# Supplementary material for: Improved ANAP incorporation and VCF analysis reveal details of P2X7 current facilitation and a limited conformational interplay between ATP binding and the intracellular ballast domain
Source: eLife. 2023 Jan 4;12:e82479. doi: 10.7554/eLife.82479 (PMC9859053; doi:10.7554/eLife.82479)
Supplement: Figure 1—source data 2. [file elife-82479-fig1-data2.zip]

Archive with 8 entries (7 files):
- Figure-1_source-data-2/
- __MACOSX/._Figure-1_source-data-2
- Figure-1_source-data-2/Gel2.tif
- __MACOSX/Figure-1_source-data-2/._Gel2.tif
- Figure-1_source-data-2/Gel2_uncropped.png
- __MACOSX/Figure-1_source-data-2/._Gel2_uncropped.png
- Figure-1_source-data-2/Gel2.gel
- __MACOSX/Figure-1_source-data-2/._Gel2.gel
