# Supplementary material for: Improved ANAP incorporation and VCF analysis reveal details of P2X7 current facilitation and a limited conformational interplay between ATP binding and the intracellular ballast domain
Source: eLife. 2023 Jan 4;12:e82479. doi: 10.7554/eLife.82479 (PMC9859053; doi:10.7554/eLife.82479)
Supplement: Figure 1—source data 3. [file elife-82479-fig1-data3.zip]

Archive with 17 entries (12 files):
- Figure-1_source-data-3/
- Figure-1_source-data-3/Gel2/
- Figure-1_source-data-3/Gel2/Gel2.gel
- Figure-1_source-data-3/Gel2/Gel2.tiff
- Figure-1_source-data-3/Gel2/Gel2uncropped.png
- Figure-1_source-data-3/Gel3/
- Figure-1_source-data-3/Gel3/Gel3.gel
- Figure-1_source-data-3/Gel3/Gel3.tiff
- Figure-1_source-data-3/Gel3/Gel3uncropped.png
- Figure-1_source-data-3/Gel4/
- Figure-1_source-data-3/Gel4/Gel4.gel
- Figure-1_source-data-3/Gel4/Gel4.tiff
- Figure-1_source-data-3/Gel4/Gel4uncropped.png
- Figure-1_source-data-3/Gel5/
- Figure-1_source-data-3/Gel5/Gel5.gel
- Figure-1_source-data-3/Gel5/Gel5.tiff
- Figure-1_source-data-3/Gel5/Gel5uncropped.png
