# Supplementary material for: Improved ANAP incorporation and VCF analysis reveal details of P2X7 current facilitation and a limited conformational interplay between ATP binding and the intracellular ballast domain
Source: eLife. 2023 Jan 4;12:e82479. doi: 10.7554/eLife.82479 (PMC9859053; doi:10.7554/eLife.82479)
Supplement: Figure 1—source data 4. [file elife-82479-fig1-data4.zip]

Archive with 13 entries (9 files):
- Figure-1_source-data-4/
- Figure-1_source-data-4/GelA/
- Figure-1_source-data-4/GelA/GelA.gel
- Figure-1_source-data-4/GelA/GelA.tiff
- Figure-1_source-data-4/GelA/GelAuncropped.png
- Figure-1_source-data-4/GelB/
- Figure-1_source-data-4/GelB/GelB.gel
- Figure-1_source-data-4/GelB/GelB.tiff
- Figure-1_source-data-4/GelB/GelBuncropped.png
- Figure-1_source-data-4/GelC/
- Figure-1_source-data-4/GelC/GelC.gel
- Figure-1_source-data-4/GelC/GelC.tiff
- Figure-1_source-data-4/GelC/GelCuncropped.png
