# Supplementary material for: Improved ANAP incorporation and VCF analysis reveal details of P2X7 current facilitation and a limited conformational interplay between ATP binding and the intracellular ballast domain
Source: eLife. 2023 Jan 4;12:e82479. doi: 10.7554/eLife.82479 (PMC9859053; doi:10.7554/eLife.82479)
Supplement: Figure 2—figure supplement 1—source data 1. [file elife-82479-fig2-figsupp1-data1.zip]

Archive with 18 entries (17 files):
- Figure-2_figure-supplement-1_source-data-1/
- __MACOSX/._Figure-2_figure-supplement-1_source-data-1
- Figure-2_figure-supplement-1_source-data-1/Gel13_633nm.gel
- __MACOSX/Figure-2_figure-supplement-1_source-data-1/._Gel13_633nm.gel
- Figure-2_figure-supplement-1_source-data-1/Gel13_532nm.gel
- __MACOSX/Figure-2_figure-supplement-1_source-data-1/._Gel13_532nm.gel
- Figure-2_figure-supplement-1_source-data-1/.DS_Store
- __MACOSX/Figure-2_figure-supplement-1_source-data-1/._.DS_Store
- Figure-2_figure-supplement-1_source-data-1/Gel13uncropped.png
- __MACOSX/Figure-2_figure-supplement-1_source-data-1/._Gel13uncropped.png
- Figure-2_figure-supplement-1_source-data-1/Gel13_633nm.png
- __MACOSX/Figure-2_figure-supplement-1_source-data-1/._Gel13_633nm.png
- Figure-2_figure-supplement-1_source-data-1/Gel13_532nm.png
- __MACOSX/Figure-2_figure-supplement-1_source-data-1/._Gel13_532nm.png
- Figure-2_figure-supplement-1_source-data-1/Gel13_532nm.tif
- __MACOSX/Figure-2_figure-supplement-1_source-data-1/._Gel13_532nm.tif
- Figure-2_figure-supplement-1_source-data-1/Gel13_633nm.tif
- __MACOSX/Figure-2_figure-supplement-1_source-data-1/._Gel13_633nm.tif
