# Supplementary material for: Improved ANAP incorporation and VCF analysis reveal details of P2X7 current facilitation and a limited conformational interplay between ATP binding and the intracellular ballast domain
Source: eLife. 2023 Jan 4;12:e82479. doi: 10.7554/eLife.82479 (PMC9859053; doi:10.7554/eLife.82479)
Supplement: Figure 2—figure supplement 1—source data 2. [file elife-82479-fig2-figsupp1-data2.zip]

Archive with 2 entries (1 files):
- Figure-2_figure-supplement-1_source-data-2/
- Figure-2_figure-supplement-1_source-data-2/VCFdata_TMRM.xlsx
