# Supplementary material for: Improved ANAP incorporation and VCF analysis reveal details of P2X7 current facilitation and a limited conformational interplay between ATP binding and the intracellular ballast domain
Source: eLife. 2023 Jan 4;12:e82479. doi: 10.7554/eLife.82479 (PMC9859053; doi:10.7554/eLife.82479)
Supplement: Figure 2—figure supplement 1—source data 3. [file elife-82479-fig2-figsupp1-data3.zip]

Archive with 69 entries (64 files):
- Figure-2_figure-supplement-1_source-data-3/
- Figure-2_figure-supplement-1_source-data-3/20f22/
- Figure-2_figure-supplement-1_source-data-3/20f22/rec01.csv
- Figure-2_figure-supplement-1_source-data-3/20f22/rec02.csv
- Figure-2_figure-supplement-1_source-data-3/20f22/rec15.csv
- Figure-2_figure-supplement-1_source-data-3/20f22/rec16.csv
- Figure-2_figure-supplement-1_source-data-3/20f22/rec17.csv
- Figure-2_figure-supplement-1_source-data-3/20f22/rec18.csv
- Figure-2_figure-supplement-1_source-data-3/20f22/rec19.csv
- Figure-2_figure-supplement-1_source-data-3/20f22/rec21.csv
- Figure-2_figure-supplement-1_source-data-3/20f22/rec24.csv
- Figure-2_figure-supplement-1_source-data-3/20f22/rec25.csv
- Figure-2_figure-supplement-1_source-data-3/20f22/rec26.csv
- Figure-2_figure-supplement-1_source-data-3/20f22/rec27.csv
- Figure-2_figure-supplement-1_source-data-3/20f22/rec29.csv
- Figure-2_figure-supplement-1_source-data-3/20f22/rec30.csv
- Figure-2_figure-supplement-1_source-data-3/20f22/rec31.csv
- Figure-2_figure-supplement-1_source-data-3/20f22/rec32.csv
- Figure-2_figure-supplement-1_source-data-3/20f22/rec33.csv
- Figure-2_figure-supplement-1_source-data-3/20g08/
- Figure-2_figure-supplement-1_source-data-3/20g08/rec02.csv
- Figure-2_figure-supplement-1_source-data-3/20g08/rec03.csv
- Figure-2_figure-supplement-1_source-data-3/20g09/
- Figure-2_figure-supplement-1_source-data-3/20g09/rec07.csv
- Figure-2_figure-supplement-1_source-data-3/20g09/rec11.csv
- Figure-2_figure-supplement-1_source-data-3/20g09/rec12.csv
- Figure-2_figure-supplement-1_source-data-3/20g09/rec13.csv
- Figure-2_figure-supplement-1_source-data-3/20g09/rec14.csv
- Figure-2_figure-supplement-1_source-data-3/20g09/rec15.csv
- Figure-2_figure-supplement-1_source-data-3/20g09/rec16.csv
- Figure-2_figure-supplement-1_source-data-3/20g09/rec18.csv
- Figure-2_figure-supplement-1_source-data-3/20g09/rec22.csv
- Figure-2_figure-supplement-1_source-data-3/20g09/rec23.csv
- Figure-2_figure-supplement-1_source-data-3/20g09/rec25.csv
- Figure-2_figure-supplement-1_source-data-3/20g09/rec26.csv
- Figure-2_figure-supplement-1_source-data-3/20g09/rec27.csv
- Figure-2_figure-supplement-1_source-data-3/20g09/rec28.csv
- Figure-2_figure-supplement-1_source-data-3/20g09/rec29.csv
- Figure-2_figure-supplement-1_source-data-3/20g09/rec30.csv
- Figure-2_figure-supplement-1_source-data-3/20g09/rec31.csv
- Figure-2_figure-supplement-1_source-data-3/20g09/rec32.csv
- Figure-2_figure-supplement-1_source-data-3/20g09/rec33.csv
- Figure-2_figure-supplement-1_source-data-3/20g09/rec36.csv
- Figure-2_figure-supplement-1_source-data-3/20g09/rec38.csv
- Figure-2_figure-supplement-1_source-data-3/20g09/rec40.csv
- Figure-2_figure-supplement-1_source-data-3/20g09/rec44.csv
- Figure-2_figure-supplement-1_source-data-3/20h27/
- Figure-2_figure-supplement-1_source-data-3/20h27/rec01.csv
- Figure-2_figure-supplement-1_source-data-3/20h27/rec02.csv
- Figure-2_figure-supplement-1_source-data-3/20h27/rec03.csv
- Figure-2_figure-supplement-1_source-data-3/20h27/rec04.csv
- Figure-2_figure-supplement-1_source-data-3/20h27/rec05.csv
- Figure-2_figure-supplement-1_source-data-3/20h27/rec07.csv
- Figure-2_figure-supplement-1_source-data-3/20h27/rec08.csv
- Figure-2_figure-supplement-1_source-data-3/20h27/rec09.csv
- Figure-2_figure-supplement-1_source-data-3/20h27/rec10.csv
- Figure-2_figure-supplement-1_source-data-3/20h27/rec11.csv
- Figure-2_figure-supplement-1_source-data-3/20h27/rec13.csv
- Figure-2_figure-supplement-1_source-data-3/20h27/rec14.csv
- Figure-2_figure-supplement-1_source-data-3/20h27/rec15.csv
- Figure-2_figure-supplement-1_source-data-3/20h27/rec16.csv
- Figure-2_figure-supplement-1_source-data-3/20h27/rec17.csv
- Figure-2_figure-supplement-1_source-data-3/20h27/rec18.csv
- Figure-2_figure-supplement-1_source-data-3/20h27/rec20.csv
- Figure-2_figure-supplement-1_source-data-3/20h27/rec21.csv
- Figure-2_figure-supplement-1_source-data-3/20h27/rec24.csv
- Figure-2_figure-supplement-1_source-data-3/20h27/rec25.csv
- Figure-2_figure-supplement-1_source-data-3/20h27/rec26.csv
- Figure-2_figure-supplement-1_source-data-3/S124anap_filterset-1_b24#13.csv
