# Supplementary material for: Improved ANAP incorporation and VCF analysis reveal details of P2X7 current facilitation and a limited conformational interplay between ATP binding and the intracellular ballast domain
Source: eLife. 2023 Jan 4;12:e82479. doi: 10.7554/eLife.82479 (PMC9859053; doi:10.7554/eLife.82479)
Supplement: Figure 2—figure supplement 1—source data 3. [file elife-82479-fig2-figsupp1-data3.zip › Figure-2_figure-supplement-1_source-data-3/20f22/rec01.csv]

-2.546E-1	3.610E+1
-2.579E-1	3.615E+1
-2.579E-1	3.623E+1
-2.562E-1	3.620E+1
-2.562E-1	3.599E+1
-2.611E-1	3.590E+1
-2.562E-1	3.580E+1
-2.530E-1	3.581E+1
-2.530E-1	3.587E+1
-2.579E-1	3.580E+1
-2.595E-1	3.582E+1
-2.611E-1	3.598E+1
-2.562E-1	3.600E+1
-2.562E-1	3.593E+1
-2.562E-1	3.607E+1
-2.579E-1	3.609E+1
-2.562E-1	3.601E+1
-2.579E-1	3.607E+1
-2.595E-1	3.608E+1
-2.579E-1	3.609E+1
-2.497E-1	3.607E+1
-2.546E-1	3.596E+1
-2.595E-1	3.592E+1
-2.562E-1	3.599E+1
-2.546E-1	3.605E+1
-2.611E-1	3.596E+1
-2.562E-1	3.594E+1
-2.579E-1	3.604E+1
-2.562E-1	3.611E+1
-2.562E-1	3.616E+1
-2.595E-1	3.607E+1
-2.579E-1	3.591E+1
-2.562E-1	3.586E+1
-2.562E-1	3.582E+1
-2.562E-1	3.588E+1
-2.562E-1	3.592E+1
-2.546E-1	3.593E+1
-2.595E-1	3.595E+1
-2.627E-1	3.596E+1
-2.562E-1	3.617E+1
-2.514E-1	3.620E+1
-2.546E-1	3.612E+1
-2.595E-1	3.609E+1
-2.562E-1	3.606E+1
-2.579E-1	3.598E+1
-2.579E-1	3.603E+1
-2.579E-1	3.609E+1
-2.595E-1	3.607E+1
-2.579E-1	3.610E+1
-2.562E-1	3.620E+1
-2.579E-1	3.609E+1
-2.595E-1	3.598E+1
-2.562E-1	3.595E+1
-2.530E-1	3.599E+1
-2.562E-1	3.600E+1
-2.546E-1	3.589E+1
-2.595E-1	3.599E+1
-2.562E-1	3.608E+1
-2.579E-1	3.605E+1
-2.579E-1	3.609E+1
-2.579E-1	3.607E+1
-2.595E-1	3.605E+1
-2.562E-1	3.611E+1
-2.611E-1	3.612E+1
-2.579E-1	3.600E+1
-2.579E-1	3.598E+1
-2.611E-1	3.595E+1
-2.611E-1	3.600E+1
-2.579E-1	3.609E+1
-2.579E-1	3.612E+1
-2.595E-1	3.598E+1
-2.579E-1	3.596E+1
-2.579E-1	3.615E+1
-2.579E-1	3.617E+1
-2.562E-1	3.604E+1
-2.562E-1	3.590E+1
-2.546E-1	3.595E+1
-2.562E-1	3.603E+1
-2.579E-1	3.592E+1
-2.546E-1	3.580E+1
-2.595E-1	3.587E+1
-2.579E-1	3.597E+1
-2.579E-1	3.596E+1
-2.579E-1	3.600E+1
-2.579E-1	3.610E+1
-2.562E-1	3.609E+1
-2.562E-1	3.603E+1
-2.579E-1	3.612E+1
-2.562E-1	3.596E+1
-2.562E-1	3.578E+1
-2.562E-1	3.593E+1
-2.579E-1	3.590E+1
-2.579E-1	3.583E+1
-2.579E-1	3.597E+1
-2.562E-1	3.610E+1
-2.595E-1	3.611E+1
-2.579E-1	3.605E+1
-2.562E-1	3.595E+1
-2.579E-1	3.594E+1
-2.562E-1	3.602E+1
-2.562E-1	3.608E+1
-2.579E-1	3.622E+1
-2.595E-1	3.619E+1
-2.595E-1	3.605E+1
-2.579E-1	3.598E+1
-2.579E-1	3.598E+1
-2.595E-1	3.603E+1
-2.546E-1	3.610E+1
-2.579E-1	3.619E+1
-2.595E-1	3.608E+1
-2.579E-1	3.589E+1
-2.579E-1	3.600E+1
-2.562E-1	3.606E+1
-2.562E-1	3.599E+1
-2.595E-1	3.600E+1
-2.562E-1	3.603E+1
-2.562E-1	3.595E+1
-2.562E-1	3.603E+1
-2.562E-1	3.595E+1
-2.595E-1	3.588E+1
-2.579E-1	3.610E+1
-2.562E-1	3.614E+1
-2.562E-1	3.608E+1
-2.579E-1	3.608E+1
-2.579E-1	3.598E+1
-2.562E-1	3.591E+1
-2.579E-1	3.599E+1
-2.579E-1	3.606E+1
-2.579E-1	3.604E+1
-2.546E-1	3.588E+1
-2.579E-1	3.595E+1
-2.579E-1	3.604E+1
-2.546E-1	3.600E+1
-2.546E-1	3.603E+1
-2.562E-1	3.612E+1
-2.579E-1	3.601E+1
-2.595E-1	3.600E+1
-2.579E-1	3.605E+1
-2.579E-1	3.611E+1
-2.562E-1	3.605E+1
-2.595E-1	3.610E+1
-2.579E-1	3.603E+1
-2.611E-1	3.598E+1
-2.562E-1	3.599E+1
-2.562E-1	3.598E+1
-2.579E-1	3.593E+1
-2.579E-1	3.591E+1
-2.579E-1	3.599E+1
-2.579E-1	3.598E+1
-2.562E-1	3.583E+1
-2.595E-1	3.586E+1
-2.562E-1	3.603E+1
-2.546E-1	3.603E+1
-2.546E-1	3.604E+1
-2.562E-1	3.620E+1
-2.595E-1	3.623E+1
-2.579E-1	3.592E+1
-2.595E-1	3.580E+1
-2.595E-1	3.598E+1
-2.579E-1	3.615E+1
-2.579E-1	3.600E+1
-2.562E-1	3.583E+1
-2.595E-1	3.584E+1
-2.579E-1	3.593E+1
-2.579E-1	3.588E+1
-2.546E-1	3.591E+1
-2.579E-1	3.607E+1
-2.579E-1	3.599E+1
-2.611E-1	3.575E+1
-2.579E-1	3.579E+1
-2.611E-1	3.590E+1
-2.562E-1	3.591E+1
-2.562E-1	3.603E+1
-2.579E-1	3.617E+1
-2.579E-1	3.610E+1
-2.546E-1	3.592E+1
-2.595E-1	3.593E+1
-2.579E-1	3.608E+1
-2.562E-1	3.612E+1
-2.595E-1	3.598E+1
-2.579E-1	3.589E+1
-2.595E-1	3.582E+1
-2.627E-1	3.593E+1
-2.562E-1	3.603E+1
-2.562E-1	3.597E+1
-2.611E-1	3.600E+1
-2.611E-1	3.615E+1
-2.579E-1	3.604E+1
-2.546E-1	3.599E+1
-2.530E-1	3.609E+1
-2.595E-1	3.606E+1
-2.562E-1	3.592E+1
-2.579E-1	3.594E+1
-2.579E-1	3.613E+1
-2.595E-1	3.620E+1
-2.595E-1	3.599E+1
-2.595E-1	3.593E+1
-2.579E-1	3.611E+1
-2.579E-1	3.618E+1
-2.579E-1	3.609E+1
-2.546E-1	3.597E+1
-2.546E-1	3.596E+1
-2.579E-1	3.587E+1
-2.595E-1	3.584E+1
-2.595E-1	3.589E+1
-2.579E-1	3.597E+1
-2.579E-1	3.599E+1
-2.546E-1	3.600E+1
-2.562E-1	3.600E+1
-2.579E-1	3.599E+1
-2.611E-1	3.602E+1
-2.611E-1	3.606E+1
-2.579E-1	3.604E+1
-2.579E-1	3.594E+1
-2.562E-1	3.592E+1
-2.579E-1	3.591E+1
-2.579E-1	3.596E+1
-2.595E-1	3.609E+1
-2.595E-1	3.616E+1
-2.595E-1	3.604E+1
-2.546E-1	3.594E+1
-2.579E-1	3.599E+1
-2.562E-1	3.596E+1
-2.530E-1	3.596E+1
-2.562E-1	3.602E+1
-2.579E-1	3.603E+1
-2.562E-1	3.603E+1
-2.579E-1	3.610E+1
-2.546E-1	3.618E+1
-2.579E-1	3.616E+1
-2.595E-1	3.608E+1
-2.595E-1	3.598E+1
-2.595E-1	3.588E+1
-2.579E-1	3.592E+1
-2.595E-1	3.606E+1
-2.562E-1	3.625E+1
-2.562E-1	3.624E+1
-2.579E-1	3.610E+1
-2.579E-1	3.605E+1
-2.579E-1	3.601E+1
-2.546E-1	3.587E+1
-2.546E-1	3.599E+1
-2.595E-1	3.611E+1
-2.562E-1	3.607E+1
-2.546E-1	3.614E+1
-2.562E-1	3.620E+1
-2.595E-1	3.606E+1
-2.595E-1	3.598E+1
-2.595E-1	3.601E+1
-2.579E-1	3.610E+1
-2.595E-1	3.605E+1
-2.579E-1	3.599E+1
-2.562E-1	3.605E+1
-2.562E-1	3.618E+1
-2.579E-1	3.611E+1
-2.562E-1	3.602E+1
-2.579E-1	3.608E+1
-2.595E-1	3.611E+1
-2.579E-1	3.609E+1
-2.595E-1	3.613E+1
-2.595E-1	3.609E+1
-2.546E-1	3.607E+1
-2.546E-1	3.614E+1
-2.546E-1	3.607E+1
-2.546E-1	3.598E+1
-2.562E-1	3.591E+1
-2.579E-1	3.586E+1
-2.579E-1	3.589E+1
-2.579E-1	3.589E+1
-2.579E-1	3.595E+1
-2.579E-1	3.604E+1
-2.546E-1	3.602E+1
-2.579E-1	3.601E+1
-2.579E-1	3.598E+1
-2.530E-1	3.588E+1
-2.579E-1	3.580E+1
-2.562E-1	3.587E+1
-2.546E-1	3.599E+1
-2.595E-1	3.591E+1
-2.562E-1	3.581E+1
-2.579E-1	3.594E+1
-2.562E-1	3.615E+1
-2.595E-1	3.615E+1
-2.595E-1	3.606E+1
-2.611E-1	3.601E+1
-2.579E-1	3.606E+1
-2.595E-1	3.608E+1
-2.579E-1	3.599E+1
-2.562E-1	3.601E+1
-2.562E-1	3.611E+1
-2.562E-1	3.603E+1
-2.562E-1	3.593E+1
-2.562E-1	3.603E+1
-2.595E-1	3.617E+1
-2.562E-1	3.607E+1
-2.579E-1	3.598E+1
-2.562E-1	3.610E+1
-2.546E-1	3.617E+1
-2.579E-1	3.619E+1
-2.595E-1	3.606E+1
-2.546E-1	3.599E+1
-2.595E-1	3.607E+1
-2.595E-1	3.601E+1
-2.595E-1	3.594E+1
-2.562E-1	3.605E+1
-2.611E-1	3.606E+1
-2.546E-1	3.591E+1
-2.579E-1	3.595E+1
-2.530E-1	3.603E+1
-2.579E-1	3.605E+1
-2.595E-1	3.607E+1
-2.579E-1	3.591E+1
-2.579E-1	3.591E+1
-2.579E-1	3.602E+1
-2.530E-1	3.609E+1
-2.546E-1	3.607E+1
-2.562E-1	3.604E+1
-2.579E-1	3.602E+1
-2.579E-1	3.593E+1
-2.562E-1	3.603E+1
-2.546E-1	3.612E+1
-2.579E-1	3.607E+1
-2.562E-1	3.596E+1
-2.562E-1	3.590E+1
-2.579E-1	3.603E+1
-2.546E-1	3.614E+1
-2.579E-1	3.604E+1
-2.579E-1	3.605E+1
-2.579E-1	3.614E+1
-2.562E-1	3.616E+1
-2.530E-1	3.623E+1
-2.546E-1	3.621E+1
-2.579E-1	3.614E+1
-2.546E-1	3.615E+1
-2.562E-1	3.611E+1
-2.562E-1	3.603E+1
-2.546E-1	3.600E+1
-2.579E-1	3.587E+1
-2.562E-1	3.581E+1
-2.579E-1	3.588E+1
-2.579E-1	3.599E+1
-2.562E-1	3.601E+1
-2.579E-1	3.591E+1
-2.579E-1	3.594E+1
-2.579E-1	3.604E+1
-2.562E-1	3.611E+1
-2.530E-1	3.610E+1
-2.546E-1	3.611E+1
-2.562E-1	3.605E+1
-2.579E-1	3.594E+1
-2.562E-1	3.597E+1
-2.546E-1	3.605E+1
-2.562E-1	3.610E+1
-2.595E-1	3.598E+1
-2.579E-1	3.601E+1
-2.595E-1	3.610E+1
-2.579E-1	3.594E+1
-2.595E-1	3.587E+1
-2.546E-1	3.594E+1
-2.562E-1	3.601E+1
-2.579E-1	3.596E+1
-2.579E-1	3.600E+1
-2.579E-1	3.614E+1
-2.562E-1	3.608E+1
-2.595E-1	3.605E+1
-2.546E-1	3.614E+1
-2.579E-1	3.609E+1
-2.595E-1	3.604E+1
-2.530E-1	3.610E+1
-2.562E-1	3.607E+1
-2.595E-1	3.597E+1
-2.562E-1	3.599E+1
-2.546E-1	3.591E+1
-2.546E-1	3.601E+1
-2.562E-1	3.614E+1
-2.579E-1	3.600E+1
-2.562E-1	3.593E+1
-2.562E-1	3.599E+1
-2.579E-1	3.601E+1
-2.595E-1	3.605E+1
-2.579E-1	3.608E+1
-2.579E-1	3.607E+1
-2.611E-1	3.606E+1
-2.579E-1	3.603E+1
-2.562E-1	3.600E+1
-2.562E-1	3.594E+1
-2.579E-1	3.597E+1
-2.546E-1	3.603E+1
-2.579E-1	3.603E+1
-2.595E-1	3.599E+1
-2.579E-1	3.605E+1
-2.530E-1	3.610E+1
-2.579E-1	3.604E+1
-2.579E-1	3.587E+1
-2.611E-1	3.593E+1
-2.579E-1	3.615E+1
-2.562E-1	3.612E+1
-2.579E-1	3.601E+1
-2.579E-1	3.598E+1
-2.562E-1	3.600E+1
-2.579E-1	3.604E+1
-2.579E-1	3.594E+1
-2.579E-1	3.586E+1
-2.562E-1	3.599E+1
-2.579E-1	3.601E+1
-2.579E-1	3.603E+1
-2.595E-1	3.600E+1
-2.562E-1	3.602E+1
-2.530E-1	3.611E+1
-2.579E-1	3.608E+1
-2.579E-1	3.597E+1
-2.579E-1	3.591E+1
-2.579E-1	3.586E+1
-2.546E-1	3.598E+1
-2.579E-1	3.596E+1
-2.546E-1	3.589E+1
-2.546E-1	3.600E+1
-2.579E-1	3.607E+1
-2.562E-1	3.607E+1
-2.595E-1	3.596E+1
-2.562E-1	3.593E+1
-2.562E-1	3.602E+1
-2.514E-1	3.603E+1
-2.546E-1	3.611E+1
-2.595E-1	3.609E+1
-2.579E-1	3.598E+1
-2.611E-1	3.599E+1
-2.611E-1	3.597E+1
-2.546E-1	3.606E+1
-2.562E-1	3.611E+1
-2.579E-1	3.612E+1
-2.579E-1	3.604E+1
-2.579E-1	3.595E+1
-2.562E-1	3.589E+1
-2.611E-1	3.593E+1
-2.595E-1	3.601E+1
-2.579E-1	3.605E+1
-2.546E-1	3.604E+1
-2.595E-1	3.593E+1
-2.562E-1	3.594E+1
-2.546E-1	3.608E+1
-2.562E-1	3.604E+1
-2.562E-1	3.595E+1
-2.562E-1	3.602E+1
-2.530E-1	3.600E+1
-2.579E-1	3.600E+1
-2.595E-1	3.594E+1
-2.579E-1	3.591E+1
-2.579E-1	3.600E+1
-2.546E-1	3.604E+1
-2.562E-1	3.610E+1
-2.579E-1	3.609E+1
-2.562E-1	3.603E+1
-2.579E-1	3.592E+1
-2.579E-1	3.588E+1
-2.562E-1	3.606E+1
-2.514E-1	3.614E+1
-2.562E-1	3.602E+1
-2.579E-1	3.590E+1
-2.579E-1	3.587E+1
-2.595E-1	3.595E+1
-2.546E-1	3.616E+1
-2.546E-1	3.617E+1
-2.579E-1	3.601E+1
-2.562E-1	3.595E+1
-2.546E-1	3.597E+1
-2.579E-1	3.599E+1
-2.579E-1	3.597E+1
-2.562E-1	3.605E+1
-2.546E-1	3.611E+1
-2.595E-1	3.602E+1
-2.562E-1	3.601E+1
-2.562E-1	3.603E+1
-2.546E-1	3.601E+1
-2.562E-1	3.600E+1
-2.562E-1	3.604E+1
-2.562E-1	3.604E+1
-2.562E-1	3.588E+1
-2.579E-1	3.578E+1
-2.579E-1	3.584E+1
-2.546E-1	3.591E+1
-2.579E-1	3.601E+1
-2.562E-1	3.606E+1
-2.595E-1	3.599E+1
-2.579E-1	3.594E+1
-2.579E-1	3.592E+1
-2.562E-1	3.586E+1
-2.546E-1	3.590E+1
-2.546E-1	3.602E+1
-2.595E-1	3.604E+1
-2.562E-1	3.606E+1
-2.562E-1	3.609E+1
-2.562E-1	3.610E+1
-2.546E-1	3.604E+1
-2.562E-1	3.610E+1
-2.579E-1	3.616E+1
-2.546E-1	3.611E+1
-2.562E-1	3.602E+1
-2.579E-1	3.601E+1
-2.546E-1	3.599E+1
-2.579E-1	3.600E+1
-2.579E-1	3.609E+1
-2.595E-1	3.602E+1
-2.579E-1	3.604E+1
-2.562E-1	3.598E+1
-2.562E-1	3.590E+1
-2.562E-1	3.590E+1
-2.595E-1	3.592E+1
-2.562E-1	3.596E+1
-2.546E-1	3.596E+1
-2.579E-1	3.596E+1
-2.579E-1	3.598E+1
-2.562E-1	3.591E+1
-2.546E-1	3.588E+1
-2.562E-1	3.595E+1
-2.579E-1	3.607E+1
-2.595E-1	3.610E+1
-2.546E-1	3.598E+1
-2.546E-1	3.592E+1
-2.562E-1	3.596E+1
-2.530E-1	3.595E+1
-2.562E-1	3.593E+1
-2.562E-1	3.588E+1
-2.595E-1	3.597E+1
-2.530E-1	3.607E+1
-2.579E-1	3.610E+1
-2.595E-1	3.607E+1
-2.579E-1	3.601E+1
-2.530E-1	3.607E+1
-2.546E-1	3.612E+1
-2.579E-1	3.602E+1
-2.546E-1	3.597E+1
-2.530E-1	3.598E+1
-2.562E-1	3.598E+1
-2.562E-1	3.608E+1
-2.579E-1	3.603E+1
-2.562E-1	3.602E+1
-2.546E-1	3.599E+1
-2.562E-1	3.593E+1
-2.579E-1	3.584E+1
-2.579E-1	3.583E+1
-2.546E-1	3.599E+1
-2.562E-1	3.609E+1
-2.595E-1	3.599E+1
-2.579E-1	3.596E+1
-2.579E-1	3.595E+1
-2.595E-1	3.598E+1
-2.546E-1	3.600E+1
-2.579E-1	3.591E+1
-2.562E-1	3.582E+1
-2.562E-1	3.591E+1
-2.530E-1	3.594E+1
-2.546E-1	3.595E+1
-2.546E-1	3.607E+1
-2.562E-1	3.618E+1
-2.579E-1	3.618E+1
-2.579E-1	3.603E+1
-2.562E-1	3.600E+1
-2.595E-1	3.602E+1
-2.579E-1	3.597E+1
-2.546E-1	3.596E+1
-2.497E-1	3.601E+1
-2.579E-1	3.595E+1
-2.530E-1	3.594E+1
-2.562E-1	3.602E+1
-2.579E-1	3.593E+1
-2.546E-1	3.596E+1
-2.579E-1	3.596E+1
-2.514E-1	3.586E+1
-2.562E-1	3.597E+1
-2.530E-1	3.604E+1
-2.562E-1	3.596E+1
-2.579E-1	3.595E+1
-2.562E-1	3.597E+1
-2.562E-1	3.595E+1
-2.546E-1	3.598E+1
-2.579E-1	3.607E+1
-2.562E-1	3.613E+1
-2.579E-1	3.599E+1
-2.579E-1	3.595E+1
-2.579E-1	3.595E+1
-2.595E-1	3.592E+1
-2.562E-1	3.588E+1
-2.579E-1	3.595E+1
-2.562E-1	3.601E+1
-2.562E-1	3.603E+1
-2.562E-1	3.612E+1
-2.579E-1	3.613E+1
-2.562E-1	3.604E+1
-2.562E-1	3.604E+1
-2.562E-1	3.603E+1
-2.579E-1	3.599E+1
-2.562E-1	3.605E+1
-2.579E-1	3.606E+1
-2.579E-1	3.609E+1
-2.562E-1	3.606E+1
-2.546E-1	3.589E+1
-2.579E-1	3.587E+1
-2.595E-1	3.591E+1
-2.595E-1	3.595E+1
-2.562E-1	3.596E+1
-2.579E-1	3.592E+1
-2.595E-1	3.593E+1
-2.562E-1	3.603E+1
-2.579E-1	3.610E+1
-2.579E-1	3.608E+1
-2.595E-1	3.600E+1
-2.562E-1	3.610E+1
-2.579E-1	3.603E+1
-2.562E-1	3.590E+1
-2.562E-1	3.595E+1
-2.546E-1	3.594E+1
-2.562E-1	3.596E+1
-2.579E-1	3.594E+1
-2.579E-1	3.585E+1
-2.562E-1	3.584E+1
-2.546E-1	3.590E+1
-2.579E-1	3.596E+1
-2.611E-1	3.594E+1
-2.562E-1	3.587E+1
-2.595E-1	3.594E+1
-2.579E-1	3.604E+1
-2.546E-1	3.598E+1
-2.579E-1	3.589E+1
-2.611E-1	3.591E+1
-2.546E-1	3.594E+1
-2.546E-1	3.593E+1
-2.579E-1	3.598E+1
-2.546E-1	3.597E+1
-2.562E-1	3.587E+1
-2.562E-1	3.582E+1
-2.562E-1	3.582E+1
-2.595E-1	3.589E+1
-2.579E-1	3.609E+1
-2.579E-1	3.604E+1
-2.530E-1	3.595E+1
-2.579E-1	3.609E+1
-2.546E-1	3.609E+1
-2.579E-1	3.597E+1
-2.562E-1	3.610E+1
-2.546E-1	3.608E+1
-2.546E-1	3.594E+1
-2.562E-1	3.597E+1
-2.562E-1	3.597E+1
-2.562E-1	3.595E+1
-2.579E-1	3.601E+1
-2.546E-1	3.607E+1
-2.595E-1	3.597E+1
-2.546E-1	3.588E+1
-2.579E-1	3.589E+1
-2.579E-1	3.591E+1
-2.579E-1	3.592E+1
-2.546E-1	3.591E+1
-2.595E-1	3.598E+1
-2.562E-1	3.604E+1
-2.579E-1	3.597E+1
-2.546E-1	3.594E+1
-2.562E-1	3.596E+1
-2.562E-1	3.592E+1
-2.562E-1	3.599E+1
-2.546E-1	3.603E+1
-2.579E-1	3.606E+1
-2.595E-1	3.601E+1
-2.562E-1	3.575E+1
-2.562E-1	3.569E+1
-2.562E-1	3.588E+1
-2.562E-1	3.592E+1
-2.579E-1	3.587E+1
-2.562E-1	3.593E+1
-2.579E-1	3.602E+1
-2.579E-1	3.600E+1
-2.595E-1	3.601E+1
-2.546E-1	3.604E+1
-2.562E-1	3.612E+1
-2.579E-1	3.615E+1
-2.546E-1	3.606E+1
-2.579E-1	3.594E+1
-2.562E-1	3.580E+1
-2.595E-1	3.579E+1
-2.546E-1	3.584E+1
-2.562E-1	3.590E+1
-2.562E-1	3.593E+1
-2.579E-1	3.599E+1
-2.579E-1	3.610E+1
-2.611E-1	3.612E+1
-2.546E-1	3.603E+1
-2.595E-1	3.599E+1
-2.546E-1	3.601E+1
-2.595E-1	3.598E+1
-2.562E-1	3.601E+1
-2.546E-1	3.603E+1
-2.546E-1	3.603E+1
-2.530E-1	3.602E+1
-2.546E-1	3.600E+1
-2.546E-1	3.606E+1
-2.611E-1	3.606E+1
-2.530E-1	3.595E+1
-2.579E-1	3.583E+1
-2.579E-1	3.599E+1
-2.579E-1	3.607E+1
-2.546E-1	3.601E+1
-2.546E-1	3.607E+1
-2.546E-1	3.611E+1
-2.562E-1	3.604E+1
-2.579E-1	3.600E+1
-2.562E-1	3.596E+1
-2.562E-1	3.589E+1
-2.579E-1	3.594E+1
-2.562E-1	3.584E+1
-2.546E-1	3.575E+1
-2.546E-1	3.579E+1
-2.595E-1	3.587E+1
-2.546E-1	3.598E+1
-2.546E-1	3.598E+1
-2.546E-1	3.588E+1
-2.611E-1	3.597E+1
-2.546E-1	3.599E+1
-2.579E-1	3.602E+1
-2.595E-1	3.608E+1
-2.562E-1	3.607E+1
-2.546E-1	3.608E+1
-2.546E-1	3.595E+1
-2.579E-1	3.596E+1
-2.595E-1	3.597E+1
-2.579E-1	3.601E+1
-2.562E-1	3.597E+1
-2.595E-1	3.596E+1
-2.562E-1	3.607E+1
-2.530E-1	3.616E+1
-2.546E-1	3.607E+1
-2.579E-1	3.591E+1
-2.579E-1	3.601E+1
-2.562E-1	3.603E+1
-2.546E-1	3.616E+1
-2.562E-1	3.618E+1
-2.579E-1	3.610E+1
-2.562E-1	3.604E+1
-2.530E-1	3.592E+1
-2.595E-1	3.585E+1
-2.562E-1	3.588E+1
-2.562E-1	3.586E+1
-2.546E-1	3.589E+1
-2.546E-1	3.599E+1
-2.562E-1	3.597E+1
-2.579E-1	3.598E+1
-2.562E-1	3.597E+1
-2.595E-1	3.596E+1
-2.562E-1	3.599E+1
-2.546E-1	3.605E+1
-2.546E-1	3.614E+1
-2.611E-1	3.601E+1
-2.579E-1	3.583E+1
-2.579E-1	3.583E+1
-2.562E-1	3.593E+1
-2.562E-1	3.602E+1
-2.562E-1	3.598E+1
-2.530E-1	3.589E+1
-2.562E-1	3.591E+1
-2.562E-1	3.600E+1
-2.579E-1	3.589E+1
-2.562E-1	3.584E+1
-2.579E-1	3.596E+1
-2.562E-1	3.602E+1
-2.579E-1	3.603E+1
-2.546E-1	3.593E+1
-2.562E-1	3.586E+1
-2.595E-1	3.594E+1
-2.562E-1	3.603E+1
-2.562E-1	3.600E+1
-2.562E-1	3.590E+1
-2.579E-1	3.592E+1
-2.595E-1	3.594E+1
-2.562E-1	3.596E+1
-2.595E-1	3.599E+1
-2.562E-1	3.603E+1
-2.562E-1	3.605E+1
-2.546E-1	3.610E+1
-2.579E-1	3.604E+1
-2.546E-1	3.597E+1
-2.579E-1	3.593E+1
-2.562E-1	3.577E+1
-2.562E-1	3.580E+1
-2.546E-1	3.592E+1
-2.595E-1	3.598E+1
-2.579E-1	3.609E+1
-2.546E-1	3.611E+1
-2.546E-1	3.597E+1
-2.562E-1	3.588E+1
-2.579E-1	3.593E+1
-2.546E-1	3.594E+1
-2.579E-1	3.588E+1
-2.595E-1	3.588E+1
-2.579E-1	3.588E+1
-2.562E-1	3.597E+1
-2.546E-1	3.602E+1
-2.530E-1	3.594E+1
-2.579E-1	3.591E+1
-2.546E-1	3.596E+1
-2.579E-1	3.598E+1
-2.579E-1	3.598E+1
-2.562E-1	3.600E+1
-2.562E-1	3.600E+1
-2.579E-1	3.604E+1
-2.562E-1	3.602E+1
-2.562E-1	3.598E+1
-2.579E-1	3.595E+1
-2.562E-1	3.589E+1
-2.562E-1	3.605E+1
-2.546E-1	3.605E+1
-2.595E-1	3.603E+1
-2.562E-1	3.602E+1
-2.546E-1	3.595E+1
-2.546E-1	3.588E+1
-2.562E-1	3.596E+1
-2.562E-1	3.614E+1
-2.579E-1	3.618E+1
-2.530E-1	3.605E+1
-2.562E-1	3.598E+1
-2.579E-1	3.592E+1
-2.562E-1	3.591E+1
-2.530E-1	3.601E+1
-2.562E-1	3.607E+1
-2.562E-1	3.606E+1
-2.546E-1	3.597E+1
-2.530E-1	3.605E+1
-2.562E-1	3.610E+1
-2.562E-1	3.609E+1
-2.562E-1	3.615E+1
-2.579E-1	3.605E+1
-2.595E-1	3.599E+1
-2.562E-1	3.594E+1
-2.579E-1	3.595E+1
-2.579E-1	3.605E+1
-2.546E-1	3.612E+1
-2.562E-1	3.607E+1
-2.562E-1	3.607E+1
-2.562E-1	3.610E+1
-2.546E-1	3.611E+1
-2.562E-1	3.614E+1
-2.562E-1	3.606E+1
-2.579E-1	3.595E+1
-2.562E-1	3.596E+1
-2.579E-1	3.590E+1
-2.562E-1	3.593E+1
-2.562E-1	3.594E+1
-2.595E-1	3.593E+1
-2.611E-1	3.601E+1
-2.546E-1	3.609E+1
-2.514E-1	3.607E+1
-2.595E-1	3.594E+1
-2.546E-1	3.585E+1
-2.579E-1	3.582E+1
-2.514E-1	3.591E+1
-2.562E-1	3.600E+1
-2.562E-1	3.589E+1
-2.611E-1	3.580E+1
-2.546E-1	3.589E+1
-2.579E-1	3.601E+1
-2.546E-1	3.592E+1
-2.546E-1	3.587E+1
-2.546E-1	3.594E+1
-2.579E-1	3.587E+1
-2.611E-1	3.588E+1
-2.562E-1	3.602E+1
-2.579E-1	3.601E+1
-2.530E-1	3.594E+1
-2.546E-1	3.585E+1
-2.595E-1	3.581E+1
-2.530E-1	3.586E+1
-2.546E-1	3.588E+1
-2.562E-1	3.588E+1
-2.546E-1	3.595E+1
-2.579E-1	3.607E+1
-2.562E-1	3.614E+1
-2.579E-1	3.603E+1
-2.546E-1	3.597E+1
-2.546E-1	3.599E+1
-2.562E-1	3.597E+1
-2.595E-1	3.591E+1
-2.579E-1	3.589E+1
-2.562E-1	3.593E+1
-2.530E-1	3.592E+1
-2.546E-1	3.588E+1
-2.562E-1	3.586E+1
-2.579E-1	3.596E+1
-2.579E-1	3.607E+1
-2.595E-1	3.610E+1
-2.562E-1	3.603E+1
-2.562E-1	3.592E+1
-2.579E-1	3.590E+1
-2.579E-1	3.587E+1
-2.579E-1	3.585E+1
-2.562E-1	3.590E+1
-2.546E-1	3.595E+1
-2.546E-1	3.603E+1
-2.579E-1	3.599E+1
-2.595E-1	3.593E+1
-2.546E-1	3.592E+1
-2.562E-1	3.599E+1
-2.562E-1	3.608E+1
-2.562E-1	3.599E+1
-2.595E-1	3.587E+1
-2.579E-1	3.591E+1
-2.595E-1	3.594E+1
-2.562E-1	3.594E+1
-2.546E-1	3.593E+1
-2.579E-1	3.600E+1
-2.546E-1	3.598E+1
-2.579E-1	3.591E+1
-2.579E-1	3.593E+1
-2.579E-1	3.591E+1
-2.579E-1	3.591E+1
-2.546E-1	3.583E+1
-2.546E-1	3.584E+1
-2.611E-1	3.589E+1
-2.546E-1	3.589E+1
-2.579E-1	3.606E+1
-2.595E-1	3.608E+1
-2.595E-1	3.598E+1
-2.546E-1	3.605E+1
-2.579E-1	3.611E+1
-2.562E-1	3.599E+1
-2.562E-1	3.591E+1
-2.595E-1	3.589E+1
-2.546E-1	3.589E+1
-2.530E-1	3.589E+1
-2.562E-1	3.576E+1
-2.611E-1	3.581E+1
-2.546E-1	3.595E+1
-2.579E-1	3.597E+1
-2.562E-1	3.585E+1
-2.562E-1	3.583E+1
-2.579E-1	3.598E+1
-2.546E-1	3.610E+1
-2.579E-1	3.606E+1
-2.611E-1	3.596E+1
-2.562E-1	3.598E+1
-2.546E-1	3.611E+1
-2.579E-1	3.614E+1
-2.579E-1	3.597E+1
-2.546E-1	3.598E+1
-2.579E-1	3.593E+1
-2.546E-1	3.579E+1
-2.562E-1	3.591E+1
-2.595E-1	3.608E+1
-2.579E-1	3.599E+1
-2.562E-1	3.583E+1
-2.579E-1	3.583E+1
-2.546E-1	3.594E+1
-2.546E-1	3.600E+1
-2.546E-1	3.602E+1
-2.562E-1	3.600E+1
-2.562E-1	3.587E+1
-2.562E-1	3.590E+1
-2.579E-1	3.595E+1
-2.579E-1	3.585E+1
-2.562E-1	3.585E+1
-2.562E-1	3.600E+1
-2.595E-1	3.609E+1
-2.579E-1	3.606E+1
-2.579E-1	3.604E+1
-2.562E-1	3.589E+1
-2.546E-1	3.579E+1
-2.595E-1	3.569E+1
-2.562E-1	3.575E+1
-2.595E-1	3.594E+1
-2.530E-1	3.605E+1
-2.611E-1	3.599E+1
-2.562E-1	3.589E+1
-2.562E-1	3.592E+1
-2.579E-1	3.597E+1
-2.579E-1	3.597E+1
-2.562E-1	3.595E+1
-2.546E-1	3.600E+1
-2.579E-1	3.607E+1
-2.562E-1	3.606E+1
-2.562E-1	3.603E+1
-2.562E-1	3.596E+1
-2.562E-1	3.592E+1
-2.579E-1	3.607E+1
-2.579E-1	3.601E+1
-2.546E-1	3.591E+1
-2.562E-1	3.586E+1
-2.546E-1	3.595E+1
-2.546E-1	3.599E+1
-2.562E-1	3.592E+1
-2.562E-1	3.599E+1
-2.579E-1	3.604E+1
-2.562E-1	3.589E+1
-2.562E-1	3.598E+1
-2.595E-1	3.598E+1
-2.562E-1	3.583E+1
-2.546E-1	3.588E+1
-2.562E-1	3.591E+1
-2.562E-1	3.595E+1
-2.546E-1	3.599E+1
-2.579E-1	3.592E+1
-2.562E-1	3.581E+1
-2.595E-1	3.581E+1
-2.579E-1	3.592E+1
-2.562E-1	3.598E+1
-2.546E-1	3.590E+1
-2.562E-1	3.582E+1
-2.562E-1	3.586E+1
-2.579E-1	3.599E+1
-2.562E-1	3.605E+1
-2.562E-1	3.601E+1
-2.595E-1	3.599E+1
-2.562E-1	3.600E+1
-2.562E-1	3.584E+1
-2.579E-1	3.577E+1
-2.579E-1	3.588E+1
-2.546E-1	3.603E+1
-2.562E-1	3.602E+1
-2.579E-1	3.604E+1
-2.579E-1	3.607E+1
-2.546E-1	3.598E+1
-2.579E-1	3.589E+1
-2.579E-1	3.582E+1
-2.579E-1	3.587E+1
-2.595E-1	3.593E+1
-2.562E-1	3.602E+1
-2.562E-1	3.600E+1
-2.595E-1	3.587E+1
-2.562E-1	3.584E+1
-2.579E-1	3.589E+1
-2.579E-1	3.600E+1
-2.562E-1	3.599E+1
-2.579E-1	3.597E+1
-2.546E-1	3.594E+1
-2.562E-1	3.588E+1
-2.562E-1	3.583E+1
-2.530E-1	3.587E+1
-2.579E-1	3.594E+1
-2.579E-1	3.600E+1
-2.546E-1	3.599E+1
-2.546E-1	3.590E+1
-2.595E-1	3.585E+1
-2.562E-1	3.583E+1
-2.562E-1	3.581E+1
-2.562E-1	3.580E+1
-2.562E-1	3.589E+1
-2.546E-1	3.595E+1
-2.595E-1	3.601E+1
-2.562E-1	3.603E+1
-2.579E-1	3.594E+1
-2.579E-1	3.591E+1
-2.595E-1	3.591E+1
-2.546E-1	3.590E+1
-2.562E-1	3.588E+1
-2.562E-1	3.588E+1
-2.562E-1	3.595E+1
-2.562E-1	3.589E+1
-2.562E-1	3.593E+1
-2.546E-1	3.596E+1
-2.562E-1	3.586E+1
-2.546E-1	3.593E+1
-2.530E-1	3.596E+1
-2.579E-1	3.599E+1
-2.562E-1	3.606E+1
-2.562E-1	3.604E+1
-2.579E-1	3.610E+1
-2.595E-1	3.606E+1
-2.611E-1	3.602E+1
-2.595E-1	3.591E+1
-2.546E-1	3.587E+1
-2.562E-1	3.587E+1
-2.579E-1	3.578E+1
-2.546E-1	3.584E+1
-2.595E-1	3.597E+1
-2.579E-1	3.605E+1
-2.579E-1	3.596E+1
-2.546E-1	3.594E+1
-2.562E-1	3.597E+1
-2.562E-1	3.588E+1
-2.546E-1	3.586E+1
-2.579E-1	3.599E+1
-2.562E-1	3.599E+1
-2.562E-1	3.593E+1
-2.579E-1	3.588E+1
-2.562E-1	3.602E+1
-2.530E-1	3.597E+1
-2.579E-1	3.583E+1
-2.579E-1	3.583E+1
-2.595E-1	3.579E+1
-2.579E-1	3.577E+1
-2.579E-1	3.585E+1
-2.579E-1	3.598E+1
-2.562E-1	3.597E+1
-2.579E-1	3.582E+1
-2.595E-1	3.579E+1
-2.562E-1	3.589E+1
-2.579E-1	3.588E+1
-2.562E-1	3.590E+1
-2.546E-1	3.599E+1
-2.546E-1	3.610E+1
-2.562E-1	3.599E+1
-2.562E-1	3.580E+1
-2.595E-1	3.581E+1
-2.579E-1	3.592E+1
-2.579E-1	3.592E+1
-2.546E-1	3.594E+1
-2.562E-1	3.588E+1
-2.579E-1	3.583E+1
-2.546E-1	3.591E+1
-2.562E-1	3.592E+1
-2.530E-1	3.590E+1
-2.595E-1	3.594E+1
-2.562E-1	3.596E+1
-2.562E-1	3.595E+1
-2.546E-1	3.585E+1
-2.579E-1	3.596E+1
-2.562E-1	3.613E+1
-2.546E-1	3.611E+1
-2.595E-1	3.602E+1
-2.595E-1	3.588E+1
-2.579E-1	3.591E+1
-2.546E-1	3.580E+1
-2.579E-1	3.581E+1
-2.546E-1	3.592E+1
-2.595E-1	3.596E+1
-2.530E-1	3.601E+1
-2.579E-1	3.604E+1
-2.595E-1	3.605E+1
-2.546E-1	3.591E+1
-2.546E-1	3.588E+1
-2.562E-1	3.593E+1
-2.595E-1	3.599E+1
-2.579E-1	3.592E+1
-2.562E-1	3.594E+1
-2.579E-1	3.593E+1
-2.595E-1	3.586E+1
-2.530E-1	3.601E+1
-2.530E-1	3.612E+1
-2.579E-1	3.601E+1
-2.579E-1	3.591E+1
-2.562E-1	3.596E+1
-2.546E-1	3.594E+1
-2.579E-1	3.589E+1
-2.562E-1	3.588E+1
-2.579E-1	3.589E+1
-2.562E-1	3.586E+1
-2.546E-1	3.575E+1
-2.562E-1	3.582E+1
-2.579E-1	3.590E+1
-2.514E-1	3.600E+1
-2.546E-1	3.601E+1
-2.579E-1	3.597E+1
-2.562E-1	3.593E+1
-2.562E-1	3.602E+1
-2.530E-1	3.602E+1
-2.579E-1	3.594E+1
-2.546E-1	3.596E+1
-2.514E-1	3.600E+1
-2.579E-1	3.598E+1
-2.595E-1	3.587E+1
-2.579E-1	3.588E+1
-2.562E-1	3.593E+1
-2.579E-1	3.591E+1
-2.530E-1	3.586E+1
-2.562E-1	3.574E+1
-2.562E-1	3.574E+1
-2.579E-1	3.589E+1
-2.562E-1	3.594E+1
-2.546E-1	3.595E+1
-2.546E-1	3.598E+1
-2.595E-1	3.592E+1
-2.546E-1	3.587E+1
-2.546E-1	3.585E+1
-2.579E-1	3.589E+1
-2.546E-1	3.589E+1
-2.579E-1	3.586E+1
-2.579E-1	3.584E+1
-2.546E-1	3.587E+1
-2.579E-1	3.586E+1
-2.579E-1	3.584E+1
-2.595E-1	3.579E+1
-2.562E-1	3.574E+1
-2.579E-1	3.576E+1
-2.579E-1	3.595E+1
-2.595E-1	3.612E+1
-2.579E-1	3.602E+1
-2.562E-1	3.590E+1
-2.579E-1	3.588E+1
-2.546E-1	3.578E+1
-2.562E-1	3.571E+1
-2.595E-1	3.576E+1
-2.530E-1	3.585E+1
-2.546E-1	3.590E+1
-2.546E-1	3.583E+1
-2.579E-1	3.576E+1
-2.562E-1	3.588E+1
-2.579E-1	3.597E+1
-2.546E-1	3.592E+1
-2.595E-1	3.588E+1
-2.579E-1	3.591E+1
-2.546E-1	3.600E+1
-2.562E-1	3.596E+1
-2.562E-1	3.592E+1
-2.562E-1	3.590E+1
-2.562E-1	3.604E+1
-2.546E-1	3.606E+1
-2.562E-1	3.577E+1
-2.562E-1	3.573E+1
-2.562E-1	3.593E+1
-2.579E-1	3.597E+1
-2.562E-1	3.587E+1
-2.595E-1	3.588E+1
-2.562E-1	3.587E+1
-2.579E-1	3.584E+1
-2.562E-1	3.590E+1
-2.579E-1	3.584E+1
-2.579E-1	3.582E+1
-2.562E-1	3.588E+1
-2.562E-1	3.581E+1
-2.595E-1	3.579E+1
-2.546E-1	3.586E+1
-2.562E-1	3.593E+1
-2.562E-1	3.605E+1
-2.562E-1	3.610E+1
-2.562E-1	3.610E+1
-2.546E-1	3.613E+1
-2.579E-1	3.608E+1
-2.579E-1	3.608E+1
-2.546E-1	3.595E+1
-2.562E-1	3.595E+1
-2.562E-1	3.604E+1
-2.562E-1	3.585E+1
-2.595E-1	3.578E+1
-2.562E-1	3.582E+1
-2.595E-1	3.588E+1
-2.562E-1	3.600E+1
-2.562E-1	3.599E+1
-2.530E-1	3.594E+1
-2.579E-1	3.597E+1
-2.579E-1	3.602E+1
-2.530E-1	3.594E+1
-2.546E-1	3.592E+1
-2.562E-1	3.592E+1
-2.546E-1	3.591E+1
-2.562E-1	3.588E+1
-2.530E-1	3.587E+1
-2.562E-1	3.588E+1
-2.595E-1	3.596E+1
-2.562E-1	3.599E+1
-2.562E-1	3.594E+1
-2.579E-1	3.581E+1
-2.562E-1	3.593E+1
-2.595E-1	3.597E+1
-2.562E-1	3.581E+1
-2.579E-1	3.582E+1
-2.579E-1	3.584E+1
-2.562E-1	3.588E+1
-2.530E-1	3.594E+1
-2.595E-1	3.588E+1
-2.562E-1	3.585E+1
-2.579E-1	3.592E+1
-2.530E-1	3.597E+1
-2.579E-1	3.581E+1
-2.579E-1	3.581E+1
-2.579E-1	3.596E+1
-2.546E-1	3.602E+1
-2.546E-1	3.606E+1
-2.579E-1	3.590E+1
-2.562E-1	3.576E+1
-2.562E-1	3.577E+1
-2.562E-1	3.586E+1
-2.579E-1	3.598E+1
-2.579E-1	3.602E+1
-2.562E-1	3.591E+1
-2.579E-1	3.589E+1
-2.562E-1	3.607E+1
-2.579E-1	3.617E+1
-2.579E-1	3.607E+1
-2.562E-1	3.603E+1
-2.579E-1	3.597E+1
-2.579E-1	3.586E+1
-2.546E-1	3.587E+1
-2.579E-1	3.583E+1
-2.562E-1	3.585E+1
-2.562E-1	3.585E+1
-2.546E-1	3.592E+1
-2.595E-1	3.600E+1
-2.546E-1	3.586E+1
-2.546E-1	3.574E+1
-2.546E-1	3.565E+1
-2.579E-1	3.574E+1
-2.595E-1	3.588E+1
-2.579E-1	3.596E+1
-2.530E-1	3.598E+1
-2.595E-1	3.593E+1
-2.611E-1	3.592E+1
-2.579E-1	3.589E+1
-2.562E-1	3.586E+1
-2.546E-1	3.582E+1
-2.562E-1	3.586E+1
-2.546E-1	3.593E+1
-2.562E-1	3.592E+1
-2.562E-1	3.595E+1
-2.562E-1	3.589E+1
-2.546E-1	3.582E+1
-2.546E-1	3.595E+1
-2.546E-1	3.589E+1
-2.562E-1	3.581E+1
-2.595E-1	3.578E+1
-2.562E-1	3.584E+1
-2.579E-1	3.590E+1
-2.546E-1	3.577E+1
-2.562E-1	3.569E+1
-2.546E-1	3.574E+1
-2.595E-1	3.599E+1
-2.579E-1	3.606E+1
-2.579E-1	3.589E+1
-2.562E-1	3.581E+1
-2.562E-1	3.582E+1
-2.562E-1	3.583E+1
-2.579E-1	3.587E+1
-2.546E-1	3.595E+1
-2.562E-1	3.599E+1
-2.562E-1	3.596E+1
-2.579E-1	3.598E+1
-2.562E-1	3.600E+1
-2.562E-1	3.597E+1
-2.562E-1	3.583E+1
-2.546E-1	3.586E+1
-2.562E-1	3.588E+1
-2.579E-1	3.582E+1
-2.595E-1	3.587E+1
-2.579E-1	3.600E+1
-2.579E-1	3.593E+1
-2.546E-1	3.587E+1
-2.546E-1	3.583E+1
-2.579E-1	3.593E+1
-2.546E-1	3.598E+1
-2.562E-1	3.590E+1
-2.562E-1	3.589E+1
-2.546E-1	3.592E+1
-2.562E-1	3.588E+1
-2.579E-1	3.587E+1
-2.562E-1	3.586E+1
-2.579E-1	3.585E+1
-2.546E-1	3.578E+1
-2.546E-1	3.585E+1
-2.562E-1	3.596E+1
-2.579E-1	3.599E+1
-2.562E-1	3.601E+1
-2.546E-1	3.592E+1
-2.562E-1	3.590E+1
-2.579E-1	3.595E+1
-2.546E-1	3.596E+1
-2.530E-1	3.593E+1
-2.562E-1	3.581E+1
-2.562E-1	3.575E+1
-2.562E-1	3.584E+1
-2.562E-1	3.599E+1
-2.595E-1	3.592E+1
-2.546E-1	3.586E+1
-2.530E-1	3.582E+1
-2.579E-1	3.575E+1
-2.611E-1	3.577E+1
-2.562E-1	3.588E+1
-2.514E-1	3.598E+1
-2.595E-1	3.595E+1
-2.595E-1	3.586E+1
-2.595E-1	3.595E+1
-2.562E-1	3.595E+1
-2.579E-1	3.594E+1
-2.562E-1	3.591E+1
-2.514E-1	3.595E+1
-2.562E-1	3.596E+1
-2.562E-1	3.593E+1
-2.579E-1	3.590E+1
-2.579E-1	3.589E+1
-2.562E-1	3.582E+1
-2.579E-1	3.581E+1
-2.595E-1	3.593E+1
-2.579E-1	3.607E+1
-2.546E-1	3.615E+1
-2.579E-1	3.607E+1
-2.579E-1	3.592E+1
-2.546E-1	3.580E+1
-2.579E-1	3.585E+1
-2.546E-1	3.585E+1
-2.562E-1	3.591E+1
-2.579E-1	3.600E+1
-2.546E-1	3.602E+1
-2.611E-1	3.600E+1
-2.530E-1	3.597E+1
-2.530E-1	3.603E+1
-2.579E-1	3.600E+1
-2.579E-1	3.596E+1
-2.562E-1	3.591E+1
-2.562E-1	3.587E+1
-2.562E-1	3.590E+1
-2.562E-1	3.583E+1
-2.562E-1	3.583E+1
-2.530E-1	3.588E+1
-2.611E-1	3.589E+1
-2.579E-1	3.588E+1
-2.579E-1	3.589E+1
-2.546E-1	3.585E+1
-2.579E-1	3.576E+1
-2.562E-1	3.573E+1
-2.530E-1	3.585E+1
-2.546E-1	3.599E+1
-2.514E-1	3.606E+1
-2.546E-1	3.603E+1
-2.595E-1	3.593E+1
-2.562E-1	3.588E+1
-2.562E-1	3.595E+1
-2.562E-1	3.602E+1
-2.579E-1	3.599E+1
-2.562E-1	3.596E+1
-2.562E-1	3.595E+1
-2.579E-1	3.589E+1
-2.579E-1	3.586E+1
-2.562E-1	3.585E+1
-2.530E-1	3.589E+1
-2.514E-1	3.603E+1
-2.579E-1	3.603E+1
-2.562E-1	3.600E+1
-2.546E-1	3.594E+1
-2.562E-1	3.586E+1
-2.611E-1	3.585E+1
-2.530E-1	3.588E+1
-2.579E-1	3.599E+1
-2.595E-1	3.610E+1
-2.562E-1	3.614E+1
-2.562E-1	3.616E+1
-2.562E-1	3.604E+1
-2.562E-1	3.591E+1
-2.562E-1	3.586E+1
-2.627E-1	3.585E+1
-2.562E-1	3.575E+1
-2.579E-1	3.586E+1
-2.579E-1	3.594E+1
-2.530E-1	3.592E+1
-2.562E-1	3.591E+1
-2.595E-1	3.591E+1
-2.530E-1	3.605E+1
-2.546E-1	3.586E+1
-2.546E-1	3.579E+1
-2.595E-1	3.589E+1
-2.546E-1	3.587E+1
-2.579E-1	3.592E+1
-2.595E-1	3.598E+1
-2.562E-1	3.604E+1
-2.595E-1	3.604E+1
-2.562E-1	3.601E+1
-2.530E-1	3.589E+1
-2.579E-1	3.578E+1
-2.562E-1	3.579E+1
-2.562E-1	3.591E+1
-2.562E-1	3.600E+1
-2.562E-1	3.611E+1
-2.579E-1	3.605E+1
-2.562E-1	3.600E+1
-2.579E-1	3.593E+1
-2.562E-1	3.580E+1
-2.546E-1	3.582E+1
-2.595E-1	3.592E+1
-2.595E-1	3.591E+1
-2.562E-1	3.592E+1
-2.562E-1	3.589E+1
-2.611E-1	3.588E+1
-2.546E-1	3.587E+1
-2.579E-1	3.587E+1
-2.579E-1	3.601E+1
-2.579E-1	3.603E+1
-2.530E-1	3.593E+1
-2.546E-1	3.583E+1
-2.595E-1	3.583E+1
-2.562E-1	3.586E+1
-2.562E-1	3.593E+1
-2.562E-1	3.597E+1
-2.562E-1	3.586E+1
-2.579E-1	3.588E+1
-2.546E-1	3.584E+1
-2.595E-1	3.587E+1
-2.546E-1	3.586E+1
-2.530E-1	3.580E+1
-2.579E-1	3.583E+1
-2.546E-1	3.597E+1
-2.562E-1	3.616E+1
-2.546E-1	3.617E+1
-2.579E-1	3.609E+1
-2.546E-1	3.595E+1
-2.562E-1	3.589E+1
-2.546E-1	3.583E+1
-2.546E-1	3.583E+1
-2.562E-1	3.596E+1
-2.579E-1	3.593E+1
-2.546E-1	3.587E+1
-2.546E-1	3.599E+1
-2.562E-1	3.601E+1
-2.579E-1	3.596E+1
-2.546E-1	3.589E+1
-2.562E-1	3.588E+1
-2.546E-1	3.593E+1
-2.579E-1	3.586E+1
-2.579E-1	3.588E+1
-2.562E-1	3.593E+1
-2.579E-1	3.587E+1
-2.546E-1	3.583E+1
-2.530E-1	3.586E+1
-2.562E-1	3.587E+1
-2.546E-1	3.584E+1
-2.579E-1	3.587E+1
-2.562E-1	3.600E+1
-2.562E-1	3.596E+1
-2.546E-1	3.590E+1
-2.579E-1	3.591E+1
-2.579E-1	3.593E+1
-2.562E-1	3.598E+1
-2.546E-1	3.597E+1
-2.546E-1	3.598E+1
-2.562E-1	3.596E+1
-2.562E-1	3.590E+1
-2.546E-1	3.583E+1
-2.595E-1	3.586E+1
-2.595E-1	3.587E+1
-2.562E-1	3.595E+1
-2.562E-1	3.602E+1
-2.579E-1	3.598E+1
-2.595E-1	3.592E+1
-2.562E-1	3.593E+1
-2.546E-1	3.593E+1
-2.579E-1	3.585E+1
-2.546E-1	3.576E+1
-2.562E-1	3.590E+1
-2.530E-1	3.597E+1
-2.562E-1	3.592E+1
-2.562E-1	3.585E+1
-2.562E-1	3.583E+1
-2.579E-1	3.587E+1
-2.579E-1	3.584E+1
-2.579E-1	3.571E+1
-2.562E-1	3.571E+1
-2.530E-1	3.573E+1
-2.579E-1	3.577E+1
-2.562E-1	3.595E+1
-2.562E-1	3.607E+1
-2.562E-1	3.600E+1
-2.579E-1	3.587E+1
-2.562E-1	3.593E+1
-2.562E-1	3.591E+1
-2.562E-1	3.589E+1
-2.546E-1	3.584E+1
-2.562E-1	3.581E+1
-2.514E-1	3.584E+1
-2.546E-1	3.579E+1
-2.562E-1	3.578E+1
-2.546E-1	3.591E+1
-2.546E-1	3.592E+1
-2.579E-1	3.581E+1
-2.562E-1	3.590E+1
-2.595E-1	3.595E+1
-2.562E-1	3.585E+1
-2.579E-1	3.585E+1
-2.595E-1	3.594E+1
-2.595E-1	3.593E+1
-2.562E-1	3.585E+1
-2.546E-1	3.590E+1
-2.562E-1	3.590E+1
-2.579E-1	3.583E+1
-2.562E-1	3.584E+1
-2.579E-1	3.579E+1
-2.579E-1	3.578E+1
-2.546E-1	3.577E+1
-2.546E-1	3.592E+1
-2.579E-1	3.614E+1
-2.579E-1	3.597E+1
-2.546E-1	3.579E+1
-2.579E-1	3.577E+1
-2.562E-1	3.583E+1
-2.579E-1	3.570E+1
-2.562E-1	3.564E+1
-2.546E-1	3.574E+1
-2.579E-1	3.583E+1
-2.579E-1	3.582E+1
-2.579E-1	3.586E+1
-2.595E-1	3.587E+1
-2.579E-1	3.594E+1
-2.546E-1	3.596E+1
-2.546E-1	3.594E+1
-2.562E-1	3.600E+1
-2.546E-1	3.598E+1
-2.579E-1	3.608E+1
-2.546E-1	3.601E+1
-2.562E-1	3.585E+1
-2.562E-1	3.579E+1
-2.595E-1	3.578E+1
-2.562E-1	3.587E+1
-2.562E-1	3.591E+1
-2.595E-1	3.589E+1
-2.562E-1	3.589E+1
-2.562E-1	3.587E+1
-2.579E-1	3.592E+1
-2.562E-1	3.583E+1
-2.546E-1	3.586E+1
-2.546E-1	3.591E+1
-2.562E-1	3.591E+1
-2.562E-1	3.596E+1
-2.546E-1	3.597E+1
-2.579E-1	3.594E+1
-2.546E-1	3.590E+1
-2.579E-1	3.582E+1
-2.579E-1	3.580E+1
-2.562E-1	3.584E+1
-2.546E-1	3.582E+1
-2.579E-1	3.586E+1
-2.546E-1	3.587E+1
-2.562E-1	3.591E+1
-2.579E-1	3.586E+1
-2.562E-1	3.573E+1
-2.579E-1	3.563E+1
-2.546E-1	3.557E+1
-2.562E-1	3.569E+1
-2.579E-1	3.585E+1
-2.562E-1	3.584E+1
-2.546E-1	3.593E+1
-2.579E-1	3.592E+1
-2.562E-1	3.585E+1
-2.579E-1	3.584E+1
-2.562E-1	3.590E+1
-2.579E-1	3.606E+1
-2.562E-1	3.610E+1
-2.579E-1	3.607E+1
-2.562E-1	3.604E+1
-2.546E-1	3.602E+1
-2.530E-1	3.594E+1
-2.562E-1	3.587E+1
-2.530E-1	3.587E+1
-2.530E-1	3.587E+1
-2.546E-1	3.587E+1
-2.562E-1	3.586E+1
-2.595E-1	3.590E+1
-2.579E-1	3.590E+1
-2.562E-1	3.603E+1
-2.579E-1	3.598E+1
-2.562E-1	3.591E+1
-2.562E-1	3.594E+1
-2.562E-1	3.582E+1
-2.546E-1	3.570E+1
-2.579E-1	3.570E+1
-2.562E-1	3.573E+1
-2.562E-1	3.593E+1
-2.579E-1	3.593E+1
-2.562E-1	3.576E+1
-2.562E-1	3.582E+1
-2.546E-1	3.588E+1
-2.579E-1	3.584E+1
-2.546E-1	3.585E+1
-2.595E-1	3.599E+1
-2.562E-1	3.599E+1
-2.595E-1	3.597E+1
-2.546E-1	3.590E+1
-2.530E-1	3.580E+1
-2.562E-1	3.589E+1
-2.611E-1	3.594E+1
-2.546E-1	3.592E+1
-2.562E-1	3.604E+1
-2.562E-1	3.603E+1
-2.595E-1	3.588E+1
-2.562E-1	3.590E+1
-2.562E-1	3.599E+1
-2.579E-1	3.590E+1
-2.579E-1	3.586E+1
-2.562E-1	3.580E+1
-2.595E-1	3.578E+1
-2.546E-1	3.582E+1
-2.562E-1	3.583E+1
-2.579E-1	3.578E+1
-2.530E-1	3.576E+1
-2.562E-1	3.577E+1
-2.562E-1	3.593E+1
-2.546E-1	3.604E+1
-2.611E-1	3.604E+1
-2.546E-1	3.604E+1
-2.579E-1	3.597E+1
-2.530E-1	3.593E+1
-2.530E-1	3.585E+1
-2.579E-1	3.575E+1
-2.579E-1	3.579E+1
-2.579E-1	3.598E+1
-2.562E-1	3.588E+1
-2.579E-1	3.578E+1
-2.562E-1	3.598E+1
-2.562E-1	3.596E+1
-2.579E-1	3.592E+1
-2.579E-1	3.596E+1
-2.579E-1	3.587E+1
-2.546E-1	3.573E+1
-2.546E-1	3.572E+1
-2.546E-1	3.581E+1
-2.546E-1	3.574E+1
-2.530E-1	3.566E+1
-2.546E-1	3.585E+1
-2.579E-1	3.600E+1
-2.579E-1	3.596E+1
-2.562E-1	3.587E+1
-2.546E-1	3.583E+1
-2.562E-1	3.575E+1
-2.579E-1	3.566E+1
-2.611E-1	3.563E+1
-2.562E-1	3.570E+1
-2.579E-1	3.582E+1
-2.579E-1	3.588E+1
-2.562E-1	3.589E+1
-2.562E-1	3.589E+1
-2.579E-1	3.586E+1
-2.579E-1	3.577E+1
-2.546E-1	3.568E+1
-2.579E-1	3.581E+1
-2.562E-1	3.597E+1
-2.562E-1	3.590E+1
-2.611E-1	3.583E+1
-2.562E-1	3.594E+1
-2.579E-1	3.598E+1
-2.579E-1	3.598E+1
-2.579E-1	3.599E+1
-2.546E-1	3.587E+1
-2.546E-1	3.592E+1
-2.579E-1	3.586E+1
-2.546E-1	3.580E+1
-2.562E-1	3.583E+1
-2.579E-1	3.593E+1
-2.546E-1	3.596E+1
-2.546E-1	3.585E+1
-2.546E-1	3.576E+1
-2.562E-1	3.570E+1
-2.579E-1	3.569E+1
-2.579E-1	3.573E+1
-2.546E-1	3.585E+1
-2.579E-1	3.581E+1
-2.562E-1	3.568E+1
-2.595E-1	3.565E+1
-2.562E-1	3.580E+1
-2.546E-1	3.592E+1
-2.579E-1	3.582E+1
-2.595E-1	3.581E+1
-2.562E-1	3.596E+1
-2.546E-1	3.602E+1
-2.579E-1	3.597E+1
-2.562E-1	3.592E+1
-2.546E-1	3.587E+1
-2.530E-1	3.575E+1
-2.579E-1	3.579E+1
-2.595E-1	3.585E+1
-2.562E-1	3.593E+1
-2.595E-1	3.599E+1
-2.579E-1	3.590E+1
-2.530E-1	3.599E+1
-2.562E-1	3.608E+1
-2.562E-1	3.603E+1
-2.530E-1	3.598E+1
-2.514E-1	3.593E+1
-2.562E-1	3.582E+1
-2.562E-1	3.572E+1
-2.562E-1	3.572E+1
-2.546E-1	3.575E+1
-2.562E-1	3.582E+1
-2.562E-1	3.591E+1
-2.595E-1	3.590E+1
-2.595E-1	3.577E+1
-2.546E-1	3.575E+1
-2.562E-1	3.581E+1
-2.579E-1	3.593E+1
-2.579E-1	3.602E+1
-2.546E-1	3.596E+1
-2.562E-1	3.601E+1
-2.579E-1	3.607E+1
-2.546E-1	3.600E+1
-2.579E-1	3.584E+1
-2.562E-1	3.576E+1
-2.579E-1	3.574E+1
-2.562E-1	3.566E+1
-2.579E-1	3.571E+1
-2.579E-1	3.587E+1
-2.579E-1	3.579E+1
-2.579E-1	3.568E+1
-2.579E-1	3.577E+1
-2.546E-1	3.589E+1
-2.546E-1	3.590E+1
-2.546E-1	3.598E+1
-2.579E-1	3.589E+1
-2.579E-1	3.582E+1
-2.595E-1	3.584E+1
-2.546E-1	3.584E+1
-2.562E-1	3.584E+1
-2.546E-1	3.575E+1
-2.579E-1	3.583E+1
-2.530E-1	3.586E+1
-2.562E-1	3.591E+1
-2.546E-1	3.601E+1
-2.579E-1	3.591E+1
-2.579E-1	3.576E+1
-2.530E-1	3.570E+1
-2.530E-1	3.578E+1
-2.546E-1	3.578E+1
-2.546E-1	3.583E+1
-2.546E-1	3.595E+1
-2.546E-1	3.590E+1
-2.579E-1	3.581E+1
-2.579E-1	3.583E+1
-2.562E-1	3.585E+1
-2.546E-1	3.587E+1
-2.562E-1	3.588E+1
-2.579E-1	3.589E+1
-2.530E-1	3.583E+1
-2.562E-1	3.577E+1
-2.562E-1	3.581E+1
-2.579E-1	3.585E+1
-2.562E-1	3.586E+1
-2.546E-1	3.586E+1
-2.579E-1	3.583E+1
-2.579E-1	3.583E+1
-2.562E-1	3.587E+1
-2.546E-1	3.587E+1
-2.595E-1	3.584E+1
-2.579E-1	3.593E+1
-2.530E-1	3.592E+1
-2.579E-1	3.583E+1
-2.579E-1	3.578E+1
-2.546E-1	3.577E+1
-2.546E-1	3.589E+1
-2.562E-1	3.594E+1
-2.546E-1	3.581E+1
-2.562E-1	3.577E+1
-2.595E-1	3.574E+1
-2.579E-1	3.570E+1
-2.546E-1	3.580E+1
-2.595E-1	3.582E+1
-2.562E-1	3.584E+1
-2.579E-1	3.587E+1
-2.595E-1	3.586E+1
-2.595E-1	3.590E+1
-2.546E-1	3.591E+1
-2.562E-1	3.596E+1
-2.595E-1	3.602E+1
-2.562E-1	3.603E+1
-2.562E-1	3.595E+1
-2.546E-1	3.589E+1
-2.595E-1	3.584E+1
-2.546E-1	3.588E+1
-2.530E-1	3.594E+1
-2.562E-1	3.592E+1
-2.595E-1	3.585E+1
-2.562E-1	3.581E+1
-2.595E-1	3.598E+1
-2.546E-1	3.587E+1
-2.562E-1	3.580E+1
-2.579E-1	3.593E+1
-2.562E-1	3.597E+1
-2.546E-1	3.589E+1
-2.579E-1	3.576E+1
-2.562E-1	3.569E+1
-2.595E-1	3.587E+1
-2.530E-1	3.598E+1
-2.595E-1	3.586E+1
-2.595E-1	3.585E+1
-2.562E-1	3.596E+1
-2.546E-1	3.598E+1
-2.595E-1	3.594E+1
-2.595E-1	3.594E+1
-2.579E-1	3.586E+1
-2.546E-1	3.581E+1
-2.562E-1	3.590E+1
-2.562E-1	3.588E+1
-2.562E-1	3.579E+1
-2.546E-1	3.584E+1
-2.579E-1	3.588E+1
-2.562E-1	3.580E+1
-2.562E-1	3.579E+1
-2.562E-1	3.586E+1
-2.530E-1	3.571E+1
-2.562E-1	3.569E+1
-2.546E-1	3.582E+1
-2.595E-1	3.569E+1
-2.562E-1	3.569E+1
-2.595E-1	3.590E+1
-2.562E-1	3.596E+1
-2.562E-1	3.602E+1
-2.579E-1	3.589E+1
-2.579E-1	3.573E+1
-2.579E-1	3.571E+1
-2.579E-1	3.583E+1
-2.595E-1	3.595E+1
-2.595E-1	3.595E+1
-2.562E-1	3.599E+1
-2.562E-1	3.593E+1
-2.579E-1	3.588E+1
-2.595E-1	3.580E+1
-2.562E-1	3.575E+1
-2.562E-1	3.583E+1
-2.579E-1	3.582E+1
-2.546E-1	3.586E+1
-2.546E-1	3.591E+1
-2.579E-1	3.597E+1
-2.562E-1	3.593E+1
-2.595E-1	3.592E+1
-2.562E-1	3.592E+1
-2.546E-1	3.594E+1
-2.562E-1	3.592E+1
-2.595E-1	3.585E+1
-2.546E-1	3.591E+1
-2.546E-1	3.602E+1
-2.562E-1	3.592E+1
-2.546E-1	3.582E+1
-2.562E-1	3.580E+1
-2.562E-1	3.575E+1
-2.579E-1	3.580E+1
-2.595E-1	3.586E+1
-2.579E-1	3.583E+1
-2.595E-1	3.577E+1
-2.562E-1	3.582E+1
-2.562E-1	3.595E+1
-2.546E-1	3.595E+1
-2.562E-1	3.590E+1
-2.546E-1	3.587E+1
-2.562E-1	3.579E+1
-2.595E-1	3.586E+1
-2.562E-1	3.591E+1
-2.562E-1	3.579E+1
-2.595E-1	3.574E+1
-2.546E-1	3.564E+1
-2.579E-1	3.560E+1
-2.562E-1	3.571E+1
-2.579E-1	3.582E+1
-2.579E-1	3.574E+1
-2.546E-1	3.565E+1
-2.595E-1	3.570E+1
-2.562E-1	3.571E+1
-2.562E-1	3.577E+1
-2.546E-1	3.585E+1
-2.595E-1	3.595E+1
-2.562E-1	3.589E+1
-2.579E-1	3.580E+1
-2.579E-1	3.581E+1
-2.579E-1	3.579E+1
-2.546E-1	3.579E+1
-2.546E-1	3.578E+1
-2.562E-1	3.573E+1
-2.562E-1	3.578E+1
-2.546E-1	3.581E+1
-2.562E-1	3.576E+1
-2.546E-1	3.588E+1
-2.546E-1	3.591E+1
-2.546E-1	3.589E+1
-2.579E-1	3.589E+1
-2.562E-1	3.570E+1
-2.546E-1	3.569E+1
-2.562E-1	3.580E+1
-2.595E-1	3.585E+1
-2.579E-1	3.587E+1
-2.562E-1	3.580E+1
-2.530E-1	3.580E+1
-2.562E-1	3.589E+1
-2.579E-1	3.582E+1
-2.579E-1	3.584E+1
-2.546E-1	3.591E+1
-2.562E-1	3.586E+1
-2.562E-1	3.584E+1
-2.562E-1	3.587E+1
-2.546E-1	3.592E+1
-2.579E-1	3.603E+1
-2.546E-1	3.606E+1
-2.562E-1	3.598E+1
-2.562E-1	3.587E+1
-2.579E-1	3.581E+1
-2.562E-1	3.597E+1
-2.562E-1	3.592E+1
-2.579E-1	3.588E+1
-2.546E-1	3.587E+1
-2.579E-1	3.589E+1
-2.530E-1	3.596E+1
-2.562E-1	3.597E+1
-2.546E-1	3.594E+1
-2.546E-1	3.591E+1
-2.611E-1	3.584E+1
-2.562E-1	3.584E+1
-2.579E-1	3.592E+1
-2.546E-1	3.590E+1
-2.595E-1	3.579E+1
-2.579E-1	3.576E+1
-2.562E-1	3.572E+1
-2.562E-1	3.577E+1
-2.546E-1	3.584E+1
-2.579E-1	3.575E+1
-2.579E-1	3.571E+1
-2.562E-1	3.586E+1
-2.562E-1	3.598E+1
-2.562E-1	3.605E+1
-2.546E-1	3.600E+1
-2.562E-1	3.586E+1
-2.562E-1	3.585E+1
-2.546E-1	3.582E+1
-2.562E-1	3.581E+1
-2.546E-1	3.591E+1
-2.562E-1	3.591E+1
[truncated: 105,991 more rows]
