# Supplementary material for: Improved ANAP incorporation and VCF analysis reveal details of P2X7 current facilitation and a limited conformational interplay between ATP binding and the intracellular ballast domain
Source: eLife. 2023 Jan 4;12:e82479. doi: 10.7554/eLife.82479 (PMC9859053; doi:10.7554/eLife.82479)
Supplement: Figure 2—figure supplement 1—source data 3. [file elife-82479-fig2-figsupp1-data3.zip › Figure-2_figure-supplement-1_source-data-3/20f22/rec02.csv]

-1.995E-1	1.371E+1
-2.027E-1	1.373E+1
-2.011E-1	1.377E+1
-1.995E-1	1.374E+1
-1.962E-1	1.373E+1
-2.027E-1	1.377E+1
-2.027E-1	1.374E+1
-2.027E-1	1.365E+1
-2.011E-1	1.369E+1
-2.043E-1	1.368E+1
-2.011E-1	1.369E+1
-2.011E-1	1.373E+1
-2.027E-1	1.370E+1
-2.011E-1	1.370E+1
-2.043E-1	1.378E+1
-2.043E-1	1.383E+1
-2.027E-1	1.380E+1
-2.011E-1	1.380E+1
-2.027E-1	1.380E+1
-1.995E-1	1.372E+1
-2.011E-1	1.365E+1
-2.027E-1	1.369E+1
-2.043E-1	1.382E+1
-2.011E-1	1.381E+1
-1.995E-1	1.373E+1
-2.027E-1	1.368E+1
-2.043E-1	1.378E+1
-2.043E-1	1.379E+1
-2.011E-1	1.374E+1
-1.995E-1	1.378E+1
-2.027E-1	1.381E+1
-2.043E-1	1.368E+1
-2.027E-1	1.363E+1
-1.995E-1	1.371E+1
-1.995E-1	1.368E+1
-2.011E-1	1.371E+1
-2.027E-1	1.379E+1
-2.043E-1	1.380E+1
-2.011E-1	1.374E+1
-2.043E-1	1.368E+1
-2.027E-1	1.372E+1
-2.027E-1	1.374E+1
-2.043E-1	1.373E+1
-2.011E-1	1.373E+1
-2.027E-1	1.371E+1
-2.011E-1	1.372E+1
-2.011E-1	1.377E+1
-2.027E-1	1.384E+1
-2.011E-1	1.382E+1
-2.027E-1	1.383E+1
-2.011E-1	1.384E+1
-2.027E-1	1.374E+1
-1.995E-1	1.367E+1
-2.011E-1	1.373E+1
-2.011E-1	1.375E+1
-2.011E-1	1.379E+1
-2.060E-1	1.385E+1
-2.027E-1	1.378E+1
-2.027E-1	1.375E+1
-1.995E-1	1.381E+1
-1.978E-1	1.386E+1
-2.060E-1	1.379E+1
-2.011E-1	1.372E+1
-1.995E-1	1.373E+1
-2.027E-1	1.378E+1
-2.043E-1	1.381E+1
-1.995E-1	1.379E+1
-1.995E-1	1.374E+1
-1.995E-1	1.378E+1
-1.995E-1	1.379E+1
-1.995E-1	1.377E+1
-2.011E-1	1.374E+1
-2.027E-1	1.369E+1
-1.978E-1	1.366E+1
-2.027E-1	1.383E+1
-2.027E-1	1.388E+1
-2.011E-1	1.382E+1
-2.011E-1	1.379E+1
-2.060E-1	1.380E+1
-2.027E-1	1.377E+1
-2.027E-1	1.371E+1
-2.011E-1	1.375E+1
-2.011E-1	1.378E+1
-2.027E-1	1.374E+1
-1.978E-1	1.373E+1
-1.978E-1	1.376E+1
-2.027E-1	1.380E+1
-2.027E-1	1.378E+1
-2.011E-1	1.376E+1
-2.027E-1	1.382E+1
-1.995E-1	1.381E+1
-2.011E-1	1.373E+1
-1.995E-1	1.371E+1
-2.027E-1	1.367E+1
-2.011E-1	1.365E+1
-2.011E-1	1.375E+1
-2.011E-1	1.378E+1
-2.060E-1	1.375E+1
-2.011E-1	1.370E+1
-1.995E-1	1.368E+1
-1.995E-1	1.371E+1
-1.995E-1	1.370E+1
-1.995E-1	1.374E+1
-1.978E-1	1.379E+1
-2.011E-1	1.378E+1
-2.027E-1	1.378E+1
-2.011E-1	1.377E+1
-2.043E-1	1.372E+1
-2.011E-1	1.367E+1
-2.027E-1	1.367E+1
-2.011E-1	1.371E+1
-2.027E-1	1.380E+1
-2.043E-1	1.385E+1
-2.011E-1	1.388E+1
-2.043E-1	1.382E+1
-1.995E-1	1.383E+1
-1.995E-1	1.384E+1
-2.011E-1	1.380E+1
-2.060E-1	1.376E+1
-2.011E-1	1.375E+1
-2.043E-1	1.381E+1
-2.011E-1	1.376E+1
-2.011E-1	1.362E+1
-2.043E-1	1.362E+1
-2.027E-1	1.370E+1
-2.027E-1	1.371E+1
-2.027E-1	1.369E+1
-2.043E-1	1.372E+1
-1.995E-1	1.371E+1
-2.011E-1	1.377E+1
-2.027E-1	1.378E+1
-2.043E-1	1.377E+1
-2.011E-1	1.370E+1
-2.027E-1	1.368E+1
-2.043E-1	1.379E+1
-1.995E-1	1.382E+1
-2.011E-1	1.376E+1
-2.027E-1	1.373E+1
-2.043E-1	1.376E+1
-2.027E-1	1.379E+1
-2.011E-1	1.375E+1
-2.060E-1	1.369E+1
-2.011E-1	1.365E+1
-2.011E-1	1.373E+1
-2.027E-1	1.382E+1
-2.027E-1	1.380E+1
-2.027E-1	1.371E+1
-1.995E-1	1.367E+1
-2.043E-1	1.368E+1
-1.995E-1	1.374E+1
-2.011E-1	1.378E+1
-2.027E-1	1.380E+1
-1.962E-1	1.384E+1
-2.043E-1	1.384E+1
-2.027E-1	1.373E+1
-2.027E-1	1.370E+1
-2.060E-1	1.372E+1
-1.995E-1	1.374E+1
-2.011E-1	1.380E+1
-2.011E-1	1.382E+1
-1.995E-1	1.384E+1
-2.011E-1	1.379E+1
-2.011E-1	1.373E+1
-2.027E-1	1.372E+1
-2.011E-1	1.373E+1
-2.060E-1	1.375E+1
-2.027E-1	1.383E+1
-2.027E-1	1.385E+1
-1.995E-1	1.382E+1
-2.027E-1	1.385E+1
-2.027E-1	1.390E+1
-1.995E-1	1.380E+1
-1.995E-1	1.371E+1
-2.011E-1	1.373E+1
-1.995E-1	1.373E+1
-2.011E-1	1.372E+1
-2.011E-1	1.372E+1
-2.011E-1	1.364E+1
-2.027E-1	1.363E+1
-1.995E-1	1.378E+1
-1.995E-1	1.389E+1
-2.027E-1	1.382E+1
-2.027E-1	1.373E+1
-2.011E-1	1.377E+1
-2.043E-1	1.379E+1
-2.011E-1	1.384E+1
-2.011E-1	1.382E+1
-2.027E-1	1.378E+1
-2.027E-1	1.385E+1
-1.995E-1	1.379E+1
-2.027E-1	1.376E+1
-1.978E-1	1.380E+1
-2.011E-1	1.382E+1
-2.027E-1	1.385E+1
-2.011E-1	1.383E+1
-2.011E-1	1.381E+1
-2.011E-1	1.378E+1
-2.027E-1	1.372E+1
-1.995E-1	1.377E+1
-1.995E-1	1.379E+1
-2.011E-1	1.375E+1
-2.011E-1	1.380E+1
-2.043E-1	1.385E+1
-2.027E-1	1.385E+1
-2.011E-1	1.375E+1
-2.027E-1	1.370E+1
-2.011E-1	1.370E+1
-2.027E-1	1.369E+1
-2.027E-1	1.374E+1
-2.027E-1	1.376E+1
-2.011E-1	1.380E+1
-1.995E-1	1.374E+1
-1.995E-1	1.370E+1
-2.011E-1	1.372E+1
-2.027E-1	1.375E+1
-2.060E-1	1.375E+1
-1.995E-1	1.380E+1
-2.027E-1	1.377E+1
-2.043E-1	1.368E+1
-2.011E-1	1.374E+1
-2.027E-1	1.379E+1
-2.027E-1	1.379E+1
-2.027E-1	1.375E+1
-2.011E-1	1.378E+1
-1.995E-1	1.379E+1
-2.027E-1	1.381E+1
-2.027E-1	1.385E+1
-1.995E-1	1.378E+1
-1.995E-1	1.381E+1
-2.011E-1	1.383E+1
-2.011E-1	1.379E+1
-1.978E-1	1.378E+1
-2.011E-1	1.382E+1
-2.027E-1	1.377E+1
-2.011E-1	1.364E+1
-2.011E-1	1.373E+1
-1.995E-1	1.380E+1
-1.978E-1	1.370E+1
-2.043E-1	1.371E+1
-1.995E-1	1.376E+1
-2.027E-1	1.369E+1
-2.011E-1	1.369E+1
-2.060E-1	1.371E+1
-1.995E-1	1.376E+1
-2.027E-1	1.374E+1
-2.043E-1	1.364E+1
-2.027E-1	1.369E+1
-2.043E-1	1.368E+1
-1.995E-1	1.367E+1
-2.043E-1	1.371E+1
-2.027E-1	1.379E+1
-2.027E-1	1.377E+1
-2.011E-1	1.373E+1
-2.011E-1	1.374E+1
-2.011E-1	1.383E+1
-1.995E-1	1.381E+1
-1.978E-1	1.383E+1
-2.027E-1	1.382E+1
-2.027E-1	1.378E+1
-2.011E-1	1.378E+1
-2.027E-1	1.371E+1
-2.027E-1	1.371E+1
-2.043E-1	1.373E+1
-2.011E-1	1.371E+1
-2.027E-1	1.370E+1
-2.043E-1	1.371E+1
-2.027E-1	1.372E+1
-1.995E-1	1.371E+1
-2.011E-1	1.368E+1
-1.978E-1	1.369E+1
-2.027E-1	1.373E+1
-1.995E-1	1.376E+1
-2.011E-1	1.372E+1
-2.060E-1	1.369E+1
-2.043E-1	1.372E+1
-2.027E-1	1.375E+1
-1.995E-1	1.382E+1
-2.027E-1	1.380E+1
-2.011E-1	1.373E+1
-2.027E-1	1.370E+1
-2.011E-1	1.367E+1
-2.011E-1	1.365E+1
-2.027E-1	1.376E+1
-2.043E-1	1.389E+1
-1.995E-1	1.387E+1
-2.027E-1	1.381E+1
-2.011E-1	1.380E+1
-1.995E-1	1.378E+1
-2.027E-1	1.372E+1
-2.011E-1	1.368E+1
-2.027E-1	1.374E+1
-2.011E-1	1.371E+1
-1.995E-1	1.376E+1
-1.995E-1	1.381E+1
-2.011E-1	1.375E+1
-2.027E-1	1.373E+1
-2.043E-1	1.368E+1
-2.027E-1	1.373E+1
-2.027E-1	1.382E+1
-2.027E-1	1.387E+1
-2.011E-1	1.383E+1
-2.027E-1	1.380E+1
-2.011E-1	1.385E+1
-2.011E-1	1.379E+1
-1.995E-1	1.373E+1
-2.011E-1	1.378E+1
-2.011E-1	1.380E+1
-1.978E-1	1.377E+1
-2.027E-1	1.379E+1
-2.027E-1	1.382E+1
-2.011E-1	1.378E+1
-2.043E-1	1.370E+1
-1.995E-1	1.373E+1
-1.995E-1	1.384E+1
-2.011E-1	1.394E+1
-2.027E-1	1.391E+1
-2.011E-1	1.382E+1
-1.978E-1	1.376E+1
-2.027E-1	1.369E+1
-1.995E-1	1.364E+1
-1.978E-1	1.369E+1
-1.995E-1	1.380E+1
-2.043E-1	1.387E+1
-2.027E-1	1.382E+1
-1.995E-1	1.373E+1
-2.043E-1	1.376E+1
-2.011E-1	1.374E+1
-2.011E-1	1.371E+1
-2.043E-1	1.373E+1
-1.995E-1	1.371E+1
-2.011E-1	1.365E+1
-2.027E-1	1.367E+1
-1.995E-1	1.374E+1
-1.995E-1	1.380E+1
-2.011E-1	1.378E+1
-2.011E-1	1.380E+1
-1.995E-1	1.378E+1
-2.011E-1	1.380E+1
-2.027E-1	1.380E+1
-2.011E-1	1.376E+1
-1.978E-1	1.377E+1
-2.011E-1	1.377E+1
-1.995E-1	1.370E+1
-2.011E-1	1.373E+1
-1.995E-1	1.384E+1
-2.027E-1	1.382E+1
-2.011E-1	1.381E+1
-2.011E-1	1.377E+1
-1.995E-1	1.373E+1
-2.011E-1	1.373E+1
-2.027E-1	1.384E+1
-2.027E-1	1.383E+1
-2.011E-1	1.376E+1
-2.027E-1	1.379E+1
-1.995E-1	1.378E+1
-2.011E-1	1.376E+1
-2.011E-1	1.377E+1
-2.011E-1	1.375E+1
-2.027E-1	1.370E+1
-1.995E-1	1.374E+1
-2.043E-1	1.377E+1
-2.043E-1	1.378E+1
-2.011E-1	1.378E+1
-2.027E-1	1.374E+1
-2.011E-1	1.373E+1
-2.011E-1	1.378E+1
-2.043E-1	1.383E+1
-2.027E-1	1.377E+1
-1.995E-1	1.366E+1
-2.011E-1	1.362E+1
-1.995E-1	1.366E+1
-2.027E-1	1.370E+1
-2.043E-1	1.365E+1
-1.978E-1	1.362E+1
-2.027E-1	1.365E+1
-2.011E-1	1.364E+1
-1.978E-1	1.365E+1
-2.027E-1	1.373E+1
-2.043E-1	1.374E+1
-2.027E-1	1.374E+1
-2.060E-1	1.371E+1
-2.043E-1	1.371E+1
-2.027E-1	1.376E+1
-2.027E-1	1.374E+1
-2.011E-1	1.369E+1
-2.027E-1	1.375E+1
-1.995E-1	1.378E+1
-2.060E-1	1.378E+1
-2.027E-1	1.373E+1
-2.011E-1	1.370E+1
-2.043E-1	1.374E+1
-2.043E-1	1.371E+1
-1.978E-1	1.376E+1
-2.011E-1	1.383E+1
-2.011E-1	1.380E+1
-2.011E-1	1.379E+1
-2.043E-1	1.386E+1
-2.027E-1	1.382E+1
-2.043E-1	1.381E+1
-2.027E-1	1.387E+1
-2.027E-1	1.385E+1
-2.027E-1	1.379E+1
-2.011E-1	1.373E+1
-2.027E-1	1.371E+1
-2.027E-1	1.367E+1
-2.027E-1	1.371E+1
-2.027E-1	1.373E+1
-2.027E-1	1.369E+1
-1.995E-1	1.370E+1
-2.011E-1	1.376E+1
-2.027E-1	1.380E+1
-2.060E-1	1.376E+1
-2.011E-1	1.375E+1
-2.011E-1	1.378E+1
-1.995E-1	1.381E+1
-2.027E-1	1.373E+1
-2.011E-1	1.369E+1
-2.011E-1	1.368E+1
-2.011E-1	1.372E+1
-2.027E-1	1.371E+1
-2.011E-1	1.372E+1
-1.995E-1	1.382E+1
-2.027E-1	1.385E+1
-2.027E-1	1.380E+1
-2.027E-1	1.378E+1
-2.043E-1	1.379E+1
-2.027E-1	1.371E+1
-2.060E-1	1.364E+1
-2.043E-1	1.361E+1
-2.092E-1	1.370E+1
-2.027E-1	1.378E+1
-1.995E-1	1.381E+1
-2.027E-1	1.380E+1
-2.043E-1	1.378E+1
-2.027E-1	1.374E+1
-2.011E-1	1.372E+1
-2.043E-1	1.373E+1
-2.043E-1	1.374E+1
-2.027E-1	1.373E+1
-2.011E-1	1.375E+1
-2.011E-1	1.374E+1
-2.011E-1	1.378E+1
-2.043E-1	1.377E+1
-2.043E-1	1.379E+1
-2.011E-1	1.378E+1
-2.011E-1	1.374E+1
-2.027E-1	1.376E+1
-2.011E-1	1.373E+1
-2.027E-1	1.372E+1
-2.027E-1	1.373E+1
-2.011E-1	1.371E+1
-2.027E-1	1.373E+1
-2.027E-1	1.373E+1
-2.011E-1	1.373E+1
-2.027E-1	1.377E+1
-2.011E-1	1.376E+1
-2.027E-1	1.377E+1
-2.011E-1	1.373E+1
-2.027E-1	1.379E+1
-2.027E-1	1.385E+1
-2.027E-1	1.387E+1
-2.011E-1	1.385E+1
-2.043E-1	1.377E+1
-2.011E-1	1.376E+1
-2.027E-1	1.375E+1
-1.995E-1	1.374E+1
-2.043E-1	1.381E+1
-2.011E-1	1.381E+1
-2.027E-1	1.375E+1
-2.027E-1	1.375E+1
-2.043E-1	1.373E+1
-2.011E-1	1.373E+1
-2.027E-1	1.381E+1
-2.043E-1	1.382E+1
-2.076E-1	1.378E+1
-1.978E-1	1.376E+1
-1.995E-1	1.372E+1
-2.043E-1	1.371E+1
-2.011E-1	1.375E+1
-2.027E-1	1.375E+1
-2.043E-1	1.373E+1
-2.027E-1	1.373E+1
-2.027E-1	1.377E+1
-2.060E-1	1.377E+1
-2.027E-1	1.375E+1
-2.060E-1	1.372E+1
-2.027E-1	1.365E+1
-2.027E-1	1.364E+1
-2.027E-1	1.369E+1
-2.027E-1	1.372E+1
-2.043E-1	1.376E+1
-2.027E-1	1.373E+1
-1.978E-1	1.374E+1
-2.027E-1	1.380E+1
-1.978E-1	1.377E+1
-2.043E-1	1.368E+1
-2.043E-1	1.365E+1
-2.011E-1	1.367E+1
-2.027E-1	1.368E+1
-2.027E-1	1.375E+1
-2.027E-1	1.373E+1
-2.011E-1	1.373E+1
-2.043E-1	1.382E+1
-2.011E-1	1.381E+1
-2.011E-1	1.376E+1
-2.027E-1	1.368E+1
-2.027E-1	1.363E+1
-2.027E-1	1.372E+1
-2.043E-1	1.377E+1
-2.060E-1	1.377E+1
-2.011E-1	1.372E+1
-2.011E-1	1.376E+1
-2.011E-1	1.382E+1
-2.027E-1	1.375E+1
-2.043E-1	1.371E+1
-2.043E-1	1.374E+1
-2.043E-1	1.375E+1
-2.043E-1	1.375E+1
-2.043E-1	1.371E+1
-2.011E-1	1.379E+1
-1.995E-1	1.382E+1
-2.043E-1	1.381E+1
-2.043E-1	1.381E+1
-2.043E-1	1.376E+1
-2.027E-1	1.361E+1
-2.027E-1	1.354E+1
-2.027E-1	1.360E+1
-2.011E-1	1.373E+1
-2.043E-1	1.378E+1
-2.060E-1	1.378E+1
-2.043E-1	1.375E+1
-2.043E-1	1.367E+1
-2.027E-1	1.363E+1
-1.995E-1	1.367E+1
-2.011E-1	1.372E+1
-2.043E-1	1.371E+1
-2.011E-1	1.374E+1
-2.027E-1	1.376E+1
-2.043E-1	1.370E+1
-2.027E-1	1.373E+1
-1.995E-1	1.377E+1
-2.011E-1	1.375E+1
-2.043E-1	1.373E+1
-2.027E-1	1.374E+1
-2.011E-1	1.373E+1
-2.060E-1	1.373E+1
-2.043E-1	1.375E+1
-2.011E-1	1.371E+1
-2.060E-1	1.364E+1
-2.043E-1	1.367E+1
-2.027E-1	1.375E+1
-2.060E-1	1.377E+1
-2.011E-1	1.373E+1
-2.027E-1	1.370E+1
-2.027E-1	1.380E+1
-2.027E-1	1.379E+1
-2.027E-1	1.374E+1
-2.060E-1	1.383E+1
-2.027E-1	1.379E+1
-2.043E-1	1.373E+1
-2.027E-1	1.375E+1
-2.011E-1	1.378E+1
-2.027E-1	1.381E+1
-2.011E-1	1.384E+1
-2.043E-1	1.386E+1
-2.011E-1	1.378E+1
-1.995E-1	1.381E+1
-1.995E-1	1.382E+1
-2.060E-1	1.377E+1
-2.043E-1	1.377E+1
-1.995E-1	1.372E+1
-2.011E-1	1.375E+1
-2.043E-1	1.381E+1
-2.043E-1	1.386E+1
-2.043E-1	1.387E+1
-2.011E-1	1.389E+1
-2.011E-1	1.387E+1
-2.060E-1	1.384E+1
-2.027E-1	1.380E+1
-2.060E-1	1.376E+1
-1.995E-1	1.372E+1
-2.043E-1	1.368E+1
-2.011E-1	1.369E+1
-2.043E-1	1.374E+1
-1.995E-1	1.375E+1
-1.995E-1	1.375E+1
-2.011E-1	1.375E+1
-2.043E-1	1.375E+1
-2.060E-1	1.376E+1
-2.027E-1	1.376E+1
-2.027E-1	1.372E+1
-2.011E-1	1.379E+1
-2.011E-1	1.378E+1
-2.060E-1	1.373E+1
-2.043E-1	1.375E+1
-2.043E-1	1.375E+1
-2.027E-1	1.372E+1
-2.060E-1	1.373E+1
-2.027E-1	1.369E+1
-2.060E-1	1.363E+1
-2.027E-1	1.368E+1
-2.043E-1	1.376E+1
-2.043E-1	1.380E+1
-2.011E-1	1.377E+1
-2.076E-1	1.375E+1
-2.011E-1	1.375E+1
-2.043E-1	1.376E+1
-2.011E-1	1.373E+1
-1.995E-1	1.368E+1
-2.027E-1	1.375E+1
-2.027E-1	1.378E+1
-2.043E-1	1.372E+1
-2.043E-1	1.370E+1
-2.027E-1	1.372E+1
-1.978E-1	1.374E+1
-2.027E-1	1.373E+1
-2.027E-1	1.368E+1
-2.011E-1	1.372E+1
-2.027E-1	1.379E+1
-2.043E-1	1.381E+1
-2.027E-1	1.377E+1
-2.027E-1	1.376E+1
-2.011E-1	1.377E+1
-2.043E-1	1.369E+1
-2.011E-1	1.364E+1
-1.995E-1	1.370E+1
-2.043E-1	1.380E+1
-2.011E-1	1.380E+1
-2.027E-1	1.375E+1
-2.043E-1	1.370E+1
-2.027E-1	1.370E+1
-1.978E-1	1.370E+1
-2.060E-1	1.371E+1
-2.076E-1	1.374E+1
-2.043E-1	1.381E+1
-2.027E-1	1.382E+1
-2.027E-1	1.376E+1
-2.060E-1	1.377E+1
-2.027E-1	1.378E+1
-2.027E-1	1.372E+1
-2.027E-1	1.369E+1
-2.027E-1	1.370E+1
-2.060E-1	1.370E+1
-2.027E-1	1.369E+1
-2.108E-1	1.370E+1
-2.027E-1	1.370E+1
-2.060E-1	1.373E+1
-2.011E-1	1.369E+1
-1.995E-1	1.375E+1
-2.027E-1	1.385E+1
-2.011E-1	1.380E+1
-2.043E-1	1.373E+1
-2.027E-1	1.379E+1
-2.011E-1	1.377E+1
-2.027E-1	1.373E+1
-2.011E-1	1.369E+1
-1.995E-1	1.369E+1
-2.043E-1	1.372E+1
-2.043E-1	1.378E+1
-2.027E-1	1.380E+1
-2.043E-1	1.381E+1
-2.043E-1	1.378E+1
-2.027E-1	1.376E+1
-2.027E-1	1.371E+1
-2.011E-1	1.372E+1
-2.027E-1	1.371E+1
-2.011E-1	1.371E+1
-2.027E-1	1.376E+1
-1.995E-1	1.373E+1
-2.011E-1	1.370E+1
-2.011E-1	1.368E+1
-2.011E-1	1.372E+1
-2.027E-1	1.375E+1
-2.027E-1	1.371E+1
-2.027E-1	1.373E+1
-2.043E-1	1.377E+1
-2.043E-1	1.376E+1
-2.011E-1	1.377E+1
-2.011E-1	1.373E+1
-2.027E-1	1.373E+1
-2.027E-1	1.380E+1
-2.011E-1	1.374E+1
-2.027E-1	1.367E+1
-2.027E-1	1.377E+1
-2.043E-1	1.384E+1
-2.011E-1	1.373E+1
-1.995E-1	1.369E+1
-2.027E-1	1.370E+1
-2.027E-1	1.376E+1
-2.043E-1	1.380E+1
-2.027E-1	1.375E+1
-2.027E-1	1.382E+1
-2.027E-1	1.381E+1
-2.027E-1	1.368E+1
-2.027E-1	1.371E+1
-2.027E-1	1.383E+1
-2.027E-1	1.386E+1
-2.027E-1	1.378E+1
-2.027E-1	1.375E+1
-2.043E-1	1.374E+1
-2.027E-1	1.375E+1
-2.027E-1	1.376E+1
-2.027E-1	1.380E+1
-2.027E-1	1.378E+1
-2.027E-1	1.381E+1
-2.027E-1	1.380E+1
-2.027E-1	1.380E+1
-2.043E-1	1.385E+1
-2.043E-1	1.376E+1
-2.027E-1	1.372E+1
-2.060E-1	1.374E+1
-2.011E-1	1.381E+1
-2.027E-1	1.379E+1
-2.011E-1	1.364E+1
-2.027E-1	1.362E+1
-2.060E-1	1.369E+1
-2.011E-1	1.370E+1
-2.060E-1	1.370E+1
-2.043E-1	1.373E+1
-2.060E-1	1.381E+1
-2.027E-1	1.377E+1
-2.043E-1	1.371E+1
-2.060E-1	1.373E+1
-1.978E-1	1.373E+1
-2.011E-1	1.382E+1
-2.027E-1	1.389E+1
-2.043E-1	1.385E+1
-2.043E-1	1.375E+1
-2.011E-1	1.366E+1
-2.027E-1	1.372E+1
-2.060E-1	1.377E+1
-2.027E-1	1.379E+1
-2.060E-1	1.375E+1
-2.011E-1	1.369E+1
-2.043E-1	1.373E+1
-1.978E-1	1.370E+1
-2.027E-1	1.376E+1
-2.011E-1	1.378E+1
-1.995E-1	1.369E+1
-2.060E-1	1.370E+1
-2.043E-1	1.378E+1
-2.027E-1	1.375E+1
-2.011E-1	1.369E+1
-2.027E-1	1.380E+1
-1.995E-1	1.385E+1
-2.027E-1	1.376E+1
-2.011E-1	1.375E+1
-2.060E-1	1.377E+1
-2.027E-1	1.375E+1
-2.011E-1	1.371E+1
-2.027E-1	1.366E+1
-2.011E-1	1.376E+1
-2.011E-1	1.379E+1
-2.043E-1	1.378E+1
-1.995E-1	1.373E+1
-2.027E-1	1.372E+1
-2.027E-1	1.374E+1
-2.027E-1	1.375E+1
-2.043E-1	1.368E+1
-2.027E-1	1.364E+1
-2.043E-1	1.367E+1
-2.043E-1	1.367E+1
-2.011E-1	1.364E+1
-2.043E-1	1.367E+1
-2.027E-1	1.372E+1
-2.027E-1	1.372E+1
-2.011E-1	1.372E+1
-2.011E-1	1.383E+1
-2.011E-1	1.382E+1
-2.060E-1	1.373E+1
-2.027E-1	1.380E+1
-2.027E-1	1.383E+1
-2.027E-1	1.378E+1
-2.027E-1	1.382E+1
-2.011E-1	1.388E+1
-1.995E-1	1.377E+1
-2.027E-1	1.370E+1
-2.027E-1	1.370E+1
-2.043E-1	1.370E+1
-2.011E-1	1.381E+1
-2.027E-1	1.381E+1
-2.011E-1	1.369E+1
-2.011E-1	1.365E+1
-2.011E-1	1.371E+1
-1.995E-1	1.372E+1
-2.043E-1	1.375E+1
-2.027E-1	1.374E+1
-2.043E-1	1.371E+1
-2.060E-1	1.372E+1
-2.043E-1	1.375E+1
-2.043E-1	1.381E+1
-2.027E-1	1.381E+1
-2.027E-1	1.375E+1
-2.027E-1	1.373E+1
-2.027E-1	1.371E+1
-2.027E-1	1.371E+1
-1.995E-1	1.376E+1
-2.011E-1	1.369E+1
-2.043E-1	1.368E+1
-2.011E-1	1.376E+1
-2.011E-1	1.376E+1
-2.043E-1	1.373E+1
-2.043E-1	1.379E+1
-2.011E-1	1.383E+1
-2.027E-1	1.373E+1
-2.027E-1	1.367E+1
-2.027E-1	1.375E+1
-2.011E-1	1.376E+1
-1.995E-1	1.372E+1
-2.027E-1	1.369E+1
-2.011E-1	1.373E+1
-2.027E-1	1.377E+1
-2.043E-1	1.375E+1
-2.011E-1	1.372E+1
-2.060E-1	1.373E+1
-2.011E-1	1.373E+1
-2.027E-1	1.370E+1
-2.011E-1	1.380E+1
-1.995E-1	1.384E+1
-2.027E-1	1.381E+1
-2.011E-1	1.378E+1
-2.043E-1	1.378E+1
-2.043E-1	1.381E+1
-2.027E-1	1.368E+1
-2.011E-1	1.361E+1
-2.043E-1	1.368E+1
-2.043E-1	1.372E+1
-2.027E-1	1.373E+1
-1.995E-1	1.381E+1
-2.011E-1	1.383E+1
-2.027E-1	1.379E+1
-2.011E-1	1.377E+1
-1.995E-1	1.373E+1
-2.027E-1	1.376E+1
-2.011E-1	1.382E+1
-2.011E-1	1.372E+1
-2.060E-1	1.375E+1
-2.011E-1	1.387E+1
-2.060E-1	1.385E+1
-1.995E-1	1.384E+1
-2.043E-1	1.382E+1
-2.027E-1	1.381E+1
-2.060E-1	1.382E+1
-2.011E-1	1.379E+1
-1.995E-1	1.379E+1
-2.011E-1	1.376E+1
-2.027E-1	1.369E+1
-2.043E-1	1.368E+1
-2.027E-1	1.370E+1
-2.027E-1	1.370E+1
-2.027E-1	1.370E+1
-2.027E-1	1.372E+1
-2.011E-1	1.373E+1
-1.995E-1	1.375E+1
-2.043E-1	1.376E+1
-2.043E-1	1.378E+1
-2.027E-1	1.377E+1
-2.011E-1	1.373E+1
-2.011E-1	1.367E+1
-2.043E-1	1.364E+1
-2.043E-1	1.367E+1
-2.011E-1	1.367E+1
-2.027E-1	1.370E+1
-1.978E-1	1.373E+1
-2.027E-1	1.374E+1
-2.011E-1	1.374E+1
-2.060E-1	1.374E+1
-2.060E-1	1.372E+1
-2.043E-1	1.371E+1
-2.027E-1	1.375E+1
-2.043E-1	1.374E+1
-2.043E-1	1.371E+1
-2.027E-1	1.385E+1
-2.011E-1	1.392E+1
-2.043E-1	1.385E+1
-2.027E-1	1.380E+1
-2.011E-1	1.373E+1
-2.027E-1	1.377E+1
-2.043E-1	1.381E+1
-2.027E-1	1.371E+1
-2.011E-1	1.369E+1
-2.027E-1	1.368E+1
-2.076E-1	1.366E+1
-2.027E-1	1.370E+1
-2.043E-1	1.377E+1
-2.027E-1	1.378E+1
-2.027E-1	1.372E+1
-2.043E-1	1.367E+1
-2.060E-1	1.373E+1
-2.060E-1	1.379E+1
-2.076E-1	1.379E+1
-2.043E-1	1.377E+1
-2.011E-1	1.367E+1
-2.043E-1	1.362E+1
-2.027E-1	1.366E+1
-2.043E-1	1.371E+1
-2.011E-1	1.373E+1
-2.027E-1	1.368E+1
-2.011E-1	1.363E+1
-2.043E-1	1.366E+1
-2.027E-1	1.370E+1
-2.027E-1	1.363E+1
-2.011E-1	1.364E+1
-2.027E-1	1.367E+1
-2.027E-1	1.362E+1
-2.043E-1	1.370E+1
-2.027E-1	1.382E+1
-2.043E-1	1.383E+1
-2.043E-1	1.381E+1
-2.043E-1	1.377E+1
-2.011E-1	1.373E+1
-1.995E-1	1.370E+1
-2.043E-1	1.371E+1
-2.027E-1	1.367E+1
-2.043E-1	1.365E+1
-2.060E-1	1.366E+1
-2.060E-1	1.370E+1
-1.995E-1	1.373E+1
-2.043E-1	1.374E+1
-2.011E-1	1.371E+1
-2.043E-1	1.368E+1
-2.027E-1	1.369E+1
-2.027E-1	1.377E+1
-2.043E-1	1.375E+1
-2.011E-1	1.369E+1
-2.027E-1	1.371E+1
-2.027E-1	1.373E+1
-1.995E-1	1.370E+1
-2.027E-1	1.371E+1
-2.027E-1	1.371E+1
-2.043E-1	1.373E+1
-2.043E-1	1.370E+1
-2.043E-1	1.365E+1
-2.011E-1	1.373E+1
-2.027E-1	1.381E+1
-2.043E-1	1.385E+1
-2.011E-1	1.381E+1
-1.978E-1	1.373E+1
-2.060E-1	1.370E+1
-2.043E-1	1.369E+1
-2.043E-1	1.375E+1
-2.027E-1	1.382E+1
-2.060E-1	1.383E+1
-2.011E-1	1.384E+1
-2.011E-1	1.386E+1
-2.011E-1	1.392E+1
-2.027E-1	1.385E+1
-2.060E-1	1.373E+1
-2.043E-1	1.369E+1
-2.043E-1	1.365E+1
-2.027E-1	1.370E+1
-2.060E-1	1.379E+1
-2.027E-1	1.376E+1
-2.011E-1	1.374E+1
-2.043E-1	1.371E+1
-2.011E-1	1.374E+1
-2.027E-1	1.372E+1
-2.027E-1	1.367E+1
-2.011E-1	1.371E+1
-2.027E-1	1.374E+1
-2.011E-1	1.377E+1
-2.043E-1	1.379E+1
-2.043E-1	1.368E+1
-2.060E-1	1.363E+1
-2.011E-1	1.371E+1
-2.043E-1	1.374E+1
-2.027E-1	1.366E+1
-2.011E-1	1.372E+1
-2.027E-1	1.378E+1
-2.043E-1	1.374E+1
-2.043E-1	1.373E+1
-2.060E-1	1.375E+1
-2.011E-1	1.372E+1
-2.043E-1	1.375E+1
-2.011E-1	1.380E+1
-2.060E-1	1.382E+1
-2.027E-1	1.381E+1
-2.043E-1	1.373E+1
-2.043E-1	1.369E+1
-2.011E-1	1.370E+1
-1.995E-1	1.374E+1
-2.043E-1	1.367E+1
-2.043E-1	1.368E+1
-2.011E-1	1.364E+1
-2.027E-1	1.365E+1
-2.043E-1	1.372E+1
-2.027E-1	1.372E+1
-2.027E-1	1.369E+1
-2.027E-1	1.373E+1
-2.060E-1	1.375E+1
-2.043E-1	1.380E+1
-2.043E-1	1.384E+1
-2.027E-1	1.381E+1
-2.043E-1	1.373E+1
-2.043E-1	1.372E+1
-2.060E-1	1.376E+1
-2.011E-1	1.379E+1
-2.027E-1	1.376E+1
-2.027E-1	1.370E+1
-2.011E-1	1.371E+1
-1.995E-1	1.369E+1
-2.043E-1	1.371E+1
-1.995E-1	1.372E+1
-2.027E-1	1.373E+1
-2.027E-1	1.384E+1
-1.995E-1	1.382E+1
-2.060E-1	1.376E+1
-2.043E-1	1.378E+1
-2.027E-1	1.376E+1
-2.027E-1	1.371E+1
-2.011E-1	1.373E+1
-2.011E-1	1.373E+1
-2.027E-1	1.378E+1
-2.011E-1	1.376E+1
-1.995E-1	1.371E+1
-2.060E-1	1.368E+1
-2.027E-1	1.367E+1
-2.011E-1	1.373E+1
-2.027E-1	1.377E+1
-2.027E-1	1.374E+1
-2.043E-1	1.375E+1
-2.027E-1	1.377E+1
-2.043E-1	1.373E+1
-2.043E-1	1.374E+1
-2.092E-1	1.375E+1
-2.027E-1	1.378E+1
-2.027E-1	1.373E+1
-2.027E-1	1.375E+1
-2.043E-1	1.380E+1
-2.043E-1	1.378E+1
-2.011E-1	1.373E+1
-2.011E-1	1.369E+1
-2.027E-1	1.378E+1
-2.027E-1	1.382E+1
-2.027E-1	1.374E+1
-2.011E-1	1.375E+1
-2.043E-1	1.382E+1
-2.027E-1	1.383E+1
-2.011E-1	1.380E+1
-2.027E-1	1.374E+1
-2.011E-1	1.367E+1
-2.060E-1	1.363E+1
-2.076E-1	1.368E+1
-2.043E-1	1.368E+1
-2.027E-1	1.366E+1
-2.060E-1	1.370E+1
-2.027E-1	1.373E+1
-1.978E-1	1.375E+1
-2.076E-1	1.370E+1
-2.043E-1	1.373E+1
-2.027E-1	1.373E+1
-2.027E-1	1.363E+1
-2.060E-1	1.365E+1
-2.027E-1	1.376E+1
-2.011E-1	1.376E+1
-2.043E-1	1.373E+1
-2.011E-1	1.373E+1
-2.043E-1	1.377E+1
-2.076E-1	1.380E+1
-2.043E-1	1.380E+1
-2.027E-1	1.374E+1
-2.043E-1	1.366E+1
-2.043E-1	1.370E+1
-2.011E-1	1.373E+1
-2.011E-1	1.362E+1
-2.027E-1	1.365E+1
-2.043E-1	1.376E+1
-2.011E-1	1.384E+1
-2.060E-1	1.379E+1
-2.043E-1	1.366E+1
-2.027E-1	1.369E+1
-2.043E-1	1.374E+1
-2.027E-1	1.377E+1
-2.011E-1	1.377E+1
-2.043E-1	1.378E+1
-2.027E-1	1.371E+1
-2.011E-1	1.365E+1
-2.043E-1	1.365E+1
-2.011E-1	1.368E+1
-2.060E-1	1.372E+1
-2.027E-1	1.373E+1
-2.011E-1	1.378E+1
-2.027E-1	1.380E+1
-2.027E-1	1.380E+1
-2.043E-1	1.374E+1
-2.027E-1	1.370E+1
-2.043E-1	1.364E+1
-2.043E-1	1.362E+1
-2.011E-1	1.371E+1
-2.011E-1	1.378E+1
-2.043E-1	1.373E+1
-2.027E-1	1.368E+1
-2.027E-1	1.374E+1
-1.995E-1	1.372E+1
-2.011E-1	1.372E+1
-2.043E-1	1.373E+1
-1.995E-1	1.369E+1
-2.060E-1	1.366E+1
-2.011E-1	1.369E+1
-2.027E-1	1.370E+1
-2.027E-1	1.371E+1
-2.027E-1	1.372E+1
-2.027E-1	1.373E+1
-1.995E-1	1.373E+1
-2.011E-1	1.375E+1
-2.043E-1	1.375E+1
-2.027E-1	1.373E+1
-2.043E-1	1.376E+1
-2.027E-1	1.384E+1
-2.011E-1	1.385E+1
-2.011E-1	1.378E+1
-2.011E-1	1.366E+1
-2.043E-1	1.367E+1
-2.011E-1	1.371E+1
-2.027E-1	1.377E+1
-2.011E-1	1.377E+1
-2.043E-1	1.378E+1
-2.027E-1	1.368E+1
-2.043E-1	1.357E+1
-2.043E-1	1.357E+1
-2.027E-1	1.371E+1
-2.027E-1	1.380E+1
-2.076E-1	1.374E+1
-2.060E-1	1.368E+1
-2.043E-1	1.367E+1
-2.076E-1	1.366E+1
-2.043E-1	1.367E+1
-2.027E-1	1.364E+1
-2.011E-1	1.360E+1
-2.027E-1	1.360E+1
-2.060E-1	1.370E+1
-2.043E-1	1.379E+1
-2.043E-1	1.378E+1
-2.027E-1	1.377E+1
-2.060E-1	1.382E+1
-2.027E-1	1.384E+1
-2.060E-1	1.377E+1
-2.043E-1	1.378E+1
-2.043E-1	1.374E+1
-2.043E-1	1.371E+1
-2.043E-1	1.373E+1
-2.060E-1	1.382E+1
-2.043E-1	1.384E+1
-2.027E-1	1.371E+1
-2.011E-1	1.367E+1
-2.076E-1	1.373E+1
-2.027E-1	1.375E+1
-2.043E-1	1.373E+1
-2.011E-1	1.373E+1
-2.027E-1	1.369E+1
-2.076E-1	1.372E+1
-2.043E-1	1.367E+1
-2.027E-1	1.364E+1
-2.043E-1	1.368E+1
-2.043E-1	1.374E+1
-2.027E-1	1.377E+1
-2.043E-1	1.375E+1
-2.027E-1	1.370E+1
-2.027E-1	1.371E+1
-2.043E-1	1.371E+1
-1.995E-1	1.375E+1
-2.011E-1	1.377E+1
-2.060E-1	1.372E+1
-2.060E-1	1.371E+1
-2.011E-1	1.374E+1
-2.027E-1	1.369E+1
-2.060E-1	1.372E+1
-2.027E-1	1.376E+1
-2.027E-1	1.373E+1
-2.027E-1	1.371E+1
-2.043E-1	1.370E+1
-2.011E-1	1.370E+1
-2.027E-1	1.370E+1
-1.995E-1	1.369E+1
-2.027E-1	1.374E+1
-2.043E-1	1.378E+1
-2.011E-1	1.379E+1
-2.027E-1	1.381E+1
-2.027E-1	1.374E+1
-2.027E-1	1.370E+1
-2.027E-1	1.373E+1
-2.027E-1	1.377E+1
-2.043E-1	1.377E+1
-2.043E-1	1.373E+1
-2.027E-1	1.373E+1
-2.060E-1	1.375E+1
-2.027E-1	1.380E+1
-2.027E-1	1.377E+1
-2.027E-1	1.379E+1
-2.043E-1	1.382E+1
-2.027E-1	1.382E+1
-2.043E-1	1.372E+1
-2.011E-1	1.371E+1
-2.011E-1	1.376E+1
-2.027E-1	1.375E+1
-2.060E-1	1.362E+1
-2.043E-1	1.354E+1
-2.027E-1	1.361E+1
-2.043E-1	1.373E+1
-2.060E-1	1.378E+1
-2.043E-1	1.377E+1
-2.043E-1	1.375E+1
-2.043E-1	1.367E+1
-2.060E-1	1.365E+1
-2.043E-1	1.361E+1
-2.043E-1	1.363E+1
-2.043E-1	1.367E+1
-2.060E-1	1.365E+1
-2.043E-1	1.373E+1
-2.011E-1	1.378E+1
-2.043E-1	1.376E+1
-2.060E-1	1.375E+1
-2.011E-1	1.372E+1
-2.027E-1	1.374E+1
-2.027E-1	1.384E+1
-2.027E-1	1.377E+1
-2.027E-1	1.374E+1
-2.027E-1	1.382E+1
-2.011E-1	1.385E+1
-2.043E-1	1.385E+1
-2.011E-1	1.375E+1
-2.027E-1	1.370E+1
-2.043E-1	1.370E+1
-2.011E-1	1.373E+1
-2.027E-1	1.371E+1
-2.011E-1	1.372E+1
-2.043E-1	1.372E+1
-2.043E-1	1.381E+1
-2.027E-1	1.382E+1
-2.027E-1	1.371E+1
-2.027E-1	1.372E+1
-2.027E-1	1.373E+1
-1.978E-1	1.373E+1
-2.060E-1	1.375E+1
-2.043E-1	1.373E+1
-2.043E-1	1.381E+1
-2.027E-1	1.380E+1
-2.043E-1	1.375E+1
-2.027E-1	1.378E+1
-2.043E-1	1.379E+1
-2.027E-1	1.381E+1
-2.027E-1	1.383E+1
-2.043E-1	1.385E+1
-2.060E-1	1.376E+1
-2.043E-1	1.372E+1
-2.027E-1	1.377E+1
-2.076E-1	1.378E+1
-2.027E-1	1.376E+1
-2.011E-1	1.373E+1
-2.011E-1	1.372E+1
-1.995E-1	1.370E+1
-2.043E-1	1.363E+1
-2.027E-1	1.358E+1
-2.060E-1	1.363E+1
-2.027E-1	1.373E+1
-2.060E-1	1.371E+1
-2.027E-1	1.370E+1
-2.027E-1	1.372E+1
-2.027E-1	1.368E+1
-2.043E-1	1.372E+1
-2.027E-1	1.372E+1
-2.027E-1	1.373E+1
-2.060E-1	1.374E+1
-2.060E-1	1.368E+1
-2.060E-1	1.366E+1
-2.027E-1	1.372E+1
-1.995E-1	1.375E+1
-2.043E-1	1.375E+1
-2.027E-1	1.379E+1
-1.995E-1	1.379E+1
-2.027E-1	1.373E+1
-1.995E-1	1.367E+1
-1.978E-1	1.368E+1
-2.011E-1	1.372E+1
-2.043E-1	1.374E+1
-2.043E-1	1.371E+1
-2.027E-1	1.367E+1
-2.027E-1	1.370E+1
-2.027E-1	1.368E+1
-2.027E-1	1.371E+1
-2.027E-1	1.377E+1
-2.043E-1	1.373E+1
-2.043E-1	1.375E+1
-2.011E-1	1.373E+1
-2.011E-1	1.373E+1
-2.043E-1	1.373E+1
-2.043E-1	1.375E+1
-2.011E-1	1.379E+1
-2.011E-1	1.379E+1
-2.043E-1	1.370E+1
-2.027E-1	1.370E+1
-2.027E-1	1.372E+1
-2.027E-1	1.374E+1
-2.027E-1	1.368E+1
-2.027E-1	1.372E+1
-2.027E-1	1.378E+1
-2.027E-1	1.369E+1
-1.995E-1	1.368E+1
-2.043E-1	1.370E+1
-2.027E-1	1.365E+1
-2.011E-1	1.367E+1
-2.011E-1	1.372E+1
-2.043E-1	1.377E+1
-2.027E-1	1.381E+1
-2.011E-1	1.372E+1
-2.043E-1	1.363E+1
-2.027E-1	1.366E+1
-2.027E-1	1.372E+1
-2.011E-1	1.374E+1
-2.027E-1	1.373E+1
-2.027E-1	1.370E+1
-2.060E-1	1.370E+1
-2.043E-1	1.373E+1
-2.043E-1	1.368E+1
-2.011E-1	1.368E+1
-2.011E-1	1.368E+1
-1.978E-1	1.371E+1
-2.011E-1	1.380E+1
-2.076E-1	1.382E+1
-2.027E-1	1.375E+1
-2.011E-1	1.370E+1
-2.060E-1	1.374E+1
-2.043E-1	1.376E+1
-1.995E-1	1.373E+1
-2.011E-1	1.367E+1
-2.027E-1	1.370E+1
-2.043E-1	1.373E+1
-2.060E-1	1.367E+1
-1.995E-1	1.371E+1
-2.060E-1	1.375E+1
-2.011E-1	1.373E+1
-2.027E-1	1.370E+1
-2.027E-1	1.370E+1
-1.995E-1	1.368E+1
-2.027E-1	1.369E+1
-2.027E-1	1.369E+1
-1.995E-1	1.371E+1
-2.011E-1	1.378E+1
-2.043E-1	1.379E+1
-2.043E-1	1.371E+1
-2.027E-1	1.369E+1
-2.011E-1	1.373E+1
-2.060E-1	1.373E+1
-2.043E-1	1.369E+1
-1.995E-1	1.368E+1
-2.011E-1	1.372E+1
-2.011E-1	1.372E+1
-2.011E-1	1.375E+1
-1.995E-1	1.374E+1
-2.027E-1	1.373E+1
-2.043E-1	1.369E+1
-2.011E-1	1.368E+1
-2.043E-1	1.376E+1
-2.027E-1	1.376E+1
-2.027E-1	1.367E+1
-2.011E-1	1.366E+1
-2.027E-1	1.367E+1
-2.011E-1	1.368E+1
-2.027E-1	1.368E+1
-2.011E-1	1.372E+1
-2.043E-1	1.376E+1
-2.060E-1	1.378E+1
-2.060E-1	1.382E+1
-1.995E-1	1.380E+1
-2.027E-1	1.376E+1
-1.995E-1	1.372E+1
-2.043E-1	1.373E+1
-2.043E-1	1.375E+1
-2.027E-1	1.373E+1
-2.060E-1	1.374E+1
-2.027E-1	1.370E+1
-2.011E-1	1.366E+1
-2.027E-1	1.370E+1
-2.011E-1	1.368E+1
-2.043E-1	1.366E+1
-1.995E-1	1.370E+1
-2.011E-1	1.372E+1
-2.043E-1	1.373E+1
-2.043E-1	1.378E+1
-2.011E-1	1.379E+1
-1.978E-1	1.374E+1
-1.962E-1	1.364E+1
-2.011E-1	1.364E+1
-2.043E-1	1.369E+1
-1.995E-1	1.370E+1
-2.043E-1	1.372E+1
-2.043E-1	1.373E+1
-2.027E-1	1.371E+1
-2.027E-1	1.379E+1
-2.027E-1	1.381E+1
-2.043E-1	1.379E+1
-2.011E-1	1.370E+1
-2.011E-1	1.368E+1
-1.978E-1	1.365E+1
-2.011E-1	1.368E+1
-2.043E-1	1.374E+1
-2.043E-1	1.375E+1
-2.011E-1	1.372E+1
-2.043E-1	1.372E+1
-2.027E-1	1.370E+1
-2.060E-1	1.366E+1
-2.043E-1	1.372E+1
-2.043E-1	1.375E+1
-2.027E-1	1.375E+1
-1.995E-1	1.374E+1
-2.027E-1	1.372E+1
-2.060E-1	1.369E+1
-2.027E-1	1.368E+1
-2.011E-1	1.368E+1
-2.043E-1	1.368E+1
-2.043E-1	1.373E+1
-2.027E-1	1.368E+1
-2.027E-1	1.363E+1
-2.043E-1	1.371E+1
-2.011E-1	1.373E+1
-2.027E-1	1.373E+1
-2.027E-1	1.385E+1
-2.011E-1	1.384E+1
-2.043E-1	1.377E+1
-2.011E-1	1.377E+1
-2.027E-1	1.369E+1
-2.011E-1	1.368E+1
-2.011E-1	1.369E+1
-2.027E-1	1.370E+1
-2.043E-1	1.372E+1
-2.027E-1	1.377E+1
-2.060E-1	1.375E+1
-2.027E-1	1.370E+1
-2.060E-1	1.369E+1
-1.978E-1	1.382E+1
-2.027E-1	1.376E+1
-2.027E-1	1.370E+1
-2.043E-1	1.370E+1
-2.011E-1	1.371E+1
-2.027E-1	1.362E+1
-1.995E-1	1.364E+1
-1.978E-1	1.372E+1
-2.011E-1	1.366E+1
-2.043E-1	1.358E+1
-2.011E-1	1.363E+1
-1.995E-1	1.368E+1
-1.995E-1	1.369E+1
-2.011E-1	1.374E+1
-2.043E-1	1.379E+1
-2.011E-1	1.375E+1
-1.995E-1	1.371E+1
-2.027E-1	1.376E+1
-2.011E-1	1.376E+1
-2.011E-1	1.369E+1
-2.011E-1	1.363E+1
-2.027E-1	1.365E+1
-2.043E-1	1.370E+1
-1.995E-1	1.374E+1
-2.027E-1	1.375E+1
-2.011E-1	1.373E+1
-2.027E-1	1.373E+1
-2.011E-1	1.370E+1
-2.043E-1	1.371E+1
-1.995E-1	1.374E+1
-2.027E-1	1.374E+1
-2.011E-1	1.377E+1
-1.995E-1	1.378E+1
-2.011E-1	1.369E+1
-1.978E-1	1.367E+1
-2.027E-1	1.370E+1
-2.027E-1	1.374E+1
-2.060E-1	1.378E+1
-2.027E-1	1.370E+1
-1.978E-1	1.364E+1
-2.011E-1	1.365E+1
-2.027E-1	1.368E+1
-2.043E-1	1.371E+1
-1.995E-1	1.373E+1
-2.027E-1	1.370E+1
-2.011E-1	1.372E+1
-2.027E-1	1.374E+1
-2.011E-1	1.374E+1
-2.011E-1	1.375E+1
-2.043E-1	1.382E+1
-2.043E-1	1.379E+1
-2.011E-1	1.375E+1
-2.011E-1	1.381E+1
-2.011E-1	1.379E+1
-2.027E-1	1.378E+1
-2.011E-1	1.377E+1
-1.978E-1	1.370E+1
-2.011E-1	1.367E+1
-2.027E-1	1.364E+1
-2.027E-1	1.361E+1
-1.995E-1	1.364E+1
-2.043E-1	1.369E+1
-2.011E-1	1.376E+1
-1.995E-1	1.379E+1
-2.043E-1	1.379E+1
-2.027E-1	1.373E+1
-2.027E-1	1.366E+1
-2.011E-1	1.367E+1
-2.027E-1	1.364E+1
-2.011E-1	1.364E+1
-2.027E-1	1.368E+1
-1.962E-1	1.371E+1
-2.027E-1	1.375E+1
-2.027E-1	1.377E+1
-2.011E-1	1.380E+1
-1.995E-1	1.377E+1
-2.011E-1	1.372E+1
-2.027E-1	1.369E+1
-2.027E-1	1.376E+1
-1.995E-1	1.380E+1
-2.011E-1	1.383E+1
-2.011E-1	1.384E+1
-2.060E-1	1.384E+1
-1.995E-1	1.379E+1
-2.027E-1	1.376E+1
-2.027E-1	1.371E+1
-2.011E-1	1.370E+1
-2.011E-1	1.378E+1
-2.043E-1	1.381E+1
-2.060E-1	1.384E+1
-1.995E-1	1.389E+1
-2.011E-1	1.387E+1
-2.027E-1	1.375E+1
-2.027E-1	1.369E+1
-2.011E-1	1.375E+1
-2.027E-1	1.375E+1
-2.027E-1	1.374E+1
-2.043E-1	1.376E+1
-2.027E-1	1.375E+1
-2.011E-1	1.377E+1
-1.995E-1	1.379E+1
-2.011E-1	1.375E+1
-2.011E-1	1.374E+1
-2.011E-1	1.371E+1
-2.011E-1	1.365E+1
-2.011E-1	1.370E+1
-1.995E-1	1.372E+1
-2.011E-1	1.364E+1
-1.995E-1	1.363E+1
-2.043E-1	1.371E+1
-2.011E-1	1.370E+1
-1.995E-1	1.366E+1
-2.011E-1	1.363E+1
-2.011E-1	1.363E+1
-2.011E-1	1.369E+1
-1.995E-1	1.376E+1
-2.027E-1	1.367E+1
-2.043E-1	1.361E+1
-2.027E-1	1.359E+1
-1.978E-1	1.357E+1
-1.995E-1	1.358E+1
-2.011E-1	1.361E+1
-2.011E-1	1.370E+1
-2.011E-1	1.371E+1
-1.995E-1	1.371E+1
-2.011E-1	1.373E+1
-2.011E-1	1.382E+1
-1.995E-1	1.382E+1
-1.995E-1	1.378E+1
-2.011E-1	1.370E+1
-1.995E-1	1.371E+1
-1.995E-1	1.374E+1
-2.011E-1	1.382E+1
-2.027E-1	1.383E+1
-2.011E-1	1.375E+1
-2.027E-1	1.371E+1
-2.011E-1	1.369E+1
-2.027E-1	1.365E+1
-2.027E-1	1.370E+1
-1.995E-1	1.373E+1
-2.011E-1	1.378E+1
-2.011E-1	1.381E+1
-1.995E-1	1.378E+1
-1.978E-1	1.373E+1
-2.027E-1	1.365E+1
-2.027E-1	1.372E+1
-2.027E-1	1.377E+1
-2.011E-1	1.378E+1
-1.962E-1	1.373E+1
-1.978E-1	1.361E+1
-2.027E-1	1.364E+1
-2.027E-1	1.379E+1
-2.011E-1	1.375E+1
-1.995E-1	1.366E+1
-1.995E-1	1.373E+1
-1.978E-1	1.381E+1
-1.995E-1	1.380E+1
-2.011E-1	1.370E+1
-1.995E-1	1.364E+1
-1.995E-1	1.369E+1
-2.027E-1	1.374E+1
-1.995E-1	1.373E+1
-2.011E-1	1.366E+1
-2.011E-1	1.368E+1
-1.978E-1	1.373E+1
-2.027E-1	1.379E+1
-2.011E-1	1.380E+1
-2.011E-1	1.373E+1
-2.060E-1	1.369E+1
-1.995E-1	1.376E+1
-2.043E-1	1.382E+1
-2.011E-1	1.384E+1
-2.011E-1	1.379E+1
-2.060E-1	1.376E+1
-2.043E-1	1.383E+1
-1.995E-1	1.381E+1
-2.027E-1	1.376E+1
-2.043E-1	1.375E+1
-1.995E-1	1.373E+1
-1.995E-1	1.370E+1
-2.011E-1	1.377E+1
-2.011E-1	1.382E+1
-2.043E-1	1.378E+1
-1.995E-1	1.375E+1
-2.027E-1	1.373E+1
-2.011E-1	1.374E+1
-2.027E-1	1.375E+1
-1.978E-1	1.375E+1
-2.011E-1	1.373E+1
-1.995E-1	1.373E+1
-2.027E-1	1.372E+1
-2.011E-1	1.369E+1
-1.978E-1	1.371E+1
-1.995E-1	1.370E+1
-2.011E-1	1.366E+1
-2.011E-1	1.365E+1
-2.011E-1	1.367E+1
-1.995E-1	1.371E+1
-2.027E-1	1.374E+1
-2.011E-1	1.374E+1
-2.027E-1	1.373E+1
-2.011E-1	1.370E+1
-2.011E-1	1.368E+1
-1.995E-1	1.372E+1
-2.011E-1	1.376E+1
-2.011E-1	1.375E+1
-1.995E-1	1.375E+1
-2.011E-1	1.379E+1
-1.995E-1	1.377E+1
-2.027E-1	1.372E+1
-1.978E-1	1.371E+1
-2.011E-1	1.371E+1
-2.011E-1	1.371E+1
-1.978E-1	1.369E+1
-2.011E-1	1.367E+1
-2.027E-1	1.370E+1
-2.011E-1	1.367E+1
-2.011E-1	1.372E+1
-1.995E-1	1.372E+1
-2.027E-1	1.375E+1
-2.011E-1	1.376E+1
-2.011E-1	1.377E+1
-1.995E-1	1.369E+1
-1.978E-1	1.362E+1
-2.011E-1	1.358E+1
-2.027E-1	1.361E+1
-2.027E-1	1.369E+1
-2.011E-1	1.369E+1
-2.027E-1	1.378E+1
-2.011E-1	1.378E+1
-1.995E-1	1.370E+1
-2.011E-1	1.368E+1
-2.011E-1	1.371E+1
-2.011E-1	1.374E+1
-2.060E-1	1.377E+1
-1.995E-1	1.372E+1
-1.978E-1	1.368E+1
-1.995E-1	1.367E+1
-2.011E-1	1.368E+1
-2.027E-1	1.372E+1
-1.978E-1	1.369E+1
-2.011E-1	1.376E+1
-1.978E-1	1.378E+1
-1.995E-1	1.373E+1
-1.995E-1	1.376E+1
-2.060E-1	1.379E+1
-2.011E-1	1.375E+1
-1.995E-1	1.372E+1
-1.995E-1	1.378E+1
-2.043E-1	1.382E+1
-1.978E-1	1.383E+1
-2.011E-1	1.377E+1
-1.995E-1	1.368E+1
-2.011E-1	1.366E+1
-1.995E-1	1.366E+1
-2.060E-1	1.372E+1
-1.995E-1	1.376E+1
-2.043E-1	1.381E+1
-2.011E-1	1.385E+1
-1.995E-1	1.378E+1
-1.978E-1	1.372E+1
-2.027E-1	1.365E+1
-1.995E-1	1.362E+1
-2.011E-1	1.362E+1
-2.027E-1	1.359E+1
-1.995E-1	1.361E+1
-2.011E-1	1.368E+1
-2.011E-1	1.377E+1
-2.027E-1	1.381E+1
-2.027E-1	1.379E+1
-1.978E-1	1.376E+1
-1.995E-1	1.377E+1
-2.043E-1	1.378E+1
-2.027E-1	1.374E+1
-1.995E-1	1.367E+1
-1.995E-1	1.361E+1
-2.011E-1	1.362E+1
-2.011E-1	1.371E+1
-1.995E-1	1.374E+1
-1.995E-1	1.376E+1
-1.995E-1	1.373E+1
-1.995E-1	1.371E+1
-2.060E-1	1.369E+1
-2.027E-1	1.373E+1
-2.027E-1	1.382E+1
-2.027E-1	1.381E+1
-2.027E-1	1.378E+1
-2.011E-1	1.377E+1
-1.995E-1	1.376E+1
-2.011E-1	1.369E+1
-1.978E-1	1.366E+1
-2.027E-1	1.372E+1
-1.995E-1	1.377E+1
-1.978E-1	1.380E+1
-1.978E-1	1.380E+1
-2.043E-1	1.376E+1
-2.027E-1	1.373E+1
-2.027E-1	1.373E+1
-1.995E-1	1.371E+1
-1.995E-1	1.370E+1
-1.995E-1	1.379E+1
-2.027E-1	1.377E+1
-2.011E-1	1.375E+1
-1.995E-1	1.382E+1
-1.995E-1	1.376E+1
-1.978E-1	1.370E+1
-1.978E-1	1.366E+1
-2.011E-1	1.367E+1
-2.027E-1	1.372E+1
-2.027E-1	1.370E+1
-1.995E-1	1.370E+1
-1.995E-1	1.378E+1
-2.011E-1	1.380E+1
-2.011E-1	1.371E+1
-2.027E-1	1.362E+1
-2.011E-1	1.365E+1
-2.011E-1	1.365E+1
-2.027E-1	1.365E+1
-1.995E-1	1.368E+1
-1.995E-1	1.370E+1
-2.011E-1	1.373E+1
-2.011E-1	1.378E+1
-2.011E-1	1.382E+1
-1.995E-1	1.380E+1
-2.027E-1	1.374E+1
-2.011E-1	1.379E+1
-2.027E-1	1.382E+1
-2.011E-1	1.378E+1
-1.995E-1	1.378E+1
-2.027E-1	1.378E+1
-1.962E-1	1.380E+1
-1.995E-1	1.380E+1
-2.043E-1	1.376E+1
-1.995E-1	1.365E+1
-1.962E-1	1.364E+1
-2.027E-1	1.367E+1
-2.011E-1	1.371E+1
-1.995E-1	1.380E+1
-2.011E-1	1.376E+1
-2.027E-1	1.366E+1
-1.978E-1	1.365E+1
-2.027E-1	1.371E+1
-2.011E-1	1.368E+1
-1.995E-1	1.369E+1
-2.027E-1	1.365E+1
-2.011E-1	1.366E+1
-2.011E-1	1.366E+1
-1.995E-1	1.361E+1
-2.011E-1	1.363E+1
-1.995E-1	1.367E+1
-2.043E-1	1.368E+1
-2.011E-1	1.370E+1
-2.011E-1	1.379E+1
-2.011E-1	1.378E+1
-2.011E-1	1.362E+1
-1.978E-1	1.363E+1
-1.978E-1	1.366E+1
-1.995E-1	1.361E+1
-2.027E-1	1.364E+1
-2.011E-1	1.372E+1
-1.978E-1	1.382E+1
-2.011E-1	1.379E+1
-2.011E-1	1.374E+1
-1.995E-1	1.383E+1
-1.995E-1	1.382E+1
-2.011E-1	1.376E+1
-1.995E-1	1.376E+1
-2.043E-1	1.378E+1
-1.995E-1	1.375E+1
-2.027E-1	1.374E+1
-2.011E-1	1.373E+1
-2.011E-1	1.374E+1
-1.995E-1	1.374E+1
-1.995E-1	1.379E+1
-2.011E-1	1.373E+1
-2.027E-1	1.368E+1
-2.011E-1	1.375E+1
-2.027E-1	1.378E+1
-2.011E-1	1.373E+1
-1.978E-1	1.370E+1
-1.995E-1	1.372E+1
-1.978E-1	1.378E+1
-2.011E-1	1.378E+1
-1.978E-1	1.370E+1
-1.995E-1	1.366E+1
-2.027E-1	1.372E+1
-2.011E-1	1.371E+1
-2.027E-1	1.370E+1
-2.011E-1	1.371E+1
-2.011E-1	1.370E+1
-2.027E-1	1.366E+1
-2.027E-1	1.363E+1
-2.011E-1	1.370E+1
-2.011E-1	1.377E+1
-1.995E-1	1.377E+1
-1.995E-1	1.378E+1
-1.995E-1	1.364E+1
-2.027E-1	1.361E+1
-1.978E-1	1.367E+1
-2.011E-1	1.370E+1
-1.978E-1	1.373E+1
-2.011E-1	1.377E+1
-2.027E-1	1.379E+1
-1.995E-1	1.373E+1
-2.011E-1	1.367E+1
-1.995E-1	1.368E+1
-2.011E-1	1.368E+1
-2.011E-1	1.366E+1
-2.011E-1	1.371E+1
-2.011E-1	1.379E+1
-2.011E-1	1.375E+1
-1.995E-1	1.372E+1
-1.995E-1	1.378E+1
-1.995E-1	1.376E+1
-2.011E-1	1.365E+1
-1.995E-1	1.365E+1
-2.011E-1	1.363E+1
-2.027E-1	1.365E+1
-1.995E-1	1.366E+1
-2.011E-1	1.371E+1
-2.011E-1	1.380E+1
-1.995E-1	1.372E+1
-2.027E-1	1.363E+1
-2.027E-1	1.368E+1
-1.995E-1	1.375E+1
-2.011E-1	1.378E+1
-1.995E-1	1.378E+1
-1.995E-1	1.376E+1
-1.995E-1	1.370E+1
-1.978E-1	1.363E+1
-2.011E-1	1.363E+1
-1.978E-1	1.369E+1
-1.995E-1	1.373E+1
-2.011E-1	1.377E+1
-2.011E-1	1.383E+1
-1.995E-1	1.376E+1
-1.978E-1	1.372E+1
-1.995E-1	1.373E+1
-2.011E-1	1.376E+1
-1.995E-1	1.374E+1
-2.027E-1	1.368E+1
-2.011E-1	1.370E+1
-2.011E-1	1.373E+1
-2.011E-1	1.367E+1
-1.978E-1	1.369E+1
-1.995E-1	1.372E+1
-2.011E-1	1.372E+1
-2.011E-1	1.375E+1
-1.995E-1	1.377E+1
-1.995E-1	1.374E+1
-2.027E-1	1.376E+1
-2.027E-1	1.376E+1
-1.978E-1	1.369E+1
-1.995E-1	1.367E+1
-2.011E-1	1.380E+1
-1.995E-1	1.384E+1
-2.011E-1	1.376E+1
-2.043E-1	1.370E+1
-2.043E-1	1.373E+1
-2.027E-1	1.373E+1
-2.027E-1	1.366E+1
-1.978E-1	1.372E+1
-2.011E-1	1.379E+1
-2.011E-1	1.373E+1
-2.011E-1	1.370E+1
-2.011E-1	1.373E+1
-2.011E-1	1.372E+1
-1.995E-1	1.363E+1
-2.011E-1	1.361E+1
-2.011E-1	1.364E+1
-2.011E-1	1.362E+1
-1.995E-1	1.366E+1
-1.995E-1	1.380E+1
-2.011E-1	1.383E+1
-2.011E-1	1.383E+1
-1.995E-1	1.380E+1
-2.011E-1	1.380E+1
-2.027E-1	1.378E+1
-2.011E-1	1.375E+1
-1.995E-1	1.375E+1
-1.978E-1	1.376E+1
-2.027E-1	1.377E+1
-1.995E-1	1.374E+1
-2.011E-1	1.371E+1
-2.027E-1	1.369E+1
-2.027E-1	1.368E+1
-2.011E-1	1.365E+1
-2.027E-1	1.370E+1
-2.043E-1	1.373E+1
-2.043E-1	1.377E+1
-2.011E-1	1.380E+1
-2.011E-1	1.372E+1
-2.011E-1	1.371E+1
-1.978E-1	1.375E+1
-1.978E-1	1.378E+1
-1.995E-1	1.370E+1
-1.995E-1	1.367E+1
-2.011E-1	1.369E+1
-1.962E-1	1.368E+1
-2.011E-1	1.373E+1
-2.011E-1	1.376E+1
-2.027E-1	1.374E+1
-1.995E-1	1.374E+1
-1.978E-1	1.373E+1
-1.995E-1	1.370E+1
-2.027E-1	1.371E+1
-1.995E-1	1.369E+1
-1.995E-1	1.370E+1
-2.027E-1	1.375E+1
-1.978E-1	1.379E+1
-1.995E-1	1.374E+1
-2.011E-1	1.369E+1
-1.995E-1	1.362E+1
-2.027E-1	1.361E+1
-1.962E-1	1.374E+1
-2.043E-1	1.375E+1
-1.978E-1	1.372E+1
-2.027E-1	1.379E+1
-2.043E-1	1.385E+1
-2.027E-1	1.377E+1
-1.995E-1	1.371E+1
-1.995E-1	1.374E+1
-2.043E-1	1.373E+1
-2.011E-1	1.371E+1
-2.011E-1	1.368E+1
-2.027E-1	1.366E+1
-2.043E-1	1.371E+1
-1.995E-1	1.374E+1
-1.978E-1	1.371E+1
-2.011E-1	1.374E+1
-2.043E-1	1.376E+1
-1.978E-1	1.368E+1
-2.011E-1	1.367E+1
-2.027E-1	1.372E+1
-2.027E-1	1.376E+1
-1.995E-1	1.372E+1
-1.995E-1	1.369E+1
-1.995E-1	1.368E+1
-2.027E-1	1.367E+1
-1.978E-1	1.373E+1
-1.995E-1	1.379E+1
-1.995E-1	1.378E+1
-1.995E-1	1.375E+1
-1.962E-1	1.361E+1
-2.027E-1	1.364E+1
-2.011E-1	1.369E+1
-1.978E-1	1.374E+1
-1.978E-1	1.374E+1
-2.011E-1	1.370E+1
-2.043E-1	1.371E+1
-2.043E-1	1.375E+1
-2.027E-1	1.375E+1
-1.995E-1	1.376E+1
-2.027E-1	1.382E+1
-1.995E-1	1.380E+1
-2.027E-1	1.363E+1
-1.995E-1	1.364E+1
-2.043E-1	1.373E+1
-1.995E-1	1.374E+1
-2.011E-1	1.372E+1
-1.995E-1	1.376E+1
-2.011E-1	1.376E+1
-2.027E-1	1.379E+1
-2.011E-1	1.376E+1
-2.011E-1	1.370E+1
-1.995E-1	1.364E+1
-2.011E-1	1.364E+1
-1.995E-1	1.373E+1
-2.011E-1	1.375E+1
-1.978E-1	1.369E+1
-2.011E-1	1.362E+1
[truncated: 69,983 more rows]
