# Supplementary material for: Improved ANAP incorporation and VCF analysis reveal details of P2X7 current facilitation and a limited conformational interplay between ATP binding and the intracellular ballast domain
Source: eLife. 2023 Jan 4;12:e82479. doi: 10.7554/eLife.82479 (PMC9859053; doi:10.7554/eLife.82479)
Supplement: Figure 2—figure supplement 1—source data 3. [file elife-82479-fig2-figsupp1-data3.zip › Figure-2_figure-supplement-1_source-data-3/20f22/rec15.csv]

-4.376E-2	6.780E+1
-4.051E-2	6.770E+1
-4.538E-2	6.772E+1
-4.214E-2	6.792E+1
-3.889E-2	6.805E+1
-4.376E-2	6.807E+1
-4.214E-2	6.804E+1
-4.376E-2	6.804E+1
-4.376E-2	6.808E+1
-4.214E-2	6.807E+1
-4.214E-2	6.807E+1
-4.214E-2	6.792E+1
-4.376E-2	6.784E+1
-4.051E-2	6.797E+1
-4.376E-2	6.785E+1
-4.376E-2	6.771E+1
-4.214E-2	6.771E+1
-3.889E-2	6.785E+1
-4.214E-2	6.812E+1
-4.376E-2	6.812E+1
-4.214E-2	6.805E+1
-4.376E-2	6.821E+1
-4.538E-2	6.812E+1
-4.051E-2	6.811E+1
-4.214E-2	6.816E+1
-4.214E-2	6.811E+1
-4.051E-2	6.824E+1
-4.214E-2	6.819E+1
-4.214E-2	6.794E+1
-4.376E-2	6.797E+1
-4.214E-2	6.807E+1
-4.051E-2	6.790E+1
-4.051E-2	6.787E+1
-4.376E-2	6.787E+1
-4.051E-2	6.785E+1
-4.051E-2	6.795E+1
-4.214E-2	6.801E+1
-4.376E-2	6.806E+1
-4.538E-2	6.807E+1
-4.214E-2	6.786E+1
-4.214E-2	6.793E+1
-4.376E-2	6.807E+1
-4.538E-2	6.795E+1
-4.538E-2	6.786E+1
-4.051E-2	6.788E+1
-4.214E-2	6.792E+1
-4.538E-2	6.791E+1
-4.214E-2	6.784E+1
-4.214E-2	6.801E+1
-4.376E-2	6.806E+1
-4.538E-2	6.791E+1
-4.376E-2	6.794E+1
-4.214E-2	6.805E+1
-4.051E-2	6.815E+1
-4.051E-2	6.822E+1
-4.214E-2	6.817E+1
-4.376E-2	6.814E+1
-4.051E-2	6.808E+1
-4.376E-2	6.792E+1
-4.214E-2	6.803E+1
-4.376E-2	6.802E+1
-4.376E-2	6.806E+1
-4.376E-2	6.824E+1
-4.214E-2	6.827E+1
-4.051E-2	6.819E+1
-4.214E-2	6.811E+1
-4.700E-2	6.802E+1
-4.214E-2	6.802E+1
-4.051E-2	6.808E+1
-4.051E-2	6.815E+1
-4.376E-2	6.827E+1
-4.214E-2	6.809E+1
-3.889E-2	6.793E+1
-4.051E-2	6.801E+1
-4.376E-2	6.808E+1
-4.214E-2	6.807E+1
-3.889E-2	6.789E+1
-4.214E-2	6.793E+1
-4.051E-2	6.802E+1
-4.214E-2	6.791E+1
-4.214E-2	6.790E+1
-4.376E-2	6.801E+1
-4.376E-2	6.814E+1
-4.538E-2	6.817E+1
-4.214E-2	6.803E+1
-4.376E-2	6.784E+1
-4.376E-2	6.773E+1
-4.214E-2	6.769E+1
-4.376E-2	6.781E+1
-4.214E-2	6.793E+1
-4.214E-2	6.790E+1
-4.051E-2	6.776E+1
-4.214E-2	6.793E+1
-4.376E-2	6.812E+1
-4.376E-2	6.801E+1
-4.214E-2	6.785E+1
-4.051E-2	6.793E+1
-4.376E-2	6.796E+1
-4.376E-2	6.793E+1
-4.376E-2	6.790E+1
-4.376E-2	6.777E+1
-4.376E-2	6.791E+1
-4.376E-2	6.810E+1
-4.051E-2	6.812E+1
-4.376E-2	6.809E+1
-4.214E-2	6.806E+1
-4.214E-2	6.809E+1
-4.214E-2	6.813E+1
-4.376E-2	6.787E+1
-4.376E-2	6.785E+1
-4.376E-2	6.788E+1
-4.214E-2	6.780E+1
-4.376E-2	6.799E+1
-4.376E-2	6.814E+1
-4.051E-2	6.814E+1
-4.376E-2	6.812E+1
-4.214E-2	6.780E+1
-4.214E-2	6.761E+1
-4.376E-2	6.766E+1
-4.376E-2	6.795E+1
-4.051E-2	6.814E+1
-4.376E-2	6.812E+1
-4.376E-2	6.823E+1
-4.051E-2	6.802E+1
-4.214E-2	6.779E+1
-3.889E-2	6.787E+1
-4.700E-2	6.796E+1
-4.214E-2	6.794E+1
-3.889E-2	6.809E+1
-4.214E-2	6.799E+1
-4.051E-2	6.789E+1
-4.376E-2	6.795E+1
-4.214E-2	6.787E+1
-4.376E-2	6.785E+1
-3.889E-2	6.787E+1
-4.376E-2	6.795E+1
-4.214E-2	6.801E+1
-4.214E-2	6.789E+1
-4.214E-2	6.781E+1
-4.376E-2	6.790E+1
-3.889E-2	6.797E+1
-4.376E-2	6.797E+1
-4.376E-2	6.792E+1
-4.376E-2	6.788E+1
-4.214E-2	6.781E+1
-4.051E-2	6.786E+1
-4.214E-2	6.797E+1
-4.538E-2	6.799E+1
-4.376E-2	6.790E+1
-4.214E-2	6.788E+1
-4.214E-2	6.808E+1
-4.376E-2	6.814E+1
-4.051E-2	6.802E+1
-4.376E-2	6.813E+1
-4.214E-2	6.823E+1
-4.700E-2	6.807E+1
-4.214E-2	6.798E+1
-4.376E-2	6.802E+1
-4.538E-2	6.820E+1
-4.376E-2	6.821E+1
-4.214E-2	6.813E+1
-4.376E-2	6.808E+1
-4.376E-2	6.803E+1
-4.214E-2	6.809E+1
-4.051E-2	6.817E+1
-4.214E-2	6.803E+1
-4.214E-2	6.780E+1
-4.376E-2	6.769E+1
-4.376E-2	6.781E+1
-4.538E-2	6.783E+1
-4.214E-2	6.797E+1
-4.376E-2	6.804E+1
-4.538E-2	6.798E+1
-4.376E-2	6.806E+1
-4.376E-2	6.806E+1
-4.376E-2	6.791E+1
-4.214E-2	6.792E+1
-4.214E-2	6.785E+1
-4.214E-2	6.787E+1
-4.700E-2	6.805E+1
-4.214E-2	6.816E+1
-4.214E-2	6.816E+1
-4.214E-2	6.799E+1
-4.051E-2	6.797E+1
-4.376E-2	6.801E+1
-4.538E-2	6.802E+1
-4.214E-2	6.796E+1
-4.376E-2	6.784E+1
-4.214E-2	6.789E+1
-4.214E-2	6.799E+1
-4.214E-2	6.801E+1
-4.538E-2	6.804E+1
-4.051E-2	6.805E+1
-4.376E-2	6.797E+1
-4.214E-2	6.801E+1
-4.376E-2	6.797E+1
-4.051E-2	6.795E+1
-4.051E-2	6.792E+1
-4.051E-2	6.791E+1
-4.214E-2	6.801E+1
-4.376E-2	6.788E+1
-4.214E-2	6.766E+1
-4.214E-2	6.768E+1
-4.700E-2	6.793E+1
-4.376E-2	6.781E+1
-4.214E-2	6.784E+1
-4.214E-2	6.792E+1
-4.214E-2	6.791E+1
-4.214E-2	6.793E+1
-4.376E-2	6.803E+1
-4.538E-2	6.815E+1
-4.051E-2	6.807E+1
-4.376E-2	6.783E+1
-4.376E-2	6.786E+1
-4.376E-2	6.800E+1
-4.376E-2	6.817E+1
-4.214E-2	6.803E+1
-4.376E-2	6.788E+1
-4.051E-2	6.793E+1
-4.214E-2	6.810E+1
-4.538E-2	6.811E+1
-4.214E-2	6.799E+1
-3.889E-2	6.809E+1
-4.214E-2	6.820E+1
-4.538E-2	6.804E+1
-4.376E-2	6.791E+1
-4.214E-2	6.795E+1
-3.889E-2	6.789E+1
-4.376E-2	6.788E+1
-4.376E-2	6.793E+1
-4.700E-2	6.799E+1
-4.376E-2	6.800E+1
-4.051E-2	6.790E+1
-4.376E-2	6.784E+1
-4.051E-2	6.786E+1
-4.376E-2	6.781E+1
-4.214E-2	6.781E+1
-4.214E-2	6.793E+1
-4.214E-2	6.814E+1
-4.538E-2	6.801E+1
-4.214E-2	6.781E+1
-4.376E-2	6.779E+1
-4.538E-2	6.792E+1
-4.376E-2	6.791E+1
-4.376E-2	6.792E+1
-4.214E-2	6.783E+1
-4.376E-2	6.784E+1
-4.214E-2	6.769E+1
-4.051E-2	6.764E+1
-4.214E-2	6.787E+1
-4.376E-2	6.792E+1
-4.214E-2	6.788E+1
-4.376E-2	6.787E+1
-4.376E-2	6.783E+1
-4.538E-2	6.786E+1
-4.214E-2	6.792E+1
-4.051E-2	6.795E+1
-4.214E-2	6.807E+1
-4.376E-2	6.818E+1
-4.214E-2	6.815E+1
-4.051E-2	6.790E+1
-4.214E-2	6.773E+1
-4.376E-2	6.780E+1
-4.376E-2	6.781E+1
-4.214E-2	6.796E+1
-4.051E-2	6.810E+1
-4.538E-2	6.802E+1
-4.214E-2	6.817E+1
-4.214E-2	6.823E+1
-4.376E-2	6.809E+1
-4.376E-2	6.803E+1
-4.214E-2	6.803E+1
-4.376E-2	6.804E+1
-4.376E-2	6.795E+1
-4.376E-2	6.786E+1
-4.376E-2	6.799E+1
-4.051E-2	6.799E+1
-4.214E-2	6.793E+1
-4.376E-2	6.786E+1
-4.051E-2	6.781E+1
-4.214E-2	6.792E+1
-4.214E-2	6.812E+1
-4.214E-2	6.818E+1
-4.051E-2	6.812E+1
-4.376E-2	6.803E+1
-4.051E-2	6.799E+1
-4.376E-2	6.799E+1
-4.051E-2	6.804E+1
-4.051E-2	6.790E+1
-4.376E-2	6.779E+1
-4.538E-2	6.785E+1
-4.538E-2	6.803E+1
-4.376E-2	6.801E+1
-4.214E-2	6.791E+1
-4.376E-2	6.797E+1
-4.051E-2	6.792E+1
-4.051E-2	6.797E+1
-4.051E-2	6.786E+1
-4.376E-2	6.797E+1
-4.376E-2	6.807E+1
-4.214E-2	6.795E+1
-4.051E-2	6.791E+1
-4.538E-2	6.786E+1
-4.214E-2	6.792E+1
-3.727E-2	6.803E+1
-4.214E-2	6.800E+1
-3.889E-2	6.793E+1
-4.538E-2	6.795E+1
-4.214E-2	6.804E+1
-4.051E-2	6.810E+1
-4.538E-2	6.788E+1
-3.889E-2	6.762E+1
-4.214E-2	6.757E+1
-4.214E-2	6.781E+1
-4.051E-2	6.784E+1
-4.051E-2	6.767E+1
-4.214E-2	6.771E+1
-4.214E-2	6.795E+1
-4.376E-2	6.805E+1
-4.376E-2	6.781E+1
-4.051E-2	6.762E+1
-3.889E-2	6.766E+1
-4.051E-2	6.779E+1
-4.376E-2	6.788E+1
-4.376E-2	6.767E+1
-4.214E-2	6.761E+1
-4.538E-2	6.773E+1
-4.214E-2	6.793E+1
-3.889E-2	6.800E+1
-4.376E-2	6.796E+1
-4.376E-2	6.803E+1
-4.214E-2	6.799E+1
-4.214E-2	6.785E+1
-4.051E-2	6.781E+1
-4.051E-2	6.778E+1
-4.214E-2	6.800E+1
-4.051E-2	6.806E+1
-4.538E-2	6.796E+1
-4.376E-2	6.785E+1
-4.214E-2	6.786E+1
-4.051E-2	6.788E+1
-4.051E-2	6.792E+1
-4.214E-2	6.801E+1
-4.538E-2	6.793E+1
-4.376E-2	6.787E+1
-4.214E-2	6.780E+1
-4.538E-2	6.784E+1
-4.214E-2	6.792E+1
-4.376E-2	6.786E+1
-4.376E-2	6.767E+1
-4.214E-2	6.776E+1
-4.376E-2	6.795E+1
-4.214E-2	6.783E+1
-4.376E-2	6.780E+1
-4.051E-2	6.784E+1
-4.051E-2	6.789E+1
-4.051E-2	6.793E+1
-4.051E-2	6.798E+1
-4.700E-2	6.805E+1
-4.214E-2	6.802E+1
-4.214E-2	6.798E+1
-4.538E-2	6.795E+1
-4.214E-2	6.778E+1
-4.538E-2	6.772E+1
-4.538E-2	6.783E+1
-4.214E-2	6.789E+1
-4.376E-2	6.799E+1
-4.051E-2	6.810E+1
-4.214E-2	6.797E+1
-3.889E-2	6.782E+1
-4.700E-2	6.793E+1
-4.538E-2	6.794E+1
-4.376E-2	6.794E+1
-4.376E-2	6.801E+1
-4.376E-2	6.794E+1
-4.214E-2	6.790E+1
-4.376E-2	6.783E+1
-4.214E-2	6.787E+1
-4.051E-2	6.793E+1
-4.376E-2	6.810E+1
-4.051E-2	6.817E+1
-4.376E-2	6.788E+1
-4.376E-2	6.776E+1
-4.214E-2	6.774E+1
-4.538E-2	6.778E+1
-4.376E-2	6.785E+1
-4.376E-2	6.792E+1
-4.700E-2	6.808E+1
-4.538E-2	6.815E+1
-4.376E-2	6.806E+1
-4.538E-2	6.792E+1
-4.538E-2	6.773E+1
-4.214E-2	6.773E+1
-4.700E-2	6.792E+1
-4.538E-2	6.802E+1
-4.538E-2	6.792E+1
-4.051E-2	6.793E+1
-4.376E-2	6.808E+1
-4.051E-2	6.795E+1
-4.214E-2	6.772E+1
-4.538E-2	6.772E+1
-4.051E-2	6.794E+1
-4.700E-2	6.814E+1
-4.214E-2	6.811E+1
-4.051E-2	6.820E+1
-4.214E-2	6.814E+1
-4.376E-2	6.800E+1
-4.214E-2	6.793E+1
-4.051E-2	6.799E+1
-4.214E-2	6.797E+1
-4.376E-2	6.793E+1
-4.376E-2	6.797E+1
-4.051E-2	6.805E+1
-4.051E-2	6.796E+1
-4.538E-2	6.785E+1
-4.214E-2	6.776E+1
-4.538E-2	6.773E+1
-4.214E-2	6.776E+1
-4.538E-2	6.787E+1
-4.214E-2	6.789E+1
-4.376E-2	6.789E+1
-4.214E-2	6.790E+1
-3.889E-2	6.790E+1
-4.214E-2	6.790E+1
-4.376E-2	6.796E+1
-4.214E-2	6.797E+1
-4.376E-2	6.800E+1
-4.376E-2	6.801E+1
-4.051E-2	6.794E+1
-4.051E-2	6.781E+1
-4.214E-2	6.779E+1
-4.700E-2	6.789E+1
-4.051E-2	6.805E+1
-4.376E-2	6.800E+1
-4.376E-2	6.781E+1
-4.376E-2	6.798E+1
-4.051E-2	6.801E+1
-4.214E-2	6.782E+1
-4.051E-2	6.775E+1
-4.051E-2	6.767E+1
-4.376E-2	6.779E+1
-4.214E-2	6.788E+1
-4.214E-2	6.796E+1
-4.376E-2	6.804E+1
-4.214E-2	6.796E+1
-4.051E-2	6.778E+1
-4.376E-2	6.797E+1
-4.376E-2	6.810E+1
-4.538E-2	6.792E+1
-4.538E-2	6.787E+1
-4.214E-2	6.781E+1
-4.214E-2	6.781E+1
-4.214E-2	6.788E+1
-4.376E-2	6.795E+1
-4.376E-2	6.784E+1
-4.538E-2	6.777E+1
-4.376E-2	6.784E+1
-4.376E-2	6.797E+1
-4.538E-2	6.817E+1
-4.376E-2	6.823E+1
-4.051E-2	6.800E+1
-4.051E-2	6.770E+1
-4.376E-2	6.756E+1
-4.051E-2	6.771E+1
-4.214E-2	6.775E+1
-4.376E-2	6.761E+1
-4.376E-2	6.772E+1
-4.538E-2	6.794E+1
-4.538E-2	6.787E+1
-4.051E-2	6.779E+1
-4.376E-2	6.790E+1
-4.376E-2	6.788E+1
-4.214E-2	6.789E+1
-4.214E-2	6.794E+1
-4.376E-2	6.801E+1
-3.889E-2	6.797E+1
-4.376E-2	6.797E+1
-4.214E-2	6.796E+1
-4.538E-2	6.787E+1
-4.376E-2	6.771E+1
-4.214E-2	6.766E+1
-4.214E-2	6.774E+1
-4.051E-2	6.786E+1
-4.376E-2	6.784E+1
-4.538E-2	6.785E+1
-4.214E-2	6.786E+1
-4.376E-2	6.782E+1
-4.538E-2	6.787E+1
-4.376E-2	6.778E+1
-4.538E-2	6.747E+1
-4.214E-2	6.754E+1
-4.376E-2	6.765E+1
-4.214E-2	6.765E+1
-4.376E-2	6.766E+1
-4.538E-2	6.765E+1
-4.538E-2	6.773E+1
-4.214E-2	6.778E+1
-4.376E-2	6.787E+1
-4.376E-2	6.800E+1
-4.538E-2	6.801E+1
-4.051E-2	6.802E+1
-4.376E-2	6.804E+1
-4.376E-2	6.797E+1
-4.376E-2	6.787E+1
-4.214E-2	6.807E+1
-4.214E-2	6.807E+1
-4.538E-2	6.782E+1
-4.214E-2	6.774E+1
-4.051E-2	6.785E+1
-4.051E-2	6.792E+1
-4.538E-2	6.762E+1
-3.889E-2	6.765E+1
-4.700E-2	6.805E+1
-4.376E-2	6.807E+1
-4.538E-2	6.794E+1
-4.538E-2	6.783E+1
-4.214E-2	6.770E+1
-4.051E-2	6.784E+1
-4.700E-2	6.788E+1
-4.051E-2	6.786E+1
-4.214E-2	6.771E+1
-4.376E-2	6.749E+1
-4.214E-2	6.767E+1
-4.538E-2	6.778E+1
-4.538E-2	6.790E+1
-4.538E-2	6.802E+1
-4.538E-2	6.793E+1
-4.376E-2	6.782E+1
-4.376E-2	6.774E+1
-4.214E-2	6.773E+1
-4.538E-2	6.774E+1
-4.376E-2	6.772E+1
-4.376E-2	6.775E+1
-4.376E-2	6.780E+1
-4.214E-2	6.789E+1
-4.376E-2	6.796E+1
-4.051E-2	6.784E+1
-4.214E-2	6.782E+1
-4.214E-2	6.785E+1
-4.214E-2	6.783E+1
-4.214E-2	6.777E+1
-4.214E-2	6.778E+1
-4.051E-2	6.790E+1
-4.376E-2	6.790E+1
-4.376E-2	6.784E+1
-4.538E-2	6.787E+1
-4.376E-2	6.791E+1
-4.051E-2	6.791E+1
-4.051E-2	6.784E+1
-4.214E-2	6.792E+1
-4.214E-2	6.788E+1
-4.538E-2	6.789E+1
-4.538E-2	6.780E+1
-4.376E-2	6.783E+1
-5.025E-2	6.802E+1
-4.214E-2	6.796E+1
-4.376E-2	6.780E+1
-4.051E-2	6.768E+1
-4.538E-2	6.782E+1
-4.214E-2	6.782E+1
-4.376E-2	6.765E+1
-4.376E-2	6.771E+1
-4.214E-2	6.786E+1
-4.214E-2	6.786E+1
-4.700E-2	6.781E+1
-4.538E-2	6.780E+1
-4.862E-2	6.774E+1
-4.376E-2	6.778E+1
-4.538E-2	6.783E+1
-4.214E-2	6.769E+1
-4.214E-2	6.773E+1
-4.376E-2	6.785E+1
-4.051E-2	6.786E+1
-4.538E-2	6.791E+1
-4.538E-2	6.781E+1
-4.214E-2	6.783E+1
-4.214E-2	6.792E+1
-4.214E-2	6.785E+1
-4.700E-2	6.791E+1
-4.376E-2	6.805E+1
-3.889E-2	6.796E+1
-4.376E-2	6.785E+1
-4.051E-2	6.785E+1
-4.538E-2	6.783E+1
-4.214E-2	6.782E+1
-4.214E-2	6.792E+1
-4.051E-2	6.776E+1
-4.051E-2	6.760E+1
-4.214E-2	6.779E+1
-4.214E-2	6.777E+1
-4.214E-2	6.765E+1
-4.376E-2	6.768E+1
-4.214E-2	6.779E+1
-4.376E-2	6.784E+1
-4.376E-2	6.782E+1
-4.051E-2	6.786E+1
-4.051E-2	6.789E+1
-4.376E-2	6.795E+1
-4.538E-2	6.787E+1
-4.376E-2	6.783E+1
-4.214E-2	6.792E+1
-4.376E-2	6.787E+1
-4.700E-2	6.775E+1
-4.051E-2	6.775E+1
-4.376E-2	6.789E+1
-4.214E-2	6.780E+1
-4.214E-2	6.764E+1
-4.214E-2	6.767E+1
-4.214E-2	6.775E+1
-4.214E-2	6.779E+1
-4.538E-2	6.781E+1
-4.376E-2	6.772E+1
-4.214E-2	6.766E+1
-4.376E-2	6.778E+1
-4.376E-2	6.782E+1
-4.214E-2	6.770E+1
-4.214E-2	6.767E+1
-4.538E-2	6.779E+1
-4.376E-2	6.773E+1
-4.214E-2	6.760E+1
-4.376E-2	6.764E+1
-4.214E-2	6.775E+1
-4.538E-2	6.783E+1
-4.214E-2	6.798E+1
-4.538E-2	6.803E+1
-4.538E-2	6.797E+1
-4.376E-2	6.787E+1
-4.376E-2	6.784E+1
-4.376E-2	6.773E+1
-4.051E-2	6.787E+1
-4.376E-2	6.796E+1
-4.538E-2	6.781E+1
-4.376E-2	6.773E+1
-4.051E-2	6.773E+1
-4.214E-2	6.772E+1
-4.376E-2	6.775E+1
-4.376E-2	6.758E+1
-4.376E-2	6.751E+1
-4.214E-2	6.767E+1
-4.376E-2	6.766E+1
-4.214E-2	6.761E+1
-4.214E-2	6.770E+1
-4.214E-2	6.776E+1
-4.376E-2	6.772E+1
-4.376E-2	6.756E+1
-4.214E-2	6.761E+1
-4.214E-2	6.770E+1
-4.214E-2	6.772E+1
-4.376E-2	6.772E+1
-4.214E-2	6.780E+1
-4.538E-2	6.787E+1
-4.051E-2	6.777E+1
-4.051E-2	6.776E+1
-4.214E-2	6.783E+1
-4.376E-2	6.774E+1
-4.214E-2	6.783E+1
-4.214E-2	6.787E+1
-4.376E-2	6.769E+1
-4.376E-2	6.763E+1
-4.214E-2	6.769E+1
-4.214E-2	6.785E+1
-4.376E-2	6.793E+1
-4.214E-2	6.777E+1
-4.538E-2	6.765E+1
-4.051E-2	6.778E+1
-4.214E-2	6.766E+1
-4.538E-2	6.754E+1
-4.214E-2	6.753E+1
-4.051E-2	6.763E+1
-4.214E-2	6.784E+1
-4.376E-2	6.785E+1
-4.376E-2	6.785E+1
-4.051E-2	6.789E+1
-4.376E-2	6.792E+1
-4.051E-2	6.793E+1
-4.214E-2	6.781E+1
-4.214E-2	6.765E+1
-4.214E-2	6.773E+1
-4.051E-2	6.781E+1
-4.538E-2	6.773E+1
-4.376E-2	6.781E+1
-3.727E-2	6.786E+1
-4.538E-2	6.780E+1
-4.214E-2	6.786E+1
-4.214E-2	6.785E+1
-4.214E-2	6.780E+1
-4.376E-2	6.766E+1
-4.214E-2	6.769E+1
-4.214E-2	6.779E+1
-4.538E-2	6.766E+1
-4.376E-2	6.765E+1
-4.538E-2	6.796E+1
-4.376E-2	6.803E+1
-4.376E-2	6.786E+1
-4.376E-2	6.773E+1
-4.538E-2	6.773E+1
-4.214E-2	6.770E+1
-4.376E-2	6.760E+1
-4.700E-2	6.771E+1
-4.538E-2	6.772E+1
-4.051E-2	6.771E+1
-4.214E-2	6.776E+1
-4.051E-2	6.777E+1
-3.889E-2	6.783E+1
-4.214E-2	6.789E+1
-4.376E-2	6.783E+1
-4.051E-2	6.777E+1
-4.376E-2	6.781E+1
-4.214E-2	6.787E+1
-4.051E-2	6.792E+1
-4.538E-2	6.795E+1
-4.051E-2	6.791E+1
-4.376E-2	6.786E+1
-4.376E-2	6.781E+1
-4.538E-2	6.779E+1
-4.376E-2	6.784E+1
-4.538E-2	6.789E+1
-4.214E-2	6.781E+1
-4.214E-2	6.771E+1
-4.376E-2	6.766E+1
-4.214E-2	6.764E+1
-4.376E-2	6.767E+1
-4.700E-2	6.781E+1
-4.214E-2	6.795E+1
-4.214E-2	6.790E+1
-4.376E-2	6.794E+1
-4.538E-2	6.790E+1
-4.376E-2	6.781E+1
-4.214E-2	6.781E+1
-4.376E-2	6.773E+1
-4.538E-2	6.768E+1
-4.376E-2	6.781E+1
-4.051E-2	6.792E+1
-4.376E-2	6.775E+1
-4.376E-2	6.767E+1
-4.538E-2	6.769E+1
-4.376E-2	6.789E+1
-4.376E-2	6.796E+1
-4.376E-2	6.784E+1
-4.214E-2	6.766E+1
-4.376E-2	6.765E+1
-4.376E-2	6.759E+1
-4.376E-2	6.760E+1
-4.538E-2	6.775E+1
-4.051E-2	6.772E+1
-4.214E-2	6.759E+1
-4.376E-2	6.762E+1
-4.376E-2	6.773E+1
-4.376E-2	6.784E+1
-4.214E-2	6.790E+1
-4.376E-2	6.783E+1
-4.538E-2	6.771E+1
-4.214E-2	6.775E+1
-4.376E-2	6.783E+1
-4.376E-2	6.791E+1
-4.376E-2	6.794E+1
-4.051E-2	6.790E+1
-4.214E-2	6.788E+1
-4.538E-2	6.780E+1
-4.376E-2	6.769E+1
-4.538E-2	6.769E+1
-4.214E-2	6.784E+1
-4.051E-2	6.789E+1
-4.214E-2	6.767E+1
-4.214E-2	6.784E+1
-4.051E-2	6.799E+1
-4.051E-2	6.771E+1
-4.376E-2	6.771E+1
-4.376E-2	6.786E+1
-4.051E-2	6.794E+1
-4.376E-2	6.784E+1
-4.700E-2	6.773E+1
-4.051E-2	6.764E+1
-4.051E-2	6.760E+1
-4.376E-2	6.758E+1
-4.376E-2	6.764E+1
-4.538E-2	6.786E+1
-4.538E-2	6.807E+1
-4.376E-2	6.794E+1
-4.051E-2	6.795E+1
-4.214E-2	6.802E+1
-4.214E-2	6.779E+1
-4.376E-2	6.773E+1
-4.376E-2	6.781E+1
-4.214E-2	6.780E+1
-4.214E-2	6.777E+1
-4.214E-2	6.788E+1
-4.538E-2	6.796E+1
-4.214E-2	6.791E+1
-4.214E-2	6.802E+1
-4.051E-2	6.797E+1
-4.376E-2	6.782E+1
-4.376E-2	6.772E+1
-4.376E-2	6.774E+1
-4.538E-2	6.783E+1
-4.376E-2	6.768E+1
-4.214E-2	6.763E+1
-4.700E-2	6.764E+1
-4.700E-2	6.756E+1
-4.214E-2	6.754E+1
-4.214E-2	6.761E+1
-4.214E-2	6.757E+1
-4.538E-2	6.761E+1
-4.051E-2	6.765E+1
-3.889E-2	6.763E+1
-4.051E-2	6.773E+1
-4.214E-2	6.790E+1
-4.051E-2	6.785E+1
-4.051E-2	6.777E+1
-4.214E-2	6.779E+1
-4.214E-2	6.794E+1
-4.214E-2	6.789E+1
-4.376E-2	6.777E+1
-4.376E-2	6.783E+1
-4.214E-2	6.797E+1
-4.214E-2	6.795E+1
-4.214E-2	6.782E+1
-4.214E-2	6.788E+1
-4.214E-2	6.795E+1
-4.376E-2	6.798E+1
-4.214E-2	6.786E+1
-4.376E-2	6.776E+1
-4.376E-2	6.765E+1
-4.700E-2	6.770E+1
-4.376E-2	6.781E+1
-4.214E-2	6.792E+1
-4.376E-2	6.782E+1
-4.376E-2	6.770E+1
-4.376E-2	6.768E+1
-4.214E-2	6.773E+1
-4.538E-2	6.780E+1
-4.538E-2	6.785E+1
-4.214E-2	6.769E+1
-4.214E-2	6.758E+1
-4.700E-2	6.757E+1
-4.376E-2	6.769E+1
-4.376E-2	6.779E+1
-4.214E-2	6.779E+1
-4.862E-2	6.780E+1
-4.376E-2	6.777E+1
-4.376E-2	6.773E+1
-4.538E-2	6.765E+1
-4.376E-2	6.755E+1
-4.376E-2	6.755E+1
-4.376E-2	6.757E+1
-4.051E-2	6.765E+1
-4.538E-2	6.779E+1
-4.051E-2	6.776E+1
-4.538E-2	6.759E+1
-4.051E-2	6.759E+1
-4.700E-2	6.778E+1
-4.538E-2	6.790E+1
-4.051E-2	6.803E+1
-4.214E-2	6.804E+1
-4.700E-2	6.778E+1
-4.538E-2	6.767E+1
-4.051E-2	6.761E+1
-4.376E-2	6.767E+1
-4.376E-2	6.764E+1
-4.214E-2	6.760E+1
-4.214E-2	6.762E+1
-4.214E-2	6.784E+1
-4.214E-2	6.785E+1
-4.051E-2	6.785E+1
-4.538E-2	6.792E+1
-4.700E-2	6.770E+1
-4.376E-2	6.766E+1
-4.376E-2	6.790E+1
-4.376E-2	6.779E+1
-4.376E-2	6.762E+1
-4.538E-2	6.776E+1
-4.538E-2	6.790E+1
-4.376E-2	6.786E+1
-4.538E-2	6.765E+1
-4.376E-2	6.769E+1
-4.376E-2	6.769E+1
-4.376E-2	6.771E+1
-4.538E-2	6.783E+1
-4.214E-2	6.788E+1
-4.376E-2	6.780E+1
-4.376E-2	6.779E+1
-4.051E-2	6.774E+1
-4.538E-2	6.771E+1
-4.538E-2	6.764E+1
-4.214E-2	6.758E+1
-4.214E-2	6.759E+1
-4.376E-2	6.775E+1
-4.376E-2	6.800E+1
-4.376E-2	6.798E+1
-4.376E-2	6.787E+1
-4.214E-2	6.781E+1
-4.376E-2	6.768E+1
-4.051E-2	6.775E+1
-4.376E-2	6.772E+1
-4.376E-2	6.769E+1
-4.700E-2	6.774E+1
-4.376E-2	6.778E+1
-4.376E-2	6.769E+1
-4.538E-2	6.754E+1
-4.214E-2	6.752E+1
-4.051E-2	6.766E+1
-4.376E-2	6.779E+1
-4.051E-2	6.783E+1
-4.214E-2	6.779E+1
-4.538E-2	6.778E+1
-4.376E-2	6.766E+1
-4.376E-2	6.764E+1
-4.538E-2	6.781E+1
-4.214E-2	6.783E+1
-4.214E-2	6.775E+1
-4.538E-2	6.784E+1
-4.051E-2	6.774E+1
-4.376E-2	6.772E+1
-4.214E-2	6.794E+1
-4.214E-2	6.792E+1
-4.538E-2	6.777E+1
-4.376E-2	6.758E+1
-4.700E-2	6.763E+1
-4.376E-2	6.780E+1
-4.214E-2	6.772E+1
-4.214E-2	6.769E+1
-4.538E-2	6.779E+1
-4.538E-2	6.785E+1
-4.214E-2	6.779E+1
-4.376E-2	6.787E+1
-4.376E-2	6.802E+1
-4.376E-2	6.804E+1
-4.538E-2	6.799E+1
-4.538E-2	6.788E+1
-4.376E-2	6.776E+1
-4.214E-2	6.770E+1
-4.376E-2	6.765E+1
-4.214E-2	6.763E+1
-4.376E-2	6.755E+1
-4.214E-2	6.759E+1
-4.376E-2	6.766E+1
-4.214E-2	6.766E+1
-4.376E-2	6.781E+1
-4.051E-2	6.794E+1
-4.538E-2	6.791E+1
-4.214E-2	6.775E+1
-4.051E-2	6.776E+1
-4.538E-2	6.786E+1
-4.376E-2	6.782E+1
-4.214E-2	6.782E+1
-4.051E-2	6.766E+1
-4.538E-2	6.756E+1
-4.376E-2	6.767E+1
-4.214E-2	6.774E+1
-4.214E-2	6.783E+1
-4.376E-2	6.785E+1
-4.214E-2	6.776E+1
-4.214E-2	6.773E+1
-4.051E-2	6.768E+1
-4.700E-2	6.762E+1
-4.376E-2	6.765E+1
-4.376E-2	6.768E+1
-4.538E-2	6.778E+1
-4.376E-2	6.760E+1
-4.214E-2	6.754E+1
-4.051E-2	6.779E+1
-4.376E-2	6.783E+1
-4.376E-2	6.782E+1
-4.376E-2	6.779E+1
-4.214E-2	6.771E+1
-4.376E-2	6.758E+1
-4.538E-2	6.751E+1
-4.376E-2	6.758E+1
-4.214E-2	6.783E+1
-4.051E-2	6.785E+1
-4.214E-2	6.772E+1
-4.376E-2	6.765E+1
-4.376E-2	6.761E+1
-4.376E-2	6.777E+1
-4.214E-2	6.796E+1
-4.214E-2	6.776E+1
-4.051E-2	6.752E+1
-4.214E-2	6.765E+1
-4.051E-2	6.776E+1
-4.214E-2	6.778E+1
-4.214E-2	6.785E+1
-4.214E-2	6.776E+1
-4.376E-2	6.769E+1
-4.538E-2	6.776E+1
-4.376E-2	6.771E+1
-4.051E-2	6.757E+1
-4.538E-2	6.767E+1
-4.538E-2	6.762E+1
-4.214E-2	6.760E+1
-4.214E-2	6.776E+1
-4.214E-2	6.786E+1
-4.051E-2	6.780E+1
-4.376E-2	6.769E+1
-4.214E-2	6.765E+1
-4.051E-2	6.764E+1
-4.214E-2	6.771E+1
-4.214E-2	6.784E+1
-4.376E-2	6.777E+1
-4.376E-2	6.780E+1
-4.214E-2	6.792E+1
-4.376E-2	6.781E+1
-3.889E-2	6.782E+1
-4.376E-2	6.793E+1
-4.214E-2	6.792E+1
-4.214E-2	6.780E+1
-4.700E-2	6.774E+1
-4.214E-2	6.772E+1
-4.376E-2	6.760E+1
-4.214E-2	6.754E+1
-4.538E-2	6.757E+1
-4.214E-2	6.766E+1
-4.214E-2	6.790E+1
-4.214E-2	6.802E+1
-4.376E-2	6.782E+1
-4.214E-2	6.774E+1
-4.051E-2	6.777E+1
-4.376E-2	6.790E+1
-4.214E-2	6.804E+1
-4.051E-2	6.787E+1
-4.214E-2	6.766E+1
-4.214E-2	6.769E+1
-4.376E-2	6.774E+1
-4.700E-2	6.777E+1
-4.376E-2	6.781E+1
-3.889E-2	6.786E+1
-3.889E-2	6.773E+1
-4.214E-2	6.772E+1
-4.700E-2	6.783E+1
-4.051E-2	6.788E+1
-4.376E-2	6.767E+1
-4.214E-2	6.755E+1
-3.889E-2	6.776E+1
-3.889E-2	6.784E+1
-4.376E-2	6.775E+1
-4.538E-2	6.770E+1
-4.214E-2	6.773E+1
-4.214E-2	6.777E+1
-4.051E-2	6.788E+1
-4.214E-2	6.786E+1
-4.214E-2	6.771E+1
-4.051E-2	6.764E+1
-4.214E-2	6.776E+1
-4.538E-2	6.775E+1
-4.214E-2	6.766E+1
-4.051E-2	6.774E+1
-4.051E-2	6.778E+1
-4.214E-2	6.784E+1
-4.214E-2	6.780E+1
-4.214E-2	6.771E+1
-4.376E-2	6.776E+1
-4.538E-2	6.785E+1
-4.214E-2	6.788E+1
-4.214E-2	6.792E+1
-4.051E-2	6.784E+1
-4.538E-2	6.760E+1
-4.376E-2	6.756E+1
-4.376E-2	6.766E+1
-4.214E-2	6.772E+1
-4.538E-2	6.778E+1
-3.889E-2	6.775E+1
-4.214E-2	6.772E+1
-4.376E-2	6.773E+1
-4.538E-2	6.773E+1
-4.538E-2	6.773E+1
-4.051E-2	6.760E+1
-4.214E-2	6.767E+1
-4.376E-2	6.782E+1
-4.051E-2	6.773E+1
-4.051E-2	6.779E+1
-4.051E-2	6.785E+1
-4.538E-2	6.774E+1
-4.376E-2	6.770E+1
-4.214E-2	6.756E+1
-4.051E-2	6.759E+1
-4.051E-2	6.774E+1
-4.376E-2	6.778E+1
-4.051E-2	6.761E+1
-4.214E-2	6.758E+1
-4.538E-2	6.776E+1
-4.376E-2	6.782E+1
-4.376E-2	6.780E+1
-4.538E-2	6.771E+1
-4.538E-2	6.769E+1
-4.538E-2	6.779E+1
-4.051E-2	6.767E+1
-4.051E-2	6.758E+1
-4.376E-2	6.767E+1
-4.051E-2	6.784E+1
-4.214E-2	6.793E+1
-4.051E-2	6.789E+1
-4.376E-2	6.777E+1
-4.214E-2	6.764E+1
-4.214E-2	6.769E+1
-4.214E-2	6.763E+1
-4.051E-2	6.758E+1
-4.376E-2	6.771E+1
-4.214E-2	6.771E+1
-4.214E-2	6.778E+1
-4.700E-2	6.779E+1
-4.214E-2	6.775E+1
-3.889E-2	6.781E+1
-4.376E-2	6.768E+1
-4.214E-2	6.771E+1
-4.376E-2	6.792E+1
-4.214E-2	6.783E+1
-4.051E-2	6.763E+1
-4.214E-2	6.759E+1
-4.214E-2	6.772E+1
-4.051E-2	6.769E+1
-4.214E-2	6.767E+1
-4.376E-2	6.756E+1
-4.376E-2	6.756E+1
-4.214E-2	6.756E+1
-4.214E-2	6.761E+1
-4.051E-2	6.775E+1
-4.051E-2	6.772E+1
-4.214E-2	6.756E+1
-3.889E-2	6.760E+1
-4.538E-2	6.770E+1
-4.214E-2	6.760E+1
-4.214E-2	6.767E+1
-4.214E-2	6.777E+1
-4.376E-2	6.789E+1
-4.376E-2	6.790E+1
-4.214E-2	6.767E+1
-4.214E-2	6.751E+1
-4.538E-2	6.747E+1
-4.538E-2	6.762E+1
-4.376E-2	6.775E+1
-4.214E-2	6.767E+1
-4.376E-2	6.779E+1
-4.376E-2	6.773E+1
-4.376E-2	6.758E+1
-4.214E-2	6.762E+1
-4.051E-2	6.768E+1
-4.376E-2	6.775E+1
-4.376E-2	6.795E+1
-3.727E-2	6.795E+1
-4.376E-2	6.780E+1
-4.376E-2	6.765E+1
-4.214E-2	6.767E+1
-4.051E-2	6.768E+1
-4.538E-2	6.755E+1
-4.538E-2	6.751E+1
-4.214E-2	6.775E+1
-4.214E-2	6.785E+1
-4.214E-2	6.768E+1
-4.376E-2	6.775E+1
-4.376E-2	6.795E+1
-4.538E-2	6.796E+1
-4.214E-2	6.774E+1
-4.700E-2	6.765E+1
-4.214E-2	6.753E+1
-4.214E-2	6.745E+1
-4.376E-2	6.756E+1
-4.538E-2	6.758E+1
-4.051E-2	6.759E+1
-4.376E-2	6.761E+1
-4.538E-2	6.773E+1
-4.376E-2	6.768E+1
-4.538E-2	6.766E+1
-4.376E-2	6.765E+1
-4.376E-2	6.779E+1
-4.376E-2	6.796E+1
-4.214E-2	6.788E+1
-4.376E-2	6.781E+1
-4.376E-2	6.779E+1
-4.214E-2	6.774E+1
-4.214E-2	6.766E+1
-4.051E-2	6.771E+1
-4.051E-2	6.785E+1
-4.214E-2	6.783E+1
-4.214E-2	6.779E+1
-4.214E-2	6.780E+1
-4.214E-2	6.781E+1
-4.214E-2	6.771E+1
-4.538E-2	6.762E+1
-4.376E-2	6.766E+1
-4.538E-2	6.767E+1
-4.700E-2	6.762E+1
-4.051E-2	6.775E+1
-4.214E-2	6.786E+1
-4.538E-2	6.771E+1
-4.376E-2	6.772E+1
-4.051E-2	6.787E+1
-4.376E-2	6.785E+1
-4.700E-2	6.777E+1
-4.051E-2	6.753E+1
-4.051E-2	6.741E+1
-4.214E-2	6.758E+1
-4.376E-2	6.761E+1
-4.214E-2	6.754E+1
-4.214E-2	6.749E+1
-3.889E-2	6.762E+1
-4.538E-2	6.777E+1
-4.376E-2	6.762E+1
-4.376E-2	6.762E+1
-4.214E-2	6.785E+1
-4.214E-2	6.783E+1
-4.051E-2	6.761E+1
-4.214E-2	6.758E+1
-4.538E-2	6.752E+1
-4.862E-2	6.760E+1
-4.214E-2	6.783E+1
-4.538E-2	6.785E+1
-4.376E-2	6.769E+1
-4.538E-2	6.763E+1
-4.051E-2	6.769E+1
-3.889E-2	6.783E+1
-4.376E-2	6.782E+1
-4.700E-2	6.794E+1
-4.376E-2	6.791E+1
-4.214E-2	6.754E+1
-4.376E-2	6.739E+1
-4.214E-2	6.739E+1
-4.214E-2	6.755E+1
-4.376E-2	6.776E+1
-4.051E-2	6.779E+1
-4.376E-2	6.760E+1
-4.214E-2	6.753E+1
-4.214E-2	6.754E+1
-4.214E-2	6.747E+1
-4.376E-2	6.759E+1
-4.051E-2	6.775E+1
-4.214E-2	6.796E+1
-4.051E-2	6.793E+1
-4.700E-2	6.769E+1
-4.376E-2	6.783E+1
-4.214E-2	6.803E+1
-3.889E-2	6.775E+1
-4.376E-2	6.761E+1
-4.214E-2	6.764E+1
-4.376E-2	6.766E+1
-4.214E-2	6.758E+1
-4.538E-2	6.753E+1
-4.376E-2	6.765E+1
-4.214E-2	6.768E+1
-4.051E-2	6.767E+1
-4.862E-2	6.760E+1
-4.214E-2	6.736E+1
-4.214E-2	6.753E+1
-4.376E-2	6.774E+1
-4.538E-2	6.767E+1
-4.214E-2	6.763E+1
-4.214E-2	6.765E+1
-4.376E-2	6.769E+1
-4.376E-2	6.778E+1
-4.214E-2	6.777E+1
-4.376E-2	6.768E+1
-4.376E-2	6.755E+1
-4.538E-2	6.761E+1
-4.376E-2	6.773E+1
-4.376E-2	6.772E+1
-4.051E-2	6.777E+1
-4.214E-2	6.771E+1
-3.889E-2	6.779E+1
-4.051E-2	6.771E+1
-4.214E-2	6.750E+1
-4.376E-2	6.748E+1
-4.214E-2	6.759E+1
-4.700E-2	6.765E+1
-4.051E-2	6.769E+1
-4.214E-2	6.766E+1
-4.376E-2	6.775E+1
-4.051E-2	6.771E+1
-4.376E-2	6.754E+1
-4.700E-2	6.744E+1
-4.376E-2	6.747E+1
-4.214E-2	6.770E+1
-4.214E-2	6.789E+1
-4.214E-2	6.792E+1
-4.051E-2	6.787E+1
-4.051E-2	6.774E+1
-4.051E-2	6.767E+1
-4.376E-2	6.774E+1
-4.051E-2	6.775E+1
-3.727E-2	6.762E+1
-4.376E-2	6.768E+1
-4.376E-2	6.767E+1
-4.214E-2	6.769E+1
-4.214E-2	6.770E+1
-4.051E-2	6.773E+1
-4.538E-2	6.780E+1
-4.376E-2	6.782E+1
-4.051E-2	6.766E+1
-4.214E-2	6.765E+1
-4.376E-2	6.768E+1
-4.376E-2	6.769E+1
-4.376E-2	6.771E+1
-4.214E-2	6.770E+1
-4.214E-2	6.770E+1
-4.376E-2	6.773E+1
-4.214E-2	6.760E+1
-4.700E-2	6.769E+1
-4.376E-2	6.772E+1
-4.214E-2	6.764E+1
-4.214E-2	6.753E+1
-4.214E-2	6.761E+1
-4.700E-2	6.762E+1
-4.700E-2	6.754E+1
-4.538E-2	6.759E+1
-4.214E-2	6.770E+1
-4.538E-2	6.779E+1
-4.376E-2	6.782E+1
-4.376E-2	6.780E+1
-4.051E-2	6.777E+1
-4.376E-2	6.767E+1
-4.214E-2	6.749E+1
-4.214E-2	6.757E+1
-4.214E-2	6.779E+1
-4.376E-2	6.774E+1
-4.538E-2	6.746E+1
-4.051E-2	6.746E+1
-4.376E-2	6.776E+1
-4.538E-2	6.782E+1
-4.538E-2	6.764E+1
-4.214E-2	6.766E+1
-4.051E-2	6.776E+1
-4.376E-2	6.776E+1
-4.051E-2	6.779E+1
-4.214E-2	6.792E+1
-4.051E-2	6.793E+1
-4.214E-2	6.768E+1
-4.214E-2	6.757E+1
-4.376E-2	6.778E+1
-4.214E-2	6.775E+1
-4.214E-2	6.762E+1
-4.214E-2	6.754E+1
-4.051E-2	6.761E+1
-4.538E-2	6.780E+1
-4.538E-2	6.772E+1
-4.376E-2	6.764E+1
-4.214E-2	6.745E+1
-4.376E-2	6.731E+1
-4.214E-2	6.748E+1
-4.376E-2	6.772E+1
-4.376E-2	6.787E+1
-4.538E-2	6.775E+1
-4.214E-2	6.774E+1
-4.376E-2	6.782E+1
-4.376E-2	6.773E+1
-4.214E-2	6.768E+1
-4.376E-2	6.788E+1
-4.376E-2	6.788E+1
-4.214E-2	6.769E+1
-4.376E-2	6.769E+1
-4.051E-2	6.775E+1
-4.376E-2	6.767E+1
-4.376E-2	6.755E+1
-4.051E-2	6.746E+1
-4.538E-2	6.759E+1
-4.051E-2	6.781E+1
-4.051E-2	6.783E+1
-4.214E-2	6.789E+1
-4.214E-2	6.768E+1
-4.538E-2	6.769E+1
-4.214E-2	6.787E+1
-4.376E-2	6.775E+1
-4.214E-2	6.758E+1
-4.376E-2	6.764E+1
-4.214E-2	6.770E+1
-4.376E-2	6.770E+1
-4.376E-2	6.773E+1
-4.376E-2	6.769E+1
-4.376E-2	6.768E+1
-4.538E-2	6.776E+1
-4.376E-2	6.780E+1
-4.214E-2	6.792E+1
-4.051E-2	6.788E+1
-4.376E-2	6.773E+1
-4.376E-2	6.767E+1
-4.214E-2	6.764E+1
-4.214E-2	6.774E+1
-4.538E-2	6.761E+1
-4.538E-2	6.752E+1
-4.051E-2	6.769E+1
-4.051E-2	6.780E+1
-4.051E-2	6.782E+1
-4.214E-2	6.776E+1
-4.214E-2	6.764E+1
-4.214E-2	6.756E+1
-4.376E-2	6.762E+1
-4.538E-2	6.757E+1
-4.538E-2	6.751E+1
-4.051E-2	6.767E+1
-4.214E-2	6.781E+1
-4.376E-2	6.777E+1
-4.376E-2	6.770E+1
-4.214E-2	6.779E+1
-4.214E-2	6.782E+1
-4.376E-2	6.782E+1
-4.862E-2	6.786E+1
-4.214E-2	6.781E+1
-4.376E-2	6.769E+1
-4.376E-2	6.767E+1
-4.214E-2	6.763E+1
-4.051E-2	6.761E+1
-4.051E-2	6.769E+1
-4.051E-2	6.767E+1
-4.376E-2	6.775E+1
-4.051E-2	6.766E+1
-3.889E-2	6.749E+1
-4.214E-2	6.752E+1
-4.051E-2	6.761E+1
-4.376E-2	6.770E+1
-4.376E-2	6.768E+1
-3.889E-2	6.758E+1
-4.376E-2	6.764E+1
-4.214E-2	6.769E+1
-4.700E-2	6.769E+1
-4.214E-2	6.765E+1
-4.214E-2	6.771E+1
-4.214E-2	6.773E+1
-4.214E-2	6.773E+1
-4.376E-2	6.769E+1
-4.376E-2	6.773E+1
-4.376E-2	6.781E+1
-4.051E-2	6.785E+1
-4.376E-2	6.774E+1
-4.214E-2	6.762E+1
-4.051E-2	6.766E+1
-4.051E-2	6.775E+1
-4.214E-2	6.786E+1
-4.214E-2	6.779E+1
-4.214E-2	6.782E+1
-4.214E-2	6.766E+1
-4.376E-2	6.764E+1
-4.214E-2	6.768E+1
-4.538E-2	6.759E+1
-4.538E-2	6.752E+1
-4.700E-2	6.754E+1
-4.376E-2	6.761E+1
-4.376E-2	6.764E+1
-4.214E-2	6.766E+1
-4.538E-2	6.764E+1
-4.214E-2	6.770E+1
-4.051E-2	6.774E+1
-4.214E-2	6.769E+1
-4.051E-2	6.773E+1
-4.376E-2	6.764E+1
-4.051E-2	6.746E+1
-4.051E-2	6.755E+1
-4.538E-2	6.767E+1
-3.889E-2	6.766E+1
-3.727E-2	6.749E+1
-4.214E-2	6.744E+1
-4.376E-2	6.753E+1
-4.214E-2	6.770E+1
-4.051E-2	6.781E+1
-4.538E-2	6.767E+1
-4.538E-2	6.769E+1
-4.376E-2	6.771E+1
-4.376E-2	6.770E+1
-4.376E-2	6.771E+1
-4.376E-2	6.780E+1
-4.376E-2	6.771E+1
-4.051E-2	6.758E+1
-4.214E-2	6.757E+1
-4.538E-2	6.761E+1
-4.376E-2	6.765E+1
-4.214E-2	6.750E+1
-4.214E-2	6.751E+1
-4.376E-2	6.748E+1
-4.214E-2	6.743E+1
-4.214E-2	6.774E+1
-4.214E-2	6.778E+1
-4.376E-2	6.755E+1
-4.051E-2	6.769E+1
-4.051E-2	6.765E+1
-4.214E-2	6.760E+1
-4.376E-2	6.772E+1
-4.214E-2	6.764E+1
-4.538E-2	6.740E+1
-4.214E-2	6.742E+1
-4.214E-2	6.757E+1
-4.214E-2	6.778E+1
-4.538E-2	6.775E+1
-4.051E-2	6.768E+1
-4.538E-2	6.763E+1
-4.376E-2	6.757E+1
-4.376E-2	6.757E+1
-4.214E-2	6.761E+1
-4.051E-2	6.767E+1
-4.051E-2	6.776E+1
-4.376E-2	6.773E+1
-4.376E-2	6.753E+1
-4.700E-2	6.766E+1
-4.214E-2	6.776E+1
-3.889E-2	6.773E+1
-4.214E-2	6.770E+1
-4.376E-2	6.775E+1
-4.214E-2	6.779E+1
-4.376E-2	6.771E+1
-4.214E-2	6.780E+1
-4.700E-2	6.777E+1
-4.051E-2	6.761E+1
-4.376E-2	6.764E+1
-4.214E-2	6.775E+1
-4.214E-2	6.771E+1
-4.376E-2	6.767E+1
-4.538E-2	6.776E+1
-4.376E-2	6.772E+1
-4.214E-2	6.757E+1
-4.214E-2	6.758E+1
-4.214E-2	6.762E+1
-4.051E-2	6.765E+1
-4.214E-2	6.756E+1
-4.538E-2	6.749E+1
-3.889E-2	6.742E+1
-4.376E-2	6.779E+1
-4.376E-2	6.803E+1
-4.376E-2	6.775E+1
-4.214E-2	6.770E+1
-4.376E-2	6.759E+1
-4.538E-2	6.752E+1
-4.376E-2	6.765E+1
-4.214E-2	6.768E+1
-4.376E-2	6.772E+1
-4.538E-2	6.776E+1
-4.051E-2	6.774E+1
-4.051E-2	6.763E+1
-4.051E-2	6.758E+1
-4.376E-2	6.752E+1
-4.376E-2	6.745E+1
-4.051E-2	6.741E+1
-4.214E-2	6.743E+1
-4.538E-2	6.738E+1
-4.051E-2	6.736E+1
-4.214E-2	6.754E+1
-4.051E-2	6.771E+1
-4.214E-2	6.763E+1
-4.376E-2	6.747E+1
-3.889E-2	6.757E+1
-4.538E-2	6.772E+1
-4.376E-2	6.762E+1
-4.538E-2	6.748E+1
-4.051E-2	6.753E+1
-4.538E-2	6.765E+1
-4.376E-2	6.772E+1
-4.214E-2	6.778E+1
-4.051E-2	6.783E+1
-4.376E-2	6.782E+1
-4.700E-2	6.763E+1
-4.376E-2	6.750E+1
-4.538E-2	6.759E+1
-4.051E-2	6.769E+1
-4.538E-2	6.766E+1
-4.376E-2	6.764E+1
-4.376E-2	6.765E+1
-4.376E-2	6.764E+1
-4.214E-2	6.753E+1
-4.538E-2	6.756E+1
-4.214E-2	6.748E+1
-4.538E-2	6.737E+1
-4.214E-2	6.746E+1
-4.376E-2	6.764E+1
-4.376E-2	6.770E+1
-4.051E-2	6.768E+1
-4.538E-2	6.769E+1
-4.700E-2	6.757E+1
-3.889E-2	6.746E+1
-4.376E-2	6.763E+1
-4.376E-2	6.776E+1
-4.051E-2	6.779E+1
-4.214E-2	6.781E+1
-4.214E-2	6.777E+1
-4.214E-2	6.775E+1
-4.376E-2	6.773E+1
-4.376E-2	6.760E+1
-4.214E-2	6.754E+1
-4.538E-2	6.770E+1
-4.051E-2	6.774E+1
-4.214E-2	6.765E+1
-4.376E-2	6.760E+1
-4.051E-2	6.757E+1
-4.214E-2	6.766E+1
-4.214E-2	6.758E+1
-4.214E-2	6.757E+1
-4.376E-2	6.762E+1
-4.214E-2	6.776E+1
-4.538E-2	6.786E+1
-4.376E-2	6.771E+1
-4.700E-2	6.773E+1
-4.376E-2	6.778E+1
-4.376E-2	6.778E+1
-3.889E-2	6.779E+1
-4.376E-2	6.777E+1
-4.214E-2	6.777E+1
-4.376E-2	6.784E+1
-3.889E-2	6.773E+1
-4.214E-2	6.777E+1
-4.214E-2	6.780E+1
-4.214E-2	6.760E+1
-4.214E-2	6.764E+1
-4.214E-2	6.773E+1
-4.051E-2	6.765E+1
-4.214E-2	6.748E+1
-4.214E-2	6.765E+1
-4.376E-2	6.770E+1
-4.214E-2	6.761E+1
-4.051E-2	6.761E+1
-4.051E-2	6.773E+1
-4.051E-2	6.781E+1
-4.376E-2	6.770E+1
-4.214E-2	6.771E+1
-4.214E-2	6.768E+1
-4.376E-2	6.765E+1
-4.214E-2	6.776E+1
-4.376E-2	6.767E+1
-4.214E-2	6.764E+1
-4.376E-2	6.774E+1
-4.214E-2	6.780E+1
-4.376E-2	6.772E+1
-4.376E-2	6.771E+1
-4.214E-2	6.778E+1
-4.051E-2	6.776E+1
-4.376E-2	6.768E+1
-4.376E-2	6.773E+1
-4.538E-2	6.780E+1
-3.889E-2	6.766E+1
-4.376E-2	6.760E+1
-4.214E-2	6.779E+1
-4.214E-2	6.788E+1
-4.051E-2	6.793E+1
-4.376E-2	6.787E+1
-4.376E-2	6.769E+1
-4.214E-2	6.768E+1
-4.376E-2	6.766E+1
-4.376E-2	6.758E+1
-4.051E-2	6.762E+1
-4.376E-2	6.742E+1
-4.214E-2	6.724E+1
-4.538E-2	6.743E+1
-4.214E-2	6.769E+1
-4.376E-2	6.781E+1
-4.538E-2	6.769E+1
-4.376E-2	6.761E+1
-4.051E-2	6.769E+1
-4.538E-2	6.767E+1
-4.214E-2	6.770E+1
-4.376E-2	6.772E+1
-4.051E-2	6.768E+1
-4.700E-2	6.769E+1
-4.376E-2	6.775E+1
-4.051E-2	6.746E+1
-3.889E-2	6.731E+1
-4.376E-2	6.743E+1
-4.051E-2	6.770E+1
-4.214E-2	6.772E+1
-4.214E-2	6.749E+1
-4.538E-2	6.748E+1
-4.051E-2	6.770E+1
-4.376E-2	6.760E+1
-4.214E-2	6.754E+1
-4.214E-2	6.754E+1
-4.214E-2	6.755E+1
-4.214E-2	6.769E+1
-4.214E-2	6.791E+1
-4.538E-2	6.769E+1
-3.889E-2	6.748E+1
-4.376E-2	6.762E+1
-4.214E-2	6.765E+1
-4.376E-2	6.764E+1
-4.376E-2	6.760E+1
-4.214E-2	6.739E+1
-4.214E-2	6.732E+1
-4.376E-2	6.720E+1
-4.051E-2	6.725E+1
-4.214E-2	6.767E+1
-4.376E-2	6.774E+1
-4.376E-2	6.771E+1
-4.376E-2	6.760E+1
-4.538E-2	6.753E+1
-4.051E-2	6.754E+1
-4.376E-2	6.759E+1
-4.214E-2	6.771E+1
-4.376E-2	6.771E+1
-4.214E-2	6.754E+1
-4.376E-2	6.750E+1
-4.376E-2	6.748E+1
-4.376E-2	6.750E+1
-4.214E-2	6.755E+1
-4.700E-2	6.748E+1
-4.214E-2	6.754E+1
-4.214E-2	6.751E+1
-4.376E-2	6.735E+1
-4.700E-2	6.749E+1
-4.376E-2	6.764E+1
-4.376E-2	6.763E+1
-4.214E-2	6.762E+1
-4.376E-2	6.770E+1
-3.889E-2	6.771E+1
-4.214E-2	6.760E+1
-4.376E-2	6.752E+1
-4.214E-2	6.767E+1
-4.376E-2	6.767E+1
-4.376E-2	6.762E+1
-4.538E-2	6.765E+1
-4.376E-2	6.765E+1
-4.214E-2	6.764E+1
-4.376E-2	6.769E+1
-4.376E-2	6.766E+1
-4.538E-2	6.763E+1
-4.376E-2	6.753E+1
-4.376E-2	6.749E+1
-4.376E-2	6.750E+1
-4.376E-2	6.757E+1
-4.376E-2	6.781E+1
-4.214E-2	6.794E+1
-4.538E-2	6.797E+1
-4.214E-2	6.785E+1
-4.376E-2	6.781E+1
-4.376E-2	6.771E+1
-4.376E-2	6.764E+1
-4.376E-2	6.755E+1
-4.376E-2	6.741E+1
-4.214E-2	6.748E+1
-4.376E-2	6.744E+1
-4.376E-2	6.724E+1
-4.214E-2	6.738E+1
-4.051E-2	6.756E+1
-4.376E-2	6.760E+1
-4.051E-2	6.765E+1
-4.376E-2	6.768E+1
-4.214E-2	6.782E+1
-4.051E-2	6.791E+1
-4.538E-2	6.789E+1
-4.376E-2	6.775E+1
-4.376E-2	6.760E+1
-4.214E-2	6.763E+1
-4.214E-2	6.755E+1
-4.214E-2	6.760E+1
-4.214E-2	6.769E+1
-4.376E-2	6.754E+1
-4.051E-2	6.748E+1
-4.538E-2	6.757E+1
-4.538E-2	6.758E+1
-4.051E-2	6.754E+1
-4.376E-2	6.751E+1
-4.538E-2	6.749E+1
-4.214E-2	6.746E+1
-4.538E-2	6.751E+1
-4.051E-2	6.753E+1
-4.376E-2	6.747E+1
-4.214E-2	6.752E+1
-4.376E-2	6.757E+1
-4.538E-2	6.759E+1
-4.376E-2	6.770E+1
-4.376E-2	6.759E+1
-3.889E-2	6.741E+1
-4.376E-2	6.750E+1
-4.214E-2	6.763E+1
-4.700E-2	6.766E+1
-4.214E-2	6.761E+1
-4.376E-2	6.751E+1
-4.376E-2	6.757E+1
-4.538E-2	6.768E+1
-4.538E-2	6.767E+1
-4.376E-2	6.787E+1
-4.214E-2	6.788E+1
-4.051E-2	6.767E+1
-4.376E-2	6.745E+1
-4.214E-2	6.751E+1
-4.538E-2	6.769E+1
-3.889E-2	6.756E+1
-4.214E-2	6.757E+1
-4.051E-2	6.762E+1
-4.214E-2	6.755E+1
-4.051E-2	6.754E+1
-4.376E-2	6.766E+1
-4.214E-2	6.757E+1
-4.376E-2	6.755E+1
-4.214E-2	6.761E+1
-4.051E-2	6.777E+1
-4.376E-2	6.765E+1
-4.376E-2	6.747E+1
-4.376E-2	6.752E+1
-4.051E-2	6.769E+1
-4.538E-2	6.754E+1
-4.538E-2	6.737E+1
-4.538E-2	6.735E+1
-4.376E-2	6.732E+1
-4.376E-2	6.742E+1
-4.051E-2	6.753E+1
-4.538E-2	6.749E+1
-4.214E-2	6.752E+1
-4.376E-2	6.767E+1
-4.051E-2	6.763E+1
-4.214E-2	6.744E+1
-4.376E-2	6.745E+1
-4.538E-2	6.761E+1
-4.376E-2	6.749E+1
-4.214E-2	6.739E+1
-4.051E-2	6.752E+1
-4.051E-2	6.769E+1
-4.376E-2	6.762E+1
-4.376E-2	6.752E+1
-4.214E-2	6.766E+1
-4.214E-2	6.759E+1
-4.214E-2	6.749E+1
-4.214E-2	6.769E+1
-4.051E-2	6.774E+1
-4.538E-2	6.762E+1
-4.538E-2	6.769E+1
-4.538E-2	6.776E+1
-3.889E-2	6.778E+1
-4.376E-2	6.775E+1
-4.376E-2	6.766E+1
-4.214E-2	6.771E+1
-4.214E-2	6.765E+1
-4.051E-2	6.752E+1
-4.214E-2	6.764E+1
-4.376E-2	6.777E+1
-4.376E-2	6.763E+1
-4.214E-2	6.744E+1
-4.051E-2	6.758E+1
-4.376E-2	6.756E+1
-4.051E-2	6.743E+1
-4.051E-2	6.743E+1
-4.214E-2	6.767E+1
-4.538E-2	6.778E+1
-4.376E-2	6.755E+1
-4.538E-2	6.755E+1
-4.376E-2	6.772E+1
-4.700E-2	6.777E+1
-4.051E-2	6.762E+1
-4.376E-2	6.765E+1
-4.051E-2	6.777E+1
-4.376E-2	6.768E+1
-4.214E-2	6.754E+1
-4.214E-2	6.757E+1
-4.214E-2	6.769E+1
-4.051E-2	6.762E+1
-4.214E-2	6.734E+1
-4.538E-2	6.729E+1
-4.214E-2	6.741E+1
-4.214E-2	6.739E+1
-4.214E-2	6.723E+1
-4.538E-2	6.724E+1
-4.376E-2	6.741E+1
-4.214E-2	6.748E+1
-4.214E-2	6.745E+1
-4.214E-2	6.761E+1
-4.376E-2	6.772E+1
-4.538E-2	6.753E+1
-4.051E-2	6.747E+1
-4.214E-2	6.757E+1
-4.051E-2	6.753E+1
-4.376E-2	6.752E+1
-4.538E-2	6.761E+1
-4.214E-2	6.771E+1
-4.214E-2	6.767E+1
-4.376E-2	6.743E+1
-4.051E-2	6.737E+1
-4.376E-2	6.735E+1
-4.376E-2	6.754E+1
-4.376E-2	6.774E+1
-4.051E-2	6.771E+1
-4.214E-2	6.747E+1
-4.700E-2	6.745E+1
-4.376E-2	6.761E+1
-4.051E-2	6.748E+1
-4.538E-2	6.746E+1
-4.214E-2	6.744E+1
-4.376E-2	6.744E+1
-4.376E-2	6.745E+1
-4.214E-2	6.734E+1
-4.214E-2	6.755E+1
-4.214E-2	6.770E+1
-4.214E-2	6.752E+1
-4.700E-2	6.762E+1
-4.538E-2	6.762E+1
-4.214E-2	6.749E+1
-4.376E-2	6.753E+1
-4.538E-2	6.748E+1
-4.214E-2	6.752E+1
-4.376E-2	6.757E+1
-4.214E-2	6.751E+1
-4.376E-2	6.756E+1
-4.376E-2	6.767E+1
-3.889E-2	6.770E+1
-3.889E-2	6.759E+1
-4.376E-2	6.748E+1
-4.376E-2	6.753E+1
-4.214E-2	6.755E+1
-4.051E-2	6.761E+1
-4.214E-2	6.763E+1
-4.376E-2	6.754E+1
-4.051E-2	6.748E+1
-4.214E-2	6.758E+1
-4.214E-2	6.754E+1
-4.376E-2	6.746E+1
-4.214E-2	6.744E+1
-4.214E-2	6.751E+1
-4.051E-2	6.766E+1
-4.538E-2	6.776E+1
-4.376E-2	6.774E+1
-4.214E-2	6.762E+1
-4.376E-2	6.748E+1
-4.214E-2	6.761E+1
-4.214E-2	6.765E+1
-4.214E-2	6.754E+1
-4.214E-2	6.761E+1
-4.376E-2	6.770E+1
-4.376E-2	6.761E+1
-4.538E-2	6.748E+1
-4.376E-2	6.747E+1
-4.376E-2	6.757E+1
-4.376E-2	6.768E+1
-4.051E-2	6.769E+1
-4.376E-2	6.769E+1
-4.538E-2	6.753E+1
-4.538E-2	6.735E+1
-4.376E-2	6.731E+1
-4.214E-2	6.757E+1
-4.051E-2	6.761E+1
-4.376E-2	6.749E+1
-4.214E-2	6.748E+1
-4.051E-2	6.753E+1
-4.214E-2	6.749E+1
-4.376E-2	6.758E+1
-4.376E-2	6.754E+1
-4.376E-2	6.743E+1
-4.376E-2	6.750E+1
-4.214E-2	6.761E+1
-4.376E-2	6.753E+1
-4.214E-2	6.739E+1
-4.376E-2	6.759E+1
-4.214E-2	6.758E+1
-4.376E-2	6.737E+1
-4.051E-2	6.751E+1
-4.376E-2	6.761E+1
-4.051E-2	6.756E+1
-4.214E-2	6.741E+1
-4.538E-2	6.738E+1
-4.376E-2	6.743E+1
-4.051E-2	6.757E+1
-4.214E-2	6.768E+1
-4.214E-2	6.775E+1
-4.700E-2	6.761E+1
-4.051E-2	6.743E+1
-4.376E-2	6.742E+1
-4.376E-2	6.769E+1
-4.051E-2	6.771E+1
-4.214E-2	6.761E+1
-4.214E-2	6.754E+1
-4.214E-2	6.730E+1
-4.214E-2	6.743E+1
-4.376E-2	6.741E+1
-4.051E-2	6.734E+1
-4.214E-2	6.741E+1
-4.376E-2	6.741E+1
-4.376E-2	6.753E+1
-4.214E-2	6.759E+1
-4.376E-2	6.740E+1
-4.538E-2	6.744E+1
-4.051E-2	6.760E+1
-4.051E-2	6.769E+1
-4.700E-2	6.770E+1
-4.376E-2	6.760E+1
-4.051E-2	6.758E+1
-4.376E-2	6.755E+1
-4.538E-2	6.751E+1
-4.376E-2	6.743E+1
-4.376E-2	6.749E+1
-4.214E-2	6.762E+1
-4.376E-2	6.757E+1
-4.214E-2	6.767E+1
-4.376E-2	6.760E+1
-4.538E-2	6.769E+1
-4.376E-2	6.758E+1
-4.376E-2	6.739E+1
-4.214E-2	6.745E+1
-4.376E-2	6.763E+1
-4.214E-2	6.762E+1
-4.700E-2	6.751E+1
-4.376E-2	6.771E+1
-4.051E-2	6.777E+1
-4.700E-2	6.762E+1
-4.538E-2	6.768E+1
-4.214E-2	6.764E+1
-4.376E-2	6.753E+1
-4.376E-2	6.740E+1
-4.214E-2	6.743E+1
-4.214E-2	6.755E+1
-4.051E-2	6.749E+1
-4.376E-2	6.750E+1
-4.214E-2	6.758E+1
-4.700E-2	6.763E+1
-4.376E-2	6.747E+1
-4.214E-2	6.741E+1
-4.051E-2	6.758E+1
-4.538E-2	6.757E+1
-4.214E-2	6.761E+1
-4.538E-2	6.773E+1
-4.214E-2	6.750E+1
-4.214E-2	6.757E+1
-4.214E-2	6.773E+1
-4.376E-2	6.764E+1
-4.538E-2	6.758E+1
[truncated: 29,223 more rows]
