# Supplementary material for: Improved ANAP incorporation and VCF analysis reveal details of P2X7 current facilitation and a limited conformational interplay between ATP binding and the intracellular ballast domain
Source: eLife. 2023 Jan 4;12:e82479. doi: 10.7554/eLife.82479 (PMC9859053; doi:10.7554/eLife.82479)
Supplement: Figure 2—figure supplement 1—source data 3. [file elife-82479-fig2-figsupp1-data3.zip › Figure-2_figure-supplement-1_source-data-3/20f22/rec16.csv]

-1.086E-1	1.395E+1
-1.119E-1	1.391E+1
-1.086E-1	1.390E+1
-1.135E-1	1.387E+1
-1.086E-1	1.387E+1
-1.119E-1	1.388E+1
-1.103E-1	1.388E+1
-1.086E-1	1.393E+1
-1.086E-1	1.395E+1
-1.086E-1	1.393E+1
-1.070E-1	1.385E+1
-1.103E-1	1.382E+1
-1.070E-1	1.385E+1
-1.070E-1	1.389E+1
-1.103E-1	1.389E+1
-1.086E-1	1.385E+1
-1.086E-1	1.383E+1
-1.119E-1	1.383E+1
-1.103E-1	1.389E+1
-1.119E-1	1.388E+1
-1.086E-1	1.388E+1
-1.086E-1	1.392E+1
-1.103E-1	1.397E+1
-1.119E-1	1.398E+1
-1.070E-1	1.395E+1
-1.103E-1	1.391E+1
-1.086E-1	1.389E+1
-1.103E-1	1.395E+1
-1.086E-1	1.395E+1
-1.070E-1	1.387E+1
-1.070E-1	1.384E+1
-1.086E-1	1.382E+1
-1.086E-1	1.388E+1
-1.103E-1	1.397E+1
-1.135E-1	1.393E+1
-1.103E-1	1.395E+1
-1.070E-1	1.402E+1
-1.086E-1	1.402E+1
-1.103E-1	1.395E+1
-1.119E-1	1.392E+1
-1.119E-1	1.387E+1
-1.103E-1	1.383E+1
-1.103E-1	1.383E+1
-1.086E-1	1.384E+1
-1.054E-1	1.386E+1
-1.086E-1	1.390E+1
-1.103E-1	1.400E+1
-1.070E-1	1.406E+1
-1.070E-1	1.399E+1
-1.103E-1	1.397E+1
-1.119E-1	1.394E+1
-1.103E-1	1.387E+1
-1.070E-1	1.390E+1
-1.070E-1	1.389E+1
-1.086E-1	1.384E+1
-1.086E-1	1.392E+1
-1.070E-1	1.404E+1
-1.086E-1	1.403E+1
-1.086E-1	1.403E+1
-1.103E-1	1.402E+1
-1.070E-1	1.393E+1
-1.103E-1	1.387E+1
-1.103E-1	1.386E+1
-1.086E-1	1.387E+1
-1.103E-1	1.385E+1
-1.119E-1	1.382E+1
-1.086E-1	1.386E+1
-1.103E-1	1.396E+1
-1.070E-1	1.400E+1
-1.070E-1	1.392E+1
-1.103E-1	1.385E+1
-1.119E-1	1.388E+1
-1.070E-1	1.393E+1
-1.103E-1	1.396E+1
-1.103E-1	1.394E+1
-1.103E-1	1.398E+1
-1.086E-1	1.397E+1
-1.103E-1	1.395E+1
-1.119E-1	1.407E+1
-1.086E-1	1.400E+1
-1.086E-1	1.388E+1
-1.103E-1	1.390E+1
-1.070E-1	1.393E+1
-1.086E-1	1.393E+1
-1.086E-1	1.394E+1
-1.103E-1	1.391E+1
-1.103E-1	1.393E+1
-1.086E-1	1.391E+1
-1.054E-1	1.383E+1
-1.070E-1	1.390E+1
-1.070E-1	1.400E+1
-1.103E-1	1.396E+1
-1.070E-1	1.389E+1
-1.054E-1	1.386E+1
-1.103E-1	1.387E+1
-1.103E-1	1.392E+1
-1.103E-1	1.397E+1
-1.086E-1	1.396E+1
-1.070E-1	1.390E+1
-1.086E-1	1.386E+1
-1.086E-1	1.388E+1
-1.086E-1	1.390E+1
-1.103E-1	1.390E+1
-1.103E-1	1.391E+1
-1.103E-1	1.387E+1
-1.070E-1	1.386E+1
-1.086E-1	1.388E+1
-1.086E-1	1.388E+1
-1.070E-1	1.385E+1
-1.103E-1	1.387E+1
-1.086E-1	1.396E+1
-1.086E-1	1.401E+1
-1.070E-1	1.400E+1
-1.103E-1	1.392E+1
-1.054E-1	1.381E+1
-1.070E-1	1.387E+1
-1.103E-1	1.395E+1
-1.086E-1	1.390E+1
-1.103E-1	1.389E+1
-1.070E-1	1.392E+1
-1.103E-1	1.389E+1
-1.086E-1	1.387E+1
-1.086E-1	1.390E+1
-1.070E-1	1.394E+1
-1.103E-1	1.387E+1
-1.054E-1	1.383E+1
-1.054E-1	1.389E+1
-1.086E-1	1.387E+1
-1.070E-1	1.386E+1
-1.103E-1	1.390E+1
-1.119E-1	1.383E+1
-1.070E-1	1.382E+1
-1.070E-1	1.386E+1
-1.119E-1	1.386E+1
-1.086E-1	1.388E+1
-1.086E-1	1.388E+1
-1.086E-1	1.388E+1
-1.086E-1	1.389E+1
-1.086E-1	1.386E+1
-1.086E-1	1.385E+1
-1.070E-1	1.400E+1
-1.103E-1	1.408E+1
-1.103E-1	1.407E+1
-1.086E-1	1.396E+1
-1.086E-1	1.390E+1
-1.086E-1	1.395E+1
-1.070E-1	1.395E+1
-1.070E-1	1.388E+1
-1.086E-1	1.390E+1
-1.070E-1	1.386E+1
-1.086E-1	1.379E+1
-1.103E-1	1.385E+1
-1.103E-1	1.386E+1
-1.070E-1	1.386E+1
-1.103E-1	1.391E+1
-1.103E-1	1.399E+1
-1.070E-1	1.395E+1
-1.070E-1	1.395E+1
-1.119E-1	1.392E+1
-1.086E-1	1.390E+1
-1.070E-1	1.396E+1
-1.119E-1	1.397E+1
-1.086E-1	1.387E+1
-1.103E-1	1.379E+1
-1.070E-1	1.379E+1
-1.070E-1	1.385E+1
-1.086E-1	1.383E+1
-1.086E-1	1.382E+1
-1.038E-1	1.392E+1
-1.070E-1	1.394E+1
-1.103E-1	1.388E+1
-1.086E-1	1.381E+1
-1.070E-1	1.388E+1
-1.086E-1	1.395E+1
-1.086E-1	1.399E+1
-1.086E-1	1.399E+1
-1.103E-1	1.392E+1
-1.086E-1	1.387E+1
-1.070E-1	1.388E+1
-1.119E-1	1.391E+1
-1.070E-1	1.388E+1
-1.086E-1	1.384E+1
-1.086E-1	1.383E+1
-1.086E-1	1.382E+1
-1.038E-1	1.387E+1
-1.054E-1	1.386E+1
-1.119E-1	1.383E+1
-1.086E-1	1.386E+1
-1.070E-1	1.389E+1
-1.103E-1	1.391E+1
-1.070E-1	1.390E+1
-1.070E-1	1.391E+1
-1.070E-1	1.395E+1
-1.070E-1	1.397E+1
-1.119E-1	1.397E+1
-1.086E-1	1.394E+1
-1.070E-1	1.391E+1
-1.070E-1	1.395E+1
-1.103E-1	1.391E+1
-1.103E-1	1.386E+1
-1.086E-1	1.397E+1
-1.119E-1	1.397E+1
-1.070E-1	1.393E+1
-1.086E-1	1.388E+1
-1.070E-1	1.391E+1
-1.054E-1	1.392E+1
-1.070E-1	1.391E+1
-1.086E-1	1.394E+1
-1.070E-1	1.395E+1
-1.103E-1	1.385E+1
-1.086E-1	1.385E+1
-1.103E-1	1.388E+1
-1.086E-1	1.390E+1
-1.070E-1	1.391E+1
-1.070E-1	1.387E+1
-1.086E-1	1.389E+1
-1.086E-1	1.393E+1
-1.054E-1	1.393E+1
-1.086E-1	1.387E+1
-1.070E-1	1.385E+1
-1.054E-1	1.385E+1
-1.119E-1	1.386E+1
-1.070E-1	1.392E+1
-1.070E-1	1.398E+1
-1.070E-1	1.394E+1
-1.038E-1	1.386E+1
-1.070E-1	1.384E+1
-1.070E-1	1.387E+1
-1.103E-1	1.384E+1
-1.103E-1	1.387E+1
-1.086E-1	1.389E+1
-1.070E-1	1.393E+1
-1.086E-1	1.389E+1
-1.086E-1	1.388E+1
-1.054E-1	1.390E+1
-1.119E-1	1.391E+1
-1.054E-1	1.390E+1
-1.070E-1	1.396E+1
-1.086E-1	1.396E+1
-1.086E-1	1.394E+1
-1.086E-1	1.393E+1
-1.086E-1	1.395E+1
-1.086E-1	1.394E+1
-1.054E-1	1.399E+1
-1.086E-1	1.394E+1
-1.086E-1	1.394E+1
-1.070E-1	1.392E+1
-1.086E-1	1.392E+1
-1.086E-1	1.392E+1
-1.086E-1	1.390E+1
-1.086E-1	1.388E+1
-1.054E-1	1.381E+1
-1.086E-1	1.373E+1
-1.086E-1	1.379E+1
-1.086E-1	1.386E+1
-1.086E-1	1.385E+1
-1.054E-1	1.379E+1
-1.070E-1	1.387E+1
-1.086E-1	1.403E+1
-1.054E-1	1.403E+1
-1.086E-1	1.389E+1
-1.086E-1	1.383E+1
-1.086E-1	1.385E+1
-1.038E-1	1.391E+1
-1.070E-1	1.396E+1
-1.038E-1	1.393E+1
-1.086E-1	1.391E+1
-1.103E-1	1.396E+1
-1.070E-1	1.396E+1
-1.054E-1	1.395E+1
-1.070E-1	1.394E+1
-1.086E-1	1.399E+1
-1.086E-1	1.396E+1
-1.038E-1	1.389E+1
-1.070E-1	1.391E+1
-1.086E-1	1.394E+1
-1.070E-1	1.392E+1
-1.119E-1	1.390E+1
-1.070E-1	1.392E+1
-1.054E-1	1.388E+1
-1.070E-1	1.383E+1
-1.070E-1	1.385E+1
-1.103E-1	1.395E+1
-1.070E-1	1.400E+1
-1.103E-1	1.400E+1
-1.054E-1	1.396E+1
-1.070E-1	1.391E+1
-1.054E-1	1.388E+1
-1.054E-1	1.391E+1
-1.054E-1	1.382E+1
-1.103E-1	1.375E+1
-1.070E-1	1.380E+1
-1.070E-1	1.387E+1
-1.054E-1	1.395E+1
-1.086E-1	1.397E+1
-1.086E-1	1.397E+1
-1.070E-1	1.397E+1
-1.054E-1	1.397E+1
-1.086E-1	1.399E+1
-1.070E-1	1.399E+1
-1.103E-1	1.390E+1
-1.086E-1	1.383E+1
-1.070E-1	1.383E+1
-1.070E-1	1.389E+1
-1.054E-1	1.396E+1
-1.054E-1	1.401E+1
-1.070E-1	1.400E+1
-1.086E-1	1.389E+1
-1.070E-1	1.386E+1
-1.086E-1	1.389E+1
-1.086E-1	1.390E+1
-1.054E-1	1.388E+1
-1.086E-1	1.388E+1
-1.054E-1	1.387E+1
-1.086E-1	1.383E+1
-1.086E-1	1.384E+1
-1.070E-1	1.393E+1
-1.054E-1	1.392E+1
-1.070E-1	1.388E+1
-1.070E-1	1.391E+1
-1.070E-1	1.391E+1
-1.070E-1	1.393E+1
-1.070E-1	1.396E+1
-1.054E-1	1.391E+1
-1.070E-1	1.385E+1
-1.070E-1	1.378E+1
-1.070E-1	1.378E+1
-1.054E-1	1.390E+1
-1.054E-1	1.387E+1
-1.070E-1	1.380E+1
-1.103E-1	1.381E+1
-1.070E-1	1.384E+1
-1.054E-1	1.392E+1
-1.086E-1	1.397E+1
-1.070E-1	1.389E+1
-1.070E-1	1.385E+1
-1.054E-1	1.385E+1
-1.070E-1	1.385E+1
-1.038E-1	1.390E+1
-1.070E-1	1.393E+1
-1.054E-1	1.396E+1
-1.086E-1	1.391E+1
-1.086E-1	1.386E+1
-1.086E-1	1.382E+1
-1.086E-1	1.385E+1
-1.135E-1	1.388E+1
-1.054E-1	1.389E+1
-1.054E-1	1.390E+1
-1.054E-1	1.390E+1
-1.070E-1	1.394E+1
-1.103E-1	1.390E+1
-1.038E-1	1.386E+1
-1.086E-1	1.388E+1
-1.054E-1	1.387E+1
-1.086E-1	1.386E+1
-1.038E-1	1.384E+1
-1.054E-1	1.384E+1
-1.086E-1	1.386E+1
-1.054E-1	1.383E+1
-1.054E-1	1.378E+1
-1.070E-1	1.377E+1
-1.070E-1	1.381E+1
-1.070E-1	1.381E+1
-1.038E-1	1.387E+1
-1.054E-1	1.390E+1
-1.070E-1	1.388E+1
-1.070E-1	1.393E+1
-1.070E-1	1.390E+1
-1.086E-1	1.388E+1
-1.070E-1	1.386E+1
-1.038E-1	1.385E+1
-1.086E-1	1.384E+1
-1.070E-1	1.394E+1
-1.086E-1	1.403E+1
-1.054E-1	1.399E+1
-1.086E-1	1.394E+1
-1.070E-1	1.390E+1
-1.070E-1	1.387E+1
-1.086E-1	1.390E+1
-1.054E-1	1.389E+1
-1.054E-1	1.390E+1
-1.038E-1	1.392E+1
-1.070E-1	1.397E+1
-1.070E-1	1.391E+1
-1.054E-1	1.384E+1
-1.086E-1	1.389E+1
-1.086E-1	1.392E+1
-1.086E-1	1.388E+1
-1.038E-1	1.383E+1
-1.086E-1	1.384E+1
-1.054E-1	1.383E+1
-1.070E-1	1.385E+1
-1.070E-1	1.384E+1
-1.086E-1	1.378E+1
-1.038E-1	1.388E+1
-1.070E-1	1.400E+1
-1.038E-1	1.401E+1
-1.054E-1	1.399E+1
-1.070E-1	1.393E+1
-1.070E-1	1.390E+1
-1.054E-1	1.393E+1
-1.054E-1	1.398E+1
-1.086E-1	1.398E+1
-1.054E-1	1.385E+1
-1.086E-1	1.385E+1
-1.054E-1	1.391E+1
-1.086E-1	1.385E+1
-1.086E-1	1.379E+1
-1.054E-1	1.377E+1
-1.070E-1	1.386E+1
-1.070E-1	1.395E+1
-1.086E-1	1.393E+1
-1.038E-1	1.380E+1
-1.086E-1	1.377E+1
-1.054E-1	1.390E+1
-1.054E-1	1.392E+1
-1.070E-1	1.389E+1
-1.070E-1	1.390E+1
-1.086E-1	1.385E+1
-1.054E-1	1.381E+1
-1.054E-1	1.387E+1
-1.054E-1	1.395E+1
-1.038E-1	1.394E+1
-1.054E-1	1.392E+1
-1.038E-1	1.393E+1
-1.103E-1	1.396E+1
-1.070E-1	1.388E+1
-1.021E-1	1.386E+1
-1.054E-1	1.389E+1
-1.070E-1	1.389E+1
-1.054E-1	1.392E+1
-1.086E-1	1.395E+1
-1.054E-1	1.388E+1
-1.054E-1	1.390E+1
-1.054E-1	1.399E+1
-1.054E-1	1.398E+1
-1.070E-1	1.388E+1
-1.086E-1	1.379E+1
-1.054E-1	1.379E+1
-1.054E-1	1.385E+1
-1.070E-1	1.384E+1
-1.054E-1	1.385E+1
-1.054E-1	1.391E+1
-1.054E-1	1.394E+1
-1.054E-1	1.387E+1
-1.070E-1	1.380E+1
-1.070E-1	1.381E+1
-1.070E-1	1.385E+1
-1.054E-1	1.392E+1
-1.086E-1	1.393E+1
-1.054E-1	1.392E+1
-1.070E-1	1.382E+1
-1.070E-1	1.385E+1
-1.070E-1	1.398E+1
-1.054E-1	1.395E+1
-1.054E-1	1.396E+1
-1.070E-1	1.401E+1
-1.086E-1	1.397E+1
-1.054E-1	1.393E+1
-1.038E-1	1.393E+1
-1.070E-1	1.386E+1
-1.038E-1	1.383E+1
-1.086E-1	1.385E+1
-1.054E-1	1.392E+1
-1.070E-1	1.396E+1
-1.054E-1	1.386E+1
-1.070E-1	1.390E+1
-1.038E-1	1.392E+1
-1.070E-1	1.385E+1
-1.070E-1	1.388E+1
-1.070E-1	1.392E+1
-1.054E-1	1.386E+1
-1.070E-1	1.384E+1
-1.054E-1	1.383E+1
-1.038E-1	1.387E+1
-1.054E-1	1.385E+1
-1.038E-1	1.384E+1
-1.054E-1	1.393E+1
-1.054E-1	1.398E+1
-1.021E-1	1.394E+1
-1.054E-1	1.389E+1
-1.070E-1	1.397E+1
-1.054E-1	1.399E+1
-1.038E-1	1.392E+1
-1.054E-1	1.388E+1
-1.054E-1	1.390E+1
-1.070E-1	1.392E+1
-1.054E-1	1.393E+1
-1.054E-1	1.390E+1
-1.054E-1	1.386E+1
-1.054E-1	1.383E+1
-1.021E-1	1.391E+1
-1.054E-1	1.399E+1
-1.070E-1	1.392E+1
-1.070E-1	1.392E+1
-1.070E-1	1.391E+1
-1.054E-1	1.394E+1
-1.070E-1	1.389E+1
-1.086E-1	1.381E+1
-1.054E-1	1.381E+1
-1.054E-1	1.390E+1
-1.086E-1	1.388E+1
-1.070E-1	1.391E+1
-1.038E-1	1.397E+1
-1.086E-1	1.389E+1
-1.038E-1	1.377E+1
-1.054E-1	1.377E+1
-1.070E-1	1.385E+1
-1.054E-1	1.388E+1
-1.038E-1	1.389E+1
-1.054E-1	1.393E+1
-1.054E-1	1.393E+1
-1.005E-1	1.395E+1
-1.038E-1	1.397E+1
-1.103E-1	1.399E+1
-1.038E-1	1.403E+1
-1.038E-1	1.403E+1
-1.038E-1	1.401E+1
-1.054E-1	1.397E+1
-1.054E-1	1.395E+1
-1.038E-1	1.394E+1
-1.054E-1	1.392E+1
-1.070E-1	1.387E+1
-1.070E-1	1.388E+1
-1.054E-1	1.391E+1
-1.038E-1	1.395E+1
-1.054E-1	1.396E+1
-1.054E-1	1.397E+1
-1.038E-1	1.391E+1
-1.070E-1	1.392E+1
-1.086E-1	1.401E+1
-1.070E-1	1.398E+1
-1.086E-1	1.390E+1
-1.070E-1	1.390E+1
-1.054E-1	1.387E+1
-1.070E-1	1.390E+1
-1.054E-1	1.391E+1
-1.070E-1	1.388E+1
-1.054E-1	1.391E+1
-1.021E-1	1.390E+1
-1.021E-1	1.392E+1
-1.054E-1	1.395E+1
-1.054E-1	1.393E+1
-1.054E-1	1.387E+1
-1.070E-1	1.384E+1
-1.054E-1	1.383E+1
-1.070E-1	1.385E+1
-1.038E-1	1.382E+1
-1.021E-1	1.383E+1
-1.054E-1	1.385E+1
-1.054E-1	1.386E+1
-1.054E-1	1.391E+1
-1.021E-1	1.395E+1
-1.038E-1	1.394E+1
-1.054E-1	1.392E+1
-1.070E-1	1.390E+1
-1.070E-1	1.380E+1
-1.054E-1	1.386E+1
-1.021E-1	1.398E+1
-1.070E-1	1.399E+1
-1.038E-1	1.396E+1
-1.086E-1	1.387E+1
-1.086E-1	1.378E+1
-1.054E-1	1.380E+1
-1.005E-1	1.392E+1
-1.070E-1	1.396E+1
-1.038E-1	1.392E+1
-1.038E-1	1.389E+1
-1.038E-1	1.392E+1
-1.038E-1	1.397E+1
-1.070E-1	1.396E+1
-1.038E-1	1.390E+1
-1.070E-1	1.388E+1
-1.070E-1	1.390E+1
-1.054E-1	1.392E+1
-1.070E-1	1.401E+1
-1.054E-1	1.396E+1
-1.038E-1	1.386E+1
-1.070E-1	1.387E+1
-1.038E-1	1.388E+1
-1.086E-1	1.391E+1
-1.054E-1	1.394E+1
-1.070E-1	1.397E+1
-1.070E-1	1.395E+1
-1.038E-1	1.390E+1
-1.038E-1	1.385E+1
-1.070E-1	1.386E+1
-1.054E-1	1.381E+1
-1.038E-1	1.377E+1
-1.021E-1	1.382E+1
-1.070E-1	1.389E+1
-1.054E-1	1.385E+1
-1.054E-1	1.382E+1
-1.021E-1	1.379E+1
-1.070E-1	1.375E+1
-1.038E-1	1.387E+1
-1.054E-1	1.400E+1
-1.038E-1	1.401E+1
-1.054E-1	1.394E+1
-1.070E-1	1.391E+1
-1.038E-1	1.394E+1
-1.070E-1	1.396E+1
-1.038E-1	1.390E+1
-1.070E-1	1.392E+1
-1.054E-1	1.388E+1
-1.038E-1	1.383E+1
-1.038E-1	1.383E+1
-1.070E-1	1.381E+1
-1.038E-1	1.379E+1
-1.070E-1	1.382E+1
-1.070E-1	1.390E+1
-1.021E-1	1.398E+1
-1.021E-1	1.404E+1
-1.054E-1	1.402E+1
-1.070E-1	1.395E+1
-1.054E-1	1.392E+1
-1.086E-1	1.395E+1
-1.054E-1	1.395E+1
-1.054E-1	1.394E+1
-1.070E-1	1.390E+1
-1.054E-1	1.390E+1
-1.070E-1	1.388E+1
-1.070E-1	1.387E+1
-1.054E-1	1.386E+1
-1.054E-1	1.383E+1
-1.038E-1	1.381E+1
-1.038E-1	1.386E+1
-1.038E-1	1.380E+1
-1.038E-1	1.379E+1
-1.021E-1	1.387E+1
-1.021E-1	1.392E+1
-1.038E-1	1.391E+1
-1.054E-1	1.388E+1
-1.021E-1	1.391E+1
-1.021E-1	1.387E+1
-1.054E-1	1.381E+1
-1.038E-1	1.388E+1
-1.054E-1	1.396E+1
-1.054E-1	1.395E+1
-1.054E-1	1.390E+1
-1.070E-1	1.388E+1
-1.021E-1	1.392E+1
-1.038E-1	1.391E+1
-1.005E-1	1.392E+1
-1.038E-1	1.394E+1
-1.054E-1	1.396E+1
-1.054E-1	1.391E+1
-1.038E-1	1.385E+1
-1.021E-1	1.392E+1
-1.054E-1	1.393E+1
-1.054E-1	1.393E+1
-1.070E-1	1.396E+1
-1.038E-1	1.392E+1
-1.054E-1	1.391E+1
-1.054E-1	1.388E+1
-1.070E-1	1.401E+1
-1.005E-1	1.405E+1
-1.021E-1	1.401E+1
-1.038E-1	1.396E+1
-1.021E-1	1.387E+1
-1.021E-1	1.383E+1
-1.021E-1	1.381E+1
-1.038E-1	1.386E+1
-1.054E-1	1.393E+1
-1.038E-1	1.388E+1
-1.021E-1	1.380E+1
-1.038E-1	1.387E+1
-1.038E-1	1.392E+1
-1.021E-1	1.392E+1
-1.021E-1	1.395E+1
-1.038E-1	1.392E+1
-1.038E-1	1.393E+1
-1.038E-1	1.398E+1
-1.021E-1	1.395E+1
-1.038E-1	1.388E+1
-1.021E-1	1.387E+1
-1.005E-1	1.390E+1
-1.038E-1	1.392E+1
-1.070E-1	1.390E+1
-1.038E-1	1.387E+1
-1.054E-1	1.386E+1
-1.038E-1	1.381E+1
-1.038E-1	1.379E+1
-1.021E-1	1.379E+1
-1.038E-1	1.384E+1
-1.038E-1	1.392E+1
-1.038E-1	1.392E+1
-1.038E-1	1.389E+1
-1.054E-1	1.394E+1
-9.890E-2	1.404E+1
-1.070E-1	1.402E+1
-1.021E-1	1.395E+1
-1.054E-1	1.394E+1
-1.021E-1	1.394E+1
-1.054E-1	1.391E+1
-1.038E-1	1.390E+1
-1.038E-1	1.391E+1
-1.054E-1	1.393E+1
-1.054E-1	1.394E+1
-1.054E-1	1.390E+1
-1.038E-1	1.382E+1
-1.054E-1	1.386E+1
-1.038E-1	1.386E+1
-1.038E-1	1.386E+1
-1.021E-1	1.387E+1
-1.021E-1	1.388E+1
-1.038E-1	1.385E+1
-1.054E-1	1.389E+1
-1.038E-1	1.396E+1
-1.054E-1	1.397E+1
-1.005E-1	1.392E+1
-1.038E-1	1.383E+1
-1.038E-1	1.384E+1
-1.005E-1	1.392E+1
-1.021E-1	1.390E+1
-1.005E-1	1.389E+1
-1.021E-1	1.392E+1
-1.038E-1	1.387E+1
-1.054E-1	1.379E+1
-1.054E-1	1.386E+1
-1.021E-1	1.387E+1
-1.038E-1	1.382E+1
-1.021E-1	1.392E+1
-1.021E-1	1.396E+1
-1.005E-1	1.390E+1
-1.005E-1	1.387E+1
-1.054E-1	1.385E+1
-1.005E-1	1.387E+1
-1.021E-1	1.385E+1
-1.054E-1	1.383E+1
-1.005E-1	1.388E+1
-1.021E-1	1.389E+1
-1.054E-1	1.383E+1
-1.070E-1	1.380E+1
-1.005E-1	1.385E+1
-1.005E-1	1.389E+1
-1.021E-1	1.395E+1
-1.005E-1	1.399E+1
-1.038E-1	1.394E+1
-1.005E-1	1.386E+1
-1.021E-1	1.377E+1
-1.005E-1	1.382E+1
-1.054E-1	1.384E+1
-1.005E-1	1.386E+1
-1.054E-1	1.384E+1
-1.054E-1	1.382E+1
-1.038E-1	1.383E+1
-1.021E-1	1.382E+1
-1.021E-1	1.378E+1
-1.038E-1	1.386E+1
-1.054E-1	1.389E+1
-1.021E-1	1.383E+1
-1.021E-1	1.381E+1
-1.021E-1	1.385E+1
-1.021E-1	1.388E+1
-1.021E-1	1.390E+1
-1.021E-1	1.389E+1
-1.021E-1	1.395E+1
-1.038E-1	1.398E+1
-1.038E-1	1.393E+1
-1.038E-1	1.390E+1
-1.005E-1	1.387E+1
-1.070E-1	1.387E+1
-9.890E-2	1.383E+1
-1.005E-1	1.390E+1
-1.054E-1	1.394E+1
-1.038E-1	1.390E+1
-1.038E-1	1.388E+1
-1.005E-1	1.392E+1
-1.005E-1	1.393E+1
-1.054E-1	1.392E+1
-9.890E-2	1.393E+1
-1.038E-1	1.392E+1
-1.038E-1	1.389E+1
-1.054E-1	1.384E+1
-1.021E-1	1.386E+1
-1.021E-1	1.386E+1
-1.070E-1	1.387E+1
-1.021E-1	1.387E+1
-1.005E-1	1.385E+1
-9.890E-2	1.391E+1
-1.021E-1	1.389E+1
-1.038E-1	1.397E+1
-1.021E-1	1.397E+1
-1.021E-1	1.387E+1
-1.038E-1	1.385E+1
-1.038E-1	1.386E+1
-1.021E-1	1.375E+1
-1.021E-1	1.380E+1
-1.021E-1	1.389E+1
-1.021E-1	1.389E+1
-9.890E-2	1.384E+1
-1.005E-1	1.383E+1
-1.038E-1	1.389E+1
-1.054E-1	1.391E+1
-1.038E-1	1.393E+1
-1.005E-1	1.398E+1
-1.038E-1	1.404E+1
-1.038E-1	1.401E+1
-1.021E-1	1.386E+1
-1.021E-1	1.390E+1
-1.005E-1	1.398E+1
-1.038E-1	1.394E+1
-1.038E-1	1.387E+1
-1.021E-1	1.385E+1
-1.038E-1	1.379E+1
-1.038E-1	1.378E+1
-1.021E-1	1.384E+1
-1.038E-1	1.385E+1
-1.038E-1	1.381E+1
-1.038E-1	1.385E+1
-1.038E-1	1.387E+1
-1.005E-1	1.386E+1
-1.005E-1	1.395E+1
-9.890E-2	1.392E+1
-1.021E-1	1.382E+1
-1.005E-1	1.377E+1
-1.021E-1	1.382E+1
-1.005E-1	1.384E+1
-1.038E-1	1.380E+1
-1.021E-1	1.388E+1
-1.021E-1	1.391E+1
-1.070E-1	1.385E+1
-1.038E-1	1.380E+1
-1.038E-1	1.380E+1
-1.005E-1	1.382E+1
-1.021E-1	1.386E+1
-1.021E-1	1.392E+1
-1.021E-1	1.393E+1
-1.038E-1	1.393E+1
-1.021E-1	1.389E+1
-1.038E-1	1.393E+1
-1.038E-1	1.394E+1
-1.021E-1	1.387E+1
-1.070E-1	1.384E+1
-1.038E-1	1.384E+1
-1.038E-1	1.385E+1
-1.021E-1	1.388E+1
-1.038E-1	1.393E+1
-1.054E-1	1.398E+1
-1.021E-1	1.394E+1
-1.005E-1	1.382E+1
-1.005E-1	1.379E+1
-1.054E-1	1.384E+1
-1.021E-1	1.385E+1
-1.038E-1	1.387E+1
-1.005E-1	1.383E+1
-1.021E-1	1.385E+1
-1.005E-1	1.394E+1
-1.005E-1	1.395E+1
-1.021E-1	1.391E+1
-1.038E-1	1.386E+1
-1.038E-1	1.392E+1
-1.038E-1	1.396E+1
-1.038E-1	1.391E+1
-1.005E-1	1.384E+1
-1.021E-1	1.381E+1
-1.054E-1	1.384E+1
-1.021E-1	1.391E+1
-1.038E-1	1.388E+1
-1.038E-1	1.393E+1
-1.021E-1	1.399E+1
-1.038E-1	1.393E+1
-1.021E-1	1.394E+1
-1.021E-1	1.394E+1
-1.021E-1	1.386E+1
-1.005E-1	1.393E+1
-1.021E-1	1.398E+1
-1.038E-1	1.393E+1
-9.890E-2	1.389E+1
-1.021E-1	1.393E+1
-1.021E-1	1.397E+1
-1.005E-1	1.395E+1
-1.021E-1	1.392E+1
-1.021E-1	1.387E+1
-1.005E-1	1.387E+1
-1.021E-1	1.384E+1
-1.021E-1	1.389E+1
-1.054E-1	1.394E+1
-1.005E-1	1.390E+1
-1.021E-1	1.390E+1
-9.890E-2	1.389E+1
-1.021E-1	1.384E+1
-1.038E-1	1.379E+1
-1.021E-1	1.379E+1
-1.021E-1	1.379E+1
-1.070E-1	1.379E+1
-1.021E-1	1.379E+1
-9.890E-2	1.383E+1
-1.005E-1	1.387E+1
-1.038E-1	1.389E+1
-1.021E-1	1.385E+1
-1.021E-1	1.390E+1
-9.890E-2	1.391E+1
-1.005E-1	1.391E+1
-1.021E-1	1.387E+1
-1.021E-1	1.386E+1
-1.021E-1	1.388E+1
-1.021E-1	1.395E+1
-1.021E-1	1.398E+1
-1.021E-1	1.400E+1
-9.728E-2	1.400E+1
-1.054E-1	1.399E+1
-9.728E-2	1.399E+1
-1.021E-1	1.400E+1
-1.021E-1	1.386E+1
-1.038E-1	1.383E+1
-1.005E-1	1.382E+1
-1.005E-1	1.387E+1
-1.038E-1	1.388E+1
-1.021E-1	1.383E+1
-1.021E-1	1.385E+1
-9.728E-2	1.391E+1
-1.021E-1	1.388E+1
-1.005E-1	1.393E+1
-1.021E-1	1.393E+1
-1.021E-1	1.390E+1
-1.005E-1	1.392E+1
-1.021E-1	1.390E+1
-1.021E-1	1.387E+1
-1.005E-1	1.386E+1
-1.021E-1	1.393E+1
-1.021E-1	1.393E+1
-9.890E-2	1.385E+1
-1.005E-1	1.385E+1
-1.005E-1	1.386E+1
-1.038E-1	1.382E+1
-1.021E-1	1.379E+1
-1.005E-1	1.386E+1
-1.005E-1	1.393E+1
-1.021E-1	1.397E+1
-9.890E-2	1.397E+1
-1.021E-1	1.391E+1
-1.021E-1	1.384E+1
-1.021E-1	1.389E+1
-1.005E-1	1.391E+1
-1.005E-1	1.394E+1
-1.038E-1	1.391E+1
-1.021E-1	1.385E+1
-1.038E-1	1.384E+1
-1.021E-1	1.386E+1
-1.038E-1	1.388E+1
-1.038E-1	1.388E+1
-1.054E-1	1.381E+1
-9.890E-2	1.381E+1
-1.038E-1	1.382E+1
-1.021E-1	1.389E+1
-1.005E-1	1.386E+1
-1.038E-1	1.379E+1
-1.038E-1	1.381E+1
-1.005E-1	1.385E+1
-1.021E-1	1.386E+1
-1.021E-1	1.389E+1
-1.005E-1	1.389E+1
-1.005E-1	1.384E+1
-1.005E-1	1.387E+1
-1.005E-1	1.395E+1
-1.021E-1	1.402E+1
-1.038E-1	1.402E+1
-9.890E-2	1.397E+1
-1.021E-1	1.389E+1
-1.021E-1	1.390E+1
-1.038E-1	1.390E+1
-9.890E-2	1.393E+1
-1.038E-1	1.393E+1
-1.021E-1	1.385E+1
-1.021E-1	1.381E+1
-1.021E-1	1.382E+1
-1.038E-1	1.388E+1
-1.021E-1	1.395E+1
-1.005E-1	1.397E+1
-1.021E-1	1.392E+1
-1.021E-1	1.390E+1
-9.728E-2	1.389E+1
-1.021E-1	1.387E+1
-1.021E-1	1.384E+1
-1.021E-1	1.381E+1
-1.005E-1	1.379E+1
-1.021E-1	1.381E+1
-9.890E-2	1.386E+1
-1.021E-1	1.389E+1
-1.005E-1	1.389E+1
-1.054E-1	1.391E+1
-1.021E-1	1.396E+1
-1.005E-1	1.390E+1
-1.021E-1	1.383E+1
-1.021E-1	1.385E+1
-1.038E-1	1.384E+1
-9.890E-2	1.381E+1
-9.890E-2	1.392E+1
-1.021E-1	1.391E+1
-1.005E-1	1.388E+1
-9.890E-2	1.393E+1
-1.005E-1	1.395E+1
-1.021E-1	1.390E+1
-1.005E-1	1.387E+1
-1.021E-1	1.383E+1
-1.005E-1	1.383E+1
-1.005E-1	1.394E+1
-1.005E-1	1.397E+1
-1.005E-1	1.393E+1
-1.021E-1	1.387E+1
-1.021E-1	1.390E+1
-1.005E-1	1.399E+1
-9.890E-2	1.397E+1
-1.021E-1	1.394E+1
-1.054E-1	1.390E+1
-1.021E-1	1.388E+1
-1.005E-1	1.381E+1
-1.038E-1	1.378E+1
-1.038E-1	1.387E+1
-1.021E-1	1.393E+1
-9.728E-2	1.391E+1
-1.005E-1	1.386E+1
-1.021E-1	1.391E+1
-9.890E-2	1.397E+1
-1.005E-1	1.396E+1
-1.005E-1	1.397E+1
-1.021E-1	1.393E+1
-1.021E-1	1.389E+1
-1.005E-1	1.384E+1
-1.021E-1	1.386E+1
-1.021E-1	1.386E+1
-1.005E-1	1.382E+1
-1.005E-1	1.390E+1
-1.054E-1	1.387E+1
-9.728E-2	1.385E+1
-1.021E-1	1.388E+1
-1.038E-1	1.389E+1
-1.005E-1	1.384E+1
-1.038E-1	1.387E+1
-1.005E-1	1.390E+1
-9.890E-2	1.388E+1
-9.890E-2	1.392E+1
-9.890E-2	1.398E+1
-9.890E-2	1.394E+1
-9.890E-2	1.391E+1
-1.021E-1	1.385E+1
-1.005E-1	1.385E+1
-1.005E-1	1.393E+1
-1.005E-1	1.391E+1
-1.021E-1	1.389E+1
-1.021E-1	1.394E+1
-1.021E-1	1.393E+1
-1.021E-1	1.394E+1
-1.021E-1	1.396E+1
-1.038E-1	1.393E+1
-9.728E-2	1.400E+1
-1.005E-1	1.398E+1
-1.021E-1	1.392E+1
-1.005E-1	1.382E+1
-1.005E-1	1.378E+1
-1.005E-1	1.384E+1
-1.005E-1	1.390E+1
-1.021E-1	1.396E+1
-1.005E-1	1.400E+1
-1.005E-1	1.395E+1
-9.890E-2	1.395E+1
-1.021E-1	1.390E+1
-9.728E-2	1.389E+1
-1.021E-1	1.391E+1
-1.005E-1	1.385E+1
-1.005E-1	1.383E+1
-1.005E-1	1.385E+1
-9.728E-2	1.389E+1
-1.038E-1	1.391E+1
-1.005E-1	1.384E+1
-1.005E-1	1.380E+1
-9.890E-2	1.387E+1
-1.005E-1	1.396E+1
-1.005E-1	1.397E+1
-9.890E-2	1.385E+1
-9.890E-2	1.381E+1
-9.890E-2	1.383E+1
-1.021E-1	1.389E+1
-1.021E-1	1.388E+1
-9.890E-2	1.388E+1
-9.890E-2	1.385E+1
-1.005E-1	1.389E+1
-9.890E-2	1.385E+1
-9.890E-2	1.382E+1
-1.021E-1	1.389E+1
-1.021E-1	1.388E+1
-1.021E-1	1.383E+1
-9.890E-2	1.386E+1
-1.038E-1	1.394E+1
-1.038E-1	1.390E+1
-1.005E-1	1.380E+1
-1.021E-1	1.380E+1
-1.005E-1	1.386E+1
-1.021E-1	1.388E+1
-9.890E-2	1.392E+1
-1.054E-1	1.390E+1
-1.005E-1	1.387E+1
-1.021E-1	1.388E+1
-1.021E-1	1.381E+1
-1.021E-1	1.375E+1
-1.005E-1	1.381E+1
-1.005E-1	1.391E+1
-1.005E-1	1.393E+1
-9.890E-2	1.397E+1
-9.890E-2	1.394E+1
-1.038E-1	1.385E+1
-9.890E-2	1.387E+1
-9.890E-2	1.384E+1
-1.021E-1	1.385E+1
-9.890E-2	1.381E+1
-1.005E-1	1.378E+1
-9.890E-2	1.375E+1
-1.005E-1	1.380E+1
-1.005E-1	1.388E+1
-9.890E-2	1.393E+1
-1.021E-1	1.389E+1
-1.005E-1	1.387E+1
-1.021E-1	1.393E+1
-1.005E-1	1.394E+1
-1.021E-1	1.388E+1
-9.890E-2	1.389E+1
-1.005E-1	1.392E+1
-1.021E-1	1.388E+1
-9.890E-2	1.385E+1
-1.005E-1	1.391E+1
-1.038E-1	1.394E+1
-1.021E-1	1.391E+1
-9.890E-2	1.391E+1
-9.728E-2	1.389E+1
-1.005E-1	1.389E+1
-1.005E-1	1.395E+1
-1.005E-1	1.400E+1
-1.005E-1	1.398E+1
-9.728E-2	1.389E+1
-9.890E-2	1.385E+1
-1.005E-1	1.389E+1
-9.890E-2	1.388E+1
-1.038E-1	1.385E+1
-9.890E-2	1.386E+1
-1.005E-1	1.381E+1
-1.005E-1	1.380E+1
-1.038E-1	1.387E+1
-1.005E-1	1.392E+1
-9.890E-2	1.393E+1
-1.021E-1	1.388E+1
-1.005E-1	1.386E+1
-9.728E-2	1.387E+1
-9.728E-2	1.390E+1
-1.005E-1	1.396E+1
-1.021E-1	1.394E+1
-9.728E-2	1.398E+1
-9.890E-2	1.399E+1
-1.054E-1	1.395E+1
-1.005E-1	1.393E+1
-1.021E-1	1.391E+1
-9.890E-2	1.384E+1
-9.890E-2	1.379E+1
-1.021E-1	1.379E+1
-9.890E-2	1.384E+1
-9.728E-2	1.393E+1
-9.890E-2	1.389E+1
-9.890E-2	1.381E+1
-1.005E-1	1.377E+1
-1.005E-1	1.384E+1
-9.890E-2	1.390E+1
-1.038E-1	1.393E+1
-1.005E-1	1.397E+1
-1.005E-1	1.391E+1
-9.890E-2	1.386E+1
-1.038E-1	1.389E+1
-1.005E-1	1.386E+1
-1.021E-1	1.385E+1
-9.890E-2	1.380E+1
-1.021E-1	1.380E+1
-1.021E-1	1.382E+1
-1.021E-1	1.394E+1
-9.890E-2	1.398E+1
-1.021E-1	1.397E+1
-1.038E-1	1.389E+1
-9.566E-2	1.391E+1
-1.005E-1	1.384E+1
-1.038E-1	1.382E+1
-9.890E-2	1.390E+1
-1.021E-1	1.389E+1
-9.728E-2	1.380E+1
-1.005E-1	1.381E+1
-1.005E-1	1.383E+1
-1.021E-1	1.385E+1
-1.005E-1	1.387E+1
-1.021E-1	1.386E+1
-1.021E-1	1.381E+1
-9.890E-2	1.378E+1
-9.890E-2	1.381E+1
-1.005E-1	1.389E+1
-9.890E-2	1.397E+1
-9.890E-2	1.395E+1
-1.005E-1	1.390E+1
-9.890E-2	1.389E+1
-9.728E-2	1.385E+1
-1.005E-1	1.384E+1
-1.005E-1	1.386E+1
-9.890E-2	1.391E+1
-9.728E-2	1.387E+1
-9.566E-2	1.386E+1
-9.890E-2	1.391E+1
-9.890E-2	1.388E+1
-1.005E-1	1.379E+1
-1.021E-1	1.375E+1
-9.728E-2	1.382E+1
-1.005E-1	1.390E+1
-9.890E-2	1.397E+1
-9.890E-2	1.398E+1
-9.890E-2	1.393E+1
-1.021E-1	1.395E+1
-1.005E-1	1.393E+1
-1.005E-1	1.385E+1
-1.005E-1	1.387E+1
-1.021E-1	1.391E+1
-1.021E-1	1.392E+1
-1.021E-1	1.393E+1
-9.890E-2	1.390E+1
-1.005E-1	1.390E+1
-1.021E-1	1.391E+1
-1.038E-1	1.390E+1
-1.005E-1	1.391E+1
-9.890E-2	1.389E+1
-1.005E-1	1.386E+1
-9.890E-2	1.384E+1
-9.728E-2	1.380E+1
-1.005E-1	1.384E+1
-1.005E-1	1.387E+1
-9.728E-2	1.392E+1
-1.005E-1	1.386E+1
-1.005E-1	1.383E+1
-1.021E-1	1.390E+1
-9.890E-2	1.391E+1
-9.890E-2	1.389E+1
-1.038E-1	1.386E+1
-9.890E-2	1.388E+1
-9.890E-2	1.392E+1
-9.890E-2	1.389E+1
-1.005E-1	1.384E+1
-9.890E-2	1.382E+1
-1.005E-1	1.379E+1
-1.021E-1	1.377E+1
-1.021E-1	1.385E+1
-9.890E-2	1.387E+1
-9.890E-2	1.393E+1
-1.005E-1	1.395E+1
-9.890E-2	1.391E+1
-9.890E-2	1.393E+1
-1.005E-1	1.394E+1
-9.890E-2	1.391E+1
-1.021E-1	1.380E+1
-1.021E-1	1.381E+1
-1.005E-1	1.387E+1
-9.890E-2	1.387E+1
-9.890E-2	1.389E+1
-9.890E-2	1.387E+1
-1.005E-1	1.386E+1
-1.005E-1	1.386E+1
-9.890E-2	1.384E+1
-1.021E-1	1.384E+1
-1.005E-1	1.382E+1
-1.021E-1	1.381E+1
-1.038E-1	1.392E+1
-9.890E-2	1.407E+1
-9.728E-2	1.402E+1
-1.005E-1	1.397E+1
-1.005E-1	1.395E+1
-1.005E-1	1.384E+1
-9.728E-2	1.380E+1
-1.021E-1	1.385E+1
-9.890E-2	1.391E+1
-1.005E-1	1.396E+1
-9.728E-2	1.398E+1
-1.005E-1	1.392E+1
-1.021E-1	1.386E+1
-1.005E-1	1.387E+1
-9.890E-2	1.391E+1
-9.890E-2	1.389E+1
-9.890E-2	1.378E+1
-1.021E-1	1.379E+1
-9.728E-2	1.387E+1
-9.890E-2	1.388E+1
-1.021E-1	1.387E+1
-1.005E-1	1.380E+1
-1.005E-1	1.375E+1
-1.005E-1	1.378E+1
-1.005E-1	1.388E+1
-9.728E-2	1.392E+1
-9.728E-2	1.388E+1
-9.890E-2	1.392E+1
-1.005E-1	1.396E+1
-1.021E-1	1.392E+1
-9.890E-2	1.391E+1
-9.890E-2	1.390E+1
-1.054E-1	1.377E+1
-1.005E-1	1.372E+1
-1.005E-1	1.381E+1
-9.728E-2	1.392E+1
-9.890E-2	1.390E+1
-9.890E-2	1.389E+1
-9.728E-2	1.397E+1
-1.021E-1	1.393E+1
-1.005E-1	1.379E+1
-1.021E-1	1.377E+1
-9.890E-2	1.383E+1
-9.728E-2	1.389E+1
-9.890E-2	1.389E+1
-9.890E-2	1.389E+1
-9.890E-2	1.389E+1
-9.890E-2	1.394E+1
-1.005E-1	1.389E+1
-9.890E-2	1.379E+1
-1.021E-1	1.385E+1
-1.005E-1	1.389E+1
-9.890E-2	1.384E+1
-1.038E-1	1.379E+1
-9.890E-2	1.381E+1
-9.890E-2	1.382E+1
-9.890E-2	1.386E+1
-1.021E-1	1.391E+1
-1.021E-1	1.388E+1
-1.005E-1	1.388E+1
-1.005E-1	1.393E+1
-9.890E-2	1.397E+1
-9.728E-2	1.394E+1
-9.890E-2	1.386E+1
-1.005E-1	1.384E+1
-9.890E-2	1.387E+1
-9.890E-2	1.388E+1
-9.890E-2	1.382E+1
-9.728E-2	1.381E+1
-9.890E-2	1.375E+1
-1.005E-1	1.380E+1
-1.021E-1	1.388E+1
-9.890E-2	1.386E+1
-1.005E-1	1.386E+1
-9.890E-2	1.385E+1
-1.005E-1	1.378E+1
-9.890E-2	1.381E+1
-1.005E-1	1.392E+1
-9.728E-2	1.394E+1
-1.005E-1	1.394E+1
-1.005E-1	1.396E+1
-1.005E-1	1.391E+1
-9.728E-2	1.385E+1
-9.890E-2	1.385E+1
-1.038E-1	1.392E+1
-9.890E-2	1.394E+1
-1.005E-1	1.397E+1
-1.005E-1	1.394E+1
-1.005E-1	1.396E+1
-1.005E-1	1.391E+1
-1.005E-1	1.387E+1
-1.021E-1	1.390E+1
-1.021E-1	1.396E+1
-9.890E-2	1.401E+1
-1.021E-1	1.398E+1
-9.890E-2	1.392E+1
-9.890E-2	1.389E+1
-1.021E-1	1.384E+1
-9.728E-2	1.385E+1
-9.890E-2	1.385E+1
-1.021E-1	1.383E+1
-9.890E-2	1.385E+1
-1.038E-1	1.388E+1
-9.890E-2	1.382E+1
-1.021E-1	1.384E+1
-9.890E-2	1.388E+1
-9.890E-2	1.389E+1
-9.890E-2	1.389E+1
-1.038E-1	1.391E+1
-9.728E-2	1.392E+1
-1.005E-1	1.388E+1
-1.005E-1	1.384E+1
-1.005E-1	1.386E+1
-9.890E-2	1.387E+1
-9.890E-2	1.395E+1
-1.005E-1	1.395E+1
-1.021E-1	1.387E+1
-9.890E-2	1.392E+1
-1.021E-1	1.392E+1
-1.005E-1	1.391E+1
-1.005E-1	1.390E+1
-1.005E-1	1.394E+1
-1.005E-1	1.396E+1
-9.890E-2	1.392E+1
-1.005E-1	1.385E+1
-1.005E-1	1.383E+1
-1.005E-1	1.384E+1
-1.021E-1	1.388E+1
-1.021E-1	1.393E+1
-1.005E-1	1.392E+1
-1.005E-1	1.386E+1
-1.005E-1	1.384E+1
-1.005E-1	1.383E+1
-1.005E-1	1.379E+1
-9.890E-2	1.377E+1
-1.005E-1	1.377E+1
-1.005E-1	1.385E+1
-1.005E-1	1.390E+1
-1.021E-1	1.390E+1
-1.005E-1	1.386E+1
-9.890E-2	1.383E+1
-9.890E-2	1.381E+1
-1.021E-1	1.380E+1
-1.005E-1	1.374E+1
-1.005E-1	1.374E+1
-9.890E-2	1.383E+1
-1.021E-1	1.385E+1
-9.890E-2	1.381E+1
-9.728E-2	1.376E+1
-9.728E-2	1.385E+1
-9.890E-2	1.388E+1
-1.005E-1	1.383E+1
-1.005E-1	1.392E+1
-9.890E-2	1.396E+1
-1.005E-1	1.388E+1
-1.005E-1	1.381E+1
-9.890E-2	1.384E+1
-9.890E-2	1.389E+1
-1.005E-1	1.388E+1
-9.890E-2	1.391E+1
-1.021E-1	1.391E+1
-1.021E-1	1.389E+1
-1.021E-1	1.386E+1
-1.021E-1	1.387E+1
-1.005E-1	1.383E+1
-9.890E-2	1.377E+1
-9.890E-2	1.377E+1
-9.890E-2	1.383E+1
-1.021E-1	1.382E+1
-9.890E-2	1.376E+1
-9.890E-2	1.382E+1
-9.728E-2	1.387E+1
-9.890E-2	1.384E+1
-1.005E-1	1.381E+1
-9.728E-2	1.380E+1
-1.005E-1	1.378E+1
-9.890E-2	1.381E+1
-9.890E-2	1.387E+1
-1.005E-1	1.391E+1
-9.890E-2	1.391E+1
-9.890E-2	1.387E+1
-9.890E-2	1.383E+1
-1.005E-1	1.382E+1
-1.005E-1	1.374E+1
-9.890E-2	1.381E+1
-1.005E-1	1.393E+1
-1.005E-1	1.393E+1
-1.021E-1	1.391E+1
-1.021E-1	1.392E+1
-1.005E-1	1.391E+1
-9.728E-2	1.392E+1
-1.021E-1	1.391E+1
-1.005E-1	1.387E+1
-9.890E-2	1.386E+1
-1.005E-1	1.382E+1
-1.038E-1	1.378E+1
-1.038E-1	1.387E+1
-1.038E-1	1.390E+1
-9.728E-2	1.391E+1
-9.890E-2	1.388E+1
-1.054E-1	1.383E+1
-9.890E-2	1.389E+1
-1.021E-1	1.391E+1
-1.021E-1	1.385E+1
-1.005E-1	1.385E+1
-1.005E-1	1.390E+1
-9.890E-2	1.388E+1
-1.021E-1	1.388E+1
-9.890E-2	1.389E+1
-1.005E-1	1.386E+1
-1.005E-1	1.380E+1
-1.005E-1	1.388E+1
-1.021E-1	1.395E+1
-1.005E-1	1.387E+1
-9.890E-2	1.386E+1
-1.005E-1	1.382E+1
-1.021E-1	1.381E+1
-1.005E-1	1.383E+1
-1.005E-1	1.390E+1
-1.005E-1	1.388E+1
-9.728E-2	1.387E+1
-1.005E-1	1.390E+1
-1.005E-1	1.390E+1
-9.890E-2	1.380E+1
-1.038E-1	1.377E+1
-9.890E-2	1.378E+1
-1.021E-1	1.381E+1
-1.005E-1	1.381E+1
-1.021E-1	1.384E+1
-1.005E-1	1.376E+1
-1.021E-1	1.382E+1
-9.890E-2	1.389E+1
-1.038E-1	1.385E+1
-1.021E-1	1.379E+1
-1.021E-1	1.382E+1
-1.005E-1	1.386E+1
-1.005E-1	1.389E+1
-1.005E-1	1.387E+1
-9.890E-2	1.385E+1
-1.021E-1	1.385E+1
-1.021E-1	1.387E+1
-1.021E-1	1.394E+1
-9.890E-2	1.391E+1
-1.005E-1	1.390E+1
-1.021E-1	1.394E+1
-1.005E-1	1.387E+1
-9.890E-2	1.381E+1
-1.005E-1	1.386E+1
-1.054E-1	1.388E+1
-1.038E-1	1.377E+1
-1.021E-1	1.378E+1
-1.005E-1	1.382E+1
-1.038E-1	1.388E+1
-1.021E-1	1.387E+1
-1.038E-1	1.383E+1
-1.038E-1	1.388E+1
-1.005E-1	1.387E+1
-1.021E-1	1.386E+1
-1.021E-1	1.387E+1
-9.890E-2	1.392E+1
-1.021E-1	1.397E+1
-1.038E-1	1.395E+1
-1.021E-1	1.389E+1
-1.021E-1	1.384E+1
-9.890E-2	1.381E+1
-1.021E-1	1.381E+1
-1.005E-1	1.377E+1
-1.021E-1	1.382E+1
-1.021E-1	1.388E+1
-1.021E-1	1.384E+1
-1.005E-1	1.384E+1
-1.021E-1	1.379E+1
-1.038E-1	1.374E+1
-1.021E-1	1.380E+1
-1.021E-1	1.395E+1
-1.021E-1	1.394E+1
-1.038E-1	1.385E+1
-1.054E-1	1.388E+1
-1.005E-1	1.389E+1
-1.021E-1	1.384E+1
-1.005E-1	1.382E+1
-1.021E-1	1.377E+1
-1.038E-1	1.384E+1
-9.728E-2	1.391E+1
-1.005E-1	1.396E+1
-9.890E-2	1.396E+1
-1.005E-1	1.388E+1
-1.021E-1	1.378E+1
-1.021E-1	1.381E+1
-1.005E-1	1.389E+1
-1.021E-1	1.386E+1
-1.005E-1	1.384E+1
-1.005E-1	1.390E+1
-1.021E-1	1.398E+1
-1.038E-1	1.400E+1
-9.890E-2	1.394E+1
-1.021E-1	1.382E+1
-1.021E-1	1.389E+1
-1.005E-1	1.398E+1
-1.005E-1	1.396E+1
-1.005E-1	1.386E+1
-1.021E-1	1.382E+1
-1.005E-1	1.384E+1
-1.005E-1	1.387E+1
-1.054E-1	1.390E+1
-1.005E-1	1.386E+1
-1.005E-1	1.382E+1
-1.005E-1	1.382E+1
-1.021E-1	1.387E+1
-1.021E-1	1.388E+1
-1.005E-1	1.389E+1
-1.005E-1	1.387E+1
-1.070E-1	1.382E+1
-1.021E-1	1.384E+1
-1.005E-1	1.389E+1
-9.890E-2	1.389E+1
-1.021E-1	1.390E+1
-1.005E-1	1.386E+1
-1.038E-1	1.385E+1
-1.021E-1	1.384E+1
-1.021E-1	1.390E+1
-1.021E-1	1.392E+1
-1.038E-1	1.391E+1
-1.021E-1	1.393E+1
-1.021E-1	1.395E+1
-1.021E-1	1.390E+1
-1.021E-1	1.382E+1
-1.021E-1	1.388E+1
-1.054E-1	1.395E+1
-1.038E-1	1.386E+1
-1.005E-1	1.382E+1
-1.054E-1	1.394E+1
-1.021E-1	1.394E+1
-1.038E-1	1.390E+1
-9.890E-2	1.396E+1
-1.021E-1	1.394E+1
-1.038E-1	1.385E+1
-1.038E-1	1.386E+1
-1.038E-1	1.387E+1
-1.038E-1	1.382E+1
-1.038E-1	1.382E+1
-1.021E-1	1.395E+1
-1.021E-1	1.406E+1
-1.021E-1	1.399E+1
-1.021E-1	1.393E+1
-1.038E-1	1.391E+1
-1.021E-1	1.392E+1
-1.038E-1	1.385E+1
-1.038E-1	1.380E+1
-1.005E-1	1.381E+1
-1.021E-1	1.383E+1
-1.005E-1	1.387E+1
-1.038E-1	1.389E+1
-1.054E-1	1.391E+1
-1.005E-1	1.385E+1
-1.038E-1	1.387E+1
-1.038E-1	1.390E+1
-1.038E-1	1.383E+1
-1.021E-1	1.384E+1
-1.005E-1	1.386E+1
-1.054E-1	1.383E+1
-1.038E-1	1.381E+1
-1.021E-1	1.386E+1
-1.021E-1	1.389E+1
-1.021E-1	1.393E+1
-1.038E-1	1.391E+1
-1.038E-1	1.381E+1
-1.005E-1	1.378E+1
-1.038E-1	1.381E+1
-1.038E-1	1.383E+1
-1.021E-1	1.382E+1
-1.054E-1	1.382E+1
-1.054E-1	1.384E+1
-1.021E-1	1.389E+1
-9.890E-2	1.386E+1
-1.038E-1	1.383E+1
-1.021E-1	1.380E+1
-1.038E-1	1.375E+1
-1.038E-1	1.373E+1
-1.021E-1	1.372E+1
-1.038E-1	1.375E+1
-1.038E-1	1.379E+1
-1.021E-1	1.393E+1
-1.038E-1	1.395E+1
-1.038E-1	1.395E+1
-1.005E-1	1.390E+1
-1.054E-1	1.384E+1
-9.890E-2	1.386E+1
-1.021E-1	1.382E+1
-1.021E-1	1.379E+1
-1.054E-1	1.383E+1
-1.021E-1	1.389E+1
-1.021E-1	1.394E+1
-1.005E-1	1.397E+1
-1.038E-1	1.389E+1
-1.005E-1	1.375E+1
-1.005E-1	1.374E+1
-1.038E-1	1.387E+1
-1.021E-1	1.385E+1
-1.021E-1	1.377E+1
-1.038E-1	1.379E+1
-1.038E-1	1.376E+1
-1.005E-1	1.380E+1
-1.038E-1	1.388E+1
-1.038E-1	1.385E+1
-1.021E-1	1.379E+1
-1.005E-1	1.374E+1
-1.038E-1	1.373E+1
-1.054E-1	1.374E+1
-1.005E-1	1.381E+1
-1.038E-1	1.384E+1
-1.054E-1	1.383E+1
-1.038E-1	1.382E+1
-1.038E-1	1.383E+1
-1.038E-1	1.381E+1
-1.038E-1	1.377E+1
-1.021E-1	1.386E+1
-1.021E-1	1.386E+1
-1.038E-1	1.385E+1
-1.021E-1	1.387E+1
-1.038E-1	1.385E+1
-1.021E-1	1.385E+1
-1.005E-1	1.388E+1
-1.038E-1	1.382E+1
-1.054E-1	1.392E+1
-1.005E-1	1.397E+1
-1.038E-1	1.389E+1
-1.054E-1	1.387E+1
-1.021E-1	1.388E+1
-1.021E-1	1.384E+1
-1.021E-1	1.380E+1
-1.038E-1	1.375E+1
-1.054E-1	1.375E+1
-1.054E-1	1.384E+1
-1.038E-1	1.390E+1
-1.021E-1	1.394E+1
-1.021E-1	1.389E+1
-1.038E-1	1.383E+1
-1.038E-1	1.384E+1
-1.038E-1	1.385E+1
-1.038E-1	1.384E+1
-1.038E-1	1.385E+1
-1.021E-1	1.383E+1
-1.054E-1	1.387E+1
-1.005E-1	1.388E+1
-1.054E-1	1.390E+1
-1.021E-1	1.386E+1
-1.038E-1	1.378E+1
-1.038E-1	1.371E+1
-1.021E-1	1.368E+1
-1.038E-1	1.369E+1
-1.038E-1	1.374E+1
-1.070E-1	1.379E+1
-1.038E-1	1.383E+1
-1.021E-1	1.385E+1
-1.005E-1	1.387E+1
-1.054E-1	1.387E+1
-1.021E-1	1.386E+1
-1.021E-1	1.388E+1
-1.054E-1	1.392E+1
-1.038E-1	1.394E+1
-1.021E-1	1.388E+1
-1.054E-1	1.386E+1
-1.021E-1	1.386E+1
-1.038E-1	1.391E+1
-1.038E-1	1.394E+1
-1.021E-1	1.388E+1
-1.038E-1	1.388E+1
-1.038E-1	1.383E+1
-1.021E-1	1.386E+1
-1.021E-1	1.392E+1
-1.038E-1	1.389E+1
-1.054E-1	1.385E+1
-1.038E-1	1.383E+1
-1.021E-1	1.389E+1
-1.054E-1	1.392E+1
-1.070E-1	1.389E+1
-1.038E-1	1.396E+1
-1.054E-1	1.397E+1
-1.021E-1	1.393E+1
-1.054E-1	1.382E+1
-1.054E-1	1.378E+1
-1.021E-1	1.384E+1
-1.038E-1	1.391E+1
-1.086E-1	1.388E+1
-1.054E-1	1.390E+1
-1.021E-1	1.389E+1
-1.038E-1	1.392E+1
-1.054E-1	1.398E+1
-1.038E-1	1.396E+1
-1.038E-1	1.386E+1
-1.038E-1	1.387E+1
-1.038E-1	1.391E+1
-1.021E-1	1.388E+1
-1.054E-1	1.392E+1
-1.021E-1	1.393E+1
-1.070E-1	1.391E+1
-1.054E-1	1.387E+1
-1.070E-1	1.383E+1
-1.038E-1	1.376E+1
-1.038E-1	1.381E+1
-1.038E-1	1.384E+1
-1.005E-1	1.382E+1
-1.054E-1	1.381E+1
-1.054E-1	1.379E+1
-1.005E-1	1.382E+1
-1.054E-1	1.387E+1
-1.038E-1	1.388E+1
-1.021E-1	1.384E+1
-1.021E-1	1.388E+1
-1.038E-1	1.397E+1
-1.021E-1	1.383E+1
-1.038E-1	1.377E+1
-1.038E-1	1.381E+1
-1.038E-1	1.387E+1
-1.038E-1	1.387E+1
-1.054E-1	1.385E+1
-1.038E-1	1.382E+1
-1.038E-1	1.377E+1
-1.054E-1	1.376E+1
-1.038E-1	1.383E+1
-1.086E-1	1.379E+1
-1.054E-1	1.379E+1
-1.038E-1	1.385E+1
-1.086E-1	1.385E+1
-1.005E-1	1.394E+1
-1.070E-1	1.396E+1
-1.038E-1	1.391E+1
-1.054E-1	1.382E+1
-1.038E-1	1.380E+1
-1.054E-1	1.383E+1
-1.021E-1	1.387E+1
-1.054E-1	1.388E+1
-1.021E-1	1.384E+1
-1.038E-1	1.383E+1
-1.054E-1	1.386E+1
-1.021E-1	1.384E+1
-1.038E-1	1.379E+1
-1.038E-1	1.383E+1
-1.021E-1	1.384E+1
-1.054E-1	1.379E+1
-1.038E-1	1.385E+1
-1.038E-1	1.392E+1
-1.054E-1	1.390E+1
-1.054E-1	1.390E+1
-1.054E-1	1.390E+1
-1.054E-1	1.390E+1
-1.070E-1	1.393E+1
-1.054E-1	1.392E+1
-1.054E-1	1.390E+1
-1.038E-1	1.389E+1
-1.038E-1	1.387E+1
-1.038E-1	1.392E+1
-1.070E-1	1.388E+1
-1.070E-1	1.380E+1
-1.054E-1	1.386E+1
-1.054E-1	1.385E+1
-1.054E-1	1.378E+1
-1.054E-1	1.376E+1
-1.038E-1	1.381E+1
-1.054E-1	1.379E+1
-1.086E-1	1.380E+1
-1.054E-1	1.387E+1
-1.038E-1	1.395E+1
-1.054E-1	1.390E+1
-1.021E-1	1.379E+1
-1.038E-1	1.375E+1
-1.070E-1	1.383E+1
-1.070E-1	1.383E+1
-1.086E-1	1.383E+1
-1.070E-1	1.393E+1
-1.021E-1	1.396E+1
-1.054E-1	1.395E+1
-1.054E-1	1.389E+1
-1.054E-1	1.386E+1
-1.054E-1	1.384E+1
-1.038E-1	1.379E+1
-1.021E-1	1.381E+1
-1.054E-1	1.386E+1
-1.038E-1	1.386E+1
-1.054E-1	1.380E+1
-1.021E-1	1.384E+1
-1.021E-1	1.386E+1
-1.021E-1	1.382E+1
-1.070E-1	1.383E+1
-1.038E-1	1.380E+1
-1.054E-1	1.379E+1
-1.038E-1	1.384E+1
-1.054E-1	1.392E+1
-1.054E-1	1.394E+1
-1.054E-1	1.383E+1
-1.054E-1	1.383E+1
-1.054E-1	1.385E+1
-1.038E-1	1.384E+1
-1.038E-1	1.388E+1
-1.038E-1	1.392E+1
-1.054E-1	1.392E+1
-1.054E-1	1.392E+1
-1.086E-1	1.390E+1
-1.054E-1	1.383E+1
-1.054E-1	1.387E+1
-1.070E-1	1.390E+1
-1.054E-1	1.381E+1
-1.038E-1	1.375E+1
-1.054E-1	1.381E+1
-1.038E-1	1.393E+1
-1.054E-1	1.396E+1
-1.054E-1	1.391E+1
-1.038E-1	1.394E+1
-1.070E-1	1.384E+1
-1.021E-1	1.377E+1
-1.038E-1	1.374E+1
-1.038E-1	1.383E+1
-1.054E-1	1.382E+1
-1.038E-1	1.372E+1
-1.038E-1	1.375E+1
-1.070E-1	1.382E+1
-1.021E-1	1.377E+1
-1.038E-1	1.377E+1
-1.038E-1	1.381E+1
-1.038E-1	1.385E+1
-1.038E-1	1.384E+1
-1.021E-1	1.380E+1
-1.021E-1	1.387E+1
-1.021E-1	1.391E+1
-1.054E-1	1.388E+1
-1.021E-1	1.386E+1
-1.054E-1	1.385E+1
-1.054E-1	1.383E+1
-1.070E-1	1.380E+1
-1.038E-1	1.381E+1
-1.038E-1	1.384E+1
-1.054E-1	1.379E+1
-1.038E-1	1.380E+1
-1.054E-1	1.384E+1
-1.070E-1	1.388E+1
-1.070E-1	1.387E+1
-1.054E-1	1.379E+1
-1.054E-1	1.378E+1
-1.086E-1	1.385E+1
-1.054E-1	1.385E+1
-1.054E-1	1.382E+1
-1.038E-1	1.382E+1
-1.021E-1	1.387E+1
-1.054E-1	1.393E+1
-1.054E-1	1.388E+1
-1.038E-1	1.380E+1
-1.054E-1	1.377E+1
-1.070E-1	1.380E+1
-1.038E-1	1.380E+1
-1.038E-1	1.380E+1
-1.054E-1	1.385E+1
-1.054E-1	1.389E+1
-1.054E-1	1.391E+1
-1.054E-1	1.394E+1
-1.054E-1	1.389E+1
-1.086E-1	1.379E+1
-1.038E-1	1.383E+1
-1.038E-1	1.384E+1
-1.054E-1	1.389E+1
-1.070E-1	1.390E+1
-1.054E-1	1.383E+1
-1.054E-1	1.386E+1
-1.054E-1	1.382E+1
-1.070E-1	1.379E+1
-1.054E-1	1.387E+1
-1.038E-1	1.381E+1
-1.054E-1	1.384E+1
-1.021E-1	1.384E+1
-1.054E-1	1.380E+1
-1.054E-1	1.383E+1
-1.038E-1	1.380E+1
-1.103E-1	1.381E+1
-1.070E-1	1.392E+1
-1.054E-1	1.391E+1
-1.054E-1	1.380E+1
-1.054E-1	1.382E+1
-1.054E-1	1.386E+1
-1.038E-1	1.397E+1
-1.086E-1	1.389E+1
-1.054E-1	1.382E+1
-1.021E-1	1.386E+1
-1.054E-1	1.391E+1
-1.021E-1	1.389E+1
-1.086E-1	1.386E+1
-1.038E-1	1.384E+1
-1.038E-1	1.387E+1
-1.038E-1	1.386E+1
-1.054E-1	1.384E+1
-1.054E-1	1.387E+1
-1.021E-1	1.393E+1
-1.070E-1	1.387E+1
-1.070E-1	1.379E+1
-1.038E-1	1.380E+1
-1.038E-1	1.383E+1
-1.021E-1	1.382E+1
-1.054E-1	1.378E+1
-1.070E-1	1.383E+1
-1.070E-1	1.385E+1
-1.070E-1	1.386E+1
-1.070E-1	1.375E+1
-1.054E-1	1.366E+1
-1.021E-1	1.371E+1
-1.086E-1	1.378E+1
-1.054E-1	1.380E+1
-1.054E-1	1.384E+1
-1.070E-1	1.389E+1
-1.086E-1	1.386E+1
-1.070E-1	1.383E+1
-1.038E-1	1.382E+1
-1.054E-1	1.382E+1
-1.054E-1	1.384E+1
-1.070E-1	1.388E+1
-1.038E-1	1.395E+1
-1.054E-1	1.391E+1
-1.054E-1	1.382E+1
-1.054E-1	1.383E+1
-1.086E-1	1.383E+1
-1.103E-1	1.386E+1
-1.070E-1	1.389E+1
-1.086E-1	1.387E+1
-1.021E-1	1.387E+1
-1.070E-1	1.391E+1
-1.070E-1	1.382E+1
-1.038E-1	1.383E+1
-1.038E-1	1.394E+1
-1.005E-1	1.390E+1
-1.070E-1	1.383E+1
-1.054E-1	1.379E+1
-1.038E-1	1.380E+1
-1.070E-1	1.380E+1
-1.021E-1	1.377E+1
-1.021E-1	1.380E+1
-1.021E-1	1.384E+1
-1.038E-1	1.389E+1
-1.054E-1	1.388E+1
-1.054E-1	1.382E+1
-1.086E-1	1.378E+1
[truncated: 32,296 more rows]
