# Supplementary material for: Improved ANAP incorporation and VCF analysis reveal details of P2X7 current facilitation and a limited conformational interplay between ATP binding and the intracellular ballast domain
Source: eLife. 2023 Jan 4;12:e82479. doi: 10.7554/eLife.82479 (PMC9859053; doi:10.7554/eLife.82479)
Supplement: Figure 2—figure supplement 1—source data 3. [file elife-82479-fig2-figsupp1-data3.zip › Figure-2_figure-supplement-1_source-data-3/20f22/rec17.csv]

-9.079E-2	7.017E+0
-9.079E-2	6.988E+0
-9.242E-2	7.039E+0
-9.404E-2	7.046E+0
-9.404E-2	6.994E+0
-9.242E-2	6.984E+0
-9.404E-2	7.043E+0
-9.242E-2	7.046E+0
-9.079E-2	7.030E+0
-9.079E-2	7.098E+0
-9.404E-2	7.056E+0
-9.242E-2	6.975E+0
-9.079E-2	7.023E+0
-9.242E-2	7.062E+0
-9.079E-2	7.101E+0
-9.079E-2	7.069E+0
-9.404E-2	7.004E+0
-9.404E-2	7.013E+0
-9.566E-2	7.049E+0
-9.404E-2	7.039E+0
-9.242E-2	7.036E+0
-9.566E-2	7.052E+0
-9.404E-2	7.065E+0
-9.242E-2	7.069E+0
-9.242E-2	7.088E+0
-9.404E-2	7.065E+0
-9.242E-2	7.046E+0
-9.242E-2	7.095E+0
-9.404E-2	7.078E+0
-9.404E-2	7.049E+0
-9.404E-2	6.994E+0
-9.404E-2	7.007E+0
-9.404E-2	7.036E+0
-9.404E-2	7.059E+0
-9.566E-2	7.072E+0
-9.242E-2	7.062E+0
-9.242E-2	7.039E+0
-8.917E-2	7.023E+0
-9.566E-2	7.020E+0
-9.242E-2	7.033E+0
-9.242E-2	7.059E+0
-9.242E-2	7.017E+0
-9.079E-2	7.026E+0
-9.242E-2	7.023E+0
-9.242E-2	7.020E+0
-9.242E-2	6.997E+0
-9.242E-2	7.039E+0
-9.404E-2	7.059E+0
-9.242E-2	7.039E+0
-9.404E-2	7.033E+0
-9.242E-2	7.043E+0
-9.404E-2	7.020E+0
-9.242E-2	6.991E+0
-9.079E-2	6.981E+0
-9.242E-2	7.059E+0
-9.242E-2	7.085E+0
-9.242E-2	7.020E+0
-9.566E-2	7.010E+0
-9.404E-2	7.017E+0
-9.404E-2	7.033E+0
-9.404E-2	7.072E+0
-9.566E-2	7.127E+0
-9.404E-2	7.159E+0
-9.566E-2	7.088E+0
-9.404E-2	6.991E+0
-9.728E-2	6.942E+0
-9.404E-2	7.043E+0
-9.242E-2	7.101E+0
-9.566E-2	7.078E+0
-9.728E-2	7.039E+0
-9.404E-2	7.030E+0
-9.242E-2	7.030E+0
-9.079E-2	6.978E+0
-9.404E-2	7.000E+0
-9.404E-2	7.095E+0
-9.242E-2	7.114E+0
-9.404E-2	7.078E+0
-9.404E-2	7.023E+0
-9.242E-2	7.030E+0
-9.566E-2	7.095E+0
-9.242E-2	7.091E+0
-9.566E-2	7.085E+0
-9.404E-2	7.114E+0
-9.242E-2	7.082E+0
-9.404E-2	7.036E+0
-9.242E-2	7.013E+0
-9.242E-2	7.007E+0
-9.242E-2	7.020E+0
-9.404E-2	7.065E+0
-9.404E-2	7.017E+0
-9.242E-2	6.991E+0
-9.404E-2	7.072E+0
-9.566E-2	7.124E+0
-9.566E-2	7.065E+0
-9.728E-2	7.036E+0
-9.566E-2	7.043E+0
-9.079E-2	7.023E+0
-9.404E-2	7.069E+0
-9.566E-2	7.062E+0
-9.728E-2	7.023E+0
-9.242E-2	7.049E+0
-9.242E-2	7.095E+0
-9.404E-2	7.104E+0
-9.404E-2	7.108E+0
-9.566E-2	7.104E+0
-9.242E-2	7.091E+0
-9.566E-2	7.017E+0
-9.566E-2	7.017E+0
-9.404E-2	7.036E+0
-9.242E-2	7.007E+0
-9.890E-2	6.997E+0
-9.404E-2	6.978E+0
-9.079E-2	7.000E+0
-9.404E-2	7.039E+0
-9.566E-2	7.056E+0
-9.242E-2	7.069E+0
-9.566E-2	7.091E+0
-9.566E-2	7.069E+0
-9.728E-2	7.023E+0
-9.566E-2	7.000E+0
-9.728E-2	6.991E+0
-9.242E-2	7.020E+0
-9.728E-2	7.039E+0
-9.404E-2	7.043E+0
-9.566E-2	7.059E+0
-9.566E-2	7.091E+0
-9.728E-2	7.114E+0
-9.566E-2	7.013E+0
-9.566E-2	6.952E+0
-9.566E-2	6.994E+0
-9.566E-2	7.026E+0
-9.404E-2	7.065E+0
-9.566E-2	7.049E+0
-9.404E-2	7.000E+0
-9.404E-2	7.030E+0
-9.242E-2	7.017E+0
-9.404E-2	7.059E+0
-9.728E-2	7.101E+0
-9.566E-2	7.030E+0
-9.242E-2	6.975E+0
-9.242E-2	6.991E+0
-9.728E-2	7.030E+0
-9.566E-2	7.072E+0
-9.728E-2	7.065E+0
-9.566E-2	7.075E+0
-9.728E-2	7.088E+0
-9.728E-2	7.088E+0
-9.404E-2	7.114E+0
-9.728E-2	7.111E+0
-9.404E-2	7.091E+0
-9.404E-2	7.095E+0
-9.242E-2	7.075E+0
-9.566E-2	7.026E+0
-9.404E-2	7.026E+0
-9.890E-2	7.049E+0
-9.404E-2	7.088E+0
-9.728E-2	7.065E+0
-9.728E-2	7.052E+0
-9.566E-2	7.085E+0
-9.404E-2	7.114E+0
-9.566E-2	7.069E+0
-9.404E-2	7.007E+0
-9.566E-2	7.023E+0
-9.728E-2	7.095E+0
-9.404E-2	7.046E+0
-9.728E-2	6.984E+0
-9.566E-2	6.984E+0
-9.404E-2	7.007E+0
-9.404E-2	7.026E+0
-9.728E-2	7.052E+0
-9.728E-2	7.078E+0
-9.404E-2	7.036E+0
-9.404E-2	7.056E+0
-9.566E-2	7.085E+0
-9.566E-2	7.095E+0
-9.404E-2	7.078E+0
-9.566E-2	7.075E+0
-9.404E-2	7.088E+0
-9.566E-2	7.114E+0
-9.566E-2	7.088E+0
-9.242E-2	7.036E+0
-9.890E-2	7.033E+0
-9.566E-2	7.056E+0
-9.566E-2	7.039E+0
-9.566E-2	7.004E+0
-9.566E-2	6.994E+0
-9.566E-2	7.017E+0
-9.566E-2	7.052E+0
-9.728E-2	7.049E+0
-9.242E-2	7.091E+0
-9.728E-2	7.072E+0
-9.566E-2	7.010E+0
-9.404E-2	6.997E+0
-9.566E-2	7.007E+0
-9.890E-2	7.017E+0
-9.728E-2	7.030E+0
-9.079E-2	7.043E+0
-9.404E-2	7.069E+0
-9.728E-2	7.108E+0
-9.728E-2	7.072E+0
-9.566E-2	7.046E+0
-9.728E-2	7.046E+0
-9.404E-2	7.007E+0
-9.242E-2	7.043E+0
-9.242E-2	7.072E+0
-9.728E-2	7.026E+0
-9.728E-2	7.039E+0
-9.566E-2	7.036E+0
-9.566E-2	7.049E+0
-9.566E-2	7.062E+0
-9.728E-2	7.069E+0
-9.404E-2	7.078E+0
-9.728E-2	7.049E+0
-9.404E-2	7.013E+0
-9.728E-2	6.997E+0
-9.242E-2	6.984E+0
-9.566E-2	7.043E+0
-9.890E-2	7.072E+0
-9.404E-2	7.065E+0
-9.404E-2	7.072E+0
-9.404E-2	7.049E+0
-9.566E-2	7.043E+0
-9.404E-2	7.026E+0
-9.242E-2	7.013E+0
-9.079E-2	6.991E+0
-9.728E-2	7.013E+0
-9.242E-2	7.078E+0
-9.890E-2	7.101E+0
-9.566E-2	7.101E+0
-9.242E-2	7.062E+0
-9.404E-2	7.039E+0
-9.566E-2	7.007E+0
-9.242E-2	7.017E+0
-1.005E-1	7.052E+0
-9.728E-2	7.091E+0
-9.404E-2	7.033E+0
-9.566E-2	6.965E+0
-9.566E-2	7.004E+0
-9.566E-2	7.013E+0
-9.404E-2	7.017E+0
-9.728E-2	7.013E+0
-9.728E-2	7.026E+0
-9.404E-2	7.062E+0
-9.242E-2	7.059E+0
-9.404E-2	6.965E+0
-9.728E-2	6.939E+0
-9.566E-2	7.052E+0
-9.566E-2	7.030E+0
-9.404E-2	7.004E+0
-9.728E-2	7.013E+0
-9.566E-2	7.062E+0
-9.566E-2	7.095E+0
-9.404E-2	7.114E+0
-9.728E-2	7.056E+0
-9.728E-2	6.994E+0
-9.242E-2	7.033E+0
-9.242E-2	7.023E+0
-9.566E-2	7.017E+0
-9.566E-2	7.013E+0
-9.242E-2	7.085E+0
-9.566E-2	7.078E+0
-9.566E-2	7.013E+0
-9.242E-2	7.010E+0
-9.404E-2	7.007E+0
-9.242E-2	6.991E+0
-9.566E-2	6.994E+0
-9.566E-2	7.043E+0
-9.566E-2	7.069E+0
-9.566E-2	7.065E+0
-9.404E-2	7.043E+0
-9.566E-2	7.017E+0
-9.404E-2	7.010E+0
-9.242E-2	7.010E+0
-9.242E-2	7.026E+0
-9.404E-2	7.030E+0
-9.404E-2	6.994E+0
-9.404E-2	6.984E+0
-9.566E-2	6.994E+0
-9.566E-2	7.007E+0
-9.242E-2	7.065E+0
-9.728E-2	7.114E+0
-9.242E-2	7.121E+0
-9.404E-2	7.091E+0
-9.079E-2	7.059E+0
-9.566E-2	7.026E+0
-9.242E-2	7.049E+0
-9.242E-2	7.062E+0
-9.404E-2	7.108E+0
-9.566E-2	7.085E+0
-9.728E-2	7.085E+0
-9.566E-2	7.065E+0
-9.404E-2	7.030E+0
-9.566E-2	6.991E+0
-9.566E-2	7.033E+0
-9.404E-2	7.075E+0
-9.728E-2	7.065E+0
-9.242E-2	7.039E+0
-9.404E-2	7.078E+0
-9.566E-2	7.059E+0
-9.242E-2	6.997E+0
-9.566E-2	7.023E+0
-9.404E-2	7.095E+0
-9.728E-2	7.062E+0
-9.404E-2	6.988E+0
-9.566E-2	6.965E+0
-9.404E-2	7.033E+0
-9.890E-2	7.049E+0
-9.566E-2	7.069E+0
-9.242E-2	7.111E+0
-9.079E-2	7.111E+0
-9.890E-2	7.082E+0
-9.242E-2	7.088E+0
-9.404E-2	7.104E+0
-9.404E-2	7.134E+0
-9.728E-2	7.146E+0
-9.728E-2	7.150E+0
-9.079E-2	7.101E+0
-9.404E-2	7.023E+0
-9.728E-2	7.023E+0
-9.566E-2	7.065E+0
-9.242E-2	7.059E+0
-9.079E-2	7.000E+0
-9.566E-2	7.023E+0
-9.079E-2	7.033E+0
-9.404E-2	7.020E+0
-9.404E-2	7.030E+0
-9.404E-2	7.023E+0
-9.079E-2	7.013E+0
-9.079E-2	7.007E+0
-9.079E-2	7.043E+0
-9.728E-2	7.101E+0
-9.566E-2	7.069E+0
-9.242E-2	7.013E+0
-9.404E-2	7.017E+0
-9.404E-2	6.981E+0
-9.242E-2	6.936E+0
-9.404E-2	6.978E+0
-9.079E-2	6.994E+0
-9.566E-2	6.975E+0
-9.404E-2	6.978E+0
-9.404E-2	7.004E+0
-9.566E-2	7.013E+0
-9.566E-2	6.988E+0
-9.566E-2	6.991E+0
-9.566E-2	7.007E+0
-9.404E-2	6.984E+0
-9.404E-2	6.994E+0
-9.728E-2	7.026E+0
-9.242E-2	7.033E+0
-9.404E-2	7.072E+0
-9.566E-2	7.088E+0
-9.566E-2	7.043E+0
-9.566E-2	7.010E+0
-9.566E-2	7.007E+0
-9.404E-2	7.082E+0
-9.728E-2	7.134E+0
-9.404E-2	7.108E+0
-9.242E-2	7.059E+0
-9.079E-2	7.049E+0
-9.242E-2	7.026E+0
-9.404E-2	6.994E+0
-9.566E-2	7.030E+0
-8.917E-2	7.017E+0
-9.404E-2	7.010E+0
-9.566E-2	7.036E+0
-9.404E-2	7.030E+0
-9.566E-2	7.000E+0
-9.728E-2	6.978E+0
-9.242E-2	6.971E+0
-9.890E-2	7.000E+0
-9.242E-2	7.030E+0
-9.566E-2	7.004E+0
-9.728E-2	7.036E+0
-9.404E-2	7.043E+0
-9.242E-2	7.013E+0
-9.242E-2	7.013E+0
-9.242E-2	7.078E+0
-9.079E-2	7.127E+0
-9.728E-2	7.121E+0
-9.404E-2	7.108E+0
-9.079E-2	7.085E+0
-9.242E-2	7.056E+0
-9.404E-2	7.017E+0
-9.566E-2	7.033E+0
-9.728E-2	7.033E+0
-9.566E-2	7.033E+0
-9.728E-2	7.056E+0
-9.728E-2	7.072E+0
-9.242E-2	7.065E+0
-9.728E-2	7.078E+0
-9.242E-2	7.030E+0
-9.404E-2	7.043E+0
-9.242E-2	7.111E+0
-9.728E-2	7.150E+0
-9.566E-2	7.101E+0
-9.566E-2	7.072E+0
-9.404E-2	7.049E+0
-9.404E-2	7.013E+0
-9.242E-2	7.023E+0
-9.242E-2	7.043E+0
-9.404E-2	7.026E+0
-9.404E-2	7.059E+0
-9.242E-2	7.056E+0
-9.728E-2	7.059E+0
-9.404E-2	7.146E+0
-9.242E-2	7.095E+0
-9.728E-2	6.975E+0
-9.242E-2	6.975E+0
-8.917E-2	7.017E+0
-9.566E-2	7.046E+0
-9.242E-2	6.991E+0
-9.242E-2	6.978E+0
-9.079E-2	7.043E+0
-9.404E-2	7.082E+0
-9.566E-2	7.056E+0
-9.566E-2	7.075E+0
-9.566E-2	7.101E+0
-9.566E-2	7.036E+0
-9.566E-2	6.971E+0
-9.079E-2	6.939E+0
-9.404E-2	6.903E+0
-9.890E-2	6.945E+0
-9.242E-2	6.997E+0
-9.404E-2	7.017E+0
-9.404E-2	7.020E+0
-9.242E-2	7.039E+0
-9.566E-2	7.007E+0
-9.404E-2	7.010E+0
-9.404E-2	7.072E+0
-9.728E-2	7.046E+0
-9.566E-2	6.991E+0
-9.242E-2	7.017E+0
-9.404E-2	7.036E+0
-9.728E-2	7.030E+0
-9.242E-2	7.007E+0
-9.404E-2	7.043E+0
-9.242E-2	7.101E+0
-9.566E-2	7.072E+0
-9.566E-2	7.010E+0
-9.566E-2	7.039E+0
-9.566E-2	7.036E+0
-9.404E-2	6.984E+0
-9.404E-2	6.968E+0
-9.566E-2	6.991E+0
-9.079E-2	7.036E+0
-9.566E-2	7.085E+0
-9.404E-2	7.082E+0
-9.242E-2	7.056E+0
-9.079E-2	7.036E+0
-9.566E-2	7.033E+0
-9.566E-2	7.026E+0
-9.566E-2	7.101E+0
-9.242E-2	7.111E+0
-9.728E-2	7.030E+0
-9.728E-2	7.020E+0
-9.404E-2	7.010E+0
-9.404E-2	7.013E+0
-1.005E-1	7.043E+0
-9.728E-2	7.069E+0
-9.404E-2	7.062E+0
-9.566E-2	7.004E+0
-9.404E-2	7.010E+0
-9.404E-2	7.049E+0
-9.404E-2	7.088E+0
-9.079E-2	7.039E+0
-9.404E-2	7.056E+0
-9.079E-2	7.023E+0
-9.404E-2	6.874E+0
-9.242E-2	6.923E+0
-9.404E-2	6.981E+0
-9.728E-2	7.046E+0
-9.242E-2	7.043E+0
-9.404E-2	6.958E+0
-9.728E-2	6.962E+0
-9.242E-2	7.020E+0
-9.242E-2	7.036E+0
-9.728E-2	7.075E+0
-9.404E-2	7.098E+0
-9.404E-2	7.065E+0
-9.242E-2	7.013E+0
-9.404E-2	7.059E+0
-9.404E-2	7.078E+0
-9.404E-2	7.069E+0
-9.566E-2	7.043E+0
-9.242E-2	7.023E+0
-9.242E-2	6.975E+0
-9.404E-2	6.988E+0
-9.566E-2	7.052E+0
-9.242E-2	7.049E+0
-9.404E-2	6.991E+0
-9.242E-2	7.004E+0
-9.566E-2	7.030E+0
-9.404E-2	7.062E+0
-9.404E-2	7.065E+0
-9.890E-2	7.072E+0
-9.404E-2	7.078E+0
-9.404E-2	7.056E+0
-9.242E-2	7.004E+0
-9.079E-2	7.020E+0
-9.404E-2	7.023E+0
-9.404E-2	7.023E+0
-9.728E-2	7.075E+0
-9.566E-2	7.052E+0
-9.566E-2	7.043E+0
-9.242E-2	7.010E+0
-9.566E-2	7.065E+0
-9.566E-2	7.117E+0
-9.404E-2	7.121E+0
-9.404E-2	7.088E+0
-9.242E-2	7.043E+0
-9.566E-2	6.997E+0
-9.404E-2	6.988E+0
-9.242E-2	7.033E+0
-9.404E-2	7.049E+0
-9.566E-2	7.043E+0
-9.079E-2	7.056E+0
-9.566E-2	7.101E+0
-9.404E-2	7.111E+0
-9.566E-2	7.069E+0
-9.242E-2	7.059E+0
-9.079E-2	7.065E+0
-9.728E-2	7.069E+0
-9.404E-2	7.030E+0
-9.566E-2	6.988E+0
-9.242E-2	6.991E+0
-9.566E-2	7.004E+0
-9.404E-2	7.046E+0
-9.242E-2	7.062E+0
-9.566E-2	7.056E+0
-9.404E-2	7.017E+0
-9.566E-2	7.075E+0
-9.566E-2	7.127E+0
-9.242E-2	7.062E+0
-9.404E-2	7.010E+0
-9.728E-2	7.039E+0
-9.404E-2	7.065E+0
-9.404E-2	7.036E+0
-9.404E-2	7.023E+0
-9.404E-2	7.046E+0
-9.404E-2	7.124E+0
-9.404E-2	7.156E+0
-9.728E-2	7.088E+0
-9.242E-2	7.072E+0
-9.079E-2	7.091E+0
-9.242E-2	7.039E+0
-9.566E-2	7.046E+0
-9.242E-2	7.075E+0
-9.242E-2	7.036E+0
-9.566E-2	7.062E+0
-9.404E-2	7.059E+0
-9.404E-2	6.997E+0
-9.242E-2	7.017E+0
-9.566E-2	7.078E+0
-9.242E-2	7.095E+0
-9.566E-2	7.036E+0
-9.404E-2	7.007E+0
-9.242E-2	7.033E+0
-9.242E-2	7.056E+0
-9.404E-2	7.043E+0
-9.242E-2	7.020E+0
-9.404E-2	7.046E+0
-9.404E-2	7.046E+0
-9.404E-2	7.036E+0
-9.404E-2	7.020E+0
-9.404E-2	7.017E+0
-9.404E-2	7.026E+0
-9.566E-2	7.062E+0
-9.566E-2	7.056E+0
-9.079E-2	7.052E+0
-9.566E-2	7.130E+0
-9.404E-2	7.169E+0
-9.242E-2	7.098E+0
-9.404E-2	7.059E+0
-9.404E-2	7.085E+0
-9.404E-2	7.072E+0
-9.079E-2	7.049E+0
-9.404E-2	7.023E+0
-9.728E-2	7.033E+0
-9.404E-2	7.004E+0
-9.404E-2	7.007E+0
-9.079E-2	7.010E+0
-9.566E-2	7.030E+0
-9.242E-2	7.091E+0
-9.242E-2	7.098E+0
-9.404E-2	7.078E+0
-9.566E-2	7.049E+0
-9.404E-2	7.010E+0
-9.404E-2	7.043E+0
-9.566E-2	7.078E+0
-9.404E-2	7.121E+0
-9.404E-2	7.078E+0
-9.566E-2	7.065E+0
-9.566E-2	7.062E+0
-9.242E-2	7.020E+0
-9.566E-2	7.036E+0
-9.404E-2	7.033E+0
-9.404E-2	7.039E+0
-9.404E-2	7.023E+0
-9.404E-2	7.017E+0
-9.404E-2	7.049E+0
-9.242E-2	7.013E+0
-9.728E-2	7.036E+0
-9.404E-2	7.098E+0
-9.404E-2	7.121E+0
-9.404E-2	7.059E+0
-9.728E-2	7.026E+0
-9.404E-2	7.043E+0
-9.404E-2	7.069E+0
-9.242E-2	7.101E+0
-9.728E-2	7.098E+0
-9.566E-2	7.046E+0
-9.566E-2	7.039E+0
-9.242E-2	7.000E+0
-9.566E-2	7.010E+0
-9.404E-2	7.052E+0
-9.404E-2	7.065E+0
-9.404E-2	7.052E+0
-9.566E-2	7.020E+0
-9.242E-2	6.988E+0
-9.404E-2	7.030E+0
-9.079E-2	7.072E+0
-9.404E-2	7.020E+0
-9.566E-2	7.020E+0
-9.242E-2	7.056E+0
-9.404E-2	7.049E+0
-9.404E-2	7.069E+0
-9.404E-2	7.091E+0
-9.404E-2	7.085E+0
-9.404E-2	7.056E+0
-9.404E-2	7.020E+0
-9.404E-2	7.004E+0
-9.242E-2	7.007E+0
-9.242E-2	7.007E+0
-9.566E-2	7.023E+0
-9.404E-2	7.052E+0
-9.404E-2	7.049E+0
-9.566E-2	7.020E+0
-9.404E-2	7.049E+0
-9.566E-2	7.062E+0
-9.404E-2	7.010E+0
-9.242E-2	7.004E+0
-9.242E-2	7.036E+0
-9.404E-2	7.072E+0
-9.242E-2	7.043E+0
-9.566E-2	7.062E+0
-9.404E-2	7.072E+0
-9.242E-2	7.013E+0
-9.242E-2	7.013E+0
-9.566E-2	7.039E+0
-9.566E-2	7.072E+0
-9.404E-2	7.030E+0
-9.404E-2	6.988E+0
-8.917E-2	7.017E+0
-9.404E-2	7.056E+0
-9.566E-2	7.062E+0
-9.404E-2	7.023E+0
-9.242E-2	7.020E+0
-9.404E-2	7.033E+0
-9.404E-2	7.010E+0
-9.404E-2	7.020E+0
-8.917E-2	7.085E+0
-9.404E-2	7.062E+0
-9.566E-2	6.975E+0
-9.404E-2	6.997E+0
-8.917E-2	7.056E+0
-9.566E-2	7.023E+0
-9.728E-2	7.026E+0
-9.242E-2	7.033E+0
-9.566E-2	7.033E+0
-9.404E-2	7.036E+0
-9.404E-2	7.004E+0
-9.079E-2	6.952E+0
-9.566E-2	6.932E+0
-9.079E-2	7.007E+0
-9.566E-2	7.023E+0
-9.404E-2	7.020E+0
-9.566E-2	7.052E+0
-9.566E-2	7.085E+0
-9.404E-2	7.101E+0
-9.242E-2	7.059E+0
-9.404E-2	7.020E+0
-9.242E-2	7.056E+0
-9.566E-2	7.095E+0
-9.242E-2	7.023E+0
-9.404E-2	7.020E+0
-9.404E-2	7.026E+0
-9.242E-2	7.043E+0
-9.242E-2	7.026E+0
-9.404E-2	7.065E+0
-9.242E-2	7.072E+0
-9.566E-2	7.114E+0
-9.404E-2	7.085E+0
-9.566E-2	7.030E+0
-9.242E-2	7.036E+0
-9.566E-2	7.026E+0
-9.079E-2	7.036E+0
-9.242E-2	7.039E+0
-9.890E-2	7.023E+0
-9.404E-2	7.017E+0
-9.242E-2	7.075E+0
-9.566E-2	7.088E+0
-9.566E-2	7.039E+0
-9.728E-2	7.039E+0
-9.404E-2	7.075E+0
-9.242E-2	7.033E+0
-9.242E-2	7.065E+0
-9.404E-2	7.062E+0
-9.566E-2	6.971E+0
-9.242E-2	6.968E+0
-9.404E-2	6.991E+0
-9.242E-2	7.026E+0
-9.242E-2	7.062E+0
-9.404E-2	7.039E+0
-9.404E-2	7.036E+0
-9.404E-2	7.056E+0
-9.079E-2	7.049E+0
-9.404E-2	7.033E+0
-9.404E-2	7.023E+0
-9.404E-2	7.026E+0
-9.404E-2	7.013E+0
-9.242E-2	6.991E+0
-9.242E-2	6.988E+0
-9.728E-2	7.000E+0
-9.079E-2	6.997E+0
-9.242E-2	7.000E+0
-9.404E-2	7.023E+0
-9.242E-2	7.088E+0
-9.242E-2	7.117E+0
-9.079E-2	7.062E+0
-9.566E-2	7.052E+0
-9.566E-2	7.104E+0
-9.404E-2	7.101E+0
-9.242E-2	7.069E+0
-9.242E-2	7.059E+0
-9.242E-2	7.043E+0
-9.242E-2	7.010E+0
-9.404E-2	7.039E+0
-9.242E-2	7.046E+0
-9.404E-2	7.033E+0
-9.079E-2	7.007E+0
-9.242E-2	6.994E+0
-9.242E-2	7.043E+0
-9.566E-2	7.033E+0
-9.079E-2	6.975E+0
-9.079E-2	7.023E+0
-9.242E-2	7.020E+0
-9.404E-2	7.000E+0
-9.404E-2	6.988E+0
-9.404E-2	7.026E+0
-9.242E-2	7.075E+0
-9.566E-2	7.065E+0
-9.242E-2	7.056E+0
-9.079E-2	7.062E+0
-9.404E-2	7.017E+0
-9.242E-2	7.013E+0
-9.404E-2	7.049E+0
-9.242E-2	7.017E+0
-9.242E-2	6.981E+0
-9.242E-2	6.981E+0
-9.079E-2	7.017E+0
-9.242E-2	7.013E+0
-9.404E-2	7.049E+0
-9.079E-2	7.039E+0
-9.404E-2	6.968E+0
-9.242E-2	7.000E+0
-9.242E-2	7.124E+0
-9.079E-2	7.101E+0
-8.593E-2	7.046E+0
-9.404E-2	7.039E+0
-9.242E-2	7.033E+0
-9.404E-2	7.033E+0
-9.404E-2	7.075E+0
-9.242E-2	7.039E+0
-9.242E-2	7.007E+0
-9.242E-2	7.030E+0
-9.242E-2	7.091E+0
-9.404E-2	7.108E+0
-9.079E-2	7.101E+0
-8.917E-2	7.069E+0
-9.079E-2	7.046E+0
-9.404E-2	7.046E+0
-9.242E-2	7.065E+0
-9.242E-2	7.078E+0
-9.242E-2	7.130E+0
-9.242E-2	7.130E+0
-9.566E-2	7.010E+0
-9.242E-2	6.994E+0
-9.404E-2	7.065E+0
-9.242E-2	7.072E+0
-9.404E-2	7.072E+0
-9.404E-2	7.056E+0
-9.404E-2	7.013E+0
-9.242E-2	7.052E+0
-9.242E-2	7.072E+0
-9.404E-2	7.026E+0
-9.242E-2	7.000E+0
-8.917E-2	7.010E+0
-9.404E-2	7.033E+0
-9.079E-2	7.017E+0
-9.404E-2	7.000E+0
-9.404E-2	7.049E+0
-9.404E-2	7.059E+0
-9.404E-2	7.043E+0
-9.242E-2	7.052E+0
-8.593E-2	7.030E+0
-9.079E-2	6.997E+0
-9.079E-2	6.991E+0
-9.079E-2	7.033E+0
-9.242E-2	7.023E+0
-9.566E-2	7.007E+0
-8.917E-2	7.013E+0
-8.917E-2	7.030E+0
-9.242E-2	7.062E+0
-9.242E-2	7.026E+0
-8.917E-2	7.072E+0
-9.079E-2	7.114E+0
-9.242E-2	7.078E+0
-9.079E-2	7.085E+0
-8.917E-2	7.072E+0
-9.404E-2	7.065E+0
-9.404E-2	7.023E+0
-8.755E-2	6.981E+0
-9.242E-2	6.949E+0
-9.242E-2	6.926E+0
-9.242E-2	6.971E+0
-9.404E-2	7.036E+0
-9.566E-2	7.030E+0
-9.242E-2	7.052E+0
-9.242E-2	7.033E+0
-9.566E-2	7.065E+0
-8.917E-2	7.124E+0
-9.079E-2	7.091E+0
-9.242E-2	7.082E+0
-9.242E-2	7.059E+0
-9.242E-2	7.004E+0
-9.079E-2	6.997E+0
-9.242E-2	7.004E+0
-9.242E-2	7.059E+0
-9.079E-2	7.098E+0
-9.242E-2	7.091E+0
-9.079E-2	7.091E+0
-9.242E-2	7.088E+0
-9.242E-2	7.085E+0
-9.079E-2	7.043E+0
-9.242E-2	7.026E+0
-9.242E-2	7.026E+0
-9.242E-2	7.007E+0
-9.242E-2	7.020E+0
-9.079E-2	6.994E+0
-9.566E-2	6.997E+0
-8.917E-2	7.049E+0
-8.917E-2	7.095E+0
-9.079E-2	7.117E+0
-9.079E-2	7.030E+0
-9.566E-2	6.981E+0
-9.404E-2	7.095E+0
-9.079E-2	7.146E+0
-8.917E-2	7.072E+0
-9.728E-2	7.046E+0
-8.917E-2	7.023E+0
-9.242E-2	7.020E+0
-9.404E-2	7.036E+0
-9.404E-2	7.069E+0
-9.242E-2	7.075E+0
-9.242E-2	7.075E+0
-9.079E-2	7.075E+0
-9.242E-2	7.062E+0
-8.917E-2	7.059E+0
-9.242E-2	7.059E+0
-9.242E-2	7.072E+0
-9.079E-2	7.117E+0
-9.242E-2	7.137E+0
-9.404E-2	7.052E+0
-9.242E-2	7.013E+0
-9.079E-2	7.033E+0
-9.404E-2	7.017E+0
-9.079E-2	7.049E+0
-9.242E-2	7.052E+0
-9.404E-2	7.036E+0
-9.079E-2	7.000E+0
-9.242E-2	6.988E+0
-9.079E-2	7.007E+0
-9.242E-2	7.039E+0
-9.079E-2	7.062E+0
-9.404E-2	7.043E+0
-9.079E-2	7.072E+0
-9.728E-2	7.134E+0
-9.242E-2	7.098E+0
-9.242E-2	7.049E+0
-9.242E-2	7.059E+0
-9.079E-2	7.085E+0
-9.566E-2	7.069E+0
-9.566E-2	7.030E+0
-9.404E-2	7.020E+0
-9.404E-2	7.013E+0
-9.242E-2	7.020E+0
-9.242E-2	7.026E+0
-9.242E-2	7.010E+0
-9.404E-2	6.984E+0
-9.242E-2	7.033E+0
-9.242E-2	7.056E+0
-9.242E-2	7.013E+0
-9.404E-2	7.033E+0
-9.079E-2	7.095E+0
-9.242E-2	7.065E+0
-9.242E-2	7.062E+0
-9.242E-2	7.017E+0
-9.079E-2	6.968E+0
-9.079E-2	6.991E+0
-8.917E-2	6.981E+0
-9.242E-2	7.026E+0
-9.079E-2	7.010E+0
-9.242E-2	6.975E+0
-9.079E-2	7.039E+0
-9.404E-2	6.994E+0
-9.242E-2	6.997E+0
-9.079E-2	7.075E+0
-9.242E-2	7.078E+0
-9.404E-2	7.039E+0
-9.079E-2	7.007E+0
-9.079E-2	7.052E+0
-9.242E-2	7.072E+0
-9.566E-2	7.039E+0
-9.079E-2	7.036E+0
-9.079E-2	7.020E+0
-9.404E-2	7.043E+0
-8.917E-2	7.052E+0
-9.242E-2	7.020E+0
-9.242E-2	7.104E+0
-9.079E-2	7.117E+0
-9.566E-2	7.062E+0
-9.242E-2	7.101E+0
-9.404E-2	7.104E+0
-9.404E-2	7.052E+0
-9.242E-2	7.043E+0
-9.079E-2	7.078E+0
-9.242E-2	7.075E+0
-9.404E-2	7.052E+0
-9.728E-2	7.075E+0
-9.566E-2	7.036E+0
-9.079E-2	6.997E+0
-9.079E-2	7.010E+0
-8.917E-2	7.043E+0
-9.079E-2	7.033E+0
-9.242E-2	7.036E+0
-9.079E-2	7.104E+0
-9.566E-2	7.049E+0
-9.242E-2	6.994E+0
-9.242E-2	7.007E+0
-9.242E-2	7.000E+0
-9.566E-2	7.010E+0
-8.917E-2	7.033E+0
-9.242E-2	7.023E+0
-9.079E-2	7.010E+0
-9.079E-2	7.036E+0
-9.566E-2	7.020E+0
-9.242E-2	7.020E+0
-9.242E-2	7.000E+0
-9.404E-2	6.971E+0
-9.404E-2	7.007E+0
-9.404E-2	7.056E+0
-9.566E-2	7.069E+0
-8.917E-2	7.026E+0
-8.755E-2	7.010E+0
-9.079E-2	7.072E+0
-9.404E-2	7.098E+0
-9.242E-2	7.072E+0
-8.917E-2	7.017E+0
-9.242E-2	7.036E+0
-9.404E-2	7.036E+0
-9.566E-2	7.010E+0
-9.404E-2	7.043E+0
-9.079E-2	7.059E+0
-9.079E-2	7.075E+0
-9.404E-2	7.078E+0
-9.242E-2	7.075E+0
-9.566E-2	7.085E+0
-9.404E-2	7.056E+0
-9.079E-2	7.030E+0
-9.404E-2	6.978E+0
-9.242E-2	7.026E+0
-9.728E-2	7.062E+0
-9.404E-2	7.052E+0
-9.404E-2	7.046E+0
-9.079E-2	7.033E+0
-9.404E-2	7.062E+0
-9.404E-2	7.049E+0
-9.404E-2	7.007E+0
-9.404E-2	7.000E+0
-9.079E-2	7.026E+0
-8.917E-2	7.052E+0
-9.079E-2	7.056E+0
-9.404E-2	6.988E+0
-9.242E-2	6.971E+0
-9.079E-2	6.971E+0
-8.755E-2	6.997E+0
-9.079E-2	6.971E+0
-8.917E-2	6.994E+0
-9.242E-2	7.046E+0
-9.404E-2	7.030E+0
-8.917E-2	7.039E+0
-9.242E-2	7.000E+0
-9.079E-2	6.965E+0
-9.566E-2	6.939E+0
-9.079E-2	6.958E+0
-8.917E-2	7.039E+0
-9.242E-2	7.101E+0
-8.917E-2	7.095E+0
-9.079E-2	7.007E+0
-9.566E-2	6.997E+0
-9.242E-2	7.023E+0
-9.079E-2	7.033E+0
-9.404E-2	7.085E+0
-9.404E-2	7.091E+0
-9.242E-2	7.043E+0
-9.242E-2	7.062E+0
-9.079E-2	7.065E+0
-9.242E-2	7.075E+0
-9.242E-2	7.069E+0
-9.404E-2	7.004E+0
-9.728E-2	6.991E+0
-9.404E-2	7.033E+0
-9.242E-2	6.981E+0
-9.079E-2	6.962E+0
-9.079E-2	6.997E+0
-9.404E-2	7.004E+0
-9.242E-2	6.988E+0
-9.404E-2	6.971E+0
-9.404E-2	7.030E+0
-9.404E-2	7.043E+0
-9.242E-2	7.039E+0
-9.079E-2	7.052E+0
-9.079E-2	7.020E+0
-9.242E-2	6.968E+0
-9.079E-2	7.023E+0
-9.242E-2	7.017E+0
-9.242E-2	6.997E+0
-9.404E-2	7.020E+0
-9.079E-2	7.039E+0
-9.404E-2	7.026E+0
-9.242E-2	7.010E+0
-9.404E-2	6.975E+0
-9.404E-2	6.994E+0
-9.242E-2	7.010E+0
-9.242E-2	7.020E+0
-9.404E-2	7.026E+0
-9.242E-2	7.020E+0
-9.079E-2	6.971E+0
-9.079E-2	6.916E+0
-9.242E-2	6.903E+0
-9.242E-2	6.965E+0
-9.079E-2	7.010E+0
-9.079E-2	7.052E+0
-9.242E-2	7.013E+0
-9.242E-2	7.000E+0
-9.404E-2	6.997E+0
-9.404E-2	7.013E+0
-9.079E-2	7.072E+0
-9.079E-2	7.065E+0
-9.079E-2	7.062E+0
-9.242E-2	7.043E+0
-9.242E-2	7.004E+0
-9.404E-2	7.000E+0
-9.079E-2	7.010E+0
-9.079E-2	7.004E+0
-9.242E-2	7.000E+0
-9.404E-2	7.036E+0
-9.404E-2	7.033E+0
-9.566E-2	7.033E+0
-9.242E-2	7.033E+0
-9.404E-2	7.065E+0
-9.242E-2	7.062E+0
-9.404E-2	7.033E+0
-9.404E-2	7.059E+0
-9.079E-2	7.069E+0
-9.566E-2	7.049E+0
-9.242E-2	7.059E+0
-9.079E-2	7.075E+0
-9.404E-2	7.062E+0
-9.242E-2	7.043E+0
-9.242E-2	7.078E+0
-8.917E-2	7.013E+0
-9.566E-2	6.981E+0
-9.242E-2	7.049E+0
-8.917E-2	7.052E+0
-9.242E-2	7.017E+0
-9.404E-2	7.020E+0
-9.079E-2	7.059E+0
-9.242E-2	7.072E+0
-9.242E-2	7.039E+0
-9.404E-2	7.082E+0
-8.755E-2	7.085E+0
-9.242E-2	7.072E+0
-9.404E-2	7.065E+0
-9.242E-2	7.007E+0
-9.404E-2	7.017E+0
-9.079E-2	7.033E+0
-9.242E-2	7.049E+0
-9.566E-2	7.020E+0
-9.404E-2	6.939E+0
-9.079E-2	7.020E+0
-9.404E-2	7.033E+0
-9.404E-2	7.026E+0
-9.079E-2	7.082E+0
-9.242E-2	7.036E+0
-9.404E-2	7.059E+0
-9.728E-2	7.098E+0
-9.242E-2	7.056E+0
-9.079E-2	7.056E+0
-8.917E-2	7.004E+0
-9.242E-2	6.984E+0
-9.566E-2	7.000E+0
-9.242E-2	7.036E+0
-9.242E-2	6.991E+0
-9.242E-2	6.955E+0
-9.079E-2	6.997E+0
-9.079E-2	7.010E+0
-9.566E-2	7.049E+0
-9.242E-2	7.095E+0
-9.566E-2	7.069E+0
-9.242E-2	7.036E+0
-9.242E-2	7.000E+0
-9.566E-2	6.981E+0
-9.079E-2	7.007E+0
-9.404E-2	7.101E+0
-9.728E-2	7.104E+0
-9.242E-2	7.039E+0
-9.404E-2	7.017E+0
-9.404E-2	7.036E+0
-9.242E-2	7.030E+0
-9.242E-2	7.043E+0
-9.079E-2	7.039E+0
-9.079E-2	7.030E+0
-9.566E-2	7.010E+0
-9.242E-2	7.056E+0
-9.242E-2	7.085E+0
-8.917E-2	7.078E+0
-9.728E-2	7.075E+0
-9.242E-2	7.056E+0
-9.242E-2	7.069E+0
-9.404E-2	7.052E+0
-9.079E-2	7.026E+0
-9.079E-2	7.036E+0
-9.242E-2	7.013E+0
-9.079E-2	7.046E+0
-9.242E-2	7.062E+0
-9.242E-2	7.056E+0
-9.242E-2	7.020E+0
-9.079E-2	6.975E+0
-9.404E-2	6.965E+0
-9.079E-2	6.952E+0
-9.242E-2	6.978E+0
-8.917E-2	6.942E+0
-9.404E-2	7.010E+0
-8.755E-2	7.043E+0
-9.242E-2	7.013E+0
-8.917E-2	7.052E+0
-9.079E-2	7.059E+0
-9.566E-2	7.020E+0
-8.755E-2	7.017E+0
-9.242E-2	7.043E+0
-9.566E-2	7.017E+0
-9.079E-2	6.958E+0
-9.404E-2	6.984E+0
-9.079E-2	7.069E+0
-9.728E-2	7.095E+0
-9.566E-2	7.085E+0
-9.079E-2	7.046E+0
-9.079E-2	7.030E+0
-9.242E-2	7.036E+0
-9.242E-2	7.007E+0
-9.242E-2	7.020E+0
-9.079E-2	7.033E+0
-9.404E-2	7.010E+0
-9.079E-2	6.978E+0
-8.917E-2	6.997E+0
-9.079E-2	7.065E+0
-9.566E-2	7.104E+0
-9.079E-2	7.052E+0
-9.079E-2	7.026E+0
-9.404E-2	7.017E+0
-9.728E-2	7.010E+0
-9.079E-2	7.033E+0
-9.079E-2	6.994E+0
-8.917E-2	6.984E+0
-9.404E-2	6.994E+0
-9.079E-2	7.000E+0
-9.242E-2	7.065E+0
-9.079E-2	7.059E+0
-9.404E-2	7.020E+0
-8.917E-2	7.026E+0
-8.917E-2	7.085E+0
-9.242E-2	7.098E+0
-9.079E-2	7.059E+0
-9.079E-2	7.072E+0
-9.404E-2	7.039E+0
-9.404E-2	6.981E+0
-9.404E-2	6.955E+0
-9.404E-2	6.965E+0
-9.079E-2	7.004E+0
-9.079E-2	7.052E+0
-9.566E-2	7.000E+0
-9.079E-2	6.965E+0
-9.242E-2	7.069E+0
-9.242E-2	7.095E+0
-9.566E-2	7.039E+0
-9.242E-2	7.013E+0
-9.079E-2	6.968E+0
-9.404E-2	6.984E+0
-9.404E-2	7.000E+0
-9.079E-2	6.997E+0
-9.242E-2	7.010E+0
-9.079E-2	7.004E+0
-9.404E-2	7.030E+0
-9.079E-2	7.072E+0
-9.079E-2	7.075E+0
-9.079E-2	7.052E+0
-9.242E-2	7.065E+0
-9.079E-2	7.062E+0
-9.242E-2	7.056E+0
-9.079E-2	7.078E+0
-9.404E-2	7.117E+0
-9.242E-2	7.059E+0
-9.404E-2	7.039E+0
-9.242E-2	7.091E+0
-9.404E-2	7.117E+0
-9.404E-2	7.085E+0
-9.079E-2	7.030E+0
-9.079E-2	7.004E+0
-9.242E-2	7.013E+0
-9.242E-2	7.023E+0
-8.917E-2	7.030E+0
-9.242E-2	7.026E+0
-9.404E-2	7.007E+0
-9.566E-2	6.981E+0
-9.404E-2	7.036E+0
-8.917E-2	7.075E+0
-9.242E-2	7.085E+0
-9.242E-2	7.062E+0
-8.917E-2	7.023E+0
-9.242E-2	6.981E+0
-9.404E-2	7.013E+0
-9.079E-2	7.065E+0
-8.755E-2	7.007E+0
-9.566E-2	6.971E+0
-9.079E-2	6.984E+0
-9.242E-2	6.978E+0
-9.079E-2	7.010E+0
-9.566E-2	7.046E+0
-9.079E-2	6.994E+0
-9.079E-2	6.936E+0
-9.242E-2	6.975E+0
-9.079E-2	7.046E+0
-9.079E-2	7.059E+0
-9.079E-2	7.059E+0
-9.242E-2	7.059E+0
-9.079E-2	6.994E+0
-9.404E-2	7.036E+0
-9.242E-2	7.043E+0
-9.404E-2	7.033E+0
-8.917E-2	7.062E+0
-9.242E-2	7.111E+0
-9.242E-2	7.085E+0
-9.079E-2	7.036E+0
-9.404E-2	7.069E+0
-9.242E-2	7.004E+0
-9.242E-2	7.010E+0
-9.242E-2	7.062E+0
-8.917E-2	7.043E+0
-9.242E-2	7.075E+0
-9.404E-2	7.085E+0
-9.079E-2	7.039E+0
-9.242E-2	7.023E+0
-9.242E-2	7.065E+0
-9.242E-2	7.049E+0
-9.079E-2	6.968E+0
-8.917E-2	6.968E+0
-9.242E-2	7.030E+0
-9.404E-2	7.026E+0
-9.079E-2	7.004E+0
-9.242E-2	7.017E+0
-9.404E-2	7.026E+0
-9.242E-2	6.965E+0
-9.242E-2	6.949E+0
-9.242E-2	6.994E+0
-9.079E-2	7.030E+0
-9.242E-2	7.030E+0
-9.404E-2	7.049E+0
-9.242E-2	7.065E+0
-9.242E-2	7.059E+0
-9.242E-2	7.023E+0
-9.242E-2	7.010E+0
-9.566E-2	6.991E+0
-9.079E-2	6.994E+0
-9.242E-2	7.059E+0
-9.242E-2	7.101E+0
-9.242E-2	7.124E+0
-9.079E-2	7.117E+0
-9.242E-2	7.046E+0
-9.079E-2	6.971E+0
-9.079E-2	7.007E+0
-9.404E-2	7.046E+0
-9.566E-2	7.082E+0
-9.079E-2	7.033E+0
-9.242E-2	6.984E+0
-9.079E-2	6.958E+0
-9.242E-2	6.965E+0
-9.404E-2	7.007E+0
-8.917E-2	7.069E+0
-9.079E-2	7.072E+0
-9.566E-2	7.000E+0
-9.079E-2	7.004E+0
-8.917E-2	7.010E+0
-9.566E-2	6.984E+0
-8.917E-2	6.978E+0
-9.404E-2	6.984E+0
-9.242E-2	6.975E+0
-9.404E-2	7.020E+0
-9.404E-2	7.039E+0
-9.079E-2	7.017E+0
-9.242E-2	7.030E+0
-9.242E-2	7.033E+0
-9.079E-2	6.997E+0
-9.404E-2	7.020E+0
-9.242E-2	7.069E+0
-9.079E-2	7.082E+0
-9.079E-2	7.017E+0
-9.079E-2	6.978E+0
-9.242E-2	6.962E+0
-9.242E-2	7.020E+0
-9.404E-2	7.095E+0
-9.079E-2	7.065E+0
-9.242E-2	7.026E+0
-9.242E-2	7.007E+0
-8.917E-2	7.017E+0
-9.079E-2	7.065E+0
-9.079E-2	7.108E+0
-9.242E-2	7.095E+0
-9.404E-2	7.010E+0
-9.079E-2	7.004E+0
-9.242E-2	7.000E+0
-9.242E-2	6.984E+0
-9.566E-2	7.033E+0
-8.917E-2	7.065E+0
-9.079E-2	7.052E+0
-9.079E-2	7.056E+0
-9.079E-2	7.078E+0
-9.079E-2	7.020E+0
-9.079E-2	6.975E+0
-9.404E-2	6.965E+0
-9.242E-2	7.023E+0
-9.404E-2	7.095E+0
-9.404E-2	7.056E+0
-9.079E-2	7.020E+0
-9.079E-2	7.010E+0
-8.917E-2	6.988E+0
-9.242E-2	7.020E+0
-9.404E-2	7.030E+0
-9.079E-2	7.052E+0
-9.242E-2	7.023E+0
-9.079E-2	6.994E+0
-9.079E-2	6.975E+0
-9.079E-2	6.975E+0
-9.079E-2	7.000E+0
-8.917E-2	7.049E+0
-8.917E-2	7.065E+0
-8.917E-2	7.033E+0
-8.755E-2	7.039E+0
-9.242E-2	7.010E+0
-9.404E-2	7.010E+0
-9.079E-2	7.033E+0
-9.079E-2	7.069E+0
-9.242E-2	7.072E+0
-9.242E-2	7.062E+0
-9.242E-2	7.033E+0
-9.079E-2	7.013E+0
-9.079E-2	7.013E+0
-9.404E-2	7.085E+0
-9.079E-2	7.082E+0
-9.079E-2	7.039E+0
-9.242E-2	7.039E+0
-9.404E-2	7.023E+0
-9.404E-2	6.988E+0
-9.079E-2	6.991E+0
-9.079E-2	6.991E+0
-9.404E-2	7.004E+0
-9.242E-2	7.033E+0
-9.242E-2	7.033E+0
-8.593E-2	7.030E+0
-9.404E-2	7.017E+0
-9.079E-2	7.010E+0
-9.079E-2	6.997E+0
-9.079E-2	6.971E+0
-9.404E-2	6.988E+0
-8.917E-2	7.039E+0
-9.079E-2	7.065E+0
-9.242E-2	7.062E+0
-8.917E-2	7.062E+0
-9.404E-2	7.062E+0
-8.917E-2	7.065E+0
-8.917E-2	7.056E+0
-9.079E-2	7.020E+0
-9.242E-2	6.994E+0
-9.242E-2	7.023E+0
-9.079E-2	7.072E+0
-9.242E-2	7.085E+0
-9.079E-2	7.069E+0
-8.917E-2	7.007E+0
-8.755E-2	6.962E+0
-9.079E-2	6.968E+0
-9.079E-2	6.984E+0
-9.079E-2	6.997E+0
-9.242E-2	7.010E+0
-8.755E-2	7.013E+0
-9.242E-2	6.991E+0
-8.917E-2	7.017E+0
-9.242E-2	7.091E+0
-8.917E-2	7.069E+0
-9.404E-2	7.036E+0
-9.079E-2	7.000E+0
-8.917E-2	7.026E+0
-9.242E-2	7.130E+0
-9.079E-2	7.117E+0
-8.593E-2	7.062E+0
-9.242E-2	7.017E+0
-9.242E-2	7.000E+0
-8.755E-2	7.010E+0
-9.079E-2	7.059E+0
-9.079E-2	7.020E+0
-9.242E-2	6.984E+0
-9.404E-2	6.991E+0
-9.242E-2	7.030E+0
-9.242E-2	7.023E+0
-9.079E-2	7.013E+0
-9.079E-2	7.004E+0
-9.242E-2	6.994E+0
-9.079E-2	7.030E+0
-9.079E-2	7.026E+0
-9.079E-2	6.994E+0
-9.079E-2	7.030E+0
-9.079E-2	7.046E+0
-8.917E-2	7.017E+0
-8.917E-2	6.988E+0
-9.079E-2	6.978E+0
-8.917E-2	7.026E+0
-8.917E-2	7.030E+0
-9.079E-2	6.984E+0
-9.242E-2	6.991E+0
-9.404E-2	6.988E+0
-9.079E-2	7.010E+0
-9.079E-2	7.043E+0
-9.242E-2	7.023E+0
-9.242E-2	6.984E+0
-9.079E-2	7.000E+0
-9.242E-2	7.049E+0
-8.593E-2	7.075E+0
-9.242E-2	7.059E+0
-9.079E-2	7.039E+0
-9.079E-2	7.033E+0
-9.242E-2	7.043E+0
-9.404E-2	7.026E+0
-9.079E-2	7.000E+0
-9.242E-2	7.013E+0
-9.404E-2	6.971E+0
-9.242E-2	6.978E+0
-9.242E-2	7.039E+0
-9.079E-2	7.052E+0
-9.079E-2	7.033E+0
-9.404E-2	7.052E+0
-9.242E-2	7.043E+0
-9.079E-2	7.010E+0
-9.242E-2	7.072E+0
-9.242E-2	7.127E+0
-9.242E-2	7.088E+0
-9.566E-2	7.023E+0
-9.079E-2	6.984E+0
-9.079E-2	6.965E+0
-8.917E-2	7.000E+0
-9.079E-2	6.997E+0
-9.242E-2	6.997E+0
-9.404E-2	7.033E+0
-9.079E-2	7.049E+0
-9.242E-2	6.997E+0
-9.404E-2	6.981E+0
-9.242E-2	7.043E+0
-9.079E-2	7.062E+0
-9.404E-2	7.046E+0
-9.079E-2	7.010E+0
-9.242E-2	7.000E+0
-9.242E-2	7.007E+0
-8.755E-2	6.997E+0
-9.242E-2	7.017E+0
-9.079E-2	7.056E+0
-9.079E-2	7.049E+0
-9.079E-2	7.049E+0
-9.242E-2	7.052E+0
-8.755E-2	6.984E+0
-9.079E-2	6.936E+0
-9.404E-2	7.013E+0
-9.079E-2	7.036E+0
-9.404E-2	6.997E+0
-9.242E-2	7.033E+0
-9.242E-2	7.091E+0
-9.079E-2	7.039E+0
-9.242E-2	7.004E+0
-9.242E-2	6.997E+0
-8.917E-2	6.994E+0
-9.079E-2	7.043E+0
-8.917E-2	7.039E+0
-9.404E-2	7.036E+0
-8.917E-2	7.049E+0
-9.404E-2	7.030E+0
-8.917E-2	6.997E+0
-9.079E-2	7.030E+0
-8.917E-2	7.065E+0
-9.079E-2	7.056E+0
-9.242E-2	7.069E+0
-9.079E-2	7.036E+0
-9.079E-2	7.043E+0
-8.917E-2	7.121E+0
-9.242E-2	7.124E+0
-9.242E-2	7.127E+0
-9.404E-2	7.114E+0
-9.242E-2	7.039E+0
-9.079E-2	6.984E+0
-9.404E-2	6.988E+0
-8.755E-2	7.059E+0
-9.079E-2	7.104E+0
-9.079E-2	7.111E+0
-9.566E-2	7.117E+0
-8.917E-2	7.111E+0
-9.566E-2	7.072E+0
-9.242E-2	7.056E+0
-9.566E-2	6.988E+0
-9.079E-2	6.952E+0
-9.079E-2	7.007E+0
-9.242E-2	7.030E+0
-9.404E-2	6.984E+0
-9.404E-2	6.952E+0
-9.242E-2	6.975E+0
-9.079E-2	7.000E+0
-9.404E-2	7.020E+0
-8.917E-2	7.036E+0
-9.242E-2	7.026E+0
-9.242E-2	7.013E+0
-9.404E-2	7.036E+0
-9.404E-2	7.075E+0
-9.404E-2	7.017E+0
-9.404E-2	6.955E+0
-9.079E-2	6.978E+0
-9.242E-2	7.065E+0
-9.242E-2	7.098E+0
-9.242E-2	7.043E+0
-9.242E-2	7.017E+0
-9.079E-2	7.052E+0
-9.079E-2	7.062E+0
-9.079E-2	6.991E+0
-9.242E-2	6.984E+0
-9.404E-2	7.033E+0
-9.242E-2	7.056E+0
-9.242E-2	7.023E+0
-9.566E-2	6.981E+0
-9.079E-2	6.968E+0
-9.242E-2	7.033E+0
-9.242E-2	7.046E+0
-9.566E-2	7.062E+0
-9.728E-2	7.023E+0
-9.566E-2	7.000E+0
-9.242E-2	7.030E+0
-9.404E-2	7.007E+0
-9.566E-2	7.010E+0
-9.566E-2	7.017E+0
-9.079E-2	6.975E+0
-9.404E-2	6.978E+0
-9.728E-2	6.971E+0
-9.404E-2	6.997E+0
-9.242E-2	7.013E+0
-9.566E-2	6.975E+0
-9.728E-2	7.043E+0
-9.566E-2	7.082E+0
-9.079E-2	7.033E+0
-9.890E-2	7.000E+0
-9.404E-2	7.039E+0
-9.566E-2	7.101E+0
-9.566E-2	7.072E+0
-9.404E-2	7.072E+0
-9.728E-2	7.085E+0
-9.890E-2	7.036E+0
-9.566E-2	7.023E+0
-9.728E-2	7.020E+0
-9.728E-2	7.062E+0
-9.566E-2	7.137E+0
-9.728E-2	7.108E+0
-9.728E-2	7.036E+0
-9.728E-2	6.991E+0
-9.566E-2	7.062E+0
-9.242E-2	7.062E+0
-9.728E-2	6.965E+0
-9.890E-2	7.004E+0
-9.566E-2	7.085E+0
-9.890E-2	7.072E+0
-9.728E-2	7.017E+0
-9.728E-2	6.958E+0
-9.404E-2	6.971E+0
-9.890E-2	7.072E+0
-9.728E-2	7.065E+0
-9.566E-2	6.997E+0
-9.728E-2	6.971E+0
-9.728E-2	6.926E+0
-9.890E-2	7.004E+0
-9.728E-2	7.023E+0
-9.404E-2	7.017E+0
-9.890E-2	7.030E+0
-9.890E-2	7.023E+0
-9.890E-2	7.007E+0
-1.005E-1	7.023E+0
-9.890E-2	7.078E+0
-9.728E-2	7.121E+0
-9.566E-2	7.098E+0
-9.728E-2	7.023E+0
-9.728E-2	6.975E+0
-9.890E-2	7.046E+0
-9.728E-2	7.091E+0
-9.890E-2	7.098E+0
-9.890E-2	7.104E+0
-9.890E-2	7.039E+0
-9.890E-2	7.000E+0
-9.728E-2	7.039E+0
-9.890E-2	7.013E+0
-9.728E-2	6.975E+0
-9.890E-2	7.017E+0
-9.566E-2	7.049E+0
-9.728E-2	7.049E+0
-9.890E-2	7.062E+0
-9.566E-2	7.052E+0
-9.566E-2	6.994E+0
-9.890E-2	6.965E+0
-9.566E-2	6.991E+0
-1.021E-1	7.036E+0
-9.890E-2	7.056E+0
-9.566E-2	7.046E+0
-9.890E-2	7.062E+0
-9.890E-2	7.043E+0
-9.890E-2	7.026E+0
-9.566E-2	7.017E+0
-1.005E-1	7.030E+0
-9.890E-2	6.997E+0
-9.728E-2	6.955E+0
-9.890E-2	6.984E+0
-9.890E-2	7.030E+0
-9.728E-2	7.052E+0
-9.728E-2	7.007E+0
-9.728E-2	6.997E+0
-1.005E-1	6.988E+0
-1.005E-1	7.017E+0
-9.404E-2	7.007E+0
-9.728E-2	6.965E+0
-9.890E-2	6.994E+0
-9.890E-2	7.020E+0
-9.890E-2	7.030E+0
-9.890E-2	7.078E+0
-1.005E-1	7.062E+0
-9.728E-2	7.010E+0
-9.890E-2	6.923E+0
-9.728E-2	6.945E+0
-9.890E-2	6.978E+0
-1.005E-1	7.007E+0
-9.566E-2	7.030E+0
-9.566E-2	7.056E+0
-9.728E-2	7.059E+0
-1.005E-1	7.049E+0
-9.566E-2	7.007E+0
-9.890E-2	6.949E+0
-1.021E-1	7.017E+0
-1.005E-1	7.046E+0
-9.404E-2	7.023E+0
-9.728E-2	7.010E+0
-9.728E-2	7.023E+0
-1.005E-1	7.072E+0
-9.404E-2	7.101E+0
-9.890E-2	7.023E+0
-9.890E-2	7.017E+0
-9.566E-2	7.065E+0
-9.728E-2	7.065E+0
-1.021E-1	7.039E+0
-1.005E-1	7.049E+0
-9.404E-2	7.078E+0
-9.566E-2	7.078E+0
-9.890E-2	7.049E+0
-9.566E-2	7.013E+0
-9.728E-2	7.017E+0
-9.728E-2	7.023E+0
-9.566E-2	6.952E+0
-1.038E-1	6.975E+0
-9.728E-2	7.036E+0
-9.728E-2	7.056E+0
-9.566E-2	7.036E+0
-9.890E-2	7.043E+0
-9.728E-2	7.030E+0
-9.728E-2	7.023E+0
-9.890E-2	7.085E+0
-1.005E-1	7.101E+0
-9.728E-2	7.052E+0
-9.728E-2	7.004E+0
-9.566E-2	7.007E+0
-1.005E-1	7.017E+0
-9.566E-2	7.023E+0
-9.728E-2	7.075E+0
-9.566E-2	7.072E+0
-9.728E-2	7.023E+0
-9.890E-2	7.020E+0
-9.728E-2	6.991E+0
-9.404E-2	6.997E+0
-9.566E-2	7.039E+0
-9.728E-2	7.065E+0
-9.728E-2	7.098E+0
-9.728E-2	7.052E+0
-9.728E-2	7.030E+0
-1.005E-1	7.017E+0
-9.728E-2	6.962E+0
-1.021E-1	6.962E+0
-9.890E-2	7.013E+0
-9.728E-2	7.056E+0
-9.890E-2	7.082E+0
-9.566E-2	7.046E+0
-1.005E-1	6.949E+0
-9.566E-2	6.981E+0
-9.404E-2	7.010E+0
-9.566E-2	6.965E+0
-1.005E-1	6.955E+0
-1.021E-1	7.030E+0
-9.890E-2	7.059E+0
-1.005E-1	7.033E+0
-1.005E-1	7.020E+0
-9.728E-2	7.010E+0
-9.890E-2	7.004E+0
-9.566E-2	7.000E+0
-1.005E-1	6.968E+0
-9.728E-2	6.975E+0
-9.890E-2	7.000E+0
-9.404E-2	7.013E+0
-1.005E-1	7.056E+0
-9.890E-2	7.078E+0
-9.728E-2	7.082E+0
-9.890E-2	7.062E+0
-9.566E-2	7.049E+0
-9.566E-2	7.046E+0
-9.566E-2	7.023E+0
-9.566E-2	7.036E+0
-9.890E-2	7.049E+0
-9.566E-2	6.984E+0
-9.566E-2	6.971E+0
-9.566E-2	6.984E+0
-1.005E-1	6.981E+0
-1.005E-1	6.971E+0
-1.005E-1	6.968E+0
-9.728E-2	7.026E+0
-9.404E-2	7.052E+0
-9.566E-2	7.033E+0
-9.728E-2	7.059E+0
-9.566E-2	7.049E+0
-9.890E-2	7.056E+0
-9.728E-2	7.046E+0
-9.890E-2	7.056E+0
-9.728E-2	7.075E+0
-9.566E-2	7.065E+0
-9.728E-2	7.052E+0
-9.890E-2	7.030E+0
-9.566E-2	6.988E+0
-9.890E-2	6.965E+0
-9.728E-2	7.036E+0
-9.566E-2	7.137E+0
-9.566E-2	7.114E+0
-9.890E-2	7.043E+0
-9.566E-2	7.007E+0
-9.404E-2	6.971E+0
-9.728E-2	6.991E+0
-9.728E-2	7.026E+0
-9.566E-2	7.075E+0
-9.404E-2	7.143E+0
-9.566E-2	7.091E+0
-9.566E-2	7.036E+0
-9.566E-2	7.023E+0
-9.404E-2	7.072E+0
-9.404E-2	7.111E+0
-9.890E-2	7.072E+0
-9.728E-2	7.020E+0
-9.566E-2	7.023E+0
-9.728E-2	7.056E+0
-9.566E-2	7.059E+0
-9.566E-2	7.043E+0
-9.728E-2	7.020E+0
-9.566E-2	7.007E+0
-9.566E-2	7.017E+0
-9.728E-2	7.023E+0
-9.728E-2	7.000E+0
-9.566E-2	7.007E+0
-9.728E-2	7.013E+0
-9.728E-2	7.023E+0
-9.566E-2	7.036E+0
-9.728E-2	6.988E+0
-9.728E-2	6.942E+0
-9.728E-2	6.958E+0
-9.566E-2	7.020E+0
-9.728E-2	7.056E+0
-9.728E-2	7.046E+0
-9.566E-2	7.023E+0
-9.566E-2	7.020E+0
-9.890E-2	7.013E+0
-9.728E-2	6.984E+0
-9.404E-2	7.030E+0
-9.728E-2	7.069E+0
-9.566E-2	7.056E+0
-9.728E-2	7.065E+0
-9.890E-2	7.043E+0
-9.566E-2	7.036E+0
-9.728E-2	7.052E+0
-9.728E-2	7.030E+0
-9.566E-2	7.013E+0
-9.566E-2	7.039E+0
-9.566E-2	7.124E+0
-9.728E-2	7.156E+0
-9.566E-2	7.085E+0
-9.242E-2	7.017E+0
-9.728E-2	7.072E+0
-9.566E-2	7.104E+0
-9.566E-2	7.059E+0
-9.566E-2	7.059E+0
-9.566E-2	7.004E+0
-9.242E-2	6.997E+0
-9.728E-2	7.049E+0
-9.242E-2	6.975E+0
-9.566E-2	6.997E+0
-9.566E-2	7.023E+0
-9.404E-2	7.000E+0
-9.404E-2	7.020E+0
-9.404E-2	7.036E+0
-9.566E-2	7.013E+0
-9.404E-2	7.020E+0
-9.566E-2	7.026E+0
-9.404E-2	7.020E+0
-9.566E-2	6.981E+0
-9.566E-2	7.017E+0
-9.404E-2	7.065E+0
-9.566E-2	7.085E+0
-9.404E-2	7.111E+0
-9.404E-2	7.088E+0
-9.566E-2	7.052E+0
-9.728E-2	7.004E+0
-9.566E-2	7.039E+0
-9.404E-2	7.082E+0
-9.566E-2	7.082E+0
-9.566E-2	7.049E+0
-9.404E-2	6.984E+0
-9.404E-2	7.000E+0
-9.242E-2	7.049E+0
-9.242E-2	7.085E+0
-9.242E-2	7.108E+0
-9.566E-2	7.121E+0
-9.404E-2	7.059E+0
-9.566E-2	7.004E+0
-9.728E-2	7.010E+0
-9.404E-2	7.039E+0
-9.404E-2	7.017E+0
-9.566E-2	7.039E+0
-9.404E-2	7.049E+0
-9.242E-2	7.033E+0
-9.404E-2	7.010E+0
-9.404E-2	7.020E+0
-9.728E-2	7.095E+0
-9.404E-2	7.062E+0
-9.242E-2	6.968E+0
-9.079E-2	6.991E+0
-9.728E-2	7.004E+0
-9.404E-2	7.046E+0
-9.728E-2	7.098E+0
-9.728E-2	7.104E+0
-9.566E-2	7.065E+0
-9.404E-2	7.017E+0
-9.566E-2	6.965E+0
-9.404E-2	7.000E+0
-9.728E-2	7.091E+0
-9.566E-2	7.130E+0
-9.404E-2	7.043E+0
-9.404E-2	6.991E+0
-9.404E-2	7.010E+0
-9.566E-2	7.056E+0
-9.404E-2	7.127E+0
-9.566E-2	7.114E+0
-9.890E-2	7.020E+0
-9.404E-2	6.988E+0
-9.566E-2	7.030E+0
-9.566E-2	7.069E+0
-9.566E-2	7.026E+0
-9.404E-2	7.036E+0
-9.728E-2	7.033E+0
-9.566E-2	7.030E+0
-9.566E-2	7.043E+0
-9.404E-2	7.117E+0
-9.728E-2	7.137E+0
-9.404E-2	7.056E+0
-9.566E-2	6.988E+0
-9.242E-2	7.000E+0
-9.566E-2	7.036E+0
-9.404E-2	7.072E+0
-9.728E-2	7.065E+0
-9.566E-2	7.036E+0
-9.404E-2	7.085E+0
-9.079E-2	7.069E+0
-9.566E-2	7.056E+0
-9.566E-2	7.017E+0
-9.566E-2	7.010E+0
-9.566E-2	7.023E+0
-9.728E-2	7.043E+0
-9.890E-2	7.052E+0
-9.404E-2	7.000E+0
-9.566E-2	6.952E+0
-9.566E-2	6.994E+0
-9.404E-2	7.023E+0
-9.404E-2	7.020E+0
-9.728E-2	7.030E+0
-9.890E-2	7.039E+0
-9.404E-2	7.020E+0
-9.566E-2	7.007E+0
-9.566E-2	7.069E+0
-9.566E-2	7.111E+0
-9.728E-2	7.091E+0
-1.005E-1	7.098E+0
-9.890E-2	7.046E+0
-9.566E-2	7.033E+0
-9.404E-2	7.072E+0
-9.728E-2	7.085E+0
-9.242E-2	7.059E+0
-1.005E-1	7.043E+0
-9.728E-2	7.052E+0
-9.566E-2	7.017E+0
-9.728E-2	6.984E+0
-9.728E-2	6.942E+0
-9.728E-2	6.968E+0
-9.566E-2	7.017E+0
-9.890E-2	7.046E+0
-9.890E-2	7.023E+0
-9.728E-2	7.030E+0
-9.728E-2	7.056E+0
-9.566E-2	7.059E+0
-9.728E-2	7.023E+0
-9.404E-2	7.046E+0
-9.890E-2	7.085E+0
-9.728E-2	7.052E+0
-9.566E-2	7.059E+0
-9.566E-2	7.017E+0
-9.566E-2	6.958E+0
-9.566E-2	6.991E+0
-9.728E-2	7.020E+0
-9.728E-2	7.036E+0
-9.404E-2	7.046E+0
-9.566E-2	7.030E+0
-9.728E-2	7.007E+0
-1.005E-1	7.036E+0
-9.566E-2	6.991E+0
-9.404E-2	7.013E+0
-9.728E-2	7.049E+0
-9.728E-2	7.017E+0
-9.566E-2	7.004E+0
-9.566E-2	7.033E+0
-9.728E-2	7.036E+0
-9.566E-2	7.059E+0
-9.566E-2	7.059E+0
-9.404E-2	7.069E+0
-9.404E-2	7.069E+0
-9.566E-2	7.046E+0
-9.566E-2	7.000E+0
-9.566E-2	7.010E+0
-9.890E-2	7.065E+0
-9.566E-2	7.078E+0
-9.566E-2	7.065E+0
-9.242E-2	7.043E+0
-9.566E-2	7.004E+0
-9.566E-2	7.046E+0
-9.728E-2	7.065E+0
-9.566E-2	7.000E+0
-9.728E-2	6.971E+0
-9.404E-2	7.007E+0
-9.404E-2	7.043E+0
-9.566E-2	7.075E+0
-9.566E-2	7.082E+0
-9.404E-2	7.052E+0
-9.404E-2	7.020E+0
-9.728E-2	6.994E+0
-9.728E-2	6.945E+0
-9.242E-2	6.981E+0
-9.404E-2	7.020E+0
-9.566E-2	6.962E+0
-9.890E-2	6.923E+0
-9.404E-2	6.971E+0
-9.566E-2	7.039E+0
-9.566E-2	7.049E+0
-9.566E-2	6.994E+0
-9.566E-2	6.949E+0
-9.728E-2	6.997E+0
[truncated: 15,998 more rows]
