# Supplementary material for: Improved ANAP incorporation and VCF analysis reveal details of P2X7 current facilitation and a limited conformational interplay between ATP binding and the intracellular ballast domain
Source: eLife. 2023 Jan 4;12:e82479. doi: 10.7554/eLife.82479 (PMC9859053; doi:10.7554/eLife.82479)
Supplement: Figure 2—figure supplement 1—source data 3. [file elife-82479-fig2-figsupp1-data3.zip › Figure-2_figure-supplement-1_source-data-3/20f22/rec18.csv]

-4.051E-2	7.146E+0
-4.376E-2	7.134E+0
-3.889E-2	7.150E+0
-4.051E-2	7.176E+0
-4.376E-2	7.185E+0
-4.214E-2	7.153E+0
-3.565E-2	7.176E+0
-4.051E-2	7.153E+0
-4.214E-2	7.143E+0
-4.051E-2	7.172E+0
-3.727E-2	7.192E+0
-4.214E-2	7.169E+0
-4.051E-2	7.195E+0
-4.051E-2	7.179E+0
-3.889E-2	7.218E+0
-4.051E-2	7.302E+0
-3.889E-2	7.299E+0
-4.051E-2	7.244E+0
-3.889E-2	7.198E+0
-4.051E-2	7.176E+0
-4.214E-2	7.159E+0
-3.727E-2	7.179E+0
-4.051E-2	7.205E+0
-3.727E-2	7.202E+0
-4.538E-2	7.185E+0
-3.889E-2	7.189E+0
-4.214E-2	7.202E+0
-3.889E-2	7.182E+0
-3.727E-2	7.205E+0
-4.051E-2	7.211E+0
-4.051E-2	7.211E+0
-4.051E-2	7.224E+0
-3.889E-2	7.260E+0
-3.727E-2	7.205E+0
-3.889E-2	7.179E+0
-4.051E-2	7.182E+0
-3.727E-2	7.146E+0
-4.214E-2	7.134E+0
-4.214E-2	7.140E+0
-4.051E-2	7.075E+0
-4.051E-2	7.039E+0
-3.889E-2	7.078E+0
-4.214E-2	7.169E+0
-4.214E-2	7.257E+0
-4.214E-2	7.247E+0
-4.376E-2	7.185E+0
-3.889E-2	7.150E+0
-4.214E-2	7.166E+0
-4.051E-2	7.163E+0
-3.727E-2	7.140E+0
-3.889E-2	7.159E+0
-4.051E-2	7.156E+0
-4.376E-2	7.146E+0
-4.376E-2	7.195E+0
-4.214E-2	7.182E+0
-3.565E-2	7.124E+0
-4.214E-2	7.146E+0
-4.051E-2	7.172E+0
-3.889E-2	7.169E+0
-3.889E-2	7.163E+0
-3.889E-2	7.159E+0
-3.889E-2	7.166E+0
-3.889E-2	7.189E+0
-3.889E-2	7.182E+0
-4.214E-2	7.117E+0
-3.727E-2	7.146E+0
-4.051E-2	7.205E+0
-4.051E-2	7.169E+0
-4.214E-2	7.185E+0
-4.214E-2	7.198E+0
-3.889E-2	7.179E+0
-4.214E-2	7.140E+0
-4.051E-2	7.166E+0
-3.889E-2	7.172E+0
-4.051E-2	7.153E+0
-4.051E-2	7.189E+0
-4.214E-2	7.140E+0
-3.889E-2	7.104E+0
-4.214E-2	7.192E+0
-3.565E-2	7.228E+0
-4.214E-2	7.198E+0
-3.889E-2	7.163E+0
-4.051E-2	7.143E+0
-4.051E-2	7.179E+0
-4.376E-2	7.195E+0
-3.889E-2	7.208E+0
-4.051E-2	7.185E+0
-4.051E-2	7.169E+0
-4.700E-2	7.101E+0
-4.214E-2	7.143E+0
-3.889E-2	7.153E+0
-3.889E-2	7.143E+0
-4.214E-2	7.134E+0
-4.214E-2	7.146E+0
-4.051E-2	7.163E+0
-3.889E-2	7.208E+0
-4.051E-2	7.270E+0
-3.889E-2	7.241E+0
-3.889E-2	7.172E+0
-3.889E-2	7.150E+0
-4.214E-2	7.134E+0
-4.051E-2	7.205E+0
-4.051E-2	7.202E+0
-4.214E-2	7.150E+0
-4.214E-2	7.185E+0
-4.214E-2	7.218E+0
-4.051E-2	7.218E+0
-3.727E-2	7.189E+0
-4.376E-2	7.189E+0
-3.727E-2	7.166E+0
-4.376E-2	7.169E+0
-4.214E-2	7.192E+0
-3.889E-2	7.202E+0
-3.889E-2	7.218E+0
-4.214E-2	7.185E+0
-3.889E-2	7.166E+0
-4.214E-2	7.182E+0
-3.889E-2	7.169E+0
-4.376E-2	7.166E+0
-4.376E-2	7.185E+0
-3.727E-2	7.202E+0
-4.376E-2	7.185E+0
-4.051E-2	7.176E+0
-4.051E-2	7.185E+0
-4.051E-2	7.153E+0
-4.214E-2	7.156E+0
-3.727E-2	7.182E+0
-4.051E-2	7.098E+0
-4.214E-2	7.104E+0
-4.214E-2	7.169E+0
-3.727E-2	7.121E+0
-4.051E-2	7.088E+0
-3.889E-2	7.134E+0
-4.214E-2	7.195E+0
-3.727E-2	7.231E+0
-4.214E-2	7.241E+0
-3.727E-2	7.231E+0
-4.376E-2	7.224E+0
-4.376E-2	7.172E+0
-4.214E-2	7.134E+0
-4.051E-2	7.140E+0
-4.214E-2	7.146E+0
-4.051E-2	7.156E+0
-4.051E-2	7.143E+0
-3.889E-2	7.156E+0
-3.565E-2	7.172E+0
-3.889E-2	7.169E+0
-4.051E-2	7.143E+0
-4.051E-2	7.179E+0
-4.376E-2	7.156E+0
-3.889E-2	7.156E+0
-3.727E-2	7.221E+0
-4.214E-2	7.195E+0
-4.214E-2	7.130E+0
-3.889E-2	7.117E+0
-4.051E-2	7.182E+0
-4.214E-2	7.195E+0
-4.051E-2	7.192E+0
-3.889E-2	7.202E+0
-4.214E-2	7.134E+0
-4.051E-2	7.124E+0
-4.051E-2	7.176E+0
-3.889E-2	7.202E+0
-4.051E-2	7.198E+0
-3.889E-2	7.189E+0
-4.051E-2	7.185E+0
-4.051E-2	7.224E+0
-3.727E-2	7.179E+0
-4.214E-2	7.130E+0
-4.051E-2	7.176E+0
-3.889E-2	7.156E+0
-4.214E-2	7.143E+0
-3.889E-2	7.179E+0
-3.889E-2	7.176E+0
-3.727E-2	7.172E+0
-4.214E-2	7.211E+0
-4.051E-2	7.231E+0
-4.214E-2	7.198E+0
-3.889E-2	7.140E+0
-4.214E-2	7.130E+0
-3.727E-2	7.143E+0
-4.214E-2	7.137E+0
-4.214E-2	7.069E+0
-4.051E-2	7.095E+0
-3.565E-2	7.163E+0
-4.051E-2	7.163E+0
-4.214E-2	7.159E+0
-4.051E-2	7.169E+0
-3.889E-2	7.198E+0
-4.051E-2	7.211E+0
-3.727E-2	7.208E+0
-3.727E-2	7.211E+0
-4.051E-2	7.185E+0
-4.214E-2	7.179E+0
-3.889E-2	7.156E+0
-3.889E-2	7.143E+0
-4.214E-2	7.172E+0
-4.376E-2	7.185E+0
-3.727E-2	7.143E+0
-3.889E-2	7.108E+0
-4.051E-2	7.146E+0
-4.538E-2	7.166E+0
-4.051E-2	7.166E+0
-4.051E-2	7.176E+0
-4.214E-2	7.195E+0
-4.214E-2	7.176E+0
-4.051E-2	7.150E+0
-3.889E-2	7.143E+0
-4.214E-2	7.153E+0
-3.889E-2	7.185E+0
-4.051E-2	7.159E+0
-3.889E-2	7.140E+0
-4.214E-2	7.198E+0
-4.214E-2	7.195E+0
-3.889E-2	7.137E+0
-3.889E-2	7.140E+0
-4.214E-2	7.231E+0
-4.214E-2	7.273E+0
-4.051E-2	7.257E+0
-4.051E-2	7.234E+0
-3.889E-2	7.169E+0
-3.889E-2	7.156E+0
-4.051E-2	7.172E+0
-4.214E-2	7.150E+0
-4.051E-2	7.111E+0
-3.889E-2	7.111E+0
-3.889E-2	7.134E+0
-4.051E-2	7.137E+0
-3.889E-2	7.121E+0
-4.051E-2	7.150E+0
-3.889E-2	7.124E+0
-4.051E-2	7.095E+0
-4.214E-2	7.130E+0
-4.214E-2	7.195E+0
-4.214E-2	7.211E+0
-3.889E-2	7.228E+0
-4.214E-2	7.260E+0
-4.214E-2	7.185E+0
-4.214E-2	7.108E+0
-4.051E-2	7.095E+0
-4.214E-2	7.072E+0
-4.214E-2	7.121E+0
-3.889E-2	7.202E+0
-3.889E-2	7.166E+0
-4.051E-2	7.150E+0
-4.051E-2	7.150E+0
-3.727E-2	7.163E+0
-3.727E-2	7.182E+0
-4.051E-2	7.198E+0
-3.889E-2	7.241E+0
-4.051E-2	7.267E+0
-3.727E-2	7.244E+0
-4.214E-2	7.202E+0
-4.214E-2	7.169E+0
-4.214E-2	7.137E+0
-4.051E-2	7.156E+0
-4.214E-2	7.117E+0
-3.727E-2	7.114E+0
-4.051E-2	7.146E+0
-3.727E-2	7.189E+0
-4.051E-2	7.228E+0
-3.889E-2	7.195E+0
-4.376E-2	7.163E+0
-4.214E-2	7.130E+0
-4.214E-2	7.101E+0
-3.889E-2	7.098E+0
-3.889E-2	7.082E+0
-4.214E-2	7.108E+0
-4.214E-2	7.153E+0
-4.214E-2	7.176E+0
-4.214E-2	7.228E+0
-3.727E-2	7.169E+0
-4.051E-2	7.137E+0
-4.051E-2	7.140E+0
-3.889E-2	7.117E+0
-4.214E-2	7.179E+0
-3.727E-2	7.192E+0
-4.214E-2	7.156E+0
-4.051E-2	7.179E+0
-4.051E-2	7.176E+0
-4.538E-2	7.166E+0
-4.051E-2	7.172E+0
-4.538E-2	7.179E+0
-4.051E-2	7.091E+0
-3.889E-2	7.098E+0
-4.051E-2	7.189E+0
-4.214E-2	7.176E+0
-3.889E-2	7.163E+0
-4.051E-2	7.153E+0
-4.051E-2	7.192E+0
-4.214E-2	7.205E+0
-4.051E-2	7.215E+0
-4.214E-2	7.231E+0
-4.051E-2	7.189E+0
-4.051E-2	7.182E+0
-3.889E-2	7.185E+0
-3.565E-2	7.169E+0
-4.051E-2	7.163E+0
-4.214E-2	7.140E+0
-3.889E-2	7.134E+0
-3.889E-2	7.150E+0
-4.051E-2	7.166E+0
-4.214E-2	7.143E+0
-4.051E-2	7.166E+0
-4.051E-2	7.195E+0
-3.889E-2	7.140E+0
-3.889E-2	7.137E+0
-3.889E-2	7.169E+0
-4.051E-2	7.185E+0
-3.889E-2	7.169E+0
-3.727E-2	7.176E+0
-4.051E-2	7.140E+0
-3.889E-2	7.146E+0
-4.376E-2	7.211E+0
-4.051E-2	7.231E+0
-3.889E-2	7.211E+0
-3.889E-2	7.153E+0
-3.889E-2	7.137E+0
-3.889E-2	7.163E+0
-4.051E-2	7.169E+0
-4.051E-2	7.172E+0
-3.889E-2	7.134E+0
-4.051E-2	7.130E+0
-3.889E-2	7.169E+0
-3.889E-2	7.195E+0
-4.214E-2	7.166E+0
-3.889E-2	7.124E+0
-4.051E-2	7.166E+0
-4.051E-2	7.163E+0
-3.727E-2	7.169E+0
-4.051E-2	7.182E+0
-4.051E-2	7.121E+0
-3.889E-2	7.137E+0
-4.376E-2	7.179E+0
-3.565E-2	7.218E+0
-3.727E-2	7.189E+0
-4.214E-2	7.130E+0
-4.214E-2	7.130E+0
-4.051E-2	7.172E+0
-4.051E-2	7.179E+0
-3.889E-2	7.153E+0
-4.051E-2	7.127E+0
-4.051E-2	7.108E+0
-3.889E-2	7.150E+0
-3.889E-2	7.185E+0
-4.214E-2	7.189E+0
-4.214E-2	7.166E+0
-3.889E-2	7.182E+0
-4.051E-2	7.205E+0
-4.051E-2	7.198E+0
-4.051E-2	7.182E+0
-4.051E-2	7.137E+0
-4.051E-2	7.163E+0
-4.214E-2	7.221E+0
-3.565E-2	7.237E+0
-3.727E-2	7.215E+0
-4.214E-2	7.215E+0
-4.376E-2	7.198E+0
-3.889E-2	7.182E+0
-4.214E-2	7.172E+0
-4.051E-2	7.169E+0
-3.889E-2	7.143E+0
-3.889E-2	7.117E+0
-3.889E-2	7.134E+0
-3.889E-2	7.182E+0
-4.051E-2	7.247E+0
-3.889E-2	7.283E+0
-4.051E-2	7.208E+0
-4.214E-2	7.163E+0
-4.376E-2	7.156E+0
-3.727E-2	7.208E+0
-4.214E-2	7.211E+0
-4.051E-2	7.182E+0
-4.214E-2	7.150E+0
-3.889E-2	7.098E+0
-3.727E-2	7.101E+0
-4.214E-2	7.134E+0
-4.214E-2	7.150E+0
-4.214E-2	7.172E+0
-3.565E-2	7.176E+0
-4.051E-2	7.202E+0
-3.889E-2	7.228E+0
-4.051E-2	7.237E+0
-4.051E-2	7.211E+0
-4.214E-2	7.182E+0
-3.889E-2	7.202E+0
-3.889E-2	7.205E+0
-3.889E-2	7.211E+0
-3.889E-2	7.247E+0
-4.214E-2	7.250E+0
-3.889E-2	7.270E+0
-4.051E-2	7.257E+0
-4.051E-2	7.205E+0
-4.376E-2	7.146E+0
-4.214E-2	7.127E+0
-3.889E-2	7.121E+0
-4.214E-2	7.101E+0
-3.889E-2	7.069E+0
-3.889E-2	7.121E+0
-4.051E-2	7.182E+0
-4.051E-2	7.205E+0
-4.214E-2	7.172E+0
-3.889E-2	7.179E+0
-3.727E-2	7.185E+0
-4.214E-2	7.153E+0
-4.376E-2	7.179E+0
-4.376E-2	7.215E+0
-3.889E-2	7.189E+0
-4.214E-2	7.134E+0
-3.889E-2	7.104E+0
-3.889E-2	7.185E+0
-3.727E-2	7.179E+0
-4.051E-2	7.130E+0
-4.051E-2	7.124E+0
-3.889E-2	7.140E+0
-4.051E-2	7.134E+0
-4.051E-2	7.140E+0
-4.051E-2	7.208E+0
-3.889E-2	7.254E+0
-3.889E-2	7.263E+0
-4.214E-2	7.237E+0
-4.214E-2	7.189E+0
-3.727E-2	7.182E+0
-3.889E-2	7.185E+0
-4.214E-2	7.140E+0
-4.051E-2	7.153E+0
-4.214E-2	7.169E+0
-3.565E-2	7.163E+0
-3.889E-2	7.202E+0
-4.051E-2	7.215E+0
-3.889E-2	7.192E+0
-4.051E-2	7.153E+0
-3.889E-2	7.137E+0
-3.889E-2	7.117E+0
-3.889E-2	7.104E+0
-3.889E-2	7.134E+0
-4.214E-2	7.146E+0
-3.889E-2	7.114E+0
-4.051E-2	7.166E+0
-4.051E-2	7.179E+0
-4.214E-2	7.143E+0
-3.727E-2	7.195E+0
-4.051E-2	7.257E+0
-4.376E-2	7.247E+0
-4.051E-2	7.228E+0
-4.051E-2	7.270E+0
-4.214E-2	7.273E+0
-3.889E-2	7.247E+0
-4.051E-2	7.250E+0
-4.214E-2	7.218E+0
-4.051E-2	7.159E+0
-4.214E-2	7.169E+0
-4.214E-2	7.166E+0
-3.565E-2	7.137E+0
-4.051E-2	7.121E+0
-3.565E-2	7.166E+0
-3.889E-2	7.166E+0
-4.051E-2	7.176E+0
-4.214E-2	7.176E+0
-3.889E-2	7.137E+0
-4.214E-2	7.101E+0
-3.889E-2	7.169E+0
-4.051E-2	7.185E+0
-4.051E-2	7.179E+0
-3.727E-2	7.179E+0
-4.051E-2	7.146E+0
-4.051E-2	7.143E+0
-3.565E-2	7.117E+0
-4.214E-2	7.176E+0
-4.214E-2	7.244E+0
-4.051E-2	7.215E+0
-4.051E-2	7.176E+0
-4.538E-2	7.091E+0
-3.889E-2	7.137E+0
-3.727E-2	7.153E+0
-3.889E-2	7.140E+0
-4.051E-2	7.159E+0
-3.889E-2	7.176E+0
-3.889E-2	7.205E+0
-3.727E-2	7.179E+0
-4.214E-2	7.137E+0
-3.727E-2	7.182E+0
-4.214E-2	7.224E+0
-4.051E-2	7.221E+0
-4.051E-2	7.150E+0
-4.051E-2	7.111E+0
-3.727E-2	7.153E+0
-4.051E-2	7.208E+0
-3.889E-2	7.189E+0
-3.889E-2	7.156E+0
-4.051E-2	7.163E+0
-4.051E-2	7.153E+0
-3.889E-2	7.140E+0
-4.051E-2	7.130E+0
-3.565E-2	7.127E+0
-4.051E-2	7.140E+0
-3.727E-2	7.185E+0
-3.889E-2	7.195E+0
-3.889E-2	7.169E+0
-4.051E-2	7.137E+0
-4.214E-2	7.163E+0
-3.889E-2	7.163E+0
-4.051E-2	7.153E+0
-3.727E-2	7.189E+0
-3.727E-2	7.189E+0
-4.214E-2	7.211E+0
-4.051E-2	7.189E+0
-4.214E-2	7.202E+0
-4.051E-2	7.179E+0
-4.214E-2	7.166E+0
-3.727E-2	7.166E+0
-4.051E-2	7.150E+0
-4.214E-2	7.140E+0
-4.051E-2	7.159E+0
-3.889E-2	7.163E+0
-4.051E-2	7.072E+0
-3.889E-2	7.036E+0
-4.214E-2	7.137E+0
-3.889E-2	7.163E+0
-4.051E-2	7.130E+0
-3.727E-2	7.189E+0
-4.214E-2	7.198E+0
-4.051E-2	7.143E+0
-3.727E-2	7.111E+0
-4.051E-2	7.176E+0
-3.889E-2	7.218E+0
-4.214E-2	7.202E+0
-4.051E-2	7.172E+0
-3.889E-2	7.169E+0
-4.376E-2	7.195E+0
-3.565E-2	7.195E+0
-3.889E-2	7.208E+0
-4.214E-2	7.205E+0
-4.051E-2	7.153E+0
-4.214E-2	7.130E+0
-4.051E-2	7.127E+0
-3.889E-2	7.163E+0
-4.051E-2	7.198E+0
-3.565E-2	7.169E+0
-4.376E-2	7.137E+0
-3.889E-2	7.121E+0
-3.889E-2	7.156E+0
-3.565E-2	7.176E+0
-3.889E-2	7.202E+0
-4.051E-2	7.202E+0
-3.889E-2	7.198E+0
-4.051E-2	7.172E+0
-3.889E-2	7.192E+0
-3.889E-2	7.179E+0
-4.214E-2	7.146E+0
-4.214E-2	7.159E+0
-4.051E-2	7.172E+0
-3.889E-2	7.143E+0
-4.051E-2	7.156E+0
-3.727E-2	7.114E+0
-4.051E-2	7.114E+0
-3.889E-2	7.111E+0
-4.051E-2	7.143E+0
-4.051E-2	7.185E+0
-3.889E-2	7.172E+0
-4.214E-2	7.153E+0
-4.376E-2	7.211E+0
-3.727E-2	7.244E+0
-4.051E-2	7.208E+0
-3.889E-2	7.140E+0
-3.889E-2	7.101E+0
-3.727E-2	7.111E+0
-4.051E-2	7.104E+0
-3.889E-2	7.108E+0
-3.889E-2	7.159E+0
-4.051E-2	7.163E+0
-3.889E-2	7.104E+0
-3.889E-2	7.088E+0
-4.051E-2	7.127E+0
-3.889E-2	7.130E+0
-4.051E-2	7.134E+0
-3.889E-2	7.114E+0
-4.376E-2	7.146E+0
-4.051E-2	7.150E+0
-3.727E-2	7.137E+0
-4.214E-2	7.198E+0
-4.214E-2	7.182E+0
-3.889E-2	7.159E+0
-4.214E-2	7.172E+0
-3.889E-2	7.179E+0
-3.727E-2	7.176E+0
-3.727E-2	7.150E+0
-4.051E-2	7.143E+0
-3.889E-2	7.137E+0
-3.889E-2	7.117E+0
-3.889E-2	7.095E+0
-4.214E-2	7.137E+0
-4.051E-2	7.169E+0
-4.051E-2	7.192E+0
-4.214E-2	7.211E+0
-3.889E-2	7.192E+0
-4.214E-2	7.137E+0
-4.051E-2	7.163E+0
-4.051E-2	7.231E+0
-3.889E-2	7.250E+0
-4.051E-2	7.163E+0
-3.889E-2	7.166E+0
-3.727E-2	7.224E+0
-4.051E-2	7.189E+0
-4.214E-2	7.159E+0
-4.051E-2	7.130E+0
-4.051E-2	7.150E+0
-3.565E-2	7.215E+0
-3.889E-2	7.224E+0
-4.051E-2	7.169E+0
-4.051E-2	7.159E+0
-4.051E-2	7.169E+0
-4.051E-2	7.159E+0
-4.214E-2	7.182E+0
-4.051E-2	7.163E+0
-3.889E-2	7.156E+0
-4.051E-2	7.189E+0
-4.214E-2	7.237E+0
-4.051E-2	7.231E+0
-3.565E-2	7.182E+0
-3.889E-2	7.153E+0
-4.051E-2	7.189E+0
-4.214E-2	7.215E+0
-4.051E-2	7.195E+0
-4.214E-2	7.179E+0
-3.565E-2	7.179E+0
-3.889E-2	7.205E+0
-4.214E-2	7.195E+0
-4.051E-2	7.182E+0
-3.889E-2	7.176E+0
-4.051E-2	7.182E+0
-3.889E-2	7.189E+0
-3.889E-2	7.169E+0
-3.889E-2	7.172E+0
-3.889E-2	7.101E+0
-4.214E-2	7.114E+0
-4.376E-2	7.231E+0
-3.889E-2	7.254E+0
-4.051E-2	7.166E+0
-3.727E-2	7.150E+0
-3.889E-2	7.179E+0
-4.051E-2	7.215E+0
-3.727E-2	7.257E+0
-3.727E-2	7.231E+0
-4.051E-2	7.179E+0
-4.051E-2	7.146E+0
-3.889E-2	7.114E+0
-4.051E-2	7.111E+0
-4.051E-2	7.075E+0
-4.214E-2	7.108E+0
-4.214E-2	7.208E+0
-4.051E-2	7.205E+0
-4.214E-2	7.166E+0
-4.051E-2	7.095E+0
-4.051E-2	7.091E+0
-3.727E-2	7.124E+0
-4.214E-2	7.111E+0
-4.214E-2	7.137E+0
-4.214E-2	7.143E+0
-4.051E-2	7.146E+0
-4.376E-2	7.134E+0
-3.727E-2	7.143E+0
-3.565E-2	7.143E+0
-4.051E-2	7.185E+0
-4.051E-2	7.179E+0
-3.889E-2	7.153E+0
-4.051E-2	7.065E+0
-4.051E-2	7.062E+0
-4.051E-2	7.153E+0
-4.051E-2	7.179E+0
-3.889E-2	7.224E+0
-3.727E-2	7.179E+0
-4.376E-2	7.159E+0
-4.051E-2	7.163E+0
-4.214E-2	7.166E+0
-3.889E-2	7.169E+0
-4.051E-2	7.176E+0
-3.727E-2	7.198E+0
-4.051E-2	7.176E+0
-4.214E-2	7.163E+0
-4.214E-2	7.127E+0
-3.889E-2	7.137E+0
-4.051E-2	7.176E+0
-4.051E-2	7.179E+0
-4.051E-2	7.182E+0
-4.051E-2	7.137E+0
-3.565E-2	7.088E+0
-4.214E-2	7.098E+0
-4.051E-2	7.104E+0
-4.051E-2	7.153E+0
-4.051E-2	7.172E+0
-4.051E-2	7.172E+0
-3.889E-2	7.169E+0
-4.051E-2	7.140E+0
-4.051E-2	7.108E+0
-3.727E-2	7.111E+0
-4.051E-2	7.114E+0
-3.889E-2	7.140E+0
-4.051E-2	7.189E+0
-3.889E-2	7.257E+0
-4.214E-2	7.254E+0
-4.051E-2	7.198E+0
-4.214E-2	7.192E+0
-3.889E-2	7.182E+0
-4.051E-2	7.169E+0
-3.889E-2	7.176E+0
-4.051E-2	7.189E+0
-3.889E-2	7.140E+0
-4.051E-2	7.176E+0
-4.051E-2	7.195E+0
-3.889E-2	7.169E+0
-4.538E-2	7.166E+0
-4.214E-2	7.150E+0
-4.214E-2	7.146E+0
-3.727E-2	7.146E+0
-3.889E-2	7.140E+0
-3.727E-2	7.185E+0
-3.727E-2	7.211E+0
-4.051E-2	7.221E+0
-3.727E-2	7.169E+0
-4.051E-2	7.114E+0
-3.889E-2	7.137E+0
-3.889E-2	7.117E+0
-3.889E-2	7.117E+0
-4.051E-2	7.169E+0
-3.889E-2	7.169E+0
-3.565E-2	7.159E+0
-3.727E-2	7.166E+0
-4.214E-2	7.082E+0
-4.051E-2	7.091E+0
-3.889E-2	7.150E+0
-3.889E-2	7.218E+0
-3.889E-2	7.179E+0
-3.403E-2	7.137E+0
-3.889E-2	7.114E+0
-4.214E-2	7.153E+0
-4.376E-2	7.172E+0
-3.565E-2	7.156E+0
-3.889E-2	7.176E+0
-3.889E-2	7.182E+0
-4.051E-2	7.140E+0
-4.051E-2	7.078E+0
-4.051E-2	7.088E+0
-3.727E-2	7.117E+0
-4.051E-2	7.134E+0
-4.051E-2	7.176E+0
-3.889E-2	7.189E+0
-3.889E-2	7.228E+0
-3.727E-2	7.192E+0
-3.889E-2	7.117E+0
-4.051E-2	7.127E+0
-4.051E-2	7.130E+0
-3.889E-2	7.088E+0
-4.376E-2	7.088E+0
-4.214E-2	7.127E+0
-3.889E-2	7.153E+0
-4.214E-2	7.150E+0
-4.051E-2	7.153E+0
-3.727E-2	7.172E+0
-4.214E-2	7.185E+0
-3.889E-2	7.163E+0
-4.051E-2	7.130E+0
-3.889E-2	7.121E+0
-4.051E-2	7.159E+0
-4.214E-2	7.211E+0
-4.051E-2	7.260E+0
-4.214E-2	7.247E+0
-3.889E-2	7.195E+0
-4.051E-2	7.150E+0
-3.889E-2	7.124E+0
-3.565E-2	7.137E+0
-3.889E-2	7.114E+0
-3.889E-2	7.098E+0
-4.051E-2	7.146E+0
-3.889E-2	7.195E+0
-3.889E-2	7.208E+0
-4.051E-2	7.198E+0
-4.214E-2	7.137E+0
-4.051E-2	7.095E+0
-3.889E-2	7.111E+0
-3.889E-2	7.124E+0
-3.889E-2	7.179E+0
-3.889E-2	7.231E+0
-3.889E-2	7.179E+0
-3.889E-2	7.150E+0
-4.051E-2	7.189E+0
-4.214E-2	7.218E+0
-3.565E-2	7.182E+0
-4.051E-2	7.150E+0
-4.051E-2	7.166E+0
-4.051E-2	7.185E+0
-3.889E-2	7.153E+0
-4.214E-2	7.121E+0
-3.889E-2	7.166E+0
-4.051E-2	7.205E+0
-3.889E-2	7.221E+0
-4.214E-2	7.231E+0
-3.727E-2	7.198E+0
-4.051E-2	7.179E+0
-4.376E-2	7.121E+0
-4.214E-2	7.134E+0
-3.727E-2	7.202E+0
-3.889E-2	7.185E+0
-4.051E-2	7.114E+0
-4.214E-2	7.104E+0
-4.051E-2	7.185E+0
-4.051E-2	7.231E+0
-4.051E-2	7.163E+0
-4.214E-2	7.033E+0
-4.214E-2	7.049E+0
-3.727E-2	7.153E+0
-3.727E-2	7.198E+0
-3.727E-2	7.176E+0
-4.051E-2	7.192E+0
-3.727E-2	7.182E+0
-3.727E-2	7.182E+0
-4.051E-2	7.169E+0
-3.889E-2	7.172E+0
-4.051E-2	7.169E+0
-3.889E-2	7.134E+0
-4.214E-2	7.130E+0
-4.376E-2	7.124E+0
-3.889E-2	7.159E+0
-3.889E-2	7.192E+0
-3.889E-2	7.146E+0
-4.051E-2	7.156E+0
-4.051E-2	7.179E+0
-3.727E-2	7.179E+0
-4.051E-2	7.163E+0
-3.727E-2	7.134E+0
-3.727E-2	7.140E+0
-3.889E-2	7.150E+0
-4.051E-2	7.163E+0
-4.376E-2	7.130E+0
-3.889E-2	7.124E+0
-3.889E-2	7.130E+0
-4.051E-2	7.166E+0
-4.214E-2	7.218E+0
-3.889E-2	7.218E+0
-3.889E-2	7.179E+0
-4.051E-2	7.169E+0
-4.051E-2	7.166E+0
-4.051E-2	7.124E+0
-3.889E-2	7.108E+0
-4.051E-2	7.176E+0
-4.051E-2	7.208E+0
-4.051E-2	7.172E+0
-4.051E-2	7.137E+0
-4.051E-2	7.189E+0
-3.889E-2	7.221E+0
-4.214E-2	7.221E+0
-3.727E-2	7.172E+0
-3.889E-2	7.163E+0
-3.565E-2	7.208E+0
-3.889E-2	7.247E+0
-3.889E-2	7.205E+0
-3.889E-2	7.127E+0
-3.889E-2	7.082E+0
-3.727E-2	7.127E+0
-4.214E-2	7.127E+0
-4.214E-2	7.121E+0
-4.051E-2	7.166E+0
-3.727E-2	7.182E+0
-3.727E-2	7.156E+0
-3.727E-2	7.130E+0
-4.214E-2	7.121E+0
-3.889E-2	7.140E+0
-3.727E-2	7.137E+0
-4.051E-2	7.134E+0
-4.051E-2	7.146E+0
-3.889E-2	7.179E+0
-3.565E-2	7.192E+0
-4.214E-2	7.189E+0
-3.889E-2	7.218E+0
-4.051E-2	7.237E+0
-4.051E-2	7.189E+0
-4.214E-2	7.108E+0
-4.051E-2	7.104E+0
-4.051E-2	7.140E+0
-4.051E-2	7.146E+0
-4.051E-2	7.176E+0
-4.051E-2	7.198E+0
-3.889E-2	7.185E+0
-4.051E-2	7.176E+0
-3.889E-2	7.146E+0
-3.889E-2	7.143E+0
-3.727E-2	7.134E+0
-3.889E-2	7.153E+0
-3.889E-2	7.195E+0
-4.214E-2	7.189E+0
-3.727E-2	7.205E+0
-3.889E-2	7.198E+0
-4.051E-2	7.124E+0
-4.051E-2	7.124E+0
-3.889E-2	7.156E+0
-3.727E-2	7.195E+0
-4.376E-2	7.192E+0
-4.051E-2	7.137E+0
-3.889E-2	7.143E+0
-3.889E-2	7.137E+0
-4.051E-2	7.140E+0
-4.376E-2	7.202E+0
-3.727E-2	7.224E+0
-3.727E-2	7.182E+0
-4.051E-2	7.195E+0
-4.214E-2	7.169E+0
-3.727E-2	7.159E+0
-4.051E-2	7.159E+0
-4.051E-2	7.124E+0
-4.051E-2	7.159E+0
-4.051E-2	7.137E+0
-3.727E-2	7.127E+0
-3.889E-2	7.140E+0
-4.376E-2	7.146E+0
-4.214E-2	7.163E+0
-4.051E-2	7.202E+0
-4.051E-2	7.231E+0
-4.051E-2	7.208E+0
-3.889E-2	7.189E+0
-4.214E-2	7.208E+0
-3.889E-2	7.176E+0
-4.051E-2	7.146E+0
-3.889E-2	7.153E+0
-3.889E-2	7.153E+0
-4.051E-2	7.163E+0
-4.214E-2	7.172E+0
-4.051E-2	7.159E+0
-3.727E-2	7.114E+0
-4.051E-2	7.130E+0
-4.051E-2	7.169E+0
-4.051E-2	7.215E+0
-4.051E-2	7.182E+0
-3.889E-2	7.153E+0
-3.889E-2	7.130E+0
-4.051E-2	7.150E+0
-4.376E-2	7.121E+0
-3.889E-2	7.091E+0
-4.214E-2	7.127E+0
-4.051E-2	7.150E+0
-3.727E-2	7.163E+0
-4.376E-2	7.150E+0
-4.214E-2	7.137E+0
-3.889E-2	7.169E+0
-3.889E-2	7.202E+0
-4.214E-2	7.159E+0
-3.889E-2	7.146E+0
-4.051E-2	7.137E+0
-4.051E-2	7.150E+0
-3.889E-2	7.172E+0
-4.051E-2	7.140E+0
-3.565E-2	7.134E+0
-4.051E-2	7.169E+0
-4.051E-2	7.159E+0
-3.727E-2	7.202E+0
-3.889E-2	7.224E+0
-4.214E-2	7.198E+0
-3.889E-2	7.163E+0
-3.889E-2	7.143E+0
-4.214E-2	7.150E+0
-4.051E-2	7.176E+0
-4.051E-2	7.179E+0
-4.051E-2	7.205E+0
-4.051E-2	7.218E+0
-4.051E-2	7.182E+0
-4.051E-2	7.169E+0
-3.889E-2	7.205E+0
-4.051E-2	7.163E+0
-3.727E-2	7.121E+0
-4.051E-2	7.088E+0
-3.727E-2	7.169E+0
-3.727E-2	7.224E+0
-3.889E-2	7.185E+0
-4.051E-2	7.127E+0
-4.051E-2	7.143E+0
-3.889E-2	7.205E+0
-4.051E-2	7.221E+0
-3.889E-2	7.205E+0
-3.889E-2	7.150E+0
-3.889E-2	7.163E+0
-4.051E-2	7.182E+0
-4.214E-2	7.205E+0
-4.214E-2	7.166E+0
-3.727E-2	7.143E+0
-3.727E-2	7.163E+0
-4.051E-2	7.228E+0
-3.889E-2	7.215E+0
-3.889E-2	7.176E+0
-3.727E-2	7.198E+0
-4.214E-2	7.254E+0
-3.727E-2	7.247E+0
-4.051E-2	7.202E+0
-3.889E-2	7.179E+0
-4.051E-2	7.163E+0
-4.214E-2	7.121E+0
-3.889E-2	7.150E+0
-4.214E-2	7.176E+0
-4.051E-2	7.176E+0
-4.051E-2	7.156E+0
-3.889E-2	7.140E+0
-3.889E-2	7.130E+0
-4.214E-2	7.121E+0
-4.376E-2	7.150E+0
-4.051E-2	7.169E+0
-4.051E-2	7.179E+0
-4.214E-2	7.179E+0
-3.889E-2	7.153E+0
-4.376E-2	7.153E+0
-4.051E-2	7.124E+0
-4.214E-2	7.121E+0
-3.889E-2	7.211E+0
-3.889E-2	7.192E+0
-4.376E-2	7.150E+0
-3.889E-2	7.176E+0
-3.565E-2	7.153E+0
-3.889E-2	7.101E+0
-4.051E-2	7.095E+0
-4.051E-2	7.082E+0
-4.051E-2	7.117E+0
-3.889E-2	7.163E+0
-4.051E-2	7.169E+0
-4.051E-2	7.166E+0
-4.051E-2	7.091E+0
-3.889E-2	7.137E+0
-4.051E-2	7.231E+0
-3.889E-2	7.189E+0
-3.889E-2	7.215E+0
-3.889E-2	7.228E+0
-3.889E-2	7.189E+0
-4.051E-2	7.237E+0
-4.051E-2	7.263E+0
-3.889E-2	7.208E+0
-3.889E-2	7.150E+0
-3.727E-2	7.146E+0
-4.051E-2	7.146E+0
-3.889E-2	7.137E+0
-4.051E-2	7.163E+0
-4.214E-2	7.166E+0
-3.727E-2	7.192E+0
-3.889E-2	7.185E+0
-4.051E-2	7.221E+0
-4.214E-2	7.218E+0
-4.214E-2	7.156E+0
-3.727E-2	7.202E+0
-4.051E-2	7.211E+0
-4.051E-2	7.172E+0
-4.214E-2	7.176E+0
-4.051E-2	7.153E+0
-4.051E-2	7.143E+0
-4.051E-2	7.130E+0
-3.889E-2	7.137E+0
-4.051E-2	7.179E+0
-4.051E-2	7.150E+0
-4.376E-2	7.150E+0
-4.051E-2	7.124E+0
-4.214E-2	7.104E+0
-3.727E-2	7.127E+0
-4.214E-2	7.127E+0
-3.889E-2	7.156E+0
-4.051E-2	7.172E+0
-4.051E-2	7.192E+0
-3.727E-2	7.169E+0
-3.889E-2	7.189E+0
-4.051E-2	7.189E+0
-3.889E-2	7.192E+0
-4.214E-2	7.182E+0
-4.214E-2	7.159E+0
-3.565E-2	7.192E+0
-4.051E-2	7.182E+0
-4.214E-2	7.137E+0
-4.051E-2	7.163E+0
-4.214E-2	7.211E+0
-4.051E-2	7.163E+0
-4.376E-2	7.172E+0
-4.376E-2	7.150E+0
-3.889E-2	7.137E+0
-3.565E-2	7.179E+0
-3.727E-2	7.182E+0
-4.051E-2	7.117E+0
-4.051E-2	7.082E+0
-3.727E-2	7.082E+0
-3.889E-2	7.124E+0
-4.051E-2	7.195E+0
-3.727E-2	7.257E+0
-4.051E-2	7.224E+0
-4.051E-2	7.153E+0
-3.727E-2	7.134E+0
-4.051E-2	7.150E+0
-4.051E-2	7.137E+0
-4.214E-2	7.150E+0
-4.051E-2	7.192E+0
-3.889E-2	7.208E+0
-3.727E-2	7.192E+0
-3.889E-2	7.172E+0
-3.889E-2	7.159E+0
-3.889E-2	7.172E+0
-3.727E-2	7.134E+0
-3.727E-2	7.104E+0
-3.889E-2	7.176E+0
-3.727E-2	7.176E+0
-3.565E-2	7.137E+0
-4.051E-2	7.140E+0
-4.051E-2	7.176E+0
-3.889E-2	7.189E+0
-4.051E-2	7.195E+0
-3.889E-2	7.198E+0
-4.051E-2	7.185E+0
-3.565E-2	7.179E+0
-3.889E-2	7.202E+0
-3.727E-2	7.202E+0
-3.889E-2	7.182E+0
-3.565E-2	7.179E+0
-3.889E-2	7.185E+0
-4.051E-2	7.127E+0
-4.051E-2	7.127E+0
-3.727E-2	7.159E+0
-3.727E-2	7.169E+0
-4.051E-2	7.172E+0
-4.051E-2	7.195E+0
-3.889E-2	7.192E+0
-3.889E-2	7.182E+0
-3.889E-2	7.150E+0
-4.214E-2	7.205E+0
-3.889E-2	7.241E+0
-4.051E-2	7.215E+0
-4.214E-2	7.202E+0
-3.727E-2	7.208E+0
-3.889E-2	7.195E+0
-3.889E-2	7.159E+0
-4.051E-2	7.137E+0
-4.051E-2	7.140E+0
-3.889E-2	7.156E+0
-4.051E-2	7.130E+0
-3.889E-2	7.101E+0
-4.051E-2	7.104E+0
-3.727E-2	7.140E+0
-4.051E-2	7.159E+0
-3.889E-2	7.127E+0
-4.051E-2	7.150E+0
-4.051E-2	7.169E+0
-3.727E-2	7.143E+0
-4.051E-2	7.156E+0
-3.889E-2	7.072E+0
-3.889E-2	7.065E+0
-4.051E-2	7.130E+0
-3.889E-2	7.114E+0
-3.889E-2	7.085E+0
-3.889E-2	7.108E+0
-3.727E-2	7.140E+0
-4.051E-2	7.163E+0
-3.889E-2	7.234E+0
-4.051E-2	7.211E+0
-4.376E-2	7.179E+0
-4.214E-2	7.182E+0
-4.214E-2	7.163E+0
-4.051E-2	7.159E+0
-3.727E-2	7.172E+0
-4.376E-2	7.143E+0
-3.889E-2	7.111E+0
-4.051E-2	7.146E+0
-3.727E-2	7.169E+0
-3.889E-2	7.198E+0
-4.051E-2	7.221E+0
-3.889E-2	7.185E+0
-3.727E-2	7.130E+0
-4.051E-2	7.172E+0
-4.051E-2	7.159E+0
-3.889E-2	7.143E+0
-3.889E-2	7.104E+0
-4.051E-2	7.098E+0
-4.051E-2	7.137E+0
-4.051E-2	7.146E+0
-3.727E-2	7.166E+0
-4.051E-2	7.143E+0
-3.889E-2	7.140E+0
-3.889E-2	7.224E+0
-3.727E-2	7.218E+0
-4.051E-2	7.117E+0
-4.051E-2	7.137E+0
-4.051E-2	7.156E+0
-3.727E-2	7.156E+0
-4.051E-2	7.159E+0
-4.214E-2	7.159E+0
-4.051E-2	7.172E+0
-4.051E-2	7.163E+0
-4.376E-2	7.195E+0
-3.727E-2	7.192E+0
-3.727E-2	7.172E+0
-3.727E-2	7.169E+0
-3.889E-2	7.176E+0
-4.051E-2	7.182E+0
-3.727E-2	7.169E+0
-4.051E-2	7.205E+0
-3.889E-2	7.228E+0
-4.214E-2	7.198E+0
-3.727E-2	7.124E+0
-3.889E-2	7.124E+0
-4.214E-2	7.172E+0
-3.889E-2	7.192E+0
-3.565E-2	7.153E+0
-4.214E-2	7.098E+0
-3.889E-2	7.072E+0
-4.051E-2	7.108E+0
-3.889E-2	7.140E+0
-3.889E-2	7.166E+0
-4.051E-2	7.195E+0
-4.051E-2	7.169E+0
-3.889E-2	7.143E+0
-4.051E-2	7.159E+0
-4.051E-2	7.185E+0
-3.565E-2	7.224E+0
-3.889E-2	7.309E+0
-4.051E-2	7.296E+0
-3.889E-2	7.195E+0
-3.889E-2	7.153E+0
-3.889E-2	7.163E+0
-4.051E-2	7.192E+0
-4.214E-2	7.189E+0
-3.889E-2	7.205E+0
-3.889E-2	7.185E+0
-3.565E-2	7.150E+0
-4.051E-2	7.150E+0
-4.051E-2	7.153E+0
-3.889E-2	7.134E+0
-4.051E-2	7.104E+0
-4.051E-2	7.124E+0
-4.051E-2	7.130E+0
-3.889E-2	7.137E+0
-4.051E-2	7.127E+0
-3.889E-2	7.189E+0
-4.051E-2	7.215E+0
-3.727E-2	7.198E+0
-3.727E-2	7.205E+0
-4.051E-2	7.205E+0
-4.051E-2	7.169E+0
-3.889E-2	7.166E+0
-4.051E-2	7.153E+0
-4.214E-2	7.153E+0
-3.889E-2	7.169E+0
-4.051E-2	7.176E+0
-3.889E-2	7.179E+0
-4.051E-2	7.189E+0
-4.376E-2	7.172E+0
-3.889E-2	7.137E+0
-3.727E-2	7.095E+0
-3.889E-2	7.069E+0
-4.214E-2	7.124E+0
-3.889E-2	7.153E+0
-3.889E-2	7.153E+0
-4.051E-2	7.124E+0
-3.727E-2	7.059E+0
-3.727E-2	7.075E+0
-3.889E-2	7.137E+0
-4.214E-2	7.117E+0
-3.727E-2	7.124E+0
-3.565E-2	7.114E+0
-3.889E-2	7.082E+0
-3.889E-2	7.101E+0
-3.889E-2	7.156E+0
-3.565E-2	7.208E+0
-3.889E-2	7.179E+0
-4.214E-2	7.182E+0
-3.889E-2	7.205E+0
-4.051E-2	7.172E+0
-3.727E-2	7.150E+0
-3.889E-2	7.185E+0
-3.889E-2	7.140E+0
-3.889E-2	7.146E+0
-3.889E-2	7.205E+0
-3.889E-2	7.211E+0
-3.727E-2	7.195E+0
-4.051E-2	7.156E+0
-3.565E-2	7.156E+0
-4.214E-2	7.159E+0
-3.889E-2	7.156E+0
-4.051E-2	7.143E+0
-4.051E-2	7.205E+0
-3.889E-2	7.234E+0
-3.889E-2	7.189E+0
-4.051E-2	7.134E+0
-4.051E-2	7.130E+0
-4.051E-2	7.085E+0
-4.214E-2	7.108E+0
-4.051E-2	7.146E+0
-3.565E-2	7.159E+0
-4.214E-2	7.140E+0
-4.214E-2	7.143E+0
-4.051E-2	7.163E+0
-3.889E-2	7.189E+0
-4.051E-2	7.176E+0
-4.051E-2	7.195E+0
-3.240E-2	7.224E+0
-3.889E-2	7.202E+0
-3.889E-2	7.166E+0
-3.889E-2	7.169E+0
-3.889E-2	7.189E+0
-4.051E-2	7.195E+0
-4.051E-2	7.195E+0
-4.051E-2	7.208E+0
-4.051E-2	7.224E+0
-3.565E-2	7.208E+0
-4.051E-2	7.146E+0
-4.214E-2	7.095E+0
-3.889E-2	7.111E+0
-3.889E-2	7.146E+0
-4.051E-2	7.153E+0
-3.565E-2	7.143E+0
-3.889E-2	7.150E+0
-3.727E-2	7.179E+0
-3.889E-2	7.182E+0
-3.889E-2	7.185E+0
-4.051E-2	7.179E+0
-4.214E-2	7.130E+0
-3.889E-2	7.091E+0
-3.889E-2	7.137E+0
-4.214E-2	7.134E+0
-3.889E-2	7.150E+0
-4.051E-2	7.117E+0
-4.051E-2	7.121E+0
-4.051E-2	7.159E+0
-3.727E-2	7.198E+0
-4.051E-2	7.172E+0
-4.051E-2	7.159E+0
-3.727E-2	7.205E+0
-3.889E-2	7.205E+0
-3.889E-2	7.205E+0
-3.727E-2	7.208E+0
-3.889E-2	7.163E+0
-4.051E-2	7.159E+0
-4.214E-2	7.127E+0
-4.051E-2	7.082E+0
-3.889E-2	7.111E+0
-4.051E-2	7.163E+0
-4.051E-2	7.159E+0
-4.051E-2	7.159E+0
-3.727E-2	7.159E+0
-4.051E-2	7.182E+0
-4.051E-2	7.198E+0
-4.051E-2	7.189E+0
-3.889E-2	7.163E+0
-3.889E-2	7.163E+0
-4.214E-2	7.169E+0
-4.051E-2	7.146E+0
-3.889E-2	7.130E+0
-3.889E-2	7.124E+0
-4.051E-2	7.095E+0
-4.051E-2	7.130E+0
-3.889E-2	7.185E+0
-4.051E-2	7.169E+0
-3.889E-2	7.185E+0
-4.051E-2	7.159E+0
-4.214E-2	7.130E+0
-3.889E-2	7.140E+0
-3.727E-2	7.150E+0
-3.889E-2	7.130E+0
-3.889E-2	7.169E+0
-3.889E-2	7.192E+0
-4.051E-2	7.185E+0
-3.403E-2	7.172E+0
-4.051E-2	7.195E+0
-3.727E-2	7.159E+0
-4.051E-2	7.146E+0
-3.727E-2	7.211E+0
-3.889E-2	7.182E+0
-4.376E-2	7.137E+0
-3.727E-2	7.137E+0
-4.051E-2	7.134E+0
-4.051E-2	7.153E+0
-4.051E-2	7.163E+0
-3.889E-2	7.182E+0
-3.889E-2	7.221E+0
-3.889E-2	7.195E+0
-3.889E-2	7.143E+0
-3.727E-2	7.150E+0
-3.889E-2	7.156E+0
-4.214E-2	7.159E+0
-3.889E-2	7.198E+0
-4.051E-2	7.198E+0
-3.889E-2	7.205E+0
-3.889E-2	7.185E+0
-3.889E-2	7.124E+0
-4.376E-2	7.117E+0
-3.889E-2	7.159E+0
-4.214E-2	7.202E+0
-4.214E-2	7.221E+0
-4.376E-2	7.202E+0
-3.727E-2	7.159E+0
-4.051E-2	7.182E+0
-3.889E-2	7.134E+0
-3.727E-2	7.121E+0
-3.889E-2	7.146E+0
-3.889E-2	7.153E+0
-3.889E-2	7.185E+0
-3.889E-2	7.192E+0
-3.889E-2	7.159E+0
-3.727E-2	7.111E+0
-3.889E-2	7.156E+0
-4.051E-2	7.140E+0
-3.727E-2	7.134E+0
-3.565E-2	7.176E+0
-3.889E-2	7.146E+0
-4.051E-2	7.114E+0
-4.051E-2	7.146E+0
-4.051E-2	7.208E+0
-4.051E-2	7.224E+0
-3.889E-2	7.163E+0
-3.889E-2	7.143E+0
-4.214E-2	7.205E+0
-3.565E-2	7.169E+0
-3.889E-2	7.082E+0
-4.051E-2	7.117E+0
-3.727E-2	7.137E+0
-3.889E-2	7.169E+0
-4.051E-2	7.228E+0
-3.727E-2	7.172E+0
-4.051E-2	7.121E+0
-3.889E-2	7.163E+0
-3.889E-2	7.218E+0
-4.051E-2	7.228E+0
-3.889E-2	7.215E+0
-3.889E-2	7.185E+0
-3.889E-2	7.117E+0
-4.051E-2	7.095E+0
-4.214E-2	7.140E+0
-3.889E-2	7.150E+0
-4.376E-2	7.143E+0
-4.214E-2	7.163E+0
-3.889E-2	7.159E+0
-3.889E-2	7.143E+0
-4.051E-2	7.134E+0
-3.889E-2	7.143E+0
-3.889E-2	7.111E+0
-3.727E-2	7.159E+0
-4.051E-2	7.143E+0
-4.214E-2	7.098E+0
-4.214E-2	7.127E+0
-3.889E-2	7.215E+0
-3.889E-2	7.241E+0
-3.889E-2	7.208E+0
-4.051E-2	7.101E+0
-4.214E-2	7.104E+0
-4.051E-2	7.163E+0
-4.051E-2	7.195E+0
-3.889E-2	7.198E+0
-3.889E-2	7.205E+0
-4.051E-2	7.218E+0
-4.051E-2	7.250E+0
-3.727E-2	7.218E+0
-3.889E-2	7.143E+0
-3.889E-2	7.156E+0
-3.889E-2	7.189E+0
-3.727E-2	7.182E+0
-3.889E-2	7.137E+0
-3.727E-2	7.153E+0
-3.727E-2	7.159E+0
-3.403E-2	7.130E+0
-4.051E-2	7.179E+0
-4.051E-2	7.163E+0
-4.051E-2	7.179E+0
-4.051E-2	7.208E+0
-3.889E-2	7.179E+0
-3.727E-2	7.189E+0
-4.214E-2	7.195E+0
-4.051E-2	7.185E+0
-3.727E-2	7.146E+0
-4.051E-2	7.124E+0
-3.727E-2	7.121E+0
-4.051E-2	7.114E+0
-3.889E-2	7.117E+0
-4.051E-2	7.127E+0
-3.727E-2	7.104E+0
-3.889E-2	7.159E+0
-3.889E-2	7.195E+0
-3.889E-2	7.166E+0
-3.727E-2	7.134E+0
-3.727E-2	7.121E+0
-3.889E-2	7.121E+0
-4.214E-2	7.159E+0
-3.889E-2	7.189E+0
-3.889E-2	7.146E+0
-3.889E-2	7.143E+0
-4.214E-2	7.215E+0
-4.051E-2	7.189E+0
-4.051E-2	7.150E+0
-4.051E-2	7.163E+0
-4.051E-2	7.146E+0
-4.051E-2	7.101E+0
-3.889E-2	7.124E+0
-3.889E-2	7.182E+0
-3.889E-2	7.176E+0
-3.889E-2	7.172E+0
-3.727E-2	7.150E+0
-3.889E-2	7.091E+0
-4.051E-2	7.117E+0
-3.727E-2	7.140E+0
-4.051E-2	7.156E+0
-3.889E-2	7.111E+0
-4.051E-2	7.117E+0
-4.051E-2	7.124E+0
-3.889E-2	7.108E+0
-3.889E-2	7.075E+0
-4.051E-2	7.095E+0
-3.565E-2	7.111E+0
-3.889E-2	7.082E+0
-3.565E-2	7.127E+0
-4.214E-2	7.153E+0
-3.889E-2	7.150E+0
-3.889E-2	7.172E+0
-3.889E-2	7.215E+0
-3.565E-2	7.218E+0
-4.051E-2	7.221E+0
-3.889E-2	7.247E+0
-3.889E-2	7.182E+0
-3.889E-2	7.098E+0
-4.051E-2	7.163E+0
-4.051E-2	7.192E+0
-3.889E-2	7.150E+0
-4.214E-2	7.111E+0
-4.051E-2	7.130E+0
-3.889E-2	7.121E+0
-3.727E-2	7.111E+0
-3.889E-2	7.117E+0
-4.051E-2	7.140E+0
-4.214E-2	7.169E+0
-3.565E-2	7.215E+0
-3.727E-2	7.218E+0
-3.727E-2	7.166E+0
-3.727E-2	7.140E+0
-4.051E-2	7.134E+0
-4.376E-2	7.179E+0
-4.051E-2	7.211E+0
-4.051E-2	7.189E+0
-4.051E-2	7.150E+0
-4.051E-2	7.065E+0
-3.727E-2	7.062E+0
-3.889E-2	7.134E+0
-3.889E-2	7.143E+0
-4.051E-2	7.150E+0
-3.889E-2	7.111E+0
-3.565E-2	7.085E+0
-3.889E-2	7.065E+0
-4.051E-2	7.114E+0
-4.051E-2	7.124E+0
-3.889E-2	7.088E+0
-4.051E-2	7.082E+0
-3.889E-2	7.091E+0
-4.214E-2	7.189E+0
-3.727E-2	7.198E+0
-3.565E-2	7.182E+0
-4.051E-2	7.179E+0
-4.051E-2	7.159E+0
-3.889E-2	7.150E+0
-3.403E-2	7.117E+0
-4.214E-2	7.114E+0
-4.214E-2	7.130E+0
-4.051E-2	7.172E+0
-3.889E-2	7.179E+0
-3.727E-2	7.143E+0
-4.051E-2	7.166E+0
-4.051E-2	7.176E+0
-3.889E-2	7.163E+0
-3.727E-2	7.156E+0
-4.051E-2	7.134E+0
-3.889E-2	7.117E+0
-3.727E-2	7.127E+0
-4.214E-2	7.163E+0
-4.376E-2	7.156E+0
-3.565E-2	7.163E+0
-4.051E-2	7.163E+0
-4.051E-2	7.198E+0
-3.565E-2	7.250E+0
-3.889E-2	7.176E+0
-3.727E-2	7.156E+0
-4.214E-2	7.153E+0
-3.727E-2	7.127E+0
-4.051E-2	7.114E+0
-3.727E-2	7.111E+0
-3.889E-2	7.134E+0
-4.051E-2	7.189E+0
-3.727E-2	7.166E+0
-3.889E-2	7.124E+0
-4.214E-2	7.114E+0
-4.051E-2	7.140E+0
-3.727E-2	7.134E+0
-4.214E-2	7.104E+0
-3.889E-2	7.121E+0
-3.889E-2	7.185E+0
-3.889E-2	7.176E+0
-3.889E-2	7.166E+0
-4.051E-2	7.143E+0
-3.889E-2	7.098E+0
-4.051E-2	7.143E+0
-4.051E-2	7.159E+0
-3.889E-2	7.179E+0
-3.889E-2	7.218E+0
-4.051E-2	7.231E+0
-3.727E-2	7.218E+0
-3.889E-2	7.192E+0
-3.889E-2	7.172E+0
-3.889E-2	7.166E+0
-3.889E-2	7.176E+0
-3.889E-2	7.169E+0
-3.889E-2	7.127E+0
-3.889E-2	7.101E+0
-3.727E-2	7.185E+0
-4.051E-2	7.205E+0
-4.051E-2	7.218E+0
-3.889E-2	7.228E+0
-4.051E-2	7.159E+0
-4.214E-2	7.124E+0
-4.214E-2	7.166E+0
-3.889E-2	7.143E+0
-3.889E-2	7.124E+0
-3.889E-2	7.137E+0
-3.889E-2	7.095E+0
-3.727E-2	7.095E+0
-4.051E-2	7.166E+0
-3.727E-2	7.150E+0
-4.214E-2	7.137E+0
-4.214E-2	7.137E+0
-3.727E-2	7.075E+0
-4.051E-2	7.098E+0
-3.565E-2	7.185E+0
-3.889E-2	7.185E+0
-3.889E-2	7.189E+0
-4.214E-2	7.153E+0
-4.051E-2	7.176E+0
-3.727E-2	7.185E+0
-3.889E-2	7.172E+0
-4.051E-2	7.192E+0
-4.051E-2	7.169E+0
-3.727E-2	7.176E+0
-3.727E-2	7.176E+0
-4.051E-2	7.150E+0
-3.889E-2	7.205E+0
-3.565E-2	7.202E+0
-3.889E-2	7.218E+0
-3.727E-2	7.211E+0
-4.051E-2	7.176E+0
-3.889E-2	7.163E+0
-3.727E-2	7.153E+0
-4.051E-2	7.176E+0
-4.051E-2	7.150E+0
-3.727E-2	7.172E+0
-3.889E-2	7.176E+0
-4.051E-2	7.121E+0
-3.889E-2	7.127E+0
-3.889E-2	7.182E+0
-3.727E-2	7.179E+0
-4.051E-2	7.202E+0
-4.051E-2	7.195E+0
-3.889E-2	7.163E+0
-3.889E-2	7.127E+0
-3.889E-2	7.172E+0
-3.889E-2	7.205E+0
-3.889E-2	7.159E+0
-3.889E-2	7.192E+0
-3.889E-2	7.228E+0
-3.889E-2	7.159E+0
-3.727E-2	7.082E+0
-4.051E-2	7.108E+0
-4.376E-2	7.163E+0
-4.051E-2	7.137E+0
-3.889E-2	7.098E+0
-3.889E-2	7.189E+0
-4.051E-2	7.224E+0
-4.214E-2	7.172E+0
-4.051E-2	7.189E+0
-3.889E-2	7.169E+0
-4.051E-2	7.117E+0
-3.889E-2	7.108E+0
-3.889E-2	7.163E+0
-4.214E-2	7.172E+0
-4.051E-2	7.140E+0
-4.051E-2	7.108E+0
-3.727E-2	7.137E+0
-3.565E-2	7.163E+0
-3.889E-2	7.185E+0
-3.889E-2	7.146E+0
-3.889E-2	7.108E+0
-3.889E-2	7.153E+0
-4.051E-2	7.192E+0
-3.889E-2	7.143E+0
-4.214E-2	7.130E+0
-3.889E-2	7.124E+0
-4.051E-2	7.140E+0
-4.051E-2	7.179E+0
-3.889E-2	7.176E+0
-4.051E-2	7.127E+0
-3.889E-2	7.104E+0
-3.889E-2	7.134E+0
-3.889E-2	7.121E+0
-3.565E-2	7.163E+0
-3.889E-2	7.169E+0
-4.051E-2	7.189E+0
-3.889E-2	7.211E+0
-4.051E-2	7.224E+0
-3.889E-2	7.254E+0
-4.051E-2	7.231E+0
-3.727E-2	7.182E+0
-4.051E-2	7.163E+0
-4.051E-2	7.140E+0
-3.889E-2	7.163E+0
-4.051E-2	7.192E+0
-3.889E-2	7.153E+0
-4.051E-2	7.091E+0
-3.889E-2	7.108E+0
-3.889E-2	7.130E+0
-4.051E-2	7.124E+0
-3.727E-2	7.137E+0
-3.565E-2	7.140E+0
-3.727E-2	7.121E+0
-3.889E-2	7.088E+0
-4.051E-2	7.179E+0
-3.889E-2	7.208E+0
-3.727E-2	7.153E+0
-3.889E-2	7.143E+0
-4.214E-2	7.176E+0
-4.051E-2	7.146E+0
-4.051E-2	7.163E+0
-3.889E-2	7.153E+0
-3.889E-2	7.134E+0
-3.889E-2	7.111E+0
-3.727E-2	7.143E+0
-4.051E-2	7.137E+0
-4.051E-2	7.046E+0
-3.727E-2	7.052E+0
-3.727E-2	7.163E+0
-4.051E-2	7.172E+0
-3.889E-2	7.159E+0
-4.051E-2	7.205E+0
-3.889E-2	7.202E+0
-3.727E-2	7.153E+0
-3.889E-2	7.134E+0
-3.889E-2	7.104E+0
-3.727E-2	7.091E+0
-4.214E-2	7.127E+0
-3.727E-2	7.153E+0
-3.727E-2	7.179E+0
-4.051E-2	7.156E+0
-4.051E-2	7.156E+0
-4.051E-2	7.185E+0
-4.051E-2	7.192E+0
-3.889E-2	7.156E+0
-3.889E-2	7.117E+0
-4.214E-2	7.146E+0
-3.889E-2	7.163E+0
-3.727E-2	7.127E+0
-3.889E-2	7.075E+0
-3.565E-2	7.065E+0
-4.051E-2	7.101E+0
-3.889E-2	7.185E+0
-3.889E-2	7.221E+0
-3.889E-2	7.146E+0
-3.889E-2	7.108E+0
-3.727E-2	7.134E+0
-4.214E-2	7.150E+0
-4.051E-2	7.111E+0
-3.889E-2	7.049E+0
-3.889E-2	7.085E+0
-3.565E-2	7.166E+0
-4.214E-2	7.215E+0
-3.727E-2	7.189E+0
-3.727E-2	7.146E+0
-4.051E-2	7.134E+0
-3.565E-2	7.202E+0
-4.214E-2	7.172E+0
-3.889E-2	7.166E+0
-3.889E-2	7.221E+0
-3.889E-2	7.231E+0
-4.214E-2	7.211E+0
-4.051E-2	7.185E+0
-3.889E-2	7.137E+0
-4.538E-2	7.156E+0
-4.051E-2	7.172E+0
-4.051E-2	7.163E+0
-3.727E-2	7.159E+0
-3.403E-2	7.166E+0
-4.051E-2	7.185E+0
-4.051E-2	7.195E+0
-3.889E-2	7.140E+0
-3.889E-2	7.134E+0
-3.889E-2	7.176E+0
-3.889E-2	7.205E+0
-3.889E-2	7.195E+0
-4.051E-2	7.166E+0
-4.051E-2	7.208E+0
-3.565E-2	7.211E+0
-3.889E-2	7.192E+0
-4.051E-2	7.169E+0
-3.889E-2	7.189E+0
-3.565E-2	7.163E+0
-4.051E-2	7.156E+0
-3.727E-2	7.176E+0
-4.051E-2	7.140E+0
-3.889E-2	7.095E+0
-4.051E-2	7.095E+0
-4.051E-2	7.101E+0
-4.051E-2	7.163E+0
-3.889E-2	7.195E+0
-4.214E-2	7.231E+0
-3.889E-2	7.208E+0
-3.889E-2	7.211E+0
-4.051E-2	7.205E+0
-3.889E-2	7.218E+0
-4.214E-2	7.176E+0
-4.051E-2	7.140E+0
-3.889E-2	7.159E+0
-4.051E-2	7.182E+0
-3.727E-2	7.140E+0
-4.051E-2	7.078E+0
-3.889E-2	7.124E+0
-3.889E-2	7.192E+0
-4.051E-2	7.218E+0
-4.214E-2	7.176E+0
-3.889E-2	7.143E+0
-4.051E-2	7.117E+0
-4.051E-2	7.065E+0
-4.051E-2	7.062E+0
-3.727E-2	7.137E+0
-3.889E-2	7.159E+0
-4.214E-2	7.185E+0
-4.051E-2	7.172E+0
-3.889E-2	7.189E+0
-4.214E-2	7.237E+0
-4.051E-2	7.211E+0
-4.214E-2	7.192E+0
-4.051E-2	7.163E+0
-4.051E-2	7.150E+0
-4.051E-2	7.124E+0
-3.889E-2	7.124E+0
-3.565E-2	7.111E+0
-3.727E-2	7.117E+0
-4.051E-2	7.150E+0
-3.889E-2	7.176E+0
-3.889E-2	7.185E+0
-3.727E-2	7.185E+0
-3.889E-2	7.189E+0
-3.889E-2	7.169E+0
-3.889E-2	7.156E+0
-3.889E-2	7.137E+0
-3.727E-2	7.134E+0
-3.889E-2	7.130E+0
-3.889E-2	7.117E+0
-4.051E-2	7.124E+0
-4.051E-2	7.098E+0
-4.214E-2	7.091E+0
-4.051E-2	7.146E+0
-4.051E-2	7.179E+0
-3.889E-2	7.211E+0
-3.889E-2	7.234E+0
-4.051E-2	7.228E+0
-4.051E-2	7.218E+0
-4.051E-2	7.189E+0
-4.051E-2	7.172E+0
-3.565E-2	7.202E+0
-3.727E-2	7.228E+0
-4.214E-2	7.202E+0
-3.565E-2	7.146E+0
-4.051E-2	7.182E+0
-3.727E-2	7.198E+0
-3.889E-2	7.208E+0
-4.051E-2	7.211E+0
-3.889E-2	7.198E+0
-4.214E-2	7.156E+0
-4.051E-2	7.150E+0
-4.051E-2	7.176E+0
-3.727E-2	7.185E+0
-3.565E-2	7.166E+0
-3.889E-2	7.166E+0
-3.889E-2	7.146E+0
-4.051E-2	7.166E+0
-3.889E-2	7.166E+0
-3.889E-2	7.127E+0
-3.727E-2	7.121E+0
-3.889E-2	7.137E+0
-3.889E-2	7.124E+0
-4.051E-2	7.121E+0
-3.727E-2	7.159E+0
-3.727E-2	7.172E+0
-3.565E-2	7.143E+0
-3.889E-2	7.134E+0
-3.889E-2	7.101E+0
-4.214E-2	7.095E+0
-4.214E-2	7.088E+0
-3.565E-2	7.150E+0
-3.889E-2	7.189E+0
-3.889E-2	7.163E+0
-3.889E-2	7.172E+0
-3.727E-2	7.176E+0
-4.051E-2	7.202E+0
-3.889E-2	7.198E+0
-3.889E-2	7.146E+0
-4.214E-2	7.078E+0
-4.051E-2	7.020E+0
-4.214E-2	7.030E+0
-4.376E-2	7.101E+0
-3.889E-2	7.150E+0
-3.889E-2	7.140E+0
-3.565E-2	7.143E+0
-3.889E-2	7.166E+0
-3.727E-2	7.156E+0
-4.214E-2	7.176E+0
-4.214E-2	7.185E+0
-3.727E-2	7.179E+0
-4.051E-2	7.156E+0
-3.889E-2	7.134E+0
-3.889E-2	7.137E+0
-3.889E-2	7.146E+0
-4.214E-2	7.111E+0
-3.565E-2	7.101E+0
-3.727E-2	7.150E+0
-3.727E-2	7.166E+0
-3.727E-2	7.166E+0
-4.051E-2	7.192E+0
-4.376E-2	7.211E+0
-3.889E-2	7.140E+0
-3.889E-2	7.146E+0
-3.889E-2	7.182E+0
-3.727E-2	7.166E+0
-3.727E-2	7.185E+0
-4.214E-2	7.166E+0
-4.051E-2	7.182E+0
-3.889E-2	7.195E+0
-3.727E-2	7.137E+0
-3.889E-2	7.078E+0
-3.727E-2	7.043E+0
-4.051E-2	7.065E+0
-4.214E-2	7.140E+0
-3.889E-2	7.172E+0
-4.051E-2	7.182E+0
-3.565E-2	7.150E+0
-3.889E-2	7.176E+0
-3.889E-2	7.195E+0
-3.727E-2	7.192E+0
-3.889E-2	7.150E+0
-3.889E-2	7.150E+0
-3.889E-2	7.205E+0
-4.538E-2	7.205E+0
-3.727E-2	7.182E+0
-3.889E-2	7.153E+0
-4.376E-2	7.124E+0
-3.727E-2	7.150E+0
-3.727E-2	7.179E+0
-3.727E-2	7.143E+0
-4.214E-2	7.108E+0
-3.889E-2	7.153E+0
-3.889E-2	7.195E+0
-3.889E-2	7.215E+0
-4.051E-2	7.218E+0
-4.051E-2	7.156E+0
-3.727E-2	7.153E+0
-3.889E-2	7.182E+0
-3.889E-2	7.153E+0
-4.051E-2	7.169E+0
-4.051E-2	7.185E+0
-3.727E-2	7.179E+0
-3.889E-2	7.098E+0
-3.889E-2	7.059E+0
-3.889E-2	7.075E+0
-4.051E-2	7.104E+0
-3.727E-2	7.130E+0
-4.051E-2	7.146E+0
-4.051E-2	7.137E+0
-3.889E-2	7.179E+0
-3.889E-2	7.224E+0
-4.051E-2	7.208E+0
-3.727E-2	7.179E+0
-3.889E-2	7.221E+0
-4.214E-2	7.224E+0
-3.727E-2	7.179E+0
-4.051E-2	7.143E+0
-3.727E-2	7.146E+0
-3.889E-2	7.166E+0
-3.889E-2	7.182E+0
-4.214E-2	7.182E+0
-3.889E-2	7.153E+0
-4.214E-2	7.130E+0
-4.376E-2	7.169E+0
-4.051E-2	7.211E+0
-4.376E-2	7.205E+0
-4.051E-2	7.211E+0
-3.889E-2	7.257E+0
-4.051E-2	7.211E+0
-3.727E-2	7.143E+0
-3.727E-2	7.127E+0
-4.214E-2	7.146E+0
-3.727E-2	7.166E+0
-3.889E-2	7.163E+0
-3.727E-2	7.140E+0
-4.051E-2	7.146E+0
-3.889E-2	7.169E+0
-3.889E-2	7.150E+0
-3.889E-2	7.143E+0
-4.214E-2	7.153E+0
-3.889E-2	7.169E+0
-4.051E-2	7.172E+0
-3.889E-2	7.134E+0
-4.214E-2	7.172E+0
-3.889E-2	7.202E+0
-3.727E-2	7.189E+0
[truncated: 6,228 more rows]
