# Supplementary material for: Improved ANAP incorporation and VCF analysis reveal details of P2X7 current facilitation and a limited conformational interplay between ATP binding and the intracellular ballast domain
Source: eLife. 2023 Jan 4;12:e82479. doi: 10.7554/eLife.82479 (PMC9859053; doi:10.7554/eLife.82479)
Supplement: Figure 2—figure supplement 1—source data 3. [file elife-82479-fig2-figsupp1-data3.zip › Figure-2_figure-supplement-1_source-data-3/20f22/rec19.csv]

-5.349E-2	1.289E+1
-4.862E-2	1.284E+1
-4.700E-2	1.284E+1
-4.862E-2	1.288E+1
-4.862E-2	1.292E+1
-4.700E-2	1.287E+1
-4.862E-2	1.283E+1
-4.862E-2	1.281E+1
-4.700E-2	1.285E+1
-5.187E-2	1.291E+1
-4.862E-2	1.286E+1
-4.862E-2	1.283E+1
-4.700E-2	1.286E+1
-5.349E-2	1.287E+1
-4.700E-2	1.287E+1
-4.700E-2	1.293E+1
-4.862E-2	1.297E+1
-4.862E-2	1.291E+1
-4.700E-2	1.288E+1
-4.538E-2	1.289E+1
-4.700E-2	1.293E+1
-5.187E-2	1.295E+1
-4.862E-2	1.292E+1
-5.025E-2	1.284E+1
-4.538E-2	1.289E+1
-4.862E-2	1.293E+1
-5.025E-2	1.289E+1
-4.862E-2	1.286E+1
-4.700E-2	1.288E+1
-5.025E-2	1.298E+1
-4.862E-2	1.300E+1
-4.862E-2	1.288E+1
-4.376E-2	1.288E+1
-4.538E-2	1.297E+1
-5.025E-2	1.295E+1
-4.862E-2	1.286E+1
-4.862E-2	1.282E+1
-4.862E-2	1.289E+1
-4.700E-2	1.291E+1
-4.700E-2	1.284E+1
-4.538E-2	1.286E+1
-5.025E-2	1.294E+1
-4.700E-2	1.293E+1
-4.700E-2	1.293E+1
-4.700E-2	1.292E+1
-5.025E-2	1.286E+1
-4.862E-2	1.281E+1
-4.538E-2	1.287E+1
-4.862E-2	1.286E+1
-5.025E-2	1.286E+1
-4.700E-2	1.291E+1
-5.025E-2	1.292E+1
-4.700E-2	1.289E+1
-4.700E-2	1.282E+1
-4.700E-2	1.282E+1
-4.700E-2	1.291E+1
-4.700E-2	1.293E+1
-4.700E-2	1.286E+1
-4.700E-2	1.282E+1
-4.538E-2	1.292E+1
-4.862E-2	1.297E+1
-4.700E-2	1.292E+1
-5.187E-2	1.283E+1
-5.025E-2	1.287E+1
-4.538E-2	1.292E+1
-5.025E-2	1.293E+1
-4.862E-2	1.298E+1
-5.187E-2	1.292E+1
-5.349E-2	1.286E+1
-4.862E-2	1.290E+1
-5.187E-2	1.289E+1
-4.700E-2	1.283E+1
-4.700E-2	1.288E+1
-4.862E-2	1.289E+1
-5.025E-2	1.296E+1
-5.025E-2	1.304E+1
-4.700E-2	1.300E+1
-4.862E-2	1.294E+1
-5.025E-2	1.294E+1
-4.700E-2	1.288E+1
-5.025E-2	1.289E+1
-4.862E-2	1.291E+1
-5.187E-2	1.292E+1
-4.862E-2	1.291E+1
-4.862E-2	1.289E+1
-4.862E-2	1.291E+1
-5.025E-2	1.289E+1
-4.862E-2	1.285E+1
-5.025E-2	1.289E+1
-5.025E-2	1.294E+1
-5.025E-2	1.288E+1
-5.025E-2	1.283E+1
-4.700E-2	1.292E+1
-4.862E-2	1.296E+1
-4.538E-2	1.293E+1
-4.700E-2	1.299E+1
-5.187E-2	1.293E+1
-4.862E-2	1.284E+1
-5.025E-2	1.276E+1
-4.700E-2	1.285E+1
-5.025E-2	1.295E+1
-4.862E-2	1.290E+1
-5.025E-2	1.280E+1
-4.700E-2	1.281E+1
-4.700E-2	1.285E+1
-4.538E-2	1.288E+1
-5.025E-2	1.288E+1
-4.862E-2	1.290E+1
-5.025E-2	1.291E+1
-4.700E-2	1.289E+1
-4.862E-2	1.287E+1
-5.025E-2	1.286E+1
-4.862E-2	1.289E+1
-5.025E-2	1.287E+1
-5.187E-2	1.287E+1
-4.862E-2	1.291E+1
-4.862E-2	1.293E+1
-4.862E-2	1.289E+1
-4.862E-2	1.288E+1
-4.862E-2	1.290E+1
-4.862E-2	1.295E+1
-4.538E-2	1.295E+1
-5.025E-2	1.291E+1
-4.862E-2	1.295E+1
-4.862E-2	1.294E+1
-4.862E-2	1.294E+1
-5.025E-2	1.296E+1
-4.700E-2	1.291E+1
-4.700E-2	1.285E+1
-5.187E-2	1.279E+1
-4.862E-2	1.287E+1
-4.538E-2	1.293E+1
-4.700E-2	1.291E+1
-4.538E-2	1.291E+1
-5.025E-2	1.290E+1
-4.700E-2	1.283E+1
-4.538E-2	1.285E+1
-4.862E-2	1.289E+1
-5.187E-2	1.281E+1
-4.862E-2	1.274E+1
-4.862E-2	1.278E+1
-5.187E-2	1.283E+1
-4.862E-2	1.282E+1
-4.862E-2	1.294E+1
-5.187E-2	1.296E+1
-5.025E-2	1.284E+1
-5.187E-2	1.278E+1
-5.025E-2	1.277E+1
-4.862E-2	1.282E+1
-4.862E-2	1.288E+1
-5.025E-2	1.279E+1
-5.025E-2	1.278E+1
-4.538E-2	1.283E+1
-5.025E-2	1.277E+1
-5.025E-2	1.279E+1
-4.862E-2	1.283E+1
-4.862E-2	1.285E+1
-5.025E-2	1.288E+1
-5.025E-2	1.292E+1
-4.862E-2	1.295E+1
-5.025E-2	1.293E+1
-5.025E-2	1.293E+1
-4.700E-2	1.299E+1
-4.862E-2	1.301E+1
-4.862E-2	1.292E+1
-5.025E-2	1.286E+1
-5.025E-2	1.284E+1
-4.862E-2	1.283E+1
-5.025E-2	1.283E+1
-5.187E-2	1.287E+1
-4.862E-2	1.287E+1
-4.700E-2	1.282E+1
-5.025E-2	1.283E+1
-4.862E-2	1.292E+1
-4.862E-2	1.293E+1
-4.700E-2	1.291E+1
-5.025E-2	1.288E+1
-5.025E-2	1.289E+1
-5.025E-2	1.288E+1
-4.862E-2	1.290E+1
-5.025E-2	1.290E+1
-5.187E-2	1.294E+1
-4.862E-2	1.293E+1
-4.862E-2	1.296E+1
-5.025E-2	1.294E+1
-5.025E-2	1.292E+1
-5.025E-2	1.289E+1
-5.025E-2	1.289E+1
-4.862E-2	1.290E+1
-5.187E-2	1.289E+1
-4.862E-2	1.289E+1
-4.538E-2	1.293E+1
-5.187E-2	1.298E+1
-5.349E-2	1.304E+1
-5.187E-2	1.297E+1
-4.700E-2	1.285E+1
-5.025E-2	1.279E+1
-5.025E-2	1.285E+1
-4.862E-2	1.290E+1
-4.862E-2	1.287E+1
-4.862E-2	1.290E+1
-5.025E-2	1.302E+1
-5.187E-2	1.301E+1
-4.538E-2	1.296E+1
-4.862E-2	1.297E+1
-5.025E-2	1.288E+1
-4.862E-2	1.277E+1
-4.862E-2	1.279E+1
-4.700E-2	1.279E+1
-5.025E-2	1.283E+1
-4.862E-2	1.293E+1
-5.187E-2	1.291E+1
-4.700E-2	1.280E+1
-4.700E-2	1.278E+1
-4.700E-2	1.284E+1
-4.700E-2	1.286E+1
-4.862E-2	1.279E+1
-5.349E-2	1.285E+1
-4.538E-2	1.289E+1
-4.862E-2	1.289E+1
-5.025E-2	1.294E+1
-4.862E-2	1.291E+1
-5.025E-2	1.288E+1
-4.862E-2	1.289E+1
-4.862E-2	1.293E+1
-5.025E-2	1.285E+1
-5.025E-2	1.288E+1
-4.862E-2	1.296E+1
-4.862E-2	1.298E+1
-4.862E-2	1.292E+1
-4.862E-2	1.285E+1
-5.025E-2	1.277E+1
-4.862E-2	1.278E+1
-5.025E-2	1.283E+1
-4.700E-2	1.291E+1
-4.700E-2	1.291E+1
-4.700E-2	1.297E+1
-5.025E-2	1.294E+1
-5.187E-2	1.286E+1
-4.862E-2	1.288E+1
-5.025E-2	1.286E+1
-5.187E-2	1.280E+1
-5.187E-2	1.284E+1
-5.025E-2	1.286E+1
-4.700E-2	1.289E+1
-4.862E-2	1.291E+1
-4.862E-2	1.292E+1
-5.349E-2	1.294E+1
-4.700E-2	1.294E+1
-4.862E-2	1.291E+1
-5.187E-2	1.287E+1
-4.538E-2	1.287E+1
-4.862E-2	1.292E+1
-5.025E-2	1.297E+1
-4.862E-2	1.297E+1
-4.700E-2	1.293E+1
-4.700E-2	1.289E+1
-4.700E-2	1.288E+1
-4.862E-2	1.290E+1
-4.700E-2	1.294E+1
-4.700E-2	1.289E+1
-4.862E-2	1.283E+1
-4.862E-2	1.278E+1
-4.700E-2	1.283E+1
-4.862E-2	1.292E+1
-4.862E-2	1.296E+1
-4.862E-2	1.289E+1
-5.025E-2	1.288E+1
-4.700E-2	1.286E+1
-5.025E-2	1.284E+1
-5.025E-2	1.290E+1
-4.700E-2	1.292E+1
-4.700E-2	1.289E+1
-4.862E-2	1.297E+1
-5.025E-2	1.294E+1
-5.025E-2	1.294E+1
-4.862E-2	1.291E+1
-4.700E-2	1.287E+1
-5.187E-2	1.286E+1
-4.700E-2	1.293E+1
-4.862E-2	1.301E+1
-4.700E-2	1.289E+1
-4.862E-2	1.282E+1
-4.862E-2	1.289E+1
-5.025E-2	1.298E+1
-4.700E-2	1.296E+1
-4.700E-2	1.290E+1
-4.700E-2	1.287E+1
-4.700E-2	1.286E+1
-4.700E-2	1.284E+1
-4.700E-2	1.283E+1
-5.025E-2	1.281E+1
-4.862E-2	1.285E+1
-5.025E-2	1.288E+1
-5.349E-2	1.283E+1
-4.862E-2	1.283E+1
-4.700E-2	1.293E+1
-5.187E-2	1.295E+1
-4.700E-2	1.290E+1
-4.862E-2	1.287E+1
-4.700E-2	1.287E+1
-4.700E-2	1.285E+1
-4.862E-2	1.283E+1
-4.862E-2	1.283E+1
-4.862E-2	1.289E+1
-4.700E-2	1.293E+1
-5.025E-2	1.287E+1
-4.862E-2	1.282E+1
-4.700E-2	1.286E+1
-4.862E-2	1.289E+1
-4.862E-2	1.287E+1
-5.025E-2	1.285E+1
-4.862E-2	1.283E+1
-5.187E-2	1.281E+1
-4.862E-2	1.289E+1
-4.700E-2	1.286E+1
-4.862E-2	1.284E+1
-4.862E-2	1.288E+1
-5.025E-2	1.291E+1
-4.700E-2	1.289E+1
-4.862E-2	1.289E+1
-4.700E-2	1.297E+1
-5.025E-2	1.293E+1
-4.700E-2	1.293E+1
-4.700E-2	1.293E+1
-5.187E-2	1.285E+1
-5.025E-2	1.287E+1
-4.700E-2	1.290E+1
-4.538E-2	1.289E+1
-4.862E-2	1.294E+1
-5.187E-2	1.291E+1
-5.025E-2	1.290E+1
-4.862E-2	1.291E+1
-5.025E-2	1.286E+1
-4.862E-2	1.284E+1
-4.862E-2	1.289E+1
-4.700E-2	1.293E+1
-4.862E-2	1.295E+1
-5.025E-2	1.293E+1
-4.862E-2	1.290E+1
-4.862E-2	1.281E+1
-4.862E-2	1.282E+1
-4.862E-2	1.291E+1
-4.538E-2	1.292E+1
-5.187E-2	1.291E+1
-5.187E-2	1.288E+1
-4.700E-2	1.286E+1
-5.025E-2	1.283E+1
-4.700E-2	1.281E+1
-5.025E-2	1.284E+1
-4.862E-2	1.291E+1
-4.862E-2	1.295E+1
-5.025E-2	1.287E+1
-5.025E-2	1.285E+1
-4.862E-2	1.287E+1
-4.700E-2	1.285E+1
-4.700E-2	1.284E+1
-5.187E-2	1.288E+1
-5.187E-2	1.287E+1
-5.025E-2	1.285E+1
-5.187E-2	1.297E+1
-5.187E-2	1.297E+1
-4.862E-2	1.295E+1
-4.862E-2	1.299E+1
-4.700E-2	1.301E+1
-4.862E-2	1.294E+1
-5.025E-2	1.291E+1
-4.700E-2	1.292E+1
-4.700E-2	1.288E+1
-5.025E-2	1.285E+1
-5.187E-2	1.284E+1
-5.025E-2	1.289E+1
-5.025E-2	1.288E+1
-5.025E-2	1.286E+1
-4.700E-2	1.288E+1
-4.862E-2	1.284E+1
-5.025E-2	1.284E+1
-5.025E-2	1.280E+1
-4.700E-2	1.286E+1
-4.700E-2	1.293E+1
-4.538E-2	1.285E+1
-5.025E-2	1.282E+1
-4.862E-2	1.287E+1
-5.025E-2	1.292E+1
-4.862E-2	1.287E+1
-4.862E-2	1.282E+1
-4.862E-2	1.288E+1
-5.187E-2	1.291E+1
-4.862E-2	1.291E+1
-4.862E-2	1.292E+1
-5.025E-2	1.291E+1
-4.862E-2	1.292E+1
-4.700E-2	1.292E+1
-5.187E-2	1.288E+1
-5.025E-2	1.287E+1
-5.025E-2	1.286E+1
-4.862E-2	1.291E+1
-4.700E-2	1.281E+1
-4.700E-2	1.274E+1
-4.862E-2	1.284E+1
-4.862E-2	1.285E+1
-4.862E-2	1.288E+1
-5.025E-2	1.294E+1
-4.700E-2	1.289E+1
-4.862E-2	1.282E+1
-5.025E-2	1.284E+1
-5.025E-2	1.281E+1
-4.862E-2	1.280E+1
-4.862E-2	1.289E+1
-5.025E-2	1.295E+1
-4.862E-2	1.294E+1
-4.700E-2	1.290E+1
-4.538E-2	1.291E+1
-5.025E-2	1.282E+1
-4.862E-2	1.282E+1
-4.700E-2	1.290E+1
-4.862E-2	1.292E+1
-5.025E-2	1.296E+1
-5.349E-2	1.289E+1
-5.025E-2	1.280E+1
-4.700E-2	1.287E+1
-4.862E-2	1.298E+1
-5.025E-2	1.292E+1
-5.025E-2	1.282E+1
-4.538E-2	1.279E+1
-4.862E-2	1.286E+1
-4.862E-2	1.293E+1
-4.862E-2	1.296E+1
-4.700E-2	1.288E+1
-4.862E-2	1.275E+1
-5.025E-2	1.281E+1
-4.862E-2	1.289E+1
-4.700E-2	1.288E+1
-5.187E-2	1.281E+1
-5.025E-2	1.276E+1
-4.862E-2	1.279E+1
-5.025E-2	1.282E+1
-5.025E-2	1.287E+1
-5.025E-2	1.282E+1
-4.538E-2	1.281E+1
-4.862E-2	1.292E+1
-4.700E-2	1.300E+1
-5.025E-2	1.297E+1
-5.025E-2	1.287E+1
-4.862E-2	1.284E+1
-5.025E-2	1.287E+1
-4.700E-2	1.290E+1
-5.025E-2	1.287E+1
-4.862E-2	1.280E+1
-4.862E-2	1.280E+1
-5.025E-2	1.287E+1
-5.187E-2	1.294E+1
-5.025E-2	1.293E+1
-4.862E-2	1.292E+1
-4.862E-2	1.297E+1
-5.025E-2	1.290E+1
-5.187E-2	1.293E+1
-5.349E-2	1.300E+1
-4.700E-2	1.294E+1
-5.187E-2	1.293E+1
-4.862E-2	1.296E+1
-4.862E-2	1.293E+1
-4.862E-2	1.290E+1
-4.862E-2	1.289E+1
-4.862E-2	1.286E+1
-4.862E-2	1.289E+1
-5.187E-2	1.290E+1
-4.862E-2	1.290E+1
-5.025E-2	1.291E+1
-5.025E-2	1.287E+1
-4.862E-2	1.279E+1
-4.862E-2	1.279E+1
-4.862E-2	1.279E+1
-5.187E-2	1.282E+1
-5.025E-2	1.284E+1
-4.700E-2	1.275E+1
-4.862E-2	1.279E+1
-5.025E-2	1.294E+1
-5.025E-2	1.299E+1
-4.862E-2	1.292E+1
-5.025E-2	1.287E+1
-4.700E-2	1.286E+1
-4.862E-2	1.288E+1
-5.025E-2	1.287E+1
-5.025E-2	1.283E+1
-5.025E-2	1.289E+1
-5.187E-2	1.299E+1
-4.700E-2	1.298E+1
-5.025E-2	1.286E+1
-4.862E-2	1.277E+1
-4.862E-2	1.280E+1
-5.025E-2	1.287E+1
-5.025E-2	1.288E+1
-4.862E-2	1.288E+1
-5.025E-2	1.290E+1
-5.349E-2	1.289E+1
-5.025E-2	1.290E+1
-5.025E-2	1.297E+1
-5.349E-2	1.293E+1
-4.862E-2	1.293E+1
-4.862E-2	1.295E+1
-4.862E-2	1.286E+1
-4.700E-2	1.284E+1
-4.376E-2	1.280E+1
-4.700E-2	1.284E+1
-4.862E-2	1.291E+1
-5.025E-2	1.289E+1
-5.025E-2	1.291E+1
-4.862E-2	1.297E+1
-5.187E-2	1.300E+1
-4.862E-2	1.295E+1
-4.862E-2	1.289E+1
-4.862E-2	1.285E+1
-5.025E-2	1.293E+1
-4.862E-2	1.296E+1
-5.025E-2	1.288E+1
-4.538E-2	1.286E+1
-5.025E-2	1.283E+1
-5.025E-2	1.283E+1
-5.187E-2	1.283E+1
-5.025E-2	1.283E+1
-5.187E-2	1.289E+1
-5.025E-2	1.289E+1
-4.700E-2	1.286E+1
-5.025E-2	1.281E+1
-4.862E-2	1.280E+1
-4.862E-2	1.280E+1
-4.862E-2	1.284E+1
-5.025E-2	1.289E+1
-4.700E-2	1.283E+1
-4.700E-2	1.285E+1
-5.025E-2	1.289E+1
-4.376E-2	1.287E+1
-4.700E-2	1.286E+1
-5.025E-2	1.284E+1
-4.700E-2	1.284E+1
-5.025E-2	1.288E+1
-5.025E-2	1.291E+1
-5.025E-2	1.293E+1
-4.862E-2	1.292E+1
-5.025E-2	1.283E+1
-4.700E-2	1.281E+1
-4.862E-2	1.281E+1
-5.025E-2	1.287E+1
-5.025E-2	1.293E+1
-5.025E-2	1.287E+1
-4.862E-2	1.284E+1
-4.700E-2	1.284E+1
-5.187E-2	1.286E+1
-4.862E-2	1.291E+1
-4.862E-2	1.291E+1
-4.862E-2	1.287E+1
-4.862E-2	1.288E+1
-5.025E-2	1.283E+1
-4.862E-2	1.284E+1
-4.862E-2	1.300E+1
-4.538E-2	1.299E+1
-5.187E-2	1.282E+1
-4.862E-2	1.276E+1
-5.025E-2	1.281E+1
-4.700E-2	1.289E+1
-4.862E-2	1.288E+1
-4.700E-2	1.283E+1
-4.700E-2	1.283E+1
-5.025E-2	1.280E+1
-4.700E-2	1.280E+1
-5.025E-2	1.284E+1
-5.025E-2	1.289E+1
-4.538E-2	1.289E+1
-5.025E-2	1.288E+1
-5.187E-2	1.287E+1
-4.700E-2	1.284E+1
-4.862E-2	1.287E+1
-5.025E-2	1.288E+1
-5.025E-2	1.288E+1
-4.862E-2	1.290E+1
-4.700E-2	1.293E+1
-5.025E-2	1.293E+1
-5.025E-2	1.295E+1
-4.862E-2	1.289E+1
-5.025E-2	1.284E+1
-5.025E-2	1.284E+1
-5.025E-2	1.285E+1
-4.700E-2	1.282E+1
-4.700E-2	1.280E+1
-5.025E-2	1.282E+1
-4.700E-2	1.284E+1
-4.862E-2	1.285E+1
-4.862E-2	1.287E+1
-4.700E-2	1.287E+1
-5.187E-2	1.284E+1
-5.025E-2	1.282E+1
-5.025E-2	1.283E+1
-4.862E-2	1.282E+1
-4.862E-2	1.282E+1
-5.187E-2	1.283E+1
-4.538E-2	1.289E+1
-4.862E-2	1.291E+1
-5.349E-2	1.288E+1
-4.700E-2	1.284E+1
-4.700E-2	1.284E+1
-5.025E-2	1.287E+1
-5.025E-2	1.284E+1
-4.862E-2	1.286E+1
-4.700E-2	1.288E+1
-4.862E-2	1.289E+1
-5.025E-2	1.290E+1
-4.862E-2	1.288E+1
-4.538E-2	1.287E+1
-5.187E-2	1.285E+1
-5.025E-2	1.287E+1
-4.862E-2	1.291E+1
-4.862E-2	1.288E+1
-5.187E-2	1.291E+1
-4.538E-2	1.289E+1
-5.025E-2	1.278E+1
-4.700E-2	1.281E+1
-5.025E-2	1.287E+1
-4.862E-2	1.288E+1
-5.187E-2	1.290E+1
-5.025E-2	1.297E+1
-5.349E-2	1.292E+1
-4.700E-2	1.281E+1
-4.700E-2	1.275E+1
-4.862E-2	1.282E+1
-5.025E-2	1.291E+1
-4.862E-2	1.291E+1
-5.025E-2	1.297E+1
-4.700E-2	1.290E+1
-5.025E-2	1.277E+1
-5.025E-2	1.279E+1
-4.862E-2	1.281E+1
-5.349E-2	1.285E+1
-4.700E-2	1.285E+1
-4.862E-2	1.286E+1
-5.025E-2	1.284E+1
-4.538E-2	1.279E+1
-5.187E-2	1.278E+1
-5.187E-2	1.280E+1
-4.700E-2	1.282E+1
-4.862E-2	1.283E+1
-5.025E-2	1.287E+1
-5.025E-2	1.293E+1
-4.862E-2	1.295E+1
-5.025E-2	1.289E+1
-5.025E-2	1.289E+1
-4.700E-2	1.293E+1
-4.862E-2	1.296E+1
-4.862E-2	1.297E+1
-4.862E-2	1.286E+1
-4.700E-2	1.286E+1
-4.700E-2	1.286E+1
-5.025E-2	1.282E+1
-4.862E-2	1.280E+1
-5.187E-2	1.284E+1
-4.862E-2	1.290E+1
-4.862E-2	1.288E+1
-4.700E-2	1.288E+1
-4.700E-2	1.286E+1
-4.700E-2	1.282E+1
-4.862E-2	1.287E+1
-4.700E-2	1.291E+1
-4.700E-2	1.294E+1
-5.187E-2	1.293E+1
-5.025E-2	1.296E+1
-5.025E-2	1.299E+1
-4.862E-2	1.291E+1
-4.700E-2	1.280E+1
-4.700E-2	1.284E+1
-5.187E-2	1.287E+1
-5.349E-2	1.291E+1
-4.862E-2	1.291E+1
-5.025E-2	1.288E+1
-4.862E-2	1.290E+1
-5.025E-2	1.289E+1
-4.862E-2	1.285E+1
-5.025E-2	1.288E+1
-5.025E-2	1.290E+1
-4.700E-2	1.297E+1
-5.025E-2	1.296E+1
-4.862E-2	1.293E+1
-4.862E-2	1.286E+1
-5.187E-2	1.280E+1
-4.700E-2	1.280E+1
-4.700E-2	1.283E+1
-4.862E-2	1.284E+1
-5.025E-2	1.275E+1
-5.025E-2	1.281E+1
-5.187E-2	1.290E+1
-5.025E-2	1.289E+1
-4.862E-2	1.289E+1
-4.700E-2	1.288E+1
-5.025E-2	1.287E+1
-5.187E-2	1.280E+1
-5.025E-2	1.274E+1
-5.025E-2	1.279E+1
-4.700E-2	1.291E+1
-4.862E-2	1.300E+1
-4.862E-2	1.291E+1
-4.700E-2	1.289E+1
-5.187E-2	1.292E+1
-4.538E-2	1.294E+1
-5.025E-2	1.291E+1
-4.700E-2	1.283E+1
-4.862E-2	1.286E+1
-5.025E-2	1.286E+1
-5.025E-2	1.287E+1
-4.862E-2	1.287E+1
-5.025E-2	1.281E+1
-5.187E-2	1.284E+1
-4.862E-2	1.288E+1
-4.700E-2	1.285E+1
-5.187E-2	1.280E+1
-5.025E-2	1.283E+1
-5.187E-2	1.284E+1
-4.862E-2	1.278E+1
-5.187E-2	1.285E+1
-5.187E-2	1.288E+1
-5.025E-2	1.285E+1
-4.862E-2	1.278E+1
-4.700E-2	1.282E+1
-5.025E-2	1.287E+1
-5.025E-2	1.289E+1
-4.700E-2	1.296E+1
-5.025E-2	1.289E+1
-4.700E-2	1.280E+1
-5.025E-2	1.284E+1
-4.700E-2	1.290E+1
-4.700E-2	1.294E+1
-5.025E-2	1.289E+1
-4.862E-2	1.287E+1
-5.025E-2	1.285E+1
-4.538E-2	1.281E+1
-5.187E-2	1.279E+1
-5.025E-2	1.284E+1
-4.862E-2	1.287E+1
-5.025E-2	1.285E+1
-5.025E-2	1.287E+1
-4.700E-2	1.290E+1
-4.862E-2	1.286E+1
-4.862E-2	1.289E+1
-4.862E-2	1.287E+1
-5.025E-2	1.285E+1
-4.700E-2	1.286E+1
-4.862E-2	1.286E+1
-4.862E-2	1.281E+1
-5.025E-2	1.283E+1
-4.700E-2	1.278E+1
-4.862E-2	1.277E+1
-4.862E-2	1.280E+1
-5.349E-2	1.280E+1
-5.025E-2	1.285E+1
-4.862E-2	1.281E+1
-5.187E-2	1.281E+1
-4.862E-2	1.284E+1
-5.025E-2	1.290E+1
-5.025E-2	1.289E+1
-4.862E-2	1.286E+1
-4.862E-2	1.289E+1
-4.862E-2	1.287E+1
-4.862E-2	1.286E+1
-5.025E-2	1.291E+1
-5.025E-2	1.291E+1
-5.025E-2	1.290E+1
-4.700E-2	1.287E+1
-4.862E-2	1.286E+1
-4.862E-2	1.284E+1
-4.700E-2	1.280E+1
-4.862E-2	1.278E+1
-5.349E-2	1.289E+1
-4.862E-2	1.291E+1
-4.862E-2	1.289E+1
-4.700E-2	1.296E+1
-4.862E-2	1.296E+1
-5.025E-2	1.290E+1
-5.187E-2	1.287E+1
-5.025E-2	1.284E+1
-4.862E-2	1.284E+1
-5.025E-2	1.285E+1
-4.862E-2	1.285E+1
-4.700E-2	1.281E+1
-5.025E-2	1.285E+1
-5.025E-2	1.290E+1
-4.538E-2	1.288E+1
-4.700E-2	1.288E+1
-4.862E-2	1.283E+1
-5.025E-2	1.282E+1
-4.862E-2	1.284E+1
-5.025E-2	1.283E+1
-4.862E-2	1.282E+1
-5.025E-2	1.284E+1
-4.862E-2	1.283E+1
-4.862E-2	1.279E+1
-5.025E-2	1.288E+1
-4.700E-2	1.289E+1
-5.025E-2	1.287E+1
-5.025E-2	1.288E+1
-5.025E-2	1.287E+1
-4.862E-2	1.284E+1
-4.700E-2	1.287E+1
-5.025E-2	1.289E+1
-5.025E-2	1.289E+1
-4.862E-2	1.294E+1
-4.862E-2	1.289E+1
-4.862E-2	1.287E+1
-5.025E-2	1.287E+1
-5.025E-2	1.288E+1
-5.025E-2	1.285E+1
-4.862E-2	1.282E+1
-5.025E-2	1.281E+1
-5.187E-2	1.286E+1
-4.862E-2	1.292E+1
-5.025E-2	1.290E+1
-5.025E-2	1.283E+1
-4.700E-2	1.281E+1
-4.862E-2	1.285E+1
-4.862E-2	1.287E+1
-5.187E-2	1.285E+1
-4.700E-2	1.282E+1
-5.025E-2	1.287E+1
-5.025E-2	1.285E+1
-4.862E-2	1.283E+1
-4.862E-2	1.287E+1
-4.862E-2	1.290E+1
-5.025E-2	1.294E+1
-4.862E-2	1.293E+1
-4.862E-2	1.286E+1
-4.862E-2	1.289E+1
-4.862E-2	1.289E+1
-5.025E-2	1.293E+1
-4.862E-2	1.296E+1
-5.025E-2	1.289E+1
-4.538E-2	1.285E+1
-4.862E-2	1.279E+1
-4.862E-2	1.281E+1
-4.862E-2	1.283E+1
-4.700E-2	1.281E+1
-4.862E-2	1.289E+1
-4.862E-2	1.292E+1
-5.025E-2	1.289E+1
-5.025E-2	1.289E+1
-5.187E-2	1.284E+1
-5.025E-2	1.283E+1
-5.025E-2	1.286E+1
-5.025E-2	1.289E+1
-4.862E-2	1.291E+1
-4.862E-2	1.289E+1
-5.025E-2	1.285E+1
-5.025E-2	1.278E+1
-4.862E-2	1.284E+1
-5.025E-2	1.293E+1
-5.025E-2	1.293E+1
-4.862E-2	1.286E+1
-5.025E-2	1.276E+1
-5.025E-2	1.284E+1
-5.025E-2	1.290E+1
-4.700E-2	1.289E+1
-4.862E-2	1.288E+1
-4.862E-2	1.288E+1
-4.538E-2	1.291E+1
-4.862E-2	1.289E+1
-5.025E-2	1.289E+1
-5.187E-2	1.293E+1
-4.538E-2	1.295E+1
-5.187E-2	1.292E+1
-4.862E-2	1.290E+1
-5.025E-2	1.293E+1
-4.700E-2	1.300E+1
-5.025E-2	1.299E+1
-5.025E-2	1.294E+1
-4.862E-2	1.292E+1
-4.862E-2	1.285E+1
-4.700E-2	1.281E+1
-5.187E-2	1.284E+1
-5.025E-2	1.287E+1
-4.538E-2	1.291E+1
-4.862E-2	1.291E+1
-4.700E-2	1.286E+1
-5.025E-2	1.288E+1
-4.538E-2	1.285E+1
-4.700E-2	1.283E+1
-5.025E-2	1.278E+1
-4.862E-2	1.278E+1
-4.862E-2	1.289E+1
-4.862E-2	1.294E+1
-5.025E-2	1.292E+1
-4.538E-2	1.290E+1
-4.862E-2	1.293E+1
-4.862E-2	1.296E+1
-5.025E-2	1.288E+1
-5.025E-2	1.285E+1
-4.862E-2	1.289E+1
-5.025E-2	1.291E+1
-4.700E-2	1.290E+1
-4.538E-2	1.286E+1
-4.862E-2	1.291E+1
-4.862E-2	1.298E+1
-4.700E-2	1.289E+1
-4.862E-2	1.288E+1
-5.349E-2	1.282E+1
-4.862E-2	1.273E+1
-4.862E-2	1.280E+1
-4.862E-2	1.295E+1
-5.025E-2	1.297E+1
-5.025E-2	1.289E+1
-4.862E-2	1.282E+1
-5.025E-2	1.280E+1
-5.187E-2	1.280E+1
-5.025E-2	1.285E+1
-5.025E-2	1.287E+1
-5.187E-2	1.288E+1
-4.538E-2	1.290E+1
-5.025E-2	1.290E+1
-4.862E-2	1.289E+1
-5.187E-2	1.288E+1
-4.862E-2	1.284E+1
-5.025E-2	1.283E+1
-5.187E-2	1.285E+1
-4.862E-2	1.281E+1
-4.862E-2	1.286E+1
-4.862E-2	1.287E+1
-5.025E-2	1.288E+1
-4.862E-2	1.288E+1
-4.538E-2	1.280E+1
-5.187E-2	1.272E+1
-4.700E-2	1.274E+1
-5.025E-2	1.279E+1
-4.700E-2	1.283E+1
-5.025E-2	1.277E+1
-5.025E-2	1.280E+1
-4.700E-2	1.294E+1
-4.862E-2	1.293E+1
-5.025E-2	1.286E+1
-5.025E-2	1.289E+1
-4.700E-2	1.293E+1
-4.862E-2	1.287E+1
-5.025E-2	1.281E+1
-4.862E-2	1.284E+1
-4.862E-2	1.281E+1
-4.700E-2	1.280E+1
-5.025E-2	1.285E+1
-4.862E-2	1.293E+1
-4.700E-2	1.287E+1
-5.025E-2	1.279E+1
-5.349E-2	1.279E+1
-4.700E-2	1.285E+1
-4.862E-2	1.285E+1
-4.862E-2	1.288E+1
-4.538E-2	1.283E+1
-5.025E-2	1.282E+1
-4.862E-2	1.287E+1
-4.700E-2	1.287E+1
-5.025E-2	1.288E+1
-4.700E-2	1.291E+1
-5.025E-2	1.289E+1
-4.862E-2	1.284E+1
-4.862E-2	1.289E+1
-4.700E-2	1.286E+1
-5.025E-2	1.283E+1
-4.538E-2	1.285E+1
-5.187E-2	1.288E+1
-5.025E-2	1.287E+1
-5.025E-2	1.285E+1
-4.700E-2	1.282E+1
-4.862E-2	1.282E+1
-4.862E-2	1.289E+1
-5.187E-2	1.288E+1
-4.538E-2	1.293E+1
-5.025E-2	1.299E+1
-5.187E-2	1.300E+1
-5.025E-2	1.293E+1
-4.700E-2	1.291E+1
-5.025E-2	1.288E+1
-4.862E-2	1.289E+1
-5.025E-2	1.293E+1
-5.025E-2	1.291E+1
-4.700E-2	1.289E+1
-5.187E-2	1.284E+1
-5.025E-2	1.281E+1
-5.025E-2	1.287E+1
-4.862E-2	1.292E+1
-4.862E-2	1.291E+1
-4.700E-2	1.288E+1
-4.700E-2	1.285E+1
-4.862E-2	1.279E+1
-5.025E-2	1.281E+1
-4.862E-2	1.285E+1
-5.025E-2	1.287E+1
-4.376E-2	1.285E+1
-5.025E-2	1.286E+1
-4.700E-2	1.287E+1
-5.025E-2	1.287E+1
-4.700E-2	1.293E+1
-5.025E-2	1.294E+1
-4.862E-2	1.284E+1
-4.862E-2	1.281E+1
-5.025E-2	1.282E+1
-5.025E-2	1.278E+1
-5.187E-2	1.283E+1
-5.025E-2	1.289E+1
-5.187E-2	1.288E+1
-4.862E-2	1.292E+1
-4.862E-2	1.298E+1
-4.862E-2	1.289E+1
-4.862E-2	1.281E+1
-5.025E-2	1.288E+1
-4.862E-2	1.288E+1
-4.700E-2	1.283E+1
-5.025E-2	1.285E+1
-5.187E-2	1.291E+1
-4.862E-2	1.295E+1
-4.862E-2	1.289E+1
-4.700E-2	1.285E+1
-5.025E-2	1.284E+1
-5.187E-2	1.286E+1
-4.862E-2	1.283E+1
-4.700E-2	1.285E+1
-5.025E-2	1.298E+1
-5.025E-2	1.301E+1
-4.862E-2	1.294E+1
-4.700E-2	1.289E+1
-4.862E-2	1.291E+1
-4.862E-2	1.284E+1
-4.700E-2	1.280E+1
-4.862E-2	1.285E+1
-5.349E-2	1.291E+1
-5.187E-2	1.291E+1
-4.700E-2	1.287E+1
-5.025E-2	1.281E+1
-5.187E-2	1.273E+1
-4.700E-2	1.277E+1
-4.862E-2	1.283E+1
-5.025E-2	1.284E+1
-4.700E-2	1.282E+1
-4.862E-2	1.279E+1
-4.700E-2	1.285E+1
-4.862E-2	1.289E+1
-5.349E-2	1.285E+1
-4.700E-2	1.282E+1
-5.025E-2	1.277E+1
-4.700E-2	1.279E+1
-4.862E-2	1.284E+1
-4.700E-2	1.283E+1
-4.862E-2	1.287E+1
-5.025E-2	1.286E+1
-5.187E-2	1.282E+1
-4.862E-2	1.287E+1
-4.538E-2	1.292E+1
-5.025E-2	1.289E+1
-4.700E-2	1.282E+1
-4.700E-2	1.287E+1
-5.025E-2	1.293E+1
-4.862E-2	1.289E+1
-5.349E-2	1.282E+1
-4.862E-2	1.279E+1
-4.700E-2	1.285E+1
-4.700E-2	1.288E+1
-5.187E-2	1.287E+1
-4.862E-2	1.285E+1
-5.025E-2	1.280E+1
-4.862E-2	1.287E+1
-4.700E-2	1.290E+1
-4.862E-2	1.289E+1
-5.025E-2	1.285E+1
-4.862E-2	1.283E+1
-5.025E-2	1.284E+1
-5.025E-2	1.282E+1
-4.862E-2	1.280E+1
-5.025E-2	1.286E+1
-5.025E-2	1.293E+1
-5.025E-2	1.280E+1
-4.862E-2	1.277E+1
-4.700E-2	1.287E+1
-5.187E-2	1.287E+1
-4.862E-2	1.283E+1
-4.700E-2	1.284E+1
-4.862E-2	1.287E+1
-4.862E-2	1.295E+1
-5.025E-2	1.291E+1
-4.862E-2	1.287E+1
-5.025E-2	1.290E+1
-4.862E-2	1.293E+1
-5.025E-2	1.294E+1
-4.862E-2	1.291E+1
-5.187E-2	1.287E+1
-5.187E-2	1.289E+1
-5.187E-2	1.292E+1
-4.700E-2	1.286E+1
-4.700E-2	1.282E+1
-5.025E-2	1.277E+1
-4.862E-2	1.280E+1
-4.862E-2	1.284E+1
-4.862E-2	1.287E+1
-4.862E-2	1.284E+1
-4.862E-2	1.286E+1
-4.862E-2	1.294E+1
-4.862E-2	1.290E+1
-4.862E-2	1.283E+1
-4.700E-2	1.287E+1
-4.376E-2	1.296E+1
-5.025E-2	1.300E+1
-4.700E-2	1.292E+1
-5.025E-2	1.282E+1
-4.862E-2	1.274E+1
-4.862E-2	1.275E+1
-5.025E-2	1.288E+1
-4.862E-2	1.298E+1
-5.025E-2	1.295E+1
-4.862E-2	1.290E+1
-4.862E-2	1.287E+1
-4.862E-2	1.287E+1
-4.538E-2	1.288E+1
-4.700E-2	1.287E+1
-5.025E-2	1.286E+1
-4.700E-2	1.284E+1
-4.700E-2	1.280E+1
-5.025E-2	1.284E+1
-5.025E-2	1.287E+1
-4.862E-2	1.282E+1
-5.025E-2	1.283E+1
-4.862E-2	1.283E+1
-5.187E-2	1.281E+1
-4.700E-2	1.281E+1
-4.700E-2	1.281E+1
-4.862E-2	1.287E+1
-5.025E-2	1.287E+1
-4.862E-2	1.290E+1
-5.025E-2	1.293E+1
-4.862E-2	1.292E+1
-5.187E-2	1.289E+1
-5.187E-2	1.286E+1
-4.700E-2	1.285E+1
-4.538E-2	1.288E+1
-4.862E-2	1.296E+1
-5.025E-2	1.292E+1
-4.862E-2	1.285E+1
-5.025E-2	1.292E+1
-4.862E-2	1.292E+1
-5.025E-2	1.285E+1
-5.025E-2	1.284E+1
-5.025E-2	1.284E+1
-4.862E-2	1.280E+1
-4.700E-2	1.281E+1
-5.187E-2	1.279E+1
-5.025E-2	1.285E+1
-5.187E-2	1.285E+1
-5.187E-2	1.284E+1
-4.700E-2	1.290E+1
-4.700E-2	1.287E+1
-5.187E-2	1.278E+1
-4.862E-2	1.281E+1
-4.862E-2	1.286E+1
-4.862E-2	1.286E+1
-5.349E-2	1.288E+1
-4.700E-2	1.283E+1
-4.376E-2	1.276E+1
-4.862E-2	1.284E+1
-5.187E-2	1.291E+1
-4.862E-2	1.287E+1
-4.700E-2	1.289E+1
-4.700E-2	1.291E+1
-4.700E-2	1.285E+1
-4.700E-2	1.281E+1
-4.700E-2	1.279E+1
-4.862E-2	1.276E+1
-4.862E-2	1.279E+1
-4.538E-2	1.285E+1
-4.700E-2	1.287E+1
-5.025E-2	1.289E+1
-4.700E-2	1.287E+1
-4.700E-2	1.284E+1
-5.025E-2	1.286E+1
-4.700E-2	1.289E+1
-5.025E-2	1.292E+1
-4.862E-2	1.288E+1
-4.862E-2	1.284E+1
-5.187E-2	1.280E+1
-5.025E-2	1.275E+1
-5.187E-2	1.272E+1
-4.700E-2	1.284E+1
-4.700E-2	1.296E+1
-5.025E-2	1.293E+1
-4.538E-2	1.286E+1
-5.025E-2	1.283E+1
-4.862E-2	1.283E+1
-5.025E-2	1.288E+1
-4.700E-2	1.297E+1
-4.862E-2	1.286E+1
-4.538E-2	1.275E+1
-5.187E-2	1.277E+1
-4.700E-2	1.283E+1
-4.862E-2	1.287E+1
-5.025E-2	1.286E+1
-5.025E-2	1.285E+1
-5.025E-2	1.277E+1
-4.862E-2	1.277E+1
-4.862E-2	1.280E+1
-5.025E-2	1.287E+1
-4.862E-2	1.292E+1
-5.187E-2	1.294E+1
-5.025E-2	1.294E+1
-4.862E-2	1.287E+1
-4.862E-2	1.283E+1
-5.187E-2	1.291E+1
-4.862E-2	1.292E+1
-5.025E-2	1.296E+1
-4.700E-2	1.290E+1
-5.025E-2	1.280E+1
-4.700E-2	1.279E+1
-5.025E-2	1.289E+1
-5.025E-2	1.294E+1
-4.862E-2	1.289E+1
-4.862E-2	1.287E+1
-4.538E-2	1.289E+1
-4.538E-2	1.284E+1
-5.349E-2	1.282E+1
-5.025E-2	1.278E+1
-5.025E-2	1.274E+1
-4.862E-2	1.281E+1
-4.700E-2	1.280E+1
-4.862E-2	1.284E+1
-5.187E-2	1.294E+1
-5.025E-2	1.293E+1
-4.700E-2	1.285E+1
-5.349E-2	1.282E+1
-5.025E-2	1.281E+1
-4.700E-2	1.289E+1
-4.862E-2	1.291E+1
-4.862E-2	1.290E+1
-4.862E-2	1.284E+1
-4.862E-2	1.284E+1
-5.025E-2	1.290E+1
-4.862E-2	1.292E+1
-5.025E-2	1.288E+1
-4.700E-2	1.286E+1
-5.025E-2	1.287E+1
-4.538E-2	1.292E+1
-5.349E-2	1.296E+1
-4.862E-2	1.287E+1
-5.025E-2	1.276E+1
-4.862E-2	1.280E+1
-4.700E-2	1.275E+1
-5.187E-2	1.275E+1
-4.862E-2	1.280E+1
-5.025E-2	1.284E+1
-5.025E-2	1.285E+1
-4.700E-2	1.287E+1
-5.187E-2	1.290E+1
-4.862E-2	1.294E+1
-5.187E-2	1.299E+1
-4.538E-2	1.290E+1
-4.538E-2	1.282E+1
-4.862E-2	1.279E+1
-5.025E-2	1.280E+1
-4.700E-2	1.282E+1
-4.538E-2	1.288E+1
-5.187E-2	1.293E+1
-4.700E-2	1.288E+1
-4.700E-2	1.281E+1
-5.025E-2	1.279E+1
-4.862E-2	1.284E+1
-5.025E-2	1.279E+1
-5.187E-2	1.277E+1
-4.700E-2	1.280E+1
-5.025E-2	1.284E+1
-5.187E-2	1.281E+1
-4.700E-2	1.279E+1
-4.862E-2	1.280E+1
-4.862E-2	1.281E+1
-4.862E-2	1.286E+1
-4.862E-2	1.293E+1
-4.700E-2	1.296E+1
-4.862E-2	1.293E+1
-5.349E-2	1.279E+1
-4.862E-2	1.273E+1
-4.700E-2	1.273E+1
-5.187E-2	1.283E+1
-5.025E-2	1.287E+1
-4.376E-2	1.283E+1
-4.862E-2	1.290E+1
-5.187E-2	1.295E+1
-4.700E-2	1.289E+1
-4.862E-2	1.286E+1
-4.700E-2	1.285E+1
-5.349E-2	1.286E+1
-4.862E-2	1.282E+1
-5.025E-2	1.281E+1
-4.862E-2	1.287E+1
-5.025E-2	1.294E+1
-4.862E-2	1.289E+1
-4.700E-2	1.292E+1
-4.862E-2	1.295E+1
-4.700E-2	1.292E+1
-5.025E-2	1.292E+1
-5.025E-2	1.289E+1
-5.025E-2	1.282E+1
-5.187E-2	1.283E+1
-5.025E-2	1.283E+1
-5.025E-2	1.283E+1
-5.025E-2	1.288E+1
-4.862E-2	1.288E+1
-4.538E-2	1.286E+1
-5.187E-2	1.283E+1
-5.025E-2	1.284E+1
-5.187E-2	1.285E+1
-5.025E-2	1.288E+1
-4.700E-2	1.290E+1
-4.862E-2	1.289E+1
-4.862E-2	1.291E+1
-4.862E-2	1.291E+1
-4.538E-2	1.288E+1
-4.538E-2	1.288E+1
-5.025E-2	1.290E+1
-4.862E-2	1.289E+1
-4.862E-2	1.286E+1
-4.862E-2	1.283E+1
-5.187E-2	1.280E+1
-5.025E-2	1.278E+1
-5.025E-2	1.279E+1
-4.700E-2	1.291E+1
-5.187E-2	1.288E+1
-4.862E-2	1.284E+1
-4.862E-2	1.285E+1
-4.700E-2	1.286E+1
-5.025E-2	1.283E+1
-5.187E-2	1.284E+1
-4.862E-2	1.288E+1
-4.538E-2	1.291E+1
-5.187E-2	1.283E+1
-4.862E-2	1.278E+1
-5.025E-2	1.277E+1
-4.214E-2	1.276E+1
-4.862E-2	1.276E+1
-5.025E-2	1.285E+1
-5.025E-2	1.284E+1
-4.700E-2	1.283E+1
-5.025E-2	1.287E+1
-4.862E-2	1.289E+1
-4.862E-2	1.289E+1
-5.025E-2	1.287E+1
-5.025E-2	1.283E+1
-5.025E-2	1.282E+1
-4.700E-2	1.285E+1
-4.862E-2	1.284E+1
-4.862E-2	1.287E+1
-4.862E-2	1.288E+1
-4.700E-2	1.286E+1
-4.862E-2	1.284E+1
-4.538E-2	1.278E+1
-4.862E-2	1.278E+1
-4.862E-2	1.278E+1
-5.025E-2	1.280E+1
-5.025E-2	1.279E+1
-5.025E-2	1.278E+1
-5.187E-2	1.282E+1
-4.862E-2	1.278E+1
-5.025E-2	1.278E+1
-4.862E-2	1.290E+1
-5.025E-2	1.293E+1
-4.700E-2	1.289E+1
-4.700E-2	1.286E+1
-5.187E-2	1.283E+1
-4.862E-2	1.283E+1
-4.862E-2	1.282E+1
-4.862E-2	1.281E+1
-5.349E-2	1.278E+1
-4.700E-2	1.284E+1
-5.025E-2	1.286E+1
-5.025E-2	1.284E+1
-4.862E-2	1.278E+1
-4.862E-2	1.277E+1
-4.862E-2	1.276E+1
-4.700E-2	1.276E+1
-5.025E-2	1.281E+1
-4.862E-2	1.287E+1
-5.025E-2	1.283E+1
-4.862E-2	1.285E+1
-5.187E-2	1.292E+1
-5.025E-2	1.290E+1
-5.025E-2	1.291E+1
-5.025E-2	1.298E+1
-5.025E-2	1.297E+1
-4.862E-2	1.284E+1
-5.187E-2	1.276E+1
-4.862E-2	1.283E+1
-4.862E-2	1.289E+1
-5.025E-2	1.291E+1
-4.700E-2	1.280E+1
-4.862E-2	1.276E+1
-5.349E-2	1.279E+1
-4.700E-2	1.281E+1
-5.025E-2	1.281E+1
-5.187E-2	1.283E+1
-5.187E-2	1.284E+1
-4.700E-2	1.283E+1
-5.187E-2	1.281E+1
-5.025E-2	1.283E+1
-5.187E-2	1.288E+1
-5.025E-2	1.288E+1
-4.862E-2	1.288E+1
-5.025E-2	1.291E+1
-5.025E-2	1.293E+1
-4.862E-2	1.288E+1
-4.700E-2	1.279E+1
-5.187E-2	1.284E+1
-5.025E-2	1.290E+1
-4.862E-2	1.287E+1
-5.187E-2	1.288E+1
-4.700E-2	1.285E+1
-5.187E-2	1.279E+1
-4.700E-2	1.283E+1
-5.025E-2	1.287E+1
-5.025E-2	1.286E+1
-5.349E-2	1.287E+1
-4.862E-2	1.282E+1
-4.862E-2	1.274E+1
-5.025E-2	1.276E+1
-4.862E-2	1.283E+1
-4.862E-2	1.284E+1
-4.862E-2	1.288E+1
-5.025E-2	1.292E+1
-4.862E-2	1.288E+1
-4.862E-2	1.283E+1
-5.187E-2	1.281E+1
-4.862E-2	1.280E+1
-5.025E-2	1.283E+1
-5.025E-2	1.285E+1
-4.700E-2	1.280E+1
-4.862E-2	1.281E+1
-4.700E-2	1.288E+1
-4.862E-2	1.289E+1
-4.700E-2	1.284E+1
-5.025E-2	1.287E+1
-5.187E-2	1.290E+1
-5.349E-2	1.289E+1
-4.862E-2	1.288E+1
-5.187E-2	1.281E+1
-5.025E-2	1.276E+1
-5.025E-2	1.282E+1
-4.862E-2	1.285E+1
-4.862E-2	1.280E+1
-5.187E-2	1.277E+1
-4.862E-2	1.287E+1
-5.025E-2	1.285E+1
-5.025E-2	1.286E+1
-4.862E-2	1.292E+1
-4.862E-2	1.291E+1
-4.862E-2	1.290E+1
-5.025E-2	1.284E+1
-4.862E-2	1.282E+1
-5.025E-2	1.283E+1
-4.700E-2	1.287E+1
-4.700E-2	1.292E+1
-5.025E-2	1.290E+1
-4.538E-2	1.279E+1
-4.862E-2	1.279E+1
-5.025E-2	1.284E+1
-4.700E-2	1.290E+1
-5.025E-2	1.292E+1
-4.862E-2	1.289E+1
-5.025E-2	1.289E+1
-5.187E-2	1.289E+1
-5.025E-2	1.286E+1
-4.700E-2	1.288E+1
-4.700E-2	1.289E+1
-4.700E-2	1.289E+1
-5.187E-2	1.290E+1
-4.862E-2	1.285E+1
-5.025E-2	1.280E+1
-4.862E-2	1.281E+1
-5.187E-2	1.287E+1
-4.538E-2	1.287E+1
-4.862E-2	1.285E+1
-4.862E-2	1.280E+1
-4.862E-2	1.278E+1
-4.862E-2	1.277E+1
-5.025E-2	1.278E+1
-4.862E-2	1.286E+1
-4.700E-2	1.293E+1
-4.700E-2	1.287E+1
-4.700E-2	1.288E+1
-4.862E-2	1.288E+1
-5.025E-2	1.281E+1
-4.862E-2	1.287E+1
-5.025E-2	1.285E+1
-4.700E-2	1.285E+1
-5.187E-2	1.291E+1
-4.700E-2	1.288E+1
-5.025E-2	1.283E+1
-5.187E-2	1.274E+1
-4.862E-2	1.275E+1
-4.862E-2	1.275E+1
-5.025E-2	1.279E+1
-5.025E-2	1.283E+1
-4.538E-2	1.279E+1
-4.538E-2	1.281E+1
-5.025E-2	1.285E+1
-5.187E-2	1.287E+1
-5.187E-2	1.286E+1
-4.862E-2	1.286E+1
-5.025E-2	1.284E+1
-4.862E-2	1.280E+1
-5.187E-2	1.280E+1
-4.700E-2	1.287E+1
-5.025E-2	1.292E+1
-5.025E-2	1.286E+1
-5.025E-2	1.283E+1
-4.862E-2	1.285E+1
-5.025E-2	1.278E+1
-5.187E-2	1.281E+1
-5.025E-2	1.286E+1
-4.700E-2	1.287E+1
-5.187E-2	1.288E+1
-5.349E-2	1.290E+1
-5.187E-2	1.290E+1
-4.700E-2	1.293E+1
-4.862E-2	1.287E+1
-5.187E-2	1.282E+1
-5.349E-2	1.287E+1
-4.862E-2	1.286E+1
-4.862E-2	1.280E+1
-4.862E-2	1.282E+1
-5.025E-2	1.283E+1
-4.700E-2	1.278E+1
-5.025E-2	1.279E+1
-5.187E-2	1.282E+1
-4.862E-2	1.288E+1
-5.025E-2	1.292E+1
-4.862E-2	1.291E+1
-5.187E-2	1.288E+1
-4.862E-2	1.285E+1
-4.700E-2	1.276E+1
-5.349E-2	1.268E+1
-4.700E-2	1.272E+1
-5.025E-2	1.281E+1
-4.700E-2	1.284E+1
-5.025E-2	1.285E+1
-5.187E-2	1.283E+1
-5.025E-2	1.285E+1
-5.025E-2	1.286E+1
-5.349E-2	1.284E+1
-4.862E-2	1.283E+1
-5.025E-2	1.279E+1
-5.025E-2	1.283E+1
-4.862E-2	1.290E+1
-4.700E-2	1.285E+1
-4.862E-2	1.283E+1
-4.862E-2	1.286E+1
-4.862E-2	1.283E+1
-5.025E-2	1.283E+1
-4.862E-2	1.279E+1
-4.862E-2	1.279E+1
-5.349E-2	1.287E+1
-4.862E-2	1.292E+1
-4.862E-2	1.288E+1
-4.862E-2	1.282E+1
-5.025E-2	1.279E+1
-5.025E-2	1.287E+1
-4.862E-2	1.287E+1
-5.349E-2	1.277E+1
-5.025E-2	1.278E+1
-4.700E-2	1.282E+1
-4.862E-2	1.280E+1
-4.538E-2	1.289E+1
-4.862E-2	1.289E+1
-5.025E-2	1.290E+1
-4.862E-2	1.290E+1
-5.025E-2	1.284E+1
-5.025E-2	1.283E+1
-5.025E-2	1.282E+1
-4.700E-2	1.278E+1
-4.862E-2	1.281E+1
-5.025E-2	1.284E+1
-5.187E-2	1.279E+1
-5.025E-2	1.281E+1
-5.025E-2	1.280E+1
-4.862E-2	1.276E+1
-5.025E-2	1.279E+1
-4.700E-2	1.279E+1
-5.025E-2	1.278E+1
-5.187E-2	1.283E+1
-5.025E-2	1.290E+1
-4.700E-2	1.291E+1
-4.862E-2	1.283E+1
-5.025E-2	1.281E+1
-5.187E-2	1.289E+1
-4.700E-2	1.289E+1
-4.862E-2	1.287E+1
-5.025E-2	1.292E+1
-4.862E-2	1.296E+1
-5.187E-2	1.294E+1
-4.862E-2	1.285E+1
-4.700E-2	1.281E+1
-5.025E-2	1.283E+1
-5.187E-2	1.284E+1
-5.349E-2	1.289E+1
-5.025E-2	1.295E+1
-5.025E-2	1.292E+1
-4.862E-2	1.286E+1
-5.187E-2	1.278E+1
-4.862E-2	1.275E+1
-5.187E-2	1.280E+1
-5.025E-2	1.292E+1
-5.025E-2	1.289E+1
-5.187E-2	1.281E+1
-5.187E-2	1.276E+1
-5.025E-2	1.285E+1
-5.025E-2	1.295E+1
-4.700E-2	1.295E+1
-5.187E-2	1.291E+1
-4.862E-2	1.292E+1
-4.700E-2	1.288E+1
-4.862E-2	1.283E+1
-5.187E-2	1.281E+1
-5.025E-2	1.279E+1
-4.862E-2	1.283E+1
-5.187E-2	1.287E+1
-5.025E-2	1.285E+1
-4.700E-2	1.280E+1
-5.187E-2	1.282E+1
-5.025E-2	1.284E+1
-5.187E-2	1.286E+1
-5.349E-2	1.292E+1
-4.862E-2	1.287E+1
-5.025E-2	1.280E+1
-5.187E-2	1.274E+1
-5.187E-2	1.271E+1
-5.025E-2	1.269E+1
-5.349E-2	1.274E+1
-5.187E-2	1.274E+1
-4.862E-2	1.269E+1
-5.025E-2	1.266E+1
-5.025E-2	1.274E+1
-5.187E-2	1.281E+1
-5.025E-2	1.282E+1
-5.025E-2	1.278E+1
-4.862E-2	1.285E+1
-5.025E-2	1.289E+1
-5.025E-2	1.289E+1
-4.700E-2	1.288E+1
-5.025E-2	1.285E+1
-5.187E-2	1.281E+1
-4.862E-2	1.287E+1
-5.025E-2	1.292E+1
-4.862E-2	1.291E+1
-5.187E-2	1.282E+1
-4.862E-2	1.277E+1
-4.700E-2	1.286E+1
-4.862E-2	1.290E+1
-4.862E-2	1.290E+1
-4.862E-2	1.289E+1
-5.025E-2	1.285E+1
-5.187E-2	1.275E+1
-5.025E-2	1.276E+1
-5.025E-2	1.288E+1
-4.538E-2	1.288E+1
-5.025E-2	1.282E+1
-5.187E-2	1.279E+1
-4.862E-2	1.279E+1
-4.862E-2	1.284E+1
-5.187E-2	1.288E+1
-5.025E-2	1.289E+1
-5.187E-2	1.285E+1
-5.025E-2	1.278E+1
-4.862E-2	1.276E+1
-5.187E-2	1.273E+1
-4.862E-2	1.277E+1
-4.862E-2	1.280E+1
-4.862E-2	1.284E+1
-4.862E-2	1.289E+1
-5.025E-2	1.282E+1
-4.700E-2	1.282E+1
-5.349E-2	1.286E+1
-5.187E-2	1.287E+1
-4.862E-2	1.280E+1
-5.187E-2	1.279E+1
-5.025E-2	1.284E+1
-5.025E-2	1.287E+1
-5.187E-2	1.279E+1
-5.025E-2	1.274E+1
-4.862E-2	1.278E+1
-4.862E-2	1.280E+1
-5.187E-2	1.280E+1
-4.862E-2	1.279E+1
-4.700E-2	1.278E+1
-5.187E-2	1.273E+1
-5.349E-2	1.274E+1
-4.862E-2	1.284E+1
-5.187E-2	1.284E+1
-5.025E-2	1.276E+1
-4.862E-2	1.274E+1
-5.187E-2	1.276E+1
-5.187E-2	1.286E+1
-4.862E-2	1.299E+1
-5.025E-2	1.304E+1
-5.349E-2	1.304E+1
-5.187E-2	1.298E+1
-4.700E-2	1.296E+1
-5.025E-2	1.287E+1
-4.862E-2	1.283E+1
-5.025E-2	1.285E+1
-5.025E-2	1.280E+1
-5.187E-2	1.281E+1
-4.700E-2	1.280E+1
-4.862E-2	1.283E+1
-5.025E-2	1.286E+1
-4.700E-2	1.289E+1
-5.025E-2	1.285E+1
-5.025E-2	1.282E+1
-4.862E-2	1.289E+1
-5.187E-2	1.296E+1
-4.862E-2	1.296E+1
-5.187E-2	1.296E+1
-4.862E-2	1.291E+1
-5.025E-2	1.282E+1
-4.700E-2	1.280E+1
-5.025E-2	1.280E+1
-5.187E-2	1.279E+1
-5.025E-2	1.281E+1
-5.025E-2	1.286E+1
-5.025E-2	1.280E+1
-5.187E-2	1.279E+1
-5.025E-2	1.280E+1
-4.862E-2	1.282E+1
-4.862E-2	1.281E+1
-5.025E-2	1.274E+1
-5.025E-2	1.272E+1
-4.700E-2	1.283E+1
-5.187E-2	1.290E+1
-5.025E-2	1.292E+1
-4.862E-2	1.288E+1
-4.700E-2	1.279E+1
-5.187E-2	1.277E+1
-5.187E-2	1.276E+1
-5.025E-2	1.278E+1
-4.862E-2	1.283E+1
-5.025E-2	1.287E+1
-5.187E-2	1.284E+1
-4.538E-2	1.282E+1
-4.862E-2	1.286E+1
-5.187E-2	1.285E+1
-5.025E-2	1.281E+1
-4.862E-2	1.288E+1
-5.187E-2	1.297E+1
-5.025E-2	1.303E+1
-5.187E-2	1.297E+1
-5.187E-2	1.285E+1
-5.025E-2	1.279E+1
-5.187E-2	1.284E+1
-5.025E-2	1.282E+1
-4.700E-2	1.278E+1
-4.700E-2	1.279E+1
-4.862E-2	1.278E+1
-5.187E-2	1.287E+1
-5.025E-2	1.291E+1
-5.025E-2	1.281E+1
-4.862E-2	1.279E+1
-5.187E-2	1.284E+1
-5.025E-2	1.283E+1
-4.862E-2	1.287E+1
-5.187E-2	1.292E+1
-4.862E-2	1.294E+1
-5.187E-2	1.292E+1
-5.025E-2	1.283E+1
-5.025E-2	1.282E+1
-5.187E-2	1.294E+1
-4.700E-2	1.290E+1
-5.025E-2	1.278E+1
-5.187E-2	1.275E+1
-5.025E-2	1.281E+1
-4.862E-2	1.283E+1
-5.187E-2	1.284E+1
-5.025E-2	1.286E+1
-5.025E-2	1.286E+1
-5.025E-2	1.283E+1
-5.025E-2	1.287E+1
-5.025E-2	1.278E+1
-5.025E-2	1.273E+1
-4.700E-2	1.281E+1
-5.025E-2	1.288E+1
-4.862E-2	1.284E+1
-5.187E-2	1.278E+1
-5.025E-2	1.284E+1
-5.025E-2	1.285E+1
-5.025E-2	1.286E+1
-5.025E-2	1.287E+1
-4.862E-2	1.284E+1
-5.349E-2	1.277E+1
-5.187E-2	1.280E+1
-5.187E-2	1.292E+1
-5.025E-2	1.286E+1
-5.187E-2	1.283E+1
-5.025E-2	1.289E+1
-5.025E-2	1.285E+1
-5.187E-2	1.271E+1
-5.025E-2	1.278E+1
-5.025E-2	1.295E+1
-5.187E-2	1.290E+1
-5.025E-2	1.287E+1
-5.025E-2	1.286E+1
-4.700E-2	1.276E+1
-5.187E-2	1.276E+1
-4.700E-2	1.281E+1
-5.187E-2	1.289E+1
-5.025E-2	1.285E+1
-5.187E-2	1.283E+1
-5.187E-2	1.282E+1
-5.025E-2	1.285E+1
-5.511E-2	1.282E+1
-5.025E-2	1.276E+1
-5.025E-2	1.282E+1
-4.862E-2	1.287E+1
-5.187E-2	1.291E+1
-5.187E-2	1.285E+1
-4.862E-2	1.280E+1
-5.187E-2	1.276E+1
-5.025E-2	1.283E+1
-5.349E-2	1.285E+1
-4.862E-2	1.278E+1
-5.187E-2	1.284E+1
-4.862E-2	1.285E+1
-5.025E-2	1.280E+1
-4.862E-2	1.279E+1
-5.025E-2	1.284E+1
-4.700E-2	1.283E+1
-5.187E-2	1.277E+1
-5.349E-2	1.278E+1
-4.700E-2	1.279E+1
-5.349E-2	1.280E+1
-4.700E-2	1.280E+1
-5.025E-2	1.283E+1
-4.862E-2	1.277E+1
-5.025E-2	1.275E+1
-5.025E-2	1.281E+1
-4.862E-2	1.286E+1
-4.862E-2	1.285E+1
-5.025E-2	1.285E+1
-5.025E-2	1.286E+1
-4.700E-2	1.283E+1
-5.187E-2	1.279E+1
-5.187E-2	1.279E+1
-4.700E-2	1.280E+1
-5.025E-2	1.280E+1
-5.025E-2	1.282E+1
-5.187E-2	1.287E+1
-4.700E-2	1.276E+1
-4.862E-2	1.274E+1
-5.187E-2	1.277E+1
-5.025E-2	1.278E+1
-5.025E-2	1.276E+1
-4.700E-2	1.270E+1
-4.862E-2	1.275E+1
-5.025E-2	1.288E+1
-5.187E-2	1.299E+1
-5.025E-2	1.301E+1
-4.700E-2	1.297E+1
-5.349E-2	1.287E+1
-5.025E-2	1.287E+1
-4.862E-2	1.284E+1
-5.025E-2	1.283E+1
-5.025E-2	1.287E+1
-5.025E-2	1.295E+1
-5.025E-2	1.287E+1
-5.025E-2	1.280E+1
-5.187E-2	1.283E+1
-4.862E-2	1.283E+1
-5.187E-2	1.282E+1
-5.025E-2	1.286E+1
-5.025E-2	1.289E+1
-4.700E-2	1.285E+1
-5.025E-2	1.285E+1
-4.862E-2	1.282E+1
-4.862E-2	1.266E+1
-4.862E-2	1.269E+1
-5.025E-2	1.276E+1
-4.862E-2	1.281E+1
-5.349E-2	1.285E+1
-5.025E-2	1.286E+1
-5.025E-2	1.289E+1
-5.025E-2	1.290E+1
-5.025E-2	1.289E+1
-5.187E-2	1.291E+1
-4.862E-2	1.287E+1
-5.187E-2	1.287E+1
-4.700E-2	1.290E+1
-5.025E-2	1.283E+1
-5.349E-2	1.283E+1
-4.700E-2	1.286E+1
-5.349E-2	1.284E+1
-4.862E-2	1.287E+1
-5.187E-2	1.289E+1
-5.025E-2	1.280E+1
-4.700E-2	1.276E+1
-5.187E-2	1.286E+1
-4.700E-2	1.287E+1
-4.862E-2	1.281E+1
-4.862E-2	1.280E+1
-4.862E-2	1.287E+1
-4.862E-2	1.288E+1
-4.538E-2	1.283E+1
-5.025E-2	1.275E+1
-5.349E-2	1.282E+1
-5.025E-2	1.294E+1
-5.025E-2	1.290E+1
-5.025E-2	1.282E+1
-5.187E-2	1.284E+1
-5.025E-2	1.287E+1
-5.025E-2	1.289E+1
-5.187E-2	1.284E+1
-5.025E-2	1.285E+1
-5.349E-2	1.282E+1
-4.862E-2	1.286E+1
-5.025E-2	1.288E+1
-4.862E-2	1.288E+1
-5.025E-2	1.279E+1
-4.862E-2	1.278E+1
-5.025E-2	1.287E+1
-5.187E-2	1.294E+1
-5.025E-2	1.291E+1
-5.025E-2	1.279E+1
-4.862E-2	1.276E+1
-5.187E-2	1.272E+1
-5.025E-2	1.269E+1
-5.187E-2	1.273E+1
-4.700E-2	1.281E+1
-5.511E-2	1.282E+1
-4.862E-2	1.283E+1
-5.025E-2	1.285E+1
-4.862E-2	1.287E+1
-4.700E-2	1.289E+1
-5.187E-2	1.289E+1
-5.025E-2	1.283E+1
-5.025E-2	1.282E+1
-5.025E-2	1.285E+1
-4.862E-2	1.286E+1
-4.862E-2	1.290E+1
-5.187E-2	1.292E+1
-5.025E-2	1.286E+1
-5.187E-2	1.283E+1
-4.862E-2	1.282E+1
-5.187E-2	1.281E+1
-4.862E-2	1.284E+1
-5.187E-2	1.286E+1
-5.025E-2	1.287E+1
-5.025E-2	1.290E+1
-4.862E-2	1.289E+1
-5.187E-2	1.280E+1
-5.187E-2	1.279E+1
-5.025E-2	1.280E+1
-5.187E-2	1.282E+1
-5.187E-2	1.277E+1
-5.025E-2	1.278E+1
-5.187E-2	1.282E+1
-5.025E-2	1.282E+1
-5.025E-2	1.287E+1
-4.862E-2	1.284E+1
-5.187E-2	1.284E+1
-4.862E-2	1.283E+1
-4.862E-2	1.276E+1
-4.700E-2	1.280E+1
-4.862E-2	1.286E+1
-5.187E-2	1.286E+1
-4.862E-2	1.287E+1
-5.187E-2	1.285E+1
-5.187E-2	1.279E+1
-5.349E-2	1.279E+1
-5.187E-2	1.276E+1
-5.025E-2	1.281E+1
-5.187E-2	1.284E+1
-5.187E-2	1.280E+1
-4.700E-2	1.281E+1
-5.025E-2	1.277E+1
-5.025E-2	1.280E+1
-5.187E-2	1.287E+1
-5.025E-2	1.284E+1
-5.025E-2	1.278E+1
-5.187E-2	1.285E+1
-5.349E-2	1.287E+1
-4.700E-2	1.287E+1
-5.187E-2	1.281E+1
-5.187E-2	1.278E+1
-5.187E-2	1.281E+1
-5.025E-2	1.281E+1
-4.862E-2	1.279E+1
-5.349E-2	1.279E+1
-5.511E-2	1.281E+1
-5.025E-2	1.276E+1
-4.700E-2	1.279E+1
-4.862E-2	1.287E+1
-5.511E-2	1.290E+1
-5.187E-2	1.284E+1
-4.700E-2	1.278E+1
-5.511E-2	1.278E+1
-5.187E-2	1.274E+1
-5.025E-2	1.276E+1
-4.862E-2	1.280E+1
-5.349E-2	1.282E+1
-5.187E-2	1.279E+1
-4.862E-2	1.278E+1
-5.187E-2	1.282E+1
[truncated: 12,036 more rows]
