# Supplementary material for: Improved ANAP incorporation and VCF analysis reveal details of P2X7 current facilitation and a limited conformational interplay between ATP binding and the intracellular ballast domain
Source: eLife. 2023 Jan 4;12:e82479. doi: 10.7554/eLife.82479 (PMC9859053; doi:10.7554/eLife.82479)
Supplement: Figure 2—figure supplement 1—source data 3. [file elife-82479-fig2-figsupp1-data3.zip › Figure-2_figure-supplement-1_source-data-3/20f22/rec21.csv]

-5.511E-2	7.098E+0
-5.511E-2	7.150E+0
-5.349E-2	7.176E+0
-5.349E-2	7.117E+0
-5.673E-2	7.078E+0
-5.511E-2	7.114E+0
-5.511E-2	7.130E+0
-5.835E-2	7.143E+0
-5.187E-2	7.185E+0
-5.511E-2	7.176E+0
-5.511E-2	7.163E+0
-5.511E-2	7.159E+0
-5.349E-2	7.189E+0
-5.673E-2	7.140E+0
-5.349E-2	7.121E+0
-5.511E-2	7.202E+0
-5.349E-2	7.195E+0
-5.673E-2	7.140E+0
-5.511E-2	7.140E+0
-5.349E-2	7.143E+0
-5.187E-2	7.182E+0
-5.511E-2	7.146E+0
-5.835E-2	7.095E+0
-5.511E-2	7.117E+0
-5.673E-2	7.130E+0
-5.835E-2	7.198E+0
-5.673E-2	7.257E+0
-5.998E-2	7.169E+0
-5.673E-2	7.150E+0
-5.673E-2	7.121E+0
-5.511E-2	7.117E+0
-5.187E-2	7.179E+0
-5.673E-2	7.185E+0
-5.673E-2	7.159E+0
-5.511E-2	7.137E+0
-5.349E-2	7.114E+0
-5.673E-2	7.153E+0
-5.349E-2	7.179E+0
-5.511E-2	7.153E+0
-5.673E-2	7.134E+0
-5.673E-2	7.098E+0
-5.673E-2	7.085E+0
-5.349E-2	7.104E+0
-5.349E-2	7.039E+0
-5.187E-2	7.023E+0
-5.349E-2	7.059E+0
-5.673E-2	7.140E+0
-5.673E-2	7.221E+0
-5.673E-2	7.237E+0
-5.673E-2	7.166E+0
-5.835E-2	7.130E+0
-5.511E-2	7.172E+0
-5.835E-2	7.176E+0
-5.673E-2	7.179E+0
-5.511E-2	7.192E+0
-5.511E-2	7.166E+0
-5.998E-2	7.182E+0
-5.673E-2	7.169E+0
-5.511E-2	7.163E+0
-5.187E-2	7.146E+0
-5.673E-2	7.124E+0
-5.673E-2	7.104E+0
-5.673E-2	7.069E+0
-5.349E-2	7.117E+0
-5.673E-2	7.159E+0
-5.349E-2	7.091E+0
-5.511E-2	7.052E+0
-5.349E-2	7.130E+0
-5.511E-2	7.182E+0
-5.673E-2	7.104E+0
-5.511E-2	7.059E+0
-5.349E-2	7.114E+0
-5.673E-2	7.163E+0
-5.673E-2	7.182E+0
-5.835E-2	7.192E+0
-5.511E-2	7.185E+0
-5.673E-2	7.163E+0
-5.673E-2	7.169E+0
-5.998E-2	7.169E+0
-5.187E-2	7.156E+0
-5.673E-2	7.146E+0
-5.835E-2	7.156E+0
-5.673E-2	7.179E+0
-5.511E-2	7.153E+0
-5.673E-2	7.127E+0
-5.673E-2	7.117E+0
-5.511E-2	7.095E+0
-5.187E-2	7.124E+0
-5.349E-2	7.137E+0
-5.835E-2	7.095E+0
-5.187E-2	7.134E+0
-5.349E-2	7.146E+0
-5.673E-2	7.104E+0
-5.835E-2	7.088E+0
-5.349E-2	7.127E+0
-5.511E-2	7.150E+0
-5.673E-2	7.153E+0
-5.673E-2	7.172E+0
-5.349E-2	7.166E+0
-5.673E-2	7.098E+0
-5.835E-2	7.121E+0
-5.349E-2	7.140E+0
-5.511E-2	7.117E+0
-5.187E-2	7.137E+0
-5.349E-2	7.185E+0
-5.835E-2	7.153E+0
-5.511E-2	7.091E+0
-5.349E-2	7.059E+0
-5.673E-2	7.114E+0
-5.673E-2	7.189E+0
-5.349E-2	7.218E+0
-5.349E-2	7.221E+0
-5.349E-2	7.169E+0
-5.511E-2	7.117E+0
-5.511E-2	7.137E+0
-5.349E-2	7.163E+0
-5.511E-2	7.101E+0
-5.835E-2	7.085E+0
-5.349E-2	7.127E+0
-5.511E-2	7.153E+0
-5.511E-2	7.159E+0
-5.511E-2	7.150E+0
-5.511E-2	7.159E+0
-5.511E-2	7.182E+0
-5.349E-2	7.134E+0
-5.511E-2	7.062E+0
-5.349E-2	7.072E+0
-5.673E-2	7.166E+0
-5.511E-2	7.140E+0
-5.511E-2	7.062E+0
-5.511E-2	7.069E+0
-5.673E-2	7.137E+0
-5.673E-2	7.153E+0
-5.511E-2	7.101E+0
-5.349E-2	7.072E+0
-5.349E-2	7.108E+0
-5.511E-2	7.117E+0
-5.673E-2	7.117E+0
-5.673E-2	7.062E+0
-5.673E-2	7.075E+0
-5.349E-2	7.176E+0
-5.349E-2	7.172E+0
-5.511E-2	7.143E+0
-5.511E-2	7.127E+0
-5.511E-2	7.153E+0
-5.998E-2	7.179E+0
-5.511E-2	7.163E+0
-5.835E-2	7.153E+0
-5.511E-2	7.189E+0
-5.673E-2	7.159E+0
-5.511E-2	7.088E+0
-5.349E-2	7.056E+0
-5.673E-2	7.075E+0
-5.511E-2	7.124E+0
-5.673E-2	7.166E+0
-5.349E-2	7.169E+0
-5.673E-2	7.111E+0
-5.673E-2	7.101E+0
-5.349E-2	7.121E+0
-5.349E-2	7.146E+0
-5.511E-2	7.150E+0
-5.998E-2	7.108E+0
-5.187E-2	7.121E+0
-5.349E-2	7.146E+0
-5.511E-2	7.143E+0
-5.511E-2	7.146E+0
-5.511E-2	7.143E+0
-5.835E-2	7.172E+0
-5.349E-2	7.163E+0
-5.511E-2	7.121E+0
-5.187E-2	7.098E+0
-5.511E-2	7.098E+0
-5.349E-2	7.121E+0
-5.673E-2	7.140E+0
-5.511E-2	7.198E+0
-5.349E-2	7.182E+0
-5.187E-2	7.179E+0
-5.511E-2	7.140E+0
-5.349E-2	7.124E+0
-5.511E-2	7.078E+0
-5.349E-2	7.166E+0
-5.511E-2	7.202E+0
-5.511E-2	7.104E+0
-5.511E-2	7.088E+0
-5.673E-2	7.130E+0
-5.673E-2	7.124E+0
-5.673E-2	7.062E+0
-5.511E-2	7.072E+0
-5.835E-2	7.098E+0
-5.835E-2	7.101E+0
-5.673E-2	7.156E+0
-5.511E-2	7.159E+0
-5.673E-2	7.121E+0
-5.673E-2	7.121E+0
-5.187E-2	7.130E+0
-5.673E-2	7.117E+0
-5.673E-2	7.127E+0
-5.835E-2	7.101E+0
-5.349E-2	7.098E+0
-5.349E-2	7.130E+0
-5.349E-2	7.182E+0
-5.835E-2	7.195E+0
-5.511E-2	7.179E+0
-5.835E-2	7.189E+0
-5.511E-2	7.185E+0
-6.160E-2	7.095E+0
-5.511E-2	7.146E+0
-5.835E-2	7.182E+0
-5.673E-2	7.163E+0
-5.998E-2	7.163E+0
-5.187E-2	7.143E+0
-5.511E-2	7.101E+0
-5.349E-2	7.134E+0
-5.511E-2	7.163E+0
-5.673E-2	7.159E+0
-5.349E-2	7.179E+0
-5.673E-2	7.130E+0
-5.835E-2	7.111E+0
-5.511E-2	7.150E+0
-5.673E-2	7.163E+0
-5.511E-2	7.111E+0
-5.673E-2	7.111E+0
-5.673E-2	7.172E+0
-5.511E-2	7.218E+0
-5.835E-2	7.202E+0
-5.349E-2	7.205E+0
-5.511E-2	7.228E+0
-5.349E-2	7.176E+0
-5.673E-2	7.121E+0
-5.511E-2	7.156E+0
-5.187E-2	7.163E+0
-5.349E-2	7.140E+0
-5.835E-2	7.108E+0
-5.511E-2	7.101E+0
-5.673E-2	7.140E+0
-5.511E-2	7.130E+0
-5.835E-2	7.140E+0
-5.511E-2	7.146E+0
-5.349E-2	7.137E+0
-5.349E-2	7.127E+0
-5.673E-2	7.117E+0
-5.673E-2	7.108E+0
-5.187E-2	7.088E+0
-5.835E-2	7.114E+0
-5.835E-2	7.159E+0
-5.673E-2	7.130E+0
-5.673E-2	7.117E+0
-5.511E-2	7.121E+0
-5.187E-2	7.134E+0
-5.673E-2	7.163E+0
-5.187E-2	7.163E+0
-5.511E-2	7.121E+0
-5.511E-2	7.104E+0
-5.673E-2	7.127E+0
-5.673E-2	7.078E+0
-5.349E-2	7.049E+0
-5.673E-2	7.117E+0
-5.349E-2	7.114E+0
-5.511E-2	7.088E+0
-5.349E-2	7.059E+0
-5.511E-2	7.072E+0
-5.673E-2	7.088E+0
-5.511E-2	7.043E+0
-5.349E-2	7.030E+0
-5.673E-2	7.088E+0
-5.673E-2	7.143E+0
-5.835E-2	7.150E+0
-5.349E-2	7.127E+0
-5.673E-2	7.150E+0
-5.349E-2	7.108E+0
-5.511E-2	7.095E+0
-5.349E-2	7.114E+0
-5.673E-2	7.127E+0
-5.673E-2	7.150E+0
-5.187E-2	7.166E+0
-5.349E-2	7.153E+0
-5.511E-2	7.140E+0
-5.673E-2	7.091E+0
-5.511E-2	7.088E+0
-5.511E-2	7.137E+0
-5.673E-2	7.111E+0
-5.673E-2	7.111E+0
-5.835E-2	7.140E+0
-5.349E-2	7.134E+0
-5.835E-2	7.121E+0
-5.673E-2	7.166E+0
-5.349E-2	7.146E+0
-5.349E-2	7.163E+0
-5.673E-2	7.221E+0
-5.673E-2	7.166E+0
-5.835E-2	7.111E+0
-5.349E-2	7.140E+0
-5.673E-2	7.143E+0
-5.511E-2	7.121E+0
-5.673E-2	7.114E+0
-5.511E-2	7.159E+0
-5.511E-2	7.150E+0
-5.673E-2	7.124E+0
-5.511E-2	7.121E+0
-5.349E-2	7.163E+0
-5.511E-2	7.124E+0
-5.673E-2	7.072E+0
-5.349E-2	7.121E+0
-5.673E-2	7.205E+0
-5.511E-2	7.224E+0
-5.673E-2	7.172E+0
-5.673E-2	7.108E+0
-5.511E-2	7.030E+0
-5.673E-2	7.046E+0
-5.673E-2	7.108E+0
-5.349E-2	7.150E+0
-5.349E-2	7.211E+0
-5.511E-2	7.215E+0
-5.349E-2	7.169E+0
-5.511E-2	7.153E+0
-5.187E-2	7.172E+0
-5.673E-2	7.150E+0
-5.673E-2	7.124E+0
-5.835E-2	7.137E+0
-5.187E-2	7.134E+0
-5.673E-2	7.108E+0
-5.673E-2	7.104E+0
-5.511E-2	7.111E+0
-5.835E-2	7.101E+0
-5.673E-2	7.111E+0
-5.835E-2	7.172E+0
-5.511E-2	7.179E+0
-5.349E-2	7.101E+0
-5.673E-2	7.052E+0
-5.673E-2	7.104E+0
-5.349E-2	7.156E+0
-5.187E-2	7.101E+0
-5.511E-2	7.049E+0
-5.835E-2	7.085E+0
-5.673E-2	7.156E+0
-5.511E-2	7.172E+0
-5.673E-2	7.124E+0
-5.673E-2	7.114E+0
-5.673E-2	7.143E+0
-5.673E-2	7.085E+0
-5.835E-2	7.075E+0
-5.511E-2	7.150E+0
-5.835E-2	7.146E+0
-5.511E-2	7.137E+0
-5.187E-2	7.121E+0
-5.673E-2	7.146E+0
-5.349E-2	7.146E+0
-5.511E-2	7.111E+0
-5.673E-2	7.143E+0
-5.835E-2	7.117E+0
-5.673E-2	7.095E+0
-5.673E-2	7.166E+0
-5.673E-2	7.159E+0
-5.673E-2	7.172E+0
-5.187E-2	7.156E+0
-5.511E-2	7.111E+0
-5.673E-2	7.088E+0
-5.511E-2	7.153E+0
-5.349E-2	7.150E+0
-5.673E-2	7.143E+0
-5.511E-2	7.169E+0
-5.835E-2	7.095E+0
-5.835E-2	7.091E+0
-5.511E-2	7.065E+0
-5.511E-2	7.049E+0
-5.673E-2	7.121E+0
-5.511E-2	7.156E+0
-5.673E-2	7.124E+0
-5.511E-2	7.130E+0
-5.511E-2	7.108E+0
-5.349E-2	7.114E+0
-5.511E-2	7.166E+0
-5.511E-2	7.166E+0
-5.835E-2	7.150E+0
-5.835E-2	7.156E+0
-5.673E-2	7.179E+0
-5.835E-2	7.205E+0
-5.673E-2	7.169E+0
-5.349E-2	7.065E+0
-5.511E-2	7.098E+0
-5.511E-2	7.134E+0
-5.673E-2	7.114E+0
-5.511E-2	7.098E+0
-5.187E-2	7.140E+0
-5.511E-2	7.150E+0
-5.187E-2	7.140E+0
-5.511E-2	7.156E+0
-5.511E-2	7.127E+0
-5.673E-2	7.114E+0
-5.511E-2	7.159E+0
-5.673E-2	7.153E+0
-5.349E-2	7.124E+0
-5.349E-2	7.082E+0
-5.673E-2	7.078E+0
-5.511E-2	7.091E+0
-5.673E-2	7.072E+0
-5.673E-2	7.056E+0
-5.673E-2	7.104E+0
-5.349E-2	7.085E+0
-5.349E-2	7.072E+0
-5.835E-2	7.121E+0
-5.835E-2	7.117E+0
-5.511E-2	7.114E+0
-5.511E-2	7.127E+0
-5.673E-2	7.117E+0
-5.511E-2	7.127E+0
-5.187E-2	7.137E+0
-5.673E-2	7.146E+0
-5.349E-2	7.189E+0
-5.511E-2	7.124E+0
-5.511E-2	7.111E+0
-5.349E-2	7.091E+0
-5.835E-2	7.101E+0
-5.673E-2	7.104E+0
-5.511E-2	7.072E+0
-5.187E-2	7.085E+0
-5.511E-2	7.117E+0
-5.511E-2	7.111E+0
-5.187E-2	7.104E+0
-5.511E-2	7.127E+0
-5.511E-2	7.143E+0
-5.511E-2	7.143E+0
-5.673E-2	7.156E+0
-5.025E-2	7.117E+0
-5.673E-2	7.114E+0
-5.835E-2	7.130E+0
-5.187E-2	7.127E+0
-5.349E-2	7.091E+0
-5.187E-2	7.075E+0
-5.835E-2	7.059E+0
-5.673E-2	7.095E+0
-5.673E-2	7.163E+0
-5.673E-2	7.143E+0
-5.673E-2	7.104E+0
-5.511E-2	7.111E+0
-5.673E-2	7.121E+0
-5.511E-2	7.104E+0
-5.187E-2	7.095E+0
-5.673E-2	7.114E+0
-5.673E-2	7.153E+0
-5.673E-2	7.114E+0
-5.511E-2	7.117E+0
-5.673E-2	7.146E+0
-5.511E-2	7.117E+0
-5.835E-2	7.114E+0
-5.511E-2	7.140E+0
-6.160E-2	7.163E+0
-5.511E-2	7.163E+0
-5.673E-2	7.195E+0
-5.511E-2	7.192E+0
-5.349E-2	7.189E+0
-5.349E-2	7.192E+0
-5.511E-2	7.104E+0
-5.835E-2	7.101E+0
-5.511E-2	7.140E+0
-5.511E-2	7.121E+0
-5.511E-2	7.140E+0
-5.349E-2	7.159E+0
-5.511E-2	7.166E+0
-5.673E-2	7.117E+0
-5.511E-2	7.104E+0
-5.673E-2	7.130E+0
-5.511E-2	7.130E+0
-5.187E-2	7.124E+0
-5.835E-2	7.098E+0
-5.511E-2	7.098E+0
-5.835E-2	7.114E+0
-5.349E-2	7.146E+0
-5.511E-2	7.153E+0
-5.835E-2	7.143E+0
-5.673E-2	7.137E+0
-5.349E-2	7.124E+0
-5.673E-2	7.117E+0
-5.835E-2	7.082E+0
-5.673E-2	7.043E+0
-5.025E-2	7.046E+0
-5.349E-2	7.065E+0
-5.835E-2	7.082E+0
-5.835E-2	7.101E+0
-5.025E-2	7.130E+0
-5.511E-2	7.163E+0
-5.998E-2	7.117E+0
-5.673E-2	7.134E+0
-5.349E-2	7.189E+0
-5.673E-2	7.172E+0
-5.835E-2	7.127E+0
-5.673E-2	7.137E+0
-5.673E-2	7.146E+0
-5.835E-2	7.134E+0
-6.160E-2	7.062E+0
-5.673E-2	7.114E+0
-5.349E-2	7.198E+0
-5.998E-2	7.198E+0
-5.025E-2	7.192E+0
-5.673E-2	7.182E+0
-5.673E-2	7.176E+0
-5.511E-2	7.117E+0
-5.673E-2	7.111E+0
-5.511E-2	7.137E+0
-5.349E-2	7.124E+0
-5.511E-2	7.098E+0
-5.511E-2	7.101E+0
-5.187E-2	7.127E+0
-5.511E-2	7.130E+0
-5.835E-2	7.082E+0
-5.673E-2	7.098E+0
-5.673E-2	7.150E+0
-5.349E-2	7.169E+0
-5.835E-2	7.172E+0
-5.511E-2	7.130E+0
-5.835E-2	7.117E+0
-5.349E-2	7.153E+0
-5.349E-2	7.163E+0
-5.835E-2	7.101E+0
-5.511E-2	7.039E+0
-5.511E-2	7.062E+0
-5.511E-2	7.134E+0
-5.673E-2	7.143E+0
-5.673E-2	7.137E+0
-5.511E-2	7.140E+0
-5.673E-2	7.146E+0
-5.673E-2	7.153E+0
-5.511E-2	7.104E+0
-5.511E-2	7.117E+0
-5.349E-2	7.127E+0
-5.511E-2	7.082E+0
-5.835E-2	7.075E+0
-5.673E-2	7.095E+0
-5.511E-2	7.130E+0
-5.998E-2	7.146E+0
-5.511E-2	7.130E+0
-5.349E-2	7.172E+0
-5.511E-2	7.215E+0
-5.511E-2	7.130E+0
-5.349E-2	7.049E+0
-5.673E-2	7.085E+0
-5.511E-2	7.146E+0
-5.835E-2	7.156E+0
-5.511E-2	7.111E+0
-5.511E-2	7.065E+0
-5.511E-2	7.078E+0
-5.511E-2	7.062E+0
-5.349E-2	7.075E+0
-5.673E-2	7.156E+0
-5.673E-2	7.192E+0
-5.673E-2	7.153E+0
-5.349E-2	7.143E+0
-5.187E-2	7.156E+0
-5.349E-2	7.127E+0
-5.998E-2	7.134E+0
-5.511E-2	7.192E+0
-5.511E-2	7.250E+0
-5.511E-2	7.176E+0
-5.511E-2	7.065E+0
-5.673E-2	7.056E+0
-5.511E-2	7.065E+0
-5.511E-2	7.127E+0
-5.673E-2	7.114E+0
-5.673E-2	7.111E+0
-5.511E-2	7.156E+0
-5.835E-2	7.176E+0
-5.998E-2	7.143E+0
-5.673E-2	7.082E+0
-5.511E-2	7.078E+0
-5.511E-2	7.150E+0
-5.835E-2	7.153E+0
-5.349E-2	7.124E+0
-5.511E-2	7.146E+0
-5.511E-2	7.127E+0
-5.511E-2	7.091E+0
-5.511E-2	7.146E+0
-5.673E-2	7.150E+0
-5.511E-2	7.117E+0
-5.998E-2	7.111E+0
-5.998E-2	7.088E+0
-5.511E-2	7.104E+0
-5.511E-2	7.140E+0
-5.511E-2	7.153E+0
-5.835E-2	7.172E+0
-5.835E-2	7.104E+0
-5.673E-2	7.095E+0
-6.160E-2	7.153E+0
-5.349E-2	7.185E+0
-5.673E-2	7.195E+0
-5.673E-2	7.130E+0
-5.835E-2	7.166E+0
-5.511E-2	7.179E+0
-5.835E-2	7.101E+0
-5.835E-2	7.069E+0
-6.160E-2	7.072E+0
-5.673E-2	7.134E+0
-5.349E-2	7.134E+0
-5.187E-2	7.140E+0
-5.835E-2	7.121E+0
-5.511E-2	7.104E+0
-5.511E-2	7.101E+0
-5.511E-2	7.101E+0
-5.673E-2	7.114E+0
-5.511E-2	7.134E+0
-5.673E-2	7.137E+0
-5.835E-2	7.117E+0
-5.673E-2	7.101E+0
-5.998E-2	7.195E+0
-5.349E-2	7.276E+0
-5.349E-2	7.247E+0
-5.673E-2	7.163E+0
-5.511E-2	7.056E+0
-5.349E-2	7.078E+0
-5.511E-2	7.172E+0
-5.835E-2	7.143E+0
-5.673E-2	7.130E+0
-5.673E-2	7.134E+0
-5.673E-2	7.150E+0
-5.673E-2	7.082E+0
-5.511E-2	7.095E+0
-5.673E-2	7.134E+0
-5.673E-2	7.101E+0
-5.511E-2	7.156E+0
-5.673E-2	7.189E+0
-5.511E-2	7.198E+0
-5.673E-2	7.202E+0
-5.511E-2	7.146E+0
-5.673E-2	7.082E+0
-5.187E-2	7.082E+0
-5.511E-2	7.121E+0
-5.835E-2	7.146E+0
-5.673E-2	7.104E+0
-5.673E-2	7.088E+0
-5.511E-2	7.091E+0
-5.673E-2	7.098E+0
-5.998E-2	7.130E+0
-5.511E-2	7.150E+0
-5.511E-2	7.137E+0
-5.835E-2	7.185E+0
-5.349E-2	7.182E+0
-5.511E-2	7.143E+0
-5.673E-2	7.134E+0
-5.673E-2	7.124E+0
-5.349E-2	7.082E+0
-5.511E-2	7.104E+0
-5.673E-2	7.179E+0
-5.349E-2	7.166E+0
-5.349E-2	7.137E+0
-5.511E-2	7.153E+0
-5.511E-2	7.153E+0
-5.511E-2	7.095E+0
-5.349E-2	7.020E+0
-5.511E-2	7.049E+0
-5.511E-2	7.104E+0
-5.835E-2	7.082E+0
-5.511E-2	7.078E+0
-5.673E-2	7.104E+0
-5.835E-2	7.111E+0
-5.673E-2	7.134E+0
-5.673E-2	7.221E+0
-5.673E-2	7.195E+0
-5.673E-2	7.159E+0
-5.511E-2	7.150E+0
-5.349E-2	7.091E+0
-5.673E-2	7.085E+0
-5.673E-2	7.153E+0
-5.511E-2	7.185E+0
-5.511E-2	7.176E+0
-5.673E-2	7.169E+0
-5.835E-2	7.104E+0
-5.835E-2	7.095E+0
-5.349E-2	7.134E+0
-5.511E-2	7.150E+0
-5.835E-2	7.146E+0
-5.673E-2	7.150E+0
-5.673E-2	7.169E+0
-5.349E-2	7.163E+0
-5.673E-2	7.108E+0
-5.673E-2	7.098E+0
-5.349E-2	7.124E+0
-5.673E-2	7.082E+0
-5.511E-2	7.085E+0
-5.673E-2	7.117E+0
-5.511E-2	7.114E+0
-5.511E-2	7.069E+0
-5.511E-2	7.095E+0
-5.835E-2	7.143E+0
-5.835E-2	7.134E+0
-5.349E-2	7.117E+0
-5.835E-2	7.114E+0
-5.835E-2	7.104E+0
-5.673E-2	7.098E+0
-5.349E-2	7.137E+0
-5.673E-2	7.172E+0
-5.835E-2	7.156E+0
-5.349E-2	7.153E+0
-5.511E-2	7.146E+0
-5.673E-2	7.117E+0
-5.511E-2	7.146E+0
-5.835E-2	7.143E+0
-5.835E-2	7.091E+0
-5.673E-2	7.065E+0
-5.673E-2	7.082E+0
-5.673E-2	7.104E+0
-5.835E-2	7.104E+0
-5.511E-2	7.130E+0
-5.673E-2	7.163E+0
-5.835E-2	7.156E+0
-5.511E-2	7.091E+0
-5.349E-2	7.121E+0
-5.511E-2	7.114E+0
-5.673E-2	7.091E+0
-5.511E-2	7.111E+0
-5.511E-2	7.153E+0
-5.673E-2	7.176E+0
-5.673E-2	7.159E+0
-5.673E-2	7.176E+0
-5.835E-2	7.189E+0
-5.835E-2	7.172E+0
-5.835E-2	7.146E+0
-5.349E-2	7.156E+0
-5.511E-2	7.163E+0
-5.835E-2	7.085E+0
-5.349E-2	7.101E+0
-5.511E-2	7.108E+0
-5.835E-2	7.078E+0
-5.835E-2	7.101E+0
-5.673E-2	7.078E+0
-5.511E-2	7.030E+0
-5.511E-2	7.007E+0
-5.673E-2	7.069E+0
-5.511E-2	7.117E+0
-5.673E-2	7.114E+0
-5.349E-2	7.137E+0
-5.673E-2	7.179E+0
-5.673E-2	7.159E+0
-5.511E-2	7.117E+0
-5.673E-2	7.121E+0
-5.673E-2	7.153E+0
-5.835E-2	7.095E+0
-5.673E-2	7.007E+0
-5.673E-2	7.007E+0
-5.998E-2	7.085E+0
-5.673E-2	7.124E+0
-5.349E-2	7.140E+0
-5.673E-2	7.114E+0
-5.835E-2	7.065E+0
-5.673E-2	7.117E+0
-5.835E-2	7.182E+0
-5.835E-2	7.176E+0
-5.835E-2	7.114E+0
-5.835E-2	7.075E+0
-5.835E-2	7.052E+0
-5.511E-2	7.069E+0
-5.511E-2	7.082E+0
-5.511E-2	7.095E+0
-5.835E-2	7.072E+0
-5.673E-2	7.088E+0
-5.673E-2	7.137E+0
-5.835E-2	7.153E+0
-5.673E-2	7.137E+0
-5.673E-2	7.111E+0
-5.673E-2	7.108E+0
-5.511E-2	7.108E+0
-5.673E-2	7.121E+0
-5.511E-2	7.127E+0
-5.835E-2	7.111E+0
-5.998E-2	7.052E+0
-5.673E-2	7.030E+0
-5.511E-2	7.075E+0
-5.998E-2	7.056E+0
-5.349E-2	7.043E+0
-5.511E-2	7.062E+0
-5.511E-2	7.088E+0
-5.835E-2	7.121E+0
-5.835E-2	7.163E+0
-5.511E-2	7.189E+0
-5.673E-2	7.169E+0
-5.673E-2	7.153E+0
-5.835E-2	7.108E+0
-5.835E-2	7.101E+0
-5.511E-2	7.121E+0
-5.511E-2	7.117E+0
-5.835E-2	7.108E+0
-5.673E-2	7.098E+0
-5.511E-2	7.101E+0
-5.511E-2	7.085E+0
-5.673E-2	7.069E+0
-5.349E-2	7.082E+0
-5.511E-2	7.072E+0
-5.673E-2	7.046E+0
-5.511E-2	7.062E+0
-5.511E-2	7.062E+0
-5.511E-2	7.104E+0
-5.511E-2	7.189E+0
-5.835E-2	7.189E+0
-5.511E-2	7.111E+0
-5.835E-2	7.091E+0
-5.998E-2	7.140E+0
-5.511E-2	7.130E+0
-5.673E-2	7.082E+0
-5.511E-2	7.104E+0
-5.835E-2	7.150E+0
-5.511E-2	7.166E+0
-5.511E-2	7.211E+0
-5.511E-2	7.237E+0
-5.835E-2	7.182E+0
-5.998E-2	7.130E+0
-5.835E-2	7.134E+0
-5.511E-2	7.134E+0
-5.673E-2	7.153E+0
-5.998E-2	7.189E+0
-5.511E-2	7.150E+0
-5.835E-2	7.101E+0
-5.511E-2	7.114E+0
-5.835E-2	7.134E+0
-5.511E-2	7.176E+0
-5.673E-2	7.169E+0
-5.835E-2	7.114E+0
-5.835E-2	7.111E+0
-5.349E-2	7.101E+0
-5.998E-2	7.114E+0
-5.835E-2	7.121E+0
-5.673E-2	7.114E+0
-5.673E-2	7.114E+0
-5.673E-2	7.114E+0
-5.835E-2	7.075E+0
-5.835E-2	7.091E+0
-5.511E-2	7.091E+0
-5.835E-2	7.078E+0
-5.511E-2	7.059E+0
-5.349E-2	7.104E+0
-6.160E-2	7.146E+0
-5.835E-2	7.176E+0
-5.511E-2	7.146E+0
-5.835E-2	7.091E+0
-5.835E-2	7.078E+0
-5.835E-2	7.095E+0
-5.835E-2	7.121E+0
-5.835E-2	7.121E+0
-5.025E-2	7.072E+0
-5.835E-2	7.117E+0
-5.511E-2	7.189E+0
-5.511E-2	7.156E+0
-5.511E-2	7.111E+0
-5.511E-2	7.124E+0
-5.998E-2	7.095E+0
-5.673E-2	7.127E+0
-5.673E-2	7.143E+0
-5.835E-2	7.104E+0
-5.998E-2	7.098E+0
-5.835E-2	7.140E+0
-5.673E-2	7.111E+0
-5.835E-2	7.104E+0
-5.998E-2	7.104E+0
-5.511E-2	7.085E+0
-5.511E-2	7.101E+0
-5.673E-2	7.130E+0
-5.673E-2	7.130E+0
-5.673E-2	7.140E+0
-5.835E-2	7.159E+0
-5.673E-2	7.127E+0
-5.673E-2	7.098E+0
-5.673E-2	7.137E+0
-5.349E-2	7.166E+0
-5.673E-2	7.176E+0
-5.511E-2	7.189E+0
-5.511E-2	7.153E+0
-5.187E-2	7.130E+0
-5.673E-2	7.153E+0
-5.673E-2	7.153E+0
-5.673E-2	7.082E+0
-5.349E-2	7.095E+0
-5.673E-2	7.146E+0
-5.835E-2	7.143E+0
-5.673E-2	7.172E+0
-5.673E-2	7.176E+0
-5.511E-2	7.140E+0
-5.835E-2	7.101E+0
-5.511E-2	7.111E+0
-5.349E-2	7.134E+0
-5.511E-2	7.176E+0
-5.673E-2	7.130E+0
-5.673E-2	7.075E+0
-5.511E-2	7.127E+0
-5.835E-2	7.172E+0
-5.673E-2	7.182E+0
-5.511E-2	7.189E+0
-5.187E-2	7.169E+0
-5.673E-2	7.114E+0
-5.835E-2	7.130E+0
-5.511E-2	7.117E+0
-5.673E-2	7.091E+0
-5.511E-2	7.072E+0
-5.998E-2	7.137E+0
-5.673E-2	7.218E+0
-5.673E-2	7.228E+0
-5.835E-2	7.166E+0
-5.673E-2	7.085E+0
-5.511E-2	7.104E+0
-5.673E-2	7.166E+0
-5.511E-2	7.189E+0
-5.673E-2	7.156E+0
-5.835E-2	7.072E+0
-5.349E-2	7.075E+0
-5.673E-2	7.127E+0
-5.835E-2	7.146E+0
-5.511E-2	7.159E+0
-5.673E-2	7.101E+0
-5.673E-2	7.104E+0
-5.673E-2	7.150E+0
-5.835E-2	7.143E+0
-5.511E-2	7.134E+0
-5.511E-2	7.182E+0
-5.835E-2	7.189E+0
-5.511E-2	7.075E+0
-5.511E-2	7.030E+0
-5.673E-2	7.059E+0
-5.673E-2	7.140E+0
-5.835E-2	7.189E+0
-5.835E-2	7.176E+0
-5.835E-2	7.163E+0
-5.673E-2	7.153E+0
-5.349E-2	7.104E+0
-5.511E-2	7.140E+0
-5.673E-2	7.159E+0
-5.511E-2	7.134E+0
-5.511E-2	7.140E+0
-5.187E-2	7.166E+0
-5.835E-2	7.176E+0
-5.349E-2	7.146E+0
-5.349E-2	7.146E+0
-5.835E-2	7.124E+0
-5.511E-2	7.085E+0
-6.160E-2	7.036E+0
-5.511E-2	7.072E+0
-5.673E-2	7.098E+0
-5.511E-2	7.114E+0
-5.835E-2	7.098E+0
-5.673E-2	7.143E+0
-5.187E-2	7.179E+0
-5.511E-2	7.127E+0
-5.511E-2	7.082E+0
-5.511E-2	7.114E+0
-5.673E-2	7.111E+0
-5.511E-2	7.075E+0
-5.835E-2	7.091E+0
-5.187E-2	7.146E+0
-5.511E-2	7.134E+0
-5.673E-2	7.108E+0
-5.835E-2	7.143E+0
-5.511E-2	7.153E+0
-5.673E-2	7.146E+0
-5.673E-2	7.130E+0
-5.835E-2	7.130E+0
-5.511E-2	7.114E+0
-5.511E-2	7.143E+0
-5.511E-2	7.172E+0
-5.511E-2	7.134E+0
-5.835E-2	7.101E+0
-5.673E-2	7.078E+0
-5.673E-2	7.117E+0
-5.511E-2	7.117E+0
-5.511E-2	7.082E+0
-5.673E-2	7.072E+0
-5.673E-2	7.104E+0
-5.998E-2	7.117E+0
-5.349E-2	7.082E+0
-5.511E-2	7.108E+0
-5.673E-2	7.108E+0
-5.673E-2	7.101E+0
-5.349E-2	7.143E+0
-5.511E-2	7.192E+0
-5.511E-2	7.185E+0
-5.349E-2	7.143E+0
-5.673E-2	7.108E+0
-5.511E-2	7.091E+0
-5.673E-2	7.124E+0
-5.511E-2	7.056E+0
-5.349E-2	7.088E+0
-5.349E-2	7.108E+0
-5.673E-2	7.159E+0
-5.673E-2	7.146E+0
-5.511E-2	7.121E+0
-5.187E-2	7.085E+0
-5.673E-2	7.117E+0
-6.160E-2	7.163E+0
-5.349E-2	7.137E+0
-5.511E-2	7.056E+0
-5.511E-2	7.007E+0
-5.511E-2	7.030E+0
-5.511E-2	7.114E+0
-5.673E-2	7.189E+0
-5.673E-2	7.111E+0
-5.835E-2	7.078E+0
-5.998E-2	7.101E+0
-5.673E-2	7.124E+0
-6.160E-2	7.153E+0
-5.673E-2	7.095E+0
-5.998E-2	7.101E+0
-5.349E-2	7.117E+0
-5.835E-2	7.140E+0
-5.511E-2	7.146E+0
-5.835E-2	7.130E+0
-5.349E-2	7.088E+0
-5.511E-2	7.098E+0
-5.835E-2	7.088E+0
-5.349E-2	7.098E+0
-5.511E-2	7.108E+0
-5.673E-2	7.108E+0
-5.511E-2	7.130E+0
-5.349E-2	7.159E+0
-5.511E-2	7.127E+0
-5.673E-2	7.098E+0
-5.673E-2	7.156E+0
-5.511E-2	7.166E+0
-5.349E-2	7.163E+0
-5.511E-2	7.172E+0
-5.673E-2	7.159E+0
-5.673E-2	7.130E+0
-5.511E-2	7.085E+0
-5.673E-2	7.056E+0
-5.511E-2	7.072E+0
-5.511E-2	7.124E+0
-5.835E-2	7.124E+0
-5.835E-2	7.124E+0
-5.673E-2	7.127E+0
-5.349E-2	7.098E+0
-5.511E-2	7.114E+0
-5.349E-2	7.153E+0
-5.673E-2	7.195E+0
-5.511E-2	7.182E+0
-5.511E-2	7.176E+0
-5.673E-2	7.169E+0
-5.511E-2	7.130E+0
-5.187E-2	7.127E+0
-5.511E-2	7.121E+0
-5.998E-2	7.134E+0
-5.673E-2	7.153E+0
-5.835E-2	7.114E+0
-5.349E-2	7.075E+0
-5.835E-2	7.101E+0
-5.998E-2	7.108E+0
-5.673E-2	7.075E+0
-5.349E-2	7.114E+0
-5.511E-2	7.146E+0
-5.835E-2	7.137E+0
-5.349E-2	7.143E+0
-5.511E-2	7.140E+0
-5.673E-2	7.095E+0
-5.998E-2	7.108E+0
-5.511E-2	7.121E+0
-5.511E-2	7.146E+0
-5.511E-2	7.189E+0
-5.835E-2	7.185E+0
-5.673E-2	7.182E+0
-5.998E-2	7.153E+0
-5.511E-2	7.101E+0
-5.998E-2	7.111E+0
-5.673E-2	7.111E+0
-5.349E-2	7.085E+0
-5.673E-2	7.075E+0
-5.835E-2	7.088E+0
-5.673E-2	7.075E+0
-5.349E-2	7.130E+0
-5.511E-2	7.153E+0
-5.673E-2	7.143E+0
-5.511E-2	7.143E+0
-5.511E-2	7.134E+0
-5.673E-2	7.065E+0
-5.673E-2	7.036E+0
-5.998E-2	7.088E+0
-5.835E-2	7.172E+0
-5.349E-2	7.182E+0
-5.835E-2	7.134E+0
-5.349E-2	7.114E+0
-5.511E-2	7.134E+0
-5.511E-2	7.159E+0
-5.673E-2	7.163E+0
-5.673E-2	7.124E+0
-5.673E-2	7.082E+0
-5.673E-2	7.049E+0
-5.511E-2	7.056E+0
-5.511E-2	7.137E+0
-5.511E-2	7.153E+0
-5.673E-2	7.166E+0
-5.349E-2	7.150E+0
-5.511E-2	7.082E+0
-5.673E-2	7.036E+0
-5.511E-2	7.046E+0
-5.673E-2	7.098E+0
-5.511E-2	7.169E+0
-5.673E-2	7.140E+0
-5.673E-2	7.095E+0
-5.511E-2	7.085E+0
-5.511E-2	7.072E+0
-5.511E-2	7.091E+0
-5.673E-2	7.091E+0
-5.835E-2	7.088E+0
-5.835E-2	7.111E+0
-5.673E-2	7.117E+0
-5.511E-2	7.156E+0
-5.673E-2	7.117E+0
-5.511E-2	7.059E+0
-5.511E-2	7.043E+0
-5.349E-2	7.111E+0
-5.511E-2	7.143E+0
-5.511E-2	7.104E+0
-5.511E-2	7.124E+0
-5.187E-2	7.150E+0
-5.511E-2	7.137E+0
-5.673E-2	7.146E+0
-5.673E-2	7.153E+0
-5.511E-2	7.121E+0
-5.835E-2	7.085E+0
-5.187E-2	7.101E+0
-5.673E-2	7.156E+0
-5.673E-2	7.140E+0
-5.835E-2	7.117E+0
-5.349E-2	7.137E+0
-5.835E-2	7.166E+0
-5.835E-2	7.140E+0
-5.511E-2	7.163E+0
-5.187E-2	7.130E+0
-5.511E-2	7.130E+0
-5.673E-2	7.124E+0
-5.511E-2	7.111E+0
-5.511E-2	7.114E+0
-5.511E-2	7.130E+0
-5.673E-2	7.189E+0
-5.673E-2	7.192E+0
-5.349E-2	7.130E+0
-5.511E-2	7.117E+0
-5.511E-2	7.127E+0
-5.511E-2	7.176E+0
-5.511E-2	7.153E+0
-5.511E-2	7.130E+0
-5.835E-2	7.159E+0
-5.673E-2	7.166E+0
-5.673E-2	7.192E+0
-5.673E-2	7.257E+0
-5.673E-2	7.208E+0
-5.511E-2	7.150E+0
-5.998E-2	7.140E+0
-5.998E-2	7.159E+0
-5.835E-2	7.140E+0
-5.511E-2	7.130E+0
-5.511E-2	7.140E+0
-5.511E-2	7.078E+0
-5.673E-2	7.056E+0
-5.998E-2	7.010E+0
-5.511E-2	7.056E+0
-5.349E-2	7.153E+0
-5.835E-2	7.143E+0
-5.998E-2	7.065E+0
-5.673E-2	7.052E+0
-5.349E-2	7.104E+0
-6.160E-2	7.072E+0
-5.511E-2	7.062E+0
-5.673E-2	7.163E+0
-5.673E-2	7.205E+0
-5.673E-2	7.169E+0
-5.673E-2	7.137E+0
-5.349E-2	7.117E+0
-5.349E-2	7.143E+0
-5.835E-2	7.140E+0
-5.673E-2	7.075E+0
-5.673E-2	7.036E+0
-5.187E-2	7.078E+0
-5.673E-2	7.127E+0
-5.835E-2	7.124E+0
-5.835E-2	7.124E+0
-5.349E-2	7.143E+0
-5.673E-2	7.108E+0
-5.673E-2	7.072E+0
-5.673E-2	7.088E+0
-5.511E-2	7.166E+0
-5.511E-2	7.176E+0
-5.673E-2	7.091E+0
-5.511E-2	7.030E+0
-5.835E-2	7.017E+0
-5.511E-2	7.059E+0
-5.835E-2	7.095E+0
-5.673E-2	7.114E+0
-5.187E-2	7.134E+0
-5.511E-2	7.095E+0
-5.673E-2	7.030E+0
-5.349E-2	7.069E+0
-5.349E-2	7.091E+0
-5.998E-2	7.075E+0
-5.673E-2	7.072E+0
-5.511E-2	7.101E+0
-5.187E-2	7.137E+0
-5.349E-2	7.095E+0
-5.835E-2	7.065E+0
-5.511E-2	7.033E+0
-5.511E-2	7.059E+0
-5.511E-2	7.134E+0
-5.835E-2	7.127E+0
-5.673E-2	7.108E+0
-5.673E-2	7.095E+0
-5.673E-2	7.124E+0
-5.349E-2	7.159E+0
-5.673E-2	7.169E+0
-5.511E-2	7.134E+0
-5.835E-2	7.134E+0
-5.673E-2	7.140E+0
-5.835E-2	7.159E+0
-5.511E-2	7.169E+0
-5.511E-2	7.108E+0
-5.511E-2	7.082E+0
-5.349E-2	7.065E+0
-5.511E-2	7.111E+0
-5.673E-2	7.169E+0
-5.835E-2	7.130E+0
-5.511E-2	7.078E+0
-5.349E-2	7.082E+0
-5.673E-2	7.108E+0
-5.673E-2	7.150E+0
-5.673E-2	7.163E+0
-5.511E-2	7.150E+0
-5.511E-2	7.095E+0
-5.998E-2	7.023E+0
-5.673E-2	7.036E+0
-5.673E-2	7.101E+0
-5.835E-2	7.121E+0
-5.673E-2	7.104E+0
-5.673E-2	7.082E+0
-5.511E-2	7.121E+0
-5.835E-2	7.140E+0
-5.835E-2	7.091E+0
-5.511E-2	7.098E+0
-5.673E-2	7.124E+0
-5.511E-2	7.192E+0
-5.511E-2	7.189E+0
-5.835E-2	7.098E+0
-5.511E-2	7.108E+0
-5.835E-2	7.159E+0
-5.835E-2	7.137E+0
-5.673E-2	7.127E+0
-5.511E-2	7.095E+0
-5.349E-2	7.043E+0
-5.673E-2	7.101E+0
-5.835E-2	7.130E+0
-5.349E-2	7.111E+0
-5.511E-2	7.150E+0
-5.511E-2	7.137E+0
-5.673E-2	7.098E+0
-5.187E-2	7.056E+0
-5.349E-2	7.062E+0
-5.835E-2	7.065E+0
-5.673E-2	7.085E+0
-5.511E-2	7.124E+0
-5.835E-2	7.111E+0
-5.673E-2	7.137E+0
-5.349E-2	7.215E+0
-5.673E-2	7.185E+0
-5.511E-2	7.156E+0
-5.835E-2	7.140E+0
-5.673E-2	7.111E+0
-5.673E-2	7.088E+0
-5.511E-2	7.146E+0
-5.673E-2	7.146E+0
-5.835E-2	7.065E+0
-5.187E-2	7.072E+0
-5.511E-2	7.124E+0
-5.835E-2	7.134E+0
-5.835E-2	7.137E+0
-5.511E-2	7.121E+0
-5.511E-2	7.069E+0
-5.998E-2	7.085E+0
-5.835E-2	7.143E+0
-5.673E-2	7.156E+0
-5.349E-2	7.134E+0
-6.160E-2	7.108E+0
-5.673E-2	7.127E+0
-5.673E-2	7.153E+0
-5.673E-2	7.153E+0
-5.673E-2	7.121E+0
-5.998E-2	7.108E+0
-5.835E-2	7.156E+0
-5.835E-2	7.195E+0
-5.835E-2	7.156E+0
-5.511E-2	7.146E+0
-5.511E-2	7.169E+0
-5.673E-2	7.156E+0
-5.835E-2	7.065E+0
-5.673E-2	7.069E+0
-5.511E-2	7.117E+0
-5.511E-2	7.159E+0
-5.349E-2	7.137E+0
-5.673E-2	7.159E+0
-5.025E-2	7.208E+0
-5.998E-2	7.179E+0
-5.673E-2	7.153E+0
-5.511E-2	7.146E+0
-5.349E-2	7.124E+0
-5.511E-2	7.134E+0
-5.835E-2	7.163E+0
-5.835E-2	7.124E+0
-5.673E-2	7.121E+0
-5.349E-2	7.104E+0
-5.673E-2	7.127E+0
-5.673E-2	7.176E+0
-5.187E-2	7.198E+0
-5.673E-2	7.146E+0
-5.998E-2	7.098E+0
-5.673E-2	7.117E+0
-5.835E-2	7.114E+0
-5.349E-2	7.098E+0
-5.349E-2	7.101E+0
-5.187E-2	7.130E+0
-5.511E-2	7.072E+0
-5.673E-2	7.078E+0
-5.673E-2	7.137E+0
-5.349E-2	7.134E+0
-5.349E-2	7.111E+0
-5.835E-2	7.085E+0
-6.160E-2	7.075E+0
-5.349E-2	7.065E+0
-5.511E-2	7.023E+0
-5.673E-2	7.052E+0
-5.835E-2	7.069E+0
-5.349E-2	7.085E+0
-5.511E-2	7.095E+0
-5.673E-2	7.108E+0
-5.673E-2	7.108E+0
-5.673E-2	7.111E+0
-5.511E-2	7.124E+0
-5.835E-2	7.156E+0
-5.835E-2	7.140E+0
-5.349E-2	7.137E+0
-5.835E-2	7.117E+0
-5.673E-2	7.082E+0
-5.349E-2	7.069E+0
-5.835E-2	7.075E+0
-5.511E-2	7.104E+0
-5.835E-2	7.153E+0
-5.673E-2	7.185E+0
-5.673E-2	7.153E+0
-5.673E-2	7.124E+0
-5.349E-2	7.104E+0
-5.998E-2	7.085E+0
-5.511E-2	7.059E+0
-5.673E-2	7.082E+0
-5.673E-2	7.098E+0
-5.998E-2	7.121E+0
-5.673E-2	7.078E+0
-5.349E-2	7.036E+0
-5.673E-2	7.098E+0
-5.673E-2	7.143E+0
-5.511E-2	7.143E+0
-5.673E-2	7.121E+0
-5.835E-2	7.146E+0
-5.673E-2	7.143E+0
-5.511E-2	7.127E+0
-5.511E-2	7.075E+0
-5.673E-2	7.065E+0
-5.673E-2	7.065E+0
-5.673E-2	7.072E+0
-5.187E-2	7.078E+0
-5.835E-2	7.075E+0
-5.511E-2	7.059E+0
-5.673E-2	7.091E+0
-5.511E-2	7.166E+0
-5.835E-2	7.137E+0
-5.673E-2	7.101E+0
-5.835E-2	7.143E+0
-5.511E-2	7.166E+0
-5.349E-2	7.111E+0
-5.998E-2	7.134E+0
-5.673E-2	7.130E+0
-5.511E-2	7.114E+0
-5.835E-2	7.114E+0
-5.673E-2	7.101E+0
-5.673E-2	7.039E+0
-5.349E-2	7.036E+0
-5.673E-2	7.104E+0
-5.511E-2	7.140E+0
-5.349E-2	7.150E+0
-5.511E-2	7.108E+0
-5.511E-2	7.085E+0
-5.998E-2	7.085E+0
-5.673E-2	7.111E+0
-5.673E-2	7.130E+0
-5.835E-2	7.114E+0
-5.673E-2	7.104E+0
-5.835E-2	7.078E+0
-5.349E-2	7.069E+0
-5.673E-2	7.121E+0
-5.673E-2	7.163E+0
-5.349E-2	7.176E+0
-5.673E-2	7.163E+0
-5.511E-2	7.185E+0
-5.349E-2	7.176E+0
-5.835E-2	7.124E+0
-5.349E-2	7.134E+0
-5.349E-2	7.108E+0
-5.349E-2	7.121E+0
-5.673E-2	7.192E+0
-5.673E-2	7.198E+0
-5.511E-2	7.150E+0
-5.673E-2	7.121E+0
-5.673E-2	7.098E+0
-5.349E-2	7.111E+0
-5.673E-2	7.140E+0
-5.673E-2	7.159E+0
-5.673E-2	7.108E+0
-5.673E-2	7.095E+0
-5.187E-2	7.111E+0
-5.349E-2	7.088E+0
-5.349E-2	7.091E+0
-5.835E-2	7.069E+0
-5.349E-2	7.108E+0
-5.349E-2	7.117E+0
-5.511E-2	7.111E+0
-5.835E-2	7.159E+0
-5.511E-2	7.134E+0
-5.349E-2	7.043E+0
-5.673E-2	7.101E+0
-5.511E-2	7.156E+0
-5.349E-2	7.159E+0
-5.835E-2	7.172E+0
-5.673E-2	7.121E+0
-5.511E-2	7.101E+0
-5.511E-2	7.082E+0
-5.511E-2	7.049E+0
-5.835E-2	7.052E+0
-5.511E-2	7.020E+0
-5.349E-2	7.069E+0
-5.673E-2	7.163E+0
-5.511E-2	7.143E+0
-5.349E-2	7.085E+0
-5.349E-2	7.085E+0
-5.673E-2	7.078E+0
-5.511E-2	7.069E+0
-5.511E-2	7.085E+0
-5.349E-2	7.182E+0
-5.349E-2	7.169E+0
-5.349E-2	7.134E+0
-5.511E-2	7.088E+0
-5.511E-2	7.108E+0
-5.998E-2	7.127E+0
-5.835E-2	7.091E+0
-5.673E-2	7.140E+0
-5.349E-2	7.124E+0
-5.998E-2	7.127E+0
-5.349E-2	7.159E+0
-5.349E-2	7.153E+0
-5.673E-2	7.108E+0
-5.511E-2	7.082E+0
-5.673E-2	7.091E+0
-5.835E-2	7.088E+0
-5.349E-2	7.065E+0
-5.673E-2	7.111E+0
-5.511E-2	7.134E+0
-5.511E-2	7.101E+0
-5.511E-2	7.088E+0
-5.835E-2	7.111E+0
-5.349E-2	7.091E+0
-5.673E-2	7.091E+0
-5.349E-2	7.111E+0
-5.835E-2	7.098E+0
-5.673E-2	7.098E+0
-5.673E-2	7.108E+0
-5.673E-2	7.095E+0
-5.511E-2	7.091E+0
-5.349E-2	7.117E+0
-5.349E-2	7.121E+0
-5.511E-2	7.146E+0
-5.835E-2	7.153E+0
-5.349E-2	7.111E+0
-5.187E-2	7.104E+0
-5.187E-2	7.124E+0
-5.673E-2	7.134E+0
-5.673E-2	7.130E+0
-5.673E-2	7.114E+0
-5.511E-2	7.085E+0
-5.673E-2	7.033E+0
-5.835E-2	7.039E+0
-5.349E-2	7.065E+0
-5.511E-2	7.104E+0
-5.511E-2	7.088E+0
-5.673E-2	7.049E+0
-5.511E-2	7.069E+0
-5.511E-2	7.124E+0
-5.835E-2	7.095E+0
-5.673E-2	7.130E+0
-5.349E-2	7.185E+0
-5.835E-2	7.179E+0
-5.673E-2	7.117E+0
-5.835E-2	7.095E+0
-5.511E-2	7.098E+0
-5.673E-2	7.082E+0
-5.673E-2	7.062E+0
-5.511E-2	7.062E+0
-5.511E-2	7.085E+0
-5.511E-2	7.114E+0
-5.673E-2	7.095E+0
-5.673E-2	7.130E+0
-5.349E-2	7.146E+0
-5.673E-2	7.085E+0
-5.511E-2	7.052E+0
-5.673E-2	7.013E+0
-5.673E-2	7.065E+0
-5.511E-2	7.098E+0
-5.349E-2	7.062E+0
-5.835E-2	7.065E+0
-5.187E-2	7.111E+0
-5.835E-2	7.130E+0
-5.835E-2	7.153E+0
-5.673E-2	7.153E+0
-5.349E-2	7.150E+0
-5.349E-2	7.185E+0
-5.673E-2	7.263E+0
-5.673E-2	7.211E+0
-5.673E-2	7.140E+0
-5.511E-2	7.153E+0
-5.673E-2	7.127E+0
-5.349E-2	7.117E+0
-5.511E-2	7.098E+0
-5.349E-2	7.095E+0
-5.511E-2	7.117E+0
-5.835E-2	7.075E+0
-5.349E-2	7.062E+0
-5.673E-2	7.101E+0
-5.511E-2	7.078E+0
-5.349E-2	7.072E+0
-5.835E-2	7.078E+0
-5.835E-2	7.114E+0
-5.511E-2	7.117E+0
-5.187E-2	7.143E+0
-5.511E-2	7.085E+0
-5.349E-2	7.010E+0
-5.673E-2	7.036E+0
-5.673E-2	7.062E+0
-5.349E-2	7.059E+0
-5.187E-2	7.075E+0
-5.673E-2	7.082E+0
-5.349E-2	7.095E+0
-5.349E-2	7.095E+0
-5.511E-2	7.101E+0
-5.673E-2	7.098E+0
-5.349E-2	7.043E+0
-5.511E-2	7.052E+0
-5.673E-2	7.095E+0
-5.511E-2	7.056E+0
-5.673E-2	7.065E+0
-5.349E-2	7.121E+0
-5.511E-2	7.095E+0
-5.511E-2	7.098E+0
-5.349E-2	7.137E+0
-5.511E-2	7.137E+0
-5.511E-2	7.134E+0
-5.349E-2	7.026E+0
-5.673E-2	6.971E+0
-5.511E-2	7.010E+0
-6.160E-2	7.052E+0
-5.998E-2	7.121E+0
-5.349E-2	7.156E+0
-5.187E-2	7.108E+0
-5.511E-2	7.098E+0
-5.511E-2	7.137E+0
-5.511E-2	7.101E+0
-5.187E-2	7.075E+0
-5.349E-2	7.111E+0
-5.511E-2	7.108E+0
-5.511E-2	7.069E+0
-5.673E-2	7.062E+0
-5.511E-2	7.078E+0
-5.673E-2	7.072E+0
-5.511E-2	7.082E+0
-5.673E-2	7.085E+0
-5.187E-2	7.117E+0
-5.673E-2	7.114E+0
-5.349E-2	7.121E+0
-5.187E-2	7.179E+0
-5.673E-2	7.198E+0
-5.673E-2	7.159E+0
-5.673E-2	7.088E+0
-5.349E-2	7.111E+0
-5.187E-2	7.117E+0
-5.835E-2	7.182E+0
-5.673E-2	7.156E+0
-5.187E-2	7.088E+0
-5.511E-2	7.065E+0
-5.349E-2	7.078E+0
-5.349E-2	7.075E+0
-5.349E-2	7.075E+0
-5.673E-2	7.114E+0
-5.673E-2	7.085E+0
-5.511E-2	7.062E+0
-5.511E-2	7.095E+0
-5.349E-2	7.156E+0
-5.349E-2	7.189E+0
-5.349E-2	7.156E+0
-5.187E-2	7.137E+0
-5.187E-2	7.146E+0
-5.673E-2	7.104E+0
-5.511E-2	7.098E+0
-5.349E-2	7.127E+0
-5.511E-2	7.153E+0
-5.835E-2	7.117E+0
-5.511E-2	7.108E+0
-5.349E-2	7.091E+0
-5.511E-2	7.091E+0
-5.673E-2	7.137E+0
-5.835E-2	7.159E+0
-5.349E-2	7.153E+0
-5.673E-2	7.117E+0
-5.511E-2	7.111E+0
-5.673E-2	7.137E+0
-5.187E-2	7.137E+0
-5.349E-2	7.156E+0
-5.673E-2	7.153E+0
-5.511E-2	7.091E+0
-5.349E-2	7.101E+0
-5.673E-2	7.108E+0
-5.511E-2	7.085E+0
-5.349E-2	7.121E+0
-5.511E-2	7.127E+0
-5.511E-2	7.117E+0
-5.511E-2	7.088E+0
-5.673E-2	7.111E+0
-5.349E-2	7.163E+0
-5.511E-2	7.134E+0
-5.673E-2	7.088E+0
-5.349E-2	7.049E+0
-5.349E-2	7.007E+0
-5.349E-2	7.069E+0
-5.673E-2	7.176E+0
-5.511E-2	7.195E+0
-5.349E-2	7.169E+0
-5.511E-2	7.169E+0
-5.673E-2	7.156E+0
-5.349E-2	7.130E+0
-5.673E-2	7.117E+0
-5.511E-2	7.114E+0
-5.673E-2	7.121E+0
-5.511E-2	7.150E+0
-5.673E-2	7.117E+0
-5.835E-2	7.065E+0
-5.349E-2	7.075E+0
-5.673E-2	7.121E+0
-5.349E-2	7.121E+0
-5.349E-2	7.163E+0
-5.998E-2	7.140E+0
-5.511E-2	7.130E+0
-5.349E-2	7.140E+0
-5.187E-2	7.182E+0
-5.349E-2	7.163E+0
-5.349E-2	7.072E+0
-5.349E-2	7.046E+0
-5.349E-2	7.104E+0
-5.187E-2	7.153E+0
-5.349E-2	7.143E+0
-5.511E-2	7.124E+0
-5.511E-2	7.114E+0
-5.349E-2	7.150E+0
-5.349E-2	7.117E+0
-5.025E-2	7.059E+0
-5.511E-2	7.039E+0
-5.187E-2	7.056E+0
-5.511E-2	7.082E+0
-5.673E-2	7.078E+0
-5.511E-2	7.085E+0
-5.511E-2	7.117E+0
-5.349E-2	7.114E+0
-5.349E-2	7.108E+0
-5.025E-2	7.101E+0
-5.511E-2	7.088E+0
-5.349E-2	7.101E+0
-5.511E-2	7.134E+0
-5.349E-2	7.208E+0
-5.511E-2	7.195E+0
-5.673E-2	7.104E+0
-5.187E-2	7.101E+0
-5.673E-2	7.085E+0
-5.349E-2	7.088E+0
-5.511E-2	7.049E+0
-5.511E-2	7.043E+0
-5.511E-2	7.108E+0
-5.349E-2	7.146E+0
-5.187E-2	7.169E+0
-5.673E-2	7.172E+0
-5.187E-2	7.163E+0
-5.187E-2	7.169E+0
-5.511E-2	7.111E+0
-5.511E-2	7.075E+0
-5.511E-2	7.111E+0
-5.511E-2	7.108E+0
-5.835E-2	7.117E+0
-5.187E-2	7.179E+0
-5.349E-2	7.179E+0
-5.511E-2	7.143E+0
-5.998E-2	7.143E+0
-5.511E-2	7.121E+0
-5.511E-2	7.124E+0
-5.835E-2	7.101E+0
-5.511E-2	7.085E+0
-5.835E-2	7.114E+0
-5.511E-2	7.140E+0
-5.835E-2	7.130E+0
-5.835E-2	7.117E+0
-5.511E-2	7.117E+0
-5.511E-2	7.146E+0
-5.835E-2	7.150E+0
-5.511E-2	7.146E+0
-5.349E-2	7.114E+0
-5.673E-2	7.111E+0
-5.835E-2	7.150E+0
-5.511E-2	7.163E+0
-5.349E-2	7.153E+0
-5.511E-2	7.130E+0
-5.673E-2	7.159E+0
-5.673E-2	7.159E+0
-5.349E-2	7.127E+0
-5.349E-2	7.095E+0
-5.673E-2	7.114E+0
-5.511E-2	7.098E+0
-5.511E-2	7.114E+0
-5.673E-2	7.146E+0
-5.998E-2	7.137E+0
-5.349E-2	7.140E+0
-5.349E-2	7.121E+0
-5.511E-2	7.056E+0
-5.511E-2	7.091E+0
-5.511E-2	7.114E+0
-5.673E-2	7.111E+0
-5.511E-2	7.111E+0
-5.511E-2	7.140E+0
-5.349E-2	7.182E+0
-5.349E-2	7.198E+0
-5.835E-2	7.182E+0
-5.673E-2	7.192E+0
-5.511E-2	7.169E+0
-5.673E-2	7.124E+0
-5.511E-2	7.114E+0
-5.673E-2	7.108E+0
-5.835E-2	7.098E+0
-5.511E-2	7.117E+0
-5.349E-2	7.091E+0
-5.835E-2	7.095E+0
-5.673E-2	7.130E+0
-5.835E-2	7.121E+0
-5.673E-2	7.104E+0
-5.349E-2	7.104E+0
-5.349E-2	7.111E+0
-5.511E-2	7.127E+0
-5.349E-2	7.111E+0
-5.187E-2	7.075E+0
-5.673E-2	7.127E+0
-5.511E-2	7.137E+0
-5.673E-2	7.072E+0
-5.673E-2	7.101E+0
-5.511E-2	7.172E+0
-5.835E-2	7.146E+0
-5.511E-2	7.078E+0
-5.349E-2	7.023E+0
-5.511E-2	7.062E+0
-5.673E-2	7.121E+0
-5.349E-2	7.134E+0
-5.673E-2	7.114E+0
-5.673E-2	7.095E+0
-5.349E-2	7.062E+0
-5.511E-2	7.114E+0
-5.673E-2	7.088E+0
-5.187E-2	7.013E+0
-5.349E-2	7.010E+0
-5.673E-2	7.085E+0
-5.673E-2	7.101E+0
-5.835E-2	7.085E+0
-5.349E-2	7.108E+0
-5.673E-2	7.098E+0
-5.998E-2	7.085E+0
-5.673E-2	7.046E+0
-5.511E-2	7.069E+0
-5.349E-2	7.117E+0
-5.673E-2	7.137E+0
-5.025E-2	7.114E+0
-5.673E-2	7.052E+0
-5.835E-2	7.033E+0
-5.835E-2	7.059E+0
-5.673E-2	7.069E+0
-5.187E-2	7.111E+0
-5.511E-2	7.101E+0
-5.673E-2	7.127E+0
-5.511E-2	7.176E+0
-5.511E-2	7.179E+0
-5.349E-2	7.121E+0
-5.835E-2	7.069E+0
-5.511E-2	7.062E+0
-5.349E-2	7.069E+0
-5.511E-2	7.082E+0
-5.511E-2	7.091E+0
-5.511E-2	7.146E+0
-5.349E-2	7.146E+0
-5.835E-2	7.124E+0
-5.673E-2	7.134E+0
-5.511E-2	7.117E+0
-5.511E-2	7.146E+0
-5.349E-2	7.146E+0
-5.998E-2	7.056E+0
-5.349E-2	7.085E+0
-5.673E-2	7.104E+0
-5.673E-2	7.075E+0
-5.673E-2	7.085E+0
-5.511E-2	7.127E+0
-5.511E-2	7.146E+0
-5.349E-2	7.159E+0
-5.835E-2	7.211E+0
-5.511E-2	7.166E+0
-5.349E-2	7.108E+0
-5.511E-2	7.104E+0
-5.673E-2	7.111E+0
-5.998E-2	7.124E+0
-5.349E-2	7.111E+0
-5.349E-2	7.111E+0
-5.998E-2	7.104E+0
-5.835E-2	7.078E+0
-5.835E-2	7.062E+0
-5.673E-2	7.049E+0
-5.511E-2	7.039E+0
-5.511E-2	6.981E+0
-5.187E-2	6.994E+0
-5.349E-2	7.130E+0
-5.349E-2	7.179E+0
-5.511E-2	7.111E+0
-5.349E-2	7.052E+0
-5.673E-2	7.095E+0
-5.187E-2	7.153E+0
-5.673E-2	7.124E+0
-5.673E-2	7.091E+0
-5.511E-2	7.114E+0
-5.349E-2	7.082E+0
-5.835E-2	7.095E+0
-5.187E-2	7.137E+0
-5.349E-2	7.091E+0
-5.511E-2	7.104E+0
-5.349E-2	7.156E+0
-5.511E-2	7.117E+0
-5.511E-2	7.121E+0
-5.511E-2	7.127E+0
-5.835E-2	7.124E+0
-5.673E-2	7.156E+0
-5.187E-2	7.156E+0
-5.349E-2	7.108E+0
-5.349E-2	7.065E+0
-5.025E-2	7.111E+0
-5.673E-2	7.150E+0
-5.511E-2	7.176E+0
-5.511E-2	7.108E+0
-5.187E-2	7.059E+0
-5.187E-2	7.065E+0
-5.511E-2	7.124E+0
-5.511E-2	7.127E+0
-5.673E-2	7.088E+0
-5.511E-2	7.075E+0
-5.025E-2	7.098E+0
-5.511E-2	7.146E+0
-5.511E-2	7.169E+0
-5.187E-2	7.140E+0
-5.349E-2	7.117E+0
-5.187E-2	7.117E+0
-5.673E-2	7.098E+0
-5.349E-2	7.065E+0
-5.835E-2	7.075E+0
-5.835E-2	7.101E+0
-6.646E-2	7.095E+0
-5.511E-2	7.140E+0
-5.511E-2	7.104E+0
-5.349E-2	7.114E+0
-5.673E-2	7.159E+0
-5.349E-2	7.150E+0
-5.835E-2	7.127E+0
-5.673E-2	7.085E+0
-5.511E-2	7.030E+0
-5.349E-2	7.091E+0
-5.511E-2	7.127E+0
-5.349E-2	7.166E+0
-5.835E-2	7.156E+0
-5.349E-2	7.163E+0
-5.349E-2	7.185E+0
-5.025E-2	7.140E+0
-5.349E-2	7.101E+0
-5.349E-2	7.104E+0
-5.511E-2	7.085E+0
-5.349E-2	7.098E+0
-5.673E-2	7.124E+0
-5.511E-2	7.121E+0
-5.025E-2	7.108E+0
-5.511E-2	7.095E+0
-5.673E-2	7.143E+0
-5.187E-2	7.108E+0
-5.511E-2	7.091E+0
-5.025E-2	7.137E+0
-4.862E-2	7.137E+0
-5.187E-2	7.117E+0
-5.349E-2	7.137E+0
-8.917E-2	7.104E+0
-6.160E-2	7.098E+0
-5.349E-2	7.143E+0
-5.835E-2	7.134E+0
-5.673E-2	7.140E+0
-5.511E-2	7.130E+0
-5.511E-2	7.085E+0
-5.511E-2	7.072E+0
-5.673E-2	7.059E+0
-5.673E-2	7.069E+0
-5.511E-2	7.065E+0
-5.835E-2	7.069E+0
-5.511E-2	7.065E+0
-5.025E-2	7.065E+0
-5.349E-2	7.098E+0
-5.673E-2	7.114E+0
-5.511E-2	7.065E+0
-5.187E-2	7.033E+0
-5.349E-2	7.059E+0
-5.349E-2	7.101E+0
-5.835E-2	7.146E+0
-5.673E-2	7.114E+0
-5.673E-2	7.140E+0
-5.835E-2	7.130E+0
-5.511E-2	7.104E+0
-5.511E-2	7.121E+0
-5.673E-2	7.085E+0
-5.673E-2	7.056E+0
-5.511E-2	7.052E+0
-5.349E-2	7.052E+0
-5.673E-2	7.059E+0
-5.349E-2	7.046E+0
-5.349E-2	7.062E+0
-5.511E-2	7.114E+0
-5.511E-2	7.101E+0
-5.187E-2	7.059E+0
-5.349E-2	7.098E+0
-5.673E-2	7.117E+0
-5.673E-2	7.114E+0
-5.673E-2	7.146E+0
-5.349E-2	7.134E+0
-5.511E-2	7.124E+0
-5.835E-2	7.140E+0
-5.673E-2	7.117E+0
-5.349E-2	7.075E+0
-5.349E-2	7.069E+0
-5.511E-2	7.091E+0
-5.511E-2	7.085E+0
-5.835E-2	7.069E+0
-5.511E-2	7.108E+0
-5.673E-2	7.114E+0
-5.835E-2	7.121E+0
-5.673E-2	7.153E+0
-5.349E-2	7.117E+0
-5.511E-2	7.114E+0
-5.673E-2	7.134E+0
-5.349E-2	7.121E+0
-5.349E-2	7.046E+0
-5.673E-2	6.991E+0
-5.998E-2	6.962E+0
-5.835E-2	7.004E+0
-5.673E-2	7.062E+0
-5.187E-2	7.036E+0
-5.835E-2	7.039E+0
-5.673E-2	7.095E+0
-5.511E-2	7.098E+0
-5.511E-2	7.078E+0
-5.511E-2	7.095E+0
-5.511E-2	7.108E+0
-5.349E-2	7.095E+0
-5.511E-2	7.069E+0
-5.673E-2	7.072E+0
-5.511E-2	7.124E+0
-5.349E-2	7.108E+0
-5.349E-2	7.072E+0
-5.835E-2	7.095E+0
-5.511E-2	7.124E+0
-5.511E-2	7.124E+0
-5.349E-2	7.114E+0
-5.511E-2	7.108E+0
-5.187E-2	7.121E+0
-5.511E-2	7.121E+0
-5.349E-2	7.062E+0
-5.673E-2	7.065E+0
-5.349E-2	7.091E+0
-5.673E-2	7.111E+0
-5.511E-2	7.179E+0
-5.511E-2	7.121E+0
-5.511E-2	7.088E+0
-5.349E-2	7.098E+0
-5.673E-2	7.082E+0
-5.835E-2	7.091E+0
-5.511E-2	7.114E+0
-5.187E-2	7.088E+0
-5.511E-2	7.101E+0
-5.673E-2	7.098E+0
-5.511E-2	7.114E+0
-5.187E-2	7.091E+0
-5.511E-2	7.108E+0
-5.349E-2	7.114E+0
-5.673E-2	7.114E+0
-5.349E-2	7.039E+0
-5.511E-2	7.052E+0
-5.673E-2	7.124E+0
-5.511E-2	7.150E+0
-5.349E-2	7.146E+0
[truncated: 16,001 more rows]
