# Supplementary material for: Improved ANAP incorporation and VCF analysis reveal details of P2X7 current facilitation and a limited conformational interplay between ATP binding and the intracellular ballast domain
Source: eLife. 2023 Jan 4;12:e82479. doi: 10.7554/eLife.82479 (PMC9859053; doi:10.7554/eLife.82479)
Supplement: Figure 2—figure supplement 1—source data 3. [file elife-82479-fig2-figsupp1-data3.zip › Figure-2_figure-supplement-1_source-data-3/20f22/rec24.csv]

-7.457E-2	7.516E+0
-7.457E-2	7.487E+0
-7.782E-2	7.510E+0
-7.457E-2	7.526E+0
-7.782E-2	7.523E+0
-7.295E-2	7.523E+0
-7.457E-2	7.507E+0
-7.782E-2	7.494E+0
-7.457E-2	7.494E+0
-7.782E-2	7.477E+0
-7.457E-2	7.448E+0
-7.782E-2	7.419E+0
-7.620E-2	7.438E+0
-7.457E-2	7.497E+0
-7.620E-2	7.507E+0
-7.457E-2	7.490E+0
-7.620E-2	7.510E+0
-7.620E-2	7.552E+0
-7.782E-2	7.545E+0
-7.944E-2	7.575E+0
-7.620E-2	7.571E+0
-7.620E-2	7.545E+0
-7.457E-2	7.474E+0
-7.782E-2	7.442E+0
-7.782E-2	7.471E+0
-7.782E-2	7.477E+0
-7.295E-2	7.490E+0
-7.620E-2	7.477E+0
-7.620E-2	7.481E+0
-7.782E-2	7.520E+0
-7.782E-2	7.552E+0
-7.620E-2	7.520E+0
-7.782E-2	7.455E+0
-7.620E-2	7.451E+0
-7.620E-2	7.455E+0
-7.944E-2	7.526E+0
-7.295E-2	7.565E+0
-7.620E-2	7.526E+0
-7.457E-2	7.494E+0
-7.620E-2	7.507E+0
-7.782E-2	7.529E+0
-7.457E-2	7.568E+0
-7.620E-2	7.584E+0
-7.620E-2	7.542E+0
-8.106E-2	7.539E+0
-7.782E-2	7.520E+0
-7.295E-2	7.464E+0
-7.457E-2	7.497E+0
-7.782E-2	7.536E+0
-7.620E-2	7.549E+0
-7.782E-2	7.571E+0
-7.944E-2	7.565E+0
-7.944E-2	7.533E+0
-7.457E-2	7.536E+0
-7.295E-2	7.507E+0
-7.620E-2	7.542E+0
-7.782E-2	7.584E+0
-7.457E-2	7.533E+0
-7.782E-2	7.481E+0
-7.782E-2	7.507E+0
-7.620E-2	7.539E+0
-7.295E-2	7.533E+0
-7.457E-2	7.520E+0
-7.944E-2	7.529E+0
-7.620E-2	7.520E+0
-7.620E-2	7.516E+0
-7.295E-2	7.497E+0
-7.782E-2	7.536E+0
-7.782E-2	7.568E+0
-7.620E-2	7.555E+0
-8.106E-2	7.513E+0
-7.944E-2	7.481E+0
-7.782E-2	7.503E+0
-7.620E-2	7.507E+0
-7.620E-2	7.510E+0
-7.782E-2	7.529E+0
-7.133E-2	7.558E+0
-7.944E-2	7.533E+0
-7.944E-2	7.497E+0
-7.620E-2	7.497E+0
-7.620E-2	7.539E+0
-7.620E-2	7.533E+0
-7.457E-2	7.490E+0
-7.782E-2	7.474E+0
-7.457E-2	7.455E+0
-7.620E-2	7.481E+0
-7.620E-2	7.500E+0
-7.944E-2	7.520E+0
-7.620E-2	7.529E+0
-7.457E-2	7.523E+0
-7.620E-2	7.481E+0
-7.620E-2	7.520E+0
-7.620E-2	7.549E+0
-7.295E-2	7.494E+0
-7.457E-2	7.442E+0
-7.620E-2	7.487E+0
-7.620E-2	7.529E+0
-7.782E-2	7.523E+0
-7.295E-2	7.542E+0
-7.944E-2	7.578E+0
-7.620E-2	7.549E+0
-7.782E-2	7.497E+0
-7.620E-2	7.481E+0
-7.620E-2	7.484E+0
-7.782E-2	7.461E+0
-7.620E-2	7.497E+0
-7.620E-2	7.510E+0
-7.620E-2	7.503E+0
-8.106E-2	7.523E+0
-7.295E-2	7.523E+0
-7.620E-2	7.503E+0
-7.782E-2	7.507E+0
-7.457E-2	7.536E+0
-7.782E-2	7.494E+0
-7.620E-2	7.455E+0
-7.295E-2	7.503E+0
-7.782E-2	7.562E+0
-7.620E-2	7.481E+0
-7.944E-2	7.438E+0
-7.782E-2	7.481E+0
-7.620E-2	7.536E+0
-7.620E-2	7.529E+0
-7.620E-2	7.510E+0
-7.782E-2	7.503E+0
-7.457E-2	7.468E+0
-7.620E-2	7.451E+0
-7.620E-2	7.481E+0
-7.782E-2	7.536E+0
-7.782E-2	7.562E+0
-7.620E-2	7.565E+0
-7.620E-2	7.529E+0
-7.782E-2	7.490E+0
-7.944E-2	7.442E+0
-7.620E-2	7.432E+0
-7.620E-2	7.432E+0
-7.782E-2	7.448E+0
-7.944E-2	7.468E+0
-7.620E-2	7.490E+0
-7.620E-2	7.474E+0
-7.944E-2	7.484E+0
-7.620E-2	7.542E+0
-7.457E-2	7.597E+0
-7.620E-2	7.588E+0
-7.944E-2	7.529E+0
-7.620E-2	7.558E+0
-7.457E-2	7.578E+0
-7.457E-2	7.523E+0
-7.782E-2	7.481E+0
-7.457E-2	7.500E+0
-7.620E-2	7.555E+0
-7.295E-2	7.523E+0
-7.457E-2	7.497E+0
-7.457E-2	7.545E+0
-7.782E-2	7.542E+0
-7.620E-2	7.575E+0
-7.782E-2	7.640E+0
-7.620E-2	7.649E+0
-7.620E-2	7.562E+0
-7.620E-2	7.523E+0
-7.457E-2	7.507E+0
-7.620E-2	7.468E+0
-7.620E-2	7.438E+0
-7.457E-2	7.497E+0
-7.782E-2	7.536E+0
-7.782E-2	7.520E+0
-7.944E-2	7.464E+0
-7.782E-2	7.526E+0
-7.782E-2	7.562E+0
-7.457E-2	7.516E+0
-7.457E-2	7.516E+0
-7.620E-2	7.552E+0
-7.782E-2	7.520E+0
-7.620E-2	7.510E+0
-7.620E-2	7.497E+0
-7.620E-2	7.507E+0
-7.944E-2	7.494E+0
-7.944E-2	7.487E+0
-7.457E-2	7.500E+0
-7.457E-2	7.500E+0
-7.944E-2	7.464E+0
-7.133E-2	7.487E+0
-7.782E-2	7.542E+0
-7.295E-2	7.539E+0
-7.457E-2	7.503E+0
-7.782E-2	7.523E+0
-7.782E-2	7.510E+0
-7.457E-2	7.497E+0
-7.782E-2	7.497E+0
-7.782E-2	7.552E+0
-7.620E-2	7.575E+0
-7.295E-2	7.591E+0
-7.620E-2	7.607E+0
-7.620E-2	7.497E+0
-7.620E-2	7.464E+0
-7.457E-2	7.487E+0
-7.944E-2	7.461E+0
-7.782E-2	7.503E+0
-7.457E-2	7.568E+0
-7.620E-2	7.571E+0
-8.106E-2	7.545E+0
-7.782E-2	7.542E+0
-7.620E-2	7.578E+0
-7.782E-2	7.568E+0
-7.782E-2	7.571E+0
-7.457E-2	7.581E+0
-7.782E-2	7.545E+0
-7.295E-2	7.575E+0
-7.782E-2	7.620E+0
-7.944E-2	7.562E+0
-7.295E-2	7.542E+0
-7.782E-2	7.555E+0
-7.782E-2	7.584E+0
-7.620E-2	7.584E+0
-7.620E-2	7.526E+0
-7.944E-2	7.497E+0
-7.620E-2	7.500E+0
-7.620E-2	7.484E+0
-7.620E-2	7.494E+0
-7.620E-2	7.471E+0
-8.106E-2	7.484E+0
-7.782E-2	7.494E+0
-7.133E-2	7.520E+0
-7.295E-2	7.565E+0
-7.620E-2	7.581E+0
-7.782E-2	7.575E+0
-7.782E-2	7.542E+0
-7.620E-2	7.500E+0
-7.457E-2	7.406E+0
-7.620E-2	7.461E+0
-7.457E-2	7.529E+0
-7.944E-2	7.529E+0
-7.133E-2	7.533E+0
-7.782E-2	7.503E+0
-7.457E-2	7.451E+0
-7.782E-2	7.468E+0
-7.944E-2	7.503E+0
-8.106E-2	7.516E+0
-7.457E-2	7.484E+0
-7.620E-2	7.533E+0
-7.944E-2	7.575E+0
-7.457E-2	7.545E+0
-7.782E-2	7.516E+0
-7.782E-2	7.523E+0
-7.620E-2	7.594E+0
-7.620E-2	7.562E+0
-7.457E-2	7.497E+0
-7.944E-2	7.513E+0
-7.944E-2	7.545E+0
-7.944E-2	7.503E+0
-7.457E-2	7.523E+0
-7.620E-2	7.555E+0
-7.782E-2	7.542E+0
-7.782E-2	7.562E+0
-7.457E-2	7.549E+0
-7.620E-2	7.481E+0
-7.944E-2	7.451E+0
-7.782E-2	7.471E+0
-7.620E-2	7.490E+0
-7.620E-2	7.520E+0
-7.620E-2	7.487E+0
-7.944E-2	7.481E+0
-7.782E-2	7.536E+0
-7.782E-2	7.523E+0
-7.457E-2	7.526E+0
-7.782E-2	7.507E+0
-7.782E-2	7.503E+0
-7.620E-2	7.529E+0
-7.782E-2	7.520E+0
-7.782E-2	7.520E+0
-7.457E-2	7.552E+0
-7.620E-2	7.575E+0
-7.782E-2	7.494E+0
-7.944E-2	7.429E+0
-7.782E-2	7.474E+0
-7.133E-2	7.552E+0
-7.782E-2	7.610E+0
-7.782E-2	7.571E+0
-7.944E-2	7.526E+0
-7.620E-2	7.520E+0
-7.782E-2	7.520E+0
-7.620E-2	7.516E+0
-7.457E-2	7.507E+0
-7.620E-2	7.490E+0
-7.782E-2	7.477E+0
-7.782E-2	7.481E+0
-7.620E-2	7.510E+0
-7.457E-2	7.529E+0
-7.782E-2	7.490E+0
-7.620E-2	7.481E+0
-7.782E-2	7.526E+0
-7.620E-2	7.510E+0
-7.782E-2	7.474E+0
-7.782E-2	7.487E+0
-7.620E-2	7.494E+0
-7.457E-2	7.484E+0
-7.620E-2	7.458E+0
-7.782E-2	7.529E+0
-7.782E-2	7.565E+0
-7.620E-2	7.562E+0
-7.782E-2	7.536E+0
-7.782E-2	7.468E+0
-7.782E-2	7.445E+0
-7.620E-2	7.484E+0
-7.782E-2	7.513E+0
-7.944E-2	7.481E+0
-7.620E-2	7.425E+0
-7.944E-2	7.412E+0
-7.782E-2	7.468E+0
-7.782E-2	7.510E+0
-7.620E-2	7.562E+0
-7.457E-2	7.536E+0
-7.944E-2	7.539E+0
-7.944E-2	7.558E+0
-7.620E-2	7.490E+0
-7.620E-2	7.406E+0
-7.944E-2	7.448E+0
-7.457E-2	7.571E+0
-7.782E-2	7.558E+0
-7.944E-2	7.513E+0
-7.782E-2	7.507E+0
-7.620E-2	7.539E+0
-7.620E-2	7.500E+0
-7.782E-2	7.520E+0
-7.944E-2	7.555E+0
-7.620E-2	7.555E+0
-7.620E-2	7.539E+0
-7.620E-2	7.516E+0
-7.782E-2	7.588E+0
-7.782E-2	7.555E+0
-7.782E-2	7.526E+0
-7.457E-2	7.565E+0
-7.620E-2	7.503E+0
-7.782E-2	7.494E+0
-7.782E-2	7.513E+0
-7.944E-2	7.500E+0
-7.944E-2	7.468E+0
-7.782E-2	7.455E+0
-7.620E-2	7.500E+0
-7.782E-2	7.555E+0
-7.944E-2	7.529E+0
-7.782E-2	7.513E+0
-7.944E-2	7.545E+0
-7.620E-2	7.601E+0
-7.782E-2	7.533E+0
-7.457E-2	7.438E+0
-7.457E-2	7.481E+0
-7.620E-2	7.526E+0
-8.106E-2	7.526E+0
-7.944E-2	7.490E+0
-7.782E-2	7.484E+0
-7.782E-2	7.520E+0
-7.944E-2	7.464E+0
-7.944E-2	7.477E+0
-7.457E-2	7.516E+0
-7.944E-2	7.500E+0
-7.782E-2	7.542E+0
-7.620E-2	7.597E+0
-7.944E-2	7.578E+0
-7.620E-2	7.536E+0
-7.944E-2	7.542E+0
-7.782E-2	7.555E+0
-7.782E-2	7.510E+0
-7.457E-2	7.481E+0
-7.620E-2	7.503E+0
-7.782E-2	7.503E+0
-7.944E-2	7.503E+0
-7.620E-2	7.484E+0
-7.782E-2	7.445E+0
-8.106E-2	7.448E+0
-7.457E-2	7.468E+0
-7.620E-2	7.481E+0
-7.782E-2	7.497E+0
-7.944E-2	7.513E+0
-7.782E-2	7.542E+0
-7.620E-2	7.565E+0
-7.782E-2	7.513E+0
-7.620E-2	7.477E+0
-7.782E-2	7.507E+0
-7.457E-2	7.510E+0
-7.457E-2	7.451E+0
-7.620E-2	7.455E+0
-7.782E-2	7.458E+0
-7.457E-2	7.520E+0
-7.620E-2	7.500E+0
-7.782E-2	7.503E+0
-7.295E-2	7.510E+0
-8.106E-2	7.549E+0
-7.944E-2	7.545E+0
-7.944E-2	7.484E+0
-7.620E-2	7.500E+0
-7.782E-2	7.516E+0
-7.620E-2	7.461E+0
-7.944E-2	7.468E+0
-7.782E-2	7.484E+0
-7.782E-2	7.455E+0
-7.782E-2	7.442E+0
-7.782E-2	7.464E+0
-7.620E-2	7.520E+0
-7.620E-2	7.510E+0
-7.944E-2	7.455E+0
-7.782E-2	7.487E+0
-7.782E-2	7.523E+0
-7.457E-2	7.516E+0
-7.944E-2	7.533E+0
-8.106E-2	7.510E+0
-7.944E-2	7.490E+0
-7.782E-2	7.513E+0
-7.782E-2	7.533E+0
-7.782E-2	7.545E+0
-7.620E-2	7.558E+0
-7.620E-2	7.552E+0
-7.620E-2	7.552E+0
-8.106E-2	7.507E+0
-7.620E-2	7.429E+0
-7.782E-2	7.490E+0
-7.944E-2	7.597E+0
-7.944E-2	7.568E+0
-7.457E-2	7.520E+0
-7.782E-2	7.490E+0
-7.944E-2	7.490E+0
-7.457E-2	7.477E+0
-7.620E-2	7.468E+0
-7.782E-2	7.507E+0
-7.620E-2	7.526E+0
-7.295E-2	7.529E+0
-7.620E-2	7.555E+0
-7.944E-2	7.529E+0
-7.944E-2	7.536E+0
-7.620E-2	7.503E+0
-7.620E-2	7.477E+0
-7.295E-2	7.451E+0
-7.944E-2	7.481E+0
-7.944E-2	7.507E+0
-7.457E-2	7.523E+0
-7.782E-2	7.497E+0
-7.620E-2	7.497E+0
-7.944E-2	7.516E+0
-7.782E-2	7.507E+0
-7.782E-2	7.490E+0
-7.782E-2	7.520E+0
-7.944E-2	7.500E+0
-7.620E-2	7.481E+0
-7.782E-2	7.520E+0
-8.106E-2	7.481E+0
-7.782E-2	7.448E+0
-7.620E-2	7.471E+0
-7.620E-2	7.484E+0
-8.106E-2	7.464E+0
-7.782E-2	7.523E+0
-7.620E-2	7.575E+0
-7.620E-2	7.581E+0
-7.457E-2	7.516E+0
-7.782E-2	7.474E+0
-7.457E-2	7.484E+0
-7.782E-2	7.490E+0
-7.782E-2	7.451E+0
-7.944E-2	7.458E+0
-7.457E-2	7.520E+0
-7.782E-2	7.571E+0
-7.620E-2	7.568E+0
-7.944E-2	7.578E+0
-7.782E-2	7.584E+0
-7.620E-2	7.529E+0
-7.457E-2	7.516E+0
-7.782E-2	7.536E+0
-7.944E-2	7.526E+0
-7.457E-2	7.533E+0
-7.782E-2	7.523E+0
-7.944E-2	7.494E+0
-7.782E-2	7.477E+0
-7.782E-2	7.526E+0
-8.106E-2	7.542E+0
-7.782E-2	7.516E+0
-7.782E-2	7.529E+0
-7.620E-2	7.497E+0
-7.457E-2	7.445E+0
-7.620E-2	7.484E+0
-7.620E-2	7.552E+0
-7.620E-2	7.500E+0
-7.457E-2	7.458E+0
-7.782E-2	7.458E+0
-7.457E-2	7.425E+0
-7.620E-2	7.487E+0
-7.944E-2	7.555E+0
-7.782E-2	7.575E+0
-7.944E-2	7.529E+0
-7.944E-2	7.484E+0
-7.620E-2	7.516E+0
-7.782E-2	7.571E+0
-7.782E-2	7.555E+0
-7.782E-2	7.484E+0
-7.620E-2	7.494E+0
-8.106E-2	7.484E+0
-7.782E-2	7.419E+0
-7.782E-2	7.432E+0
-7.782E-2	7.516E+0
-8.106E-2	7.533E+0
-7.620E-2	7.520E+0
-7.620E-2	7.526E+0
-7.782E-2	7.520E+0
-7.782E-2	7.468E+0
-7.620E-2	7.481E+0
-7.457E-2	7.503E+0
-7.944E-2	7.520E+0
-7.944E-2	7.523E+0
-7.457E-2	7.455E+0
-7.620E-2	7.425E+0
-7.457E-2	7.445E+0
-7.782E-2	7.507E+0
-7.620E-2	7.539E+0
-8.106E-2	7.516E+0
-7.944E-2	7.503E+0
-7.782E-2	7.523E+0
-7.457E-2	7.500E+0
-7.457E-2	7.474E+0
-7.782E-2	7.487E+0
-7.620E-2	7.471E+0
-7.782E-2	7.445E+0
-7.944E-2	7.490E+0
-7.944E-2	7.448E+0
-7.782E-2	7.445E+0
-7.620E-2	7.490E+0
-7.944E-2	7.516E+0
-7.620E-2	7.497E+0
-7.944E-2	7.438E+0
-7.620E-2	7.435E+0
-7.944E-2	7.461E+0
-7.944E-2	7.500E+0
-8.106E-2	7.529E+0
-7.944E-2	7.513E+0
-7.620E-2	7.500E+0
-8.106E-2	7.451E+0
-7.944E-2	7.451E+0
-7.620E-2	7.468E+0
-7.944E-2	7.481E+0
-7.620E-2	7.523E+0
-7.782E-2	7.545E+0
-7.457E-2	7.503E+0
-7.944E-2	7.487E+0
-7.620E-2	7.494E+0
-7.944E-2	7.477E+0
-7.620E-2	7.507E+0
-7.782E-2	7.507E+0
-7.944E-2	7.455E+0
-7.620E-2	7.451E+0
-7.944E-2	7.487E+0
-7.944E-2	7.487E+0
-7.944E-2	7.494E+0
-7.782E-2	7.490E+0
-7.620E-2	7.500E+0
-7.944E-2	7.539E+0
-8.106E-2	7.542E+0
-7.944E-2	7.526E+0
-7.620E-2	7.571E+0
-7.457E-2	7.536E+0
-8.268E-2	7.468E+0
-7.782E-2	7.507E+0
-7.782E-2	7.584E+0
-7.782E-2	7.571E+0
-7.944E-2	7.471E+0
-7.944E-2	7.442E+0
-7.944E-2	7.497E+0
-7.620E-2	7.536E+0
-7.944E-2	7.503E+0
-7.944E-2	7.468E+0
-7.782E-2	7.468E+0
-7.620E-2	7.487E+0
-7.944E-2	7.510E+0
-7.944E-2	7.536E+0
-7.620E-2	7.549E+0
-8.106E-2	7.539E+0
-7.944E-2	7.539E+0
-7.620E-2	7.490E+0
-7.944E-2	7.429E+0
-7.944E-2	7.490E+0
-7.782E-2	7.533E+0
-8.106E-2	7.523E+0
-7.620E-2	7.533E+0
-7.620E-2	7.510E+0
-7.782E-2	7.500E+0
-8.106E-2	7.477E+0
-8.106E-2	7.494E+0
-7.620E-2	7.516E+0
-7.944E-2	7.526E+0
-7.457E-2	7.558E+0
-7.782E-2	7.513E+0
-7.782E-2	7.533E+0
-7.782E-2	7.542E+0
-7.782E-2	7.490E+0
-7.944E-2	7.481E+0
-7.620E-2	7.529E+0
-7.620E-2	7.526E+0
-7.944E-2	7.484E+0
-7.944E-2	7.520E+0
-7.944E-2	7.529E+0
-7.620E-2	7.487E+0
-7.295E-2	7.510E+0
-7.944E-2	7.487E+0
-7.620E-2	7.477E+0
-7.944E-2	7.526E+0
-7.620E-2	7.542E+0
-7.782E-2	7.578E+0
-7.782E-2	7.555E+0
-8.106E-2	7.533E+0
-7.782E-2	7.513E+0
-7.620E-2	7.432E+0
-7.944E-2	7.432E+0
-7.944E-2	7.461E+0
-7.782E-2	7.451E+0
-7.782E-2	7.500E+0
-8.106E-2	7.513E+0
-7.944E-2	7.461E+0
-7.782E-2	7.484E+0
-7.944E-2	7.494E+0
-7.295E-2	7.464E+0
-7.457E-2	7.481E+0
-7.944E-2	7.542E+0
-7.782E-2	7.549E+0
-7.782E-2	7.513E+0
-8.106E-2	7.533E+0
-7.782E-2	7.513E+0
-7.782E-2	7.539E+0
-7.782E-2	7.513E+0
-7.620E-2	7.507E+0
-7.782E-2	7.500E+0
-7.620E-2	7.471E+0
-7.782E-2	7.487E+0
-7.620E-2	7.435E+0
-7.620E-2	7.448E+0
-7.620E-2	7.523E+0
-7.782E-2	7.542E+0
-7.782E-2	7.490E+0
-7.620E-2	7.503E+0
-8.593E-2	7.545E+0
-8.106E-2	7.507E+0
-7.944E-2	7.490E+0
-7.782E-2	7.477E+0
-7.620E-2	7.412E+0
-7.620E-2	7.432E+0
-7.620E-2	7.500E+0
-8.268E-2	7.507E+0
-7.782E-2	7.490E+0
-7.782E-2	7.484E+0
-7.782E-2	7.477E+0
-7.944E-2	7.513E+0
-7.620E-2	7.526E+0
-7.782E-2	7.484E+0
-7.620E-2	7.500E+0
-7.782E-2	7.500E+0
-7.944E-2	7.468E+0
-7.782E-2	7.471E+0
-7.944E-2	7.451E+0
-8.106E-2	7.445E+0
-7.782E-2	7.445E+0
-7.944E-2	7.484E+0
-7.944E-2	7.497E+0
-7.782E-2	7.477E+0
-7.620E-2	7.464E+0
-7.782E-2	7.455E+0
-7.944E-2	7.500E+0
-8.106E-2	7.503E+0
-7.944E-2	7.494E+0
-8.106E-2	7.461E+0
-8.106E-2	7.529E+0
-7.944E-2	7.484E+0
-7.782E-2	7.442E+0
-7.944E-2	7.455E+0
-8.106E-2	7.438E+0
-7.620E-2	7.490E+0
-7.457E-2	7.513E+0
-7.944E-2	7.536E+0
-8.106E-2	7.523E+0
-7.782E-2	7.529E+0
-7.620E-2	7.500E+0
-7.620E-2	7.513E+0
-7.782E-2	7.513E+0
-7.944E-2	7.484E+0
-7.782E-2	7.477E+0
-7.620E-2	7.552E+0
-7.944E-2	7.636E+0
-7.782E-2	7.614E+0
-7.944E-2	7.542E+0
-7.944E-2	7.516E+0
-8.106E-2	7.513E+0
-8.268E-2	7.539E+0
-7.782E-2	7.545E+0
-7.620E-2	7.516E+0
-7.620E-2	7.526E+0
-7.944E-2	7.487E+0
-7.944E-2	7.416E+0
-7.620E-2	7.497E+0
-7.782E-2	7.520E+0
-7.782E-2	7.490E+0
-7.457E-2	7.494E+0
-7.782E-2	7.484E+0
-7.944E-2	7.500E+0
-7.620E-2	7.581E+0
-7.620E-2	7.558E+0
-7.782E-2	7.526E+0
-8.106E-2	7.497E+0
-7.944E-2	7.455E+0
-7.620E-2	7.445E+0
-7.620E-2	7.490E+0
-7.782E-2	7.500E+0
-7.944E-2	7.487E+0
-7.620E-2	7.461E+0
-7.620E-2	7.461E+0
-7.620E-2	7.438E+0
-8.106E-2	7.442E+0
-7.620E-2	7.484E+0
-7.620E-2	7.445E+0
-7.944E-2	7.435E+0
-7.782E-2	7.497E+0
-7.620E-2	7.490E+0
-7.620E-2	7.477E+0
-7.782E-2	7.529E+0
-7.782E-2	7.588E+0
-7.782E-2	7.571E+0
-8.106E-2	7.542E+0
-7.944E-2	7.477E+0
-8.106E-2	7.494E+0
-7.944E-2	7.510E+0
-7.944E-2	7.500E+0
-7.620E-2	7.487E+0
-7.782E-2	7.526E+0
-7.782E-2	7.571E+0
-7.782E-2	7.533E+0
-7.782E-2	7.503E+0
-7.944E-2	7.529E+0
-8.268E-2	7.575E+0
-7.620E-2	7.575E+0
-7.944E-2	7.568E+0
-7.620E-2	7.529E+0
-7.782E-2	7.445E+0
-7.782E-2	7.419E+0
-8.106E-2	7.513E+0
-7.782E-2	7.523E+0
-7.457E-2	7.507E+0
-7.944E-2	7.487E+0
-7.782E-2	7.494E+0
-7.620E-2	7.507E+0
-7.782E-2	7.513E+0
-7.782E-2	7.497E+0
-7.782E-2	7.455E+0
-7.944E-2	7.497E+0
-7.782E-2	7.562E+0
-8.106E-2	7.529E+0
-8.106E-2	7.477E+0
-7.944E-2	7.474E+0
-7.782E-2	7.516E+0
-7.620E-2	7.490E+0
-8.106E-2	7.435E+0
-7.620E-2	7.484E+0
-8.106E-2	7.500E+0
-7.944E-2	7.461E+0
-8.106E-2	7.464E+0
-7.782E-2	7.477E+0
-8.106E-2	7.494E+0
-7.782E-2	7.507E+0
-7.944E-2	7.516E+0
-7.944E-2	7.516E+0
-7.620E-2	7.500E+0
-7.944E-2	7.477E+0
-7.944E-2	7.461E+0
-7.782E-2	7.477E+0
-7.457E-2	7.552E+0
-7.782E-2	7.545E+0
-7.944E-2	7.490E+0
-7.944E-2	7.474E+0
-7.620E-2	7.458E+0
-7.944E-2	7.416E+0
-7.944E-2	7.471E+0
-7.944E-2	7.523E+0
-7.944E-2	7.455E+0
-7.620E-2	7.510E+0
-8.106E-2	7.555E+0
-7.944E-2	7.536E+0
-7.620E-2	7.552E+0
-7.457E-2	7.558E+0
-8.268E-2	7.526E+0
-7.944E-2	7.523E+0
-7.782E-2	7.542E+0
-7.782E-2	7.562E+0
-7.944E-2	7.497E+0
-8.268E-2	7.461E+0
-7.620E-2	7.477E+0
-7.620E-2	7.533E+0
-7.782E-2	7.526E+0
-7.620E-2	7.490E+0
-7.782E-2	7.455E+0
-7.620E-2	7.442E+0
-7.782E-2	7.451E+0
-7.944E-2	7.471E+0
-7.782E-2	7.497E+0
-7.620E-2	7.536E+0
-8.106E-2	7.494E+0
-7.782E-2	7.442E+0
-7.457E-2	7.481E+0
-7.620E-2	7.484E+0
-7.944E-2	7.494E+0
-7.782E-2	7.516E+0
-8.106E-2	7.520E+0
-8.106E-2	7.533E+0
-7.782E-2	7.607E+0
-7.620E-2	7.591E+0
-7.944E-2	7.542E+0
-7.782E-2	7.529E+0
-7.944E-2	7.510E+0
-7.620E-2	7.513E+0
-8.106E-2	7.526E+0
-7.944E-2	7.526E+0
-7.782E-2	7.481E+0
-8.106E-2	7.487E+0
-7.944E-2	7.523E+0
-7.782E-2	7.474E+0
-7.782E-2	7.451E+0
-7.782E-2	7.490E+0
-8.106E-2	7.526E+0
-7.944E-2	7.481E+0
-7.944E-2	7.455E+0
-7.782E-2	7.484E+0
-7.944E-2	7.477E+0
-7.782E-2	7.461E+0
-7.944E-2	7.432E+0
-7.944E-2	7.442E+0
-7.944E-2	7.451E+0
-7.620E-2	7.461E+0
-7.782E-2	7.545E+0
-7.457E-2	7.549E+0
-7.620E-2	7.510E+0
-7.457E-2	7.549E+0
-7.944E-2	7.562E+0
-7.944E-2	7.497E+0
-7.944E-2	7.471E+0
-7.782E-2	7.497E+0
-7.782E-2	7.520E+0
-7.782E-2	7.558E+0
-7.782E-2	7.555E+0
-7.782E-2	7.500E+0
-7.944E-2	7.474E+0
-7.944E-2	7.448E+0
-7.944E-2	7.455E+0
-7.620E-2	7.490E+0
-7.782E-2	7.507E+0
-7.944E-2	7.536E+0
-7.782E-2	7.555E+0
-7.944E-2	7.513E+0
-7.620E-2	7.497E+0
-7.944E-2	7.507E+0
-7.782E-2	7.510E+0
-7.944E-2	7.500E+0
-8.106E-2	7.523E+0
-7.457E-2	7.526E+0
-7.782E-2	7.497E+0
-7.457E-2	7.529E+0
-7.782E-2	7.568E+0
-8.106E-2	7.584E+0
-7.457E-2	7.571E+0
-7.944E-2	7.520E+0
-7.782E-2	7.481E+0
-8.268E-2	7.461E+0
-7.620E-2	7.419E+0
-7.782E-2	7.497E+0
-8.106E-2	7.542E+0
-8.106E-2	7.552E+0
-7.620E-2	7.549E+0
-7.944E-2	7.516E+0
-8.106E-2	7.503E+0
-7.944E-2	7.455E+0
-7.782E-2	7.442E+0
-7.944E-2	7.523E+0
-8.106E-2	7.536E+0
-7.944E-2	7.500E+0
-7.782E-2	7.484E+0
-7.782E-2	7.416E+0
-7.620E-2	7.471E+0
-8.106E-2	7.571E+0
-7.620E-2	7.533E+0
-7.620E-2	7.484E+0
-7.944E-2	7.474E+0
-8.106E-2	7.445E+0
-7.457E-2	7.435E+0
-7.782E-2	7.503E+0
-8.106E-2	7.552E+0
-7.944E-2	7.526E+0
-7.782E-2	7.477E+0
-7.782E-2	7.484E+0
-7.782E-2	7.494E+0
-7.944E-2	7.458E+0
-7.782E-2	7.484E+0
-7.944E-2	7.549E+0
-7.620E-2	7.536E+0
-7.782E-2	7.539E+0
-7.782E-2	7.565E+0
-7.944E-2	7.555E+0
-7.782E-2	7.526E+0
-7.782E-2	7.497E+0
-7.944E-2	7.442E+0
-7.620E-2	7.461E+0
-8.106E-2	7.510E+0
-7.944E-2	7.497E+0
-7.944E-2	7.523E+0
-7.620E-2	7.520E+0
-7.944E-2	7.494E+0
-8.268E-2	7.539E+0
-7.944E-2	7.542E+0
-7.620E-2	7.494E+0
-7.782E-2	7.448E+0
-7.782E-2	7.477E+0
-7.782E-2	7.542E+0
-7.782E-2	7.523E+0
-7.620E-2	7.500E+0
-7.944E-2	7.523E+0
-7.944E-2	7.503E+0
-7.620E-2	7.481E+0
-7.944E-2	7.490E+0
-7.944E-2	7.494E+0
-7.782E-2	7.526E+0
-7.620E-2	7.542E+0
-7.944E-2	7.549E+0
-7.782E-2	7.516E+0
-7.620E-2	7.549E+0
-7.782E-2	7.578E+0
-7.782E-2	7.510E+0
-8.106E-2	7.445E+0
-7.620E-2	7.458E+0
-7.620E-2	7.458E+0
-7.133E-2	7.468E+0
-7.944E-2	7.494E+0
-7.782E-2	7.484E+0
-7.944E-2	7.451E+0
-7.944E-2	7.477E+0
-7.782E-2	7.484E+0
-8.268E-2	7.484E+0
-7.782E-2	7.487E+0
-7.944E-2	7.487E+0
-7.782E-2	7.503E+0
-7.944E-2	7.516E+0
-7.782E-2	7.458E+0
-7.782E-2	7.438E+0
-7.944E-2	7.471E+0
-7.782E-2	7.500E+0
-7.944E-2	7.516E+0
-7.944E-2	7.542E+0
-7.782E-2	7.539E+0
-7.944E-2	7.520E+0
-7.782E-2	7.516E+0
-8.106E-2	7.471E+0
-7.782E-2	7.451E+0
-7.782E-2	7.529E+0
-8.106E-2	7.571E+0
-8.268E-2	7.578E+0
-7.944E-2	7.581E+0
-7.782E-2	7.558E+0
-7.782E-2	7.520E+0
-7.944E-2	7.471E+0
-7.620E-2	7.481E+0
-7.782E-2	7.490E+0
-7.620E-2	7.500E+0
-7.944E-2	7.510E+0
-8.106E-2	7.526E+0
-7.944E-2	7.510E+0
-7.620E-2	7.523E+0
-7.944E-2	7.542E+0
-7.944E-2	7.503E+0
-7.944E-2	7.510E+0
-7.620E-2	7.536E+0
-7.782E-2	7.445E+0
-8.106E-2	7.416E+0
-7.944E-2	7.455E+0
-7.620E-2	7.422E+0
-7.944E-2	7.438E+0
-7.782E-2	7.510E+0
-7.944E-2	7.533E+0
-7.457E-2	7.520E+0
-7.782E-2	7.533E+0
-7.944E-2	7.562E+0
-7.944E-2	7.610E+0
-7.782E-2	7.591E+0
-7.944E-2	7.503E+0
-7.620E-2	7.539E+0
-7.944E-2	7.542E+0
-7.620E-2	7.510E+0
-8.106E-2	7.555E+0
-7.457E-2	7.539E+0
-8.268E-2	7.545E+0
-7.620E-2	7.568E+0
-7.944E-2	7.481E+0
-7.944E-2	7.438E+0
-7.944E-2	7.503E+0
-8.106E-2	7.500E+0
-7.782E-2	7.471E+0
-7.620E-2	7.448E+0
-8.106E-2	7.442E+0
-7.620E-2	7.487E+0
-7.944E-2	7.471E+0
-7.782E-2	7.497E+0
-7.944E-2	7.539E+0
-7.620E-2	7.516E+0
-8.106E-2	7.477E+0
-7.944E-2	7.484E+0
-7.944E-2	7.494E+0
-7.782E-2	7.494E+0
-8.268E-2	7.552E+0
-7.782E-2	7.591E+0
-7.782E-2	7.520E+0
-7.782E-2	7.468E+0
-7.944E-2	7.484E+0
-7.944E-2	7.481E+0
-7.944E-2	7.451E+0
-7.620E-2	7.438E+0
-7.782E-2	7.468E+0
-8.106E-2	7.487E+0
-7.457E-2	7.523E+0
-7.620E-2	7.571E+0
-8.106E-2	7.545E+0
-7.620E-2	7.468E+0
-7.944E-2	7.416E+0
-7.782E-2	7.445E+0
-7.944E-2	7.451E+0
-7.782E-2	7.458E+0
-7.782E-2	7.507E+0
-7.782E-2	7.513E+0
-7.944E-2	7.533E+0
-7.944E-2	7.533E+0
-7.782E-2	7.474E+0
-7.944E-2	7.451E+0
-7.457E-2	7.409E+0
-8.268E-2	7.396E+0
-7.782E-2	7.468E+0
-7.782E-2	7.487E+0
-7.944E-2	7.497E+0
-7.782E-2	7.494E+0
-7.944E-2	7.474E+0
-7.944E-2	7.494E+0
-7.944E-2	7.513E+0
-7.944E-2	7.529E+0
-7.620E-2	7.507E+0
-7.782E-2	7.549E+0
-7.944E-2	7.578E+0
-7.782E-2	7.562E+0
-7.782E-2	7.490E+0
-8.106E-2	7.487E+0
-8.268E-2	7.536E+0
-7.782E-2	7.510E+0
-7.457E-2	7.484E+0
-8.106E-2	7.549E+0
-8.106E-2	7.536E+0
-7.782E-2	7.448E+0
-7.782E-2	7.484E+0
-8.431E-2	7.503E+0
-7.944E-2	7.497E+0
-8.106E-2	7.507E+0
-7.944E-2	7.549E+0
-7.782E-2	7.490E+0
-7.782E-2	7.477E+0
-7.944E-2	7.507E+0
-7.620E-2	7.555E+0
-7.944E-2	7.607E+0
-8.106E-2	7.555E+0
-7.944E-2	7.513E+0
-7.620E-2	7.500E+0
-7.944E-2	7.497E+0
-8.106E-2	7.516E+0
-7.944E-2	7.468E+0
-8.106E-2	7.481E+0
-7.782E-2	7.513E+0
-8.106E-2	7.539E+0
-7.944E-2	7.520E+0
-7.782E-2	7.520E+0
-7.620E-2	7.558E+0
-7.944E-2	7.523E+0
-7.782E-2	7.455E+0
-7.944E-2	7.451E+0
-7.944E-2	7.471E+0
-7.782E-2	7.468E+0
-8.106E-2	7.494E+0
-7.620E-2	7.484E+0
-7.782E-2	7.484E+0
-7.944E-2	7.471E+0
-8.268E-2	7.468E+0
-7.782E-2	7.468E+0
-7.944E-2	7.510E+0
-7.782E-2	7.464E+0
-7.944E-2	7.448E+0
-7.782E-2	7.487E+0
-7.944E-2	7.523E+0
-7.782E-2	7.458E+0
-8.268E-2	7.458E+0
-7.782E-2	7.513E+0
-7.944E-2	7.503E+0
-7.944E-2	7.481E+0
-8.268E-2	7.510E+0
-7.944E-2	7.555E+0
-7.944E-2	7.536E+0
-7.782E-2	7.468E+0
-7.782E-2	7.461E+0
-7.944E-2	7.468E+0
-7.620E-2	7.494E+0
-7.944E-2	7.510E+0
-8.106E-2	7.513E+0
-7.944E-2	7.533E+0
-7.133E-2	7.510E+0
-7.782E-2	7.500E+0
-8.268E-2	7.497E+0
-7.782E-2	7.526E+0
-7.457E-2	7.536E+0
-8.106E-2	7.507E+0
-7.782E-2	7.520E+0
-7.782E-2	7.539E+0
-7.782E-2	7.510E+0
-7.944E-2	7.539E+0
-7.782E-2	7.536E+0
-7.620E-2	7.510E+0
-7.944E-2	7.555E+0
-7.782E-2	7.507E+0
-7.782E-2	7.442E+0
-8.106E-2	7.442E+0
-7.782E-2	7.455E+0
-8.106E-2	7.484E+0
-7.944E-2	7.545E+0
-7.620E-2	7.614E+0
-7.457E-2	7.591E+0
-8.268E-2	7.520E+0
-8.268E-2	7.503E+0
-7.782E-2	7.503E+0
-7.457E-2	7.494E+0
-7.944E-2	7.507E+0
-7.944E-2	7.552E+0
-7.944E-2	7.503E+0
-7.944E-2	7.477E+0
-7.944E-2	7.503E+0
-8.268E-2	7.503E+0
-7.782E-2	7.536E+0
-8.106E-2	7.490E+0
-8.106E-2	7.445E+0
-8.106E-2	7.497E+0
-7.782E-2	7.523E+0
-7.944E-2	7.507E+0
-8.106E-2	7.539E+0
-7.782E-2	7.487E+0
-7.782E-2	7.471E+0
-7.782E-2	7.513E+0
-8.268E-2	7.549E+0
-7.782E-2	7.529E+0
-7.782E-2	7.494E+0
-7.782E-2	7.468E+0
-8.106E-2	7.471E+0
-8.106E-2	7.520E+0
-7.944E-2	7.533E+0
-7.944E-2	7.523E+0
-7.944E-2	7.474E+0
-8.268E-2	7.484E+0
-7.620E-2	7.490E+0
-7.782E-2	7.494E+0
-7.944E-2	7.520E+0
-7.782E-2	7.523E+0
-8.106E-2	7.526E+0
-7.782E-2	7.494E+0
-8.431E-2	7.487E+0
-8.106E-2	7.474E+0
-8.268E-2	7.477E+0
-7.620E-2	7.552E+0
-8.106E-2	7.591E+0
-7.944E-2	7.571E+0
-7.782E-2	7.481E+0
-8.268E-2	7.445E+0
-7.944E-2	7.461E+0
-8.431E-2	7.503E+0
-7.944E-2	7.500E+0
-7.944E-2	7.458E+0
-7.782E-2	7.471E+0
-7.944E-2	7.474E+0
-7.782E-2	7.442E+0
-7.782E-2	7.516E+0
-8.106E-2	7.549E+0
-8.106E-2	7.510E+0
-7.620E-2	7.474E+0
-7.944E-2	7.445E+0
-8.268E-2	7.422E+0
-8.106E-2	7.461E+0
-7.782E-2	7.474E+0
-7.457E-2	7.451E+0
-8.431E-2	7.474E+0
-8.268E-2	7.500E+0
-7.944E-2	7.510E+0
-7.782E-2	7.494E+0
-7.944E-2	7.458E+0
-8.106E-2	7.425E+0
-7.620E-2	7.422E+0
-7.944E-2	7.477E+0
-8.106E-2	7.539E+0
-8.268E-2	7.558E+0
-7.782E-2	7.545E+0
-7.782E-2	7.545E+0
-8.106E-2	7.558E+0
-7.944E-2	7.568E+0
-7.944E-2	7.510E+0
-8.268E-2	7.429E+0
-7.944E-2	7.403E+0
-7.944E-2	7.438E+0
-7.620E-2	7.432E+0
-7.944E-2	7.400E+0
-8.106E-2	7.425E+0
-7.620E-2	7.497E+0
-7.782E-2	7.520E+0
-7.782E-2	7.533E+0
-7.782E-2	7.510E+0
-7.782E-2	7.468E+0
-7.782E-2	7.474E+0
-8.106E-2	7.481E+0
-8.268E-2	7.490E+0
-7.782E-2	7.503E+0
-8.106E-2	7.526E+0
-8.106E-2	7.565E+0
-8.106E-2	7.568E+0
-7.944E-2	7.542E+0
-7.944E-2	7.513E+0
-7.457E-2	7.503E+0
-8.431E-2	7.487E+0
-7.944E-2	7.497E+0
-7.944E-2	7.464E+0
-8.268E-2	7.451E+0
-7.944E-2	7.458E+0
-7.944E-2	7.520E+0
-7.782E-2	7.529E+0
-7.944E-2	7.487E+0
-8.106E-2	7.490E+0
-8.106E-2	7.487E+0
-7.944E-2	7.542E+0
-7.944E-2	7.526E+0
-8.106E-2	7.425E+0
-8.106E-2	7.425E+0
-7.457E-2	7.500E+0
-7.782E-2	7.555E+0
-8.106E-2	7.520E+0
-8.106E-2	7.487E+0
-7.620E-2	7.494E+0
-7.782E-2	7.471E+0
-7.782E-2	7.461E+0
-8.268E-2	7.487E+0
-7.620E-2	7.494E+0
-7.782E-2	7.477E+0
-7.782E-2	7.494E+0
-7.782E-2	7.481E+0
-7.944E-2	7.520E+0
-8.106E-2	7.533E+0
-8.106E-2	7.510E+0
-7.944E-2	7.448E+0
-7.620E-2	7.458E+0
-7.944E-2	7.474E+0
-7.944E-2	7.513E+0
-7.782E-2	7.526E+0
-8.106E-2	7.503E+0
-7.944E-2	7.536E+0
-7.944E-2	7.513E+0
-7.944E-2	7.507E+0
-7.944E-2	7.497E+0
-7.782E-2	7.500E+0
-8.106E-2	7.484E+0
-7.782E-2	7.474E+0
-8.106E-2	7.490E+0
-7.782E-2	7.513E+0
-7.944E-2	7.497E+0
-7.944E-2	7.503E+0
-7.944E-2	7.523E+0
-7.782E-2	7.513E+0
-8.268E-2	7.451E+0
-7.782E-2	7.458E+0
-7.782E-2	7.445E+0
-7.944E-2	7.429E+0
-8.106E-2	7.455E+0
-7.944E-2	7.438E+0
-7.944E-2	7.477E+0
-7.782E-2	7.516E+0
-7.620E-2	7.533E+0
-7.944E-2	7.526E+0
-7.782E-2	7.520E+0
-7.944E-2	7.526E+0
-7.944E-2	7.542E+0
-7.782E-2	7.578E+0
-7.782E-2	7.549E+0
-7.782E-2	7.494E+0
-8.268E-2	7.513E+0
-7.944E-2	7.526E+0
-7.457E-2	7.494E+0
-7.620E-2	7.451E+0
-8.106E-2	7.429E+0
-7.944E-2	7.474E+0
-7.944E-2	7.513E+0
-8.106E-2	7.539E+0
-7.944E-2	7.565E+0
-7.944E-2	7.549E+0
-8.106E-2	7.558E+0
-8.106E-2	7.526E+0
-8.106E-2	7.490E+0
-8.106E-2	7.507E+0
-8.106E-2	7.507E+0
-8.268E-2	7.416E+0
-7.944E-2	7.429E+0
-7.944E-2	7.464E+0
-8.106E-2	7.474E+0
-8.106E-2	7.451E+0
-8.106E-2	7.412E+0
-7.944E-2	7.432E+0
-8.106E-2	7.419E+0
-7.944E-2	7.438E+0
-8.106E-2	7.477E+0
-7.782E-2	7.458E+0
-7.944E-2	7.474E+0
-8.106E-2	7.500E+0
-8.268E-2	7.510E+0
-7.782E-2	7.533E+0
-7.944E-2	7.513E+0
-7.944E-2	7.481E+0
-8.268E-2	7.471E+0
-7.782E-2	7.542E+0
-7.944E-2	7.523E+0
-7.782E-2	7.529E+0
-8.268E-2	7.510E+0
-8.431E-2	7.477E+0
-7.782E-2	7.487E+0
-8.106E-2	7.523E+0
-7.944E-2	7.507E+0
-8.106E-2	7.497E+0
-7.944E-2	7.565E+0
-7.944E-2	7.500E+0
-8.106E-2	7.432E+0
-7.944E-2	7.474E+0
-7.620E-2	7.481E+0
-7.620E-2	7.461E+0
-7.944E-2	7.468E+0
-8.106E-2	7.445E+0
-7.944E-2	7.419E+0
-7.944E-2	7.438E+0
-7.782E-2	7.464E+0
-8.106E-2	7.490E+0
-7.944E-2	7.497E+0
-7.944E-2	7.523E+0
-8.106E-2	7.474E+0
-7.944E-2	7.442E+0
-7.782E-2	7.477E+0
-8.106E-2	7.484E+0
-7.944E-2	7.461E+0
-8.106E-2	7.500E+0
-8.268E-2	7.507E+0
-8.268E-2	7.477E+0
-7.944E-2	7.455E+0
-8.106E-2	7.403E+0
-7.782E-2	7.471E+0
-8.106E-2	7.513E+0
-8.106E-2	7.520E+0
-7.944E-2	7.536E+0
-7.944E-2	7.490E+0
-7.620E-2	7.442E+0
-8.106E-2	7.448E+0
-7.944E-2	7.471E+0
-7.620E-2	7.471E+0
-7.944E-2	7.484E+0
-7.782E-2	7.497E+0
-7.620E-2	7.497E+0
-7.944E-2	7.500E+0
-7.782E-2	7.503E+0
-8.106E-2	7.464E+0
-7.944E-2	7.435E+0
-8.106E-2	7.468E+0
-7.944E-2	7.526E+0
-8.106E-2	7.552E+0
-7.944E-2	7.571E+0
-7.944E-2	7.558E+0
-7.295E-2	7.477E+0
-8.431E-2	7.451E+0
-8.106E-2	7.484E+0
-8.106E-2	7.513E+0
-7.782E-2	7.526E+0
-8.268E-2	7.555E+0
-7.944E-2	7.520E+0
-8.106E-2	7.481E+0
-7.944E-2	7.494E+0
-7.944E-2	7.503E+0
-7.944E-2	7.520E+0
-7.620E-2	7.487E+0
-8.106E-2	7.409E+0
-7.944E-2	7.435E+0
-8.106E-2	7.494E+0
-8.106E-2	7.494E+0
-8.106E-2	7.481E+0
-8.106E-2	7.497E+0
-8.106E-2	7.503E+0
-7.782E-2	7.526E+0
-7.944E-2	7.568E+0
-7.944E-2	7.565E+0
-8.106E-2	7.526E+0
-7.944E-2	7.507E+0
-7.944E-2	7.513E+0
-8.106E-2	7.484E+0
-8.106E-2	7.461E+0
-8.106E-2	7.477E+0
-7.944E-2	7.503E+0
-7.944E-2	7.523E+0
-8.268E-2	7.503E+0
-7.620E-2	7.513E+0
-8.268E-2	7.523E+0
-7.944E-2	7.510E+0
-7.944E-2	7.529E+0
-7.620E-2	7.578E+0
-7.944E-2	7.597E+0
-8.106E-2	7.575E+0
-8.268E-2	7.562E+0
-7.944E-2	7.516E+0
-8.106E-2	7.484E+0
-8.106E-2	7.536E+0
-8.268E-2	7.536E+0
-8.106E-2	7.507E+0
-7.944E-2	7.481E+0
-7.944E-2	7.461E+0
-8.268E-2	7.464E+0
-7.944E-2	7.455E+0
-7.620E-2	7.468E+0
-7.782E-2	7.448E+0
-8.431E-2	7.425E+0
-7.944E-2	7.425E+0
-7.782E-2	7.442E+0
-7.944E-2	7.481E+0
-7.944E-2	7.513E+0
-8.106E-2	7.494E+0
-8.106E-2	7.523E+0
-8.106E-2	7.597E+0
-7.944E-2	7.584E+0
-7.782E-2	7.555E+0
-7.782E-2	7.558E+0
-7.944E-2	7.581E+0
-7.944E-2	7.578E+0
-7.944E-2	7.555E+0
-7.782E-2	7.513E+0
-7.944E-2	7.451E+0
-7.944E-2	7.461E+0
-7.782E-2	7.471E+0
-7.620E-2	7.507E+0
-8.106E-2	7.510E+0
-7.944E-2	7.503E+0
-7.782E-2	7.490E+0
-7.944E-2	7.487E+0
-8.106E-2	7.471E+0
-7.944E-2	7.464E+0
-7.782E-2	7.487E+0
-7.944E-2	7.529E+0
-7.620E-2	7.510E+0
-7.944E-2	7.507E+0
-7.944E-2	7.494E+0
-7.944E-2	7.526E+0
-8.268E-2	7.552E+0
-7.620E-2	7.520E+0
-7.944E-2	7.455E+0
-7.457E-2	7.416E+0
-8.106E-2	7.445E+0
-7.782E-2	7.471E+0
-7.944E-2	7.432E+0
-7.782E-2	7.464E+0
-8.431E-2	7.490E+0
-7.944E-2	7.516E+0
-8.106E-2	7.529E+0
-8.431E-2	7.503E+0
-8.106E-2	7.477E+0
-7.944E-2	7.477E+0
-8.106E-2	7.494E+0
-8.106E-2	7.516E+0
-8.106E-2	7.474E+0
-7.944E-2	7.451E+0
-8.106E-2	7.477E+0
-7.944E-2	7.494E+0
-8.106E-2	7.471E+0
-7.944E-2	7.507E+0
-7.944E-2	7.526E+0
-7.782E-2	7.523E+0
-8.106E-2	7.523E+0
-7.782E-2	7.474E+0
-7.944E-2	7.471E+0
-8.106E-2	7.500E+0
-8.106E-2	7.526E+0
-7.620E-2	7.536E+0
-7.782E-2	7.490E+0
-7.944E-2	7.507E+0
-8.431E-2	7.542E+0
-7.782E-2	7.536E+0
-8.106E-2	7.461E+0
-7.782E-2	7.377E+0
-8.106E-2	7.406E+0
-8.106E-2	7.448E+0
-7.944E-2	7.451E+0
-7.782E-2	7.432E+0
-7.944E-2	7.490E+0
-8.106E-2	7.536E+0
-8.106E-2	7.558E+0
-7.944E-2	7.571E+0
-8.106E-2	7.549E+0
-8.106E-2	7.510E+0
-7.782E-2	7.526E+0
-7.782E-2	7.490E+0
-8.106E-2	7.481E+0
-7.782E-2	7.494E+0
-8.106E-2	7.497E+0
-7.944E-2	7.500E+0
-8.268E-2	7.494E+0
-8.106E-2	7.497E+0
-7.782E-2	7.468E+0
-8.106E-2	7.468E+0
-7.944E-2	7.507E+0
-7.944E-2	7.539E+0
-8.106E-2	7.529E+0
-7.457E-2	7.487E+0
-7.944E-2	7.438E+0
-7.944E-2	7.406E+0
-7.782E-2	7.451E+0
-7.944E-2	7.503E+0
-8.106E-2	7.536E+0
-7.944E-2	7.490E+0
-8.268E-2	7.468E+0
-8.268E-2	7.484E+0
-8.106E-2	7.432E+0
-7.944E-2	7.438E+0
-7.782E-2	7.419E+0
-8.268E-2	7.435E+0
-7.944E-2	7.484E+0
-7.620E-2	7.471E+0
-7.944E-2	7.468E+0
-8.106E-2	7.497E+0
-7.944E-2	7.529E+0
-7.944E-2	7.477E+0
-7.944E-2	7.510E+0
-8.106E-2	7.552E+0
-8.431E-2	7.510E+0
-8.106E-2	7.477E+0
-7.782E-2	7.529E+0
-8.106E-2	7.520E+0
-8.106E-2	7.448E+0
-8.106E-2	7.409E+0
-7.620E-2	7.412E+0
-8.106E-2	7.445E+0
-8.106E-2	7.516E+0
-8.106E-2	7.507E+0
-8.106E-2	7.461E+0
-8.106E-2	7.503E+0
-8.106E-2	7.513E+0
-8.431E-2	7.403E+0
-8.268E-2	7.403E+0
-7.620E-2	7.516E+0
-7.944E-2	7.529E+0
-7.944E-2	7.516E+0
-7.944E-2	7.516E+0
-8.106E-2	7.471E+0
-8.268E-2	7.484E+0
-7.944E-2	7.500E+0
-7.782E-2	7.523E+0
-7.944E-2	7.555E+0
-8.106E-2	7.545E+0
-7.944E-2	7.477E+0
-7.944E-2	7.471E+0
-7.944E-2	7.526E+0
-8.106E-2	7.497E+0
-7.944E-2	7.455E+0
-8.106E-2	7.445E+0
-7.944E-2	7.442E+0
-8.106E-2	7.507E+0
-7.944E-2	7.558E+0
-7.620E-2	7.555E+0
-7.944E-2	7.581E+0
-8.106E-2	7.549E+0
-7.944E-2	7.513E+0
-8.106E-2	7.451E+0
-8.106E-2	7.451E+0
-7.782E-2	7.416E+0
-7.944E-2	7.533E+0
-8.106E-2	7.594E+0
-8.268E-2	7.571E+0
-7.944E-2	7.545E+0
-8.106E-2	7.523E+0
-7.620E-2	7.487E+0
-7.944E-2	7.520E+0
-7.944E-2	7.520E+0
-7.944E-2	7.510E+0
-7.782E-2	7.500E+0
-7.782E-2	7.497E+0
-8.106E-2	7.500E+0
-8.268E-2	7.536E+0
-7.620E-2	7.516E+0
-7.944E-2	7.494E+0
-7.944E-2	7.494E+0
-7.620E-2	7.448E+0
-7.782E-2	7.425E+0
-7.944E-2	7.438E+0
-7.782E-2	7.458E+0
-7.944E-2	7.461E+0
-7.944E-2	7.484E+0
-7.944E-2	7.481E+0
-7.620E-2	7.461E+0
-7.944E-2	7.507E+0
-8.106E-2	7.474E+0
-7.782E-2	7.425E+0
-7.944E-2	7.432E+0
-8.106E-2	7.490E+0
-7.944E-2	7.539E+0
-7.944E-2	7.529E+0
-7.944E-2	7.481E+0
-8.106E-2	7.468E+0
-7.620E-2	7.464E+0
-8.106E-2	7.445E+0
-8.106E-2	7.516E+0
-7.782E-2	7.542E+0
-7.782E-2	7.484E+0
-8.106E-2	7.455E+0
-7.944E-2	7.497E+0
-7.782E-2	7.533E+0
-7.944E-2	7.497E+0
-7.944E-2	7.513E+0
-8.106E-2	7.490E+0
-8.106E-2	7.451E+0
-8.106E-2	7.484E+0
-8.106E-2	7.507E+0
-8.106E-2	7.513E+0
-7.944E-2	7.490E+0
-7.782E-2	7.494E+0
-8.106E-2	7.529E+0
-8.431E-2	7.458E+0
-7.944E-2	7.438E+0
-8.268E-2	7.500E+0
-7.944E-2	7.523E+0
-7.944E-2	7.481E+0
-7.944E-2	7.442E+0
-7.944E-2	7.458E+0
-8.268E-2	7.477E+0
-7.782E-2	7.510E+0
-8.268E-2	7.503E+0
-7.944E-2	7.513E+0
-7.944E-2	7.438E+0
-8.268E-2	7.435E+0
-7.944E-2	7.507E+0
-8.106E-2	7.471E+0
-8.268E-2	7.419E+0
-8.106E-2	7.464E+0
-7.944E-2	7.542E+0
-8.106E-2	7.571E+0
-8.106E-2	7.477E+0
-8.106E-2	7.416E+0
-7.944E-2	7.412E+0
-7.782E-2	7.416E+0
-8.106E-2	7.458E+0
-8.106E-2	7.516E+0
-7.782E-2	7.529E+0
-7.944E-2	7.503E+0
-7.944E-2	7.523E+0
-7.457E-2	7.520E+0
-7.944E-2	7.513E+0
-7.782E-2	7.490E+0
-8.431E-2	7.500E+0
-7.944E-2	7.568E+0
-8.268E-2	7.594E+0
-7.782E-2	7.555E+0
-7.944E-2	7.474E+0
-8.106E-2	7.500E+0
-7.944E-2	7.536E+0
-7.782E-2	7.520E+0
-7.944E-2	7.507E+0
-7.944E-2	7.487E+0
-8.106E-2	7.438E+0
-8.268E-2	7.429E+0
-7.782E-2	7.461E+0
-8.106E-2	7.484E+0
-8.106E-2	7.507E+0
-7.944E-2	7.497E+0
-7.944E-2	7.487E+0
-8.268E-2	7.500E+0
-8.593E-2	7.494E+0
-8.106E-2	7.487E+0
-7.944E-2	7.468E+0
-7.944E-2	7.523E+0
-7.295E-2	7.523E+0
-8.106E-2	7.520E+0
-7.944E-2	7.520E+0
-8.268E-2	7.461E+0
-7.944E-2	7.464E+0
-7.944E-2	7.490E+0
-7.782E-2	7.526E+0
-8.268E-2	7.510E+0
-8.268E-2	7.500E+0
-8.106E-2	7.481E+0
-8.106E-2	7.526E+0
-7.944E-2	7.513E+0
-7.944E-2	7.448E+0
-8.106E-2	7.468E+0
-7.782E-2	7.445E+0
-8.268E-2	7.484E+0
-7.944E-2	7.516E+0
-7.944E-2	7.494E+0
-7.782E-2	7.539E+0
-8.593E-2	7.568E+0
-8.106E-2	7.558E+0
-7.944E-2	7.562E+0
-7.944E-2	7.507E+0
-8.268E-2	7.526E+0
-7.944E-2	7.484E+0
-7.944E-2	7.477E+0
-7.620E-2	7.487E+0
-8.106E-2	7.497E+0
-8.106E-2	7.555E+0
-7.782E-2	7.536E+0
-8.106E-2	7.461E+0
-8.268E-2	7.500E+0
-7.944E-2	7.494E+0
-8.106E-2	7.477E+0
-7.782E-2	7.471E+0
-8.268E-2	7.487E+0
-7.944E-2	7.451E+0
-7.782E-2	7.448E+0
-7.782E-2	7.477E+0
-8.268E-2	7.451E+0
-8.268E-2	7.429E+0
-8.106E-2	7.513E+0
-7.620E-2	7.529E+0
-8.268E-2	7.471E+0
-7.944E-2	7.484E+0
-8.106E-2	7.539E+0
-7.944E-2	7.497E+0
-7.944E-2	7.425E+0
-8.106E-2	7.474E+0
-7.944E-2	7.500E+0
-8.106E-2	7.448E+0
-7.944E-2	7.435E+0
-7.782E-2	7.484E+0
-7.944E-2	7.503E+0
-7.944E-2	7.503E+0
-8.268E-2	7.529E+0
-8.268E-2	7.507E+0
-7.944E-2	7.477E+0
-7.944E-2	7.513E+0
-8.431E-2	7.539E+0
-8.106E-2	7.503E+0
-8.106E-2	7.481E+0
-7.782E-2	7.468E+0
-8.106E-2	7.487E+0
-8.106E-2	7.458E+0
-8.106E-2	7.412E+0
-8.106E-2	7.429E+0
-7.944E-2	7.429E+0
-7.944E-2	7.390E+0
-8.106E-2	7.425E+0
-7.944E-2	7.474E+0
-8.268E-2	7.442E+0
-7.944E-2	7.455E+0
-7.620E-2	7.461E+0
-7.944E-2	7.471E+0
-7.944E-2	7.490E+0
-7.944E-2	7.513E+0
-7.944E-2	7.513E+0
-7.944E-2	7.468E+0
-7.944E-2	7.429E+0
-8.106E-2	7.471E+0
-7.782E-2	7.558E+0
-8.106E-2	7.578E+0
-8.106E-2	7.549E+0
-7.944E-2	7.487E+0
-7.782E-2	7.503E+0
-8.431E-2	7.494E+0
-8.431E-2	7.451E+0
-8.268E-2	7.490E+0
-7.944E-2	7.555E+0
-8.106E-2	7.529E+0
-7.944E-2	7.438E+0
-8.268E-2	7.396E+0
-8.106E-2	7.406E+0
-8.106E-2	7.442E+0
-8.106E-2	7.425E+0
-8.268E-2	7.438E+0
-8.106E-2	7.468E+0
-7.944E-2	7.481E+0
-7.944E-2	7.523E+0
-8.268E-2	7.542E+0
-7.620E-2	7.513E+0
-8.106E-2	7.487E+0
-7.944E-2	7.536E+0
-7.782E-2	7.568E+0
-7.620E-2	7.542E+0
-7.944E-2	7.503E+0
-8.268E-2	7.477E+0
-8.106E-2	7.500E+0
-7.457E-2	7.520E+0
-7.944E-2	7.481E+0
-8.268E-2	7.425E+0
-7.782E-2	7.445E+0
-7.944E-2	7.520E+0
-8.106E-2	7.520E+0
-7.944E-2	7.513E+0
-7.620E-2	7.451E+0
-7.782E-2	7.445E+0
-7.944E-2	7.487E+0
-7.782E-2	7.536E+0
-7.944E-2	7.549E+0
-7.782E-2	7.484E+0
-7.944E-2	7.471E+0
-7.782E-2	7.536E+0
-7.944E-2	7.539E+0
-7.782E-2	7.474E+0
-7.944E-2	7.448E+0
-7.944E-2	7.529E+0
-8.106E-2	7.594E+0
-7.944E-2	7.507E+0
-7.944E-2	7.419E+0
-7.944E-2	7.406E+0
-7.782E-2	7.451E+0
-7.782E-2	7.484E+0
-8.106E-2	7.484E+0
-7.457E-2	7.484E+0
-8.106E-2	7.507E+0
-8.106E-2	7.510E+0
-7.620E-2	7.497E+0
-8.106E-2	7.500E+0
-7.782E-2	7.474E+0
-8.106E-2	7.435E+0
-8.268E-2	7.477E+0
-7.782E-2	7.448E+0
-7.457E-2	7.458E+0
-7.620E-2	7.500E+0
-8.268E-2	7.490E+0
-7.944E-2	7.455E+0
-7.944E-2	7.442E+0
-8.106E-2	7.474E+0
-8.106E-2	7.494E+0
-8.268E-2	7.484E+0
-8.106E-2	7.487E+0
-8.106E-2	7.490E+0
-8.268E-2	7.500E+0
-8.106E-2	7.484E+0
-7.782E-2	7.458E+0
-7.944E-2	7.468E+0
-7.944E-2	7.552E+0
-8.106E-2	7.558E+0
-7.620E-2	7.474E+0
-8.106E-2	7.425E+0
-7.620E-2	7.429E+0
-8.268E-2	7.464E+0
-7.782E-2	7.481E+0
-7.944E-2	7.468E+0
-7.944E-2	7.383E+0
-8.268E-2	7.361E+0
-7.944E-2	7.409E+0
-8.106E-2	7.458E+0
-7.620E-2	7.451E+0
-8.431E-2	7.464E+0
-7.620E-2	7.481E+0
-8.106E-2	7.474E+0
-7.944E-2	7.451E+0
-8.268E-2	7.442E+0
-7.620E-2	7.445E+0
-7.782E-2	7.487E+0
-7.944E-2	7.552E+0
-8.106E-2	7.533E+0
-7.944E-2	7.477E+0
-8.106E-2	7.461E+0
-7.620E-2	7.442E+0
-8.431E-2	7.448E+0
-7.944E-2	7.507E+0
-8.106E-2	7.513E+0
-7.620E-2	7.562E+0
-8.268E-2	7.555E+0
-7.782E-2	7.500E+0
-7.944E-2	7.513E+0
-7.782E-2	7.536E+0
-7.944E-2	7.474E+0
-7.782E-2	7.464E+0
-8.106E-2	7.497E+0
-8.268E-2	7.451E+0
-8.593E-2	7.390E+0
-7.620E-2	7.445E+0
-7.944E-2	7.533E+0
-7.944E-2	7.552E+0
-8.106E-2	7.549E+0
-7.782E-2	7.591E+0
-8.268E-2	7.597E+0
-7.457E-2	7.536E+0
-8.106E-2	7.468E+0
-8.106E-2	7.455E+0
-7.620E-2	7.474E+0
-7.944E-2	7.533E+0
-8.106E-2	7.503E+0
-8.268E-2	7.429E+0
-7.944E-2	7.497E+0
-8.106E-2	7.536E+0
-8.106E-2	7.545E+0
-7.944E-2	7.494E+0
-8.106E-2	7.461E+0
-7.782E-2	7.435E+0
-8.431E-2	7.416E+0
-8.268E-2	7.477E+0
-7.782E-2	7.526E+0
-8.106E-2	7.516E+0
-7.944E-2	7.435E+0
-7.782E-2	7.455E+0
-7.944E-2	7.490E+0
-7.782E-2	7.455E+0
-8.106E-2	7.503E+0
-7.782E-2	7.500E+0
-7.944E-2	7.435E+0
-7.457E-2	7.481E+0
-7.944E-2	7.545E+0
-7.944E-2	7.529E+0
-7.944E-2	7.468E+0
-7.944E-2	7.481E+0
-7.782E-2	7.565E+0
-7.620E-2	7.568E+0
-8.268E-2	7.507E+0
-8.268E-2	7.494E+0
-8.268E-2	7.484E+0
-8.106E-2	7.442E+0
-8.106E-2	7.419E+0
-7.620E-2	7.451E+0
-8.268E-2	7.474E+0
-7.944E-2	7.435E+0
-7.782E-2	7.390E+0
-7.782E-2	7.435E+0
-8.106E-2	7.406E+0
-7.944E-2	7.341E+0
-8.106E-2	7.390E+0
-7.782E-2	7.425E+0
-8.106E-2	7.442E+0
-8.106E-2	7.445E+0
-7.782E-2	7.474E+0
-8.106E-2	7.500E+0
-8.268E-2	7.455E+0
-8.268E-2	7.445E+0
-8.106E-2	7.474E+0
-8.106E-2	7.490E+0
-7.782E-2	7.490E+0
-8.106E-2	7.464E+0
-7.944E-2	7.494E+0
-8.106E-2	7.536E+0
-8.268E-2	7.523E+0
-8.268E-2	7.510E+0
-7.944E-2	7.513E+0
-8.106E-2	7.526E+0
-8.106E-2	7.523E+0
-8.106E-2	7.481E+0
-7.782E-2	7.464E+0
-7.782E-2	7.458E+0
-8.106E-2	7.461E+0
-8.106E-2	7.461E+0
-7.944E-2	7.481E+0
-8.268E-2	7.451E+0
-8.106E-2	7.435E+0
-7.782E-2	7.438E+0
-7.944E-2	7.458E+0
-8.268E-2	7.545E+0
-7.944E-2	7.568E+0
-7.944E-2	7.539E+0
-7.782E-2	7.477E+0
-8.106E-2	7.445E+0
-7.457E-2	7.390E+0
-8.106E-2	7.383E+0
-7.944E-2	7.422E+0
-7.944E-2	7.490E+0
-7.944E-2	7.558E+0
-8.431E-2	7.477E+0
-7.944E-2	7.412E+0
-8.106E-2	7.442E+0
-8.106E-2	7.481E+0
-8.431E-2	7.513E+0
-7.782E-2	7.558E+0
-8.106E-2	7.558E+0
-8.268E-2	7.533E+0
-7.782E-2	7.494E+0
-7.782E-2	7.468E+0
-7.944E-2	7.477E+0
-7.944E-2	7.510E+0
-7.944E-2	7.497E+0
-8.106E-2	7.507E+0
-8.106E-2	7.549E+0
-8.268E-2	7.539E+0
-8.106E-2	7.494E+0
-7.782E-2	7.484E+0
-7.782E-2	7.497E+0
-7.944E-2	7.523E+0
-8.106E-2	7.494E+0
-8.106E-2	7.477E+0
-8.268E-2	7.497E+0
-7.944E-2	7.503E+0
-8.106E-2	7.510E+0
-8.431E-2	7.481E+0
-7.944E-2	7.461E+0
-7.944E-2	7.445E+0
-8.106E-2	7.445E+0
-7.620E-2	7.455E+0
-8.106E-2	7.477E+0
-8.106E-2	7.458E+0
-8.106E-2	7.419E+0
-7.944E-2	7.387E+0
-7.944E-2	7.438E+0
-7.944E-2	7.471E+0
-7.782E-2	7.490E+0
-7.782E-2	7.539E+0
-7.782E-2	7.542E+0
-7.944E-2	7.477E+0
[truncated: 51,983 more rows]
