# Supplementary material for: Improved ANAP incorporation and VCF analysis reveal details of P2X7 current facilitation and a limited conformational interplay between ATP binding and the intracellular ballast domain
Source: eLife. 2023 Jan 4;12:e82479. doi: 10.7554/eLife.82479 (PMC9859053; doi:10.7554/eLife.82479)
Supplement: Figure 2—figure supplement 1—source data 3. [file elife-82479-fig2-figsupp1-data3.zip › Figure-2_figure-supplement-1_source-data-3/20f22/rec25.csv]

-1.306E+0	4.782E+0
-1.306E+0	4.791E+0
-1.304E+0	4.814E+0
-1.306E+0	4.801E+0
-1.304E+0	4.762E+0
-1.302E+0	4.795E+0
-1.307E+0	4.817E+0
-1.304E+0	4.791E+0
-1.306E+0	4.785E+0
-1.301E+0	4.769E+0
-1.307E+0	4.782E+0
-1.307E+0	4.788E+0
-1.307E+0	4.772E+0
-1.307E+0	4.821E+0
-1.311E+0	4.872E+0
-1.307E+0	4.856E+0
-1.306E+0	4.814E+0
-1.304E+0	4.827E+0
-1.302E+0	4.798E+0
-1.306E+0	4.756E+0
-1.309E+0	4.752E+0
-1.304E+0	4.778E+0
-1.309E+0	4.791E+0
-1.307E+0	4.801E+0
-1.311E+0	4.778E+0
-1.307E+0	4.821E+0
-1.306E+0	4.795E+0
-1.307E+0	4.778E+0
-1.309E+0	4.821E+0
-1.306E+0	4.824E+0
-1.307E+0	4.827E+0
-1.306E+0	4.811E+0
-1.312E+0	4.775E+0
-1.306E+0	4.798E+0
-1.306E+0	4.730E+0
-1.302E+0	4.697E+0
-1.311E+0	4.765E+0
-1.304E+0	4.782E+0
-1.302E+0	4.778E+0
-1.302E+0	4.817E+0
-1.309E+0	4.808E+0
-1.306E+0	4.837E+0
-1.309E+0	4.840E+0
-1.307E+0	4.785E+0
-1.309E+0	4.785E+0
-1.307E+0	4.782E+0
-1.307E+0	4.772E+0
-1.306E+0	4.772E+0
-1.309E+0	4.762E+0
-1.307E+0	4.804E+0
-1.309E+0	4.804E+0
-1.304E+0	4.762E+0
-1.307E+0	4.765E+0
-1.304E+0	4.850E+0
-1.307E+0	4.850E+0
-1.304E+0	4.824E+0
-1.307E+0	4.824E+0
-1.306E+0	4.778E+0
-1.304E+0	4.801E+0
-1.306E+0	4.814E+0
-1.309E+0	4.785E+0
-1.306E+0	4.756E+0
-1.306E+0	4.765E+0
-1.309E+0	4.772E+0
-1.309E+0	4.814E+0
-1.307E+0	4.817E+0
-1.307E+0	4.795E+0
-1.306E+0	4.801E+0
-1.309E+0	4.814E+0
-1.309E+0	4.772E+0
-1.309E+0	4.730E+0
-1.307E+0	4.798E+0
-1.309E+0	4.808E+0
-1.306E+0	4.752E+0
-1.306E+0	4.752E+0
-1.306E+0	4.795E+0
-1.309E+0	4.817E+0
-1.311E+0	4.801E+0
-1.306E+0	4.778E+0
-1.307E+0	4.795E+0
-1.311E+0	4.821E+0
-1.307E+0	4.814E+0
-1.306E+0	4.814E+0
-1.306E+0	4.811E+0
-1.307E+0	4.834E+0
-1.309E+0	4.814E+0
-1.309E+0	4.804E+0
-1.307E+0	4.782E+0
-1.309E+0	4.791E+0
-1.307E+0	4.801E+0
-1.306E+0	4.791E+0
-1.307E+0	4.782E+0
-1.307E+0	4.808E+0
-1.309E+0	4.830E+0
-1.309E+0	4.808E+0
-1.307E+0	4.756E+0
-1.307E+0	4.769E+0
-1.309E+0	4.801E+0
-1.306E+0	4.798E+0
-1.307E+0	4.778E+0
-1.307E+0	4.808E+0
-1.307E+0	4.834E+0
-1.307E+0	4.834E+0
-1.309E+0	4.801E+0
-1.312E+0	4.752E+0
-1.309E+0	4.756E+0
-1.309E+0	4.785E+0
-1.306E+0	4.808E+0
-1.311E+0	4.785E+0
-1.307E+0	4.775E+0
-1.306E+0	4.804E+0
-1.309E+0	4.798E+0
-1.307E+0	4.772E+0
-1.309E+0	4.765E+0
-1.309E+0	4.808E+0
-1.309E+0	4.827E+0
-1.307E+0	4.824E+0
-1.307E+0	4.834E+0
-1.307E+0	4.785E+0
-1.309E+0	4.775E+0
-1.309E+0	4.743E+0
-1.311E+0	4.752E+0
-1.304E+0	4.798E+0
-1.309E+0	4.801E+0
-1.306E+0	4.801E+0
-1.311E+0	4.759E+0
-1.306E+0	4.785E+0
-1.311E+0	4.811E+0
-1.307E+0	4.795E+0
-1.309E+0	4.788E+0
-1.309E+0	4.808E+0
-1.307E+0	4.795E+0
-1.304E+0	4.746E+0
-1.307E+0	4.765E+0
-1.306E+0	4.785E+0
-1.307E+0	4.772E+0
-1.309E+0	4.804E+0
-1.309E+0	4.827E+0
-1.306E+0	4.801E+0
-1.307E+0	4.772E+0
-1.307E+0	4.765E+0
-1.307E+0	4.746E+0
-1.307E+0	4.762E+0
-1.311E+0	4.782E+0
-1.304E+0	4.769E+0
-1.309E+0	4.762E+0
-1.306E+0	4.788E+0
-1.309E+0	4.814E+0
-1.309E+0	4.850E+0
-1.306E+0	4.827E+0
-1.307E+0	4.814E+0
-1.307E+0	4.804E+0
-1.309E+0	4.808E+0
-1.306E+0	4.804E+0
-1.307E+0	4.762E+0
-1.309E+0	4.743E+0
-1.311E+0	4.759E+0
-1.309E+0	4.795E+0
-1.306E+0	4.827E+0
-1.309E+0	4.795E+0
-1.312E+0	4.772E+0
-1.311E+0	4.765E+0
-1.302E+0	4.717E+0
-1.307E+0	4.720E+0
-1.312E+0	4.775E+0
-1.307E+0	4.804E+0
-1.306E+0	4.811E+0
-1.311E+0	4.791E+0
-1.314E+0	4.772E+0
-1.309E+0	4.775E+0
-1.307E+0	4.749E+0
-1.307E+0	4.756E+0
-1.307E+0	4.765E+0
-1.307E+0	4.821E+0
-1.306E+0	4.847E+0
-1.309E+0	4.834E+0
-1.311E+0	4.772E+0
-1.307E+0	4.733E+0
-1.304E+0	4.791E+0
-1.307E+0	4.811E+0
-1.312E+0	4.814E+0
-1.307E+0	4.811E+0
-1.307E+0	4.827E+0
-1.309E+0	4.834E+0
-1.311E+0	4.827E+0
-1.307E+0	4.821E+0
-1.311E+0	4.827E+0
-1.307E+0	4.856E+0
-1.311E+0	4.827E+0
-1.307E+0	4.775E+0
-1.309E+0	4.791E+0
-1.309E+0	4.798E+0
-1.312E+0	4.824E+0
-1.311E+0	4.847E+0
-1.309E+0	4.830E+0
-1.314E+0	4.814E+0
-1.311E+0	4.746E+0
-1.306E+0	4.791E+0
-1.307E+0	4.837E+0
-1.311E+0	4.795E+0
-1.312E+0	4.788E+0
-1.307E+0	4.791E+0
-1.309E+0	4.791E+0
-1.307E+0	4.814E+0
-1.314E+0	4.837E+0
-1.309E+0	4.804E+0
-1.311E+0	4.801E+0
-1.311E+0	4.824E+0
-1.314E+0	4.850E+0
-1.309E+0	4.863E+0
-1.306E+0	4.843E+0
-1.309E+0	4.788E+0
-1.307E+0	4.772E+0
-1.309E+0	4.775E+0
-1.307E+0	4.785E+0
-1.307E+0	4.775E+0
-1.309E+0	4.778E+0
-1.309E+0	4.804E+0
-1.312E+0	4.798E+0
-1.307E+0	4.801E+0
-1.312E+0	4.817E+0
-1.307E+0	4.817E+0
-1.307E+0	4.811E+0
-1.309E+0	4.756E+0
-1.314E+0	4.730E+0
-1.312E+0	4.726E+0
-1.309E+0	4.749E+0
-1.307E+0	4.808E+0
-1.311E+0	4.821E+0
-1.307E+0	4.778E+0
-1.309E+0	4.775E+0
-1.307E+0	4.778E+0
-1.311E+0	4.788E+0
-1.311E+0	4.801E+0
-1.311E+0	4.778E+0
-1.307E+0	4.788E+0
-1.312E+0	4.834E+0
-1.312E+0	4.821E+0
-1.311E+0	4.824E+0
-1.311E+0	4.804E+0
-1.312E+0	4.772E+0
-1.314E+0	4.785E+0
-1.309E+0	4.785E+0
-1.309E+0	4.788E+0
-1.309E+0	4.824E+0
-1.307E+0	4.847E+0
-1.307E+0	4.830E+0
-1.309E+0	4.782E+0
-1.312E+0	4.804E+0
-1.309E+0	4.843E+0
-1.312E+0	4.808E+0
-1.311E+0	4.772E+0
-1.311E+0	4.759E+0
-1.312E+0	4.762E+0
-1.311E+0	4.756E+0
-1.309E+0	4.762E+0
-1.312E+0	4.743E+0
-1.311E+0	4.772E+0
-1.307E+0	4.791E+0
-1.311E+0	4.795E+0
-1.314E+0	4.817E+0
-1.312E+0	4.775E+0
-1.307E+0	4.710E+0
-1.306E+0	4.714E+0
-1.312E+0	4.801E+0
-1.312E+0	4.795E+0
-1.309E+0	4.743E+0
-1.311E+0	4.775E+0
-1.312E+0	4.801E+0
-1.311E+0	4.769E+0
-1.311E+0	4.782E+0
-1.307E+0	4.804E+0
-1.309E+0	4.788E+0
-1.311E+0	4.749E+0
-1.309E+0	4.798E+0
-1.309E+0	4.817E+0
-1.311E+0	4.788E+0
-1.312E+0	4.811E+0
-1.314E+0	4.821E+0
-1.311E+0	4.801E+0
-1.312E+0	4.798E+0
-1.312E+0	4.798E+0
-1.311E+0	4.769E+0
-1.309E+0	4.749E+0
-1.311E+0	4.791E+0
-1.311E+0	4.811E+0
-1.312E+0	4.791E+0
-1.312E+0	4.827E+0
-1.312E+0	4.824E+0
-1.311E+0	4.798E+0
-1.311E+0	4.801E+0
-1.309E+0	4.808E+0
-1.314E+0	4.782E+0
-1.311E+0	4.762E+0
-1.307E+0	4.808E+0
-1.312E+0	4.804E+0
-1.314E+0	4.782E+0
-1.311E+0	4.769E+0
-1.311E+0	4.782E+0
-1.312E+0	4.762E+0
-1.314E+0	4.743E+0
-1.312E+0	4.733E+0
-1.311E+0	4.817E+0
-1.311E+0	4.872E+0
-1.309E+0	4.811E+0
-1.309E+0	4.791E+0
-1.311E+0	4.808E+0
-1.311E+0	4.801E+0
-1.314E+0	4.808E+0
-1.311E+0	4.798E+0
-1.311E+0	4.769E+0
-1.311E+0	4.778E+0
-1.312E+0	4.811E+0
-1.311E+0	4.769E+0
-1.309E+0	4.775E+0
-1.312E+0	4.785E+0
-1.311E+0	4.778E+0
-1.311E+0	4.804E+0
-1.311E+0	4.791E+0
-1.311E+0	4.817E+0
-1.309E+0	4.856E+0
-1.307E+0	4.811E+0
-1.309E+0	4.791E+0
-1.312E+0	4.817E+0
-1.312E+0	4.827E+0
-1.311E+0	4.785E+0
-1.307E+0	4.804E+0
-1.312E+0	4.788E+0
-1.311E+0	4.798E+0
-1.311E+0	4.830E+0
-1.306E+0	4.821E+0
-1.314E+0	4.856E+0
-1.309E+0	4.821E+0
-1.311E+0	4.785E+0
-1.311E+0	4.827E+0
-1.314E+0	4.817E+0
-1.309E+0	4.847E+0
-1.314E+0	4.804E+0
-1.307E+0	4.749E+0
-1.311E+0	4.739E+0
-1.311E+0	4.746E+0
-1.314E+0	4.739E+0
-1.311E+0	4.798E+0
-1.314E+0	4.821E+0
-1.315E+0	4.827E+0
-1.311E+0	4.788E+0
-1.307E+0	4.730E+0
-1.311E+0	4.756E+0
-1.314E+0	4.817E+0
-1.311E+0	4.827E+0
-1.312E+0	4.795E+0
-1.314E+0	4.775E+0
-1.311E+0	4.785E+0
-1.315E+0	4.808E+0
-1.307E+0	4.853E+0
-1.311E+0	4.847E+0
-1.311E+0	4.814E+0
-1.311E+0	4.782E+0
-1.312E+0	4.765E+0
-1.314E+0	4.811E+0
-1.312E+0	4.863E+0
-1.312E+0	4.879E+0
-1.312E+0	4.824E+0
-1.314E+0	4.707E+0
-1.311E+0	4.678E+0
-1.312E+0	4.710E+0
-1.307E+0	4.762E+0
-1.309E+0	4.827E+0
-1.314E+0	4.801E+0
-1.312E+0	4.756E+0
-1.314E+0	4.752E+0
-1.312E+0	4.798E+0
-1.314E+0	4.804E+0
-1.311E+0	4.821E+0
-1.314E+0	4.791E+0
-1.315E+0	4.808E+0
-1.317E+0	4.837E+0
-1.311E+0	4.811E+0
-1.314E+0	4.817E+0
-1.312E+0	4.830E+0
-1.314E+0	4.837E+0
-1.312E+0	4.843E+0
-1.311E+0	4.804E+0
-1.311E+0	4.778E+0
-1.317E+0	4.762E+0
-1.314E+0	4.778E+0
-1.311E+0	4.782E+0
-1.314E+0	4.788E+0
-1.315E+0	4.830E+0
-1.314E+0	4.804E+0
-1.309E+0	4.756E+0
-1.311E+0	4.752E+0
-1.315E+0	4.772E+0
-1.315E+0	4.811E+0
-1.314E+0	4.817E+0
-1.311E+0	4.814E+0
-1.311E+0	4.843E+0
-1.312E+0	4.853E+0
-1.317E+0	4.791E+0
-1.309E+0	4.749E+0
-1.317E+0	4.762E+0
-1.309E+0	4.775E+0
-1.311E+0	4.749E+0
-1.309E+0	4.739E+0
-1.312E+0	4.772E+0
-1.312E+0	4.791E+0
-1.312E+0	4.778E+0
-1.312E+0	4.772E+0
-1.312E+0	4.801E+0
-1.312E+0	4.821E+0
-1.312E+0	4.808E+0
-1.309E+0	4.778E+0
-1.315E+0	4.739E+0
-1.314E+0	4.749E+0
-1.309E+0	4.769E+0
-1.314E+0	4.746E+0
-1.312E+0	4.778E+0
-1.311E+0	4.788E+0
-1.312E+0	4.811E+0
-1.312E+0	4.869E+0
-1.314E+0	4.834E+0
-1.311E+0	4.811E+0
-1.312E+0	4.830E+0
-1.312E+0	4.788E+0
-1.315E+0	4.795E+0
-1.312E+0	4.808E+0
-1.314E+0	4.795E+0
-1.312E+0	4.782E+0
-1.315E+0	4.775E+0
-1.312E+0	4.798E+0
-1.312E+0	4.801E+0
-1.311E+0	4.791E+0
-1.315E+0	4.769E+0
-1.314E+0	4.775E+0
-1.314E+0	4.804E+0
-1.312E+0	4.765E+0
-1.314E+0	4.752E+0
-1.314E+0	4.785E+0
-1.311E+0	4.798E+0
-1.309E+0	4.749E+0
-1.314E+0	4.726E+0
-1.312E+0	4.749E+0
-1.312E+0	4.743E+0
-1.314E+0	4.765E+0
-1.314E+0	4.788E+0
-1.312E+0	4.837E+0
-1.317E+0	4.866E+0
-1.312E+0	4.824E+0
-1.312E+0	4.785E+0
-1.314E+0	4.785E+0
-1.315E+0	4.762E+0
-1.315E+0	4.743E+0
-1.315E+0	4.765E+0
-1.311E+0	4.795E+0
-1.315E+0	4.795E+0
-1.314E+0	4.775E+0
-1.314E+0	4.808E+0
-1.312E+0	4.840E+0
-1.315E+0	4.814E+0
-1.315E+0	4.788E+0
-1.314E+0	4.798E+0
-1.312E+0	4.804E+0
-1.312E+0	4.798E+0
-1.314E+0	4.772E+0
-1.312E+0	4.795E+0
-1.312E+0	4.788E+0
-1.314E+0	4.798E+0
-1.314E+0	4.837E+0
-1.315E+0	4.847E+0
-1.312E+0	4.827E+0
-1.314E+0	4.843E+0
-1.312E+0	4.859E+0
-1.312E+0	4.791E+0
-1.314E+0	4.759E+0
-1.315E+0	4.795E+0
-1.312E+0	4.785E+0
-1.317E+0	4.788E+0
-1.314E+0	4.814E+0
-1.314E+0	4.811E+0
-1.314E+0	4.778E+0
-1.315E+0	4.821E+0
-1.314E+0	4.801E+0
-1.315E+0	4.791E+0
-1.315E+0	4.798E+0
-1.315E+0	4.804E+0
-1.314E+0	4.785E+0
-1.314E+0	4.782E+0
-1.315E+0	4.817E+0
-1.319E+0	4.795E+0
-1.314E+0	4.798E+0
-1.314E+0	4.817E+0
-1.314E+0	4.788E+0
-1.317E+0	4.749E+0
-1.315E+0	4.778E+0
-1.315E+0	4.788E+0
-1.315E+0	4.782E+0
-1.315E+0	4.801E+0
-1.314E+0	4.801E+0
-1.314E+0	4.743E+0
-1.320E+0	4.736E+0
-1.315E+0	4.772E+0
-1.314E+0	4.798E+0
-1.311E+0	4.814E+0
-1.317E+0	4.785E+0
-1.315E+0	4.778E+0
-1.314E+0	4.788E+0
-1.312E+0	4.775E+0
-1.315E+0	4.778E+0
-1.317E+0	4.765E+0
-1.312E+0	4.749E+0
-1.314E+0	4.775E+0
-1.317E+0	4.804E+0
-1.315E+0	4.804E+0
-1.314E+0	4.749E+0
-1.314E+0	4.791E+0
-1.317E+0	4.840E+0
-1.314E+0	4.843E+0
-1.314E+0	4.775E+0
-1.309E+0	4.782E+0
-1.314E+0	4.840E+0
-1.312E+0	4.834E+0
-1.315E+0	4.808E+0
-1.312E+0	4.814E+0
-1.314E+0	4.814E+0
-1.311E+0	4.824E+0
-1.315E+0	4.804E+0
-1.312E+0	4.762E+0
-1.315E+0	4.775E+0
-1.314E+0	4.808E+0
-1.317E+0	4.801E+0
-1.312E+0	4.795E+0
-1.314E+0	4.840E+0
-1.314E+0	4.879E+0
-1.315E+0	4.837E+0
-1.314E+0	4.798E+0
-1.315E+0	4.759E+0
-1.314E+0	4.756E+0
-1.314E+0	4.795E+0
-1.312E+0	4.778E+0
-1.317E+0	4.746E+0
-1.315E+0	4.701E+0
-1.319E+0	4.710E+0
-1.311E+0	4.730E+0
-1.315E+0	4.749E+0
-1.312E+0	4.759E+0
-1.317E+0	4.804E+0
-1.315E+0	4.830E+0
-1.314E+0	4.824E+0
-1.319E+0	4.824E+0
-1.314E+0	4.814E+0
-1.315E+0	4.782E+0
-1.317E+0	4.736E+0
-1.317E+0	4.782E+0
-1.317E+0	4.837E+0
-1.312E+0	4.817E+0
-1.315E+0	4.814E+0
-1.314E+0	4.853E+0
-1.315E+0	4.804E+0
-1.315E+0	4.726E+0
-1.315E+0	4.730E+0
-1.317E+0	4.759E+0
-1.314E+0	4.795E+0
-1.314E+0	4.759E+0
-1.315E+0	4.759E+0
-1.315E+0	4.782E+0
-1.315E+0	4.772E+0
-1.312E+0	4.785E+0
-1.315E+0	4.801E+0
-1.315E+0	4.801E+0
-1.317E+0	4.811E+0
-1.315E+0	4.778E+0
-1.312E+0	4.752E+0
-1.317E+0	4.720E+0
-1.317E+0	4.762E+0
-1.317E+0	4.772E+0
-1.315E+0	4.759E+0
-1.315E+0	4.749E+0
-1.312E+0	4.762E+0
-1.315E+0	4.788E+0
-1.315E+0	4.795E+0
-1.317E+0	4.817E+0
-1.319E+0	4.801E+0
-1.314E+0	4.778E+0
-1.317E+0	4.801E+0
-1.317E+0	4.778E+0
-1.315E+0	4.762E+0
-1.315E+0	4.791E+0
-1.317E+0	4.785E+0
-1.317E+0	4.821E+0
-1.317E+0	4.824E+0
-1.315E+0	4.765E+0
-1.317E+0	4.720E+0
-1.319E+0	4.765E+0
-1.315E+0	4.785E+0
-1.315E+0	4.827E+0
-1.314E+0	4.808E+0
-1.317E+0	4.782E+0
-1.317E+0	4.801E+0
-1.317E+0	4.791E+0
-1.315E+0	4.824E+0
-1.317E+0	4.847E+0
-1.315E+0	4.834E+0
-1.314E+0	4.814E+0
-1.314E+0	4.795E+0
-1.315E+0	4.756E+0
-1.317E+0	4.782E+0
-1.319E+0	4.782E+0
-1.315E+0	4.749E+0
-1.317E+0	4.730E+0
-1.317E+0	4.769E+0
-1.317E+0	4.827E+0
-1.314E+0	4.785E+0
-1.322E+0	4.827E+0
-1.314E+0	4.882E+0
-1.319E+0	4.847E+0
-1.317E+0	4.775E+0
-1.317E+0	4.775E+0
-1.315E+0	4.801E+0
-1.317E+0	4.772E+0
-1.314E+0	4.739E+0
-1.319E+0	4.749E+0
-1.319E+0	4.785E+0
-1.317E+0	4.772E+0
-1.315E+0	4.765E+0
-1.317E+0	4.736E+0
-1.314E+0	4.752E+0
-1.315E+0	4.778E+0
-1.314E+0	4.814E+0
-1.315E+0	4.830E+0
-1.314E+0	4.798E+0
-1.317E+0	4.798E+0
-1.317E+0	4.804E+0
-1.317E+0	4.808E+0
-1.319E+0	4.778E+0
-1.317E+0	4.785E+0
-1.319E+0	4.785E+0
-1.317E+0	4.769E+0
-1.314E+0	4.746E+0
-1.315E+0	4.772E+0
-1.315E+0	4.801E+0
-1.319E+0	4.791E+0
-1.314E+0	4.788E+0
-1.315E+0	4.853E+0
-1.319E+0	4.847E+0
-1.320E+0	4.801E+0
-1.315E+0	4.811E+0
-1.319E+0	4.795E+0
-1.317E+0	4.821E+0
-1.319E+0	4.821E+0
-1.315E+0	4.804E+0
-1.315E+0	4.814E+0
-1.319E+0	4.791E+0
-1.319E+0	4.811E+0
-1.317E+0	4.863E+0
-1.317E+0	4.853E+0
-1.319E+0	4.801E+0
-1.320E+0	4.788E+0
-1.319E+0	4.765E+0
-1.319E+0	4.775E+0
-1.319E+0	4.762E+0
-1.315E+0	4.769E+0
-1.315E+0	4.782E+0
-1.317E+0	4.795E+0
-1.319E+0	4.772E+0
-1.319E+0	4.756E+0
-1.317E+0	4.775E+0
-1.317E+0	4.798E+0
-1.319E+0	4.830E+0
-1.317E+0	4.798E+0
-1.314E+0	4.749E+0
-1.315E+0	4.759E+0
-1.319E+0	4.814E+0
-1.317E+0	4.817E+0
-1.314E+0	4.847E+0
-1.314E+0	4.824E+0
-1.319E+0	4.837E+0
-1.315E+0	4.840E+0
-1.317E+0	4.811E+0
-1.314E+0	4.821E+0
-1.319E+0	4.817E+0
-1.319E+0	4.788E+0
-1.317E+0	4.788E+0
-1.314E+0	4.798E+0
-1.317E+0	4.775E+0
-1.317E+0	4.782E+0
-1.315E+0	4.782E+0
-1.315E+0	4.765E+0
-1.317E+0	4.765E+0
-1.319E+0	4.782E+0
-1.317E+0	4.811E+0
-1.317E+0	4.859E+0
-1.320E+0	4.834E+0
-1.319E+0	4.814E+0
-1.317E+0	4.798E+0
-1.315E+0	4.752E+0
-1.320E+0	4.762E+0
-1.317E+0	4.811E+0
-1.322E+0	4.804E+0
-1.315E+0	4.782E+0
-1.319E+0	4.824E+0
-1.314E+0	4.798E+0
-1.320E+0	4.723E+0
-1.315E+0	4.730E+0
-1.320E+0	4.756E+0
-1.320E+0	4.775E+0
-1.323E+0	4.830E+0
-1.317E+0	4.821E+0
-1.322E+0	4.798E+0
-1.315E+0	4.814E+0
-1.319E+0	4.834E+0
-1.317E+0	4.837E+0
-1.320E+0	4.804E+0
-1.317E+0	4.785E+0
-1.317E+0	4.749E+0
-1.317E+0	4.733E+0
-1.322E+0	4.798E+0
-1.319E+0	4.782E+0
-1.317E+0	4.759E+0
-1.317E+0	4.752E+0
-1.322E+0	4.762E+0
-1.322E+0	4.762E+0
-1.320E+0	4.759E+0
-1.317E+0	4.804E+0
-1.317E+0	4.778E+0
-1.319E+0	4.756E+0
-1.319E+0	4.752E+0
-1.315E+0	4.785E+0
-1.317E+0	4.804E+0
-1.319E+0	4.749E+0
-1.319E+0	4.730E+0
-1.319E+0	4.782E+0
-1.319E+0	4.801E+0
-1.322E+0	4.791E+0
-1.320E+0	4.743E+0
-1.315E+0	4.736E+0
-1.323E+0	4.743E+0
-1.320E+0	4.736E+0
-1.320E+0	4.791E+0
-1.317E+0	4.847E+0
-1.320E+0	4.814E+0
-1.319E+0	4.733E+0
-1.319E+0	4.739E+0
-1.315E+0	4.775E+0
-1.319E+0	4.782E+0
-1.317E+0	4.769E+0
-1.319E+0	4.733E+0
-1.319E+0	4.736E+0
-1.315E+0	4.756E+0
-1.322E+0	4.798E+0
-1.320E+0	4.798E+0
-1.319E+0	4.782E+0
-1.317E+0	4.769E+0
-1.319E+0	4.759E+0
-1.320E+0	4.762E+0
-1.320E+0	4.785E+0
-1.319E+0	4.759E+0
-1.319E+0	4.739E+0
-1.320E+0	4.752E+0
-1.319E+0	4.804E+0
-1.317E+0	4.821E+0
-1.322E+0	4.837E+0
-1.319E+0	4.795E+0
-1.319E+0	4.743E+0
-1.322E+0	4.743E+0
-1.320E+0	4.743E+0
-1.317E+0	4.749E+0
-1.320E+0	4.795E+0
-1.320E+0	4.788E+0
-1.322E+0	4.759E+0
-1.317E+0	4.791E+0
-1.319E+0	4.736E+0
-1.322E+0	4.726E+0
-1.320E+0	4.814E+0
-1.319E+0	4.863E+0
-1.320E+0	4.782E+0
-1.320E+0	4.730E+0
-1.320E+0	4.778E+0
-1.320E+0	4.798E+0
-1.322E+0	4.808E+0
-1.322E+0	4.785E+0
-1.317E+0	4.772E+0
-1.319E+0	4.814E+0
-1.320E+0	4.824E+0
-1.320E+0	4.837E+0
-1.319E+0	4.821E+0
-1.317E+0	4.791E+0
-1.322E+0	4.782E+0
-1.317E+0	4.765E+0
-1.319E+0	4.798E+0
-1.319E+0	4.804E+0
-1.320E+0	4.723E+0
-1.320E+0	4.697E+0
-1.322E+0	4.752E+0
-1.317E+0	4.775E+0
-1.322E+0	4.772E+0
-1.319E+0	4.785E+0
-1.323E+0	4.808E+0
-1.319E+0	4.814E+0
-1.320E+0	4.811E+0
-1.323E+0	4.804E+0
-1.322E+0	4.785E+0
-1.315E+0	4.723E+0
-1.322E+0	4.704E+0
-1.317E+0	4.765E+0
-1.320E+0	4.769E+0
-1.315E+0	4.769E+0
-1.319E+0	4.798E+0
-1.320E+0	4.808E+0
-1.323E+0	4.782E+0
-1.317E+0	4.759E+0
-1.317E+0	4.785E+0
-1.319E+0	4.791E+0
-1.322E+0	4.765E+0
-1.320E+0	4.759E+0
-1.320E+0	4.769E+0
-1.322E+0	4.765E+0
-1.325E+0	4.814E+0
-1.317E+0	4.840E+0
-1.323E+0	4.817E+0
-1.319E+0	4.791E+0
-1.322E+0	4.798E+0
-1.320E+0	4.830E+0
-1.319E+0	4.850E+0
-1.320E+0	4.824E+0
-1.323E+0	4.804E+0
-1.320E+0	4.775E+0
-1.319E+0	4.762E+0
-1.320E+0	4.801E+0
-1.319E+0	4.853E+0
-1.320E+0	4.827E+0
-1.317E+0	4.785E+0
-1.319E+0	4.775E+0
-1.323E+0	4.817E+0
-1.317E+0	4.847E+0
-1.322E+0	4.863E+0
-1.317E+0	4.830E+0
-1.322E+0	4.775E+0
-1.319E+0	4.785E+0
-1.320E+0	4.791E+0
-1.320E+0	4.769E+0
-1.320E+0	4.775E+0
-1.322E+0	4.752E+0
-1.317E+0	4.765E+0
-1.320E+0	4.801E+0
-1.320E+0	4.791E+0
-1.322E+0	4.811E+0
-1.320E+0	4.837E+0
-1.320E+0	4.811E+0
-1.319E+0	4.778E+0
-1.320E+0	4.778E+0
-1.320E+0	4.824E+0
-1.320E+0	4.785E+0
-1.317E+0	4.749E+0
-1.322E+0	4.723E+0
-1.320E+0	4.717E+0
-1.323E+0	4.775E+0
-1.319E+0	4.814E+0
-1.315E+0	4.775E+0
-1.319E+0	4.726E+0
-1.320E+0	4.765E+0
-1.323E+0	4.821E+0
-1.322E+0	4.830E+0
-1.320E+0	4.817E+0
-1.322E+0	4.814E+0
-1.320E+0	4.866E+0
-1.323E+0	4.853E+0
-1.319E+0	4.811E+0
-1.323E+0	4.798E+0
-1.325E+0	4.785E+0
-1.325E+0	4.772E+0
-1.322E+0	4.752E+0
-1.323E+0	4.730E+0
-1.322E+0	4.726E+0
-1.325E+0	4.739E+0
-1.320E+0	4.739E+0
-1.323E+0	4.726E+0
-1.319E+0	4.746E+0
-1.323E+0	4.775E+0
-1.322E+0	4.808E+0
-1.322E+0	4.804E+0
-1.319E+0	4.785E+0
-1.322E+0	4.801E+0
-1.320E+0	4.814E+0
-1.319E+0	4.830E+0
-1.325E+0	4.785E+0
-1.322E+0	4.749E+0
-1.317E+0	4.775E+0
-1.320E+0	4.749E+0
-1.320E+0	4.756E+0
-1.325E+0	4.788E+0
-1.322E+0	4.811E+0
-1.322E+0	4.801E+0
-1.320E+0	4.808E+0
-1.322E+0	4.827E+0
-1.320E+0	4.834E+0
-1.323E+0	4.830E+0
-1.322E+0	4.808E+0
-1.322E+0	4.830E+0
-1.323E+0	4.834E+0
-1.323E+0	4.808E+0
-1.325E+0	4.788E+0
-1.320E+0	4.804E+0
-1.322E+0	4.811E+0
-1.327E+0	4.824E+0
-1.323E+0	4.830E+0
-1.325E+0	4.830E+0
-1.320E+0	4.840E+0
-1.323E+0	4.850E+0
-1.319E+0	4.811E+0
-1.322E+0	4.775E+0
-1.319E+0	4.743E+0
-1.323E+0	4.762E+0
-1.320E+0	4.795E+0
-1.327E+0	4.778E+0
-1.320E+0	4.795E+0
-1.322E+0	4.834E+0
-1.320E+0	4.808E+0
-1.325E+0	4.759E+0
-1.320E+0	4.785E+0
-1.322E+0	4.782E+0
-1.322E+0	4.775E+0
-1.323E+0	4.785E+0
-1.322E+0	4.801E+0
-1.320E+0	4.821E+0
-1.322E+0	4.827E+0
-1.322E+0	4.827E+0
-1.320E+0	4.814E+0
-1.319E+0	4.788E+0
-1.323E+0	4.798E+0
-1.323E+0	4.795E+0
-1.323E+0	4.752E+0
-1.325E+0	4.717E+0
-1.322E+0	4.769E+0
-1.320E+0	4.791E+0
-1.320E+0	4.775E+0
-1.322E+0	4.743E+0
-1.319E+0	4.772E+0
-1.322E+0	4.785E+0
-1.322E+0	4.785E+0
-1.328E+0	4.814E+0
-1.323E+0	4.798E+0
-1.322E+0	4.765E+0
-1.325E+0	4.756E+0
-1.322E+0	4.769E+0
-1.325E+0	4.782E+0
-1.323E+0	4.804E+0
-1.325E+0	4.817E+0
-1.322E+0	4.827E+0
-1.325E+0	4.804E+0
-1.319E+0	4.791E+0
-1.323E+0	4.801E+0
-1.323E+0	4.827E+0
-1.325E+0	4.827E+0
-1.320E+0	4.808E+0
-1.322E+0	4.798E+0
-1.320E+0	4.791E+0
-1.327E+0	4.785E+0
-1.323E+0	4.759E+0
-1.323E+0	4.801E+0
-1.323E+0	4.856E+0
-1.325E+0	4.830E+0
-1.322E+0	4.801E+0
-1.322E+0	4.756E+0
-1.322E+0	4.762E+0
-1.325E+0	4.765E+0
-1.322E+0	4.746E+0
-1.325E+0	4.746E+0
-1.322E+0	4.775E+0
-1.323E+0	4.778E+0
-1.322E+0	4.730E+0
-1.327E+0	4.730E+0
-1.322E+0	4.717E+0
-1.323E+0	4.733E+0
-1.322E+0	4.769E+0
-1.327E+0	4.782E+0
-1.322E+0	4.785E+0
-1.325E+0	4.782E+0
-1.320E+0	4.785E+0
-1.325E+0	4.795E+0
-1.327E+0	4.788E+0
-1.323E+0	4.830E+0
-1.322E+0	4.798E+0
-1.323E+0	4.778E+0
-1.323E+0	4.834E+0
-1.323E+0	4.853E+0
-1.320E+0	4.817E+0
-1.328E+0	4.791E+0
-1.323E+0	4.782E+0
-1.327E+0	4.765E+0
-1.320E+0	4.775E+0
-1.320E+0	4.795E+0
-1.323E+0	4.837E+0
-1.325E+0	4.869E+0
-1.320E+0	4.837E+0
-1.323E+0	4.817E+0
-1.322E+0	4.817E+0
-1.325E+0	4.775E+0
-1.323E+0	4.795E+0
-1.322E+0	4.811E+0
-1.323E+0	4.824E+0
-1.325E+0	4.795E+0
-1.323E+0	4.824E+0
-1.325E+0	4.824E+0
-1.322E+0	4.782E+0
-1.327E+0	4.723E+0
-1.325E+0	4.710E+0
-1.322E+0	4.743E+0
-1.322E+0	4.785E+0
-1.325E+0	4.782E+0
-1.327E+0	4.752E+0
-1.323E+0	4.736E+0
-1.323E+0	4.704E+0
-1.325E+0	4.720E+0
-1.322E+0	4.769E+0
-1.323E+0	4.804E+0
-1.322E+0	4.762E+0
-1.320E+0	4.756E+0
-1.322E+0	4.769E+0
-1.323E+0	4.785E+0
-1.323E+0	4.808E+0
-1.327E+0	4.788E+0
-1.323E+0	4.762E+0
-1.322E+0	4.778E+0
-1.323E+0	4.788E+0
-1.327E+0	4.759E+0
-1.322E+0	4.726E+0
-1.323E+0	4.701E+0
-1.325E+0	4.733E+0
-1.327E+0	4.765E+0
-1.322E+0	4.769E+0
-1.322E+0	4.739E+0
-1.322E+0	4.743E+0
-1.325E+0	4.749E+0
-1.323E+0	4.788E+0
-1.322E+0	4.795E+0
-1.327E+0	4.746E+0
-1.327E+0	4.739E+0
-1.327E+0	4.782E+0
-1.322E+0	4.782E+0
-1.323E+0	4.795E+0
-1.323E+0	4.801E+0
-1.323E+0	4.769E+0
-1.322E+0	4.752E+0
-1.322E+0	4.701E+0
-1.325E+0	4.720E+0
-1.330E+0	4.726E+0
-1.322E+0	4.714E+0
-1.325E+0	4.736E+0
-1.327E+0	4.746E+0
-1.325E+0	4.756E+0
-1.322E+0	4.775E+0
-1.323E+0	4.772E+0
-1.325E+0	4.759E+0
-1.325E+0	4.739E+0
-1.325E+0	4.743E+0
-1.325E+0	4.743E+0
-1.325E+0	4.772E+0
-1.327E+0	4.785E+0
-1.323E+0	4.756E+0
-1.325E+0	4.762E+0
-1.322E+0	4.817E+0
-1.327E+0	4.840E+0
-1.323E+0	4.804E+0
-1.325E+0	4.778E+0
-1.323E+0	4.762E+0
-1.327E+0	4.782E+0
-1.327E+0	4.811E+0
-1.327E+0	4.788E+0
-1.323E+0	4.769E+0
-1.327E+0	4.756E+0
-1.322E+0	4.769E+0
-1.325E+0	4.808E+0
-1.323E+0	4.785E+0
-1.325E+0	4.752E+0
-1.325E+0	4.759E+0
-1.323E+0	4.769E+0
-1.325E+0	4.743E+0
-1.323E+0	4.730E+0
-1.320E+0	4.756E+0
-1.323E+0	4.775E+0
-1.323E+0	4.739E+0
-1.322E+0	4.746E+0
-1.320E+0	4.804E+0
-1.327E+0	4.791E+0
-1.323E+0	4.762E+0
-1.323E+0	4.765E+0
-1.320E+0	4.782E+0
-1.323E+0	4.756E+0
-1.325E+0	4.765E+0
-1.323E+0	4.772E+0
-1.322E+0	4.808E+0
-1.327E+0	4.817E+0
-1.325E+0	4.824E+0
-1.330E+0	4.788E+0
-1.325E+0	4.785E+0
-1.325E+0	4.778E+0
-1.323E+0	4.762E+0
-1.327E+0	4.733E+0
-1.325E+0	4.749E+0
-1.323E+0	4.772E+0
-1.325E+0	4.808E+0
-1.327E+0	4.811E+0
-1.325E+0	4.788E+0
-1.322E+0	4.795E+0
-1.323E+0	4.772E+0
-1.327E+0	4.782E+0
-1.325E+0	4.808E+0
-1.323E+0	4.769E+0
-1.323E+0	4.726E+0
-1.328E+0	4.730E+0
-1.327E+0	4.749E+0
-1.328E+0	4.778E+0
-1.323E+0	4.817E+0
-1.323E+0	4.788E+0
-1.327E+0	4.788E+0
-1.327E+0	4.791E+0
-1.325E+0	4.772E+0
-1.323E+0	4.775E+0
-1.325E+0	4.814E+0
-1.330E+0	4.834E+0
-1.322E+0	4.817E+0
-1.327E+0	4.746E+0
-1.323E+0	4.707E+0
-1.325E+0	4.775E+0
-1.327E+0	4.817E+0
-1.323E+0	4.817E+0
-1.325E+0	4.795E+0
-1.320E+0	4.811E+0
-1.330E+0	4.811E+0
-1.325E+0	4.811E+0
-1.325E+0	4.834E+0
-1.323E+0	4.801E+0
-1.328E+0	4.791E+0
-1.325E+0	4.785E+0
-1.325E+0	4.769E+0
-1.323E+0	4.808E+0
-1.330E+0	4.782E+0
-1.325E+0	4.765E+0
-1.323E+0	4.749E+0
-1.322E+0	4.717E+0
-1.327E+0	4.739E+0
-1.327E+0	4.759E+0
-1.328E+0	4.739E+0
-1.323E+0	4.743E+0
-1.330E+0	4.765E+0
-1.322E+0	4.772E+0
-1.323E+0	4.759E+0
-1.330E+0	4.726E+0
-1.325E+0	4.743E+0
-1.323E+0	4.778E+0
-1.327E+0	4.775E+0
-1.325E+0	4.782E+0
-1.325E+0	4.798E+0
-1.325E+0	4.775E+0
-1.328E+0	4.749E+0
-1.328E+0	4.733E+0
-1.327E+0	4.730E+0
-1.325E+0	4.746E+0
-1.327E+0	4.785E+0
-1.325E+0	4.801E+0
-1.328E+0	4.817E+0
-1.323E+0	4.808E+0
-1.325E+0	4.772E+0
-1.327E+0	4.782E+0
-1.328E+0	4.791E+0
-1.328E+0	4.782E+0
-1.323E+0	4.785E+0
-1.327E+0	4.804E+0
-1.328E+0	4.869E+0
-1.322E+0	4.856E+0
-1.323E+0	4.827E+0
-1.327E+0	4.817E+0
-1.327E+0	4.795E+0
-1.325E+0	4.759E+0
-1.325E+0	4.778E+0
-1.328E+0	4.801E+0
-1.328E+0	4.804E+0
-1.327E+0	4.788E+0
-1.327E+0	4.804E+0
-1.327E+0	4.821E+0
-1.332E+0	4.769E+0
-1.327E+0	4.778E+0
-1.327E+0	4.824E+0
-1.327E+0	4.791E+0
-1.330E+0	4.746E+0
-1.328E+0	4.759E+0
-1.328E+0	4.746E+0
-1.323E+0	4.739E+0
-1.327E+0	4.759E+0
-1.327E+0	4.775E+0
-1.323E+0	4.821E+0
-1.325E+0	4.847E+0
-1.328E+0	4.843E+0
-1.327E+0	4.775E+0
-1.327E+0	4.756E+0
-1.323E+0	4.743E+0
-1.328E+0	4.717E+0
-1.327E+0	4.736E+0
-1.328E+0	4.775E+0
-1.325E+0	4.808E+0
-1.330E+0	4.821E+0
-1.327E+0	4.804E+0
-1.325E+0	4.788E+0
-1.327E+0	4.765E+0
-1.330E+0	4.769E+0
-1.327E+0	4.791E+0
-1.327E+0	4.772E+0
-1.325E+0	4.736E+0
-1.327E+0	4.756E+0
-1.327E+0	4.769E+0
-1.327E+0	4.762E+0
-1.328E+0	4.772E+0
-1.332E+0	4.795E+0
-1.325E+0	4.824E+0
-1.327E+0	4.804E+0
-1.327E+0	4.778E+0
-1.333E+0	4.743E+0
-1.328E+0	4.746E+0
-1.323E+0	4.821E+0
-1.327E+0	4.824E+0
-1.330E+0	4.756E+0
-1.330E+0	4.782E+0
-1.327E+0	4.821E+0
-1.325E+0	4.811E+0
-1.328E+0	4.759E+0
-1.325E+0	4.746E+0
-1.325E+0	4.775E+0
-1.325E+0	4.782E+0
-1.330E+0	4.743E+0
-1.327E+0	4.717E+0
-1.327E+0	4.765E+0
-1.327E+0	4.817E+0
-1.323E+0	4.772E+0
-1.330E+0	4.730E+0
-1.327E+0	4.714E+0
-1.327E+0	4.717E+0
-1.328E+0	4.723E+0
-1.328E+0	4.746E+0
-1.325E+0	4.788E+0
-1.327E+0	4.762E+0
-1.327E+0	4.733E+0
-1.327E+0	4.752E+0
-1.325E+0	4.739E+0
-1.330E+0	4.756E+0
-1.327E+0	4.752E+0
-1.328E+0	4.756E+0
-1.325E+0	4.801E+0
-1.327E+0	4.782E+0
-1.325E+0	4.730E+0
-1.325E+0	4.743E+0
-1.325E+0	4.788E+0
-1.327E+0	4.843E+0
-1.325E+0	4.814E+0
-1.330E+0	4.775E+0
-1.325E+0	4.795E+0
-1.328E+0	4.778E+0
-1.327E+0	4.759E+0
-1.323E+0	4.795E+0
-1.325E+0	4.827E+0
-1.332E+0	4.808E+0
-1.325E+0	4.801E+0
-1.327E+0	4.756E+0
-1.325E+0	4.769E+0
-1.328E+0	4.759E+0
-1.328E+0	4.752E+0
-1.328E+0	4.720E+0
-1.327E+0	4.762E+0
-1.330E+0	4.772E+0
-1.328E+0	4.775E+0
-1.328E+0	4.785E+0
-1.328E+0	4.778E+0
-1.333E+0	4.808E+0
-1.325E+0	4.788E+0
-1.332E+0	4.733E+0
-1.325E+0	4.739E+0
-1.328E+0	4.765E+0
-1.327E+0	4.765E+0
-1.332E+0	4.808E+0
-1.328E+0	4.775E+0
-1.328E+0	4.736E+0
-1.328E+0	4.785E+0
-1.328E+0	4.765E+0
-1.328E+0	4.775E+0
-1.332E+0	4.788E+0
-1.327E+0	4.778E+0
-1.330E+0	4.798E+0
-1.325E+0	4.756E+0
-1.332E+0	4.720E+0
-1.327E+0	4.769E+0
-1.327E+0	4.798E+0
-1.325E+0	4.772E+0
-1.330E+0	4.730E+0
-1.330E+0	4.726E+0
-1.328E+0	4.736E+0
-1.328E+0	4.756E+0
-1.330E+0	4.791E+0
-1.332E+0	4.762E+0
-1.325E+0	4.739E+0
-1.330E+0	4.736E+0
-1.328E+0	4.772E+0
-1.328E+0	4.795E+0
-1.323E+0	4.746E+0
-1.327E+0	4.723E+0
-1.328E+0	4.808E+0
-1.330E+0	4.827E+0
-1.330E+0	4.798E+0
-1.325E+0	4.791E+0
-1.332E+0	4.788E+0
-1.328E+0	4.782E+0
-1.328E+0	4.811E+0
-1.323E+0	4.772E+0
-1.328E+0	4.765E+0
-1.328E+0	4.772E+0
-1.325E+0	4.730E+0
-1.328E+0	4.730E+0
-1.327E+0	4.775E+0
-1.333E+0	4.843E+0
-1.328E+0	4.847E+0
-1.323E+0	4.791E+0
-1.328E+0	4.769E+0
-1.330E+0	4.756E+0
-1.330E+0	4.746E+0
-1.328E+0	4.749E+0
-1.330E+0	4.739E+0
-1.332E+0	4.739E+0
-1.327E+0	4.749E+0
-1.330E+0	4.775E+0
-1.328E+0	4.775E+0
-1.328E+0	4.791E+0
-1.330E+0	4.769E+0
-1.328E+0	4.752E+0
-1.330E+0	4.795E+0
-1.330E+0	4.775E+0
-1.328E+0	4.739E+0
-1.330E+0	4.726E+0
-1.328E+0	4.785E+0
-1.330E+0	4.801E+0
-1.332E+0	4.811E+0
-1.330E+0	4.821E+0
-1.333E+0	4.762E+0
-1.332E+0	4.739E+0
-1.328E+0	4.759E+0
-1.327E+0	4.733E+0
-1.327E+0	4.778E+0
-1.332E+0	4.837E+0
-1.328E+0	4.824E+0
-1.330E+0	4.804E+0
-1.328E+0	4.808E+0
-1.333E+0	4.772E+0
-1.330E+0	4.775E+0
-1.330E+0	4.808E+0
-1.325E+0	4.788E+0
-1.333E+0	4.752E+0
-1.327E+0	4.762E+0
-1.328E+0	4.801E+0
-1.328E+0	4.808E+0
-1.333E+0	4.795E+0
-1.328E+0	4.736E+0
-1.328E+0	4.697E+0
-1.330E+0	4.759E+0
-1.333E+0	4.798E+0
-1.328E+0	4.769E+0
-1.330E+0	4.769E+0
-1.325E+0	4.762E+0
-1.332E+0	4.791E+0
-1.327E+0	4.824E+0
-1.328E+0	4.804E+0
-1.330E+0	4.759E+0
-1.328E+0	4.746E+0
-1.325E+0	4.785E+0
-1.332E+0	4.795E+0
-1.327E+0	4.775E+0
-1.330E+0	4.840E+0
-1.328E+0	4.847E+0
-1.332E+0	4.788E+0
-1.330E+0	4.772E+0
-1.330E+0	4.772E+0
-1.328E+0	4.775E+0
-1.332E+0	4.772E+0
-1.328E+0	4.746E+0
-1.332E+0	4.746E+0
-1.327E+0	4.762E+0
-1.330E+0	4.785E+0
-1.330E+0	4.821E+0
-1.332E+0	4.830E+0
-1.332E+0	4.808E+0
-1.328E+0	4.778E+0
-1.328E+0	4.762E+0
-1.333E+0	4.804E+0
-1.328E+0	4.811E+0
-1.330E+0	4.788E+0
-1.332E+0	4.808E+0
-1.333E+0	4.788E+0
-1.330E+0	4.821E+0
-1.330E+0	4.830E+0
-1.330E+0	4.782E+0
-1.330E+0	4.791E+0
-1.332E+0	4.834E+0
-1.333E+0	4.804E+0
-1.328E+0	4.762E+0
-1.332E+0	4.743E+0
-1.330E+0	4.752E+0
-1.332E+0	4.785E+0
-1.328E+0	4.788E+0
-1.333E+0	4.769E+0
-1.332E+0	4.762E+0
-1.330E+0	4.830E+0
-1.333E+0	4.892E+0
-1.330E+0	4.850E+0
-1.335E+0	4.762E+0
-1.332E+0	4.788E+0
-1.332E+0	4.801E+0
-1.328E+0	4.814E+0
-1.332E+0	4.795E+0
-1.330E+0	4.817E+0
-1.332E+0	4.811E+0
-1.332E+0	4.765E+0
-1.333E+0	4.778E+0
-1.332E+0	4.775E+0
-1.332E+0	4.743E+0
-1.330E+0	4.730E+0
-1.330E+0	4.752E+0
-1.330E+0	4.778E+0
-1.332E+0	4.785E+0
-1.335E+0	4.743E+0
-1.330E+0	4.726E+0
-1.330E+0	4.778E+0
-1.332E+0	4.798E+0
-1.328E+0	4.782E+0
-1.328E+0	4.749E+0
-1.332E+0	4.775E+0
-1.335E+0	4.785E+0
-1.333E+0	4.756E+0
-1.333E+0	4.791E+0
-1.327E+0	4.824E+0
-1.330E+0	4.798E+0
-1.333E+0	4.759E+0
-1.332E+0	4.746E+0
-1.332E+0	4.733E+0
-1.330E+0	4.733E+0
-1.335E+0	4.752E+0
-1.335E+0	4.788E+0
-1.333E+0	4.817E+0
-1.330E+0	4.808E+0
-1.335E+0	4.759E+0
-1.335E+0	4.785E+0
-1.327E+0	4.814E+0
-1.332E+0	4.782E+0
-1.333E+0	4.765E+0
-1.333E+0	4.749E+0
-1.332E+0	4.775E+0
-1.327E+0	4.788E+0
-1.330E+0	4.765E+0
-1.336E+0	4.778E+0
-1.330E+0	4.837E+0
-1.330E+0	4.847E+0
-1.332E+0	4.791E+0
-1.332E+0	4.778E+0
-1.327E+0	4.769E+0
-1.333E+0	4.762E+0
-1.330E+0	4.759E+0
-1.333E+0	4.821E+0
-1.332E+0	4.830E+0
-1.335E+0	4.814E+0
-1.332E+0	4.756E+0
-1.328E+0	4.730E+0
-1.330E+0	4.791E+0
-1.335E+0	4.817E+0
-1.332E+0	4.798E+0
-1.333E+0	4.720E+0
-1.327E+0	4.714E+0
-1.332E+0	4.739E+0
-1.330E+0	4.759E+0
-1.332E+0	4.811E+0
-1.332E+0	4.808E+0
-1.335E+0	4.756E+0
-1.330E+0	4.746E+0
-1.333E+0	4.775E+0
-1.330E+0	4.782E+0
-1.336E+0	4.759E+0
-1.330E+0	4.778E+0
-1.333E+0	4.746E+0
-1.328E+0	4.749E+0
-1.332E+0	4.762E+0
-1.330E+0	4.752E+0
-1.333E+0	4.733E+0
-1.330E+0	4.743E+0
-1.332E+0	4.739E+0
-1.333E+0	4.759E+0
-1.333E+0	4.801E+0
-1.330E+0	4.788E+0
-1.335E+0	4.756E+0
-1.332E+0	4.749E+0
-1.335E+0	4.752E+0
-1.333E+0	4.736E+0
-1.330E+0	4.726E+0
-1.333E+0	4.749E+0
-1.333E+0	4.798E+0
-1.333E+0	4.785E+0
-1.328E+0	4.769E+0
-1.335E+0	4.791E+0
-1.335E+0	4.811E+0
-1.330E+0	4.772E+0
-1.335E+0	4.746E+0
-1.328E+0	4.752E+0
-1.333E+0	4.756E+0
-1.333E+0	4.759E+0
-1.336E+0	4.739E+0
-1.336E+0	4.782E+0
-1.335E+0	4.765E+0
-1.333E+0	4.726E+0
-1.333E+0	4.717E+0
-1.336E+0	4.746E+0
-1.332E+0	4.801E+0
-1.332E+0	4.798E+0
-1.330E+0	4.759E+0
-1.333E+0	4.762E+0
-1.330E+0	4.785E+0
-1.330E+0	4.791E+0
-1.330E+0	4.749E+0
-1.336E+0	4.765E+0
-1.330E+0	4.817E+0
-1.333E+0	4.775E+0
-1.332E+0	4.743E+0
-1.333E+0	4.782E+0
-1.333E+0	4.791E+0
-1.333E+0	4.739E+0
-1.332E+0	4.743E+0
-1.336E+0	4.808E+0
-1.332E+0	4.827E+0
-1.332E+0	4.788E+0
-1.332E+0	4.785E+0
-1.336E+0	4.827E+0
-1.332E+0	4.811E+0
-1.332E+0	4.765E+0
-1.332E+0	4.743E+0
-1.335E+0	4.752E+0
-1.332E+0	4.798E+0
-1.332E+0	4.814E+0
-1.332E+0	4.778E+0
-1.336E+0	4.759E+0
-1.335E+0	4.840E+0
-1.333E+0	4.798E+0
-1.327E+0	4.717E+0
-1.335E+0	4.749E+0
-1.330E+0	4.752E+0
-1.335E+0	4.714E+0
-1.335E+0	4.726E+0
-1.335E+0	4.746E+0
-1.335E+0	4.811E+0
-1.333E+0	4.840E+0
-1.335E+0	4.801E+0
-1.335E+0	4.811E+0
-1.330E+0	4.804E+0
-1.335E+0	4.730E+0
-1.330E+0	4.733E+0
-1.336E+0	4.788E+0
-1.330E+0	4.798E+0
-1.333E+0	4.762E+0
-1.336E+0	4.749E+0
-1.336E+0	4.726E+0
-1.332E+0	4.752E+0
-1.336E+0	4.811E+0
-1.330E+0	4.788E+0
-1.340E+0	4.795E+0
-1.335E+0	4.817E+0
-1.333E+0	4.775E+0
-1.335E+0	4.756E+0
-1.338E+0	4.817E+0
-1.333E+0	4.856E+0
-1.333E+0	4.817E+0
-1.332E+0	4.759E+0
-1.335E+0	4.736E+0
-1.336E+0	4.756E+0
-1.335E+0	4.765E+0
-1.333E+0	4.788E+0
-1.336E+0	4.795E+0
-1.332E+0	4.808E+0
-1.332E+0	4.808E+0
-1.335E+0	4.830E+0
-1.333E+0	4.801E+0
-1.333E+0	4.801E+0
-1.330E+0	4.814E+0
-1.330E+0	4.804E+0
-1.333E+0	4.798E+0
-1.332E+0	4.749E+0
-1.330E+0	4.762E+0
-1.333E+0	4.775E+0
-1.332E+0	4.769E+0
-1.332E+0	4.801E+0
-1.336E+0	4.804E+0
-1.336E+0	4.798E+0
-1.333E+0	4.863E+0
-1.332E+0	4.869E+0
-1.336E+0	4.811E+0
-1.338E+0	4.788E+0
-1.335E+0	4.798E+0
-1.333E+0	4.811E+0
-1.333E+0	4.778E+0
-1.335E+0	4.752E+0
-1.333E+0	4.752E+0
-1.332E+0	4.762E+0
-1.333E+0	4.791E+0
-1.333E+0	4.769E+0
-1.336E+0	4.808E+0
-1.332E+0	4.847E+0
-1.333E+0	4.788E+0
-1.335E+0	4.736E+0
-1.338E+0	4.775E+0
-1.336E+0	4.830E+0
-1.333E+0	4.827E+0
-1.335E+0	4.759E+0
-1.338E+0	4.795E+0
-1.332E+0	4.853E+0
-1.333E+0	4.814E+0
-1.338E+0	4.788E+0
-1.335E+0	4.775E+0
-1.333E+0	4.772E+0
-1.332E+0	4.782E+0
-1.336E+0	4.785E+0
-1.336E+0	4.765E+0
-1.336E+0	4.772E+0
-1.336E+0	4.798E+0
-1.336E+0	4.808E+0
-1.333E+0	4.743E+0
-1.332E+0	4.749E+0
-1.332E+0	4.824E+0
-1.333E+0	4.791E+0
-1.335E+0	4.769E+0
-1.335E+0	4.837E+0
-1.333E+0	4.837E+0
-1.335E+0	4.791E+0
-1.333E+0	4.743E+0
-1.333E+0	4.752E+0
-1.340E+0	4.811E+0
-1.336E+0	4.817E+0
-1.333E+0	4.756E+0
-1.341E+0	4.736E+0
-1.336E+0	4.769E+0
-1.340E+0	4.791E+0
-1.335E+0	4.778E+0
-1.335E+0	4.785E+0
-1.333E+0	4.817E+0
-1.338E+0	4.804E+0
-1.340E+0	4.808E+0
-1.338E+0	4.817E+0
-1.330E+0	4.814E+0
-1.340E+0	4.772E+0
-1.335E+0	4.756E+0
-1.335E+0	4.795E+0
-1.333E+0	4.817E+0
-1.338E+0	4.798E+0
-1.336E+0	4.788E+0
-1.335E+0	4.808E+0
-1.330E+0	4.817E+0
-1.340E+0	4.811E+0
-1.333E+0	4.824E+0
-1.336E+0	4.804E+0
-1.333E+0	4.804E+0
-1.336E+0	4.817E+0
-1.336E+0	4.788E+0
-1.336E+0	4.772E+0
-1.332E+0	4.788E+0
-1.335E+0	4.795E+0
-1.333E+0	4.801E+0
-1.340E+0	4.817E+0
-1.332E+0	4.808E+0
-1.340E+0	4.801E+0
-1.336E+0	4.782E+0
-1.336E+0	4.765E+0
-1.336E+0	4.778E+0
-1.336E+0	4.782E+0
-1.336E+0	4.775E+0
-1.338E+0	4.830E+0
-1.333E+0	4.808E+0
-1.338E+0	4.772E+0
-1.340E+0	4.811E+0
-1.336E+0	4.837E+0
-1.338E+0	4.847E+0
-1.335E+0	4.827E+0
-1.332E+0	4.778E+0
-1.338E+0	4.743E+0
-1.335E+0	4.778E+0
-1.338E+0	4.834E+0
-1.336E+0	4.817E+0
-1.333E+0	4.778E+0
-1.336E+0	4.814E+0
-1.333E+0	4.843E+0
-1.336E+0	4.795E+0
-1.336E+0	4.778E+0
-1.333E+0	4.749E+0
-1.332E+0	4.749E+0
-1.336E+0	4.769E+0
-1.335E+0	4.814E+0
-1.335E+0	4.804E+0
-1.335E+0	4.749E+0
-1.340E+0	4.785E+0
-1.335E+0	4.769E+0
-1.333E+0	4.798E+0
-1.336E+0	4.840E+0
-1.336E+0	4.830E+0
-1.336E+0	4.798E+0
-1.335E+0	4.778E+0
-1.336E+0	4.791E+0
-1.338E+0	4.795E+0
-1.336E+0	4.756E+0
-1.333E+0	4.821E+0
-1.332E+0	4.863E+0
-1.338E+0	4.811E+0
-1.336E+0	4.765E+0
-1.336E+0	4.739E+0
-1.332E+0	4.752E+0
-1.338E+0	4.752E+0
-1.333E+0	4.769E+0
-1.335E+0	4.785E+0
-1.336E+0	4.769E+0
-1.336E+0	4.791E+0
-1.335E+0	4.769E+0
-1.336E+0	4.697E+0
-1.335E+0	4.746E+0
-1.340E+0	4.830E+0
-1.335E+0	4.808E+0
-1.338E+0	4.769E+0
-1.335E+0	4.782E+0
-1.338E+0	4.762E+0
-1.336E+0	4.808E+0
-1.335E+0	4.804E+0
-1.335E+0	4.795E+0
-1.333E+0	4.814E+0
-1.335E+0	4.782E+0
-1.336E+0	4.785E+0
-1.333E+0	4.772E+0
-1.336E+0	4.762E+0
-1.333E+0	4.775E+0
-1.335E+0	4.788E+0
-1.338E+0	4.785E+0
-1.341E+0	4.795E+0
-1.335E+0	4.814E+0
-1.335E+0	4.817E+0
-1.338E+0	4.804E+0
-1.336E+0	4.772E+0
-1.336E+0	4.704E+0
-1.338E+0	4.726E+0
-1.336E+0	4.769E+0
-1.340E+0	4.775E+0
-1.335E+0	4.795E+0
-1.336E+0	4.804E+0
-1.333E+0	4.756E+0
-1.340E+0	4.759E+0
-1.335E+0	4.798E+0
-1.340E+0	4.765E+0
-1.336E+0	4.778E+0
-1.341E+0	4.801E+0
-1.335E+0	4.804E+0
-1.335E+0	4.782E+0
-1.335E+0	4.782E+0
-1.338E+0	4.814E+0
-1.335E+0	4.808E+0
-1.338E+0	4.778E+0
-1.336E+0	4.752E+0
-1.338E+0	4.778E+0
-1.333E+0	4.811E+0
-1.336E+0	4.775E+0
-1.335E+0	4.769E+0
-1.336E+0	4.769E+0
-1.333E+0	4.733E+0
-1.341E+0	4.723E+0
-1.335E+0	4.762E+0
-1.338E+0	4.778E+0
-1.335E+0	4.759E+0
-1.335E+0	4.749E+0
-1.340E+0	4.808E+0
-1.336E+0	4.830E+0
-1.332E+0	4.821E+0
-1.338E+0	4.772E+0
-1.340E+0	4.788E+0
-1.340E+0	4.782E+0
-1.335E+0	4.765E+0
-1.338E+0	4.795E+0
-1.338E+0	4.817E+0
-1.338E+0	4.785E+0
-1.335E+0	4.736E+0
-1.338E+0	4.730E+0
-1.338E+0	4.756E+0
-1.338E+0	4.756E+0
-1.333E+0	4.765E+0
-1.335E+0	4.801E+0
-1.338E+0	4.872E+0
-1.338E+0	4.840E+0
-1.336E+0	4.762E+0
-1.332E+0	4.723E+0
-1.338E+0	4.765E+0
-1.338E+0	4.782E+0
-1.335E+0	4.756E+0
-1.341E+0	4.785E+0
-1.338E+0	4.830E+0
-1.336E+0	4.801E+0
-1.345E+0	4.795E+0
-1.338E+0	4.804E+0
-1.338E+0	4.798E+0
-1.336E+0	4.808E+0
-1.338E+0	4.782E+0
-1.335E+0	4.739E+0
-1.328E+0	4.769E+0
-1.336E+0	4.798E+0
-1.338E+0	4.752E+0
-1.336E+0	4.769E+0
-1.341E+0	4.791E+0
-1.330E+0	4.765E+0
-1.336E+0	4.762E+0
-1.338E+0	4.752E+0
-1.341E+0	4.714E+0
-1.336E+0	4.756E+0
-1.340E+0	4.772E+0
-1.335E+0	4.759E+0
-1.338E+0	4.762E+0
-1.340E+0	4.756E+0
-1.338E+0	4.775E+0
-1.333E+0	4.788E+0
-1.345E+0	4.736E+0
-1.335E+0	4.743E+0
-1.335E+0	4.814E+0
-1.333E+0	4.817E+0
-1.341E+0	4.772E+0
-1.340E+0	4.759E+0
-1.338E+0	4.795E+0
-1.335E+0	4.827E+0
-1.336E+0	4.785E+0
-1.340E+0	4.726E+0
-1.338E+0	4.743E+0
-1.336E+0	4.830E+0
-1.338E+0	4.814E+0
-1.340E+0	4.769E+0
-1.341E+0	4.752E+0
-1.333E+0	4.778E+0
-1.338E+0	4.775E+0
-1.336E+0	4.778E+0
-1.340E+0	4.720E+0
-1.335E+0	4.697E+0
-1.338E+0	4.778E+0
-1.335E+0	4.808E+0
-1.341E+0	4.814E+0
-1.341E+0	4.801E+0
-1.338E+0	4.772E+0
-1.338E+0	4.811E+0
-1.340E+0	4.795E+0
-1.336E+0	4.801E+0
-1.340E+0	4.827E+0
-1.336E+0	4.782E+0
-1.340E+0	4.759E+0
-1.332E+0	4.785E+0
-1.340E+0	4.795E+0
-1.335E+0	4.791E+0
-1.338E+0	4.756E+0
-1.340E+0	4.749E+0
-1.340E+0	4.795E+0
-1.340E+0	4.837E+0
-1.340E+0	4.801E+0
-1.338E+0	4.782E+0
-1.341E+0	4.808E+0
-1.341E+0	4.769E+0
-1.338E+0	4.710E+0
-1.338E+0	4.730E+0
-1.338E+0	4.775E+0
-1.340E+0	4.736E+0
-1.336E+0	4.756E+0
-1.335E+0	4.824E+0
-1.341E+0	4.824E+0
-1.340E+0	4.782E+0
-1.340E+0	4.791E+0
-1.335E+0	4.811E+0
-1.335E+0	4.801E+0
-1.340E+0	4.769E+0
-1.338E+0	4.778E+0
-1.340E+0	4.801E+0
-1.338E+0	4.769E+0
-1.340E+0	4.736E+0
-1.338E+0	4.730E+0
-1.340E+0	4.762E+0
-1.336E+0	4.759E+0
-1.341E+0	4.749E+0
-1.338E+0	4.762E+0
-1.338E+0	4.775E+0
-1.338E+0	4.769E+0
-1.340E+0	4.788E+0
-1.340E+0	4.762E+0
-1.341E+0	4.714E+0
-1.341E+0	4.710E+0
-1.343E+0	4.775E+0
-1.338E+0	4.827E+0
-1.340E+0	4.804E+0
-1.340E+0	4.772E+0
-1.336E+0	4.795E+0
-1.341E+0	4.827E+0
-1.338E+0	4.785E+0
-1.338E+0	4.788E+0
-1.340E+0	4.743E+0
-1.335E+0	4.736E+0
-1.340E+0	4.746E+0
-1.338E+0	4.804E+0
-1.340E+0	4.840E+0
-1.338E+0	4.821E+0
-1.341E+0	4.811E+0
-1.341E+0	4.830E+0
-1.340E+0	4.791E+0
-1.338E+0	4.765E+0
-1.341E+0	4.791E+0
-1.336E+0	4.795E+0
-1.341E+0	4.827E+0
-1.336E+0	4.808E+0
-1.338E+0	4.775E+0
-1.343E+0	4.782E+0
-1.338E+0	4.808E+0
-1.336E+0	4.798E+0
-1.340E+0	4.772E+0
-1.336E+0	4.743E+0
-1.340E+0	4.788E+0
-1.336E+0	4.837E+0
-1.336E+0	4.824E+0
-1.340E+0	4.778E+0
-1.340E+0	4.756E+0
-1.341E+0	4.801E+0
-1.341E+0	4.830E+0
-1.340E+0	4.775E+0
-1.341E+0	4.765E+0
-1.335E+0	4.772E+0
-1.343E+0	4.756E+0
-1.338E+0	4.743E+0
-1.340E+0	4.726E+0
-1.340E+0	4.749E+0
-1.338E+0	4.752E+0
-1.336E+0	4.726E+0
-1.340E+0	4.726E+0
-1.338E+0	4.788E+0
-1.343E+0	4.782E+0
-1.336E+0	4.756E+0
-1.341E+0	4.801E+0
-1.338E+0	4.801E+0
-1.340E+0	4.804E+0
-1.341E+0	4.778E+0
-1.336E+0	4.759E+0
-1.336E+0	4.769E+0
-1.340E+0	4.756E+0
-1.341E+0	4.769E+0
-1.343E+0	4.785E+0
-1.338E+0	4.743E+0
-1.338E+0	4.733E+0
-1.340E+0	4.775E+0
-1.343E+0	4.808E+0
-1.338E+0	4.788E+0
-1.343E+0	4.778E+0
-1.341E+0	4.752E+0
-1.341E+0	4.785E+0
-1.336E+0	4.791E+0
-1.341E+0	4.762E+0
-1.336E+0	4.788E+0
-1.341E+0	4.798E+0
-1.338E+0	4.798E+0
-1.341E+0	4.795E+0
-1.343E+0	4.798E+0
-1.343E+0	4.778E+0
-1.340E+0	4.759E+0
-1.338E+0	4.762E+0
-1.340E+0	4.756E+0
-1.340E+0	4.746E+0
-1.340E+0	4.743E+0
-1.333E+0	4.769E+0
-1.341E+0	4.788E+0
-1.341E+0	4.782E+0
-1.340E+0	4.798E+0
-1.335E+0	4.834E+0
-1.338E+0	4.834E+0
-1.340E+0	4.788E+0
-1.340E+0	4.759E+0
-1.336E+0	4.782E+0
-1.338E+0	4.778E+0
-1.338E+0	4.756E+0
-1.341E+0	4.775E+0
-1.338E+0	4.765E+0
-1.340E+0	4.798E+0
-1.345E+0	4.798E+0
-1.341E+0	4.765E+0
-1.335E+0	4.804E+0
-1.343E+0	4.817E+0
-1.345E+0	4.782E+0
-1.340E+0	4.778E+0
-1.340E+0	4.811E+0
-1.345E+0	4.814E+0
-1.343E+0	4.759E+0
-1.341E+0	4.707E+0
-1.338E+0	4.775E+0
-1.341E+0	4.850E+0
-1.340E+0	4.856E+0
-1.341E+0	4.804E+0
-1.338E+0	4.778E+0
-1.345E+0	4.778E+0
-1.341E+0	4.791E+0
-1.336E+0	4.752E+0
-1.338E+0	4.730E+0
-1.343E+0	4.756E+0
[truncated: 9,149 more rows]
