# Supplementary material for: Improved ANAP incorporation and VCF analysis reveal details of P2X7 current facilitation and a limited conformational interplay between ATP binding and the intracellular ballast domain
Source: eLife. 2023 Jan 4;12:e82479. doi: 10.7554/eLife.82479 (PMC9859053; doi:10.7554/eLife.82479)
Supplement: Figure 2—figure supplement 1—source data 3. [file elife-82479-fig2-figsupp1-data3.zip › Figure-2_figure-supplement-1_source-data-3/20f22/rec26.csv]

-8.985E-1	4.100E+0
-9.002E-1	4.058E+0
-8.953E-1	4.049E+0
-8.969E-1	4.049E+0
-8.937E-1	4.042E+0
-8.953E-1	4.042E+0
-8.953E-1	4.052E+0
-8.985E-1	4.058E+0
-8.937E-1	4.036E+0
-8.985E-1	4.045E+0
-8.969E-1	4.094E+0
-8.985E-1	4.055E+0
-8.985E-1	4.055E+0
-8.969E-1	4.078E+0
-8.985E-1	4.097E+0
-8.937E-1	4.071E+0
-8.937E-1	4.061E+0
-8.969E-1	4.055E+0
-8.953E-1	4.039E+0
-8.969E-1	4.023E+0
-8.969E-1	4.039E+0
-8.953E-1	4.036E+0
-8.985E-1	4.071E+0
-8.969E-1	4.094E+0
-8.969E-1	4.084E+0
-8.969E-1	4.087E+0
-8.953E-1	4.084E+0
-8.985E-1	4.081E+0
-8.969E-1	4.087E+0
-8.953E-1	4.010E+0
-8.969E-1	4.023E+0
-8.985E-1	4.094E+0
-8.953E-1	4.097E+0
-8.969E-1	4.071E+0
-8.969E-1	4.081E+0
-8.969E-1	4.097E+0
-8.953E-1	4.078E+0
-8.985E-1	4.104E+0
-8.969E-1	4.117E+0
-8.969E-1	4.029E+0
-8.937E-1	4.045E+0
-8.969E-1	4.113E+0
-8.969E-1	4.130E+0
-8.953E-1	4.087E+0
-8.985E-1	4.104E+0
-8.937E-1	4.071E+0
-8.969E-1	4.023E+0
-8.969E-1	4.023E+0
-8.953E-1	4.036E+0
-8.953E-1	4.019E+0
-8.985E-1	4.023E+0
-8.969E-1	4.042E+0
-8.969E-1	4.087E+0
-8.969E-1	4.107E+0
-9.002E-1	4.061E+0
-8.953E-1	4.042E+0
-8.969E-1	4.045E+0
-8.969E-1	4.058E+0
-8.969E-1	4.097E+0
-8.953E-1	4.097E+0
-8.953E-1	4.071E+0
-8.985E-1	4.068E+0
-8.953E-1	4.052E+0
-8.920E-1	4.032E+0
-8.937E-1	4.068E+0
-8.953E-1	4.097E+0
-8.953E-1	4.078E+0
-8.920E-1	4.049E+0
-8.937E-1	4.026E+0
-8.969E-1	4.000E+0
-9.002E-1	4.036E+0
-8.953E-1	4.084E+0
-8.953E-1	4.074E+0
-8.985E-1	4.055E+0
-8.969E-1	4.023E+0
-8.953E-1	4.052E+0
-8.969E-1	4.091E+0
-8.937E-1	4.078E+0
-8.969E-1	4.074E+0
-8.985E-1	4.113E+0
-8.937E-1	4.061E+0
-8.920E-1	4.010E+0
-8.969E-1	4.016E+0
-8.953E-1	4.042E+0
-8.920E-1	4.036E+0
-9.002E-1	4.042E+0
-8.985E-1	4.065E+0
-8.953E-1	4.042E+0
-8.937E-1	4.061E+0
-8.937E-1	4.084E+0
-8.920E-1	4.055E+0
-8.920E-1	4.061E+0
-8.953E-1	4.065E+0
-8.937E-1	4.045E+0
-8.937E-1	4.071E+0
-8.920E-1	4.058E+0
-8.953E-1	4.049E+0
-8.985E-1	4.055E+0
-8.953E-1	4.039E+0
-8.937E-1	4.039E+0
-8.920E-1	4.061E+0
-8.985E-1	4.071E+0
-8.953E-1	4.068E+0
-8.953E-1	4.029E+0
-8.953E-1	4.006E+0
-8.953E-1	4.003E+0
-8.953E-1	4.058E+0
-8.937E-1	4.104E+0
-8.953E-1	4.071E+0
-8.969E-1	4.026E+0
-8.969E-1	4.049E+0
-8.953E-1	4.052E+0
-8.937E-1	4.052E+0
-8.985E-1	4.029E+0
-8.937E-1	4.065E+0
-8.953E-1	4.061E+0
-8.937E-1	4.055E+0
-8.969E-1	4.049E+0
-8.953E-1	4.013E+0
-8.937E-1	3.984E+0
-8.953E-1	4.039E+0
-8.953E-1	4.055E+0
-8.985E-1	4.036E+0
-8.937E-1	4.065E+0
-8.953E-1	4.068E+0
-8.937E-1	4.042E+0
-8.953E-1	3.990E+0
-8.937E-1	3.990E+0
-8.953E-1	4.029E+0
-8.953E-1	4.026E+0
-8.937E-1	4.019E+0
-8.969E-1	4.042E+0
-8.920E-1	4.058E+0
-8.920E-1	4.081E+0
-8.953E-1	4.071E+0
-8.920E-1	4.097E+0
-8.904E-1	4.120E+0
-8.953E-1	4.071E+0
-8.953E-1	4.016E+0
-8.937E-1	4.029E+0
-8.937E-1	4.061E+0
-8.985E-1	4.045E+0
-8.920E-1	4.045E+0
-8.904E-1	4.055E+0
-8.937E-1	4.074E+0
-8.953E-1	4.081E+0
-8.953E-1	4.100E+0
-8.904E-1	4.068E+0
-8.920E-1	4.061E+0
-8.969E-1	4.068E+0
-8.969E-1	4.042E+0
-8.937E-1	4.039E+0
-8.937E-1	4.045E+0
-8.953E-1	4.078E+0
-8.953E-1	4.065E+0
-8.937E-1	4.061E+0
-8.920E-1	4.052E+0
-8.969E-1	4.036E+0
-8.920E-1	4.026E+0
-8.937E-1	4.026E+0
-8.920E-1	4.045E+0
-8.920E-1	4.065E+0
-8.969E-1	4.071E+0
-8.937E-1	4.097E+0
-8.920E-1	4.094E+0
-8.953E-1	4.052E+0
-8.920E-1	4.036E+0
-8.953E-1	4.032E+0
-8.953E-1	4.065E+0
-8.969E-1	4.078E+0
-8.937E-1	4.084E+0
-8.904E-1	4.078E+0
-8.920E-1	4.061E+0
-8.969E-1	4.052E+0
-8.953E-1	4.052E+0
-8.937E-1	4.052E+0
-8.937E-1	4.091E+0
-8.953E-1	4.087E+0
-8.920E-1	4.052E+0
-8.937E-1	4.010E+0
-8.937E-1	4.003E+0
-8.920E-1	4.042E+0
-8.953E-1	4.071E+0
-8.904E-1	4.087E+0
-8.969E-1	4.065E+0
-8.953E-1	4.045E+0
-8.953E-1	4.039E+0
-8.920E-1	4.045E+0
-8.937E-1	4.058E+0
-8.920E-1	4.055E+0
-8.985E-1	4.052E+0
-8.969E-1	4.010E+0
-8.953E-1	4.029E+0
-8.953E-1	4.081E+0
-8.937E-1	4.061E+0
-8.904E-1	4.081E+0
-8.920E-1	4.074E+0
-8.953E-1	4.042E+0
-8.937E-1	4.058E+0
-8.937E-1	4.071E+0
-8.920E-1	4.065E+0
-8.920E-1	4.055E+0
-8.969E-1	4.049E+0
-8.904E-1	4.071E+0
-8.904E-1	4.036E+0
-8.937E-1	4.013E+0
-8.953E-1	4.068E+0
-8.920E-1	4.091E+0
-8.888E-1	4.081E+0
-8.953E-1	4.068E+0
-8.937E-1	4.081E+0
-8.953E-1	4.081E+0
-8.937E-1	4.100E+0
-8.953E-1	4.130E+0
-8.953E-1	4.084E+0
-8.937E-1	4.013E+0
-8.920E-1	4.016E+0
-8.953E-1	4.068E+0
-8.953E-1	4.071E+0
-8.937E-1	4.055E+0
-8.888E-1	4.023E+0
-8.953E-1	4.013E+0
-8.920E-1	4.010E+0
-8.937E-1	4.036E+0
-8.920E-1	4.065E+0
-8.969E-1	4.074E+0
-8.969E-1	4.055E+0
-8.937E-1	4.074E+0
-8.904E-1	4.094E+0
-8.953E-1	4.104E+0
-8.920E-1	4.113E+0
-8.937E-1	4.117E+0
-8.953E-1	4.126E+0
-8.937E-1	4.117E+0
-8.920E-1	4.097E+0
-8.888E-1	4.084E+0
-8.953E-1	4.032E+0
-8.937E-1	4.036E+0
-8.953E-1	4.078E+0
-8.920E-1	4.123E+0
-8.920E-1	4.091E+0
-8.937E-1	4.071E+0
-8.937E-1	4.029E+0
-8.920E-1	4.026E+0
-8.904E-1	4.036E+0
-8.937E-1	4.071E+0
-8.937E-1	4.084E+0
-8.920E-1	4.055E+0
-8.937E-1	4.058E+0
-8.953E-1	4.058E+0
-8.937E-1	4.084E+0
-8.920E-1	4.113E+0
-8.937E-1	4.078E+0
-8.969E-1	4.061E+0
-8.937E-1	4.065E+0
-8.920E-1	4.071E+0
-8.904E-1	4.107E+0
-8.904E-1	4.143E+0
-8.953E-1	4.126E+0
-8.937E-1	4.071E+0
-8.904E-1	4.045E+0
-8.937E-1	4.081E+0
-8.920E-1	4.104E+0
-8.953E-1	4.084E+0
-8.904E-1	4.081E+0
-8.937E-1	4.100E+0
-8.937E-1	4.068E+0
-8.888E-1	4.039E+0
-8.937E-1	4.065E+0
-8.920E-1	4.061E+0
-8.920E-1	4.049E+0
-8.920E-1	4.087E+0
-8.888E-1	4.117E+0
-8.904E-1	4.133E+0
-8.904E-1	4.071E+0
-8.904E-1	4.045E+0
-8.920E-1	4.045E+0
-8.920E-1	4.045E+0
-8.937E-1	4.026E+0
-8.937E-1	4.032E+0
-8.937E-1	4.036E+0
-8.953E-1	4.042E+0
-8.920E-1	4.019E+0
-8.904E-1	4.061E+0
-8.904E-1	4.130E+0
-8.920E-1	4.104E+0
-8.904E-1	4.055E+0
-8.904E-1	4.042E+0
-8.920E-1	4.036E+0
-8.920E-1	4.010E+0
-8.953E-1	4.013E+0
-8.904E-1	4.023E+0
-8.920E-1	4.058E+0
-8.920E-1	4.061E+0
-8.937E-1	4.023E+0
-8.920E-1	4.036E+0
-8.920E-1	4.084E+0
-8.937E-1	4.087E+0
-8.904E-1	4.042E+0
-8.920E-1	4.032E+0
-8.937E-1	4.055E+0
-8.904E-1	4.084E+0
-8.937E-1	4.052E+0
-8.904E-1	4.058E+0
-8.937E-1	4.049E+0
-8.920E-1	4.006E+0
-8.920E-1	4.052E+0
-8.920E-1	4.091E+0
-8.920E-1	4.091E+0
-8.920E-1	4.071E+0
-8.937E-1	4.049E+0
-8.904E-1	4.065E+0
-8.937E-1	4.081E+0
-8.904E-1	4.091E+0
-8.920E-1	4.071E+0
-8.904E-1	4.084E+0
-8.904E-1	4.094E+0
-8.953E-1	4.055E+0
-8.920E-1	4.058E+0
-8.937E-1	4.104E+0
-8.920E-1	4.074E+0
-8.920E-1	4.081E+0
-8.937E-1	4.084E+0
-8.904E-1	4.084E+0
-8.904E-1	4.065E+0
-8.904E-1	4.049E+0
-8.904E-1	4.087E+0
-8.937E-1	4.071E+0
-8.904E-1	4.087E+0
-8.904E-1	4.068E+0
-8.937E-1	4.023E+0
-8.937E-1	4.036E+0
-8.920E-1	4.071E+0
-8.937E-1	4.084E+0
-8.937E-1	4.039E+0
-8.920E-1	4.055E+0
-8.904E-1	4.058E+0
-8.920E-1	4.049E+0
-8.904E-1	4.074E+0
-8.920E-1	4.094E+0
-8.920E-1	4.104E+0
-8.888E-1	4.110E+0
-8.920E-1	4.097E+0
-8.920E-1	4.081E+0
-8.888E-1	4.094E+0
-8.937E-1	4.065E+0
-8.920E-1	4.029E+0
-8.920E-1	4.019E+0
-8.920E-1	4.006E+0
-8.904E-1	4.052E+0
-8.888E-1	4.065E+0
-8.872E-1	4.039E+0
-8.904E-1	4.029E+0
-8.920E-1	4.087E+0
-8.904E-1	4.084E+0
-8.904E-1	4.039E+0
-8.872E-1	4.042E+0
-8.904E-1	4.065E+0
-8.920E-1	4.097E+0
-8.888E-1	4.081E+0
-8.888E-1	4.049E+0
-8.920E-1	4.078E+0
-8.904E-1	4.036E+0
-8.888E-1	4.032E+0
-8.888E-1	4.039E+0
-8.937E-1	4.026E+0
-8.920E-1	4.042E+0
-8.920E-1	4.074E+0
-8.904E-1	4.068E+0
-8.920E-1	3.997E+0
-8.920E-1	4.032E+0
-8.904E-1	4.071E+0
-8.904E-1	4.045E+0
-8.937E-1	4.055E+0
-8.904E-1	4.049E+0
-8.904E-1	4.087E+0
-8.888E-1	4.087E+0
-8.937E-1	4.061E+0
-8.920E-1	4.071E+0
-8.888E-1	4.081E+0
-8.904E-1	4.065E+0
-8.904E-1	4.087E+0
-8.920E-1	4.094E+0
-8.872E-1	4.107E+0
-8.920E-1	4.078E+0
-8.904E-1	4.061E+0
-8.920E-1	4.081E+0
-8.872E-1	4.110E+0
-8.920E-1	4.097E+0
-8.904E-1	4.084E+0
-8.904E-1	4.065E+0
-8.856E-1	4.065E+0
-8.888E-1	4.055E+0
-8.888E-1	4.039E+0
-8.872E-1	4.061E+0
-8.888E-1	4.110E+0
-8.920E-1	4.097E+0
-8.904E-1	4.032E+0
-8.888E-1	4.006E+0
-8.904E-1	4.058E+0
-8.888E-1	4.061E+0
-8.888E-1	4.074E+0
-8.888E-1	4.097E+0
-8.920E-1	4.071E+0
-8.872E-1	4.049E+0
-8.888E-1	4.042E+0
-8.872E-1	4.003E+0
-8.904E-1	4.026E+0
-8.904E-1	4.065E+0
-8.872E-1	4.045E+0
-8.888E-1	4.061E+0
-8.872E-1	4.045E+0
-8.888E-1	4.068E+0
-8.904E-1	4.052E+0
-8.888E-1	4.029E+0
-8.856E-1	4.039E+0
-8.888E-1	4.052E+0
-8.888E-1	4.055E+0
-8.872E-1	4.065E+0
-8.872E-1	4.071E+0
-8.888E-1	4.061E+0
-8.904E-1	4.058E+0
-8.904E-1	4.065E+0
-8.904E-1	4.078E+0
-8.888E-1	4.065E+0
-8.888E-1	4.042E+0
-8.920E-1	3.997E+0
-8.872E-1	4.016E+0
-8.888E-1	4.071E+0
-8.920E-1	4.074E+0
-8.904E-1	4.081E+0
-8.872E-1	4.036E+0
-8.904E-1	4.032E+0
-8.872E-1	4.049E+0
-8.888E-1	4.087E+0
-8.888E-1	4.084E+0
-8.888E-1	4.081E+0
-8.904E-1	4.058E+0
-8.920E-1	4.055E+0
-8.872E-1	4.061E+0
-8.888E-1	4.071E+0
-8.920E-1	4.091E+0
-8.904E-1	4.100E+0
-8.823E-1	4.026E+0
-8.888E-1	4.013E+0
-8.904E-1	4.006E+0
-8.888E-1	4.039E+0
-8.888E-1	4.078E+0
-8.888E-1	4.094E+0
-8.904E-1	4.097E+0
-8.904E-1	4.130E+0
-8.904E-1	4.146E+0
-8.888E-1	4.058E+0
-8.888E-1	4.006E+0
-8.904E-1	4.026E+0
-8.904E-1	4.039E+0
-8.856E-1	4.091E+0
-8.888E-1	4.133E+0
-8.888E-1	4.100E+0
-8.888E-1	4.055E+0
-8.888E-1	4.026E+0
-8.888E-1	3.987E+0
-8.888E-1	3.984E+0
-8.872E-1	3.964E+0
-8.872E-1	4.019E+0
-8.904E-1	4.104E+0
-8.872E-1	4.081E+0
-8.872E-1	4.074E+0
-8.872E-1	4.055E+0
-8.856E-1	4.039E+0
-8.904E-1	4.032E+0
-8.888E-1	4.013E+0
-8.872E-1	4.013E+0
-8.856E-1	4.042E+0
-8.856E-1	4.071E+0
-8.888E-1	4.045E+0
-8.872E-1	4.061E+0
-8.888E-1	4.055E+0
-8.904E-1	4.029E+0
-8.872E-1	4.029E+0
-8.856E-1	4.045E+0
-8.888E-1	4.068E+0
-8.872E-1	4.061E+0
-8.872E-1	4.084E+0
-8.872E-1	4.081E+0
-8.856E-1	4.045E+0
-8.888E-1	4.058E+0
-8.839E-1	4.045E+0
-8.888E-1	4.016E+0
-8.856E-1	4.042E+0
-8.888E-1	4.081E+0
-8.856E-1	4.058E+0
-8.856E-1	4.045E+0
-8.872E-1	4.065E+0
-8.839E-1	4.058E+0
-8.856E-1	4.042E+0
-8.856E-1	4.023E+0
-8.872E-1	4.084E+0
-8.872E-1	4.091E+0
-8.872E-1	4.065E+0
-8.872E-1	4.013E+0
-8.872E-1	3.980E+0
-8.872E-1	4.045E+0
-8.856E-1	4.094E+0
-8.839E-1	4.084E+0
-8.856E-1	4.019E+0
-8.856E-1	4.019E+0
-8.839E-1	4.023E+0
-8.872E-1	4.006E+0
-8.872E-1	4.045E+0
-8.888E-1	4.084E+0
-8.872E-1	4.087E+0
-8.888E-1	4.071E+0
-8.888E-1	4.023E+0
-8.872E-1	4.003E+0
-8.872E-1	4.055E+0
-8.856E-1	4.104E+0
-8.872E-1	4.087E+0
-8.872E-1	4.032E+0
-8.856E-1	4.029E+0
-8.904E-1	4.061E+0
-8.872E-1	4.084E+0
-8.856E-1	4.087E+0
-8.856E-1	4.065E+0
-8.872E-1	4.049E+0
-8.872E-1	4.032E+0
-8.888E-1	4.029E+0
-8.872E-1	4.036E+0
-8.839E-1	4.029E+0
-8.872E-1	4.000E+0
-8.904E-1	4.003E+0
-8.888E-1	4.032E+0
-8.872E-1	4.042E+0
-8.904E-1	4.042E+0
-8.888E-1	4.029E+0
-8.856E-1	4.026E+0
-8.872E-1	4.019E+0
-8.856E-1	4.019E+0
-8.872E-1	4.049E+0
-8.856E-1	4.026E+0
-8.872E-1	4.019E+0
-8.872E-1	4.068E+0
-8.872E-1	4.091E+0
-8.839E-1	4.094E+0
-8.888E-1	4.055E+0
-8.888E-1	4.068E+0
-8.872E-1	4.107E+0
-8.856E-1	4.104E+0
-8.872E-1	4.074E+0
-8.872E-1	4.052E+0
-8.888E-1	4.049E+0
-8.856E-1	4.058E+0
-8.856E-1	4.078E+0
-8.872E-1	4.049E+0
-8.856E-1	4.065E+0
-8.856E-1	4.045E+0
-8.904E-1	4.032E+0
-8.872E-1	4.055E+0
-8.872E-1	4.026E+0
-8.888E-1	4.039E+0
-8.856E-1	4.052E+0
-8.872E-1	4.032E+0
-8.856E-1	4.019E+0
-8.872E-1	4.045E+0
-8.823E-1	4.091E+0
-8.872E-1	4.055E+0
-8.839E-1	4.016E+0
-8.839E-1	4.026E+0
-8.888E-1	4.065E+0
-8.872E-1	4.074E+0
-8.856E-1	4.039E+0
-8.904E-1	4.061E+0
-8.839E-1	4.081E+0
-8.888E-1	4.061E+0
-8.872E-1	4.078E+0
-8.856E-1	4.055E+0
-8.856E-1	4.042E+0
-8.888E-1	4.058E+0
-8.856E-1	4.039E+0
-8.856E-1	4.071E+0
-8.872E-1	4.052E+0
-8.872E-1	4.055E+0
-8.872E-1	4.052E+0
-8.904E-1	4.081E+0
-8.839E-1	4.049E+0
-8.856E-1	4.036E+0
-8.856E-1	4.052E+0
-8.856E-1	4.026E+0
-8.839E-1	4.049E+0
-8.872E-1	4.055E+0
-8.856E-1	4.032E+0
-8.872E-1	4.042E+0
-8.839E-1	4.078E+0
-8.904E-1	4.097E+0
-8.904E-1	4.061E+0
-8.839E-1	4.094E+0
-8.856E-1	4.065E+0
-8.872E-1	4.016E+0
-8.872E-1	4.013E+0
-8.872E-1	4.042E+0
-8.872E-1	4.036E+0
-8.872E-1	4.055E+0
-8.856E-1	4.055E+0
-8.823E-1	4.052E+0
-8.856E-1	4.039E+0
-8.904E-1	4.036E+0
-8.888E-1	4.039E+0
-8.872E-1	4.049E+0
-8.839E-1	4.084E+0
-8.872E-1	4.078E+0
-8.888E-1	4.042E+0
-8.839E-1	4.052E+0
-8.856E-1	4.074E+0
-8.856E-1	4.065E+0
-8.839E-1	4.026E+0
-8.839E-1	4.029E+0
-8.872E-1	4.036E+0
-8.839E-1	4.016E+0
-8.904E-1	4.055E+0
-8.839E-1	4.091E+0
-8.856E-1	4.039E+0
-8.872E-1	4.042E+0
-8.856E-1	4.058E+0
-8.839E-1	4.019E+0
-8.872E-1	4.036E+0
-8.856E-1	4.068E+0
-8.856E-1	4.113E+0
-8.823E-1	4.113E+0
-8.856E-1	4.052E+0
-8.856E-1	4.042E+0
-8.823E-1	4.029E+0
-8.839E-1	4.026E+0
-8.839E-1	4.026E+0
-8.888E-1	4.058E+0
-8.823E-1	4.078E+0
-8.856E-1	4.058E+0
-8.856E-1	4.032E+0
-8.888E-1	3.997E+0
-8.872E-1	4.023E+0
-8.839E-1	4.042E+0
-8.856E-1	4.016E+0
-8.839E-1	4.039E+0
-8.856E-1	4.061E+0
-8.839E-1	4.094E+0
-8.856E-1	4.084E+0
-8.856E-1	4.045E+0
-8.823E-1	4.023E+0
-8.839E-1	4.029E+0
-8.839E-1	4.055E+0
-8.888E-1	4.084E+0
-8.872E-1	4.087E+0
-8.872E-1	4.074E+0
-8.839E-1	4.010E+0
-8.888E-1	3.993E+0
-8.856E-1	4.036E+0
-8.839E-1	4.032E+0
-8.823E-1	4.019E+0
-8.888E-1	4.084E+0
-8.839E-1	4.107E+0
-8.872E-1	4.068E+0
-8.839E-1	4.032E+0
-8.856E-1	4.016E+0
-8.856E-1	4.006E+0
-8.823E-1	4.013E+0
-8.856E-1	4.042E+0
-8.872E-1	4.039E+0
-8.856E-1	4.042E+0
-8.839E-1	4.065E+0
-8.839E-1	4.055E+0
-8.856E-1	4.039E+0
-8.839E-1	4.045E+0
-8.775E-1	4.058E+0
-8.839E-1	4.049E+0
-8.856E-1	4.029E+0
-8.839E-1	4.039E+0
-8.823E-1	4.068E+0
-8.807E-1	4.074E+0
-8.839E-1	4.094E+0
-8.807E-1	4.094E+0
-8.856E-1	4.091E+0
-8.839E-1	4.039E+0
-8.872E-1	4.039E+0
-8.872E-1	4.091E+0
-8.823E-1	4.100E+0
-8.823E-1	4.068E+0
-8.856E-1	4.071E+0
-8.856E-1	4.068E+0
-8.856E-1	4.039E+0
-8.839E-1	4.055E+0
-8.888E-1	4.045E+0
-8.839E-1	4.061E+0
-8.839E-1	4.029E+0
-8.839E-1	3.990E+0
-8.856E-1	4.010E+0
-8.823E-1	4.036E+0
-8.823E-1	4.019E+0
-8.823E-1	4.019E+0
-8.856E-1	4.049E+0
-8.839E-1	4.078E+0
-8.823E-1	4.084E+0
-8.839E-1	4.065E+0
-8.856E-1	4.052E+0
-8.856E-1	4.019E+0
-8.807E-1	4.013E+0
-8.839E-1	4.013E+0
-8.839E-1	4.026E+0
-8.823E-1	4.061E+0
-8.839E-1	4.091E+0
-8.823E-1	4.049E+0
-8.839E-1	4.003E+0
-8.823E-1	4.023E+0
-8.807E-1	4.078E+0
-8.823E-1	4.100E+0
-8.839E-1	4.081E+0
-8.856E-1	4.061E+0
-8.839E-1	4.029E+0
-8.839E-1	4.042E+0
-8.823E-1	4.078E+0
-8.823E-1	4.065E+0
-8.839E-1	4.084E+0
-8.807E-1	4.061E+0
-8.872E-1	4.039E+0
-8.839E-1	4.071E+0
-8.807E-1	4.097E+0
-8.823E-1	4.100E+0
-8.823E-1	4.130E+0
-8.856E-1	4.097E+0
-8.839E-1	4.036E+0
-8.823E-1	4.010E+0
-8.872E-1	4.006E+0
-8.823E-1	4.023E+0
-8.823E-1	4.019E+0
-8.823E-1	4.019E+0
-8.839E-1	4.032E+0
-8.856E-1	4.068E+0
-8.839E-1	4.091E+0
-8.839E-1	4.081E+0
-8.839E-1	4.058E+0
-8.807E-1	4.081E+0
-8.839E-1	4.084E+0
-8.839E-1	4.065E+0
-8.872E-1	4.074E+0
-8.856E-1	4.091E+0
-8.839E-1	4.087E+0
-8.856E-1	4.074E+0
-8.856E-1	4.084E+0
-8.888E-1	4.084E+0
-8.839E-1	4.055E+0
-8.856E-1	4.049E+0
-8.807E-1	4.068E+0
-8.823E-1	4.074E+0
-8.872E-1	4.026E+0
-8.839E-1	4.036E+0
-8.823E-1	4.019E+0
-8.839E-1	4.071E+0
-8.823E-1	4.058E+0
-8.856E-1	4.013E+0
-8.807E-1	4.026E+0
-8.856E-1	4.039E+0
-8.823E-1	4.061E+0
-8.872E-1	4.097E+0
-8.823E-1	4.094E+0
-8.823E-1	4.049E+0
-8.856E-1	4.029E+0
-8.823E-1	4.032E+0
-8.839E-1	4.055E+0
-8.807E-1	4.065E+0
-8.839E-1	4.058E+0
-8.856E-1	4.036E+0
-8.839E-1	4.023E+0
-8.872E-1	4.049E+0
-8.823E-1	4.065E+0
-8.807E-1	4.074E+0
-8.839E-1	4.058E+0
-8.839E-1	4.052E+0
-8.807E-1	4.084E+0
-8.823E-1	4.065E+0
-8.839E-1	4.006E+0
-8.872E-1	4.039E+0
-8.823E-1	4.100E+0
-8.839E-1	4.087E+0
-8.872E-1	4.036E+0
-8.839E-1	4.074E+0
-8.823E-1	4.094E+0
-8.856E-1	4.068E+0
-8.839E-1	4.045E+0
-8.856E-1	4.026E+0
-8.823E-1	4.029E+0
-8.823E-1	4.058E+0
-8.856E-1	4.078E+0
-8.823E-1	4.052E+0
-8.807E-1	4.074E+0
-8.823E-1	4.100E+0
-8.872E-1	4.052E+0
-8.839E-1	4.029E+0
-8.807E-1	4.045E+0
-8.823E-1	4.016E+0
-8.872E-1	4.032E+0
-8.807E-1	4.061E+0
-8.807E-1	4.065E+0
-8.856E-1	4.055E+0
-8.839E-1	4.049E+0
-8.807E-1	4.065E+0
-8.823E-1	4.094E+0
-8.807E-1	4.068E+0
-8.839E-1	4.029E+0
-8.839E-1	4.019E+0
-8.807E-1	4.065E+0
-8.839E-1	4.087E+0
-8.856E-1	4.071E+0
-8.839E-1	4.052E+0
-8.839E-1	4.055E+0
-8.839E-1	4.058E+0
-8.839E-1	4.036E+0
-8.839E-1	4.013E+0
-8.823E-1	4.052E+0
-8.823E-1	4.094E+0
-8.807E-1	4.081E+0
-8.839E-1	4.013E+0
-8.839E-1	3.987E+0
-8.791E-1	4.000E+0
-8.839E-1	4.074E+0
-8.839E-1	4.049E+0
-8.839E-1	4.006E+0
-8.839E-1	3.987E+0
-8.823E-1	4.029E+0
-8.872E-1	4.107E+0
-8.791E-1	4.068E+0
-8.823E-1	3.997E+0
-8.839E-1	4.019E+0
-8.823E-1	4.084E+0
-8.807E-1	4.081E+0
-8.856E-1	4.016E+0
-8.856E-1	3.980E+0
-8.856E-1	4.010E+0
-8.807E-1	4.065E+0
-8.823E-1	4.091E+0
-8.839E-1	4.061E+0
-8.807E-1	4.045E+0
-8.775E-1	4.049E+0
-8.839E-1	4.052E+0
-8.839E-1	4.104E+0
-8.823E-1	4.117E+0
-8.807E-1	4.104E+0
-8.856E-1	4.058E+0
-8.839E-1	4.032E+0
-8.823E-1	4.049E+0
-8.839E-1	4.091E+0
-8.839E-1	4.139E+0
-8.856E-1	4.087E+0
-8.839E-1	4.071E+0
-8.839E-1	4.049E+0
-8.791E-1	4.045E+0
-8.839E-1	4.104E+0
-8.823E-1	4.117E+0
-8.807E-1	4.078E+0
-8.807E-1	4.058E+0
-8.839E-1	4.032E+0
-8.856E-1	4.029E+0
-8.856E-1	4.045E+0
-8.823E-1	4.055E+0
-8.823E-1	4.068E+0
-8.823E-1	4.065E+0
-8.823E-1	4.052E+0
-8.823E-1	4.071E+0
-8.856E-1	4.032E+0
-8.839E-1	4.039E+0
-8.791E-1	4.055E+0
-8.807E-1	4.003E+0
-8.839E-1	3.964E+0
-8.856E-1	4.016E+0
-8.823E-1	4.100E+0
-8.823E-1	4.081E+0
-8.823E-1	4.084E+0
-8.807E-1	4.068E+0
-8.791E-1	4.087E+0
-8.839E-1	4.084E+0
-8.823E-1	4.045E+0
-8.823E-1	4.042E+0
-8.807E-1	4.078E+0
-8.791E-1	4.097E+0
-8.856E-1	4.061E+0
-8.839E-1	4.032E+0
-8.839E-1	4.049E+0
-8.839E-1	4.065E+0
-8.856E-1	4.026E+0
-8.839E-1	4.058E+0
-8.807E-1	4.061E+0
-8.791E-1	4.026E+0
-8.839E-1	4.010E+0
-8.807E-1	4.000E+0
-8.823E-1	4.019E+0
-8.839E-1	4.042E+0
-8.856E-1	4.055E+0
-8.839E-1	4.084E+0
-8.807E-1	4.036E+0
-8.807E-1	4.032E+0
-8.839E-1	4.016E+0
-8.823E-1	3.997E+0
-8.807E-1	4.045E+0
-8.791E-1	4.081E+0
-8.839E-1	4.094E+0
-8.823E-1	4.074E+0
-8.807E-1	4.078E+0
-8.839E-1	4.071E+0
-8.839E-1	4.055E+0
-8.839E-1	4.061E+0
-8.823E-1	4.055E+0
-8.823E-1	4.045E+0
-8.872E-1	4.055E+0
-8.839E-1	4.081E+0
-8.807E-1	4.087E+0
-8.839E-1	4.061E+0
-8.823E-1	4.094E+0
-8.839E-1	4.100E+0
-8.823E-1	4.071E+0
-8.823E-1	4.078E+0
-8.856E-1	4.087E+0
-8.807E-1	4.094E+0
-8.839E-1	4.087E+0
-8.839E-1	4.045E+0
-8.839E-1	4.036E+0
-8.791E-1	4.052E+0
-8.839E-1	4.065E+0
-8.823E-1	4.074E+0
-8.823E-1	4.110E+0
-8.823E-1	4.120E+0
-8.791E-1	4.065E+0
-8.856E-1	4.026E+0
-8.823E-1	4.071E+0
-8.856E-1	4.104E+0
-8.839E-1	4.084E+0
-8.839E-1	4.029E+0
-8.839E-1	4.026E+0
-8.839E-1	4.055E+0
-8.807E-1	4.049E+0
-8.823E-1	4.016E+0
-8.807E-1	4.019E+0
-8.839E-1	4.023E+0
-8.775E-1	3.997E+0
-8.807E-1	4.032E+0
-8.839E-1	4.081E+0
-8.791E-1	4.078E+0
-8.742E-1	4.061E+0
-8.823E-1	4.065E+0
-8.823E-1	4.091E+0
-8.823E-1	4.058E+0
-8.807E-1	4.087E+0
-8.839E-1	4.136E+0
-8.823E-1	4.110E+0
-8.807E-1	4.055E+0
-8.807E-1	4.019E+0
-8.742E-1	4.010E+0
-8.839E-1	4.026E+0
-8.839E-1	4.081E+0
-8.807E-1	4.133E+0
-8.791E-1	4.097E+0
-8.807E-1	4.032E+0
-8.807E-1	4.026E+0
-8.807E-1	4.049E+0
-8.823E-1	4.052E+0
-8.823E-1	4.068E+0
-8.791E-1	4.071E+0
-8.807E-1	4.065E+0
-8.823E-1	4.074E+0
-8.823E-1	4.061E+0
-8.823E-1	4.042E+0
-8.823E-1	4.026E+0
-8.807E-1	4.036E+0
-8.839E-1	4.061E+0
-8.823E-1	4.065E+0
-8.872E-1	4.065E+0
-8.807E-1	4.068E+0
-8.856E-1	4.078E+0
-8.856E-1	4.074E+0
-8.807E-1	4.084E+0
-8.823E-1	4.058E+0
-8.823E-1	4.045E+0
-8.791E-1	4.026E+0
-8.807E-1	4.023E+0
-8.775E-1	4.039E+0
-8.807E-1	4.036E+0
-8.807E-1	4.071E+0
-8.823E-1	4.110E+0
-8.791E-1	4.074E+0
-8.807E-1	4.042E+0
-8.807E-1	4.065E+0
-8.791E-1	4.071E+0
-8.823E-1	4.052E+0
-8.807E-1	4.029E+0
-8.839E-1	4.013E+0
-8.807E-1	3.997E+0
-8.823E-1	4.016E+0
-8.807E-1	4.019E+0
-8.807E-1	3.993E+0
-8.775E-1	4.036E+0
-8.823E-1	4.065E+0
-8.856E-1	4.052E+0
-8.839E-1	4.036E+0
-8.791E-1	4.049E+0
-8.823E-1	4.074E+0
-8.807E-1	4.058E+0
-8.775E-1	4.042E+0
-8.791E-1	4.058E+0
-8.791E-1	4.081E+0
-8.839E-1	4.052E+0
-8.839E-1	4.058E+0
-8.791E-1	4.074E+0
-8.823E-1	4.052E+0
-8.807E-1	4.049E+0
-8.807E-1	4.042E+0
-8.807E-1	4.065E+0
-8.791E-1	4.071E+0
-8.823E-1	4.081E+0
-8.807E-1	4.052E+0
-8.807E-1	4.068E+0
-8.807E-1	4.074E+0
-8.839E-1	4.068E+0
-8.839E-1	4.058E+0
-8.791E-1	4.081E+0
-8.807E-1	4.078E+0
-8.807E-1	4.029E+0
-8.807E-1	4.003E+0
-8.807E-1	4.052E+0
-8.839E-1	4.110E+0
-8.807E-1	4.107E+0
-8.791E-1	4.087E+0
-8.791E-1	4.052E+0
-8.823E-1	4.074E+0
-8.823E-1	4.084E+0
-8.839E-1	4.061E+0
-8.758E-1	4.026E+0
-8.791E-1	3.987E+0
-8.791E-1	3.987E+0
-8.807E-1	4.006E+0
-8.775E-1	4.074E+0
-8.807E-1	4.087E+0
-8.823E-1	4.042E+0
-8.807E-1	4.045E+0
-8.791E-1	4.058E+0
-8.807E-1	4.074E+0
-8.856E-1	4.097E+0
-8.791E-1	4.084E+0
-8.807E-1	4.097E+0
-8.791E-1	4.084E+0
-8.791E-1	4.055E+0
-8.823E-1	4.061E+0
-8.775E-1	4.104E+0
-8.807E-1	4.100E+0
-8.823E-1	4.084E+0
-8.839E-1	4.100E+0
-8.807E-1	4.055E+0
-8.807E-1	4.029E+0
-8.807E-1	4.052E+0
-8.807E-1	4.049E+0
-8.791E-1	4.026E+0
-8.775E-1	4.026E+0
-8.791E-1	4.029E+0
-8.791E-1	4.052E+0
-8.823E-1	4.074E+0
-8.791E-1	4.032E+0
-8.823E-1	4.045E+0
-8.823E-1	4.110E+0
-8.791E-1	4.094E+0
-8.823E-1	4.087E+0
-8.823E-1	4.036E+0
-8.823E-1	4.019E+0
-8.775E-1	4.026E+0
-8.807E-1	4.023E+0
-8.823E-1	4.039E+0
-8.823E-1	4.032E+0
-8.807E-1	4.078E+0
-8.791E-1	4.107E+0
-8.823E-1	4.084E+0
-8.807E-1	4.045E+0
-8.807E-1	4.058E+0
-8.775E-1	4.091E+0
-8.839E-1	4.107E+0
-8.791E-1	4.104E+0
-8.791E-1	4.065E+0
-8.823E-1	4.074E+0
-8.807E-1	4.078E+0
-8.807E-1	4.029E+0
-8.807E-1	4.042E+0
-8.775E-1	4.019E+0
-8.791E-1	4.029E+0
-8.807E-1	4.061E+0
-8.758E-1	4.065E+0
-8.807E-1	4.042E+0
-8.823E-1	4.042E+0
-8.823E-1	4.049E+0
-8.775E-1	4.055E+0
-8.791E-1	4.058E+0
-8.823E-1	4.074E+0
-8.807E-1	4.084E+0
-8.823E-1	4.065E+0
-8.807E-1	4.049E+0
-8.823E-1	4.026E+0
-8.791E-1	4.000E+0
-8.823E-1	4.023E+0
-8.807E-1	4.052E+0
-8.791E-1	4.061E+0
-8.807E-1	4.055E+0
-8.791E-1	4.042E+0
-8.807E-1	4.036E+0
-8.807E-1	4.042E+0
-8.823E-1	4.061E+0
-8.791E-1	4.074E+0
-8.807E-1	4.068E+0
-8.807E-1	4.032E+0
-8.791E-1	4.049E+0
-8.807E-1	4.087E+0
-8.775E-1	4.094E+0
-8.823E-1	4.071E+0
-8.775E-1	4.045E+0
-8.791E-1	4.032E+0
-8.807E-1	4.039E+0
-8.791E-1	4.061E+0
-8.823E-1	4.133E+0
-8.791E-1	4.107E+0
-8.775E-1	4.039E+0
-8.823E-1	4.081E+0
-8.807E-1	4.104E+0
-8.791E-1	4.065E+0
-8.791E-1	4.049E+0
-8.807E-1	4.039E+0
-8.839E-1	4.042E+0
-8.791E-1	4.061E+0
-8.839E-1	4.091E+0
-8.807E-1	4.058E+0
-8.775E-1	4.000E+0
-8.823E-1	4.006E+0
-8.791E-1	4.074E+0
-8.807E-1	4.084E+0
-8.823E-1	4.042E+0
-8.758E-1	4.026E+0
-8.823E-1	4.058E+0
-8.823E-1	4.042E+0
-8.823E-1	4.061E+0
-8.791E-1	4.094E+0
-8.791E-1	4.091E+0
-8.807E-1	4.084E+0
-8.775E-1	4.094E+0
-8.791E-1	4.084E+0
-8.839E-1	4.055E+0
-8.807E-1	4.087E+0
-8.791E-1	4.091E+0
-8.758E-1	4.029E+0
-8.791E-1	4.036E+0
-8.807E-1	4.042E+0
-8.791E-1	4.026E+0
-8.775E-1	4.068E+0
-8.791E-1	4.100E+0
-8.839E-1	4.084E+0
-8.807E-1	4.042E+0
-8.791E-1	4.042E+0
-8.791E-1	4.039E+0
-8.823E-1	4.003E+0
-8.791E-1	4.013E+0
-8.775E-1	4.052E+0
-8.807E-1	4.078E+0
-8.791E-1	4.061E+0
-8.856E-1	4.068E+0
-8.823E-1	4.104E+0
-8.758E-1	4.061E+0
-8.791E-1	4.052E+0
-8.807E-1	4.058E+0
-8.807E-1	4.045E+0
-8.807E-1	4.061E+0
-8.807E-1	4.039E+0
-8.791E-1	4.074E+0
-8.791E-1	4.123E+0
-8.807E-1	4.081E+0
-8.791E-1	4.074E+0
-8.758E-1	4.071E+0
-8.807E-1	4.032E+0
-8.758E-1	4.065E+0
-8.791E-1	4.104E+0
-8.807E-1	4.110E+0
-8.823E-1	4.097E+0
-8.775E-1	4.097E+0
-8.791E-1	4.061E+0
-8.791E-1	4.045E+0
-8.791E-1	4.058E+0
-8.775E-1	4.081E+0
-8.807E-1	4.071E+0
-8.791E-1	4.039E+0
-8.775E-1	4.036E+0
-8.791E-1	4.029E+0
-8.775E-1	4.036E+0
-8.775E-1	4.068E+0
-8.742E-1	4.058E+0
-8.775E-1	4.071E+0
-8.823E-1	4.094E+0
-8.823E-1	4.061E+0
-8.758E-1	4.061E+0
-8.775E-1	4.065E+0
-8.823E-1	4.104E+0
-8.807E-1	4.113E+0
-8.791E-1	4.036E+0
-8.791E-1	4.019E+0
-8.791E-1	4.029E+0
-8.791E-1	4.036E+0
-8.791E-1	4.055E+0
-8.791E-1	4.071E+0
-8.839E-1	4.052E+0
-8.807E-1	4.032E+0
-8.758E-1	4.061E+0
-8.742E-1	4.058E+0
-8.758E-1	4.065E+0
-8.823E-1	4.042E+0
-8.758E-1	3.993E+0
-8.775E-1	4.010E+0
-8.791E-1	4.039E+0
-8.807E-1	4.016E+0
-8.775E-1	4.032E+0
-8.775E-1	4.026E+0
-8.823E-1	4.058E+0
-8.807E-1	4.045E+0
-8.791E-1	4.023E+0
-8.775E-1	4.061E+0
-8.807E-1	4.117E+0
-8.775E-1	4.117E+0
-8.775E-1	4.126E+0
-8.775E-1	4.117E+0
-8.791E-1	4.058E+0
-8.807E-1	4.029E+0
-8.791E-1	4.078E+0
-8.758E-1	4.052E+0
-8.807E-1	4.052E+0
-8.775E-1	4.055E+0
-8.775E-1	4.029E+0
-8.791E-1	4.045E+0
-8.791E-1	4.091E+0
-8.839E-1	4.100E+0
-8.758E-1	4.104E+0
-8.807E-1	4.130E+0
-8.775E-1	4.117E+0
-8.775E-1	4.049E+0
-8.807E-1	4.006E+0
-8.791E-1	4.055E+0
-8.791E-1	4.078E+0
-8.791E-1	4.058E+0
-8.823E-1	4.071E+0
-8.791E-1	4.042E+0
-8.807E-1	4.032E+0
-8.807E-1	4.026E+0
-8.758E-1	4.039E+0
-8.775E-1	4.000E+0
-8.791E-1	3.964E+0
-8.758E-1	3.984E+0
-8.758E-1	3.993E+0
-8.758E-1	4.003E+0
-8.839E-1	4.036E+0
-8.775E-1	4.094E+0
-8.775E-1	4.107E+0
-8.823E-1	4.104E+0
-8.791E-1	4.081E+0
-8.807E-1	4.013E+0
-8.791E-1	3.997E+0
-8.791E-1	4.045E+0
-8.807E-1	4.065E+0
-8.807E-1	4.078E+0
-8.775E-1	4.078E+0
-8.823E-1	4.061E+0
-8.775E-1	4.045E+0
-8.791E-1	4.049E+0
-8.775E-1	4.117E+0
-8.807E-1	4.130E+0
-8.807E-1	4.078E+0
-8.807E-1	4.029E+0
-8.758E-1	4.049E+0
-8.775E-1	4.094E+0
-8.791E-1	4.071E+0
-8.791E-1	4.071E+0
-8.775E-1	4.058E+0
-8.839E-1	3.990E+0
-8.823E-1	3.980E+0
-8.807E-1	4.000E+0
-8.775E-1	4.006E+0
-8.775E-1	4.019E+0
-8.823E-1	4.068E+0
-8.807E-1	4.107E+0
-8.775E-1	4.120E+0
-8.823E-1	4.107E+0
-8.791E-1	4.113E+0
-8.775E-1	4.071E+0
-8.775E-1	4.029E+0
-8.758E-1	4.074E+0
-8.791E-1	4.061E+0
-8.791E-1	4.045E+0
-8.791E-1	4.036E+0
-8.742E-1	4.061E+0
-8.807E-1	4.081E+0
-8.775E-1	4.091E+0
-8.775E-1	4.087E+0
-8.807E-1	4.087E+0
-8.807E-1	4.100E+0
-8.791E-1	4.039E+0
-8.742E-1	4.042E+0
-8.791E-1	4.045E+0
-8.791E-1	4.036E+0
-8.775E-1	4.039E+0
-8.758E-1	4.049E+0
-8.758E-1	4.071E+0
-8.758E-1	4.081E+0
-8.775E-1	4.097E+0
-8.758E-1	4.071E+0
-8.791E-1	4.039E+0
-8.791E-1	4.036E+0
-8.758E-1	4.036E+0
-8.726E-1	4.049E+0
-8.742E-1	4.074E+0
-8.775E-1	4.078E+0
-8.726E-1	4.087E+0
-8.726E-1	4.107E+0
-8.791E-1	4.117E+0
-8.807E-1	4.126E+0
-8.807E-1	4.081E+0
-8.758E-1	4.061E+0
-8.758E-1	4.068E+0
-8.775E-1	4.071E+0
-8.807E-1	4.097E+0
-8.758E-1	4.104E+0
-8.775E-1	4.061E+0
-8.791E-1	4.032E+0
-8.775E-1	4.078E+0
-8.775E-1	4.107E+0
-8.775E-1	4.097E+0
-8.758E-1	4.104E+0
-8.791E-1	4.091E+0
-8.791E-1	4.052E+0
-8.775E-1	4.087E+0
-8.775E-1	4.071E+0
-8.807E-1	4.032E+0
-8.775E-1	3.990E+0
-8.791E-1	4.006E+0
-8.807E-1	4.039E+0
-8.726E-1	4.016E+0
-8.775E-1	4.023E+0
-8.775E-1	4.039E+0
-8.775E-1	4.058E+0
-8.775E-1	4.091E+0
-8.791E-1	4.081E+0
-8.791E-1	4.055E+0
-8.807E-1	4.068E+0
-8.758E-1	4.049E+0
-8.758E-1	4.010E+0
-8.758E-1	4.036E+0
-8.775E-1	4.055E+0
-8.775E-1	4.071E+0
-8.758E-1	4.058E+0
-8.791E-1	4.032E+0
-8.807E-1	4.023E+0
-8.791E-1	4.029E+0
-8.758E-1	4.036E+0
-8.758E-1	4.010E+0
-8.791E-1	4.013E+0
-8.807E-1	4.052E+0
-8.742E-1	4.074E+0
-8.758E-1	4.061E+0
-8.791E-1	4.065E+0
-8.775E-1	4.052E+0
-8.775E-1	4.036E+0
-8.742E-1	3.990E+0
-8.807E-1	3.990E+0
-8.742E-1	4.029E+0
-8.791E-1	4.049E+0
-8.775E-1	4.049E+0
-8.775E-1	4.061E+0
-8.791E-1	4.081E+0
-8.726E-1	4.049E+0
-8.791E-1	4.023E+0
-8.791E-1	4.016E+0
-8.758E-1	4.058E+0
-8.791E-1	4.058E+0
-8.742E-1	4.023E+0
-8.791E-1	4.016E+0
-8.791E-1	4.016E+0
-8.758E-1	4.036E+0
-8.742E-1	4.055E+0
-8.775E-1	4.045E+0
-8.758E-1	4.074E+0
-8.775E-1	4.113E+0
-8.758E-1	4.110E+0
-8.807E-1	4.130E+0
-8.791E-1	4.100E+0
-8.791E-1	4.045E+0
-8.775E-1	3.990E+0
-8.775E-1	4.000E+0
-8.742E-1	4.032E+0
-8.758E-1	4.042E+0
-8.758E-1	4.117E+0
-8.791E-1	4.133E+0
-8.791E-1	4.058E+0
-8.742E-1	4.010E+0
-8.775E-1	4.006E+0
-8.775E-1	3.990E+0
-8.775E-1	4.016E+0
-8.758E-1	4.019E+0
-8.758E-1	3.997E+0
-8.791E-1	4.055E+0
-8.775E-1	4.081E+0
-8.742E-1	4.052E+0
-8.775E-1	4.091E+0
-8.791E-1	4.100E+0
-8.758E-1	4.042E+0
-8.758E-1	4.013E+0
-8.791E-1	4.032E+0
-8.791E-1	4.058E+0
-8.758E-1	4.065E+0
-8.807E-1	4.036E+0
-8.758E-1	4.049E+0
-8.775E-1	4.104E+0
-8.775E-1	4.084E+0
-8.775E-1	4.049E+0
-8.807E-1	4.042E+0
-8.791E-1	4.068E+0
-8.775E-1	4.032E+0
-8.758E-1	4.019E+0
-8.775E-1	4.049E+0
-8.758E-1	4.058E+0
-8.775E-1	4.029E+0
-8.791E-1	4.016E+0
-8.758E-1	4.039E+0
-8.791E-1	4.032E+0
-8.775E-1	4.010E+0
-8.791E-1	4.029E+0
-8.742E-1	4.039E+0
-8.775E-1	4.019E+0
-8.758E-1	4.065E+0
-8.758E-1	4.026E+0
-8.775E-1	4.016E+0
-8.775E-1	4.045E+0
-8.758E-1	4.065E+0
-8.775E-1	4.058E+0
-8.791E-1	4.052E+0
-8.758E-1	4.065E+0
-8.758E-1	4.036E+0
-8.758E-1	4.019E+0
-8.791E-1	3.984E+0
-8.726E-1	4.029E+0
-8.775E-1	4.068E+0
-8.758E-1	4.091E+0
-8.791E-1	4.097E+0
-8.807E-1	4.055E+0
-8.742E-1	4.032E+0
-8.775E-1	4.045E+0
-8.758E-1	4.074E+0
-8.823E-1	4.055E+0
-8.775E-1	4.045E+0
-8.758E-1	4.071E+0
-8.775E-1	4.100E+0
-8.775E-1	4.104E+0
-8.758E-1	4.104E+0
-8.775E-1	4.100E+0
-8.758E-1	4.087E+0
-8.791E-1	4.110E+0
-8.775E-1	4.061E+0
-8.710E-1	4.061E+0
-8.775E-1	4.068E+0
-8.726E-1	4.045E+0
-8.758E-1	4.023E+0
-8.758E-1	4.061E+0
-8.742E-1	4.094E+0
-8.775E-1	4.081E+0
-8.775E-1	4.065E+0
-8.726E-1	4.039E+0
-8.758E-1	4.016E+0
-8.742E-1	4.016E+0
-8.726E-1	4.032E+0
-8.775E-1	4.032E+0
-8.726E-1	4.026E+0
-8.791E-1	4.016E+0
-8.726E-1	4.019E+0
-8.758E-1	4.019E+0
-8.791E-1	4.006E+0
-8.758E-1	4.029E+0
-8.742E-1	4.058E+0
-8.742E-1	4.032E+0
-8.742E-1	4.039E+0
-8.807E-1	4.107E+0
-8.758E-1	4.107E+0
-8.726E-1	4.091E+0
-8.839E-1	4.065E+0
-8.791E-1	4.074E+0
-8.775E-1	4.087E+0
-8.758E-1	4.074E+0
-8.742E-1	4.068E+0
-8.791E-1	4.084E+0
-8.742E-1	4.094E+0
-8.775E-1	4.084E+0
-8.758E-1	4.074E+0
-8.791E-1	4.052E+0
-8.758E-1	4.026E+0
-8.758E-1	4.036E+0
-8.742E-1	4.023E+0
-8.775E-1	4.055E+0
-8.758E-1	4.065E+0
-8.758E-1	4.052E+0
-8.710E-1	4.078E+0
-8.758E-1	4.036E+0
-8.775E-1	4.003E+0
-8.710E-1	4.036E+0
-8.775E-1	4.058E+0
-8.775E-1	4.094E+0
-8.775E-1	4.084E+0
-8.758E-1	4.068E+0
-8.758E-1	4.071E+0
-8.775E-1	4.055E+0
-8.758E-1	4.055E+0
-8.758E-1	4.061E+0
-8.742E-1	4.110E+0
-8.758E-1	4.094E+0
-8.758E-1	4.084E+0
-8.710E-1	4.061E+0
-8.775E-1	4.058E+0
-8.791E-1	4.110E+0
-8.775E-1	4.123E+0
-8.758E-1	4.084E+0
-8.758E-1	4.029E+0
-8.758E-1	4.029E+0
-8.758E-1	4.065E+0
-8.742E-1	4.074E+0
-8.758E-1	4.058E+0
-8.742E-1	4.081E+0
-8.742E-1	4.071E+0
-8.742E-1	4.065E+0
-8.742E-1	4.026E+0
-8.742E-1	4.026E+0
-8.791E-1	4.049E+0
-8.742E-1	4.065E+0
-8.758E-1	4.055E+0
-8.791E-1	4.036E+0
-8.742E-1	4.068E+0
-8.742E-1	4.052E+0
-8.742E-1	3.990E+0
-8.758E-1	4.019E+0
-8.775E-1	4.039E+0
-8.758E-1	4.078E+0
-8.742E-1	4.074E+0
-8.791E-1	4.045E+0
-8.726E-1	4.039E+0
-8.742E-1	4.039E+0
-8.710E-1	4.029E+0
-8.758E-1	3.997E+0
-8.758E-1	3.984E+0
-8.775E-1	4.019E+0
-8.742E-1	4.019E+0
-8.742E-1	4.023E+0
-8.758E-1	4.019E+0
-8.742E-1	4.055E+0
-8.758E-1	4.104E+0
-8.758E-1	4.113E+0
-8.742E-1	4.094E+0
-8.710E-1	4.078E+0
-8.742E-1	4.065E+0
-8.758E-1	4.042E+0
-8.742E-1	4.029E+0
-8.742E-1	4.052E+0
-8.710E-1	4.042E+0
-8.758E-1	4.036E+0
-8.710E-1	4.052E+0
-8.758E-1	4.045E+0
-8.726E-1	4.042E+0
-8.758E-1	4.006E+0
-8.775E-1	3.987E+0
-8.726E-1	4.042E+0
-8.758E-1	4.052E+0
-8.775E-1	4.036E+0
-8.726E-1	4.036E+0
-8.726E-1	4.042E+0
-8.742E-1	4.094E+0
-8.742E-1	4.078E+0
-8.758E-1	4.074E+0
-8.726E-1	4.052E+0
-8.758E-1	4.055E+0
-8.742E-1	4.071E+0
-8.726E-1	4.074E+0
-8.726E-1	4.061E+0
-8.742E-1	4.052E+0
-8.758E-1	4.052E+0
-8.758E-1	4.058E+0
-8.726E-1	4.045E+0
-8.742E-1	4.029E+0
-8.742E-1	4.023E+0
-8.726E-1	4.078E+0
-8.758E-1	4.071E+0
-8.775E-1	4.032E+0
-8.791E-1	4.016E+0
-8.742E-1	4.036E+0
-8.726E-1	4.055E+0
-8.726E-1	4.013E+0
-8.710E-1	4.006E+0
-8.726E-1	4.045E+0
-8.775E-1	4.058E+0
-8.758E-1	4.019E+0
-8.742E-1	4.049E+0
-8.726E-1	4.078E+0
-8.742E-1	4.068E+0
-8.758E-1	4.078E+0
-8.726E-1	4.036E+0
-8.758E-1	4.003E+0
-8.742E-1	4.052E+0
-8.710E-1	4.078E+0
-8.791E-1	4.055E+0
-8.710E-1	4.052E+0
-8.742E-1	4.042E+0
-8.758E-1	4.013E+0
-8.710E-1	4.042E+0
-8.710E-1	4.061E+0
-8.742E-1	4.052E+0
-8.775E-1	4.061E+0
-8.758E-1	4.042E+0
-8.710E-1	4.065E+0
-8.726E-1	4.071E+0
-8.758E-1	4.052E+0
-8.726E-1	4.065E+0
-8.775E-1	4.049E+0
-8.726E-1	4.003E+0
-8.742E-1	4.016E+0
-8.791E-1	4.049E+0
-8.726E-1	4.074E+0
-8.742E-1	4.074E+0
-8.742E-1	4.042E+0
-8.742E-1	4.026E+0
-8.775E-1	4.016E+0
-8.742E-1	4.013E+0
-8.710E-1	4.042E+0
-8.742E-1	4.074E+0
-8.726E-1	4.071E+0
-8.742E-1	4.049E+0
-8.726E-1	4.036E+0
-8.758E-1	4.023E+0
-8.758E-1	4.039E+0
-8.693E-1	4.097E+0
-8.758E-1	4.130E+0
-8.742E-1	4.087E+0
-8.726E-1	4.052E+0
-8.726E-1	4.081E+0
-8.726E-1	4.087E+0
-8.775E-1	4.104E+0
-8.742E-1	4.123E+0
-8.710E-1	4.097E+0
-8.726E-1	4.055E+0
-8.726E-1	4.026E+0
-8.758E-1	4.052E+0
-8.742E-1	4.042E+0
-8.742E-1	4.023E+0
-8.775E-1	4.049E+0
-8.726E-1	4.097E+0
-8.726E-1	4.071E+0
-8.758E-1	4.016E+0
-8.742E-1	4.052E+0
-8.742E-1	4.091E+0
-8.710E-1	4.110E+0
-8.758E-1	4.016E+0
-8.758E-1	3.984E+0
-8.710E-1	4.000E+0
-8.758E-1	3.980E+0
-8.758E-1	3.990E+0
-8.710E-1	4.026E+0
-8.758E-1	4.026E+0
-8.710E-1	4.010E+0
-8.726E-1	3.984E+0
-8.758E-1	3.964E+0
-8.742E-1	4.000E+0
-8.726E-1	3.990E+0
-8.742E-1	3.977E+0
-8.775E-1	4.003E+0
-8.742E-1	4.026E+0
-8.726E-1	4.003E+0
-8.710E-1	3.997E+0
-8.726E-1	4.026E+0
-8.742E-1	4.058E+0
-8.693E-1	4.023E+0
-8.742E-1	4.026E+0
-8.726E-1	4.029E+0
-8.742E-1	4.029E+0
-8.693E-1	4.042E+0
-8.742E-1	4.055E+0
-8.742E-1	4.052E+0
-8.758E-1	4.068E+0
-8.726E-1	4.071E+0
-8.693E-1	4.074E+0
-8.742E-1	4.061E+0
-8.710E-1	4.055E+0
-8.758E-1	4.061E+0
-8.710E-1	4.065E+0
-8.726E-1	4.065E+0
-8.742E-1	4.052E+0
-8.758E-1	4.081E+0
-8.710E-1	4.084E+0
-8.758E-1	4.010E+0
-8.693E-1	3.977E+0
-8.693E-1	4.019E+0
-8.758E-1	4.055E+0
-8.742E-1	4.074E+0
-8.693E-1	4.126E+0
-8.710E-1	4.130E+0
-8.742E-1	4.074E+0
-8.726E-1	4.023E+0
-8.710E-1	4.068E+0
-8.710E-1	4.068E+0
-8.758E-1	4.019E+0
-8.710E-1	4.003E+0
-8.726E-1	4.010E+0
-8.693E-1	4.052E+0
-8.742E-1	4.065E+0
-8.758E-1	4.042E+0
-8.710E-1	4.061E+0
-8.710E-1	4.078E+0
-8.742E-1	4.081E+0
-8.742E-1	4.042E+0
-8.726E-1	4.013E+0
-8.710E-1	4.023E+0
-8.726E-1	4.026E+0
-8.742E-1	4.016E+0
-8.693E-1	4.042E+0
-8.710E-1	4.081E+0
-8.742E-1	4.139E+0
-8.710E-1	4.104E+0
-8.710E-1	4.061E+0
-8.726E-1	4.042E+0
-8.742E-1	4.026E+0
-8.710E-1	4.013E+0
-8.742E-1	4.045E+0
-8.726E-1	4.110E+0
-8.758E-1	4.068E+0
-8.758E-1	3.987E+0
-8.726E-1	4.019E+0
-8.742E-1	4.055E+0
-8.710E-1	4.068E+0
-8.742E-1	4.061E+0
-8.710E-1	4.049E+0
-8.710E-1	4.036E+0
-8.742E-1	4.084E+0
-8.758E-1	4.097E+0
-8.742E-1	4.068E+0
-8.742E-1	4.052E+0
-8.742E-1	4.058E+0
-8.758E-1	4.055E+0
-8.710E-1	4.061E+0
-8.726E-1	4.074E+0
-8.726E-1	4.087E+0
-8.710E-1	4.071E+0
-8.758E-1	4.045E+0
-8.726E-1	4.065E+0
-8.726E-1	4.061E+0
-8.726E-1	4.036E+0
-8.710E-1	4.026E+0
-8.726E-1	4.023E+0
-8.758E-1	4.029E+0
-8.726E-1	4.036E+0
-8.742E-1	4.061E+0
-8.710E-1	4.058E+0
-8.710E-1	4.074E+0
-8.742E-1	4.100E+0
-8.693E-1	4.068E+0
-8.710E-1	4.052E+0
-8.742E-1	4.074E+0
-8.742E-1	4.065E+0
-8.710E-1	4.052E+0
-8.710E-1	4.081E+0
-8.710E-1	4.100E+0
-8.726E-1	4.065E+0
-8.710E-1	4.058E+0
-8.693E-1	4.091E+0
-8.726E-1	4.091E+0
-8.693E-1	4.074E+0
-8.742E-1	4.052E+0
-8.710E-1	4.091E+0
-8.710E-1	4.061E+0
-8.726E-1	4.036E+0
-8.693E-1	4.045E+0
-8.726E-1	4.071E+0
-8.726E-1	4.023E+0
-8.710E-1	4.039E+0
-8.726E-1	4.097E+0
-8.693E-1	4.087E+0
-8.726E-1	4.052E+0
-8.726E-1	4.058E+0
-8.710E-1	4.049E+0
-8.758E-1	3.997E+0
-8.693E-1	3.977E+0
-8.742E-1	3.993E+0
-8.693E-1	4.026E+0
-8.693E-1	4.055E+0
-8.726E-1	4.036E+0
-8.742E-1	4.068E+0
-8.726E-1	4.100E+0
-8.710E-1	4.081E+0
-8.710E-1	4.078E+0
-8.726E-1	4.055E+0
-8.710E-1	4.055E+0
-8.693E-1	4.071E+0
-8.693E-1	4.084E+0
-8.726E-1	4.065E+0
-8.693E-1	4.026E+0
-8.742E-1	4.029E+0
-8.726E-1	4.013E+0
-8.726E-1	3.977E+0
-8.758E-1	4.036E+0
-8.693E-1	4.071E+0
-8.693E-1	4.029E+0
-8.742E-1	4.019E+0
-8.726E-1	4.052E+0
-8.677E-1	4.055E+0
-8.726E-1	4.039E+0
-8.693E-1	4.042E+0
-8.726E-1	4.061E+0
-8.710E-1	4.049E+0
-8.726E-1	4.052E+0
-8.710E-1	4.087E+0
-8.726E-1	4.084E+0
-8.693E-1	4.042E+0
-8.742E-1	4.003E+0
-8.742E-1	4.016E+0
-8.726E-1	4.065E+0
-8.693E-1	4.055E+0
-8.710E-1	4.032E+0
-8.742E-1	4.068E+0
-8.693E-1	4.097E+0
-8.677E-1	4.071E+0
-8.677E-1	4.061E+0
-8.726E-1	4.068E+0
-8.693E-1	4.097E+0
-8.710E-1	4.087E+0
-8.693E-1	4.058E+0
-8.742E-1	4.039E+0
-8.710E-1	4.032E+0
-8.726E-1	4.026E+0
-8.693E-1	4.049E+0
-8.693E-1	4.052E+0
-8.710E-1	4.087E+0
-8.710E-1	4.045E+0
-8.693E-1	4.006E+0
-8.726E-1	4.006E+0
-8.710E-1	4.036E+0
-8.710E-1	4.052E+0
-8.726E-1	4.036E+0
-8.742E-1	4.006E+0
-8.726E-1	4.019E+0
-8.710E-1	4.061E+0
-8.710E-1	4.071E+0
-8.758E-1	4.065E+0
-8.710E-1	4.036E+0
-8.726E-1	4.045E+0
-8.710E-1	4.032E+0
-8.710E-1	4.032E+0
-8.726E-1	4.036E+0
-8.710E-1	4.032E+0
-8.726E-1	3.990E+0
-8.710E-1	3.997E+0
-8.742E-1	4.055E+0
-8.710E-1	4.071E+0
-8.693E-1	4.049E+0
-8.693E-1	4.049E+0
-8.693E-1	4.058E+0
-8.693E-1	4.039E+0
-8.726E-1	4.045E+0
-8.693E-1	4.049E+0
-8.693E-1	4.094E+0
-8.726E-1	4.061E+0
-8.710E-1	4.029E+0
-8.726E-1	4.045E+0
-8.693E-1	4.036E+0
-8.677E-1	4.042E+0
-8.677E-1	4.003E+0
-8.726E-1	3.974E+0
-8.693E-1	3.977E+0
-8.726E-1	4.003E+0
-8.677E-1	4.019E+0
-8.710E-1	4.042E+0
-8.710E-1	4.104E+0
-8.710E-1	4.120E+0
-8.726E-1	4.107E+0
-8.710E-1	4.052E+0
-8.726E-1	4.039E+0
-8.710E-1	4.061E+0
-8.726E-1	4.065E+0
-8.742E-1	4.081E+0
-8.710E-1	4.049E+0
-8.693E-1	4.052E+0
-8.710E-1	4.065E+0
-8.726E-1	4.042E+0
-8.726E-1	4.065E+0
-8.726E-1	4.055E+0
-8.726E-1	4.045E+0
-8.726E-1	4.036E+0
-8.661E-1	4.032E+0
-8.693E-1	4.045E+0
-8.710E-1	4.074E+0
-8.742E-1	4.052E+0
-8.693E-1	4.055E+0
-8.693E-1	4.065E+0
-8.710E-1	4.071E+0
-8.726E-1	4.055E+0
-8.693E-1	4.045E+0
-8.710E-1	4.029E+0
-8.661E-1	4.010E+0
-8.726E-1	4.058E+0
-8.726E-1	4.074E+0
-8.710E-1	4.126E+0
-8.710E-1	4.081E+0
-8.742E-1	4.016E+0
-8.693E-1	4.049E+0
-8.710E-1	4.045E+0
-8.710E-1	4.039E+0
-8.693E-1	4.087E+0
-8.710E-1	4.094E+0
-8.693E-1	4.036E+0
-8.693E-1	4.045E+0
-8.677E-1	4.058E+0
-8.710E-1	4.023E+0
-8.693E-1	3.987E+0
-8.677E-1	3.987E+0
-8.726E-1	4.019E+0
-8.677E-1	4.029E+0
-8.693E-1	4.039E+0
-8.693E-1	4.061E+0
-8.710E-1	4.071E+0
-8.726E-1	4.081E+0
-8.661E-1	4.045E+0
-8.693E-1	4.045E+0
-8.710E-1	4.068E+0
-8.693E-1	4.055E+0
-8.677E-1	4.045E+0
-8.693E-1	4.061E+0
-8.693E-1	4.016E+0
-8.710E-1	3.984E+0
-8.710E-1	4.029E+0
-8.677E-1	4.052E+0
-8.726E-1	4.036E+0
-8.693E-1	4.029E+0
-8.677E-1	4.042E+0
-8.710E-1	4.036E+0
-8.710E-1	4.036E+0
-8.677E-1	4.055E+0
-8.693E-1	4.074E+0
-8.710E-1	4.058E+0
-8.693E-1	4.078E+0
-8.710E-1	4.104E+0
-8.710E-1	4.074E+0
-8.693E-1	4.058E+0
-8.693E-1	4.055E+0
-8.710E-1	4.058E+0
-8.677E-1	4.081E+0
-8.693E-1	4.091E+0
-8.710E-1	4.061E+0
-8.693E-1	4.045E+0
-8.677E-1	4.058E+0
-8.693E-1	4.065E+0
-8.693E-1	4.081E+0
-8.677E-1	4.042E+0
-8.693E-1	4.000E+0
-8.677E-1	4.036E+0
-8.693E-1	4.071E+0
-8.677E-1	4.039E+0
-8.710E-1	4.055E+0
-8.661E-1	4.045E+0
-8.726E-1	4.049E+0
-8.710E-1	4.032E+0
-8.693E-1	4.036E+0
-8.677E-1	4.052E+0
-8.693E-1	4.061E+0
-8.710E-1	4.032E+0
-8.677E-1	4.052E+0
-8.726E-1	4.094E+0
-8.726E-1	4.055E+0
-8.710E-1	3.993E+0
-8.693E-1	3.987E+0
-8.661E-1	4.032E+0
-8.726E-1	4.087E+0
-8.677E-1	4.074E+0
-8.693E-1	4.055E+0
-8.710E-1	4.042E+0
-8.726E-1	4.058E+0
-8.677E-1	4.052E+0
-8.710E-1	4.023E+0
-8.710E-1	4.029E+0
-8.710E-1	4.019E+0
-8.710E-1	4.055E+0
-8.710E-1	4.100E+0
-8.693E-1	4.097E+0
-8.693E-1	4.091E+0
-8.726E-1	4.094E+0
-8.693E-1	4.074E+0
-8.693E-1	4.039E+0
-8.710E-1	4.055E+0
-8.677E-1	4.061E+0
-8.661E-1	4.049E+0
-8.693E-1	4.036E+0
-8.693E-1	4.049E+0
-8.710E-1	4.058E+0
-8.677E-1	4.032E+0
-8.693E-1	4.036E+0
-8.742E-1	4.006E+0
-8.726E-1	3.990E+0
-8.677E-1	4.003E+0
[truncated: 15,995 more rows]
