# Supplementary material for: Improved ANAP incorporation and VCF analysis reveal details of P2X7 current facilitation and a limited conformational interplay between ATP binding and the intracellular ballast domain
Source: eLife. 2023 Jan 4;12:e82479. doi: 10.7554/eLife.82479 (PMC9859053; doi:10.7554/eLife.82479)
Supplement: Figure 2—figure supplement 1—source data 3. [file elife-82479-fig2-figsupp1-data3.zip › Figure-2_figure-supplement-1_source-data-3/20f22/rec27.csv]

-2.267E-2	4.606E+0
-2.429E-2	4.642E+0
-2.267E-2	4.684E+0
-1.781E-2	4.739E+0
-2.429E-2	4.714E+0
-2.429E-2	4.694E+0
-1.943E-2	4.688E+0
-2.267E-2	4.694E+0
-1.943E-2	4.710E+0
-2.105E-2	4.691E+0
-2.267E-2	4.668E+0
-1.943E-2	4.649E+0
-2.267E-2	4.658E+0
-1.943E-2	4.675E+0
-2.267E-2	4.691E+0
-2.267E-2	4.671E+0
-1.781E-2	4.626E+0
-2.429E-2	4.662E+0
-2.105E-2	4.697E+0
-2.105E-2	4.697E+0
-2.267E-2	4.691E+0
-2.105E-2	4.678E+0
-1.781E-2	4.684E+0
-1.781E-2	4.691E+0
-2.105E-2	4.678E+0
-2.429E-2	4.684E+0
-2.105E-2	4.678E+0
-1.943E-2	4.681E+0
-1.781E-2	4.710E+0
-2.267E-2	4.749E+0
-2.105E-2	4.726E+0
-1.781E-2	4.681E+0
-2.105E-2	4.675E+0
-2.105E-2	4.639E+0
-2.592E-2	4.649E+0
-1.943E-2	4.701E+0
-2.105E-2	4.739E+0
-2.429E-2	4.710E+0
-2.267E-2	4.675E+0
-2.105E-2	4.691E+0
-1.943E-2	4.688E+0
-2.267E-2	4.642E+0
-1.943E-2	4.658E+0
-1.943E-2	4.623E+0
-1.781E-2	4.603E+0
-2.267E-2	4.600E+0
-2.105E-2	4.619E+0
-1.781E-2	4.678E+0
-2.105E-2	4.688E+0
-2.105E-2	4.649E+0
-1.781E-2	4.649E+0
-2.105E-2	4.688E+0
-1.943E-2	4.704E+0
-2.267E-2	4.694E+0
-1.943E-2	4.726E+0
-1.943E-2	4.720E+0
-2.105E-2	4.665E+0
-2.267E-2	4.632E+0
-1.943E-2	4.658E+0
-2.105E-2	4.662E+0
-1.781E-2	4.704E+0
-1.943E-2	4.710E+0
-2.105E-2	4.645E+0
-1.618E-2	4.668E+0
-2.267E-2	4.691E+0
-2.267E-2	4.671E+0
-2.105E-2	4.645E+0
-2.105E-2	4.642E+0
-1.781E-2	4.665E+0
-2.267E-2	4.691E+0
-1.781E-2	4.678E+0
-2.105E-2	4.649E+0
-2.105E-2	4.652E+0
-1.781E-2	4.665E+0
-1.943E-2	4.658E+0
-2.105E-2	4.652E+0
-1.943E-2	4.658E+0
-2.429E-2	4.671E+0
-2.267E-2	4.681E+0
-2.105E-2	4.701E+0
-2.267E-2	4.710E+0
-1.943E-2	4.675E+0
-2.105E-2	4.649E+0
-1.943E-2	4.675E+0
-2.105E-2	4.675E+0
-2.592E-2	4.652E+0
-1.943E-2	4.675E+0
-2.105E-2	4.714E+0
-1.943E-2	4.704E+0
-2.267E-2	4.655E+0
-1.943E-2	4.662E+0
-2.267E-2	4.642E+0
-1.781E-2	4.629E+0
-2.429E-2	4.639E+0
-2.267E-2	4.665E+0
-2.105E-2	4.668E+0
-2.267E-2	4.681E+0
-1.943E-2	4.665E+0
-2.267E-2	4.642E+0
-1.943E-2	4.655E+0
-2.105E-2	4.665E+0
-2.267E-2	4.665E+0
-2.267E-2	4.697E+0
-1.943E-2	4.675E+0
-2.105E-2	4.632E+0
-2.429E-2	4.665E+0
-1.943E-2	4.684E+0
-2.267E-2	4.697E+0
-2.267E-2	4.662E+0
-2.267E-2	4.665E+0
-2.105E-2	4.697E+0
-2.267E-2	4.701E+0
-1.618E-2	4.691E+0
-2.429E-2	4.675E+0
-2.105E-2	4.662E+0
-1.618E-2	4.636E+0
-1.781E-2	4.632E+0
-2.105E-2	4.671E+0
-2.267E-2	4.707E+0
-2.105E-2	4.616E+0
-2.105E-2	4.581E+0
-1.943E-2	4.616E+0
-1.781E-2	4.662E+0
-1.943E-2	4.658E+0
-1.943E-2	4.662E+0
-2.267E-2	4.658E+0
-2.267E-2	4.671E+0
-2.105E-2	4.707E+0
-1.781E-2	4.688E+0
-2.267E-2	4.652E+0
-2.105E-2	4.681E+0
-2.267E-2	4.684E+0
-2.105E-2	4.652E+0
-2.105E-2	4.655E+0
-1.781E-2	4.710E+0
-2.267E-2	4.714E+0
-1.781E-2	4.675E+0
-2.267E-2	4.658E+0
-1.943E-2	4.697E+0
-2.105E-2	4.697E+0
-1.943E-2	4.697E+0
-1.781E-2	4.681E+0
-2.105E-2	4.704E+0
-2.105E-2	4.717E+0
-2.105E-2	4.668E+0
-2.267E-2	4.636E+0
-1.943E-2	4.691E+0
-2.105E-2	4.714E+0
-2.105E-2	4.707E+0
-1.943E-2	4.694E+0
-1.943E-2	4.678E+0
-2.105E-2	4.717E+0
-2.267E-2	4.739E+0
-2.429E-2	4.678E+0
-2.105E-2	4.662E+0
-1.781E-2	4.707E+0
-1.943E-2	4.714E+0
-2.267E-2	4.691E+0
-2.105E-2	4.684E+0
-2.105E-2	4.694E+0
-1.943E-2	4.678E+0
-2.105E-2	4.665E+0
-2.267E-2	4.684E+0
-1.943E-2	4.726E+0
-1.781E-2	4.694E+0
-2.105E-2	4.649E+0
-2.105E-2	4.636E+0
-2.267E-2	4.645E+0
-2.267E-2	4.655E+0
-1.943E-2	4.678E+0
-2.105E-2	4.671E+0
-1.943E-2	4.678E+0
-1.781E-2	4.723E+0
-1.943E-2	4.707E+0
-2.105E-2	4.704E+0
-1.943E-2	4.701E+0
-1.781E-2	4.675E+0
-2.105E-2	4.733E+0
-1.943E-2	4.752E+0
-2.105E-2	4.717E+0
-1.943E-2	4.694E+0
-1.943E-2	4.675E+0
-2.105E-2	4.652E+0
-1.781E-2	4.629E+0
-1.618E-2	4.681E+0
-1.781E-2	4.743E+0
-1.943E-2	4.746E+0
-1.781E-2	4.726E+0
-2.105E-2	4.681E+0
-2.105E-2	4.668E+0
-2.267E-2	4.632E+0
-1.781E-2	4.636E+0
-1.618E-2	4.668E+0
-1.943E-2	4.701E+0
-1.943E-2	4.697E+0
-1.781E-2	4.694E+0
-2.105E-2	4.752E+0
-1.781E-2	4.759E+0
-1.943E-2	4.681E+0
-2.105E-2	4.632E+0
-1.294E-2	4.662E+0
-2.105E-2	4.704E+0
-1.781E-2	4.710E+0
-1.943E-2	4.645E+0
-1.618E-2	4.600E+0
-2.105E-2	4.619E+0
-2.105E-2	4.678E+0
-2.105E-2	4.733E+0
-1.943E-2	4.723E+0
-2.267E-2	4.701E+0
-1.781E-2	4.662E+0
-1.943E-2	4.678E+0
-1.943E-2	4.726E+0
-2.105E-2	4.710E+0
-2.267E-2	4.714E+0
-1.943E-2	4.710E+0
-1.781E-2	4.662E+0
-2.105E-2	4.645E+0
-1.943E-2	4.655E+0
-2.105E-2	4.681E+0
-1.943E-2	4.675E+0
-2.105E-2	4.658E+0
-1.781E-2	4.629E+0
-2.105E-2	4.613E+0
-1.943E-2	4.639E+0
-1.781E-2	4.684E+0
-1.943E-2	4.688E+0
-1.781E-2	4.710E+0
-1.943E-2	4.723E+0
-1.943E-2	4.678E+0
-2.105E-2	4.668E+0
-1.943E-2	4.681E+0
-1.781E-2	4.726E+0
-2.267E-2	4.733E+0
-1.781E-2	4.717E+0
-1.943E-2	4.681E+0
-1.781E-2	4.688E+0
-2.267E-2	4.710E+0
-2.105E-2	4.694E+0
-1.943E-2	4.697E+0
-2.105E-2	4.691E+0
-2.105E-2	4.678E+0
-2.105E-2	4.681E+0
-1.943E-2	4.678E+0
-1.943E-2	4.671E+0
-2.105E-2	4.632E+0
-1.781E-2	4.632E+0
-2.105E-2	4.688E+0
-1.943E-2	4.720E+0
-1.943E-2	4.730E+0
-1.618E-2	4.736E+0
-2.105E-2	4.739E+0
-1.943E-2	4.733E+0
-1.781E-2	4.726E+0
-2.105E-2	4.678E+0
-1.943E-2	4.688E+0
-1.943E-2	4.684E+0
-2.267E-2	4.684E+0
-2.267E-2	4.688E+0
-1.943E-2	4.697E+0
-2.105E-2	4.665E+0
-2.429E-2	4.619E+0
-1.943E-2	4.675E+0
-1.943E-2	4.691E+0
-2.105E-2	4.681E+0
-2.105E-2	4.688E+0
-1.943E-2	4.694E+0
-1.943E-2	4.701E+0
-2.105E-2	4.668E+0
-1.943E-2	4.671E+0
-2.267E-2	4.701E+0
-1.943E-2	4.707E+0
-1.943E-2	4.691E+0
-2.105E-2	4.684E+0
-2.105E-2	4.730E+0
-1.943E-2	4.736E+0
-1.781E-2	4.704E+0
-2.105E-2	4.704E+0
-2.105E-2	4.675E+0
-1.781E-2	4.671E+0
-2.105E-2	4.688E+0
-2.105E-2	4.717E+0
-1.943E-2	4.736E+0
-1.618E-2	4.730E+0
-1.781E-2	4.662E+0
-2.267E-2	4.606E+0
-2.105E-2	4.610E+0
-2.105E-2	4.597E+0
-1.943E-2	4.636E+0
-1.943E-2	4.681E+0
-1.943E-2	4.688E+0
-1.943E-2	4.704E+0
-2.105E-2	4.684E+0
-2.105E-2	4.681E+0
-2.105E-2	4.658E+0
-2.105E-2	4.681E+0
-2.105E-2	4.707E+0
-1.781E-2	4.697E+0
-1.943E-2	4.658E+0
-1.943E-2	4.662E+0
-1.618E-2	4.665E+0
-2.429E-2	4.642E+0
-2.105E-2	4.665E+0
-1.781E-2	4.684E+0
-2.267E-2	4.707E+0
-2.105E-2	4.697E+0
-1.943E-2	4.623E+0
-1.781E-2	4.652E+0
-1.943E-2	4.704E+0
-1.781E-2	4.707E+0
-2.105E-2	4.707E+0
-1.781E-2	4.704E+0
-2.105E-2	4.684E+0
-2.105E-2	4.655E+0
-2.105E-2	4.626E+0
-1.943E-2	4.639E+0
-1.781E-2	4.688E+0
-1.943E-2	4.688E+0
-1.781E-2	4.645E+0
-2.105E-2	4.681E+0
-1.943E-2	4.704E+0
-1.781E-2	4.665E+0
-1.943E-2	4.652E+0
-1.943E-2	4.671E+0
-1.943E-2	4.678E+0
-2.105E-2	4.681E+0
-1.943E-2	4.704E+0
-2.105E-2	4.668E+0
-1.781E-2	4.671E+0
-2.105E-2	4.714E+0
-1.456E-2	4.723E+0
-1.943E-2	4.710E+0
-2.105E-2	4.671E+0
-1.943E-2	4.662E+0
-2.105E-2	4.665E+0
-1.781E-2	4.704E+0
-1.781E-2	4.668E+0
-2.267E-2	4.645E+0
-1.943E-2	4.688E+0
-2.429E-2	4.684E+0
-2.267E-2	4.642E+0
-2.267E-2	4.652E+0
-2.267E-2	4.655E+0
-1.943E-2	4.632E+0
-1.943E-2	4.655E+0
-1.943E-2	4.652E+0
-1.943E-2	4.636E+0
-1.618E-2	4.681E+0
-2.267E-2	4.726E+0
-2.267E-2	4.743E+0
-1.943E-2	4.733E+0
-1.781E-2	4.743E+0
-1.943E-2	4.701E+0
-1.943E-2	4.688E+0
-1.943E-2	4.665E+0
-2.267E-2	4.652E+0
-1.781E-2	4.681E+0
-1.781E-2	4.662E+0
-1.781E-2	4.636E+0
-2.105E-2	4.658E+0
-2.105E-2	4.671E+0
-2.105E-2	4.671E+0
-2.105E-2	4.639E+0
-1.943E-2	4.610E+0
-1.781E-2	4.619E+0
-2.105E-2	4.623E+0
-1.943E-2	4.636E+0
-1.943E-2	4.642E+0
-2.105E-2	4.649E+0
-1.781E-2	4.665E+0
-2.267E-2	4.665E+0
-1.781E-2	4.649E+0
-1.781E-2	4.632E+0
-1.943E-2	4.626E+0
-1.618E-2	4.668E+0
-1.943E-2	4.710E+0
-1.781E-2	4.717E+0
-1.781E-2	4.723E+0
-1.618E-2	4.681E+0
-1.618E-2	4.662E+0
-1.781E-2	4.675E+0
-1.943E-2	4.668E+0
-1.618E-2	4.645E+0
-1.943E-2	4.655E+0
-2.105E-2	4.642E+0
-1.943E-2	4.642E+0
-2.267E-2	4.668E+0
-2.105E-2	4.684E+0
-1.943E-2	4.675E+0
-2.429E-2	4.694E+0
-2.105E-2	4.697E+0
-1.781E-2	4.684E+0
-1.618E-2	4.697E+0
-2.267E-2	4.681E+0
-1.781E-2	4.665E+0
-1.943E-2	4.691E+0
-1.781E-2	4.684E+0
-1.781E-2	4.675E+0
-1.943E-2	4.730E+0
-1.456E-2	4.733E+0
-2.105E-2	4.704E+0
-2.267E-2	4.688E+0
-1.943E-2	4.684E+0
-2.105E-2	4.697E+0
-1.943E-2	4.707E+0
-2.105E-2	4.688E+0
-1.943E-2	4.668E+0
-1.618E-2	4.733E+0
-2.105E-2	4.717E+0
-2.105E-2	4.665E+0
-1.781E-2	4.671E+0
-1.456E-2	4.665E+0
-1.943E-2	4.658E+0
-2.105E-2	4.655E+0
-1.943E-2	4.684E+0
-1.943E-2	4.694E+0
-2.105E-2	4.694E+0
-2.105E-2	4.720E+0
-1.943E-2	4.675E+0
-1.618E-2	4.658E+0
-1.781E-2	4.697E+0
-1.943E-2	4.778E+0
-2.105E-2	4.752E+0
-1.618E-2	4.662E+0
-1.781E-2	4.645E+0
-1.943E-2	4.701E+0
-1.781E-2	4.697E+0
-1.781E-2	4.701E+0
-2.105E-2	4.652E+0
-2.429E-2	4.623E+0
-1.943E-2	4.645E+0
-1.781E-2	4.658E+0
-1.943E-2	4.665E+0
-2.105E-2	4.671E+0
-2.105E-2	4.675E+0
-1.943E-2	4.655E+0
-1.943E-2	4.629E+0
-1.781E-2	4.619E+0
-1.943E-2	4.616E+0
-1.943E-2	4.642E+0
-1.943E-2	4.671E+0
-1.943E-2	4.697E+0
-1.781E-2	4.671E+0
-1.943E-2	4.662E+0
-1.781E-2	4.671E+0
-1.781E-2	4.681E+0
-1.781E-2	4.671E+0
-1.943E-2	4.684E+0
-2.105E-2	4.691E+0
-1.943E-2	4.684E+0
-1.618E-2	4.655E+0
-2.267E-2	4.629E+0
-1.943E-2	4.629E+0
-1.781E-2	4.629E+0
-2.105E-2	4.610E+0
-1.943E-2	4.600E+0
-1.781E-2	4.593E+0
-1.943E-2	4.629E+0
-1.943E-2	4.665E+0
-1.781E-2	4.649E+0
-1.781E-2	4.662E+0
-2.267E-2	4.714E+0
-1.943E-2	4.749E+0
-1.943E-2	4.694E+0
-2.105E-2	4.701E+0
-2.105E-2	4.701E+0
-1.781E-2	4.701E+0
-1.781E-2	4.681E+0
-1.943E-2	4.665E+0
-2.105E-2	4.704E+0
-1.943E-2	4.707E+0
-1.781E-2	4.736E+0
-2.105E-2	4.739E+0
-1.618E-2	4.678E+0
-1.781E-2	4.639E+0
-2.267E-2	4.662E+0
-2.105E-2	4.704E+0
-2.105E-2	4.671E+0
-2.105E-2	4.675E+0
-1.943E-2	4.691E+0
-1.943E-2	4.684E+0
-1.943E-2	4.649E+0
-1.943E-2	4.662E+0
-2.105E-2	4.688E+0
-2.105E-2	4.704E+0
-1.943E-2	4.726E+0
-2.267E-2	4.726E+0
-1.618E-2	4.671E+0
-1.781E-2	4.652E+0
-2.105E-2	4.675E+0
-1.943E-2	4.665E+0
-1.943E-2	4.681E+0
-2.105E-2	4.701E+0
-1.943E-2	4.688E+0
-2.105E-2	4.675E+0
-1.943E-2	4.681E+0
-1.781E-2	4.655E+0
-2.105E-2	4.688E+0
-1.781E-2	4.746E+0
-1.943E-2	4.681E+0
-1.618E-2	4.616E+0
-2.267E-2	4.688E+0
-1.618E-2	4.736E+0
-1.943E-2	4.736E+0
-1.943E-2	4.665E+0
-1.781E-2	4.645E+0
-2.105E-2	4.688E+0
-1.781E-2	4.714E+0
-1.618E-2	4.723E+0
-1.943E-2	4.707E+0
-2.105E-2	4.688E+0
-1.943E-2	4.691E+0
-2.105E-2	4.694E+0
-1.943E-2	4.639E+0
-1.943E-2	4.600E+0
-1.943E-2	4.619E+0
-1.781E-2	4.649E+0
-2.105E-2	4.623E+0
-1.781E-2	4.616E+0
-1.943E-2	4.642E+0
-1.943E-2	4.668E+0
-2.105E-2	4.688E+0
-1.943E-2	4.691E+0
-1.943E-2	4.684E+0
-1.943E-2	4.675E+0
-1.943E-2	4.681E+0
-1.781E-2	4.668E+0
-1.943E-2	4.629E+0
-1.943E-2	4.665E+0
-2.105E-2	4.743E+0
-1.943E-2	4.743E+0
-1.781E-2	4.707E+0
-2.105E-2	4.733E+0
-1.943E-2	4.720E+0
-1.781E-2	4.662E+0
-1.781E-2	4.632E+0
-1.943E-2	4.662E+0
-2.105E-2	4.684E+0
-1.781E-2	4.671E+0
-1.943E-2	4.668E+0
-1.943E-2	4.652E+0
-1.618E-2	4.665E+0
-1.618E-2	4.704E+0
-1.618E-2	4.717E+0
-1.943E-2	4.714E+0
-2.105E-2	4.694E+0
-1.943E-2	4.675E+0
-1.781E-2	4.668E+0
-1.456E-2	4.668E+0
-1.943E-2	4.678E+0
-1.781E-2	4.681E+0
-2.105E-2	4.697E+0
-1.618E-2	4.710E+0
-2.105E-2	4.710E+0
-2.105E-2	4.730E+0
-1.618E-2	4.710E+0
-1.618E-2	4.668E+0
-2.429E-2	4.671E+0
-1.781E-2	4.710E+0
-2.105E-2	4.714E+0
-1.943E-2	4.678E+0
-2.105E-2	4.681E+0
-2.267E-2	4.688E+0
-1.943E-2	4.642E+0
-1.943E-2	4.652E+0
-2.105E-2	4.655E+0
-1.781E-2	4.652E+0
-1.781E-2	4.626E+0
-1.943E-2	4.632E+0
-1.943E-2	4.662E+0
-1.943E-2	4.697E+0
-1.781E-2	4.697E+0
-1.943E-2	4.671E+0
-2.105E-2	4.697E+0
-2.105E-2	4.717E+0
-2.105E-2	4.707E+0
-1.943E-2	4.675E+0
-2.267E-2	4.691E+0
-1.781E-2	4.684E+0
-2.105E-2	4.684E+0
-1.781E-2	4.743E+0
-1.943E-2	4.736E+0
-1.943E-2	4.739E+0
-1.781E-2	4.772E+0
-1.781E-2	4.752E+0
-1.943E-2	4.675E+0
-2.105E-2	4.652E+0
-1.618E-2	4.675E+0
-1.781E-2	4.701E+0
-2.267E-2	4.665E+0
-1.943E-2	4.675E+0
-2.105E-2	4.678E+0
-1.618E-2	4.655E+0
-2.105E-2	4.658E+0
-1.943E-2	4.658E+0
-1.781E-2	4.658E+0
-2.105E-2	4.665E+0
-2.105E-2	4.639E+0
-1.943E-2	4.642E+0
-1.618E-2	4.697E+0
-2.105E-2	4.701E+0
-2.267E-2	4.723E+0
-1.781E-2	4.710E+0
-1.943E-2	4.632E+0
-1.943E-2	4.616E+0
-1.943E-2	4.626E+0
-2.267E-2	4.658E+0
-1.781E-2	4.675E+0
-1.943E-2	4.675E+0
-1.943E-2	4.675E+0
-1.781E-2	4.645E+0
-1.943E-2	4.665E+0
-1.781E-2	4.655E+0
-2.267E-2	4.681E+0
-1.943E-2	4.678E+0
-1.943E-2	4.642E+0
-2.105E-2	4.671E+0
-1.943E-2	4.681E+0
-1.943E-2	4.675E+0
-1.781E-2	4.639E+0
-1.943E-2	4.642E+0
-2.267E-2	4.662E+0
-2.105E-2	4.652E+0
-1.618E-2	4.645E+0
-2.105E-2	4.714E+0
-2.267E-2	4.736E+0
-1.943E-2	4.717E+0
-2.105E-2	4.668E+0
-1.943E-2	4.662E+0
-1.943E-2	4.684E+0
-1.781E-2	4.681E+0
-1.943E-2	4.688E+0
-1.943E-2	4.658E+0
-1.943E-2	4.675E+0
-1.781E-2	4.710E+0
-1.943E-2	4.684E+0
-1.943E-2	4.652E+0
-2.105E-2	4.658E+0
-2.105E-2	4.678E+0
-1.781E-2	4.688E+0
-1.943E-2	4.658E+0
-1.943E-2	4.649E+0
-1.781E-2	4.671E+0
-1.943E-2	4.665E+0
-1.943E-2	4.658E+0
-1.781E-2	4.691E+0
-1.618E-2	4.655E+0
-1.943E-2	4.623E+0
-1.943E-2	4.652E+0
-2.105E-2	4.649E+0
-1.781E-2	4.636E+0
-1.943E-2	4.675E+0
-1.943E-2	4.701E+0
-1.781E-2	4.681E+0
-1.943E-2	4.642E+0
-1.943E-2	4.649E+0
-2.105E-2	4.694E+0
-1.781E-2	4.710E+0
-1.618E-2	4.704E+0
-1.943E-2	4.704E+0
-2.267E-2	4.662E+0
-1.781E-2	4.645E+0
-1.618E-2	4.645E+0
-1.781E-2	4.665E+0
-1.618E-2	4.697E+0
-2.105E-2	4.691E+0
-1.781E-2	4.652E+0
-1.781E-2	4.655E+0
-1.781E-2	4.668E+0
-1.943E-2	4.665E+0
-1.781E-2	4.697E+0
-1.781E-2	4.720E+0
-1.456E-2	4.739E+0
-2.267E-2	4.726E+0
-2.105E-2	4.697E+0
-1.618E-2	4.662E+0
-1.618E-2	4.710E+0
-1.943E-2	4.723E+0
-2.105E-2	4.665E+0
-1.618E-2	4.610E+0
-2.105E-2	4.613E+0
-1.781E-2	4.662E+0
-1.781E-2	4.671E+0
-1.781E-2	4.678E+0
-2.105E-2	4.688E+0
-2.105E-2	4.720E+0
-1.943E-2	4.701E+0
-1.943E-2	4.639E+0
-2.105E-2	4.636E+0
-2.105E-2	4.688E+0
-1.781E-2	4.655E+0
-1.943E-2	4.639E+0
-1.781E-2	4.691E+0
-1.943E-2	4.678E+0
-1.781E-2	4.707E+0
-1.456E-2	4.730E+0
-1.618E-2	4.704E+0
-1.781E-2	4.675E+0
-1.781E-2	4.658E+0
-2.105E-2	4.649E+0
-1.618E-2	4.655E+0
-2.105E-2	4.658E+0
-1.943E-2	4.675E+0
-1.943E-2	4.710E+0
-1.943E-2	4.759E+0
-1.943E-2	4.720E+0
-2.105E-2	4.665E+0
-1.943E-2	4.645E+0
-1.943E-2	4.629E+0
-1.943E-2	4.619E+0
-1.618E-2	4.642E+0
-1.943E-2	4.662E+0
-1.781E-2	4.681E+0
-1.618E-2	4.678E+0
-1.943E-2	4.675E+0
-1.781E-2	4.694E+0
-2.105E-2	4.694E+0
-2.105E-2	4.710E+0
-2.105E-2	4.701E+0
-1.781E-2	4.649E+0
-1.943E-2	4.636E+0
-1.943E-2	4.668E+0
-1.618E-2	4.652E+0
-1.456E-2	4.671E+0
-2.267E-2	4.662E+0
-2.105E-2	4.675E+0
-1.943E-2	4.704E+0
-1.781E-2	4.710E+0
-1.781E-2	4.710E+0
-2.105E-2	4.684E+0
-1.618E-2	4.652E+0
-1.781E-2	4.642E+0
-2.267E-2	4.668E+0
-1.943E-2	4.668E+0
-1.781E-2	4.642E+0
-2.105E-2	4.662E+0
-1.943E-2	4.704E+0
-1.943E-2	4.662E+0
-1.943E-2	4.649E+0
-1.943E-2	4.626E+0
-1.943E-2	4.652E+0
-1.943E-2	4.675E+0
-1.781E-2	4.681E+0
-1.618E-2	4.642E+0
-2.105E-2	4.593E+0
-2.105E-2	4.619E+0
-1.781E-2	4.652E+0
-1.781E-2	4.665E+0
-1.781E-2	4.665E+0
-2.429E-2	4.668E+0
-1.781E-2	4.701E+0
-1.618E-2	4.707E+0
-2.105E-2	4.678E+0
-1.781E-2	4.642E+0
-2.105E-2	4.626E+0
-1.456E-2	4.668E+0
-1.943E-2	4.710E+0
-1.618E-2	4.684E+0
-2.105E-2	4.658E+0
-1.618E-2	4.678E+0
-2.105E-2	4.678E+0
-1.943E-2	4.665E+0
-1.943E-2	4.652E+0
-1.618E-2	4.658E+0
-2.105E-2	4.701E+0
-2.105E-2	4.694E+0
-1.943E-2	4.665E+0
-1.618E-2	4.655E+0
-1.943E-2	4.681E+0
-1.943E-2	4.694E+0
-1.618E-2	4.681E+0
-1.456E-2	4.665E+0
-2.105E-2	4.694E+0
-1.943E-2	4.694E+0
-1.781E-2	4.655E+0
-1.781E-2	4.642E+0
-1.781E-2	4.652E+0
-2.105E-2	4.649E+0
-1.618E-2	4.691E+0
-2.105E-2	4.681E+0
-1.943E-2	4.678E+0
-1.943E-2	4.739E+0
-1.781E-2	4.765E+0
-1.781E-2	4.717E+0
-1.943E-2	4.675E+0
-1.943E-2	4.655E+0
-1.943E-2	4.665E+0
-1.618E-2	4.665E+0
-1.781E-2	4.645E+0
-1.943E-2	4.606E+0
-1.781E-2	4.629E+0
-2.105E-2	4.649E+0
-2.105E-2	4.626E+0
-1.618E-2	4.639E+0
-1.781E-2	4.681E+0
-1.943E-2	4.694E+0
-1.943E-2	4.675E+0
-1.943E-2	4.658E+0
-1.781E-2	4.632E+0
-1.943E-2	4.629E+0
-1.943E-2	4.668E+0
-2.267E-2	4.726E+0
-1.618E-2	4.694E+0
-1.943E-2	4.652E+0
-1.781E-2	4.671E+0
-1.943E-2	4.704E+0
-1.943E-2	4.655E+0
-1.781E-2	4.626E+0
-1.781E-2	4.668E+0
-2.105E-2	4.717E+0
-1.618E-2	4.671E+0
-1.618E-2	4.662E+0
-1.781E-2	4.691E+0
-1.943E-2	4.710E+0
-1.943E-2	4.726E+0
-1.781E-2	4.726E+0
-1.943E-2	4.684E+0
-1.781E-2	4.681E+0
-1.943E-2	4.704E+0
-1.781E-2	4.701E+0
-1.943E-2	4.691E+0
-1.781E-2	4.697E+0
-1.781E-2	4.710E+0
-1.618E-2	4.684E+0
-2.105E-2	4.681E+0
-1.781E-2	4.671E+0
-1.781E-2	4.658E+0
-1.943E-2	4.675E+0
-1.618E-2	4.675E+0
-1.781E-2	4.642E+0
-1.618E-2	4.642E+0
-1.943E-2	4.655E+0
-1.943E-2	4.662E+0
-1.943E-2	4.704E+0
-1.781E-2	4.697E+0
-1.781E-2	4.671E+0
-1.781E-2	4.720E+0
-1.781E-2	4.723E+0
-1.618E-2	4.671E+0
-1.943E-2	4.684E+0
-1.943E-2	4.717E+0
-1.943E-2	4.678E+0
-2.105E-2	4.636E+0
-1.781E-2	4.642E+0
-1.943E-2	4.658E+0
-1.618E-2	4.662E+0
-1.943E-2	4.658E+0
-1.943E-2	4.668E+0
-2.105E-2	4.694E+0
-1.943E-2	4.694E+0
-1.781E-2	4.665E+0
-1.781E-2	4.652E+0
-1.618E-2	4.649E+0
-1.943E-2	4.639E+0
-1.943E-2	4.652E+0
-2.105E-2	4.655E+0
-1.943E-2	4.652E+0
-1.943E-2	4.671E+0
-1.781E-2	4.710E+0
-1.618E-2	4.697E+0
-1.943E-2	4.652E+0
-1.781E-2	4.688E+0
-2.105E-2	4.701E+0
-1.781E-2	4.684E+0
-1.781E-2	4.652E+0
-1.781E-2	4.671E+0
-1.781E-2	4.697E+0
-1.943E-2	4.688E+0
-1.781E-2	4.681E+0
-2.267E-2	4.665E+0
-2.105E-2	4.642E+0
-1.943E-2	4.655E+0
-1.781E-2	4.649E+0
-2.105E-2	4.645E+0
-1.943E-2	4.668E+0
-2.105E-2	4.684E+0
-1.781E-2	4.665E+0
-1.618E-2	4.658E+0
-1.618E-2	4.678E+0
-1.618E-2	4.746E+0
-2.105E-2	4.720E+0
-1.943E-2	4.629E+0
-1.943E-2	4.636E+0
-1.618E-2	4.662E+0
-1.456E-2	4.623E+0
-1.781E-2	4.606E+0
-1.618E-2	4.642E+0
-2.105E-2	4.662E+0
-1.781E-2	4.629E+0
-2.105E-2	4.632E+0
-1.781E-2	4.603E+0
-1.618E-2	4.632E+0
-2.105E-2	4.697E+0
-2.267E-2	4.730E+0
-1.781E-2	4.697E+0
-1.943E-2	4.645E+0
-1.456E-2	4.632E+0
-2.105E-2	4.645E+0
-1.781E-2	4.675E+0
-1.781E-2	4.678E+0
-1.781E-2	4.691E+0
-1.781E-2	4.668E+0
-1.781E-2	4.645E+0
-1.943E-2	4.697E+0
-2.105E-2	4.710E+0
-1.943E-2	4.717E+0
-2.267E-2	4.697E+0
-1.618E-2	4.688E+0
-2.105E-2	4.684E+0
-1.781E-2	4.671E+0
-1.781E-2	4.684E+0
-1.943E-2	4.681E+0
-1.618E-2	4.649E+0
-1.943E-2	4.642E+0
-1.943E-2	4.629E+0
-1.781E-2	4.639E+0
-1.781E-2	4.684E+0
-1.781E-2	4.697E+0
-1.943E-2	4.671E+0
-1.618E-2	4.678E+0
-1.943E-2	4.649E+0
-1.456E-2	4.632E+0
-2.105E-2	4.658E+0
-1.943E-2	4.688E+0
-1.943E-2	4.691E+0
-1.781E-2	4.665E+0
-1.781E-2	4.665E+0
-1.781E-2	4.652E+0
-2.105E-2	4.636E+0
-1.943E-2	4.636E+0
-1.943E-2	4.662E+0
-1.781E-2	4.694E+0
-1.781E-2	4.704E+0
-1.943E-2	4.662E+0
-1.618E-2	4.649E+0
-1.781E-2	4.694E+0
-1.943E-2	4.717E+0
-1.618E-2	4.707E+0
-2.105E-2	4.688E+0
-1.781E-2	4.671E+0
-1.943E-2	4.665E+0
-2.105E-2	4.688E+0
-1.456E-2	4.726E+0
-1.781E-2	4.752E+0
-1.618E-2	4.691E+0
-1.781E-2	4.658E+0
-1.456E-2	4.688E+0
-1.781E-2	4.678E+0
-1.618E-2	4.704E+0
-1.618E-2	4.749E+0
-1.618E-2	4.710E+0
-1.618E-2	4.668E+0
-1.456E-2	4.681E+0
-1.943E-2	4.639E+0
-1.943E-2	4.619E+0
-1.618E-2	4.668E+0
-1.943E-2	4.632E+0
-1.781E-2	4.626E+0
-1.943E-2	4.684E+0
-1.456E-2	4.749E+0
-1.943E-2	4.749E+0
-1.781E-2	4.736E+0
-1.943E-2	4.688E+0
-1.781E-2	4.626E+0
-1.943E-2	4.626E+0
-1.618E-2	4.688E+0
-2.105E-2	4.720E+0
-1.781E-2	4.701E+0
-1.781E-2	4.691E+0
-1.618E-2	4.701E+0
-1.781E-2	4.658E+0
-1.618E-2	4.658E+0
-2.105E-2	4.671E+0
-1.618E-2	4.681E+0
-1.943E-2	4.681E+0
-1.781E-2	4.671E+0
-2.105E-2	4.626E+0
-1.618E-2	4.632E+0
-1.943E-2	4.649E+0
-1.781E-2	4.668E+0
-1.618E-2	4.678E+0
-2.105E-2	4.662E+0
-1.781E-2	4.668E+0
-1.781E-2	4.636E+0
-1.943E-2	4.652E+0
-2.105E-2	4.678E+0
-1.781E-2	4.662E+0
-1.943E-2	4.694E+0
-1.781E-2	4.694E+0
-1.781E-2	4.691E+0
-1.781E-2	4.720E+0
-1.943E-2	4.710E+0
-1.943E-2	4.678E+0
-1.943E-2	4.652E+0
-1.943E-2	4.639E+0
-1.943E-2	4.645E+0
-1.943E-2	4.671E+0
-1.943E-2	4.668E+0
-2.105E-2	4.662E+0
-1.781E-2	4.681E+0
-1.618E-2	4.649E+0
-1.943E-2	4.662E+0
-1.781E-2	4.688E+0
-1.618E-2	4.701E+0
-2.105E-2	4.694E+0
-1.943E-2	4.691E+0
-2.105E-2	4.714E+0
-1.943E-2	4.671E+0
-1.943E-2	4.645E+0
-1.618E-2	4.671E+0
-1.781E-2	4.704E+0
-1.618E-2	4.710E+0
-1.781E-2	4.681E+0
-1.781E-2	4.668E+0
-1.618E-2	4.675E+0
-1.781E-2	4.665E+0
-1.781E-2	4.639E+0
-1.618E-2	4.629E+0
-1.781E-2	4.671E+0
-1.618E-2	4.671E+0
-1.943E-2	4.675E+0
-1.943E-2	4.675E+0
-1.618E-2	4.678E+0
-1.618E-2	4.678E+0
-1.781E-2	4.707E+0
-1.781E-2	4.707E+0
-1.943E-2	4.655E+0
-1.781E-2	4.655E+0
-1.618E-2	4.655E+0
-2.267E-2	4.649E+0
-1.943E-2	4.684E+0
-1.618E-2	4.684E+0
-1.781E-2	4.662E+0
-1.781E-2	4.697E+0
-2.267E-2	4.739E+0
-1.618E-2	4.726E+0
-2.267E-2	4.619E+0
-1.781E-2	4.584E+0
-1.781E-2	4.590E+0
-1.618E-2	4.668E+0
-1.781E-2	4.704E+0
-2.105E-2	4.684E+0
-1.943E-2	4.645E+0
-1.618E-2	4.678E+0
-1.943E-2	4.649E+0
-1.943E-2	4.623E+0
-1.618E-2	4.662E+0
-1.456E-2	4.658E+0
-2.105E-2	4.694E+0
-1.943E-2	4.704E+0
-1.781E-2	4.704E+0
-1.781E-2	4.710E+0
-2.105E-2	4.681E+0
-1.781E-2	4.649E+0
-1.943E-2	4.629E+0
-1.618E-2	4.642E+0
-1.781E-2	4.632E+0
-2.105E-2	4.658E+0
-2.105E-2	4.681E+0
-1.781E-2	4.707E+0
-2.105E-2	4.697E+0
-1.618E-2	4.675E+0
-1.781E-2	4.671E+0
-1.618E-2	4.671E+0
-2.105E-2	4.639E+0
-2.105E-2	4.671E+0
-1.618E-2	4.736E+0
-1.943E-2	4.746E+0
-1.618E-2	4.717E+0
-1.781E-2	4.704E+0
-1.781E-2	4.701E+0
-1.456E-2	4.704E+0
-1.618E-2	4.684E+0
-1.943E-2	4.671E+0
-1.618E-2	4.688E+0
-1.781E-2	4.675E+0
-1.943E-2	4.691E+0
-1.943E-2	4.707E+0
-1.781E-2	4.665E+0
-1.943E-2	4.665E+0
-1.781E-2	4.671E+0
-1.781E-2	4.697E+0
-1.943E-2	4.694E+0
-1.943E-2	4.697E+0
-1.943E-2	4.665E+0
-1.781E-2	4.619E+0
-1.618E-2	4.655E+0
-1.618E-2	4.704E+0
-1.618E-2	4.691E+0
-1.781E-2	4.655E+0
-1.618E-2	4.662E+0
-1.618E-2	4.658E+0
-1.943E-2	4.652E+0
-2.105E-2	4.649E+0
-1.781E-2	4.658E+0
-1.618E-2	4.649E+0
-1.943E-2	4.636E+0
-2.105E-2	4.645E+0
-1.943E-2	4.658E+0
-1.781E-2	4.675E+0
-1.781E-2	4.704E+0
-2.105E-2	4.668E+0
-1.781E-2	4.645E+0
-1.781E-2	4.645E+0
-2.105E-2	4.671E+0
-2.267E-2	4.723E+0
-1.781E-2	4.704E+0
-1.781E-2	4.652E+0
-1.618E-2	4.655E+0
-1.943E-2	4.639E+0
-1.943E-2	4.632E+0
-1.943E-2	4.642E+0
-1.943E-2	4.632E+0
-2.267E-2	4.665E+0
-1.781E-2	4.691E+0
-1.943E-2	4.684E+0
-2.105E-2	4.668E+0
-1.943E-2	4.662E+0
-2.267E-2	4.688E+0
-1.943E-2	4.743E+0
-1.781E-2	4.697E+0
-2.105E-2	4.629E+0
-1.943E-2	4.629E+0
-1.781E-2	4.649E+0
-1.781E-2	4.652E+0
-2.105E-2	4.675E+0
-2.105E-2	4.684E+0
-1.781E-2	4.710E+0
-1.943E-2	4.684E+0
-1.781E-2	4.671E+0
-1.618E-2	4.684E+0
-1.943E-2	4.668E+0
-2.105E-2	4.662E+0
-1.781E-2	4.668E+0
-2.105E-2	4.726E+0
-2.105E-2	4.720E+0
-1.781E-2	4.701E+0
-2.267E-2	4.681E+0
-1.781E-2	4.652E+0
-2.105E-2	4.691E+0
-1.781E-2	4.704E+0
-1.781E-2	4.684E+0
-1.781E-2	4.710E+0
-1.618E-2	4.730E+0
-1.781E-2	4.704E+0
-1.943E-2	4.668E+0
-1.781E-2	4.655E+0
-1.781E-2	4.662E+0
-2.105E-2	4.665E+0
-1.618E-2	4.665E+0
-1.781E-2	4.655E+0
-2.267E-2	4.636E+0
-1.781E-2	4.671E+0
-1.781E-2	4.671E+0
-1.943E-2	4.632E+0
-1.781E-2	4.623E+0
-1.781E-2	4.623E+0
-1.618E-2	4.639E+0
-1.781E-2	4.668E+0
-1.618E-2	4.668E+0
-1.943E-2	4.629E+0
-1.781E-2	4.642E+0
-1.781E-2	4.697E+0
-1.943E-2	4.697E+0
-1.456E-2	4.665E+0
-1.781E-2	4.649E+0
-1.943E-2	4.645E+0
-1.781E-2	4.645E+0
-1.943E-2	4.658E+0
-1.618E-2	4.668E+0
-1.781E-2	4.678E+0
-1.618E-2	4.733E+0
-1.781E-2	4.720E+0
-1.943E-2	4.678E+0
-1.456E-2	4.701E+0
-1.781E-2	4.678E+0
-1.781E-2	4.613E+0
-1.943E-2	4.593E+0
-1.618E-2	4.623E+0
-1.618E-2	4.658E+0
-1.618E-2	4.704E+0
-1.781E-2	4.697E+0
-2.105E-2	4.649E+0
-1.943E-2	4.626E+0
-2.105E-2	4.652E+0
-1.781E-2	4.678E+0
-1.781E-2	4.701E+0
-1.781E-2	4.668E+0
-1.943E-2	4.658E+0
-1.618E-2	4.694E+0
-1.943E-2	4.762E+0
-1.618E-2	4.749E+0
-1.456E-2	4.710E+0
-1.943E-2	4.684E+0
-1.943E-2	4.675E+0
-1.618E-2	4.645E+0
-1.943E-2	4.616E+0
-1.943E-2	4.649E+0
-1.943E-2	4.681E+0
-1.618E-2	4.691E+0
-2.105E-2	4.697E+0
-1.943E-2	4.665E+0
-1.294E-2	4.678E+0
-1.618E-2	4.668E+0
-1.781E-2	4.616E+0
-1.943E-2	4.616E+0
-1.618E-2	4.623E+0
-1.781E-2	4.623E+0
-1.943E-2	4.655E+0
-1.781E-2	4.636E+0
-1.781E-2	4.655E+0
-1.781E-2	4.704E+0
-1.781E-2	4.681E+0
-1.943E-2	4.655E+0
-1.781E-2	4.662E+0
-1.943E-2	4.717E+0
-1.943E-2	4.736E+0
-1.618E-2	4.701E+0
-1.618E-2	4.655E+0
-1.781E-2	4.649E+0
-1.618E-2	4.652E+0
-1.943E-2	4.701E+0
-1.943E-2	4.684E+0
-1.618E-2	4.655E+0
-1.781E-2	4.652E+0
-1.618E-2	4.642E+0
-1.781E-2	4.645E+0
-1.943E-2	4.658E+0
-1.943E-2	4.639E+0
-1.943E-2	4.671E+0
-1.618E-2	4.697E+0
-1.456E-2	4.688E+0
-1.943E-2	4.636E+0
-1.781E-2	4.623E+0
-1.943E-2	4.655E+0
-1.781E-2	4.691E+0
-2.105E-2	4.704E+0
-1.943E-2	4.642E+0
-1.943E-2	4.623E+0
-1.781E-2	4.606E+0
-1.781E-2	4.593E+0
-2.105E-2	4.639E+0
-1.618E-2	4.684E+0
-1.618E-2	4.665E+0
-1.456E-2	4.649E+0
-1.943E-2	4.632E+0
-1.943E-2	4.619E+0
-2.105E-2	4.652E+0
-1.618E-2	4.701E+0
-1.943E-2	4.694E+0
-1.456E-2	4.707E+0
-1.943E-2	4.710E+0
-1.781E-2	4.691E+0
-1.618E-2	4.707E+0
-1.618E-2	4.684E+0
-1.618E-2	4.675E+0
-1.943E-2	4.675E+0
-1.943E-2	4.645E+0
-1.456E-2	4.678E+0
-1.618E-2	4.743E+0
-2.105E-2	4.726E+0
-1.943E-2	4.678E+0
-1.943E-2	4.675E+0
-1.943E-2	4.649E+0
-1.618E-2	4.623E+0
-1.943E-2	4.639E+0
-1.781E-2	4.675E+0
-1.943E-2	4.694E+0
-1.618E-2	4.691E+0
-1.618E-2	4.649E+0
-1.943E-2	4.613E+0
-1.943E-2	4.626E+0
-1.781E-2	4.610E+0
-1.456E-2	4.632E+0
-1.781E-2	4.678E+0
-1.618E-2	4.658E+0
-1.781E-2	4.632E+0
-1.781E-2	4.668E+0
-2.105E-2	4.662E+0
-2.105E-2	4.652E+0
-1.781E-2	4.694E+0
-1.781E-2	4.733E+0
-1.943E-2	4.726E+0
-1.781E-2	4.681E+0
-1.781E-2	4.678E+0
-1.781E-2	4.701E+0
-2.105E-2	4.720E+0
-1.943E-2	4.688E+0
-1.943E-2	4.694E+0
-2.105E-2	4.720E+0
-1.943E-2	4.704E+0
-1.781E-2	4.671E+0
-2.105E-2	4.593E+0
-1.943E-2	4.626E+0
-1.943E-2	4.688E+0
-1.456E-2	4.710E+0
-1.943E-2	4.671E+0
-1.943E-2	4.665E+0
-1.781E-2	4.652E+0
-1.781E-2	4.645E+0
-1.618E-2	4.684E+0
-1.781E-2	4.681E+0
-1.294E-2	4.642E+0
-1.618E-2	4.649E+0
-1.781E-2	4.649E+0
-1.943E-2	4.671E+0
-2.105E-2	4.694E+0
-1.618E-2	4.714E+0
-1.781E-2	4.717E+0
-1.781E-2	4.697E+0
-1.943E-2	4.691E+0
-1.618E-2	4.668E+0
-1.781E-2	4.642E+0
-1.618E-2	4.684E+0
-1.943E-2	4.694E+0
-1.618E-2	4.665E+0
-1.781E-2	4.652E+0
-2.267E-2	4.704E+0
-1.618E-2	4.736E+0
-1.781E-2	4.694E+0
-1.781E-2	4.684E+0
-1.781E-2	4.688E+0
-2.105E-2	4.668E+0
-1.943E-2	4.655E+0
-1.781E-2	4.639E+0
-1.943E-2	4.652E+0
-1.943E-2	4.688E+0
-1.618E-2	4.701E+0
-1.618E-2	4.681E+0
-2.429E-2	4.684E+0
-1.781E-2	4.675E+0
-1.618E-2	4.645E+0
-1.943E-2	4.665E+0
-1.943E-2	4.688E+0
-1.781E-2	4.720E+0
-1.781E-2	4.639E+0
-1.618E-2	4.600E+0
-1.943E-2	4.593E+0
-1.618E-2	4.593E+0
-1.618E-2	4.593E+0
-1.618E-2	4.642E+0
-2.105E-2	4.662E+0
-2.105E-2	4.649E+0
-1.943E-2	4.642E+0
-1.943E-2	4.645E+0
-2.105E-2	4.658E+0
-1.781E-2	4.691E+0
-1.618E-2	4.704E+0
-2.105E-2	4.688E+0
-1.943E-2	4.632E+0
-1.781E-2	4.629E+0
-1.943E-2	4.629E+0
-1.781E-2	4.681E+0
-1.943E-2	4.714E+0
-1.618E-2	4.658E+0
-2.105E-2	4.619E+0
-1.618E-2	4.597E+0
-2.105E-2	4.649E+0
-1.618E-2	4.671E+0
-1.781E-2	4.694E+0
-1.943E-2	4.649E+0
-1.781E-2	4.626E+0
-1.618E-2	4.632E+0
-1.781E-2	4.632E+0
-1.943E-2	4.613E+0
-2.105E-2	4.632E+0
-1.781E-2	4.632E+0
-1.781E-2	4.632E+0
-1.781E-2	4.613E+0
-1.781E-2	4.645E+0
-1.618E-2	4.678E+0
-1.618E-2	4.662E+0
-1.781E-2	4.668E+0
-1.781E-2	4.671E+0
-1.781E-2	4.720E+0
-2.105E-2	4.678E+0
-2.105E-2	4.671E+0
-1.618E-2	4.649E+0
-1.943E-2	4.652E+0
-1.781E-2	4.662E+0
-1.294E-2	4.645E+0
-2.105E-2	4.645E+0
-1.781E-2	4.652E+0
-1.618E-2	4.636E+0
-1.943E-2	4.626E+0
-1.781E-2	4.649E+0
-1.618E-2	4.694E+0
-1.943E-2	4.736E+0
-1.943E-2	4.701E+0
-1.781E-2	4.658E+0
-1.943E-2	4.655E+0
-1.781E-2	4.714E+0
-1.781E-2	4.697E+0
-1.943E-2	4.671E+0
-1.781E-2	4.691E+0
-1.781E-2	4.691E+0
-1.618E-2	4.684E+0
-1.781E-2	4.691E+0
-2.105E-2	4.675E+0
-1.943E-2	4.678E+0
-1.781E-2	4.662E+0
-1.943E-2	4.649E+0
-1.781E-2	4.681E+0
-1.618E-2	4.678E+0
-1.781E-2	4.636E+0
-1.781E-2	4.613E+0
-1.781E-2	4.645E+0
-1.781E-2	4.665E+0
-1.943E-2	4.678E+0
-1.781E-2	4.632E+0
-1.943E-2	4.649E+0
-1.618E-2	4.717E+0
-1.618E-2	4.730E+0
-1.618E-2	4.733E+0
-2.267E-2	4.697E+0
-1.618E-2	4.610E+0
-1.781E-2	4.603E+0
-1.943E-2	4.678E+0
-1.943E-2	4.704E+0
-1.618E-2	4.668E+0
-1.943E-2	4.600E+0
-1.781E-2	4.600E+0
-1.618E-2	4.652E+0
-1.132E-2	4.701E+0
-1.943E-2	4.710E+0
-2.105E-2	4.714E+0
-1.618E-2	4.701E+0
-1.943E-2	4.704E+0
-1.943E-2	4.655E+0
-2.267E-2	4.645E+0
-1.456E-2	4.678E+0
-1.456E-2	4.649E+0
-1.618E-2	4.652E+0
-1.781E-2	4.658E+0
-1.781E-2	4.668E+0
-1.781E-2	4.655E+0
-1.456E-2	4.629E+0
-1.781E-2	4.636E+0
-1.781E-2	4.662E+0
-1.943E-2	4.694E+0
-2.105E-2	4.691E+0
-1.943E-2	4.665E+0
-1.781E-2	4.662E+0
-1.618E-2	4.616E+0
-1.618E-2	4.642E+0
-1.618E-2	4.688E+0
-2.429E-2	4.645E+0
-1.618E-2	4.642E+0
-1.456E-2	4.626E+0
-2.105E-2	4.603E+0
-1.618E-2	4.597E+0
-1.781E-2	4.613E+0
-1.943E-2	4.603E+0
-1.781E-2	4.603E+0
-1.781E-2	4.636E+0
-1.618E-2	4.675E+0
-1.781E-2	4.710E+0
-2.105E-2	4.694E+0
-1.781E-2	4.691E+0
-1.943E-2	4.658E+0
-1.781E-2	4.665E+0
-2.105E-2	4.684E+0
-2.105E-2	4.671E+0
-1.618E-2	4.671E+0
-1.781E-2	4.675E+0
-1.943E-2	4.668E+0
-1.618E-2	4.671E+0
-1.943E-2	4.688E+0
-1.781E-2	4.736E+0
-1.781E-2	4.723E+0
-1.943E-2	4.639E+0
-1.781E-2	4.649E+0
-2.267E-2	4.684E+0
-1.781E-2	4.688E+0
-1.781E-2	4.671E+0
-1.618E-2	4.655E+0
-1.781E-2	4.636E+0
-1.943E-2	4.649E+0
-1.781E-2	4.684E+0
-1.943E-2	4.675E+0
-1.943E-2	4.658E+0
-1.618E-2	4.675E+0
-1.618E-2	4.675E+0
-1.618E-2	4.642E+0
-1.618E-2	4.658E+0
-1.781E-2	4.665E+0
-1.456E-2	4.684E+0
-1.618E-2	4.717E+0
-2.429E-2	4.710E+0
-1.943E-2	4.668E+0
-1.781E-2	4.658E+0
-1.781E-2	4.665E+0
-1.943E-2	4.678E+0
-2.105E-2	4.678E+0
-1.618E-2	4.655E+0
-1.618E-2	4.697E+0
-1.618E-2	4.749E+0
-2.105E-2	4.717E+0
-1.781E-2	4.671E+0
-1.294E-2	4.678E+0
-1.618E-2	4.678E+0
-1.618E-2	4.662E+0
-1.618E-2	4.645E+0
-1.456E-2	4.658E+0
-2.105E-2	4.675E+0
-2.105E-2	4.662E+0
-1.781E-2	4.619E+0
-1.456E-2	4.652E+0
-2.105E-2	4.671E+0
-1.943E-2	4.662E+0
-1.781E-2	4.649E+0
-1.618E-2	4.613E+0
-1.456E-2	4.645E+0
-1.781E-2	4.662E+0
-1.618E-2	4.613E+0
-1.781E-2	4.636E+0
-1.943E-2	4.678E+0
-1.943E-2	4.720E+0
-1.943E-2	4.707E+0
-1.781E-2	4.668E+0
-1.781E-2	4.629E+0
-1.781E-2	4.639E+0
-1.618E-2	4.675E+0
-1.456E-2	4.675E+0
-1.781E-2	4.632E+0
-2.105E-2	4.645E+0
-1.943E-2	4.684E+0
-1.781E-2	4.691E+0
-1.781E-2	4.668E+0
-1.943E-2	4.649E+0
-1.456E-2	4.678E+0
-1.618E-2	4.697E+0
-2.105E-2	4.720E+0
-2.105E-2	4.691E+0
-1.456E-2	4.649E+0
-1.781E-2	4.688E+0
-1.943E-2	4.681E+0
-1.943E-2	4.662E+0
-1.618E-2	4.616E+0
-1.781E-2	4.600E+0
-1.781E-2	4.603E+0
-1.943E-2	4.632E+0
-1.781E-2	4.671E+0
-1.781E-2	4.684E+0
-1.618E-2	4.688E+0
-1.781E-2	4.691E+0
-1.618E-2	4.691E+0
-1.618E-2	4.678E+0
-1.943E-2	4.688E+0
-1.943E-2	4.681E+0
-1.781E-2	4.697E+0
-1.781E-2	4.704E+0
-1.781E-2	4.704E+0
-1.618E-2	4.733E+0
-1.943E-2	4.681E+0
-1.618E-2	4.629E+0
-1.781E-2	4.616E+0
-1.943E-2	4.610E+0
-1.943E-2	4.606E+0
-1.618E-2	4.600E+0
-1.781E-2	4.623E+0
-2.105E-2	4.658E+0
-1.781E-2	4.665E+0
-1.781E-2	4.658E+0
-1.781E-2	4.662E+0
-1.781E-2	4.642E+0
-1.781E-2	4.652E+0
-1.618E-2	4.639E+0
-1.943E-2	4.626E+0
-2.105E-2	4.649E+0
-1.943E-2	4.658E+0
-1.781E-2	4.639E+0
-1.943E-2	4.675E+0
-1.781E-2	4.691E+0
-1.618E-2	4.697E+0
-1.618E-2	4.717E+0
-1.618E-2	4.675E+0
-1.943E-2	4.704E+0
-1.456E-2	4.746E+0
-1.943E-2	4.675E+0
-1.943E-2	4.645E+0
-1.943E-2	4.675E+0
-1.618E-2	4.720E+0
-1.618E-2	4.739E+0
-1.943E-2	4.701E+0
-1.943E-2	4.688E+0
-1.943E-2	4.704E+0
-1.456E-2	4.694E+0
-1.456E-2	4.671E+0
-1.618E-2	4.639E+0
-2.105E-2	4.671E+0
-1.781E-2	4.668E+0
-1.781E-2	4.623E+0
-1.943E-2	4.642E+0
-1.618E-2	4.649E+0
-1.781E-2	4.665E+0
-1.943E-2	4.701E+0
-1.943E-2	4.668E+0
-1.943E-2	4.645E+0
-1.781E-2	4.649E+0
-1.618E-2	4.684E+0
-2.267E-2	4.665E+0
-1.781E-2	4.629E+0
-1.781E-2	4.613E+0
-1.943E-2	4.616E+0
-1.943E-2	4.642E+0
-1.943E-2	4.678E+0
-1.618E-2	4.688E+0
-2.429E-2	4.678E+0
-2.105E-2	4.668E+0
-1.618E-2	4.639E+0
-1.781E-2	4.678E+0
-1.943E-2	4.678E+0
-1.618E-2	4.701E+0
-1.781E-2	4.681E+0
-1.781E-2	4.697E+0
-1.943E-2	4.720E+0
-2.267E-2	4.701E+0
-1.781E-2	4.671E+0
-1.456E-2	4.675E+0
-1.943E-2	4.678E+0
-1.781E-2	4.694E+0
-1.781E-2	4.681E+0
-1.618E-2	4.649E+0
-1.943E-2	4.645E+0
-1.943E-2	4.639E+0
-1.943E-2	4.665E+0
-1.456E-2	4.701E+0
-1.781E-2	4.668E+0
-1.781E-2	4.652E+0
-1.781E-2	4.671E+0
-1.781E-2	4.720E+0
-1.781E-2	4.694E+0
-2.105E-2	4.688E+0
-1.781E-2	4.697E+0
-1.294E-2	4.675E+0
-1.456E-2	4.655E+0
-1.943E-2	4.678E+0
-1.618E-2	4.688E+0
-1.781E-2	4.697E+0
-1.781E-2	4.694E+0
-1.618E-2	4.671E+0
-1.943E-2	4.645E+0
-1.618E-2	4.704E+0
-1.781E-2	4.694E+0
-1.943E-2	4.694E+0
-1.781E-2	4.688E+0
-1.618E-2	4.675E+0
-1.618E-2	4.684E+0
-1.943E-2	4.671E+0
-1.781E-2	4.691E+0
-1.943E-2	4.704E+0
-1.943E-2	4.681E+0
-1.943E-2	4.665E+0
-1.943E-2	4.668E+0
-2.267E-2	4.600E+0
-1.943E-2	4.593E+0
-1.456E-2	4.642E+0
-1.943E-2	4.629E+0
-2.105E-2	4.639E+0
-1.781E-2	4.639E+0
-1.781E-2	4.639E+0
-1.456E-2	4.684E+0
-2.105E-2	4.714E+0
-1.943E-2	4.675E+0
-1.943E-2	4.642E+0
-1.943E-2	4.652E+0
-1.781E-2	4.645E+0
-1.781E-2	4.658E+0
-1.943E-2	4.671E+0
-1.781E-2	4.665E+0
-1.781E-2	4.636E+0
-1.781E-2	4.626E+0
-1.781E-2	4.668E+0
-1.781E-2	4.684E+0
-1.618E-2	4.652E+0
-1.781E-2	4.668E+0
-1.781E-2	4.691E+0
-1.456E-2	4.639E+0
-1.943E-2	4.662E+0
-1.781E-2	4.671E+0
-1.943E-2	4.668E+0
-1.781E-2	4.688E+0
-1.781E-2	4.681E+0
-1.781E-2	4.701E+0
-1.456E-2	4.701E+0
-1.781E-2	4.697E+0
-1.618E-2	4.668E+0
-1.781E-2	4.645E+0
-1.943E-2	4.606E+0
-1.781E-2	4.610E+0
-1.943E-2	4.616E+0
-1.781E-2	4.649E+0
-2.105E-2	4.671E+0
-1.618E-2	4.665E+0
-1.618E-2	4.671E+0
-1.456E-2	4.701E+0
-1.943E-2	4.655E+0
-1.781E-2	4.619E+0
-1.781E-2	4.668E+0
-1.943E-2	4.665E+0
-1.781E-2	4.629E+0
-1.943E-2	4.697E+0
-1.781E-2	4.723E+0
-1.943E-2	4.665E+0
-1.618E-2	4.668E+0
-1.618E-2	4.684E+0
-1.618E-2	4.691E+0
-1.618E-2	4.697E+0
-1.781E-2	4.649E+0
-1.943E-2	4.671E+0
-1.781E-2	4.668E+0
-1.781E-2	4.629E+0
-1.943E-2	4.629E+0
-1.456E-2	4.649E+0
-1.781E-2	4.684E+0
-1.943E-2	4.681E+0
-2.105E-2	4.629E+0
-1.781E-2	4.652E+0
-1.943E-2	4.704E+0
-1.781E-2	4.694E+0
-1.943E-2	4.688E+0
-1.943E-2	4.665E+0
-1.618E-2	4.655E+0
-1.781E-2	4.701E+0
-1.618E-2	4.688E+0
-1.943E-2	4.626E+0
-1.781E-2	4.619E+0
-1.943E-2	4.655E+0
-1.943E-2	4.675E+0
-1.781E-2	4.665E+0
-1.618E-2	4.649E+0
-1.781E-2	4.671E+0
-1.781E-2	4.671E+0
-1.781E-2	4.639E+0
-1.618E-2	4.597E+0
-1.618E-2	4.629E+0
-1.781E-2	4.652E+0
-1.943E-2	4.668E+0
-1.618E-2	4.671E+0
-1.781E-2	4.613E+0
-1.943E-2	4.587E+0
-1.781E-2	4.623E+0
-1.781E-2	4.684E+0
-2.105E-2	4.662E+0
-1.781E-2	4.626E+0
-1.943E-2	4.639E+0
-1.618E-2	4.675E+0
-1.943E-2	4.678E+0
-2.105E-2	4.691E+0
-1.781E-2	4.684E+0
-1.781E-2	4.681E+0
-1.943E-2	4.704E+0
-1.781E-2	4.678E+0
-1.781E-2	4.668E+0
-1.943E-2	4.697E+0
-1.456E-2	4.694E+0
-1.781E-2	4.678E+0
-1.618E-2	4.704E+0
-1.618E-2	4.681E+0
-1.618E-2	4.662E+0
-1.781E-2	4.678E+0
-1.943E-2	4.688E+0
-1.781E-2	4.678E+0
-1.781E-2	4.642E+0
-1.781E-2	4.662E+0
-1.618E-2	4.649E+0
-1.618E-2	4.587E+0
-1.618E-2	4.561E+0
-1.781E-2	4.616E+0
-1.618E-2	4.681E+0
-1.781E-2	4.662E+0
-1.618E-2	4.675E+0
-1.618E-2	4.691E+0
-1.781E-2	4.697E+0
-1.456E-2	4.645E+0
-1.781E-2	4.642E+0
-1.618E-2	4.694E+0
-1.943E-2	4.668E+0
-1.781E-2	4.626E+0
-1.781E-2	4.681E+0
-1.618E-2	4.743E+0
-1.294E-2	4.694E+0
-1.618E-2	4.639E+0
-2.105E-2	4.632E+0
-1.943E-2	4.665E+0
-1.618E-2	4.694E+0
-1.294E-2	4.662E+0
-1.781E-2	4.610E+0
-1.781E-2	4.629E+0
-1.943E-2	4.626E+0
-1.781E-2	4.619E+0
-1.781E-2	4.649E+0
-1.781E-2	4.655E+0
-1.781E-2	4.655E+0
-1.943E-2	4.668E+0
-1.781E-2	4.665E+0
-1.781E-2	4.697E+0
-1.618E-2	4.694E+0
-1.781E-2	4.662E+0
-1.781E-2	4.668E+0
-1.781E-2	4.678E+0
-1.781E-2	4.652E+0
-1.618E-2	4.678E+0
-1.781E-2	4.665E+0
-1.618E-2	4.649E+0
-1.781E-2	4.616E+0
-1.456E-2	4.629E+0
-1.943E-2	4.671E+0
-1.618E-2	4.671E+0
-1.943E-2	4.665E+0
-1.456E-2	4.684E+0
-1.943E-2	4.697E+0
-1.943E-2	4.697E+0
-1.781E-2	4.675E+0
-1.618E-2	4.610E+0
-1.943E-2	4.632E+0
-2.105E-2	4.665E+0
-1.943E-2	4.632E+0
-1.618E-2	4.616E+0
-1.943E-2	4.626E+0
-1.781E-2	4.636E+0
-1.943E-2	4.681E+0
-1.781E-2	4.671E+0
-2.105E-2	4.636E+0
-1.943E-2	4.642E+0
-1.781E-2	4.671E+0
-1.618E-2	4.704E+0
-1.456E-2	4.710E+0
-1.781E-2	4.710E+0
-1.781E-2	4.723E+0
-1.456E-2	4.723E+0
-1.781E-2	4.688E+0
-1.781E-2	4.668E+0
-2.105E-2	4.671E+0
-1.456E-2	4.704E+0
-1.943E-2	4.707E+0
-1.781E-2	4.714E+0
-1.618E-2	4.710E+0
-1.781E-2	4.697E+0
-1.456E-2	4.649E+0
-1.943E-2	4.649E+0
-1.294E-2	4.675E+0
-1.943E-2	4.678E+0
-1.943E-2	4.684E+0
-1.943E-2	4.684E+0
-1.456E-2	4.684E+0
-2.105E-2	4.688E+0
-1.781E-2	4.694E+0
-1.781E-2	4.684E+0
-1.943E-2	4.662E+0
-1.618E-2	4.671E+0
-1.618E-2	4.662E+0
-1.781E-2	4.629E+0
-1.618E-2	4.577E+0
-1.943E-2	4.581E+0
-1.781E-2	4.642E+0
-1.781E-2	4.658E+0
-1.781E-2	4.652E+0
-1.781E-2	4.662E+0
-1.943E-2	4.658E+0
-1.781E-2	4.658E+0
-1.781E-2	4.681E+0
-1.943E-2	4.645E+0
-1.781E-2	4.629E+0
-1.781E-2	4.645E+0
-1.618E-2	4.671E+0
-1.943E-2	4.694E+0
-1.781E-2	4.697E+0
-1.943E-2	4.710E+0
-2.105E-2	4.701E+0
-1.618E-2	4.681E+0
-1.781E-2	4.684E+0
-1.781E-2	4.658E+0
-1.781E-2	4.639E+0
-1.618E-2	4.652E+0
-1.781E-2	4.649E+0
-1.781E-2	4.665E+0
-2.105E-2	4.665E+0
-1.781E-2	4.632E+0
-1.618E-2	4.606E+0
-1.781E-2	4.639E+0
-1.618E-2	4.668E+0
-1.781E-2	4.655E+0
-1.618E-2	4.645E+0
-1.943E-2	4.655E+0
-1.781E-2	4.697E+0
-1.456E-2	4.704E+0
-1.943E-2	4.688E+0
-1.781E-2	4.688E+0
-2.105E-2	4.707E+0
-1.618E-2	4.691E+0
-1.781E-2	4.649E+0
-1.618E-2	4.610E+0
-1.618E-2	4.671E+0
-1.618E-2	4.704E+0
-1.943E-2	4.668E+0
-1.618E-2	4.642E+0
-1.943E-2	4.668E+0
-1.781E-2	4.684E+0
-1.943E-2	4.655E+0
-1.781E-2	4.619E+0
-1.456E-2	4.671E+0
-1.943E-2	4.688E+0
-1.781E-2	4.678E+0
-1.618E-2	4.723E+0
-2.105E-2	4.701E+0
-1.618E-2	4.636E+0
-1.618E-2	4.675E+0
-1.781E-2	4.658E+0
-1.456E-2	4.632E+0
-1.943E-2	4.649E+0
-1.618E-2	4.645E+0
-1.781E-2	4.645E+0
-1.781E-2	4.681E+0
-1.781E-2	4.691E+0
-1.781E-2	4.642E+0
-1.781E-2	4.616E+0
-1.456E-2	4.645E+0
-1.943E-2	4.658E+0
-1.781E-2	4.639E+0
-1.943E-2	4.623E+0
-1.618E-2	4.645E+0
-2.105E-2	4.652E+0
-1.618E-2	4.636E+0
-1.943E-2	4.623E+0
-1.618E-2	4.652E+0
-1.943E-2	4.623E+0
-1.618E-2	4.632E+0
-1.781E-2	4.668E+0
-1.943E-2	4.662E+0
-1.943E-2	4.688E+0
-1.781E-2	4.691E+0
-1.618E-2	4.632E+0
-1.781E-2	4.587E+0
-1.618E-2	4.642E+0
-1.943E-2	4.652E+0
-2.105E-2	4.652E+0
-1.618E-2	4.662E+0
-1.618E-2	4.645E+0
-1.943E-2	4.655E+0
-1.781E-2	4.632E+0
-1.456E-2	4.619E+0
-1.618E-2	4.691E+0
-1.943E-2	4.723E+0
-1.618E-2	4.697E+0
-1.618E-2	4.697E+0
-1.618E-2	4.694E+0
-1.618E-2	4.652E+0
-1.781E-2	4.655E+0
-1.943E-2	4.668E+0
-1.781E-2	4.665E+0
-1.781E-2	4.671E+0
-1.618E-2	4.655E+0
-1.943E-2	4.668E+0
-1.456E-2	4.639E+0
-1.943E-2	4.632E+0
-1.781E-2	4.678E+0
-1.781E-2	4.697E+0
-1.456E-2	4.684E+0
-1.943E-2	4.691E+0
-1.943E-2	4.691E+0
-1.943E-2	4.658E+0
-1.943E-2	4.649E+0
-1.943E-2	4.642E+0
-1.781E-2	4.642E+0
-1.294E-2	4.655E+0
-1.618E-2	4.662E+0
-1.943E-2	4.675E+0
-1.618E-2	4.688E+0
-1.781E-2	4.691E+0
-1.618E-2	4.678E+0
-1.618E-2	4.675E+0
-2.105E-2	4.668E+0
-1.781E-2	4.662E+0
-1.618E-2	4.619E+0
-1.456E-2	4.619E+0
-1.781E-2	4.587E+0
-1.943E-2	4.684E+0
-1.456E-2	4.717E+0
-1.456E-2	4.665E+0
-1.943E-2	4.636E+0
-1.781E-2	4.652E+0
-1.456E-2	4.662E+0
-2.105E-2	4.688E+0
-1.618E-2	4.714E+0
-1.781E-2	4.681E+0
-1.618E-2	4.668E+0
-1.456E-2	4.701E+0
-1.943E-2	4.684E+0
-1.618E-2	4.688E+0
-1.618E-2	4.655E+0
-1.943E-2	4.629E+0
-1.943E-2	4.629E+0
-1.618E-2	4.610E+0
-1.781E-2	4.590E+0
-1.943E-2	4.606E+0
-1.618E-2	4.649E+0
-1.781E-2	4.684E+0
-1.618E-2	4.684E+0
[truncated: 15,998 more rows]
