# Supplementary material for: Improved ANAP incorporation and VCF analysis reveal details of P2X7 current facilitation and a limited conformational interplay between ATP binding and the intracellular ballast domain
Source: eLife. 2023 Jan 4;12:e82479. doi: 10.7554/eLife.82479 (PMC9859053; doi:10.7554/eLife.82479)
Supplement: Figure 2—figure supplement 1—source data 3. [file elife-82479-fig2-figsupp1-data3.zip › Figure-2_figure-supplement-1_source-data-3/20f22/rec29.csv]

-8.755E-2	6.803E+0
-8.755E-2	6.773E+0
-8.917E-2	6.773E+0
-8.917E-2	6.812E+0
-8.755E-2	6.832E+0
-8.593E-2	6.887E+0
-8.106E-2	6.861E+0
-8.593E-2	6.816E+0
-9.079E-2	6.864E+0
-8.431E-2	6.858E+0
-8.593E-2	6.773E+0
-8.268E-2	6.783E+0
-8.917E-2	6.877E+0
-8.431E-2	6.835E+0
-8.755E-2	6.777E+0
-8.593E-2	6.871E+0
-8.593E-2	6.939E+0
-8.917E-2	6.910E+0
-8.431E-2	6.867E+0
-8.431E-2	6.877E+0
-8.755E-2	6.829E+0
-8.593E-2	6.812E+0
-8.593E-2	6.806E+0
-8.755E-2	6.786E+0
-8.917E-2	6.777E+0
-8.755E-2	6.796E+0
-8.593E-2	6.806E+0
-8.593E-2	6.803E+0
-8.917E-2	6.790E+0
-8.268E-2	6.799E+0
-8.755E-2	6.845E+0
-8.593E-2	6.838E+0
-8.755E-2	6.835E+0
-8.431E-2	6.848E+0
-8.917E-2	6.848E+0
-8.593E-2	6.809E+0
-8.755E-2	6.858E+0
-8.917E-2	6.871E+0
-8.431E-2	6.816E+0
-8.755E-2	6.799E+0
-8.755E-2	6.845E+0
-8.755E-2	6.838E+0
-8.755E-2	6.799E+0
-8.593E-2	6.812E+0
-8.593E-2	6.842E+0
-8.917E-2	6.812E+0
-8.431E-2	6.809E+0
-8.917E-2	6.842E+0
-8.917E-2	6.858E+0
-8.593E-2	6.825E+0
-8.755E-2	6.832E+0
-8.755E-2	6.903E+0
-8.917E-2	6.897E+0
-8.755E-2	6.845E+0
-8.755E-2	6.819E+0
-8.593E-2	6.825E+0
-8.917E-2	6.819E+0
-8.755E-2	6.829E+0
-8.593E-2	6.871E+0
-8.431E-2	6.861E+0
-8.755E-2	6.829E+0
-8.431E-2	6.835E+0
-8.268E-2	6.858E+0
-8.431E-2	6.851E+0
-8.755E-2	6.806E+0
-8.268E-2	6.777E+0
-8.431E-2	6.754E+0
-8.755E-2	6.829E+0
-8.755E-2	6.874E+0
-9.079E-2	6.867E+0
-8.593E-2	6.816E+0
-8.593E-2	6.786E+0
-8.593E-2	6.722E+0
-8.755E-2	6.744E+0
-8.431E-2	6.803E+0
-8.593E-2	6.825E+0
-8.755E-2	6.793E+0
-8.593E-2	6.767E+0
-8.917E-2	6.754E+0
-8.755E-2	6.773E+0
-8.755E-2	6.806E+0
-8.755E-2	6.786E+0
-8.593E-2	6.803E+0
-8.755E-2	6.864E+0
-8.917E-2	6.855E+0
-8.431E-2	6.842E+0
-8.431E-2	6.832E+0
-8.755E-2	6.806E+0
-8.593E-2	6.741E+0
-8.431E-2	6.747E+0
-8.593E-2	6.803E+0
-8.593E-2	6.851E+0
-8.755E-2	6.871E+0
-8.593E-2	6.822E+0
-8.593E-2	6.783E+0
-8.268E-2	6.809E+0
-8.431E-2	6.864E+0
-8.593E-2	6.845E+0
-8.755E-2	6.812E+0
-8.917E-2	6.858E+0
-8.593E-2	6.890E+0
-8.917E-2	6.848E+0
-8.593E-2	6.825E+0
-8.431E-2	6.848E+0
-8.755E-2	6.890E+0
-8.593E-2	6.855E+0
-8.268E-2	6.835E+0
-8.755E-2	6.842E+0
-8.917E-2	6.829E+0
-8.593E-2	6.783E+0
-8.431E-2	6.777E+0
-8.593E-2	6.848E+0
-8.917E-2	6.848E+0
-8.593E-2	6.806E+0
-8.593E-2	6.835E+0
-8.431E-2	6.851E+0
-8.755E-2	6.825E+0
-8.593E-2	6.816E+0
-8.755E-2	6.803E+0
-8.755E-2	6.806E+0
-8.593E-2	6.796E+0
-8.593E-2	6.780E+0
-8.593E-2	6.832E+0
-8.431E-2	6.835E+0
-8.755E-2	6.799E+0
-8.755E-2	6.796E+0
-8.431E-2	6.825E+0
-8.268E-2	6.825E+0
-8.917E-2	6.796E+0
-8.755E-2	6.786E+0
-8.268E-2	6.764E+0
-8.755E-2	6.786E+0
-8.755E-2	6.790E+0
-8.593E-2	6.783E+0
-8.431E-2	6.783E+0
-8.593E-2	6.767E+0
-8.593E-2	6.760E+0
-8.431E-2	6.790E+0
-8.755E-2	6.848E+0
-8.755E-2	6.845E+0
-8.593E-2	6.825E+0
-8.755E-2	6.861E+0
-8.917E-2	6.874E+0
-8.593E-2	6.845E+0
-8.593E-2	6.842E+0
-8.268E-2	6.880E+0
-8.268E-2	6.871E+0
-8.755E-2	6.832E+0
-8.431E-2	6.829E+0
-8.431E-2	6.851E+0
-8.431E-2	6.851E+0
-8.431E-2	6.871E+0
-8.593E-2	6.880E+0
-8.268E-2	6.861E+0
-8.593E-2	6.842E+0
-8.755E-2	6.835E+0
-8.917E-2	6.822E+0
-8.593E-2	6.848E+0
-8.268E-2	6.812E+0
-8.593E-2	6.760E+0
-8.755E-2	6.790E+0
-8.593E-2	6.835E+0
-8.593E-2	6.838E+0
-8.917E-2	6.926E+0
-8.431E-2	6.945E+0
-8.268E-2	6.897E+0
-8.431E-2	6.803E+0
-8.431E-2	6.822E+0
-8.755E-2	6.910E+0
-8.755E-2	6.887E+0
-8.755E-2	6.874E+0
-8.268E-2	6.858E+0
-8.431E-2	6.806E+0
-8.431E-2	6.816E+0
-8.106E-2	6.790E+0
-8.431E-2	6.741E+0
-8.917E-2	6.767E+0
-8.431E-2	6.767E+0
-8.431E-2	6.777E+0
-8.593E-2	6.806E+0
-8.755E-2	6.780E+0
-8.431E-2	6.809E+0
-8.431E-2	6.845E+0
-8.593E-2	6.825E+0
-8.917E-2	6.793E+0
-8.593E-2	6.838E+0
-8.268E-2	6.884E+0
-8.593E-2	6.893E+0
-8.431E-2	6.929E+0
-8.106E-2	6.900E+0
-8.431E-2	6.835E+0
-8.917E-2	6.822E+0
-8.755E-2	6.806E+0
-8.755E-2	6.829E+0
-8.106E-2	6.864E+0
-8.755E-2	6.851E+0
-8.755E-2	6.845E+0
-8.431E-2	6.832E+0
-8.755E-2	6.796E+0
-8.593E-2	6.806E+0
-8.755E-2	6.832E+0
-8.593E-2	6.825E+0
-8.917E-2	6.861E+0
-7.782E-2	6.897E+0
-8.917E-2	6.900E+0
-8.755E-2	6.877E+0
-8.268E-2	6.825E+0
-8.593E-2	6.786E+0
-8.755E-2	6.829E+0
-8.593E-2	6.880E+0
-8.917E-2	6.874E+0
-8.431E-2	6.871E+0
-8.268E-2	6.861E+0
-8.755E-2	6.812E+0
-8.431E-2	6.845E+0
-8.431E-2	6.893E+0
-8.755E-2	6.786E+0
-8.268E-2	6.734E+0
-8.755E-2	6.786E+0
-8.106E-2	6.799E+0
-8.917E-2	6.822E+0
-8.268E-2	6.822E+0
-8.431E-2	6.809E+0
-8.755E-2	6.767E+0
-8.431E-2	6.796E+0
-8.593E-2	6.832E+0
-8.431E-2	6.858E+0
-8.593E-2	6.867E+0
-8.593E-2	6.893E+0
-8.755E-2	6.858E+0
-8.268E-2	6.848E+0
-8.431E-2	6.858E+0
-8.431E-2	6.867E+0
-8.431E-2	6.796E+0
-8.268E-2	6.786E+0
-8.431E-2	6.835E+0
-8.755E-2	6.877E+0
-8.755E-2	6.900E+0
-8.431E-2	6.887E+0
-8.755E-2	6.822E+0
-8.593E-2	6.809E+0
-8.593E-2	6.812E+0
-8.268E-2	6.829E+0
-8.431E-2	6.819E+0
-8.593E-2	6.803E+0
-8.593E-2	6.842E+0
-8.268E-2	6.877E+0
-8.593E-2	6.799E+0
-8.755E-2	6.757E+0
-8.755E-2	6.806E+0
-8.268E-2	6.848E+0
-8.917E-2	6.848E+0
-8.755E-2	6.835E+0
-8.593E-2	6.835E+0
-8.268E-2	6.900E+0
-8.431E-2	6.942E+0
-8.593E-2	6.874E+0
-8.431E-2	6.829E+0
-8.431E-2	6.809E+0
-8.593E-2	6.832E+0
-8.593E-2	6.880E+0
-8.431E-2	6.832E+0
-8.431E-2	6.835E+0
-8.593E-2	6.838E+0
-8.755E-2	6.786E+0
-8.593E-2	6.767E+0
-8.593E-2	6.819E+0
-8.593E-2	6.845E+0
-8.593E-2	6.835E+0
-8.593E-2	6.819E+0
-8.755E-2	6.809E+0
-8.431E-2	6.809E+0
-8.755E-2	6.822E+0
-8.593E-2	6.809E+0
-8.593E-2	6.812E+0
-8.593E-2	6.812E+0
-8.268E-2	6.829E+0
-8.755E-2	6.803E+0
-8.431E-2	6.780E+0
-8.593E-2	6.822E+0
-8.593E-2	6.848E+0
-8.431E-2	6.880E+0
-8.431E-2	6.880E+0
-8.593E-2	6.855E+0
-8.431E-2	6.880E+0
-8.593E-2	6.855E+0
-8.755E-2	6.838E+0
-8.593E-2	6.838E+0
-8.106E-2	6.809E+0
-8.593E-2	6.816E+0
-8.593E-2	6.832E+0
-8.431E-2	6.816E+0
-8.593E-2	6.822E+0
-8.431E-2	6.790E+0
-8.106E-2	6.793E+0
-8.593E-2	6.809E+0
-8.593E-2	6.799E+0
-8.917E-2	6.829E+0
-8.593E-2	6.861E+0
-8.431E-2	6.884E+0
-8.268E-2	6.819E+0
-8.755E-2	6.790E+0
-8.917E-2	6.809E+0
-8.431E-2	6.871E+0
-8.755E-2	6.893E+0
-8.431E-2	6.864E+0
-8.593E-2	6.825E+0
-8.268E-2	6.838E+0
-8.593E-2	6.845E+0
-8.755E-2	6.825E+0
-8.431E-2	6.861E+0
-8.431E-2	6.864E+0
-8.755E-2	6.825E+0
-8.268E-2	6.803E+0
-8.431E-2	6.806E+0
-8.755E-2	6.858E+0
-8.917E-2	6.880E+0
-8.431E-2	6.829E+0
-8.593E-2	6.793E+0
-8.755E-2	6.799E+0
-8.268E-2	6.806E+0
-8.431E-2	6.835E+0
-8.593E-2	6.803E+0
-8.755E-2	6.851E+0
-8.593E-2	6.845E+0
-8.755E-2	6.864E+0
-8.755E-2	6.848E+0
-8.593E-2	6.806E+0
-8.431E-2	6.867E+0
-8.755E-2	6.903E+0
-8.268E-2	6.861E+0
-8.106E-2	6.845E+0
-8.268E-2	6.829E+0
-8.268E-2	6.799E+0
-8.755E-2	6.770E+0
-8.431E-2	6.796E+0
-8.593E-2	6.906E+0
-8.431E-2	6.942E+0
-8.593E-2	6.910E+0
-8.593E-2	6.880E+0
-8.755E-2	6.845E+0
-8.593E-2	6.887E+0
-8.106E-2	6.851E+0
-8.431E-2	6.809E+0
-8.268E-2	6.796E+0
-8.268E-2	6.793E+0
-8.268E-2	6.812E+0
-8.593E-2	6.829E+0
-8.431E-2	6.851E+0
-8.593E-2	6.884E+0
-8.431E-2	6.939E+0
-8.917E-2	6.903E+0
-8.431E-2	6.880E+0
-8.106E-2	6.855E+0
-8.593E-2	6.890E+0
-8.593E-2	6.919E+0
-8.917E-2	6.877E+0
-8.755E-2	6.838E+0
-8.593E-2	6.848E+0
-8.268E-2	6.822E+0
-8.268E-2	6.803E+0
-8.431E-2	6.822E+0
-8.593E-2	6.829E+0
-8.593E-2	6.816E+0
-8.268E-2	6.890E+0
-8.431E-2	6.877E+0
-8.431E-2	6.867E+0
-8.593E-2	6.877E+0
-8.593E-2	6.861E+0
-8.106E-2	6.855E+0
-8.268E-2	6.809E+0
-8.268E-2	6.767E+0
-8.755E-2	6.793E+0
-8.431E-2	6.851E+0
-8.431E-2	6.825E+0
-8.593E-2	6.822E+0
-8.593E-2	6.780E+0
-8.431E-2	6.773E+0
-8.268E-2	6.780E+0
-8.268E-2	6.806E+0
-8.593E-2	6.825E+0
-8.755E-2	6.838E+0
-8.431E-2	6.855E+0
-8.431E-2	6.829E+0
-8.593E-2	6.803E+0
-8.755E-2	6.812E+0
-8.431E-2	6.851E+0
-8.593E-2	6.848E+0
-8.431E-2	6.825E+0
-8.106E-2	6.809E+0
-7.944E-2	6.829E+0
-8.593E-2	6.842E+0
-8.593E-2	6.835E+0
-8.593E-2	6.751E+0
-8.593E-2	6.715E+0
-8.268E-2	6.786E+0
-8.593E-2	6.809E+0
-8.268E-2	6.867E+0
-8.268E-2	6.864E+0
-8.593E-2	6.858E+0
-8.593E-2	6.867E+0
-8.593E-2	6.861E+0
-8.431E-2	6.864E+0
-8.431E-2	6.858E+0
-8.431E-2	6.864E+0
-8.431E-2	6.893E+0
-8.106E-2	6.897E+0
-8.431E-2	6.900E+0
-8.431E-2	6.855E+0
-8.593E-2	6.851E+0
-8.106E-2	6.835E+0
-8.431E-2	6.812E+0
-8.593E-2	6.825E+0
-8.431E-2	6.822E+0
-8.268E-2	6.799E+0
-8.268E-2	6.777E+0
-8.268E-2	6.793E+0
-8.268E-2	6.819E+0
-8.268E-2	6.819E+0
-8.593E-2	6.796E+0
-8.593E-2	6.803E+0
-8.268E-2	6.838E+0
-8.106E-2	6.835E+0
-8.431E-2	6.812E+0
-8.593E-2	6.790E+0
-8.268E-2	6.829E+0
-8.268E-2	6.838E+0
-8.268E-2	6.799E+0
-8.593E-2	6.819E+0
-8.593E-2	6.835E+0
-8.431E-2	6.855E+0
-8.431E-2	6.842E+0
-8.431E-2	6.803E+0
-8.431E-2	6.747E+0
-8.431E-2	6.770E+0
-8.268E-2	6.858E+0
-8.755E-2	6.877E+0
-8.431E-2	6.858E+0
-8.268E-2	6.855E+0
-8.431E-2	6.851E+0
-8.431E-2	6.825E+0
-8.268E-2	6.848E+0
-8.431E-2	6.890E+0
-8.431E-2	6.838E+0
-8.268E-2	6.806E+0
-8.431E-2	6.790E+0
-8.268E-2	6.786E+0
-8.268E-2	6.829E+0
-8.268E-2	6.793E+0
-8.268E-2	6.773E+0
-8.268E-2	6.825E+0
-8.593E-2	6.877E+0
-8.755E-2	6.845E+0
-8.106E-2	6.790E+0
-8.106E-2	6.770E+0
-8.431E-2	6.777E+0
-8.431E-2	6.790E+0
-8.431E-2	6.816E+0
-8.106E-2	6.845E+0
-8.593E-2	6.816E+0
-8.593E-2	6.812E+0
-8.268E-2	6.835E+0
-8.268E-2	6.822E+0
-8.593E-2	6.825E+0
-8.268E-2	6.806E+0
-8.268E-2	6.822E+0
-8.268E-2	6.893E+0
-8.593E-2	6.884E+0
-8.593E-2	6.806E+0
-8.431E-2	6.809E+0
-8.106E-2	6.848E+0
-8.593E-2	6.819E+0
-8.431E-2	6.790E+0
-8.431E-2	6.819E+0
-8.106E-2	6.851E+0
-8.106E-2	6.848E+0
-8.431E-2	6.835E+0
-8.268E-2	6.858E+0
-8.431E-2	6.842E+0
-8.268E-2	6.780E+0
-8.106E-2	6.809E+0
-8.268E-2	6.897E+0
-8.431E-2	6.936E+0
-8.431E-2	6.880E+0
-8.268E-2	6.816E+0
-8.431E-2	6.764E+0
-8.268E-2	6.738E+0
-8.268E-2	6.790E+0
-8.268E-2	6.816E+0
-8.431E-2	6.790E+0
-8.268E-2	6.832E+0
-8.268E-2	6.861E+0
-8.431E-2	6.835E+0
-8.268E-2	6.855E+0
-8.106E-2	6.874E+0
-8.268E-2	6.880E+0
-8.431E-2	6.825E+0
-8.431E-2	6.793E+0
-8.106E-2	6.867E+0
-8.268E-2	6.900E+0
-8.268E-2	6.858E+0
-8.106E-2	6.809E+0
-8.268E-2	6.786E+0
-8.431E-2	6.760E+0
-8.268E-2	6.796E+0
-8.431E-2	6.832E+0
-8.268E-2	6.806E+0
-8.106E-2	6.780E+0
-8.268E-2	6.812E+0
-8.106E-2	6.819E+0
-8.268E-2	6.783E+0
-8.431E-2	6.812E+0
-8.431E-2	6.835E+0
-8.755E-2	6.861E+0
-8.917E-2	6.835E+0
-8.268E-2	6.786E+0
-8.593E-2	6.760E+0
-8.268E-2	6.832E+0
-8.593E-2	6.880E+0
-8.431E-2	6.858E+0
-8.593E-2	6.832E+0
-8.431E-2	6.829E+0
-8.593E-2	6.842E+0
-8.431E-2	6.874E+0
-8.431E-2	6.838E+0
-8.431E-2	6.816E+0
-8.431E-2	6.835E+0
-8.593E-2	6.829E+0
-8.431E-2	6.770E+0
-8.593E-2	6.780E+0
-8.431E-2	6.803E+0
-8.431E-2	6.809E+0
-8.431E-2	6.822E+0
-8.268E-2	6.838E+0
-8.268E-2	6.867E+0
-8.593E-2	6.816E+0
-8.268E-2	6.799E+0
-8.431E-2	6.829E+0
-8.431E-2	6.812E+0
-8.431E-2	6.832E+0
-8.268E-2	6.835E+0
-8.268E-2	6.812E+0
-8.268E-2	6.777E+0
-8.431E-2	6.803E+0
-8.106E-2	6.848E+0
-8.431E-2	6.822E+0
-8.431E-2	6.796E+0
-8.268E-2	6.777E+0
-8.593E-2	6.715E+0
-8.431E-2	6.741E+0
-8.593E-2	6.744E+0
-8.593E-2	6.764E+0
-8.431E-2	6.777E+0
-8.593E-2	6.809E+0
-8.268E-2	6.819E+0
-8.431E-2	6.822E+0
-8.593E-2	6.809E+0
-8.431E-2	6.822E+0
-8.268E-2	6.832E+0
-8.106E-2	6.819E+0
-8.593E-2	6.819E+0
-8.755E-2	6.812E+0
-8.106E-2	6.796E+0
-8.431E-2	6.822E+0
-8.268E-2	6.809E+0
-8.268E-2	6.799E+0
-8.268E-2	6.838E+0
-8.431E-2	6.864E+0
-8.431E-2	6.842E+0
-8.106E-2	6.832E+0
-8.431E-2	6.835E+0
-8.268E-2	6.838E+0
-8.593E-2	6.770E+0
-8.268E-2	6.757E+0
-8.593E-2	6.799E+0
-8.431E-2	6.858E+0
-8.268E-2	6.871E+0
-8.106E-2	6.825E+0
-8.431E-2	6.842E+0
-8.593E-2	6.851E+0
-8.431E-2	6.809E+0
-8.431E-2	6.835E+0
-8.106E-2	6.855E+0
-8.268E-2	6.855E+0
-8.593E-2	6.926E+0
-8.755E-2	6.903E+0
-8.593E-2	6.842E+0
-8.106E-2	6.874E+0
-8.431E-2	6.884E+0
-7.944E-2	6.871E+0
-8.106E-2	6.884E+0
-8.593E-2	6.880E+0
-8.106E-2	6.867E+0
-8.106E-2	6.832E+0
-8.431E-2	6.835E+0
-8.106E-2	6.851E+0
-8.431E-2	6.832E+0
-8.593E-2	6.825E+0
-8.268E-2	6.835E+0
-8.431E-2	6.838E+0
-8.268E-2	6.848E+0
-8.431E-2	6.842E+0
-8.268E-2	6.822E+0
-7.944E-2	6.845E+0
-8.431E-2	6.871E+0
-8.268E-2	6.796E+0
-8.431E-2	6.777E+0
-8.431E-2	6.845E+0
-8.268E-2	6.867E+0
-8.431E-2	6.884E+0
-8.106E-2	6.884E+0
-8.431E-2	6.829E+0
-8.431E-2	6.793E+0
-8.431E-2	6.757E+0
-8.431E-2	6.790E+0
-8.268E-2	6.822E+0
-8.593E-2	6.819E+0
-8.268E-2	6.825E+0
-8.106E-2	6.825E+0
-8.431E-2	6.809E+0
-8.755E-2	6.809E+0
-8.268E-2	6.829E+0
-8.106E-2	6.829E+0
-8.268E-2	6.809E+0
-8.593E-2	6.809E+0
-8.593E-2	6.845E+0
-8.106E-2	6.835E+0
-8.268E-2	6.796E+0
-8.268E-2	6.822E+0
-8.268E-2	6.832E+0
-8.268E-2	6.799E+0
-8.431E-2	6.793E+0
-8.431E-2	6.812E+0
-7.944E-2	6.819E+0
-8.593E-2	6.829E+0
-8.268E-2	6.825E+0
-8.431E-2	6.867E+0
-8.106E-2	6.893E+0
-7.944E-2	6.864E+0
-8.268E-2	6.812E+0
-8.593E-2	6.770E+0
-8.268E-2	6.773E+0
-7.782E-2	6.861E+0
-8.106E-2	6.893E+0
-8.268E-2	6.871E+0
-8.431E-2	6.877E+0
-8.268E-2	6.900E+0
-8.268E-2	6.890E+0
-8.431E-2	6.786E+0
-8.268E-2	6.825E+0
-8.106E-2	6.890E+0
-8.106E-2	6.829E+0
-8.268E-2	6.790E+0
-8.268E-2	6.786E+0
-8.268E-2	6.799E+0
-8.431E-2	6.819E+0
-8.431E-2	6.822E+0
-8.593E-2	6.825E+0
-8.106E-2	6.861E+0
-8.106E-2	6.845E+0
-8.431E-2	6.829E+0
-7.944E-2	6.803E+0
-8.268E-2	6.780E+0
-8.431E-2	6.786E+0
-8.593E-2	6.783E+0
-8.268E-2	6.816E+0
-8.106E-2	6.855E+0
-8.106E-2	6.858E+0
-8.593E-2	6.874E+0
-8.106E-2	6.829E+0
-8.106E-2	6.812E+0
-8.268E-2	6.796E+0
-8.268E-2	6.809E+0
-8.106E-2	6.822E+0
-8.268E-2	6.848E+0
-8.431E-2	6.874E+0
-8.431E-2	6.848E+0
-8.268E-2	6.832E+0
-8.268E-2	6.861E+0
-8.268E-2	6.851E+0
-8.593E-2	6.851E+0
-8.431E-2	6.842E+0
-7.944E-2	6.842E+0
-8.268E-2	6.848E+0
-8.268E-2	6.845E+0
-7.782E-2	6.777E+0
-8.431E-2	6.767E+0
-8.268E-2	6.819E+0
-8.431E-2	6.832E+0
-8.106E-2	6.803E+0
-8.593E-2	6.770E+0
-8.268E-2	6.767E+0
-8.431E-2	6.809E+0
-8.106E-2	6.838E+0
-7.944E-2	6.793E+0
-8.268E-2	6.783E+0
-8.106E-2	6.790E+0
-8.431E-2	6.825E+0
-7.944E-2	6.874E+0
-8.106E-2	6.842E+0
-8.268E-2	6.829E+0
-8.268E-2	6.806E+0
-8.593E-2	6.780E+0
-8.268E-2	6.799E+0
-8.268E-2	6.825E+0
-8.431E-2	6.806E+0
-7.944E-2	6.754E+0
-8.431E-2	6.777E+0
-8.593E-2	6.806E+0
-8.106E-2	6.822E+0
-8.268E-2	6.806E+0
-8.431E-2	6.803E+0
-8.431E-2	6.884E+0
-8.431E-2	6.890E+0
-8.268E-2	6.819E+0
-8.268E-2	6.842E+0
-8.268E-2	6.848E+0
-8.106E-2	6.848E+0
-8.106E-2	6.851E+0
-8.106E-2	6.822E+0
-8.431E-2	6.848E+0
-7.782E-2	6.848E+0
-8.268E-2	6.842E+0
-8.431E-2	6.819E+0
-8.268E-2	6.835E+0
-7.782E-2	6.855E+0
-8.106E-2	6.848E+0
-8.431E-2	6.819E+0
-8.268E-2	6.793E+0
-8.431E-2	6.812E+0
-8.268E-2	6.806E+0
-8.431E-2	6.819E+0
-8.106E-2	6.851E+0
-8.268E-2	6.845E+0
-8.268E-2	6.861E+0
-7.944E-2	6.855E+0
-8.431E-2	6.848E+0
-8.268E-2	6.874E+0
-8.106E-2	6.842E+0
-8.431E-2	6.832E+0
-8.106E-2	6.848E+0
-8.268E-2	6.851E+0
-7.944E-2	6.832E+0
-7.944E-2	6.822E+0
-8.268E-2	6.816E+0
-8.431E-2	6.835E+0
-8.268E-2	6.864E+0
-8.431E-2	6.864E+0
-8.268E-2	6.809E+0
-8.431E-2	6.783E+0
-7.944E-2	6.825E+0
-8.431E-2	6.851E+0
-8.431E-2	6.819E+0
-8.106E-2	6.812E+0
-8.268E-2	6.858E+0
-8.268E-2	6.864E+0
-8.593E-2	6.822E+0
-8.268E-2	6.777E+0
-8.106E-2	6.751E+0
-8.268E-2	6.760E+0
-8.431E-2	6.744E+0
-8.268E-2	6.754E+0
-8.106E-2	6.754E+0
-8.431E-2	6.777E+0
-8.593E-2	6.864E+0
-8.106E-2	6.829E+0
-8.268E-2	6.809E+0
-8.106E-2	6.799E+0
-8.593E-2	6.809E+0
-8.106E-2	6.803E+0
-7.944E-2	6.760E+0
-8.431E-2	6.780E+0
-8.431E-2	6.806E+0
-8.106E-2	6.770E+0
-8.268E-2	6.796E+0
-8.106E-2	6.842E+0
-8.268E-2	6.812E+0
-8.593E-2	6.780E+0
-8.106E-2	6.816E+0
-8.268E-2	6.816E+0
-8.593E-2	6.809E+0
-8.593E-2	6.819E+0
-8.268E-2	6.832E+0
-8.268E-2	6.877E+0
-8.106E-2	6.851E+0
-8.431E-2	6.780E+0
-8.106E-2	6.816E+0
-8.431E-2	6.845E+0
-8.431E-2	6.822E+0
-8.106E-2	6.816E+0
-8.268E-2	6.835E+0
-8.268E-2	6.822E+0
-8.593E-2	6.806E+0
-8.431E-2	6.822E+0
-8.106E-2	6.822E+0
-8.431E-2	6.835E+0
-8.106E-2	6.835E+0
-8.106E-2	6.796E+0
-8.106E-2	6.835E+0
-8.268E-2	6.842E+0
-8.268E-2	6.793E+0
-8.268E-2	6.793E+0
-8.268E-2	6.760E+0
-8.268E-2	6.770E+0
-8.431E-2	6.793E+0
-8.106E-2	6.851E+0
-8.268E-2	6.829E+0
-8.431E-2	6.793E+0
-8.106E-2	6.809E+0
-8.268E-2	6.861E+0
-8.268E-2	6.893E+0
-8.268E-2	6.838E+0
-8.431E-2	6.773E+0
-8.268E-2	6.812E+0
-8.106E-2	6.825E+0
-8.106E-2	6.793E+0
-8.431E-2	6.796E+0
-8.431E-2	6.851E+0
-7.944E-2	6.796E+0
-8.106E-2	6.796E+0
-8.268E-2	6.835E+0
-8.268E-2	6.838E+0
-7.944E-2	6.783E+0
-8.268E-2	6.822E+0
-8.755E-2	6.812E+0
-8.431E-2	6.796E+0
-8.106E-2	6.829E+0
-8.268E-2	6.786E+0
-8.106E-2	6.803E+0
-8.593E-2	6.848E+0
-8.268E-2	6.861E+0
-8.593E-2	6.845E+0
-8.268E-2	6.825E+0
-8.431E-2	6.796E+0
-7.944E-2	6.812E+0
-8.268E-2	6.842E+0
-8.268E-2	6.816E+0
-8.106E-2	6.803E+0
-8.106E-2	6.770E+0
-8.106E-2	6.825E+0
-8.431E-2	6.851E+0
-8.106E-2	6.806E+0
-7.944E-2	6.809E+0
-7.782E-2	6.812E+0
-8.431E-2	6.848E+0
-8.268E-2	6.887E+0
-8.106E-2	6.871E+0
-8.106E-2	6.812E+0
-8.593E-2	6.790E+0
-8.268E-2	6.790E+0
-8.431E-2	6.835E+0
-8.106E-2	6.838E+0
-8.593E-2	6.822E+0
-8.268E-2	6.829E+0
-8.431E-2	6.793E+0
-8.268E-2	6.780E+0
-8.593E-2	6.816E+0
-8.268E-2	6.861E+0
-7.944E-2	6.858E+0
-8.268E-2	6.871E+0
-8.106E-2	6.893E+0
-8.431E-2	6.842E+0
-8.268E-2	6.803E+0
-8.268E-2	6.812E+0
-8.106E-2	6.773E+0
-7.944E-2	6.738E+0
-8.268E-2	6.751E+0
-8.431E-2	6.796E+0
-8.431E-2	6.825E+0
-8.593E-2	6.819E+0
-8.106E-2	6.829E+0
-8.431E-2	6.838E+0
-8.268E-2	6.816E+0
-7.944E-2	6.751E+0
-7.944E-2	6.764E+0
-8.106E-2	6.803E+0
-8.268E-2	6.799E+0
-7.944E-2	6.855E+0
-7.944E-2	6.861E+0
-8.431E-2	6.803E+0
-7.944E-2	6.783E+0
-8.593E-2	6.796E+0
-8.268E-2	6.793E+0
-8.431E-2	6.799E+0
-8.268E-2	6.803E+0
-7.782E-2	6.790E+0
-7.944E-2	6.799E+0
-7.944E-2	6.825E+0
-8.593E-2	6.809E+0
-8.106E-2	6.803E+0
-8.106E-2	6.790E+0
-8.268E-2	6.809E+0
-8.268E-2	6.848E+0
-7.944E-2	6.851E+0
-7.782E-2	6.822E+0
-8.268E-2	6.796E+0
-8.431E-2	6.825E+0
-8.431E-2	6.861E+0
-7.944E-2	6.845E+0
-7.944E-2	6.822E+0
-8.431E-2	6.825E+0
-8.268E-2	6.829E+0
-8.106E-2	6.819E+0
-8.106E-2	6.786E+0
-8.431E-2	6.803E+0
-8.106E-2	6.816E+0
-7.782E-2	6.809E+0
-8.106E-2	6.812E+0
-8.106E-2	6.754E+0
-7.944E-2	6.754E+0
-7.944E-2	6.829E+0
-8.106E-2	6.829E+0
-8.106E-2	6.838E+0
-7.944E-2	6.819E+0
-8.106E-2	6.799E+0
-8.268E-2	6.790E+0
-8.431E-2	6.780E+0
-8.268E-2	6.793E+0
-8.106E-2	6.777E+0
-7.944E-2	6.751E+0
-8.431E-2	6.799E+0
-8.431E-2	6.858E+0
-8.268E-2	6.829E+0
-8.106E-2	6.825E+0
-8.431E-2	6.838E+0
-8.268E-2	6.822E+0
-7.944E-2	6.816E+0
-7.944E-2	6.845E+0
-8.268E-2	6.858E+0
-7.944E-2	6.838E+0
-7.944E-2	6.858E+0
-7.944E-2	6.871E+0
-8.268E-2	6.874E+0
-8.268E-2	6.812E+0
-8.431E-2	6.816E+0
-7.944E-2	6.890E+0
-8.431E-2	6.897E+0
-8.106E-2	6.887E+0
-7.944E-2	6.877E+0
-8.106E-2	6.848E+0
-8.268E-2	6.832E+0
-8.106E-2	6.848E+0
-7.944E-2	6.842E+0
-8.106E-2	6.793E+0
-8.106E-2	6.783E+0
-7.944E-2	6.809E+0
-8.268E-2	6.799E+0
-8.431E-2	6.780E+0
-8.106E-2	6.796E+0
-8.268E-2	6.786E+0
-8.106E-2	6.751E+0
-8.431E-2	6.770E+0
-8.431E-2	6.858E+0
-7.944E-2	6.861E+0
-7.782E-2	6.822E+0
-7.944E-2	6.764E+0
-7.944E-2	6.731E+0
-7.944E-2	6.777E+0
-7.944E-2	6.783E+0
-7.944E-2	6.777E+0
-8.431E-2	6.819E+0
-8.268E-2	6.851E+0
-8.268E-2	6.871E+0
-8.431E-2	6.838E+0
-8.268E-2	6.848E+0
-7.944E-2	6.829E+0
-8.106E-2	6.777E+0
-7.944E-2	6.796E+0
-8.106E-2	6.767E+0
-7.944E-2	6.786E+0
-7.944E-2	6.796E+0
-8.268E-2	6.728E+0
-8.268E-2	6.754E+0
-8.268E-2	6.803E+0
-7.782E-2	6.855E+0
-7.944E-2	6.848E+0
-8.106E-2	6.803E+0
-8.106E-2	6.770E+0
-8.268E-2	6.790E+0
-8.268E-2	6.816E+0
-8.106E-2	6.845E+0
-7.944E-2	6.897E+0
-8.268E-2	6.887E+0
-8.268E-2	6.880E+0
-8.106E-2	6.855E+0
-8.431E-2	6.861E+0
-7.944E-2	6.822E+0
-8.106E-2	6.816E+0
-7.782E-2	6.845E+0
-8.106E-2	6.812E+0
-8.268E-2	6.799E+0
-8.106E-2	6.835E+0
-8.431E-2	6.835E+0
-8.106E-2	6.890E+0
-8.268E-2	6.816E+0
-8.268E-2	6.812E+0
-8.106E-2	6.806E+0
-7.944E-2	6.832E+0
-8.268E-2	6.829E+0
-8.268E-2	6.848E+0
-8.268E-2	6.848E+0
-8.431E-2	6.812E+0
-8.106E-2	6.796E+0
-7.782E-2	6.816E+0
-8.268E-2	6.835E+0
-7.944E-2	6.851E+0
-7.944E-2	6.874E+0
-8.268E-2	6.864E+0
-8.106E-2	6.819E+0
-8.106E-2	6.786E+0
-7.944E-2	6.764E+0
-7.944E-2	6.812E+0
-8.431E-2	6.855E+0
-7.944E-2	6.864E+0
-8.431E-2	6.855E+0
-8.106E-2	6.822E+0
-8.106E-2	6.825E+0
-8.268E-2	6.835E+0
-8.106E-2	6.861E+0
-8.268E-2	6.906E+0
-8.106E-2	6.848E+0
-8.106E-2	6.790E+0
-7.944E-2	6.812E+0
-8.268E-2	6.825E+0
-8.593E-2	6.812E+0
-8.106E-2	6.812E+0
-8.106E-2	6.832E+0
-7.944E-2	6.855E+0
-8.431E-2	6.848E+0
-8.106E-2	6.812E+0
-7.944E-2	6.777E+0
-8.106E-2	6.734E+0
-8.268E-2	6.702E+0
-8.268E-2	6.744E+0
-7.944E-2	6.783E+0
-8.431E-2	6.845E+0
-8.268E-2	6.812E+0
-7.944E-2	6.783E+0
-7.944E-2	6.829E+0
-8.106E-2	6.838E+0
-8.268E-2	6.864E+0
-8.268E-2	6.809E+0
-8.268E-2	6.790E+0
-8.268E-2	6.793E+0
-7.944E-2	6.806E+0
-7.944E-2	6.867E+0
-7.944E-2	6.910E+0
-8.106E-2	6.864E+0
-8.106E-2	6.790E+0
-8.106E-2	6.783E+0
-7.944E-2	6.835E+0
-7.944E-2	6.874E+0
-8.106E-2	6.884E+0
-8.106E-2	6.838E+0
-7.782E-2	6.816E+0
-7.620E-2	6.809E+0
-8.268E-2	6.816E+0
-8.106E-2	6.806E+0
-7.782E-2	6.809E+0
-8.268E-2	6.822E+0
-8.268E-2	6.825E+0
-8.106E-2	6.842E+0
-7.782E-2	6.780E+0
-7.944E-2	6.731E+0
-7.944E-2	6.747E+0
-7.944E-2	6.780E+0
-8.106E-2	6.777E+0
-7.620E-2	6.816E+0
-8.268E-2	6.809E+0
-8.106E-2	6.861E+0
-8.106E-2	6.877E+0
-8.106E-2	6.816E+0
-8.431E-2	6.770E+0
-7.782E-2	6.780E+0
-8.106E-2	6.796E+0
-8.106E-2	6.803E+0
-8.431E-2	6.825E+0
-8.106E-2	6.809E+0
-7.782E-2	6.829E+0
-8.268E-2	6.835E+0
-8.431E-2	6.799E+0
-8.106E-2	6.825E+0
-8.268E-2	6.890E+0
-8.268E-2	6.855E+0
-8.431E-2	6.832E+0
-8.106E-2	6.793E+0
-8.268E-2	6.796E+0
-8.268E-2	6.777E+0
-8.268E-2	6.773E+0
-7.944E-2	6.796E+0
-7.944E-2	6.806E+0
-8.106E-2	6.767E+0
-8.268E-2	6.803E+0
-8.268E-2	6.812E+0
-8.106E-2	6.806E+0
-7.782E-2	6.848E+0
-8.268E-2	6.806E+0
-7.944E-2	6.760E+0
-7.944E-2	6.780E+0
-8.106E-2	6.851E+0
-8.106E-2	6.877E+0
-7.944E-2	6.874E+0
-7.944E-2	6.858E+0
-8.106E-2	6.845E+0
-7.944E-2	6.786E+0
-8.268E-2	6.754E+0
-7.944E-2	6.770E+0
-8.755E-2	6.806E+0
-8.268E-2	6.835E+0
-8.268E-2	6.867E+0
-8.268E-2	6.842E+0
-8.268E-2	6.819E+0
-8.431E-2	6.861E+0
-8.268E-2	6.871E+0
-7.944E-2	6.829E+0
-8.106E-2	6.832E+0
-8.106E-2	6.819E+0
-7.944E-2	6.793E+0
-8.106E-2	6.803E+0
-8.106E-2	6.835E+0
-7.944E-2	6.835E+0
-8.431E-2	6.773E+0
-7.782E-2	6.764E+0
-8.431E-2	6.777E+0
-8.593E-2	6.764E+0
-8.106E-2	6.734E+0
-7.782E-2	6.718E+0
-8.106E-2	6.754E+0
-8.106E-2	6.812E+0
-8.106E-2	6.803E+0
-7.782E-2	6.806E+0
-7.782E-2	6.848E+0
-8.268E-2	6.793E+0
-7.944E-2	6.751E+0
-7.620E-2	6.793E+0
-8.106E-2	6.806E+0
-8.106E-2	6.832E+0
-8.106E-2	6.900E+0
-8.106E-2	6.871E+0
-7.782E-2	6.816E+0
-8.106E-2	6.829E+0
-7.944E-2	6.819E+0
-8.268E-2	6.757E+0
-8.106E-2	6.725E+0
-7.782E-2	6.760E+0
-7.944E-2	6.822E+0
-8.106E-2	6.848E+0
-8.106E-2	6.825E+0
-8.106E-2	6.816E+0
-8.106E-2	6.806E+0
-7.944E-2	6.842E+0
-8.106E-2	6.897E+0
-8.431E-2	6.871E+0
-8.106E-2	6.803E+0
-7.944E-2	6.829E+0
-7.944E-2	6.829E+0
-7.944E-2	6.783E+0
-7.944E-2	6.757E+0
-8.106E-2	6.793E+0
-7.782E-2	6.822E+0
-8.268E-2	6.829E+0
-8.268E-2	6.809E+0
-7.782E-2	6.754E+0
-8.268E-2	6.754E+0
-8.106E-2	6.780E+0
-8.106E-2	6.816E+0
-7.944E-2	6.858E+0
-7.944E-2	6.829E+0
-8.106E-2	6.796E+0
-7.944E-2	6.783E+0
-7.944E-2	6.760E+0
-8.268E-2	6.725E+0
-7.944E-2	6.747E+0
-8.106E-2	6.816E+0
-7.944E-2	6.893E+0
-8.106E-2	6.864E+0
-8.268E-2	6.799E+0
-8.106E-2	6.767E+0
-7.782E-2	6.760E+0
-8.268E-2	6.819E+0
-8.268E-2	6.848E+0
-7.944E-2	6.799E+0
-7.782E-2	6.783E+0
-8.268E-2	6.764E+0
-8.106E-2	6.783E+0
-7.782E-2	6.764E+0
-7.944E-2	6.790E+0
-8.106E-2	6.838E+0
-8.431E-2	6.812E+0
-8.106E-2	6.790E+0
-7.944E-2	6.806E+0
-7.944E-2	6.858E+0
-8.106E-2	6.887E+0
-7.944E-2	6.835E+0
-7.944E-2	6.803E+0
-7.944E-2	6.806E+0
-8.431E-2	6.835E+0
-7.782E-2	6.871E+0
-7.782E-2	6.874E+0
-8.268E-2	6.893E+0
-8.268E-2	6.887E+0
-7.620E-2	6.816E+0
-7.944E-2	6.793E+0
-7.944E-2	6.848E+0
-8.106E-2	6.877E+0
-7.782E-2	6.871E+0
-7.944E-2	6.913E+0
-7.944E-2	6.880E+0
-8.268E-2	6.822E+0
-8.106E-2	6.835E+0
-8.106E-2	6.790E+0
-8.268E-2	6.747E+0
-8.268E-2	6.773E+0
-7.782E-2	6.829E+0
-7.782E-2	6.842E+0
-8.268E-2	6.835E+0
-8.268E-2	6.835E+0
-7.944E-2	6.845E+0
-8.106E-2	6.851E+0
-8.106E-2	6.867E+0
-8.106E-2	6.864E+0
-8.106E-2	6.855E+0
-8.106E-2	6.864E+0
-8.106E-2	6.874E+0
-8.268E-2	6.838E+0
-8.106E-2	6.803E+0
-7.944E-2	6.829E+0
-8.106E-2	6.773E+0
-8.106E-2	6.754E+0
-8.268E-2	6.786E+0
-8.106E-2	6.803E+0
-7.944E-2	6.848E+0
-7.944E-2	6.884E+0
-7.944E-2	6.890E+0
-8.106E-2	6.832E+0
-7.944E-2	6.790E+0
-8.106E-2	6.819E+0
-7.944E-2	6.796E+0
-8.106E-2	6.780E+0
-7.782E-2	6.803E+0
-8.268E-2	6.822E+0
-8.106E-2	6.819E+0
-8.268E-2	6.777E+0
-7.782E-2	6.744E+0
-8.268E-2	6.790E+0
-8.268E-2	6.796E+0
-7.782E-2	6.812E+0
-7.944E-2	6.803E+0
-8.106E-2	6.796E+0
-7.944E-2	6.812E+0
-8.106E-2	6.803E+0
-7.782E-2	6.851E+0
-8.431E-2	6.842E+0
-8.268E-2	6.816E+0
-7.944E-2	6.855E+0
-7.782E-2	6.848E+0
-8.106E-2	6.848E+0
-7.782E-2	6.825E+0
-7.944E-2	6.809E+0
-8.106E-2	6.786E+0
-8.268E-2	6.806E+0
-7.944E-2	6.848E+0
-7.944E-2	6.835E+0
-7.782E-2	6.855E+0
-7.944E-2	6.867E+0
-7.782E-2	6.893E+0
-8.106E-2	6.890E+0
-7.944E-2	6.858E+0
-8.106E-2	6.786E+0
-8.106E-2	6.777E+0
-7.944E-2	6.812E+0
-7.944E-2	6.848E+0
-7.944E-2	6.835E+0
-7.944E-2	6.780E+0
-7.782E-2	6.728E+0
-7.782E-2	6.728E+0
-7.457E-2	6.757E+0
-7.944E-2	6.780E+0
-7.944E-2	6.819E+0
-7.944E-2	6.842E+0
-8.106E-2	6.806E+0
-7.782E-2	6.796E+0
-7.944E-2	6.816E+0
-8.268E-2	6.858E+0
-7.944E-2	6.816E+0
-7.782E-2	6.796E+0
-8.106E-2	6.790E+0
-8.268E-2	6.773E+0
-8.593E-2	6.783E+0
-7.944E-2	6.812E+0
-8.106E-2	6.829E+0
-8.106E-2	6.806E+0
-8.268E-2	6.812E+0
-7.944E-2	6.819E+0
-7.944E-2	6.822E+0
-7.782E-2	6.858E+0
-8.106E-2	6.825E+0
-7.782E-2	6.786E+0
-7.620E-2	6.770E+0
-7.782E-2	6.835E+0
-8.431E-2	6.910E+0
-7.782E-2	6.871E+0
-7.944E-2	6.806E+0
-7.782E-2	6.751E+0
-8.106E-2	6.773E+0
-8.106E-2	6.793E+0
-7.944E-2	6.825E+0
-7.782E-2	6.845E+0
-7.782E-2	6.832E+0
-7.944E-2	6.825E+0
-7.944E-2	6.822E+0
-7.944E-2	6.855E+0
-7.944E-2	6.880E+0
-8.106E-2	6.835E+0
-7.944E-2	6.845E+0
-8.268E-2	6.874E+0
-8.106E-2	6.838E+0
-7.782E-2	6.829E+0
-7.782E-2	6.880E+0
-8.106E-2	6.877E+0
-7.782E-2	6.819E+0
-8.106E-2	6.822E+0
-7.944E-2	6.806E+0
-7.944E-2	6.767E+0
-8.268E-2	6.816E+0
-7.782E-2	6.874E+0
-7.944E-2	6.799E+0
-7.944E-2	6.796E+0
-8.106E-2	6.832E+0
-7.782E-2	6.900E+0
-7.944E-2	6.877E+0
-7.620E-2	6.786E+0
-7.782E-2	6.783E+0
-8.106E-2	6.809E+0
-7.782E-2	6.764E+0
-7.944E-2	6.767E+0
-8.106E-2	6.809E+0
-8.106E-2	6.835E+0
-7.944E-2	6.806E+0
-8.106E-2	6.806E+0
-8.106E-2	6.816E+0
-8.106E-2	6.803E+0
-7.944E-2	6.799E+0
-7.782E-2	6.786E+0
-8.268E-2	6.806E+0
-7.944E-2	6.796E+0
-8.106E-2	6.796E+0
-8.106E-2	6.809E+0
-7.944E-2	6.848E+0
-7.782E-2	6.796E+0
-7.782E-2	6.783E+0
-7.782E-2	6.809E+0
-7.782E-2	6.806E+0
-8.106E-2	6.806E+0
-7.620E-2	6.793E+0
-7.944E-2	6.754E+0
-8.106E-2	6.728E+0
-7.944E-2	6.777E+0
-7.944E-2	6.877E+0
-8.106E-2	6.848E+0
-8.106E-2	6.842E+0
-8.106E-2	6.887E+0
-8.106E-2	6.855E+0
-7.782E-2	6.786E+0
-8.268E-2	6.783E+0
-8.106E-2	6.764E+0
-8.106E-2	6.829E+0
-7.782E-2	6.812E+0
-8.268E-2	6.738E+0
-8.268E-2	6.773E+0
-7.782E-2	6.812E+0
-7.944E-2	6.822E+0
-8.106E-2	6.829E+0
-7.944E-2	6.812E+0
-7.944E-2	6.822E+0
-7.782E-2	6.816E+0
-8.106E-2	6.819E+0
-8.106E-2	6.822E+0
-7.782E-2	6.832E+0
-8.106E-2	6.812E+0
-7.782E-2	6.832E+0
-7.782E-2	6.786E+0
-8.106E-2	6.777E+0
-8.106E-2	6.848E+0
-8.106E-2	6.867E+0
-7.944E-2	6.861E+0
-7.944E-2	6.822E+0
-7.782E-2	6.783E+0
-7.782E-2	6.793E+0
-7.944E-2	6.799E+0
-7.944E-2	6.812E+0
-7.944E-2	6.829E+0
-8.106E-2	6.845E+0
-8.431E-2	6.861E+0
-7.782E-2	6.871E+0
-7.782E-2	6.812E+0
-7.944E-2	6.812E+0
-7.782E-2	6.855E+0
-7.782E-2	6.871E+0
-8.106E-2	6.825E+0
-8.106E-2	6.773E+0
-7.944E-2	6.777E+0
-7.944E-2	6.793E+0
-8.106E-2	6.825E+0
-7.944E-2	6.838E+0
-7.944E-2	6.842E+0
-7.620E-2	6.858E+0
-7.782E-2	6.861E+0
-7.944E-2	6.835E+0
-7.944E-2	6.793E+0
-7.944E-2	6.773E+0
-8.106E-2	6.783E+0
-7.944E-2	6.825E+0
-8.106E-2	6.880E+0
-7.944E-2	6.819E+0
-8.106E-2	6.699E+0
-7.944E-2	6.702E+0
-7.944E-2	6.773E+0
-7.782E-2	6.790E+0
-7.782E-2	6.783E+0
-7.782E-2	6.799E+0
-7.620E-2	6.780E+0
-7.944E-2	6.803E+0
-8.106E-2	6.825E+0
-8.106E-2	6.812E+0
-7.620E-2	6.829E+0
-7.620E-2	6.845E+0
-7.944E-2	6.838E+0
-8.106E-2	6.842E+0
-7.782E-2	6.871E+0
-8.106E-2	6.822E+0
-8.106E-2	6.832E+0
-8.268E-2	6.825E+0
-7.944E-2	6.825E+0
-7.782E-2	6.803E+0
-7.944E-2	6.777E+0
-7.782E-2	6.812E+0
-7.944E-2	6.806E+0
-7.944E-2	6.812E+0
-8.106E-2	6.848E+0
-8.106E-2	6.822E+0
-7.944E-2	6.809E+0
-8.268E-2	6.848E+0
-7.782E-2	6.829E+0
-8.106E-2	6.809E+0
-7.944E-2	6.819E+0
-7.782E-2	6.835E+0
-7.944E-2	6.822E+0
-7.944E-2	6.796E+0
-8.106E-2	6.809E+0
-7.944E-2	6.786E+0
-7.782E-2	6.832E+0
-7.944E-2	6.851E+0
-7.782E-2	6.799E+0
-7.782E-2	6.799E+0
-7.457E-2	6.783E+0
-7.944E-2	6.786E+0
-8.106E-2	6.773E+0
-7.944E-2	6.757E+0
-7.782E-2	6.786E+0
-7.944E-2	6.816E+0
-7.782E-2	6.835E+0
-7.782E-2	6.809E+0
-7.782E-2	6.780E+0
-7.620E-2	6.806E+0
-7.944E-2	6.767E+0
-7.944E-2	6.741E+0
-7.944E-2	6.809E+0
-7.944E-2	6.816E+0
-7.944E-2	6.809E+0
-7.944E-2	6.812E+0
-7.944E-2	6.819E+0
-7.782E-2	6.842E+0
-7.944E-2	6.871E+0
-7.782E-2	6.842E+0
-7.620E-2	6.816E+0
-7.944E-2	6.832E+0
-7.782E-2	6.864E+0
-7.944E-2	6.829E+0
-7.944E-2	6.754E+0
-7.782E-2	6.760E+0
-7.944E-2	6.799E+0
-7.782E-2	6.835E+0
-8.106E-2	6.838E+0
-8.431E-2	6.838E+0
-7.944E-2	6.845E+0
-7.620E-2	6.838E+0
-7.457E-2	6.874E+0
-8.106E-2	6.835E+0
-7.782E-2	6.819E+0
-7.782E-2	6.780E+0
-7.944E-2	6.786E+0
-7.620E-2	6.809E+0
-7.944E-2	6.793E+0
-7.620E-2	6.822E+0
-7.620E-2	6.835E+0
-8.106E-2	6.799E+0
-7.620E-2	6.806E+0
-7.782E-2	6.819E+0
-8.106E-2	6.790E+0
-8.106E-2	6.783E+0
-7.782E-2	6.770E+0
-7.782E-2	6.780E+0
-7.944E-2	6.786E+0
-8.268E-2	6.777E+0
-8.106E-2	6.825E+0
-7.620E-2	6.842E+0
-8.106E-2	6.845E+0
-8.106E-2	6.822E+0
-8.106E-2	6.806E+0
-7.782E-2	6.777E+0
-8.106E-2	6.816E+0
-7.944E-2	6.871E+0
-7.944E-2	6.842E+0
-7.944E-2	6.790E+0
-7.620E-2	6.760E+0
-7.944E-2	6.760E+0
-7.782E-2	6.764E+0
-7.782E-2	6.799E+0
-7.944E-2	6.806E+0
-8.268E-2	6.829E+0
-8.268E-2	6.809E+0
-7.944E-2	6.786E+0
-7.944E-2	6.809E+0
-8.268E-2	6.835E+0
-7.782E-2	6.871E+0
-7.944E-2	6.851E+0
-7.944E-2	6.816E+0
-7.944E-2	6.783E+0
-7.620E-2	6.747E+0
-7.944E-2	6.803E+0
-8.106E-2	6.786E+0
-7.782E-2	6.793E+0
-7.782E-2	6.796E+0
-8.106E-2	6.803E+0
-7.944E-2	6.806E+0
-8.268E-2	6.799E+0
-7.782E-2	6.767E+0
-7.782E-2	6.764E+0
-7.944E-2	6.760E+0
-7.620E-2	6.799E+0
-7.944E-2	6.783E+0
-7.944E-2	6.773E+0
-7.944E-2	6.871E+0
-8.268E-2	6.890E+0
-8.106E-2	6.838E+0
-7.782E-2	6.851E+0
-8.106E-2	6.832E+0
-8.106E-2	6.777E+0
-8.268E-2	6.803E+0
-7.944E-2	6.812E+0
-8.106E-2	6.819E+0
-7.944E-2	6.845E+0
-7.782E-2	6.855E+0
-7.782E-2	6.806E+0
-7.782E-2	6.783E+0
-8.268E-2	6.851E+0
-8.106E-2	6.848E+0
-8.106E-2	6.825E+0
-8.106E-2	6.806E+0
-8.431E-2	6.845E+0
-8.268E-2	6.835E+0
-7.944E-2	6.819E+0
-8.106E-2	6.845E+0
-7.944E-2	6.855E+0
-8.106E-2	6.764E+0
-7.944E-2	6.744E+0
-7.944E-2	6.786E+0
-7.944E-2	6.767E+0
-8.106E-2	6.793E+0
-7.944E-2	6.822E+0
-7.620E-2	6.845E+0
-7.944E-2	6.861E+0
-7.944E-2	6.848E+0
-7.782E-2	6.858E+0
-7.620E-2	6.855E+0
-8.106E-2	6.835E+0
-7.620E-2	6.806E+0
-7.782E-2	6.780E+0
-7.782E-2	6.754E+0
-8.106E-2	6.744E+0
-7.782E-2	6.796E+0
-7.944E-2	6.819E+0
-8.106E-2	6.819E+0
-7.944E-2	6.812E+0
-7.782E-2	6.819E+0
-7.782E-2	6.838E+0
-7.944E-2	6.842E+0
-8.106E-2	6.835E+0
-8.106E-2	6.877E+0
-7.457E-2	6.819E+0
-7.782E-2	6.816E+0
-7.944E-2	6.796E+0
-7.782E-2	6.799E+0
-7.620E-2	6.845E+0
-7.944E-2	6.819E+0
-7.944E-2	6.842E+0
-7.457E-2	6.897E+0
-7.944E-2	6.897E+0
-7.620E-2	6.832E+0
-7.782E-2	6.877E+0
-7.944E-2	6.887E+0
-7.620E-2	6.851E+0
-8.106E-2	6.819E+0
-7.944E-2	6.780E+0
-7.782E-2	6.825E+0
-8.431E-2	6.819E+0
-7.620E-2	6.773E+0
-7.944E-2	6.799E+0
-7.944E-2	6.809E+0
-7.620E-2	6.809E+0
-7.782E-2	6.796E+0
-7.620E-2	6.751E+0
-7.944E-2	6.738E+0
-7.782E-2	6.757E+0
-7.944E-2	6.825E+0
-7.944E-2	6.858E+0
-8.106E-2	6.822E+0
-7.457E-2	6.835E+0
-8.106E-2	6.819E+0
-8.268E-2	6.767E+0
-8.106E-2	6.767E+0
-8.106E-2	6.806E+0
-7.782E-2	6.803E+0
-8.106E-2	6.796E+0
-7.782E-2	6.806E+0
-7.620E-2	6.858E+0
-7.944E-2	6.819E+0
-8.106E-2	6.790E+0
-7.944E-2	6.825E+0
-8.106E-2	6.848E+0
-7.944E-2	6.803E+0
-8.268E-2	6.796E+0
-7.944E-2	6.809E+0
-7.782E-2	6.764E+0
-8.106E-2	6.803E+0
-7.944E-2	6.819E+0
-7.944E-2	6.832E+0
-7.944E-2	6.861E+0
-7.782E-2	6.864E+0
-8.268E-2	6.842E+0
-7.782E-2	6.825E+0
-8.106E-2	6.829E+0
-7.782E-2	6.803E+0
-8.106E-2	6.786E+0
-7.944E-2	6.793E+0
-7.782E-2	6.786E+0
-8.268E-2	6.760E+0
-8.268E-2	6.809E+0
-7.944E-2	6.816E+0
-8.106E-2	6.799E+0
-7.782E-2	6.838E+0
-7.944E-2	6.829E+0
-7.782E-2	6.877E+0
-7.944E-2	6.871E+0
-7.782E-2	6.832E+0
-7.782E-2	6.900E+0
-8.106E-2	6.890E+0
-7.782E-2	6.806E+0
-8.106E-2	6.780E+0
-8.268E-2	6.744E+0
-8.106E-2	6.699E+0
-7.782E-2	6.731E+0
-7.944E-2	6.760E+0
-7.944E-2	6.754E+0
-7.782E-2	6.764E+0
-7.457E-2	6.764E+0
-7.944E-2	6.757E+0
-7.944E-2	6.777E+0
-7.782E-2	6.773E+0
-8.106E-2	6.770E+0
-7.782E-2	6.751E+0
-7.944E-2	6.777E+0
-7.782E-2	6.822E+0
-7.782E-2	6.751E+0
-7.782E-2	6.770E+0
-7.944E-2	6.816E+0
-7.782E-2	6.786E+0
-7.944E-2	6.796E+0
-7.782E-2	6.790E+0
-7.944E-2	6.760E+0
-8.106E-2	6.793E+0
-7.944E-2	6.822E+0
-7.944E-2	6.780E+0
-7.620E-2	6.751E+0
-7.782E-2	6.793E+0
-7.944E-2	6.835E+0
-8.106E-2	6.809E+0
-7.944E-2	6.773E+0
-7.782E-2	6.760E+0
-8.106E-2	6.760E+0
-8.106E-2	6.764E+0
-8.106E-2	6.812E+0
-7.944E-2	6.822E+0
-7.620E-2	6.780E+0
-7.782E-2	6.780E+0
-7.620E-2	6.809E+0
-7.944E-2	6.806E+0
-8.106E-2	6.780E+0
-7.944E-2	6.806E+0
-7.944E-2	6.803E+0
-7.944E-2	6.770E+0
-8.106E-2	6.793E+0
-7.782E-2	6.842E+0
-7.944E-2	6.819E+0
-7.782E-2	6.803E+0
-7.620E-2	6.806E+0
-7.944E-2	6.803E+0
-8.268E-2	6.799E+0
-7.782E-2	6.790E+0
-7.944E-2	6.783E+0
-7.782E-2	6.803E+0
-7.782E-2	6.832E+0
-7.944E-2	6.803E+0
-7.782E-2	6.783E+0
-8.106E-2	6.829E+0
-8.106E-2	6.822E+0
-7.782E-2	6.816E+0
-7.944E-2	6.845E+0
-7.620E-2	6.832E+0
-7.944E-2	6.825E+0
-7.782E-2	6.835E+0
-7.457E-2	6.822E+0
-7.782E-2	6.786E+0
-7.782E-2	6.757E+0
-8.106E-2	6.767E+0
-7.782E-2	6.825E+0
-7.944E-2	6.835E+0
-7.782E-2	6.819E+0
-7.944E-2	6.786E+0
-7.944E-2	6.747E+0
-7.620E-2	6.744E+0
-7.944E-2	6.780E+0
-7.944E-2	6.816E+0
-7.782E-2	6.864E+0
-8.106E-2	6.871E+0
-7.944E-2	6.864E+0
-7.944E-2	6.790E+0
-7.620E-2	6.754E+0
-7.782E-2	6.829E+0
-8.106E-2	6.880E+0
-7.782E-2	6.822E+0
-7.620E-2	6.806E+0
-7.620E-2	6.848E+0
-8.106E-2	6.816E+0
-7.944E-2	6.816E+0
-7.782E-2	6.832E+0
-7.457E-2	6.829E+0
-8.106E-2	6.871E+0
-8.106E-2	6.874E+0
-7.620E-2	6.838E+0
-7.944E-2	6.806E+0
-7.782E-2	6.809E+0
-7.944E-2	6.822E+0
-7.782E-2	6.861E+0
-7.782E-2	6.867E+0
-8.106E-2	6.816E+0
-8.268E-2	6.812E+0
-7.620E-2	6.855E+0
-7.457E-2	6.838E+0
-8.106E-2	6.842E+0
-8.268E-2	6.871E+0
-7.944E-2	6.832E+0
-8.106E-2	6.832E+0
-8.106E-2	6.832E+0
-8.106E-2	6.803E+0
-7.944E-2	6.764E+0
-7.944E-2	6.757E+0
-8.106E-2	6.806E+0
-7.782E-2	6.825E+0
-7.782E-2	6.838E+0
-7.944E-2	6.793E+0
-7.944E-2	6.773E+0
-7.782E-2	6.777E+0
-7.620E-2	6.770E+0
-7.782E-2	6.793E+0
-7.944E-2	6.764E+0
-7.620E-2	6.738E+0
-7.782E-2	6.780E+0
-8.106E-2	6.845E+0
-7.782E-2	6.842E+0
-7.944E-2	6.803E+0
-7.944E-2	6.764E+0
-7.944E-2	6.744E+0
-7.782E-2	6.783E+0
-7.944E-2	6.777E+0
-7.944E-2	6.770E+0
-7.457E-2	6.760E+0
-7.782E-2	6.783E+0
-7.620E-2	6.816E+0
-7.782E-2	6.780E+0
-7.782E-2	6.812E+0
-7.944E-2	6.877E+0
-8.106E-2	6.900E+0
-7.944E-2	6.890E+0
-7.782E-2	6.803E+0
-7.944E-2	6.751E+0
-7.782E-2	6.809E+0
-7.944E-2	6.867E+0
-7.944E-2	6.838E+0
-8.106E-2	6.799E+0
-7.944E-2	6.799E+0
-8.106E-2	6.864E+0
-8.106E-2	6.932E+0
-7.944E-2	6.867E+0
-7.944E-2	6.848E+0
-7.944E-2	6.867E+0
-8.106E-2	6.829E+0
-7.782E-2	6.867E+0
-7.782E-2	6.900E+0
-7.457E-2	6.845E+0
-7.782E-2	6.806E+0
-8.268E-2	6.838E+0
-7.944E-2	6.864E+0
-7.620E-2	6.842E+0
-7.782E-2	6.773E+0
-7.620E-2	6.777E+0
-7.782E-2	6.790E+0
-8.106E-2	6.816E+0
-7.944E-2	6.780E+0
-7.944E-2	6.816E+0
-7.782E-2	6.848E+0
-7.782E-2	6.835E+0
-7.782E-2	6.816E+0
-7.620E-2	6.845E+0
-7.782E-2	6.819E+0
-7.782E-2	6.832E+0
-7.944E-2	6.884E+0
-8.268E-2	6.929E+0
-7.944E-2	6.893E+0
-7.620E-2	6.832E+0
-8.106E-2	6.835E+0
-8.106E-2	6.822E+0
-7.944E-2	6.760E+0
-7.782E-2	6.780E+0
-7.782E-2	6.803E+0
-7.620E-2	6.825E+0
-7.944E-2	6.825E+0
-7.944E-2	6.780E+0
-7.782E-2	6.751E+0
-7.782E-2	6.741E+0
-8.106E-2	6.777E+0
-7.782E-2	6.764E+0
-7.782E-2	6.731E+0
-7.944E-2	6.757E+0
-7.944E-2	6.855E+0
-7.944E-2	6.838E+0
-7.944E-2	6.757E+0
-7.944E-2	6.777E+0
-7.782E-2	6.767E+0
-7.782E-2	6.747E+0
-7.944E-2	6.744E+0
-7.944E-2	6.806E+0
-7.944E-2	6.845E+0
-7.782E-2	6.848E+0
-7.782E-2	6.880E+0
-8.268E-2	6.845E+0
-7.620E-2	6.816E+0
-7.944E-2	6.783E+0
-7.782E-2	6.799E+0
-7.782E-2	6.825E+0
-7.620E-2	6.809E+0
-7.782E-2	6.816E+0
-7.944E-2	6.858E+0
-8.106E-2	6.842E+0
-7.782E-2	6.790E+0
-7.782E-2	6.799E+0
-7.782E-2	6.867E+0
-7.944E-2	6.887E+0
-7.944E-2	6.871E+0
-7.620E-2	6.796E+0
-7.782E-2	6.790E+0
-7.620E-2	6.809E+0
-7.944E-2	6.819E+0
-7.782E-2	6.809E+0
-7.782E-2	6.796E+0
-7.944E-2	6.816E+0
-7.944E-2	6.812E+0
-7.944E-2	6.786E+0
-7.782E-2	6.786E+0
-8.106E-2	6.777E+0
-7.944E-2	6.751E+0
-7.782E-2	6.738E+0
-7.944E-2	6.780E+0
-8.106E-2	6.861E+0
-7.620E-2	6.799E+0
-7.944E-2	6.767E+0
-7.944E-2	6.845E+0
-7.782E-2	6.893E+0
-8.106E-2	6.864E+0
-8.106E-2	6.848E+0
-7.620E-2	6.842E+0
-8.106E-2	6.832E+0
-8.106E-2	6.822E+0
-7.782E-2	6.816E+0
-7.944E-2	6.760E+0
-7.944E-2	6.705E+0
-7.782E-2	6.709E+0
-7.944E-2	6.773E+0
-8.106E-2	6.835E+0
-7.944E-2	6.803E+0
-7.782E-2	6.806E+0
-7.944E-2	6.809E+0
-7.782E-2	6.819E+0
-8.106E-2	6.835E+0
-7.620E-2	6.842E+0
-7.782E-2	6.835E+0
-7.620E-2	6.806E+0
-7.944E-2	6.819E+0
-7.944E-2	6.786E+0
-7.620E-2	6.760E+0
-7.944E-2	6.780E+0
-8.268E-2	6.780E+0
-8.106E-2	6.767E+0
-7.782E-2	6.780E+0
-7.782E-2	6.803E+0
-7.944E-2	6.842E+0
-7.782E-2	6.848E+0
-7.782E-2	6.783E+0
-7.944E-2	6.777E+0
-8.106E-2	6.793E+0
-8.106E-2	6.796E+0
-7.620E-2	6.780E+0
-7.782E-2	6.786E+0
-8.106E-2	6.793E+0
-7.620E-2	6.809E+0
-7.782E-2	6.816E+0
-8.106E-2	6.812E+0
-7.782E-2	6.842E+0
-7.944E-2	6.832E+0
-7.620E-2	6.790E+0
-7.944E-2	6.767E+0
-7.944E-2	6.764E+0
-7.944E-2	6.777E+0
-7.944E-2	6.793E+0
-7.944E-2	6.773E+0
-7.944E-2	6.780E+0
-7.944E-2	6.829E+0
-7.782E-2	6.819E+0
-8.268E-2	6.822E+0
-7.944E-2	6.829E+0
-7.944E-2	6.780E+0
-7.944E-2	6.754E+0
-7.620E-2	6.786E+0
-8.268E-2	6.796E+0
-7.944E-2	6.770E+0
-7.620E-2	6.835E+0
-7.944E-2	6.880E+0
-7.620E-2	6.858E+0
-7.782E-2	6.796E+0
-7.782E-2	6.738E+0
-7.620E-2	6.744E+0
-7.620E-2	6.790E+0
-8.106E-2	6.754E+0
-7.620E-2	6.731E+0
-7.782E-2	6.773E+0
-8.106E-2	6.790E+0
-7.944E-2	6.783E+0
-7.457E-2	6.757E+0
-7.782E-2	6.754E+0
-8.268E-2	6.773E+0
-7.782E-2	6.799E+0
-7.944E-2	6.822E+0
-7.782E-2	6.832E+0
-8.106E-2	6.796E+0
-7.944E-2	6.816E+0
-7.620E-2	6.848E+0
-7.944E-2	6.793E+0
-7.944E-2	6.741E+0
-7.782E-2	6.780E+0
-7.944E-2	6.832E+0
-8.268E-2	6.793E+0
-7.944E-2	6.816E+0
-7.782E-2	6.829E+0
-7.782E-2	6.809E+0
-7.620E-2	6.799E+0
-7.782E-2	6.819E+0
-7.620E-2	6.832E+0
-8.106E-2	6.796E+0
-7.620E-2	6.767E+0
-7.620E-2	6.796E+0
-7.782E-2	6.790E+0
-7.620E-2	6.783E+0
-7.944E-2	6.790E+0
-7.620E-2	6.809E+0
-7.782E-2	6.848E+0
-7.782E-2	6.855E+0
-7.620E-2	6.829E+0
-8.268E-2	6.825E+0
-7.782E-2	6.874E+0
-7.782E-2	6.893E+0
-7.944E-2	6.861E+0
-8.106E-2	6.845E+0
-7.944E-2	6.829E+0
-7.782E-2	6.829E+0
-7.457E-2	6.806E+0
-7.782E-2	6.770E+0
-7.782E-2	6.793E+0
-7.620E-2	6.741E+0
-7.620E-2	6.718E+0
[truncated: 15,998 more rows]
