# Supplementary material for: Improved ANAP incorporation and VCF analysis reveal details of P2X7 current facilitation and a limited conformational interplay between ATP binding and the intracellular ballast domain
Source: eLife. 2023 Jan 4;12:e82479. doi: 10.7554/eLife.82479 (PMC9859053; doi:10.7554/eLife.82479)
Supplement: Figure 2—figure supplement 1—source data 3. [file elife-82479-fig2-figsupp1-data3.zip › Figure-2_figure-supplement-1_source-data-3/20f22/rec30.csv]

-4.862E-2	4.525E+0
-4.214E-2	4.506E+0
-4.051E-2	4.486E+0
-4.376E-2	4.451E+0
-4.214E-2	4.467E+0
-4.214E-2	4.467E+0
-4.051E-2	4.448E+0
-4.214E-2	4.470E+0
-4.376E-2	4.451E+0
-4.051E-2	4.473E+0
-4.376E-2	4.496E+0
-4.376E-2	4.490E+0
-4.214E-2	4.519E+0
-4.214E-2	4.522E+0
-4.214E-2	4.525E+0
-4.214E-2	4.496E+0
-4.376E-2	4.499E+0
-4.538E-2	4.490E+0
-4.376E-2	4.448E+0
-4.376E-2	4.460E+0
-4.376E-2	4.499E+0
-4.700E-2	4.545E+0
-4.051E-2	4.519E+0
-4.214E-2	4.467E+0
-4.214E-2	4.464E+0
-4.376E-2	4.451E+0
-4.376E-2	4.464E+0
-4.214E-2	4.454E+0
-4.376E-2	4.480E+0
-4.214E-2	4.477E+0
-4.214E-2	4.451E+0
-4.051E-2	4.464E+0
-4.214E-2	4.444E+0
-4.538E-2	4.451E+0
-4.051E-2	4.483E+0
-4.376E-2	4.506E+0
-4.376E-2	4.529E+0
-4.214E-2	4.568E+0
-4.214E-2	4.532E+0
-4.214E-2	4.512E+0
-4.214E-2	4.451E+0
-4.214E-2	4.399E+0
-4.214E-2	4.409E+0
-4.376E-2	4.444E+0
-4.376E-2	4.454E+0
-4.376E-2	4.483E+0
-4.214E-2	4.470E+0
-4.214E-2	4.444E+0
-4.376E-2	4.431E+0
-4.376E-2	4.431E+0
-4.214E-2	4.412E+0
-4.051E-2	4.457E+0
-4.376E-2	4.490E+0
-4.214E-2	4.454E+0
-4.376E-2	4.499E+0
-4.214E-2	4.522E+0
-4.538E-2	4.477E+0
-4.376E-2	4.480E+0
-4.051E-2	4.506E+0
-4.214E-2	4.529E+0
-4.538E-2	4.499E+0
-4.051E-2	4.483E+0
-4.051E-2	4.493E+0
-4.214E-2	4.529E+0
-4.376E-2	4.499E+0
-4.376E-2	4.509E+0
-4.214E-2	4.532E+0
-4.214E-2	4.535E+0
-4.538E-2	4.512E+0
-4.214E-2	4.509E+0
-4.538E-2	4.467E+0
-4.214E-2	4.451E+0
-4.376E-2	4.506E+0
-4.376E-2	4.525E+0
-4.214E-2	4.473E+0
-4.051E-2	4.477E+0
-4.214E-2	4.529E+0
-4.214E-2	4.499E+0
-4.214E-2	4.435E+0
-4.214E-2	4.451E+0
-4.376E-2	4.525E+0
-4.051E-2	4.503E+0
-4.214E-2	4.444E+0
-4.376E-2	4.464E+0
-4.051E-2	4.519E+0
-4.376E-2	4.506E+0
-4.051E-2	4.477E+0
-4.214E-2	4.467E+0
-4.700E-2	4.509E+0
-4.051E-2	4.542E+0
-4.051E-2	4.503E+0
-4.538E-2	4.467E+0
-4.376E-2	4.467E+0
-4.376E-2	4.470E+0
-4.538E-2	4.519E+0
-4.214E-2	4.525E+0
-4.538E-2	4.493E+0
-4.214E-2	4.490E+0
-4.214E-2	4.522E+0
-4.051E-2	4.506E+0
-4.051E-2	4.477E+0
-4.376E-2	4.483E+0
-4.051E-2	4.532E+0
-4.214E-2	4.532E+0
-4.700E-2	4.525E+0
-4.214E-2	4.506E+0
-4.051E-2	4.503E+0
-4.376E-2	4.486E+0
-4.051E-2	4.486E+0
-4.214E-2	4.486E+0
-4.051E-2	4.496E+0
-4.376E-2	4.525E+0
-4.051E-2	4.496E+0
-4.214E-2	4.454E+0
-4.214E-2	4.477E+0
-4.051E-2	4.483E+0
-4.214E-2	4.467E+0
-4.376E-2	4.473E+0
-4.051E-2	4.506E+0
-4.376E-2	4.525E+0
-4.214E-2	4.519E+0
-4.538E-2	4.496E+0
-3.889E-2	4.480E+0
-4.214E-2	4.473E+0
-4.051E-2	4.464E+0
-4.538E-2	4.490E+0
-4.051E-2	4.512E+0
-3.889E-2	4.532E+0
-4.051E-2	4.519E+0
-4.051E-2	4.496E+0
-4.051E-2	4.483E+0
-4.051E-2	4.483E+0
-4.376E-2	4.483E+0
-3.889E-2	4.477E+0
-4.214E-2	4.499E+0
-4.538E-2	4.506E+0
-4.700E-2	4.542E+0
-4.538E-2	4.574E+0
-4.214E-2	4.558E+0
-3.727E-2	4.545E+0
-4.376E-2	4.535E+0
-4.376E-2	4.535E+0
-4.376E-2	4.548E+0
-3.889E-2	4.509E+0
-4.214E-2	4.486E+0
-4.051E-2	4.493E+0
-4.214E-2	4.509E+0
-4.376E-2	4.506E+0
-4.051E-2	4.522E+0
-4.376E-2	4.548E+0
-4.051E-2	4.558E+0
-4.051E-2	4.519E+0
-4.538E-2	4.503E+0
-4.376E-2	4.503E+0
-3.889E-2	4.532E+0
-4.376E-2	4.532E+0
-4.051E-2	4.490E+0
-4.538E-2	4.457E+0
-4.214E-2	4.473E+0
-4.376E-2	4.480E+0
-4.376E-2	4.490E+0
-4.214E-2	4.477E+0
-4.051E-2	4.448E+0
-4.376E-2	4.473E+0
-4.538E-2	4.499E+0
-4.051E-2	4.483E+0
-4.051E-2	4.457E+0
-4.214E-2	4.506E+0
-4.376E-2	4.493E+0
-3.889E-2	4.486E+0
-4.376E-2	4.516E+0
-4.214E-2	4.490E+0
-4.051E-2	4.457E+0
-4.214E-2	4.448E+0
-4.051E-2	4.467E+0
-4.538E-2	4.480E+0
-4.376E-2	4.483E+0
-4.214E-2	4.483E+0
-4.214E-2	4.486E+0
-4.214E-2	4.506E+0
-4.214E-2	4.509E+0
-4.376E-2	4.490E+0
-4.051E-2	4.503E+0
-4.214E-2	4.538E+0
-4.214E-2	4.512E+0
-4.376E-2	4.486E+0
-4.214E-2	4.522E+0
-4.051E-2	4.532E+0
-4.376E-2	4.473E+0
-4.214E-2	4.441E+0
-4.214E-2	4.470E+0
-4.214E-2	4.506E+0
-4.214E-2	4.493E+0
-3.727E-2	4.473E+0
-3.889E-2	4.431E+0
-4.214E-2	4.444E+0
-4.214E-2	4.467E+0
-4.214E-2	4.522E+0
-4.214E-2	4.512E+0
-4.051E-2	4.457E+0
-4.376E-2	4.477E+0
-4.376E-2	4.480E+0
-3.889E-2	4.470E+0
-3.889E-2	4.499E+0
-4.376E-2	4.538E+0
-4.051E-2	4.548E+0
-4.214E-2	4.493E+0
-4.214E-2	4.483E+0
-4.376E-2	4.470E+0
-4.214E-2	4.483E+0
-3.889E-2	4.512E+0
-4.376E-2	4.490E+0
-4.214E-2	4.467E+0
-4.376E-2	4.460E+0
-4.051E-2	4.486E+0
-4.051E-2	4.490E+0
-4.376E-2	4.454E+0
-4.051E-2	4.448E+0
-4.051E-2	4.470E+0
-4.051E-2	4.499E+0
-4.051E-2	4.493E+0
-4.051E-2	4.473E+0
-4.051E-2	4.477E+0
-4.051E-2	4.499E+0
-4.214E-2	4.496E+0
-4.214E-2	4.506E+0
-3.889E-2	4.509E+0
-3.889E-2	4.480E+0
-4.538E-2	4.460E+0
-4.051E-2	4.441E+0
-4.051E-2	4.464E+0
-3.889E-2	4.493E+0
-4.376E-2	4.503E+0
-4.214E-2	4.477E+0
-4.051E-2	4.438E+0
-4.214E-2	4.451E+0
-4.214E-2	4.483E+0
-4.214E-2	4.512E+0
-3.889E-2	4.486E+0
-4.051E-2	4.457E+0
-4.051E-2	4.483E+0
-4.214E-2	4.480E+0
-3.889E-2	4.457E+0
-3.889E-2	4.473E+0
-4.051E-2	4.486E+0
-4.214E-2	4.509E+0
-4.051E-2	4.519E+0
-4.214E-2	4.503E+0
-4.051E-2	4.493E+0
-4.051E-2	4.496E+0
-4.051E-2	4.480E+0
-4.214E-2	4.464E+0
-4.051E-2	4.460E+0
-4.051E-2	4.486E+0
-4.700E-2	4.548E+0
-4.214E-2	4.545E+0
-4.214E-2	4.532E+0
-4.051E-2	4.516E+0
-3.727E-2	4.483E+0
-4.051E-2	4.473E+0
-4.214E-2	4.499E+0
-4.376E-2	4.506E+0
-3.889E-2	4.460E+0
-4.051E-2	4.454E+0
-4.538E-2	4.431E+0
-4.376E-2	4.415E+0
-3.889E-2	4.457E+0
-4.051E-2	4.480E+0
-4.376E-2	4.496E+0
-4.214E-2	4.499E+0
-4.051E-2	4.490E+0
-3.889E-2	4.525E+0
-4.051E-2	4.496E+0
-4.214E-2	4.460E+0
-4.214E-2	4.454E+0
-4.214E-2	4.454E+0
-4.376E-2	4.480E+0
-3.889E-2	4.512E+0
-4.051E-2	4.545E+0
-4.376E-2	4.503E+0
-4.214E-2	4.467E+0
-4.214E-2	4.467E+0
-4.051E-2	4.480E+0
-4.051E-2	4.493E+0
-3.889E-2	4.522E+0
-4.051E-2	4.542E+0
-3.889E-2	4.516E+0
-4.214E-2	4.470E+0
-4.376E-2	4.451E+0
-4.051E-2	4.477E+0
-4.051E-2	4.519E+0
-4.214E-2	4.493E+0
-4.051E-2	4.473E+0
-3.727E-2	4.451E+0
-3.889E-2	4.448E+0
-4.376E-2	4.493E+0
-4.051E-2	4.470E+0
-4.376E-2	4.457E+0
-4.051E-2	4.493E+0
-3.889E-2	4.473E+0
-4.214E-2	4.493E+0
-4.214E-2	4.509E+0
-4.214E-2	4.512E+0
-4.214E-2	4.516E+0
-4.051E-2	4.483E+0
-4.214E-2	4.470E+0
-3.889E-2	4.493E+0
-4.214E-2	4.493E+0
-4.376E-2	4.460E+0
-4.376E-2	4.438E+0
-4.214E-2	4.451E+0
-4.376E-2	4.470E+0
-4.051E-2	4.464E+0
-4.051E-2	4.477E+0
-3.889E-2	4.493E+0
-4.214E-2	4.477E+0
-3.889E-2	4.457E+0
-4.051E-2	4.483E+0
-3.889E-2	4.448E+0
-4.214E-2	4.399E+0
-4.051E-2	4.405E+0
-4.376E-2	4.418E+0
-4.214E-2	4.477E+0
-4.214E-2	4.499E+0
-3.889E-2	4.444E+0
-4.214E-2	4.480E+0
-4.051E-2	4.542E+0
-4.051E-2	4.548E+0
-4.700E-2	4.548E+0
-3.889E-2	4.525E+0
-3.889E-2	4.503E+0
-4.051E-2	4.512E+0
-4.376E-2	4.555E+0
-4.214E-2	4.568E+0
-4.214E-2	4.506E+0
-4.376E-2	4.499E+0
-4.214E-2	4.509E+0
-4.214E-2	4.519E+0
-3.889E-2	4.522E+0
-4.051E-2	4.493E+0
-4.051E-2	4.493E+0
-4.538E-2	4.529E+0
-4.214E-2	4.503E+0
-4.214E-2	4.486E+0
-4.051E-2	4.499E+0
-3.889E-2	4.532E+0
-4.214E-2	4.535E+0
-3.889E-2	4.473E+0
-4.376E-2	4.457E+0
-4.214E-2	4.460E+0
-4.376E-2	4.486E+0
-4.538E-2	4.525E+0
-4.051E-2	4.535E+0
-3.889E-2	4.470E+0
-3.889E-2	4.454E+0
-3.727E-2	4.454E+0
-4.214E-2	4.493E+0
-4.051E-2	4.548E+0
-3.889E-2	4.496E+0
-3.889E-2	4.512E+0
-3.889E-2	4.542E+0
-4.214E-2	4.529E+0
-4.214E-2	4.512E+0
-4.214E-2	4.499E+0
-4.051E-2	4.467E+0
-4.214E-2	4.470E+0
-4.214E-2	4.499E+0
-3.889E-2	4.493E+0
-4.051E-2	4.490E+0
-3.565E-2	4.483E+0
-4.051E-2	4.460E+0
-4.051E-2	4.460E+0
-4.051E-2	4.477E+0
-4.051E-2	4.477E+0
-4.214E-2	4.431E+0
-3.889E-2	4.409E+0
-4.376E-2	4.454E+0
-3.727E-2	4.490E+0
-4.051E-2	4.503E+0
-3.889E-2	4.509E+0
-4.051E-2	4.493E+0
-3.889E-2	4.522E+0
-4.051E-2	4.519E+0
-3.889E-2	4.460E+0
-4.214E-2	4.467E+0
-4.214E-2	4.483E+0
-4.214E-2	4.493E+0
-4.051E-2	4.457E+0
-4.214E-2	4.412E+0
-4.051E-2	4.444E+0
-3.889E-2	4.506E+0
-4.051E-2	4.532E+0
-4.214E-2	4.496E+0
-4.214E-2	4.480E+0
-3.727E-2	4.519E+0
-3.889E-2	4.532E+0
-4.051E-2	4.480E+0
-4.051E-2	4.448E+0
-4.051E-2	4.483E+0
-3.889E-2	4.451E+0
-4.214E-2	4.480E+0
-4.051E-2	4.483E+0
-3.889E-2	4.477E+0
-4.051E-2	4.506E+0
-4.051E-2	4.561E+0
-3.889E-2	4.542E+0
-4.051E-2	4.493E+0
-4.051E-2	4.470E+0
-4.051E-2	4.448E+0
-4.051E-2	4.418E+0
-4.051E-2	4.412E+0
-4.214E-2	4.454E+0
-4.051E-2	4.522E+0
-3.727E-2	4.506E+0
-3.727E-2	4.496E+0
-4.214E-2	4.503E+0
-4.051E-2	4.499E+0
-4.051E-2	4.522E+0
-4.051E-2	4.499E+0
-4.376E-2	4.480E+0
-4.051E-2	4.477E+0
-4.214E-2	4.486E+0
-4.051E-2	4.503E+0
-4.214E-2	4.467E+0
-3.889E-2	4.441E+0
-4.214E-2	4.451E+0
-4.214E-2	4.496E+0
-4.214E-2	4.457E+0
-4.214E-2	4.441E+0
-4.214E-2	4.457E+0
-4.051E-2	4.464E+0
-3.889E-2	4.444E+0
-4.538E-2	4.438E+0
-4.051E-2	4.457E+0
-4.214E-2	4.493E+0
-4.376E-2	4.522E+0
-4.051E-2	4.548E+0
-3.727E-2	4.525E+0
-3.727E-2	4.525E+0
-4.051E-2	4.519E+0
-4.214E-2	4.467E+0
-4.051E-2	4.467E+0
-4.214E-2	4.490E+0
-3.889E-2	4.444E+0
-4.051E-2	4.451E+0
-4.051E-2	4.477E+0
-4.214E-2	4.493E+0
-4.214E-2	4.467E+0
-4.376E-2	4.460E+0
-3.889E-2	4.470E+0
-4.051E-2	4.493E+0
-3.889E-2	4.506E+0
-4.051E-2	4.512E+0
-3.889E-2	4.529E+0
-3.727E-2	4.522E+0
-3.889E-2	4.473E+0
-4.214E-2	4.467E+0
-4.051E-2	4.451E+0
-4.051E-2	4.473E+0
-4.214E-2	4.460E+0
-4.538E-2	4.448E+0
-4.376E-2	4.457E+0
-4.051E-2	4.493E+0
-4.214E-2	4.460E+0
-4.214E-2	4.435E+0
-3.889E-2	4.470E+0
-3.889E-2	4.486E+0
-4.051E-2	4.486E+0
-3.889E-2	4.490E+0
-4.376E-2	4.529E+0
-4.051E-2	4.548E+0
-4.051E-2	4.532E+0
-4.214E-2	4.509E+0
-3.889E-2	4.529E+0
-4.051E-2	4.532E+0
-3.727E-2	4.525E+0
-4.051E-2	4.509E+0
-3.889E-2	4.490E+0
-4.051E-2	4.542E+0
-4.376E-2	4.551E+0
-4.376E-2	4.496E+0
-4.214E-2	4.483E+0
-3.889E-2	4.506E+0
-4.051E-2	4.529E+0
-4.214E-2	4.509E+0
-4.214E-2	4.480E+0
-4.214E-2	4.473E+0
-3.889E-2	4.473E+0
-4.051E-2	4.470E+0
-3.889E-2	4.490E+0
-3.727E-2	4.551E+0
-4.051E-2	4.516E+0
-4.376E-2	4.457E+0
-3.727E-2	4.493E+0
-3.727E-2	4.483E+0
-3.727E-2	4.490E+0
-4.214E-2	4.538E+0
-3.889E-2	4.558E+0
-3.727E-2	4.529E+0
-3.889E-2	4.529E+0
-4.051E-2	4.506E+0
-4.051E-2	4.477E+0
-4.376E-2	4.470E+0
-4.051E-2	4.493E+0
-3.889E-2	4.522E+0
-3.889E-2	4.503E+0
-3.889E-2	4.509E+0
-3.727E-2	4.477E+0
-3.727E-2	4.425E+0
-3.889E-2	4.441E+0
-3.727E-2	4.454E+0
-3.889E-2	4.493E+0
-4.214E-2	4.499E+0
-3.727E-2	4.480E+0
-4.051E-2	4.480E+0
-3.727E-2	4.516E+0
-4.051E-2	4.493E+0
-4.051E-2	4.506E+0
-4.214E-2	4.529E+0
-4.214E-2	4.509E+0
-4.214E-2	4.506E+0
-4.214E-2	4.473E+0
-3.727E-2	4.473E+0
-3.727E-2	4.496E+0
-4.051E-2	4.490E+0
-3.889E-2	4.496E+0
-3.727E-2	4.519E+0
-4.051E-2	4.506E+0
-4.214E-2	4.473E+0
-3.727E-2	4.470E+0
-3.565E-2	4.506E+0
-3.889E-2	4.486E+0
-4.214E-2	4.480E+0
-4.214E-2	4.467E+0
-3.889E-2	4.448E+0
-3.889E-2	4.483E+0
-3.889E-2	4.503E+0
-4.051E-2	4.467E+0
-3.889E-2	4.483E+0
-4.051E-2	4.558E+0
-4.214E-2	4.548E+0
-4.214E-2	4.529E+0
-3.727E-2	4.496E+0
-4.214E-2	4.480E+0
-3.889E-2	4.460E+0
-3.889E-2	4.470E+0
-3.889E-2	4.480E+0
-3.889E-2	4.454E+0
-4.051E-2	4.451E+0
-3.889E-2	4.454E+0
-4.051E-2	4.431E+0
-3.889E-2	4.428E+0
-4.214E-2	4.441E+0
-3.889E-2	4.473E+0
-3.727E-2	4.480E+0
-3.727E-2	4.438E+0
-4.214E-2	4.448E+0
-3.727E-2	4.496E+0
-3.889E-2	4.506E+0
-4.051E-2	4.503E+0
-3.889E-2	4.464E+0
-3.889E-2	4.486E+0
-3.889E-2	4.571E+0
-4.051E-2	4.577E+0
-4.214E-2	4.545E+0
-4.051E-2	4.519E+0
-3.727E-2	4.542E+0
-3.889E-2	4.503E+0
-4.376E-2	4.480E+0
-4.051E-2	4.490E+0
-4.051E-2	4.503E+0
-3.889E-2	4.480E+0
-3.727E-2	4.486E+0
-3.889E-2	4.503E+0
-3.889E-2	4.477E+0
-4.051E-2	4.422E+0
-3.889E-2	4.431E+0
-4.051E-2	4.480E+0
-3.889E-2	4.496E+0
-4.051E-2	4.522E+0
-4.051E-2	4.483E+0
-3.727E-2	4.460E+0
-3.727E-2	4.499E+0
-4.051E-2	4.470E+0
-3.889E-2	4.451E+0
-3.889E-2	4.460E+0
-3.727E-2	4.486E+0
-3.727E-2	4.516E+0
-4.051E-2	4.558E+0
-4.051E-2	4.555E+0
-3.889E-2	4.493E+0
-4.051E-2	4.470E+0
-4.051E-2	4.473E+0
-3.727E-2	4.509E+0
-3.889E-2	4.470E+0
-4.214E-2	4.448E+0
-4.214E-2	4.483E+0
-3.889E-2	4.457E+0
-3.889E-2	4.464E+0
-4.051E-2	4.486E+0
-3.727E-2	4.490E+0
-3.889E-2	4.499E+0
-4.051E-2	4.496E+0
-3.565E-2	4.493E+0
-4.051E-2	4.467E+0
-3.889E-2	4.470E+0
-3.403E-2	4.460E+0
-3.889E-2	4.448E+0
-3.889E-2	4.441E+0
-4.214E-2	4.425E+0
-3.565E-2	4.438E+0
-3.727E-2	4.499E+0
-3.889E-2	4.509E+0
-3.727E-2	4.470E+0
-3.889E-2	4.496E+0
-3.889E-2	4.480E+0
-3.889E-2	4.448E+0
-3.889E-2	4.460E+0
-4.051E-2	4.480E+0
-4.214E-2	4.480E+0
-4.051E-2	4.480E+0
-3.889E-2	4.457E+0
-4.051E-2	4.483E+0
-4.051E-2	4.506E+0
-3.889E-2	4.512E+0
-4.051E-2	4.542E+0
-3.727E-2	4.581E+0
-4.051E-2	4.551E+0
-3.889E-2	4.496E+0
-3.565E-2	4.473E+0
-4.214E-2	4.486E+0
-3.727E-2	4.467E+0
-4.214E-2	4.473E+0
-3.889E-2	4.483E+0
-3.889E-2	4.441E+0
-3.889E-2	4.444E+0
-4.051E-2	4.467E+0
-3.565E-2	4.486E+0
-3.889E-2	4.473E+0
-3.727E-2	4.477E+0
-4.376E-2	4.480E+0
-3.889E-2	4.470E+0
-3.565E-2	4.464E+0
-3.889E-2	4.473E+0
-3.727E-2	4.499E+0
-3.240E-2	4.506E+0
-4.214E-2	4.496E+0
-4.214E-2	4.470E+0
-3.565E-2	4.444E+0
-4.051E-2	4.467E+0
-3.889E-2	4.499E+0
-3.727E-2	4.483E+0
-3.727E-2	4.435E+0
-3.889E-2	4.451E+0
-4.051E-2	4.522E+0
-3.727E-2	4.519E+0
-4.538E-2	4.490E+0
-3.727E-2	4.506E+0
-3.240E-2	4.496E+0
-3.727E-2	4.477E+0
-3.727E-2	4.470E+0
-3.727E-2	4.490E+0
-3.889E-2	4.490E+0
-3.565E-2	4.503E+0
-3.727E-2	4.499E+0
-3.889E-2	4.454E+0
-3.889E-2	4.483E+0
-3.889E-2	4.496E+0
-4.376E-2	4.483E+0
-3.889E-2	4.519E+0
-4.051E-2	4.499E+0
-3.565E-2	4.448E+0
-4.051E-2	4.444E+0
-3.889E-2	4.454E+0
-3.727E-2	4.464E+0
-3.727E-2	4.467E+0
-4.051E-2	4.473E+0
-3.727E-2	4.460E+0
-4.214E-2	4.448E+0
-3.889E-2	4.467E+0
-4.214E-2	4.493E+0
-3.727E-2	4.486E+0
-3.403E-2	4.480E+0
-3.889E-2	4.473E+0
-3.727E-2	4.448E+0
-3.727E-2	4.457E+0
-3.565E-2	4.448E+0
-3.727E-2	4.483E+0
-4.538E-2	4.555E+0
-3.889E-2	4.542E+0
-3.727E-2	4.499E+0
-3.727E-2	4.486E+0
-4.051E-2	4.493E+0
-4.051E-2	4.529E+0
-3.727E-2	4.529E+0
-3.565E-2	4.503E+0
-3.889E-2	4.516E+0
-4.214E-2	4.522E+0
-3.565E-2	4.483E+0
-4.051E-2	4.464E+0
-3.727E-2	4.467E+0
-3.565E-2	4.512E+0
-4.051E-2	4.529E+0
-4.051E-2	4.509E+0
-4.051E-2	4.499E+0
-3.889E-2	4.486E+0
-3.727E-2	4.529E+0
-3.727E-2	4.548E+0
-3.889E-2	4.496E+0
-3.727E-2	4.441E+0
-3.727E-2	4.451E+0
-3.565E-2	4.483E+0
-3.889E-2	4.493E+0
-4.051E-2	4.483E+0
-3.889E-2	4.467E+0
-4.051E-2	4.448E+0
-4.051E-2	4.470E+0
-3.889E-2	4.477E+0
-3.889E-2	4.477E+0
-3.889E-2	4.470E+0
-3.889E-2	4.448E+0
-3.727E-2	4.438E+0
-3.727E-2	4.467E+0
-3.889E-2	4.516E+0
-3.889E-2	4.522E+0
-4.051E-2	4.503E+0
-3.727E-2	4.454E+0
-4.214E-2	4.473E+0
-3.889E-2	4.499E+0
-3.889E-2	4.477E+0
-4.051E-2	4.422E+0
-3.889E-2	4.431E+0
-3.727E-2	4.493E+0
-3.889E-2	4.460E+0
-3.889E-2	4.428E+0
-3.727E-2	4.460E+0
-4.051E-2	4.509E+0
-3.727E-2	4.490E+0
-3.727E-2	4.470E+0
-3.889E-2	4.512E+0
-3.889E-2	4.529E+0
-4.051E-2	4.499E+0
-3.727E-2	4.464E+0
-3.889E-2	4.483E+0
-4.214E-2	4.519E+0
-3.727E-2	4.509E+0
-4.051E-2	4.519E+0
-3.727E-2	4.503E+0
-4.051E-2	4.516E+0
-3.889E-2	4.509E+0
-3.727E-2	4.467E+0
-4.051E-2	4.448E+0
-4.214E-2	4.496E+0
-4.051E-2	4.548E+0
-3.889E-2	4.522E+0
-3.727E-2	4.506E+0
-4.051E-2	4.444E+0
-4.214E-2	4.441E+0
-3.889E-2	4.490E+0
-3.889E-2	4.519E+0
-4.051E-2	4.454E+0
-4.051E-2	4.441E+0
-3.727E-2	4.444E+0
-3.889E-2	4.454E+0
-4.051E-2	4.483E+0
-4.051E-2	4.486E+0
-3.889E-2	4.464E+0
-3.889E-2	4.431E+0
-3.565E-2	4.438E+0
-3.727E-2	4.441E+0
-3.727E-2	4.490E+0
-3.403E-2	4.564E+0
-4.051E-2	4.584E+0
-3.565E-2	4.496E+0
-3.727E-2	4.454E+0
-3.889E-2	4.516E+0
-3.727E-2	4.516E+0
-3.727E-2	4.448E+0
-4.051E-2	4.503E+0
-3.727E-2	4.545E+0
-3.889E-2	4.454E+0
-3.889E-2	4.441E+0
-3.727E-2	4.486E+0
-3.727E-2	4.522E+0
-4.051E-2	4.512E+0
-3.889E-2	4.435E+0
-3.889E-2	4.431E+0
-4.214E-2	4.435E+0
-3.889E-2	4.464E+0
-3.727E-2	4.483E+0
-3.889E-2	4.470E+0
-4.051E-2	4.477E+0
-3.565E-2	4.516E+0
-3.889E-2	4.483E+0
-3.565E-2	4.457E+0
-3.889E-2	4.457E+0
-3.727E-2	4.477E+0
-3.889E-2	4.470E+0
-3.889E-2	4.506E+0
-3.727E-2	4.509E+0
-3.889E-2	4.457E+0
-4.051E-2	4.480E+0
-3.727E-2	4.532E+0
-3.727E-2	4.532E+0
-3.889E-2	4.532E+0
-3.727E-2	4.516E+0
-3.727E-2	4.483E+0
-3.889E-2	4.473E+0
-3.727E-2	4.470E+0
-3.889E-2	4.470E+0
-3.727E-2	4.438E+0
-4.051E-2	4.435E+0
-4.051E-2	4.477E+0
-3.727E-2	4.477E+0
-3.727E-2	4.496E+0
-3.727E-2	4.451E+0
-3.889E-2	4.477E+0
-3.889E-2	4.470E+0
-3.727E-2	4.477E+0
-3.727E-2	4.473E+0
-3.889E-2	4.506E+0
-4.051E-2	4.512E+0
-3.889E-2	4.496E+0
-3.889E-2	4.486E+0
-4.051E-2	4.454E+0
-3.889E-2	4.448E+0
-3.727E-2	4.490E+0
-3.565E-2	4.512E+0
-3.727E-2	4.509E+0
-4.051E-2	4.490E+0
-3.565E-2	4.470E+0
-3.727E-2	4.529E+0
-4.051E-2	4.548E+0
-3.727E-2	4.483E+0
-3.889E-2	4.454E+0
-3.727E-2	4.451E+0
-3.889E-2	4.428E+0
-3.727E-2	4.441E+0
-3.889E-2	4.473E+0
-3.727E-2	4.483E+0
-3.889E-2	4.512E+0
-3.889E-2	4.512E+0
-3.565E-2	4.473E+0
-3.727E-2	4.441E+0
-3.727E-2	4.422E+0
-3.403E-2	4.428E+0
-3.403E-2	4.486E+0
-3.727E-2	4.490E+0
-3.727E-2	4.451E+0
-4.051E-2	4.506E+0
-4.051E-2	4.532E+0
-3.889E-2	4.483E+0
-3.727E-2	4.441E+0
-3.889E-2	4.460E+0
-3.565E-2	4.464E+0
-3.727E-2	4.467E+0
-4.051E-2	4.467E+0
-3.727E-2	4.490E+0
-3.727E-2	4.477E+0
-4.214E-2	4.493E+0
-3.889E-2	4.506E+0
-3.889E-2	4.503E+0
-3.727E-2	4.496E+0
-3.727E-2	4.522E+0
-3.889E-2	4.532E+0
-3.727E-2	4.496E+0
-3.727E-2	4.454E+0
-3.565E-2	4.451E+0
-4.051E-2	4.457E+0
-3.727E-2	4.473E+0
-3.727E-2	4.512E+0
-3.727E-2	4.532E+0
-3.889E-2	4.525E+0
-3.727E-2	4.493E+0
-3.403E-2	4.490E+0
-3.889E-2	4.503E+0
-3.889E-2	4.506E+0
-3.727E-2	4.538E+0
-3.403E-2	4.532E+0
-3.889E-2	4.470E+0
-3.889E-2	4.448E+0
-3.565E-2	4.415E+0
-3.727E-2	4.405E+0
-3.727E-2	4.448E+0
-3.889E-2	4.473E+0
-3.565E-2	4.506E+0
-4.051E-2	4.516E+0
-3.565E-2	4.512E+0
-3.565E-2	4.509E+0
-3.727E-2	4.483E+0
-3.565E-2	4.490E+0
-4.051E-2	4.473E+0
-3.565E-2	4.457E+0
-3.727E-2	4.460E+0
-3.403E-2	4.464E+0
-3.727E-2	4.454E+0
-4.051E-2	4.490E+0
-3.727E-2	4.493E+0
-3.565E-2	4.477E+0
-3.727E-2	4.503E+0
-3.889E-2	4.477E+0
-3.727E-2	4.441E+0
-3.727E-2	4.467E+0
-3.889E-2	4.499E+0
-3.889E-2	4.486E+0
-3.565E-2	4.451E+0
-3.889E-2	4.451E+0
-3.727E-2	4.496E+0
-3.727E-2	4.506E+0
-3.889E-2	4.532E+0
-3.889E-2	4.490E+0
-3.727E-2	4.441E+0
-3.889E-2	4.415E+0
-3.727E-2	4.454E+0
-3.403E-2	4.486E+0
-3.727E-2	4.496E+0
-3.565E-2	4.529E+0
-3.727E-2	4.522E+0
-3.727E-2	4.467E+0
-3.889E-2	4.454E+0
-4.051E-2	4.435E+0
-3.727E-2	4.454E+0
-3.565E-2	4.512E+0
-3.727E-2	4.551E+0
-3.727E-2	4.551E+0
-3.727E-2	4.538E+0
-3.565E-2	4.496E+0
-3.889E-2	4.473E+0
-3.727E-2	4.473E+0
-3.727E-2	4.499E+0
-3.889E-2	4.499E+0
-3.889E-2	4.490E+0
-3.889E-2	4.509E+0
-3.403E-2	4.529E+0
-3.727E-2	4.480E+0
-4.051E-2	4.448E+0
-3.727E-2	4.499E+0
-3.565E-2	4.483E+0
-3.727E-2	4.467E+0
-3.727E-2	4.470E+0
-3.889E-2	4.496E+0
-4.051E-2	4.467E+0
-3.565E-2	4.470E+0
-3.727E-2	4.496E+0
-3.727E-2	4.496E+0
-3.727E-2	4.525E+0
-4.051E-2	4.506E+0
-3.889E-2	4.464E+0
-3.889E-2	4.435E+0
-3.727E-2	4.409E+0
-3.889E-2	4.418E+0
-3.565E-2	4.444E+0
-4.051E-2	4.483E+0
-3.889E-2	4.519E+0
-3.889E-2	4.490E+0
-3.889E-2	4.454E+0
-4.051E-2	4.512E+0
-3.889E-2	4.506E+0
-3.565E-2	4.470E+0
-3.889E-2	4.509E+0
-4.214E-2	4.509E+0
-3.727E-2	4.473E+0
-3.889E-2	4.496E+0
-3.727E-2	4.512E+0
-3.727E-2	4.496E+0
-3.403E-2	4.522E+0
-3.889E-2	4.522E+0
-3.565E-2	4.490E+0
-4.051E-2	4.467E+0
-3.727E-2	4.473E+0
-3.565E-2	4.512E+0
-3.403E-2	4.496E+0
-3.889E-2	4.464E+0
-3.727E-2	4.438E+0
-3.727E-2	4.467E+0
-3.727E-2	4.473E+0
-3.889E-2	4.483E+0
-4.051E-2	4.512E+0
-3.727E-2	4.512E+0
-4.214E-2	4.486E+0
-3.727E-2	4.506E+0
-3.403E-2	4.486E+0
-3.727E-2	4.425E+0
-3.727E-2	4.441E+0
-3.889E-2	4.496E+0
-3.727E-2	4.512E+0
-3.889E-2	4.512E+0
-3.565E-2	4.516E+0
-3.565E-2	4.519E+0
-3.727E-2	4.522E+0
-3.727E-2	4.532E+0
-3.889E-2	4.473E+0
-4.051E-2	4.480E+0
-3.403E-2	4.473E+0
-3.565E-2	4.470E+0
-3.565E-2	4.490E+0
-3.889E-2	4.499E+0
-3.565E-2	4.519E+0
-3.889E-2	4.493E+0
-3.727E-2	4.460E+0
-3.889E-2	4.464E+0
-4.214E-2	4.435E+0
-3.727E-2	4.448E+0
-3.727E-2	4.467E+0
-3.565E-2	4.470E+0
-3.727E-2	4.467E+0
-3.240E-2	4.499E+0
-3.727E-2	4.516E+0
-3.727E-2	4.516E+0
-3.727E-2	4.451E+0
-3.565E-2	4.448E+0
-3.889E-2	4.516E+0
-4.214E-2	4.532E+0
-4.051E-2	4.535E+0
-3.727E-2	4.568E+0
-3.565E-2	4.512E+0
-3.727E-2	4.490E+0
-3.727E-2	4.525E+0
-3.889E-2	4.490E+0
-3.403E-2	4.467E+0
-4.051E-2	4.490E+0
-3.727E-2	4.480E+0
-3.565E-2	4.477E+0
-3.889E-2	4.460E+0
-4.051E-2	4.454E+0
-3.403E-2	4.506E+0
-3.565E-2	4.509E+0
-3.727E-2	4.516E+0
-3.889E-2	4.529E+0
-3.727E-2	4.512E+0
-3.565E-2	4.516E+0
-3.403E-2	4.490E+0
-3.889E-2	4.451E+0
-3.889E-2	4.470E+0
-3.565E-2	4.490E+0
-3.889E-2	4.467E+0
-4.214E-2	4.457E+0
-3.889E-2	4.503E+0
-3.727E-2	4.538E+0
-3.889E-2	4.490E+0
-3.727E-2	4.464E+0
-3.727E-2	4.460E+0
-3.240E-2	4.422E+0
-3.889E-2	4.448E+0
-3.727E-2	4.483E+0
-3.727E-2	4.499E+0
-3.727E-2	4.496E+0
-3.727E-2	4.483E+0
-3.727E-2	4.519E+0
-3.889E-2	4.522E+0
-3.727E-2	4.499E+0
-3.565E-2	4.483E+0
-3.565E-2	4.467E+0
-3.565E-2	4.477E+0
-3.565E-2	4.473E+0
-3.403E-2	4.480E+0
-3.727E-2	4.499E+0
-3.565E-2	4.499E+0
-3.565E-2	4.486E+0
-3.565E-2	4.470E+0
-3.727E-2	4.425E+0
-3.889E-2	4.412E+0
-3.240E-2	4.431E+0
-3.889E-2	4.457E+0
-3.727E-2	4.464E+0
-3.565E-2	4.483E+0
-4.051E-2	4.467E+0
-3.565E-2	4.486E+0
-3.727E-2	4.506E+0
-3.727E-2	4.473E+0
-3.565E-2	4.480E+0
-3.565E-2	4.503E+0
-4.214E-2	4.467E+0
-3.565E-2	4.467E+0
-3.403E-2	4.548E+0
-3.889E-2	4.522E+0
-3.889E-2	4.470E+0
-3.889E-2	4.464E+0
-3.078E-2	4.444E+0
-4.051E-2	4.473E+0
-3.727E-2	4.499E+0
-3.565E-2	4.525E+0
-3.240E-2	4.480E+0
-3.727E-2	4.467E+0
-3.889E-2	4.490E+0
-3.727E-2	4.493E+0
-3.889E-2	4.464E+0
-3.889E-2	4.457E+0
-3.727E-2	4.473E+0
-3.727E-2	4.464E+0
-3.565E-2	4.460E+0
-4.051E-2	4.454E+0
-3.727E-2	4.448E+0
-3.889E-2	4.503E+0
-3.727E-2	4.532E+0
-3.727E-2	4.499E+0
-3.727E-2	4.496E+0
-3.727E-2	4.509E+0
-3.727E-2	4.486E+0
-3.727E-2	4.464E+0
-4.051E-2	4.503E+0
-3.403E-2	4.516E+0
-3.403E-2	4.519E+0
-3.727E-2	4.555E+0
-3.727E-2	4.542E+0
-3.889E-2	4.457E+0
-3.565E-2	4.454E+0
-3.889E-2	4.503E+0
-3.889E-2	4.509E+0
-3.727E-2	4.499E+0
-3.727E-2	4.490E+0
-3.727E-2	4.467E+0
-3.727E-2	4.451E+0
-3.565E-2	4.435E+0
-3.727E-2	4.470E+0
-3.403E-2	4.506E+0
-4.214E-2	4.538E+0
-3.727E-2	4.532E+0
-3.565E-2	4.480E+0
-3.727E-2	4.448E+0
-3.889E-2	4.441E+0
-3.565E-2	4.473E+0
-3.565E-2	4.519E+0
-3.889E-2	4.522E+0
-3.889E-2	4.532E+0
-3.403E-2	4.561E+0
-3.727E-2	4.555E+0
-3.727E-2	4.525E+0
-3.889E-2	4.542E+0
-3.727E-2	4.542E+0
-3.565E-2	4.509E+0
-3.727E-2	4.480E+0
-3.727E-2	4.483E+0
-3.727E-2	4.538E+0
-3.403E-2	4.480E+0
-3.565E-2	4.451E+0
-3.727E-2	4.444E+0
-3.403E-2	4.467E+0
-3.565E-2	4.509E+0
-3.565E-2	4.464E+0
-3.727E-2	4.444E+0
-3.727E-2	4.428E+0
-3.727E-2	4.448E+0
-3.727E-2	4.467E+0
-3.889E-2	4.499E+0
-3.565E-2	4.477E+0
-3.565E-2	4.438E+0
-3.727E-2	4.460E+0
-3.889E-2	4.499E+0
-3.565E-2	4.509E+0
-3.565E-2	4.499E+0
-3.565E-2	4.473E+0
-3.889E-2	4.451E+0
-3.403E-2	4.473E+0
-3.403E-2	4.493E+0
-3.727E-2	4.483E+0
-4.051E-2	4.448E+0
-3.565E-2	4.448E+0
-3.727E-2	4.486E+0
-3.727E-2	4.480E+0
-3.727E-2	4.460E+0
-3.565E-2	4.457E+0
-3.565E-2	4.451E+0
-3.889E-2	4.457E+0
-3.727E-2	4.490E+0
-3.565E-2	4.512E+0
-3.889E-2	4.506E+0
-3.565E-2	4.493E+0
-3.727E-2	4.467E+0
-3.889E-2	4.451E+0
-3.889E-2	4.477E+0
-3.889E-2	4.490E+0
-3.727E-2	4.493E+0
-3.889E-2	4.457E+0
-3.403E-2	4.428E+0
-3.889E-2	4.441E+0
-3.889E-2	4.503E+0
-3.565E-2	4.506E+0
-3.403E-2	4.448E+0
-4.214E-2	4.493E+0
-3.565E-2	4.499E+0
-3.727E-2	4.438E+0
-3.727E-2	4.454E+0
-3.727E-2	4.490E+0
-4.051E-2	4.451E+0
-3.565E-2	4.405E+0
-4.051E-2	4.457E+0
-3.727E-2	4.477E+0
-3.889E-2	4.451E+0
-3.727E-2	4.496E+0
-3.403E-2	4.522E+0
-3.889E-2	4.451E+0
-3.889E-2	4.444E+0
-3.240E-2	4.473E+0
-3.727E-2	4.512E+0
-3.565E-2	4.506E+0
-3.727E-2	4.525E+0
-3.565E-2	4.535E+0
-3.403E-2	4.496E+0
-3.727E-2	4.435E+0
-3.727E-2	4.438E+0
-3.565E-2	4.470E+0
-3.565E-2	4.477E+0
-3.889E-2	4.516E+0
-3.727E-2	4.503E+0
-3.403E-2	4.496E+0
-3.565E-2	4.522E+0
-3.565E-2	4.512E+0
-3.727E-2	4.467E+0
-3.727E-2	4.438E+0
-3.565E-2	4.428E+0
-3.240E-2	4.480E+0
-3.240E-2	4.529E+0
-3.565E-2	4.535E+0
-3.403E-2	4.538E+0
-3.727E-2	4.490E+0
-3.565E-2	4.490E+0
-3.565E-2	4.503E+0
-3.403E-2	4.538E+0
-3.565E-2	4.519E+0
-3.727E-2	4.470E+0
-3.403E-2	4.464E+0
-3.403E-2	4.477E+0
-3.727E-2	4.457E+0
-3.727E-2	4.431E+0
-3.565E-2	4.460E+0
-3.565E-2	4.486E+0
-3.403E-2	4.480E+0
-3.727E-2	4.486E+0
-3.889E-2	4.483E+0
-3.403E-2	4.460E+0
-3.889E-2	4.464E+0
-3.727E-2	4.441E+0
-4.051E-2	4.467E+0
-3.565E-2	4.519E+0
-3.727E-2	4.519E+0
-3.565E-2	4.493E+0
-3.889E-2	4.464E+0
-3.889E-2	4.467E+0
-3.727E-2	4.503E+0
-3.889E-2	4.516E+0
-3.727E-2	4.460E+0
-3.565E-2	4.490E+0
-3.403E-2	4.542E+0
-3.727E-2	4.503E+0
-3.889E-2	4.460E+0
-3.565E-2	4.516E+0
-3.889E-2	4.519E+0
-4.051E-2	4.496E+0
-3.889E-2	4.486E+0
-3.565E-2	4.444E+0
-3.727E-2	4.435E+0
-3.727E-2	4.473E+0
-3.727E-2	4.506E+0
-3.403E-2	4.503E+0
-3.403E-2	4.480E+0
-3.889E-2	4.470E+0
-3.078E-2	4.490E+0
-3.889E-2	4.493E+0
-3.727E-2	4.486E+0
-3.889E-2	4.503E+0
-3.727E-2	4.496E+0
-3.565E-2	4.480E+0
-3.565E-2	4.470E+0
-3.565E-2	4.473E+0
-3.727E-2	4.509E+0
-3.889E-2	4.529E+0
-3.403E-2	4.545E+0
-3.565E-2	4.542E+0
-3.727E-2	4.499E+0
-3.565E-2	4.454E+0
-3.565E-2	4.457E+0
-3.727E-2	4.464E+0
-3.240E-2	4.467E+0
-3.565E-2	4.480E+0
-3.889E-2	4.493E+0
-3.889E-2	4.493E+0
-3.565E-2	4.499E+0
-3.565E-2	4.499E+0
-3.403E-2	4.509E+0
-3.889E-2	4.493E+0
-3.565E-2	4.483E+0
-3.889E-2	4.477E+0
-3.565E-2	4.448E+0
-4.051E-2	4.454E+0
-3.727E-2	4.457E+0
-3.565E-2	4.496E+0
-3.403E-2	4.483E+0
-3.565E-2	4.473E+0
-3.565E-2	4.460E+0
-3.403E-2	4.448E+0
-3.565E-2	4.467E+0
-4.051E-2	4.454E+0
-3.240E-2	4.444E+0
-3.403E-2	4.451E+0
-3.565E-2	4.448E+0
-3.565E-2	4.444E+0
-3.565E-2	4.451E+0
-3.403E-2	4.464E+0
-3.565E-2	4.490E+0
-3.889E-2	4.493E+0
-3.727E-2	4.480E+0
-3.240E-2	4.470E+0
-3.565E-2	4.470E+0
-3.240E-2	4.454E+0
-3.565E-2	4.460E+0
-3.240E-2	4.444E+0
-3.727E-2	4.457E+0
-3.889E-2	4.525E+0
-4.051E-2	4.555E+0
-3.403E-2	4.538E+0
-3.565E-2	4.506E+0
-3.403E-2	4.499E+0
-3.565E-2	4.509E+0
-3.403E-2	4.486E+0
-3.727E-2	4.438E+0
-3.565E-2	4.483E+0
-3.727E-2	4.506E+0
-3.565E-2	4.480E+0
-3.565E-2	4.496E+0
-3.889E-2	4.506E+0
-3.889E-2	4.496E+0
-3.403E-2	4.451E+0
-3.889E-2	4.425E+0
-3.727E-2	4.441E+0
-3.240E-2	4.477E+0
-3.565E-2	4.467E+0
-3.889E-2	4.493E+0
-3.565E-2	4.438E+0
-3.403E-2	4.412E+0
-3.565E-2	4.448E+0
-3.565E-2	4.493E+0
-3.727E-2	4.490E+0
-3.403E-2	4.431E+0
-3.403E-2	4.422E+0
-3.565E-2	4.464E+0
-3.889E-2	4.470E+0
-3.565E-2	4.473E+0
-3.403E-2	4.470E+0
-3.889E-2	4.464E+0
-3.889E-2	4.448E+0
-3.403E-2	4.473E+0
-3.078E-2	4.503E+0
-3.403E-2	4.499E+0
-3.727E-2	4.512E+0
-3.403E-2	4.561E+0
-3.565E-2	4.538E+0
-3.403E-2	4.477E+0
-3.565E-2	4.470E+0
-3.403E-2	4.464E+0
-3.727E-2	4.470E+0
-3.403E-2	4.480E+0
-3.889E-2	4.448E+0
-3.403E-2	4.448E+0
-3.565E-2	4.451E+0
-3.403E-2	4.457E+0
-3.727E-2	4.457E+0
-3.403E-2	4.477E+0
-3.403E-2	4.509E+0
-3.727E-2	4.506E+0
-3.403E-2	4.506E+0
-3.403E-2	4.486E+0
-2.916E-2	4.506E+0
-3.565E-2	4.512E+0
-3.889E-2	4.509E+0
-3.403E-2	4.542E+0
-3.403E-2	4.568E+0
-3.727E-2	4.512E+0
-3.565E-2	4.448E+0
-3.403E-2	4.428E+0
-3.403E-2	4.435E+0
-3.889E-2	4.435E+0
-3.403E-2	4.451E+0
-3.403E-2	4.435E+0
-3.078E-2	4.435E+0
-3.565E-2	4.493E+0
-3.240E-2	4.506E+0
-3.565E-2	4.486E+0
-3.727E-2	4.460E+0
-3.565E-2	4.464E+0
-3.727E-2	4.509E+0
-3.403E-2	4.542E+0
-3.727E-2	4.516E+0
-3.403E-2	4.464E+0
-3.565E-2	4.477E+0
-3.565E-2	4.483E+0
-3.727E-2	4.480E+0
-3.727E-2	4.444E+0
-3.565E-2	4.428E+0
-3.565E-2	4.454E+0
-3.403E-2	4.512E+0
-3.565E-2	4.519E+0
-3.403E-2	4.457E+0
-3.727E-2	4.422E+0
-3.727E-2	4.444E+0
-3.565E-2	4.431E+0
-3.727E-2	4.435E+0
-3.240E-2	4.490E+0
-3.565E-2	4.538E+0
-3.565E-2	4.525E+0
-3.565E-2	4.509E+0
-3.565E-2	4.525E+0
-3.565E-2	4.516E+0
-3.727E-2	4.493E+0
-3.727E-2	4.464E+0
-3.727E-2	4.448E+0
-3.403E-2	4.464E+0
-3.565E-2	4.441E+0
-3.565E-2	4.438E+0
-3.565E-2	4.405E+0
-3.240E-2	4.425E+0
-3.727E-2	4.473E+0
-3.727E-2	4.486E+0
-3.403E-2	4.496E+0
-3.889E-2	4.457E+0
-3.889E-2	4.486E+0
-3.727E-2	4.542E+0
-3.403E-2	4.509E+0
-3.403E-2	4.493E+0
-3.403E-2	4.525E+0
-3.565E-2	4.444E+0
-3.240E-2	4.399E+0
-3.565E-2	4.435E+0
-3.727E-2	4.460E+0
-3.240E-2	4.457E+0
-3.565E-2	4.483E+0
-3.565E-2	4.509E+0
-3.565E-2	4.519E+0
-3.727E-2	4.525E+0
-3.565E-2	4.496E+0
-3.240E-2	4.477E+0
-3.565E-2	4.457E+0
-3.889E-2	4.460E+0
-3.565E-2	4.467E+0
-3.889E-2	4.483E+0
-3.727E-2	4.483E+0
-3.565E-2	4.464E+0
-3.078E-2	4.477E+0
-3.727E-2	4.503E+0
-3.565E-2	4.490E+0
-3.565E-2	4.538E+0
-3.565E-2	4.535E+0
-3.565E-2	4.496E+0
-3.403E-2	4.473E+0
-3.889E-2	4.486E+0
-3.889E-2	4.490E+0
-3.727E-2	4.464E+0
-3.889E-2	4.477E+0
-3.727E-2	4.496E+0
-3.565E-2	4.542E+0
-3.889E-2	4.551E+0
-3.403E-2	4.512E+0
-3.565E-2	4.460E+0
-3.889E-2	4.496E+0
-3.403E-2	4.512E+0
-3.403E-2	4.473E+0
-3.727E-2	4.438E+0
-3.727E-2	4.435E+0
-3.403E-2	4.480E+0
-3.403E-2	4.496E+0
-3.889E-2	4.457E+0
-3.403E-2	4.441E+0
-3.240E-2	4.470E+0
-3.403E-2	4.509E+0
-3.889E-2	4.542E+0
-3.403E-2	4.512E+0
-3.403E-2	4.480E+0
-3.403E-2	4.448E+0
-3.565E-2	4.435E+0
-3.240E-2	4.470E+0
-3.403E-2	4.496E+0
-3.565E-2	4.490E+0
-3.403E-2	4.509E+0
-3.403E-2	4.525E+0
-3.403E-2	4.516E+0
-3.727E-2	4.493E+0
-3.889E-2	4.493E+0
-3.565E-2	4.477E+0
-3.565E-2	4.473E+0
-3.565E-2	4.448E+0
-3.565E-2	4.493E+0
-3.565E-2	4.522E+0
-3.403E-2	4.486E+0
-3.727E-2	4.470E+0
-4.051E-2	4.490E+0
-3.240E-2	4.509E+0
-3.727E-2	4.477E+0
-3.565E-2	4.522E+0
-3.889E-2	4.590E+0
-3.403E-2	4.561E+0
-3.403E-2	4.519E+0
-3.565E-2	4.467E+0
-3.565E-2	4.444E+0
-3.565E-2	4.438E+0
-3.565E-2	4.470E+0
-3.403E-2	4.486E+0
-3.565E-2	4.490E+0
-3.403E-2	4.516E+0
-3.240E-2	4.470E+0
-3.565E-2	4.418E+0
-3.727E-2	4.444E+0
-3.565E-2	4.477E+0
-3.565E-2	4.477E+0
-3.565E-2	4.454E+0
-3.727E-2	4.444E+0
-3.240E-2	4.509E+0
-3.240E-2	4.519E+0
-3.565E-2	4.499E+0
-3.240E-2	4.483E+0
-3.403E-2	4.483E+0
-3.403E-2	4.457E+0
-3.565E-2	4.470E+0
-3.565E-2	4.480E+0
-3.727E-2	4.477E+0
-3.565E-2	4.428E+0
-3.565E-2	4.399E+0
-3.565E-2	4.431E+0
-3.727E-2	4.444E+0
-3.403E-2	4.451E+0
-3.403E-2	4.441E+0
-3.727E-2	4.473E+0
-3.403E-2	4.499E+0
-3.403E-2	4.490E+0
-3.403E-2	4.477E+0
-3.889E-2	4.399E+0
-3.565E-2	4.409E+0
-3.565E-2	4.516E+0
-3.565E-2	4.542E+0
-3.727E-2	4.525E+0
-3.403E-2	4.493E+0
-3.565E-2	4.480E+0
-3.403E-2	4.448E+0
-3.565E-2	4.464E+0
-3.727E-2	4.512E+0
-3.727E-2	4.529E+0
-3.403E-2	4.568E+0
-3.565E-2	4.529E+0
-3.078E-2	4.464E+0
-3.565E-2	4.448E+0
-3.565E-2	4.470E+0
-3.727E-2	4.522E+0
-3.403E-2	4.493E+0
-3.727E-2	4.460E+0
-3.403E-2	4.483E+0
-3.565E-2	4.473E+0
-3.240E-2	4.431E+0
-3.403E-2	4.457E+0
-3.565E-2	4.464E+0
-3.078E-2	4.409E+0
-3.727E-2	4.457E+0
-3.403E-2	4.496E+0
-4.051E-2	4.493E+0
-3.727E-2	4.486E+0
-3.727E-2	4.483E+0
-3.240E-2	4.444E+0
-3.565E-2	4.454E+0
-3.727E-2	4.503E+0
-3.403E-2	4.477E+0
-3.403E-2	4.480E+0
-3.727E-2	4.503E+0
-3.889E-2	4.483E+0
-3.240E-2	4.486E+0
-3.240E-2	4.506E+0
-3.565E-2	4.525E+0
-3.240E-2	4.506E+0
-3.565E-2	4.486E+0
-3.403E-2	4.473E+0
-3.727E-2	4.473E+0
-3.565E-2	4.480E+0
-3.565E-2	4.444E+0
-3.240E-2	4.418E+0
-3.565E-2	4.457E+0
-3.403E-2	4.486E+0
-3.403E-2	4.506E+0
-3.240E-2	4.535E+0
-3.403E-2	4.548E+0
-3.565E-2	4.519E+0
-3.403E-2	4.519E+0
-3.403E-2	4.516E+0
-3.240E-2	4.486E+0
-4.051E-2	4.470E+0
-3.565E-2	4.490E+0
-3.403E-2	4.457E+0
-3.727E-2	4.422E+0
-3.889E-2	4.464E+0
-3.727E-2	4.460E+0
-3.403E-2	4.483E+0
-3.727E-2	4.483E+0
-3.565E-2	4.493E+0
-3.565E-2	4.506E+0
-3.078E-2	4.490E+0
-3.889E-2	4.483E+0
-3.403E-2	4.499E+0
-3.565E-2	4.486E+0
-3.403E-2	4.460E+0
-3.403E-2	4.441E+0
-3.727E-2	4.422E+0
-3.403E-2	4.435E+0
-3.403E-2	4.464E+0
-3.240E-2	4.460E+0
-3.565E-2	4.444E+0
-3.727E-2	4.486E+0
-3.565E-2	4.512E+0
-3.727E-2	4.490E+0
-3.403E-2	4.493E+0
-3.565E-2	4.467E+0
-3.565E-2	4.451E+0
-3.403E-2	4.470E+0
-3.403E-2	4.467E+0
-3.889E-2	4.470E+0
-3.403E-2	4.441E+0
-3.727E-2	4.422E+0
-3.727E-2	4.464E+0
-3.403E-2	4.483E+0
-3.727E-2	4.477E+0
-3.565E-2	4.477E+0
-3.565E-2	4.480E+0
-3.403E-2	4.490E+0
-3.889E-2	4.464E+0
-3.727E-2	4.451E+0
-3.240E-2	4.464E+0
-3.403E-2	4.480E+0
-3.240E-2	4.499E+0
-4.051E-2	4.493E+0
-3.565E-2	4.525E+0
-3.240E-2	4.548E+0
-3.240E-2	4.486E+0
-3.565E-2	4.460E+0
-3.727E-2	4.477E+0
-3.403E-2	4.480E+0
-3.565E-2	4.499E+0
-3.403E-2	4.460E+0
-3.565E-2	4.444E+0
-3.727E-2	4.503E+0
-3.403E-2	4.516E+0
-3.727E-2	4.464E+0
-3.727E-2	4.460E+0
-3.727E-2	4.486E+0
-3.403E-2	4.460E+0
-3.727E-2	4.431E+0
-3.889E-2	4.438E+0
-3.565E-2	4.451E+0
-3.240E-2	4.448E+0
-3.565E-2	4.467E+0
-3.727E-2	4.460E+0
-3.240E-2	4.425E+0
-3.565E-2	4.444E+0
-3.727E-2	4.486E+0
-3.889E-2	4.457E+0
-3.403E-2	4.473E+0
-3.403E-2	4.480E+0
-3.565E-2	4.460E+0
-3.727E-2	4.473E+0
-3.403E-2	4.522E+0
-3.403E-2	4.529E+0
-3.727E-2	4.467E+0
-3.889E-2	4.490E+0
-3.403E-2	4.522E+0
-3.240E-2	4.512E+0
-3.889E-2	4.493E+0
-3.727E-2	4.477E+0
-3.240E-2	4.493E+0
-3.565E-2	4.480E+0
-3.565E-2	4.451E+0
-3.403E-2	4.454E+0
-3.403E-2	4.438E+0
-3.565E-2	4.409E+0
-3.565E-2	4.409E+0
-3.565E-2	4.444E+0
-3.403E-2	4.480E+0
-3.403E-2	4.486E+0
-3.727E-2	4.448E+0
-3.403E-2	4.418E+0
-3.240E-2	4.402E+0
-3.727E-2	4.383E+0
-3.565E-2	4.399E+0
-3.727E-2	4.506E+0
-3.403E-2	4.499E+0
-3.565E-2	4.464E+0
-3.403E-2	4.451E+0
-3.727E-2	4.448E+0
-3.403E-2	4.451E+0
-3.565E-2	4.460E+0
-3.403E-2	4.490E+0
-3.565E-2	4.490E+0
-3.078E-2	4.496E+0
-3.565E-2	4.503E+0
-3.403E-2	4.525E+0
-3.727E-2	4.509E+0
-3.403E-2	4.490E+0
-3.565E-2	4.496E+0
-3.727E-2	4.480E+0
-3.727E-2	4.480E+0
-3.403E-2	4.522E+0
-3.403E-2	4.506E+0
-3.565E-2	4.457E+0
-3.565E-2	4.464E+0
-3.403E-2	4.496E+0
-3.565E-2	4.506E+0
-3.403E-2	4.457E+0
-3.403E-2	4.441E+0
-3.403E-2	4.438E+0
-3.403E-2	4.454E+0
-3.565E-2	4.496E+0
-3.565E-2	4.496E+0
-3.240E-2	4.473E+0
-3.565E-2	4.493E+0
-3.403E-2	4.525E+0
-4.051E-2	4.477E+0
-3.403E-2	4.464E+0
-3.403E-2	4.519E+0
-3.565E-2	4.486E+0
-3.565E-2	4.451E+0
-3.565E-2	4.460E+0
-3.403E-2	4.448E+0
-3.240E-2	4.470E+0
-3.403E-2	4.470E+0
-3.403E-2	4.441E+0
-3.240E-2	4.460E+0
-3.403E-2	4.451E+0
-3.565E-2	4.389E+0
-3.565E-2	4.422E+0
-3.565E-2	4.535E+0
-3.403E-2	4.535E+0
-3.403E-2	4.509E+0
-3.078E-2	4.509E+0
-3.889E-2	4.493E+0
-3.727E-2	4.493E+0
-3.403E-2	4.512E+0
-3.078E-2	4.519E+0
-3.403E-2	4.493E+0
-3.727E-2	4.460E+0
-3.565E-2	4.470E+0
-3.403E-2	4.535E+0
-3.565E-2	4.532E+0
-3.240E-2	4.503E+0
-3.403E-2	4.470E+0
-3.240E-2	4.464E+0
-3.889E-2	4.490E+0
-3.403E-2	4.467E+0
-3.240E-2	4.448E+0
-3.403E-2	4.454E+0
-3.403E-2	4.451E+0
-3.240E-2	4.441E+0
-3.403E-2	4.480E+0
-3.240E-2	4.519E+0
-3.565E-2	4.473E+0
-3.889E-2	4.444E+0
-3.403E-2	4.464E+0
-3.403E-2	4.490E+0
-3.403E-2	4.480E+0
-3.565E-2	4.467E+0
-3.403E-2	4.486E+0
-3.403E-2	4.503E+0
-3.240E-2	4.467E+0
-3.889E-2	4.428E+0
-3.727E-2	4.444E+0
-3.078E-2	4.532E+0
-3.403E-2	4.522E+0
-3.240E-2	4.483E+0
-3.727E-2	4.493E+0
-3.727E-2	4.503E+0
-3.403E-2	4.441E+0
-3.403E-2	4.460E+0
-3.240E-2	4.545E+0
-3.240E-2	4.503E+0
-3.403E-2	4.460E+0
-3.565E-2	4.499E+0
-3.240E-2	4.522E+0
-3.889E-2	4.493E+0
-3.565E-2	4.428E+0
-3.565E-2	4.460E+0
-3.403E-2	4.499E+0
-3.565E-2	4.512E+0
-3.889E-2	4.499E+0
-3.565E-2	4.448E+0
-3.727E-2	4.438E+0
-3.403E-2	4.451E+0
-3.240E-2	4.490E+0
-3.403E-2	4.519E+0
-3.727E-2	4.529E+0
-3.403E-2	4.516E+0
-3.078E-2	4.460E+0
-3.565E-2	4.464E+0
-3.565E-2	4.464E+0
-3.727E-2	4.435E+0
-3.565E-2	4.444E+0
-3.565E-2	4.438E+0
-3.727E-2	4.490E+0
-3.403E-2	4.483E+0
-3.403E-2	4.467E+0
-3.889E-2	4.483E+0
-3.565E-2	4.493E+0
-3.403E-2	4.493E+0
-3.565E-2	4.483E+0
-3.403E-2	4.467E+0
-3.403E-2	4.454E+0
-3.403E-2	4.480E+0
-3.727E-2	4.506E+0
-3.403E-2	4.561E+0
-3.240E-2	4.568E+0
-3.565E-2	4.490E+0
-3.727E-2	4.460E+0
-3.565E-2	4.486E+0
-3.565E-2	4.480E+0
-3.078E-2	4.499E+0
-3.727E-2	4.532E+0
-3.565E-2	4.509E+0
-3.565E-2	4.464E+0
-3.565E-2	4.467E+0
-3.403E-2	4.490E+0
-3.403E-2	4.496E+0
-3.889E-2	4.529E+0
-3.727E-2	4.529E+0
-3.240E-2	4.493E+0
-3.727E-2	4.486E+0
-3.889E-2	4.457E+0
-3.565E-2	4.444E+0
-3.403E-2	4.477E+0
-3.403E-2	4.509E+0
-3.565E-2	4.496E+0
-3.403E-2	4.512E+0
-3.240E-2	4.490E+0
-3.565E-2	4.483E+0
-3.889E-2	4.496E+0
-3.727E-2	4.538E+0
-3.727E-2	4.558E+0
-3.565E-2	4.538E+0
-3.403E-2	4.535E+0
-3.565E-2	4.503E+0
-3.240E-2	4.470E+0
-3.565E-2	4.473E+0
-3.727E-2	4.493E+0
-3.727E-2	4.483E+0
-3.403E-2	4.457E+0
-3.240E-2	4.477E+0
-3.727E-2	4.486E+0
-3.078E-2	4.473E+0
-3.403E-2	4.525E+0
-3.727E-2	4.542E+0
-3.565E-2	4.522E+0
-3.240E-2	4.506E+0
-3.403E-2	4.473E+0
-3.565E-2	4.418E+0
-3.565E-2	4.435E+0
-3.727E-2	4.516E+0
-3.403E-2	4.490E+0
-3.403E-2	4.473E+0
-3.565E-2	4.493E+0
-3.403E-2	4.503E+0
-3.403E-2	4.464E+0
-3.727E-2	4.473E+0
-3.565E-2	4.486E+0
-3.403E-2	4.477E+0
-3.727E-2	4.503E+0
-3.403E-2	4.473E+0
-3.240E-2	4.467E+0
-3.565E-2	4.506E+0
-3.403E-2	4.519E+0
-3.727E-2	4.503E+0
-3.565E-2	4.457E+0
-3.727E-2	4.444E+0
-3.727E-2	4.435E+0
-3.727E-2	4.467E+0
-3.565E-2	4.512E+0
-3.403E-2	4.522E+0
-3.240E-2	4.467E+0
-3.727E-2	4.467E+0
-3.403E-2	4.467E+0
-3.078E-2	4.457E+0
-3.403E-2	4.448E+0
-3.240E-2	4.448E+0
-3.727E-2	4.448E+0
-3.565E-2	4.509E+0
-3.565E-2	4.548E+0
-3.403E-2	4.538E+0
-3.565E-2	4.506E+0
-3.403E-2	4.506E+0
-3.240E-2	4.509E+0
-3.565E-2	4.503E+0
-3.403E-2	4.470E+0
-3.403E-2	4.435E+0
-3.403E-2	4.480E+0
-3.727E-2	4.499E+0
-3.565E-2	4.493E+0
-2.916E-2	4.460E+0
-3.403E-2	4.457E+0
-3.403E-2	4.470E+0
-3.727E-2	4.460E+0
-3.565E-2	4.470E+0
-3.403E-2	4.473E+0
-3.727E-2	4.441E+0
-3.240E-2	4.428E+0
-3.403E-2	4.448E+0
-3.078E-2	4.486E+0
-3.727E-2	4.477E+0
-3.727E-2	4.490E+0
-3.240E-2	4.503E+0
-3.727E-2	4.483E+0
-3.240E-2	4.448E+0
-3.565E-2	4.480E+0
-3.565E-2	4.506E+0
-3.403E-2	4.467E+0
-3.403E-2	4.460E+0
-3.565E-2	4.486E+0
-3.565E-2	4.532E+0
-3.240E-2	4.535E+0
-3.403E-2	4.503E+0
-3.403E-2	4.451E+0
-3.565E-2	4.444E+0
-3.889E-2	4.438E+0
-3.403E-2	4.444E+0
-3.565E-2	4.493E+0
-3.565E-2	4.532E+0
-3.078E-2	4.529E+0
-3.240E-2	4.490E+0
-3.403E-2	4.448E+0
-3.240E-2	4.457E+0
-3.240E-2	4.496E+0
-3.240E-2	4.486E+0
-3.889E-2	4.473E+0
-3.403E-2	4.496E+0
-3.727E-2	4.486E+0
-3.403E-2	4.496E+0
-3.403E-2	4.519E+0
-3.240E-2	4.545E+0
-3.403E-2	4.506E+0
-3.565E-2	4.435E+0
-3.727E-2	4.431E+0
-3.565E-2	4.464E+0
-3.078E-2	4.496E+0
-3.565E-2	4.473E+0
-3.727E-2	4.464E+0
-3.240E-2	4.464E+0
-3.565E-2	4.444E+0
-3.403E-2	4.470E+0
-3.565E-2	4.477E+0
-3.240E-2	4.467E+0
-3.403E-2	4.486E+0
-3.403E-2	4.473E+0
-3.565E-2	4.480E+0
-3.403E-2	4.503E+0
-3.565E-2	4.444E+0
-3.403E-2	4.418E+0
-3.403E-2	4.428E+0
-3.565E-2	4.418E+0
-3.565E-2	4.470E+0
-3.727E-2	4.483E+0
-3.565E-2	4.499E+0
-3.403E-2	4.460E+0
-3.403E-2	4.457E+0
-3.727E-2	4.470E+0
-3.889E-2	4.480E+0
-3.889E-2	4.457E+0
-3.403E-2	4.457E+0
-3.403E-2	4.464E+0
-3.403E-2	4.451E+0
-3.565E-2	4.480E+0
-3.403E-2	4.480E+0
-3.727E-2	4.473E+0
-3.565E-2	4.486E+0
-3.403E-2	4.509E+0
-3.565E-2	4.499E+0
-3.403E-2	4.493E+0
-3.565E-2	4.425E+0
-3.403E-2	4.418E+0
-3.565E-2	4.451E+0
-3.403E-2	4.464E+0
-3.565E-2	4.467E+0
-3.565E-2	4.490E+0
-3.565E-2	4.477E+0
-3.403E-2	4.454E+0
-3.565E-2	4.441E+0
-3.403E-2	4.480E+0
-3.565E-2	4.506E+0
-3.403E-2	4.480E+0
-3.403E-2	4.425E+0
-3.565E-2	4.435E+0
-3.565E-2	4.467E+0
-3.078E-2	4.486E+0
-3.240E-2	4.477E+0
-3.240E-2	4.444E+0
-3.565E-2	4.467E+0
-3.240E-2	4.512E+0
-3.565E-2	4.499E+0
-3.403E-2	4.490E+0
-3.240E-2	4.480E+0
-3.565E-2	4.448E+0
-3.565E-2	4.460E+0
-3.403E-2	4.493E+0
-3.565E-2	4.480E+0
-3.403E-2	4.451E+0
-3.565E-2	4.493E+0
-3.240E-2	4.522E+0
-3.565E-2	4.512E+0
-3.565E-2	4.477E+0
-4.214E-2	4.493E+0
-3.403E-2	4.490E+0
-3.727E-2	4.464E+0
-3.727E-2	4.441E+0
[truncated: 15,998 more rows]
