# Supplementary material for: Improved ANAP incorporation and VCF analysis reveal details of P2X7 current facilitation and a limited conformational interplay between ATP binding and the intracellular ballast domain
Source: eLife. 2023 Jan 4;12:e82479. doi: 10.7554/eLife.82479 (PMC9859053; doi:10.7554/eLife.82479)
Supplement: Figure 2—figure supplement 1—source data 3. [file elife-82479-fig2-figsupp1-data3.zip › Figure-2_figure-supplement-1_source-data-3/20f22/rec31.csv]

-6.809E-2	5.573E+0
-6.809E-2	5.596E+0
-6.484E-2	5.622E+0
-6.809E-2	5.658E+0
-6.971E-2	5.667E+0
-6.971E-2	5.622E+0
-6.646E-2	5.593E+0
-6.809E-2	5.622E+0
-6.646E-2	5.609E+0
-6.971E-2	5.609E+0
-6.646E-2	5.635E+0
-6.809E-2	5.667E+0
-6.484E-2	5.658E+0
-6.646E-2	5.677E+0
-6.322E-2	5.609E+0
-6.809E-2	5.615E+0
-6.809E-2	5.606E+0
-6.646E-2	5.583E+0
-6.484E-2	5.609E+0
-6.809E-2	5.602E+0
-6.809E-2	5.593E+0
-6.971E-2	5.619E+0
-6.484E-2	5.648E+0
-6.646E-2	5.661E+0
-6.971E-2	5.667E+0
-6.809E-2	5.670E+0
-6.484E-2	5.606E+0
-6.971E-2	5.586E+0
-6.646E-2	5.641E+0
-6.646E-2	5.651E+0
-6.484E-2	5.625E+0
-6.646E-2	5.599E+0
-6.971E-2	5.612E+0
-6.971E-2	5.625E+0
-6.646E-2	5.609E+0
-6.646E-2	5.580E+0
-6.646E-2	5.599E+0
-6.809E-2	5.641E+0
-6.484E-2	5.645E+0
-6.646E-2	5.596E+0
-6.971E-2	5.580E+0
-6.484E-2	5.612E+0
-6.484E-2	5.606E+0
-6.646E-2	5.576E+0
-6.971E-2	5.586E+0
-6.809E-2	5.599E+0
-6.646E-2	5.573E+0
-6.809E-2	5.580E+0
-6.809E-2	5.628E+0
-6.646E-2	5.638E+0
-6.322E-2	5.651E+0
-6.809E-2	5.635E+0
-6.971E-2	5.654E+0
-6.646E-2	5.667E+0
-6.484E-2	5.648E+0
-6.971E-2	5.622E+0
-6.809E-2	5.606E+0
-6.809E-2	5.557E+0
-6.809E-2	5.563E+0
-6.646E-2	5.615E+0
-6.809E-2	5.615E+0
-6.646E-2	5.628E+0
-6.809E-2	5.641E+0
-6.809E-2	5.641E+0
-6.809E-2	5.615E+0
-6.971E-2	5.632E+0
-6.971E-2	5.612E+0
-6.484E-2	5.599E+0
-6.809E-2	5.596E+0
-6.484E-2	5.576E+0
-6.484E-2	5.586E+0
-6.646E-2	5.632E+0
-6.809E-2	5.632E+0
-6.484E-2	5.602E+0
-6.322E-2	5.615E+0
-6.646E-2	5.641E+0
-6.809E-2	5.651E+0
-6.484E-2	5.645E+0
-6.484E-2	5.619E+0
-6.646E-2	5.599E+0
-6.646E-2	5.589E+0
-6.646E-2	5.638E+0
-6.484E-2	5.654E+0
-6.646E-2	5.635E+0
-6.809E-2	5.674E+0
-6.971E-2	5.664E+0
-6.322E-2	5.606E+0
-6.646E-2	5.599E+0
-7.133E-2	5.615E+0
-6.646E-2	5.635E+0
-6.809E-2	5.615E+0
-6.646E-2	5.609E+0
-6.971E-2	5.687E+0
-6.646E-2	5.687E+0
-6.646E-2	5.589E+0
-6.646E-2	5.596E+0
-6.971E-2	5.638E+0
-6.646E-2	5.645E+0
-7.133E-2	5.648E+0
-6.971E-2	5.622E+0
-6.809E-2	5.596E+0
-6.484E-2	5.602E+0
-6.484E-2	5.628E+0
-6.971E-2	5.622E+0
-6.646E-2	5.609E+0
-6.646E-2	5.638E+0
-6.646E-2	5.635E+0
-6.809E-2	5.586E+0
-6.646E-2	5.567E+0
-7.133E-2	5.625E+0
-6.646E-2	5.638E+0
-6.160E-2	5.612E+0
-6.809E-2	5.563E+0
-6.971E-2	5.586E+0
-6.646E-2	5.651E+0
-6.322E-2	5.619E+0
-6.971E-2	5.612E+0
-6.809E-2	5.619E+0
-6.971E-2	5.593E+0
-6.809E-2	5.570E+0
-6.809E-2	5.583E+0
-6.809E-2	5.596E+0
-6.646E-2	5.622E+0
-6.646E-2	5.606E+0
-6.971E-2	5.586E+0
-6.809E-2	5.615E+0
-6.809E-2	5.651E+0
-7.133E-2	5.683E+0
-6.971E-2	5.645E+0
-6.646E-2	5.635E+0
-6.484E-2	5.658E+0
-6.484E-2	5.645E+0
-6.971E-2	5.612E+0
-6.646E-2	5.622E+0
-6.484E-2	5.638E+0
-6.809E-2	5.645E+0
-6.971E-2	5.622E+0
-6.646E-2	5.615E+0
-6.971E-2	5.567E+0
-6.646E-2	5.586E+0
-6.971E-2	5.651E+0
-6.646E-2	5.661E+0
-6.646E-2	5.596E+0
-6.646E-2	5.606E+0
-6.484E-2	5.661E+0
-6.971E-2	5.632E+0
-6.809E-2	5.622E+0
-6.971E-2	5.625E+0
-7.133E-2	5.612E+0
-6.809E-2	5.589E+0
-6.971E-2	5.541E+0
-6.646E-2	5.557E+0
-6.646E-2	5.573E+0
-6.809E-2	5.554E+0
-6.809E-2	5.563E+0
-6.646E-2	5.541E+0
-6.809E-2	5.550E+0
-6.160E-2	5.580E+0
-6.484E-2	5.612E+0
-6.646E-2	5.615E+0
-6.646E-2	5.586E+0
-6.809E-2	5.593E+0
-6.809E-2	5.632E+0
-6.809E-2	5.648E+0
-6.809E-2	5.628E+0
-6.484E-2	5.615E+0
-6.971E-2	5.677E+0
-6.646E-2	5.706E+0
-6.809E-2	5.654E+0
-6.971E-2	5.628E+0
-6.322E-2	5.622E+0
-6.809E-2	5.619E+0
-6.809E-2	5.606E+0
-6.646E-2	5.596E+0
-6.484E-2	5.583E+0
-6.971E-2	5.576E+0
-6.646E-2	5.625E+0
-6.646E-2	5.690E+0
-6.484E-2	5.664E+0
-6.646E-2	5.625E+0
-6.809E-2	5.606E+0
-6.646E-2	5.648E+0
-6.484E-2	5.677E+0
-6.646E-2	5.625E+0
-6.646E-2	5.576E+0
-6.322E-2	5.615E+0
-6.484E-2	5.628E+0
-6.809E-2	5.638E+0
-6.809E-2	5.635E+0
-6.809E-2	5.599E+0
-6.484E-2	5.622E+0
-7.133E-2	5.641E+0
-6.809E-2	5.651E+0
-6.646E-2	5.612E+0
-6.646E-2	5.560E+0
-6.809E-2	5.589E+0
-6.646E-2	5.606E+0
-6.646E-2	5.593E+0
-6.484E-2	5.573E+0
-7.133E-2	5.573E+0
-6.971E-2	5.586E+0
-6.646E-2	5.563E+0
-6.971E-2	5.541E+0
-6.971E-2	5.531E+0
-6.646E-2	5.606E+0
-7.295E-2	5.645E+0
-6.646E-2	5.638E+0
-6.971E-2	5.563E+0
-6.971E-2	5.550E+0
-6.322E-2	5.573E+0
-6.484E-2	5.589E+0
-6.484E-2	5.625E+0
-6.809E-2	5.680E+0
-6.809E-2	5.667E+0
-6.484E-2	5.622E+0
-6.971E-2	5.612E+0
-6.809E-2	5.602E+0
-6.971E-2	5.661E+0
-6.484E-2	5.674E+0
-6.971E-2	5.680E+0
-6.809E-2	5.674E+0
-6.484E-2	5.593E+0
-6.971E-2	5.589E+0
-6.809E-2	5.635E+0
-6.646E-2	5.696E+0
-6.646E-2	5.722E+0
-6.322E-2	5.664E+0
-6.809E-2	5.593E+0
-6.646E-2	5.599E+0
-6.646E-2	5.619E+0
-6.646E-2	5.599E+0
-6.809E-2	5.602E+0
-7.133E-2	5.625E+0
-6.971E-2	5.615E+0
-6.971E-2	5.609E+0
-6.484E-2	5.589E+0
-6.809E-2	5.612E+0
-6.809E-2	5.622E+0
-6.646E-2	5.619E+0
-6.971E-2	5.589E+0
-6.809E-2	5.563E+0
-6.646E-2	5.622E+0
-6.646E-2	5.632E+0
-6.971E-2	5.599E+0
-6.646E-2	5.534E+0
-6.646E-2	5.531E+0
-6.484E-2	5.589E+0
-6.646E-2	5.606E+0
-6.646E-2	5.589E+0
-6.646E-2	5.583E+0
-6.646E-2	5.580E+0
-6.484E-2	5.596E+0
-6.971E-2	5.612E+0
-6.809E-2	5.615E+0
-6.646E-2	5.632E+0
-6.646E-2	5.661E+0
-6.809E-2	5.661E+0
-6.809E-2	5.622E+0
-6.484E-2	5.593E+0
-6.646E-2	5.606E+0
-6.971E-2	5.602E+0
-6.646E-2	5.606E+0
-6.809E-2	5.615E+0
-6.646E-2	5.593E+0
-6.484E-2	5.567E+0
-6.809E-2	5.606E+0
-6.809E-2	5.628E+0
-6.809E-2	5.638E+0
-7.133E-2	5.599E+0
-6.484E-2	5.570E+0
-6.484E-2	5.625E+0
-6.809E-2	5.677E+0
-6.484E-2	5.674E+0
-6.646E-2	5.651E+0
-6.484E-2	5.683E+0
-6.971E-2	5.674E+0
-6.646E-2	5.606E+0
-6.322E-2	5.596E+0
-6.646E-2	5.596E+0
-6.646E-2	5.573E+0
-6.809E-2	5.599E+0
-6.484E-2	5.602E+0
-6.484E-2	5.632E+0
-6.809E-2	5.625E+0
-6.322E-2	5.596E+0
-6.646E-2	5.589E+0
-6.809E-2	5.638E+0
-6.322E-2	5.683E+0
-6.484E-2	5.683E+0
-6.646E-2	5.609E+0
-6.809E-2	5.541E+0
-6.971E-2	5.583E+0
-6.646E-2	5.609E+0
-6.971E-2	5.586E+0
-7.133E-2	5.586E+0
-7.295E-2	5.596E+0
-6.322E-2	5.586E+0
-6.809E-2	5.612E+0
-6.646E-2	5.648E+0
-6.809E-2	5.651E+0
-6.809E-2	5.648E+0
-7.295E-2	5.602E+0
-6.646E-2	5.583E+0
-6.809E-2	5.557E+0
-6.809E-2	5.560E+0
-6.646E-2	5.593E+0
-6.646E-2	5.609E+0
-6.646E-2	5.586E+0
-6.809E-2	5.573E+0
-6.809E-2	5.593E+0
-6.484E-2	5.602E+0
-6.646E-2	5.638E+0
-6.971E-2	5.648E+0
-6.484E-2	5.589E+0
-6.484E-2	5.567E+0
-6.646E-2	5.567E+0
-6.971E-2	5.609E+0
-6.809E-2	5.632E+0
-6.809E-2	5.674E+0
-6.484E-2	5.667E+0
-6.809E-2	5.635E+0
-6.809E-2	5.651E+0
-6.322E-2	5.599E+0
-6.646E-2	5.593E+0
-6.646E-2	5.615E+0
-6.646E-2	5.619E+0
-6.646E-2	5.641E+0
-6.646E-2	5.635E+0
-7.133E-2	5.596E+0
-6.484E-2	5.596E+0
-6.484E-2	5.628E+0
-6.646E-2	5.622E+0
-6.646E-2	5.612E+0
-6.646E-2	5.593E+0
-6.160E-2	5.632E+0
-6.971E-2	5.658E+0
-6.646E-2	5.635E+0
-6.809E-2	5.583E+0
-6.646E-2	5.586E+0
-6.809E-2	5.576E+0
-6.646E-2	5.645E+0
-6.484E-2	5.648E+0
-6.484E-2	5.583E+0
-6.809E-2	5.602E+0
-6.971E-2	5.651E+0
-6.971E-2	5.628E+0
-6.646E-2	5.615E+0
-6.646E-2	5.641E+0
-6.971E-2	5.645E+0
-6.971E-2	5.645E+0
-6.809E-2	5.641E+0
-6.484E-2	5.612E+0
-7.295E-2	5.567E+0
-6.646E-2	5.589E+0
-6.646E-2	5.615E+0
-6.809E-2	5.635E+0
-6.809E-2	5.615E+0
-6.809E-2	5.596E+0
-7.133E-2	5.635E+0
-6.646E-2	5.609E+0
-6.971E-2	5.557E+0
-6.809E-2	5.586E+0
-6.646E-2	5.635E+0
-6.971E-2	5.651E+0
-6.809E-2	5.638E+0
-6.809E-2	5.628E+0
-6.809E-2	5.638E+0
-6.971E-2	5.632E+0
-7.133E-2	5.596E+0
-6.971E-2	5.570E+0
-6.646E-2	5.557E+0
-6.809E-2	5.606E+0
-6.809E-2	5.576E+0
-6.646E-2	5.544E+0
-6.322E-2	5.612E+0
-6.971E-2	5.661E+0
-6.484E-2	5.641E+0
-6.646E-2	5.606E+0
-6.484E-2	5.599E+0
-6.809E-2	5.589E+0
-6.646E-2	5.602E+0
-6.484E-2	5.615E+0
-6.646E-2	5.661E+0
-6.646E-2	5.667E+0
-6.646E-2	5.638E+0
-6.809E-2	5.641E+0
-6.484E-2	5.683E+0
-6.809E-2	5.654E+0
-6.809E-2	5.576E+0
-6.809E-2	5.593E+0
-6.484E-2	5.619E+0
-6.809E-2	5.593E+0
-6.809E-2	5.593E+0
-6.971E-2	5.632E+0
-6.646E-2	5.609E+0
-6.971E-2	5.612E+0
-7.133E-2	5.593E+0
-6.809E-2	5.638E+0
-6.484E-2	5.645E+0
-6.971E-2	5.648E+0
-6.809E-2	5.628E+0
-6.809E-2	5.641E+0
-6.809E-2	5.664E+0
-6.971E-2	5.596E+0
-6.809E-2	5.573E+0
-6.809E-2	5.593E+0
-6.971E-2	5.628E+0
-6.971E-2	5.664E+0
-6.971E-2	5.654E+0
-6.809E-2	5.664E+0
-6.809E-2	5.654E+0
-6.971E-2	5.641E+0
-6.646E-2	5.567E+0
-6.809E-2	5.537E+0
-6.646E-2	5.635E+0
-6.809E-2	5.677E+0
-6.646E-2	5.609E+0
-6.971E-2	5.570E+0
-6.646E-2	5.570E+0
-6.646E-2	5.580E+0
-6.809E-2	5.586E+0
-6.971E-2	5.589E+0
-6.646E-2	5.622E+0
-6.646E-2	5.583E+0
-6.809E-2	5.560E+0
-6.971E-2	5.622E+0
-6.809E-2	5.693E+0
-6.809E-2	5.683E+0
-6.971E-2	5.628E+0
-7.133E-2	5.602E+0
-6.322E-2	5.619E+0
-6.809E-2	5.667E+0
-6.971E-2	5.651E+0
-6.646E-2	5.615E+0
-6.484E-2	5.651E+0
-6.971E-2	5.658E+0
-6.646E-2	5.609E+0
-6.809E-2	5.612E+0
-6.484E-2	5.635E+0
-6.646E-2	5.580E+0
-6.971E-2	5.615E+0
-6.809E-2	5.628E+0
-6.809E-2	5.596E+0
-6.646E-2	5.567E+0
-6.971E-2	5.573E+0
-6.646E-2	5.589E+0
-6.484E-2	5.609E+0
-6.971E-2	5.658E+0
-6.809E-2	5.645E+0
-6.646E-2	5.609E+0
-6.646E-2	5.609E+0
-6.646E-2	5.593E+0
-6.809E-2	5.541E+0
-6.646E-2	5.567E+0
-6.484E-2	5.560E+0
-6.809E-2	5.515E+0
-6.971E-2	5.567E+0
-6.160E-2	5.622E+0
-6.971E-2	5.670E+0
-7.133E-2	5.667E+0
-6.809E-2	5.683E+0
-6.646E-2	5.654E+0
-6.484E-2	5.586E+0
-6.809E-2	5.612E+0
-6.971E-2	5.619E+0
-6.484E-2	5.593E+0
-6.646E-2	5.599E+0
-6.809E-2	5.638E+0
-6.971E-2	5.615E+0
-6.809E-2	5.628E+0
-6.646E-2	5.645E+0
-6.971E-2	5.658E+0
-7.133E-2	5.654E+0
-6.809E-2	5.622E+0
-6.646E-2	5.612E+0
-6.646E-2	5.586E+0
-6.809E-2	5.599E+0
-6.484E-2	5.625E+0
-6.809E-2	5.619E+0
-6.484E-2	5.625E+0
-6.484E-2	5.687E+0
-6.646E-2	5.696E+0
-6.646E-2	5.619E+0
-6.646E-2	5.570E+0
-6.809E-2	5.573E+0
-6.646E-2	5.593E+0
-6.646E-2	5.632E+0
-6.971E-2	5.648E+0
-6.646E-2	5.651E+0
-6.971E-2	5.670E+0
-6.646E-2	5.658E+0
-6.809E-2	5.615E+0
-6.971E-2	5.619E+0
-6.809E-2	5.625E+0
-6.646E-2	5.664E+0
-6.646E-2	5.645E+0
-6.484E-2	5.615E+0
-6.809E-2	5.641E+0
-6.646E-2	5.687E+0
-6.646E-2	5.680E+0
-6.971E-2	5.658E+0
-6.809E-2	5.632E+0
-6.809E-2	5.615E+0
-6.646E-2	5.651E+0
-6.809E-2	5.696E+0
-6.809E-2	5.690E+0
-6.809E-2	5.638E+0
-6.646E-2	5.628E+0
-6.809E-2	5.648E+0
-6.809E-2	5.654E+0
-6.646E-2	5.648E+0
-6.484E-2	5.625E+0
-6.809E-2	5.589E+0
-6.646E-2	5.550E+0
-6.646E-2	5.563E+0
-6.484E-2	5.589E+0
-7.295E-2	5.593E+0
-7.133E-2	5.580E+0
-6.646E-2	5.560E+0
-6.646E-2	5.586E+0
-6.646E-2	5.576E+0
-6.646E-2	5.615E+0
-6.809E-2	5.641E+0
-6.971E-2	5.609E+0
-6.971E-2	5.580E+0
-6.971E-2	5.609E+0
-6.646E-2	5.661E+0
-6.809E-2	5.661E+0
-6.809E-2	5.622E+0
-6.809E-2	5.622E+0
-6.809E-2	5.622E+0
-6.809E-2	5.602E+0
-6.971E-2	5.622E+0
-6.809E-2	5.606E+0
-6.809E-2	5.593E+0
-6.646E-2	5.612E+0
-6.971E-2	5.606E+0
-6.646E-2	5.596E+0
-6.646E-2	5.661E+0
-6.971E-2	5.661E+0
-6.809E-2	5.632E+0
-6.809E-2	5.606E+0
-6.646E-2	5.580E+0
-6.646E-2	5.573E+0
-6.484E-2	5.573E+0
-6.809E-2	5.593E+0
-6.322E-2	5.583E+0
-6.646E-2	5.586E+0
-6.646E-2	5.661E+0
-6.971E-2	5.638E+0
-6.484E-2	5.609E+0
-6.809E-2	5.606E+0
-6.971E-2	5.593E+0
-6.971E-2	5.554E+0
-6.646E-2	5.544E+0
-6.809E-2	5.589E+0
-6.809E-2	5.589E+0
-6.646E-2	5.550E+0
-6.646E-2	5.570E+0
-7.133E-2	5.609E+0
-6.809E-2	5.628E+0
-6.809E-2	5.612E+0
-6.809E-2	5.596E+0
-6.809E-2	5.599E+0
-6.809E-2	5.638E+0
-6.484E-2	5.641E+0
-6.484E-2	5.583E+0
-6.809E-2	5.580E+0
-6.971E-2	5.599E+0
-6.809E-2	5.593E+0
-6.484E-2	5.576E+0
-6.971E-2	5.586E+0
-6.971E-2	5.593E+0
-6.971E-2	5.570E+0
-6.646E-2	5.599E+0
-6.646E-2	5.622E+0
-6.971E-2	5.606E+0
-6.646E-2	5.602E+0
-6.646E-2	5.612E+0
-6.971E-2	5.622E+0
-6.971E-2	5.576E+0
-6.484E-2	5.544E+0
-6.809E-2	5.550E+0
-6.809E-2	5.560E+0
-6.809E-2	5.586E+0
-6.809E-2	5.602E+0
-6.484E-2	5.547E+0
-6.971E-2	5.534E+0
-6.971E-2	5.567E+0
-6.809E-2	5.560E+0
-6.809E-2	5.593E+0
-6.646E-2	5.661E+0
-6.971E-2	5.683E+0
-6.971E-2	5.638E+0
-6.484E-2	5.599E+0
-6.971E-2	5.625E+0
-7.133E-2	5.670E+0
-6.809E-2	5.664E+0
-6.971E-2	5.609E+0
-6.809E-2	5.573E+0
-6.646E-2	5.586E+0
-6.971E-2	5.570E+0
-6.971E-2	5.563E+0
-6.646E-2	5.606E+0
-6.971E-2	5.645E+0
-6.809E-2	5.632E+0
-6.809E-2	5.609E+0
-6.646E-2	5.609E+0
-6.809E-2	5.609E+0
-6.809E-2	5.615E+0
-6.809E-2	5.625E+0
-6.971E-2	5.667E+0
-6.646E-2	5.632E+0
-6.809E-2	5.602E+0
-6.809E-2	5.625E+0
-6.484E-2	5.683E+0
-6.971E-2	5.667E+0
-6.646E-2	5.622E+0
-6.646E-2	5.609E+0
-6.646E-2	5.599E+0
-6.971E-2	5.593E+0
-6.646E-2	5.609E+0
-6.646E-2	5.619E+0
-6.809E-2	5.625E+0
-7.295E-2	5.625E+0
-6.809E-2	5.641E+0
-6.809E-2	5.625E+0
-6.809E-2	5.648E+0
-6.809E-2	5.658E+0
-6.809E-2	5.615E+0
-6.809E-2	5.544E+0
-6.809E-2	5.557E+0
-6.971E-2	5.606E+0
-6.971E-2	5.609E+0
-6.809E-2	5.648E+0
-6.971E-2	5.683E+0
-6.809E-2	5.651E+0
-6.971E-2	5.612E+0
-6.646E-2	5.599E+0
-6.646E-2	5.625E+0
-6.971E-2	5.645E+0
-6.971E-2	5.609E+0
-6.809E-2	5.596E+0
-6.484E-2	5.648E+0
-7.133E-2	5.641E+0
-6.809E-2	5.602E+0
-6.646E-2	5.576E+0
-6.809E-2	5.550E+0
-6.971E-2	5.544E+0
-6.646E-2	5.580E+0
-6.646E-2	5.606E+0
-6.322E-2	5.638E+0
-6.809E-2	5.648E+0
-6.809E-2	5.596E+0
-6.809E-2	5.583E+0
-6.646E-2	5.596E+0
-6.809E-2	5.612E+0
-6.484E-2	5.612E+0
-6.484E-2	5.593E+0
-6.809E-2	5.573E+0
-7.133E-2	5.619E+0
-6.809E-2	5.632E+0
-6.809E-2	5.658E+0
-6.971E-2	5.638E+0
-6.971E-2	5.632E+0
-6.809E-2	5.670E+0
-6.809E-2	5.619E+0
-6.484E-2	5.560E+0
-6.971E-2	5.599E+0
-6.809E-2	5.589E+0
-6.646E-2	5.628E+0
-6.646E-2	5.638E+0
-6.809E-2	5.606E+0
-6.809E-2	5.599E+0
-6.484E-2	5.619E+0
-6.809E-2	5.635E+0
-6.809E-2	5.632E+0
-6.971E-2	5.563E+0
-6.809E-2	5.547E+0
-6.971E-2	5.615E+0
-6.809E-2	5.648E+0
-6.971E-2	5.619E+0
-6.809E-2	5.615E+0
-6.646E-2	5.612E+0
-6.809E-2	5.615E+0
-6.646E-2	5.622E+0
-6.646E-2	5.612E+0
-6.809E-2	5.580E+0
-6.809E-2	5.606E+0
-6.971E-2	5.625E+0
-6.809E-2	5.619E+0
-7.133E-2	5.635E+0
-6.809E-2	5.645E+0
-6.646E-2	5.622E+0
-6.971E-2	5.615E+0
-6.809E-2	5.625E+0
-6.971E-2	5.606E+0
-6.809E-2	5.596E+0
-6.809E-2	5.602E+0
-6.971E-2	5.563E+0
-7.133E-2	5.570E+0
-6.809E-2	5.583E+0
-6.809E-2	5.593E+0
-6.809E-2	5.576E+0
-6.809E-2	5.625E+0
-6.809E-2	5.638E+0
-7.133E-2	5.628E+0
-6.971E-2	5.632E+0
-6.971E-2	5.632E+0
-6.809E-2	5.632E+0
-6.809E-2	5.625E+0
-6.971E-2	5.654E+0
-6.971E-2	5.658E+0
-6.971E-2	5.661E+0
-6.809E-2	5.606E+0
-6.646E-2	5.570E+0
-6.971E-2	5.547E+0
-6.971E-2	5.583E+0
-6.646E-2	5.615E+0
-6.809E-2	5.612E+0
-6.971E-2	5.645E+0
-6.971E-2	5.680E+0
-6.646E-2	5.696E+0
-6.809E-2	5.648E+0
-6.646E-2	5.619E+0
-6.971E-2	5.628E+0
-6.484E-2	5.648E+0
-6.646E-2	5.661E+0
-6.971E-2	5.619E+0
-6.971E-2	5.583E+0
-6.809E-2	5.632E+0
-6.971E-2	5.680E+0
-6.809E-2	5.648E+0
-6.646E-2	5.609E+0
-6.646E-2	5.599E+0
-6.971E-2	5.599E+0
-6.484E-2	5.573E+0
-6.809E-2	5.550E+0
-6.809E-2	5.557E+0
-6.646E-2	5.560E+0
-6.809E-2	5.622E+0
-6.809E-2	5.645E+0
-6.484E-2	5.648E+0
-6.646E-2	5.596E+0
-6.971E-2	5.537E+0
-6.646E-2	5.580E+0
-6.646E-2	5.612E+0
-6.809E-2	5.615E+0
-6.646E-2	5.622E+0
-6.809E-2	5.589E+0
-6.484E-2	5.609E+0
-6.971E-2	5.622E+0
-6.809E-2	5.625E+0
-6.484E-2	5.645E+0
-6.646E-2	5.641E+0
-6.484E-2	5.635E+0
-6.484E-2	5.632E+0
-6.809E-2	5.609E+0
-6.646E-2	5.593E+0
-7.133E-2	5.628E+0
-6.971E-2	5.651E+0
-6.971E-2	5.654E+0
-6.971E-2	5.641E+0
-6.971E-2	5.625E+0
-6.971E-2	5.612E+0
-6.809E-2	5.612E+0
-6.484E-2	5.622E+0
-6.646E-2	5.609E+0
-6.809E-2	5.632E+0
-6.971E-2	5.670E+0
-6.809E-2	5.632E+0
-6.484E-2	5.596E+0
-6.809E-2	5.622E+0
-6.646E-2	5.573E+0
-6.646E-2	5.537E+0
-6.809E-2	5.570E+0
-6.971E-2	5.635E+0
-6.809E-2	5.661E+0
-6.971E-2	5.667E+0
-6.809E-2	5.628E+0
-6.971E-2	5.606E+0
-6.646E-2	5.593E+0
-6.809E-2	5.583E+0
-7.133E-2	5.599E+0
-6.809E-2	5.606E+0
-6.646E-2	5.576E+0
-6.484E-2	5.570E+0
-6.809E-2	5.544E+0
-6.809E-2	5.515E+0
-6.809E-2	5.567E+0
-6.809E-2	5.612E+0
-6.646E-2	5.554E+0
-6.971E-2	5.557E+0
-6.809E-2	5.628E+0
-6.809E-2	5.641E+0
-6.971E-2	5.625E+0
-6.646E-2	5.641E+0
-6.484E-2	5.632E+0
-6.809E-2	5.645E+0
-6.971E-2	5.703E+0
-6.971E-2	5.693E+0
-6.484E-2	5.622E+0
-6.971E-2	5.589E+0
-6.646E-2	5.589E+0
-6.809E-2	5.599E+0
-6.971E-2	5.589E+0
-6.971E-2	5.606E+0
-6.646E-2	5.628E+0
-7.133E-2	5.628E+0
-6.809E-2	5.609E+0
-6.646E-2	5.622E+0
-6.646E-2	5.619E+0
-6.971E-2	5.615E+0
-6.646E-2	5.641E+0
-6.646E-2	5.648E+0
-6.646E-2	5.599E+0
-6.971E-2	5.567E+0
-6.484E-2	5.580E+0
-6.971E-2	5.602E+0
-6.971E-2	5.576E+0
-6.971E-2	5.576E+0
-6.484E-2	5.632E+0
-6.484E-2	5.635E+0
-6.484E-2	5.583E+0
-7.133E-2	5.589E+0
-6.646E-2	5.632E+0
-6.646E-2	5.589E+0
-6.646E-2	5.576E+0
-6.809E-2	5.606E+0
-7.133E-2	5.667E+0
-6.809E-2	5.648E+0
-6.809E-2	5.606E+0
-6.809E-2	5.593E+0
-6.809E-2	5.625E+0
-6.971E-2	5.658E+0
-7.133E-2	5.638E+0
-6.971E-2	5.628E+0
-6.646E-2	5.648E+0
-6.484E-2	5.622E+0
-6.971E-2	5.606E+0
-6.809E-2	5.638E+0
-6.809E-2	5.670E+0
-6.809E-2	5.658E+0
-6.484E-2	5.606E+0
-6.971E-2	5.573E+0
-6.646E-2	5.580E+0
-6.809E-2	5.580E+0
-6.971E-2	5.576E+0
-6.971E-2	5.589E+0
-6.646E-2	5.547E+0
-6.809E-2	5.537E+0
-7.133E-2	5.606E+0
-6.971E-2	5.635E+0
-6.809E-2	5.606E+0
-6.646E-2	5.583E+0
-6.809E-2	5.622E+0
-6.484E-2	5.602E+0
-6.484E-2	5.615E+0
-6.646E-2	5.635E+0
-6.971E-2	5.648E+0
-6.971E-2	5.664E+0
-6.809E-2	5.651E+0
-6.322E-2	5.628E+0
-6.646E-2	5.606E+0
-6.646E-2	5.599E+0
-6.809E-2	5.606E+0
-6.484E-2	5.609E+0
-6.971E-2	5.599E+0
-6.971E-2	5.609E+0
-6.971E-2	5.619E+0
-6.646E-2	5.602E+0
-6.809E-2	5.573E+0
-6.809E-2	5.570E+0
-6.484E-2	5.593E+0
-6.646E-2	5.599E+0
-6.971E-2	5.596E+0
-6.484E-2	5.612E+0
-6.646E-2	5.593E+0
-6.322E-2	5.580E+0
-6.971E-2	5.606E+0
-6.971E-2	5.573E+0
-6.809E-2	5.550E+0
-6.646E-2	5.580E+0
-6.484E-2	5.593E+0
-6.809E-2	5.570E+0
-6.971E-2	5.580E+0
-6.484E-2	5.580E+0
-6.646E-2	5.573E+0
-6.809E-2	5.554E+0
-6.809E-2	5.541E+0
-6.809E-2	5.531E+0
-6.809E-2	5.554E+0
-6.809E-2	5.599E+0
-6.646E-2	5.648E+0
-6.646E-2	5.632E+0
-6.809E-2	5.635E+0
-6.646E-2	5.645E+0
-6.971E-2	5.609E+0
-6.809E-2	5.602E+0
-6.484E-2	5.576E+0
-6.322E-2	5.628E+0
-6.809E-2	5.625E+0
-6.484E-2	5.570E+0
-6.809E-2	5.580E+0
-6.646E-2	5.628E+0
-6.809E-2	5.622E+0
-6.646E-2	5.589E+0
-6.809E-2	5.619E+0
-6.484E-2	5.674E+0
-6.971E-2	5.645E+0
-6.484E-2	5.576E+0
-6.809E-2	5.583E+0
-6.971E-2	5.563E+0
-6.809E-2	5.557E+0
-6.646E-2	5.573E+0
-6.809E-2	5.583E+0
-6.971E-2	5.602E+0
-6.809E-2	5.583E+0
-6.484E-2	5.563E+0
-6.971E-2	5.570E+0
-6.809E-2	5.596E+0
-6.809E-2	5.606E+0
-6.484E-2	5.628E+0
-6.971E-2	5.615E+0
-6.646E-2	5.602E+0
-6.971E-2	5.638E+0
-6.809E-2	5.654E+0
-6.646E-2	5.635E+0
-6.809E-2	5.619E+0
-6.971E-2	5.641E+0
-6.322E-2	5.609E+0
-7.133E-2	5.589E+0
-6.809E-2	5.596E+0
-7.133E-2	5.602E+0
-6.646E-2	5.641E+0
-6.809E-2	5.658E+0
-6.971E-2	5.661E+0
-7.133E-2	5.677E+0
-6.809E-2	5.674E+0
-6.809E-2	5.628E+0
-6.971E-2	5.609E+0
-6.809E-2	5.619E+0
-6.646E-2	5.622E+0
-6.809E-2	5.612E+0
-6.971E-2	5.625E+0
-6.646E-2	5.609E+0
-6.160E-2	5.570E+0
-6.971E-2	5.531E+0
-6.971E-2	5.557E+0
-6.809E-2	5.573E+0
-6.809E-2	5.583E+0
-6.809E-2	5.593E+0
-6.971E-2	5.596E+0
-6.971E-2	5.609E+0
-6.484E-2	5.583E+0
-6.809E-2	5.537E+0
-7.295E-2	5.512E+0
-6.809E-2	5.547E+0
-6.646E-2	5.593E+0
-6.809E-2	5.599E+0
-7.133E-2	5.586E+0
-6.809E-2	5.628E+0
-6.971E-2	5.641E+0
-6.809E-2	5.589E+0
-6.809E-2	5.606E+0
-6.646E-2	5.619E+0
-6.971E-2	5.547E+0
-6.484E-2	5.508E+0
-6.809E-2	5.518E+0
-6.809E-2	5.589E+0
-6.484E-2	5.632E+0
-6.646E-2	5.635E+0
-6.809E-2	5.599E+0
-6.809E-2	5.596E+0
-6.646E-2	5.606E+0
-6.809E-2	5.612E+0
-6.809E-2	5.599E+0
-6.646E-2	5.599E+0
-6.809E-2	5.599E+0
-6.484E-2	5.576E+0
-6.809E-2	5.606E+0
-6.646E-2	5.596E+0
-6.646E-2	5.573E+0
-6.971E-2	5.596E+0
-6.809E-2	5.580E+0
-6.646E-2	5.531E+0
-6.646E-2	5.576E+0
-7.133E-2	5.612E+0
-7.295E-2	5.580E+0
-6.646E-2	5.583E+0
-6.809E-2	5.622E+0
-6.809E-2	5.625E+0
-7.133E-2	5.638E+0
-6.971E-2	5.628E+0
-6.809E-2	5.632E+0
-6.646E-2	5.638E+0
-6.809E-2	5.625E+0
-6.646E-2	5.638E+0
-6.809E-2	5.635E+0
-6.971E-2	5.654E+0
-6.809E-2	5.683E+0
-6.809E-2	5.677E+0
-6.646E-2	5.635E+0
-6.646E-2	5.622E+0
-6.971E-2	5.615E+0
-6.646E-2	5.602E+0
-6.971E-2	5.609E+0
-6.809E-2	5.635E+0
-7.133E-2	5.612E+0
-6.809E-2	5.554E+0
-6.809E-2	5.570E+0
-6.971E-2	5.609E+0
-7.133E-2	5.641E+0
-6.809E-2	5.619E+0
-6.322E-2	5.638E+0
-6.646E-2	5.628E+0
-6.809E-2	5.573E+0
-7.133E-2	5.573E+0
-6.971E-2	5.609E+0
-6.971E-2	5.602E+0
-7.133E-2	5.599E+0
-6.646E-2	5.606E+0
-6.646E-2	5.586E+0
-6.809E-2	5.586E+0
-6.646E-2	5.589E+0
-6.646E-2	5.534E+0
-6.646E-2	5.537E+0
-6.646E-2	5.602E+0
-7.133E-2	5.632E+0
-6.809E-2	5.606E+0
-6.809E-2	5.599E+0
-7.133E-2	5.596E+0
-6.971E-2	5.596E+0
-6.809E-2	5.596E+0
-6.971E-2	5.580E+0
-6.484E-2	5.612E+0
-6.646E-2	5.632E+0
-6.646E-2	5.615E+0
-6.484E-2	5.576E+0
-6.809E-2	5.576E+0
-6.809E-2	5.635E+0
-6.809E-2	5.670E+0
-6.646E-2	5.654E+0
-6.809E-2	5.658E+0
-6.971E-2	5.677E+0
-6.971E-2	5.661E+0
-6.971E-2	5.677E+0
-6.809E-2	5.654E+0
-6.809E-2	5.680E+0
-6.646E-2	5.658E+0
-6.484E-2	5.615E+0
-6.809E-2	5.615E+0
-6.971E-2	5.638E+0
-7.133E-2	5.619E+0
-6.971E-2	5.586E+0
-6.971E-2	5.612E+0
-6.971E-2	5.619E+0
-6.646E-2	5.625E+0
-6.484E-2	5.615E+0
-6.484E-2	5.599E+0
-6.971E-2	5.622E+0
-6.971E-2	5.615E+0
-6.646E-2	5.612E+0
-6.646E-2	5.599E+0
-6.971E-2	5.583E+0
-6.971E-2	5.609E+0
-6.809E-2	5.632E+0
-7.133E-2	5.635E+0
-6.646E-2	5.570E+0
-6.484E-2	5.567E+0
-6.809E-2	5.570E+0
-6.971E-2	5.576E+0
-6.484E-2	5.580E+0
-6.971E-2	5.596E+0
-6.646E-2	5.586E+0
-6.971E-2	5.593E+0
-6.646E-2	5.580E+0
-7.133E-2	5.586E+0
-6.646E-2	5.599E+0
-6.646E-2	5.580E+0
-7.133E-2	5.541E+0
-6.971E-2	5.521E+0
-6.646E-2	5.505E+0
-6.809E-2	5.544E+0
-6.971E-2	5.570E+0
-6.809E-2	5.580E+0
-6.646E-2	5.615E+0
-7.133E-2	5.586E+0
-6.971E-2	5.596E+0
-6.971E-2	5.606E+0
-6.646E-2	5.570E+0
-6.971E-2	5.528E+0
-6.809E-2	5.541E+0
-6.809E-2	5.557E+0
-6.646E-2	5.580E+0
-7.133E-2	5.573E+0
-6.484E-2	5.573E+0
-6.809E-2	5.554E+0
-6.646E-2	5.606E+0
-6.484E-2	5.670E+0
-7.133E-2	5.677E+0
-6.646E-2	5.612E+0
-6.646E-2	5.609E+0
-6.646E-2	5.641E+0
-6.809E-2	5.680E+0
-6.809E-2	5.680E+0
-6.809E-2	5.589E+0
-6.809E-2	5.528E+0
-6.971E-2	5.518E+0
-6.646E-2	5.557E+0
-6.971E-2	5.567E+0
-6.809E-2	5.557E+0
-6.971E-2	5.606E+0
-6.809E-2	5.602E+0
-6.809E-2	5.596E+0
-6.809E-2	5.667E+0
-6.971E-2	5.696E+0
-6.971E-2	5.667E+0
-6.484E-2	5.641E+0
-7.133E-2	5.632E+0
-7.133E-2	5.583E+0
-6.809E-2	5.573E+0
-6.809E-2	5.580E+0
-6.971E-2	5.560E+0
-6.809E-2	5.576E+0
-6.484E-2	5.606E+0
-6.484E-2	5.570E+0
-6.971E-2	5.573E+0
-6.809E-2	5.589E+0
-6.809E-2	5.602E+0
-6.646E-2	5.589E+0
-6.646E-2	5.628E+0
-6.971E-2	5.622E+0
-6.809E-2	5.628E+0
-6.809E-2	5.641E+0
-6.646E-2	5.632E+0
-6.809E-2	5.619E+0
-6.809E-2	5.583E+0
-6.646E-2	5.615E+0
-6.809E-2	5.612E+0
-6.809E-2	5.596E+0
-6.971E-2	5.602E+0
-6.646E-2	5.573E+0
-6.971E-2	5.544E+0
-7.133E-2	5.573E+0
-6.646E-2	5.589E+0
-6.809E-2	5.586E+0
-6.646E-2	5.589E+0
-6.646E-2	5.638E+0
-6.484E-2	5.645E+0
-6.809E-2	5.635E+0
-6.646E-2	5.648E+0
-6.971E-2	5.628E+0
-6.971E-2	5.560E+0
-6.484E-2	5.531E+0
-6.809E-2	5.563E+0
-6.646E-2	5.560E+0
-6.646E-2	5.596E+0
-6.646E-2	5.645E+0
-6.809E-2	5.661E+0
-7.295E-2	5.683E+0
-6.809E-2	5.609E+0
-6.809E-2	5.547E+0
-6.809E-2	5.602E+0
-6.809E-2	5.602E+0
-6.809E-2	5.619E+0
-6.809E-2	5.622E+0
-6.646E-2	5.622E+0
-6.971E-2	5.615E+0
-6.646E-2	5.596E+0
-6.484E-2	5.619E+0
-6.809E-2	5.635E+0
-6.646E-2	5.602E+0
-6.971E-2	5.651E+0
-6.646E-2	5.625E+0
-6.484E-2	5.596E+0
-6.971E-2	5.589E+0
-6.809E-2	5.557E+0
-6.809E-2	5.541E+0
-6.646E-2	5.586E+0
-6.971E-2	5.576E+0
-6.809E-2	5.576E+0
-6.809E-2	5.576E+0
-6.809E-2	5.573E+0
-6.809E-2	5.593E+0
-6.646E-2	5.632E+0
-6.809E-2	5.645E+0
-6.646E-2	5.645E+0
-7.133E-2	5.638E+0
-6.646E-2	5.645E+0
-6.646E-2	5.596E+0
-6.809E-2	5.580E+0
-6.809E-2	5.615E+0
-6.646E-2	5.586E+0
-6.484E-2	5.573E+0
-6.809E-2	5.625E+0
-6.809E-2	5.619E+0
-6.971E-2	5.602E+0
-6.971E-2	5.619E+0
-6.646E-2	5.606E+0
-6.971E-2	5.619E+0
-6.971E-2	5.632E+0
-6.809E-2	5.593E+0
-6.646E-2	5.557E+0
-7.133E-2	5.518E+0
-6.160E-2	5.554E+0
-6.809E-2	5.622E+0
-7.133E-2	5.687E+0
-6.971E-2	5.690E+0
-6.646E-2	5.628E+0
-6.646E-2	5.580E+0
-6.646E-2	5.606E+0
-6.971E-2	5.612E+0
-6.971E-2	5.635E+0
-6.809E-2	5.658E+0
-6.646E-2	5.632E+0
-6.809E-2	5.635E+0
-6.484E-2	5.683E+0
-6.809E-2	5.641E+0
-6.484E-2	5.554E+0
-6.971E-2	5.563E+0
-6.646E-2	5.638E+0
-6.646E-2	5.641E+0
-6.971E-2	5.596E+0
-6.809E-2	5.628E+0
-6.809E-2	5.654E+0
-6.646E-2	5.651E+0
-6.809E-2	5.628E+0
-6.971E-2	5.596E+0
-6.809E-2	5.589E+0
-6.971E-2	5.573E+0
-7.295E-2	5.557E+0
-6.971E-2	5.570E+0
-6.484E-2	5.612E+0
-6.484E-2	5.596E+0
-7.133E-2	5.602E+0
-6.809E-2	5.622E+0
-6.809E-2	5.583E+0
-6.646E-2	5.567E+0
-6.809E-2	5.589E+0
-7.133E-2	5.606E+0
-6.809E-2	5.596E+0
-6.809E-2	5.619E+0
-6.971E-2	5.615E+0
-6.809E-2	5.609E+0
-6.646E-2	5.602E+0
-6.809E-2	5.622E+0
-6.809E-2	5.596E+0
-6.646E-2	5.573E+0
-6.971E-2	5.602E+0
-6.809E-2	5.583E+0
-6.809E-2	5.615E+0
-6.971E-2	5.645E+0
-6.809E-2	5.622E+0
-6.484E-2	5.518E+0
-6.809E-2	5.534E+0
-6.484E-2	5.586E+0
-6.971E-2	5.612E+0
-6.971E-2	5.576E+0
-6.809E-2	5.612E+0
-6.809E-2	5.619E+0
-6.809E-2	5.661E+0
-6.646E-2	5.651E+0
-6.809E-2	5.576E+0
-6.971E-2	5.518E+0
-6.971E-2	5.544E+0
-6.809E-2	5.609E+0
-6.971E-2	5.599E+0
-6.484E-2	5.570E+0
-6.971E-2	5.557E+0
-6.809E-2	5.593E+0
-6.971E-2	5.632E+0
-6.809E-2	5.645E+0
-6.971E-2	5.615E+0
-6.809E-2	5.622E+0
-6.809E-2	5.651E+0
-6.809E-2	5.619E+0
-6.809E-2	5.550E+0
-6.809E-2	5.570E+0
-6.809E-2	5.583E+0
-7.133E-2	5.612E+0
-6.809E-2	5.638E+0
-6.646E-2	5.609E+0
-6.809E-2	5.615E+0
-6.646E-2	5.645E+0
-6.809E-2	5.641E+0
-6.646E-2	5.625E+0
-6.809E-2	5.645E+0
-6.971E-2	5.645E+0
-6.809E-2	5.537E+0
-6.646E-2	5.537E+0
-6.646E-2	5.612E+0
-6.646E-2	5.645E+0
-6.971E-2	5.615E+0
-6.971E-2	5.596E+0
-6.971E-2	5.567E+0
-6.809E-2	5.547E+0
-6.646E-2	5.567E+0
-6.646E-2	5.599E+0
-6.971E-2	5.602E+0
-6.646E-2	5.612E+0
-6.646E-2	5.576E+0
-7.133E-2	5.609E+0
-6.646E-2	5.638E+0
-6.809E-2	5.625E+0
-6.971E-2	5.625E+0
-6.646E-2	5.667E+0
-6.971E-2	5.696E+0
-6.646E-2	5.615E+0
-6.809E-2	5.622E+0
-6.809E-2	5.645E+0
-6.646E-2	5.557E+0
-6.971E-2	5.550E+0
-6.809E-2	5.599E+0
-6.646E-2	5.599E+0
-6.971E-2	5.612E+0
-6.809E-2	5.638E+0
-6.322E-2	5.615E+0
-6.971E-2	5.606E+0
-6.322E-2	5.596E+0
-7.133E-2	5.573E+0
-6.809E-2	5.589E+0
-6.646E-2	5.573E+0
-6.809E-2	5.560E+0
-6.971E-2	5.615E+0
-6.809E-2	5.583E+0
-6.971E-2	5.570E+0
-6.809E-2	5.599E+0
-6.971E-2	5.609E+0
-6.646E-2	5.609E+0
-6.809E-2	5.544E+0
-6.646E-2	5.557E+0
-6.971E-2	5.612E+0
-6.809E-2	5.651E+0
-6.809E-2	5.693E+0
-6.809E-2	5.690E+0
-6.971E-2	5.648E+0
-6.646E-2	5.589E+0
-6.971E-2	5.586E+0
-6.971E-2	5.612E+0
-6.971E-2	5.667E+0
-6.484E-2	5.674E+0
-6.646E-2	5.635E+0
-6.809E-2	5.619E+0
-6.809E-2	5.606E+0
-6.809E-2	5.625E+0
-6.971E-2	5.615E+0
-6.971E-2	5.589E+0
-6.809E-2	5.599E+0
-6.809E-2	5.602E+0
-6.971E-2	5.554E+0
-6.971E-2	5.583E+0
-7.133E-2	5.612E+0
-6.646E-2	5.602E+0
-6.809E-2	5.651E+0
-7.133E-2	5.658E+0
-6.809E-2	5.641E+0
-6.809E-2	5.615E+0
-6.646E-2	5.586E+0
-6.809E-2	5.593E+0
-7.133E-2	5.628E+0
-6.646E-2	5.619E+0
-6.809E-2	5.619E+0
-6.809E-2	5.683E+0
-6.809E-2	5.726E+0
-6.809E-2	5.661E+0
-6.809E-2	5.560E+0
-6.809E-2	5.573E+0
-6.646E-2	5.573E+0
-6.322E-2	5.596E+0
-6.809E-2	5.635E+0
-6.484E-2	5.596E+0
-6.646E-2	5.589E+0
-6.971E-2	5.648E+0
-6.646E-2	5.641E+0
-6.809E-2	5.589E+0
-7.133E-2	5.599E+0
-6.809E-2	5.567E+0
-6.646E-2	5.550E+0
-6.809E-2	5.554E+0
-7.133E-2	5.593E+0
-6.809E-2	5.632E+0
-6.971E-2	5.615E+0
-6.484E-2	5.615E+0
-6.809E-2	5.635E+0
-6.809E-2	5.628E+0
-6.646E-2	5.635E+0
-6.809E-2	5.703E+0
-6.646E-2	5.674E+0
-6.646E-2	5.619E+0
-6.809E-2	5.619E+0
-6.971E-2	5.622E+0
-6.809E-2	5.606E+0
-6.809E-2	5.537E+0
-6.646E-2	5.531E+0
-6.809E-2	5.586E+0
-6.646E-2	5.593E+0
-6.971E-2	5.573E+0
-6.971E-2	5.589E+0
-6.484E-2	5.658E+0
-6.809E-2	5.661E+0
-6.809E-2	5.625E+0
-6.646E-2	5.593E+0
-7.133E-2	5.622E+0
-6.809E-2	5.635E+0
-6.971E-2	5.625E+0
-6.646E-2	5.596E+0
-6.971E-2	5.586E+0
-6.809E-2	5.615E+0
-7.133E-2	5.606E+0
-6.646E-2	5.557E+0
-7.133E-2	5.580E+0
-6.484E-2	5.641E+0
-6.646E-2	5.638E+0
-6.646E-2	5.628E+0
-6.809E-2	5.622E+0
-7.295E-2	5.589E+0
-6.646E-2	5.586E+0
-6.809E-2	5.563E+0
-6.971E-2	5.534E+0
-6.809E-2	5.567E+0
-6.809E-2	5.648E+0
-6.646E-2	5.658E+0
-7.133E-2	5.667E+0
-6.646E-2	5.654E+0
-6.809E-2	5.609E+0
-6.809E-2	5.589E+0
-6.809E-2	5.576E+0
-6.484E-2	5.580E+0
-6.646E-2	5.625E+0
-6.646E-2	5.635E+0
-6.971E-2	5.667E+0
-6.809E-2	5.667E+0
-6.809E-2	5.599E+0
-6.809E-2	5.602E+0
-6.646E-2	5.696E+0
-6.809E-2	5.680E+0
-6.971E-2	5.648E+0
-6.809E-2	5.622E+0
-6.646E-2	5.596E+0
-6.971E-2	5.570E+0
-6.809E-2	5.560E+0
-6.484E-2	5.596E+0
-6.484E-2	5.602E+0
-6.809E-2	5.638E+0
-6.971E-2	5.658E+0
-6.809E-2	5.648E+0
-6.809E-2	5.580E+0
-6.971E-2	5.547E+0
-6.809E-2	5.609E+0
-6.971E-2	5.635E+0
-6.646E-2	5.625E+0
-6.646E-2	5.645E+0
-6.646E-2	5.638E+0
-6.646E-2	5.593E+0
-6.484E-2	5.625E+0
-6.971E-2	5.667E+0
-6.646E-2	5.625E+0
-6.809E-2	5.593E+0
-6.484E-2	5.615E+0
-6.809E-2	5.599E+0
-6.646E-2	5.619E+0
-6.646E-2	5.651E+0
-6.809E-2	5.619E+0
-7.295E-2	5.567E+0
-6.809E-2	5.583E+0
-6.322E-2	5.586E+0
-6.646E-2	5.599E+0
-6.971E-2	5.615E+0
-6.971E-2	5.622E+0
-6.646E-2	5.641E+0
-7.133E-2	5.670E+0
-6.646E-2	5.654E+0
-6.484E-2	5.632E+0
-6.809E-2	5.602E+0
-6.971E-2	5.580E+0
-6.971E-2	5.567E+0
-6.646E-2	5.576E+0
-6.646E-2	5.596E+0
-6.809E-2	5.641E+0
-7.133E-2	5.658E+0
-6.809E-2	5.628E+0
-6.971E-2	5.599E+0
-6.809E-2	5.560E+0
-6.971E-2	5.567E+0
-7.133E-2	5.615E+0
-6.809E-2	5.596E+0
-7.133E-2	5.567E+0
-6.971E-2	5.534E+0
-6.809E-2	5.550E+0
-6.809E-2	5.622E+0
-6.646E-2	5.615E+0
-7.620E-2	5.586E+0
-6.809E-2	5.589E+0
-6.646E-2	5.606E+0
-6.809E-2	5.583E+0
-6.809E-2	5.570E+0
-6.971E-2	5.615E+0
-6.809E-2	5.625E+0
-6.809E-2	5.576E+0
-7.457E-2	5.580E+0
-6.971E-2	5.641E+0
-6.646E-2	5.658E+0
-6.809E-2	5.615E+0
-6.971E-2	5.609E+0
-6.809E-2	5.635E+0
-6.971E-2	5.632E+0
-6.809E-2	5.599E+0
-7.133E-2	5.593E+0
-6.809E-2	5.580E+0
-6.484E-2	5.570E+0
-6.646E-2	5.573E+0
-7.133E-2	5.602E+0
-6.809E-2	5.606E+0
-6.646E-2	5.612E+0
-6.646E-2	5.596E+0
-6.971E-2	5.586E+0
-6.809E-2	5.583E+0
-6.971E-2	5.583E+0
-6.809E-2	5.615E+0
-6.971E-2	5.632E+0
-6.809E-2	5.586E+0
-6.809E-2	5.554E+0
-6.971E-2	5.589E+0
-6.971E-2	5.609E+0
-6.484E-2	5.602E+0
-6.646E-2	5.602E+0
-6.646E-2	5.599E+0
-6.971E-2	5.599E+0
-6.809E-2	5.625E+0
-6.971E-2	5.596E+0
-6.809E-2	5.583E+0
-7.295E-2	5.567E+0
-6.971E-2	5.580E+0
-6.809E-2	5.625E+0
-6.809E-2	5.635E+0
-7.133E-2	5.619E+0
-6.646E-2	5.615E+0
-6.646E-2	5.599E+0
-6.322E-2	5.563E+0
-7.295E-2	5.547E+0
-7.133E-2	5.586E+0
-6.646E-2	5.593E+0
-6.646E-2	5.570E+0
-6.646E-2	5.567E+0
-6.809E-2	5.560E+0
-6.809E-2	5.593E+0
-6.971E-2	5.615E+0
-6.484E-2	5.612E+0
-6.809E-2	5.576E+0
-6.809E-2	5.554E+0
-6.646E-2	5.606E+0
-6.971E-2	5.602E+0
-6.646E-2	5.576E+0
-6.809E-2	5.580E+0
-6.646E-2	5.599E+0
-6.971E-2	5.612E+0
-7.133E-2	5.596E+0
-6.809E-2	5.602E+0
-6.809E-2	5.625E+0
-6.809E-2	5.651E+0
-6.809E-2	5.641E+0
-6.484E-2	5.628E+0
-6.971E-2	5.586E+0
-6.484E-2	5.570E+0
-6.809E-2	5.537E+0
-6.971E-2	5.537E+0
-6.809E-2	5.531E+0
-7.133E-2	5.573E+0
-7.133E-2	5.589E+0
-6.484E-2	5.599E+0
-6.646E-2	5.651E+0
-7.133E-2	5.628E+0
-6.809E-2	5.619E+0
-7.133E-2	5.619E+0
-6.809E-2	5.619E+0
-6.971E-2	5.583E+0
-6.971E-2	5.602E+0
-6.809E-2	5.651E+0
-6.971E-2	5.641E+0
-6.646E-2	5.589E+0
-6.971E-2	5.609E+0
-6.646E-2	5.628E+0
-6.971E-2	5.648E+0
-6.809E-2	5.632E+0
-6.971E-2	5.599E+0
-6.646E-2	5.560E+0
-6.971E-2	5.560E+0
-6.971E-2	5.625E+0
-6.484E-2	5.625E+0
-6.646E-2	5.622E+0
-6.971E-2	5.654E+0
-6.646E-2	5.654E+0
-6.971E-2	5.638E+0
-6.809E-2	5.612E+0
-6.971E-2	5.573E+0
-6.809E-2	5.573E+0
-6.809E-2	5.622E+0
-6.809E-2	5.658E+0
-6.971E-2	5.651E+0
-7.295E-2	5.586E+0
-6.646E-2	5.576E+0
-6.646E-2	5.628E+0
-6.809E-2	5.615E+0
-6.809E-2	5.570E+0
-7.133E-2	5.599E+0
-6.484E-2	5.615E+0
-6.646E-2	5.589E+0
-6.646E-2	5.609E+0
-6.809E-2	5.596E+0
-6.484E-2	5.599E+0
-6.809E-2	5.654E+0
-6.646E-2	5.619E+0
-6.971E-2	5.554E+0
-6.646E-2	5.563E+0
-6.971E-2	5.573E+0
-6.646E-2	5.593E+0
-6.971E-2	5.648E+0
-6.484E-2	5.677E+0
-6.646E-2	5.619E+0
-6.809E-2	5.570E+0
-6.971E-2	5.563E+0
-6.809E-2	5.599E+0
-6.484E-2	5.602E+0
-7.133E-2	5.593E+0
-6.971E-2	5.609E+0
-6.484E-2	5.593E+0
-6.322E-2	5.560E+0
-6.809E-2	5.589E+0
-6.971E-2	5.638E+0
-6.809E-2	5.638E+0
-6.809E-2	5.661E+0
-6.971E-2	5.648E+0
-6.809E-2	5.599E+0
-6.809E-2	5.537E+0
-6.809E-2	5.547E+0
-6.971E-2	5.583E+0
-6.809E-2	5.537E+0
-6.646E-2	5.563E+0
-6.809E-2	5.580E+0
-6.809E-2	5.573E+0
-6.484E-2	5.586E+0
-6.809E-2	5.583E+0
-6.809E-2	5.576E+0
-6.971E-2	5.583E+0
-6.971E-2	5.586E+0
-7.133E-2	5.615E+0
-6.809E-2	5.622E+0
-6.809E-2	5.606E+0
-6.809E-2	5.583E+0
-6.646E-2	5.580E+0
-6.971E-2	5.560E+0
-6.484E-2	5.567E+0
-6.809E-2	5.560E+0
-6.646E-2	5.518E+0
-6.646E-2	5.528E+0
-7.133E-2	5.573E+0
-6.484E-2	5.609E+0
-6.971E-2	5.619E+0
-6.646E-2	5.622E+0
-6.809E-2	5.612E+0
-6.484E-2	5.567E+0
-6.484E-2	5.557E+0
-6.484E-2	5.515E+0
-6.971E-2	5.521E+0
-6.971E-2	5.570E+0
-6.809E-2	5.589E+0
-6.809E-2	5.593E+0
-6.971E-2	5.606E+0
-6.646E-2	5.583E+0
-6.809E-2	5.580E+0
-6.809E-2	5.596E+0
-6.646E-2	5.599E+0
-6.971E-2	5.602E+0
-6.809E-2	5.651E+0
-6.971E-2	5.625E+0
-7.133E-2	5.596E+0
-6.809E-2	5.612E+0
-6.809E-2	5.583E+0
-6.809E-2	5.518E+0
-6.809E-2	5.557E+0
-6.646E-2	5.625E+0
-6.646E-2	5.645E+0
-6.809E-2	5.632E+0
-6.809E-2	5.674E+0
-6.971E-2	5.638E+0
-6.971E-2	5.580E+0
-6.646E-2	5.606E+0
-6.809E-2	5.609E+0
-6.971E-2	5.586E+0
-6.971E-2	5.658E+0
-6.809E-2	5.677E+0
-6.809E-2	5.635E+0
-6.809E-2	5.622E+0
-6.809E-2	5.622E+0
-6.646E-2	5.612E+0
-6.809E-2	5.586E+0
-6.971E-2	5.596E+0
-6.971E-2	5.586E+0
-6.646E-2	5.593E+0
-7.295E-2	5.580E+0
-6.971E-2	5.580E+0
-7.133E-2	5.570E+0
-6.646E-2	5.554E+0
-6.971E-2	5.541E+0
-6.484E-2	5.609E+0
-6.484E-2	5.658E+0
-6.484E-2	5.648E+0
-7.133E-2	5.680E+0
-6.646E-2	5.625E+0
-6.646E-2	5.619E+0
-6.809E-2	5.638E+0
-6.809E-2	5.596E+0
-6.646E-2	5.570E+0
-6.809E-2	5.599E+0
-6.484E-2	5.609E+0
-6.646E-2	5.622E+0
-6.646E-2	5.593E+0
-6.484E-2	5.554E+0
-6.646E-2	5.599E+0
-6.971E-2	5.628E+0
-6.484E-2	5.615E+0
-6.646E-2	5.606E+0
-6.809E-2	5.628E+0
-6.646E-2	5.593E+0
-6.971E-2	5.521E+0
-6.809E-2	5.537E+0
-6.809E-2	5.589E+0
-6.809E-2	5.576E+0
-6.646E-2	5.550E+0
-6.484E-2	5.570E+0
-7.133E-2	5.580E+0
-6.809E-2	5.570E+0
-7.295E-2	5.596E+0
-6.646E-2	5.599E+0
-6.809E-2	5.599E+0
-7.133E-2	5.589E+0
-6.809E-2	5.593E+0
-7.133E-2	5.606E+0
-6.646E-2	5.606E+0
-6.484E-2	5.602E+0
-6.809E-2	5.609E+0
-6.646E-2	5.589E+0
-7.133E-2	5.570E+0
-6.971E-2	5.619E+0
-6.971E-2	5.638E+0
-6.971E-2	5.654E+0
-6.809E-2	5.635E+0
-6.971E-2	5.606E+0
-7.133E-2	5.580E+0
-6.484E-2	5.606E+0
-6.971E-2	5.654E+0
-6.809E-2	5.632E+0
-6.646E-2	5.638E+0
-6.809E-2	5.609E+0
-6.646E-2	5.586E+0
-6.971E-2	5.625E+0
-6.646E-2	5.593E+0
-6.646E-2	5.544E+0
-6.971E-2	5.521E+0
-7.295E-2	5.583E+0
-6.646E-2	5.645E+0
-6.971E-2	5.667E+0
-6.809E-2	5.667E+0
-6.809E-2	5.599E+0
-6.809E-2	5.580E+0
-6.484E-2	5.586E+0
-6.646E-2	5.586E+0
-6.646E-2	5.593E+0
-6.809E-2	5.619E+0
-6.646E-2	5.599E+0
-6.809E-2	5.547E+0
-7.133E-2	5.563E+0
-6.646E-2	5.580E+0
-6.809E-2	5.557E+0
-6.646E-2	5.570E+0
-6.809E-2	5.632E+0
-6.646E-2	5.641E+0
-6.646E-2	5.635E+0
-6.809E-2	5.609E+0
-6.971E-2	5.632E+0
-6.646E-2	5.658E+0
-6.646E-2	5.612E+0
-6.646E-2	5.612E+0
-6.971E-2	5.589E+0
-7.295E-2	5.560E+0
-6.646E-2	5.606E+0
-7.295E-2	5.632E+0
-6.646E-2	5.576E+0
-6.809E-2	5.570E+0
-6.484E-2	5.612E+0
-6.809E-2	5.658E+0
-7.133E-2	5.658E+0
-6.809E-2	5.583E+0
-6.484E-2	5.554E+0
-6.971E-2	5.589E+0
-6.809E-2	5.580E+0
-6.646E-2	5.563E+0
-6.646E-2	5.563E+0
-6.484E-2	5.563E+0
-6.971E-2	5.534E+0
-6.809E-2	5.521E+0
-6.322E-2	5.525E+0
-6.646E-2	5.537E+0
-6.971E-2	5.580E+0
-6.809E-2	5.599E+0
-6.809E-2	5.628E+0
-6.809E-2	5.612E+0
-6.809E-2	5.599E+0
-6.971E-2	5.599E+0
-7.133E-2	5.560E+0
-6.646E-2	5.547E+0
-6.971E-2	5.606E+0
-6.646E-2	5.606E+0
-6.160E-2	5.580E+0
-6.809E-2	5.576E+0
-6.646E-2	5.547E+0
-6.971E-2	5.550E+0
-6.646E-2	5.593E+0
-6.971E-2	5.596E+0
-7.295E-2	5.606E+0
-6.809E-2	5.625E+0
-6.809E-2	5.615E+0
-7.133E-2	5.609E+0
-7.133E-2	5.609E+0
-6.971E-2	5.628E+0
-6.646E-2	5.609E+0
-6.646E-2	5.560E+0
-6.646E-2	5.534E+0
-7.133E-2	5.632E+0
-6.809E-2	5.638E+0
-6.646E-2	5.586E+0
-6.809E-2	5.609E+0
-6.809E-2	5.589E+0
-6.809E-2	5.580E+0
-6.809E-2	5.596E+0
-6.971E-2	5.583E+0
-6.809E-2	5.580E+0
-6.809E-2	5.583E+0
-6.646E-2	5.573E+0
-7.133E-2	5.554E+0
-6.809E-2	5.573E+0
-6.646E-2	5.563E+0
-6.646E-2	5.615E+0
-7.133E-2	5.661E+0
-6.809E-2	5.648E+0
-6.484E-2	5.635E+0
-6.809E-2	5.667E+0
-6.971E-2	5.667E+0
-6.646E-2	5.625E+0
-6.809E-2	5.602E+0
-6.484E-2	5.557E+0
-6.646E-2	5.570E+0
-6.809E-2	5.593E+0
-6.809E-2	5.576E+0
-6.809E-2	5.586E+0
-7.295E-2	5.609E+0
-6.646E-2	5.615E+0
-6.971E-2	5.602E+0
-6.809E-2	5.573E+0
-6.971E-2	5.596E+0
-6.809E-2	5.609E+0
-6.809E-2	5.567E+0
-6.646E-2	5.547E+0
-6.646E-2	5.596E+0
-6.809E-2	5.615E+0
-6.971E-2	5.632E+0
-6.809E-2	5.658E+0
-7.133E-2	5.638E+0
-6.971E-2	5.612E+0
-6.809E-2	5.557E+0
-6.809E-2	5.541E+0
-6.809E-2	5.589E+0
-6.809E-2	5.619E+0
-6.809E-2	5.599E+0
-6.646E-2	5.567E+0
-6.971E-2	5.563E+0
-6.322E-2	5.531E+0
-6.484E-2	5.505E+0
-6.484E-2	5.547E+0
-6.809E-2	5.589E+0
-6.809E-2	5.625E+0
-6.809E-2	5.612E+0
-6.971E-2	5.619E+0
-6.971E-2	5.586E+0
-6.809E-2	5.612E+0
-6.809E-2	5.648E+0
-6.809E-2	5.619E+0
-6.809E-2	5.596E+0
-6.809E-2	5.619E+0
-6.646E-2	5.658E+0
-6.809E-2	5.628E+0
-7.133E-2	5.615E+0
-6.484E-2	5.619E+0
-6.971E-2	5.593E+0
-6.809E-2	5.606E+0
-7.133E-2	5.583E+0
-6.971E-2	5.560E+0
-6.484E-2	5.583E+0
-6.646E-2	5.573E+0
-6.971E-2	5.635E+0
-7.133E-2	5.661E+0
-6.809E-2	5.622E+0
-6.646E-2	5.583E+0
-7.133E-2	5.580E+0
-6.809E-2	5.550E+0
-6.809E-2	5.541E+0
-6.646E-2	5.573E+0
-6.809E-2	5.599E+0
-6.971E-2	5.606E+0
-6.971E-2	5.599E+0
-6.809E-2	5.570E+0
-6.646E-2	5.602E+0
-6.971E-2	5.628E+0
-6.646E-2	5.586E+0
-6.809E-2	5.563E+0
-6.646E-2	5.573E+0
-6.971E-2	5.576E+0
-6.322E-2	5.596E+0
-6.484E-2	5.615E+0
-6.809E-2	5.589E+0
-6.971E-2	5.580E+0
-6.646E-2	5.560E+0
-6.484E-2	5.557E+0
-6.971E-2	5.586E+0
-6.809E-2	5.622E+0
-6.646E-2	5.635E+0
-6.971E-2	5.628E+0
-6.646E-2	5.567E+0
-7.133E-2	5.499E+0
-6.646E-2	5.550E+0
-6.322E-2	5.645E+0
-6.971E-2	5.625E+0
-6.646E-2	5.589E+0
-6.484E-2	5.651E+0
-6.971E-2	5.651E+0
-7.133E-2	5.586E+0
-6.971E-2	5.615E+0
-6.322E-2	5.606E+0
-7.133E-2	5.550E+0
-6.971E-2	5.560E+0
-6.809E-2	5.580E+0
-6.646E-2	5.554E+0
-6.971E-2	5.599E+0
-6.484E-2	5.648E+0
-6.646E-2	5.641E+0
-6.646E-2	5.622E+0
-6.809E-2	5.586E+0
-6.646E-2	5.593E+0
-6.809E-2	5.635E+0
-6.646E-2	5.641E+0
-6.971E-2	5.628E+0
-6.971E-2	5.638E+0
-6.646E-2	5.622E+0
-6.646E-2	5.593E+0
-6.646E-2	5.580E+0
-6.971E-2	5.589E+0
-6.809E-2	5.586E+0
-7.133E-2	5.557E+0
-6.971E-2	5.583E+0
-6.646E-2	5.596E+0
-6.971E-2	5.615E+0
-6.646E-2	5.615E+0
-6.646E-2	5.609E+0
-6.971E-2	5.628E+0
-6.809E-2	5.576E+0
-6.322E-2	5.573E+0
-6.646E-2	5.596E+0
-6.971E-2	5.534E+0
-6.646E-2	5.518E+0
-6.646E-2	5.580E+0
-6.646E-2	5.648E+0
-6.971E-2	5.635E+0
-6.322E-2	5.625E+0
-6.971E-2	5.599E+0
-6.646E-2	5.586E+0
-6.971E-2	5.606E+0
-6.809E-2	5.589E+0
-6.484E-2	5.609E+0
-6.971E-2	5.648E+0
-6.646E-2	5.654E+0
-6.971E-2	5.651E+0
-6.646E-2	5.638E+0
-6.809E-2	5.648E+0
-7.133E-2	5.625E+0
-6.809E-2	5.586E+0
-6.809E-2	5.589E+0
-6.971E-2	5.563E+0
-7.133E-2	5.537E+0
-6.809E-2	5.537E+0
-6.809E-2	5.593E+0
-6.809E-2	5.573E+0
-6.646E-2	5.528E+0
-6.809E-2	5.492E+0
-6.484E-2	5.521E+0
-6.646E-2	5.589E+0
-7.133E-2	5.606E+0
-6.971E-2	5.612E+0
-6.809E-2	5.641E+0
-6.646E-2	5.632E+0
[truncated: 14,070 more rows]
