# Supplementary material for: Improved ANAP incorporation and VCF analysis reveal details of P2X7 current facilitation and a limited conformational interplay between ATP binding and the intracellular ballast domain
Source: eLife. 2023 Jan 4;12:e82479. doi: 10.7554/eLife.82479 (PMC9859053; doi:10.7554/eLife.82479)
Supplement: Figure 2—figure supplement 1—source data 3. [file elife-82479-fig2-figsupp1-data3.zip › Figure-2_figure-supplement-1_source-data-3/20f22/rec32.csv]

-1.346E-1	5.645E+0
-1.313E-1	5.628E+0
-1.346E-1	5.583E+0
-1.330E-1	5.525E+0
-1.313E-1	5.534E+0
-1.297E-1	5.563E+0
-1.346E-1	5.550E+0
-1.346E-1	5.583E+0
-1.313E-1	5.580E+0
-1.313E-1	5.567E+0
-1.346E-1	5.547E+0
-1.330E-1	5.599E+0
-1.313E-1	5.651E+0
-1.313E-1	5.635E+0
-1.346E-1	5.596E+0
-1.330E-1	5.596E+0
-1.330E-1	5.596E+0
-1.313E-1	5.580E+0
-1.330E-1	5.593E+0
-1.313E-1	5.632E+0
-1.330E-1	5.586E+0
-1.346E-1	5.544E+0
-1.346E-1	5.547E+0
-1.330E-1	5.557E+0
-1.346E-1	5.544E+0
-1.313E-1	5.528E+0
-1.313E-1	5.518E+0
-1.313E-1	5.554E+0
-1.313E-1	5.580E+0
-1.313E-1	5.606E+0
-1.330E-1	5.641E+0
-1.346E-1	5.664E+0
-1.330E-1	5.645E+0
-1.297E-1	5.596E+0
-1.313E-1	5.550E+0
-1.330E-1	5.537E+0
-1.313E-1	5.544E+0
-1.297E-1	5.576E+0
-1.297E-1	5.544E+0
-1.346E-1	5.554E+0
-1.297E-1	5.606E+0
-1.330E-1	5.619E+0
-1.297E-1	5.563E+0
-1.330E-1	5.547E+0
-1.297E-1	5.554E+0
-1.330E-1	5.531E+0
-1.330E-1	5.508E+0
-1.297E-1	5.554E+0
-1.297E-1	5.619E+0
-1.346E-1	5.638E+0
-1.313E-1	5.570E+0
-1.313E-1	5.554E+0
-1.297E-1	5.586E+0
-1.297E-1	5.602E+0
-1.297E-1	5.593E+0
-1.330E-1	5.606E+0
-1.281E-1	5.641E+0
-1.313E-1	5.596E+0
-1.313E-1	5.541E+0
-1.330E-1	5.573E+0
-1.297E-1	5.586E+0
-1.297E-1	5.596E+0
-1.330E-1	5.596E+0
-1.330E-1	5.550E+0
-1.297E-1	5.528E+0
-1.297E-1	5.573E+0
-1.330E-1	5.622E+0
-1.297E-1	5.573E+0
-1.313E-1	5.550E+0
-1.265E-1	5.586E+0
-1.313E-1	5.625E+0
-1.330E-1	5.567E+0
-1.281E-1	5.531E+0
-1.297E-1	5.602E+0
-1.297E-1	5.654E+0
-1.330E-1	5.625E+0
-1.265E-1	5.635E+0
-1.297E-1	5.645E+0
-1.281E-1	5.622E+0
-1.313E-1	5.619E+0
-1.297E-1	5.589E+0
-1.297E-1	5.596E+0
-1.297E-1	5.615E+0
-1.281E-1	5.606E+0
-1.297E-1	5.596E+0
-1.313E-1	5.619E+0
-1.297E-1	5.654E+0
-1.297E-1	5.648E+0
-1.281E-1	5.635E+0
-1.297E-1	5.661E+0
-1.313E-1	5.612E+0
-1.297E-1	5.583E+0
-1.281E-1	5.589E+0
-1.297E-1	5.615E+0
-1.313E-1	5.615E+0
-1.281E-1	5.563E+0
-1.281E-1	5.550E+0
-1.313E-1	5.586E+0
-1.297E-1	5.638E+0
-1.297E-1	5.602E+0
-1.297E-1	5.567E+0
-1.297E-1	5.570E+0
-1.313E-1	5.606E+0
-1.346E-1	5.641E+0
-1.297E-1	5.635E+0
-1.330E-1	5.632E+0
-1.297E-1	5.625E+0
-1.330E-1	5.586E+0
-1.249E-1	5.554E+0
-1.281E-1	5.570E+0
-1.297E-1	5.576E+0
-1.281E-1	5.544E+0
-1.281E-1	5.560E+0
-1.281E-1	5.567E+0
-1.297E-1	5.537E+0
-1.281E-1	5.567E+0
-1.281E-1	5.641E+0
-1.313E-1	5.654E+0
-1.297E-1	5.635E+0
-1.297E-1	5.619E+0
-1.281E-1	5.658E+0
-1.232E-1	5.612E+0
-1.281E-1	5.589E+0
-1.313E-1	5.596E+0
-1.297E-1	5.609E+0
-1.265E-1	5.589E+0
-1.265E-1	5.554E+0
-1.281E-1	5.525E+0
-1.265E-1	5.550E+0
-1.281E-1	5.537E+0
-1.313E-1	5.567E+0
-1.297E-1	5.576E+0
-1.249E-1	5.570E+0
-1.281E-1	5.683E+0
-1.281E-1	5.700E+0
-1.297E-1	5.606E+0
-1.265E-1	5.583E+0
-1.281E-1	5.547E+0
-1.313E-1	5.505E+0
-1.297E-1	5.518E+0
-1.265E-1	5.580E+0
-1.281E-1	5.619E+0
-1.297E-1	5.622E+0
-1.281E-1	5.638E+0
-1.249E-1	5.612E+0
-1.265E-1	5.615E+0
-1.281E-1	5.654E+0
-1.281E-1	5.628E+0
-1.281E-1	5.609E+0
-1.216E-1	5.619E+0
-1.313E-1	5.645E+0
-1.265E-1	5.661E+0
-1.265E-1	5.648E+0
-1.297E-1	5.635E+0
-1.313E-1	5.641E+0
-1.297E-1	5.589E+0
-1.265E-1	5.560E+0
-1.249E-1	5.570E+0
-1.297E-1	5.544E+0
-1.249E-1	5.570E+0
-1.265E-1	5.599E+0
-1.249E-1	5.560E+0
-1.297E-1	5.521E+0
-1.297E-1	5.586E+0
-1.281E-1	5.622E+0
-1.249E-1	5.638E+0
-1.313E-1	5.625E+0
-1.216E-1	5.596E+0
-1.232E-1	5.583E+0
-1.265E-1	5.550E+0
-1.281E-1	5.589E+0
-1.249E-1	5.609E+0
-1.297E-1	5.593E+0
-1.265E-1	5.645E+0
-1.297E-1	5.658E+0
-1.297E-1	5.580E+0
-1.265E-1	5.502E+0
-1.249E-1	5.550E+0
-1.297E-1	5.641E+0
-1.232E-1	5.638E+0
-1.249E-1	5.615E+0
-1.265E-1	5.609E+0
-1.265E-1	5.609E+0
-1.232E-1	5.586E+0
-1.265E-1	5.541E+0
-1.216E-1	5.534E+0
-1.297E-1	5.547E+0
-1.281E-1	5.534E+0
-1.265E-1	5.531E+0
-1.265E-1	5.570E+0
-1.281E-1	5.596E+0
-1.281E-1	5.606E+0
-1.265E-1	5.632E+0
-1.232E-1	5.583E+0
-1.330E-1	5.560E+0
-1.281E-1	5.557E+0
-1.265E-1	5.554E+0
-1.249E-1	5.632E+0
-1.249E-1	5.622E+0
-1.232E-1	5.602E+0
-1.265E-1	5.638E+0
-1.281E-1	5.651E+0
-1.232E-1	5.635E+0
-1.281E-1	5.628E+0
-1.281E-1	5.622E+0
-1.249E-1	5.628E+0
-1.297E-1	5.586E+0
-1.249E-1	5.528E+0
-1.232E-1	5.557E+0
-1.249E-1	5.557E+0
-1.249E-1	5.544E+0
-1.265E-1	5.550E+0
-1.249E-1	5.596E+0
-1.265E-1	5.609E+0
-1.265E-1	5.612E+0
-1.281E-1	5.570E+0
-1.232E-1	5.563E+0
-1.265E-1	5.593E+0
-1.249E-1	5.554E+0
-1.281E-1	5.521E+0
-1.249E-1	5.570E+0
-1.265E-1	5.651E+0
-1.265E-1	5.648E+0
-1.249E-1	5.609E+0
-1.216E-1	5.589E+0
-1.249E-1	5.596E+0
-1.216E-1	5.619E+0
-1.265E-1	5.615E+0
-1.232E-1	5.554E+0
-1.265E-1	5.537E+0
-1.216E-1	5.573E+0
-1.297E-1	5.580E+0
-1.249E-1	5.544E+0
-1.281E-1	5.550E+0
-1.265E-1	5.541E+0
-1.281E-1	5.550E+0
-1.232E-1	5.586E+0
-1.249E-1	5.586E+0
-1.265E-1	5.563E+0
-1.265E-1	5.560E+0
-1.232E-1	5.609E+0
-1.249E-1	5.619E+0
-1.281E-1	5.576E+0
-1.265E-1	5.541E+0
-1.200E-1	5.521E+0
-1.265E-1	5.528E+0
-1.297E-1	5.606E+0
-1.249E-1	5.609E+0
-1.200E-1	5.580E+0
-1.297E-1	5.567E+0
-1.281E-1	5.583E+0
-1.265E-1	5.622E+0
-1.249E-1	5.576E+0
-1.265E-1	5.550E+0
-1.232E-1	5.567E+0
-1.249E-1	5.544E+0
-1.200E-1	5.541E+0
-1.249E-1	5.612E+0
-1.249E-1	5.625E+0
-1.281E-1	5.570E+0
-1.216E-1	5.563E+0
-1.200E-1	5.619E+0
-1.249E-1	5.638E+0
-1.232E-1	5.628E+0
-1.216E-1	5.606E+0
-1.281E-1	5.625E+0
-1.249E-1	5.619E+0
-1.265E-1	5.609E+0
-1.216E-1	5.638E+0
-1.249E-1	5.700E+0
-1.265E-1	5.670E+0
-1.249E-1	5.628E+0
-1.265E-1	5.615E+0
-1.249E-1	5.606E+0
-1.249E-1	5.589E+0
-1.265E-1	5.615E+0
-1.265E-1	5.645E+0
-1.265E-1	5.635E+0
-1.232E-1	5.606E+0
-1.232E-1	5.593E+0
-1.249E-1	5.599E+0
-1.249E-1	5.612E+0
-1.232E-1	5.622E+0
-1.232E-1	5.664E+0
-1.216E-1	5.628E+0
-1.216E-1	5.586E+0
-1.265E-1	5.560E+0
-1.232E-1	5.586E+0
-1.232E-1	5.628E+0
-1.232E-1	5.654E+0
-1.265E-1	5.645E+0
-1.265E-1	5.602E+0
-1.249E-1	5.576E+0
-1.216E-1	5.554E+0
-1.232E-1	5.570E+0
-1.232E-1	5.567E+0
-1.200E-1	5.515E+0
-1.232E-1	5.570E+0
-1.232E-1	5.612E+0
-1.232E-1	5.612E+0
-1.249E-1	5.589E+0
-1.216E-1	5.557E+0
-1.249E-1	5.550E+0
-1.249E-1	5.563E+0
-1.249E-1	5.521E+0
-1.249E-1	5.525E+0
-1.232E-1	5.576E+0
-1.216E-1	5.632E+0
-1.232E-1	5.632E+0
-1.249E-1	5.638E+0
-1.281E-1	5.609E+0
-1.216E-1	5.541E+0
-1.265E-1	5.567E+0
-1.200E-1	5.641E+0
-1.249E-1	5.622E+0
-1.200E-1	5.622E+0
-1.249E-1	5.648E+0
-1.167E-1	5.654E+0
-1.265E-1	5.612E+0
-1.232E-1	5.550E+0
-1.249E-1	5.550E+0
-1.232E-1	5.557E+0
-1.249E-1	5.544E+0
-1.200E-1	5.547E+0
-1.184E-1	5.528E+0
-1.232E-1	5.518E+0
-1.249E-1	5.534E+0
-1.200E-1	5.567E+0
-1.249E-1	5.593E+0
-1.249E-1	5.583E+0
-1.265E-1	5.586E+0
-1.167E-1	5.609E+0
-1.249E-1	5.560E+0
-1.216E-1	5.557E+0
-1.265E-1	5.573E+0
-1.200E-1	5.589E+0
-1.216E-1	5.599E+0
-1.249E-1	5.606E+0
-1.232E-1	5.609E+0
-1.216E-1	5.563E+0
-1.200E-1	5.567E+0
-1.216E-1	5.586E+0
-1.265E-1	5.622E+0
-1.249E-1	5.596E+0
-1.232E-1	5.586E+0
-1.216E-1	5.554E+0
-1.232E-1	5.576E+0
-1.216E-1	5.576E+0
-1.232E-1	5.576E+0
-1.249E-1	5.635E+0
-1.249E-1	5.612E+0
-1.232E-1	5.560E+0
-1.216E-1	5.593E+0
-1.216E-1	5.622E+0
-1.232E-1	5.602E+0
-1.232E-1	5.651E+0
-1.232E-1	5.632E+0
-1.216E-1	5.599E+0
-1.232E-1	5.596E+0
-1.249E-1	5.560E+0
-1.216E-1	5.563E+0
-1.216E-1	5.567E+0
-1.232E-1	5.547E+0
-1.216E-1	5.528E+0
-1.232E-1	5.515E+0
-1.216E-1	5.557E+0
-1.249E-1	5.586E+0
-1.216E-1	5.612E+0
-1.216E-1	5.609E+0
-1.167E-1	5.560E+0
-1.232E-1	5.567E+0
-1.232E-1	5.612E+0
-1.184E-1	5.609E+0
-1.232E-1	5.596E+0
-1.200E-1	5.576E+0
-1.216E-1	5.612E+0
-1.200E-1	5.576E+0
-1.184E-1	5.580E+0
-1.216E-1	5.625E+0
-1.216E-1	5.654E+0
-1.232E-1	5.619E+0
-1.216E-1	5.586E+0
-1.232E-1	5.570E+0
-1.232E-1	5.586E+0
-1.200E-1	5.635E+0
-1.216E-1	5.602E+0
-1.232E-1	5.557E+0
-1.232E-1	5.563E+0
-1.184E-1	5.580E+0
-1.200E-1	5.606E+0
-1.200E-1	5.589E+0
-1.232E-1	5.599E+0
-1.216E-1	5.641E+0
-1.216E-1	5.596E+0
-1.200E-1	5.567E+0
-1.216E-1	5.563E+0
-1.200E-1	5.567E+0
-1.232E-1	5.560E+0
-1.216E-1	5.560E+0
-1.216E-1	5.521E+0
-1.184E-1	5.508E+0
-1.200E-1	5.570E+0
-1.200E-1	5.580E+0
-1.216E-1	5.583E+0
-1.184E-1	5.576E+0
-1.200E-1	5.563E+0
-1.216E-1	5.573E+0
-1.184E-1	5.632E+0
-1.200E-1	5.677E+0
-1.200E-1	5.664E+0
-1.200E-1	5.599E+0
-1.232E-1	5.580E+0
-1.184E-1	5.589E+0
-1.216E-1	5.570E+0
-1.216E-1	5.576E+0
-1.232E-1	5.596E+0
-1.184E-1	5.606E+0
-1.232E-1	5.641E+0
-1.216E-1	5.602E+0
-1.200E-1	5.557E+0
-1.216E-1	5.619E+0
-1.216E-1	5.658E+0
-1.200E-1	5.628E+0
-1.216E-1	5.615E+0
-1.216E-1	5.632E+0
-1.232E-1	5.622E+0
-1.200E-1	5.570E+0
-1.184E-1	5.573E+0
-1.167E-1	5.580E+0
-1.184E-1	5.560E+0
-1.216E-1	5.580E+0
-1.216E-1	5.654E+0
-1.184E-1	5.628E+0
-1.216E-1	5.570E+0
-1.200E-1	5.576E+0
-1.249E-1	5.583E+0
-1.200E-1	5.593E+0
-1.184E-1	5.576E+0
-1.200E-1	5.599E+0
-1.216E-1	5.593E+0
-1.216E-1	5.563E+0
-1.184E-1	5.547E+0
-1.200E-1	5.547E+0
-1.232E-1	5.554E+0
-1.216E-1	5.554E+0
-1.200E-1	5.560E+0
-1.200E-1	5.567E+0
-1.216E-1	5.560E+0
-1.184E-1	5.550E+0
-1.200E-1	5.576E+0
-1.232E-1	5.547E+0
-1.216E-1	5.499E+0
-1.216E-1	5.518E+0
-1.200E-1	5.531E+0
-1.167E-1	5.521E+0
-1.200E-1	5.593E+0
-1.200E-1	5.596E+0
-1.200E-1	5.632E+0
-1.200E-1	5.602E+0
-1.200E-1	5.550E+0
-1.184E-1	5.573E+0
-1.216E-1	5.612E+0
-1.216E-1	5.602E+0
-1.216E-1	5.593E+0
-1.184E-1	5.583E+0
-1.184E-1	5.554E+0
-1.232E-1	5.550E+0
-1.200E-1	5.557E+0
-1.200E-1	5.635E+0
-1.200E-1	5.683E+0
-1.216E-1	5.651E+0
-1.200E-1	5.638E+0
-1.200E-1	5.596E+0
-1.216E-1	5.570E+0
-1.200E-1	5.593E+0
-1.184E-1	5.602E+0
-1.184E-1	5.599E+0
-1.184E-1	5.638E+0
-1.249E-1	5.596E+0
-1.167E-1	5.541E+0
-1.184E-1	5.554E+0
-1.216E-1	5.593E+0
-1.184E-1	5.599E+0
-1.232E-1	5.563E+0
-1.200E-1	5.560E+0
-1.184E-1	5.528E+0
-1.232E-1	5.550E+0
-1.167E-1	5.576E+0
-1.216E-1	5.586E+0
-1.200E-1	5.619E+0
-1.216E-1	5.638E+0
-1.167E-1	5.609E+0
-1.184E-1	5.583E+0
-1.184E-1	5.550E+0
-1.232E-1	5.567E+0
-1.184E-1	5.521E+0
-1.167E-1	5.537E+0
-1.184E-1	5.602E+0
-1.184E-1	5.625E+0
-1.184E-1	5.576E+0
-1.184E-1	5.560E+0
-1.167E-1	5.593E+0
-1.200E-1	5.615E+0
-1.151E-1	5.622E+0
-1.200E-1	5.612E+0
-1.151E-1	5.580E+0
-1.184E-1	5.612E+0
-1.184E-1	5.612E+0
-1.216E-1	5.560E+0
-1.151E-1	5.537E+0
-1.200E-1	5.586E+0
-1.200E-1	5.606E+0
-1.184E-1	5.619E+0
-1.216E-1	5.583E+0
-1.200E-1	5.557E+0
-1.184E-1	5.560E+0
-1.200E-1	5.534E+0
-1.167E-1	5.531E+0
-1.216E-1	5.567E+0
-1.167E-1	5.602E+0
-1.200E-1	5.560E+0
-1.167E-1	5.583E+0
-1.184E-1	5.599E+0
-1.184E-1	5.645E+0
-1.184E-1	5.632E+0
-1.184E-1	5.528E+0
-1.167E-1	5.550E+0
-1.184E-1	5.632E+0
-1.200E-1	5.638E+0
-1.184E-1	5.628E+0
-1.216E-1	5.599E+0
-1.200E-1	5.550E+0
-1.167E-1	5.537E+0
-1.184E-1	5.537E+0
-1.184E-1	5.521E+0
-1.151E-1	5.512E+0
-1.167E-1	5.534E+0
-1.184E-1	5.560E+0
-1.200E-1	5.570E+0
-1.151E-1	5.606E+0
-1.184E-1	5.547E+0
-1.167E-1	5.567E+0
-1.232E-1	5.602E+0
-1.167E-1	5.560E+0
-1.200E-1	5.560E+0
-1.167E-1	5.586E+0
-1.184E-1	5.547E+0
-1.184E-1	5.589E+0
-1.167E-1	5.622E+0
-1.167E-1	5.615E+0
-1.200E-1	5.661E+0
-1.184E-1	5.667E+0
-1.151E-1	5.602E+0
-1.184E-1	5.593E+0
-1.200E-1	5.567E+0
-1.135E-1	5.586E+0
-1.151E-1	5.576E+0
-1.184E-1	5.576E+0
-1.200E-1	5.586E+0
-1.167E-1	5.593E+0
-1.167E-1	5.583E+0
-1.167E-1	5.583E+0
-1.167E-1	5.563E+0
-1.200E-1	5.567E+0
-1.167E-1	5.615E+0
-1.167E-1	5.625E+0
-1.200E-1	5.625E+0
-1.200E-1	5.619E+0
-1.167E-1	5.619E+0
-1.200E-1	5.583E+0
-1.167E-1	5.547E+0
-1.200E-1	5.602E+0
-1.167E-1	5.609E+0
-1.184E-1	5.576E+0
-1.167E-1	5.563E+0
-1.184E-1	5.593E+0
-1.184E-1	5.625E+0
-1.200E-1	5.645E+0
-1.151E-1	5.602E+0
-1.167E-1	5.586E+0
-1.135E-1	5.586E+0
-1.151E-1	5.602E+0
-1.184E-1	5.599E+0
-1.200E-1	5.619E+0
-1.167E-1	5.619E+0
-1.184E-1	5.586E+0
-1.167E-1	5.606E+0
-1.167E-1	5.602E+0
-1.167E-1	5.576E+0
-1.184E-1	5.576E+0
-1.167E-1	5.593E+0
-1.151E-1	5.576E+0
-1.135E-1	5.580E+0
-1.184E-1	5.609E+0
-1.184E-1	5.602E+0
-1.167E-1	5.567E+0
-1.151E-1	5.547E+0
-1.184E-1	5.563E+0
-1.167E-1	5.570E+0
-1.167E-1	5.534E+0
-1.135E-1	5.547E+0
-1.167E-1	5.593E+0
-1.151E-1	5.615E+0
-1.200E-1	5.544E+0
-1.135E-1	5.515E+0
-1.184E-1	5.502E+0
-1.184E-1	5.550E+0
-1.184E-1	5.602E+0
-1.167E-1	5.612E+0
-1.200E-1	5.619E+0
-1.167E-1	5.586E+0
-1.200E-1	5.563E+0
-1.135E-1	5.573E+0
-1.151E-1	5.573E+0
-1.184E-1	5.619E+0
-1.167E-1	5.641E+0
-1.151E-1	5.619E+0
-1.167E-1	5.609E+0
-1.184E-1	5.589E+0
-1.184E-1	5.599E+0
-1.167E-1	5.612E+0
-1.167E-1	5.596E+0
-1.167E-1	5.583E+0
-1.167E-1	5.632E+0
-1.151E-1	5.641E+0
-1.167E-1	5.570E+0
-1.167E-1	5.573E+0
-1.184E-1	5.560E+0
-1.167E-1	5.557E+0
-1.167E-1	5.550E+0
-1.167E-1	5.580E+0
-1.167E-1	5.583E+0
-1.135E-1	5.573E+0
-1.151E-1	5.531E+0
-1.135E-1	5.515E+0
-1.200E-1	5.534E+0
-1.151E-1	5.560E+0
-1.151E-1	5.606E+0
-1.167E-1	5.622E+0
-1.151E-1	5.615E+0
-1.167E-1	5.645E+0
-1.151E-1	5.625E+0
-1.184E-1	5.547E+0
-1.184E-1	5.515E+0
-1.151E-1	5.537E+0
-1.151E-1	5.580E+0
-1.200E-1	5.573E+0
-1.167E-1	5.563E+0
-1.135E-1	5.573E+0
-1.151E-1	5.609E+0
-1.184E-1	5.609E+0
-1.151E-1	5.580E+0
-1.167E-1	5.583E+0
-1.135E-1	5.599E+0
-1.119E-1	5.531E+0
-1.167E-1	5.495E+0
-1.151E-1	5.537E+0
-1.135E-1	5.586E+0
-1.151E-1	5.586E+0
-1.151E-1	5.606E+0
-1.200E-1	5.557E+0
-1.135E-1	5.570E+0
-1.167E-1	5.593E+0
-1.167E-1	5.550E+0
-1.135E-1	5.550E+0
-1.184E-1	5.583E+0
-1.151E-1	5.580E+0
-1.184E-1	5.635E+0
-1.151E-1	5.635E+0
-1.151E-1	5.583E+0
-1.167E-1	5.615E+0
-1.119E-1	5.586E+0
-1.151E-1	5.550E+0
-1.135E-1	5.567E+0
-1.184E-1	5.567E+0
-1.135E-1	5.567E+0
-1.151E-1	5.583E+0
-1.184E-1	5.606E+0
-1.184E-1	5.606E+0
-1.151E-1	5.593E+0
-1.167E-1	5.625E+0
-1.151E-1	5.625E+0
-1.184E-1	5.576E+0
-1.151E-1	5.570E+0
-1.135E-1	5.573E+0
-1.167E-1	5.622E+0
-1.200E-1	5.664E+0
-1.119E-1	5.683E+0
-1.135E-1	5.625E+0
-1.135E-1	5.573E+0
-1.167E-1	5.615E+0
-1.151E-1	5.628E+0
-1.135E-1	5.576E+0
-1.167E-1	5.583E+0
-1.184E-1	5.586E+0
-1.167E-1	5.589E+0
-1.151E-1	5.570E+0
-1.103E-1	5.583E+0
-1.167E-1	5.583E+0
-1.184E-1	5.609E+0
-1.135E-1	5.625E+0
-1.151E-1	5.596E+0
-1.167E-1	5.599E+0
-1.184E-1	5.586E+0
-1.184E-1	5.586E+0
-1.119E-1	5.593E+0
-1.184E-1	5.602E+0
-1.167E-1	5.563E+0
-1.167E-1	5.537E+0
-1.119E-1	5.567E+0
-1.167E-1	5.609E+0
-1.135E-1	5.596E+0
-1.151E-1	5.593E+0
-1.151E-1	5.651E+0
-1.184E-1	5.661E+0
-1.135E-1	5.596E+0
-1.151E-1	5.544E+0
-1.151E-1	5.560E+0
-1.184E-1	5.599E+0
-1.167E-1	5.609E+0
-1.151E-1	5.541E+0
-1.167E-1	5.521E+0
-1.167E-1	5.547E+0
-1.167E-1	5.586E+0
-1.135E-1	5.596E+0
-1.135E-1	5.541E+0
-1.167E-1	5.476E+0
-1.167E-1	5.508E+0
-1.119E-1	5.563E+0
-1.151E-1	5.573E+0
-1.200E-1	5.615E+0
-1.151E-1	5.683E+0
-1.135E-1	5.658E+0
-1.135E-1	5.576E+0
-1.135E-1	5.602E+0
-1.184E-1	5.570E+0
-1.151E-1	5.508E+0
-1.184E-1	5.531E+0
-1.135E-1	5.576E+0
-1.135E-1	5.599E+0
-1.119E-1	5.615E+0
-1.167E-1	5.609E+0
-1.151E-1	5.609E+0
-1.151E-1	5.563E+0
-1.135E-1	5.557E+0
-1.135E-1	5.537E+0
-1.135E-1	5.537E+0
-1.151E-1	5.619E+0
-1.119E-1	5.638E+0
-1.135E-1	5.632E+0
-1.151E-1	5.628E+0
-1.184E-1	5.580E+0
-1.135E-1	5.576E+0
-1.135E-1	5.609E+0
-1.167E-1	5.583E+0
-1.167E-1	5.586E+0
-1.135E-1	5.586E+0
-1.151E-1	5.573E+0
-1.151E-1	5.550E+0
-1.135E-1	5.537E+0
-1.119E-1	5.531E+0
-1.167E-1	5.550E+0
-1.151E-1	5.596E+0
-1.151E-1	5.606E+0
-1.135E-1	5.554E+0
-1.167E-1	5.557E+0
-1.151E-1	5.567E+0
-1.184E-1	5.560E+0
-1.119E-1	5.589E+0
-1.184E-1	5.583E+0
-1.151E-1	5.550E+0
-1.184E-1	5.531E+0
-1.151E-1	5.557E+0
-1.151E-1	5.570E+0
-1.151E-1	5.547E+0
-1.151E-1	5.547E+0
-1.151E-1	5.586E+0
-1.135E-1	5.586E+0
-1.167E-1	5.586E+0
-1.151E-1	5.589E+0
-1.135E-1	5.567E+0
-1.135E-1	5.547E+0
-1.135E-1	5.583E+0
-1.151E-1	5.593E+0
-1.135E-1	5.567E+0
-1.135E-1	5.554E+0
-1.135E-1	5.550E+0
-1.167E-1	5.602E+0
-1.119E-1	5.651E+0
-1.135E-1	5.599E+0
-1.151E-1	5.537E+0
-1.135E-1	5.512E+0
-1.151E-1	5.505E+0
-1.135E-1	5.528E+0
-1.167E-1	5.596E+0
-1.103E-1	5.625E+0
-1.151E-1	5.580E+0
-1.135E-1	5.531E+0
-1.167E-1	5.547E+0
-1.167E-1	5.554E+0
-1.103E-1	5.583E+0
-1.167E-1	5.612E+0
-1.135E-1	5.557E+0
-1.151E-1	5.544E+0
-1.135E-1	5.586E+0
-1.119E-1	5.645E+0
-1.135E-1	5.609E+0
-1.119E-1	5.554E+0
-1.119E-1	5.557E+0
-1.151E-1	5.547E+0
-1.151E-1	5.550E+0
-1.119E-1	5.547E+0
-1.167E-1	5.576E+0
-1.151E-1	5.606E+0
-1.151E-1	5.583E+0
-1.135E-1	5.583E+0
-1.151E-1	5.625E+0
-1.151E-1	5.648E+0
-1.119E-1	5.625E+0
-1.151E-1	5.651E+0
-1.135E-1	5.625E+0
-1.135E-1	5.573E+0
-1.135E-1	5.596E+0
-1.119E-1	5.586E+0
-1.119E-1	5.557E+0
-1.135E-1	5.586E+0
-1.167E-1	5.606E+0
-1.135E-1	5.573E+0
-1.119E-1	5.567E+0
-1.119E-1	5.596E+0
-1.167E-1	5.654E+0
-1.135E-1	5.645E+0
-1.135E-1	5.628E+0
-1.151E-1	5.599E+0
-1.151E-1	5.580E+0
-1.119E-1	5.557E+0
-1.167E-1	5.593E+0
-1.135E-1	5.648E+0
-1.151E-1	5.635E+0
-1.119E-1	5.583E+0
-1.119E-1	5.547E+0
-1.103E-1	5.505E+0
-1.135E-1	5.531E+0
-1.103E-1	5.632E+0
-1.135E-1	5.651E+0
-1.167E-1	5.638E+0
-1.151E-1	5.622E+0
-1.151E-1	5.576E+0
-1.135E-1	5.589E+0
-1.103E-1	5.596E+0
-1.167E-1	5.628E+0
-1.167E-1	5.622E+0
-1.151E-1	5.580E+0
-1.103E-1	5.589E+0
-1.200E-1	5.573E+0
-1.119E-1	5.560E+0
-1.135E-1	5.602E+0
-1.103E-1	5.606E+0
-1.151E-1	5.583E+0
-1.103E-1	5.589E+0
-1.151E-1	5.619E+0
-1.135E-1	5.599E+0
-1.167E-1	5.589E+0
-1.119E-1	5.554E+0
-1.119E-1	5.573E+0
-1.103E-1	5.619E+0
-1.167E-1	5.609E+0
-1.135E-1	5.593E+0
-1.135E-1	5.606E+0
-1.135E-1	5.628E+0
-1.151E-1	5.628E+0
-1.086E-1	5.606E+0
-1.135E-1	5.606E+0
-1.119E-1	5.586E+0
-1.167E-1	5.586E+0
-1.119E-1	5.586E+0
-1.119E-1	5.599E+0
-1.151E-1	5.622E+0
-1.119E-1	5.602E+0
-1.119E-1	5.586E+0
-1.151E-1	5.554E+0
-1.167E-1	5.544E+0
-1.151E-1	5.586E+0
-1.119E-1	5.586E+0
-1.103E-1	5.550E+0
-1.119E-1	5.557E+0
-1.119E-1	5.596E+0
-1.119E-1	5.622E+0
-1.135E-1	5.602E+0
-1.151E-1	5.625E+0
-1.167E-1	5.615E+0
-1.086E-1	5.589E+0
-1.119E-1	5.615E+0
-1.135E-1	5.609E+0
-1.135E-1	5.557E+0
-1.151E-1	5.573E+0
-1.135E-1	5.599E+0
-1.151E-1	5.606E+0
-1.119E-1	5.632E+0
-1.119E-1	5.632E+0
-1.151E-1	5.612E+0
-1.119E-1	5.573E+0
-1.135E-1	5.560E+0
-1.135E-1	5.573E+0
-1.119E-1	5.563E+0
-1.119E-1	5.541E+0
-1.103E-1	5.593E+0
-1.103E-1	5.580E+0
-1.135E-1	5.573E+0
-1.135E-1	5.557E+0
-1.119E-1	5.547E+0
-1.119E-1	5.573E+0
-1.103E-1	5.615E+0
-1.167E-1	5.612E+0
-1.103E-1	5.615E+0
-1.151E-1	5.583E+0
-1.119E-1	5.541E+0
-1.135E-1	5.557E+0
-1.135E-1	5.534E+0
-1.167E-1	5.547E+0
-1.103E-1	5.541E+0
-1.103E-1	5.537E+0
-1.151E-1	5.525E+0
-1.151E-1	5.515E+0
-1.119E-1	5.560E+0
-1.119E-1	5.576E+0
-1.135E-1	5.537E+0
-1.135E-1	5.544E+0
-1.167E-1	5.596E+0
-1.135E-1	5.589E+0
-1.119E-1	5.580E+0
-1.135E-1	5.570E+0
-1.119E-1	5.586E+0
-1.119E-1	5.599E+0
-1.135E-1	5.593E+0
-1.151E-1	5.534E+0
-1.119E-1	5.544E+0
-1.151E-1	5.602E+0
-1.135E-1	5.596E+0
-1.167E-1	5.573E+0
-1.119E-1	5.544E+0
-1.103E-1	5.563E+0
-1.135E-1	5.599E+0
-1.151E-1	5.615E+0
-1.119E-1	5.622E+0
-1.135E-1	5.625E+0
-1.167E-1	5.596E+0
-1.167E-1	5.537E+0
-1.103E-1	5.521E+0
-1.119E-1	5.567E+0
-1.135E-1	5.593E+0
-1.151E-1	5.573E+0
-1.103E-1	5.547E+0
-1.103E-1	5.573E+0
-1.135E-1	5.602E+0
-1.135E-1	5.635E+0
-1.103E-1	5.651E+0
-1.103E-1	5.593E+0
-1.135E-1	5.606E+0
-1.135E-1	5.602E+0
-1.038E-1	5.554E+0
-1.151E-1	5.550E+0
-1.151E-1	5.602E+0
-1.135E-1	5.638E+0
-1.103E-1	5.593E+0
-1.103E-1	5.567E+0
-1.103E-1	5.596E+0
-1.119E-1	5.641E+0
-1.103E-1	5.635E+0
-1.135E-1	5.625E+0
-1.119E-1	5.632E+0
-1.135E-1	5.625E+0
-1.103E-1	5.599E+0
-1.119E-1	5.528E+0
-1.103E-1	5.525E+0
-1.167E-1	5.586E+0
-1.119E-1	5.619E+0
-1.119E-1	5.651E+0
-1.103E-1	5.586E+0
-1.119E-1	5.528E+0
-1.103E-1	5.505E+0
-1.119E-1	5.512E+0
-1.135E-1	5.557E+0
-1.119E-1	5.612E+0
-1.086E-1	5.612E+0
-1.184E-1	5.563E+0
-1.119E-1	5.602E+0
-1.135E-1	5.635E+0
-1.086E-1	5.576E+0
-1.135E-1	5.567E+0
-1.151E-1	5.567E+0
-1.135E-1	5.586E+0
-1.119E-1	5.576E+0
-1.135E-1	5.628E+0
-1.135E-1	5.609E+0
-1.135E-1	5.557E+0
-1.119E-1	5.606E+0
-1.086E-1	5.645E+0
-1.119E-1	5.641E+0
-1.151E-1	5.615E+0
-1.086E-1	5.554E+0
-1.135E-1	5.515E+0
-1.103E-1	5.495E+0
-1.135E-1	5.544E+0
-1.103E-1	5.593E+0
-1.070E-1	5.583E+0
-1.151E-1	5.606E+0
-1.135E-1	5.599E+0
-1.103E-1	5.576E+0
-1.119E-1	5.563E+0
-1.119E-1	5.557E+0
-1.103E-1	5.606E+0
-1.135E-1	5.622E+0
-1.135E-1	5.589E+0
-1.151E-1	5.602E+0
-1.103E-1	5.583E+0
-1.119E-1	5.534E+0
-1.103E-1	5.528E+0
-1.135E-1	5.515E+0
-1.119E-1	5.502E+0
-1.151E-1	5.547E+0
-1.119E-1	5.544E+0
-1.119E-1	5.544E+0
-1.135E-1	5.563E+0
-1.119E-1	5.596E+0
-1.135E-1	5.541E+0
-1.119E-1	5.518E+0
-1.103E-1	5.554E+0
-1.151E-1	5.576E+0
-1.135E-1	5.593E+0
-1.151E-1	5.580E+0
-1.119E-1	5.638E+0
-1.103E-1	5.609E+0
-1.086E-1	5.554E+0
-1.103E-1	5.495E+0
-1.103E-1	5.528E+0
-1.103E-1	5.537E+0
-1.103E-1	5.580E+0
-1.119E-1	5.651E+0
-1.119E-1	5.638E+0
-1.103E-1	5.580E+0
-1.103E-1	5.560E+0
-1.167E-1	5.576E+0
-1.086E-1	5.586E+0
-1.135E-1	5.573E+0
-1.070E-1	5.606E+0
-1.119E-1	5.628E+0
-1.103E-1	5.609E+0
-1.119E-1	5.573E+0
-1.103E-1	5.570E+0
-1.103E-1	5.567E+0
-1.119E-1	5.567E+0
-1.103E-1	5.570E+0
-1.086E-1	5.589E+0
-1.119E-1	5.567E+0
-1.119E-1	5.570E+0
-1.086E-1	5.593E+0
-1.119E-1	5.596E+0
-1.103E-1	5.557E+0
-1.070E-1	5.609E+0
-1.119E-1	5.606E+0
-1.103E-1	5.596E+0
-1.135E-1	5.534E+0
-1.119E-1	5.492E+0
-1.103E-1	5.576E+0
-1.103E-1	5.645E+0
-1.135E-1	5.638E+0
-1.086E-1	5.674E+0
-1.119E-1	5.658E+0
-1.119E-1	5.635E+0
-1.119E-1	5.648E+0
-1.135E-1	5.606E+0
-1.103E-1	5.593E+0
-1.119E-1	5.586E+0
-1.151E-1	5.570E+0
-1.103E-1	5.593E+0
-1.086E-1	5.599E+0
-1.103E-1	5.570E+0
-1.135E-1	5.557E+0
-1.119E-1	5.550E+0
-1.119E-1	5.573E+0
-1.086E-1	5.612E+0
-1.103E-1	5.583E+0
-1.070E-1	5.560E+0
-1.103E-1	5.567E+0
-1.119E-1	5.570E+0
-1.103E-1	5.583E+0
-1.103E-1	5.580E+0
-1.086E-1	5.525E+0
-1.119E-1	5.521E+0
-1.119E-1	5.567E+0
-1.103E-1	5.567E+0
-1.103E-1	5.563E+0
-1.119E-1	5.589E+0
-1.103E-1	5.602E+0
-1.103E-1	5.586E+0
-1.119E-1	5.615E+0
-1.119E-1	5.638E+0
-1.151E-1	5.599E+0
-1.103E-1	5.573E+0
-1.135E-1	5.615E+0
-1.119E-1	5.680E+0
-1.119E-1	5.622E+0
-1.103E-1	5.576E+0
-1.103E-1	5.622E+0
-1.119E-1	5.651E+0
-1.151E-1	5.580E+0
-1.119E-1	5.534E+0
-1.119E-1	5.560E+0
-1.119E-1	5.602E+0
-1.119E-1	5.583E+0
-1.086E-1	5.525E+0
-1.070E-1	5.525E+0
-1.135E-1	5.502E+0
-1.086E-1	5.531E+0
-1.119E-1	5.586E+0
-1.070E-1	5.619E+0
-1.135E-1	5.622E+0
-1.135E-1	5.596E+0
-1.103E-1	5.628E+0
-1.103E-1	5.609E+0
-1.103E-1	5.586E+0
-1.103E-1	5.606E+0
-1.135E-1	5.602E+0
-1.086E-1	5.550E+0
-1.103E-1	5.560E+0
-1.119E-1	5.589E+0
-1.119E-1	5.593E+0
-1.103E-1	5.622E+0
-1.103E-1	5.619E+0
-1.103E-1	5.557E+0
-1.119E-1	5.534E+0
-1.086E-1	5.525E+0
-1.151E-1	5.534E+0
-1.135E-1	5.525E+0
-1.135E-1	5.521E+0
-1.119E-1	5.541E+0
-1.135E-1	5.541E+0
-1.119E-1	5.563E+0
-1.103E-1	5.560E+0
-1.086E-1	5.570E+0
-1.135E-1	5.615E+0
-1.119E-1	5.593E+0
-1.103E-1	5.576E+0
-1.103E-1	5.583E+0
-1.119E-1	5.583E+0
-1.103E-1	5.573E+0
-1.103E-1	5.580E+0
-1.070E-1	5.563E+0
-1.086E-1	5.606E+0
-1.070E-1	5.596E+0
-1.103E-1	5.560E+0
-1.070E-1	5.599E+0
-1.103E-1	5.602E+0
-1.103E-1	5.547E+0
-1.135E-1	5.550E+0
-1.119E-1	5.531E+0
-1.103E-1	5.557E+0
-1.119E-1	5.602E+0
-1.086E-1	5.570E+0
-1.086E-1	5.593E+0
-1.103E-1	5.641E+0
-1.119E-1	5.615E+0
-1.070E-1	5.576E+0
-1.103E-1	5.570E+0
-1.103E-1	5.557E+0
-1.119E-1	5.580E+0
-1.103E-1	5.583E+0
-1.103E-1	5.547E+0
-1.103E-1	5.560E+0
-1.119E-1	5.612E+0
-1.086E-1	5.635E+0
-1.103E-1	5.625E+0
-1.086E-1	5.586E+0
-1.119E-1	5.531E+0
-1.103E-1	5.544E+0
-1.103E-1	5.560E+0
-1.086E-1	5.576E+0
-1.119E-1	5.635E+0
-1.119E-1	5.609E+0
-1.086E-1	5.537E+0
-1.103E-1	5.521E+0
-1.086E-1	5.541E+0
-1.086E-1	5.606E+0
-1.103E-1	5.602E+0
-1.070E-1	5.580E+0
-1.119E-1	5.596E+0
-1.103E-1	5.586E+0
-1.086E-1	5.593E+0
-1.119E-1	5.528E+0
-1.135E-1	5.554E+0
-1.086E-1	5.599E+0
-1.119E-1	5.589E+0
-1.135E-1	5.576E+0
-1.135E-1	5.583E+0
-1.119E-1	5.619E+0
-1.086E-1	5.625E+0
-1.103E-1	5.615E+0
-1.119E-1	5.554E+0
-1.086E-1	5.567E+0
-1.070E-1	5.609E+0
-1.086E-1	5.570E+0
-1.119E-1	5.560E+0
-1.135E-1	5.495E+0
-1.086E-1	5.518E+0
-1.054E-1	5.567E+0
-1.151E-1	5.586E+0
-1.086E-1	5.619E+0
-1.119E-1	5.589E+0
-1.086E-1	5.557E+0
-1.103E-1	5.576E+0
-1.086E-1	5.606E+0
-1.086E-1	5.586E+0
-1.086E-1	5.570E+0
-1.119E-1	5.583E+0
-1.119E-1	5.550E+0
-1.103E-1	5.521E+0
-1.086E-1	5.599E+0
-1.135E-1	5.632E+0
-1.119E-1	5.622E+0
-1.119E-1	5.638E+0
-1.103E-1	5.625E+0
-1.119E-1	5.619E+0
-1.086E-1	5.583E+0
-1.103E-1	5.602E+0
-1.086E-1	5.602E+0
-1.135E-1	5.619E+0
-1.070E-1	5.622E+0
-1.119E-1	5.567E+0
-1.086E-1	5.541E+0
-1.103E-1	5.554E+0
-1.086E-1	5.563E+0
-1.070E-1	5.512E+0
-1.103E-1	5.489E+0
-1.135E-1	5.554E+0
-1.103E-1	5.541E+0
-1.086E-1	5.580E+0
-1.086E-1	5.609E+0
-1.103E-1	5.570E+0
-1.119E-1	5.537E+0
-1.054E-1	5.525E+0
-1.103E-1	5.528E+0
-1.119E-1	5.537E+0
-1.070E-1	5.557E+0
-1.103E-1	5.573E+0
-1.070E-1	5.583E+0
-1.135E-1	5.602E+0
-1.086E-1	5.593E+0
-1.086E-1	5.589E+0
-1.103E-1	5.619E+0
-1.103E-1	5.615E+0
-1.103E-1	5.576E+0
-1.086E-1	5.547E+0
-1.119E-1	5.599E+0
-1.086E-1	5.593E+0
-1.086E-1	5.576E+0
-1.103E-1	5.544E+0
-1.086E-1	5.573E+0
-1.070E-1	5.593E+0
-1.119E-1	5.586E+0
-1.103E-1	5.625E+0
-1.086E-1	5.654E+0
-1.103E-1	5.667E+0
-1.119E-1	5.670E+0
-1.070E-1	5.625E+0
-1.086E-1	5.609E+0
-1.135E-1	5.599E+0
-1.103E-1	5.615E+0
-1.086E-1	5.615E+0
-1.086E-1	5.583E+0
-1.119E-1	5.589E+0
-1.103E-1	5.628E+0
-1.086E-1	5.645E+0
-1.103E-1	5.596E+0
-1.103E-1	5.576E+0
-1.135E-1	5.589E+0
-1.086E-1	5.576E+0
-1.103E-1	5.557E+0
-1.103E-1	5.589E+0
-1.151E-1	5.576E+0
-1.070E-1	5.550E+0
-1.103E-1	5.544E+0
-1.086E-1	5.557E+0
-1.086E-1	5.567E+0
-1.086E-1	5.563E+0
-1.103E-1	5.567E+0
-1.103E-1	5.619E+0
-1.086E-1	5.612E+0
-1.103E-1	5.593E+0
-1.119E-1	5.589E+0
-1.103E-1	5.557E+0
-1.103E-1	5.544E+0
-1.070E-1	5.537E+0
-1.103E-1	5.531E+0
-1.086E-1	5.534E+0
-1.103E-1	5.544E+0
-1.070E-1	5.586E+0
-1.086E-1	5.567E+0
-1.086E-1	5.547E+0
-1.103E-1	5.560E+0
-1.086E-1	5.550E+0
-1.103E-1	5.531E+0
-1.103E-1	5.560E+0
-1.119E-1	5.567E+0
-1.070E-1	5.570E+0
-1.135E-1	5.570E+0
-1.086E-1	5.596E+0
-1.119E-1	5.658E+0
-1.054E-1	5.612E+0
-1.119E-1	5.593E+0
-1.086E-1	5.599E+0
-1.103E-1	5.554E+0
-1.086E-1	5.560E+0
-1.103E-1	5.576E+0
-1.119E-1	5.586E+0
-1.135E-1	5.580E+0
-1.086E-1	5.560E+0
-1.103E-1	5.557E+0
-1.103E-1	5.570E+0
-1.103E-1	5.567E+0
-1.086E-1	5.550E+0
-1.103E-1	5.593E+0
-1.070E-1	5.599E+0
-1.119E-1	5.554E+0
-1.070E-1	5.525E+0
-1.086E-1	5.489E+0
-1.070E-1	5.550E+0
-1.119E-1	5.606E+0
-1.070E-1	5.599E+0
-1.119E-1	5.606E+0
-1.086E-1	5.606E+0
-1.070E-1	5.580E+0
-1.086E-1	5.625E+0
-1.086E-1	5.570E+0
-1.086E-1	5.573E+0
-1.086E-1	5.641E+0
-1.070E-1	5.661E+0
-1.119E-1	5.599E+0
-1.103E-1	5.560E+0
-1.119E-1	5.570E+0
-1.086E-1	5.560E+0
-1.070E-1	5.525E+0
-1.103E-1	5.537E+0
-1.103E-1	5.547E+0
-1.086E-1	5.580E+0
-1.086E-1	5.612E+0
-1.119E-1	5.583E+0
-1.086E-1	5.541E+0
-1.070E-1	5.563E+0
-1.070E-1	5.547E+0
-1.103E-1	5.599E+0
-1.103E-1	5.596E+0
-1.086E-1	5.547E+0
-1.086E-1	5.599E+0
-1.119E-1	5.606E+0
-1.103E-1	5.541E+0
-1.086E-1	5.554E+0
-1.103E-1	5.599E+0
-1.103E-1	5.648E+0
-1.103E-1	5.645E+0
-1.086E-1	5.557E+0
-1.103E-1	5.550E+0
-1.086E-1	5.580E+0
-1.103E-1	5.583E+0
-1.103E-1	5.580E+0
-1.086E-1	5.599E+0
-1.086E-1	5.638E+0
-1.086E-1	5.609E+0
-1.135E-1	5.622E+0
-1.103E-1	5.632E+0
-1.103E-1	5.622E+0
-1.086E-1	5.599E+0
-1.103E-1	5.628E+0
-1.086E-1	5.645E+0
-1.119E-1	5.635E+0
-1.054E-1	5.648E+0
-1.086E-1	5.606E+0
-1.086E-1	5.557E+0
-1.119E-1	5.554E+0
-1.070E-1	5.544E+0
-1.070E-1	5.586E+0
-1.070E-1	5.586E+0
-1.103E-1	5.576E+0
-1.070E-1	5.563E+0
-1.086E-1	5.583E+0
-1.070E-1	5.560E+0
-1.086E-1	5.557E+0
-1.086E-1	5.612E+0
-1.054E-1	5.625E+0
-1.070E-1	5.645E+0
-1.119E-1	5.622E+0
-1.070E-1	5.580E+0
-1.086E-1	5.560E+0
-1.086E-1	5.596E+0
-1.103E-1	5.583E+0
-1.070E-1	5.593E+0
-1.086E-1	5.580E+0
-1.103E-1	5.525E+0
-1.135E-1	5.521E+0
-1.070E-1	5.573E+0
-1.119E-1	5.599E+0
-1.070E-1	5.586E+0
-1.103E-1	5.557E+0
-1.086E-1	5.544E+0
-1.103E-1	5.563E+0
-1.054E-1	5.573E+0
-1.086E-1	5.602E+0
-1.070E-1	5.583E+0
-1.086E-1	5.599E+0
-1.054E-1	5.602E+0
-1.103E-1	5.580E+0
-1.086E-1	5.576E+0
-1.086E-1	5.573E+0
-1.086E-1	5.560E+0
-1.103E-1	5.525E+0
-1.054E-1	5.525E+0
-1.054E-1	5.554E+0
-1.070E-1	5.589E+0
-1.054E-1	5.554E+0
-1.054E-1	5.554E+0
-1.054E-1	5.544E+0
-1.135E-1	5.547E+0
-1.070E-1	5.563E+0
-1.054E-1	5.560E+0
-1.103E-1	5.563E+0
-1.070E-1	5.580E+0
-1.103E-1	5.567E+0
-1.070E-1	5.560E+0
-1.103E-1	5.573E+0
-1.086E-1	5.635E+0
-1.103E-1	5.661E+0
-1.103E-1	5.580E+0
-1.103E-1	5.557E+0
-1.103E-1	5.583E+0
-1.103E-1	5.583E+0
-1.103E-1	5.612E+0
-1.054E-1	5.573E+0
-1.054E-1	5.550E+0
-1.103E-1	5.560E+0
-1.054E-1	5.573E+0
-1.070E-1	5.609E+0
-1.086E-1	5.593E+0
-1.070E-1	5.589E+0
-1.070E-1	5.554E+0
-1.086E-1	5.563E+0
-1.070E-1	5.622E+0
-1.086E-1	5.615E+0
-1.103E-1	5.606E+0
-1.086E-1	5.628E+0
-1.086E-1	5.632E+0
-1.103E-1	5.602E+0
-1.070E-1	5.560E+0
-1.054E-1	5.550E+0
-1.103E-1	5.534E+0
-1.119E-1	5.576E+0
-1.086E-1	5.628E+0
-1.086E-1	5.602E+0
-1.086E-1	5.596E+0
-1.086E-1	5.573E+0
-1.103E-1	5.541E+0
-1.070E-1	5.518E+0
-1.119E-1	5.563E+0
-1.070E-1	5.602E+0
-1.054E-1	5.606E+0
-1.103E-1	5.593E+0
-1.103E-1	5.583E+0
-1.086E-1	5.544E+0
-1.103E-1	5.541E+0
-1.070E-1	5.560E+0
-1.086E-1	5.563E+0
-1.070E-1	5.531E+0
-1.086E-1	5.518E+0
-1.103E-1	5.554E+0
-1.103E-1	5.570E+0
-1.103E-1	5.573E+0
-1.103E-1	5.596E+0
-1.070E-1	5.580E+0
-1.086E-1	5.550E+0
-1.070E-1	5.599E+0
-1.119E-1	5.622E+0
-1.086E-1	5.619E+0
-1.103E-1	5.645E+0
-1.086E-1	5.596E+0
-1.119E-1	5.560E+0
-1.054E-1	5.576E+0
-1.103E-1	5.606E+0
-1.054E-1	5.602E+0
-1.103E-1	5.593E+0
-1.070E-1	5.580E+0
-1.086E-1	5.567E+0
-1.086E-1	5.544E+0
-1.103E-1	5.576E+0
-1.054E-1	5.583E+0
-1.070E-1	5.632E+0
-1.103E-1	5.635E+0
-1.070E-1	5.576E+0
-1.054E-1	5.563E+0
-1.086E-1	5.563E+0
-1.086E-1	5.550E+0
-1.103E-1	5.593E+0
-1.070E-1	5.563E+0
-1.103E-1	5.541E+0
-1.119E-1	5.541E+0
-1.086E-1	5.518E+0
-1.054E-1	5.573E+0
-1.086E-1	5.580E+0
-1.103E-1	5.576E+0
-1.119E-1	5.593E+0
-1.070E-1	5.586E+0
-1.070E-1	5.586E+0
-1.103E-1	5.576E+0
-1.103E-1	5.570E+0
-1.086E-1	5.544E+0
-1.086E-1	5.567E+0
-1.086E-1	5.606E+0
-1.086E-1	5.635E+0
-1.086E-1	5.622E+0
-1.070E-1	5.580E+0
-1.070E-1	5.554E+0
-1.103E-1	5.528E+0
-1.086E-1	5.593E+0
-1.070E-1	5.641E+0
-1.103E-1	5.589E+0
-1.086E-1	5.573E+0
-1.103E-1	5.599E+0
-1.054E-1	5.612E+0
-1.103E-1	5.599E+0
-1.070E-1	5.563E+0
-1.086E-1	5.560E+0
-1.086E-1	5.573E+0
-1.086E-1	5.567E+0
-1.103E-1	5.583E+0
-1.070E-1	5.557E+0
-1.070E-1	5.557E+0
-1.070E-1	5.580E+0
-1.086E-1	5.560E+0
-1.135E-1	5.576E+0
-1.103E-1	5.612E+0
-1.086E-1	5.609E+0
-1.070E-1	5.599E+0
-1.086E-1	5.547E+0
-1.086E-1	5.515E+0
-1.086E-1	5.557E+0
-1.086E-1	5.570E+0
-1.086E-1	5.544E+0
-1.086E-1	5.567E+0
-1.119E-1	5.580E+0
-1.103E-1	5.554E+0
-1.086E-1	5.499E+0
-1.070E-1	5.541E+0
-1.086E-1	5.593E+0
-1.103E-1	5.580E+0
-1.103E-1	5.573E+0
-1.086E-1	5.550E+0
-1.119E-1	5.573E+0
-1.070E-1	5.609E+0
-1.103E-1	5.606E+0
-1.086E-1	5.576E+0
-1.103E-1	5.567E+0
-1.086E-1	5.567E+0
-1.086E-1	5.515E+0
-1.038E-1	5.541E+0
-1.103E-1	5.596E+0
-1.054E-1	5.570E+0
-1.070E-1	5.557E+0
-1.119E-1	5.531E+0
-1.119E-1	5.596E+0
-1.086E-1	5.612E+0
-1.038E-1	5.586E+0
-1.103E-1	5.625E+0
-1.103E-1	5.638E+0
-1.054E-1	5.596E+0
-1.151E-1	5.576E+0
-1.070E-1	5.602E+0
-1.119E-1	5.625E+0
-1.086E-1	5.619E+0
-1.070E-1	5.531E+0
-1.103E-1	5.550E+0
-1.103E-1	5.586E+0
-1.086E-1	5.563E+0
-1.086E-1	5.567E+0
-1.135E-1	5.525E+0
-1.119E-1	5.476E+0
-1.054E-1	5.508E+0
-1.119E-1	5.534E+0
-1.086E-1	5.531E+0
-1.103E-1	5.537E+0
-1.070E-1	5.515E+0
-1.086E-1	5.518E+0
-1.070E-1	5.589E+0
-1.086E-1	5.632E+0
-1.070E-1	5.580E+0
-1.070E-1	5.576E+0
-1.086E-1	5.596E+0
-1.086E-1	5.563E+0
-1.054E-1	5.547E+0
-1.054E-1	5.547E+0
-1.070E-1	5.583E+0
-1.070E-1	5.635E+0
-1.086E-1	5.619E+0
-1.086E-1	5.622E+0
-1.070E-1	5.645E+0
-1.103E-1	5.645E+0
-1.070E-1	5.602E+0
-1.086E-1	5.537E+0
-1.070E-1	5.525E+0
-1.103E-1	5.554E+0
-1.086E-1	5.537E+0
-1.070E-1	5.557E+0
-1.070E-1	5.528E+0
-1.119E-1	5.492E+0
-1.070E-1	5.531E+0
-1.005E-1	5.596E+0
-1.038E-1	5.596E+0
-1.086E-1	5.567E+0
-1.086E-1	5.531E+0
-1.070E-1	5.505E+0
-1.086E-1	5.547E+0
-1.103E-1	5.557E+0
-1.070E-1	5.580E+0
-1.070E-1	5.576E+0
-1.070E-1	5.606E+0
-1.103E-1	5.602E+0
-1.103E-1	5.570E+0
-1.054E-1	5.567E+0
-1.070E-1	5.570E+0
-1.086E-1	5.586E+0
-1.086E-1	5.557E+0
-1.054E-1	5.534E+0
-1.038E-1	5.567E+0
-1.086E-1	5.570E+0
-1.086E-1	5.573E+0
-1.103E-1	5.589E+0
-1.086E-1	5.602E+0
-1.070E-1	5.576E+0
-1.103E-1	5.521E+0
-1.070E-1	5.518E+0
-1.070E-1	5.573E+0
-1.086E-1	5.567E+0
-1.054E-1	5.589E+0
-1.070E-1	5.570E+0
-1.070E-1	5.573E+0
-1.086E-1	5.619E+0
-1.086E-1	5.576E+0
-1.054E-1	5.593E+0
-1.135E-1	5.563E+0
-1.086E-1	5.505E+0
-1.070E-1	5.537E+0
-1.070E-1	5.489E+0
-1.038E-1	5.486E+0
-1.054E-1	5.521E+0
-1.086E-1	5.567E+0
-1.070E-1	5.615E+0
-1.054E-1	5.602E+0
-1.070E-1	5.560E+0
-1.119E-1	5.563E+0
-1.070E-1	5.593E+0
-1.054E-1	5.593E+0
-1.054E-1	5.567E+0
-1.103E-1	5.557E+0
-1.038E-1	5.576E+0
-1.086E-1	5.583E+0
-1.054E-1	5.593E+0
-1.070E-1	5.619E+0
-1.038E-1	5.606E+0
-1.086E-1	5.589E+0
-1.086E-1	5.573E+0
-1.103E-1	5.576E+0
-1.086E-1	5.625E+0
-1.103E-1	5.619E+0
-1.070E-1	5.586E+0
-1.103E-1	5.560E+0
-1.070E-1	5.563E+0
-1.086E-1	5.554E+0
-1.086E-1	5.547E+0
-1.086E-1	5.573E+0
-1.054E-1	5.615E+0
-1.103E-1	5.580E+0
-1.103E-1	5.625E+0
-1.086E-1	5.667E+0
-1.054E-1	5.651E+0
-1.086E-1	5.609E+0
-1.103E-1	5.596E+0
-1.086E-1	5.599E+0
-1.070E-1	5.609E+0
-1.103E-1	5.580E+0
-1.103E-1	5.602E+0
-1.103E-1	5.599E+0
-1.070E-1	5.583E+0
-1.086E-1	5.541E+0
-1.103E-1	5.547E+0
-1.103E-1	5.609E+0
-1.054E-1	5.589E+0
-1.086E-1	5.560E+0
-1.054E-1	5.544E+0
-1.086E-1	5.580E+0
-1.038E-1	5.576E+0
-1.119E-1	5.570E+0
-1.086E-1	5.606E+0
-1.086E-1	5.632E+0
-1.086E-1	5.563E+0
-1.086E-1	5.521E+0
-1.086E-1	5.554E+0
-1.086E-1	5.567E+0
-1.103E-1	5.567E+0
-1.070E-1	5.537E+0
-1.086E-1	5.537E+0
-1.054E-1	5.593E+0
-1.070E-1	5.625E+0
-1.103E-1	5.544E+0
-1.103E-1	5.492E+0
-1.038E-1	5.531E+0
-1.070E-1	5.560E+0
-1.086E-1	5.593E+0
-1.086E-1	5.593E+0
-1.086E-1	5.576E+0
-1.054E-1	5.567E+0
-1.070E-1	5.554E+0
-1.103E-1	5.563E+0
-1.086E-1	5.541E+0
-1.086E-1	5.512E+0
-1.086E-1	5.541E+0
-1.086E-1	5.550E+0
-1.086E-1	5.563E+0
-1.070E-1	5.547E+0
-1.070E-1	5.557E+0
-1.119E-1	5.583E+0
-1.054E-1	5.615E+0
-1.086E-1	5.602E+0
-1.086E-1	5.550E+0
-1.135E-1	5.528E+0
-1.054E-1	5.547E+0
-1.070E-1	5.554E+0
-1.070E-1	5.573E+0
-1.103E-1	5.560E+0
-1.086E-1	5.541E+0
-1.086E-1	5.547E+0
-1.070E-1	5.576E+0
-1.103E-1	5.573E+0
-1.038E-1	5.505E+0
-1.086E-1	5.544E+0
-1.038E-1	5.593E+0
-1.086E-1	5.612E+0
-1.054E-1	5.593E+0
-1.086E-1	5.563E+0
-1.054E-1	5.615E+0
-1.135E-1	5.635E+0
-1.086E-1	5.602E+0
-1.054E-1	5.557E+0
-1.103E-1	5.534E+0
-1.103E-1	5.541E+0
-1.070E-1	5.537E+0
-1.070E-1	5.635E+0
-1.070E-1	5.674E+0
-1.086E-1	5.602E+0
-1.038E-1	5.495E+0
-1.086E-1	5.502E+0
-1.054E-1	5.547E+0
-1.119E-1	5.550E+0
-1.070E-1	5.534E+0
-1.038E-1	5.580E+0
-1.103E-1	5.628E+0
-1.086E-1	5.638E+0
-1.054E-1	5.580E+0
-1.086E-1	5.573E+0
-1.086E-1	5.586E+0
-1.070E-1	5.557E+0
-1.070E-1	5.534E+0
-1.054E-1	5.563E+0
-1.054E-1	5.544E+0
-1.086E-1	5.547E+0
-1.038E-1	5.609E+0
-1.054E-1	5.596E+0
-1.086E-1	5.531E+0
-1.086E-1	5.570E+0
-1.086E-1	5.606E+0
-1.038E-1	5.573E+0
-1.070E-1	5.544E+0
-1.119E-1	5.563E+0
-1.038E-1	5.628E+0
-1.054E-1	5.622E+0
-1.021E-1	5.573E+0
-1.054E-1	5.528E+0
-1.054E-1	5.515E+0
-1.054E-1	5.537E+0
-1.086E-1	5.541E+0
-1.103E-1	5.502E+0
-1.070E-1	5.492E+0
-1.054E-1	5.525E+0
-1.070E-1	5.557E+0
-1.086E-1	5.570E+0
-1.038E-1	5.570E+0
-1.070E-1	5.586E+0
-1.054E-1	5.560E+0
-1.086E-1	5.525E+0
-1.070E-1	5.528E+0
-1.054E-1	5.537E+0
-1.054E-1	5.580E+0
-1.086E-1	5.583E+0
-1.054E-1	5.570E+0
-1.086E-1	5.596E+0
-1.103E-1	5.583E+0
-1.119E-1	5.541E+0
-1.070E-1	5.563E+0
-1.021E-1	5.589E+0
-1.070E-1	5.593E+0
-1.038E-1	5.583E+0
-1.070E-1	5.567E+0
-1.054E-1	5.563E+0
-1.054E-1	5.547E+0
-1.086E-1	5.515E+0
-1.070E-1	5.495E+0
-1.038E-1	5.531E+0
-1.054E-1	5.531E+0
-1.070E-1	5.573E+0
-1.086E-1	5.583E+0
-1.070E-1	5.547E+0
-1.086E-1	5.563E+0
-1.070E-1	5.567E+0
-1.103E-1	5.547E+0
-1.021E-1	5.528E+0
-1.054E-1	5.544E+0
-1.103E-1	5.541E+0
-1.086E-1	5.554E+0
-1.038E-1	5.606E+0
-1.070E-1	5.628E+0
-1.086E-1	5.573E+0
-1.070E-1	5.580E+0
-1.086E-1	5.554E+0
-1.103E-1	5.534E+0
-1.086E-1	5.567E+0
-1.103E-1	5.580E+0
-1.038E-1	5.586E+0
-1.038E-1	5.596E+0
-1.070E-1	5.612E+0
-1.086E-1	5.580E+0
-1.038E-1	5.554E+0
-1.070E-1	5.586E+0
-1.086E-1	5.586E+0
-1.103E-1	5.589E+0
-1.054E-1	5.596E+0
-1.070E-1	5.541E+0
-1.070E-1	5.537E+0
-1.086E-1	5.554E+0
-1.070E-1	5.557E+0
-1.086E-1	5.547E+0
-1.054E-1	5.570E+0
-1.054E-1	5.602E+0
-1.070E-1	5.560E+0
-1.054E-1	5.531E+0
-1.103E-1	5.547E+0
-1.086E-1	5.505E+0
-1.054E-1	5.486E+0
-1.070E-1	5.512E+0
-1.070E-1	5.525E+0
-1.103E-1	5.560E+0
-1.054E-1	5.596E+0
-1.086E-1	5.599E+0
-1.086E-1	5.589E+0
-1.086E-1	5.645E+0
-1.070E-1	5.628E+0
-1.070E-1	5.589E+0
-1.070E-1	5.599E+0
-1.070E-1	5.589E+0
-1.070E-1	5.570E+0
-1.070E-1	5.576E+0
-1.086E-1	5.573E+0
-1.103E-1	5.554E+0
-1.070E-1	5.544E+0
-1.086E-1	5.544E+0
-1.054E-1	5.525E+0
-1.070E-1	5.550E+0
-1.086E-1	5.586E+0
-1.070E-1	5.586E+0
-1.103E-1	5.531E+0
-1.086E-1	5.505E+0
-1.054E-1	5.547E+0
-1.086E-1	5.602E+0
-1.086E-1	5.648E+0
-1.054E-1	5.606E+0
-1.070E-1	5.554E+0
-1.070E-1	5.550E+0
-1.086E-1	5.550E+0
-1.054E-1	5.525E+0
-1.086E-1	5.518E+0
-1.054E-1	5.518E+0
-1.086E-1	5.521E+0
-1.054E-1	5.557E+0
-1.070E-1	5.563E+0
-1.054E-1	5.570E+0
-1.103E-1	5.570E+0
-1.054E-1	5.586E+0
-1.070E-1	5.622E+0
-1.070E-1	5.589E+0
-1.070E-1	5.560E+0
-1.103E-1	5.550E+0
-1.054E-1	5.599E+0
-1.070E-1	5.609E+0
-1.103E-1	5.541E+0
-1.054E-1	5.547E+0
-1.038E-1	5.622E+0
-1.038E-1	5.606E+0
-1.086E-1	5.541E+0
-1.038E-1	5.589E+0
-1.070E-1	5.599E+0
-1.070E-1	5.583E+0
-1.038E-1	5.580E+0
-1.054E-1	5.580E+0
-1.054E-1	5.593E+0
-1.086E-1	5.589E+0
-1.086E-1	5.557E+0
-1.054E-1	5.554E+0
-1.086E-1	5.599E+0
-1.054E-1	5.602E+0
-1.070E-1	5.557E+0
-1.086E-1	5.563E+0
-1.054E-1	5.547E+0
-1.038E-1	5.567E+0
-1.021E-1	5.622E+0
-1.070E-1	5.651E+0
-1.086E-1	5.609E+0
-1.054E-1	5.602E+0
-1.054E-1	5.580E+0
-1.038E-1	5.567E+0
-1.054E-1	5.563E+0
-1.070E-1	5.593E+0
-1.086E-1	5.612E+0
-1.054E-1	5.554E+0
-1.054E-1	5.531E+0
-1.086E-1	5.547E+0
-1.054E-1	5.534E+0
-1.070E-1	5.573E+0
-1.054E-1	5.619E+0
-1.038E-1	5.628E+0
-1.086E-1	5.573E+0
-1.070E-1	5.544E+0
-1.054E-1	5.531E+0
-1.070E-1	5.593E+0
-1.086E-1	5.619E+0
-1.054E-1	5.606E+0
-1.070E-1	5.563E+0
-1.038E-1	5.541E+0
-1.086E-1	5.567E+0
-1.070E-1	5.560E+0
-1.054E-1	5.593E+0
-1.038E-1	5.606E+0
-1.086E-1	5.612E+0
-1.086E-1	5.645E+0
-1.086E-1	5.628E+0
-1.070E-1	5.583E+0
-1.103E-1	5.570E+0
-1.054E-1	5.567E+0
-1.070E-1	5.560E+0
-1.054E-1	5.560E+0
-1.086E-1	5.544E+0
-1.054E-1	5.596E+0
-1.038E-1	5.635E+0
-1.070E-1	5.622E+0
-1.070E-1	5.648E+0
-1.038E-1	5.583E+0
-1.054E-1	5.544E+0
-1.086E-1	5.563E+0
-1.086E-1	5.560E+0
-1.038E-1	5.534E+0
-1.038E-1	5.534E+0
-1.038E-1	5.541E+0
-1.086E-1	5.586E+0
-1.054E-1	5.586E+0
-1.054E-1	5.567E+0
-1.070E-1	5.531E+0
-1.070E-1	5.521E+0
-1.038E-1	5.537E+0
-1.070E-1	5.531E+0
-1.054E-1	5.570E+0
-1.086E-1	5.580E+0
-1.054E-1	5.534E+0
-1.070E-1	5.534E+0
-1.054E-1	5.560E+0
-1.070E-1	5.547E+0
-1.070E-1	5.531E+0
-1.054E-1	5.573E+0
-1.054E-1	5.576E+0
-1.038E-1	5.544E+0
-1.086E-1	5.534E+0
-1.038E-1	5.537E+0
-1.021E-1	5.560E+0
-1.070E-1	5.580E+0
-1.103E-1	5.560E+0
-1.086E-1	5.563E+0
-1.054E-1	5.573E+0
-1.054E-1	5.583E+0
-1.070E-1	5.596E+0
-1.054E-1	5.573E+0
-1.070E-1	5.583E+0
-1.086E-1	5.602E+0
-1.086E-1	5.550E+0
-1.038E-1	5.534E+0
-1.070E-1	5.560E+0
-1.054E-1	5.570E+0
-1.054E-1	5.563E+0
[truncated: 12,185 more rows]
