# Supplementary material for: Improved ANAP incorporation and VCF analysis reveal details of P2X7 current facilitation and a limited conformational interplay between ATP binding and the intracellular ballast domain
Source: eLife. 2023 Jan 4;12:e82479. doi: 10.7554/eLife.82479 (PMC9859053; doi:10.7554/eLife.82479)
Supplement: Figure 2—figure supplement 1—source data 3. [file elife-82479-fig2-figsupp1-data3.zip › Figure-2_figure-supplement-1_source-data-3/20f22/rec33.csv]

-4.538E-2	5.359E+0
-4.700E-2	5.385E+0
-4.700E-2	5.417E+0
-4.538E-2	5.440E+0
-4.700E-2	5.447E+0
-4.862E-2	5.414E+0
-4.862E-2	5.440E+0
-4.376E-2	5.404E+0
-4.214E-2	5.356E+0
-5.025E-2	5.353E+0
-4.538E-2	5.343E+0
-4.862E-2	5.353E+0
-4.376E-2	5.346E+0
-5.025E-2	5.372E+0
-4.862E-2	5.385E+0
-4.862E-2	5.382E+0
-5.025E-2	5.411E+0
-4.538E-2	5.388E+0
-4.538E-2	5.346E+0
-4.700E-2	5.301E+0
-4.538E-2	5.327E+0
-5.187E-2	5.356E+0
-4.862E-2	5.379E+0
-4.376E-2	5.395E+0
-4.862E-2	5.404E+0
-4.538E-2	5.359E+0
-4.538E-2	5.359E+0
-4.214E-2	5.388E+0
-4.700E-2	5.388E+0
-4.862E-2	5.330E+0
-4.862E-2	5.323E+0
-4.700E-2	5.366E+0
-4.700E-2	5.366E+0
-4.862E-2	5.414E+0
-4.538E-2	5.453E+0
-4.700E-2	5.417E+0
-4.862E-2	5.388E+0
-4.538E-2	5.404E+0
-4.862E-2	5.417E+0
-4.700E-2	5.440E+0
-4.538E-2	5.414E+0
-4.538E-2	5.414E+0
-4.376E-2	5.434E+0
-4.862E-2	5.395E+0
-4.538E-2	5.398E+0
-5.025E-2	5.434E+0
-4.700E-2	5.401E+0
-4.700E-2	5.372E+0
-5.187E-2	5.401E+0
-4.862E-2	5.392E+0
-4.700E-2	5.385E+0
-4.376E-2	5.401E+0
-4.538E-2	5.346E+0
-4.538E-2	5.343E+0
-4.538E-2	5.333E+0
-4.538E-2	5.340E+0
-4.862E-2	5.353E+0
-4.700E-2	5.359E+0
-4.700E-2	5.385E+0
-4.376E-2	5.372E+0
-4.538E-2	5.379E+0
-4.700E-2	5.404E+0
-4.700E-2	5.443E+0
-4.862E-2	5.437E+0
-4.700E-2	5.401E+0
-4.700E-2	5.382E+0
-5.025E-2	5.404E+0
-4.538E-2	5.421E+0
-4.700E-2	5.401E+0
-4.862E-2	5.398E+0
-4.700E-2	5.388E+0
-4.538E-2	5.385E+0
-4.538E-2	5.392E+0
-4.214E-2	5.385E+0
-4.538E-2	5.411E+0
-4.538E-2	5.395E+0
-4.376E-2	5.327E+0
-5.025E-2	5.388E+0
-4.862E-2	5.430E+0
-5.025E-2	5.385E+0
-4.700E-2	5.320E+0
-4.700E-2	5.340E+0
-4.538E-2	5.401E+0
-4.538E-2	5.395E+0
-4.538E-2	5.349E+0
-4.862E-2	5.346E+0
-4.214E-2	5.356E+0
-4.376E-2	5.372E+0
-4.700E-2	5.349E+0
-4.862E-2	5.359E+0
-4.700E-2	5.366E+0
-4.376E-2	5.359E+0
-4.862E-2	5.356E+0
-4.700E-2	5.395E+0
-4.538E-2	5.427E+0
-4.538E-2	5.427E+0
-4.538E-2	5.385E+0
-5.025E-2	5.404E+0
-4.862E-2	5.398E+0
-4.862E-2	5.404E+0
-4.700E-2	5.469E+0
-4.862E-2	5.427E+0
-4.700E-2	5.327E+0
-4.538E-2	5.359E+0
-4.376E-2	5.372E+0
-4.538E-2	5.369E+0
-4.700E-2	5.372E+0
-4.376E-2	5.388E+0
-4.862E-2	5.353E+0
-4.862E-2	5.382E+0
-4.700E-2	5.404E+0
-4.862E-2	5.430E+0
-4.214E-2	5.437E+0
-4.700E-2	5.417E+0
-4.862E-2	5.356E+0
-4.700E-2	5.333E+0
-4.700E-2	5.359E+0
-5.025E-2	5.359E+0
-4.862E-2	5.375E+0
-4.538E-2	5.379E+0
-4.862E-2	5.369E+0
-4.862E-2	5.340E+0
-4.538E-2	5.317E+0
-4.700E-2	5.366E+0
-5.025E-2	5.408E+0
-4.700E-2	5.333E+0
-4.700E-2	5.268E+0
-4.862E-2	5.307E+0
-4.700E-2	5.388E+0
-4.538E-2	5.404E+0
-4.376E-2	5.369E+0
-5.025E-2	5.362E+0
-4.538E-2	5.392E+0
-4.862E-2	5.401E+0
-4.376E-2	5.343E+0
-4.538E-2	5.327E+0
-4.538E-2	5.366E+0
-4.538E-2	5.385E+0
-4.538E-2	5.379E+0
-4.538E-2	5.414E+0
-4.376E-2	5.440E+0
-4.700E-2	5.392E+0
-4.538E-2	5.375E+0
-4.862E-2	5.362E+0
-4.862E-2	5.346E+0
-4.862E-2	5.340E+0
-4.376E-2	5.369E+0
-4.538E-2	5.382E+0
-4.538E-2	5.317E+0
-4.700E-2	5.346E+0
-4.700E-2	5.385E+0
-4.376E-2	5.417E+0
-4.538E-2	5.408E+0
-4.862E-2	5.392E+0
-4.538E-2	5.447E+0
-4.862E-2	5.440E+0
-4.862E-2	5.427E+0
-4.538E-2	5.437E+0
-4.700E-2	5.395E+0
-4.700E-2	5.336E+0
-4.376E-2	5.362E+0
-4.700E-2	5.382E+0
-4.376E-2	5.382E+0
-4.700E-2	5.340E+0
-4.700E-2	5.310E+0
-4.538E-2	5.323E+0
-4.538E-2	5.343E+0
-4.700E-2	5.369E+0
-4.538E-2	5.395E+0
-4.700E-2	5.385E+0
-4.700E-2	5.375E+0
-4.700E-2	5.404E+0
-4.700E-2	5.427E+0
-5.025E-2	5.392E+0
-4.700E-2	5.356E+0
-4.700E-2	5.385E+0
-4.700E-2	5.385E+0
-4.862E-2	5.362E+0
-4.700E-2	5.375E+0
-4.700E-2	5.372E+0
-4.538E-2	5.349E+0
-4.700E-2	5.382E+0
-4.700E-2	5.443E+0
-4.862E-2	5.427E+0
-4.376E-2	5.401E+0
-4.538E-2	5.424E+0
-4.538E-2	5.440E+0
-4.700E-2	5.437E+0
-4.538E-2	5.395E+0
-4.700E-2	5.369E+0
-5.025E-2	5.353E+0
-4.700E-2	5.359E+0
-4.538E-2	5.388E+0
-4.538E-2	5.375E+0
-4.538E-2	5.349E+0
-4.700E-2	5.346E+0
-4.700E-2	5.372E+0
-4.538E-2	5.398E+0
-4.214E-2	5.385E+0
-4.538E-2	5.343E+0
-4.862E-2	5.340E+0
-4.862E-2	5.385E+0
-4.538E-2	5.372E+0
-4.700E-2	5.359E+0
-4.538E-2	5.323E+0
-4.862E-2	5.320E+0
-4.862E-2	5.346E+0
-4.538E-2	5.379E+0
-4.700E-2	5.359E+0
-4.700E-2	5.353E+0
-4.538E-2	5.398E+0
-4.700E-2	5.385E+0
-4.700E-2	5.362E+0
-4.700E-2	5.362E+0
-4.700E-2	5.340E+0
-4.376E-2	5.343E+0
-4.862E-2	5.411E+0
-4.862E-2	5.424E+0
-4.700E-2	5.388E+0
-4.376E-2	5.382E+0
-4.700E-2	5.346E+0
-4.862E-2	5.336E+0
-4.700E-2	5.317E+0
-4.700E-2	5.323E+0
-4.538E-2	5.385E+0
-4.538E-2	5.427E+0
-4.376E-2	5.427E+0
-4.538E-2	5.417E+0
-4.862E-2	5.372E+0
-4.862E-2	5.385E+0
-4.700E-2	5.408E+0
-4.862E-2	5.421E+0
-4.538E-2	5.404E+0
-5.025E-2	5.385E+0
-4.700E-2	5.421E+0
-4.376E-2	5.404E+0
-4.214E-2	5.414E+0
-5.025E-2	5.437E+0
-4.862E-2	5.456E+0
-4.538E-2	5.434E+0
-4.862E-2	5.424E+0
-4.862E-2	5.421E+0
-4.862E-2	5.392E+0
-4.538E-2	5.320E+0
-4.538E-2	5.281E+0
-4.700E-2	5.291E+0
-4.700E-2	5.310E+0
-4.700E-2	5.356E+0
-4.538E-2	5.369E+0
-4.862E-2	5.369E+0
-4.538E-2	5.372E+0
-4.538E-2	5.388E+0
-4.700E-2	5.382E+0
-4.376E-2	5.369E+0
-4.700E-2	5.385E+0
-4.376E-2	5.385E+0
-4.538E-2	5.401E+0
-4.700E-2	5.395E+0
-4.862E-2	5.359E+0
-4.700E-2	5.372E+0
-5.025E-2	5.421E+0
-4.700E-2	5.401E+0
-4.862E-2	5.366E+0
-4.700E-2	5.359E+0
-5.025E-2	5.372E+0
-4.538E-2	5.336E+0
-4.538E-2	5.297E+0
-4.538E-2	5.304E+0
-4.538E-2	5.362E+0
-4.862E-2	5.362E+0
-4.376E-2	5.336E+0
-4.700E-2	5.336E+0
-4.376E-2	5.366E+0
-4.862E-2	5.366E+0
-4.538E-2	5.388E+0
-4.538E-2	5.401E+0
-4.376E-2	5.427E+0
-4.700E-2	5.404E+0
-4.538E-2	5.417E+0
-4.214E-2	5.392E+0
-4.376E-2	5.385E+0
-4.700E-2	5.343E+0
-4.538E-2	5.281E+0
-4.051E-2	5.323E+0
-4.700E-2	5.369E+0
-4.700E-2	5.353E+0
-4.538E-2	5.359E+0
-4.376E-2	5.414E+0
-4.700E-2	5.382E+0
-4.538E-2	5.278E+0
-4.700E-2	5.297E+0
-4.538E-2	5.359E+0
-4.376E-2	5.372E+0
-4.862E-2	5.447E+0
-5.025E-2	5.388E+0
-4.700E-2	5.314E+0
-4.700E-2	5.343E+0
-5.025E-2	5.375E+0
-4.376E-2	5.434E+0
-4.538E-2	5.408E+0
-4.700E-2	5.379E+0
-5.025E-2	5.392E+0
-4.538E-2	5.388E+0
-4.376E-2	5.398E+0
-4.700E-2	5.404E+0
-4.700E-2	5.392E+0
-4.538E-2	5.356E+0
-4.538E-2	5.343E+0
-4.862E-2	5.385E+0
-4.700E-2	5.392E+0
-4.700E-2	5.333E+0
-4.538E-2	5.333E+0
-4.700E-2	5.346E+0
-4.862E-2	5.375E+0
-4.538E-2	5.440E+0
-4.700E-2	5.427E+0
-4.700E-2	5.427E+0
-4.700E-2	5.414E+0
-5.025E-2	5.385E+0
-4.538E-2	5.392E+0
-4.538E-2	5.385E+0
-4.700E-2	5.359E+0
-4.700E-2	5.323E+0
-4.538E-2	5.359E+0
-4.538E-2	5.408E+0
-4.862E-2	5.466E+0
-4.376E-2	5.453E+0
-4.700E-2	5.385E+0
-4.700E-2	5.388E+0
-4.862E-2	5.372E+0
-4.862E-2	5.359E+0
-4.376E-2	5.375E+0
-4.700E-2	5.392E+0
-4.700E-2	5.382E+0
-4.538E-2	5.408E+0
-4.862E-2	5.447E+0
-4.538E-2	5.395E+0
-4.862E-2	5.323E+0
-4.700E-2	5.379E+0
-4.700E-2	5.401E+0
-4.538E-2	5.359E+0
-4.862E-2	5.336E+0
-4.376E-2	5.320E+0
-4.376E-2	5.340E+0
-4.862E-2	5.401E+0
-5.187E-2	5.404E+0
-4.700E-2	5.414E+0
-4.700E-2	5.401E+0
-4.700E-2	5.382E+0
-4.700E-2	5.343E+0
-4.538E-2	5.317E+0
-4.700E-2	5.317E+0
-4.538E-2	5.333E+0
-4.538E-2	5.349E+0
-4.538E-2	5.369E+0
-4.538E-2	5.401E+0
-5.025E-2	5.398E+0
-4.700E-2	5.385E+0
-4.538E-2	5.392E+0
-4.538E-2	5.430E+0
-4.538E-2	5.408E+0
-4.862E-2	5.404E+0
-4.862E-2	5.379E+0
-4.538E-2	5.382E+0
-4.700E-2	5.414E+0
-4.538E-2	5.379E+0
-4.700E-2	5.362E+0
-4.538E-2	5.379E+0
-4.214E-2	5.362E+0
-4.862E-2	5.362E+0
-4.538E-2	5.414E+0
-4.538E-2	5.401E+0
-4.376E-2	5.333E+0
-4.700E-2	5.346E+0
-4.700E-2	5.382E+0
-4.700E-2	5.411E+0
-4.862E-2	5.408E+0
-4.700E-2	5.362E+0
-4.538E-2	5.362E+0
-4.700E-2	5.379E+0
-4.700E-2	5.359E+0
-4.700E-2	5.375E+0
-4.538E-2	5.388E+0
-4.538E-2	5.366E+0
-4.862E-2	5.395E+0
-4.862E-2	5.404E+0
-4.700E-2	5.417E+0
-4.538E-2	5.408E+0
-4.538E-2	5.395E+0
-4.862E-2	5.388E+0
-4.862E-2	5.382E+0
-4.700E-2	5.401E+0
-4.538E-2	5.385E+0
-4.700E-2	5.362E+0
-4.538E-2	5.385E+0
-4.862E-2	5.404E+0
-4.700E-2	5.456E+0
-4.862E-2	5.443E+0
-4.538E-2	5.330E+0
-4.538E-2	5.327E+0
-4.700E-2	5.414E+0
-4.862E-2	5.417E+0
-4.538E-2	5.382E+0
-4.700E-2	5.414E+0
-5.025E-2	5.417E+0
-4.862E-2	5.356E+0
-4.700E-2	5.359E+0
-4.862E-2	5.336E+0
-4.700E-2	5.304E+0
-4.862E-2	5.317E+0
-4.538E-2	5.392E+0
-4.538E-2	5.469E+0
-4.538E-2	5.469E+0
-4.538E-2	5.427E+0
-4.538E-2	5.395E+0
-4.862E-2	5.385E+0
-4.862E-2	5.408E+0
-4.700E-2	5.430E+0
-4.538E-2	5.414E+0
-4.538E-2	5.320E+0
-4.376E-2	5.304E+0
-5.025E-2	5.372E+0
-4.862E-2	5.398E+0
-4.862E-2	5.336E+0
-4.538E-2	5.366E+0
-4.700E-2	5.379E+0
-4.538E-2	5.404E+0
-5.025E-2	5.417E+0
-4.862E-2	5.427E+0
-4.538E-2	5.388E+0
-4.700E-2	5.385E+0
-4.538E-2	5.392E+0
-4.700E-2	5.369E+0
-4.862E-2	5.362E+0
-4.538E-2	5.385E+0
-4.538E-2	5.398E+0
-4.700E-2	5.408E+0
-4.700E-2	5.359E+0
-4.700E-2	5.336E+0
-4.700E-2	5.336E+0
-4.538E-2	5.333E+0
-4.862E-2	5.340E+0
-4.862E-2	5.395E+0
-4.538E-2	5.437E+0
-4.538E-2	5.408E+0
-4.538E-2	5.372E+0
-4.538E-2	5.398E+0
-4.700E-2	5.404E+0
-4.700E-2	5.375E+0
-4.862E-2	5.379E+0
-4.700E-2	5.395E+0
-4.538E-2	5.379E+0
-4.700E-2	5.333E+0
-4.700E-2	5.343E+0
-4.700E-2	5.359E+0
-4.376E-2	5.379E+0
-4.700E-2	5.366E+0
-4.538E-2	5.320E+0
-4.700E-2	5.392E+0
-4.376E-2	5.456E+0
-4.862E-2	5.427E+0
-4.700E-2	5.395E+0
-4.700E-2	5.375E+0
-4.700E-2	5.369E+0
-4.700E-2	5.395E+0
-4.700E-2	5.372E+0
-4.700E-2	5.379E+0
-4.051E-2	5.401E+0
-4.538E-2	5.330E+0
-4.700E-2	5.333E+0
-4.376E-2	5.379E+0
-4.700E-2	5.392E+0
-4.700E-2	5.356E+0
-5.349E-2	5.320E+0
-4.538E-2	5.385E+0
-4.538E-2	5.401E+0
-4.538E-2	5.366E+0
-4.862E-2	5.362E+0
-4.700E-2	5.392E+0
-4.214E-2	5.417E+0
-5.025E-2	5.417E+0
-4.538E-2	5.398E+0
-4.538E-2	5.366E+0
-4.538E-2	5.366E+0
-4.376E-2	5.327E+0
-5.025E-2	5.333E+0
-4.700E-2	5.375E+0
-4.700E-2	5.379E+0
-4.538E-2	5.379E+0
-4.700E-2	5.398E+0
-4.538E-2	5.372E+0
-4.538E-2	5.372E+0
-4.862E-2	5.430E+0
-4.700E-2	5.417E+0
-4.376E-2	5.375E+0
-4.376E-2	5.333E+0
-4.538E-2	5.340E+0
-5.025E-2	5.349E+0
-4.376E-2	5.343E+0
-4.862E-2	5.379E+0
-4.538E-2	5.375E+0
-4.700E-2	5.369E+0
-4.700E-2	5.362E+0
-4.538E-2	5.340E+0
-4.862E-2	5.346E+0
-4.538E-2	5.336E+0
-4.700E-2	5.317E+0
-4.700E-2	5.323E+0
-4.214E-2	5.366E+0
-4.700E-2	5.395E+0
-4.700E-2	5.353E+0
-4.700E-2	5.336E+0
-4.700E-2	5.362E+0
-4.700E-2	5.359E+0
-4.538E-2	5.398E+0
-4.700E-2	5.437E+0
-4.700E-2	5.447E+0
-4.538E-2	5.421E+0
-4.700E-2	5.404E+0
-4.376E-2	5.375E+0
-4.376E-2	5.353E+0
-5.025E-2	5.362E+0
-4.538E-2	5.359E+0
-4.538E-2	5.356E+0
-4.700E-2	5.414E+0
-4.700E-2	5.427E+0
-4.538E-2	5.395E+0
-4.538E-2	5.411E+0
-4.376E-2	5.392E+0
-5.025E-2	5.398E+0
-4.700E-2	5.424E+0
-4.700E-2	5.395E+0
-4.700E-2	5.349E+0
-4.862E-2	5.304E+0
-4.862E-2	5.288E+0
-4.538E-2	5.310E+0
-4.538E-2	5.327E+0
-4.700E-2	5.327E+0
-5.025E-2	5.343E+0
-4.376E-2	5.362E+0
-4.700E-2	5.385E+0
-5.025E-2	5.343E+0
-4.700E-2	5.340E+0
-4.538E-2	5.424E+0
-4.538E-2	5.440E+0
-4.214E-2	5.398E+0
-4.700E-2	5.369E+0
-4.862E-2	5.346E+0
-4.538E-2	5.359E+0
-4.700E-2	5.372E+0
-4.538E-2	5.385E+0
-4.862E-2	5.388E+0
-4.862E-2	5.401E+0
-4.862E-2	5.427E+0
-4.700E-2	5.421E+0
-4.376E-2	5.395E+0
-4.538E-2	5.346E+0
-4.538E-2	5.356E+0
-4.538E-2	5.392E+0
-4.538E-2	5.395E+0
-4.862E-2	5.372E+0
-4.862E-2	5.382E+0
-4.700E-2	5.395E+0
-4.538E-2	5.437E+0
-4.700E-2	5.434E+0
-4.862E-2	5.336E+0
-4.538E-2	5.323E+0
-4.700E-2	5.356E+0
-4.700E-2	5.353E+0
-4.538E-2	5.353E+0
-4.700E-2	5.323E+0
-4.538E-2	5.301E+0
-4.376E-2	5.281E+0
-4.862E-2	5.288E+0
-5.025E-2	5.349E+0
-4.538E-2	5.388E+0
-4.862E-2	5.414E+0
-4.700E-2	5.388E+0
-4.862E-2	5.375E+0
-4.700E-2	5.362E+0
-4.700E-2	5.385E+0
-4.700E-2	5.440E+0
-4.538E-2	5.417E+0
-4.700E-2	5.340E+0
-4.862E-2	5.372E+0
-4.862E-2	5.395E+0
-4.700E-2	5.385E+0
-4.376E-2	5.398E+0
-4.376E-2	5.437E+0
-4.700E-2	5.411E+0
-4.538E-2	5.385E+0
-4.700E-2	5.379E+0
-4.538E-2	5.401E+0
-4.700E-2	5.401E+0
-4.538E-2	5.424E+0
-4.214E-2	5.392E+0
-4.538E-2	5.327E+0
-4.862E-2	5.301E+0
-4.538E-2	5.291E+0
-4.538E-2	5.327E+0
-4.538E-2	5.385E+0
-4.700E-2	5.398E+0
-4.538E-2	5.404E+0
-4.700E-2	5.395E+0
-4.700E-2	5.427E+0
-4.700E-2	5.427E+0
-4.700E-2	5.392E+0
-4.538E-2	5.356E+0
-4.862E-2	5.379E+0
-4.700E-2	5.440E+0
-4.700E-2	5.427E+0
-4.538E-2	5.392E+0
-4.376E-2	5.336E+0
-4.700E-2	5.340E+0
-4.862E-2	5.375E+0
-4.700E-2	5.359E+0
-4.862E-2	5.375E+0
-4.700E-2	5.417E+0
-4.862E-2	5.430E+0
-4.376E-2	5.434E+0
-4.538E-2	5.382E+0
-4.700E-2	5.395E+0
-4.700E-2	5.398E+0
-4.538E-2	5.372E+0
-4.862E-2	5.392E+0
-4.862E-2	5.379E+0
-4.700E-2	5.395E+0
-4.700E-2	5.356E+0
-4.700E-2	5.340E+0
-4.538E-2	5.372E+0
-4.862E-2	5.388E+0
-4.538E-2	5.385E+0
-4.700E-2	5.398E+0
-4.700E-2	5.395E+0
-4.862E-2	5.346E+0
-4.862E-2	5.372E+0
-4.538E-2	5.443E+0
-4.538E-2	5.414E+0
-4.538E-2	5.359E+0
-4.538E-2	5.362E+0
-4.862E-2	5.398E+0
-4.700E-2	5.375E+0
-4.862E-2	5.366E+0
-4.538E-2	5.385E+0
-4.700E-2	5.385E+0
-5.025E-2	5.369E+0
-4.700E-2	5.362E+0
-4.538E-2	5.398E+0
-5.025E-2	5.398E+0
-4.538E-2	5.408E+0
-4.700E-2	5.411E+0
-4.538E-2	5.388E+0
-4.538E-2	5.359E+0
-4.538E-2	5.385E+0
-4.700E-2	5.372E+0
-4.538E-2	5.356E+0
-5.187E-2	5.388E+0
-4.376E-2	5.392E+0
-4.376E-2	5.359E+0
-4.700E-2	5.382E+0
-4.700E-2	5.382E+0
-4.538E-2	5.395E+0
-4.862E-2	5.385E+0
-4.538E-2	5.343E+0
-5.025E-2	5.353E+0
-4.700E-2	5.356E+0
-4.538E-2	5.333E+0
-4.700E-2	5.356E+0
-4.862E-2	5.372E+0
-4.376E-2	5.366E+0
-4.376E-2	5.385E+0
-4.538E-2	5.424E+0
-5.025E-2	5.421E+0
-4.051E-2	5.388E+0
-4.376E-2	5.369E+0
-4.538E-2	5.382E+0
-4.538E-2	5.379E+0
-4.376E-2	5.421E+0
-4.538E-2	5.379E+0
-4.538E-2	5.375E+0
-4.700E-2	5.382E+0
-4.862E-2	5.392E+0
-5.025E-2	5.366E+0
-4.862E-2	5.362E+0
-5.187E-2	5.356E+0
-4.862E-2	5.382E+0
-4.700E-2	5.382E+0
-4.376E-2	5.379E+0
-5.025E-2	5.372E+0
-4.700E-2	5.392E+0
-4.538E-2	5.353E+0
-4.700E-2	5.359E+0
-4.538E-2	5.379E+0
-4.862E-2	5.379E+0
-4.051E-2	5.427E+0
-4.376E-2	5.443E+0
-4.862E-2	5.469E+0
-4.538E-2	5.395E+0
-4.700E-2	5.314E+0
-4.376E-2	5.323E+0
-4.862E-2	5.343E+0
-4.538E-2	5.366E+0
-4.700E-2	5.366E+0
-4.538E-2	5.382E+0
-4.538E-2	5.417E+0
-4.862E-2	5.411E+0
-4.376E-2	5.398E+0
-4.538E-2	5.434E+0
-4.538E-2	5.437E+0
-4.862E-2	5.392E+0
-4.700E-2	5.343E+0
-4.538E-2	5.362E+0
-4.538E-2	5.317E+0
-4.700E-2	5.291E+0
-4.862E-2	5.366E+0
-4.538E-2	5.411E+0
-4.700E-2	5.424E+0
-4.538E-2	5.421E+0
-4.862E-2	5.382E+0
-4.538E-2	5.375E+0
-4.700E-2	5.366E+0
-4.538E-2	5.375E+0
-4.862E-2	5.421E+0
-4.538E-2	5.421E+0
-4.700E-2	5.362E+0
-4.862E-2	5.372E+0
-4.700E-2	5.401E+0
-4.700E-2	5.385E+0
-4.862E-2	5.366E+0
-4.700E-2	5.366E+0
-4.700E-2	5.362E+0
-4.700E-2	5.346E+0
-4.538E-2	5.359E+0
-4.700E-2	5.375E+0
-4.538E-2	5.382E+0
-4.538E-2	5.356E+0
-4.862E-2	5.307E+0
-4.862E-2	5.336E+0
-4.862E-2	5.398E+0
-4.700E-2	5.427E+0
-5.025E-2	5.375E+0
-4.862E-2	5.356E+0
-4.700E-2	5.388E+0
-4.700E-2	5.385E+0
-4.538E-2	5.385E+0
-4.862E-2	5.346E+0
-4.376E-2	5.388E+0
-4.700E-2	5.443E+0
-4.214E-2	5.414E+0
-4.700E-2	5.362E+0
-4.538E-2	5.375E+0
-4.376E-2	5.395E+0
-4.376E-2	5.379E+0
-4.862E-2	5.395E+0
-4.538E-2	5.392E+0
-4.700E-2	5.385E+0
-4.538E-2	5.392E+0
-4.538E-2	5.385E+0
-4.538E-2	5.359E+0
-4.700E-2	5.330E+0
-4.538E-2	5.330E+0
-4.862E-2	5.327E+0
-4.700E-2	5.349E+0
-4.538E-2	5.375E+0
-4.862E-2	5.369E+0
-4.376E-2	5.372E+0
-4.376E-2	5.388E+0
-4.376E-2	5.362E+0
-4.538E-2	5.349E+0
-5.187E-2	5.362E+0
-4.376E-2	5.301E+0
-4.862E-2	5.278E+0
-4.862E-2	5.297E+0
-4.376E-2	5.310E+0
-4.376E-2	5.359E+0
-4.700E-2	5.382E+0
-4.214E-2	5.362E+0
-4.538E-2	5.372E+0
-4.538E-2	5.375E+0
-4.538E-2	5.362E+0
-4.538E-2	5.404E+0
-4.700E-2	5.430E+0
-4.700E-2	5.408E+0
-4.700E-2	5.372E+0
-4.700E-2	5.398E+0
-4.538E-2	5.411E+0
-4.700E-2	5.375E+0
-4.700E-2	5.366E+0
-4.862E-2	5.366E+0
-4.700E-2	5.349E+0
-4.700E-2	5.359E+0
-4.700E-2	5.379E+0
-4.376E-2	5.398E+0
-4.700E-2	5.375E+0
-4.376E-2	5.343E+0
-4.376E-2	5.359E+0
-5.025E-2	5.388E+0
-4.862E-2	5.392E+0
-4.538E-2	5.369E+0
-4.376E-2	5.320E+0
-4.376E-2	5.297E+0
-5.025E-2	5.336E+0
-4.538E-2	5.362E+0
-5.025E-2	5.353E+0
-4.862E-2	5.340E+0
-4.700E-2	5.366E+0
-4.700E-2	5.327E+0
-4.376E-2	5.294E+0
-4.538E-2	5.362E+0
-5.025E-2	5.392E+0
-4.700E-2	5.395E+0
-4.214E-2	5.434E+0
-4.700E-2	5.411E+0
-5.025E-2	5.366E+0
-4.700E-2	5.395E+0
-4.051E-2	5.401E+0
-4.700E-2	5.395E+0
-4.538E-2	5.430E+0
-4.700E-2	5.408E+0
-4.376E-2	5.385E+0
-4.538E-2	5.379E+0
-4.700E-2	5.379E+0
-4.538E-2	5.385E+0
-4.538E-2	5.369E+0
-4.862E-2	5.356E+0
-4.538E-2	5.385E+0
-4.376E-2	5.417E+0
-4.538E-2	5.417E+0
-4.538E-2	5.395E+0
-4.700E-2	5.398E+0
-4.538E-2	5.372E+0
-4.376E-2	5.375E+0
-4.700E-2	5.382E+0
-4.700E-2	5.333E+0
-4.538E-2	5.356E+0
-4.862E-2	5.359E+0
-4.700E-2	5.301E+0
-4.862E-2	5.304E+0
-4.538E-2	5.320E+0
-4.538E-2	5.333E+0
-4.862E-2	5.392E+0
-4.862E-2	5.385E+0
-4.376E-2	5.323E+0
-4.051E-2	5.304E+0
-4.376E-2	5.340E+0
-4.862E-2	5.356E+0
-4.862E-2	5.349E+0
-4.538E-2	5.343E+0
-4.862E-2	5.375E+0
-4.538E-2	5.336E+0
-4.376E-2	5.372E+0
-4.538E-2	5.447E+0
-4.051E-2	5.447E+0
-4.862E-2	5.404E+0
-4.700E-2	5.424E+0
-4.538E-2	5.398E+0
-4.376E-2	5.362E+0
-4.700E-2	5.395E+0
-4.700E-2	5.382E+0
-4.538E-2	5.362E+0
-4.700E-2	5.375E+0
-4.538E-2	5.388E+0
-5.187E-2	5.388E+0
-4.700E-2	5.408E+0
-4.538E-2	5.427E+0
-4.862E-2	5.392E+0
-4.700E-2	5.310E+0
-4.700E-2	5.284E+0
-4.376E-2	5.330E+0
-4.862E-2	5.359E+0
-4.700E-2	5.366E+0
-4.700E-2	5.353E+0
-4.538E-2	5.372E+0
-4.862E-2	5.395E+0
-4.538E-2	5.395E+0
-4.862E-2	5.385E+0
-4.376E-2	5.353E+0
-4.862E-2	5.320E+0
-4.862E-2	5.353E+0
-4.538E-2	5.385E+0
-4.700E-2	5.353E+0
-4.538E-2	5.375E+0
-4.376E-2	5.450E+0
-4.538E-2	5.430E+0
-4.538E-2	5.372E+0
-4.700E-2	5.382E+0
-4.538E-2	5.392E+0
-4.051E-2	5.366E+0
-4.538E-2	5.398E+0
-4.700E-2	5.385E+0
-4.376E-2	5.323E+0
-4.700E-2	5.349E+0
-4.538E-2	5.398E+0
-4.538E-2	5.382E+0
-4.538E-2	5.330E+0
-4.700E-2	5.327E+0
-4.376E-2	5.340E+0
-4.700E-2	5.392E+0
-4.214E-2	5.375E+0
-4.538E-2	5.366E+0
-4.376E-2	5.349E+0
-5.025E-2	5.327E+0
-4.538E-2	5.382E+0
-4.214E-2	5.408E+0
-5.025E-2	5.369E+0
-5.025E-2	5.369E+0
-4.700E-2	5.414E+0
-4.538E-2	5.404E+0
-4.862E-2	5.372E+0
-4.862E-2	5.343E+0
-4.538E-2	5.340E+0
-4.700E-2	5.366E+0
-4.700E-2	5.395E+0
-5.025E-2	5.401E+0
-4.214E-2	5.379E+0
-4.538E-2	5.385E+0
-4.700E-2	5.395E+0
-4.700E-2	5.369E+0
-4.376E-2	5.379E+0
-4.376E-2	5.430E+0
-4.700E-2	5.440E+0
-4.700E-2	5.447E+0
-4.538E-2	5.424E+0
-4.700E-2	5.356E+0
-5.025E-2	5.382E+0
-4.862E-2	5.427E+0
-4.862E-2	5.379E+0
-4.700E-2	5.349E+0
-4.700E-2	5.375E+0
-4.538E-2	5.408E+0
-4.538E-2	5.379E+0
-4.538E-2	5.382E+0
-4.376E-2	5.375E+0
-4.538E-2	5.359E+0
-4.376E-2	5.336E+0
-4.862E-2	5.366E+0
-4.862E-2	5.369E+0
-4.538E-2	5.385E+0
-4.538E-2	5.379E+0
-4.538E-2	5.382E+0
-4.538E-2	5.401E+0
-5.025E-2	5.466E+0
-4.376E-2	5.443E+0
-4.700E-2	5.388E+0
-4.700E-2	5.375E+0
-4.538E-2	5.372E+0
-4.538E-2	5.392E+0
-4.538E-2	5.408E+0
-4.376E-2	5.440E+0
-4.538E-2	5.424E+0
-4.538E-2	5.388E+0
-4.376E-2	5.385E+0
-4.700E-2	5.392E+0
-4.538E-2	5.398E+0
-4.376E-2	5.398E+0
-4.700E-2	5.379E+0
-4.538E-2	5.369E+0
-4.538E-2	5.353E+0
-4.862E-2	5.346E+0
-4.538E-2	5.372E+0
-4.862E-2	5.401E+0
-4.700E-2	5.359E+0
-4.700E-2	5.317E+0
-4.700E-2	5.333E+0
-4.700E-2	5.294E+0
-4.862E-2	5.333E+0
-4.538E-2	5.369E+0
-4.376E-2	5.349E+0
-4.862E-2	5.307E+0
-4.862E-2	5.320E+0
-4.538E-2	5.349E+0
-4.376E-2	5.404E+0
-4.538E-2	5.411E+0
-4.862E-2	5.382E+0
-4.538E-2	5.411E+0
-4.376E-2	5.443E+0
-4.700E-2	5.414E+0
-5.025E-2	5.366E+0
-4.376E-2	5.356E+0
-4.376E-2	5.343E+0
-4.538E-2	5.346E+0
-4.862E-2	5.346E+0
-4.700E-2	5.301E+0
-4.700E-2	5.314E+0
-4.862E-2	5.317E+0
-4.862E-2	5.330E+0
-4.538E-2	5.359E+0
-4.538E-2	5.317E+0
-4.538E-2	5.333E+0
-4.862E-2	5.359E+0
-4.538E-2	5.375E+0
-4.376E-2	5.408E+0
-4.700E-2	5.382E+0
-4.700E-2	5.323E+0
-4.538E-2	5.356E+0
-4.700E-2	5.414E+0
-4.862E-2	5.447E+0
-4.700E-2	5.427E+0
-4.700E-2	5.392E+0
-4.376E-2	5.359E+0
-4.538E-2	5.346E+0
-4.700E-2	5.346E+0
-4.538E-2	5.359E+0
-4.538E-2	5.388E+0
-4.376E-2	5.372E+0
-4.700E-2	5.327E+0
-4.538E-2	5.353E+0
-5.025E-2	5.379E+0
-4.700E-2	5.369E+0
-4.862E-2	5.359E+0
-4.376E-2	5.392E+0
-4.051E-2	5.385E+0
-4.700E-2	5.404E+0
-4.376E-2	5.424E+0
-4.862E-2	5.388E+0
-4.376E-2	5.392E+0
-4.700E-2	5.395E+0
-4.376E-2	5.408E+0
-4.700E-2	5.382E+0
-4.538E-2	5.379E+0
-4.538E-2	5.369E+0
-4.700E-2	5.340E+0
-4.862E-2	5.362E+0
-4.538E-2	5.382E+0
-4.700E-2	5.359E+0
-4.538E-2	5.343E+0
-4.376E-2	5.388E+0
-4.700E-2	5.372E+0
-4.700E-2	5.327E+0
-4.538E-2	5.336E+0
-4.700E-2	5.294E+0
-4.700E-2	5.294E+0
-4.700E-2	5.369E+0
-4.700E-2	5.408E+0
-4.538E-2	5.388E+0
-4.862E-2	5.346E+0
-4.376E-2	5.353E+0
-4.700E-2	5.385E+0
-4.538E-2	5.362E+0
-4.376E-2	5.366E+0
-4.700E-2	5.356E+0
-4.862E-2	5.372E+0
-4.538E-2	5.366E+0
-4.538E-2	5.317E+0
-4.862E-2	5.333E+0
-4.862E-2	5.343E+0
-4.538E-2	5.327E+0
-4.538E-2	5.346E+0
-4.538E-2	5.333E+0
-4.376E-2	5.349E+0
-4.700E-2	5.379E+0
-4.700E-2	5.333E+0
-4.700E-2	5.323E+0
-4.700E-2	5.336E+0
-4.700E-2	5.314E+0
-5.025E-2	5.304E+0
-4.538E-2	5.385E+0
-4.700E-2	5.392E+0
-4.538E-2	5.346E+0
-4.376E-2	5.369E+0
-4.700E-2	5.421E+0
-4.538E-2	5.404E+0
-4.862E-2	5.411E+0
-4.700E-2	5.411E+0
-4.376E-2	5.372E+0
-4.538E-2	5.356E+0
-4.376E-2	5.392E+0
-4.538E-2	5.392E+0
-4.700E-2	5.375E+0
-4.862E-2	5.372E+0
-4.538E-2	5.343E+0
-4.376E-2	5.327E+0
-4.700E-2	5.320E+0
-4.700E-2	5.317E+0
-4.538E-2	5.291E+0
-4.376E-2	5.294E+0
-4.538E-2	5.307E+0
-4.862E-2	5.356E+0
-4.862E-2	5.388E+0
-4.700E-2	5.421E+0
-4.700E-2	5.408E+0
-4.700E-2	5.398E+0
-4.376E-2	5.385E+0
-4.700E-2	5.362E+0
-4.700E-2	5.375E+0
-4.700E-2	5.336E+0
-4.700E-2	5.336E+0
-4.538E-2	5.343E+0
-4.538E-2	5.353E+0
-4.700E-2	5.385E+0
-4.538E-2	5.388E+0
-4.700E-2	5.372E+0
-4.538E-2	5.392E+0
-4.538E-2	5.388E+0
-4.376E-2	5.343E+0
-4.214E-2	5.353E+0
-4.862E-2	5.343E+0
-4.700E-2	5.346E+0
-4.376E-2	5.382E+0
-4.700E-2	5.359E+0
-5.187E-2	5.359E+0
-4.862E-2	5.362E+0
-4.538E-2	5.349E+0
-4.538E-2	5.362E+0
-4.538E-2	5.401E+0
-4.700E-2	5.460E+0
-4.376E-2	5.411E+0
-4.376E-2	5.388E+0
-4.538E-2	5.437E+0
-4.538E-2	5.443E+0
-4.376E-2	5.411E+0
-4.862E-2	5.366E+0
-4.376E-2	5.340E+0
-4.700E-2	5.362E+0
-4.700E-2	5.411E+0
-5.025E-2	5.430E+0
-4.214E-2	5.388E+0
-4.862E-2	5.323E+0
-4.538E-2	5.317E+0
-4.700E-2	5.382E+0
-4.700E-2	5.404E+0
-4.862E-2	5.362E+0
-4.376E-2	5.333E+0
-4.538E-2	5.349E+0
-4.862E-2	5.336E+0
-4.700E-2	5.346E+0
-4.700E-2	5.388E+0
-4.538E-2	5.401E+0
-4.700E-2	5.379E+0
-4.376E-2	5.349E+0
-4.700E-2	5.294E+0
-4.538E-2	5.320E+0
-5.025E-2	5.366E+0
-4.700E-2	5.375E+0
-4.538E-2	5.379E+0
-4.862E-2	5.382E+0
-4.538E-2	5.398E+0
-4.862E-2	5.385E+0
-4.700E-2	5.392E+0
-4.862E-2	5.375E+0
-4.862E-2	5.343E+0
-4.862E-2	5.353E+0
-4.700E-2	5.398E+0
-4.538E-2	5.424E+0
-4.700E-2	5.359E+0
-4.862E-2	5.323E+0
-4.538E-2	5.323E+0
-4.538E-2	5.356E+0
-4.700E-2	5.382E+0
-4.376E-2	5.362E+0
-4.862E-2	5.356E+0
-4.376E-2	5.369E+0
-4.862E-2	5.359E+0
-4.862E-2	5.375E+0
-4.700E-2	5.385E+0
-4.538E-2	5.323E+0
-4.700E-2	5.327E+0
-4.376E-2	5.349E+0
-4.538E-2	5.353E+0
-4.214E-2	5.375E+0
-4.700E-2	5.379E+0
-4.700E-2	5.375E+0
-4.376E-2	5.343E+0
-4.376E-2	5.346E+0
-4.700E-2	5.343E+0
-4.538E-2	5.314E+0
-4.538E-2	5.343E+0
-4.538E-2	5.333E+0
-4.700E-2	5.317E+0
-4.376E-2	5.333E+0
-4.700E-2	5.362E+0
-4.376E-2	5.388E+0
-4.700E-2	5.401E+0
-4.862E-2	5.404E+0
-4.700E-2	5.414E+0
-4.538E-2	5.395E+0
-4.700E-2	5.395E+0
-4.700E-2	5.388E+0
-4.376E-2	5.359E+0
-4.538E-2	5.353E+0
-4.862E-2	5.398E+0
-4.700E-2	5.392E+0
-4.538E-2	5.366E+0
-4.376E-2	5.340E+0
-4.700E-2	5.297E+0
-4.538E-2	5.343E+0
-5.025E-2	5.385E+0
-4.376E-2	5.346E+0
-4.700E-2	5.333E+0
-4.700E-2	5.353E+0
-4.538E-2	5.359E+0
-4.538E-2	5.385E+0
-4.862E-2	5.375E+0
-4.538E-2	5.366E+0
-4.538E-2	5.421E+0
-4.376E-2	5.424E+0
-4.862E-2	5.408E+0
-4.376E-2	5.408E+0
-4.700E-2	5.375E+0
-4.051E-2	5.369E+0
-4.862E-2	5.353E+0
-4.538E-2	5.417E+0
-4.700E-2	5.434E+0
-4.214E-2	5.404E+0
-4.862E-2	5.372E+0
-4.700E-2	5.297E+0
-4.700E-2	5.271E+0
-4.376E-2	5.284E+0
-4.700E-2	5.314E+0
-4.538E-2	5.327E+0
-4.538E-2	5.320E+0
-4.862E-2	5.340E+0
-4.376E-2	5.333E+0
-4.862E-2	5.356E+0
-4.862E-2	5.388E+0
-4.376E-2	5.398E+0
-4.376E-2	5.401E+0
-4.700E-2	5.392E+0
-4.538E-2	5.375E+0
-4.700E-2	5.385E+0
-4.862E-2	5.443E+0
-4.700E-2	5.489E+0
-4.862E-2	5.421E+0
-4.700E-2	5.385E+0
-4.862E-2	5.408E+0
-5.187E-2	5.392E+0
-4.376E-2	5.362E+0
-4.376E-2	5.392E+0
-4.538E-2	5.379E+0
-4.862E-2	5.366E+0
-4.376E-2	5.343E+0
-4.376E-2	5.359E+0
-4.700E-2	5.379E+0
-4.862E-2	5.362E+0
-4.862E-2	5.327E+0
-4.538E-2	5.369E+0
-4.862E-2	5.379E+0
-4.700E-2	5.379E+0
-4.862E-2	5.385E+0
-4.700E-2	5.411E+0
-4.862E-2	5.424E+0
-4.700E-2	5.408E+0
-4.376E-2	5.401E+0
-4.214E-2	5.392E+0
-4.700E-2	5.369E+0
-4.862E-2	5.392E+0
-4.700E-2	5.395E+0
-4.700E-2	5.404E+0
-4.538E-2	5.395E+0
-4.862E-2	5.395E+0
-4.700E-2	5.411E+0
-4.538E-2	5.369E+0
-4.538E-2	5.297E+0
-4.862E-2	5.330E+0
-4.376E-2	5.411E+0
-4.538E-2	5.375E+0
-4.700E-2	5.398E+0
-4.700E-2	5.430E+0
-4.538E-2	5.417E+0
-4.862E-2	5.359E+0
-4.700E-2	5.323E+0
-4.700E-2	5.323E+0
-4.700E-2	5.307E+0
-4.862E-2	5.343E+0
-4.376E-2	5.340E+0
-5.025E-2	5.353E+0
-4.214E-2	5.340E+0
-4.862E-2	5.340E+0
-4.862E-2	5.379E+0
-4.700E-2	5.385E+0
-4.700E-2	5.404E+0
-4.700E-2	5.401E+0
-4.700E-2	5.349E+0
-5.025E-2	5.385E+0
-4.538E-2	5.424E+0
-4.700E-2	5.388E+0
-5.025E-2	5.379E+0
-5.025E-2	5.356E+0
-4.700E-2	5.408E+0
-4.700E-2	5.414E+0
-4.700E-2	5.417E+0
-4.538E-2	5.359E+0
-4.700E-2	5.340E+0
-4.538E-2	5.375E+0
-4.862E-2	5.369E+0
-4.700E-2	5.356E+0
-4.538E-2	5.366E+0
-4.538E-2	5.437E+0
-4.700E-2	5.495E+0
-4.376E-2	5.489E+0
-4.700E-2	5.421E+0
-4.700E-2	5.353E+0
-4.700E-2	5.346E+0
-4.700E-2	5.382E+0
-4.700E-2	5.369E+0
-4.214E-2	5.323E+0
-4.700E-2	5.310E+0
-4.700E-2	5.359E+0
-4.538E-2	5.404E+0
-4.862E-2	5.401E+0
-4.538E-2	5.401E+0
-4.700E-2	5.404E+0
-4.862E-2	5.382E+0
-4.862E-2	5.340E+0
-4.862E-2	5.372E+0
-4.862E-2	5.398E+0
-4.700E-2	5.382E+0
-4.700E-2	5.404E+0
-5.025E-2	5.401E+0
-4.700E-2	5.395E+0
-4.214E-2	5.398E+0
-4.376E-2	5.392E+0
-4.700E-2	5.369E+0
-4.538E-2	5.382E+0
-4.538E-2	5.398E+0
-4.376E-2	5.353E+0
-4.538E-2	5.346E+0
-4.700E-2	5.362E+0
-4.538E-2	5.372E+0
-4.538E-2	5.353E+0
-4.862E-2	5.304E+0
-4.862E-2	5.271E+0
-4.376E-2	5.307E+0
-4.376E-2	5.336E+0
-4.700E-2	5.379E+0
-5.187E-2	5.385E+0
-4.538E-2	5.323E+0
-4.700E-2	5.262E+0
-4.538E-2	5.294E+0
-4.538E-2	5.356E+0
-4.700E-2	5.398E+0
-4.538E-2	5.417E+0
-4.538E-2	5.424E+0
-4.700E-2	5.421E+0
-4.538E-2	5.417E+0
-4.700E-2	5.404E+0
-4.538E-2	5.340E+0
-4.700E-2	5.333E+0
-4.538E-2	5.411E+0
-4.376E-2	5.388E+0
-4.700E-2	5.346E+0
-4.376E-2	5.349E+0
-4.538E-2	5.398E+0
-4.376E-2	5.408E+0
-4.862E-2	5.349E+0
-4.538E-2	5.281E+0
-4.376E-2	5.252E+0
-4.214E-2	5.330E+0
-4.700E-2	5.388E+0
-4.700E-2	5.375E+0
-4.376E-2	5.385E+0
-4.538E-2	5.392E+0
-4.700E-2	5.417E+0
-4.700E-2	5.434E+0
-4.700E-2	5.369E+0
-4.376E-2	5.310E+0
-5.187E-2	5.353E+0
-4.700E-2	5.356E+0
-4.376E-2	5.320E+0
-4.700E-2	5.379E+0
-5.025E-2	5.414E+0
-4.538E-2	5.404E+0
-4.700E-2	5.375E+0
-4.051E-2	5.379E+0
-4.862E-2	5.359E+0
-5.187E-2	5.343E+0
-4.862E-2	5.372E+0
-4.376E-2	5.398E+0
-4.862E-2	5.427E+0
-4.538E-2	5.379E+0
-4.538E-2	5.375E+0
-4.376E-2	5.366E+0
-5.025E-2	5.353E+0
-4.376E-2	5.359E+0
-4.538E-2	5.359E+0
-4.862E-2	5.320E+0
-4.538E-2	5.288E+0
-4.862E-2	5.310E+0
-4.700E-2	5.340E+0
-4.376E-2	5.353E+0
-4.700E-2	5.379E+0
-5.025E-2	5.424E+0
-4.700E-2	5.398E+0
-4.700E-2	5.353E+0
-4.862E-2	5.375E+0
-4.538E-2	5.362E+0
-4.862E-2	5.359E+0
-4.538E-2	5.366E+0
-4.862E-2	5.395E+0
-4.862E-2	5.372E+0
-5.025E-2	5.353E+0
-4.538E-2	5.323E+0
-4.214E-2	5.304E+0
-4.700E-2	5.323E+0
-4.376E-2	5.346E+0
-4.700E-2	5.320E+0
-4.862E-2	5.297E+0
-4.700E-2	5.317E+0
-4.862E-2	5.333E+0
-4.538E-2	5.327E+0
-4.862E-2	5.379E+0
-4.376E-2	5.427E+0
-4.862E-2	5.411E+0
-4.700E-2	5.336E+0
-4.700E-2	5.310E+0
-4.376E-2	5.388E+0
-4.214E-2	5.479E+0
-4.538E-2	5.486E+0
-4.538E-2	5.453E+0
-4.862E-2	5.443E+0
-4.376E-2	5.424E+0
-4.376E-2	5.401E+0
-4.376E-2	5.323E+0
-5.025E-2	5.317E+0
-4.862E-2	5.323E+0
-4.376E-2	5.362E+0
-5.025E-2	5.398E+0
-5.349E-2	5.382E+0
-4.538E-2	5.356E+0
-4.376E-2	5.356E+0
-4.538E-2	5.369E+0
-4.700E-2	5.395E+0
-4.051E-2	5.404E+0
-4.862E-2	5.404E+0
-4.700E-2	5.414E+0
-4.700E-2	5.440E+0
-4.700E-2	5.401E+0
-4.862E-2	5.346E+0
-4.862E-2	5.359E+0
-4.538E-2	5.414E+0
-4.538E-2	5.362E+0
-4.376E-2	5.340E+0
-4.538E-2	5.379E+0
-4.862E-2	5.372E+0
-4.538E-2	5.353E+0
-4.862E-2	5.385E+0
-4.700E-2	5.375E+0
-4.862E-2	5.388E+0
-4.214E-2	5.414E+0
-4.700E-2	5.404E+0
-4.862E-2	5.395E+0
-4.700E-2	5.388E+0
-4.538E-2	5.353E+0
-4.376E-2	5.336E+0
-4.700E-2	5.336E+0
-4.700E-2	5.310E+0
-4.700E-2	5.317E+0
-4.376E-2	5.346E+0
-4.538E-2	5.379E+0
-4.538E-2	5.366E+0
-4.862E-2	5.375E+0
-4.538E-2	5.437E+0
-4.862E-2	5.414E+0
-4.376E-2	5.333E+0
-4.376E-2	5.356E+0
-4.862E-2	5.356E+0
-4.862E-2	5.327E+0
-4.862E-2	5.330E+0
-4.538E-2	5.379E+0
-4.538E-2	5.414E+0
-4.862E-2	5.385E+0
-4.700E-2	5.366E+0
-4.700E-2	5.424E+0
-4.700E-2	5.463E+0
-4.700E-2	5.421E+0
-4.862E-2	5.353E+0
-4.700E-2	5.333E+0
-4.376E-2	5.369E+0
-4.214E-2	5.379E+0
-4.538E-2	5.375E+0
-4.538E-2	5.372E+0
-4.700E-2	5.366E+0
-4.538E-2	5.359E+0
-4.700E-2	5.385E+0
-4.700E-2	5.411E+0
-4.538E-2	5.388E+0
-4.700E-2	5.385E+0
-4.700E-2	5.398E+0
-4.376E-2	5.353E+0
-4.538E-2	5.310E+0
-4.538E-2	5.320E+0
-5.025E-2	5.327E+0
-4.700E-2	5.327E+0
-4.538E-2	5.333E+0
-4.214E-2	5.343E+0
-4.538E-2	5.353E+0
-4.376E-2	5.388E+0
-4.376E-2	5.385E+0
-4.700E-2	5.372E+0
-4.700E-2	5.362E+0
-4.538E-2	5.353E+0
-4.862E-2	5.398E+0
-4.700E-2	5.401E+0
-4.538E-2	5.356E+0
-4.700E-2	5.366E+0
-4.538E-2	5.382E+0
-4.700E-2	5.349E+0
-4.538E-2	5.327E+0
-4.376E-2	5.356E+0
-4.376E-2	5.398E+0
-4.700E-2	5.372E+0
-4.700E-2	5.353E+0
-4.376E-2	5.392E+0
-4.376E-2	5.440E+0
-4.862E-2	5.411E+0
-4.862E-2	5.411E+0
-4.862E-2	5.430E+0
-4.538E-2	5.434E+0
-4.862E-2	5.424E+0
-4.376E-2	5.388E+0
-4.700E-2	5.372E+0
-4.700E-2	5.346E+0
-4.538E-2	5.343E+0
-4.700E-2	5.372E+0
-4.376E-2	5.366E+0
-4.700E-2	5.366E+0
-4.700E-2	5.395E+0
-4.700E-2	5.414E+0
-4.700E-2	5.417E+0
-4.700E-2	5.395E+0
-4.700E-2	5.353E+0
-4.538E-2	5.327E+0
-4.376E-2	5.340E+0
-4.700E-2	5.362E+0
-4.862E-2	5.404E+0
-4.700E-2	5.424E+0
-4.538E-2	5.395E+0
-4.538E-2	5.392E+0
-4.862E-2	5.379E+0
-4.862E-2	5.395E+0
-4.376E-2	5.392E+0
-4.376E-2	5.385E+0
-4.700E-2	5.362E+0
-4.862E-2	5.356E+0
-4.700E-2	5.408E+0
-4.538E-2	5.417E+0
-4.700E-2	5.356E+0
-4.538E-2	5.349E+0
-4.700E-2	5.398E+0
-4.214E-2	5.330E+0
-4.376E-2	5.323E+0
-4.862E-2	5.366E+0
-4.700E-2	5.375E+0
-4.538E-2	5.408E+0
-4.700E-2	5.398E+0
-4.700E-2	5.336E+0
-4.538E-2	5.297E+0
-4.538E-2	5.333E+0
-4.862E-2	5.340E+0
-4.700E-2	5.362E+0
-4.538E-2	5.398E+0
-4.538E-2	5.372E+0
-4.862E-2	5.340E+0
-4.700E-2	5.375E+0
-4.376E-2	5.375E+0
-4.538E-2	5.362E+0
-4.538E-2	5.359E+0
-4.700E-2	5.333E+0
-4.700E-2	5.401E+0
-4.538E-2	5.479E+0
-4.862E-2	5.434E+0
-4.700E-2	5.385E+0
-4.376E-2	5.333E+0
-4.700E-2	5.291E+0
-5.187E-2	5.404E+0
-4.700E-2	5.469E+0
-5.025E-2	5.427E+0
-4.538E-2	5.388E+0
-4.700E-2	5.356E+0
-4.538E-2	5.346E+0
-4.538E-2	5.349E+0
-4.700E-2	5.369E+0
-4.700E-2	5.379E+0
-4.538E-2	5.424E+0
-5.025E-2	5.398E+0
-4.700E-2	5.366E+0
-4.862E-2	5.346E+0
-4.538E-2	5.336E+0
-4.700E-2	5.395E+0
-4.700E-2	5.388E+0
-5.025E-2	5.336E+0
-5.025E-2	5.343E+0
-4.700E-2	5.343E+0
-4.700E-2	5.310E+0
-4.214E-2	5.310E+0
-4.538E-2	5.343E+0
-4.376E-2	5.359E+0
-4.376E-2	5.398E+0
-4.700E-2	5.427E+0
-4.700E-2	5.424E+0
-4.538E-2	5.385E+0
-4.376E-2	5.375E+0
-4.862E-2	5.382E+0
-4.862E-2	5.369E+0
-4.376E-2	5.408E+0
-4.700E-2	5.401E+0
-4.862E-2	5.356E+0
-4.700E-2	5.320E+0
-4.700E-2	5.314E+0
-4.700E-2	5.343E+0
-4.700E-2	5.375E+0
-4.538E-2	5.392E+0
-4.538E-2	5.353E+0
-4.214E-2	5.343E+0
-4.538E-2	5.323E+0
-4.538E-2	5.288E+0
-4.214E-2	5.323E+0
-4.538E-2	5.388E+0
-4.538E-2	5.349E+0
-4.700E-2	5.343E+0
-4.376E-2	5.398E+0
-4.376E-2	5.421E+0
-4.376E-2	5.440E+0
-4.214E-2	5.440E+0
-4.538E-2	5.427E+0
-4.700E-2	5.392E+0
-4.538E-2	5.343E+0
-4.862E-2	5.385E+0
-4.376E-2	5.401E+0
-4.538E-2	5.375E+0
-4.538E-2	5.392E+0
-4.538E-2	5.385E+0
-4.700E-2	5.395E+0
-4.538E-2	5.398E+0
-4.700E-2	5.369E+0
-4.700E-2	5.382E+0
-4.538E-2	5.411E+0
-4.376E-2	5.398E+0
-4.538E-2	5.362E+0
-4.376E-2	5.346E+0
-4.214E-2	5.388E+0
-4.700E-2	5.356E+0
-4.700E-2	5.340E+0
-4.700E-2	5.372E+0
-4.376E-2	5.353E+0
-4.538E-2	5.340E+0
-4.862E-2	5.317E+0
-4.700E-2	5.304E+0
-4.538E-2	5.356E+0
-4.538E-2	5.379E+0
-4.538E-2	5.356E+0
-4.538E-2	5.340E+0
-4.862E-2	5.343E+0
-4.538E-2	5.333E+0
-4.376E-2	5.340E+0
-4.376E-2	5.353E+0
-4.700E-2	5.323E+0
-4.700E-2	5.366E+0
-4.700E-2	5.414E+0
-4.538E-2	5.382E+0
-4.538E-2	5.366E+0
-4.538E-2	5.379E+0
-4.862E-2	5.414E+0
-4.700E-2	5.414E+0
-4.538E-2	5.362E+0
-4.376E-2	5.343E+0
-4.862E-2	5.343E+0
-4.700E-2	5.392E+0
-4.538E-2	5.395E+0
-4.376E-2	5.379E+0
-4.862E-2	5.382E+0
-4.538E-2	5.369E+0
-4.538E-2	5.359E+0
-4.538E-2	5.323E+0
-4.862E-2	5.310E+0
-5.025E-2	5.362E+0
-4.862E-2	5.398E+0
-4.538E-2	5.369E+0
-5.025E-2	5.359E+0
-4.538E-2	5.349E+0
-4.538E-2	5.353E+0
-4.214E-2	5.375E+0
-4.538E-2	5.385E+0
-4.538E-2	5.401E+0
-4.538E-2	5.375E+0
-4.700E-2	5.437E+0
-4.700E-2	5.460E+0
-4.376E-2	5.392E+0
-4.376E-2	5.375E+0
-4.538E-2	5.379E+0
-4.700E-2	5.375E+0
-4.700E-2	5.362E+0
-4.538E-2	5.379E+0
-4.538E-2	5.353E+0
-4.538E-2	5.330E+0
-4.700E-2	5.366E+0
-4.700E-2	5.382E+0
-4.700E-2	5.382E+0
-4.538E-2	5.346E+0
-4.538E-2	5.353E+0
-4.862E-2	5.369E+0
-4.700E-2	5.346E+0
-4.700E-2	5.336E+0
-4.862E-2	5.382E+0
-4.376E-2	5.392E+0
-4.538E-2	5.369E+0
-4.700E-2	5.356E+0
-4.700E-2	5.395E+0
-4.376E-2	5.417E+0
-4.538E-2	5.392E+0
-4.700E-2	5.398E+0
-4.700E-2	5.359E+0
-4.538E-2	5.349E+0
-4.376E-2	5.346E+0
-4.700E-2	5.388E+0
-4.376E-2	5.434E+0
-4.538E-2	5.424E+0
-4.376E-2	5.430E+0
-4.538E-2	5.417E+0
-4.700E-2	5.388E+0
-4.700E-2	5.392E+0
-4.214E-2	5.398E+0
-4.538E-2	5.382E+0
-4.538E-2	5.385E+0
-4.538E-2	5.353E+0
-4.538E-2	5.340E+0
-4.538E-2	5.323E+0
-4.700E-2	5.333E+0
-4.700E-2	5.362E+0
-4.376E-2	5.369E+0
-4.538E-2	5.340E+0
-4.538E-2	5.346E+0
-4.700E-2	5.349E+0
-4.538E-2	5.343E+0
-4.700E-2	5.333E+0
-4.862E-2	5.362E+0
-4.700E-2	5.366E+0
-4.538E-2	5.314E+0
-4.862E-2	5.291E+0
-4.376E-2	5.310E+0
-4.862E-2	5.314E+0
-4.538E-2	5.320E+0
-4.376E-2	5.314E+0
-4.376E-2	5.281E+0
-4.862E-2	5.362E+0
-4.538E-2	5.395E+0
-4.862E-2	5.379E+0
-4.862E-2	5.398E+0
-4.538E-2	5.372E+0
-4.700E-2	5.356E+0
-4.700E-2	5.346E+0
-5.025E-2	5.349E+0
-4.376E-2	5.362E+0
-4.214E-2	5.346E+0
-4.700E-2	5.301E+0
-4.862E-2	5.333E+0
-4.538E-2	5.369E+0
-4.376E-2	5.359E+0
-4.538E-2	5.369E+0
-4.700E-2	5.372E+0
-4.700E-2	5.356E+0
-4.538E-2	5.359E+0
-4.700E-2	5.366E+0
-4.538E-2	5.353E+0
-4.538E-2	5.353E+0
-4.214E-2	5.379E+0
-5.187E-2	5.382E+0
-5.025E-2	5.375E+0
-4.700E-2	5.375E+0
-4.538E-2	5.398E+0
-4.700E-2	5.404E+0
-4.700E-2	5.353E+0
-4.700E-2	5.310E+0
-4.538E-2	5.314E+0
-4.862E-2	5.291E+0
-4.538E-2	5.304E+0
-4.538E-2	5.346E+0
-4.538E-2	5.388E+0
-5.025E-2	5.349E+0
-4.700E-2	5.333E+0
-4.538E-2	5.369E+0
-4.376E-2	5.395E+0
-4.538E-2	5.353E+0
-4.538E-2	5.317E+0
-4.538E-2	5.353E+0
-4.700E-2	5.408E+0
-5.187E-2	5.408E+0
-4.700E-2	5.379E+0
-4.376E-2	5.349E+0
-4.376E-2	5.340E+0
-4.538E-2	5.395E+0
-4.538E-2	5.356E+0
-4.538E-2	5.297E+0
-4.376E-2	5.265E+0
-4.538E-2	5.275E+0
-4.376E-2	5.336E+0
-4.214E-2	5.349E+0
-4.700E-2	5.349E+0
-4.862E-2	5.340E+0
-4.700E-2	5.343E+0
-4.700E-2	5.327E+0
-4.214E-2	5.320E+0
-4.700E-2	5.310E+0
-4.538E-2	5.349E+0
-5.025E-2	5.375E+0
-4.214E-2	5.336E+0
-4.700E-2	5.327E+0
-4.376E-2	5.336E+0
-4.376E-2	5.375E+0
-4.538E-2	5.310E+0
-4.376E-2	5.291E+0
-5.025E-2	5.317E+0
-4.538E-2	5.323E+0
-4.376E-2	5.346E+0
-4.862E-2	5.353E+0
-4.700E-2	5.382E+0
-4.862E-2	5.401E+0
-4.700E-2	5.401E+0
-4.538E-2	5.388E+0
-4.862E-2	5.382E+0
-4.538E-2	5.372E+0
-4.376E-2	5.362E+0
-5.349E-2	5.333E+0
-4.538E-2	5.314E+0
-4.538E-2	5.346E+0
-4.538E-2	5.401E+0
-4.538E-2	5.382E+0
-4.376E-2	5.346E+0
-4.538E-2	5.314E+0
-4.376E-2	5.333E+0
-4.538E-2	5.366E+0
-4.700E-2	5.343E+0
-4.700E-2	5.340E+0
-4.538E-2	5.366E+0
-4.376E-2	5.372E+0
-4.538E-2	5.314E+0
-4.214E-2	5.307E+0
-4.376E-2	5.346E+0
-4.700E-2	5.369E+0
-4.700E-2	5.343E+0
-4.538E-2	5.291E+0
-4.700E-2	5.297E+0
-4.376E-2	5.362E+0
-4.538E-2	5.349E+0
-4.376E-2	5.353E+0
-4.700E-2	5.375E+0
-4.538E-2	5.379E+0
-4.700E-2	5.385E+0
-4.538E-2	5.356E+0
-4.538E-2	5.346E+0
-4.700E-2	5.388E+0
-4.862E-2	5.369E+0
-4.700E-2	5.372E+0
-4.700E-2	5.404E+0
-4.700E-2	5.398E+0
-4.862E-2	5.372E+0
-4.700E-2	5.440E+0
-4.538E-2	5.440E+0
-4.862E-2	5.395E+0
-4.538E-2	5.340E+0
-4.214E-2	5.349E+0
-4.538E-2	5.443E+0
-4.538E-2	5.424E+0
-4.538E-2	5.379E+0
-4.051E-2	5.336E+0
-4.376E-2	5.307E+0
-4.700E-2	5.330E+0
-4.700E-2	5.336E+0
-4.700E-2	5.343E+0
-4.538E-2	5.359E+0
-4.538E-2	5.392E+0
-4.538E-2	5.385E+0
-4.376E-2	5.388E+0
-4.376E-2	5.382E+0
-4.862E-2	5.362E+0
-4.538E-2	5.340E+0
-4.376E-2	5.346E+0
-4.538E-2	5.385E+0
-4.700E-2	5.375E+0
-4.376E-2	5.327E+0
-4.376E-2	5.375E+0
-4.538E-2	5.392E+0
-4.214E-2	5.362E+0
-4.700E-2	5.336E+0
-4.214E-2	5.336E+0
-4.214E-2	5.320E+0
-4.700E-2	5.323E+0
-4.862E-2	5.343E+0
-4.376E-2	5.362E+0
-4.700E-2	5.362E+0
-4.538E-2	5.356E+0
-4.700E-2	5.349E+0
-4.376E-2	5.340E+0
-4.700E-2	5.379E+0
-4.862E-2	5.430E+0
-4.538E-2	5.404E+0
-4.538E-2	5.388E+0
-4.376E-2	5.359E+0
-4.862E-2	5.323E+0
-4.538E-2	5.330E+0
-4.538E-2	5.369E+0
-4.538E-2	5.417E+0
-4.700E-2	5.398E+0
-4.700E-2	5.388E+0
-4.538E-2	5.392E+0
-4.376E-2	5.366E+0
-4.700E-2	5.327E+0
-4.862E-2	5.304E+0
-4.700E-2	5.310E+0
-4.538E-2	5.353E+0
-4.538E-2	5.333E+0
-4.538E-2	5.346E+0
-4.700E-2	5.372E+0
-4.538E-2	5.414E+0
-4.862E-2	5.401E+0
-4.376E-2	5.372E+0
-4.862E-2	5.356E+0
-4.538E-2	5.327E+0
-4.700E-2	5.314E+0
-4.376E-2	5.346E+0
-4.700E-2	5.375E+0
-4.700E-2	5.346E+0
-4.862E-2	5.307E+0
-4.538E-2	5.327E+0
-4.700E-2	5.346E+0
-4.538E-2	5.356E+0
-4.700E-2	5.401E+0
-4.538E-2	5.385E+0
-4.538E-2	5.372E+0
-4.376E-2	5.379E+0
-5.025E-2	5.353E+0
-4.700E-2	5.372E+0
-4.538E-2	5.343E+0
-4.538E-2	5.310E+0
-5.025E-2	5.353E+0
-4.538E-2	5.362E+0
-4.538E-2	5.388E+0
-4.376E-2	5.379E+0
-4.538E-2	5.356E+0
-4.862E-2	5.336E+0
-4.538E-2	5.336E+0
-4.700E-2	5.385E+0
-4.538E-2	5.379E+0
-4.700E-2	5.401E+0
-4.700E-2	5.382E+0
-4.700E-2	5.362E+0
-4.538E-2	5.353E+0
-4.700E-2	5.346E+0
-4.862E-2	5.392E+0
-4.214E-2	5.401E+0
-4.700E-2	5.372E+0
-4.700E-2	5.320E+0
-4.376E-2	5.327E+0
-4.700E-2	5.366E+0
-4.862E-2	5.356E+0
-4.376E-2	5.301E+0
-4.862E-2	5.297E+0
-4.862E-2	5.366E+0
-4.862E-2	5.398E+0
-4.862E-2	5.408E+0
-4.538E-2	5.379E+0
-4.376E-2	5.330E+0
-4.538E-2	5.327E+0
-4.700E-2	5.362E+0
-4.376E-2	5.356E+0
-4.700E-2	5.392E+0
-4.700E-2	5.434E+0
-4.538E-2	5.398E+0
-4.538E-2	5.388E+0
-4.538E-2	5.411E+0
-4.700E-2	5.421E+0
-4.700E-2	5.401E+0
-4.538E-2	5.382E+0
-4.700E-2	5.336E+0
-4.538E-2	5.349E+0
-4.376E-2	5.362E+0
-4.538E-2	5.346E+0
-4.538E-2	5.353E+0
-4.862E-2	5.340E+0
-4.700E-2	5.343E+0
-4.538E-2	5.317E+0
-4.538E-2	5.252E+0
-4.700E-2	5.259E+0
-4.700E-2	5.343E+0
-4.538E-2	5.382E+0
-4.214E-2	5.317E+0
-4.862E-2	5.291E+0
-4.700E-2	5.317E+0
-4.538E-2	5.349E+0
-5.025E-2	5.395E+0
-4.700E-2	5.359E+0
-5.025E-2	5.327E+0
-4.538E-2	5.349E+0
-4.538E-2	5.356E+0
-4.376E-2	5.362E+0
-4.376E-2	5.353E+0
-4.538E-2	5.359E+0
-4.700E-2	5.346E+0
-4.862E-2	5.323E+0
-4.376E-2	5.317E+0
-4.214E-2	5.297E+0
-4.700E-2	5.346E+0
-4.700E-2	5.340E+0
-4.862E-2	5.330E+0
-4.376E-2	5.320E+0
-4.700E-2	5.317E+0
-4.700E-2	5.340E+0
-5.025E-2	5.362E+0
-4.376E-2	5.392E+0
-4.538E-2	5.382E+0
[truncated: 51,986 more rows]
