# Supplementary material for: Improved ANAP incorporation and VCF analysis reveal details of P2X7 current facilitation and a limited conformational interplay between ATP binding and the intracellular ballast domain
Source: eLife. 2023 Jan 4;12:e82479. doi: 10.7554/eLife.82479 (PMC9859053; doi:10.7554/eLife.82479)
Supplement: Figure 2—figure supplement 1—source data 3. [file elife-82479-fig2-figsupp1-data3.zip › Figure-2_figure-supplement-1_source-data-3/20g08/rec02.csv]

-8.431E-2	9.090E-2
-8.755E-2	9.415E-2
-8.593E-2	9.090E-2
-8.268E-2	8.117E-2
-8.593E-2	9.090E-2
-8.431E-2	9.739E-2
-8.431E-2	9.739E-2
-8.268E-2	8.766E-2
-8.268E-2	8.441E-2
-8.431E-2	9.739E-2
-8.268E-2	9.090E-2
-8.593E-2	9.739E-2
-8.268E-2	1.006E-1
-8.593E-2	9.415E-2
-8.268E-2	8.766E-2
-8.268E-2	9.090E-2
-8.431E-2	8.766E-2
-8.431E-2	9.415E-2
-8.593E-2	9.415E-2
-7.944E-2	9.739E-2
-8.431E-2	1.006E-1
-8.431E-2	9.090E-2
-8.268E-2	9.739E-2
-8.431E-2	9.415E-2
-8.106E-2	9.090E-2
-8.431E-2	9.090E-2
-8.431E-2	9.415E-2
-8.431E-2	9.415E-2
-7.944E-2	8.441E-2
-8.755E-2	9.090E-2
-8.593E-2	1.006E-1
-8.593E-2	9.739E-2
-8.268E-2	9.090E-2
-8.106E-2	9.415E-2
-8.268E-2	9.739E-2
-8.593E-2	9.739E-2
-7.782E-2	9.415E-2
-8.268E-2	9.415E-2
-8.593E-2	9.415E-2
-8.106E-2	8.766E-2
-8.431E-2	9.415E-2
-8.593E-2	9.415E-2
-7.944E-2	9.739E-2
-8.106E-2	9.415E-2
-8.106E-2	1.006E-1
-8.431E-2	1.039E-1
-8.431E-2	1.006E-1
-8.431E-2	9.090E-2
-8.106E-2	8.766E-2
-8.431E-2	9.739E-2
-8.106E-2	8.766E-2
-7.782E-2	9.415E-2
-8.593E-2	8.766E-2
-8.268E-2	8.766E-2
-8.268E-2	8.441E-2
-8.431E-2	8.766E-2
-8.106E-2	9.090E-2
-8.268E-2	8.441E-2
-8.431E-2	8.766E-2
-8.268E-2	9.415E-2
-8.106E-2	9.739E-2
-8.268E-2	9.090E-2
-8.106E-2	9.090E-2
-7.782E-2	8.766E-2
-8.593E-2	9.090E-2
-8.268E-2	9.739E-2
-8.268E-2	9.415E-2
-7.782E-2	1.006E-1
-7.944E-2	9.090E-2
-8.755E-2	8.441E-2
-8.593E-2	9.739E-2
-8.431E-2	8.766E-2
-8.431E-2	9.415E-2
-7.782E-2	9.415E-2
-8.593E-2	9.415E-2
-8.106E-2	9.415E-2
-8.593E-2	1.039E-1
-8.431E-2	8.766E-2
-8.431E-2	1.006E-1
-8.431E-2	9.090E-2
-8.431E-2	9.090E-2
-8.431E-2	8.766E-2
-8.431E-2	9.090E-2
-7.782E-2	8.441E-2
-8.268E-2	9.090E-2
-8.431E-2	9.090E-2
-8.268E-2	9.090E-2
-8.268E-2	9.415E-2
-8.593E-2	9.739E-2
-7.944E-2	9.415E-2
-8.106E-2	8.441E-2
-8.268E-2	9.415E-2
-8.593E-2	1.006E-1
-8.431E-2	9.090E-2
-8.593E-2	9.090E-2
-8.593E-2	9.090E-2
-7.782E-2	8.766E-2
-8.268E-2	8.766E-2
-8.431E-2	9.739E-2
-8.268E-2	9.090E-2
-8.268E-2	9.415E-2
-8.106E-2	9.090E-2
-8.593E-2	9.090E-2
-8.593E-2	9.415E-2
-8.593E-2	9.739E-2
-7.944E-2	9.415E-2
-8.431E-2	9.415E-2
-7.944E-2	9.415E-2
-7.944E-2	9.090E-2
-7.782E-2	9.739E-2
-8.268E-2	1.039E-1
-8.268E-2	9.739E-2
-8.431E-2	9.090E-2
-8.917E-2	1.006E-1
-8.268E-2	9.739E-2
-7.944E-2	9.739E-2
-8.431E-2	9.739E-2
-8.431E-2	1.006E-1
-8.268E-2	9.415E-2
-8.268E-2	9.739E-2
-8.106E-2	9.739E-2
-8.431E-2	9.415E-2
-8.106E-2	8.766E-2
-8.431E-2	9.090E-2
-8.268E-2	9.739E-2
-8.431E-2	8.117E-2
-8.593E-2	1.039E-1
-8.106E-2	9.739E-2
-8.593E-2	9.090E-2
-8.593E-2	9.739E-2
-8.268E-2	1.039E-1
-8.431E-2	9.090E-2
-8.268E-2	8.766E-2
-7.944E-2	9.090E-2
-8.755E-2	8.766E-2
-8.106E-2	7.793E-2
-8.755E-2	8.766E-2
-8.106E-2	9.090E-2
-8.268E-2	8.441E-2
-7.944E-2	9.415E-2
-8.593E-2	9.739E-2
-8.755E-2	8.766E-2
-8.431E-2	1.006E-1
-8.106E-2	1.104E-1
-8.593E-2	8.766E-2
-8.106E-2	7.793E-2
-8.431E-2	1.071E-1
-8.431E-2	1.039E-1
-8.755E-2	9.415E-2
-8.106E-2	9.739E-2
-8.917E-2	9.415E-2
-8.268E-2	9.090E-2
-8.593E-2	8.441E-2
-8.431E-2	9.090E-2
-8.268E-2	9.415E-2
-8.431E-2	8.766E-2
-8.268E-2	9.415E-2
-8.431E-2	9.090E-2
-8.106E-2	9.415E-2
-8.431E-2	9.739E-2
-8.106E-2	9.415E-2
-8.268E-2	9.415E-2
-8.268E-2	8.117E-2
-8.431E-2	9.090E-2
-8.268E-2	9.090E-2
-8.106E-2	9.415E-2
-8.106E-2	1.006E-1
-8.431E-2	9.090E-2
-8.431E-2	9.090E-2
-8.593E-2	8.441E-2
-8.268E-2	9.415E-2
-7.944E-2	8.766E-2
-7.944E-2	9.090E-2
-8.431E-2	9.090E-2
-8.106E-2	9.090E-2
-8.268E-2	9.415E-2
-8.431E-2	9.415E-2
-8.268E-2	9.090E-2
-7.944E-2	1.039E-1
-8.593E-2	9.415E-2
-8.106E-2	8.441E-2
-8.755E-2	9.415E-2
-8.431E-2	1.006E-1
-8.268E-2	9.415E-2
-8.268E-2	9.090E-2
-8.431E-2	8.441E-2
-8.431E-2	8.441E-2
-8.593E-2	9.090E-2
-8.268E-2	9.090E-2
-8.268E-2	8.766E-2
-7.944E-2	9.090E-2
-7.944E-2	9.415E-2
-8.268E-2	9.415E-2
-8.431E-2	9.739E-2
-8.268E-2	9.090E-2
-8.268E-2	1.006E-1
-8.106E-2	9.415E-2
-8.593E-2	8.766E-2
-8.593E-2	8.766E-2
-8.755E-2	9.415E-2
-8.106E-2	1.006E-1
-8.431E-2	9.415E-2
-8.593E-2	9.739E-2
-7.944E-2	1.006E-1
-7.782E-2	9.739E-2
-8.268E-2	9.415E-2
-8.431E-2	8.441E-2
-8.106E-2	8.441E-2
-8.431E-2	9.415E-2
-8.431E-2	8.441E-2
-8.268E-2	9.739E-2
-8.268E-2	9.415E-2
-8.268E-2	9.415E-2
-8.106E-2	9.415E-2
-8.106E-2	9.090E-2
-8.268E-2	9.090E-2
-8.106E-2	9.739E-2
-8.268E-2	9.090E-2
-7.944E-2	8.441E-2
-7.944E-2	8.117E-2
-8.431E-2	8.766E-2
-8.268E-2	8.766E-2
-8.431E-2	8.441E-2
-8.431E-2	9.415E-2
-8.268E-2	8.766E-2
-8.593E-2	9.415E-2
-8.268E-2	9.415E-2
-8.431E-2	9.739E-2
-8.593E-2	9.739E-2
-7.944E-2	9.739E-2
-8.268E-2	8.766E-2
-8.268E-2	8.117E-2
-8.268E-2	9.739E-2
-8.431E-2	1.006E-1
-8.106E-2	9.090E-2
-7.944E-2	9.090E-2
-8.106E-2	9.415E-2
-8.268E-2	1.006E-1
-8.268E-2	9.090E-2
-8.268E-2	9.090E-2
-8.593E-2	8.766E-2
-8.268E-2	9.090E-2
-8.268E-2	9.415E-2
-8.431E-2	8.441E-2
-8.268E-2	8.766E-2
-8.106E-2	9.739E-2
-8.431E-2	9.090E-2
-8.268E-2	9.739E-2
-8.431E-2	8.441E-2
-8.431E-2	9.739E-2
-8.431E-2	9.090E-2
-8.431E-2	1.006E-1
-8.106E-2	9.090E-2
-8.431E-2	9.415E-2
-8.268E-2	9.415E-2
-8.431E-2	9.415E-2
-8.106E-2	9.415E-2
-8.431E-2	9.415E-2
-8.593E-2	9.090E-2
-8.268E-2	9.090E-2
-8.268E-2	9.415E-2
-8.593E-2	9.739E-2
-8.268E-2	1.006E-1
-8.593E-2	8.766E-2
-7.944E-2	9.415E-2
-8.593E-2	9.415E-2
-8.593E-2	1.039E-1
-8.106E-2	9.415E-2
-8.593E-2	9.739E-2
-8.593E-2	9.090E-2
-8.268E-2	9.739E-2
-8.106E-2	9.739E-2
-8.755E-2	9.090E-2
-8.593E-2	9.739E-2
-8.431E-2	9.415E-2
-8.268E-2	9.739E-2
-8.268E-2	9.415E-2
-8.431E-2	9.739E-2
-8.593E-2	9.090E-2
-8.268E-2	9.739E-2
-8.106E-2	9.090E-2
-8.593E-2	9.415E-2
-8.431E-2	9.090E-2
-8.106E-2	8.441E-2
-8.106E-2	9.090E-2
-8.431E-2	9.415E-2
-8.106E-2	9.090E-2
-8.268E-2	9.090E-2
-8.593E-2	9.090E-2
-8.593E-2	9.415E-2
-8.268E-2	8.766E-2
-8.268E-2	8.441E-2
-8.431E-2	8.441E-2
-8.268E-2	8.117E-2
-8.106E-2	9.090E-2
-8.431E-2	8.766E-2
-8.593E-2	9.090E-2
-8.431E-2	9.739E-2
-8.268E-2	9.415E-2
-8.431E-2	9.739E-2
-8.755E-2	9.739E-2
-8.431E-2	9.090E-2
-8.268E-2	9.415E-2
-8.593E-2	9.090E-2
-8.268E-2	9.415E-2
-8.106E-2	9.415E-2
-8.755E-2	9.415E-2
-7.944E-2	9.739E-2
-7.944E-2	8.766E-2
-8.593E-2	8.441E-2
-8.593E-2	9.415E-2
-7.782E-2	9.415E-2
-8.593E-2	9.090E-2
-8.431E-2	9.090E-2
-8.431E-2	9.090E-2
-8.431E-2	1.006E-1
-8.106E-2	9.415E-2
-8.593E-2	8.766E-2
-8.268E-2	9.090E-2
-8.431E-2	9.415E-2
-8.268E-2	9.090E-2
-8.431E-2	9.739E-2
-8.593E-2	9.739E-2
-7.782E-2	9.739E-2
-8.431E-2	9.090E-2
-8.268E-2	8.766E-2
-8.431E-2	9.090E-2
-8.106E-2	9.415E-2
-8.106E-2	9.739E-2
-8.593E-2	1.006E-1
-8.106E-2	1.006E-1
-8.268E-2	8.441E-2
-8.268E-2	9.415E-2
-8.431E-2	9.090E-2
-8.431E-2	9.415E-2
-7.782E-2	8.766E-2
-8.268E-2	9.739E-2
-8.431E-2	9.415E-2
-8.755E-2	9.415E-2
-8.106E-2	9.090E-2
-8.106E-2	9.090E-2
-8.268E-2	8.766E-2
-8.268E-2	9.739E-2
-8.268E-2	1.006E-1
-8.755E-2	9.090E-2
-8.268E-2	9.415E-2
-8.106E-2	9.739E-2
-8.431E-2	1.006E-1
-8.106E-2	8.766E-2
-8.268E-2	9.415E-2
-8.106E-2	9.739E-2
-8.106E-2	8.766E-2
-8.268E-2	9.739E-2
-8.593E-2	9.739E-2
-8.268E-2	9.739E-2
-8.268E-2	8.766E-2
-8.106E-2	9.090E-2
-8.268E-2	9.739E-2
-9.079E-2	9.090E-2
-8.106E-2	9.415E-2
-8.106E-2	9.739E-2
-8.431E-2	9.739E-2
-8.431E-2	9.090E-2
-8.431E-2	9.090E-2
-8.431E-2	9.090E-2
-8.268E-2	8.766E-2
-8.268E-2	9.090E-2
-8.593E-2	9.739E-2
-8.431E-2	9.090E-2
-8.593E-2	8.766E-2
-8.431E-2	9.090E-2
-8.431E-2	9.415E-2
-8.106E-2	8.441E-2
-8.268E-2	9.415E-2
-7.944E-2	9.739E-2
-7.944E-2	9.415E-2
-8.268E-2	8.117E-2
-8.593E-2	1.039E-1
-8.431E-2	9.415E-2
-8.431E-2	8.766E-2
-8.593E-2	1.006E-1
-8.106E-2	9.090E-2
-7.620E-2	9.415E-2
-7.944E-2	1.006E-1
-8.268E-2	1.006E-1
-8.431E-2	7.793E-2
-8.755E-2	9.090E-2
-7.944E-2	1.006E-1
-8.431E-2	8.441E-2
-8.431E-2	9.739E-2
-8.431E-2	9.415E-2
-7.944E-2	9.739E-2
-8.268E-2	8.766E-2
-8.593E-2	9.415E-2
-7.782E-2	9.090E-2
-8.268E-2	8.441E-2
-8.431E-2	9.090E-2
-8.431E-2	9.090E-2
-8.431E-2	9.090E-2
-7.782E-2	9.415E-2
-8.268E-2	8.441E-2
-7.944E-2	9.415E-2
-8.431E-2	9.415E-2
-8.755E-2	9.090E-2
-7.944E-2	9.415E-2
-8.268E-2	9.739E-2
-8.106E-2	9.415E-2
-8.106E-2	9.090E-2
-8.431E-2	9.415E-2
-8.431E-2	9.090E-2
-7.944E-2	9.090E-2
-8.106E-2	8.766E-2
-8.431E-2	9.090E-2
-8.431E-2	9.090E-2
-8.106E-2	9.739E-2
-8.106E-2	8.766E-2
-8.268E-2	9.090E-2
-8.268E-2	9.090E-2
-8.593E-2	9.090E-2
-8.268E-2	9.415E-2
-8.593E-2	9.739E-2
-8.106E-2	9.415E-2
-8.106E-2	1.039E-1
-8.268E-2	9.090E-2
-8.431E-2	9.415E-2
-8.755E-2	8.441E-2
-8.106E-2	1.039E-1
-7.944E-2	1.006E-1
-8.593E-2	9.415E-2
-8.431E-2	9.739E-2
-7.944E-2	8.766E-2
-8.268E-2	8.117E-2
-8.431E-2	9.415E-2
-8.431E-2	9.090E-2
-8.593E-2	9.739E-2
-8.431E-2	1.006E-1
-8.106E-2	9.090E-2
-8.431E-2	9.090E-2
-8.106E-2	1.006E-1
-8.755E-2	9.739E-2
-8.268E-2	8.441E-2
-8.593E-2	8.766E-2
-7.782E-2	8.766E-2
-8.268E-2	8.766E-2
-8.106E-2	8.766E-2
-8.268E-2	9.415E-2
-8.268E-2	8.766E-2
-7.944E-2	9.090E-2
-8.106E-2	9.090E-2
-8.593E-2	8.766E-2
-8.106E-2	9.739E-2
-8.106E-2	9.415E-2
-8.431E-2	9.090E-2
-8.431E-2	9.415E-2
-8.268E-2	9.090E-2
-8.106E-2	9.415E-2
-8.268E-2	8.766E-2
-8.268E-2	8.766E-2
-8.431E-2	9.090E-2
-8.431E-2	9.415E-2
-8.755E-2	1.006E-1
-8.106E-2	9.415E-2
-8.755E-2	9.090E-2
-8.431E-2	8.766E-2
-8.431E-2	9.739E-2
-8.106E-2	9.090E-2
-8.268E-2	1.006E-1
-8.106E-2	1.039E-1
-8.593E-2	1.006E-1
-8.268E-2	9.090E-2
-8.106E-2	9.090E-2
-8.268E-2	8.766E-2
-8.106E-2	9.090E-2
-8.431E-2	9.739E-2
-8.268E-2	9.090E-2
-8.431E-2	9.090E-2
-8.593E-2	9.415E-2
-8.106E-2	8.766E-2
-8.431E-2	9.090E-2
-8.268E-2	9.415E-2
-7.944E-2	9.090E-2
-8.431E-2	8.441E-2
-8.106E-2	8.766E-2
-8.106E-2	9.090E-2
-8.593E-2	9.090E-2
-8.268E-2	8.441E-2
-8.431E-2	8.766E-2
-8.268E-2	9.415E-2
-8.106E-2	9.739E-2
-8.268E-2	9.415E-2
-8.755E-2	1.006E-1
-7.944E-2	9.415E-2
-8.593E-2	9.090E-2
-8.106E-2	8.766E-2
-8.431E-2	9.090E-2
-8.268E-2	9.090E-2
-8.755E-2	8.441E-2
-7.944E-2	9.415E-2
-8.593E-2	9.415E-2
-8.268E-2	9.415E-2
-8.593E-2	9.739E-2
-8.755E-2	9.090E-2
-8.268E-2	1.006E-1
-8.268E-2	9.739E-2
-8.106E-2	1.006E-1
-8.268E-2	9.090E-2
-7.944E-2	9.090E-2
-8.431E-2	9.415E-2
-8.431E-2	9.090E-2
-8.268E-2	9.415E-2
-8.106E-2	9.415E-2
-7.782E-2	9.415E-2
-8.106E-2	1.006E-1
-8.268E-2	8.766E-2
-8.268E-2	9.090E-2
-7.944E-2	9.415E-2
-8.431E-2	9.090E-2
-7.944E-2	7.468E-2
-7.782E-2	9.090E-2
-7.944E-2	1.006E-1
-8.106E-2	8.766E-2
-7.944E-2	9.415E-2
-8.106E-2	9.090E-2
-7.782E-2	9.090E-2
-8.268E-2	8.441E-2
-8.106E-2	8.117E-2
-8.106E-2	8.441E-2
-7.782E-2	9.415E-2
-7.944E-2	9.415E-2
-8.268E-2	9.739E-2
-7.782E-2	9.739E-2
-8.106E-2	8.441E-2
-7.944E-2	8.766E-2
-7.944E-2	8.766E-2
-7.944E-2	9.739E-2
-7.782E-2	9.415E-2
-8.268E-2	9.415E-2
-8.431E-2	1.006E-1
-8.106E-2	9.415E-2
-7.620E-2	9.090E-2
-8.106E-2	9.739E-2
-7.944E-2	9.739E-2
-8.106E-2	1.006E-1
-7.944E-2	9.415E-2
-8.106E-2	9.090E-2
-7.944E-2	9.090E-2
-8.268E-2	9.415E-2
-8.106E-2	9.415E-2
-7.944E-2	8.441E-2
-8.268E-2	1.006E-1
-7.782E-2	9.739E-2
-7.782E-2	1.039E-1
-8.268E-2	9.739E-2
-8.106E-2	1.006E-1
-7.944E-2	9.090E-2
-7.944E-2	9.415E-2
-7.782E-2	9.739E-2
-7.944E-2	9.415E-2
-7.782E-2	9.090E-2
-7.620E-2	9.415E-2
-7.782E-2	9.090E-2
-8.106E-2	9.090E-2
-8.106E-2	8.441E-2
-8.106E-2	9.090E-2
-8.106E-2	8.766E-2
-8.268E-2	9.415E-2
-7.782E-2	9.415E-2
-8.106E-2	9.739E-2
-7.782E-2	9.090E-2
-8.106E-2	9.090E-2
-7.782E-2	9.415E-2
-8.431E-2	9.090E-2
-7.620E-2	9.090E-2
-7.944E-2	8.117E-2
-8.106E-2	9.090E-2
-7.782E-2	9.739E-2
-7.944E-2	9.090E-2
-8.431E-2	9.739E-2
-7.944E-2	9.415E-2
-8.106E-2	8.766E-2
-7.944E-2	9.415E-2
-7.620E-2	9.090E-2
-8.106E-2	9.739E-2
-7.944E-2	8.766E-2
-7.944E-2	9.090E-2
-8.106E-2	8.766E-2
-7.782E-2	1.006E-1
-7.782E-2	9.090E-2
-7.944E-2	9.739E-2
-8.106E-2	9.090E-2
-7.944E-2	9.415E-2
-8.106E-2	9.090E-2
-8.106E-2	9.415E-2
-7.944E-2	1.006E-1
-7.782E-2	1.006E-1
-7.944E-2	7.793E-2
-8.268E-2	9.739E-2
-7.944E-2	9.090E-2
-8.106E-2	8.766E-2
-7.782E-2	9.739E-2
-8.106E-2	8.766E-2
-8.106E-2	9.090E-2
-8.268E-2	9.090E-2
-8.106E-2	8.766E-2
-8.106E-2	9.415E-2
-8.106E-2	1.039E-1
-8.106E-2	1.006E-1
-8.106E-2	9.090E-2
-7.944E-2	9.415E-2
-7.782E-2	9.090E-2
-7.944E-2	8.766E-2
-7.620E-2	9.415E-2
-8.106E-2	1.039E-1
-7.944E-2	9.090E-2
-7.782E-2	9.415E-2
-7.944E-2	9.739E-2
-7.944E-2	8.766E-2
-8.268E-2	8.766E-2
-8.268E-2	9.739E-2
-7.944E-2	9.090E-2
-7.944E-2	7.793E-2
-7.782E-2	1.006E-1
-8.431E-2	9.415E-2
-7.944E-2	7.793E-2
-8.268E-2	9.739E-2
-8.268E-2	1.104E-1
-7.944E-2	8.117E-2
-8.268E-2	9.090E-2
-7.944E-2	1.039E-1
-8.106E-2	8.766E-2
-7.944E-2	1.006E-1
-7.944E-2	1.039E-1
-7.944E-2	9.739E-2
-8.268E-2	1.006E-1
-7.944E-2	9.739E-2
-8.106E-2	9.415E-2
-7.944E-2	9.739E-2
-7.944E-2	9.739E-2
-7.944E-2	9.739E-2
-8.268E-2	8.766E-2
-8.268E-2	8.766E-2
-7.944E-2	1.006E-1
-7.944E-2	9.415E-2
-7.782E-2	9.739E-2
-8.106E-2	9.739E-2
-7.944E-2	8.766E-2
-8.431E-2	9.415E-2
-7.944E-2	9.739E-2
-8.106E-2	1.006E-1
-7.944E-2	8.441E-2
-7.782E-2	9.415E-2
-7.782E-2	9.415E-2
-8.268E-2	9.415E-2
-8.106E-2	9.090E-2
-8.106E-2	1.104E-1
-7.620E-2	1.006E-1
-8.106E-2	9.739E-2
-8.431E-2	9.739E-2
-8.106E-2	9.415E-2
-7.782E-2	8.766E-2
-8.268E-2	9.090E-2
-8.106E-2	8.441E-2
-8.268E-2	8.441E-2
-7.620E-2	8.441E-2
-7.944E-2	8.441E-2
-7.944E-2	9.415E-2
-8.431E-2	8.766E-2
-8.106E-2	9.090E-2
-7.944E-2	9.415E-2
-7.944E-2	9.090E-2
-8.106E-2	8.766E-2
-7.620E-2	8.766E-2
-8.268E-2	8.117E-2
-8.268E-2	8.766E-2
-7.944E-2	8.117E-2
-7.944E-2	8.441E-2
-8.106E-2	9.739E-2
-8.106E-2	9.739E-2
-8.106E-2	9.090E-2
-8.106E-2	9.415E-2
-7.944E-2	9.739E-2
-7.944E-2	9.090E-2
-8.268E-2	8.441E-2
-8.106E-2	8.766E-2
-8.268E-2	9.090E-2
-8.106E-2	8.766E-2
-8.106E-2	8.766E-2
-8.106E-2	9.739E-2
-8.106E-2	8.766E-2
-7.782E-2	9.415E-2
-7.782E-2	9.090E-2
-8.106E-2	8.766E-2
-8.593E-2	8.441E-2
-7.944E-2	9.415E-2
-8.268E-2	9.739E-2
-7.944E-2	9.090E-2
-8.268E-2	9.415E-2
-8.106E-2	9.415E-2
-8.106E-2	8.766E-2
-7.944E-2	9.090E-2
-7.782E-2	9.415E-2
-8.268E-2	9.090E-2
-7.782E-2	9.739E-2
-7.782E-2	9.415E-2
-7.620E-2	9.090E-2
-8.106E-2	9.739E-2
-7.944E-2	9.415E-2
-8.106E-2	9.739E-2
-7.620E-2	9.415E-2
-7.944E-2	8.441E-2
-7.782E-2	9.090E-2
-7.944E-2	9.090E-2
-7.944E-2	1.006E-1
-7.944E-2	9.415E-2
-8.106E-2	9.415E-2
-7.620E-2	9.415E-2
-7.944E-2	9.415E-2
-8.431E-2	9.415E-2
-7.944E-2	9.090E-2
-7.782E-2	9.090E-2
-8.106E-2	1.006E-1
-7.944E-2	9.739E-2
-7.782E-2	9.090E-2
-7.944E-2	8.766E-2
-7.944E-2	9.415E-2
-7.944E-2	9.739E-2
-7.782E-2	9.415E-2
-8.106E-2	1.039E-1
-8.106E-2	9.415E-2
-8.268E-2	9.415E-2
-7.944E-2	9.090E-2
-8.268E-2	9.090E-2
-7.782E-2	8.766E-2
-8.106E-2	8.441E-2
-7.782E-2	9.090E-2
-8.268E-2	9.415E-2
-8.106E-2	8.766E-2
-8.268E-2	1.006E-1
-8.106E-2	9.739E-2
-8.106E-2	9.090E-2
-7.782E-2	8.766E-2
-7.944E-2	9.415E-2
-7.782E-2	9.739E-2
-8.268E-2	9.415E-2
-8.593E-2	9.090E-2
-8.106E-2	9.415E-2
-7.944E-2	8.766E-2
-7.944E-2	9.415E-2
-8.106E-2	9.739E-2
-8.106E-2	9.415E-2
-7.620E-2	9.739E-2
-8.268E-2	9.415E-2
-7.944E-2	9.415E-2
-8.106E-2	9.739E-2
-7.620E-2	1.071E-1
-8.268E-2	9.090E-2
-8.268E-2	9.090E-2
-8.106E-2	9.090E-2
-8.268E-2	9.415E-2
-7.944E-2	9.739E-2
-7.782E-2	9.739E-2
-7.944E-2	9.415E-2
-8.106E-2	9.415E-2
-8.106E-2	9.739E-2
-7.944E-2	9.739E-2
-7.944E-2	9.090E-2
-7.782E-2	9.739E-2
-7.944E-2	9.739E-2
-7.944E-2	9.090E-2
-8.268E-2	9.739E-2
-7.944E-2	1.039E-1
-7.944E-2	1.039E-1
-8.431E-2	9.415E-2
-8.268E-2	9.415E-2
-8.431E-2	9.415E-2
-7.944E-2	9.739E-2
-7.944E-2	9.739E-2
-8.106E-2	9.739E-2
-8.106E-2	8.766E-2
-7.944E-2	9.739E-2
-8.106E-2	9.415E-2
-8.268E-2	9.739E-2
-8.106E-2	9.090E-2
-8.106E-2	9.090E-2
-7.944E-2	9.090E-2
-8.268E-2	9.090E-2
-8.106E-2	9.415E-2
-8.106E-2	9.739E-2
-8.431E-2	1.006E-1
-8.268E-2	9.739E-2
-7.944E-2	8.766E-2
-7.944E-2	9.739E-2
-8.593E-2	9.739E-2
-7.782E-2	9.415E-2
-8.106E-2	9.739E-2
-7.944E-2	9.415E-2
-8.268E-2	9.415E-2
-8.431E-2	9.090E-2
-8.106E-2	9.090E-2
-8.268E-2	9.415E-2
-8.431E-2	9.415E-2
-8.268E-2	1.039E-1
-8.431E-2	9.739E-2
-8.593E-2	9.739E-2
-8.268E-2	9.415E-2
-8.431E-2	9.739E-2
-8.268E-2	9.739E-2
-7.944E-2	9.415E-2
-8.268E-2	9.739E-2
-8.593E-2	8.766E-2
-8.431E-2	9.415E-2
-8.268E-2	1.006E-1
-8.268E-2	1.006E-1
-8.917E-2	1.006E-1
-8.268E-2	9.090E-2
-8.106E-2	9.739E-2
-8.268E-2	1.006E-1
-8.268E-2	8.766E-2
-8.106E-2	9.415E-2
-8.431E-2	9.415E-2
-8.593E-2	9.090E-2
-8.268E-2	9.415E-2
-8.431E-2	9.090E-2
-8.106E-2	9.739E-2
-8.106E-2	9.415E-2
-8.593E-2	9.739E-2
-8.431E-2	9.090E-2
-8.268E-2	8.441E-2
-8.431E-2	9.415E-2
-8.268E-2	1.006E-1
-8.593E-2	9.739E-2
-8.106E-2	9.090E-2
-8.268E-2	9.415E-2
-8.106E-2	9.739E-2
-8.106E-2	8.766E-2
-8.431E-2	9.739E-2
-8.431E-2	9.739E-2
-8.268E-2	8.766E-2
-8.593E-2	9.415E-2
-8.106E-2	8.766E-2
-8.431E-2	8.766E-2
-8.268E-2	9.090E-2
-8.431E-2	9.739E-2
-8.106E-2	9.090E-2
-8.431E-2	8.766E-2
-8.431E-2	9.415E-2
-8.593E-2	8.766E-2
-8.106E-2	1.006E-1
-8.431E-2	1.006E-1
-8.268E-2	8.766E-2
-8.268E-2	9.415E-2
-8.431E-2	9.739E-2
-8.431E-2	8.766E-2
-8.593E-2	9.090E-2
-8.268E-2	1.136E-1
-8.106E-2	8.117E-2
-8.593E-2	8.117E-2
-8.431E-2	1.006E-1
-8.268E-2	1.039E-1
-8.268E-2	8.441E-2
-8.268E-2	1.006E-1
-8.431E-2	9.415E-2
-8.268E-2	9.090E-2
-8.917E-2	9.739E-2
-8.106E-2	9.090E-2
-8.593E-2	8.766E-2
-8.593E-2	8.441E-2
-8.268E-2	8.441E-2
-8.755E-2	9.090E-2
-8.268E-2	9.415E-2
-8.593E-2	9.415E-2
-7.944E-2	9.415E-2
-8.431E-2	9.415E-2
-8.431E-2	9.415E-2
-8.431E-2	9.415E-2
-8.268E-2	9.739E-2
-7.782E-2	9.739E-2
-8.431E-2	9.415E-2
-8.106E-2	8.766E-2
-8.268E-2	9.415E-2
-8.268E-2	9.415E-2
-8.755E-2	9.739E-2
-8.268E-2	1.006E-1
-7.944E-2	9.739E-2
-8.755E-2	9.090E-2
-8.106E-2	9.090E-2
-8.755E-2	1.006E-1
-8.268E-2	9.090E-2
-8.106E-2	1.006E-1
-8.431E-2	9.415E-2
-8.593E-2	9.090E-2
-7.620E-2	9.739E-2
-8.593E-2	9.090E-2
-8.106E-2	9.090E-2
-8.268E-2	8.766E-2
-8.431E-2	9.415E-2
-8.268E-2	9.415E-2
-8.593E-2	1.006E-1
-7.944E-2	8.766E-2
-8.268E-2	8.766E-2
-8.106E-2	9.090E-2
-8.431E-2	9.415E-2
-7.944E-2	9.739E-2
-8.106E-2	9.739E-2
-8.268E-2	8.766E-2
-8.593E-2	9.415E-2
-8.431E-2	1.006E-1
-8.917E-2	9.415E-2
-7.782E-2	1.006E-1
-8.431E-2	1.006E-1
-8.431E-2	9.739E-2
-8.755E-2	9.090E-2
-7.782E-2	9.090E-2
-8.106E-2	9.090E-2
-8.755E-2	9.415E-2
-7.944E-2	9.090E-2
-8.106E-2	9.090E-2
-8.431E-2	9.739E-2
-8.431E-2	9.739E-2
-8.268E-2	9.415E-2
-8.106E-2	9.090E-2
-8.755E-2	9.090E-2
-8.106E-2	9.090E-2
-8.593E-2	9.415E-2
-7.944E-2	9.090E-2
-8.755E-2	8.766E-2
-7.782E-2	9.090E-2
-7.944E-2	9.415E-2
-8.106E-2	8.766E-2
-8.431E-2	8.766E-2
-8.268E-2	9.415E-2
-8.106E-2	8.441E-2
-7.944E-2	8.766E-2
-8.593E-2	8.766E-2
-8.268E-2	9.090E-2
-8.268E-2	9.739E-2
-7.944E-2	9.739E-2
-8.917E-2	9.739E-2
-7.944E-2	1.006E-1
-8.593E-2	1.006E-1
-8.431E-2	9.739E-2
-8.106E-2	9.090E-2
-8.431E-2	9.415E-2
-8.431E-2	8.766E-2
-8.268E-2	9.415E-2
-8.431E-2	9.415E-2
-8.268E-2	9.415E-2
-8.431E-2	9.415E-2
-7.944E-2	9.739E-2
-8.431E-2	9.090E-2
-8.268E-2	9.415E-2
-8.431E-2	9.090E-2
-7.944E-2	9.415E-2
-8.593E-2	8.441E-2
-8.268E-2	9.415E-2
-8.268E-2	9.739E-2
-8.431E-2	9.739E-2
-7.944E-2	9.415E-2
-8.106E-2	9.415E-2
-8.431E-2	8.766E-2
-8.268E-2	9.415E-2
-8.593E-2	8.766E-2
-8.593E-2	8.766E-2
-8.593E-2	9.090E-2
-7.944E-2	9.739E-2
-8.268E-2	8.766E-2
-8.431E-2	8.441E-2
-8.431E-2	9.090E-2
-7.944E-2	9.415E-2
-8.431E-2	8.441E-2
-8.755E-2	9.090E-2
-8.106E-2	9.739E-2
-8.106E-2	7.793E-2
-8.268E-2	8.766E-2
-8.268E-2	9.415E-2
-8.106E-2	9.090E-2
-8.593E-2	8.766E-2
-8.106E-2	9.415E-2
-8.755E-2	9.739E-2
-8.106E-2	9.415E-2
-8.431E-2	9.415E-2
-8.268E-2	9.415E-2
-8.431E-2	9.090E-2
-8.106E-2	9.739E-2
-8.431E-2	9.415E-2
-8.431E-2	9.739E-2
-8.431E-2	9.415E-2
-8.106E-2	9.090E-2
-8.755E-2	9.415E-2
-8.106E-2	9.415E-2
-8.593E-2	9.415E-2
-8.593E-2	9.090E-2
-8.268E-2	8.441E-2
-8.106E-2	9.415E-2
-8.268E-2	9.090E-2
-8.268E-2	9.415E-2
-8.431E-2	9.090E-2
-8.106E-2	9.415E-2
-8.593E-2	9.415E-2
-8.268E-2	1.006E-1
-8.593E-2	9.090E-2
-8.268E-2	9.739E-2
-8.106E-2	9.415E-2
-8.106E-2	9.739E-2
-8.593E-2	9.090E-2
-8.106E-2	9.415E-2
-8.755E-2	9.415E-2
-8.106E-2	8.766E-2
-8.593E-2	9.415E-2
-8.106E-2	9.415E-2
-8.268E-2	8.766E-2
-8.106E-2	9.415E-2
-8.431E-2	9.739E-2
-8.268E-2	8.766E-2
-8.917E-2	8.766E-2
-8.106E-2	9.739E-2
-8.268E-2	9.415E-2
-8.755E-2	9.090E-2
-8.106E-2	9.739E-2
-8.268E-2	9.090E-2
-8.431E-2	8.766E-2
-7.944E-2	9.739E-2
-8.431E-2	9.090E-2
-8.106E-2	8.766E-2
-8.593E-2	1.006E-1
-8.106E-2	9.090E-2
-8.755E-2	9.739E-2
-8.431E-2	8.766E-2
-8.431E-2	8.766E-2
-8.106E-2	9.415E-2
-8.268E-2	8.766E-2
-8.106E-2	9.739E-2
-8.106E-2	9.090E-2
-8.268E-2	9.090E-2
-8.755E-2	8.766E-2
-7.944E-2	9.415E-2
-8.593E-2	9.090E-2
-8.268E-2	9.090E-2
-8.268E-2	9.739E-2
-8.431E-2	9.739E-2
-8.593E-2	9.090E-2
-7.944E-2	1.006E-1
-8.268E-2	9.415E-2
-8.593E-2	9.415E-2
-8.431E-2	9.739E-2
-8.431E-2	9.739E-2
-8.268E-2	1.006E-1
-8.268E-2	8.766E-2
-8.268E-2	9.739E-2
-8.268E-2	9.415E-2
-8.593E-2	9.415E-2
-8.268E-2	1.039E-1
-8.268E-2	9.739E-2
-8.431E-2	8.766E-2
-8.106E-2	9.739E-2
-8.431E-2	9.415E-2
-8.431E-2	9.415E-2
-8.268E-2	9.090E-2
-7.944E-2	1.006E-1
-8.593E-2	9.415E-2
-8.431E-2	9.739E-2
-8.106E-2	9.415E-2
-8.106E-2	9.090E-2
-8.268E-2	8.441E-2
-8.106E-2	8.766E-2
-8.431E-2	1.006E-1
-8.268E-2	1.039E-1
-7.944E-2	9.739E-2
-8.431E-2	9.415E-2
-8.593E-2	9.415E-2
-8.431E-2	9.090E-2
-8.268E-2	1.006E-1
-8.106E-2	1.104E-1
-8.268E-2	9.415E-2
-8.106E-2	1.039E-1
-8.431E-2	9.739E-2
-8.431E-2	9.090E-2
-8.431E-2	9.090E-2
-7.944E-2	1.071E-1
-8.593E-2	8.766E-2
-8.268E-2	8.441E-2
-8.593E-2	9.090E-2
-8.268E-2	9.090E-2
-8.106E-2	8.441E-2
-7.944E-2	8.766E-2
-8.106E-2	9.415E-2
-8.268E-2	8.766E-2
-8.755E-2	9.415E-2
-8.431E-2	1.006E-1
-7.620E-2	9.415E-2
-8.268E-2	8.766E-2
-8.593E-2	1.039E-1
-8.268E-2	1.006E-1
-8.755E-2	9.090E-2
-8.106E-2	1.104E-1
-8.106E-2	9.739E-2
-8.106E-2	8.441E-2
-8.431E-2	9.090E-2
-8.106E-2	1.006E-1
-8.431E-2	8.766E-2
-8.268E-2	9.090E-2
-8.593E-2	1.136E-1
-7.944E-2	8.441E-2
-8.268E-2	8.441E-2
-8.593E-2	1.071E-1
-8.268E-2	9.415E-2
-8.268E-2	9.415E-2
-8.593E-2	8.766E-2
-8.431E-2	8.766E-2
-8.431E-2	8.766E-2
-8.106E-2	8.766E-2
-8.431E-2	9.415E-2
-8.268E-2	9.415E-2
-8.106E-2	9.090E-2
-8.268E-2	8.766E-2
-8.268E-2	9.739E-2
-7.944E-2	9.415E-2
-8.268E-2	9.739E-2
-8.268E-2	9.739E-2
-8.593E-2	8.441E-2
-8.431E-2	9.090E-2
-8.268E-2	8.441E-2
-8.593E-2	8.766E-2
-8.106E-2	9.739E-2
-8.268E-2	9.739E-2
-8.106E-2	9.739E-2
-8.431E-2	1.006E-1
-8.268E-2	9.739E-2
-8.268E-2	1.006E-1
-8.431E-2	1.006E-1
-8.593E-2	9.090E-2
-8.431E-2	9.090E-2
-8.268E-2	9.415E-2
-8.431E-2	9.415E-2
-8.268E-2	9.415E-2
-8.268E-2	9.090E-2
-8.431E-2	9.415E-2
-8.106E-2	9.739E-2
-8.431E-2	9.090E-2
-8.268E-2	8.766E-2
-8.106E-2	9.090E-2
-8.431E-2	9.090E-2
-8.431E-2	9.090E-2
-8.106E-2	9.415E-2
-8.593E-2	9.415E-2
-8.431E-2	8.766E-2
-8.106E-2	9.415E-2
-8.268E-2	9.415E-2
-8.593E-2	9.090E-2
-8.268E-2	8.766E-2
-8.755E-2	9.090E-2
-7.944E-2	9.090E-2
-8.431E-2	1.039E-1
-8.431E-2	9.415E-2
-8.431E-2	8.766E-2
-7.944E-2	8.766E-2
-8.431E-2	9.090E-2
-8.431E-2	8.766E-2
-8.268E-2	1.006E-1
-8.593E-2	9.415E-2
-8.106E-2	9.415E-2
-8.268E-2	8.766E-2
-8.755E-2	9.415E-2
-8.593E-2	9.739E-2
-8.593E-2	9.415E-2
-8.431E-2	9.739E-2
-8.431E-2	9.415E-2
-8.106E-2	9.090E-2
-8.431E-2	9.415E-2
-8.431E-2	9.415E-2
-8.593E-2	1.006E-1
-8.431E-2	1.006E-1
-7.944E-2	1.006E-1
-8.268E-2	9.739E-2
-8.106E-2	1.006E-1
-8.268E-2	9.090E-2
-8.755E-2	9.090E-2
-8.268E-2	9.090E-2
-8.106E-2	9.415E-2
-8.268E-2	8.441E-2
-8.917E-2	9.090E-2
-8.431E-2	9.415E-2
-8.431E-2	8.441E-2
-7.944E-2	9.739E-2
-8.268E-2	9.739E-2
-8.431E-2	8.766E-2
-8.593E-2	9.415E-2
-8.268E-2	9.090E-2
-8.268E-2	9.415E-2
-8.268E-2	8.441E-2
-8.268E-2	9.415E-2
-8.268E-2	9.090E-2
-8.593E-2	9.415E-2
-8.268E-2	8.441E-2
-8.106E-2	9.090E-2
-7.944E-2	9.090E-2
-8.593E-2	9.090E-2
-8.268E-2	1.006E-1
-8.593E-2	9.090E-2
-8.431E-2	8.441E-2
-8.268E-2	9.739E-2
-8.431E-2	1.006E-1
-8.268E-2	1.006E-1
-8.431E-2	9.415E-2
-8.431E-2	9.415E-2
-8.593E-2	9.090E-2
-8.106E-2	8.441E-2
-8.106E-2	8.441E-2
-8.431E-2	8.766E-2
-8.431E-2	9.090E-2
-8.431E-2	9.090E-2
-8.268E-2	9.090E-2
-8.431E-2	8.766E-2
-8.917E-2	8.117E-2
-7.944E-2	9.415E-2
-8.268E-2	9.415E-2
-8.431E-2	9.090E-2
-8.431E-2	9.415E-2
-8.268E-2	9.415E-2
-8.268E-2	9.090E-2
-8.755E-2	9.739E-2
-7.944E-2	8.766E-2
-8.268E-2	8.766E-2
-8.593E-2	8.117E-2
-8.431E-2	8.766E-2
-8.593E-2	8.766E-2
-8.106E-2	8.766E-2
-8.106E-2	8.766E-2
-8.593E-2	1.006E-1
-8.755E-2	8.441E-2
-8.106E-2	8.766E-2
-7.944E-2	9.415E-2
-7.944E-2	9.090E-2
-8.268E-2	1.006E-1
-8.268E-2	9.739E-2
-8.268E-2	9.739E-2
-8.268E-2	9.090E-2
-8.268E-2	9.090E-2
-7.944E-2	8.117E-2
-8.268E-2	9.415E-2
-8.268E-2	8.766E-2
-8.755E-2	9.415E-2
-8.431E-2	1.039E-1
-8.268E-2	9.415E-2
-8.106E-2	8.766E-2
-8.593E-2	9.415E-2
-8.268E-2	9.090E-2
-8.268E-2	9.090E-2
-8.431E-2	9.739E-2
-7.944E-2	9.739E-2
-8.106E-2	9.739E-2
-8.268E-2	9.090E-2
-8.106E-2	9.090E-2
-8.593E-2	9.739E-2
-8.268E-2	9.415E-2
-8.268E-2	9.415E-2
-7.782E-2	9.415E-2
-9.079E-2	9.090E-2
-8.593E-2	8.441E-2
-8.268E-2	9.415E-2
-8.268E-2	9.090E-2
-8.431E-2	9.415E-2
-8.106E-2	9.739E-2
-8.917E-2	9.739E-2
-7.944E-2	9.415E-2
-8.431E-2	1.006E-1
-8.268E-2	1.006E-1
-8.593E-2	1.039E-1
-8.268E-2	9.415E-2
-8.268E-2	1.006E-1
-8.431E-2	9.739E-2
-7.944E-2	9.415E-2
-8.431E-2	9.739E-2
-8.431E-2	8.441E-2
-8.593E-2	1.006E-1
-8.431E-2	9.739E-2
-8.268E-2	9.090E-2
-8.431E-2	9.415E-2
-8.431E-2	9.090E-2
-8.431E-2	9.739E-2
-8.431E-2	9.415E-2
-8.755E-2	9.090E-2
-8.431E-2	1.071E-1
-8.268E-2	1.006E-1
-8.268E-2	9.415E-2
-8.268E-2	9.090E-2
-8.755E-2	9.090E-2
-8.593E-2	1.039E-1
-8.268E-2	8.766E-2
-8.268E-2	9.739E-2
-8.106E-2	9.415E-2
-8.755E-2	9.739E-2
-8.593E-2	9.415E-2
-8.593E-2	9.415E-2
-8.106E-2	9.090E-2
-8.268E-2	9.415E-2
-8.593E-2	1.071E-1
-8.431E-2	1.006E-1
-8.917E-2	9.739E-2
-8.431E-2	9.739E-2
-8.268E-2	9.415E-2
-8.268E-2	8.441E-2
-8.593E-2	9.090E-2
-8.106E-2	1.006E-1
-8.431E-2	9.739E-2
-8.431E-2	9.090E-2
-8.268E-2	9.415E-2
-8.106E-2	1.039E-1
-8.755E-2	1.006E-1
-8.268E-2	9.415E-2
-7.944E-2	9.415E-2
-8.268E-2	8.766E-2
-8.431E-2	9.090E-2
-8.431E-2	9.090E-2
-8.268E-2	9.739E-2
-8.431E-2	1.006E-1
-8.268E-2	9.415E-2
-8.268E-2	9.415E-2
-8.106E-2	1.006E-1
-8.268E-2	9.090E-2
-8.106E-2	8.441E-2
-8.593E-2	9.090E-2
-8.268E-2	9.739E-2
-8.431E-2	9.415E-2
-8.268E-2	9.415E-2
-8.268E-2	1.006E-1
-8.431E-2	9.090E-2
-8.106E-2	7.793E-2
-8.755E-2	8.766E-2
-8.106E-2	9.415E-2
-8.268E-2	9.090E-2
-8.431E-2	8.766E-2
-8.431E-2	8.766E-2
-8.431E-2	1.006E-1
-8.268E-2	9.090E-2
-8.431E-2	8.441E-2
-8.268E-2	9.739E-2
-8.106E-2	8.766E-2
-8.268E-2	9.090E-2
-8.268E-2	9.090E-2
-8.268E-2	1.006E-1
-8.106E-2	8.766E-2
-8.268E-2	9.090E-2
-8.593E-2	1.039E-1
-8.431E-2	8.766E-2
-7.944E-2	8.117E-2
-8.917E-2	1.039E-1
-8.106E-2	1.006E-1
-8.106E-2	7.793E-2
-8.431E-2	9.415E-2
-8.593E-2	1.039E-1
-8.268E-2	8.766E-2
-8.268E-2	9.090E-2
-8.431E-2	9.415E-2
-8.755E-2	9.090E-2
-8.268E-2	9.739E-2
-8.593E-2	9.415E-2
-8.593E-2	9.415E-2
-8.268E-2	9.090E-2
-8.593E-2	9.415E-2
-8.268E-2	9.739E-2
-8.431E-2	9.415E-2
-8.431E-2	3.439E-1
-8.106E-2	2.706E+0
-8.431E-2	5.839E+0
-8.431E-2	6.744E+0
-8.431E-2	6.731E+0
-8.268E-2	6.741E+0
-8.268E-2	6.747E+0
-8.106E-2	6.722E+0
-8.755E-2	6.744E+0
-8.593E-2	6.747E+0
-8.268E-2	6.709E+0
-8.755E-2	6.705E+0
-8.431E-2	6.728E+0
-8.917E-2	6.715E+0
-8.431E-2	6.679E+0
-8.755E-2	6.666E+0
-8.431E-2	6.705E+0
-8.431E-2	6.793E+0
-8.431E-2	6.764E+0
-8.593E-2	6.666E+0
-8.755E-2	6.679E+0
-8.268E-2	6.712E+0
-8.268E-2	6.718E+0
-8.431E-2	6.734E+0
-8.268E-2	6.744E+0
-8.755E-2	6.751E+0
-8.431E-2	6.715E+0
-8.755E-2	6.692E+0
-8.593E-2	6.689E+0
-8.268E-2	6.673E+0
-8.106E-2	6.738E+0
-8.917E-2	6.734E+0
-8.268E-2	6.731E+0
-8.431E-2	6.747E+0
-8.431E-2	6.728E+0
-8.106E-2	6.709E+0
-8.593E-2	6.696E+0
-7.944E-2	6.754E+0
-8.431E-2	6.764E+0
-8.431E-2	6.747E+0
-8.106E-2	6.773E+0
-8.268E-2	6.767E+0
-8.431E-2	6.741E+0
-8.268E-2	6.744E+0
-8.593E-2	6.767E+0
-8.106E-2	6.754E+0
-8.593E-2	6.744E+0
-8.431E-2	6.731E+0
-8.593E-2	6.712E+0
-8.268E-2	6.712E+0
-8.431E-2	6.754E+0
-8.431E-2	6.731E+0
-8.268E-2	6.670E+0
-8.593E-2	6.663E+0
-8.106E-2	6.757E+0
-8.593E-2	6.764E+0
-8.431E-2	6.722E+0
-8.268E-2	6.725E+0
-8.431E-2	6.747E+0
-8.755E-2	6.715E+0
-8.106E-2	6.699E+0
-8.593E-2	6.725E+0
-8.106E-2	6.709E+0
-8.755E-2	6.686E+0
-8.268E-2	6.696E+0
-8.593E-2	6.747E+0
-8.106E-2	6.747E+0
-8.431E-2	6.715E+0
-8.106E-2	6.718E+0
-8.268E-2	6.741E+0
-8.755E-2	6.705E+0
-8.593E-2	6.644E+0
-8.268E-2	6.631E+0
-8.755E-2	6.637E+0
-8.593E-2	6.683E+0
-8.431E-2	6.715E+0
-8.431E-2	6.738E+0
-8.431E-2	6.728E+0
-8.268E-2	6.712E+0
-8.593E-2	6.725E+0
-8.431E-2	6.744E+0
-8.106E-2	6.731E+0
-8.593E-2	6.741E+0
-8.106E-2	6.718E+0
-8.431E-2	6.741E+0
-8.106E-2	6.751E+0
-8.755E-2	6.734E+0
-8.431E-2	6.738E+0
-8.268E-2	6.747E+0
-8.106E-2	6.722E+0
-8.106E-2	6.640E+0
-8.593E-2	6.660E+0
-8.593E-2	6.731E+0
-7.944E-2	6.741E+0
-8.268E-2	6.767E+0
-8.268E-2	6.793E+0
-7.782E-2	6.751E+0
-8.268E-2	6.715E+0
-8.431E-2	6.738E+0
-8.268E-2	6.796E+0
-8.106E-2	6.799E+0
-8.106E-2	6.767E+0
-8.431E-2	6.757E+0
-8.268E-2	6.689E+0
-8.268E-2	6.650E+0
-8.593E-2	6.663E+0
-8.431E-2	6.696E+0
-8.431E-2	6.712E+0
-8.593E-2	6.705E+0
-8.755E-2	6.718E+0
-8.268E-2	6.725E+0
-8.593E-2	6.718E+0
-8.106E-2	6.683E+0
-8.268E-2	6.705E+0
-8.755E-2	6.679E+0
-8.431E-2	6.676E+0
-8.268E-2	6.741E+0
-8.268E-2	6.718E+0
-8.268E-2	6.699E+0
-8.268E-2	6.728E+0
-8.593E-2	6.718E+0
-8.431E-2	6.692E+0
-8.268E-2	6.683E+0
-8.431E-2	6.666E+0
-8.593E-2	6.692E+0
-8.755E-2	6.744E+0
-8.593E-2	6.747E+0
-8.431E-2	6.722E+0
-8.593E-2	6.783E+0
-8.268E-2	6.786E+0
-8.593E-2	6.760E+0
-8.755E-2	6.747E+0
-8.431E-2	6.754E+0
-8.106E-2	6.731E+0
-8.593E-2	6.683E+0
-8.431E-2	6.676E+0
-8.106E-2	6.709E+0
-8.431E-2	6.702E+0
-8.593E-2	6.653E+0
-8.593E-2	6.689E+0
-8.593E-2	6.744E+0
-8.268E-2	6.790E+0
-7.944E-2	6.786E+0
-8.431E-2	6.777E+0
-8.593E-2	6.770E+0
-8.593E-2	6.722E+0
-8.431E-2	6.718E+0
-8.431E-2	6.715E+0
-8.431E-2	6.741E+0
-8.593E-2	6.764E+0
-8.593E-2	6.757E+0
-8.268E-2	6.786E+0
-8.431E-2	6.780E+0
-8.268E-2	6.712E+0
-8.593E-2	6.705E+0
-8.755E-2	6.715E+0
-8.106E-2	6.699E+0
-8.431E-2	6.689E+0
-8.431E-2	6.751E+0
-8.593E-2	6.780E+0
-8.106E-2	6.731E+0
-8.268E-2	6.696E+0
-8.106E-2	6.670E+0
-8.593E-2	6.676E+0
-8.755E-2	6.686E+0
-8.431E-2	6.660E+0
-8.431E-2	6.689E+0
-8.106E-2	6.741E+0
-8.755E-2	6.738E+0
-8.431E-2	6.722E+0
-8.593E-2	6.718E+0
-8.431E-2	6.712E+0
-8.593E-2	6.699E+0
-8.431E-2	6.722E+0
-8.106E-2	6.734E+0
-8.268E-2	6.744E+0
-8.593E-2	6.754E+0
-8.268E-2	6.760E+0
-8.431E-2	6.754E+0
-8.593E-2	6.725E+0
-8.431E-2	6.699E+0
-8.431E-2	6.692E+0
-8.431E-2	6.660E+0
-8.106E-2	6.663E+0
-8.431E-2	6.666E+0
-8.431E-2	6.696E+0
-8.431E-2	6.744E+0
-8.268E-2	6.679E+0
-8.431E-2	6.670E+0
-8.106E-2	6.702E+0
-8.268E-2	6.744E+0
-8.593E-2	6.751E+0
-8.593E-2	6.773E+0
-8.431E-2	6.709E+0
-7.944E-2	6.611E+0
-8.593E-2	6.653E+0
-8.593E-2	6.699E+0
-8.593E-2	6.670E+0
-8.431E-2	6.683E+0
-8.593E-2	6.679E+0
-8.431E-2	6.754E+0
-8.106E-2	6.783E+0
-8.106E-2	6.705E+0
-8.106E-2	6.705E+0
-8.431E-2	6.741E+0
-8.268E-2	6.705E+0
-8.431E-2	6.696E+0
-8.593E-2	6.702E+0
-8.431E-2	6.738E+0
-8.431E-2	6.790E+0
-8.593E-2	6.738E+0
-8.106E-2	6.683E+0
-8.431E-2	6.683E+0
-8.431E-2	6.705E+0
-8.431E-2	6.760E+0
-8.106E-2	6.825E+0
-8.593E-2	6.757E+0
-8.431E-2	6.712E+0
-8.431E-2	6.725E+0
-8.755E-2	6.738E+0
-8.268E-2	6.731E+0
-8.593E-2	6.692E+0
-8.106E-2	6.712E+0
-8.268E-2	6.718E+0
-8.431E-2	6.709E+0
-8.431E-2	6.683E+0
-8.268E-2	6.670E+0
-8.917E-2	6.705E+0
-8.593E-2	6.715E+0
-8.106E-2	6.699E+0
-7.944E-2	6.790E+0
-8.431E-2	6.842E+0
-8.106E-2	6.783E+0
-8.431E-2	6.683E+0
-8.268E-2	6.679E+0
-8.755E-2	6.747E+0
-8.593E-2	6.712E+0
-8.593E-2	6.683E+0
-8.268E-2	6.715E+0
-9.242E-2	6.692E+0
-8.106E-2	6.683E+0
-8.593E-2	6.718E+0
-8.268E-2	6.699E+0
-8.268E-2	6.657E+0
-8.593E-2	6.670E+0
-8.106E-2	6.747E+0
-8.268E-2	6.777E+0
-8.755E-2	6.783E+0
-8.268E-2	6.744E+0
-8.593E-2	6.725E+0
-8.593E-2	6.773E+0
-8.106E-2	6.767E+0
-7.944E-2	6.734E+0
-8.593E-2	6.728E+0
-8.593E-2	6.734E+0
-8.755E-2	6.770E+0
-8.106E-2	6.767E+0
-8.268E-2	6.773E+0
-8.431E-2	6.777E+0
-8.268E-2	6.754E+0
-8.268E-2	6.751E+0
-8.268E-2	6.738E+0
-8.431E-2	6.715E+0
-8.593E-2	6.731E+0
-8.431E-2	6.718E+0
-8.431E-2	6.702E+0
-8.431E-2	6.705E+0
-8.431E-2	6.744E+0
-8.431E-2	6.751E+0
-8.593E-2	6.702E+0
-8.268E-2	6.702E+0
-8.106E-2	6.731E+0
-8.593E-2	6.728E+0
-8.431E-2	6.712E+0
-7.944E-2	6.705E+0
-8.431E-2	6.751E+0
-8.593E-2	6.712E+0
-8.755E-2	6.712E+0
-8.431E-2	6.712E+0
-8.431E-2	6.712E+0
-8.268E-2	6.699E+0
-8.593E-2	6.712E+0
-8.431E-2	6.734E+0
-8.593E-2	6.760E+0
-8.268E-2	6.822E+0
-8.268E-2	6.783E+0
-8.268E-2	6.731E+0
-8.593E-2	6.760E+0
-8.268E-2	6.754E+0
-8.268E-2	6.722E+0
-8.431E-2	6.692E+0
-8.268E-2	6.624E+0
-8.593E-2	6.598E+0
-8.268E-2	6.637E+0
-8.593E-2	6.699E+0
-7.782E-2	6.728E+0
-8.593E-2	6.712E+0
-7.782E-2	6.734E+0
-8.593E-2	6.751E+0
-8.431E-2	6.722E+0
-8.431E-2	6.738E+0
-8.431E-2	6.696E+0
-8.106E-2	6.670E+0
-8.593E-2	6.715E+0
-8.431E-2	6.764E+0
-8.268E-2	6.734E+0
-8.431E-2	6.751E+0
-8.268E-2	6.783E+0
-8.917E-2	6.728E+0
-8.106E-2	6.676E+0
-8.106E-2	6.679E+0
-8.755E-2	6.705E+0
-8.268E-2	6.747E+0
-8.268E-2	6.738E+0
-8.106E-2	6.738E+0
-8.268E-2	6.777E+0
-8.431E-2	6.773E+0
-8.106E-2	6.754E+0
-8.593E-2	6.738E+0
-8.593E-2	6.725E+0
-8.593E-2	6.692E+0
-8.431E-2	6.689E+0
-8.431E-2	6.689E+0
-8.268E-2	6.709E+0
-8.755E-2	6.705E+0
-8.268E-2	6.741E+0
-8.755E-2	6.731E+0
-8.593E-2	6.734E+0
-8.593E-2	6.757E+0
-8.268E-2	6.770E+0
-8.431E-2	6.709E+0
-8.593E-2	6.676E+0
-8.431E-2	6.725E+0
-8.268E-2	6.777E+0
-8.593E-2	6.773E+0
-8.268E-2	6.744E+0
-8.106E-2	6.705E+0
-8.431E-2	6.689E+0
-8.755E-2	6.741E+0
-8.593E-2	6.773E+0
-8.431E-2	6.734E+0
-8.268E-2	6.696E+0
-8.431E-2	6.705E+0
-8.593E-2	6.702E+0
-8.593E-2	6.696E+0
-8.431E-2	6.689E+0
-8.593E-2	6.725E+0
-8.431E-2	6.773E+0
-8.106E-2	6.751E+0
-8.755E-2	6.725E+0
-8.431E-2	6.666E+0
-8.593E-2	6.676E+0
-8.268E-2	6.699E+0
-8.593E-2	6.666E+0
-8.106E-2	6.689E+0
-8.431E-2	6.692E+0
-8.593E-2	6.686E+0
-8.431E-2	6.741E+0
-8.755E-2	6.770E+0
-8.268E-2	6.747E+0
-8.431E-2	6.689E+0
-8.431E-2	6.660E+0
-8.755E-2	6.683E+0
-8.593E-2	6.718E+0
-8.268E-2	6.705E+0
-8.755E-2	6.718E+0
-7.944E-2	6.754E+0
-8.268E-2	6.760E+0
-8.431E-2	6.764E+0
-8.593E-2	6.715E+0
-8.593E-2	6.692E+0
-8.431E-2	6.722E+0
-8.106E-2	6.790E+0
-8.268E-2	6.754E+0
-8.268E-2	6.731E+0
-8.431E-2	6.712E+0
-8.431E-2	6.644E+0
-8.755E-2	6.621E+0
-8.106E-2	6.676E+0
-8.593E-2	6.673E+0
-7.944E-2	6.683E+0
-8.106E-2	6.709E+0
-8.106E-2	6.734E+0
-8.431E-2	6.757E+0
-8.268E-2	6.754E+0
-8.431E-2	6.728E+0
-8.431E-2	6.738E+0
-8.755E-2	6.738E+0
-8.268E-2	6.754E+0
-8.431E-2	6.754E+0
-7.944E-2	6.725E+0
-8.755E-2	6.676E+0
-8.431E-2	6.702E+0
-8.593E-2	6.715E+0
-8.268E-2	6.741E+0
-8.593E-2	6.715E+0
-8.593E-2	6.728E+0
-8.755E-2	6.738E+0
-8.268E-2	6.712E+0
-8.593E-2	6.712E+0
-8.431E-2	6.747E+0
-8.755E-2	6.777E+0
-8.755E-2	6.757E+0
-8.268E-2	6.754E+0
-8.268E-2	6.751E+0
-8.431E-2	6.731E+0
-8.431E-2	6.747E+0
-9.079E-2	6.773E+0
-8.268E-2	6.783E+0
-8.268E-2	6.744E+0
-8.268E-2	6.738E+0
-8.593E-2	6.712E+0
-8.268E-2	6.709E+0
-8.268E-2	6.683E+0
-8.431E-2	6.702E+0
-8.593E-2	6.744E+0
-8.268E-2	6.741E+0
-8.755E-2	6.738E+0
-8.268E-2	6.705E+0
-8.593E-2	6.696E+0
-8.268E-2	6.767E+0
-8.593E-2	6.767E+0
-8.268E-2	6.786E+0
-8.431E-2	6.822E+0
-8.106E-2	6.806E+0
-8.431E-2	6.754E+0
-8.106E-2	6.647E+0
-8.268E-2	6.676E+0
-8.268E-2	6.718E+0
-8.268E-2	6.754E+0
-8.268E-2	6.816E+0
-8.593E-2	6.751E+0
-7.782E-2	6.715E+0
-8.431E-2	6.718E+0
-8.755E-2	6.705E+0
-8.593E-2	6.734E+0
-8.755E-2	6.747E+0
-8.106E-2	6.718E+0
-8.431E-2	6.709E+0
-8.106E-2	6.670E+0
-8.917E-2	6.689E+0
-8.268E-2	6.702E+0
-8.593E-2	6.666E+0
-8.593E-2	6.705E+0
-8.593E-2	6.738E+0
-8.268E-2	6.725E+0
-8.593E-2	6.699E+0
-8.431E-2	6.692E+0
-8.268E-2	6.670E+0
-8.431E-2	6.644E+0
-8.755E-2	6.683E+0
-8.106E-2	6.722E+0
-8.917E-2	6.722E+0
-8.106E-2	6.764E+0
-8.917E-2	6.757E+0
-8.593E-2	6.709E+0
-8.593E-2	6.705E+0
-8.431E-2	6.683E+0
-8.593E-2	6.673E+0
-8.431E-2	6.689E+0
-8.593E-2	6.731E+0
-8.268E-2	6.728E+0
-8.268E-2	6.663E+0
-8.431E-2	6.715E+0
-8.431E-2	6.770E+0
-8.268E-2	6.780E+0
-8.106E-2	6.790E+0
-8.268E-2	6.757E+0
-8.431E-2	6.728E+0
-8.268E-2	6.722E+0
-8.431E-2	6.679E+0
-8.431E-2	6.676E+0
-8.755E-2	6.728E+0
-7.944E-2	6.760E+0
-8.917E-2	6.741E+0
-8.106E-2	6.731E+0
-8.431E-2	6.718E+0
-8.268E-2	6.683E+0
-8.593E-2	6.686E+0
-8.593E-2	6.754E+0
-8.106E-2	6.770E+0
-8.755E-2	6.725E+0
-8.431E-2	6.712E+0
-8.431E-2	6.728E+0
-8.755E-2	6.770E+0
-8.106E-2	6.718E+0
-8.268E-2	6.725E+0
-8.755E-2	6.699E+0
-8.755E-2	6.670E+0
-8.431E-2	6.692E+0
-8.755E-2	6.699E+0
-8.268E-2	6.670E+0
-8.593E-2	6.673E+0
-8.106E-2	6.692E+0
-8.431E-2	6.728E+0
-8.268E-2	6.722E+0
-8.431E-2	6.722E+0
-8.268E-2	6.709E+0
-8.917E-2	6.715E+0
-8.431E-2	6.734E+0
-8.755E-2	6.734E+0
-8.106E-2	6.764E+0
-8.593E-2	6.718E+0
-8.593E-2	6.718E+0
-8.593E-2	6.715E+0
-8.755E-2	6.647E+0
-8.431E-2	6.663E+0
-8.431E-2	6.699E+0
-8.106E-2	6.747E+0
-8.431E-2	6.747E+0
-8.431E-2	6.712E+0
-8.593E-2	6.715E+0
-8.431E-2	6.751E+0
-8.268E-2	6.734E+0
-8.593E-2	6.712E+0
-8.593E-2	6.660E+0
-8.593E-2	6.666E+0
-8.431E-2	6.650E+0
-8.917E-2	6.702E+0
-8.431E-2	6.673E+0
-8.593E-2	6.699E+0
-8.106E-2	6.767E+0
-8.593E-2	6.760E+0
-8.917E-2	6.747E+0
-8.268E-2	6.728E+0
-8.106E-2	6.764E+0
-8.106E-2	6.780E+0
-8.755E-2	6.757E+0
-8.755E-2	6.699E+0
-8.268E-2	6.660E+0
-8.268E-2	6.696E+0
-8.431E-2	6.751E+0
-8.431E-2	6.738E+0
-8.593E-2	6.728E+0
-8.431E-2	6.725E+0
-8.593E-2	6.715E+0
-8.917E-2	6.734E+0
-8.593E-2	6.767E+0
-8.268E-2	6.722E+0
-8.268E-2	6.728E+0
-8.106E-2	6.744E+0
-8.268E-2	6.757E+0
-8.431E-2	6.689E+0
-8.917E-2	6.670E+0
-7.944E-2	6.734E+0
-8.755E-2	6.793E+0
-8.106E-2	6.770E+0
-8.593E-2	6.744E+0
-8.593E-2	6.738E+0
-8.268E-2	6.741E+0
-8.593E-2	6.741E+0
-8.593E-2	6.764E+0
-8.268E-2	6.699E+0
-8.431E-2	6.676E+0
-8.431E-2	6.760E+0
-8.593E-2	6.783E+0
-8.106E-2	6.790E+0
-8.593E-2	6.718E+0
-8.431E-2	6.673E+0
-8.755E-2	6.631E+0
-8.593E-2	6.640E+0
-8.593E-2	6.744E+0
-8.593E-2	6.777E+0
-8.755E-2	6.689E+0
-8.106E-2	6.657E+0
-8.106E-2	6.709E+0
-8.593E-2	6.699E+0
-8.593E-2	6.712E+0
-8.268E-2	6.744E+0
-8.431E-2	6.777E+0
-8.268E-2	6.796E+0
-8.431E-2	6.757E+0
-8.431E-2	6.709E+0
-8.917E-2	6.764E+0
-8.268E-2	6.770E+0
-8.593E-2	6.738E+0
-8.431E-2	6.722E+0
-8.593E-2	6.751E+0
-8.593E-2	6.738E+0
-8.593E-2	6.683E+0
-8.431E-2	6.689E+0
-8.431E-2	6.689E+0
-8.268E-2	6.670E+0
-8.593E-2	6.673E+0
-8.593E-2	6.679E+0
-8.593E-2	6.744E+0
-8.593E-2	6.744E+0
-8.755E-2	6.738E+0
-8.917E-2	6.728E+0
-8.268E-2	6.725E+0
-8.431E-2	6.699E+0
-8.755E-2	6.715E+0
-8.106E-2	6.764E+0
-8.431E-2	6.767E+0
-8.593E-2	6.709E+0
-8.431E-2	6.702E+0
-8.268E-2	6.738E+0
-8.106E-2	6.751E+0
-8.106E-2	6.751E+0
-8.755E-2	6.702E+0
-8.593E-2	6.709E+0
-8.431E-2	6.734E+0
-8.431E-2	6.728E+0
-8.593E-2	6.715E+0
-8.431E-2	6.718E+0
-8.431E-2	6.712E+0
-8.431E-2	6.670E+0
-8.593E-2	6.660E+0
-8.268E-2	6.718E+0
-8.431E-2	6.728E+0
-8.268E-2	6.738E+0
-8.593E-2	6.728E+0
-8.755E-2	6.712E+0
-8.431E-2	6.702E+0
-8.593E-2	6.699E+0
-8.268E-2	6.673E+0
-8.268E-2	6.702E+0
-8.268E-2	6.770E+0
-8.593E-2	6.812E+0
-8.268E-2	6.770E+0
-8.268E-2	6.689E+0
-8.431E-2	6.679E+0
-8.755E-2	6.757E+0
-8.106E-2	6.777E+0
-8.593E-2	6.764E+0
-8.593E-2	6.738E+0
-7.782E-2	6.725E+0
-8.593E-2	6.728E+0
-8.593E-2	6.712E+0
-8.593E-2	6.644E+0
-8.593E-2	6.670E+0
-8.431E-2	6.741E+0
-8.431E-2	6.751E+0
-8.268E-2	6.738E+0
-8.593E-2	6.725E+0
-8.268E-2	6.705E+0
-8.755E-2	6.725E+0
-8.106E-2	6.738E+0
[truncated: 53,997 more rows]
