# Supplementary material for: Improved ANAP incorporation and VCF analysis reveal details of P2X7 current facilitation and a limited conformational interplay between ATP binding and the intracellular ballast domain
Source: eLife. 2023 Jan 4;12:e82479. doi: 10.7554/eLife.82479 (PMC9859053; doi:10.7554/eLife.82479)
Supplement: Figure 2—figure supplement 1—source data 3. [file elife-82479-fig2-figsupp1-data3.zip › Figure-2_figure-supplement-1_source-data-3/20g08/rec03.csv]

-1.151E-1	6.245E+0
-1.167E-1	6.251E+0
-1.151E-1	6.261E+0
-1.151E-1	6.238E+0
-1.167E-1	6.215E+0
-1.216E-1	6.238E+0
-1.167E-1	6.235E+0
-1.184E-1	6.238E+0
-1.151E-1	6.280E+0
-1.167E-1	6.245E+0
-1.184E-1	6.232E+0
-1.184E-1	6.284E+0
-1.200E-1	6.264E+0
-1.135E-1	6.202E+0
-1.167E-1	6.232E+0
-1.167E-1	6.297E+0
-1.167E-1	6.264E+0
-1.135E-1	6.254E+0
-1.151E-1	6.287E+0
-1.151E-1	6.306E+0
-1.151E-1	6.310E+0
-1.184E-1	6.313E+0
-1.184E-1	6.241E+0
-1.167E-1	6.225E+0
-1.184E-1	6.248E+0
-1.119E-1	6.235E+0
-1.184E-1	6.232E+0
-1.184E-1	6.310E+0
-1.151E-1	6.264E+0
-1.184E-1	6.222E+0
-1.135E-1	6.274E+0
-1.184E-1	6.306E+0
-1.216E-1	6.339E+0
-1.167E-1	6.345E+0
-1.135E-1	6.306E+0
-1.184E-1	6.280E+0
-1.167E-1	6.264E+0
-1.167E-1	6.238E+0
-1.200E-1	6.238E+0
-1.167E-1	6.251E+0
-1.167E-1	6.287E+0
-1.151E-1	6.251E+0
-1.184E-1	6.264E+0
-1.184E-1	6.306E+0
-1.200E-1	6.342E+0
-1.135E-1	6.335E+0
-1.151E-1	6.274E+0
-1.200E-1	6.284E+0
-1.167E-1	6.306E+0
-1.135E-1	6.245E+0
-1.167E-1	6.254E+0
-1.184E-1	6.277E+0
-1.167E-1	6.280E+0
-1.135E-1	6.264E+0
-1.167E-1	6.290E+0
-1.167E-1	6.251E+0
-1.151E-1	6.235E+0
-1.200E-1	6.219E+0
-1.151E-1	6.193E+0
-1.167E-1	6.202E+0
-1.200E-1	6.248E+0
-1.184E-1	6.306E+0
-1.184E-1	6.287E+0
-1.200E-1	6.293E+0
-1.184E-1	6.310E+0
-1.184E-1	6.287E+0
-1.151E-1	6.326E+0
-1.151E-1	6.303E+0
-1.167E-1	6.251E+0
-1.151E-1	6.284E+0
-1.184E-1	6.293E+0
-1.184E-1	6.310E+0
-1.184E-1	6.274E+0
-1.167E-1	6.199E+0
-1.119E-1	6.199E+0
-1.184E-1	6.228E+0
-1.151E-1	6.225E+0
-1.184E-1	6.206E+0
-1.184E-1	6.238E+0
-1.167E-1	6.267E+0
-1.151E-1	6.248E+0
-1.151E-1	6.271E+0
-1.232E-1	6.267E+0
-1.184E-1	6.235E+0
-1.151E-1	6.238E+0
-1.151E-1	6.280E+0
-1.135E-1	6.274E+0
-1.184E-1	6.225E+0
-1.151E-1	6.241E+0
-1.151E-1	6.290E+0
-1.184E-1	6.271E+0
-1.200E-1	6.297E+0
-1.200E-1	6.345E+0
-1.151E-1	6.342E+0
-1.184E-1	6.310E+0
-1.119E-1	6.319E+0
-1.167E-1	6.332E+0
-1.167E-1	6.274E+0
-1.167E-1	6.258E+0
-1.167E-1	6.271E+0
-1.135E-1	6.261E+0
-1.151E-1	6.267E+0
-1.167E-1	6.280E+0
-1.167E-1	6.228E+0
-1.184E-1	6.212E+0
-1.184E-1	6.219E+0
-1.200E-1	6.290E+0
-1.184E-1	6.323E+0
-1.167E-1	6.245E+0
-1.184E-1	6.209E+0
-1.184E-1	6.245E+0
-1.151E-1	6.277E+0
-1.167E-1	6.254E+0
-1.151E-1	6.277E+0
-1.167E-1	6.313E+0
-1.184E-1	6.303E+0
-1.167E-1	6.280E+0
-1.151E-1	6.258E+0
-1.184E-1	6.251E+0
-1.167E-1	6.287E+0
-1.167E-1	6.287E+0
-1.151E-1	6.241E+0
-1.200E-1	6.261E+0
-1.135E-1	6.300E+0
-1.135E-1	6.258E+0
-1.167E-1	6.235E+0
-1.184E-1	6.258E+0
-1.184E-1	6.261E+0
-1.184E-1	6.258E+0
-1.135E-1	6.232E+0
-1.200E-1	6.261E+0
-1.167E-1	6.290E+0
-1.167E-1	6.297E+0
-1.151E-1	6.280E+0
-1.135E-1	6.293E+0
-1.151E-1	6.300E+0
-1.200E-1	6.284E+0
-1.167E-1	6.303E+0
-1.184E-1	6.248E+0
-1.184E-1	6.190E+0
-1.151E-1	6.238E+0
-1.151E-1	6.280E+0
-1.200E-1	6.300E+0
-1.151E-1	6.258E+0
-1.167E-1	6.306E+0
-1.135E-1	6.345E+0
-1.167E-1	6.326E+0
-1.167E-1	6.264E+0
-1.167E-1	6.209E+0
-1.151E-1	6.190E+0
-1.184E-1	6.264E+0
-1.167E-1	6.303E+0
-1.151E-1	6.248E+0
-1.151E-1	6.173E+0
-1.151E-1	6.254E+0
-1.200E-1	6.290E+0
-1.135E-1	6.254E+0
-1.167E-1	6.222E+0
-1.167E-1	6.202E+0
-1.200E-1	6.280E+0
-1.135E-1	6.293E+0
-1.167E-1	6.232E+0
-1.167E-1	6.264E+0
-1.216E-1	6.261E+0
-1.167E-1	6.241E+0
-1.200E-1	6.254E+0
-1.135E-1	6.284E+0
-1.184E-1	6.271E+0
-1.151E-1	6.238E+0
-1.216E-1	6.245E+0
-1.151E-1	6.241E+0
-1.167E-1	6.271E+0
-1.135E-1	6.300E+0
-1.167E-1	6.258E+0
-1.184E-1	6.241E+0
-1.167E-1	6.313E+0
-1.167E-1	6.348E+0
-1.167E-1	6.345E+0
-1.151E-1	6.313E+0
-1.167E-1	6.235E+0
-1.167E-1	6.225E+0
-1.135E-1	6.235E+0
-1.167E-1	6.251E+0
-1.151E-1	6.277E+0
-1.184E-1	6.293E+0
-1.135E-1	6.287E+0
-1.200E-1	6.258E+0
-1.151E-1	6.235E+0
-1.151E-1	6.241E+0
-1.151E-1	6.290E+0
-1.135E-1	6.329E+0
-1.200E-1	6.319E+0
-1.167E-1	6.280E+0
-1.151E-1	6.277E+0
-1.151E-1	6.225E+0
-1.184E-1	6.199E+0
-1.167E-1	6.261E+0
-1.135E-1	6.290E+0
-1.167E-1	6.287E+0
-1.151E-1	6.267E+0
-1.167E-1	6.245E+0
-1.151E-1	6.238E+0
-1.200E-1	6.303E+0
-1.184E-1	6.339E+0
-1.119E-1	6.274E+0
-1.135E-1	6.245E+0
-1.135E-1	6.277E+0
-1.216E-1	6.212E+0
-1.151E-1	6.196E+0
-1.216E-1	6.219E+0
-1.167E-1	6.235E+0
-1.167E-1	6.297E+0
-1.135E-1	6.293E+0
-1.200E-1	6.258E+0
-1.167E-1	6.258E+0
-1.200E-1	6.248E+0
-1.151E-1	6.219E+0
-1.184E-1	6.248E+0
-1.151E-1	6.293E+0
-1.184E-1	6.313E+0
-1.184E-1	6.303E+0
-1.086E-1	6.284E+0
-1.151E-1	6.245E+0
-1.167E-1	6.238E+0
-1.119E-1	6.232E+0
-1.184E-1	6.238E+0
-1.167E-1	6.293E+0
-1.216E-1	6.306E+0
-1.184E-1	6.310E+0
-1.135E-1	6.323E+0
-1.167E-1	6.335E+0
-1.167E-1	6.290E+0
-1.135E-1	6.238E+0
-1.167E-1	6.228E+0
-1.135E-1	6.264E+0
-1.184E-1	6.290E+0
-1.151E-1	6.326E+0
-1.135E-1	6.326E+0
-1.135E-1	6.310E+0
-1.151E-1	6.316E+0
-1.167E-1	6.297E+0
-1.151E-1	6.235E+0
-1.167E-1	6.271E+0
-1.167E-1	6.261E+0
-1.184E-1	6.251E+0
-1.200E-1	6.306E+0
-1.119E-1	6.300E+0
-1.184E-1	6.264E+0
-1.119E-1	6.235E+0
-1.151E-1	6.271E+0
-1.167E-1	6.277E+0
-1.151E-1	6.267E+0
-1.119E-1	6.271E+0
-1.119E-1	6.222E+0
-1.167E-1	6.183E+0
-1.167E-1	6.190E+0
-1.216E-1	6.167E+0
-1.167E-1	6.238E+0
-1.119E-1	6.277E+0
-1.119E-1	6.232E+0
-1.184E-1	6.277E+0
-1.135E-1	6.319E+0
-1.167E-1	6.287E+0
-1.167E-1	6.258E+0
-1.151E-1	6.274E+0
-1.135E-1	6.232E+0
-1.151E-1	6.196E+0
-1.184E-1	6.219E+0
-1.151E-1	6.316E+0
-1.167E-1	6.277E+0
-1.216E-1	6.245E+0
-1.184E-1	6.264E+0
-1.184E-1	6.274E+0
-1.151E-1	6.267E+0
-1.184E-1	6.264E+0
-1.119E-1	6.261E+0
-1.167E-1	6.319E+0
-1.167E-1	6.358E+0
-1.151E-1	6.293E+0
-1.119E-1	6.228E+0
-1.167E-1	6.261E+0
-1.184E-1	6.280E+0
-1.184E-1	6.290E+0
-1.184E-1	6.293E+0
-1.184E-1	6.287E+0
-1.184E-1	6.284E+0
-1.135E-1	6.232E+0
-1.151E-1	6.232E+0
-1.167E-1	6.254E+0
-1.151E-1	6.274E+0
-1.184E-1	6.306E+0
-1.200E-1	6.306E+0
-1.151E-1	6.326E+0
-1.151E-1	6.303E+0
-1.184E-1	6.287E+0
-1.151E-1	6.271E+0
-1.200E-1	6.267E+0
-1.167E-1	6.248E+0
-1.151E-1	6.209E+0
-1.184E-1	6.186E+0
-1.151E-1	6.212E+0
-1.151E-1	6.251E+0
-1.167E-1	6.267E+0
-1.135E-1	6.277E+0
-1.200E-1	6.316E+0
-1.119E-1	6.303E+0
-1.167E-1	6.297E+0
-1.135E-1	6.342E+0
-1.167E-1	6.293E+0
-1.135E-1	6.274E+0
-1.167E-1	6.271E+0
-1.167E-1	6.251E+0
-1.200E-1	6.251E+0
-1.184E-1	6.222E+0
-1.167E-1	6.254E+0
-1.167E-1	6.300E+0
-1.151E-1	6.310E+0
-1.151E-1	6.339E+0
-1.184E-1	6.342E+0
-1.184E-1	6.348E+0
-1.184E-1	6.319E+0
-1.151E-1	6.254E+0
-1.167E-1	6.261E+0
-1.184E-1	6.264E+0
-1.151E-1	6.290E+0
-1.167E-1	6.319E+0
-1.184E-1	6.303E+0
-1.167E-1	6.293E+0
-1.216E-1	6.280E+0
-1.167E-1	6.267E+0
-1.167E-1	6.254E+0
-1.151E-1	6.248E+0
-1.119E-1	6.232E+0
-1.119E-1	6.228E+0
-1.184E-1	6.222E+0
-1.200E-1	6.313E+0
-1.167E-1	6.300E+0
-1.167E-1	6.238E+0
-1.151E-1	6.215E+0
-1.151E-1	6.228E+0
-1.167E-1	6.264E+0
-1.151E-1	6.277E+0
-1.184E-1	6.303E+0
-1.135E-1	6.274E+0
-1.216E-1	6.290E+0
-1.167E-1	6.297E+0
-1.167E-1	6.284E+0
-1.135E-1	6.264E+0
-1.167E-1	6.258E+0
-1.135E-1	6.245E+0
-1.167E-1	6.232E+0
-1.216E-1	6.222E+0
-1.135E-1	6.284E+0
-1.167E-1	6.306E+0
-1.151E-1	6.264E+0
-1.167E-1	6.264E+0
-1.167E-1	6.267E+0
-1.135E-1	6.293E+0
-1.086E-1	6.310E+0
-1.184E-1	6.326E+0
-1.167E-1	6.300E+0
-1.167E-1	6.264E+0
-1.167E-1	6.258E+0
-1.167E-1	6.271E+0
-1.167E-1	6.274E+0
-1.184E-1	6.303E+0
-1.151E-1	6.287E+0
-1.151E-1	6.306E+0
-1.135E-1	6.348E+0
-1.135E-1	6.290E+0
-1.167E-1	6.245E+0
-1.151E-1	6.271E+0
-1.151E-1	6.316E+0
-1.184E-1	6.329E+0
-1.135E-1	6.316E+0
-1.184E-1	6.264E+0
-1.151E-1	6.238E+0
-1.151E-1	6.248E+0
-1.151E-1	6.225E+0
-1.200E-1	6.245E+0
-1.135E-1	6.215E+0
-1.119E-1	6.202E+0
-1.151E-1	6.251E+0
-1.167E-1	6.241E+0
-1.167E-1	6.232E+0
-1.151E-1	6.297E+0
-1.135E-1	6.306E+0
-1.216E-1	6.300E+0
-1.135E-1	6.251E+0
-1.184E-1	6.245E+0
-1.135E-1	6.248E+0
-1.151E-1	6.277E+0
-1.151E-1	6.290E+0
-1.200E-1	6.306E+0
-1.135E-1	6.323E+0
-1.135E-1	6.254E+0
-1.135E-1	6.254E+0
-1.184E-1	6.254E+0
-1.167E-1	6.290E+0
-1.184E-1	6.287E+0
-1.167E-1	6.274E+0
-1.151E-1	6.274E+0
-1.151E-1	6.261E+0
-1.151E-1	6.232E+0
-1.216E-1	6.196E+0
-1.135E-1	6.212E+0
-1.167E-1	6.274E+0
-1.167E-1	6.284E+0
-1.184E-1	6.232E+0
-1.135E-1	6.241E+0
-1.184E-1	6.254E+0
-1.151E-1	6.235E+0
-1.135E-1	6.228E+0
-1.135E-1	6.225E+0
-1.167E-1	6.215E+0
-1.119E-1	6.196E+0
-1.167E-1	6.261E+0
-1.151E-1	6.241E+0
-1.151E-1	6.209E+0
-1.135E-1	6.248E+0
-1.167E-1	6.297E+0
-1.151E-1	6.287E+0
-1.151E-1	6.323E+0
-1.135E-1	6.293E+0
-1.167E-1	6.248E+0
-1.151E-1	6.241E+0
-1.151E-1	6.280E+0
-1.184E-1	6.297E+0
-1.200E-1	6.261E+0
-1.200E-1	6.277E+0
-1.167E-1	6.313E+0
-1.184E-1	6.300E+0
-1.216E-1	6.297E+0
-1.151E-1	6.319E+0
-1.151E-1	6.287E+0
-1.119E-1	6.248E+0
-1.200E-1	6.232E+0
-1.184E-1	6.251E+0
-1.167E-1	6.254E+0
-1.184E-1	6.284E+0
-1.119E-1	6.300E+0
-1.167E-1	6.264E+0
-1.135E-1	6.232E+0
-1.167E-1	6.245E+0
-1.135E-1	6.245E+0
-1.151E-1	6.241E+0
-1.184E-1	6.219E+0
-1.151E-1	6.209E+0
-1.119E-1	6.199E+0
-1.167E-1	6.228E+0
-1.151E-1	6.274E+0
-1.167E-1	6.261E+0
-1.151E-1	6.290E+0
-1.135E-1	6.293E+0
-1.200E-1	6.251E+0
-1.135E-1	6.251E+0
-1.167E-1	6.293E+0
-1.200E-1	6.261E+0
-1.184E-1	6.258E+0
-1.167E-1	6.287E+0
-1.167E-1	6.241E+0
-1.119E-1	6.245E+0
-1.151E-1	6.297E+0
-1.167E-1	6.258E+0
-1.151E-1	6.238E+0
-1.151E-1	6.258E+0
-1.167E-1	6.267E+0
-1.167E-1	6.261E+0
-1.167E-1	6.258E+0
-1.167E-1	6.254E+0
-1.184E-1	6.274E+0
-1.135E-1	6.332E+0
-1.151E-1	6.284E+0
-1.151E-1	6.241E+0
-1.167E-1	6.297E+0
-1.135E-1	6.310E+0
-1.167E-1	6.238E+0
-1.151E-1	6.261E+0
-1.151E-1	6.287E+0
-1.184E-1	6.267E+0
-1.151E-1	6.287E+0
-1.119E-1	6.267E+0
-1.135E-1	6.196E+0
-1.135E-1	6.209E+0
-1.184E-1	6.264E+0
-1.200E-1	6.271E+0
-1.167E-1	6.267E+0
-1.135E-1	6.251E+0
-1.151E-1	6.241E+0
-1.167E-1	6.251E+0
-1.167E-1	6.248E+0
-1.184E-1	6.280E+0
-1.151E-1	6.313E+0
-1.167E-1	6.287E+0
-1.151E-1	6.284E+0
-1.167E-1	6.319E+0
-1.184E-1	6.313E+0
-1.167E-1	6.303E+0
-1.184E-1	6.310E+0
-1.135E-1	6.287E+0
-1.151E-1	6.241E+0
-1.167E-1	6.267E+0
-1.200E-1	6.300E+0
-1.184E-1	6.280E+0
-1.135E-1	6.274E+0
-1.119E-1	6.284E+0
-1.167E-1	6.313E+0
-1.200E-1	6.258E+0
-1.151E-1	6.235E+0
-1.135E-1	6.284E+0
-1.135E-1	6.319E+0
-1.184E-1	6.274E+0
-1.151E-1	6.232E+0
-1.184E-1	6.235E+0
-1.151E-1	6.215E+0
-1.184E-1	6.238E+0
-1.135E-1	6.284E+0
-1.103E-1	6.310E+0
-1.167E-1	6.310E+0
-1.151E-1	6.306E+0
-1.184E-1	6.280E+0
-1.167E-1	6.248E+0
-1.135E-1	6.225E+0
-1.135E-1	6.222E+0
-1.184E-1	6.235E+0
-1.151E-1	6.267E+0
-1.216E-1	6.267E+0
-1.135E-1	6.316E+0
-1.184E-1	6.261E+0
-1.151E-1	6.190E+0
-1.151E-1	6.245E+0
-1.167E-1	6.251E+0
-1.167E-1	6.238E+0
-1.151E-1	6.232E+0
-1.151E-1	6.232E+0
-1.167E-1	6.228E+0
-1.167E-1	6.277E+0
-1.135E-1	6.313E+0
-1.135E-1	6.267E+0
-1.184E-1	6.241E+0
-1.184E-1	6.232E+0
-1.135E-1	6.232E+0
-1.167E-1	6.293E+0
-1.167E-1	6.258E+0
-1.167E-1	6.215E+0
-1.151E-1	6.228E+0
-1.167E-1	6.261E+0
-1.167E-1	6.293E+0
-1.135E-1	6.313E+0
-1.151E-1	6.297E+0
-1.135E-1	6.277E+0
-1.135E-1	6.310E+0
-1.135E-1	6.316E+0
-1.167E-1	6.280E+0
-1.135E-1	6.303E+0
-1.135E-1	6.287E+0
-1.184E-1	6.274E+0
-1.151E-1	6.258E+0
-1.184E-1	6.297E+0
-1.151E-1	6.319E+0
-1.151E-1	6.274E+0
-1.151E-1	6.222E+0
-1.167E-1	6.251E+0
-1.200E-1	6.297E+0
-1.216E-1	6.280E+0
-1.119E-1	6.238E+0
-1.151E-1	6.209E+0
-1.151E-1	6.222E+0
-1.167E-1	6.245E+0
-1.184E-1	6.271E+0
-1.119E-1	6.271E+0
-1.167E-1	6.290E+0
-1.167E-1	6.303E+0
-1.200E-1	6.267E+0
-1.167E-1	6.209E+0
-1.135E-1	6.228E+0
-1.184E-1	6.254E+0
-1.151E-1	6.264E+0
-1.151E-1	6.277E+0
-1.151E-1	6.267E+0
-1.135E-1	6.245E+0
-1.151E-1	6.241E+0
-1.119E-1	6.238E+0
-1.151E-1	6.280E+0
-1.167E-1	6.300E+0
-1.135E-1	6.235E+0
-1.167E-1	6.245E+0
-1.151E-1	6.271E+0
-1.135E-1	6.277E+0
-1.184E-1	6.254E+0
-1.135E-1	6.280E+0
-1.167E-1	6.277E+0
-1.167E-1	6.348E+0
-1.184E-1	6.339E+0
-1.167E-1	6.267E+0
-1.151E-1	6.222E+0
-1.167E-1	6.232E+0
-1.135E-1	6.300E+0
-1.151E-1	6.313E+0
-1.184E-1	6.267E+0
-1.167E-1	6.248E+0
-1.200E-1	6.248E+0
-1.151E-1	6.215E+0
-1.184E-1	6.215E+0
-1.167E-1	6.258E+0
-1.119E-1	6.303E+0
-1.151E-1	6.297E+0
-1.167E-1	6.241E+0
-1.200E-1	6.284E+0
-1.151E-1	6.297E+0
-1.151E-1	6.264E+0
-1.135E-1	6.271E+0
-1.151E-1	6.261E+0
-1.135E-1	6.254E+0
-1.167E-1	6.228E+0
-1.135E-1	6.245E+0
-1.167E-1	6.264E+0
-1.184E-1	6.293E+0
-1.151E-1	6.254E+0
-1.167E-1	6.274E+0
-1.151E-1	6.284E+0
-1.184E-1	6.287E+0
-1.151E-1	6.300E+0
-1.135E-1	6.290E+0
-1.135E-1	6.297E+0
-1.184E-1	6.264E+0
-1.135E-1	6.235E+0
-1.200E-1	6.202E+0
-1.167E-1	6.251E+0
-1.184E-1	6.277E+0
-1.135E-1	6.228E+0
-1.135E-1	6.190E+0
-1.167E-1	6.199E+0
-1.151E-1	6.284E+0
-1.135E-1	6.303E+0
-1.184E-1	6.241E+0
-1.184E-1	6.241E+0
-1.167E-1	6.232E+0
-1.135E-1	6.196E+0
-1.167E-1	6.228E+0
-1.151E-1	6.306E+0
-1.103E-1	6.274E+0
-1.151E-1	6.277E+0
-1.184E-1	6.332E+0
-1.151E-1	6.348E+0
-1.167E-1	6.310E+0
-1.167E-1	6.254E+0
-1.119E-1	6.206E+0
-1.167E-1	6.245E+0
-1.167E-1	6.254E+0
-1.167E-1	6.190E+0
-1.151E-1	6.164E+0
-1.167E-1	6.199E+0
-1.135E-1	6.303E+0
-1.151E-1	6.313E+0
-1.151E-1	6.274E+0
-1.200E-1	6.264E+0
-1.167E-1	6.267E+0
-1.135E-1	6.264E+0
-1.167E-1	6.293E+0
-1.167E-1	6.310E+0
-1.119E-1	6.264E+0
-1.151E-1	6.238E+0
-1.151E-1	6.232E+0
-1.151E-1	6.267E+0
-1.184E-1	6.241E+0
-1.184E-1	6.219E+0
-1.167E-1	6.284E+0
-1.151E-1	6.277E+0
-1.119E-1	6.206E+0
-1.151E-1	6.232E+0
-1.151E-1	6.300E+0
-1.135E-1	6.271E+0
-1.151E-1	6.238E+0
-1.135E-1	6.277E+0
-1.135E-1	6.297E+0
-1.135E-1	6.280E+0
-1.200E-1	6.258E+0
-1.167E-1	6.238E+0
-1.135E-1	6.215E+0
-1.167E-1	6.202E+0
-1.151E-1	6.209E+0
-1.151E-1	6.277E+0
-1.135E-1	6.329E+0
-1.151E-1	6.306E+0
-1.135E-1	6.274E+0
-1.151E-1	6.271E+0
-1.151E-1	6.267E+0
-1.167E-1	6.225E+0
-1.135E-1	6.284E+0
-1.184E-1	6.306E+0
-1.151E-1	6.284E+0
-1.151E-1	6.267E+0
-1.135E-1	6.228E+0
-1.200E-1	6.271E+0
-1.151E-1	6.306E+0
-1.151E-1	6.274E+0
-1.167E-1	6.219E+0
-1.135E-1	6.232E+0
-1.184E-1	6.287E+0
-1.151E-1	6.310E+0
-1.151E-1	6.261E+0
-1.167E-1	6.241E+0
-1.184E-1	6.215E+0
-1.151E-1	6.248E+0
-1.167E-1	6.232E+0
-1.119E-1	6.241E+0
-1.167E-1	6.355E+0
-1.135E-1	6.342E+0
-1.167E-1	6.267E+0
-1.151E-1	6.284E+0
-1.184E-1	6.297E+0
-1.151E-1	6.271E+0
-1.119E-1	6.258E+0
-1.151E-1	6.280E+0
-1.135E-1	6.267E+0
-1.167E-1	6.251E+0
-1.167E-1	6.267E+0
-1.151E-1	6.303E+0
-1.135E-1	6.284E+0
-1.151E-1	6.280E+0
-1.135E-1	6.287E+0
-1.167E-1	6.264E+0
-1.135E-1	6.248E+0
-1.167E-1	6.258E+0
-1.184E-1	6.245E+0
-1.151E-1	6.206E+0
-1.184E-1	6.215E+0
-1.151E-1	6.303E+0
-1.135E-1	6.297E+0
-1.167E-1	6.261E+0
-1.135E-1	6.310E+0
-1.135E-1	6.368E+0
-1.151E-1	6.384E+0
-1.151E-1	6.345E+0
-1.151E-1	6.310E+0
-1.151E-1	6.300E+0
-1.167E-1	6.267E+0
-1.151E-1	6.212E+0
-1.151E-1	6.254E+0
-1.135E-1	6.284E+0
-1.135E-1	6.238E+0
-1.135E-1	6.193E+0
-1.167E-1	6.196E+0
-1.151E-1	6.245E+0
-1.135E-1	6.235E+0
-1.135E-1	6.271E+0
-1.135E-1	6.274E+0
-1.151E-1	6.293E+0
-1.151E-1	6.323E+0
-1.184E-1	6.313E+0
-1.151E-1	6.326E+0
-1.151E-1	6.264E+0
-1.151E-1	6.180E+0
-1.167E-1	6.206E+0
-1.151E-1	6.267E+0
-1.135E-1	6.245E+0
-1.135E-1	6.264E+0
-1.184E-1	6.271E+0
-1.167E-1	6.232E+0
-1.151E-1	6.245E+0
-1.151E-1	6.306E+0
-1.151E-1	6.290E+0
-1.151E-1	6.258E+0
-1.167E-1	6.254E+0
-1.151E-1	6.316E+0
-1.119E-1	6.319E+0
-1.167E-1	6.313E+0
-1.151E-1	6.287E+0
-1.151E-1	6.274E+0
-1.151E-1	6.277E+0
-1.135E-1	6.290E+0
-1.151E-1	6.306E+0
-1.135E-1	6.310E+0
-1.086E-1	6.277E+0
-1.167E-1	6.258E+0
-1.167E-1	6.287E+0
-1.119E-1	6.335E+0
-1.070E-1	6.352E+0
-1.151E-1	6.306E+0
-1.103E-1	6.271E+0
-1.119E-1	6.267E+0
-1.086E-1	6.310E+0
-1.151E-1	6.277E+0
-1.103E-1	6.261E+0
-1.151E-1	6.261E+0
-1.151E-1	6.264E+0
-1.151E-1	6.319E+0
-1.119E-1	6.310E+0
-1.151E-1	6.267E+0
-1.151E-1	6.251E+0
-1.086E-1	6.228E+0
-1.151E-1	6.245E+0
-1.119E-1	6.267E+0
-1.103E-1	6.193E+0
-1.135E-1	6.180E+0
-1.151E-1	6.222E+0
-1.103E-1	6.245E+0
-1.135E-1	6.254E+0
-1.119E-1	6.284E+0
-1.135E-1	6.297E+0
-1.086E-1	6.293E+0
-1.151E-1	6.264E+0
-1.103E-1	6.261E+0
-1.103E-1	6.248E+0
-1.086E-1	6.254E+0
-1.119E-1	6.300E+0
-1.119E-1	6.316E+0
-1.086E-1	6.335E+0
-1.119E-1	6.326E+0
-1.184E-1	6.284E+0
-1.086E-1	6.254E+0
-1.135E-1	6.277E+0
-1.200E-1	6.293E+0
-1.103E-1	6.287E+0
-1.135E-1	6.248E+0
-1.135E-1	6.245E+0
-1.103E-1	6.310E+0
-1.119E-1	6.293E+0
-1.119E-1	6.228E+0
-1.135E-1	6.238E+0
-1.086E-1	6.228E+0
-1.103E-1	6.232E+0
-1.167E-1	6.271E+0
-1.119E-1	6.245E+0
-1.103E-1	6.199E+0
-1.103E-1	6.215E+0
-1.086E-1	6.258E+0
-1.135E-1	6.245E+0
-1.119E-1	6.258E+0
-1.119E-1	6.261E+0
-1.135E-1	6.313E+0
-1.086E-1	6.319E+0
-1.086E-1	6.251E+0
-1.119E-1	6.170E+0
-1.119E-1	6.199E+0
-1.135E-1	6.274E+0
-1.103E-1	6.277E+0
-1.135E-1	6.245E+0
-1.086E-1	6.232E+0
-1.103E-1	6.228E+0
-1.103E-1	6.241E+0
-1.135E-1	6.222E+0
-1.119E-1	6.232E+0
-1.103E-1	6.271E+0
-1.151E-1	6.248E+0
-1.119E-1	6.241E+0
-1.135E-1	6.280E+0
-1.103E-1	6.274E+0
-1.151E-1	6.277E+0
-1.135E-1	6.310E+0
-1.103E-1	6.261E+0
-1.135E-1	6.251E+0
-1.119E-1	6.306E+0
-1.103E-1	6.306E+0
-1.103E-1	6.316E+0
-1.086E-1	6.316E+0
-1.135E-1	6.297E+0
-1.119E-1	6.274E+0
-1.119E-1	6.219E+0
-1.135E-1	6.209E+0
-1.119E-1	6.251E+0
-1.103E-1	6.241E+0
-1.135E-1	6.261E+0
-1.135E-1	6.326E+0
-1.103E-1	6.310E+0
-1.119E-1	6.290E+0
-1.119E-1	6.235E+0
-1.119E-1	6.261E+0
-1.119E-1	6.290E+0
-1.151E-1	6.293E+0
-1.135E-1	6.310E+0
-1.086E-1	6.264E+0
-1.151E-1	6.212E+0
-1.119E-1	6.164E+0
-1.119E-1	6.164E+0
-1.119E-1	6.219E+0
-1.103E-1	6.254E+0
-1.135E-1	6.238E+0
-1.135E-1	6.219E+0
-1.119E-1	6.264E+0
-1.070E-1	6.254E+0
-1.119E-1	6.238E+0
-1.135E-1	6.225E+0
-1.119E-1	6.267E+0
-1.151E-1	6.238E+0
-1.103E-1	6.183E+0
-1.119E-1	6.193E+0
-1.119E-1	6.261E+0
-1.151E-1	6.332E+0
-1.103E-1	6.287E+0
-1.119E-1	6.225E+0
-1.119E-1	6.258E+0
-1.103E-1	6.284E+0
-1.103E-1	6.326E+0
-1.119E-1	6.313E+0
-1.135E-1	6.277E+0
-1.119E-1	6.284E+0
-1.135E-1	6.290E+0
-1.135E-1	6.277E+0
-1.103E-1	6.245E+0
-1.119E-1	6.238E+0
-1.119E-1	6.271E+0
-1.119E-1	6.258E+0
-1.135E-1	6.280E+0
-1.151E-1	6.267E+0
-1.103E-1	6.267E+0
-1.119E-1	6.280E+0
-1.151E-1	6.264E+0
-1.086E-1	6.254E+0
-1.151E-1	6.258E+0
-1.135E-1	6.293E+0
-1.119E-1	6.329E+0
-1.119E-1	6.290E+0
-1.135E-1	6.293E+0
-1.151E-1	6.287E+0
-1.135E-1	6.258E+0
-1.086E-1	6.241E+0
-1.103E-1	6.245E+0
-1.086E-1	6.271E+0
-1.103E-1	6.306E+0
-1.151E-1	6.284E+0
-1.119E-1	6.293E+0
-1.103E-1	6.297E+0
-1.103E-1	6.303E+0
-1.119E-1	6.303E+0
-1.119E-1	6.222E+0
-1.070E-1	6.209E+0
-1.135E-1	6.235E+0
-1.135E-1	6.274E+0
-1.103E-1	6.332E+0
-1.135E-1	6.323E+0
-1.135E-1	6.280E+0
-1.103E-1	6.290E+0
-1.167E-1	6.261E+0
-1.103E-1	6.219E+0
-1.151E-1	6.222E+0
-1.086E-1	6.241E+0
-1.119E-1	6.245E+0
-1.119E-1	6.199E+0
-1.135E-1	6.209E+0
-1.103E-1	6.228E+0
-1.103E-1	6.290E+0
-1.103E-1	6.284E+0
-1.103E-1	6.303E+0
-1.103E-1	6.297E+0
-1.103E-1	6.277E+0
-1.135E-1	6.284E+0
-1.086E-1	6.280E+0
-1.151E-1	6.248E+0
-1.070E-1	6.228E+0
-1.135E-1	6.277E+0
-1.119E-1	6.274E+0
-1.103E-1	6.274E+0
-1.135E-1	6.222E+0
-1.103E-1	6.196E+0
-1.103E-1	6.228E+0
-1.119E-1	6.202E+0
-1.119E-1	6.196E+0
-1.119E-1	6.167E+0
-1.119E-1	6.199E+0
-1.103E-1	6.232E+0
-1.135E-1	6.258E+0
-1.119E-1	6.241E+0
-1.135E-1	6.206E+0
-1.086E-1	6.238E+0
-1.086E-1	6.241E+0
-1.167E-1	6.235E+0
-1.103E-1	6.209E+0
-1.135E-1	6.251E+0
-1.119E-1	6.297E+0
-1.103E-1	6.323E+0
-1.103E-1	6.332E+0
-1.135E-1	6.339E+0
-1.119E-1	6.358E+0
-1.119E-1	6.293E+0
-1.167E-1	6.228E+0
-1.103E-1	6.267E+0
-1.086E-1	6.287E+0
-1.103E-1	6.258E+0
-1.119E-1	6.251E+0
-1.103E-1	6.264E+0
-1.151E-1	6.251E+0
-1.103E-1	6.225E+0
-1.135E-1	6.254E+0
-1.119E-1	6.254E+0
-1.119E-1	6.245E+0
-1.070E-1	6.232E+0
-1.151E-1	6.235E+0
-1.103E-1	6.238E+0
-1.135E-1	6.219E+0
-1.119E-1	6.248E+0
-1.070E-1	6.274E+0
-1.119E-1	6.241E+0
-1.135E-1	6.274E+0
-1.135E-1	6.271E+0
-1.119E-1	6.280E+0
-1.119E-1	6.261E+0
-1.167E-1	6.238E+0
-1.135E-1	6.215E+0
-1.119E-1	6.193E+0
-1.119E-1	6.254E+0
-1.103E-1	6.267E+0
-1.135E-1	6.212E+0
-1.151E-1	6.196E+0
-1.135E-1	6.199E+0
-1.103E-1	6.235E+0
-1.103E-1	6.241E+0
-1.151E-1	6.222E+0
-1.103E-1	6.202E+0
-1.103E-1	6.238E+0
-1.103E-1	6.277E+0
-1.103E-1	6.267E+0
-1.151E-1	6.284E+0
-1.135E-1	6.254E+0
-1.119E-1	6.248E+0
-1.119E-1	6.264E+0
-1.103E-1	6.235E+0
-1.103E-1	6.190E+0
-1.119E-1	6.241E+0
-1.151E-1	6.280E+0
-1.119E-1	6.310E+0
-1.119E-1	6.293E+0
-1.103E-1	6.261E+0
-1.135E-1	6.310E+0
-1.103E-1	6.277E+0
-1.119E-1	6.241E+0
-1.103E-1	6.245E+0
-1.119E-1	6.222E+0
-1.119E-1	6.264E+0
-1.119E-1	6.280E+0
-1.103E-1	6.284E+0
-1.119E-1	6.323E+0
-1.119E-1	6.274E+0
-1.119E-1	6.274E+0
-1.135E-1	6.303E+0
-1.119E-1	6.274E+0
-1.103E-1	6.271E+0
-1.086E-1	6.280E+0
-1.086E-1	6.267E+0
-1.135E-1	6.232E+0
-1.135E-1	6.228E+0
-1.135E-1	6.219E+0
-1.135E-1	6.238E+0
-1.103E-1	6.264E+0
-1.135E-1	6.300E+0
-1.151E-1	6.274E+0
-1.119E-1	6.212E+0
-1.135E-1	6.235E+0
-1.103E-1	6.261E+0
-1.070E-1	6.241E+0
-1.103E-1	6.293E+0
-1.103E-1	6.254E+0
-1.151E-1	6.254E+0
-1.119E-1	6.258E+0
-1.086E-1	6.258E+0
-1.135E-1	6.228E+0
-1.200E-1	6.212E+0
-1.135E-1	6.228E+0
-1.119E-1	6.290E+0
-1.103E-1	6.258E+0
-1.086E-1	6.196E+0
-1.119E-1	6.193E+0
-1.119E-1	6.196E+0
-1.103E-1	6.258E+0
-1.135E-1	6.319E+0
-1.135E-1	6.335E+0
-1.086E-1	6.303E+0
-1.103E-1	6.274E+0
-1.103E-1	6.251E+0
-1.119E-1	6.310E+0
-1.135E-1	6.358E+0
-1.086E-1	6.326E+0
-1.135E-1	6.280E+0
-1.119E-1	6.245E+0
-1.070E-1	6.212E+0
-1.119E-1	6.193E+0
-1.103E-1	6.238E+0
-1.086E-1	6.277E+0
-1.167E-1	6.284E+0
-1.151E-1	6.235E+0
-1.151E-1	6.215E+0
-1.103E-1	6.222E+0
-1.135E-1	6.212E+0
-1.119E-1	6.209E+0
-1.135E-1	6.258E+0
-1.103E-1	6.297E+0
-1.151E-1	6.251E+0
-1.103E-1	6.248E+0
-1.119E-1	6.274E+0
-1.086E-1	6.264E+0
-1.151E-1	6.277E+0
-1.151E-1	6.306E+0
-1.054E-1	6.274E+0
-1.119E-1	6.245E+0
-1.119E-1	6.248E+0
-1.103E-1	6.222E+0
-1.119E-1	6.235E+0
-1.103E-1	6.251E+0
-1.119E-1	6.261E+0
-1.070E-1	6.287E+0
-1.135E-1	6.310E+0
-1.086E-1	6.280E+0
-1.119E-1	6.277E+0
-1.103E-1	6.297E+0
-1.135E-1	6.329E+0
-1.070E-1	6.306E+0
-1.119E-1	6.264E+0
-1.151E-1	6.267E+0
-1.103E-1	6.245E+0
-1.103E-1	6.245E+0
-1.135E-1	6.251E+0
-1.103E-1	6.280E+0
-1.119E-1	6.313E+0
-1.135E-1	6.297E+0
-1.119E-1	6.238E+0
-1.103E-1	6.261E+0
-1.070E-1	6.261E+0
-1.119E-1	6.261E+0
-1.135E-1	6.228E+0
-1.135E-1	6.245E+0
-1.070E-1	6.258E+0
-1.119E-1	6.228E+0
-1.103E-1	6.232E+0
-1.119E-1	6.235E+0
-1.119E-1	6.180E+0
-1.103E-1	6.206E+0
-1.119E-1	6.264E+0
-1.119E-1	6.241E+0
-1.103E-1	6.235E+0
-1.119E-1	6.277E+0
-1.103E-1	6.274E+0
-1.086E-1	6.316E+0
-1.086E-1	6.316E+0
-1.086E-1	6.261E+0
-1.151E-1	6.241E+0
-1.103E-1	6.228E+0
-1.103E-1	6.238E+0
-1.135E-1	6.248E+0
-1.103E-1	6.274E+0
-1.103E-1	6.254E+0
-1.103E-1	6.199E+0
-1.119E-1	6.219E+0
-1.119E-1	6.271E+0
-1.119E-1	6.313E+0
-1.103E-1	6.290E+0
-1.135E-1	6.271E+0
-1.119E-1	6.264E+0
-1.086E-1	6.212E+0
-1.119E-1	6.232E+0
-1.135E-1	6.258E+0
-1.119E-1	6.251E+0
-1.135E-1	6.202E+0
-1.135E-1	6.186E+0
-1.103E-1	6.196E+0
-1.086E-1	6.202E+0
-1.135E-1	6.219E+0
-1.086E-1	6.219E+0
-1.119E-1	6.251E+0
-1.086E-1	6.293E+0
-1.135E-1	6.222E+0
-1.086E-1	6.222E+0
-1.119E-1	6.222E+0
-1.086E-1	6.190E+0
-1.103E-1	6.241E+0
-1.119E-1	6.280E+0
-1.135E-1	6.293E+0
-1.119E-1	6.241E+0
-1.135E-1	6.209E+0
-1.135E-1	6.215E+0
-1.054E-1	6.254E+0
-1.103E-1	6.241E+0
-1.119E-1	6.245E+0
-1.103E-1	6.206E+0
-1.167E-1	6.209E+0
-1.103E-1	6.238E+0
-1.135E-1	6.170E+0
-1.086E-1	6.212E+0
-1.070E-1	6.251E+0
-1.086E-1	6.267E+0
-1.103E-1	6.261E+0
-1.119E-1	6.254E+0
-1.103E-1	6.215E+0
-1.070E-1	6.222E+0
-1.119E-1	6.232E+0
-1.151E-1	6.274E+0
-1.119E-1	6.280E+0
-1.135E-1	6.313E+0
-1.119E-1	6.284E+0
-1.103E-1	6.202E+0
-1.054E-1	6.167E+0
-1.119E-1	6.232E+0
-1.119E-1	6.238E+0
-1.086E-1	6.267E+0
-1.086E-1	6.241E+0
-1.135E-1	6.225E+0
-1.135E-1	6.215E+0
-1.086E-1	6.241E+0
-1.119E-1	6.274E+0
-1.167E-1	6.228E+0
-1.086E-1	6.186E+0
-1.103E-1	6.235E+0
-1.119E-1	6.235E+0
-1.135E-1	6.248E+0
-1.119E-1	6.235E+0
-1.119E-1	6.209E+0
-1.086E-1	6.225E+0
-1.103E-1	6.238E+0
-1.070E-1	6.264E+0
-1.103E-1	6.277E+0
-1.135E-1	6.293E+0
-1.119E-1	6.313E+0
-1.135E-1	6.361E+0
-1.135E-1	6.329E+0
-1.119E-1	6.215E+0
-1.135E-1	6.170E+0
-1.135E-1	6.245E+0
-1.054E-1	6.235E+0
-1.070E-1	6.245E+0
-1.086E-1	6.293E+0
-1.086E-1	6.271E+0
-1.103E-1	6.258E+0
-1.086E-1	6.264E+0
-1.119E-1	6.284E+0
-1.070E-1	6.219E+0
-1.103E-1	6.251E+0
-1.086E-1	6.274E+0
-1.119E-1	6.235E+0
-1.103E-1	6.219E+0
-1.086E-1	6.300E+0
-1.119E-1	6.345E+0
-1.086E-1	6.323E+0
-1.070E-1	6.238E+0
-1.103E-1	6.245E+0
-1.103E-1	6.306E+0
-1.119E-1	6.326E+0
-1.119E-1	6.267E+0
-1.119E-1	6.209E+0
-1.103E-1	6.209E+0
-1.103E-1	6.215E+0
-1.103E-1	6.212E+0
-1.103E-1	6.228E+0
-1.103E-1	6.238E+0
-1.119E-1	6.248E+0
-1.103E-1	6.264E+0
-1.119E-1	6.228E+0
-1.135E-1	6.258E+0
-1.070E-1	6.271E+0
-1.119E-1	6.180E+0
-1.086E-1	6.202E+0
-1.103E-1	6.261E+0
-1.119E-1	6.267E+0
-1.103E-1	6.287E+0
-1.086E-1	6.287E+0
-1.086E-1	6.228E+0
-1.103E-1	6.190E+0
-1.119E-1	6.254E+0
-1.086E-1	6.280E+0
-1.070E-1	6.326E+0
-1.151E-1	6.306E+0
-1.070E-1	6.293E+0
-1.086E-1	6.271E+0
-1.135E-1	6.261E+0
-1.103E-1	6.284E+0
-1.086E-1	6.271E+0
-1.086E-1	6.258E+0
-1.119E-1	6.267E+0
-1.119E-1	6.225E+0
-1.119E-1	6.215E+0
-1.119E-1	6.245E+0
-1.119E-1	6.264E+0
-1.086E-1	6.264E+0
-1.119E-1	6.284E+0
-1.086E-1	6.310E+0
-1.103E-1	6.326E+0
-1.119E-1	6.342E+0
-1.103E-1	6.303E+0
-1.070E-1	6.267E+0
-1.103E-1	6.245E+0
-1.151E-1	6.219E+0
-1.119E-1	6.245E+0
-1.103E-1	6.271E+0
-1.086E-1	6.222E+0
-1.119E-1	6.238E+0
-1.119E-1	6.267E+0
-1.135E-1	6.254E+0
-1.103E-1	6.251E+0
-1.151E-1	6.251E+0
-1.070E-1	6.293E+0
-1.135E-1	6.274E+0
-1.086E-1	6.238E+0
-1.135E-1	6.300E+0
-1.086E-1	6.316E+0
-1.086E-1	6.306E+0
-1.086E-1	6.335E+0
-1.151E-1	6.290E+0
-1.119E-1	6.235E+0
-1.103E-1	6.222E+0
-1.086E-1	6.254E+0
-1.103E-1	6.215E+0
-1.135E-1	6.186E+0
-1.086E-1	6.215E+0
-1.135E-1	6.261E+0
-1.086E-1	6.271E+0
-1.135E-1	6.277E+0
-1.103E-1	6.264E+0
-1.103E-1	6.284E+0
-1.119E-1	6.303E+0
-1.103E-1	6.267E+0
-1.086E-1	6.280E+0
-1.119E-1	6.280E+0
-1.103E-1	6.209E+0
-1.151E-1	6.261E+0
-1.119E-1	6.310E+0
-1.103E-1	6.254E+0
-1.103E-1	6.215E+0
-1.086E-1	6.251E+0
-1.119E-1	6.319E+0
-1.135E-1	6.342E+0
-1.086E-1	6.277E+0
-1.119E-1	6.215E+0
-1.086E-1	6.138E+0
-1.103E-1	6.193E+0
-1.135E-1	6.287E+0
-1.119E-1	6.277E+0
-1.086E-1	6.274E+0
-1.086E-1	6.245E+0
-1.103E-1	6.241E+0
-1.103E-1	6.254E+0
-1.135E-1	6.222E+0
-1.103E-1	6.267E+0
-1.119E-1	6.316E+0
-1.086E-1	6.274E+0
-1.135E-1	6.280E+0
-1.103E-1	6.241E+0
-1.086E-1	6.212E+0
-1.119E-1	6.277E+0
-1.054E-1	6.329E+0
-1.119E-1	6.352E+0
-1.135E-1	6.280E+0
-1.119E-1	6.222E+0
-1.119E-1	6.254E+0
-1.086E-1	6.300E+0
-1.135E-1	6.271E+0
-1.135E-1	6.254E+0
-1.086E-1	6.267E+0
-1.119E-1	6.219E+0
-1.086E-1	6.193E+0
-1.086E-1	6.232E+0
-1.119E-1	6.264E+0
-1.119E-1	6.261E+0
-1.086E-1	6.267E+0
-1.086E-1	6.274E+0
-1.103E-1	6.274E+0
-1.119E-1	6.258E+0
-1.119E-1	6.225E+0
-1.151E-1	6.261E+0
-1.103E-1	6.303E+0
-1.119E-1	6.274E+0
-1.103E-1	6.280E+0
-1.054E-1	6.345E+0
-1.070E-1	6.326E+0
-1.119E-1	6.267E+0
-1.135E-1	6.241E+0
-1.070E-1	6.251E+0
-1.103E-1	6.274E+0
-1.119E-1	6.280E+0
-1.103E-1	6.258E+0
-1.151E-1	6.222E+0
-1.086E-1	6.241E+0
-1.119E-1	6.287E+0
-1.151E-1	6.297E+0
-1.086E-1	6.306E+0
-1.103E-1	6.290E+0
-1.119E-1	6.271E+0
-1.086E-1	6.251E+0
-1.135E-1	6.245E+0
-1.054E-1	6.215E+0
-1.119E-1	6.235E+0
-1.103E-1	6.228E+0
-1.167E-1	6.202E+0
-1.119E-1	6.228E+0
-1.135E-1	6.228E+0
-1.119E-1	6.209E+0
-1.086E-1	6.258E+0
-1.103E-1	6.277E+0
-1.135E-1	6.277E+0
-1.103E-1	6.310E+0
-1.135E-1	6.251E+0
-1.086E-1	6.202E+0
-1.135E-1	6.264E+0
-1.119E-1	6.228E+0
-1.086E-1	6.193E+0
-1.151E-1	6.228E+0
-1.135E-1	6.313E+0
-1.167E-1	6.332E+0
-1.119E-1	6.306E+0
-1.135E-1	6.310E+0
-1.103E-1	6.290E+0
-1.103E-1	6.225E+0
-1.103E-1	6.222E+0
-1.103E-1	6.228E+0
-1.135E-1	6.258E+0
-1.135E-1	6.215E+0
-1.135E-1	6.209E+0
-1.119E-1	6.212E+0
-1.135E-1	6.228E+0
-1.119E-1	6.264E+0
-1.135E-1	6.277E+0
-1.119E-1	6.228E+0
-1.103E-1	6.186E+0
-1.151E-1	6.190E+0
-1.151E-1	6.190E+0
-1.086E-1	6.235E+0
-1.151E-1	6.254E+0
-1.119E-1	6.228E+0
-1.135E-1	6.241E+0
-1.135E-1	6.251E+0
-1.119E-1	6.284E+0
-1.135E-1	6.306E+0
-1.103E-1	6.245E+0
-1.103E-1	6.183E+0
-1.151E-1	6.180E+0
-1.151E-1	6.222E+0
-1.135E-1	6.215E+0
-1.135E-1	6.199E+0
-1.119E-1	6.186E+0
-1.167E-1	6.193E+0
-1.119E-1	6.232E+0
-1.135E-1	6.219E+0
-1.119E-1	6.245E+0
-1.135E-1	6.303E+0
-1.119E-1	6.251E+0
-1.119E-1	6.238E+0
-1.103E-1	6.271E+0
-1.135E-1	6.287E+0
-1.119E-1	6.271E+0
-1.135E-1	6.254E+0
-1.119E-1	6.284E+0
-1.135E-1	6.290E+0
-1.135E-1	6.241E+0
-1.151E-1	6.215E+0
-1.135E-1	6.222E+0
-1.184E-1	6.241E+0
-1.167E-1	6.251E+0
-1.119E-1	6.284E+0
-1.167E-1	6.319E+0
-1.103E-1	6.297E+0
-1.167E-1	6.209E+0
-1.103E-1	6.248E+0
-1.119E-1	6.287E+0
-1.151E-1	6.248E+0
-1.151E-1	6.258E+0
-1.135E-1	6.280E+0
-1.119E-1	6.254E+0
-1.135E-1	6.251E+0
-1.151E-1	6.264E+0
-1.151E-1	6.264E+0
-1.086E-1	6.225E+0
-1.151E-1	6.186E+0
-1.119E-1	6.212E+0
-1.119E-1	6.245E+0
-1.151E-1	6.264E+0
-1.167E-1	6.261E+0
-1.103E-1	6.267E+0
-1.135E-1	6.261E+0
-1.119E-1	6.284E+0
-1.184E-1	6.271E+0
-1.135E-1	6.193E+0
-1.135E-1	6.228E+0
-1.119E-1	6.284E+0
-1.135E-1	6.267E+0
-1.103E-1	6.300E+0
-1.151E-1	6.290E+0
-1.151E-1	6.254E+0
-1.119E-1	6.274E+0
-1.151E-1	6.300E+0
-1.135E-1	6.326E+0
-1.151E-1	6.284E+0
-1.151E-1	6.264E+0
-1.135E-1	6.313E+0
-1.135E-1	6.248E+0
-1.119E-1	6.222E+0
-1.151E-1	6.248E+0
-1.135E-1	6.251E+0
-1.103E-1	6.261E+0
-1.086E-1	6.254E+0
-1.119E-1	6.261E+0
-1.103E-1	6.264E+0
-1.151E-1	6.290E+0
-1.103E-1	6.280E+0
-1.135E-1	6.258E+0
-1.135E-1	6.245E+0
-1.135E-1	6.225E+0
-1.135E-1	6.251E+0
-1.151E-1	6.280E+0
-1.103E-1	6.300E+0
-1.135E-1	6.319E+0
-1.151E-1	6.258E+0
-1.167E-1	6.235E+0
-1.151E-1	6.241E+0
-1.135E-1	6.293E+0
-1.135E-1	6.303E+0
-1.119E-1	6.261E+0
-1.135E-1	6.235E+0
-1.119E-1	6.271E+0
-1.151E-1	6.232E+0
-1.151E-1	6.215E+0
-1.135E-1	6.245E+0
-1.135E-1	6.303E+0
-1.135E-1	6.297E+0
-1.167E-1	6.248E+0
-1.119E-1	6.193E+0
-1.086E-1	6.177E+0
-1.151E-1	6.232E+0
-1.135E-1	6.271E+0
-1.135E-1	6.316E+0
-1.135E-1	6.297E+0
-1.151E-1	6.290E+0
-1.167E-1	6.271E+0
-1.151E-1	6.245E+0
-1.103E-1	6.277E+0
-1.103E-1	6.280E+0
-1.119E-1	6.225E+0
-1.151E-1	6.190E+0
-1.086E-1	6.235E+0
-1.151E-1	6.238E+0
-1.135E-1	6.248E+0
-1.135E-1	6.319E+0
-1.135E-1	6.329E+0
-1.135E-1	6.277E+0
-1.135E-1	6.248E+0
-1.135E-1	6.264E+0
-1.119E-1	6.277E+0
-1.119E-1	6.280E+0
-1.103E-1	6.245E+0
-1.135E-1	6.248E+0
-1.151E-1	6.306E+0
-1.119E-1	6.326E+0
-1.135E-1	6.316E+0
-1.167E-1	6.287E+0
-1.119E-1	6.235E+0
-1.151E-1	6.222E+0
-1.119E-1	6.297E+0
-1.103E-1	6.290E+0
-1.135E-1	6.271E+0
-1.135E-1	6.293E+0
-1.119E-1	6.329E+0
-1.167E-1	6.293E+0
-1.103E-1	6.274E+0
-1.135E-1	6.254E+0
-1.151E-1	6.202E+0
-1.119E-1	6.222E+0
-1.103E-1	6.164E+0
-1.151E-1	6.147E+0
-1.151E-1	6.199E+0
-1.119E-1	6.235E+0
-1.135E-1	6.271E+0
-1.135E-1	6.251E+0
-1.135E-1	6.225E+0
-1.119E-1	6.245E+0
-1.119E-1	6.241E+0
-1.135E-1	6.202E+0
-1.119E-1	6.228E+0
-1.119E-1	6.274E+0
-1.119E-1	6.310E+0
-1.135E-1	6.261E+0
-1.151E-1	6.219E+0
-1.086E-1	6.219E+0
-1.103E-1	6.235E+0
-1.151E-1	6.277E+0
-1.135E-1	6.284E+0
-1.119E-1	6.290E+0
-1.135E-1	6.326E+0
-1.103E-1	6.280E+0
-1.135E-1	6.186E+0
-1.119E-1	6.238E+0
-1.119E-1	6.284E+0
-1.151E-1	6.277E+0
-1.103E-1	6.271E+0
-1.151E-1	6.290E+0
-1.135E-1	6.306E+0
-1.119E-1	6.274E+0
-1.135E-1	6.235E+0
-1.086E-1	6.248E+0
-1.135E-1	6.261E+0
-1.151E-1	6.303E+0
-1.135E-1	6.280E+0
-1.103E-1	6.284E+0
-1.119E-1	6.274E+0
-1.103E-1	6.215E+0
-1.151E-1	6.222E+0
-1.119E-1	6.222E+0
-1.167E-1	6.232E+0
-1.135E-1	6.215E+0
-1.119E-1	6.228E+0
-1.151E-1	6.267E+0
-1.135E-1	6.284E+0
-1.135E-1	6.264E+0
-1.135E-1	6.225E+0
-1.119E-1	6.238E+0
-1.119E-1	6.284E+0
-1.135E-1	6.310E+0
-1.119E-1	6.303E+0
-1.135E-1	6.326E+0
-1.135E-1	6.300E+0
-1.135E-1	6.290E+0
-1.151E-1	6.267E+0
-1.103E-1	6.254E+0
-1.135E-1	6.222E+0
-1.119E-1	6.154E+0
-1.167E-1	6.173E+0
-1.135E-1	6.215E+0
-1.135E-1	6.209E+0
-1.103E-1	6.202E+0
-1.135E-1	6.193E+0
-1.167E-1	6.193E+0
-1.119E-1	6.206E+0
-1.135E-1	6.196E+0
-1.135E-1	6.209E+0
-1.167E-1	6.241E+0
-1.103E-1	6.245E+0
-1.151E-1	6.245E+0
-1.151E-1	6.248E+0
-1.119E-1	6.235E+0
-1.119E-1	6.245E+0
-1.151E-1	6.248E+0
-1.119E-1	6.245E+0
-1.151E-1	6.241E+0
-1.086E-1	6.238E+0
-1.167E-1	6.300E+0
-1.151E-1	6.297E+0
-1.119E-1	6.274E+0
-1.135E-1	6.238E+0
-1.184E-1	6.196E+0
-1.135E-1	6.219E+0
-1.151E-1	6.238E+0
-1.119E-1	6.258E+0
-1.103E-1	6.303E+0
-1.103E-1	6.284E+0
-1.151E-1	6.284E+0
-1.119E-1	6.287E+0
-1.167E-1	6.290E+0
-1.167E-1	6.274E+0
-1.119E-1	6.297E+0
-1.135E-1	6.258E+0
-1.135E-1	6.232E+0
-1.119E-1	6.251E+0
-1.151E-1	6.267E+0
-1.103E-1	6.232E+0
-1.151E-1	6.254E+0
-1.135E-1	6.303E+0
-1.119E-1	6.284E+0
-1.119E-1	6.228E+0
-1.119E-1	6.245E+0
-1.135E-1	6.280E+0
-1.086E-1	6.287E+0
-1.135E-1	6.316E+0
-1.135E-1	6.290E+0
-1.151E-1	6.199E+0
-1.119E-1	6.173E+0
-1.103E-1	6.202E+0
-1.135E-1	6.196E+0
-1.119E-1	6.196E+0
-1.119E-1	6.290E+0
-1.135E-1	6.329E+0
-1.151E-1	6.277E+0
-1.103E-1	6.245E+0
-1.119E-1	6.222E+0
-1.119E-1	6.254E+0
-1.119E-1	6.267E+0
-1.135E-1	6.310E+0
-1.086E-1	6.290E+0
-1.086E-1	6.297E+0
-1.167E-1	6.293E+0
-1.135E-1	6.248E+0
-1.135E-1	6.199E+0
-1.119E-1	6.241E+0
-1.151E-1	6.319E+0
-1.103E-1	6.319E+0
-1.151E-1	6.293E+0
-1.135E-1	6.228E+0
-1.167E-1	6.212E+0
-1.151E-1	6.199E+0
-1.135E-1	6.212E+0
-1.103E-1	6.235E+0
-1.086E-1	6.235E+0
-1.167E-1	6.222E+0
-1.119E-1	6.241E+0
-1.184E-1	6.232E+0
-1.119E-1	6.280E+0
-1.119E-1	6.293E+0
-1.103E-1	6.258E+0
-1.086E-1	6.251E+0
-1.167E-1	6.222E+0
-1.135E-1	6.186E+0
-1.119E-1	6.280E+0
-1.151E-1	6.374E+0
-1.119E-1	6.335E+0
-1.184E-1	6.284E+0
-1.103E-1	6.241E+0
-1.103E-1	6.154E+0
-1.086E-1	6.151E+0
-1.119E-1	6.254E+0
-1.119E-1	6.287E+0
-1.135E-1	6.254E+0
-1.119E-1	6.238E+0
-1.135E-1	6.271E+0
-1.086E-1	6.280E+0
-1.119E-1	6.254E+0
-1.135E-1	6.251E+0
-1.151E-1	6.235E+0
-1.135E-1	6.241E+0
-1.119E-1	6.326E+0
-1.119E-1	6.345E+0
-1.135E-1	6.319E+0
-1.135E-1	6.293E+0
-1.103E-1	6.254E+0
-1.135E-1	6.202E+0
-1.184E-1	6.219E+0
-1.151E-1	6.284E+0
-1.135E-1	6.254E+0
-1.086E-1	6.251E+0
-1.135E-1	6.261E+0
-1.103E-1	6.274E+0
-1.151E-1	6.238E+0
-1.151E-1	6.222E+0
-1.135E-1	6.225E+0
-1.086E-1	6.245E+0
-1.103E-1	6.293E+0
-1.184E-1	6.306E+0
-1.135E-1	6.258E+0
-1.135E-1	6.235E+0
-1.135E-1	6.202E+0
-1.119E-1	6.202E+0
-1.119E-1	6.222E+0
-1.151E-1	6.245E+0
-1.119E-1	6.235E+0
-1.151E-1	6.199E+0
-1.119E-1	6.215E+0
-1.119E-1	6.261E+0
-1.135E-1	6.271E+0
-1.167E-1	6.290E+0
-1.151E-1	6.297E+0
-1.086E-1	6.277E+0
-1.167E-1	6.235E+0
-1.119E-1	6.251E+0
-1.119E-1	6.274E+0
-1.119E-1	6.241E+0
-1.086E-1	6.209E+0
-1.119E-1	6.180E+0
-1.119E-1	6.170E+0
-1.119E-1	6.264E+0
-1.151E-1	6.323E+0
-1.151E-1	6.293E+0
-1.103E-1	6.329E+0
-1.119E-1	6.342E+0
-1.135E-1	6.306E+0
-1.167E-1	6.284E+0
-1.119E-1	6.284E+0
-1.151E-1	6.303E+0
-1.135E-1	6.303E+0
-1.103E-1	6.300E+0
-1.135E-1	6.238E+0
-1.103E-1	6.193E+0
-1.103E-1	6.206E+0
-1.119E-1	6.251E+0
-1.184E-1	6.274E+0
-1.151E-1	6.251E+0
-1.119E-1	6.206E+0
-1.151E-1	6.215E+0
-1.167E-1	6.293E+0
-1.135E-1	6.264E+0
-1.086E-1	6.271E+0
-1.135E-1	6.290E+0
-1.119E-1	6.241E+0
-1.184E-1	6.264E+0
-1.151E-1	6.271E+0
-1.135E-1	6.277E+0
-1.119E-1	6.303E+0
-1.167E-1	6.277E+0
-1.135E-1	6.251E+0
-1.151E-1	6.258E+0
-1.151E-1	6.290E+0
-1.103E-1	6.261E+0
-1.119E-1	6.284E+0
-1.151E-1	6.274E+0
-1.103E-1	6.264E+0
-1.119E-1	6.329E+0
-1.135E-1	6.326E+0
-1.135E-1	6.235E+0
-1.119E-1	6.202E+0
-1.167E-1	6.199E+0
-1.135E-1	6.209E+0
-1.151E-1	6.199E+0
-1.151E-1	6.225E+0
-1.151E-1	6.264E+0
-1.135E-1	6.264E+0
-1.119E-1	6.251E+0
-1.135E-1	6.206E+0
-1.103E-1	6.232E+0
-1.167E-1	6.274E+0
-1.119E-1	6.258E+0
-1.135E-1	6.222E+0
-1.119E-1	6.254E+0
-1.103E-1	6.284E+0
-1.119E-1	6.277E+0
-1.167E-1	6.271E+0
-1.135E-1	6.284E+0
-1.135E-1	6.290E+0
-1.135E-1	6.258E+0
-1.103E-1	6.297E+0
-1.135E-1	6.261E+0
-1.119E-1	6.232E+0
-1.103E-1	6.212E+0
-1.151E-1	6.228E+0
-1.167E-1	6.264E+0
-1.119E-1	6.274E+0
-1.119E-1	6.264E+0
-1.119E-1	6.235E+0
-1.151E-1	6.251E+0
-1.135E-1	6.267E+0
-1.135E-1	6.284E+0
-1.135E-1	6.297E+0
-1.135E-1	6.277E+0
-1.151E-1	6.235E+0
-1.103E-1	6.199E+0
-1.151E-1	6.186E+0
-1.086E-1	6.209E+0
-1.135E-1	6.238E+0
-1.086E-1	6.271E+0
-1.167E-1	6.280E+0
-1.119E-1	6.267E+0
-1.167E-1	6.180E+0
-1.103E-1	6.183E+0
-1.135E-1	6.245E+0
-1.135E-1	6.248E+0
-1.119E-1	6.248E+0
-1.135E-1	6.267E+0
-1.086E-1	6.248E+0
-1.119E-1	6.300E+0
-1.135E-1	6.319E+0
-1.135E-1	6.280E+0
-1.119E-1	6.280E+0
-1.119E-1	6.206E+0
-1.151E-1	6.190E+0
-1.135E-1	6.241E+0
-1.103E-1	6.254E+0
-1.151E-1	6.248E+0
-1.119E-1	6.339E+0
-1.151E-1	6.345E+0
-1.135E-1	6.241E+0
-1.135E-1	6.180E+0
-1.119E-1	6.212E+0
-1.119E-1	6.235E+0
-1.135E-1	6.228E+0
-1.151E-1	6.277E+0
-1.119E-1	6.274E+0
-1.119E-1	6.235E+0
-1.151E-1	6.196E+0
-1.167E-1	6.141E+0
-1.103E-1	6.147E+0
-1.151E-1	6.212E+0
-1.151E-1	6.290E+0
-1.103E-1	6.300E+0
-1.119E-1	6.258E+0
-1.119E-1	6.248E+0
-1.135E-1	6.267E+0
-1.135E-1	6.251E+0
-1.135E-1	6.258E+0
-1.119E-1	6.228E+0
-1.151E-1	6.202E+0
-1.167E-1	6.274E+0
-1.135E-1	6.251E+0
-1.135E-1	6.199E+0
-1.135E-1	6.206E+0
-1.119E-1	6.215E+0
-1.167E-1	6.251E+0
-1.151E-1	6.284E+0
-1.119E-1	6.251E+0
-1.119E-1	6.254E+0
-1.119E-1	6.284E+0
-1.119E-1	6.284E+0
-1.135E-1	6.300E+0
-1.135E-1	6.316E+0
-1.135E-1	6.316E+0
-1.135E-1	6.254E+0
-1.135E-1	6.193E+0
-1.119E-1	6.222E+0
-1.119E-1	6.209E+0
-1.119E-1	6.202E+0
-1.119E-1	6.232E+0
-1.119E-1	6.228E+0
-1.135E-1	6.232E+0
-1.135E-1	6.264E+0
-1.119E-1	6.264E+0
-1.167E-1	6.264E+0
-1.135E-1	6.248E+0
-1.103E-1	6.241E+0
-1.135E-1	6.277E+0
-1.119E-1	6.251E+0
-1.135E-1	6.199E+0
-1.103E-1	6.254E+0
-1.135E-1	6.287E+0
-1.135E-1	6.254E+0
-1.151E-1	6.219E+0
-1.135E-1	6.251E+0
-1.135E-1	6.319E+0
-1.070E-1	6.339E+0
-1.119E-1	6.267E+0
-1.151E-1	6.180E+0
-1.119E-1	6.177E+0
-1.119E-1	6.251E+0
-1.119E-1	6.254E+0
-1.135E-1	6.232E+0
-1.151E-1	6.219E+0
-1.135E-1	6.225E+0
-1.119E-1	6.219E+0
-1.151E-1	6.228E+0
-1.151E-1	6.215E+0
-1.135E-1	6.199E+0
-1.135E-1	6.183E+0
-1.151E-1	6.235E+0
-1.086E-1	6.228E+0
-1.135E-1	6.196E+0
-1.103E-1	6.228E+0
-1.119E-1	6.248E+0
-1.086E-1	6.199E+0
-1.103E-1	6.245E+0
-1.135E-1	6.277E+0
-1.167E-1	6.287E+0
-1.086E-1	6.342E+0
-1.135E-1	6.352E+0
-1.103E-1	6.329E+0
-1.119E-1	6.300E+0
-1.184E-1	6.293E+0
-1.119E-1	6.241E+0
-1.086E-1	6.193E+0
-1.135E-1	6.261E+0
-1.119E-1	6.297E+0
-1.151E-1	6.258E+0
-1.103E-1	6.258E+0
-1.103E-1	6.287E+0
-1.119E-1	6.323E+0
-1.119E-1	6.277E+0
-1.135E-1	6.245E+0
-1.167E-1	6.190E+0
-1.135E-1	6.183E+0
-1.103E-1	6.199E+0
-1.086E-1	6.219E+0
-1.135E-1	6.245E+0
-1.119E-1	6.271E+0
-1.135E-1	6.277E+0
-1.103E-1	6.316E+0
-1.135E-1	6.258E+0
-1.135E-1	6.190E+0
-1.135E-1	6.219E+0
-1.086E-1	6.248E+0
-1.135E-1	6.274E+0
-1.135E-1	6.297E+0
-1.103E-1	6.284E+0
-1.151E-1	6.290E+0
-1.103E-1	6.264E+0
-1.167E-1	6.248E+0
-1.135E-1	6.277E+0
-1.086E-1	6.274E+0
-1.103E-1	6.258E+0
-1.167E-1	6.264E+0
-1.151E-1	6.228E+0
-1.119E-1	6.287E+0
-1.135E-1	6.300E+0
-1.119E-1	6.251E+0
-1.135E-1	6.228E+0
-1.086E-1	6.222E+0
-1.151E-1	6.245E+0
-1.119E-1	6.245E+0
-1.135E-1	6.284E+0
-1.119E-1	6.319E+0
-1.151E-1	6.300E+0
-1.135E-1	6.319E+0
-1.135E-1	6.332E+0
-1.119E-1	6.297E+0
-1.119E-1	6.277E+0
-1.167E-1	6.287E+0
-1.119E-1	6.271E+0
-1.119E-1	6.293E+0
-1.119E-1	6.280E+0
-1.119E-1	6.258E+0
-1.119E-1	6.271E+0
-1.135E-1	6.284E+0
-1.119E-1	6.332E+0
-1.135E-1	6.297E+0
-1.119E-1	6.248E+0
-1.119E-1	6.228E+0
-1.119E-1	6.183E+0
-1.119E-1	6.164E+0
-1.135E-1	6.202E+0
-1.103E-1	6.277E+0
-1.119E-1	6.326E+0
-1.135E-1	6.319E+0
[truncated: 53,996 more rows]
