# Supplementary material for: Improved ANAP incorporation and VCF analysis reveal details of P2X7 current facilitation and a limited conformational interplay between ATP binding and the intracellular ballast domain
Source: eLife. 2023 Jan 4;12:e82479. doi: 10.7554/eLife.82479 (PMC9859053; doi:10.7554/eLife.82479)
Supplement: Figure 2—figure supplement 1—source data 3. [file elife-82479-fig2-figsupp1-data3.zip › Figure-2_figure-supplement-1_source-data-3/20g09/rec07.csv]

-1.703E-1	8.373E+0
-1.719E-1	8.360E+0
-1.686E-1	8.425E+0
-1.703E-1	8.438E+0
-1.719E-1	8.389E+0
-1.686E-1	8.395E+0
-1.670E-1	8.415E+0
-1.686E-1	8.415E+0
-1.670E-1	8.386E+0
-1.703E-1	8.386E+0
-1.735E-1	8.363E+0
-1.719E-1	8.408E+0
-1.670E-1	8.415E+0
-1.670E-1	8.395E+0
-1.654E-1	8.392E+0
-1.686E-1	8.356E+0
-1.686E-1	8.347E+0
-1.686E-1	8.386E+0
-1.719E-1	8.428E+0
-1.670E-1	8.473E+0
-1.703E-1	8.434E+0
-1.686E-1	8.415E+0
-1.735E-1	8.395E+0
-1.719E-1	8.340E+0
-1.703E-1	8.356E+0
-1.686E-1	8.408E+0
-1.703E-1	8.399E+0
-1.686E-1	8.340E+0
-1.686E-1	8.360E+0
-1.719E-1	8.360E+0
-1.703E-1	8.337E+0
-1.703E-1	8.311E+0
-1.719E-1	8.295E+0
-1.686E-1	8.331E+0
-1.703E-1	8.347E+0
-1.686E-1	8.386E+0
-1.719E-1	8.369E+0
-1.703E-1	8.327E+0
-1.686E-1	8.337E+0
-1.703E-1	8.347E+0
-1.703E-1	8.389E+0
-1.703E-1	8.373E+0
-1.703E-1	8.382E+0
-1.686E-1	8.337E+0
-1.686E-1	8.340E+0
-1.686E-1	8.379E+0
-1.686E-1	8.399E+0
-1.703E-1	8.376E+0
-1.670E-1	8.402E+0
-1.719E-1	8.447E+0
-1.703E-1	8.405E+0
-1.686E-1	8.376E+0
-1.670E-1	8.376E+0
-1.686E-1	8.399E+0
-1.686E-1	8.402E+0
-1.686E-1	8.415E+0
-1.654E-1	8.438E+0
-1.686E-1	8.389E+0
-1.670E-1	8.366E+0
-1.703E-1	8.412E+0
-1.703E-1	8.447E+0
-1.686E-1	8.434E+0
-1.719E-1	8.389E+0
-1.686E-1	8.369E+0
-1.703E-1	8.337E+0
-1.686E-1	8.288E+0
-1.703E-1	8.327E+0
-1.719E-1	8.379E+0
-1.686E-1	8.366E+0
-1.686E-1	8.376E+0
-1.719E-1	8.392E+0
-1.670E-1	8.356E+0
-1.686E-1	8.292E+0
-1.703E-1	8.360E+0
-1.686E-1	8.425E+0
-1.654E-1	8.360E+0
-1.703E-1	8.343E+0
-1.670E-1	8.356E+0
-1.670E-1	8.369E+0
-1.719E-1	8.318E+0
-1.670E-1	8.353E+0
-1.686E-1	8.347E+0
-1.703E-1	8.334E+0
-1.719E-1	8.386E+0
-1.670E-1	8.412E+0
-1.670E-1	8.382E+0
-1.686E-1	8.369E+0
-1.703E-1	8.376E+0
-1.686E-1	8.373E+0
-1.703E-1	8.402E+0
-1.686E-1	8.395E+0
-1.686E-1	8.389E+0
-1.703E-1	8.366E+0
-1.670E-1	8.298E+0
-1.686E-1	8.285E+0
-1.686E-1	8.327E+0
-1.686E-1	8.389E+0
-1.703E-1	8.376E+0
-1.686E-1	8.369E+0
-1.703E-1	8.434E+0
-1.703E-1	8.421E+0
-1.719E-1	8.392E+0
-1.735E-1	8.334E+0
-1.686E-1	8.324E+0
-1.686E-1	8.363E+0
-1.686E-1	8.340E+0
-1.719E-1	8.298E+0
-1.686E-1	8.318E+0
-1.670E-1	8.356E+0
-1.703E-1	8.415E+0
-1.703E-1	8.425E+0
-1.703E-1	8.399E+0
-1.686E-1	8.337E+0
-1.670E-1	8.331E+0
-1.703E-1	8.340E+0
-1.703E-1	8.386E+0
-1.703E-1	8.441E+0
-1.703E-1	8.412E+0
-1.703E-1	8.353E+0
-1.735E-1	8.353E+0
-1.686E-1	8.327E+0
-1.703E-1	8.295E+0
-1.703E-1	8.321E+0
-1.686E-1	8.386E+0
-1.686E-1	8.373E+0
-1.719E-1	8.343E+0
-1.703E-1	8.382E+0
-1.703E-1	8.382E+0
-1.703E-1	8.360E+0
-1.719E-1	8.327E+0
-1.703E-1	8.331E+0
-1.703E-1	8.350E+0
-1.686E-1	8.369E+0
-1.686E-1	8.376E+0
-1.735E-1	8.418E+0
-1.719E-1	8.408E+0
-1.735E-1	8.369E+0
-1.719E-1	8.337E+0
-1.686E-1	8.343E+0
-1.719E-1	8.360E+0
-1.686E-1	8.363E+0
-1.735E-1	8.373E+0
-1.703E-1	8.353E+0
-1.686E-1	8.350E+0
-1.686E-1	8.347E+0
-1.686E-1	8.376E+0
-1.719E-1	8.418E+0
-1.686E-1	8.389E+0
-1.719E-1	8.360E+0
-1.703E-1	8.369E+0
-1.703E-1	8.373E+0
-1.703E-1	8.340E+0
-1.686E-1	8.301E+0
-1.703E-1	8.311E+0
-1.703E-1	8.399E+0
-1.703E-1	8.389E+0
-1.703E-1	8.334E+0
-1.686E-1	8.327E+0
-1.703E-1	8.395E+0
-1.670E-1	8.395E+0
-1.703E-1	8.386E+0
-1.703E-1	8.373E+0
-1.703E-1	8.331E+0
-1.719E-1	8.379E+0
-1.686E-1	8.425E+0
-1.686E-1	8.415E+0
-1.703E-1	8.337E+0
-1.719E-1	8.311E+0
-1.719E-1	8.269E+0
-1.703E-1	8.311E+0
-1.703E-1	8.337E+0
-1.670E-1	8.331E+0
-1.719E-1	8.369E+0
-1.670E-1	8.334E+0
-1.703E-1	8.295E+0
-1.719E-1	8.337E+0
-1.703E-1	8.379E+0
-1.703E-1	8.373E+0
-1.703E-1	8.386E+0
-1.703E-1	8.425E+0
-1.735E-1	8.386E+0
-1.703E-1	8.314E+0
-1.703E-1	8.275E+0
-1.703E-1	8.295E+0
-1.719E-1	8.334E+0
-1.703E-1	8.418E+0
-1.703E-1	8.464E+0
-1.719E-1	8.392E+0
-1.735E-1	8.421E+0
-1.719E-1	8.438E+0
-1.686E-1	8.470E+0
-1.686E-1	8.502E+0
-1.703E-1	8.506E+0
-1.670E-1	8.431E+0
-1.686E-1	8.425E+0
-1.703E-1	8.399E+0
-1.686E-1	8.369E+0
-1.703E-1	8.337E+0
-1.719E-1	8.343E+0
-1.719E-1	8.347E+0
-1.703E-1	8.305E+0
-1.703E-1	8.340E+0
-1.703E-1	8.356E+0
-1.703E-1	8.356E+0
-1.703E-1	8.331E+0
-1.703E-1	8.337E+0
-1.719E-1	8.425E+0
-1.719E-1	8.441E+0
-1.703E-1	8.389E+0
-1.703E-1	8.353E+0
-1.686E-1	8.395E+0
-1.719E-1	8.421E+0
-1.719E-1	8.415E+0
-1.719E-1	8.438E+0
-1.735E-1	8.405E+0
-1.719E-1	8.399E+0
-1.686E-1	8.402E+0
-1.703E-1	8.408E+0
-1.719E-1	8.386E+0
-1.703E-1	8.405E+0
-1.670E-1	8.467E+0
-1.703E-1	8.464E+0
-1.703E-1	8.347E+0
-1.703E-1	8.327E+0
-1.703E-1	8.444E+0
-1.719E-1	8.525E+0
-1.670E-1	8.434E+0
-1.703E-1	8.386E+0
-1.703E-1	8.369E+0
-1.703E-1	8.353E+0
-1.703E-1	8.402E+0
-1.703E-1	8.379E+0
-1.686E-1	8.321E+0
-1.703E-1	8.327E+0
-1.686E-1	8.395E+0
-1.703E-1	8.418E+0
-1.703E-1	8.373E+0
-1.686E-1	8.331E+0
-1.686E-1	8.337E+0
-1.719E-1	8.382E+0
-1.686E-1	8.395E+0
-1.719E-1	8.389E+0
-1.703E-1	8.392E+0
-1.719E-1	8.457E+0
-1.703E-1	8.418E+0
-1.751E-1	8.369E+0
-1.686E-1	8.389E+0
-1.735E-1	8.389E+0
-1.703E-1	8.356E+0
-1.735E-1	8.363E+0
-1.703E-1	8.382E+0
-1.703E-1	8.386E+0
-1.719E-1	8.369E+0
-1.686E-1	8.347E+0
-1.703E-1	8.376E+0
-1.735E-1	8.402E+0
-1.703E-1	8.376E+0
-1.719E-1	8.373E+0
-1.719E-1	8.408E+0
-1.735E-1	8.421E+0
-1.703E-1	8.373E+0
-1.719E-1	8.279E+0
-1.719E-1	8.275E+0
-1.686E-1	8.350E+0
-1.719E-1	8.350E+0
-1.719E-1	8.334E+0
-1.670E-1	8.405E+0
-1.719E-1	8.386E+0
-1.686E-1	8.363E+0
-1.703E-1	8.425E+0
-1.735E-1	8.418E+0
-1.719E-1	8.386E+0
-1.719E-1	8.324E+0
-1.719E-1	8.324E+0
-1.735E-1	8.314E+0
-1.686E-1	8.331E+0
-1.719E-1	8.405E+0
-1.703E-1	8.425E+0
-1.719E-1	8.476E+0
-1.719E-1	8.473E+0
-1.719E-1	8.444E+0
-1.686E-1	8.425E+0
-1.735E-1	8.369E+0
-1.719E-1	8.353E+0
-1.686E-1	8.360E+0
-1.719E-1	8.369E+0
-1.686E-1	8.343E+0
-1.719E-1	8.356E+0
-1.686E-1	8.402E+0
-1.719E-1	8.421E+0
-1.703E-1	8.376E+0
-1.686E-1	8.369E+0
-1.735E-1	8.360E+0
-1.719E-1	8.327E+0
-1.703E-1	8.340E+0
-1.719E-1	8.399E+0
-1.703E-1	8.425E+0
-1.703E-1	8.379E+0
-1.719E-1	8.373E+0
-1.735E-1	8.386E+0
-1.719E-1	8.389E+0
-1.703E-1	8.363E+0
-1.719E-1	8.373E+0
-1.719E-1	8.418E+0
-1.703E-1	8.395E+0
-1.703E-1	8.356E+0
-1.735E-1	8.408E+0
-1.686E-1	8.421E+0
-1.703E-1	8.366E+0
-1.719E-1	8.331E+0
-1.751E-1	8.327E+0
-1.719E-1	8.340E+0
-1.686E-1	8.405E+0
-1.719E-1	8.418E+0
-1.719E-1	8.366E+0
-1.719E-1	8.369E+0
-1.703E-1	8.399E+0
-1.719E-1	8.366E+0
-1.735E-1	8.288E+0
-1.686E-1	8.308E+0
-1.686E-1	8.366E+0
-1.719E-1	8.350E+0
-1.719E-1	8.350E+0
-1.735E-1	8.324E+0
-1.686E-1	8.373E+0
-1.686E-1	8.425E+0
-1.735E-1	8.454E+0
-1.703E-1	8.444E+0
-1.703E-1	8.376E+0
-1.703E-1	8.347E+0
-1.719E-1	8.392E+0
-1.719E-1	8.415E+0
-1.686E-1	8.366E+0
-1.686E-1	8.350E+0
-1.703E-1	8.379E+0
-1.719E-1	8.366E+0
-1.719E-1	8.292E+0
-1.670E-1	8.311E+0
-1.719E-1	8.337E+0
-1.719E-1	8.347E+0
-1.735E-1	8.356E+0
-1.703E-1	8.337E+0
-1.735E-1	8.369E+0
-1.719E-1	8.324E+0
-1.703E-1	8.246E+0
-1.686E-1	8.314E+0
-1.703E-1	8.421E+0
-1.735E-1	8.438E+0
-1.686E-1	8.379E+0
-1.686E-1	8.360E+0
-1.719E-1	8.418E+0
-1.686E-1	8.434E+0
-1.735E-1	8.457E+0
-1.703E-1	8.476E+0
-1.703E-1	8.405E+0
-1.719E-1	8.360E+0
-1.719E-1	8.350E+0
-1.703E-1	8.340E+0
-1.735E-1	8.360E+0
-1.686E-1	8.399E+0
-1.719E-1	8.347E+0
-1.719E-1	8.343E+0
-1.703E-1	8.347E+0
-1.735E-1	8.343E+0
-1.703E-1	8.376E+0
-1.670E-1	8.451E+0
-1.719E-1	8.454E+0
-1.703E-1	8.389E+0
-1.735E-1	8.366E+0
-1.703E-1	8.402E+0
-1.735E-1	8.412E+0
-1.719E-1	8.379E+0
-1.686E-1	8.353E+0
-1.703E-1	8.376E+0
-1.735E-1	8.340E+0
-1.735E-1	8.340E+0
-1.703E-1	8.350E+0
-1.703E-1	8.392E+0
-1.719E-1	8.473E+0
-1.735E-1	8.489E+0
-1.703E-1	8.525E+0
-1.686E-1	8.493E+0
-1.703E-1	8.431E+0
-1.703E-1	8.395E+0
-1.735E-1	8.363E+0
-1.703E-1	8.418E+0
-1.751E-1	8.441E+0
-1.703E-1	8.379E+0
-1.719E-1	8.402E+0
-1.686E-1	8.441E+0
-1.719E-1	8.447E+0
-1.703E-1	8.431E+0
-1.735E-1	8.395E+0
-1.719E-1	8.353E+0
-1.686E-1	8.363E+0
-1.703E-1	8.399E+0
-1.670E-1	8.373E+0
-1.686E-1	8.327E+0
-1.686E-1	8.337E+0
-1.735E-1	8.389E+0
-1.686E-1	8.353E+0
-1.735E-1	8.331E+0
-1.735E-1	8.356E+0
-1.719E-1	8.314E+0
-1.719E-1	8.318E+0
-1.735E-1	8.356E+0
-1.751E-1	8.395E+0
-1.735E-1	8.389E+0
-1.719E-1	8.343E+0
-1.719E-1	8.408E+0
-1.686E-1	8.428E+0
-1.735E-1	8.386E+0
-1.719E-1	8.340E+0
-1.719E-1	8.353E+0
-1.719E-1	8.324E+0
-1.719E-1	8.334E+0
-1.686E-1	8.363E+0
-1.670E-1	8.389E+0
-1.703E-1	8.363E+0
-1.686E-1	8.382E+0
-1.703E-1	8.392E+0
-1.703E-1	8.405E+0
-1.703E-1	8.392E+0
-1.735E-1	8.327E+0
-1.703E-1	8.282E+0
-1.686E-1	8.350E+0
-1.719E-1	8.360E+0
-1.735E-1	8.318E+0
-1.703E-1	8.418E+0
-1.735E-1	8.418E+0
-1.719E-1	8.415E+0
-1.719E-1	8.428E+0
-1.719E-1	8.408E+0
-1.719E-1	8.402E+0
-1.719E-1	8.366E+0
-1.703E-1	8.340E+0
-1.735E-1	8.395E+0
-1.719E-1	8.395E+0
-1.703E-1	8.382E+0
-1.703E-1	8.392E+0
-1.703E-1	8.412E+0
-1.719E-1	8.392E+0
-1.719E-1	8.382E+0
-1.735E-1	8.366E+0
-1.703E-1	8.379E+0
-1.703E-1	8.389E+0
-1.703E-1	8.360E+0
-1.719E-1	8.376E+0
-1.686E-1	8.415E+0
-1.751E-1	8.373E+0
-1.735E-1	8.331E+0
-1.735E-1	8.314E+0
-1.719E-1	8.379E+0
-1.703E-1	8.376E+0
-1.719E-1	8.382E+0
-1.735E-1	8.366E+0
-1.719E-1	8.356E+0
-1.686E-1	8.373E+0
-1.703E-1	8.376E+0
-1.735E-1	8.376E+0
-1.703E-1	8.321E+0
-1.719E-1	8.318E+0
-1.719E-1	8.376E+0
-1.719E-1	8.382E+0
-1.686E-1	8.353E+0
-1.719E-1	8.321E+0
-1.719E-1	8.321E+0
-1.735E-1	8.369E+0
-1.703E-1	8.457E+0
-1.719E-1	8.470E+0
-1.703E-1	8.373E+0
-1.751E-1	8.327E+0
-1.703E-1	8.347E+0
-1.719E-1	8.331E+0
-1.703E-1	8.324E+0
-1.686E-1	8.340E+0
-1.719E-1	8.343E+0
-1.719E-1	8.347E+0
-1.703E-1	8.379E+0
-1.751E-1	8.363E+0
-1.719E-1	8.311E+0
-1.719E-1	8.311E+0
-1.703E-1	8.343E+0
-1.735E-1	8.412E+0
-1.670E-1	8.408E+0
-1.719E-1	8.350E+0
-1.719E-1	8.363E+0
-1.719E-1	8.379E+0
-1.719E-1	8.353E+0
-1.703E-1	8.340E+0
-1.719E-1	8.356E+0
-1.768E-1	8.369E+0
-1.703E-1	8.399E+0
-1.735E-1	8.395E+0
-1.735E-1	8.418E+0
-1.686E-1	8.415E+0
-1.703E-1	8.395E+0
-1.703E-1	8.366E+0
-1.735E-1	8.360E+0
-1.703E-1	8.392E+0
-1.703E-1	8.412E+0
-1.719E-1	8.408E+0
-1.719E-1	8.373E+0
-1.735E-1	8.441E+0
-1.686E-1	8.499E+0
-1.719E-1	8.412E+0
-1.703E-1	8.363E+0
-1.719E-1	8.389E+0
-1.751E-1	8.395E+0
-1.719E-1	8.408E+0
-1.735E-1	8.399E+0
-1.719E-1	8.369E+0
-1.751E-1	8.350E+0
-1.735E-1	8.347E+0
-1.719E-1	8.369E+0
-1.719E-1	8.382E+0
-1.719E-1	8.382E+0
-1.719E-1	8.389E+0
-1.751E-1	8.382E+0
-1.719E-1	8.334E+0
-1.703E-1	8.376E+0
-1.686E-1	8.421E+0
-1.719E-1	8.421E+0
-1.686E-1	8.431E+0
-1.703E-1	8.373E+0
-1.703E-1	8.369E+0
-1.735E-1	8.347E+0
-1.719E-1	8.379E+0
-1.719E-1	8.428E+0
-1.719E-1	8.392E+0
-1.735E-1	8.327E+0
-1.703E-1	8.353E+0
-1.703E-1	8.356E+0
-1.686E-1	8.402E+0
-1.735E-1	8.428E+0
-1.719E-1	8.415E+0
-1.719E-1	8.395E+0
-1.703E-1	8.337E+0
-1.703E-1	8.331E+0
-1.703E-1	8.379E+0
-1.735E-1	8.399E+0
-1.703E-1	8.389E+0
-1.735E-1	8.366E+0
-1.719E-1	8.356E+0
-1.703E-1	8.350E+0
-1.703E-1	8.402E+0
-1.719E-1	8.476E+0
-1.719E-1	8.438E+0
-1.735E-1	8.379E+0
-1.686E-1	8.405E+0
-1.751E-1	8.379E+0
-1.735E-1	8.343E+0
-1.686E-1	8.288E+0
-1.735E-1	8.230E+0
-1.735E-1	8.301E+0
-1.703E-1	8.389E+0
-1.703E-1	8.421E+0
-1.735E-1	8.376E+0
-1.719E-1	8.327E+0
-1.719E-1	8.331E+0
-1.735E-1	8.366E+0
-1.735E-1	8.412E+0
-1.735E-1	8.425E+0
-1.719E-1	8.366E+0
-1.686E-1	8.347E+0
-1.719E-1	8.308E+0
-1.751E-1	8.269E+0
-1.735E-1	8.298E+0
-1.719E-1	8.376E+0
-1.719E-1	8.373E+0
-1.751E-1	8.356E+0
-1.703E-1	8.327E+0
-1.719E-1	8.353E+0
-1.719E-1	8.324E+0
-1.703E-1	8.343E+0
-1.719E-1	8.454E+0
-1.735E-1	8.431E+0
-1.719E-1	8.412E+0
-1.719E-1	8.412E+0
-1.751E-1	8.350E+0
-1.719E-1	8.369E+0
-1.719E-1	8.353E+0
-1.719E-1	8.369E+0
-1.735E-1	8.408E+0
-1.719E-1	8.373E+0
-1.703E-1	8.363E+0
-1.719E-1	8.327E+0
-1.735E-1	8.301E+0
-1.751E-1	8.305E+0
-1.719E-1	8.340E+0
-1.735E-1	8.415E+0
-1.735E-1	8.425E+0
-1.719E-1	8.399E+0
-1.719E-1	8.363E+0
-1.735E-1	8.350E+0
-1.735E-1	8.399E+0
-1.703E-1	8.421E+0
-1.719E-1	8.360E+0
-1.735E-1	8.327E+0
-1.703E-1	8.311E+0
-1.719E-1	8.350E+0
-1.735E-1	8.382E+0
-1.719E-1	8.324E+0
-1.735E-1	8.321E+0
-1.735E-1	8.360E+0
-1.703E-1	8.360E+0
-1.719E-1	8.347E+0
-1.719E-1	8.347E+0
-1.719E-1	8.376E+0
-1.686E-1	8.389E+0
-1.719E-1	8.379E+0
-1.719E-1	8.379E+0
-1.735E-1	8.412E+0
-1.719E-1	8.399E+0
-1.735E-1	8.363E+0
-1.735E-1	8.360E+0
-1.735E-1	8.360E+0
-1.751E-1	8.415E+0
-1.751E-1	8.447E+0
-1.735E-1	8.457E+0
-1.719E-1	8.421E+0
-1.686E-1	8.405E+0
-1.735E-1	8.360E+0
-1.703E-1	8.311E+0
-1.719E-1	8.311E+0
-1.735E-1	8.356E+0
-1.703E-1	8.408E+0
-1.735E-1	8.434E+0
-1.703E-1	8.431E+0
-1.719E-1	8.408E+0
-1.719E-1	8.343E+0
-1.735E-1	8.275E+0
-1.735E-1	8.279E+0
-1.719E-1	8.347E+0
-1.703E-1	8.392E+0
-1.719E-1	8.415E+0
-1.703E-1	8.405E+0
-1.719E-1	8.337E+0
-1.703E-1	8.350E+0
-1.735E-1	8.395E+0
-1.719E-1	8.366E+0
-1.735E-1	8.311E+0
-1.719E-1	8.292E+0
-1.751E-1	8.311E+0
-1.735E-1	8.399E+0
-1.719E-1	8.444E+0
-1.768E-1	8.441E+0
-1.719E-1	8.376E+0
-1.703E-1	8.389E+0
-1.670E-1	8.431E+0
-1.703E-1	8.415E+0
-1.735E-1	8.363E+0
-1.719E-1	8.327E+0
-1.703E-1	8.311E+0
-1.735E-1	8.369E+0
-1.719E-1	8.408E+0
-1.719E-1	8.369E+0
-1.735E-1	8.295E+0
-1.751E-1	8.347E+0
-1.703E-1	8.447E+0
-1.719E-1	8.428E+0
-1.735E-1	8.366E+0
-1.784E-1	8.301E+0
-1.751E-1	8.318E+0
-1.703E-1	8.366E+0
-1.735E-1	8.402E+0
-1.751E-1	8.438E+0
-1.751E-1	8.415E+0
-1.735E-1	8.369E+0
-1.735E-1	8.392E+0
-1.703E-1	8.392E+0
-1.751E-1	8.379E+0
-1.719E-1	8.408E+0
-1.735E-1	8.412E+0
-1.703E-1	8.399E+0
-1.719E-1	8.376E+0
-1.751E-1	8.369E+0
-1.735E-1	8.373E+0
-1.719E-1	8.399E+0
-1.703E-1	8.382E+0
-1.735E-1	8.340E+0
-1.751E-1	8.363E+0
-1.719E-1	8.428E+0
-1.735E-1	8.425E+0
-1.735E-1	8.382E+0
-1.719E-1	8.421E+0
-1.751E-1	8.444E+0
-1.735E-1	8.386E+0
-1.735E-1	8.347E+0
-1.735E-1	8.318E+0
-1.751E-1	8.311E+0
-1.735E-1	8.311E+0
-1.735E-1	8.360E+0
-1.719E-1	8.412E+0
-1.735E-1	8.373E+0
-1.735E-1	8.376E+0
-1.751E-1	8.434E+0
-1.703E-1	8.421E+0
-1.735E-1	8.363E+0
-1.735E-1	8.379E+0
-1.703E-1	8.331E+0
-1.751E-1	8.295E+0
-1.751E-1	8.376E+0
-1.735E-1	8.412E+0
-1.751E-1	8.441E+0
-1.751E-1	8.489E+0
-1.751E-1	8.431E+0
-1.719E-1	8.369E+0
-1.719E-1	8.363E+0
-1.735E-1	8.360E+0
-1.735E-1	8.412E+0
-1.719E-1	8.392E+0
-1.735E-1	8.382E+0
-1.703E-1	8.402E+0
-1.735E-1	8.415E+0
-1.751E-1	8.441E+0
-1.735E-1	8.421E+0
-1.703E-1	8.376E+0
-1.735E-1	8.369E+0
-1.719E-1	8.399E+0
-1.751E-1	8.376E+0
-1.735E-1	8.356E+0
-1.735E-1	8.334E+0
-1.719E-1	8.305E+0
-1.735E-1	8.350E+0
-1.703E-1	8.318E+0
-1.735E-1	8.356E+0
-1.719E-1	8.415E+0
-1.735E-1	8.402E+0
-1.703E-1	8.382E+0
-1.686E-1	8.408E+0
-1.719E-1	8.405E+0
-1.735E-1	8.347E+0
-1.735E-1	8.353E+0
-1.735E-1	8.360E+0
-1.719E-1	8.343E+0
-1.703E-1	8.353E+0
-1.751E-1	8.366E+0
-1.703E-1	8.366E+0
-1.751E-1	8.376E+0
-1.686E-1	8.382E+0
-1.719E-1	8.343E+0
-1.703E-1	8.340E+0
-1.735E-1	8.360E+0
-1.735E-1	8.382E+0
-1.719E-1	8.421E+0
-1.735E-1	8.425E+0
-1.751E-1	8.434E+0
-1.735E-1	8.421E+0
-1.751E-1	8.425E+0
-1.735E-1	8.373E+0
-1.719E-1	8.379E+0
-1.751E-1	8.356E+0
-1.719E-1	8.318E+0
-1.751E-1	8.353E+0
-1.784E-1	8.376E+0
-1.719E-1	8.392E+0
-1.719E-1	8.360E+0
-1.768E-1	8.382E+0
-1.751E-1	8.340E+0
-1.735E-1	8.301E+0
-1.719E-1	8.363E+0
-1.686E-1	8.431E+0
-1.735E-1	8.379E+0
-1.719E-1	8.366E+0
-1.686E-1	8.389E+0
-1.768E-1	8.405E+0
-1.735E-1	8.402E+0
-1.735E-1	8.360E+0
-1.719E-1	8.327E+0
-1.735E-1	8.379E+0
-1.735E-1	8.421E+0
-1.768E-1	8.402E+0
-1.703E-1	8.373E+0
-1.735E-1	8.366E+0
-1.768E-1	8.386E+0
-1.768E-1	8.441E+0
-1.719E-1	8.444E+0
-1.703E-1	8.418E+0
-1.703E-1	8.363E+0
-1.719E-1	8.350E+0
-1.735E-1	8.373E+0
-1.751E-1	8.379E+0
-1.735E-1	8.337E+0
-1.735E-1	8.324E+0
-1.719E-1	8.360E+0
-1.703E-1	8.412E+0
-1.735E-1	8.408E+0
-1.751E-1	8.418E+0
-1.735E-1	8.421E+0
-1.719E-1	8.389E+0
-1.735E-1	8.399E+0
-1.735E-1	8.402E+0
-1.719E-1	8.343E+0
-1.719E-1	8.337E+0
-1.735E-1	8.331E+0
-1.719E-1	8.305E+0
-1.735E-1	8.382E+0
-1.735E-1	8.464E+0
-1.751E-1	8.470E+0
-1.719E-1	8.441E+0
-1.735E-1	8.373E+0
-1.719E-1	8.347E+0
-1.719E-1	8.318E+0
-1.735E-1	8.324E+0
-1.751E-1	8.350E+0
-1.719E-1	8.392E+0
-1.735E-1	8.408E+0
-1.719E-1	8.418E+0
-1.735E-1	8.428E+0
-1.719E-1	8.454E+0
-1.735E-1	8.428E+0
-1.735E-1	8.366E+0
-1.751E-1	8.360E+0
-1.735E-1	8.331E+0
-1.735E-1	8.386E+0
-1.735E-1	8.493E+0
-1.735E-1	8.473E+0
-1.735E-1	8.412E+0
-1.719E-1	8.376E+0
-1.735E-1	8.353E+0
-1.735E-1	8.318E+0
-1.735E-1	8.331E+0
-1.735E-1	8.288E+0
-1.703E-1	8.288E+0
-1.686E-1	8.350E+0
-1.751E-1	8.360E+0
-1.768E-1	8.343E+0
-1.719E-1	8.347E+0
-1.735E-1	8.334E+0
-1.719E-1	8.356E+0
-1.735E-1	8.379E+0
-1.719E-1	8.343E+0
-1.719E-1	8.301E+0
-1.751E-1	8.386E+0
-1.751E-1	8.434E+0
-1.703E-1	8.369E+0
-1.735E-1	8.275E+0
-1.751E-1	8.292E+0
-1.735E-1	8.331E+0
-1.719E-1	8.356E+0
-1.735E-1	8.428E+0
-1.751E-1	8.379E+0
-1.735E-1	8.321E+0
-1.735E-1	8.347E+0
-1.719E-1	8.382E+0
-1.735E-1	8.386E+0
-1.719E-1	8.360E+0
-1.735E-1	8.366E+0
-1.719E-1	8.366E+0
-1.719E-1	8.395E+0
-1.751E-1	8.399E+0
-1.751E-1	8.356E+0
-1.735E-1	8.343E+0
-1.751E-1	8.340E+0
-1.751E-1	8.337E+0
-1.686E-1	8.382E+0
-1.719E-1	8.373E+0
-1.735E-1	8.327E+0
-1.751E-1	8.318E+0
-1.751E-1	8.366E+0
-1.735E-1	8.373E+0
-1.735E-1	8.340E+0
-1.751E-1	8.395E+0
-1.735E-1	8.447E+0
-1.751E-1	8.415E+0
-1.735E-1	8.392E+0
-1.735E-1	8.392E+0
-1.768E-1	8.386E+0
-1.735E-1	8.373E+0
-1.768E-1	8.382E+0
-1.751E-1	8.412E+0
-1.735E-1	8.408E+0
-1.768E-1	8.373E+0
-1.751E-1	8.382E+0
-1.751E-1	8.353E+0
-1.719E-1	8.376E+0
-1.686E-1	8.379E+0
-1.751E-1	8.301E+0
-1.735E-1	8.308E+0
-1.719E-1	8.350E+0
-1.703E-1	8.343E+0
-1.735E-1	8.353E+0
-1.735E-1	8.343E+0
-1.768E-1	8.318E+0
-1.703E-1	8.395E+0
-1.751E-1	8.399E+0
-1.735E-1	8.376E+0
-1.735E-1	8.376E+0
-1.703E-1	8.405E+0
-1.719E-1	8.415E+0
-1.735E-1	8.389E+0
-1.735E-1	8.369E+0
-1.751E-1	8.360E+0
-1.768E-1	8.350E+0
-1.751E-1	8.331E+0
-1.768E-1	8.347E+0
-1.768E-1	8.386E+0
-1.751E-1	8.386E+0
-1.719E-1	8.379E+0
-1.719E-1	8.392E+0
-1.735E-1	8.418E+0
-1.768E-1	8.434E+0
-1.735E-1	8.366E+0
-1.719E-1	8.292E+0
-1.703E-1	8.314E+0
-1.735E-1	8.376E+0
-1.719E-1	8.405E+0
-1.735E-1	8.379E+0
-1.751E-1	8.360E+0
-1.703E-1	8.327E+0
-1.735E-1	8.360E+0
-1.735E-1	8.382E+0
-1.735E-1	8.321E+0
-1.768E-1	8.288E+0
-1.751E-1	8.334E+0
-1.784E-1	8.392E+0
-1.703E-1	8.434E+0
-1.751E-1	8.408E+0
-1.735E-1	8.353E+0
-1.735E-1	8.327E+0
-1.735E-1	8.314E+0
-1.751E-1	8.356E+0
-1.719E-1	8.369E+0
-1.735E-1	8.382E+0
-1.751E-1	8.382E+0
-1.719E-1	8.343E+0
-1.751E-1	8.369E+0
-1.719E-1	8.431E+0
-1.735E-1	8.421E+0
-1.751E-1	8.412E+0
-1.735E-1	8.402E+0
-1.719E-1	8.405E+0
-1.751E-1	8.379E+0
-1.735E-1	8.431E+0
-1.735E-1	8.434E+0
-1.719E-1	8.418E+0
-1.735E-1	8.441E+0
-1.751E-1	8.399E+0
-1.751E-1	8.402E+0
-1.751E-1	8.389E+0
-1.719E-1	8.366E+0
-1.719E-1	8.337E+0
-1.735E-1	8.327E+0
-1.768E-1	8.363E+0
-1.735E-1	8.353E+0
-1.735E-1	8.360E+0
-1.719E-1	8.379E+0
-1.703E-1	8.441E+0
-1.735E-1	8.464E+0
-1.735E-1	8.373E+0
-1.751E-1	8.379E+0
-1.735E-1	8.379E+0
-1.735E-1	8.363E+0
-1.751E-1	8.350E+0
-1.751E-1	8.253E+0
-1.719E-1	8.272E+0
-1.751E-1	8.347E+0
-1.719E-1	8.356E+0
-1.784E-1	8.343E+0
-1.751E-1	8.337E+0
-1.751E-1	8.334E+0
-1.735E-1	8.405E+0
-1.735E-1	8.405E+0
-1.735E-1	8.334E+0
-1.784E-1	8.314E+0
-1.735E-1	8.363E+0
-1.751E-1	8.366E+0
-1.735E-1	8.353E+0
-1.735E-1	8.415E+0
-1.768E-1	8.392E+0
-1.751E-1	8.311E+0
-1.735E-1	8.295E+0
-1.735E-1	8.347E+0
-1.751E-1	8.353E+0
-1.751E-1	8.343E+0
-1.735E-1	8.327E+0
-1.735E-1	8.318E+0
-1.751E-1	8.334E+0
-1.735E-1	8.376E+0
-1.719E-1	8.408E+0
-1.751E-1	8.386E+0
-1.735E-1	8.305E+0
-1.800E-1	8.295E+0
-1.719E-1	8.246E+0
-1.751E-1	8.324E+0
-1.735E-1	8.392E+0
-1.784E-1	8.347E+0
-1.735E-1	8.327E+0
-1.719E-1	8.314E+0
-1.751E-1	8.288E+0
-1.751E-1	8.331E+0
-1.719E-1	8.353E+0
-1.751E-1	8.363E+0
-1.751E-1	8.353E+0
-1.735E-1	8.327E+0
-1.768E-1	8.331E+0
-1.751E-1	8.301E+0
-1.768E-1	8.292E+0
-1.703E-1	8.376E+0
-1.719E-1	8.376E+0
-1.735E-1	8.301E+0
-1.735E-1	8.308E+0
-1.768E-1	8.324E+0
-1.735E-1	8.301E+0
-1.735E-1	8.318E+0
-1.751E-1	8.340E+0
-1.751E-1	8.376E+0
-1.751E-1	8.373E+0
-1.751E-1	8.337E+0
-1.719E-1	8.363E+0
-1.768E-1	8.415E+0
-1.768E-1	8.386E+0
-1.768E-1	8.360E+0
-1.751E-1	8.321E+0
-1.751E-1	8.337E+0
-1.719E-1	8.324E+0
-1.719E-1	8.360E+0
-1.735E-1	8.454E+0
-1.735E-1	8.428E+0
-1.751E-1	8.408E+0
-1.784E-1	8.441E+0
-1.719E-1	8.392E+0
-1.768E-1	8.402E+0
-1.751E-1	8.428E+0
-1.735E-1	8.402E+0
-1.735E-1	8.412E+0
-1.751E-1	8.386E+0
-1.735E-1	8.350E+0
-1.703E-1	8.350E+0
-1.735E-1	8.301E+0
-1.735E-1	8.259E+0
-1.735E-1	8.288E+0
-1.735E-1	8.314E+0
-1.751E-1	8.279E+0
-1.735E-1	8.262E+0
-1.719E-1	8.308E+0
-1.751E-1	8.356E+0
-1.735E-1	8.363E+0
-1.735E-1	8.318E+0
-1.719E-1	8.356E+0
-1.719E-1	8.408E+0
-1.751E-1	8.434E+0
-1.768E-1	8.444E+0
-1.800E-1	8.376E+0
-1.751E-1	8.308E+0
-1.751E-1	8.321E+0
-1.719E-1	8.438E+0
-1.751E-1	8.470E+0
-1.735E-1	8.402E+0
-1.735E-1	8.386E+0
-1.751E-1	8.379E+0
-1.768E-1	8.324E+0
-1.719E-1	8.305E+0
-1.751E-1	8.360E+0
-1.735E-1	8.405E+0
-1.735E-1	8.356E+0
-1.719E-1	8.305E+0
-1.735E-1	8.331E+0
-1.735E-1	8.301E+0
-1.751E-1	8.243E+0
-1.719E-1	8.279E+0
-1.735E-1	8.350E+0
-1.719E-1	8.395E+0
-1.751E-1	8.386E+0
-1.735E-1	8.340E+0
-1.735E-1	8.356E+0
-1.735E-1	8.395E+0
-1.735E-1	8.340E+0
-1.768E-1	8.356E+0
-1.703E-1	8.438E+0
-1.768E-1	8.363E+0
-1.751E-1	8.311E+0
-1.703E-1	8.301E+0
-1.768E-1	8.272E+0
-1.751E-1	8.272E+0
-1.703E-1	8.347E+0
-1.703E-1	8.369E+0
-1.735E-1	8.324E+0
-1.735E-1	8.360E+0
-1.719E-1	8.343E+0
-1.768E-1	8.295E+0
-1.751E-1	8.269E+0
-1.719E-1	8.298E+0
-1.719E-1	8.327E+0
-1.735E-1	8.327E+0
-1.751E-1	8.298E+0
-1.719E-1	8.285E+0
-1.768E-1	8.334E+0
-1.735E-1	8.379E+0
-1.719E-1	8.356E+0
-1.751E-1	8.376E+0
-1.768E-1	8.425E+0
-1.735E-1	8.399E+0
-1.735E-1	8.343E+0
-1.719E-1	8.373E+0
-1.768E-1	8.382E+0
-1.719E-1	8.402E+0
-1.768E-1	8.389E+0
-1.751E-1	8.321E+0
-1.800E-1	8.321E+0
-1.735E-1	8.356E+0
-1.768E-1	8.428E+0
-1.768E-1	8.454E+0
-1.751E-1	8.389E+0
-1.768E-1	8.386E+0
-1.768E-1	8.356E+0
-1.784E-1	8.402E+0
-1.735E-1	8.386E+0
-1.751E-1	8.324E+0
-1.735E-1	8.331E+0
-1.735E-1	8.305E+0
-1.735E-1	8.295E+0
-1.719E-1	8.295E+0
-1.784E-1	8.327E+0
-1.735E-1	8.421E+0
-1.751E-1	8.473E+0
-1.751E-1	8.379E+0
-1.751E-1	8.379E+0
-1.751E-1	8.395E+0
-1.751E-1	8.386E+0
-1.768E-1	8.415E+0
-1.735E-1	8.353E+0
-1.768E-1	8.305E+0
-1.784E-1	8.314E+0
-1.735E-1	8.360E+0
-1.719E-1	8.350E+0
-1.751E-1	8.343E+0
-1.719E-1	8.356E+0
-1.768E-1	8.363E+0
-1.735E-1	8.418E+0
-1.751E-1	8.438E+0
-1.719E-1	8.421E+0
-1.784E-1	8.366E+0
-1.735E-1	8.311E+0
-1.735E-1	8.318E+0
-1.719E-1	8.402E+0
-1.751E-1	8.451E+0
-1.784E-1	8.405E+0
-1.768E-1	8.350E+0
-1.768E-1	8.318E+0
-1.751E-1	8.311E+0
-1.735E-1	8.324E+0
-1.768E-1	8.340E+0
-1.735E-1	8.324E+0
-1.735E-1	8.327E+0
-1.735E-1	8.350E+0
-1.768E-1	8.418E+0
-1.719E-1	8.415E+0
-1.751E-1	8.379E+0
-1.719E-1	8.327E+0
-1.768E-1	8.259E+0
-1.751E-1	8.269E+0
-1.751E-1	8.343E+0
-1.751E-1	8.373E+0
-1.768E-1	8.395E+0
-1.768E-1	8.386E+0
-1.751E-1	8.395E+0
-1.735E-1	8.311E+0
-1.768E-1	8.331E+0
-1.751E-1	8.379E+0
-1.735E-1	8.363E+0
-1.751E-1	8.301E+0
-1.768E-1	8.272E+0
-1.735E-1	8.279E+0
-1.784E-1	8.295E+0
-1.768E-1	8.327E+0
-1.751E-1	8.363E+0
-1.768E-1	8.392E+0
-1.751E-1	8.425E+0
-1.751E-1	8.418E+0
-1.784E-1	8.347E+0
-1.768E-1	8.353E+0
-1.751E-1	8.350E+0
-1.784E-1	8.376E+0
-1.768E-1	8.421E+0
-1.703E-1	8.405E+0
-1.768E-1	8.399E+0
-1.768E-1	8.425E+0
-1.784E-1	8.382E+0
-1.800E-1	8.340E+0
-1.703E-1	8.285E+0
-1.751E-1	8.308E+0
-1.800E-1	8.356E+0
-1.751E-1	8.292E+0
-1.768E-1	8.305E+0
-1.768E-1	8.369E+0
-1.751E-1	8.412E+0
-1.735E-1	8.412E+0
-1.751E-1	8.421E+0
-1.735E-1	8.395E+0
-1.751E-1	8.382E+0
-1.735E-1	8.311E+0
-1.735E-1	8.347E+0
-1.768E-1	8.343E+0
-1.768E-1	8.314E+0
-1.751E-1	8.327E+0
-1.751E-1	8.356E+0
-1.735E-1	8.389E+0
-1.751E-1	8.464E+0
-1.768E-1	8.457E+0
-1.735E-1	8.493E+0
-1.751E-1	8.454E+0
-1.751E-1	8.382E+0
-1.751E-1	8.366E+0
-1.719E-1	8.379E+0
-1.768E-1	8.363E+0
-1.768E-1	8.382E+0
-1.768E-1	8.353E+0
-1.768E-1	8.386E+0
-1.768E-1	8.425E+0
-1.768E-1	8.418E+0
-1.735E-1	8.441E+0
-1.768E-1	8.438E+0
-1.784E-1	8.425E+0
-1.768E-1	8.389E+0
-1.784E-1	8.405E+0
-1.735E-1	8.460E+0
-1.768E-1	8.386E+0
-1.800E-1	8.285E+0
-1.768E-1	8.311E+0
-1.735E-1	8.334E+0
-1.768E-1	8.295E+0
-1.751E-1	8.275E+0
-1.751E-1	8.334E+0
-1.751E-1	8.366E+0
-1.768E-1	8.369E+0
-1.768E-1	8.350E+0
-1.768E-1	8.376E+0
-1.735E-1	8.379E+0
-1.751E-1	8.363E+0
-1.784E-1	8.337E+0
-1.751E-1	8.382E+0
-1.784E-1	8.389E+0
-1.751E-1	8.395E+0
-1.735E-1	8.386E+0
-1.735E-1	8.350E+0
-1.751E-1	8.360E+0
-1.768E-1	8.382E+0
-1.735E-1	8.389E+0
-1.784E-1	8.366E+0
-1.719E-1	8.366E+0
-1.784E-1	8.376E+0
-1.735E-1	8.418E+0
-1.784E-1	8.408E+0
-1.735E-1	8.343E+0
-1.800E-1	8.288E+0
-1.735E-1	8.314E+0
-1.784E-1	8.356E+0
-1.735E-1	8.350E+0
-1.751E-1	8.288E+0
-1.751E-1	8.272E+0
-1.751E-1	8.321E+0
-1.751E-1	8.402E+0
-1.751E-1	8.418E+0
-1.768E-1	8.350E+0
-1.751E-1	8.334E+0
-1.735E-1	8.386E+0
-1.751E-1	8.350E+0
-1.768E-1	8.340E+0
-1.735E-1	8.399E+0
-1.751E-1	8.412E+0
-1.800E-1	8.425E+0
-1.800E-1	8.382E+0
-1.768E-1	8.369E+0
-1.751E-1	8.418E+0
-1.751E-1	8.392E+0
-1.751E-1	8.363E+0
-1.735E-1	8.343E+0
-1.703E-1	8.285E+0
-1.768E-1	8.334E+0
-1.735E-1	8.340E+0
-1.751E-1	8.282E+0
-1.768E-1	8.275E+0
-1.768E-1	8.282E+0
-1.768E-1	8.295E+0
-1.751E-1	8.279E+0
-1.768E-1	8.292E+0
-1.800E-1	8.337E+0
-1.768E-1	8.327E+0
-1.784E-1	8.350E+0
-1.735E-1	8.360E+0
-1.784E-1	8.373E+0
-1.768E-1	8.395E+0
-1.784E-1	8.308E+0
-1.735E-1	8.350E+0
-1.735E-1	8.405E+0
-1.784E-1	8.356E+0
-1.800E-1	8.285E+0
-1.768E-1	8.253E+0
-1.751E-1	8.292E+0
-1.751E-1	8.343E+0
-1.800E-1	8.327E+0
-1.735E-1	8.301E+0
-1.751E-1	8.376E+0
-1.751E-1	8.418E+0
-1.735E-1	8.408E+0
-1.784E-1	8.382E+0
-1.751E-1	8.340E+0
-1.800E-1	8.331E+0
-1.751E-1	8.347E+0
-1.751E-1	8.399E+0
-1.784E-1	8.386E+0
-1.751E-1	8.314E+0
-1.768E-1	8.262E+0
-1.768E-1	8.288E+0
-1.768E-1	8.288E+0
-1.751E-1	8.366E+0
-1.735E-1	8.412E+0
-1.735E-1	8.457E+0
-1.768E-1	8.470E+0
-1.751E-1	8.441E+0
-1.800E-1	8.447E+0
-1.768E-1	8.412E+0
-1.751E-1	8.314E+0
-1.768E-1	8.347E+0
-1.768E-1	8.366E+0
-1.751E-1	8.353E+0
-1.768E-1	8.321E+0
-1.751E-1	8.259E+0
-1.784E-1	8.266E+0
-1.800E-1	8.301E+0
-1.768E-1	8.337E+0
-1.768E-1	8.356E+0
-1.735E-1	8.334E+0
-1.768E-1	8.279E+0
-1.768E-1	8.311E+0
-1.751E-1	8.360E+0
-1.751E-1	8.353E+0
-1.768E-1	8.334E+0
-1.751E-1	8.376E+0
-1.784E-1	8.386E+0
-1.735E-1	8.350E+0
-1.751E-1	8.343E+0
-1.751E-1	8.340E+0
-1.768E-1	8.376E+0
-1.751E-1	8.373E+0
-1.751E-1	8.318E+0
-1.768E-1	8.318E+0
-1.751E-1	8.356E+0
-1.735E-1	8.369E+0
-1.751E-1	8.399E+0
-1.735E-1	8.334E+0
-1.784E-1	8.373E+0
-1.735E-1	8.467E+0
-1.768E-1	8.431E+0
-1.768E-1	8.366E+0
-1.768E-1	8.321E+0
-1.751E-1	8.324E+0
-1.768E-1	8.382E+0
-1.719E-1	8.376E+0
-1.768E-1	8.350E+0
-1.768E-1	8.418E+0
-1.735E-1	8.421E+0
-1.768E-1	8.395E+0
-1.751E-1	8.373E+0
-1.735E-1	8.308E+0
-1.719E-1	8.275E+0
-1.751E-1	8.318E+0
-1.784E-1	8.366E+0
-1.751E-1	8.392E+0
-1.768E-1	8.379E+0
-1.735E-1	8.343E+0
-1.768E-1	8.360E+0
-1.735E-1	8.350E+0
-1.768E-1	8.363E+0
-1.800E-1	8.353E+0
-1.784E-1	8.366E+0
-1.751E-1	8.363E+0
-1.768E-1	8.340E+0
-1.784E-1	8.331E+0
-1.768E-1	8.275E+0
-1.784E-1	8.295E+0
-1.703E-1	8.373E+0
-1.751E-1	8.447E+0
-1.784E-1	8.386E+0
-1.800E-1	8.347E+0
-1.800E-1	8.356E+0
-1.751E-1	8.334E+0
-1.784E-1	8.311E+0
-1.768E-1	8.327E+0
-1.751E-1	8.340E+0
-1.784E-1	8.301E+0
-1.784E-1	8.298E+0
-1.768E-1	8.321E+0
-1.751E-1	8.305E+0
-1.800E-1	8.318E+0
-1.784E-1	8.373E+0
-1.784E-1	8.386E+0
-1.751E-1	8.340E+0
-1.768E-1	8.395E+0
-1.768E-1	8.412E+0
-1.784E-1	8.431E+0
-1.751E-1	8.515E+0
-1.751E-1	8.428E+0
-1.751E-1	8.389E+0
-1.768E-1	8.418E+0
-1.768E-1	8.379E+0
-1.784E-1	8.363E+0
-1.751E-1	8.343E+0
-1.784E-1	8.392E+0
-1.735E-1	8.418E+0
-1.768E-1	8.395E+0
-1.768E-1	8.428E+0
-1.768E-1	8.402E+0
-1.751E-1	8.311E+0
-1.768E-1	8.288E+0
-1.768E-1	8.337E+0
-1.784E-1	8.386E+0
-1.735E-1	8.418E+0
-1.751E-1	8.389E+0
-1.768E-1	8.340E+0
-1.768E-1	8.295E+0
-1.751E-1	8.347E+0
-1.784E-1	8.350E+0
-1.784E-1	8.343E+0
-1.784E-1	8.334E+0
-1.751E-1	8.337E+0
-1.800E-1	8.318E+0
-1.735E-1	8.331E+0
-1.768E-1	8.363E+0
-1.768E-1	8.337E+0
-1.768E-1	8.399E+0
-1.751E-1	8.421E+0
-1.768E-1	8.337E+0
-1.768E-1	8.334E+0
-1.751E-1	8.402E+0
-1.768E-1	8.389E+0
-1.768E-1	8.382E+0
-1.735E-1	8.402E+0
-1.800E-1	8.334E+0
-1.751E-1	8.253E+0
-1.768E-1	8.275E+0
-1.735E-1	8.360E+0
-1.768E-1	8.376E+0
-1.784E-1	8.327E+0
-1.751E-1	8.350E+0
-1.768E-1	8.438E+0
-1.768E-1	8.408E+0
-1.768E-1	8.399E+0
-1.768E-1	8.379E+0
-1.751E-1	8.337E+0
-1.735E-1	8.331E+0
-1.751E-1	8.337E+0
-1.768E-1	8.353E+0
-1.751E-1	8.363E+0
-1.735E-1	8.334E+0
-1.768E-1	8.272E+0
-1.768E-1	8.285E+0
-1.768E-1	8.334E+0
-1.751E-1	8.408E+0
-1.768E-1	8.408E+0
-1.800E-1	8.415E+0
-1.751E-1	8.431E+0
-1.784E-1	8.376E+0
-1.784E-1	8.311E+0
-1.768E-1	8.295E+0
-1.751E-1	8.350E+0
-1.768E-1	8.386E+0
-1.751E-1	8.353E+0
-1.751E-1	8.334E+0
-1.768E-1	8.379E+0
-1.751E-1	8.366E+0
-1.751E-1	8.331E+0
-1.768E-1	8.343E+0
-1.751E-1	8.350E+0
-1.768E-1	8.353E+0
-1.768E-1	8.363E+0
-1.751E-1	8.343E+0
-1.751E-1	8.373E+0
-1.751E-1	8.382E+0
-1.784E-1	8.343E+0
-1.784E-1	8.318E+0
-1.751E-1	8.347E+0
-1.768E-1	8.402E+0
-1.800E-1	8.418E+0
-1.751E-1	8.402E+0
-1.751E-1	8.337E+0
-1.768E-1	8.376E+0
-1.800E-1	8.386E+0
-1.784E-1	8.360E+0
-1.768E-1	8.395E+0
-1.751E-1	8.360E+0
-1.768E-1	8.321E+0
-1.751E-1	8.301E+0
-1.768E-1	8.282E+0
-1.800E-1	8.331E+0
-1.784E-1	8.331E+0
-1.768E-1	8.314E+0
-1.735E-1	8.350E+0
-1.816E-1	8.395E+0
-1.784E-1	8.386E+0
-1.735E-1	8.386E+0
-1.751E-1	8.412E+0
-1.784E-1	8.392E+0
-1.784E-1	8.353E+0
-1.784E-1	8.347E+0
-1.800E-1	8.386E+0
-1.784E-1	8.382E+0
-1.800E-1	8.415E+0
-1.784E-1	8.421E+0
-1.768E-1	8.382E+0
-1.768E-1	8.350E+0
-1.768E-1	8.334E+0
-1.751E-1	8.366E+0
-1.784E-1	8.418E+0
-1.751E-1	8.415E+0
-1.800E-1	8.447E+0
-1.751E-1	8.415E+0
-1.751E-1	8.366E+0
-1.751E-1	8.366E+0
-1.816E-1	8.402E+0
-1.784E-1	8.464E+0
-1.784E-1	8.476E+0
-1.784E-1	8.389E+0
-1.751E-1	8.334E+0
-1.768E-1	8.331E+0
-1.768E-1	8.350E+0
-1.784E-1	8.360E+0
-1.768E-1	8.386E+0
-1.768E-1	8.395E+0
-1.784E-1	8.340E+0
-1.784E-1	8.340E+0
-1.784E-1	8.421E+0
-1.768E-1	8.438E+0
-1.800E-1	8.350E+0
-1.768E-1	8.334E+0
-1.800E-1	8.451E+0
-1.800E-1	8.460E+0
-1.784E-1	8.389E+0
-1.768E-1	8.331E+0
-1.784E-1	8.301E+0
-1.751E-1	8.337E+0
-1.768E-1	8.324E+0
-1.784E-1	8.340E+0
-1.800E-1	8.376E+0
-1.735E-1	8.405E+0
-1.768E-1	8.343E+0
-1.768E-1	8.331E+0
-1.784E-1	8.395E+0
-1.800E-1	8.360E+0
-1.768E-1	8.314E+0
-1.735E-1	8.305E+0
-1.768E-1	8.279E+0
-1.751E-1	8.269E+0
-1.735E-1	8.305E+0
-1.768E-1	8.324E+0
-1.768E-1	8.279E+0
-1.751E-1	8.327E+0
-1.735E-1	8.343E+0
-1.784E-1	8.356E+0
-1.735E-1	8.301E+0
-1.768E-1	8.295E+0
-1.751E-1	8.360E+0
-1.768E-1	8.350E+0
-1.768E-1	8.308E+0
-1.800E-1	8.314E+0
-1.751E-1	8.318E+0
-1.768E-1	8.360E+0
-1.784E-1	8.405E+0
-1.768E-1	8.412E+0
-1.784E-1	8.379E+0
-1.751E-1	8.356E+0
-1.768E-1	8.373E+0
-1.800E-1	8.395E+0
-1.784E-1	8.460E+0
-1.800E-1	8.421E+0
-1.768E-1	8.337E+0
-1.768E-1	8.327E+0
-1.768E-1	8.305E+0
-1.800E-1	8.288E+0
-1.768E-1	8.269E+0
-1.751E-1	8.285E+0
-1.800E-1	8.285E+0
-1.800E-1	8.285E+0
-1.768E-1	8.340E+0
-1.784E-1	8.340E+0
-1.735E-1	8.327E+0
-1.800E-1	8.331E+0
-1.784E-1	8.360E+0
-1.768E-1	8.363E+0
-1.768E-1	8.360E+0
-1.784E-1	8.350E+0
-1.768E-1	8.356E+0
-1.768E-1	8.340E+0
-1.735E-1	8.321E+0
-1.800E-1	8.321E+0
-1.800E-1	8.301E+0
-1.768E-1	8.308E+0
-1.751E-1	8.334E+0
-1.784E-1	8.350E+0
-1.768E-1	8.288E+0
-1.751E-1	8.298E+0
-1.784E-1	8.363E+0
-1.768E-1	8.363E+0
-1.751E-1	8.334E+0
-1.816E-1	8.321E+0
-1.719E-1	8.347E+0
-1.800E-1	8.327E+0
-1.768E-1	8.340E+0
-1.784E-1	8.324E+0
-1.768E-1	8.331E+0
-1.784E-1	8.347E+0
-1.751E-1	8.343E+0
-1.768E-1	8.382E+0
-1.768E-1	8.331E+0
-1.768E-1	8.262E+0
-1.751E-1	8.314E+0
-1.800E-1	8.369E+0
-1.768E-1	8.369E+0
-1.800E-1	8.343E+0
-1.751E-1	8.353E+0
-1.784E-1	8.402E+0
-1.768E-1	8.415E+0
-1.768E-1	8.389E+0
-1.768E-1	8.408E+0
-1.768E-1	8.379E+0
-1.784E-1	8.412E+0
-1.784E-1	8.399E+0
-1.800E-1	8.360E+0
-1.784E-1	8.340E+0
-1.800E-1	8.298E+0
-1.800E-1	8.327E+0
-1.768E-1	8.363E+0
-1.800E-1	8.392E+0
-1.768E-1	8.395E+0
-1.768E-1	8.360E+0
-1.751E-1	8.353E+0
-1.816E-1	8.399E+0
-1.784E-1	8.366E+0
-1.768E-1	8.321E+0
-1.800E-1	8.324E+0
-1.784E-1	8.350E+0
-1.784E-1	8.363E+0
-1.784E-1	8.340E+0
-1.784E-1	8.298E+0
-1.751E-1	8.314E+0
-1.719E-1	8.334E+0
-1.800E-1	8.331E+0
-1.800E-1	8.311E+0
-1.768E-1	8.331E+0
-1.784E-1	8.415E+0
-1.768E-1	8.418E+0
-1.784E-1	8.356E+0
-1.816E-1	8.356E+0
-1.768E-1	8.405E+0
-1.768E-1	8.408E+0
-1.784E-1	8.363E+0
-1.800E-1	8.301E+0
-1.768E-1	8.275E+0
-1.735E-1	8.327E+0
-1.768E-1	8.356E+0
-1.751E-1	8.376E+0
-1.784E-1	8.405E+0
-1.784E-1	8.428E+0
-1.784E-1	8.441E+0
-1.784E-1	8.363E+0
-1.784E-1	8.288E+0
-1.800E-1	8.311E+0
-1.784E-1	8.295E+0
-1.751E-1	8.240E+0
-1.784E-1	8.298E+0
-1.768E-1	8.347E+0
-1.784E-1	8.334E+0
-1.784E-1	8.347E+0
-1.784E-1	8.321E+0
-1.784E-1	8.373E+0
-1.784E-1	8.418E+0
-1.768E-1	8.360E+0
-1.800E-1	8.292E+0
-1.719E-1	8.314E+0
-1.800E-1	8.350E+0
-1.768E-1	8.324E+0
-1.768E-1	8.347E+0
-1.784E-1	8.347E+0
-1.800E-1	8.392E+0
-1.784E-1	8.441E+0
-1.784E-1	8.405E+0
-1.751E-1	8.399E+0
-1.816E-1	8.366E+0
-1.784E-1	8.343E+0
-1.816E-1	8.392E+0
-1.751E-1	8.379E+0
-1.768E-1	8.353E+0
-1.768E-1	8.392E+0
-1.784E-1	8.425E+0
-1.768E-1	8.379E+0
-1.816E-1	8.428E+0
-1.768E-1	8.373E+0
-1.768E-1	8.292E+0
-1.768E-1	8.324E+0
-1.768E-1	8.389E+0
-1.800E-1	8.441E+0
-1.800E-1	8.480E+0
-1.784E-1	8.415E+0
-1.768E-1	8.347E+0
-1.768E-1	8.343E+0
-1.800E-1	8.334E+0
-1.768E-1	8.324E+0
-1.784E-1	8.314E+0
-1.768E-1	8.305E+0
-1.784E-1	8.311E+0
-1.784E-1	8.379E+0
-1.800E-1	8.363E+0
-1.768E-1	8.366E+0
-1.751E-1	8.382E+0
-1.768E-1	8.311E+0
-1.784E-1	8.301E+0
-1.784E-1	8.412E+0
-1.800E-1	8.402E+0
-1.768E-1	8.343E+0
-1.800E-1	8.347E+0
-1.816E-1	8.405E+0
-1.800E-1	8.399E+0
-1.768E-1	8.360E+0
-1.784E-1	8.327E+0
-1.768E-1	8.301E+0
-1.784E-1	8.331E+0
-1.751E-1	8.340E+0
-1.784E-1	8.321E+0
-1.800E-1	8.305E+0
-1.768E-1	8.318E+0
-1.800E-1	8.373E+0
-1.784E-1	8.418E+0
-1.784E-1	8.331E+0
-1.768E-1	8.298E+0
-1.768E-1	8.353E+0
-1.784E-1	8.321E+0
-1.784E-1	8.353E+0
-1.800E-1	8.331E+0
-1.784E-1	8.314E+0
-1.719E-1	8.382E+0
-1.768E-1	8.350E+0
-1.768E-1	8.334E+0
-1.800E-1	8.347E+0
-1.816E-1	8.399E+0
-1.784E-1	8.356E+0
-1.768E-1	8.275E+0
-1.784E-1	8.324E+0
-1.784E-1	8.366E+0
-1.800E-1	8.373E+0
-1.800E-1	8.363E+0
-1.768E-1	8.392E+0
-1.768E-1	8.428E+0
-1.768E-1	8.460E+0
-1.768E-1	8.425E+0
-1.768E-1	8.321E+0
-1.800E-1	8.318E+0
-1.751E-1	8.373E+0
-1.784E-1	8.386E+0
-1.768E-1	8.314E+0
-1.768E-1	8.282E+0
-1.784E-1	8.379E+0
-1.784E-1	8.438E+0
-1.784E-1	8.444E+0
-1.768E-1	8.399E+0
-1.768E-1	8.347E+0
-1.784E-1	8.343E+0
-1.768E-1	8.340E+0
-1.784E-1	8.350E+0
-1.800E-1	8.350E+0
-1.768E-1	8.324E+0
-1.768E-1	8.369E+0
-1.784E-1	8.343E+0
-1.784E-1	8.350E+0
-1.768E-1	8.366E+0
-1.751E-1	8.350E+0
-1.751E-1	8.369E+0
-1.800E-1	8.343E+0
-1.784E-1	8.331E+0
-1.768E-1	8.350E+0
-1.784E-1	8.347E+0
-1.800E-1	8.356E+0
-1.735E-1	8.343E+0
-1.768E-1	8.389E+0
-1.784E-1	8.457E+0
-1.800E-1	8.480E+0
-1.784E-1	8.460E+0
-1.784E-1	8.470E+0
-1.800E-1	8.441E+0
-1.784E-1	8.386E+0
-1.751E-1	8.327E+0
-1.784E-1	8.298E+0
-1.800E-1	8.353E+0
-1.784E-1	8.373E+0
-1.751E-1	8.327E+0
-1.768E-1	8.356E+0
-1.768E-1	8.431E+0
-1.784E-1	8.425E+0
-1.751E-1	8.298E+0
-1.768E-1	8.295E+0
-1.800E-1	8.295E+0
-1.784E-1	8.308E+0
-1.768E-1	8.324E+0
-1.784E-1	8.366E+0
-1.784E-1	8.376E+0
-1.784E-1	8.314E+0
-1.768E-1	8.269E+0
-1.784E-1	8.311E+0
-1.784E-1	8.386E+0
-1.800E-1	8.356E+0
-1.768E-1	8.386E+0
-1.784E-1	8.438E+0
-1.800E-1	8.373E+0
-1.768E-1	8.314E+0
-1.751E-1	8.356E+0
-1.768E-1	8.373E+0
-1.751E-1	8.373E+0
-1.768E-1	8.363E+0
-1.800E-1	8.331E+0
-1.784E-1	8.321E+0
-1.768E-1	8.308E+0
-1.768E-1	8.360E+0
-1.784E-1	8.356E+0
-1.784E-1	8.347E+0
-1.768E-1	8.353E+0
-1.784E-1	8.318E+0
-1.800E-1	8.262E+0
-1.768E-1	8.230E+0
-1.784E-1	8.298E+0
-1.768E-1	8.314E+0
-1.784E-1	8.311E+0
-1.816E-1	8.324E+0
-1.800E-1	8.327E+0
-1.784E-1	8.347E+0
-1.784E-1	8.369E+0
-1.768E-1	8.340E+0
-1.768E-1	8.324E+0
-1.816E-1	8.327E+0
-1.784E-1	8.353E+0
-1.800E-1	8.376E+0
-1.768E-1	8.337E+0
-1.768E-1	8.314E+0
-1.784E-1	8.314E+0
-1.784E-1	8.321E+0
-1.768E-1	8.395E+0
-1.768E-1	8.431E+0
-1.768E-1	8.363E+0
-1.768E-1	8.360E+0
-1.800E-1	8.373E+0
-1.784E-1	8.356E+0
-1.800E-1	8.301E+0
-1.768E-1	8.324E+0
-1.784E-1	8.343E+0
-1.768E-1	8.318E+0
-1.784E-1	8.301E+0
-1.768E-1	8.353E+0
-1.768E-1	8.395E+0
-1.768E-1	8.343E+0
-1.768E-1	8.311E+0
-1.784E-1	8.347E+0
-1.768E-1	8.366E+0
-1.768E-1	8.295E+0
-1.784E-1	8.334E+0
-1.784E-1	8.350E+0
-1.832E-1	8.331E+0
-1.800E-1	8.321E+0
-1.784E-1	8.288E+0
-1.768E-1	8.318E+0
-1.784E-1	8.389E+0
-1.768E-1	8.331E+0
-1.800E-1	8.292E+0
-1.768E-1	8.340E+0
-1.735E-1	8.369E+0
-1.784E-1	8.366E+0
-1.784E-1	8.353E+0
-1.751E-1	8.331E+0
-1.784E-1	8.321E+0
-1.751E-1	8.356E+0
-1.816E-1	8.425E+0
-1.784E-1	8.480E+0
-1.816E-1	8.405E+0
-1.784E-1	8.311E+0
-1.816E-1	8.350E+0
-1.768E-1	8.331E+0
-1.800E-1	8.343E+0
-1.800E-1	8.421E+0
-1.751E-1	8.392E+0
-1.768E-1	8.314E+0
-1.784E-1	8.295E+0
-1.800E-1	8.311E+0
-1.784E-1	8.272E+0
-1.735E-1	8.311E+0
-1.816E-1	8.340E+0
-1.800E-1	8.353E+0
-1.784E-1	8.395E+0
-1.768E-1	8.402E+0
-1.768E-1	8.376E+0
-1.784E-1	8.340E+0
-1.784E-1	8.292E+0
-1.800E-1	8.259E+0
-1.768E-1	8.266E+0
-1.800E-1	8.314E+0
-1.816E-1	8.279E+0
-1.768E-1	8.266E+0
-1.800E-1	8.301E+0
-1.784E-1	8.350E+0
-1.800E-1	8.421E+0
-1.784E-1	8.415E+0
-1.816E-1	8.343E+0
-1.784E-1	8.285E+0
-1.784E-1	8.275E+0
-1.784E-1	8.285E+0
-1.768E-1	8.324E+0
-1.784E-1	8.360E+0
-1.768E-1	8.386E+0
-1.800E-1	8.399E+0
-1.768E-1	8.386E+0
-1.784E-1	8.353E+0
-1.751E-1	8.314E+0
-1.784E-1	8.334E+0
-1.800E-1	8.373E+0
-1.784E-1	8.441E+0
-1.751E-1	8.379E+0
-1.768E-1	8.305E+0
-1.800E-1	8.353E+0
-1.751E-1	8.402E+0
-1.800E-1	8.376E+0
-1.768E-1	8.379E+0
-1.784E-1	8.347E+0
-1.768E-1	8.324E+0
-1.800E-1	8.331E+0
-1.800E-1	8.314E+0
-1.784E-1	8.373E+0
-1.768E-1	8.334E+0
-1.768E-1	8.324E+0
-1.784E-1	8.334E+0
-1.784E-1	8.350E+0
-1.784E-1	8.314E+0
-1.800E-1	8.347E+0
-1.784E-1	8.405E+0
-1.784E-1	8.408E+0
-1.768E-1	8.347E+0
-1.768E-1	8.298E+0
-1.784E-1	8.292E+0
-1.751E-1	8.343E+0
-1.768E-1	8.373E+0
-1.751E-1	8.321E+0
-1.784E-1	8.337E+0
-1.784E-1	8.376E+0
-1.800E-1	8.356E+0
-1.768E-1	8.298E+0
-1.816E-1	8.321E+0
-1.751E-1	8.353E+0
-1.816E-1	8.337E+0
-1.784E-1	8.340E+0
-1.816E-1	8.350E+0
-1.816E-1	8.340E+0
-1.784E-1	8.353E+0
-1.816E-1	8.347E+0
-1.768E-1	8.321E+0
-1.768E-1	8.369E+0
-1.800E-1	8.373E+0
-1.751E-1	8.288E+0
-1.784E-1	8.253E+0
-1.816E-1	8.321E+0
-1.784E-1	8.324E+0
-1.768E-1	8.318E+0
-1.800E-1	8.382E+0
-1.816E-1	8.389E+0
-1.800E-1	8.369E+0
-1.768E-1	8.343E+0
-1.800E-1	8.272E+0
-1.784E-1	8.311E+0
-1.800E-1	8.340E+0
-1.784E-1	8.334E+0
-1.784E-1	8.350E+0
-1.800E-1	8.331E+0
-1.800E-1	8.272E+0
-1.768E-1	8.331E+0
-1.800E-1	8.369E+0
-1.768E-1	8.373E+0
-1.784E-1	8.379E+0
-1.784E-1	8.389E+0
-1.751E-1	8.395E+0
-1.800E-1	8.434E+0
-1.832E-1	8.408E+0
-1.768E-1	8.321E+0
-1.784E-1	8.311E+0
-1.832E-1	8.343E+0
-1.784E-1	8.292E+0
-1.784E-1	8.236E+0
-1.816E-1	8.246E+0
-1.800E-1	8.295E+0
-1.784E-1	8.340E+0
-1.751E-1	8.292E+0
-1.784E-1	8.223E+0
-1.768E-1	8.266E+0
-1.800E-1	8.350E+0
-1.768E-1	8.298E+0
-1.768E-1	8.249E+0
-1.784E-1	8.301E+0
-1.800E-1	8.337E+0
-1.784E-1	8.334E+0
-1.784E-1	8.311E+0
-1.784E-1	8.331E+0
-1.751E-1	8.340E+0
-1.784E-1	8.331E+0
-1.816E-1	8.334E+0
-1.784E-1	8.337E+0
[truncated: 69,996 more rows]
