# Supplementary material for: Improved ANAP incorporation and VCF analysis reveal details of P2X7 current facilitation and a limited conformational interplay between ATP binding and the intracellular ballast domain
Source: eLife. 2023 Jan 4;12:e82479. doi: 10.7554/eLife.82479 (PMC9859053; doi:10.7554/eLife.82479)
Supplement: Figure 2—figure supplement 1—source data 3. [file elife-82479-fig2-figsupp1-data3.zip › Figure-2_figure-supplement-1_source-data-3/20g09/rec11.csv]

-9.890E-2	9.680E+0
-9.566E-2	9.628E+0
-9.728E-2	9.667E+0
-9.890E-2	9.661E+0
-9.728E-2	9.648E+0
-9.890E-2	9.631E+0
-9.890E-2	9.657E+0
-9.728E-2	9.674E+0
-9.890E-2	9.635E+0
-9.890E-2	9.625E+0
-9.728E-2	9.612E+0
-9.566E-2	9.625E+0
-9.728E-2	9.599E+0
-1.005E-1	9.605E+0
-9.566E-2	9.657E+0
-9.404E-2	9.664E+0
-9.728E-2	9.670E+0
-1.005E-1	9.735E+0
-9.566E-2	9.748E+0
-9.728E-2	9.696E+0
-9.728E-2	9.712E+0
-9.404E-2	9.693E+0
-9.728E-2	9.592E+0
-9.728E-2	9.605E+0
-9.728E-2	9.670E+0
-9.728E-2	9.618E+0
-9.890E-2	9.625E+0
-9.566E-2	9.680E+0
-9.566E-2	9.631E+0
-9.728E-2	9.596E+0
-9.566E-2	9.612E+0
-9.404E-2	9.638E+0
-1.005E-1	9.641E+0
-9.566E-2	9.599E+0
-9.728E-2	9.625E+0
-9.404E-2	9.599E+0
-9.728E-2	9.622E+0
-9.890E-2	9.706E+0
-9.566E-2	9.661E+0
-9.566E-2	9.635E+0
-9.728E-2	9.670E+0
-9.566E-2	9.664E+0
-9.890E-2	9.635E+0
-9.566E-2	9.628E+0
-9.890E-2	9.570E+0
-9.566E-2	9.599E+0
-9.566E-2	9.699E+0
-9.728E-2	9.651E+0
-1.005E-1	9.638E+0
-9.890E-2	9.693E+0
-9.728E-2	9.602E+0
-9.728E-2	9.570E+0
-1.005E-1	9.677E+0
-9.890E-2	9.722E+0
-9.890E-2	9.751E+0
-9.566E-2	9.735E+0
-1.005E-1	9.696E+0
-1.005E-1	9.686E+0
-9.728E-2	9.615E+0
-9.566E-2	9.622E+0
-9.728E-2	9.686E+0
-9.728E-2	9.615E+0
-9.890E-2	9.583E+0
-9.728E-2	9.609E+0
-9.890E-2	9.618E+0
-1.005E-1	9.592E+0
-9.566E-2	9.583E+0
-9.242E-2	9.602E+0
-9.890E-2	9.592E+0
-9.566E-2	9.609E+0
-9.728E-2	9.628E+0
-9.728E-2	9.677E+0
-9.728E-2	9.709E+0
-9.728E-2	9.657E+0
-9.566E-2	9.625E+0
-9.566E-2	9.664E+0
-9.404E-2	9.693E+0
-9.404E-2	9.686E+0
-9.890E-2	9.641E+0
-9.566E-2	9.661E+0
-9.728E-2	9.579E+0
-9.728E-2	9.566E+0
-9.404E-2	9.605E+0
-9.404E-2	9.602E+0
-9.890E-2	9.586E+0
-9.728E-2	9.602E+0
-9.728E-2	9.683E+0
-9.890E-2	9.677E+0
-1.021E-1	9.566E+0
-9.890E-2	9.589E+0
-1.005E-1	9.560E+0
-9.728E-2	9.550E+0
-9.566E-2	9.557E+0
-9.728E-2	9.586E+0
-9.728E-2	9.654E+0
-9.890E-2	9.677E+0
-9.566E-2	9.592E+0
-9.728E-2	9.602E+0
-9.890E-2	9.706E+0
-9.404E-2	9.758E+0
-9.728E-2	9.719E+0
-9.890E-2	9.635E+0
-9.242E-2	9.612E+0
-9.566E-2	9.602E+0
-9.728E-2	9.570E+0
-9.728E-2	9.599E+0
-9.728E-2	9.654E+0
-9.728E-2	9.693E+0
-9.404E-2	9.641E+0
-1.005E-1	9.631E+0
-9.566E-2	9.625E+0
-9.728E-2	9.602E+0
-9.404E-2	9.615E+0
-9.728E-2	9.615E+0
-9.404E-2	9.592E+0
-9.566E-2	9.638E+0
-9.890E-2	9.677E+0
-1.005E-1	9.719E+0
-9.242E-2	9.716E+0
-9.566E-2	9.774E+0
-9.728E-2	9.764E+0
-9.566E-2	9.605E+0
-9.566E-2	9.518E+0
-9.566E-2	9.644E+0
-9.728E-2	9.725E+0
-9.728E-2	9.706E+0
-9.242E-2	9.719E+0
-9.404E-2	9.693E+0
-9.890E-2	9.680E+0
-9.728E-2	9.622E+0
-9.404E-2	9.576E+0
-9.728E-2	9.599E+0
-9.404E-2	9.628E+0
-9.566E-2	9.674E+0
-9.890E-2	9.696E+0
-1.005E-1	9.661E+0
-9.728E-2	9.618E+0
-9.890E-2	9.599E+0
-1.005E-1	9.592E+0
-9.242E-2	9.573E+0
-9.566E-2	9.570E+0
-9.404E-2	9.674E+0
-9.404E-2	9.699E+0
-9.404E-2	9.618E+0
-9.404E-2	9.625E+0
-9.890E-2	9.683E+0
-9.728E-2	9.674E+0
-9.890E-2	9.657E+0
-9.728E-2	9.618E+0
-9.566E-2	9.651E+0
-9.566E-2	9.661E+0
-9.404E-2	9.677E+0
-9.566E-2	9.674E+0
-9.404E-2	9.612E+0
-9.566E-2	9.573E+0
-9.728E-2	9.596E+0
-9.566E-2	9.579E+0
-9.728E-2	9.609E+0
-9.566E-2	9.638E+0
-9.566E-2	9.686E+0
-9.890E-2	9.735E+0
-9.566E-2	9.693E+0
-9.728E-2	9.651E+0
-8.917E-2	9.635E+0
-9.404E-2	9.635E+0
-9.566E-2	9.674E+0
-9.728E-2	9.712E+0
-9.404E-2	9.703E+0
-9.404E-2	9.703E+0
-9.728E-2	9.628E+0
-9.404E-2	9.612E+0
-9.728E-2	9.664E+0
-9.890E-2	9.696E+0
-9.566E-2	9.683E+0
-9.566E-2	9.641E+0
-9.404E-2	9.599E+0
-9.566E-2	9.622E+0
-9.728E-2	9.628E+0
-9.566E-2	9.648E+0
-9.566E-2	9.670E+0
-9.728E-2	9.654E+0
-9.890E-2	9.670E+0
-9.404E-2	9.648E+0
-9.728E-2	9.609E+0
-9.728E-2	9.576E+0
-9.404E-2	9.596E+0
-9.242E-2	9.683E+0
-9.566E-2	9.751E+0
-9.890E-2	9.699E+0
-9.566E-2	9.670E+0
-9.728E-2	9.680E+0
-9.566E-2	9.677E+0
-9.728E-2	9.699E+0
-9.404E-2	9.625E+0
-9.566E-2	9.674E+0
-9.404E-2	9.670E+0
-9.566E-2	9.602E+0
-9.566E-2	9.615E+0
-9.890E-2	9.625E+0
-9.890E-2	9.670E+0
-9.728E-2	9.674E+0
-9.566E-2	9.638E+0
-9.566E-2	9.605E+0
-9.728E-2	9.635E+0
-9.728E-2	9.674E+0
-9.728E-2	9.683E+0
-9.728E-2	9.641E+0
-9.566E-2	9.657E+0
-9.890E-2	9.680E+0
-9.566E-2	9.690E+0
-9.079E-2	9.693E+0
-9.404E-2	9.690E+0
-9.728E-2	9.693E+0
-9.566E-2	9.674E+0
-9.728E-2	9.592E+0
-9.566E-2	9.576E+0
-9.728E-2	9.605E+0
-9.728E-2	9.615E+0
-9.728E-2	9.553E+0
-9.890E-2	9.612E+0
-9.566E-2	9.648E+0
-9.890E-2	9.648E+0
-9.566E-2	9.605E+0
-9.566E-2	9.618E+0
-9.728E-2	9.605E+0
-9.404E-2	9.612E+0
-9.728E-2	9.703E+0
-9.566E-2	9.745E+0
-9.728E-2	9.751E+0
-9.404E-2	9.696E+0
-9.566E-2	9.628E+0
-9.566E-2	9.622E+0
-9.566E-2	9.680E+0
-9.566E-2	9.667E+0
-9.566E-2	9.654E+0
-9.404E-2	9.657E+0
-9.890E-2	9.638E+0
-1.005E-1	9.638E+0
-9.404E-2	9.592E+0
-9.890E-2	9.560E+0
-9.728E-2	9.615E+0
-9.728E-2	9.670E+0
-9.728E-2	9.686E+0
-9.566E-2	9.641E+0
-9.404E-2	9.686E+0
-9.566E-2	9.696E+0
-9.728E-2	9.628E+0
-9.728E-2	9.644E+0
-9.728E-2	9.631E+0
-9.728E-2	9.635E+0
-9.566E-2	9.677E+0
-9.404E-2	9.664E+0
-9.566E-2	9.579E+0
-9.079E-2	9.605E+0
-9.728E-2	9.696E+0
-1.005E-1	9.693E+0
-9.728E-2	9.644E+0
-9.566E-2	9.576E+0
-9.566E-2	9.576E+0
-1.005E-1	9.609E+0
-9.728E-2	9.618E+0
-9.728E-2	9.570E+0
-9.566E-2	9.528E+0
-9.242E-2	9.553E+0
-9.566E-2	9.690E+0
-9.566E-2	9.729E+0
-9.890E-2	9.690E+0
-9.728E-2	9.583E+0
-9.404E-2	9.570E+0
-9.890E-2	9.625E+0
-9.404E-2	9.677E+0
-9.728E-2	9.677E+0
-9.890E-2	9.612E+0
-9.728E-2	9.635E+0
-9.566E-2	9.628E+0
-9.566E-2	9.618E+0
-9.728E-2	9.602E+0
-9.728E-2	9.641E+0
-9.728E-2	9.709E+0
-9.890E-2	9.677E+0
-9.728E-2	9.690E+0
-9.890E-2	9.690E+0
-9.566E-2	9.696E+0
-9.404E-2	9.664E+0
-9.404E-2	9.557E+0
-9.728E-2	9.547E+0
-9.079E-2	9.576E+0
-9.728E-2	9.628E+0
-9.566E-2	9.686E+0
-9.890E-2	9.661E+0
-9.728E-2	9.579E+0
-9.728E-2	9.560E+0
-9.404E-2	9.586E+0
-9.728E-2	9.566E+0
-9.404E-2	9.605E+0
-9.566E-2	9.703E+0
-9.728E-2	9.683E+0
-9.728E-2	9.622E+0
-9.404E-2	9.664E+0
-1.005E-1	9.674E+0
-9.404E-2	9.638E+0
-9.890E-2	9.631E+0
-9.566E-2	9.641E+0
-9.404E-2	9.651E+0
-9.728E-2	9.680E+0
-9.890E-2	9.677E+0
-9.566E-2	9.677E+0
-9.566E-2	9.592E+0
-9.566E-2	9.557E+0
-9.728E-2	9.674E+0
-9.566E-2	9.644E+0
-1.021E-1	9.586E+0
-9.566E-2	9.615E+0
-9.728E-2	9.631E+0
-9.728E-2	9.544E+0
-9.566E-2	9.547E+0
-9.566E-2	9.609E+0
-9.566E-2	9.680E+0
-9.890E-2	9.670E+0
-9.890E-2	9.602E+0
-9.728E-2	9.570E+0
-9.728E-2	9.605E+0
-9.566E-2	9.596E+0
-9.242E-2	9.596E+0
-9.728E-2	9.625E+0
-9.728E-2	9.612E+0
-9.404E-2	9.605E+0
-9.566E-2	9.602E+0
-9.728E-2	9.589E+0
-9.890E-2	9.618E+0
-9.728E-2	9.648E+0
-9.728E-2	9.609E+0
-9.566E-2	9.586E+0
-9.566E-2	9.625E+0
-9.566E-2	9.696E+0
-9.566E-2	9.680E+0
-9.404E-2	9.651E+0
-9.890E-2	9.612E+0
-9.890E-2	9.592E+0
-9.404E-2	9.638E+0
-9.728E-2	9.638E+0
-9.728E-2	9.677E+0
-9.404E-2	9.690E+0
-9.728E-2	9.622E+0
-9.566E-2	9.638E+0
-9.566E-2	9.599E+0
-9.728E-2	9.553E+0
-9.404E-2	9.599E+0
-9.728E-2	9.706E+0
-9.566E-2	9.703E+0
-9.566E-2	9.615E+0
-9.566E-2	9.651E+0
-9.728E-2	9.657E+0
-9.404E-2	9.661E+0
-9.566E-2	9.683E+0
-9.566E-2	9.609E+0
-9.728E-2	9.602E+0
-9.728E-2	9.618E+0
-9.566E-2	9.628E+0
-9.242E-2	9.635E+0
-9.566E-2	9.589E+0
-9.566E-2	9.618E+0
-9.404E-2	9.696E+0
-9.566E-2	9.709E+0
-9.890E-2	9.683E+0
-9.728E-2	9.677E+0
-9.890E-2	9.661E+0
-9.728E-2	9.654E+0
-9.728E-2	9.605E+0
-9.728E-2	9.586E+0
-9.566E-2	9.615E+0
-9.566E-2	9.680E+0
-9.566E-2	9.680E+0
-9.404E-2	9.586E+0
-9.566E-2	9.563E+0
-9.404E-2	9.596E+0
-9.728E-2	9.537E+0
-9.566E-2	9.560E+0
-9.728E-2	9.622E+0
-9.242E-2	9.631E+0
-9.890E-2	9.625E+0
-9.728E-2	9.592E+0
-9.566E-2	9.570E+0
-1.005E-1	9.612E+0
-9.728E-2	9.648E+0
-9.728E-2	9.618E+0
-9.566E-2	9.667E+0
-9.566E-2	9.677E+0
-9.404E-2	9.683E+0
-9.728E-2	9.735E+0
-9.566E-2	9.664E+0
-9.728E-2	9.605E+0
-9.728E-2	9.667E+0
-9.890E-2	9.654E+0
-9.728E-2	9.622E+0
-9.566E-2	9.686E+0
-9.890E-2	9.706E+0
-9.728E-2	9.631E+0
-9.566E-2	9.641E+0
-9.404E-2	9.677E+0
-9.566E-2	9.651E+0
-9.566E-2	9.657E+0
-9.728E-2	9.638E+0
-9.566E-2	9.641E+0
-9.890E-2	9.670E+0
-9.728E-2	9.625E+0
-9.728E-2	9.605E+0
-9.242E-2	9.654E+0
-9.566E-2	9.677E+0
-9.566E-2	9.664E+0
-9.728E-2	9.618E+0
-9.242E-2	9.631E+0
-9.890E-2	9.628E+0
-9.566E-2	9.641E+0
-9.404E-2	9.654E+0
-9.404E-2	9.648E+0
-9.728E-2	9.612E+0
-9.566E-2	9.615E+0
-9.728E-2	9.667E+0
-9.242E-2	9.683E+0
-9.566E-2	9.609E+0
-9.890E-2	9.583E+0
-9.566E-2	9.661E+0
-9.728E-2	9.664E+0
-1.005E-1	9.576E+0
-9.404E-2	9.622E+0
-9.404E-2	9.680E+0
-9.728E-2	9.696E+0
-9.890E-2	9.693E+0
-9.728E-2	9.661E+0
-9.079E-2	9.644E+0
-1.005E-1	9.602E+0
-9.728E-2	9.592E+0
-9.566E-2	9.635E+0
-9.566E-2	9.612E+0
-9.566E-2	9.566E+0
-9.728E-2	9.628E+0
-9.566E-2	9.628E+0
-9.242E-2	9.605E+0
-9.728E-2	9.670E+0
-9.566E-2	9.674E+0
-9.728E-2	9.703E+0
-9.566E-2	9.745E+0
-9.566E-2	9.722E+0
-9.566E-2	9.635E+0
-9.890E-2	9.579E+0
-9.242E-2	9.553E+0
-9.566E-2	9.576E+0
-9.566E-2	9.648E+0
-9.728E-2	9.699E+0
-9.728E-2	9.735E+0
-9.728E-2	9.768E+0
-9.728E-2	9.696E+0
-1.005E-1	9.661E+0
-9.242E-2	9.680E+0
-9.728E-2	9.605E+0
-9.404E-2	9.592E+0
-9.728E-2	9.596E+0
-9.566E-2	9.592E+0
-9.566E-2	9.605E+0
-9.728E-2	9.612E+0
-9.728E-2	9.586E+0
-9.566E-2	9.560E+0
-9.890E-2	9.599E+0
-9.566E-2	9.615E+0
-9.728E-2	9.686E+0
-9.728E-2	9.664E+0
-9.728E-2	9.618E+0
-9.404E-2	9.625E+0
-9.566E-2	9.625E+0
-9.566E-2	9.596E+0
-9.566E-2	9.570E+0
-9.566E-2	9.612E+0
-9.728E-2	9.657E+0
-9.728E-2	9.654E+0
-9.566E-2	9.622E+0
-9.728E-2	9.596E+0
-9.566E-2	9.563E+0
-9.404E-2	9.592E+0
-9.242E-2	9.641E+0
-9.566E-2	9.680E+0
-9.728E-2	9.703E+0
-9.566E-2	9.661E+0
-9.566E-2	9.583E+0
-9.890E-2	9.528E+0
-9.566E-2	9.537E+0
-9.404E-2	9.628E+0
-9.728E-2	9.680E+0
-9.728E-2	9.670E+0
-9.404E-2	9.683E+0
-9.566E-2	9.667E+0
-9.728E-2	9.674E+0
-9.728E-2	9.654E+0
-9.566E-2	9.648E+0
-9.404E-2	9.690E+0
-9.566E-2	9.716E+0
-9.728E-2	9.703E+0
-9.566E-2	9.686E+0
-9.566E-2	9.631E+0
-9.728E-2	9.579E+0
-9.728E-2	9.534E+0
-9.728E-2	9.547E+0
-9.566E-2	9.576E+0
-9.404E-2	9.589E+0
-9.890E-2	9.547E+0
-1.005E-1	9.566E+0
-9.566E-2	9.599E+0
-9.728E-2	9.609E+0
-9.890E-2	9.605E+0
-9.728E-2	9.602E+0
-9.890E-2	9.622E+0
-9.566E-2	9.596E+0
-9.566E-2	9.586E+0
-9.728E-2	9.661E+0
-9.404E-2	9.657E+0
-9.728E-2	9.592E+0
-1.021E-1	9.638E+0
-9.566E-2	9.686E+0
-9.566E-2	9.661E+0
-9.566E-2	9.615E+0
-9.890E-2	9.605E+0
-9.728E-2	9.644E+0
-9.566E-2	9.615E+0
-9.566E-2	9.566E+0
-9.728E-2	9.528E+0
-9.566E-2	9.537E+0
-9.890E-2	9.586E+0
-9.566E-2	9.625E+0
-9.404E-2	9.641E+0
-9.890E-2	9.625E+0
-9.566E-2	9.622E+0
-9.404E-2	9.657E+0
-9.728E-2	9.651E+0
-9.728E-2	9.602E+0
-9.566E-2	9.579E+0
-9.566E-2	9.641E+0
-9.728E-2	9.690E+0
-1.005E-1	9.699E+0
-1.005E-1	9.686E+0
-9.566E-2	9.625E+0
-9.566E-2	9.592E+0
-9.566E-2	9.570E+0
-9.890E-2	9.557E+0
-9.566E-2	9.534E+0
-9.890E-2	9.576E+0
-9.566E-2	9.579E+0
-9.728E-2	9.550E+0
-9.566E-2	9.560E+0
-1.005E-1	9.602E+0
-9.566E-2	9.654E+0
-9.890E-2	9.690E+0
-9.566E-2	9.615E+0
-9.566E-2	9.599E+0
-9.566E-2	9.667E+0
-9.566E-2	9.641E+0
-9.404E-2	9.583E+0
-9.566E-2	9.605E+0
-9.728E-2	9.618E+0
-9.728E-2	9.605E+0
-9.404E-2	9.605E+0
-1.005E-1	9.625E+0
-9.728E-2	9.690E+0
-9.728E-2	9.644E+0
-9.728E-2	9.602E+0
-9.728E-2	9.651E+0
-9.566E-2	9.609E+0
-9.890E-2	9.628E+0
-9.566E-2	9.651E+0
-9.566E-2	9.628E+0
-9.890E-2	9.592E+0
-9.728E-2	9.589E+0
-9.404E-2	9.560E+0
-9.890E-2	9.602E+0
-9.566E-2	9.667E+0
-9.566E-2	9.635E+0
-9.728E-2	9.618E+0
-9.566E-2	9.625E+0
-9.728E-2	9.596E+0
-9.728E-2	9.641E+0
-9.404E-2	9.648E+0
-9.566E-2	9.605E+0
-9.890E-2	9.602E+0
-9.728E-2	9.635E+0
-9.728E-2	9.661E+0
-9.890E-2	9.706E+0
-9.728E-2	9.712E+0
-9.566E-2	9.641E+0
-9.728E-2	9.635E+0
-9.404E-2	9.644E+0
-9.566E-2	9.628E+0
-9.728E-2	9.683E+0
-9.566E-2	9.706E+0
-9.566E-2	9.686E+0
-9.404E-2	9.729E+0
-9.566E-2	9.712E+0
-9.728E-2	9.644E+0
-9.404E-2	9.592E+0
-9.728E-2	9.573E+0
-9.728E-2	9.553E+0
-9.404E-2	9.573E+0
-9.890E-2	9.602E+0
-9.404E-2	9.622E+0
-9.566E-2	9.631E+0
-9.728E-2	9.635E+0
-9.890E-2	9.677E+0
-9.890E-2	9.657E+0
-9.566E-2	9.661E+0
-1.005E-1	9.680E+0
-9.566E-2	9.599E+0
-9.566E-2	9.596E+0
-9.404E-2	9.622E+0
-9.728E-2	9.622E+0
-9.242E-2	9.654E+0
-1.005E-1	9.638E+0
-9.404E-2	9.635E+0
-9.728E-2	9.719E+0
-9.728E-2	9.712E+0
-9.728E-2	9.657E+0
-9.890E-2	9.683E+0
-9.566E-2	9.719E+0
-9.404E-2	9.709E+0
-9.404E-2	9.677E+0
-9.728E-2	9.674E+0
-9.890E-2	9.615E+0
-9.890E-2	9.625E+0
-9.079E-2	9.644E+0
-9.728E-2	9.612E+0
-9.566E-2	9.592E+0
-9.566E-2	9.576E+0
-9.728E-2	9.563E+0
-9.404E-2	9.605E+0
-9.566E-2	9.625E+0
-9.728E-2	9.628E+0
-1.005E-1	9.661E+0
-9.566E-2	9.667E+0
-9.566E-2	9.670E+0
-9.728E-2	9.638E+0
-9.890E-2	9.644E+0
-9.404E-2	9.644E+0
-9.404E-2	9.618E+0
-9.566E-2	9.641E+0
-9.728E-2	9.664E+0
-9.566E-2	9.674E+0
-9.404E-2	9.683E+0
-1.005E-1	9.622E+0
-9.566E-2	9.579E+0
-9.404E-2	9.547E+0
-9.404E-2	9.521E+0
-9.890E-2	9.534E+0
-9.728E-2	9.635E+0
-9.728E-2	9.664E+0
-9.566E-2	9.641E+0
-9.728E-2	9.664E+0
-9.728E-2	9.661E+0
-9.242E-2	9.605E+0
-9.728E-2	9.573E+0
-9.566E-2	9.602E+0
-9.566E-2	9.638E+0
-9.566E-2	9.635E+0
-9.404E-2	9.693E+0
-9.566E-2	9.761E+0
-9.728E-2	9.703E+0
-9.404E-2	9.618E+0
-9.566E-2	9.609E+0
-9.728E-2	9.654E+0
-9.890E-2	9.667E+0
-9.242E-2	9.680E+0
-9.728E-2	9.738E+0
-9.566E-2	9.722E+0
-9.728E-2	9.622E+0
-9.566E-2	9.618E+0
-9.728E-2	9.592E+0
-9.728E-2	9.599E+0
-9.728E-2	9.602E+0
-9.890E-2	9.599E+0
-9.890E-2	9.589E+0
-9.566E-2	9.579E+0
-9.728E-2	9.615E+0
-9.079E-2	9.674E+0
-9.890E-2	9.648E+0
-9.890E-2	9.612E+0
-9.890E-2	9.596E+0
-9.566E-2	9.589E+0
-9.566E-2	9.615E+0
-9.566E-2	9.651E+0
-9.404E-2	9.699E+0
-9.566E-2	9.661E+0
-9.404E-2	9.576E+0
-9.566E-2	9.563E+0
-9.890E-2	9.612E+0
-9.728E-2	9.618E+0
-1.005E-1	9.628E+0
-9.890E-2	9.622E+0
-9.404E-2	9.651E+0
-9.728E-2	9.699E+0
-9.728E-2	9.709E+0
-9.728E-2	9.693E+0
-9.890E-2	9.644E+0
-9.566E-2	9.664E+0
-9.566E-2	9.670E+0
-9.566E-2	9.635E+0
-9.566E-2	9.651E+0
-9.242E-2	9.699E+0
-9.566E-2	9.651E+0
-9.728E-2	9.699E+0
-9.566E-2	9.774E+0
-9.566E-2	9.761E+0
-9.566E-2	9.732E+0
-1.005E-1	9.699E+0
-9.890E-2	9.625E+0
-9.404E-2	9.612E+0
-9.404E-2	9.618E+0
-9.890E-2	9.661E+0
-9.242E-2	9.680E+0
-9.728E-2	9.638E+0
-9.242E-2	9.654E+0
-9.566E-2	9.651E+0
-9.566E-2	9.566E+0
-9.404E-2	9.553E+0
-9.404E-2	9.589E+0
-9.566E-2	9.573E+0
-9.566E-2	9.576E+0
-9.728E-2	9.498E+0
-9.728E-2	9.427E+0
-9.728E-2	9.511E+0
-1.005E-1	9.654E+0
-9.728E-2	9.680E+0
-9.566E-2	9.648E+0
-9.728E-2	9.622E+0
-9.566E-2	9.631E+0
-9.404E-2	9.709E+0
-9.566E-2	9.732E+0
-9.404E-2	9.686E+0
-9.728E-2	9.638E+0
-9.728E-2	9.560E+0
-9.404E-2	9.563E+0
-9.404E-2	9.605E+0
-9.566E-2	9.583E+0
-9.566E-2	9.602E+0
-9.890E-2	9.654E+0
-9.728E-2	9.638E+0
-9.890E-2	9.618E+0
-9.404E-2	9.638E+0
-9.404E-2	9.651E+0
-9.728E-2	9.664E+0
-9.728E-2	9.618E+0
-9.890E-2	9.547E+0
-9.566E-2	9.570E+0
-9.728E-2	9.625E+0
-9.566E-2	9.661E+0
-9.566E-2	9.722E+0
-9.566E-2	9.706E+0
-9.404E-2	9.667E+0
-9.728E-2	9.654E+0
-9.728E-2	9.592E+0
-9.566E-2	9.596E+0
-9.728E-2	9.638E+0
-9.728E-2	9.628E+0
-9.404E-2	9.605E+0
-9.566E-2	9.615E+0
-9.404E-2	9.618E+0
-9.566E-2	9.625E+0
-9.566E-2	9.563E+0
-9.566E-2	9.541E+0
-9.890E-2	9.596E+0
-1.005E-1	9.631E+0
-9.566E-2	9.696E+0
-9.404E-2	9.706E+0
-9.728E-2	9.622E+0
-9.728E-2	9.557E+0
-9.242E-2	9.599E+0
-9.566E-2	9.670E+0
-9.890E-2	9.693E+0
-9.890E-2	9.589E+0
-9.728E-2	9.586E+0
-9.728E-2	9.670E+0
-9.566E-2	9.641E+0
-9.566E-2	9.625E+0
-9.566E-2	9.605E+0
-9.404E-2	9.573E+0
-9.728E-2	9.644E+0
-9.728E-2	9.706E+0
-9.728E-2	9.648E+0
-9.566E-2	9.641E+0
-9.890E-2	9.648E+0
-9.566E-2	9.612E+0
-9.890E-2	9.631E+0
-9.728E-2	9.680E+0
-9.890E-2	9.638E+0
-9.566E-2	9.557E+0
-9.728E-2	9.589E+0
-9.404E-2	9.625E+0
-9.404E-2	9.670E+0
-9.728E-2	9.612E+0
-9.404E-2	9.573E+0
-9.404E-2	9.648E+0
-9.404E-2	9.657E+0
-9.890E-2	9.609E+0
-9.890E-2	9.579E+0
-9.566E-2	9.622E+0
-9.728E-2	9.674E+0
-9.566E-2	9.686E+0
-9.404E-2	9.696E+0
-9.566E-2	9.686E+0
-9.890E-2	9.635E+0
-9.728E-2	9.602E+0
-9.404E-2	9.599E+0
-9.566E-2	9.635E+0
-9.566E-2	9.602E+0
-9.566E-2	9.609E+0
-9.404E-2	9.589E+0
-9.728E-2	9.592E+0
-9.566E-2	9.628E+0
-9.728E-2	9.651E+0
-9.566E-2	9.654E+0
-9.890E-2	9.664E+0
-9.728E-2	9.609E+0
-9.242E-2	9.618E+0
-9.404E-2	9.625E+0
-9.566E-2	9.573E+0
-9.404E-2	9.592E+0
-9.404E-2	9.583E+0
-9.404E-2	9.586E+0
-9.566E-2	9.638E+0
-9.890E-2	9.683E+0
-9.566E-2	9.686E+0
-9.566E-2	9.622E+0
-9.728E-2	9.537E+0
-9.404E-2	9.566E+0
-9.404E-2	9.583E+0
-9.404E-2	9.596E+0
-9.566E-2	9.651E+0
-9.566E-2	9.677E+0
-9.890E-2	9.625E+0
-9.404E-2	9.599E+0
-9.728E-2	9.605E+0
-9.728E-2	9.573E+0
-9.404E-2	9.638E+0
-9.404E-2	9.638E+0
-9.566E-2	9.615E+0
-9.890E-2	9.612E+0
-9.566E-2	9.622E+0
-9.728E-2	9.628E+0
-9.404E-2	9.641E+0
-9.242E-2	9.641E+0
-9.728E-2	9.596E+0
-9.728E-2	9.612E+0
-9.728E-2	9.641E+0
-9.566E-2	9.635E+0
-9.566E-2	9.615E+0
-9.566E-2	9.631E+0
-9.566E-2	9.657E+0
-9.566E-2	9.661E+0
-9.728E-2	9.644E+0
-9.404E-2	9.657E+0
-9.566E-2	9.677E+0
-9.566E-2	9.622E+0
-9.728E-2	9.596E+0
-9.890E-2	9.641E+0
-9.566E-2	9.680E+0
-9.728E-2	9.664E+0
-9.890E-2	9.622E+0
-9.566E-2	9.654E+0
-9.404E-2	9.648E+0
-9.728E-2	9.641E+0
-9.728E-2	9.661E+0
-9.566E-2	9.712E+0
-9.566E-2	9.732E+0
-9.566E-2	9.699E+0
-9.404E-2	9.696E+0
-9.404E-2	9.719E+0
-9.404E-2	9.735E+0
-9.890E-2	9.680E+0
-9.566E-2	9.605E+0
-9.728E-2	9.602E+0
-9.404E-2	9.602E+0
-9.404E-2	9.628E+0
-9.404E-2	9.618E+0
-9.728E-2	9.544E+0
-9.890E-2	9.476E+0
-9.890E-2	9.466E+0
-9.728E-2	9.553E+0
-9.566E-2	9.589E+0
-9.242E-2	9.566E+0
-9.566E-2	9.570E+0
-9.404E-2	9.589E+0
-9.566E-2	9.553E+0
-9.566E-2	9.573E+0
-9.728E-2	9.635E+0
-9.566E-2	9.609E+0
-9.566E-2	9.573E+0
-9.728E-2	9.654E+0
-9.728E-2	9.690E+0
-9.890E-2	9.628E+0
-9.404E-2	9.579E+0
-9.728E-2	9.596E+0
-9.566E-2	9.635E+0
-9.404E-2	9.631E+0
-9.566E-2	9.596E+0
-9.566E-2	9.618E+0
-9.728E-2	9.628E+0
-9.566E-2	9.638E+0
-9.566E-2	9.699E+0
-9.404E-2	9.703E+0
-9.242E-2	9.686E+0
-9.890E-2	9.657E+0
-9.728E-2	9.635E+0
-9.728E-2	9.654E+0
-9.728E-2	9.644E+0
-9.566E-2	9.657E+0
-9.728E-2	9.635E+0
-9.566E-2	9.615E+0
-9.728E-2	9.683E+0
-9.728E-2	9.703E+0
-9.242E-2	9.602E+0
-9.728E-2	9.586E+0
-9.728E-2	9.686E+0
-9.404E-2	9.716E+0
-9.728E-2	9.631E+0
-9.404E-2	9.651E+0
-9.566E-2	9.693E+0
-9.566E-2	9.635E+0
-9.566E-2	9.612E+0
-9.404E-2	9.628E+0
-9.890E-2	9.667E+0
-9.728E-2	9.674E+0
-8.917E-2	9.677E+0
-9.728E-2	9.677E+0
-9.728E-2	9.651E+0
-9.890E-2	9.664E+0
-9.404E-2	9.622E+0
-9.566E-2	9.570E+0
-9.566E-2	9.583E+0
-9.566E-2	9.583E+0
-9.566E-2	9.605E+0
-9.890E-2	9.651E+0
-1.005E-1	9.677E+0
-9.728E-2	9.641E+0
-9.566E-2	9.641E+0
-9.566E-2	9.651E+0
-9.728E-2	9.599E+0
-9.566E-2	9.612E+0
-9.728E-2	9.651E+0
-9.566E-2	9.605E+0
-9.728E-2	9.618E+0
-9.728E-2	9.674E+0
-9.566E-2	9.677E+0
-9.728E-2	9.667E+0
-9.566E-2	9.648E+0
-9.566E-2	9.628E+0
-9.566E-2	9.583E+0
-9.728E-2	9.609E+0
-9.728E-2	9.680E+0
-9.566E-2	9.680E+0
-9.404E-2	9.670E+0
-9.566E-2	9.667E+0
-9.404E-2	9.699E+0
-9.404E-2	9.686E+0
-9.728E-2	9.596E+0
-9.728E-2	9.612E+0
-9.890E-2	9.576E+0
-9.728E-2	9.579E+0
-9.404E-2	9.622E+0
-9.566E-2	9.638E+0
-9.890E-2	9.635E+0
-9.890E-2	9.547E+0
-9.242E-2	9.472E+0
-9.566E-2	9.544E+0
-9.566E-2	9.674E+0
-9.890E-2	9.638E+0
-9.728E-2	9.586E+0
-9.404E-2	9.680E+0
-9.728E-2	9.654E+0
-9.728E-2	9.573E+0
-9.404E-2	9.609E+0
-9.728E-2	9.622E+0
-9.404E-2	9.661E+0
-9.566E-2	9.609E+0
-9.566E-2	9.596E+0
-9.566E-2	9.674E+0
-9.079E-2	9.599E+0
-9.728E-2	9.576E+0
-9.242E-2	9.654E+0
-9.566E-2	9.699E+0
-9.404E-2	9.670E+0
-9.728E-2	9.596E+0
-9.728E-2	9.534E+0
-9.728E-2	9.553E+0
-9.404E-2	9.664E+0
-9.728E-2	9.674E+0
-9.566E-2	9.677E+0
-9.566E-2	9.622E+0
-1.005E-1	9.596E+0
-9.728E-2	9.631E+0
-9.242E-2	9.648E+0
-9.890E-2	9.648E+0
-9.404E-2	9.609E+0
-9.566E-2	9.651E+0
-9.890E-2	9.667E+0
-9.728E-2	9.657E+0
-9.728E-2	9.635E+0
-9.890E-2	9.661E+0
-9.566E-2	9.667E+0
-9.242E-2	9.641E+0
-9.728E-2	9.651E+0
-9.728E-2	9.661E+0
-9.728E-2	9.690E+0
-9.566E-2	9.706E+0
-9.566E-2	9.709E+0
-9.566E-2	9.670E+0
-9.728E-2	9.618E+0
-9.242E-2	9.589E+0
-9.728E-2	9.609E+0
-9.566E-2	9.644E+0
-9.566E-2	9.651E+0
-9.728E-2	9.605E+0
-9.890E-2	9.570E+0
-9.890E-2	9.615E+0
-9.404E-2	9.670E+0
-9.728E-2	9.677E+0
-9.728E-2	9.654E+0
-9.566E-2	9.686E+0
-9.566E-2	9.674E+0
-9.890E-2	9.706E+0
-9.404E-2	9.696E+0
-9.404E-2	9.625E+0
-9.566E-2	9.566E+0
-9.566E-2	9.566E+0
-9.566E-2	9.586E+0
-9.728E-2	9.615E+0
-9.566E-2	9.612E+0
-9.566E-2	9.605E+0
-9.728E-2	9.667E+0
-9.566E-2	9.716E+0
-9.728E-2	9.725E+0
-9.566E-2	9.686E+0
-9.404E-2	9.664E+0
-9.079E-2	9.670E+0
-9.890E-2	9.667E+0
-9.728E-2	9.631E+0
-9.566E-2	9.625E+0
-9.404E-2	9.579E+0
-9.404E-2	9.544E+0
-9.566E-2	9.557E+0
-9.728E-2	9.651E+0
-9.728E-2	9.693E+0
-9.728E-2	9.690E+0
-9.566E-2	9.657E+0
-9.404E-2	9.635E+0
-9.404E-2	9.644E+0
-9.728E-2	9.618E+0
-9.566E-2	9.566E+0
-9.404E-2	9.563E+0
-9.242E-2	9.566E+0
-9.242E-2	9.550E+0
-9.890E-2	9.563E+0
-9.566E-2	9.573E+0
-9.728E-2	9.557E+0
-9.728E-2	9.550E+0
-9.728E-2	9.592E+0
-9.728E-2	9.680E+0
-9.890E-2	9.703E+0
-9.404E-2	9.664E+0
-9.566E-2	9.609E+0
-9.404E-2	9.622E+0
-9.890E-2	9.641E+0
-9.566E-2	9.622E+0
-9.728E-2	9.703E+0
-9.890E-2	9.719E+0
-9.566E-2	9.748E+0
-9.566E-2	9.709E+0
-9.890E-2	9.670E+0
-9.404E-2	9.664E+0
-9.404E-2	9.615E+0
-9.404E-2	9.609E+0
-9.566E-2	9.648E+0
-9.404E-2	9.612E+0
-9.566E-2	9.628E+0
-9.566E-2	9.703E+0
-9.728E-2	9.683E+0
-9.242E-2	9.625E+0
-9.566E-2	9.618E+0
-9.404E-2	9.612E+0
-9.404E-2	9.560E+0
-9.728E-2	9.557E+0
-9.404E-2	9.612E+0
-9.566E-2	9.641E+0
-9.566E-2	9.648E+0
-9.242E-2	9.628E+0
-9.566E-2	9.628E+0
-9.404E-2	9.661E+0
-9.728E-2	9.670E+0
-9.404E-2	9.644E+0
-9.566E-2	9.661E+0
-9.566E-2	9.667E+0
-9.566E-2	9.609E+0
-9.728E-2	9.550E+0
-9.404E-2	9.573E+0
-9.566E-2	9.625E+0
-9.566E-2	9.618E+0
-9.404E-2	9.537E+0
-9.079E-2	9.531E+0
-9.566E-2	9.615E+0
-9.566E-2	9.674E+0
-9.566E-2	9.651E+0
-9.242E-2	9.670E+0
-9.566E-2	9.654E+0
-9.566E-2	9.576E+0
-9.566E-2	9.602E+0
-9.566E-2	9.583E+0
-9.566E-2	9.563E+0
-9.566E-2	9.557E+0
-9.728E-2	9.573E+0
-9.728E-2	9.644E+0
-9.728E-2	9.690E+0
-9.242E-2	9.686E+0
-9.728E-2	9.693E+0
-9.566E-2	9.648E+0
-9.242E-2	9.625E+0
-9.566E-2	9.644E+0
-9.566E-2	9.651E+0
-9.728E-2	9.661E+0
-9.566E-2	9.709E+0
-9.242E-2	9.674E+0
-9.566E-2	9.586E+0
-9.566E-2	9.541E+0
-9.404E-2	9.579E+0
-9.566E-2	9.622E+0
-9.404E-2	9.579E+0
-9.404E-2	9.592E+0
-9.404E-2	9.618E+0
-9.566E-2	9.622E+0
-9.566E-2	9.615E+0
-9.728E-2	9.641E+0
-9.566E-2	9.648E+0
-9.404E-2	9.667E+0
-9.242E-2	9.651E+0
-9.728E-2	9.576E+0
-9.242E-2	9.534E+0
-9.728E-2	9.560E+0
-9.404E-2	9.661E+0
-9.728E-2	9.667E+0
-9.566E-2	9.686E+0
-9.404E-2	9.609E+0
-9.242E-2	9.625E+0
-9.566E-2	9.683E+0
-9.242E-2	9.602E+0
-9.242E-2	9.592E+0
-9.728E-2	9.605E+0
-9.566E-2	9.557E+0
-9.566E-2	9.553E+0
-9.404E-2	9.573E+0
-9.404E-2	9.573E+0
-9.079E-2	9.579E+0
-9.404E-2	9.657E+0
-9.404E-2	9.638E+0
-9.566E-2	9.586E+0
-9.404E-2	9.612E+0
-9.566E-2	9.677E+0
-9.728E-2	9.690E+0
-9.566E-2	9.651E+0
-9.728E-2	9.605E+0
-9.728E-2	9.586E+0
-9.728E-2	9.631E+0
-9.404E-2	9.674E+0
-9.404E-2	9.674E+0
-9.404E-2	9.612E+0
-9.566E-2	9.628E+0
-9.566E-2	9.635E+0
-9.404E-2	9.609E+0
-9.404E-2	9.631E+0
-9.728E-2	9.622E+0
-9.566E-2	9.544E+0
-9.728E-2	9.573E+0
-9.242E-2	9.605E+0
-9.404E-2	9.560E+0
-9.404E-2	9.586E+0
-9.566E-2	9.648E+0
-9.079E-2	9.667E+0
-9.404E-2	9.596E+0
-9.728E-2	9.589E+0
-9.566E-2	9.661E+0
-9.404E-2	9.638E+0
-9.242E-2	9.583E+0
-9.242E-2	9.612E+0
-9.404E-2	9.648E+0
-9.242E-2	9.622E+0
-9.404E-2	9.589E+0
-9.566E-2	9.641E+0
-9.242E-2	9.664E+0
-9.242E-2	9.612E+0
-9.566E-2	9.625E+0
-9.728E-2	9.625E+0
-9.404E-2	9.625E+0
-9.404E-2	9.690E+0
-9.566E-2	9.699E+0
-9.566E-2	9.725E+0
-9.404E-2	9.712E+0
-9.566E-2	9.654E+0
-9.404E-2	9.670E+0
-9.404E-2	9.686E+0
-9.566E-2	9.696E+0
-9.404E-2	9.644E+0
-9.242E-2	9.609E+0
-9.728E-2	9.609E+0
-9.890E-2	9.635E+0
-9.566E-2	9.605E+0
-9.566E-2	9.579E+0
-9.242E-2	9.573E+0
-9.404E-2	9.573E+0
-9.566E-2	9.576E+0
-9.404E-2	9.573E+0
-9.566E-2	9.596E+0
-9.242E-2	9.534E+0
-9.404E-2	9.502E+0
-9.404E-2	9.537E+0
-9.242E-2	9.609E+0
-9.404E-2	9.648E+0
-9.566E-2	9.612E+0
-9.566E-2	9.553E+0
-9.404E-2	9.589E+0
-9.566E-2	9.618E+0
-9.404E-2	9.583E+0
-9.242E-2	9.625E+0
-9.404E-2	9.680E+0
-9.404E-2	9.664E+0
-9.079E-2	9.622E+0
-9.242E-2	9.612E+0
-9.242E-2	9.683E+0
-9.242E-2	9.657E+0
-9.566E-2	9.644E+0
-9.242E-2	9.651E+0
-9.566E-2	9.661E+0
-9.242E-2	9.641E+0
-9.404E-2	9.599E+0
-9.404E-2	9.622E+0
-9.404E-2	9.641E+0
-9.566E-2	9.618E+0
-9.404E-2	9.592E+0
-9.728E-2	9.592E+0
-9.404E-2	9.579E+0
-9.566E-2	9.667E+0
-9.404E-2	9.667E+0
-9.242E-2	9.635E+0
-9.242E-2	9.638E+0
-9.566E-2	9.635E+0
-9.404E-2	9.615E+0
-9.404E-2	9.599E+0
-9.566E-2	9.602E+0
-9.079E-2	9.631E+0
-9.242E-2	9.631E+0
-9.242E-2	9.628E+0
-9.728E-2	9.599E+0
-9.404E-2	9.589E+0
-9.566E-2	9.644E+0
-9.566E-2	9.648E+0
-9.404E-2	9.644E+0
-9.242E-2	9.699E+0
-9.242E-2	9.670E+0
-9.566E-2	9.628E+0
-9.404E-2	9.609E+0
-9.242E-2	9.644E+0
-9.242E-2	9.654E+0
-9.566E-2	9.677E+0
-9.890E-2	9.612E+0
-9.566E-2	9.528E+0
-9.404E-2	9.628E+0
-9.566E-2	9.651E+0
-9.242E-2	9.618E+0
-9.566E-2	9.648E+0
-9.566E-2	9.719E+0
-9.566E-2	9.706E+0
-9.566E-2	9.602E+0
-9.566E-2	9.602E+0
-9.404E-2	9.609E+0
-9.404E-2	9.596E+0
-9.566E-2	9.570E+0
-9.404E-2	9.531E+0
-9.728E-2	9.563E+0
-9.566E-2	9.661E+0
-9.566E-2	9.631E+0
-9.404E-2	9.579E+0
-9.242E-2	9.615E+0
-9.404E-2	9.631E+0
-9.566E-2	9.605E+0
-9.404E-2	9.541E+0
-9.242E-2	9.544E+0
-9.404E-2	9.667E+0
-9.566E-2	9.706E+0
-9.404E-2	9.661E+0
-9.566E-2	9.589E+0
-9.728E-2	9.583E+0
-9.566E-2	9.563E+0
-9.728E-2	9.605E+0
-9.242E-2	9.677E+0
-9.404E-2	9.651E+0
-9.566E-2	9.605E+0
-9.566E-2	9.615E+0
-9.728E-2	9.605E+0
-9.566E-2	9.609E+0
-9.728E-2	9.641E+0
-9.242E-2	9.612E+0
-9.728E-2	9.622E+0
-9.566E-2	9.612E+0
-9.566E-2	9.576E+0
-9.404E-2	9.602E+0
-9.566E-2	9.570E+0
-9.566E-2	9.602E+0
-9.404E-2	9.690E+0
-9.890E-2	9.696E+0
-9.242E-2	9.693E+0
-9.404E-2	9.683E+0
-9.242E-2	9.641E+0
-9.728E-2	9.625E+0
-9.242E-2	9.641E+0
-9.404E-2	9.664E+0
-9.566E-2	9.657E+0
-9.404E-2	9.622E+0
-9.728E-2	9.605E+0
-9.404E-2	9.618E+0
-9.242E-2	9.631E+0
-9.890E-2	9.625E+0
-9.404E-2	9.609E+0
-9.242E-2	9.609E+0
-9.404E-2	9.661E+0
-9.566E-2	9.677E+0
-9.079E-2	9.674E+0
-9.728E-2	9.612E+0
-9.566E-2	9.563E+0
-9.404E-2	9.560E+0
-9.404E-2	9.583E+0
-9.566E-2	9.570E+0
-9.566E-2	9.599E+0
-9.566E-2	9.635E+0
-9.079E-2	9.599E+0
-9.566E-2	9.602E+0
-9.242E-2	9.550E+0
-9.404E-2	9.622E+0
-9.404E-2	9.693E+0
-9.728E-2	9.625E+0
-9.404E-2	9.579E+0
-9.404E-2	9.609E+0
-9.566E-2	9.599E+0
-9.404E-2	9.596E+0
-9.728E-2	9.635E+0
-9.404E-2	9.589E+0
-9.566E-2	9.602E+0
-9.566E-2	9.605E+0
-9.566E-2	9.579E+0
-9.079E-2	9.615E+0
-9.566E-2	9.631E+0
-9.728E-2	9.635E+0
-9.566E-2	9.644E+0
-9.890E-2	9.622E+0
-9.404E-2	9.635E+0
-9.079E-2	9.625E+0
-9.566E-2	9.612E+0
-9.404E-2	9.641E+0
-9.728E-2	9.599E+0
-9.404E-2	9.553E+0
-9.566E-2	9.596E+0
-9.404E-2	9.651E+0
-9.242E-2	9.651E+0
-9.728E-2	9.635E+0
-9.404E-2	9.618E+0
-9.566E-2	9.596E+0
-9.242E-2	9.615E+0
-9.404E-2	9.651E+0
-9.242E-2	9.696E+0
-9.404E-2	9.657E+0
-9.404E-2	9.618E+0
-9.404E-2	9.583E+0
-9.079E-2	9.602E+0
-9.566E-2	9.641E+0
-9.404E-2	9.635E+0
-9.566E-2	9.674E+0
-9.242E-2	9.628E+0
-9.566E-2	9.596E+0
-9.242E-2	9.618E+0
-9.404E-2	9.615E+0
-9.566E-2	9.586E+0
-9.566E-2	9.534E+0
-9.566E-2	9.544E+0
-9.242E-2	9.566E+0
-9.566E-2	9.625E+0
-9.890E-2	9.635E+0
-9.242E-2	9.586E+0
-9.242E-2	9.521E+0
-9.728E-2	9.563E+0
-9.566E-2	9.605E+0
-9.566E-2	9.570E+0
-9.566E-2	9.528E+0
-9.728E-2	9.544E+0
-9.404E-2	9.615E+0
-9.404E-2	9.573E+0
-9.404E-2	9.599E+0
-9.404E-2	9.628E+0
-9.566E-2	9.631E+0
-9.404E-2	9.602E+0
-9.728E-2	9.612E+0
-9.566E-2	9.667E+0
-9.242E-2	9.703E+0
-9.079E-2	9.709E+0
-9.242E-2	9.667E+0
-9.404E-2	9.628E+0
-9.728E-2	9.631E+0
-9.566E-2	9.664E+0
-9.728E-2	9.635E+0
-9.404E-2	9.602E+0
-9.404E-2	9.625E+0
-9.566E-2	9.648E+0
-9.404E-2	9.631E+0
-9.404E-2	9.680E+0
-9.566E-2	9.722E+0
-9.404E-2	9.683E+0
-9.404E-2	9.683E+0
-9.566E-2	9.683E+0
-9.566E-2	9.657E+0
-9.566E-2	9.677E+0
-9.404E-2	9.635E+0
-9.242E-2	9.592E+0
-9.566E-2	9.618E+0
-8.917E-2	9.667E+0
-9.242E-2	9.625E+0
-9.404E-2	9.612E+0
-9.404E-2	9.648E+0
-9.404E-2	9.654E+0
-9.728E-2	9.625E+0
-9.404E-2	9.557E+0
-9.404E-2	9.531E+0
-9.566E-2	9.547E+0
-9.566E-2	9.537E+0
-9.728E-2	9.547E+0
-9.566E-2	9.602E+0
-9.079E-2	9.648E+0
-9.404E-2	9.631E+0
-9.404E-2	9.521E+0
-9.728E-2	9.560E+0
-9.242E-2	9.605E+0
-9.242E-2	9.618E+0
-9.566E-2	9.648E+0
-9.728E-2	9.612E+0
-9.566E-2	9.605E+0
-9.566E-2	9.605E+0
-9.566E-2	9.612E+0
-9.242E-2	9.579E+0
-9.566E-2	9.521E+0
-9.566E-2	9.579E+0
-9.890E-2	9.596E+0
-9.242E-2	9.557E+0
-9.404E-2	9.596E+0
-9.242E-2	9.579E+0
-9.566E-2	9.576E+0
-9.566E-2	9.589E+0
-9.404E-2	9.596E+0
-9.242E-2	9.622E+0
-9.242E-2	9.661E+0
-9.404E-2	9.641E+0
-9.242E-2	9.609E+0
-9.242E-2	9.609E+0
-9.566E-2	9.670E+0
-9.728E-2	9.680E+0
-9.242E-2	9.667E+0
-9.242E-2	9.667E+0
-9.566E-2	9.644E+0
-9.566E-2	9.651E+0
-9.566E-2	9.657E+0
-9.566E-2	9.670E+0
-9.566E-2	9.690E+0
-9.242E-2	9.670E+0
-9.566E-2	9.648E+0
-9.566E-2	9.625E+0
-9.566E-2	9.579E+0
-9.566E-2	9.579E+0
-9.728E-2	9.573E+0
-9.404E-2	9.586E+0
-9.566E-2	9.641E+0
-9.242E-2	9.696E+0
-9.728E-2	9.683E+0
-9.404E-2	9.579E+0
-9.404E-2	9.576E+0
-9.728E-2	9.667E+0
-9.566E-2	9.641E+0
-9.566E-2	9.605E+0
-9.242E-2	9.589E+0
-9.404E-2	9.534E+0
-9.242E-2	9.573E+0
-9.404E-2	9.680E+0
-9.404E-2	9.709E+0
-9.404E-2	9.664E+0
-9.242E-2	9.661E+0
-9.242E-2	9.615E+0
-9.566E-2	9.573E+0
-9.566E-2	9.550E+0
-9.404E-2	9.550E+0
-9.404E-2	9.544E+0
-9.728E-2	9.511E+0
-9.079E-2	9.495E+0
-9.079E-2	9.557E+0
-9.566E-2	9.609E+0
-9.566E-2	9.654E+0
-9.404E-2	9.622E+0
-9.242E-2	9.605E+0
-9.404E-2	9.638E+0
-9.890E-2	9.674E+0
-9.728E-2	9.690E+0
-9.404E-2	9.622E+0
-9.242E-2	9.602E+0
-9.404E-2	9.592E+0
-9.566E-2	9.615E+0
-9.404E-2	9.635E+0
-9.728E-2	9.583E+0
-9.242E-2	9.605E+0
-9.404E-2	9.696E+0
-9.242E-2	9.709E+0
-9.242E-2	9.641E+0
-9.404E-2	9.609E+0
-9.728E-2	9.589E+0
-9.079E-2	9.596E+0
-9.404E-2	9.648E+0
-9.566E-2	9.618E+0
-9.566E-2	9.648E+0
-9.079E-2	9.661E+0
-9.566E-2	9.667E+0
-9.566E-2	9.680E+0
-9.242E-2	9.570E+0
-9.728E-2	9.537E+0
-9.404E-2	9.618E+0
-9.566E-2	9.654E+0
-9.242E-2	9.628E+0
-9.566E-2	9.560E+0
-9.566E-2	9.544E+0
-9.404E-2	9.547E+0
-9.566E-2	9.560E+0
-9.242E-2	9.560E+0
-9.566E-2	9.557E+0
-9.566E-2	9.589E+0
-9.728E-2	9.625E+0
-9.242E-2	9.635E+0
-9.728E-2	9.573E+0
-9.728E-2	9.537E+0
-9.242E-2	9.586E+0
-9.079E-2	9.557E+0
-1.005E-1	9.583E+0
-9.566E-2	9.674E+0
-9.566E-2	9.664E+0
-9.404E-2	9.628E+0
-9.566E-2	9.596E+0
-9.404E-2	9.602E+0
-9.404E-2	9.654E+0
-9.728E-2	9.648E+0
-9.404E-2	9.625E+0
-9.728E-2	9.618E+0
-9.404E-2	9.654E+0
-9.242E-2	9.696E+0
-9.728E-2	9.641E+0
-9.566E-2	9.537E+0
-9.566E-2	9.541E+0
-9.242E-2	9.648E+0
-9.404E-2	9.693E+0
-9.728E-2	9.622E+0
-9.404E-2	9.563E+0
-9.404E-2	9.524E+0
-9.566E-2	9.618E+0
-9.404E-2	9.654E+0
-9.404E-2	9.596E+0
-9.566E-2	9.622E+0
-9.404E-2	9.664E+0
-9.566E-2	9.664E+0
-9.404E-2	9.635E+0
-9.566E-2	9.605E+0
-9.566E-2	9.635E+0
-9.404E-2	9.618E+0
-9.404E-2	9.635E+0
-9.728E-2	9.625E+0
-9.242E-2	9.573E+0
-9.566E-2	9.531E+0
-9.404E-2	9.563E+0
-9.242E-2	9.589E+0
-9.404E-2	9.628E+0
-9.566E-2	9.657E+0
-9.404E-2	9.670E+0
-9.404E-2	9.644E+0
-9.079E-2	9.625E+0
-9.728E-2	9.667E+0
-9.242E-2	9.674E+0
-9.242E-2	9.635E+0
-9.242E-2	9.648E+0
-9.404E-2	9.651E+0
-9.404E-2	9.618E+0
-9.728E-2	9.615E+0
-9.242E-2	9.635E+0
-9.728E-2	9.644E+0
-9.404E-2	9.583E+0
-9.404E-2	9.508E+0
-9.728E-2	9.524E+0
-9.404E-2	9.566E+0
-9.404E-2	9.586E+0
-9.242E-2	9.615E+0
-9.566E-2	9.599E+0
-9.404E-2	9.579E+0
-9.242E-2	9.579E+0
-9.728E-2	9.579E+0
-9.404E-2	9.589E+0
-9.566E-2	9.583E+0
-9.404E-2	9.589E+0
-9.242E-2	9.615E+0
-9.404E-2	9.686E+0
-9.566E-2	9.735E+0
-9.566E-2	9.686E+0
-9.404E-2	9.638E+0
-9.404E-2	9.635E+0
-9.566E-2	9.677E+0
-9.404E-2	9.703E+0
-9.404E-2	9.612E+0
-9.566E-2	9.602E+0
-9.728E-2	9.644E+0
-9.404E-2	9.661E+0
-9.404E-2	9.638E+0
-9.242E-2	9.625E+0
-9.566E-2	9.651E+0
-9.404E-2	9.635E+0
-8.917E-2	9.615E+0
-9.404E-2	9.657E+0
-9.566E-2	9.680E+0
-9.566E-2	9.638E+0
-9.242E-2	9.638E+0
-9.242E-2	9.622E+0
-9.404E-2	9.631E+0
-9.566E-2	9.570E+0
-9.242E-2	9.531E+0
-9.404E-2	9.534E+0
-9.566E-2	9.622E+0
-9.404E-2	9.605E+0
-9.242E-2	9.622E+0
-9.242E-2	9.592E+0
-9.404E-2	9.553E+0
-9.728E-2	9.605E+0
-9.566E-2	9.573E+0
-9.404E-2	9.553E+0
-9.566E-2	9.589E+0
-9.566E-2	9.615E+0
-9.242E-2	9.657E+0
-9.566E-2	9.625E+0
-9.404E-2	9.592E+0
-9.404E-2	9.609E+0
-9.404E-2	9.635E+0
-9.242E-2	9.592E+0
-9.404E-2	9.515E+0
-9.404E-2	9.495E+0
-9.566E-2	9.586E+0
-9.242E-2	9.657E+0
-9.242E-2	9.661E+0
-9.404E-2	9.622E+0
-9.566E-2	9.596E+0
-9.404E-2	9.612E+0
-9.566E-2	9.670E+0
-9.404E-2	9.667E+0
-9.242E-2	9.625E+0
-9.404E-2	9.602E+0
-9.566E-2	9.605E+0
-9.566E-2	9.609E+0
-9.404E-2	9.602E+0
-9.404E-2	9.579E+0
-9.566E-2	9.586E+0
-9.566E-2	9.573E+0
-9.242E-2	9.566E+0
-9.566E-2	9.638E+0
-9.566E-2	9.644E+0
-9.404E-2	9.589E+0
-9.242E-2	9.579E+0
-9.566E-2	9.635E+0
-9.404E-2	9.664E+0
-9.566E-2	9.592E+0
-9.566E-2	9.521E+0
-9.404E-2	9.498E+0
-9.404E-2	9.544E+0
-9.728E-2	9.648E+0
-9.404E-2	9.618E+0
-9.566E-2	9.586E+0
-9.404E-2	9.570E+0
-9.728E-2	9.609E+0
-9.242E-2	9.622E+0
-9.566E-2	9.592E+0
-9.404E-2	9.586E+0
-9.404E-2	9.625E+0
-9.242E-2	9.635E+0
-9.566E-2	9.579E+0
-9.404E-2	9.557E+0
-9.404E-2	9.583E+0
-9.566E-2	9.667E+0
-9.566E-2	9.683E+0
-9.079E-2	9.667E+0
-9.728E-2	9.628E+0
-9.404E-2	9.589E+0
-9.404E-2	9.654E+0
-9.728E-2	9.651E+0
-9.566E-2	9.625E+0
-9.566E-2	9.602E+0
-9.404E-2	9.592E+0
-9.404E-2	9.589E+0
-9.890E-2	9.547E+0
-9.404E-2	9.498E+0
-9.890E-2	9.573E+0
-9.728E-2	9.612E+0
-9.242E-2	9.609E+0
-9.242E-2	9.615E+0
-9.566E-2	9.657E+0
-9.566E-2	9.680E+0
-9.404E-2	9.641E+0
-9.404E-2	9.605E+0
-9.566E-2	9.592E+0
-9.728E-2	9.625E+0
-9.242E-2	9.625E+0
-9.404E-2	9.605E+0
-9.566E-2	9.657E+0
-9.404E-2	9.631E+0
-9.404E-2	9.605E+0
-9.728E-2	9.589E+0
-9.404E-2	9.618E+0
-9.404E-2	9.612E+0
-9.404E-2	9.605E+0
-9.404E-2	9.631E+0
-9.890E-2	9.589E+0
-9.728E-2	9.560E+0
-9.404E-2	9.612E+0
-9.404E-2	9.683E+0
-9.404E-2	9.638E+0
-9.566E-2	9.589E+0
-9.728E-2	9.566E+0
-9.242E-2	9.602E+0
-9.242E-2	9.605E+0
-9.404E-2	9.596E+0
-9.242E-2	9.628E+0
-9.728E-2	9.670E+0
-9.404E-2	9.716E+0
-9.079E-2	9.635E+0
-9.242E-2	9.531E+0
-9.566E-2	9.537E+0
-9.404E-2	9.596E+0
-9.566E-2	9.622E+0
-9.404E-2	9.631E+0
-9.404E-2	9.618E+0
-9.404E-2	9.631E+0
-9.404E-2	9.599E+0
-9.728E-2	9.599E+0
-9.728E-2	9.576E+0
-9.566E-2	9.563E+0
-9.566E-2	9.605E+0
-9.728E-2	9.573E+0
-9.890E-2	9.576E+0
-9.566E-2	9.667E+0
-9.404E-2	9.638E+0
-9.404E-2	9.631E+0
-9.404E-2	9.589E+0
-9.404E-2	9.531E+0
-9.728E-2	9.635E+0
-9.728E-2	9.709E+0
-9.404E-2	9.644E+0
-9.566E-2	9.589E+0
-9.566E-2	9.541E+0
-9.404E-2	9.557E+0
-9.728E-2	9.596E+0
-9.728E-2	9.628E+0
-9.566E-2	9.602E+0
-9.242E-2	9.628E+0
-9.404E-2	9.664E+0
-9.890E-2	9.651E+0
-9.728E-2	9.589E+0
-9.728E-2	9.518E+0
-9.242E-2	9.553E+0
-9.566E-2	9.670E+0
-9.404E-2	9.657E+0
-9.242E-2	9.615E+0
-9.566E-2	9.589E+0
-9.079E-2	9.583E+0
-9.242E-2	9.641E+0
-9.566E-2	9.657E+0
-9.242E-2	9.635E+0
-9.566E-2	9.644E+0
-9.079E-2	9.657E+0
-9.566E-2	9.657E+0
-9.404E-2	9.631E+0
-9.566E-2	9.654E+0
-9.404E-2	9.641E+0
-9.566E-2	9.583E+0
-8.917E-2	9.592E+0
-9.242E-2	9.638E+0
-9.404E-2	9.586E+0
-9.404E-2	9.609E+0
-9.242E-2	9.638E+0
-9.566E-2	9.651E+0
-9.566E-2	9.709E+0
-9.404E-2	9.742E+0
-9.242E-2	9.696E+0
-9.404E-2	9.651E+0
-9.242E-2	9.622E+0
-9.242E-2	9.596E+0
-9.566E-2	9.618E+0
-9.242E-2	9.686E+0
-9.566E-2	9.661E+0
-9.404E-2	9.602E+0
-9.566E-2	9.599E+0
-9.566E-2	9.579E+0
-9.404E-2	9.589E+0
-9.242E-2	9.641E+0
-9.242E-2	9.651E+0
-9.404E-2	9.596E+0
-9.404E-2	9.596E+0
-9.728E-2	9.609E+0
-9.404E-2	9.589E+0
-9.566E-2	9.596E+0
-9.404E-2	9.657E+0
-9.566E-2	9.641E+0
-9.404E-2	9.570E+0
-9.728E-2	9.583E+0
-9.404E-2	9.615E+0
-9.728E-2	9.609E+0
-9.079E-2	9.592E+0
-9.728E-2	9.609E+0
-9.404E-2	9.612E+0
-9.728E-2	9.599E+0
-9.404E-2	9.628E+0
-9.242E-2	9.674E+0
-9.566E-2	9.654E+0
-9.566E-2	9.664E+0
-9.404E-2	9.618E+0
-9.728E-2	9.586E+0
-9.404E-2	9.566E+0
-9.728E-2	9.622E+0
-9.242E-2	9.638E+0
-9.404E-2	9.579E+0
-9.728E-2	9.599E+0
-9.404E-2	9.644E+0
-9.242E-2	9.573E+0
-9.242E-2	9.495E+0
-9.079E-2	9.524E+0
-9.566E-2	9.570E+0
-9.566E-2	9.576E+0
-9.566E-2	9.553E+0
-9.404E-2	9.528E+0
-9.566E-2	9.573E+0
-9.242E-2	9.654E+0
-9.728E-2	9.641E+0
-9.566E-2	9.625E+0
-9.404E-2	9.635E+0
-9.404E-2	9.644E+0
-9.404E-2	9.579E+0
-9.242E-2	9.570E+0
-9.404E-2	9.651E+0
-9.566E-2	9.664E+0
-9.242E-2	9.615E+0
-9.566E-2	9.589E+0
-9.566E-2	9.615E+0
-9.404E-2	9.638E+0
-9.404E-2	9.648E+0
-9.566E-2	9.661E+0
-9.404E-2	9.618E+0
-9.404E-2	9.641E+0
-9.404E-2	9.719E+0
-9.242E-2	9.690E+0
-9.079E-2	9.677E+0
-9.404E-2	9.661E+0
-9.404E-2	9.631E+0
-9.566E-2	9.628E+0
-9.404E-2	9.534E+0
-9.242E-2	9.498E+0
-9.566E-2	9.583E+0
-9.404E-2	9.612E+0
-9.079E-2	9.638E+0
-9.404E-2	9.661E+0
-9.404E-2	9.667E+0
-9.242E-2	9.693E+0
-1.005E-1	9.680E+0
-9.242E-2	9.563E+0
-9.566E-2	9.557E+0
-9.728E-2	9.657E+0
-9.242E-2	9.648E+0
-9.242E-2	9.596E+0
-9.242E-2	9.638E+0
-9.566E-2	9.612E+0
-9.404E-2	9.596E+0
-9.566E-2	9.602E+0
-9.566E-2	9.641E+0
-9.404E-2	9.686E+0
-9.566E-2	9.648E+0
-9.404E-2	9.583E+0
-9.566E-2	9.579E+0
-9.890E-2	9.625E+0
-9.404E-2	9.612E+0
-9.728E-2	9.570E+0
-9.566E-2	9.524E+0
-9.404E-2	9.576E+0
-9.242E-2	9.641E+0
-9.242E-2	9.618E+0
-9.404E-2	9.618E+0
-9.728E-2	9.612E+0
-9.404E-2	9.631E+0
-9.242E-2	9.638E+0
-9.242E-2	9.615E+0
-9.404E-2	9.570E+0
-9.566E-2	9.612E+0
-9.404E-2	9.586E+0
-9.404E-2	9.524E+0
-9.566E-2	9.573E+0
-9.728E-2	9.628E+0
-9.242E-2	9.618E+0
-9.566E-2	9.638E+0
-1.005E-1	9.609E+0
-9.404E-2	9.631E+0
-9.404E-2	9.631E+0
-9.728E-2	9.644E+0
-9.404E-2	9.589E+0
-9.242E-2	9.576E+0
-9.566E-2	9.566E+0
-9.242E-2	9.589E+0
-9.404E-2	9.592E+0
-9.566E-2	9.583E+0
-9.404E-2	9.579E+0
-9.728E-2	9.589E+0
-9.404E-2	9.579E+0
-9.079E-2	9.570E+0
-9.566E-2	9.586E+0
-9.566E-2	9.625E+0
-9.404E-2	9.586E+0
-9.404E-2	9.511E+0
-9.079E-2	9.528E+0
-9.566E-2	9.579E+0
-9.404E-2	9.573E+0
-9.566E-2	9.537E+0
-9.404E-2	9.615E+0
-9.079E-2	9.651E+0
-9.566E-2	9.618E+0
-9.566E-2	9.612E+0
-9.404E-2	9.641E+0
-9.242E-2	9.631E+0
-9.242E-2	9.631E+0
-9.566E-2	9.667E+0
-9.404E-2	9.680E+0
-9.242E-2	9.703E+0
-9.404E-2	9.667E+0
-9.404E-2	9.563E+0
-9.566E-2	9.528E+0
-9.079E-2	9.612E+0
-9.242E-2	9.664E+0
-9.728E-2	9.686E+0
-9.566E-2	9.648E+0
-9.404E-2	9.615E+0
-9.566E-2	9.560E+0
-9.242E-2	9.531E+0
-9.566E-2	9.524E+0
-9.242E-2	9.599E+0
-9.242E-2	9.612E+0
-9.566E-2	9.664E+0
-9.566E-2	9.648E+0
-9.242E-2	9.596E+0
-9.404E-2	9.592E+0
-9.404E-2	9.547E+0
-9.242E-2	9.537E+0
-9.566E-2	9.570E+0
-9.242E-2	9.573E+0
-9.404E-2	9.602E+0
-9.404E-2	9.596E+0
-9.242E-2	9.566E+0
-9.242E-2	9.544E+0
-9.566E-2	9.570E+0
-9.242E-2	9.605E+0
-9.242E-2	9.664E+0
-9.404E-2	9.680E+0
-9.728E-2	9.625E+0
-9.728E-2	9.680E+0
-9.404E-2	9.706E+0
-9.404E-2	9.670E+0
-9.404E-2	9.615E+0
-9.566E-2	9.583E+0
-9.404E-2	9.583E+0
-9.079E-2	9.570E+0
-9.566E-2	9.589E+0
-9.566E-2	9.602E+0
-9.404E-2	9.622E+0
-9.566E-2	9.667E+0
-9.242E-2	9.553E+0
-9.079E-2	9.489E+0
-9.404E-2	9.521E+0
-9.566E-2	9.618E+0
-9.404E-2	9.683E+0
-9.404E-2	9.648E+0
-9.404E-2	9.605E+0
-9.566E-2	9.622E+0
-9.728E-2	9.625E+0
-9.242E-2	9.615E+0
-9.404E-2	9.605E+0
-9.566E-2	9.605E+0
-9.404E-2	9.612E+0
-9.566E-2	9.612E+0
-9.242E-2	9.592E+0
-9.404E-2	9.557E+0
-9.566E-2	9.583E+0
-9.242E-2	9.612E+0
-9.242E-2	9.560E+0
[truncated: 52,707 more rows]
