# Supplementary material for: Improved ANAP incorporation and VCF analysis reveal details of P2X7 current facilitation and a limited conformational interplay between ATP binding and the intracellular ballast domain
Source: eLife. 2023 Jan 4;12:e82479. doi: 10.7554/eLife.82479 (PMC9859053; doi:10.7554/eLife.82479)
Supplement: Figure 2—figure supplement 1—source data 3. [file elife-82479-fig2-figsupp1-data3.zip › Figure-2_figure-supplement-1_source-data-3/20g09/rec12.csv]

-1.346E-1	1.428E-1
-1.362E-1	1.396E-1
-1.395E-1	1.396E-1
-1.378E-1	1.493E-1
-1.378E-1	1.428E-1
-1.346E-1	1.460E-1
-1.378E-1	1.428E-1
-1.362E-1	1.460E-1
-1.346E-1	1.428E-1
-1.378E-1	1.396E-1
-1.378E-1	1.396E-1
-1.378E-1	1.331E-1
-1.378E-1	1.428E-1
-1.378E-1	1.363E-1
-1.362E-1	1.428E-1
-1.346E-1	1.428E-1
-1.378E-1	1.460E-1
-1.378E-1	1.396E-1
-1.395E-1	1.396E-1
-1.362E-1	1.428E-1
-1.395E-1	1.363E-1
-1.362E-1	1.363E-1
-1.378E-1	1.428E-1
-1.395E-1	1.363E-1
-1.378E-1	1.331E-1
-1.362E-1	1.396E-1
-1.362E-1	1.396E-1
-1.346E-1	1.363E-1
-1.395E-1	1.363E-1
-1.395E-1	1.428E-1
-1.346E-1	1.396E-1
-1.362E-1	1.396E-1
-1.362E-1	1.396E-1
-1.362E-1	1.428E-1
-1.378E-1	1.460E-1
-1.378E-1	1.428E-1
-1.362E-1	1.363E-1
-1.346E-1	1.493E-1
-1.362E-1	1.493E-1
-1.378E-1	1.428E-1
-1.346E-1	1.396E-1
-1.378E-1	1.363E-1
-1.362E-1	1.396E-1
-1.378E-1	1.460E-1
-1.362E-1	1.493E-1
-1.378E-1	1.363E-1
-1.378E-1	1.525E-1
-1.362E-1	1.460E-1
-1.362E-1	1.428E-1
-1.346E-1	1.428E-1
-1.395E-1	1.493E-1
-1.395E-1	1.460E-1
-1.378E-1	1.396E-1
-1.362E-1	1.428E-1
-1.378E-1	1.428E-1
-1.378E-1	1.493E-1
-1.362E-1	1.396E-1
-1.362E-1	1.428E-1
-1.362E-1	1.428E-1
-1.378E-1	1.460E-1
-1.362E-1	1.428E-1
-1.346E-1	1.428E-1
-1.395E-1	1.493E-1
-1.362E-1	1.428E-1
-1.346E-1	1.428E-1
-1.330E-1	1.460E-1
-1.346E-1	1.428E-1
-1.313E-1	1.460E-1
-1.362E-1	1.396E-1
-1.362E-1	1.396E-1
-1.395E-1	1.363E-1
-1.378E-1	1.460E-1
-1.362E-1	1.396E-1
-1.378E-1	1.460E-1
-1.395E-1	1.493E-1
-1.346E-1	1.460E-1
-1.378E-1	1.460E-1
-1.378E-1	1.396E-1
-1.362E-1	1.363E-1
-1.378E-1	1.428E-1
-1.395E-1	1.396E-1
-1.395E-1	1.396E-1
-1.378E-1	1.493E-1
-1.362E-1	1.460E-1
-1.378E-1	1.363E-1
-1.362E-1	1.460E-1
-1.346E-1	1.460E-1
-1.346E-1	1.396E-1
-1.346E-1	1.363E-1
-1.362E-1	1.428E-1
-1.378E-1	1.460E-1
-1.378E-1	1.396E-1
-1.346E-1	1.460E-1
-1.346E-1	1.460E-1
-1.378E-1	1.525E-1
-1.362E-1	1.460E-1
-1.362E-1	1.493E-1
-1.362E-1	1.396E-1
-1.362E-1	1.428E-1
-1.378E-1	1.396E-1
-1.362E-1	1.460E-1
-1.378E-1	1.558E-1
-1.411E-1	1.460E-1
-1.378E-1	1.428E-1
-1.378E-1	1.460E-1
-1.378E-1	1.460E-1
-1.378E-1	1.363E-1
-1.346E-1	1.428E-1
-1.346E-1	1.493E-1
-1.395E-1	1.428E-1
-1.378E-1	1.396E-1
-1.378E-1	1.428E-1
-1.362E-1	1.460E-1
-1.362E-1	1.428E-1
-1.346E-1	1.460E-1
-1.346E-1	1.493E-1
-1.313E-1	1.428E-1
-1.395E-1	1.460E-1
-1.362E-1	1.460E-1
-1.378E-1	1.428E-1
-1.362E-1	1.428E-1
-1.362E-1	1.298E-1
-1.362E-1	1.460E-1
-1.362E-1	1.396E-1
-1.313E-1	1.493E-1
-1.362E-1	1.460E-1
-1.378E-1	1.460E-1
-1.378E-1	1.460E-1
-1.346E-1	1.428E-1
-1.395E-1	1.396E-1
-1.378E-1	1.460E-1
-1.362E-1	1.363E-1
-1.330E-1	1.363E-1
-1.395E-1	1.331E-1
-1.330E-1	1.396E-1
-1.346E-1	1.460E-1
-1.346E-1	1.396E-1
-1.362E-1	1.396E-1
-1.330E-1	1.363E-1
-1.362E-1	1.460E-1
-1.346E-1	1.428E-1
-1.362E-1	1.396E-1
-1.362E-1	1.428E-1
-1.378E-1	1.460E-1
-1.362E-1	1.525E-1
-1.395E-1	1.460E-1
-1.346E-1	1.493E-1
-1.362E-1	1.428E-1
-1.346E-1	1.396E-1
-1.378E-1	1.396E-1
-1.313E-1	1.428E-1
-1.362E-1	1.363E-1
-1.330E-1	1.363E-1
-1.362E-1	1.363E-1
-1.362E-1	1.525E-1
-1.395E-1	1.493E-1
-1.346E-1	1.493E-1
-1.378E-1	1.460E-1
-1.362E-1	1.428E-1
-1.346E-1	1.428E-1
-1.346E-1	1.460E-1
-1.346E-1	1.460E-1
-1.362E-1	1.396E-1
-1.362E-1	1.493E-1
-1.313E-1	1.428E-1
-1.362E-1	1.396E-1
-1.362E-1	1.396E-1
-1.346E-1	1.493E-1
-1.346E-1	1.428E-1
-1.362E-1	1.363E-1
-1.362E-1	1.428E-1
-1.378E-1	1.493E-1
-1.395E-1	1.460E-1
-1.346E-1	1.428E-1
-1.362E-1	1.396E-1
-1.362E-1	1.460E-1
-1.313E-1	1.428E-1
-1.346E-1	1.428E-1
-1.346E-1	1.396E-1
-1.362E-1	1.396E-1
-1.330E-1	1.396E-1
-1.346E-1	1.460E-1
-1.362E-1	1.428E-1
-1.378E-1	1.363E-1
-1.346E-1	1.363E-1
-1.378E-1	1.460E-1
-1.330E-1	1.363E-1
-1.330E-1	1.428E-1
-1.378E-1	1.525E-1
-1.346E-1	1.460E-1
-1.362E-1	1.428E-1
-1.378E-1	1.428E-1
-1.378E-1	1.493E-1
-1.362E-1	1.493E-1
-1.362E-1	1.428E-1
-1.346E-1	1.493E-1
-1.346E-1	1.298E-1
-1.362E-1	1.363E-1
-1.378E-1	1.428E-1
-1.378E-1	1.363E-1
-1.378E-1	1.460E-1
-1.346E-1	1.396E-1
-1.362E-1	1.363E-1
-1.378E-1	1.493E-1
-1.346E-1	1.525E-1
-1.378E-1	1.428E-1
-1.378E-1	1.396E-1
-1.346E-1	1.428E-1
-1.346E-1	1.298E-1
-1.346E-1	1.331E-1
-1.411E-1	1.331E-1
-1.378E-1	1.460E-1
-1.362E-1	1.396E-1
-1.346E-1	1.331E-1
-1.346E-1	1.331E-1
-1.362E-1	1.525E-1
-1.362E-1	1.460E-1
-1.362E-1	1.428E-1
-1.346E-1	1.396E-1
-1.346E-1	1.363E-1
-1.378E-1	1.460E-1
-1.378E-1	1.493E-1
-1.378E-1	1.525E-1
-1.362E-1	1.331E-1
-1.346E-1	1.396E-1
-1.346E-1	1.460E-1
-1.362E-1	1.558E-1
-1.362E-1	1.396E-1
-1.362E-1	1.396E-1
-1.362E-1	1.331E-1
-1.362E-1	1.331E-1
-1.362E-1	1.363E-1
-1.313E-1	1.493E-1
-1.346E-1	1.493E-1
-1.395E-1	1.493E-1
-1.362E-1	1.396E-1
-1.362E-1	1.396E-1
-1.330E-1	1.428E-1
-1.362E-1	1.558E-1
-1.362E-1	1.558E-1
-1.313E-1	1.396E-1
-1.362E-1	1.396E-1
-1.378E-1	1.396E-1
-1.330E-1	1.558E-1
-1.378E-1	1.558E-1
-1.378E-1	1.428E-1
-1.330E-1	1.396E-1
-1.378E-1	1.363E-1
-1.362E-1	1.493E-1
-1.346E-1	1.558E-1
-1.378E-1	1.493E-1
-1.330E-1	1.460E-1
-1.346E-1	1.363E-1
-1.362E-1	1.525E-1
-1.362E-1	1.558E-1
-1.362E-1	1.428E-1
-1.362E-1	1.493E-1
-1.297E-1	1.460E-1
-1.362E-1	1.493E-1
-1.395E-1	1.493E-1
-1.346E-1	1.460E-1
-1.346E-1	1.428E-1
-1.346E-1	1.396E-1
-1.346E-1	1.525E-1
-1.346E-1	1.493E-1
-1.346E-1	1.428E-1
-1.362E-1	1.493E-1
-1.362E-1	1.460E-1
-1.362E-1	1.428E-1
-1.330E-1	1.396E-1
-1.346E-1	1.460E-1
-1.378E-1	1.493E-1
-1.346E-1	1.428E-1
-1.362E-1	1.428E-1
-1.346E-1	1.460E-1
-1.362E-1	1.396E-1
-1.362E-1	1.428E-1
-1.346E-1	1.428E-1
-1.346E-1	1.428E-1
-1.346E-1	1.396E-1
-1.346E-1	1.331E-1
-1.362E-1	1.396E-1
-1.346E-1	1.428E-1
-1.330E-1	1.363E-1
-1.330E-1	1.493E-1
-1.362E-1	1.460E-1
-1.346E-1	1.493E-1
-1.346E-1	1.493E-1
-1.346E-1	1.428E-1
-1.362E-1	1.460E-1
-1.346E-1	1.493E-1
-1.362E-1	1.428E-1
-1.313E-1	1.363E-1
-1.362E-1	1.460E-1
-1.346E-1	1.428E-1
-1.346E-1	1.525E-1
-1.346E-1	1.460E-1
-1.362E-1	1.460E-1
-1.330E-1	1.396E-1
-1.362E-1	1.460E-1
-1.313E-1	1.428E-1
-1.346E-1	1.428E-1
-1.313E-1	1.493E-1
-1.346E-1	1.428E-1
-1.313E-1	1.428E-1
-1.330E-1	1.428E-1
-1.346E-1	1.460E-1
-1.378E-1	1.428E-1
-1.330E-1	1.460E-1
-1.346E-1	1.428E-1
-1.346E-1	1.396E-1
-1.330E-1	1.363E-1
-1.297E-1	1.396E-1
-1.330E-1	1.428E-1
-1.346E-1	1.396E-1
-1.362E-1	1.363E-1
-1.362E-1	1.428E-1
-1.297E-1	1.428E-1
-1.330E-1	1.460E-1
-1.362E-1	1.331E-1
-1.362E-1	1.428E-1
-1.313E-1	1.396E-1
-1.362E-1	1.428E-1
-1.346E-1	1.396E-1
-1.346E-1	1.428E-1
-1.330E-1	1.396E-1
-1.330E-1	1.363E-1
-1.330E-1	1.396E-1
-1.330E-1	1.363E-1
-1.330E-1	1.428E-1
-1.313E-1	1.396E-1
-1.362E-1	1.428E-1
-1.297E-1	1.428E-1
-1.330E-1	1.428E-1
-1.362E-1	1.396E-1
-1.346E-1	1.363E-1
-1.297E-1	1.363E-1
-1.330E-1	1.460E-1
-1.330E-1	1.428E-1
-1.362E-1	1.396E-1
-1.330E-1	1.396E-1
-1.346E-1	1.428E-1
-1.346E-1	1.460E-1
-1.313E-1	1.493E-1
-1.346E-1	1.363E-1
-1.346E-1	1.396E-1
-1.346E-1	1.428E-1
-1.346E-1	1.525E-1
-1.330E-1	1.396E-1
-1.346E-1	1.460E-1
-1.346E-1	1.396E-1
-1.330E-1	1.428E-1
-1.330E-1	1.396E-1
-1.346E-1	1.363E-1
-1.346E-1	1.428E-1
-1.330E-1	1.396E-1
-1.378E-1	1.493E-1
-1.330E-1	1.428E-1
-1.297E-1	1.428E-1
-1.313E-1	1.525E-1
-1.313E-1	1.493E-1
-1.346E-1	1.396E-1
-1.330E-1	1.396E-1
-1.346E-1	1.396E-1
-1.362E-1	1.396E-1
-1.346E-1	1.428E-1
-1.330E-1	1.428E-1
-1.313E-1	1.396E-1
-1.330E-1	1.428E-1
-1.330E-1	1.460E-1
-1.346E-1	1.396E-1
-1.330E-1	1.460E-1
-1.313E-1	1.493E-1
-1.330E-1	1.428E-1
-1.330E-1	1.493E-1
-1.362E-1	1.525E-1
-1.346E-1	1.493E-1
-1.330E-1	1.396E-1
-1.346E-1	1.428E-1
-1.330E-1	1.428E-1
-1.346E-1	1.396E-1
-1.297E-1	1.428E-1
-1.330E-1	1.428E-1
-1.362E-1	1.428E-1
-1.362E-1	1.331E-1
-1.362E-1	1.363E-1
-1.330E-1	1.428E-1
-1.362E-1	1.460E-1
-1.297E-1	1.460E-1
-1.330E-1	1.396E-1
-1.330E-1	1.396E-1
-1.330E-1	1.428E-1
-1.330E-1	1.525E-1
-1.330E-1	1.428E-1
-1.378E-1	1.396E-1
-1.330E-1	1.493E-1
-1.346E-1	1.396E-1
-1.330E-1	1.460E-1
-1.313E-1	1.493E-1
-1.330E-1	1.428E-1
-1.330E-1	1.363E-1
-1.330E-1	1.396E-1
-1.313E-1	1.493E-1
-1.346E-1	1.525E-1
-1.346E-1	1.396E-1
-1.330E-1	1.460E-1
-1.362E-1	1.396E-1
-1.313E-1	1.525E-1
-1.297E-1	1.460E-1
-1.313E-1	1.525E-1
-1.330E-1	1.363E-1
-1.330E-1	1.363E-1
-1.330E-1	1.493E-1
-1.313E-1	1.428E-1
-1.330E-1	1.396E-1
-1.313E-1	1.428E-1
-1.330E-1	1.460E-1
-1.330E-1	1.396E-1
-1.362E-1	1.396E-1
-1.313E-1	1.428E-1
-1.313E-1	1.493E-1
-1.330E-1	1.460E-1
-1.346E-1	1.396E-1
-1.313E-1	1.396E-1
-1.313E-1	1.363E-1
-1.330E-1	1.396E-1
-1.346E-1	1.460E-1
-1.297E-1	1.396E-1
-1.330E-1	1.460E-1
-1.313E-1	1.363E-1
-1.330E-1	1.396E-1
-1.362E-1	1.428E-1
-1.313E-1	1.396E-1
-1.330E-1	1.396E-1
-1.346E-1	1.396E-1
-1.346E-1	1.298E-1
-1.330E-1	1.396E-1
-1.330E-1	1.331E-1
-1.378E-1	1.460E-1
-1.330E-1	1.298E-1
-1.313E-1	1.460E-1
-1.330E-1	1.493E-1
-1.330E-1	1.428E-1
-1.346E-1	1.460E-1
-1.330E-1	1.428E-1
-1.346E-1	1.396E-1
-1.362E-1	1.460E-1
-1.346E-1	1.396E-1
-1.297E-1	1.460E-1
-1.330E-1	1.460E-1
-1.330E-1	1.460E-1
-1.297E-1	1.363E-1
-1.330E-1	1.460E-1
-1.330E-1	1.460E-1
-1.313E-1	1.428E-1
-1.330E-1	1.460E-1
-1.313E-1	1.460E-1
-1.313E-1	1.396E-1
-1.297E-1	1.428E-1
-1.313E-1	1.493E-1
-1.313E-1	1.460E-1
-1.362E-1	1.363E-1
-1.346E-1	1.331E-1
-1.362E-1	1.396E-1
-1.281E-1	1.428E-1
-1.346E-1	1.396E-1
-1.346E-1	1.396E-1
-1.313E-1	1.460E-1
-1.313E-1	1.460E-1
-1.346E-1	1.428E-1
-1.313E-1	1.428E-1
-1.362E-1	1.493E-1
-1.330E-1	1.396E-1
-1.313E-1	1.428E-1
-1.330E-1	1.428E-1
-1.346E-1	1.460E-1
-1.281E-1	1.428E-1
-1.362E-1	1.525E-1
-1.330E-1	1.493E-1
-1.362E-1	1.428E-1
-1.313E-1	1.460E-1
-1.297E-1	1.428E-1
-1.330E-1	1.363E-1
-1.346E-1	1.460E-1
-1.313E-1	1.428E-1
-1.330E-1	1.396E-1
-1.330E-1	1.428E-1
-1.330E-1	1.363E-1
-1.297E-1	1.493E-1
-1.297E-1	1.396E-1
-1.313E-1	1.428E-1
-1.313E-1	1.428E-1
-1.297E-1	1.460E-1
-1.330E-1	1.363E-1
-1.346E-1	1.460E-1
-1.330E-1	1.428E-1
-1.330E-1	1.396E-1
-1.346E-1	1.396E-1
-1.313E-1	1.460E-1
-1.297E-1	1.460E-1
-1.313E-1	1.525E-1
-1.346E-1	1.460E-1
-1.313E-1	1.428E-1
-1.330E-1	1.396E-1
-1.313E-1	1.493E-1
-1.330E-1	1.460E-1
-1.297E-1	1.460E-1
-1.346E-1	1.363E-1
-1.313E-1	1.363E-1
-1.330E-1	1.428E-1
-1.346E-1	1.396E-1
-1.346E-1	1.428E-1
-1.313E-1	1.428E-1
-1.313E-1	1.493E-1
-1.330E-1	1.493E-1
-1.330E-1	1.460E-1
-1.330E-1	1.460E-1
-1.330E-1	1.493E-1
-1.330E-1	1.428E-1
-1.297E-1	1.428E-1
-1.313E-1	1.460E-1
-1.313E-1	1.460E-1
-1.330E-1	1.460E-1
-1.313E-1	1.460E-1
-1.297E-1	1.428E-1
-1.330E-1	1.493E-1
-1.362E-1	1.396E-1
-1.313E-1	1.493E-1
-1.330E-1	1.428E-1
-1.313E-1	1.396E-1
-1.346E-1	1.428E-1
-1.346E-1	1.493E-1
-1.330E-1	1.460E-1
-1.313E-1	1.525E-1
-1.297E-1	1.331E-1
-1.313E-1	1.363E-1
-1.313E-1	1.428E-1
-1.330E-1	1.428E-1
-1.346E-1	1.460E-1
-1.313E-1	1.396E-1
-1.346E-1	1.396E-1
-1.297E-1	1.428E-1
-1.330E-1	1.363E-1
-1.330E-1	1.493E-1
-1.346E-1	1.428E-1
-1.297E-1	1.428E-1
-1.297E-1	1.428E-1
-1.313E-1	1.428E-1
-1.297E-1	1.525E-1
-1.297E-1	1.493E-1
-1.330E-1	1.460E-1
-1.313E-1	1.396E-1
-1.330E-1	1.493E-1
-1.313E-1	1.460E-1
-1.378E-1	1.428E-1
-1.313E-1	1.460E-1
-1.313E-1	1.428E-1
-1.313E-1	1.460E-1
-1.330E-1	1.428E-1
-1.313E-1	1.493E-1
-1.297E-1	1.428E-1
-1.313E-1	1.493E-1
-1.313E-1	1.460E-1
-1.313E-1	1.428E-1
-1.297E-1	1.396E-1
-1.297E-1	1.396E-1
-1.330E-1	1.428E-1
-1.330E-1	1.460E-1
-1.313E-1	1.460E-1
-1.330E-1	1.396E-1
-1.313E-1	1.428E-1
-1.313E-1	1.460E-1
-1.281E-1	1.428E-1
-1.313E-1	1.460E-1
-1.313E-1	1.460E-1
-1.313E-1	1.363E-1
-1.313E-1	1.493E-1
-1.313E-1	1.460E-1
-1.330E-1	1.525E-1
-1.281E-1	1.396E-1
-1.297E-1	1.396E-1
-1.297E-1	1.396E-1
-1.346E-1	1.396E-1
-1.297E-1	1.558E-1
-1.362E-1	1.460E-1
-1.313E-1	1.396E-1
-1.330E-1	1.428E-1
-1.313E-1	1.525E-1
-1.330E-1	1.493E-1
-1.330E-1	1.525E-1
-1.330E-1	1.460E-1
-1.330E-1	1.428E-1
-1.297E-1	1.428E-1
-1.330E-1	1.493E-1
-1.313E-1	1.460E-1
-1.330E-1	1.396E-1
-1.297E-1	1.331E-1
-1.313E-1	1.460E-1
-1.330E-1	1.493E-1
-1.346E-1	1.396E-1
-1.281E-1	1.460E-1
-1.313E-1	1.363E-1
-1.313E-1	1.428E-1
-1.330E-1	1.428E-1
-1.313E-1	1.493E-1
-1.313E-1	1.525E-1
-1.313E-1	1.460E-1
-1.297E-1	1.460E-1
-1.265E-1	1.363E-1
-1.313E-1	1.460E-1
-1.330E-1	1.460E-1
-1.346E-1	1.558E-1
-1.346E-1	1.558E-1
-1.313E-1	1.493E-1
-1.346E-1	1.460E-1
-1.313E-1	1.460E-1
-1.313E-1	1.558E-1
-1.297E-1	1.493E-1
-1.313E-1	1.396E-1
-1.297E-1	1.428E-1
-1.297E-1	1.525E-1
-1.297E-1	1.655E-1
-1.346E-1	1.525E-1
-1.313E-1	1.331E-1
-1.313E-1	1.396E-1
-1.281E-1	1.493E-1
-1.330E-1	1.525E-1
-1.313E-1	1.460E-1
-1.297E-1	1.396E-1
-1.330E-1	1.233E-1
-1.346E-1	1.331E-1
-1.313E-1	1.493E-1
-1.297E-1	1.623E-1
-1.297E-1	1.493E-1
-1.330E-1	1.363E-1
-1.346E-1	1.363E-1
-1.297E-1	1.363E-1
-1.313E-1	1.558E-1
-1.330E-1	1.590E-1
-1.330E-1	1.460E-1
-1.297E-1	1.363E-1
-1.346E-1	1.460E-1
-1.313E-1	1.623E-1
-1.313E-1	1.558E-1
-1.297E-1	1.331E-1
-1.297E-1	1.396E-1
-1.330E-1	1.460E-1
-1.330E-1	1.493E-1
-1.313E-1	1.525E-1
-1.297E-1	1.363E-1
-1.346E-1	1.428E-1
-1.346E-1	1.493E-1
-1.297E-1	1.460E-1
-1.313E-1	1.493E-1
-1.297E-1	1.428E-1
-1.313E-1	1.460E-1
-1.313E-1	1.428E-1
-1.330E-1	1.428E-1
-1.297E-1	1.428E-1
-1.313E-1	1.363E-1
-1.313E-1	1.331E-1
-1.330E-1	1.460E-1
-1.330E-1	1.363E-1
-1.330E-1	1.396E-1
-1.281E-1	1.460E-1
-1.297E-1	1.396E-1
-1.313E-1	1.460E-1
-1.346E-1	1.428E-1
-1.313E-1	1.428E-1
-1.346E-1	1.460E-1
-1.313E-1	1.396E-1
-1.330E-1	1.331E-1
-1.281E-1	1.396E-1
-1.346E-1	1.460E-1
-1.330E-1	1.396E-1
-1.313E-1	1.428E-1
-1.297E-1	1.493E-1
-1.313E-1	1.428E-1
-1.313E-1	1.460E-1
-1.313E-1	1.428E-1
-1.297E-1	1.363E-1
-1.313E-1	1.396E-1
-1.362E-1	1.460E-1
-1.330E-1	1.558E-1
-1.313E-1	1.493E-1
-1.297E-1	1.396E-1
-1.313E-1	1.331E-1
-1.297E-1	1.428E-1
-1.313E-1	1.331E-1
-1.297E-1	1.428E-1
-1.281E-1	1.428E-1
-1.297E-1	1.428E-1
-1.346E-1	1.493E-1
-1.330E-1	1.460E-1
-1.297E-1	1.460E-1
-1.313E-1	1.460E-1
-1.313E-1	1.493E-1
-1.297E-1	1.493E-1
-1.330E-1	1.460E-1
-1.313E-1	1.493E-1
-1.313E-1	1.363E-1
-1.346E-1	1.396E-1
-1.297E-1	1.493E-1
-1.313E-1	1.428E-1
-1.313E-1	1.396E-1
-1.313E-1	1.428E-1
-1.297E-1	1.428E-1
-1.297E-1	1.460E-1
-1.281E-1	1.363E-1
-1.313E-1	1.428E-1
-1.330E-1	1.396E-1
-1.330E-1	1.396E-1
-1.281E-1	1.396E-1
-1.297E-1	1.396E-1
-1.330E-1	1.525E-1
-1.313E-1	1.493E-1
-1.313E-1	1.396E-1
-1.297E-1	1.493E-1
-1.313E-1	1.428E-1
-1.297E-1	1.460E-1
-1.297E-1	1.493E-1
-1.313E-1	1.460E-1
-1.313E-1	1.428E-1
-1.346E-1	1.460E-1
-1.313E-1	1.460E-1
-1.313E-1	1.460E-1
-1.313E-1	1.460E-1
-1.313E-1	1.460E-1
-1.281E-1	1.525E-1
-1.313E-1	1.460E-1
-1.346E-1	1.396E-1
-1.330E-1	1.396E-1
-1.281E-1	1.460E-1
-1.297E-1	1.493E-1
-1.330E-1	1.493E-1
-1.313E-1	1.493E-1
-1.330E-1	1.396E-1
-1.281E-1	1.460E-1
-1.330E-1	1.396E-1
-1.330E-1	1.460E-1
-1.297E-1	1.460E-1
-1.281E-1	1.493E-1
-1.297E-1	1.460E-1
-1.297E-1	1.460E-1
-1.313E-1	1.396E-1
-1.313E-1	1.460E-1
-1.313E-1	1.493E-1
-1.330E-1	1.428E-1
-1.330E-1	1.428E-1
-1.313E-1	1.460E-1
-1.313E-1	1.460E-1
-1.297E-1	1.525E-1
-1.330E-1	1.525E-1
-1.330E-1	1.525E-1
-1.330E-1	1.428E-1
-1.330E-1	1.460E-1
-1.281E-1	1.493E-1
-1.313E-1	1.298E-1
-1.313E-1	1.396E-1
-1.313E-1	1.493E-1
-1.330E-1	1.460E-1
-1.313E-1	1.396E-1
-1.313E-1	1.428E-1
-1.313E-1	1.525E-1
-1.281E-1	1.396E-1
-1.330E-1	1.396E-1
-1.313E-1	1.428E-1
-1.297E-1	1.428E-1
-1.330E-1	1.331E-1
-1.330E-1	1.428E-1
-1.330E-1	1.428E-1
-1.313E-1	1.396E-1
-1.330E-1	1.460E-1
-1.313E-1	1.460E-1
-1.313E-1	1.460E-1
-1.297E-1	1.460E-1
-1.297E-1	1.493E-1
-1.313E-1	1.428E-1
-1.346E-1	1.460E-1
-1.330E-1	1.525E-1
-1.313E-1	1.460E-1
-1.313E-1	1.428E-1
-1.330E-1	1.428E-1
-1.346E-1	1.525E-1
-1.281E-1	1.525E-1
-1.313E-1	1.493E-1
-1.313E-1	1.428E-1
-1.313E-1	1.493E-1
-1.313E-1	1.460E-1
-1.313E-1	1.493E-1
-1.281E-1	1.428E-1
-1.330E-1	1.493E-1
-1.313E-1	1.428E-1
-1.330E-1	1.428E-1
-1.313E-1	1.363E-1
-1.297E-1	1.428E-1
-1.281E-1	1.493E-1
-1.330E-1	1.460E-1
-1.313E-1	1.493E-1
-1.330E-1	1.460E-1
-1.297E-1	1.428E-1
-1.313E-1	1.460E-1
-1.330E-1	1.396E-1
-1.297E-1	1.396E-1
-1.281E-1	1.460E-1
-1.297E-1	1.460E-1
-1.330E-1	1.558E-1
-1.297E-1	1.525E-1
-1.313E-1	1.558E-1
-1.330E-1	1.428E-1
-1.297E-1	1.396E-1
-1.330E-1	1.460E-1
-1.330E-1	1.396E-1
-1.297E-1	1.428E-1
-1.297E-1	1.460E-1
-1.313E-1	1.493E-1
-1.313E-1	1.493E-1
-1.313E-1	1.428E-1
-1.265E-1	1.460E-1
-1.330E-1	1.460E-1
-1.281E-1	1.396E-1
-1.330E-1	1.428E-1
-1.330E-1	1.396E-1
-1.330E-1	1.460E-1
-1.297E-1	1.428E-1
-1.313E-1	1.493E-1
-1.313E-1	1.460E-1
-1.346E-1	1.493E-1
-1.313E-1	1.428E-1
-1.346E-1	1.428E-1
-1.281E-1	1.396E-1
-1.281E-1	1.396E-1
-1.281E-1	1.428E-1
-1.297E-1	1.460E-1
-1.297E-1	1.363E-1
-1.330E-1	1.428E-1
-1.281E-1	1.460E-1
-1.313E-1	1.363E-1
-1.313E-1	1.493E-1
-1.330E-1	1.460E-1
-1.297E-1	1.493E-1
-1.265E-1	1.460E-1
-1.297E-1	1.558E-1
-1.297E-1	1.493E-1
-1.313E-1	1.460E-1
-1.297E-1	1.428E-1
-1.281E-1	1.396E-1
-1.297E-1	1.493E-1
-1.297E-1	1.460E-1
-1.297E-1	1.363E-1
-1.313E-1	1.428E-1
-1.281E-1	1.428E-1
-1.281E-1	1.428E-1
-1.330E-1	1.428E-1
-1.313E-1	1.428E-1
-1.297E-1	1.525E-1
-1.265E-1	1.460E-1
-1.297E-1	1.460E-1
-1.297E-1	1.363E-1
-1.297E-1	1.460E-1
-1.297E-1	1.493E-1
-1.297E-1	1.460E-1
-1.313E-1	1.493E-1
-1.281E-1	1.525E-1
-1.265E-1	1.460E-1
-1.265E-1	1.428E-1
-1.330E-1	1.428E-1
-1.281E-1	1.428E-1
-1.265E-1	1.460E-1
-1.297E-1	1.460E-1
-1.249E-1	1.396E-1
-1.297E-1	1.493E-1
-1.281E-1	1.460E-1
-1.297E-1	1.460E-1
-1.297E-1	1.428E-1
-1.297E-1	1.396E-1
-1.281E-1	1.493E-1
-1.297E-1	1.460E-1
-1.281E-1	1.460E-1
-1.281E-1	1.558E-1
-1.265E-1	1.525E-1
-1.330E-1	1.460E-1
-1.313E-1	1.363E-1
-1.297E-1	1.493E-1
-1.297E-1	1.460E-1
-1.265E-1	1.396E-1
-1.297E-1	1.363E-1
-1.281E-1	1.460E-1
-1.281E-1	1.558E-1
-1.297E-1	1.460E-1
-1.281E-1	1.493E-1
-1.297E-1	1.428E-1
-1.281E-1	1.525E-1
-1.281E-1	1.428E-1
-1.297E-1	1.460E-1
-1.281E-1	1.558E-1
-1.281E-1	1.460E-1
-1.313E-1	1.460E-1
-1.297E-1	1.493E-1
-1.281E-1	1.525E-1
-1.313E-1	1.428E-1
-1.281E-1	1.493E-1
-1.313E-1	1.460E-1
-1.313E-1	1.331E-1
-1.281E-1	1.460E-1
-1.313E-1	1.363E-1
-1.313E-1	1.331E-1
-1.313E-1	1.493E-1
-1.281E-1	1.525E-1
-1.281E-1	1.493E-1
-1.330E-1	1.428E-1
-1.313E-1	1.493E-1
-1.297E-1	1.396E-1
-1.297E-1	1.525E-1
-1.313E-1	1.525E-1
-1.297E-1	1.428E-1
-1.313E-1	1.396E-1
-1.297E-1	1.460E-1
-1.330E-1	1.396E-1
-1.313E-1	1.363E-1
-1.297E-1	1.493E-1
-1.281E-1	1.493E-1
-1.297E-1	1.428E-1
-1.313E-1	1.460E-1
-1.313E-1	1.525E-1
-1.297E-1	1.428E-1
-1.281E-1	1.460E-1
-1.265E-1	1.428E-1
-1.281E-1	1.396E-1
-1.297E-1	1.428E-1
-1.313E-1	1.428E-1
-1.297E-1	1.460E-1
-1.313E-1	1.396E-1
-1.313E-1	1.525E-1
-1.330E-1	1.428E-1
-1.313E-1	1.428E-1
-1.265E-1	1.460E-1
-1.297E-1	1.493E-1
-1.313E-1	1.525E-1
-1.297E-1	1.525E-1
-1.297E-1	1.493E-1
-1.297E-1	1.460E-1
-1.281E-1	1.493E-1
-1.313E-1	1.460E-1
-1.281E-1	1.460E-1
-1.281E-1	1.363E-1
-1.281E-1	1.396E-1
-1.281E-1	1.460E-1
-1.297E-1	1.428E-1
-1.313E-1	1.396E-1
-1.313E-1	1.396E-1
-1.330E-1	1.331E-1
-1.281E-1	1.493E-1
-1.297E-1	1.428E-1
-1.281E-1	1.428E-1
-1.281E-1	1.525E-1
-1.265E-1	1.460E-1
-1.297E-1	1.396E-1
-1.281E-1	1.525E-1
-1.281E-1	1.460E-1
-1.297E-1	1.493E-1
-1.297E-1	1.396E-1
-1.281E-1	1.428E-1
-1.249E-1	1.558E-1
-1.281E-1	1.428E-1
-1.313E-1	1.396E-1
-1.297E-1	1.428E-1
-1.313E-1	1.428E-1
-1.281E-1	1.460E-1
-1.297E-1	1.493E-1
-1.265E-1	1.428E-1
-1.297E-1	1.363E-1
-1.281E-1	1.460E-1
-1.330E-1	1.460E-1
-1.281E-1	1.525E-1
-1.281E-1	1.460E-1
-1.281E-1	1.493E-1
-1.297E-1	1.428E-1
-1.297E-1	1.460E-1
-1.297E-1	1.460E-1
-1.297E-1	1.525E-1
-1.281E-1	1.460E-1
-1.297E-1	1.428E-1
-1.313E-1	1.396E-1
-1.297E-1	1.428E-1
-1.297E-1	1.525E-1
-1.297E-1	1.525E-1
-1.346E-1	1.428E-1
-1.297E-1	1.363E-1
-1.313E-1	1.396E-1
-1.313E-1	1.428E-1
-1.297E-1	1.428E-1
-1.297E-1	1.428E-1
-1.297E-1	1.363E-1
-1.313E-1	1.460E-1
-1.313E-1	1.460E-1
-1.297E-1	1.525E-1
-1.297E-1	1.460E-1
-1.297E-1	1.331E-1
-1.313E-1	1.428E-1
-1.297E-1	1.525E-1
-1.313E-1	1.525E-1
-1.297E-1	1.460E-1
-1.330E-1	1.331E-1
-1.297E-1	1.266E-1
-1.265E-1	1.396E-1
-1.330E-1	1.493E-1
-1.297E-1	1.525E-1
-1.313E-1	1.460E-1
-1.297E-1	1.396E-1
-1.297E-1	1.460E-1
-1.297E-1	1.558E-1
-1.297E-1	1.525E-1
-1.297E-1	1.331E-1
-1.297E-1	1.331E-1
-1.281E-1	1.428E-1
-1.265E-1	1.558E-1
-1.281E-1	1.558E-1
-1.281E-1	1.493E-1
-1.330E-1	1.460E-1
-1.313E-1	1.396E-1
-1.297E-1	1.460E-1
-1.313E-1	1.558E-1
-1.297E-1	1.493E-1
-1.297E-1	1.396E-1
-1.265E-1	1.428E-1
-1.297E-1	1.460E-1
-1.313E-1	1.525E-1
-1.265E-1	1.396E-1
-1.297E-1	1.525E-1
-1.281E-1	1.493E-1
-1.297E-1	1.363E-1
-1.281E-1	1.460E-1
-1.313E-1	1.493E-1
-1.281E-1	1.460E-1
-1.281E-1	1.525E-1
-1.297E-1	1.396E-1
-1.281E-1	1.460E-1
-1.281E-1	1.460E-1
-1.297E-1	1.525E-1
-1.297E-1	1.493E-1
-1.281E-1	1.525E-1
-1.265E-1	1.493E-1
-1.281E-1	1.396E-1
-1.281E-1	1.460E-1
-1.281E-1	1.460E-1
-1.313E-1	1.525E-1
-1.265E-1	1.396E-1
-1.265E-1	1.460E-1
-1.313E-1	1.460E-1
-1.297E-1	1.428E-1
-1.281E-1	1.363E-1
-1.281E-1	1.525E-1
-1.265E-1	1.460E-1
-1.313E-1	1.428E-1
-1.313E-1	1.460E-1
-1.265E-1	1.396E-1
-1.265E-1	1.363E-1
-1.313E-1	1.460E-1
-1.281E-1	1.493E-1
-1.330E-1	1.493E-1
-1.330E-1	1.428E-1
-1.297E-1	1.525E-1
-1.281E-1	1.460E-1
-1.313E-1	1.428E-1
-1.297E-1	1.428E-1
-1.330E-1	1.428E-1
-1.297E-1	1.428E-1
-1.297E-1	1.460E-1
-1.265E-1	1.428E-1
-1.330E-1	1.428E-1
-1.281E-1	1.493E-1
-1.281E-1	1.525E-1
-1.265E-1	1.493E-1
-1.297E-1	1.493E-1
-1.265E-1	1.460E-1
-1.297E-1	1.493E-1
-1.281E-1	1.525E-1
-1.313E-1	1.428E-1
-1.297E-1	1.428E-1
-1.297E-1	1.460E-1
-1.265E-1	1.493E-1
-1.281E-1	1.460E-1
-1.313E-1	1.428E-1
-1.265E-1	1.525E-1
-1.281E-1	1.460E-1
-1.313E-1	1.428E-1
-1.281E-1	1.460E-1
-1.297E-1	1.460E-1
-1.265E-1	1.525E-1
-1.330E-1	1.428E-1
-1.281E-1	1.396E-1
-1.281E-1	1.460E-1
-1.330E-1	1.428E-1
-1.313E-1	1.428E-1
-1.281E-1	1.428E-1
-1.313E-1	1.428E-1
-1.265E-1	1.460E-1
-1.265E-1	1.460E-1
-1.313E-1	1.428E-1
-1.281E-1	1.493E-1
-1.265E-1	1.363E-1
-1.281E-1	1.460E-1
-1.281E-1	1.525E-1
-1.265E-1	1.396E-1
-1.281E-1	1.363E-1
-1.313E-1	1.460E-1
-1.297E-1	1.493E-1
-1.297E-1	1.460E-1
-1.281E-1	1.460E-1
-1.313E-1	1.396E-1
-1.330E-1	1.493E-1
-1.297E-1	1.525E-1
-1.265E-1	1.460E-1
-1.313E-1	1.460E-1
-1.313E-1	1.428E-1
-1.249E-1	1.493E-1
-1.281E-1	1.460E-1
-1.265E-1	1.493E-1
-1.297E-1	1.396E-1
-1.265E-1	1.428E-1
-1.297E-1	1.396E-1
-1.297E-1	1.493E-1
-1.330E-1	1.460E-1
-1.330E-1	1.428E-1
-1.249E-1	1.428E-1
-1.297E-1	1.493E-1
-1.297E-1	1.428E-1
-1.281E-1	1.460E-1
-1.297E-1	1.493E-1
-1.281E-1	1.396E-1
-1.297E-1	1.428E-1
-1.281E-1	1.396E-1
-1.313E-1	1.363E-1
-1.249E-1	1.460E-1
-1.281E-1	1.428E-1
-1.265E-1	1.460E-1
-1.313E-1	1.428E-1
-1.297E-1	1.428E-1
-1.297E-1	1.460E-1
-1.281E-1	1.460E-1
-1.330E-1	1.396E-1
-1.281E-1	1.363E-1
-1.281E-1	1.460E-1
-1.313E-1	1.396E-1
-1.281E-1	1.460E-1
-1.281E-1	1.396E-1
-1.297E-1	1.396E-1
-1.281E-1	1.525E-1
-1.297E-1	1.428E-1
-1.330E-1	1.428E-1
-1.281E-1	1.525E-1
-1.281E-1	1.460E-1
-1.281E-1	1.428E-1
-1.265E-1	1.460E-1
-1.297E-1	1.493E-1
-1.297E-1	1.493E-1
-1.281E-1	1.460E-1
-1.281E-1	1.428E-1
-1.313E-1	1.396E-1
-1.281E-1	1.396E-1
-1.281E-1	1.396E-1
-1.313E-1	1.428E-1
-1.313E-1	1.396E-1
-1.249E-1	1.428E-1
-1.281E-1	1.460E-1
-1.281E-1	1.493E-1
-1.281E-1	1.460E-1
-1.265E-1	1.460E-1
-1.297E-1	1.396E-1
-1.281E-1	1.428E-1
-1.281E-1	1.331E-1
-1.281E-1	1.493E-1
-1.281E-1	1.396E-1
-1.313E-1	1.363E-1
-1.313E-1	1.493E-1
-1.281E-1	1.428E-1
-1.297E-1	1.525E-1
-1.297E-1	1.460E-1
-1.281E-1	1.460E-1
-1.281E-1	1.460E-1
-1.281E-1	1.396E-1
-1.281E-1	1.460E-1
-1.297E-1	1.428E-1
-1.281E-1	1.428E-1
-1.265E-1	1.363E-1
-1.297E-1	1.460E-1
-1.297E-1	1.493E-1
-1.281E-1	1.525E-1
-1.297E-1	1.493E-1
-1.313E-1	1.460E-1
-1.281E-1	1.460E-1
-1.281E-1	1.460E-1
-1.297E-1	1.363E-1
-1.297E-1	1.460E-1
-1.330E-1	1.428E-1
-1.281E-1	1.460E-1
-1.313E-1	1.396E-1
-1.313E-1	1.460E-1
-1.313E-1	1.460E-1
-1.297E-1	1.525E-1
-1.281E-1	1.460E-1
-1.265E-1	1.493E-1
-1.313E-1	1.460E-1
-1.313E-1	1.428E-1
-1.297E-1	1.460E-1
-1.281E-1	1.493E-1
-1.313E-1	1.493E-1
-1.281E-1	1.363E-1
-1.281E-1	1.428E-1
-1.249E-1	1.460E-1
-1.297E-1	1.363E-1
-1.265E-1	1.428E-1
-1.313E-1	1.525E-1
-1.330E-1	1.428E-1
-1.281E-1	1.493E-1
-1.249E-1	1.428E-1
-1.265E-1	1.428E-1
-1.297E-1	1.428E-1
-1.281E-1	1.460E-1
-1.265E-1	1.460E-1
-1.297E-1	1.428E-1
-1.281E-1	1.428E-1
-1.281E-1	1.396E-1
-1.281E-1	1.525E-1
-1.249E-1	1.460E-1
-1.297E-1	1.460E-1
-1.297E-1	1.525E-1
-1.297E-1	1.460E-1
-1.265E-1	1.493E-1
-1.297E-1	1.460E-1
-1.281E-1	1.428E-1
-1.281E-1	1.493E-1
-1.265E-1	1.396E-1
-1.297E-1	1.396E-1
-1.281E-1	1.493E-1
-1.297E-1	1.460E-1
-1.265E-1	1.493E-1
-1.313E-1	1.460E-1
-1.281E-1	1.428E-1
-1.265E-1	1.428E-1
-1.281E-1	1.460E-1
-1.313E-1	1.396E-1
-1.265E-1	1.396E-1
-1.265E-1	1.428E-1
-1.265E-1	1.525E-1
-1.281E-1	1.460E-1
-1.281E-1	1.396E-1
-1.297E-1	1.428E-1
-1.265E-1	1.428E-1
-1.281E-1	1.428E-1
-1.281E-1	1.363E-1
-1.281E-1	1.493E-1
-1.281E-1	1.428E-1
-1.297E-1	1.428E-1
-1.297E-1	1.428E-1
-1.265E-1	1.460E-1
-1.297E-1	1.428E-1
-1.265E-1	1.396E-1
-1.265E-1	1.396E-1
-1.281E-1	1.396E-1
-1.313E-1	1.363E-1
-1.297E-1	1.525E-1
-1.265E-1	1.493E-1
-1.313E-1	1.493E-1
-1.265E-1	1.428E-1
-1.297E-1	1.428E-1
-1.313E-1	1.396E-1
-1.281E-1	1.331E-1
-1.297E-1	1.396E-1
-1.297E-1	1.363E-1
-1.281E-1	1.428E-1
-1.281E-1	1.493E-1
-1.265E-1	1.396E-1
-1.313E-1	1.428E-1
-1.297E-1	1.363E-1
-1.281E-1	1.363E-1
-1.297E-1	1.428E-1
-1.281E-1	1.493E-1
-1.281E-1	1.493E-1
-1.281E-1	1.460E-1
-1.297E-1	1.428E-1
-1.281E-1	1.396E-1
-1.265E-1	1.363E-1
-1.281E-1	1.460E-1
-1.265E-1	1.396E-1
-1.281E-1	1.396E-1
-1.313E-1	1.428E-1
-1.281E-1	1.428E-1
-1.297E-1	1.331E-1
-1.313E-1	1.396E-1
-1.313E-1	1.460E-1
-1.249E-1	1.396E-1
-1.297E-1	1.428E-1
-1.281E-1	1.428E-1
-1.281E-1	1.460E-1
-1.265E-1	1.460E-1
-1.297E-1	1.460E-1
-1.265E-1	1.460E-1
-1.265E-1	1.363E-1
-1.297E-1	1.493E-1
-1.297E-1	1.396E-1
-1.297E-1	1.493E-1
-1.313E-1	1.428E-1
-1.281E-1	1.396E-1
-1.297E-1	1.428E-1
-1.281E-1	1.363E-1
-1.281E-1	1.428E-1
-1.281E-1	1.363E-1
-1.281E-1	1.396E-1
-1.281E-1	1.396E-1
-1.281E-1	1.428E-1
-1.297E-1	1.363E-1
-1.297E-1	1.428E-1
-1.313E-1	1.460E-1
-1.297E-1	1.428E-1
-1.281E-1	1.460E-1
-1.281E-1	1.428E-1
-1.281E-1	1.396E-1
-1.297E-1	1.493E-1
-1.281E-1	1.396E-1
-1.281E-1	1.396E-1
-1.281E-1	1.428E-1
-1.281E-1	1.363E-1
-1.281E-1	1.396E-1
-1.281E-1	1.428E-1
-1.297E-1	1.428E-1
-1.265E-1	1.428E-1
-1.281E-1	1.428E-1
-1.281E-1	1.396E-1
-1.313E-1	1.331E-1
-1.330E-1	1.363E-1
-1.281E-1	1.428E-1
-1.281E-1	1.363E-1
-1.313E-1	1.493E-1
-1.313E-1	1.460E-1
-1.265E-1	1.428E-1
-1.297E-1	1.396E-1
-1.281E-1	1.396E-1
-1.281E-1	1.428E-1
-1.281E-1	1.428E-1
-1.297E-1	1.428E-1
-1.297E-1	1.525E-1
-1.265E-1	1.460E-1
-1.281E-1	1.428E-1
-1.297E-1	1.428E-1
-1.297E-1	1.396E-1
-1.330E-1	1.493E-1
-1.297E-1	1.428E-1
-1.297E-1	1.428E-1
-1.265E-1	1.428E-1
-1.297E-1	1.396E-1
-1.281E-1	1.460E-1
-1.281E-1	1.460E-1
-1.281E-1	1.363E-1
-1.297E-1	1.363E-1
-1.265E-1	1.363E-1
-1.281E-1	1.493E-1
-1.297E-1	1.460E-1
-1.313E-1	1.363E-1
-1.297E-1	1.266E-1
-1.265E-1	1.331E-1
-1.281E-1	1.428E-1
-1.281E-1	1.460E-1
-1.281E-1	1.428E-1
-1.297E-1	1.298E-1
-1.281E-1	1.396E-1
-1.297E-1	1.493E-1
-1.265E-1	1.460E-1
-1.265E-1	1.428E-1
-1.281E-1	1.396E-1
-1.281E-1	1.493E-1
-1.281E-1	1.460E-1
-1.281E-1	1.428E-1
-1.249E-1	1.331E-1
-1.297E-1	1.331E-1
-1.297E-1	1.525E-1
-1.249E-1	1.558E-1
-1.313E-1	1.493E-1
-1.281E-1	1.460E-1
-1.297E-1	1.331E-1
-1.281E-1	1.363E-1
-1.297E-1	1.460E-1
-1.281E-1	1.460E-1
-1.281E-1	1.331E-1
-1.265E-1	1.363E-1
-1.281E-1	1.396E-1
-1.297E-1	1.460E-1
-1.297E-1	1.428E-1
-1.265E-1	1.396E-1
-1.281E-1	1.331E-1
-1.297E-1	1.493E-1
-1.297E-1	1.655E-1
-1.265E-1	1.493E-1
-1.281E-1	1.266E-1
-1.281E-1	1.363E-1
-1.249E-1	1.525E-1
-1.265E-1	1.590E-1
-1.297E-1	1.493E-1
-1.281E-1	1.396E-1
-1.265E-1	1.396E-1
-1.249E-1	1.460E-1
-1.265E-1	1.493E-1
-1.281E-1	1.396E-1
-1.265E-1	1.460E-1
-1.281E-1	1.428E-1
-1.281E-1	1.396E-1
-1.265E-1	1.460E-1
-1.249E-1	1.493E-1
-1.297E-1	1.460E-1
-1.265E-1	1.428E-1
-1.281E-1	1.396E-1
-1.249E-1	1.428E-1
-1.249E-1	1.363E-1
-1.297E-1	1.396E-1
-1.249E-1	1.363E-1
-1.297E-1	1.363E-1
-1.297E-1	1.363E-1
-1.281E-1	1.396E-1
-1.281E-1	1.460E-1
-1.297E-1	1.558E-1
-1.297E-1	1.460E-1
-1.265E-1	1.428E-1
-1.265E-1	1.363E-1
-1.281E-1	1.460E-1
-1.249E-1	1.428E-1
-1.297E-1	1.525E-1
-1.313E-1	1.396E-1
-1.265E-1	1.363E-1
-1.281E-1	1.396E-1
-1.313E-1	1.525E-1
-1.313E-1	1.428E-1
-1.297E-1	1.428E-1
-1.297E-1	1.363E-1
-1.281E-1	1.363E-1
-1.281E-1	1.460E-1
-1.297E-1	1.428E-1
-1.265E-1	1.396E-1
-1.313E-1	1.460E-1
-1.281E-1	1.558E-1
-1.265E-1	1.428E-1
-1.265E-1	1.460E-1
-1.249E-1	1.363E-1
-1.297E-1	1.460E-1
-1.265E-1	1.493E-1
-1.281E-1	1.428E-1
-1.265E-1	1.428E-1
-1.249E-1	1.460E-1
-1.265E-1	1.428E-1
-1.297E-1	1.331E-1
-1.281E-1	1.428E-1
-1.297E-1	1.460E-1
-1.265E-1	1.428E-1
-1.297E-1	1.298E-1
-1.297E-1	1.396E-1
-1.265E-1	1.396E-1
-1.249E-1	1.428E-1
-1.297E-1	1.428E-1
-1.297E-1	1.363E-1
-1.281E-1	1.493E-1
-1.265E-1	1.428E-1
-1.281E-1	1.428E-1
-1.297E-1	1.460E-1
-1.265E-1	1.396E-1
-1.281E-1	1.331E-1
-1.281E-1	1.493E-1
-1.265E-1	1.428E-1
-1.281E-1	1.428E-1
-1.281E-1	1.493E-1
-1.249E-1	1.493E-1
-1.265E-1	1.460E-1
-1.297E-1	1.428E-1
-1.265E-1	1.493E-1
-1.297E-1	1.428E-1
-1.265E-1	1.428E-1
-1.313E-1	1.428E-1
-1.297E-1	1.396E-1
-1.249E-1	1.396E-1
-1.281E-1	1.363E-1
-1.281E-1	1.396E-1
-1.265E-1	1.396E-1
-1.297E-1	1.396E-1
-1.265E-1	1.460E-1
-1.297E-1	1.363E-1
-1.265E-1	1.428E-1
-1.297E-1	1.460E-1
-1.281E-1	1.460E-1
-1.313E-1	1.525E-1
-1.281E-1	1.428E-1
-1.297E-1	1.460E-1
-1.265E-1	1.428E-1
-1.297E-1	1.460E-1
-1.281E-1	1.428E-1
-1.297E-1	1.396E-1
-1.297E-1	1.428E-1
-1.297E-1	1.460E-1
-1.249E-1	1.396E-1
-1.281E-1	1.396E-1
-1.281E-1	1.428E-1
-1.313E-1	1.428E-1
-1.297E-1	1.363E-1
-1.281E-1	1.396E-1
-1.281E-1	1.363E-1
-1.281E-1	1.493E-1
-1.297E-1	1.428E-1
-1.281E-1	1.396E-1
-1.265E-1	1.428E-1
-1.281E-1	1.428E-1
-1.249E-1	1.493E-1
-1.265E-1	1.493E-1
-1.265E-1	1.525E-1
-1.281E-1	1.428E-1
-1.281E-1	1.396E-1
-1.265E-1	1.428E-1
-1.297E-1	1.396E-1
-1.297E-1	1.460E-1
-1.297E-1	1.493E-1
-1.281E-1	1.493E-1
-1.297E-1	1.396E-1
-1.281E-1	1.396E-1
-1.265E-1	1.428E-1
-1.281E-1	1.396E-1
-1.297E-1	1.331E-1
-1.297E-1	1.460E-1
-1.281E-1	1.396E-1
-1.297E-1	1.363E-1
-1.281E-1	1.493E-1
-1.265E-1	1.460E-1
-1.265E-1	1.428E-1
-1.265E-1	1.396E-1
-1.281E-1	1.493E-1
-1.297E-1	1.363E-1
-1.265E-1	1.331E-1
-1.297E-1	1.363E-1
-1.281E-1	1.428E-1
-1.281E-1	1.460E-1
-1.281E-1	1.428E-1
-1.281E-1	1.460E-1
-1.281E-1	1.363E-1
-1.297E-1	1.396E-1
-1.281E-1	1.428E-1
-1.297E-1	1.428E-1
-1.330E-1	1.493E-1
-1.249E-1	1.460E-1
-1.265E-1	1.460E-1
-1.265E-1	1.460E-1
-1.281E-1	1.363E-1
-1.281E-1	1.396E-1
-1.281E-1	1.460E-1
-1.281E-1	1.396E-1
-1.281E-1	1.396E-1
-1.297E-1	1.396E-1
-1.249E-1	1.331E-1
-1.281E-1	1.396E-1
-1.297E-1	1.493E-1
-1.281E-1	1.428E-1
-1.249E-1	1.493E-1
-1.281E-1	1.428E-1
-1.265E-1	1.428E-1
-1.281E-1	1.428E-1
-1.281E-1	1.396E-1
-1.281E-1	1.396E-1
-1.281E-1	1.396E-1
-1.297E-1	1.428E-1
-1.281E-1	1.493E-1
-1.265E-1	1.331E-1
-1.281E-1	1.396E-1
-1.281E-1	1.428E-1
-1.313E-1	1.428E-1
-1.297E-1	1.363E-1
-1.313E-1	1.331E-1
-1.297E-1	1.363E-1
-1.281E-1	1.460E-1
-1.265E-1	1.460E-1
-1.265E-1	1.396E-1
-1.265E-1	1.396E-1
-1.297E-1	1.428E-1
-1.265E-1	1.460E-1
-1.297E-1	1.428E-1
-1.297E-1	1.428E-1
-1.297E-1	1.493E-1
-1.281E-1	1.396E-1
-1.313E-1	1.428E-1
-1.297E-1	1.493E-1
-1.265E-1	1.428E-1
-1.265E-1	1.428E-1
-1.281E-1	1.298E-1
-1.297E-1	1.493E-1
-1.297E-1	1.428E-1
-1.265E-1	1.363E-1
-1.265E-1	1.460E-1
-1.297E-1	1.428E-1
-1.297E-1	1.428E-1
-1.281E-1	1.460E-1
-1.265E-1	1.493E-1
-1.297E-1	1.460E-1
-1.297E-1	1.460E-1
-1.265E-1	1.363E-1
-1.297E-1	1.428E-1
-1.297E-1	1.460E-1
-1.265E-1	1.493E-1
-1.281E-1	1.493E-1
-1.297E-1	1.428E-1
-1.297E-1	1.428E-1
-1.313E-1	1.363E-1
-1.265E-1	1.428E-1
-1.265E-1	1.396E-1
-1.281E-1	1.493E-1
-1.249E-1	1.396E-1
-1.265E-1	1.396E-1
-1.249E-1	1.396E-1
-1.265E-1	1.396E-1
-1.297E-1	1.460E-1
-1.297E-1	1.525E-1
-1.281E-1	1.428E-1
-1.281E-1	1.428E-1
-1.281E-1	1.460E-1
-1.281E-1	1.493E-1
-1.297E-1	1.428E-1
-1.281E-1	1.396E-1
-1.297E-1	1.363E-1
-1.281E-1	1.396E-1
-1.281E-1	1.428E-1
-1.297E-1	1.396E-1
-1.249E-1	1.396E-1
-1.265E-1	1.428E-1
-1.281E-1	1.428E-1
-1.297E-1	1.460E-1
-1.265E-1	1.363E-1
-1.281E-1	1.460E-1
-1.330E-1	1.428E-1
-1.281E-1	1.428E-1
-1.297E-1	1.428E-1
-1.265E-1	1.396E-1
-1.281E-1	1.428E-1
-1.281E-1	1.460E-1
-1.281E-1	1.428E-1
-1.297E-1	1.363E-1
-1.265E-1	1.525E-1
-1.265E-1	1.525E-1
-1.265E-1	1.493E-1
-1.297E-1	1.525E-1
-1.297E-1	1.428E-1
-1.281E-1	1.428E-1
-1.265E-1	1.493E-1
-1.265E-1	1.428E-1
-1.265E-1	1.460E-1
-1.281E-1	1.428E-1
-1.281E-1	1.363E-1
-1.297E-1	1.396E-1
-1.297E-1	1.460E-1
-1.297E-1	1.396E-1
-1.249E-1	1.363E-1
-1.313E-1	1.396E-1
-1.281E-1	1.396E-1
-1.281E-1	1.493E-1
-1.249E-1	1.460E-1
-1.265E-1	1.428E-1
-1.313E-1	1.396E-1
-1.313E-1	1.396E-1
-1.281E-1	1.428E-1
-1.297E-1	1.331E-1
-1.281E-1	1.428E-1
-1.297E-1	1.428E-1
-1.281E-1	1.396E-1
-1.281E-1	1.428E-1
-1.313E-1	1.460E-1
-1.297E-1	1.525E-1
-1.249E-1	1.396E-1
-1.265E-1	1.363E-1
-1.313E-1	1.428E-1
-1.265E-1	1.396E-1
-1.281E-1	1.363E-1
-1.281E-1	1.428E-1
-1.297E-1	1.428E-1
-1.297E-1	1.363E-1
-1.281E-1	1.396E-1
-1.281E-1	1.428E-1
-1.313E-1	1.428E-1
-1.297E-1	1.428E-1
-1.297E-1	1.460E-1
-1.313E-1	1.525E-1
-1.281E-1	1.396E-1
-1.281E-1	1.363E-1
-1.265E-1	1.428E-1
-1.281E-1	1.428E-1
-1.297E-1	1.396E-1
-1.249E-1	1.460E-1
-1.313E-1	1.363E-1
-1.297E-1	1.428E-1
-1.313E-1	1.331E-1
-1.313E-1	1.460E-1
-1.313E-1	1.428E-1
-1.281E-1	1.363E-1
-1.297E-1	1.396E-1
-1.297E-1	1.590E-1
-1.281E-1	1.460E-1
-1.265E-1	1.396E-1
-1.281E-1	1.298E-1
-1.281E-1	1.396E-1
-1.281E-1	1.428E-1
-1.265E-1	1.396E-1
-1.281E-1	1.428E-1
-1.281E-1	1.460E-1
-1.265E-1	1.331E-1
-1.281E-1	1.396E-1
-1.297E-1	1.396E-1
-1.281E-1	1.396E-1
-1.313E-1	1.396E-1
-1.281E-1	1.396E-1
-1.330E-1	1.460E-1
-1.281E-1	1.493E-1
-1.281E-1	1.460E-1
-1.249E-1	1.396E-1
-1.297E-1	1.460E-1
-1.297E-1	1.460E-1
-1.297E-1	1.428E-1
-1.232E-1	1.460E-1
-1.281E-1	1.331E-1
-1.297E-1	1.428E-1
-1.249E-1	1.525E-1
-1.297E-1	1.460E-1
-1.297E-1	1.396E-1
-1.281E-1	1.363E-1
-1.281E-1	1.298E-1
-1.281E-1	1.460E-1
-1.281E-1	1.460E-1
-1.281E-1	1.493E-1
-1.297E-1	1.493E-1
-1.281E-1	1.493E-1
-1.265E-1	1.460E-1
-1.281E-1	1.525E-1
-1.297E-1	1.558E-1
-1.281E-1	1.493E-1
-1.265E-1	1.460E-1
-1.265E-1	1.428E-1
-1.249E-1	1.525E-1
-1.297E-1	1.590E-1
-1.281E-1	1.493E-1
-1.297E-1	1.428E-1
-1.297E-1	1.493E-1
-1.265E-1	1.460E-1
-1.281E-1	1.590E-1
-1.281E-1	1.493E-1
-1.313E-1	1.525E-1
-1.249E-1	1.428E-1
-1.281E-1	1.558E-1
-1.297E-1	1.558E-1
-1.281E-1	1.363E-1
-1.265E-1	1.396E-1
-1.265E-1	1.493E-1
-1.281E-1	1.558E-1
-1.265E-1	1.525E-1
-1.281E-1	1.266E-1
-1.297E-1	1.460E-1
-1.281E-1	1.525E-1
-1.281E-1	1.558E-1
-1.281E-1	1.428E-1
-1.297E-1	1.298E-1
-1.281E-1	1.460E-1
-1.281E-1	1.493E-1
-1.297E-1	1.525E-1
-1.265E-1	1.363E-1
-1.281E-1	1.298E-1
-1.265E-1	1.428E-1
-1.265E-1	1.558E-1
-1.265E-1	1.428E-1
-1.297E-1	1.363E-1
-1.281E-1	1.396E-1
-1.297E-1	1.460E-1
-1.313E-1	1.428E-1
-1.313E-1	1.460E-1
-1.297E-1	1.525E-1
-1.313E-1	1.428E-1
-1.313E-1	1.428E-1
-1.281E-1	1.396E-1
-1.265E-1	1.460E-1
-1.281E-1	1.428E-1
-1.297E-1	1.363E-1
-1.313E-1	1.396E-1
-1.281E-1	1.460E-1
-1.281E-1	1.525E-1
-1.265E-1	1.460E-1
-1.330E-1	1.460E-1
-1.297E-1	1.460E-1
-1.297E-1	1.331E-1
-1.297E-1	1.428E-1
-1.330E-1	1.525E-1
-1.281E-1	1.460E-1
-1.281E-1	1.428E-1
-1.297E-1	1.493E-1
-1.297E-1	1.428E-1
-1.281E-1	1.460E-1
-1.297E-1	1.396E-1
-1.346E-1	1.493E-1
-1.313E-1	1.396E-1
-1.313E-1	1.396E-1
-1.265E-1	1.428E-1
-1.297E-1	1.460E-1
-1.297E-1	1.396E-1
-1.281E-1	1.363E-1
-1.297E-1	1.428E-1
-1.313E-1	1.331E-1
-1.281E-1	1.363E-1
-1.265E-1	1.396E-1
-1.265E-1	1.428E-1
-1.297E-1	1.396E-1
-1.281E-1	1.428E-1
-1.281E-1	1.493E-1
-1.297E-1	1.460E-1
-1.265E-1	1.363E-1
-1.297E-1	1.460E-1
-1.281E-1	1.525E-1
-1.281E-1	1.428E-1
-1.297E-1	1.428E-1
-1.313E-1	1.460E-1
-1.249E-1	1.525E-1
-1.378E-1	1.525E-1
-1.281E-1	1.428E-1
-1.297E-1	1.428E-1
-1.265E-1	1.428E-1
-1.281E-1	1.493E-1
-1.281E-1	1.428E-1
-1.297E-1	1.428E-1
-1.265E-1	1.396E-1
-1.281E-1	1.396E-1
-1.265E-1	1.428E-1
-1.281E-1	1.428E-1
-1.265E-1	1.493E-1
-1.265E-1	1.525E-1
-1.281E-1	1.493E-1
-1.297E-1	1.428E-1
-1.281E-1	1.363E-1
-1.297E-1	1.396E-1
-1.281E-1	1.460E-1
-1.297E-1	1.363E-1
-1.265E-1	1.460E-1
-1.313E-1	1.428E-1
-1.281E-1	1.363E-1
-1.281E-1	1.363E-1
-1.281E-1	1.460E-1
-1.297E-1	1.460E-1
-1.281E-1	1.428E-1
-1.281E-1	1.396E-1
-1.297E-1	1.363E-1
-1.297E-1	1.428E-1
-1.265E-1	1.460E-1
-1.281E-1	1.363E-1
-1.265E-1	1.396E-1
-1.265E-1	1.363E-1
-1.297E-1	1.396E-1
-1.297E-1	1.428E-1
-1.281E-1	1.363E-1
-1.265E-1	1.363E-1
-1.281E-1	1.396E-1
-1.313E-1	1.460E-1
-1.313E-1	1.428E-1
-1.313E-1	1.460E-1
-1.313E-1	1.396E-1
-1.313E-1	1.428E-1
-1.313E-1	1.363E-1
-1.297E-1	1.396E-1
-1.330E-1	1.363E-1
-1.281E-1	1.428E-1
-1.249E-1	1.396E-1
-1.281E-1	1.396E-1
-1.313E-1	1.396E-1
-1.313E-1	1.428E-1
-1.281E-1	1.428E-1
-1.265E-1	1.331E-1
-1.313E-1	1.396E-1
-1.297E-1	1.460E-1
-1.297E-1	1.525E-1
-1.297E-1	1.428E-1
-1.313E-1	1.428E-1
-1.281E-1	1.460E-1
-1.297E-1	1.363E-1
-1.297E-1	1.396E-1
-1.281E-1	1.525E-1
-1.313E-1	1.363E-1
-1.265E-1	1.363E-1
-1.281E-1	1.363E-1
-1.265E-1	1.428E-1
-1.281E-1	1.363E-1
-1.281E-1	1.396E-1
-1.297E-1	1.493E-1
-1.313E-1	1.460E-1
-1.281E-1	1.460E-1
-1.297E-1	1.525E-1
-1.281E-1	1.460E-1
-1.330E-1	1.428E-1
-1.265E-1	1.460E-1
-1.297E-1	1.428E-1
-1.297E-1	1.396E-1
-1.281E-1	1.428E-1
-1.281E-1	1.428E-1
-1.313E-1	1.525E-1
-1.265E-1	1.396E-1
-1.313E-1	1.396E-1
-1.313E-1	1.428E-1
-1.297E-1	1.428E-1
-1.297E-1	1.396E-1
-1.297E-1	1.460E-1
-1.297E-1	1.493E-1
-1.313E-1	1.460E-1
-1.297E-1	1.428E-1
-1.281E-1	1.428E-1
-1.297E-1	1.396E-1
-1.297E-1	1.460E-1
-1.281E-1	1.525E-1
-1.330E-1	1.493E-1
-1.313E-1	1.396E-1
-1.297E-1	1.363E-1
-1.249E-1	1.493E-1
-1.281E-1	1.363E-1
-1.297E-1	1.493E-1
-1.313E-1	1.460E-1
-1.281E-1	1.428E-1
-1.313E-1	1.396E-1
-1.297E-1	1.428E-1
-1.249E-1	1.428E-1
-1.297E-1	1.460E-1
-1.281E-1	1.460E-1
-1.346E-1	1.460E-1
-1.297E-1	1.428E-1
-1.281E-1	1.460E-1
-1.265E-1	1.396E-1
-1.281E-1	1.460E-1
-1.297E-1	1.396E-1
-1.297E-1	1.363E-1
-1.313E-1	1.493E-1
-1.313E-1	1.396E-1
-1.313E-1	1.460E-1
-1.281E-1	1.428E-1
-1.281E-1	1.525E-1
-1.265E-1	1.493E-1
-1.297E-1	1.396E-1
-1.297E-1	1.525E-1
-1.330E-1	1.363E-1
-1.281E-1	1.396E-1
-1.281E-1	1.460E-1
-1.281E-1	1.363E-1
-1.297E-1	1.428E-1
-1.297E-1	1.428E-1
-1.281E-1	1.428E-1
-1.265E-1	1.396E-1
-1.313E-1	1.396E-1
-1.281E-1	1.493E-1
-1.313E-1	1.460E-1
-1.265E-1	1.460E-1
-1.265E-1	1.525E-1
-1.313E-1	1.493E-1
-1.281E-1	1.428E-1
-1.281E-1	1.428E-1
-1.297E-1	1.525E-1
-1.313E-1	1.428E-1
-1.281E-1	1.525E-1
-1.281E-1	1.460E-1
-1.297E-1	1.493E-1
-1.330E-1	1.428E-1
-1.297E-1	1.428E-1
-1.281E-1	1.460E-1
-1.297E-1	1.396E-1
-1.281E-1	1.428E-1
-1.265E-1	1.525E-1
-1.297E-1	1.525E-1
-1.281E-1	1.493E-1
-1.313E-1	1.363E-1
-1.297E-1	1.460E-1
-1.265E-1	1.428E-1
-1.281E-1	1.396E-1
-1.297E-1	1.331E-1
-1.281E-1	1.493E-1
-1.249E-1	1.493E-1
-1.297E-1	1.525E-1
-1.297E-1	1.460E-1
-1.313E-1	1.558E-1
-1.297E-1	1.428E-1
-1.297E-1	1.428E-1
-1.297E-1	1.493E-1
-1.281E-1	1.493E-1
-1.265E-1	1.428E-1
-1.265E-1	1.396E-1
-1.297E-1	1.460E-1
-1.265E-1	1.460E-1
-1.297E-1	1.460E-1
-1.313E-1	1.525E-1
-1.297E-1	1.460E-1
-1.297E-1	1.428E-1
-1.313E-1	1.428E-1
-1.313E-1	1.396E-1
-1.297E-1	1.363E-1
-1.249E-1	1.428E-1
-1.297E-1	1.363E-1
-1.313E-1	1.428E-1
-1.281E-1	1.428E-1
-1.265E-1	1.493E-1
-1.281E-1	1.428E-1
-1.297E-1	1.428E-1
-1.281E-1	1.460E-1
[truncated: 36,345 more rows]
