# Supplementary material for: Improved ANAP incorporation and VCF analysis reveal details of P2X7 current facilitation and a limited conformational interplay between ATP binding and the intracellular ballast domain
Source: eLife. 2023 Jan 4;12:e82479. doi: 10.7554/eLife.82479 (PMC9859053; doi:10.7554/eLife.82479)
Supplement: Figure 2—figure supplement 1—source data 3. [file elife-82479-fig2-figsupp1-data3.zip › Figure-2_figure-supplement-1_source-data-3/20g09/rec15.csv]

-2.043E-1	2.735E+0
-1.978E-1	2.761E+0
-2.043E-1	2.748E+0
-2.011E-1	2.761E+0
-2.027E-1	2.793E+0
-2.043E-1	2.803E+0
-2.011E-1	2.796E+0
-2.027E-1	2.764E+0
-2.060E-1	2.751E+0
-1.995E-1	2.780E+0
-2.027E-1	2.767E+0
-2.027E-1	2.741E+0
-2.060E-1	2.725E+0
-2.060E-1	2.715E+0
-1.995E-1	2.722E+0
-2.027E-1	2.731E+0
-2.043E-1	2.728E+0
-2.011E-1	2.725E+0
-2.060E-1	2.738E+0
-2.027E-1	2.718E+0
-2.011E-1	2.728E+0
-2.011E-1	2.718E+0
-2.011E-1	2.706E+0
-2.027E-1	2.718E+0
-2.043E-1	2.712E+0
-2.027E-1	2.702E+0
-2.027E-1	2.676E+0
-2.011E-1	2.657E+0
-2.027E-1	2.660E+0
-2.011E-1	2.699E+0
-2.043E-1	2.712E+0
-2.027E-1	2.712E+0
-2.027E-1	2.728E+0
-2.027E-1	2.722E+0
-2.027E-1	2.744E+0
-2.011E-1	2.757E+0
-2.011E-1	2.718E+0
-2.011E-1	2.689E+0
-2.011E-1	2.702E+0
-2.043E-1	2.718E+0
-2.027E-1	2.735E+0
-2.027E-1	2.725E+0
-2.027E-1	2.722E+0
-2.027E-1	2.731E+0
-2.043E-1	2.757E+0
-2.027E-1	2.757E+0
-2.027E-1	2.744E+0
-2.027E-1	2.693E+0
-1.995E-1	2.712E+0
-2.011E-1	2.757E+0
-2.027E-1	2.754E+0
-2.027E-1	2.751E+0
-1.995E-1	2.735E+0
-2.043E-1	2.712E+0
-2.011E-1	2.712E+0
-2.027E-1	2.728E+0
-2.027E-1	2.754E+0
-1.995E-1	2.764E+0
-2.011E-1	2.735E+0
-2.027E-1	2.709E+0
-2.027E-1	2.706E+0
-1.995E-1	2.722E+0
-1.995E-1	2.728E+0
-2.011E-1	2.761E+0
-2.027E-1	2.764E+0
-2.011E-1	2.731E+0
-1.995E-1	2.722E+0
-2.027E-1	2.718E+0
-2.011E-1	2.731E+0
-2.011E-1	2.744E+0
-2.027E-1	2.754E+0
-2.027E-1	2.787E+0
-2.011E-1	2.757E+0
-1.995E-1	2.699E+0
-2.027E-1	2.715E+0
-2.027E-1	2.731E+0
-2.027E-1	2.725E+0
-2.011E-1	2.722E+0
-2.011E-1	2.725E+0
-1.995E-1	2.754E+0
-2.027E-1	2.770E+0
-2.011E-1	2.735E+0
-1.995E-1	2.731E+0
-2.043E-1	2.728E+0
-2.011E-1	2.712E+0
-2.011E-1	2.715E+0
-2.027E-1	2.715E+0
-2.043E-1	2.744E+0
-2.011E-1	2.761E+0
-2.027E-1	2.748E+0
-1.995E-1	2.728E+0
-2.043E-1	2.715E+0
-2.011E-1	2.738E+0
-1.978E-1	2.748E+0
-2.043E-1	2.819E+0
-2.043E-1	2.829E+0
-1.978E-1	2.790E+0
-1.995E-1	2.770E+0
-1.995E-1	2.767E+0
-2.011E-1	2.751E+0
-2.027E-1	2.751E+0
-1.995E-1	2.761E+0
-2.011E-1	2.744E+0
-2.011E-1	2.712E+0
-2.011E-1	2.702E+0
-1.995E-1	2.709E+0
-2.027E-1	2.718E+0
-2.027E-1	2.728E+0
-2.027E-1	2.728E+0
-2.011E-1	2.754E+0
-2.011E-1	2.731E+0
-2.011E-1	2.718E+0
-1.995E-1	2.715E+0
-2.011E-1	2.741E+0
-2.076E-1	2.764E+0
-2.011E-1	2.748E+0
-2.027E-1	2.735E+0
-2.027E-1	2.751E+0
-2.027E-1	2.767E+0
-2.027E-1	2.770E+0
-1.978E-1	2.748E+0
-1.978E-1	2.696E+0
-2.011E-1	2.689E+0
-2.043E-1	2.741E+0
-2.011E-1	2.741E+0
-1.995E-1	2.744E+0
-1.995E-1	2.767E+0
-2.011E-1	2.770E+0
-2.027E-1	2.744E+0
-2.011E-1	2.748E+0
-2.011E-1	2.712E+0
-2.027E-1	2.722E+0
-1.995E-1	2.731E+0
-1.995E-1	2.718E+0
-2.027E-1	2.709E+0
-1.995E-1	2.696E+0
-2.011E-1	2.686E+0
-1.995E-1	2.728E+0
-2.011E-1	2.764E+0
-2.027E-1	2.757E+0
-2.011E-1	2.731E+0
-1.995E-1	2.722E+0
-2.011E-1	2.706E+0
-2.027E-1	2.718E+0
-1.995E-1	2.735E+0
-2.011E-1	2.722E+0
-2.060E-1	2.725E+0
-2.011E-1	2.709E+0
-2.011E-1	2.738E+0
-1.962E-1	2.702E+0
-2.043E-1	2.670E+0
-2.011E-1	2.738E+0
-2.011E-1	2.777E+0
-2.011E-1	2.751E+0
-2.027E-1	2.712E+0
-2.027E-1	2.715E+0
-1.995E-1	2.735E+0
-2.011E-1	2.731E+0
-1.995E-1	2.744E+0
-1.995E-1	2.738E+0
-1.995E-1	2.725E+0
-1.978E-1	2.712E+0
-2.043E-1	2.722E+0
-2.027E-1	2.709E+0
-2.027E-1	2.693E+0
-1.978E-1	2.712E+0
-2.011E-1	2.738E+0
-2.011E-1	2.738E+0
-1.995E-1	2.735E+0
-2.011E-1	2.731E+0
-2.011E-1	2.718E+0
-2.027E-1	2.718E+0
-2.027E-1	2.712E+0
-2.027E-1	2.735E+0
-1.978E-1	2.770E+0
-2.011E-1	2.735E+0
-2.011E-1	2.702E+0
-2.011E-1	2.673E+0
-1.995E-1	2.709E+0
-2.027E-1	2.744E+0
-1.995E-1	2.748E+0
-2.027E-1	2.718E+0
-1.978E-1	2.712E+0
-2.027E-1	2.735E+0
-1.995E-1	2.764E+0
-2.011E-1	2.728E+0
-2.011E-1	2.718E+0
-2.011E-1	2.731E+0
-1.995E-1	2.715E+0
-1.995E-1	2.706E+0
-2.011E-1	2.715E+0
-2.043E-1	2.722E+0
-2.011E-1	2.699E+0
-2.011E-1	2.699E+0
-2.011E-1	2.686E+0
-1.995E-1	2.712E+0
-1.995E-1	2.735E+0
-2.011E-1	2.744E+0
-2.011E-1	2.754E+0
-2.027E-1	2.757E+0
-2.011E-1	2.774E+0
-2.011E-1	2.770E+0
-2.011E-1	2.741E+0
-2.043E-1	2.725E+0
-2.011E-1	2.738E+0
-1.995E-1	2.699E+0
-2.027E-1	2.689E+0
-2.027E-1	2.728E+0
-2.027E-1	2.738E+0
-2.011E-1	2.741E+0
-1.995E-1	2.706E+0
-2.027E-1	2.718E+0
-1.995E-1	2.699E+0
-1.995E-1	2.689E+0
-2.011E-1	2.715E+0
-2.027E-1	2.744E+0
-1.995E-1	2.761E+0
-2.027E-1	2.728E+0
-2.011E-1	2.689E+0
-1.995E-1	2.712E+0
-1.995E-1	2.722E+0
-1.995E-1	2.751E+0
-1.995E-1	2.754E+0
-1.995E-1	2.731E+0
-1.978E-1	2.744E+0
-1.995E-1	2.744E+0
-2.011E-1	2.757E+0
-2.043E-1	2.787E+0
-2.011E-1	2.764E+0
-1.995E-1	2.725E+0
-2.011E-1	2.706E+0
-2.011E-1	2.683E+0
-2.027E-1	2.709E+0
-1.995E-1	2.744E+0
-2.011E-1	2.709E+0
-1.995E-1	2.715E+0
-2.011E-1	2.731E+0
-1.978E-1	2.725E+0
-1.978E-1	2.738E+0
-2.011E-1	2.728E+0
-1.995E-1	2.715E+0
-2.011E-1	2.693E+0
-2.011E-1	2.709E+0
-2.027E-1	2.676E+0
-1.995E-1	2.673E+0
-1.978E-1	2.731E+0
-1.995E-1	2.731E+0
-2.011E-1	2.709E+0
-1.995E-1	2.715E+0
-1.995E-1	2.718E+0
-1.995E-1	2.718E+0
-2.027E-1	2.764E+0
-2.011E-1	2.722E+0
-1.995E-1	2.718E+0
-1.946E-1	2.741E+0
-2.027E-1	2.725E+0
-2.027E-1	2.728E+0
-1.995E-1	2.735E+0
-1.978E-1	2.738E+0
-1.995E-1	2.712E+0
-2.027E-1	2.728E+0
-1.995E-1	2.767E+0
-1.978E-1	2.754E+0
-2.011E-1	2.725E+0
-2.011E-1	2.741E+0
-2.011E-1	2.741E+0
-2.011E-1	2.738E+0
-1.995E-1	2.686E+0
-1.995E-1	2.683E+0
-2.043E-1	2.702E+0
-1.978E-1	2.693E+0
-2.043E-1	2.670E+0
-1.978E-1	2.725E+0
-1.962E-1	2.751E+0
-2.011E-1	2.722E+0
-2.027E-1	2.706E+0
-2.027E-1	2.718E+0
-2.027E-1	2.744E+0
-1.978E-1	2.738E+0
-1.978E-1	2.706E+0
-1.995E-1	2.735E+0
-2.011E-1	2.741E+0
-2.043E-1	2.718E+0
-1.995E-1	2.699E+0
-2.027E-1	2.725E+0
-1.978E-1	2.757E+0
-2.011E-1	2.767E+0
-2.011E-1	2.767E+0
-2.011E-1	2.731E+0
-1.995E-1	2.712E+0
-1.978E-1	2.676E+0
-2.027E-1	2.696E+0
-2.011E-1	2.706E+0
-2.011E-1	2.702E+0
-1.995E-1	2.702E+0
-1.995E-1	2.725E+0
-2.060E-1	2.731E+0
-1.995E-1	2.725E+0
-2.027E-1	2.718E+0
-1.995E-1	2.735E+0
-1.978E-1	2.725E+0
-2.011E-1	2.744E+0
-1.995E-1	2.767E+0
-2.011E-1	2.715E+0
-2.043E-1	2.702E+0
-1.930E-1	2.744E+0
-2.011E-1	2.764E+0
-1.978E-1	2.744E+0
-1.995E-1	2.748E+0
-1.978E-1	2.741E+0
-1.978E-1	2.706E+0
-1.995E-1	2.709E+0
-2.043E-1	2.715E+0
-1.978E-1	2.731E+0
-1.995E-1	2.741E+0
-1.978E-1	2.761E+0
-2.011E-1	2.764E+0
-1.995E-1	2.754E+0
-2.011E-1	2.741E+0
-1.978E-1	2.735E+0
-2.027E-1	2.735E+0
-1.978E-1	2.764E+0
-1.995E-1	2.738E+0
-1.995E-1	2.731E+0
-1.995E-1	2.741E+0
-1.978E-1	2.722E+0
-1.995E-1	2.725E+0
-1.995E-1	2.748E+0
-1.978E-1	2.757E+0
-1.978E-1	2.741E+0
-2.011E-1	2.731E+0
-1.995E-1	2.728E+0
-2.011E-1	2.702E+0
-2.027E-1	2.683E+0
-2.011E-1	2.676E+0
-2.043E-1	2.706E+0
-1.995E-1	2.728E+0
-2.011E-1	2.715E+0
-1.995E-1	2.706E+0
-2.011E-1	2.712E+0
-2.011E-1	2.715E+0
-1.978E-1	2.693E+0
-1.995E-1	2.686E+0
-2.011E-1	2.709E+0
-1.978E-1	2.686E+0
-1.962E-1	2.706E+0
-2.027E-1	2.728E+0
-1.995E-1	2.712E+0
-1.978E-1	2.722E+0
-2.027E-1	2.699E+0
-1.978E-1	2.683E+0
-2.027E-1	2.735E+0
-2.011E-1	2.741E+0
-1.962E-1	2.715E+0
-2.011E-1	2.686E+0
-1.995E-1	2.693E+0
-1.995E-1	2.725E+0
-2.027E-1	2.725E+0
-1.995E-1	2.725E+0
-2.011E-1	2.722E+0
-2.027E-1	2.702E+0
-1.995E-1	2.696E+0
-2.011E-1	2.718E+0
-2.027E-1	2.725E+0
-1.978E-1	2.741E+0
-2.011E-1	2.754E+0
-1.995E-1	2.735E+0
-1.995E-1	2.718E+0
-2.011E-1	2.718E+0
-1.995E-1	2.712E+0
-1.995E-1	2.725E+0
-1.978E-1	2.744E+0
-1.995E-1	2.735E+0
-1.995E-1	2.709E+0
-1.995E-1	2.709E+0
-1.978E-1	2.738E+0
-1.978E-1	2.748E+0
-1.978E-1	2.748E+0
-1.978E-1	2.728E+0
-1.978E-1	2.715E+0
-2.011E-1	2.738E+0
-1.995E-1	2.689E+0
-1.995E-1	2.647E+0
-2.011E-1	2.693E+0
-1.995E-1	2.735E+0
-2.011E-1	2.731E+0
-1.978E-1	2.731E+0
-2.011E-1	2.712E+0
-1.978E-1	2.702E+0
-1.995E-1	2.718E+0
-1.995E-1	2.748E+0
-1.978E-1	2.725E+0
-2.011E-1	2.686E+0
-1.978E-1	2.699E+0
-2.011E-1	2.731E+0
-2.011E-1	2.731E+0
-1.962E-1	2.706E+0
-1.978E-1	2.706E+0
-2.027E-1	2.709E+0
-1.995E-1	2.722E+0
-1.995E-1	2.712E+0
-2.011E-1	2.676E+0
-1.978E-1	2.689E+0
-2.011E-1	2.725E+0
-1.962E-1	2.751E+0
-1.962E-1	2.764E+0
-1.995E-1	2.757E+0
-1.995E-1	2.718E+0
-1.995E-1	2.702E+0
-1.995E-1	2.702E+0
-1.995E-1	2.715E+0
-2.011E-1	2.725E+0
-1.978E-1	2.712E+0
-1.995E-1	2.706E+0
-2.011E-1	2.706E+0
-1.995E-1	2.702E+0
-2.011E-1	2.680E+0
-1.962E-1	2.693E+0
-1.962E-1	2.728E+0
-1.995E-1	2.738E+0
-1.978E-1	2.748E+0
-1.995E-1	2.728E+0
-1.995E-1	2.693E+0
-1.962E-1	2.680E+0
-1.978E-1	2.696E+0
-1.946E-1	2.718E+0
-1.995E-1	2.744E+0
-2.011E-1	2.741E+0
-1.995E-1	2.757E+0
-1.962E-1	2.744E+0
-1.995E-1	2.699E+0
-1.995E-1	2.689E+0
-1.946E-1	2.699E+0
-1.962E-1	2.718E+0
-1.978E-1	2.735E+0
-1.995E-1	2.722E+0
-1.978E-1	2.699E+0
-1.995E-1	2.731E+0
-1.978E-1	2.744E+0
-1.995E-1	2.706E+0
-1.978E-1	2.715E+0
-1.962E-1	2.741E+0
-1.978E-1	2.722E+0
-1.995E-1	2.751E+0
-1.995E-1	2.748E+0
-1.995E-1	2.712E+0
-1.995E-1	2.686E+0
-1.978E-1	2.689E+0
-1.962E-1	2.706E+0
-2.011E-1	2.712E+0
-1.995E-1	2.709E+0
-1.962E-1	2.725E+0
-1.978E-1	2.738E+0
-1.995E-1	2.741E+0
-1.995E-1	2.715E+0
-2.011E-1	2.680E+0
-1.978E-1	2.699E+0
-1.962E-1	2.696E+0
-1.995E-1	2.702E+0
-1.995E-1	2.738E+0
-1.978E-1	2.725E+0
-1.995E-1	2.722E+0
-1.995E-1	2.731E+0
-2.027E-1	2.757E+0
-1.995E-1	2.735E+0
-1.978E-1	2.728E+0
-1.962E-1	2.741E+0
-1.978E-1	2.744E+0
-2.011E-1	2.754E+0
-1.978E-1	2.712E+0
-1.978E-1	2.728E+0
-1.995E-1	2.722E+0
-1.978E-1	2.706E+0
-1.946E-1	2.731E+0
-1.962E-1	2.718E+0
-2.011E-1	2.748E+0
-1.995E-1	2.751E+0
-1.962E-1	2.751E+0
-2.011E-1	2.728E+0
-1.995E-1	2.718E+0
-2.027E-1	2.728E+0
-1.978E-1	2.706E+0
-1.995E-1	2.738E+0
-1.995E-1	2.767E+0
-2.027E-1	2.722E+0
-1.995E-1	2.725E+0
-2.027E-1	2.744E+0
-2.011E-1	2.751E+0
-2.011E-1	2.738E+0
-1.962E-1	2.702E+0
-1.962E-1	2.699E+0
-2.011E-1	2.715E+0
-1.978E-1	2.718E+0
-1.995E-1	2.706E+0
-1.995E-1	2.706E+0
-1.962E-1	2.722E+0
-1.978E-1	2.689E+0
-1.962E-1	2.667E+0
-1.978E-1	2.676E+0
-1.978E-1	2.718E+0
-1.978E-1	2.706E+0
-1.978E-1	2.702E+0
-2.011E-1	2.735E+0
-1.962E-1	2.761E+0
-1.995E-1	2.738E+0
-1.978E-1	2.741E+0
-1.978E-1	2.748E+0
-1.995E-1	2.722E+0
-1.962E-1	2.712E+0
-1.962E-1	2.728E+0
-1.962E-1	2.702E+0
-1.995E-1	2.696E+0
-1.962E-1	2.731E+0
-1.962E-1	2.751E+0
-1.978E-1	2.712E+0
-1.995E-1	2.725E+0
-1.962E-1	2.712E+0
-1.962E-1	2.702E+0
-1.962E-1	2.706E+0
-1.962E-1	2.718E+0
-1.995E-1	2.718E+0
-1.995E-1	2.722E+0
-1.962E-1	2.715E+0
-2.011E-1	2.676E+0
-1.978E-1	2.676E+0
-1.946E-1	2.709E+0
-1.995E-1	2.744E+0
-1.962E-1	2.777E+0
-1.995E-1	2.764E+0
-1.962E-1	2.751E+0
-1.978E-1	2.761E+0
-2.011E-1	2.748E+0
-1.978E-1	2.748E+0
-1.962E-1	2.751E+0
-1.978E-1	2.741E+0
-1.995E-1	2.725E+0
-1.995E-1	2.718E+0
-1.978E-1	2.722E+0
-2.011E-1	2.735E+0
-1.978E-1	2.780E+0
-1.978E-1	2.767E+0
-1.978E-1	2.702E+0
-1.962E-1	2.706E+0
-1.995E-1	2.722E+0
-1.978E-1	2.722E+0
-1.962E-1	2.735E+0
-1.978E-1	2.767E+0
-2.011E-1	2.793E+0
-1.978E-1	2.780E+0
-1.962E-1	2.718E+0
-1.978E-1	2.667E+0
-1.946E-1	2.689E+0
-1.995E-1	2.722E+0
-1.962E-1	2.731E+0
-1.995E-1	2.738E+0
-2.011E-1	2.741E+0
-1.962E-1	2.735E+0
-1.978E-1	2.706E+0
-1.978E-1	2.702E+0
-1.978E-1	2.689E+0
-1.978E-1	2.718E+0
-1.962E-1	2.718E+0
-1.978E-1	2.696E+0
-1.946E-1	2.715E+0
-1.978E-1	2.764E+0
-1.946E-1	2.777E+0
-1.978E-1	2.748E+0
-1.978E-1	2.718E+0
-1.962E-1	2.718E+0
-1.962E-1	2.715E+0
-1.946E-1	2.738E+0
-1.978E-1	2.728E+0
-1.962E-1	2.744E+0
-1.978E-1	2.728E+0
-1.978E-1	2.731E+0
-1.978E-1	2.761E+0
-1.962E-1	2.764E+0
-1.995E-1	2.744E+0
-1.995E-1	2.715E+0
-1.962E-1	2.709E+0
-1.962E-1	2.722E+0
-1.962E-1	2.706E+0
-1.962E-1	2.715E+0
-1.978E-1	2.757E+0
-1.962E-1	2.783E+0
-1.946E-1	2.757E+0
-1.946E-1	2.706E+0
-2.011E-1	2.715E+0
-1.978E-1	2.718E+0
-1.978E-1	2.709E+0
-1.962E-1	2.712E+0
-1.978E-1	2.725E+0
-1.962E-1	2.702E+0
-1.962E-1	2.696E+0
-1.978E-1	2.718E+0
-2.011E-1	2.764E+0
-1.962E-1	2.761E+0
-1.962E-1	2.735E+0
-1.978E-1	2.702E+0
-1.995E-1	2.738E+0
-1.978E-1	2.715E+0
-1.962E-1	2.683E+0
-1.978E-1	2.696E+0
-1.978E-1	2.706E+0
-1.962E-1	2.735E+0
-1.962E-1	2.722E+0
-1.946E-1	2.718E+0
-1.962E-1	2.731E+0
-1.995E-1	2.712E+0
-1.962E-1	2.702E+0
-1.978E-1	2.722E+0
-1.930E-1	2.706E+0
-1.962E-1	2.728E+0
-1.995E-1	2.718E+0
-1.995E-1	2.712E+0
-1.995E-1	2.676E+0
-1.978E-1	2.715E+0
-1.962E-1	2.725E+0
-1.962E-1	2.725E+0
-1.978E-1	2.735E+0
-1.946E-1	2.715E+0
-1.978E-1	2.718E+0
-1.978E-1	2.686E+0
-1.978E-1	2.670E+0
-1.978E-1	2.709E+0
-1.946E-1	2.731E+0
-1.946E-1	2.757E+0
-1.978E-1	2.757E+0
-1.962E-1	2.761E+0
-1.995E-1	2.735E+0
-1.930E-1	2.706E+0
-1.978E-1	2.725E+0
-1.946E-1	2.699E+0
-1.946E-1	2.680E+0
-1.978E-1	2.699E+0
-1.962E-1	2.725E+0
-1.978E-1	2.715E+0
-1.978E-1	2.715E+0
-1.995E-1	2.699E+0
-1.995E-1	2.709E+0
-1.995E-1	2.735E+0
-1.930E-1	2.764E+0
-1.962E-1	2.744E+0
-1.946E-1	2.748E+0
-1.962E-1	2.731E+0
-1.962E-1	2.728E+0
-1.995E-1	2.735E+0
-2.027E-1	2.722E+0
-1.946E-1	2.683E+0
-1.962E-1	2.680E+0
-1.962E-1	2.709E+0
-1.978E-1	2.709E+0
-1.962E-1	2.718E+0
-1.978E-1	2.728E+0
-1.962E-1	2.728E+0
-1.962E-1	2.725E+0
-2.011E-1	2.696E+0
-1.978E-1	2.702E+0
-1.946E-1	2.741E+0
-1.978E-1	2.728E+0
-1.995E-1	2.718E+0
-1.978E-1	2.712E+0
-1.978E-1	2.712E+0
-1.962E-1	2.741E+0
-1.946E-1	2.741E+0
-1.914E-1	2.741E+0
-1.978E-1	2.751E+0
-1.995E-1	2.741E+0
-1.978E-1	2.718E+0
-1.962E-1	2.725E+0
-1.962E-1	2.748E+0
-1.978E-1	2.767E+0
-1.962E-1	2.761E+0
-1.978E-1	2.751E+0
-1.978E-1	2.725E+0
-1.962E-1	2.735E+0
-1.946E-1	2.731E+0
-1.930E-1	2.725E+0
-1.978E-1	2.725E+0
-1.978E-1	2.738E+0
-1.978E-1	2.751E+0
-1.995E-1	2.757E+0
-1.946E-1	2.741E+0
-1.962E-1	2.709E+0
-1.946E-1	2.731E+0
-1.946E-1	2.754E+0
-1.946E-1	2.728E+0
-1.962E-1	2.706E+0
-1.962E-1	2.709E+0
-1.930E-1	2.744E+0
-1.962E-1	2.735E+0
-1.995E-1	2.728E+0
-1.995E-1	2.731E+0
-1.946E-1	2.722E+0
-1.962E-1	2.702E+0
-1.946E-1	2.712E+0
-1.962E-1	2.741E+0
-1.962E-1	2.744E+0
-1.962E-1	2.702E+0
-1.962E-1	2.683E+0
-1.946E-1	2.696E+0
-1.946E-1	2.728E+0
-1.962E-1	2.735E+0
-1.962E-1	2.683E+0
-1.978E-1	2.709E+0
-1.978E-1	2.738E+0
-1.962E-1	2.718E+0
-1.978E-1	2.696E+0
-1.962E-1	2.683E+0
-1.946E-1	2.702E+0
-1.978E-1	2.738E+0
-1.930E-1	2.718E+0
-1.978E-1	2.693E+0
-1.914E-1	2.735E+0
-1.930E-1	2.790E+0
-1.978E-1	2.757E+0
-1.962E-1	2.712E+0
-1.962E-1	2.722E+0
-1.914E-1	2.728E+0
-1.962E-1	2.725E+0
-1.946E-1	2.731E+0
-1.930E-1	2.709E+0
-1.978E-1	2.689E+0
-1.962E-1	2.725E+0
-1.962E-1	2.744E+0
-1.962E-1	2.709E+0
-1.962E-1	2.689E+0
-1.978E-1	2.702E+0
-1.962E-1	2.728E+0
-1.946E-1	2.754E+0
-1.962E-1	2.744E+0
-1.978E-1	2.728E+0
-1.946E-1	2.757E+0
-1.978E-1	2.780E+0
-1.962E-1	2.725E+0
-1.962E-1	2.683E+0
-1.962E-1	2.650E+0
-1.962E-1	2.667E+0
-1.962E-1	2.715E+0
-1.962E-1	2.757E+0
-1.962E-1	2.741E+0
-1.946E-1	2.738E+0
-1.962E-1	2.735E+0
-1.978E-1	2.741E+0
-1.995E-1	2.741E+0
-1.946E-1	2.741E+0
-1.962E-1	2.709E+0
-1.978E-1	2.702E+0
-1.995E-1	2.728E+0
-1.962E-1	2.744E+0
-1.978E-1	2.735E+0
-1.962E-1	2.715E+0
-1.946E-1	2.676E+0
-1.962E-1	2.676E+0
-1.946E-1	2.718E+0
-1.978E-1	2.699E+0
-1.962E-1	2.689E+0
-1.946E-1	2.693E+0
-1.962E-1	2.715E+0
-1.962E-1	2.738E+0
-1.962E-1	2.731E+0
-1.962E-1	2.754E+0
-1.930E-1	2.764E+0
-1.962E-1	2.735E+0
-1.995E-1	2.712E+0
-1.914E-1	2.731E+0
-1.978E-1	2.696E+0
-1.946E-1	2.680E+0
-1.978E-1	2.715E+0
-1.962E-1	2.754E+0
-1.946E-1	2.757E+0
-1.962E-1	2.754E+0
-1.962E-1	2.709E+0
-1.930E-1	2.673E+0
-1.946E-1	2.693E+0
-1.978E-1	2.731E+0
-1.962E-1	2.735E+0
-1.978E-1	2.738E+0
-1.962E-1	2.770E+0
-1.962E-1	2.748E+0
-1.978E-1	2.718E+0
-1.930E-1	2.709E+0
-1.946E-1	2.731E+0
-1.978E-1	2.738E+0
-1.946E-1	2.709E+0
-1.946E-1	2.693E+0
-1.962E-1	2.754E+0
-1.946E-1	2.748E+0
-1.914E-1	2.676E+0
-1.962E-1	2.667E+0
-1.946E-1	2.686E+0
-1.946E-1	2.686E+0
-1.946E-1	2.683E+0
-1.946E-1	2.712E+0
-1.946E-1	2.728E+0
-1.946E-1	2.725E+0
-1.946E-1	2.761E+0
-1.946E-1	2.777E+0
-1.930E-1	2.764E+0
-1.962E-1	2.757E+0
-1.962E-1	2.751E+0
-1.946E-1	2.741E+0
-1.946E-1	2.728E+0
-1.946E-1	2.725E+0
-1.946E-1	2.718E+0
-1.946E-1	2.718E+0
-1.962E-1	2.757E+0
-1.978E-1	2.741E+0
-1.946E-1	2.744E+0
-1.946E-1	2.764E+0
-1.946E-1	2.725E+0
-1.930E-1	2.689E+0
-1.962E-1	2.693E+0
-1.897E-1	2.728E+0
-1.914E-1	2.764E+0
-1.930E-1	2.738E+0
-1.946E-1	2.731E+0
-1.962E-1	2.728E+0
-1.930E-1	2.706E+0
-1.962E-1	2.702E+0
-1.962E-1	2.715E+0
-1.914E-1	2.735E+0
-1.946E-1	2.725E+0
-1.946E-1	2.699E+0
-1.946E-1	2.712E+0
-1.914E-1	2.738E+0
-1.962E-1	2.748E+0
-1.897E-1	2.754E+0
-1.978E-1	2.748E+0
-1.962E-1	2.738E+0
-1.946E-1	2.725E+0
-1.978E-1	2.728E+0
-1.962E-1	2.728E+0
-1.962E-1	2.725E+0
-1.962E-1	2.709E+0
-1.946E-1	2.660E+0
-1.962E-1	2.673E+0
-1.930E-1	2.712E+0
-1.946E-1	2.741E+0
-1.946E-1	2.715E+0
-1.946E-1	2.709E+0
-1.946E-1	2.731E+0
-1.946E-1	2.744E+0
-1.946E-1	2.754E+0
-1.946E-1	2.748E+0
-1.914E-1	2.706E+0
-1.930E-1	2.706E+0
-1.962E-1	2.715E+0
-1.962E-1	2.709E+0
-1.946E-1	2.735E+0
-1.930E-1	2.731E+0
-1.946E-1	2.702E+0
-1.946E-1	2.702E+0
-1.914E-1	2.738E+0
-1.962E-1	2.764E+0
-1.946E-1	2.757E+0
-1.930E-1	2.744E+0
-1.930E-1	2.731E+0
-1.946E-1	2.725E+0
-1.930E-1	2.751E+0
-1.946E-1	2.751E+0
-1.962E-1	2.718E+0
-1.930E-1	2.722E+0
-1.946E-1	2.748E+0
-1.930E-1	2.741E+0
-1.930E-1	2.722E+0
-1.930E-1	2.725E+0
-1.930E-1	2.748E+0
-1.962E-1	2.764E+0
-1.914E-1	2.748E+0
-1.930E-1	2.741E+0
-1.946E-1	2.731E+0
-1.946E-1	2.712E+0
-1.946E-1	2.715E+0
-1.946E-1	2.699E+0
-1.946E-1	2.709E+0
-1.930E-1	2.689E+0
-1.914E-1	2.696E+0
-1.962E-1	2.722E+0
-1.995E-1	2.770E+0
-1.946E-1	2.767E+0
-1.914E-1	2.735E+0
-1.914E-1	2.718E+0
-1.946E-1	2.712E+0
-1.962E-1	2.712E+0
-1.930E-1	2.706E+0
-1.930E-1	2.712E+0
-1.962E-1	2.706E+0
-1.978E-1	2.741E+0
-1.962E-1	2.761E+0
-1.930E-1	2.741E+0
-1.946E-1	2.718E+0
-1.930E-1	2.712E+0
-1.914E-1	2.731E+0
-1.897E-1	2.754E+0
-1.978E-1	2.767E+0
-1.930E-1	2.770E+0
-1.930E-1	2.748E+0
-1.914E-1	2.706E+0
-1.946E-1	2.702E+0
-1.962E-1	2.728E+0
-1.930E-1	2.767E+0
-1.930E-1	2.770E+0
-1.930E-1	2.725E+0
-1.930E-1	2.699E+0
-1.914E-1	2.715E+0
-1.962E-1	2.718E+0
-1.962E-1	2.722E+0
-1.962E-1	2.725E+0
-1.914E-1	2.702E+0
-1.962E-1	2.741E+0
-1.930E-1	2.744E+0
-1.930E-1	2.735E+0
-1.946E-1	2.715E+0
-1.930E-1	2.722E+0
-1.946E-1	2.722E+0
-1.930E-1	2.712E+0
-1.930E-1	2.693E+0
-1.946E-1	2.693E+0
-1.946E-1	2.735E+0
-1.962E-1	2.725E+0
-1.930E-1	2.696E+0
-1.946E-1	2.689E+0
-1.946E-1	2.689E+0
-1.930E-1	2.686E+0
-1.914E-1	2.683E+0
-1.914E-1	2.699E+0
-1.962E-1	2.738E+0
-1.930E-1	2.725E+0
-1.946E-1	2.712E+0
-1.930E-1	2.709E+0
-1.946E-1	2.712E+0
-1.930E-1	2.718E+0
-1.978E-1	2.702E+0
-1.930E-1	2.725E+0
-1.962E-1	2.741E+0
-1.930E-1	2.725E+0
-1.946E-1	2.741E+0
-1.946E-1	2.751E+0
-1.930E-1	2.744E+0
-1.930E-1	2.725E+0
-1.930E-1	2.709E+0
-1.930E-1	2.728E+0
-1.962E-1	2.748E+0
-1.930E-1	2.735E+0
-1.930E-1	2.744E+0
-1.946E-1	2.706E+0
-1.962E-1	2.689E+0
-1.914E-1	2.715E+0
-1.946E-1	2.718E+0
-1.930E-1	2.748E+0
-1.946E-1	2.754E+0
-1.946E-1	2.722E+0
-1.946E-1	2.728E+0
-1.897E-1	2.709E+0
-1.946E-1	2.715E+0
-1.946E-1	2.748E+0
-1.930E-1	2.722E+0
-1.914E-1	2.712E+0
-1.930E-1	2.735E+0
-1.930E-1	2.725E+0
-1.930E-1	2.686E+0
-1.897E-1	2.706E+0
-1.930E-1	2.715E+0
-1.946E-1	2.706E+0
-1.930E-1	2.683E+0
-1.930E-1	2.693E+0
-1.930E-1	2.683E+0
-1.930E-1	2.696E+0
-1.930E-1	2.735E+0
-1.914E-1	2.770E+0
-1.946E-1	2.754E+0
-1.962E-1	2.718E+0
-1.914E-1	2.748E+0
-1.962E-1	2.731E+0
-1.962E-1	2.706E+0
-1.930E-1	2.718E+0
-1.930E-1	2.748E+0
-1.946E-1	2.725E+0
-1.946E-1	2.706E+0
-1.946E-1	2.715E+0
-1.946E-1	2.735E+0
-1.930E-1	2.757E+0
-1.946E-1	2.751E+0
-1.930E-1	2.774E+0
-1.930E-1	2.790E+0
-1.946E-1	2.728E+0
-1.962E-1	2.702E+0
-1.946E-1	2.709E+0
-1.946E-1	2.696E+0
-1.978E-1	2.722E+0
-1.946E-1	2.787E+0
-1.962E-1	2.780E+0
-1.897E-1	2.728E+0
-1.930E-1	2.728E+0
-1.946E-1	2.777E+0
-1.962E-1	2.748E+0
-1.897E-1	2.689E+0
-1.962E-1	2.686E+0
-1.946E-1	2.712E+0
-1.946E-1	2.738E+0
-1.914E-1	2.748E+0
-1.962E-1	2.744E+0
-1.946E-1	2.738E+0
-1.930E-1	2.738E+0
-1.930E-1	2.754E+0
-1.930E-1	2.718E+0
-1.946E-1	2.725E+0
-1.946E-1	2.728E+0
-1.914E-1	2.712E+0
-1.946E-1	2.715E+0
-1.946E-1	2.722E+0
-1.897E-1	2.702E+0
-1.914E-1	2.693E+0
-1.946E-1	2.709E+0
-1.946E-1	2.699E+0
-1.897E-1	2.725E+0
-1.930E-1	2.744E+0
-1.946E-1	2.741E+0
-1.930E-1	2.754E+0
-1.914E-1	2.754E+0
-1.914E-1	2.722E+0
-1.914E-1	2.728E+0
-1.930E-1	2.715E+0
-1.897E-1	2.725E+0
-1.914E-1	2.715E+0
-1.946E-1	2.718E+0
-1.946E-1	2.718E+0
-1.946E-1	2.699E+0
-1.930E-1	2.706E+0
-1.946E-1	2.748E+0
-1.914E-1	2.761E+0
-1.930E-1	2.744E+0
-1.930E-1	2.718E+0
-1.914E-1	2.699E+0
-1.930E-1	2.725E+0
-1.914E-1	2.744E+0
-1.930E-1	2.738E+0
-1.930E-1	2.712E+0
-1.897E-1	2.706E+0
-1.962E-1	2.718E+0
-1.930E-1	2.751E+0
-1.946E-1	2.754E+0
-1.946E-1	2.706E+0
-1.930E-1	2.693E+0
-1.914E-1	2.696E+0
-1.930E-1	2.702E+0
-1.930E-1	2.718E+0
-1.962E-1	2.741E+0
-1.930E-1	2.735E+0
-1.897E-1	2.725E+0
-1.914E-1	2.667E+0
-1.930E-1	2.657E+0
-1.897E-1	2.689E+0
-1.930E-1	2.731E+0
-1.946E-1	2.777E+0
-1.946E-1	2.764E+0
-1.897E-1	2.761E+0
-1.930E-1	2.751E+0
-1.962E-1	2.738E+0
-1.914E-1	2.738E+0
-1.897E-1	2.761E+0
-1.930E-1	2.712E+0
-1.897E-1	2.693E+0
-1.930E-1	2.738E+0
-1.914E-1	2.748E+0
-1.914E-1	2.735E+0
-1.930E-1	2.696E+0
-1.914E-1	2.689E+0
-1.930E-1	2.725E+0
-1.930E-1	2.748E+0
-1.930E-1	2.751E+0
-1.946E-1	2.722E+0
-1.930E-1	2.696E+0
-1.897E-1	2.696E+0
-1.897E-1	2.712E+0
-1.946E-1	2.722E+0
-1.914E-1	2.706E+0
-1.946E-1	2.693E+0
-1.930E-1	2.693E+0
-1.897E-1	2.731E+0
-1.914E-1	2.757E+0
-1.930E-1	2.738E+0
-1.897E-1	2.728E+0
-1.946E-1	2.728E+0
-1.897E-1	2.741E+0
-1.914E-1	2.751E+0
-1.946E-1	2.706E+0
-1.914E-1	2.680E+0
-1.962E-1	2.676E+0
-1.914E-1	2.725E+0
-1.930E-1	2.722E+0
-1.930E-1	2.712E+0
-1.914E-1	2.689E+0
-1.930E-1	2.689E+0
-1.930E-1	2.718E+0
-1.930E-1	2.744E+0
-1.914E-1	2.738E+0
-1.914E-1	2.696E+0
-1.914E-1	2.676E+0
-1.930E-1	2.709E+0
-1.930E-1	2.738E+0
-1.897E-1	2.731E+0
-1.881E-1	2.712E+0
-1.930E-1	2.686E+0
-1.930E-1	2.650E+0
-1.914E-1	2.676E+0
-1.946E-1	2.712E+0
-1.930E-1	2.718E+0
-1.914E-1	2.702E+0
-1.914E-1	2.699E+0
-1.930E-1	2.702E+0
-1.946E-1	2.715E+0
-1.914E-1	2.748E+0
-1.930E-1	2.774E+0
-1.897E-1	2.748E+0
-1.946E-1	2.741E+0
-1.897E-1	2.780E+0
-1.914E-1	2.757E+0
-1.946E-1	2.722E+0
-1.914E-1	2.693E+0
-1.930E-1	2.680E+0
-1.914E-1	2.709E+0
-1.930E-1	2.693E+0
-1.897E-1	2.683E+0
-1.930E-1	2.673E+0
-1.930E-1	2.702E+0
-1.897E-1	2.702E+0
-1.946E-1	2.686E+0
-1.914E-1	2.715E+0
-1.897E-1	2.728E+0
-1.914E-1	2.731E+0
-1.930E-1	2.709E+0
-1.897E-1	2.686E+0
-1.930E-1	2.683E+0
-1.930E-1	2.712E+0
-1.897E-1	2.738E+0
-1.914E-1	2.761E+0
-1.897E-1	2.735E+0
-1.914E-1	2.702E+0
-1.914E-1	2.696E+0
-1.897E-1	2.680E+0
-1.914E-1	2.696E+0
-1.897E-1	2.735E+0
-1.930E-1	2.735E+0
-1.930E-1	2.748E+0
-1.914E-1	2.738E+0
-1.914E-1	2.754E+0
-1.930E-1	2.725E+0
-1.881E-1	2.693E+0
-1.914E-1	2.699E+0
-1.865E-1	2.699E+0
-1.914E-1	2.725E+0
-1.897E-1	2.725E+0
-1.914E-1	2.722E+0
-1.930E-1	2.722E+0
-1.914E-1	2.728E+0
-1.897E-1	2.754E+0
-1.930E-1	2.748E+0
-1.914E-1	2.712E+0
-1.897E-1	2.699E+0
-1.914E-1	2.693E+0
-1.946E-1	2.689E+0
-1.897E-1	2.715E+0
-1.930E-1	2.751E+0
-1.881E-1	2.712E+0
-1.897E-1	2.693E+0
-1.897E-1	2.706E+0
-1.897E-1	2.702E+0
-1.881E-1	2.683E+0
-1.930E-1	2.660E+0
-1.897E-1	2.647E+0
-1.897E-1	2.676E+0
-1.881E-1	2.696E+0
-1.946E-1	2.735E+0
-1.914E-1	2.770E+0
-1.897E-1	2.741E+0
-1.881E-1	2.718E+0
-1.914E-1	2.706E+0
-1.897E-1	2.683E+0
-1.946E-1	2.680E+0
-1.897E-1	2.696E+0
-1.897E-1	2.735E+0
-1.897E-1	2.722E+0
-1.914E-1	2.702E+0
-1.897E-1	2.696E+0
-1.897E-1	2.699E+0
-1.930E-1	2.735E+0
-1.930E-1	2.718E+0
-1.914E-1	2.699E+0
-1.881E-1	2.699E+0
-1.930E-1	2.702E+0
-1.946E-1	2.709E+0
-1.914E-1	2.735E+0
-1.897E-1	2.748E+0
-1.914E-1	2.748E+0
-1.930E-1	2.738E+0
-1.914E-1	2.725E+0
-1.897E-1	2.725E+0
-1.914E-1	2.764E+0
-1.914E-1	2.770E+0
-1.881E-1	2.748E+0
-1.897E-1	2.712E+0
-1.897E-1	2.686E+0
-1.914E-1	2.706E+0
-1.897E-1	2.712E+0
-1.914E-1	2.689E+0
-1.930E-1	2.706E+0
-1.914E-1	2.738E+0
-1.897E-1	2.754E+0
-1.914E-1	2.735E+0
-1.881E-1	2.735E+0
-1.946E-1	2.731E+0
-1.881E-1	2.686E+0
-1.897E-1	2.709E+0
-1.930E-1	2.712E+0
-1.897E-1	2.693E+0
-1.914E-1	2.718E+0
-1.897E-1	2.731E+0
-1.897E-1	2.702E+0
-1.897E-1	2.728E+0
-1.897E-1	2.793E+0
-1.897E-1	2.783E+0
-1.897E-1	2.764E+0
-1.930E-1	2.735E+0
-1.897E-1	2.715E+0
-1.897E-1	2.683E+0
-1.881E-1	2.696E+0
-1.914E-1	2.744E+0
-1.897E-1	2.706E+0
-1.897E-1	2.699E+0
-1.897E-1	2.689E+0
-1.930E-1	2.702E+0
-1.914E-1	2.761E+0
-1.914E-1	2.735E+0
-1.914E-1	2.673E+0
-1.897E-1	2.663E+0
-1.897E-1	2.680E+0
-1.914E-1	2.670E+0
-1.914E-1	2.693E+0
-1.897E-1	2.728E+0
-1.914E-1	2.757E+0
-1.897E-1	2.767E+0
-1.897E-1	2.754E+0
-1.914E-1	2.761E+0
-1.881E-1	2.735E+0
-1.881E-1	2.686E+0
-1.914E-1	2.712E+0
-1.930E-1	2.728E+0
-1.914E-1	2.699E+0
-1.897E-1	2.689E+0
-1.930E-1	2.702E+0
-1.914E-1	2.715E+0
-1.897E-1	2.699E+0
-1.897E-1	2.712E+0
-1.914E-1	2.722E+0
-1.914E-1	2.715E+0
-1.914E-1	2.709E+0
-1.914E-1	2.735E+0
-1.897E-1	2.761E+0
-1.914E-1	2.793E+0
-1.881E-1	2.757E+0
-1.897E-1	2.689E+0
-1.914E-1	2.657E+0
-1.930E-1	2.683E+0
-1.897E-1	2.693E+0
-1.897E-1	2.693E+0
-1.914E-1	2.718E+0
-1.881E-1	2.741E+0
-1.881E-1	2.728E+0
-1.897E-1	2.718E+0
-1.914E-1	2.709E+0
-1.914E-1	2.702E+0
-1.914E-1	2.702E+0
-1.897E-1	2.728E+0
-1.914E-1	2.725E+0
-1.897E-1	2.709E+0
-1.865E-1	2.712E+0
-1.930E-1	2.735E+0
-1.897E-1	2.751E+0
-1.897E-1	2.738E+0
-1.914E-1	2.706E+0
-1.897E-1	2.686E+0
-1.897E-1	2.712E+0
-1.914E-1	2.715E+0
-1.897E-1	2.647E+0
-1.897E-1	2.676E+0
-1.881E-1	2.761E+0
-1.881E-1	2.767E+0
-1.881E-1	2.735E+0
-1.881E-1	2.718E+0
-1.897E-1	2.718E+0
-1.897E-1	2.735E+0
-1.881E-1	2.754E+0
-1.897E-1	2.741E+0
-1.897E-1	2.715E+0
-1.930E-1	2.699E+0
-1.881E-1	2.693E+0
-1.865E-1	2.709E+0
-1.914E-1	2.728E+0
-1.914E-1	2.715E+0
-1.897E-1	2.715E+0
-1.897E-1	2.738E+0
-1.897E-1	2.718E+0
-1.881E-1	2.706E+0
-1.897E-1	2.735E+0
-1.881E-1	2.722E+0
-1.930E-1	2.699E+0
-1.897E-1	2.725E+0
-1.897E-1	2.741E+0
-1.865E-1	2.731E+0
-1.881E-1	2.718E+0
-1.914E-1	2.728E+0
-1.865E-1	2.715E+0
-1.881E-1	2.680E+0
-1.897E-1	2.699E+0
-1.881E-1	2.741E+0
-1.897E-1	2.748E+0
-1.897E-1	2.728E+0
-1.897E-1	2.706E+0
-1.897E-1	2.696E+0
-1.881E-1	2.676E+0
-1.881E-1	2.722E+0
-1.881E-1	2.741E+0
-1.914E-1	2.718E+0
-1.865E-1	2.702E+0
-1.914E-1	2.657E+0
-1.881E-1	2.686E+0
-1.897E-1	2.725E+0
-1.865E-1	2.744E+0
-1.914E-1	2.735E+0
-1.881E-1	2.686E+0
-1.914E-1	2.702E+0
-1.881E-1	2.715E+0
-1.865E-1	2.709E+0
-1.881E-1	2.699E+0
-1.881E-1	2.709E+0
-1.849E-1	2.725E+0
-1.881E-1	2.731E+0
-1.897E-1	2.751E+0
-1.914E-1	2.754E+0
-1.914E-1	2.731E+0
-1.897E-1	2.699E+0
-1.897E-1	2.715E+0
-1.865E-1	2.693E+0
-1.849E-1	2.702E+0
-1.897E-1	2.725E+0
-1.881E-1	2.728E+0
-1.897E-1	2.741E+0
-1.881E-1	2.735E+0
-1.881E-1	2.702E+0
-1.865E-1	2.673E+0
-1.897E-1	2.702E+0
-1.881E-1	2.702E+0
-1.865E-1	2.722E+0
-1.881E-1	2.712E+0
-1.881E-1	2.676E+0
-1.881E-1	2.689E+0
-1.897E-1	2.702E+0
-1.881E-1	2.741E+0
-1.897E-1	2.738E+0
-1.865E-1	2.693E+0
-1.865E-1	2.663E+0
-1.897E-1	2.702E+0
-1.897E-1	2.715E+0
-1.865E-1	2.693E+0
-1.881E-1	2.702E+0
-1.881E-1	2.731E+0
-1.897E-1	2.709E+0
-1.881E-1	2.699E+0
-1.897E-1	2.696E+0
-1.914E-1	2.696E+0
-1.897E-1	2.696E+0
-1.849E-1	2.696E+0
-1.849E-1	2.676E+0
-1.881E-1	2.696E+0
-1.930E-1	2.722E+0
-1.897E-1	2.702E+0
-1.865E-1	2.718E+0
-1.881E-1	2.706E+0
-1.865E-1	2.709E+0
-1.881E-1	2.718E+0
-1.865E-1	2.718E+0
-1.897E-1	2.689E+0
-1.881E-1	2.657E+0
-1.865E-1	2.650E+0
-1.865E-1	2.699E+0
-1.897E-1	2.693E+0
-1.897E-1	2.709E+0
-1.881E-1	2.722E+0
-1.865E-1	2.725E+0
-1.865E-1	2.718E+0
-1.881E-1	2.718E+0
-1.897E-1	2.718E+0
-1.865E-1	2.722E+0
-1.897E-1	2.738E+0
-1.897E-1	2.731E+0
-1.881E-1	2.731E+0
-1.897E-1	2.744E+0
-1.849E-1	2.715E+0
-1.897E-1	2.706E+0
-1.897E-1	2.725E+0
-1.865E-1	2.715E+0
-1.881E-1	2.712E+0
-1.881E-1	2.715E+0
-1.881E-1	2.693E+0
-1.865E-1	2.699E+0
-1.881E-1	2.699E+0
-1.930E-1	2.706E+0
-1.897E-1	2.706E+0
-1.897E-1	2.735E+0
-1.897E-1	2.751E+0
-1.897E-1	2.741E+0
-1.897E-1	2.738E+0
-1.849E-1	2.738E+0
-1.897E-1	2.725E+0
-1.865E-1	2.764E+0
-1.865E-1	2.751E+0
-1.865E-1	2.706E+0
-1.881E-1	2.676E+0
-1.897E-1	2.663E+0
-1.849E-1	2.680E+0
-1.881E-1	2.680E+0
-1.865E-1	2.676E+0
-1.865E-1	2.683E+0
-1.881E-1	2.686E+0
-1.849E-1	2.689E+0
-1.865E-1	2.696E+0
-1.897E-1	2.712E+0
-1.865E-1	2.712E+0
-1.865E-1	2.689E+0
-1.914E-1	2.738E+0
-1.881E-1	2.741E+0
-1.849E-1	2.722E+0
-1.897E-1	2.735E+0
-1.881E-1	2.754E+0
-1.881E-1	2.764E+0
-1.849E-1	2.754E+0
-1.865E-1	2.744E+0
-1.881E-1	2.731E+0
-1.881E-1	2.741E+0
-1.881E-1	2.712E+0
-1.881E-1	2.699E+0
-1.897E-1	2.706E+0
-1.881E-1	2.696E+0
-1.881E-1	2.673E+0
-1.897E-1	2.712E+0
-1.897E-1	2.738E+0
-1.881E-1	2.702E+0
-1.849E-1	2.680E+0
-1.881E-1	2.689E+0
-1.881E-1	2.699E+0
-1.865E-1	2.748E+0
-1.865E-1	2.754E+0
-1.849E-1	2.699E+0
-1.881E-1	2.689E+0
-1.881E-1	2.712E+0
-1.865E-1	2.718E+0
-1.865E-1	2.718E+0
-1.914E-1	2.735E+0
-1.881E-1	2.738E+0
-1.881E-1	2.699E+0
-1.865E-1	2.715E+0
-1.897E-1	2.728E+0
-1.849E-1	2.728E+0
-1.897E-1	2.693E+0
-1.865E-1	2.683E+0
-1.881E-1	2.699E+0
-1.881E-1	2.715E+0
-1.881E-1	2.722E+0
-1.897E-1	2.689E+0
-1.865E-1	2.689E+0
-1.897E-1	2.686E+0
-1.881E-1	2.706E+0
-1.865E-1	2.725E+0
-1.930E-1	2.738E+0
-1.881E-1	2.748E+0
-1.865E-1	2.725E+0
-1.849E-1	2.699E+0
-1.881E-1	2.712E+0
-1.897E-1	2.673E+0
-1.881E-1	2.660E+0
-1.865E-1	2.696E+0
-1.881E-1	2.748E+0
-1.881E-1	2.751E+0
-1.832E-1	2.728E+0
-1.881E-1	2.744E+0
-1.897E-1	2.735E+0
-1.881E-1	2.735E+0
-1.865E-1	2.712E+0
-1.865E-1	2.709E+0
-1.832E-1	2.725E+0
-1.865E-1	2.686E+0
-1.865E-1	2.670E+0
-1.865E-1	2.702E+0
-1.881E-1	2.683E+0
-1.881E-1	2.676E+0
-1.881E-1	2.699E+0
-1.881E-1	2.712E+0
-1.881E-1	2.718E+0
-1.881E-1	2.696E+0
-1.897E-1	2.689E+0
-1.865E-1	2.709E+0
-1.897E-1	2.725E+0
-1.881E-1	2.722E+0
-1.865E-1	2.744E+0
-1.865E-1	2.731E+0
-1.881E-1	2.728E+0
-1.881E-1	2.709E+0
-1.849E-1	2.660E+0
-1.881E-1	2.683E+0
-1.849E-1	2.728E+0
-1.865E-1	2.718E+0
-1.865E-1	2.680E+0
-1.881E-1	2.683E+0
-1.832E-1	2.689E+0
-1.897E-1	2.699E+0
-1.849E-1	2.686E+0
-1.881E-1	2.709E+0
-1.849E-1	2.761E+0
-1.865E-1	2.738E+0
-1.832E-1	2.735E+0
-1.881E-1	2.738E+0
-1.865E-1	2.738E+0
-1.881E-1	2.725E+0
-1.849E-1	2.754E+0
-1.849E-1	2.767E+0
-1.865E-1	2.735E+0
-1.849E-1	2.725E+0
-1.881E-1	2.728E+0
-1.849E-1	2.696E+0
-1.881E-1	2.725E+0
-1.881E-1	2.731E+0
-1.865E-1	2.715E+0
-1.881E-1	2.709E+0
-1.849E-1	2.715E+0
-1.865E-1	2.699E+0
-1.849E-1	2.696E+0
-1.865E-1	2.696E+0
-1.849E-1	2.693E+0
-1.865E-1	2.706E+0
-1.832E-1	2.731E+0
-1.865E-1	2.728E+0
-1.881E-1	2.706E+0
-1.865E-1	2.676E+0
-1.865E-1	2.657E+0
-1.849E-1	2.709E+0
-1.865E-1	2.738E+0
-1.881E-1	2.735E+0
-1.865E-1	2.706E+0
-1.865E-1	2.696E+0
-1.865E-1	2.731E+0
-1.881E-1	2.748E+0
-1.832E-1	2.748E+0
-1.832E-1	2.725E+0
-1.816E-1	2.712E+0
-1.865E-1	2.709E+0
-1.865E-1	2.738E+0
-1.865E-1	2.757E+0
-1.865E-1	2.718E+0
-1.849E-1	2.715E+0
-1.849E-1	2.693E+0
-1.849E-1	2.667E+0
-1.832E-1	2.686E+0
-1.881E-1	2.706E+0
-1.881E-1	2.715E+0
-1.865E-1	2.693E+0
-1.849E-1	2.676E+0
-1.865E-1	2.693E+0
-1.849E-1	2.696E+0
-1.832E-1	2.693E+0
-1.865E-1	2.709E+0
-1.849E-1	2.722E+0
-1.849E-1	2.744E+0
-1.865E-1	2.735E+0
-1.914E-1	2.702E+0
-1.881E-1	2.696E+0
-1.849E-1	2.699E+0
-1.849E-1	2.689E+0
-1.849E-1	2.650E+0
-1.881E-1	2.628E+0
-1.832E-1	2.663E+0
-1.849E-1	2.715E+0
-1.849E-1	2.741E+0
-1.865E-1	2.761E+0
-1.849E-1	2.722E+0
-1.832E-1	2.699E+0
-1.881E-1	2.706E+0
-1.881E-1	2.731E+0
-1.865E-1	2.699E+0
-1.849E-1	2.722E+0
-1.881E-1	2.744E+0
-1.865E-1	2.722E+0
-1.849E-1	2.722E+0
-1.881E-1	2.744E+0
-1.881E-1	2.718E+0
-1.849E-1	2.709E+0
-1.849E-1	2.693E+0
-1.865E-1	2.706E+0
-1.849E-1	2.731E+0
-1.865E-1	2.663E+0
-1.849E-1	2.660E+0
-1.832E-1	2.718E+0
-1.881E-1	2.718E+0
-1.865E-1	2.702E+0
-1.865E-1	2.728E+0
-1.849E-1	2.774E+0
-1.849E-1	2.754E+0
-1.881E-1	2.696E+0
-1.865E-1	2.693E+0
-1.849E-1	2.693E+0
-1.881E-1	2.693E+0
-1.865E-1	2.722E+0
-1.832E-1	2.728E+0
-1.832E-1	2.683E+0
-1.849E-1	2.657E+0
-1.849E-1	2.706E+0
-1.865E-1	2.731E+0
-1.865E-1	2.735E+0
-1.865E-1	2.712E+0
-1.849E-1	2.706E+0
-1.865E-1	2.738E+0
-1.849E-1	2.741E+0
-1.865E-1	2.686E+0
-1.881E-1	2.673E+0
-1.832E-1	2.676E+0
-1.849E-1	2.693E+0
-1.849E-1	2.709E+0
-1.849E-1	2.683E+0
-1.849E-1	2.683E+0
-1.832E-1	2.702E+0
-1.849E-1	2.731E+0
-1.849E-1	2.712E+0
-1.849E-1	2.699E+0
-1.832E-1	2.722E+0
-1.865E-1	2.712E+0
-1.865E-1	2.731E+0
-1.849E-1	2.738E+0
-1.865E-1	2.728E+0
-1.881E-1	2.699E+0
-1.849E-1	2.660E+0
-1.865E-1	2.696E+0
-1.865E-1	2.764E+0
-1.881E-1	2.744E+0
-1.865E-1	2.715E+0
-1.865E-1	2.702E+0
-1.832E-1	2.709E+0
-1.849E-1	2.676E+0
-1.832E-1	2.654E+0
-1.897E-1	2.686E+0
-1.849E-1	2.722E+0
-1.865E-1	2.718E+0
-1.849E-1	2.696E+0
-1.816E-1	2.706E+0
-1.832E-1	2.738E+0
-1.865E-1	2.722E+0
-1.881E-1	2.718E+0
-1.832E-1	2.699E+0
-1.865E-1	2.686E+0
-1.832E-1	2.680E+0
-1.881E-1	2.706E+0
-1.800E-1	2.715E+0
-1.865E-1	2.725E+0
-1.832E-1	2.706E+0
-1.849E-1	2.696E+0
-1.832E-1	2.686E+0
-1.849E-1	2.686E+0
-1.816E-1	2.731E+0
-1.816E-1	2.722E+0
-1.816E-1	2.702E+0
-1.832E-1	2.709E+0
-1.881E-1	2.699E+0
-1.865E-1	2.702E+0
-1.816E-1	2.706E+0
-1.849E-1	2.693E+0
-1.816E-1	2.696E+0
-1.881E-1	2.702E+0
-1.832E-1	2.667E+0
-1.832E-1	2.683E+0
-1.832E-1	2.715E+0
-1.816E-1	2.718E+0
-1.816E-1	2.728E+0
-1.849E-1	2.722E+0
-1.865E-1	2.715E+0
-1.849E-1	2.699E+0
-1.832E-1	2.670E+0
-1.849E-1	2.686E+0
-1.849E-1	2.709E+0
-1.865E-1	2.725E+0
-1.832E-1	2.693E+0
-1.832E-1	2.712E+0
-1.849E-1	2.725E+0
-1.865E-1	2.741E+0
-1.832E-1	2.744E+0
-1.865E-1	2.709E+0
-1.849E-1	2.689E+0
-1.816E-1	2.715E+0
-1.832E-1	2.696E+0
-1.832E-1	2.693E+0
-1.832E-1	2.702E+0
-1.816E-1	2.725E+0
-1.832E-1	2.718E+0
-1.865E-1	2.670E+0
-1.865E-1	2.693E+0
-1.816E-1	2.757E+0
-1.816E-1	2.715E+0
-1.865E-1	2.680E+0
-1.865E-1	2.676E+0
-1.865E-1	2.683E+0
-1.849E-1	2.693E+0
-1.832E-1	2.722E+0
-1.816E-1	2.718E+0
-1.865E-1	2.735E+0
-1.816E-1	2.718E+0
-1.832E-1	2.680E+0
-1.849E-1	2.699E+0
-1.849E-1	2.718E+0
-1.800E-1	2.744E+0
-1.832E-1	2.754E+0
-1.816E-1	2.728E+0
-1.849E-1	2.715E+0
-1.816E-1	2.718E+0
-1.832E-1	2.722E+0
-1.832E-1	2.725E+0
-1.865E-1	2.699E+0
-1.816E-1	2.676E+0
-1.816E-1	2.693E+0
-1.849E-1	2.715E+0
-1.832E-1	2.680E+0
-1.865E-1	2.650E+0
-1.832E-1	2.689E+0
-1.832E-1	2.722E+0
-1.849E-1	2.725E+0
-1.832E-1	2.718E+0
-1.816E-1	2.699E+0
-1.849E-1	2.693E+0
-1.832E-1	2.683E+0
-1.865E-1	2.696E+0
-1.832E-1	2.712E+0
-1.832E-1	2.709E+0
-1.832E-1	2.699E+0
-1.832E-1	2.686E+0
-1.832E-1	2.689E+0
-1.865E-1	2.689E+0
-1.849E-1	2.683E+0
-1.832E-1	2.676E+0
-1.816E-1	2.712E+0
-1.865E-1	2.738E+0
-1.849E-1	2.751E+0
-1.865E-1	2.728E+0
-1.849E-1	2.673E+0
-1.849E-1	2.650E+0
-1.816E-1	2.715E+0
-1.832E-1	2.741E+0
-1.832E-1	2.712E+0
-1.849E-1	2.689E+0
-1.849E-1	2.676E+0
-1.881E-1	2.693E+0
-1.816E-1	2.715E+0
-1.816E-1	2.757E+0
-1.816E-1	2.738E+0
-1.881E-1	2.725E+0
-1.849E-1	2.715E+0
-1.849E-1	2.712E+0
-1.849E-1	2.731E+0
-1.832E-1	2.718E+0
-1.832E-1	2.731E+0
-1.849E-1	2.728E+0
-1.816E-1	2.699E+0
-1.832E-1	2.702E+0
-1.849E-1	2.761E+0
-1.816E-1	2.796E+0
-1.849E-1	2.764E+0
-1.832E-1	2.709E+0
-1.832E-1	2.689E+0
-1.816E-1	2.709E+0
-1.865E-1	2.712E+0
-1.832E-1	2.706E+0
-1.816E-1	2.709E+0
-1.832E-1	2.696E+0
-1.816E-1	2.686E+0
-1.849E-1	2.718E+0
-1.849E-1	2.738E+0
-1.816E-1	2.715E+0
-1.800E-1	2.706E+0
-1.832E-1	2.712E+0
-1.816E-1	2.712E+0
-1.849E-1	2.693E+0
-1.784E-1	2.718E+0
-1.832E-1	2.754E+0
-1.816E-1	2.744E+0
-1.816E-1	2.712E+0
-1.865E-1	2.706E+0
-1.832E-1	2.712E+0
-1.832E-1	2.693E+0
-1.816E-1	2.680E+0
-1.832E-1	2.702E+0
-1.816E-1	2.748E+0
-1.816E-1	2.748E+0
-1.832E-1	2.718E+0
-1.816E-1	2.764E+0
-1.816E-1	2.767E+0
-1.800E-1	2.731E+0
-1.849E-1	2.718E+0
-1.832E-1	2.706E+0
-1.816E-1	2.718E+0
-1.832E-1	2.715E+0
-1.832E-1	2.696E+0
-1.816E-1	2.696E+0
-1.849E-1	2.718E+0
-1.816E-1	2.731E+0
-1.816E-1	2.725E+0
-1.865E-1	2.689E+0
-1.816E-1	2.709E+0
-1.800E-1	2.725E+0
-1.832E-1	2.741E+0
-1.832E-1	2.709E+0
-1.800E-1	2.702E+0
-1.832E-1	2.702E+0
-1.816E-1	2.686E+0
-1.800E-1	2.706E+0
-1.849E-1	2.706E+0
-1.800E-1	2.725E+0
-1.800E-1	2.728E+0
-1.800E-1	2.696E+0
-1.800E-1	2.670E+0
-1.816E-1	2.683E+0
-1.832E-1	2.718E+0
-1.832E-1	2.748E+0
-1.816E-1	2.728E+0
-1.832E-1	2.699E+0
-1.784E-1	2.693E+0
-1.832E-1	2.725E+0
-1.816E-1	2.709E+0
-1.800E-1	2.706E+0
-1.832E-1	2.722E+0
-1.832E-1	2.728E+0
-1.816E-1	2.722E+0
-1.832E-1	2.696E+0
-1.832E-1	2.728E+0
-1.800E-1	2.728E+0
-1.800E-1	2.712E+0
-1.816E-1	2.709E+0
-1.832E-1	2.680E+0
-1.849E-1	2.644E+0
-1.800E-1	2.670E+0
-1.832E-1	2.712E+0
-1.816E-1	2.689E+0
-1.816E-1	2.680E+0
-1.816E-1	2.712E+0
-1.849E-1	2.728E+0
-1.816E-1	2.696E+0
-1.816E-1	2.709E+0
-1.800E-1	2.715E+0
-1.832E-1	2.693E+0
-1.832E-1	2.660E+0
-1.832E-1	2.663E+0
-1.832E-1	2.699E+0
-1.816E-1	2.718E+0
-1.816E-1	2.699E+0
-1.816E-1	2.693E+0
-1.832E-1	2.696E+0
-1.784E-1	2.731E+0
-1.816E-1	2.751E+0
-1.800E-1	2.738E+0
-1.800E-1	2.725E+0
-1.800E-1	2.748E+0
-1.832E-1	2.751E+0
-1.816E-1	2.718E+0
-1.800E-1	2.699E+0
-1.800E-1	2.715E+0
-1.800E-1	2.689E+0
-1.784E-1	2.699E+0
-1.800E-1	2.709E+0
-1.800E-1	2.712E+0
-1.832E-1	2.718E+0
-1.816E-1	2.748E+0
-1.800E-1	2.728E+0
-1.816E-1	2.728E+0
-1.832E-1	2.715E+0
-1.800E-1	2.712E+0
-1.816E-1	2.709E+0
-1.816E-1	2.696E+0
-1.832E-1	2.676E+0
-1.800E-1	2.660E+0
-1.816E-1	2.693E+0
-1.816E-1	2.680E+0
-1.800E-1	2.693E+0
-1.849E-1	2.706E+0
-1.816E-1	2.702E+0
-1.768E-1	2.693E+0
-1.784E-1	2.706E+0
-1.800E-1	2.693E+0
-1.816E-1	2.689E+0
-1.800E-1	2.706E+0
-1.800E-1	2.680E+0
-1.816E-1	2.647E+0
-1.800E-1	2.689E+0
-1.816E-1	2.702E+0
-1.800E-1	2.696E+0
-1.800E-1	2.696E+0
-1.800E-1	2.709E+0
-1.832E-1	2.731E+0
-1.816E-1	2.699E+0
-1.816E-1	2.722E+0
-1.784E-1	2.754E+0
-1.800E-1	2.731E+0
-1.832E-1	2.728E+0
-1.816E-1	2.741E+0
-1.800E-1	2.712E+0
-1.800E-1	2.696E+0
-1.816E-1	2.718E+0
-1.832E-1	2.728E+0
-1.784E-1	2.712E+0
-1.800E-1	2.702E+0
-1.816E-1	2.715E+0
-1.800E-1	2.735E+0
-1.816E-1	2.741E+0
-1.800E-1	2.725E+0
-1.816E-1	2.718E+0
-1.849E-1	2.748E+0
-1.832E-1	2.767E+0
-1.816E-1	2.731E+0
-1.800E-1	2.712E+0
-1.816E-1	2.689E+0
-1.784E-1	2.667E+0
-1.800E-1	2.699E+0
-1.816E-1	2.731E+0
-1.816E-1	2.696E+0
-1.784E-1	2.683E+0
-1.751E-1	2.699E+0
-1.800E-1	2.702E+0
-1.849E-1	2.715E+0
-1.800E-1	2.693E+0
-1.784E-1	2.657E+0
-1.832E-1	2.673E+0
-1.816E-1	2.699E+0
-1.768E-1	2.722E+0
-1.800E-1	2.767E+0
-1.800E-1	2.764E+0
-1.816E-1	2.725E+0
-1.816E-1	2.696E+0
-1.816E-1	2.673E+0
-1.800E-1	2.676E+0
-1.800E-1	2.712E+0
-1.816E-1	2.744E+0
-1.800E-1	2.718E+0
-1.800E-1	2.706E+0
-1.784E-1	2.722E+0
-1.832E-1	2.738E+0
-1.816E-1	2.738E+0
-1.784E-1	2.722E+0
-1.816E-1	2.712E+0
-1.784E-1	2.706E+0
-1.768E-1	2.728E+0
-1.816E-1	2.731E+0
-1.784E-1	2.731E+0
-1.768E-1	2.693E+0
-1.800E-1	2.718E+0
-1.816E-1	2.738E+0
-1.832E-1	2.738E+0
-1.816E-1	2.741E+0
-1.800E-1	2.696E+0
-1.800E-1	2.722E+0
-1.800E-1	2.761E+0
-1.784E-1	2.722E+0
-1.816E-1	2.689E+0
-1.800E-1	2.696E+0
-1.800E-1	2.693E+0
-1.784E-1	2.709E+0
-1.768E-1	2.686E+0
-1.800E-1	2.673E+0
-1.784E-1	2.699E+0
-1.800E-1	2.712E+0
-1.800E-1	2.731E+0
-1.800E-1	2.728E+0
-1.784E-1	2.715E+0
-1.784E-1	2.725E+0
-1.784E-1	2.722E+0
-1.800E-1	2.683E+0
-1.800E-1	2.663E+0
-1.784E-1	2.663E+0
-1.768E-1	2.728E+0
-1.800E-1	2.741E+0
-1.800E-1	2.718E+0
-1.784E-1	2.693E+0
-1.768E-1	2.738E+0
-1.816E-1	2.731E+0
-1.800E-1	2.718E+0
-1.800E-1	2.715E+0
-1.800E-1	2.738E+0
-1.768E-1	2.748E+0
-1.800E-1	2.702E+0
-1.800E-1	2.663E+0
-1.784E-1	2.693E+0
-1.800E-1	2.741E+0
-1.784E-1	2.738E+0
-1.784E-1	2.702E+0
-1.768E-1	2.676E+0
-1.800E-1	2.693E+0
[truncated: 69,999 more rows]
