# Supplementary material for: Improved ANAP incorporation and VCF analysis reveal details of P2X7 current facilitation and a limited conformational interplay between ATP binding and the intracellular ballast domain
Source: eLife. 2023 Jan 4;12:e82479. doi: 10.7554/eLife.82479 (PMC9859053; doi:10.7554/eLife.82479)
Supplement: Figure 2—figure supplement 1—source data 3. [file elife-82479-fig2-figsupp1-data3.zip › Figure-2_figure-supplement-1_source-data-3/20g09/rec16.csv]

-2.011E-1	3.688E+0
-2.060E-1	3.688E+0
-2.043E-1	3.688E+0
-2.011E-1	3.708E+0
-2.027E-1	3.721E+0
-2.027E-1	3.708E+0
-2.043E-1	3.711E+0
-2.043E-1	3.727E+0
-2.027E-1	3.731E+0
-2.027E-1	3.727E+0
-2.027E-1	3.679E+0
-2.027E-1	3.685E+0
-2.027E-1	3.727E+0
-2.011E-1	3.724E+0
-2.027E-1	3.708E+0
-2.027E-1	3.675E+0
-1.995E-1	3.705E+0
-2.027E-1	3.766E+0
-2.027E-1	3.750E+0
-2.027E-1	3.731E+0
-2.043E-1	3.731E+0
-1.995E-1	3.724E+0
-2.011E-1	3.698E+0
-2.043E-1	3.705E+0
-2.027E-1	3.744E+0
-2.027E-1	3.750E+0
-2.043E-1	3.718E+0
-2.043E-1	3.682E+0
-2.043E-1	3.698E+0
-2.027E-1	3.731E+0
-2.011E-1	3.744E+0
-2.011E-1	3.714E+0
-2.011E-1	3.682E+0
-1.995E-1	3.662E+0
-2.043E-1	3.675E+0
-2.027E-1	3.714E+0
-2.027E-1	3.701E+0
-2.011E-1	3.718E+0
-2.076E-1	3.734E+0
-2.027E-1	3.714E+0
-2.027E-1	3.727E+0
-2.011E-1	3.750E+0
-2.043E-1	3.750E+0
-2.011E-1	3.711E+0
-1.995E-1	3.685E+0
-2.043E-1	3.711E+0
-2.043E-1	3.744E+0
-2.011E-1	3.724E+0
-2.027E-1	3.682E+0
-2.011E-1	3.688E+0
-2.011E-1	3.727E+0
-2.027E-1	3.695E+0
-2.011E-1	3.714E+0
-2.011E-1	3.701E+0
-2.011E-1	3.679E+0
-2.011E-1	3.711E+0
-2.027E-1	3.695E+0
-2.011E-1	3.675E+0
-2.011E-1	3.711E+0
-1.995E-1	3.705E+0
-2.011E-1	3.701E+0
-1.995E-1	3.737E+0
-2.027E-1	3.718E+0
-2.027E-1	3.685E+0
-2.011E-1	3.718E+0
-1.995E-1	3.718E+0
-2.027E-1	3.714E+0
-2.043E-1	3.718E+0
-2.011E-1	3.718E+0
-1.995E-1	3.724E+0
-2.011E-1	3.737E+0
-1.995E-1	3.747E+0
-2.011E-1	3.711E+0
-2.011E-1	3.727E+0
-1.995E-1	3.727E+0
-2.011E-1	3.724E+0
-1.995E-1	3.711E+0
-1.978E-1	3.698E+0
-2.011E-1	3.662E+0
-1.995E-1	3.682E+0
-2.027E-1	3.724E+0
-1.978E-1	3.714E+0
-2.027E-1	3.714E+0
-1.995E-1	3.734E+0
-1.995E-1	3.721E+0
-2.011E-1	3.708E+0
-1.995E-1	3.679E+0
-1.978E-1	3.688E+0
-2.011E-1	3.708E+0
-1.978E-1	3.705E+0
-1.978E-1	3.711E+0
-1.995E-1	3.727E+0
-1.962E-1	3.727E+0
-1.978E-1	3.711E+0
-2.011E-1	3.724E+0
-1.946E-1	3.724E+0
-1.978E-1	3.721E+0
-1.978E-1	3.705E+0
-1.962E-1	3.688E+0
-2.011E-1	3.705E+0
-1.978E-1	3.731E+0
-2.011E-1	3.705E+0
-1.978E-1	3.698E+0
-2.011E-1	3.721E+0
-1.978E-1	3.753E+0
-1.995E-1	3.727E+0
-1.995E-1	3.701E+0
-1.995E-1	3.701E+0
-1.962E-1	3.692E+0
-1.995E-1	3.656E+0
-1.978E-1	3.650E+0
-1.978E-1	3.679E+0
-1.978E-1	3.744E+0
-1.978E-1	3.770E+0
-1.995E-1	3.711E+0
-1.995E-1	3.675E+0
-1.946E-1	3.679E+0
-2.027E-1	3.724E+0
-1.978E-1	3.714E+0
-2.027E-1	3.711E+0
-1.995E-1	3.672E+0
-1.978E-1	3.675E+0
-1.995E-1	3.721E+0
-1.995E-1	3.701E+0
-1.995E-1	3.675E+0
-1.946E-1	3.679E+0
-1.995E-1	3.669E+0
-1.978E-1	3.692E+0
-1.995E-1	3.685E+0
-1.978E-1	3.672E+0
-1.978E-1	3.675E+0
-1.978E-1	3.711E+0
-1.978E-1	3.747E+0
-2.011E-1	3.734E+0
-1.995E-1	3.701E+0
-1.962E-1	3.718E+0
-1.978E-1	3.675E+0
-1.962E-1	3.662E+0
-1.995E-1	3.711E+0
-2.011E-1	3.760E+0
-1.995E-1	3.724E+0
-1.962E-1	3.659E+0
-1.995E-1	3.666E+0
-1.978E-1	3.695E+0
-2.011E-1	3.727E+0
-1.946E-1	3.744E+0
-1.995E-1	3.724E+0
-2.011E-1	3.695E+0
-1.978E-1	3.721E+0
-1.930E-1	3.731E+0
-1.978E-1	3.731E+0
-1.962E-1	3.701E+0
-2.011E-1	3.698E+0
-1.962E-1	3.685E+0
-1.995E-1	3.640E+0
-1.962E-1	3.643E+0
-1.930E-1	3.695E+0
-1.978E-1	3.721E+0
-1.978E-1	3.705E+0
-1.946E-1	3.679E+0
-1.962E-1	3.692E+0
-1.978E-1	3.675E+0
-1.978E-1	3.692E+0
-1.978E-1	3.679E+0
-1.978E-1	3.695E+0
-1.962E-1	3.711E+0
-1.962E-1	3.714E+0
-1.978E-1	3.734E+0
-1.962E-1	3.718E+0
-1.946E-1	3.685E+0
-1.962E-1	3.688E+0
-1.995E-1	3.672E+0
-1.946E-1	3.672E+0
-1.962E-1	3.688E+0
-1.978E-1	3.688E+0
-1.978E-1	3.708E+0
-1.946E-1	3.724E+0
-1.978E-1	3.734E+0
-1.995E-1	3.757E+0
-1.995E-1	3.750E+0
-1.978E-1	3.757E+0
-1.962E-1	3.750E+0
-1.946E-1	3.718E+0
-1.995E-1	3.721E+0
-1.978E-1	3.721E+0
-1.914E-1	3.685E+0
-1.978E-1	3.653E+0
-1.946E-1	3.685E+0
-1.946E-1	3.721E+0
-1.978E-1	3.747E+0
-1.978E-1	3.744E+0
-1.995E-1	3.718E+0
-1.995E-1	3.737E+0
-1.962E-1	3.770E+0
-1.946E-1	3.727E+0
-1.946E-1	3.698E+0
-1.946E-1	3.705E+0
-1.978E-1	3.698E+0
-1.962E-1	3.672E+0
-1.930E-1	3.688E+0
-1.946E-1	3.685E+0
-1.962E-1	3.688E+0
-1.946E-1	3.721E+0
-1.995E-1	3.734E+0
-1.962E-1	3.731E+0
-1.930E-1	3.734E+0
-1.962E-1	3.731E+0
-1.946E-1	3.727E+0
-1.962E-1	3.721E+0
-1.946E-1	3.714E+0
-1.930E-1	3.705E+0
-1.962E-1	3.685E+0
-1.962E-1	3.675E+0
-1.914E-1	3.711E+0
-1.962E-1	3.718E+0
-1.978E-1	3.692E+0
-1.962E-1	3.688E+0
-1.962E-1	3.721E+0
-1.946E-1	3.740E+0
-1.946E-1	3.724E+0
-1.946E-1	3.692E+0
-1.962E-1	3.672E+0
-1.946E-1	3.675E+0
-1.946E-1	3.705E+0
-1.946E-1	3.714E+0
-1.930E-1	3.737E+0
-1.962E-1	3.737E+0
-1.962E-1	3.718E+0
-1.946E-1	3.705E+0
-1.962E-1	3.685E+0
-1.930E-1	3.744E+0
-1.995E-1	3.776E+0
-1.978E-1	3.731E+0
-1.962E-1	3.708E+0
-1.995E-1	3.711E+0
-1.995E-1	3.708E+0
-1.946E-1	3.727E+0
-1.962E-1	3.698E+0
-1.946E-1	3.653E+0
-1.978E-1	3.695E+0
-1.962E-1	3.721E+0
-1.897E-1	3.766E+0
-1.930E-1	3.766E+0
-1.962E-1	3.747E+0
-1.946E-1	3.701E+0
-1.930E-1	3.653E+0
-1.946E-1	3.708E+0
-1.930E-1	3.688E+0
-1.897E-1	3.679E+0
-1.914E-1	3.662E+0
-1.930E-1	3.679E+0
-1.930E-1	3.724E+0
-1.930E-1	3.714E+0
-1.946E-1	3.685E+0
-1.930E-1	3.721E+0
-1.978E-1	3.760E+0
-1.978E-1	3.734E+0
-1.930E-1	3.731E+0
-1.978E-1	3.714E+0
-1.978E-1	3.685E+0
-1.930E-1	3.701E+0
-1.946E-1	3.688E+0
-1.930E-1	3.695E+0
-1.962E-1	3.682E+0
-1.914E-1	3.675E+0
-1.914E-1	3.675E+0
-1.946E-1	3.656E+0
-1.946E-1	3.646E+0
-1.946E-1	3.679E+0
-1.946E-1	3.718E+0
-1.930E-1	3.757E+0
-1.962E-1	3.750E+0
-1.962E-1	3.734E+0
-1.897E-1	3.718E+0
-1.962E-1	3.705E+0
-1.946E-1	3.708E+0
-1.897E-1	3.711E+0
-1.962E-1	3.714E+0
-1.897E-1	3.711E+0
-1.914E-1	3.682E+0
-1.914E-1	3.672E+0
-1.946E-1	3.669E+0
-1.946E-1	3.685E+0
-1.946E-1	3.692E+0
-1.914E-1	3.737E+0
-1.930E-1	3.747E+0
-1.930E-1	3.701E+0
-1.962E-1	3.669E+0
-1.914E-1	3.666E+0
-1.930E-1	3.666E+0
-1.962E-1	3.698E+0
-1.946E-1	3.731E+0
-1.930E-1	3.698E+0
-1.946E-1	3.688E+0
-1.930E-1	3.708E+0
-1.914E-1	3.688E+0
-1.930E-1	3.662E+0
-1.930E-1	3.656E+0
-1.914E-1	3.695E+0
-1.962E-1	3.718E+0
-1.897E-1	3.737E+0
-1.914E-1	3.753E+0
-1.914E-1	3.714E+0
-1.962E-1	3.695E+0
-1.930E-1	3.679E+0
-1.914E-1	3.698E+0
-1.914E-1	3.727E+0
-1.897E-1	3.727E+0
-1.946E-1	3.711E+0
-1.946E-1	3.698E+0
-1.930E-1	3.698E+0
-1.946E-1	3.724E+0
-1.914E-1	3.718E+0
-1.914E-1	3.688E+0
-1.914E-1	3.682E+0
-1.930E-1	3.701E+0
-1.930E-1	3.753E+0
-1.914E-1	3.753E+0
-1.914E-1	3.711E+0
-1.930E-1	3.688E+0
-1.897E-1	3.695E+0
-1.881E-1	3.740E+0
-1.946E-1	3.757E+0
-1.897E-1	3.744E+0
-1.930E-1	3.731E+0
-1.930E-1	3.753E+0
-1.930E-1	3.731E+0
-1.946E-1	3.721E+0
-1.946E-1	3.701E+0
-1.930E-1	3.692E+0
-1.946E-1	3.701E+0
-1.930E-1	3.685E+0
-1.914E-1	3.724E+0
-1.881E-1	3.734E+0
-1.914E-1	3.711E+0
-1.946E-1	3.708E+0
-1.930E-1	3.718E+0
-1.914E-1	3.705E+0
-1.930E-1	3.705E+0
-1.897E-1	3.682E+0
-1.946E-1	3.682E+0
-1.897E-1	3.721E+0
-1.946E-1	3.740E+0
-1.946E-1	3.734E+0
-1.930E-1	3.744E+0
-1.897E-1	3.757E+0
-1.914E-1	3.744E+0
-1.930E-1	3.701E+0
-1.930E-1	3.698E+0
-1.914E-1	3.731E+0
-1.946E-1	3.747E+0
-1.930E-1	3.727E+0
-1.897E-1	3.721E+0
-1.914E-1	3.698E+0
-1.946E-1	3.679E+0
-1.897E-1	3.718E+0
-1.930E-1	3.744E+0
-1.930E-1	3.705E+0
-1.897E-1	3.718E+0
-1.930E-1	3.737E+0
-1.881E-1	3.708E+0
-1.914E-1	3.695E+0
-1.914E-1	3.711E+0
-1.914E-1	3.682E+0
-1.897E-1	3.695E+0
-1.897E-1	3.695E+0
-1.914E-1	3.711E+0
-1.930E-1	3.705E+0
-1.946E-1	3.688E+0
-1.930E-1	3.692E+0
-1.897E-1	3.740E+0
-1.897E-1	3.727E+0
-1.897E-1	3.714E+0
-1.914E-1	3.718E+0
-1.914E-1	3.747E+0
-1.930E-1	3.763E+0
-1.897E-1	3.701E+0
-1.881E-1	3.669E+0
-1.897E-1	3.675E+0
-1.930E-1	3.679E+0
-1.946E-1	3.718E+0
-1.881E-1	3.734E+0
-1.930E-1	3.714E+0
-1.914E-1	3.695E+0
-1.881E-1	3.685E+0
-1.865E-1	3.708E+0
-1.897E-1	3.727E+0
-1.897E-1	3.727E+0
-1.930E-1	3.718E+0
-1.881E-1	3.737E+0
-1.881E-1	3.701E+0
-1.914E-1	3.695E+0
-1.865E-1	3.714E+0
-1.897E-1	3.705E+0
-1.930E-1	3.688E+0
-1.946E-1	3.672E+0
-1.914E-1	3.672E+0
-1.881E-1	3.711E+0
-1.914E-1	3.740E+0
-1.897E-1	3.753E+0
-1.914E-1	3.711E+0
-1.881E-1	3.685E+0
-1.914E-1	3.675E+0
-1.897E-1	3.656E+0
-1.865E-1	3.698E+0
-1.914E-1	3.737E+0
-1.881E-1	3.705E+0
-1.897E-1	3.724E+0
-1.897E-1	3.760E+0
-1.897E-1	3.760E+0
-1.865E-1	3.747E+0
-1.914E-1	3.737E+0
-1.897E-1	3.718E+0
-1.881E-1	3.672E+0
-1.914E-1	3.666E+0
-1.897E-1	3.685E+0
-1.849E-1	3.711E+0
-1.897E-1	3.708E+0
-1.881E-1	3.656E+0
-1.914E-1	3.646E+0
-1.897E-1	3.679E+0
-1.865E-1	3.682E+0
-1.897E-1	3.682E+0
-1.930E-1	3.714E+0
-1.914E-1	3.727E+0
-1.881E-1	3.698E+0
-1.881E-1	3.721E+0
-1.914E-1	3.734E+0
-1.881E-1	3.721E+0
-1.881E-1	3.727E+0
-1.914E-1	3.718E+0
-1.930E-1	3.708E+0
-1.897E-1	3.753E+0
-1.897E-1	3.766E+0
-1.865E-1	3.727E+0
-1.930E-1	3.731E+0
-1.914E-1	3.705E+0
-1.881E-1	3.679E+0
-1.881E-1	3.688E+0
-1.897E-1	3.734E+0
-1.881E-1	3.721E+0
-1.881E-1	3.688E+0
-1.914E-1	3.701E+0
-1.914E-1	3.724E+0
-1.881E-1	3.701E+0
-1.897E-1	3.688E+0
-1.881E-1	3.718E+0
-1.914E-1	3.731E+0
-1.897E-1	3.737E+0
-1.865E-1	3.701E+0
-1.881E-1	3.685E+0
-1.881E-1	3.685E+0
-1.897E-1	3.650E+0
-1.897E-1	3.695E+0
-1.849E-1	3.708E+0
-1.881E-1	3.666E+0
-1.930E-1	3.675E+0
-1.881E-1	3.721E+0
-1.897E-1	3.737E+0
-1.865E-1	3.727E+0
-1.930E-1	3.731E+0
-1.881E-1	3.695E+0
-1.881E-1	3.692E+0
-1.897E-1	3.705E+0
-1.881E-1	3.727E+0
-1.897E-1	3.708E+0
-1.881E-1	3.718E+0
-1.897E-1	3.753E+0
-1.881E-1	3.718E+0
-1.865E-1	3.672E+0
-1.881E-1	3.695E+0
-1.865E-1	3.688E+0
-1.897E-1	3.711E+0
-1.881E-1	3.685E+0
-1.865E-1	3.653E+0
-1.865E-1	3.679E+0
-1.865E-1	3.705E+0
-1.897E-1	3.685E+0
-1.897E-1	3.711E+0
-1.897E-1	3.737E+0
-1.897E-1	3.721E+0
-1.897E-1	3.669E+0
-1.897E-1	3.662E+0
-1.914E-1	3.685E+0
-1.881E-1	3.705E+0
-1.881E-1	3.714E+0
-1.897E-1	3.695E+0
-1.897E-1	3.695E+0
-1.881E-1	3.659E+0
-1.881E-1	3.666E+0
-1.897E-1	3.695E+0
-1.849E-1	3.721E+0
-1.897E-1	3.731E+0
-1.881E-1	3.701E+0
-1.865E-1	3.695E+0
-1.897E-1	3.695E+0
-1.881E-1	3.682E+0
-1.849E-1	3.662E+0
-1.881E-1	3.662E+0
-1.865E-1	3.627E+0
-1.849E-1	3.669E+0
-1.865E-1	3.705E+0
-1.881E-1	3.705E+0
-1.897E-1	3.685E+0
-1.881E-1	3.714E+0
-1.865E-1	3.727E+0
-1.914E-1	3.708E+0
-1.865E-1	3.662E+0
-1.881E-1	3.688E+0
-1.865E-1	3.705E+0
-1.897E-1	3.721E+0
-1.865E-1	3.721E+0
-1.881E-1	3.688E+0
-1.865E-1	3.711E+0
-1.865E-1	3.731E+0
-1.881E-1	3.695E+0
-1.816E-1	3.672E+0
-1.865E-1	3.718E+0
-1.897E-1	3.740E+0
-1.865E-1	3.705E+0
-1.914E-1	3.734E+0
-1.849E-1	3.731E+0
-1.849E-1	3.701E+0
-1.849E-1	3.695E+0
-1.914E-1	3.731E+0
-1.865E-1	3.727E+0
-1.897E-1	3.714E+0
-1.881E-1	3.708E+0
-1.881E-1	3.701E+0
-1.832E-1	3.692E+0
-1.897E-1	3.666E+0
-1.865E-1	3.685E+0
-1.897E-1	3.708E+0
-1.832E-1	3.724E+0
-1.881E-1	3.701E+0
-1.865E-1	3.705E+0
-1.881E-1	3.708E+0
-1.914E-1	3.688E+0
-1.881E-1	3.705E+0
-1.849E-1	3.711E+0
-1.881E-1	3.695E+0
-1.865E-1	3.662E+0
-1.881E-1	3.650E+0
-1.865E-1	3.643E+0
-1.849E-1	3.659E+0
-1.865E-1	3.721E+0
-1.849E-1	3.750E+0
-1.865E-1	3.753E+0
-1.881E-1	3.724E+0
-1.881E-1	3.685E+0
-1.881E-1	3.721E+0
-1.865E-1	3.721E+0
-1.865E-1	3.718E+0
-1.881E-1	3.718E+0
-1.881E-1	3.705E+0
-1.881E-1	3.705E+0
-1.849E-1	3.708E+0
-1.849E-1	3.708E+0
-1.865E-1	3.721E+0
-1.832E-1	3.734E+0
-1.849E-1	3.766E+0
-1.881E-1	3.783E+0
-1.865E-1	3.711E+0
-1.881E-1	3.659E+0
-1.832E-1	3.698E+0
-1.865E-1	3.675E+0
-1.881E-1	3.685E+0
-1.865E-1	3.747E+0
-1.881E-1	3.753E+0
-1.849E-1	3.705E+0
-1.849E-1	3.672E+0
-1.865E-1	3.705E+0
-1.849E-1	3.708E+0
-1.849E-1	3.685E+0
-1.897E-1	3.675E+0
-1.865E-1	3.672E+0
-1.849E-1	3.688E+0
-1.865E-1	3.721E+0
-1.881E-1	3.744E+0
-1.849E-1	3.763E+0
-1.849E-1	3.786E+0
-1.865E-1	3.757E+0
-1.832E-1	3.698E+0
-1.897E-1	3.675E+0
-1.881E-1	3.688E+0
-1.849E-1	3.692E+0
-1.865E-1	3.721E+0
-1.865E-1	3.737E+0
-1.816E-1	3.731E+0
-1.865E-1	3.727E+0
-1.832E-1	3.757E+0
-1.897E-1	3.724E+0
-1.849E-1	3.688E+0
-1.849E-1	3.711E+0
-1.849E-1	3.705E+0
-1.865E-1	3.695E+0
-1.881E-1	3.692E+0
-1.865E-1	3.701E+0
-1.849E-1	3.731E+0
-1.865E-1	3.695E+0
-1.849E-1	3.656E+0
-1.849E-1	3.685E+0
-1.849E-1	3.701E+0
-1.914E-1	3.695E+0
-1.849E-1	3.682E+0
-1.849E-1	3.692E+0
-1.832E-1	3.714E+0
-1.881E-1	3.731E+0
-1.849E-1	3.731E+0
-1.849E-1	3.744E+0
-1.849E-1	3.718E+0
-1.865E-1	3.711E+0
-1.849E-1	3.711E+0
-1.849E-1	3.698E+0
-1.865E-1	3.708E+0
-1.881E-1	3.695E+0
-1.849E-1	3.711E+0
-1.832E-1	3.711E+0
-1.832E-1	3.708E+0
-1.897E-1	3.698E+0
-1.865E-1	3.656E+0
-1.865E-1	3.701E+0
-1.849E-1	3.714E+0
-1.865E-1	3.688E+0
-1.832E-1	3.708E+0
-1.832E-1	3.695E+0
-1.849E-1	3.721E+0
-1.881E-1	3.731E+0
-1.832E-1	3.718E+0
-1.865E-1	3.672E+0
-1.881E-1	3.679E+0
-1.865E-1	3.666E+0
-1.832E-1	3.662E+0
-1.849E-1	3.695E+0
-1.914E-1	3.711E+0
-1.865E-1	3.731E+0
-1.865E-1	3.744E+0
-1.865E-1	3.675E+0
-1.897E-1	3.675E+0
-1.881E-1	3.731E+0
-1.881E-1	3.718E+0
-1.849E-1	3.705E+0
-1.865E-1	3.731E+0
-1.832E-1	3.744E+0
-1.816E-1	3.682E+0
-1.849E-1	3.692E+0
-1.849E-1	3.766E+0
-1.865E-1	3.760E+0
-1.849E-1	3.711E+0
-1.865E-1	3.675E+0
-1.832E-1	3.688E+0
-1.849E-1	3.682E+0
-1.865E-1	3.698E+0
-1.832E-1	3.705E+0
-1.832E-1	3.695E+0
-1.881E-1	3.708E+0
-1.816E-1	3.669E+0
-1.849E-1	3.675E+0
-1.865E-1	3.734E+0
-1.832E-1	3.698E+0
-1.832E-1	3.666E+0
-1.849E-1	3.643E+0
-1.832E-1	3.653E+0
-1.849E-1	3.675E+0
-1.849E-1	3.672E+0
-1.832E-1	3.692E+0
-1.865E-1	3.740E+0
-1.832E-1	3.763E+0
-1.849E-1	3.701E+0
-1.832E-1	3.698E+0
-1.816E-1	3.714E+0
-1.832E-1	3.721E+0
-1.832E-1	3.701E+0
-1.849E-1	3.640E+0
-1.816E-1	3.594E+0
-1.849E-1	3.646E+0
-1.832E-1	3.708E+0
-1.816E-1	3.708E+0
-1.897E-1	3.666E+0
-1.865E-1	3.662E+0
-1.849E-1	3.731E+0
-1.816E-1	3.799E+0
-1.849E-1	3.815E+0
-1.849E-1	3.766E+0
-1.849E-1	3.698E+0
-1.832E-1	3.698E+0
-1.849E-1	3.708E+0
-1.849E-1	3.705E+0
-1.816E-1	3.698E+0
-1.816E-1	3.750E+0
-1.832E-1	3.744E+0
-1.849E-1	3.698E+0
-1.849E-1	3.659E+0
-1.816E-1	3.659E+0
-1.849E-1	3.721E+0
-1.849E-1	3.714E+0
-1.849E-1	3.714E+0
-1.832E-1	3.731E+0
-1.832E-1	3.679E+0
-1.849E-1	3.669E+0
-1.865E-1	3.701E+0
-1.816E-1	3.698E+0
-1.849E-1	3.695E+0
-1.832E-1	3.692E+0
-1.832E-1	3.714E+0
-1.849E-1	3.688E+0
-1.816E-1	3.679E+0
-1.832E-1	3.688E+0
-1.832E-1	3.701E+0
-1.800E-1	3.724E+0
-1.832E-1	3.724E+0
-1.816E-1	3.753E+0
-1.832E-1	3.779E+0
-1.832E-1	3.711E+0
-1.816E-1	3.675E+0
-1.816E-1	3.650E+0
-1.832E-1	3.633E+0
-1.816E-1	3.646E+0
-1.849E-1	3.633E+0
-1.832E-1	3.653E+0
-1.816E-1	3.662E+0
-1.832E-1	3.656E+0
-1.849E-1	3.701E+0
-1.849E-1	3.711E+0
-1.849E-1	3.701E+0
-1.816E-1	3.711E+0
-1.832E-1	3.718E+0
-1.849E-1	3.718E+0
-1.816E-1	3.698E+0
-1.800E-1	3.692E+0
-1.832E-1	3.682E+0
-1.849E-1	3.679E+0
-1.849E-1	3.666E+0
-1.832E-1	3.662E+0
-1.816E-1	3.688E+0
-1.832E-1	3.718E+0
-1.816E-1	3.731E+0
-1.816E-1	3.708E+0
-1.865E-1	3.672E+0
-1.832E-1	3.688E+0
-1.816E-1	3.705E+0
-1.849E-1	3.650E+0
-1.832E-1	3.640E+0
-1.832E-1	3.669E+0
-1.816E-1	3.708E+0
-1.800E-1	3.727E+0
-1.816E-1	3.679E+0
-1.832E-1	3.682E+0
-1.832E-1	3.698E+0
-1.800E-1	3.653E+0
-1.832E-1	3.620E+0
-1.881E-1	3.653E+0
-1.784E-1	3.718E+0
-1.816E-1	3.721E+0
-1.816E-1	3.731E+0
-1.849E-1	3.711E+0
-1.832E-1	3.695E+0
-1.832E-1	3.669E+0
-1.800E-1	3.640E+0
-1.800E-1	3.646E+0
-1.784E-1	3.656E+0
-1.816E-1	3.659E+0
-1.832E-1	3.646E+0
-1.832E-1	3.604E+0
-1.816E-1	3.662E+0
-1.816E-1	3.695E+0
-1.849E-1	3.682E+0
-1.832E-1	3.692E+0
-1.832E-1	3.679E+0
-1.832E-1	3.688E+0
-1.800E-1	3.688E+0
-1.816E-1	3.669E+0
-1.832E-1	3.695E+0
-1.816E-1	3.685E+0
-1.832E-1	3.695E+0
-1.849E-1	3.698E+0
-1.832E-1	3.679E+0
-1.816E-1	3.666E+0
-1.800E-1	3.731E+0
-1.800E-1	3.734E+0
-1.800E-1	3.698E+0
-1.800E-1	3.698E+0
-1.800E-1	3.685E+0
-1.832E-1	3.679E+0
-1.849E-1	3.685E+0
-1.816E-1	3.705E+0
-1.816E-1	3.734E+0
-1.800E-1	3.753E+0
-1.816E-1	3.734E+0
-1.816E-1	3.705E+0
-1.832E-1	3.675E+0
-1.849E-1	3.682E+0
-1.832E-1	3.692E+0
-1.832E-1	3.714E+0
-1.800E-1	3.675E+0
-1.816E-1	3.692E+0
-1.816E-1	3.724E+0
-1.816E-1	3.685E+0
-1.800E-1	3.672E+0
-1.832E-1	3.692E+0
-1.816E-1	3.701E+0
-1.832E-1	3.727E+0
-1.784E-1	3.737E+0
-1.816E-1	3.744E+0
-1.832E-1	3.692E+0
-1.800E-1	3.630E+0
-1.832E-1	3.637E+0
-1.832E-1	3.646E+0
-1.816E-1	3.692E+0
-1.832E-1	3.727E+0
-1.816E-1	3.688E+0
-1.849E-1	3.682E+0
-1.816E-1	3.711E+0
-1.800E-1	3.666E+0
-1.800E-1	3.653E+0
-1.784E-1	3.662E+0
-1.800E-1	3.682E+0
-1.800E-1	3.682E+0
-1.816E-1	3.718E+0
-1.784E-1	3.750E+0
-1.800E-1	3.724E+0
-1.800E-1	3.701E+0
-1.784E-1	3.698E+0
-1.816E-1	3.659E+0
-1.816E-1	3.685E+0
-1.800E-1	3.714E+0
-1.784E-1	3.721E+0
-1.800E-1	3.718E+0
-1.816E-1	3.721E+0
-1.800E-1	3.708E+0
-1.784E-1	3.688E+0
-1.832E-1	3.692E+0
-1.784E-1	3.705E+0
-1.784E-1	3.692E+0
-1.800E-1	3.701E+0
-1.816E-1	3.705E+0
-1.800E-1	3.688E+0
-1.784E-1	3.682E+0
-1.816E-1	3.675E+0
-1.816E-1	3.659E+0
-1.784E-1	3.666E+0
-1.784E-1	3.688E+0
-1.816E-1	3.718E+0
-1.784E-1	3.708E+0
-1.816E-1	3.685E+0
-1.800E-1	3.685E+0
-1.800E-1	3.714E+0
-1.816E-1	3.685E+0
-1.800E-1	3.705E+0
-1.784E-1	3.714E+0
-1.800E-1	3.718E+0
-1.800E-1	3.685E+0
-1.800E-1	3.666E+0
-1.784E-1	3.672E+0
-1.784E-1	3.656E+0
-1.816E-1	3.727E+0
-1.784E-1	3.734E+0
-1.784E-1	3.692E+0
-1.832E-1	3.682E+0
-1.768E-1	3.692E+0
-1.800E-1	3.656E+0
-1.784E-1	3.650E+0
-1.816E-1	3.669E+0
-1.816E-1	3.692E+0
-1.816E-1	3.701E+0
-1.800E-1	3.688E+0
-1.784E-1	3.688E+0
-1.800E-1	3.705E+0
-1.800E-1	3.731E+0
-1.784E-1	3.711E+0
-1.784E-1	3.688E+0
-1.784E-1	3.685E+0
-1.849E-1	3.669E+0
-1.784E-1	3.675E+0
-1.816E-1	3.679E+0
-1.800E-1	3.734E+0
-1.816E-1	3.750E+0
-1.800E-1	3.711E+0
-1.768E-1	3.685E+0
-1.800E-1	3.662E+0
-1.816E-1	3.669E+0
-1.800E-1	3.666E+0
-1.784E-1	3.666E+0
-1.784E-1	3.682E+0
-1.768E-1	3.679E+0
-1.784E-1	3.653E+0
-1.800E-1	3.653E+0
-1.816E-1	3.688E+0
-1.784E-1	3.705E+0
-1.800E-1	3.682E+0
-1.800E-1	3.675E+0
-1.800E-1	3.731E+0
-1.816E-1	3.737E+0
-1.800E-1	3.711E+0
-1.832E-1	3.734E+0
-1.800E-1	3.740E+0
-1.832E-1	3.705E+0
-1.800E-1	3.705E+0
-1.800E-1	3.682E+0
-1.768E-1	3.672E+0
-1.768E-1	3.727E+0
-1.800E-1	3.747E+0
-1.784E-1	3.692E+0
-1.784E-1	3.650E+0
-1.784E-1	3.672E+0
-1.784E-1	3.685E+0
-1.784E-1	3.666E+0
-1.784E-1	3.662E+0
-1.800E-1	3.669E+0
-1.800E-1	3.675E+0
-1.751E-1	3.711E+0
-1.832E-1	3.698E+0
-1.784E-1	3.701E+0
-1.768E-1	3.724E+0
-1.800E-1	3.721E+0
-1.768E-1	3.679E+0
-1.816E-1	3.685E+0
-1.784E-1	3.701E+0
-1.816E-1	3.708E+0
-1.784E-1	3.705E+0
-1.816E-1	3.685E+0
-1.784E-1	3.692E+0
-1.768E-1	3.682E+0
-1.800E-1	3.682E+0
-1.800E-1	3.685E+0
-1.768E-1	3.692E+0
-1.816E-1	3.675E+0
-1.816E-1	3.662E+0
-1.784E-1	3.675E+0
-1.768E-1	3.705E+0
-1.800E-1	3.698E+0
-1.832E-1	3.675E+0
-1.784E-1	3.688E+0
-1.768E-1	3.714E+0
-1.800E-1	3.718E+0
-1.800E-1	3.682E+0
-1.800E-1	3.672E+0
-1.800E-1	3.679E+0
-1.768E-1	3.656E+0
-1.800E-1	3.662E+0
-1.784E-1	3.675E+0
-1.784E-1	3.659E+0
-1.800E-1	3.650E+0
-1.816E-1	3.695E+0
-1.800E-1	3.737E+0
-1.800E-1	3.705E+0
-1.800E-1	3.656E+0
-1.800E-1	3.643E+0
-1.816E-1	3.659E+0
-1.784E-1	3.682E+0
-1.816E-1	3.659E+0
-1.784E-1	3.662E+0
-1.800E-1	3.727E+0
-1.784E-1	3.731E+0
-1.784E-1	3.701E+0
-1.816E-1	3.698E+0
-1.800E-1	3.698E+0
-1.784E-1	3.666E+0
-1.768E-1	3.672E+0
-1.816E-1	3.695E+0
-1.784E-1	3.675E+0
-1.784E-1	3.659E+0
-1.800E-1	3.701E+0
-1.800E-1	3.718E+0
-1.800E-1	3.711E+0
-1.768E-1	3.740E+0
-1.816E-1	3.747E+0
-1.784E-1	3.688E+0
-1.784E-1	3.692E+0
-1.768E-1	3.724E+0
-1.784E-1	3.740E+0
-1.768E-1	3.744E+0
-1.784E-1	3.685E+0
-1.768E-1	3.682E+0
-1.768E-1	3.656E+0
-1.816E-1	3.669E+0
-1.784E-1	3.714E+0
-1.784E-1	3.708E+0
-1.768E-1	3.692E+0
-1.800E-1	3.705E+0
-1.784E-1	3.692E+0
-1.800E-1	3.672E+0
-1.784E-1	3.705E+0
-1.800E-1	3.711E+0
-1.751E-1	3.718E+0
-1.784E-1	3.744E+0
-1.784E-1	3.740E+0
-1.816E-1	3.701E+0
-1.768E-1	3.640E+0
-1.735E-1	3.624E+0
-1.816E-1	3.682E+0
-1.784E-1	3.721E+0
-1.800E-1	3.718E+0
-1.751E-1	3.692E+0
-1.768E-1	3.688E+0
-1.800E-1	3.666E+0
-1.751E-1	3.653E+0
-1.751E-1	3.708E+0
-1.784E-1	3.750E+0
-1.800E-1	3.714E+0
-1.784E-1	3.685E+0
-1.784E-1	3.688E+0
-1.784E-1	3.698E+0
-1.768E-1	3.708E+0
-1.751E-1	3.692E+0
-1.768E-1	3.708E+0
-1.768E-1	3.692E+0
-1.751E-1	3.669E+0
-1.784E-1	3.688E+0
-1.784E-1	3.682E+0
-1.768E-1	3.650E+0
-1.800E-1	3.659E+0
-1.768E-1	3.682E+0
-1.751E-1	3.669E+0
-1.800E-1	3.659E+0
-1.784E-1	3.669E+0
-1.768E-1	3.711E+0
-1.751E-1	3.734E+0
-1.768E-1	3.744E+0
-1.784E-1	3.695E+0
-1.768E-1	3.672E+0
-1.768E-1	3.682E+0
-1.768E-1	3.682E+0
-1.768E-1	3.672E+0
-1.784E-1	3.711E+0
-1.751E-1	3.750E+0
-1.784E-1	3.757E+0
-1.784E-1	3.711E+0
-1.768E-1	3.698E+0
-1.768E-1	3.708E+0
-1.768E-1	3.662E+0
-1.751E-1	3.646E+0
-1.784E-1	3.669E+0
-1.735E-1	3.688E+0
-1.751E-1	3.695E+0
-1.768E-1	3.643E+0
-1.768E-1	3.611E+0
-1.751E-1	3.624E+0
-1.784E-1	3.662E+0
-1.800E-1	3.721E+0
-1.768E-1	3.711E+0
-1.751E-1	3.701E+0
-1.768E-1	3.727E+0
-1.768E-1	3.750E+0
-1.768E-1	3.718E+0
-1.768E-1	3.672E+0
-1.751E-1	3.688E+0
-1.768E-1	3.685E+0
-1.751E-1	3.675E+0
-1.751E-1	3.662E+0
-1.768E-1	3.675E+0
-1.768E-1	3.659E+0
-1.800E-1	3.659E+0
-1.768E-1	3.666E+0
-1.784E-1	3.688E+0
-1.768E-1	3.708E+0
-1.751E-1	3.688E+0
-1.751E-1	3.675E+0
-1.768E-1	3.695E+0
-1.768E-1	3.724E+0
-1.768E-1	3.753E+0
-1.751E-1	3.747E+0
-1.768E-1	3.753E+0
-1.751E-1	3.727E+0
-1.800E-1	3.698E+0
-1.751E-1	3.695E+0
-1.751E-1	3.695E+0
-1.784E-1	3.666E+0
-1.768E-1	3.682E+0
-1.751E-1	3.705E+0
-1.784E-1	3.688E+0
-1.784E-1	3.692E+0
-1.784E-1	3.685E+0
-1.768E-1	3.675E+0
-1.751E-1	3.666E+0
-1.768E-1	3.682E+0
-1.768E-1	3.701E+0
-1.768E-1	3.695E+0
-1.784E-1	3.669E+0
-1.768E-1	3.685E+0
-1.800E-1	3.656E+0
-1.768E-1	3.650E+0
-1.784E-1	3.682E+0
-1.800E-1	3.682E+0
-1.768E-1	3.666E+0
-1.768E-1	3.685E+0
-1.751E-1	3.688E+0
-1.784E-1	3.688E+0
-1.751E-1	3.688E+0
-1.735E-1	3.692E+0
-1.751E-1	3.679E+0
-1.784E-1	3.685E+0
-1.768E-1	3.666E+0
-1.735E-1	3.659E+0
-1.735E-1	3.685E+0
-1.768E-1	3.688E+0
-1.800E-1	3.685E+0
-1.751E-1	3.666E+0
-1.735E-1	3.688E+0
-1.784E-1	3.682E+0
-1.751E-1	3.656E+0
-1.768E-1	3.659E+0
-1.751E-1	3.698E+0
-1.768E-1	3.731E+0
-1.768E-1	3.734E+0
-1.735E-1	3.708E+0
-1.768E-1	3.659E+0
-1.768E-1	3.669E+0
-1.751E-1	3.724E+0
-1.735E-1	3.718E+0
-1.719E-1	3.705E+0
-1.784E-1	3.718E+0
-1.751E-1	3.692E+0
-1.735E-1	3.662E+0
-1.768E-1	3.633E+0
-1.751E-1	3.675E+0
-1.751E-1	3.682E+0
-1.751E-1	3.643E+0
-1.751E-1	3.653E+0
-1.784E-1	3.714E+0
-1.768E-1	3.750E+0
-1.768E-1	3.714E+0
-1.768E-1	3.653E+0
-1.784E-1	3.643E+0
-1.719E-1	3.646E+0
-1.768E-1	3.682E+0
-1.719E-1	3.724E+0
-1.784E-1	3.724E+0
-1.735E-1	3.744E+0
-1.735E-1	3.721E+0
-1.751E-1	3.724E+0
-1.816E-1	3.750E+0
-1.719E-1	3.750E+0
-1.768E-1	3.718E+0
-1.784E-1	3.688E+0
-1.751E-1	3.692E+0
-1.751E-1	3.662E+0
-1.768E-1	3.679E+0
-1.751E-1	3.692E+0
-1.768E-1	3.679E+0
-1.735E-1	3.630E+0
-1.751E-1	3.666E+0
-1.768E-1	3.721E+0
-1.768E-1	3.682E+0
-1.768E-1	3.653E+0
-1.735E-1	3.650E+0
-1.784E-1	3.695E+0
-1.751E-1	3.692E+0
-1.768E-1	3.688E+0
-1.719E-1	3.675E+0
-1.751E-1	3.659E+0
-1.768E-1	3.695E+0
-1.768E-1	3.695E+0
-1.735E-1	3.682E+0
-1.751E-1	3.685E+0
-1.768E-1	3.659E+0
-1.735E-1	3.666E+0
-1.751E-1	3.698E+0
-1.768E-1	3.669E+0
-1.751E-1	3.643E+0
-1.735E-1	3.656E+0
-1.751E-1	3.666E+0
-1.719E-1	3.659E+0
-1.735E-1	3.705E+0
-1.768E-1	3.744E+0
-1.703E-1	3.734E+0
-1.784E-1	3.695E+0
-1.751E-1	3.666E+0
-1.751E-1	3.701E+0
-1.735E-1	3.708E+0
-1.751E-1	3.714E+0
-1.751E-1	3.688E+0
-1.751E-1	3.701E+0
-1.735E-1	3.724E+0
-1.735E-1	3.740E+0
-1.751E-1	3.721E+0
-1.768E-1	3.669E+0
-1.703E-1	3.659E+0
-1.751E-1	3.701E+0
-1.784E-1	3.718E+0
-1.735E-1	3.721E+0
-1.751E-1	3.692E+0
-1.768E-1	3.682E+0
-1.800E-1	3.688E+0
-1.735E-1	3.666E+0
-1.751E-1	3.662E+0
-1.784E-1	3.682E+0
-1.751E-1	3.637E+0
-1.735E-1	3.672E+0
-1.751E-1	3.711E+0
-1.751E-1	3.708E+0
-1.751E-1	3.721E+0
-1.751E-1	3.711E+0
-1.735E-1	3.701E+0
-1.751E-1	3.692E+0
-1.768E-1	3.688E+0
-1.751E-1	3.685E+0
-1.751E-1	3.685E+0
-1.784E-1	3.679E+0
-1.768E-1	3.666E+0
-1.784E-1	3.672E+0
-1.735E-1	3.711E+0
-1.735E-1	3.708E+0
-1.751E-1	3.672E+0
-1.751E-1	3.637E+0
-1.719E-1	3.604E+0
-1.768E-1	3.653E+0
-1.768E-1	3.688E+0
-1.768E-1	3.666E+0
-1.719E-1	3.653E+0
-1.719E-1	3.672E+0
-1.735E-1	3.656E+0
-1.768E-1	3.662E+0
-1.751E-1	3.672E+0
-1.768E-1	3.724E+0
-1.735E-1	3.747E+0
-1.751E-1	3.695E+0
-1.735E-1	3.669E+0
-1.735E-1	3.698E+0
-1.768E-1	3.744E+0
-1.735E-1	3.724E+0
-1.735E-1	3.682E+0
-1.719E-1	3.672E+0
-1.735E-1	3.679E+0
-1.784E-1	3.669E+0
-1.719E-1	3.685E+0
-1.735E-1	3.724E+0
-1.735E-1	3.731E+0
-1.735E-1	3.744E+0
-1.751E-1	3.760E+0
-1.735E-1	3.744E+0
-1.768E-1	3.714E+0
-1.768E-1	3.679E+0
-1.719E-1	3.656E+0
-1.751E-1	3.708E+0
-1.719E-1	3.744E+0
-1.768E-1	3.734E+0
-1.751E-1	3.701E+0
-1.751E-1	3.679E+0
-1.800E-1	3.656E+0
-1.768E-1	3.656E+0
-1.719E-1	3.698E+0
-1.735E-1	3.708E+0
-1.784E-1	3.692E+0
-1.751E-1	3.731E+0
-1.735E-1	3.682E+0
-1.735E-1	3.669E+0
-1.719E-1	3.692E+0
-1.751E-1	3.708E+0
-1.719E-1	3.698E+0
-1.751E-1	3.682E+0
-1.751E-1	3.653E+0
-1.719E-1	3.650E+0
-1.735E-1	3.679E+0
-1.719E-1	3.724E+0
-1.768E-1	3.727E+0
-1.735E-1	3.727E+0
-1.719E-1	3.688E+0
-1.719E-1	3.627E+0
-1.768E-1	3.591E+0
-1.751E-1	3.624E+0
-1.719E-1	3.620E+0
-1.735E-1	3.624E+0
-1.719E-1	3.672E+0
-1.735E-1	3.698E+0
-1.751E-1	3.698E+0
-1.735E-1	3.708E+0
-1.768E-1	3.721E+0
-1.735E-1	3.708E+0
-1.768E-1	3.685E+0
-1.768E-1	3.656E+0
-1.719E-1	3.620E+0
-1.768E-1	3.607E+0
-1.751E-1	3.666E+0
-1.735E-1	3.705E+0
-1.703E-1	3.708E+0
-1.735E-1	3.740E+0
-1.735E-1	3.692E+0
-1.719E-1	3.666E+0
-1.719E-1	3.701E+0
-1.719E-1	3.698E+0
-1.735E-1	3.682E+0
-1.719E-1	3.695E+0
-1.735E-1	3.688E+0
-1.751E-1	3.679E+0
-1.735E-1	3.688E+0
-1.719E-1	3.675E+0
-1.735E-1	3.672E+0
-1.735E-1	3.685E+0
-1.735E-1	3.685E+0
-1.735E-1	3.711E+0
-1.735E-1	3.685E+0
-1.735E-1	3.669E+0
-1.719E-1	3.656E+0
-1.703E-1	3.633E+0
-1.735E-1	3.682E+0
-1.735E-1	3.701E+0
-1.735E-1	3.679E+0
-1.719E-1	3.659E+0
-1.719E-1	3.698E+0
-1.735E-1	3.698E+0
-1.703E-1	3.666E+0
-1.735E-1	3.653E+0
-1.751E-1	3.633E+0
-1.719E-1	3.650E+0
-1.768E-1	3.662E+0
-1.751E-1	3.685E+0
-1.768E-1	3.666E+0
-1.751E-1	3.637E+0
-1.703E-1	3.604E+0
-1.719E-1	3.614E+0
-1.719E-1	3.653E+0
-1.735E-1	3.685E+0
-1.735E-1	3.701E+0
-1.751E-1	3.701E+0
-1.735E-1	3.675E+0
-1.703E-1	3.653E+0
-1.703E-1	3.646E+0
-1.703E-1	3.643E+0
-1.735E-1	3.633E+0
-1.719E-1	3.620E+0
-1.735E-1	3.627E+0
-1.719E-1	3.666E+0
-1.719E-1	3.698E+0
-1.751E-1	3.669E+0
-1.719E-1	3.666E+0
-1.735E-1	3.682E+0
-1.735E-1	3.669E+0
-1.735E-1	3.669E+0
-1.735E-1	3.701E+0
-1.703E-1	3.711E+0
-1.751E-1	3.698E+0
-1.719E-1	3.708E+0
-1.719E-1	3.656E+0
-1.719E-1	3.669E+0
-1.735E-1	3.685E+0
-1.735E-1	3.727E+0
-1.719E-1	3.711E+0
-1.719E-1	3.656E+0
-1.735E-1	3.656E+0
-1.751E-1	3.685E+0
-1.703E-1	3.672E+0
-1.719E-1	3.620E+0
-1.719E-1	3.614E+0
-1.735E-1	3.659E+0
-1.735E-1	3.698E+0
-1.719E-1	3.708E+0
-1.735E-1	3.682E+0
-1.719E-1	3.685E+0
-1.703E-1	3.701E+0
-1.703E-1	3.708E+0
-1.735E-1	3.682E+0
-1.719E-1	3.675E+0
-1.735E-1	3.688E+0
-1.719E-1	3.705E+0
-1.703E-1	3.675E+0
-1.735E-1	3.646E+0
-1.719E-1	3.630E+0
-1.703E-1	3.659E+0
-1.735E-1	3.679E+0
-1.719E-1	3.666E+0
-1.703E-1	3.672E+0
-1.735E-1	3.682E+0
-1.719E-1	3.659E+0
-1.735E-1	3.650E+0
-1.686E-1	3.666E+0
-1.703E-1	3.640E+0
-1.719E-1	3.650E+0
-1.719E-1	3.695E+0
-1.719E-1	3.731E+0
-1.719E-1	3.747E+0
-1.719E-1	3.747E+0
-1.719E-1	3.711E+0
-1.719E-1	3.708E+0
-1.735E-1	3.721E+0
-1.784E-1	3.721E+0
-1.751E-1	3.698E+0
-1.719E-1	3.666E+0
-1.703E-1	3.679E+0
-1.703E-1	3.685E+0
-1.719E-1	3.659E+0
-1.719E-1	3.650E+0
-1.768E-1	3.627E+0
-1.719E-1	3.662E+0
-1.735E-1	3.695E+0
-1.719E-1	3.669E+0
-1.719E-1	3.656E+0
-1.768E-1	3.662E+0
-1.719E-1	3.669E+0
-1.735E-1	3.698E+0
-1.703E-1	3.705E+0
-1.703E-1	3.701E+0
-1.735E-1	3.718E+0
-1.719E-1	3.747E+0
-1.735E-1	3.721E+0
-1.703E-1	3.695E+0
-1.703E-1	3.701E+0
-1.719E-1	3.705E+0
-1.719E-1	3.682E+0
-1.735E-1	3.685E+0
-1.735E-1	3.711E+0
-1.703E-1	3.724E+0
-1.719E-1	3.737E+0
-1.703E-1	3.708E+0
-1.735E-1	3.627E+0
-1.703E-1	3.620E+0
-1.719E-1	3.682E+0
-1.735E-1	3.666E+0
-1.735E-1	3.672E+0
-1.703E-1	3.682E+0
-1.719E-1	3.692E+0
-1.719E-1	3.656E+0
-1.735E-1	3.640E+0
-1.719E-1	3.643E+0
-1.719E-1	3.653E+0
-1.735E-1	3.688E+0
-1.719E-1	3.653E+0
-1.751E-1	3.633E+0
-1.735E-1	3.646E+0
-1.703E-1	3.675E+0
-1.719E-1	3.679E+0
-1.703E-1	3.685E+0
-1.719E-1	3.656E+0
-1.719E-1	3.646E+0
-1.751E-1	3.705E+0
-1.735E-1	3.705E+0
-1.686E-1	3.666E+0
-1.719E-1	3.669E+0
-1.735E-1	3.675E+0
-1.735E-1	3.695E+0
-1.686E-1	3.692E+0
-1.703E-1	3.669E+0
-1.719E-1	3.666E+0
-1.703E-1	3.692E+0
-1.686E-1	3.753E+0
-1.719E-1	3.734E+0
-1.703E-1	3.662E+0
-1.719E-1	3.627E+0
-1.703E-1	3.620E+0
-1.703E-1	3.630E+0
-1.703E-1	3.659E+0
-1.735E-1	3.682E+0
-1.686E-1	3.669E+0
-1.735E-1	3.659E+0
-1.703E-1	3.688E+0
-1.670E-1	3.744E+0
-1.686E-1	3.708E+0
-1.735E-1	3.679E+0
-1.703E-1	3.701E+0
-1.703E-1	3.662E+0
-1.735E-1	3.598E+0
-1.719E-1	3.624E+0
-1.719E-1	3.675E+0
-1.719E-1	3.701E+0
-1.719E-1	3.734E+0
-1.735E-1	3.682E+0
-1.719E-1	3.666E+0
-1.703E-1	3.685E+0
-1.686E-1	3.643E+0
-1.719E-1	3.624E+0
-1.735E-1	3.650E+0
-1.703E-1	3.653E+0
-1.719E-1	3.682E+0
-1.719E-1	3.724E+0
-1.686E-1	3.721E+0
-1.735E-1	3.692E+0
-1.686E-1	3.656E+0
-1.751E-1	3.640E+0
-1.703E-1	3.679E+0
-1.703E-1	3.698E+0
-1.686E-1	3.653E+0
-1.735E-1	3.630E+0
-1.719E-1	3.640E+0
-1.686E-1	3.679E+0
-1.703E-1	3.669E+0
-1.735E-1	3.640E+0
-1.719E-1	3.672E+0
-1.703E-1	3.662E+0
-1.654E-1	3.627E+0
-1.719E-1	3.669E+0
-1.703E-1	3.692E+0
-1.719E-1	3.666E+0
-1.703E-1	3.646E+0
-1.703E-1	3.675E+0
-1.703E-1	3.682E+0
-1.686E-1	3.688E+0
-1.703E-1	3.692E+0
-1.703E-1	3.682E+0
-1.686E-1	3.692E+0
-1.670E-1	3.695E+0
-1.703E-1	3.659E+0
-1.719E-1	3.669E+0
-1.703E-1	3.698E+0
-1.670E-1	3.698E+0
-1.751E-1	3.672E+0
-1.703E-1	3.688E+0
-1.719E-1	3.688E+0
-1.686E-1	3.666E+0
-1.703E-1	3.688E+0
-1.703E-1	3.688E+0
-1.719E-1	3.672E+0
-1.703E-1	3.666E+0
-1.703E-1	3.688E+0
-1.719E-1	3.698E+0
-1.703E-1	3.698E+0
-1.719E-1	3.714E+0
-1.686E-1	3.705E+0
-1.703E-1	3.692E+0
-1.686E-1	3.653E+0
-1.670E-1	3.659E+0
-1.703E-1	3.662E+0
-1.719E-1	3.685E+0
-1.751E-1	3.675E+0
-1.686E-1	3.675E+0
-1.703E-1	3.711E+0
-1.686E-1	3.705E+0
-1.703E-1	3.695E+0
-1.670E-1	3.669E+0
-1.703E-1	3.653E+0
-1.703E-1	3.672E+0
-1.703E-1	3.705E+0
-1.719E-1	3.718E+0
-1.686E-1	3.747E+0
-1.719E-1	3.727E+0
-1.703E-1	3.675E+0
-1.686E-1	3.669E+0
-1.719E-1	3.653E+0
-1.719E-1	3.682E+0
-1.686E-1	3.688E+0
-1.686E-1	3.666E+0
-1.703E-1	3.646E+0
-1.686E-1	3.617E+0
-1.686E-1	3.637E+0
-1.686E-1	3.682E+0
-1.670E-1	3.662E+0
-1.751E-1	3.643E+0
-1.703E-1	3.637E+0
-1.686E-1	3.611E+0
-1.719E-1	3.637E+0
-1.686E-1	3.659E+0
-1.719E-1	3.643E+0
-1.703E-1	3.637E+0
-1.686E-1	3.640E+0
-1.686E-1	3.662E+0
-1.686E-1	3.653E+0
-1.703E-1	3.643E+0
-1.719E-1	3.659E+0
-1.670E-1	3.662E+0
-1.735E-1	3.672E+0
-1.670E-1	3.672E+0
-1.686E-1	3.637E+0
-1.703E-1	3.630E+0
-1.703E-1	3.669E+0
-1.703E-1	3.714E+0
-1.686E-1	3.679E+0
-1.703E-1	3.656E+0
-1.719E-1	3.675E+0
-1.686E-1	3.662E+0
-1.719E-1	3.646E+0
-1.735E-1	3.627E+0
-1.719E-1	3.672E+0
-1.686E-1	3.688E+0
-1.703E-1	3.659E+0
-1.703E-1	3.646E+0
-1.670E-1	3.656E+0
-1.654E-1	3.675E+0
-1.735E-1	3.650E+0
-1.686E-1	3.627E+0
-1.703E-1	3.637E+0
-1.686E-1	3.692E+0
-1.703E-1	3.718E+0
-1.703E-1	3.679E+0
-1.703E-1	3.659E+0
-1.719E-1	3.695E+0
-1.686E-1	3.711E+0
-1.686E-1	3.682E+0
-1.719E-1	3.672E+0
-1.686E-1	3.666E+0
-1.703E-1	3.637E+0
-1.703E-1	3.659E+0
-1.686E-1	3.675E+0
-1.703E-1	3.682E+0
-1.719E-1	3.698E+0
-1.686E-1	3.698E+0
-1.703E-1	3.675E+0
-1.686E-1	3.679E+0
-1.686E-1	3.672E+0
-1.703E-1	3.666E+0
-1.703E-1	3.662E+0
-1.686E-1	3.662E+0
-1.686E-1	3.656E+0
-1.703E-1	3.650E+0
-1.686E-1	3.659E+0
-1.703E-1	3.653E+0
-1.686E-1	3.656E+0
-1.703E-1	3.679E+0
-1.719E-1	3.695E+0
-1.654E-1	3.688E+0
-1.670E-1	3.675E+0
-1.703E-1	3.666E+0
-1.686E-1	3.701E+0
-1.670E-1	3.688E+0
-1.670E-1	3.653E+0
-1.703E-1	3.640E+0
-1.654E-1	3.614E+0
-1.670E-1	3.643E+0
-1.686E-1	3.675E+0
-1.686E-1	3.685E+0
-1.703E-1	3.705E+0
-1.670E-1	3.672E+0
-1.670E-1	3.679E+0
-1.719E-1	3.688E+0
-1.686E-1	3.675E+0
-1.703E-1	3.701E+0
-1.654E-1	3.701E+0
-1.670E-1	3.666E+0
-1.719E-1	3.659E+0
-1.703E-1	3.685E+0
-1.703E-1	3.672E+0
-1.703E-1	3.695E+0
-1.686E-1	3.692E+0
-1.686E-1	3.653E+0
-1.670E-1	3.672E+0
-1.703E-1	3.721E+0
-1.686E-1	3.692E+0
-1.703E-1	3.633E+0
-1.703E-1	3.656E+0
-1.703E-1	3.682E+0
-1.686E-1	3.698E+0
-1.703E-1	3.695E+0
-1.686E-1	3.685E+0
-1.686E-1	3.646E+0
-1.670E-1	3.637E+0
-1.703E-1	3.685E+0
-1.686E-1	3.698E+0
-1.686E-1	3.659E+0
-1.686E-1	3.643E+0
-1.703E-1	3.640E+0
-1.670E-1	3.682E+0
-1.686E-1	3.711E+0
-1.686E-1	3.679E+0
-1.703E-1	3.675E+0
-1.719E-1	3.705E+0
-1.719E-1	3.685E+0
-1.670E-1	3.685E+0
-1.703E-1	3.685E+0
-1.703E-1	3.653E+0
-1.719E-1	3.672E+0
-1.703E-1	3.679E+0
-1.670E-1	3.650E+0
-1.703E-1	3.672E+0
-1.719E-1	3.685E+0
-1.703E-1	3.656E+0
-1.703E-1	3.630E+0
-1.670E-1	3.656E+0
-1.703E-1	3.714E+0
-1.686E-1	3.705E+0
-1.686E-1	3.692E+0
-1.686E-1	3.705E+0
-1.670E-1	3.682E+0
-1.703E-1	3.653E+0
-1.670E-1	3.679E+0
-1.686E-1	3.653E+0
-1.703E-1	3.637E+0
-1.670E-1	3.669E+0
-1.670E-1	3.669E+0
-1.703E-1	3.672E+0
-1.686E-1	3.705E+0
-1.686E-1	3.685E+0
-1.703E-1	3.672E+0
-1.670E-1	3.711E+0
-1.686E-1	3.708E+0
-1.654E-1	3.711E+0
-1.686E-1	3.701E+0
-1.686E-1	3.688E+0
-1.686E-1	3.721E+0
-1.703E-1	3.701E+0
-1.686E-1	3.675E+0
-1.686E-1	3.669E+0
-1.654E-1	3.685E+0
-1.670E-1	3.672E+0
-1.670E-1	3.679E+0
-1.703E-1	3.708E+0
-1.686E-1	3.672E+0
-1.686E-1	3.633E+0
-1.670E-1	3.604E+0
-1.670E-1	3.640E+0
-1.703E-1	3.685E+0
-1.670E-1	3.705E+0
-1.670E-1	3.744E+0
-1.703E-1	3.727E+0
-1.686E-1	3.650E+0
-1.670E-1	3.627E+0
-1.670E-1	3.662E+0
-1.686E-1	3.685E+0
-1.686E-1	3.692E+0
-1.670E-1	3.679E+0
-1.686E-1	3.643E+0
-1.654E-1	3.624E+0
-1.670E-1	3.653E+0
-1.703E-1	3.698E+0
-1.670E-1	3.721E+0
-1.703E-1	3.711E+0
-1.670E-1	3.682E+0
-1.686E-1	3.650E+0
-1.686E-1	3.669E+0
-1.686E-1	3.698E+0
-1.703E-1	3.692E+0
-1.670E-1	3.688E+0
-1.654E-1	3.711E+0
-1.703E-1	3.669E+0
-1.703E-1	3.659E+0
-1.686E-1	3.633E+0
-1.670E-1	3.643E+0
-1.654E-1	3.672E+0
-1.654E-1	3.656E+0
-1.670E-1	3.685E+0
-1.686E-1	3.685E+0
-1.686E-1	3.711E+0
-1.686E-1	3.695E+0
-1.654E-1	3.662E+0
-1.670E-1	3.646E+0
-1.703E-1	3.659E+0
-1.670E-1	3.682E+0
-1.654E-1	3.695E+0
-1.654E-1	3.672E+0
-1.670E-1	3.656E+0
-1.670E-1	3.662E+0
-1.686E-1	3.675E+0
-1.638E-1	3.656E+0
-1.654E-1	3.659E+0
-1.670E-1	3.679E+0
-1.654E-1	3.666E+0
-1.686E-1	3.656E+0
-1.703E-1	3.695E+0
-1.654E-1	3.692E+0
-1.670E-1	3.714E+0
-1.686E-1	3.682E+0
-1.654E-1	3.656E+0
-1.686E-1	3.669E+0
-1.670E-1	3.679E+0
-1.638E-1	3.692E+0
-1.654E-1	3.711E+0
-1.670E-1	3.675E+0
-1.703E-1	3.659E+0
-1.654E-1	3.718E+0
-1.686E-1	3.734E+0
-1.670E-1	3.695E+0
-1.670E-1	3.659E+0
-1.686E-1	3.646E+0
-1.686E-1	3.653E+0
-1.686E-1	3.662E+0
-1.686E-1	3.692E+0
-1.670E-1	3.727E+0
-1.686E-1	3.731E+0
-1.670E-1	3.734E+0
-1.654E-1	3.692E+0
-1.670E-1	3.666E+0
-1.654E-1	3.708E+0
-1.654E-1	3.724E+0
-1.670E-1	3.688E+0
-1.638E-1	3.659E+0
-1.670E-1	3.685E+0
-1.654E-1	3.721E+0
-1.654E-1	3.698E+0
-1.654E-1	3.672E+0
-1.686E-1	3.705E+0
-1.670E-1	3.701E+0
-1.703E-1	3.659E+0
-1.686E-1	3.637E+0
-1.638E-1	3.640E+0
-1.670E-1	3.640E+0
-1.670E-1	3.688E+0
-1.654E-1	3.714E+0
-1.638E-1	3.692E+0
-1.686E-1	3.688E+0
-1.654E-1	3.656E+0
-1.654E-1	3.640E+0
-1.638E-1	3.662E+0
-1.686E-1	3.682E+0
-1.670E-1	3.692E+0
-1.638E-1	3.675E+0
-1.670E-1	3.672E+0
-1.686E-1	3.705E+0
-1.670E-1	3.711E+0
-1.638E-1	3.714E+0
-1.670E-1	3.750E+0
-1.670E-1	3.711E+0
-1.654E-1	3.650E+0
-1.654E-1	3.666E+0
-1.638E-1	3.666E+0
-1.670E-1	3.656E+0
-1.686E-1	3.672E+0
-1.686E-1	3.672E+0
-1.670E-1	3.675E+0
-1.654E-1	3.659E+0
-1.654E-1	3.659E+0
-1.654E-1	3.672E+0
-1.638E-1	3.662E+0
-1.654E-1	3.656E+0
-1.686E-1	3.620E+0
-1.638E-1	3.675E+0
-1.670E-1	3.695E+0
-1.638E-1	3.666E+0
-1.670E-1	3.708E+0
-1.703E-1	3.708E+0
-1.670E-1	3.669E+0
-1.686E-1	3.637E+0
-1.654E-1	3.591E+0
-1.686E-1	3.591E+0
-1.654E-1	3.630E+0
-1.670E-1	3.672E+0
-1.670E-1	3.682E+0
-1.654E-1	3.666E+0
-1.670E-1	3.705E+0
-1.654E-1	3.721E+0
-1.670E-1	3.701E+0
-1.654E-1	3.701E+0
-1.622E-1	3.669E+0
-1.670E-1	3.640E+0
-1.670E-1	3.656E+0
-1.654E-1	3.692E+0
-1.654E-1	3.701E+0
-1.670E-1	3.705E+0
-1.654E-1	3.688E+0
-1.670E-1	3.701E+0
-1.654E-1	3.682E+0
-1.670E-1	3.643E+0
-1.670E-1	3.643E+0
-1.654E-1	3.653E+0
-1.654E-1	3.688E+0
-1.670E-1	3.724E+0
-1.654E-1	3.695E+0
-1.670E-1	3.692E+0
-1.638E-1	3.714E+0
-1.654E-1	3.711E+0
-1.638E-1	3.688E+0
-1.654E-1	3.682E+0
-1.622E-1	3.675E+0
-1.686E-1	3.659E+0
-1.654E-1	3.682E+0
-1.654E-1	3.675E+0
-1.654E-1	3.643E+0
-1.654E-1	3.627E+0
-1.654E-1	3.653E+0
-1.622E-1	3.679E+0
-1.654E-1	3.685E+0
-1.703E-1	3.675E+0
-1.654E-1	3.679E+0
-1.670E-1	3.685E+0
-1.654E-1	3.701E+0
-1.670E-1	3.650E+0
-1.719E-1	3.662E+0
-1.638E-1	3.701E+0
-1.622E-1	3.666E+0
-1.686E-1	3.620E+0
-1.686E-1	3.650E+0
-1.654E-1	3.698E+0
-1.638E-1	3.731E+0
-1.654E-1	3.701E+0
-1.654E-1	3.662E+0
-1.654E-1	3.662E+0
-1.638E-1	3.650E+0
-1.670E-1	3.659E+0
-1.670E-1	3.698E+0
-1.654E-1	3.711E+0
-1.670E-1	3.695E+0
-1.638E-1	3.666E+0
-1.670E-1	3.669E+0
-1.622E-1	3.688E+0
-1.622E-1	3.711E+0
-1.670E-1	3.698E+0
-1.654E-1	3.688E+0
-1.605E-1	3.679E+0
-1.670E-1	3.669E+0
-1.670E-1	3.718E+0
-1.654E-1	3.731E+0
-1.670E-1	3.698E+0
-1.670E-1	3.669E+0
-1.638E-1	3.679E+0
-1.654E-1	3.669E+0
-1.638E-1	3.653E+0
-1.654E-1	3.669E+0
-1.605E-1	3.675E+0
-1.638E-1	3.679E+0
-1.654E-1	3.653E+0
-1.686E-1	3.653E+0
-1.654E-1	3.672E+0
-1.638E-1	3.624E+0
-1.622E-1	3.630E+0
-1.654E-1	3.656E+0
-1.638E-1	3.675E+0
-1.654E-1	3.672E+0
-1.654E-1	3.662E+0
-1.654E-1	3.659E+0
-1.622E-1	3.666E+0
-1.654E-1	3.698E+0
-1.622E-1	3.753E+0
-1.638E-1	3.721E+0
-1.670E-1	3.685E+0
-1.654E-1	3.679E+0
-1.638E-1	3.682E+0
-1.654E-1	3.643E+0
-1.654E-1	3.672E+0
-1.638E-1	3.708E+0
-1.654E-1	3.718E+0
-1.638E-1	3.718E+0
-1.605E-1	3.685E+0
-1.670E-1	3.688E+0
-1.638E-1	3.679E+0
-1.654E-1	3.672E+0
-1.638E-1	3.675E+0
-1.670E-1	3.675E+0
-1.654E-1	3.685E+0
-1.670E-1	3.675E+0
-1.670E-1	3.692E+0
-1.638E-1	3.701E+0
-1.654E-1	3.682E+0
-1.686E-1	3.653E+0
-1.638E-1	3.646E+0
-1.638E-1	3.698E+0
-1.654E-1	3.692E+0
-1.638E-1	3.675E+0
-1.670E-1	3.682E+0
-1.654E-1	3.695E+0
-1.654E-1	3.698E+0
-1.638E-1	3.698E+0
-1.622E-1	3.682E+0
-1.638E-1	3.669E+0
-1.638E-1	3.643E+0
-1.670E-1	3.662E+0
-1.654E-1	3.682E+0
-1.670E-1	3.643E+0
-1.622E-1	3.614E+0
-1.622E-1	3.640E+0
-1.654E-1	3.685E+0
-1.654E-1	3.672E+0
-1.622E-1	3.666E+0
-1.638E-1	3.682E+0
-1.638E-1	3.701E+0
-1.622E-1	3.711E+0
-1.622E-1	3.675E+0
-1.638E-1	3.675E+0
-1.654E-1	3.662E+0
-1.654E-1	3.624E+0
-1.638E-1	3.650E+0
-1.638E-1	3.650E+0
-1.654E-1	3.650E+0
-1.638E-1	3.688E+0
-1.654E-1	3.675E+0
-1.670E-1	3.650E+0
-1.703E-1	3.653E+0
-1.654E-1	3.679E+0
-1.622E-1	3.672E+0
-1.638E-1	3.688E+0
-1.670E-1	3.727E+0
-1.638E-1	3.698E+0
-1.622E-1	3.666E+0
-1.638E-1	3.698E+0
-1.654E-1	3.698E+0
-1.638E-1	3.650E+0
-1.638E-1	3.653E+0
-1.622E-1	3.675E+0
-1.638E-1	3.679E+0
-1.622E-1	3.679E+0
-1.638E-1	3.672E+0
-1.654E-1	3.705E+0
-1.670E-1	3.705E+0
-1.654E-1	3.646E+0
-1.654E-1	3.656E+0
-1.654E-1	3.653E+0
-1.638E-1	3.656E+0
-1.654E-1	3.656E+0
-1.638E-1	3.672E+0
-1.638E-1	3.650E+0
-1.638E-1	3.627E+0
-1.654E-1	3.640E+0
-1.654E-1	3.675E+0
-1.638E-1	3.698E+0
-1.670E-1	3.695E+0
-1.670E-1	3.659E+0
-1.654E-1	3.614E+0
-1.605E-1	3.604E+0
-1.654E-1	3.646E+0
-1.654E-1	3.666E+0
-1.622E-1	3.643E+0
-1.638E-1	3.617E+0
-1.654E-1	3.659E+0
-1.638E-1	3.685E+0
-1.605E-1	3.698E+0
-1.638E-1	3.705E+0
-1.638E-1	3.698E+0
-1.638E-1	3.695E+0
-1.622E-1	3.685E+0
-1.622E-1	3.656E+0
-1.670E-1	3.675E+0
-1.638E-1	3.682E+0
-1.638E-1	3.640E+0
-1.638E-1	3.611E+0
-1.638E-1	3.633E+0
[truncated: 69,997 more rows]
