# Supplementary material for: Improved ANAP incorporation and VCF analysis reveal details of P2X7 current facilitation and a limited conformational interplay between ATP binding and the intracellular ballast domain
Source: eLife. 2023 Jan 4;12:e82479. doi: 10.7554/eLife.82479 (PMC9859053; doi:10.7554/eLife.82479)
Supplement: Figure 2—figure supplement 1—source data 3. [file elife-82479-fig2-figsupp1-data3.zip › Figure-2_figure-supplement-1_source-data-3/20g09/rec18.csv]

-2.222E-1	4.169E+0
-2.254E-1	4.204E+0
-2.254E-1	4.211E+0
-2.254E-1	4.185E+0
-2.238E-1	4.162E+0
-2.270E-1	4.172E+0
-2.238E-1	4.201E+0
-2.254E-1	4.172E+0
-2.222E-1	4.139E+0
-2.254E-1	4.152E+0
-2.189E-1	4.172E+0
-2.254E-1	4.185E+0
-2.238E-1	4.194E+0
-2.222E-1	4.204E+0
-2.270E-1	4.201E+0
-2.222E-1	4.201E+0
-2.270E-1	4.194E+0
-2.254E-1	4.175E+0
-2.238E-1	4.159E+0
-2.254E-1	4.149E+0
-2.270E-1	4.152E+0
-2.254E-1	4.175E+0
-2.238E-1	4.152E+0
-2.222E-1	4.149E+0
-2.254E-1	4.188E+0
-2.254E-1	4.162E+0
-2.254E-1	4.182E+0
-2.222E-1	4.224E+0
-2.222E-1	4.227E+0
-2.270E-1	4.211E+0
-2.254E-1	4.211E+0
-2.254E-1	4.194E+0
-2.238E-1	4.250E+0
-2.238E-1	4.243E+0
-2.222E-1	4.169E+0
-2.222E-1	4.188E+0
-2.254E-1	4.191E+0
-2.254E-1	4.188E+0
-2.222E-1	4.188E+0
-2.270E-1	4.191E+0
-2.254E-1	4.237E+0
-2.254E-1	4.207E+0
-2.222E-1	4.188E+0
-2.254E-1	4.272E+0
-2.238E-1	4.302E+0
-2.254E-1	4.233E+0
-2.238E-1	4.172E+0
-2.270E-1	4.123E+0
-2.254E-1	4.162E+0
-2.254E-1	4.169E+0
-2.238E-1	4.169E+0
-2.222E-1	4.188E+0
-2.206E-1	4.237E+0
-2.238E-1	4.230E+0
-2.238E-1	4.207E+0
-2.238E-1	4.194E+0
-2.222E-1	4.185E+0
-2.254E-1	4.220E+0
-2.238E-1	4.214E+0
-2.270E-1	4.185E+0
-2.238E-1	4.220E+0
-2.222E-1	4.233E+0
-2.206E-1	4.220E+0
-2.238E-1	4.227E+0
-2.238E-1	4.227E+0
-2.222E-1	4.194E+0
-2.222E-1	4.182E+0
-2.238E-1	4.162E+0
-2.238E-1	4.182E+0
-2.238E-1	4.224E+0
-2.238E-1	4.240E+0
-2.254E-1	4.214E+0
-2.254E-1	4.165E+0
-2.238E-1	4.182E+0
-2.222E-1	4.198E+0
-2.238E-1	4.165E+0
-2.238E-1	4.162E+0
-2.222E-1	4.169E+0
-2.270E-1	4.178E+0
-2.254E-1	4.188E+0
-2.238E-1	4.201E+0
-2.238E-1	4.194E+0
-2.254E-1	4.224E+0
-2.238E-1	4.240E+0
-2.238E-1	4.194E+0
-2.222E-1	4.130E+0
-2.222E-1	4.159E+0
-2.270E-1	4.220E+0
-2.270E-1	4.243E+0
-2.206E-1	4.224E+0
-2.206E-1	4.198E+0
-2.222E-1	4.198E+0
-2.238E-1	4.188E+0
-2.254E-1	4.165E+0
-2.222E-1	4.172E+0
-2.270E-1	4.211E+0
-2.238E-1	4.246E+0
-2.270E-1	4.227E+0
-2.270E-1	4.201E+0
-2.270E-1	4.217E+0
-2.206E-1	4.211E+0
-2.238E-1	4.211E+0
-2.238E-1	4.204E+0
-2.254E-1	4.165E+0
-2.222E-1	4.136E+0
-2.238E-1	4.123E+0
-2.238E-1	4.162E+0
-2.238E-1	4.185E+0
-2.206E-1	4.165E+0
-2.238E-1	4.156E+0
-2.238E-1	4.204E+0
-2.222E-1	4.256E+0
-2.254E-1	4.237E+0
-2.254E-1	4.188E+0
-2.222E-1	4.156E+0
-2.254E-1	4.172E+0
-2.254E-1	4.182E+0
-2.206E-1	4.201E+0
-2.206E-1	4.165E+0
-2.222E-1	4.152E+0
-2.238E-1	4.175E+0
-2.287E-1	4.162E+0
-2.222E-1	4.182E+0
-2.238E-1	4.172E+0
-2.270E-1	4.165E+0
-2.206E-1	4.188E+0
-2.222E-1	4.178E+0
-2.254E-1	4.185E+0
-2.238E-1	4.198E+0
-2.238E-1	4.211E+0
-2.222E-1	4.256E+0
-2.254E-1	4.237E+0
-2.254E-1	4.240E+0
-2.222E-1	4.182E+0
-2.222E-1	4.165E+0
-2.222E-1	4.175E+0
-2.238E-1	4.198E+0
-2.222E-1	4.156E+0
-2.254E-1	4.149E+0
-2.222E-1	4.204E+0
-2.222E-1	4.123E+0
-2.206E-1	4.143E+0
-2.254E-1	4.207E+0
-2.222E-1	4.201E+0
-2.254E-1	4.201E+0
-2.222E-1	4.224E+0
-2.222E-1	4.259E+0
-2.254E-1	4.269E+0
-2.238E-1	4.201E+0
-2.238E-1	4.172E+0
-2.238E-1	4.169E+0
-2.270E-1	4.178E+0
-2.222E-1	4.175E+0
-2.206E-1	4.146E+0
-2.222E-1	4.165E+0
-2.222E-1	4.207E+0
-2.254E-1	4.243E+0
-2.238E-1	4.194E+0
-2.238E-1	4.152E+0
-2.222E-1	4.188E+0
-2.254E-1	4.224E+0
-2.270E-1	4.224E+0
-2.206E-1	4.214E+0
-2.254E-1	4.175E+0
-2.238E-1	4.126E+0
-2.222E-1	4.136E+0
-2.189E-1	4.188E+0
-2.206E-1	4.204E+0
-2.238E-1	4.224E+0
-2.254E-1	4.220E+0
-2.222E-1	4.224E+0
-2.238E-1	4.263E+0
-2.206E-1	4.253E+0
-2.238E-1	4.214E+0
-2.254E-1	4.172E+0
-2.254E-1	4.204E+0
-2.254E-1	4.207E+0
-2.238E-1	4.211E+0
-2.222E-1	4.243E+0
-2.222E-1	4.230E+0
-2.270E-1	4.204E+0
-2.270E-1	4.191E+0
-2.222E-1	4.182E+0
-2.222E-1	4.162E+0
-2.206E-1	4.165E+0
-2.222E-1	4.175E+0
-2.254E-1	4.188E+0
-2.238E-1	4.214E+0
-2.222E-1	4.194E+0
-2.206E-1	4.146E+0
-2.222E-1	4.162E+0
-2.222E-1	4.194E+0
-2.238E-1	4.185E+0
-2.222E-1	4.175E+0
-2.206E-1	4.185E+0
-2.222E-1	4.204E+0
-2.238E-1	4.188E+0
-2.254E-1	4.201E+0
-2.222E-1	4.191E+0
-2.222E-1	4.188E+0
-2.270E-1	4.169E+0
-2.238E-1	4.172E+0
-2.222E-1	4.191E+0
-2.238E-1	4.194E+0
-2.222E-1	4.224E+0
-2.222E-1	4.214E+0
-2.222E-1	4.207E+0
-2.270E-1	4.185E+0
-2.222E-1	4.175E+0
-2.238E-1	4.201E+0
-2.238E-1	4.224E+0
-2.238E-1	4.194E+0
-2.254E-1	4.169E+0
-2.222E-1	4.188E+0
-2.254E-1	4.169E+0
-2.238E-1	4.191E+0
-2.254E-1	4.227E+0
-2.222E-1	4.227E+0
-2.206E-1	4.207E+0
-2.254E-1	4.182E+0
-2.222E-1	4.185E+0
-2.222E-1	4.191E+0
-2.222E-1	4.169E+0
-2.206E-1	4.201E+0
-2.222E-1	4.240E+0
-2.238E-1	4.246E+0
-2.222E-1	4.207E+0
-2.238E-1	4.211E+0
-2.222E-1	4.207E+0
-2.238E-1	4.172E+0
-2.238E-1	4.156E+0
-2.238E-1	4.175E+0
-2.238E-1	4.182E+0
-2.254E-1	4.152E+0
-2.222E-1	4.133E+0
-2.206E-1	4.169E+0
-2.254E-1	4.178E+0
-2.222E-1	4.169E+0
-2.206E-1	4.253E+0
-2.222E-1	4.259E+0
-2.238E-1	4.194E+0
-2.222E-1	4.188E+0
-2.238E-1	4.162E+0
-2.206E-1	4.156E+0
-2.222E-1	4.146E+0
-2.238E-1	4.162E+0
-2.222E-1	4.204E+0
-2.270E-1	4.207E+0
-2.222E-1	4.185E+0
-2.206E-1	4.188E+0
-2.238E-1	4.230E+0
-2.238E-1	4.233E+0
-2.238E-1	4.175E+0
-2.206E-1	4.169E+0
-2.238E-1	4.169E+0
-2.238E-1	4.191E+0
-2.254E-1	4.217E+0
-2.254E-1	4.220E+0
-2.254E-1	4.188E+0
-2.254E-1	4.182E+0
-2.206E-1	4.182E+0
-2.222E-1	4.165E+0
-2.206E-1	4.194E+0
-2.222E-1	4.172E+0
-2.254E-1	4.133E+0
-2.206E-1	4.156E+0
-2.206E-1	4.207E+0
-2.222E-1	4.198E+0
-2.238E-1	4.152E+0
-2.222E-1	4.162E+0
-2.222E-1	4.207E+0
-2.254E-1	4.253E+0
-2.222E-1	4.211E+0
-2.238E-1	4.204E+0
-2.222E-1	4.217E+0
-2.222E-1	4.201E+0
-2.238E-1	4.207E+0
-2.238E-1	4.185E+0
-2.222E-1	4.182E+0
-2.254E-1	4.207E+0
-2.270E-1	4.220E+0
-2.189E-1	4.188E+0
-2.238E-1	4.198E+0
-2.222E-1	4.217E+0
-2.238E-1	4.217E+0
-2.238E-1	4.250E+0
-2.222E-1	4.240E+0
-2.222E-1	4.178E+0
-2.238E-1	4.143E+0
-2.254E-1	4.201E+0
-2.254E-1	4.240E+0
-2.222E-1	4.240E+0
-2.238E-1	4.237E+0
-2.238E-1	4.237E+0
-2.238E-1	4.194E+0
-2.238E-1	4.149E+0
-2.254E-1	4.188E+0
-2.254E-1	4.214E+0
-2.222E-1	4.240E+0
-2.189E-1	4.214E+0
-2.222E-1	4.172E+0
-2.238E-1	4.220E+0
-2.189E-1	4.217E+0
-2.238E-1	4.172E+0
-2.238E-1	4.211E+0
-2.222E-1	4.227E+0
-2.222E-1	4.188E+0
-2.222E-1	4.182E+0
-2.238E-1	4.175E+0
-2.206E-1	4.169E+0
-2.222E-1	4.130E+0
-2.222E-1	4.149E+0
-2.238E-1	4.194E+0
-2.189E-1	4.207E+0
-2.206E-1	4.217E+0
-2.238E-1	4.250E+0
-2.238E-1	4.237E+0
-2.222E-1	4.185E+0
-2.222E-1	4.139E+0
-2.238E-1	4.172E+0
-2.206E-1	4.207E+0
-2.222E-1	4.178E+0
-2.238E-1	4.162E+0
-2.222E-1	4.207E+0
-2.222E-1	4.240E+0
-2.222E-1	4.224E+0
-2.206E-1	4.233E+0
-2.222E-1	4.214E+0
-2.254E-1	4.165E+0
-2.222E-1	4.149E+0
-2.206E-1	4.165E+0
-2.222E-1	4.185E+0
-2.206E-1	4.188E+0
-2.238E-1	4.217E+0
-2.189E-1	4.217E+0
-2.238E-1	4.201E+0
-2.238E-1	4.207E+0
-2.189E-1	4.240E+0
-2.206E-1	4.250E+0
-2.238E-1	4.279E+0
-2.222E-1	4.211E+0
-2.238E-1	4.136E+0
-2.222E-1	4.126E+0
-2.222E-1	4.172E+0
-2.222E-1	4.207E+0
-2.222E-1	4.201E+0
-2.189E-1	4.217E+0
-2.222E-1	4.194E+0
-2.222E-1	4.178E+0
-2.206E-1	4.207E+0
-2.222E-1	4.243E+0
-2.222E-1	4.178E+0
-2.254E-1	4.172E+0
-2.222E-1	4.188E+0
-2.222E-1	4.185E+0
-2.206E-1	4.233E+0
-2.238E-1	4.246E+0
-2.189E-1	4.217E+0
-2.222E-1	4.191E+0
-2.206E-1	4.185E+0
-2.238E-1	4.194E+0
-2.254E-1	4.198E+0
-2.206E-1	4.198E+0
-2.238E-1	4.162E+0
-2.222E-1	4.172E+0
-2.254E-1	4.224E+0
-2.206E-1	4.227E+0
-2.254E-1	4.198E+0
-2.206E-1	4.182E+0
-2.222E-1	4.175E+0
-2.206E-1	4.169E+0
-2.206E-1	4.162E+0
-2.254E-1	4.165E+0
-2.222E-1	4.178E+0
-2.238E-1	4.185E+0
-2.238E-1	4.175E+0
-2.222E-1	4.185E+0
-2.254E-1	4.224E+0
-2.206E-1	4.201E+0
-2.222E-1	4.172E+0
-2.206E-1	4.194E+0
-2.238E-1	4.217E+0
-2.206E-1	4.217E+0
-2.222E-1	4.201E+0
-2.238E-1	4.146E+0
-2.238E-1	4.146E+0
-2.238E-1	4.159E+0
-2.222E-1	4.194E+0
-2.270E-1	4.214E+0
-2.206E-1	4.217E+0
-2.238E-1	4.217E+0
-2.238E-1	4.198E+0
-2.206E-1	4.211E+0
-2.222E-1	4.188E+0
-2.206E-1	4.182E+0
-2.206E-1	4.220E+0
-2.270E-1	4.211E+0
-2.238E-1	4.175E+0
-2.238E-1	4.185E+0
-2.222E-1	4.172E+0
-2.238E-1	4.175E+0
-2.222E-1	4.188E+0
-2.222E-1	4.207E+0
-2.222E-1	4.182E+0
-2.206E-1	4.152E+0
-2.254E-1	4.143E+0
-2.206E-1	4.172E+0
-2.254E-1	4.191E+0
-2.222E-1	4.156E+0
-2.254E-1	4.149E+0
-2.206E-1	4.149E+0
-2.189E-1	4.146E+0
-2.222E-1	4.149E+0
-2.238E-1	4.136E+0
-2.206E-1	4.117E+0
-2.222E-1	4.146E+0
-2.222E-1	4.198E+0
-2.222E-1	4.178E+0
-2.222E-1	4.159E+0
-2.206E-1	4.204E+0
-2.238E-1	4.194E+0
-2.206E-1	4.162E+0
-2.189E-1	4.159E+0
-2.206E-1	4.188E+0
-2.238E-1	4.175E+0
-2.222E-1	4.156E+0
-2.222E-1	4.178E+0
-2.222E-1	4.217E+0
-2.287E-1	4.220E+0
-2.222E-1	4.204E+0
-2.206E-1	4.204E+0
-2.189E-1	4.230E+0
-2.238E-1	4.243E+0
-2.222E-1	4.211E+0
-2.206E-1	4.178E+0
-2.222E-1	4.152E+0
-2.222E-1	4.139E+0
-2.238E-1	4.172E+0
-2.173E-1	4.201E+0
-2.206E-1	4.207E+0
-2.206E-1	4.182E+0
-2.254E-1	4.156E+0
-2.222E-1	4.113E+0
-2.238E-1	4.126E+0
-2.222E-1	4.156E+0
-2.254E-1	4.188E+0
-2.189E-1	4.227E+0
-2.222E-1	4.233E+0
-2.254E-1	4.207E+0
-2.206E-1	4.207E+0
-2.173E-1	4.211E+0
-2.206E-1	4.201E+0
-2.254E-1	4.207E+0
-2.222E-1	4.182E+0
-2.238E-1	4.120E+0
-2.222E-1	4.120E+0
-2.238E-1	4.159E+0
-2.222E-1	4.165E+0
-2.238E-1	4.152E+0
-2.270E-1	4.172E+0
-2.206E-1	4.185E+0
-2.270E-1	4.211E+0
-2.238E-1	4.204E+0
-2.222E-1	4.172E+0
-2.222E-1	4.146E+0
-2.206E-1	4.204E+0
-2.189E-1	4.240E+0
-2.206E-1	4.240E+0
-2.189E-1	4.256E+0
-2.238E-1	4.220E+0
-2.238E-1	4.185E+0
-2.206E-1	4.204E+0
-2.222E-1	4.217E+0
-2.189E-1	4.211E+0
-2.222E-1	4.220E+0
-2.238E-1	4.204E+0
-2.238E-1	4.191E+0
-2.222E-1	4.230E+0
-2.238E-1	4.194E+0
-2.222E-1	4.172E+0
-2.222E-1	4.191E+0
-2.206E-1	4.182E+0
-2.238E-1	4.172E+0
-2.222E-1	4.169E+0
-2.238E-1	4.194E+0
-2.222E-1	4.220E+0
-2.238E-1	4.172E+0
-2.206E-1	4.178E+0
-2.222E-1	4.207E+0
-2.206E-1	4.175E+0
-2.206E-1	4.185E+0
-2.222E-1	4.191E+0
-2.206E-1	4.194E+0
-2.206E-1	4.185E+0
-2.206E-1	4.159E+0
-2.238E-1	4.194E+0
-2.222E-1	4.198E+0
-2.206E-1	4.175E+0
-2.222E-1	4.204E+0
-2.222E-1	4.204E+0
-2.222E-1	4.207E+0
-2.222E-1	4.185E+0
-2.206E-1	4.165E+0
-2.238E-1	4.201E+0
-2.189E-1	4.194E+0
-2.173E-1	4.198E+0
-2.206E-1	4.217E+0
-2.222E-1	4.233E+0
-2.238E-1	4.188E+0
-2.189E-1	4.113E+0
-2.206E-1	4.100E+0
-2.206E-1	4.156E+0
-2.222E-1	4.175E+0
-2.222E-1	4.143E+0
-2.222E-1	4.172E+0
-2.206E-1	4.224E+0
-2.206E-1	4.191E+0
-2.189E-1	4.220E+0
-2.206E-1	4.178E+0
-2.238E-1	4.139E+0
-2.238E-1	4.126E+0
-2.206E-1	4.113E+0
-2.189E-1	4.139E+0
-2.222E-1	4.182E+0
-2.222E-1	4.185E+0
-2.222E-1	4.204E+0
-2.222E-1	4.243E+0
-2.238E-1	4.227E+0
-2.222E-1	4.201E+0
-2.206E-1	4.191E+0
-2.206E-1	4.207E+0
-2.206E-1	4.194E+0
-2.238E-1	4.169E+0
-2.189E-1	4.188E+0
-2.222E-1	4.185E+0
-2.189E-1	4.211E+0
-2.222E-1	4.214E+0
-2.206E-1	4.185E+0
-2.206E-1	4.159E+0
-2.222E-1	4.198E+0
-2.254E-1	4.188E+0
-2.189E-1	4.152E+0
-2.206E-1	4.123E+0
-2.238E-1	4.126E+0
-2.222E-1	4.159E+0
-2.222E-1	4.233E+0
-2.189E-1	4.217E+0
-2.222E-1	4.182E+0
-2.206E-1	4.169E+0
-2.206E-1	4.178E+0
-2.206E-1	4.175E+0
-2.206E-1	4.182E+0
-2.206E-1	4.201E+0
-2.222E-1	4.204E+0
-2.254E-1	4.185E+0
-2.222E-1	4.175E+0
-2.238E-1	4.175E+0
-2.206E-1	4.201E+0
-2.222E-1	4.198E+0
-2.222E-1	4.201E+0
-2.222E-1	4.194E+0
-2.206E-1	4.172E+0
-2.206E-1	4.175E+0
-2.222E-1	4.178E+0
-2.206E-1	4.165E+0
-2.238E-1	4.162E+0
-2.206E-1	4.191E+0
-2.222E-1	4.207E+0
-2.222E-1	4.198E+0
-2.206E-1	4.172E+0
-2.189E-1	4.185E+0
-2.189E-1	4.207E+0
-2.270E-1	4.194E+0
-2.238E-1	4.194E+0
-2.238E-1	4.224E+0
-2.238E-1	4.207E+0
-2.222E-1	4.191E+0
-2.222E-1	4.224E+0
-2.222E-1	4.259E+0
-2.206E-1	4.292E+0
-2.206E-1	4.276E+0
-2.222E-1	4.182E+0
-2.238E-1	4.133E+0
-2.238E-1	4.169E+0
-2.222E-1	4.201E+0
-2.206E-1	4.178E+0
-2.206E-1	4.110E+0
-2.238E-1	4.152E+0
-2.222E-1	4.259E+0
-2.206E-1	4.266E+0
-2.189E-1	4.201E+0
-2.222E-1	4.191E+0
-2.254E-1	4.191E+0
-2.222E-1	4.191E+0
-2.206E-1	4.178E+0
-2.222E-1	4.188E+0
-2.222E-1	4.207E+0
-2.206E-1	4.211E+0
-2.238E-1	4.178E+0
-2.238E-1	4.185E+0
-2.222E-1	4.185E+0
-2.222E-1	4.207E+0
-2.222E-1	4.214E+0
-2.189E-1	4.191E+0
-2.238E-1	4.165E+0
-2.206E-1	4.175E+0
-2.206E-1	4.201E+0
-2.270E-1	4.224E+0
-2.238E-1	4.233E+0
-2.206E-1	4.224E+0
-2.206E-1	4.224E+0
-2.189E-1	4.211E+0
-2.222E-1	4.201E+0
-2.238E-1	4.201E+0
-2.189E-1	4.185E+0
-2.222E-1	4.162E+0
-2.222E-1	4.191E+0
-2.189E-1	4.207E+0
-2.206E-1	4.194E+0
-2.254E-1	4.172E+0
-2.254E-1	4.175E+0
-2.238E-1	4.162E+0
-2.222E-1	4.146E+0
-2.206E-1	4.143E+0
-2.222E-1	4.185E+0
-2.206E-1	4.182E+0
-2.206E-1	4.178E+0
-2.206E-1	4.211E+0
-2.222E-1	4.237E+0
-2.206E-1	4.230E+0
-2.189E-1	4.214E+0
-2.222E-1	4.224E+0
-2.238E-1	4.230E+0
-2.189E-1	4.194E+0
-2.206E-1	4.172E+0
-2.222E-1	4.207E+0
-2.238E-1	4.191E+0
-2.222E-1	4.169E+0
-2.222E-1	4.136E+0
-2.189E-1	4.169E+0
-2.206E-1	4.230E+0
-2.206E-1	4.214E+0
-2.189E-1	4.194E+0
-2.173E-1	4.201E+0
-2.238E-1	4.250E+0
-2.222E-1	4.285E+0
-2.222E-1	4.233E+0
-2.238E-1	4.165E+0
-2.206E-1	4.198E+0
-2.206E-1	4.227E+0
-2.189E-1	4.198E+0
-2.206E-1	4.188E+0
-2.206E-1	4.211E+0
-2.222E-1	4.191E+0
-2.222E-1	4.233E+0
-2.222E-1	4.250E+0
-2.206E-1	4.204E+0
-2.206E-1	4.156E+0
-2.189E-1	4.178E+0
-2.206E-1	4.198E+0
-2.254E-1	4.224E+0
-2.222E-1	4.230E+0
-2.222E-1	4.217E+0
-2.206E-1	4.194E+0
-2.222E-1	4.185E+0
-2.206E-1	4.191E+0
-2.238E-1	4.201E+0
-2.222E-1	4.182E+0
-2.222E-1	4.149E+0
-2.222E-1	4.175E+0
-2.189E-1	4.191E+0
-2.206E-1	4.169E+0
-2.206E-1	4.162E+0
-2.238E-1	4.175E+0
-2.206E-1	4.207E+0
-2.206E-1	4.220E+0
-2.222E-1	4.198E+0
-2.173E-1	4.182E+0
-2.206E-1	4.185E+0
-2.222E-1	4.217E+0
-2.173E-1	4.211E+0
-2.206E-1	4.172E+0
-2.206E-1	4.130E+0
-2.222E-1	4.100E+0
-2.238E-1	4.120E+0
-2.173E-1	4.162E+0
-2.189E-1	4.169E+0
-2.222E-1	4.201E+0
-2.254E-1	4.182E+0
-2.189E-1	4.149E+0
-2.238E-1	4.113E+0
-2.222E-1	4.110E+0
-2.222E-1	4.149E+0
-2.238E-1	4.185E+0
-2.222E-1	4.191E+0
-2.189E-1	4.214E+0
-2.206E-1	4.178E+0
-2.189E-1	4.165E+0
-2.206E-1	4.169E+0
-2.189E-1	4.178E+0
-2.238E-1	4.191E+0
-2.206E-1	4.191E+0
-2.238E-1	4.133E+0
-2.238E-1	4.126E+0
-2.222E-1	4.214E+0
-2.238E-1	4.243E+0
-2.222E-1	4.217E+0
-2.206E-1	4.207E+0
-2.238E-1	4.175E+0
-2.238E-1	4.172E+0
-2.222E-1	4.211E+0
-2.254E-1	4.207E+0
-2.238E-1	4.178E+0
-2.206E-1	4.162E+0
-2.222E-1	4.224E+0
-2.206E-1	4.246E+0
-2.222E-1	4.198E+0
-2.189E-1	4.172E+0
-2.238E-1	4.178E+0
-2.189E-1	4.204E+0
-2.206E-1	4.185E+0
-2.189E-1	4.185E+0
-2.206E-1	4.165E+0
-2.222E-1	4.139E+0
-2.238E-1	4.201E+0
-2.222E-1	4.230E+0
-2.222E-1	4.178E+0
-2.206E-1	4.146E+0
-2.222E-1	4.165E+0
-2.222E-1	4.185E+0
-2.206E-1	4.198E+0
-2.238E-1	4.240E+0
-2.206E-1	4.237E+0
-2.222E-1	4.185E+0
-2.173E-1	4.169E+0
-2.222E-1	4.198E+0
-2.189E-1	4.201E+0
-2.238E-1	4.159E+0
-2.189E-1	4.156E+0
-2.238E-1	4.185E+0
-2.238E-1	4.194E+0
-2.222E-1	4.175E+0
-2.222E-1	4.178E+0
-2.206E-1	4.182E+0
-2.222E-1	4.172E+0
-2.254E-1	4.204E+0
-2.206E-1	4.214E+0
-2.222E-1	4.169E+0
-2.238E-1	4.143E+0
-2.222E-1	4.120E+0
-2.189E-1	4.143E+0
-2.222E-1	4.156E+0
-2.238E-1	4.165E+0
-2.238E-1	4.194E+0
-2.189E-1	4.214E+0
-2.206E-1	4.204E+0
-2.238E-1	4.169E+0
-2.238E-1	4.182E+0
-2.206E-1	4.211E+0
-2.222E-1	4.211E+0
-2.222E-1	4.169E+0
-2.206E-1	4.126E+0
-2.189E-1	4.159E+0
-2.238E-1	4.162E+0
-2.222E-1	4.159E+0
-2.254E-1	4.165E+0
-2.173E-1	4.149E+0
-2.173E-1	4.143E+0
-2.206E-1	4.191E+0
-2.222E-1	4.214E+0
-2.222E-1	4.227E+0
-2.238E-1	4.211E+0
-2.222E-1	4.182E+0
-2.238E-1	4.182E+0
-2.189E-1	4.172E+0
-2.222E-1	4.191E+0
-2.189E-1	4.191E+0
-2.222E-1	4.214E+0
-2.222E-1	4.204E+0
-2.206E-1	4.191E+0
-2.189E-1	4.207E+0
-2.238E-1	4.204E+0
-2.189E-1	4.188E+0
-2.238E-1	4.188E+0
-2.238E-1	4.185E+0
-2.222E-1	4.175E+0
-2.206E-1	4.169E+0
-2.206E-1	4.162E+0
-2.206E-1	4.178E+0
-2.238E-1	4.194E+0
-2.222E-1	4.162E+0
-2.238E-1	4.146E+0
-2.189E-1	4.152E+0
-2.206E-1	4.149E+0
-2.222E-1	4.169E+0
-2.206E-1	4.169E+0
-2.238E-1	4.162E+0
-2.222E-1	4.162E+0
-2.222E-1	4.188E+0
-2.222E-1	4.204E+0
-2.189E-1	4.172E+0
-2.206E-1	4.149E+0
-2.222E-1	4.201E+0
-2.254E-1	4.224E+0
-2.206E-1	4.220E+0
-2.189E-1	4.207E+0
-2.222E-1	4.207E+0
-2.222E-1	4.240E+0
-2.206E-1	4.217E+0
-2.222E-1	4.185E+0
-2.222E-1	4.182E+0
-2.206E-1	4.133E+0
-2.222E-1	4.130E+0
-2.206E-1	4.133E+0
-2.238E-1	4.136E+0
-2.173E-1	4.165E+0
-2.173E-1	4.207E+0
-2.222E-1	4.240E+0
-2.238E-1	4.237E+0
-2.206E-1	4.253E+0
-2.206E-1	4.237E+0
-2.206E-1	4.194E+0
-2.206E-1	4.169E+0
-2.206E-1	4.191E+0
-2.206E-1	4.214E+0
-2.189E-1	4.182E+0
-2.222E-1	4.201E+0
-2.189E-1	4.194E+0
-2.206E-1	4.172E+0
-2.206E-1	4.182E+0
-2.206E-1	4.169E+0
-2.222E-1	4.220E+0
-2.254E-1	4.240E+0
-2.238E-1	4.224E+0
-2.189E-1	4.185E+0
-2.222E-1	4.175E+0
-2.189E-1	4.133E+0
-2.238E-1	4.110E+0
-2.222E-1	4.152E+0
-2.222E-1	4.198E+0
-2.238E-1	4.207E+0
-2.222E-1	4.188E+0
-2.206E-1	4.191E+0
-2.238E-1	4.198E+0
-2.254E-1	4.169E+0
-2.206E-1	4.188E+0
-2.222E-1	4.207E+0
-2.206E-1	4.185E+0
-2.222E-1	4.207E+0
-2.222E-1	4.214E+0
-2.173E-1	4.188E+0
-2.206E-1	4.191E+0
-2.222E-1	4.211E+0
-2.189E-1	4.201E+0
-2.189E-1	4.188E+0
-2.238E-1	4.165E+0
-2.206E-1	4.126E+0
-2.206E-1	4.149E+0
-2.206E-1	4.191E+0
-2.238E-1	4.175E+0
-2.222E-1	4.146E+0
-2.206E-1	4.156E+0
-2.206E-1	4.175E+0
-2.222E-1	4.191E+0
-2.222E-1	4.207E+0
-2.222E-1	4.191E+0
-2.206E-1	4.165E+0
-2.222E-1	4.204E+0
-2.189E-1	4.233E+0
-2.206E-1	4.191E+0
-2.222E-1	4.172E+0
-2.222E-1	4.165E+0
-2.206E-1	4.133E+0
-2.206E-1	4.094E+0
-2.157E-1	4.123E+0
-2.189E-1	4.178E+0
-2.238E-1	4.191E+0
-2.238E-1	4.175E+0
-2.222E-1	4.172E+0
-2.206E-1	4.191E+0
-2.222E-1	4.201E+0
-2.206E-1	4.188E+0
-2.222E-1	4.191E+0
-2.206E-1	4.185E+0
-2.206E-1	4.146E+0
-2.206E-1	4.130E+0
-2.222E-1	4.136E+0
-2.206E-1	4.130E+0
-2.222E-1	4.162E+0
-2.173E-1	4.211E+0
-2.189E-1	4.178E+0
-2.206E-1	4.172E+0
-2.222E-1	4.198E+0
-2.222E-1	4.175E+0
-2.222E-1	4.136E+0
-2.206E-1	4.146E+0
-2.206E-1	4.175E+0
-2.206E-1	4.175E+0
-2.206E-1	4.143E+0
-2.222E-1	4.198E+0
-2.238E-1	4.237E+0
-2.173E-1	4.240E+0
-2.222E-1	4.211E+0
-2.238E-1	4.188E+0
-2.254E-1	4.191E+0
-2.222E-1	4.204E+0
-2.222E-1	4.201E+0
-2.189E-1	4.220E+0
-2.222E-1	4.182E+0
-2.206E-1	4.139E+0
-2.206E-1	4.178E+0
-2.189E-1	4.204E+0
-2.238E-1	4.178E+0
-2.189E-1	4.182E+0
-2.173E-1	4.175E+0
-2.222E-1	4.175E+0
-2.206E-1	4.194E+0
-2.238E-1	4.185E+0
-2.222E-1	4.191E+0
-2.206E-1	4.250E+0
-2.222E-1	4.220E+0
-2.222E-1	4.178E+0
-2.222E-1	4.185E+0
-2.206E-1	4.182E+0
-2.189E-1	4.204E+0
-2.206E-1	4.243E+0
-2.206E-1	4.207E+0
-2.189E-1	4.169E+0
-2.222E-1	4.165E+0
-2.222E-1	4.198E+0
-2.206E-1	4.194E+0
-2.222E-1	4.211E+0
-2.222E-1	4.207E+0
-2.206E-1	4.214E+0
-2.206E-1	4.217E+0
-2.222E-1	4.217E+0
-2.222E-1	4.178E+0
-2.189E-1	4.178E+0
-2.173E-1	4.185E+0
-2.206E-1	4.172E+0
-2.222E-1	4.191E+0
-2.206E-1	4.172E+0
-2.206E-1	4.162E+0
-2.238E-1	4.159E+0
-2.189E-1	4.146E+0
-2.222E-1	4.182E+0
-2.189E-1	4.220E+0
-2.206E-1	4.259E+0
-2.222E-1	4.227E+0
-2.206E-1	4.165E+0
-2.189E-1	4.169E+0
-2.222E-1	4.178E+0
-2.222E-1	4.149E+0
-2.222E-1	4.169E+0
-2.206E-1	4.201E+0
-2.222E-1	4.204E+0
-2.222E-1	4.243E+0
-2.206E-1	4.230E+0
-2.222E-1	4.194E+0
-2.238E-1	4.217E+0
-2.206E-1	4.211E+0
-2.222E-1	4.159E+0
-2.206E-1	4.188E+0
-2.254E-1	4.182E+0
-2.206E-1	4.165E+0
-2.206E-1	4.182E+0
-2.206E-1	4.182E+0
-2.206E-1	4.207E+0
-2.254E-1	4.204E+0
-2.222E-1	4.146E+0
-2.189E-1	4.136E+0
-2.222E-1	4.152E+0
-2.222E-1	4.201E+0
-2.222E-1	4.201E+0
-2.222E-1	4.188E+0
-2.189E-1	4.214E+0
-2.222E-1	4.191E+0
-2.206E-1	4.165E+0
-2.206E-1	4.185E+0
-2.222E-1	4.224E+0
-2.206E-1	4.201E+0
-2.206E-1	4.165E+0
-2.222E-1	4.185E+0
-2.206E-1	4.149E+0
-2.222E-1	4.152E+0
-2.222E-1	4.143E+0
-2.206E-1	4.172E+0
-2.206E-1	4.214E+0
-2.222E-1	4.204E+0
-2.189E-1	4.182E+0
-2.189E-1	4.143E+0
-2.222E-1	4.149E+0
-2.206E-1	4.201E+0
-2.173E-1	4.185E+0
-2.189E-1	4.175E+0
-2.206E-1	4.191E+0
-2.222E-1	4.185E+0
-2.222E-1	4.159E+0
-2.206E-1	4.159E+0
-2.222E-1	4.165E+0
-2.206E-1	4.191E+0
-2.189E-1	4.250E+0
-2.189E-1	4.230E+0
-2.206E-1	4.191E+0
-2.238E-1	4.194E+0
-2.206E-1	4.217E+0
-2.222E-1	4.217E+0
-2.189E-1	4.198E+0
-2.206E-1	4.169E+0
-2.206E-1	4.156E+0
-2.206E-1	4.126E+0
-2.238E-1	4.169E+0
-2.222E-1	4.175E+0
-2.189E-1	4.133E+0
-2.206E-1	4.149E+0
-2.238E-1	4.159E+0
-2.206E-1	4.169E+0
-2.222E-1	4.175E+0
-2.189E-1	4.198E+0
-2.189E-1	4.214E+0
-2.238E-1	4.204E+0
-2.222E-1	4.156E+0
-2.189E-1	4.152E+0
-2.206E-1	4.172E+0
-2.206E-1	4.165E+0
-2.189E-1	4.188E+0
-2.238E-1	4.237E+0
-2.206E-1	4.211E+0
-2.222E-1	4.169E+0
-2.206E-1	4.152E+0
-2.206E-1	4.172E+0
-2.189E-1	4.169E+0
-2.238E-1	4.198E+0
-2.206E-1	4.211E+0
-2.173E-1	4.224E+0
-2.222E-1	4.188E+0
-2.238E-1	4.169E+0
-2.206E-1	4.185E+0
-2.206E-1	4.178E+0
-2.189E-1	4.182E+0
-2.222E-1	4.194E+0
-2.222E-1	4.152E+0
-2.222E-1	4.169E+0
-2.189E-1	4.211E+0
-2.222E-1	4.201E+0
-2.222E-1	4.194E+0
-2.173E-1	4.266E+0
-2.222E-1	4.250E+0
-2.222E-1	4.201E+0
-2.238E-1	4.175E+0
-2.206E-1	4.201E+0
-2.222E-1	4.188E+0
-2.222E-1	4.182E+0
-2.173E-1	4.201E+0
-2.206E-1	4.172E+0
-2.206E-1	4.146E+0
-2.206E-1	4.149E+0
-2.141E-1	4.133E+0
-2.238E-1	4.130E+0
-2.189E-1	4.126E+0
-2.206E-1	4.133E+0
-2.206E-1	4.172E+0
-2.238E-1	4.165E+0
-2.238E-1	4.191E+0
-2.238E-1	4.227E+0
-2.206E-1	4.162E+0
-2.206E-1	4.107E+0
-2.222E-1	4.100E+0
-2.206E-1	4.126E+0
-2.206E-1	4.139E+0
-2.173E-1	4.191E+0
-2.206E-1	4.162E+0
-2.222E-1	4.194E+0
-2.222E-1	4.191E+0
-2.222E-1	4.159E+0
-2.173E-1	4.139E+0
-2.173E-1	4.201E+0
-2.189E-1	4.237E+0
-2.206E-1	4.169E+0
-2.189E-1	4.149E+0
-2.206E-1	4.191E+0
-2.222E-1	4.185E+0
-2.206E-1	4.204E+0
-2.189E-1	4.220E+0
-2.189E-1	4.220E+0
-2.222E-1	4.204E+0
-2.206E-1	4.152E+0
-2.222E-1	4.159E+0
-2.189E-1	4.182E+0
-2.222E-1	4.172E+0
-2.222E-1	4.143E+0
-2.206E-1	4.162E+0
-2.222E-1	4.204E+0
-2.189E-1	4.198E+0
-2.189E-1	4.172E+0
-2.238E-1	4.194E+0
-2.222E-1	4.182E+0
-2.222E-1	4.194E+0
-2.222E-1	4.175E+0
-2.157E-1	4.169E+0
-2.222E-1	4.159E+0
-2.238E-1	4.126E+0
-2.206E-1	4.172E+0
-2.189E-1	4.175E+0
-2.206E-1	4.194E+0
-2.173E-1	4.194E+0
-2.206E-1	4.175E+0
-2.222E-1	4.178E+0
-2.238E-1	4.169E+0
-2.189E-1	4.178E+0
-2.206E-1	4.159E+0
-2.222E-1	4.169E+0
-2.222E-1	4.211E+0
-2.222E-1	4.178E+0
-2.206E-1	4.169E+0
-2.222E-1	4.185E+0
-2.206E-1	4.204E+0
-2.206E-1	4.220E+0
-2.173E-1	4.178E+0
-2.222E-1	4.139E+0
-2.206E-1	4.159E+0
-2.206E-1	4.172E+0
-2.206E-1	4.136E+0
-2.222E-1	4.178E+0
-2.238E-1	4.178E+0
-2.206E-1	4.133E+0
-2.189E-1	4.133E+0
-2.222E-1	4.172E+0
-2.238E-1	4.211E+0
-2.206E-1	4.227E+0
-2.189E-1	4.211E+0
-2.206E-1	4.185E+0
-2.189E-1	4.198E+0
-2.222E-1	4.191E+0
-2.222E-1	4.191E+0
-2.222E-1	4.194E+0
-2.189E-1	4.201E+0
-2.206E-1	4.175E+0
-2.189E-1	4.178E+0
-2.222E-1	4.175E+0
-2.189E-1	4.175E+0
-2.206E-1	4.204E+0
-2.206E-1	4.188E+0
-2.206E-1	4.159E+0
-2.238E-1	4.169E+0
-2.238E-1	4.194E+0
-2.206E-1	4.172E+0
-2.206E-1	4.097E+0
-2.189E-1	4.104E+0
-2.206E-1	4.162E+0
-2.157E-1	4.152E+0
-2.222E-1	4.143E+0
-2.189E-1	4.178E+0
-2.206E-1	4.198E+0
-2.222E-1	4.175E+0
-2.254E-1	4.165E+0
-2.254E-1	4.152E+0
-2.222E-1	4.146E+0
-2.189E-1	4.152E+0
-2.173E-1	4.188E+0
-2.189E-1	4.191E+0
-2.189E-1	4.204E+0
-2.222E-1	4.185E+0
-2.222E-1	4.162E+0
-2.189E-1	4.149E+0
-2.189E-1	4.146E+0
-2.189E-1	4.146E+0
-2.189E-1	4.169E+0
-2.206E-1	4.162E+0
-2.189E-1	4.123E+0
-2.206E-1	4.143E+0
-2.206E-1	4.185E+0
-2.189E-1	4.139E+0
-2.206E-1	4.110E+0
-2.189E-1	4.120E+0
-2.206E-1	4.169E+0
-2.206E-1	4.204E+0
-2.189E-1	4.217E+0
-2.222E-1	4.169E+0
-2.206E-1	4.159E+0
-2.206E-1	4.185E+0
-2.206E-1	4.224E+0
-2.189E-1	4.253E+0
-2.189E-1	4.224E+0
-2.206E-1	4.178E+0
-2.189E-1	4.143E+0
-2.254E-1	4.117E+0
-2.206E-1	4.169E+0
-2.238E-1	4.256E+0
-2.238E-1	4.230E+0
-2.206E-1	4.169E+0
-2.206E-1	4.133E+0
-2.222E-1	4.130E+0
-2.238E-1	4.149E+0
-2.189E-1	4.188E+0
-2.222E-1	4.182E+0
-2.206E-1	4.162E+0
-2.206E-1	4.178E+0
-2.222E-1	4.159E+0
-2.222E-1	4.165E+0
-2.222E-1	4.207E+0
-2.222E-1	4.156E+0
-2.189E-1	4.091E+0
-2.222E-1	4.117E+0
-2.238E-1	4.172E+0
-2.206E-1	4.246E+0
-2.173E-1	4.240E+0
-2.222E-1	4.207E+0
-2.222E-1	4.198E+0
-2.222E-1	4.211E+0
-2.189E-1	4.165E+0
-2.222E-1	4.156E+0
-2.206E-1	4.224E+0
-2.222E-1	4.188E+0
-2.189E-1	4.156E+0
-2.222E-1	4.169E+0
-2.206E-1	4.201E+0
-2.206E-1	4.211E+0
-2.189E-1	4.178E+0
-2.222E-1	4.146E+0
-2.222E-1	4.143E+0
-2.173E-1	4.126E+0
-2.238E-1	4.152E+0
-2.222E-1	4.185E+0
-2.206E-1	4.169E+0
-2.189E-1	4.146E+0
-2.206E-1	4.204E+0
-2.222E-1	4.211E+0
-2.222E-1	4.233E+0
-2.206E-1	4.207E+0
-2.189E-1	4.194E+0
-2.222E-1	4.198E+0
-2.173E-1	4.178E+0
-2.189E-1	4.133E+0
-2.222E-1	4.156E+0
-2.222E-1	4.188E+0
-2.238E-1	4.182E+0
-2.222E-1	4.185E+0
-2.206E-1	4.149E+0
-2.238E-1	4.185E+0
-2.238E-1	4.253E+0
-2.189E-1	4.253E+0
-2.222E-1	4.201E+0
-2.222E-1	4.178E+0
-2.206E-1	4.207E+0
-2.222E-1	4.227E+0
-2.189E-1	4.169E+0
-2.189E-1	4.159E+0
-2.206E-1	4.169E+0
-2.222E-1	4.224E+0
-2.222E-1	4.204E+0
-2.173E-1	4.198E+0
-2.222E-1	4.207E+0
-2.189E-1	4.214E+0
-2.206E-1	4.191E+0
-2.222E-1	4.217E+0
-2.206E-1	4.220E+0
-2.206E-1	4.211E+0
-2.206E-1	4.227E+0
-2.222E-1	4.194E+0
-2.238E-1	4.185E+0
-2.222E-1	4.198E+0
-2.206E-1	4.207E+0
-2.206E-1	4.185E+0
-2.206E-1	4.169E+0
-2.189E-1	4.143E+0
-2.189E-1	4.172E+0
-2.222E-1	4.207E+0
-2.206E-1	4.211E+0
-2.206E-1	4.198E+0
-2.189E-1	4.156E+0
-2.206E-1	4.136E+0
-2.189E-1	4.172E+0
-2.206E-1	4.182E+0
-2.206E-1	4.172E+0
-2.222E-1	4.201E+0
-2.222E-1	4.188E+0
-2.189E-1	4.185E+0
-2.173E-1	4.250E+0
-2.206E-1	4.224E+0
-2.189E-1	4.169E+0
-2.206E-1	4.175E+0
-2.189E-1	4.149E+0
-2.189E-1	4.169E+0
-2.222E-1	4.201E+0
-2.222E-1	4.162E+0
-2.189E-1	4.146E+0
-2.222E-1	4.175E+0
-2.189E-1	4.172E+0
-2.206E-1	4.185E+0
-2.206E-1	4.188E+0
-2.189E-1	4.178E+0
-2.206E-1	4.178E+0
-2.206E-1	4.178E+0
-2.206E-1	4.175E+0
-2.238E-1	4.175E+0
-2.189E-1	4.162E+0
-2.206E-1	4.139E+0
-2.206E-1	4.139E+0
-2.222E-1	4.146E+0
-2.238E-1	4.198E+0
-2.222E-1	4.182E+0
-2.206E-1	4.182E+0
-2.206E-1	4.204E+0
-2.238E-1	4.230E+0
-2.189E-1	4.240E+0
-2.189E-1	4.198E+0
-2.222E-1	4.159E+0
-2.238E-1	4.133E+0
-2.189E-1	4.169E+0
-2.206E-1	4.201E+0
-2.222E-1	4.188E+0
-2.206E-1	4.204E+0
-2.222E-1	4.169E+0
-2.189E-1	4.149E+0
-2.189E-1	4.149E+0
-2.238E-1	4.156E+0
-2.206E-1	4.162E+0
-2.222E-1	4.175E+0
-2.222E-1	4.146E+0
-2.238E-1	4.143E+0
-2.206E-1	4.149E+0
-2.189E-1	4.130E+0
-2.254E-1	4.126E+0
-2.222E-1	4.165E+0
-2.206E-1	4.159E+0
-2.189E-1	4.152E+0
-2.206E-1	4.165E+0
-2.206E-1	4.159E+0
-2.189E-1	4.117E+0
-2.206E-1	4.136E+0
-2.222E-1	4.162E+0
-2.222E-1	4.117E+0
-2.206E-1	4.113E+0
-2.206E-1	4.159E+0
-2.222E-1	4.156E+0
-2.206E-1	4.146E+0
-2.157E-1	4.156E+0
-2.173E-1	4.159E+0
-2.189E-1	4.165E+0
-2.222E-1	4.143E+0
-2.206E-1	4.113E+0
-2.206E-1	4.139E+0
-2.189E-1	4.136E+0
-2.206E-1	4.175E+0
-2.206E-1	4.152E+0
-2.238E-1	4.126E+0
-2.238E-1	4.191E+0
-2.189E-1	4.198E+0
-2.189E-1	4.146E+0
-2.206E-1	4.139E+0
-2.206E-1	4.175E+0
-2.222E-1	4.156E+0
-2.206E-1	4.152E+0
-2.206E-1	4.198E+0
-2.206E-1	4.204E+0
-2.206E-1	4.214E+0
-2.206E-1	4.194E+0
-2.173E-1	4.149E+0
-2.222E-1	4.143E+0
-2.222E-1	4.159E+0
-2.189E-1	4.214E+0
-2.238E-1	4.185E+0
-2.189E-1	4.194E+0
-2.238E-1	4.185E+0
-2.189E-1	4.169E+0
-2.222E-1	4.185E+0
-2.206E-1	4.182E+0
-2.238E-1	4.191E+0
-2.222E-1	4.207E+0
-2.189E-1	4.201E+0
-2.238E-1	4.191E+0
-2.222E-1	4.178E+0
-2.189E-1	4.159E+0
-2.189E-1	4.182E+0
-2.206E-1	4.224E+0
-2.189E-1	4.214E+0
-2.222E-1	4.194E+0
-2.206E-1	4.182E+0
-2.238E-1	4.139E+0
-2.222E-1	4.169E+0
-2.206E-1	4.204E+0
-2.206E-1	4.185E+0
-2.189E-1	4.198E+0
-2.238E-1	4.201E+0
-2.206E-1	4.172E+0
-2.189E-1	4.136E+0
-2.206E-1	4.117E+0
-2.189E-1	4.130E+0
-2.189E-1	4.130E+0
-2.189E-1	4.133E+0
-2.189E-1	4.149E+0
-2.206E-1	4.162E+0
-2.189E-1	4.169E+0
-2.173E-1	4.207E+0
-2.222E-1	4.227E+0
-2.206E-1	4.217E+0
-2.206E-1	4.191E+0
-2.173E-1	4.182E+0
-2.206E-1	4.156E+0
-2.254E-1	4.136E+0
-2.206E-1	4.178E+0
-2.222E-1	4.169E+0
-2.189E-1	4.182E+0
-2.206E-1	4.194E+0
-2.189E-1	4.194E+0
-2.222E-1	4.169E+0
-2.189E-1	4.162E+0
-2.238E-1	4.201E+0
-2.189E-1	4.191E+0
-2.173E-1	4.110E+0
-2.222E-1	4.104E+0
-2.222E-1	4.156E+0
-2.206E-1	4.139E+0
-2.222E-1	4.175E+0
-2.189E-1	4.227E+0
-2.206E-1	4.194E+0
-2.222E-1	4.169E+0
-2.206E-1	4.130E+0
-2.189E-1	4.133E+0
-2.206E-1	4.169E+0
-2.206E-1	4.149E+0
-2.189E-1	4.133E+0
-2.206E-1	4.133E+0
-2.206E-1	4.152E+0
-2.189E-1	4.159E+0
-2.222E-1	4.152E+0
-2.206E-1	4.143E+0
-2.222E-1	4.143E+0
-2.206E-1	4.178E+0
-2.173E-1	4.220E+0
-2.222E-1	4.217E+0
-2.238E-1	4.172E+0
-2.173E-1	4.172E+0
-2.189E-1	4.182E+0
-2.206E-1	4.198E+0
-2.206E-1	4.201E+0
-2.206E-1	4.152E+0
-2.206E-1	4.139E+0
-2.173E-1	4.182E+0
-2.206E-1	4.217E+0
-2.189E-1	4.191E+0
-2.173E-1	4.188E+0
-2.222E-1	4.169E+0
-2.206E-1	4.185E+0
-2.206E-1	4.207E+0
-2.222E-1	4.198E+0
-2.173E-1	4.182E+0
-2.206E-1	4.217E+0
-2.189E-1	4.204E+0
-2.189E-1	4.146E+0
-2.238E-1	4.162E+0
-2.222E-1	4.185E+0
-2.189E-1	4.182E+0
-2.222E-1	4.188E+0
-2.222E-1	4.191E+0
-2.173E-1	4.201E+0
-2.222E-1	4.188E+0
-2.173E-1	4.191E+0
-2.206E-1	4.175E+0
-2.173E-1	4.182E+0
-2.206E-1	4.201E+0
-2.173E-1	4.178E+0
-2.189E-1	4.143E+0
-2.222E-1	4.152E+0
-2.222E-1	4.198E+0
-2.222E-1	4.233E+0
-2.238E-1	4.214E+0
-2.206E-1	4.165E+0
-2.222E-1	4.159E+0
-2.206E-1	4.165E+0
-2.206E-1	4.152E+0
-2.206E-1	4.139E+0
-2.189E-1	4.139E+0
-2.173E-1	4.172E+0
-2.206E-1	4.165E+0
-2.189E-1	4.165E+0
-2.206E-1	4.211E+0
-2.222E-1	4.191E+0
-2.206E-1	4.139E+0
-2.222E-1	4.169E+0
-2.157E-1	4.159E+0
-2.206E-1	4.172E+0
-2.189E-1	4.204E+0
-2.206E-1	4.185E+0
-2.189E-1	4.207E+0
-2.206E-1	4.211E+0
-2.206E-1	4.211E+0
-2.238E-1	4.211E+0
-2.206E-1	4.172E+0
-2.173E-1	4.159E+0
-2.189E-1	4.169E+0
-2.173E-1	4.159E+0
-2.189E-1	4.159E+0
-2.206E-1	4.169E+0
-2.206E-1	4.165E+0
-2.189E-1	4.149E+0
-2.189E-1	4.156E+0
-2.189E-1	4.204E+0
-2.222E-1	4.214E+0
-2.206E-1	4.237E+0
-2.206E-1	4.217E+0
-2.206E-1	4.198E+0
-2.189E-1	4.201E+0
-2.222E-1	4.175E+0
-2.206E-1	4.159E+0
-2.222E-1	4.175E+0
-2.173E-1	4.159E+0
-2.189E-1	4.159E+0
-2.173E-1	4.172E+0
-2.222E-1	4.146E+0
-2.222E-1	4.146E+0
-2.206E-1	4.175E+0
-2.206E-1	4.198E+0
-2.189E-1	4.194E+0
-2.189E-1	4.178E+0
-2.238E-1	4.198E+0
-2.189E-1	4.201E+0
-2.206E-1	4.207E+0
-2.189E-1	4.172E+0
-2.222E-1	4.136E+0
-2.222E-1	4.149E+0
-2.206E-1	4.214E+0
-2.222E-1	4.204E+0
-2.222E-1	4.156E+0
-2.189E-1	4.139E+0
-2.238E-1	4.149E+0
-2.206E-1	4.178E+0
-2.206E-1	4.172E+0
-2.206E-1	4.139E+0
-2.173E-1	4.146E+0
-2.222E-1	4.136E+0
-2.222E-1	4.100E+0
-2.206E-1	4.087E+0
-2.189E-1	4.143E+0
-2.222E-1	4.182E+0
-2.206E-1	4.159E+0
-2.206E-1	4.165E+0
-2.189E-1	4.172E+0
-2.206E-1	4.220E+0
-2.173E-1	4.220E+0
-2.222E-1	4.201E+0
-2.173E-1	4.185E+0
-2.222E-1	4.175E+0
-2.238E-1	4.159E+0
-2.206E-1	4.172E+0
-2.206E-1	4.204E+0
-2.222E-1	4.201E+0
-2.189E-1	4.191E+0
-2.206E-1	4.185E+0
-2.173E-1	4.188E+0
-2.222E-1	4.169E+0
-2.222E-1	4.191E+0
-2.189E-1	4.185E+0
-2.189E-1	4.188E+0
-2.206E-1	4.211E+0
-2.222E-1	4.185E+0
-2.189E-1	4.169E+0
-2.189E-1	4.169E+0
-2.222E-1	4.178E+0
-2.222E-1	4.162E+0
-2.189E-1	4.149E+0
-2.238E-1	4.162E+0
-2.189E-1	4.172E+0
-2.238E-1	4.182E+0
-2.222E-1	4.130E+0
-2.189E-1	4.100E+0
-2.206E-1	4.123E+0
-2.222E-1	4.162E+0
-2.206E-1	4.194E+0
-2.206E-1	4.207E+0
-2.189E-1	4.185E+0
-2.222E-1	4.162E+0
-2.173E-1	4.220E+0
-2.206E-1	4.243E+0
-2.222E-1	4.243E+0
-2.222E-1	4.217E+0
-2.173E-1	4.227E+0
-2.189E-1	4.224E+0
-2.189E-1	4.169E+0
-2.238E-1	4.143E+0
-2.173E-1	4.175E+0
-2.206E-1	4.240E+0
-2.206E-1	4.230E+0
-2.238E-1	4.188E+0
-2.189E-1	4.201E+0
-2.222E-1	4.201E+0
-2.206E-1	4.188E+0
-2.222E-1	4.207E+0
-2.206E-1	4.159E+0
-2.157E-1	4.123E+0
-2.238E-1	4.123E+0
-2.222E-1	4.156E+0
-2.189E-1	4.172E+0
-2.173E-1	4.194E+0
-2.173E-1	4.243E+0
-2.206E-1	4.185E+0
-2.222E-1	4.172E+0
-2.206E-1	4.156E+0
-2.206E-1	4.162E+0
-2.238E-1	4.185E+0
-2.157E-1	4.175E+0
-2.189E-1	4.152E+0
-2.206E-1	4.188E+0
-2.189E-1	4.227E+0
-2.238E-1	4.188E+0
-2.206E-1	4.162E+0
-2.189E-1	4.143E+0
-2.206E-1	4.120E+0
-2.206E-1	4.162E+0
-2.222E-1	4.207E+0
-2.206E-1	4.233E+0
-2.206E-1	4.214E+0
-2.189E-1	4.182E+0
-2.206E-1	4.188E+0
-2.189E-1	4.211E+0
-2.206E-1	4.214E+0
-2.206E-1	4.217E+0
-2.206E-1	4.194E+0
-2.206E-1	4.152E+0
-2.189E-1	4.143E+0
-2.189E-1	4.156E+0
-2.189E-1	4.120E+0
-2.206E-1	4.130E+0
-2.206E-1	4.165E+0
-2.189E-1	4.204E+0
-2.206E-1	4.201E+0
-2.206E-1	4.175E+0
-2.189E-1	4.143E+0
-2.189E-1	4.191E+0
-2.206E-1	4.263E+0
-2.206E-1	4.240E+0
-2.222E-1	4.146E+0
-2.206E-1	4.156E+0
-2.189E-1	4.149E+0
-2.189E-1	4.159E+0
-2.222E-1	4.165E+0
-2.189E-1	4.204E+0
-2.173E-1	4.191E+0
-2.238E-1	4.143E+0
-2.189E-1	4.194E+0
-2.173E-1	4.178E+0
-2.189E-1	4.152E+0
-2.222E-1	4.117E+0
-2.206E-1	4.139E+0
-2.189E-1	4.188E+0
-2.157E-1	4.194E+0
-2.206E-1	4.178E+0
-2.189E-1	4.201E+0
-2.222E-1	4.198E+0
-2.206E-1	4.156E+0
-2.189E-1	4.165E+0
-2.206E-1	4.175E+0
-2.222E-1	4.139E+0
-2.222E-1	4.143E+0
-2.238E-1	4.169E+0
-2.189E-1	4.207E+0
-2.222E-1	4.220E+0
-2.206E-1	4.191E+0
-2.206E-1	4.182E+0
-2.206E-1	4.169E+0
-2.238E-1	4.182E+0
-2.206E-1	4.175E+0
-2.206E-1	4.146E+0
-2.189E-1	4.172E+0
-2.173E-1	4.182E+0
-2.206E-1	4.149E+0
-2.189E-1	4.143E+0
-2.206E-1	4.175E+0
-2.238E-1	4.194E+0
-2.222E-1	4.214E+0
-2.222E-1	4.233E+0
-2.222E-1	4.211E+0
-2.173E-1	4.143E+0
-2.206E-1	4.143E+0
-2.173E-1	4.211E+0
-2.206E-1	4.204E+0
-2.238E-1	4.188E+0
-2.173E-1	4.233E+0
-2.189E-1	4.198E+0
-2.189E-1	4.172E+0
-2.206E-1	4.207E+0
-2.173E-1	4.211E+0
-2.206E-1	4.169E+0
-2.189E-1	4.178E+0
-2.189E-1	4.191E+0
-2.206E-1	4.172E+0
-2.222E-1	4.159E+0
-2.206E-1	4.172E+0
-2.238E-1	4.175E+0
-2.189E-1	4.146E+0
-2.222E-1	4.123E+0
-2.189E-1	4.107E+0
-2.222E-1	4.152E+0
-2.206E-1	4.185E+0
-2.222E-1	4.172E+0
-2.173E-1	4.182E+0
-2.222E-1	4.188E+0
-2.222E-1	4.149E+0
-2.189E-1	4.165E+0
-2.222E-1	4.169E+0
-2.222E-1	4.211E+0
-2.206E-1	4.198E+0
-2.189E-1	4.136E+0
-2.222E-1	4.130E+0
-2.173E-1	4.169E+0
-2.173E-1	4.172E+0
-2.189E-1	4.156E+0
-2.189E-1	4.159E+0
-2.222E-1	4.159E+0
-2.189E-1	4.162E+0
-2.238E-1	4.159E+0
-2.222E-1	4.126E+0
-2.206E-1	4.149E+0
-2.206E-1	4.185E+0
-2.206E-1	4.175E+0
-2.206E-1	4.178E+0
-2.206E-1	4.204E+0
-2.189E-1	4.159E+0
-2.238E-1	4.133E+0
-2.222E-1	4.175E+0
-2.238E-1	4.230E+0
-2.206E-1	4.169E+0
-2.222E-1	4.120E+0
-2.206E-1	4.169E+0
-2.222E-1	4.198E+0
-2.206E-1	4.165E+0
-2.206E-1	4.133E+0
-2.238E-1	4.149E+0
-2.206E-1	4.172E+0
-2.206E-1	4.169E+0
-2.189E-1	4.139E+0
-2.222E-1	4.188E+0
-2.206E-1	4.191E+0
-2.189E-1	4.194E+0
-2.222E-1	4.198E+0
-2.206E-1	4.211E+0
-2.189E-1	4.230E+0
-2.222E-1	4.224E+0
-2.173E-1	4.217E+0
-2.222E-1	4.185E+0
-2.189E-1	4.178E+0
-2.222E-1	4.172E+0
-2.206E-1	4.149E+0
-2.254E-1	4.169E+0
-2.238E-1	4.178E+0
-2.206E-1	4.201E+0
-2.222E-1	4.207E+0
-2.222E-1	4.175E+0
-2.189E-1	4.178E+0
-2.206E-1	4.204E+0
-2.222E-1	4.162E+0
-2.206E-1	4.182E+0
-2.206E-1	4.224E+0
-2.173E-1	4.204E+0
-2.206E-1	4.175E+0
-2.222E-1	4.207E+0
-2.206E-1	4.269E+0
-2.189E-1	4.246E+0
-2.206E-1	4.198E+0
-2.189E-1	4.188E+0
-2.189E-1	4.169E+0
-2.173E-1	4.139E+0
-2.206E-1	4.146E+0
-2.189E-1	4.162E+0
-2.206E-1	4.220E+0
-2.189E-1	4.240E+0
-2.206E-1	4.182E+0
-2.222E-1	4.169E+0
-2.189E-1	4.169E+0
-2.189E-1	4.169E+0
-2.222E-1	4.156E+0
-2.206E-1	4.143E+0
-2.206E-1	4.156E+0
-2.206E-1	4.182E+0
-2.206E-1	4.182E+0
-2.189E-1	4.143E+0
-2.189E-1	4.169E+0
-2.173E-1	4.178E+0
-2.238E-1	4.152E+0
-2.206E-1	4.126E+0
-2.189E-1	4.149E+0
-2.222E-1	4.169E+0
-2.206E-1	4.136E+0
-2.222E-1	4.130E+0
-2.222E-1	4.139E+0
-2.206E-1	4.172E+0
-2.222E-1	4.185E+0
-2.222E-1	4.214E+0
-2.189E-1	4.201E+0
-2.189E-1	4.211E+0
-2.189E-1	4.198E+0
-2.189E-1	4.169E+0
-2.206E-1	4.172E+0
-2.189E-1	4.143E+0
-2.173E-1	4.120E+0
-2.189E-1	4.130E+0
-2.189E-1	4.165E+0
-2.222E-1	4.172E+0
-2.206E-1	4.146E+0
-2.157E-1	4.152E+0
-2.206E-1	4.198E+0
-2.189E-1	4.194E+0
-2.206E-1	4.165E+0
-2.206E-1	4.113E+0
-2.206E-1	4.110E+0
-2.206E-1	4.165E+0
-2.189E-1	4.201E+0
-2.173E-1	4.211E+0
-2.222E-1	4.188E+0
-2.173E-1	4.143E+0
-2.206E-1	4.133E+0
-2.238E-1	4.143E+0
-2.206E-1	4.159E+0
-2.189E-1	4.175E+0
-2.222E-1	4.185E+0
-2.238E-1	4.198E+0
-2.238E-1	4.191E+0
-2.189E-1	4.198E+0
-2.206E-1	4.194E+0
-2.206E-1	4.165E+0
-2.206E-1	4.120E+0
-2.189E-1	4.182E+0
-2.206E-1	4.237E+0
-2.189E-1	4.162E+0
-2.206E-1	4.136E+0
-2.157E-1	4.159E+0
-2.206E-1	4.201E+0
-2.222E-1	4.191E+0
-2.189E-1	4.143E+0
-2.189E-1	4.146E+0
-2.222E-1	4.185E+0
-2.238E-1	4.185E+0
-2.222E-1	4.188E+0
-2.173E-1	4.169E+0
-2.206E-1	4.162E+0
-2.206E-1	4.191E+0
-2.206E-1	4.178E+0
-2.189E-1	4.178E+0
-2.189E-1	4.139E+0
-2.173E-1	4.104E+0
-2.206E-1	4.139E+0
-2.189E-1	4.185E+0
-2.189E-1	4.159E+0
-2.189E-1	4.152E+0
-2.173E-1	4.133E+0
-2.206E-1	4.162E+0
-2.222E-1	4.159E+0
-2.222E-1	4.143E+0
-2.189E-1	4.136E+0
-2.206E-1	4.133E+0
-2.206E-1	4.146E+0
-2.189E-1	4.185E+0
-2.222E-1	4.162E+0
-2.173E-1	4.123E+0
-2.222E-1	4.117E+0
-2.222E-1	4.123E+0
-2.206E-1	4.117E+0
-2.173E-1	4.104E+0
-2.206E-1	4.117E+0
-2.173E-1	4.120E+0
-2.206E-1	4.123E+0
-2.206E-1	4.185E+0
-2.206E-1	4.198E+0
-2.206E-1	4.214E+0
-2.254E-1	4.207E+0
-2.222E-1	4.169E+0
-2.206E-1	4.143E+0
-2.189E-1	4.130E+0
-2.189E-1	4.172E+0
-2.206E-1	4.198E+0
-2.206E-1	4.191E+0
-2.206E-1	4.211E+0
-2.206E-1	4.207E+0
-2.189E-1	4.162E+0
-2.238E-1	4.178E+0
-2.222E-1	4.188E+0
-2.173E-1	4.204E+0
-2.189E-1	4.204E+0
-2.206E-1	4.182E+0
-2.206E-1	4.159E+0
-2.189E-1	4.152E+0
-2.254E-1	4.143E+0
-2.238E-1	4.198E+0
-2.206E-1	4.220E+0
-2.189E-1	4.204E+0
-2.189E-1	4.194E+0
-2.189E-1	4.149E+0
-2.206E-1	4.126E+0
-2.206E-1	4.117E+0
-2.173E-1	4.117E+0
-2.222E-1	4.139E+0
-2.206E-1	4.165E+0
-2.173E-1	4.185E+0
-2.189E-1	4.169E+0
-2.206E-1	4.185E+0
-2.206E-1	4.204E+0
-2.206E-1	4.198E+0
-2.173E-1	4.165E+0
-2.222E-1	4.152E+0
-2.238E-1	4.139E+0
-2.206E-1	4.146E+0
-2.206E-1	4.152E+0
-2.157E-1	4.178E+0
-2.189E-1	4.178E+0
-2.222E-1	4.169E+0
-2.206E-1	4.149E+0
-2.206E-1	4.152E+0
-2.222E-1	4.130E+0
-2.206E-1	4.139E+0
-2.173E-1	4.159E+0
-2.206E-1	4.152E+0
-2.222E-1	4.188E+0
-2.206E-1	4.194E+0
-2.173E-1	4.159E+0
-2.157E-1	4.117E+0
-2.206E-1	4.149E+0
-2.222E-1	4.182E+0
-2.173E-1	4.156E+0
-2.222E-1	4.149E+0
-2.206E-1	4.201E+0
-2.189E-1	4.194E+0
-2.206E-1	4.165E+0
-2.206E-1	4.182E+0
-2.222E-1	4.165E+0
-2.189E-1	4.100E+0
-2.206E-1	4.117E+0
-2.189E-1	4.175E+0
-2.173E-1	4.165E+0
-2.206E-1	4.156E+0
-2.206E-1	4.117E+0
-2.222E-1	4.110E+0
-2.206E-1	4.194E+0
-2.206E-1	4.266E+0
-2.222E-1	4.224E+0
-2.206E-1	4.165E+0
-2.222E-1	4.204E+0
-2.206E-1	4.191E+0
-2.189E-1	4.136E+0
-2.222E-1	4.133E+0
-2.222E-1	4.156E+0
-2.222E-1	4.159E+0
-2.189E-1	4.146E+0
-2.206E-1	4.146E+0
-2.206E-1	4.123E+0
-2.206E-1	4.136E+0
-2.206E-1	4.207E+0
-2.206E-1	4.214E+0
-2.222E-1	4.217E+0
-2.222E-1	4.194E+0
-2.206E-1	4.211E+0
-2.222E-1	4.233E+0
-2.206E-1	4.217E+0
-2.206E-1	4.169E+0
-2.222E-1	4.172E+0
-2.206E-1	4.165E+0
-2.206E-1	4.146E+0
-2.206E-1	4.175E+0
-2.222E-1	4.194E+0
-2.206E-1	4.185E+0
-2.206E-1	4.136E+0
-2.189E-1	4.117E+0
-2.141E-1	4.162E+0
-2.206E-1	4.178E+0
-2.206E-1	4.191E+0
-2.238E-1	4.198E+0
-2.189E-1	4.211E+0
-2.206E-1	4.178E+0
-2.189E-1	4.136E+0
-2.173E-1	4.156E+0
-2.206E-1	4.175E+0
-2.238E-1	4.143E+0
-2.238E-1	4.156E+0
-2.222E-1	4.172E+0
-2.206E-1	4.159E+0
-2.222E-1	4.159E+0
-2.206E-1	4.165E+0
-2.189E-1	4.165E+0
-2.206E-1	4.162E+0
-2.222E-1	4.201E+0
-2.206E-1	4.198E+0
-2.238E-1	4.178E+0
-2.222E-1	4.172E+0
-2.222E-1	4.172E+0
-2.206E-1	4.172E+0
-2.189E-1	4.201E+0
-2.238E-1	4.217E+0
-2.206E-1	4.182E+0
-2.222E-1	4.149E+0
-2.222E-1	4.175E+0
-2.206E-1	4.162E+0
-2.222E-1	4.182E+0
-2.189E-1	4.204E+0
-2.206E-1	4.201E+0
-2.173E-1	4.175E+0
-2.189E-1	4.152E+0
-2.206E-1	4.159E+0
-2.206E-1	4.169E+0
-2.189E-1	4.188E+0
-2.222E-1	4.172E+0
[truncated: 16,755 more rows]
