# Supplementary material for: Improved ANAP incorporation and VCF analysis reveal details of P2X7 current facilitation and a limited conformational interplay between ATP binding and the intracellular ballast domain
Source: eLife. 2023 Jan 4;12:e82479. doi: 10.7554/eLife.82479 (PMC9859053; doi:10.7554/eLife.82479)
Supplement: Figure 2—figure supplement 1—source data 3. [file elife-82479-fig2-figsupp1-data3.zip › Figure-2_figure-supplement-1_source-data-3/20g09/rec22.csv]

-1.816E-1	7.899E+0
-1.849E-1	7.902E+0
-1.881E-1	7.925E+0
-1.849E-1	7.909E+0
-1.865E-1	7.957E+0
-1.832E-1	7.967E+0
-1.865E-1	7.996E+0
-1.849E-1	7.964E+0
-1.865E-1	7.906E+0
-1.881E-1	7.899E+0
-1.849E-1	7.896E+0
-1.881E-1	7.876E+0
-1.865E-1	7.906E+0
-1.849E-1	7.957E+0
-1.849E-1	7.915E+0
-1.865E-1	7.883E+0
-1.897E-1	7.938E+0
-1.849E-1	7.925E+0
-1.865E-1	7.896E+0
-1.881E-1	7.906E+0
-1.881E-1	7.896E+0
-1.849E-1	7.922E+0
-1.865E-1	7.993E+0
-1.865E-1	7.938E+0
-1.865E-1	7.883E+0
-1.865E-1	7.928E+0
-1.832E-1	8.035E+0
-1.849E-1	8.052E+0
-1.881E-1	7.977E+0
-1.865E-1	7.964E+0
-1.881E-1	7.873E+0
-1.881E-1	7.831E+0
-1.897E-1	7.834E+0
-1.865E-1	7.860E+0
-1.849E-1	7.922E+0
-1.881E-1	7.912E+0
-1.881E-1	7.906E+0
-1.816E-1	7.922E+0
-1.800E-1	7.935E+0
-1.897E-1	7.893E+0
-1.930E-1	7.876E+0
-1.881E-1	7.880E+0
-1.832E-1	7.873E+0
-1.816E-1	7.886E+0
-1.849E-1	7.925E+0
-1.865E-1	7.922E+0
-1.849E-1	7.873E+0
-1.897E-1	7.860E+0
-1.849E-1	7.948E+0
-1.832E-1	8.013E+0
-1.832E-1	7.990E+0
-1.849E-1	7.935E+0
-1.881E-1	7.944E+0
-1.849E-1	7.919E+0
-1.849E-1	7.860E+0
-1.849E-1	7.870E+0
-1.881E-1	7.899E+0
-1.865E-1	7.915E+0
-1.832E-1	7.899E+0
-1.881E-1	7.935E+0
-1.849E-1	7.974E+0
-1.881E-1	7.957E+0
-1.865E-1	7.944E+0
-1.897E-1	7.925E+0
-1.881E-1	7.919E+0
-1.897E-1	7.957E+0
-1.849E-1	7.928E+0
-1.832E-1	7.912E+0
-1.881E-1	7.925E+0
-1.881E-1	7.919E+0
-1.865E-1	7.919E+0
-1.865E-1	7.938E+0
-1.865E-1	7.935E+0
-1.881E-1	7.925E+0
-1.832E-1	7.919E+0
-1.865E-1	7.906E+0
-1.881E-1	7.902E+0
-1.849E-1	7.951E+0
-1.849E-1	7.996E+0
-1.897E-1	7.961E+0
-1.881E-1	7.951E+0
-1.849E-1	7.983E+0
-1.881E-1	7.919E+0
-1.832E-1	7.912E+0
-1.881E-1	7.883E+0
-1.865E-1	7.854E+0
-1.865E-1	7.899E+0
-1.881E-1	7.922E+0
-1.849E-1	7.902E+0
-1.865E-1	7.863E+0
-1.881E-1	7.873E+0
-1.897E-1	7.896E+0
-1.914E-1	7.889E+0
-1.816E-1	7.928E+0
-1.849E-1	7.980E+0
-1.881E-1	7.977E+0
-1.914E-1	7.928E+0
-1.832E-1	7.957E+0
-1.881E-1	7.935E+0
-1.897E-1	7.922E+0
-1.865E-1	7.941E+0
-1.865E-1	7.977E+0
-1.865E-1	7.896E+0
-1.881E-1	7.876E+0
-1.881E-1	7.925E+0
-1.849E-1	7.964E+0
-1.832E-1	7.977E+0
-1.897E-1	7.974E+0
-1.865E-1	7.964E+0
-1.881E-1	7.935E+0
-1.849E-1	7.925E+0
-1.849E-1	7.935E+0
-1.881E-1	7.935E+0
-1.897E-1	7.906E+0
-1.897E-1	7.915E+0
-1.881E-1	7.944E+0
-1.881E-1	7.915E+0
-1.865E-1	7.850E+0
-1.849E-1	7.828E+0
-1.865E-1	7.912E+0
-1.865E-1	7.948E+0
-1.865E-1	7.922E+0
-1.832E-1	7.957E+0
-1.914E-1	7.977E+0
-1.881E-1	7.977E+0
-1.865E-1	7.967E+0
-1.881E-1	7.951E+0
-1.897E-1	7.935E+0
-1.832E-1	7.944E+0
-1.865E-1	7.967E+0
-1.865E-1	7.996E+0
-1.865E-1	7.977E+0
-1.865E-1	7.961E+0
-1.865E-1	7.925E+0
-1.865E-1	7.873E+0
-1.897E-1	7.909E+0
-1.897E-1	7.922E+0
-1.832E-1	7.899E+0
-1.881E-1	7.922E+0
-1.897E-1	7.954E+0
-1.881E-1	7.919E+0
-1.865E-1	7.906E+0
-1.849E-1	7.896E+0
-1.897E-1	7.906E+0
-1.865E-1	7.970E+0
-1.865E-1	8.022E+0
-1.865E-1	8.022E+0
-1.881E-1	7.970E+0
-1.865E-1	7.964E+0
-1.914E-1	8.013E+0
-1.865E-1	7.948E+0
-1.849E-1	7.932E+0
-1.897E-1	8.000E+0
-1.881E-1	7.980E+0
-1.849E-1	7.941E+0
-1.865E-1	7.957E+0
-1.865E-1	7.980E+0
-1.849E-1	7.925E+0
-1.849E-1	7.883E+0
-1.897E-1	7.899E+0
-1.881E-1	7.938E+0
-1.881E-1	7.948E+0
-1.849E-1	7.925E+0
-1.881E-1	7.961E+0
-1.865E-1	7.944E+0
-1.881E-1	7.951E+0
-1.865E-1	7.932E+0
-1.914E-1	7.915E+0
-1.897E-1	7.935E+0
-1.881E-1	7.893E+0
-1.881E-1	7.912E+0
-1.881E-1	7.938E+0
-1.865E-1	7.886E+0
-1.865E-1	7.902E+0
-1.865E-1	7.967E+0
-1.897E-1	8.013E+0
-1.849E-1	7.951E+0
-1.881E-1	7.954E+0
-1.881E-1	8.003E+0
-1.865E-1	7.980E+0
-1.865E-1	8.003E+0
-1.849E-1	8.016E+0
-1.865E-1	7.941E+0
-1.897E-1	7.925E+0
-1.865E-1	7.935E+0
-1.849E-1	7.925E+0
-1.897E-1	7.938E+0
-1.865E-1	7.880E+0
-1.881E-1	7.880E+0
-1.897E-1	7.909E+0
-1.849E-1	7.948E+0
-1.865E-1	7.977E+0
-1.865E-1	7.961E+0
-1.914E-1	7.906E+0
-1.897E-1	7.902E+0
-1.881E-1	7.922E+0
-1.897E-1	7.915E+0
-1.832E-1	7.883E+0
-1.881E-1	7.893E+0
-1.897E-1	7.925E+0
-1.897E-1	7.954E+0
-1.881E-1	8.009E+0
-1.865E-1	8.009E+0
-1.930E-1	7.951E+0
-1.881E-1	7.893E+0
-1.865E-1	7.870E+0
-1.865E-1	7.802E+0
-1.897E-1	7.850E+0
-1.865E-1	7.899E+0
-1.881E-1	7.831E+0
-1.865E-1	7.860E+0
-1.881E-1	7.899E+0
-1.865E-1	7.912E+0
-1.849E-1	7.944E+0
-1.865E-1	7.948E+0
-1.897E-1	7.899E+0
-1.914E-1	7.880E+0
-1.881E-1	7.893E+0
-1.849E-1	7.922E+0
-1.881E-1	7.948E+0
-1.849E-1	7.932E+0
-1.849E-1	7.935E+0
-1.832E-1	7.928E+0
-1.816E-1	7.954E+0
-1.865E-1	8.013E+0
-1.849E-1	8.035E+0
-1.865E-1	7.990E+0
-1.865E-1	7.915E+0
-1.849E-1	7.912E+0
-1.849E-1	7.863E+0
-1.832E-1	7.870E+0
-1.881E-1	7.912E+0
-1.865E-1	7.948E+0
-1.881E-1	7.964E+0
-1.849E-1	7.944E+0
-1.881E-1	7.951E+0
-1.897E-1	7.990E+0
-1.881E-1	8.009E+0
-1.881E-1	7.899E+0
-1.849E-1	7.857E+0
-1.865E-1	7.854E+0
-1.881E-1	7.893E+0
-1.865E-1	7.957E+0
-1.881E-1	7.990E+0
-1.849E-1	7.983E+0
-1.897E-1	7.948E+0
-1.914E-1	7.902E+0
-1.881E-1	7.896E+0
-1.881E-1	7.873E+0
-1.832E-1	7.873E+0
-1.865E-1	7.870E+0
-1.897E-1	7.883E+0
-1.865E-1	7.951E+0
-1.897E-1	7.961E+0
-1.865E-1	7.925E+0
-1.816E-1	7.883E+0
-1.865E-1	7.867E+0
-1.865E-1	7.886E+0
-1.897E-1	7.844E+0
-1.881E-1	7.870E+0
-1.881E-1	7.919E+0
-1.865E-1	7.902E+0
-1.881E-1	7.964E+0
-1.865E-1	7.902E+0
-1.897E-1	7.870E+0
-1.881E-1	7.915E+0
-1.816E-1	7.925E+0
-1.865E-1	7.912E+0
-1.914E-1	7.928E+0
-1.897E-1	8.006E+0
-1.897E-1	8.013E+0
-1.881E-1	7.938E+0
-1.865E-1	7.909E+0
-1.849E-1	7.925E+0
-1.881E-1	7.906E+0
-1.865E-1	7.899E+0
-1.865E-1	7.886E+0
-1.897E-1	7.893E+0
-1.865E-1	7.925E+0
-1.881E-1	7.970E+0
-1.865E-1	7.944E+0
-1.865E-1	7.948E+0
-1.881E-1	7.970E+0
-1.865E-1	7.990E+0
-1.914E-1	7.944E+0
-1.832E-1	7.909E+0
-1.881E-1	7.860E+0
-1.881E-1	7.863E+0
-1.832E-1	7.909E+0
-1.865E-1	7.938E+0
-1.881E-1	7.912E+0
-1.768E-1	7.919E+0
-1.897E-1	7.889E+0
-1.881E-1	7.889E+0
-1.865E-1	7.922E+0
-1.865E-1	7.909E+0
-1.897E-1	7.847E+0
-1.865E-1	7.899E+0
-1.881E-1	7.938E+0
-1.865E-1	7.935E+0
-1.897E-1	7.970E+0
-1.881E-1	8.019E+0
-1.865E-1	7.977E+0
-1.849E-1	7.919E+0
-1.865E-1	7.909E+0
-1.865E-1	7.857E+0
-1.865E-1	7.873E+0
-1.881E-1	7.870E+0
-1.881E-1	7.925E+0
-1.881E-1	7.964E+0
-1.897E-1	7.938E+0
-1.881E-1	7.957E+0
-1.881E-1	7.970E+0
-1.914E-1	7.954E+0
-1.865E-1	7.915E+0
-1.865E-1	7.870E+0
-1.897E-1	7.850E+0
-1.865E-1	7.906E+0
-1.881E-1	7.957E+0
-1.849E-1	7.928E+0
-1.849E-1	7.876E+0
-1.881E-1	7.919E+0
-1.881E-1	7.974E+0
-1.881E-1	7.964E+0
-1.881E-1	7.938E+0
-1.865E-1	7.935E+0
-1.865E-1	7.883E+0
-1.897E-1	7.899E+0
-1.865E-1	7.899E+0
-1.832E-1	7.912E+0
-1.832E-1	7.941E+0
-1.914E-1	7.980E+0
-1.930E-1	7.957E+0
-1.881E-1	7.906E+0
-1.865E-1	7.941E+0
-1.881E-1	7.948E+0
-1.865E-1	7.951E+0
-1.865E-1	7.906E+0
-1.881E-1	7.912E+0
-1.881E-1	7.944E+0
-1.881E-1	7.899E+0
-1.865E-1	7.899E+0
-1.865E-1	7.938E+0
-1.865E-1	7.954E+0
-1.865E-1	7.919E+0
-1.865E-1	7.896E+0
-1.881E-1	7.854E+0
-1.881E-1	7.818E+0
-1.897E-1	7.889E+0
-1.865E-1	7.977E+0
-1.865E-1	7.967E+0
-1.865E-1	7.970E+0
-1.865E-1	7.954E+0
-1.849E-1	7.925E+0
-1.832E-1	7.909E+0
-1.865E-1	7.893E+0
-1.897E-1	7.909E+0
-1.849E-1	7.957E+0
-1.849E-1	7.977E+0
-1.881E-1	7.935E+0
-1.865E-1	7.912E+0
-1.881E-1	7.912E+0
-1.849E-1	7.906E+0
-1.865E-1	7.899E+0
-1.865E-1	7.886E+0
-1.865E-1	7.906E+0
-1.881E-1	7.935E+0
-1.881E-1	7.928E+0
-1.865E-1	7.954E+0
-1.832E-1	7.915E+0
-1.881E-1	7.863E+0
-1.865E-1	7.902E+0
-1.881E-1	7.970E+0
-1.881E-1	7.967E+0
-1.897E-1	7.935E+0
-1.849E-1	7.876E+0
-1.865E-1	7.850E+0
-1.849E-1	7.896E+0
-1.881E-1	7.970E+0
-1.881E-1	7.932E+0
-1.881E-1	7.922E+0
-1.849E-1	7.954E+0
-1.881E-1	7.961E+0
-1.881E-1	7.974E+0
-1.865E-1	7.915E+0
-1.849E-1	7.863E+0
-1.849E-1	7.922E+0
-1.897E-1	7.990E+0
-1.865E-1	7.954E+0
-1.881E-1	7.873E+0
-1.832E-1	7.805E+0
-1.897E-1	7.808E+0
-1.865E-1	7.873E+0
-1.881E-1	7.944E+0
-1.865E-1	7.964E+0
-1.865E-1	7.941E+0
-1.914E-1	7.938E+0
-1.897E-1	7.932E+0
-1.914E-1	7.948E+0
-1.897E-1	7.938E+0
-1.832E-1	7.922E+0
-1.865E-1	7.925E+0
-1.865E-1	7.902E+0
-1.865E-1	7.938E+0
-1.832E-1	7.948E+0
-1.865E-1	7.935E+0
-1.849E-1	7.912E+0
-1.881E-1	7.909E+0
-1.865E-1	7.915E+0
-1.881E-1	7.935E+0
-1.849E-1	7.922E+0
-1.897E-1	7.944E+0
-1.897E-1	7.974E+0
-1.865E-1	7.964E+0
-1.914E-1	7.941E+0
-1.881E-1	7.896E+0
-1.865E-1	7.925E+0
-1.881E-1	7.902E+0
-1.865E-1	7.902E+0
-1.881E-1	7.944E+0
-1.865E-1	8.003E+0
-1.914E-1	7.974E+0
-1.865E-1	7.938E+0
-1.849E-1	7.928E+0
-1.849E-1	7.941E+0
-1.881E-1	7.941E+0
-1.881E-1	7.928E+0
-1.865E-1	7.925E+0
-1.865E-1	7.906E+0
-1.881E-1	7.867E+0
-1.849E-1	7.867E+0
-1.897E-1	7.948E+0
-1.865E-1	7.990E+0
-1.832E-1	8.039E+0
-1.849E-1	7.983E+0
-1.865E-1	7.967E+0
-1.865E-1	7.970E+0
-1.897E-1	8.000E+0
-1.865E-1	8.052E+0
-1.865E-1	8.042E+0
-1.865E-1	7.977E+0
-1.881E-1	7.870E+0
-1.881E-1	7.831E+0
-1.881E-1	7.841E+0
-1.849E-1	7.873E+0
-1.865E-1	7.938E+0
-1.865E-1	7.938E+0
-1.881E-1	7.932E+0
-1.914E-1	7.915E+0
-1.865E-1	7.873E+0
-1.849E-1	7.922E+0
-1.865E-1	7.974E+0
-1.897E-1	7.980E+0
-1.881E-1	7.977E+0
-1.849E-1	8.006E+0
-1.881E-1	7.977E+0
-1.881E-1	7.980E+0
-1.897E-1	8.013E+0
-1.865E-1	7.951E+0
-1.865E-1	7.919E+0
-1.849E-1	7.935E+0
-1.881E-1	7.889E+0
-1.865E-1	7.896E+0
-1.914E-1	7.915E+0
-1.849E-1	7.935E+0
-1.881E-1	7.964E+0
-1.881E-1	7.932E+0
-1.865E-1	7.906E+0
-1.881E-1	7.909E+0
-1.881E-1	7.886E+0
-1.849E-1	7.860E+0
-1.881E-1	7.902E+0
-1.881E-1	7.948E+0
-1.897E-1	7.964E+0
-1.865E-1	7.935E+0
-1.865E-1	7.886E+0
-1.897E-1	7.909E+0
-1.865E-1	7.902E+0
-1.914E-1	7.902E+0
-1.897E-1	7.915E+0
-1.897E-1	7.964E+0
-1.897E-1	7.954E+0
-1.881E-1	7.909E+0
-1.881E-1	7.902E+0
-1.897E-1	7.951E+0
-1.865E-1	7.954E+0
-1.849E-1	7.932E+0
-1.897E-1	7.912E+0
-1.897E-1	7.941E+0
-1.881E-1	7.990E+0
-1.914E-1	7.983E+0
-1.865E-1	7.964E+0
-1.897E-1	7.941E+0
-1.881E-1	7.896E+0
-1.881E-1	7.880E+0
-1.881E-1	7.961E+0
-1.897E-1	8.000E+0
-1.897E-1	7.964E+0
-1.865E-1	7.932E+0
-1.865E-1	7.880E+0
-1.865E-1	7.915E+0
-1.865E-1	7.948E+0
-1.865E-1	7.935E+0
-1.865E-1	7.909E+0
-1.881E-1	7.857E+0
-1.849E-1	7.841E+0
-1.881E-1	7.821E+0
-1.881E-1	7.850E+0
-1.865E-1	7.932E+0
-1.897E-1	7.925E+0
-1.881E-1	7.925E+0
-1.881E-1	7.961E+0
-1.914E-1	7.970E+0
-1.881E-1	7.922E+0
-1.881E-1	7.860E+0
-1.865E-1	7.863E+0
-1.897E-1	7.906E+0
-1.881E-1	7.919E+0
-1.881E-1	7.889E+0
-1.881E-1	7.873E+0
-1.849E-1	7.847E+0
-1.897E-1	7.876E+0
-1.865E-1	7.925E+0
-1.849E-1	7.932E+0
-1.865E-1	7.870E+0
-1.865E-1	7.850E+0
-1.897E-1	7.863E+0
-1.881E-1	7.893E+0
-1.897E-1	7.909E+0
-1.881E-1	7.909E+0
-1.865E-1	7.932E+0
-1.881E-1	7.922E+0
-1.881E-1	7.899E+0
-1.881E-1	7.925E+0
-1.881E-1	7.883E+0
-1.865E-1	7.919E+0
-1.849E-1	7.941E+0
-1.865E-1	7.974E+0
-1.881E-1	7.938E+0
-1.897E-1	7.886E+0
-1.881E-1	7.863E+0
-1.865E-1	7.906E+0
-1.865E-1	7.938E+0
-1.865E-1	7.967E+0
-1.914E-1	7.944E+0
-1.865E-1	7.896E+0
-1.849E-1	7.860E+0
-1.881E-1	7.870E+0
-1.865E-1	7.902E+0
-1.897E-1	7.941E+0
-1.881E-1	7.944E+0
-1.865E-1	7.886E+0
-1.881E-1	7.922E+0
-1.881E-1	7.948E+0
-1.881E-1	7.867E+0
-1.914E-1	7.899E+0
-1.865E-1	7.983E+0
-1.881E-1	7.925E+0
-1.865E-1	7.919E+0
-1.865E-1	7.893E+0
-1.881E-1	7.909E+0
-1.897E-1	7.964E+0
-1.881E-1	7.919E+0
-1.881E-1	7.873E+0
-1.865E-1	7.883E+0
-1.914E-1	7.912E+0
-1.914E-1	7.883E+0
-1.897E-1	7.828E+0
-1.881E-1	7.860E+0
-1.865E-1	7.844E+0
-1.881E-1	7.909E+0
-1.881E-1	7.948E+0
-1.897E-1	7.893E+0
-1.897E-1	7.880E+0
-1.897E-1	7.893E+0
-1.849E-1	7.912E+0
-1.881E-1	7.899E+0
-1.914E-1	7.889E+0
-1.881E-1	7.899E+0
-1.865E-1	7.941E+0
-1.897E-1	7.925E+0
-1.865E-1	7.928E+0
-1.881E-1	7.938E+0
-1.914E-1	7.954E+0
-1.865E-1	7.915E+0
-1.881E-1	7.899E+0
-1.849E-1	7.925E+0
-1.865E-1	7.893E+0
-1.914E-1	7.902E+0
-1.897E-1	7.906E+0
-1.865E-1	7.873E+0
-1.897E-1	7.912E+0
-1.865E-1	7.944E+0
-1.865E-1	7.906E+0
-1.897E-1	7.951E+0
-1.881E-1	8.055E+0
-1.897E-1	8.029E+0
-1.881E-1	7.980E+0
-1.881E-1	7.967E+0
-1.881E-1	7.925E+0
-1.865E-1	7.970E+0
-1.849E-1	7.977E+0
-1.849E-1	7.938E+0
-1.914E-1	7.957E+0
-1.881E-1	7.970E+0
-1.897E-1	7.993E+0
-1.865E-1	7.996E+0
-1.881E-1	7.948E+0
-1.849E-1	7.893E+0
-1.881E-1	7.880E+0
-1.849E-1	7.932E+0
-1.897E-1	7.889E+0
-1.897E-1	7.824E+0
-1.897E-1	7.870E+0
-1.849E-1	7.957E+0
-1.897E-1	8.006E+0
-1.865E-1	7.980E+0
-1.881E-1	7.925E+0
-1.881E-1	7.912E+0
-1.865E-1	7.948E+0
-1.865E-1	7.948E+0
-1.881E-1	7.873E+0
-1.881E-1	7.932E+0
-1.897E-1	7.974E+0
-1.849E-1	7.948E+0
-1.865E-1	7.932E+0
-1.865E-1	7.925E+0
-1.897E-1	7.889E+0
-1.849E-1	7.847E+0
-1.881E-1	7.863E+0
-1.865E-1	7.893E+0
-1.897E-1	7.928E+0
-1.865E-1	7.961E+0
-1.849E-1	7.957E+0
-1.881E-1	7.938E+0
-1.914E-1	7.925E+0
-1.897E-1	7.919E+0
-1.849E-1	7.932E+0
-1.849E-1	7.977E+0
-1.849E-1	7.987E+0
-1.849E-1	7.941E+0
-1.865E-1	7.912E+0
-1.832E-1	7.987E+0
-1.897E-1	7.993E+0
-1.832E-1	7.954E+0
-1.914E-1	7.922E+0
-1.897E-1	7.944E+0
-1.881E-1	7.919E+0
-1.865E-1	7.883E+0
-1.832E-1	7.896E+0
-1.849E-1	7.889E+0
-1.897E-1	7.951E+0
-1.897E-1	7.944E+0
-1.881E-1	7.925E+0
-1.897E-1	7.967E+0
-1.881E-1	7.944E+0
-1.881E-1	7.912E+0
-1.849E-1	7.919E+0
-1.865E-1	7.912E+0
-1.881E-1	7.909E+0
-1.881E-1	7.961E+0
-1.784E-1	7.944E+0
-1.849E-1	7.854E+0
-1.865E-1	7.867E+0
-1.897E-1	7.873E+0
-1.881E-1	7.815E+0
-1.881E-1	7.847E+0
-1.881E-1	7.863E+0
-1.865E-1	7.886E+0
-1.865E-1	7.912E+0
-1.849E-1	7.886E+0
-1.865E-1	7.896E+0
-1.865E-1	7.967E+0
-1.865E-1	7.925E+0
-1.865E-1	7.902E+0
-1.832E-1	7.922E+0
-1.865E-1	7.948E+0
-1.881E-1	7.919E+0
-1.881E-1	7.922E+0
-1.865E-1	7.961E+0
-1.881E-1	7.970E+0
-1.865E-1	7.938E+0
-1.865E-1	7.889E+0
-1.832E-1	7.896E+0
-1.881E-1	7.938E+0
-1.881E-1	7.957E+0
-1.865E-1	7.951E+0
-1.914E-1	7.967E+0
-1.881E-1	7.928E+0
-1.865E-1	7.922E+0
-1.849E-1	7.886E+0
-1.897E-1	7.870E+0
-1.897E-1	7.880E+0
-1.849E-1	7.860E+0
-1.865E-1	7.893E+0
-1.865E-1	7.967E+0
-1.849E-1	8.003E+0
-1.897E-1	7.977E+0
-1.914E-1	7.944E+0
-1.881E-1	7.948E+0
-1.881E-1	7.964E+0
-1.832E-1	7.996E+0
-1.865E-1	7.990E+0
-1.897E-1	7.944E+0
-1.881E-1	7.844E+0
-1.865E-1	7.808E+0
-1.865E-1	7.870E+0
-1.865E-1	7.922E+0
-1.930E-1	7.893E+0
-1.865E-1	7.902E+0
-1.865E-1	7.948E+0
-1.897E-1	7.970E+0
-1.897E-1	7.932E+0
-1.849E-1	7.873E+0
-1.897E-1	7.867E+0
-1.865E-1	7.834E+0
-1.865E-1	7.821E+0
-1.881E-1	7.867E+0
-1.849E-1	7.893E+0
-1.865E-1	7.941E+0
-1.881E-1	7.957E+0
-1.897E-1	7.912E+0
-1.897E-1	7.886E+0
-1.881E-1	7.893E+0
-1.881E-1	7.925E+0
-1.849E-1	7.980E+0
-1.897E-1	7.944E+0
-1.865E-1	7.883E+0
-1.881E-1	7.948E+0
-1.865E-1	7.974E+0
-1.897E-1	7.906E+0
-1.849E-1	7.915E+0
-1.881E-1	7.957E+0
-1.897E-1	7.935E+0
-1.881E-1	7.993E+0
-1.881E-1	8.003E+0
-1.897E-1	7.948E+0
-1.881E-1	7.906E+0
-1.865E-1	7.896E+0
-1.914E-1	7.902E+0
-1.865E-1	7.912E+0
-1.865E-1	7.970E+0
-1.881E-1	7.948E+0
-1.865E-1	7.860E+0
-1.881E-1	7.837E+0
-1.881E-1	7.944E+0
-1.914E-1	7.951E+0
-1.897E-1	7.899E+0
-1.865E-1	7.860E+0
-1.897E-1	7.896E+0
-1.881E-1	7.928E+0
-1.849E-1	7.912E+0
-1.914E-1	7.893E+0
-1.865E-1	7.935E+0
-1.881E-1	7.951E+0
-1.897E-1	7.948E+0
-1.881E-1	7.906E+0
-1.865E-1	7.951E+0
-1.881E-1	8.022E+0
-1.849E-1	8.003E+0
-1.865E-1	7.964E+0
-1.865E-1	7.961E+0
-1.849E-1	7.932E+0
-1.914E-1	7.938E+0
-1.881E-1	7.980E+0
-1.865E-1	8.029E+0
-1.881E-1	8.019E+0
-1.897E-1	7.928E+0
-1.849E-1	7.893E+0
-1.865E-1	7.961E+0
-1.865E-1	7.980E+0
-1.897E-1	7.909E+0
-1.881E-1	7.935E+0
-1.865E-1	7.961E+0
-1.881E-1	7.938E+0
-1.881E-1	7.906E+0
-1.865E-1	7.912E+0
-1.914E-1	7.915E+0
-1.849E-1	7.870E+0
-1.865E-1	7.893E+0
-1.897E-1	7.944E+0
-1.881E-1	7.954E+0
-1.849E-1	7.948E+0
-1.881E-1	7.912E+0
-1.881E-1	7.935E+0
-1.849E-1	7.964E+0
-1.881E-1	7.951E+0
-1.865E-1	7.896E+0
-1.914E-1	7.902E+0
-1.849E-1	7.893E+0
-1.865E-1	7.867E+0
-1.881E-1	7.850E+0
-1.865E-1	7.880E+0
-1.865E-1	7.893E+0
-1.881E-1	7.919E+0
-1.881E-1	7.909E+0
-1.865E-1	7.922E+0
-1.865E-1	7.974E+0
-1.881E-1	7.948E+0
-1.865E-1	7.876E+0
-1.865E-1	7.857E+0
-1.865E-1	7.902E+0
-1.832E-1	7.957E+0
-1.897E-1	7.957E+0
-1.865E-1	7.886E+0
-1.865E-1	7.899E+0
-1.881E-1	7.886E+0
-1.865E-1	7.899E+0
-1.865E-1	7.941E+0
-1.897E-1	7.964E+0
-1.897E-1	7.932E+0
-1.865E-1	7.964E+0
-1.897E-1	7.935E+0
-1.881E-1	7.902E+0
-1.881E-1	7.889E+0
-1.897E-1	7.857E+0
-1.881E-1	7.896E+0
-1.865E-1	7.925E+0
-1.849E-1	7.889E+0
-1.849E-1	7.873E+0
-1.897E-1	7.870E+0
-1.865E-1	7.870E+0
-1.881E-1	7.912E+0
-1.865E-1	7.870E+0
-1.881E-1	7.902E+0
-1.865E-1	7.980E+0
-1.865E-1	7.990E+0
-1.897E-1	7.948E+0
-1.881E-1	7.941E+0
-1.865E-1	7.938E+0
-1.849E-1	7.961E+0
-1.865E-1	7.925E+0
-1.881E-1	7.899E+0
-1.881E-1	7.925E+0
-1.849E-1	7.915E+0
-1.881E-1	7.925E+0
-1.832E-1	7.850E+0
-1.865E-1	7.847E+0
-1.849E-1	7.886E+0
-1.865E-1	7.886E+0
-1.897E-1	7.902E+0
-1.865E-1	7.948E+0
-1.865E-1	7.954E+0
-1.897E-1	7.935E+0
-1.897E-1	7.925E+0
-1.881E-1	7.915E+0
-1.897E-1	7.932E+0
-1.897E-1	7.906E+0
-1.897E-1	7.863E+0
-1.865E-1	7.863E+0
-1.849E-1	7.893E+0
-1.849E-1	7.889E+0
-1.881E-1	7.889E+0
-1.930E-1	7.899E+0
-1.881E-1	7.944E+0
-1.881E-1	7.941E+0
-1.865E-1	7.919E+0
-1.849E-1	7.948E+0
-1.881E-1	7.915E+0
-1.849E-1	7.944E+0
-1.930E-1	7.938E+0
-1.881E-1	7.844E+0
-1.881E-1	7.828E+0
-1.881E-1	7.889E+0
-1.849E-1	7.951E+0
-1.881E-1	7.951E+0
-1.865E-1	7.967E+0
-1.865E-1	7.961E+0
-1.865E-1	7.948E+0
-1.865E-1	7.974E+0
-1.865E-1	7.941E+0
-1.865E-1	7.883E+0
-1.881E-1	7.818E+0
-1.849E-1	7.828E+0
-1.881E-1	7.886E+0
-1.881E-1	7.876E+0
-1.881E-1	7.870E+0
-1.881E-1	7.919E+0
-1.849E-1	7.944E+0
-1.914E-1	7.912E+0
-1.897E-1	7.873E+0
-1.897E-1	7.873E+0
-1.865E-1	7.880E+0
-1.897E-1	7.867E+0
-1.881E-1	7.883E+0
-1.914E-1	7.902E+0
-1.881E-1	7.912E+0
-1.914E-1	7.954E+0
-1.881E-1	7.987E+0
-1.897E-1	7.928E+0
-1.865E-1	7.873E+0
-1.865E-1	7.886E+0
-1.897E-1	7.919E+0
-1.881E-1	7.919E+0
-1.832E-1	7.977E+0
-1.897E-1	8.006E+0
-1.881E-1	7.883E+0
-1.881E-1	7.811E+0
-1.914E-1	7.886E+0
-1.849E-1	7.912E+0
-1.849E-1	7.909E+0
-1.897E-1	7.886E+0
-1.897E-1	7.880E+0
-1.914E-1	7.906E+0
-1.914E-1	7.909E+0
-1.865E-1	7.857E+0
-1.849E-1	7.805E+0
-1.914E-1	7.850E+0
-1.881E-1	7.915E+0
-1.881E-1	7.941E+0
-1.897E-1	7.935E+0
-1.897E-1	7.893E+0
-1.849E-1	7.860E+0
-1.865E-1	7.883E+0
-1.849E-1	7.886E+0
-1.865E-1	7.886E+0
-1.897E-1	7.883E+0
-1.881E-1	7.860E+0
-1.930E-1	7.873E+0
-1.865E-1	7.909E+0
-1.914E-1	7.880E+0
-1.897E-1	7.922E+0
-1.897E-1	7.922E+0
-1.865E-1	7.889E+0
-1.865E-1	7.915E+0
-1.914E-1	7.928E+0
-1.881E-1	7.906E+0
-1.865E-1	7.915E+0
-1.865E-1	7.941E+0
-1.897E-1	7.893E+0
-1.849E-1	7.925E+0
-1.881E-1	7.935E+0
-1.897E-1	7.870E+0
-1.865E-1	7.896E+0
-1.865E-1	7.944E+0
-1.881E-1	7.919E+0
-1.897E-1	7.873E+0
-1.914E-1	7.854E+0
-1.881E-1	7.912E+0
-1.881E-1	7.902E+0
-1.865E-1	7.896E+0
-1.881E-1	7.899E+0
-1.897E-1	7.896E+0
-1.881E-1	7.906E+0
-1.881E-1	7.844E+0
-1.865E-1	7.828E+0
-1.881E-1	7.932E+0
-1.930E-1	7.928E+0
-1.881E-1	7.909E+0
-1.897E-1	7.951E+0
-1.849E-1	7.922E+0
-1.881E-1	7.889E+0
-1.897E-1	7.915E+0
-1.881E-1	7.983E+0
-1.897E-1	7.932E+0
-1.881E-1	7.821E+0
-1.865E-1	7.818E+0
-1.865E-1	7.951E+0
-1.881E-1	8.003E+0
-1.897E-1	7.961E+0
-1.881E-1	7.863E+0
-1.897E-1	7.841E+0
-1.881E-1	7.870E+0
-1.897E-1	7.876E+0
-1.865E-1	7.837E+0
-1.881E-1	7.867E+0
-1.914E-1	7.883E+0
-1.865E-1	7.847E+0
-1.865E-1	7.876E+0
-1.865E-1	7.948E+0
-1.865E-1	7.925E+0
-1.865E-1	7.951E+0
-1.865E-1	7.977E+0
-1.865E-1	8.000E+0
-1.865E-1	7.967E+0
-1.865E-1	7.889E+0
-1.865E-1	7.863E+0
-1.881E-1	7.870E+0
-1.865E-1	7.919E+0
-1.897E-1	7.893E+0
-1.865E-1	7.860E+0
-1.881E-1	7.837E+0
-1.881E-1	7.870E+0
-1.881E-1	7.886E+0
-1.914E-1	7.889E+0
-1.881E-1	7.967E+0
-1.881E-1	7.974E+0
-1.881E-1	7.889E+0
-1.881E-1	7.893E+0
-1.849E-1	7.889E+0
-1.897E-1	7.867E+0
-1.897E-1	7.808E+0
-1.865E-1	7.769E+0
-1.865E-1	7.828E+0
-1.881E-1	7.909E+0
-1.881E-1	7.915E+0
-1.881E-1	7.896E+0
-1.897E-1	7.909E+0
-1.897E-1	7.944E+0
-1.881E-1	7.948E+0
-1.865E-1	7.967E+0
-1.881E-1	7.938E+0
-1.881E-1	7.944E+0
-1.897E-1	7.948E+0
-1.881E-1	7.893E+0
-1.865E-1	7.854E+0
-1.881E-1	7.899E+0
-1.897E-1	7.925E+0
-1.881E-1	7.896E+0
-1.865E-1	7.867E+0
-1.849E-1	7.870E+0
-1.897E-1	7.847E+0
-1.881E-1	7.883E+0
-1.897E-1	7.948E+0
-1.881E-1	7.977E+0
-1.881E-1	7.987E+0
-1.865E-1	7.928E+0
-1.832E-1	7.880E+0
-1.865E-1	7.880E+0
-1.914E-1	7.873E+0
-1.897E-1	7.883E+0
-1.897E-1	7.912E+0
-1.865E-1	7.902E+0
-1.865E-1	7.909E+0
-1.865E-1	7.902E+0
-1.897E-1	7.886E+0
-1.914E-1	7.870E+0
-1.897E-1	7.854E+0
-1.897E-1	7.957E+0
-1.865E-1	8.022E+0
-1.849E-1	8.013E+0
-1.881E-1	7.919E+0
-1.865E-1	7.860E+0
-1.849E-1	7.909E+0
-1.865E-1	7.935E+0
-1.897E-1	7.899E+0
-1.897E-1	7.935E+0
-1.897E-1	7.909E+0
-1.881E-1	7.867E+0
-1.881E-1	7.896E+0
-1.897E-1	7.957E+0
-1.881E-1	7.941E+0
-1.849E-1	7.964E+0
-1.881E-1	7.974E+0
-1.881E-1	7.941E+0
-1.881E-1	7.899E+0
-1.881E-1	7.860E+0
-1.865E-1	7.863E+0
-1.849E-1	7.922E+0
-1.832E-1	7.944E+0
-1.849E-1	7.951E+0
-1.914E-1	7.948E+0
-1.881E-1	7.948E+0
-1.897E-1	7.964E+0
-1.881E-1	7.951E+0
-1.865E-1	7.880E+0
-1.881E-1	7.818E+0
-1.816E-1	7.857E+0
-1.897E-1	7.870E+0
-1.897E-1	7.854E+0
-1.897E-1	7.854E+0
-1.865E-1	7.870E+0
-1.897E-1	7.883E+0
-1.865E-1	7.899E+0
-1.881E-1	7.893E+0
-1.897E-1	7.925E+0
-1.881E-1	7.919E+0
-1.865E-1	7.893E+0
-1.865E-1	7.906E+0
-1.897E-1	7.886E+0
-1.881E-1	7.860E+0
-1.881E-1	7.896E+0
-1.865E-1	7.935E+0
-1.865E-1	7.932E+0
-1.832E-1	7.873E+0
-1.914E-1	7.805E+0
-1.914E-1	7.870E+0
-1.897E-1	7.886E+0
-1.881E-1	7.844E+0
-1.881E-1	7.919E+0
-1.849E-1	8.003E+0
-1.897E-1	8.006E+0
-1.897E-1	7.964E+0
-1.897E-1	7.935E+0
-1.897E-1	7.919E+0
-1.881E-1	7.922E+0
-1.881E-1	7.906E+0
-1.897E-1	7.915E+0
-1.881E-1	7.919E+0
-1.897E-1	7.935E+0
-1.849E-1	7.961E+0
-1.881E-1	7.932E+0
-1.881E-1	7.922E+0
-1.849E-1	7.977E+0
-1.897E-1	7.987E+0
-1.881E-1	7.896E+0
-1.897E-1	7.863E+0
-1.881E-1	7.883E+0
-1.865E-1	7.886E+0
-1.865E-1	7.922E+0
-1.897E-1	7.935E+0
-1.930E-1	7.889E+0
-1.914E-1	7.854E+0
-1.914E-1	7.847E+0
-1.881E-1	7.850E+0
-1.881E-1	7.906E+0
-1.914E-1	7.902E+0
-1.897E-1	7.886E+0
-1.865E-1	7.925E+0
-1.897E-1	7.893E+0
-1.897E-1	7.873E+0
-1.914E-1	7.909E+0
-1.897E-1	7.912E+0
-1.897E-1	7.873E+0
-1.865E-1	7.915E+0
-1.914E-1	7.941E+0
-1.881E-1	7.932E+0
-1.881E-1	7.906E+0
-1.881E-1	7.889E+0
-1.897E-1	7.909E+0
-1.881E-1	7.944E+0
-1.914E-1	7.928E+0
-1.865E-1	7.915E+0
-1.881E-1	7.883E+0
-1.865E-1	7.867E+0
-1.897E-1	7.876E+0
-1.914E-1	7.886E+0
-1.897E-1	7.873E+0
-1.897E-1	7.876E+0
-1.881E-1	7.899E+0
-1.865E-1	7.964E+0
-1.897E-1	7.967E+0
-1.881E-1	7.951E+0
-1.897E-1	7.948E+0
-1.865E-1	7.922E+0
-1.865E-1	7.964E+0
-1.930E-1	7.922E+0
-1.865E-1	7.906E+0
-1.897E-1	7.896E+0
-1.930E-1	7.857E+0
-1.881E-1	7.847E+0
-1.865E-1	7.906E+0
-1.849E-1	7.970E+0
-1.897E-1	7.961E+0
-1.897E-1	7.951E+0
-1.881E-1	7.948E+0
-1.849E-1	7.919E+0
-1.897E-1	7.922E+0
-1.946E-1	7.935E+0
-1.897E-1	7.938E+0
-1.881E-1	7.948E+0
-1.881E-1	7.938E+0
-1.914E-1	7.847E+0
-1.881E-1	7.808E+0
-1.881E-1	7.831E+0
-1.881E-1	7.867E+0
-1.832E-1	7.889E+0
-1.897E-1	7.932E+0
-1.881E-1	7.919E+0
-1.897E-1	7.951E+0
-1.881E-1	7.915E+0
-1.881E-1	7.863E+0
-1.881E-1	7.886E+0
-1.881E-1	7.883E+0
-1.897E-1	7.847E+0
-1.865E-1	7.837E+0
-1.865E-1	7.860E+0
-1.849E-1	7.873E+0
-1.865E-1	7.886E+0
-1.897E-1	7.948E+0
-1.914E-1	7.932E+0
-1.914E-1	7.922E+0
-1.865E-1	7.893E+0
-1.849E-1	7.863E+0
-1.881E-1	7.899E+0
-1.914E-1	7.883E+0
-1.881E-1	7.850E+0
-1.865E-1	7.906E+0
-1.865E-1	7.957E+0
-1.849E-1	7.922E+0
-1.881E-1	7.899E+0
-1.897E-1	7.906E+0
-1.897E-1	7.922E+0
-1.897E-1	7.932E+0
-1.881E-1	7.899E+0
-1.865E-1	7.938E+0
-1.865E-1	7.938E+0
-1.881E-1	7.961E+0
-1.881E-1	7.938E+0
-1.881E-1	7.906E+0
-1.881E-1	7.906E+0
-1.914E-1	7.909E+0
-1.897E-1	7.919E+0
-1.881E-1	7.876E+0
-1.865E-1	7.850E+0
-1.832E-1	7.883E+0
-1.946E-1	7.967E+0
-1.865E-1	8.019E+0
-1.897E-1	8.009E+0
-1.897E-1	7.964E+0
-1.849E-1	7.944E+0
-1.865E-1	7.909E+0
-1.897E-1	7.880E+0
-1.897E-1	7.948E+0
-1.914E-1	7.938E+0
-1.865E-1	7.932E+0
-1.865E-1	7.977E+0
-1.849E-1	7.919E+0
-1.914E-1	7.847E+0
-1.881E-1	7.873E+0
-1.897E-1	7.902E+0
-1.865E-1	7.951E+0
-1.881E-1	7.922E+0
-1.897E-1	7.870E+0
-1.865E-1	7.906E+0
-1.832E-1	7.915E+0
-1.865E-1	7.899E+0
-1.832E-1	7.867E+0
-1.865E-1	7.857E+0
-1.881E-1	7.883E+0
-1.914E-1	7.857E+0
-1.897E-1	7.854E+0
-1.865E-1	7.867E+0
-1.832E-1	7.850E+0
-1.881E-1	7.854E+0
-1.930E-1	7.854E+0
-1.897E-1	7.909E+0
-1.897E-1	7.948E+0
-1.881E-1	7.922E+0
-1.849E-1	7.941E+0
-1.897E-1	7.925E+0
-1.914E-1	7.870E+0
-1.914E-1	7.844E+0
-1.865E-1	7.889E+0
-1.865E-1	7.909E+0
-1.865E-1	7.932E+0
-1.897E-1	7.889E+0
-1.865E-1	7.828E+0
-1.865E-1	7.857E+0
-1.897E-1	7.919E+0
-1.897E-1	7.883E+0
-1.897E-1	7.896E+0
-1.832E-1	7.977E+0
-1.849E-1	7.967E+0
-1.881E-1	7.873E+0
-1.865E-1	7.870E+0
-1.930E-1	7.912E+0
-1.930E-1	7.935E+0
-1.897E-1	7.912E+0
-1.865E-1	7.909E+0
-1.881E-1	7.922E+0
-1.865E-1	7.889E+0
-1.897E-1	7.883E+0
-1.897E-1	7.896E+0
-1.914E-1	7.919E+0
-1.849E-1	7.964E+0
-1.897E-1	7.932E+0
-1.881E-1	7.902E+0
-1.865E-1	7.886E+0
-1.914E-1	7.906E+0
-1.881E-1	7.899E+0
-1.897E-1	7.873E+0
-1.930E-1	7.889E+0
-1.865E-1	7.948E+0
-1.881E-1	7.954E+0
-1.897E-1	7.938E+0
-1.881E-1	7.893E+0
-1.881E-1	7.863E+0
-1.897E-1	7.802E+0
-1.865E-1	7.808E+0
-1.897E-1	7.860E+0
-1.897E-1	7.912E+0
-1.865E-1	7.899E+0
-1.881E-1	7.863E+0
-1.881E-1	7.899E+0
-1.897E-1	7.957E+0
-1.881E-1	7.915E+0
-1.865E-1	7.873E+0
-1.881E-1	7.893E+0
-1.897E-1	7.925E+0
-1.865E-1	7.935E+0
-1.881E-1	7.922E+0
-1.881E-1	7.834E+0
-1.897E-1	7.811E+0
-1.865E-1	7.850E+0
-1.897E-1	7.880E+0
-1.881E-1	7.857E+0
-1.865E-1	7.925E+0
-1.881E-1	7.948E+0
-1.881E-1	7.912E+0
-1.914E-1	7.837E+0
-1.897E-1	7.873E+0
-1.881E-1	7.883E+0
-1.865E-1	7.873E+0
-1.897E-1	7.912E+0
-1.897E-1	7.951E+0
-1.881E-1	7.915E+0
-1.897E-1	7.834E+0
-1.881E-1	7.828E+0
-1.881E-1	7.837E+0
-1.914E-1	7.854E+0
-1.914E-1	7.893E+0
-1.865E-1	7.915E+0
-1.914E-1	7.915E+0
-1.865E-1	7.974E+0
-1.881E-1	7.990E+0
-1.881E-1	7.967E+0
-1.865E-1	7.961E+0
-1.881E-1	7.860E+0
-1.865E-1	7.815E+0
-1.849E-1	7.847E+0
-1.897E-1	7.844E+0
-1.897E-1	7.867E+0
-1.849E-1	7.938E+0
-1.897E-1	7.896E+0
-1.930E-1	7.902E+0
-1.897E-1	7.987E+0
-1.914E-1	7.938E+0
-1.865E-1	7.915E+0
-1.865E-1	7.954E+0
-1.832E-1	7.906E+0
-1.865E-1	7.883E+0
-1.914E-1	7.912E+0
-1.881E-1	7.880E+0
-1.881E-1	7.893E+0
-1.865E-1	7.922E+0
-1.865E-1	7.857E+0
-1.897E-1	7.841E+0
-1.897E-1	7.876E+0
-1.865E-1	7.925E+0
-1.881E-1	7.935E+0
-1.865E-1	7.899E+0
-1.914E-1	7.876E+0
-1.897E-1	7.902E+0
-1.881E-1	7.847E+0
-1.849E-1	7.854E+0
-1.849E-1	7.909E+0
-1.897E-1	7.850E+0
-1.881E-1	7.824E+0
-1.865E-1	7.867E+0
-1.849E-1	7.850E+0
-1.881E-1	7.883E+0
-1.897E-1	7.906E+0
-1.930E-1	7.957E+0
-1.881E-1	7.983E+0
-1.914E-1	7.938E+0
-1.865E-1	7.886E+0
-1.914E-1	7.880E+0
-1.865E-1	7.912E+0
-1.881E-1	7.925E+0
-1.881E-1	7.925E+0
-1.914E-1	7.863E+0
-1.881E-1	7.857E+0
-1.897E-1	7.876E+0
-1.881E-1	7.883E+0
-1.897E-1	7.886E+0
-1.865E-1	7.899E+0
-1.849E-1	7.922E+0
-1.881E-1	7.983E+0
-1.881E-1	7.964E+0
-1.881E-1	7.837E+0
-1.897E-1	7.844E+0
-1.849E-1	7.883E+0
-1.865E-1	7.880E+0
-1.914E-1	7.919E+0
-1.914E-1	7.977E+0
-1.865E-1	7.941E+0
-1.914E-1	7.889E+0
-1.914E-1	7.886E+0
-1.849E-1	7.886E+0
-1.897E-1	7.906E+0
-1.881E-1	7.944E+0
-1.897E-1	7.964E+0
-1.914E-1	7.902E+0
-1.881E-1	7.893E+0
-1.881E-1	7.873E+0
-1.881E-1	7.876E+0
-1.914E-1	7.912E+0
-1.897E-1	7.928E+0
-1.881E-1	7.980E+0
-1.897E-1	7.964E+0
-1.897E-1	7.970E+0
-1.897E-1	7.941E+0
-1.849E-1	7.902E+0
-1.930E-1	7.909E+0
-1.881E-1	7.902E+0
-1.849E-1	7.889E+0
-1.914E-1	7.938E+0
-1.897E-1	7.941E+0
-1.832E-1	7.909E+0
-1.865E-1	7.886E+0
-1.897E-1	7.870E+0
-1.897E-1	7.932E+0
-1.881E-1	7.928E+0
-1.897E-1	7.902E+0
-1.897E-1	7.886E+0
-1.897E-1	7.932E+0
-1.897E-1	7.957E+0
-1.881E-1	7.928E+0
-1.897E-1	7.919E+0
-1.897E-1	7.876E+0
-1.865E-1	7.880E+0
-1.881E-1	7.870E+0
-1.897E-1	7.850E+0
-1.865E-1	7.932E+0
-1.849E-1	7.935E+0
-1.865E-1	7.880E+0
-1.914E-1	7.912E+0
-1.881E-1	7.886E+0
-1.816E-1	7.863E+0
-1.865E-1	7.844E+0
-1.881E-1	7.831E+0
-1.881E-1	7.889E+0
-1.881E-1	7.954E+0
-1.849E-1	7.951E+0
-1.865E-1	7.889E+0
-1.881E-1	7.886E+0
-1.914E-1	7.944E+0
-1.849E-1	7.970E+0
-1.865E-1	7.957E+0
-1.930E-1	7.941E+0
-1.865E-1	7.883E+0
-1.865E-1	7.873E+0
-1.865E-1	7.883E+0
-1.914E-1	7.883E+0
-1.816E-1	7.889E+0
-1.897E-1	7.919E+0
-1.897E-1	7.896E+0
-1.897E-1	7.876E+0
-1.881E-1	7.896E+0
-1.849E-1	7.938E+0
-1.865E-1	7.912E+0
-1.881E-1	7.876E+0
-1.914E-1	7.873E+0
-1.865E-1	7.876E+0
-1.897E-1	7.880E+0
-1.897E-1	7.990E+0
-1.897E-1	8.019E+0
-1.897E-1	7.948E+0
-1.897E-1	7.876E+0
-1.881E-1	7.870E+0
-1.881E-1	7.909E+0
-1.881E-1	7.896E+0
-1.897E-1	7.906E+0
-1.914E-1	7.941E+0
-1.881E-1	7.977E+0
-1.849E-1	7.964E+0
-1.897E-1	7.922E+0
-1.881E-1	7.922E+0
-1.914E-1	7.883E+0
-1.881E-1	7.886E+0
-1.881E-1	7.951E+0
-1.816E-1	7.967E+0
-1.914E-1	7.912E+0
-1.897E-1	7.854E+0
-1.914E-1	7.860E+0
-1.865E-1	7.863E+0
-1.865E-1	7.867E+0
-1.800E-1	7.906E+0
-1.897E-1	7.967E+0
-1.865E-1	7.961E+0
-1.881E-1	7.922E+0
-1.865E-1	7.902E+0
-1.897E-1	7.912E+0
-1.897E-1	7.847E+0
-1.881E-1	7.808E+0
-1.881E-1	7.850E+0
-1.881E-1	7.902E+0
-1.914E-1	7.932E+0
-1.881E-1	7.919E+0
-1.881E-1	7.938E+0
-1.881E-1	7.896E+0
-1.897E-1	7.854E+0
-1.865E-1	7.880E+0
-1.865E-1	7.880E+0
-1.897E-1	7.847E+0
-1.881E-1	7.808E+0
-1.881E-1	7.824E+0
-1.881E-1	7.906E+0
-1.897E-1	7.928E+0
-1.914E-1	7.935E+0
-1.865E-1	7.876E+0
-1.865E-1	7.824E+0
-1.914E-1	7.857E+0
-1.881E-1	7.854E+0
-1.881E-1	7.863E+0
-1.897E-1	7.867E+0
-1.865E-1	7.828E+0
-1.849E-1	7.808E+0
-1.881E-1	7.873E+0
-1.930E-1	7.893E+0
-1.914E-1	7.870E+0
-1.881E-1	7.922E+0
-1.897E-1	7.873E+0
-1.881E-1	7.847E+0
-1.881E-1	7.834E+0
-1.865E-1	7.857E+0
-1.914E-1	7.893E+0
-1.881E-1	7.906E+0
-1.897E-1	7.944E+0
-1.897E-1	7.906E+0
-1.897E-1	7.860E+0
-1.897E-1	7.883E+0
-1.897E-1	7.909E+0
-1.881E-1	7.850E+0
-1.897E-1	7.792E+0
-1.897E-1	7.867E+0
-1.897E-1	7.863E+0
-1.897E-1	7.834E+0
-1.914E-1	7.873E+0
-1.881E-1	7.896E+0
-1.881E-1	7.919E+0
-1.914E-1	7.932E+0
-1.897E-1	7.893E+0
-1.865E-1	7.899E+0
-1.914E-1	7.983E+0
-1.849E-1	8.022E+0
-1.897E-1	7.899E+0
-1.914E-1	7.854E+0
-1.897E-1	7.876E+0
-1.897E-1	7.867E+0
-1.865E-1	7.880E+0
-1.881E-1	7.867E+0
-1.881E-1	7.935E+0
-1.881E-1	7.970E+0
-1.881E-1	7.957E+0
-1.881E-1	7.983E+0
-1.914E-1	7.977E+0
-1.865E-1	7.951E+0
-1.881E-1	7.889E+0
-1.881E-1	7.850E+0
-1.914E-1	7.857E+0
-1.881E-1	7.883E+0
-1.897E-1	7.863E+0
-1.897E-1	7.873E+0
-1.881E-1	7.886E+0
-1.897E-1	7.893E+0
-1.881E-1	7.906E+0
-1.881E-1	7.928E+0
-1.914E-1	7.941E+0
-1.914E-1	7.886E+0
-1.897E-1	7.818E+0
-1.914E-1	7.815E+0
-1.881E-1	7.876E+0
-1.881E-1	7.938E+0
-1.881E-1	7.912E+0
-1.881E-1	7.909E+0
-1.914E-1	7.886E+0
-1.914E-1	7.831E+0
-1.865E-1	7.828E+0
-1.849E-1	7.821E+0
-1.914E-1	7.844E+0
-1.897E-1	7.889E+0
-1.865E-1	7.880E+0
-1.881E-1	7.847E+0
-1.914E-1	7.886E+0
-1.914E-1	7.909E+0
-1.914E-1	7.919E+0
-1.849E-1	7.854E+0
-1.881E-1	7.828E+0
-1.849E-1	7.850E+0
-1.897E-1	7.873E+0
-1.881E-1	7.854E+0
-1.897E-1	7.883E+0
-1.881E-1	7.902E+0
-1.865E-1	7.893E+0
-1.881E-1	7.883E+0
-1.865E-1	7.850E+0
-1.865E-1	7.906E+0
-1.865E-1	7.922E+0
-1.849E-1	7.893E+0
-1.946E-1	7.919E+0
-1.914E-1	7.941E+0
-1.897E-1	7.938E+0
-1.914E-1	7.964E+0
-1.897E-1	7.906E+0
-1.881E-1	7.883E+0
-1.881E-1	7.925E+0
-1.881E-1	7.938E+0
-1.930E-1	7.925E+0
-1.914E-1	7.906E+0
-1.881E-1	7.935E+0
-1.865E-1	7.928E+0
-1.881E-1	7.870E+0
-1.897E-1	7.808E+0
-1.897E-1	7.831E+0
-1.897E-1	7.857E+0
-1.897E-1	7.867E+0
-1.897E-1	7.896E+0
-1.865E-1	7.957E+0
-1.914E-1	7.928E+0
-1.881E-1	7.893E+0
-1.881E-1	7.876E+0
-1.897E-1	7.873E+0
-1.897E-1	7.880E+0
-1.914E-1	7.906E+0
-1.914E-1	7.925E+0
-1.897E-1	7.925E+0
-1.881E-1	7.899E+0
-1.881E-1	7.876E+0
-1.881E-1	7.896E+0
-1.881E-1	7.893E+0
-1.849E-1	7.886E+0
-1.881E-1	7.883E+0
-1.881E-1	7.896E+0
-1.881E-1	7.899E+0
-1.897E-1	7.948E+0
-1.897E-1	7.974E+0
-1.881E-1	7.967E+0
-1.865E-1	7.935E+0
-1.881E-1	7.896E+0
-1.914E-1	7.860E+0
-1.881E-1	7.870E+0
-1.865E-1	7.870E+0
-1.881E-1	7.873E+0
-1.914E-1	7.899E+0
-1.914E-1	7.896E+0
-1.881E-1	7.870E+0
-1.897E-1	7.828E+0
-1.881E-1	7.847E+0
-1.914E-1	7.893E+0
-1.897E-1	7.883E+0
-1.881E-1	7.873E+0
-1.897E-1	7.883E+0
-1.914E-1	7.883E+0
-1.881E-1	7.867E+0
-1.881E-1	7.837E+0
-1.881E-1	7.831E+0
-1.865E-1	7.854E+0
-1.849E-1	7.880E+0
-1.865E-1	7.906E+0
-1.865E-1	7.919E+0
-1.914E-1	7.915E+0
-1.849E-1	7.883E+0
-1.914E-1	7.928E+0
-1.881E-1	7.932E+0
-1.881E-1	7.912E+0
-1.881E-1	7.880E+0
-1.897E-1	7.847E+0
-1.881E-1	7.886E+0
-1.849E-1	7.954E+0
-1.897E-1	7.961E+0
-1.865E-1	7.915E+0
-1.914E-1	7.883E+0
-1.881E-1	7.883E+0
-1.881E-1	7.876E+0
-1.897E-1	7.876E+0
-1.881E-1	7.863E+0
-1.930E-1	7.889E+0
-1.881E-1	7.889E+0
-1.849E-1	7.909E+0
-1.881E-1	7.867E+0
-1.897E-1	7.850E+0
-1.865E-1	7.896E+0
-1.865E-1	7.935E+0
-1.881E-1	7.932E+0
-1.897E-1	7.935E+0
-1.881E-1	7.941E+0
-1.897E-1	7.899E+0
-1.881E-1	7.880E+0
-1.897E-1	7.876E+0
-1.881E-1	7.899E+0
-1.914E-1	7.922E+0
-1.897E-1	7.850E+0
-1.897E-1	7.844E+0
-1.914E-1	7.880E+0
-1.897E-1	7.899E+0
-1.881E-1	7.893E+0
-1.897E-1	7.893E+0
-1.897E-1	7.889E+0
-1.881E-1	7.912E+0
-1.897E-1	7.922E+0
-1.897E-1	7.925E+0
-1.865E-1	7.873E+0
-1.897E-1	7.811E+0
-1.881E-1	7.818E+0
-1.897E-1	7.831E+0
-1.865E-1	7.847E+0
-1.897E-1	7.841E+0
-1.914E-1	7.841E+0
-1.897E-1	7.880E+0
-1.865E-1	7.850E+0
-1.914E-1	7.834E+0
-1.897E-1	7.850E+0
-1.914E-1	7.899E+0
-1.865E-1	7.932E+0
-1.865E-1	7.983E+0
-1.881E-1	7.983E+0
-1.914E-1	7.948E+0
-1.881E-1	7.889E+0
-1.849E-1	7.889E+0
-1.881E-1	7.902E+0
-1.865E-1	7.850E+0
-1.897E-1	7.831E+0
-1.865E-1	7.876E+0
-1.897E-1	7.860E+0
-1.897E-1	7.821E+0
-1.849E-1	7.776E+0
-1.881E-1	7.808E+0
-1.897E-1	7.867E+0
-1.897E-1	7.912E+0
-1.897E-1	7.941E+0
-1.865E-1	7.951E+0
-1.881E-1	7.915E+0
-1.897E-1	7.922E+0
-1.881E-1	7.912E+0
-1.865E-1	7.957E+0
-1.914E-1	7.970E+0
-1.865E-1	7.970E+0
-1.881E-1	8.039E+0
-1.897E-1	8.045E+0
-1.914E-1	7.980E+0
-1.881E-1	7.902E+0
-1.881E-1	7.919E+0
-1.914E-1	7.954E+0
-1.897E-1	7.922E+0
-1.897E-1	7.857E+0
-1.897E-1	7.776E+0
-1.897E-1	7.802E+0
-1.914E-1	7.889E+0
-1.914E-1	7.957E+0
-1.914E-1	7.899E+0
-1.881E-1	7.876E+0
-1.881E-1	7.915E+0
-1.865E-1	7.902E+0
-1.881E-1	7.841E+0
-1.897E-1	7.863E+0
-1.930E-1	7.896E+0
-1.881E-1	7.919E+0
-1.881E-1	7.854E+0
-1.832E-1	7.867E+0
-1.865E-1	7.902E+0
-1.897E-1	7.863E+0
-1.897E-1	7.841E+0
-1.881E-1	7.919E+0
-1.897E-1	7.954E+0
-1.897E-1	7.893E+0
-1.897E-1	7.857E+0
-1.914E-1	7.841E+0
-1.881E-1	7.883E+0
-1.881E-1	7.896E+0
-1.930E-1	7.906E+0
-1.897E-1	7.850E+0
-1.914E-1	7.857E+0
-1.881E-1	7.932E+0
-1.865E-1	7.915E+0
-1.881E-1	7.883E+0
-1.914E-1	7.906E+0
-1.897E-1	7.863E+0
-1.881E-1	7.834E+0
-1.865E-1	7.844E+0
-1.914E-1	7.821E+0
-1.897E-1	7.847E+0
-1.897E-1	7.912E+0
-1.897E-1	7.951E+0
-1.865E-1	7.912E+0
-1.897E-1	7.876E+0
-1.897E-1	7.896E+0
-1.897E-1	7.919E+0
-1.881E-1	7.899E+0
-1.897E-1	7.912E+0
-1.865E-1	7.951E+0
-1.881E-1	7.935E+0
-1.897E-1	7.831E+0
-1.897E-1	7.815E+0
-1.865E-1	7.863E+0
-1.865E-1	7.844E+0
-1.914E-1	7.841E+0
-1.865E-1	7.880E+0
-1.897E-1	7.870E+0
-1.897E-1	7.854E+0
-1.897E-1	7.870E+0
-1.897E-1	7.857E+0
-1.897E-1	7.883E+0
-1.914E-1	7.876E+0
-1.865E-1	7.880E+0
-1.881E-1	7.935E+0
-1.881E-1	7.932E+0
-1.914E-1	7.906E+0
-1.865E-1	7.941E+0
-1.897E-1	7.928E+0
-1.897E-1	7.876E+0
-1.897E-1	7.883E+0
-1.914E-1	7.925E+0
-1.865E-1	7.922E+0
-1.881E-1	7.876E+0
-1.881E-1	7.880E+0
-1.914E-1	7.899E+0
-1.897E-1	7.883E+0
-1.897E-1	7.867E+0
-1.914E-1	7.844E+0
-1.881E-1	7.863E+0
-1.897E-1	7.886E+0
-1.865E-1	7.909E+0
-1.897E-1	7.860E+0
-1.849E-1	7.821E+0
-1.897E-1	7.841E+0
-1.881E-1	7.863E+0
-1.881E-1	7.928E+0
-1.897E-1	7.974E+0
-1.930E-1	7.941E+0
-1.881E-1	7.854E+0
-1.865E-1	7.880E+0
-1.897E-1	7.896E+0
-1.881E-1	7.880E+0
-1.914E-1	7.863E+0
-1.914E-1	7.909E+0
-1.897E-1	7.889E+0
-1.881E-1	7.854E+0
-1.865E-1	7.925E+0
-1.914E-1	7.948E+0
-1.914E-1	7.925E+0
-1.914E-1	7.899E+0
-1.865E-1	7.912E+0
-1.914E-1	7.932E+0
-1.865E-1	7.896E+0
-1.897E-1	7.854E+0
-1.881E-1	7.883E+0
-1.881E-1	7.902E+0
-1.914E-1	7.857E+0
-1.897E-1	7.834E+0
-1.897E-1	7.847E+0
-1.914E-1	7.854E+0
-1.881E-1	7.876E+0
-1.881E-1	7.880E+0
-1.865E-1	7.899E+0
-1.865E-1	7.974E+0
-1.897E-1	7.970E+0
-1.849E-1	7.896E+0
-1.849E-1	7.886E+0
-1.897E-1	7.919E+0
-1.897E-1	7.863E+0
-1.881E-1	7.863E+0
-1.865E-1	7.863E+0
-1.865E-1	7.873E+0
-1.881E-1	7.899E+0
-1.914E-1	7.880E+0
-1.914E-1	7.880E+0
-1.897E-1	7.912E+0
-1.897E-1	7.944E+0
-1.865E-1	7.906E+0
-1.881E-1	7.857E+0
-1.914E-1	7.824E+0
-1.914E-1	7.883E+0
-1.897E-1	7.902E+0
-1.881E-1	7.880E+0
-1.897E-1	7.883E+0
-1.897E-1	7.880E+0
-1.881E-1	7.889E+0
-1.914E-1	7.860E+0
-1.865E-1	7.854E+0
-1.865E-1	7.876E+0
-1.914E-1	7.912E+0
-1.881E-1	7.860E+0
-1.897E-1	7.818E+0
-1.897E-1	7.896E+0
-1.914E-1	7.935E+0
-1.865E-1	7.860E+0
-1.881E-1	7.854E+0
-1.897E-1	7.857E+0
-1.865E-1	7.889E+0
-1.865E-1	7.928E+0
-1.865E-1	7.922E+0
-1.897E-1	7.919E+0
-1.881E-1	7.899E+0
-1.897E-1	7.922E+0
-1.865E-1	7.928E+0
-1.881E-1	7.850E+0
-1.881E-1	7.821E+0
-1.881E-1	7.818E+0
-1.897E-1	7.831E+0
-1.897E-1	7.831E+0
-1.865E-1	7.867E+0
-1.865E-1	7.928E+0
-1.849E-1	7.880E+0
-1.914E-1	7.873E+0
-1.914E-1	7.854E+0
-1.914E-1	7.844E+0
-1.849E-1	7.906E+0
-1.897E-1	7.925E+0
-1.897E-1	7.899E+0
-1.897E-1	7.883E+0
-1.865E-1	7.880E+0
-1.865E-1	7.854E+0
-1.881E-1	7.886E+0
-1.914E-1	7.893E+0
-1.881E-1	7.831E+0
-1.914E-1	7.834E+0
-1.897E-1	7.883E+0
-1.849E-1	7.902E+0
-1.897E-1	7.932E+0
-1.914E-1	7.957E+0
-1.897E-1	7.925E+0
-1.881E-1	7.863E+0
-1.865E-1	7.799E+0
-1.881E-1	7.844E+0
-1.881E-1	7.863E+0
-1.897E-1	7.854E+0
-1.881E-1	7.867E+0
-1.881E-1	7.857E+0
-1.897E-1	7.873E+0
-1.897E-1	7.935E+0
-1.881E-1	8.000E+0
-1.897E-1	7.954E+0
-1.881E-1	7.893E+0
-1.897E-1	7.876E+0
-1.865E-1	7.876E+0
-1.849E-1	7.847E+0
-1.865E-1	7.828E+0
-1.849E-1	7.844E+0
-1.914E-1	7.889E+0
-1.897E-1	7.889E+0
-1.897E-1	7.876E+0
-1.897E-1	7.867E+0
-1.832E-1	7.847E+0
-1.881E-1	7.880E+0
-1.881E-1	7.893E+0
-1.865E-1	7.883E+0
-1.881E-1	7.896E+0
-1.897E-1	7.919E+0
-1.897E-1	7.889E+0
-1.865E-1	7.915E+0
-1.849E-1	7.902E+0
-1.897E-1	7.860E+0
-1.881E-1	7.857E+0
-1.849E-1	7.870E+0
-1.881E-1	7.854E+0
-1.865E-1	7.795E+0
-1.881E-1	7.808E+0
-1.881E-1	7.860E+0
-1.897E-1	7.863E+0
-1.897E-1	7.906E+0
-1.865E-1	7.902E+0
-1.881E-1	7.883E+0
-1.881E-1	7.880E+0
-1.914E-1	7.893E+0
-1.914E-1	7.919E+0
-1.865E-1	7.915E+0
-1.865E-1	7.912E+0
-1.881E-1	7.886E+0
-1.914E-1	7.828E+0
-1.865E-1	7.828E+0
-1.849E-1	7.870E+0
-1.897E-1	7.841E+0
-1.881E-1	7.828E+0
-1.865E-1	7.854E+0
-1.865E-1	7.824E+0
-1.897E-1	7.873E+0
-1.914E-1	7.922E+0
-1.881E-1	7.873E+0
-1.897E-1	7.811E+0
-1.946E-1	7.831E+0
-1.914E-1	7.886E+0
-1.865E-1	7.870E+0
-1.865E-1	7.811E+0
-1.865E-1	7.850E+0
-1.881E-1	7.863E+0
-1.865E-1	7.847E+0
-1.865E-1	7.847E+0
-1.881E-1	7.834E+0
-1.914E-1	7.815E+0
-1.881E-1	7.837E+0
-1.849E-1	7.899E+0
-1.881E-1	7.912E+0
-1.865E-1	7.863E+0
-1.865E-1	7.828E+0
-1.865E-1	7.896E+0
-1.881E-1	7.938E+0
-1.881E-1	7.925E+0
-1.881E-1	7.944E+0
-1.865E-1	7.906E+0
-1.849E-1	7.870E+0
-1.865E-1	7.870E+0
-1.865E-1	7.841E+0
-1.881E-1	7.850E+0
-1.881E-1	7.870E+0
-1.865E-1	7.896E+0
-1.897E-1	7.880E+0
-1.849E-1	7.867E+0
-1.897E-1	7.880E+0
-1.832E-1	7.886E+0
-1.832E-1	7.876E+0
-1.881E-1	7.893E+0
-1.914E-1	7.909E+0
-1.881E-1	7.873E+0
-1.865E-1	7.902E+0
-1.881E-1	7.902E+0
-1.881E-1	7.876E+0
-1.865E-1	7.928E+0
-1.897E-1	7.951E+0
-1.897E-1	7.906E+0
-1.865E-1	7.876E+0
-1.897E-1	7.873E+0
-1.881E-1	7.857E+0
-1.881E-1	7.883E+0
-1.881E-1	7.922E+0
-1.849E-1	7.912E+0
-1.865E-1	7.889E+0
-1.914E-1	7.902E+0
-1.914E-1	7.889E+0
[truncated: 44,103 more rows]
