# Supplementary material for: Improved ANAP incorporation and VCF analysis reveal details of P2X7 current facilitation and a limited conformational interplay between ATP binding and the intracellular ballast domain
Source: eLife. 2023 Jan 4;12:e82479. doi: 10.7554/eLife.82479 (PMC9859053; doi:10.7554/eLife.82479)
Supplement: Figure 2—figure supplement 1—source data 3. [file elife-82479-fig2-figsupp1-data3.zip › Figure-2_figure-supplement-1_source-data-3/20g09/rec23.csv]

-9.890E-2	3.218E+0
-9.890E-2	3.254E+0
-1.021E-1	3.238E+0
-1.005E-1	3.208E+0
-1.021E-1	3.199E+0
-1.005E-1	3.202E+0
-1.005E-1	3.202E+0
-9.890E-2	3.208E+0
-1.038E-1	3.199E+0
-1.038E-1	3.199E+0
-1.038E-1	3.221E+0
-1.038E-1	3.208E+0
-1.005E-1	3.218E+0
-1.005E-1	3.202E+0
-1.021E-1	3.199E+0
-1.021E-1	3.225E+0
-1.021E-1	3.238E+0
-9.890E-2	3.231E+0
-1.038E-1	3.195E+0
-9.890E-2	3.176E+0
-1.021E-1	3.192E+0
-1.021E-1	3.176E+0
-1.005E-1	3.205E+0
-1.021E-1	3.234E+0
-1.005E-1	3.225E+0
-1.021E-1	3.218E+0
-1.005E-1	3.228E+0
-1.021E-1	3.215E+0
-1.054E-1	3.221E+0
-9.890E-2	3.212E+0
-1.021E-1	3.195E+0
-1.005E-1	3.179E+0
-9.890E-2	3.195E+0
-9.728E-2	3.218E+0
-1.038E-1	3.212E+0
-1.021E-1	3.215E+0
-1.005E-1	3.199E+0
-1.021E-1	3.176E+0
-1.005E-1	3.147E+0
-1.005E-1	3.169E+0
-1.038E-1	3.176E+0
-9.728E-2	3.205E+0
-9.728E-2	3.244E+0
-1.005E-1	3.205E+0
-1.005E-1	3.225E+0
-1.005E-1	3.254E+0
-1.005E-1	3.208E+0
-9.890E-2	3.199E+0
-9.890E-2	3.186E+0
-9.890E-2	3.195E+0
-1.005E-1	3.212E+0
-1.021E-1	3.195E+0
-9.890E-2	3.202E+0
-9.890E-2	3.212E+0
-1.005E-1	3.221E+0
-1.038E-1	3.202E+0
-9.728E-2	3.212E+0
-1.005E-1	3.202E+0
-9.890E-2	3.189E+0
-9.890E-2	3.199E+0
-9.890E-2	3.205E+0
-9.890E-2	3.208E+0
-1.038E-1	3.238E+0
-1.038E-1	3.247E+0
-1.021E-1	3.195E+0
-9.890E-2	3.205E+0
-1.005E-1	3.212E+0
-9.728E-2	3.218E+0
-1.021E-1	3.241E+0
-1.005E-1	3.241E+0
-1.038E-1	3.244E+0
-9.728E-2	3.225E+0
-1.005E-1	3.195E+0
-1.005E-1	3.173E+0
-1.005E-1	3.192E+0
-9.890E-2	3.212E+0
-1.005E-1	3.234E+0
-1.005E-1	3.238E+0
-1.005E-1	3.205E+0
-9.890E-2	3.205E+0
-1.054E-1	3.247E+0
-1.021E-1	3.244E+0
-1.005E-1	3.231E+0
-1.038E-1	3.244E+0
-1.021E-1	3.234E+0
-1.005E-1	3.212E+0
-9.566E-2	3.179E+0
-9.890E-2	3.179E+0
-1.054E-1	3.212E+0
-1.038E-1	3.257E+0
-1.005E-1	3.231E+0
-9.728E-2	3.186E+0
-1.005E-1	3.205E+0
-9.890E-2	3.218E+0
-1.021E-1	3.225E+0
-1.021E-1	3.221E+0
-1.021E-1	3.202E+0
-9.728E-2	3.202E+0
-1.021E-1	3.221E+0
-1.021E-1	3.244E+0
-9.890E-2	3.254E+0
-1.038E-1	3.257E+0
-1.005E-1	3.251E+0
-1.005E-1	3.221E+0
-1.005E-1	3.212E+0
-1.021E-1	3.205E+0
-9.890E-2	3.195E+0
-9.890E-2	3.199E+0
-9.890E-2	3.182E+0
-9.890E-2	3.156E+0
-9.890E-2	3.189E+0
-9.890E-2	3.228E+0
-1.021E-1	3.215E+0
-1.005E-1	3.169E+0
-9.890E-2	3.156E+0
-1.005E-1	3.212E+0
-1.005E-1	3.231E+0
-1.005E-1	3.215E+0
-9.890E-2	3.215E+0
-1.021E-1	3.215E+0
-1.005E-1	3.221E+0
-9.890E-2	3.205E+0
-1.005E-1	3.205E+0
-1.005E-1	3.208E+0
-1.021E-1	3.195E+0
-9.890E-2	3.212E+0
-1.005E-1	3.189E+0
-9.890E-2	3.199E+0
-1.021E-1	3.225E+0
-9.890E-2	3.234E+0
-1.021E-1	3.205E+0
-1.021E-1	3.182E+0
-1.005E-1	3.182E+0
-1.021E-1	3.221E+0
-9.728E-2	3.231E+0
-1.038E-1	3.173E+0
-1.005E-1	3.182E+0
-9.728E-2	3.192E+0
-1.005E-1	3.140E+0
-1.005E-1	3.205E+0
-1.005E-1	3.260E+0
-1.005E-1	3.254E+0
-9.890E-2	3.218E+0
-9.728E-2	3.238E+0
-1.038E-1	3.247E+0
-1.005E-1	3.238E+0
-1.054E-1	3.195E+0
-1.038E-1	3.163E+0
-9.728E-2	3.179E+0
-1.021E-1	3.241E+0
-1.038E-1	3.247E+0
-1.005E-1	3.218E+0
-1.005E-1	3.199E+0
-9.890E-2	3.208E+0
-1.021E-1	3.212E+0
-9.890E-2	3.202E+0
-1.005E-1	3.218E+0
-1.021E-1	3.251E+0
-1.021E-1	3.244E+0
-9.890E-2	3.195E+0
-1.005E-1	3.199E+0
-9.890E-2	3.244E+0
-9.890E-2	3.254E+0
-9.566E-2	3.244E+0
-1.021E-1	3.202E+0
-9.728E-2	3.202E+0
-9.890E-2	3.215E+0
-1.021E-1	3.212E+0
-9.890E-2	3.257E+0
-1.005E-1	3.263E+0
-1.038E-1	3.199E+0
-9.890E-2	3.182E+0
-1.005E-1	3.231E+0
-1.021E-1	3.257E+0
-1.038E-1	3.280E+0
-1.005E-1	3.247E+0
-1.021E-1	3.212E+0
-9.890E-2	3.199E+0
-1.005E-1	3.238E+0
-9.404E-2	3.238E+0
-1.005E-1	3.199E+0
-9.890E-2	3.215E+0
-1.038E-1	3.228E+0
-1.005E-1	3.208E+0
-1.005E-1	3.241E+0
-9.728E-2	3.257E+0
-9.890E-2	3.244E+0
-9.890E-2	3.212E+0
-1.038E-1	3.234E+0
-1.038E-1	3.283E+0
-9.728E-2	3.244E+0
-1.005E-1	3.215E+0
-1.021E-1	3.234E+0
-1.038E-1	3.228E+0
-1.005E-1	3.212E+0
-9.728E-2	3.182E+0
-9.728E-2	3.179E+0
-1.005E-1	3.195E+0
-1.005E-1	3.212E+0
-1.021E-1	3.179E+0
-1.005E-1	3.169E+0
-1.005E-1	3.218E+0
-9.728E-2	3.221E+0
-1.021E-1	3.208E+0
-1.038E-1	3.218E+0
-1.021E-1	3.241E+0
-1.021E-1	3.205E+0
-9.890E-2	3.199E+0
-1.005E-1	3.176E+0
-9.728E-2	3.156E+0
-1.054E-1	3.199E+0
-1.038E-1	3.244E+0
-1.005E-1	3.228E+0
-9.890E-2	3.215E+0
-9.728E-2	3.247E+0
-1.021E-1	3.238E+0
-1.005E-1	3.231E+0
-9.890E-2	3.221E+0
-1.038E-1	3.205E+0
-1.005E-1	3.192E+0
-1.021E-1	3.189E+0
-9.566E-2	3.192E+0
-1.005E-1	3.195E+0
-1.005E-1	3.205E+0
-1.005E-1	3.199E+0
-9.566E-2	3.202E+0
-9.728E-2	3.189E+0
-1.021E-1	3.179E+0
-1.005E-1	3.182E+0
-1.005E-1	3.192E+0
-1.005E-1	3.179E+0
-1.021E-1	3.182E+0
-1.005E-1	3.179E+0
-9.890E-2	3.186E+0
-9.890E-2	3.199E+0
-1.005E-1	3.202E+0
-1.005E-1	3.231E+0
-1.005E-1	3.238E+0
-9.728E-2	3.179E+0
-1.038E-1	3.156E+0
-9.890E-2	3.212E+0
-1.021E-1	3.247E+0
-9.890E-2	3.221E+0
-1.005E-1	3.215E+0
-1.038E-1	3.225E+0
-1.021E-1	3.218E+0
-9.728E-2	3.195E+0
-1.005E-1	3.199E+0
-9.890E-2	3.202E+0
-9.728E-2	3.238E+0
-9.890E-2	3.231E+0
-1.054E-1	3.169E+0
-1.005E-1	3.195E+0
-1.038E-1	3.215E+0
-9.890E-2	3.205E+0
-1.021E-1	3.182E+0
-9.890E-2	3.212E+0
-1.005E-1	3.263E+0
-9.890E-2	3.241E+0
-9.890E-2	3.231E+0
-1.038E-1	3.241E+0
-1.005E-1	3.244E+0
-1.005E-1	3.228E+0
-9.890E-2	3.215E+0
-9.890E-2	3.228E+0
-9.728E-2	3.241E+0
-9.890E-2	3.221E+0
-1.005E-1	3.218E+0
-1.005E-1	3.225E+0
-1.038E-1	3.208E+0
-1.005E-1	3.192E+0
-1.005E-1	3.192E+0
-1.038E-1	3.202E+0
-9.890E-2	3.221E+0
-9.890E-2	3.257E+0
-1.005E-1	3.254E+0
-9.890E-2	3.225E+0
-9.890E-2	3.215E+0
-9.728E-2	3.215E+0
-1.021E-1	3.182E+0
-1.005E-1	3.153E+0
-1.005E-1	3.179E+0
-9.890E-2	3.218E+0
-1.021E-1	3.234E+0
-9.890E-2	3.195E+0
-1.005E-1	3.160E+0
-9.890E-2	3.156E+0
-1.021E-1	3.215E+0
-9.890E-2	3.208E+0
-1.005E-1	3.186E+0
-1.005E-1	3.212E+0
-1.038E-1	3.208E+0
-1.021E-1	3.231E+0
-1.005E-1	3.231E+0
-1.021E-1	3.228E+0
-1.038E-1	3.202E+0
-9.890E-2	3.205E+0
-1.005E-1	3.208E+0
-9.890E-2	3.208E+0
-9.728E-2	3.205E+0
-9.890E-2	3.208E+0
-1.005E-1	3.199E+0
-1.005E-1	3.189E+0
-1.021E-1	3.225E+0
-1.005E-1	3.263E+0
-9.890E-2	3.283E+0
-9.890E-2	3.254E+0
-1.005E-1	3.218E+0
-1.021E-1	3.218E+0
-1.021E-1	3.247E+0
-1.005E-1	3.212E+0
-9.890E-2	3.199E+0
-9.890E-2	3.228E+0
-9.728E-2	3.218E+0
-9.728E-2	3.208E+0
-9.890E-2	3.231E+0
-1.021E-1	3.238E+0
-9.728E-2	3.215E+0
-9.890E-2	3.208E+0
-1.038E-1	3.192E+0
-9.890E-2	3.160E+0
-1.021E-1	3.169E+0
-9.890E-2	3.221E+0
-9.890E-2	3.225E+0
-1.021E-1	3.241E+0
-1.021E-1	3.225E+0
-1.021E-1	3.189E+0
-1.021E-1	3.238E+0
-9.890E-2	3.221E+0
-9.890E-2	3.228E+0
-1.005E-1	3.228E+0
-9.890E-2	3.205E+0
-9.890E-2	3.221E+0
-9.890E-2	3.241E+0
-9.890E-2	3.244E+0
-1.021E-1	3.225E+0
-1.005E-1	3.169E+0
-1.005E-1	3.195E+0
-1.021E-1	3.195E+0
-1.005E-1	3.166E+0
-9.890E-2	3.189E+0
-9.890E-2	3.192E+0
-1.005E-1	3.179E+0
-1.021E-1	3.192E+0
-9.728E-2	3.212E+0
-1.005E-1	3.221E+0
-9.890E-2	3.231E+0
-1.005E-1	3.234E+0
-9.890E-2	3.218E+0
-1.038E-1	3.182E+0
-1.038E-1	3.228E+0
-9.728E-2	3.221E+0
-1.021E-1	3.212E+0
-1.021E-1	3.228E+0
-9.890E-2	3.244E+0
-9.890E-2	3.267E+0
-9.404E-2	3.260E+0
-9.890E-2	3.263E+0
-1.005E-1	3.234E+0
-1.054E-1	3.208E+0
-9.890E-2	3.205E+0
-9.728E-2	3.199E+0
-1.005E-1	3.215E+0
-1.005E-1	3.221E+0
-1.005E-1	3.234E+0
-1.005E-1	3.260E+0
-9.890E-2	3.228E+0
-1.005E-1	3.202E+0
-9.890E-2	3.156E+0
-9.890E-2	3.163E+0
-1.005E-1	3.215E+0
-1.005E-1	3.231E+0
-9.728E-2	3.225E+0
-9.890E-2	3.179E+0
-1.005E-1	3.166E+0
-1.021E-1	3.212E+0
-1.005E-1	3.251E+0
-9.890E-2	3.244E+0
-1.005E-1	3.247E+0
-1.005E-1	3.208E+0
-1.021E-1	3.176E+0
-1.021E-1	3.173E+0
-1.005E-1	3.192E+0
-1.021E-1	3.234E+0
-1.005E-1	3.231E+0
-1.005E-1	3.186E+0
-9.890E-2	3.195E+0
-9.890E-2	3.218E+0
-9.890E-2	3.199E+0
-1.005E-1	3.192E+0
-1.005E-1	3.192E+0
-1.005E-1	3.205E+0
-1.005E-1	3.215E+0
-9.890E-2	3.238E+0
-9.728E-2	3.247E+0
-9.566E-2	3.234E+0
-1.005E-1	3.251E+0
-9.890E-2	3.244E+0
-9.728E-2	3.215E+0
-1.021E-1	3.199E+0
-1.021E-1	3.199E+0
-1.005E-1	3.182E+0
-1.021E-1	3.192E+0
-1.005E-1	3.205E+0
-1.005E-1	3.189E+0
-9.566E-2	3.169E+0
-9.890E-2	3.186E+0
-1.021E-1	3.182E+0
-1.038E-1	3.182E+0
-1.005E-1	3.192E+0
-9.728E-2	3.208E+0
-1.005E-1	3.208E+0
-1.005E-1	3.202E+0
-1.005E-1	3.199E+0
-9.728E-2	3.212E+0
-1.005E-1	3.202E+0
-9.890E-2	3.192E+0
-1.005E-1	3.215E+0
-1.005E-1	3.231E+0
-1.054E-1	3.238E+0
-9.890E-2	3.254E+0
-1.021E-1	3.234E+0
-1.005E-1	3.212E+0
-9.890E-2	3.163E+0
-1.021E-1	3.176E+0
-9.728E-2	3.205E+0
-1.021E-1	3.192E+0
-1.005E-1	3.186E+0
-9.728E-2	3.192E+0
-1.005E-1	3.205E+0
-9.890E-2	3.225E+0
-1.005E-1	3.202E+0
-1.005E-1	3.195E+0
-1.038E-1	3.228E+0
-9.890E-2	3.251E+0
-1.005E-1	3.208E+0
-1.005E-1	3.205E+0
-1.005E-1	3.231E+0
-1.005E-1	3.238E+0
-1.005E-1	3.225E+0
-9.728E-2	3.215E+0
-1.038E-1	3.215E+0
-1.021E-1	3.182E+0
-1.005E-1	3.179E+0
-9.890E-2	3.166E+0
-9.890E-2	3.173E+0
-9.890E-2	3.169E+0
-1.038E-1	3.195E+0
-1.005E-1	3.205E+0
-9.566E-2	3.189E+0
-1.005E-1	3.186E+0
-1.021E-1	3.202E+0
-1.021E-1	3.218E+0
-1.021E-1	3.218E+0
-1.005E-1	3.225E+0
-1.038E-1	3.218E+0
-1.021E-1	3.192E+0
-9.890E-2	3.173E+0
-9.890E-2	3.186E+0
-1.005E-1	3.199E+0
-1.021E-1	3.234E+0
-1.005E-1	3.241E+0
-1.005E-1	3.231E+0
-1.054E-1	3.205E+0
-1.005E-1	3.212E+0
-1.021E-1	3.208E+0
-1.005E-1	3.202E+0
-9.890E-2	3.179E+0
-1.005E-1	3.231E+0
-1.005E-1	3.231E+0
-1.021E-1	3.189E+0
-1.038E-1	3.179E+0
-9.890E-2	3.173E+0
-9.890E-2	3.163E+0
-1.038E-1	3.163E+0
-1.021E-1	3.173E+0
-1.038E-1	3.186E+0
-1.005E-1	3.195E+0
-9.890E-2	3.173E+0
-1.038E-1	3.166E+0
-1.005E-1	3.228E+0
-9.728E-2	3.247E+0
-9.890E-2	3.218E+0
-9.890E-2	3.186E+0
-9.890E-2	3.199E+0
-1.021E-1	3.221E+0
-1.021E-1	3.228E+0
-1.005E-1	3.218E+0
-1.021E-1	3.173E+0
-1.005E-1	3.130E+0
-9.728E-2	3.176E+0
-1.038E-1	3.215E+0
-1.021E-1	3.238E+0
-1.038E-1	3.202E+0
-1.005E-1	3.199E+0
-1.021E-1	3.195E+0
-9.728E-2	3.202E+0
-9.566E-2	3.189E+0
-1.054E-1	3.186E+0
-1.005E-1	3.192E+0
-1.021E-1	3.186E+0
-9.728E-2	3.153E+0
-1.005E-1	3.182E+0
-9.890E-2	3.225E+0
-1.005E-1	3.215E+0
-1.021E-1	3.179E+0
-9.890E-2	3.179E+0
-1.005E-1	3.225E+0
-1.005E-1	3.270E+0
-1.021E-1	3.257E+0
-1.021E-1	3.221E+0
-1.038E-1	3.163E+0
-1.021E-1	3.173E+0
-9.728E-2	3.199E+0
-9.890E-2	3.228E+0
-1.021E-1	3.225E+0
-1.005E-1	3.212E+0
-1.005E-1	3.208E+0
-9.890E-2	3.195E+0
-9.890E-2	3.234E+0
-1.005E-1	3.234E+0
-1.005E-1	3.189E+0
-1.021E-1	3.182E+0
-1.038E-1	3.202E+0
-1.005E-1	3.228E+0
-1.005E-1	3.192E+0
-1.021E-1	3.212E+0
-9.890E-2	3.247E+0
-9.890E-2	3.221E+0
-9.890E-2	3.205E+0
-9.890E-2	3.225E+0
-1.021E-1	3.225E+0
-9.890E-2	3.205E+0
-1.021E-1	3.202E+0
-1.021E-1	3.202E+0
-9.890E-2	3.215E+0
-9.728E-2	3.195E+0
-9.890E-2	3.228E+0
-1.005E-1	3.257E+0
-1.021E-1	3.225E+0
-1.021E-1	3.186E+0
-1.038E-1	3.156E+0
-9.728E-2	3.179E+0
-9.890E-2	3.186E+0
-1.005E-1	3.143E+0
-9.890E-2	3.163E+0
-1.021E-1	3.202E+0
-9.890E-2	3.225E+0
-9.890E-2	3.215E+0
-1.005E-1	3.169E+0
-1.005E-1	3.192E+0
-9.890E-2	3.205E+0
-9.890E-2	3.202E+0
-9.890E-2	3.173E+0
-9.728E-2	3.186E+0
-1.054E-1	3.189E+0
-1.021E-1	3.179E+0
-1.005E-1	3.179E+0
-1.021E-1	3.199E+0
-9.890E-2	3.221E+0
-9.890E-2	3.186E+0
-1.021E-1	3.169E+0
-1.005E-1	3.173E+0
-1.021E-1	3.182E+0
-1.005E-1	3.205E+0
-1.021E-1	3.228E+0
-1.038E-1	3.218E+0
-1.021E-1	3.199E+0
-9.890E-2	3.221E+0
-1.021E-1	3.215E+0
-9.890E-2	3.195E+0
-1.021E-1	3.215E+0
-9.890E-2	3.205E+0
-1.005E-1	3.202E+0
-9.890E-2	3.218E+0
-1.021E-1	3.205E+0
-1.005E-1	3.189E+0
-1.005E-1	3.156E+0
-1.021E-1	3.195E+0
-1.021E-1	3.238E+0
-1.038E-1	3.225E+0
-9.890E-2	3.208E+0
-1.005E-1	3.202E+0
-1.005E-1	3.186E+0
-1.005E-1	3.189E+0
-9.890E-2	3.205E+0
-1.021E-1	3.218E+0
-9.890E-2	3.218E+0
-1.005E-1	3.205E+0
-9.890E-2	3.212E+0
-1.021E-1	3.199E+0
-1.005E-1	3.192E+0
-1.038E-1	3.218E+0
-1.005E-1	3.225E+0
-9.890E-2	3.205E+0
-1.021E-1	3.179E+0
-1.005E-1	3.195E+0
-9.566E-2	3.238E+0
-9.890E-2	3.241E+0
-1.005E-1	3.238E+0
-1.005E-1	3.238E+0
-1.005E-1	3.234E+0
-1.005E-1	3.182E+0
-1.005E-1	3.147E+0
-1.005E-1	3.150E+0
-1.005E-1	3.176E+0
-9.566E-2	3.212E+0
-1.021E-1	3.182E+0
-9.890E-2	3.163E+0
-9.728E-2	3.176E+0
-1.038E-1	3.186E+0
-1.054E-1	3.231E+0
-1.021E-1	3.208E+0
-9.890E-2	3.143E+0
-1.021E-1	3.150E+0
-1.005E-1	3.208E+0
-1.005E-1	3.221E+0
-1.054E-1	3.212E+0
-9.890E-2	3.238E+0
-9.890E-2	3.244E+0
-1.038E-1	3.202E+0
-9.728E-2	3.169E+0
-1.038E-1	3.195E+0
-1.038E-1	3.251E+0
-9.728E-2	3.225E+0
-1.021E-1	3.186E+0
-1.005E-1	3.176E+0
-1.005E-1	3.186E+0
-1.005E-1	3.186E+0
-9.890E-2	3.166E+0
-1.021E-1	3.150E+0
-9.728E-2	3.192E+0
-9.728E-2	3.231E+0
-1.038E-1	3.212E+0
-1.038E-1	3.182E+0
-1.038E-1	3.163E+0
-9.890E-2	3.140E+0
-9.566E-2	3.163E+0
-9.890E-2	3.169E+0
-1.021E-1	3.173E+0
-1.021E-1	3.195E+0
-1.021E-1	3.205E+0
-1.054E-1	3.202E+0
-9.890E-2	3.189E+0
-1.005E-1	3.208E+0
-1.005E-1	3.241E+0
-9.890E-2	3.254E+0
-1.038E-1	3.244E+0
-1.021E-1	3.218E+0
-1.005E-1	3.202E+0
-1.005E-1	3.186E+0
-1.038E-1	3.186E+0
-1.005E-1	3.182E+0
-9.890E-2	3.189E+0
-9.728E-2	3.182E+0
-9.890E-2	3.166E+0
-1.021E-1	3.189E+0
-1.021E-1	3.208E+0
-9.890E-2	3.186E+0
-1.054E-1	3.202E+0
-1.005E-1	3.244E+0
-9.890E-2	3.208E+0
-1.005E-1	3.195E+0
-1.021E-1	3.195E+0
-1.005E-1	3.212E+0
-9.890E-2	3.189E+0
-1.021E-1	3.150E+0
-1.005E-1	3.173E+0
-1.038E-1	3.212E+0
-9.890E-2	3.215E+0
-1.005E-1	3.192E+0
-9.890E-2	3.192E+0
-1.005E-1	3.208E+0
-1.070E-1	3.231E+0
-9.890E-2	3.212E+0
-1.021E-1	3.179E+0
-1.005E-1	3.169E+0
-9.890E-2	3.176E+0
-9.890E-2	3.199E+0
-1.038E-1	3.182E+0
-1.005E-1	3.156E+0
-1.021E-1	3.189E+0
-1.005E-1	3.234E+0
-1.038E-1	3.234E+0
-1.021E-1	3.231E+0
-1.005E-1	3.234E+0
-9.890E-2	3.247E+0
-1.021E-1	3.218E+0
-1.021E-1	3.169E+0
-9.890E-2	3.176E+0
-1.021E-1	3.186E+0
-1.038E-1	3.182E+0
-1.021E-1	3.189E+0
-9.566E-2	3.202E+0
-1.005E-1	3.202E+0
-9.890E-2	3.176E+0
-1.038E-1	3.195E+0
-1.005E-1	3.218E+0
-1.005E-1	3.238E+0
-1.005E-1	3.221E+0
-1.021E-1	3.173E+0
-9.890E-2	3.189E+0
-1.005E-1	3.225E+0
-1.021E-1	3.221E+0
-9.566E-2	3.221E+0
-1.038E-1	3.176E+0
-1.021E-1	3.169E+0
-1.038E-1	3.247E+0
-9.890E-2	3.241E+0
-1.021E-1	3.221E+0
-1.021E-1	3.202E+0
-1.021E-1	3.218E+0
-9.890E-2	3.241E+0
-1.005E-1	3.228E+0
-1.005E-1	3.225E+0
-1.021E-1	3.212E+0
-1.038E-1	3.202E+0
-1.021E-1	3.192E+0
-1.021E-1	3.150E+0
-1.005E-1	3.140E+0
-1.021E-1	3.153E+0
-9.890E-2	3.169E+0
-1.005E-1	3.244E+0
-1.021E-1	3.221E+0
-1.021E-1	3.179E+0
-9.890E-2	3.212E+0
-9.728E-2	3.218E+0
-9.890E-2	3.225E+0
-1.005E-1	3.221E+0
-1.038E-1	3.212E+0
-1.021E-1	3.208E+0
-9.728E-2	3.212E+0
-1.005E-1	3.195E+0
-1.005E-1	3.179E+0
-1.005E-1	3.182E+0
-1.021E-1	3.143E+0
-1.005E-1	3.147E+0
-1.005E-1	3.182E+0
-1.005E-1	3.192E+0
-1.021E-1	3.215E+0
-1.005E-1	3.218E+0
-1.021E-1	3.169E+0
-1.038E-1	3.166E+0
-9.728E-2	3.179E+0
-9.728E-2	3.176E+0
-1.021E-1	3.160E+0
-1.038E-1	3.169E+0
-1.038E-1	3.195E+0
-1.005E-1	3.208E+0
-1.038E-1	3.228E+0
-9.890E-2	3.205E+0
-1.021E-1	3.176E+0
-1.038E-1	3.182E+0
-1.038E-1	3.186E+0
-1.021E-1	3.186E+0
-1.021E-1	3.189E+0
-1.005E-1	3.225E+0
-9.890E-2	3.225E+0
-1.021E-1	3.228E+0
-1.038E-1	3.195E+0
-9.728E-2	3.199E+0
-9.890E-2	3.195E+0
-1.021E-1	3.189E+0
-1.021E-1	3.205E+0
-1.005E-1	3.228E+0
-1.005E-1	3.215E+0
-1.005E-1	3.212E+0
-1.005E-1	3.260E+0
-9.890E-2	3.273E+0
-1.021E-1	3.225E+0
-9.890E-2	3.186E+0
-1.005E-1	3.205E+0
-1.038E-1	3.218E+0
-1.005E-1	3.221E+0
-9.890E-2	3.231E+0
-9.890E-2	3.212E+0
-1.005E-1	3.199E+0
-1.021E-1	3.225E+0
-1.038E-1	3.238E+0
-1.005E-1	3.221E+0
-1.005E-1	3.231E+0
-9.890E-2	3.241E+0
-9.890E-2	3.231E+0
-1.021E-1	3.205E+0
-1.021E-1	3.202E+0
-1.038E-1	3.228E+0
-1.021E-1	3.221E+0
-9.890E-2	3.212E+0
-1.005E-1	3.179E+0
-1.021E-1	3.199E+0
-1.005E-1	3.228E+0
-1.021E-1	3.221E+0
-1.021E-1	3.208E+0
-1.005E-1	3.215E+0
-1.021E-1	3.199E+0
-1.021E-1	3.199E+0
-1.005E-1	3.241E+0
-9.890E-2	3.234E+0
-1.005E-1	3.228E+0
-1.005E-1	3.215E+0
-9.890E-2	3.199E+0
-1.005E-1	3.179E+0
-9.890E-2	3.179E+0
-1.021E-1	3.192E+0
-1.021E-1	3.153E+0
-9.890E-2	3.169E+0
-9.890E-2	3.195E+0
-9.890E-2	3.192E+0
-9.890E-2	3.212E+0
-1.005E-1	3.212E+0
-1.005E-1	3.228E+0
-1.054E-1	3.244E+0
-9.728E-2	3.208E+0
-1.005E-1	3.189E+0
-1.021E-1	3.192E+0
-1.021E-1	3.134E+0
-1.005E-1	3.153E+0
-1.005E-1	3.251E+0
-9.728E-2	3.257E+0
-1.038E-1	3.241E+0
-1.021E-1	3.231E+0
-1.005E-1	3.225E+0
-9.890E-2	3.225E+0
-9.890E-2	3.202E+0
-1.005E-1	3.205E+0
-1.005E-1	3.182E+0
-9.890E-2	3.163E+0
-1.005E-1	3.173E+0
-1.038E-1	3.186E+0
-9.890E-2	3.186E+0
-9.728E-2	3.189E+0
-1.021E-1	3.173E+0
-1.005E-1	3.176E+0
-1.005E-1	3.195E+0
-1.021E-1	3.231E+0
-1.005E-1	3.254E+0
-1.005E-1	3.257E+0
-9.890E-2	3.228E+0
-1.005E-1	3.221E+0
-1.038E-1	3.205E+0
-1.021E-1	3.189E+0
-1.005E-1	3.176E+0
-1.021E-1	3.195E+0
-1.005E-1	3.225E+0
-1.005E-1	3.221E+0
-9.890E-2	3.221E+0
-1.005E-1	3.189E+0
-1.021E-1	3.176E+0
-1.021E-1	3.195E+0
-1.005E-1	3.176E+0
-9.890E-2	3.134E+0
-1.021E-1	3.160E+0
-1.038E-1	3.156E+0
-1.005E-1	3.169E+0
-9.890E-2	3.192E+0
-1.005E-1	3.156E+0
-1.021E-1	3.143E+0
-1.005E-1	3.173E+0
-1.021E-1	3.215E+0
-1.021E-1	3.202E+0
-1.038E-1	3.192E+0
-1.005E-1	3.192E+0
-9.728E-2	3.192E+0
-9.890E-2	3.205E+0
-1.038E-1	3.182E+0
-1.005E-1	3.134E+0
-9.890E-2	3.182E+0
-1.038E-1	3.208E+0
-9.728E-2	3.244E+0
-1.021E-1	3.260E+0
-9.890E-2	3.215E+0
-9.890E-2	3.195E+0
-1.021E-1	3.189E+0
-9.890E-2	3.205E+0
-1.038E-1	3.208E+0
-1.038E-1	3.195E+0
-1.005E-1	3.166E+0
-1.021E-1	3.166E+0
-1.005E-1	3.150E+0
-1.005E-1	3.192E+0
-1.005E-1	3.202E+0
-1.054E-1	3.215E+0
-1.005E-1	3.202E+0
-1.005E-1	3.189E+0
-1.005E-1	3.173E+0
-1.005E-1	3.195E+0
-1.021E-1	3.212E+0
-1.021E-1	3.192E+0
-1.038E-1	3.212E+0
-1.021E-1	3.238E+0
-9.890E-2	3.205E+0
-1.005E-1	3.221E+0
-1.038E-1	3.241E+0
-1.038E-1	3.202E+0
-1.021E-1	3.166E+0
-1.005E-1	3.173E+0
-9.728E-2	3.182E+0
-1.038E-1	3.199E+0
-9.890E-2	3.205E+0
-1.038E-1	3.182E+0
-1.038E-1	3.189E+0
-1.005E-1	3.195E+0
-9.890E-2	3.199E+0
-1.005E-1	3.173E+0
-1.021E-1	3.156E+0
-9.890E-2	3.199E+0
-9.890E-2	3.218E+0
-1.038E-1	3.202E+0
-9.890E-2	3.215E+0
-1.005E-1	3.218E+0
-1.021E-1	3.173E+0
-1.005E-1	3.166E+0
-9.404E-2	3.182E+0
-1.005E-1	3.202E+0
-1.021E-1	3.225E+0
-1.038E-1	3.205E+0
-1.038E-1	3.202E+0
-1.005E-1	3.212E+0
-1.005E-1	3.218E+0
-9.890E-2	3.238E+0
-1.005E-1	3.208E+0
-1.005E-1	3.153E+0
-1.021E-1	3.130E+0
-1.021E-1	3.160E+0
-1.038E-1	3.156E+0
-9.728E-2	3.192E+0
-1.005E-1	3.212E+0
-1.021E-1	3.202E+0
-1.021E-1	3.182E+0
-9.890E-2	3.199E+0
-1.021E-1	3.186E+0
-1.038E-1	3.176E+0
-1.005E-1	3.199E+0
-1.005E-1	3.218E+0
-1.038E-1	3.202E+0
-1.005E-1	3.205E+0
-1.021E-1	3.195E+0
-1.021E-1	3.186E+0
-9.728E-2	3.189E+0
-1.054E-1	3.205E+0
-1.005E-1	3.179E+0
-1.021E-1	3.189E+0
-1.021E-1	3.218E+0
-1.038E-1	3.189E+0
-1.038E-1	3.173E+0
-1.005E-1	3.179E+0
-1.005E-1	3.202E+0
-1.021E-1	3.195E+0
-1.021E-1	3.179E+0
-1.021E-1	3.140E+0
-1.038E-1	3.195E+0
-1.005E-1	3.244E+0
-1.005E-1	3.218E+0
-1.038E-1	3.189E+0
-1.005E-1	3.208E+0
-1.021E-1	3.215E+0
-1.021E-1	3.205E+0
-1.005E-1	3.163E+0
-1.005E-1	3.160E+0
-9.890E-2	3.150E+0
-1.021E-1	3.140E+0
-9.890E-2	3.173E+0
-1.005E-1	3.176E+0
-1.054E-1	3.192E+0
-1.005E-1	3.208E+0
-9.890E-2	3.192E+0
-1.021E-1	3.169E+0
-1.038E-1	3.147E+0
-1.005E-1	3.169E+0
-9.566E-2	3.163E+0
-9.728E-2	3.189E+0
-1.038E-1	3.231E+0
-1.038E-1	3.205E+0
-1.054E-1	3.205E+0
-9.728E-2	3.205E+0
-1.005E-1	3.199E+0
-1.005E-1	3.179E+0
-1.005E-1	3.179E+0
-1.021E-1	3.186E+0
-1.038E-1	3.189E+0
-9.890E-2	3.182E+0
-9.890E-2	3.199E+0
-9.890E-2	3.205E+0
-1.021E-1	3.205E+0
-9.728E-2	3.195E+0
-1.021E-1	3.150E+0
-1.005E-1	3.137E+0
-9.728E-2	3.195E+0
-1.038E-1	3.218E+0
-1.005E-1	3.218E+0
-1.054E-1	3.208E+0
-9.728E-2	3.195E+0
-9.566E-2	3.179E+0
-9.890E-2	3.173E+0
-1.038E-1	3.182E+0
-1.021E-1	3.202E+0
-1.005E-1	3.238E+0
-9.890E-2	3.202E+0
-1.021E-1	3.153E+0
-1.054E-1	3.134E+0
-1.005E-1	3.179E+0
-1.005E-1	3.199E+0
-1.005E-1	3.169E+0
-1.005E-1	3.186E+0
-1.021E-1	3.186E+0
-1.038E-1	3.160E+0
-1.005E-1	3.137E+0
-1.021E-1	3.163E+0
-9.566E-2	3.225E+0
-1.005E-1	3.260E+0
-1.005E-1	3.251E+0
-1.005E-1	3.254E+0
-9.890E-2	3.260E+0
-9.728E-2	3.212E+0
-9.890E-2	3.182E+0
-1.021E-1	3.195E+0
-1.005E-1	3.192E+0
-1.005E-1	3.218E+0
-1.005E-1	3.208E+0
-9.890E-2	3.215E+0
-1.021E-1	3.234E+0
-1.005E-1	3.199E+0
-1.005E-1	3.225E+0
-1.021E-1	3.218E+0
-1.005E-1	3.186E+0
-1.021E-1	3.195E+0
-1.021E-1	3.179E+0
-1.021E-1	3.147E+0
-1.021E-1	3.166E+0
-9.890E-2	3.182E+0
-1.005E-1	3.176E+0
-1.005E-1	3.189E+0
-1.038E-1	3.228E+0
-1.021E-1	3.221E+0
-1.005E-1	3.192E+0
-1.021E-1	3.202E+0
-1.005E-1	3.212E+0
-1.021E-1	3.212E+0
-1.021E-1	3.231E+0
-9.890E-2	3.215E+0
-1.021E-1	3.186E+0
-1.005E-1	3.163E+0
-9.728E-2	3.173E+0
-1.038E-1	3.182E+0
-1.005E-1	3.176E+0
-1.005E-1	3.186E+0
-9.728E-2	3.192E+0
-1.005E-1	3.173E+0
-1.005E-1	3.163E+0
-1.005E-1	3.182E+0
-1.038E-1	3.208E+0
-1.021E-1	3.163E+0
-1.038E-1	3.179E+0
-9.890E-2	3.234E+0
-9.890E-2	3.189E+0
-1.021E-1	3.163E+0
-9.890E-2	3.205E+0
-1.038E-1	3.182E+0
-1.005E-1	3.189E+0
-1.038E-1	3.195E+0
-1.038E-1	3.202E+0
-9.890E-2	3.208E+0
-9.728E-2	3.205E+0
-1.021E-1	3.199E+0
-1.021E-1	3.163E+0
-1.021E-1	3.153E+0
-9.890E-2	3.176E+0
-1.021E-1	3.186E+0
-9.890E-2	3.208E+0
-9.728E-2	3.212E+0
-9.890E-2	3.163E+0
-1.021E-1	3.179E+0
-1.005E-1	3.234E+0
-1.038E-1	3.234E+0
-9.890E-2	3.238E+0
-1.005E-1	3.218E+0
-1.021E-1	3.199E+0
-9.890E-2	3.234E+0
-1.005E-1	3.238E+0
-1.005E-1	3.238E+0
-1.005E-1	3.228E+0
-1.005E-1	3.221E+0
-9.890E-2	3.202E+0
-1.005E-1	3.215E+0
-1.005E-1	3.241E+0
-1.005E-1	3.179E+0
-9.890E-2	3.130E+0
-1.021E-1	3.121E+0
-1.005E-1	3.137E+0
-1.021E-1	3.137E+0
-1.005E-1	3.173E+0
-1.005E-1	3.195E+0
-1.005E-1	3.182E+0
-9.890E-2	3.173E+0
-1.021E-1	3.176E+0
-9.890E-2	3.160E+0
-1.005E-1	3.195E+0
-9.728E-2	3.182E+0
-9.890E-2	3.160E+0
-1.038E-1	3.166E+0
-1.005E-1	3.153E+0
-1.005E-1	3.176E+0
-1.021E-1	3.195E+0
-1.005E-1	3.202E+0
-1.005E-1	3.205E+0
-1.005E-1	3.160E+0
-9.728E-2	3.163E+0
-1.005E-1	3.208E+0
-9.890E-2	3.221E+0
-1.005E-1	3.169E+0
-9.566E-2	3.156E+0
-9.890E-2	3.169E+0
-1.005E-1	3.192E+0
-9.890E-2	3.208E+0
-1.005E-1	3.137E+0
-1.005E-1	3.137E+0
-1.021E-1	3.143E+0
-9.890E-2	3.169E+0
-1.021E-1	3.221E+0
-1.021E-1	3.231E+0
-9.890E-2	3.182E+0
-1.021E-1	3.179E+0
-1.021E-1	3.182E+0
-1.005E-1	3.176E+0
-1.021E-1	3.208E+0
-9.890E-2	3.189E+0
-1.038E-1	3.176E+0
-9.890E-2	3.202E+0
-9.890E-2	3.186E+0
-1.005E-1	3.215E+0
-1.021E-1	3.238E+0
-1.005E-1	3.215E+0
-1.005E-1	3.208E+0
-9.728E-2	3.205E+0
-9.890E-2	3.202E+0
-1.021E-1	3.189E+0
-1.038E-1	3.173E+0
-1.021E-1	3.163E+0
-1.005E-1	3.166E+0
-9.728E-2	3.160E+0
-9.890E-2	3.153E+0
-1.005E-1	3.147E+0
-9.890E-2	3.176E+0
-1.005E-1	3.189E+0
-9.728E-2	3.195E+0
-9.728E-2	3.173E+0
-9.890E-2	3.166E+0
-1.005E-1	3.147E+0
-1.005E-1	3.140E+0
-9.566E-2	3.140E+0
-1.005E-1	3.147E+0
-1.021E-1	3.160E+0
-1.021E-1	3.163E+0
-1.021E-1	3.186E+0
-1.021E-1	3.215E+0
-1.005E-1	3.212E+0
-9.890E-2	3.218E+0
-1.021E-1	3.221E+0
-1.005E-1	3.199E+0
-9.890E-2	3.176E+0
-9.242E-2	3.189E+0
-1.005E-1	3.199E+0
-1.005E-1	3.179E+0
-1.021E-1	3.153E+0
-1.021E-1	3.166E+0
-9.890E-2	3.228E+0
-1.021E-1	3.241E+0
-1.038E-1	3.208E+0
-9.890E-2	3.176E+0
-9.728E-2	3.202E+0
-1.038E-1	3.199E+0
-1.005E-1	3.186E+0
-9.890E-2	3.182E+0
-1.005E-1	3.212E+0
-1.005E-1	3.231E+0
-1.021E-1	3.221E+0
-1.038E-1	3.205E+0
-9.890E-2	3.218E+0
-1.038E-1	3.215E+0
-1.038E-1	3.182E+0
-1.005E-1	3.160E+0
-1.005E-1	3.163E+0
-1.005E-1	3.205E+0
-9.890E-2	3.241E+0
-1.005E-1	3.215E+0
-1.021E-1	3.195E+0
-9.890E-2	3.169E+0
-1.005E-1	3.192E+0
-1.021E-1	3.215E+0
-1.005E-1	3.173E+0
-9.890E-2	3.153E+0
-1.005E-1	3.182E+0
-1.021E-1	3.176E+0
-1.005E-1	3.150E+0
-1.038E-1	3.150E+0
-1.005E-1	3.176E+0
-1.021E-1	3.189E+0
-1.021E-1	3.199E+0
-9.890E-2	3.205E+0
-9.890E-2	3.202E+0
-1.005E-1	3.166E+0
-9.890E-2	3.160E+0
-1.021E-1	3.147E+0
-1.021E-1	3.143E+0
-1.021E-1	3.163E+0
-9.890E-2	3.195E+0
-1.005E-1	3.176E+0
-1.054E-1	3.163E+0
-9.890E-2	3.202E+0
-1.021E-1	3.199E+0
-1.038E-1	3.150E+0
-9.728E-2	3.140E+0
-1.038E-1	3.202E+0
-1.038E-1	3.189E+0
-9.890E-2	3.186E+0
-1.005E-1	3.192E+0
-9.728E-2	3.199E+0
-9.890E-2	3.189E+0
-1.038E-1	3.160E+0
-1.038E-1	3.186E+0
-1.005E-1	3.215E+0
-9.890E-2	3.218E+0
-9.728E-2	3.179E+0
-1.005E-1	3.195E+0
-1.021E-1	3.182E+0
-1.005E-1	3.192E+0
-1.005E-1	3.205E+0
-1.038E-1	3.182E+0
-9.890E-2	3.163E+0
-1.005E-1	3.166E+0
-9.566E-2	3.205E+0
-9.890E-2	3.238E+0
-1.021E-1	3.199E+0
-1.005E-1	3.166E+0
-1.054E-1	3.192E+0
-1.038E-1	3.208E+0
-1.054E-1	3.143E+0
-9.890E-2	3.143E+0
-9.890E-2	3.150E+0
-9.890E-2	3.153E+0
-9.728E-2	3.179E+0
-9.890E-2	3.195E+0
-1.021E-1	3.166E+0
-1.021E-1	3.143E+0
-1.021E-1	3.173E+0
-1.005E-1	3.195E+0
-9.890E-2	3.199E+0
-1.038E-1	3.176E+0
-1.021E-1	3.160E+0
-1.005E-1	3.173E+0
-1.005E-1	3.166E+0
-1.021E-1	3.192E+0
-1.021E-1	3.189E+0
-1.005E-1	3.176E+0
-1.021E-1	3.186E+0
-1.005E-1	3.195E+0
-9.890E-2	3.173E+0
-1.038E-1	3.176E+0
-1.038E-1	3.202E+0
-1.005E-1	3.192E+0
-1.021E-1	3.189E+0
-1.005E-1	3.186E+0
-9.566E-2	3.186E+0
-1.021E-1	3.202E+0
-1.021E-1	3.199E+0
-9.890E-2	3.205E+0
-9.890E-2	3.234E+0
-9.566E-2	3.225E+0
-1.005E-1	3.182E+0
-9.890E-2	3.205E+0
-1.021E-1	3.208E+0
-1.038E-1	3.202E+0
-1.005E-1	3.192E+0
-9.890E-2	3.173E+0
-1.021E-1	3.179E+0
-1.021E-1	3.195E+0
-1.021E-1	3.208E+0
-1.021E-1	3.179E+0
-1.005E-1	3.202E+0
-1.005E-1	3.192E+0
-1.054E-1	3.173E+0
-1.005E-1	3.186E+0
-9.728E-2	3.195E+0
-1.038E-1	3.179E+0
-1.005E-1	3.179E+0
-9.890E-2	3.179E+0
-1.054E-1	3.173E+0
-1.038E-1	3.189E+0
-1.021E-1	3.179E+0
-1.021E-1	3.137E+0
-9.890E-2	3.121E+0
-1.005E-1	3.169E+0
-1.005E-1	3.173E+0
-1.005E-1	3.156E+0
-1.005E-1	3.176E+0
-1.038E-1	3.179E+0
-1.005E-1	3.202E+0
-1.021E-1	3.215E+0
-1.005E-1	3.189E+0
-1.021E-1	3.192E+0
-1.005E-1	3.182E+0
-1.005E-1	3.182E+0
-9.728E-2	3.208E+0
-1.021E-1	3.173E+0
-9.728E-2	3.186E+0
-9.890E-2	3.199E+0
-9.728E-2	3.163E+0
-1.021E-1	3.156E+0
-1.038E-1	3.176E+0
-1.021E-1	3.166E+0
-1.005E-1	3.186E+0
-9.728E-2	3.199E+0
-1.021E-1	3.160E+0
-1.005E-1	3.176E+0
-1.005E-1	3.189E+0
-1.021E-1	3.166E+0
-1.021E-1	3.192E+0
-1.005E-1	3.218E+0
-1.038E-1	3.195E+0
-1.021E-1	3.182E+0
-1.021E-1	3.195E+0
-9.890E-2	3.176E+0
-9.890E-2	3.153E+0
-1.021E-1	3.147E+0
-1.021E-1	3.150E+0
-1.021E-1	3.127E+0
-9.890E-2	3.111E+0
-1.021E-1	3.150E+0
-1.005E-1	3.163E+0
-1.021E-1	3.160E+0
-1.021E-1	3.189E+0
-1.038E-1	3.208E+0
-1.021E-1	3.189E+0
-9.890E-2	3.173E+0
-1.021E-1	3.166E+0
-1.005E-1	3.127E+0
-9.890E-2	3.124E+0
-1.005E-1	3.143E+0
-1.021E-1	3.153E+0
-1.038E-1	3.179E+0
-1.005E-1	3.179E+0
-1.005E-1	3.156E+0
-9.890E-2	3.130E+0
-1.021E-1	3.140E+0
-1.021E-1	3.179E+0
-1.005E-1	3.234E+0
-1.005E-1	3.228E+0
-1.005E-1	3.205E+0
-1.038E-1	3.176E+0
-1.005E-1	3.143E+0
-9.890E-2	3.134E+0
-1.005E-1	3.147E+0
-1.021E-1	3.212E+0
-1.005E-1	3.212E+0
-9.728E-2	3.182E+0
-1.005E-1	3.173E+0
-9.890E-2	3.176E+0
-1.005E-1	3.166E+0
-9.728E-2	3.195E+0
-1.005E-1	3.195E+0
-1.005E-1	3.189E+0
-1.005E-1	3.186E+0
-1.005E-1	3.166E+0
-1.021E-1	3.173E+0
-1.005E-1	3.192E+0
-9.890E-2	3.212E+0
-1.021E-1	3.205E+0
-1.038E-1	3.208E+0
-1.021E-1	3.189E+0
-1.005E-1	3.195E+0
-9.890E-2	3.163E+0
-1.005E-1	3.169E+0
-1.070E-1	3.199E+0
-1.005E-1	3.186E+0
-1.021E-1	3.179E+0
-1.021E-1	3.192E+0
-1.005E-1	3.182E+0
-1.038E-1	3.182E+0
-1.038E-1	3.195E+0
-1.005E-1	3.173E+0
-1.021E-1	3.166E+0
-1.038E-1	3.179E+0
-1.005E-1	3.202E+0
-1.054E-1	3.163E+0
-1.021E-1	3.160E+0
-1.038E-1	3.186E+0
-1.021E-1	3.225E+0
-1.021E-1	3.251E+0
-1.021E-1	3.225E+0
-1.005E-1	3.176E+0
-9.890E-2	3.173E+0
-9.890E-2	3.166E+0
-9.728E-2	3.163E+0
-1.005E-1	3.169E+0
-1.038E-1	3.166E+0
-1.005E-1	3.179E+0
-1.005E-1	3.179E+0
-9.890E-2	3.176E+0
-1.005E-1	3.127E+0
-1.021E-1	3.140E+0
-1.038E-1	3.179E+0
-1.021E-1	3.208E+0
-1.038E-1	3.192E+0
-1.005E-1	3.189E+0
-1.021E-1	3.189E+0
-1.005E-1	3.156E+0
-1.038E-1	3.147E+0
-1.005E-1	3.169E+0
-9.890E-2	3.218E+0
-9.728E-2	3.228E+0
-1.021E-1	3.225E+0
-1.038E-1	3.195E+0
-1.021E-1	3.163E+0
-9.890E-2	3.163E+0
-9.890E-2	3.189E+0
-9.890E-2	3.218E+0
-1.038E-1	3.218E+0
-1.038E-1	3.225E+0
-1.005E-1	3.208E+0
-9.890E-2	3.173E+0
-1.005E-1	3.160E+0
-1.005E-1	3.205E+0
-1.038E-1	3.218E+0
-1.005E-1	3.189E+0
-9.566E-2	3.166E+0
-1.005E-1	3.182E+0
-1.038E-1	3.179E+0
-1.021E-1	3.140E+0
-9.890E-2	3.134E+0
-9.890E-2	3.163E+0
-9.728E-2	3.238E+0
-1.005E-1	3.251E+0
-1.005E-1	3.228E+0
-1.021E-1	3.205E+0
-1.021E-1	3.212E+0
-9.566E-2	3.192E+0
-9.890E-2	3.176E+0
-1.038E-1	3.218E+0
-9.890E-2	3.221E+0
-1.038E-1	3.208E+0
-9.890E-2	3.218E+0
-9.890E-2	3.195E+0
-1.021E-1	3.169E+0
-1.038E-1	3.166E+0
-1.021E-1	3.166E+0
-9.890E-2	3.143E+0
-1.005E-1	3.134E+0
-1.005E-1	3.173E+0
-1.005E-1	3.215E+0
-1.005E-1	3.225E+0
-9.890E-2	3.192E+0
-1.021E-1	3.156E+0
-1.005E-1	3.189E+0
-1.005E-1	3.202E+0
-1.038E-1	3.189E+0
-1.021E-1	3.160E+0
-1.021E-1	3.160E+0
-1.021E-1	3.160E+0
-1.005E-1	3.140E+0
-1.005E-1	3.169E+0
-1.005E-1	3.163E+0
-1.021E-1	3.195E+0
-9.728E-2	3.218E+0
-1.021E-1	3.189E+0
-1.005E-1	3.179E+0
-9.890E-2	3.189E+0
-1.005E-1	3.160E+0
-9.728E-2	3.134E+0
-1.038E-1	3.153E+0
-9.890E-2	3.192E+0
-1.005E-1	3.205E+0
-1.054E-1	3.199E+0
-9.890E-2	3.195E+0
-1.021E-1	3.169E+0
-1.005E-1	3.195E+0
-9.890E-2	3.195E+0
-1.005E-1	3.212E+0
-1.005E-1	3.238E+0
-1.021E-1	3.199E+0
-1.021E-1	3.179E+0
-1.005E-1	3.169E+0
-1.005E-1	3.150E+0
-9.890E-2	3.169E+0
-1.005E-1	3.166E+0
-1.005E-1	3.179E+0
-1.021E-1	3.186E+0
-9.728E-2	3.199E+0
-9.890E-2	3.169E+0
-1.021E-1	3.150E+0
-9.890E-2	3.176E+0
-9.728E-2	3.166E+0
-1.021E-1	3.173E+0
-9.890E-2	3.156E+0
-1.005E-1	3.166E+0
-9.890E-2	3.182E+0
-1.021E-1	3.215E+0
-9.728E-2	3.212E+0
-1.005E-1	3.173E+0
-1.021E-1	3.150E+0
-1.038E-1	3.153E+0
-9.728E-2	3.205E+0
-9.890E-2	3.218E+0
-1.005E-1	3.225E+0
-9.890E-2	3.221E+0
-1.005E-1	3.221E+0
-1.021E-1	3.199E+0
-1.005E-1	3.182E+0
-1.038E-1	3.186E+0
-1.005E-1	3.176E+0
-1.038E-1	3.160E+0
-1.038E-1	3.160E+0
-1.021E-1	3.169E+0
-9.890E-2	3.176E+0
-1.005E-1	3.176E+0
-9.728E-2	3.176E+0
-9.728E-2	3.173E+0
-9.890E-2	3.166E+0
-1.005E-1	3.212E+0
-9.728E-2	3.205E+0
-1.038E-1	3.163E+0
-9.728E-2	3.163E+0
-1.038E-1	3.182E+0
-1.005E-1	3.163E+0
-9.728E-2	3.169E+0
-9.890E-2	3.176E+0
-1.038E-1	3.176E+0
-1.005E-1	3.176E+0
-9.728E-2	3.176E+0
-1.038E-1	3.163E+0
-9.890E-2	3.189E+0
-1.005E-1	3.225E+0
-1.054E-1	3.176E+0
-9.890E-2	3.169E+0
-1.005E-1	3.169E+0
-9.728E-2	3.169E+0
-9.728E-2	3.176E+0
-1.021E-1	3.189E+0
-1.038E-1	3.186E+0
-1.038E-1	3.192E+0
-1.005E-1	3.215E+0
-1.005E-1	3.231E+0
-1.005E-1	3.202E+0
-1.021E-1	3.160E+0
-1.038E-1	3.130E+0
-9.890E-2	3.173E+0
-1.038E-1	3.202E+0
-1.005E-1	3.182E+0
-1.005E-1	3.192E+0
-1.054E-1	3.231E+0
-1.038E-1	3.199E+0
-1.021E-1	3.169E+0
-1.005E-1	3.156E+0
-1.005E-1	3.156E+0
-9.890E-2	3.156E+0
-1.054E-1	3.150E+0
-1.005E-1	3.186E+0
-9.890E-2	3.231E+0
-9.728E-2	3.186E+0
-1.038E-1	3.186E+0
-9.890E-2	3.208E+0
-1.021E-1	3.186E+0
-9.728E-2	3.169E+0
-1.021E-1	3.189E+0
-1.021E-1	3.221E+0
-1.038E-1	3.225E+0
-9.728E-2	3.215E+0
-9.728E-2	3.205E+0
-1.021E-1	3.202E+0
-1.005E-1	3.192E+0
-9.890E-2	3.186E+0
-1.021E-1	3.173E+0
-1.005E-1	3.169E+0
-9.890E-2	3.153E+0
-1.005E-1	3.153E+0
-1.021E-1	3.150E+0
-1.005E-1	3.140E+0
-1.005E-1	3.163E+0
-1.021E-1	3.186E+0
-1.021E-1	3.195E+0
-1.021E-1	3.186E+0
-1.054E-1	3.140E+0
-9.890E-2	3.140E+0
-1.005E-1	3.153E+0
-9.566E-2	3.192E+0
-1.054E-1	3.215E+0
-9.890E-2	3.199E+0
-1.005E-1	3.192E+0
-1.005E-1	3.189E+0
-9.566E-2	3.176E+0
-1.054E-1	3.173E+0
-1.005E-1	3.156E+0
-1.021E-1	3.156E+0
-1.021E-1	3.202E+0
-1.021E-1	3.218E+0
-9.890E-2	3.166E+0
-1.038E-1	3.153E+0
-1.054E-1	3.176E+0
-1.005E-1	3.195E+0
-1.005E-1	3.179E+0
-9.404E-2	3.150E+0
-1.054E-1	3.160E+0
-1.021E-1	3.179E+0
-1.021E-1	3.166E+0
-1.038E-1	3.156E+0
-1.005E-1	3.186E+0
-1.005E-1	3.189E+0
-1.021E-1	3.147E+0
-1.038E-1	3.150E+0
-1.021E-1	3.179E+0
-9.890E-2	3.189E+0
-9.890E-2	3.173E+0
-1.054E-1	3.199E+0
-1.021E-1	3.218E+0
-1.038E-1	3.192E+0
-1.005E-1	3.205E+0
-1.021E-1	3.212E+0
-1.021E-1	3.186E+0
-9.890E-2	3.176E+0
-1.054E-1	3.160E+0
-1.021E-1	3.153E+0
-9.890E-2	3.150E+0
-1.021E-1	3.179E+0
-1.021E-1	3.169E+0
-1.005E-1	3.156E+0
-1.038E-1	3.166E+0
-9.890E-2	3.195E+0
-9.890E-2	3.208E+0
-1.021E-1	3.173E+0
-9.728E-2	3.156E+0
-1.038E-1	3.163E+0
-1.021E-1	3.176E+0
-1.054E-1	3.189E+0
-9.890E-2	3.173E+0
-1.005E-1	3.160E+0
-9.890E-2	3.163E+0
-1.005E-1	3.127E+0
-1.005E-1	3.088E+0
-1.005E-1	3.095E+0
-1.005E-1	3.124E+0
-1.021E-1	3.176E+0
-1.005E-1	3.195E+0
-1.021E-1	3.173E+0
-9.728E-2	3.153E+0
-1.021E-1	3.182E+0
-1.005E-1	3.205E+0
-1.005E-1	3.234E+0
-1.005E-1	3.225E+0
-1.038E-1	3.189E+0
-1.005E-1	3.202E+0
-9.566E-2	3.212E+0
-9.890E-2	3.208E+0
-1.038E-1	3.182E+0
-1.021E-1	3.192E+0
-1.021E-1	3.186E+0
-1.005E-1	3.215E+0
-1.038E-1	3.238E+0
-1.021E-1	3.208E+0
-1.005E-1	3.195E+0
-1.005E-1	3.199E+0
-1.038E-1	3.186E+0
-9.728E-2	3.156E+0
-1.021E-1	3.137E+0
-1.005E-1	3.147E+0
-1.005E-1	3.176E+0
-1.021E-1	3.212E+0
-9.890E-2	3.189E+0
-1.005E-1	3.186E+0
-9.890E-2	3.179E+0
-9.728E-2	3.173E+0
-9.728E-2	3.228E+0
-9.728E-2	3.212E+0
-1.038E-1	3.176E+0
-1.005E-1	3.186E+0
-1.005E-1	3.186E+0
-1.054E-1	3.166E+0
-1.005E-1	3.179E+0
-1.005E-1	3.179E+0
-9.890E-2	3.169E+0
-1.021E-1	3.182E+0
-1.005E-1	3.192E+0
-1.038E-1	3.186E+0
-9.890E-2	3.215E+0
-1.005E-1	3.215E+0
-1.054E-1	3.166E+0
-1.005E-1	3.169E+0
-9.890E-2	3.212E+0
-9.728E-2	3.234E+0
-1.038E-1	3.195E+0
-1.021E-1	3.179E+0
-1.005E-1	3.169E+0
-1.005E-1	3.150E+0
-1.005E-1	3.156E+0
-1.005E-1	3.150E+0
-9.890E-2	3.134E+0
-1.005E-1	3.150E+0
-1.021E-1	3.160E+0
-1.021E-1	3.150E+0
-1.005E-1	3.156E+0
-1.021E-1	3.156E+0
-1.005E-1	3.169E+0
-1.005E-1	3.176E+0
-1.005E-1	3.140E+0
-9.890E-2	3.134E+0
-1.021E-1	3.166E+0
-1.005E-1	3.163E+0
-9.890E-2	3.150E+0
-1.021E-1	3.182E+0
-1.021E-1	3.173E+0
-1.021E-1	3.179E+0
-9.890E-2	3.215E+0
-9.890E-2	3.189E+0
-1.038E-1	3.166E+0
-1.021E-1	3.147E+0
-1.021E-1	3.147E+0
-1.005E-1	3.147E+0
-1.021E-1	3.166E+0
-1.021E-1	3.182E+0
-1.021E-1	3.182E+0
-1.021E-1	3.160E+0
-1.005E-1	3.137E+0
-9.890E-2	3.202E+0
-1.021E-1	3.247E+0
-9.890E-2	3.228E+0
-1.005E-1	3.231E+0
-9.890E-2	3.212E+0
-1.021E-1	3.189E+0
-1.038E-1	3.176E+0
-1.054E-1	3.176E+0
-9.890E-2	3.169E+0
-1.021E-1	3.163E+0
-1.005E-1	3.199E+0
-1.038E-1	3.215E+0
-1.021E-1	3.182E+0
-1.005E-1	3.192E+0
-1.021E-1	3.208E+0
-1.021E-1	3.195E+0
-9.890E-2	3.192E+0
-1.021E-1	3.182E+0
-1.021E-1	3.205E+0
-9.890E-2	3.202E+0
-1.005E-1	3.199E+0
-1.038E-1	3.189E+0
-1.038E-1	3.169E+0
-1.021E-1	3.212E+0
-1.054E-1	3.202E+0
-1.005E-1	3.195E+0
-1.005E-1	3.195E+0
-1.038E-1	3.192E+0
-1.021E-1	3.153E+0
-1.005E-1	3.150E+0
-9.728E-2	3.176E+0
-1.038E-1	3.163E+0
-1.021E-1	3.156E+0
-1.021E-1	3.186E+0
-1.021E-1	3.199E+0
-9.890E-2	3.179E+0
-1.038E-1	3.173E+0
-1.021E-1	3.176E+0
-1.021E-1	3.179E+0
-1.054E-1	3.173E+0
-9.890E-2	3.182E+0
-1.021E-1	3.182E+0
-1.005E-1	3.176E+0
-1.054E-1	3.160E+0
-1.021E-1	3.169E+0
-9.890E-2	3.143E+0
-1.005E-1	3.121E+0
-1.005E-1	3.134E+0
-1.038E-1	3.195E+0
-1.005E-1	3.221E+0
-1.021E-1	3.208E+0
-9.890E-2	3.169E+0
-1.005E-1	3.130E+0
-9.890E-2	3.111E+0
-1.021E-1	3.118E+0
-1.005E-1	3.150E+0
-1.021E-1	3.179E+0
-9.728E-2	3.176E+0
-9.890E-2	3.173E+0
-1.038E-1	3.189E+0
-1.021E-1	3.179E+0
-1.005E-1	3.169E+0
-9.890E-2	3.150E+0
-9.728E-2	3.137E+0
-1.038E-1	3.147E+0
-1.038E-1	3.173E+0
-1.005E-1	3.169E+0
-1.038E-1	3.147E+0
-1.005E-1	3.150E+0
-1.005E-1	3.137E+0
-9.890E-2	3.137E+0
-1.038E-1	3.176E+0
-9.890E-2	3.173E+0
-1.021E-1	3.140E+0
-1.038E-1	3.160E+0
-1.021E-1	3.166E+0
-1.021E-1	3.169E+0
-1.005E-1	3.147E+0
-1.038E-1	3.179E+0
-9.890E-2	3.208E+0
-9.890E-2	3.192E+0
-1.005E-1	3.199E+0
-1.038E-1	3.166E+0
-1.005E-1	3.143E+0
-1.038E-1	3.153E+0
-9.890E-2	3.166E+0
-9.890E-2	3.182E+0
-1.086E-1	3.192E+0
-1.005E-1	3.212E+0
-1.038E-1	3.218E+0
-1.021E-1	3.189E+0
-1.021E-1	3.189E+0
-1.005E-1	3.228E+0
-1.021E-1	3.195E+0
-1.005E-1	3.176E+0
-1.021E-1	3.189E+0
-1.005E-1	3.163E+0
-1.021E-1	3.153E+0
-1.005E-1	3.176E+0
-1.038E-1	3.192E+0
-1.005E-1	3.199E+0
-9.890E-2	3.166E+0
-1.005E-1	3.163E+0
-1.021E-1	3.156E+0
-1.021E-1	3.169E+0
-1.021E-1	3.189E+0
-1.054E-1	3.147E+0
-1.005E-1	3.160E+0
-1.005E-1	3.186E+0
-1.021E-1	3.205E+0
-1.021E-1	3.173E+0
-1.021E-1	3.134E+0
-1.038E-1	3.127E+0
-1.005E-1	3.182E+0
-1.021E-1	3.195E+0
-9.890E-2	3.186E+0
-1.021E-1	3.166E+0
-1.038E-1	3.166E+0
-1.054E-1	3.186E+0
-1.054E-1	3.166E+0
-1.038E-1	3.173E+0
-1.021E-1	3.173E+0
-1.038E-1	3.173E+0
-9.728E-2	3.173E+0
-1.005E-1	3.160E+0
-1.021E-1	3.124E+0
-1.021E-1	3.163E+0
-1.054E-1	3.156E+0
-1.038E-1	3.160E+0
-9.890E-2	3.173E+0
-1.021E-1	3.169E+0
-1.038E-1	3.153E+0
-1.005E-1	3.160E+0
-1.038E-1	3.173E+0
-1.005E-1	3.182E+0
-1.021E-1	3.160E+0
-1.021E-1	3.160E+0
-1.021E-1	3.179E+0
-9.728E-2	3.166E+0
-1.038E-1	3.127E+0
-1.038E-1	3.140E+0
-1.005E-1	3.166E+0
-1.070E-1	3.169E+0
-1.005E-1	3.169E+0
-9.728E-2	3.176E+0
-1.005E-1	3.179E+0
-1.038E-1	3.182E+0
-1.038E-1	3.182E+0
-9.890E-2	3.202E+0
-1.021E-1	3.189E+0
-1.021E-1	3.160E+0
-1.005E-1	3.153E+0
-1.038E-1	3.169E+0
-1.005E-1	3.160E+0
-9.728E-2	3.147E+0
-1.005E-1	3.160E+0
-1.005E-1	3.173E+0
-1.021E-1	3.166E+0
-1.038E-1	3.153E+0
-1.038E-1	3.173E+0
-1.021E-1	3.208E+0
-9.890E-2	3.215E+0
-1.038E-1	3.212E+0
-1.054E-1	3.205E+0
-1.021E-1	3.173E+0
-1.021E-1	3.134E+0
-1.005E-1	3.173E+0
-1.021E-1	3.199E+0
-1.038E-1	3.212E+0
-1.005E-1	3.212E+0
-1.021E-1	3.192E+0
-1.038E-1	3.173E+0
-1.038E-1	3.160E+0
-1.021E-1	3.173E+0
-1.038E-1	3.140E+0
-1.054E-1	3.150E+0
-9.890E-2	3.192E+0
-1.005E-1	3.182E+0
-1.005E-1	3.169E+0
-1.021E-1	3.186E+0
-1.038E-1	3.186E+0
-1.021E-1	3.176E+0
-1.005E-1	3.186E+0
-1.054E-1	3.208E+0
-1.038E-1	3.173E+0
-1.005E-1	3.153E+0
-1.038E-1	3.169E+0
-1.005E-1	3.182E+0
-1.038E-1	3.228E+0
-1.021E-1	3.218E+0
-1.005E-1	3.208E+0
-1.021E-1	3.176E+0
-9.890E-2	3.156E+0
-9.728E-2	3.186E+0
-9.890E-2	3.169E+0
-1.021E-1	3.143E+0
-1.005E-1	3.140E+0
-1.038E-1	3.140E+0
-1.021E-1	3.160E+0
-1.038E-1	3.176E+0
-1.021E-1	3.205E+0
-1.005E-1	3.189E+0
-1.021E-1	3.182E+0
-1.021E-1	3.179E+0
-1.038E-1	3.166E+0
-1.021E-1	3.160E+0
-1.021E-1	3.140E+0
-1.038E-1	3.173E+0
-1.005E-1	3.186E+0
-1.021E-1	3.169E+0
-1.005E-1	3.186E+0
-1.038E-1	3.192E+0
-1.038E-1	3.169E+0
-1.038E-1	3.195E+0
-1.005E-1	3.215E+0
-1.054E-1	3.163E+0
-1.005E-1	3.143E+0
-1.038E-1	3.153E+0
-1.021E-1	3.147E+0
-1.021E-1	3.166E+0
-1.021E-1	3.182E+0
-1.005E-1	3.205E+0
-1.021E-1	3.208E+0
-1.021E-1	3.195E+0
-1.005E-1	3.212E+0
-1.021E-1	3.215E+0
-9.566E-2	3.166E+0
-1.005E-1	3.137E+0
-1.070E-1	3.163E+0
-1.005E-1	3.166E+0
-1.005E-1	3.143E+0
-1.005E-1	3.166E+0
-9.728E-2	3.208E+0
-1.021E-1	3.179E+0
-1.021E-1	3.160E+0
-1.038E-1	3.208E+0
-1.054E-1	3.205E+0
-1.005E-1	3.163E+0
-1.038E-1	3.156E+0
-1.021E-1	3.176E+0
-1.038E-1	3.205E+0
-1.021E-1	3.212E+0
-1.038E-1	3.189E+0
-1.038E-1	3.163E+0
-1.054E-1	3.150E+0
-1.005E-1	3.186E+0
-1.021E-1	3.199E+0
-1.054E-1	3.160E+0
-1.005E-1	3.143E+0
-1.021E-1	3.153E+0
-1.005E-1	3.166E+0
-1.021E-1	3.186E+0
-1.021E-1	3.199E+0
-1.021E-1	3.173E+0
-1.021E-1	3.166E+0
-1.005E-1	3.147E+0
-1.038E-1	3.166E+0
-1.054E-1	3.202E+0
-1.005E-1	3.195E+0
-1.038E-1	3.166E+0
-1.021E-1	3.166E+0
-1.005E-1	3.182E+0
-1.038E-1	3.179E+0
-1.038E-1	3.195E+0
-1.054E-1	3.182E+0
-9.890E-2	3.160E+0
-9.890E-2	3.166E+0
-1.005E-1	3.179E+0
-1.054E-1	3.166E+0
-1.038E-1	3.182E+0
-9.890E-2	3.199E+0
-1.038E-1	3.179E+0
-9.890E-2	3.160E+0
-1.005E-1	3.160E+0
-1.054E-1	3.189E+0
-1.021E-1	3.205E+0
-9.728E-2	3.173E+0
-1.005E-1	3.189E+0
-1.021E-1	3.215E+0
-1.038E-1	3.205E+0
[truncated: 69,996 more rows]
