# Supplementary material for: Improved ANAP incorporation and VCF analysis reveal details of P2X7 current facilitation and a limited conformational interplay between ATP binding and the intracellular ballast domain
Source: eLife. 2023 Jan 4;12:e82479. doi: 10.7554/eLife.82479 (PMC9859053; doi:10.7554/eLife.82479)
Supplement: Figure 2—figure supplement 1—source data 3. [file elife-82479-fig2-figsupp1-data3.zip › Figure-2_figure-supplement-1_source-data-3/20g09/rec25.csv]

-8.755E-2	3.280E+0
-8.917E-2	3.254E+0
-9.242E-2	3.260E+0
-9.242E-2	3.309E+0
-9.242E-2	3.315E+0
-9.404E-2	3.280E+0
-8.917E-2	3.283E+0
-8.917E-2	3.299E+0
-8.755E-2	3.263E+0
-9.242E-2	3.231E+0
-8.917E-2	3.254E+0
-8.917E-2	3.293E+0
-8.917E-2	3.283E+0
-8.917E-2	3.218E+0
-8.755E-2	3.218E+0
-9.242E-2	3.238E+0
-8.917E-2	3.263E+0
-8.917E-2	3.293E+0
-9.079E-2	3.325E+0
-8.917E-2	3.286E+0
-8.917E-2	3.260E+0
-8.755E-2	3.254E+0
-8.917E-2	3.280E+0
-8.917E-2	3.299E+0
-9.242E-2	3.283E+0
-8.755E-2	3.260E+0
-8.593E-2	3.280E+0
-9.242E-2	3.299E+0
-9.079E-2	3.273E+0
-8.755E-2	3.289E+0
-9.242E-2	3.289E+0
-8.755E-2	3.247E+0
-8.755E-2	3.218E+0
-8.755E-2	3.221E+0
-8.593E-2	3.241E+0
-9.079E-2	3.270E+0
-8.755E-2	3.270E+0
-8.755E-2	3.244E+0
-8.917E-2	3.247E+0
-8.917E-2	3.215E+0
-8.755E-2	3.283E+0
-8.755E-2	3.335E+0
-8.755E-2	3.315E+0
-8.593E-2	3.322E+0
-9.566E-2	3.322E+0
-8.917E-2	3.312E+0
-8.755E-2	3.289E+0
-8.917E-2	3.244E+0
-8.593E-2	3.231E+0
-8.917E-2	3.270E+0
-9.242E-2	3.315E+0
-8.917E-2	3.361E+0
-8.755E-2	3.335E+0
-8.593E-2	3.270E+0
-9.079E-2	3.247E+0
-8.755E-2	3.254E+0
-8.917E-2	3.254E+0
-8.917E-2	3.228E+0
-9.242E-2	3.228E+0
-8.917E-2	3.221E+0
-8.917E-2	3.241E+0
-8.755E-2	3.238E+0
-9.079E-2	3.247E+0
-8.917E-2	3.289E+0
-8.755E-2	3.293E+0
-8.755E-2	3.302E+0
-9.242E-2	3.296E+0
-9.079E-2	3.276E+0
-9.079E-2	3.280E+0
-8.755E-2	3.263E+0
-8.431E-2	3.231E+0
-8.917E-2	3.231E+0
-8.593E-2	3.251E+0
-8.917E-2	3.299E+0
-9.079E-2	3.296E+0
-8.593E-2	3.293E+0
-9.079E-2	3.309E+0
-9.079E-2	3.309E+0
-8.755E-2	3.296E+0
-8.917E-2	3.299E+0
-8.755E-2	3.312E+0
-8.917E-2	3.289E+0
-8.917E-2	3.293E+0
-8.917E-2	3.309E+0
-9.242E-2	3.299E+0
-8.755E-2	3.263E+0
-8.755E-2	3.260E+0
-8.593E-2	3.302E+0
-9.242E-2	3.293E+0
-9.242E-2	3.312E+0
-8.917E-2	3.315E+0
-8.593E-2	3.306E+0
-8.593E-2	3.289E+0
-8.755E-2	3.293E+0
-8.917E-2	3.276E+0
-8.917E-2	3.280E+0
-9.242E-2	3.276E+0
-8.755E-2	3.244E+0
-8.917E-2	3.254E+0
-8.917E-2	3.309E+0
-9.242E-2	3.309E+0
-9.079E-2	3.302E+0
-9.079E-2	3.296E+0
-8.593E-2	3.276E+0
-8.917E-2	3.273E+0
-8.755E-2	3.302E+0
-9.079E-2	3.257E+0
-8.755E-2	3.241E+0
-8.755E-2	3.273E+0
-8.755E-2	3.289E+0
-8.917E-2	3.257E+0
-8.755E-2	3.225E+0
-9.079E-2	3.247E+0
-8.593E-2	3.254E+0
-8.593E-2	3.257E+0
-8.755E-2	3.283E+0
-8.755E-2	3.296E+0
-8.593E-2	3.312E+0
-9.079E-2	3.267E+0
-9.079E-2	3.247E+0
-8.755E-2	3.286E+0
-9.079E-2	3.260E+0
-9.079E-2	3.205E+0
-9.242E-2	3.267E+0
-8.917E-2	3.280E+0
-9.079E-2	3.270E+0
-8.917E-2	3.257E+0
-8.431E-2	3.289E+0
-9.566E-2	3.302E+0
-9.242E-2	3.283E+0
-9.079E-2	3.241E+0
-8.917E-2	3.254E+0
-8.755E-2	3.293E+0
-9.242E-2	3.325E+0
-8.755E-2	3.299E+0
-8.593E-2	3.234E+0
-8.917E-2	3.199E+0
-8.593E-2	3.205E+0
-9.079E-2	3.218E+0
-8.917E-2	3.254E+0
-8.593E-2	3.263E+0
-9.404E-2	3.270E+0
-8.755E-2	3.302E+0
-9.079E-2	3.302E+0
-8.917E-2	3.260E+0
-8.755E-2	3.251E+0
-8.917E-2	3.267E+0
-9.079E-2	3.296E+0
-8.755E-2	3.296E+0
-9.079E-2	3.283E+0
-8.755E-2	3.280E+0
-8.268E-2	3.296E+0
-8.917E-2	3.276E+0
-9.242E-2	3.244E+0
-8.755E-2	3.273E+0
-8.755E-2	3.254E+0
-8.593E-2	3.257E+0
-9.079E-2	3.283E+0
-9.079E-2	3.296E+0
-8.917E-2	3.276E+0
-8.755E-2	3.260E+0
-8.917E-2	3.263E+0
-9.079E-2	3.276E+0
-8.917E-2	3.296E+0
-9.079E-2	3.283E+0
-8.755E-2	3.283E+0
-8.755E-2	3.296E+0
-8.593E-2	3.312E+0
-9.079E-2	3.296E+0
-9.242E-2	3.283E+0
-8.917E-2	3.276E+0
-9.079E-2	3.273E+0
-8.755E-2	3.263E+0
-8.917E-2	3.263E+0
-9.242E-2	3.257E+0
-9.079E-2	3.241E+0
-9.079E-2	3.267E+0
-8.917E-2	3.280E+0
-8.755E-2	3.289E+0
-8.917E-2	3.286E+0
-8.593E-2	3.276E+0
-8.917E-2	3.270E+0
-9.079E-2	3.244E+0
-8.917E-2	3.273E+0
-8.593E-2	3.338E+0
-9.079E-2	3.319E+0
-8.755E-2	3.270E+0
-9.079E-2	3.273E+0
-8.593E-2	3.267E+0
-8.917E-2	3.263E+0
-9.404E-2	3.286E+0
-8.755E-2	3.309E+0
-8.917E-2	3.319E+0
-9.242E-2	3.283E+0
-8.755E-2	3.221E+0
-9.404E-2	3.218E+0
-8.755E-2	3.280E+0
-8.431E-2	3.302E+0
-9.242E-2	3.273E+0
-8.917E-2	3.299E+0
-8.268E-2	3.325E+0
-8.917E-2	3.325E+0
-9.079E-2	3.280E+0
-8.755E-2	3.231E+0
-8.917E-2	3.234E+0
-8.917E-2	3.267E+0
-9.079E-2	3.280E+0
-8.917E-2	3.299E+0
-9.079E-2	3.273E+0
-8.431E-2	3.260E+0
-8.755E-2	3.257E+0
-8.917E-2	3.257E+0
-8.755E-2	3.293E+0
-8.917E-2	3.273E+0
-9.079E-2	3.289E+0
-8.917E-2	3.302E+0
-8.755E-2	3.322E+0
-8.917E-2	3.312E+0
-9.242E-2	3.254E+0
-9.404E-2	3.247E+0
-9.079E-2	3.241E+0
-8.917E-2	3.257E+0
-8.593E-2	3.276E+0
-8.593E-2	3.293E+0
-9.079E-2	3.280E+0
-8.755E-2	3.263E+0
-8.917E-2	3.263E+0
-9.079E-2	3.345E+0
-8.917E-2	3.325E+0
-8.593E-2	3.283E+0
-9.242E-2	3.267E+0
-8.593E-2	3.247E+0
-8.593E-2	3.267E+0
-9.079E-2	3.286E+0
-8.917E-2	3.283E+0
-9.079E-2	3.263E+0
-8.593E-2	3.254E+0
-8.593E-2	3.251E+0
-9.404E-2	3.234E+0
-8.755E-2	3.241E+0
-8.755E-2	3.293E+0
-9.242E-2	3.312E+0
-8.917E-2	3.286E+0
-8.755E-2	3.299E+0
-8.917E-2	3.351E+0
-8.917E-2	3.338E+0
-9.242E-2	3.306E+0
-8.917E-2	3.289E+0
-8.593E-2	3.293E+0
-8.917E-2	3.302E+0
-9.079E-2	3.280E+0
-8.755E-2	3.299E+0
-9.079E-2	3.322E+0
-8.755E-2	3.286E+0
-9.242E-2	3.280E+0
-9.079E-2	3.273E+0
-8.755E-2	3.251E+0
-9.079E-2	3.260E+0
-9.242E-2	3.254E+0
-9.079E-2	3.254E+0
-8.917E-2	3.273E+0
-8.755E-2	3.312E+0
-8.917E-2	3.312E+0
-9.079E-2	3.260E+0
-8.593E-2	3.231E+0
-8.755E-2	3.254E+0
-8.755E-2	3.296E+0
-8.917E-2	3.289E+0
-8.917E-2	3.267E+0
-8.917E-2	3.273E+0
-8.755E-2	3.263E+0
-8.917E-2	3.289E+0
-8.755E-2	3.312E+0
-9.079E-2	3.286E+0
-9.079E-2	3.254E+0
-8.917E-2	3.270E+0
-8.593E-2	3.286E+0
-8.755E-2	3.241E+0
-9.079E-2	3.241E+0
-8.755E-2	3.273E+0
-8.917E-2	3.293E+0
-8.755E-2	3.319E+0
-8.593E-2	3.312E+0
-9.079E-2	3.309E+0
-9.079E-2	3.332E+0
-9.079E-2	3.302E+0
-9.242E-2	3.260E+0
-9.242E-2	3.234E+0
-8.431E-2	3.244E+0
-8.917E-2	3.332E+0
-9.242E-2	3.328E+0
-9.079E-2	3.296E+0
-8.917E-2	3.289E+0
-8.917E-2	3.267E+0
-8.755E-2	3.260E+0
-8.917E-2	3.283E+0
-8.755E-2	3.251E+0
-9.404E-2	3.244E+0
-9.079E-2	3.276E+0
-8.593E-2	3.267E+0
-8.593E-2	3.293E+0
-8.917E-2	3.322E+0
-9.242E-2	3.338E+0
-8.917E-2	3.345E+0
-8.917E-2	3.309E+0
-9.079E-2	3.280E+0
-8.917E-2	3.286E+0
-9.079E-2	3.280E+0
-8.755E-2	3.286E+0
-8.755E-2	3.322E+0
-8.755E-2	3.335E+0
-8.917E-2	3.325E+0
-9.079E-2	3.293E+0
-9.079E-2	3.293E+0
-8.755E-2	3.280E+0
-8.593E-2	3.273E+0
-8.917E-2	3.306E+0
-8.917E-2	3.289E+0
-9.079E-2	3.238E+0
-9.242E-2	3.225E+0
-8.917E-2	3.231E+0
-8.755E-2	3.270E+0
-9.079E-2	3.312E+0
-8.755E-2	3.358E+0
-8.593E-2	3.332E+0
-8.917E-2	3.325E+0
-8.755E-2	3.280E+0
-8.917E-2	3.231E+0
-9.079E-2	3.238E+0
-8.917E-2	3.263E+0
-8.755E-2	3.299E+0
-8.755E-2	3.267E+0
-8.755E-2	3.267E+0
-8.917E-2	3.289E+0
-8.917E-2	3.312E+0
-9.079E-2	3.283E+0
-8.593E-2	3.238E+0
-9.079E-2	3.218E+0
-9.079E-2	3.260E+0
-8.917E-2	3.289E+0
-8.755E-2	3.293E+0
-8.917E-2	3.276E+0
-9.079E-2	3.273E+0
-8.917E-2	3.254E+0
-9.079E-2	3.267E+0
-8.593E-2	3.289E+0
-9.079E-2	3.260E+0
-8.917E-2	3.263E+0
-8.755E-2	3.289E+0
-9.242E-2	3.286E+0
-8.755E-2	3.260E+0
-9.079E-2	3.231E+0
-8.755E-2	3.244E+0
-9.079E-2	3.234E+0
-9.079E-2	3.286E+0
-8.917E-2	3.351E+0
-9.079E-2	3.312E+0
-8.917E-2	3.293E+0
-8.755E-2	3.332E+0
-9.079E-2	3.309E+0
-8.755E-2	3.286E+0
-9.242E-2	3.254E+0
-9.079E-2	3.241E+0
-8.917E-2	3.283E+0
-8.917E-2	3.312E+0
-9.079E-2	3.270E+0
-8.755E-2	3.283E+0
-8.917E-2	3.361E+0
-8.917E-2	3.361E+0
-9.242E-2	3.276E+0
-8.755E-2	3.267E+0
-8.755E-2	3.286E+0
-8.593E-2	3.293E+0
-8.593E-2	3.312E+0
-8.755E-2	3.273E+0
-8.917E-2	3.251E+0
-8.755E-2	3.293E+0
-8.917E-2	3.299E+0
-8.593E-2	3.293E+0
-9.079E-2	3.309E+0
-8.755E-2	3.270E+0
-8.917E-2	3.247E+0
-8.593E-2	3.286E+0
-8.755E-2	3.315E+0
-9.079E-2	3.306E+0
-8.917E-2	3.289E+0
-8.755E-2	3.260E+0
-9.079E-2	3.247E+0
-8.755E-2	3.270E+0
-8.593E-2	3.286E+0
-8.917E-2	3.270E+0
-8.593E-2	3.244E+0
-8.755E-2	3.280E+0
-8.917E-2	3.289E+0
-8.755E-2	3.267E+0
-9.079E-2	3.293E+0
-8.917E-2	3.296E+0
-8.755E-2	3.283E+0
-8.755E-2	3.267E+0
-8.431E-2	3.276E+0
-8.593E-2	3.267E+0
-8.755E-2	3.276E+0
-8.917E-2	3.296E+0
-8.917E-2	3.289E+0
-8.917E-2	3.289E+0
-8.431E-2	3.296E+0
-9.079E-2	3.345E+0
-8.755E-2	3.354E+0
-9.079E-2	3.335E+0
-9.079E-2	3.309E+0
-9.079E-2	3.267E+0
-8.593E-2	3.251E+0
-8.917E-2	3.257E+0
-8.593E-2	3.286E+0
-8.593E-2	3.273E+0
-8.593E-2	3.247E+0
-8.917E-2	3.260E+0
-8.917E-2	3.267E+0
-8.917E-2	3.260E+0
-8.917E-2	3.276E+0
-8.917E-2	3.276E+0
-9.079E-2	3.241E+0
-8.917E-2	3.247E+0
-8.593E-2	3.238E+0
-8.755E-2	3.263E+0
-9.079E-2	3.286E+0
-9.079E-2	3.260E+0
-8.755E-2	3.234E+0
-9.079E-2	3.263E+0
-9.079E-2	3.263E+0
-8.755E-2	3.289E+0
-8.431E-2	3.302E+0
-8.917E-2	3.309E+0
-8.755E-2	3.289E+0
-9.079E-2	3.299E+0
-8.755E-2	3.309E+0
-8.917E-2	3.306E+0
-8.593E-2	3.270E+0
-9.079E-2	3.263E+0
-8.917E-2	3.254E+0
-9.079E-2	3.254E+0
-9.079E-2	3.286E+0
-8.917E-2	3.276E+0
-8.917E-2	3.270E+0
-9.079E-2	3.276E+0
-8.917E-2	3.260E+0
-8.917E-2	3.286E+0
-8.755E-2	3.289E+0
-9.079E-2	3.244E+0
-9.079E-2	3.244E+0
-8.755E-2	3.276E+0
-8.917E-2	3.280E+0
-8.431E-2	3.251E+0
-8.755E-2	3.221E+0
-8.755E-2	3.225E+0
-8.755E-2	3.251E+0
-8.917E-2	3.283E+0
-9.079E-2	3.276E+0
-8.593E-2	3.251E+0
-8.917E-2	3.244E+0
-8.755E-2	3.247E+0
-8.917E-2	3.289E+0
-8.593E-2	3.299E+0
-9.079E-2	3.276E+0
-8.917E-2	3.257E+0
-9.079E-2	3.273E+0
-8.917E-2	3.273E+0
-8.755E-2	3.293E+0
-8.431E-2	3.299E+0
-9.079E-2	3.283E+0
-8.917E-2	3.302E+0
-8.755E-2	3.319E+0
-9.242E-2	3.299E+0
-8.917E-2	3.283E+0
-8.917E-2	3.283E+0
-8.917E-2	3.319E+0
-8.755E-2	3.345E+0
-9.242E-2	3.315E+0
-9.079E-2	3.306E+0
-9.079E-2	3.276E+0
-9.079E-2	3.276E+0
-9.404E-2	3.306E+0
-8.917E-2	3.267E+0
-9.079E-2	3.273E+0
-9.079E-2	3.260E+0
-8.755E-2	3.267E+0
-8.917E-2	3.283E+0
-9.242E-2	3.299E+0
-9.079E-2	3.296E+0
-8.755E-2	3.257E+0
-8.755E-2	3.231E+0
-8.917E-2	3.267E+0
-8.917E-2	3.257E+0
-9.079E-2	3.257E+0
-8.917E-2	3.299E+0
-8.917E-2	3.296E+0
-8.917E-2	3.296E+0
-8.755E-2	3.299E+0
-8.917E-2	3.302E+0
-8.755E-2	3.270E+0
-8.593E-2	3.244E+0
-8.755E-2	3.257E+0
-9.079E-2	3.267E+0
-9.079E-2	3.254E+0
-8.917E-2	3.263E+0
-9.079E-2	3.273E+0
-8.755E-2	3.296E+0
-9.242E-2	3.322E+0
-8.755E-2	3.315E+0
-8.917E-2	3.276E+0
-8.755E-2	3.257E+0
-9.079E-2	3.238E+0
-8.755E-2	3.238E+0
-8.917E-2	3.263E+0
-8.431E-2	3.280E+0
-8.917E-2	3.296E+0
-8.431E-2	3.283E+0
-9.079E-2	3.247E+0
-9.079E-2	3.238E+0
-9.079E-2	3.254E+0
-8.755E-2	3.241E+0
-9.079E-2	3.270E+0
-9.079E-2	3.270E+0
-9.079E-2	3.234E+0
-8.593E-2	3.276E+0
-9.079E-2	3.283E+0
-8.755E-2	3.263E+0
-9.242E-2	3.234E+0
-8.755E-2	3.228E+0
-8.917E-2	3.238E+0
-8.917E-2	3.234E+0
-8.917E-2	3.247E+0
-8.917E-2	3.241E+0
-9.079E-2	3.247E+0
-8.917E-2	3.280E+0
-8.755E-2	3.276E+0
-9.242E-2	3.299E+0
-9.242E-2	3.299E+0
-9.079E-2	3.263E+0
-8.593E-2	3.247E+0
-8.917E-2	3.244E+0
-8.755E-2	3.231E+0
-9.079E-2	3.267E+0
-8.917E-2	3.289E+0
-9.079E-2	3.319E+0
-8.917E-2	3.315E+0
-8.917E-2	3.302E+0
-9.079E-2	3.276E+0
-8.755E-2	3.251E+0
-8.917E-2	3.260E+0
-8.755E-2	3.257E+0
-8.755E-2	3.263E+0
-8.755E-2	3.270E+0
-9.404E-2	3.257E+0
-9.242E-2	3.241E+0
-8.917E-2	3.225E+0
-8.917E-2	3.247E+0
-8.755E-2	3.260E+0
-9.079E-2	3.257E+0
-9.079E-2	3.260E+0
-8.917E-2	3.234E+0
-8.917E-2	3.276E+0
-8.917E-2	3.280E+0
-8.917E-2	3.241E+0
-8.917E-2	3.270E+0
-9.079E-2	3.306E+0
-8.917E-2	3.280E+0
-8.755E-2	3.260E+0
-8.917E-2	3.280E+0
-9.242E-2	3.280E+0
-9.242E-2	3.283E+0
-9.242E-2	3.273E+0
-8.917E-2	3.260E+0
-8.593E-2	3.260E+0
-8.755E-2	3.231E+0
-8.917E-2	3.251E+0
-8.917E-2	3.267E+0
-8.268E-2	3.267E+0
-8.917E-2	3.225E+0
-8.755E-2	3.280E+0
-9.242E-2	3.345E+0
-8.917E-2	3.302E+0
-9.079E-2	3.267E+0
-8.755E-2	3.247E+0
-8.917E-2	3.267E+0
-8.755E-2	3.260E+0
-9.079E-2	3.247E+0
-9.079E-2	3.263E+0
-8.917E-2	3.302E+0
-9.242E-2	3.306E+0
-9.242E-2	3.312E+0
-8.917E-2	3.289E+0
-8.917E-2	3.247E+0
-9.079E-2	3.270E+0
-8.755E-2	3.280E+0
-9.079E-2	3.276E+0
-9.079E-2	3.254E+0
-8.755E-2	3.241E+0
-8.917E-2	3.238E+0
-8.917E-2	3.296E+0
-9.242E-2	3.354E+0
-9.079E-2	3.325E+0
-8.917E-2	3.283E+0
-8.917E-2	3.254E+0
-9.242E-2	3.263E+0
-9.079E-2	3.276E+0
-8.917E-2	3.299E+0
-8.917E-2	3.280E+0
-8.917E-2	3.293E+0
-9.242E-2	3.328E+0
-8.917E-2	3.286E+0
-8.917E-2	3.286E+0
-8.755E-2	3.299E+0
-8.917E-2	3.296E+0
-9.079E-2	3.283E+0
-8.755E-2	3.289E+0
-9.079E-2	3.267E+0
-8.755E-2	3.283E+0
-8.755E-2	3.299E+0
-9.079E-2	3.289E+0
-8.917E-2	3.286E+0
-9.242E-2	3.289E+0
-9.242E-2	3.280E+0
-8.755E-2	3.244E+0
-8.755E-2	3.241E+0
-8.917E-2	3.289E+0
-8.917E-2	3.325E+0
-8.755E-2	3.306E+0
-9.242E-2	3.267E+0
-8.917E-2	3.257E+0
-9.079E-2	3.254E+0
-8.917E-2	3.257E+0
-9.404E-2	3.234E+0
-8.917E-2	3.267E+0
-8.593E-2	3.283E+0
-9.079E-2	3.273E+0
-9.079E-2	3.251E+0
-9.242E-2	3.241E+0
-8.917E-2	3.247E+0
-8.917E-2	3.263E+0
-8.593E-2	3.267E+0
-8.917E-2	3.241E+0
-9.242E-2	3.238E+0
-9.079E-2	3.228E+0
-8.917E-2	3.244E+0
-8.917E-2	3.254E+0
-9.079E-2	3.234E+0
-9.079E-2	3.254E+0
-8.755E-2	3.286E+0
-8.593E-2	3.302E+0
-8.755E-2	3.286E+0
-8.755E-2	3.276E+0
-9.079E-2	3.283E+0
-9.079E-2	3.299E+0
-8.917E-2	3.309E+0
-8.917E-2	3.270E+0
-8.755E-2	3.231E+0
-8.917E-2	3.267E+0
-9.079E-2	3.296E+0
-9.242E-2	3.299E+0
-8.431E-2	3.289E+0
-9.079E-2	3.302E+0
-8.755E-2	3.315E+0
-8.755E-2	3.312E+0
-8.917E-2	3.312E+0
-8.755E-2	3.296E+0
-8.755E-2	3.267E+0
-8.593E-2	3.238E+0
-9.079E-2	3.270E+0
-9.079E-2	3.299E+0
-9.242E-2	3.260E+0
-9.079E-2	3.260E+0
-8.431E-2	3.270E+0
-8.917E-2	3.280E+0
-8.917E-2	3.325E+0
-9.079E-2	3.302E+0
-8.917E-2	3.309E+0
-8.755E-2	3.283E+0
-8.755E-2	3.283E+0
-8.917E-2	3.293E+0
-9.079E-2	3.293E+0
-9.079E-2	3.286E+0
-8.755E-2	3.296E+0
-8.917E-2	3.270E+0
-8.917E-2	3.276E+0
-8.917E-2	3.286E+0
-9.242E-2	3.280E+0
-8.917E-2	3.280E+0
-8.593E-2	3.238E+0
-8.593E-2	3.231E+0
-9.079E-2	3.273E+0
-9.242E-2	3.335E+0
-8.593E-2	3.296E+0
-8.755E-2	3.263E+0
-8.593E-2	3.293E+0
-8.593E-2	3.286E+0
-8.755E-2	3.270E+0
-9.079E-2	3.273E+0
-9.079E-2	3.251E+0
-8.917E-2	3.260E+0
-9.079E-2	3.273E+0
-8.755E-2	3.280E+0
-9.079E-2	3.309E+0
-9.404E-2	3.309E+0
-8.755E-2	3.273E+0
-8.917E-2	3.234E+0
-9.079E-2	3.247E+0
-9.242E-2	3.283E+0
-8.917E-2	3.289E+0
-8.917E-2	3.257E+0
-8.755E-2	3.251E+0
-9.242E-2	3.280E+0
-8.755E-2	3.302E+0
-8.917E-2	3.289E+0
-8.917E-2	3.251E+0
-9.079E-2	3.257E+0
-8.917E-2	3.254E+0
-9.242E-2	3.286E+0
-8.917E-2	3.296E+0
-8.755E-2	3.273E+0
-8.755E-2	3.257E+0
-9.242E-2	3.247E+0
-9.079E-2	3.241E+0
-9.079E-2	3.254E+0
-8.593E-2	3.283E+0
-8.593E-2	3.306E+0
-8.755E-2	3.302E+0
-8.755E-2	3.276E+0
-9.242E-2	3.260E+0
-9.079E-2	3.238E+0
-8.755E-2	3.251E+0
-8.917E-2	3.296E+0
-8.917E-2	3.299E+0
-9.079E-2	3.293E+0
-8.917E-2	3.293E+0
-8.917E-2	3.306E+0
-8.593E-2	3.302E+0
-9.242E-2	3.289E+0
-8.917E-2	3.302E+0
-8.755E-2	3.299E+0
-8.593E-2	3.273E+0
-8.917E-2	3.280E+0
-8.755E-2	3.283E+0
-9.404E-2	3.257E+0
-8.917E-2	3.231E+0
-8.917E-2	3.218E+0
-8.593E-2	3.257E+0
-8.593E-2	3.296E+0
-8.755E-2	3.306E+0
-9.404E-2	3.309E+0
-9.079E-2	3.302E+0
-8.917E-2	3.312E+0
-8.755E-2	3.306E+0
-8.917E-2	3.319E+0
-9.079E-2	3.299E+0
-8.917E-2	3.241E+0
-8.755E-2	3.218E+0
-8.755E-2	3.215E+0
-8.755E-2	3.257E+0
-8.917E-2	3.312E+0
-8.917E-2	3.302E+0
-8.755E-2	3.302E+0
-8.917E-2	3.302E+0
-8.917E-2	3.273E+0
-8.755E-2	3.254E+0
-9.404E-2	3.276E+0
-9.079E-2	3.293E+0
-9.079E-2	3.309E+0
-8.917E-2	3.280E+0
-8.755E-2	3.225E+0
-9.079E-2	3.244E+0
-9.404E-2	3.263E+0
-8.755E-2	3.276E+0
-8.917E-2	3.280E+0
-8.917E-2	3.293E+0
-8.917E-2	3.289E+0
-8.917E-2	3.273E+0
-9.079E-2	3.283E+0
-8.431E-2	3.299E+0
-8.593E-2	3.302E+0
-9.079E-2	3.299E+0
-9.079E-2	3.270E+0
-9.242E-2	3.263E+0
-8.917E-2	3.280E+0
-8.431E-2	3.302E+0
-9.242E-2	3.299E+0
-9.079E-2	3.283E+0
-8.917E-2	3.254E+0
-9.079E-2	3.192E+0
-8.917E-2	3.186E+0
-8.755E-2	3.257E+0
-8.593E-2	3.286E+0
-8.917E-2	3.228E+0
-9.079E-2	3.231E+0
-9.242E-2	3.257E+0
-8.755E-2	3.260E+0
-9.079E-2	3.286E+0
-9.242E-2	3.247E+0
-9.079E-2	3.208E+0
-8.755E-2	3.257E+0
-8.268E-2	3.257E+0
-8.917E-2	3.254E+0
-9.079E-2	3.263E+0
-9.242E-2	3.247E+0
-8.755E-2	3.260E+0
-8.917E-2	3.267E+0
-8.268E-2	3.267E+0
-9.079E-2	3.260E+0
-8.755E-2	3.260E+0
-8.917E-2	3.263E+0
-8.917E-2	3.270E+0
-8.917E-2	3.260E+0
-8.755E-2	3.247E+0
-8.106E-2	3.257E+0
-8.755E-2	3.263E+0
-9.079E-2	3.254E+0
-8.755E-2	3.280E+0
-8.268E-2	3.260E+0
-8.593E-2	3.238E+0
-8.755E-2	3.257E+0
-8.917E-2	3.283E+0
-9.079E-2	3.296E+0
-9.079E-2	3.270E+0
-8.431E-2	3.270E+0
-9.079E-2	3.283E+0
-8.755E-2	3.302E+0
-9.079E-2	3.306E+0
-8.917E-2	3.286E+0
-8.755E-2	3.283E+0
-8.917E-2	3.280E+0
-8.917E-2	3.251E+0
-9.242E-2	3.247E+0
-8.917E-2	3.267E+0
-8.755E-2	3.273E+0
-8.593E-2	3.273E+0
-8.917E-2	3.260E+0
-9.566E-2	3.238E+0
-9.079E-2	3.228E+0
-8.917E-2	3.247E+0
-8.917E-2	3.260E+0
-8.917E-2	3.306E+0
-8.917E-2	3.332E+0
-8.755E-2	3.358E+0
-9.079E-2	3.315E+0
-8.431E-2	3.263E+0
-8.917E-2	3.244E+0
-9.079E-2	3.283E+0
-8.755E-2	3.280E+0
-8.917E-2	3.270E+0
-9.079E-2	3.267E+0
-8.917E-2	3.289E+0
-9.079E-2	3.302E+0
-8.755E-2	3.296E+0
-8.917E-2	3.302E+0
-8.593E-2	3.289E+0
-8.917E-2	3.273E+0
-8.431E-2	3.283E+0
-9.079E-2	3.283E+0
-8.755E-2	3.289E+0
-8.755E-2	3.276E+0
-9.079E-2	3.254E+0
-9.079E-2	3.283E+0
-8.755E-2	3.286E+0
-9.242E-2	3.270E+0
-8.593E-2	3.273E+0
-8.755E-2	3.257E+0
-8.755E-2	3.276E+0
-8.755E-2	3.306E+0
-8.755E-2	3.289E+0
-8.755E-2	3.257E+0
-8.755E-2	3.254E+0
-8.917E-2	3.244E+0
-8.755E-2	3.238E+0
-8.755E-2	3.263E+0
-8.593E-2	3.270E+0
-8.755E-2	3.247E+0
-8.755E-2	3.257E+0
-9.242E-2	3.276E+0
-8.917E-2	3.273E+0
-8.917E-2	3.280E+0
-8.755E-2	3.276E+0
-8.593E-2	3.276E+0
-9.079E-2	3.306E+0
-9.079E-2	3.315E+0
-8.917E-2	3.328E+0
-9.079E-2	3.335E+0
-8.755E-2	3.299E+0
-9.079E-2	3.286E+0
-8.755E-2	3.293E+0
-8.917E-2	3.273E+0
-9.242E-2	3.293E+0
-9.242E-2	3.263E+0
-8.917E-2	3.244E+0
-9.242E-2	3.254E+0
-8.917E-2	3.273E+0
-8.917E-2	3.276E+0
-8.917E-2	3.267E+0
-8.593E-2	3.280E+0
-8.755E-2	3.293E+0
-9.242E-2	3.273E+0
-8.917E-2	3.289E+0
-8.755E-2	3.302E+0
-9.079E-2	3.293E+0
-8.431E-2	3.299E+0
-8.917E-2	3.328E+0
-8.917E-2	3.348E+0
-9.242E-2	3.296E+0
-8.593E-2	3.257E+0
-8.917E-2	3.263E+0
-8.917E-2	3.299E+0
-9.079E-2	3.293E+0
-9.242E-2	3.280E+0
-8.431E-2	3.263E+0
-8.755E-2	3.257E+0
-9.079E-2	3.221E+0
-9.079E-2	3.205E+0
-8.593E-2	3.263E+0
-8.593E-2	3.293E+0
-8.593E-2	3.273E+0
-8.755E-2	3.263E+0
-9.242E-2	3.247E+0
-9.079E-2	3.238E+0
-8.917E-2	3.228E+0
-8.593E-2	3.234E+0
-8.431E-2	3.241E+0
-8.917E-2	3.260E+0
-9.079E-2	3.260E+0
-8.755E-2	3.260E+0
-8.917E-2	3.296E+0
-8.755E-2	3.306E+0
-8.917E-2	3.293E+0
-9.242E-2	3.270E+0
-8.917E-2	3.241E+0
-8.917E-2	3.238E+0
-8.917E-2	3.238E+0
-8.593E-2	3.251E+0
-8.755E-2	3.273E+0
-9.242E-2	3.319E+0
-8.755E-2	3.315E+0
-8.917E-2	3.302E+0
-8.593E-2	3.276E+0
-8.917E-2	3.257E+0
-9.242E-2	3.238E+0
-8.755E-2	3.251E+0
-8.917E-2	3.267E+0
-8.917E-2	3.260E+0
-8.917E-2	3.254E+0
-8.755E-2	3.273E+0
-8.755E-2	3.289E+0
-8.431E-2	3.289E+0
-8.755E-2	3.280E+0
-8.593E-2	3.293E+0
-8.755E-2	3.322E+0
-9.079E-2	3.315E+0
-8.917E-2	3.341E+0
-8.593E-2	3.322E+0
-8.755E-2	3.293E+0
-8.268E-2	3.276E+0
-8.755E-2	3.260E+0
-8.755E-2	3.254E+0
-8.755E-2	3.273E+0
-8.917E-2	3.283E+0
-8.917E-2	3.257E+0
-8.106E-2	3.257E+0
-9.079E-2	3.322E+0
-8.431E-2	3.293E+0
-9.079E-2	3.244E+0
-8.917E-2	3.244E+0
-9.242E-2	3.241E+0
-8.917E-2	3.251E+0
-9.079E-2	3.247E+0
-8.593E-2	3.273E+0
-8.917E-2	3.299E+0
-8.755E-2	3.302E+0
-9.079E-2	3.299E+0
-8.755E-2	3.280E+0
-8.431E-2	3.251E+0
-8.755E-2	3.205E+0
-9.079E-2	3.215E+0
-8.755E-2	3.247E+0
-9.079E-2	3.276E+0
-8.917E-2	3.283E+0
-8.917E-2	3.302E+0
-8.268E-2	3.302E+0
-8.755E-2	3.280E+0
-8.755E-2	3.257E+0
-8.917E-2	3.276E+0
-8.755E-2	3.302E+0
-8.917E-2	3.299E+0
-8.755E-2	3.299E+0
-8.755E-2	3.283E+0
-8.755E-2	3.267E+0
-9.079E-2	3.244E+0
-8.755E-2	3.221E+0
-8.593E-2	3.241E+0
-9.079E-2	3.251E+0
-8.917E-2	3.247E+0
-8.755E-2	3.231E+0
-9.079E-2	3.257E+0
-8.593E-2	3.280E+0
-8.755E-2	3.273E+0
-9.242E-2	3.273E+0
-8.917E-2	3.273E+0
-9.079E-2	3.263E+0
-8.917E-2	3.286E+0
-8.593E-2	3.299E+0
-9.079E-2	3.306E+0
-8.917E-2	3.312E+0
-8.755E-2	3.286E+0
-8.917E-2	3.276E+0
-8.755E-2	3.280E+0
-8.755E-2	3.283E+0
-8.917E-2	3.270E+0
-9.079E-2	3.260E+0
-8.593E-2	3.251E+0
-8.917E-2	3.251E+0
-8.268E-2	3.257E+0
-9.079E-2	3.263E+0
-8.917E-2	3.286E+0
-8.917E-2	3.247E+0
-8.593E-2	3.247E+0
-8.917E-2	3.263E+0
-8.917E-2	3.270E+0
-8.917E-2	3.254E+0
-8.917E-2	3.247E+0
-8.917E-2	3.280E+0
-8.593E-2	3.302E+0
-8.755E-2	3.283E+0
-8.755E-2	3.241E+0
-8.755E-2	3.260E+0
-9.079E-2	3.296E+0
-8.755E-2	3.325E+0
-8.431E-2	3.315E+0
-8.755E-2	3.267E+0
-8.917E-2	3.251E+0
-9.079E-2	3.286E+0
-8.593E-2	3.270E+0
-8.755E-2	3.299E+0
-8.755E-2	3.302E+0
-8.593E-2	3.302E+0
-8.431E-2	3.280E+0
-9.079E-2	3.263E+0
-8.917E-2	3.286E+0
-8.755E-2	3.263E+0
-8.755E-2	3.263E+0
-8.917E-2	3.286E+0
-8.593E-2	3.286E+0
-8.917E-2	3.286E+0
-8.593E-2	3.299E+0
-8.917E-2	3.289E+0
-8.755E-2	3.270E+0
-8.593E-2	3.319E+0
-8.917E-2	3.328E+0
-9.404E-2	3.289E+0
-8.917E-2	3.241E+0
-8.917E-2	3.257E+0
-8.755E-2	3.267E+0
-8.917E-2	3.254E+0
-8.755E-2	3.244E+0
-8.593E-2	3.273E+0
-8.593E-2	3.286E+0
-8.917E-2	3.289E+0
-8.755E-2	3.315E+0
-8.917E-2	3.270E+0
-8.755E-2	3.241E+0
-8.593E-2	3.283E+0
-8.755E-2	3.260E+0
-8.755E-2	3.267E+0
-8.755E-2	3.270E+0
-8.755E-2	3.244E+0
-8.755E-2	3.260E+0
-9.079E-2	3.267E+0
-9.079E-2	3.283E+0
-8.917E-2	3.280E+0
-8.593E-2	3.286E+0
-8.755E-2	3.257E+0
-8.431E-2	3.244E+0
-9.079E-2	3.263E+0
-8.917E-2	3.234E+0
-9.079E-2	3.215E+0
-8.431E-2	3.241E+0
-8.755E-2	3.263E+0
-8.593E-2	3.273E+0
-9.242E-2	3.254E+0
-9.242E-2	3.254E+0
-8.917E-2	3.276E+0
-8.755E-2	3.293E+0
-8.917E-2	3.283E+0
-8.593E-2	3.257E+0
-8.917E-2	3.254E+0
-8.755E-2	3.289E+0
-8.917E-2	3.319E+0
-8.755E-2	3.309E+0
-9.079E-2	3.263E+0
-8.755E-2	3.283E+0
-8.755E-2	3.270E+0
-8.755E-2	3.257E+0
-8.755E-2	3.247E+0
-8.755E-2	3.286E+0
-8.593E-2	3.302E+0
-8.917E-2	3.273E+0
-8.755E-2	3.283E+0
-8.917E-2	3.293E+0
-9.079E-2	3.273E+0
-8.755E-2	3.244E+0
-9.079E-2	3.234E+0
-9.079E-2	3.280E+0
-8.755E-2	3.296E+0
-8.755E-2	3.283E+0
-8.755E-2	3.280E+0
-8.755E-2	3.280E+0
-9.079E-2	3.309E+0
-8.917E-2	3.315E+0
-8.917E-2	3.267E+0
-8.917E-2	3.241E+0
-8.431E-2	3.267E+0
-8.755E-2	3.283E+0
-9.079E-2	3.293E+0
-8.593E-2	3.315E+0
-8.755E-2	3.280E+0
-8.755E-2	3.260E+0
-8.917E-2	3.251E+0
-9.242E-2	3.276E+0
-8.755E-2	3.315E+0
-8.755E-2	3.315E+0
-8.755E-2	3.293E+0
-8.593E-2	3.263E+0
-8.917E-2	3.260E+0
-8.917E-2	3.280E+0
-8.593E-2	3.289E+0
-8.755E-2	3.283E+0
-8.917E-2	3.247E+0
-8.755E-2	3.225E+0
-9.242E-2	3.251E+0
-8.917E-2	3.263E+0
-8.593E-2	3.263E+0
-8.593E-2	3.315E+0
-8.755E-2	3.302E+0
-8.917E-2	3.251E+0
-8.917E-2	3.225E+0
-8.755E-2	3.257E+0
-8.755E-2	3.283E+0
-8.755E-2	3.296E+0
-8.755E-2	3.293E+0
-8.593E-2	3.289E+0
-8.593E-2	3.270E+0
-9.079E-2	3.276E+0
-8.755E-2	3.289E+0
-8.431E-2	3.276E+0
-8.755E-2	3.283E+0
-9.079E-2	3.276E+0
-8.755E-2	3.234E+0
-8.917E-2	3.244E+0
-8.917E-2	3.289E+0
-8.917E-2	3.286E+0
-8.593E-2	3.273E+0
-9.242E-2	3.273E+0
-8.755E-2	3.286E+0
-9.079E-2	3.296E+0
-8.431E-2	3.270E+0
-8.755E-2	3.251E+0
-8.755E-2	3.251E+0
-8.593E-2	3.273E+0
-9.079E-2	3.267E+0
-8.755E-2	3.273E+0
-8.755E-2	3.286E+0
-8.917E-2	3.309E+0
-8.755E-2	3.289E+0
-8.755E-2	3.273E+0
-8.917E-2	3.283E+0
-8.917E-2	3.296E+0
-8.755E-2	3.306E+0
-8.917E-2	3.273E+0
-9.079E-2	3.254E+0
-9.242E-2	3.286E+0
-8.917E-2	3.289E+0
-8.755E-2	3.267E+0
-9.079E-2	3.283E+0
-9.079E-2	3.312E+0
-8.755E-2	3.280E+0
-8.755E-2	3.244E+0
-8.917E-2	3.257E+0
-8.755E-2	3.273E+0
-8.755E-2	3.283E+0
-8.917E-2	3.270E+0
-8.755E-2	3.273E+0
-9.079E-2	3.260E+0
-8.917E-2	3.231E+0
-9.242E-2	3.257E+0
-9.079E-2	3.289E+0
-9.079E-2	3.299E+0
-8.755E-2	3.260E+0
-8.917E-2	3.238E+0
-8.593E-2	3.276E+0
-9.079E-2	3.280E+0
-9.242E-2	3.312E+0
-9.079E-2	3.328E+0
-8.917E-2	3.328E+0
-8.755E-2	3.289E+0
-8.593E-2	3.306E+0
-8.917E-2	3.289E+0
-8.917E-2	3.241E+0
-8.755E-2	3.251E+0
-8.593E-2	3.260E+0
-8.593E-2	3.263E+0
-9.242E-2	3.267E+0
-9.242E-2	3.296E+0
-8.917E-2	3.293E+0
-8.917E-2	3.254E+0
-9.079E-2	3.244E+0
-8.917E-2	3.238E+0
-8.917E-2	3.283E+0
-8.593E-2	3.296E+0
-8.431E-2	3.293E+0
-8.917E-2	3.293E+0
-8.917E-2	3.302E+0
-8.755E-2	3.302E+0
-8.755E-2	3.289E+0
-8.755E-2	3.280E+0
-8.917E-2	3.267E+0
-8.917E-2	3.289E+0
-8.755E-2	3.289E+0
-9.242E-2	3.257E+0
-8.593E-2	3.221E+0
-8.268E-2	3.263E+0
-8.917E-2	3.267E+0
-8.593E-2	3.257E+0
-9.079E-2	3.267E+0
-9.079E-2	3.244E+0
-9.079E-2	3.251E+0
-8.593E-2	3.254E+0
-8.917E-2	3.251E+0
-8.593E-2	3.267E+0
-9.242E-2	3.273E+0
-8.917E-2	3.228E+0
-8.917E-2	3.221E+0
-8.755E-2	3.241E+0
-8.755E-2	3.293E+0
-8.593E-2	3.299E+0
-8.755E-2	3.267E+0
-8.755E-2	3.276E+0
-8.917E-2	3.283E+0
-9.242E-2	3.260E+0
-9.242E-2	3.283E+0
-8.755E-2	3.299E+0
-8.917E-2	3.293E+0
-8.593E-2	3.280E+0
-9.079E-2	3.289E+0
-8.755E-2	3.286E+0
-9.242E-2	3.276E+0
-9.404E-2	3.254E+0
-9.242E-2	3.270E+0
-8.755E-2	3.283E+0
-9.242E-2	3.276E+0
-9.079E-2	3.267E+0
-9.242E-2	3.251E+0
-8.593E-2	3.280E+0
-8.755E-2	3.315E+0
-8.755E-2	3.280E+0
-9.079E-2	3.280E+0
-8.917E-2	3.293E+0
-8.917E-2	3.276E+0
-9.079E-2	3.283E+0
-8.755E-2	3.296E+0
-8.755E-2	3.273E+0
-8.917E-2	3.241E+0
-9.079E-2	3.241E+0
-9.079E-2	3.247E+0
-8.917E-2	3.257E+0
-8.755E-2	3.270E+0
-9.242E-2	3.267E+0
-9.242E-2	3.273E+0
-9.079E-2	3.280E+0
-8.917E-2	3.296E+0
-8.593E-2	3.263E+0
-8.755E-2	3.270E+0
-8.917E-2	3.306E+0
-8.917E-2	3.276E+0
-8.917E-2	3.251E+0
-8.755E-2	3.280E+0
-8.755E-2	3.289E+0
-8.593E-2	3.296E+0
-8.917E-2	3.338E+0
-8.755E-2	3.341E+0
-8.917E-2	3.299E+0
-8.755E-2	3.244E+0
-8.755E-2	3.241E+0
-8.917E-2	3.273E+0
-9.079E-2	3.312E+0
-8.917E-2	3.312E+0
-9.079E-2	3.309E+0
-8.755E-2	3.289E+0
-8.593E-2	3.286E+0
-8.917E-2	3.283E+0
-8.917E-2	3.270E+0
-9.079E-2	3.276E+0
-9.079E-2	3.273E+0
-8.593E-2	3.263E+0
-8.917E-2	3.244E+0
-8.431E-2	3.299E+0
-8.755E-2	3.309E+0
-9.242E-2	3.267E+0
-9.242E-2	3.263E+0
-8.755E-2	3.273E+0
-8.755E-2	3.276E+0
-8.917E-2	3.273E+0
-9.079E-2	3.299E+0
-8.755E-2	3.293E+0
-8.755E-2	3.260E+0
-8.917E-2	3.254E+0
-8.917E-2	3.251E+0
-9.079E-2	3.260E+0
-9.404E-2	3.257E+0
-8.593E-2	3.260E+0
-8.593E-2	3.280E+0
-9.079E-2	3.302E+0
-8.917E-2	3.325E+0
-9.079E-2	3.302E+0
-9.079E-2	3.276E+0
-8.268E-2	3.276E+0
-8.593E-2	3.283E+0
-9.079E-2	3.254E+0
-9.242E-2	3.270E+0
-8.755E-2	3.276E+0
-8.917E-2	3.241E+0
-8.593E-2	3.218E+0
-9.079E-2	3.293E+0
-8.755E-2	3.302E+0
-9.079E-2	3.270E+0
-8.755E-2	3.238E+0
-8.917E-2	3.241E+0
-8.917E-2	3.225E+0
-8.917E-2	3.241E+0
-9.404E-2	3.276E+0
-8.593E-2	3.309E+0
-8.593E-2	3.306E+0
-9.079E-2	3.280E+0
-8.593E-2	3.283E+0
-9.242E-2	3.302E+0
-8.755E-2	3.276E+0
-8.593E-2	3.241E+0
-8.755E-2	3.244E+0
-8.755E-2	3.179E+0
-9.079E-2	3.238E+0
-8.755E-2	3.273E+0
-9.079E-2	3.254E+0
-8.755E-2	3.257E+0
-8.431E-2	3.254E+0
-8.755E-2	3.293E+0
-8.917E-2	3.325E+0
-9.079E-2	3.322E+0
-8.755E-2	3.254E+0
-8.917E-2	3.247E+0
-8.917E-2	3.257E+0
-8.917E-2	3.247E+0
-8.755E-2	3.257E+0
-8.755E-2	3.257E+0
-8.917E-2	3.238E+0
-8.917E-2	3.244E+0
-8.917E-2	3.254E+0
-8.917E-2	3.263E+0
-8.755E-2	3.263E+0
-8.917E-2	3.276E+0
-8.755E-2	3.289E+0
-8.917E-2	3.263E+0
-8.917E-2	3.251E+0
-9.079E-2	3.263E+0
-8.755E-2	3.289E+0
-9.079E-2	3.283E+0
-8.593E-2	3.293E+0
-8.917E-2	3.306E+0
-8.593E-2	3.286E+0
-8.917E-2	3.247E+0
-9.242E-2	3.254E+0
-9.079E-2	3.244E+0
-8.917E-2	3.251E+0
-8.755E-2	3.286E+0
-8.755E-2	3.293E+0
-8.755E-2	3.293E+0
-9.079E-2	3.273E+0
-9.079E-2	3.257E+0
-8.431E-2	3.267E+0
-8.755E-2	3.273E+0
-8.917E-2	3.257E+0
-8.755E-2	3.289E+0
-8.593E-2	3.260E+0
-8.593E-2	3.257E+0
-8.431E-2	3.276E+0
-8.431E-2	3.263E+0
-9.079E-2	3.247E+0
-8.917E-2	3.270E+0
-9.079E-2	3.309E+0
-8.917E-2	3.289E+0
-8.593E-2	3.280E+0
-8.593E-2	3.306E+0
-9.242E-2	3.280E+0
-8.917E-2	3.221E+0
-8.917E-2	3.247E+0
-8.593E-2	3.257E+0
-8.593E-2	3.280E+0
-8.755E-2	3.280E+0
-8.593E-2	3.238E+0
-9.079E-2	3.228E+0
-8.593E-2	3.212E+0
-8.593E-2	3.195E+0
-9.079E-2	3.225E+0
-8.593E-2	3.244E+0
-8.917E-2	3.228E+0
-8.755E-2	3.218E+0
-8.755E-2	3.251E+0
-8.431E-2	3.293E+0
-9.079E-2	3.309E+0
-8.755E-2	3.289E+0
-9.242E-2	3.289E+0
-8.755E-2	3.293E+0
-8.917E-2	3.296E+0
-8.593E-2	3.270E+0
-8.755E-2	3.247E+0
-8.593E-2	3.302E+0
-8.593E-2	3.315E+0
-8.593E-2	3.283E+0
-8.755E-2	3.260E+0
-8.917E-2	3.257E+0
-9.079E-2	3.263E+0
-8.268E-2	3.273E+0
-8.917E-2	3.273E+0
-9.079E-2	3.296E+0
-8.755E-2	3.319E+0
-8.755E-2	3.270E+0
-8.755E-2	3.231E+0
-8.755E-2	3.215E+0
-9.079E-2	3.186E+0
-8.755E-2	3.189E+0
-8.755E-2	3.238E+0
-8.755E-2	3.267E+0
-9.079E-2	3.276E+0
-8.755E-2	3.263E+0
-9.079E-2	3.257E+0
-8.593E-2	3.254E+0
-8.593E-2	3.238E+0
-8.755E-2	3.231E+0
-8.593E-2	3.244E+0
-8.593E-2	3.270E+0
-8.917E-2	3.312E+0
-8.593E-2	3.280E+0
-8.917E-2	3.244E+0
-8.431E-2	3.228E+0
-8.593E-2	3.231E+0
-8.755E-2	3.263E+0
-8.755E-2	3.254E+0
-8.917E-2	3.267E+0
-8.917E-2	3.283E+0
-8.917E-2	3.257E+0
-8.593E-2	3.225E+0
-8.593E-2	3.234E+0
-8.755E-2	3.254E+0
-8.593E-2	3.276E+0
-8.917E-2	3.276E+0
-8.917E-2	3.267E+0
-8.593E-2	3.289E+0
-8.755E-2	3.280E+0
-8.755E-2	3.254E+0
-8.755E-2	3.286E+0
-8.755E-2	3.293E+0
-8.917E-2	3.322E+0
-9.242E-2	3.332E+0
-8.917E-2	3.270E+0
-8.917E-2	3.238E+0
-9.242E-2	3.218E+0
-8.593E-2	3.270E+0
-8.755E-2	3.270E+0
-8.755E-2	3.254E+0
-8.755E-2	3.273E+0
-8.917E-2	3.286E+0
-8.755E-2	3.247E+0
-8.917E-2	3.231E+0
-8.431E-2	3.251E+0
-8.917E-2	3.244E+0
-8.593E-2	3.221E+0
-8.755E-2	3.234E+0
-9.242E-2	3.221E+0
-9.079E-2	3.212E+0
-8.755E-2	3.231E+0
-8.917E-2	3.289E+0
-8.593E-2	3.302E+0
-8.917E-2	3.289E+0
-9.079E-2	3.283E+0
-8.917E-2	3.289E+0
-9.079E-2	3.280E+0
-8.593E-2	3.251E+0
-8.431E-2	3.228E+0
-8.593E-2	3.238E+0
-9.079E-2	3.254E+0
-8.755E-2	3.289E+0
-8.593E-2	3.309E+0
-8.917E-2	3.289E+0
-8.755E-2	3.257E+0
-8.917E-2	3.254E+0
-9.079E-2	3.257E+0
-8.917E-2	3.263E+0
-9.079E-2	3.276E+0
-8.917E-2	3.283E+0
-8.755E-2	3.289E+0
-8.593E-2	3.251E+0
-8.917E-2	3.247E+0
-8.917E-2	3.238E+0
-8.917E-2	3.289E+0
-8.755E-2	3.296E+0
-8.917E-2	3.257E+0
-8.755E-2	3.231E+0
-8.755E-2	3.257E+0
-8.917E-2	3.302E+0
-8.755E-2	3.312E+0
-8.106E-2	3.276E+0
-8.917E-2	3.234E+0
-8.755E-2	3.241E+0
-8.755E-2	3.276E+0
-8.593E-2	3.263E+0
-8.917E-2	3.254E+0
-9.079E-2	3.270E+0
-8.593E-2	3.257E+0
-8.593E-2	3.238E+0
-8.755E-2	3.267E+0
-8.593E-2	3.276E+0
-8.593E-2	3.257E+0
-8.593E-2	3.254E+0
-9.242E-2	3.244E+0
-8.917E-2	3.263E+0
-8.593E-2	3.283E+0
-8.755E-2	3.276E+0
-9.079E-2	3.260E+0
-8.593E-2	3.254E+0
-9.242E-2	3.283E+0
-8.755E-2	3.270E+0
-8.755E-2	3.247E+0
-8.593E-2	3.254E+0
-8.917E-2	3.254E+0
-8.917E-2	3.276E+0
-9.079E-2	3.296E+0
-8.593E-2	3.273E+0
-8.268E-2	3.221E+0
-8.431E-2	3.241E+0
-9.079E-2	3.273E+0
-9.242E-2	3.267E+0
-9.079E-2	3.270E+0
-9.079E-2	3.251E+0
-8.593E-2	3.257E+0
-8.755E-2	3.296E+0
-8.917E-2	3.309E+0
-9.242E-2	3.260E+0
-8.917E-2	3.263E+0
-8.917E-2	3.247E+0
-8.755E-2	3.254E+0
-8.755E-2	3.267E+0
-9.079E-2	3.260E+0
-8.755E-2	3.280E+0
-9.079E-2	3.296E+0
-8.755E-2	3.302E+0
-8.593E-2	3.296E+0
-8.917E-2	3.312E+0
-8.431E-2	3.325E+0
-9.079E-2	3.293E+0
-8.593E-2	3.273E+0
-8.755E-2	3.257E+0
-8.917E-2	3.293E+0
-8.917E-2	3.315E+0
-8.917E-2	3.289E+0
-9.079E-2	3.280E+0
-8.755E-2	3.293E+0
-9.079E-2	3.315E+0
-9.079E-2	3.299E+0
-8.755E-2	3.257E+0
-8.593E-2	3.254E+0
-8.917E-2	3.273E+0
-9.079E-2	3.267E+0
-9.404E-2	3.238E+0
-8.431E-2	3.234E+0
-8.917E-2	3.260E+0
-8.755E-2	3.283E+0
-9.079E-2	3.286E+0
-8.917E-2	3.289E+0
-9.079E-2	3.257E+0
-8.593E-2	3.276E+0
-9.079E-2	3.315E+0
-8.917E-2	3.276E+0
-8.917E-2	3.228E+0
-8.917E-2	3.238E+0
-8.593E-2	3.270E+0
-8.755E-2	3.276E+0
-9.242E-2	3.251E+0
-8.917E-2	3.251E+0
-8.917E-2	3.260E+0
-8.755E-2	3.270E+0
-9.242E-2	3.286E+0
-8.755E-2	3.319E+0
-8.917E-2	3.312E+0
-8.755E-2	3.283E+0
-8.755E-2	3.273E+0
-8.917E-2	3.263E+0
-9.079E-2	3.234E+0
-8.431E-2	3.234E+0
-9.079E-2	3.293E+0
-8.917E-2	3.296E+0
-9.079E-2	3.296E+0
-8.755E-2	3.293E+0
-8.593E-2	3.257E+0
-8.755E-2	3.260E+0
-9.079E-2	3.260E+0
-8.755E-2	3.247E+0
-9.404E-2	3.302E+0
-8.917E-2	3.332E+0
-8.755E-2	3.328E+0
-8.593E-2	3.299E+0
-9.242E-2	3.260E+0
-8.917E-2	3.251E+0
-8.917E-2	3.228E+0
-8.593E-2	3.251E+0
-8.593E-2	3.257E+0
-8.917E-2	3.293E+0
-8.917E-2	3.306E+0
-8.755E-2	3.286E+0
-8.431E-2	3.289E+0
-8.755E-2	3.263E+0
-8.593E-2	3.257E+0
-8.917E-2	3.302E+0
-8.755E-2	3.306E+0
-8.917E-2	3.276E+0
-8.755E-2	3.319E+0
-8.755E-2	3.332E+0
-8.755E-2	3.306E+0
-8.917E-2	3.299E+0
-8.755E-2	3.283E+0
-8.917E-2	3.286E+0
-9.079E-2	3.267E+0
-9.079E-2	3.263E+0
-9.079E-2	3.267E+0
-8.917E-2	3.286E+0
-8.917E-2	3.289E+0
-8.755E-2	3.263E+0
-8.593E-2	3.280E+0
-8.917E-2	3.260E+0
-8.755E-2	3.234E+0
-9.242E-2	3.241E+0
-8.431E-2	3.289E+0
-8.755E-2	3.319E+0
-9.079E-2	3.312E+0
-9.242E-2	3.289E+0
-8.917E-2	3.289E+0
-8.755E-2	3.286E+0
-8.593E-2	3.289E+0
-9.079E-2	3.257E+0
-9.079E-2	3.208E+0
-9.079E-2	3.208E+0
-8.917E-2	3.238E+0
-8.917E-2	3.260E+0
-8.593E-2	3.257E+0
-8.917E-2	3.247E+0
-8.917E-2	3.267E+0
-8.917E-2	3.270E+0
-9.079E-2	3.257E+0
-8.917E-2	3.260E+0
-8.755E-2	3.289E+0
-9.079E-2	3.299E+0
-8.917E-2	3.283E+0
-8.917E-2	3.312E+0
-8.755E-2	3.286E+0
-8.593E-2	3.296E+0
-8.917E-2	3.312E+0
-8.755E-2	3.283E+0
-8.755E-2	3.273E+0
-9.079E-2	3.299E+0
-8.593E-2	3.309E+0
-9.079E-2	3.299E+0
-8.917E-2	3.283E+0
-8.755E-2	3.296E+0
-8.593E-2	3.328E+0
-8.755E-2	3.341E+0
-8.917E-2	3.319E+0
-9.079E-2	3.299E+0
-8.755E-2	3.283E+0
-8.593E-2	3.296E+0
-8.755E-2	3.289E+0
-9.242E-2	3.263E+0
-8.917E-2	3.280E+0
-8.755E-2	3.286E+0
-8.593E-2	3.273E+0
-8.755E-2	3.276E+0
-9.079E-2	3.267E+0
-8.917E-2	3.247E+0
-9.079E-2	3.289E+0
-8.917E-2	3.345E+0
-8.593E-2	3.289E+0
-8.755E-2	3.273E+0
-9.079E-2	3.312E+0
-8.917E-2	3.293E+0
-8.755E-2	3.260E+0
-8.917E-2	3.238E+0
-8.917E-2	3.225E+0
-8.917E-2	3.263E+0
-9.079E-2	3.270E+0
-8.593E-2	3.270E+0
-8.755E-2	3.234E+0
-9.079E-2	3.228E+0
-8.755E-2	3.244E+0
-9.079E-2	3.280E+0
-8.755E-2	3.286E+0
-8.917E-2	3.280E+0
-8.268E-2	3.260E+0
-8.755E-2	3.251E+0
-9.079E-2	3.251E+0
-9.404E-2	3.247E+0
-8.917E-2	3.247E+0
-8.755E-2	3.267E+0
-9.079E-2	3.286E+0
-8.755E-2	3.267E+0
-8.917E-2	3.254E+0
-8.593E-2	3.238E+0
-8.917E-2	3.221E+0
-8.755E-2	3.218E+0
-8.755E-2	3.228E+0
-8.917E-2	3.234E+0
-9.079E-2	3.273E+0
-9.079E-2	3.289E+0
-8.917E-2	3.273E+0
-8.917E-2	3.218E+0
-8.755E-2	3.218E+0
-9.079E-2	3.247E+0
-8.755E-2	3.267E+0
-8.755E-2	3.257E+0
-8.755E-2	3.225E+0
-9.079E-2	3.267E+0
-8.917E-2	3.280E+0
-9.079E-2	3.257E+0
-9.079E-2	3.260E+0
-8.593E-2	3.283E+0
-8.917E-2	3.286E+0
-9.079E-2	3.267E+0
-9.242E-2	3.260E+0
-8.917E-2	3.296E+0
-8.593E-2	3.319E+0
-8.593E-2	3.309E+0
-8.917E-2	3.286E+0
-8.917E-2	3.225E+0
-8.917E-2	3.215E+0
-8.917E-2	3.251E+0
-8.593E-2	3.267E+0
-8.755E-2	3.241E+0
-9.404E-2	3.241E+0
-8.593E-2	3.273E+0
-9.079E-2	3.273E+0
-8.917E-2	3.251E+0
-8.755E-2	3.263E+0
-8.593E-2	3.273E+0
-9.079E-2	3.270E+0
-8.917E-2	3.289E+0
-8.755E-2	3.306E+0
-9.242E-2	3.296E+0
-8.431E-2	3.280E+0
-8.593E-2	3.283E+0
-9.242E-2	3.270E+0
-8.755E-2	3.225E+0
-8.917E-2	3.215E+0
-8.593E-2	3.234E+0
-8.431E-2	3.267E+0
-8.755E-2	3.247E+0
-9.079E-2	3.218E+0
-8.917E-2	3.260E+0
-8.755E-2	3.241E+0
-8.755E-2	3.215E+0
-9.566E-2	3.267E+0
-8.917E-2	3.309E+0
-8.917E-2	3.299E+0
-8.755E-2	3.273E+0
-8.755E-2	3.273E+0
-8.917E-2	3.257E+0
-8.917E-2	3.244E+0
-8.593E-2	3.238E+0
-9.079E-2	3.244E+0
-8.917E-2	3.257E+0
-8.917E-2	3.263E+0
-8.917E-2	3.257E+0
-8.593E-2	3.263E+0
-8.755E-2	3.276E+0
-8.755E-2	3.270E+0
-9.242E-2	3.280E+0
-8.755E-2	3.267E+0
-9.079E-2	3.286E+0
-8.917E-2	3.289E+0
-8.431E-2	3.257E+0
-8.755E-2	3.263E+0
-9.079E-2	3.299E+0
-9.242E-2	3.280E+0
-8.755E-2	3.267E+0
-9.242E-2	3.263E+0
-9.079E-2	3.244E+0
-8.917E-2	3.254E+0
-8.755E-2	3.260E+0
-8.593E-2	3.296E+0
-9.079E-2	3.315E+0
-9.079E-2	3.293E+0
-8.755E-2	3.299E+0
-9.242E-2	3.280E+0
-8.755E-2	3.208E+0
-9.242E-2	3.208E+0
-8.593E-2	3.244E+0
-9.079E-2	3.257E+0
-9.079E-2	3.286E+0
-9.079E-2	3.289E+0
-9.079E-2	3.254E+0
-8.917E-2	3.257E+0
-8.917E-2	3.283E+0
-8.917E-2	3.293E+0
-8.755E-2	3.276E+0
-8.755E-2	3.267E+0
-8.917E-2	3.251E+0
-8.593E-2	3.280E+0
-8.917E-2	3.286E+0
-9.079E-2	3.280E+0
-9.079E-2	3.289E+0
-9.079E-2	3.276E+0
-8.431E-2	3.257E+0
-8.917E-2	3.286E+0
-8.917E-2	3.312E+0
-8.755E-2	3.293E+0
-9.079E-2	3.244E+0
-9.242E-2	3.251E+0
-9.079E-2	3.315E+0
-8.755E-2	3.299E+0
-8.917E-2	3.267E+0
-8.917E-2	3.257E+0
-8.917E-2	3.234E+0
-8.917E-2	3.251E+0
-9.079E-2	3.289E+0
-9.079E-2	3.280E+0
-8.917E-2	3.260E+0
-8.431E-2	3.267E+0
-8.917E-2	3.260E+0
-9.079E-2	3.244E+0
-9.079E-2	3.244E+0
-9.079E-2	3.234E+0
-8.593E-2	3.228E+0
-8.755E-2	3.263E+0
-9.079E-2	3.306E+0
-8.593E-2	3.293E+0
-8.917E-2	3.254E+0
-9.079E-2	3.247E+0
-8.917E-2	3.273E+0
-8.917E-2	3.270E+0
-9.079E-2	3.241E+0
-8.755E-2	3.257E+0
-9.079E-2	3.280E+0
-8.431E-2	3.260E+0
-8.917E-2	3.251E+0
-8.755E-2	3.257E+0
-9.079E-2	3.234E+0
-8.755E-2	3.254E+0
-8.755E-2	3.257E+0
-9.242E-2	3.257E+0
-9.242E-2	3.267E+0
-8.268E-2	3.267E+0
-9.079E-2	3.267E+0
-8.917E-2	3.270E+0
-8.917E-2	3.280E+0
-8.917E-2	3.234E+0
-8.917E-2	3.238E+0
-8.917E-2	3.254E+0
-9.242E-2	3.254E+0
-8.755E-2	3.283E+0
-8.755E-2	3.302E+0
-8.593E-2	3.263E+0
-8.917E-2	3.254E+0
-9.079E-2	3.257E+0
-9.079E-2	3.254E+0
-8.593E-2	3.221E+0
-8.593E-2	3.244E+0
-8.755E-2	3.286E+0
-8.917E-2	3.276E+0
-8.917E-2	3.257E+0
-8.917E-2	3.270E+0
-8.755E-2	3.260E+0
-8.755E-2	3.273E+0
-9.079E-2	3.276E+0
-9.242E-2	3.273E+0
-9.079E-2	3.280E+0
-8.917E-2	3.260E+0
-9.242E-2	3.238E+0
-9.079E-2	3.238E+0
-8.917E-2	3.238E+0
-9.079E-2	3.231E+0
-8.755E-2	3.231E+0
-9.079E-2	3.257E+0
-9.079E-2	3.241E+0
-9.566E-2	3.247E+0
-8.917E-2	3.273E+0
-8.917E-2	3.273E+0
-9.079E-2	3.254E+0
-8.917E-2	3.270E+0
-8.593E-2	3.283E+0
-9.404E-2	3.273E+0
-9.079E-2	3.244E+0
-9.079E-2	3.263E+0
-8.917E-2	3.270E+0
-8.917E-2	3.280E+0
-8.755E-2	3.247E+0
-9.079E-2	3.215E+0
-8.755E-2	3.254E+0
-8.917E-2	3.293E+0
-8.755E-2	3.267E+0
-8.917E-2	3.280E+0
-8.755E-2	3.267E+0
-9.242E-2	3.270E+0
-9.079E-2	3.302E+0
-8.593E-2	3.302E+0
-9.242E-2	3.286E+0
-8.917E-2	3.273E+0
-8.755E-2	3.273E+0
-8.917E-2	3.267E+0
-9.079E-2	3.241E+0
-8.755E-2	3.228E+0
-8.755E-2	3.244E+0
-8.431E-2	3.238E+0
-8.917E-2	3.257E+0
-9.242E-2	3.270E+0
-8.917E-2	3.267E+0
-8.917E-2	3.276E+0
-8.917E-2	3.270E+0
-8.593E-2	3.315E+0
-9.079E-2	3.276E+0
-9.242E-2	3.241E+0
-8.431E-2	3.270E+0
-8.917E-2	3.273E+0
-9.079E-2	3.257E+0
-9.079E-2	3.263E+0
-9.079E-2	3.267E+0
-8.593E-2	3.283E+0
-8.755E-2	3.254E+0
-8.917E-2	3.241E+0
-8.917E-2	3.267E+0
-8.755E-2	3.283E+0
-8.917E-2	3.286E+0
-8.917E-2	3.315E+0
-9.242E-2	3.283E+0
-9.079E-2	3.260E+0
-9.079E-2	3.228E+0
-8.755E-2	3.247E+0
-8.917E-2	3.273E+0
-8.755E-2	3.293E+0
-8.917E-2	3.315E+0
-9.079E-2	3.267E+0
-8.755E-2	3.225E+0
-8.593E-2	3.257E+0
-9.242E-2	3.289E+0
-9.079E-2	3.293E+0
-9.079E-2	3.299E+0
-8.917E-2	3.293E+0
-9.079E-2	3.286E+0
-8.593E-2	3.283E+0
-8.917E-2	3.286E+0
-8.755E-2	3.267E+0
-8.917E-2	3.241E+0
-8.755E-2	3.241E+0
-8.917E-2	3.283E+0
-8.917E-2	3.312E+0
-8.917E-2	3.302E+0
-8.593E-2	3.260E+0
-9.079E-2	3.263E+0
-8.755E-2	3.273E+0
-8.917E-2	3.251E+0
-8.755E-2	3.276E+0
-9.079E-2	3.312E+0
-9.079E-2	3.293E+0
-8.755E-2	3.260E+0
-8.917E-2	3.270E+0
-8.755E-2	3.280E+0
-8.755E-2	3.283E+0
-8.917E-2	3.286E+0
-9.079E-2	3.293E+0
-9.566E-2	3.263E+0
-8.917E-2	3.293E+0
-8.917E-2	3.312E+0
-8.431E-2	3.283E+0
-8.755E-2	3.218E+0
-8.917E-2	3.199E+0
-9.404E-2	3.244E+0
-8.755E-2	3.293E+0
-9.079E-2	3.280E+0
-8.917E-2	3.254E+0
-8.755E-2	3.241E+0
-9.079E-2	3.238E+0
-9.242E-2	3.254E+0
-8.917E-2	3.286E+0
-9.079E-2	3.296E+0
-8.755E-2	3.276E+0
-8.593E-2	3.225E+0
-8.755E-2	3.186E+0
-8.917E-2	3.205E+0
-9.079E-2	3.247E+0
-8.917E-2	3.270E+0
-8.917E-2	3.257E+0
-8.593E-2	3.228E+0
[truncated: 30,316 more rows]
