# Supplementary material for: Improved ANAP incorporation and VCF analysis reveal details of P2X7 current facilitation and a limited conformational interplay between ATP binding and the intracellular ballast domain
Source: eLife. 2023 Jan 4;12:e82479. doi: 10.7554/eLife.82479 (PMC9859053; doi:10.7554/eLife.82479)
Supplement: Figure 2—figure supplement 1—source data 3. [file elife-82479-fig2-figsupp1-data3.zip › Figure-2_figure-supplement-1_source-data-3/20g09/rec26.csv]

-1.897E-1	5.966E+0
-1.914E-1	6.001E+0
-1.897E-1	5.943E+0
-1.897E-1	5.930E+0
-1.914E-1	5.966E+0
-1.914E-1	5.966E+0
-1.930E-1	5.982E+0
-1.897E-1	5.930E+0
-1.849E-1	5.946E+0
-1.914E-1	5.962E+0
-1.881E-1	5.953E+0
-1.914E-1	5.953E+0
-1.897E-1	5.962E+0
-1.897E-1	5.995E+0
-1.914E-1	5.962E+0
-1.881E-1	5.914E+0
-1.897E-1	5.956E+0
-1.914E-1	5.969E+0
-1.914E-1	5.975E+0
-1.914E-1	5.979E+0
-1.881E-1	5.982E+0
-1.914E-1	5.975E+0
-1.881E-1	5.956E+0
-1.849E-1	5.969E+0
-1.897E-1	5.975E+0
-1.914E-1	5.933E+0
-1.897E-1	5.927E+0
-1.914E-1	5.953E+0
-1.865E-1	5.975E+0
-1.897E-1	5.992E+0
-1.865E-1	6.024E+0
-1.832E-1	6.040E+0
-1.865E-1	6.021E+0
-1.914E-1	5.962E+0
-1.897E-1	5.969E+0
-1.897E-1	5.979E+0
-1.881E-1	5.988E+0
-1.881E-1	5.966E+0
-1.897E-1	5.979E+0
-1.849E-1	6.053E+0
-1.849E-1	6.040E+0
-1.816E-1	5.982E+0
-1.897E-1	5.995E+0
-1.881E-1	6.031E+0
-1.865E-1	6.018E+0
-1.832E-1	5.988E+0
-1.849E-1	6.005E+0
-1.849E-1	6.050E+0
-1.865E-1	6.008E+0
-1.849E-1	5.962E+0
-1.897E-1	5.962E+0
-1.849E-1	5.988E+0
-1.881E-1	6.005E+0
-1.849E-1	5.975E+0
-1.849E-1	6.027E+0
-1.849E-1	6.031E+0
-1.832E-1	5.982E+0
-1.881E-1	5.992E+0
-1.865E-1	5.985E+0
-1.816E-1	5.995E+0
-1.881E-1	6.001E+0
-1.849E-1	6.014E+0
-1.849E-1	5.992E+0
-1.865E-1	6.044E+0
-1.832E-1	6.037E+0
-1.832E-1	5.962E+0
-1.816E-1	5.979E+0
-1.832E-1	5.972E+0
-1.816E-1	5.956E+0
-1.832E-1	5.992E+0
-1.832E-1	5.992E+0
-1.816E-1	6.018E+0
-1.816E-1	6.063E+0
-1.784E-1	6.001E+0
-1.816E-1	5.953E+0
-1.832E-1	5.936E+0
-1.832E-1	5.966E+0
-1.800E-1	6.037E+0
-1.816E-1	5.985E+0
-1.816E-1	5.930E+0
-1.816E-1	5.914E+0
-1.849E-1	5.891E+0
-1.816E-1	5.911E+0
-1.800E-1	5.975E+0
-1.800E-1	6.001E+0
-1.800E-1	6.008E+0
-1.800E-1	5.988E+0
-1.816E-1	6.005E+0
-1.849E-1	6.005E+0
-1.800E-1	6.018E+0
-1.800E-1	6.011E+0
-1.849E-1	5.943E+0
-1.800E-1	5.962E+0
-1.816E-1	5.966E+0
-1.832E-1	5.956E+0
-1.768E-1	5.969E+0
-1.784E-1	5.979E+0
-1.816E-1	5.966E+0
-1.800E-1	6.005E+0
-1.784E-1	6.027E+0
-1.768E-1	6.027E+0
-1.784E-1	6.024E+0
-1.816E-1	6.005E+0
-1.800E-1	5.998E+0
-1.784E-1	6.053E+0
-1.768E-1	5.988E+0
-1.784E-1	5.927E+0
-1.751E-1	5.979E+0
-1.800E-1	5.995E+0
-1.784E-1	5.995E+0
-1.800E-1	5.972E+0
-1.784E-1	6.011E+0
-1.751E-1	6.011E+0
-1.768E-1	5.995E+0
-1.816E-1	6.005E+0
-1.768E-1	5.975E+0
-1.751E-1	5.962E+0
-1.784E-1	5.982E+0
-1.751E-1	6.008E+0
-1.784E-1	6.005E+0
-1.768E-1	6.014E+0
-1.751E-1	6.001E+0
-1.784E-1	5.930E+0
-1.768E-1	5.953E+0
-1.768E-1	5.988E+0
-1.800E-1	5.985E+0
-1.768E-1	5.988E+0
-1.751E-1	5.979E+0
-1.768E-1	5.966E+0
-1.768E-1	6.005E+0
-1.735E-1	5.982E+0
-1.784E-1	5.969E+0
-1.735E-1	5.972E+0
-1.751E-1	5.992E+0
-1.735E-1	6.034E+0
-1.735E-1	6.008E+0
-1.719E-1	5.953E+0
-1.751E-1	5.936E+0
-1.751E-1	5.998E+0
-1.768E-1	6.008E+0
-1.735E-1	5.985E+0
-1.735E-1	5.969E+0
-1.735E-1	5.930E+0
-1.735E-1	5.901E+0
-1.751E-1	5.936E+0
-1.719E-1	6.037E+0
-1.719E-1	6.031E+0
-1.719E-1	5.972E+0
-1.751E-1	5.972E+0
-1.751E-1	6.008E+0
-1.735E-1	6.008E+0
-1.735E-1	5.972E+0
-1.686E-1	5.998E+0
-1.735E-1	6.018E+0
-1.703E-1	5.988E+0
-1.735E-1	5.982E+0
-1.719E-1	6.014E+0
-1.719E-1	6.018E+0
-1.719E-1	5.972E+0
-1.719E-1	5.992E+0
-1.703E-1	6.011E+0
-1.703E-1	5.998E+0
-1.670E-1	6.021E+0
-1.703E-1	6.001E+0
-1.703E-1	5.943E+0
-1.719E-1	5.995E+0
-1.719E-1	6.076E+0
-1.686E-1	6.105E+0
-1.670E-1	6.047E+0
-1.735E-1	6.014E+0
-1.703E-1	5.979E+0
-1.686E-1	5.962E+0
-1.719E-1	5.979E+0
-1.703E-1	6.005E+0
-1.719E-1	5.975E+0
-1.686E-1	5.962E+0
-1.703E-1	5.979E+0
-1.686E-1	5.946E+0
-1.719E-1	5.969E+0
-1.686E-1	5.985E+0
-1.654E-1	6.008E+0
-1.768E-1	6.001E+0
-1.670E-1	5.995E+0
-1.686E-1	6.001E+0
-1.703E-1	6.027E+0
-1.670E-1	6.005E+0
-1.686E-1	5.956E+0
-1.686E-1	5.943E+0
-1.670E-1	5.995E+0
-1.703E-1	6.031E+0
-1.686E-1	6.021E+0
-1.670E-1	6.008E+0
-1.670E-1	5.988E+0
-1.670E-1	5.995E+0
-1.703E-1	6.024E+0
-1.670E-1	6.069E+0
-1.670E-1	6.047E+0
-1.654E-1	5.985E+0
-1.686E-1	5.985E+0
-1.686E-1	5.988E+0
-1.670E-1	5.979E+0
-1.670E-1	5.972E+0
-1.654E-1	6.014E+0
-1.670E-1	6.014E+0
-1.670E-1	5.992E+0
-1.654E-1	5.982E+0
-1.654E-1	5.995E+0
-1.622E-1	5.998E+0
-1.654E-1	5.940E+0
-1.622E-1	5.930E+0
-1.670E-1	5.956E+0
-1.638E-1	5.995E+0
-1.622E-1	5.969E+0
-1.622E-1	5.936E+0
-1.638E-1	5.975E+0
-1.622E-1	5.972E+0
-1.638E-1	5.946E+0
-1.622E-1	5.946E+0
-1.638E-1	5.962E+0
-1.605E-1	5.966E+0
-1.622E-1	5.985E+0
-1.638E-1	5.959E+0
-1.622E-1	5.904E+0
-1.605E-1	5.943E+0
-1.622E-1	5.966E+0
-1.638E-1	5.985E+0
-1.622E-1	6.001E+0
-1.589E-1	6.014E+0
-1.605E-1	5.975E+0
-1.638E-1	5.936E+0
-1.589E-1	6.001E+0
-1.589E-1	6.008E+0
-1.589E-1	5.959E+0
-1.622E-1	5.982E+0
-1.605E-1	5.982E+0
-1.605E-1	5.979E+0
-1.622E-1	5.988E+0
-1.589E-1	5.927E+0
-1.605E-1	5.881E+0
-1.589E-1	5.924E+0
-1.605E-1	5.962E+0
-1.605E-1	5.998E+0
-1.605E-1	5.988E+0
-1.589E-1	5.975E+0
-1.622E-1	5.985E+0
-1.622E-1	5.985E+0
-1.622E-1	5.988E+0
-1.589E-1	5.966E+0
-1.573E-1	5.966E+0
-1.573E-1	5.959E+0
-1.605E-1	5.972E+0
-1.589E-1	5.907E+0
-1.557E-1	5.894E+0
-1.557E-1	5.972E+0
-1.573E-1	6.037E+0
-1.589E-1	6.027E+0
-1.589E-1	5.992E+0
-1.589E-1	5.992E+0
-1.573E-1	6.005E+0
-1.557E-1	5.985E+0
-1.557E-1	5.930E+0
-1.557E-1	5.995E+0
-1.573E-1	6.011E+0
-1.573E-1	5.988E+0
-1.589E-1	6.037E+0
-1.557E-1	6.011E+0
-1.589E-1	5.969E+0
-1.573E-1	5.988E+0
-1.557E-1	5.988E+0
-1.573E-1	6.008E+0
-1.541E-1	5.995E+0
-1.557E-1	5.966E+0
-1.573E-1	5.959E+0
-1.573E-1	5.966E+0
-1.541E-1	5.995E+0
-1.557E-1	5.966E+0
-1.541E-1	5.930E+0
-1.541E-1	5.946E+0
-1.573E-1	6.011E+0
-1.524E-1	5.992E+0
-1.524E-1	5.982E+0
-1.524E-1	6.008E+0
-1.557E-1	5.985E+0
-1.573E-1	5.962E+0
-1.524E-1	5.949E+0
-1.541E-1	5.975E+0
-1.557E-1	6.021E+0
-1.557E-1	6.008E+0
-1.557E-1	6.011E+0
-1.524E-1	6.050E+0
-1.557E-1	6.063E+0
-1.524E-1	6.044E+0
-1.524E-1	6.034E+0
-1.508E-1	6.021E+0
-1.476E-1	6.031E+0
-1.508E-1	6.011E+0
-1.541E-1	5.985E+0
-1.541E-1	5.949E+0
-1.524E-1	5.969E+0
-1.508E-1	5.988E+0
-1.492E-1	5.959E+0
-1.508E-1	5.995E+0
-1.557E-1	6.044E+0
-1.492E-1	5.985E+0
-1.492E-1	5.927E+0
-1.476E-1	5.966E+0
-1.508E-1	6.021E+0
-1.492E-1	6.008E+0
-1.541E-1	5.962E+0
-1.508E-1	5.959E+0
-1.492E-1	5.995E+0
-1.476E-1	6.001E+0
-1.476E-1	5.956E+0
-1.508E-1	5.943E+0
-1.492E-1	5.936E+0
-1.508E-1	5.998E+0
-1.508E-1	6.014E+0
-1.476E-1	5.969E+0
-1.476E-1	5.969E+0
-1.492E-1	6.014E+0
-1.476E-1	5.995E+0
-1.492E-1	5.969E+0
-1.492E-1	5.975E+0
-1.492E-1	6.008E+0
-1.492E-1	5.982E+0
-1.476E-1	5.969E+0
-1.459E-1	5.962E+0
-1.476E-1	5.966E+0
-1.476E-1	6.024E+0
-1.508E-1	6.040E+0
-1.476E-1	6.037E+0
-1.476E-1	5.975E+0
-1.492E-1	5.936E+0
-1.492E-1	5.995E+0
-1.508E-1	6.021E+0
-1.492E-1	6.008E+0
-1.459E-1	5.969E+0
-1.476E-1	5.975E+0
-1.476E-1	5.982E+0
-1.508E-1	6.011E+0
-1.459E-1	5.995E+0
-1.443E-1	5.936E+0
-1.427E-1	5.920E+0
-1.459E-1	5.979E+0
-1.443E-1	6.027E+0
-1.476E-1	6.037E+0
-1.476E-1	6.001E+0
-1.443E-1	5.946E+0
-1.443E-1	6.005E+0
-1.411E-1	6.069E+0
-1.443E-1	6.027E+0
-1.459E-1	5.953E+0
-1.476E-1	5.924E+0
-1.459E-1	5.927E+0
-1.427E-1	5.946E+0
-1.459E-1	5.966E+0
-1.427E-1	5.943E+0
-1.459E-1	5.875E+0
-1.395E-1	5.901E+0
-1.411E-1	5.927E+0
-1.427E-1	5.953E+0
-1.476E-1	6.044E+0
-1.476E-1	6.040E+0
-1.443E-1	5.946E+0
-1.395E-1	5.917E+0
-1.427E-1	5.933E+0
-1.427E-1	5.917E+0
-1.459E-1	5.949E+0
-1.459E-1	6.001E+0
-1.459E-1	6.005E+0
-1.443E-1	5.988E+0
-1.411E-1	5.992E+0
-1.427E-1	5.995E+0
-1.378E-1	5.943E+0
-1.411E-1	5.933E+0
-1.443E-1	5.962E+0
-1.411E-1	5.949E+0
-1.378E-1	5.946E+0
-1.427E-1	5.975E+0
-1.443E-1	5.966E+0
-1.378E-1	5.992E+0
-1.378E-1	6.001E+0
-1.395E-1	5.972E+0
-1.395E-1	5.962E+0
-1.411E-1	5.949E+0
-1.427E-1	5.956E+0
-1.411E-1	5.966E+0
-1.411E-1	5.933E+0
-1.411E-1	5.940E+0
-1.411E-1	5.982E+0
-1.411E-1	5.962E+0
-1.443E-1	5.979E+0
-1.378E-1	5.995E+0
-1.443E-1	5.992E+0
-1.443E-1	6.018E+0
-1.411E-1	6.031E+0
-1.395E-1	5.972E+0
-1.395E-1	5.956E+0
-1.346E-1	5.953E+0
-1.411E-1	6.024E+0
-1.378E-1	6.037E+0
-1.411E-1	5.979E+0
-1.427E-1	5.985E+0
-1.395E-1	6.008E+0
-1.395E-1	5.979E+0
-1.411E-1	5.966E+0
-1.411E-1	5.959E+0
-1.378E-1	5.956E+0
-1.411E-1	5.992E+0
-1.378E-1	5.979E+0
-1.395E-1	5.914E+0
-1.395E-1	5.888E+0
-1.395E-1	5.888E+0
-1.378E-1	5.930E+0
-1.362E-1	5.992E+0
-1.362E-1	6.005E+0
-1.362E-1	5.988E+0
-1.378E-1	6.021E+0
-1.378E-1	6.018E+0
-1.378E-1	5.985E+0
-1.362E-1	5.988E+0
-1.395E-1	5.982E+0
-1.411E-1	5.972E+0
-1.362E-1	5.966E+0
-1.378E-1	5.956E+0
-1.362E-1	5.966E+0
-1.346E-1	5.956E+0
-1.395E-1	5.927E+0
-1.362E-1	5.943E+0
-1.378E-1	5.975E+0
-1.362E-1	5.979E+0
-1.346E-1	5.982E+0
-1.362E-1	5.946E+0
-1.378E-1	5.943E+0
-1.362E-1	5.995E+0
-1.378E-1	6.001E+0
-1.362E-1	6.014E+0
-1.346E-1	6.011E+0
-1.395E-1	5.985E+0
-1.362E-1	5.949E+0
-1.346E-1	5.949E+0
-1.346E-1	6.021E+0
-1.362E-1	6.001E+0
-1.362E-1	5.953E+0
-1.346E-1	5.924E+0
-1.362E-1	5.940E+0
-1.362E-1	5.985E+0
-1.330E-1	5.940E+0
-1.346E-1	5.914E+0
-1.346E-1	5.969E+0
-1.330E-1	5.969E+0
-1.362E-1	5.924E+0
-1.346E-1	5.901E+0
-1.330E-1	5.930E+0
-1.330E-1	5.972E+0
-1.362E-1	5.988E+0
-1.297E-1	6.014E+0
-1.346E-1	6.034E+0
-1.378E-1	6.011E+0
-1.346E-1	5.969E+0
-1.346E-1	5.940E+0
-1.313E-1	5.943E+0
-1.362E-1	5.979E+0
-1.346E-1	5.998E+0
-1.330E-1	5.966E+0
-1.346E-1	5.995E+0
-1.346E-1	6.044E+0
-1.330E-1	6.034E+0
-1.313E-1	5.995E+0
-1.330E-1	5.982E+0
-1.330E-1	5.995E+0
-1.313E-1	6.014E+0
-1.313E-1	6.018E+0
-1.346E-1	5.975E+0
-1.330E-1	5.949E+0
-1.313E-1	5.969E+0
-1.313E-1	5.936E+0
-1.346E-1	5.985E+0
-1.330E-1	6.008E+0
-1.330E-1	5.969E+0
-1.313E-1	5.995E+0
-1.330E-1	5.995E+0
-1.330E-1	5.927E+0
-1.313E-1	5.898E+0
-1.346E-1	5.901E+0
-1.346E-1	5.933E+0
-1.346E-1	5.956E+0
-1.330E-1	5.936E+0
-1.330E-1	5.927E+0
-1.330E-1	5.995E+0
-1.330E-1	5.995E+0
-1.330E-1	5.962E+0
-1.281E-1	5.998E+0
-1.313E-1	6.005E+0
-1.313E-1	5.975E+0
-1.330E-1	5.930E+0
-1.330E-1	5.962E+0
-1.297E-1	6.005E+0
-1.265E-1	5.972E+0
-1.330E-1	5.982E+0
-1.281E-1	5.992E+0
-1.330E-1	5.995E+0
-1.330E-1	6.011E+0
-1.297E-1	5.979E+0
-1.281E-1	5.940E+0
-1.346E-1	5.975E+0
-1.330E-1	5.988E+0
-1.265E-1	5.982E+0
-1.281E-1	5.949E+0
-1.313E-1	5.953E+0
-1.281E-1	5.949E+0
-1.297E-1	5.936E+0
-1.281E-1	5.985E+0
-1.281E-1	6.021E+0
-1.297E-1	6.014E+0
-1.313E-1	6.001E+0
-1.297E-1	5.975E+0
-1.281E-1	5.962E+0
-1.297E-1	5.962E+0
-1.281E-1	5.992E+0
-1.313E-1	6.008E+0
-1.297E-1	5.982E+0
-1.281E-1	5.969E+0
-1.313E-1	5.972E+0
-1.281E-1	5.956E+0
-1.265E-1	5.966E+0
-1.281E-1	5.988E+0
-1.313E-1	5.982E+0
-1.281E-1	5.953E+0
-1.297E-1	5.933E+0
-1.297E-1	5.943E+0
-1.249E-1	5.920E+0
-1.297E-1	5.917E+0
-1.313E-1	5.953E+0
-1.281E-1	5.940E+0
-1.265E-1	5.920E+0
-1.249E-1	5.914E+0
-1.281E-1	5.953E+0
-1.281E-1	5.998E+0
-1.297E-1	5.998E+0
-1.249E-1	5.995E+0
-1.265E-1	5.969E+0
-1.297E-1	5.995E+0
-1.281E-1	6.021E+0
-1.297E-1	5.946E+0
-1.297E-1	5.936E+0
-1.281E-1	5.969E+0
-1.265E-1	5.995E+0
-1.249E-1	6.001E+0
-1.265E-1	5.959E+0
-1.249E-1	5.995E+0
-1.281E-1	6.001E+0
-1.281E-1	5.972E+0
-1.313E-1	5.966E+0
-1.281E-1	5.985E+0
-1.249E-1	6.005E+0
-1.249E-1	5.992E+0
-1.265E-1	5.998E+0
-1.265E-1	5.992E+0
-1.281E-1	6.018E+0
-1.232E-1	6.024E+0
-1.249E-1	5.975E+0
-1.232E-1	5.946E+0
-1.249E-1	5.966E+0
-1.249E-1	5.933E+0
-1.265E-1	5.943E+0
-1.297E-1	6.001E+0
-1.265E-1	6.011E+0
-1.297E-1	5.982E+0
-1.265E-1	5.966E+0
-1.249E-1	5.988E+0
-1.249E-1	5.972E+0
-1.216E-1	5.969E+0
-1.249E-1	5.972E+0
-1.265E-1	5.946E+0
-1.249E-1	5.927E+0
-1.249E-1	5.998E+0
-1.249E-1	5.982E+0
-1.313E-1	5.914E+0
-1.249E-1	5.914E+0
-1.281E-1	5.946E+0
-1.249E-1	5.982E+0
-1.232E-1	5.979E+0
-1.265E-1	5.969E+0
-1.249E-1	5.959E+0
-1.249E-1	5.959E+0
-1.232E-1	5.914E+0
-1.265E-1	5.924E+0
-1.232E-1	5.959E+0
-1.249E-1	6.027E+0
-1.265E-1	5.998E+0
-1.265E-1	5.911E+0
-1.249E-1	5.949E+0
-1.216E-1	5.972E+0
-1.265E-1	5.933E+0
-1.249E-1	5.927E+0
-1.232E-1	5.940E+0
-1.216E-1	5.907E+0
-1.232E-1	5.862E+0
-1.249E-1	5.917E+0
-1.249E-1	5.969E+0
-1.232E-1	5.992E+0
-1.232E-1	6.005E+0
-1.216E-1	6.031E+0
-1.216E-1	5.995E+0
-1.216E-1	5.969E+0
-1.249E-1	5.995E+0
-1.232E-1	5.992E+0
-1.232E-1	5.956E+0
-1.249E-1	5.962E+0
-1.249E-1	5.936E+0
-1.216E-1	5.936E+0
-1.249E-1	5.969E+0
-1.216E-1	5.969E+0
-1.200E-1	5.969E+0
-1.200E-1	5.969E+0
-1.232E-1	5.962E+0
-1.216E-1	5.953E+0
-1.249E-1	5.962E+0
-1.249E-1	5.982E+0
-1.200E-1	6.057E+0
-1.216E-1	6.076E+0
-1.249E-1	5.966E+0
-1.216E-1	5.946E+0
-1.200E-1	6.011E+0
-1.200E-1	5.982E+0
-1.216E-1	5.949E+0
-1.216E-1	5.959E+0
-1.216E-1	5.969E+0
-1.232E-1	5.946E+0
-1.232E-1	5.898E+0
-1.200E-1	5.946E+0
-1.216E-1	5.985E+0
-1.216E-1	5.995E+0
-1.232E-1	5.962E+0
-1.216E-1	5.898E+0
-1.232E-1	5.885E+0
-1.167E-1	5.914E+0
-1.232E-1	5.930E+0
-1.232E-1	5.979E+0
-1.232E-1	6.008E+0
-1.232E-1	6.011E+0
-1.232E-1	5.992E+0
-1.167E-1	5.979E+0
-1.184E-1	5.972E+0
-1.216E-1	6.014E+0
-1.200E-1	6.027E+0
-1.216E-1	5.992E+0
-1.216E-1	6.001E+0
-1.232E-1	6.001E+0
-1.216E-1	5.949E+0
-1.216E-1	5.975E+0
-1.216E-1	5.943E+0
-1.184E-1	5.940E+0
-1.216E-1	5.959E+0
-1.184E-1	5.930E+0
-1.216E-1	5.894E+0
-1.200E-1	5.924E+0
-1.232E-1	5.940E+0
-1.184E-1	5.953E+0
-1.216E-1	5.933E+0
-1.200E-1	5.907E+0
-1.200E-1	5.901E+0
-1.232E-1	5.940E+0
-1.249E-1	5.962E+0
-1.216E-1	5.927E+0
-1.200E-1	5.924E+0
-1.184E-1	5.972E+0
-1.184E-1	5.988E+0
-1.200E-1	5.966E+0
-1.184E-1	5.914E+0
-1.216E-1	5.936E+0
-1.216E-1	5.985E+0
-1.184E-1	5.998E+0
-1.184E-1	6.040E+0
-1.216E-1	6.060E+0
-1.200E-1	6.001E+0
-1.184E-1	5.959E+0
-1.200E-1	5.992E+0
-1.200E-1	6.005E+0
-1.216E-1	5.933E+0
-1.184E-1	5.917E+0
-1.200E-1	5.995E+0
-1.184E-1	6.031E+0
-1.167E-1	5.956E+0
-1.167E-1	5.966E+0
-1.200E-1	5.982E+0
-1.184E-1	5.969E+0
-1.200E-1	5.953E+0
-1.200E-1	5.959E+0
-1.216E-1	5.962E+0
-1.216E-1	5.969E+0
-1.216E-1	6.037E+0
-1.200E-1	6.053E+0
-1.200E-1	5.972E+0
-1.119E-1	5.988E+0
-1.167E-1	6.014E+0
-1.167E-1	5.988E+0
-1.200E-1	5.992E+0
-1.184E-1	5.988E+0
-1.151E-1	5.985E+0
-1.167E-1	5.966E+0
-1.167E-1	5.962E+0
-1.184E-1	5.953E+0
-1.167E-1	5.920E+0
-1.151E-1	5.933E+0
-1.184E-1	5.962E+0
-1.167E-1	5.988E+0
-1.184E-1	5.979E+0
-1.167E-1	5.975E+0
-1.249E-1	6.005E+0
-1.184E-1	5.988E+0
-1.167E-1	5.985E+0
-1.200E-1	6.011E+0
-1.184E-1	6.027E+0
-1.167E-1	6.044E+0
-1.135E-1	6.031E+0
-1.167E-1	6.037E+0
-1.184E-1	6.021E+0
-1.184E-1	5.972E+0
-1.200E-1	5.972E+0
-1.200E-1	6.014E+0
-1.184E-1	6.005E+0
-1.184E-1	6.027E+0
-1.151E-1	6.014E+0
-1.200E-1	5.953E+0
-1.151E-1	5.872E+0
-1.200E-1	5.881E+0
-1.151E-1	5.917E+0
-1.232E-1	5.898E+0
-1.151E-1	5.901E+0
-1.167E-1	5.904E+0
-1.167E-1	5.933E+0
-1.167E-1	5.979E+0
-1.151E-1	5.992E+0
-1.184E-1	5.979E+0
-1.135E-1	5.972E+0
-1.167E-1	5.992E+0
-1.184E-1	5.946E+0
-1.167E-1	5.956E+0
-1.135E-1	5.953E+0
-1.135E-1	5.914E+0
-1.151E-1	5.875E+0
-1.200E-1	5.953E+0
-1.200E-1	6.008E+0
-1.184E-1	5.995E+0
-1.167E-1	5.962E+0
-1.184E-1	6.014E+0
-1.119E-1	6.034E+0
-1.167E-1	5.992E+0
-1.200E-1	6.005E+0
-1.184E-1	5.985E+0
-1.184E-1	6.005E+0
-1.135E-1	6.024E+0
-1.151E-1	5.995E+0
-1.151E-1	5.982E+0
-1.151E-1	6.001E+0
-1.167E-1	5.998E+0
-1.167E-1	5.956E+0
-1.167E-1	5.953E+0
-1.135E-1	5.956E+0
-1.151E-1	5.943E+0
-1.135E-1	5.936E+0
-1.184E-1	5.959E+0
-1.151E-1	6.021E+0
-1.167E-1	6.060E+0
-1.151E-1	6.027E+0
-1.184E-1	5.988E+0
-1.135E-1	5.979E+0
-1.184E-1	5.943E+0
-1.167E-1	5.917E+0
-1.200E-1	5.930E+0
-1.151E-1	5.969E+0
-1.119E-1	5.956E+0
-1.167E-1	5.949E+0
-1.119E-1	5.972E+0
-1.151E-1	5.962E+0
-1.216E-1	5.911E+0
-1.151E-1	5.907E+0
-1.151E-1	5.953E+0
-1.119E-1	5.949E+0
-1.151E-1	5.914E+0
-1.135E-1	5.943E+0
-1.151E-1	5.959E+0
-1.151E-1	5.998E+0
-1.135E-1	5.988E+0
-1.119E-1	5.936E+0
-1.135E-1	5.943E+0
-1.151E-1	5.927E+0
-1.167E-1	5.943E+0
-1.151E-1	5.966E+0
-1.103E-1	5.927E+0
-1.135E-1	5.907E+0
-1.119E-1	5.972E+0
-1.184E-1	5.959E+0
-1.151E-1	5.943E+0
-1.135E-1	5.927E+0
-1.119E-1	5.940E+0
-1.184E-1	5.979E+0
-1.167E-1	5.962E+0
-1.151E-1	5.979E+0
-1.135E-1	5.992E+0
-1.135E-1	5.988E+0
-1.135E-1	6.021E+0
-1.151E-1	6.011E+0
-1.151E-1	5.982E+0
-1.167E-1	5.969E+0
-1.184E-1	5.946E+0
-1.119E-1	5.936E+0
-1.167E-1	5.949E+0
-1.119E-1	5.943E+0
-1.119E-1	5.979E+0
-1.119E-1	5.956E+0
-1.135E-1	5.940E+0
-1.119E-1	5.943E+0
-1.135E-1	6.001E+0
-1.135E-1	6.014E+0
-1.151E-1	6.008E+0
-1.151E-1	6.005E+0
-1.151E-1	5.995E+0
-1.103E-1	5.985E+0
-1.103E-1	5.943E+0
-1.167E-1	5.956E+0
-1.167E-1	5.995E+0
-1.151E-1	6.005E+0
-1.151E-1	5.966E+0
-1.151E-1	5.975E+0
-1.103E-1	5.979E+0
-1.135E-1	5.956E+0
-1.151E-1	5.969E+0
-1.151E-1	5.982E+0
-1.151E-1	5.982E+0
-1.151E-1	5.998E+0
-1.135E-1	6.014E+0
-1.151E-1	5.979E+0
-1.103E-1	5.992E+0
-1.151E-1	5.992E+0
-1.135E-1	5.972E+0
-1.135E-1	5.992E+0
-1.151E-1	5.992E+0
-1.135E-1	5.959E+0
-1.119E-1	5.972E+0
-1.151E-1	5.998E+0
-1.151E-1	5.988E+0
-1.119E-1	5.972E+0
-1.119E-1	5.940E+0
-1.135E-1	5.930E+0
-1.135E-1	5.943E+0
-1.119E-1	5.966E+0
-1.151E-1	5.972E+0
-1.135E-1	5.953E+0
-1.119E-1	5.936E+0
-1.070E-1	5.956E+0
-1.119E-1	5.988E+0
-1.119E-1	5.962E+0
-1.119E-1	6.014E+0
-1.119E-1	6.031E+0
-1.135E-1	6.040E+0
-1.103E-1	6.001E+0
-1.119E-1	5.982E+0
-1.135E-1	6.031E+0
-1.135E-1	6.063E+0
-1.135E-1	5.998E+0
-1.086E-1	5.920E+0
-1.086E-1	5.959E+0
-1.151E-1	5.946E+0
-1.119E-1	5.920E+0
-1.103E-1	5.917E+0
-1.135E-1	5.936E+0
-1.103E-1	5.972E+0
-1.151E-1	5.962E+0
-1.135E-1	5.930E+0
-1.119E-1	5.936E+0
-1.119E-1	5.940E+0
-1.119E-1	5.975E+0
-1.119E-1	5.995E+0
-1.103E-1	5.998E+0
-1.151E-1	6.005E+0
-1.119E-1	5.979E+0
-1.119E-1	5.956E+0
-1.119E-1	5.953E+0
-1.135E-1	5.975E+0
-1.119E-1	5.988E+0
-1.103E-1	5.995E+0
-1.135E-1	6.001E+0
-1.135E-1	6.027E+0
-1.135E-1	6.024E+0
-1.103E-1	6.021E+0
-1.103E-1	6.011E+0
-1.119E-1	5.988E+0
-1.151E-1	5.982E+0
-1.103E-1	5.969E+0
-1.103E-1	5.956E+0
-1.103E-1	5.985E+0
-1.135E-1	6.011E+0
-1.103E-1	5.982E+0
-1.135E-1	5.940E+0
-1.119E-1	5.988E+0
-1.135E-1	5.943E+0
-1.103E-1	5.878E+0
-1.086E-1	5.949E+0
-1.070E-1	5.956E+0
-1.119E-1	5.933E+0
-1.119E-1	5.982E+0
-1.119E-1	5.962E+0
-1.119E-1	5.962E+0
-1.135E-1	5.982E+0
-1.119E-1	5.992E+0
-1.119E-1	5.998E+0
-1.167E-1	6.008E+0
-1.151E-1	6.027E+0
-1.135E-1	5.972E+0
-1.086E-1	5.959E+0
-1.119E-1	5.988E+0
-1.119E-1	5.985E+0
-1.103E-1	5.985E+0
-1.086E-1	6.011E+0
-1.086E-1	6.018E+0
-1.103E-1	5.982E+0
-1.135E-1	5.966E+0
-1.119E-1	5.969E+0
-1.086E-1	6.024E+0
-1.119E-1	5.972E+0
-1.103E-1	5.953E+0
-1.054E-1	6.014E+0
-1.135E-1	6.040E+0
-1.135E-1	5.992E+0
-1.119E-1	5.956E+0
-1.054E-1	5.943E+0
-1.054E-1	5.920E+0
-1.151E-1	5.956E+0
-1.103E-1	5.962E+0
-1.119E-1	5.982E+0
-1.135E-1	5.995E+0
-1.070E-1	5.969E+0
-1.103E-1	5.995E+0
-1.119E-1	6.018E+0
-1.119E-1	6.001E+0
-1.103E-1	5.985E+0
-1.070E-1	5.936E+0
-1.103E-1	5.927E+0
-1.103E-1	5.956E+0
-1.119E-1	5.982E+0
-1.119E-1	5.943E+0
-1.086E-1	5.904E+0
-1.119E-1	5.917E+0
-1.119E-1	5.998E+0
-1.038E-1	6.005E+0
-1.119E-1	5.998E+0
-1.103E-1	5.992E+0
-1.119E-1	5.975E+0
-1.103E-1	5.972E+0
-1.086E-1	5.962E+0
-1.086E-1	5.953E+0
-1.086E-1	5.907E+0
-1.086E-1	5.907E+0
-1.119E-1	5.966E+0
-1.103E-1	5.972E+0
-1.135E-1	5.914E+0
-1.103E-1	5.911E+0
-1.103E-1	5.946E+0
-1.054E-1	5.979E+0
-1.086E-1	5.985E+0
-1.103E-1	5.953E+0
-1.103E-1	5.992E+0
-1.135E-1	5.962E+0
-1.119E-1	5.946E+0
-1.103E-1	6.001E+0
-1.103E-1	5.953E+0
-1.135E-1	5.933E+0
-1.086E-1	5.956E+0
-1.086E-1	5.982E+0
-1.103E-1	5.962E+0
-1.135E-1	5.956E+0
-1.135E-1	5.956E+0
-1.086E-1	5.969E+0
-1.103E-1	6.008E+0
-1.119E-1	5.946E+0
-1.135E-1	5.901E+0
-1.086E-1	5.940E+0
-1.103E-1	5.953E+0
-1.070E-1	5.992E+0
-1.086E-1	5.969E+0
-1.086E-1	5.930E+0
-1.151E-1	5.920E+0
-1.103E-1	5.891E+0
-1.103E-1	5.911E+0
-1.086E-1	5.966E+0
-1.070E-1	5.985E+0
-1.103E-1	5.946E+0
-1.086E-1	5.949E+0
-1.103E-1	5.962E+0
-1.103E-1	5.933E+0
-1.103E-1	5.917E+0
-1.070E-1	5.904E+0
-1.086E-1	5.946E+0
-1.086E-1	5.995E+0
-1.103E-1	5.966E+0
-1.086E-1	5.959E+0
-1.070E-1	5.956E+0
-1.103E-1	5.949E+0
-1.103E-1	5.995E+0
-1.119E-1	5.988E+0
-1.103E-1	5.943E+0
-1.086E-1	5.946E+0
-1.086E-1	5.966E+0
-1.086E-1	6.001E+0
-1.103E-1	5.979E+0
-1.086E-1	5.943E+0
-1.086E-1	5.962E+0
-1.054E-1	5.924E+0
-1.070E-1	5.933E+0
-1.054E-1	5.972E+0
-1.086E-1	5.946E+0
-1.119E-1	5.972E+0
-1.103E-1	5.969E+0
-1.103E-1	5.949E+0
-1.119E-1	5.924E+0
-1.086E-1	5.924E+0
-1.086E-1	5.956E+0
-1.086E-1	5.969E+0
-1.070E-1	5.936E+0
-1.103E-1	5.924E+0
-1.054E-1	5.927E+0
-1.086E-1	5.933E+0
-1.086E-1	5.992E+0
-1.086E-1	6.008E+0
-1.070E-1	5.966E+0
-1.054E-1	5.936E+0
-1.070E-1	5.962E+0
-1.070E-1	5.969E+0
-1.086E-1	5.933E+0
-1.086E-1	5.943E+0
-1.086E-1	5.953E+0
-1.070E-1	5.975E+0
-1.070E-1	5.940E+0
-1.070E-1	5.943E+0
-1.070E-1	5.992E+0
-1.119E-1	5.988E+0
-1.086E-1	5.946E+0
-1.070E-1	5.966E+0
-1.103E-1	6.005E+0
-1.086E-1	6.024E+0
-1.086E-1	6.050E+0
-1.086E-1	6.024E+0
-1.086E-1	5.953E+0
-1.070E-1	5.959E+0
-1.103E-1	5.972E+0
-1.103E-1	6.008E+0
-1.070E-1	6.005E+0
-1.103E-1	5.946E+0
-1.054E-1	5.966E+0
-1.086E-1	6.001E+0
-1.135E-1	5.975E+0
-1.135E-1	5.930E+0
-1.119E-1	5.933E+0
-1.103E-1	5.943E+0
-1.054E-1	5.920E+0
-1.103E-1	5.914E+0
-1.086E-1	5.924E+0
-1.103E-1	5.933E+0
-1.070E-1	5.969E+0
-1.038E-1	5.920E+0
-1.086E-1	5.933E+0
-1.086E-1	6.001E+0
-1.103E-1	5.995E+0
-1.119E-1	5.992E+0
-1.086E-1	5.962E+0
-1.086E-1	5.946E+0
-1.103E-1	5.975E+0
-1.070E-1	5.953E+0
-1.070E-1	5.953E+0
-1.070E-1	5.992E+0
-1.086E-1	5.972E+0
-1.054E-1	5.930E+0
-1.070E-1	5.927E+0
-1.135E-1	5.924E+0
-1.086E-1	5.969E+0
-1.086E-1	5.949E+0
-1.086E-1	5.888E+0
-1.070E-1	5.914E+0
-1.103E-1	5.943E+0
-1.103E-1	5.933E+0
-1.086E-1	5.953E+0
-1.054E-1	5.975E+0
-1.038E-1	5.995E+0
-1.038E-1	6.044E+0
-1.054E-1	6.050E+0
-1.086E-1	6.027E+0
-1.070E-1	5.992E+0
-1.070E-1	5.966E+0
-1.070E-1	5.943E+0
-1.054E-1	5.949E+0
-1.086E-1	5.936E+0
-1.086E-1	5.917E+0
-1.070E-1	5.911E+0
-1.119E-1	5.949E+0
-1.086E-1	5.985E+0
-1.054E-1	5.953E+0
-1.070E-1	5.920E+0
-1.086E-1	5.943E+0
-1.070E-1	5.943E+0
-1.086E-1	5.962E+0
-1.119E-1	5.972E+0
-1.070E-1	5.982E+0
-1.086E-1	5.995E+0
-1.070E-1	5.995E+0
-1.103E-1	5.995E+0
-1.103E-1	5.969E+0
-1.086E-1	5.959E+0
-1.103E-1	5.982E+0
-1.086E-1	5.995E+0
-1.070E-1	6.031E+0
-1.086E-1	6.034E+0
-1.070E-1	6.024E+0
-1.086E-1	6.069E+0
-1.103E-1	6.099E+0
-1.086E-1	5.995E+0
-1.054E-1	5.959E+0
-1.038E-1	5.982E+0
-1.103E-1	5.966E+0
-1.086E-1	5.949E+0
-1.103E-1	5.985E+0
-1.086E-1	6.005E+0
-1.070E-1	5.998E+0
-1.119E-1	5.985E+0
-1.070E-1	5.985E+0
-1.103E-1	5.975E+0
-1.086E-1	5.936E+0
-1.070E-1	5.924E+0
-1.086E-1	5.969E+0
-1.070E-1	6.005E+0
-1.086E-1	5.956E+0
-1.086E-1	5.943E+0
-1.070E-1	5.949E+0
-1.070E-1	5.911E+0
-1.038E-1	5.936E+0
-1.119E-1	5.956E+0
-1.038E-1	5.917E+0
-1.086E-1	5.885E+0
-1.054E-1	5.933E+0
-1.070E-1	5.969E+0
-1.070E-1	5.975E+0
-1.054E-1	5.930E+0
-1.070E-1	5.888E+0
-1.070E-1	5.888E+0
-1.086E-1	5.917E+0
-1.086E-1	5.940E+0
-1.054E-1	5.917E+0
-1.086E-1	5.943E+0
-1.070E-1	6.005E+0
-1.038E-1	6.018E+0
-1.070E-1	5.985E+0
-1.005E-1	5.962E+0
-1.086E-1	5.962E+0
-1.070E-1	5.936E+0
-1.070E-1	5.953E+0
-1.070E-1	5.959E+0
-1.070E-1	5.972E+0
-1.038E-1	5.966E+0
-1.054E-1	5.953E+0
-1.070E-1	5.907E+0
-1.070E-1	5.917E+0
-1.054E-1	5.966E+0
-1.086E-1	5.956E+0
-1.086E-1	5.904E+0
-1.103E-1	5.936E+0
-1.054E-1	5.992E+0
-1.054E-1	5.966E+0
-1.054E-1	5.949E+0
-1.086E-1	5.969E+0
-1.054E-1	5.969E+0
-1.070E-1	5.995E+0
-1.054E-1	5.975E+0
-1.086E-1	5.927E+0
-1.070E-1	5.933E+0
-1.054E-1	5.940E+0
-1.070E-1	5.943E+0
-1.086E-1	5.975E+0
-1.103E-1	5.959E+0
-1.054E-1	5.946E+0
-1.086E-1	5.959E+0
-1.086E-1	5.891E+0
-1.054E-1	5.888E+0
-1.054E-1	5.914E+0
-1.086E-1	5.956E+0
-1.070E-1	5.979E+0
-1.054E-1	5.953E+0
-1.054E-1	5.940E+0
-1.070E-1	5.940E+0
-1.070E-1	5.982E+0
-1.070E-1	6.037E+0
-1.054E-1	5.995E+0
-1.070E-1	5.940E+0
-1.070E-1	5.924E+0
-1.054E-1	5.924E+0
-1.054E-1	5.924E+0
-1.038E-1	5.930E+0
-1.038E-1	5.943E+0
-1.086E-1	6.008E+0
-1.086E-1	6.021E+0
-1.038E-1	5.920E+0
-1.038E-1	5.904E+0
-1.054E-1	5.969E+0
-1.070E-1	5.949E+0
-1.070E-1	5.901E+0
-1.054E-1	5.894E+0
-1.038E-1	5.930E+0
-1.054E-1	5.933E+0
-1.038E-1	5.901E+0
-1.086E-1	5.907E+0
-1.070E-1	5.930E+0
-1.021E-1	5.911E+0
-1.054E-1	5.966E+0
-1.038E-1	6.014E+0
-1.070E-1	5.979E+0
-1.054E-1	5.962E+0
-1.070E-1	5.946E+0
-1.070E-1	5.936E+0
-1.070E-1	5.985E+0
-1.054E-1	6.008E+0
-1.086E-1	5.998E+0
-1.070E-1	5.966E+0
-1.070E-1	5.933E+0
-1.086E-1	5.953E+0
-1.070E-1	5.979E+0
-1.070E-1	5.988E+0
-1.086E-1	6.008E+0
-1.054E-1	5.982E+0
-1.054E-1	5.933E+0
-1.086E-1	5.943E+0
-1.086E-1	5.940E+0
-1.021E-1	5.898E+0
-1.038E-1	5.865E+0
-1.054E-1	5.865E+0
-1.038E-1	5.901E+0
-1.021E-1	5.953E+0
-1.086E-1	5.959E+0
-1.086E-1	5.953E+0
-1.054E-1	5.953E+0
-1.070E-1	5.933E+0
-1.038E-1	5.920E+0
-1.070E-1	5.936E+0
-1.070E-1	5.962E+0
-1.054E-1	5.979E+0
-1.070E-1	5.972E+0
-1.086E-1	5.975E+0
-1.054E-1	5.992E+0
-1.086E-1	5.975E+0
-1.103E-1	5.943E+0
-1.070E-1	5.969E+0
-1.103E-1	5.969E+0
-1.038E-1	5.982E+0
-1.038E-1	6.018E+0
-1.070E-1	5.998E+0
-1.021E-1	6.001E+0
-1.038E-1	6.008E+0
-1.070E-1	5.979E+0
-1.070E-1	5.927E+0
-1.038E-1	5.914E+0
-1.054E-1	5.940E+0
-1.086E-1	5.953E+0
-1.054E-1	5.988E+0
-1.054E-1	5.966E+0
-1.021E-1	5.924E+0
-1.070E-1	5.940E+0
-1.038E-1	5.933E+0
-1.054E-1	5.914E+0
-1.054E-1	5.901E+0
-1.086E-1	5.975E+0
-1.086E-1	5.995E+0
-1.038E-1	5.982E+0
-1.038E-1	5.985E+0
-1.070E-1	5.995E+0
-1.038E-1	5.985E+0
-1.038E-1	5.959E+0
-1.021E-1	5.985E+0
-1.086E-1	5.988E+0
-1.038E-1	5.953E+0
-1.038E-1	5.943E+0
-1.054E-1	5.962E+0
-1.086E-1	5.972E+0
-1.054E-1	5.995E+0
-1.038E-1	5.982E+0
-1.038E-1	5.975E+0
-1.054E-1	5.933E+0
-1.021E-1	5.914E+0
-1.054E-1	5.943E+0
-1.054E-1	5.949E+0
-1.070E-1	5.946E+0
-1.054E-1	5.927E+0
-1.054E-1	5.927E+0
-1.103E-1	5.933E+0
-1.054E-1	5.969E+0
-1.070E-1	5.982E+0
-1.054E-1	5.988E+0
-1.054E-1	6.031E+0
-1.070E-1	6.037E+0
-1.070E-1	6.027E+0
-1.054E-1	5.940E+0
-1.005E-1	5.940E+0
-1.038E-1	5.956E+0
-1.038E-1	5.914E+0
-1.054E-1	5.904E+0
-1.038E-1	5.924E+0
-1.054E-1	5.953E+0
-1.038E-1	5.904E+0
-1.005E-1	5.904E+0
-1.070E-1	5.920E+0
-1.038E-1	5.901E+0
-1.054E-1	5.946E+0
-1.070E-1	5.972E+0
-1.038E-1	5.949E+0
-1.070E-1	5.953E+0
-1.070E-1	5.995E+0
-1.054E-1	5.927E+0
-1.038E-1	5.930E+0
-1.038E-1	5.995E+0
-1.038E-1	5.969E+0
-1.038E-1	5.927E+0
-1.038E-1	5.914E+0
-1.038E-1	5.936E+0
-1.054E-1	5.972E+0
-1.054E-1	6.005E+0
-1.021E-1	5.998E+0
-1.054E-1	6.001E+0
-1.070E-1	6.008E+0
-1.038E-1	5.995E+0
-1.054E-1	5.998E+0
-1.054E-1	6.001E+0
-1.054E-1	6.034E+0
-1.038E-1	6.044E+0
-1.054E-1	6.011E+0
-1.021E-1	5.962E+0
-1.070E-1	5.962E+0
-1.054E-1	5.998E+0
-1.038E-1	5.975E+0
-1.054E-1	5.904E+0
-1.054E-1	5.924E+0
-1.054E-1	5.995E+0
-1.070E-1	5.998E+0
-1.070E-1	5.956E+0
-1.054E-1	5.901E+0
-1.038E-1	5.940E+0
-1.038E-1	5.959E+0
-1.070E-1	5.943E+0
-1.070E-1	5.936E+0
-1.021E-1	5.988E+0
-1.054E-1	5.962E+0
-1.021E-1	5.927E+0
-1.038E-1	5.924E+0
-1.005E-1	5.927E+0
-1.038E-1	5.953E+0
-1.070E-1	6.005E+0
-1.086E-1	5.975E+0
-1.021E-1	5.966E+0
-1.070E-1	5.985E+0
-1.054E-1	5.985E+0
-1.038E-1	6.005E+0
-1.070E-1	5.946E+0
-1.070E-1	5.917E+0
-1.038E-1	6.024E+0
-1.038E-1	6.027E+0
-1.054E-1	5.956E+0
-1.070E-1	5.924E+0
-1.070E-1	5.914E+0
-1.021E-1	5.933E+0
-1.054E-1	5.930E+0
-1.038E-1	5.940E+0
-1.054E-1	5.966E+0
-1.054E-1	5.979E+0
-1.005E-1	5.966E+0
-1.021E-1	5.979E+0
-1.038E-1	6.008E+0
-1.038E-1	6.044E+0
-1.038E-1	6.031E+0
-1.021E-1	5.982E+0
-1.054E-1	5.975E+0
-1.054E-1	5.962E+0
-1.054E-1	5.936E+0
-1.054E-1	5.927E+0
-1.038E-1	5.982E+0
-1.038E-1	6.008E+0
-1.021E-1	5.953E+0
-1.021E-1	5.920E+0
-1.038E-1	5.911E+0
-1.038E-1	5.933E+0
-1.021E-1	5.933E+0
-1.038E-1	5.927E+0
-1.038E-1	5.972E+0
-1.054E-1	5.992E+0
-1.070E-1	5.969E+0
-1.054E-1	5.949E+0
-1.005E-1	5.911E+0
-1.038E-1	5.956E+0
-1.038E-1	6.008E+0
-1.005E-1	5.998E+0
-1.021E-1	5.995E+0
-1.038E-1	5.985E+0
-1.038E-1	5.940E+0
-1.038E-1	5.936E+0
-1.038E-1	5.927E+0
-1.070E-1	5.936E+0
-1.005E-1	5.998E+0
-1.021E-1	5.995E+0
-1.038E-1	5.966E+0
-1.070E-1	5.949E+0
-1.005E-1	6.001E+0
-1.038E-1	6.011E+0
-1.038E-1	5.979E+0
-1.054E-1	5.998E+0
-1.021E-1	5.988E+0
-1.054E-1	5.962E+0
-1.038E-1	5.953E+0
-9.728E-2	5.962E+0
-1.038E-1	5.969E+0
-1.005E-1	5.959E+0
-1.054E-1	5.956E+0
-1.038E-1	5.943E+0
-1.005E-1	5.946E+0
-1.021E-1	5.924E+0
-1.021E-1	5.924E+0
-1.038E-1	5.936E+0
-1.005E-1	5.949E+0
-1.021E-1	5.946E+0
-1.054E-1	5.969E+0
-1.021E-1	5.924E+0
-1.038E-1	5.904E+0
-1.070E-1	5.940E+0
-1.054E-1	6.005E+0
-1.038E-1	6.014E+0
-1.038E-1	5.966E+0
-1.005E-1	5.940E+0
-1.021E-1	5.927E+0
-1.054E-1	5.894E+0
-1.038E-1	5.979E+0
-1.021E-1	6.047E+0
-1.038E-1	6.024E+0
-1.054E-1	5.969E+0
-1.021E-1	5.998E+0
-1.021E-1	6.005E+0
-1.054E-1	5.998E+0
-1.038E-1	5.972E+0
-9.890E-2	5.933E+0
-1.005E-1	5.953E+0
-1.070E-1	5.995E+0
-1.021E-1	5.998E+0
-1.005E-1	5.969E+0
-1.021E-1	5.936E+0
-1.038E-1	5.949E+0
-1.021E-1	5.946E+0
-1.054E-1	5.982E+0
-1.054E-1	6.014E+0
-1.021E-1	6.014E+0
-1.005E-1	5.985E+0
-1.070E-1	6.001E+0
-1.054E-1	6.001E+0
-1.005E-1	5.946E+0
-1.021E-1	5.927E+0
-1.038E-1	5.949E+0
-1.021E-1	5.962E+0
-1.038E-1	5.956E+0
-1.021E-1	5.988E+0
-1.021E-1	5.985E+0
-1.005E-1	5.949E+0
-1.005E-1	5.940E+0
-1.038E-1	5.920E+0
-1.038E-1	5.946E+0
-1.021E-1	5.969E+0
-1.005E-1	5.992E+0
-1.070E-1	5.975E+0
-1.021E-1	5.907E+0
-1.054E-1	5.907E+0
-1.054E-1	5.940E+0
-1.005E-1	5.953E+0
-1.021E-1	5.998E+0
-1.005E-1	6.027E+0
-1.021E-1	5.985E+0
-1.054E-1	5.943E+0
-1.070E-1	5.936E+0
-1.005E-1	5.940E+0
-1.005E-1	5.914E+0
-1.021E-1	5.891E+0
-1.021E-1	5.907E+0
-1.021E-1	5.975E+0
-1.021E-1	5.975E+0
-1.038E-1	5.946E+0
-1.054E-1	5.949E+0
-1.005E-1	5.933E+0
-1.021E-1	5.907E+0
-1.038E-1	5.914E+0
-1.005E-1	5.985E+0
-1.038E-1	6.001E+0
-1.054E-1	6.001E+0
-1.038E-1	6.024E+0
-1.021E-1	5.995E+0
-1.005E-1	5.949E+0
-1.005E-1	5.946E+0
-1.005E-1	5.920E+0
-1.038E-1	5.898E+0
-1.021E-1	5.888E+0
-1.070E-1	5.924E+0
-1.070E-1	5.946E+0
-1.021E-1	5.940E+0
-1.005E-1	5.927E+0
-1.021E-1	5.956E+0
-1.021E-1	6.001E+0
-1.054E-1	6.037E+0
-1.021E-1	5.995E+0
-1.021E-1	5.959E+0
-1.021E-1	5.985E+0
-1.070E-1	5.911E+0
-1.021E-1	5.894E+0
-9.890E-2	5.949E+0
-1.038E-1	5.972E+0
-1.054E-1	5.985E+0
-1.005E-1	5.975E+0
-1.070E-1	5.969E+0
-1.021E-1	5.920E+0
-1.021E-1	5.881E+0
-1.038E-1	5.949E+0
-1.038E-1	5.995E+0
-1.021E-1	5.975E+0
-1.021E-1	6.011E+0
-1.021E-1	5.992E+0
-1.005E-1	5.995E+0
-1.005E-1	6.024E+0
-1.005E-1	6.011E+0
-1.005E-1	5.985E+0
-1.005E-1	5.992E+0
-1.005E-1	5.959E+0
-1.038E-1	5.943E+0
-1.021E-1	5.982E+0
-1.054E-1	6.014E+0
-9.890E-2	6.021E+0
-1.038E-1	6.008E+0
-9.728E-2	5.966E+0
-1.005E-1	5.917E+0
-1.021E-1	5.901E+0
-1.005E-1	5.930E+0
-1.054E-1	5.975E+0
-1.054E-1	6.001E+0
-1.021E-1	5.992E+0
-9.728E-2	5.966E+0
-1.038E-1	5.930E+0
-1.005E-1	5.885E+0
-1.021E-1	5.959E+0
-9.890E-2	5.982E+0
-1.021E-1	5.959E+0
-1.070E-1	5.956E+0
-1.021E-1	5.969E+0
-1.005E-1	6.021E+0
-1.005E-1	5.982E+0
-9.890E-2	5.985E+0
-1.021E-1	6.011E+0
-1.005E-1	6.008E+0
-1.021E-1	5.975E+0
-1.038E-1	5.953E+0
-1.038E-1	5.911E+0
-1.021E-1	5.904E+0
-1.021E-1	5.927E+0
-1.005E-1	5.936E+0
-1.038E-1	5.936E+0
-1.038E-1	5.972E+0
-1.005E-1	5.992E+0
-1.021E-1	5.969E+0
-1.005E-1	5.917E+0
-1.005E-1	5.885E+0
-1.005E-1	5.894E+0
-1.005E-1	5.907E+0
-1.021E-1	5.885E+0
-1.021E-1	5.904E+0
-1.021E-1	5.966E+0
-1.021E-1	5.972E+0
-9.890E-2	6.001E+0
-9.728E-2	6.024E+0
-1.038E-1	6.021E+0
-1.005E-1	6.021E+0
-1.021E-1	5.962E+0
-1.038E-1	5.914E+0
-1.038E-1	5.949E+0
-1.021E-1	5.969E+0
-1.021E-1	5.956E+0
-1.005E-1	5.966E+0
-9.890E-2	5.956E+0
-1.005E-1	5.962E+0
-1.005E-1	5.972E+0
-1.021E-1	5.972E+0
-1.021E-1	5.992E+0
-9.890E-2	5.998E+0
-1.038E-1	5.959E+0
-1.021E-1	5.868E+0
-9.890E-2	5.924E+0
-1.038E-1	6.024E+0
-1.038E-1	6.044E+0
-1.021E-1	5.992E+0
-1.005E-1	5.930E+0
-1.021E-1	5.962E+0
-1.038E-1	5.985E+0
-1.021E-1	6.005E+0
-1.005E-1	5.979E+0
-1.005E-1	5.943E+0
-1.021E-1	5.930E+0
-1.021E-1	5.911E+0
-1.021E-1	5.898E+0
-9.728E-2	5.930E+0
-1.021E-1	5.953E+0
-1.005E-1	5.943E+0
-1.038E-1	5.962E+0
-1.021E-1	5.946E+0
-1.038E-1	5.901E+0
-1.005E-1	5.911E+0
-1.021E-1	5.972E+0
-1.038E-1	5.975E+0
-1.005E-1	5.975E+0
-1.021E-1	5.936E+0
-1.021E-1	5.920E+0
-1.005E-1	5.930E+0
-1.005E-1	5.924E+0
-1.021E-1	5.962E+0
-1.038E-1	5.949E+0
-1.038E-1	5.972E+0
-1.021E-1	6.034E+0
-1.021E-1	5.985E+0
-1.005E-1	5.969E+0
-1.038E-1	6.034E+0
-1.005E-1	5.982E+0
-1.021E-1	5.946E+0
-1.021E-1	5.933E+0
-1.021E-1	5.946E+0
-1.038E-1	5.995E+0
-1.038E-1	5.966E+0
-1.021E-1	5.959E+0
-9.890E-2	5.917E+0
-1.021E-1	5.894E+0
-1.021E-1	5.943E+0
-1.005E-1	5.959E+0
-1.021E-1	5.972E+0
-1.054E-1	5.992E+0
-1.005E-1	5.946E+0
-1.021E-1	5.924E+0
-1.021E-1	5.995E+0
-1.005E-1	6.024E+0
-1.005E-1	6.027E+0
-1.021E-1	5.992E+0
-1.021E-1	5.936E+0
-1.021E-1	5.933E+0
-1.021E-1	5.920E+0
-1.005E-1	5.933E+0
-9.890E-2	5.946E+0
-1.021E-1	5.953E+0
-1.005E-1	5.936E+0
-1.021E-1	5.933E+0
-1.005E-1	5.949E+0
-1.021E-1	5.953E+0
-1.005E-1	5.985E+0
-1.021E-1	6.008E+0
-1.038E-1	5.985E+0
-1.021E-1	5.949E+0
-1.005E-1	5.949E+0
-1.038E-1	5.930E+0
-1.005E-1	5.920E+0
-1.054E-1	5.907E+0
-9.890E-2	5.904E+0
-9.890E-2	5.940E+0
-1.005E-1	5.979E+0
-1.021E-1	5.988E+0
-1.038E-1	5.972E+0
-1.005E-1	5.988E+0
-1.021E-1	5.985E+0
-1.038E-1	5.985E+0
-9.890E-2	5.936E+0
-1.005E-1	5.927E+0
-1.038E-1	5.924E+0
-1.021E-1	5.907E+0
-1.021E-1	5.946E+0
-1.021E-1	5.959E+0
-9.890E-2	5.924E+0
-1.021E-1	5.933E+0
-1.021E-1	5.924E+0
-1.038E-1	5.859E+0
-1.005E-1	5.891E+0
-1.038E-1	5.988E+0
-1.021E-1	5.988E+0
-1.005E-1	5.962E+0
-1.005E-1	5.949E+0
-1.005E-1	5.956E+0
-9.890E-2	5.966E+0
-1.005E-1	5.982E+0
-1.021E-1	5.943E+0
-9.890E-2	5.920E+0
-1.021E-1	5.924E+0
-1.038E-1	5.936E+0
-1.021E-1	5.930E+0
-1.005E-1	5.966E+0
-1.005E-1	5.982E+0
-1.005E-1	6.011E+0
-1.005E-1	6.027E+0
-1.005E-1	6.014E+0
-1.005E-1	5.985E+0
-9.890E-2	5.966E+0
-1.038E-1	5.962E+0
-1.021E-1	5.930E+0
-1.005E-1	5.907E+0
-9.890E-2	5.936E+0
-1.021E-1	5.946E+0
-1.005E-1	5.914E+0
-1.038E-1	5.885E+0
-1.038E-1	5.891E+0
-1.038E-1	5.901E+0
-1.005E-1	5.940E+0
-1.021E-1	5.924E+0
-9.890E-2	5.920E+0
-1.005E-1	5.911E+0
-1.005E-1	5.920E+0
-1.021E-1	5.940E+0
-1.005E-1	5.985E+0
-1.021E-1	6.005E+0
-1.038E-1	5.953E+0
-1.021E-1	5.914E+0
-1.005E-1	5.927E+0
-1.038E-1	5.946E+0
-9.890E-2	5.917E+0
-1.021E-1	5.914E+0
-1.038E-1	5.936E+0
-1.038E-1	5.956E+0
-1.021E-1	5.966E+0
-1.005E-1	5.911E+0
-1.005E-1	5.855E+0
-1.038E-1	5.894E+0
-9.890E-2	5.930E+0
-1.021E-1	5.924E+0
-1.005E-1	5.966E+0
-1.005E-1	5.969E+0
-9.890E-2	5.920E+0
-1.005E-1	5.920E+0
-9.728E-2	5.956E+0
-1.021E-1	5.936E+0
-1.005E-1	5.959E+0
-9.890E-2	6.037E+0
-9.890E-2	6.024E+0
-1.038E-1	5.962E+0
-1.021E-1	5.933E+0
-1.038E-1	5.953E+0
-1.021E-1	5.946E+0
-9.890E-2	5.940E+0
-9.890E-2	5.946E+0
-1.005E-1	5.898E+0
-1.005E-1	5.885E+0
-1.005E-1	5.891E+0
-9.890E-2	5.881E+0
-9.890E-2	5.904E+0
-1.021E-1	5.927E+0
-9.890E-2	5.917E+0
-1.005E-1	5.940E+0
-9.890E-2	5.930E+0
-1.021E-1	5.972E+0
-1.038E-1	6.037E+0
-1.021E-1	6.047E+0
-9.566E-2	6.011E+0
-9.890E-2	5.982E+0
-1.021E-1	5.962E+0
-1.005E-1	6.014E+0
-1.021E-1	6.037E+0
-9.890E-2	5.985E+0
-1.005E-1	5.930E+0
-1.005E-1	5.953E+0
-1.021E-1	5.992E+0
-9.890E-2	5.975E+0
-9.728E-2	5.998E+0
-1.021E-1	6.014E+0
-1.021E-1	5.982E+0
-1.021E-1	5.907E+0
-1.005E-1	5.911E+0
-1.005E-1	5.927E+0
-1.005E-1	5.956E+0
-9.890E-2	5.953E+0
-1.038E-1	5.959E+0
-1.038E-1	5.998E+0
-1.021E-1	5.966E+0
-9.728E-2	5.927E+0
-1.005E-1	5.940E+0
-1.038E-1	5.946E+0
-9.890E-2	5.933E+0
-1.021E-1	5.959E+0
-1.005E-1	5.966E+0
-1.005E-1	5.956E+0
-1.021E-1	5.920E+0
-1.005E-1	5.885E+0
-1.021E-1	5.865E+0
-9.728E-2	5.930E+0
-9.728E-2	5.962E+0
-9.728E-2	5.949E+0
-1.038E-1	5.924E+0
-1.021E-1	5.940E+0
-9.890E-2	5.966E+0
-9.728E-2	5.966E+0
-1.005E-1	5.988E+0
-1.005E-1	5.956E+0
-1.038E-1	5.949E+0
-9.890E-2	5.972E+0
-9.728E-2	6.008E+0
-1.005E-1	6.027E+0
-1.005E-1	5.992E+0
-1.021E-1	5.956E+0
-1.005E-1	5.975E+0
-1.005E-1	6.001E+0
-1.005E-1	5.962E+0
-1.005E-1	5.959E+0
-1.021E-1	5.969E+0
-1.005E-1	5.940E+0
-1.005E-1	5.914E+0
-9.890E-2	5.920E+0
-9.890E-2	5.924E+0
-9.890E-2	5.949E+0
-1.005E-1	5.975E+0
-1.021E-1	5.949E+0
-1.021E-1	5.962E+0
-1.021E-1	5.962E+0
-1.021E-1	5.959E+0
-1.005E-1	5.972E+0
-1.054E-1	5.927E+0
-1.005E-1	5.924E+0
-9.728E-2	5.962E+0
-1.005E-1	5.927E+0
-1.021E-1	5.927E+0
-1.021E-1	5.943E+0
-1.021E-1	5.988E+0
-1.021E-1	6.024E+0
-9.890E-2	5.995E+0
-9.404E-2	5.975E+0
-9.890E-2	5.979E+0
-9.890E-2	5.962E+0
-1.005E-1	5.940E+0
-1.021E-1	5.988E+0
-9.890E-2	5.962E+0
-1.005E-1	5.862E+0
-1.005E-1	5.888E+0
-9.890E-2	5.914E+0
-9.890E-2	5.888E+0
-9.890E-2	5.920E+0
-1.038E-1	5.959E+0
-1.005E-1	5.959E+0
-9.890E-2	5.975E+0
-1.021E-1	6.011E+0
-1.005E-1	5.966E+0
-1.005E-1	5.946E+0
-1.021E-1	5.979E+0
-1.021E-1	5.962E+0
-9.890E-2	5.933E+0
-9.890E-2	5.969E+0
-1.005E-1	5.972E+0
-1.021E-1	5.979E+0
-1.005E-1	5.946E+0
-1.021E-1	5.927E+0
-1.005E-1	5.972E+0
-9.728E-2	5.969E+0
-1.005E-1	5.953E+0
-1.005E-1	5.933E+0
-9.890E-2	5.959E+0
-1.005E-1	5.940E+0
-1.005E-1	5.920E+0
-9.890E-2	5.940E+0
-1.005E-1	5.998E+0
-9.890E-2	5.959E+0
-9.728E-2	5.917E+0
-1.038E-1	5.933E+0
-9.890E-2	5.940E+0
-9.890E-2	5.940E+0
-1.021E-1	5.920E+0
-9.728E-2	5.930E+0
-1.005E-1	5.930E+0
-1.021E-1	5.966E+0
-1.021E-1	5.972E+0
-9.728E-2	5.927E+0
-1.021E-1	5.888E+0
-9.890E-2	5.927E+0
-9.890E-2	5.969E+0
-9.890E-2	5.998E+0
-1.005E-1	6.011E+0
-1.021E-1	5.998E+0
-9.890E-2	5.956E+0
-1.021E-1	5.982E+0
-1.021E-1	5.985E+0
-9.890E-2	5.962E+0
-1.005E-1	5.940E+0
-1.021E-1	5.940E+0
-1.005E-1	5.969E+0
-9.728E-2	5.943E+0
-1.005E-1	5.911E+0
-9.566E-2	5.914E+0
-1.021E-1	5.946E+0
-1.005E-1	5.985E+0
-1.005E-1	5.962E+0
-1.038E-1	5.930E+0
-9.890E-2	5.953E+0
-9.890E-2	5.985E+0
-1.038E-1	5.946E+0
-1.038E-1	5.930E+0
-1.021E-1	5.969E+0
-1.021E-1	5.943E+0
-1.021E-1	5.924E+0
-1.021E-1	5.966E+0
-1.005E-1	5.969E+0
-1.005E-1	5.966E+0
-1.021E-1	5.969E+0
-9.890E-2	5.940E+0
-9.890E-2	5.972E+0
-1.005E-1	5.988E+0
-1.005E-1	5.982E+0
-9.890E-2	5.992E+0
-1.005E-1	5.979E+0
-9.890E-2	5.956E+0
-9.890E-2	5.985E+0
-1.005E-1	5.979E+0
-1.005E-1	5.940E+0
-9.890E-2	5.933E+0
-1.005E-1	5.917E+0
-1.021E-1	5.924E+0
-1.005E-1	5.917E+0
-9.890E-2	5.924E+0
-9.728E-2	5.946E+0
-1.005E-1	5.972E+0
-1.021E-1	5.972E+0
-9.890E-2	5.946E+0
-9.890E-2	5.953E+0
-1.021E-1	5.956E+0
-1.021E-1	5.966E+0
-9.890E-2	5.975E+0
-1.038E-1	5.949E+0
-9.890E-2	5.904E+0
-1.005E-1	5.940E+0
-1.005E-1	5.998E+0
-1.005E-1	5.969E+0
-1.038E-1	5.975E+0
-1.005E-1	5.972E+0
-9.728E-2	5.972E+0
-1.005E-1	6.001E+0
-1.038E-1	6.031E+0
-1.005E-1	6.014E+0
-1.021E-1	5.966E+0
-9.728E-2	5.959E+0
-1.005E-1	5.979E+0
-1.038E-1	5.969E+0
-1.021E-1	5.959E+0
-1.005E-1	5.992E+0
-1.005E-1	6.001E+0
-1.038E-1	5.949E+0
-9.890E-2	5.956E+0
-1.005E-1	5.995E+0
-1.021E-1	5.972E+0
-9.890E-2	5.949E+0
-1.005E-1	5.940E+0
-9.890E-2	5.969E+0
-9.728E-2	6.024E+0
-9.890E-2	6.082E+0
-9.728E-2	6.050E+0
-1.005E-1	5.992E+0
-9.890E-2	6.008E+0
-9.566E-2	6.001E+0
-9.890E-2	5.933E+0
-1.021E-1	5.972E+0
-9.728E-2	6.031E+0
-9.890E-2	6.031E+0
-9.728E-2	5.985E+0
-1.005E-1	5.933E+0
-9.890E-2	5.904E+0
-1.005E-1	5.901E+0
-9.890E-2	5.904E+0
-1.005E-1	5.933E+0
-9.890E-2	5.998E+0
-9.890E-2	5.982E+0
-9.728E-2	5.982E+0
-1.005E-1	5.988E+0
-1.021E-1	6.001E+0
-1.005E-1	5.995E+0
-9.566E-2	5.943E+0
-9.890E-2	5.949E+0
-9.890E-2	5.933E+0
-9.890E-2	5.936E+0
-9.890E-2	5.946E+0
-9.890E-2	5.959E+0
-1.005E-1	5.992E+0
-9.890E-2	5.940E+0
-1.005E-1	5.924E+0
-9.890E-2	5.988E+0
-1.021E-1	5.946E+0
-9.728E-2	5.881E+0
-1.021E-1	5.891E+0
-1.038E-1	5.911E+0
-9.566E-2	5.894E+0
-9.890E-2	5.930E+0
-9.890E-2	5.933E+0
-1.005E-1	5.901E+0
-1.021E-1	5.894E+0
-1.005E-1	5.898E+0
-9.566E-2	5.949E+0
-9.728E-2	6.011E+0
-9.728E-2	5.992E+0
-9.890E-2	5.949E+0
[truncated: 69,992 more rows]
