# Supplementary material for: Improved ANAP incorporation and VCF analysis reveal details of P2X7 current facilitation and a limited conformational interplay between ATP binding and the intracellular ballast domain
Source: eLife. 2023 Jan 4;12:e82479. doi: 10.7554/eLife.82479 (PMC9859053; doi:10.7554/eLife.82479)
Supplement: Figure 2—figure supplement 1—source data 3. [file elife-82479-fig2-figsupp1-data3.zip › Figure-2_figure-supplement-1_source-data-3/20g09/rec27.csv]

-1.832E-1	9.904E+0
-1.897E-1	9.868E+0
-1.897E-1	9.842E+0
-1.832E-1	9.826E+0
-1.832E-1	9.849E+0
-1.800E-1	9.881E+0
-1.832E-1	9.881E+0
-1.865E-1	9.923E+0
-1.849E-1	9.868E+0
-1.881E-1	9.823E+0
-1.832E-1	9.790E+0
-1.865E-1	9.771E+0
-1.832E-1	9.810E+0
-1.849E-1	9.855E+0
-1.865E-1	9.800E+0
-1.849E-1	9.875E+0
-1.816E-1	9.936E+0
-1.849E-1	9.956E+0
-1.849E-1	9.952E+0
-1.881E-1	9.884E+0
-1.832E-1	9.839E+0
-1.865E-1	9.871E+0
-1.849E-1	9.952E+0
-1.865E-1	9.978E+0
-1.865E-1	9.884E+0
-1.865E-1	9.771E+0
-1.849E-1	9.758E+0
-1.849E-1	9.794E+0
-1.832E-1	9.845E+0
-1.849E-1	9.871E+0
-1.832E-1	9.862E+0
-1.849E-1	9.901E+0
-1.832E-1	9.901E+0
-1.865E-1	9.855E+0
-1.816E-1	9.871E+0
-1.881E-1	9.940E+0
-1.881E-1	9.920E+0
-1.865E-1	9.891E+0
-1.832E-1	9.940E+0
-1.849E-1	9.943E+0
-1.849E-1	9.901E+0
-1.849E-1	9.826E+0
-1.865E-1	9.813E+0
-1.816E-1	9.826E+0
-1.832E-1	9.810E+0
-1.849E-1	9.826E+0
-1.865E-1	9.868E+0
-1.849E-1	9.901E+0
-1.849E-1	9.865E+0
-1.865E-1	9.862E+0
-1.865E-1	9.836E+0
-1.865E-1	9.751E+0
-1.849E-1	9.761E+0
-1.865E-1	9.881E+0
-1.881E-1	9.868E+0
-1.865E-1	9.816E+0
-1.849E-1	9.858E+0
-1.865E-1	9.868E+0
-1.832E-1	9.823E+0
-1.881E-1	9.836E+0
-1.865E-1	9.816E+0
-1.832E-1	9.826E+0
-1.881E-1	9.842E+0
-1.865E-1	9.881E+0
-1.832E-1	9.862E+0
-1.849E-1	9.888E+0
-1.881E-1	9.930E+0
-1.849E-1	9.917E+0
-1.849E-1	9.910E+0
-1.849E-1	9.907E+0
-1.832E-1	9.897E+0
-1.881E-1	9.868E+0
-1.832E-1	9.881E+0
-1.865E-1	9.891E+0
-1.832E-1	9.845E+0
-1.800E-1	9.839E+0
-1.832E-1	9.884E+0
-1.881E-1	9.868E+0
-1.881E-1	9.855E+0
-1.881E-1	9.849E+0
-1.865E-1	9.842E+0
-1.832E-1	9.875E+0
-1.849E-1	9.884E+0
-1.832E-1	9.904E+0
-1.832E-1	9.894E+0
-1.865E-1	9.862E+0
-1.897E-1	9.855E+0
-1.865E-1	9.881E+0
-1.865E-1	9.901E+0
-1.849E-1	9.878E+0
-1.849E-1	9.901E+0
-1.865E-1	9.901E+0
-1.816E-1	9.875E+0
-1.849E-1	9.862E+0
-1.849E-1	9.839E+0
-1.849E-1	9.836E+0
-1.865E-1	9.810E+0
-1.832E-1	9.777E+0
-1.865E-1	9.803E+0
-1.832E-1	9.865E+0
-1.849E-1	9.845E+0
-1.865E-1	9.764E+0
-1.865E-1	9.781E+0
-1.849E-1	9.826E+0
-1.865E-1	9.832E+0
-1.832E-1	9.871E+0
-1.849E-1	9.832E+0
-1.849E-1	9.764E+0
-1.865E-1	9.836E+0
-1.865E-1	9.839E+0
-1.849E-1	9.807E+0
-1.849E-1	9.813E+0
-1.849E-1	9.800E+0
-1.832E-1	9.832E+0
-1.881E-1	9.839E+0
-1.832E-1	9.891E+0
-1.832E-1	9.868E+0
-1.865E-1	9.852E+0
-1.849E-1	9.910E+0
-1.865E-1	9.875E+0
-1.865E-1	9.774E+0
-1.849E-1	9.748E+0
-1.832E-1	9.819E+0
-1.865E-1	9.855E+0
-1.832E-1	9.888E+0
-1.865E-1	9.884E+0
-1.849E-1	9.891E+0
-1.832E-1	9.881E+0
-1.832E-1	9.849E+0
-1.849E-1	9.862E+0
-1.914E-1	9.907E+0
-1.881E-1	9.871E+0
-1.816E-1	9.868E+0
-1.865E-1	9.888E+0
-1.865E-1	9.888E+0
-1.897E-1	9.845E+0
-1.865E-1	9.842E+0
-1.865E-1	9.910E+0
-1.865E-1	9.959E+0
-1.832E-1	9.943E+0
-1.881E-1	9.907E+0
-1.849E-1	9.862E+0
-1.881E-1	9.819E+0
-1.832E-1	9.855E+0
-1.832E-1	9.839E+0
-1.865E-1	9.858E+0
-1.849E-1	9.849E+0
-1.832E-1	9.845E+0
-1.865E-1	9.888E+0
-1.849E-1	9.842E+0
-1.881E-1	9.845E+0
-1.865E-1	9.858E+0
-1.832E-1	9.868E+0
-1.849E-1	9.842E+0
-1.865E-1	9.839E+0
-1.832E-1	9.907E+0
-1.832E-1	9.940E+0
-1.849E-1	9.894E+0
-1.849E-1	9.881E+0
-1.881E-1	9.858E+0
-1.849E-1	9.855E+0
-1.881E-1	9.878E+0
-1.800E-1	9.852E+0
-1.881E-1	9.868E+0
-1.865E-1	9.819E+0
-1.881E-1	9.813E+0
-1.881E-1	9.920E+0
-1.865E-1	9.940E+0
-1.849E-1	9.927E+0
-1.865E-1	9.891E+0
-1.881E-1	9.852E+0
-1.849E-1	9.862E+0
-1.865E-1	9.842E+0
-1.832E-1	9.816E+0
-1.881E-1	9.855E+0
-1.865E-1	9.839E+0
-1.865E-1	9.777E+0
-1.865E-1	9.781E+0
-1.881E-1	9.803E+0
-1.849E-1	9.865E+0
-1.881E-1	9.910E+0
-1.881E-1	9.845E+0
-1.849E-1	9.774E+0
-1.881E-1	9.784E+0
-1.849E-1	9.839E+0
-1.849E-1	9.862E+0
-1.865E-1	9.839E+0
-1.865E-1	9.803E+0
-1.849E-1	9.871E+0
-1.865E-1	9.858E+0
-1.865E-1	9.826E+0
-1.865E-1	9.888E+0
-1.881E-1	9.852E+0
-1.849E-1	9.845E+0
-1.865E-1	9.875E+0
-1.881E-1	9.836E+0
-1.849E-1	9.894E+0
-1.881E-1	9.901E+0
-1.849E-1	9.878E+0
-1.784E-1	9.816E+0
-1.832E-1	9.755E+0
-1.816E-1	9.826E+0
-1.881E-1	9.888E+0
-1.849E-1	9.865E+0
-1.849E-1	9.858E+0
-1.849E-1	9.852E+0
-1.865E-1	9.797E+0
-1.849E-1	9.832E+0
-1.849E-1	9.819E+0
-1.881E-1	9.819E+0
-1.865E-1	9.839E+0
-1.832E-1	9.852E+0
-1.816E-1	9.884E+0
-1.865E-1	9.894E+0
-1.865E-1	9.901E+0
-1.897E-1	9.865E+0
-1.849E-1	9.862E+0
-1.849E-1	9.875E+0
-1.816E-1	9.832E+0
-1.881E-1	9.868E+0
-1.881E-1	9.949E+0
-1.865E-1	9.946E+0
-1.849E-1	9.927E+0
-1.832E-1	9.943E+0
-1.832E-1	9.949E+0
-1.865E-1	9.875E+0
-1.865E-1	9.920E+0
-1.865E-1	9.907E+0
-1.849E-1	9.823E+0
-1.865E-1	9.839E+0
-1.881E-1	9.836E+0
-1.849E-1	9.849E+0
-1.849E-1	9.884E+0
-1.849E-1	9.901E+0
-1.849E-1	9.868E+0
-1.881E-1	9.881E+0
-1.865E-1	9.842E+0
-1.881E-1	9.813E+0
-1.849E-1	9.871E+0
-1.865E-1	9.901E+0
-1.881E-1	9.868E+0
-1.865E-1	9.813E+0
-1.897E-1	9.829E+0
-1.881E-1	9.849E+0
-1.865E-1	9.781E+0
-1.865E-1	9.751E+0
-1.865E-1	9.832E+0
-1.865E-1	9.914E+0
-1.865E-1	9.904E+0
-1.897E-1	9.904E+0
-1.865E-1	9.894E+0
-1.865E-1	9.832E+0
-1.832E-1	9.800E+0
-1.897E-1	9.839E+0
-1.881E-1	9.865E+0
-1.865E-1	9.871E+0
-1.849E-1	9.891E+0
-1.865E-1	9.832E+0
-1.881E-1	9.787E+0
-1.849E-1	9.794E+0
-1.849E-1	9.807E+0
-1.849E-1	9.826E+0
-1.881E-1	9.826E+0
-1.865E-1	9.845E+0
-1.849E-1	9.917E+0
-1.881E-1	9.891E+0
-1.897E-1	9.826E+0
-1.849E-1	9.839E+0
-1.832E-1	9.862E+0
-1.881E-1	9.803E+0
-1.881E-1	9.819E+0
-1.849E-1	9.845E+0
-1.881E-1	9.858E+0
-1.849E-1	9.917E+0
-1.881E-1	9.897E+0
-1.865E-1	9.897E+0
-1.865E-1	9.910E+0
-1.865E-1	9.894E+0
-1.865E-1	9.845E+0
-1.865E-1	9.816E+0
-1.881E-1	9.865E+0
-1.865E-1	9.897E+0
-1.881E-1	9.930E+0
-1.865E-1	9.897E+0
-1.849E-1	9.849E+0
-1.849E-1	9.800E+0
-1.881E-1	9.836E+0
-1.832E-1	9.852E+0
-1.849E-1	9.823E+0
-1.897E-1	9.862E+0
-1.881E-1	9.930E+0
-1.881E-1	9.888E+0
-1.865E-1	9.855E+0
-1.816E-1	9.813E+0
-1.832E-1	9.787E+0
-1.881E-1	9.823E+0
-1.832E-1	9.813E+0
-1.849E-1	9.832E+0
-1.865E-1	9.832E+0
-1.849E-1	9.761E+0
-1.865E-1	9.706E+0
-1.849E-1	9.748E+0
-1.832E-1	9.845E+0
-1.897E-1	9.845E+0
-1.849E-1	9.794E+0
-1.865E-1	9.823E+0
-1.881E-1	9.823E+0
-1.832E-1	9.807E+0
-1.849E-1	9.829E+0
-1.832E-1	9.871E+0
-1.849E-1	9.823E+0
-1.849E-1	9.781E+0
-1.897E-1	9.784E+0
-1.881E-1	9.794E+0
-1.832E-1	9.774E+0
-1.865E-1	9.777E+0
-1.865E-1	9.839E+0
-1.849E-1	9.849E+0
-1.881E-1	9.826E+0
-1.865E-1	9.816E+0
-1.897E-1	9.826E+0
-1.849E-1	9.878E+0
-1.832E-1	9.946E+0
-1.897E-1	9.952E+0
-1.816E-1	9.855E+0
-1.865E-1	9.771E+0
-1.865E-1	9.768E+0
-1.816E-1	9.807E+0
-1.865E-1	9.810E+0
-1.865E-1	9.807E+0
-1.849E-1	9.868E+0
-1.881E-1	9.875E+0
-1.849E-1	9.849E+0
-1.849E-1	9.842E+0
-1.914E-1	9.787E+0
-1.865E-1	9.813E+0
-1.865E-1	9.823E+0
-1.881E-1	9.738E+0
-1.849E-1	9.774E+0
-1.865E-1	9.826E+0
-1.865E-1	9.807E+0
-1.865E-1	9.803E+0
-1.914E-1	9.816E+0
-1.881E-1	9.888E+0
-1.865E-1	9.914E+0
-1.914E-1	9.897E+0
-1.849E-1	9.855E+0
-1.849E-1	9.894E+0
-1.832E-1	9.878E+0
-1.865E-1	9.839E+0
-1.865E-1	9.826E+0
-1.849E-1	9.832E+0
-1.865E-1	9.849E+0
-1.881E-1	9.836E+0
-1.865E-1	9.813E+0
-1.881E-1	9.784E+0
-1.849E-1	9.787E+0
-1.865E-1	9.855E+0
-1.849E-1	9.904E+0
-1.832E-1	9.839E+0
-1.849E-1	9.839E+0
-1.849E-1	9.914E+0
-1.881E-1	9.858E+0
-1.849E-1	9.800E+0
-1.881E-1	9.875E+0
-1.881E-1	9.871E+0
-1.897E-1	9.803E+0
-1.881E-1	9.826E+0
-1.849E-1	9.849E+0
-1.881E-1	9.871E+0
-1.881E-1	9.881E+0
-1.881E-1	9.858E+0
-1.849E-1	9.875E+0
-1.832E-1	9.875E+0
-1.865E-1	9.845E+0
-1.881E-1	9.836E+0
-1.849E-1	9.907E+0
-1.865E-1	9.881E+0
-1.849E-1	9.758E+0
-1.881E-1	9.758E+0
-1.865E-1	9.803E+0
-1.865E-1	9.865E+0
-1.897E-1	9.862E+0
-1.881E-1	9.842E+0
-1.816E-1	9.832E+0
-1.865E-1	9.797E+0
-1.832E-1	9.832E+0
-1.849E-1	9.813E+0
-1.849E-1	9.784E+0
-1.849E-1	9.832E+0
-1.849E-1	9.845E+0
-1.865E-1	9.819E+0
-1.832E-1	9.810E+0
-1.865E-1	9.862E+0
-1.897E-1	9.858E+0
-1.865E-1	9.832E+0
-1.832E-1	9.787E+0
-1.897E-1	9.794E+0
-1.865E-1	9.868E+0
-1.897E-1	9.920E+0
-1.881E-1	9.917E+0
-1.865E-1	9.858E+0
-1.881E-1	9.839E+0
-1.865E-1	9.855E+0
-1.849E-1	9.927E+0
-1.816E-1	9.930E+0
-1.849E-1	9.858E+0
-1.849E-1	9.849E+0
-1.881E-1	9.836E+0
-1.849E-1	9.797E+0
-1.881E-1	9.803E+0
-1.865E-1	9.832E+0
-1.816E-1	9.813E+0
-1.849E-1	9.819E+0
-1.881E-1	9.839E+0
-1.897E-1	9.904E+0
-1.832E-1	9.949E+0
-1.865E-1	9.884E+0
-1.849E-1	9.855E+0
-1.881E-1	9.923E+0
-1.914E-1	9.956E+0
-1.881E-1	9.849E+0
-1.865E-1	9.813E+0
-1.849E-1	9.832E+0
-1.832E-1	9.819E+0
-1.849E-1	9.829E+0
-1.897E-1	9.816E+0
-1.865E-1	9.823E+0
-1.865E-1	9.881E+0
-1.849E-1	9.949E+0
-1.881E-1	9.982E+0
-1.865E-1	9.897E+0
-1.832E-1	9.816E+0
-1.849E-1	9.891E+0
-1.914E-1	9.917E+0
-1.865E-1	9.907E+0
-1.865E-1	9.904E+0
-1.849E-1	9.871E+0
-1.865E-1	9.829E+0
-1.865E-1	9.794E+0
-1.849E-1	9.742E+0
-1.865E-1	9.732E+0
-1.849E-1	9.797E+0
-1.881E-1	9.849E+0
-1.897E-1	9.865E+0
-1.865E-1	9.858E+0
-1.849E-1	9.875E+0
-1.832E-1	9.930E+0
-1.865E-1	9.907E+0
-1.897E-1	9.881E+0
-1.881E-1	9.897E+0
-1.881E-1	9.862E+0
-1.865E-1	9.871E+0
-1.832E-1	9.849E+0
-1.897E-1	9.832E+0
-1.881E-1	9.829E+0
-1.849E-1	9.823E+0
-1.832E-1	9.787E+0
-1.881E-1	9.855E+0
-1.865E-1	9.897E+0
-1.849E-1	9.836E+0
-1.849E-1	9.868E+0
-1.832E-1	9.907E+0
-1.865E-1	9.884E+0
-1.881E-1	9.858E+0
-1.865E-1	9.920E+0
-1.897E-1	9.888E+0
-1.881E-1	9.881E+0
-1.849E-1	9.794E+0
-1.897E-1	9.784E+0
-1.897E-1	9.845E+0
-1.832E-1	9.800E+0
-1.865E-1	9.768E+0
-1.865E-1	9.787E+0
-1.849E-1	9.794E+0
-1.849E-1	9.781E+0
-1.881E-1	9.807E+0
-1.865E-1	9.813E+0
-1.865E-1	9.813E+0
-1.832E-1	9.836E+0
-1.865E-1	9.888E+0
-1.865E-1	9.927E+0
-1.881E-1	9.904E+0
-1.849E-1	9.878E+0
-1.849E-1	9.862E+0
-1.865E-1	9.819E+0
-1.865E-1	9.826E+0
-1.849E-1	9.819E+0
-1.865E-1	9.871E+0
-1.832E-1	9.832E+0
-1.865E-1	9.777E+0
-1.865E-1	9.807E+0
-1.849E-1	9.862E+0
-1.849E-1	9.894E+0
-1.881E-1	9.862E+0
-1.865E-1	9.901E+0
-1.849E-1	9.897E+0
-1.881E-1	9.823E+0
-1.865E-1	9.800E+0
-1.865E-1	9.810E+0
-1.832E-1	9.755E+0
-1.832E-1	9.781E+0
-1.881E-1	9.797E+0
-1.881E-1	9.849E+0
-1.849E-1	9.855E+0
-1.881E-1	9.826E+0
-1.865E-1	9.794E+0
-1.865E-1	9.823E+0
-1.897E-1	9.904E+0
-1.832E-1	9.888E+0
-1.865E-1	9.823E+0
-1.865E-1	9.777E+0
-1.865E-1	9.813E+0
-1.897E-1	9.865E+0
-1.865E-1	9.907E+0
-1.865E-1	9.894E+0
-1.865E-1	9.904E+0
-1.832E-1	9.858E+0
-1.914E-1	9.829E+0
-1.865E-1	9.832E+0
-1.816E-1	9.832E+0
-1.881E-1	9.819E+0
-1.897E-1	9.781E+0
-1.832E-1	9.810E+0
-1.849E-1	9.933E+0
-1.865E-1	9.930E+0
-1.832E-1	9.842E+0
-1.865E-1	9.849E+0
-1.816E-1	9.858E+0
-1.881E-1	9.852E+0
-1.865E-1	9.858E+0
-1.881E-1	9.797E+0
-1.865E-1	9.777E+0
-1.897E-1	9.797E+0
-1.865E-1	9.803E+0
-1.849E-1	9.826E+0
-1.865E-1	9.819E+0
-1.865E-1	9.855E+0
-1.865E-1	9.878E+0
-1.881E-1	9.836E+0
-1.849E-1	9.881E+0
-1.865E-1	9.891E+0
-1.865E-1	9.858E+0
-1.897E-1	9.849E+0
-1.881E-1	9.836E+0
-1.865E-1	9.855E+0
-1.865E-1	9.875E+0
-1.865E-1	9.881E+0
-1.849E-1	9.849E+0
-1.865E-1	9.813E+0
-1.816E-1	9.881E+0
-1.865E-1	9.888E+0
-1.849E-1	9.842E+0
-1.914E-1	9.784E+0
-1.881E-1	9.729E+0
-1.865E-1	9.768E+0
-1.832E-1	9.761E+0
-1.832E-1	9.784E+0
-1.865E-1	9.852E+0
-1.849E-1	9.836E+0
-1.816E-1	9.865E+0
-1.881E-1	9.940E+0
-1.849E-1	9.904E+0
-1.849E-1	9.826E+0
-1.881E-1	9.797E+0
-1.881E-1	9.849E+0
-1.849E-1	9.878E+0
-1.881E-1	9.868E+0
-1.849E-1	9.810E+0
-1.897E-1	9.816E+0
-1.865E-1	9.816E+0
-1.865E-1	9.823E+0
-1.865E-1	9.849E+0
-1.897E-1	9.842E+0
-1.881E-1	9.823E+0
-1.865E-1	9.777E+0
-1.849E-1	9.781E+0
-1.849E-1	9.832E+0
-1.865E-1	9.875E+0
-1.849E-1	9.810E+0
-1.849E-1	9.823E+0
-1.881E-1	9.868E+0
-1.849E-1	9.862E+0
-1.849E-1	9.819E+0
-1.816E-1	9.832E+0
-1.865E-1	9.845E+0
-1.897E-1	9.858E+0
-1.881E-1	9.868E+0
-1.897E-1	9.832E+0
-1.897E-1	9.810E+0
-1.865E-1	9.781E+0
-1.881E-1	9.784E+0
-1.881E-1	9.842E+0
-1.881E-1	9.852E+0
-1.897E-1	9.836E+0
-1.914E-1	9.865E+0
-1.881E-1	9.891E+0
-1.897E-1	9.868E+0
-1.897E-1	9.865E+0
-1.897E-1	9.907E+0
-1.881E-1	9.930E+0
-1.881E-1	9.943E+0
-1.897E-1	9.914E+0
-1.897E-1	9.940E+0
-1.897E-1	9.946E+0
-1.914E-1	9.956E+0
-1.865E-1	9.975E+0
-1.865E-1	9.914E+0
-1.930E-1	9.826E+0
-1.881E-1	9.878E+0
-1.930E-1	9.871E+0
-1.930E-1	9.794E+0
-1.897E-1	9.777E+0
-1.881E-1	9.852E+0
-1.914E-1	9.881E+0
-1.914E-1	9.917E+0
-1.881E-1	9.881E+0
-1.881E-1	9.761E+0
-1.914E-1	9.742E+0
-1.914E-1	9.764E+0
-1.897E-1	9.774E+0
-1.881E-1	9.810E+0
-1.914E-1	9.839E+0
-1.897E-1	9.832E+0
-1.897E-1	9.816E+0
-1.897E-1	9.787E+0
-1.914E-1	9.764E+0
-1.914E-1	9.758E+0
-1.865E-1	9.797E+0
-1.914E-1	9.807E+0
-1.897E-1	9.819E+0
-1.881E-1	9.832E+0
-1.914E-1	9.836E+0
-1.897E-1	9.832E+0
-1.930E-1	9.852E+0
-1.865E-1	9.842E+0
-1.897E-1	9.868E+0
-1.897E-1	9.871E+0
-1.930E-1	9.855E+0
-1.897E-1	9.868E+0
-1.914E-1	9.868E+0
-1.914E-1	9.878E+0
-1.930E-1	9.842E+0
-1.914E-1	9.855E+0
-1.914E-1	9.914E+0
-1.897E-1	9.894E+0
-1.914E-1	9.839E+0
-1.865E-1	9.842E+0
-1.897E-1	9.904E+0
-1.914E-1	9.927E+0
-1.897E-1	9.845E+0
-1.914E-1	9.836E+0
-1.865E-1	9.852E+0
-1.881E-1	9.855E+0
-1.914E-1	9.855E+0
-1.930E-1	9.826E+0
-1.897E-1	9.829E+0
-1.897E-1	9.852E+0
-1.865E-1	9.868E+0
-1.881E-1	9.823E+0
-1.881E-1	9.849E+0
-1.946E-1	9.849E+0
-1.897E-1	9.777E+0
-1.914E-1	9.794E+0
-1.881E-1	9.836E+0
-1.865E-1	9.823E+0
-1.914E-1	9.807E+0
-1.881E-1	9.823E+0
-1.881E-1	9.832E+0
-1.897E-1	9.839E+0
-1.897E-1	9.858E+0
-1.881E-1	9.800E+0
-1.897E-1	9.813E+0
-1.897E-1	9.862E+0
-1.914E-1	9.839E+0
-1.881E-1	9.829E+0
-1.897E-1	9.810E+0
-1.881E-1	9.790E+0
-1.881E-1	9.813E+0
-1.881E-1	9.816E+0
-1.865E-1	9.807E+0
-1.897E-1	9.787E+0
-1.897E-1	9.852E+0
-1.881E-1	9.852E+0
-1.881E-1	9.810E+0
-1.897E-1	9.807E+0
-1.881E-1	9.842E+0
-1.881E-1	9.865E+0
-1.897E-1	9.829E+0
-1.897E-1	9.823E+0
-1.897E-1	9.819E+0
-1.897E-1	9.819E+0
-1.897E-1	9.823E+0
-1.897E-1	9.849E+0
-1.897E-1	9.842E+0
-1.914E-1	9.865E+0
-1.865E-1	9.855E+0
-1.897E-1	9.829E+0
-1.897E-1	9.832E+0
-1.897E-1	9.810E+0
-1.897E-1	9.813E+0
-1.881E-1	9.888E+0
-1.849E-1	9.910E+0
-1.897E-1	9.881E+0
-1.881E-1	9.855E+0
-1.881E-1	9.839E+0
-1.897E-1	9.849E+0
-1.881E-1	9.907E+0
-1.914E-1	9.904E+0
-1.897E-1	9.845E+0
-1.881E-1	9.858E+0
-1.881E-1	9.819E+0
-1.865E-1	9.797E+0
-1.897E-1	9.803E+0
-1.897E-1	9.858E+0
-1.914E-1	9.858E+0
-1.897E-1	9.836E+0
-1.881E-1	9.816E+0
-1.897E-1	9.819E+0
-1.930E-1	9.826E+0
-1.849E-1	9.836E+0
-1.914E-1	9.823E+0
-1.897E-1	9.855E+0
-1.897E-1	9.881E+0
-1.881E-1	9.839E+0
-1.897E-1	9.819E+0
-1.881E-1	9.826E+0
-1.865E-1	9.862E+0
-1.865E-1	9.823E+0
-1.865E-1	9.794E+0
-1.881E-1	9.829E+0
-1.897E-1	9.823E+0
-1.881E-1	9.784E+0
-1.881E-1	9.819E+0
-1.930E-1	9.819E+0
-1.930E-1	9.803E+0
-1.865E-1	9.839E+0
-1.881E-1	9.855E+0
-1.881E-1	9.852E+0
-1.881E-1	9.852E+0
-1.865E-1	9.813E+0
-1.897E-1	9.832E+0
-1.881E-1	9.910E+0
-1.865E-1	9.884E+0
-1.881E-1	9.826E+0
-1.881E-1	9.823E+0
-1.849E-1	9.797E+0
-1.881E-1	9.816E+0
-1.849E-1	9.858E+0
-1.865E-1	9.852E+0
-1.881E-1	9.839E+0
-1.881E-1	9.849E+0
-1.897E-1	9.888E+0
-1.865E-1	9.881E+0
-1.881E-1	9.813E+0
-1.881E-1	9.845E+0
-1.865E-1	9.881E+0
-1.881E-1	9.839E+0
-1.881E-1	9.897E+0
-1.865E-1	9.907E+0
-1.865E-1	9.891E+0
-1.897E-1	9.816E+0
-1.914E-1	9.777E+0
-1.881E-1	9.797E+0
-1.897E-1	9.891E+0
-1.881E-1	9.917E+0
-1.881E-1	9.897E+0
-1.897E-1	9.858E+0
-1.865E-1	9.849E+0
-1.832E-1	9.878E+0
-1.849E-1	9.881E+0
-1.881E-1	9.823E+0
-1.881E-1	9.797E+0
-1.865E-1	9.813E+0
-1.865E-1	9.849E+0
-1.881E-1	9.907E+0
-1.849E-1	9.910E+0
-1.865E-1	9.878E+0
-1.881E-1	9.810E+0
-1.914E-1	9.784E+0
-1.849E-1	9.797E+0
-1.849E-1	9.813E+0
-1.897E-1	9.836E+0
-1.865E-1	9.875E+0
-1.881E-1	9.845E+0
-1.881E-1	9.845E+0
-1.832E-1	9.839E+0
-1.849E-1	9.868E+0
-1.865E-1	9.881E+0
-1.897E-1	9.774E+0
-1.865E-1	9.709E+0
-1.881E-1	9.755E+0
-1.881E-1	9.849E+0
-1.897E-1	9.819E+0
-1.914E-1	9.810E+0
-1.865E-1	9.810E+0
-1.832E-1	9.839E+0
-1.849E-1	9.852E+0
-1.881E-1	9.855E+0
-1.881E-1	9.855E+0
-1.897E-1	9.878E+0
-1.865E-1	9.904E+0
-1.865E-1	9.881E+0
-1.849E-1	9.888E+0
-1.881E-1	9.910E+0
-1.914E-1	9.881E+0
-1.881E-1	9.849E+0
-1.881E-1	9.839E+0
-1.881E-1	9.875E+0
-1.865E-1	9.839E+0
-1.881E-1	9.807E+0
-1.881E-1	9.829E+0
-1.897E-1	9.829E+0
-1.865E-1	9.816E+0
-1.881E-1	9.836E+0
-1.897E-1	9.871E+0
-1.881E-1	9.816E+0
-1.849E-1	9.787E+0
-1.865E-1	9.816E+0
-1.881E-1	9.803E+0
-1.881E-1	9.839E+0
-1.849E-1	9.881E+0
-1.914E-1	9.807E+0
-1.881E-1	9.800E+0
-1.897E-1	9.865E+0
-1.897E-1	9.871E+0
-1.881E-1	9.813E+0
-1.881E-1	9.823E+0
-1.897E-1	9.839E+0
-1.849E-1	9.823E+0
-1.865E-1	9.807E+0
-1.849E-1	9.829E+0
-1.881E-1	9.884E+0
-1.881E-1	9.842E+0
-1.881E-1	9.800E+0
-1.832E-1	9.807E+0
-1.849E-1	9.829E+0
-1.865E-1	9.797E+0
-1.881E-1	9.797E+0
-1.865E-1	9.787E+0
-1.897E-1	9.787E+0
-1.865E-1	9.871E+0
-1.865E-1	9.875E+0
-1.881E-1	9.891E+0
-1.865E-1	9.894E+0
-1.865E-1	9.891E+0
-1.881E-1	9.920E+0
-1.865E-1	9.904E+0
-1.865E-1	9.914E+0
-1.881E-1	9.927E+0
-1.897E-1	9.884E+0
-1.865E-1	9.836E+0
-1.832E-1	9.832E+0
-1.865E-1	9.826E+0
-1.881E-1	9.813E+0
-1.881E-1	9.836E+0
-1.881E-1	9.858E+0
-1.881E-1	9.852E+0
-1.865E-1	9.829E+0
-1.849E-1	9.826E+0
-1.816E-1	9.868E+0
-1.849E-1	9.858E+0
-1.865E-1	9.797E+0
-1.881E-1	9.774E+0
-1.881E-1	9.797E+0
-1.881E-1	9.836E+0
-1.832E-1	9.845E+0
-1.849E-1	9.790E+0
-1.881E-1	9.751E+0
-1.865E-1	9.797E+0
-1.865E-1	9.832E+0
-1.849E-1	9.829E+0
-1.832E-1	9.777E+0
-1.849E-1	9.803E+0
-1.897E-1	9.845E+0
-1.849E-1	9.829E+0
-1.881E-1	9.884E+0
-1.881E-1	9.891E+0
-1.816E-1	9.875E+0
-1.881E-1	9.894E+0
-1.865E-1	9.875E+0
-1.897E-1	9.829E+0
-1.865E-1	9.810E+0
-1.832E-1	9.826E+0
-1.849E-1	9.842E+0
-1.832E-1	9.839E+0
-1.849E-1	9.855E+0
-1.849E-1	9.871E+0
-1.832E-1	9.823E+0
-1.865E-1	9.781E+0
-1.881E-1	9.819E+0
-1.865E-1	9.871E+0
-1.849E-1	9.868E+0
-1.881E-1	9.868E+0
-1.832E-1	9.878E+0
-1.865E-1	9.862E+0
-1.849E-1	9.858E+0
-1.849E-1	9.849E+0
-1.865E-1	9.784E+0
-1.865E-1	9.800E+0
-1.849E-1	9.858E+0
-1.865E-1	9.904E+0
-1.865E-1	9.862E+0
-1.881E-1	9.826E+0
-1.832E-1	9.842E+0
-1.881E-1	9.884E+0
-1.849E-1	9.901E+0
-1.897E-1	9.803E+0
-1.849E-1	9.819E+0
-1.865E-1	9.888E+0
-1.849E-1	9.907E+0
-1.865E-1	9.849E+0
-1.865E-1	9.748E+0
-1.849E-1	9.764E+0
-1.865E-1	9.826E+0
-1.881E-1	9.852E+0
-1.881E-1	9.836E+0
-1.881E-1	9.839E+0
-1.849E-1	9.878E+0
-1.897E-1	9.845E+0
-1.849E-1	9.787E+0
-1.849E-1	9.771E+0
-1.832E-1	9.794E+0
-1.865E-1	9.816E+0
-1.849E-1	9.790E+0
-1.865E-1	9.797E+0
-1.832E-1	9.849E+0
-1.881E-1	9.858E+0
-1.849E-1	9.832E+0
-1.897E-1	9.871E+0
-1.865E-1	9.832E+0
-1.832E-1	9.823E+0
-1.816E-1	9.794E+0
-1.849E-1	9.832E+0
-1.865E-1	9.849E+0
-1.881E-1	9.839E+0
-1.849E-1	9.849E+0
-1.849E-1	9.868E+0
-1.881E-1	9.875E+0
-1.849E-1	9.855E+0
-1.865E-1	9.871E+0
-1.865E-1	9.871E+0
-1.881E-1	9.836E+0
-1.849E-1	9.858E+0
-1.865E-1	9.914E+0
-1.865E-1	9.862E+0
-1.897E-1	9.819E+0
-1.881E-1	9.829E+0
-1.865E-1	9.797E+0
-1.881E-1	9.755E+0
-1.897E-1	9.800E+0
-1.897E-1	9.845E+0
-1.849E-1	9.836E+0
-1.865E-1	9.826E+0
-1.914E-1	9.771E+0
-1.881E-1	9.764E+0
-1.881E-1	9.797E+0
-1.849E-1	9.790E+0
-1.865E-1	9.738E+0
-1.832E-1	9.729E+0
-1.849E-1	9.755E+0
-1.849E-1	9.787E+0
-1.914E-1	9.764E+0
-1.849E-1	9.768E+0
-1.865E-1	9.755E+0
-1.849E-1	9.797E+0
-1.881E-1	9.819E+0
-1.881E-1	9.819E+0
-1.865E-1	9.794E+0
-1.849E-1	9.768E+0
-1.897E-1	9.819E+0
-1.881E-1	9.842E+0
-1.881E-1	9.875E+0
-1.865E-1	9.881E+0
-1.865E-1	9.800E+0
-1.865E-1	9.794E+0
-1.865E-1	9.868E+0
-1.865E-1	9.888E+0
-1.914E-1	9.797E+0
-1.881E-1	9.784E+0
-1.865E-1	9.852E+0
-1.849E-1	9.888E+0
-1.881E-1	9.927E+0
-1.865E-1	9.940E+0
-1.832E-1	9.930E+0
-1.865E-1	9.907E+0
-1.881E-1	9.855E+0
-1.881E-1	9.816E+0
-1.849E-1	9.816E+0
-1.865E-1	9.878E+0
-1.897E-1	9.875E+0
-1.881E-1	9.855E+0
-1.865E-1	9.810E+0
-1.881E-1	9.761E+0
-1.897E-1	9.819E+0
-1.914E-1	9.855E+0
-1.849E-1	9.845E+0
-1.881E-1	9.842E+0
-1.865E-1	9.878E+0
-1.881E-1	9.858E+0
-1.881E-1	9.826E+0
-1.914E-1	9.829E+0
-1.897E-1	9.842E+0
-1.865E-1	9.871E+0
-1.881E-1	9.871E+0
-1.865E-1	9.819E+0
-1.865E-1	9.771E+0
-1.914E-1	9.771E+0
-1.832E-1	9.842E+0
-1.897E-1	9.865E+0
-1.914E-1	9.849E+0
-1.849E-1	9.823E+0
-1.849E-1	9.794E+0
-1.849E-1	9.839E+0
-1.865E-1	9.884E+0
-1.881E-1	9.800E+0
-1.881E-1	9.761E+0
-1.881E-1	9.823E+0
-1.881E-1	9.845E+0
-1.865E-1	9.855E+0
-1.881E-1	9.862E+0
-1.865E-1	9.826E+0
-1.865E-1	9.784E+0
-1.865E-1	9.797E+0
-1.914E-1	9.794E+0
-1.865E-1	9.761E+0
-1.832E-1	9.810E+0
-1.881E-1	9.855E+0
-1.832E-1	9.862E+0
-1.897E-1	9.839E+0
-1.865E-1	9.855E+0
-1.865E-1	9.891E+0
-1.832E-1	9.920E+0
-1.881E-1	9.933E+0
-1.897E-1	9.823E+0
-1.865E-1	9.774E+0
-1.881E-1	9.832E+0
-1.865E-1	9.865E+0
-1.881E-1	9.923E+0
-1.897E-1	9.969E+0
-1.865E-1	9.858E+0
-1.881E-1	9.790E+0
-1.914E-1	9.836E+0
-1.849E-1	9.862E+0
-1.897E-1	9.852E+0
-1.914E-1	9.852E+0
-1.849E-1	9.858E+0
-1.881E-1	9.839E+0
-1.865E-1	9.829E+0
-1.865E-1	9.845E+0
-1.865E-1	9.888E+0
-1.897E-1	9.852E+0
-1.865E-1	9.832E+0
-1.897E-1	9.845E+0
-1.832E-1	9.878E+0
-1.832E-1	9.901E+0
-1.865E-1	9.881E+0
-1.897E-1	9.875E+0
-1.897E-1	9.868E+0
-1.881E-1	9.878E+0
-1.865E-1	9.881E+0
-1.865E-1	9.836E+0
-1.865E-1	9.807E+0
-1.832E-1	9.845E+0
-1.865E-1	9.881E+0
-1.881E-1	9.852E+0
-1.897E-1	9.871E+0
-1.914E-1	9.868E+0
-1.881E-1	9.855E+0
-1.881E-1	9.839E+0
-1.865E-1	9.803E+0
-1.897E-1	9.797E+0
-1.865E-1	9.881E+0
-1.865E-1	9.865E+0
-1.881E-1	9.794E+0
-1.897E-1	9.813E+0
-1.881E-1	9.826E+0
-1.865E-1	9.807E+0
-1.914E-1	9.845E+0
-1.881E-1	9.855E+0
-1.865E-1	9.858E+0
-1.897E-1	9.907E+0
-1.897E-1	9.907E+0
-1.865E-1	9.894E+0
-1.881E-1	9.826E+0
-1.865E-1	9.807E+0
-1.897E-1	9.813E+0
-1.881E-1	9.839E+0
-1.881E-1	9.910E+0
-1.897E-1	9.904E+0
-1.849E-1	9.855E+0
-1.881E-1	9.849E+0
-1.865E-1	9.829E+0
-1.897E-1	9.855E+0
-1.897E-1	9.800E+0
-1.865E-1	9.800E+0
-1.865E-1	9.800E+0
-1.881E-1	9.839E+0
-1.914E-1	9.865E+0
-1.865E-1	9.813E+0
-1.897E-1	9.823E+0
-1.897E-1	9.819E+0
-1.865E-1	9.839E+0
-1.881E-1	9.829E+0
-1.816E-1	9.836E+0
-1.865E-1	9.832E+0
-1.897E-1	9.764E+0
-1.865E-1	9.758E+0
-1.897E-1	9.829E+0
-1.897E-1	9.871E+0
-1.881E-1	9.845E+0
-1.865E-1	9.832E+0
-1.914E-1	9.826E+0
-1.865E-1	9.901E+0
-1.881E-1	9.917E+0
-1.881E-1	9.878E+0
-1.849E-1	9.852E+0
-1.849E-1	9.823E+0
-1.881E-1	9.832E+0
-1.849E-1	9.845E+0
-1.865E-1	9.816E+0
-1.897E-1	9.852E+0
-1.865E-1	9.920E+0
-1.897E-1	9.855E+0
-1.865E-1	9.868E+0
-1.832E-1	9.858E+0
-1.865E-1	9.810E+0
-1.849E-1	9.797E+0
-1.897E-1	9.816E+0
-1.865E-1	9.858E+0
-1.865E-1	9.845E+0
-1.865E-1	9.855E+0
-1.897E-1	9.868E+0
-1.897E-1	9.855E+0
-1.897E-1	9.862E+0
-1.881E-1	9.894E+0
-1.897E-1	9.849E+0
-1.865E-1	9.800E+0
-1.849E-1	9.878E+0
-1.881E-1	9.839E+0
-1.865E-1	9.781E+0
-1.849E-1	9.764E+0
-1.849E-1	9.768E+0
-1.849E-1	9.787E+0
-1.865E-1	9.777E+0
-1.881E-1	9.810E+0
-1.881E-1	9.875E+0
-1.881E-1	9.855E+0
-1.881E-1	9.810E+0
-1.865E-1	9.800E+0
-1.865E-1	9.829E+0
-1.881E-1	9.807E+0
-1.865E-1	9.836E+0
-1.849E-1	9.852E+0
-1.881E-1	9.862E+0
-1.865E-1	9.858E+0
-1.849E-1	9.816E+0
-1.881E-1	9.784E+0
-1.914E-1	9.823E+0
-1.849E-1	9.829E+0
-1.881E-1	9.858E+0
-1.881E-1	9.881E+0
-1.881E-1	9.836E+0
-1.881E-1	9.826E+0
-1.881E-1	9.794E+0
-1.865E-1	9.810E+0
-1.881E-1	9.807E+0
-1.881E-1	9.722E+0
-1.865E-1	9.725E+0
-1.914E-1	9.826E+0
-1.914E-1	9.852E+0
-1.881E-1	9.797E+0
-1.881E-1	9.807E+0
-1.897E-1	9.797E+0
-1.865E-1	9.781E+0
-1.897E-1	9.803E+0
-1.881E-1	9.781E+0
-1.897E-1	9.810E+0
-1.897E-1	9.875E+0
-1.914E-1	9.940E+0
-1.849E-1	9.952E+0
-1.865E-1	9.917E+0
-1.897E-1	9.891E+0
-1.897E-1	9.891E+0
-1.881E-1	9.845E+0
-1.832E-1	9.829E+0
-1.865E-1	9.800E+0
-1.897E-1	9.732E+0
-1.849E-1	9.807E+0
-1.897E-1	9.884E+0
-1.881E-1	9.784E+0
-1.849E-1	9.735E+0
-1.865E-1	9.755E+0
-1.897E-1	9.823E+0
-1.881E-1	9.897E+0
-1.897E-1	9.816E+0
-1.881E-1	9.768E+0
-1.865E-1	9.771E+0
-1.881E-1	9.787E+0
-1.881E-1	9.774E+0
-1.897E-1	9.771E+0
-1.881E-1	9.751E+0
-1.865E-1	9.810E+0
-1.881E-1	9.855E+0
-1.897E-1	9.810E+0
-1.897E-1	9.787E+0
-1.881E-1	9.800E+0
-1.832E-1	9.852E+0
-1.832E-1	9.881E+0
-1.881E-1	9.875E+0
-1.914E-1	9.855E+0
-1.897E-1	9.803E+0
-1.849E-1	9.803E+0
-1.865E-1	9.810E+0
-1.865E-1	9.761E+0
-1.865E-1	9.787E+0
-1.849E-1	9.842E+0
-1.897E-1	9.849E+0
-1.897E-1	9.894E+0
-1.881E-1	9.875E+0
-1.897E-1	9.917E+0
-1.897E-1	9.914E+0
-1.881E-1	9.845E+0
-1.881E-1	9.842E+0
-1.881E-1	9.777E+0
-1.865E-1	9.758E+0
-1.865E-1	9.790E+0
-1.897E-1	9.797E+0
-1.865E-1	9.774E+0
-1.897E-1	9.868E+0
-1.881E-1	9.878E+0
-1.849E-1	9.836E+0
-1.849E-1	9.816E+0
-1.881E-1	9.800E+0
-1.897E-1	9.764E+0
-1.881E-1	9.742E+0
-1.881E-1	9.787E+0
-1.849E-1	9.816E+0
-1.849E-1	9.764E+0
-1.816E-1	9.777E+0
-1.832E-1	9.771E+0
-1.865E-1	9.813E+0
-1.881E-1	9.865E+0
-1.897E-1	9.829E+0
-1.881E-1	9.865E+0
-1.865E-1	9.849E+0
-1.897E-1	9.800E+0
-1.914E-1	9.755E+0
-1.832E-1	9.706E+0
-1.849E-1	9.758E+0
-1.849E-1	9.755E+0
-1.865E-1	9.764E+0
-1.865E-1	9.810E+0
-1.914E-1	9.803E+0
-1.881E-1	9.797E+0
-1.849E-1	9.810E+0
-1.849E-1	9.829E+0
-1.881E-1	9.845E+0
-1.946E-1	9.897E+0
-1.881E-1	9.894E+0
-1.849E-1	9.849E+0
-1.881E-1	9.868E+0
-1.865E-1	9.842E+0
-1.849E-1	9.862E+0
-1.832E-1	9.884E+0
-1.849E-1	9.826E+0
-1.865E-1	9.849E+0
-1.849E-1	9.845E+0
-1.865E-1	9.839E+0
-1.865E-1	9.790E+0
-1.865E-1	9.764E+0
-1.881E-1	9.764E+0
-1.849E-1	9.810E+0
-1.881E-1	9.852E+0
-1.865E-1	9.836E+0
-1.881E-1	9.810E+0
-1.881E-1	9.810E+0
-1.897E-1	9.832E+0
-1.849E-1	9.881E+0
-1.849E-1	9.865E+0
-1.849E-1	9.829E+0
-1.930E-1	9.858E+0
-1.881E-1	9.865E+0
-1.881E-1	9.940E+0
-1.865E-1	9.985E+0
-1.849E-1	9.839E+0
-1.865E-1	9.813E+0
-1.881E-1	9.868E+0
-1.881E-1	9.836E+0
-1.865E-1	9.790E+0
-1.881E-1	9.732E+0
-1.865E-1	9.784E+0
-1.865E-1	9.852E+0
-1.881E-1	9.823E+0
-1.865E-1	9.810E+0
-1.881E-1	9.823E+0
-1.849E-1	9.845E+0
-1.849E-1	9.849E+0
-1.865E-1	9.852E+0
-1.881E-1	9.875E+0
-1.832E-1	9.832E+0
-1.897E-1	9.794E+0
-1.930E-1	9.839E+0
-1.865E-1	9.845E+0
-1.849E-1	9.800E+0
-1.832E-1	9.758E+0
-1.897E-1	9.784E+0
-1.865E-1	9.803E+0
-1.865E-1	9.839E+0
-1.881E-1	9.907E+0
-1.832E-1	9.858E+0
-1.897E-1	9.829E+0
-1.881E-1	9.787E+0
-1.865E-1	9.755E+0
-1.881E-1	9.813E+0
-1.832E-1	9.790E+0
-1.881E-1	9.829E+0
-1.881E-1	9.865E+0
-1.881E-1	9.865E+0
-1.881E-1	9.862E+0
-1.832E-1	9.897E+0
-1.881E-1	9.901E+0
-1.865E-1	9.871E+0
-1.849E-1	9.868E+0
-1.865E-1	9.839E+0
-1.849E-1	9.813E+0
-1.849E-1	9.826E+0
-1.849E-1	9.845E+0
-1.849E-1	9.832E+0
-1.865E-1	9.794E+0
-1.865E-1	9.794E+0
-1.816E-1	9.845E+0
-1.849E-1	9.862E+0
-1.865E-1	9.781E+0
-1.849E-1	9.787E+0
-1.865E-1	9.829E+0
-1.865E-1	9.881E+0
-1.881E-1	9.849E+0
-1.865E-1	9.774E+0
-1.865E-1	9.748E+0
-1.881E-1	9.745E+0
-1.865E-1	9.784E+0
-1.865E-1	9.842E+0
-1.881E-1	9.807E+0
-1.832E-1	9.761E+0
-1.881E-1	9.761E+0
-1.881E-1	9.774E+0
-1.865E-1	9.742E+0
-1.881E-1	9.745E+0
-1.849E-1	9.784E+0
-1.865E-1	9.901E+0
-1.881E-1	9.907E+0
-1.865E-1	9.855E+0
-1.881E-1	9.881E+0
-1.881E-1	9.832E+0
-1.865E-1	9.871E+0
-1.849E-1	9.897E+0
-1.865E-1	9.842E+0
-1.865E-1	9.794E+0
-1.881E-1	9.787E+0
-1.865E-1	9.807E+0
-1.849E-1	9.845E+0
-1.865E-1	9.845E+0
-1.832E-1	9.819E+0
-1.881E-1	9.868E+0
-1.881E-1	9.901E+0
-1.881E-1	9.807E+0
-1.881E-1	9.722E+0
-1.849E-1	9.719E+0
-1.865E-1	9.777E+0
-1.897E-1	9.784E+0
-1.849E-1	9.816E+0
-1.832E-1	9.849E+0
-1.849E-1	9.813E+0
-1.897E-1	9.810E+0
-1.849E-1	9.878E+0
-1.881E-1	9.878E+0
-1.832E-1	9.839E+0
-1.865E-1	9.768E+0
-1.881E-1	9.748E+0
-1.849E-1	9.794E+0
-1.881E-1	9.810E+0
-1.881E-1	9.758E+0
-1.849E-1	9.794E+0
-1.865E-1	9.852E+0
-1.832E-1	9.858E+0
-1.865E-1	9.832E+0
-1.881E-1	9.816E+0
-1.865E-1	9.839E+0
-1.865E-1	9.881E+0
-1.897E-1	9.855E+0
-1.914E-1	9.852E+0
-1.849E-1	9.904E+0
-1.849E-1	9.891E+0
-1.849E-1	9.884E+0
-1.865E-1	9.845E+0
-1.849E-1	9.845E+0
-1.849E-1	9.858E+0
-1.849E-1	9.907E+0
-1.865E-1	9.914E+0
-1.849E-1	9.871E+0
-1.832E-1	9.774E+0
-1.881E-1	9.764E+0
-1.865E-1	9.777E+0
-1.832E-1	9.832E+0
-1.832E-1	9.842E+0
-1.881E-1	9.836E+0
-1.832E-1	9.774E+0
-1.849E-1	9.758E+0
-1.865E-1	9.826E+0
-1.865E-1	9.787E+0
-1.881E-1	9.742E+0
-1.849E-1	9.839E+0
-1.865E-1	9.884E+0
-1.865E-1	9.832E+0
-1.849E-1	9.764E+0
-1.865E-1	9.800E+0
-1.865E-1	9.816E+0
-1.865E-1	9.751E+0
-1.865E-1	9.807E+0
-1.865E-1	9.897E+0
-1.849E-1	9.927E+0
-1.881E-1	9.865E+0
-1.881E-1	9.829E+0
-1.849E-1	9.826E+0
-1.849E-1	9.852E+0
-1.865E-1	9.852E+0
-1.849E-1	9.855E+0
-1.897E-1	9.852E+0
-1.881E-1	9.813E+0
-1.832E-1	9.826E+0
-1.881E-1	9.875E+0
-1.881E-1	9.845E+0
-1.832E-1	9.816E+0
-1.865E-1	9.849E+0
-1.897E-1	9.852E+0
-1.849E-1	9.845E+0
-1.849E-1	9.836E+0
-1.881E-1	9.819E+0
-1.897E-1	9.784E+0
-1.849E-1	9.758E+0
-1.881E-1	9.758E+0
-1.865E-1	9.810E+0
-1.849E-1	9.803E+0
-1.865E-1	9.816E+0
-1.849E-1	9.862E+0
-1.881E-1	9.904E+0
-1.832E-1	9.839E+0
-1.816E-1	9.787E+0
-1.881E-1	9.832E+0
-1.881E-1	9.774E+0
-1.849E-1	9.761E+0
-1.849E-1	9.839E+0
-1.849E-1	9.871E+0
-1.832E-1	9.826E+0
-1.865E-1	9.807E+0
-1.865E-1	9.784E+0
-1.865E-1	9.771E+0
-1.881E-1	9.781E+0
-1.897E-1	9.845E+0
-1.849E-1	9.829E+0
-1.849E-1	9.790E+0
-1.816E-1	9.794E+0
-1.865E-1	9.810E+0
-1.816E-1	9.868E+0
-1.865E-1	9.884E+0
-1.849E-1	9.826E+0
-1.865E-1	9.803E+0
-1.897E-1	9.849E+0
-1.849E-1	9.845E+0
-1.832E-1	9.836E+0
-1.897E-1	9.855E+0
-1.849E-1	9.790E+0
-1.865E-1	9.761E+0
-1.881E-1	9.829E+0
-1.849E-1	9.871E+0
-1.832E-1	9.787E+0
-1.832E-1	9.745E+0
-1.865E-1	9.826E+0
-1.897E-1	9.845E+0
-1.865E-1	9.764E+0
-1.849E-1	9.722E+0
-1.849E-1	9.719E+0
-1.800E-1	9.774E+0
-1.849E-1	9.816E+0
-1.849E-1	9.813E+0
-1.832E-1	9.777E+0
-1.865E-1	9.755E+0
-1.832E-1	9.781E+0
-1.849E-1	9.810E+0
-1.849E-1	9.803E+0
-1.865E-1	9.784E+0
-1.849E-1	9.745E+0
-1.865E-1	9.722E+0
-1.849E-1	9.771E+0
-1.865E-1	9.849E+0
-1.816E-1	9.813E+0
-1.849E-1	9.716E+0
-1.897E-1	9.716E+0
-1.865E-1	9.787E+0
-1.849E-1	9.807E+0
-1.865E-1	9.790E+0
-1.865E-1	9.829E+0
-1.832E-1	9.823E+0
-1.816E-1	9.794E+0
-1.849E-1	9.842E+0
-1.865E-1	9.891E+0
-1.865E-1	9.845E+0
-1.865E-1	9.803E+0
-1.849E-1	9.894E+0
-1.816E-1	9.914E+0
-1.849E-1	9.849E+0
-1.881E-1	9.852E+0
-1.865E-1	9.813E+0
-1.849E-1	9.816E+0
-1.849E-1	9.868E+0
-1.849E-1	9.845E+0
-1.881E-1	9.839E+0
-1.849E-1	9.829E+0
-1.865E-1	9.774E+0
-1.832E-1	9.761E+0
-1.849E-1	9.768E+0
-1.881E-1	9.771E+0
-1.865E-1	9.823E+0
-1.832E-1	9.823E+0
-1.865E-1	9.816E+0
-1.849E-1	9.842E+0
-1.849E-1	9.862E+0
-1.832E-1	9.842E+0
-1.816E-1	9.800E+0
-1.865E-1	9.774E+0
-1.865E-1	9.803E+0
-1.881E-1	9.845E+0
-1.832E-1	9.797E+0
-1.865E-1	9.764E+0
-1.816E-1	9.781E+0
-1.881E-1	9.807E+0
-1.816E-1	9.826E+0
-1.865E-1	9.855E+0
-1.849E-1	9.875E+0
-1.849E-1	9.845E+0
-1.881E-1	9.797E+0
-1.881E-1	9.790E+0
-1.865E-1	9.826E+0
-1.832E-1	9.881E+0
-1.865E-1	9.871E+0
-1.865E-1	9.823E+0
-1.849E-1	9.768E+0
-1.832E-1	9.748E+0
-1.881E-1	9.803E+0
-1.865E-1	9.832E+0
-1.881E-1	9.816E+0
-1.865E-1	9.829E+0
-1.832E-1	9.836E+0
-1.849E-1	9.829E+0
-1.832E-1	9.800E+0
-1.865E-1	9.826E+0
-1.849E-1	9.878E+0
-1.881E-1	9.901E+0
-1.800E-1	9.858E+0
-1.849E-1	9.826E+0
-1.865E-1	9.787E+0
-1.897E-1	9.842E+0
-1.849E-1	9.914E+0
-1.849E-1	9.927E+0
-1.849E-1	9.936E+0
-1.865E-1	9.904E+0
-1.865E-1	9.807E+0
-1.849E-1	9.725E+0
-1.816E-1	9.781E+0
-1.849E-1	9.888E+0
-1.849E-1	9.862E+0
-1.849E-1	9.849E+0
-1.849E-1	9.842E+0
-1.849E-1	9.800E+0
-1.849E-1	9.797E+0
-1.849E-1	9.810E+0
-1.849E-1	9.797E+0
-1.849E-1	9.858E+0
-1.849E-1	9.842E+0
-1.849E-1	9.797E+0
-1.849E-1	9.839E+0
-1.849E-1	9.855E+0
-1.865E-1	9.871E+0
-1.865E-1	9.888E+0
-1.832E-1	9.800E+0
-1.881E-1	9.800E+0
-1.800E-1	9.884E+0
-1.832E-1	9.871E+0
-1.832E-1	9.823E+0
-1.881E-1	9.862E+0
-1.849E-1	9.875E+0
-1.849E-1	9.901E+0
-1.832E-1	9.910E+0
-1.865E-1	9.881E+0
-1.865E-1	9.836E+0
-1.865E-1	9.771E+0
-1.881E-1	9.764E+0
-1.865E-1	9.768E+0
-1.832E-1	9.819E+0
-1.849E-1	9.910E+0
-1.865E-1	9.936E+0
-1.865E-1	9.862E+0
-1.865E-1	9.819E+0
-1.832E-1	9.852E+0
-1.849E-1	9.881E+0
-1.816E-1	9.871E+0
-1.816E-1	9.826E+0
-1.849E-1	9.842E+0
-1.897E-1	9.842E+0
-1.881E-1	9.800E+0
-1.865E-1	9.803E+0
-1.849E-1	9.797E+0
-1.832E-1	9.800E+0
-1.865E-1	9.875E+0
-1.865E-1	9.878E+0
-1.865E-1	9.794E+0
-1.865E-1	9.745E+0
-1.881E-1	9.832E+0
-1.849E-1	9.907E+0
-1.816E-1	9.875E+0
-1.849E-1	9.849E+0
-1.816E-1	9.858E+0
-1.816E-1	9.852E+0
-1.865E-1	9.800E+0
-1.865E-1	9.823E+0
-1.865E-1	9.894E+0
-1.881E-1	9.862E+0
-1.865E-1	9.768E+0
-1.865E-1	9.794E+0
-1.849E-1	9.790E+0
-1.865E-1	9.810E+0
-1.865E-1	9.823E+0
-1.865E-1	9.764E+0
-1.849E-1	9.742E+0
-1.849E-1	9.832E+0
-1.849E-1	9.875E+0
-1.865E-1	9.836E+0
-1.897E-1	9.839E+0
-1.849E-1	9.845E+0
-1.849E-1	9.819E+0
-1.849E-1	9.794E+0
-1.849E-1	9.777E+0
-1.865E-1	9.703E+0
-1.816E-1	9.719E+0
-1.832E-1	9.816E+0
-1.865E-1	9.842E+0
-1.832E-1	9.852E+0
-1.849E-1	9.881E+0
-1.832E-1	9.897E+0
-1.816E-1	9.858E+0
-1.832E-1	9.832E+0
-1.816E-1	9.807E+0
-1.849E-1	9.849E+0
-1.832E-1	9.839E+0
-1.865E-1	9.819E+0
-1.800E-1	9.794E+0
-1.832E-1	9.787E+0
-1.849E-1	9.787E+0
-1.865E-1	9.794E+0
-1.800E-1	9.839E+0
-1.832E-1	9.787E+0
-1.816E-1	9.807E+0
-1.849E-1	9.849E+0
-1.816E-1	9.819E+0
-1.849E-1	9.790E+0
-1.832E-1	9.813E+0
-1.832E-1	9.807E+0
-1.816E-1	9.800E+0
-1.816E-1	9.781E+0
-1.832E-1	9.751E+0
-1.849E-1	9.787E+0
-1.881E-1	9.829E+0
-1.849E-1	9.849E+0
-1.865E-1	9.884E+0
-1.816E-1	9.884E+0
-1.832E-1	9.891E+0
-1.832E-1	9.865E+0
-1.849E-1	9.751E+0
-1.816E-1	9.722E+0
-1.832E-1	9.797E+0
-1.800E-1	9.823E+0
-1.816E-1	9.777E+0
-1.849E-1	9.784E+0
-1.816E-1	9.784E+0
-1.832E-1	9.790E+0
-1.881E-1	9.819E+0
-1.832E-1	9.894E+0
-1.849E-1	9.894E+0
-1.800E-1	9.842E+0
-1.832E-1	9.849E+0
-1.816E-1	9.819E+0
-1.800E-1	9.819E+0
-1.832E-1	9.829E+0
-1.881E-1	9.819E+0
-1.816E-1	9.797E+0
-1.816E-1	9.742E+0
-1.832E-1	9.722E+0
-1.832E-1	9.819E+0
-1.865E-1	9.813E+0
-1.849E-1	9.810E+0
-1.784E-1	9.826E+0
-1.832E-1	9.829E+0
-1.816E-1	9.813E+0
-1.832E-1	9.781E+0
-1.832E-1	9.875E+0
-1.832E-1	9.891E+0
-1.849E-1	9.813E+0
-1.832E-1	9.742E+0
-1.800E-1	9.761E+0
-1.849E-1	9.823E+0
-1.849E-1	9.800E+0
-1.832E-1	9.761E+0
-1.832E-1	9.768E+0
-1.897E-1	9.758E+0
-1.816E-1	9.781E+0
-1.816E-1	9.813E+0
-1.832E-1	9.810E+0
-1.832E-1	9.829E+0
-1.816E-1	9.852E+0
-1.865E-1	9.891E+0
-1.849E-1	9.810E+0
-1.849E-1	9.703E+0
-1.832E-1	9.722E+0
-1.865E-1	9.794E+0
-1.849E-1	9.842E+0
-1.832E-1	9.829E+0
-1.865E-1	9.816E+0
-1.849E-1	9.813E+0
-1.849E-1	9.868E+0
-1.849E-1	9.917E+0
-1.816E-1	9.868E+0
-1.816E-1	9.878E+0
-1.800E-1	9.888E+0
-1.832E-1	9.865E+0
-1.832E-1	9.829E+0
-1.832E-1	9.794E+0
-1.832E-1	9.836E+0
-1.849E-1	9.842E+0
-1.816E-1	9.836E+0
-1.832E-1	9.819E+0
-1.800E-1	9.826E+0
-1.849E-1	9.862E+0
-1.849E-1	9.862E+0
-1.849E-1	9.803E+0
-1.865E-1	9.729E+0
-1.849E-1	9.729E+0
-1.849E-1	9.774E+0
-1.865E-1	9.862E+0
-1.832E-1	9.888E+0
-1.849E-1	9.803E+0
-1.832E-1	9.764E+0
-1.832E-1	9.794E+0
-1.832E-1	9.865E+0
-1.865E-1	9.871E+0
-1.849E-1	9.832E+0
-1.800E-1	9.845E+0
-1.816E-1	9.868E+0
-1.865E-1	9.813E+0
-1.849E-1	9.771E+0
-1.849E-1	9.774E+0
-1.816E-1	9.735E+0
-1.816E-1	9.748E+0
-1.832E-1	9.794E+0
-1.849E-1	9.823E+0
-1.849E-1	9.855E+0
-1.832E-1	9.910E+0
-1.865E-1	9.910E+0
-1.849E-1	9.894E+0
-1.832E-1	9.858E+0
-1.800E-1	9.845E+0
-1.800E-1	9.862E+0
-1.816E-1	9.862E+0
-1.865E-1	9.871E+0
-1.849E-1	9.904E+0
-1.881E-1	9.904E+0
-1.865E-1	9.845E+0
-1.832E-1	9.813E+0
-1.849E-1	9.832E+0
-1.800E-1	9.845E+0
-1.800E-1	9.836E+0
-1.865E-1	9.862E+0
-1.865E-1	9.826E+0
-1.881E-1	9.758E+0
-1.865E-1	9.794E+0
-1.800E-1	9.891E+0
-1.832E-1	9.842E+0
-1.881E-1	9.826E+0
-1.832E-1	9.917E+0
-1.865E-1	9.936E+0
-1.816E-1	9.894E+0
-1.832E-1	9.884E+0
-1.849E-1	9.823E+0
-1.849E-1	9.771E+0
-1.881E-1	9.751E+0
-1.816E-1	9.800E+0
-1.849E-1	9.907E+0
-1.800E-1	9.949E+0
-1.849E-1	9.858E+0
-1.849E-1	9.755E+0
-1.784E-1	9.797E+0
-1.832E-1	9.862E+0
-1.816E-1	9.875E+0
-1.816E-1	9.855E+0
-1.816E-1	9.865E+0
-1.849E-1	9.927E+0
-1.816E-1	9.940E+0
-1.849E-1	9.907E+0
-1.832E-1	9.813E+0
-1.849E-1	9.803E+0
-1.816E-1	9.797E+0
-1.816E-1	9.800E+0
-1.881E-1	9.790E+0
-1.832E-1	9.797E+0
-1.816E-1	9.807E+0
-1.881E-1	9.849E+0
-1.816E-1	9.871E+0
-1.800E-1	9.842E+0
-1.832E-1	9.826E+0
-1.849E-1	9.832E+0
-1.849E-1	9.784E+0
-1.800E-1	9.816E+0
-1.816E-1	9.845E+0
-1.881E-1	9.829E+0
-1.832E-1	9.813E+0
-1.816E-1	9.829E+0
-1.816E-1	9.862E+0
-1.800E-1	9.816E+0
-1.849E-1	9.807E+0
-1.849E-1	9.858E+0
-1.865E-1	9.881E+0
-1.832E-1	9.862E+0
-1.816E-1	9.839E+0
-1.816E-1	9.797E+0
-1.849E-1	9.745E+0
-1.816E-1	9.771E+0
-1.832E-1	9.800E+0
-1.832E-1	9.748E+0
-1.832E-1	9.745E+0
-1.800E-1	9.852E+0
-1.865E-1	9.878E+0
-1.800E-1	9.888E+0
-1.832E-1	9.923E+0
-1.832E-1	9.894E+0
-1.849E-1	9.790E+0
-1.849E-1	9.774E+0
-1.849E-1	9.849E+0
-1.800E-1	9.858E+0
-1.800E-1	9.787E+0
-1.832E-1	9.761E+0
-1.832E-1	9.774E+0
-1.865E-1	9.751E+0
-1.816E-1	9.761E+0
-1.865E-1	9.787E+0
-1.832E-1	9.829E+0
-1.816E-1	9.871E+0
-1.881E-1	9.816E+0
-1.849E-1	9.797E+0
-1.832E-1	9.777E+0
-1.816E-1	9.803E+0
-1.849E-1	9.807E+0
-1.832E-1	9.803E+0
-1.832E-1	9.819E+0
-1.832E-1	9.774E+0
-1.849E-1	9.725E+0
-1.816E-1	9.742E+0
-1.849E-1	9.823E+0
-1.865E-1	9.894E+0
-1.849E-1	9.865E+0
-1.849E-1	9.784E+0
-1.816E-1	9.777E+0
-1.800E-1	9.823E+0
-1.832E-1	9.803E+0
-1.865E-1	9.787E+0
-1.849E-1	9.855E+0
-1.865E-1	9.813E+0
-1.816E-1	9.738E+0
-1.816E-1	9.751E+0
-1.816E-1	9.829E+0
-1.832E-1	9.849E+0
-1.832E-1	9.807E+0
-1.832E-1	9.781E+0
-1.832E-1	9.719E+0
-1.849E-1	9.657E+0
-1.816E-1	9.742E+0
-1.881E-1	9.904E+0
-1.849E-1	9.914E+0
-1.832E-1	9.839E+0
-1.832E-1	9.784E+0
-1.832E-1	9.781E+0
-1.832E-1	9.845E+0
-1.865E-1	9.865E+0
-1.849E-1	9.832E+0
-1.800E-1	9.803E+0
-1.816E-1	9.829E+0
-1.849E-1	9.871E+0
-1.800E-1	9.794E+0
-1.816E-1	9.761E+0
-1.832E-1	9.816E+0
-1.816E-1	9.800E+0
-1.849E-1	9.742E+0
-1.849E-1	9.706E+0
-1.849E-1	9.768E+0
-1.816E-1	9.829E+0
-1.816E-1	9.849E+0
-1.800E-1	9.865E+0
-1.849E-1	9.865E+0
-1.816E-1	9.849E+0
-1.832E-1	9.813E+0
-1.849E-1	9.751E+0
-1.849E-1	9.858E+0
-1.816E-1	9.875E+0
-1.832E-1	9.813E+0
-1.832E-1	9.803E+0
-1.881E-1	9.774E+0
-1.800E-1	9.764E+0
-1.816E-1	9.764E+0
-1.816E-1	9.774E+0
-1.865E-1	9.774E+0
-1.816E-1	9.810E+0
-1.816E-1	9.816E+0
-1.849E-1	9.790E+0
-1.784E-1	9.774E+0
-1.849E-1	9.735E+0
-1.832E-1	9.803E+0
-1.832E-1	9.832E+0
-1.849E-1	9.781E+0
-1.849E-1	9.703E+0
-1.816E-1	9.706E+0
-1.816E-1	9.807E+0
-1.816E-1	9.862E+0
-1.816E-1	9.836E+0
-1.816E-1	9.774E+0
-1.832E-1	9.755E+0
-1.800E-1	9.819E+0
-1.816E-1	9.862E+0
-1.816E-1	9.881E+0
-1.832E-1	9.852E+0
-1.832E-1	9.807E+0
-1.816E-1	9.849E+0
-1.832E-1	9.836E+0
-1.816E-1	9.865E+0
-1.849E-1	9.962E+0
-1.816E-1	9.917E+0
-1.784E-1	9.865E+0
-1.849E-1	9.819E+0
-1.832E-1	9.803E+0
-1.849E-1	9.839E+0
-1.832E-1	9.875E+0
-1.800E-1	9.862E+0
-1.832E-1	9.777E+0
-1.832E-1	9.764E+0
-1.800E-1	9.797E+0
-1.832E-1	9.832E+0
-1.865E-1	9.816E+0
-1.816E-1	9.826E+0
-1.849E-1	9.826E+0
-1.816E-1	9.849E+0
-1.832E-1	9.904E+0
-1.849E-1	9.858E+0
-1.832E-1	9.845E+0
-1.849E-1	9.868E+0
-1.849E-1	9.855E+0
-1.849E-1	9.787E+0
-1.816E-1	9.781E+0
-1.832E-1	9.774E+0
-1.816E-1	9.810E+0
-1.849E-1	9.813E+0
-1.849E-1	9.790E+0
-1.832E-1	9.823E+0
-1.865E-1	9.855E+0
-1.849E-1	9.871E+0
-1.800E-1	9.884E+0
-1.816E-1	9.829E+0
-1.816E-1	9.832E+0
-1.816E-1	9.858E+0
-1.832E-1	9.865E+0
-1.816E-1	9.871E+0
-1.816E-1	9.807E+0
-1.832E-1	9.777E+0
-1.832E-1	9.836E+0
-1.816E-1	9.839E+0
-1.849E-1	9.816E+0
-1.832E-1	9.858E+0
-1.832E-1	9.917E+0
-1.832E-1	9.868E+0
-1.881E-1	9.807E+0
-1.881E-1	9.777E+0
-1.849E-1	9.784E+0
-1.832E-1	9.816E+0
-1.832E-1	9.803E+0
-1.832E-1	9.794E+0
-1.832E-1	9.813E+0
-1.881E-1	9.807E+0
-1.832E-1	9.819E+0
-1.800E-1	9.790E+0
-1.816E-1	9.858E+0
-1.849E-1	9.832E+0
-1.832E-1	9.797E+0
-1.816E-1	9.842E+0
[truncated: 16,670 more rows]
