# Supplementary material for: Improved ANAP incorporation and VCF analysis reveal details of P2X7 current facilitation and a limited conformational interplay between ATP binding and the intracellular ballast domain
Source: eLife. 2023 Jan 4;12:e82479. doi: 10.7554/eLife.82479 (PMC9859053; doi:10.7554/eLife.82479)
Supplement: Figure 2—figure supplement 1—source data 3. [file elife-82479-fig2-figsupp1-data3.zip › Figure-2_figure-supplement-1_source-data-3/20g09/rec28.csv]

-2.141E-1	5.031E+0
-2.157E-1	5.015E+0
-2.141E-1	4.973E+0
-2.092E-1	4.996E+0
-2.108E-1	4.999E+0
-2.124E-1	4.989E+0
-2.124E-1	4.963E+0
-2.157E-1	4.963E+0
-2.157E-1	5.018E+0
-2.157E-1	5.074E+0
-2.157E-1	5.070E+0
-2.124E-1	5.022E+0
-2.157E-1	4.989E+0
-2.141E-1	4.986E+0
-2.141E-1	4.986E+0
-2.141E-1	4.970E+0
-2.124E-1	4.960E+0
-2.141E-1	4.986E+0
-2.189E-1	5.031E+0
-2.141E-1	5.067E+0
-2.141E-1	5.051E+0
-2.108E-1	5.064E+0
-2.157E-1	5.048E+0
-2.141E-1	5.028E+0
-2.141E-1	5.018E+0
-2.157E-1	4.996E+0
-2.124E-1	4.967E+0
-2.124E-1	4.947E+0
-2.124E-1	5.005E+0
-2.206E-1	5.018E+0
-2.173E-1	5.028E+0
-2.141E-1	5.035E+0
-2.141E-1	4.957E+0
-2.124E-1	5.028E+0
-2.157E-1	5.067E+0
-2.141E-1	4.999E+0
-2.173E-1	5.022E+0
-2.141E-1	5.018E+0
-2.108E-1	5.031E+0
-2.124E-1	5.038E+0
-2.157E-1	5.031E+0
-2.189E-1	5.041E+0
-2.141E-1	5.057E+0
-2.092E-1	5.035E+0
-2.157E-1	5.054E+0
-2.173E-1	5.070E+0
-2.141E-1	5.061E+0
-2.124E-1	5.074E+0
-2.108E-1	5.077E+0
-2.157E-1	5.041E+0
-2.157E-1	5.038E+0
-2.141E-1	5.048E+0
-2.173E-1	5.031E+0
-2.157E-1	5.054E+0
-2.141E-1	5.080E+0
-2.108E-1	5.067E+0
-2.141E-1	5.067E+0
-2.141E-1	5.057E+0
-2.141E-1	5.054E+0
-2.092E-1	5.077E+0
-2.173E-1	5.051E+0
-2.141E-1	4.989E+0
-2.173E-1	4.976E+0
-2.157E-1	4.960E+0
-2.092E-1	4.986E+0
-2.157E-1	5.012E+0
-2.108E-1	5.009E+0
-2.157E-1	5.025E+0
-2.124E-1	4.992E+0
-2.108E-1	5.038E+0
-2.157E-1	5.070E+0
-2.124E-1	5.074E+0
-2.157E-1	5.041E+0
-2.141E-1	5.009E+0
-2.108E-1	5.012E+0
-2.141E-1	4.980E+0
-2.141E-1	5.015E+0
-2.141E-1	5.025E+0
-2.173E-1	5.025E+0
-2.124E-1	5.009E+0
-2.076E-1	4.976E+0
-2.157E-1	4.986E+0
-2.124E-1	4.999E+0
-2.173E-1	5.031E+0
-2.124E-1	5.031E+0
-2.124E-1	5.012E+0
-2.124E-1	5.015E+0
-2.141E-1	5.044E+0
-2.108E-1	5.054E+0
-2.124E-1	5.028E+0
-2.124E-1	5.012E+0
-2.157E-1	5.009E+0
-2.157E-1	4.989E+0
-2.124E-1	4.999E+0
-2.141E-1	5.048E+0
-2.141E-1	5.035E+0
-2.141E-1	4.992E+0
-2.124E-1	4.976E+0
-2.124E-1	4.992E+0
-2.092E-1	5.012E+0
-2.108E-1	5.018E+0
-2.141E-1	5.057E+0
-2.124E-1	5.025E+0
-2.092E-1	5.022E+0
-2.124E-1	5.015E+0
-2.092E-1	4.960E+0
-2.124E-1	5.009E+0
-2.141E-1	5.038E+0
-2.173E-1	5.031E+0
-2.108E-1	5.002E+0
-2.124E-1	4.986E+0
-2.108E-1	4.999E+0
-2.124E-1	5.009E+0
-2.124E-1	5.031E+0
-2.124E-1	4.992E+0
-2.124E-1	4.970E+0
-2.124E-1	4.996E+0
-2.108E-1	5.028E+0
-2.108E-1	5.015E+0
-2.092E-1	5.012E+0
-2.092E-1	5.025E+0
-2.157E-1	5.031E+0
-2.141E-1	5.038E+0
-2.124E-1	5.083E+0
-2.092E-1	5.103E+0
-2.108E-1	5.087E+0
-2.124E-1	5.054E+0
-2.141E-1	5.015E+0
-2.108E-1	4.992E+0
-2.124E-1	4.967E+0
-2.076E-1	4.950E+0
-2.124E-1	4.986E+0
-2.108E-1	5.002E+0
-2.124E-1	5.002E+0
-2.108E-1	5.022E+0
-2.157E-1	5.012E+0
-2.141E-1	5.028E+0
-2.173E-1	5.064E+0
-2.108E-1	5.054E+0
-2.124E-1	5.067E+0
-2.108E-1	5.074E+0
-2.141E-1	5.022E+0
-2.141E-1	4.983E+0
-2.124E-1	5.005E+0
-2.124E-1	5.022E+0
-2.141E-1	5.015E+0
-2.157E-1	4.983E+0
-2.108E-1	4.950E+0
-2.092E-1	4.970E+0
-2.108E-1	4.992E+0
-2.141E-1	5.048E+0
-2.141E-1	5.041E+0
-2.124E-1	5.015E+0
-2.108E-1	4.992E+0
-2.108E-1	5.005E+0
-2.092E-1	5.044E+0
-2.124E-1	5.083E+0
-2.157E-1	5.041E+0
-2.124E-1	5.002E+0
-2.108E-1	4.992E+0
-2.108E-1	5.031E+0
-2.092E-1	5.051E+0
-2.124E-1	5.012E+0
-2.108E-1	5.002E+0
-2.092E-1	4.992E+0
-2.092E-1	4.996E+0
-2.141E-1	4.957E+0
-2.124E-1	4.980E+0
-2.173E-1	5.038E+0
-2.108E-1	4.996E+0
-2.060E-1	4.989E+0
-2.092E-1	5.025E+0
-2.108E-1	5.028E+0
-2.108E-1	5.028E+0
-2.124E-1	5.064E+0
-2.141E-1	5.048E+0
-2.124E-1	5.038E+0
-2.124E-1	5.061E+0
-2.124E-1	5.051E+0
-2.076E-1	5.005E+0
-2.108E-1	4.967E+0
-2.092E-1	5.022E+0
-2.108E-1	5.041E+0
-2.124E-1	5.005E+0
-2.108E-1	5.015E+0
-2.124E-1	5.035E+0
-2.141E-1	5.028E+0
-2.076E-1	5.018E+0
-2.076E-1	4.983E+0
-2.141E-1	4.937E+0
-2.108E-1	4.957E+0
-2.076E-1	4.989E+0
-2.108E-1	5.012E+0
-2.124E-1	5.012E+0
-2.092E-1	4.973E+0
-2.092E-1	4.957E+0
-2.108E-1	4.989E+0
-2.124E-1	5.009E+0
-2.108E-1	4.957E+0
-2.108E-1	4.960E+0
-2.076E-1	4.996E+0
-2.124E-1	5.022E+0
-2.124E-1	5.005E+0
-2.108E-1	4.986E+0
-2.141E-1	5.025E+0
-2.076E-1	5.022E+0
-2.124E-1	5.031E+0
-2.141E-1	5.051E+0
-2.092E-1	5.057E+0
-2.108E-1	5.051E+0
-2.124E-1	4.996E+0
-2.092E-1	4.983E+0
-2.108E-1	5.005E+0
-2.092E-1	5.018E+0
-2.092E-1	4.986E+0
-2.124E-1	4.963E+0
-2.092E-1	4.960E+0
-2.141E-1	4.986E+0
-2.108E-1	4.986E+0
-2.076E-1	4.996E+0
-2.108E-1	4.999E+0
-2.141E-1	5.005E+0
-2.141E-1	5.022E+0
-2.108E-1	5.038E+0
-2.108E-1	5.002E+0
-2.076E-1	4.947E+0
-2.124E-1	4.957E+0
-2.124E-1	4.970E+0
-2.092E-1	4.999E+0
-2.108E-1	5.025E+0
-2.092E-1	5.031E+0
-2.108E-1	4.999E+0
-2.092E-1	5.005E+0
-2.124E-1	5.015E+0
-2.108E-1	4.989E+0
-2.124E-1	4.967E+0
-2.124E-1	5.018E+0
-2.141E-1	5.031E+0
-2.076E-1	5.051E+0
-2.076E-1	5.031E+0
-2.108E-1	5.012E+0
-2.124E-1	5.028E+0
-2.092E-1	5.022E+0
-2.108E-1	5.015E+0
-2.092E-1	5.025E+0
-2.092E-1	5.012E+0
-2.076E-1	5.028E+0
-2.092E-1	5.025E+0
-2.124E-1	5.031E+0
-2.157E-1	5.028E+0
-2.124E-1	4.989E+0
-2.060E-1	5.002E+0
-2.108E-1	5.002E+0
-2.108E-1	4.963E+0
-2.124E-1	5.018E+0
-2.124E-1	5.067E+0
-2.076E-1	5.048E+0
-2.108E-1	5.051E+0
-2.108E-1	5.041E+0
-2.108E-1	5.022E+0
-2.124E-1	5.025E+0
-2.092E-1	5.074E+0
-2.043E-1	5.054E+0
-2.124E-1	5.025E+0
-2.108E-1	5.093E+0
-2.124E-1	5.090E+0
-2.076E-1	5.041E+0
-2.043E-1	5.054E+0
-2.060E-1	5.096E+0
-2.124E-1	5.083E+0
-2.108E-1	5.041E+0
-2.092E-1	4.970E+0
-2.092E-1	5.002E+0
-2.092E-1	5.067E+0
-2.124E-1	5.057E+0
-2.108E-1	5.018E+0
-2.092E-1	5.041E+0
-2.124E-1	5.025E+0
-2.108E-1	5.038E+0
-2.124E-1	5.054E+0
-2.092E-1	5.018E+0
-2.092E-1	5.009E+0
-2.108E-1	5.018E+0
-2.060E-1	5.044E+0
-2.124E-1	5.048E+0
-2.076E-1	5.038E+0
-2.076E-1	5.002E+0
-2.124E-1	5.002E+0
-2.060E-1	5.018E+0
-2.108E-1	5.025E+0
-2.108E-1	5.038E+0
-2.092E-1	5.022E+0
-2.108E-1	4.992E+0
-2.108E-1	4.989E+0
-2.108E-1	4.999E+0
-2.092E-1	5.025E+0
-2.092E-1	5.002E+0
-2.092E-1	4.970E+0
-2.092E-1	4.992E+0
-2.092E-1	5.028E+0
-2.092E-1	5.035E+0
-2.092E-1	5.044E+0
-2.092E-1	5.018E+0
-2.092E-1	5.025E+0
-2.124E-1	5.031E+0
-2.141E-1	5.018E+0
-2.060E-1	5.012E+0
-2.076E-1	4.980E+0
-2.076E-1	5.018E+0
-2.108E-1	5.035E+0
-2.108E-1	5.005E+0
-2.092E-1	4.976E+0
-2.092E-1	4.986E+0
-2.108E-1	4.986E+0
-2.092E-1	4.980E+0
-2.092E-1	4.976E+0
-2.076E-1	4.967E+0
-2.092E-1	4.957E+0
-2.092E-1	4.954E+0
-2.076E-1	4.967E+0
-2.108E-1	4.989E+0
-2.124E-1	4.967E+0
-2.108E-1	4.960E+0
-2.092E-1	4.996E+0
-2.092E-1	4.973E+0
-2.108E-1	4.957E+0
-2.108E-1	4.954E+0
-2.076E-1	4.960E+0
-2.092E-1	4.970E+0
-2.092E-1	5.018E+0
-2.092E-1	5.028E+0
-2.108E-1	4.983E+0
-2.076E-1	4.967E+0
-2.076E-1	4.980E+0
-2.108E-1	4.967E+0
-2.092E-1	4.905E+0
-2.043E-1	4.934E+0
-2.108E-1	4.980E+0
-2.092E-1	4.976E+0
-2.092E-1	4.976E+0
-2.060E-1	5.015E+0
-2.092E-1	4.992E+0
-2.076E-1	4.983E+0
-2.108E-1	5.005E+0
-2.108E-1	4.996E+0
-2.092E-1	5.025E+0
-2.092E-1	5.054E+0
-2.060E-1	5.035E+0
-2.092E-1	5.038E+0
-2.092E-1	5.061E+0
-2.092E-1	5.061E+0
-2.092E-1	5.018E+0
-2.076E-1	5.002E+0
-2.108E-1	5.009E+0
-2.124E-1	5.002E+0
-2.092E-1	5.022E+0
-2.043E-1	5.077E+0
-2.076E-1	5.087E+0
-2.092E-1	5.018E+0
-2.076E-1	5.002E+0
-2.108E-1	5.031E+0
-2.108E-1	5.025E+0
-2.060E-1	5.002E+0
-2.092E-1	5.035E+0
-2.092E-1	5.048E+0
-2.092E-1	5.031E+0
-2.076E-1	5.009E+0
-2.076E-1	4.996E+0
-2.076E-1	5.012E+0
-2.108E-1	4.983E+0
-2.092E-1	4.967E+0
-2.076E-1	4.950E+0
-2.076E-1	4.960E+0
-2.043E-1	4.980E+0
-2.092E-1	4.996E+0
-2.060E-1	5.009E+0
-2.092E-1	4.996E+0
-2.092E-1	4.999E+0
-2.043E-1	4.986E+0
-2.060E-1	5.015E+0
-2.076E-1	5.005E+0
-2.092E-1	5.009E+0
-2.092E-1	5.005E+0
-2.141E-1	5.025E+0
-2.043E-1	5.035E+0
-2.076E-1	4.986E+0
-2.108E-1	4.986E+0
-2.092E-1	5.002E+0
-2.092E-1	4.963E+0
-2.092E-1	5.015E+0
-2.027E-1	5.028E+0
-2.092E-1	5.012E+0
-2.108E-1	5.012E+0
-2.092E-1	5.009E+0
-2.092E-1	5.012E+0
-2.076E-1	4.992E+0
-2.060E-1	4.989E+0
-2.060E-1	5.002E+0
-2.092E-1	4.986E+0
-2.076E-1	4.954E+0
-2.092E-1	4.999E+0
-2.092E-1	4.992E+0
-2.076E-1	5.002E+0
-2.060E-1	5.002E+0
-2.092E-1	4.954E+0
-2.092E-1	4.967E+0
-2.092E-1	5.038E+0
-2.043E-1	5.035E+0
-2.076E-1	5.090E+0
-2.092E-1	5.106E+0
-2.092E-1	5.035E+0
-2.092E-1	4.973E+0
-2.060E-1	4.989E+0
-2.092E-1	4.996E+0
-2.092E-1	4.973E+0
-2.108E-1	4.976E+0
-2.092E-1	4.989E+0
-2.076E-1	4.996E+0
-2.043E-1	4.999E+0
-2.076E-1	5.015E+0
-2.076E-1	5.028E+0
-2.076E-1	5.061E+0
-2.108E-1	5.044E+0
-2.060E-1	5.012E+0
-2.043E-1	5.002E+0
-2.043E-1	5.028E+0
-2.060E-1	5.074E+0
-2.076E-1	5.041E+0
-2.076E-1	5.022E+0
-2.060E-1	5.022E+0
-2.108E-1	5.028E+0
-2.092E-1	5.022E+0
-2.092E-1	4.996E+0
-2.092E-1	4.973E+0
-2.043E-1	4.950E+0
-2.076E-1	4.963E+0
-2.060E-1	5.015E+0
-2.060E-1	5.051E+0
-2.092E-1	4.954E+0
-2.092E-1	4.944E+0
-2.076E-1	5.015E+0
-2.092E-1	5.057E+0
-2.076E-1	5.018E+0
-2.060E-1	4.999E+0
-2.060E-1	5.015E+0
-2.076E-1	5.038E+0
-2.092E-1	5.009E+0
-2.108E-1	5.005E+0
-2.043E-1	5.018E+0
-2.043E-1	5.057E+0
-2.076E-1	5.070E+0
-2.076E-1	5.051E+0
-2.060E-1	4.999E+0
-2.108E-1	4.954E+0
-2.060E-1	4.950E+0
-2.060E-1	4.992E+0
-2.043E-1	5.035E+0
-2.092E-1	5.038E+0
-2.092E-1	4.996E+0
-2.076E-1	4.967E+0
-2.076E-1	5.009E+0
-2.076E-1	5.009E+0
-2.043E-1	4.960E+0
-2.092E-1	4.976E+0
-2.092E-1	4.989E+0
-2.060E-1	5.022E+0
-2.108E-1	5.080E+0
-2.043E-1	5.061E+0
-2.060E-1	5.012E+0
-2.092E-1	5.005E+0
-2.092E-1	5.009E+0
-2.076E-1	5.054E+0
-2.092E-1	5.028E+0
-2.060E-1	4.980E+0
-2.043E-1	4.973E+0
-2.060E-1	4.970E+0
-2.060E-1	4.976E+0
-2.076E-1	4.999E+0
-2.060E-1	5.002E+0
-2.060E-1	4.980E+0
-2.108E-1	5.022E+0
-2.092E-1	5.057E+0
-2.092E-1	5.002E+0
-2.092E-1	4.983E+0
-2.076E-1	5.022E+0
-2.060E-1	5.038E+0
-2.092E-1	5.025E+0
-2.076E-1	5.031E+0
-2.027E-1	5.015E+0
-2.043E-1	4.983E+0
-2.043E-1	4.983E+0
-2.076E-1	5.041E+0
-2.043E-1	5.051E+0
-2.076E-1	5.025E+0
-2.060E-1	5.018E+0
-2.060E-1	5.009E+0
-2.076E-1	5.009E+0
-2.108E-1	5.002E+0
-2.076E-1	5.031E+0
-2.092E-1	5.096E+0
-2.060E-1	5.093E+0
-2.076E-1	5.025E+0
-2.092E-1	4.992E+0
-2.092E-1	4.986E+0
-2.076E-1	4.983E+0
-2.092E-1	5.031E+0
-2.092E-1	5.002E+0
-2.060E-1	5.035E+0
-2.043E-1	5.074E+0
-2.060E-1	5.018E+0
-2.092E-1	5.009E+0
-2.076E-1	5.035E+0
-2.060E-1	5.012E+0
-2.060E-1	5.005E+0
-2.060E-1	4.992E+0
-2.076E-1	4.983E+0
-2.076E-1	5.005E+0
-2.043E-1	4.996E+0
-2.076E-1	4.957E+0
-2.043E-1	4.980E+0
-2.076E-1	5.028E+0
-2.060E-1	5.057E+0
-2.108E-1	5.031E+0
-2.060E-1	5.025E+0
-2.043E-1	5.038E+0
-2.076E-1	5.048E+0
-2.060E-1	5.048E+0
-2.060E-1	5.051E+0
-2.060E-1	5.028E+0
-2.043E-1	5.018E+0
-2.060E-1	5.015E+0
-2.060E-1	5.041E+0
-2.076E-1	5.048E+0
-2.092E-1	5.057E+0
-2.027E-1	5.025E+0
-2.076E-1	4.983E+0
-2.027E-1	4.947E+0
-2.076E-1	4.947E+0
-2.076E-1	4.973E+0
-2.076E-1	4.980E+0
-2.060E-1	4.941E+0
-2.092E-1	4.957E+0
-2.043E-1	5.012E+0
-2.043E-1	5.005E+0
-2.076E-1	4.967E+0
-2.108E-1	4.967E+0
-2.060E-1	4.986E+0
-2.076E-1	4.970E+0
-2.092E-1	4.996E+0
-2.060E-1	5.048E+0
-2.076E-1	5.035E+0
-2.076E-1	5.018E+0
-2.060E-1	4.992E+0
-2.076E-1	4.960E+0
-2.092E-1	4.992E+0
-2.043E-1	5.038E+0
-2.076E-1	5.064E+0
-2.027E-1	5.048E+0
-2.092E-1	5.022E+0
-2.076E-1	4.970E+0
-2.060E-1	4.970E+0
-2.043E-1	4.996E+0
-2.043E-1	4.999E+0
-2.060E-1	4.986E+0
-2.060E-1	5.009E+0
-2.060E-1	5.041E+0
-2.076E-1	5.028E+0
-2.060E-1	4.989E+0
-2.027E-1	4.986E+0
-2.043E-1	4.996E+0
-2.060E-1	4.999E+0
-2.060E-1	5.035E+0
-2.076E-1	5.067E+0
-2.076E-1	5.044E+0
-2.092E-1	5.103E+0
-2.060E-1	5.087E+0
-2.043E-1	5.015E+0
-2.060E-1	5.012E+0
-2.043E-1	4.980E+0
-2.076E-1	4.954E+0
-2.011E-1	4.970E+0
-2.043E-1	4.980E+0
-2.027E-1	4.983E+0
-2.076E-1	4.967E+0
-2.076E-1	4.989E+0
-2.092E-1	5.038E+0
-2.043E-1	5.064E+0
-2.043E-1	5.038E+0
-2.092E-1	5.015E+0
-2.092E-1	4.986E+0
-2.092E-1	4.996E+0
-2.027E-1	4.957E+0
-2.043E-1	4.944E+0
-2.076E-1	4.967E+0
-2.060E-1	4.963E+0
-2.060E-1	4.999E+0
-2.060E-1	5.038E+0
-2.043E-1	5.005E+0
-2.027E-1	5.009E+0
-2.076E-1	5.031E+0
-2.060E-1	5.051E+0
-2.060E-1	5.022E+0
-2.076E-1	4.960E+0
-2.043E-1	4.970E+0
-2.060E-1	4.976E+0
-2.076E-1	4.996E+0
-2.060E-1	4.999E+0
-2.076E-1	5.005E+0
-2.060E-1	5.012E+0
-2.092E-1	5.051E+0
-2.060E-1	5.057E+0
-2.076E-1	5.031E+0
-2.060E-1	5.048E+0
-2.076E-1	5.044E+0
-2.043E-1	5.048E+0
-2.060E-1	4.999E+0
-2.092E-1	4.976E+0
-2.076E-1	4.980E+0
-2.076E-1	4.983E+0
-2.060E-1	4.999E+0
-2.060E-1	4.999E+0
-2.060E-1	5.022E+0
-2.076E-1	5.041E+0
-2.027E-1	5.035E+0
-2.092E-1	5.012E+0
-2.011E-1	4.999E+0
-2.076E-1	5.009E+0
-2.060E-1	5.018E+0
-2.043E-1	5.005E+0
-2.076E-1	4.986E+0
-2.076E-1	4.967E+0
-2.060E-1	4.986E+0
-2.027E-1	5.018E+0
-2.060E-1	4.986E+0
-2.060E-1	4.989E+0
-2.011E-1	4.999E+0
-2.076E-1	5.051E+0
-2.092E-1	5.080E+0
-2.076E-1	5.070E+0
-2.076E-1	5.061E+0
-2.060E-1	5.022E+0
-2.076E-1	4.983E+0
-2.092E-1	4.999E+0
-2.076E-1	5.012E+0
-2.011E-1	5.012E+0
-2.043E-1	5.015E+0
-2.060E-1	5.035E+0
-2.060E-1	5.041E+0
-2.060E-1	5.064E+0
-2.076E-1	5.051E+0
-2.060E-1	5.048E+0
-2.060E-1	5.035E+0
-2.043E-1	4.996E+0
-2.076E-1	4.970E+0
-2.043E-1	5.022E+0
-2.043E-1	5.044E+0
-2.043E-1	5.077E+0
-2.043E-1	5.051E+0
-2.060E-1	4.996E+0
-2.060E-1	4.970E+0
-2.076E-1	4.970E+0
-2.076E-1	4.992E+0
-2.011E-1	4.992E+0
-2.027E-1	5.018E+0
-2.092E-1	5.022E+0
-2.092E-1	5.028E+0
-2.060E-1	5.038E+0
-2.043E-1	5.041E+0
-2.043E-1	4.989E+0
-2.043E-1	4.996E+0
-2.060E-1	4.992E+0
-2.060E-1	5.035E+0
-2.027E-1	5.074E+0
-2.076E-1	5.012E+0
-2.043E-1	5.009E+0
-2.060E-1	5.067E+0
-2.076E-1	5.057E+0
-2.076E-1	4.996E+0
-2.060E-1	5.009E+0
-2.076E-1	5.022E+0
-2.043E-1	4.976E+0
-2.076E-1	4.983E+0
-2.060E-1	4.989E+0
-2.076E-1	5.012E+0
-2.043E-1	5.005E+0
-2.043E-1	5.015E+0
-2.076E-1	5.028E+0
-2.060E-1	4.999E+0
-2.092E-1	4.992E+0
-2.076E-1	4.980E+0
-2.043E-1	4.967E+0
-2.027E-1	5.002E+0
-2.027E-1	5.025E+0
-2.076E-1	5.048E+0
-2.027E-1	5.028E+0
-2.043E-1	5.005E+0
-2.043E-1	5.012E+0
-2.060E-1	4.970E+0
-2.076E-1	4.895E+0
-2.060E-1	4.944E+0
-2.060E-1	4.986E+0
-2.060E-1	5.002E+0
-2.060E-1	4.999E+0
-2.027E-1	4.992E+0
-2.011E-1	5.009E+0
-2.076E-1	4.992E+0
-2.060E-1	4.970E+0
-2.060E-1	5.002E+0
-2.060E-1	4.976E+0
-2.027E-1	4.960E+0
-2.043E-1	4.999E+0
-2.092E-1	5.022E+0
-2.060E-1	5.022E+0
-2.027E-1	5.012E+0
-2.043E-1	5.064E+0
-2.060E-1	5.057E+0
-2.027E-1	5.028E+0
-2.060E-1	5.005E+0
-2.011E-1	4.999E+0
-2.043E-1	5.035E+0
-2.060E-1	5.041E+0
-2.060E-1	5.044E+0
-2.076E-1	5.054E+0
-2.092E-1	5.048E+0
-2.027E-1	5.051E+0
-2.043E-1	5.038E+0
-2.076E-1	5.051E+0
-2.076E-1	5.012E+0
-2.060E-1	4.996E+0
-2.027E-1	5.025E+0
-2.043E-1	4.996E+0
-2.043E-1	4.983E+0
-2.076E-1	5.031E+0
-2.060E-1	4.999E+0
-2.060E-1	5.035E+0
-2.011E-1	5.025E+0
-2.043E-1	4.967E+0
-2.076E-1	4.960E+0
-2.060E-1	4.973E+0
-2.108E-1	4.983E+0
-2.043E-1	5.002E+0
-1.995E-1	5.018E+0
-2.043E-1	5.041E+0
-2.076E-1	5.028E+0
-2.060E-1	5.002E+0
-2.060E-1	4.996E+0
-2.011E-1	4.989E+0
-2.060E-1	4.954E+0
-2.060E-1	4.957E+0
-2.076E-1	5.028E+0
-2.027E-1	5.057E+0
-2.027E-1	5.018E+0
-2.027E-1	5.022E+0
-1.995E-1	5.041E+0
-2.060E-1	5.022E+0
-2.060E-1	5.044E+0
-2.076E-1	5.064E+0
-2.043E-1	5.009E+0
-1.995E-1	5.028E+0
-2.043E-1	5.015E+0
-2.060E-1	4.980E+0
-2.043E-1	4.983E+0
-2.043E-1	4.986E+0
-2.027E-1	5.005E+0
-2.076E-1	5.041E+0
-2.076E-1	4.986E+0
-2.027E-1	4.947E+0
-2.027E-1	4.973E+0
-2.027E-1	5.002E+0
-2.043E-1	4.999E+0
-2.027E-1	4.960E+0
-2.043E-1	4.963E+0
-2.043E-1	4.986E+0
-2.043E-1	5.012E+0
-2.043E-1	4.996E+0
-2.027E-1	4.963E+0
-2.043E-1	4.973E+0
-2.027E-1	4.983E+0
-2.043E-1	5.005E+0
-2.060E-1	5.051E+0
-2.076E-1	5.087E+0
-2.060E-1	5.113E+0
-2.027E-1	5.038E+0
-2.076E-1	5.038E+0
-2.060E-1	5.067E+0
-2.076E-1	5.061E+0
-2.076E-1	5.103E+0
-2.027E-1	5.051E+0
-2.060E-1	5.012E+0
-2.108E-1	5.009E+0
-2.043E-1	5.038E+0
-1.978E-1	5.048E+0
-2.027E-1	5.002E+0
-2.060E-1	5.009E+0
-2.043E-1	5.009E+0
-2.043E-1	4.960E+0
-2.027E-1	4.970E+0
-2.043E-1	4.983E+0
-2.060E-1	4.937E+0
-2.027E-1	4.954E+0
-2.027E-1	4.986E+0
-2.076E-1	4.986E+0
-2.060E-1	5.012E+0
-2.043E-1	5.041E+0
-2.043E-1	5.015E+0
-2.076E-1	4.999E+0
-2.060E-1	5.035E+0
-2.043E-1	5.041E+0
-2.027E-1	5.035E+0
-2.043E-1	5.002E+0
-2.060E-1	5.012E+0
-2.076E-1	4.996E+0
-2.043E-1	4.941E+0
-2.027E-1	4.986E+0
-1.978E-1	5.038E+0
-2.027E-1	4.973E+0
-2.043E-1	4.950E+0
-2.043E-1	4.986E+0
-2.027E-1	4.960E+0
-2.027E-1	4.960E+0
-2.011E-1	5.009E+0
-2.043E-1	5.028E+0
-2.092E-1	5.009E+0
-2.043E-1	5.031E+0
-2.060E-1	4.976E+0
-2.076E-1	4.937E+0
-2.011E-1	4.947E+0
-2.027E-1	4.976E+0
-2.027E-1	4.944E+0
-2.076E-1	4.970E+0
-2.060E-1	5.009E+0
-2.027E-1	5.015E+0
-2.043E-1	4.999E+0
-2.076E-1	4.992E+0
-2.060E-1	4.992E+0
-2.060E-1	4.989E+0
-2.060E-1	4.999E+0
-2.043E-1	4.992E+0
-2.027E-1	5.015E+0
-2.043E-1	5.074E+0
-2.043E-1	5.057E+0
-2.060E-1	5.022E+0
-2.043E-1	4.983E+0
-2.027E-1	4.999E+0
-2.027E-1	5.018E+0
-2.060E-1	5.005E+0
-2.060E-1	5.012E+0
-2.011E-1	4.986E+0
-2.027E-1	4.996E+0
-1.995E-1	5.012E+0
-2.011E-1	5.009E+0
-2.043E-1	4.989E+0
-2.043E-1	4.924E+0
-2.076E-1	4.960E+0
-2.060E-1	4.996E+0
-2.027E-1	4.996E+0
-2.027E-1	4.976E+0
-2.043E-1	5.002E+0
-2.011E-1	5.044E+0
-2.043E-1	5.064E+0
-2.043E-1	5.051E+0
-2.092E-1	5.035E+0
-2.076E-1	5.009E+0
-2.027E-1	5.002E+0
-2.060E-1	4.986E+0
-2.060E-1	4.996E+0
-2.027E-1	5.015E+0
-2.076E-1	4.999E+0
-2.027E-1	4.996E+0
-2.060E-1	5.018E+0
-2.060E-1	5.035E+0
-2.092E-1	5.025E+0
-2.011E-1	4.989E+0
-2.060E-1	4.999E+0
-2.043E-1	5.041E+0
-2.027E-1	5.035E+0
-2.011E-1	5.022E+0
-2.060E-1	4.996E+0
-2.043E-1	4.980E+0
-2.027E-1	4.992E+0
-2.027E-1	5.012E+0
-2.027E-1	4.996E+0
-2.027E-1	5.031E+0
-2.043E-1	5.054E+0
-2.060E-1	5.009E+0
-2.043E-1	5.041E+0
-2.011E-1	5.031E+0
-2.011E-1	4.957E+0
-2.043E-1	4.944E+0
-2.060E-1	5.031E+0
-2.060E-1	5.025E+0
-2.060E-1	5.002E+0
-2.043E-1	5.031E+0
-2.027E-1	5.061E+0
-2.060E-1	4.999E+0
-2.043E-1	4.989E+0
-2.011E-1	5.005E+0
-2.027E-1	5.005E+0
-2.043E-1	4.983E+0
-2.060E-1	4.963E+0
-2.043E-1	5.002E+0
-2.027E-1	5.015E+0
-2.043E-1	5.048E+0
-2.043E-1	5.064E+0
-2.043E-1	5.044E+0
-2.043E-1	4.970E+0
-2.027E-1	4.963E+0
-2.027E-1	4.999E+0
-2.027E-1	5.022E+0
-2.060E-1	4.973E+0
-2.043E-1	4.957E+0
-2.060E-1	4.970E+0
-2.076E-1	5.009E+0
-2.043E-1	5.018E+0
-2.043E-1	4.980E+0
-1.995E-1	4.999E+0
-2.043E-1	5.054E+0
-2.060E-1	5.022E+0
-2.060E-1	5.005E+0
-2.043E-1	4.996E+0
-2.076E-1	5.009E+0
-2.027E-1	5.048E+0
-2.043E-1	5.044E+0
-2.011E-1	5.005E+0
-2.043E-1	4.957E+0
-2.027E-1	4.957E+0
-2.043E-1	4.983E+0
-2.043E-1	4.986E+0
-2.060E-1	5.025E+0
-2.011E-1	5.028E+0
-2.027E-1	5.031E+0
-2.027E-1	5.041E+0
-2.011E-1	4.986E+0
-1.995E-1	4.983E+0
-2.043E-1	5.028E+0
-2.043E-1	4.996E+0
-2.076E-1	5.012E+0
-2.027E-1	5.022E+0
-1.995E-1	5.025E+0
-2.011E-1	5.031E+0
-2.027E-1	5.015E+0
-2.043E-1	4.999E+0
-2.043E-1	4.992E+0
-2.043E-1	4.992E+0
-2.011E-1	5.012E+0
-2.060E-1	5.005E+0
-2.043E-1	5.031E+0
-2.108E-1	5.005E+0
-2.027E-1	4.973E+0
-2.027E-1	4.976E+0
-2.060E-1	5.025E+0
-2.043E-1	4.996E+0
-2.060E-1	4.986E+0
-2.076E-1	5.012E+0
-2.043E-1	4.999E+0
-2.060E-1	4.934E+0
-2.060E-1	4.937E+0
-2.043E-1	4.980E+0
-2.043E-1	5.002E+0
-2.027E-1	5.015E+0
-2.043E-1	5.031E+0
-2.060E-1	4.999E+0
-2.043E-1	4.973E+0
-2.011E-1	5.015E+0
-2.027E-1	5.057E+0
-2.060E-1	5.070E+0
-2.060E-1	5.028E+0
-2.043E-1	5.002E+0
-2.027E-1	4.999E+0
-2.060E-1	5.015E+0
-2.043E-1	5.012E+0
-2.027E-1	5.005E+0
-2.043E-1	5.009E+0
-2.043E-1	4.973E+0
-2.060E-1	4.970E+0
-2.011E-1	5.028E+0
-2.043E-1	5.028E+0
-2.011E-1	4.992E+0
-2.043E-1	5.002E+0
-2.027E-1	5.035E+0
-2.027E-1	5.044E+0
-2.043E-1	5.012E+0
-2.043E-1	4.999E+0
-2.043E-1	4.996E+0
-2.027E-1	5.048E+0
-1.995E-1	5.018E+0
-2.011E-1	4.986E+0
-2.043E-1	5.009E+0
-2.043E-1	5.044E+0
-1.995E-1	5.038E+0
-2.043E-1	5.048E+0
-2.011E-1	5.074E+0
-2.076E-1	5.054E+0
-2.027E-1	5.005E+0
-1.995E-1	4.957E+0
-2.027E-1	4.947E+0
-2.027E-1	4.989E+0
-2.043E-1	5.054E+0
-2.043E-1	5.067E+0
-2.108E-1	4.989E+0
-2.027E-1	4.947E+0
-2.043E-1	4.986E+0
-2.027E-1	4.973E+0
-2.027E-1	4.989E+0
-2.027E-1	5.009E+0
-2.027E-1	5.031E+0
-2.043E-1	5.035E+0
-2.076E-1	5.022E+0
-2.011E-1	5.031E+0
-2.043E-1	5.005E+0
-2.043E-1	5.015E+0
-2.060E-1	5.038E+0
-2.060E-1	5.022E+0
-2.043E-1	5.025E+0
-2.060E-1	5.074E+0
-2.043E-1	5.057E+0
-2.027E-1	5.067E+0
-2.011E-1	5.054E+0
-2.027E-1	5.051E+0
-2.011E-1	5.038E+0
-2.011E-1	4.963E+0
-2.076E-1	4.986E+0
-2.027E-1	4.976E+0
-2.011E-1	4.957E+0
-1.995E-1	4.963E+0
-1.978E-1	4.996E+0
-2.076E-1	4.992E+0
-2.060E-1	4.989E+0
-2.011E-1	5.041E+0
-2.043E-1	5.083E+0
-2.027E-1	5.087E+0
-1.995E-1	5.061E+0
-2.011E-1	5.061E+0
-2.011E-1	5.012E+0
-2.027E-1	5.015E+0
-2.043E-1	5.061E+0
-2.027E-1	5.057E+0
-2.060E-1	5.018E+0
-2.043E-1	4.986E+0
-2.011E-1	5.022E+0
-1.995E-1	5.074E+0
-2.011E-1	5.044E+0
-2.011E-1	5.031E+0
-2.043E-1	5.048E+0
-2.027E-1	5.005E+0
-2.011E-1	5.002E+0
-2.027E-1	5.012E+0
-2.027E-1	5.035E+0
-2.027E-1	4.992E+0
-2.027E-1	4.986E+0
-2.027E-1	5.012E+0
-2.011E-1	5.022E+0
-2.027E-1	5.041E+0
-2.043E-1	5.025E+0
-2.060E-1	5.012E+0
-2.043E-1	5.012E+0
-2.027E-1	5.012E+0
-2.043E-1	4.989E+0
-2.027E-1	4.967E+0
-2.043E-1	4.970E+0
-2.011E-1	4.967E+0
-2.011E-1	4.983E+0
-2.027E-1	4.967E+0
-2.043E-1	5.005E+0
-2.043E-1	5.057E+0
-2.092E-1	5.009E+0
-2.011E-1	4.983E+0
-2.027E-1	5.005E+0
-1.995E-1	5.041E+0
-2.011E-1	5.005E+0
-2.043E-1	5.005E+0
-2.027E-1	5.009E+0
-2.027E-1	4.996E+0
-2.060E-1	4.963E+0
-1.978E-1	4.918E+0
-2.027E-1	4.928E+0
-2.027E-1	4.963E+0
-2.076E-1	5.015E+0
-2.060E-1	5.051E+0
-2.011E-1	5.002E+0
-2.011E-1	4.983E+0
-2.060E-1	4.983E+0
-2.027E-1	4.973E+0
-2.043E-1	4.967E+0
-2.027E-1	4.983E+0
-2.043E-1	5.022E+0
-2.011E-1	5.012E+0
-2.027E-1	4.992E+0
-2.060E-1	5.031E+0
-2.011E-1	5.025E+0
-2.043E-1	4.963E+0
-2.011E-1	4.989E+0
-2.043E-1	5.041E+0
-2.060E-1	5.054E+0
-2.011E-1	5.015E+0
-2.043E-1	4.980E+0
-2.060E-1	5.012E+0
-2.027E-1	5.031E+0
-2.027E-1	5.005E+0
-2.043E-1	5.012E+0
-2.027E-1	4.999E+0
-2.060E-1	4.980E+0
-2.027E-1	5.009E+0
-1.995E-1	5.035E+0
-2.043E-1	5.061E+0
-2.043E-1	5.044E+0
-2.011E-1	5.012E+0
-2.027E-1	5.041E+0
-2.043E-1	4.996E+0
-2.027E-1	4.960E+0
-2.011E-1	5.057E+0
-2.011E-1	5.051E+0
-2.027E-1	5.009E+0
-2.043E-1	5.002E+0
-2.027E-1	5.002E+0
-2.011E-1	4.992E+0
-2.060E-1	4.976E+0
-2.043E-1	4.980E+0
-2.027E-1	4.996E+0
-2.011E-1	5.035E+0
-1.962E-1	5.028E+0
-2.027E-1	4.999E+0
-2.060E-1	4.989E+0
-2.011E-1	5.002E+0
-2.011E-1	5.015E+0
-2.011E-1	5.005E+0
-2.027E-1	4.963E+0
-2.027E-1	4.963E+0
-2.027E-1	4.973E+0
-2.027E-1	4.989E+0
-2.011E-1	4.970E+0
-2.027E-1	4.973E+0
-2.027E-1	4.996E+0
-2.060E-1	5.005E+0
-2.027E-1	5.005E+0
-2.043E-1	4.992E+0
-1.978E-1	5.012E+0
-2.011E-1	5.064E+0
-2.060E-1	5.057E+0
-2.011E-1	5.015E+0
-2.027E-1	5.005E+0
-2.027E-1	5.022E+0
-2.011E-1	4.980E+0
-2.027E-1	4.963E+0
-2.027E-1	4.983E+0
-2.011E-1	4.944E+0
-2.027E-1	4.924E+0
-2.027E-1	5.038E+0
-2.060E-1	5.080E+0
-2.011E-1	5.035E+0
-2.043E-1	4.983E+0
-2.027E-1	4.957E+0
-2.027E-1	4.989E+0
-2.043E-1	5.022E+0
-1.978E-1	5.018E+0
-2.011E-1	4.957E+0
-2.027E-1	4.921E+0
-2.043E-1	4.967E+0
-2.060E-1	5.025E+0
-1.995E-1	5.005E+0
-1.995E-1	4.944E+0
-2.027E-1	4.937E+0
-2.027E-1	4.992E+0
-2.011E-1	5.015E+0
-2.043E-1	4.983E+0
-2.027E-1	4.967E+0
-2.027E-1	4.973E+0
-2.011E-1	5.025E+0
-2.011E-1	5.015E+0
-2.043E-1	5.018E+0
-2.011E-1	5.002E+0
-2.011E-1	5.035E+0
-2.027E-1	5.025E+0
-1.978E-1	5.009E+0
-2.027E-1	5.005E+0
-2.011E-1	4.980E+0
-2.027E-1	4.963E+0
-2.027E-1	4.931E+0
-2.011E-1	4.963E+0
-2.027E-1	5.005E+0
-1.995E-1	5.028E+0
-2.011E-1	4.970E+0
-2.060E-1	4.950E+0
-1.995E-1	4.947E+0
-2.011E-1	4.976E+0
-2.011E-1	5.038E+0
-2.011E-1	5.005E+0
-2.043E-1	4.950E+0
-1.995E-1	4.973E+0
-2.043E-1	4.989E+0
-2.011E-1	4.970E+0
-2.043E-1	4.973E+0
-2.027E-1	4.967E+0
-2.043E-1	4.992E+0
-2.011E-1	4.986E+0
-1.962E-1	4.983E+0
-1.995E-1	4.973E+0
-2.076E-1	4.986E+0
-2.043E-1	4.970E+0
-2.043E-1	4.996E+0
-1.995E-1	5.015E+0
-1.978E-1	5.051E+0
-2.011E-1	5.064E+0
-2.043E-1	5.025E+0
-2.011E-1	5.005E+0
-2.027E-1	5.038E+0
-1.995E-1	5.038E+0
-2.043E-1	4.976E+0
-2.027E-1	4.944E+0
-2.027E-1	4.957E+0
-2.011E-1	4.970E+0
-2.060E-1	4.986E+0
-2.011E-1	4.954E+0
-2.027E-1	4.957E+0
-2.060E-1	4.986E+0
-2.027E-1	5.015E+0
-1.995E-1	5.018E+0
-1.962E-1	5.025E+0
-2.027E-1	5.035E+0
-2.043E-1	5.009E+0
-2.027E-1	5.015E+0
-2.027E-1	5.054E+0
-2.027E-1	5.038E+0
-1.995E-1	5.015E+0
-2.027E-1	5.035E+0
-2.043E-1	5.041E+0
-2.011E-1	5.022E+0
-2.027E-1	5.012E+0
-1.995E-1	5.022E+0
-2.011E-1	5.025E+0
-2.027E-1	5.015E+0
-2.027E-1	5.054E+0
-2.011E-1	5.048E+0
-2.011E-1	5.028E+0
-2.011E-1	5.031E+0
-2.027E-1	5.041E+0
-2.027E-1	5.009E+0
-2.043E-1	4.970E+0
-2.011E-1	4.967E+0
-2.027E-1	4.980E+0
-2.011E-1	4.986E+0
-2.011E-1	5.005E+0
-2.043E-1	5.028E+0
-1.978E-1	5.002E+0
-1.962E-1	5.002E+0
-2.011E-1	5.005E+0
-2.011E-1	4.983E+0
-2.027E-1	5.009E+0
-2.043E-1	5.067E+0
-2.011E-1	5.028E+0
-2.043E-1	4.992E+0
-2.027E-1	5.012E+0
-2.011E-1	5.041E+0
-2.043E-1	5.054E+0
-2.027E-1	5.035E+0
-1.995E-1	4.980E+0
-2.011E-1	4.976E+0
-2.011E-1	4.973E+0
-2.027E-1	4.989E+0
-2.011E-1	4.992E+0
-1.995E-1	5.005E+0
-2.027E-1	5.041E+0
-2.027E-1	5.083E+0
-1.978E-1	5.061E+0
-2.011E-1	5.002E+0
-1.995E-1	5.009E+0
-1.995E-1	5.038E+0
-2.011E-1	5.054E+0
-2.027E-1	5.041E+0
-2.011E-1	5.028E+0
-2.043E-1	5.009E+0
-1.995E-1	5.009E+0
-1.995E-1	4.989E+0
-2.027E-1	4.999E+0
-2.043E-1	4.992E+0
-2.043E-1	4.947E+0
-2.027E-1	4.944E+0
-2.011E-1	4.950E+0
-2.027E-1	5.005E+0
-2.011E-1	5.051E+0
-1.995E-1	5.041E+0
-1.978E-1	5.025E+0
-1.995E-1	4.996E+0
-1.978E-1	4.999E+0
-2.027E-1	4.980E+0
-2.060E-1	4.954E+0
-2.027E-1	4.980E+0
-2.027E-1	5.035E+0
-2.011E-1	5.061E+0
-2.027E-1	5.074E+0
-2.043E-1	5.041E+0
-2.043E-1	4.986E+0
-2.027E-1	5.002E+0
-2.011E-1	5.002E+0
-2.011E-1	4.963E+0
-1.978E-1	4.960E+0
-2.043E-1	4.954E+0
-1.995E-1	4.970E+0
-2.027E-1	4.957E+0
-2.011E-1	4.970E+0
-2.027E-1	4.976E+0
-2.011E-1	4.954E+0
-1.995E-1	4.973E+0
-1.978E-1	4.986E+0
-1.995E-1	5.028E+0
-2.027E-1	5.041E+0
-2.011E-1	4.963E+0
-2.011E-1	4.970E+0
-2.011E-1	5.028E+0
-2.011E-1	5.048E+0
-2.043E-1	5.041E+0
-1.995E-1	5.018E+0
-1.995E-1	5.018E+0
-2.043E-1	5.022E+0
-1.995E-1	4.980E+0
-2.043E-1	4.954E+0
-2.011E-1	4.980E+0
-2.011E-1	5.009E+0
-1.995E-1	5.028E+0
-2.011E-1	5.025E+0
-1.995E-1	5.025E+0
-1.978E-1	5.005E+0
-1.995E-1	4.973E+0
-1.995E-1	4.973E+0
-2.011E-1	4.963E+0
-2.011E-1	4.976E+0
-1.995E-1	5.028E+0
-2.011E-1	5.067E+0
-1.995E-1	5.012E+0
-1.978E-1	4.967E+0
-1.978E-1	4.963E+0
-1.995E-1	4.960E+0
-1.962E-1	4.976E+0
-1.995E-1	5.022E+0
-2.027E-1	5.054E+0
-2.011E-1	5.031E+0
-1.962E-1	5.054E+0
-2.011E-1	5.038E+0
-2.011E-1	5.002E+0
-2.011E-1	5.012E+0
-1.995E-1	5.002E+0
-1.995E-1	4.999E+0
-2.011E-1	5.028E+0
-1.995E-1	5.015E+0
-2.011E-1	5.002E+0
-2.027E-1	4.986E+0
-1.978E-1	5.022E+0
-2.027E-1	5.015E+0
-2.043E-1	4.980E+0
-2.011E-1	4.986E+0
-1.995E-1	5.028E+0
-1.978E-1	5.015E+0
-1.995E-1	5.031E+0
-2.027E-1	5.064E+0
-2.060E-1	5.038E+0
-1.978E-1	5.012E+0
-2.027E-1	4.989E+0
-2.027E-1	4.941E+0
-1.995E-1	4.944E+0
-2.011E-1	4.970E+0
-1.995E-1	4.989E+0
-1.978E-1	4.976E+0
-1.995E-1	5.018E+0
-2.011E-1	5.061E+0
-1.978E-1	5.048E+0
-2.027E-1	4.989E+0
-1.995E-1	4.980E+0
-1.995E-1	4.999E+0
-2.027E-1	5.012E+0
-1.978E-1	4.999E+0
-2.011E-1	4.973E+0
-1.978E-1	4.976E+0
-1.995E-1	4.980E+0
-1.978E-1	4.999E+0
-1.995E-1	4.980E+0
-1.995E-1	5.025E+0
-1.995E-1	5.067E+0
-2.011E-1	5.041E+0
-1.978E-1	4.980E+0
-1.995E-1	4.976E+0
-2.011E-1	4.999E+0
-1.995E-1	4.973E+0
-1.962E-1	4.970E+0
-1.962E-1	5.002E+0
-1.995E-1	5.054E+0
-1.995E-1	5.067E+0
-2.011E-1	5.048E+0
-2.027E-1	5.012E+0
-1.995E-1	4.980E+0
-1.995E-1	4.973E+0
-2.027E-1	4.983E+0
-1.978E-1	4.986E+0
-1.978E-1	4.954E+0
-2.027E-1	4.973E+0
-1.978E-1	5.018E+0
-2.011E-1	4.999E+0
-1.978E-1	4.950E+0
-1.995E-1	4.980E+0
-2.011E-1	5.009E+0
-1.995E-1	4.996E+0
-1.978E-1	4.973E+0
-2.060E-1	4.986E+0
-1.978E-1	4.986E+0
-1.978E-1	4.992E+0
-1.995E-1	4.999E+0
-1.995E-1	4.954E+0
-1.962E-1	4.989E+0
-2.027E-1	5.005E+0
-1.995E-1	5.022E+0
-1.995E-1	5.051E+0
-1.978E-1	5.048E+0
-1.978E-1	5.025E+0
-1.995E-1	5.025E+0
-2.011E-1	4.986E+0
-2.011E-1	4.999E+0
-2.043E-1	5.018E+0
-1.995E-1	5.054E+0
-1.995E-1	5.083E+0
-1.995E-1	5.083E+0
-1.962E-1	5.077E+0
-1.995E-1	5.022E+0
-2.011E-1	4.970E+0
-2.011E-1	4.983E+0
-1.995E-1	4.973E+0
-1.978E-1	4.957E+0
-1.978E-1	4.992E+0
-1.978E-1	5.009E+0
-1.995E-1	4.983E+0
-1.978E-1	4.986E+0
-2.043E-1	4.983E+0
-1.995E-1	4.963E+0
-1.978E-1	4.960E+0
-2.027E-1	4.976E+0
-2.043E-1	4.980E+0
-2.011E-1	4.960E+0
-1.995E-1	4.960E+0
-1.995E-1	4.957E+0
-1.962E-1	4.947E+0
-1.978E-1	5.025E+0
-2.011E-1	5.031E+0
-2.011E-1	4.992E+0
-1.995E-1	4.950E+0
-2.043E-1	4.937E+0
-1.978E-1	4.957E+0
-1.978E-1	5.002E+0
-2.027E-1	5.057E+0
-2.027E-1	5.035E+0
-1.995E-1	4.989E+0
-2.011E-1	4.967E+0
-1.978E-1	5.009E+0
-2.011E-1	5.012E+0
-2.011E-1	4.970E+0
-2.011E-1	4.980E+0
-1.978E-1	4.999E+0
-2.011E-1	5.002E+0
-1.978E-1	5.012E+0
-2.027E-1	5.022E+0
-2.011E-1	5.044E+0
-1.978E-1	5.044E+0
-1.978E-1	5.038E+0
-1.962E-1	5.015E+0
-1.978E-1	4.992E+0
-2.011E-1	5.031E+0
-1.978E-1	5.061E+0
-2.011E-1	5.051E+0
-2.043E-1	5.005E+0
-1.978E-1	5.022E+0
-2.011E-1	4.992E+0
-1.946E-1	4.983E+0
-1.978E-1	4.992E+0
-1.995E-1	4.970E+0
-1.995E-1	4.973E+0
-2.011E-1	5.012E+0
-1.978E-1	5.009E+0
-1.995E-1	4.999E+0
-1.978E-1	5.005E+0
-1.995E-1	4.976E+0
-1.978E-1	4.967E+0
-2.027E-1	4.996E+0
-1.978E-1	4.986E+0
-1.995E-1	4.947E+0
-1.978E-1	4.957E+0
-2.011E-1	4.960E+0
-1.962E-1	4.970E+0
-1.995E-1	4.986E+0
-1.978E-1	4.973E+0
-2.011E-1	4.996E+0
-1.962E-1	5.025E+0
-1.978E-1	5.022E+0
-1.962E-1	5.038E+0
-1.978E-1	5.018E+0
-1.995E-1	4.973E+0
-1.962E-1	4.986E+0
-2.027E-1	5.022E+0
-1.962E-1	5.028E+0
-1.962E-1	4.989E+0
-1.995E-1	4.983E+0
-1.995E-1	4.931E+0
-2.011E-1	4.921E+0
-1.978E-1	4.963E+0
-1.962E-1	4.967E+0
-1.946E-1	4.980E+0
-2.011E-1	4.973E+0
-1.978E-1	4.992E+0
-1.995E-1	5.022E+0
-1.995E-1	5.054E+0
-2.011E-1	5.074E+0
-1.978E-1	5.048E+0
-1.978E-1	5.064E+0
-1.962E-1	5.061E+0
-1.978E-1	5.002E+0
-2.011E-1	4.983E+0
-1.978E-1	4.973E+0
-1.962E-1	4.986E+0
-1.995E-1	5.002E+0
-1.978E-1	5.051E+0
-1.962E-1	5.057E+0
-1.995E-1	5.009E+0
-2.027E-1	5.009E+0
-1.946E-1	4.950E+0
-1.978E-1	4.957E+0
-1.995E-1	5.012E+0
-1.995E-1	5.015E+0
-1.978E-1	4.989E+0
-1.962E-1	4.996E+0
-1.978E-1	5.012E+0
-1.946E-1	4.989E+0
-1.995E-1	4.989E+0
-1.978E-1	4.989E+0
-1.995E-1	4.989E+0
-1.978E-1	5.022E+0
-1.962E-1	5.022E+0
-2.011E-1	4.970E+0
-2.027E-1	5.002E+0
-1.930E-1	5.012E+0
-1.978E-1	4.973E+0
-1.946E-1	4.960E+0
-1.978E-1	4.937E+0
-2.011E-1	4.989E+0
-1.978E-1	5.012E+0
-1.946E-1	4.970E+0
-1.978E-1	4.954E+0
-2.011E-1	4.976E+0
-1.995E-1	5.005E+0
-1.978E-1	4.967E+0
-1.978E-1	4.954E+0
-1.962E-1	4.986E+0
-1.978E-1	5.012E+0
-1.995E-1	5.038E+0
-2.011E-1	4.986E+0
-2.011E-1	4.996E+0
-1.962E-1	5.031E+0
-1.962E-1	5.057E+0
-2.011E-1	5.048E+0
-2.011E-1	5.035E+0
-1.995E-1	5.012E+0
-1.978E-1	5.002E+0
-2.011E-1	5.005E+0
-1.995E-1	5.015E+0
-2.011E-1	5.002E+0
-1.930E-1	4.992E+0
-1.995E-1	5.005E+0
-1.962E-1	4.960E+0
-1.978E-1	4.976E+0
-1.978E-1	4.989E+0
-1.995E-1	5.028E+0
-1.978E-1	5.048E+0
-1.978E-1	4.996E+0
-1.978E-1	4.983E+0
-1.962E-1	4.980E+0
-1.962E-1	4.963E+0
-1.962E-1	4.986E+0
-1.978E-1	5.044E+0
-1.978E-1	5.057E+0
-1.962E-1	5.022E+0
-2.011E-1	4.999E+0
-1.978E-1	4.944E+0
-1.995E-1	4.986E+0
-1.978E-1	4.996E+0
-1.995E-1	4.963E+0
-1.930E-1	4.921E+0
-2.027E-1	4.970E+0
-1.995E-1	5.028E+0
-1.978E-1	5.057E+0
-1.946E-1	4.983E+0
-1.978E-1	4.947E+0
-1.995E-1	4.963E+0
-1.995E-1	4.983E+0
-1.962E-1	4.976E+0
-1.995E-1	4.970E+0
-1.978E-1	4.970E+0
-1.962E-1	4.986E+0
-1.995E-1	5.057E+0
-1.978E-1	5.080E+0
-1.962E-1	5.025E+0
-1.995E-1	5.038E+0
-1.978E-1	5.035E+0
-1.995E-1	4.970E+0
-1.995E-1	4.986E+0
-1.978E-1	5.018E+0
-1.978E-1	5.002E+0
-1.978E-1	5.018E+0
-1.978E-1	5.015E+0
-1.978E-1	5.005E+0
-1.995E-1	4.992E+0
-1.962E-1	4.992E+0
-2.011E-1	5.057E+0
-2.011E-1	5.116E+0
-2.011E-1	5.122E+0
-1.978E-1	5.100E+0
-1.978E-1	5.041E+0
-1.978E-1	4.989E+0
-1.946E-1	4.992E+0
-1.962E-1	4.970E+0
-2.011E-1	4.941E+0
-1.978E-1	4.947E+0
-1.946E-1	4.989E+0
-1.978E-1	5.048E+0
-1.995E-1	5.054E+0
-1.962E-1	5.038E+0
-1.978E-1	5.031E+0
-1.946E-1	5.057E+0
-1.978E-1	5.028E+0
-1.995E-1	4.950E+0
-1.995E-1	4.944E+0
-1.978E-1	4.973E+0
-1.962E-1	5.041E+0
-1.946E-1	5.054E+0
-1.962E-1	5.009E+0
-2.011E-1	4.992E+0
-1.962E-1	4.970E+0
-1.962E-1	4.973E+0
-1.995E-1	5.009E+0
-1.930E-1	5.012E+0
-1.995E-1	4.986E+0
-1.946E-1	5.009E+0
-1.978E-1	5.028E+0
-1.978E-1	4.950E+0
-1.978E-1	4.934E+0
-1.995E-1	4.992E+0
-1.962E-1	5.009E+0
-1.978E-1	4.989E+0
-1.962E-1	4.944E+0
-1.995E-1	4.934E+0
-1.946E-1	4.989E+0
-1.995E-1	5.031E+0
-1.995E-1	5.057E+0
-1.978E-1	5.022E+0
-1.995E-1	4.996E+0
-1.978E-1	4.963E+0
-1.978E-1	4.957E+0
-1.962E-1	4.989E+0
-1.930E-1	4.992E+0
-1.930E-1	4.992E+0
-2.027E-1	4.986E+0
-1.962E-1	4.983E+0
-1.978E-1	4.986E+0
-1.962E-1	5.009E+0
-1.995E-1	4.989E+0
-1.978E-1	4.992E+0
-1.946E-1	5.012E+0
-1.946E-1	4.986E+0
-1.962E-1	4.986E+0
-1.962E-1	5.002E+0
-1.995E-1	5.031E+0
-1.995E-1	5.057E+0
-1.995E-1	5.051E+0
-1.978E-1	5.005E+0
-1.995E-1	4.983E+0
-1.962E-1	4.963E+0
-1.962E-1	4.963E+0
-1.962E-1	4.931E+0
-1.978E-1	4.970E+0
-1.930E-1	4.996E+0
-1.962E-1	4.950E+0
-1.962E-1	4.992E+0
-1.978E-1	4.970E+0
-1.995E-1	4.921E+0
-1.978E-1	4.944E+0
-1.978E-1	4.963E+0
-1.978E-1	4.967E+0
-1.978E-1	4.963E+0
-1.978E-1	4.954E+0
-1.978E-1	4.960E+0
-1.930E-1	4.937E+0
-1.995E-1	4.957E+0
-2.011E-1	4.996E+0
-1.995E-1	5.012E+0
-1.962E-1	5.028E+0
-1.978E-1	5.031E+0
-1.962E-1	4.989E+0
-1.978E-1	4.983E+0
-1.995E-1	4.983E+0
-1.978E-1	4.937E+0
-1.995E-1	4.924E+0
-1.962E-1	4.954E+0
-1.962E-1	5.009E+0
-2.011E-1	5.048E+0
-2.027E-1	5.048E+0
-1.946E-1	4.996E+0
-2.011E-1	4.970E+0
-1.962E-1	4.963E+0
-1.978E-1	5.002E+0
-1.978E-1	4.980E+0
-2.027E-1	4.937E+0
-1.978E-1	4.944E+0
-1.978E-1	4.915E+0
-1.962E-1	4.967E+0
-1.946E-1	5.031E+0
-1.978E-1	5.002E+0
-1.978E-1	5.038E+0
-1.962E-1	5.064E+0
-1.962E-1	5.025E+0
-1.978E-1	5.018E+0
-1.995E-1	5.031E+0
-1.946E-1	5.025E+0
-1.962E-1	5.005E+0
-1.946E-1	5.005E+0
-1.962E-1	5.012E+0
-1.978E-1	5.002E+0
-1.995E-1	5.015E+0
-1.930E-1	4.976E+0
-1.995E-1	4.931E+0
-1.978E-1	4.957E+0
-1.978E-1	5.038E+0
-2.011E-1	5.064E+0
-1.962E-1	5.057E+0
-1.978E-1	5.015E+0
-1.978E-1	4.976E+0
-1.995E-1	5.012E+0
-2.011E-1	5.044E+0
-1.978E-1	5.002E+0
-1.962E-1	4.989E+0
-1.962E-1	5.041E+0
-1.978E-1	5.048E+0
-1.978E-1	5.028E+0
-1.930E-1	5.051E+0
-1.962E-1	5.018E+0
-2.011E-1	4.989E+0
-1.978E-1	4.983E+0
-1.978E-1	5.022E+0
-2.011E-1	5.028E+0
-1.978E-1	4.976E+0
-1.962E-1	4.980E+0
-1.946E-1	5.009E+0
-1.978E-1	5.025E+0
-1.978E-1	5.002E+0
-1.978E-1	4.970E+0
-1.978E-1	4.970E+0
-1.978E-1	5.031E+0
-1.978E-1	5.035E+0
-1.978E-1	4.992E+0
-1.946E-1	4.989E+0
-1.946E-1	4.992E+0
-1.978E-1	5.025E+0
-1.978E-1	5.028E+0
-1.978E-1	5.015E+0
-1.978E-1	4.963E+0
-1.962E-1	4.941E+0
-1.962E-1	4.941E+0
-1.962E-1	4.980E+0
-1.946E-1	4.999E+0
-1.978E-1	4.980E+0
-1.995E-1	4.973E+0
-1.978E-1	4.973E+0
-1.978E-1	5.015E+0
-1.962E-1	5.031E+0
-1.962E-1	5.022E+0
-1.962E-1	5.022E+0
-1.962E-1	5.038E+0
-1.978E-1	5.015E+0
-1.962E-1	5.018E+0
-1.962E-1	5.009E+0
-1.962E-1	4.980E+0
-1.962E-1	4.967E+0
-1.962E-1	4.980E+0
-1.946E-1	4.999E+0
-1.978E-1	5.018E+0
-1.978E-1	5.005E+0
-1.946E-1	5.015E+0
-1.978E-1	4.992E+0
-1.978E-1	4.980E+0
-2.011E-1	5.009E+0
-1.946E-1	5.035E+0
-1.946E-1	5.005E+0
-1.978E-1	5.018E+0
-1.995E-1	5.018E+0
-1.978E-1	5.015E+0
-1.978E-1	5.005E+0
-1.962E-1	4.960E+0
-1.962E-1	4.980E+0
-1.995E-1	5.009E+0
-1.962E-1	5.002E+0
-1.978E-1	4.983E+0
-1.962E-1	5.002E+0
-1.914E-1	5.031E+0
-1.978E-1	5.018E+0
-1.962E-1	4.980E+0
-1.995E-1	5.018E+0
-1.946E-1	5.009E+0
-1.962E-1	4.992E+0
-1.962E-1	5.005E+0
-2.011E-1	5.005E+0
-1.978E-1	5.005E+0
-1.978E-1	4.986E+0
-1.978E-1	5.031E+0
-1.978E-1	4.960E+0
-1.978E-1	4.937E+0
-1.962E-1	4.986E+0
-1.946E-1	4.996E+0
-1.962E-1	4.999E+0
-1.930E-1	5.022E+0
-1.978E-1	5.028E+0
-1.995E-1	5.028E+0
-1.995E-1	5.038E+0
-1.962E-1	4.996E+0
-1.946E-1	4.973E+0
-1.946E-1	5.028E+0
-1.962E-1	5.041E+0
-1.995E-1	5.009E+0
-1.995E-1	4.983E+0
-1.978E-1	5.002E+0
-1.995E-1	5.064E+0
-1.946E-1	5.087E+0
-1.962E-1	5.035E+0
-1.962E-1	4.970E+0
-1.962E-1	4.944E+0
-1.978E-1	4.957E+0
-1.962E-1	4.970E+0
-1.978E-1	4.976E+0
-1.962E-1	5.009E+0
-1.946E-1	5.002E+0
-1.978E-1	4.992E+0
-1.978E-1	4.967E+0
-1.962E-1	4.963E+0
-1.995E-1	4.973E+0
-1.978E-1	4.989E+0
-1.946E-1	5.028E+0
-1.978E-1	4.989E+0
-1.962E-1	4.944E+0
-1.962E-1	4.980E+0
-1.978E-1	5.061E+0
-1.962E-1	5.109E+0
-1.962E-1	5.051E+0
-1.962E-1	5.012E+0
-1.930E-1	5.018E+0
-1.946E-1	4.992E+0
-1.930E-1	4.999E+0
-1.930E-1	4.980E+0
-1.930E-1	4.963E+0
-1.962E-1	5.005E+0
-1.978E-1	4.980E+0
-1.978E-1	4.970E+0
-1.978E-1	5.022E+0
-2.011E-1	5.012E+0
-1.962E-1	5.005E+0
-1.962E-1	4.996E+0
-1.946E-1	4.950E+0
-1.962E-1	5.005E+0
-1.978E-1	5.044E+0
-1.978E-1	5.022E+0
-1.995E-1	5.002E+0
-1.995E-1	5.005E+0
-1.930E-1	5.015E+0
-1.946E-1	5.031E+0
-1.946E-1	5.009E+0
-1.962E-1	4.950E+0
-1.978E-1	4.934E+0
-1.978E-1	4.944E+0
-1.914E-1	4.970E+0
-1.995E-1	4.957E+0
-2.011E-1	4.931E+0
-1.930E-1	4.947E+0
-1.962E-1	4.996E+0
-1.946E-1	5.035E+0
-1.946E-1	5.074E+0
-1.978E-1	5.038E+0
-1.978E-1	4.983E+0
-1.978E-1	4.989E+0
-1.962E-1	4.992E+0
-1.881E-1	5.038E+0
-1.946E-1	5.067E+0
-1.962E-1	5.025E+0
-1.978E-1	4.983E+0
-1.995E-1	4.947E+0
-1.978E-1	4.950E+0
-1.978E-1	5.002E+0
-1.946E-1	5.041E+0
-1.978E-1	5.028E+0
-1.946E-1	5.048E+0
-1.946E-1	4.989E+0
-1.946E-1	4.973E+0
-1.946E-1	5.012E+0
-1.995E-1	5.015E+0
-1.962E-1	5.041E+0
-1.962E-1	5.015E+0
-1.881E-1	4.950E+0
-1.946E-1	4.950E+0
-1.946E-1	4.973E+0
-1.962E-1	5.038E+0
-1.946E-1	5.051E+0
-1.946E-1	4.970E+0
-1.962E-1	4.957E+0
-1.946E-1	4.967E+0
-1.930E-1	4.931E+0
-1.978E-1	4.934E+0
-1.962E-1	4.963E+0
-1.962E-1	4.950E+0
-1.930E-1	4.941E+0
-1.962E-1	4.989E+0
-1.962E-1	5.005E+0
-1.962E-1	4.954E+0
-1.946E-1	4.967E+0
-1.914E-1	5.031E+0
-1.962E-1	5.057E+0
-1.978E-1	4.999E+0
-1.962E-1	5.009E+0
-1.962E-1	5.035E+0
-1.930E-1	5.002E+0
-1.962E-1	4.947E+0
-1.946E-1	4.973E+0
-1.995E-1	5.025E+0
-1.946E-1	5.018E+0
-1.946E-1	4.980E+0
-1.914E-1	4.989E+0
-1.978E-1	4.996E+0
-1.978E-1	4.999E+0
-1.946E-1	5.035E+0
-1.897E-1	5.018E+0
-1.930E-1	4.976E+0
-1.962E-1	4.973E+0
-1.978E-1	4.996E+0
-1.962E-1	5.009E+0
-1.978E-1	4.980E+0
-1.930E-1	4.973E+0
-1.962E-1	4.989E+0
-1.946E-1	4.992E+0
-1.995E-1	4.983E+0
-1.946E-1	4.963E+0
-1.930E-1	4.976E+0
-1.962E-1	5.009E+0
-1.995E-1	4.980E+0
-1.930E-1	4.983E+0
-1.978E-1	5.002E+0
-1.930E-1	5.009E+0
-1.930E-1	4.992E+0
-1.978E-1	4.970E+0
-1.946E-1	4.989E+0
-1.962E-1	4.957E+0
-1.995E-1	4.989E+0
-1.962E-1	4.999E+0
-1.946E-1	4.950E+0
-1.897E-1	4.937E+0
-1.962E-1	4.957E+0
-1.962E-1	5.012E+0
-1.914E-1	5.051E+0
-1.978E-1	5.031E+0
-1.962E-1	4.999E+0
-1.962E-1	5.009E+0
-1.946E-1	5.070E+0
-1.978E-1	5.061E+0
-1.930E-1	5.031E+0
-1.978E-1	5.009E+0
-1.946E-1	4.944E+0
-1.930E-1	4.967E+0
-1.962E-1	5.012E+0
-1.962E-1	4.986E+0
-1.962E-1	4.957E+0
-1.946E-1	4.931E+0
-1.946E-1	4.947E+0
-1.962E-1	4.996E+0
-1.978E-1	5.031E+0
-1.978E-1	5.048E+0
-1.978E-1	5.025E+0
-1.962E-1	5.028E+0
-1.930E-1	5.025E+0
-1.930E-1	5.015E+0
-1.962E-1	5.005E+0
-1.978E-1	4.973E+0
-1.914E-1	4.980E+0
-1.978E-1	5.038E+0
-1.962E-1	5.025E+0
-1.995E-1	4.996E+0
-1.978E-1	4.989E+0
-1.930E-1	4.989E+0
-1.914E-1	4.989E+0
-1.978E-1	5.031E+0
-1.978E-1	5.035E+0
-1.946E-1	4.989E+0
-1.946E-1	4.986E+0
-1.930E-1	4.986E+0
-1.946E-1	4.976E+0
-1.946E-1	4.983E+0
-1.978E-1	4.970E+0
-1.962E-1	4.931E+0
-1.946E-1	4.963E+0
-1.962E-1	5.009E+0
-1.978E-1	5.022E+0
-1.962E-1	5.018E+0
-1.946E-1	5.022E+0
[truncated: 69,997 more rows]
