# Supplementary material for: Improved ANAP incorporation and VCF analysis reveal details of P2X7 current facilitation and a limited conformational interplay between ATP binding and the intracellular ballast domain
Source: eLife. 2023 Jan 4;12:e82479. doi: 10.7554/eLife.82479 (PMC9859053; doi:10.7554/eLife.82479)
Supplement: Figure 2—figure supplement 1—source data 3. [file elife-82479-fig2-figsupp1-data3.zip › Figure-2_figure-supplement-1_source-data-3/20g09/rec29.csv]

-2.011E-1	6.099E+0
-2.027E-1	6.144E+0
-2.027E-1	6.115E+0
-2.043E-1	6.069E+0
-2.060E-1	6.082E+0
-2.027E-1	6.092E+0
-2.043E-1	6.066E+0
-2.060E-1	6.125E+0
-2.027E-1	6.180E+0
-2.043E-1	6.108E+0
-1.995E-1	6.040E+0
-2.027E-1	6.092E+0
-2.043E-1	6.134E+0
-2.027E-1	6.147E+0
-2.027E-1	6.108E+0
-2.060E-1	6.112E+0
-2.043E-1	6.151E+0
-1.995E-1	6.151E+0
-2.011E-1	6.099E+0
-2.060E-1	6.089E+0
-2.043E-1	6.102E+0
-1.995E-1	6.112E+0
-2.060E-1	6.141E+0
-2.060E-1	6.128E+0
-2.027E-1	6.112E+0
-2.011E-1	6.086E+0
-2.027E-1	6.057E+0
-2.011E-1	6.076E+0
-2.011E-1	6.108E+0
-2.060E-1	6.099E+0
-2.043E-1	6.121E+0
-2.027E-1	6.138E+0
-2.027E-1	6.147E+0
-1.995E-1	6.144E+0
-2.027E-1	6.105E+0
-2.027E-1	6.099E+0
-1.995E-1	6.138E+0
-2.027E-1	6.121E+0
-2.043E-1	6.082E+0
-2.043E-1	6.047E+0
-2.043E-1	6.044E+0
-2.043E-1	6.050E+0
-1.995E-1	6.027E+0
-2.011E-1	6.047E+0
-2.027E-1	6.105E+0
-2.060E-1	6.086E+0
-2.011E-1	6.047E+0
-2.027E-1	6.057E+0
-2.027E-1	6.014E+0
-2.043E-1	6.040E+0
-2.011E-1	6.069E+0
-2.043E-1	6.069E+0
-2.043E-1	6.050E+0
-2.027E-1	6.050E+0
-2.043E-1	6.128E+0
-2.060E-1	6.154E+0
-2.011E-1	6.128E+0
-2.027E-1	6.125E+0
-2.027E-1	6.121E+0
-2.043E-1	6.115E+0
-2.027E-1	6.115E+0
-2.027E-1	6.102E+0
-2.027E-1	6.105E+0
-2.027E-1	6.076E+0
-2.027E-1	6.082E+0
-2.043E-1	6.108E+0
-2.027E-1	6.105E+0
-2.027E-1	6.105E+0
-2.043E-1	6.112E+0
-2.027E-1	6.089E+0
-2.011E-1	6.063E+0
-2.043E-1	6.086E+0
-2.011E-1	6.121E+0
-2.011E-1	6.118E+0
-2.027E-1	6.069E+0
-2.011E-1	6.076E+0
-2.011E-1	6.115E+0
-1.995E-1	6.118E+0
-1.995E-1	6.069E+0
-2.043E-1	6.099E+0
-2.027E-1	6.173E+0
-2.011E-1	6.157E+0
-1.995E-1	6.121E+0
-2.011E-1	6.089E+0
-2.011E-1	6.076E+0
-1.995E-1	6.128E+0
-2.011E-1	6.082E+0
-2.011E-1	6.037E+0
-2.076E-1	6.118E+0
-2.011E-1	6.102E+0
-2.011E-1	6.053E+0
-2.027E-1	6.112E+0
-2.043E-1	6.151E+0
-2.027E-1	6.141E+0
-1.995E-1	6.128E+0
-2.011E-1	6.115E+0
-2.011E-1	6.134E+0
-2.027E-1	6.141E+0
-2.076E-1	6.118E+0
-2.043E-1	6.154E+0
-2.043E-1	6.183E+0
-1.995E-1	6.121E+0
-1.995E-1	6.086E+0
-2.043E-1	6.151E+0
-2.027E-1	6.125E+0
-2.027E-1	6.121E+0
-2.027E-1	6.092E+0
-2.027E-1	6.082E+0
-2.011E-1	6.131E+0
-2.043E-1	6.105E+0
-1.978E-1	6.047E+0
-2.027E-1	6.047E+0
-2.027E-1	6.115E+0
-2.043E-1	6.141E+0
-2.027E-1	6.082E+0
-2.027E-1	6.073E+0
-1.995E-1	6.131E+0
-1.995E-1	6.144E+0
-2.027E-1	6.063E+0
-2.011E-1	6.024E+0
-2.043E-1	6.053E+0
-2.027E-1	6.044E+0
-2.027E-1	6.082E+0
-2.060E-1	6.138E+0
-2.027E-1	6.134E+0
-2.027E-1	6.102E+0
-1.995E-1	6.138E+0
-2.043E-1	6.167E+0
-2.011E-1	6.138E+0
-2.043E-1	6.073E+0
-2.011E-1	6.014E+0
-2.027E-1	6.021E+0
-2.043E-1	6.066E+0
-1.978E-1	6.092E+0
-2.011E-1	6.095E+0
-2.043E-1	6.053E+0
-2.027E-1	6.044E+0
-2.043E-1	6.047E+0
-2.027E-1	6.060E+0
-1.995E-1	6.079E+0
-2.043E-1	6.108E+0
-2.043E-1	6.125E+0
-2.011E-1	6.157E+0
-2.011E-1	6.144E+0
-2.027E-1	6.102E+0
-2.011E-1	6.092E+0
-2.027E-1	6.092E+0
-1.978E-1	6.105E+0
-2.027E-1	6.102E+0
-1.978E-1	6.089E+0
-2.011E-1	6.073E+0
-2.027E-1	6.040E+0
-2.027E-1	6.040E+0
-1.995E-1	6.069E+0
-2.011E-1	6.144E+0
-2.043E-1	6.095E+0
-2.011E-1	6.079E+0
-2.011E-1	6.108E+0
-1.995E-1	6.099E+0
-2.011E-1	6.128E+0
-2.027E-1	6.102E+0
-2.011E-1	6.069E+0
-2.027E-1	6.086E+0
-1.962E-1	6.082E+0
-2.027E-1	6.134E+0
-1.995E-1	6.151E+0
-1.995E-1	6.141E+0
-2.027E-1	6.095E+0
-2.027E-1	6.092E+0
-1.978E-1	6.082E+0
-1.995E-1	6.134E+0
-2.011E-1	6.144E+0
-2.011E-1	6.118E+0
-1.978E-1	6.105E+0
-2.011E-1	6.089E+0
-2.027E-1	6.108E+0
-2.011E-1	6.115E+0
-2.027E-1	6.092E+0
-1.995E-1	6.089E+0
-2.027E-1	6.160E+0
-2.027E-1	6.160E+0
-2.027E-1	6.092E+0
-2.027E-1	6.082E+0
-2.043E-1	6.121E+0
-2.043E-1	6.121E+0
-2.043E-1	6.105E+0
-2.027E-1	6.102E+0
-2.027E-1	6.105E+0
-2.027E-1	6.134E+0
-2.043E-1	6.089E+0
-2.027E-1	6.057E+0
-2.027E-1	6.073E+0
-1.995E-1	6.066E+0
-2.043E-1	6.053E+0
-2.011E-1	6.063E+0
-2.043E-1	6.121E+0
-2.011E-1	6.138E+0
-2.043E-1	6.151E+0
-2.027E-1	6.138E+0
-2.011E-1	6.128E+0
-2.027E-1	6.108E+0
-2.027E-1	6.115E+0
-1.978E-1	6.112E+0
-2.011E-1	6.053E+0
-2.043E-1	6.053E+0
-1.995E-1	6.099E+0
-1.995E-1	6.118E+0
-2.043E-1	6.144E+0
-2.027E-1	6.128E+0
-2.043E-1	6.086E+0
-1.978E-1	6.079E+0
-2.011E-1	6.125E+0
-2.027E-1	6.164E+0
-2.060E-1	6.099E+0
-2.027E-1	6.021E+0
-2.043E-1	6.037E+0
-2.027E-1	6.089E+0
-2.011E-1	6.160E+0
-2.043E-1	6.144E+0
-2.043E-1	6.115E+0
-2.060E-1	6.118E+0
-2.043E-1	6.092E+0
-1.978E-1	6.118E+0
-2.043E-1	6.112E+0
-2.043E-1	6.102E+0
-1.995E-1	6.102E+0
-2.011E-1	6.099E+0
-1.995E-1	6.079E+0
-2.027E-1	6.076E+0
-2.011E-1	6.018E+0
-2.011E-1	6.063E+0
-2.043E-1	6.105E+0
-2.011E-1	6.099E+0
-2.011E-1	6.138E+0
-2.011E-1	6.125E+0
-2.043E-1	6.069E+0
-2.011E-1	6.044E+0
-2.011E-1	6.095E+0
-2.027E-1	6.102E+0
-2.043E-1	6.092E+0
-2.027E-1	6.154E+0
-2.043E-1	6.190E+0
-2.043E-1	6.131E+0
-2.011E-1	6.102E+0
-1.995E-1	6.115E+0
-2.027E-1	6.102E+0
-2.043E-1	6.131E+0
-2.043E-1	6.105E+0
-2.043E-1	6.060E+0
-2.027E-1	6.086E+0
-2.027E-1	6.112E+0
-2.027E-1	6.099E+0
-2.027E-1	6.057E+0
-1.995E-1	6.063E+0
-2.027E-1	6.099E+0
-2.011E-1	6.073E+0
-2.060E-1	6.079E+0
-2.043E-1	6.086E+0
-2.060E-1	6.108E+0
-1.995E-1	6.128E+0
-2.011E-1	6.144E+0
-2.043E-1	6.180E+0
-2.011E-1	6.164E+0
-2.060E-1	6.154E+0
-2.027E-1	6.134E+0
-2.043E-1	6.108E+0
-1.978E-1	6.060E+0
-1.995E-1	6.069E+0
-2.027E-1	6.076E+0
-2.060E-1	6.095E+0
-2.027E-1	6.131E+0
-1.995E-1	6.105E+0
-2.027E-1	6.079E+0
-1.995E-1	6.073E+0
-2.027E-1	6.125E+0
-2.027E-1	6.099E+0
-2.011E-1	6.066E+0
-2.011E-1	6.099E+0
-1.995E-1	6.121E+0
-2.043E-1	6.095E+0
-2.011E-1	6.128E+0
-2.011E-1	6.112E+0
-2.011E-1	6.092E+0
-2.011E-1	6.102E+0
-2.043E-1	6.108E+0
-2.027E-1	6.118E+0
-2.011E-1	6.118E+0
-1.978E-1	6.160E+0
-2.027E-1	6.115E+0
-2.027E-1	6.063E+0
-2.060E-1	6.086E+0
-2.011E-1	6.066E+0
-2.043E-1	6.066E+0
-2.011E-1	6.102E+0
-1.978E-1	6.173E+0
-2.043E-1	6.125E+0
-2.027E-1	6.076E+0
-2.027E-1	6.082E+0
-2.011E-1	6.095E+0
-2.043E-1	6.092E+0
-2.060E-1	6.108E+0
-2.043E-1	6.131E+0
-2.027E-1	6.125E+0
-2.011E-1	6.134E+0
-1.978E-1	6.151E+0
-2.027E-1	6.151E+0
-2.043E-1	6.219E+0
-2.027E-1	6.225E+0
-2.043E-1	6.095E+0
-2.011E-1	6.053E+0
-2.011E-1	6.060E+0
-1.995E-1	6.047E+0
-2.027E-1	6.057E+0
-2.011E-1	6.050E+0
-2.011E-1	6.066E+0
-2.027E-1	6.034E+0
-1.995E-1	6.034E+0
-2.011E-1	6.076E+0
-2.027E-1	6.118E+0
-2.076E-1	6.141E+0
-2.060E-1	6.099E+0
-1.978E-1	6.069E+0
-2.011E-1	6.018E+0
-2.027E-1	6.008E+0
-1.995E-1	6.076E+0
-2.027E-1	6.108E+0
-2.011E-1	6.095E+0
-2.027E-1	6.069E+0
-2.043E-1	6.060E+0
-2.011E-1	6.121E+0
-2.060E-1	6.125E+0
-1.995E-1	6.060E+0
-2.011E-1	6.008E+0
-1.995E-1	6.076E+0
-1.962E-1	6.128E+0
-2.011E-1	6.076E+0
-2.011E-1	6.044E+0
-2.011E-1	6.024E+0
-2.043E-1	6.063E+0
-1.995E-1	6.102E+0
-1.995E-1	6.115E+0
-2.027E-1	6.147E+0
-2.027E-1	6.092E+0
-2.027E-1	6.047E+0
-2.011E-1	6.108E+0
-1.995E-1	6.147E+0
-1.978E-1	6.147E+0
-2.043E-1	6.151E+0
-2.027E-1	6.115E+0
-2.011E-1	6.131E+0
-2.011E-1	6.102E+0
-2.011E-1	6.076E+0
-2.027E-1	6.089E+0
-1.978E-1	6.089E+0
-2.027E-1	6.134E+0
-2.043E-1	6.112E+0
-1.995E-1	6.073E+0
-2.011E-1	6.092E+0
-1.995E-1	6.112E+0
-1.995E-1	6.131E+0
-2.011E-1	6.134E+0
-1.978E-1	6.121E+0
-1.995E-1	6.076E+0
-2.043E-1	6.034E+0
-2.011E-1	6.076E+0
-2.011E-1	6.073E+0
-1.995E-1	6.057E+0
-1.995E-1	6.105E+0
-2.011E-1	6.073E+0
-2.011E-1	6.053E+0
-2.011E-1	6.082E+0
-2.043E-1	6.147E+0
-1.978E-1	6.167E+0
-2.011E-1	6.167E+0
-2.027E-1	6.144E+0
-2.027E-1	6.121E+0
-2.011E-1	6.138E+0
-1.978E-1	6.157E+0
-1.962E-1	6.112E+0
-2.043E-1	6.079E+0
-2.011E-1	6.050E+0
-1.995E-1	6.076E+0
-2.011E-1	6.108E+0
-2.043E-1	6.099E+0
-1.995E-1	6.089E+0
-1.995E-1	6.112E+0
-1.978E-1	6.115E+0
-2.027E-1	6.099E+0
-1.995E-1	6.151E+0
-1.995E-1	6.131E+0
-2.011E-1	6.105E+0
-1.995E-1	6.105E+0
-1.962E-1	6.082E+0
-1.962E-1	6.102E+0
-1.995E-1	6.173E+0
-2.011E-1	6.147E+0
-1.995E-1	6.076E+0
-1.930E-1	6.047E+0
-1.995E-1	6.060E+0
-1.978E-1	6.118E+0
-1.978E-1	6.138E+0
-2.011E-1	6.089E+0
-2.011E-1	6.063E+0
-2.011E-1	6.079E+0
-2.011E-1	6.069E+0
-1.962E-1	6.063E+0
-2.011E-1	6.050E+0
-2.011E-1	6.066E+0
-2.011E-1	6.063E+0
-2.011E-1	6.053E+0
-2.011E-1	6.102E+0
-1.978E-1	6.092E+0
-1.978E-1	6.102E+0
-1.995E-1	6.134E+0
-1.995E-1	6.105E+0
-1.962E-1	6.060E+0
-2.011E-1	6.069E+0
-1.995E-1	6.105E+0
-1.995E-1	6.121E+0
-2.027E-1	6.105E+0
-2.011E-1	6.034E+0
-1.995E-1	6.066E+0
-1.962E-1	6.118E+0
-1.995E-1	6.115E+0
-2.027E-1	6.095E+0
-1.995E-1	6.069E+0
-1.978E-1	6.105E+0
-1.995E-1	6.193E+0
-1.978E-1	6.219E+0
-1.995E-1	6.154E+0
-1.995E-1	6.079E+0
-2.011E-1	6.086E+0
-1.978E-1	6.115E+0
-1.995E-1	6.037E+0
-1.962E-1	6.008E+0
-1.995E-1	5.998E+0
-1.995E-1	6.057E+0
-1.995E-1	6.138E+0
-1.995E-1	6.157E+0
-1.995E-1	6.092E+0
-1.978E-1	6.057E+0
-2.027E-1	6.057E+0
-2.011E-1	6.057E+0
-1.995E-1	6.086E+0
-1.995E-1	6.086E+0
-1.962E-1	6.089E+0
-1.962E-1	6.092E+0
-1.978E-1	6.082E+0
-1.995E-1	6.079E+0
-2.011E-1	6.112E+0
-1.978E-1	6.138E+0
-1.978E-1	6.141E+0
-1.978E-1	6.076E+0
-1.995E-1	6.066E+0
-1.995E-1	6.047E+0
-2.011E-1	6.050E+0
-1.995E-1	6.112E+0
-1.978E-1	6.151E+0
-1.978E-1	6.151E+0
-1.995E-1	6.099E+0
-2.011E-1	6.040E+0
-1.995E-1	6.073E+0
-1.995E-1	6.128E+0
-1.995E-1	6.131E+0
-1.995E-1	6.121E+0
-1.995E-1	6.121E+0
-1.978E-1	6.079E+0
-1.978E-1	6.008E+0
-2.011E-1	6.050E+0
-1.962E-1	6.112E+0
-1.978E-1	6.089E+0
-1.978E-1	6.063E+0
-1.978E-1	6.057E+0
-1.978E-1	6.092E+0
-1.978E-1	6.066E+0
-1.962E-1	6.047E+0
-1.978E-1	6.112E+0
-1.962E-1	6.092E+0
-1.978E-1	6.086E+0
-1.978E-1	6.112E+0
-1.995E-1	6.121E+0
-1.995E-1	6.134E+0
-2.027E-1	6.102E+0
-1.930E-1	6.164E+0
-1.962E-1	6.177E+0
-1.962E-1	6.066E+0
-1.995E-1	6.069E+0
-1.978E-1	6.115E+0
-1.978E-1	6.099E+0
-1.946E-1	6.095E+0
-1.995E-1	6.128E+0
-1.962E-1	6.131E+0
-1.995E-1	6.102E+0
-1.995E-1	6.092E+0
-1.978E-1	6.069E+0
-1.978E-1	6.089E+0
-1.978E-1	6.089E+0
-1.946E-1	6.079E+0
-1.962E-1	6.082E+0
-1.978E-1	6.102E+0
-1.995E-1	6.073E+0
-1.978E-1	6.079E+0
-1.978E-1	6.108E+0
-1.995E-1	6.086E+0
-1.978E-1	6.060E+0
-1.978E-1	6.040E+0
-1.978E-1	6.034E+0
-1.946E-1	6.073E+0
-1.930E-1	6.089E+0
-2.027E-1	6.089E+0
-1.995E-1	6.095E+0
-2.027E-1	6.102E+0
-1.995E-1	6.099E+0
-1.978E-1	6.112E+0
-1.930E-1	6.099E+0
-1.978E-1	6.095E+0
-1.978E-1	6.115E+0
-1.978E-1	6.157E+0
-1.978E-1	6.147E+0
-1.995E-1	6.128E+0
-1.962E-1	6.128E+0
-1.946E-1	6.118E+0
-1.962E-1	6.044E+0
-1.962E-1	6.021E+0
-1.995E-1	6.034E+0
-1.978E-1	6.086E+0
-1.962E-1	6.144E+0
-1.995E-1	6.125E+0
-2.011E-1	6.115E+0
-1.995E-1	6.073E+0
-1.946E-1	6.086E+0
-1.946E-1	6.047E+0
-1.962E-1	6.008E+0
-1.978E-1	6.011E+0
-1.978E-1	6.047E+0
-1.978E-1	6.115E+0
-1.978E-1	6.154E+0
-1.978E-1	6.131E+0
-1.946E-1	6.079E+0
-1.962E-1	6.050E+0
-1.978E-1	6.024E+0
-1.962E-1	6.047E+0
-1.946E-1	6.118E+0
-1.995E-1	6.170E+0
-1.995E-1	6.147E+0
-1.995E-1	6.115E+0
-1.946E-1	6.079E+0
-1.962E-1	6.112E+0
-1.995E-1	6.128E+0
-1.978E-1	6.125E+0
-1.978E-1	6.154E+0
-1.946E-1	6.164E+0
-1.995E-1	6.131E+0
-1.946E-1	6.102E+0
-1.946E-1	6.099E+0
-1.978E-1	6.108E+0
-1.978E-1	6.121E+0
-1.962E-1	6.095E+0
-1.962E-1	6.092E+0
-1.978E-1	6.138E+0
-1.946E-1	6.164E+0
-1.962E-1	6.157E+0
-1.978E-1	6.151E+0
-2.011E-1	6.115E+0
-1.962E-1	6.069E+0
-1.978E-1	6.031E+0
-1.962E-1	6.053E+0
-1.995E-1	6.082E+0
-2.011E-1	6.089E+0
-1.978E-1	6.082E+0
-1.962E-1	6.047E+0
-1.995E-1	6.069E+0
-1.978E-1	6.141E+0
-1.962E-1	6.095E+0
-1.978E-1	6.060E+0
-2.011E-1	6.108E+0
-1.978E-1	6.105E+0
-1.978E-1	6.076E+0
-1.978E-1	6.076E+0
-1.978E-1	6.044E+0
-1.978E-1	6.079E+0
-1.978E-1	6.086E+0
-1.962E-1	6.037E+0
-1.995E-1	6.086E+0
-1.995E-1	6.076E+0
-1.962E-1	6.057E+0
-1.962E-1	6.095E+0
-1.978E-1	6.160E+0
-1.978E-1	6.183E+0
-1.978E-1	6.147E+0
-1.995E-1	6.173E+0
-1.978E-1	6.134E+0
-1.962E-1	6.073E+0
-1.962E-1	6.060E+0
-1.962E-1	6.060E+0
-1.995E-1	6.066E+0
-2.011E-1	6.076E+0
-1.962E-1	6.018E+0
-1.962E-1	6.034E+0
-2.011E-1	6.115E+0
-1.995E-1	6.125E+0
-2.011E-1	6.086E+0
-1.946E-1	6.076E+0
-1.962E-1	6.118E+0
-1.962E-1	6.115E+0
-1.978E-1	6.115E+0
-1.995E-1	6.115E+0
-1.978E-1	6.079E+0
-1.930E-1	6.079E+0
-1.978E-1	6.102E+0
-1.978E-1	6.151E+0
-1.995E-1	6.186E+0
-1.962E-1	6.131E+0
-1.978E-1	6.086E+0
-1.995E-1	6.089E+0
-1.962E-1	6.108E+0
-1.995E-1	6.121E+0
-1.978E-1	6.121E+0
-1.946E-1	6.073E+0
-1.962E-1	6.063E+0
-1.978E-1	6.060E+0
-1.962E-1	6.089E+0
-1.995E-1	6.118E+0
-1.946E-1	6.079E+0
-1.962E-1	6.069E+0
-1.978E-1	6.066E+0
-1.995E-1	6.050E+0
-1.962E-1	6.069E+0
-1.978E-1	6.047E+0
-1.946E-1	6.069E+0
-1.978E-1	6.115E+0
-1.962E-1	6.167E+0
-1.978E-1	6.154E+0
-1.978E-1	6.082E+0
-1.946E-1	6.076E+0
-1.978E-1	6.076E+0
-1.946E-1	6.105E+0
-1.962E-1	6.157E+0
-1.978E-1	6.138E+0
-1.962E-1	6.050E+0
-1.962E-1	6.014E+0
-1.978E-1	6.018E+0
-1.962E-1	6.066E+0
-1.978E-1	6.125E+0
-1.978E-1	6.115E+0
-1.962E-1	6.095E+0
-1.978E-1	6.079E+0
-1.946E-1	6.063E+0
-1.962E-1	6.073E+0
-1.962E-1	6.086E+0
-1.930E-1	6.092E+0
-1.962E-1	6.092E+0
-1.962E-1	6.134E+0
-1.962E-1	6.118E+0
-1.946E-1	6.082E+0
-1.962E-1	6.076E+0
-1.995E-1	6.118E+0
-1.978E-1	6.108E+0
-1.946E-1	6.125E+0
-1.978E-1	6.066E+0
-1.946E-1	5.985E+0
-1.978E-1	6.018E+0
-1.946E-1	6.079E+0
-1.930E-1	6.079E+0
-1.978E-1	6.082E+0
-1.962E-1	6.102E+0
-1.946E-1	6.099E+0
-1.995E-1	6.125E+0
-1.978E-1	6.095E+0
-1.962E-1	6.089E+0
-1.962E-1	6.121E+0
-1.946E-1	6.105E+0
-1.978E-1	6.089E+0
-1.946E-1	6.031E+0
-1.962E-1	6.024E+0
-1.930E-1	6.095E+0
-1.995E-1	6.102E+0
-1.946E-1	6.069E+0
-1.946E-1	6.086E+0
-1.978E-1	6.112E+0
-1.978E-1	6.112E+0
-1.962E-1	6.099E+0
-1.946E-1	6.102E+0
-1.962E-1	6.095E+0
-1.962E-1	6.108E+0
-1.962E-1	6.115E+0
-1.978E-1	6.141E+0
-1.978E-1	6.141E+0
-1.962E-1	6.089E+0
-1.978E-1	6.121E+0
-1.962E-1	6.167E+0
-1.962E-1	6.125E+0
-1.946E-1	6.108E+0
-1.962E-1	6.073E+0
-1.978E-1	6.040E+0
-1.962E-1	6.050E+0
-1.995E-1	6.066E+0
-1.962E-1	6.082E+0
-1.930E-1	6.079E+0
-1.962E-1	6.095E+0
-1.946E-1	6.112E+0
-1.995E-1	6.112E+0
-1.946E-1	6.138E+0
-1.978E-1	6.144E+0
-1.978E-1	6.108E+0
-1.962E-1	6.134E+0
-1.962E-1	6.173E+0
-1.978E-1	6.144E+0
-1.946E-1	6.112E+0
-1.946E-1	6.125E+0
-1.978E-1	6.108E+0
-1.962E-1	6.060E+0
-1.930E-1	6.069E+0
-1.962E-1	6.086E+0
-1.962E-1	6.082E+0
-1.946E-1	6.102E+0
-1.946E-1	6.112E+0
-1.962E-1	6.108E+0
-1.978E-1	6.157E+0
-1.962E-1	6.144E+0
-1.962E-1	6.102E+0
-1.930E-1	6.073E+0
-1.978E-1	6.057E+0
-1.978E-1	6.053E+0
-1.978E-1	6.082E+0
-1.962E-1	6.095E+0
-1.914E-1	6.089E+0
-1.962E-1	6.086E+0
-1.978E-1	6.115E+0
-1.930E-1	6.170E+0
-1.978E-1	6.160E+0
-1.978E-1	6.086E+0
-1.962E-1	6.086E+0
-1.978E-1	6.157E+0
-1.946E-1	6.147E+0
-1.962E-1	6.131E+0
-1.978E-1	6.157E+0
-1.946E-1	6.167E+0
-1.962E-1	6.157E+0
-1.946E-1	6.125E+0
-1.962E-1	6.092E+0
-1.946E-1	6.138E+0
-1.946E-1	6.108E+0
-1.962E-1	6.082E+0
-1.962E-1	6.115E+0
-1.978E-1	6.089E+0
-1.962E-1	6.047E+0
-1.946E-1	6.118E+0
-1.930E-1	6.131E+0
-1.930E-1	6.066E+0
-1.978E-1	6.053E+0
-1.946E-1	6.069E+0
-1.962E-1	6.099E+0
-1.930E-1	6.069E+0
-1.930E-1	6.034E+0
-1.897E-1	6.031E+0
-1.962E-1	6.089E+0
-1.995E-1	6.082E+0
-1.930E-1	6.073E+0
-1.946E-1	6.138E+0
-1.962E-1	6.183E+0
-1.946E-1	6.115E+0
-1.930E-1	6.138E+0
-1.962E-1	6.095E+0
-1.962E-1	6.079E+0
-1.930E-1	6.082E+0
-1.930E-1	6.057E+0
-1.930E-1	6.079E+0
-1.978E-1	6.128E+0
-1.946E-1	6.118E+0
-1.914E-1	6.125E+0
-1.962E-1	6.066E+0
-1.930E-1	6.034E+0
-1.962E-1	6.057E+0
-1.946E-1	6.063E+0
-1.946E-1	6.053E+0
-1.978E-1	6.108E+0
-1.930E-1	6.069E+0
-1.978E-1	6.037E+0
-1.962E-1	6.115E+0
-1.962E-1	6.115E+0
-1.930E-1	6.053E+0
-1.978E-1	6.079E+0
-1.962E-1	6.102E+0
-1.930E-1	6.125E+0
-1.946E-1	6.151E+0
-1.930E-1	6.157E+0
-1.946E-1	6.108E+0
-1.962E-1	6.112E+0
-1.946E-1	6.154E+0
-1.946E-1	6.154E+0
-1.930E-1	6.134E+0
-1.930E-1	6.151E+0
-1.962E-1	6.134E+0
-1.946E-1	6.082E+0
-1.946E-1	6.037E+0
-1.930E-1	6.102E+0
-1.962E-1	6.092E+0
-1.962E-1	6.053E+0
-1.930E-1	6.082E+0
-1.978E-1	6.105E+0
-1.962E-1	6.102E+0
-1.914E-1	6.118E+0
-1.978E-1	6.069E+0
-1.962E-1	6.063E+0
-1.930E-1	6.099E+0
-1.930E-1	6.073E+0
-1.946E-1	6.060E+0
-1.946E-1	6.050E+0
-1.962E-1	6.040E+0
-1.946E-1	6.079E+0
-1.930E-1	6.112E+0
-1.930E-1	6.082E+0
-1.914E-1	6.069E+0
-1.881E-1	6.073E+0
-1.962E-1	6.073E+0
-1.946E-1	6.086E+0
-1.930E-1	6.076E+0
-1.930E-1	6.089E+0
-1.962E-1	6.069E+0
-1.962E-1	6.040E+0
-1.946E-1	6.089E+0
-1.930E-1	6.108E+0
-1.930E-1	6.108E+0
-1.914E-1	6.125E+0
-1.978E-1	6.057E+0
-1.962E-1	6.076E+0
-1.930E-1	6.069E+0
-1.962E-1	6.086E+0
-1.930E-1	6.105E+0
-1.962E-1	6.102E+0
-1.930E-1	6.108E+0
-1.946E-1	6.089E+0
-1.946E-1	6.082E+0
-1.930E-1	6.073E+0
-1.978E-1	6.057E+0
-1.962E-1	6.076E+0
-1.930E-1	6.069E+0
-1.962E-1	6.024E+0
-1.978E-1	6.027E+0
-1.962E-1	6.053E+0
-1.946E-1	6.134E+0
-1.946E-1	6.199E+0
-1.962E-1	6.212E+0
-1.962E-1	6.157E+0
-1.930E-1	6.079E+0
-1.914E-1	6.082E+0
-1.946E-1	6.092E+0
-1.914E-1	6.115E+0
-1.978E-1	6.125E+0
-1.995E-1	6.108E+0
-1.946E-1	6.095E+0
-1.946E-1	6.089E+0
-1.930E-1	6.121E+0
-1.914E-1	6.121E+0
-1.914E-1	6.105E+0
-1.978E-1	6.190E+0
-1.914E-1	6.186E+0
-1.946E-1	6.102E+0
-1.946E-1	6.050E+0
-1.962E-1	6.069E+0
-1.930E-1	6.089E+0
-1.914E-1	6.050E+0
-1.962E-1	6.102E+0
-1.962E-1	6.147E+0
-1.930E-1	6.112E+0
-1.930E-1	6.089E+0
-1.978E-1	6.115E+0
-1.962E-1	6.125E+0
-1.962E-1	6.089E+0
-1.930E-1	6.089E+0
-1.946E-1	6.115E+0
-1.946E-1	6.060E+0
-1.930E-1	6.037E+0
-1.930E-1	6.066E+0
-1.946E-1	6.066E+0
-1.946E-1	6.066E+0
-1.881E-1	6.099E+0
-1.914E-1	6.089E+0
-1.930E-1	6.102E+0
-1.930E-1	6.112E+0
-1.930E-1	6.125E+0
-1.962E-1	6.131E+0
-1.946E-1	6.079E+0
-1.978E-1	6.063E+0
-1.946E-1	6.076E+0
-1.930E-1	6.079E+0
-1.962E-1	6.102E+0
-1.914E-1	6.086E+0
-1.897E-1	6.089E+0
-1.897E-1	6.092E+0
-1.946E-1	6.118E+0
-1.914E-1	6.086E+0
-1.930E-1	6.102E+0
-1.946E-1	6.138E+0
-1.914E-1	6.112E+0
-1.930E-1	6.089E+0
-1.946E-1	6.076E+0
-1.914E-1	6.073E+0
-1.914E-1	6.066E+0
-1.978E-1	6.060E+0
-1.930E-1	6.063E+0
-1.914E-1	6.121E+0
-1.978E-1	6.170E+0
-1.946E-1	6.131E+0
-1.914E-1	6.102E+0
-1.914E-1	6.118E+0
-1.897E-1	6.076E+0
-1.978E-1	6.086E+0
-1.930E-1	6.089E+0
-1.962E-1	6.115E+0
-1.962E-1	6.079E+0
-1.930E-1	6.057E+0
-1.914E-1	6.112E+0
-1.930E-1	6.134E+0
-1.962E-1	6.105E+0
-1.946E-1	6.057E+0
-1.930E-1	6.024E+0
-1.962E-1	6.057E+0
-1.962E-1	6.079E+0
-1.930E-1	6.060E+0
-1.962E-1	6.050E+0
-1.881E-1	6.092E+0
-1.930E-1	6.108E+0
-1.946E-1	6.073E+0
-1.946E-1	6.082E+0
-1.930E-1	6.121E+0
-1.946E-1	6.131E+0
-1.930E-1	6.099E+0
-1.914E-1	6.082E+0
-1.930E-1	6.073E+0
-1.930E-1	6.105E+0
-1.930E-1	6.144E+0
-1.930E-1	6.112E+0
-1.930E-1	6.066E+0
-1.897E-1	6.060E+0
-1.946E-1	6.066E+0
-1.914E-1	6.044E+0
-1.897E-1	6.034E+0
-1.930E-1	6.063E+0
-1.962E-1	6.073E+0
-1.897E-1	6.125E+0
-1.946E-1	6.147E+0
-1.914E-1	6.125E+0
-1.930E-1	6.105E+0
-1.914E-1	6.144E+0
-1.914E-1	6.079E+0
-1.946E-1	6.063E+0
-1.897E-1	6.095E+0
-1.897E-1	6.108E+0
-1.914E-1	6.108E+0
-1.946E-1	6.076E+0
-1.946E-1	6.079E+0
-1.946E-1	6.092E+0
-1.914E-1	6.144E+0
-1.881E-1	6.190E+0
-1.914E-1	6.141E+0
-1.914E-1	6.086E+0
-1.930E-1	6.034E+0
-1.930E-1	6.018E+0
-1.914E-1	6.040E+0
-1.897E-1	6.060E+0
-1.914E-1	6.089E+0
-1.930E-1	6.095E+0
-1.946E-1	6.089E+0
-1.930E-1	6.044E+0
-1.930E-1	6.050E+0
-1.930E-1	6.118E+0
-1.914E-1	6.157E+0
-1.946E-1	6.108E+0
-1.946E-1	6.069E+0
-1.930E-1	6.076E+0
-1.881E-1	6.118E+0
-1.930E-1	6.157E+0
-1.962E-1	6.134E+0
-1.930E-1	6.138E+0
-1.930E-1	6.141E+0
-1.897E-1	6.115E+0
-1.897E-1	6.079E+0
-1.962E-1	6.086E+0
-1.930E-1	6.082E+0
-1.946E-1	6.076E+0
-1.946E-1	6.037E+0
-1.962E-1	6.050E+0
-1.930E-1	6.105E+0
-1.914E-1	6.102E+0
-1.914E-1	6.112E+0
-1.930E-1	6.125E+0
-1.914E-1	6.086E+0
-1.930E-1	6.118E+0
-1.881E-1	6.128E+0
-1.914E-1	6.102E+0
-1.930E-1	6.066E+0
-1.930E-1	6.063E+0
-1.914E-1	6.128E+0
-1.930E-1	6.099E+0
-1.930E-1	6.076E+0
-1.930E-1	6.076E+0
-1.930E-1	6.076E+0
-1.914E-1	6.057E+0
-1.930E-1	6.021E+0
-1.914E-1	6.040E+0
-1.914E-1	6.099E+0
-1.914E-1	6.144E+0
-1.946E-1	6.108E+0
-1.930E-1	6.118E+0
-1.930E-1	6.154E+0
-1.930E-1	6.125E+0
-1.930E-1	6.057E+0
-1.930E-1	6.066E+0
-1.914E-1	6.066E+0
-1.946E-1	6.037E+0
-1.897E-1	6.034E+0
-1.930E-1	6.060E+0
-1.897E-1	6.089E+0
-1.897E-1	6.108E+0
-1.930E-1	6.066E+0
-1.914E-1	6.060E+0
-1.897E-1	6.092E+0
-1.946E-1	6.086E+0
-1.978E-1	6.053E+0
-1.930E-1	6.086E+0
-1.881E-1	6.092E+0
-1.930E-1	6.082E+0
-1.962E-1	6.105E+0
-1.930E-1	6.102E+0
-1.930E-1	6.112E+0
-1.946E-1	6.147E+0
-1.897E-1	6.102E+0
-1.930E-1	6.082E+0
-1.914E-1	6.086E+0
-1.930E-1	6.082E+0
-1.946E-1	6.063E+0
-1.930E-1	6.079E+0
-1.930E-1	6.147E+0
-1.946E-1	6.102E+0
-1.930E-1	6.092E+0
-1.897E-1	6.086E+0
-1.930E-1	6.060E+0
-1.914E-1	6.066E+0
-1.946E-1	6.050E+0
-1.897E-1	6.037E+0
-1.914E-1	6.099E+0
-1.914E-1	6.183E+0
-1.930E-1	6.125E+0
-1.930E-1	6.057E+0
-1.962E-1	6.099E+0
-1.930E-1	6.079E+0
-1.914E-1	6.034E+0
-1.930E-1	6.073E+0
-1.914E-1	6.134E+0
-1.914E-1	6.134E+0
-1.897E-1	6.089E+0
-1.930E-1	6.082E+0
-1.930E-1	6.076E+0
-1.897E-1	6.099E+0
-1.897E-1	6.105E+0
-1.930E-1	6.053E+0
-1.930E-1	6.050E+0
-1.897E-1	6.079E+0
-1.962E-1	6.073E+0
-1.914E-1	6.089E+0
-1.897E-1	6.066E+0
-1.914E-1	6.053E+0
-1.897E-1	6.086E+0
-1.914E-1	6.099E+0
-1.946E-1	6.105E+0
-1.897E-1	6.099E+0
-1.930E-1	6.089E+0
-1.897E-1	6.095E+0
-1.930E-1	6.118E+0
-1.946E-1	6.105E+0
-1.914E-1	6.082E+0
-1.930E-1	6.050E+0
-1.930E-1	6.076E+0
-1.914E-1	6.095E+0
-1.914E-1	6.079E+0
-1.881E-1	6.069E+0
-1.914E-1	6.050E+0
-1.914E-1	6.021E+0
-1.897E-1	5.995E+0
-1.897E-1	6.014E+0
-1.897E-1	6.044E+0
-1.914E-1	6.050E+0
-1.946E-1	6.066E+0
-1.914E-1	6.115E+0
-1.914E-1	6.141E+0
-1.914E-1	6.115E+0
-1.930E-1	6.095E+0
-1.946E-1	6.076E+0
-1.881E-1	6.076E+0
-1.930E-1	6.099E+0
-1.914E-1	6.089E+0
-1.914E-1	6.053E+0
-1.914E-1	6.050E+0
-1.865E-1	6.047E+0
-1.897E-1	6.060E+0
-1.946E-1	6.112E+0
-1.897E-1	6.121E+0
-1.897E-1	6.134E+0
-1.914E-1	6.118E+0
-1.865E-1	6.079E+0
-1.897E-1	6.034E+0
-1.930E-1	6.079E+0
-1.897E-1	6.115E+0
-1.946E-1	6.121E+0
-1.914E-1	6.092E+0
-1.897E-1	6.069E+0
-1.897E-1	6.063E+0
-1.881E-1	6.047E+0
-1.897E-1	6.057E+0
-1.914E-1	6.089E+0
-1.897E-1	6.047E+0
-1.914E-1	6.037E+0
-1.914E-1	6.128E+0
-1.897E-1	6.151E+0
-1.978E-1	6.095E+0
-1.930E-1	6.047E+0
-1.914E-1	6.050E+0
-1.914E-1	6.057E+0
-1.914E-1	6.115E+0
-1.930E-1	6.180E+0
-1.897E-1	6.193E+0
-1.930E-1	6.118E+0
-1.930E-1	6.040E+0
-1.897E-1	6.018E+0
-1.897E-1	6.011E+0
-1.914E-1	6.076E+0
-1.914E-1	6.089E+0
-1.881E-1	6.069E+0
-1.930E-1	6.095E+0
-1.946E-1	6.095E+0
-1.930E-1	6.034E+0
-1.897E-1	5.969E+0
-1.930E-1	6.027E+0
-1.946E-1	6.105E+0
-1.914E-1	6.092E+0
-1.897E-1	6.079E+0
-1.881E-1	6.105E+0
-1.946E-1	6.128E+0
-1.930E-1	6.112E+0
-1.881E-1	6.099E+0
-1.914E-1	6.095E+0
-1.930E-1	6.112E+0
-1.930E-1	6.102E+0
-1.914E-1	6.089E+0
-1.914E-1	6.082E+0
-1.914E-1	6.099E+0
-1.930E-1	6.138E+0
-1.897E-1	6.112E+0
-1.897E-1	6.053E+0
-1.914E-1	6.073E+0
-1.897E-1	6.115E+0
-1.946E-1	6.057E+0
-1.897E-1	6.076E+0
-1.897E-1	6.115E+0
-1.930E-1	6.121E+0
-1.897E-1	6.086E+0
-1.914E-1	6.076E+0
-1.914E-1	6.125E+0
-1.881E-1	6.099E+0
-1.897E-1	6.095E+0
-1.930E-1	6.112E+0
-1.914E-1	6.118E+0
-1.946E-1	6.095E+0
-1.930E-1	6.069E+0
-1.897E-1	6.082E+0
-1.865E-1	6.069E+0
-1.897E-1	6.089E+0
-1.881E-1	6.092E+0
-1.897E-1	6.118E+0
-1.914E-1	6.134E+0
-1.881E-1	6.095E+0
-1.897E-1	6.066E+0
-1.930E-1	6.105E+0
-1.914E-1	6.082E+0
-1.897E-1	6.044E+0
-1.914E-1	6.034E+0
-1.914E-1	6.079E+0
-1.897E-1	6.108E+0
-1.914E-1	6.079E+0
-1.897E-1	6.018E+0
-1.897E-1	5.988E+0
-1.930E-1	6.050E+0
-1.930E-1	6.128E+0
-1.897E-1	6.134E+0
-1.881E-1	6.138E+0
-1.914E-1	6.102E+0
-1.914E-1	6.086E+0
-1.914E-1	6.099E+0
-1.897E-1	6.060E+0
-1.930E-1	6.060E+0
-1.930E-1	6.037E+0
-1.881E-1	6.027E+0
-1.897E-1	6.076E+0
-1.881E-1	6.134E+0
-1.914E-1	6.105E+0
-1.914E-1	6.050E+0
-1.914E-1	6.063E+0
-1.914E-1	6.108E+0
-1.914E-1	6.076E+0
-1.881E-1	6.069E+0
-1.914E-1	6.024E+0
-1.914E-1	6.021E+0
-1.897E-1	6.099E+0
-1.897E-1	6.092E+0
-1.897E-1	6.102E+0
-1.881E-1	6.092E+0
-1.897E-1	6.031E+0
-1.914E-1	6.050E+0
-1.849E-1	6.073E+0
-1.914E-1	6.060E+0
-1.914E-1	6.086E+0
-1.897E-1	6.079E+0
-1.865E-1	6.079E+0
-1.897E-1	6.102E+0
-1.897E-1	6.092E+0
-1.897E-1	6.099E+0
-1.930E-1	6.079E+0
-1.865E-1	6.018E+0
-1.865E-1	6.024E+0
-1.849E-1	6.044E+0
-1.930E-1	6.086E+0
-1.914E-1	6.118E+0
-1.881E-1	6.128E+0
-1.881E-1	6.066E+0
-1.881E-1	6.050E+0
-1.897E-1	6.076E+0
-1.914E-1	6.050E+0
-1.897E-1	6.057E+0
-1.897E-1	6.092E+0
-1.865E-1	6.076E+0
-1.881E-1	6.040E+0
-1.881E-1	6.053E+0
-1.897E-1	6.060E+0
-1.897E-1	6.082E+0
-1.914E-1	6.115E+0
-1.914E-1	6.034E+0
-1.897E-1	6.008E+0
-1.914E-1	6.082E+0
-1.881E-1	6.066E+0
-1.849E-1	6.063E+0
-1.897E-1	6.099E+0
-1.914E-1	6.063E+0
-1.914E-1	6.047E+0
-1.881E-1	6.047E+0
-1.914E-1	6.079E+0
-1.914E-1	6.092E+0
-1.897E-1	6.057E+0
-1.897E-1	6.057E+0
-1.865E-1	6.066E+0
-1.897E-1	6.076E+0
-1.881E-1	6.102E+0
-1.897E-1	6.118E+0
-1.897E-1	6.125E+0
-1.897E-1	6.073E+0
-1.881E-1	6.024E+0
-1.881E-1	6.037E+0
-1.881E-1	6.076E+0
-1.897E-1	6.108E+0
-1.865E-1	6.099E+0
-1.865E-1	6.069E+0
-1.881E-1	6.057E+0
-1.914E-1	6.060E+0
-1.881E-1	6.040E+0
-1.914E-1	6.073E+0
-1.881E-1	6.112E+0
-1.897E-1	6.092E+0
-1.881E-1	6.066E+0
-1.897E-1	6.095E+0
-1.897E-1	6.108E+0
-1.865E-1	6.063E+0
-1.881E-1	6.060E+0
-1.897E-1	6.063E+0
-1.881E-1	6.063E+0
-1.865E-1	6.047E+0
-1.946E-1	6.069E+0
-1.930E-1	6.086E+0
-1.865E-1	6.102E+0
-1.881E-1	6.063E+0
-1.914E-1	6.057E+0
-1.881E-1	6.044E+0
-1.865E-1	5.988E+0
-1.881E-1	5.995E+0
-1.914E-1	6.014E+0
-1.881E-1	6.053E+0
-1.881E-1	6.138E+0
-1.897E-1	6.141E+0
-1.865E-1	6.118E+0
-1.849E-1	6.099E+0
-1.914E-1	6.079E+0
-1.914E-1	6.076E+0
-1.914E-1	6.069E+0
-1.946E-1	6.057E+0
-1.881E-1	6.095E+0
-1.897E-1	6.121E+0
-1.930E-1	6.086E+0
-1.881E-1	6.076E+0
-1.881E-1	6.053E+0
-1.897E-1	6.095E+0
-1.946E-1	6.147E+0
-1.930E-1	6.118E+0
-1.865E-1	6.105E+0
-1.914E-1	6.105E+0
-1.914E-1	6.105E+0
-1.865E-1	6.099E+0
-1.897E-1	6.073E+0
-1.881E-1	6.076E+0
-1.881E-1	6.082E+0
-1.897E-1	6.053E+0
-1.897E-1	6.066E+0
-1.897E-1	6.095E+0
-1.881E-1	6.115E+0
-1.881E-1	6.141E+0
-1.897E-1	6.095E+0
-1.897E-1	6.066E+0
-1.930E-1	6.079E+0
-1.897E-1	6.063E+0
-1.897E-1	6.053E+0
-1.881E-1	6.073E+0
-1.897E-1	6.066E+0
-1.897E-1	6.060E+0
-1.881E-1	6.076E+0
-1.897E-1	6.105E+0
-1.881E-1	6.079E+0
-1.849E-1	6.066E+0
-1.897E-1	6.073E+0
-1.881E-1	6.125E+0
-1.881E-1	6.128E+0
-1.897E-1	6.089E+0
-1.881E-1	6.102E+0
-1.897E-1	6.144E+0
-1.881E-1	6.160E+0
-1.881E-1	6.128E+0
-1.865E-1	6.121E+0
-1.897E-1	6.131E+0
-1.897E-1	6.073E+0
-1.865E-1	6.060E+0
-1.881E-1	6.092E+0
-1.849E-1	6.086E+0
-1.897E-1	6.069E+0
-1.897E-1	6.121E+0
-1.881E-1	6.121E+0
-1.897E-1	6.121E+0
-1.897E-1	6.076E+0
-1.865E-1	6.037E+0
-1.849E-1	6.082E+0
-1.881E-1	6.138E+0
-1.881E-1	6.157E+0
-1.930E-1	6.108E+0
-1.865E-1	6.053E+0
-1.897E-1	6.040E+0
-1.881E-1	6.095E+0
-1.897E-1	6.112E+0
-1.865E-1	6.108E+0
-1.914E-1	6.112E+0
-1.881E-1	6.115E+0
-1.881E-1	6.092E+0
-1.897E-1	6.073E+0
-1.881E-1	6.060E+0
-1.897E-1	6.086E+0
-1.881E-1	6.076E+0
-1.881E-1	6.079E+0
-1.897E-1	6.121E+0
-1.897E-1	6.095E+0
-1.865E-1	6.050E+0
-1.849E-1	6.021E+0
-1.865E-1	6.086E+0
-1.897E-1	6.125E+0
-1.865E-1	6.069E+0
-1.897E-1	6.060E+0
-1.897E-1	6.047E+0
-1.849E-1	6.057E+0
-1.881E-1	6.076E+0
-1.897E-1	6.099E+0
-1.897E-1	6.112E+0
-1.865E-1	6.063E+0
-1.849E-1	6.069E+0
-1.897E-1	6.082E+0
-1.897E-1	6.063E+0
-1.897E-1	6.105E+0
-1.881E-1	6.095E+0
-1.865E-1	6.121E+0
-1.865E-1	6.105E+0
-1.865E-1	6.057E+0
-1.897E-1	6.047E+0
-1.881E-1	6.095E+0
-1.881E-1	6.108E+0
-1.881E-1	6.112E+0
-1.881E-1	6.079E+0
-1.865E-1	6.050E+0
-1.881E-1	6.095E+0
-1.897E-1	6.079E+0
-1.881E-1	6.053E+0
-1.865E-1	6.076E+0
-1.881E-1	6.060E+0
-1.897E-1	6.066E+0
-1.897E-1	6.112E+0
-1.849E-1	6.108E+0
-1.881E-1	6.073E+0
-1.865E-1	6.050E+0
-1.897E-1	6.073E+0
-1.881E-1	6.115E+0
-1.914E-1	6.141E+0
-1.881E-1	6.092E+0
-1.865E-1	6.050E+0
-1.865E-1	6.060E+0
-1.914E-1	6.076E+0
-1.897E-1	6.092E+0
-1.897E-1	6.115E+0
-1.849E-1	6.108E+0
-1.881E-1	6.115E+0
-1.914E-1	6.092E+0
-1.897E-1	6.050E+0
-1.881E-1	6.040E+0
-1.849E-1	6.086E+0
-1.897E-1	6.121E+0
-1.881E-1	6.147E+0
-1.897E-1	6.157E+0
-1.865E-1	6.121E+0
-1.865E-1	6.115E+0
-1.865E-1	6.105E+0
-1.881E-1	6.053E+0
-1.914E-1	6.050E+0
-1.897E-1	6.089E+0
-1.865E-1	6.105E+0
-1.914E-1	6.089E+0
-1.865E-1	6.044E+0
-1.881E-1	6.021E+0
-1.881E-1	5.975E+0
-1.881E-1	5.979E+0
-1.849E-1	6.047E+0
-1.914E-1	6.066E+0
-1.865E-1	6.115E+0
-1.914E-1	6.066E+0
-1.881E-1	6.040E+0
-1.881E-1	6.057E+0
-1.881E-1	6.102E+0
-1.865E-1	6.141E+0
-1.897E-1	6.102E+0
-1.865E-1	6.089E+0
-1.865E-1	6.086E+0
-1.865E-1	6.095E+0
-1.914E-1	6.079E+0
-1.865E-1	6.073E+0
-1.865E-1	6.073E+0
-1.897E-1	6.108E+0
-1.914E-1	6.105E+0
-1.865E-1	6.138E+0
-1.865E-1	6.118E+0
-1.865E-1	6.073E+0
-1.897E-1	6.089E+0
-1.865E-1	6.053E+0
-1.914E-1	6.073E+0
-1.881E-1	6.112E+0
-1.897E-1	6.060E+0
-1.849E-1	5.998E+0
-1.881E-1	6.040E+0
-1.914E-1	6.115E+0
-1.930E-1	6.102E+0
-1.881E-1	6.102E+0
-1.865E-1	6.112E+0
-1.832E-1	6.099E+0
-1.865E-1	6.086E+0
-1.865E-1	6.047E+0
-1.881E-1	6.037E+0
-1.865E-1	6.063E+0
-1.897E-1	6.102E+0
-1.849E-1	6.141E+0
-1.897E-1	6.151E+0
-1.897E-1	6.089E+0
-1.832E-1	6.076E+0
-1.881E-1	6.099E+0
-1.865E-1	6.099E+0
-1.865E-1	6.086E+0
-1.897E-1	6.095E+0
-1.865E-1	6.128E+0
-1.865E-1	6.134E+0
-1.897E-1	6.095E+0
-1.881E-1	6.066E+0
-1.881E-1	6.073E+0
-1.881E-1	6.082E+0
-1.865E-1	6.066E+0
-1.914E-1	6.053E+0
-1.881E-1	6.047E+0
-1.897E-1	6.079E+0
-1.865E-1	6.092E+0
-1.865E-1	6.047E+0
-1.881E-1	6.057E+0
-1.849E-1	6.069E+0
-1.800E-1	6.082E+0
-1.849E-1	6.089E+0
-1.849E-1	6.060E+0
-1.897E-1	6.031E+0
-1.897E-1	6.044E+0
-1.881E-1	6.047E+0
-1.865E-1	6.092E+0
-1.849E-1	6.108E+0
-1.832E-1	6.073E+0
-1.881E-1	6.050E+0
-1.881E-1	6.034E+0
-1.865E-1	6.044E+0
-1.832E-1	6.069E+0
-1.849E-1	6.099E+0
-1.865E-1	6.115E+0
-1.881E-1	6.138E+0
-1.897E-1	6.105E+0
-1.865E-1	6.076E+0
-1.849E-1	6.086E+0
-1.881E-1	6.099E+0
-1.881E-1	6.089E+0
-1.865E-1	6.073E+0
-1.865E-1	6.073E+0
-1.914E-1	6.089E+0
-1.865E-1	6.118E+0
-1.865E-1	6.102E+0
-1.897E-1	6.057E+0
-1.865E-1	6.079E+0
-1.881E-1	6.125E+0
-1.881E-1	6.108E+0
-1.881E-1	6.069E+0
-1.881E-1	6.128E+0
-1.865E-1	6.057E+0
-1.881E-1	5.992E+0
-1.849E-1	6.018E+0
-1.865E-1	6.060E+0
-1.897E-1	6.089E+0
-1.881E-1	6.063E+0
-1.881E-1	6.089E+0
-1.881E-1	6.108E+0
-1.865E-1	6.047E+0
-1.849E-1	6.073E+0
-1.897E-1	6.079E+0
-1.881E-1	6.047E+0
-1.881E-1	6.060E+0
-1.881E-1	6.073E+0
-1.881E-1	6.079E+0
-1.849E-1	6.069E+0
-1.881E-1	6.082E+0
-1.865E-1	6.102E+0
-1.865E-1	6.082E+0
-1.849E-1	6.086E+0
-1.832E-1	6.102E+0
-1.849E-1	6.115E+0
-1.881E-1	6.092E+0
-1.865E-1	6.063E+0
-1.881E-1	6.089E+0
-1.865E-1	6.102E+0
-1.832E-1	6.073E+0
-1.849E-1	6.031E+0
-1.849E-1	6.047E+0
-1.849E-1	6.027E+0
-1.897E-1	6.005E+0
-1.881E-1	6.037E+0
-1.832E-1	6.044E+0
-1.881E-1	6.005E+0
-1.930E-1	6.005E+0
-1.865E-1	6.063E+0
-1.865E-1	6.066E+0
-1.865E-1	6.060E+0
-1.865E-1	6.092E+0
-1.881E-1	6.066E+0
-1.849E-1	6.027E+0
-1.881E-1	6.040E+0
-1.881E-1	6.063E+0
-1.849E-1	6.066E+0
-1.865E-1	6.005E+0
-1.865E-1	6.021E+0
-1.865E-1	6.089E+0
-1.800E-1	6.092E+0
-1.832E-1	6.063E+0
-1.865E-1	6.082E+0
-1.881E-1	6.099E+0
-1.849E-1	6.095E+0
-1.849E-1	6.082E+0
-1.832E-1	6.060E+0
-1.849E-1	6.027E+0
-1.865E-1	6.008E+0
-1.849E-1	6.027E+0
-1.865E-1	6.089E+0
-1.849E-1	6.121E+0
-1.865E-1	6.095E+0
-1.881E-1	6.073E+0
-1.865E-1	6.050E+0
-1.897E-1	6.011E+0
-1.897E-1	6.060E+0
-1.849E-1	6.057E+0
-1.832E-1	6.073E+0
-1.914E-1	6.105E+0
-1.849E-1	6.066E+0
-1.914E-1	6.024E+0
-1.865E-1	6.063E+0
-1.849E-1	6.082E+0
-1.881E-1	6.086E+0
-1.832E-1	6.102E+0
-1.849E-1	6.099E+0
-1.849E-1	6.095E+0
-1.865E-1	6.031E+0
-1.832E-1	6.008E+0
-1.865E-1	6.073E+0
-1.865E-1	6.079E+0
-1.865E-1	6.037E+0
-1.865E-1	6.073E+0
-1.865E-1	6.079E+0
-1.832E-1	6.050E+0
-1.849E-1	6.040E+0
-1.832E-1	6.082E+0
-1.816E-1	6.092E+0
-1.897E-1	6.082E+0
-1.865E-1	6.105E+0
-1.849E-1	6.095E+0
-1.849E-1	6.076E+0
-1.881E-1	6.069E+0
-1.881E-1	6.066E+0
-1.849E-1	6.008E+0
-1.832E-1	6.018E+0
-1.881E-1	6.034E+0
-1.881E-1	6.060E+0
-1.865E-1	6.105E+0
-1.832E-1	6.089E+0
-1.784E-1	6.037E+0
-1.881E-1	6.102E+0
-1.849E-1	6.177E+0
-1.865E-1	6.147E+0
-1.849E-1	6.034E+0
-1.849E-1	6.044E+0
-1.832E-1	6.076E+0
-1.849E-1	6.115E+0
-1.865E-1	6.105E+0
-1.930E-1	6.112E+0
-1.849E-1	6.102E+0
-1.865E-1	6.027E+0
-1.849E-1	5.995E+0
-1.816E-1	6.021E+0
-1.832E-1	6.050E+0
-1.865E-1	6.066E+0
-1.865E-1	6.069E+0
-1.881E-1	6.069E+0
-1.865E-1	6.099E+0
-1.881E-1	6.105E+0
-1.849E-1	6.079E+0
-1.832E-1	6.082E+0
-1.832E-1	6.066E+0
-1.881E-1	6.076E+0
-1.849E-1	6.053E+0
-1.849E-1	6.021E+0
-1.832E-1	6.050E+0
-1.832E-1	6.060E+0
-1.849E-1	6.073E+0
-1.816E-1	6.076E+0
-1.849E-1	6.092E+0
-1.849E-1	6.076E+0
-1.849E-1	6.076E+0
-1.816E-1	6.102E+0
-1.865E-1	6.105E+0
-1.849E-1	6.076E+0
-1.865E-1	6.092E+0
-1.849E-1	6.086E+0
-1.832E-1	6.024E+0
-1.832E-1	6.031E+0
-1.881E-1	6.060E+0
-1.849E-1	6.069E+0
-1.816E-1	6.031E+0
-1.881E-1	6.073E+0
-1.865E-1	6.086E+0
-1.832E-1	6.047E+0
-1.832E-1	6.027E+0
-1.865E-1	6.044E+0
-1.832E-1	6.066E+0
-1.849E-1	6.053E+0
-1.849E-1	6.031E+0
-1.832E-1	6.060E+0
-1.865E-1	6.057E+0
-1.849E-1	6.027E+0
-1.881E-1	6.044E+0
-1.832E-1	6.079E+0
-1.865E-1	6.092E+0
-1.865E-1	6.073E+0
-1.849E-1	6.069E+0
-1.832E-1	6.089E+0
-1.849E-1	6.086E+0
-1.865E-1	6.092E+0
-1.849E-1	6.125E+0
-1.849E-1	6.102E+0
-1.849E-1	6.105E+0
-1.881E-1	6.121E+0
-1.832E-1	6.099E+0
-1.832E-1	6.040E+0
-1.849E-1	6.050E+0
-1.849E-1	6.040E+0
-1.832E-1	6.044E+0
-1.849E-1	6.047E+0
-1.865E-1	6.050E+0
-1.849E-1	6.128E+0
-1.832E-1	6.134E+0
-1.881E-1	6.082E+0
-1.849E-1	6.044E+0
-1.865E-1	6.079E+0
-1.832E-1	6.050E+0
-1.849E-1	6.018E+0
-1.865E-1	6.031E+0
-1.816E-1	6.034E+0
-1.832E-1	6.005E+0
-1.865E-1	6.018E+0
-1.865E-1	6.063E+0
-1.849E-1	6.073E+0
-1.849E-1	6.050E+0
-1.865E-1	6.040E+0
-1.832E-1	6.034E+0
-1.832E-1	6.082E+0
-1.832E-1	6.089E+0
-1.881E-1	6.066E+0
-1.832E-1	6.053E+0
-1.832E-1	6.060E+0
-1.849E-1	6.069E+0
-1.865E-1	6.118E+0
-1.849E-1	6.128E+0
-1.816E-1	6.108E+0
-1.832E-1	6.079E+0
-1.832E-1	6.018E+0
-1.865E-1	6.011E+0
-1.832E-1	6.050E+0
-1.816E-1	6.040E+0
-1.849E-1	6.008E+0
-1.865E-1	6.053E+0
-1.849E-1	6.154E+0
-1.832E-1	6.128E+0
-1.832E-1	6.073E+0
-1.849E-1	6.086E+0
-1.832E-1	6.079E+0
-1.832E-1	6.079E+0
-1.832E-1	6.044E+0
-1.832E-1	5.992E+0
-1.832E-1	6.011E+0
-1.800E-1	6.069E+0
-1.849E-1	6.099E+0
-1.832E-1	6.102E+0
-1.816E-1	6.151E+0
-1.849E-1	6.128E+0
-1.832E-1	6.079E+0
-1.865E-1	6.073E+0
-1.865E-1	6.066E+0
-1.849E-1	6.079E+0
-1.849E-1	6.047E+0
-1.816E-1	6.050E+0
-1.832E-1	6.089E+0
-1.849E-1	6.102E+0
-1.849E-1	6.086E+0
-1.849E-1	6.073E+0
-1.849E-1	6.040E+0
-1.768E-1	6.050E+0
-1.881E-1	6.112E+0
-1.865E-1	6.157E+0
-1.800E-1	6.082E+0
-1.849E-1	6.073E+0
-1.849E-1	6.092E+0
-1.832E-1	6.069E+0
-1.832E-1	6.082E+0
-1.849E-1	6.095E+0
-1.865E-1	6.089E+0
-1.849E-1	6.066E+0
-1.832E-1	6.044E+0
-1.832E-1	6.102E+0
-1.849E-1	6.131E+0
-1.832E-1	6.092E+0
-1.832E-1	6.069E+0
-1.832E-1	6.076E+0
-1.800E-1	6.047E+0
-1.849E-1	6.095E+0
-1.865E-1	6.112E+0
-1.849E-1	6.086E+0
-1.832E-1	6.125E+0
-1.849E-1	6.121E+0
-1.784E-1	6.118E+0
-1.865E-1	6.089E+0
-1.849E-1	6.069E+0
-1.800E-1	6.053E+0
-1.865E-1	6.063E+0
-1.849E-1	6.069E+0
-1.849E-1	6.079E+0
-1.816E-1	6.031E+0
-1.865E-1	5.992E+0
-1.865E-1	5.992E+0
-1.849E-1	6.044E+0
-1.800E-1	6.063E+0
-1.832E-1	6.060E+0
-1.816E-1	6.014E+0
-1.865E-1	6.027E+0
-1.816E-1	6.073E+0
-1.832E-1	6.147E+0
-1.816E-1	6.131E+0
-1.816E-1	6.102E+0
-1.849E-1	6.115E+0
-1.849E-1	6.112E+0
-1.849E-1	6.086E+0
-1.865E-1	6.060E+0
-1.832E-1	6.057E+0
-1.832E-1	6.092E+0
-1.849E-1	6.082E+0
-1.865E-1	6.037E+0
-1.849E-1	6.024E+0
-1.816E-1	5.988E+0
-1.832E-1	6.024E+0
-1.832E-1	6.063E+0
-1.865E-1	6.053E+0
-1.881E-1	6.076E+0
-1.832E-1	6.099E+0
-1.816E-1	6.089E+0
-1.849E-1	6.079E+0
-1.816E-1	6.079E+0
-1.816E-1	6.060E+0
-1.832E-1	6.069E+0
-1.832E-1	6.057E+0
-1.849E-1	6.024E+0
-1.816E-1	6.021E+0
-1.816E-1	6.063E+0
-1.816E-1	6.079E+0
-1.832E-1	6.095E+0
-1.849E-1	6.089E+0
-1.881E-1	6.050E+0
-1.816E-1	6.115E+0
-1.849E-1	6.180E+0
-1.832E-1	6.151E+0
-1.816E-1	6.115E+0
-1.816E-1	6.086E+0
-1.800E-1	6.082E+0
-1.800E-1	6.024E+0
-1.865E-1	6.018E+0
-1.849E-1	6.057E+0
-1.832E-1	6.089E+0
-1.816E-1	6.118E+0
-1.849E-1	6.082E+0
-1.816E-1	6.040E+0
-1.816E-1	6.073E+0
-1.832E-1	6.099E+0
-1.816E-1	6.079E+0
-1.832E-1	6.063E+0
-1.816E-1	6.053E+0
-1.849E-1	6.057E+0
-1.849E-1	6.092E+0
-1.865E-1	6.131E+0
-1.816E-1	6.099E+0
-1.832E-1	6.050E+0
-1.816E-1	6.037E+0
-1.849E-1	6.073E+0
-1.832E-1	6.057E+0
-1.800E-1	6.066E+0
-1.832E-1	6.099E+0
-1.832E-1	6.089E+0
-1.784E-1	6.057E+0
-1.800E-1	6.053E+0
-1.832E-1	6.044E+0
-1.816E-1	6.044E+0
-1.800E-1	6.044E+0
-1.816E-1	6.089E+0
-1.832E-1	6.138E+0
-1.849E-1	6.102E+0
-1.849E-1	6.069E+0
-1.832E-1	6.053E+0
-1.816E-1	6.034E+0
-1.832E-1	6.063E+0
-1.832E-1	6.060E+0
-1.832E-1	5.992E+0
-1.832E-1	6.018E+0
-1.816E-1	6.060E+0
-1.816E-1	6.053E+0
-1.832E-1	6.044E+0
-1.832E-1	6.034E+0
-1.832E-1	5.988E+0
-1.816E-1	5.985E+0
-1.800E-1	6.050E+0
-1.800E-1	6.066E+0
-1.800E-1	6.076E+0
-1.816E-1	6.089E+0
-1.832E-1	6.089E+0
-1.816E-1	6.060E+0
-1.816E-1	6.066E+0
-1.816E-1	6.050E+0
-1.849E-1	6.053E+0
-1.816E-1	6.089E+0
-1.816E-1	6.079E+0
-1.832E-1	6.079E+0
-1.832E-1	6.118E+0
-1.865E-1	6.160E+0
-1.865E-1	6.131E+0
-1.816E-1	6.079E+0
-1.816E-1	6.073E+0
-1.849E-1	6.060E+0
-1.865E-1	6.060E+0
-1.816E-1	6.089E+0
-1.865E-1	6.092E+0
-1.832E-1	6.073E+0
-1.849E-1	6.057E+0
-1.832E-1	6.089E+0
-1.816E-1	6.050E+0
-1.832E-1	6.021E+0
-1.849E-1	6.037E+0
-1.849E-1	6.021E+0
-1.816E-1	6.079E+0
-1.832E-1	6.076E+0
-1.865E-1	6.069E+0
-1.849E-1	6.086E+0
-1.816E-1	6.121E+0
-1.800E-1	6.121E+0
-1.816E-1	6.131E+0
-1.849E-1	6.128E+0
-1.832E-1	6.076E+0
-1.832E-1	6.057E+0
-1.800E-1	6.092E+0
-1.832E-1	6.125E+0
-1.816E-1	6.131E+0
-1.832E-1	6.095E+0
-1.849E-1	6.086E+0
-1.865E-1	6.060E+0
-1.832E-1	6.037E+0
-1.816E-1	6.040E+0
-1.816E-1	6.063E+0
-1.849E-1	6.076E+0
-1.832E-1	6.089E+0
-1.832E-1	6.063E+0
-1.816E-1	6.089E+0
-1.832E-1	6.095E+0
-1.849E-1	6.121E+0
-1.849E-1	6.112E+0
-1.800E-1	6.066E+0
-1.832E-1	6.053E+0
-1.800E-1	6.095E+0
-1.816E-1	6.092E+0
-1.849E-1	6.076E+0
-1.849E-1	6.089E+0
-1.849E-1	6.092E+0
-1.832E-1	6.069E+0
-1.832E-1	6.047E+0
-1.784E-1	6.005E+0
-1.800E-1	6.021E+0
-1.816E-1	6.044E+0
-1.849E-1	6.044E+0
-1.832E-1	6.057E+0
-1.800E-1	6.057E+0
-1.849E-1	6.063E+0
-1.881E-1	6.079E+0
-1.849E-1	6.044E+0
-1.865E-1	6.063E+0
-1.832E-1	6.037E+0
-1.832E-1	5.992E+0
-1.832E-1	6.018E+0
-1.865E-1	6.063E+0
-1.849E-1	6.076E+0
-1.849E-1	6.021E+0
-1.832E-1	6.034E+0
-1.832E-1	6.092E+0
-1.816E-1	6.102E+0
-1.832E-1	6.073E+0
-1.832E-1	6.089E+0
-1.849E-1	6.108E+0
-1.865E-1	6.047E+0
-1.865E-1	6.040E+0
-1.832E-1	6.024E+0
-1.849E-1	6.011E+0
-1.832E-1	6.073E+0
-1.865E-1	6.092E+0
-1.816E-1	6.066E+0
-1.800E-1	6.040E+0
-1.816E-1	6.021E+0
-1.849E-1	6.044E+0
-1.849E-1	6.069E+0
-1.849E-1	6.073E+0
-1.816E-1	6.102E+0
-1.816E-1	6.076E+0
-1.832E-1	6.108E+0
-1.800E-1	6.121E+0
-1.832E-1	6.131E+0
-1.800E-1	6.112E+0
-1.849E-1	6.112E+0
-1.816E-1	6.115E+0
-1.832E-1	6.095E+0
-1.849E-1	6.066E+0
-1.849E-1	6.066E+0
-1.832E-1	6.044E+0
-1.832E-1	6.079E+0
-1.832E-1	6.073E+0
-1.832E-1	6.060E+0
-1.849E-1	6.063E+0
-1.816E-1	6.079E+0
-1.816E-1	6.063E+0
-1.849E-1	6.040E+0
-1.849E-1	6.024E+0
-1.881E-1	6.044E+0
-1.832E-1	6.063E+0
-1.849E-1	6.073E+0
-1.849E-1	6.066E+0
-1.816E-1	6.102E+0
-1.849E-1	6.141E+0
-1.832E-1	6.076E+0
-1.849E-1	6.050E+0
-1.865E-1	6.034E+0
-1.832E-1	6.011E+0
-1.816E-1	6.044E+0
-1.832E-1	6.079E+0
-1.849E-1	6.092E+0
[truncated: 53,139 more rows]
