# Supplementary material for: Improved ANAP incorporation and VCF analysis reveal details of P2X7 current facilitation and a limited conformational interplay between ATP binding and the intracellular ballast domain
Source: eLife. 2023 Jan 4;12:e82479. doi: 10.7554/eLife.82479 (PMC9859053; doi:10.7554/eLife.82479)
Supplement: Figure 2—figure supplement 1—source data 3. [file elife-82479-fig2-figsupp1-data3.zip › Figure-2_figure-supplement-1_source-data-3/20g09/rec30.csv]

-1.622E-1	3.890E+0
-1.622E-1	3.857E+0
-1.622E-1	3.831E+0
-1.605E-1	3.864E+0
-1.605E-1	3.890E+0
-1.589E-1	3.906E+0
-1.622E-1	3.964E+0
-1.622E-1	3.912E+0
-1.589E-1	3.854E+0
-1.589E-1	3.870E+0
-1.573E-1	3.883E+0
-1.605E-1	3.841E+0
-1.589E-1	3.864E+0
-1.654E-1	3.883E+0
-1.605E-1	3.864E+0
-1.557E-1	3.890E+0
-1.589E-1	3.938E+0
-1.622E-1	3.938E+0
-1.589E-1	3.903E+0
-1.605E-1	3.896E+0
-1.622E-1	3.883E+0
-1.589E-1	3.860E+0
-1.654E-1	3.890E+0
-1.605E-1	3.916E+0
-1.605E-1	3.896E+0
-1.605E-1	3.890E+0
-1.638E-1	3.893E+0
-1.622E-1	3.867E+0
-1.622E-1	3.893E+0
-1.589E-1	3.896E+0
-1.638E-1	3.886E+0
-1.622E-1	3.860E+0
-1.605E-1	3.906E+0
-1.605E-1	3.974E+0
-1.605E-1	3.928E+0
-1.638E-1	3.903E+0
-1.605E-1	3.890E+0
-1.622E-1	3.899E+0
-1.589E-1	3.935E+0
-1.589E-1	3.948E+0
-1.622E-1	3.896E+0
-1.605E-1	3.890E+0
-1.622E-1	3.928E+0
-1.589E-1	3.912E+0
-1.605E-1	3.880E+0
-1.605E-1	3.847E+0
-1.638E-1	3.821E+0
-1.622E-1	3.841E+0
-1.573E-1	3.919E+0
-1.589E-1	3.916E+0
-1.622E-1	3.877E+0
-1.605E-1	3.851E+0
-1.605E-1	3.860E+0
-1.605E-1	3.890E+0
-1.605E-1	3.906E+0
-1.605E-1	3.883E+0
-1.589E-1	3.890E+0
-1.605E-1	3.883E+0
-1.622E-1	3.851E+0
-1.589E-1	3.834E+0
-1.605E-1	3.867E+0
-1.605E-1	3.893E+0
-1.605E-1	3.893E+0
-1.622E-1	3.938E+0
-1.605E-1	4.006E+0
-1.573E-1	3.951E+0
-1.638E-1	3.951E+0
-1.589E-1	3.935E+0
-1.589E-1	3.854E+0
-1.557E-1	3.877E+0
-1.589E-1	3.935E+0
-1.589E-1	3.935E+0
-1.638E-1	3.922E+0
-1.605E-1	3.932E+0
-1.654E-1	3.899E+0
-1.573E-1	3.880E+0
-1.622E-1	3.906E+0
-1.605E-1	3.925E+0
-1.589E-1	3.922E+0
-1.605E-1	3.919E+0
-1.622E-1	3.916E+0
-1.589E-1	3.935E+0
-1.638E-1	3.935E+0
-1.589E-1	3.893E+0
-1.573E-1	3.880E+0
-1.589E-1	3.896E+0
-1.605E-1	3.922E+0
-1.638E-1	3.870E+0
-1.605E-1	3.886E+0
-1.573E-1	3.935E+0
-1.589E-1	3.919E+0
-1.573E-1	3.903E+0
-1.573E-1	3.896E+0
-1.605E-1	3.873E+0
-1.605E-1	3.909E+0
-1.589E-1	3.896E+0
-1.573E-1	3.886E+0
-1.589E-1	3.909E+0
-1.589E-1	3.899E+0
-1.605E-1	3.873E+0
-1.622E-1	3.890E+0
-1.573E-1	3.893E+0
-1.589E-1	3.877E+0
-1.638E-1	3.890E+0
-1.605E-1	3.893E+0
-1.605E-1	3.906E+0
-1.605E-1	3.932E+0
-1.605E-1	3.925E+0
-1.573E-1	3.864E+0
-1.541E-1	3.838E+0
-1.605E-1	3.857E+0
-1.622E-1	3.896E+0
-1.622E-1	3.890E+0
-1.605E-1	3.854E+0
-1.573E-1	3.909E+0
-1.557E-1	3.967E+0
-1.589E-1	3.922E+0
-1.557E-1	3.893E+0
-1.605E-1	3.919E+0
-1.605E-1	3.935E+0
-1.622E-1	3.948E+0
-1.589E-1	3.928E+0
-1.605E-1	3.912E+0
-1.589E-1	3.919E+0
-1.573E-1	3.886E+0
-1.589E-1	3.864E+0
-1.622E-1	3.886E+0
-1.605E-1	3.903E+0
-1.622E-1	3.883E+0
-1.605E-1	3.899E+0
-1.557E-1	3.896E+0
-1.589E-1	3.886E+0
-1.573E-1	3.883E+0
-1.622E-1	3.906E+0
-1.605E-1	3.932E+0
-1.589E-1	3.961E+0
-1.589E-1	3.941E+0
-1.589E-1	3.890E+0
-1.605E-1	3.844E+0
-1.589E-1	3.870E+0
-1.589E-1	3.912E+0
-1.573E-1	3.912E+0
-1.605E-1	3.935E+0
-1.622E-1	3.883E+0
-1.589E-1	3.864E+0
-1.573E-1	3.893E+0
-1.589E-1	3.893E+0
-1.573E-1	3.860E+0
-1.605E-1	3.880E+0
-1.589E-1	3.909E+0
-1.605E-1	3.903E+0
-1.589E-1	3.899E+0
-1.589E-1	3.932E+0
-1.622E-1	3.964E+0
-1.589E-1	3.967E+0
-1.589E-1	3.938E+0
-1.541E-1	3.938E+0
-1.573E-1	3.945E+0
-1.573E-1	3.928E+0
-1.622E-1	3.906E+0
-1.589E-1	3.899E+0
-1.622E-1	3.909E+0
-1.573E-1	3.883E+0
-1.589E-1	3.880E+0
-1.573E-1	3.886E+0
-1.638E-1	3.877E+0
-1.573E-1	3.873E+0
-1.605E-1	3.909E+0
-1.622E-1	3.903E+0
-1.589E-1	3.890E+0
-1.541E-1	3.877E+0
-1.573E-1	3.841E+0
-1.573E-1	3.834E+0
-1.589E-1	3.880E+0
-1.589E-1	3.906E+0
-1.589E-1	3.880E+0
-1.557E-1	3.838E+0
-1.589E-1	3.854E+0
-1.589E-1	3.948E+0
-1.605E-1	3.932E+0
-1.605E-1	3.935E+0
-1.589E-1	3.909E+0
-1.557E-1	3.896E+0
-1.589E-1	3.847E+0
-1.589E-1	3.867E+0
-1.573E-1	3.912E+0
-1.605E-1	3.893E+0
-1.605E-1	3.886E+0
-1.589E-1	3.903E+0
-1.605E-1	3.912E+0
-1.589E-1	3.925E+0
-1.557E-1	3.941E+0
-1.573E-1	3.938E+0
-1.605E-1	3.896E+0
-1.622E-1	3.880E+0
-1.605E-1	3.916E+0
-1.638E-1	3.883E+0
-1.573E-1	3.896E+0
-1.573E-1	3.932E+0
-1.589E-1	3.903E+0
-1.605E-1	3.854E+0
-1.589E-1	3.870E+0
-1.589E-1	3.932E+0
-1.524E-1	3.958E+0
-1.541E-1	3.928E+0
-1.589E-1	3.896E+0
-1.605E-1	3.906E+0
-1.589E-1	3.893E+0
-1.557E-1	3.883E+0
-1.524E-1	3.883E+0
-1.557E-1	3.877E+0
-1.605E-1	3.880E+0
-1.605E-1	3.867E+0
-1.589E-1	3.834E+0
-1.573E-1	3.828E+0
-1.573E-1	3.844E+0
-1.573E-1	3.860E+0
-1.573E-1	3.831E+0
-1.589E-1	3.799E+0
-1.589E-1	3.854E+0
-1.589E-1	3.864E+0
-1.573E-1	3.841E+0
-1.589E-1	3.844E+0
-1.573E-1	3.873E+0
-1.573E-1	3.906E+0
-1.589E-1	3.903E+0
-1.573E-1	3.854E+0
-1.622E-1	3.854E+0
-1.573E-1	3.841E+0
-1.573E-1	3.841E+0
-1.622E-1	3.860E+0
-1.557E-1	3.815E+0
-1.589E-1	3.805E+0
-1.573E-1	3.818E+0
-1.605E-1	3.812E+0
-1.573E-1	3.795E+0
-1.622E-1	3.799E+0
-1.573E-1	3.821E+0
-1.589E-1	3.812E+0
-1.589E-1	3.802E+0
-1.589E-1	3.808E+0
-1.541E-1	3.812E+0
-1.573E-1	3.815E+0
-1.589E-1	3.818E+0
-1.573E-1	3.776E+0
-1.589E-1	3.805E+0
-1.573E-1	3.805E+0
-1.573E-1	3.831E+0
-1.573E-1	3.854E+0
-1.605E-1	3.831E+0
-1.589E-1	3.815E+0
-1.589E-1	3.799E+0
-1.589E-1	3.802E+0
-1.573E-1	3.857E+0
-1.589E-1	3.831E+0
-1.589E-1	3.841E+0
-1.605E-1	3.838E+0
-1.573E-1	3.815E+0
-1.589E-1	3.808E+0
-1.557E-1	3.783E+0
-1.573E-1	3.776E+0
-1.622E-1	3.802E+0
-1.589E-1	3.757E+0
-1.589E-1	3.760E+0
-1.541E-1	3.783E+0
-1.541E-1	3.783E+0
-1.573E-1	3.795E+0
-1.589E-1	3.783E+0
-1.589E-1	3.776E+0
-1.557E-1	3.766E+0
-1.541E-1	3.795E+0
-1.573E-1	3.841E+0
-1.557E-1	3.786E+0
-1.573E-1	3.698E+0
-1.557E-1	3.698E+0
-1.541E-1	3.757E+0
-1.573E-1	3.753E+0
-1.589E-1	3.679E+0
-1.589E-1	3.633E+0
-1.541E-1	3.692E+0
-1.557E-1	3.799E+0
-1.541E-1	3.851E+0
-1.557E-1	3.828E+0
-1.557E-1	3.828E+0
-1.573E-1	3.831E+0
-1.589E-1	3.860E+0
-1.589E-1	3.857E+0
-1.557E-1	3.808E+0
-1.605E-1	3.805E+0
-1.557E-1	3.828E+0
-1.589E-1	3.821E+0
-1.557E-1	3.847E+0
-1.573E-1	3.821E+0
-1.557E-1	3.805E+0
-1.573E-1	3.802E+0
-1.589E-1	3.815E+0
-1.589E-1	3.779E+0
-1.524E-1	3.753E+0
-1.589E-1	3.773E+0
-1.557E-1	3.773E+0
-1.589E-1	3.773E+0
-1.589E-1	3.821E+0
-1.541E-1	3.808E+0
-1.557E-1	3.789E+0
-1.589E-1	3.815E+0
-1.557E-1	3.825E+0
-1.589E-1	3.770E+0
-1.557E-1	3.776E+0
-1.557E-1	3.802E+0
-1.573E-1	3.795E+0
-1.589E-1	3.779E+0
-1.541E-1	3.792E+0
-1.541E-1	3.825E+0
-1.573E-1	3.812E+0
-1.605E-1	3.783E+0
-1.573E-1	3.744E+0
-1.557E-1	3.724E+0
-1.573E-1	3.773E+0
-1.557E-1	3.805E+0
-1.573E-1	3.812E+0
-1.557E-1	3.802E+0
-1.589E-1	3.792E+0
-1.573E-1	3.802E+0
-1.557E-1	3.786E+0
-1.541E-1	3.747E+0
-1.573E-1	3.786E+0
-1.573E-1	3.831E+0
-1.573E-1	3.821E+0
-1.573E-1	3.789E+0
-1.557E-1	3.757E+0
-1.573E-1	3.779E+0
-1.573E-1	3.802E+0
-1.573E-1	3.805E+0
-1.557E-1	3.834E+0
-1.589E-1	3.825E+0
-1.573E-1	3.860E+0
-1.557E-1	3.870E+0
-1.573E-1	3.841E+0
-1.541E-1	3.808E+0
-1.589E-1	3.799E+0
-1.573E-1	3.792E+0
-1.541E-1	3.812E+0
-1.573E-1	3.873E+0
-1.573E-1	3.838E+0
-1.589E-1	3.828E+0
-1.589E-1	3.828E+0
-1.573E-1	3.789E+0
-1.573E-1	3.795E+0
-1.541E-1	3.825E+0
-1.541E-1	3.815E+0
-1.605E-1	3.795E+0
-1.589E-1	3.779E+0
-1.541E-1	3.802E+0
-1.622E-1	3.857E+0
-1.573E-1	3.860E+0
-1.557E-1	3.821E+0
-1.557E-1	3.815E+0
-1.589E-1	3.802E+0
-1.541E-1	3.795E+0
-1.589E-1	3.808E+0
-1.557E-1	3.821E+0
-1.589E-1	3.864E+0
-1.573E-1	3.841E+0
-1.589E-1	3.783E+0
-1.573E-1	3.795E+0
-1.573E-1	3.825E+0
-1.573E-1	3.815E+0
-1.605E-1	3.757E+0
-1.541E-1	3.779E+0
-1.589E-1	3.805E+0
-1.557E-1	3.799E+0
-1.557E-1	3.792E+0
-1.557E-1	3.783E+0
-1.557E-1	3.789E+0
-1.557E-1	3.805E+0
-1.573E-1	3.825E+0
-1.573E-1	3.792E+0
-1.573E-1	3.766E+0
-1.573E-1	3.789E+0
-1.573E-1	3.783E+0
-1.541E-1	3.760E+0
-1.557E-1	3.818E+0
-1.573E-1	3.808E+0
-1.573E-1	3.808E+0
-1.605E-1	3.841E+0
-1.557E-1	3.860E+0
-1.589E-1	3.844E+0
-1.589E-1	3.802E+0
-1.605E-1	3.815E+0
-1.573E-1	3.838E+0
-1.557E-1	3.792E+0
-1.573E-1	3.779E+0
-1.557E-1	3.786E+0
-1.557E-1	3.838E+0
-1.573E-1	3.825E+0
-1.573E-1	3.737E+0
-1.541E-1	3.753E+0
-1.573E-1	3.795E+0
-1.589E-1	3.795E+0
-1.589E-1	3.773E+0
-1.524E-1	3.779E+0
-1.541E-1	3.789E+0
-1.589E-1	3.776E+0
-1.573E-1	3.776E+0
-1.557E-1	3.799E+0
-1.573E-1	3.799E+0
-1.557E-1	3.828E+0
-1.573E-1	3.821E+0
-1.573E-1	3.805E+0
-1.573E-1	3.818E+0
-1.638E-1	3.841E+0
-1.573E-1	3.815E+0
-1.557E-1	3.770E+0
-1.541E-1	3.779E+0
-1.589E-1	3.838E+0
-1.557E-1	3.864E+0
-1.573E-1	3.838E+0
-1.589E-1	3.831E+0
-1.573E-1	3.841E+0
-1.573E-1	3.834E+0
-1.573E-1	3.808E+0
-1.557E-1	3.812E+0
-1.589E-1	3.799E+0
-1.557E-1	3.799E+0
-1.573E-1	3.789E+0
-1.557E-1	3.789E+0
-1.573E-1	3.792E+0
-1.557E-1	3.815E+0
-1.589E-1	3.808E+0
-1.541E-1	3.792E+0
-1.573E-1	3.805E+0
-1.557E-1	3.831E+0
-1.573E-1	3.825E+0
-1.541E-1	3.792E+0
-1.589E-1	3.783E+0
-1.557E-1	3.760E+0
-1.589E-1	3.773E+0
-1.557E-1	3.812E+0
-1.541E-1	3.825E+0
-1.557E-1	3.818E+0
-1.573E-1	3.795E+0
-1.573E-1	3.770E+0
-1.557E-1	3.783E+0
-1.557E-1	3.844E+0
-1.541E-1	3.857E+0
-1.573E-1	3.867E+0
-1.573E-1	3.834E+0
-1.589E-1	3.818E+0
-1.541E-1	3.825E+0
-1.573E-1	3.831E+0
-1.541E-1	3.799E+0
-1.541E-1	3.783E+0
-1.557E-1	3.805E+0
-1.557E-1	3.795E+0
-1.573E-1	3.815E+0
-1.557E-1	3.828E+0
-1.557E-1	3.828E+0
-1.557E-1	3.828E+0
-1.573E-1	3.792E+0
-1.573E-1	3.834E+0
-1.541E-1	3.854E+0
-1.557E-1	3.847E+0
-1.589E-1	3.825E+0
-1.557E-1	3.789E+0
-1.605E-1	3.812E+0
-1.541E-1	3.857E+0
-1.557E-1	3.841E+0
-1.573E-1	3.831E+0
-1.573E-1	3.812E+0
-1.524E-1	3.783E+0
-1.573E-1	3.763E+0
-1.557E-1	3.779E+0
-1.573E-1	3.805E+0
-1.573E-1	3.802E+0
-1.589E-1	3.821E+0
-1.541E-1	3.821E+0
-1.541E-1	3.847E+0
-1.589E-1	3.880E+0
-1.573E-1	3.857E+0
-1.557E-1	3.825E+0
-1.589E-1	3.808E+0
-1.557E-1	3.805E+0
-1.557E-1	3.841E+0
-1.589E-1	3.828E+0
-1.524E-1	3.812E+0
-1.541E-1	3.860E+0
-1.557E-1	3.844E+0
-1.573E-1	3.792E+0
-1.541E-1	3.773E+0
-1.573E-1	3.808E+0
-1.589E-1	3.841E+0
-1.541E-1	3.860E+0
-1.557E-1	3.838E+0
-1.557E-1	3.799E+0
-1.557E-1	3.783E+0
-1.589E-1	3.802E+0
-1.557E-1	3.821E+0
-1.573E-1	3.838E+0
-1.573E-1	3.854E+0
-1.573E-1	3.795E+0
-1.541E-1	3.776E+0
-1.573E-1	3.828E+0
-1.541E-1	3.870E+0
-1.573E-1	3.844E+0
-1.557E-1	3.818E+0
-1.589E-1	3.841E+0
-1.589E-1	3.828E+0
-1.573E-1	3.808E+0
-1.589E-1	3.808E+0
-1.541E-1	3.795E+0
-1.589E-1	3.770E+0
-1.589E-1	3.792E+0
-1.541E-1	3.773E+0
-1.557E-1	3.773E+0
-1.573E-1	3.773E+0
-1.573E-1	3.815E+0
-1.557E-1	3.815E+0
-1.589E-1	3.786E+0
-1.541E-1	3.770E+0
-1.557E-1	3.786E+0
-1.557E-1	3.799E+0
-1.573E-1	3.779E+0
-1.573E-1	3.825E+0
-1.557E-1	3.851E+0
-1.557E-1	3.805E+0
-1.524E-1	3.799E+0
-1.508E-1	3.841E+0
-1.573E-1	3.818E+0
-1.557E-1	3.792E+0
-1.524E-1	3.789E+0
-1.573E-1	3.808E+0
-1.557E-1	3.808E+0
-1.524E-1	3.812E+0
-1.589E-1	3.825E+0
-1.557E-1	3.828E+0
-1.524E-1	3.812E+0
-1.589E-1	3.844E+0
-1.589E-1	3.841E+0
-1.589E-1	3.831E+0
-1.573E-1	3.828E+0
-1.557E-1	3.815E+0
-1.541E-1	3.812E+0
-1.573E-1	3.821E+0
-1.557E-1	3.818E+0
-1.541E-1	3.815E+0
-1.573E-1	3.795E+0
-1.541E-1	3.766E+0
-1.573E-1	3.757E+0
-1.589E-1	3.753E+0
-1.573E-1	3.750E+0
-1.541E-1	3.779E+0
-1.524E-1	3.841E+0
-1.541E-1	3.844E+0
-1.557E-1	3.860E+0
-1.557E-1	3.844E+0
-1.573E-1	3.802E+0
-1.524E-1	3.812E+0
-1.573E-1	3.802E+0
-1.589E-1	3.799E+0
-1.589E-1	3.828E+0
-1.524E-1	3.831E+0
-1.557E-1	3.770E+0
-1.541E-1	3.737E+0
-1.589E-1	3.795E+0
-1.573E-1	3.828E+0
-1.524E-1	3.825E+0
-1.573E-1	3.818E+0
-1.541E-1	3.815E+0
-1.508E-1	3.838E+0
-1.589E-1	3.864E+0
-1.524E-1	3.844E+0
-1.573E-1	3.812E+0
-1.557E-1	3.770E+0
-1.508E-1	3.734E+0
-1.557E-1	3.757E+0
-1.573E-1	3.818E+0
-1.573E-1	3.854E+0
-1.541E-1	3.825E+0
-1.557E-1	3.799E+0
-1.557E-1	3.779E+0
-1.541E-1	3.786E+0
-1.573E-1	3.821E+0
-1.541E-1	3.854E+0
-1.557E-1	3.864E+0
-1.557E-1	3.864E+0
-1.541E-1	3.864E+0
-1.557E-1	3.851E+0
-1.557E-1	3.821E+0
-1.541E-1	3.838E+0
-1.524E-1	3.841E+0
-1.557E-1	3.838E+0
-1.541E-1	3.831E+0
-1.557E-1	3.812E+0
-1.557E-1	3.795E+0
-1.557E-1	3.750E+0
-1.541E-1	3.770E+0
-1.524E-1	3.773E+0
-1.557E-1	3.789E+0
-1.573E-1	3.802E+0
-1.541E-1	3.818E+0
-1.541E-1	3.805E+0
-1.541E-1	3.818E+0
-1.541E-1	3.818E+0
-1.573E-1	3.805E+0
-1.557E-1	3.818E+0
-1.573E-1	3.844E+0
-1.557E-1	3.831E+0
-1.524E-1	3.831E+0
-1.541E-1	3.854E+0
-1.541E-1	3.828E+0
-1.573E-1	3.841E+0
-1.557E-1	3.818E+0
-1.524E-1	3.812E+0
-1.524E-1	3.821E+0
-1.557E-1	3.789E+0
-1.557E-1	3.786E+0
-1.557E-1	3.760E+0
-1.524E-1	3.792E+0
-1.557E-1	3.812E+0
-1.557E-1	3.818E+0
-1.557E-1	3.825E+0
-1.557E-1	3.792E+0
-1.573E-1	3.795E+0
-1.524E-1	3.818E+0
-1.524E-1	3.838E+0
-1.541E-1	3.834E+0
-1.589E-1	3.825E+0
-1.541E-1	3.815E+0
-1.524E-1	3.792E+0
-1.557E-1	3.792E+0
-1.589E-1	3.789E+0
-1.541E-1	3.776E+0
-1.541E-1	3.821E+0
-1.541E-1	3.812E+0
-1.573E-1	3.799E+0
-1.524E-1	3.802E+0
-1.557E-1	3.812E+0
-1.557E-1	3.770E+0
-1.524E-1	3.821E+0
-1.524E-1	3.860E+0
-1.557E-1	3.847E+0
-1.557E-1	3.825E+0
-1.557E-1	3.847E+0
-1.541E-1	3.851E+0
-1.508E-1	3.838E+0
-1.541E-1	3.838E+0
-1.573E-1	3.795E+0
-1.557E-1	3.776E+0
-1.557E-1	3.818E+0
-1.524E-1	3.815E+0
-1.508E-1	3.799E+0
-1.524E-1	3.776E+0
-1.573E-1	3.773E+0
-1.541E-1	3.802E+0
-1.508E-1	3.834E+0
-1.541E-1	3.841E+0
-1.508E-1	3.844E+0
-1.524E-1	3.851E+0
-1.541E-1	3.857E+0
-1.541E-1	3.864E+0
-1.541E-1	3.883E+0
-1.508E-1	3.873E+0
-1.541E-1	3.838E+0
-1.541E-1	3.831E+0
-1.573E-1	3.838E+0
-1.541E-1	3.808E+0
-1.508E-1	3.802E+0
-1.524E-1	3.786E+0
-1.557E-1	3.753E+0
-1.524E-1	3.779E+0
-1.541E-1	3.795E+0
-1.541E-1	3.792E+0
-1.541E-1	3.770E+0
-1.524E-1	3.766E+0
-1.573E-1	3.802E+0
-1.557E-1	3.828E+0
-1.541E-1	3.857E+0
-1.557E-1	3.844E+0
-1.524E-1	3.770E+0
-1.524E-1	3.753E+0
-1.524E-1	3.799E+0
-1.524E-1	3.841E+0
-1.541E-1	3.818E+0
-1.524E-1	3.802E+0
-1.541E-1	3.812E+0
-1.557E-1	3.844E+0
-1.541E-1	3.857E+0
-1.541E-1	3.828E+0
-1.476E-1	3.828E+0
-1.524E-1	3.841E+0
-1.524E-1	3.857E+0
-1.573E-1	3.831E+0
-1.524E-1	3.815E+0
-1.557E-1	3.789E+0
-1.557E-1	3.760E+0
-1.573E-1	3.766E+0
-1.524E-1	3.792E+0
-1.508E-1	3.805E+0
-1.557E-1	3.818E+0
-1.557E-1	3.808E+0
-1.508E-1	3.831E+0
-1.541E-1	3.870E+0
-1.557E-1	3.880E+0
-1.524E-1	3.828E+0
-1.541E-1	3.773E+0
-1.541E-1	3.815E+0
-1.524E-1	3.828E+0
-1.557E-1	3.834E+0
-1.524E-1	3.847E+0
-1.524E-1	3.864E+0
-1.524E-1	3.838E+0
-1.524E-1	3.838E+0
-1.508E-1	3.831E+0
-1.524E-1	3.825E+0
-1.541E-1	3.805E+0
-1.541E-1	3.757E+0
-1.541E-1	3.770E+0
-1.541E-1	3.789E+0
-1.541E-1	3.844E+0
-1.508E-1	3.867E+0
-1.524E-1	3.844E+0
-1.541E-1	3.847E+0
-1.524E-1	3.841E+0
-1.557E-1	3.828E+0
-1.557E-1	3.815E+0
-1.492E-1	3.812E+0
-1.541E-1	3.802E+0
-1.524E-1	3.808E+0
-1.541E-1	3.792E+0
-1.524E-1	3.795E+0
-1.508E-1	3.808E+0
-1.492E-1	3.808E+0
-1.524E-1	3.808E+0
-1.524E-1	3.802E+0
-1.557E-1	3.789E+0
-1.541E-1	3.789E+0
-1.492E-1	3.825E+0
-1.541E-1	3.799E+0
-1.541E-1	3.799E+0
-1.524E-1	3.805E+0
-1.557E-1	3.795E+0
-1.508E-1	3.773E+0
-1.524E-1	3.779E+0
-1.524E-1	3.831E+0
-1.508E-1	3.864E+0
-1.524E-1	3.834E+0
-1.557E-1	3.795E+0
-1.524E-1	3.792E+0
-1.476E-1	3.744E+0
-1.508E-1	3.770E+0
-1.541E-1	3.805E+0
-1.557E-1	3.821E+0
-1.524E-1	3.854E+0
-1.508E-1	3.815E+0
-1.541E-1	3.792E+0
-1.524E-1	3.799E+0
-1.524E-1	3.783E+0
-1.508E-1	3.760E+0
-1.508E-1	3.753E+0
-1.541E-1	3.792E+0
-1.557E-1	3.802E+0
-1.508E-1	3.792E+0
-1.524E-1	3.805E+0
-1.492E-1	3.802E+0
-1.508E-1	3.825E+0
-1.508E-1	3.831E+0
-1.492E-1	3.815E+0
-1.508E-1	3.795E+0
-1.541E-1	3.799E+0
-1.524E-1	3.805E+0
-1.524E-1	3.776E+0
-1.508E-1	3.786E+0
-1.492E-1	3.844E+0
-1.476E-1	3.844E+0
-1.541E-1	3.831E+0
-1.524E-1	3.828E+0
-1.541E-1	3.808E+0
-1.541E-1	3.805E+0
-1.508E-1	3.834E+0
-1.508E-1	3.828E+0
-1.508E-1	3.799E+0
-1.508E-1	3.834E+0
-1.541E-1	3.838E+0
-1.508E-1	3.805E+0
-1.508E-1	3.864E+0
-1.541E-1	3.864E+0
-1.541E-1	3.821E+0
-1.524E-1	3.825E+0
-1.524E-1	3.812E+0
-1.492E-1	3.821E+0
-1.524E-1	3.867E+0
-1.508E-1	3.815E+0
-1.541E-1	3.789E+0
-1.524E-1	3.766E+0
-1.541E-1	3.740E+0
-1.524E-1	3.770E+0
-1.541E-1	3.792E+0
-1.524E-1	3.828E+0
-1.492E-1	3.870E+0
-1.524E-1	3.883E+0
-1.541E-1	3.831E+0
-1.508E-1	3.818E+0
-1.541E-1	3.860E+0
-1.508E-1	3.825E+0
-1.524E-1	3.851E+0
-1.541E-1	3.880E+0
-1.524E-1	3.821E+0
-1.524E-1	3.834E+0
-1.524E-1	3.821E+0
-1.492E-1	3.815E+0
-1.508E-1	3.821E+0
-1.508E-1	3.792E+0
-1.492E-1	3.802E+0
-1.524E-1	3.860E+0
-1.508E-1	3.864E+0
-1.508E-1	3.831E+0
-1.508E-1	3.789E+0
-1.508E-1	3.789E+0
-1.541E-1	3.812E+0
-1.508E-1	3.805E+0
-1.557E-1	3.825E+0
-1.492E-1	3.834E+0
-1.541E-1	3.792E+0
-1.524E-1	3.779E+0
-1.492E-1	3.808E+0
-1.508E-1	3.828E+0
-1.508E-1	3.818E+0
-1.492E-1	3.854E+0
-1.508E-1	3.851E+0
-1.508E-1	3.815E+0
-1.508E-1	3.786E+0
-1.524E-1	3.783E+0
-1.476E-1	3.815E+0
-1.524E-1	3.812E+0
-1.557E-1	3.792E+0
-1.524E-1	3.786E+0
-1.508E-1	3.799E+0
-1.492E-1	3.773E+0
-1.524E-1	3.763E+0
-1.508E-1	3.821E+0
-1.492E-1	3.870E+0
-1.541E-1	3.815E+0
-1.508E-1	3.773E+0
-1.508E-1	3.779E+0
-1.492E-1	3.766E+0
-1.508E-1	3.737E+0
-1.508E-1	3.744E+0
-1.508E-1	3.770E+0
-1.492E-1	3.812E+0
-1.476E-1	3.828E+0
-1.541E-1	3.844E+0
-1.557E-1	3.834E+0
-1.492E-1	3.818E+0
-1.508E-1	3.805E+0
-1.492E-1	3.815E+0
-1.476E-1	3.828E+0
-1.524E-1	3.831E+0
-1.508E-1	3.786E+0
-1.508E-1	3.770E+0
-1.541E-1	3.815E+0
-1.492E-1	3.851E+0
-1.492E-1	3.815E+0
-1.524E-1	3.792E+0
-1.524E-1	3.802E+0
-1.492E-1	3.831E+0
-1.524E-1	3.831E+0
-1.476E-1	3.795E+0
-1.508E-1	3.740E+0
-1.541E-1	3.757E+0
-1.541E-1	3.792E+0
-1.508E-1	3.805E+0
-1.557E-1	3.760E+0
-1.508E-1	3.760E+0
-1.508E-1	3.805E+0
-1.524E-1	3.838E+0
-1.508E-1	3.854E+0
-1.508E-1	3.831E+0
-1.508E-1	3.795E+0
-1.492E-1	3.795E+0
-1.508E-1	3.838E+0
-1.492E-1	3.808E+0
-1.492E-1	3.783E+0
-1.524E-1	3.786E+0
-1.476E-1	3.786E+0
-1.508E-1	3.815E+0
-1.524E-1	3.841E+0
-1.492E-1	3.792E+0
-1.508E-1	3.818E+0
-1.524E-1	3.815E+0
-1.492E-1	3.795E+0
-1.541E-1	3.818E+0
-1.541E-1	3.860E+0
-1.524E-1	3.844E+0
-1.508E-1	3.815E+0
-1.492E-1	3.770E+0
-1.508E-1	3.737E+0
-1.524E-1	3.711E+0
-1.492E-1	3.747E+0
-1.541E-1	3.770E+0
-1.492E-1	3.789E+0
-1.508E-1	3.789E+0
-1.508E-1	3.828E+0
-1.541E-1	3.844E+0
-1.541E-1	3.808E+0
-1.508E-1	3.799E+0
-1.492E-1	3.825E+0
-1.508E-1	3.844E+0
-1.524E-1	3.844E+0
-1.492E-1	3.821E+0
-1.492E-1	3.805E+0
-1.508E-1	3.802E+0
-1.541E-1	3.828E+0
-1.524E-1	3.838E+0
-1.557E-1	3.776E+0
-1.524E-1	3.766E+0
-1.476E-1	3.766E+0
-1.492E-1	3.792E+0
-1.541E-1	3.812E+0
-1.508E-1	3.815E+0
-1.524E-1	3.812E+0
-1.492E-1	3.818E+0
-1.476E-1	3.789E+0
-1.524E-1	3.795E+0
-1.524E-1	3.815E+0
-1.557E-1	3.828E+0
-1.508E-1	3.805E+0
-1.492E-1	3.815E+0
-1.492E-1	3.841E+0
-1.524E-1	3.844E+0
-1.492E-1	3.776E+0
-1.492E-1	3.731E+0
-1.524E-1	3.776E+0
-1.524E-1	3.825E+0
-1.508E-1	3.808E+0
-1.524E-1	3.792E+0
-1.524E-1	3.786E+0
-1.492E-1	3.783E+0
-1.524E-1	3.795E+0
-1.492E-1	3.812E+0
-1.508E-1	3.799E+0
-1.557E-1	3.773E+0
-1.492E-1	3.799E+0
-1.541E-1	3.821E+0
-1.492E-1	3.818E+0
-1.476E-1	3.815E+0
-1.492E-1	3.847E+0
-1.508E-1	3.828E+0
-1.524E-1	3.825E+0
-1.508E-1	3.825E+0
-1.476E-1	3.789E+0
-1.492E-1	3.776E+0
-1.524E-1	3.838E+0
-1.476E-1	3.834E+0
-1.492E-1	3.799E+0
-1.524E-1	3.802E+0
-1.508E-1	3.828E+0
-1.524E-1	3.828E+0
-1.476E-1	3.828E+0
-1.492E-1	3.821E+0
-1.541E-1	3.802E+0
-1.524E-1	3.783E+0
-1.492E-1	3.799E+0
-1.524E-1	3.805E+0
-1.508E-1	3.805E+0
-1.492E-1	3.792E+0
-1.524E-1	3.773E+0
-1.541E-1	3.792E+0
-1.524E-1	3.808E+0
-1.492E-1	3.799E+0
-1.492E-1	3.821E+0
-1.508E-1	3.831E+0
-1.476E-1	3.828E+0
-1.508E-1	3.847E+0
-1.508E-1	3.851E+0
-1.524E-1	3.776E+0
-1.492E-1	3.770E+0
-1.492E-1	3.795E+0
-1.508E-1	3.776E+0
-1.492E-1	3.766E+0
-1.492E-1	3.808E+0
-1.524E-1	3.802E+0
-1.557E-1	3.795E+0
-1.524E-1	3.838E+0
-1.508E-1	3.818E+0
-1.508E-1	3.808E+0
-1.492E-1	3.776E+0
-1.524E-1	3.792E+0
-1.524E-1	3.828E+0
-1.524E-1	3.815E+0
-1.524E-1	3.776E+0
-1.492E-1	3.757E+0
-1.492E-1	3.770E+0
-1.492E-1	3.815E+0
-1.492E-1	3.857E+0
-1.508E-1	3.851E+0
-1.508E-1	3.808E+0
-1.508E-1	3.867E+0
-1.492E-1	3.857E+0
-1.524E-1	3.802E+0
-1.508E-1	3.766E+0
-1.492E-1	3.805E+0
-1.476E-1	3.860E+0
-1.508E-1	3.851E+0
-1.508E-1	3.783E+0
-1.524E-1	3.776E+0
-1.524E-1	3.805E+0
-1.524E-1	3.805E+0
-1.508E-1	3.783E+0
-1.508E-1	3.799E+0
-1.508E-1	3.812E+0
-1.524E-1	3.805E+0
-1.492E-1	3.831E+0
-1.508E-1	3.844E+0
-1.508E-1	3.776E+0
-1.557E-1	3.731E+0
-1.508E-1	3.744E+0
-1.476E-1	3.731E+0
-1.492E-1	3.766E+0
-1.524E-1	3.825E+0
-1.524E-1	3.818E+0
-1.541E-1	3.812E+0
-1.508E-1	3.792E+0
-1.492E-1	3.795E+0
-1.492E-1	3.802E+0
-1.524E-1	3.808E+0
-1.508E-1	3.789E+0
-1.524E-1	3.799E+0
-1.508E-1	3.838E+0
-1.508E-1	3.854E+0
-1.492E-1	3.831E+0
-1.508E-1	3.821E+0
-1.492E-1	3.808E+0
-1.508E-1	3.834E+0
-1.508E-1	3.847E+0
-1.476E-1	3.854E+0
-1.541E-1	3.825E+0
-1.476E-1	3.792E+0
-1.524E-1	3.792E+0
-1.508E-1	3.831E+0
-1.508E-1	3.805E+0
-1.524E-1	3.799E+0
-1.459E-1	3.831E+0
-1.492E-1	3.847E+0
-1.492E-1	3.821E+0
-1.508E-1	3.792E+0
-1.508E-1	3.792E+0
-1.541E-1	3.776E+0
-1.492E-1	3.776E+0
-1.476E-1	3.786E+0
-1.492E-1	3.789E+0
-1.541E-1	3.828E+0
-1.524E-1	3.844E+0
-1.524E-1	3.821E+0
-1.492E-1	3.821E+0
-1.492E-1	3.802E+0
-1.492E-1	3.802E+0
-1.508E-1	3.841E+0
-1.524E-1	3.841E+0
-1.524E-1	3.857E+0
-1.492E-1	3.854E+0
-1.524E-1	3.841E+0
-1.508E-1	3.825E+0
-1.508E-1	3.808E+0
-1.492E-1	3.802E+0
-1.508E-1	3.805E+0
-1.492E-1	3.825E+0
-1.508E-1	3.841E+0
-1.524E-1	3.799E+0
-1.492E-1	3.805E+0
-1.508E-1	3.834E+0
-1.476E-1	3.844E+0
-1.492E-1	3.831E+0
-1.524E-1	3.851E+0
-1.508E-1	3.841E+0
-1.492E-1	3.841E+0
-1.541E-1	3.821E+0
-1.459E-1	3.818E+0
-1.476E-1	3.831E+0
-1.492E-1	3.812E+0
-1.541E-1	3.795E+0
-1.508E-1	3.773E+0
-1.508E-1	3.792E+0
-1.492E-1	3.821E+0
-1.541E-1	3.844E+0
-1.508E-1	3.834E+0
-1.524E-1	3.802E+0
-1.524E-1	3.799E+0
-1.508E-1	3.799E+0
-1.459E-1	3.818E+0
-1.508E-1	3.773E+0
-1.508E-1	3.747E+0
-1.508E-1	3.776E+0
-1.541E-1	3.825E+0
-1.524E-1	3.825E+0
-1.541E-1	3.812E+0
-1.508E-1	3.789E+0
-1.508E-1	3.766E+0
-1.476E-1	3.818E+0
-1.459E-1	3.834E+0
-1.508E-1	3.831E+0
-1.492E-1	3.802E+0
-1.476E-1	3.844E+0
-1.541E-1	3.870E+0
-1.508E-1	3.825E+0
-1.492E-1	3.818E+0
-1.459E-1	3.831E+0
-1.476E-1	3.838E+0
-1.541E-1	3.847E+0
-1.508E-1	3.808E+0
-1.524E-1	3.808E+0
-1.508E-1	3.789E+0
-1.541E-1	3.776E+0
-1.492E-1	3.805E+0
-1.541E-1	3.783E+0
-1.508E-1	3.770E+0
-1.459E-1	3.783E+0
-1.492E-1	3.818E+0
-1.492E-1	3.795E+0
-1.524E-1	3.770E+0
-1.508E-1	3.779E+0
-1.459E-1	3.776E+0
-1.459E-1	3.786E+0
-1.524E-1	3.821E+0
-1.541E-1	3.873E+0
-1.541E-1	3.857E+0
-1.524E-1	3.821E+0
-1.492E-1	3.805E+0
-1.492E-1	3.818E+0
-1.492E-1	3.805E+0
-1.476E-1	3.812E+0
-1.508E-1	3.818E+0
-1.492E-1	3.828E+0
-1.492E-1	3.808E+0
-1.508E-1	3.815E+0
-1.541E-1	3.802E+0
-1.508E-1	3.812E+0
-1.508E-1	3.838E+0
-1.492E-1	3.867E+0
-1.508E-1	3.834E+0
-1.492E-1	3.828E+0
-1.508E-1	3.821E+0
-1.476E-1	3.808E+0
-1.492E-1	3.821E+0
-1.508E-1	3.795E+0
-1.492E-1	3.795E+0
-1.508E-1	3.808E+0
-1.508E-1	3.841E+0
-1.508E-1	3.821E+0
-1.492E-1	3.789E+0
-1.508E-1	3.779E+0
-1.492E-1	3.815E+0
-1.524E-1	3.815E+0
-1.476E-1	3.805E+0
-1.508E-1	3.783E+0
-1.524E-1	3.766E+0
-1.492E-1	3.792E+0
-1.508E-1	3.815E+0
-1.492E-1	3.821E+0
-1.508E-1	3.825E+0
-1.476E-1	3.783E+0
-1.508E-1	3.783E+0
-1.476E-1	3.828E+0
-1.492E-1	3.792E+0
-1.476E-1	3.766E+0
-1.492E-1	3.773E+0
-1.476E-1	3.792E+0
-1.508E-1	3.812E+0
-1.492E-1	3.779E+0
-1.476E-1	3.757E+0
-1.492E-1	3.792E+0
-1.524E-1	3.792E+0
-1.524E-1	3.783E+0
-1.492E-1	3.786E+0
-1.492E-1	3.783E+0
-1.492E-1	3.815E+0
-1.508E-1	3.805E+0
-1.492E-1	3.818E+0
-1.476E-1	3.825E+0
-1.508E-1	3.786E+0
-1.459E-1	3.757E+0
-1.492E-1	3.760E+0
-1.492E-1	3.789E+0
-1.524E-1	3.789E+0
-1.459E-1	3.805E+0
-1.492E-1	3.828E+0
-1.508E-1	3.854E+0
-1.524E-1	3.812E+0
-1.508E-1	3.773E+0
-1.492E-1	3.770E+0
-1.508E-1	3.766E+0
-1.476E-1	3.760E+0
-1.443E-1	3.792E+0
-1.508E-1	3.812E+0
-1.492E-1	3.815E+0
-1.508E-1	3.825E+0
-1.508E-1	3.805E+0
-1.508E-1	3.792E+0
-1.492E-1	3.786E+0
-1.541E-1	3.776E+0
-1.476E-1	3.763E+0
-1.492E-1	3.766E+0
-1.492E-1	3.792E+0
-1.508E-1	3.815E+0
-1.524E-1	3.799E+0
-1.476E-1	3.805E+0
-1.476E-1	3.789E+0
-1.459E-1	3.783E+0
-1.508E-1	3.831E+0
-1.524E-1	3.883E+0
-1.492E-1	3.821E+0
-1.508E-1	3.773E+0
-1.476E-1	3.789E+0
-1.427E-1	3.815E+0
-1.492E-1	3.818E+0
-1.492E-1	3.795E+0
-1.459E-1	3.750E+0
-1.476E-1	3.718E+0
-1.443E-1	3.760E+0
-1.541E-1	3.805E+0
-1.508E-1	3.808E+0
-1.476E-1	3.812E+0
-1.459E-1	3.812E+0
-1.476E-1	3.825E+0
-1.492E-1	3.808E+0
-1.476E-1	3.828E+0
-1.508E-1	3.851E+0
-1.508E-1	3.867E+0
-1.476E-1	3.870E+0
-1.492E-1	3.844E+0
-1.492E-1	3.841E+0
-1.524E-1	3.808E+0
-1.508E-1	3.770E+0
-1.508E-1	3.786E+0
-1.459E-1	3.808E+0
-1.492E-1	3.821E+0
-1.508E-1	3.825E+0
-1.492E-1	3.841E+0
-1.524E-1	3.812E+0
-1.476E-1	3.783E+0
-1.459E-1	3.789E+0
-1.459E-1	3.815E+0
-1.508E-1	3.821E+0
-1.508E-1	3.802E+0
-1.492E-1	3.789E+0
-1.476E-1	3.818E+0
-1.476E-1	3.834E+0
-1.459E-1	3.841E+0
-1.524E-1	3.828E+0
-1.508E-1	3.812E+0
-1.508E-1	3.783E+0
-1.492E-1	3.779E+0
-1.459E-1	3.825E+0
-1.476E-1	3.828E+0
-1.508E-1	3.805E+0
-1.492E-1	3.802E+0
-1.492E-1	3.841E+0
-1.459E-1	3.805E+0
-1.508E-1	3.753E+0
-1.524E-1	3.773E+0
-1.476E-1	3.808E+0
-1.508E-1	3.841E+0
-1.476E-1	3.834E+0
-1.476E-1	3.770E+0
-1.492E-1	3.773E+0
-1.492E-1	3.792E+0
-1.508E-1	3.770E+0
-1.459E-1	3.776E+0
-1.508E-1	3.783E+0
-1.508E-1	3.773E+0
-1.476E-1	3.786E+0
-1.492E-1	3.783E+0
-1.492E-1	3.818E+0
-1.476E-1	3.799E+0
-1.476E-1	3.808E+0
-1.508E-1	3.815E+0
-1.492E-1	3.808E+0
-1.459E-1	3.795E+0
-1.508E-1	3.789E+0
-1.508E-1	3.828E+0
-1.492E-1	3.838E+0
-1.492E-1	3.825E+0
-1.443E-1	3.802E+0
-1.476E-1	3.799E+0
-1.492E-1	3.828E+0
-1.508E-1	3.815E+0
-1.508E-1	3.815E+0
-1.492E-1	3.805E+0
-1.443E-1	3.766E+0
-1.492E-1	3.786E+0
-1.476E-1	3.789E+0
-1.476E-1	3.789E+0
-1.508E-1	3.815E+0
-1.476E-1	3.789E+0
-1.492E-1	3.795E+0
-1.476E-1	3.857E+0
-1.524E-1	3.860E+0
-1.443E-1	3.821E+0
-1.476E-1	3.838E+0
-1.476E-1	3.805E+0
-1.476E-1	3.753E+0
-1.492E-1	3.750E+0
-1.476E-1	3.776E+0
-1.443E-1	3.789E+0
-1.476E-1	3.792E+0
-1.492E-1	3.805E+0
-1.508E-1	3.841E+0
-1.492E-1	3.821E+0
-1.508E-1	3.799E+0
-1.508E-1	3.773E+0
-1.492E-1	3.776E+0
-1.492E-1	3.802E+0
-1.476E-1	3.808E+0
-1.492E-1	3.834E+0
-1.476E-1	3.831E+0
-1.459E-1	3.789E+0
-1.492E-1	3.760E+0
-1.508E-1	3.773E+0
-1.508E-1	3.792E+0
-1.492E-1	3.789E+0
-1.459E-1	3.799E+0
-1.476E-1	3.818E+0
-1.492E-1	3.825E+0
-1.476E-1	3.815E+0
-1.508E-1	3.828E+0
-1.508E-1	3.857E+0
-1.476E-1	3.854E+0
-1.492E-1	3.825E+0
-1.492E-1	3.812E+0
-1.459E-1	3.792E+0
-1.476E-1	3.802E+0
-1.492E-1	3.795E+0
-1.476E-1	3.821E+0
-1.476E-1	3.831E+0
-1.492E-1	3.786E+0
-1.459E-1	3.805E+0
-1.459E-1	3.815E+0
-1.476E-1	3.770E+0
-1.443E-1	3.773E+0
-1.459E-1	3.799E+0
-1.524E-1	3.789E+0
-1.492E-1	3.773E+0
-1.508E-1	3.763E+0
-1.492E-1	3.779E+0
-1.459E-1	3.760E+0
-1.476E-1	3.766E+0
-1.459E-1	3.795E+0
-1.508E-1	3.812E+0
-1.476E-1	3.776E+0
-1.508E-1	3.789E+0
-1.476E-1	3.867E+0
-1.508E-1	3.867E+0
-1.492E-1	3.821E+0
-1.476E-1	3.808E+0
-1.492E-1	3.805E+0
-1.524E-1	3.779E+0
-1.492E-1	3.802E+0
-1.524E-1	3.802E+0
-1.508E-1	3.763E+0
-1.492E-1	3.789E+0
-1.459E-1	3.812E+0
-1.443E-1	3.821E+0
-1.459E-1	3.821E+0
-1.492E-1	3.802E+0
-1.492E-1	3.805E+0
-1.508E-1	3.818E+0
-1.459E-1	3.757E+0
-1.459E-1	3.734E+0
-1.492E-1	3.799E+0
-1.492E-1	3.831E+0
-1.476E-1	3.825E+0
-1.524E-1	3.802E+0
-1.492E-1	3.812E+0
-1.476E-1	3.825E+0
-1.476E-1	3.815E+0
-1.508E-1	3.808E+0
-1.476E-1	3.786E+0
-1.492E-1	3.779E+0
-1.443E-1	3.766E+0
-1.476E-1	3.786E+0
-1.524E-1	3.815E+0
-1.524E-1	3.825E+0
-1.492E-1	3.821E+0
-1.476E-1	3.795E+0
-1.459E-1	3.789E+0
-1.476E-1	3.805E+0
-1.508E-1	3.818E+0
-1.524E-1	3.860E+0
-1.476E-1	3.847E+0
-1.459E-1	3.860E+0
-1.443E-1	3.847E+0
-1.508E-1	3.805E+0
-1.476E-1	3.802E+0
-1.476E-1	3.802E+0
-1.459E-1	3.799E+0
-1.476E-1	3.773E+0
-1.508E-1	3.750E+0
-1.508E-1	3.773E+0
-1.492E-1	3.805E+0
-1.476E-1	3.818E+0
-1.508E-1	3.844E+0
-1.476E-1	3.828E+0
-1.459E-1	3.783E+0
-1.476E-1	3.763E+0
-1.492E-1	3.795E+0
-1.492E-1	3.792E+0
-1.443E-1	3.783E+0
-1.476E-1	3.805E+0
-1.492E-1	3.805E+0
-1.443E-1	3.795E+0
-1.476E-1	3.795E+0
-1.459E-1	3.838E+0
-1.508E-1	3.883E+0
-1.508E-1	3.844E+0
-1.476E-1	3.808E+0
-1.459E-1	3.786E+0
-1.459E-1	3.760E+0
-1.459E-1	3.753E+0
-1.459E-1	3.773E+0
-1.492E-1	3.757E+0
-1.459E-1	3.731E+0
-1.459E-1	3.773E+0
-1.508E-1	3.828E+0
-1.443E-1	3.821E+0
-1.459E-1	3.812E+0
-1.476E-1	3.825E+0
-1.459E-1	3.818E+0
-1.492E-1	3.844E+0
-1.492E-1	3.844E+0
-1.459E-1	3.792E+0
-1.541E-1	3.770E+0
-1.492E-1	3.766E+0
-1.459E-1	3.789E+0
-1.492E-1	3.812E+0
-1.476E-1	3.802E+0
-1.459E-1	3.799E+0
-1.459E-1	3.805E+0
-1.508E-1	3.818E+0
-1.492E-1	3.828E+0
-1.476E-1	3.805E+0
-1.476E-1	3.802E+0
-1.443E-1	3.795E+0
-1.508E-1	3.821E+0
-1.492E-1	3.808E+0
-1.459E-1	3.825E+0
-1.443E-1	3.825E+0
-1.459E-1	3.838E+0
-1.492E-1	3.857E+0
-1.508E-1	3.818E+0
-1.459E-1	3.812E+0
-1.492E-1	3.812E+0
-1.492E-1	3.812E+0
-1.492E-1	3.786E+0
-1.541E-1	3.779E+0
-1.492E-1	3.786E+0
-1.459E-1	3.844E+0
-1.443E-1	3.825E+0
-1.524E-1	3.795E+0
-1.492E-1	3.812E+0
-1.476E-1	3.802E+0
-1.492E-1	3.818E+0
-1.476E-1	3.864E+0
-1.427E-1	3.870E+0
-1.524E-1	3.838E+0
-1.492E-1	3.786E+0
-1.492E-1	3.779E+0
-1.476E-1	3.795E+0
-1.492E-1	3.818E+0
-1.476E-1	3.786E+0
-1.492E-1	3.783E+0
-1.508E-1	3.812E+0
-1.476E-1	3.831E+0
-1.476E-1	3.812E+0
-1.476E-1	3.831E+0
-1.492E-1	3.841E+0
-1.459E-1	3.789E+0
-1.476E-1	3.792E+0
-1.492E-1	3.831E+0
-1.459E-1	3.844E+0
-1.476E-1	3.828E+0
-1.476E-1	3.805E+0
-1.508E-1	3.805E+0
-1.508E-1	3.770E+0
-1.476E-1	3.773E+0
-1.508E-1	3.802E+0
-1.476E-1	3.799E+0
-1.443E-1	3.773E+0
-1.492E-1	3.757E+0
-1.508E-1	3.779E+0
-1.492E-1	3.818E+0
-1.476E-1	3.851E+0
-1.476E-1	3.860E+0
-1.459E-1	3.828E+0
-1.524E-1	3.812E+0
-1.476E-1	3.834E+0
-1.476E-1	3.805E+0
-1.476E-1	3.783E+0
-1.492E-1	3.834E+0
-1.459E-1	3.831E+0
-1.459E-1	3.786E+0
-1.476E-1	3.740E+0
-1.443E-1	3.770E+0
-1.476E-1	3.802E+0
-1.524E-1	3.786E+0
-1.508E-1	3.753E+0
-1.508E-1	3.795E+0
-1.459E-1	3.847E+0
-1.443E-1	3.828E+0
-1.476E-1	3.805E+0
-1.476E-1	3.802E+0
-1.476E-1	3.808E+0
-1.508E-1	3.802E+0
-1.508E-1	3.812E+0
-1.492E-1	3.808E+0
-1.443E-1	3.808E+0
-1.508E-1	3.802E+0
-1.459E-1	3.815E+0
-1.443E-1	3.805E+0
-1.476E-1	3.812E+0
-1.508E-1	3.821E+0
-1.508E-1	3.860E+0
-1.492E-1	3.867E+0
-1.459E-1	3.847E+0
-1.492E-1	3.847E+0
-1.476E-1	3.854E+0
-1.476E-1	3.838E+0
-1.476E-1	3.838E+0
-1.476E-1	3.841E+0
-1.492E-1	3.786E+0
-1.459E-1	3.721E+0
-1.459E-1	3.714E+0
-1.524E-1	3.714E+0
-1.492E-1	3.753E+0
-1.508E-1	3.854E+0
-1.492E-1	3.860E+0
-1.492E-1	3.799E+0
-1.524E-1	3.789E+0
-1.476E-1	3.773E+0
-1.459E-1	3.818E+0
-1.459E-1	3.818E+0
-1.459E-1	3.779E+0
-1.492E-1	3.773E+0
-1.492E-1	3.773E+0
-1.492E-1	3.795E+0
-1.524E-1	3.812E+0
-1.459E-1	3.838E+0
-1.459E-1	3.847E+0
-1.492E-1	3.812E+0
-1.476E-1	3.841E+0
-1.476E-1	3.838E+0
-1.459E-1	3.825E+0
-1.476E-1	3.825E+0
-1.476E-1	3.795E+0
-1.476E-1	3.789E+0
-1.459E-1	3.783E+0
-1.459E-1	3.789E+0
-1.459E-1	3.789E+0
-1.443E-1	3.825E+0
-1.476E-1	3.867E+0
-1.508E-1	3.825E+0
-1.476E-1	3.773E+0
-1.459E-1	3.760E+0
-1.476E-1	3.786E+0
-1.459E-1	3.821E+0
-1.508E-1	3.844E+0
-1.459E-1	3.841E+0
-1.476E-1	3.792E+0
-1.508E-1	3.750E+0
-1.459E-1	3.776E+0
-1.492E-1	3.812E+0
-1.459E-1	3.818E+0
-1.459E-1	3.831E+0
-1.492E-1	3.792E+0
-1.476E-1	3.766E+0
-1.459E-1	3.805E+0
-1.459E-1	3.795E+0
-1.524E-1	3.789E+0
-1.476E-1	3.783E+0
-1.492E-1	3.773E+0
-1.476E-1	3.779E+0
-1.476E-1	3.808E+0
-1.508E-1	3.799E+0
-1.492E-1	3.783E+0
-1.459E-1	3.818E+0
-1.476E-1	3.818E+0
-1.492E-1	3.792E+0
-1.443E-1	3.757E+0
-1.492E-1	3.763E+0
-1.492E-1	3.786E+0
-1.459E-1	3.812E+0
-1.476E-1	3.815E+0
-1.476E-1	3.763E+0
-1.492E-1	3.763E+0
-1.476E-1	3.805E+0
-1.427E-1	3.789E+0
-1.427E-1	3.747E+0
-1.492E-1	3.747E+0
-1.492E-1	3.779E+0
-1.492E-1	3.776E+0
-1.492E-1	3.783E+0
-1.459E-1	3.770E+0
-1.443E-1	3.760E+0
-1.492E-1	3.825E+0
-1.492E-1	3.854E+0
-1.459E-1	3.821E+0
-1.443E-1	3.802E+0
-1.459E-1	3.818E+0
-1.443E-1	3.770E+0
-1.508E-1	3.766E+0
-1.459E-1	3.792E+0
-1.459E-1	3.734E+0
-1.459E-1	3.763E+0
-1.443E-1	3.783E+0
-1.476E-1	3.770E+0
-1.492E-1	3.792E+0
-1.476E-1	3.815E+0
-1.459E-1	3.799E+0
-1.443E-1	3.770E+0
-1.508E-1	3.792E+0
-1.492E-1	3.808E+0
-1.459E-1	3.795E+0
-1.459E-1	3.766E+0
-1.459E-1	3.776E+0
-1.443E-1	3.792E+0
-1.492E-1	3.776E+0
-1.476E-1	3.795E+0
-1.476E-1	3.779E+0
-1.476E-1	3.770E+0
-1.459E-1	3.789E+0
-1.459E-1	3.792E+0
-1.476E-1	3.789E+0
-1.508E-1	3.799E+0
-1.476E-1	3.802E+0
-1.443E-1	3.821E+0
-1.476E-1	3.799E+0
-1.443E-1	3.795E+0
-1.476E-1	3.795E+0
-1.459E-1	3.795E+0
-1.443E-1	3.766E+0
-1.459E-1	3.747E+0
-1.443E-1	3.783E+0
-1.492E-1	3.834E+0
-1.476E-1	3.828E+0
-1.459E-1	3.808E+0
-1.508E-1	3.805E+0
-1.476E-1	3.815E+0
-1.443E-1	3.812E+0
-1.492E-1	3.789E+0
-1.492E-1	3.740E+0
-1.459E-1	3.744E+0
-1.443E-1	3.783E+0
-1.492E-1	3.808E+0
-1.459E-1	3.847E+0
-1.476E-1	3.864E+0
-1.508E-1	3.786E+0
-1.443E-1	3.786E+0
-1.459E-1	3.805E+0
-1.459E-1	3.844E+0
-1.459E-1	3.870E+0
-1.476E-1	3.821E+0
-1.476E-1	3.776E+0
-1.443E-1	3.818E+0
-1.459E-1	3.831E+0
-1.459E-1	3.776E+0
-1.443E-1	3.744E+0
-1.492E-1	3.792E+0
-1.459E-1	3.860E+0
-1.476E-1	3.847E+0
-1.492E-1	3.834E+0
-1.476E-1	3.831E+0
-1.492E-1	3.818E+0
-1.459E-1	3.841E+0
-1.476E-1	3.857E+0
-1.443E-1	3.818E+0
-1.476E-1	3.821E+0
-1.476E-1	3.825E+0
-1.459E-1	3.795E+0
-1.476E-1	3.792E+0
-1.492E-1	3.812E+0
-1.476E-1	3.789E+0
-1.476E-1	3.783E+0
-1.459E-1	3.805E+0
-1.443E-1	3.812E+0
-1.459E-1	3.795E+0
-1.492E-1	3.795E+0
-1.459E-1	3.834E+0
-1.492E-1	3.834E+0
-1.459E-1	3.802E+0
-1.443E-1	3.812E+0
-1.492E-1	3.828E+0
-1.476E-1	3.805E+0
-1.459E-1	3.776E+0
-1.459E-1	3.799E+0
-1.476E-1	3.825E+0
-1.459E-1	3.805E+0
-1.492E-1	3.808E+0
-1.476E-1	3.779E+0
-1.443E-1	3.808E+0
-1.443E-1	3.844E+0
-1.459E-1	3.795E+0
-1.443E-1	3.789E+0
-1.476E-1	3.779E+0
-1.508E-1	3.786E+0
-1.476E-1	3.828E+0
-1.476E-1	3.808E+0
-1.459E-1	3.795E+0
-1.443E-1	3.799E+0
-1.459E-1	3.753E+0
-1.476E-1	3.708E+0
-1.443E-1	3.734E+0
-1.476E-1	3.783E+0
-1.492E-1	3.776E+0
-1.443E-1	3.795E+0
-1.492E-1	3.844E+0
-1.459E-1	3.828E+0
-1.443E-1	3.818E+0
-1.492E-1	3.802E+0
-1.443E-1	3.812E+0
-1.476E-1	3.828E+0
-1.492E-1	3.867E+0
-1.443E-1	3.818E+0
-1.459E-1	3.783E+0
-1.443E-1	3.789E+0
-1.459E-1	3.799E+0
-1.508E-1	3.828E+0
-1.492E-1	3.815E+0
-1.476E-1	3.802E+0
-1.492E-1	3.802E+0
-1.492E-1	3.795E+0
-1.492E-1	3.744E+0
-1.476E-1	3.792E+0
-1.459E-1	3.834E+0
-1.459E-1	3.763E+0
-1.443E-1	3.711E+0
-1.476E-1	3.734E+0
-1.492E-1	3.747E+0
-1.459E-1	3.808E+0
-1.476E-1	3.818E+0
-1.459E-1	3.734E+0
-1.443E-1	3.714E+0
-1.476E-1	3.766E+0
-1.476E-1	3.789E+0
-1.459E-1	3.821E+0
-1.508E-1	3.838E+0
-1.443E-1	3.799E+0
-1.476E-1	3.763E+0
-1.427E-1	3.805E+0
-1.492E-1	3.799E+0
-1.508E-1	3.802E+0
-1.476E-1	3.812E+0
-1.443E-1	3.812E+0
-1.443E-1	3.854E+0
-1.443E-1	3.844E+0
-1.459E-1	3.815E+0
-1.492E-1	3.799E+0
-1.476E-1	3.815E+0
-1.459E-1	3.805E+0
-1.443E-1	3.812E+0
-1.459E-1	3.802E+0
-1.508E-1	3.786E+0
-1.459E-1	3.802E+0
-1.476E-1	3.828E+0
-1.427E-1	3.825E+0
-1.443E-1	3.805E+0
-1.476E-1	3.802E+0
-1.476E-1	3.795E+0
-1.492E-1	3.773E+0
-1.508E-1	3.750E+0
-1.476E-1	3.760E+0
-1.443E-1	3.792E+0
-1.459E-1	3.808E+0
-1.492E-1	3.792E+0
-1.476E-1	3.786E+0
-1.459E-1	3.802E+0
-1.459E-1	3.834E+0
-1.411E-1	3.841E+0
-1.459E-1	3.795E+0
-1.443E-1	3.770E+0
-1.443E-1	3.795E+0
-1.459E-1	3.776E+0
-1.492E-1	3.779E+0
-1.476E-1	3.779E+0
-1.443E-1	3.779E+0
-1.476E-1	3.786E+0
-1.443E-1	3.779E+0
-1.443E-1	3.825E+0
-1.476E-1	3.841E+0
-1.508E-1	3.805E+0
-1.492E-1	3.779E+0
-1.459E-1	3.779E+0
-1.427E-1	3.770E+0
-1.443E-1	3.799E+0
-1.459E-1	3.812E+0
-1.427E-1	3.786E+0
-1.443E-1	3.792E+0
-1.476E-1	3.834E+0
-1.459E-1	3.831E+0
-1.476E-1	3.779E+0
-1.443E-1	3.786E+0
-1.427E-1	3.841E+0
-1.459E-1	3.828E+0
-1.427E-1	3.818E+0
-1.508E-1	3.799E+0
-1.443E-1	3.770E+0
-1.443E-1	3.766E+0
-1.476E-1	3.789E+0
-1.508E-1	3.802E+0
-1.459E-1	3.789E+0
-1.443E-1	3.795E+0
-1.427E-1	3.805E+0
-1.459E-1	3.795E+0
-1.459E-1	3.786E+0
-1.443E-1	3.808E+0
-1.443E-1	3.857E+0
-1.427E-1	3.831E+0
-1.459E-1	3.786E+0
-1.476E-1	3.792E+0
-1.476E-1	3.802E+0
-1.459E-1	3.805E+0
-1.476E-1	3.815E+0
-1.443E-1	3.779E+0
-1.411E-1	3.760E+0
-1.459E-1	3.753E+0
-1.459E-1	3.740E+0
-1.459E-1	3.763E+0
-1.476E-1	3.783E+0
-1.459E-1	3.792E+0
-1.459E-1	3.786E+0
-1.459E-1	3.744E+0
-1.459E-1	3.770E+0
-1.427E-1	3.805E+0
-1.459E-1	3.815E+0
-1.476E-1	3.799E+0
-1.492E-1	3.795E+0
-1.443E-1	3.802E+0
-1.443E-1	3.786E+0
-1.476E-1	3.776E+0
-1.443E-1	3.770E+0
-1.443E-1	3.770E+0
-1.476E-1	3.766E+0
-1.427E-1	3.776E+0
-1.443E-1	3.808E+0
-1.427E-1	3.783E+0
-1.443E-1	3.760E+0
-1.427E-1	3.789E+0
-1.459E-1	3.786E+0
-1.476E-1	3.766E+0
-1.443E-1	3.766E+0
-1.443E-1	3.747E+0
-1.459E-1	3.773E+0
-1.443E-1	3.799E+0
-1.459E-1	3.815E+0
-1.443E-1	3.812E+0
-1.427E-1	3.789E+0
-1.443E-1	3.766E+0
-1.459E-1	3.818E+0
-1.443E-1	3.831E+0
-1.427E-1	3.812E+0
-1.459E-1	3.802E+0
-1.459E-1	3.786E+0
-1.459E-1	3.747E+0
-1.443E-1	3.760E+0
-1.459E-1	3.786E+0
-1.443E-1	3.860E+0
-1.459E-1	3.896E+0
-1.459E-1	3.841E+0
-1.492E-1	3.808E+0
-1.459E-1	3.802E+0
-1.443E-1	3.776E+0
-1.443E-1	3.760E+0
-1.443E-1	3.799E+0
-1.443E-1	3.834E+0
-1.492E-1	3.770E+0
-1.443E-1	3.757E+0
-1.443E-1	3.815E+0
-1.459E-1	3.815E+0
-1.459E-1	3.773E+0
-1.476E-1	3.766E+0
-1.427E-1	3.802E+0
-1.459E-1	3.802E+0
-1.443E-1	3.802E+0
-1.443E-1	3.786E+0
-1.476E-1	3.770E+0
-1.443E-1	3.757E+0
-1.459E-1	3.799E+0
-1.459E-1	3.831E+0
-1.443E-1	3.828E+0
-1.443E-1	3.799E+0
-1.459E-1	3.779E+0
-1.427E-1	3.750E+0
-1.411E-1	3.747E+0
-1.492E-1	3.792E+0
-1.443E-1	3.821E+0
-1.459E-1	3.812E+0
-1.443E-1	3.776E+0
-1.427E-1	3.760E+0
-1.443E-1	3.786E+0
-1.476E-1	3.783E+0
-1.459E-1	3.802E+0
-1.492E-1	3.792E+0
-1.443E-1	3.789E+0
-1.459E-1	3.818E+0
-1.443E-1	3.851E+0
-1.476E-1	3.815E+0
-1.459E-1	3.779E+0
-1.443E-1	3.805E+0
-1.427E-1	3.818E+0
-1.427E-1	3.779E+0
-1.459E-1	3.757E+0
-1.459E-1	3.805E+0
-1.443E-1	3.844E+0
-1.427E-1	3.786E+0
-1.427E-1	3.753E+0
-1.443E-1	3.770E+0
-1.443E-1	3.828E+0
-1.476E-1	3.860E+0
-1.459E-1	3.802E+0
-1.443E-1	3.747E+0
-1.378E-1	3.773E+0
-1.476E-1	3.779E+0
-1.443E-1	3.795E+0
-1.476E-1	3.851E+0
-1.427E-1	3.828E+0
-1.427E-1	3.795E+0
-1.476E-1	3.789E+0
-1.459E-1	3.815E+0
-1.459E-1	3.802E+0
-1.459E-1	3.783E+0
-1.427E-1	3.766E+0
-1.443E-1	3.792E+0
-1.459E-1	3.828E+0
-1.459E-1	3.834E+0
-1.427E-1	3.841E+0
-1.427E-1	3.789E+0
-1.427E-1	3.815E+0
-1.492E-1	3.841E+0
-1.459E-1	3.802E+0
-1.508E-1	3.795E+0
-1.411E-1	3.805E+0
-1.411E-1	3.808E+0
-1.443E-1	3.812E+0
-1.492E-1	3.805E+0
-1.476E-1	3.831E+0
-1.443E-1	3.844E+0
-1.411E-1	3.831E+0
-1.427E-1	3.838E+0
-1.476E-1	3.844E+0
-1.459E-1	3.834E+0
-1.459E-1	3.812E+0
-1.427E-1	3.776E+0
-1.427E-1	3.766E+0
-1.427E-1	3.766E+0
-1.443E-1	3.795E+0
-1.459E-1	3.815E+0
-1.459E-1	3.808E+0
-1.411E-1	3.799E+0
-1.459E-1	3.802E+0
-1.443E-1	3.779E+0
-1.476E-1	3.779E+0
-1.443E-1	3.808E+0
-1.411E-1	3.818E+0
-1.476E-1	3.795E+0
-1.443E-1	3.792E+0
-1.459E-1	3.799E+0
-1.443E-1	3.808E+0
-1.443E-1	3.799E+0
-1.443E-1	3.792E+0
-1.443E-1	3.815E+0
-1.459E-1	3.831E+0
-1.492E-1	3.799E+0
-1.427E-1	3.766E+0
-1.459E-1	3.753E+0
-1.443E-1	3.773E+0
-1.476E-1	3.773E+0
-1.443E-1	3.795E+0
-1.476E-1	3.805E+0
-1.427E-1	3.776E+0
-1.443E-1	3.805E+0
-1.443E-1	3.831E+0
-1.476E-1	3.789E+0
-1.443E-1	3.818E+0
-1.443E-1	3.821E+0
-1.427E-1	3.779E+0
-1.443E-1	3.747E+0
-1.459E-1	3.770E+0
-1.459E-1	3.766E+0
-1.443E-1	3.757E+0
-1.411E-1	3.779E+0
-1.443E-1	3.815E+0
-1.443E-1	3.815E+0
-1.443E-1	3.825E+0
-1.427E-1	3.792E+0
-1.459E-1	3.802E+0
-1.459E-1	3.792E+0
-1.443E-1	3.792E+0
-1.427E-1	3.766E+0
-1.427E-1	3.744E+0
-1.411E-1	3.770E+0
-1.459E-1	3.808E+0
-1.476E-1	3.805E+0
-1.443E-1	3.815E+0
[truncated: 69,996 more rows]
