# Supplementary material for: Improved ANAP incorporation and VCF analysis reveal details of P2X7 current facilitation and a limited conformational interplay between ATP binding and the intracellular ballast domain
Source: eLife. 2023 Jan 4;12:e82479. doi: 10.7554/eLife.82479 (PMC9859053; doi:10.7554/eLife.82479)
Supplement: Figure 2—figure supplement 1—source data 3. [file elife-82479-fig2-figsupp1-data3.zip › Figure-2_figure-supplement-1_source-data-3/20g09/rec31.csv]

-5.673E-2	1.623E-1
-5.998E-2	1.525E-1
-5.835E-2	1.558E-1
-6.322E-2	1.493E-1
-5.835E-2	1.525E-1
-5.998E-2	1.428E-1
-6.160E-2	1.525E-1
-5.835E-2	1.590E-1
-5.673E-2	1.493E-1
-5.673E-2	1.558E-1
-5.998E-2	1.525E-1
-5.998E-2	1.623E-1
-5.673E-2	1.525E-1
-5.673E-2	1.590E-1
-5.835E-2	1.493E-1
-5.835E-2	1.493E-1
-5.835E-2	1.525E-1
-5.835E-2	1.590E-1
-5.998E-2	1.655E-1
-6.322E-2	1.558E-1
-5.673E-2	1.623E-1
-5.835E-2	1.525E-1
-5.511E-2	1.460E-1
-5.998E-2	1.525E-1
-6.160E-2	1.493E-1
-6.160E-2	1.590E-1
-5.673E-2	1.525E-1
-5.511E-2	1.493E-1
-5.673E-2	1.558E-1
-5.835E-2	1.558E-1
-6.322E-2	1.525E-1
-5.998E-2	1.558E-1
-5.835E-2	1.525E-1
-6.160E-2	1.558E-1
-5.998E-2	1.558E-1
-5.998E-2	1.623E-1
-5.998E-2	1.590E-1
-5.835E-2	1.558E-1
-6.160E-2	1.493E-1
-5.673E-2	1.493E-1
-5.835E-2	1.623E-1
-5.998E-2	1.525E-1
-5.998E-2	1.558E-1
-5.835E-2	1.493E-1
-5.511E-2	1.525E-1
-5.835E-2	1.558E-1
-5.998E-2	1.558E-1
-5.835E-2	1.558E-1
-5.835E-2	1.493E-1
-5.835E-2	1.525E-1
-5.998E-2	1.623E-1
-5.998E-2	1.558E-1
-5.998E-2	1.493E-1
-5.998E-2	1.525E-1
-5.673E-2	1.525E-1
-5.835E-2	1.493E-1
-5.998E-2	1.558E-1
-6.160E-2	1.590E-1
-6.484E-2	1.558E-1
-5.673E-2	1.558E-1
-5.673E-2	1.525E-1
-5.511E-2	1.525E-1
-5.835E-2	1.558E-1
-5.998E-2	1.558E-1
-5.835E-2	1.558E-1
-5.511E-2	1.525E-1
-5.998E-2	1.525E-1
-5.673E-2	1.558E-1
-5.835E-2	1.558E-1
-6.160E-2	1.525E-1
-5.511E-2	1.525E-1
-5.998E-2	1.623E-1
-5.835E-2	1.623E-1
-5.998E-2	1.590E-1
-6.160E-2	1.590E-1
-5.998E-2	1.493E-1
-5.349E-2	1.493E-1
-5.835E-2	1.558E-1
-6.322E-2	1.525E-1
-5.998E-2	1.558E-1
-5.998E-2	1.525E-1
-5.998E-2	1.525E-1
-5.998E-2	1.558E-1
-5.998E-2	1.558E-1
-5.835E-2	1.493E-1
-5.673E-2	1.460E-1
-5.835E-2	1.525E-1
-6.160E-2	1.590E-1
-5.835E-2	1.590E-1
-6.322E-2	1.590E-1
-6.160E-2	1.590E-1
-5.673E-2	1.558E-1
-5.511E-2	1.558E-1
-6.160E-2	1.558E-1
-5.835E-2	1.525E-1
-6.160E-2	1.525E-1
-5.998E-2	1.558E-1
-5.998E-2	1.590E-1
-5.835E-2	1.525E-1
-5.673E-2	1.460E-1
-5.998E-2	1.460E-1
-6.160E-2	1.493E-1
-5.998E-2	1.525E-1
-5.511E-2	1.590E-1
-5.998E-2	1.558E-1
-5.511E-2	1.558E-1
-5.998E-2	1.558E-1
-5.835E-2	1.525E-1
-5.835E-2	1.525E-1
-5.998E-2	1.525E-1
-5.835E-2	1.558E-1
-5.835E-2	1.655E-1
-5.835E-2	1.558E-1
-5.998E-2	1.493E-1
-5.835E-2	1.558E-1
-5.998E-2	1.558E-1
-5.673E-2	1.493E-1
-5.998E-2	1.623E-1
-6.160E-2	1.623E-1
-5.673E-2	1.493E-1
-5.998E-2	1.493E-1
-6.484E-2	1.525E-1
-5.835E-2	1.558E-1
-5.673E-2	1.590E-1
-5.673E-2	1.525E-1
-5.835E-2	1.460E-1
-6.160E-2	1.493E-1
-5.835E-2	1.525E-1
-5.998E-2	1.590E-1
-6.160E-2	1.590E-1
-6.160E-2	1.493E-1
-5.835E-2	1.558E-1
-5.835E-2	1.525E-1
-6.322E-2	1.525E-1
-6.160E-2	1.590E-1
-5.835E-2	1.655E-1
-5.835E-2	1.623E-1
-5.835E-2	1.493E-1
-6.160E-2	1.525E-1
-6.322E-2	1.493E-1
-5.673E-2	1.558E-1
-5.998E-2	1.590E-1
-5.998E-2	1.655E-1
-5.998E-2	1.558E-1
-5.998E-2	1.493E-1
-5.998E-2	1.493E-1
-5.835E-2	1.493E-1
-5.998E-2	1.493E-1
-5.835E-2	1.623E-1
-5.835E-2	1.558E-1
-5.835E-2	1.460E-1
-5.673E-2	1.493E-1
-5.835E-2	1.493E-1
-6.160E-2	1.460E-1
-6.160E-2	1.590E-1
-5.835E-2	1.590E-1
-5.835E-2	1.558E-1
-5.998E-2	1.460E-1
-5.998E-2	1.460E-1
-6.322E-2	1.493E-1
-5.998E-2	1.525E-1
-5.673E-2	1.558E-1
-5.835E-2	1.525E-1
-5.998E-2	1.525E-1
-6.484E-2	1.460E-1
-6.160E-2	1.460E-1
-6.160E-2	1.558E-1
-5.673E-2	1.558E-1
-5.998E-2	1.655E-1
-6.322E-2	1.525E-1
-6.160E-2	1.460E-1
-6.160E-2	1.363E-1
-5.835E-2	1.525E-1
-5.673E-2	1.558E-1
-6.322E-2	1.558E-1
-6.322E-2	1.558E-1
-6.160E-2	1.558E-1
-6.160E-2	1.558E-1
-5.511E-2	1.493E-1
-6.322E-2	1.460E-1
-6.160E-2	1.590E-1
-5.835E-2	1.623E-1
-6.484E-2	1.590E-1
-6.160E-2	1.493E-1
-6.160E-2	1.460E-1
-6.322E-2	1.525E-1
-6.160E-2	1.590E-1
-5.998E-2	1.623E-1
-6.484E-2	1.558E-1
-6.160E-2	1.590E-1
-6.322E-2	1.525E-1
-6.322E-2	1.525E-1
-5.511E-2	1.525E-1
-5.998E-2	1.460E-1
-6.322E-2	1.558E-1
-5.835E-2	1.558E-1
-6.322E-2	1.558E-1
-6.322E-2	1.396E-1
-5.673E-2	1.460E-1
-6.322E-2	1.460E-1
-6.160E-2	1.525E-1
-6.160E-2	1.590E-1
-5.998E-2	1.558E-1
-5.998E-2	1.525E-1
-5.998E-2	1.493E-1
-5.835E-2	1.396E-1
-6.160E-2	1.558E-1
-6.160E-2	1.590E-1
-5.835E-2	1.655E-1
-6.322E-2	1.525E-1
-6.160E-2	1.460E-1
-5.998E-2	1.460E-1
-6.160E-2	1.558E-1
-5.835E-2	1.623E-1
-5.998E-2	1.558E-1
-6.322E-2	1.590E-1
-5.835E-2	1.460E-1
-6.160E-2	1.363E-1
-5.998E-2	1.428E-1
-5.998E-2	1.558E-1
-5.835E-2	1.623E-1
-5.998E-2	1.655E-1
-5.998E-2	1.590E-1
-5.998E-2	1.428E-1
-5.835E-2	1.493E-1
-5.998E-2	1.493E-1
-6.160E-2	1.525E-1
-5.673E-2	1.558E-1
-6.322E-2	1.558E-1
-5.998E-2	1.493E-1
-5.998E-2	1.525E-1
-5.835E-2	1.460E-1
-5.998E-2	1.493E-1
-6.322E-2	1.525E-1
-5.998E-2	1.460E-1
-5.673E-2	1.493E-1
-5.835E-2	1.590E-1
-5.835E-2	1.558E-1
-6.322E-2	1.525E-1
-6.160E-2	1.493E-1
-5.998E-2	1.590E-1
-5.835E-2	1.590E-1
-5.835E-2	1.558E-1
-5.187E-2	1.558E-1
-6.160E-2	1.493E-1
-5.998E-2	1.428E-1
-6.160E-2	1.525E-1
-5.835E-2	1.590E-1
-5.998E-2	1.493E-1
-5.998E-2	1.558E-1
-5.998E-2	1.590E-1
-5.998E-2	1.493E-1
-5.835E-2	1.525E-1
-6.160E-2	1.493E-1
-6.160E-2	1.558E-1
-5.998E-2	1.460E-1
-5.998E-2	1.525E-1
-5.835E-2	1.460E-1
-6.160E-2	1.460E-1
-5.998E-2	1.460E-1
-5.835E-2	1.460E-1
-6.322E-2	1.558E-1
-5.998E-2	1.590E-1
-5.511E-2	1.493E-1
-5.998E-2	1.493E-1
-6.160E-2	1.460E-1
-5.998E-2	1.525E-1
-5.835E-2	1.558E-1
-6.160E-2	1.525E-1
-5.835E-2	1.558E-1
-6.322E-2	1.460E-1
-5.998E-2	1.590E-1
-5.835E-2	1.655E-1
-5.835E-2	1.558E-1
-5.673E-2	1.558E-1
-6.160E-2	1.558E-1
-5.998E-2	1.493E-1
-5.998E-2	1.525E-1
-5.835E-2	1.396E-1
-5.835E-2	1.493E-1
-5.998E-2	1.558E-1
-5.998E-2	1.623E-1
-5.998E-2	1.558E-1
-5.673E-2	1.525E-1
-5.998E-2	1.558E-1
-5.998E-2	1.525E-1
-5.835E-2	1.558E-1
-5.673E-2	1.558E-1
-5.511E-2	1.623E-1
-5.998E-2	1.525E-1
-5.998E-2	1.493E-1
-5.673E-2	1.525E-1
-6.160E-2	1.590E-1
-5.998E-2	1.493E-1
-5.998E-2	1.493E-1
-5.998E-2	1.493E-1
-6.160E-2	1.525E-1
-5.835E-2	1.590E-1
-6.160E-2	1.493E-1
-6.160E-2	1.558E-1
-5.998E-2	1.558E-1
-6.160E-2	1.525E-1
-5.998E-2	1.525E-1
-5.673E-2	1.493E-1
-5.511E-2	1.525E-1
-6.160E-2	1.558E-1
-6.160E-2	1.493E-1
-6.160E-2	1.525E-1
-5.998E-2	1.493E-1
-5.998E-2	1.460E-1
-5.835E-2	1.460E-1
-5.835E-2	1.558E-1
-5.835E-2	1.558E-1
-6.160E-2	1.493E-1
-5.835E-2	1.558E-1
-5.998E-2	1.460E-1
-5.835E-2	1.493E-1
-5.673E-2	1.558E-1
-5.835E-2	1.493E-1
-5.998E-2	1.493E-1
-5.998E-2	1.493E-1
-5.673E-2	1.493E-1
-5.835E-2	1.558E-1
-6.160E-2	1.525E-1
-5.998E-2	1.493E-1
-5.998E-2	1.460E-1
-5.673E-2	1.525E-1
-5.835E-2	1.525E-1
-5.835E-2	1.493E-1
-5.998E-2	1.525E-1
-6.160E-2	1.460E-1
-5.835E-2	1.460E-1
-5.673E-2	1.525E-1
-5.673E-2	1.623E-1
-5.998E-2	1.493E-1
-5.998E-2	1.525E-1
-5.998E-2	1.525E-1
-6.322E-2	1.558E-1
-5.998E-2	1.558E-1
-5.835E-2	1.590E-1
-5.998E-2	1.525E-1
-6.160E-2	1.558E-1
-6.160E-2	1.493E-1
-5.349E-2	1.525E-1
-6.160E-2	1.558E-1
-6.160E-2	1.460E-1
-5.998E-2	1.493E-1
-5.835E-2	1.493E-1
-5.835E-2	1.460E-1
-5.673E-2	1.525E-1
-5.998E-2	1.525E-1
-5.998E-2	1.655E-1
-5.835E-2	1.623E-1
-5.998E-2	1.525E-1
-5.998E-2	1.493E-1
-5.998E-2	1.590E-1
-5.998E-2	1.558E-1
-5.998E-2	1.493E-1
-5.998E-2	1.428E-1
-5.998E-2	1.493E-1
-5.835E-2	1.460E-1
-6.160E-2	1.460E-1
-6.160E-2	1.493E-1
-5.673E-2	1.460E-1
-5.998E-2	1.558E-1
-6.322E-2	1.493E-1
-5.511E-2	1.590E-1
-6.484E-2	1.590E-1
-5.998E-2	1.525E-1
-5.998E-2	1.493E-1
-6.322E-2	1.558E-1
-5.998E-2	1.428E-1
-5.998E-2	1.493E-1
-6.160E-2	1.558E-1
-5.835E-2	1.493E-1
-5.835E-2	1.525E-1
-5.835E-2	1.590E-1
-5.835E-2	1.493E-1
-5.998E-2	1.493E-1
-5.673E-2	1.493E-1
-5.998E-2	1.493E-1
-6.160E-2	1.525E-1
-5.998E-2	1.558E-1
-5.998E-2	1.493E-1
-5.511E-2	1.493E-1
-5.998E-2	1.525E-1
-6.322E-2	1.525E-1
-6.160E-2	1.460E-1
-5.998E-2	1.493E-1
-5.835E-2	1.460E-1
-5.835E-2	1.655E-1
-5.998E-2	1.525E-1
-5.998E-2	1.590E-1
-5.673E-2	1.493E-1
-6.160E-2	1.525E-1
-5.998E-2	1.460E-1
-6.322E-2	1.493E-1
-6.160E-2	1.525E-1
-5.998E-2	1.493E-1
-5.349E-2	1.525E-1
-5.349E-2	1.558E-1
-5.998E-2	1.590E-1
-6.160E-2	1.460E-1
-5.835E-2	1.525E-1
-6.160E-2	1.493E-1
-5.349E-2	1.493E-1
-5.835E-2	1.525E-1
-6.160E-2	1.623E-1
-6.160E-2	1.525E-1
-5.998E-2	1.525E-1
-5.998E-2	1.558E-1
-6.160E-2	1.460E-1
-5.673E-2	1.460E-1
-5.998E-2	1.590E-1
-5.998E-2	1.493E-1
-5.673E-2	1.525E-1
-5.511E-2	1.460E-1
-5.998E-2	1.623E-1
-5.673E-2	1.525E-1
-6.322E-2	1.558E-1
-5.673E-2	1.525E-1
-5.998E-2	1.525E-1
-5.835E-2	1.493E-1
-5.511E-2	1.493E-1
-5.673E-2	1.525E-1
-5.998E-2	1.558E-1
-5.835E-2	1.623E-1
-5.998E-2	1.558E-1
-6.160E-2	1.525E-1
-5.673E-2	1.525E-1
-6.322E-2	1.525E-1
-6.322E-2	1.558E-1
-5.835E-2	1.525E-1
-5.835E-2	1.460E-1
-5.511E-2	1.493E-1
-5.511E-2	1.493E-1
-6.322E-2	1.460E-1
-5.998E-2	1.558E-1
-6.160E-2	1.493E-1
-5.835E-2	1.493E-1
-5.349E-2	1.460E-1
-6.322E-2	1.460E-1
-5.835E-2	1.558E-1
-5.511E-2	1.525E-1
-5.998E-2	1.558E-1
-5.673E-2	1.460E-1
-5.673E-2	1.525E-1
-6.322E-2	1.525E-1
-5.511E-2	1.525E-1
-5.349E-2	1.493E-1
-6.322E-2	1.558E-1
-5.511E-2	1.590E-1
-5.835E-2	1.525E-1
-5.998E-2	1.493E-1
-5.835E-2	1.493E-1
-5.673E-2	1.590E-1
-5.673E-2	1.558E-1
-5.998E-2	1.525E-1
-5.998E-2	1.525E-1
-5.835E-2	1.525E-1
-5.835E-2	1.558E-1
-5.998E-2	1.525E-1
-5.998E-2	1.493E-1
-5.673E-2	1.558E-1
-5.998E-2	1.590E-1
-5.998E-2	1.558E-1
-5.998E-2	1.558E-1
-5.673E-2	1.623E-1
-5.511E-2	1.623E-1
-6.160E-2	1.558E-1
-5.998E-2	1.558E-1
-5.835E-2	1.525E-1
-5.998E-2	1.525E-1
-5.998E-2	1.493E-1
-5.835E-2	1.525E-1
-5.835E-2	1.493E-1
-5.998E-2	1.558E-1
-6.322E-2	1.493E-1
-5.673E-2	1.525E-1
-5.835E-2	1.525E-1
-6.322E-2	1.493E-1
-5.673E-2	1.590E-1
-5.673E-2	1.525E-1
-5.673E-2	1.590E-1
-5.511E-2	1.493E-1
-5.835E-2	1.525E-1
-6.160E-2	1.525E-1
-5.835E-2	1.460E-1
-5.835E-2	1.623E-1
-5.835E-2	1.558E-1
-5.835E-2	1.558E-1
-5.998E-2	1.493E-1
-5.998E-2	1.558E-1
-5.835E-2	1.558E-1
-5.835E-2	1.590E-1
-5.349E-2	1.590E-1
-5.511E-2	1.525E-1
-6.160E-2	1.460E-1
-5.835E-2	1.460E-1
-5.998E-2	1.525E-1
-5.673E-2	1.525E-1
-5.835E-2	1.460E-1
-5.998E-2	1.493E-1
-6.160E-2	1.525E-1
-5.998E-2	1.590E-1
-6.160E-2	1.460E-1
-5.998E-2	1.493E-1
-5.835E-2	1.460E-1
-5.998E-2	1.590E-1
-6.160E-2	1.493E-1
-5.998E-2	1.590E-1
-5.835E-2	1.525E-1
-5.511E-2	1.460E-1
-5.835E-2	1.460E-1
-6.160E-2	1.493E-1
-6.322E-2	1.623E-1
-5.673E-2	1.655E-1
-5.998E-2	1.558E-1
-5.673E-2	1.558E-1
-5.835E-2	1.493E-1
-5.998E-2	1.525E-1
-6.322E-2	1.460E-1
-5.835E-2	1.493E-1
-5.835E-2	1.493E-1
-5.349E-2	1.590E-1
-5.673E-2	1.623E-1
-6.160E-2	1.623E-1
-6.160E-2	1.590E-1
-5.673E-2	1.558E-1
-5.835E-2	1.525E-1
-5.998E-2	1.525E-1
-6.160E-2	1.590E-1
-5.998E-2	1.590E-1
-5.998E-2	1.525E-1
-5.835E-2	1.558E-1
-5.835E-2	1.525E-1
-5.835E-2	1.493E-1
-6.160E-2	1.558E-1
-6.160E-2	1.493E-1
-5.673E-2	1.493E-1
-5.673E-2	1.525E-1
-5.998E-2	1.558E-1
-6.160E-2	1.460E-1
-5.998E-2	1.525E-1
-6.160E-2	1.558E-1
-5.835E-2	1.558E-1
-5.835E-2	1.460E-1
-6.322E-2	1.525E-1
-5.998E-2	1.525E-1
-5.835E-2	1.558E-1
-5.835E-2	1.525E-1
-5.511E-2	1.558E-1
-5.349E-2	1.525E-1
-5.835E-2	1.493E-1
-6.160E-2	1.558E-1
-6.322E-2	1.623E-1
-5.673E-2	1.590E-1
-5.835E-2	1.558E-1
-5.998E-2	1.493E-1
-5.998E-2	1.493E-1
-5.835E-2	1.428E-1
-6.484E-2	1.525E-1
-5.673E-2	1.525E-1
-5.673E-2	1.558E-1
-6.160E-2	1.460E-1
-5.835E-2	1.525E-1
-5.187E-2	1.558E-1
-5.998E-2	1.493E-1
-5.835E-2	1.558E-1
-5.998E-2	1.590E-1
-5.998E-2	1.558E-1
-5.511E-2	1.558E-1
-5.673E-2	1.493E-1
-5.998E-2	1.493E-1
-5.998E-2	1.558E-1
-5.673E-2	1.525E-1
-5.673E-2	1.525E-1
-5.998E-2	1.558E-1
-6.322E-2	1.428E-1
-6.160E-2	1.460E-1
-5.673E-2	1.493E-1
-5.835E-2	1.525E-1
-5.835E-2	1.525E-1
-5.187E-2	1.396E-1
-5.673E-2	1.525E-1
-5.998E-2	1.590E-1
-5.998E-2	1.525E-1
-5.998E-2	1.493E-1
-5.998E-2	1.460E-1
-5.673E-2	1.525E-1
-5.835E-2	1.525E-1
-5.835E-2	1.558E-1
-5.998E-2	1.558E-1
-5.835E-2	1.493E-1
-5.673E-2	1.460E-1
-5.998E-2	1.558E-1
-5.998E-2	1.493E-1
-5.835E-2	1.493E-1
-5.998E-2	1.493E-1
-5.998E-2	1.525E-1
-5.998E-2	1.460E-1
-5.673E-2	1.525E-1
-5.349E-2	1.525E-1
-5.511E-2	1.493E-1
-5.998E-2	1.460E-1
-6.160E-2	1.493E-1
-5.998E-2	1.460E-1
-5.835E-2	1.558E-1
-5.673E-2	1.525E-1
-5.835E-2	1.460E-1
-5.835E-2	1.493E-1
-5.835E-2	1.460E-1
-5.349E-2	1.525E-1
-5.673E-2	1.558E-1
-6.160E-2	1.558E-1
-5.835E-2	1.525E-1
-5.673E-2	1.623E-1
-5.673E-2	1.525E-1
-5.835E-2	1.460E-1
-5.998E-2	1.558E-1
-5.835E-2	1.558E-1
-5.998E-2	1.493E-1
-5.673E-2	1.590E-1
-5.998E-2	1.590E-1
-5.673E-2	1.525E-1
-6.160E-2	1.460E-1
-5.511E-2	1.493E-1
-5.511E-2	1.558E-1
-5.998E-2	1.493E-1
-5.835E-2	1.525E-1
-5.673E-2	1.525E-1
-5.835E-2	1.493E-1
-5.349E-2	1.525E-1
-5.835E-2	1.590E-1
-5.673E-2	1.590E-1
-5.835E-2	1.558E-1
-5.998E-2	1.590E-1
-5.835E-2	1.558E-1
-5.835E-2	1.623E-1
-5.998E-2	1.493E-1
-5.835E-2	1.525E-1
-5.835E-2	1.558E-1
-5.835E-2	1.525E-1
-5.835E-2	1.525E-1
-5.835E-2	1.525E-1
-5.835E-2	1.460E-1
-5.835E-2	1.590E-1
-6.160E-2	1.623E-1
-5.998E-2	1.525E-1
-5.998E-2	1.493E-1
-5.835E-2	1.558E-1
-5.835E-2	1.493E-1
-5.673E-2	1.590E-1
-5.835E-2	1.590E-1
-5.673E-2	1.558E-1
-5.673E-2	1.525E-1
-5.998E-2	1.558E-1
-6.160E-2	1.558E-1
-5.998E-2	1.590E-1
-5.835E-2	1.525E-1
-5.673E-2	1.460E-1
-5.998E-2	1.460E-1
-5.835E-2	1.558E-1
-5.835E-2	1.558E-1
-6.160E-2	1.623E-1
-5.998E-2	1.558E-1
-5.835E-2	1.590E-1
-5.835E-2	1.590E-1
-5.349E-2	1.558E-1
-5.835E-2	1.558E-1
-5.998E-2	1.493E-1
-5.998E-2	1.558E-1
-5.835E-2	1.493E-1
-5.835E-2	1.525E-1
-5.187E-2	1.493E-1
-5.673E-2	1.460E-1
-5.673E-2	1.558E-1
-5.998E-2	1.590E-1
-6.160E-2	1.558E-1
-5.835E-2	1.525E-1
-5.835E-2	1.558E-1
-5.835E-2	1.525E-1
-5.673E-2	1.428E-1
-5.511E-2	1.558E-1
-5.835E-2	1.558E-1
-5.835E-2	1.525E-1
-5.835E-2	1.558E-1
-5.835E-2	1.590E-1
-5.998E-2	1.525E-1
-5.835E-2	1.428E-1
-5.673E-2	1.493E-1
-5.511E-2	1.525E-1
-5.998E-2	1.558E-1
-5.835E-2	1.493E-1
-5.835E-2	1.558E-1
-5.998E-2	1.590E-1
-5.835E-2	1.428E-1
-5.673E-2	1.460E-1
-5.511E-2	1.493E-1
-5.835E-2	1.460E-1
-5.835E-2	1.428E-1
-5.835E-2	1.558E-1
-5.998E-2	1.558E-1
-5.835E-2	1.493E-1
-5.349E-2	1.525E-1
-5.835E-2	1.396E-1
-6.322E-2	1.493E-1
-5.835E-2	1.428E-1
-6.160E-2	1.428E-1
-6.160E-2	1.460E-1
-6.160E-2	1.493E-1
-5.673E-2	1.460E-1
-5.835E-2	1.590E-1
-6.322E-2	1.558E-1
-6.160E-2	1.493E-1
-6.160E-2	1.493E-1
-5.673E-2	1.493E-1
-6.322E-2	1.493E-1
-5.511E-2	1.558E-1
-5.835E-2	1.493E-1
-6.160E-2	1.623E-1
-6.160E-2	1.558E-1
-6.484E-2	1.558E-1
-5.673E-2	1.460E-1
-5.673E-2	1.525E-1
-5.998E-2	1.460E-1
-5.835E-2	1.525E-1
-5.835E-2	1.623E-1
-5.835E-2	1.525E-1
-5.673E-2	1.525E-1
-5.998E-2	1.493E-1
-5.673E-2	1.493E-1
-5.673E-2	1.428E-1
-5.835E-2	1.525E-1
-6.160E-2	1.460E-1
-5.998E-2	1.558E-1
-6.484E-2	1.655E-1
-5.998E-2	1.590E-1
-5.511E-2	1.525E-1
-5.835E-2	1.460E-1
-6.160E-2	1.460E-1
-5.998E-2	1.525E-1
-5.673E-2	1.525E-1
-5.998E-2	1.655E-1
-5.835E-2	1.688E-1
-5.835E-2	1.558E-1
-5.998E-2	1.460E-1
-5.835E-2	1.428E-1
-5.673E-2	1.428E-1
-6.322E-2	1.428E-1
-5.511E-2	1.525E-1
-5.835E-2	1.688E-1
-5.835E-2	1.688E-1
-5.998E-2	1.525E-1
-5.835E-2	1.493E-1
-5.835E-2	1.363E-1
-5.835E-2	1.396E-1
-5.835E-2	1.493E-1
-5.835E-2	1.558E-1
-5.998E-2	1.655E-1
-5.998E-2	1.558E-1
-6.160E-2	1.525E-1
-5.511E-2	1.493E-1
-5.835E-2	1.396E-1
-5.673E-2	1.460E-1
-5.511E-2	1.525E-1
-6.160E-2	1.623E-1
-6.322E-2	1.623E-1
-6.160E-2	1.590E-1
-6.160E-2	1.460E-1
-5.835E-2	1.460E-1
-5.673E-2	1.558E-1
-5.673E-2	1.558E-1
-5.998E-2	1.590E-1
-5.998E-2	1.623E-1
-5.998E-2	1.525E-1
-5.998E-2	1.428E-1
-6.160E-2	1.493E-1
-6.160E-2	1.525E-1
-5.673E-2	1.493E-1
-5.673E-2	1.493E-1
-5.998E-2	1.525E-1
-5.511E-2	1.525E-1
-5.998E-2	1.525E-1
-5.673E-2	1.525E-1
-5.998E-2	1.558E-1
-6.160E-2	1.525E-1
-5.673E-2	1.525E-1
-5.673E-2	1.558E-1
-5.998E-2	1.558E-1
-5.511E-2	1.493E-1
-5.673E-2	1.493E-1
-5.998E-2	1.558E-1
-5.835E-2	1.525E-1
-5.998E-2	1.558E-1
-5.998E-2	1.590E-1
-5.511E-2	1.590E-1
-5.835E-2	1.460E-1
-5.835E-2	1.525E-1
-5.835E-2	1.525E-1
-5.673E-2	1.590E-1
-6.160E-2	1.525E-1
-6.160E-2	1.590E-1
-5.998E-2	1.493E-1
-5.673E-2	1.558E-1
-5.835E-2	1.493E-1
-6.160E-2	1.493E-1
-5.673E-2	1.493E-1
-6.160E-2	1.428E-1
-5.511E-2	1.460E-1
-5.673E-2	1.396E-1
-5.673E-2	1.460E-1
-5.835E-2	1.428E-1
-5.511E-2	1.525E-1
-5.998E-2	1.493E-1
-5.998E-2	1.460E-1
-5.835E-2	1.493E-1
-6.160E-2	1.428E-1
-5.998E-2	1.525E-1
-5.835E-2	1.493E-1
-5.998E-2	1.493E-1
-6.160E-2	1.493E-1
-5.673E-2	1.525E-1
-5.835E-2	1.493E-1
-6.160E-2	1.460E-1
-5.835E-2	1.460E-1
-6.322E-2	1.525E-1
-5.998E-2	1.525E-1
-5.673E-2	1.558E-1
-6.160E-2	1.590E-1
-5.835E-2	1.590E-1
-5.835E-2	1.428E-1
-6.322E-2	1.558E-1
-6.160E-2	1.493E-1
-5.835E-2	1.460E-1
-5.511E-2	1.590E-1
-5.511E-2	1.525E-1
-5.835E-2	1.525E-1
-5.998E-2	1.525E-1
-6.322E-2	1.590E-1
-5.998E-2	1.525E-1
-5.835E-2	1.623E-1
-5.998E-2	1.460E-1
-5.835E-2	1.460E-1
-5.673E-2	1.558E-1
-5.998E-2	1.558E-1
-5.835E-2	1.493E-1
-5.673E-2	1.525E-1
-5.673E-2	1.493E-1
-6.484E-2	1.558E-1
-6.322E-2	1.493E-1
-5.835E-2	1.525E-1
-5.998E-2	1.525E-1
-5.835E-2	1.558E-1
-5.835E-2	1.460E-1
-5.835E-2	1.396E-1
-5.835E-2	1.525E-1
-5.835E-2	1.493E-1
-6.160E-2	1.525E-1
-6.160E-2	1.590E-1
-5.835E-2	1.558E-1
-5.998E-2	1.460E-1
-5.835E-2	1.460E-1
-5.998E-2	1.558E-1
-5.673E-2	1.460E-1
-5.835E-2	1.558E-1
-5.998E-2	1.590E-1
-5.835E-2	1.493E-1
-6.160E-2	1.525E-1
-6.160E-2	1.525E-1
-5.998E-2	1.558E-1
-5.673E-2	1.525E-1
-5.835E-2	1.590E-1
-5.511E-2	1.493E-1
-6.160E-2	1.525E-1
-5.511E-2	1.525E-1
-5.835E-2	1.525E-1
-5.998E-2	1.493E-1
-5.998E-2	1.558E-1
-5.998E-2	1.525E-1
-6.160E-2	1.525E-1
-5.998E-2	1.525E-1
-5.511E-2	1.558E-1
-5.673E-2	1.525E-1
-5.835E-2	1.525E-1
-5.998E-2	1.590E-1
-5.835E-2	1.590E-1
-5.835E-2	1.525E-1
-5.998E-2	1.525E-1
-5.998E-2	1.460E-1
-5.511E-2	1.525E-1
-5.835E-2	1.525E-1
-5.998E-2	1.525E-1
-5.673E-2	1.525E-1
-5.998E-2	1.558E-1
-5.835E-2	1.558E-1
-5.835E-2	1.493E-1
-5.835E-2	1.460E-1
-6.160E-2	1.525E-1
-5.673E-2	1.623E-1
-5.835E-2	1.590E-1
-5.998E-2	1.558E-1
-5.998E-2	1.558E-1
-6.160E-2	1.655E-1
-5.673E-2	1.525E-1
-5.349E-2	1.558E-1
-5.835E-2	1.525E-1
-6.809E-2	1.558E-1
-5.835E-2	1.590E-1
-6.160E-2	1.493E-1
-6.160E-2	1.525E-1
-5.511E-2	1.525E-1
-5.835E-2	1.460E-1
-5.835E-2	1.525E-1
-5.673E-2	1.558E-1
-5.673E-2	1.558E-1
-5.835E-2	1.558E-1
-5.673E-2	1.493E-1
-5.835E-2	1.525E-1
-5.835E-2	1.558E-1
-5.673E-2	1.525E-1
-5.835E-2	1.525E-1
-5.835E-2	1.493E-1
-5.673E-2	1.525E-1
-6.322E-2	1.558E-1
-5.835E-2	1.460E-1
-5.511E-2	1.493E-1
-5.673E-2	1.558E-1
-5.998E-2	1.525E-1
-5.511E-2	1.525E-1
-5.998E-2	1.558E-1
-5.835E-2	1.590E-1
-5.835E-2	1.558E-1
-5.673E-2	1.493E-1
-5.998E-2	1.558E-1
-6.160E-2	1.493E-1
-5.511E-2	1.396E-1
-5.673E-2	1.493E-1
-6.160E-2	1.525E-1
-5.998E-2	1.558E-1
-5.673E-2	1.493E-1
-6.160E-2	1.493E-1
-5.511E-2	1.558E-1
-5.835E-2	1.525E-1
-5.511E-2	1.558E-1
-5.511E-2	1.558E-1
-5.673E-2	1.493E-1
-5.835E-2	1.525E-1
-5.673E-2	1.525E-1
-5.673E-2	1.460E-1
-5.998E-2	1.590E-1
-5.835E-2	1.558E-1
-5.835E-2	1.590E-1
-5.511E-2	1.493E-1
-5.511E-2	1.460E-1
-5.998E-2	1.525E-1
-5.998E-2	1.525E-1
-5.835E-2	1.396E-1
-5.835E-2	1.525E-1
-5.673E-2	1.558E-1
-5.673E-2	1.590E-1
-6.322E-2	1.525E-1
-5.998E-2	1.558E-1
-6.160E-2	1.590E-1
-5.673E-2	1.590E-1
-5.998E-2	1.590E-1
-5.835E-2	1.590E-1
-5.998E-2	1.525E-1
-5.349E-2	1.493E-1
-5.511E-2	1.460E-1
-5.835E-2	1.525E-1
-5.835E-2	1.428E-1
-6.160E-2	1.558E-1
-6.160E-2	1.460E-1
-6.322E-2	1.558E-1
-5.835E-2	1.525E-1
-5.835E-2	1.525E-1
-5.349E-2	1.558E-1
-5.835E-2	1.525E-1
-6.160E-2	1.525E-1
-5.835E-2	1.590E-1
-5.835E-2	1.525E-1
-5.835E-2	1.525E-1
-5.673E-2	1.590E-1
-5.673E-2	1.558E-1
-5.998E-2	1.590E-1
-5.835E-2	1.558E-1
-6.160E-2	1.525E-1
-5.998E-2	1.623E-1
-5.673E-2	1.558E-1
-6.160E-2	1.493E-1
-5.673E-2	1.525E-1
-5.673E-2	1.493E-1
-6.322E-2	1.590E-1
-6.160E-2	1.525E-1
-5.673E-2	1.590E-1
-5.835E-2	1.493E-1
-5.998E-2	1.525E-1
-5.835E-2	1.460E-1
-5.511E-2	1.558E-1
-5.349E-2	1.525E-1
-5.673E-2	1.525E-1
-6.160E-2	1.525E-1
-5.673E-2	1.590E-1
-5.998E-2	1.525E-1
-6.322E-2	1.493E-1
-6.160E-2	1.558E-1
-5.998E-2	1.558E-1
-5.835E-2	1.493E-1
-5.673E-2	1.460E-1
-5.673E-2	1.460E-1
-5.835E-2	1.493E-1
-5.835E-2	1.558E-1
-6.160E-2	1.525E-1
-5.998E-2	1.590E-1
-5.511E-2	1.525E-1
-5.349E-2	1.493E-1
-5.998E-2	1.460E-1
-6.160E-2	1.493E-1
-5.998E-2	1.525E-1
-6.160E-2	1.525E-1
-5.511E-2	1.525E-1
-5.673E-2	1.525E-1
-6.160E-2	1.558E-1
-5.998E-2	1.428E-1
-5.835E-2	1.460E-1
-5.349E-2	1.525E-1
-5.187E-2	1.493E-1
-5.835E-2	1.493E-1
-5.835E-2	1.525E-1
-6.160E-2	1.558E-1
-5.835E-2	1.460E-1
-5.511E-2	1.623E-1
-5.511E-2	1.493E-1
-6.160E-2	1.493E-1
-5.835E-2	1.493E-1
-5.835E-2	1.525E-1
-5.673E-2	1.525E-1
-6.160E-2	1.525E-1
-6.160E-2	1.493E-1
-5.673E-2	1.525E-1
-5.511E-2	1.525E-1
-5.349E-2	1.493E-1
-5.835E-2	1.525E-1
-5.998E-2	1.525E-1
-5.998E-2	1.428E-1
-5.511E-2	1.493E-1
-5.835E-2	1.558E-1
-5.673E-2	1.525E-1
-5.835E-2	1.558E-1
-5.673E-2	1.493E-1
-5.349E-2	1.525E-1
-5.673E-2	1.493E-1
-5.835E-2	1.493E-1
-5.835E-2	1.525E-1
-5.998E-2	1.558E-1
-5.835E-2	1.558E-1
-5.511E-2	1.460E-1
-5.673E-2	1.558E-1
-5.673E-2	1.460E-1
-5.673E-2	1.558E-1
-5.511E-2	1.493E-1
-5.835E-2	1.558E-1
-6.160E-2	1.590E-1
-5.835E-2	1.558E-1
-5.835E-2	1.460E-1
-5.673E-2	1.590E-1
-5.187E-2	1.623E-1
-5.673E-2	1.525E-1
-6.160E-2	1.493E-1
-5.998E-2	1.525E-1
-6.322E-2	1.493E-1
-5.998E-2	1.460E-1
-5.349E-2	1.525E-1
-5.835E-2	1.558E-1
-5.998E-2	1.623E-1
-6.160E-2	1.590E-1
-5.998E-2	1.558E-1
-5.835E-2	1.558E-1
-5.673E-2	1.493E-1
-5.835E-2	1.493E-1
-5.998E-2	1.525E-1
-5.998E-2	1.623E-1
-5.511E-2	1.493E-1
-5.835E-2	1.460E-1
-5.998E-2	1.460E-1
-6.322E-2	1.428E-1
-5.673E-2	1.558E-1
-5.835E-2	1.493E-1
-5.998E-2	1.590E-1
-5.349E-2	1.363E-1
-5.998E-2	1.590E-1
-6.160E-2	1.525E-1
-5.673E-2	1.623E-1
-5.998E-2	1.525E-1
-5.349E-2	1.623E-1
-5.673E-2	1.460E-1
-5.998E-2	1.460E-1
-5.835E-2	1.460E-1
-6.322E-2	1.558E-1
-6.160E-2	1.558E-1
-5.998E-2	1.460E-1
-5.673E-2	1.525E-1
-5.187E-2	1.493E-1
-5.511E-2	1.428E-1
-5.673E-2	1.493E-1
-5.511E-2	1.460E-1
-5.673E-2	1.460E-1
-5.998E-2	1.428E-1
-6.160E-2	1.460E-1
-5.835E-2	1.493E-1
-6.160E-2	1.493E-1
-5.187E-2	1.493E-1
-5.835E-2	1.493E-1
-6.160E-2	1.493E-1
-5.835E-2	1.558E-1
-5.673E-2	1.558E-1
-5.349E-2	1.525E-1
-5.835E-2	1.493E-1
-5.835E-2	1.460E-1
-5.998E-2	1.493E-1
-5.835E-2	1.525E-1
-5.835E-2	1.590E-1
-5.349E-2	1.525E-1
-5.835E-2	1.525E-1
-5.998E-2	1.493E-1
-5.835E-2	1.396E-1
-5.835E-2	1.428E-1
-5.673E-2	1.460E-1
-5.511E-2	1.396E-1
-5.835E-2	1.525E-1
-5.349E-2	1.493E-1
-5.673E-2	1.428E-1
-5.998E-2	1.493E-1
-5.511E-2	1.525E-1
-5.835E-2	1.525E-1
-5.673E-2	1.525E-1
-5.511E-2	1.493E-1
-5.187E-2	1.460E-1
-5.998E-2	1.428E-1
-5.998E-2	1.460E-1
-5.835E-2	1.590E-1
-5.673E-2	1.525E-1
-5.998E-2	1.460E-1
-5.835E-2	1.590E-1
-5.835E-2	1.558E-1
-5.673E-2	1.493E-1
-5.349E-2	1.623E-1
-5.998E-2	1.558E-1
-6.160E-2	1.525E-1
-6.160E-2	1.558E-1
-5.835E-2	1.558E-1
-5.349E-2	1.558E-1
-5.349E-2	1.558E-1
-5.511E-2	1.460E-1
-5.673E-2	1.525E-1
-5.998E-2	1.558E-1
-5.998E-2	1.590E-1
-5.673E-2	1.590E-1
-5.998E-2	1.558E-1
-5.998E-2	1.493E-1
-5.835E-2	1.428E-1
-5.835E-2	1.428E-1
-5.349E-2	1.493E-1
-5.349E-2	1.590E-1
-5.673E-2	1.525E-1
-5.835E-2	1.558E-1
-5.998E-2	1.460E-1
-5.673E-2	1.493E-1
-5.835E-2	1.525E-1
-5.511E-2	1.590E-1
-5.835E-2	1.493E-1
-5.511E-2	1.525E-1
-5.998E-2	1.493E-1
-5.998E-2	1.460E-1
-5.511E-2	1.460E-1
-5.835E-2	1.428E-1
-5.835E-2	1.460E-1
-5.673E-2	1.460E-1
-5.511E-2	1.525E-1
-5.673E-2	1.590E-1
-6.160E-2	1.493E-1
-5.673E-2	1.396E-1
-5.673E-2	1.525E-1
-5.835E-2	1.525E-1
-5.673E-2	1.558E-1
-5.673E-2	1.558E-1
-5.673E-2	1.590E-1
-5.511E-2	1.428E-1
-5.835E-2	1.558E-1
-5.998E-2	1.525E-1
-5.673E-2	1.558E-1
-5.673E-2	1.525E-1
-5.835E-2	1.590E-1
-5.673E-2	1.590E-1
-5.511E-2	1.590E-1
-5.673E-2	1.525E-1
-5.835E-2	1.493E-1
-6.160E-2	1.493E-1
-5.673E-2	1.525E-1
-5.511E-2	1.558E-1
-5.673E-2	1.558E-1
-5.835E-2	1.558E-1
-5.673E-2	1.558E-1
-5.511E-2	1.460E-1
-5.673E-2	1.558E-1
-5.998E-2	1.590E-1
-5.998E-2	1.720E-1
-5.835E-2	1.590E-1
-5.511E-2	1.460E-1
-5.673E-2	1.428E-1
-5.835E-2	1.428E-1
-5.835E-2	1.525E-1
-5.835E-2	1.590E-1
-5.511E-2	1.590E-1
-5.673E-2	1.655E-1
-5.673E-2	1.558E-1
-6.322E-2	1.428E-1
-5.998E-2	1.428E-1
-5.835E-2	1.525E-1
-5.511E-2	1.493E-1
-5.511E-2	1.590E-1
-5.673E-2	1.623E-1
-5.673E-2	1.590E-1
-5.835E-2	1.493E-1
-5.835E-2	1.460E-1
-5.835E-2	1.493E-1
-5.998E-2	1.558E-1
-5.673E-2	1.655E-1
-5.998E-2	1.590E-1
-5.673E-2	1.493E-1
-5.673E-2	1.493E-1
-5.673E-2	1.363E-1
-5.835E-2	1.493E-1
-5.511E-2	1.525E-1
-5.835E-2	1.655E-1
-5.998E-2	1.623E-1
-5.998E-2	1.428E-1
-5.673E-2	1.396E-1
-5.673E-2	1.460E-1
-5.835E-2	1.493E-1
-5.673E-2	1.655E-1
-5.673E-2	1.655E-1
-5.349E-2	1.623E-1
-5.673E-2	1.493E-1
-5.998E-2	1.460E-1
-5.998E-2	1.460E-1
-5.511E-2	1.525E-1
-5.673E-2	1.688E-1
-5.673E-2	1.655E-1
-5.673E-2	1.558E-1
-5.998E-2	1.428E-1
-5.673E-2	1.460E-1
-5.998E-2	1.525E-1
-5.673E-2	1.558E-1
-5.673E-2	1.752E-1
-5.835E-2	1.558E-1
-5.998E-2	1.428E-1
-5.835E-2	1.493E-1
-5.511E-2	1.525E-1
-5.511E-2	1.460E-1
-5.998E-2	1.525E-1
-5.835E-2	1.460E-1
-5.998E-2	1.558E-1
-5.998E-2	1.558E-1
-5.511E-2	1.590E-1
-5.998E-2	1.558E-1
-5.835E-2	1.525E-1
-5.673E-2	1.558E-1
-5.998E-2	1.558E-1
-5.673E-2	1.590E-1
-5.835E-2	1.590E-1
-5.673E-2	1.558E-1
-5.511E-2	1.590E-1
-5.835E-2	1.525E-1
-5.673E-2	1.525E-1
-5.835E-2	1.493E-1
-5.511E-2	1.493E-1
-5.835E-2	1.493E-1
-5.673E-2	1.623E-1
-6.160E-2	1.623E-1
-5.511E-2	1.623E-1
-5.187E-2	1.623E-1
-5.835E-2	1.460E-1
-5.998E-2	1.493E-1
-5.835E-2	1.558E-1
-5.998E-2	1.525E-1
-5.511E-2	1.558E-1
-5.835E-2	1.558E-1
-6.160E-2	1.460E-1
-6.484E-2	1.493E-1
-5.673E-2	1.558E-1
-5.835E-2	1.590E-1
-5.511E-2	1.558E-1
-5.673E-2	1.558E-1
-5.835E-2	1.460E-1
-5.511E-2	1.460E-1
-5.673E-2	1.558E-1
-5.673E-2	1.525E-1
-5.511E-2	1.525E-1
-5.835E-2	1.460E-1
-5.998E-2	1.558E-1
-5.998E-2	1.525E-1
-5.673E-2	1.493E-1
-5.835E-2	1.460E-1
-5.998E-2	1.558E-1
-5.998E-2	1.558E-1
-5.998E-2	1.525E-1
-5.835E-2	1.558E-1
-5.673E-2	1.525E-1
-5.998E-2	1.525E-1
-5.673E-2	1.525E-1
-5.511E-2	1.525E-1
-5.835E-2	1.558E-1
-5.835E-2	1.525E-1
-5.835E-2	1.525E-1
-5.835E-2	1.558E-1
-5.349E-2	1.525E-1
-5.835E-2	1.590E-1
-5.673E-2	1.558E-1
-5.998E-2	1.655E-1
-5.835E-2	1.655E-1
-5.835E-2	1.558E-1
-5.511E-2	1.525E-1
-5.835E-2	1.525E-1
-5.673E-2	1.525E-1
-5.511E-2	1.558E-1
-5.673E-2	1.460E-1
-5.511E-2	1.558E-1
-5.998E-2	1.590E-1
-5.998E-2	1.590E-1
-5.835E-2	1.525E-1
-5.835E-2	1.590E-1
-5.349E-2	1.590E-1
-5.673E-2	1.525E-1
-5.998E-2	1.493E-1
-5.673E-2	1.558E-1
-5.835E-2	1.460E-1
-5.998E-2	1.558E-1
-5.673E-2	1.558E-1
-5.835E-2	1.525E-1
-5.673E-2	1.525E-1
-5.835E-2	1.460E-1
-5.511E-2	1.525E-1
-5.673E-2	1.525E-1
-5.835E-2	1.590E-1
-5.835E-2	1.525E-1
-5.673E-2	1.460E-1
-5.511E-2	1.558E-1
-5.511E-2	1.590E-1
-6.160E-2	1.558E-1
-5.673E-2	1.525E-1
-5.835E-2	1.428E-1
-5.998E-2	1.428E-1
-6.160E-2	1.493E-1
-5.835E-2	1.590E-1
-5.511E-2	1.493E-1
-5.835E-2	1.460E-1
-5.673E-2	1.525E-1
-5.673E-2	1.590E-1
-5.673E-2	1.623E-1
-5.998E-2	1.558E-1
-5.835E-2	1.493E-1
-5.511E-2	1.558E-1
-5.673E-2	1.428E-1
-5.835E-2	1.460E-1
-5.835E-2	1.460E-1
-5.998E-2	1.428E-1
-5.673E-2	1.460E-1
-5.835E-2	1.493E-1
-5.511E-2	1.460E-1
-5.673E-2	1.525E-1
-5.835E-2	1.525E-1
-5.835E-2	1.525E-1
-5.673E-2	1.525E-1
-5.511E-2	1.590E-1
-5.511E-2	1.590E-1
-5.835E-2	1.428E-1
-5.673E-2	1.493E-1
-5.673E-2	1.493E-1
-5.998E-2	1.428E-1
-5.511E-2	1.525E-1
-5.673E-2	1.590E-1
-5.673E-2	1.558E-1
-5.835E-2	1.525E-1
-5.835E-2	1.558E-1
-5.835E-2	1.558E-1
-5.673E-2	1.590E-1
-5.673E-2	1.558E-1
-5.511E-2	1.525E-1
-5.511E-2	1.558E-1
-5.673E-2	1.525E-1
-5.673E-2	1.525E-1
-5.998E-2	1.558E-1
-5.673E-2	1.493E-1
-5.673E-2	1.493E-1
-5.511E-2	1.558E-1
-6.160E-2	1.493E-1
-5.673E-2	1.558E-1
-5.673E-2	1.590E-1
-5.511E-2	1.590E-1
-5.835E-2	1.558E-1
-5.998E-2	1.493E-1
-5.998E-2	1.558E-1
-5.673E-2	1.558E-1
-5.673E-2	1.590E-1
-5.673E-2	1.590E-1
-5.673E-2	1.525E-1
-5.835E-2	1.525E-1
-5.835E-2	1.623E-1
-5.998E-2	1.590E-1
-5.511E-2	1.558E-1
-5.511E-2	1.655E-1
-5.835E-2	1.525E-1
-5.998E-2	1.623E-1
-5.835E-2	1.525E-1
-5.349E-2	1.558E-1
-5.998E-2	1.590E-1
-5.673E-2	1.525E-1
-5.835E-2	1.558E-1
-5.835E-2	1.525E-1
-5.511E-2	1.558E-1
-5.511E-2	1.590E-1
-5.835E-2	1.460E-1
-5.835E-2	1.525E-1
-5.998E-2	1.428E-1
-5.835E-2	1.460E-1
-5.835E-2	1.493E-1
-6.322E-2	1.525E-1
-5.673E-2	1.525E-1
-5.998E-2	1.590E-1
-5.835E-2	1.558E-1
-5.673E-2	1.428E-1
-5.835E-2	1.493E-1
-5.835E-2	1.525E-1
-6.160E-2	1.558E-1
-5.835E-2	1.558E-1
-5.998E-2	1.428E-1
-5.835E-2	1.525E-1
-5.835E-2	1.558E-1
-5.511E-2	1.525E-1
-5.998E-2	1.525E-1
-5.187E-2	1.558E-1
-5.835E-2	1.590E-1
-5.835E-2	1.525E-1
-5.673E-2	1.493E-1
-5.349E-2	1.623E-1
-5.673E-2	1.623E-1
-5.511E-2	1.558E-1
-5.835E-2	1.525E-1
-5.998E-2	1.525E-1
-5.673E-2	1.525E-1
-5.673E-2	1.525E-1
-5.998E-2	1.493E-1
-5.673E-2	1.493E-1
-5.673E-2	1.558E-1
-5.511E-2	1.590E-1
-5.835E-2	1.493E-1
-5.835E-2	1.493E-1
-5.835E-2	1.558E-1
-5.673E-2	1.558E-1
-5.835E-2	1.558E-1
-5.835E-2	1.525E-1
-5.835E-2	1.558E-1
-5.511E-2	1.493E-1
-5.673E-2	1.525E-1
-5.511E-2	1.558E-1
-5.835E-2	1.590E-1
-5.349E-2	1.493E-1
-5.998E-2	1.558E-1
-5.835E-2	1.460E-1
-5.511E-2	1.525E-1
-6.160E-2	1.590E-1
-5.835E-2	1.525E-1
-5.511E-2	1.558E-1
-5.835E-2	1.493E-1
-5.835E-2	1.525E-1
-5.835E-2	1.460E-1
-5.998E-2	1.525E-1
-5.511E-2	1.493E-1
-5.673E-2	1.460E-1
-6.160E-2	1.525E-1
-5.835E-2	1.460E-1
-5.835E-2	1.525E-1
-5.835E-2	1.493E-1
-5.835E-2	1.493E-1
-5.673E-2	1.558E-1
-5.835E-2	1.525E-1
-5.673E-2	1.558E-1
-5.998E-2	1.590E-1
-5.998E-2	1.558E-1
-5.673E-2	1.460E-1
-5.835E-2	1.558E-1
-5.673E-2	1.558E-1
-5.673E-2	1.460E-1
-5.673E-2	1.525E-1
-5.673E-2	1.493E-1
-5.835E-2	1.525E-1
-5.835E-2	1.428E-1
-5.673E-2	1.558E-1
-5.835E-2	1.558E-1
-5.835E-2	1.558E-1
-6.160E-2	1.525E-1
-5.835E-2	1.428E-1
-5.835E-2	1.558E-1
-5.673E-2	1.525E-1
-5.998E-2	1.525E-1
-5.835E-2	1.525E-1
-5.673E-2	1.590E-1
-5.673E-2	1.460E-1
-5.349E-2	1.525E-1
-5.835E-2	1.493E-1
-5.673E-2	1.460E-1
-5.998E-2	1.525E-1
-5.835E-2	1.623E-1
-5.673E-2	1.525E-1
-5.835E-2	1.590E-1
-5.998E-2	1.525E-1
-5.998E-2	1.590E-1
-5.673E-2	1.525E-1
-5.835E-2	1.558E-1
-5.835E-2	1.623E-1
-5.673E-2	1.590E-1
-5.998E-2	1.590E-1
-5.187E-2	1.525E-1
-5.673E-2	1.460E-1
-5.998E-2	1.460E-1
-5.998E-2	1.558E-1
-5.998E-2	1.493E-1
-5.673E-2	1.428E-1
-5.835E-2	1.525E-1
-5.511E-2	1.558E-1
-5.673E-2	1.655E-1
-5.998E-2	1.590E-1
-5.835E-2	1.558E-1
-5.835E-2	1.525E-1
-5.673E-2	1.493E-1
-5.998E-2	1.396E-1
-5.511E-2	1.525E-1
-5.835E-2	1.525E-1
-5.835E-2	1.493E-1
-5.835E-2	1.396E-1
-5.998E-2	1.428E-1
-5.673E-2	1.558E-1
-5.673E-2	1.460E-1
-5.673E-2	1.525E-1
-5.349E-2	1.525E-1
-5.673E-2	1.558E-1
-5.673E-2	1.525E-1
-5.835E-2	1.558E-1
-5.835E-2	1.558E-1
-5.511E-2	1.460E-1
-5.511E-2	1.558E-1
-5.673E-2	1.525E-1
-5.673E-2	1.525E-1
-5.511E-2	1.525E-1
-5.998E-2	1.525E-1
-5.998E-2	1.525E-1
-5.511E-2	1.493E-1
-5.673E-2	1.623E-1
-5.835E-2	1.558E-1
-5.673E-2	1.525E-1
-5.998E-2	1.493E-1
-5.673E-2	1.525E-1
-5.349E-2	1.525E-1
-5.835E-2	1.590E-1
-5.998E-2	1.623E-1
-5.835E-2	1.590E-1
-5.998E-2	1.558E-1
-5.835E-2	1.525E-1
-5.673E-2	1.525E-1
-6.322E-2	1.525E-1
-5.511E-2	1.558E-1
-5.673E-2	1.525E-1
-5.835E-2	1.525E-1
-5.835E-2	1.590E-1
-5.673E-2	1.558E-1
-5.998E-2	1.493E-1
-5.998E-2	1.460E-1
-5.835E-2	1.525E-1
-5.673E-2	1.493E-1
-5.998E-2	1.493E-1
-6.160E-2	1.493E-1
-6.322E-2	1.525E-1
-5.835E-2	1.558E-1
-5.673E-2	1.525E-1
-5.349E-2	1.493E-1
-5.673E-2	1.525E-1
-5.998E-2	1.590E-1
-5.998E-2	1.558E-1
-5.998E-2	1.525E-1
-5.673E-2	1.525E-1
-5.998E-2	1.558E-1
-5.835E-2	1.460E-1
-5.673E-2	1.623E-1
-5.349E-2	1.558E-1
-5.673E-2	1.590E-1
-5.835E-2	1.428E-1
-6.484E-2	1.558E-1
-5.673E-2	1.558E-1
-5.835E-2	1.558E-1
-5.673E-2	1.558E-1
-6.160E-2	1.525E-1
-5.835E-2	1.460E-1
-5.835E-2	1.428E-1
-5.673E-2	1.493E-1
-5.673E-2	1.558E-1
-5.998E-2	1.493E-1
-5.673E-2	1.525E-1
-5.511E-2	1.590E-1
-5.998E-2	1.590E-1
-5.835E-2	1.558E-1
-5.673E-2	1.590E-1
-5.511E-2	1.525E-1
-5.835E-2	1.558E-1
-6.160E-2	1.558E-1
-6.160E-2	1.558E-1
-6.160E-2	1.558E-1
-5.673E-2	1.525E-1
-5.835E-2	1.493E-1
-5.673E-2	1.590E-1
-6.160E-2	1.493E-1
-6.322E-2	1.558E-1
-5.673E-2	1.558E-1
-5.835E-2	1.525E-1
-5.673E-2	1.460E-1
-5.835E-2	1.493E-1
-6.322E-2	1.493E-1
-5.673E-2	1.428E-1
-5.511E-2	1.558E-1
-5.673E-2	1.558E-1
-5.998E-2	1.460E-1
-6.322E-2	1.525E-1
-5.998E-2	1.493E-1
-5.998E-2	1.396E-1
-5.511E-2	1.493E-1
-5.673E-2	1.558E-1
-5.998E-2	1.525E-1
-5.998E-2	1.493E-1
-5.998E-2	1.558E-1
-5.673E-2	1.525E-1
-5.673E-2	1.558E-1
-6.160E-2	1.590E-1
-5.835E-2	1.428E-1
-5.673E-2	1.558E-1
-5.835E-2	1.493E-1
-5.835E-2	1.493E-1
-5.835E-2	1.558E-1
-5.835E-2	1.525E-1
-6.322E-2	1.558E-1
-6.160E-2	1.590E-1
-5.511E-2	1.558E-1
-5.673E-2	1.558E-1
-5.349E-2	1.460E-1
-5.998E-2	1.493E-1
-5.025E-2	1.558E-1
-5.835E-2	1.460E-1
-5.835E-2	1.460E-1
-5.998E-2	1.460E-1
-5.835E-2	1.558E-1
-5.673E-2	1.623E-1
-5.998E-2	1.558E-1
-5.673E-2	1.493E-1
-5.349E-2	1.428E-1
-5.673E-2	1.460E-1
-5.673E-2	1.493E-1
-5.998E-2	1.590E-1
-5.998E-2	1.525E-1
-5.673E-2	1.460E-1
-5.835E-2	1.460E-1
-5.835E-2	1.590E-1
-5.349E-2	1.525E-1
-5.511E-2	1.493E-1
-5.835E-2	1.590E-1
-5.998E-2	1.525E-1
-5.835E-2	1.525E-1
-6.160E-2	1.493E-1
-5.835E-2	1.460E-1
-5.511E-2	1.590E-1
-5.511E-2	1.590E-1
-5.511E-2	1.590E-1
-5.835E-2	1.590E-1
-5.511E-2	1.558E-1
-5.835E-2	1.493E-1
-5.673E-2	1.558E-1
-5.835E-2	1.525E-1
-5.673E-2	1.525E-1
-5.998E-2	1.525E-1
-5.511E-2	1.493E-1
-6.160E-2	1.525E-1
-5.511E-2	1.493E-1
-5.511E-2	1.525E-1
-5.835E-2	1.460E-1
-5.835E-2	1.525E-1
-5.998E-2	1.558E-1
-5.835E-2	1.590E-1
-5.835E-2	1.558E-1
-5.673E-2	1.558E-1
-5.835E-2	1.525E-1
-6.160E-2	1.428E-1
-5.673E-2	1.493E-1
-5.187E-2	1.590E-1
-5.673E-2	1.558E-1
-6.160E-2	1.590E-1
-6.160E-2	1.493E-1
-6.160E-2	1.363E-1
-5.187E-2	1.493E-1
-5.349E-2	1.525E-1
-5.998E-2	1.558E-1
-6.160E-2	1.655E-1
-5.835E-2	1.590E-1
-5.511E-2	1.460E-1
-5.673E-2	1.493E-1
-5.511E-2	1.460E-1
-6.160E-2	1.558E-1
-5.673E-2	1.655E-1
-5.998E-2	1.623E-1
-5.835E-2	1.525E-1
-5.511E-2	1.493E-1
-5.511E-2	1.428E-1
-5.835E-2	1.428E-1
-5.187E-2	1.590E-1
-5.998E-2	1.525E-1
-5.673E-2	1.623E-1
-5.673E-2	1.493E-1
-5.835E-2	1.460E-1
-5.998E-2	1.396E-1
-5.835E-2	1.363E-1
-5.673E-2	1.525E-1
-5.998E-2	1.655E-1
-5.835E-2	1.655E-1
-5.187E-2	1.525E-1
-5.998E-2	1.428E-1
-5.998E-2	1.363E-1
-5.998E-2	1.493E-1
-5.511E-2	1.688E-1
-5.998E-2	1.688E-1
-5.673E-2	1.590E-1
-5.835E-2	1.428E-1
-5.673E-2	1.493E-1
-5.673E-2	1.493E-1
-5.835E-2	1.428E-1
-5.835E-2	1.493E-1
-5.511E-2	1.590E-1
-6.160E-2	1.558E-1
-5.835E-2	1.558E-1
-5.835E-2	1.590E-1
-5.187E-2	1.558E-1
-5.511E-2	1.558E-1
-5.998E-2	1.525E-1
-5.835E-2	1.460E-1
-5.835E-2	1.525E-1
-5.835E-2	1.688E-1
-6.160E-2	1.525E-1
-5.673E-2	1.590E-1
-5.511E-2	1.558E-1
-5.511E-2	1.558E-1
-5.998E-2	1.558E-1
-6.322E-2	1.525E-1
-5.998E-2	1.525E-1
-5.998E-2	1.525E-1
-5.511E-2	1.558E-1
-5.511E-2	1.590E-1
-5.511E-2	1.493E-1
-5.673E-2	1.558E-1
-5.835E-2	1.525E-1
-5.835E-2	1.655E-1
-5.673E-2	1.623E-1
-5.349E-2	1.493E-1
-5.673E-2	1.493E-1
-6.322E-2	1.558E-1
-5.511E-2	1.558E-1
-5.998E-2	1.525E-1
-5.673E-2	1.558E-1
-5.998E-2	1.525E-1
-5.998E-2	1.525E-1
-6.160E-2	1.525E-1
-5.998E-2	1.558E-1
-5.511E-2	1.623E-1
-5.835E-2	1.655E-1
-5.835E-2	1.525E-1
-6.160E-2	1.493E-1
-5.835E-2	1.525E-1
-5.835E-2	1.525E-1
-5.998E-2	1.558E-1
-5.998E-2	1.525E-1
-5.998E-2	1.558E-1
-5.998E-2	1.558E-1
-5.511E-2	1.525E-1
-5.511E-2	1.558E-1
-5.998E-2	1.525E-1
-6.160E-2	1.493E-1
-5.998E-2	1.623E-1
-6.160E-2	1.493E-1
-5.835E-2	1.525E-1
-5.349E-2	1.525E-1
-5.673E-2	1.590E-1
-6.160E-2	1.558E-1
-5.835E-2	1.493E-1
-5.673E-2	1.525E-1
-5.835E-2	1.493E-1
-5.998E-2	1.525E-1
-5.511E-2	1.525E-1
-5.511E-2	1.493E-1
-5.835E-2	1.493E-1
-5.998E-2	1.460E-1
-6.160E-2	1.460E-1
-5.998E-2	1.525E-1
-5.349E-2	1.525E-1
-5.835E-2	1.525E-1
-5.998E-2	1.558E-1
-5.349E-2	1.590E-1
-5.998E-2	1.590E-1
-5.673E-2	1.558E-1
-5.835E-2	1.623E-1
-6.160E-2	1.558E-1
-5.835E-2	1.493E-1
-5.835E-2	1.525E-1
-5.835E-2	1.590E-1
-5.187E-2	1.590E-1
-5.673E-2	1.493E-1
-5.511E-2	1.525E-1
-5.998E-2	1.525E-1
-5.835E-2	1.590E-1
-5.835E-2	1.590E-1
-5.673E-2	1.558E-1
-6.160E-2	1.525E-1
-5.835E-2	1.493E-1
-5.835E-2	1.558E-1
-5.998E-2	1.558E-1
-5.673E-2	1.590E-1
-5.673E-2	1.590E-1
-5.835E-2	1.558E-1
-5.835E-2	1.525E-1
-5.835E-2	1.493E-1
-5.673E-2	1.493E-1
-5.673E-2	1.558E-1
-5.998E-2	1.558E-1
-5.835E-2	1.558E-1
-5.673E-2	1.590E-1
-5.673E-2	1.493E-1
-6.160E-2	1.558E-1
-5.998E-2	1.590E-1
-5.511E-2	1.590E-1
-5.673E-2	1.525E-1
-5.673E-2	1.493E-1
-5.673E-2	1.525E-1
-5.835E-2	1.525E-1
-5.673E-2	1.590E-1
-5.349E-2	1.558E-1
-6.160E-2	1.590E-1
-5.998E-2	1.460E-1
-5.998E-2	1.558E-1
-5.673E-2	1.525E-1
-5.349E-2	1.525E-1
-5.673E-2	1.493E-1
-5.998E-2	1.493E-1
-5.998E-2	1.655E-1
-5.511E-2	1.558E-1
-5.835E-2	1.525E-1
-5.673E-2	1.493E-1
-5.835E-2	1.493E-1
-5.673E-2	1.525E-1
-5.511E-2	1.623E-1
-5.835E-2	1.558E-1
-5.998E-2	1.525E-1
-5.673E-2	1.525E-1
-5.835E-2	1.558E-1
-5.835E-2	1.525E-1
-5.187E-2	1.493E-1
-5.511E-2	1.460E-1
-5.673E-2	1.558E-1
-5.835E-2	1.525E-1
-6.322E-2	1.655E-1
-5.835E-2	1.558E-1
-5.349E-2	1.525E-1
-6.160E-2	1.558E-1
-5.511E-2	1.493E-1
-5.998E-2	1.558E-1
-5.511E-2	1.460E-1
-5.511E-2	1.525E-1
-5.998E-2	1.590E-1
-6.322E-2	1.525E-1
-5.835E-2	1.558E-1
-5.998E-2	1.493E-1
-5.673E-2	1.460E-1
-5.349E-2	1.493E-1
-5.998E-2	1.590E-1
-6.160E-2	1.623E-1
-6.160E-2	1.525E-1
-5.835E-2	1.623E-1
-5.673E-2	1.590E-1
-5.511E-2	1.493E-1
-5.998E-2	1.525E-1
-5.835E-2	1.525E-1
-5.835E-2	1.493E-1
-5.835E-2	1.558E-1
-5.835E-2	1.655E-1
-5.835E-2	1.655E-1
-5.998E-2	1.525E-1
-5.835E-2	1.493E-1
-5.673E-2	1.493E-1
-5.349E-2	1.623E-1
-5.673E-2	1.558E-1
-5.835E-2	1.525E-1
-5.835E-2	1.493E-1
-5.511E-2	1.493E-1
-5.511E-2	1.558E-1
-5.835E-2	1.525E-1
-5.511E-2	1.590E-1
-5.998E-2	1.558E-1
-5.673E-2	1.558E-1
-5.511E-2	1.525E-1
-5.511E-2	1.525E-1
-5.511E-2	1.493E-1
-5.673E-2	1.493E-1
-5.673E-2	1.460E-1
-5.835E-2	1.396E-1
-5.511E-2	1.590E-1
-5.673E-2	1.525E-1
-5.835E-2	1.558E-1
-5.835E-2	1.396E-1
-5.835E-2	1.460E-1
-5.673E-2	1.623E-1
-5.673E-2	1.493E-1
-5.673E-2	1.525E-1
-5.835E-2	1.558E-1
-5.835E-2	1.460E-1
-5.998E-2	1.525E-1
-5.835E-2	1.590E-1
-5.349E-2	1.590E-1
-5.349E-2	1.590E-1
-5.835E-2	1.525E-1
-5.998E-2	1.525E-1
-5.673E-2	1.493E-1
-5.673E-2	1.558E-1
-5.511E-2	1.460E-1
-5.835E-2	1.525E-1
-5.998E-2	1.558E-1
-5.998E-2	1.525E-1
-5.673E-2	1.558E-1
-5.835E-2	1.493E-1
-5.511E-2	1.493E-1
-5.835E-2	1.590E-1
-5.998E-2	1.493E-1
-5.673E-2	1.558E-1
-5.673E-2	1.525E-1
-5.511E-2	1.525E-1
-6.160E-2	1.493E-1
-5.998E-2	1.460E-1
-6.160E-2	1.525E-1
-5.835E-2	1.558E-1
-5.511E-2	1.590E-1
-5.349E-2	1.558E-1
-5.835E-2	1.525E-1
-6.160E-2	1.590E-1
-5.835E-2	1.493E-1
-5.673E-2	1.460E-1
-5.511E-2	1.558E-1
-6.160E-2	1.525E-1
-5.673E-2	1.525E-1
-5.835E-2	1.655E-1
-5.835E-2	1.590E-1
-5.511E-2	1.428E-1
-5.835E-2	1.525E-1
-5.835E-2	1.525E-1
-6.322E-2	1.460E-1
-5.673E-2	1.493E-1
-5.511E-2	1.493E-1
-5.349E-2	1.460E-1
-5.998E-2	1.460E-1
-5.998E-2	1.525E-1
-5.998E-2	1.493E-1
-5.835E-2	1.525E-1
-5.349E-2	1.590E-1
-5.673E-2	1.558E-1
-6.160E-2	1.558E-1
-5.673E-2	1.493E-1
-5.835E-2	1.558E-1
-5.511E-2	1.460E-1
-5.835E-2	1.428E-1
-5.673E-2	1.558E-1
-5.835E-2	1.493E-1
-5.835E-2	1.428E-1
-5.835E-2	1.428E-1
-5.835E-2	1.493E-1
-5.835E-2	1.558E-1
-5.835E-2	1.558E-1
-5.835E-2	1.493E-1
-5.673E-2	1.623E-1
-5.835E-2	1.558E-1
-5.511E-2	1.460E-1
-5.673E-2	1.623E-1
-5.835E-2	1.558E-1
-5.673E-2	1.558E-1
-5.998E-2	1.460E-1
-5.673E-2	1.460E-1
-5.673E-2	1.525E-1
-6.160E-2	1.460E-1
-5.835E-2	1.558E-1
[truncated: 34,270 more rows]
