# Supplementary material for: Improved ANAP incorporation and VCF analysis reveal details of P2X7 current facilitation and a limited conformational interplay between ATP binding and the intracellular ballast domain
Source: eLife. 2023 Jan 4;12:e82479. doi: 10.7554/eLife.82479 (PMC9859053; doi:10.7554/eLife.82479)
Supplement: Figure 2—figure supplement 1—source data 3. [file elife-82479-fig2-figsupp1-data3.zip › Figure-2_figure-supplement-1_source-data-3/20g09/rec32.csv]

-7.944E-2	2.929E+0
-7.782E-2	2.897E+0
-7.620E-2	2.926E+0
-7.944E-2	2.949E+0
-7.782E-2	2.926E+0
-8.106E-2	2.910E+0
-8.106E-2	2.936E+0
-7.944E-2	2.952E+0
-7.782E-2	2.959E+0
-7.620E-2	2.933E+0
-7.944E-2	2.936E+0
-8.106E-2	2.907E+0
-7.782E-2	2.903E+0
-8.268E-2	2.926E+0
-7.944E-2	2.933E+0
-7.782E-2	2.942E+0
-7.782E-2	2.959E+0
-7.782E-2	2.926E+0
-7.944E-2	2.926E+0
-7.457E-2	2.923E+0
-8.106E-2	2.916E+0
-7.944E-2	2.933E+0
-7.944E-2	2.939E+0
-7.944E-2	2.936E+0
-7.620E-2	2.942E+0
-7.457E-2	2.946E+0
-7.782E-2	2.933E+0
-7.944E-2	2.923E+0
-8.106E-2	2.894E+0
-8.106E-2	2.871E+0
-7.620E-2	2.900E+0
-7.457E-2	2.942E+0
-7.782E-2	2.942E+0
-7.782E-2	2.968E+0
-7.944E-2	2.968E+0
-7.782E-2	2.942E+0
-7.782E-2	2.926E+0
-7.620E-2	2.897E+0
-7.944E-2	2.910E+0
-7.782E-2	2.916E+0
-7.944E-2	2.920E+0
-7.944E-2	2.926E+0
-7.620E-2	2.890E+0
-7.944E-2	2.920E+0
-8.268E-2	2.929E+0
-7.944E-2	2.926E+0
-7.782E-2	2.942E+0
-7.620E-2	2.955E+0
-7.782E-2	2.936E+0
-7.944E-2	2.920E+0
-7.944E-2	2.916E+0
-7.944E-2	2.913E+0
-7.944E-2	2.907E+0
-7.782E-2	2.933E+0
-7.782E-2	2.949E+0
-7.782E-2	2.923E+0
-7.782E-2	2.887E+0
-7.944E-2	2.864E+0
-7.944E-2	2.910E+0
-7.944E-2	2.933E+0
-7.457E-2	2.887E+0
-7.782E-2	2.920E+0
-7.944E-2	2.926E+0
-8.106E-2	2.926E+0
-7.944E-2	2.949E+0
-8.106E-2	2.955E+0
-7.782E-2	2.942E+0
-8.106E-2	2.939E+0
-7.944E-2	2.900E+0
-8.268E-2	2.923E+0
-7.944E-2	2.926E+0
-7.782E-2	2.926E+0
-7.944E-2	2.910E+0
-7.782E-2	2.887E+0
-7.782E-2	2.910E+0
-8.106E-2	2.923E+0
-7.944E-2	2.913E+0
-7.457E-2	2.910E+0
-7.944E-2	2.894E+0
-7.620E-2	2.894E+0
-7.620E-2	2.897E+0
-7.944E-2	2.923E+0
-7.620E-2	2.939E+0
-7.944E-2	2.942E+0
-7.782E-2	2.926E+0
-7.620E-2	2.900E+0
-7.782E-2	2.926E+0
-7.944E-2	2.894E+0
-7.620E-2	2.871E+0
-7.944E-2	2.903E+0
-7.782E-2	2.949E+0
-7.782E-2	2.946E+0
-7.620E-2	2.900E+0
-7.944E-2	2.894E+0
-7.620E-2	2.923E+0
-7.944E-2	2.910E+0
-7.782E-2	2.881E+0
-7.944E-2	2.887E+0
-7.782E-2	2.913E+0
-7.620E-2	2.903E+0
-7.782E-2	2.900E+0
-7.620E-2	2.913E+0
-8.268E-2	2.913E+0
-7.944E-2	2.868E+0
-7.620E-2	2.858E+0
-7.944E-2	2.910E+0
-7.620E-2	2.910E+0
-7.782E-2	2.903E+0
-7.944E-2	2.877E+0
-8.106E-2	2.907E+0
-7.620E-2	2.910E+0
-7.944E-2	2.916E+0
-7.782E-2	2.946E+0
-7.295E-2	2.952E+0
-7.944E-2	2.913E+0
-7.782E-2	2.916E+0
-7.944E-2	2.926E+0
-8.431E-2	2.920E+0
-7.620E-2	2.933E+0
-7.944E-2	2.939E+0
-7.620E-2	2.864E+0
-7.944E-2	2.884E+0
-7.782E-2	2.939E+0
-8.106E-2	2.942E+0
-7.944E-2	2.923E+0
-7.457E-2	2.897E+0
-8.106E-2	2.887E+0
-8.106E-2	2.881E+0
-7.782E-2	2.910E+0
-7.944E-2	2.946E+0
-7.620E-2	2.955E+0
-7.457E-2	2.907E+0
-8.106E-2	2.871E+0
-8.106E-2	2.907E+0
-7.620E-2	2.913E+0
-7.944E-2	2.929E+0
-7.782E-2	2.920E+0
-7.620E-2	2.894E+0
-7.295E-2	2.900E+0
-7.782E-2	2.926E+0
-7.944E-2	2.949E+0
-8.106E-2	2.949E+0
-7.457E-2	2.913E+0
-7.620E-2	2.887E+0
-7.782E-2	2.903E+0
-8.268E-2	2.916E+0
-7.620E-2	2.910E+0
-7.620E-2	2.923E+0
-7.782E-2	2.939E+0
-7.782E-2	2.933E+0
-7.944E-2	2.900E+0
-8.268E-2	2.903E+0
-7.782E-2	2.903E+0
-7.782E-2	2.913E+0
-7.620E-2	2.952E+0
-8.106E-2	2.978E+0
-7.944E-2	2.959E+0
-7.944E-2	2.955E+0
-7.782E-2	2.946E+0
-7.782E-2	2.884E+0
-7.944E-2	2.868E+0
-7.782E-2	2.887E+0
-8.106E-2	2.907E+0
-7.782E-2	2.920E+0
-7.944E-2	2.907E+0
-7.457E-2	2.894E+0
-7.295E-2	2.907E+0
-7.944E-2	2.916E+0
-8.268E-2	2.933E+0
-7.782E-2	2.929E+0
-7.620E-2	2.907E+0
-7.782E-2	2.923E+0
-8.106E-2	2.949E+0
-8.106E-2	2.962E+0
-7.782E-2	2.936E+0
-7.782E-2	2.916E+0
-7.782E-2	2.897E+0
-7.944E-2	2.926E+0
-8.106E-2	2.933E+0
-7.944E-2	2.920E+0
-7.944E-2	2.916E+0
-7.620E-2	2.855E+0
-7.295E-2	2.868E+0
-7.944E-2	2.900E+0
-8.106E-2	2.923E+0
-7.944E-2	2.897E+0
-7.782E-2	2.851E+0
-7.782E-2	2.874E+0
-7.457E-2	2.884E+0
-7.944E-2	2.842E+0
-7.782E-2	2.871E+0
-7.782E-2	2.942E+0
-8.268E-2	2.910E+0
-7.782E-2	2.884E+0
-7.620E-2	2.884E+0
-7.457E-2	2.913E+0
-7.620E-2	2.910E+0
-7.782E-2	2.900E+0
-7.620E-2	2.907E+0
-7.944E-2	2.913E+0
-7.782E-2	2.884E+0
-7.457E-2	2.900E+0
-7.944E-2	2.913E+0
-7.944E-2	2.907E+0
-7.944E-2	2.926E+0
-7.782E-2	2.900E+0
-7.782E-2	2.903E+0
-7.620E-2	2.946E+0
-7.782E-2	2.952E+0
-8.106E-2	2.923E+0
-7.457E-2	2.913E+0
-8.106E-2	2.890E+0
-7.944E-2	2.871E+0
-7.782E-2	2.890E+0
-7.620E-2	2.936E+0
-7.782E-2	2.913E+0
-8.106E-2	2.916E+0
-7.620E-2	2.903E+0
-7.457E-2	2.877E+0
-7.620E-2	2.887E+0
-7.782E-2	2.900E+0
-7.782E-2	2.929E+0
-8.106E-2	2.946E+0
-7.620E-2	2.942E+0
-7.782E-2	2.939E+0
-7.944E-2	2.907E+0
-7.944E-2	2.894E+0
-7.620E-2	2.910E+0
-7.782E-2	2.923E+0
-8.106E-2	2.942E+0
-7.620E-2	2.933E+0
-8.106E-2	2.916E+0
-7.782E-2	2.923E+0
-7.782E-2	2.923E+0
-7.782E-2	2.877E+0
-7.944E-2	2.881E+0
-8.106E-2	2.926E+0
-7.944E-2	2.942E+0
-7.944E-2	2.884E+0
-7.782E-2	2.916E+0
-7.620E-2	2.946E+0
-7.944E-2	2.946E+0
-7.944E-2	2.946E+0
-7.944E-2	2.933E+0
-7.944E-2	2.903E+0
-7.944E-2	2.900E+0
-8.106E-2	2.955E+0
-7.782E-2	2.978E+0
-8.106E-2	2.933E+0
-7.944E-2	2.913E+0
-7.457E-2	2.897E+0
-7.782E-2	2.897E+0
-7.944E-2	2.897E+0
-7.782E-2	2.907E+0
-8.106E-2	2.916E+0
-7.944E-2	2.929E+0
-7.782E-2	2.946E+0
-7.620E-2	2.920E+0
-7.782E-2	2.900E+0
-7.944E-2	2.923E+0
-7.782E-2	2.946E+0
-7.620E-2	2.907E+0
-7.620E-2	2.903E+0
-8.268E-2	2.920E+0
-7.944E-2	2.923E+0
-7.782E-2	2.894E+0
-7.620E-2	2.903E+0
-7.944E-2	2.913E+0
-7.944E-2	2.910E+0
-8.106E-2	2.913E+0
-7.944E-2	2.936E+0
-8.106E-2	2.936E+0
-7.944E-2	2.894E+0
-7.782E-2	2.903E+0
-7.944E-2	2.929E+0
-7.944E-2	2.926E+0
-7.782E-2	2.907E+0
-7.620E-2	2.903E+0
-7.944E-2	2.907E+0
-8.106E-2	2.933E+0
-7.457E-2	2.916E+0
-7.782E-2	2.874E+0
-7.457E-2	2.890E+0
-7.944E-2	2.913E+0
-7.782E-2	2.864E+0
-7.944E-2	2.861E+0
-7.620E-2	2.894E+0
-7.782E-2	2.913E+0
-8.106E-2	2.936E+0
-7.457E-2	2.936E+0
-7.944E-2	2.942E+0
-7.944E-2	2.952E+0
-8.106E-2	2.959E+0
-7.620E-2	2.907E+0
-7.295E-2	2.933E+0
-7.457E-2	2.936E+0
-8.268E-2	2.900E+0
-7.782E-2	2.939E+0
-7.944E-2	2.942E+0
-7.782E-2	2.897E+0
-7.944E-2	2.890E+0
-7.944E-2	2.887E+0
-7.944E-2	2.910E+0
-7.944E-2	2.913E+0
-7.944E-2	2.864E+0
-8.106E-2	2.877E+0
-7.782E-2	2.894E+0
-7.944E-2	2.874E+0
-7.944E-2	2.877E+0
-8.106E-2	2.916E+0
-7.620E-2	2.946E+0
-7.457E-2	2.916E+0
-7.944E-2	2.897E+0
-7.620E-2	2.897E+0
-8.106E-2	2.916E+0
-7.620E-2	2.903E+0
-7.782E-2	2.897E+0
-7.944E-2	2.871E+0
-7.944E-2	2.842E+0
-7.944E-2	2.839E+0
-7.620E-2	2.874E+0
-7.782E-2	2.887E+0
-7.620E-2	2.887E+0
-7.944E-2	2.913E+0
-7.782E-2	2.900E+0
-7.782E-2	2.903E+0
-7.782E-2	2.871E+0
-7.782E-2	2.861E+0
-7.944E-2	2.868E+0
-8.106E-2	2.887E+0
-7.782E-2	2.913E+0
-8.106E-2	2.916E+0
-7.944E-2	2.939E+0
-7.944E-2	2.929E+0
-7.782E-2	2.916E+0
-7.782E-2	2.903E+0
-7.782E-2	2.913E+0
-7.944E-2	2.890E+0
-7.620E-2	2.884E+0
-7.620E-2	2.903E+0
-7.620E-2	2.920E+0
-7.620E-2	2.913E+0
-7.944E-2	2.923E+0
-7.944E-2	2.920E+0
-7.782E-2	2.910E+0
-7.782E-2	2.913E+0
-7.457E-2	2.913E+0
-7.944E-2	2.923E+0
-8.106E-2	2.949E+0
-7.944E-2	2.959E+0
-7.782E-2	2.920E+0
-7.782E-2	2.916E+0
-7.944E-2	2.955E+0
-8.268E-2	2.942E+0
-7.782E-2	2.923E+0
-8.106E-2	2.936E+0
-7.944E-2	2.910E+0
-7.620E-2	2.910E+0
-7.944E-2	2.894E+0
-7.782E-2	2.903E+0
-7.782E-2	2.907E+0
-7.782E-2	2.916E+0
-7.782E-2	2.900E+0
-7.620E-2	2.916E+0
-7.944E-2	2.939E+0
-7.782E-2	2.946E+0
-8.268E-2	2.926E+0
-7.944E-2	2.913E+0
-7.782E-2	2.887E+0
-7.944E-2	2.861E+0
-7.944E-2	2.903E+0
-7.457E-2	2.946E+0
-7.944E-2	2.939E+0
-8.106E-2	2.910E+0
-7.944E-2	2.897E+0
-7.620E-2	2.897E+0
-7.782E-2	2.933E+0
-7.944E-2	2.949E+0
-7.944E-2	2.910E+0
-7.782E-2	2.916E+0
-7.944E-2	2.942E+0
-7.620E-2	2.936E+0
-7.944E-2	2.887E+0
-7.944E-2	2.916E+0
-8.106E-2	2.942E+0
-8.106E-2	2.968E+0
-8.106E-2	2.962E+0
-7.782E-2	2.910E+0
-7.782E-2	2.913E+0
-7.944E-2	2.920E+0
-7.944E-2	2.913E+0
-7.620E-2	2.923E+0
-7.620E-2	2.936E+0
-7.944E-2	2.929E+0
-7.944E-2	2.933E+0
-7.944E-2	2.913E+0
-8.106E-2	2.903E+0
-7.782E-2	2.881E+0
-7.620E-2	2.868E+0
-7.944E-2	2.884E+0
-7.944E-2	2.903E+0
-7.944E-2	2.910E+0
-8.106E-2	2.916E+0
-7.944E-2	2.903E+0
-7.944E-2	2.874E+0
-7.620E-2	2.903E+0
-7.944E-2	2.900E+0
-7.782E-2	2.868E+0
-7.782E-2	2.894E+0
-7.782E-2	2.949E+0
-7.944E-2	2.881E+0
-8.106E-2	2.864E+0
-8.106E-2	2.913E+0
-7.782E-2	2.913E+0
-7.782E-2	2.881E+0
-7.782E-2	2.907E+0
-7.782E-2	2.929E+0
-7.944E-2	2.929E+0
-7.944E-2	2.907E+0
-7.620E-2	2.926E+0
-7.944E-2	2.936E+0
-7.944E-2	2.910E+0
-7.620E-2	2.929E+0
-8.106E-2	2.942E+0
-7.944E-2	2.972E+0
-7.457E-2	2.981E+0
-8.268E-2	2.907E+0
-7.944E-2	2.842E+0
-7.782E-2	2.871E+0
-8.106E-2	2.903E+0
-7.620E-2	2.877E+0
-7.782E-2	2.897E+0
-8.106E-2	2.903E+0
-7.782E-2	2.916E+0
-8.106E-2	2.907E+0
-7.457E-2	2.887E+0
-7.782E-2	2.884E+0
-7.782E-2	2.907E+0
-8.106E-2	2.910E+0
-7.782E-2	2.929E+0
-7.782E-2	2.907E+0
-7.620E-2	2.877E+0
-7.620E-2	2.881E+0
-7.782E-2	2.910E+0
-7.944E-2	2.907E+0
-8.106E-2	2.920E+0
-7.457E-2	2.916E+0
-7.782E-2	2.897E+0
-7.944E-2	2.868E+0
-8.106E-2	2.877E+0
-7.782E-2	2.884E+0
-8.106E-2	2.881E+0
-7.944E-2	2.874E+0
-7.457E-2	2.913E+0
-7.620E-2	2.923E+0
-7.944E-2	2.903E+0
-8.106E-2	2.926E+0
-7.944E-2	2.946E+0
-7.944E-2	2.959E+0
-7.457E-2	2.939E+0
-7.782E-2	2.933E+0
-7.782E-2	2.939E+0
-7.782E-2	2.913E+0
-7.782E-2	2.894E+0
-7.944E-2	2.920E+0
-7.782E-2	2.903E+0
-8.106E-2	2.897E+0
-7.944E-2	2.913E+0
-7.782E-2	2.929E+0
-7.457E-2	2.903E+0
-7.295E-2	2.868E+0
-8.106E-2	2.864E+0
-7.620E-2	2.890E+0
-7.944E-2	2.884E+0
-7.782E-2	2.861E+0
-7.620E-2	2.897E+0
-7.782E-2	2.939E+0
-7.944E-2	2.926E+0
-7.620E-2	2.907E+0
-7.782E-2	2.913E+0
-7.620E-2	2.929E+0
-7.782E-2	2.923E+0
-7.944E-2	2.907E+0
-7.620E-2	2.884E+0
-7.620E-2	2.884E+0
-7.944E-2	2.910E+0
-7.944E-2	2.890E+0
-7.944E-2	2.887E+0
-7.944E-2	2.881E+0
-7.782E-2	2.890E+0
-7.782E-2	2.871E+0
-7.782E-2	2.858E+0
-7.944E-2	2.894E+0
-8.268E-2	2.903E+0
-7.620E-2	2.913E+0
-7.782E-2	2.897E+0
-8.106E-2	2.887E+0
-8.106E-2	2.897E+0
-7.782E-2	2.894E+0
-7.782E-2	2.939E+0
-7.620E-2	2.952E+0
-7.782E-2	2.946E+0
-7.782E-2	2.887E+0
-7.620E-2	2.903E+0
-7.457E-2	2.942E+0
-8.106E-2	2.897E+0
-8.106E-2	2.868E+0
-7.620E-2	2.871E+0
-7.620E-2	2.877E+0
-7.782E-2	2.881E+0
-8.106E-2	2.900E+0
-7.944E-2	2.913E+0
-8.106E-2	2.910E+0
-7.620E-2	2.907E+0
-7.620E-2	2.939E+0
-7.620E-2	2.920E+0
-8.106E-2	2.907E+0
-8.106E-2	2.946E+0
-7.620E-2	2.946E+0
-7.782E-2	2.903E+0
-7.782E-2	2.907E+0
-7.782E-2	2.923E+0
-7.457E-2	2.913E+0
-7.782E-2	2.890E+0
-7.944E-2	2.907E+0
-7.944E-2	2.933E+0
-7.782E-2	2.949E+0
-7.620E-2	2.903E+0
-7.944E-2	2.877E+0
-7.620E-2	2.881E+0
-7.457E-2	2.900E+0
-7.944E-2	2.913E+0
-7.782E-2	2.936E+0
-7.457E-2	2.916E+0
-7.944E-2	2.913E+0
-7.620E-2	2.926E+0
-7.782E-2	2.920E+0
-7.782E-2	2.890E+0
-7.620E-2	2.903E+0
-7.782E-2	2.894E+0
-8.106E-2	2.887E+0
-8.106E-2	2.845E+0
-7.944E-2	2.842E+0
-8.106E-2	2.877E+0
-7.620E-2	2.913E+0
-7.944E-2	2.900E+0
-7.782E-2	2.923E+0
-7.457E-2	2.913E+0
-7.944E-2	2.894E+0
-7.782E-2	2.884E+0
-7.782E-2	2.890E+0
-7.620E-2	2.890E+0
-7.782E-2	2.881E+0
-7.944E-2	2.920E+0
-7.295E-2	2.968E+0
-7.782E-2	2.939E+0
-7.944E-2	2.916E+0
-7.620E-2	2.907E+0
-7.944E-2	2.907E+0
-7.782E-2	2.926E+0
-7.944E-2	2.952E+0
-7.457E-2	2.946E+0
-7.620E-2	2.942E+0
-7.620E-2	2.923E+0
-7.944E-2	2.897E+0
-7.944E-2	2.874E+0
-7.620E-2	2.897E+0
-7.944E-2	2.949E+0
-7.620E-2	2.975E+0
-7.620E-2	2.968E+0
-7.457E-2	2.942E+0
-7.782E-2	2.910E+0
-8.106E-2	2.897E+0
-7.782E-2	2.903E+0
-7.782E-2	2.903E+0
-7.782E-2	2.920E+0
-7.782E-2	2.900E+0
-7.782E-2	2.936E+0
-7.782E-2	2.929E+0
-7.295E-2	2.929E+0
-7.620E-2	2.897E+0
-7.944E-2	2.900E+0
-7.620E-2	2.926E+0
-7.620E-2	2.933E+0
-7.457E-2	2.929E+0
-7.620E-2	2.926E+0
-7.782E-2	2.913E+0
-7.620E-2	2.907E+0
-7.782E-2	2.910E+0
-7.620E-2	2.929E+0
-7.457E-2	2.916E+0
-7.457E-2	2.887E+0
-7.944E-2	2.916E+0
-7.457E-2	2.946E+0
-7.620E-2	2.910E+0
-7.944E-2	2.881E+0
-7.620E-2	2.897E+0
-7.620E-2	2.897E+0
-7.782E-2	2.881E+0
-8.106E-2	2.868E+0
-7.457E-2	2.884E+0
-7.782E-2	2.907E+0
-7.457E-2	2.881E+0
-7.620E-2	2.874E+0
-7.782E-2	2.877E+0
-7.782E-2	2.890E+0
-7.782E-2	2.907E+0
-7.782E-2	2.910E+0
-8.106E-2	2.887E+0
-8.106E-2	2.877E+0
-7.944E-2	2.884E+0
-7.457E-2	2.887E+0
-8.106E-2	2.877E+0
-7.944E-2	2.903E+0
-8.106E-2	2.920E+0
-7.944E-2	2.913E+0
-7.782E-2	2.897E+0
-7.295E-2	2.916E+0
-7.782E-2	2.926E+0
-7.944E-2	2.910E+0
-7.944E-2	2.894E+0
-7.944E-2	2.890E+0
-7.782E-2	2.890E+0
-7.782E-2	2.894E+0
-7.944E-2	2.894E+0
-7.620E-2	2.894E+0
-7.457E-2	2.913E+0
-7.944E-2	2.949E+0
-7.944E-2	2.916E+0
-7.944E-2	2.861E+0
-7.620E-2	2.874E+0
-7.782E-2	2.903E+0
-7.782E-2	2.942E+0
-7.620E-2	2.942E+0
-7.782E-2	2.894E+0
-7.944E-2	2.894E+0
-8.106E-2	2.910E+0
-7.782E-2	2.936E+0
-7.295E-2	2.936E+0
-7.782E-2	2.952E+0
-8.106E-2	2.939E+0
-7.782E-2	2.900E+0
-7.782E-2	2.936E+0
-7.782E-2	2.933E+0
-7.620E-2	2.959E+0
-8.106E-2	2.978E+0
-8.268E-2	2.962E+0
-7.782E-2	2.929E+0
-7.944E-2	2.913E+0
-7.944E-2	2.897E+0
-7.782E-2	2.897E+0
-8.106E-2	2.868E+0
-7.944E-2	2.868E+0
-7.782E-2	2.884E+0
-7.620E-2	2.907E+0
-7.782E-2	2.929E+0
-7.944E-2	2.929E+0
-7.620E-2	2.920E+0
-7.944E-2	2.910E+0
-7.620E-2	2.890E+0
-7.944E-2	2.884E+0
-7.944E-2	2.907E+0
-7.782E-2	2.942E+0
-8.268E-2	2.926E+0
-7.620E-2	2.920E+0
-7.782E-2	2.936E+0
-7.620E-2	2.890E+0
-7.944E-2	2.884E+0
-7.944E-2	2.913E+0
-7.457E-2	2.926E+0
-7.620E-2	2.933E+0
-7.944E-2	2.929E+0
-7.944E-2	2.890E+0
-7.782E-2	2.855E+0
-7.782E-2	2.861E+0
-7.944E-2	2.903E+0
-7.782E-2	2.884E+0
-7.944E-2	2.884E+0
-7.782E-2	2.923E+0
-7.620E-2	2.916E+0
-7.782E-2	2.884E+0
-7.782E-2	2.881E+0
-7.620E-2	2.907E+0
-7.782E-2	2.913E+0
-7.782E-2	2.894E+0
-7.944E-2	2.903E+0
-7.782E-2	2.897E+0
-7.782E-2	2.923E+0
-8.106E-2	2.929E+0
-7.944E-2	2.910E+0
-7.457E-2	2.920E+0
-7.782E-2	2.916E+0
-7.782E-2	2.897E+0
-7.782E-2	2.897E+0
-7.620E-2	2.923E+0
-7.944E-2	2.959E+0
-7.944E-2	2.955E+0
-7.782E-2	2.926E+0
-7.944E-2	2.900E+0
-7.944E-2	2.864E+0
-8.106E-2	2.890E+0
-7.782E-2	2.900E+0
-7.620E-2	2.874E+0
-7.944E-2	2.900E+0
-7.133E-2	2.916E+0
-7.620E-2	2.926E+0
-7.944E-2	2.936E+0
-8.106E-2	2.929E+0
-8.106E-2	2.864E+0
-7.620E-2	2.855E+0
-7.457E-2	2.910E+0
-7.620E-2	2.910E+0
-7.944E-2	2.890E+0
-7.782E-2	2.877E+0
-7.457E-2	2.900E+0
-7.620E-2	2.894E+0
-7.620E-2	2.897E+0
-7.782E-2	2.933E+0
-7.944E-2	2.890E+0
-7.620E-2	2.890E+0
-7.620E-2	2.916E+0
-7.782E-2	2.910E+0
-7.944E-2	2.900E+0
-8.106E-2	2.916E+0
-8.106E-2	2.894E+0
-7.782E-2	2.868E+0
-7.620E-2	2.874E+0
-7.944E-2	2.900E+0
-7.944E-2	2.916E+0
-7.944E-2	2.877E+0
-7.782E-2	2.881E+0
-7.457E-2	2.884E+0
-7.457E-2	2.890E+0
-7.944E-2	2.907E+0
-7.620E-2	2.890E+0
-7.782E-2	2.890E+0
-7.944E-2	2.861E+0
-7.620E-2	2.868E+0
-7.782E-2	2.913E+0
-7.782E-2	2.920E+0
-7.782E-2	2.894E+0
-7.782E-2	2.868E+0
-7.457E-2	2.907E+0
-7.782E-2	2.920E+0
-7.944E-2	2.897E+0
-7.782E-2	2.887E+0
-7.457E-2	2.887E+0
-7.944E-2	2.900E+0
-7.782E-2	2.910E+0
-7.620E-2	2.916E+0
-8.106E-2	2.877E+0
-7.782E-2	2.858E+0
-8.106E-2	2.884E+0
-7.944E-2	2.907E+0
-7.944E-2	2.910E+0
-7.620E-2	2.910E+0
-8.106E-2	2.933E+0
-7.620E-2	2.955E+0
-7.457E-2	2.916E+0
-7.620E-2	2.868E+0
-7.944E-2	2.864E+0
-7.944E-2	2.884E+0
-7.620E-2	2.884E+0
-7.944E-2	2.874E+0
-7.620E-2	2.913E+0
-7.620E-2	2.949E+0
-7.782E-2	2.955E+0
-7.620E-2	2.903E+0
-7.620E-2	2.848E+0
-8.106E-2	2.861E+0
-8.106E-2	2.907E+0
-8.268E-2	2.916E+0
-7.620E-2	2.907E+0
-7.782E-2	2.910E+0
-7.620E-2	2.900E+0
-7.457E-2	2.900E+0
-8.431E-2	2.900E+0
-8.106E-2	2.900E+0
-8.106E-2	2.907E+0
-7.944E-2	2.903E+0
-7.944E-2	2.923E+0
-7.620E-2	2.965E+0
-7.944E-2	2.929E+0
-7.944E-2	2.894E+0
-7.944E-2	2.881E+0
-8.106E-2	2.848E+0
-7.782E-2	2.861E+0
-7.944E-2	2.920E+0
-7.782E-2	2.926E+0
-7.295E-2	2.936E+0
-7.782E-2	2.907E+0
-7.782E-2	2.864E+0
-7.782E-2	2.881E+0
-7.944E-2	2.900E+0
-8.106E-2	2.897E+0
-7.620E-2	2.942E+0
-7.782E-2	2.949E+0
-7.620E-2	2.916E+0
-7.620E-2	2.907E+0
-7.782E-2	2.884E+0
-7.782E-2	2.890E+0
-7.782E-2	2.907E+0
-7.620E-2	2.884E+0
-8.106E-2	2.887E+0
-7.782E-2	2.864E+0
-7.782E-2	2.884E+0
-7.944E-2	2.942E+0
-7.295E-2	2.942E+0
-7.782E-2	2.920E+0
-8.106E-2	2.907E+0
-7.782E-2	2.923E+0
-7.620E-2	2.913E+0
-7.457E-2	2.884E+0
-7.782E-2	2.900E+0
-7.620E-2	2.890E+0
-7.782E-2	2.894E+0
-7.944E-2	2.887E+0
-7.944E-2	2.923E+0
-7.782E-2	2.920E+0
-7.782E-2	2.926E+0
-7.782E-2	2.926E+0
-7.944E-2	2.923E+0
-7.620E-2	2.923E+0
-7.782E-2	2.920E+0
-7.782E-2	2.916E+0
-7.620E-2	2.936E+0
-7.944E-2	2.959E+0
-7.457E-2	2.939E+0
-7.457E-2	2.910E+0
-7.944E-2	2.907E+0
-7.782E-2	2.926E+0
-7.295E-2	2.936E+0
-7.782E-2	2.926E+0
-7.944E-2	2.936E+0
-7.620E-2	2.894E+0
-7.944E-2	2.877E+0
-8.106E-2	2.881E+0
-7.620E-2	2.894E+0
-7.133E-2	2.900E+0
-7.782E-2	2.881E+0
-7.782E-2	2.871E+0
-7.620E-2	2.894E+0
-7.620E-2	2.913E+0
-8.106E-2	2.946E+0
-7.620E-2	2.926E+0
-7.944E-2	2.907E+0
-7.782E-2	2.923E+0
-7.457E-2	2.929E+0
-7.944E-2	2.910E+0
-8.106E-2	2.916E+0
-8.106E-2	2.907E+0
-7.944E-2	2.894E+0
-7.782E-2	2.907E+0
-7.457E-2	2.926E+0
-7.620E-2	2.923E+0
-7.782E-2	2.920E+0
-7.295E-2	2.923E+0
-8.106E-2	2.903E+0
-7.944E-2	2.900E+0
-7.457E-2	2.903E+0
-7.620E-2	2.884E+0
-7.620E-2	2.874E+0
-7.782E-2	2.871E+0
-7.782E-2	2.897E+0
-7.620E-2	2.897E+0
-7.782E-2	2.907E+0
-7.620E-2	2.900E+0
-7.944E-2	2.903E+0
-7.620E-2	2.890E+0
-7.457E-2	2.894E+0
-7.457E-2	2.920E+0
-7.620E-2	2.962E+0
-7.944E-2	2.949E+0
-7.944E-2	2.920E+0
-7.782E-2	2.913E+0
-7.944E-2	2.897E+0
-7.944E-2	2.890E+0
-7.782E-2	2.877E+0
-7.457E-2	2.884E+0
-7.620E-2	2.913E+0
-7.782E-2	2.907E+0
-7.944E-2	2.920E+0
-7.782E-2	2.949E+0
-7.782E-2	2.984E+0
-7.457E-2	2.949E+0
-7.620E-2	2.916E+0
-7.944E-2	2.910E+0
-7.457E-2	2.920E+0
-7.944E-2	2.913E+0
-7.782E-2	2.916E+0
-7.620E-2	2.910E+0
-8.106E-2	2.903E+0
-7.620E-2	2.900E+0
-7.782E-2	2.916E+0
-7.457E-2	2.933E+0
-7.782E-2	2.929E+0
-7.620E-2	2.913E+0
-7.782E-2	2.910E+0
-7.620E-2	2.926E+0
-7.620E-2	2.933E+0
-7.782E-2	2.916E+0
-8.106E-2	2.923E+0
-7.620E-2	2.910E+0
-7.620E-2	2.926E+0
-7.782E-2	2.942E+0
-8.106E-2	2.955E+0
-7.782E-2	2.939E+0
-7.944E-2	2.910E+0
-7.944E-2	2.897E+0
-7.620E-2	2.920E+0
-7.782E-2	2.894E+0
-7.944E-2	2.884E+0
-7.944E-2	2.864E+0
-7.620E-2	2.907E+0
-7.620E-2	2.897E+0
-7.457E-2	2.916E+0
-7.620E-2	2.923E+0
-7.620E-2	2.900E+0
-7.457E-2	2.897E+0
-7.620E-2	2.923E+0
-7.782E-2	2.955E+0
-7.782E-2	2.955E+0
-7.782E-2	2.939E+0
-7.620E-2	2.920E+0
-7.944E-2	2.907E+0
-7.782E-2	2.936E+0
-7.782E-2	2.946E+0
-7.944E-2	2.907E+0
-7.620E-2	2.881E+0
-7.620E-2	2.890E+0
-7.944E-2	2.897E+0
-7.782E-2	2.916E+0
-7.782E-2	2.907E+0
-7.944E-2	2.897E+0
-7.944E-2	2.942E+0
-7.620E-2	2.942E+0
-7.782E-2	2.923E+0
-7.620E-2	2.916E+0
-7.620E-2	2.916E+0
-7.295E-2	2.887E+0
-7.620E-2	2.887E+0
-7.782E-2	2.923E+0
-7.620E-2	2.910E+0
-7.782E-2	2.900E+0
-7.782E-2	2.881E+0
-7.782E-2	2.868E+0
-7.944E-2	2.894E+0
-7.782E-2	2.929E+0
-7.620E-2	2.894E+0
-7.133E-2	2.887E+0
-7.457E-2	2.923E+0
-8.106E-2	2.903E+0
-7.944E-2	2.884E+0
-7.457E-2	2.926E+0
-7.133E-2	2.939E+0
-7.620E-2	2.916E+0
-7.782E-2	2.884E+0
-7.782E-2	2.890E+0
-7.782E-2	2.897E+0
-7.782E-2	2.897E+0
-7.457E-2	2.890E+0
-7.944E-2	2.907E+0
-8.106E-2	2.916E+0
-7.620E-2	2.871E+0
-7.782E-2	2.868E+0
-7.620E-2	2.855E+0
-7.944E-2	2.903E+0
-7.944E-2	2.920E+0
-7.782E-2	2.894E+0
-7.782E-2	2.894E+0
-7.782E-2	2.942E+0
-7.620E-2	2.926E+0
-7.782E-2	2.894E+0
-8.106E-2	2.894E+0
-7.620E-2	2.877E+0
-7.620E-2	2.871E+0
-7.782E-2	2.910E+0
-7.944E-2	2.890E+0
-8.106E-2	2.933E+0
-8.106E-2	2.926E+0
-7.620E-2	2.861E+0
-7.457E-2	2.868E+0
-7.620E-2	2.907E+0
-7.782E-2	2.926E+0
-7.457E-2	2.929E+0
-7.457E-2	2.916E+0
-7.620E-2	2.894E+0
-7.620E-2	2.913E+0
-8.106E-2	2.939E+0
-7.620E-2	2.936E+0
-7.457E-2	2.916E+0
-8.106E-2	2.900E+0
-7.944E-2	2.894E+0
-7.944E-2	2.923E+0
-7.782E-2	2.952E+0
-7.295E-2	2.926E+0
-8.106E-2	2.871E+0
-7.457E-2	2.848E+0
-7.620E-2	2.900E+0
-7.944E-2	2.926E+0
-7.620E-2	2.936E+0
-7.457E-2	2.965E+0
-7.620E-2	2.949E+0
-7.620E-2	2.903E+0
-7.782E-2	2.900E+0
-8.106E-2	2.890E+0
-7.782E-2	2.871E+0
-7.782E-2	2.910E+0
-7.782E-2	2.923E+0
-7.782E-2	2.926E+0
-7.782E-2	2.913E+0
-7.782E-2	2.884E+0
-7.782E-2	2.884E+0
-7.782E-2	2.907E+0
-7.782E-2	2.933E+0
-7.620E-2	2.926E+0
-7.620E-2	2.907E+0
-7.620E-2	2.894E+0
-7.782E-2	2.907E+0
-8.106E-2	2.926E+0
-7.457E-2	2.907E+0
-7.620E-2	2.864E+0
-7.782E-2	2.851E+0
-7.295E-2	2.864E+0
-8.106E-2	2.897E+0
-7.782E-2	2.890E+0
-7.782E-2	2.881E+0
-7.457E-2	2.900E+0
-7.944E-2	2.920E+0
-8.106E-2	2.916E+0
-7.944E-2	2.884E+0
-7.944E-2	2.868E+0
-7.944E-2	2.890E+0
-7.457E-2	2.890E+0
-7.620E-2	2.871E+0
-7.944E-2	2.890E+0
-8.268E-2	2.916E+0
-7.944E-2	2.913E+0
-7.457E-2	2.907E+0
-7.457E-2	2.926E+0
-7.944E-2	2.936E+0
-7.620E-2	2.887E+0
-7.457E-2	2.855E+0
-7.782E-2	2.881E+0
-7.457E-2	2.929E+0
-7.295E-2	2.926E+0
-7.944E-2	2.913E+0
-7.457E-2	2.913E+0
-7.782E-2	2.903E+0
-7.620E-2	2.848E+0
-7.457E-2	2.874E+0
-8.106E-2	2.851E+0
-7.457E-2	2.848E+0
-7.944E-2	2.894E+0
-7.620E-2	2.926E+0
-7.620E-2	2.923E+0
-7.782E-2	2.965E+0
-7.944E-2	2.952E+0
-7.782E-2	2.900E+0
-7.782E-2	2.907E+0
-7.457E-2	2.936E+0
-7.944E-2	2.890E+0
-7.944E-2	2.897E+0
-7.620E-2	2.933E+0
-7.457E-2	2.920E+0
-7.620E-2	2.877E+0
-7.457E-2	2.871E+0
-7.782E-2	2.877E+0
-7.944E-2	2.855E+0
-8.106E-2	2.894E+0
-7.620E-2	2.933E+0
-7.782E-2	2.923E+0
-7.944E-2	2.890E+0
-7.782E-2	2.868E+0
-7.620E-2	2.874E+0
-7.295E-2	2.887E+0
-7.782E-2	2.916E+0
-8.106E-2	2.910E+0
-7.620E-2	2.907E+0
-7.944E-2	2.903E+0
-7.782E-2	2.923E+0
-7.782E-2	2.939E+0
-7.782E-2	2.913E+0
-7.782E-2	2.890E+0
-7.782E-2	2.884E+0
-7.620E-2	2.871E+0
-7.295E-2	2.894E+0
-7.782E-2	2.916E+0
-7.944E-2	2.952E+0
-7.620E-2	2.997E+0
-7.620E-2	2.959E+0
-7.620E-2	2.903E+0
-7.782E-2	2.877E+0
-7.944E-2	2.887E+0
-7.620E-2	2.923E+0
-7.782E-2	2.929E+0
-7.782E-2	2.929E+0
-7.457E-2	2.923E+0
-7.944E-2	2.920E+0
-7.782E-2	2.894E+0
-7.620E-2	2.884E+0
-7.944E-2	2.887E+0
-7.944E-2	2.913E+0
-7.782E-2	2.939E+0
-7.944E-2	2.929E+0
-7.620E-2	2.910E+0
-7.782E-2	2.926E+0
-7.620E-2	2.936E+0
-7.620E-2	2.929E+0
-7.620E-2	2.913E+0
-7.944E-2	2.926E+0
-7.782E-2	2.936E+0
-7.782E-2	2.916E+0
-7.782E-2	2.868E+0
-7.620E-2	2.884E+0
-7.620E-2	2.890E+0
-7.782E-2	2.884E+0
-7.944E-2	2.903E+0
-8.431E-2	2.884E+0
-7.782E-2	2.868E+0
-7.782E-2	2.907E+0
-7.944E-2	2.897E+0
-7.782E-2	2.887E+0
-7.620E-2	2.861E+0
-7.457E-2	2.855E+0
-7.944E-2	2.877E+0
-7.944E-2	2.910E+0
-7.944E-2	2.907E+0
-7.620E-2	2.887E+0
-7.295E-2	2.913E+0
-7.457E-2	2.959E+0
-7.620E-2	2.972E+0
-7.782E-2	2.962E+0
-7.944E-2	2.949E+0
-7.782E-2	2.913E+0
-7.782E-2	2.894E+0
-7.457E-2	2.897E+0
-7.782E-2	2.920E+0
-7.782E-2	2.897E+0
-7.782E-2	2.894E+0
-7.620E-2	2.907E+0
-7.620E-2	2.894E+0
-7.944E-2	2.890E+0
-7.620E-2	2.903E+0
-7.620E-2	2.968E+0
-7.782E-2	2.952E+0
-7.620E-2	2.897E+0
-7.457E-2	2.871E+0
-7.782E-2	2.874E+0
-7.620E-2	2.884E+0
-7.620E-2	2.890E+0
-8.106E-2	2.900E+0
-8.106E-2	2.894E+0
-7.782E-2	2.923E+0
-7.782E-2	2.923E+0
-7.457E-2	2.920E+0
-7.782E-2	2.933E+0
-7.620E-2	2.897E+0
-7.782E-2	2.910E+0
-7.782E-2	2.916E+0
-7.782E-2	2.894E+0
-7.620E-2	2.890E+0
-7.620E-2	2.874E+0
-7.457E-2	2.913E+0
-7.782E-2	2.903E+0
-7.457E-2	2.926E+0
-7.620E-2	2.946E+0
-8.106E-2	2.890E+0
-7.620E-2	2.916E+0
-7.782E-2	2.929E+0
-7.620E-2	2.916E+0
-7.620E-2	2.903E+0
-7.620E-2	2.897E+0
-7.944E-2	2.916E+0
-7.944E-2	2.916E+0
-7.457E-2	2.890E+0
-7.457E-2	2.884E+0
-7.295E-2	2.877E+0
-7.944E-2	2.894E+0
-7.944E-2	2.897E+0
-7.944E-2	2.903E+0
-7.295E-2	2.913E+0
-7.295E-2	2.900E+0
-7.944E-2	2.923E+0
-7.620E-2	2.959E+0
-7.944E-2	2.926E+0
-7.620E-2	2.894E+0
-7.457E-2	2.907E+0
-7.620E-2	2.907E+0
-7.944E-2	2.910E+0
-7.620E-2	2.920E+0
-7.944E-2	2.926E+0
-7.782E-2	2.946E+0
-7.782E-2	2.942E+0
-8.106E-2	2.897E+0
-7.944E-2	2.877E+0
-7.457E-2	2.887E+0
-8.268E-2	2.900E+0
-7.620E-2	2.897E+0
-7.944E-2	2.894E+0
-7.782E-2	2.903E+0
-7.457E-2	2.923E+0
-7.782E-2	2.946E+0
-7.620E-2	2.916E+0
-7.620E-2	2.897E+0
-7.944E-2	2.881E+0
-7.944E-2	2.877E+0
-7.944E-2	2.887E+0
-7.782E-2	2.894E+0
-7.620E-2	2.874E+0
-7.295E-2	2.855E+0
-7.620E-2	2.861E+0
-7.782E-2	2.884E+0
-7.457E-2	2.923E+0
-7.782E-2	2.910E+0
-7.782E-2	2.890E+0
-7.620E-2	2.916E+0
-7.457E-2	2.910E+0
-7.620E-2	2.890E+0
-7.620E-2	2.910E+0
-7.620E-2	2.923E+0
-7.782E-2	2.926E+0
-7.782E-2	2.903E+0
-7.620E-2	2.907E+0
-7.782E-2	2.920E+0
-7.944E-2	2.900E+0
-7.457E-2	2.884E+0
-7.620E-2	2.874E+0
-7.620E-2	2.897E+0
-7.782E-2	2.884E+0
-7.782E-2	2.877E+0
-7.944E-2	2.900E+0
-7.782E-2	2.933E+0
-7.620E-2	2.929E+0
-7.782E-2	2.871E+0
-7.620E-2	2.868E+0
-7.620E-2	2.858E+0
-7.782E-2	2.881E+0
-7.782E-2	2.916E+0
-7.944E-2	2.916E+0
-8.106E-2	2.920E+0
-7.944E-2	2.877E+0
-7.457E-2	2.887E+0
-7.944E-2	2.900E+0
-7.620E-2	2.884E+0
-7.944E-2	2.871E+0
-7.944E-2	2.877E+0
-7.620E-2	2.874E+0
-7.620E-2	2.871E+0
-7.944E-2	2.897E+0
-7.620E-2	2.894E+0
-7.944E-2	2.903E+0
-7.620E-2	2.910E+0
-7.782E-2	2.920E+0
-7.457E-2	2.929E+0
-7.782E-2	2.929E+0
-7.944E-2	2.916E+0
-7.620E-2	2.877E+0
-7.620E-2	2.855E+0
-7.782E-2	2.887E+0
-7.457E-2	2.907E+0
-7.782E-2	2.877E+0
-7.457E-2	2.877E+0
-7.457E-2	2.913E+0
-7.944E-2	2.913E+0
-7.944E-2	2.894E+0
-7.620E-2	2.884E+0
-8.106E-2	2.877E+0
-7.620E-2	2.871E+0
-7.620E-2	2.900E+0
-7.782E-2	2.920E+0
-7.620E-2	2.920E+0
-7.782E-2	2.881E+0
-7.782E-2	2.858E+0
-7.457E-2	2.864E+0
-7.944E-2	2.881E+0
-7.944E-2	2.910E+0
-7.295E-2	2.907E+0
-7.782E-2	2.916E+0
-8.106E-2	2.903E+0
-7.782E-2	2.897E+0
-8.431E-2	2.887E+0
-7.620E-2	2.916E+0
-7.944E-2	2.936E+0
-7.944E-2	2.897E+0
-7.782E-2	2.884E+0
-7.457E-2	2.900E+0
-7.944E-2	2.887E+0
-7.782E-2	2.887E+0
-7.782E-2	2.897E+0
-7.782E-2	2.910E+0
-7.782E-2	2.900E+0
-7.620E-2	2.868E+0
-7.944E-2	2.887E+0
-7.782E-2	2.884E+0
-7.782E-2	2.874E+0
-7.620E-2	2.881E+0
-7.620E-2	2.881E+0
-7.620E-2	2.871E+0
-8.106E-2	2.897E+0
-7.782E-2	2.897E+0
-7.944E-2	2.913E+0
-7.620E-2	2.890E+0
-7.944E-2	2.868E+0
-7.944E-2	2.868E+0
-7.944E-2	2.881E+0
-7.782E-2	2.900E+0
-7.620E-2	2.916E+0
-7.782E-2	2.942E+0
-7.944E-2	2.910E+0
-7.782E-2	2.890E+0
-7.944E-2	2.916E+0
-7.620E-2	2.887E+0
-7.944E-2	2.877E+0
-7.944E-2	2.907E+0
-8.268E-2	2.933E+0
-7.457E-2	2.926E+0
-7.782E-2	2.881E+0
-7.944E-2	2.929E+0
-7.782E-2	2.939E+0
-7.620E-2	2.894E+0
-8.106E-2	2.890E+0
-7.457E-2	2.900E+0
-7.944E-2	2.894E+0
-8.268E-2	2.877E+0
-7.782E-2	2.858E+0
-7.944E-2	2.874E+0
-7.457E-2	2.881E+0
-7.782E-2	2.881E+0
-8.106E-2	2.884E+0
-7.620E-2	2.900E+0
-7.944E-2	2.871E+0
-7.620E-2	2.890E+0
-7.457E-2	2.916E+0
-7.620E-2	2.877E+0
-7.944E-2	2.861E+0
-7.944E-2	2.855E+0
-7.782E-2	2.864E+0
-7.457E-2	2.874E+0
-7.782E-2	2.900E+0
-8.106E-2	2.910E+0
-7.457E-2	2.900E+0
-7.457E-2	2.894E+0
-7.782E-2	2.890E+0
-7.782E-2	2.871E+0
-7.944E-2	2.884E+0
-7.944E-2	2.887E+0
-7.782E-2	2.861E+0
-7.944E-2	2.887E+0
-8.106E-2	2.916E+0
-7.295E-2	2.900E+0
-7.620E-2	2.923E+0
-7.944E-2	2.959E+0
-7.782E-2	2.920E+0
-7.782E-2	2.874E+0
-7.457E-2	2.907E+0
-7.457E-2	2.923E+0
-7.944E-2	2.920E+0
-7.782E-2	2.903E+0
-7.944E-2	2.858E+0
-7.782E-2	2.839E+0
-7.620E-2	2.858E+0
-7.944E-2	2.903E+0
-7.782E-2	2.929E+0
-7.457E-2	2.887E+0
-7.944E-2	2.884E+0
-7.782E-2	2.890E+0
-7.944E-2	2.894E+0
-7.782E-2	2.890E+0
-7.457E-2	2.881E+0
-7.295E-2	2.868E+0
-8.106E-2	2.874E+0
-7.620E-2	2.916E+0
-7.782E-2	2.916E+0
-7.782E-2	2.920E+0
-7.620E-2	2.884E+0
-7.782E-2	2.874E+0
-7.944E-2	2.900E+0
-7.944E-2	2.871E+0
-7.944E-2	2.845E+0
-7.620E-2	2.881E+0
-7.620E-2	2.910E+0
-7.457E-2	2.923E+0
-7.782E-2	2.946E+0
-8.106E-2	2.926E+0
-7.782E-2	2.877E+0
-7.620E-2	2.855E+0
-7.782E-2	2.871E+0
-7.944E-2	2.826E+0
-7.620E-2	2.839E+0
-7.457E-2	2.884E+0
-7.457E-2	2.903E+0
-7.620E-2	2.926E+0
-7.782E-2	2.907E+0
-7.620E-2	2.916E+0
-7.782E-2	2.907E+0
-7.620E-2	2.907E+0
-7.620E-2	2.890E+0
-7.620E-2	2.907E+0
-8.106E-2	2.929E+0
-8.106E-2	2.897E+0
-7.944E-2	2.851E+0
-7.457E-2	2.835E+0
-7.620E-2	2.868E+0
-7.457E-2	2.913E+0
-7.457E-2	2.913E+0
-7.782E-2	2.933E+0
-8.106E-2	2.949E+0
-7.944E-2	2.929E+0
-7.782E-2	2.910E+0
-7.620E-2	2.894E+0
-7.620E-2	2.916E+0
-7.782E-2	2.923E+0
-7.620E-2	2.903E+0
-7.782E-2	2.907E+0
-7.782E-2	2.903E+0
-8.106E-2	2.887E+0
-7.782E-2	2.881E+0
-7.620E-2	2.874E+0
-7.620E-2	2.877E+0
-7.457E-2	2.864E+0
-7.782E-2	2.871E+0
-8.106E-2	2.903E+0
-7.944E-2	2.890E+0
-7.782E-2	2.864E+0
-7.944E-2	2.884E+0
-7.782E-2	2.894E+0
-7.782E-2	2.926E+0
-7.620E-2	2.923E+0
-7.782E-2	2.890E+0
-7.620E-2	2.835E+0
-7.457E-2	2.864E+0
-7.457E-2	2.890E+0
-7.620E-2	2.851E+0
-7.782E-2	2.884E+0
-7.782E-2	2.903E+0
-7.457E-2	2.900E+0
-7.782E-2	2.897E+0
-7.782E-2	2.894E+0
-7.457E-2	2.907E+0
-7.620E-2	2.916E+0
-7.620E-2	2.884E+0
-7.457E-2	2.903E+0
-7.944E-2	2.884E+0
-7.620E-2	2.884E+0
-7.620E-2	2.913E+0
-7.782E-2	2.907E+0
-7.457E-2	2.884E+0
-7.782E-2	2.864E+0
-7.944E-2	2.907E+0
-7.944E-2	2.913E+0
-7.944E-2	2.903E+0
-7.620E-2	2.890E+0
-7.620E-2	2.884E+0
-7.620E-2	2.894E+0
-7.944E-2	2.916E+0
-7.782E-2	2.949E+0
-7.782E-2	2.910E+0
-7.457E-2	2.897E+0
-7.457E-2	2.897E+0
-7.944E-2	2.920E+0
-8.106E-2	2.874E+0
-7.620E-2	2.864E+0
-7.782E-2	2.890E+0
-7.620E-2	2.910E+0
-7.457E-2	2.920E+0
-7.944E-2	2.910E+0
-7.620E-2	2.894E+0
-7.782E-2	2.897E+0
-7.620E-2	2.903E+0
-7.457E-2	2.910E+0
-7.782E-2	2.884E+0
-7.944E-2	2.877E+0
-7.944E-2	2.871E+0
-7.782E-2	2.903E+0
-7.620E-2	2.916E+0
-7.620E-2	2.923E+0
-7.620E-2	2.923E+0
-7.295E-2	2.913E+0
-7.782E-2	2.923E+0
-7.944E-2	2.897E+0
-7.782E-2	2.897E+0
-7.620E-2	2.890E+0
-7.944E-2	2.890E+0
-7.457E-2	2.903E+0
-7.620E-2	2.887E+0
-7.782E-2	2.887E+0
-7.620E-2	2.903E+0
-8.268E-2	2.890E+0
-7.782E-2	2.890E+0
-7.620E-2	2.874E+0
-7.620E-2	2.855E+0
-7.457E-2	2.864E+0
-7.782E-2	2.887E+0
-7.782E-2	2.900E+0
-8.106E-2	2.926E+0
-7.944E-2	2.923E+0
-7.295E-2	2.939E+0
-7.620E-2	2.962E+0
-8.106E-2	2.929E+0
-7.944E-2	2.907E+0
-7.457E-2	2.900E+0
-7.782E-2	2.887E+0
-7.457E-2	2.923E+0
-7.782E-2	2.910E+0
-7.620E-2	2.929E+0
-7.620E-2	2.946E+0
-7.782E-2	2.890E+0
-7.944E-2	2.842E+0
-7.782E-2	2.871E+0
-7.782E-2	2.916E+0
-7.782E-2	2.910E+0
-8.106E-2	2.897E+0
-7.944E-2	2.881E+0
-7.944E-2	2.848E+0
-7.620E-2	2.881E+0
-7.620E-2	2.897E+0
-7.620E-2	2.926E+0
-7.782E-2	2.897E+0
-7.782E-2	2.884E+0
-7.620E-2	2.913E+0
-7.620E-2	2.913E+0
-7.782E-2	2.874E+0
-7.782E-2	2.884E+0
-7.782E-2	2.903E+0
-7.782E-2	2.890E+0
-7.782E-2	2.894E+0
-7.782E-2	2.946E+0
-7.944E-2	2.972E+0
-7.457E-2	2.916E+0
-7.295E-2	2.907E+0
-7.782E-2	2.907E+0
-7.782E-2	2.887E+0
-7.944E-2	2.884E+0
-7.782E-2	2.887E+0
-7.620E-2	2.910E+0
-7.782E-2	2.910E+0
-7.782E-2	2.874E+0
-7.782E-2	2.871E+0
-7.782E-2	2.877E+0
-7.457E-2	2.900E+0
-7.457E-2	2.910E+0
-7.944E-2	2.936E+0
-7.620E-2	2.929E+0
-7.782E-2	2.903E+0
-7.782E-2	2.881E+0
-7.457E-2	2.890E+0
-7.620E-2	2.881E+0
-7.457E-2	2.913E+0
-7.782E-2	2.910E+0
-7.457E-2	2.881E+0
-7.620E-2	2.903E+0
-7.782E-2	2.923E+0
-7.620E-2	2.916E+0
-7.782E-2	2.920E+0
-7.782E-2	2.916E+0
-7.782E-2	2.903E+0
-7.457E-2	2.923E+0
-7.620E-2	2.907E+0
-7.944E-2	2.890E+0
-7.782E-2	2.900E+0
-7.457E-2	2.913E+0
-7.782E-2	2.923E+0
-7.782E-2	2.903E+0
-7.782E-2	2.890E+0
-7.782E-2	2.920E+0
-7.133E-2	2.946E+0
-7.457E-2	2.929E+0
-7.782E-2	2.877E+0
-7.782E-2	2.845E+0
-7.782E-2	2.861E+0
-7.944E-2	2.858E+0
-7.620E-2	2.851E+0
-7.782E-2	2.868E+0
-7.620E-2	2.890E+0
-7.782E-2	2.920E+0
-7.944E-2	2.920E+0
-7.944E-2	2.868E+0
-7.782E-2	2.855E+0
-7.782E-2	2.897E+0
-7.620E-2	2.923E+0
-7.782E-2	2.916E+0
-7.944E-2	2.926E+0
-7.782E-2	2.887E+0
-7.620E-2	2.871E+0
-7.620E-2	2.900E+0
-7.620E-2	2.949E+0
-7.782E-2	2.939E+0
-7.944E-2	2.907E+0
-7.620E-2	2.907E+0
-7.782E-2	2.916E+0
-7.944E-2	2.923E+0
-7.944E-2	2.923E+0
-7.944E-2	2.933E+0
-7.944E-2	2.946E+0
-7.944E-2	2.923E+0
-7.457E-2	2.929E+0
-7.782E-2	2.874E+0
-7.944E-2	2.855E+0
-7.944E-2	2.884E+0
-7.620E-2	2.884E+0
-7.620E-2	2.881E+0
-7.133E-2	2.858E+0
-7.620E-2	2.855E+0
-7.944E-2	2.890E+0
-7.944E-2	2.913E+0
-7.782E-2	2.900E+0
-7.620E-2	2.900E+0
-7.944E-2	2.881E+0
-7.944E-2	2.858E+0
-7.944E-2	2.858E+0
-7.782E-2	2.871E+0
-7.944E-2	2.874E+0
-7.782E-2	2.874E+0
-7.782E-2	2.890E+0
-7.782E-2	2.910E+0
-7.944E-2	2.910E+0
-7.782E-2	2.894E+0
-7.457E-2	2.900E+0
-7.457E-2	2.920E+0
-7.944E-2	2.887E+0
-7.782E-2	2.871E+0
-7.782E-2	2.897E+0
-8.106E-2	2.890E+0
-7.782E-2	2.884E+0
-7.782E-2	2.916E+0
-7.782E-2	2.942E+0
-7.782E-2	2.939E+0
-7.944E-2	2.949E+0
-7.782E-2	2.949E+0
-7.620E-2	2.923E+0
-7.620E-2	2.929E+0
-7.782E-2	2.903E+0
-7.782E-2	2.868E+0
-7.782E-2	2.877E+0
-7.620E-2	2.894E+0
-7.944E-2	2.884E+0
-7.295E-2	2.913E+0
-7.782E-2	2.936E+0
-7.944E-2	2.916E+0
-7.782E-2	2.913E+0
-8.106E-2	2.916E+0
-7.944E-2	2.916E+0
-7.620E-2	2.887E+0
-7.620E-2	2.877E+0
-7.620E-2	2.900E+0
-7.133E-2	2.897E+0
-7.620E-2	2.884E+0
-7.620E-2	2.897E+0
-7.620E-2	2.900E+0
-7.782E-2	2.871E+0
-7.782E-2	2.884E+0
-7.457E-2	2.920E+0
-7.782E-2	2.900E+0
-7.457E-2	2.855E+0
-7.944E-2	2.868E+0
-7.457E-2	2.897E+0
-7.620E-2	2.923E+0
-7.944E-2	2.897E+0
-7.620E-2	2.890E+0
-7.782E-2	2.907E+0
-7.782E-2	2.916E+0
-7.457E-2	2.920E+0
-7.620E-2	2.916E+0
-7.782E-2	2.913E+0
-7.944E-2	2.910E+0
-8.106E-2	2.903E+0
-7.944E-2	2.897E+0
-7.620E-2	2.894E+0
-7.620E-2	2.897E+0
-7.782E-2	2.923E+0
-7.620E-2	2.913E+0
-7.620E-2	2.926E+0
-7.944E-2	2.874E+0
-7.782E-2	2.864E+0
-8.106E-2	2.874E+0
-7.944E-2	2.900E+0
-7.133E-2	2.894E+0
-7.457E-2	2.858E+0
-7.944E-2	2.913E+0
-7.944E-2	2.949E+0
-7.944E-2	2.920E+0
-7.620E-2	2.903E+0
-7.457E-2	2.910E+0
-7.782E-2	2.907E+0
-7.944E-2	2.903E+0
-7.782E-2	2.913E+0
-7.457E-2	2.900E+0
-7.944E-2	2.897E+0
-7.782E-2	2.933E+0
-7.782E-2	2.946E+0
-7.295E-2	2.920E+0
-7.295E-2	2.900E+0
-7.457E-2	2.887E+0
-7.620E-2	2.913E+0
-8.106E-2	2.897E+0
-8.106E-2	2.916E+0
-7.944E-2	2.913E+0
-7.620E-2	2.913E+0
-7.620E-2	2.894E+0
-7.782E-2	2.877E+0
-7.457E-2	2.887E+0
-7.620E-2	2.894E+0
-7.620E-2	2.900E+0
-8.106E-2	2.900E+0
-7.944E-2	2.913E+0
-7.944E-2	2.903E+0
-7.782E-2	2.881E+0
-7.133E-2	2.910E+0
-7.782E-2	2.926E+0
-7.944E-2	2.910E+0
-7.620E-2	2.926E+0
-7.782E-2	2.881E+0
-7.620E-2	2.855E+0
-7.782E-2	2.874E+0
-7.944E-2	2.900E+0
-7.782E-2	2.923E+0
-7.782E-2	2.933E+0
-7.782E-2	2.939E+0
-7.782E-2	2.907E+0
-7.782E-2	2.903E+0
-7.782E-2	2.903E+0
-8.106E-2	2.913E+0
-7.944E-2	2.894E+0
-7.782E-2	2.858E+0
-7.782E-2	2.868E+0
-7.944E-2	2.894E+0
-7.782E-2	2.897E+0
-7.295E-2	2.861E+0
-7.944E-2	2.874E+0
-7.620E-2	2.874E+0
-7.782E-2	2.868E+0
-7.944E-2	2.858E+0
-7.620E-2	2.890E+0
-7.620E-2	2.946E+0
-7.620E-2	2.929E+0
-7.620E-2	2.887E+0
-8.106E-2	2.881E+0
-7.620E-2	2.861E+0
-7.620E-2	2.881E+0
-7.782E-2	2.900E+0
-7.944E-2	2.907E+0
-7.620E-2	2.903E+0
-7.782E-2	2.913E+0
-7.457E-2	2.913E+0
-7.782E-2	2.877E+0
-7.782E-2	2.851E+0
-7.620E-2	2.881E+0
-7.782E-2	2.920E+0
-7.620E-2	2.923E+0
-7.620E-2	2.916E+0
-7.944E-2	2.900E+0
-7.782E-2	2.871E+0
-7.782E-2	2.884E+0
-7.944E-2	2.910E+0
-7.457E-2	2.894E+0
-7.295E-2	2.890E+0
-7.782E-2	2.877E+0
-8.106E-2	2.894E+0
-7.944E-2	2.936E+0
-7.782E-2	2.923E+0
-7.620E-2	2.894E+0
-7.457E-2	2.871E+0
-7.944E-2	2.910E+0
-7.944E-2	2.910E+0
-7.457E-2	2.884E+0
-7.620E-2	2.881E+0
-7.782E-2	2.851E+0
-7.620E-2	2.877E+0
-8.106E-2	2.900E+0
-7.782E-2	2.920E+0
-7.620E-2	2.923E+0
-7.620E-2	2.907E+0
-7.782E-2	2.887E+0
-7.620E-2	2.916E+0
-7.944E-2	2.923E+0
-7.620E-2	2.942E+0
-7.782E-2	2.926E+0
-7.620E-2	2.907E+0
-7.782E-2	2.936E+0
-7.620E-2	2.939E+0
-7.782E-2	2.910E+0
-7.620E-2	2.900E+0
-7.457E-2	2.884E+0
-7.944E-2	2.890E+0
-7.782E-2	2.881E+0
-7.620E-2	2.910E+0
-7.620E-2	2.897E+0
-7.457E-2	2.848E+0
-7.295E-2	2.845E+0
-7.620E-2	2.884E+0
-7.620E-2	2.890E+0
-7.782E-2	2.887E+0
-7.944E-2	2.894E+0
-7.295E-2	2.890E+0
-7.457E-2	2.874E+0
-7.782E-2	2.871E+0
-7.782E-2	2.887E+0
-7.944E-2	2.868E+0
-7.944E-2	2.877E+0
-7.620E-2	2.910E+0
-7.782E-2	2.871E+0
-7.782E-2	2.861E+0
-7.782E-2	2.916E+0
-7.620E-2	2.933E+0
-7.620E-2	2.959E+0
-7.457E-2	2.929E+0
-7.620E-2	2.907E+0
-8.268E-2	2.939E+0
-8.106E-2	2.920E+0
-7.620E-2	2.900E+0
-7.620E-2	2.903E+0
-7.620E-2	2.900E+0
-7.782E-2	2.855E+0
-7.457E-2	2.822E+0
-7.782E-2	2.848E+0
-7.782E-2	2.920E+0
-7.295E-2	2.903E+0
-7.457E-2	2.884E+0
-7.782E-2	2.894E+0
-7.944E-2	2.903E+0
-7.620E-2	2.900E+0
-7.620E-2	2.933E+0
-7.295E-2	2.923E+0
-7.620E-2	2.903E+0
-7.782E-2	2.887E+0
-7.782E-2	2.851E+0
-7.782E-2	2.861E+0
-7.944E-2	2.864E+0
-7.620E-2	2.890E+0
-7.457E-2	2.910E+0
-7.944E-2	2.894E+0
-7.457E-2	2.894E+0
-7.620E-2	2.874E+0
-7.457E-2	2.861E+0
-7.620E-2	2.877E+0
-7.782E-2	2.881E+0
-7.944E-2	2.884E+0
-7.782E-2	2.897E+0
-7.457E-2	2.868E+0
-7.620E-2	2.894E+0
-7.620E-2	2.923E+0
-7.457E-2	2.923E+0
-7.944E-2	2.903E+0
-7.944E-2	2.884E+0
-7.782E-2	2.890E+0
-7.620E-2	2.900E+0
-7.620E-2	2.864E+0
-7.782E-2	2.861E+0
-7.782E-2	2.877E+0
-7.457E-2	2.887E+0
-7.620E-2	2.900E+0
-7.620E-2	2.939E+0
-7.944E-2	2.910E+0
-7.944E-2	2.864E+0
-7.295E-2	2.871E+0
-7.782E-2	2.900E+0
-7.782E-2	2.907E+0
-7.620E-2	2.897E+0
-7.944E-2	2.897E+0
-7.782E-2	2.890E+0
-7.782E-2	2.890E+0
-7.295E-2	2.887E+0
-7.782E-2	2.881E+0
-8.106E-2	2.900E+0
-7.782E-2	2.887E+0
-7.620E-2	2.890E+0
-7.944E-2	2.900E+0
-7.457E-2	2.861E+0
-7.782E-2	2.855E+0
-7.620E-2	2.877E+0
-7.457E-2	2.894E+0
-7.620E-2	2.900E+0
-7.620E-2	2.907E+0
-7.457E-2	2.884E+0
-7.944E-2	2.864E+0
-7.782E-2	2.900E+0
-8.268E-2	2.910E+0
-7.457E-2	2.897E+0
-7.620E-2	2.894E+0
-7.782E-2	2.897E+0
-7.620E-2	2.871E+0
-7.620E-2	2.851E+0
-7.782E-2	2.868E+0
-7.457E-2	2.942E+0
-7.782E-2	2.955E+0
-8.268E-2	2.916E+0
-7.782E-2	2.877E+0
-7.620E-2	2.874E+0
-7.620E-2	2.887E+0
-7.457E-2	2.871E+0
-7.620E-2	2.874E+0
-7.944E-2	2.890E+0
-7.782E-2	2.897E+0
-7.782E-2	2.903E+0
-7.457E-2	2.916E+0
-7.620E-2	2.929E+0
-7.944E-2	2.903E+0
-8.106E-2	2.894E+0
-7.620E-2	2.887E+0
-7.620E-2	2.890E+0
-7.620E-2	2.884E+0
-7.782E-2	2.890E+0
-7.944E-2	2.890E+0
-7.620E-2	2.884E+0
-7.295E-2	2.887E+0
-7.944E-2	2.868E+0
-7.620E-2	2.884E+0
-7.620E-2	2.874E+0
-7.782E-2	2.881E+0
-7.782E-2	2.910E+0
-7.944E-2	2.907E+0
-7.944E-2	2.874E+0
-7.620E-2	2.855E+0
-7.295E-2	2.871E+0
-7.457E-2	2.926E+0
-8.268E-2	2.929E+0
-7.620E-2	2.920E+0
-7.944E-2	2.929E+0
-7.620E-2	2.916E+0
-7.295E-2	2.897E+0
-7.782E-2	2.916E+0
-7.457E-2	2.936E+0
-7.782E-2	2.920E+0
-7.620E-2	2.897E+0
-7.620E-2	2.884E+0
-7.620E-2	2.920E+0
-7.620E-2	2.933E+0
-7.457E-2	2.887E+0
-7.782E-2	2.877E+0
-7.620E-2	2.881E+0
-7.944E-2	2.913E+0
-7.457E-2	2.920E+0
-7.295E-2	2.887E+0
-7.944E-2	2.858E+0
-8.431E-2	2.835E+0
-7.944E-2	2.877E+0
-7.782E-2	2.861E+0
-7.133E-2	2.855E+0
-7.782E-2	2.929E+0
-7.944E-2	2.923E+0
-7.620E-2	2.894E+0
-8.106E-2	2.900E+0
-7.457E-2	2.897E+0
-7.944E-2	2.861E+0
-7.457E-2	2.907E+0
-7.133E-2	2.923E+0
-7.620E-2	2.939E+0
-8.106E-2	2.933E+0
-7.944E-2	2.903E+0
-7.620E-2	2.900E+0
-7.620E-2	2.887E+0
-7.457E-2	2.890E+0
-7.457E-2	2.887E+0
-7.620E-2	2.877E+0
-7.782E-2	2.897E+0
-8.106E-2	2.868E+0
-7.620E-2	2.861E+0
-7.620E-2	2.900E+0
-7.620E-2	2.916E+0
-7.457E-2	2.910E+0
-7.133E-2	2.884E+0
-7.620E-2	2.913E+0
-7.782E-2	2.939E+0
-8.106E-2	2.936E+0
-7.944E-2	2.900E+0
-7.133E-2	2.890E+0
-7.457E-2	2.907E+0
-7.782E-2	2.916E+0
-7.620E-2	2.890E+0
-7.620E-2	2.877E+0
-7.944E-2	2.894E+0
-7.620E-2	2.861E+0
-7.944E-2	2.864E+0
-7.944E-2	2.900E+0
-7.620E-2	2.920E+0
-7.620E-2	2.910E+0
-7.295E-2	2.871E+0
-7.457E-2	2.861E+0
-7.782E-2	2.887E+0
-7.782E-2	2.907E+0
-7.620E-2	2.910E+0
-7.620E-2	2.913E+0
-7.620E-2	2.903E+0
-8.106E-2	2.871E+0
-7.620E-2	2.858E+0
-7.620E-2	2.877E+0
-7.457E-2	2.897E+0
-8.106E-2	2.871E+0
-7.944E-2	2.864E+0
-7.620E-2	2.900E+0
-7.944E-2	2.907E+0
-7.620E-2	2.877E+0
-7.620E-2	2.887E+0
-7.620E-2	2.900E+0
-8.106E-2	2.884E+0
-7.944E-2	2.913E+0
-7.620E-2	2.916E+0
-7.457E-2	2.916E+0
-7.620E-2	2.907E+0
[truncated: 36,784 more rows]
