# Supplementary material for: Improved ANAP incorporation and VCF analysis reveal details of P2X7 current facilitation and a limited conformational interplay between ATP binding and the intracellular ballast domain
Source: eLife. 2023 Jan 4;12:e82479. doi: 10.7554/eLife.82479 (PMC9859053; doi:10.7554/eLife.82479)
Supplement: Figure 2—figure supplement 1—source data 3. [file elife-82479-fig2-figsupp1-data3.zip › Figure-2_figure-supplement-1_source-data-3/20g09/rec33.csv]

-8.431E-2	2.573E+0
-8.593E-2	2.530E+0
-8.268E-2	2.504E+0
-8.106E-2	2.517E+0
-8.106E-2	2.534E+0
-8.106E-2	2.534E+0
-8.268E-2	2.543E+0
-7.782E-2	2.527E+0
-7.944E-2	2.524E+0
-8.106E-2	2.537E+0
-8.106E-2	2.540E+0
-7.782E-2	2.514E+0
-8.106E-2	2.547E+0
-8.106E-2	2.537E+0
-8.106E-2	2.514E+0
-7.944E-2	2.524E+0
-7.944E-2	2.530E+0
-8.268E-2	2.553E+0
-8.106E-2	2.576E+0
-8.268E-2	2.573E+0
-8.268E-2	2.543E+0
-8.268E-2	2.511E+0
-7.944E-2	2.524E+0
-8.268E-2	2.534E+0
-8.106E-2	2.537E+0
-8.268E-2	2.524E+0
-7.944E-2	2.560E+0
-8.106E-2	2.585E+0
-8.268E-2	2.560E+0
-7.782E-2	2.553E+0
-8.268E-2	2.547E+0
-8.268E-2	2.534E+0
-7.944E-2	2.537E+0
-7.944E-2	2.560E+0
-8.431E-2	2.569E+0
-8.268E-2	2.547E+0
-8.431E-2	2.547E+0
-7.782E-2	2.534E+0
-7.944E-2	2.527E+0
-8.268E-2	2.521E+0
-8.106E-2	2.527E+0
-7.944E-2	2.511E+0
-7.944E-2	2.547E+0
-7.620E-2	2.537E+0
-7.944E-2	2.534E+0
-8.268E-2	2.530E+0
-8.106E-2	2.514E+0
-7.944E-2	2.527E+0
-7.944E-2	2.537E+0
-7.944E-2	2.537E+0
-7.944E-2	2.530E+0
-8.106E-2	2.514E+0
-8.593E-2	2.521E+0
-7.944E-2	2.537E+0
-7.944E-2	2.566E+0
-7.944E-2	2.576E+0
-8.268E-2	2.540E+0
-8.106E-2	2.511E+0
-7.782E-2	2.508E+0
-7.457E-2	2.540E+0
-7.782E-2	2.553E+0
-8.268E-2	2.563E+0
-8.106E-2	2.573E+0
-8.106E-2	2.534E+0
-7.944E-2	2.543E+0
-8.431E-2	2.543E+0
-8.268E-2	2.550E+0
-8.106E-2	2.563E+0
-7.944E-2	2.589E+0
-7.944E-2	2.595E+0
-8.106E-2	2.566E+0
-8.431E-2	2.569E+0
-8.106E-2	2.553E+0
-8.431E-2	2.527E+0
-7.782E-2	2.524E+0
-8.106E-2	2.560E+0
-7.944E-2	2.556E+0
-7.944E-2	2.566E+0
-7.944E-2	2.553E+0
-8.106E-2	2.540E+0
-8.106E-2	2.569E+0
-8.268E-2	2.556E+0
-7.944E-2	2.540E+0
-7.782E-2	2.563E+0
-8.106E-2	2.560E+0
-8.106E-2	2.517E+0
-7.944E-2	2.491E+0
-8.268E-2	2.517E+0
-8.106E-2	2.550E+0
-8.268E-2	2.543E+0
-8.106E-2	2.534E+0
-7.944E-2	2.556E+0
-8.268E-2	2.573E+0
-8.268E-2	2.550E+0
-8.268E-2	2.543E+0
-7.944E-2	2.556E+0
-7.620E-2	2.563E+0
-8.268E-2	2.556E+0
-8.268E-2	2.563E+0
-7.944E-2	2.563E+0
-8.593E-2	2.517E+0
-8.431E-2	2.534E+0
-8.106E-2	2.556E+0
-7.782E-2	2.579E+0
-8.268E-2	2.579E+0
-8.431E-2	2.598E+0
-7.944E-2	2.598E+0
-7.782E-2	2.547E+0
-8.106E-2	2.540E+0
-8.106E-2	2.560E+0
-7.944E-2	2.547E+0
-7.944E-2	2.556E+0
-7.944E-2	2.566E+0
-7.944E-2	2.521E+0
-8.106E-2	2.524E+0
-8.106E-2	2.553E+0
-8.431E-2	2.524E+0
-7.620E-2	2.485E+0
-7.944E-2	2.488E+0
-8.268E-2	2.521E+0
-8.106E-2	2.530E+0
-8.106E-2	2.537E+0
-8.268E-2	2.543E+0
-7.782E-2	2.573E+0
-7.944E-2	2.582E+0
-8.268E-2	2.579E+0
-7.944E-2	2.573E+0
-7.782E-2	2.550E+0
-8.431E-2	2.560E+0
-8.268E-2	2.543E+0
-7.944E-2	2.543E+0
-8.106E-2	2.524E+0
-7.782E-2	2.524E+0
-7.782E-2	2.534E+0
-7.782E-2	2.514E+0
-8.268E-2	2.566E+0
-8.268E-2	2.595E+0
-8.268E-2	2.592E+0
-7.782E-2	2.569E+0
-7.782E-2	2.530E+0
-8.268E-2	2.517E+0
-8.268E-2	2.530E+0
-8.268E-2	2.553E+0
-7.944E-2	2.537E+0
-7.782E-2	2.534E+0
-7.782E-2	2.547E+0
-8.106E-2	2.547E+0
-8.268E-2	2.547E+0
-8.431E-2	2.553E+0
-8.106E-2	2.540E+0
-7.944E-2	2.498E+0
-8.431E-2	2.495E+0
-8.431E-2	2.508E+0
-8.106E-2	2.556E+0
-8.431E-2	2.550E+0
-7.944E-2	2.573E+0
-7.944E-2	2.576E+0
-8.268E-2	2.540E+0
-7.944E-2	2.566E+0
-8.431E-2	2.560E+0
-8.268E-2	2.527E+0
-7.782E-2	2.527E+0
-7.782E-2	2.550E+0
-8.106E-2	2.563E+0
-8.268E-2	2.566E+0
-8.431E-2	2.560E+0
-7.944E-2	2.534E+0
-7.944E-2	2.543E+0
-8.431E-2	2.547E+0
-7.944E-2	2.569E+0
-8.106E-2	2.550E+0
-7.782E-2	2.560E+0
-7.944E-2	2.566E+0
-8.268E-2	2.585E+0
-7.944E-2	2.566E+0
-7.782E-2	2.566E+0
-8.431E-2	2.576E+0
-8.431E-2	2.553E+0
-8.268E-2	2.550E+0
-8.431E-2	2.543E+0
-7.782E-2	2.537E+0
-7.944E-2	2.521E+0
-8.268E-2	2.543E+0
-7.944E-2	2.573E+0
-8.268E-2	2.560E+0
-8.106E-2	2.524E+0
-8.106E-2	2.504E+0
-7.944E-2	2.521E+0
-8.106E-2	2.524E+0
-8.431E-2	2.517E+0
-8.106E-2	2.537E+0
-7.944E-2	2.576E+0
-7.782E-2	2.569E+0
-8.106E-2	2.547E+0
-7.944E-2	2.543E+0
-7.782E-2	2.537E+0
-8.268E-2	2.556E+0
-8.106E-2	2.543E+0
-7.782E-2	2.504E+0
-8.268E-2	2.488E+0
-8.268E-2	2.501E+0
-8.268E-2	2.553E+0
-7.944E-2	2.579E+0
-8.106E-2	2.563E+0
-8.268E-2	2.530E+0
-7.782E-2	2.537E+0
-8.106E-2	2.530E+0
-8.431E-2	2.521E+0
-8.593E-2	2.514E+0
-8.106E-2	2.508E+0
-8.106E-2	2.537E+0
-7.782E-2	2.517E+0
-7.944E-2	2.517E+0
-8.268E-2	2.537E+0
-7.782E-2	2.534E+0
-7.944E-2	2.576E+0
-7.944E-2	2.573E+0
-7.620E-2	2.534E+0
-8.106E-2	2.504E+0
-8.268E-2	2.517E+0
-8.106E-2	2.547E+0
-8.268E-2	2.573E+0
-7.944E-2	2.556E+0
-8.106E-2	2.537E+0
-8.106E-2	2.517E+0
-8.268E-2	2.543E+0
-7.782E-2	2.540E+0
-7.782E-2	2.543E+0
-7.944E-2	2.553E+0
-8.593E-2	2.514E+0
-8.268E-2	2.517E+0
-8.268E-2	2.534E+0
-8.106E-2	2.547E+0
-7.782E-2	2.585E+0
-8.106E-2	2.602E+0
-8.106E-2	2.579E+0
-8.106E-2	2.537E+0
-8.106E-2	2.521E+0
-7.782E-2	2.495E+0
-8.106E-2	2.508E+0
-8.268E-2	2.517E+0
-8.268E-2	2.511E+0
-7.782E-2	2.537E+0
-7.782E-2	2.566E+0
-8.106E-2	2.547E+0
-7.944E-2	2.573E+0
-8.268E-2	2.569E+0
-8.106E-2	2.534E+0
-8.106E-2	2.537E+0
-7.944E-2	2.550E+0
-8.106E-2	2.543E+0
-7.620E-2	2.573E+0
-8.268E-2	2.547E+0
-8.106E-2	2.504E+0
-8.106E-2	2.508E+0
-8.106E-2	2.537E+0
-7.782E-2	2.521E+0
-8.268E-2	2.521E+0
-8.268E-2	2.550E+0
-8.106E-2	2.530E+0
-8.268E-2	2.540E+0
-7.620E-2	2.527E+0
-8.268E-2	2.547E+0
-8.106E-2	2.540E+0
-7.944E-2	2.540E+0
-7.944E-2	2.556E+0
-7.944E-2	2.553E+0
-8.268E-2	2.560E+0
-8.106E-2	2.576E+0
-8.106E-2	2.615E+0
-7.620E-2	2.582E+0
-7.782E-2	2.495E+0
-8.106E-2	2.491E+0
-8.106E-2	2.534E+0
-7.944E-2	2.547E+0
-7.944E-2	2.537E+0
-8.106E-2	2.560E+0
-8.106E-2	2.556E+0
-7.782E-2	2.560E+0
-7.944E-2	2.540E+0
-8.268E-2	2.560E+0
-8.106E-2	2.547E+0
-8.106E-2	2.566E+0
-8.431E-2	2.543E+0
-7.620E-2	2.540E+0
-7.944E-2	2.530E+0
-7.944E-2	2.504E+0
-8.106E-2	2.527E+0
-8.268E-2	2.550E+0
-7.944E-2	2.537E+0
-7.782E-2	2.527E+0
-8.431E-2	2.524E+0
-8.106E-2	2.547E+0
-8.268E-2	2.540E+0
-8.268E-2	2.530E+0
-7.620E-2	2.537E+0
-7.944E-2	2.543E+0
-8.106E-2	2.534E+0
-7.944E-2	2.524E+0
-7.944E-2	2.527E+0
-8.268E-2	2.556E+0
-8.106E-2	2.560E+0
-8.106E-2	2.560E+0
-8.593E-2	2.566E+0
-7.944E-2	2.589E+0
-8.106E-2	2.576E+0
-7.944E-2	2.579E+0
-8.106E-2	2.579E+0
-8.106E-2	2.563E+0
-8.106E-2	2.543E+0
-8.431E-2	2.514E+0
-7.944E-2	2.508E+0
-7.782E-2	2.537E+0
-8.106E-2	2.550E+0
-7.944E-2	2.501E+0
-7.944E-2	2.517E+0
-8.106E-2	2.543E+0
-7.782E-2	2.556E+0
-7.944E-2	2.573E+0
-7.782E-2	2.543E+0
-7.944E-2	2.501E+0
-8.268E-2	2.504E+0
-8.593E-2	2.547E+0
-7.782E-2	2.576E+0
-8.106E-2	2.550E+0
-8.106E-2	2.543E+0
-7.620E-2	2.560E+0
-7.944E-2	2.540E+0
-8.106E-2	2.514E+0
-7.944E-2	2.547E+0
-8.106E-2	2.589E+0
-8.268E-2	2.579E+0
-8.106E-2	2.540E+0
-7.944E-2	2.514E+0
-7.782E-2	2.521E+0
-7.944E-2	2.543E+0
-8.268E-2	2.527E+0
-8.106E-2	2.527E+0
-8.106E-2	2.527E+0
-7.782E-2	2.504E+0
-7.944E-2	2.491E+0
-8.106E-2	2.485E+0
-8.106E-2	2.501E+0
-7.944E-2	2.530E+0
-8.268E-2	2.556E+0
-7.782E-2	2.582E+0
-7.782E-2	2.560E+0
-7.944E-2	2.534E+0
-7.782E-2	2.527E+0
-8.431E-2	2.547E+0
-8.268E-2	2.543E+0
-7.782E-2	2.560E+0
-8.593E-2	2.569E+0
-8.593E-2	2.550E+0
-8.106E-2	2.530E+0
-8.106E-2	2.504E+0
-7.782E-2	2.508E+0
-7.782E-2	2.543E+0
-8.106E-2	2.563E+0
-8.268E-2	2.566E+0
-8.106E-2	2.537E+0
-8.431E-2	2.501E+0
-7.944E-2	2.508E+0
-7.944E-2	2.547E+0
-8.268E-2	2.566E+0
-8.268E-2	2.579E+0
-8.106E-2	2.573E+0
-7.782E-2	2.566E+0
-7.944E-2	2.579E+0
-7.944E-2	2.576E+0
-8.431E-2	2.566E+0
-7.782E-2	2.553E+0
-8.431E-2	2.540E+0
-8.106E-2	2.511E+0
-7.944E-2	2.498E+0
-8.268E-2	2.501E+0
-8.106E-2	2.517E+0
-7.944E-2	2.514E+0
-7.944E-2	2.517E+0
-7.620E-2	2.521E+0
-8.106E-2	2.504E+0
-7.944E-2	2.517E+0
-8.106E-2	2.501E+0
-8.106E-2	2.524E+0
-7.782E-2	2.579E+0
-7.944E-2	2.537E+0
-8.106E-2	2.504E+0
-8.106E-2	2.524E+0
-7.944E-2	2.521E+0
-7.944E-2	2.534E+0
-8.268E-2	2.543E+0
-8.268E-2	2.540E+0
-7.944E-2	2.537E+0
-7.944E-2	2.534E+0
-8.106E-2	2.547E+0
-8.106E-2	2.560E+0
-8.106E-2	2.534E+0
-7.620E-2	2.514E+0
-8.268E-2	2.566E+0
-7.944E-2	2.573E+0
-7.944E-2	2.537E+0
-8.268E-2	2.514E+0
-7.944E-2	2.469E+0
-7.944E-2	2.485E+0
-8.268E-2	2.514E+0
-7.620E-2	2.547E+0
-8.431E-2	2.540E+0
-7.782E-2	2.547E+0
-8.268E-2	2.573E+0
-7.944E-2	2.563E+0
-7.944E-2	2.547E+0
-8.268E-2	2.540E+0
-8.106E-2	2.540E+0
-7.944E-2	2.530E+0
-7.944E-2	2.550E+0
-8.268E-2	2.547E+0
-7.944E-2	2.550E+0
-7.944E-2	2.534E+0
-8.431E-2	2.527E+0
-7.944E-2	2.553E+0
-8.106E-2	2.560E+0
-7.782E-2	2.524E+0
-7.782E-2	2.530E+0
-7.944E-2	2.573E+0
-7.620E-2	2.569E+0
-8.268E-2	2.553E+0
-8.106E-2	2.547E+0
-8.106E-2	2.534E+0
-8.106E-2	2.517E+0
-8.106E-2	2.537E+0
-7.782E-2	2.527E+0
-8.106E-2	2.508E+0
-8.268E-2	2.530E+0
-8.106E-2	2.530E+0
-8.106E-2	2.553E+0
-7.782E-2	2.537E+0
-8.106E-2	2.524E+0
-7.782E-2	2.537E+0
-8.268E-2	2.547E+0
-7.944E-2	2.540E+0
-8.268E-2	2.530E+0
-8.268E-2	2.540E+0
-8.106E-2	2.537E+0
-7.944E-2	2.540E+0
-8.106E-2	2.530E+0
-7.944E-2	2.530E+0
-7.944E-2	2.537E+0
-8.106E-2	2.547E+0
-8.106E-2	2.534E+0
-8.106E-2	2.504E+0
-7.944E-2	2.514E+0
-7.944E-2	2.508E+0
-7.944E-2	2.501E+0
-8.268E-2	2.498E+0
-7.782E-2	2.501E+0
-7.944E-2	2.511E+0
-8.106E-2	2.521E+0
-7.944E-2	2.524E+0
-8.106E-2	2.569E+0
-7.944E-2	2.573E+0
-8.268E-2	2.553E+0
-7.944E-2	2.560E+0
-7.944E-2	2.547E+0
-8.106E-2	2.521E+0
-7.944E-2	2.540E+0
-8.106E-2	2.589E+0
-8.106E-2	2.566E+0
-7.944E-2	2.537E+0
-7.944E-2	2.547E+0
-8.106E-2	2.563E+0
-8.106E-2	2.547E+0
-8.268E-2	2.517E+0
-8.268E-2	2.524E+0
-8.268E-2	2.540E+0
-7.782E-2	2.556E+0
-7.944E-2	2.569E+0
-7.944E-2	2.560E+0
-8.268E-2	2.514E+0
-7.782E-2	2.530E+0
-7.944E-2	2.579E+0
-7.944E-2	2.553E+0
-8.106E-2	2.547E+0
-7.782E-2	2.569E+0
-8.268E-2	2.556E+0
-7.944E-2	2.530E+0
-7.944E-2	2.556E+0
-8.106E-2	2.560E+0
-7.782E-2	2.537E+0
-8.106E-2	2.550E+0
-8.106E-2	2.566E+0
-7.620E-2	2.534E+0
-7.782E-2	2.501E+0
-7.944E-2	2.495E+0
-8.106E-2	2.521E+0
-7.944E-2	2.530E+0
-7.457E-2	2.543E+0
-7.944E-2	2.566E+0
-7.944E-2	2.573E+0
-8.268E-2	2.537E+0
-8.268E-2	2.504E+0
-8.106E-2	2.534E+0
-7.944E-2	2.566E+0
-7.782E-2	2.537E+0
-7.944E-2	2.501E+0
-7.944E-2	2.488E+0
-8.431E-2	2.478E+0
-8.106E-2	2.504E+0
-7.782E-2	2.527E+0
-8.106E-2	2.524E+0
-8.268E-2	2.540E+0
-7.944E-2	2.573E+0
-7.944E-2	2.566E+0
-7.944E-2	2.534E+0
-7.782E-2	2.527E+0
-7.944E-2	2.540E+0
-7.944E-2	2.553E+0
-8.268E-2	2.560E+0
-8.431E-2	2.576E+0
-7.944E-2	2.560E+0
-7.944E-2	2.550E+0
-7.782E-2	2.566E+0
-7.944E-2	2.521E+0
-8.106E-2	2.495E+0
-7.944E-2	2.508E+0
-8.106E-2	2.534E+0
-7.782E-2	2.550E+0
-7.944E-2	2.534E+0
-7.944E-2	2.540E+0
-7.782E-2	2.540E+0
-7.944E-2	2.521E+0
-7.782E-2	2.527E+0
-8.106E-2	2.524E+0
-8.106E-2	2.534E+0
-7.944E-2	2.530E+0
-7.944E-2	2.553E+0
-7.782E-2	2.582E+0
-7.944E-2	2.569E+0
-7.944E-2	2.547E+0
-8.268E-2	2.550E+0
-8.106E-2	2.550E+0
-7.944E-2	2.547E+0
-8.268E-2	2.553E+0
-8.106E-2	2.560E+0
-7.944E-2	2.582E+0
-7.944E-2	2.566E+0
-7.782E-2	2.556E+0
-7.944E-2	2.540E+0
-8.106E-2	2.540E+0
-8.431E-2	2.556E+0
-8.106E-2	2.527E+0
-7.944E-2	2.537E+0
-7.782E-2	2.582E+0
-7.944E-2	2.598E+0
-8.106E-2	2.595E+0
-7.782E-2	2.569E+0
-7.782E-2	2.563E+0
-8.106E-2	2.537E+0
-7.782E-2	2.540E+0
-8.593E-2	2.576E+0
-7.944E-2	2.576E+0
-8.268E-2	2.579E+0
-8.106E-2	2.566E+0
-8.106E-2	2.569E+0
-8.106E-2	2.563E+0
-8.268E-2	2.560E+0
-8.268E-2	2.563E+0
-8.268E-2	2.563E+0
-7.944E-2	2.556E+0
-8.268E-2	2.556E+0
-7.944E-2	2.553E+0
-8.268E-2	2.582E+0
-8.106E-2	2.560E+0
-7.944E-2	2.521E+0
-7.944E-2	2.543E+0
-7.620E-2	2.524E+0
-7.944E-2	2.511E+0
-8.268E-2	2.540E+0
-8.106E-2	2.530E+0
-7.944E-2	2.511E+0
-7.782E-2	2.514E+0
-8.106E-2	2.537E+0
-8.106E-2	2.534E+0
-8.106E-2	2.550E+0
-7.944E-2	2.527E+0
-7.944E-2	2.511E+0
-7.620E-2	2.553E+0
-7.944E-2	2.576E+0
-7.782E-2	2.560E+0
-8.106E-2	2.550E+0
-8.268E-2	2.540E+0
-8.268E-2	2.517E+0
-7.944E-2	2.517E+0
-7.944E-2	2.521E+0
-8.106E-2	2.521E+0
-7.620E-2	2.550E+0
-7.782E-2	2.569E+0
-7.782E-2	2.569E+0
-7.782E-2	2.550E+0
-8.106E-2	2.547E+0
-8.106E-2	2.560E+0
-8.268E-2	2.553E+0
-7.944E-2	2.547E+0
-7.944E-2	2.592E+0
-7.944E-2	2.582E+0
-7.620E-2	2.530E+0
-8.106E-2	2.543E+0
-7.944E-2	2.550E+0
-7.944E-2	2.521E+0
-8.106E-2	2.547E+0
-8.106E-2	2.553E+0
-7.944E-2	2.553E+0
-7.944E-2	2.530E+0
-7.782E-2	2.534E+0
-7.782E-2	2.527E+0
-7.782E-2	2.530E+0
-8.106E-2	2.540E+0
-7.944E-2	2.534E+0
-8.106E-2	2.521E+0
-8.106E-2	2.517E+0
-7.782E-2	2.534E+0
-8.268E-2	2.553E+0
-8.106E-2	2.543E+0
-7.782E-2	2.547E+0
-8.268E-2	2.560E+0
-7.944E-2	2.530E+0
-7.944E-2	2.524E+0
-7.944E-2	2.517E+0
-7.620E-2	2.511E+0
-7.782E-2	2.537E+0
-8.268E-2	2.556E+0
-7.944E-2	2.553E+0
-7.944E-2	2.537E+0
-7.944E-2	2.517E+0
-8.106E-2	2.521E+0
-7.944E-2	2.537E+0
-8.106E-2	2.556E+0
-7.782E-2	2.560E+0
-8.106E-2	2.547E+0
-7.782E-2	2.556E+0
-7.944E-2	2.573E+0
-8.268E-2	2.563E+0
-7.944E-2	2.540E+0
-7.944E-2	2.521E+0
-7.782E-2	2.527E+0
-7.944E-2	2.560E+0
-7.944E-2	2.540E+0
-8.106E-2	2.573E+0
-7.944E-2	2.598E+0
-8.106E-2	2.527E+0
-8.106E-2	2.472E+0
-8.106E-2	2.475E+0
-8.106E-2	2.488E+0
-7.944E-2	2.517E+0
-7.944E-2	2.550E+0
-7.782E-2	2.501E+0
-7.944E-2	2.498E+0
-8.268E-2	2.498E+0
-8.106E-2	2.495E+0
-8.106E-2	2.517E+0
-8.106E-2	2.514E+0
-7.620E-2	2.540E+0
-7.944E-2	2.553E+0
-8.106E-2	2.537E+0
-8.106E-2	2.537E+0
-8.268E-2	2.543E+0
-8.106E-2	2.560E+0
-8.106E-2	2.537E+0
-7.782E-2	2.524E+0
-8.431E-2	2.527E+0
-8.268E-2	2.550E+0
-7.944E-2	2.560E+0
-7.944E-2	2.579E+0
-8.106E-2	2.553E+0
-7.944E-2	2.534E+0
-7.944E-2	2.560E+0
-7.782E-2	2.576E+0
-7.782E-2	2.579E+0
-7.944E-2	2.589E+0
-7.944E-2	2.550E+0
-8.106E-2	2.511E+0
-8.268E-2	2.527E+0
-8.106E-2	2.530E+0
-7.944E-2	2.501E+0
-8.106E-2	2.498E+0
-7.782E-2	2.534E+0
-8.268E-2	2.550E+0
-7.782E-2	2.540E+0
-7.944E-2	2.527E+0
-7.782E-2	2.498E+0
-8.106E-2	2.530E+0
-7.782E-2	2.534E+0
-8.106E-2	2.543E+0
-8.431E-2	2.569E+0
-7.944E-2	2.553E+0
-8.106E-2	2.537E+0
-8.106E-2	2.527E+0
-7.944E-2	2.511E+0
-8.268E-2	2.517E+0
-8.106E-2	2.556E+0
-7.782E-2	2.547E+0
-7.782E-2	2.508E+0
-8.268E-2	2.511E+0
-7.782E-2	2.530E+0
-7.944E-2	2.553E+0
-8.106E-2	2.560E+0
-7.944E-2	2.514E+0
-8.268E-2	2.488E+0
-8.106E-2	2.495E+0
-7.944E-2	2.495E+0
-7.944E-2	2.508E+0
-8.106E-2	2.511E+0
-8.268E-2	2.501E+0
-8.431E-2	2.534E+0
-7.782E-2	2.524E+0
-7.782E-2	2.517E+0
-8.106E-2	2.537E+0
-7.782E-2	2.534E+0
-8.106E-2	2.524E+0
-7.944E-2	2.517E+0
-8.268E-2	2.560E+0
-8.106E-2	2.563E+0
-7.944E-2	2.579E+0
-8.106E-2	2.582E+0
-7.944E-2	2.556E+0
-7.782E-2	2.534E+0
-7.944E-2	2.508E+0
-8.431E-2	2.530E+0
-7.944E-2	2.540E+0
-8.268E-2	2.543E+0
-8.268E-2	2.488E+0
-7.944E-2	2.498E+0
-7.620E-2	2.569E+0
-7.782E-2	2.556E+0
-7.944E-2	2.540E+0
-7.944E-2	2.517E+0
-7.944E-2	2.553E+0
-8.268E-2	2.553E+0
-8.268E-2	2.540E+0
-7.944E-2	2.530E+0
-8.106E-2	2.524E+0
-8.106E-2	2.517E+0
-7.620E-2	2.524E+0
-7.944E-2	2.547E+0
-7.944E-2	2.553E+0
-7.782E-2	2.540E+0
-8.106E-2	2.517E+0
-7.620E-2	2.508E+0
-8.268E-2	2.553E+0
-8.106E-2	2.553E+0
-7.782E-2	2.537E+0
-7.782E-2	2.556E+0
-7.782E-2	2.553E+0
-8.106E-2	2.550E+0
-8.268E-2	2.560E+0
-8.268E-2	2.543E+0
-7.782E-2	2.566E+0
-8.431E-2	2.573E+0
-8.106E-2	2.569E+0
-8.431E-2	2.560E+0
-7.782E-2	2.576E+0
-7.620E-2	2.589E+0
-8.268E-2	2.556E+0
-8.106E-2	2.530E+0
-8.268E-2	2.556E+0
-8.431E-2	2.573E+0
-7.944E-2	2.553E+0
-7.620E-2	2.511E+0
-8.106E-2	2.524E+0
-8.106E-2	2.537E+0
-8.431E-2	2.550E+0
-8.268E-2	2.540E+0
-7.620E-2	2.527E+0
-7.944E-2	2.521E+0
-8.106E-2	2.527E+0
-8.106E-2	2.537E+0
-7.782E-2	2.550E+0
-8.106E-2	2.540E+0
-7.620E-2	2.547E+0
-7.944E-2	2.563E+0
-7.944E-2	2.550E+0
-7.944E-2	2.540E+0
-7.944E-2	2.537E+0
-7.620E-2	2.553E+0
-7.944E-2	2.504E+0
-8.268E-2	2.485E+0
-8.268E-2	2.517E+0
-8.106E-2	2.540E+0
-7.620E-2	2.530E+0
-8.106E-2	2.527E+0
-7.944E-2	2.537E+0
-8.268E-2	2.537E+0
-7.782E-2	2.537E+0
-7.457E-2	2.527E+0
-7.782E-2	2.560E+0
-8.106E-2	2.582E+0
-8.106E-2	2.550E+0
-8.268E-2	2.527E+0
-7.782E-2	2.530E+0
-8.268E-2	2.501E+0
-8.268E-2	2.534E+0
-8.268E-2	2.560E+0
-8.268E-2	2.524E+0
-8.106E-2	2.527E+0
-7.944E-2	2.566E+0
-8.106E-2	2.582E+0
-7.782E-2	2.560E+0
-8.106E-2	2.524E+0
-8.106E-2	2.543E+0
-7.944E-2	2.553E+0
-7.944E-2	2.556E+0
-7.944E-2	2.569E+0
-7.782E-2	2.573E+0
-8.106E-2	2.534E+0
-7.782E-2	2.498E+0
-8.106E-2	2.508E+0
-7.944E-2	2.501E+0
-7.944E-2	2.485E+0
-7.782E-2	2.501E+0
-8.106E-2	2.527E+0
-7.782E-2	2.517E+0
-7.944E-2	2.521E+0
-8.593E-2	2.537E+0
-7.944E-2	2.547E+0
-8.268E-2	2.547E+0
-7.782E-2	2.550E+0
-7.782E-2	2.504E+0
-8.268E-2	2.498E+0
-8.106E-2	2.508E+0
-8.106E-2	2.527E+0
-8.268E-2	2.556E+0
-7.944E-2	2.569E+0
-7.944E-2	2.595E+0
-7.944E-2	2.556E+0
-7.944E-2	2.521E+0
-8.106E-2	2.511E+0
-7.620E-2	2.547E+0
-7.944E-2	2.540E+0
-8.106E-2	2.511E+0
-8.268E-2	2.527E+0
-7.782E-2	2.540E+0
-7.944E-2	2.534E+0
-7.782E-2	2.521E+0
-8.106E-2	2.478E+0
-7.944E-2	2.508E+0
-7.944E-2	2.524E+0
-7.944E-2	2.530E+0
-7.782E-2	2.508E+0
-7.944E-2	2.508E+0
-7.944E-2	2.495E+0
-7.944E-2	2.475E+0
-7.944E-2	2.485E+0
-8.268E-2	2.511E+0
-8.268E-2	2.501E+0
-7.944E-2	2.524E+0
-7.620E-2	2.585E+0
-8.268E-2	2.566E+0
-7.944E-2	2.556E+0
-8.268E-2	2.560E+0
-7.944E-2	2.543E+0
-7.944E-2	2.547E+0
-8.268E-2	2.540E+0
-7.457E-2	2.514E+0
-7.782E-2	2.534E+0
-8.268E-2	2.527E+0
-7.944E-2	2.530E+0
-7.944E-2	2.556E+0
-7.782E-2	2.576E+0
-7.782E-2	2.579E+0
-8.106E-2	2.569E+0
-8.431E-2	2.534E+0
-7.944E-2	2.504E+0
-7.944E-2	2.524E+0
-7.944E-2	2.543E+0
-8.106E-2	2.530E+0
-7.944E-2	2.540E+0
-7.944E-2	2.527E+0
-7.944E-2	2.537E+0
-8.106E-2	2.514E+0
-7.782E-2	2.530E+0
-7.944E-2	2.576E+0
-8.106E-2	2.579E+0
-8.268E-2	2.553E+0
-7.782E-2	2.514E+0
-8.106E-2	2.534E+0
-7.782E-2	2.547E+0
-7.944E-2	2.530E+0
-8.106E-2	2.534E+0
-8.106E-2	2.573E+0
-8.431E-2	2.543E+0
-7.944E-2	2.530E+0
-7.944E-2	2.537E+0
-7.782E-2	2.537E+0
-7.944E-2	2.566E+0
-7.944E-2	2.556E+0
-7.944E-2	2.527E+0
-7.620E-2	2.550E+0
-8.268E-2	2.556E+0
-7.944E-2	2.550E+0
-8.106E-2	2.530E+0
-8.106E-2	2.521E+0
-7.944E-2	2.517E+0
-7.944E-2	2.569E+0
-7.944E-2	2.595E+0
-7.944E-2	2.592E+0
-7.944E-2	2.547E+0
-7.620E-2	2.524E+0
-7.295E-2	2.501E+0
-7.295E-2	2.488E+0
-8.106E-2	2.488E+0
-8.106E-2	2.501E+0
-7.620E-2	2.521E+0
-7.457E-2	2.524E+0
-7.944E-2	2.511E+0
-8.431E-2	2.511E+0
-7.620E-2	2.501E+0
-7.944E-2	2.517E+0
-7.944E-2	2.527E+0
-7.782E-2	2.540E+0
-8.106E-2	2.553E+0
-7.782E-2	2.543E+0
-7.944E-2	2.540E+0
-8.106E-2	2.550E+0
-7.944E-2	2.543E+0
-7.782E-2	2.530E+0
-8.268E-2	2.537E+0
-7.944E-2	2.521E+0
-7.620E-2	2.508E+0
-7.944E-2	2.530E+0
-8.106E-2	2.514E+0
-8.106E-2	2.475E+0
-8.106E-2	2.465E+0
-7.782E-2	2.478E+0
-8.106E-2	2.504E+0
-8.268E-2	2.547E+0
-8.106E-2	2.560E+0
-7.782E-2	2.553E+0
-7.782E-2	2.524E+0
-7.944E-2	2.527E+0
-7.782E-2	2.521E+0
-7.944E-2	2.504E+0
-8.106E-2	2.530E+0
-8.268E-2	2.592E+0
-7.944E-2	2.602E+0
-7.944E-2	2.553E+0
-7.944E-2	2.495E+0
-7.782E-2	2.485E+0
-7.620E-2	2.537E+0
-7.457E-2	2.560E+0
-8.268E-2	2.524E+0
-7.944E-2	2.517E+0
-7.944E-2	2.517E+0
-8.431E-2	2.540E+0
-7.944E-2	2.553E+0
-7.782E-2	2.560E+0
-7.782E-2	2.563E+0
-7.944E-2	2.553E+0
-8.593E-2	2.540E+0
-7.944E-2	2.527E+0
-7.944E-2	2.524E+0
-7.944E-2	2.508E+0
-7.944E-2	2.530E+0
-8.106E-2	2.560E+0
-7.782E-2	2.547E+0
-7.782E-2	2.534E+0
-7.782E-2	2.537E+0
-8.106E-2	2.540E+0
-7.782E-2	2.547E+0
-8.106E-2	2.517E+0
-7.620E-2	2.530E+0
-7.944E-2	2.534E+0
-8.268E-2	2.550E+0
-8.106E-2	2.553E+0
-7.944E-2	2.553E+0
-7.620E-2	2.547E+0
-7.944E-2	2.550E+0
-7.944E-2	2.563E+0
-7.782E-2	2.550E+0
-7.944E-2	2.550E+0
-7.782E-2	2.556E+0
-7.620E-2	2.560E+0
-7.944E-2	2.534E+0
-8.106E-2	2.517E+0
-7.944E-2	2.524E+0
-8.106E-2	2.560E+0
-8.106E-2	2.553E+0
-7.782E-2	2.524E+0
-7.944E-2	2.498E+0
-7.620E-2	2.491E+0
-7.944E-2	2.504E+0
-8.106E-2	2.504E+0
-7.944E-2	2.475E+0
-8.106E-2	2.508E+0
-8.106E-2	2.543E+0
-8.106E-2	2.566E+0
-7.944E-2	2.569E+0
-7.944E-2	2.576E+0
-7.782E-2	2.573E+0
-7.782E-2	2.569E+0
-8.268E-2	2.566E+0
-8.106E-2	2.543E+0
-8.431E-2	2.547E+0
-7.782E-2	2.540E+0
-7.620E-2	2.550E+0
-8.431E-2	2.537E+0
-7.782E-2	2.537E+0
-8.268E-2	2.543E+0
-7.944E-2	2.560E+0
-7.782E-2	2.543E+0
-7.944E-2	2.527E+0
-8.106E-2	2.511E+0
-8.106E-2	2.501E+0
-7.944E-2	2.534E+0
-7.782E-2	2.527E+0
-8.106E-2	2.534E+0
-7.620E-2	2.534E+0
-8.106E-2	2.521E+0
-8.106E-2	2.527E+0
-7.782E-2	2.527E+0
-7.782E-2	2.517E+0
-7.782E-2	2.530E+0
-7.944E-2	2.524E+0
-7.782E-2	2.517E+0
-8.106E-2	2.524E+0
-7.620E-2	2.501E+0
-7.782E-2	2.498E+0
-8.106E-2	2.527E+0
-7.620E-2	2.540E+0
-7.944E-2	2.511E+0
-8.268E-2	2.495E+0
-7.782E-2	2.540E+0
-7.782E-2	2.547E+0
-7.620E-2	2.569E+0
-8.431E-2	2.569E+0
-7.620E-2	2.560E+0
-7.944E-2	2.547E+0
-7.944E-2	2.550E+0
-7.457E-2	2.521E+0
-7.944E-2	2.498E+0
-7.944E-2	2.511E+0
-7.944E-2	2.530E+0
-7.457E-2	2.537E+0
-7.782E-2	2.514E+0
-7.782E-2	2.550E+0
-8.106E-2	2.592E+0
-7.944E-2	2.560E+0
-7.620E-2	2.547E+0
-7.944E-2	2.550E+0
-7.620E-2	2.547E+0
-7.944E-2	2.550E+0
-8.268E-2	2.563E+0
-7.944E-2	2.553E+0
-7.620E-2	2.514E+0
-8.106E-2	2.508E+0
-7.944E-2	2.540E+0
-7.782E-2	2.540E+0
-7.782E-2	2.524E+0
-7.782E-2	2.537E+0
-7.944E-2	2.530E+0
-8.106E-2	2.517E+0
-7.944E-2	2.517E+0
-8.268E-2	2.511E+0
-7.944E-2	2.537E+0
-7.944E-2	2.560E+0
-7.782E-2	2.579E+0
-7.457E-2	2.556E+0
-7.944E-2	2.547E+0
-8.106E-2	2.511E+0
-7.782E-2	2.521E+0
-7.782E-2	2.534E+0
-7.620E-2	2.543E+0
-7.782E-2	2.527E+0
-7.457E-2	2.521E+0
-7.782E-2	2.501E+0
-7.944E-2	2.514E+0
-7.782E-2	2.537E+0
-7.782E-2	2.511E+0
-7.944E-2	2.485E+0
-8.106E-2	2.498E+0
-7.944E-2	2.517E+0
-7.620E-2	2.530E+0
-8.106E-2	2.540E+0
-7.782E-2	2.547E+0
-8.106E-2	2.550E+0
-7.782E-2	2.569E+0
-7.782E-2	2.563E+0
-7.944E-2	2.514E+0
-7.944E-2	2.534E+0
-7.782E-2	2.573E+0
-7.457E-2	2.556E+0
-7.782E-2	2.550E+0
-8.106E-2	2.534E+0
-7.944E-2	2.517E+0
-8.268E-2	2.495E+0
-7.782E-2	2.514E+0
-7.782E-2	2.524E+0
-7.782E-2	2.508E+0
-7.944E-2	2.521E+0
-7.944E-2	2.524E+0
-7.944E-2	2.524E+0
-7.782E-2	2.550E+0
-8.268E-2	2.540E+0
-8.268E-2	2.517E+0
-7.944E-2	2.527E+0
-7.782E-2	2.521E+0
-7.782E-2	2.524E+0
-8.268E-2	2.553E+0
-7.782E-2	2.560E+0
-7.782E-2	2.576E+0
-7.620E-2	2.563E+0
-7.944E-2	2.534E+0
-7.944E-2	2.543E+0
-7.782E-2	2.582E+0
-7.944E-2	2.573E+0
-7.620E-2	2.537E+0
-7.782E-2	2.540E+0
-8.268E-2	2.540E+0
-7.944E-2	2.517E+0
-8.106E-2	2.508E+0
-8.268E-2	2.501E+0
-8.106E-2	2.530E+0
-7.944E-2	2.517E+0
-7.944E-2	2.524E+0
-8.106E-2	2.540E+0
-7.782E-2	2.537E+0
-7.620E-2	2.534E+0
-8.268E-2	2.517E+0
-7.782E-2	2.534E+0
-8.106E-2	2.547E+0
-7.782E-2	2.563E+0
-7.944E-2	2.553E+0
-7.782E-2	2.521E+0
-7.944E-2	2.530E+0
-7.620E-2	2.547E+0
-8.431E-2	2.553E+0
-7.944E-2	2.540E+0
-8.106E-2	2.527E+0
-7.457E-2	2.537E+0
-7.620E-2	2.547E+0
-7.944E-2	2.530E+0
-7.782E-2	2.514E+0
-7.944E-2	2.517E+0
-7.944E-2	2.501E+0
-7.620E-2	2.488E+0
-7.782E-2	2.504E+0
-7.782E-2	2.534E+0
-7.944E-2	2.508E+0
-8.106E-2	2.517E+0
-8.106E-2	2.534E+0
-7.782E-2	2.530E+0
-7.620E-2	2.527E+0
-7.944E-2	2.511E+0
-7.944E-2	2.488E+0
-7.944E-2	2.472E+0
-7.782E-2	2.504E+0
-7.782E-2	2.524E+0
-7.782E-2	2.517E+0
-7.944E-2	2.527E+0
-8.106E-2	2.560E+0
-7.782E-2	2.560E+0
-7.944E-2	2.537E+0
-7.944E-2	2.534E+0
-7.944E-2	2.517E+0
-7.944E-2	2.521E+0
-7.944E-2	2.543E+0
-7.944E-2	2.553E+0
-7.944E-2	2.540E+0
-7.782E-2	2.514E+0
-7.944E-2	2.527E+0
-7.782E-2	2.569E+0
-7.944E-2	2.566E+0
-7.944E-2	2.534E+0
-7.620E-2	2.530E+0
-7.944E-2	2.550E+0
-7.620E-2	2.534E+0
-7.944E-2	2.504E+0
-7.944E-2	2.478E+0
-7.944E-2	2.491E+0
-8.106E-2	2.501E+0
-8.106E-2	2.543E+0
-7.620E-2	2.540E+0
-7.620E-2	2.540E+0
-7.944E-2	2.534E+0
-7.944E-2	2.517E+0
-8.106E-2	2.498E+0
-7.944E-2	2.530E+0
-7.944E-2	2.534E+0
-7.944E-2	2.534E+0
-7.944E-2	2.569E+0
-7.944E-2	2.576E+0
-8.106E-2	2.537E+0
-7.620E-2	2.511E+0
-7.944E-2	2.527E+0
-7.620E-2	2.521E+0
-7.782E-2	2.521E+0
-7.782E-2	2.517E+0
-7.620E-2	2.530E+0
-7.944E-2	2.537E+0
-7.944E-2	2.524E+0
-7.620E-2	2.540E+0
-8.431E-2	2.573E+0
-7.782E-2	2.563E+0
-7.782E-2	2.540E+0
-7.782E-2	2.556E+0
-8.106E-2	2.556E+0
-7.944E-2	2.540E+0
-7.944E-2	2.540E+0
-7.457E-2	2.550E+0
-7.457E-2	2.534E+0
-7.782E-2	2.521E+0
-7.944E-2	2.543E+0
-7.944E-2	2.566E+0
-7.944E-2	2.547E+0
-7.944E-2	2.553E+0
-7.782E-2	2.582E+0
-7.782E-2	2.569E+0
-7.782E-2	2.582E+0
-7.944E-2	2.556E+0
-8.268E-2	2.521E+0
-7.782E-2	2.524E+0
-7.944E-2	2.527E+0
-8.106E-2	2.504E+0
-7.782E-2	2.498E+0
-7.782E-2	2.504E+0
-7.782E-2	2.514E+0
-7.782E-2	2.508E+0
-8.106E-2	2.517E+0
-7.944E-2	2.534E+0
-7.944E-2	2.563E+0
-7.944E-2	2.576E+0
-7.620E-2	2.540E+0
-7.782E-2	2.537E+0
-7.944E-2	2.543E+0
-7.944E-2	2.540E+0
-8.106E-2	2.530E+0
-7.782E-2	2.511E+0
-7.782E-2	2.527E+0
-8.106E-2	2.566E+0
-8.106E-2	2.563E+0
-8.268E-2	2.563E+0
-7.944E-2	2.553E+0
-7.620E-2	2.566E+0
-7.782E-2	2.582E+0
-8.106E-2	2.563E+0
-8.106E-2	2.524E+0
-7.944E-2	2.521E+0
-7.782E-2	2.534E+0
-7.782E-2	2.524E+0
-7.944E-2	2.521E+0
-8.106E-2	2.553E+0
-8.106E-2	2.543E+0
-7.782E-2	2.530E+0
-7.620E-2	2.534E+0
-7.782E-2	2.514E+0
-7.944E-2	2.524E+0
-7.944E-2	2.540E+0
-7.620E-2	2.514E+0
-8.106E-2	2.491E+0
-7.620E-2	2.530E+0
-8.268E-2	2.569E+0
-7.944E-2	2.560E+0
-7.782E-2	2.547E+0
-7.782E-2	2.521E+0
-7.944E-2	2.472E+0
-8.268E-2	2.521E+0
-8.106E-2	2.589E+0
-7.782E-2	2.579E+0
-7.944E-2	2.524E+0
-8.106E-2	2.514E+0
-8.106E-2	2.534E+0
-7.782E-2	2.547E+0
-8.106E-2	2.540E+0
-7.620E-2	2.527E+0
-7.782E-2	2.537E+0
-7.782E-2	2.547E+0
-7.944E-2	2.534E+0
-7.782E-2	2.543E+0
-7.782E-2	2.566E+0
-7.782E-2	2.576E+0
-8.106E-2	2.582E+0
-7.944E-2	2.543E+0
-7.782E-2	2.498E+0
-8.106E-2	2.514E+0
-7.944E-2	2.514E+0
-7.620E-2	2.521E+0
-7.782E-2	2.543E+0
-7.620E-2	2.566E+0
-7.620E-2	2.517E+0
-7.782E-2	2.501E+0
-7.782E-2	2.514E+0
-8.106E-2	2.553E+0
-7.944E-2	2.550E+0
-7.620E-2	2.514E+0
-7.782E-2	2.475E+0
-7.944E-2	2.485E+0
-7.944E-2	2.501E+0
-7.782E-2	2.514E+0
-8.106E-2	2.501E+0
-7.944E-2	2.495E+0
-7.944E-2	2.517E+0
-7.457E-2	2.553E+0
-7.782E-2	2.598E+0
-8.106E-2	2.576E+0
-7.782E-2	2.540E+0
-7.782E-2	2.556E+0
-8.106E-2	2.534E+0
-7.782E-2	2.501E+0
-8.106E-2	2.501E+0
-7.620E-2	2.517E+0
-7.782E-2	2.582E+0
-8.268E-2	2.611E+0
-7.944E-2	2.573E+0
-7.620E-2	2.498E+0
-8.106E-2	2.508E+0
-7.944E-2	2.524E+0
-7.944E-2	2.521E+0
-7.782E-2	2.524E+0
-8.268E-2	2.540E+0
-7.782E-2	2.556E+0
-8.106E-2	2.563E+0
-7.620E-2	2.553E+0
-8.106E-2	2.569E+0
-8.106E-2	2.576E+0
-7.457E-2	2.540E+0
-7.944E-2	2.527E+0
-7.944E-2	2.530E+0
-7.782E-2	2.543E+0
-8.268E-2	2.537E+0
-7.944E-2	2.508E+0
-7.944E-2	2.524E+0
-7.782E-2	2.550E+0
-7.944E-2	2.543E+0
-7.782E-2	2.517E+0
-7.782E-2	2.504E+0
-7.782E-2	2.537E+0
-7.944E-2	2.540E+0
-7.944E-2	2.514E+0
-8.268E-2	2.501E+0
-7.944E-2	2.534E+0
-8.106E-2	2.543E+0
-7.782E-2	2.573E+0
-7.457E-2	2.576E+0
-7.620E-2	2.537E+0
-7.944E-2	2.530E+0
-7.782E-2	2.530E+0
-8.268E-2	2.530E+0
-7.457E-2	2.537E+0
-7.620E-2	2.517E+0
-8.106E-2	2.527E+0
-8.106E-2	2.524E+0
-7.944E-2	2.504E+0
-8.268E-2	2.517E+0
-7.944E-2	2.537E+0
-7.944E-2	2.543E+0
-7.782E-2	2.556E+0
-7.944E-2	2.504E+0
-7.620E-2	2.485E+0
-7.944E-2	2.521E+0
-7.782E-2	2.527E+0
-8.268E-2	2.543E+0
-8.106E-2	2.563E+0
-7.782E-2	2.569E+0
-7.782E-2	2.556E+0
-7.620E-2	2.556E+0
-7.620E-2	2.524E+0
-7.457E-2	2.537E+0
-7.782E-2	2.550E+0
-7.782E-2	2.540E+0
-7.782E-2	2.537E+0
-7.944E-2	2.511E+0
-7.782E-2	2.491E+0
-7.457E-2	2.485E+0
-7.620E-2	2.511E+0
-7.944E-2	2.504E+0
-7.620E-2	2.517E+0
-7.782E-2	2.530E+0
-7.457E-2	2.550E+0
-7.944E-2	2.537E+0
-8.106E-2	2.537E+0
-7.944E-2	2.504E+0
-7.620E-2	2.511E+0
-7.782E-2	2.495E+0
-7.782E-2	2.485E+0
-7.944E-2	2.517E+0
-7.944E-2	2.547E+0
-7.782E-2	2.537E+0
-7.620E-2	2.550E+0
-7.782E-2	2.543E+0
-8.106E-2	2.524E+0
-8.106E-2	2.524E+0
-7.782E-2	2.534E+0
-7.620E-2	2.540E+0
-7.782E-2	2.521E+0
-7.782E-2	2.491E+0
-7.944E-2	2.504E+0
-7.782E-2	2.504E+0
-7.782E-2	2.534E+0
-8.106E-2	2.547E+0
-8.106E-2	2.534E+0
-7.782E-2	2.514E+0
-7.944E-2	2.521E+0
-7.944E-2	2.530E+0
-7.457E-2	2.530E+0
-7.782E-2	2.521E+0
-7.782E-2	2.530E+0
-7.944E-2	2.514E+0
-7.944E-2	2.498E+0
-7.782E-2	2.495E+0
-7.620E-2	2.534E+0
-7.944E-2	2.530E+0
-8.106E-2	2.540E+0
-7.944E-2	2.556E+0
-7.782E-2	2.537E+0
-7.944E-2	2.517E+0
-7.944E-2	2.521E+0
-8.106E-2	2.498E+0
-7.782E-2	2.485E+0
-7.944E-2	2.501E+0
-7.782E-2	2.504E+0
-7.944E-2	2.530E+0
-8.106E-2	2.521E+0
-7.782E-2	2.527E+0
-8.106E-2	2.550E+0
-7.620E-2	2.534E+0
-7.620E-2	2.543E+0
-7.782E-2	2.543E+0
-7.782E-2	2.563E+0
-7.782E-2	2.537E+0
-8.106E-2	2.508E+0
-7.944E-2	2.511E+0
-8.106E-2	2.495E+0
-7.782E-2	2.530E+0
-7.782E-2	2.585E+0
-8.106E-2	2.560E+0
-7.944E-2	2.517E+0
-7.944E-2	2.517E+0
-8.106E-2	2.543E+0
-8.268E-2	2.517E+0
-7.944E-2	2.527E+0
-7.782E-2	2.514E+0
-7.620E-2	2.524E+0
-7.944E-2	2.530E+0
-8.268E-2	2.543E+0
-7.782E-2	2.543E+0
-7.944E-2	2.556E+0
-7.782E-2	2.527E+0
-7.944E-2	2.508E+0
-7.944E-2	2.527E+0
-7.620E-2	2.566E+0
-7.782E-2	2.553E+0
-7.782E-2	2.498E+0
-7.944E-2	2.482E+0
-8.268E-2	2.498E+0
-7.620E-2	2.511E+0
-7.782E-2	2.517E+0
-7.944E-2	2.534E+0
-7.944E-2	2.566E+0
-7.782E-2	2.569E+0
-7.944E-2	2.540E+0
-7.782E-2	2.527E+0
-8.106E-2	2.530E+0
-8.106E-2	2.508E+0
-7.620E-2	2.504E+0
-7.620E-2	2.511E+0
-7.944E-2	2.524E+0
-7.782E-2	2.514E+0
-8.106E-2	2.540E+0
-7.782E-2	2.556E+0
-7.620E-2	2.537E+0
-8.106E-2	2.514E+0
-7.944E-2	2.508E+0
-7.944E-2	2.498E+0
-7.944E-2	2.504E+0
-7.620E-2	2.530E+0
-7.620E-2	2.547E+0
-7.782E-2	2.553E+0
-7.944E-2	2.540E+0
-7.944E-2	2.527E+0
-8.268E-2	2.537E+0
-8.106E-2	2.521E+0
-7.782E-2	2.488E+0
-8.106E-2	2.524E+0
-7.944E-2	2.553E+0
-7.782E-2	2.534E+0
-7.620E-2	2.527E+0
-7.782E-2	2.537E+0
-7.944E-2	2.547E+0
-7.944E-2	2.547E+0
-7.782E-2	2.543E+0
-8.106E-2	2.556E+0
-7.620E-2	2.553E+0
-8.106E-2	2.524E+0
-7.620E-2	2.540E+0
-7.782E-2	2.566E+0
-7.782E-2	2.534E+0
-8.106E-2	2.560E+0
-7.782E-2	2.566E+0
-7.944E-2	2.537E+0
-7.782E-2	2.521E+0
-7.782E-2	2.527E+0
-7.782E-2	2.550E+0
-7.782E-2	2.573E+0
-7.944E-2	2.540E+0
-7.782E-2	2.504E+0
-7.457E-2	2.537E+0
-8.268E-2	2.576E+0
-7.944E-2	2.543E+0
-7.944E-2	2.537E+0
-8.106E-2	2.550E+0
-7.782E-2	2.540E+0
-7.782E-2	2.543E+0
-7.944E-2	2.524E+0
-7.457E-2	2.511E+0
-7.944E-2	2.504E+0
-7.944E-2	2.527E+0
-7.944E-2	2.547E+0
-8.106E-2	2.553E+0
-8.106E-2	2.556E+0
-7.944E-2	2.524E+0
-7.944E-2	2.511E+0
-7.620E-2	2.524E+0
-8.106E-2	2.530E+0
-7.620E-2	2.560E+0
-7.782E-2	2.563E+0
-7.944E-2	2.517E+0
-8.106E-2	2.495E+0
-7.782E-2	2.527E+0
-7.457E-2	2.550E+0
-7.782E-2	2.504E+0
-7.944E-2	2.517E+0
-7.944E-2	2.537E+0
-7.782E-2	2.527E+0
-7.620E-2	2.547E+0
-7.782E-2	2.547E+0
-7.944E-2	2.569E+0
-7.620E-2	2.560E+0
-7.295E-2	2.553E+0
-7.944E-2	2.550E+0
-7.782E-2	2.550E+0
-7.944E-2	2.511E+0
-7.944E-2	2.495E+0
-7.944E-2	2.527E+0
-7.620E-2	2.553E+0
-7.620E-2	2.550E+0
-7.944E-2	2.534E+0
-7.620E-2	2.524E+0
-7.944E-2	2.488E+0
-7.782E-2	2.475E+0
-7.620E-2	2.534E+0
-8.106E-2	2.579E+0
-8.106E-2	2.563E+0
-8.106E-2	2.517E+0
-7.782E-2	2.504E+0
-7.782E-2	2.537E+0
-7.944E-2	2.504E+0
-7.782E-2	2.508E+0
-7.295E-2	2.501E+0
-8.106E-2	2.524E+0
-8.106E-2	2.517E+0
-7.782E-2	2.530E+0
-7.944E-2	2.530E+0
-7.944E-2	2.514E+0
-8.106E-2	2.504E+0
-8.268E-2	2.488E+0
-7.782E-2	2.511E+0
-7.782E-2	2.530E+0
-7.944E-2	2.521E+0
-7.295E-2	2.521E+0
-7.782E-2	2.501E+0
-8.268E-2	2.517E+0
-8.268E-2	2.547E+0
-8.106E-2	2.553E+0
-7.944E-2	2.540E+0
-7.457E-2	2.569E+0
-8.106E-2	2.585E+0
-7.782E-2	2.547E+0
-8.106E-2	2.534E+0
-7.944E-2	2.530E+0
-7.782E-2	2.524E+0
-7.944E-2	2.543E+0
-8.268E-2	2.504E+0
-7.944E-2	2.508E+0
-7.782E-2	2.514E+0
-7.782E-2	2.524E+0
-7.944E-2	2.553E+0
-7.782E-2	2.540E+0
-7.620E-2	2.547E+0
-7.782E-2	2.511E+0
-7.782E-2	2.504E+0
-7.782E-2	2.508E+0
-7.944E-2	2.517E+0
-7.782E-2	2.514E+0
-7.782E-2	2.527E+0
-7.944E-2	2.524E+0
-7.782E-2	2.504E+0
-7.782E-2	2.534E+0
-8.106E-2	2.563E+0
-8.106E-2	2.521E+0
-7.782E-2	2.524E+0
-8.431E-2	2.566E+0
-7.944E-2	2.563E+0
-8.106E-2	2.553E+0
-8.268E-2	2.556E+0
-8.268E-2	2.566E+0
-7.944E-2	2.553E+0
-8.106E-2	2.547E+0
-7.457E-2	2.553E+0
-7.944E-2	2.569E+0
-8.106E-2	2.556E+0
-8.106E-2	2.550E+0
-8.268E-2	2.540E+0
-7.944E-2	2.530E+0
-7.944E-2	2.543E+0
-7.944E-2	2.527E+0
-7.782E-2	2.563E+0
-7.782E-2	2.579E+0
-7.620E-2	2.511E+0
-7.944E-2	2.465E+0
-7.944E-2	2.465E+0
-7.782E-2	2.485E+0
-8.106E-2	2.530E+0
-8.268E-2	2.524E+0
-7.457E-2	2.521E+0
-8.106E-2	2.530E+0
-7.133E-2	2.527E+0
-7.782E-2	2.547E+0
-7.944E-2	2.543E+0
-8.106E-2	2.543E+0
-7.782E-2	2.553E+0
-7.944E-2	2.534E+0
-7.944E-2	2.511E+0
-7.457E-2	2.517E+0
-7.944E-2	2.530E+0
-7.457E-2	2.517E+0
-7.944E-2	2.514E+0
-7.782E-2	2.511E+0
-7.620E-2	2.511E+0
-7.944E-2	2.524E+0
-7.944E-2	2.524E+0
-7.782E-2	2.521E+0
-7.782E-2	2.527E+0
-7.457E-2	2.527E+0
-7.620E-2	2.521E+0
-7.944E-2	2.537E+0
-7.944E-2	2.540E+0
-7.944E-2	2.550E+0
-8.106E-2	2.543E+0
-7.782E-2	2.543E+0
-7.944E-2	2.534E+0
-7.944E-2	2.508E+0
-7.620E-2	2.498E+0
-7.944E-2	2.530E+0
-7.782E-2	2.527E+0
-7.944E-2	2.521E+0
-7.782E-2	2.517E+0
-7.944E-2	2.478E+0
-7.620E-2	2.472E+0
-7.782E-2	2.501E+0
-7.782E-2	2.543E+0
-7.944E-2	2.537E+0
-8.106E-2	2.527E+0
-7.782E-2	2.514E+0
-7.620E-2	2.527E+0
-7.944E-2	2.540E+0
-7.782E-2	2.527E+0
-7.944E-2	2.501E+0
-7.782E-2	2.504E+0
-7.782E-2	2.540E+0
-7.782E-2	2.579E+0
-7.620E-2	2.547E+0
-7.944E-2	2.517E+0
-7.782E-2	2.511E+0
-7.782E-2	2.534E+0
-8.106E-2	2.553E+0
-7.944E-2	2.517E+0
-7.944E-2	2.517E+0
-7.620E-2	2.560E+0
-7.457E-2	2.573E+0
-8.106E-2	2.585E+0
-7.944E-2	2.524E+0
-8.268E-2	2.465E+0
-7.944E-2	2.498E+0
-7.457E-2	2.560E+0
-7.944E-2	2.543E+0
-7.944E-2	2.573E+0
-7.944E-2	2.576E+0
-7.944E-2	2.553E+0
-7.944E-2	2.543E+0
-7.944E-2	2.521E+0
-8.431E-2	2.491E+0
-7.944E-2	2.521E+0
-8.106E-2	2.514E+0
-8.268E-2	2.485E+0
-7.620E-2	2.537E+0
-8.431E-2	2.547E+0
-7.944E-2	2.511E+0
-7.782E-2	2.501E+0
-7.782E-2	2.530E+0
-7.620E-2	2.543E+0
-7.944E-2	2.524E+0
-7.944E-2	2.524E+0
-7.944E-2	2.514E+0
-8.106E-2	2.527E+0
-7.944E-2	2.514E+0
-7.620E-2	2.537E+0
-7.944E-2	2.527E+0
-8.106E-2	2.514E+0
-7.944E-2	2.530E+0
-7.944E-2	2.504E+0
-7.782E-2	2.469E+0
-7.944E-2	2.508E+0
-8.106E-2	2.537E+0
-7.782E-2	2.527E+0
-8.106E-2	2.527E+0
-7.944E-2	2.537E+0
-7.620E-2	2.553E+0
-8.268E-2	2.556E+0
-7.457E-2	2.550E+0
-7.944E-2	2.563E+0
-7.782E-2	2.540E+0
-7.782E-2	2.508E+0
-7.944E-2	2.508E+0
-8.268E-2	2.530E+0
-7.620E-2	2.508E+0
-7.944E-2	2.527E+0
-7.782E-2	2.547E+0
-7.620E-2	2.543E+0
-8.106E-2	2.550E+0
-8.106E-2	2.560E+0
-7.944E-2	2.566E+0
-8.268E-2	2.576E+0
-7.620E-2	2.563E+0
-7.944E-2	2.524E+0
-7.944E-2	2.521E+0
-7.944E-2	2.530E+0
-7.944E-2	2.547E+0
-7.782E-2	2.553E+0
-7.782E-2	2.556E+0
-7.944E-2	2.550E+0
-7.782E-2	2.550E+0
-7.782E-2	2.547E+0
-7.782E-2	2.550E+0
-7.620E-2	2.517E+0
-8.268E-2	2.524E+0
-8.268E-2	2.540E+0
-8.106E-2	2.566E+0
-7.944E-2	2.556E+0
-7.782E-2	2.550E+0
-7.944E-2	2.563E+0
-7.944E-2	2.534E+0
-7.620E-2	2.517E+0
-7.457E-2	2.560E+0
-7.782E-2	2.569E+0
-7.944E-2	2.550E+0
-7.944E-2	2.527E+0
-7.782E-2	2.501E+0
-7.944E-2	2.521E+0
-7.620E-2	2.543E+0
-7.782E-2	2.540E+0
-7.457E-2	2.537E+0
-8.106E-2	2.540E+0
-8.106E-2	2.550E+0
-7.782E-2	2.527E+0
-7.944E-2	2.530E+0
-7.457E-2	2.547E+0
-7.620E-2	2.543E+0
-8.106E-2	2.530E+0
-8.106E-2	2.537E+0
-8.106E-2	2.491E+0
-7.782E-2	2.485E+0
-7.620E-2	2.524E+0
-7.782E-2	2.537E+0
-7.782E-2	2.530E+0
-8.106E-2	2.540E+0
-8.106E-2	2.550E+0
-8.268E-2	2.553E+0
-7.782E-2	2.560E+0
-7.782E-2	2.537E+0
-7.782E-2	2.514E+0
-8.106E-2	2.508E+0
-7.782E-2	2.511E+0
-7.782E-2	2.514E+0
-7.782E-2	2.511E+0
-7.782E-2	2.537E+0
-7.782E-2	2.527E+0
-7.944E-2	2.514E+0
-8.268E-2	2.514E+0
-7.782E-2	2.508E+0
-7.944E-2	2.498E+0
-7.782E-2	2.504E+0
-7.782E-2	2.475E+0
-8.106E-2	2.511E+0
-7.944E-2	2.550E+0
-8.106E-2	2.550E+0
-7.457E-2	2.585E+0
-7.944E-2	2.560E+0
-7.944E-2	2.524E+0
-7.944E-2	2.530E+0
-7.782E-2	2.540E+0
-7.944E-2	2.576E+0
-7.295E-2	2.569E+0
-7.295E-2	2.556E+0
-8.106E-2	2.508E+0
-7.782E-2	2.508E+0
-7.944E-2	2.537E+0
-7.782E-2	2.569E+0
-7.782E-2	2.543E+0
-7.944E-2	2.524E+0
-7.620E-2	2.527E+0
-7.620E-2	2.560E+0
-7.620E-2	2.569E+0
-7.944E-2	2.550E+0
-8.106E-2	2.521E+0
-7.944E-2	2.527E+0
-8.106E-2	2.514E+0
-7.944E-2	2.517E+0
-7.457E-2	2.530E+0
-7.782E-2	2.521E+0
-7.620E-2	2.498E+0
-7.944E-2	2.508E+0
-7.782E-2	2.530E+0
-7.944E-2	2.501E+0
-8.268E-2	2.504E+0
-8.268E-2	2.530E+0
-7.620E-2	2.537E+0
-7.944E-2	2.521E+0
-8.106E-2	2.517E+0
-7.944E-2	2.527E+0
-7.782E-2	2.524E+0
-8.106E-2	2.527E+0
-8.106E-2	2.521E+0
-7.782E-2	2.511E+0
-7.782E-2	2.511E+0
-7.457E-2	2.501E+0
-7.782E-2	2.508E+0
-8.431E-2	2.524E+0
-8.268E-2	2.560E+0
-7.944E-2	2.547E+0
-8.106E-2	2.547E+0
-7.620E-2	2.540E+0
-7.782E-2	2.537E+0
-8.431E-2	2.511E+0
-7.620E-2	2.517E+0
-7.782E-2	2.540E+0
-7.620E-2	2.521E+0
-7.944E-2	2.521E+0
-8.106E-2	2.527E+0
-8.106E-2	2.495E+0
-7.782E-2	2.511E+0
-7.944E-2	2.530E+0
-7.457E-2	2.517E+0
-7.620E-2	2.511E+0
-7.782E-2	2.508E+0
-8.106E-2	2.534E+0
-7.620E-2	2.517E+0
-7.944E-2	2.514E+0
-7.620E-2	2.550E+0
-7.944E-2	2.550E+0
-7.944E-2	2.563E+0
-7.782E-2	2.556E+0
-7.944E-2	2.576E+0
-8.106E-2	2.553E+0
-8.106E-2	2.540E+0
-7.782E-2	2.537E+0
-7.782E-2	2.543E+0
-7.782E-2	2.569E+0
-7.295E-2	2.537E+0
-7.782E-2	2.527E+0
-7.782E-2	2.527E+0
-8.268E-2	2.504E+0
-7.782E-2	2.498E+0
-7.944E-2	2.508E+0
-8.106E-2	2.530E+0
-7.457E-2	2.540E+0
-7.944E-2	2.537E+0
-7.620E-2	2.530E+0
-7.295E-2	2.560E+0
-7.782E-2	2.547E+0
-7.782E-2	2.524E+0
-7.620E-2	2.517E+0
-7.620E-2	2.527E+0
-7.457E-2	2.547E+0
-7.782E-2	2.550E+0
-7.620E-2	2.534E+0
-7.782E-2	2.498E+0
-7.944E-2	2.488E+0
-8.106E-2	2.504E+0
-7.782E-2	2.521E+0
-7.782E-2	2.495E+0
-7.944E-2	2.514E+0
-8.106E-2	2.521E+0
-7.944E-2	2.504E+0
-7.944E-2	2.485E+0
-7.782E-2	2.488E+0
-7.944E-2	2.534E+0
-7.944E-2	2.543E+0
-7.782E-2	2.530E+0
-7.782E-2	2.498E+0
-7.944E-2	2.504E+0
-7.782E-2	2.521E+0
-7.944E-2	2.511E+0
-7.782E-2	2.514E+0
-7.944E-2	2.537E+0
-7.944E-2	2.553E+0
-7.620E-2	2.566E+0
-7.782E-2	2.569E+0
-7.782E-2	2.563E+0
-8.106E-2	2.521E+0
-7.944E-2	2.501E+0
-7.944E-2	2.524E+0
-7.944E-2	2.537E+0
-7.620E-2	2.573E+0
-8.106E-2	2.534E+0
-7.944E-2	2.504E+0
-8.106E-2	2.540E+0
-7.944E-2	2.543E+0
-7.457E-2	2.530E+0
-8.106E-2	2.534E+0
-8.268E-2	2.550E+0
-7.944E-2	2.553E+0
-7.620E-2	2.550E+0
-7.620E-2	2.547E+0
-7.782E-2	2.517E+0
-7.620E-2	2.514E+0
-7.944E-2	2.534E+0
-7.782E-2	2.534E+0
-7.944E-2	2.543E+0
-7.782E-2	2.550E+0
-7.944E-2	2.547E+0
-7.620E-2	2.543E+0
-7.944E-2	2.560E+0
-7.782E-2	2.547E+0
-7.944E-2	2.521E+0
-7.944E-2	2.537E+0
-7.782E-2	2.527E+0
-8.106E-2	2.553E+0
-7.944E-2	2.560E+0
-7.620E-2	2.547E+0
-8.268E-2	2.527E+0
-7.944E-2	2.543E+0
-7.782E-2	2.530E+0
-8.106E-2	2.540E+0
-7.782E-2	2.543E+0
-7.782E-2	2.521E+0
-7.944E-2	2.475E+0
-7.782E-2	2.478E+0
-8.268E-2	2.514E+0
-8.106E-2	2.553E+0
-7.782E-2	2.563E+0
-7.944E-2	2.550E+0
-7.944E-2	2.537E+0
-7.620E-2	2.524E+0
-7.944E-2	2.511E+0
-8.106E-2	2.511E+0
-7.944E-2	2.527E+0
-7.782E-2	2.547E+0
-7.944E-2	2.543E+0
-7.782E-2	2.547E+0
-7.944E-2	2.524E+0
-8.106E-2	2.498E+0
-7.944E-2	2.517E+0
-7.944E-2	2.540E+0
-7.782E-2	2.560E+0
-7.944E-2	2.560E+0
-7.620E-2	2.566E+0
-7.782E-2	2.569E+0
-7.944E-2	2.527E+0
-7.944E-2	2.534E+0
-7.782E-2	2.556E+0
-8.106E-2	2.537E+0
-8.106E-2	2.524E+0
-7.620E-2	2.527E+0
-7.620E-2	2.514E+0
-7.782E-2	2.517E+0
-7.620E-2	2.537E+0
-8.106E-2	2.517E+0
-7.620E-2	2.501E+0
-7.620E-2	2.517E+0
-7.944E-2	2.511E+0
-8.106E-2	2.478E+0
-7.944E-2	2.514E+0
-7.944E-2	2.573E+0
-8.106E-2	2.569E+0
-8.106E-2	2.556E+0
-8.268E-2	2.521E+0
-7.620E-2	2.488E+0
-7.782E-2	2.501E+0
-8.106E-2	2.534E+0
-7.944E-2	2.566E+0
-7.620E-2	2.550E+0
-8.106E-2	2.543E+0
-8.106E-2	2.553E+0
-7.782E-2	2.543E+0
-7.620E-2	2.511E+0
-7.944E-2	2.501E+0
-8.268E-2	2.495E+0
-7.944E-2	2.485E+0
-7.620E-2	2.504E+0
-7.295E-2	2.517E+0
-8.106E-2	2.543E+0
-8.593E-2	2.534E+0
[truncated: 54,438 more rows]
