# Supplementary material for: Improved ANAP incorporation and VCF analysis reveal details of P2X7 current facilitation and a limited conformational interplay between ATP binding and the intracellular ballast domain
Source: eLife. 2023 Jan 4;12:e82479. doi: 10.7554/eLife.82479 (PMC9859053; doi:10.7554/eLife.82479)
Supplement: Figure 2—figure supplement 1—source data 3. [file elife-82479-fig2-figsupp1-data3.zip › Figure-2_figure-supplement-1_source-data-3/20g09/rec36.csv]

-2.124E-1	4.759E+0
-2.043E-1	4.778E+0
-2.060E-1	4.817E+0
-2.060E-1	4.834E+0
-2.060E-1	4.814E+0
-2.076E-1	4.804E+0
-2.043E-1	4.821E+0
-2.027E-1	4.795E+0
-2.027E-1	4.778E+0
-2.043E-1	4.785E+0
-2.043E-1	4.769E+0
-2.060E-1	4.791E+0
-2.043E-1	4.814E+0
-2.092E-1	4.756E+0
-2.060E-1	4.749E+0
-2.060E-1	4.762E+0
-2.043E-1	4.798E+0
-2.043E-1	4.821E+0
-2.043E-1	4.808E+0
-2.092E-1	4.759E+0
-2.043E-1	4.778E+0
-2.043E-1	4.814E+0
-2.027E-1	4.830E+0
-2.060E-1	4.837E+0
-2.043E-1	4.827E+0
-2.060E-1	4.856E+0
-2.027E-1	4.850E+0
-2.043E-1	4.830E+0
-2.108E-1	4.817E+0
-2.027E-1	4.837E+0
-2.027E-1	4.853E+0
-2.043E-1	4.834E+0
-2.043E-1	4.811E+0
-2.043E-1	4.785E+0
-2.043E-1	4.788E+0
-2.043E-1	4.817E+0
-2.027E-1	4.853E+0
-2.060E-1	4.866E+0
-2.043E-1	4.808E+0
-2.092E-1	4.817E+0
-2.060E-1	4.808E+0
-2.011E-1	4.817E+0
-2.043E-1	4.808E+0
-2.076E-1	4.759E+0
-2.092E-1	4.752E+0
-2.060E-1	4.808E+0
-2.011E-1	4.817E+0
-2.043E-1	4.808E+0
-2.076E-1	4.817E+0
-2.043E-1	4.834E+0
-2.076E-1	4.785E+0
-2.076E-1	4.782E+0
-2.011E-1	4.788E+0
-2.076E-1	4.778E+0
-2.011E-1	4.795E+0
-2.092E-1	4.827E+0
-2.076E-1	4.817E+0
-2.076E-1	4.817E+0
-2.027E-1	4.778E+0
-2.060E-1	4.772E+0
-2.043E-1	4.769E+0
-2.060E-1	4.746E+0
-2.060E-1	4.756E+0
-2.060E-1	4.791E+0
-2.011E-1	4.850E+0
-2.060E-1	4.850E+0
-2.060E-1	4.821E+0
-2.076E-1	4.795E+0
-2.043E-1	4.821E+0
-2.027E-1	4.814E+0
-2.043E-1	4.785E+0
-2.060E-1	4.782E+0
-2.060E-1	4.772E+0
-2.076E-1	4.785E+0
-2.011E-1	4.782E+0
-2.043E-1	4.804E+0
-2.043E-1	4.843E+0
-2.076E-1	4.830E+0
-2.060E-1	4.782E+0
-2.027E-1	4.756E+0
-2.043E-1	4.782E+0
-2.043E-1	4.798E+0
-2.043E-1	4.801E+0
-2.076E-1	4.834E+0
-2.043E-1	4.824E+0
-2.076E-1	4.830E+0
-2.076E-1	4.853E+0
-2.043E-1	4.843E+0
-2.043E-1	4.840E+0
-2.011E-1	4.811E+0
-2.027E-1	4.788E+0
-2.076E-1	4.782E+0
-2.060E-1	4.762E+0
-2.076E-1	4.756E+0
-2.043E-1	4.752E+0
-2.011E-1	4.821E+0
-2.043E-1	4.843E+0
-2.027E-1	4.795E+0
-2.011E-1	4.801E+0
-2.076E-1	4.811E+0
-2.076E-1	4.788E+0
-2.060E-1	4.795E+0
-2.060E-1	4.827E+0
-2.027E-1	4.856E+0
-2.043E-1	4.843E+0
-2.043E-1	4.824E+0
-2.060E-1	4.843E+0
-2.043E-1	4.853E+0
-2.043E-1	4.834E+0
-2.027E-1	4.762E+0
-2.060E-1	4.752E+0
-2.076E-1	4.791E+0
-2.060E-1	4.791E+0
-2.011E-1	4.801E+0
-2.043E-1	4.830E+0
-2.060E-1	4.840E+0
-2.060E-1	4.804E+0
-2.060E-1	4.752E+0
-2.043E-1	4.759E+0
-2.011E-1	4.804E+0
-2.027E-1	4.778E+0
-2.027E-1	4.736E+0
-2.043E-1	4.759E+0
-2.043E-1	4.762E+0
-2.027E-1	4.772E+0
-2.060E-1	4.801E+0
-2.060E-1	4.834E+0
-2.060E-1	4.840E+0
-2.043E-1	4.814E+0
-2.027E-1	4.811E+0
-2.043E-1	4.821E+0
-2.043E-1	4.853E+0
-2.043E-1	4.827E+0
-2.043E-1	4.791E+0
-2.043E-1	4.775E+0
-2.043E-1	4.762E+0
-2.060E-1	4.798E+0
-2.060E-1	4.821E+0
-2.043E-1	4.795E+0
-2.027E-1	4.765E+0
-2.076E-1	4.791E+0
-2.060E-1	4.821E+0
-2.043E-1	4.801E+0
-2.043E-1	4.798E+0
-2.060E-1	4.804E+0
-2.076E-1	4.817E+0
-2.027E-1	4.798E+0
-2.027E-1	4.785E+0
-2.043E-1	4.795E+0
-2.027E-1	4.808E+0
-2.076E-1	4.808E+0
-2.027E-1	4.830E+0
-2.043E-1	4.824E+0
-2.060E-1	4.808E+0
-2.060E-1	4.798E+0
-2.076E-1	4.778E+0
-2.027E-1	4.769E+0
-2.011E-1	4.775E+0
-2.043E-1	4.788E+0
-2.027E-1	4.775E+0
-2.108E-1	4.749E+0
-2.027E-1	4.739E+0
-2.027E-1	4.762E+0
-2.027E-1	4.785E+0
-2.027E-1	4.798E+0
-2.027E-1	4.752E+0
-2.076E-1	4.733E+0
-2.011E-1	4.765E+0
-2.060E-1	4.778E+0
-2.027E-1	4.775E+0
-2.043E-1	4.795E+0
-2.076E-1	4.834E+0
-2.076E-1	4.856E+0
-2.027E-1	4.840E+0
-2.060E-1	4.834E+0
-2.092E-1	4.804E+0
-2.060E-1	4.788E+0
-2.027E-1	4.821E+0
-2.060E-1	4.876E+0
-2.043E-1	4.850E+0
-2.060E-1	4.827E+0
-2.043E-1	4.801E+0
-2.043E-1	4.811E+0
-2.043E-1	4.801E+0
-2.043E-1	4.752E+0
-2.060E-1	4.778E+0
-2.043E-1	4.798E+0
-2.060E-1	4.778E+0
-2.043E-1	4.746E+0
-2.060E-1	4.791E+0
-2.043E-1	4.853E+0
-2.060E-1	4.830E+0
-2.092E-1	4.817E+0
-2.043E-1	4.778E+0
-2.060E-1	4.756E+0
-2.011E-1	4.739E+0
-2.011E-1	4.765E+0
-2.043E-1	4.801E+0
-2.060E-1	4.821E+0
-2.092E-1	4.837E+0
-2.043E-1	4.850E+0
-2.060E-1	4.866E+0
-2.060E-1	4.882E+0
-2.027E-1	4.843E+0
-2.043E-1	4.824E+0
-2.043E-1	4.824E+0
-2.011E-1	4.804E+0
-2.060E-1	4.765E+0
-2.076E-1	4.762E+0
-2.027E-1	4.795E+0
-2.027E-1	4.830E+0
-2.060E-1	4.804E+0
-2.060E-1	4.795E+0
-2.060E-1	4.782E+0
-2.027E-1	4.775E+0
-2.076E-1	4.801E+0
-2.060E-1	4.811E+0
-2.060E-1	4.847E+0
-2.043E-1	4.869E+0
-2.027E-1	4.869E+0
-2.043E-1	4.850E+0
-2.076E-1	4.821E+0
-2.043E-1	4.785E+0
-2.060E-1	4.801E+0
-2.076E-1	4.830E+0
-2.027E-1	4.811E+0
-2.043E-1	4.804E+0
-2.060E-1	4.804E+0
-2.060E-1	4.830E+0
-2.027E-1	4.856E+0
-2.027E-1	4.840E+0
-2.027E-1	4.817E+0
-2.060E-1	4.830E+0
-2.060E-1	4.762E+0
-2.011E-1	4.795E+0
-2.043E-1	4.814E+0
-2.043E-1	4.808E+0
-1.995E-1	4.785E+0
-2.043E-1	4.801E+0
-2.060E-1	4.850E+0
-2.060E-1	4.817E+0
-2.027E-1	4.733E+0
-1.995E-1	4.785E+0
-2.027E-1	4.834E+0
-2.060E-1	4.821E+0
-2.043E-1	4.808E+0
-2.043E-1	4.843E+0
-2.011E-1	4.876E+0
-2.060E-1	4.853E+0
-2.060E-1	4.830E+0
-2.043E-1	4.824E+0
-2.060E-1	4.830E+0
-2.027E-1	4.821E+0
-2.043E-1	4.827E+0
-2.060E-1	4.859E+0
-2.060E-1	4.814E+0
-2.060E-1	4.791E+0
-1.995E-1	4.863E+0
-2.027E-1	4.879E+0
-2.060E-1	4.824E+0
-2.060E-1	4.808E+0
-2.027E-1	4.795E+0
-2.043E-1	4.795E+0
-2.011E-1	4.791E+0
-2.060E-1	4.834E+0
-2.060E-1	4.892E+0
-2.043E-1	4.853E+0
-2.043E-1	4.788E+0
-2.027E-1	4.775E+0
-2.011E-1	4.808E+0
-2.043E-1	4.811E+0
-2.076E-1	4.824E+0
-2.076E-1	4.830E+0
-2.011E-1	4.830E+0
-2.043E-1	4.830E+0
-2.027E-1	4.801E+0
-2.043E-1	4.824E+0
-2.076E-1	4.863E+0
-2.011E-1	4.824E+0
-2.043E-1	4.778E+0
-2.060E-1	4.814E+0
-2.060E-1	4.824E+0
-2.043E-1	4.817E+0
-2.043E-1	4.840E+0
-2.043E-1	4.837E+0
-2.076E-1	4.847E+0
-2.076E-1	4.850E+0
-2.027E-1	4.785E+0
-2.043E-1	4.752E+0
-2.027E-1	4.791E+0
-2.060E-1	4.788E+0
-2.043E-1	4.804E+0
-2.043E-1	4.808E+0
-2.027E-1	4.798E+0
-2.060E-1	4.788E+0
-2.011E-1	4.788E+0
-2.060E-1	4.788E+0
-2.043E-1	4.749E+0
-1.995E-1	4.759E+0
-2.043E-1	4.756E+0
-2.043E-1	4.769E+0
-2.043E-1	4.814E+0
-1.995E-1	4.830E+0
-2.043E-1	4.814E+0
-2.027E-1	4.804E+0
-2.011E-1	4.814E+0
-2.027E-1	4.804E+0
-2.027E-1	4.817E+0
-2.076E-1	4.824E+0
-2.043E-1	4.824E+0
-2.027E-1	4.756E+0
-2.027E-1	4.769E+0
-2.011E-1	4.769E+0
-2.043E-1	4.733E+0
-2.027E-1	4.730E+0
-2.043E-1	4.785E+0
-2.027E-1	4.827E+0
-2.043E-1	4.837E+0
-2.043E-1	4.824E+0
-2.060E-1	4.791E+0
-2.027E-1	4.782E+0
-1.995E-1	4.804E+0
-2.011E-1	4.795E+0
-2.027E-1	4.726E+0
-2.027E-1	4.749E+0
-2.043E-1	4.817E+0
-2.027E-1	4.817E+0
-2.043E-1	4.782E+0
-2.060E-1	4.795E+0
-2.011E-1	4.788E+0
-2.043E-1	4.827E+0
-2.043E-1	4.827E+0
-2.011E-1	4.788E+0
-2.043E-1	4.769E+0
-2.027E-1	4.782E+0
-2.043E-1	4.795E+0
-2.092E-1	4.824E+0
-2.011E-1	4.814E+0
-2.027E-1	4.782E+0
-2.011E-1	4.821E+0
-2.043E-1	4.817E+0
-2.011E-1	4.775E+0
-2.043E-1	4.772E+0
-2.011E-1	4.785E+0
-2.043E-1	4.782E+0
-2.043E-1	4.756E+0
-2.011E-1	4.733E+0
-2.027E-1	4.749E+0
-2.027E-1	4.762E+0
-2.011E-1	4.759E+0
-2.076E-1	4.814E+0
-2.027E-1	4.817E+0
-2.060E-1	4.814E+0
-2.011E-1	4.769E+0
-2.027E-1	4.759E+0
-2.027E-1	4.775E+0
-2.027E-1	4.772E+0
-2.043E-1	4.782E+0
-1.995E-1	4.785E+0
-2.027E-1	4.765E+0
-2.060E-1	4.752E+0
-2.043E-1	4.788E+0
-2.027E-1	4.847E+0
-2.027E-1	4.834E+0
-1.995E-1	4.791E+0
-2.011E-1	4.778E+0
-2.027E-1	4.785E+0
-2.027E-1	4.804E+0
-2.027E-1	4.801E+0
-2.027E-1	4.795E+0
-2.043E-1	4.814E+0
-2.043E-1	4.808E+0
-2.060E-1	4.817E+0
-2.043E-1	4.788E+0
-1.995E-1	4.752E+0
-2.011E-1	4.714E+0
-2.011E-1	4.720E+0
-2.043E-1	4.762E+0
-2.027E-1	4.785E+0
-2.011E-1	4.821E+0
-2.011E-1	4.791E+0
-2.027E-1	4.798E+0
-2.027E-1	4.821E+0
-2.060E-1	4.830E+0
-2.060E-1	4.775E+0
-2.027E-1	4.726E+0
-2.011E-1	4.733E+0
-2.043E-1	4.795E+0
-2.060E-1	4.814E+0
-2.027E-1	4.817E+0
-2.027E-1	4.824E+0
-2.043E-1	4.837E+0
-2.027E-1	4.830E+0
-2.043E-1	4.814E+0
-2.043E-1	4.847E+0
-2.027E-1	4.879E+0
-2.027E-1	4.885E+0
-2.011E-1	4.879E+0
-2.027E-1	4.869E+0
-2.027E-1	4.791E+0
-2.027E-1	4.785E+0
-2.011E-1	4.817E+0
-2.043E-1	4.830E+0
-2.011E-1	4.837E+0
-2.027E-1	4.782E+0
-2.043E-1	4.756E+0
-2.027E-1	4.756E+0
-2.011E-1	4.733E+0
-2.043E-1	4.791E+0
-2.060E-1	4.885E+0
-2.043E-1	4.847E+0
-2.027E-1	4.788E+0
-2.011E-1	4.791E+0
-2.027E-1	4.765E+0
-2.043E-1	4.808E+0
-2.043E-1	4.843E+0
-2.027E-1	4.840E+0
-2.043E-1	4.821E+0
-2.043E-1	4.837E+0
-2.060E-1	4.847E+0
-2.043E-1	4.817E+0
-2.011E-1	4.795E+0
-2.043E-1	4.756E+0
-2.027E-1	4.769E+0
-2.043E-1	4.808E+0
-2.060E-1	4.801E+0
-2.027E-1	4.762E+0
-2.043E-1	4.746E+0
-1.995E-1	4.785E+0
-2.027E-1	4.775E+0
-2.027E-1	4.772E+0
-2.027E-1	4.837E+0
-2.076E-1	4.872E+0
-2.011E-1	4.834E+0
-1.978E-1	4.775E+0
-2.076E-1	4.752E+0
-2.043E-1	4.743E+0
-2.027E-1	4.788E+0
-2.027E-1	4.775E+0
-1.995E-1	4.765E+0
-2.027E-1	4.769E+0
-2.060E-1	4.752E+0
-2.027E-1	4.762E+0
-2.043E-1	4.775E+0
-1.995E-1	4.798E+0
-2.011E-1	4.830E+0
-1.995E-1	4.804E+0
-2.011E-1	4.788E+0
-2.043E-1	4.804E+0
-2.043E-1	4.804E+0
-2.011E-1	4.811E+0
-2.027E-1	4.821E+0
-2.027E-1	4.840E+0
-2.027E-1	4.817E+0
-1.995E-1	4.798E+0
-2.027E-1	4.798E+0
-2.027E-1	4.746E+0
-2.060E-1	4.746E+0
-1.995E-1	4.817E+0
-1.995E-1	4.824E+0
-2.011E-1	4.827E+0
-2.011E-1	4.834E+0
-2.011E-1	4.837E+0
-2.043E-1	4.811E+0
-2.027E-1	4.775E+0
-2.043E-1	4.730E+0
-2.011E-1	4.756E+0
-2.060E-1	4.772E+0
-2.027E-1	4.782E+0
-2.043E-1	4.798E+0
-2.043E-1	4.801E+0
-1.995E-1	4.775E+0
-2.027E-1	4.788E+0
-2.027E-1	4.788E+0
-2.060E-1	4.808E+0
-2.027E-1	4.821E+0
-2.027E-1	4.775E+0
-2.027E-1	4.814E+0
-2.027E-1	4.821E+0
-2.011E-1	4.811E+0
-2.027E-1	4.834E+0
-2.043E-1	4.811E+0
-2.043E-1	4.814E+0
-2.011E-1	4.795E+0
-2.027E-1	4.811E+0
-2.011E-1	4.863E+0
-2.011E-1	4.830E+0
-2.011E-1	4.804E+0
-1.995E-1	4.821E+0
-2.060E-1	4.821E+0
-2.011E-1	4.772E+0
-2.011E-1	4.759E+0
-2.043E-1	4.785E+0
-2.011E-1	4.850E+0
-1.995E-1	4.817E+0
-2.011E-1	4.759E+0
-2.027E-1	4.746E+0
-1.978E-1	4.756E+0
-2.043E-1	4.798E+0
-2.027E-1	4.811E+0
-2.027E-1	4.814E+0
-2.011E-1	4.830E+0
-2.011E-1	4.817E+0
-2.011E-1	4.795E+0
-2.011E-1	4.769E+0
-2.011E-1	4.736E+0
-2.011E-1	4.775E+0
-2.011E-1	4.827E+0
-2.060E-1	4.817E+0
-2.027E-1	4.772E+0
-2.076E-1	4.717E+0
-2.027E-1	4.726E+0
-2.027E-1	4.739E+0
-2.011E-1	4.785E+0
-2.027E-1	4.827E+0
-2.011E-1	4.837E+0
-2.011E-1	4.863E+0
-2.043E-1	4.821E+0
-2.011E-1	4.804E+0
-2.011E-1	4.821E+0
-2.043E-1	4.847E+0
-2.043E-1	4.814E+0
-2.011E-1	4.791E+0
-1.995E-1	4.811E+0
-2.027E-1	4.798E+0
-2.027E-1	4.775E+0
-2.043E-1	4.791E+0
-2.027E-1	4.834E+0
-2.011E-1	4.866E+0
-2.011E-1	4.814E+0
-2.027E-1	4.778E+0
-2.011E-1	4.778E+0
-2.011E-1	4.752E+0
-2.043E-1	4.785E+0
-2.043E-1	4.804E+0
-2.011E-1	4.791E+0
-2.060E-1	4.782E+0
-2.011E-1	4.798E+0
-2.027E-1	4.785E+0
-2.011E-1	4.788E+0
-2.060E-1	4.798E+0
-1.978E-1	4.808E+0
-2.027E-1	4.847E+0
-2.043E-1	4.885E+0
-2.043E-1	4.824E+0
-2.076E-1	4.795E+0
-1.995E-1	4.824E+0
-2.011E-1	4.824E+0
-2.060E-1	4.795E+0
-2.027E-1	4.804E+0
-2.027E-1	4.811E+0
-1.962E-1	4.765E+0
-2.011E-1	4.775E+0
-2.027E-1	4.821E+0
-2.060E-1	4.827E+0
-2.043E-1	4.808E+0
-1.995E-1	4.830E+0
-1.978E-1	4.814E+0
-2.027E-1	4.788E+0
-2.027E-1	4.775E+0
-2.027E-1	4.756E+0
-2.011E-1	4.759E+0
-2.011E-1	4.762E+0
-1.995E-1	4.775E+0
-2.027E-1	4.756E+0
-2.027E-1	4.726E+0
-2.011E-1	4.775E+0
-2.011E-1	4.782E+0
-2.060E-1	4.804E+0
-2.043E-1	4.847E+0
-1.995E-1	4.843E+0
-2.043E-1	4.837E+0
-2.027E-1	4.856E+0
-2.011E-1	4.856E+0
-1.995E-1	4.834E+0
-1.995E-1	4.830E+0
-1.995E-1	4.808E+0
-2.060E-1	4.782E+0
-1.995E-1	4.762E+0
-2.043E-1	4.759E+0
-2.043E-1	4.782E+0
-2.027E-1	4.801E+0
-1.995E-1	4.804E+0
-2.011E-1	4.827E+0
-2.011E-1	4.804E+0
-2.027E-1	4.743E+0
-2.043E-1	4.733E+0
-2.011E-1	4.778E+0
-2.043E-1	4.821E+0
-2.043E-1	4.778E+0
-2.011E-1	4.743E+0
-2.011E-1	4.788E+0
-2.027E-1	4.759E+0
-2.043E-1	4.775E+0
-2.043E-1	4.795E+0
-2.011E-1	4.772E+0
-2.011E-1	4.785E+0
-1.995E-1	4.824E+0
-2.011E-1	4.795E+0
-2.011E-1	4.759E+0
-2.027E-1	4.778E+0
-2.060E-1	4.824E+0
-1.978E-1	4.837E+0
-2.027E-1	4.840E+0
-2.027E-1	4.859E+0
-2.011E-1	4.840E+0
-2.011E-1	4.788E+0
-2.011E-1	4.775E+0
-2.027E-1	4.788E+0
-2.027E-1	4.788E+0
-2.027E-1	4.775E+0
-2.043E-1	4.765E+0
-2.011E-1	4.778E+0
-2.011E-1	4.795E+0
-1.995E-1	4.798E+0
-2.027E-1	4.791E+0
-2.027E-1	4.772E+0
-2.043E-1	4.782E+0
-2.027E-1	4.798E+0
-2.043E-1	4.785E+0
-1.995E-1	4.778E+0
-2.011E-1	4.743E+0
-2.011E-1	4.762E+0
-1.995E-1	4.847E+0
-2.027E-1	4.879E+0
-2.011E-1	4.863E+0
-1.995E-1	4.830E+0
-2.011E-1	4.821E+0
-2.043E-1	4.808E+0
-2.043E-1	4.804E+0
-1.995E-1	4.788E+0
-2.027E-1	4.795E+0
-2.027E-1	4.804E+0
-2.043E-1	4.795E+0
-2.027E-1	4.775E+0
-1.995E-1	4.733E+0
-2.011E-1	4.733E+0
-1.995E-1	4.837E+0
-2.011E-1	4.856E+0
-2.011E-1	4.798E+0
-2.027E-1	4.733E+0
-2.011E-1	4.733E+0
-1.995E-1	4.795E+0
-2.011E-1	4.772E+0
-2.011E-1	4.714E+0
-2.027E-1	4.710E+0
-2.011E-1	4.759E+0
-2.027E-1	4.778E+0
-2.011E-1	4.814E+0
-2.027E-1	4.798E+0
-2.027E-1	4.772E+0
-2.043E-1	4.785E+0
-1.995E-1	4.801E+0
-2.027E-1	4.798E+0
-1.978E-1	4.785E+0
-2.027E-1	4.752E+0
-2.011E-1	4.762E+0
-2.027E-1	4.772E+0
-1.978E-1	4.749E+0
-2.011E-1	4.723E+0
-2.060E-1	4.756E+0
-1.995E-1	4.791E+0
-1.995E-1	4.814E+0
-1.995E-1	4.811E+0
-2.043E-1	4.817E+0
-2.011E-1	4.834E+0
-2.011E-1	4.850E+0
-2.011E-1	4.827E+0
-2.011E-1	4.795E+0
-2.043E-1	4.791E+0
-1.995E-1	4.782E+0
-1.962E-1	4.769E+0
-2.076E-1	4.795E+0
-2.027E-1	4.795E+0
-2.027E-1	4.798E+0
-1.995E-1	4.778E+0
-2.011E-1	4.791E+0
-2.043E-1	4.785E+0
-2.011E-1	4.765E+0
-2.011E-1	4.798E+0
-2.027E-1	4.798E+0
-1.978E-1	4.785E+0
-2.011E-1	4.804E+0
-2.027E-1	4.788E+0
-2.027E-1	4.782E+0
-1.995E-1	4.782E+0
-2.027E-1	4.788E+0
-2.027E-1	4.795E+0
-2.011E-1	4.843E+0
-2.027E-1	4.866E+0
-2.027E-1	4.847E+0
-1.995E-1	4.827E+0
-2.027E-1	4.827E+0
-1.995E-1	4.834E+0
-1.995E-1	4.795E+0
-2.011E-1	4.798E+0
-2.027E-1	4.765E+0
-2.027E-1	4.788E+0
-2.027E-1	4.798E+0
-1.978E-1	4.791E+0
-1.995E-1	4.817E+0
-2.011E-1	4.804E+0
-2.011E-1	4.782E+0
-2.027E-1	4.782E+0
-1.995E-1	4.756E+0
-1.995E-1	4.759E+0
-2.011E-1	4.788E+0
-2.027E-1	4.801E+0
-2.027E-1	4.821E+0
-2.043E-1	4.830E+0
-1.995E-1	4.778E+0
-1.962E-1	4.782E+0
-2.043E-1	4.824E+0
-2.027E-1	4.795E+0
-2.060E-1	4.795E+0
-1.995E-1	4.821E+0
-1.995E-1	4.804E+0
-1.978E-1	4.801E+0
-1.995E-1	4.804E+0
-1.995E-1	4.798E+0
-2.027E-1	4.782E+0
-2.011E-1	4.795E+0
-2.027E-1	4.817E+0
-1.995E-1	4.808E+0
-2.027E-1	4.798E+0
-2.011E-1	4.778E+0
-2.011E-1	4.756E+0
-1.995E-1	4.782E+0
-1.978E-1	4.765E+0
-1.995E-1	4.765E+0
-1.995E-1	4.811E+0
-2.027E-1	4.843E+0
-1.995E-1	4.827E+0
-1.978E-1	4.834E+0
-2.043E-1	4.804E+0
-2.043E-1	4.795E+0
-2.027E-1	4.795E+0
-2.060E-1	4.785E+0
-2.043E-1	4.801E+0
-1.995E-1	4.788E+0
-1.978E-1	4.759E+0
-2.043E-1	4.830E+0
-2.011E-1	4.882E+0
-2.011E-1	4.879E+0
-1.995E-1	4.892E+0
-1.978E-1	4.859E+0
-1.995E-1	4.821E+0
-1.995E-1	4.808E+0
-2.011E-1	4.821E+0
-2.027E-1	4.808E+0
-2.011E-1	4.795E+0
-1.978E-1	4.808E+0
-2.027E-1	4.798E+0
-2.043E-1	4.765E+0
-2.027E-1	4.749E+0
-1.978E-1	4.756E+0
-2.011E-1	4.736E+0
-1.995E-1	4.723E+0
-2.027E-1	4.782E+0
-1.995E-1	4.834E+0
-2.027E-1	4.817E+0
-2.011E-1	4.798E+0
-1.995E-1	4.791E+0
-2.011E-1	4.769E+0
-1.995E-1	4.782E+0
-2.027E-1	4.801E+0
-2.011E-1	4.785E+0
-1.995E-1	4.746E+0
-2.027E-1	4.795E+0
-2.060E-1	4.840E+0
-1.962E-1	4.847E+0
-2.011E-1	4.808E+0
-2.011E-1	4.756E+0
-2.027E-1	4.723E+0
-2.043E-1	4.726E+0
-2.011E-1	4.733E+0
-1.978E-1	4.782E+0
-2.027E-1	4.821E+0
-2.011E-1	4.827E+0
-2.027E-1	4.853E+0
-2.011E-1	4.843E+0
-2.011E-1	4.834E+0
-1.978E-1	4.801E+0
-2.011E-1	4.762E+0
-1.995E-1	4.785E+0
-2.043E-1	4.830E+0
-1.946E-1	4.817E+0
-1.995E-1	4.782E+0
-2.027E-1	4.749E+0
-2.043E-1	4.769E+0
-1.995E-1	4.850E+0
-2.011E-1	4.847E+0
-1.995E-1	4.830E+0
-1.995E-1	4.778E+0
-1.995E-1	4.762E+0
-2.027E-1	4.811E+0
-1.962E-1	4.834E+0
-1.995E-1	4.804E+0
-2.027E-1	4.847E+0
-2.011E-1	4.853E+0
-2.027E-1	4.788E+0
-1.978E-1	4.788E+0
-2.011E-1	4.837E+0
-1.995E-1	4.847E+0
-1.995E-1	4.811E+0
-1.995E-1	4.801E+0
-2.011E-1	4.811E+0
-2.011E-1	4.824E+0
-1.995E-1	4.824E+0
-2.043E-1	4.791E+0
-1.995E-1	4.743E+0
-2.011E-1	4.730E+0
-2.011E-1	4.762E+0
-2.011E-1	4.837E+0
-2.011E-1	4.866E+0
-1.995E-1	4.840E+0
-1.962E-1	4.814E+0
-1.978E-1	4.827E+0
-2.043E-1	4.811E+0
-1.978E-1	4.814E+0
-2.043E-1	4.850E+0
-2.027E-1	4.801E+0
-1.978E-1	4.759E+0
-1.946E-1	4.788E+0
-2.027E-1	4.843E+0
-2.027E-1	4.811E+0
-2.011E-1	4.752E+0
-1.995E-1	4.772E+0
-1.978E-1	4.804E+0
-1.995E-1	4.811E+0
-2.011E-1	4.778E+0
-2.027E-1	4.782E+0
-1.978E-1	4.811E+0
-2.011E-1	4.778E+0
-2.027E-1	4.743E+0
-1.978E-1	4.769E+0
-2.027E-1	4.811E+0
-2.011E-1	4.785E+0
-1.995E-1	4.749E+0
-1.978E-1	4.743E+0
-2.027E-1	4.788E+0
-1.995E-1	4.775E+0
-1.995E-1	4.704E+0
-2.011E-1	4.739E+0
-2.027E-1	4.811E+0
-1.962E-1	4.843E+0
-1.978E-1	4.788E+0
-2.011E-1	4.759E+0
-2.027E-1	4.795E+0
-2.027E-1	4.814E+0
-1.995E-1	4.772E+0
-1.995E-1	4.772E+0
-1.995E-1	4.804E+0
-1.995E-1	4.821E+0
-1.978E-1	4.811E+0
-1.995E-1	4.811E+0
-1.995E-1	4.788E+0
-2.011E-1	4.730E+0
-2.027E-1	4.756E+0
-1.962E-1	4.801E+0
-1.995E-1	4.821E+0
-2.011E-1	4.847E+0
-1.978E-1	4.827E+0
-1.995E-1	4.795E+0
-1.995E-1	4.808E+0
-1.962E-1	4.772E+0
-2.027E-1	4.778E+0
-2.011E-1	4.788E+0
-2.043E-1	4.791E+0
-2.027E-1	4.811E+0
-1.978E-1	4.762E+0
-1.962E-1	4.762E+0
-2.027E-1	4.782E+0
-1.995E-1	4.808E+0
-1.978E-1	4.830E+0
-1.962E-1	4.798E+0
-1.978E-1	4.782E+0
-1.995E-1	4.798E+0
-1.995E-1	4.808E+0
-1.995E-1	4.798E+0
-2.027E-1	4.824E+0
-1.995E-1	4.791E+0
-1.995E-1	4.769E+0
-2.027E-1	4.749E+0
-2.027E-1	4.759E+0
-1.995E-1	4.778E+0
-1.995E-1	4.817E+0
-1.978E-1	4.808E+0
-1.995E-1	4.804E+0
-2.027E-1	4.808E+0
-2.027E-1	4.804E+0
-1.978E-1	4.817E+0
-1.978E-1	4.808E+0
-1.995E-1	4.808E+0
-1.995E-1	4.817E+0
-1.962E-1	4.811E+0
-2.011E-1	4.811E+0
-1.978E-1	4.811E+0
-1.978E-1	4.821E+0
-1.978E-1	4.795E+0
-1.978E-1	4.778E+0
-2.011E-1	4.769E+0
-2.011E-1	4.811E+0
-1.995E-1	4.869E+0
-2.011E-1	4.853E+0
-1.978E-1	4.765E+0
-2.011E-1	4.720E+0
-2.027E-1	4.743E+0
-1.995E-1	4.795E+0
-1.978E-1	4.804E+0
-1.978E-1	4.749E+0
-1.995E-1	4.775E+0
-2.027E-1	4.804E+0
-1.978E-1	4.798E+0
-2.011E-1	4.756E+0
-1.962E-1	4.743E+0
-2.060E-1	4.791E+0
-1.995E-1	4.811E+0
-2.043E-1	4.801E+0
-1.995E-1	4.824E+0
-1.946E-1	4.791E+0
-1.962E-1	4.778E+0
-2.027E-1	4.785E+0
-1.946E-1	4.788E+0
-2.027E-1	4.798E+0
-1.978E-1	4.804E+0
-1.978E-1	4.811E+0
-1.978E-1	4.801E+0
-2.027E-1	4.788E+0
-1.962E-1	4.752E+0
-1.995E-1	4.765E+0
-1.978E-1	4.798E+0
-1.946E-1	4.791E+0
-1.978E-1	4.759E+0
-2.011E-1	4.752E+0
-1.995E-1	4.772E+0
-2.011E-1	4.775E+0
-1.978E-1	4.775E+0
-1.978E-1	4.798E+0
-2.011E-1	4.785E+0
-1.995E-1	4.762E+0
-2.027E-1	4.756E+0
-1.962E-1	4.759E+0
-1.995E-1	4.808E+0
-1.946E-1	4.830E+0
-1.962E-1	4.788E+0
-2.011E-1	4.775E+0
-1.978E-1	4.788E+0
-1.995E-1	4.808E+0
-1.978E-1	4.811E+0
-1.946E-1	4.752E+0
-1.978E-1	4.759E+0
-1.995E-1	4.795E+0
-1.978E-1	4.830E+0
-2.011E-1	4.798E+0
-1.978E-1	4.743E+0
-2.011E-1	4.756E+0
-1.962E-1	4.788E+0
-1.995E-1	4.801E+0
-2.011E-1	4.795E+0
-2.027E-1	4.804E+0
-1.978E-1	4.814E+0
-1.978E-1	4.811E+0
-1.978E-1	4.824E+0
-1.995E-1	4.804E+0
-2.011E-1	4.769E+0
-2.011E-1	4.765E+0
-1.978E-1	4.749E+0
-2.011E-1	4.739E+0
-1.978E-1	4.756E+0
-1.962E-1	4.795E+0
-1.946E-1	4.811E+0
-1.962E-1	4.808E+0
-2.011E-1	4.801E+0
-1.978E-1	4.782E+0
-1.978E-1	4.778E+0
-1.995E-1	4.834E+0
-1.978E-1	4.847E+0
-1.978E-1	4.824E+0
-1.995E-1	4.817E+0
-2.011E-1	4.853E+0
-1.995E-1	4.859E+0
-1.962E-1	4.837E+0
-1.995E-1	4.782E+0
-1.962E-1	4.791E+0
-2.027E-1	4.798E+0
-1.995E-1	4.821E+0
-1.995E-1	4.827E+0
-1.962E-1	4.834E+0
-1.962E-1	4.859E+0
-1.978E-1	4.840E+0
-1.962E-1	4.808E+0
-1.978E-1	4.785E+0
-1.995E-1	4.765E+0
-1.978E-1	4.821E+0
-1.995E-1	4.863E+0
-1.995E-1	4.804E+0
-1.995E-1	4.798E+0
-2.027E-1	4.834E+0
-1.978E-1	4.824E+0
-2.027E-1	4.808E+0
-2.011E-1	4.785E+0
-2.011E-1	4.791E+0
-1.962E-1	4.798E+0
-1.995E-1	4.756E+0
-1.995E-1	4.739E+0
-1.962E-1	4.778E+0
-1.962E-1	4.778E+0
-1.995E-1	4.769E+0
-1.978E-1	4.788E+0
-2.027E-1	4.791E+0
-1.995E-1	4.814E+0
-2.011E-1	4.804E+0
-1.995E-1	4.775E+0
-1.946E-1	4.769E+0
-1.978E-1	4.772E+0
-2.027E-1	4.765E+0
-1.995E-1	4.788E+0
-2.011E-1	4.811E+0
-1.995E-1	4.801E+0
-1.962E-1	4.765E+0
-2.011E-1	4.759E+0
-2.011E-1	4.762E+0
-2.011E-1	4.739E+0
-1.995E-1	4.733E+0
-1.962E-1	4.791E+0
-1.978E-1	4.798E+0
-2.011E-1	4.772E+0
-2.027E-1	4.749E+0
-1.995E-1	4.785E+0
-1.978E-1	4.782E+0
-1.978E-1	4.756E+0
-1.978E-1	4.749E+0
-1.995E-1	4.759E+0
-2.011E-1	4.801E+0
-1.995E-1	4.814E+0
-2.011E-1	4.821E+0
-1.995E-1	4.827E+0
-1.995E-1	4.824E+0
-1.962E-1	4.824E+0
-1.995E-1	4.801E+0
-1.978E-1	4.775E+0
-1.978E-1	4.788E+0
-1.962E-1	4.791E+0
-2.027E-1	4.795E+0
-1.978E-1	4.762E+0
-1.962E-1	4.743E+0
-1.978E-1	4.798E+0
-1.995E-1	4.798E+0
-2.011E-1	4.782E+0
-1.978E-1	4.759E+0
-1.995E-1	4.752E+0
-1.995E-1	4.791E+0
-2.011E-1	4.788E+0
-1.995E-1	4.759E+0
-1.962E-1	4.778E+0
-1.995E-1	4.791E+0
-1.978E-1	4.811E+0
-1.995E-1	4.834E+0
-2.011E-1	4.814E+0
-1.995E-1	4.824E+0
-1.995E-1	4.743E+0
-2.011E-1	4.704E+0
-1.978E-1	4.788E+0
-1.995E-1	4.821E+0
-1.995E-1	4.798E+0
-1.995E-1	4.762E+0
-1.946E-1	4.817E+0
-2.011E-1	4.837E+0
-1.995E-1	4.775E+0
-1.995E-1	4.821E+0
-1.995E-1	4.837E+0
-2.011E-1	4.850E+0
-1.946E-1	4.821E+0
-2.011E-1	4.752E+0
-1.995E-1	4.756E+0
-1.995E-1	4.726E+0
-1.995E-1	4.739E+0
-1.978E-1	4.746E+0
-1.995E-1	4.739E+0
-2.043E-1	4.759E+0
-1.995E-1	4.798E+0
-2.027E-1	4.791E+0
-1.978E-1	4.756E+0
-2.011E-1	4.772E+0
-2.011E-1	4.804E+0
-2.011E-1	4.814E+0
-2.027E-1	4.769E+0
-2.011E-1	4.782E+0
-1.962E-1	4.804E+0
-1.962E-1	4.795E+0
-1.978E-1	4.752E+0
-2.011E-1	4.765E+0
-1.978E-1	4.791E+0
-1.978E-1	4.759E+0
-2.043E-1	4.710E+0
-2.011E-1	4.733E+0
-2.027E-1	4.830E+0
-2.011E-1	4.850E+0
-1.978E-1	4.859E+0
-1.995E-1	4.859E+0
-1.978E-1	4.837E+0
-1.978E-1	4.775E+0
-2.027E-1	4.778E+0
-2.011E-1	4.814E+0
-1.995E-1	4.830E+0
-1.978E-1	4.804E+0
-1.962E-1	4.830E+0
-1.995E-1	4.850E+0
-2.027E-1	4.798E+0
-1.995E-1	4.769E+0
-1.995E-1	4.759E+0
-2.011E-1	4.778E+0
-1.995E-1	4.808E+0
-1.978E-1	4.778E+0
-1.978E-1	4.684E+0
-1.995E-1	4.649E+0
-2.011E-1	4.691E+0
-1.995E-1	4.717E+0
-2.027E-1	4.739E+0
-1.995E-1	4.782E+0
-1.978E-1	4.824E+0
-1.978E-1	4.811E+0
-1.995E-1	4.772E+0
-2.011E-1	4.720E+0
-1.995E-1	4.736E+0
-1.995E-1	4.765E+0
-1.978E-1	4.795E+0
-2.011E-1	4.814E+0
-2.011E-1	4.808E+0
-1.978E-1	4.817E+0
-1.995E-1	4.808E+0
-2.027E-1	4.801E+0
-2.011E-1	4.791E+0
-1.995E-1	4.782E+0
-2.011E-1	4.788E+0
-2.011E-1	4.791E+0
-1.995E-1	4.788E+0
-1.962E-1	4.837E+0
-1.995E-1	4.811E+0
-1.962E-1	4.801E+0
-2.027E-1	4.795E+0
-1.978E-1	4.791E+0
-1.995E-1	4.749E+0
-1.995E-1	4.765E+0
-1.995E-1	4.808E+0
-1.978E-1	4.827E+0
-1.930E-1	4.791E+0
-1.978E-1	4.801E+0
-1.995E-1	4.850E+0
-2.027E-1	4.811E+0
-1.995E-1	4.785E+0
-1.995E-1	4.811E+0
-1.995E-1	4.798E+0
-1.978E-1	4.811E+0
-2.011E-1	4.782E+0
-1.995E-1	4.782E+0
-1.995E-1	4.782E+0
-1.995E-1	4.788E+0
-1.995E-1	4.775E+0
-1.978E-1	4.769E+0
-1.978E-1	4.791E+0
-1.962E-1	4.814E+0
-1.995E-1	4.821E+0
-2.043E-1	4.804E+0
-1.978E-1	4.775E+0
-1.995E-1	4.778E+0
-2.027E-1	4.775E+0
-2.011E-1	4.775E+0
-1.962E-1	4.804E+0
-1.978E-1	4.824E+0
-1.962E-1	4.775E+0
-1.995E-1	4.782E+0
-1.978E-1	4.808E+0
-1.995E-1	4.837E+0
-1.995E-1	4.808E+0
-2.011E-1	4.791E+0
-1.978E-1	4.749E+0
-1.978E-1	4.684E+0
-1.978E-1	4.730E+0
-1.962E-1	4.778E+0
-1.995E-1	4.756E+0
-1.995E-1	4.756E+0
-2.011E-1	4.752E+0
-1.962E-1	4.782E+0
-1.978E-1	4.769E+0
-1.978E-1	4.759E+0
-1.995E-1	4.743E+0
-1.978E-1	4.752E+0
-1.962E-1	4.804E+0
-1.978E-1	4.791E+0
-1.962E-1	4.778E+0
-2.011E-1	4.778E+0
-2.011E-1	4.824E+0
-1.962E-1	4.834E+0
-1.914E-1	4.814E+0
-1.995E-1	4.817E+0
-2.027E-1	4.840E+0
-1.978E-1	4.817E+0
-2.027E-1	4.808E+0
-1.962E-1	4.798E+0
-1.962E-1	4.821E+0
-1.995E-1	4.811E+0
-1.978E-1	4.788E+0
-2.027E-1	4.775E+0
-2.027E-1	4.817E+0
-1.978E-1	4.853E+0
-1.962E-1	4.795E+0
-2.011E-1	4.756E+0
-1.995E-1	4.762E+0
-1.995E-1	4.769E+0
-1.978E-1	4.743E+0
-1.995E-1	4.785E+0
-2.011E-1	4.840E+0
-2.011E-1	4.785E+0
-2.011E-1	4.717E+0
-1.995E-1	4.723E+0
-1.995E-1	4.730E+0
-1.978E-1	4.752E+0
-1.978E-1	4.778E+0
-1.978E-1	4.827E+0
-1.978E-1	4.853E+0
-1.962E-1	4.801E+0
-2.011E-1	4.746E+0
-2.011E-1	4.736E+0
-1.995E-1	4.749E+0
-1.978E-1	4.769E+0
-1.978E-1	4.788E+0
-2.011E-1	4.788E+0
-2.011E-1	4.811E+0
-2.011E-1	4.824E+0
-1.978E-1	4.837E+0
-1.962E-1	4.804E+0
-1.962E-1	4.746E+0
-2.011E-1	4.778E+0
-1.995E-1	4.801E+0
-2.027E-1	4.814E+0
-2.011E-1	4.798E+0
-1.995E-1	4.772E+0
-1.995E-1	4.765E+0
-1.995E-1	4.769E+0
-1.995E-1	4.804E+0
-1.995E-1	4.830E+0
-1.962E-1	4.853E+0
-2.011E-1	4.821E+0
-2.011E-1	4.808E+0
-1.978E-1	4.847E+0
-1.978E-1	4.837E+0
-1.995E-1	4.821E+0
-1.962E-1	4.759E+0
-1.962E-1	4.681E+0
-2.011E-1	4.714E+0
-2.027E-1	4.726E+0
-1.962E-1	4.759E+0
-1.978E-1	4.759E+0
-1.978E-1	4.746E+0
-1.995E-1	4.798E+0
-1.946E-1	4.827E+0
-2.011E-1	4.769E+0
-1.995E-1	4.723E+0
-2.027E-1	4.765E+0
-2.027E-1	4.804E+0
-2.027E-1	4.798E+0
-1.946E-1	4.788E+0
-2.027E-1	4.801E+0
-1.962E-1	4.817E+0
-1.978E-1	4.804E+0
-2.027E-1	4.801E+0
-1.978E-1	4.775E+0
-1.978E-1	4.759E+0
-2.027E-1	4.743E+0
-1.978E-1	4.736E+0
-2.011E-1	4.778E+0
-1.995E-1	4.778E+0
-1.962E-1	4.769E+0
-1.995E-1	4.778E+0
-1.995E-1	4.798E+0
-1.978E-1	4.798E+0
-1.946E-1	4.765E+0
-1.978E-1	4.769E+0
-2.011E-1	4.775E+0
-2.011E-1	4.775E+0
-2.011E-1	4.772E+0
-1.995E-1	4.772E+0
-1.995E-1	4.798E+0
-1.978E-1	4.830E+0
-1.978E-1	4.882E+0
-1.962E-1	4.847E+0
-1.978E-1	4.798E+0
-1.995E-1	4.778E+0
-2.011E-1	4.791E+0
-1.962E-1	4.782E+0
-2.011E-1	4.788E+0
-1.962E-1	4.811E+0
-1.978E-1	4.830E+0
-1.978E-1	4.798E+0
-2.043E-1	4.772E+0
-1.995E-1	4.795E+0
-2.011E-1	4.811E+0
-1.995E-1	4.808E+0
-1.978E-1	4.791E+0
-1.962E-1	4.791E+0
-1.978E-1	4.778E+0
-1.946E-1	4.759E+0
-2.011E-1	4.769E+0
-1.978E-1	4.756E+0
-1.962E-1	4.743E+0
-1.962E-1	4.772E+0
-1.962E-1	4.795E+0
-1.995E-1	4.778E+0
-1.995E-1	4.785E+0
-1.978E-1	4.798E+0
-1.995E-1	4.791E+0
-2.011E-1	4.765E+0
-1.946E-1	4.707E+0
-1.978E-1	4.668E+0
-1.978E-1	4.765E+0
-1.978E-1	4.821E+0
-1.978E-1	4.788E+0
-2.011E-1	4.756E+0
-2.011E-1	4.756E+0
-1.978E-1	4.785E+0
-1.978E-1	4.795E+0
-1.995E-1	4.752E+0
-2.011E-1	4.756E+0
-2.027E-1	4.752E+0
-2.011E-1	4.746E+0
-2.011E-1	4.769E+0
-1.978E-1	4.801E+0
-1.978E-1	4.843E+0
-1.978E-1	4.840E+0
-1.978E-1	4.791E+0
-1.995E-1	4.795E+0
-1.995E-1	4.782E+0
-1.962E-1	4.765E+0
-1.962E-1	4.756E+0
-1.978E-1	4.775E+0
-1.978E-1	4.811E+0
-1.978E-1	4.788E+0
-1.995E-1	4.769E+0
-1.946E-1	4.759E+0
-1.946E-1	4.791E+0
-1.995E-1	4.804E+0
-1.995E-1	4.765E+0
-1.962E-1	4.739E+0
-1.995E-1	4.778E+0
-1.962E-1	4.795E+0
-2.011E-1	4.772E+0
-1.978E-1	4.756E+0
-1.946E-1	4.769E+0
-1.962E-1	4.739E+0
-1.995E-1	4.710E+0
-1.995E-1	4.684E+0
-1.995E-1	4.723E+0
-1.978E-1	4.834E+0
-1.962E-1	4.840E+0
-2.011E-1	4.788E+0
-2.027E-1	4.785E+0
-1.978E-1	4.824E+0
-2.011E-1	4.834E+0
-1.962E-1	4.795E+0
-1.978E-1	4.788E+0
-1.978E-1	4.824E+0
-1.930E-1	4.791E+0
-2.011E-1	4.785E+0
-1.995E-1	4.795E+0
-1.995E-1	4.821E+0
-1.995E-1	4.824E+0
-1.995E-1	4.782E+0
-1.995E-1	4.730E+0
-1.995E-1	4.717E+0
-1.962E-1	4.730E+0
-1.978E-1	4.769E+0
-2.011E-1	4.804E+0
-1.978E-1	4.804E+0
-1.978E-1	4.772E+0
-1.978E-1	4.762E+0
-1.946E-1	4.756E+0
-1.978E-1	4.769E+0
-1.995E-1	4.798E+0
-2.027E-1	4.795E+0
-1.978E-1	4.775E+0
-1.978E-1	4.749E+0
-1.962E-1	4.808E+0
-1.995E-1	4.791E+0
-1.978E-1	4.765E+0
-1.978E-1	4.821E+0
-2.011E-1	4.824E+0
-1.978E-1	4.814E+0
-1.962E-1	4.778E+0
-1.978E-1	4.730E+0
-1.978E-1	4.769E+0
-1.978E-1	4.808E+0
-1.962E-1	4.772E+0
-1.962E-1	4.775E+0
-1.995E-1	4.811E+0
-1.995E-1	4.804E+0
-1.995E-1	4.808E+0
-1.962E-1	4.821E+0
-1.995E-1	4.808E+0
-1.995E-1	4.804E+0
-1.978E-1	4.824E+0
-1.962E-1	4.869E+0
-1.930E-1	4.882E+0
-1.978E-1	4.859E+0
-1.962E-1	4.824E+0
-1.995E-1	4.817E+0
-1.962E-1	4.795E+0
-2.011E-1	4.782E+0
-1.995E-1	4.782E+0
-1.995E-1	4.791E+0
-1.978E-1	4.778E+0
-1.946E-1	4.785E+0
-1.978E-1	4.801E+0
-1.995E-1	4.778E+0
-1.962E-1	4.808E+0
-1.995E-1	4.814E+0
-1.962E-1	4.801E+0
-1.978E-1	4.801E+0
-1.946E-1	4.821E+0
-1.962E-1	4.801E+0
-1.978E-1	4.772E+0
-1.978E-1	4.739E+0
-1.962E-1	4.762E+0
-1.962E-1	4.804E+0
-1.978E-1	4.808E+0
-1.962E-1	4.785E+0
-1.962E-1	4.788E+0
-2.011E-1	4.804E+0
-1.946E-1	4.827E+0
-1.978E-1	4.811E+0
-1.962E-1	4.827E+0
-1.978E-1	4.811E+0
-1.978E-1	4.821E+0
-1.995E-1	4.837E+0
-1.995E-1	4.821E+0
-1.978E-1	4.814E+0
-1.930E-1	4.808E+0
-1.962E-1	4.775E+0
-1.978E-1	4.762E+0
-2.011E-1	4.817E+0
-1.978E-1	4.788E+0
-1.978E-1	4.769E+0
-1.962E-1	4.778E+0
-1.978E-1	4.791E+0
-1.995E-1	4.782E+0
-1.978E-1	4.808E+0
-1.962E-1	4.856E+0
-1.978E-1	4.843E+0
-1.930E-1	4.814E+0
-2.011E-1	4.775E+0
-1.978E-1	4.782E+0
-1.995E-1	4.759E+0
-1.978E-1	4.736E+0
-1.978E-1	4.778E+0
-1.962E-1	4.821E+0
-2.011E-1	4.837E+0
-1.995E-1	4.814E+0
-1.995E-1	4.791E+0
-1.962E-1	4.814E+0
-1.962E-1	4.830E+0
-1.946E-1	4.759E+0
-1.962E-1	4.726E+0
-1.962E-1	4.730E+0
-1.962E-1	4.762E+0
-1.978E-1	4.827E+0
-1.978E-1	4.788E+0
-1.978E-1	4.739E+0
-1.962E-1	4.772E+0
-1.962E-1	4.798E+0
-1.962E-1	4.804E+0
-1.978E-1	4.795E+0
-1.978E-1	4.827E+0
-1.962E-1	4.827E+0
-1.995E-1	4.811E+0
-1.995E-1	4.801E+0
-1.962E-1	4.791E+0
-1.962E-1	4.752E+0
-1.962E-1	4.730E+0
-1.995E-1	4.782E+0
-1.995E-1	4.811E+0
-1.995E-1	4.798E+0
-2.011E-1	4.778E+0
-1.962E-1	4.801E+0
-1.946E-1	4.801E+0
-1.946E-1	4.817E+0
-1.978E-1	4.840E+0
-1.946E-1	4.791E+0
-2.027E-1	4.798E+0
-1.962E-1	4.856E+0
-1.995E-1	4.847E+0
-1.962E-1	4.827E+0
-1.995E-1	4.840E+0
-1.962E-1	4.837E+0
-1.978E-1	4.785E+0
-1.978E-1	4.795E+0
-2.011E-1	4.775E+0
-1.995E-1	4.746E+0
-2.027E-1	4.746E+0
-1.978E-1	4.769E+0
-1.946E-1	4.752E+0
-1.962E-1	4.752E+0
-1.995E-1	4.772E+0
-1.995E-1	4.801E+0
-1.995E-1	4.827E+0
-1.995E-1	4.814E+0
-1.978E-1	4.795E+0
-1.978E-1	4.808E+0
-1.995E-1	4.866E+0
-1.978E-1	4.840E+0
-1.930E-1	4.788E+0
-1.995E-1	4.824E+0
-1.978E-1	4.824E+0
-2.043E-1	4.785E+0
-1.978E-1	4.778E+0
-1.978E-1	4.775E+0
-1.962E-1	4.756E+0
-1.995E-1	4.749E+0
-1.978E-1	4.749E+0
-2.011E-1	4.752E+0
-1.995E-1	4.726E+0
-1.962E-1	4.749E+0
-1.946E-1	4.769E+0
-1.978E-1	4.778E+0
-2.027E-1	4.788E+0
-1.995E-1	4.778E+0
-1.978E-1	4.778E+0
-1.978E-1	4.775E+0
-1.978E-1	4.788E+0
-1.962E-1	4.808E+0
-1.962E-1	4.830E+0
-1.995E-1	4.853E+0
-1.962E-1	4.817E+0
-1.978E-1	4.798E+0
-1.978E-1	4.775E+0
-2.027E-1	4.778E+0
-1.962E-1	4.782E+0
-1.978E-1	4.746E+0
-1.946E-1	4.730E+0
-1.962E-1	4.759E+0
-1.995E-1	4.847E+0
-1.962E-1	4.866E+0
-1.978E-1	4.837E+0
-2.027E-1	4.821E+0
-1.946E-1	4.843E+0
-1.962E-1	4.804E+0
-1.995E-1	4.749E+0
-2.011E-1	4.762E+0
-1.978E-1	4.791E+0
-1.962E-1	4.733E+0
-1.930E-1	4.723E+0
-1.962E-1	4.778E+0
-2.011E-1	4.778E+0
-1.995E-1	4.769E+0
-1.978E-1	4.814E+0
-1.930E-1	4.882E+0
-1.962E-1	4.840E+0
-1.978E-1	4.765E+0
-1.978E-1	4.762E+0
-1.995E-1	4.791E+0
-1.962E-1	4.762E+0
-1.978E-1	4.756E+0
-1.978E-1	4.769E+0
-1.978E-1	4.772E+0
-1.995E-1	4.782E+0
-1.962E-1	4.778E+0
-1.962E-1	4.769E+0
-1.995E-1	4.769E+0
-1.962E-1	4.804E+0
-1.978E-1	4.817E+0
-1.962E-1	4.795E+0
-1.946E-1	4.795E+0
-1.995E-1	4.769E+0
-1.995E-1	4.756E+0
-1.962E-1	4.785E+0
-1.962E-1	4.830E+0
-1.995E-1	4.840E+0
-1.962E-1	4.785E+0
-1.946E-1	4.749E+0
-1.978E-1	4.769E+0
-1.995E-1	4.840E+0
-1.962E-1	4.824E+0
-1.978E-1	4.765E+0
-1.962E-1	4.801E+0
-1.946E-1	4.775E+0
-1.978E-1	4.756E+0
-1.962E-1	4.759E+0
-1.962E-1	4.772E+0
-1.978E-1	4.788E+0
-1.978E-1	4.824E+0
-1.978E-1	4.821E+0
-1.930E-1	4.801E+0
-1.995E-1	4.782E+0
-2.011E-1	4.778E+0
-1.995E-1	4.746E+0
-1.978E-1	4.717E+0
-1.962E-1	4.730E+0
-1.978E-1	4.772E+0
-1.995E-1	4.782E+0
-1.978E-1	4.834E+0
-1.978E-1	4.804E+0
-1.962E-1	4.785E+0
-2.011E-1	4.801E+0
-1.962E-1	4.765E+0
-2.011E-1	4.723E+0
-1.962E-1	4.746E+0
-1.978E-1	4.804E+0
-1.946E-1	4.801E+0
-1.995E-1	4.782E+0
-1.995E-1	4.778E+0
-1.978E-1	4.762E+0
-1.946E-1	4.804E+0
-1.978E-1	4.834E+0
-1.978E-1	4.788E+0
-1.995E-1	4.798E+0
-1.962E-1	4.804E+0
-2.011E-1	4.778E+0
-1.978E-1	4.788E+0
-1.995E-1	4.817E+0
-1.978E-1	4.808E+0
-1.962E-1	4.791E+0
-1.962E-1	4.739E+0
-2.011E-1	4.798E+0
-1.962E-1	4.856E+0
-1.995E-1	4.788E+0
-1.978E-1	4.756E+0
-1.946E-1	4.785E+0
-1.946E-1	4.814E+0
-2.011E-1	4.801E+0
-1.995E-1	4.808E+0
-2.011E-1	4.804E+0
-1.946E-1	4.772E+0
-1.995E-1	4.723E+0
-1.995E-1	4.746E+0
-2.011E-1	4.801E+0
-1.978E-1	4.876E+0
-1.978E-1	4.850E+0
-1.995E-1	4.788E+0
-1.962E-1	4.791E+0
-1.946E-1	4.743E+0
-1.995E-1	4.688E+0
-1.995E-1	4.691E+0
-1.995E-1	4.743E+0
-1.946E-1	4.791E+0
-1.995E-1	4.765E+0
-1.978E-1	4.772E+0
-2.011E-1	4.762E+0
-1.978E-1	4.782E+0
-2.011E-1	4.811E+0
-1.946E-1	4.756E+0
-1.946E-1	4.720E+0
-1.946E-1	4.749E+0
-1.978E-1	4.788E+0
-1.995E-1	4.804E+0
-1.995E-1	4.795E+0
-1.978E-1	4.817E+0
-1.962E-1	4.778E+0
-1.995E-1	4.759E+0
-1.995E-1	4.752E+0
-1.978E-1	4.772E+0
-1.978E-1	4.762E+0
-1.995E-1	4.717E+0
-1.962E-1	4.778E+0
-1.962E-1	4.821E+0
-1.995E-1	4.801E+0
-1.978E-1	4.778E+0
-1.962E-1	4.814E+0
-2.011E-1	4.808E+0
-1.995E-1	4.762E+0
-1.995E-1	4.775E+0
-1.962E-1	4.795E+0
-1.930E-1	4.811E+0
-1.897E-1	4.808E+0
-1.978E-1	4.788E+0
-1.995E-1	4.775E+0
-1.978E-1	4.752E+0
-1.995E-1	4.756E+0
-1.978E-1	4.775E+0
-1.946E-1	4.772E+0
-1.978E-1	4.756E+0
-1.946E-1	4.785E+0
-1.946E-1	4.775E+0
-1.946E-1	4.788E+0
-1.914E-1	4.804E+0
-2.011E-1	4.775E+0
-1.978E-1	4.808E+0
-1.930E-1	4.847E+0
-1.978E-1	4.804E+0
-1.962E-1	4.788E+0
-1.995E-1	4.801E+0
-1.962E-1	4.785E+0
-1.946E-1	4.788E+0
-1.995E-1	4.785E+0
-1.995E-1	4.772E+0
-2.011E-1	4.743E+0
-1.962E-1	4.772E+0
-1.897E-1	4.808E+0
-1.962E-1	4.830E+0
-1.962E-1	4.830E+0
-2.027E-1	4.801E+0
-1.978E-1	4.785E+0
-1.962E-1	4.798E+0
-1.930E-1	4.817E+0
-1.962E-1	4.785E+0
-1.978E-1	4.765E+0
-2.011E-1	4.772E+0
-1.962E-1	4.752E+0
-1.946E-1	4.762E+0
-1.995E-1	4.743E+0
-1.995E-1	4.749E+0
-1.978E-1	4.733E+0
-1.962E-1	4.746E+0
-1.995E-1	4.772E+0
-1.978E-1	4.733E+0
-1.978E-1	4.762E+0
-1.995E-1	4.765E+0
-2.011E-1	4.769E+0
-1.978E-1	4.752E+0
-1.962E-1	4.759E+0
-1.978E-1	4.785E+0
-1.995E-1	4.801E+0
-1.946E-1	4.762E+0
-1.995E-1	4.762E+0
-1.978E-1	4.765E+0
-1.946E-1	4.788E+0
-1.995E-1	4.821E+0
-1.978E-1	4.791E+0
-1.962E-1	4.785E+0
-1.946E-1	4.791E+0
-1.978E-1	4.778E+0
-1.995E-1	4.785E+0
-1.995E-1	4.808E+0
-1.978E-1	4.808E+0
-1.995E-1	4.840E+0
-1.946E-1	4.824E+0
-1.978E-1	4.791E+0
-1.978E-1	4.808E+0
-1.962E-1	4.782E+0
-1.962E-1	4.733E+0
-1.962E-1	4.736E+0
-1.978E-1	4.778E+0
-1.962E-1	4.801E+0
-1.946E-1	4.801E+0
-1.962E-1	4.775E+0
-1.995E-1	4.778E+0
-1.946E-1	4.795E+0
-1.946E-1	4.778E+0
-1.978E-1	4.785E+0
-1.962E-1	4.778E+0
-1.995E-1	4.765E+0
-1.978E-1	4.798E+0
-1.946E-1	4.798E+0
-1.978E-1	4.782E+0
-1.978E-1	4.778E+0
-1.962E-1	4.785E+0
-1.962E-1	4.801E+0
-1.962E-1	4.782E+0
-1.962E-1	4.743E+0
-1.978E-1	4.769E+0
-1.962E-1	4.765E+0
-1.962E-1	4.756E+0
-1.978E-1	4.801E+0
-1.978E-1	4.795E+0
-1.946E-1	4.765E+0
-1.995E-1	4.765E+0
-1.978E-1	4.801E+0
-1.978E-1	4.782E+0
-1.962E-1	4.775E+0
-1.978E-1	4.759E+0
-1.946E-1	4.808E+0
-1.978E-1	4.827E+0
-1.995E-1	4.853E+0
-1.995E-1	4.830E+0
-1.978E-1	4.765E+0
-1.995E-1	4.759E+0
-1.962E-1	4.791E+0
-1.995E-1	4.804E+0
-1.962E-1	4.756E+0
-1.946E-1	4.726E+0
-1.962E-1	4.756E+0
-1.962E-1	4.801E+0
-1.946E-1	4.785E+0
-1.978E-1	4.782E+0
-1.962E-1	4.791E+0
-1.978E-1	4.791E+0
-1.978E-1	4.804E+0
-1.978E-1	4.817E+0
-1.946E-1	4.814E+0
-2.011E-1	4.788E+0
-1.995E-1	4.785E+0
-1.978E-1	4.778E+0
-1.946E-1	4.759E+0
-1.946E-1	4.817E+0
-1.995E-1	4.830E+0
-1.978E-1	4.765E+0
-1.995E-1	4.739E+0
-1.978E-1	4.756E+0
-1.962E-1	4.782E+0
-1.962E-1	4.791E+0
-1.962E-1	4.749E+0
-1.962E-1	4.759E+0
-1.946E-1	4.772E+0
-1.962E-1	4.775E+0
-1.978E-1	4.762E+0
-1.995E-1	4.801E+0
-1.962E-1	4.798E+0
-1.978E-1	4.804E+0
-1.930E-1	4.762E+0
-1.962E-1	4.746E+0
-1.995E-1	4.782E+0
-1.995E-1	4.778E+0
-1.978E-1	4.730E+0
-1.978E-1	4.772E+0
-1.946E-1	4.824E+0
-1.962E-1	4.840E+0
-1.946E-1	4.821E+0
-1.978E-1	4.798E+0
-1.962E-1	4.837E+0
-1.978E-1	4.859E+0
-1.930E-1	4.772E+0
-1.946E-1	4.714E+0
-1.946E-1	4.739E+0
-2.027E-1	4.775E+0
-1.962E-1	4.775E+0
-1.978E-1	4.808E+0
-1.962E-1	4.798E+0
-1.995E-1	4.808E+0
-1.995E-1	4.785E+0
-2.011E-1	4.778E+0
-1.946E-1	4.775E+0
-1.962E-1	4.739E+0
-1.962E-1	4.782E+0
-1.962E-1	4.775E+0
-1.930E-1	4.736E+0
-1.995E-1	4.743E+0
-1.962E-1	4.772E+0
-1.978E-1	4.791E+0
-1.962E-1	4.765E+0
-1.946E-1	4.752E+0
-1.946E-1	4.775E+0
-1.962E-1	4.804E+0
-1.978E-1	4.837E+0
-1.962E-1	4.801E+0
-1.995E-1	4.759E+0
-1.995E-1	4.769E+0
-2.011E-1	4.765E+0
-1.978E-1	4.785E+0
-1.995E-1	4.769E+0
-1.962E-1	4.759E+0
-1.978E-1	4.756E+0
-1.978E-1	4.749E+0
-1.962E-1	4.804E+0
-1.962E-1	4.834E+0
-1.978E-1	4.785E+0
-1.962E-1	4.775E+0
-1.962E-1	4.782E+0
-1.978E-1	4.769E+0
-1.995E-1	4.772E+0
-1.962E-1	4.772E+0
-1.962E-1	4.756E+0
-1.930E-1	4.759E+0
-1.978E-1	4.798E+0
-1.995E-1	4.778E+0
-1.962E-1	4.756E+0
-1.946E-1	4.782E+0
-1.978E-1	4.772E+0
-1.962E-1	4.782E+0
-1.995E-1	4.775E+0
-1.946E-1	4.743E+0
-1.962E-1	4.726E+0
-1.946E-1	4.746E+0
-1.978E-1	4.759E+0
-1.978E-1	4.749E+0
-1.946E-1	4.814E+0
-1.978E-1	4.821E+0
-1.962E-1	4.814E+0
-1.946E-1	4.762E+0
-2.011E-1	4.795E+0
-1.962E-1	4.814E+0
-1.978E-1	4.791E+0
-1.962E-1	4.736E+0
-1.995E-1	4.759E+0
-1.946E-1	4.791E+0
-1.978E-1	4.756E+0
-1.978E-1	4.769E+0
-1.962E-1	4.778E+0
-2.011E-1	4.743E+0
-1.978E-1	4.814E+0
-1.946E-1	4.866E+0
-1.962E-1	4.808E+0
-1.914E-1	4.808E+0
-1.978E-1	4.756E+0
-1.978E-1	4.756E+0
-1.978E-1	4.778E+0
-1.962E-1	4.736E+0
-1.946E-1	4.704E+0
-1.962E-1	4.704E+0
-2.011E-1	4.772E+0
-1.978E-1	4.808E+0
-1.946E-1	4.769E+0
-1.995E-1	4.769E+0
-1.978E-1	4.788E+0
-1.962E-1	4.804E+0
-1.962E-1	4.743E+0
-1.995E-1	4.730E+0
-1.978E-1	4.811E+0
-1.962E-1	4.830E+0
-1.962E-1	4.840E+0
-1.962E-1	4.824E+0
-1.962E-1	4.775E+0
-1.995E-1	4.795E+0
-1.995E-1	4.791E+0
-1.962E-1	4.775E+0
-1.930E-1	4.811E+0
-1.962E-1	4.827E+0
-1.978E-1	4.772E+0
-1.978E-1	4.808E+0
-1.946E-1	4.869E+0
-1.946E-1	4.817E+0
-1.946E-1	4.785E+0
-1.995E-1	4.785E+0
-1.962E-1	4.808E+0
-1.946E-1	4.811E+0
-1.962E-1	4.778E+0
-1.962E-1	4.772E+0
-1.946E-1	4.817E+0
-1.914E-1	4.808E+0
-1.946E-1	4.769E+0
-1.962E-1	4.733E+0
-1.978E-1	4.733E+0
-1.978E-1	4.795E+0
-1.978E-1	4.808E+0
-1.914E-1	4.765E+0
-1.978E-1	4.743E+0
-1.930E-1	4.756E+0
-1.930E-1	4.756E+0
-1.978E-1	4.778E+0
-1.962E-1	4.778E+0
-1.995E-1	4.772E+0
-1.946E-1	4.811E+0
-1.978E-1	4.840E+0
-1.946E-1	4.811E+0
-1.930E-1	4.782E+0
-1.962E-1	4.759E+0
-1.962E-1	4.749E+0
-1.995E-1	4.749E+0
-1.962E-1	4.746E+0
-1.978E-1	4.778E+0
-1.930E-1	4.801E+0
-1.930E-1	4.798E+0
-1.978E-1	4.791E+0
-1.962E-1	4.772E+0
-1.978E-1	4.759E+0
-1.946E-1	4.749E+0
-1.995E-1	4.778E+0
-1.946E-1	4.830E+0
-1.962E-1	4.814E+0
-1.995E-1	4.765E+0
-1.995E-1	4.762E+0
-1.962E-1	4.762E+0
-1.978E-1	4.752E+0
-1.962E-1	4.762E+0
-1.962E-1	4.756E+0
-1.946E-1	4.752E+0
-1.978E-1	4.782E+0
-1.962E-1	4.795E+0
-1.995E-1	4.765E+0
-1.930E-1	4.775E+0
-1.962E-1	4.801E+0
-1.962E-1	4.765E+0
-1.978E-1	4.733E+0
-1.962E-1	4.785E+0
-1.995E-1	4.778E+0
-1.946E-1	4.730E+0
-1.946E-1	4.746E+0
-1.962E-1	4.798E+0
-1.978E-1	4.782E+0
-1.962E-1	4.788E+0
-1.978E-1	4.817E+0
-1.946E-1	4.827E+0
-1.978E-1	4.814E+0
-1.978E-1	4.804E+0
-1.978E-1	4.756E+0
-1.946E-1	4.804E+0
-1.962E-1	4.827E+0
-1.930E-1	4.801E+0
-1.946E-1	4.788E+0
-1.946E-1	4.765E+0
-1.978E-1	4.782E+0
-1.930E-1	4.782E+0
-1.946E-1	4.730E+0
-1.995E-1	4.714E+0
-1.978E-1	4.759E+0
-2.027E-1	4.782E+0
-1.995E-1	4.772E+0
-1.897E-1	4.765E+0
-1.946E-1	4.762E+0
-1.962E-1	4.739E+0
-1.995E-1	4.739E+0
-1.978E-1	4.782E+0
[truncated: 16,477 more rows]
