# Supplementary material for: Improved ANAP incorporation and VCF analysis reveal details of P2X7 current facilitation and a limited conformational interplay between ATP binding and the intracellular ballast domain
Source: eLife. 2023 Jan 4;12:e82479. doi: 10.7554/eLife.82479 (PMC9859053; doi:10.7554/eLife.82479)
Supplement: Figure 2—figure supplement 1—source data 3. [file elife-82479-fig2-figsupp1-data3.zip › Figure-2_figure-supplement-1_source-data-3/20g09/rec38.csv]

-1.346E-1	4.872E+0
-1.346E-1	4.843E+0
-1.346E-1	4.866E+0
-1.362E-1	4.876E+0
-1.346E-1	4.859E+0
-1.330E-1	4.895E+0
-1.346E-1	4.895E+0
-1.395E-1	4.895E+0
-1.346E-1	4.889E+0
-1.362E-1	4.856E+0
-1.346E-1	4.837E+0
-1.346E-1	4.866E+0
-1.378E-1	4.908E+0
-1.378E-1	4.934E+0
-1.330E-1	4.957E+0
-1.362E-1	4.944E+0
-1.313E-1	4.908E+0
-1.346E-1	4.869E+0
-1.346E-1	4.859E+0
-1.362E-1	4.872E+0
-1.378E-1	4.856E+0
-1.346E-1	4.882E+0
-1.313E-1	4.847E+0
-1.378E-1	4.801E+0
-1.378E-1	4.824E+0
-1.362E-1	4.830E+0
-1.362E-1	4.879E+0
-1.346E-1	4.902E+0
-1.330E-1	4.898E+0
-1.378E-1	4.872E+0
-1.330E-1	4.895E+0
-1.362E-1	4.889E+0
-1.330E-1	4.892E+0
-1.362E-1	4.898E+0
-1.395E-1	4.892E+0
-1.330E-1	4.853E+0
-1.378E-1	4.830E+0
-1.346E-1	4.847E+0
-1.330E-1	4.863E+0
-1.362E-1	4.853E+0
-1.362E-1	4.889E+0
-1.346E-1	4.885E+0
-1.378E-1	4.866E+0
-1.330E-1	4.895E+0
-1.346E-1	4.931E+0
-1.362E-1	4.908E+0
-1.362E-1	4.889E+0
-1.362E-1	4.869E+0
-1.313E-1	4.869E+0
-1.362E-1	4.889E+0
-1.395E-1	4.885E+0
-1.346E-1	4.856E+0
-1.395E-1	4.872E+0
-1.346E-1	4.905E+0
-1.378E-1	4.840E+0
-1.346E-1	4.843E+0
-1.346E-1	4.847E+0
-1.346E-1	4.843E+0
-1.313E-1	4.879E+0
-1.346E-1	4.869E+0
-1.346E-1	4.840E+0
-1.330E-1	4.840E+0
-1.313E-1	4.872E+0
-1.362E-1	4.869E+0
-1.346E-1	4.856E+0
-1.330E-1	4.892E+0
-1.378E-1	4.869E+0
-1.362E-1	4.782E+0
-1.378E-1	4.804E+0
-1.346E-1	4.892E+0
-1.346E-1	4.889E+0
-1.330E-1	4.869E+0
-1.362E-1	4.892E+0
-1.362E-1	4.892E+0
-1.346E-1	4.889E+0
-1.346E-1	4.872E+0
-1.346E-1	4.853E+0
-1.395E-1	4.853E+0
-1.330E-1	4.847E+0
-1.346E-1	4.872E+0
-1.330E-1	4.879E+0
-1.330E-1	4.879E+0
-1.378E-1	4.856E+0
-1.330E-1	4.778E+0
-1.362E-1	4.798E+0
-1.362E-1	4.850E+0
-1.378E-1	4.866E+0
-1.330E-1	4.856E+0
-1.362E-1	4.892E+0
-1.330E-1	4.885E+0
-1.346E-1	4.889E+0
-1.362E-1	4.918E+0
-1.346E-1	4.885E+0
-1.330E-1	4.872E+0
-1.362E-1	4.876E+0
-1.362E-1	4.863E+0
-1.362E-1	4.847E+0
-1.362E-1	4.859E+0
-1.346E-1	4.879E+0
-1.346E-1	4.850E+0
-1.346E-1	4.869E+0
-1.362E-1	4.879E+0
-1.346E-1	4.863E+0
-1.346E-1	4.879E+0
-1.313E-1	4.950E+0
-1.330E-1	4.944E+0
-1.330E-1	4.928E+0
-1.346E-1	4.889E+0
-1.378E-1	4.872E+0
-1.378E-1	4.892E+0
-1.362E-1	4.928E+0
-1.362E-1	4.944E+0
-1.378E-1	4.915E+0
-1.362E-1	4.898E+0
-1.346E-1	4.882E+0
-1.378E-1	4.863E+0
-1.346E-1	4.863E+0
-1.346E-1	4.834E+0
-1.346E-1	4.856E+0
-1.346E-1	4.898E+0
-1.346E-1	4.911E+0
-1.362E-1	4.911E+0
-1.378E-1	4.895E+0
-1.362E-1	4.882E+0
-1.378E-1	4.872E+0
-1.346E-1	4.872E+0
-1.330E-1	4.863E+0
-1.362E-1	4.859E+0
-1.378E-1	4.856E+0
-1.378E-1	4.859E+0
-1.346E-1	4.885E+0
-1.346E-1	4.885E+0
-1.346E-1	4.889E+0
-1.362E-1	4.889E+0
-1.362E-1	4.866E+0
-1.378E-1	4.853E+0
-1.330E-1	4.811E+0
-1.346E-1	4.834E+0
-1.362E-1	4.889E+0
-1.346E-1	4.847E+0
-1.362E-1	4.814E+0
-1.346E-1	4.866E+0
-1.346E-1	4.882E+0
-1.362E-1	4.859E+0
-1.378E-1	4.856E+0
-1.362E-1	4.879E+0
-1.362E-1	4.872E+0
-1.362E-1	4.882E+0
-1.362E-1	4.866E+0
-1.346E-1	4.827E+0
-1.330E-1	4.811E+0
-1.378E-1	4.808E+0
-1.378E-1	4.824E+0
-1.395E-1	4.801E+0
-1.378E-1	4.788E+0
-1.346E-1	4.837E+0
-1.330E-1	4.882E+0
-1.346E-1	4.859E+0
-1.362E-1	4.840E+0
-1.330E-1	4.847E+0
-1.346E-1	4.876E+0
-1.362E-1	4.837E+0
-1.378E-1	4.847E+0
-1.346E-1	4.911E+0
-1.362E-1	4.885E+0
-1.346E-1	4.817E+0
-1.313E-1	4.863E+0
-1.362E-1	4.898E+0
-1.378E-1	4.866E+0
-1.411E-1	4.834E+0
-1.346E-1	4.827E+0
-1.346E-1	4.863E+0
-1.330E-1	4.889E+0
-1.330E-1	4.898E+0
-1.395E-1	4.898E+0
-1.346E-1	4.889E+0
-1.346E-1	4.902E+0
-1.330E-1	4.898E+0
-1.378E-1	4.905E+0
-1.378E-1	4.876E+0
-1.362E-1	4.885E+0
-1.346E-1	4.879E+0
-1.330E-1	4.876E+0
-1.378E-1	4.882E+0
-1.346E-1	4.840E+0
-1.395E-1	4.830E+0
-1.330E-1	4.892E+0
-1.346E-1	4.902E+0
-1.346E-1	4.885E+0
-1.378E-1	4.902E+0
-1.313E-1	4.928E+0
-1.378E-1	4.905E+0
-1.378E-1	4.876E+0
-1.378E-1	4.879E+0
-1.378E-1	4.847E+0
-1.378E-1	4.830E+0
-1.362E-1	4.834E+0
-1.346E-1	4.856E+0
-1.378E-1	4.856E+0
-1.362E-1	4.866E+0
-1.395E-1	4.853E+0
-1.362E-1	4.872E+0
-1.346E-1	4.898E+0
-1.346E-1	4.911E+0
-1.346E-1	4.908E+0
-1.395E-1	4.911E+0
-1.362E-1	4.885E+0
-1.297E-1	4.882E+0
-1.362E-1	4.921E+0
-1.346E-1	4.872E+0
-1.378E-1	4.808E+0
-1.346E-1	4.837E+0
-1.346E-1	4.859E+0
-1.330E-1	4.869E+0
-1.346E-1	4.850E+0
-1.346E-1	4.840E+0
-1.362E-1	4.876E+0
-1.378E-1	4.863E+0
-1.378E-1	4.856E+0
-1.330E-1	4.856E+0
-1.362E-1	4.850E+0
-1.346E-1	4.856E+0
-1.346E-1	4.830E+0
-1.362E-1	4.834E+0
-1.346E-1	4.902E+0
-1.346E-1	4.911E+0
-1.362E-1	4.885E+0
-1.346E-1	4.895E+0
-1.330E-1	4.892E+0
-1.346E-1	4.882E+0
-1.346E-1	4.898E+0
-1.362E-1	4.856E+0
-1.330E-1	4.840E+0
-1.362E-1	4.863E+0
-1.378E-1	4.869E+0
-1.330E-1	4.918E+0
-1.330E-1	4.950E+0
-1.362E-1	4.931E+0
-1.346E-1	4.885E+0
-1.378E-1	4.876E+0
-1.346E-1	4.885E+0
-1.330E-1	4.879E+0
-1.346E-1	4.869E+0
-1.362E-1	4.850E+0
-1.395E-1	4.859E+0
-1.362E-1	4.869E+0
-1.362E-1	4.876E+0
-1.378E-1	4.892E+0
-1.395E-1	4.882E+0
-1.346E-1	4.863E+0
-1.330E-1	4.882E+0
-1.346E-1	4.876E+0
-1.346E-1	4.853E+0
-1.346E-1	4.856E+0
-1.378E-1	4.908E+0
-1.378E-1	4.905E+0
-1.378E-1	4.892E+0
-1.346E-1	4.889E+0
-1.346E-1	4.863E+0
-1.362E-1	4.885E+0
-1.411E-1	4.879E+0
-1.346E-1	4.856E+0
-1.330E-1	4.863E+0
-1.362E-1	4.882E+0
-1.378E-1	4.872E+0
-1.362E-1	4.814E+0
-1.362E-1	4.817E+0
-1.346E-1	4.882E+0
-1.378E-1	4.908E+0
-1.378E-1	4.898E+0
-1.346E-1	4.872E+0
-1.362E-1	4.843E+0
-1.378E-1	4.847E+0
-1.362E-1	4.859E+0
-1.362E-1	4.850E+0
-1.362E-1	4.830E+0
-1.395E-1	4.840E+0
-1.346E-1	4.837E+0
-1.346E-1	4.840E+0
-1.346E-1	4.866E+0
-1.362E-1	4.895E+0
-1.378E-1	4.889E+0
-1.330E-1	4.872E+0
-1.346E-1	4.902E+0
-1.378E-1	4.921E+0
-1.378E-1	4.898E+0
-1.362E-1	4.856E+0
-1.378E-1	4.856E+0
-1.346E-1	4.876E+0
-1.346E-1	4.885E+0
-1.378E-1	4.869E+0
-1.330E-1	4.853E+0
-1.362E-1	4.863E+0
-1.362E-1	4.876E+0
-1.346E-1	4.876E+0
-1.346E-1	4.853E+0
-1.378E-1	4.840E+0
-1.346E-1	4.859E+0
-1.362E-1	4.892E+0
-1.346E-1	4.885E+0
-1.378E-1	4.876E+0
-1.395E-1	4.853E+0
-1.378E-1	4.843E+0
-1.330E-1	4.876E+0
-1.378E-1	4.895E+0
-1.395E-1	4.931E+0
-1.362E-1	4.941E+0
-1.330E-1	4.853E+0
-1.346E-1	4.840E+0
-1.362E-1	4.866E+0
-1.362E-1	4.895E+0
-1.346E-1	4.902E+0
-1.378E-1	4.928E+0
-1.330E-1	4.941E+0
-1.330E-1	4.872E+0
-1.346E-1	4.817E+0
-1.362E-1	4.817E+0
-1.378E-1	4.811E+0
-1.346E-1	4.821E+0
-1.346E-1	4.869E+0
-1.346E-1	4.840E+0
-1.362E-1	4.830E+0
-1.346E-1	4.853E+0
-1.395E-1	4.837E+0
-1.362E-1	4.837E+0
-1.362E-1	4.821E+0
-1.346E-1	4.847E+0
-1.346E-1	4.879E+0
-1.346E-1	4.850E+0
-1.362E-1	4.850E+0
-1.346E-1	4.859E+0
-1.362E-1	4.859E+0
-1.330E-1	4.889E+0
-1.346E-1	4.915E+0
-1.346E-1	4.921E+0
-1.313E-1	4.885E+0
-1.346E-1	4.902E+0
-1.378E-1	4.895E+0
-1.313E-1	4.885E+0
-1.330E-1	4.915E+0
-1.346E-1	4.960E+0
-1.411E-1	4.934E+0
-1.362E-1	4.866E+0
-1.346E-1	4.843E+0
-1.330E-1	4.902E+0
-1.362E-1	4.924E+0
-1.378E-1	4.892E+0
-1.362E-1	4.869E+0
-1.346E-1	4.911E+0
-1.362E-1	4.921E+0
-1.378E-1	4.876E+0
-1.378E-1	4.814E+0
-1.378E-1	4.798E+0
-1.346E-1	4.856E+0
-1.362E-1	4.889E+0
-1.346E-1	4.908E+0
-1.346E-1	4.905E+0
-1.362E-1	4.850E+0
-1.378E-1	4.834E+0
-1.362E-1	4.847E+0
-1.346E-1	4.843E+0
-1.346E-1	4.866E+0
-1.330E-1	4.905E+0
-1.346E-1	4.847E+0
-1.362E-1	4.827E+0
-1.346E-1	4.850E+0
-1.362E-1	4.817E+0
-1.346E-1	4.856E+0
-1.346E-1	4.866E+0
-1.362E-1	4.847E+0
-1.346E-1	4.869E+0
-1.378E-1	4.876E+0
-1.362E-1	4.889E+0
-1.378E-1	4.882E+0
-1.362E-1	4.843E+0
-1.346E-1	4.837E+0
-1.346E-1	4.853E+0
-1.330E-1	4.834E+0
-1.378E-1	4.843E+0
-1.378E-1	4.869E+0
-1.362E-1	4.866E+0
-1.362E-1	4.863E+0
-1.313E-1	4.782E+0
-1.346E-1	4.782E+0
-1.395E-1	4.889E+0
-1.346E-1	4.931E+0
-1.346E-1	4.879E+0
-1.346E-1	4.830E+0
-1.362E-1	4.843E+0
-1.362E-1	4.892E+0
-1.378E-1	4.889E+0
-1.330E-1	4.885E+0
-1.330E-1	4.895E+0
-1.313E-1	4.915E+0
-1.378E-1	4.898E+0
-1.362E-1	4.859E+0
-1.378E-1	4.827E+0
-1.362E-1	4.843E+0
-1.346E-1	4.905E+0
-1.362E-1	4.947E+0
-1.362E-1	4.937E+0
-1.362E-1	4.928E+0
-1.362E-1	4.872E+0
-1.313E-1	4.804E+0
-1.362E-1	4.785E+0
-1.362E-1	4.847E+0
-1.411E-1	4.866E+0
-1.346E-1	4.853E+0
-1.313E-1	4.834E+0
-1.378E-1	4.859E+0
-1.330E-1	4.856E+0
-1.362E-1	4.853E+0
-1.395E-1	4.863E+0
-1.330E-1	4.872E+0
-1.330E-1	4.895E+0
-1.346E-1	4.892E+0
-1.411E-1	4.876E+0
-1.362E-1	4.924E+0
-1.362E-1	4.921E+0
-1.346E-1	4.902E+0
-1.362E-1	4.892E+0
-1.346E-1	4.853E+0
-1.378E-1	4.837E+0
-1.346E-1	4.866E+0
-1.378E-1	4.876E+0
-1.346E-1	4.902E+0
-1.346E-1	4.879E+0
-1.362E-1	4.843E+0
-1.362E-1	4.814E+0
-1.346E-1	4.850E+0
-1.346E-1	4.876E+0
-1.378E-1	4.869E+0
-1.346E-1	4.879E+0
-1.330E-1	4.921E+0
-1.378E-1	4.950E+0
-1.330E-1	4.941E+0
-1.378E-1	4.921E+0
-1.346E-1	4.902E+0
-1.362E-1	4.905E+0
-1.346E-1	4.924E+0
-1.362E-1	4.911E+0
-1.395E-1	4.856E+0
-1.362E-1	4.821E+0
-1.346E-1	4.811E+0
-1.330E-1	4.863E+0
-1.362E-1	4.879E+0
-1.378E-1	4.895E+0
-1.346E-1	4.905E+0
-1.378E-1	4.843E+0
-1.362E-1	4.814E+0
-1.346E-1	4.840E+0
-1.378E-1	4.866E+0
-1.362E-1	4.847E+0
-1.330E-1	4.859E+0
-1.378E-1	4.811E+0
-1.330E-1	4.847E+0
-1.362E-1	4.872E+0
-1.362E-1	4.872E+0
-1.362E-1	4.856E+0
-1.362E-1	4.837E+0
-1.378E-1	4.853E+0
-1.346E-1	4.859E+0
-1.378E-1	4.840E+0
-1.362E-1	4.856E+0
-1.346E-1	4.866E+0
-1.395E-1	4.866E+0
-1.346E-1	4.859E+0
-1.330E-1	4.866E+0
-1.362E-1	4.876E+0
-1.362E-1	4.834E+0
-1.362E-1	4.850E+0
-1.330E-1	4.889E+0
-1.346E-1	4.892E+0
-1.362E-1	4.834E+0
-1.378E-1	4.837E+0
-1.346E-1	4.869E+0
-1.346E-1	4.866E+0
-1.362E-1	4.834E+0
-1.330E-1	4.876E+0
-1.362E-1	4.908E+0
-1.378E-1	4.869E+0
-1.362E-1	4.843E+0
-1.330E-1	4.837E+0
-1.330E-1	4.850E+0
-1.346E-1	4.859E+0
-1.362E-1	4.837E+0
-1.362E-1	4.847E+0
-1.378E-1	4.889E+0
-1.346E-1	4.885E+0
-1.330E-1	4.863E+0
-1.362E-1	4.853E+0
-1.395E-1	4.879E+0
-1.395E-1	4.879E+0
-1.346E-1	4.876E+0
-1.346E-1	4.866E+0
-1.362E-1	4.866E+0
-1.378E-1	4.879E+0
-1.378E-1	4.869E+0
-1.330E-1	4.856E+0
-1.346E-1	4.837E+0
-1.346E-1	4.859E+0
-1.362E-1	4.863E+0
-1.378E-1	4.834E+0
-1.362E-1	4.853E+0
-1.346E-1	4.876E+0
-1.330E-1	4.859E+0
-1.346E-1	4.856E+0
-1.330E-1	4.856E+0
-1.378E-1	4.837E+0
-1.378E-1	4.850E+0
-1.362E-1	4.866E+0
-1.362E-1	4.850E+0
-1.362E-1	4.847E+0
-1.411E-1	4.850E+0
-1.346E-1	4.885E+0
-1.362E-1	4.908E+0
-1.378E-1	4.902E+0
-1.346E-1	4.885E+0
-1.330E-1	4.859E+0
-1.362E-1	4.889E+0
-1.346E-1	4.902E+0
-1.346E-1	4.908E+0
-1.395E-1	4.902E+0
-1.346E-1	4.889E+0
-1.330E-1	4.847E+0
-1.395E-1	4.824E+0
-1.395E-1	4.804E+0
-1.362E-1	4.817E+0
-1.330E-1	4.850E+0
-1.362E-1	4.892E+0
-1.362E-1	4.882E+0
-1.362E-1	4.840E+0
-1.330E-1	4.834E+0
-1.346E-1	4.859E+0
-1.378E-1	4.853E+0
-1.378E-1	4.830E+0
-1.395E-1	4.879E+0
-1.313E-1	4.908E+0
-1.362E-1	4.908E+0
-1.378E-1	4.898E+0
-1.378E-1	4.892E+0
-1.395E-1	4.915E+0
-1.313E-1	4.885E+0
-1.330E-1	4.866E+0
-1.362E-1	4.876E+0
-1.378E-1	4.869E+0
-1.378E-1	4.859E+0
-1.362E-1	4.879E+0
-1.362E-1	4.902E+0
-1.378E-1	4.895E+0
-1.362E-1	4.863E+0
-1.378E-1	4.847E+0
-1.395E-1	4.866E+0
-1.362E-1	4.941E+0
-1.362E-1	4.963E+0
-1.362E-1	4.879E+0
-1.378E-1	4.853E+0
-1.346E-1	4.863E+0
-1.378E-1	4.863E+0
-1.378E-1	4.827E+0
-1.330E-1	4.814E+0
-1.362E-1	4.817E+0
-1.395E-1	4.834E+0
-1.346E-1	4.840E+0
-1.330E-1	4.850E+0
-1.362E-1	4.859E+0
-1.346E-1	4.850E+0
-1.411E-1	4.837E+0
-1.362E-1	4.856E+0
-1.362E-1	4.879E+0
-1.346E-1	4.869E+0
-1.346E-1	4.869E+0
-1.378E-1	4.834E+0
-1.378E-1	4.859E+0
-1.346E-1	4.876E+0
-1.362E-1	4.840E+0
-1.378E-1	4.834E+0
-1.346E-1	4.853E+0
-1.378E-1	4.889E+0
-1.378E-1	4.889E+0
-1.378E-1	4.898E+0
-1.330E-1	4.895E+0
-1.378E-1	4.882E+0
-1.378E-1	4.882E+0
-1.378E-1	4.872E+0
-1.346E-1	4.850E+0
-1.378E-1	4.817E+0
-1.362E-1	4.863E+0
-1.395E-1	4.908E+0
-1.378E-1	4.937E+0
-1.395E-1	4.937E+0
-1.362E-1	4.892E+0
-1.395E-1	4.856E+0
-1.330E-1	4.850E+0
-1.330E-1	4.872E+0
-1.362E-1	4.902E+0
-1.395E-1	4.895E+0
-1.362E-1	4.892E+0
-1.378E-1	4.931E+0
-1.313E-1	4.950E+0
-1.378E-1	4.882E+0
-1.378E-1	4.856E+0
-1.362E-1	4.830E+0
-1.378E-1	4.879E+0
-1.378E-1	4.895E+0
-1.362E-1	4.847E+0
-1.362E-1	4.859E+0
-1.330E-1	4.915E+0
-1.378E-1	4.863E+0
-1.362E-1	4.772E+0
-1.330E-1	4.827E+0
-1.362E-1	4.834E+0
-1.378E-1	4.830E+0
-1.395E-1	4.840E+0
-1.395E-1	4.798E+0
-1.378E-1	4.808E+0
-1.346E-1	4.837E+0
-1.362E-1	4.824E+0
-1.395E-1	4.824E+0
-1.378E-1	4.850E+0
-1.378E-1	4.895E+0
-1.362E-1	4.876E+0
-1.330E-1	4.898E+0
-1.346E-1	4.895E+0
-1.362E-1	4.847E+0
-1.362E-1	4.830E+0
-1.330E-1	4.840E+0
-1.378E-1	4.837E+0
-1.411E-1	4.843E+0
-1.378E-1	4.840E+0
-1.362E-1	4.885E+0
-1.313E-1	4.859E+0
-1.362E-1	4.817E+0
-1.395E-1	4.804E+0
-1.362E-1	4.885E+0
-1.330E-1	4.963E+0
-1.395E-1	4.921E+0
-1.395E-1	4.866E+0
-1.395E-1	4.885E+0
-1.346E-1	4.879E+0
-1.395E-1	4.872E+0
-1.330E-1	4.889E+0
-1.378E-1	4.908E+0
-1.362E-1	4.866E+0
-1.395E-1	4.834E+0
-1.378E-1	4.837E+0
-1.378E-1	4.850E+0
-1.330E-1	4.895E+0
-1.362E-1	4.905E+0
-1.362E-1	4.876E+0
-1.362E-1	4.872E+0
-1.378E-1	4.869E+0
-1.378E-1	4.821E+0
-1.346E-1	4.814E+0
-1.395E-1	4.872E+0
-1.362E-1	4.859E+0
-1.362E-1	4.834E+0
-1.330E-1	4.821E+0
-1.362E-1	4.827E+0
-1.378E-1	4.814E+0
-1.395E-1	4.817E+0
-1.395E-1	4.843E+0
-1.378E-1	4.856E+0
-1.313E-1	4.830E+0
-1.362E-1	4.847E+0
-1.378E-1	4.840E+0
-1.362E-1	4.804E+0
-1.378E-1	4.808E+0
-1.330E-1	4.834E+0
-1.346E-1	4.879E+0
-1.378E-1	4.902E+0
-1.378E-1	4.869E+0
-1.346E-1	4.863E+0
-1.378E-1	4.853E+0
-1.313E-1	4.850E+0
-1.378E-1	4.885E+0
-1.395E-1	4.895E+0
-1.378E-1	4.866E+0
-1.378E-1	4.879E+0
-1.362E-1	4.879E+0
-1.297E-1	4.853E+0
-1.378E-1	4.847E+0
-1.362E-1	4.869E+0
-1.362E-1	4.840E+0
-1.395E-1	4.847E+0
-1.362E-1	4.869E+0
-1.362E-1	4.882E+0
-1.378E-1	4.869E+0
-1.346E-1	4.892E+0
-1.378E-1	4.918E+0
-1.378E-1	4.921E+0
-1.362E-1	4.934E+0
-1.346E-1	4.895E+0
-1.395E-1	4.872E+0
-1.362E-1	4.915E+0
-1.362E-1	4.928E+0
-1.378E-1	4.869E+0
-1.346E-1	4.866E+0
-1.362E-1	4.869E+0
-1.362E-1	4.830E+0
-1.346E-1	4.811E+0
-1.395E-1	4.834E+0
-1.362E-1	4.853E+0
-1.378E-1	4.814E+0
-1.362E-1	4.808E+0
-1.362E-1	4.808E+0
-1.297E-1	4.804E+0
-1.362E-1	4.853E+0
-1.378E-1	4.869E+0
-1.362E-1	4.885E+0
-1.362E-1	4.915E+0
-1.362E-1	4.885E+0
-1.313E-1	4.892E+0
-1.362E-1	4.882E+0
-1.362E-1	4.856E+0
-1.411E-1	4.821E+0
-1.362E-1	4.837E+0
-1.362E-1	4.856E+0
-1.346E-1	4.872E+0
-1.395E-1	4.876E+0
-1.330E-1	4.853E+0
-1.378E-1	4.850E+0
-1.346E-1	4.853E+0
-1.346E-1	4.863E+0
-1.362E-1	4.882E+0
-1.362E-1	4.834E+0
-1.330E-1	4.817E+0
-1.346E-1	4.840E+0
-1.362E-1	4.863E+0
-1.362E-1	4.895E+0
-1.346E-1	4.872E+0
-1.378E-1	4.847E+0
-1.362E-1	4.882E+0
-1.378E-1	4.882E+0
-1.346E-1	4.885E+0
-1.330E-1	4.872E+0
-1.330E-1	4.892E+0
-1.378E-1	4.876E+0
-1.330E-1	4.908E+0
-1.378E-1	4.889E+0
-1.362E-1	4.892E+0
-1.346E-1	4.850E+0
-1.378E-1	4.817E+0
-1.346E-1	4.889E+0
-1.330E-1	4.895E+0
-1.378E-1	4.863E+0
-1.395E-1	4.821E+0
-1.395E-1	4.830E+0
-1.362E-1	4.889E+0
-1.362E-1	4.872E+0
-1.313E-1	4.830E+0
-1.378E-1	4.856E+0
-1.346E-1	4.882E+0
-1.362E-1	4.859E+0
-1.378E-1	4.869E+0
-1.313E-1	4.837E+0
-1.362E-1	4.811E+0
-1.346E-1	4.837E+0
-1.346E-1	4.843E+0
-1.362E-1	4.866E+0
-1.346E-1	4.892E+0
-1.362E-1	4.869E+0
-1.362E-1	4.847E+0
-1.411E-1	4.863E+0
-1.378E-1	4.898E+0
-1.362E-1	4.898E+0
-1.346E-1	4.905E+0
-1.330E-1	4.908E+0
-1.395E-1	4.853E+0
-1.378E-1	4.827E+0
-1.346E-1	4.859E+0
-1.362E-1	4.850E+0
-1.378E-1	4.821E+0
-1.378E-1	4.885E+0
-1.378E-1	4.931E+0
-1.346E-1	4.885E+0
-1.378E-1	4.905E+0
-1.330E-1	4.908E+0
-1.362E-1	4.889E+0
-1.362E-1	4.902E+0
-1.395E-1	4.934E+0
-1.346E-1	4.889E+0
-1.346E-1	4.843E+0
-1.346E-1	4.843E+0
-1.362E-1	4.827E+0
-1.330E-1	4.814E+0
-1.362E-1	4.863E+0
-1.330E-1	4.908E+0
-1.362E-1	4.859E+0
-1.378E-1	4.859E+0
-1.395E-1	4.885E+0
-1.362E-1	4.892E+0
-1.395E-1	4.853E+0
-1.346E-1	4.866E+0
-1.362E-1	4.840E+0
-1.362E-1	4.808E+0
-1.346E-1	4.840E+0
-1.362E-1	4.859E+0
-1.346E-1	4.837E+0
-1.378E-1	4.817E+0
-1.378E-1	4.840E+0
-1.346E-1	4.856E+0
-1.346E-1	4.892E+0
-1.362E-1	4.882E+0
-1.411E-1	4.834E+0
-1.362E-1	4.834E+0
-1.362E-1	4.853E+0
-1.346E-1	4.876E+0
-1.378E-1	4.869E+0
-1.362E-1	4.840E+0
-1.362E-1	4.863E+0
-1.362E-1	4.898E+0
-1.362E-1	4.840E+0
-1.362E-1	4.850E+0
-1.330E-1	4.853E+0
-1.378E-1	4.905E+0
-1.362E-1	4.908E+0
-1.378E-1	4.872E+0
-1.362E-1	4.895E+0
-1.346E-1	4.898E+0
-1.362E-1	4.863E+0
-1.362E-1	4.850E+0
-1.378E-1	4.863E+0
-1.395E-1	4.885E+0
-1.378E-1	4.853E+0
-1.346E-1	4.824E+0
-1.362E-1	4.798E+0
-1.346E-1	4.824E+0
-1.362E-1	4.837E+0
-1.362E-1	4.859E+0
-1.313E-1	4.889E+0
-1.378E-1	4.879E+0
-1.346E-1	4.892E+0
-1.378E-1	4.889E+0
-1.395E-1	4.882E+0
-1.395E-1	4.872E+0
-1.362E-1	4.856E+0
-1.313E-1	4.830E+0
-1.346E-1	4.821E+0
-1.362E-1	4.892E+0
-1.362E-1	4.908E+0
-1.395E-1	4.863E+0
-1.330E-1	4.824E+0
-1.346E-1	4.853E+0
-1.395E-1	4.882E+0
-1.362E-1	4.882E+0
-1.330E-1	4.869E+0
-1.330E-1	4.853E+0
-1.378E-1	4.834E+0
-1.313E-1	4.817E+0
-1.362E-1	4.863E+0
-1.378E-1	4.905E+0
-1.362E-1	4.859E+0
-1.362E-1	4.850E+0
-1.378E-1	4.885E+0
-1.362E-1	4.876E+0
-1.362E-1	4.821E+0
-1.378E-1	4.801E+0
-1.362E-1	4.811E+0
-1.346E-1	4.856E+0
-1.378E-1	4.892E+0
-1.362E-1	4.827E+0
-1.378E-1	4.843E+0
-1.362E-1	4.889E+0
-1.378E-1	4.876E+0
-1.378E-1	4.869E+0
-1.330E-1	4.863E+0
-1.378E-1	4.837E+0
-1.378E-1	4.850E+0
-1.346E-1	4.837E+0
-1.362E-1	4.840E+0
-1.362E-1	4.863E+0
-1.313E-1	4.872E+0
-1.378E-1	4.882E+0
-1.378E-1	4.872E+0
-1.346E-1	4.866E+0
-1.395E-1	4.837E+0
-1.362E-1	4.847E+0
-1.346E-1	4.847E+0
-1.378E-1	4.866E+0
-1.362E-1	4.898E+0
-1.362E-1	4.892E+0
-1.330E-1	4.827E+0
-1.346E-1	4.801E+0
-1.362E-1	4.827E+0
-1.378E-1	4.853E+0
-1.330E-1	4.853E+0
-1.346E-1	4.840E+0
-1.313E-1	4.847E+0
-1.378E-1	4.847E+0
-1.346E-1	4.847E+0
-1.378E-1	4.834E+0
-1.362E-1	4.830E+0
-1.378E-1	4.811E+0
-1.378E-1	4.837E+0
-1.346E-1	4.902E+0
-1.362E-1	4.918E+0
-1.362E-1	4.872E+0
-1.346E-1	4.847E+0
-1.378E-1	4.830E+0
-1.346E-1	4.847E+0
-1.362E-1	4.859E+0
-1.346E-1	4.872E+0
-1.330E-1	4.872E+0
-1.346E-1	4.863E+0
-1.346E-1	4.817E+0
-1.395E-1	4.850E+0
-1.378E-1	4.879E+0
-1.330E-1	4.902E+0
-1.362E-1	4.872E+0
-1.362E-1	4.850E+0
-1.362E-1	4.850E+0
-1.362E-1	4.811E+0
-1.313E-1	4.785E+0
-1.378E-1	4.834E+0
-1.378E-1	4.882E+0
-1.378E-1	4.869E+0
-1.411E-1	4.863E+0
-1.362E-1	4.856E+0
-1.346E-1	4.869E+0
-1.362E-1	4.892E+0
-1.362E-1	4.863E+0
-1.378E-1	4.834E+0
-1.346E-1	4.834E+0
-1.411E-1	4.905E+0
-1.362E-1	4.908E+0
-1.378E-1	4.898E+0
-1.395E-1	4.863E+0
-1.362E-1	4.847E+0
-1.362E-1	4.908E+0
-1.378E-1	4.918E+0
-1.346E-1	4.892E+0
-1.427E-1	4.872E+0
-1.346E-1	4.853E+0
-1.346E-1	4.898E+0
-1.362E-1	4.895E+0
-1.378E-1	4.879E+0
-1.378E-1	4.911E+0
-1.346E-1	4.879E+0
-1.346E-1	4.876E+0
-1.378E-1	4.915E+0
-1.362E-1	4.895E+0
-1.395E-1	4.859E+0
-1.362E-1	4.853E+0
-1.378E-1	4.898E+0
-1.330E-1	4.889E+0
-1.346E-1	4.902E+0
-1.330E-1	4.895E+0
-1.362E-1	4.830E+0
-1.362E-1	4.847E+0
-1.346E-1	4.814E+0
-1.346E-1	4.791E+0
-1.411E-1	4.830E+0
-1.378E-1	4.837E+0
-1.346E-1	4.843E+0
-1.362E-1	4.872E+0
-1.395E-1	4.830E+0
-1.313E-1	4.814E+0
-1.395E-1	4.856E+0
-1.395E-1	4.876E+0
-1.346E-1	4.847E+0
-1.362E-1	4.863E+0
-1.378E-1	4.882E+0
-1.346E-1	4.827E+0
-1.378E-1	4.782E+0
-1.362E-1	4.814E+0
-1.411E-1	4.866E+0
-1.313E-1	4.866E+0
-1.362E-1	4.895E+0
-1.362E-1	4.892E+0
-1.378E-1	4.885E+0
-1.378E-1	4.918E+0
-1.378E-1	4.885E+0
-1.346E-1	4.811E+0
-1.378E-1	4.778E+0
-1.346E-1	4.791E+0
-1.395E-1	4.817E+0
-1.362E-1	4.824E+0
-1.346E-1	4.834E+0
-1.313E-1	4.908E+0
-1.362E-1	4.905E+0
-1.395E-1	4.853E+0
-1.378E-1	4.840E+0
-1.346E-1	4.879E+0
-1.378E-1	4.902E+0
-1.378E-1	4.889E+0
-1.362E-1	4.843E+0
-1.330E-1	4.821E+0
-1.346E-1	4.859E+0
-1.362E-1	4.885E+0
-1.362E-1	4.850E+0
-1.346E-1	4.856E+0
-1.378E-1	4.908E+0
-1.362E-1	4.918E+0
-1.362E-1	4.908E+0
-1.330E-1	4.840E+0
-1.378E-1	4.814E+0
-1.346E-1	4.856E+0
-1.362E-1	4.889E+0
-1.346E-1	4.905E+0
-1.395E-1	4.885E+0
-1.362E-1	4.872E+0
-1.362E-1	4.872E+0
-1.313E-1	4.889E+0
-1.378E-1	4.866E+0
-1.362E-1	4.837E+0
-1.330E-1	4.850E+0
-1.362E-1	4.908E+0
-1.362E-1	4.863E+0
-1.378E-1	4.824E+0
-1.362E-1	4.843E+0
-1.362E-1	4.840E+0
-1.346E-1	4.866E+0
-1.346E-1	4.876E+0
-1.346E-1	4.863E+0
-1.362E-1	4.859E+0
-1.362E-1	4.840E+0
-1.362E-1	4.821E+0
-1.362E-1	4.814E+0
-1.346E-1	4.859E+0
-1.378E-1	4.889E+0
-1.378E-1	4.853E+0
-1.346E-1	4.863E+0
-1.395E-1	4.879E+0
-1.362E-1	4.872E+0
-1.362E-1	4.853E+0
-1.395E-1	4.837E+0
-1.346E-1	4.859E+0
-1.362E-1	4.847E+0
-1.362E-1	4.853E+0
-1.362E-1	4.872E+0
-1.362E-1	4.850E+0
-1.362E-1	4.814E+0
-1.411E-1	4.804E+0
-1.362E-1	4.853E+0
-1.362E-1	4.814E+0
-1.362E-1	4.804E+0
-1.395E-1	4.843E+0
-1.378E-1	4.840E+0
-1.395E-1	4.843E+0
-1.362E-1	4.879E+0
-1.362E-1	4.869E+0
-1.362E-1	4.795E+0
-1.411E-1	4.827E+0
-1.346E-1	4.863E+0
-1.378E-1	4.850E+0
-1.378E-1	4.856E+0
-1.346E-1	4.859E+0
-1.378E-1	4.837E+0
-1.411E-1	4.804E+0
-1.330E-1	4.840E+0
-1.395E-1	4.902E+0
-1.346E-1	4.921E+0
-1.362E-1	4.856E+0
-1.378E-1	4.824E+0
-1.378E-1	4.843E+0
-1.395E-1	4.830E+0
-1.411E-1	4.882E+0
-1.346E-1	4.902E+0
-1.378E-1	4.853E+0
-1.395E-1	4.804E+0
-1.411E-1	4.808E+0
-1.378E-1	4.856E+0
-1.362E-1	4.905E+0
-1.346E-1	4.908E+0
-1.378E-1	4.885E+0
-1.378E-1	4.866E+0
-1.378E-1	4.879E+0
-1.346E-1	4.905E+0
-1.395E-1	4.885E+0
-1.378E-1	4.837E+0
-1.362E-1	4.856E+0
-1.362E-1	4.892E+0
-1.395E-1	4.882E+0
-1.362E-1	4.882E+0
-1.346E-1	4.856E+0
-1.362E-1	4.856E+0
-1.411E-1	4.840E+0
-1.362E-1	4.869E+0
-1.411E-1	4.885E+0
-1.378E-1	4.869E+0
-1.427E-1	4.869E+0
-1.395E-1	4.834E+0
-1.378E-1	4.814E+0
-1.362E-1	4.821E+0
-1.395E-1	4.811E+0
-1.346E-1	4.798E+0
-1.362E-1	4.824E+0
-1.395E-1	4.856E+0
-1.378E-1	4.889E+0
-1.346E-1	4.856E+0
-1.346E-1	4.814E+0
-1.378E-1	4.785E+0
-1.378E-1	4.804E+0
-1.362E-1	4.853E+0
-1.395E-1	4.853E+0
-1.362E-1	4.876E+0
-1.378E-1	4.937E+0
-1.395E-1	4.957E+0
-1.378E-1	4.889E+0
-1.378E-1	4.827E+0
-1.395E-1	4.876E+0
-1.330E-1	4.889E+0
-1.378E-1	4.866E+0
-1.378E-1	4.863E+0
-1.362E-1	4.863E+0
-1.346E-1	4.885E+0
-1.378E-1	4.902E+0
-1.378E-1	4.918E+0
-1.362E-1	4.902E+0
-1.411E-1	4.817E+0
-1.346E-1	4.801E+0
-1.395E-1	4.847E+0
-1.395E-1	4.866E+0
-1.378E-1	4.863E+0
-1.378E-1	4.811E+0
-1.362E-1	4.798E+0
-1.362E-1	4.811E+0
-1.395E-1	4.863E+0
-1.395E-1	4.908E+0
-1.395E-1	4.895E+0
-1.395E-1	4.837E+0
-1.362E-1	4.834E+0
-1.378E-1	4.876E+0
-1.378E-1	4.872E+0
-1.378E-1	4.850E+0
-1.378E-1	4.905E+0
-1.362E-1	4.931E+0
-1.411E-1	4.898E+0
-1.378E-1	4.879E+0
-1.346E-1	4.902E+0
-1.362E-1	4.882E+0
-1.378E-1	4.876E+0
-1.362E-1	4.837E+0
-1.395E-1	4.830E+0
-1.378E-1	4.840E+0
-1.346E-1	4.824E+0
-1.395E-1	4.808E+0
-1.395E-1	4.827E+0
-1.378E-1	4.859E+0
-1.395E-1	4.840E+0
-1.330E-1	4.869E+0
-1.362E-1	4.895E+0
-1.395E-1	4.863E+0
-1.395E-1	4.853E+0
-1.362E-1	4.866E+0
-1.378E-1	4.866E+0
-1.395E-1	4.843E+0
-1.378E-1	4.869E+0
-1.378E-1	4.898E+0
-1.346E-1	4.895E+0
-1.346E-1	4.911E+0
-1.362E-1	4.876E+0
-1.395E-1	4.866E+0
-1.395E-1	4.830E+0
-1.378E-1	4.859E+0
-1.411E-1	4.898E+0
-1.346E-1	4.859E+0
-1.395E-1	4.843E+0
-1.330E-1	4.889E+0
-1.378E-1	4.866E+0
-1.378E-1	4.859E+0
-1.362E-1	4.895E+0
-1.395E-1	4.908E+0
-1.411E-1	4.905E+0
-1.362E-1	4.918E+0
-1.395E-1	4.905E+0
-1.346E-1	4.879E+0
-1.362E-1	4.859E+0
-1.346E-1	4.856E+0
-1.395E-1	4.840E+0
-1.378E-1	4.879E+0
-1.395E-1	4.895E+0
-1.378E-1	4.905E+0
-1.395E-1	4.905E+0
-1.362E-1	4.866E+0
-1.395E-1	4.847E+0
-1.330E-1	4.827E+0
-1.378E-1	4.859E+0
-1.395E-1	4.866E+0
-1.378E-1	4.843E+0
-1.346E-1	4.843E+0
-1.378E-1	4.885E+0
-1.362E-1	4.859E+0
-1.378E-1	4.821E+0
-1.362E-1	4.837E+0
-1.378E-1	4.837E+0
-1.362E-1	4.834E+0
-1.411E-1	4.817E+0
-1.378E-1	4.876E+0
-1.346E-1	4.889E+0
-1.411E-1	4.859E+0
-1.411E-1	4.840E+0
-1.378E-1	4.840E+0
-1.378E-1	4.869E+0
-1.362E-1	4.882E+0
-1.395E-1	4.843E+0
-1.395E-1	4.824E+0
-1.378E-1	4.840E+0
-1.362E-1	4.876E+0
-1.411E-1	4.895E+0
-1.346E-1	4.866E+0
-1.362E-1	4.863E+0
-1.395E-1	4.879E+0
-1.395E-1	4.872E+0
-1.378E-1	4.892E+0
-1.378E-1	4.937E+0
-1.330E-1	4.869E+0
-1.395E-1	4.804E+0
-1.411E-1	4.834E+0
-1.411E-1	4.885E+0
-1.395E-1	4.885E+0
-1.411E-1	4.872E+0
-1.378E-1	4.850E+0
-1.395E-1	4.834E+0
-1.395E-1	4.821E+0
-1.378E-1	4.843E+0
-1.395E-1	4.869E+0
-1.378E-1	4.882E+0
-1.362E-1	4.885E+0
-1.395E-1	4.879E+0
-1.378E-1	4.863E+0
-1.378E-1	4.856E+0
-1.395E-1	4.856E+0
-1.395E-1	4.856E+0
-1.395E-1	4.843E+0
-1.378E-1	4.876E+0
-1.395E-1	4.902E+0
-1.378E-1	4.905E+0
-1.378E-1	4.853E+0
-1.378E-1	4.808E+0
-1.395E-1	4.795E+0
-1.362E-1	4.847E+0
-1.378E-1	4.885E+0
-1.378E-1	4.911E+0
-1.378E-1	4.902E+0
-1.378E-1	4.834E+0
-1.378E-1	4.788E+0
-1.362E-1	4.843E+0
-1.378E-1	4.876E+0
-1.346E-1	4.889E+0
-1.395E-1	4.889E+0
-1.378E-1	4.859E+0
-1.362E-1	4.856E+0
-1.395E-1	4.824E+0
-1.378E-1	4.843E+0
-1.378E-1	4.866E+0
-1.395E-1	4.869E+0
-1.378E-1	4.853E+0
-1.411E-1	4.863E+0
-1.330E-1	4.853E+0
-1.362E-1	4.866E+0
-1.411E-1	4.876E+0
-1.395E-1	4.902E+0
-1.378E-1	4.895E+0
-1.362E-1	4.872E+0
-1.362E-1	4.885E+0
-1.395E-1	4.905E+0
-1.313E-1	4.898E+0
-1.378E-1	4.911E+0
-1.411E-1	4.892E+0
-1.411E-1	4.889E+0
-1.395E-1	4.889E+0
-1.395E-1	4.859E+0
-1.395E-1	4.866E+0
-1.395E-1	4.856E+0
-1.378E-1	4.879E+0
-1.411E-1	4.885E+0
-1.395E-1	4.859E+0
-1.378E-1	4.798E+0
-1.378E-1	4.804E+0
-1.395E-1	4.853E+0
-1.378E-1	4.876E+0
-1.378E-1	4.850E+0
-1.346E-1	4.889E+0
-1.395E-1	4.866E+0
-1.378E-1	4.821E+0
-1.378E-1	4.811E+0
-1.395E-1	4.827E+0
-1.378E-1	4.814E+0
-1.395E-1	4.856E+0
-1.395E-1	4.898E+0
-1.346E-1	4.895E+0
-1.362E-1	4.876E+0
-1.411E-1	4.882E+0
-1.378E-1	4.885E+0
-1.411E-1	4.843E+0
-1.427E-1	4.843E+0
-1.378E-1	4.840E+0
-1.411E-1	4.863E+0
-1.378E-1	4.869E+0
-1.362E-1	4.837E+0
-1.362E-1	4.814E+0
-1.411E-1	4.847E+0
-1.362E-1	4.850E+0
-1.395E-1	4.834E+0
-1.378E-1	4.830E+0
-1.395E-1	4.847E+0
-1.378E-1	4.876E+0
-1.378E-1	4.859E+0
-1.395E-1	4.853E+0
-1.362E-1	4.853E+0
-1.378E-1	4.856E+0
-1.362E-1	4.847E+0
-1.395E-1	4.830E+0
-1.411E-1	4.827E+0
-1.378E-1	4.827E+0
-1.362E-1	4.830E+0
-1.395E-1	4.872E+0
-1.378E-1	4.918E+0
-1.427E-1	4.863E+0
-1.411E-1	4.837E+0
-1.378E-1	4.840E+0
-1.395E-1	4.866E+0
-1.411E-1	4.856E+0
-1.378E-1	4.856E+0
-1.378E-1	4.859E+0
-1.378E-1	4.837E+0
-1.378E-1	4.850E+0
-1.378E-1	4.853E+0
-1.411E-1	4.834E+0
-1.395E-1	4.853E+0
-1.395E-1	4.863E+0
-1.378E-1	4.869E+0
-1.378E-1	4.902E+0
-1.395E-1	4.879E+0
-1.378E-1	4.837E+0
-1.362E-1	4.830E+0
-1.411E-1	4.817E+0
-1.362E-1	4.817E+0
-1.395E-1	4.863E+0
-1.346E-1	4.879E+0
-1.378E-1	4.876E+0
-1.362E-1	4.863E+0
-1.378E-1	4.853E+0
-1.378E-1	4.902E+0
-1.427E-1	4.954E+0
-1.378E-1	4.934E+0
-1.411E-1	4.902E+0
-1.362E-1	4.928E+0
-1.427E-1	4.902E+0
-1.362E-1	4.879E+0
-1.395E-1	4.843E+0
-1.411E-1	4.837E+0
-1.395E-1	4.872E+0
-1.378E-1	4.876E+0
-1.378E-1	4.879E+0
-1.378E-1	4.866E+0
-1.395E-1	4.892E+0
-1.346E-1	4.889E+0
-1.395E-1	4.863E+0
-1.378E-1	4.843E+0
-1.411E-1	4.882E+0
-1.395E-1	4.872E+0
-1.378E-1	4.814E+0
-1.395E-1	4.801E+0
-1.427E-1	4.856E+0
-1.378E-1	4.898E+0
-1.378E-1	4.895E+0
-1.378E-1	4.889E+0
-1.395E-1	4.853E+0
-1.411E-1	4.830E+0
-1.378E-1	4.853E+0
-1.378E-1	4.882E+0
-1.411E-1	4.856E+0
-1.378E-1	4.798E+0
-1.395E-1	4.775E+0
-1.378E-1	4.798E+0
-1.411E-1	4.827E+0
-1.378E-1	4.817E+0
-1.362E-1	4.824E+0
-1.362E-1	4.817E+0
-1.362E-1	4.824E+0
-1.378E-1	4.879E+0
-1.411E-1	4.892E+0
-1.411E-1	4.908E+0
-1.411E-1	4.866E+0
-1.378E-1	4.830E+0
-1.362E-1	4.847E+0
-1.378E-1	4.847E+0
-1.411E-1	4.856E+0
-1.395E-1	4.830E+0
-1.378E-1	4.834E+0
-1.378E-1	4.892E+0
-1.411E-1	4.882E+0
-1.395E-1	4.811E+0
-1.395E-1	4.801E+0
-1.395E-1	4.808E+0
-1.362E-1	4.808E+0
-1.395E-1	4.795E+0
-1.395E-1	4.811E+0
-1.411E-1	4.863E+0
-1.362E-1	4.872E+0
-1.378E-1	4.859E+0
-1.395E-1	4.843E+0
-1.330E-1	4.859E+0
-1.378E-1	4.902E+0
-1.411E-1	4.908E+0
-1.411E-1	4.885E+0
-1.411E-1	4.859E+0
-1.395E-1	4.853E+0
-1.346E-1	4.824E+0
-1.362E-1	4.791E+0
-1.395E-1	4.824E+0
-1.395E-1	4.837E+0
-1.411E-1	4.808E+0
-1.346E-1	4.824E+0
-1.378E-1	4.830E+0
-1.411E-1	4.856E+0
-1.411E-1	4.908E+0
-1.395E-1	4.934E+0
-1.411E-1	4.892E+0
-1.362E-1	4.847E+0
-1.427E-1	4.879E+0
-1.378E-1	4.863E+0
-1.395E-1	4.850E+0
-1.378E-1	4.869E+0
-1.411E-1	4.866E+0
-1.411E-1	4.859E+0
-1.362E-1	4.859E+0
-1.362E-1	4.847E+0
-1.411E-1	4.843E+0
-1.378E-1	4.817E+0
-1.395E-1	4.837E+0
-1.378E-1	4.808E+0
-1.411E-1	4.840E+0
-1.411E-1	4.866E+0
-1.395E-1	4.869E+0
-1.362E-1	4.879E+0
-1.395E-1	4.902E+0
-1.362E-1	4.921E+0
-1.427E-1	4.915E+0
-1.411E-1	4.876E+0
-1.378E-1	4.866E+0
-1.346E-1	4.853E+0
-1.395E-1	4.856E+0
-1.362E-1	4.834E+0
-1.411E-1	4.817E+0
-1.378E-1	4.882E+0
-1.411E-1	4.895E+0
-1.411E-1	4.866E+0
-1.378E-1	4.847E+0
-1.395E-1	4.840E+0
-1.411E-1	4.840E+0
-1.395E-1	4.856E+0
-1.427E-1	4.882E+0
-1.378E-1	4.847E+0
-1.378E-1	4.821E+0
-1.411E-1	4.830E+0
-1.427E-1	4.804E+0
-1.378E-1	4.801E+0
-1.378E-1	4.837E+0
-1.362E-1	4.866E+0
-1.362E-1	4.866E+0
-1.395E-1	4.882E+0
-1.427E-1	4.889E+0
-1.362E-1	4.879E+0
-1.346E-1	4.889E+0
-1.378E-1	4.856E+0
-1.411E-1	4.863E+0
-1.411E-1	4.882E+0
-1.411E-1	4.876E+0
-1.378E-1	4.898E+0
-1.395E-1	4.937E+0
-1.362E-1	4.882E+0
-1.395E-1	4.876E+0
-1.378E-1	4.856E+0
-1.411E-1	4.882E+0
-1.395E-1	4.895E+0
-1.411E-1	4.895E+0
-1.395E-1	4.895E+0
-1.395E-1	4.863E+0
-1.411E-1	4.814E+0
-1.362E-1	4.788E+0
-1.362E-1	4.808E+0
-1.395E-1	4.811E+0
-1.378E-1	4.840E+0
-1.411E-1	4.921E+0
-1.427E-1	4.944E+0
-1.395E-1	4.898E+0
-1.378E-1	4.866E+0
-1.411E-1	4.837E+0
-1.395E-1	4.869E+0
-1.395E-1	4.882E+0
-1.395E-1	4.850E+0
-1.362E-1	4.898E+0
-1.378E-1	4.905E+0
-1.411E-1	4.843E+0
-1.411E-1	4.850E+0
-1.411E-1	4.882E+0
-1.395E-1	4.889E+0
-1.378E-1	4.879E+0
-1.362E-1	4.876E+0
-1.427E-1	4.908E+0
-1.427E-1	4.934E+0
-1.378E-1	4.911E+0
-1.378E-1	4.898E+0
-1.411E-1	4.918E+0
-1.378E-1	4.879E+0
-1.395E-1	4.885E+0
-1.427E-1	4.905E+0
-1.395E-1	4.866E+0
-1.443E-1	4.824E+0
-1.395E-1	4.834E+0
-1.395E-1	4.847E+0
-1.411E-1	4.876E+0
-1.378E-1	4.863E+0
-1.395E-1	4.866E+0
-1.411E-1	4.885E+0
-1.395E-1	4.889E+0
-1.395E-1	4.895E+0
-1.346E-1	4.859E+0
-1.362E-1	4.795E+0
-1.362E-1	4.824E+0
-1.378E-1	4.850E+0
-1.395E-1	4.824E+0
-1.395E-1	4.778E+0
-1.395E-1	4.746E+0
-1.395E-1	4.785E+0
-1.378E-1	4.837E+0
-1.362E-1	4.859E+0
-1.395E-1	4.863E+0
-1.411E-1	4.821E+0
-1.378E-1	4.850E+0
-1.411E-1	4.885E+0
-1.362E-1	4.869E+0
-1.395E-1	4.840E+0
-1.362E-1	4.859E+0
-1.427E-1	4.850E+0
-1.395E-1	4.866E+0
-1.395E-1	4.876E+0
-1.378E-1	4.863E+0
-1.411E-1	4.869E+0
-1.378E-1	4.837E+0
-1.378E-1	4.847E+0
-1.378E-1	4.869E+0
-1.411E-1	4.830E+0
-1.378E-1	4.811E+0
-1.411E-1	4.788E+0
-1.362E-1	4.850E+0
-1.427E-1	4.885E+0
-1.395E-1	4.850E+0
-1.411E-1	4.821E+0
-1.378E-1	4.817E+0
-1.362E-1	4.821E+0
-1.378E-1	4.824E+0
-1.395E-1	4.837E+0
-1.362E-1	4.892E+0
-1.395E-1	4.905E+0
-1.411E-1	4.908E+0
-1.362E-1	4.911E+0
-1.395E-1	4.885E+0
-1.427E-1	4.876E+0
-1.378E-1	4.830E+0
-1.395E-1	4.798E+0
-1.395E-1	4.817E+0
-1.395E-1	4.853E+0
-1.427E-1	4.824E+0
-1.395E-1	4.817E+0
-1.378E-1	4.830E+0
-1.395E-1	4.872E+0
-1.411E-1	4.892E+0
-1.378E-1	4.902E+0
-1.362E-1	4.853E+0
-1.378E-1	4.814E+0
-1.378E-1	4.824E+0
-1.411E-1	4.830E+0
-1.395E-1	4.840E+0
-1.395E-1	4.834E+0
-1.395E-1	4.801E+0
-1.395E-1	4.824E+0
-1.395E-1	4.898E+0
-1.411E-1	4.853E+0
-1.395E-1	4.824E+0
-1.378E-1	4.837E+0
-1.395E-1	4.834E+0
-1.395E-1	4.898E+0
-1.378E-1	4.931E+0
-1.378E-1	4.892E+0
-1.411E-1	4.876E+0
-1.411E-1	4.824E+0
-1.378E-1	4.827E+0
-1.411E-1	4.863E+0
-1.395E-1	4.859E+0
-1.411E-1	4.859E+0
-1.362E-1	4.859E+0
-1.378E-1	4.876E+0
-1.411E-1	4.911E+0
-1.378E-1	4.892E+0
-1.427E-1	4.902E+0
-1.395E-1	4.885E+0
-1.362E-1	4.872E+0
-1.411E-1	4.850E+0
-1.395E-1	4.821E+0
-1.395E-1	4.824E+0
-1.427E-1	4.847E+0
-1.395E-1	4.859E+0
-1.395E-1	4.872E+0
-1.378E-1	4.869E+0
-1.362E-1	4.866E+0
-1.411E-1	4.850E+0
-1.378E-1	4.817E+0
-1.395E-1	4.821E+0
-1.427E-1	4.872E+0
-1.395E-1	4.898E+0
-1.395E-1	4.856E+0
-1.411E-1	4.847E+0
-1.346E-1	4.856E+0
-1.395E-1	4.876E+0
-1.411E-1	4.879E+0
-1.411E-1	4.872E+0
-1.362E-1	4.850E+0
-1.427E-1	4.811E+0
-1.395E-1	4.856E+0
-1.395E-1	4.847E+0
-1.411E-1	4.856E+0
-1.395E-1	4.853E+0
-1.395E-1	4.817E+0
-1.378E-1	4.788E+0
-1.411E-1	4.830E+0
-1.395E-1	4.866E+0
-1.411E-1	4.892E+0
-1.395E-1	4.856E+0
-1.395E-1	4.778E+0
-1.395E-1	4.778E+0
-1.411E-1	4.830E+0
-1.395E-1	4.889E+0
-1.395E-1	4.902E+0
-1.378E-1	4.905E+0
-1.395E-1	4.895E+0
-1.378E-1	4.837E+0
-1.395E-1	4.801E+0
-1.395E-1	4.830E+0
-1.395E-1	4.847E+0
-1.395E-1	4.902E+0
-1.427E-1	4.915E+0
-1.395E-1	4.859E+0
-1.443E-1	4.892E+0
-1.395E-1	4.869E+0
-1.378E-1	4.830E+0
-1.378E-1	4.850E+0
-1.395E-1	4.872E+0
-1.411E-1	4.863E+0
-1.427E-1	4.866E+0
-1.346E-1	4.892E+0
-1.395E-1	4.895E+0
-1.395E-1	4.921E+0
-1.395E-1	4.908E+0
-1.395E-1	4.902E+0
-1.378E-1	4.876E+0
-1.395E-1	4.830E+0
-1.395E-1	4.879E+0
-1.378E-1	4.898E+0
-1.411E-1	4.866E+0
-1.395E-1	4.869E+0
-1.411E-1	4.856E+0
-1.411E-1	4.827E+0
-1.411E-1	4.827E+0
-1.411E-1	4.801E+0
-1.362E-1	4.824E+0
-1.395E-1	4.898E+0
-1.443E-1	4.830E+0
-1.378E-1	4.811E+0
-1.411E-1	4.840E+0
-1.411E-1	4.847E+0
-1.378E-1	4.859E+0
-1.378E-1	4.872E+0
-1.362E-1	4.850E+0
-1.411E-1	4.830E+0
-1.378E-1	4.830E+0
-1.378E-1	4.817E+0
-1.411E-1	4.814E+0
-1.378E-1	4.834E+0
-1.411E-1	4.847E+0
-1.378E-1	4.879E+0
-1.378E-1	4.885E+0
-1.378E-1	4.840E+0
-1.395E-1	4.814E+0
-1.411E-1	4.837E+0
-1.395E-1	4.817E+0
-1.411E-1	4.808E+0
-1.411E-1	4.814E+0
-1.378E-1	4.869E+0
-1.395E-1	4.885E+0
-1.411E-1	4.866E+0
-1.395E-1	4.847E+0
-1.378E-1	4.879E+0
-1.346E-1	4.889E+0
-1.395E-1	4.830E+0
-1.395E-1	4.824E+0
-1.411E-1	4.859E+0
-1.395E-1	4.791E+0
-1.362E-1	4.837E+0
-1.411E-1	4.879E+0
-1.411E-1	4.834E+0
-1.395E-1	4.834E+0
-1.427E-1	4.850E+0
-1.378E-1	4.872E+0
-1.362E-1	4.872E+0
-1.362E-1	4.892E+0
-1.427E-1	4.905E+0
-1.411E-1	4.853E+0
-1.395E-1	4.859E+0
-1.362E-1	4.895E+0
-1.395E-1	4.895E+0
-1.395E-1	4.843E+0
-1.427E-1	4.821E+0
-1.427E-1	4.866E+0
-1.362E-1	4.879E+0
-1.378E-1	4.856E+0
-1.411E-1	4.824E+0
-1.411E-1	4.811E+0
-1.395E-1	4.808E+0
-1.411E-1	4.772E+0
-1.362E-1	4.814E+0
-1.378E-1	4.850E+0
-1.411E-1	4.814E+0
-1.427E-1	4.775E+0
-1.395E-1	4.785E+0
-1.346E-1	4.824E+0
-1.378E-1	4.882E+0
-1.395E-1	4.902E+0
-1.395E-1	4.895E+0
-1.378E-1	4.840E+0
-1.411E-1	4.821E+0
-1.378E-1	4.859E+0
-1.395E-1	4.872E+0
-1.378E-1	4.850E+0
-1.411E-1	4.834E+0
-1.378E-1	4.834E+0
-1.395E-1	4.830E+0
-1.395E-1	4.840E+0
-1.395E-1	4.827E+0
-1.395E-1	4.856E+0
-1.395E-1	4.869E+0
-1.362E-1	4.872E+0
-1.395E-1	4.869E+0
-1.395E-1	4.850E+0
-1.427E-1	4.876E+0
-1.362E-1	4.889E+0
-1.395E-1	4.821E+0
-1.362E-1	4.775E+0
-1.378E-1	4.769E+0
-1.378E-1	4.788E+0
-1.411E-1	4.817E+0
-1.378E-1	4.876E+0
-1.378E-1	4.885E+0
-1.362E-1	4.847E+0
-1.395E-1	4.843E+0
-1.411E-1	4.876E+0
-1.378E-1	4.824E+0
-1.378E-1	4.811E+0
-1.362E-1	4.853E+0
-1.411E-1	4.866E+0
-1.427E-1	4.856E+0
-1.395E-1	4.847E+0
-1.378E-1	4.840E+0
-1.411E-1	4.821E+0
-1.395E-1	4.827E+0
-1.395E-1	4.834E+0
-1.411E-1	4.876E+0
-1.427E-1	4.872E+0
-1.411E-1	4.856E+0
-1.346E-1	4.895E+0
-1.395E-1	4.924E+0
-1.395E-1	4.902E+0
-1.395E-1	4.895E+0
-1.362E-1	4.879E+0
-1.427E-1	4.902E+0
-1.395E-1	4.872E+0
-1.411E-1	4.795E+0
-1.378E-1	4.772E+0
-1.378E-1	4.817E+0
-1.330E-1	4.863E+0
-1.411E-1	4.863E+0
-1.362E-1	4.827E+0
-1.411E-1	4.808E+0
-1.411E-1	4.830E+0
-1.427E-1	4.837E+0
-1.346E-1	4.843E+0
-1.395E-1	4.866E+0
-1.362E-1	4.817E+0
-1.411E-1	4.798E+0
-1.378E-1	4.824E+0
-1.378E-1	4.843E+0
-1.346E-1	4.830E+0
-1.411E-1	4.830E+0
-1.411E-1	4.850E+0
-1.411E-1	4.879E+0
-1.395E-1	4.876E+0
-1.411E-1	4.837E+0
-1.362E-1	4.834E+0
-1.411E-1	4.834E+0
-1.395E-1	4.866E+0
-1.378E-1	4.863E+0
-1.395E-1	4.821E+0
-1.411E-1	4.850E+0
-1.443E-1	4.921E+0
-1.378E-1	4.892E+0
-1.395E-1	4.859E+0
-1.395E-1	4.850E+0
-1.395E-1	4.847E+0
-1.411E-1	4.866E+0
-1.411E-1	4.866E+0
-1.395E-1	4.859E+0
-1.395E-1	4.872E+0
-1.395E-1	4.905E+0
-1.411E-1	4.889E+0
-1.411E-1	4.869E+0
-1.411E-1	4.902E+0
-1.378E-1	4.921E+0
-1.362E-1	4.915E+0
-1.378E-1	4.850E+0
-1.411E-1	4.808E+0
-1.411E-1	4.837E+0
-1.411E-1	4.872E+0
-1.395E-1	4.879E+0
-1.395E-1	4.872E+0
-1.411E-1	4.872E+0
-1.411E-1	4.859E+0
-1.378E-1	4.843E+0
-1.395E-1	4.843E+0
-1.395E-1	4.837E+0
-1.427E-1	4.872E+0
-1.427E-1	4.885E+0
-1.378E-1	4.856E+0
-1.443E-1	4.863E+0
-1.411E-1	4.892E+0
-1.362E-1	4.853E+0
-1.395E-1	4.817E+0
-1.411E-1	4.824E+0
-1.395E-1	4.869E+0
-1.378E-1	4.905E+0
-1.378E-1	4.843E+0
-1.362E-1	4.866E+0
-1.427E-1	4.915E+0
-1.427E-1	4.885E+0
-1.411E-1	4.859E+0
-1.378E-1	4.915E+0
-1.395E-1	4.934E+0
-1.395E-1	4.856E+0
-1.427E-1	4.827E+0
-1.395E-1	4.837E+0
-1.378E-1	4.843E+0
-1.395E-1	4.856E+0
-1.411E-1	4.817E+0
-1.395E-1	4.811E+0
-1.411E-1	4.850E+0
-1.395E-1	4.827E+0
-1.378E-1	4.817E+0
-1.395E-1	4.850E+0
-1.395E-1	4.895E+0
-1.395E-1	4.863E+0
-1.427E-1	4.824E+0
-1.411E-1	4.834E+0
-1.362E-1	4.827E+0
-1.427E-1	4.795E+0
-1.427E-1	4.824E+0
-1.395E-1	4.837E+0
-1.411E-1	4.791E+0
-1.411E-1	4.775E+0
-1.427E-1	4.811E+0
-1.378E-1	4.840E+0
-1.395E-1	4.843E+0
-1.378E-1	4.859E+0
-1.395E-1	4.866E+0
-1.378E-1	4.824E+0
-1.395E-1	4.778E+0
-1.395E-1	4.821E+0
-1.395E-1	4.872E+0
-1.378E-1	4.856E+0
-1.395E-1	4.872E+0
-1.427E-1	4.876E+0
-1.395E-1	4.830E+0
-1.411E-1	4.795E+0
-1.362E-1	4.811E+0
-1.378E-1	4.837E+0
-1.411E-1	4.859E+0
-1.395E-1	4.814E+0
-1.395E-1	4.834E+0
-1.411E-1	4.859E+0
-1.346E-1	4.853E+0
-1.411E-1	4.843E+0
-1.427E-1	4.843E+0
-1.362E-1	4.853E+0
-1.395E-1	4.853E+0
-1.395E-1	4.834E+0
-1.378E-1	4.859E+0
-1.427E-1	4.889E+0
-1.395E-1	4.872E+0
-1.362E-1	4.866E+0
-1.411E-1	4.811E+0
-1.411E-1	4.811E+0
-1.411E-1	4.843E+0
-1.411E-1	4.804E+0
-1.378E-1	4.817E+0
-1.378E-1	4.872E+0
-1.395E-1	4.830E+0
-1.427E-1	4.811E+0
-1.427E-1	4.824E+0
-1.395E-1	4.837E+0
-1.395E-1	4.853E+0
-1.411E-1	4.837E+0
-1.411E-1	4.830E+0
-1.378E-1	4.811E+0
-1.395E-1	4.795E+0
-1.427E-1	4.808E+0
-1.395E-1	4.772E+0
-1.427E-1	4.791E+0
-1.395E-1	4.866E+0
-1.411E-1	4.918E+0
-1.427E-1	4.895E+0
-1.395E-1	4.866E+0
-1.411E-1	4.885E+0
-1.411E-1	4.889E+0
-1.411E-1	4.859E+0
-1.411E-1	4.840E+0
-1.427E-1	4.817E+0
-1.411E-1	4.795E+0
-1.427E-1	4.817E+0
-1.395E-1	4.850E+0
-1.395E-1	4.869E+0
-1.395E-1	4.837E+0
-1.395E-1	4.817E+0
-1.411E-1	4.902E+0
-1.427E-1	4.934E+0
-1.411E-1	4.859E+0
-1.395E-1	4.840E+0
-1.427E-1	4.902E+0
-1.395E-1	4.895E+0
-1.411E-1	4.834E+0
-1.427E-1	4.801E+0
-1.395E-1	4.827E+0
-1.362E-1	4.866E+0
-1.395E-1	4.872E+0
-1.395E-1	4.850E+0
-1.427E-1	4.830E+0
-1.427E-1	4.850E+0
-1.395E-1	4.876E+0
-1.395E-1	4.863E+0
-1.427E-1	4.824E+0
-1.395E-1	4.814E+0
-1.411E-1	4.821E+0
-1.395E-1	4.859E+0
-1.411E-1	4.830E+0
-1.427E-1	4.837E+0
-1.411E-1	4.885E+0
-1.411E-1	4.921E+0
-1.411E-1	4.859E+0
-1.395E-1	4.843E+0
-1.395E-1	4.821E+0
-1.395E-1	4.785E+0
-1.395E-1	4.834E+0
-1.411E-1	4.869E+0
-1.427E-1	4.908E+0
-1.411E-1	4.908E+0
-1.411E-1	4.908E+0
-1.411E-1	4.895E+0
-1.443E-1	4.905E+0
-1.395E-1	4.905E+0
-1.411E-1	4.853E+0
-1.378E-1	4.834E+0
-1.395E-1	4.817E+0
-1.378E-1	4.856E+0
-1.411E-1	4.895E+0
-1.411E-1	4.863E+0
-1.411E-1	4.830E+0
-1.411E-1	4.834E+0
-1.411E-1	4.804E+0
-1.411E-1	4.795E+0
-1.378E-1	4.804E+0
-1.411E-1	4.814E+0
-1.427E-1	4.837E+0
-1.395E-1	4.850E+0
-1.411E-1	4.850E+0
-1.443E-1	4.830E+0
-1.411E-1	4.837E+0
-1.395E-1	4.866E+0
-1.411E-1	4.859E+0
-1.378E-1	4.843E+0
-1.395E-1	4.847E+0
-1.395E-1	4.863E+0
-1.427E-1	4.843E+0
-1.411E-1	4.856E+0
-1.443E-1	4.872E+0
-1.411E-1	4.821E+0
-1.411E-1	4.817E+0
-1.395E-1	4.834E+0
-1.411E-1	4.872E+0
-1.411E-1	4.876E+0
-1.395E-1	4.856E+0
-1.427E-1	4.889E+0
-1.411E-1	4.859E+0
-1.476E-1	4.840E+0
-1.395E-1	4.801E+0
-1.346E-1	4.801E+0
-1.378E-1	4.824E+0
-1.427E-1	4.830E+0
-1.443E-1	4.853E+0
-1.411E-1	4.834E+0
[truncated: 18,393 more rows]
