# Supplementary material for: Improved ANAP incorporation and VCF analysis reveal details of P2X7 current facilitation and a limited conformational interplay between ATP binding and the intracellular ballast domain
Source: eLife. 2023 Jan 4;12:e82479. doi: 10.7554/eLife.82479 (PMC9859053; doi:10.7554/eLife.82479)
Supplement: Figure 2—figure supplement 1—source data 3. [file elife-82479-fig2-figsupp1-data3.zip › Figure-2_figure-supplement-1_source-data-3/20g09/rec40.csv]

-1.070E-1	2.787E+0
-1.070E-1	2.832E+0
-1.054E-1	2.861E+0
-1.086E-1	2.848E+0
-1.086E-1	2.845E+0
-1.103E-1	2.839E+0
-1.070E-1	2.845E+0
-1.038E-1	2.855E+0
-1.054E-1	2.861E+0
-1.038E-1	2.864E+0
-1.038E-1	2.829E+0
-1.086E-1	2.813E+0
-1.070E-1	2.829E+0
-1.054E-1	2.832E+0
-1.086E-1	2.861E+0
-1.070E-1	2.884E+0
-1.054E-1	2.839E+0
-1.054E-1	2.822E+0
-1.070E-1	2.832E+0
-1.005E-1	2.829E+0
-1.070E-1	2.842E+0
-1.086E-1	2.874E+0
-1.038E-1	2.839E+0
-1.054E-1	2.806E+0
-1.070E-1	2.822E+0
-1.038E-1	2.877E+0
-1.070E-1	2.897E+0
-1.038E-1	2.848E+0
-1.054E-1	2.826E+0
-1.038E-1	2.839E+0
-1.070E-1	2.839E+0
-1.054E-1	2.829E+0
-1.038E-1	2.858E+0
-1.054E-1	2.851E+0
-1.054E-1	2.835E+0
-1.038E-1	2.816E+0
-1.038E-1	2.813E+0
-1.086E-1	2.813E+0
-1.086E-1	2.816E+0
-1.086E-1	2.845E+0
-1.038E-1	2.877E+0
-1.021E-1	2.851E+0
-1.054E-1	2.868E+0
-1.070E-1	2.874E+0
-1.070E-1	2.842E+0
-1.054E-1	2.845E+0
-1.021E-1	2.839E+0
-1.038E-1	2.839E+0
-1.086E-1	2.874E+0
-1.054E-1	2.855E+0
-1.070E-1	2.835E+0
-1.005E-1	2.835E+0
-1.021E-1	2.832E+0
-1.038E-1	2.822E+0
-1.070E-1	2.819E+0
-1.038E-1	2.826E+0
-1.038E-1	2.835E+0
-1.038E-1	2.829E+0
-1.086E-1	2.806E+0
-1.054E-1	2.787E+0
-1.070E-1	2.803E+0
-1.070E-1	2.809E+0
-1.038E-1	2.803E+0
-1.021E-1	2.819E+0
-1.038E-1	2.848E+0
-1.054E-1	2.858E+0
-1.086E-1	2.877E+0
-1.054E-1	2.822E+0
-1.070E-1	2.793E+0
-1.038E-1	2.816E+0
-1.103E-1	2.809E+0
-1.070E-1	2.813E+0
-1.054E-1	2.842E+0
-1.070E-1	2.842E+0
-1.021E-1	2.842E+0
-1.038E-1	2.832E+0
-1.070E-1	2.822E+0
-1.038E-1	2.816E+0
-1.070E-1	2.819E+0
-1.021E-1	2.839E+0
-1.054E-1	2.839E+0
-1.038E-1	2.861E+0
-1.070E-1	2.829E+0
-1.054E-1	2.822E+0
-1.054E-1	2.826E+0
-1.054E-1	2.819E+0
-1.070E-1	2.822E+0
-1.038E-1	2.832E+0
-1.054E-1	2.835E+0
-1.038E-1	2.829E+0
-1.038E-1	2.829E+0
-1.054E-1	2.819E+0
-1.054E-1	2.826E+0
-1.021E-1	2.819E+0
-1.038E-1	2.848E+0
-1.054E-1	2.845E+0
-1.038E-1	2.839E+0
-1.103E-1	2.835E+0
-1.054E-1	2.816E+0
-1.038E-1	2.855E+0
-1.054E-1	2.861E+0
-1.038E-1	2.826E+0
-1.086E-1	2.842E+0
-1.038E-1	2.855E+0
-1.054E-1	2.842E+0
-1.038E-1	2.855E+0
-1.070E-1	2.842E+0
-1.038E-1	2.835E+0
-1.038E-1	2.861E+0
-1.054E-1	2.881E+0
-1.038E-1	2.874E+0
-1.021E-1	2.839E+0
-1.054E-1	2.845E+0
-1.054E-1	2.851E+0
-1.086E-1	2.874E+0
-1.086E-1	2.868E+0
-1.054E-1	2.835E+0
-1.054E-1	2.813E+0
-1.038E-1	2.835E+0
-1.038E-1	2.842E+0
-1.054E-1	2.839E+0
-1.038E-1	2.826E+0
-1.054E-1	2.822E+0
-1.038E-1	2.832E+0
-1.054E-1	2.813E+0
-1.038E-1	2.816E+0
-1.054E-1	2.829E+0
-1.038E-1	2.848E+0
-1.038E-1	2.868E+0
-1.021E-1	2.819E+0
-1.021E-1	2.819E+0
-1.021E-1	2.809E+0
-1.054E-1	2.809E+0
-1.054E-1	2.861E+0
-1.054E-1	2.839E+0
-1.054E-1	2.822E+0
-1.021E-1	2.829E+0
-1.021E-1	2.809E+0
-1.070E-1	2.803E+0
-1.005E-1	2.822E+0
-1.054E-1	2.816E+0
-1.054E-1	2.819E+0
-1.038E-1	2.816E+0
-1.070E-1	2.826E+0
-1.054E-1	2.845E+0
-1.054E-1	2.819E+0
-1.038E-1	2.819E+0
-1.038E-1	2.845E+0
-1.005E-1	2.839E+0
-1.021E-1	2.806E+0
-1.070E-1	2.851E+0
-1.038E-1	2.822E+0
-1.038E-1	2.803E+0
-1.070E-1	2.832E+0
-1.021E-1	2.803E+0
-1.021E-1	2.793E+0
-1.054E-1	2.809E+0
-1.005E-1	2.813E+0
-1.054E-1	2.816E+0
-1.070E-1	2.822E+0
-1.038E-1	2.864E+0
-1.070E-1	2.881E+0
-1.038E-1	2.868E+0
-1.070E-1	2.819E+0
-1.005E-1	2.793E+0
-1.038E-1	2.829E+0
-1.054E-1	2.845E+0
-1.038E-1	2.835E+0
-1.021E-1	2.806E+0
-1.054E-1	2.787E+0
-1.054E-1	2.819E+0
-1.070E-1	2.806E+0
-1.005E-1	2.819E+0
-1.054E-1	2.855E+0
-1.021E-1	2.848E+0
-1.054E-1	2.793E+0
-1.005E-1	2.790E+0
-1.070E-1	2.822E+0
-1.054E-1	2.829E+0
-1.054E-1	2.826E+0
-1.038E-1	2.851E+0
-1.070E-1	2.874E+0
-1.021E-1	2.855E+0
-1.038E-1	2.809E+0
-1.054E-1	2.783E+0
-1.070E-1	2.813E+0
-1.054E-1	2.851E+0
-1.021E-1	2.845E+0
-1.005E-1	2.816E+0
-1.038E-1	2.813E+0
-1.038E-1	2.832E+0
-1.038E-1	2.829E+0
-1.038E-1	2.809E+0
-1.054E-1	2.835E+0
-1.038E-1	2.839E+0
-1.054E-1	2.826E+0
-1.005E-1	2.845E+0
-1.038E-1	2.842E+0
-1.054E-1	2.839E+0
-1.054E-1	2.877E+0
-1.054E-1	2.874E+0
-1.070E-1	2.868E+0
-1.054E-1	2.858E+0
-1.054E-1	2.851E+0
-1.005E-1	2.845E+0
-1.021E-1	2.845E+0
-1.021E-1	2.839E+0
-1.054E-1	2.829E+0
-1.038E-1	2.845E+0
-1.054E-1	2.829E+0
-1.054E-1	2.822E+0
-1.054E-1	2.819E+0
-1.054E-1	2.829E+0
-1.021E-1	2.796E+0
-1.054E-1	2.774E+0
-1.054E-1	2.822E+0
-1.054E-1	2.845E+0
-1.070E-1	2.845E+0
-1.005E-1	2.861E+0
-1.070E-1	2.871E+0
-1.054E-1	2.868E+0
-1.038E-1	2.845E+0
-1.021E-1	2.809E+0
-1.054E-1	2.793E+0
-1.038E-1	2.816E+0
-1.038E-1	2.816E+0
-1.038E-1	2.826E+0
-1.021E-1	2.842E+0
-9.890E-2	2.809E+0
-1.086E-1	2.826E+0
-1.054E-1	2.832E+0
-1.021E-1	2.803E+0
-1.021E-1	2.829E+0
-1.070E-1	2.835E+0
-1.070E-1	2.832E+0
-1.038E-1	2.835E+0
-1.038E-1	2.819E+0
-1.021E-1	2.832E+0
-1.054E-1	2.871E+0
-1.005E-1	2.868E+0
-1.021E-1	2.881E+0
-1.054E-1	2.874E+0
-1.038E-1	2.835E+0
-1.021E-1	2.816E+0
-1.038E-1	2.826E+0
-1.038E-1	2.845E+0
-1.038E-1	2.848E+0
-1.021E-1	2.845E+0
-1.054E-1	2.835E+0
-1.070E-1	2.829E+0
-1.005E-1	2.813E+0
-1.038E-1	2.803E+0
-1.021E-1	2.803E+0
-1.054E-1	2.813E+0
-1.038E-1	2.809E+0
-1.054E-1	2.813E+0
-1.038E-1	2.851E+0
-1.054E-1	2.835E+0
-1.038E-1	2.806E+0
-1.021E-1	2.813E+0
-1.038E-1	2.855E+0
-1.038E-1	2.861E+0
-1.054E-1	2.835E+0
-1.054E-1	2.826E+0
-1.054E-1	2.861E+0
-1.038E-1	2.868E+0
-1.070E-1	2.829E+0
-1.038E-1	2.777E+0
-1.054E-1	2.790E+0
-1.038E-1	2.809E+0
-1.070E-1	2.796E+0
-1.005E-1	2.800E+0
-1.038E-1	2.813E+0
-1.054E-1	2.842E+0
-1.054E-1	2.839E+0
-1.038E-1	2.835E+0
-1.038E-1	2.819E+0
-1.038E-1	2.813E+0
-1.054E-1	2.842E+0
-1.070E-1	2.832E+0
-1.038E-1	2.826E+0
-1.021E-1	2.839E+0
-1.038E-1	2.845E+0
-1.054E-1	2.826E+0
-1.038E-1	2.832E+0
-1.054E-1	2.806E+0
-1.070E-1	2.809E+0
-1.054E-1	2.826E+0
-1.005E-1	2.835E+0
-1.021E-1	2.822E+0
-1.054E-1	2.855E+0
-1.038E-1	2.848E+0
-1.038E-1	2.806E+0
-1.021E-1	2.783E+0
-1.038E-1	2.803E+0
-1.038E-1	2.803E+0
-9.890E-2	2.822E+0
-1.005E-1	2.832E+0
-1.005E-1	2.842E+0
-1.021E-1	2.839E+0
-1.038E-1	2.819E+0
-9.890E-2	2.809E+0
-1.070E-1	2.770E+0
-1.054E-1	2.783E+0
-1.038E-1	2.851E+0
-1.054E-1	2.845E+0
-1.021E-1	2.800E+0
-1.054E-1	2.809E+0
-1.021E-1	2.790E+0
-1.021E-1	2.809E+0
-1.021E-1	2.858E+0
-1.038E-1	2.871E+0
-1.005E-1	2.809E+0
-1.054E-1	2.803E+0
-1.021E-1	2.858E+0
-1.038E-1	2.871E+0
-1.021E-1	2.851E+0
-1.038E-1	2.829E+0
-1.054E-1	2.819E+0
-1.021E-1	2.839E+0
-9.890E-2	2.842E+0
-1.054E-1	2.832E+0
-9.890E-2	2.826E+0
-1.021E-1	2.845E+0
-1.005E-1	2.871E+0
-1.038E-1	2.877E+0
-1.054E-1	2.858E+0
-1.005E-1	2.858E+0
-1.021E-1	2.868E+0
-1.038E-1	2.861E+0
-1.038E-1	2.816E+0
-1.038E-1	2.796E+0
-1.054E-1	2.822E+0
-1.054E-1	2.839E+0
-1.021E-1	2.851E+0
-1.021E-1	2.864E+0
-1.054E-1	2.855E+0
-1.038E-1	2.822E+0
-1.038E-1	2.845E+0
-1.021E-1	2.848E+0
-1.005E-1	2.832E+0
-1.021E-1	2.816E+0
-1.021E-1	2.829E+0
-1.021E-1	2.851E+0
-1.021E-1	2.864E+0
-1.021E-1	2.874E+0
-1.038E-1	2.835E+0
-1.021E-1	2.809E+0
-1.005E-1	2.790E+0
-1.054E-1	2.845E+0
-1.021E-1	2.868E+0
-1.038E-1	2.819E+0
-1.005E-1	2.822E+0
-1.054E-1	2.800E+0
-1.005E-1	2.813E+0
-1.021E-1	2.806E+0
-1.021E-1	2.783E+0
-1.054E-1	2.803E+0
-1.038E-1	2.858E+0
-1.038E-1	2.861E+0
-1.038E-1	2.832E+0
-1.021E-1	2.848E+0
-1.054E-1	2.855E+0
-1.054E-1	2.842E+0
-1.038E-1	2.813E+0
-1.021E-1	2.826E+0
-1.038E-1	2.832E+0
-1.021E-1	2.819E+0
-1.054E-1	2.806E+0
-1.021E-1	2.764E+0
-1.038E-1	2.777E+0
-1.038E-1	2.819E+0
-1.021E-1	2.842E+0
-1.005E-1	2.835E+0
-9.890E-2	2.803E+0
-1.038E-1	2.813E+0
-1.005E-1	2.839E+0
-1.038E-1	2.803E+0
-1.005E-1	2.774E+0
-1.038E-1	2.800E+0
-1.038E-1	2.806E+0
-1.021E-1	2.780E+0
-1.005E-1	2.806E+0
-1.038E-1	2.858E+0
-1.005E-1	2.839E+0
-1.054E-1	2.780E+0
-1.038E-1	2.754E+0
-1.038E-1	2.790E+0
-1.021E-1	2.826E+0
-1.038E-1	2.832E+0
-1.021E-1	2.809E+0
-1.021E-1	2.809E+0
-1.021E-1	2.809E+0
-1.038E-1	2.839E+0
-1.038E-1	2.829E+0
-1.054E-1	2.796E+0
-1.038E-1	2.816E+0
-9.890E-2	2.803E+0
-1.038E-1	2.816E+0
-1.021E-1	2.822E+0
-1.005E-1	2.816E+0
-1.021E-1	2.822E+0
-1.070E-1	2.832E+0
-1.038E-1	2.800E+0
-1.021E-1	2.822E+0
-1.005E-1	2.858E+0
-1.021E-1	2.848E+0
-1.021E-1	2.848E+0
-1.054E-1	2.832E+0
-9.728E-2	2.822E+0
-1.038E-1	2.809E+0
-1.054E-1	2.832E+0
-1.021E-1	2.845E+0
-1.021E-1	2.822E+0
-1.038E-1	2.790E+0
-1.021E-1	2.787E+0
-1.021E-1	2.793E+0
-1.038E-1	2.832E+0
-1.054E-1	2.848E+0
-1.038E-1	2.839E+0
-1.021E-1	2.851E+0
-1.054E-1	2.855E+0
-1.005E-1	2.822E+0
-9.890E-2	2.793E+0
-1.005E-1	2.793E+0
-1.021E-1	2.809E+0
-1.005E-1	2.829E+0
-1.005E-1	2.855E+0
-1.005E-1	2.845E+0
-1.038E-1	2.829E+0
-9.890E-2	2.848E+0
-1.054E-1	2.822E+0
-1.005E-1	2.790E+0
-9.890E-2	2.780E+0
-1.021E-1	2.787E+0
-1.005E-1	2.800E+0
-1.038E-1	2.780E+0
-1.005E-1	2.777E+0
-9.890E-2	2.796E+0
-1.038E-1	2.813E+0
-1.021E-1	2.796E+0
-1.038E-1	2.822E+0
-1.038E-1	2.842E+0
-1.005E-1	2.855E+0
-1.005E-1	2.819E+0
-1.021E-1	2.800E+0
-1.038E-1	2.826E+0
-1.005E-1	2.848E+0
-1.005E-1	2.842E+0
-9.890E-2	2.835E+0
-1.021E-1	2.826E+0
-9.890E-2	2.806E+0
-1.054E-1	2.819E+0
-1.021E-1	2.809E+0
-1.005E-1	2.767E+0
-1.021E-1	2.787E+0
-1.005E-1	2.822E+0
-1.005E-1	2.826E+0
-1.005E-1	2.816E+0
-1.054E-1	2.774E+0
-1.038E-1	2.774E+0
-1.021E-1	2.816E+0
-9.728E-2	2.819E+0
-1.038E-1	2.816E+0
-1.005E-1	2.819E+0
-1.005E-1	2.819E+0
-1.038E-1	2.822E+0
-9.890E-2	2.829E+0
-1.005E-1	2.806E+0
-1.005E-1	2.770E+0
-1.021E-1	2.787E+0
-1.038E-1	2.835E+0
-1.005E-1	2.826E+0
-9.890E-2	2.800E+0
-9.890E-2	2.806E+0
-1.021E-1	2.800E+0
-1.005E-1	2.767E+0
-1.054E-1	2.803E+0
-1.021E-1	2.819E+0
-1.054E-1	2.806E+0
-1.021E-1	2.822E+0
-1.021E-1	2.829E+0
-1.005E-1	2.848E+0
-9.890E-2	2.842E+0
-9.890E-2	2.819E+0
-1.021E-1	2.832E+0
-1.038E-1	2.842E+0
-1.005E-1	2.839E+0
-1.005E-1	2.832E+0
-1.005E-1	2.806E+0
-1.038E-1	2.790E+0
-1.005E-1	2.770E+0
-1.005E-1	2.800E+0
-1.021E-1	2.816E+0
-1.005E-1	2.809E+0
-1.038E-1	2.796E+0
-1.005E-1	2.832E+0
-1.005E-1	2.884E+0
-1.021E-1	2.868E+0
-1.005E-1	2.848E+0
-1.005E-1	2.816E+0
-1.038E-1	2.803E+0
-1.005E-1	2.822E+0
-1.005E-1	2.839E+0
-1.021E-1	2.819E+0
-9.890E-2	2.806E+0
-1.005E-1	2.829E+0
-9.890E-2	2.848E+0
-1.005E-1	2.855E+0
-9.728E-2	2.813E+0
-1.021E-1	2.770E+0
-1.021E-1	2.774E+0
-9.728E-2	2.787E+0
-1.054E-1	2.822E+0
-1.005E-1	2.842E+0
-1.021E-1	2.809E+0
-1.054E-1	2.819E+0
-1.021E-1	2.855E+0
-9.890E-2	2.813E+0
-1.021E-1	2.796E+0
-1.005E-1	2.832E+0
-1.021E-1	2.832E+0
-1.021E-1	2.822E+0
-9.890E-2	2.809E+0
-1.021E-1	2.829E+0
-1.038E-1	2.839E+0
-1.021E-1	2.877E+0
-9.890E-2	2.874E+0
-9.890E-2	2.858E+0
-1.038E-1	2.877E+0
-1.005E-1	2.842E+0
-1.054E-1	2.832E+0
-1.021E-1	2.839E+0
-1.005E-1	2.855E+0
-1.070E-1	2.851E+0
-1.005E-1	2.826E+0
-1.054E-1	2.813E+0
-1.021E-1	2.783E+0
-1.005E-1	2.787E+0
-1.005E-1	2.813E+0
-9.728E-2	2.829E+0
-1.021E-1	2.832E+0
-1.038E-1	2.822E+0
-1.021E-1	2.826E+0
-1.021E-1	2.826E+0
-1.005E-1	2.783E+0
-1.038E-1	2.790E+0
-1.005E-1	2.845E+0
-9.890E-2	2.887E+0
-1.005E-1	2.861E+0
-1.054E-1	2.806E+0
-1.021E-1	2.806E+0
-1.038E-1	2.803E+0
-9.728E-2	2.829E+0
-9.890E-2	2.848E+0
-1.021E-1	2.803E+0
-1.070E-1	2.793E+0
-1.038E-1	2.829E+0
-1.021E-1	2.832E+0
-1.021E-1	2.826E+0
-1.038E-1	2.839E+0
-9.890E-2	2.832E+0
-9.728E-2	2.832E+0
-1.021E-1	2.832E+0
-1.005E-1	2.832E+0
-1.005E-1	2.813E+0
-1.038E-1	2.803E+0
-1.038E-1	2.800E+0
-9.890E-2	2.826E+0
-1.005E-1	2.829E+0
-1.005E-1	2.829E+0
-9.890E-2	2.839E+0
-1.038E-1	2.835E+0
-1.021E-1	2.839E+0
-1.038E-1	2.839E+0
-1.054E-1	2.819E+0
-1.021E-1	2.826E+0
-9.728E-2	2.809E+0
-1.021E-1	2.790E+0
-9.890E-2	2.819E+0
-9.890E-2	2.822E+0
-9.890E-2	2.822E+0
-1.054E-1	2.809E+0
-1.005E-1	2.813E+0
-1.038E-1	2.826E+0
-9.890E-2	2.832E+0
-1.021E-1	2.829E+0
-1.021E-1	2.809E+0
-1.005E-1	2.790E+0
-1.038E-1	2.793E+0
-1.005E-1	2.813E+0
-1.038E-1	2.826E+0
-1.005E-1	2.832E+0
-1.038E-1	2.829E+0
-9.890E-2	2.845E+0
-1.021E-1	2.816E+0
-1.005E-1	2.829E+0
-9.728E-2	2.851E+0
-9.890E-2	2.832E+0
-1.005E-1	2.790E+0
-1.021E-1	2.787E+0
-9.566E-2	2.829E+0
-1.021E-1	2.809E+0
-1.005E-1	2.829E+0
-1.021E-1	2.845E+0
-1.038E-1	2.819E+0
-1.021E-1	2.826E+0
-1.005E-1	2.793E+0
-1.021E-1	2.793E+0
-1.005E-1	2.806E+0
-1.038E-1	2.809E+0
-1.005E-1	2.822E+0
-1.005E-1	2.845E+0
-9.728E-2	2.842E+0
-1.038E-1	2.819E+0
-1.038E-1	2.800E+0
-1.021E-1	2.790E+0
-9.728E-2	2.800E+0
-1.021E-1	2.816E+0
-1.021E-1	2.822E+0
-1.005E-1	2.848E+0
-9.890E-2	2.864E+0
-1.038E-1	2.826E+0
-9.890E-2	2.813E+0
-1.005E-1	2.842E+0
-1.021E-1	2.822E+0
-1.021E-1	2.819E+0
-1.005E-1	2.845E+0
-9.890E-2	2.809E+0
-1.021E-1	2.803E+0
-9.890E-2	2.822E+0
-1.054E-1	2.790E+0
-9.890E-2	2.803E+0
-9.890E-2	2.822E+0
-1.021E-1	2.793E+0
-1.005E-1	2.819E+0
-1.021E-1	2.832E+0
-1.005E-1	2.826E+0
-1.005E-1	2.835E+0
-1.038E-1	2.816E+0
-9.890E-2	2.783E+0
-1.021E-1	2.803E+0
-1.021E-1	2.803E+0
-9.890E-2	2.803E+0
-1.005E-1	2.861E+0
-1.038E-1	2.874E+0
-1.005E-1	2.835E+0
-9.890E-2	2.793E+0
-1.005E-1	2.809E+0
-1.005E-1	2.800E+0
-1.021E-1	2.790E+0
-1.021E-1	2.816E+0
-1.005E-1	2.835E+0
-1.005E-1	2.809E+0
-1.005E-1	2.777E+0
-1.021E-1	2.783E+0
-1.005E-1	2.829E+0
-9.728E-2	2.858E+0
-9.890E-2	2.884E+0
-1.021E-1	2.858E+0
-1.005E-1	2.809E+0
-9.890E-2	2.787E+0
-9.566E-2	2.800E+0
-1.021E-1	2.813E+0
-9.728E-2	2.816E+0
-9.890E-2	2.848E+0
-1.021E-1	2.848E+0
-1.021E-1	2.839E+0
-1.005E-1	2.813E+0
-9.890E-2	2.793E+0
-1.005E-1	2.800E+0
-1.021E-1	2.819E+0
-1.005E-1	2.829E+0
-9.890E-2	2.806E+0
-9.890E-2	2.826E+0
-9.728E-2	2.839E+0
-9.890E-2	2.826E+0
-9.890E-2	2.806E+0
-9.890E-2	2.822E+0
-9.890E-2	2.806E+0
-9.890E-2	2.783E+0
-1.021E-1	2.796E+0
-1.005E-1	2.793E+0
-9.890E-2	2.809E+0
-1.005E-1	2.822E+0
-9.890E-2	2.813E+0
-1.005E-1	2.816E+0
-1.038E-1	2.787E+0
-1.021E-1	2.800E+0
-9.890E-2	2.822E+0
-9.890E-2	2.848E+0
-9.728E-2	2.855E+0
-9.890E-2	2.842E+0
-9.728E-2	2.858E+0
-9.728E-2	2.864E+0
-9.890E-2	2.877E+0
-9.890E-2	2.864E+0
-9.890E-2	2.787E+0
-9.890E-2	2.754E+0
-9.890E-2	2.767E+0
-9.728E-2	2.787E+0
-1.021E-1	2.800E+0
-1.005E-1	2.813E+0
-9.890E-2	2.809E+0
-9.890E-2	2.813E+0
-1.005E-1	2.829E+0
-1.005E-1	2.845E+0
-1.005E-1	2.845E+0
-9.890E-2	2.842E+0
-9.890E-2	2.864E+0
-9.890E-2	2.842E+0
-1.005E-1	2.832E+0
-1.005E-1	2.826E+0
-1.005E-1	2.819E+0
-9.728E-2	2.842E+0
-9.890E-2	2.826E+0
-9.890E-2	2.806E+0
-9.728E-2	2.848E+0
-9.728E-2	2.845E+0
-9.890E-2	2.819E+0
-9.890E-2	2.839E+0
-9.728E-2	2.829E+0
-9.890E-2	2.800E+0
-1.005E-1	2.800E+0
-1.038E-1	2.826E+0
-9.890E-2	2.832E+0
-1.005E-1	2.826E+0
-1.021E-1	2.800E+0
-1.005E-1	2.770E+0
-1.021E-1	2.813E+0
-9.890E-2	2.851E+0
-1.005E-1	2.845E+0
-1.038E-1	2.826E+0
-9.890E-2	2.822E+0
-9.566E-2	2.835E+0
-1.005E-1	2.813E+0
-9.728E-2	2.819E+0
-1.005E-1	2.826E+0
-9.890E-2	2.819E+0
-9.890E-2	2.806E+0
-9.890E-2	2.822E+0
-9.890E-2	2.822E+0
-1.005E-1	2.819E+0
-9.728E-2	2.826E+0
-9.566E-2	2.835E+0
-9.890E-2	2.809E+0
-9.728E-2	2.816E+0
-1.005E-1	2.800E+0
-9.728E-2	2.858E+0
-9.728E-2	2.868E+0
-9.890E-2	2.845E+0
-1.021E-1	2.822E+0
-9.890E-2	2.829E+0
-9.890E-2	2.829E+0
-9.890E-2	2.803E+0
-1.021E-1	2.793E+0
-1.005E-1	2.809E+0
-9.890E-2	2.835E+0
-1.005E-1	2.839E+0
-9.728E-2	2.822E+0
-9.890E-2	2.829E+0
-1.005E-1	2.835E+0
-1.005E-1	2.858E+0
-9.728E-2	2.829E+0
-1.005E-1	2.813E+0
-9.404E-2	2.829E+0
-9.728E-2	2.851E+0
-1.005E-1	2.835E+0
-9.566E-2	2.829E+0
-9.890E-2	2.809E+0
-9.890E-2	2.803E+0
-9.890E-2	2.803E+0
-1.005E-1	2.835E+0
-9.890E-2	2.832E+0
-9.890E-2	2.809E+0
-9.728E-2	2.822E+0
-9.566E-2	2.826E+0
-1.005E-1	2.796E+0
-9.890E-2	2.783E+0
-9.728E-2	2.822E+0
-1.038E-1	2.826E+0
-9.728E-2	2.826E+0
-9.890E-2	2.829E+0
-9.566E-2	2.819E+0
-9.728E-2	2.835E+0
-9.728E-2	2.832E+0
-1.005E-1	2.800E+0
-1.038E-1	2.809E+0
-9.890E-2	2.861E+0
-9.728E-2	2.861E+0
-9.890E-2	2.822E+0
-9.890E-2	2.832E+0
-1.005E-1	2.832E+0
-9.890E-2	2.806E+0
-9.890E-2	2.832E+0
-1.005E-1	2.835E+0
-1.005E-1	2.787E+0
-9.890E-2	2.757E+0
-9.890E-2	2.783E+0
-1.005E-1	2.842E+0
-9.890E-2	2.855E+0
-9.728E-2	2.829E+0
-1.005E-1	2.826E+0
-1.021E-1	2.816E+0
-1.005E-1	2.816E+0
-1.005E-1	2.832E+0
-1.021E-1	2.855E+0
-9.890E-2	2.848E+0
-9.890E-2	2.822E+0
-9.728E-2	2.822E+0
-1.005E-1	2.826E+0
-1.021E-1	2.845E+0
-1.021E-1	2.848E+0
-9.890E-2	2.829E+0
-9.890E-2	2.809E+0
-9.890E-2	2.816E+0
-1.038E-1	2.826E+0
-9.890E-2	2.803E+0
-9.890E-2	2.793E+0
-9.890E-2	2.832E+0
-9.566E-2	2.829E+0
-9.890E-2	2.806E+0
-1.021E-1	2.839E+0
-1.005E-1	2.845E+0
-1.005E-1	2.819E+0
-9.890E-2	2.813E+0
-9.890E-2	2.813E+0
-9.890E-2	2.813E+0
-1.005E-1	2.839E+0
-9.728E-2	2.868E+0
-9.890E-2	2.839E+0
-1.021E-1	2.832E+0
-9.728E-2	2.842E+0
-1.005E-1	2.822E+0
-1.005E-1	2.809E+0
-9.728E-2	2.803E+0
-9.728E-2	2.822E+0
-1.021E-1	2.819E+0
-9.890E-2	2.803E+0
-9.890E-2	2.829E+0
-1.005E-1	2.803E+0
-9.890E-2	2.800E+0
-9.728E-2	2.809E+0
-9.890E-2	2.806E+0
-9.890E-2	2.822E+0
-9.728E-2	2.816E+0
-9.890E-2	2.790E+0
-1.005E-1	2.764E+0
-9.890E-2	2.790E+0
-1.005E-1	2.826E+0
-9.728E-2	2.861E+0
-9.566E-2	2.881E+0
-9.566E-2	2.855E+0
-9.728E-2	2.822E+0
-1.021E-1	2.848E+0
-1.005E-1	2.819E+0
-9.890E-2	2.809E+0
-9.890E-2	2.809E+0
-1.005E-1	2.806E+0
-1.005E-1	2.829E+0
-9.890E-2	2.842E+0
-9.890E-2	2.822E+0
-9.566E-2	2.809E+0
-9.890E-2	2.803E+0
-9.890E-2	2.803E+0
-9.728E-2	2.796E+0
-9.890E-2	2.787E+0
-1.005E-1	2.803E+0
-9.566E-2	2.819E+0
-9.890E-2	2.803E+0
-9.890E-2	2.803E+0
-9.728E-2	2.806E+0
-9.890E-2	2.826E+0
-9.728E-2	2.864E+0
-1.005E-1	2.884E+0
-1.005E-1	2.851E+0
-1.005E-1	2.806E+0
-9.890E-2	2.842E+0
-9.890E-2	2.845E+0
-1.005E-1	2.800E+0
-9.728E-2	2.780E+0
-9.890E-2	2.796E+0
-9.890E-2	2.764E+0
-1.005E-1	2.777E+0
-9.728E-2	2.822E+0
-9.890E-2	2.851E+0
-1.005E-1	2.822E+0
-9.890E-2	2.813E+0
-1.021E-1	2.809E+0
-9.728E-2	2.822E+0
-9.890E-2	2.816E+0
-9.890E-2	2.806E+0
-9.890E-2	2.793E+0
-9.728E-2	2.800E+0
-9.728E-2	2.816E+0
-9.728E-2	2.809E+0
-9.728E-2	2.822E+0
-9.890E-2	2.787E+0
-1.021E-1	2.787E+0
-9.890E-2	2.790E+0
-9.890E-2	2.803E+0
-9.728E-2	2.842E+0
-1.005E-1	2.848E+0
-1.021E-1	2.835E+0
-9.728E-2	2.780E+0
-9.404E-2	2.790E+0
-9.890E-2	2.822E+0
-1.005E-1	2.806E+0
-9.890E-2	2.816E+0
-1.005E-1	2.826E+0
-9.890E-2	2.851E+0
-9.890E-2	2.861E+0
-9.890E-2	2.864E+0
-9.728E-2	2.819E+0
-9.890E-2	2.813E+0
-9.566E-2	2.816E+0
-1.005E-1	2.842E+0
-1.005E-1	2.832E+0
-9.890E-2	2.816E+0
-1.005E-1	2.835E+0
-9.404E-2	2.855E+0
-9.566E-2	2.871E+0
-9.566E-2	2.861E+0
-9.890E-2	2.839E+0
-1.005E-1	2.832E+0
-9.728E-2	2.832E+0
-9.566E-2	2.829E+0
-9.404E-2	2.839E+0
-1.005E-1	2.829E+0
-1.005E-1	2.816E+0
-9.728E-2	2.822E+0
-9.890E-2	2.822E+0
-9.890E-2	2.839E+0
-9.728E-2	2.829E+0
-1.005E-1	2.822E+0
-1.005E-1	2.855E+0
-1.005E-1	2.874E+0
-9.728E-2	2.851E+0
-9.728E-2	2.826E+0
-1.005E-1	2.819E+0
-1.021E-1	2.809E+0
-9.566E-2	2.790E+0
-9.728E-2	2.780E+0
-9.728E-2	2.826E+0
-9.728E-2	2.868E+0
-1.021E-1	2.839E+0
-9.890E-2	2.816E+0
-9.728E-2	2.835E+0
-9.728E-2	2.826E+0
-9.890E-2	2.826E+0
-1.005E-1	2.839E+0
-1.021E-1	2.816E+0
-1.005E-1	2.813E+0
-9.728E-2	2.806E+0
-1.005E-1	2.832E+0
-9.728E-2	2.855E+0
-9.890E-2	2.871E+0
-1.005E-1	2.848E+0
-9.890E-2	2.819E+0
-9.890E-2	2.819E+0
-9.566E-2	2.796E+0
-9.404E-2	2.803E+0
-1.005E-1	2.803E+0
-9.566E-2	2.855E+0
-1.021E-1	2.861E+0
-9.566E-2	2.813E+0
-9.728E-2	2.806E+0
-1.005E-1	2.780E+0
-9.890E-2	2.796E+0
-1.005E-1	2.842E+0
-9.890E-2	2.839E+0
-9.728E-2	2.832E+0
-9.890E-2	2.806E+0
-9.728E-2	2.793E+0
-9.728E-2	2.842E+0
-9.890E-2	2.877E+0
-1.005E-1	2.871E+0
-9.728E-2	2.858E+0
-1.005E-1	2.822E+0
-9.890E-2	2.806E+0
-9.890E-2	2.835E+0
-9.404E-2	2.861E+0
-9.890E-2	2.822E+0
-9.890E-2	2.809E+0
-1.005E-1	2.822E+0
-9.728E-2	2.826E+0
-9.728E-2	2.783E+0
-9.728E-2	2.774E+0
-1.021E-1	2.803E+0
-9.890E-2	2.858E+0
-9.890E-2	2.800E+0
-9.404E-2	2.751E+0
-1.005E-1	2.774E+0
-1.005E-1	2.806E+0
-1.021E-1	2.793E+0
-9.728E-2	2.813E+0
-9.728E-2	2.826E+0
-9.728E-2	2.835E+0
-9.728E-2	2.842E+0
-1.005E-1	2.858E+0
-9.890E-2	2.848E+0
-9.890E-2	2.848E+0
-9.566E-2	2.839E+0
-9.890E-2	2.806E+0
-9.728E-2	2.816E+0
-9.728E-2	2.842E+0
-9.890E-2	2.829E+0
-9.728E-2	2.858E+0
-9.728E-2	2.868E+0
-1.005E-1	2.829E+0
-9.728E-2	2.832E+0
-9.728E-2	2.884E+0
-1.005E-1	2.890E+0
-9.566E-2	2.855E+0
-9.890E-2	2.829E+0
-9.890E-2	2.826E+0
-9.728E-2	2.806E+0
-9.890E-2	2.822E+0
-9.890E-2	2.842E+0
-1.005E-1	2.829E+0
-9.728E-2	2.803E+0
-9.566E-2	2.803E+0
-9.728E-2	2.868E+0
-9.728E-2	2.871E+0
-9.890E-2	2.829E+0
-9.890E-2	2.800E+0
-1.005E-1	2.819E+0
-9.728E-2	2.851E+0
-1.021E-1	2.816E+0
-9.566E-2	2.842E+0
-9.728E-2	2.839E+0
-9.728E-2	2.809E+0
-9.728E-2	2.822E+0
-9.890E-2	2.842E+0
-9.404E-2	2.845E+0
-9.890E-2	2.855E+0
-9.566E-2	2.829E+0
-9.728E-2	2.819E+0
-9.890E-2	2.816E+0
-9.728E-2	2.800E+0
-9.728E-2	2.793E+0
-9.728E-2	2.800E+0
-9.890E-2	2.806E+0
-9.890E-2	2.813E+0
-9.566E-2	2.800E+0
-1.005E-1	2.809E+0
-9.404E-2	2.787E+0
-1.021E-1	2.770E+0
-9.890E-2	2.793E+0
-9.890E-2	2.783E+0
-9.566E-2	2.780E+0
-9.890E-2	2.813E+0
-9.890E-2	2.819E+0
-9.890E-2	2.829E+0
-9.890E-2	2.826E+0
-9.566E-2	2.813E+0
-9.890E-2	2.806E+0
-9.728E-2	2.800E+0
-1.005E-1	2.770E+0
-1.021E-1	2.783E+0
-9.728E-2	2.803E+0
-9.728E-2	2.774E+0
-1.005E-1	2.790E+0
-9.890E-2	2.793E+0
-9.890E-2	2.757E+0
-9.890E-2	2.751E+0
-9.404E-2	2.774E+0
-9.890E-2	2.803E+0
-1.021E-1	2.832E+0
-9.728E-2	2.842E+0
-1.005E-1	2.835E+0
-9.890E-2	2.864E+0
-9.728E-2	2.829E+0
-1.005E-1	2.796E+0
-1.005E-1	2.832E+0
-9.728E-2	2.829E+0
-9.890E-2	2.813E+0
-9.728E-2	2.819E+0
-9.728E-2	2.829E+0
-9.566E-2	2.845E+0
-9.728E-2	2.842E+0
-9.404E-2	2.839E+0
-9.728E-2	2.826E+0
-9.728E-2	2.813E+0
-9.566E-2	2.813E+0
-9.890E-2	2.819E+0
-1.021E-1	2.803E+0
-9.566E-2	2.777E+0
-9.890E-2	2.767E+0
-9.890E-2	2.770E+0
-9.890E-2	2.767E+0
-9.890E-2	2.813E+0
-1.021E-1	2.851E+0
-9.566E-2	2.845E+0
-1.021E-1	2.793E+0
-9.728E-2	2.813E+0
-9.728E-2	2.861E+0
-9.728E-2	2.845E+0
-9.566E-2	2.793E+0
-1.005E-1	2.796E+0
-9.728E-2	2.806E+0
-9.728E-2	2.803E+0
-9.566E-2	2.822E+0
-9.890E-2	2.835E+0
-9.566E-2	2.858E+0
-9.728E-2	2.842E+0
-9.728E-2	2.816E+0
-9.566E-2	2.839E+0
-9.890E-2	2.845E+0
-9.404E-2	2.816E+0
-9.728E-2	2.757E+0
-9.728E-2	2.790E+0
-1.021E-1	2.835E+0
-9.566E-2	2.819E+0
-9.728E-2	2.800E+0
-9.728E-2	2.806E+0
-9.566E-2	2.819E+0
-9.890E-2	2.809E+0
-9.404E-2	2.780E+0
-9.890E-2	2.790E+0
-9.890E-2	2.826E+0
-9.728E-2	2.848E+0
-9.890E-2	2.832E+0
-9.890E-2	2.813E+0
-9.728E-2	2.813E+0
-9.728E-2	2.813E+0
-9.728E-2	2.829E+0
-9.728E-2	2.848E+0
-1.005E-1	2.803E+0
-1.021E-1	2.803E+0
-9.890E-2	2.819E+0
-9.728E-2	2.832E+0
-9.566E-2	2.839E+0
-9.566E-2	2.861E+0
-9.566E-2	2.868E+0
-9.890E-2	2.851E+0
-9.890E-2	2.819E+0
-9.728E-2	2.770E+0
-9.890E-2	2.757E+0
-9.566E-2	2.751E+0
-1.021E-1	2.780E+0
-9.890E-2	2.822E+0
-9.890E-2	2.842E+0
-1.021E-1	2.819E+0
-1.021E-1	2.822E+0
-9.890E-2	2.819E+0
-9.566E-2	2.800E+0
-9.728E-2	2.816E+0
-9.728E-2	2.809E+0
-9.404E-2	2.793E+0
-9.890E-2	2.809E+0
-9.728E-2	2.848E+0
-9.404E-2	2.839E+0
-1.005E-1	2.806E+0
-9.890E-2	2.813E+0
-9.890E-2	2.813E+0
-9.890E-2	2.819E+0
-9.728E-2	2.806E+0
-9.404E-2	2.787E+0
-9.890E-2	2.806E+0
-9.728E-2	2.800E+0
-9.566E-2	2.806E+0
-9.404E-2	2.835E+0
-9.890E-2	2.826E+0
-9.890E-2	2.800E+0
-1.021E-1	2.842E+0
-9.728E-2	2.858E+0
-9.890E-2	2.839E+0
-9.728E-2	2.839E+0
-9.728E-2	2.842E+0
-9.890E-2	2.832E+0
-9.728E-2	2.793E+0
-1.005E-1	2.826E+0
-9.728E-2	2.858E+0
-9.728E-2	2.835E+0
-9.728E-2	2.796E+0
-9.728E-2	2.783E+0
-9.566E-2	2.796E+0
-9.890E-2	2.819E+0
-9.890E-2	2.826E+0
-9.566E-2	2.822E+0
-9.242E-2	2.806E+0
-9.566E-2	2.806E+0
-1.005E-1	2.806E+0
-9.728E-2	2.809E+0
-9.728E-2	2.800E+0
-9.566E-2	2.813E+0
-9.728E-2	2.796E+0
-9.242E-2	2.770E+0
-9.728E-2	2.757E+0
-9.728E-2	2.787E+0
-9.566E-2	2.845E+0
-9.566E-2	2.864E+0
-9.566E-2	2.871E+0
-1.005E-1	2.851E+0
-1.005E-1	2.809E+0
-9.566E-2	2.790E+0
-9.566E-2	2.809E+0
-1.005E-1	2.816E+0
-9.728E-2	2.822E+0
-9.728E-2	2.842E+0
-9.566E-2	2.845E+0
-9.242E-2	2.858E+0
-9.890E-2	2.842E+0
-9.566E-2	2.871E+0
-9.728E-2	2.864E+0
-9.890E-2	2.845E+0
-9.890E-2	2.845E+0
-9.566E-2	2.842E+0
-9.728E-2	2.819E+0
-9.728E-2	2.826E+0
-9.566E-2	2.816E+0
-9.566E-2	2.813E+0
-9.566E-2	2.813E+0
-9.566E-2	2.826E+0
-9.566E-2	2.835E+0
-9.566E-2	2.835E+0
-9.566E-2	2.806E+0
-9.890E-2	2.826E+0
-9.890E-2	2.842E+0
-9.566E-2	2.835E+0
-9.728E-2	2.839E+0
-9.728E-2	2.855E+0
-9.566E-2	2.855E+0
-9.566E-2	2.800E+0
-9.566E-2	2.813E+0
-9.728E-2	2.809E+0
-9.890E-2	2.809E+0
-9.404E-2	2.832E+0
-9.566E-2	2.842E+0
-9.890E-2	2.842E+0
-9.890E-2	2.835E+0
-9.890E-2	2.819E+0
-9.728E-2	2.822E+0
-9.890E-2	2.816E+0
-9.728E-2	2.826E+0
-9.566E-2	2.819E+0
-9.728E-2	2.800E+0
-9.566E-2	2.796E+0
-9.566E-2	2.816E+0
-9.728E-2	2.793E+0
-9.566E-2	2.777E+0
-9.728E-2	2.777E+0
-9.728E-2	2.780E+0
-9.728E-2	2.774E+0
-9.728E-2	2.777E+0
-9.404E-2	2.816E+0
-9.566E-2	2.858E+0
-9.728E-2	2.851E+0
-9.404E-2	2.835E+0
-9.566E-2	2.842E+0
-9.728E-2	2.861E+0
-9.404E-2	2.800E+0
-9.566E-2	2.783E+0
-9.728E-2	2.803E+0
-9.728E-2	2.793E+0
-9.728E-2	2.793E+0
-9.404E-2	2.826E+0
-9.728E-2	2.848E+0
-9.566E-2	2.839E+0
-9.728E-2	2.839E+0
-9.728E-2	2.832E+0
-9.890E-2	2.774E+0
-9.566E-2	2.764E+0
-9.242E-2	2.819E+0
-9.566E-2	2.806E+0
-9.890E-2	2.793E+0
-1.021E-1	2.813E+0
-9.404E-2	2.839E+0
-9.404E-2	2.800E+0
-9.728E-2	2.777E+0
-9.890E-2	2.783E+0
-1.005E-1	2.803E+0
-9.890E-2	2.809E+0
-1.021E-1	2.809E+0
-9.404E-2	2.800E+0
-9.728E-2	2.800E+0
-9.890E-2	2.826E+0
-1.005E-1	2.851E+0
-9.728E-2	2.864E+0
-9.404E-2	2.858E+0
-9.404E-2	2.848E+0
-9.890E-2	2.829E+0
-9.890E-2	2.803E+0
-9.890E-2	2.800E+0
-9.404E-2	2.813E+0
-9.404E-2	2.832E+0
-9.890E-2	2.851E+0
-9.890E-2	2.845E+0
-9.566E-2	2.809E+0
-9.728E-2	2.783E+0
-9.566E-2	2.793E+0
-1.005E-1	2.826E+0
-9.404E-2	2.819E+0
-9.728E-2	2.800E+0
-9.566E-2	2.790E+0
-9.728E-2	2.809E+0
-9.728E-2	2.796E+0
-9.566E-2	2.780E+0
-1.005E-1	2.819E+0
-9.890E-2	2.864E+0
-9.566E-2	2.845E+0
-9.728E-2	2.793E+0
-9.566E-2	2.793E+0
-9.242E-2	2.793E+0
-9.728E-2	2.809E+0
-9.728E-2	2.809E+0
-9.728E-2	2.803E+0
-9.566E-2	2.829E+0
-9.890E-2	2.861E+0
-9.566E-2	2.822E+0
-1.005E-1	2.809E+0
-9.404E-2	2.796E+0
-9.566E-2	2.790E+0
-9.890E-2	2.816E+0
-9.566E-2	2.839E+0
-9.728E-2	2.839E+0
-9.404E-2	2.796E+0
-9.404E-2	2.787E+0
-9.404E-2	2.819E+0
-9.728E-2	2.816E+0
-9.404E-2	2.790E+0
-9.890E-2	2.809E+0
-9.728E-2	2.819E+0
-9.728E-2	2.832E+0
-9.728E-2	2.822E+0
-9.728E-2	2.809E+0
-9.728E-2	2.832E+0
-9.728E-2	2.819E+0
-9.404E-2	2.780E+0
-9.404E-2	2.761E+0
-9.242E-2	2.819E+0
-9.566E-2	2.864E+0
-9.728E-2	2.829E+0
-9.566E-2	2.803E+0
-9.728E-2	2.806E+0
-9.890E-2	2.832E+0
-9.566E-2	2.822E+0
-9.566E-2	2.822E+0
-9.728E-2	2.826E+0
-9.728E-2	2.819E+0
-9.728E-2	2.829E+0
-9.728E-2	2.822E+0
-9.404E-2	2.800E+0
-9.566E-2	2.816E+0
-9.566E-2	2.796E+0
-9.728E-2	2.806E+0
-9.728E-2	2.816E+0
-9.404E-2	2.816E+0
-9.890E-2	2.800E+0
-9.566E-2	2.803E+0
-9.728E-2	2.835E+0
-9.728E-2	2.835E+0
-9.890E-2	2.816E+0
-9.404E-2	2.796E+0
-9.728E-2	2.783E+0
-9.566E-2	2.803E+0
-9.566E-2	2.809E+0
-9.242E-2	2.806E+0
-9.890E-2	2.809E+0
-9.890E-2	2.813E+0
-9.566E-2	2.796E+0
-9.566E-2	2.731E+0
-9.404E-2	2.735E+0
-9.728E-2	2.800E+0
-9.566E-2	2.822E+0
-9.566E-2	2.787E+0
-9.890E-2	2.803E+0
-9.728E-2	2.803E+0
-9.404E-2	2.800E+0
-9.566E-2	2.819E+0
-9.728E-2	2.819E+0
-9.404E-2	2.826E+0
-9.728E-2	2.816E+0
-9.404E-2	2.819E+0
-9.890E-2	2.832E+0
-9.404E-2	2.832E+0
-9.890E-2	2.839E+0
-9.728E-2	2.842E+0
-9.566E-2	2.829E+0
-9.728E-2	2.819E+0
-9.728E-2	2.826E+0
-9.566E-2	2.806E+0
-9.566E-2	2.803E+0
-9.566E-2	2.796E+0
-9.566E-2	2.809E+0
-9.566E-2	2.816E+0
-9.566E-2	2.848E+0
-9.566E-2	2.819E+0
-9.728E-2	2.832E+0
-9.566E-2	2.829E+0
-9.404E-2	2.787E+0
-9.404E-2	2.754E+0
-9.728E-2	2.777E+0
-9.890E-2	2.783E+0
-9.566E-2	2.783E+0
-9.728E-2	2.839E+0
-9.404E-2	2.864E+0
-9.566E-2	2.832E+0
-9.890E-2	2.813E+0
-9.566E-2	2.822E+0
-9.404E-2	2.839E+0
-9.728E-2	2.826E+0
-9.728E-2	2.822E+0
-9.890E-2	2.845E+0
-9.566E-2	2.842E+0
-9.566E-2	2.851E+0
-9.566E-2	2.832E+0
-9.404E-2	2.806E+0
-9.566E-2	2.829E+0
-1.005E-1	2.842E+0
-9.566E-2	2.822E+0
-9.728E-2	2.826E+0
-9.404E-2	2.819E+0
-9.566E-2	2.793E+0
-9.566E-2	2.764E+0
-9.566E-2	2.793E+0
-9.242E-2	2.803E+0
-9.566E-2	2.780E+0
-9.566E-2	2.800E+0
-9.728E-2	2.822E+0
-9.566E-2	2.832E+0
-9.566E-2	2.819E+0
-9.566E-2	2.813E+0
-9.728E-2	2.839E+0
-9.404E-2	2.877E+0
-9.728E-2	2.839E+0
-9.728E-2	2.793E+0
-9.728E-2	2.767E+0
-9.728E-2	2.796E+0
-9.566E-2	2.813E+0
-9.404E-2	2.826E+0
-9.728E-2	2.819E+0
-9.566E-2	2.822E+0
-9.566E-2	2.819E+0
-9.728E-2	2.806E+0
-9.566E-2	2.826E+0
-9.566E-2	2.835E+0
-9.566E-2	2.835E+0
-9.566E-2	2.842E+0
-9.404E-2	2.832E+0
-9.566E-2	2.848E+0
-9.728E-2	2.845E+0
-9.566E-2	2.835E+0
-1.005E-1	2.816E+0
-9.079E-2	2.822E+0
-9.728E-2	2.848E+0
-9.404E-2	2.826E+0
-9.566E-2	2.780E+0
-9.566E-2	2.764E+0
-9.890E-2	2.806E+0
-8.917E-2	2.835E+0
-9.728E-2	2.783E+0
-9.242E-2	2.780E+0
-9.242E-2	2.816E+0
-9.566E-2	2.845E+0
-9.728E-2	2.861E+0
-9.404E-2	2.826E+0
-9.404E-2	2.826E+0
-9.566E-2	2.806E+0
-9.242E-2	2.770E+0
-9.242E-2	2.796E+0
-9.728E-2	2.822E+0
-9.404E-2	2.809E+0
-9.404E-2	2.809E+0
-9.890E-2	2.816E+0
-9.890E-2	2.813E+0
-9.566E-2	2.806E+0
-9.890E-2	2.793E+0
-9.404E-2	2.832E+0
-9.566E-2	2.848E+0
-9.566E-2	2.819E+0
-9.890E-2	2.826E+0
-9.728E-2	2.851E+0
-9.404E-2	2.845E+0
-9.728E-2	2.819E+0
-9.566E-2	2.793E+0
-9.728E-2	2.796E+0
-9.566E-2	2.813E+0
-9.566E-2	2.803E+0
-9.890E-2	2.787E+0
-9.404E-2	2.803E+0
-9.566E-2	2.813E+0
-9.728E-2	2.832E+0
-9.566E-2	2.829E+0
-9.242E-2	2.832E+0
-9.566E-2	2.842E+0
-9.566E-2	2.845E+0
-9.890E-2	2.842E+0
-9.890E-2	2.800E+0
-9.404E-2	2.800E+0
-9.404E-2	2.819E+0
-9.566E-2	2.819E+0
-9.728E-2	2.829E+0
-9.728E-2	2.809E+0
-9.404E-2	2.764E+0
-9.404E-2	2.796E+0
-9.728E-2	2.819E+0
-9.566E-2	2.803E+0
-1.005E-1	2.787E+0
-9.566E-2	2.790E+0
-9.404E-2	2.832E+0
-9.404E-2	2.839E+0
-9.404E-2	2.796E+0
-9.890E-2	2.787E+0
-9.566E-2	2.803E+0
-9.404E-2	2.767E+0
-9.728E-2	2.728E+0
-9.566E-2	2.774E+0
-9.566E-2	2.803E+0
-9.242E-2	2.790E+0
-9.728E-2	2.806E+0
-9.404E-2	2.780E+0
-9.242E-2	2.793E+0
-9.566E-2	2.816E+0
-9.242E-2	2.816E+0
-9.404E-2	2.839E+0
-9.890E-2	2.835E+0
-9.566E-2	2.783E+0
-9.404E-2	2.787E+0
-9.890E-2	2.826E+0
-9.566E-2	2.855E+0
-9.404E-2	2.819E+0
-9.890E-2	2.774E+0
-9.242E-2	2.800E+0
-9.404E-2	2.813E+0
-9.566E-2	2.813E+0
-9.566E-2	2.790E+0
-9.890E-2	2.780E+0
-9.404E-2	2.783E+0
-9.890E-2	2.748E+0
-9.566E-2	2.793E+0
-9.566E-2	2.819E+0
-9.404E-2	2.780E+0
-9.404E-2	2.790E+0
-9.404E-2	2.790E+0
-9.728E-2	2.754E+0
-9.890E-2	2.806E+0
-9.404E-2	2.842E+0
-9.728E-2	2.813E+0
-9.890E-2	2.806E+0
-9.566E-2	2.806E+0
-9.566E-2	2.816E+0
-9.728E-2	2.809E+0
-9.566E-2	2.816E+0
-9.566E-2	2.884E+0
-9.566E-2	2.871E+0
-9.242E-2	2.809E+0
-9.404E-2	2.787E+0
-9.404E-2	2.806E+0
-9.242E-2	2.816E+0
-9.728E-2	2.835E+0
-9.404E-2	2.835E+0
-9.728E-2	2.793E+0
-9.242E-2	2.793E+0
-9.404E-2	2.809E+0
-9.728E-2	2.806E+0
-9.404E-2	2.829E+0
-9.566E-2	2.871E+0
-9.728E-2	2.864E+0
-9.566E-2	2.816E+0
-9.728E-2	2.796E+0
-9.728E-2	2.796E+0
-9.566E-2	2.842E+0
-9.728E-2	2.864E+0
-9.728E-2	2.851E+0
-9.566E-2	2.842E+0
-9.566E-2	2.826E+0
-9.404E-2	2.803E+0
-9.728E-2	2.809E+0
-9.566E-2	2.822E+0
-9.566E-2	2.835E+0
-9.728E-2	2.848E+0
-9.404E-2	2.822E+0
-9.242E-2	2.796E+0
-9.566E-2	2.800E+0
-9.728E-2	2.809E+0
-9.728E-2	2.790E+0
-9.404E-2	2.761E+0
-9.404E-2	2.767E+0
-9.728E-2	2.806E+0
-9.728E-2	2.819E+0
-9.404E-2	2.813E+0
-9.404E-2	2.809E+0
-9.566E-2	2.813E+0
-9.566E-2	2.855E+0
-9.566E-2	2.848E+0
-9.566E-2	2.832E+0
-9.566E-2	2.809E+0
-9.728E-2	2.809E+0
-9.728E-2	2.806E+0
-9.890E-2	2.809E+0
-9.566E-2	2.835E+0
-9.566E-2	2.874E+0
-9.566E-2	2.861E+0
-9.728E-2	2.829E+0
-9.566E-2	2.848E+0
-9.566E-2	2.822E+0
-9.728E-2	2.813E+0
-9.566E-2	2.819E+0
-9.566E-2	2.816E+0
-9.242E-2	2.832E+0
-9.566E-2	2.829E+0
-9.404E-2	2.800E+0
-9.728E-2	2.835E+0
-9.890E-2	2.835E+0
-9.566E-2	2.796E+0
-9.890E-2	2.819E+0
-9.566E-2	2.845E+0
-9.728E-2	2.835E+0
-9.404E-2	2.819E+0
-9.566E-2	2.813E+0
-9.404E-2	2.809E+0
-9.566E-2	2.770E+0
-9.566E-2	2.796E+0
-9.728E-2	2.832E+0
-9.890E-2	2.816E+0
-9.404E-2	2.800E+0
-9.404E-2	2.800E+0
-9.566E-2	2.819E+0
-9.566E-2	2.822E+0
-9.566E-2	2.803E+0
-9.242E-2	2.783E+0
-9.404E-2	2.790E+0
-9.728E-2	2.813E+0
-9.566E-2	2.819E+0
-9.404E-2	2.816E+0
-9.566E-2	2.816E+0
-9.566E-2	2.822E+0
-9.566E-2	2.813E+0
-9.566E-2	2.806E+0
-9.404E-2	2.826E+0
-9.566E-2	2.839E+0
-9.728E-2	2.835E+0
-9.242E-2	2.848E+0
-9.728E-2	2.839E+0
-9.404E-2	2.829E+0
-9.728E-2	2.800E+0
-9.404E-2	2.764E+0
-9.566E-2	2.803E+0
-9.404E-2	2.809E+0
-9.242E-2	2.770E+0
-9.242E-2	2.787E+0
-9.566E-2	2.787E+0
-9.728E-2	2.780E+0
-9.566E-2	2.809E+0
-9.728E-2	2.803E+0
-9.404E-2	2.790E+0
-9.566E-2	2.796E+0
-9.242E-2	2.806E+0
-9.566E-2	2.806E+0
-9.404E-2	2.764E+0
-9.242E-2	2.770E+0
-9.404E-2	2.770E+0
-9.242E-2	2.780E+0
-9.242E-2	2.819E+0
-9.404E-2	2.816E+0
-9.566E-2	2.826E+0
-9.566E-2	2.826E+0
-9.728E-2	2.809E+0
-9.890E-2	2.793E+0
-9.728E-2	2.826E+0
-9.242E-2	2.848E+0
-9.404E-2	2.819E+0
-9.404E-2	2.764E+0
-9.728E-2	2.770E+0
-9.404E-2	2.813E+0
-9.728E-2	2.816E+0
-9.242E-2	2.793E+0
-9.242E-2	2.816E+0
-9.242E-2	2.796E+0
-9.566E-2	2.754E+0
-9.728E-2	2.793E+0
-9.404E-2	2.858E+0
-9.404E-2	2.819E+0
-9.242E-2	2.774E+0
-9.566E-2	2.800E+0
-9.404E-2	2.839E+0
-9.404E-2	2.809E+0
-9.404E-2	2.816E+0
-9.566E-2	2.800E+0
-9.566E-2	2.800E+0
-9.890E-2	2.809E+0
-9.404E-2	2.800E+0
-9.404E-2	2.783E+0
-9.404E-2	2.783E+0
-9.079E-2	2.813E+0
-9.566E-2	2.790E+0
-9.404E-2	2.790E+0
-9.728E-2	2.809E+0
-9.404E-2	2.806E+0
-9.728E-2	2.793E+0
-9.566E-2	2.790E+0
-9.242E-2	2.800E+0
-9.404E-2	2.816E+0
-9.404E-2	2.787E+0
-9.079E-2	2.774E+0
-9.404E-2	2.800E+0
-9.242E-2	2.829E+0
-9.566E-2	2.845E+0
-9.079E-2	2.822E+0
-9.566E-2	2.813E+0
-9.566E-2	2.826E+0
-9.566E-2	2.816E+0
-9.566E-2	2.790E+0
-9.242E-2	2.822E+0
-9.079E-2	2.842E+0
-9.566E-2	2.816E+0
-9.566E-2	2.819E+0
-9.242E-2	2.796E+0
-9.728E-2	2.790E+0
-9.566E-2	2.829E+0
-9.404E-2	2.809E+0
-9.728E-2	2.813E+0
-9.728E-2	2.822E+0
-9.566E-2	2.816E+0
-9.566E-2	2.803E+0
-9.404E-2	2.809E+0
-9.242E-2	2.800E+0
-9.404E-2	2.783E+0
-9.404E-2	2.787E+0
-9.566E-2	2.783E+0
-9.242E-2	2.803E+0
-9.566E-2	2.767E+0
-9.404E-2	2.757E+0
-9.079E-2	2.793E+0
-9.242E-2	2.803E+0
-9.242E-2	2.790E+0
-9.404E-2	2.774E+0
-9.404E-2	2.790E+0
-9.566E-2	2.822E+0
-9.404E-2	2.842E+0
-9.404E-2	2.822E+0
-9.566E-2	2.816E+0
-9.242E-2	2.800E+0
-9.404E-2	2.813E+0
-9.242E-2	2.816E+0
-9.242E-2	2.839E+0
-9.404E-2	2.839E+0
-9.566E-2	2.803E+0
-9.404E-2	2.835E+0
-9.404E-2	2.803E+0
-9.566E-2	2.780E+0
-9.728E-2	2.793E+0
-9.404E-2	2.770E+0
-9.404E-2	2.761E+0
-9.404E-2	2.790E+0
-9.566E-2	2.796E+0
-9.242E-2	2.803E+0
-9.404E-2	2.822E+0
-9.728E-2	2.822E+0
-9.566E-2	2.845E+0
-9.728E-2	2.855E+0
-9.242E-2	2.829E+0
-9.242E-2	2.816E+0
-9.566E-2	2.783E+0
-9.566E-2	2.783E+0
-9.566E-2	2.829E+0
-9.404E-2	2.813E+0
-9.728E-2	2.767E+0
-9.566E-2	2.816E+0
-9.079E-2	2.845E+0
-9.404E-2	2.806E+0
-9.242E-2	2.816E+0
-9.566E-2	2.790E+0
-9.566E-2	2.796E+0
-9.242E-2	2.813E+0
-9.242E-2	2.806E+0
-9.566E-2	2.819E+0
-9.404E-2	2.845E+0
-9.566E-2	2.845E+0
-9.566E-2	2.842E+0
-9.566E-2	2.829E+0
-9.242E-2	2.813E+0
-9.404E-2	2.816E+0
-9.728E-2	2.819E+0
-9.242E-2	2.816E+0
-9.242E-2	2.819E+0
-9.404E-2	2.806E+0
-9.566E-2	2.790E+0
-9.404E-2	2.783E+0
-9.404E-2	2.770E+0
-9.404E-2	2.793E+0
-9.404E-2	2.842E+0
-9.728E-2	2.842E+0
-9.566E-2	2.793E+0
-9.404E-2	2.787E+0
-9.404E-2	2.813E+0
-9.728E-2	2.832E+0
-9.566E-2	2.822E+0
-9.566E-2	2.813E+0
-9.404E-2	2.819E+0
-9.242E-2	2.806E+0
-9.242E-2	2.780E+0
-9.404E-2	2.800E+0
-9.242E-2	2.839E+0
-9.728E-2	2.842E+0
-9.566E-2	2.839E+0
-9.404E-2	2.816E+0
-9.404E-2	2.826E+0
-9.566E-2	2.835E+0
-9.242E-2	2.822E+0
-9.404E-2	2.806E+0
-9.242E-2	2.809E+0
-9.242E-2	2.826E+0
-9.404E-2	2.829E+0
-9.404E-2	2.816E+0
-9.728E-2	2.800E+0
-9.566E-2	2.832E+0
-9.404E-2	2.874E+0
-9.404E-2	2.864E+0
-9.566E-2	2.816E+0
-9.404E-2	2.829E+0
-9.728E-2	2.822E+0
-9.404E-2	2.800E+0
-9.566E-2	2.813E+0
-9.566E-2	2.793E+0
-9.242E-2	2.780E+0
-9.079E-2	2.793E+0
-9.404E-2	2.796E+0
-9.404E-2	2.819E+0
-9.242E-2	2.800E+0
-9.242E-2	2.780E+0
-9.079E-2	2.816E+0
-9.566E-2	2.832E+0
-9.566E-2	2.809E+0
-9.404E-2	2.780E+0
-9.079E-2	2.813E+0
-9.404E-2	2.800E+0
-9.404E-2	2.819E+0
-9.404E-2	2.839E+0
-9.566E-2	2.790E+0
-8.917E-2	2.790E+0
-9.404E-2	2.819E+0
-9.404E-2	2.839E+0
-9.079E-2	2.835E+0
-9.566E-2	2.855E+0
-9.404E-2	2.855E+0
-9.242E-2	2.835E+0
-9.242E-2	2.787E+0
-9.242E-2	2.764E+0
-9.404E-2	2.796E+0
-9.566E-2	2.835E+0
-9.404E-2	2.832E+0
-9.404E-2	2.813E+0
-9.566E-2	2.796E+0
-9.404E-2	2.822E+0
-9.079E-2	2.816E+0
-9.242E-2	2.803E+0
-9.566E-2	2.822E+0
-9.242E-2	2.839E+0
-9.566E-2	2.819E+0
-9.566E-2	2.816E+0
-9.242E-2	2.829E+0
-9.404E-2	2.861E+0
-9.566E-2	2.842E+0
-9.404E-2	2.829E+0
-9.566E-2	2.832E+0
-9.242E-2	2.839E+0
-9.242E-2	2.822E+0
-9.728E-2	2.835E+0
-9.404E-2	2.819E+0
-9.566E-2	2.803E+0
-9.404E-2	2.777E+0
-9.404E-2	2.790E+0
-9.079E-2	2.793E+0
-9.079E-2	2.826E+0
-9.404E-2	2.851E+0
-9.566E-2	2.871E+0
-9.890E-2	2.871E+0
-9.242E-2	2.842E+0
-9.404E-2	2.813E+0
-9.566E-2	2.783E+0
-9.566E-2	2.793E+0
-9.242E-2	2.803E+0
-9.728E-2	2.819E+0
-9.404E-2	2.842E+0
-9.404E-2	2.858E+0
-9.404E-2	2.839E+0
-9.566E-2	2.848E+0
-9.242E-2	2.803E+0
-9.566E-2	2.780E+0
-9.079E-2	2.790E+0
-9.728E-2	2.809E+0
-9.242E-2	2.796E+0
-9.404E-2	2.777E+0
-9.566E-2	2.806E+0
-9.404E-2	2.790E+0
-9.404E-2	2.809E+0
-9.566E-2	2.806E+0
-9.242E-2	2.761E+0
-9.242E-2	2.757E+0
-9.728E-2	2.767E+0
-9.728E-2	2.790E+0
-9.566E-2	2.806E+0
-9.242E-2	2.826E+0
-9.404E-2	2.829E+0
-9.242E-2	2.796E+0
-9.079E-2	2.790E+0
-9.728E-2	2.806E+0
-9.079E-2	2.806E+0
-9.404E-2	2.800E+0
-9.079E-2	2.839E+0
-9.566E-2	2.861E+0
-9.566E-2	2.829E+0
-9.404E-2	2.793E+0
-9.242E-2	2.783E+0
-9.242E-2	2.800E+0
-9.566E-2	2.851E+0
-9.079E-2	2.819E+0
-9.404E-2	2.803E+0
-9.404E-2	2.832E+0
-9.728E-2	2.813E+0
-9.404E-2	2.764E+0
-9.566E-2	2.757E+0
-9.242E-2	2.783E+0
-9.404E-2	2.826E+0
-9.242E-2	2.826E+0
-9.242E-2	2.829E+0
-9.242E-2	2.806E+0
-9.566E-2	2.796E+0
-9.242E-2	2.803E+0
-9.728E-2	2.803E+0
-9.079E-2	2.809E+0
-9.566E-2	2.839E+0
-9.242E-2	2.822E+0
-9.566E-2	2.790E+0
-9.404E-2	2.777E+0
-9.404E-2	2.806E+0
-9.242E-2	2.851E+0
-9.242E-2	2.845E+0
-9.566E-2	2.832E+0
-9.404E-2	2.813E+0
-9.404E-2	2.800E+0
-9.404E-2	2.777E+0
-9.566E-2	2.803E+0
-9.079E-2	2.864E+0
-9.566E-2	2.832E+0
-9.404E-2	2.790E+0
-9.404E-2	2.796E+0
-9.566E-2	2.806E+0
-9.404E-2	2.816E+0
-9.404E-2	2.826E+0
-9.079E-2	2.848E+0
-9.404E-2	2.842E+0
-9.242E-2	2.793E+0
-9.079E-2	2.783E+0
-9.242E-2	2.803E+0
-9.728E-2	2.816E+0
-9.566E-2	2.813E+0
-9.566E-2	2.839E+0
-9.242E-2	2.839E+0
-9.404E-2	2.826E+0
-9.404E-2	2.796E+0
-9.242E-2	2.796E+0
-9.566E-2	2.835E+0
-9.566E-2	2.839E+0
-9.242E-2	2.855E+0
-9.242E-2	2.835E+0
-9.242E-2	2.800E+0
-9.242E-2	2.767E+0
-9.242E-2	2.770E+0
-9.242E-2	2.793E+0
-9.242E-2	2.806E+0
-9.404E-2	2.803E+0
-9.566E-2	2.796E+0
-9.404E-2	2.787E+0
-9.242E-2	2.748E+0
-9.566E-2	2.767E+0
-9.242E-2	2.803E+0
-9.404E-2	2.816E+0
-9.242E-2	2.809E+0
-9.404E-2	2.796E+0
-9.566E-2	2.796E+0
-9.079E-2	2.813E+0
-9.242E-2	2.803E+0
-9.404E-2	2.764E+0
-9.566E-2	2.783E+0
-9.242E-2	2.822E+0
-9.242E-2	2.858E+0
-9.404E-2	2.842E+0
-9.566E-2	2.806E+0
-9.242E-2	2.832E+0
-9.404E-2	2.832E+0
-9.242E-2	2.829E+0
-9.079E-2	2.803E+0
-9.242E-2	2.774E+0
-9.242E-2	2.777E+0
-9.404E-2	2.800E+0
-9.242E-2	2.800E+0
-9.404E-2	2.796E+0
-9.404E-2	2.783E+0
-9.566E-2	2.793E+0
-9.404E-2	2.793E+0
-9.079E-2	2.800E+0
-9.728E-2	2.803E+0
-9.404E-2	2.822E+0
-9.242E-2	2.845E+0
-9.404E-2	2.842E+0
-9.404E-2	2.803E+0
[truncated: 69,994 more rows]
