# Supplementary material for: Improved ANAP incorporation and VCF analysis reveal details of P2X7 current facilitation and a limited conformational interplay between ATP binding and the intracellular ballast domain
Source: eLife. 2023 Jan 4;12:e82479. doi: 10.7554/eLife.82479 (PMC9859053; doi:10.7554/eLife.82479)
Supplement: Figure 2—figure supplement 1—source data 3. [file elife-82479-fig2-figsupp1-data3.zip › Figure-2_figure-supplement-1_source-data-3/20g09/rec44.csv]

-1.686E-1	2.135E+0
-1.670E-1	2.115E+0
-1.719E-1	2.086E+0
-1.735E-1	2.109E+0
-1.686E-1	2.112E+0
-1.670E-1	2.092E+0
-1.670E-1	2.099E+0
-1.670E-1	2.099E+0
-1.703E-1	2.096E+0
-1.670E-1	2.089E+0
-1.670E-1	2.105E+0
-1.703E-1	2.105E+0
-1.686E-1	2.122E+0
-1.686E-1	2.118E+0
-1.686E-1	2.131E+0
-1.686E-1	2.128E+0
-1.686E-1	2.092E+0
-1.686E-1	2.122E+0
-1.686E-1	2.128E+0
-1.703E-1	2.128E+0
-1.686E-1	2.131E+0
-1.670E-1	2.118E+0
-1.654E-1	2.099E+0
-1.719E-1	2.092E+0
-1.703E-1	2.083E+0
-1.654E-1	2.086E+0
-1.686E-1	2.099E+0
-1.735E-1	2.122E+0
-1.670E-1	2.115E+0
-1.686E-1	2.122E+0
-1.638E-1	2.125E+0
-1.654E-1	2.096E+0
-1.670E-1	2.102E+0
-1.719E-1	2.118E+0
-1.670E-1	2.144E+0
-1.735E-1	2.164E+0
-1.686E-1	2.128E+0
-1.703E-1	2.135E+0
-1.670E-1	2.125E+0
-1.703E-1	2.102E+0
-1.719E-1	2.083E+0
-1.654E-1	2.092E+0
-1.703E-1	2.089E+0
-1.703E-1	2.086E+0
-1.654E-1	2.105E+0
-1.654E-1	2.128E+0
-1.670E-1	2.099E+0
-1.703E-1	2.089E+0
-1.703E-1	2.109E+0
-1.686E-1	2.112E+0
-1.670E-1	2.070E+0
-1.686E-1	2.050E+0
-1.686E-1	2.053E+0
-1.670E-1	2.073E+0
-1.686E-1	2.083E+0
-1.654E-1	2.096E+0
-1.703E-1	2.105E+0
-1.638E-1	2.102E+0
-1.686E-1	2.118E+0
-1.686E-1	2.131E+0
-1.686E-1	2.138E+0
-1.703E-1	2.115E+0
-1.703E-1	2.089E+0
-1.670E-1	2.089E+0
-1.703E-1	2.118E+0
-1.670E-1	2.105E+0
-1.686E-1	2.096E+0
-1.686E-1	2.089E+0
-1.686E-1	2.086E+0
-1.670E-1	2.083E+0
-1.670E-1	2.086E+0
-1.703E-1	2.083E+0
-1.686E-1	2.076E+0
-1.654E-1	2.105E+0
-1.638E-1	2.105E+0
-1.654E-1	2.109E+0
-1.654E-1	2.092E+0
-1.686E-1	2.131E+0
-1.638E-1	2.151E+0
-1.670E-1	2.135E+0
-1.638E-1	2.128E+0
-1.686E-1	2.089E+0
-1.654E-1	2.102E+0
-1.622E-1	2.118E+0
-1.670E-1	2.112E+0
-1.670E-1	2.102E+0
-1.703E-1	2.086E+0
-1.719E-1	2.083E+0
-1.670E-1	2.096E+0
-1.654E-1	2.109E+0
-1.670E-1	2.118E+0
-1.703E-1	2.086E+0
-1.686E-1	2.079E+0
-1.654E-1	2.102E+0
-1.654E-1	2.125E+0
-1.703E-1	2.131E+0
-1.686E-1	2.125E+0
-1.670E-1	2.118E+0
-1.670E-1	2.125E+0
-1.670E-1	2.128E+0
-1.654E-1	2.131E+0
-1.670E-1	2.099E+0
-1.686E-1	2.083E+0
-1.703E-1	2.089E+0
-1.638E-1	2.096E+0
-1.670E-1	2.089E+0
-1.638E-1	2.105E+0
-1.686E-1	2.109E+0
-1.670E-1	2.092E+0
-1.654E-1	2.096E+0
-1.686E-1	2.099E+0
-1.654E-1	2.125E+0
-1.654E-1	2.131E+0
-1.654E-1	2.141E+0
-1.686E-1	2.112E+0
-1.686E-1	2.092E+0
-1.670E-1	2.115E+0
-1.686E-1	2.128E+0
-1.686E-1	2.118E+0
-1.686E-1	2.102E+0
-1.686E-1	2.105E+0
-1.638E-1	2.096E+0
-1.686E-1	2.092E+0
-1.670E-1	2.070E+0
-1.686E-1	2.109E+0
-1.654E-1	2.135E+0
-1.686E-1	2.076E+0
-1.670E-1	2.060E+0
-1.654E-1	2.099E+0
-1.654E-1	2.115E+0
-1.686E-1	2.115E+0
-1.670E-1	2.122E+0
-1.670E-1	2.092E+0
-1.670E-1	2.096E+0
-1.670E-1	2.112E+0
-1.670E-1	2.076E+0
-1.703E-1	2.060E+0
-1.654E-1	2.089E+0
-1.670E-1	2.105E+0
-1.670E-1	2.073E+0
-1.703E-1	2.063E+0
-1.703E-1	2.083E+0
-1.670E-1	2.079E+0
-1.670E-1	2.115E+0
-1.670E-1	2.109E+0
-1.654E-1	2.076E+0
-1.670E-1	2.079E+0
-1.670E-1	2.112E+0
-1.686E-1	2.115E+0
-1.654E-1	2.083E+0
-1.670E-1	2.073E+0
-1.670E-1	2.096E+0
-1.686E-1	2.099E+0
-1.686E-1	2.079E+0
-1.654E-1	2.047E+0
-1.686E-1	2.060E+0
-1.670E-1	2.109E+0
-1.703E-1	2.102E+0
-1.670E-1	2.083E+0
-1.686E-1	2.105E+0
-1.670E-1	2.115E+0
-1.686E-1	2.122E+0
-1.670E-1	2.151E+0
-1.686E-1	2.135E+0
-1.654E-1	2.135E+0
-1.654E-1	2.125E+0
-1.670E-1	2.102E+0
-1.686E-1	2.099E+0
-1.703E-1	2.089E+0
-1.670E-1	2.092E+0
-1.703E-1	2.092E+0
-1.670E-1	2.076E+0
-1.670E-1	2.060E+0
-1.670E-1	2.086E+0
-1.670E-1	2.118E+0
-1.670E-1	2.128E+0
-1.638E-1	2.125E+0
-1.638E-1	2.141E+0
-1.703E-1	2.128E+0
-1.686E-1	2.122E+0
-1.670E-1	2.092E+0
-1.654E-1	2.089E+0
-1.622E-1	2.086E+0
-1.670E-1	2.083E+0
-1.686E-1	2.070E+0
-1.638E-1	2.096E+0
-1.622E-1	2.086E+0
-1.686E-1	2.099E+0
-1.703E-1	2.125E+0
-1.654E-1	2.092E+0
-1.670E-1	2.079E+0
-1.703E-1	2.109E+0
-1.670E-1	2.099E+0
-1.670E-1	2.099E+0
-1.670E-1	2.105E+0
-1.670E-1	2.079E+0
-1.638E-1	2.070E+0
-1.638E-1	2.115E+0
-1.654E-1	2.105E+0
-1.654E-1	2.109E+0
-1.670E-1	2.128E+0
-1.703E-1	2.112E+0
-1.654E-1	2.076E+0
-1.654E-1	2.070E+0
-1.686E-1	2.083E+0
-1.686E-1	2.102E+0
-1.670E-1	2.070E+0
-1.686E-1	2.079E+0
-1.670E-1	2.109E+0
-1.638E-1	2.109E+0
-1.654E-1	2.105E+0
-1.703E-1	2.099E+0
-1.670E-1	2.086E+0
-1.654E-1	2.096E+0
-1.670E-1	2.115E+0
-1.670E-1	2.066E+0
-1.670E-1	2.083E+0
-1.670E-1	2.105E+0
-1.686E-1	2.115E+0
-1.670E-1	2.131E+0
-1.638E-1	2.115E+0
-1.654E-1	2.086E+0
-1.654E-1	2.063E+0
-1.686E-1	2.099E+0
-1.686E-1	2.105E+0
-1.670E-1	2.105E+0
-1.686E-1	2.125E+0
-1.670E-1	2.102E+0
-1.703E-1	2.089E+0
-1.654E-1	2.122E+0
-1.654E-1	2.125E+0
-1.654E-1	2.122E+0
-1.670E-1	2.118E+0
-1.654E-1	2.096E+0
-1.638E-1	2.115E+0
-1.654E-1	2.115E+0
-1.638E-1	2.122E+0
-1.670E-1	2.122E+0
-1.670E-1	2.102E+0
-1.670E-1	2.109E+0
-1.654E-1	2.131E+0
-1.654E-1	2.128E+0
-1.686E-1	2.089E+0
-1.670E-1	2.089E+0
-1.686E-1	2.105E+0
-1.703E-1	2.099E+0
-1.638E-1	2.086E+0
-1.654E-1	2.109E+0
-1.654E-1	2.105E+0
-1.622E-1	2.096E+0
-1.686E-1	2.096E+0
-1.654E-1	2.086E+0
-1.654E-1	2.115E+0
-1.638E-1	2.118E+0
-1.670E-1	2.089E+0
-1.703E-1	2.099E+0
-1.654E-1	2.128E+0
-1.670E-1	2.099E+0
-1.703E-1	2.066E+0
-1.670E-1	2.083E+0
-1.638E-1	2.083E+0
-1.670E-1	2.118E+0
-1.654E-1	2.131E+0
-1.654E-1	2.141E+0
-1.686E-1	2.118E+0
-1.622E-1	2.105E+0
-1.670E-1	2.128E+0
-1.670E-1	2.115E+0
-1.670E-1	2.099E+0
-1.670E-1	2.099E+0
-1.654E-1	2.092E+0
-1.654E-1	2.086E+0
-1.654E-1	2.066E+0
-1.670E-1	2.076E+0
-1.670E-1	2.073E+0
-1.654E-1	2.083E+0
-1.654E-1	2.076E+0
-1.670E-1	2.076E+0
-1.686E-1	2.070E+0
-1.686E-1	2.086E+0
-1.686E-1	2.122E+0
-1.686E-1	2.105E+0
-1.605E-1	2.099E+0
-1.670E-1	2.099E+0
-1.638E-1	2.099E+0
-1.638E-1	2.112E+0
-1.670E-1	2.135E+0
-1.686E-1	2.109E+0
-1.670E-1	2.057E+0
-1.686E-1	2.060E+0
-1.638E-1	2.089E+0
-1.654E-1	2.086E+0
-1.670E-1	2.086E+0
-1.654E-1	2.118E+0
-1.670E-1	2.089E+0
-1.654E-1	2.099E+0
-1.654E-1	2.122E+0
-1.654E-1	2.099E+0
-1.654E-1	2.066E+0
-1.654E-1	2.096E+0
-1.686E-1	2.102E+0
-1.638E-1	2.118E+0
-1.670E-1	2.154E+0
-1.654E-1	2.115E+0
-1.654E-1	2.086E+0
-1.670E-1	2.083E+0
-1.622E-1	2.128E+0
-1.638E-1	2.138E+0
-1.670E-1	2.105E+0
-1.686E-1	2.073E+0
-1.654E-1	2.060E+0
-1.654E-1	2.041E+0
-1.670E-1	2.060E+0
-1.654E-1	2.109E+0
-1.638E-1	2.125E+0
-1.670E-1	2.118E+0
-1.670E-1	2.089E+0
-1.638E-1	2.099E+0
-1.638E-1	2.122E+0
-1.670E-1	2.112E+0
-1.638E-1	2.102E+0
-1.670E-1	2.096E+0
-1.638E-1	2.099E+0
-1.670E-1	2.089E+0
-1.654E-1	2.102E+0
-1.622E-1	2.109E+0
-1.622E-1	2.079E+0
-1.686E-1	2.115E+0
-1.654E-1	2.144E+0
-1.638E-1	2.135E+0
-1.670E-1	2.122E+0
-1.654E-1	2.099E+0
-1.654E-1	2.118E+0
-1.654E-1	2.128E+0
-1.670E-1	2.112E+0
-1.622E-1	2.112E+0
-1.654E-1	2.122E+0
-1.670E-1	2.115E+0
-1.670E-1	2.102E+0
-1.638E-1	2.112E+0
-1.654E-1	2.115E+0
-1.638E-1	2.122E+0
-1.638E-1	2.131E+0
-1.654E-1	2.131E+0
-1.622E-1	2.115E+0
-1.622E-1	2.105E+0
-1.638E-1	2.141E+0
-1.654E-1	2.148E+0
-1.703E-1	2.135E+0
-1.638E-1	2.115E+0
-1.654E-1	2.125E+0
-1.670E-1	2.151E+0
-1.670E-1	2.138E+0
-1.670E-1	2.138E+0
-1.622E-1	2.154E+0
-1.654E-1	2.141E+0
-1.670E-1	2.131E+0
-1.638E-1	2.115E+0
-1.654E-1	2.109E+0
-1.670E-1	2.092E+0
-1.654E-1	2.086E+0
-1.622E-1	2.096E+0
-1.638E-1	2.102E+0
-1.670E-1	2.105E+0
-1.654E-1	2.118E+0
-1.638E-1	2.099E+0
-1.589E-1	2.099E+0
-1.605E-1	2.141E+0
-1.654E-1	2.128E+0
-1.638E-1	2.122E+0
-1.654E-1	2.102E+0
-1.654E-1	2.073E+0
-1.638E-1	2.112E+0
-1.622E-1	2.135E+0
-1.654E-1	2.144E+0
-1.638E-1	2.112E+0
-1.654E-1	2.073E+0
-1.622E-1	2.086E+0
-1.670E-1	2.092E+0
-1.654E-1	2.079E+0
-1.638E-1	2.112E+0
-1.638E-1	2.125E+0
-1.638E-1	2.122E+0
-1.654E-1	2.079E+0
-1.654E-1	2.105E+0
-1.670E-1	2.128E+0
-1.654E-1	2.112E+0
-1.638E-1	2.115E+0
-1.589E-1	2.154E+0
-1.622E-1	2.151E+0
-1.654E-1	2.135E+0
-1.670E-1	2.112E+0
-1.654E-1	2.115E+0
-1.638E-1	2.118E+0
-1.605E-1	2.089E+0
-1.638E-1	2.096E+0
-1.638E-1	2.092E+0
-1.654E-1	2.099E+0
-1.638E-1	2.092E+0
-1.670E-1	2.109E+0
-1.654E-1	2.112E+0
-1.638E-1	2.105E+0
-1.638E-1	2.092E+0
-1.622E-1	2.086E+0
-1.638E-1	2.102E+0
-1.670E-1	2.118E+0
-1.654E-1	2.122E+0
-1.638E-1	2.118E+0
-1.622E-1	2.102E+0
-1.622E-1	2.086E+0
-1.622E-1	2.073E+0
-1.638E-1	2.105E+0
-1.654E-1	2.128E+0
-1.686E-1	2.118E+0
-1.654E-1	2.125E+0
-1.638E-1	2.128E+0
-1.654E-1	2.144E+0
-1.638E-1	2.128E+0
-1.622E-1	2.118E+0
-1.638E-1	2.128E+0
-1.638E-1	2.096E+0
-1.638E-1	2.102E+0
-1.654E-1	2.109E+0
-1.638E-1	2.076E+0
-1.654E-1	2.099E+0
-1.638E-1	2.131E+0
-1.638E-1	2.135E+0
-1.622E-1	2.128E+0
-1.622E-1	2.131E+0
-1.654E-1	2.128E+0
-1.622E-1	2.102E+0
-1.638E-1	2.089E+0
-1.638E-1	2.079E+0
-1.622E-1	2.138E+0
-1.654E-1	2.128E+0
-1.670E-1	2.073E+0
-1.622E-1	2.076E+0
-1.638E-1	2.086E+0
-1.670E-1	2.125E+0
-1.622E-1	2.118E+0
-1.654E-1	2.105E+0
-1.654E-1	2.102E+0
-1.638E-1	2.131E+0
-1.638E-1	2.131E+0
-1.654E-1	2.131E+0
-1.654E-1	2.128E+0
-1.654E-1	2.099E+0
-1.622E-1	2.060E+0
-1.622E-1	2.070E+0
-1.686E-1	2.083E+0
-1.622E-1	2.099E+0
-1.638E-1	2.096E+0
-1.622E-1	2.073E+0
-1.638E-1	2.089E+0
-1.622E-1	2.102E+0
-1.654E-1	2.112E+0
-1.638E-1	2.102E+0
-1.654E-1	2.089E+0
-1.622E-1	2.105E+0
-1.654E-1	2.118E+0
-1.622E-1	2.112E+0
-1.622E-1	2.112E+0
-1.622E-1	2.102E+0
-1.670E-1	2.102E+0
-1.638E-1	2.089E+0
-1.638E-1	2.105E+0
-1.654E-1	2.105E+0
-1.622E-1	2.083E+0
-1.638E-1	2.096E+0
-1.638E-1	2.115E+0
-1.638E-1	2.112E+0
-1.622E-1	2.092E+0
-1.638E-1	2.066E+0
-1.638E-1	2.092E+0
-1.654E-1	2.105E+0
-1.638E-1	2.122E+0
-1.670E-1	2.109E+0
-1.638E-1	2.076E+0
-1.605E-1	2.073E+0
-1.622E-1	2.092E+0
-1.622E-1	2.105E+0
-1.605E-1	2.115E+0
-1.589E-1	2.115E+0
-1.622E-1	2.092E+0
-1.638E-1	2.112E+0
-1.638E-1	2.125E+0
-1.622E-1	2.118E+0
-1.638E-1	2.109E+0
-1.638E-1	2.089E+0
-1.638E-1	2.089E+0
-1.670E-1	2.073E+0
-1.638E-1	2.076E+0
-1.638E-1	2.105E+0
-1.605E-1	2.141E+0
-1.622E-1	2.135E+0
-1.622E-1	2.128E+0
-1.638E-1	2.109E+0
-1.605E-1	2.112E+0
-1.622E-1	2.079E+0
-1.605E-1	2.105E+0
-1.654E-1	2.109E+0
-1.686E-1	2.125E+0
-1.670E-1	2.115E+0
-1.589E-1	2.089E+0
-1.622E-1	2.070E+0
-1.622E-1	2.063E+0
-1.605E-1	2.109E+0
-1.622E-1	2.109E+0
-1.622E-1	2.086E+0
-1.605E-1	2.079E+0
-1.638E-1	2.099E+0
-1.589E-1	2.102E+0
-1.638E-1	2.086E+0
-1.622E-1	2.086E+0
-1.605E-1	2.096E+0
-1.654E-1	2.115E+0
-1.654E-1	2.115E+0
-1.638E-1	2.122E+0
-1.622E-1	2.115E+0
-1.622E-1	2.122E+0
-1.670E-1	2.131E+0
-1.670E-1	2.112E+0
-1.638E-1	2.099E+0
-1.654E-1	2.109E+0
-1.654E-1	2.112E+0
-1.589E-1	2.112E+0
-1.622E-1	2.089E+0
-1.622E-1	2.083E+0
-1.638E-1	2.070E+0
-1.638E-1	2.076E+0
-1.573E-1	2.076E+0
-1.605E-1	2.102E+0
-1.622E-1	2.105E+0
-1.638E-1	2.115E+0
-1.589E-1	2.122E+0
-1.638E-1	2.118E+0
-1.638E-1	2.122E+0
-1.622E-1	2.125E+0
-1.622E-1	2.102E+0
-1.622E-1	2.073E+0
-1.605E-1	2.073E+0
-1.638E-1	2.125E+0
-1.638E-1	2.131E+0
-1.654E-1	2.105E+0
-1.622E-1	2.112E+0
-1.622E-1	2.105E+0
-1.605E-1	2.086E+0
-1.605E-1	2.092E+0
-1.605E-1	2.112E+0
-1.589E-1	2.128E+0
-1.605E-1	2.118E+0
-1.638E-1	2.112E+0
-1.670E-1	2.105E+0
-1.605E-1	2.079E+0
-1.573E-1	2.089E+0
-1.654E-1	2.109E+0
-1.622E-1	2.131E+0
-1.605E-1	2.122E+0
-1.622E-1	2.122E+0
-1.622E-1	2.128E+0
-1.622E-1	2.151E+0
-1.638E-1	2.135E+0
-1.605E-1	2.102E+0
-1.605E-1	2.086E+0
-1.622E-1	2.086E+0
-1.605E-1	2.092E+0
-1.654E-1	2.079E+0
-1.638E-1	2.053E+0
-1.605E-1	2.083E+0
-1.638E-1	2.122E+0
-1.573E-1	2.122E+0
-1.638E-1	2.112E+0
-1.638E-1	2.125E+0
-1.670E-1	2.115E+0
-1.605E-1	2.115E+0
-1.605E-1	2.128E+0
-1.622E-1	2.115E+0
-1.638E-1	2.096E+0
-1.622E-1	2.083E+0
-1.622E-1	2.092E+0
-1.638E-1	2.096E+0
-1.670E-1	2.079E+0
-1.605E-1	2.070E+0
-1.622E-1	2.092E+0
-1.605E-1	2.109E+0
-1.589E-1	2.092E+0
-1.622E-1	2.118E+0
-1.654E-1	2.122E+0
-1.638E-1	2.118E+0
-1.638E-1	2.105E+0
-1.589E-1	2.086E+0
-1.622E-1	2.112E+0
-1.638E-1	2.125E+0
-1.622E-1	2.089E+0
-1.622E-1	2.083E+0
-1.573E-1	2.099E+0
-1.654E-1	2.079E+0
-1.589E-1	2.083E+0
-1.638E-1	2.102E+0
-1.638E-1	2.122E+0
-1.605E-1	2.125E+0
-1.622E-1	2.102E+0
-1.638E-1	2.102E+0
-1.605E-1	2.083E+0
-1.605E-1	2.073E+0
-1.638E-1	2.073E+0
-1.622E-1	2.105E+0
-1.622E-1	2.141E+0
-1.622E-1	2.138E+0
-1.605E-1	2.112E+0
-1.605E-1	2.099E+0
-1.605E-1	2.089E+0
-1.638E-1	2.099E+0
-1.638E-1	2.102E+0
-1.605E-1	2.057E+0
-1.654E-1	2.066E+0
-1.638E-1	2.086E+0
-1.605E-1	2.096E+0
-1.605E-1	2.099E+0
-1.622E-1	2.105E+0
-1.686E-1	2.128E+0
-1.622E-1	2.109E+0
-1.589E-1	2.122E+0
-1.622E-1	2.151E+0
-1.622E-1	2.135E+0
-1.638E-1	2.118E+0
-1.622E-1	2.073E+0
-1.589E-1	2.073E+0
-1.622E-1	2.079E+0
-1.622E-1	2.076E+0
-1.622E-1	2.125E+0
-1.654E-1	2.148E+0
-1.589E-1	2.154E+0
-1.622E-1	2.125E+0
-1.605E-1	2.109E+0
-1.638E-1	2.128E+0
-1.622E-1	2.141E+0
-1.638E-1	2.118E+0
-1.622E-1	2.115E+0
-1.622E-1	2.105E+0
-1.638E-1	2.115E+0
-1.622E-1	2.122E+0
-1.622E-1	2.122E+0
-1.622E-1	2.105E+0
-1.589E-1	2.089E+0
-1.589E-1	2.096E+0
-1.622E-1	2.105E+0
-1.589E-1	2.118E+0
-1.654E-1	2.112E+0
-1.605E-1	2.102E+0
-1.605E-1	2.109E+0
-1.654E-1	2.109E+0
-1.622E-1	2.118E+0
-1.589E-1	2.144E+0
-1.573E-1	2.148E+0
-1.622E-1	2.138E+0
-1.622E-1	2.131E+0
-1.622E-1	2.099E+0
-1.622E-1	2.144E+0
-1.589E-1	2.161E+0
-1.589E-1	2.154E+0
-1.638E-1	2.118E+0
-1.605E-1	2.083E+0
-1.622E-1	2.073E+0
-1.638E-1	2.089E+0
-1.638E-1	2.099E+0
-1.605E-1	2.096E+0
-1.622E-1	2.079E+0
-1.622E-1	2.057E+0
-1.573E-1	2.070E+0
-1.589E-1	2.070E+0
-1.605E-1	2.083E+0
-1.638E-1	2.131E+0
-1.605E-1	2.144E+0
-1.638E-1	2.092E+0
-1.622E-1	2.083E+0
-1.638E-1	2.089E+0
-1.622E-1	2.089E+0
-1.589E-1	2.089E+0
-1.622E-1	2.076E+0
-1.638E-1	2.096E+0
-1.573E-1	2.125E+0
-1.605E-1	2.118E+0
-1.605E-1	2.109E+0
-1.654E-1	2.115E+0
-1.605E-1	2.151E+0
-1.622E-1	2.170E+0
-1.589E-1	2.154E+0
-1.622E-1	2.115E+0
-1.622E-1	2.083E+0
-1.622E-1	2.060E+0
-1.638E-1	2.063E+0
-1.622E-1	2.086E+0
-1.589E-1	2.112E+0
-1.622E-1	2.083E+0
-1.638E-1	2.083E+0
-1.605E-1	2.105E+0
-1.605E-1	2.128E+0
-1.605E-1	2.099E+0
-1.622E-1	2.089E+0
-1.622E-1	2.128E+0
-1.605E-1	2.112E+0
-1.605E-1	2.079E+0
-1.605E-1	2.079E+0
-1.622E-1	2.089E+0
-1.589E-1	2.105E+0
-1.622E-1	2.125E+0
-1.622E-1	2.115E+0
-1.622E-1	2.089E+0
-1.573E-1	2.057E+0
-1.622E-1	2.096E+0
-1.573E-1	2.102E+0
-1.605E-1	2.083E+0
-1.605E-1	2.063E+0
-1.589E-1	2.044E+0
-1.622E-1	2.076E+0
-1.622E-1	2.118E+0
-1.622E-1	2.128E+0
-1.573E-1	2.138E+0
-1.589E-1	2.083E+0
-1.622E-1	2.076E+0
-1.589E-1	2.112E+0
-1.605E-1	2.148E+0
-1.622E-1	2.135E+0
-1.622E-1	2.109E+0
-1.589E-1	2.096E+0
-1.573E-1	2.102E+0
-1.622E-1	2.128E+0
-1.589E-1	2.138E+0
-1.622E-1	2.112E+0
-1.622E-1	2.092E+0
-1.605E-1	2.118E+0
-1.638E-1	2.109E+0
-1.622E-1	2.109E+0
-1.622E-1	2.115E+0
-1.605E-1	2.122E+0
-1.605E-1	2.118E+0
-1.605E-1	2.135E+0
-1.605E-1	2.131E+0
-1.605E-1	2.096E+0
-1.622E-1	2.076E+0
-1.589E-1	2.099E+0
-1.589E-1	2.141E+0
-1.638E-1	2.125E+0
-1.557E-1	2.112E+0
-1.622E-1	2.115E+0
-1.589E-1	2.109E+0
-1.589E-1	2.131E+0
-1.573E-1	2.135E+0
-1.605E-1	2.141E+0
-1.605E-1	2.125E+0
-1.622E-1	2.109E+0
-1.589E-1	2.105E+0
-1.622E-1	2.118E+0
-1.605E-1	2.125E+0
-1.605E-1	2.105E+0
-1.605E-1	2.099E+0
-1.573E-1	2.112E+0
-1.573E-1	2.112E+0
-1.638E-1	2.102E+0
-1.605E-1	2.122E+0
-1.589E-1	2.109E+0
-1.605E-1	2.115E+0
-1.622E-1	2.099E+0
-1.589E-1	2.089E+0
-1.622E-1	2.092E+0
-1.605E-1	2.099E+0
-1.605E-1	2.112E+0
-1.589E-1	2.109E+0
-1.573E-1	2.079E+0
-1.589E-1	2.076E+0
-1.589E-1	2.131E+0
-1.589E-1	2.138E+0
-1.605E-1	2.131E+0
-1.573E-1	2.118E+0
-1.557E-1	2.105E+0
-1.622E-1	2.138E+0
-1.589E-1	2.118E+0
-1.573E-1	2.086E+0
-1.605E-1	2.086E+0
-1.573E-1	2.109E+0
-1.589E-1	2.099E+0
-1.605E-1	2.083E+0
-1.622E-1	2.050E+0
-1.638E-1	2.076E+0
-1.589E-1	2.115E+0
-1.573E-1	2.096E+0
-1.605E-1	2.079E+0
-1.605E-1	2.057E+0
-1.605E-1	2.079E+0
-1.589E-1	2.122E+0
-1.605E-1	2.131E+0
-1.605E-1	2.135E+0
-1.589E-1	2.122E+0
-1.589E-1	2.092E+0
-1.605E-1	2.073E+0
-1.622E-1	2.047E+0
-1.589E-1	2.083E+0
-1.589E-1	2.118E+0
-1.605E-1	2.125E+0
-1.589E-1	2.122E+0
-1.589E-1	2.089E+0
-1.622E-1	2.053E+0
-1.605E-1	2.063E+0
-1.589E-1	2.099E+0
-1.589E-1	2.112E+0
-1.573E-1	2.109E+0
-1.589E-1	2.099E+0
-1.589E-1	2.099E+0
-1.622E-1	2.109E+0
-1.573E-1	2.112E+0
-1.573E-1	2.105E+0
-1.589E-1	2.096E+0
-1.622E-1	2.099E+0
-1.589E-1	2.102E+0
-1.622E-1	2.109E+0
-1.605E-1	2.092E+0
-1.589E-1	2.076E+0
-1.589E-1	2.089E+0
-1.605E-1	2.099E+0
-1.605E-1	2.105E+0
-1.589E-1	2.102E+0
-1.573E-1	2.092E+0
-1.622E-1	2.122E+0
-1.622E-1	2.112E+0
-1.589E-1	2.118E+0
-1.573E-1	2.112E+0
-1.589E-1	2.102E+0
-1.573E-1	2.099E+0
-1.622E-1	2.109E+0
-1.605E-1	2.118E+0
-1.541E-1	2.099E+0
-1.622E-1	2.092E+0
-1.605E-1	2.115E+0
-1.573E-1	2.112E+0
-1.573E-1	2.079E+0
-1.622E-1	2.073E+0
-1.589E-1	2.076E+0
-1.589E-1	2.099E+0
-1.622E-1	2.096E+0
-1.573E-1	2.089E+0
-1.573E-1	2.086E+0
-1.573E-1	2.096E+0
-1.589E-1	2.092E+0
-1.589E-1	2.060E+0
-1.589E-1	2.063E+0
-1.589E-1	2.089E+0
-1.605E-1	2.115E+0
-1.589E-1	2.128E+0
-1.589E-1	2.105E+0
-1.541E-1	2.096E+0
-1.573E-1	2.122E+0
-1.605E-1	2.128E+0
-1.589E-1	2.122E+0
-1.573E-1	2.122E+0
-1.589E-1	2.144E+0
-1.557E-1	2.141E+0
-1.557E-1	2.109E+0
-1.589E-1	2.089E+0
-1.622E-1	2.066E+0
-1.589E-1	2.096E+0
-1.589E-1	2.115E+0
-1.589E-1	2.086E+0
-1.605E-1	2.073E+0
-1.573E-1	2.086E+0
-1.573E-1	2.092E+0
-1.589E-1	2.092E+0
-1.589E-1	2.099E+0
-1.605E-1	2.118E+0
-1.557E-1	2.118E+0
-1.622E-1	2.086E+0
-1.589E-1	2.096E+0
-1.573E-1	2.112E+0
-1.589E-1	2.109E+0
-1.605E-1	2.115E+0
-1.589E-1	2.109E+0
-1.589E-1	2.112E+0
-1.573E-1	2.141E+0
-1.589E-1	2.092E+0
-1.573E-1	2.076E+0
-1.573E-1	2.112E+0
-1.605E-1	2.128E+0
-1.589E-1	2.115E+0
-1.589E-1	2.099E+0
-1.573E-1	2.057E+0
-1.605E-1	2.060E+0
-1.605E-1	2.096E+0
-1.557E-1	2.079E+0
-1.605E-1	2.066E+0
-1.589E-1	2.050E+0
-1.589E-1	2.063E+0
-1.589E-1	2.083E+0
-1.589E-1	2.089E+0
-1.589E-1	2.070E+0
-1.589E-1	2.079E+0
-1.605E-1	2.102E+0
-1.573E-1	2.115E+0
-1.557E-1	2.096E+0
-1.557E-1	2.076E+0
-1.605E-1	2.118E+0
-1.573E-1	2.135E+0
-1.605E-1	2.131E+0
-1.589E-1	2.125E+0
-1.573E-1	2.144E+0
-1.573E-1	2.138E+0
-1.541E-1	2.112E+0
-1.589E-1	2.125E+0
-1.589E-1	2.115E+0
-1.573E-1	2.063E+0
-1.573E-1	2.076E+0
-1.589E-1	2.086E+0
-1.573E-1	2.086E+0
-1.605E-1	2.066E+0
-1.573E-1	2.086E+0
-1.541E-1	2.089E+0
-1.589E-1	2.057E+0
-1.557E-1	2.086E+0
-1.589E-1	2.118E+0
-1.557E-1	2.115E+0
-1.605E-1	2.109E+0
-1.573E-1	2.115E+0
-1.573E-1	2.128E+0
-1.605E-1	2.141E+0
-1.573E-1	2.115E+0
-1.573E-1	2.128E+0
-1.557E-1	2.122E+0
-1.557E-1	2.109E+0
-1.573E-1	2.086E+0
-1.605E-1	2.073E+0
-1.573E-1	2.076E+0
-1.605E-1	2.105E+0
-1.589E-1	2.079E+0
-1.541E-1	2.066E+0
-1.573E-1	2.096E+0
-1.573E-1	2.102E+0
-1.589E-1	2.128E+0
-1.573E-1	2.122E+0
-1.573E-1	2.089E+0
-1.557E-1	2.089E+0
-1.573E-1	2.109E+0
-1.589E-1	2.099E+0
-1.557E-1	2.096E+0
-1.605E-1	2.109E+0
-1.557E-1	2.105E+0
-1.557E-1	2.109E+0
-1.589E-1	2.092E+0
-1.557E-1	2.063E+0
-1.573E-1	2.047E+0
-1.573E-1	2.076E+0
-1.573E-1	2.102E+0
-1.541E-1	2.073E+0
-1.557E-1	2.031E+0
-1.605E-1	2.050E+0
-1.573E-1	2.073E+0
-1.589E-1	2.076E+0
-1.524E-1	2.089E+0
-1.557E-1	2.079E+0
-1.589E-1	2.073E+0
-1.605E-1	2.066E+0
-1.573E-1	2.115E+0
-1.589E-1	2.122E+0
-1.557E-1	2.092E+0
-1.573E-1	2.096E+0
-1.573E-1	2.125E+0
-1.589E-1	2.118E+0
-1.589E-1	2.115E+0
-1.589E-1	2.109E+0
-1.589E-1	2.092E+0
-1.605E-1	2.079E+0
-1.573E-1	2.063E+0
-1.557E-1	2.086E+0
-1.557E-1	2.076E+0
-1.573E-1	2.089E+0
-1.573E-1	2.122E+0
-1.589E-1	2.112E+0
-1.589E-1	2.105E+0
-1.573E-1	2.115E+0
-1.573E-1	2.102E+0
-1.541E-1	2.063E+0
-1.589E-1	2.063E+0
-1.589E-1	2.047E+0
-1.589E-1	2.050E+0
-1.557E-1	2.053E+0
-1.573E-1	2.047E+0
-1.557E-1	2.079E+0
-1.573E-1	2.099E+0
-1.573E-1	2.096E+0
-1.557E-1	2.086E+0
-1.557E-1	2.099E+0
-1.605E-1	2.115E+0
-1.589E-1	2.125E+0
-1.589E-1	2.105E+0
-1.541E-1	2.086E+0
-1.557E-1	2.096E+0
-1.557E-1	2.086E+0
-1.605E-1	2.099E+0
-1.589E-1	2.105E+0
-1.605E-1	2.086E+0
-1.557E-1	2.092E+0
-1.573E-1	2.089E+0
-1.573E-1	2.079E+0
-1.557E-1	2.086E+0
-1.573E-1	2.076E+0
-1.557E-1	2.079E+0
-1.573E-1	2.083E+0
-1.573E-1	2.060E+0
-1.573E-1	2.076E+0
-1.573E-1	2.109E+0
-1.573E-1	2.102E+0
-1.557E-1	2.089E+0
-1.589E-1	2.109E+0
-1.573E-1	2.112E+0
-1.573E-1	2.092E+0
-1.524E-1	2.053E+0
-1.557E-1	2.073E+0
-1.605E-1	2.099E+0
-1.573E-1	2.092E+0
-1.573E-1	2.099E+0
-1.524E-1	2.109E+0
-1.541E-1	2.105E+0
-1.541E-1	2.096E+0
-1.573E-1	2.086E+0
-1.573E-1	2.096E+0
-1.589E-1	2.115E+0
-1.557E-1	2.122E+0
-1.589E-1	2.115E+0
-1.573E-1	2.112E+0
-1.573E-1	2.079E+0
-1.573E-1	2.070E+0
-1.557E-1	2.086E+0
-1.541E-1	2.102E+0
-1.573E-1	2.109E+0
-1.557E-1	2.099E+0
-1.573E-1	2.099E+0
-1.557E-1	2.096E+0
-1.557E-1	2.112E+0
-1.557E-1	2.057E+0
-1.524E-1	2.034E+0
-1.557E-1	2.060E+0
-1.573E-1	2.089E+0
-1.573E-1	2.099E+0
-1.573E-1	2.128E+0
-1.589E-1	2.112E+0
-1.557E-1	2.086E+0
-1.589E-1	2.105E+0
-1.541E-1	2.102E+0
-1.557E-1	2.076E+0
-1.557E-1	2.073E+0
-1.589E-1	2.089E+0
-1.573E-1	2.086E+0
-1.557E-1	2.125E+0
-1.589E-1	2.138E+0
-1.589E-1	2.148E+0
-1.557E-1	2.138E+0
-1.557E-1	2.102E+0
-1.573E-1	2.079E+0
-1.589E-1	2.076E+0
-1.557E-1	2.089E+0
-1.589E-1	2.102E+0
-1.589E-1	2.105E+0
-1.557E-1	2.099E+0
-1.541E-1	2.109E+0
-1.541E-1	2.089E+0
-1.573E-1	2.086E+0
-1.557E-1	2.034E+0
-1.557E-1	2.028E+0
-1.541E-1	2.076E+0
-1.557E-1	2.086E+0
-1.573E-1	2.109E+0
-1.541E-1	2.125E+0
-1.557E-1	2.131E+0
-1.557E-1	2.131E+0
-1.557E-1	2.115E+0
-1.557E-1	2.076E+0
-1.573E-1	2.079E+0
-1.541E-1	2.096E+0
-1.524E-1	2.102E+0
-1.557E-1	2.076E+0
-1.524E-1	2.041E+0
-1.573E-1	2.037E+0
-1.573E-1	2.073E+0
-1.573E-1	2.076E+0
-1.541E-1	2.089E+0
-1.573E-1	2.105E+0
-1.573E-1	2.118E+0
-1.557E-1	2.092E+0
-1.541E-1	2.073E+0
-1.557E-1	2.089E+0
-1.589E-1	2.122E+0
-1.557E-1	2.118E+0
-1.573E-1	2.099E+0
-1.541E-1	2.092E+0
-1.541E-1	2.118E+0
-1.557E-1	2.109E+0
-1.557E-1	2.102E+0
-1.557E-1	2.109E+0
-1.573E-1	2.115E+0
-1.573E-1	2.125E+0
-1.573E-1	2.122E+0
-1.573E-1	2.089E+0
-1.557E-1	2.060E+0
-1.524E-1	2.060E+0
-1.541E-1	2.079E+0
-1.541E-1	2.089E+0
-1.557E-1	2.092E+0
-1.557E-1	2.105E+0
-1.573E-1	2.099E+0
-1.557E-1	2.092E+0
-1.557E-1	2.089E+0
-1.524E-1	2.092E+0
-1.508E-1	2.115E+0
-1.573E-1	2.112E+0
-1.541E-1	2.112E+0
-1.557E-1	2.125E+0
-1.573E-1	2.099E+0
-1.573E-1	2.083E+0
-1.557E-1	2.105E+0
-1.589E-1	2.144E+0
-1.557E-1	2.135E+0
-1.573E-1	2.128E+0
-1.573E-1	2.118E+0
-1.557E-1	2.086E+0
-1.541E-1	2.115E+0
-1.541E-1	2.122E+0
-1.557E-1	2.112E+0
-1.524E-1	2.099E+0
-1.524E-1	2.102E+0
-1.541E-1	2.105E+0
-1.557E-1	2.131E+0
-1.557E-1	2.102E+0
-1.573E-1	2.083E+0
-1.557E-1	2.089E+0
-1.573E-1	2.115E+0
-1.573E-1	2.109E+0
-1.541E-1	2.079E+0
-1.557E-1	2.102E+0
-1.557E-1	2.105E+0
-1.557E-1	2.157E+0
-1.573E-1	2.135E+0
-1.541E-1	2.076E+0
-1.573E-1	2.070E+0
-1.508E-1	2.053E+0
-1.573E-1	2.076E+0
-1.557E-1	2.066E+0
-1.541E-1	2.083E+0
-1.557E-1	2.092E+0
-1.557E-1	2.086E+0
-1.541E-1	2.076E+0
-1.541E-1	2.115E+0
-1.557E-1	2.112E+0
-1.573E-1	2.076E+0
-1.557E-1	2.096E+0
-1.557E-1	2.102E+0
-1.541E-1	2.096E+0
-1.573E-1	2.118E+0
-1.557E-1	2.096E+0
-1.557E-1	2.086E+0
-1.524E-1	2.086E+0
-1.541E-1	2.086E+0
-1.557E-1	2.053E+0
-1.541E-1	2.070E+0
-1.524E-1	2.076E+0
-1.573E-1	2.079E+0
-1.541E-1	2.073E+0
-1.541E-1	2.096E+0
-1.524E-1	2.105E+0
-1.541E-1	2.089E+0
-1.557E-1	2.099E+0
-1.541E-1	2.099E+0
-1.573E-1	2.083E+0
-1.541E-1	2.115E+0
-1.557E-1	2.105E+0
-1.589E-1	2.073E+0
-1.557E-1	2.102E+0
-1.541E-1	2.122E+0
-1.541E-1	2.128E+0
-1.557E-1	2.115E+0
-1.541E-1	2.115E+0
-1.557E-1	2.122E+0
-1.524E-1	2.092E+0
-1.557E-1	2.079E+0
-1.557E-1	2.070E+0
-1.541E-1	2.083E+0
-1.541E-1	2.089E+0
-1.557E-1	2.135E+0
-1.557E-1	2.148E+0
-1.573E-1	2.086E+0
-1.524E-1	2.096E+0
-1.557E-1	2.118E+0
-1.541E-1	2.096E+0
-1.557E-1	2.086E+0
-1.541E-1	2.076E+0
-1.573E-1	2.083E+0
-1.541E-1	2.115E+0
-1.541E-1	2.122E+0
-1.541E-1	2.112E+0
-1.541E-1	2.122E+0
-1.524E-1	2.092E+0
-1.573E-1	2.086E+0
-1.541E-1	2.099E+0
-1.524E-1	2.112E+0
-1.492E-1	2.122E+0
-1.541E-1	2.112E+0
-1.573E-1	2.102E+0
-1.524E-1	2.083E+0
-1.557E-1	2.063E+0
-1.541E-1	2.063E+0
-1.524E-1	2.079E+0
-1.541E-1	2.102E+0
-1.557E-1	2.092E+0
-1.557E-1	2.102E+0
-1.573E-1	2.122E+0
-1.524E-1	2.109E+0
-1.541E-1	2.083E+0
-1.541E-1	2.079E+0
-1.557E-1	2.086E+0
-1.524E-1	2.092E+0
-1.524E-1	2.109E+0
-1.541E-1	2.105E+0
-1.541E-1	2.089E+0
-1.573E-1	2.102E+0
-1.541E-1	2.125E+0
-1.524E-1	2.135E+0
-1.557E-1	2.105E+0
-1.524E-1	2.105E+0
-1.541E-1	2.086E+0
-1.541E-1	2.060E+0
-1.573E-1	2.083E+0
-1.524E-1	2.089E+0
-1.557E-1	2.109E+0
-1.541E-1	2.109E+0
-1.524E-1	2.089E+0
-1.573E-1	2.112E+0
-1.541E-1	2.109E+0
-1.541E-1	2.096E+0
-1.524E-1	2.109E+0
-1.524E-1	2.125E+0
-1.508E-1	2.092E+0
-1.557E-1	2.076E+0
-1.541E-1	2.089E+0
-1.557E-1	2.105E+0
-1.524E-1	2.109E+0
-1.557E-1	2.076E+0
-1.557E-1	2.086E+0
-1.557E-1	2.105E+0
-1.557E-1	2.083E+0
-1.541E-1	2.115E+0
-1.573E-1	2.115E+0
-1.573E-1	2.105E+0
-1.508E-1	2.109E+0
-1.508E-1	2.092E+0
-1.541E-1	2.086E+0
-1.541E-1	2.112E+0
-1.524E-1	2.109E+0
-1.492E-1	2.096E+0
-1.541E-1	2.083E+0
-1.524E-1	2.086E+0
-1.541E-1	2.089E+0
-1.524E-1	2.079E+0
-1.541E-1	2.079E+0
-1.524E-1	2.118E+0
-1.541E-1	2.112E+0
-1.524E-1	2.066E+0
-1.541E-1	2.073E+0
-1.541E-1	2.115E+0
-1.541E-1	2.135E+0
-1.573E-1	2.089E+0
-1.541E-1	2.073E+0
-1.508E-1	2.076E+0
-1.557E-1	2.066E+0
-1.541E-1	2.079E+0
-1.541E-1	2.089E+0
-1.524E-1	2.096E+0
-1.524E-1	2.102E+0
-1.541E-1	2.128E+0
-1.524E-1	2.131E+0
-1.524E-1	2.122E+0
-1.508E-1	2.105E+0
-1.524E-1	2.099E+0
-1.605E-1	2.128E+0
-1.524E-1	2.115E+0
-1.573E-1	2.102E+0
-1.524E-1	2.102E+0
-1.557E-1	2.115E+0
-1.541E-1	2.092E+0
-1.524E-1	2.099E+0
-1.508E-1	2.105E+0
-1.524E-1	2.105E+0
-1.557E-1	2.092E+0
-1.557E-1	2.109E+0
-1.573E-1	2.118E+0
-1.573E-1	2.102E+0
-1.541E-1	2.073E+0
-1.573E-1	2.089E+0
-1.557E-1	2.099E+0
-1.541E-1	2.102E+0
-1.557E-1	2.109E+0
-1.524E-1	2.105E+0
-1.541E-1	2.099E+0
-1.557E-1	2.099E+0
-1.541E-1	2.115E+0
-1.557E-1	2.115E+0
-1.541E-1	2.102E+0
-1.508E-1	2.076E+0
-1.541E-1	2.076E+0
-1.524E-1	2.109E+0
-1.524E-1	2.112E+0
-1.541E-1	2.102E+0
-1.524E-1	2.112E+0
-1.541E-1	2.122E+0
-1.557E-1	2.092E+0
-1.541E-1	2.083E+0
-1.573E-1	2.102E+0
-1.524E-1	2.086E+0
-1.524E-1	2.076E+0
-1.524E-1	2.070E+0
-1.541E-1	2.096E+0
-1.541E-1	2.112E+0
-1.557E-1	2.099E+0
-1.541E-1	2.089E+0
-1.524E-1	2.109E+0
-1.541E-1	2.096E+0
-1.524E-1	2.099E+0
-1.557E-1	2.128E+0
-1.589E-1	2.148E+0
-1.557E-1	2.128E+0
-1.508E-1	2.099E+0
-1.541E-1	2.099E+0
-1.524E-1	2.092E+0
-1.541E-1	2.099E+0
-1.508E-1	2.096E+0
-1.541E-1	2.102E+0
-1.492E-1	2.109E+0
-1.476E-1	2.115E+0
-1.508E-1	2.102E+0
-1.524E-1	2.105E+0
-1.524E-1	2.141E+0
-1.508E-1	2.151E+0
-1.524E-1	2.102E+0
-1.524E-1	2.086E+0
-1.524E-1	2.118E+0
-1.541E-1	2.125E+0
-1.508E-1	2.109E+0
-1.541E-1	2.079E+0
-1.524E-1	2.079E+0
-1.541E-1	2.089E+0
-1.492E-1	2.141E+0
-1.557E-1	2.096E+0
-1.524E-1	2.083E+0
-1.524E-1	2.122E+0
-1.557E-1	2.122E+0
-1.589E-1	2.109E+0
-1.524E-1	2.128E+0
-1.541E-1	2.118E+0
-1.541E-1	2.092E+0
-1.508E-1	2.089E+0
-1.541E-1	2.102E+0
-1.541E-1	2.089E+0
-1.541E-1	2.118E+0
-1.524E-1	2.125E+0
-1.541E-1	2.099E+0
-1.541E-1	2.047E+0
-1.524E-1	2.057E+0
-1.557E-1	2.092E+0
-1.508E-1	2.099E+0
-1.508E-1	2.079E+0
-1.541E-1	2.073E+0
-1.524E-1	2.079E+0
-1.557E-1	2.092E+0
-1.541E-1	2.092E+0
-1.508E-1	2.112E+0
-1.524E-1	2.079E+0
-1.541E-1	2.083E+0
-1.524E-1	2.086E+0
-1.557E-1	2.144E+0
-1.557E-1	2.131E+0
-1.508E-1	2.105E+0
-1.524E-1	2.099E+0
-1.508E-1	2.086E+0
-1.508E-1	2.096E+0
-1.541E-1	2.105E+0
-1.524E-1	2.105E+0
-1.492E-1	2.096E+0
-1.541E-1	2.115E+0
-1.557E-1	2.138E+0
-1.524E-1	2.131E+0
-1.524E-1	2.125E+0
-1.524E-1	2.109E+0
-1.524E-1	2.096E+0
-1.573E-1	2.089E+0
-1.541E-1	2.066E+0
-1.557E-1	2.070E+0
-1.541E-1	2.096E+0
-1.541E-1	2.096E+0
-1.492E-1	2.099E+0
-1.492E-1	2.089E+0
-1.557E-1	2.086E+0
-1.541E-1	2.099E+0
-1.573E-1	2.089E+0
-1.524E-1	2.099E+0
-1.492E-1	2.105E+0
-1.524E-1	2.089E+0
-1.524E-1	2.089E+0
-1.541E-1	2.083E+0
-1.541E-1	2.099E+0
-1.508E-1	2.131E+0
-1.508E-1	2.109E+0
-1.557E-1	2.092E+0
-1.541E-1	2.086E+0
-1.508E-1	2.122E+0
-1.508E-1	2.105E+0
-1.508E-1	2.057E+0
-1.508E-1	2.076E+0
-1.524E-1	2.112E+0
-1.524E-1	2.144E+0
-1.557E-1	2.125E+0
-1.524E-1	2.115E+0
-1.508E-1	2.118E+0
-1.524E-1	2.131E+0
-1.508E-1	2.122E+0
-1.541E-1	2.141E+0
-1.541E-1	2.115E+0
-1.492E-1	2.070E+0
-1.508E-1	2.076E+0
-1.524E-1	2.102E+0
-1.524E-1	2.112E+0
-1.524E-1	2.083E+0
-1.557E-1	2.092E+0
-1.524E-1	2.109E+0
-1.524E-1	2.109E+0
-1.508E-1	2.112E+0
-1.524E-1	2.099E+0
-1.508E-1	2.073E+0
-1.524E-1	2.079E+0
-1.508E-1	2.125E+0
-1.508E-1	2.128E+0
-1.508E-1	2.109E+0
-1.524E-1	2.083E+0
-1.508E-1	2.066E+0
-1.541E-1	2.105E+0
-1.508E-1	2.096E+0
-1.524E-1	2.096E+0
-1.508E-1	2.073E+0
-1.524E-1	2.102E+0
-1.541E-1	2.102E+0
-1.508E-1	2.083E+0
-1.524E-1	2.099E+0
-1.508E-1	2.135E+0
-1.541E-1	2.138E+0
-1.541E-1	2.122E+0
-1.508E-1	2.073E+0
-1.476E-1	2.050E+0
-1.541E-1	2.073E+0
-1.524E-1	2.118E+0
-1.508E-1	2.128E+0
-1.508E-1	2.118E+0
-1.508E-1	2.131E+0
-1.508E-1	2.128E+0
-1.557E-1	2.102E+0
-1.524E-1	2.122E+0
-1.541E-1	2.115E+0
-1.508E-1	2.096E+0
-1.524E-1	2.105E+0
-1.524E-1	2.131E+0
-1.541E-1	2.105E+0
-1.541E-1	2.073E+0
-1.492E-1	2.076E+0
-1.476E-1	2.099E+0
-1.508E-1	2.112E+0
-1.492E-1	2.102E+0
-1.524E-1	2.086E+0
-1.557E-1	2.073E+0
-1.524E-1	2.079E+0
-1.508E-1	2.099E+0
-1.508E-1	2.086E+0
-1.476E-1	2.057E+0
-1.524E-1	2.079E+0
-1.524E-1	2.102E+0
-1.508E-1	2.063E+0
-1.541E-1	2.086E+0
-1.573E-1	2.112E+0
-1.524E-1	2.105E+0
-1.524E-1	2.115E+0
-1.541E-1	2.138E+0
-1.508E-1	2.122E+0
-1.524E-1	2.102E+0
-1.524E-1	2.089E+0
-1.459E-1	2.096E+0
-1.492E-1	2.128E+0
-1.508E-1	2.112E+0
-1.492E-1	2.089E+0
-1.524E-1	2.066E+0
-1.508E-1	2.109E+0
-1.492E-1	2.118E+0
-1.524E-1	2.112E+0
-1.508E-1	2.144E+0
-1.541E-1	2.148E+0
-1.541E-1	2.099E+0
-1.492E-1	2.089E+0
-1.541E-1	2.079E+0
-1.508E-1	2.099E+0
-1.524E-1	2.109E+0
-1.492E-1	2.109E+0
-1.492E-1	2.105E+0
-1.524E-1	2.083E+0
-1.508E-1	2.092E+0
-1.508E-1	2.089E+0
-1.541E-1	2.076E+0
-1.524E-1	2.092E+0
-1.508E-1	2.105E+0
-1.459E-1	2.112E+0
-1.524E-1	2.109E+0
-1.508E-1	2.135E+0
-1.492E-1	2.131E+0
-1.541E-1	2.099E+0
-1.459E-1	2.083E+0
-1.492E-1	2.096E+0
-1.524E-1	2.083E+0
-1.557E-1	2.079E+0
-1.541E-1	2.083E+0
-1.492E-1	2.086E+0
-1.459E-1	2.086E+0
-1.476E-1	2.083E+0
-1.492E-1	2.073E+0
-1.524E-1	2.073E+0
-1.508E-1	2.047E+0
-1.476E-1	2.050E+0
-1.524E-1	2.076E+0
-1.459E-1	2.092E+0
-1.524E-1	2.092E+0
-1.508E-1	2.073E+0
-1.508E-1	2.063E+0
-1.508E-1	2.083E+0
-1.492E-1	2.066E+0
-1.492E-1	2.079E+0
-1.508E-1	2.079E+0
-1.541E-1	2.102E+0
-1.492E-1	2.096E+0
-1.557E-1	2.086E+0
-1.524E-1	2.115E+0
-1.459E-1	2.115E+0
-1.492E-1	2.102E+0
-1.508E-1	2.122E+0
-1.508E-1	2.083E+0
-1.508E-1	2.044E+0
-1.541E-1	2.070E+0
-1.476E-1	2.105E+0
-1.524E-1	2.099E+0
-1.508E-1	2.112E+0
-1.492E-1	2.131E+0
-1.492E-1	2.122E+0
-1.476E-1	2.086E+0
-1.541E-1	2.063E+0
-1.492E-1	2.083E+0
-1.524E-1	2.102E+0
-1.492E-1	2.099E+0
-1.476E-1	2.131E+0
-1.508E-1	2.154E+0
-1.476E-1	2.131E+0
-1.492E-1	2.112E+0
-1.508E-1	2.105E+0
-1.492E-1	2.102E+0
-1.508E-1	2.105E+0
-1.508E-1	2.096E+0
-1.476E-1	2.086E+0
-1.524E-1	2.076E+0
-1.524E-1	2.070E+0
-1.524E-1	2.089E+0
-1.524E-1	2.102E+0
-1.476E-1	2.125E+0
-1.492E-1	2.135E+0
-1.508E-1	2.096E+0
-1.492E-1	2.083E+0
-1.524E-1	2.118E+0
-1.476E-1	2.118E+0
-1.492E-1	2.102E+0
-1.508E-1	2.118E+0
-1.508E-1	2.112E+0
-1.492E-1	2.099E+0
-1.541E-1	2.089E+0
-1.492E-1	2.089E+0
-1.476E-1	2.083E+0
-1.492E-1	2.092E+0
-1.492E-1	2.102E+0
-1.492E-1	2.089E+0
-1.459E-1	2.063E+0
-1.492E-1	2.063E+0
-1.492E-1	2.063E+0
-1.524E-1	2.079E+0
-1.459E-1	2.092E+0
-1.492E-1	2.125E+0
-1.508E-1	2.144E+0
-1.476E-1	2.105E+0
-1.508E-1	2.063E+0
-1.459E-1	2.053E+0
-1.476E-1	2.086E+0
-1.492E-1	2.118E+0
-1.492E-1	2.109E+0
-1.492E-1	2.105E+0
-1.492E-1	2.089E+0
-1.492E-1	2.066E+0
-1.476E-1	2.089E+0
-1.476E-1	2.112E+0
-1.508E-1	2.112E+0
-1.508E-1	2.099E+0
-1.508E-1	2.102E+0
-1.508E-1	2.112E+0
-1.476E-1	2.112E+0
-1.492E-1	2.122E+0
-1.508E-1	2.122E+0
-1.508E-1	2.102E+0
-1.524E-1	2.109E+0
-1.459E-1	2.105E+0
-1.476E-1	2.066E+0
-1.508E-1	2.102E+0
-1.524E-1	2.112E+0
-1.541E-1	2.083E+0
-1.459E-1	2.089E+0
-1.492E-1	2.096E+0
-1.492E-1	2.070E+0
-1.524E-1	2.073E+0
-1.492E-1	2.092E+0
-1.492E-1	2.102E+0
-1.476E-1	2.099E+0
-1.508E-1	2.102E+0
-1.492E-1	2.089E+0
-1.524E-1	2.057E+0
-1.492E-1	2.079E+0
-1.476E-1	2.089E+0
-1.492E-1	2.109E+0
-1.476E-1	2.099E+0
-1.492E-1	2.089E+0
-1.524E-1	2.083E+0
-1.476E-1	2.096E+0
-1.524E-1	2.112E+0
-1.492E-1	2.115E+0
-1.492E-1	2.138E+0
-1.476E-1	2.128E+0
-1.524E-1	2.092E+0
-1.492E-1	2.096E+0
-1.492E-1	2.109E+0
-1.492E-1	2.105E+0
-1.476E-1	2.102E+0
-1.476E-1	2.125E+0
-1.459E-1	2.115E+0
-1.459E-1	2.086E+0
-1.524E-1	2.070E+0
-1.492E-1	2.060E+0
-1.541E-1	2.083E+0
-1.476E-1	2.057E+0
-1.476E-1	2.063E+0
-1.508E-1	2.073E+0
-1.492E-1	2.070E+0
-1.492E-1	2.057E+0
-1.476E-1	2.066E+0
-1.524E-1	2.066E+0
-1.508E-1	2.079E+0
-1.508E-1	2.102E+0
-1.508E-1	2.092E+0
-1.573E-1	2.096E+0
-1.508E-1	2.089E+0
-1.492E-1	2.105E+0
-1.476E-1	2.131E+0
-1.508E-1	2.131E+0
-1.476E-1	2.118E+0
-1.541E-1	2.099E+0
-1.476E-1	2.083E+0
-1.476E-1	2.102E+0
-1.524E-1	2.089E+0
-1.508E-1	2.060E+0
-1.508E-1	2.053E+0
-1.476E-1	2.079E+0
-1.492E-1	2.099E+0
-1.459E-1	2.096E+0
-1.492E-1	2.118E+0
-1.476E-1	2.096E+0
-1.476E-1	2.099E+0
-1.492E-1	2.105E+0
-1.476E-1	2.083E+0
-1.508E-1	2.092E+0
-1.492E-1	2.096E+0
-1.443E-1	2.102E+0
-1.459E-1	2.122E+0
-1.459E-1	2.109E+0
-1.476E-1	2.109E+0
-1.476E-1	2.115E+0
-1.492E-1	2.109E+0
-1.508E-1	2.089E+0
-1.541E-1	2.092E+0
-1.476E-1	2.099E+0
-1.508E-1	2.083E+0
-1.508E-1	2.089E+0
-1.443E-1	2.086E+0
-1.476E-1	2.047E+0
-1.492E-1	2.047E+0
-1.476E-1	2.070E+0
-1.508E-1	2.092E+0
-1.492E-1	2.079E+0
-1.459E-1	2.109E+0
-1.476E-1	2.109E+0
-1.508E-1	2.086E+0
-1.492E-1	2.083E+0
-1.476E-1	2.092E+0
-1.427E-1	2.099E+0
-1.492E-1	2.099E+0
-1.541E-1	2.086E+0
-1.508E-1	2.073E+0
-1.459E-1	2.092E+0
-1.492E-1	2.073E+0
-1.476E-1	2.079E+0
-1.476E-1	2.073E+0
-1.508E-1	2.028E+0
-1.492E-1	2.053E+0
-1.476E-1	2.102E+0
-1.443E-1	2.141E+0
-1.476E-1	2.157E+0
-1.443E-1	2.122E+0
-1.492E-1	2.057E+0
-1.508E-1	2.070E+0
-1.541E-1	2.099E+0
-1.476E-1	2.089E+0
-1.476E-1	2.105E+0
-1.492E-1	2.115E+0
-1.476E-1	2.096E+0
-1.443E-1	2.092E+0
-1.427E-1	2.083E+0
-1.492E-1	2.079E+0
-1.476E-1	2.089E+0
-1.508E-1	2.102E+0
-1.476E-1	2.115E+0
-1.476E-1	2.102E+0
-1.492E-1	2.073E+0
-1.508E-1	2.057E+0
-1.541E-1	2.070E+0
-1.459E-1	2.086E+0
-1.492E-1	2.086E+0
-1.476E-1	2.089E+0
-1.443E-1	2.083E+0
-1.459E-1	2.079E+0
-1.508E-1	2.066E+0
-1.492E-1	2.076E+0
-1.492E-1	2.109E+0
-1.476E-1	2.105E+0
-1.492E-1	2.073E+0
-1.476E-1	2.089E+0
-1.476E-1	2.128E+0
-1.476E-1	2.128E+0
-1.476E-1	2.105E+0
-1.476E-1	2.118E+0
-1.492E-1	2.099E+0
-1.476E-1	2.092E+0
-1.492E-1	2.109E+0
-1.459E-1	2.099E+0
-1.443E-1	2.102E+0
-1.459E-1	2.096E+0
-1.459E-1	2.076E+0
-1.443E-1	2.060E+0
-1.492E-1	2.037E+0
-1.476E-1	2.066E+0
-1.476E-1	2.099E+0
-1.443E-1	2.076E+0
-1.459E-1	2.053E+0
-1.443E-1	2.083E+0
-1.492E-1	2.105E+0
-1.443E-1	2.096E+0
-1.492E-1	2.086E+0
-1.476E-1	2.118E+0
-1.476E-1	2.115E+0
-1.476E-1	2.112E+0
-1.427E-1	2.105E+0
-1.459E-1	2.135E+0
-1.443E-1	2.125E+0
-1.459E-1	2.102E+0
-1.476E-1	2.109E+0
-1.492E-1	2.079E+0
-1.476E-1	2.041E+0
-1.459E-1	2.096E+0
-1.492E-1	2.144E+0
-1.476E-1	2.125E+0
-1.492E-1	2.109E+0
-1.524E-1	2.089E+0
-1.459E-1	2.109E+0
-1.443E-1	2.112E+0
-1.459E-1	2.083E+0
-1.476E-1	2.073E+0
-1.476E-1	2.083E+0
-1.459E-1	2.092E+0
-1.459E-1	2.096E+0
-1.508E-1	2.070E+0
-1.476E-1	2.076E+0
-1.459E-1	2.089E+0
-1.427E-1	2.102E+0
-1.476E-1	2.135E+0
-1.492E-1	2.128E+0
-1.492E-1	2.092E+0
-1.508E-1	2.086E+0
-1.443E-1	2.066E+0
-1.476E-1	2.076E+0
-1.476E-1	2.089E+0
-1.492E-1	2.060E+0
-1.443E-1	2.060E+0
-1.476E-1	2.112E+0
-1.427E-1	2.105E+0
-1.508E-1	2.102E+0
-1.443E-1	2.109E+0
-1.459E-1	2.089E+0
-1.476E-1	2.070E+0
-1.476E-1	2.089E+0
-1.443E-1	2.128E+0
-1.459E-1	2.115E+0
-1.427E-1	2.102E+0
-1.492E-1	2.089E+0
-1.443E-1	2.083E+0
-1.459E-1	2.089E+0
-1.443E-1	2.092E+0
-1.508E-1	2.053E+0
-1.476E-1	2.060E+0
-1.476E-1	2.092E+0
-1.476E-1	2.099E+0
-1.476E-1	2.099E+0
-1.492E-1	2.118E+0
-1.476E-1	2.138E+0
-1.427E-1	2.109E+0
-1.443E-1	2.066E+0
-1.459E-1	2.073E+0
-1.459E-1	2.079E+0
-1.443E-1	2.073E+0
-1.476E-1	2.086E+0
-1.476E-1	2.109E+0
-1.524E-1	2.115E+0
-1.459E-1	2.109E+0
-1.508E-1	2.128E+0
-1.476E-1	2.125E+0
-1.459E-1	2.102E+0
-1.459E-1	2.102E+0
-1.492E-1	2.138E+0
-1.476E-1	2.125E+0
-1.443E-1	2.099E+0
-1.459E-1	2.063E+0
-1.459E-1	2.060E+0
-1.459E-1	2.109E+0
-1.459E-1	2.154E+0
-1.443E-1	2.125E+0
-1.476E-1	2.109E+0
-1.476E-1	2.102E+0
-1.492E-1	2.109E+0
-1.411E-1	2.128E+0
-1.508E-1	2.112E+0
-1.459E-1	2.141E+0
-1.443E-1	2.131E+0
-1.476E-1	2.092E+0
-1.492E-1	2.076E+0
-1.459E-1	2.079E+0
-1.476E-1	2.089E+0
-1.476E-1	2.122E+0
-1.476E-1	2.105E+0
-1.476E-1	2.083E+0
-1.459E-1	2.073E+0
-1.443E-1	2.089E+0
-1.459E-1	2.073E+0
-1.459E-1	2.092E+0
-1.443E-1	2.096E+0
-1.459E-1	2.102E+0
-1.443E-1	2.112E+0
-1.492E-1	2.083E+0
-1.443E-1	2.060E+0
-1.459E-1	2.105E+0
-1.476E-1	2.092E+0
-1.476E-1	2.079E+0
-1.443E-1	2.099E+0
-1.443E-1	2.122E+0
-1.443E-1	2.099E+0
-1.443E-1	2.115E+0
-1.459E-1	2.118E+0
-1.443E-1	2.092E+0
-1.459E-1	2.070E+0
-1.443E-1	2.070E+0
-1.459E-1	2.099E+0
-1.459E-1	2.122E+0
-1.459E-1	2.079E+0
-1.443E-1	2.060E+0
-1.476E-1	2.063E+0
-1.443E-1	2.076E+0
-1.476E-1	2.089E+0
-1.443E-1	2.096E+0
-1.476E-1	2.099E+0
-1.427E-1	2.079E+0
-1.476E-1	2.079E+0
-1.492E-1	2.105E+0
-1.476E-1	2.057E+0
-1.427E-1	2.034E+0
-1.427E-1	2.037E+0
-1.476E-1	2.050E+0
-1.492E-1	2.070E+0
-1.427E-1	2.060E+0
-1.443E-1	2.079E+0
-1.492E-1	2.083E+0
-1.427E-1	2.073E+0
-1.459E-1	2.112E+0
-1.459E-1	2.151E+0
-1.459E-1	2.109E+0
-1.459E-1	2.073E+0
-1.443E-1	2.099E+0
-1.459E-1	2.102E+0
-1.427E-1	2.086E+0
-1.443E-1	2.099E+0
-1.443E-1	2.115E+0
-1.476E-1	2.122E+0
-1.459E-1	2.096E+0
-1.459E-1	2.092E+0
-1.459E-1	2.076E+0
-1.443E-1	2.099E+0
-1.476E-1	2.096E+0
-1.476E-1	2.105E+0
-1.427E-1	2.096E+0
-1.443E-1	2.105E+0
-1.476E-1	2.105E+0
-1.443E-1	2.086E+0
-1.443E-1	2.089E+0
-1.476E-1	2.076E+0
-1.443E-1	2.070E+0
-1.427E-1	2.096E+0
-1.443E-1	2.096E+0
-1.492E-1	2.070E+0
-1.476E-1	2.079E+0
-1.443E-1	2.073E+0
-1.443E-1	2.086E+0
-1.443E-1	2.092E+0
-1.492E-1	2.083E+0
-1.443E-1	2.109E+0
-1.443E-1	2.144E+0
-1.443E-1	2.105E+0
-1.476E-1	2.070E+0
-1.443E-1	2.063E+0
-1.427E-1	2.086E+0
-1.476E-1	2.109E+0
-1.459E-1	2.115E+0
-1.443E-1	2.112E+0
-1.427E-1	2.096E+0
-1.443E-1	2.096E+0
-1.476E-1	2.115E+0
-1.443E-1	2.115E+0
-1.443E-1	2.122E+0
-1.443E-1	2.128E+0
-1.443E-1	2.112E+0
-1.459E-1	2.096E+0
-1.411E-1	2.092E+0
-1.427E-1	2.102E+0
-1.476E-1	2.096E+0
-1.459E-1	2.079E+0
-1.427E-1	2.099E+0
-1.443E-1	2.096E+0
-1.443E-1	2.070E+0
-1.459E-1	2.096E+0
-1.459E-1	2.115E+0
-1.459E-1	2.096E+0
-1.443E-1	2.112E+0
-1.443E-1	2.118E+0
-1.459E-1	2.141E+0
-1.443E-1	2.118E+0
-1.459E-1	2.099E+0
-1.427E-1	2.125E+0
-1.443E-1	2.112E+0
-1.427E-1	2.118E+0
-1.443E-1	2.109E+0
-1.443E-1	2.079E+0
-1.459E-1	2.086E+0
-1.443E-1	2.089E+0
-1.443E-1	2.060E+0
-1.395E-1	2.057E+0
-1.443E-1	2.079E+0
-1.459E-1	2.105E+0
-1.459E-1	2.099E+0
-1.427E-1	2.057E+0
-1.427E-1	2.070E+0
-1.443E-1	2.138E+0
-1.443E-1	2.115E+0
-1.427E-1	2.109E+0
-1.427E-1	2.099E+0
-1.459E-1	2.092E+0
-1.492E-1	2.109E+0
-1.459E-1	2.122E+0
-1.476E-1	2.109E+0
-1.411E-1	2.076E+0
-1.427E-1	2.102E+0
-1.459E-1	2.099E+0
-1.476E-1	2.105E+0
-1.476E-1	2.099E+0
-1.476E-1	2.115E+0
-1.443E-1	2.109E+0
-1.427E-1	2.099E+0
-1.427E-1	2.099E+0
-1.443E-1	2.099E+0
-1.459E-1	2.089E+0
-1.427E-1	2.066E+0
-1.459E-1	2.060E+0
-1.476E-1	2.089E+0
-1.459E-1	2.118E+0
-1.459E-1	2.109E+0
-1.476E-1	2.118E+0
[truncated: 69,995 more rows]
