# Supplementary material for: Improved ANAP incorporation and VCF analysis reveal details of P2X7 current facilitation and a limited conformational interplay between ATP binding and the intracellular ballast domain
Source: eLife. 2023 Jan 4;12:e82479. doi: 10.7554/eLife.82479 (PMC9859053; doi:10.7554/eLife.82479)
Supplement: Figure 2—figure supplement 1—source data 3. [file elife-82479-fig2-figsupp1-data3.zip › Figure-2_figure-supplement-1_source-data-3/20h27/rec01.csv]

-1	962E-1 8	246E+0
-1	978E-1 8	272E+0
-1	995E-1 8	324E+0
-1	978E-1 8	227E+0
-1	962E-1 8	337E+0
-1	962E-1 8	240E+0
-1	995E-1 8	298E+0
-1	995E-1 8	243E+0
-1	962E-1 8	223E+0
-1	962E-1 8	185E+0
-1	978E-1 8	201E+0
-2	011E-1 8	259E+0
-1	946E-1 8	243E+0
-1	978E-1 8	285E+0
-1	962E-1 8	262E+0
-1	978E-1 8	227E+0
-1	962E-1 8	198E+0
-1	978E-1 8	295E+0
-2	011E-1 8	275E+0
-1	978E-1 8	262E+0
-1	962E-1 8	172E+0
-1	978E-1 8	233E+0
-1	962E-1 8	136E+0
-1	995E-1 8	272E+0
-1	946E-1 8	253E+0
-1	978E-1 8	259E+0
-1	978E-1 8	198E+0
-1	995E-1 8	236E+0
-1	995E-1 8	233E+0
-1	930E-1 8	298E+0
-1	962E-1 8	243E+0
-1	978E-1 8	236E+0
-1	946E-1 8	327E+0
-1	962E-1 8	301E+0
-1	962E-1 8	269E+0
-1	978E-1 8	185E+0
-1	962E-1 8	165E+0
-1	930E-1 8	210E+0
-1	946E-1 8	314E+0
-1	946E-1 8	311E+0
-1	946E-1 8	275E+0
-1	946E-1 8	282E+0
-1	946E-1 8	210E+0
-1	978E-1 8	282E+0
-1	914E-1 8	230E+0
-1	946E-1 8	266E+0
-1	946E-1 8	223E+0
-1	962E-1 8	253E+0
-1	946E-1 8	256E+0
-1	946E-1 8	285E+0
-1	946E-1 8	292E+0
-1	962E-1 8	207E+0
-1	946E-1 8	285E+0
-1	962E-1 8	256E+0
-1	962E-1 8	172E+0
-1	946E-1 8	220E+0
-1	930E-1 8	301E+0
-1	978E-1 8	146E+0
-1	978E-1 8	262E+0
-1	978E-1 8	272E+0
-1	930E-1 8	298E+0
-1	914E-1 8	240E+0
-1	962E-1 8	262E+0
-1	946E-1 8	201E+0
-1	946E-1 8	262E+0
-1	978E-1 8	246E+0
-1	962E-1 8	249E+0
-1	978E-1 8	236E+0
-1	930E-1 8	298E+0
-1	946E-1 8	259E+0
-1	914E-1 8	139E+0
-1	962E-1 8	233E+0
-1	914E-1 8	223E+0
-1	930E-1 8	262E+0
-1	946E-1 8	191E+0
-1	930E-1 8	214E+0
-1	946E-1 8	220E+0
-1	914E-1 8	223E+0
-1	962E-1 8	288E+0
-1	946E-1 8	301E+0
-1	930E-1 8	269E+0
-1	914E-1 8	162E+0
-1	946E-1 8	185E+0
-1	962E-1 8	223E+0
-1	946E-1 8	305E+0
-1	930E-1 8	262E+0
-1	930E-1 8	207E+0
-1	946E-1 8	217E+0
-1	914E-1 8	168E+0
-1	930E-1 8	188E+0
-1	946E-1 8	243E+0
-1	962E-1 8	253E+0
-1	914E-1 8	272E+0
-1	914E-1 8	240E+0
-1	962E-1 8	292E+0
-1	978E-1 8	249E+0
-1	930E-1 8	210E+0
-1	914E-1 8	191E+0
-1	946E-1 8	217E+0
-1	946E-1 8	210E+0
-1	946E-1 8	246E+0
-1	914E-1 8	227E+0
-1	930E-1 8	204E+0
-1	914E-1 8	240E+0
-1	914E-1 8	327E+0
-1	914E-1 8	246E+0
-1	930E-1 8	253E+0
-1	897E-1 8	259E+0
-1	914E-1 8	285E+0
-1	914E-1 8	269E+0
-1	930E-1 8	230E+0
-1	930E-1 8	233E+0
-1	914E-1 8	308E+0
-1	946E-1 8	272E+0
-1	962E-1 8	285E+0
-1	930E-1 8	275E+0
-1	930E-1 8	282E+0
-1	914E-1 8	308E+0
-1	930E-1 8	259E+0
-1	914E-1 8	191E+0
-1	914E-1 8	308E+0
-1	914E-1 8	288E+0
-1	930E-1 8	360E+0
-1	946E-1 8	373E+0
-1	914E-1 8	262E+0
-1	914E-1 8	282E+0
-1	946E-1 8	243E+0
-1	930E-1 8	269E+0
-1	914E-1 8	318E+0
-1	914E-1 8	256E+0
-1	914E-1 8	246E+0
-1	946E-1 8	334E+0
-1	914E-1 8	236E+0
-1	897E-1 8	240E+0
-1	930E-1 8	259E+0
-1	930E-1 8	230E+0
-1	897E-1 8	272E+0
-1	914E-1 8	227E+0
-1	946E-1 8	269E+0
-1	914E-1 8	272E+0
-1	897E-1 8	204E+0
-1	881E-1 8	194E+0
-1	914E-1 8	201E+0
-1	946E-1 8	292E+0
-1	881E-1 8	321E+0
-1	930E-1 8	243E+0
-1	881E-1 8	259E+0
-1	897E-1 8	243E+0
-1	897E-1 8	246E+0
-1	881E-1 8	272E+0
-1	914E-1 8	314E+0
-1	897E-1 8	266E+0
-1	897E-1 8	243E+0
-1	897E-1 8	334E+0
-1	930E-1 8	217E+0
-1	930E-1 8	253E+0
-1	897E-1 8	256E+0
-1	897E-1 8	253E+0
-1	897E-1 8	210E+0
-1	946E-1 8	236E+0
-1	865E-1 8	233E+0
-1	881E-1 8	188E+0
-1	897E-1 8	181E+0
-1	914E-1 8	204E+0
-1	865E-1 8	256E+0
-1	881E-1 8	133E+0
-1	930E-1 8	259E+0
-1	897E-1 8	292E+0
-1	914E-1 8	269E+0
-1	897E-1 8	269E+0
-1	946E-1 8	295E+0
-1	930E-1 8	269E+0
-1	865E-1 8	236E+0
-1	881E-1 8	266E+0
-1	914E-1 8	246E+0
-1	914E-1 8	214E+0
-1	849E-1 8	223E+0
-1	914E-1 8	266E+0
-1	914E-1 8	285E+0
-1	914E-1 8	311E+0
-1	897E-1 8	233E+0
-1	897E-1 8	249E+0
-1	914E-1 8	204E+0
-1	881E-1 8	198E+0
-1	914E-1 8	191E+0
-1	897E-1 8	262E+0
-1	881E-1 8	188E+0
-1	881E-1 8	246E+0
-1	914E-1 8	272E+0
-1	897E-1 8	295E+0
-1	881E-1 8	275E+0
-1	930E-1 8	282E+0
-1	865E-1 8	201E+0
-1	865E-1 8	279E+0
-1	897E-1 8	214E+0
-1	881E-1 8	279E+0
-1	865E-1 8	288E+0
-1	897E-1 8	230E+0
-1	897E-1 8	256E+0
-1	865E-1 8	198E+0
-1	914E-1 8	220E+0
-1	881E-1 8	266E+0
-1	897E-1 8	198E+0
-1	914E-1 8	243E+0
-1	865E-1 8	259E+0
-1	881E-1 8	272E+0
-1	897E-1 8	285E+0
-1	897E-1 8	243E+0
-1	865E-1 8	295E+0
-1	930E-1 8	233E+0
-1	865E-1 8	256E+0
-1	881E-1 8	246E+0
-1	865E-1 8	249E+0
-1	849E-1 8	331E+0
-1	914E-1 8	279E+0
-1	897E-1 8	217E+0
-1	881E-1 8	249E+0
-1	865E-1 8	256E+0
-1	881E-1 8	269E+0
-1	865E-1 8	249E+0
-1	849E-1 8	318E+0
-1	881E-1 8	230E+0
-1	881E-1 8	233E+0
-1	881E-1 8	246E+0
-1	881E-1 8	311E+0
-1	832E-1 8	279E+0
-1	865E-1 8	275E+0
-1	897E-1 8	236E+0
-1	865E-1 8	253E+0
-1	881E-1 8	272E+0
-1	914E-1 8	249E+0
-1	849E-1 8	207E+0
-1	832E-1 8	246E+0
-1	881E-1 8	266E+0
-1	881E-1 8	188E+0
-1	881E-1 8	311E+0
-1	849E-1 8	240E+0
-1	865E-1 8	275E+0
-1	865E-1 8	279E+0
-1	865E-1 8	217E+0
-1	849E-1 8	292E+0
-1	881E-1 8	262E+0
-1	849E-1 8	262E+0
-1	865E-1 8	282E+0
-1	849E-1 8	285E+0
-1	832E-1 8	204E+0
-1	865E-1 8	230E+0
-1	881E-1 8	301E+0
-1	832E-1 8	301E+0
-1	865E-1 8	275E+0
-1	881E-1 8	223E+0
-1	865E-1 8	275E+0
-1	832E-1 8	275E+0
-1	816E-1 8	259E+0
-1	881E-1 8	282E+0
-1	832E-1 8	207E+0
-1	832E-1 8	279E+0
-1	865E-1 8	295E+0
-1	865E-1 8	243E+0
-1	865E-1 8	305E+0
-1	816E-1 8	220E+0
-1	832E-1 8	240E+0
-1	849E-1 8	282E+0
-1	849E-1 8	301E+0
-1	832E-1 8	279E+0
-1	849E-1 8	295E+0
-1	865E-1 8	185E+0
-1	881E-1 8	220E+0
-1	832E-1 8	249E+0
-1	849E-1 8	230E+0
-1	849E-1 8	269E+0
-1	865E-1 8	217E+0
-1	832E-1 8	301E+0
-1	849E-1 8	217E+0
-1	849E-1 8	204E+0
-1	865E-1 8	178E+0
-1	832E-1 8	246E+0
-1	865E-1 8	288E+0
-1	849E-1 8	185E+0
-1	865E-1 8	279E+0
-1	816E-1 8	207E+0
-1	832E-1 8	217E+0
-1	832E-1 8	243E+0
-1	832E-1 8	227E+0
-1	849E-1 8	288E+0
-1	832E-1 8	246E+0
-1	832E-1 8	301E+0
-1	832E-1 8	233E+0
-1	816E-1 8	191E+0
-1	865E-1 8	240E+0
-1	849E-1 8	236E+0
-1	832E-1 8	285E+0
-1	800E-1 8	262E+0
-1	832E-1 8	236E+0
-1	849E-1 8	230E+0
-1	849E-1 8	305E+0
-1	849E-1 8	298E+0
-1	832E-1 8	243E+0
-1	865E-1 8	295E+0
-1	865E-1 8	266E+0
-1	816E-1 8	217E+0
-1	832E-1 8	266E+0
-1	832E-1 8	253E+0
-1	832E-1 8	253E+0
-1	816E-1 8	230E+0
-1	832E-1 8	285E+0
-1	832E-1 8	282E+0
-1	849E-1 8	308E+0
-1	816E-1 8	308E+0
-1	832E-1 8	240E+0
-1	832E-1 8	230E+0
-1	849E-1 8	227E+0
-1	832E-1 8	207E+0
-1	800E-1 8	220E+0
-1	849E-1 8	288E+0
-1	832E-1 8	253E+0
-1	800E-1 8	301E+0
-1	816E-1 8	210E+0
-1	800E-1 8	259E+0
-1	832E-1 8	308E+0
-1	816E-1 8	288E+0
-1	832E-1 8	262E+0
-1	816E-1 8	249E+0
-1	816E-1 8	282E+0
-1	784E-1 8	246E+0
-1	784E-1 8	266E+0
-1	832E-1 8	266E+0
-1	865E-1 8	236E+0
-1	816E-1 8	324E+0
-1	800E-1 8	210E+0
-1	849E-1 8	314E+0
-1	832E-1 8	240E+0
-1	832E-1 8	240E+0
-1	800E-1 8	272E+0
-1	800E-1 8	188E+0
-1	849E-1 8	253E+0
-1	784E-1 8	262E+0
-1	768E-1 8	240E+0
-1	816E-1 8	243E+0
-1	800E-1 8	272E+0
-1	816E-1 8	217E+0
-1	816E-1 8	253E+0
-1	816E-1 8	236E+0
-1	832E-1 8	227E+0
-1	800E-1 8	198E+0
-1	816E-1 8	214E+0
-1	784E-1 8	194E+0
-1	832E-1 8	227E+0
-1	800E-1 8	259E+0
-1	816E-1 8	243E+0
-1	832E-1 8	217E+0
-1	816E-1 8	262E+0
-1	784E-1 8	256E+0
-1	800E-1 8	233E+0
-1	816E-1 8	282E+0
-1	849E-1 8	305E+0
-1	784E-1 8	269E+0
-1	800E-1 8	227E+0
-1	832E-1 8	249E+0
-1	784E-1 8	253E+0
-1	768E-1 8	223E+0
-1	784E-1 8	233E+0
-1	800E-1 8	272E+0
-1	865E-1 8	246E+0
-1	800E-1 8	275E+0
-1	849E-1 8	256E+0
-1	784E-1 8	259E+0
-1	816E-1 8	275E+0
-1	768E-1 8	288E+0
-1	784E-1 8	227E+0
-1	816E-1 8	288E+0
-1	832E-1 8	272E+0
-1	784E-1 8	207E+0
-1	784E-1 8	240E+0
-1	816E-1 8	256E+0
-1	800E-1 8	282E+0
-1	800E-1 8	233E+0
-1	784E-1 8	230E+0
-1	816E-1 8	305E+0
-1	849E-1 8	243E+0
-1	784E-1 8	214E+0
-1	784E-1 8	240E+0
-1	816E-1 8	249E+0
-1	800E-1 8	262E+0
-1	800E-1 8	282E+0
-1	784E-1 8	207E+0
-1	784E-1 8	210E+0
-1	816E-1 8	259E+0
-1	784E-1 8	275E+0
-1	800E-1 8	223E+0
-1	800E-1 8	259E+0
-1	800E-1 8	230E+0
-1	768E-1 8	292E+0
-1	768E-1 8	311E+0
-1	784E-1 8	246E+0
-1	784E-1 8	288E+0
-1	800E-1 8	285E+0
-1	800E-1 8	207E+0
-1	751E-1 8	266E+0
-1	816E-1 8	285E+0
-1	800E-1 8	262E+0
-1	784E-1 8	259E+0
-1	816E-1 8	282E+0
-1	784E-1 8	266E+0
-1	768E-1 8	311E+0
-1	784E-1 8	246E+0
-1	800E-1 8	282E+0
-1	800E-1 8	292E+0
-1	784E-1 8	217E+0
-1	800E-1 8	223E+0
-1	816E-1 8	204E+0
-1	751E-1 8	259E+0
-1	800E-1 8	347E+0
-1	800E-1 8	256E+0
-1	800E-1 8	207E+0
-1	800E-1 8	227E+0
-1	784E-1 8	230E+0
-1	800E-1 8	223E+0
-1	800E-1 8	266E+0
-1	800E-1 8	308E+0
-1	800E-1 8	253E+0
-1	784E-1 8	292E+0
-1	784E-1 8	185E+0
-1	800E-1 8	194E+0
-1	784E-1 8	275E+0
-1	768E-1 8	227E+0
-1	784E-1 8	233E+0
-1	800E-1 8	207E+0
-1	768E-1 8	279E+0
-1	768E-1 8	266E+0
-1	735E-1 8	230E+0
-1	784E-1 8	266E+0
-1	784E-1 8	227E+0
-1	768E-1 8	272E+0
-1	816E-1 8	243E+0
-1	768E-1 8	201E+0
-1	768E-1 8	240E+0
-1	784E-1 8	256E+0
-1	784E-1 8	227E+0
-1	784E-1 8	217E+0
-1	768E-1 8	262E+0
-1	751E-1 8	159E+0
-1	784E-1 8	175E+0
-1	800E-1 8	243E+0
-1	768E-1 8	210E+0
-1	751E-1 8	165E+0
-1	784E-1 8	318E+0
-1	735E-1 8	220E+0
-1	768E-1 8	356E+0
-1	768E-1 8	285E+0
-1	800E-1 8	230E+0
-1	816E-1 8	204E+0
-1	768E-1 8	181E+0
-1	768E-1 8	198E+0
-1	768E-1 8	233E+0
-1	784E-1 8	191E+0
-1	751E-1 8	233E+0
-1	751E-1 8	243E+0
-1	784E-1 8	262E+0
-1	768E-1 8	172E+0
-1	784E-1 8	172E+0
-1	751E-1 8	246E+0
-1	784E-1 8	227E+0
-1	800E-1 8	243E+0
-1	768E-1 8	185E+0
-1	784E-1 8	256E+0
-1	768E-1 8	198E+0
-1	751E-1 8	185E+0
-1	735E-1 8	243E+0
-1	751E-1 8	243E+0
-1	800E-1 8	220E+0
-1	768E-1 8	253E+0
-1	751E-1 8	240E+0
-1	768E-1 8	262E+0
-1	768E-1 8	201E+0
-1	751E-1 8	266E+0
-1	751E-1 8	214E+0
-1	719E-1 8	321E+0
-1	784E-1 8	207E+0
-1	751E-1 8	227E+0
-1	768E-1 8	236E+0
-1	751E-1 8	256E+0
-1	768E-1 8	230E+0
-1	768E-1 8	249E+0
-1	751E-1 8	269E+0
-1	735E-1 8	259E+0
-1	768E-1 8	236E+0
-1	768E-1 8	253E+0
-1	751E-1 8	217E+0
-1	768E-1 8	256E+0
-1	784E-1 8	301E+0
-1	768E-1 8	259E+0
-1	751E-1 8	204E+0
-1	751E-1 8	249E+0
-1	735E-1 8	321E+0
-1	735E-1 8	262E+0
-1	735E-1 8	210E+0
-1	735E-1 8	236E+0
-1	768E-1 8	210E+0
-1	784E-1 8	210E+0
-1	735E-1 8	188E+0
-1	751E-1 8	188E+0
-1	751E-1 8	204E+0
-1	784E-1 8	246E+0
-1	735E-1 8	246E+0
-1	784E-1 8	292E+0
-1	768E-1 8	249E+0
-1	768E-1 8	253E+0
-1	735E-1 8	246E+0
-1	735E-1 8	233E+0
-1	751E-1 8	210E+0
-1	751E-1 8	249E+0
-1	768E-1 8	214E+0
-1	751E-1 8	178E+0
-1	719E-1 8	159E+0
-1	751E-1 8	295E+0
-1	719E-1 8	230E+0
-1	719E-1 8	233E+0
-1	784E-1 8	240E+0
-1	751E-1 8	230E+0
-1	751E-1 8	246E+0
-1	735E-1 8	272E+0
-1	751E-1 8	243E+0
-1	768E-1 8	262E+0
-1	735E-1 8	162E+0
-1	703E-1 8	210E+0
-1	768E-1 8	269E+0
-1	768E-1 8	269E+0
-1	735E-1 8	233E+0
-1	735E-1 8	305E+0
-1	735E-1 8	266E+0
-1	768E-1 8	230E+0
-1	751E-1 8	243E+0
-1	751E-1 8	269E+0
-1	751E-1 8	240E+0
-1	784E-1 8	236E+0
-1	751E-1 8	266E+0
-1	719E-1 8	243E+0
-1	735E-1 8	269E+0
-1	768E-1 8	292E+0
-1	735E-1 8	194E+0
-1	719E-1 8	253E+0
-1	735E-1 8	217E+0
-1	751E-1 8	314E+0
-1	735E-1 8	243E+0
-1	735E-1 8	262E+0
-1	768E-1 8	194E+0
-1	768E-1 8	204E+0
-1	719E-1 8	201E+0
-1	735E-1 8	249E+0
-1	751E-1 8	298E+0
-1	735E-1 8	236E+0
-1	719E-1 8	198E+0
-1	719E-1 8	240E+0
-1	735E-1 8	214E+0
-1	784E-1 8	220E+0
-1	735E-1 8	220E+0
-1	751E-1 8	198E+0
-1	768E-1 8	198E+0
-1	719E-1 8	223E+0
-1	719E-1 8	227E+0
-1	735E-1 8	230E+0
-1	735E-1 8	243E+0
-1	735E-1 8	188E+0
-1	719E-1 8	262E+0
-1	703E-1 8	259E+0
-1	751E-1 8	266E+0
-1	735E-1 8	282E+0
-1	686E-1 8	243E+0
-1	719E-1 8	230E+0
-1	719E-1 8	282E+0
-1	735E-1 8	331E+0
-1	686E-1 8	301E+0
-1	719E-1 8	249E+0
-1	719E-1 8	256E+0
-1	735E-1 8	210E+0
-1	703E-1 8	233E+0
-1	719E-1 8	207E+0
-1	751E-1 8	162E+0
-1	703E-1 8	269E+0
-1	735E-1 8	249E+0
-1	703E-1 8	223E+0
-1	735E-1 8	282E+0
-1	735E-1 8	256E+0
-1	735E-1 8	275E+0
-1	735E-1 8	214E+0
-1	703E-1 8	282E+0
-1	719E-1 8	269E+0
-1	719E-1 8	262E+0
-1	719E-1 8	204E+0
-1	735E-1 8	243E+0
-1	719E-1 8	172E+0
-1	719E-1 8	236E+0
-1	719E-1 8	266E+0
-1	768E-1 8	285E+0
-1	735E-1 8	282E+0
-1	719E-1 8	243E+0
-1	703E-1 8	194E+0
-1	719E-1 8	272E+0
-1	719E-1 8	262E+0
-1	670E-1 8	272E+0
-1	719E-1 8	331E+0
-1	768E-1 8	262E+0
-1	751E-1 8	282E+0
-1	686E-1 8	201E+0
-1	719E-1 8	236E+0
-1	768E-1 8	214E+0
-1	719E-1 8	246E+0
-1	735E-1 8	227E+0
-1	719E-1 8	279E+0
-1	735E-1 8	253E+0
-1	719E-1 8	230E+0
-1	703E-1 8	295E+0
-1	703E-1 8	279E+0
-1	703E-1 8	214E+0
-1	735E-1 8	227E+0
-1	703E-1 8	256E+0
-1	686E-1 8	240E+0
-1	735E-1 8	256E+0
-1	751E-1 8	262E+0
-1	686E-1 8	214E+0
-1	686E-1 8	230E+0
-1	703E-1 8	201E+0
-1	735E-1 8	279E+0
-1	719E-1 8	285E+0
-1	719E-1 8	240E+0
-1	703E-1 8	266E+0
-1	719E-1 8	272E+0
-1	703E-1 8	256E+0
-1	703E-1 8	162E+0
-1	719E-1 8	246E+0
-1	719E-1 8	240E+0
-1	719E-1 8	236E+0
-1	703E-1 8	249E+0
-1	686E-1 8	217E+0
-1	703E-1 8	223E+0
-1	703E-1 8	217E+0
-1	703E-1 8	301E+0
-1	670E-1 8	243E+0
-1	719E-1 8	253E+0
-1	703E-1 8	210E+0
-1	670E-1 8	266E+0
-1	735E-1 8	269E+0
-1	703E-1 8	298E+0
-1	703E-1 8	292E+0
-1	703E-1 8	207E+0
-1	735E-1 8	223E+0
-1	703E-1 8	172E+0
-1	703E-1 8	243E+0
-1	686E-1 8	210E+0
-1	751E-1 8	321E+0
-1	703E-1 8	223E+0
-1	719E-1 8	168E+0
-1	686E-1 8	298E+0
-1	703E-1 8	282E+0
-1	703E-1 8	217E+0
-1	719E-1 8	223E+0
-1	686E-1 8	243E+0
-1	719E-1 8	217E+0
-1	735E-1 8	262E+0
-1	703E-1 8	233E+0
-1	670E-1 8	223E+0
-1	719E-1 8	259E+0
-1	703E-1 8	214E+0
-1	686E-1 8	178E+0
-1	686E-1 8	201E+0
-1	686E-1 8	253E+0
-1	719E-1 8	295E+0
-1	686E-1 8	256E+0
-1	719E-1 8	201E+0
-1	719E-1 8	236E+0
-1	719E-1 8	227E+0
-1	703E-1 8	188E+0
-1	686E-1 8	256E+0
-1	703E-1 8	266E+0
-1	719E-1 8	220E+0
-1	703E-1 8	230E+0
-1	670E-1 8	272E+0
-1	703E-1 8	227E+0
-1	703E-1 8	256E+0
-1	703E-1 8	253E+0
-1	703E-1 8	279E+0
-1	686E-1 8	236E+0
-1	703E-1 8	246E+0
-1	686E-1 8	178E+0
-1	670E-1 8	230E+0
-1	735E-1 8	240E+0
-1	703E-1 8	233E+0
-1	670E-1 8	233E+0
-1	719E-1 8	266E+0
-1	686E-1 8	308E+0
-1	703E-1 8	204E+0
-1	686E-1 8	126E+0
-1	719E-1 8	159E+0
-1	686E-1 8	178E+0
-1	719E-1 8	201E+0
-1	670E-1 8	249E+0
-1	686E-1 8	243E+0
-1	686E-1 8	275E+0
-1	703E-1 8	246E+0
-1	735E-1 8	285E+0
-1	670E-1 8	243E+0
-1	703E-1 8	269E+0
-1	703E-1 8	253E+0
-1	703E-1 8	194E+0
-1	670E-1 8	240E+0
-1	703E-1 8	253E+0
-1	670E-1 8	217E+0
-1	703E-1 8	207E+0
-1	719E-1 8	172E+0
-1	703E-1 8	217E+0
-1	703E-1 8	243E+0
-1	703E-1 8	230E+0
-1	703E-1 8	269E+0
-1	703E-1 8	217E+0
-1	703E-1 8	253E+0
-1	670E-1 8	308E+0
-1	654E-1 8	314E+0
-1	703E-1 8	269E+0
-1	686E-1 8	230E+0
-1	670E-1 8	188E+0
-1	654E-1 8	243E+0
-1	703E-1 8	240E+0
-1	703E-1 8	259E+0
-1	654E-1 8	256E+0
-1	686E-1 8	253E+0
-1	686E-1 8	256E+0
-1	670E-1 8	223E+0
-1	686E-1 8	240E+0
-1	670E-1 8	243E+0
-1	670E-1 8	266E+0
-1	719E-1 8	240E+0
-1	654E-1 8	266E+0
-1	654E-1 8	308E+0
-1	686E-1 8	191E+0
-1	654E-1 8	191E+0
-1	654E-1 8	217E+0
-1	670E-1 8	243E+0
-1	719E-1 8	282E+0
-1	719E-1 8	262E+0
-1	670E-1 8	243E+0
-1	686E-1 8	233E+0
-1	735E-1 8	275E+0
-1	735E-1 8	305E+0
-1	703E-1 8	256E+0
-1	670E-1 8	331E+0
-1	735E-1 8	214E+0
-1	703E-1 8	210E+0
-1	670E-1 8	175E+0
-1	638E-1 8	253E+0
-1	654E-1 8	178E+0
-1	703E-1 8	246E+0
-1	622E-1 8	272E+0
-1	638E-1 8	207E+0
-1	686E-1 8	279E+0
-1	719E-1 8	194E+0
-1	670E-1 8	285E+0
-1	670E-1 8	168E+0
-1	719E-1 8	210E+0
-1	719E-1 8	259E+0
-1	686E-1 8	253E+0
-1	654E-1 8	288E+0
-1	686E-1 8	266E+0
-1	670E-1 8	227E+0
-1	670E-1 8	210E+0
-1	686E-1 8	240E+0
-1	670E-1 8	256E+0
-1	703E-1 8	275E+0
-1	638E-1 8	275E+0
-1	686E-1 8	272E+0
-1	654E-1 8	236E+0
-1	670E-1 8	279E+0
-1	654E-1 8	243E+0
-1	654E-1 8	233E+0
-1	670E-1 8	253E+0
-1	686E-1 8	210E+0
-1	670E-1 8	207E+0
-1	686E-1 8	298E+0
-1	686E-1 8	236E+0
-1	703E-1 8	266E+0
-1	670E-1 8	266E+0
-1	670E-1 8	282E+0
-1	703E-1 8	181E+0
-1	670E-1 8	188E+0
-1	654E-1 8	292E+0
-1	638E-1 8	295E+0
-1	703E-1 8	246E+0
-1	670E-1 8	178E+0
-1	670E-1 8	214E+0
-1	670E-1 8	227E+0
-1	670E-1 8	214E+0
-1	703E-1 8	256E+0
-1	638E-1 8	246E+0
-1	670E-1 8	292E+0
-1	670E-1 8	272E+0
-1	654E-1 8	266E+0
-1	654E-1 8	253E+0
-1	686E-1 8	279E+0
-1	686E-1 8	249E+0
-1	686E-1 8	275E+0
-1	670E-1 8	230E+0
-1	654E-1 8	253E+0
-1	703E-1 8	185E+0
-1	670E-1 8	275E+0
-1	670E-1 8	253E+0
-1	670E-1 8	262E+0
-1	703E-1 8	210E+0
-1	670E-1 8	246E+0
-1	670E-1 8	246E+0
-1	654E-1 8	233E+0
-1	703E-1 8	227E+0
-1	654E-1 8	230E+0
-1	638E-1 8	256E+0
-1	670E-1 8	269E+0
-1	703E-1 8	194E+0
-1	654E-1 8	178E+0
-1	670E-1 8	207E+0
-1	670E-1 8	217E+0
-1	686E-1 8	282E+0
-1	654E-1 8	210E+0
-1	654E-1 8	168E+0
-1	638E-1 8	198E+0
-1	686E-1 8	259E+0
-1	686E-1 8	269E+0
-1	686E-1 8	246E+0
-1	670E-1 8	282E+0
-1	670E-1 8	275E+0
-1	670E-1 8	275E+0
-1	670E-1 8	256E+0
-1	654E-1 8	236E+0
-1	654E-1 8	217E+0
-1	686E-1 8	217E+0
-1	638E-1 8	220E+0
-1	638E-1 8	188E+0
-1	670E-1 8	259E+0
-1	686E-1 8	305E+0
-1	622E-1 8	240E+0
-1	670E-1 8	301E+0
-1	670E-1 8	243E+0
-1	686E-1 8	279E+0
-1	654E-1 8	198E+0
-1	654E-1 8	259E+0
-1	686E-1 8	288E+0
-1	703E-1 8	207E+0
-1	670E-1 8	168E+0
-1	654E-1 8	266E+0
-1	686E-1 8	204E+0
-1	638E-1 8	207E+0
-1	670E-1 8	246E+0
-1	638E-1 8	246E+0
-1	654E-1 8	259E+0
-1	670E-1 8	236E+0
-1	654E-1 8	243E+0
-1	654E-1 8	236E+0
-1	670E-1 8	253E+0
-1	686E-1 8	259E+0
-1	622E-1 8	236E+0
-1	670E-1 8	194E+0
-1	703E-1 8	220E+0
-1	670E-1 8	292E+0
-1	670E-1 8	204E+0
-1	638E-1 8	253E+0
-1	686E-1 8	269E+0
-1	654E-1 8	240E+0
-1	654E-1 8	214E+0
-1	638E-1 8	266E+0
-1	654E-1 8	175E+0
-1	670E-1 8	159E+0
-1	638E-1 8	301E+0
-1	654E-1 8	305E+0
-1	670E-1 8	272E+0
-1	654E-1 8	282E+0
-1	654E-1 8	204E+0
-1	638E-1 8	230E+0
-1	686E-1 8	210E+0
-1	654E-1 8	253E+0
-1	622E-1 8	266E+0
-1	670E-1 8	217E+0
-1	654E-1 8	214E+0
-1	638E-1 8	253E+0
-1	670E-1 8	266E+0
-1	670E-1 8	217E+0
-1	654E-1 8	292E+0
-1	686E-1 8	210E+0
-1	622E-1 8	269E+0
-1	670E-1 8	236E+0
-1	703E-1 8	262E+0
-1	686E-1 8	288E+0
-1	638E-1 8	204E+0
-1	654E-1 8	233E+0
-1	670E-1 8	253E+0
-1	703E-1 8	207E+0
-1	654E-1 8	204E+0
-1	638E-1 8	285E+0
-1	654E-1 8	269E+0
-1	670E-1 8	204E+0
-1	638E-1 8	194E+0
-1	670E-1 8	227E+0
-1	670E-1 8	223E+0
-1	654E-1 8	165E+0
-1	654E-1 8	155E+0
-1	654E-1 8	233E+0
-1	686E-1 8	240E+0
-1	638E-1 8	298E+0
-1	638E-1 8	246E+0
-1	654E-1 8	272E+0
-1	638E-1 8	253E+0
-1	670E-1 8	240E+0
-1	622E-1 8	275E+0
-1	654E-1 8	217E+0
-1	686E-1 8	214E+0
-1	654E-1 8	233E+0
-1	622E-1 8	292E+0
-1	654E-1 8	314E+0
-1	670E-1 8	288E+0
-1	638E-1 8	282E+0
-1	670E-1 8	249E+0
-1	638E-1 8	272E+0
-1	654E-1 8	259E+0
-1	654E-1 8	178E+0
-1	654E-1 8	246E+0
-1	670E-1 8	223E+0
-1	686E-1 8	201E+0
-1	670E-1 8	279E+0
-1	654E-1 8	214E+0
-1	654E-1 8	227E+0
-1	670E-1 8	207E+0
-1	686E-1 8	253E+0
-1	654E-1 8	198E+0
-1	654E-1 8	236E+0
-1	638E-1 8	308E+0
-1	670E-1 8	217E+0
-1	622E-1 8	217E+0
-1	638E-1 8	324E+0
-1	703E-1 8	246E+0
-1	638E-1 8	262E+0
-1	622E-1 8	275E+0
-1	654E-1 8	236E+0
-1	670E-1 8	272E+0
-1	686E-1 8	288E+0
-1	622E-1 8	185E+0
-1	638E-1 8	236E+0
-1	638E-1 8	256E+0
-1	654E-1 8	327E+0
-1	670E-1 8	318E+0
-1	654E-1 8	240E+0
-1	638E-1 8	149E+0
-1	686E-1 8	152E+0
-1	686E-1 8	272E+0
-1	638E-1 8	240E+0
-1	686E-1 8	207E+0
-1	670E-1 8	168E+0
-1	638E-1 8	233E+0
-1	638E-1 8	204E+0
-1	654E-1 8	181E+0
-1	622E-1 8	275E+0
-1	622E-1 8	249E+0
-1	654E-1 8	282E+0
-1	638E-1 8	227E+0
-1	686E-1 8	233E+0
-1	638E-1 8	236E+0
-1	654E-1 8	262E+0
-1	670E-1 8	230E+0
-1	654E-1 8	194E+0
-1	670E-1 8	236E+0
-1	638E-1 8	288E+0
-1	638E-1 8	198E+0
-1	654E-1 8	201E+0
-1	638E-1 8	279E+0
-1	622E-1 8	262E+0
-1	638E-1 8	249E+0
-1	670E-1 8	262E+0
-1	638E-1 8	243E+0
-1	654E-1 8	214E+0
-1	654E-1 8	159E+0
-1	654E-1 8	214E+0
-1	654E-1 8	266E+0
-1	654E-1 8	220E+0
-1	670E-1 8	282E+0
-1	670E-1 8	246E+0
-1	638E-1 8	146E+0
-1	638E-1 8	233E+0
-1	654E-1 8	223E+0
-1	670E-1 8	227E+0
-1	638E-1 8	194E+0
-1	654E-1 8	243E+0
-1	670E-1 8	223E+0
-1	654E-1 8	172E+0
-1	654E-1 8	288E+0
-1	654E-1 8	204E+0
-1	670E-1 8	227E+0
-1	622E-1 8	249E+0
-1	622E-1 8	285E+0
-1	638E-1 8	207E+0
-1	670E-1 8	204E+0
-1	686E-1 8	249E+0
-1	622E-1 8	259E+0
-1	638E-1 8	262E+0
-1	670E-1 8	269E+0
-1	622E-1 8	314E+0
-1	622E-1 8	204E+0
-1	622E-1 8	288E+0
-1	686E-1 8	236E+0
-1	638E-1 8	269E+0
-1	654E-1 8	282E+0
-1	654E-1 8	227E+0
-1	638E-1 8	249E+0
-1	638E-1 8	236E+0
-1	622E-1 8	194E+0
-1	638E-1 8	207E+0
-1	654E-1 8	240E+0
-1	654E-1 8	279E+0
-1	638E-1 8	227E+0
-1	605E-1 8	253E+0
-1	654E-1 8	230E+0
-1	638E-1 8	285E+0
-1	638E-1 8	272E+0
-1	638E-1 8	246E+0
-1	654E-1 8	243E+0
-1	638E-1 8	214E+0
-1	638E-1 8	266E+0
-1	605E-1 8	175E+0
-1	638E-1 8	194E+0
-1	654E-1 8	223E+0
-1	638E-1 8	266E+0
-1	622E-1 8	201E+0
-1	670E-1 8	136E+0
-1	670E-1 8	227E+0
-1	654E-1 8	230E+0
-1	654E-1 8	272E+0
-1	638E-1 8	327E+0
-1	638E-1 8	256E+0
-1	622E-1 8	198E+0
-1	605E-1 8	266E+0
-1	670E-1 8	262E+0
-1	654E-1 8	266E+0
-1	638E-1 8	201E+0
-1	638E-1 8	175E+0
-1	638E-1 8	243E+0
-1	638E-1 8	259E+0
-1	638E-1 8	279E+0
-1	622E-1 8	262E+0
-1	670E-1 8	223E+0
-1	622E-1 8	253E+0
-1	638E-1 8	220E+0
-1	622E-1 8	159E+0
-1	654E-1 8	207E+0
-1	638E-1 8	217E+0
-1	622E-1 8	259E+0
-1	622E-1 8	185E+0
-1	654E-1 8	175E+0
-1	638E-1 8	223E+0
-1	638E-1 8	308E+0
-1	638E-1 8	301E+0
-1	654E-1 8	253E+0
-1	654E-1 8	259E+0
-1	638E-1 8	236E+0
-1	638E-1 8	207E+0
-1	622E-1 8	279E+0
-1	622E-1 8	243E+0
-1	622E-1 8	230E+0
-1	605E-1 8	227E+0
-1	654E-1 8	243E+0
-1	638E-1 8	227E+0
-1	622E-1 8	275E+0
-1	638E-1 8	253E+0
-1	605E-1 8	246E+0
-1	622E-1 8	269E+0
-1	622E-1 8	256E+0
-1	605E-1 8	210E+0
-1	654E-1 8	217E+0
-1	654E-1 8	256E+0
-1	605E-1 8	220E+0
-1	638E-1 8	201E+0
-1	638E-1 8	198E+0
-1	638E-1 8	285E+0
-1	605E-1 8	181E+0
-1	622E-1 8	249E+0
-1	638E-1 8	223E+0
-1	622E-1 8	214E+0
-1	654E-1 8	227E+0
-1	638E-1 8	246E+0
-1	654E-1 8	223E+0
-1	638E-1 8	262E+0
-1	605E-1 8	272E+0
-1	638E-1 8	185E+0
-1	638E-1 8	262E+0
-1	622E-1 8	301E+0
-1	605E-1 8	159E+0
-1	622E-1 8	227E+0
-1	622E-1 8	220E+0
-1	638E-1 8	236E+0
-1	622E-1 8	198E+0
-1	589E-1 8	191E+0
-1	638E-1 8	223E+0
-1	638E-1 8	272E+0
-1	638E-1 8	272E+0
-1	605E-1 8	266E+0
-1	654E-1 8	214E+0
-1	605E-1 8	269E+0
-1	622E-1 8	243E+0
-1	638E-1 8	142E+0
-1	622E-1 8	233E+0
-1	638E-1 8	188E+0
-1	622E-1 8	155E+0
-1	622E-1 8	292E+0
-1	670E-1 8	285E+0
-1	622E-1 8	230E+0
-1	589E-1 8	220E+0
-1	605E-1 8	168E+0
-1	670E-1 8	210E+0
-1	622E-1 8	233E+0
-1	638E-1 8	233E+0
-1	605E-1 8	181E+0
-1	622E-1 8	191E+0
-1	654E-1 8	214E+0
-1	622E-1 8	285E+0
-1	605E-1 8	292E+0
-1	605E-1 8	347E+0
-1	638E-1 8	207E+0
-1	654E-1 8	217E+0
-1	589E-1 8	259E+0
-1	622E-1 8	201E+0
-1	638E-1 8	217E+0
-1	622E-1 8	220E+0
-1	605E-1 8	207E+0
-1	638E-1 8	191E+0
-1	654E-1 8	217E+0
-1	622E-1 8	230E+0
-1	622E-1 8	233E+0
-1	622E-1 8	298E+0
-1	622E-1 8	249E+0
-1	589E-1 8	175E+0
-1	622E-1 8	191E+0
-1	654E-1 8	233E+0
-1	605E-1 8	210E+0
-1	622E-1 8	217E+0
-1	638E-1 8	194E+0
-1	638E-1 8	298E+0
-1	654E-1 8	227E+0
-1	622E-1 8	240E+0
-1	589E-1 8	269E+0
-1	638E-1 8	292E+0
-1	622E-1 8	207E+0
-1	622E-1 8	185E+0
-1	622E-1 8	253E+0
-1	638E-1 8	240E+0
-1	638E-1 8	240E+0
-1	622E-1 8	301E+0
-1	638E-1 8	178E+0
-1	638E-1 8	172E+0
-1	638E-1 8	194E+0
-1	605E-1 8	295E+0
-1	605E-1 8	301E+0
-1	622E-1 8	227E+0
-1	638E-1 8	168E+0
-1	573E-1 8	210E+0
-1	589E-1 8	275E+0
-1	638E-1 8	240E+0
-1	622E-1 8	201E+0
-1	622E-1 8	243E+0
-1	622E-1 8	165E+0
-1	622E-1 8	236E+0
-1	622E-1 8	217E+0
-1	622E-1 8	185E+0
-1	638E-1 8	253E+0
-1	654E-1 8	181E+0
-1	638E-1 8	230E+0
-1	605E-1 8	172E+0
-1	605E-1 8	249E+0
-1	638E-1 8	185E+0
-1	605E-1 8	152E+0
-1	622E-1 8	210E+0
-1	605E-1 8	198E+0
-1	654E-1 8	256E+0
-1	638E-1 8	269E+0
-1	589E-1 8	191E+0
-1	589E-1 8	181E+0
-1	638E-1 8	220E+0
-1	589E-1 8	217E+0
-1	622E-1 8	266E+0
-1	605E-1 8	233E+0
-1	622E-1 8	220E+0
-1	622E-1 8	279E+0
-1	605E-1 8	305E+0
-1	589E-1 8	259E+0
-1	622E-1 8	198E+0
-1	638E-1 8	246E+0
-1	622E-1 8	204E+0
-1	605E-1 8	249E+0
-1	670E-1 8	253E+0
-1	622E-1 8	236E+0
-1	605E-1 8	249E+0
-1	605E-1 8	256E+0
-1	589E-1 8	256E+0
-1	638E-1 8	194E+0
-1	638E-1 8	282E+0
-1	605E-1 8	285E+0
-1	638E-1 8	269E+0
-1	638E-1 8	243E+0
-1	605E-1 8	207E+0
-1	589E-1 8	266E+0
-1	622E-1 8	275E+0
-1	638E-1 8	207E+0
-1	605E-1 8	210E+0
-1	589E-1 8	198E+0
-1	622E-1 8	230E+0
-1	622E-1 8	220E+0
-1	589E-1 8	321E+0
-1	622E-1 8	269E+0
-1	622E-1 8	240E+0
-1	638E-1 8	311E+0
-1	622E-1 8	201E+0
-1	622E-1 8	188E+0
-1	622E-1 8	194E+0
-1	589E-1 8	266E+0
-1	605E-1 8	285E+0
-1	605E-1 8	266E+0
-1	622E-1 8	204E+0
-1	638E-1 8	243E+0
-1	622E-1 8	256E+0
-1	622E-1 8	220E+0
-1	638E-1 8	279E+0
-1	605E-1 8	227E+0
-1	605E-1 8	223E+0
-1	573E-1 8	259E+0
-1	605E-1 8	217E+0
-1	622E-1 8	198E+0
-1	605E-1 8	165E+0
-1	622E-1 8	181E+0
-1	622E-1 8	240E+0
-1	622E-1 8	285E+0
-1	605E-1 8	275E+0
-1	605E-1 8	210E+0
-1	638E-1 8	279E+0
-1	605E-1 8	298E+0
-1	605E-1 8	279E+0
-1	605E-1 8	249E+0
-1	589E-1 8	185E+0
-1	605E-1 8	204E+0
-1	589E-1 8	220E+0
-1	605E-1 8	233E+0
-1	622E-1 8	240E+0
-1	622E-1 8	272E+0
-1	589E-1 8	321E+0
-1	605E-1 8	220E+0
-1	622E-1 8	230E+0
-1	589E-1 8	295E+0
-1	589E-1 8	253E+0
-1	605E-1 8	172E+0
-1	638E-1 8	223E+0
-1	622E-1 8	227E+0
-1	605E-1 8	223E+0
-1	589E-1 8	272E+0
-1	605E-1 8	301E+0
-1	622E-1 8	188E+0
-1	589E-1 8	201E+0
-1	605E-1 8	172E+0
-1	622E-1 8	194E+0
-1	622E-1 8	152E+0
-1	605E-1 8	282E+0
-1	605E-1 8	227E+0
-1	573E-1 8	253E+0
-1	622E-1 8	288E+0
-1	605E-1 8	236E+0
-1	557E-1 8	279E+0
-1	638E-1 8	314E+0
-1	605E-1 8	230E+0
-1	605E-1 8	146E+0
-1	589E-1 8	214E+0
-1	605E-1 8	256E+0
-1	622E-1 8	210E+0
-1	573E-1 8	288E+0
-1	605E-1 8	194E+0
-1	605E-1 8	227E+0
-1	638E-1 8	266E+0
-1	605E-1 8	185E+0
-1	605E-1 8	262E+0
-1	622E-1 8	298E+0
-1	573E-1 8	223E+0
-1	589E-1 8	236E+0
-1	589E-1 8	198E+0
-1	622E-1 8	191E+0
-1	622E-1 8	210E+0
-1	573E-1 8	256E+0
-1	589E-1 8	230E+0
-1	605E-1 8	246E+0
-1	622E-1 8	146E+0
-1	589E-1 8	256E+0
-1	589E-1 8	262E+0
-1	605E-1 8	223E+0
-1	605E-1 8	217E+0
-1	589E-1 8	194E+0
-1	589E-1 8	194E+0
-1	622E-1 8	266E+0
-1	605E-1 8	220E+0
-1	589E-1 8	181E+0
-1	605E-1 8	259E+0
-1	605E-1 8	210E+0
-1	622E-1 8	240E+0
-1	589E-1 8	246E+0
-1	589E-1 8	240E+0
-1	605E-1 8	269E+0
-1	589E-1 8	279E+0
-1	605E-1 8	292E+0
-1	589E-1 8	233E+0
-1	622E-1 8	230E+0
-1	638E-1 8	350E+0
-1	573E-1 8	178E+0
-1	589E-1 8	220E+0
-1	605E-1 8	198E+0
-1	573E-1 8	266E+0
-1	589E-1 8	259E+0
-1	622E-1 8	217E+0
-1	605E-1 8	246E+0
-1	605E-1 8	204E+0
-1	573E-1 8	246E+0
-1	622E-1 8	162E+0
-1	622E-1 8	253E+0
-1	622E-1 8	214E+0
-1	541E-1 8	185E+0
-1	605E-1 8	214E+0
-1	605E-1 8	207E+0
-1	605E-1 8	220E+0
-1	589E-1 8	259E+0
-1	605E-1 8	243E+0
-1	638E-1 8	230E+0
-1	605E-1 8	253E+0
-1	589E-1 8	236E+0
-1	589E-1 8	227E+0
-1	622E-1 8	178E+0
-1	589E-1 8	227E+0
-1	589E-1 8	201E+0
-1	573E-1 8	230E+0
-1	589E-1 8	259E+0
-1	573E-1 8	178E+0
-1	605E-1 8	217E+0
-1	573E-1 8	236E+0
-1	589E-1 8	214E+0
-1	622E-1 8	210E+0
-1	622E-1 8	207E+0
-1	573E-1 8	249E+0
-1	605E-1 8	155E+0
-1	605E-1 8	223E+0
-1	557E-1 8	285E+0
-1	573E-1 8	210E+0
-1	638E-1 8	210E+0
-1	622E-1 8	223E+0
-1	573E-1 8	240E+0
-1	573E-1 8	185E+0
-1	605E-1 8	168E+0
-1	605E-1 8	236E+0
-1	573E-1 8	236E+0
-1	589E-1 8	259E+0
-1	589E-1 8	194E+0
-1	605E-1 8	236E+0
-1	573E-1 8	194E+0
-1	589E-1 8	223E+0
-1	589E-1 8	217E+0
-1	605E-1 8	175E+0
-1	573E-1 8	201E+0
-1	605E-1 8	266E+0
-1	589E-1 8	249E+0
-1	589E-1 8	285E+0
-1	589E-1 8	305E+0
-1	573E-1 8	253E+0
-1	605E-1 8	240E+0
-1	605E-1 8	230E+0
-1	589E-1 8	146E+0
-1	573E-1 8	194E+0
-1	622E-1 8	207E+0
-1	589E-1 8	178E+0
-1	589E-1 8	214E+0
-1	589E-1 8	223E+0
-1	573E-1 8	223E+0
-1	605E-1 8	233E+0
-1	573E-1 8	259E+0
-1	589E-1 8	201E+0
-1	605E-1 8	259E+0
-1	573E-1 8	152E+0
-1	622E-1 8	272E+0
-1	573E-1 8	275E+0
-1	622E-1 8	298E+0
-1	589E-1 8	175E+0
-1	589E-1 8	129E+0
-1	573E-1 8	223E+0
-1	605E-1 8	279E+0
-1	589E-1 8	201E+0
-1	589E-1 8	194E+0
-1	605E-1 8	227E+0
-1	605E-1 8	259E+0
-1	605E-1 8	266E+0
-1	605E-1 8	240E+0
-1	589E-1 8	266E+0
-1	589E-1 8	220E+0
-1	541E-1 8	227E+0
-1	589E-1 8	217E+0
-1	622E-1 8	256E+0
-1	573E-1 8	236E+0
-1	573E-1 8	165E+0
-1	589E-1 8	275E+0
-1	573E-1 8	266E+0
-1	622E-1 8	220E+0
-1	557E-1 8	227E+0
-1	589E-1 8	230E+0
-1	589E-1 8	253E+0
-1	638E-1 8	198E+0
-1	573E-1 8	185E+0
-1	573E-1 8	305E+0
-1	573E-1 8	178E+0
-1	589E-1 8	194E+0
-1	605E-1 8	243E+0
-1	557E-1 8	210E+0
-1	589E-1 8	223E+0
-1	638E-1 8	194E+0
-1	589E-1 8	194E+0
-1	541E-1 8	266E+0
-1	605E-1 8	214E+0
-1	605E-1 8	240E+0
-1	589E-1 8	230E+0
-1	573E-1 8	253E+0
-1	573E-1 8	259E+0
-1	622E-1 8	223E+0
-1	605E-1 8	198E+0
-1	557E-1 8	214E+0
-1	589E-1 8	201E+0
-1	573E-1 8	301E+0
-1	573E-1 8	159E+0
-1	589E-1 8	214E+0
-1	573E-1 8	269E+0
-1	589E-1 8	191E+0
-1	589E-1 8	249E+0
-1	589E-1 8	191E+0
-1	589E-1 8	162E+0
-1	605E-1 8	230E+0
-1	589E-1 8	191E+0
-1	573E-1 8	227E+0
-1	557E-1 8	266E+0
-1	589E-1 8	207E+0
-1	589E-1 8	249E+0
-1	589E-1 8	253E+0
-1	589E-1 8	175E+0
-1	573E-1 8	220E+0
-1	622E-1 8	243E+0
-1	622E-1 8	256E+0
-1	557E-1 8	230E+0
-1	589E-1 8	272E+0
-1	622E-1 8	194E+0
-1	557E-1 8	155E+0
-1	573E-1 8	262E+0
-1	605E-1 8	230E+0
-1	605E-1 8	214E+0
-1	589E-1 8	272E+0
-1	557E-1 8	269E+0
-1	589E-1 8	191E+0
-1	605E-1 8	243E+0
-1	557E-1 8	262E+0
-1	622E-1 8	266E+0
-1	589E-1 8	201E+0
-1	605E-1 8	210E+0
-1	573E-1 8	210E+0
-1	589E-1 8	217E+0
-1	589E-1 8	266E+0
-1	622E-1 8	279E+0
-1	573E-1 8	185E+0
-1	573E-1 8	246E+0
-1	557E-1 8	240E+0
-1	589E-1 8	243E+0
-1	557E-1 8	246E+0
-1	541E-1 8	256E+0
-1	605E-1 8	298E+0
-1	573E-1 8	233E+0
-1	557E-1 8	292E+0
-1	589E-1 8	217E+0
-1	573E-1 8	266E+0
-1	589E-1 8	246E+0
-1	573E-1 8	275E+0
-1	573E-1 8	295E+0
-1	622E-1 8	220E+0
-1	622E-1 8	214E+0
-1	557E-1 8	210E+0
-1	541E-1 8	198E+0
-1	573E-1 8	240E+0
-1	557E-1 8	172E+0
-1	573E-1 8	198E+0
-1	573E-1 8	236E+0
-1	573E-1 8	275E+0
-1	589E-1 8	266E+0
-1	605E-1 8	188E+0
-1	573E-1 8	210E+0
-1	622E-1 8	298E+0
-1	605E-1 8	240E+0
-1	557E-1 8	204E+0
-1	573E-1 8	168E+0
-1	573E-1 8	201E+0
-1	573E-1 8	279E+0
-1	573E-1 8	249E+0
-1	622E-1 8	288E+0
-1	605E-1 8	217E+0
-1	573E-1 8	227E+0
-1	541E-1 8	159E+0
-1	589E-1 8	233E+0
-1	589E-1 8	236E+0
-1	573E-1 8	198E+0
-1	573E-1 8	292E+0
-1	573E-1 8	279E+0
-1	589E-1 8	249E+0
-1	605E-1 8	223E+0
-1	557E-1 8	262E+0
-1	557E-1 8	240E+0
-1	557E-1 8	230E+0
-1	605E-1 8	236E+0
-1	557E-1 8	236E+0
-1	557E-1 8	308E+0
-1	589E-1 8	223E+0
-1	573E-1 8	204E+0
-1	541E-1 8	256E+0
-1	573E-1 8	181E+0
-1	622E-1 8	230E+0
-1	589E-1 8	292E+0
-1	573E-1 8	223E+0
-1	573E-1 8	149E+0
-1	573E-1 8	210E+0
-1	573E-1 8	214E+0
-1	605E-1 8	149E+0
-1	589E-1 8	210E+0
-1	573E-1 8	204E+0
-1	573E-1 8	198E+0
-1	557E-1 8	230E+0
-1	573E-1 8	217E+0
-1	557E-1 8	233E+0
-1	589E-1 8	282E+0
-1	589E-1 8	233E+0
-1	589E-1 8	220E+0
-1	605E-1 8	262E+0
-1	573E-1 8	139E+0
-1	557E-1 8	155E+0
-1	589E-1 8	249E+0
-1	573E-1 8	207E+0
-1	589E-1 8	246E+0
-1	557E-1 8	207E+0
-1	605E-1 8	207E+0
-1	589E-1 8	214E+0
-1	589E-1 8	214E+0
-1	573E-1 8	233E+0
-1	557E-1 8	191E+0
-1	573E-1 8	191E+0
-1	589E-1 8	204E+0
-1	557E-1 8	230E+0
-1	573E-1 8	152E+0
-1	589E-1 8	181E+0
-1	557E-1 8	214E+0
-1	605E-1 8	230E+0
-1	557E-1 8	214E+0
-1	573E-1 8	162E+0
-1	605E-1 8	204E+0
-1	573E-1 8	159E+0
-1	524E-1 8	178E+0
-1	573E-1 8	288E+0
-1	622E-1 8	262E+0
-1	557E-1 8	191E+0
-1	589E-1 8	172E+0
-1	589E-1 8	223E+0
-1	573E-1 8	207E+0
-1	557E-1 8	253E+0
-1	573E-1 8	305E+0
-1	605E-1 8	233E+0
-1	589E-1 8	168E+0
-1	541E-1 8	285E+0
-1	557E-1 8	249E+0
-1	589E-1 8	269E+0
-1	605E-1 8	275E+0
-1	573E-1 8	207E+0
-1	573E-1 8	175E+0
-1	573E-1 8	253E+0
-1	573E-1 8	220E+0
-1	573E-1 8	223E+0
-1	573E-1 8	204E+0
-1	573E-1 8	191E+0
-1	541E-1 8	269E+0
-1	557E-1 8	246E+0
-1	573E-1 8	249E+0
-1	605E-1 8	220E+0
-1	573E-1 8	210E+0
-1	573E-1 8	272E+0
-1	557E-1 8	227E+0
-1	573E-1 8	236E+0
-1	573E-1 8	227E+0
-1	589E-1 8	198E+0
-1	589E-1 8	194E+0
-1	605E-1 8	214E+0
-1	573E-1 8	233E+0
-1	557E-1 8	204E+0
-1	573E-1 8	201E+0
-1	622E-1 8	288E+0
-1	557E-1 8	230E+0
-1	557E-1 8	246E+0
-1	557E-1 8	279E+0
-1	557E-1 8	269E+0
-1	589E-1 8	262E+0
-1	589E-1 8	279E+0
-1	557E-1 8	236E+0
-1	605E-1 8	243E+0
-1	589E-1 8	233E+0
-1	573E-1 8	139E+0
-1	524E-1 8	178E+0
-1	589E-1 8	194E+0
-1	573E-1 8	233E+0
-1	541E-1 8	279E+0
-1	524E-1 8	223E+0
-1	589E-1 8	217E+0
-1	589E-1 8	223E+0
-1	573E-1 8	243E+0
-1	589E-1 8	243E+0
-1	605E-1 8	236E+0
-1	589E-1 8	230E+0
-1	557E-1 8	240E+0
-1	557E-1 8	262E+0
-1	573E-1 8	236E+0
-1	573E-1 8	282E+0
-1	541E-1 8	227E+0
-1	573E-1 8	233E+0
-1	557E-1 8	256E+0
-1	605E-1 8	285E+0
-1	573E-1 8	243E+0
-1	605E-1 8	227E+0
-1	605E-1 8	301E+0
-1	573E-1 8	262E+0
-1	541E-1 8	210E+0
-1	589E-1 8	172E+0
-1	589E-1 8	253E+0
-1	557E-1 8	282E+0
-1	589E-1 8	240E+0
-1	541E-1 8	204E+0
-1	573E-1 8	217E+0
-1	573E-1 8	243E+0
-1	557E-1 8	243E+0
-1	541E-1 8	282E+0
-1	573E-1 8	204E+0
-1	573E-1 8	282E+0
-1	557E-1 8	279E+0
-1	589E-1 8	253E+0
-1	605E-1 8	272E+0
-1	573E-1 8	246E+0
-1	541E-1 8	236E+0
-1	573E-1 8	198E+0
-1	557E-1 8	220E+0
-1	573E-1 8	191E+0
-1	524E-1 8	220E+0
-1	589E-1 8	259E+0
-1	573E-1 8	207E+0
-1	557E-1 8	301E+0
-1	557E-1 8	227E+0
-1	589E-1 8	217E+0
-1	573E-1 8	233E+0
-1	589E-1 8	201E+0
-1	541E-1 8	220E+0
-1	589E-1 8	149E+0
-1	605E-1 8	210E+0
-1	589E-1 8	220E+0
-1	557E-1 8	236E+0
-1	508E-1 8	340E+0
-1	573E-1 8	275E+0
-1	557E-1 8	266E+0
-1	557E-1 8	230E+0
-1	557E-1 8	230E+0
-1	589E-1 8	155E+0
-1	573E-1 8	207E+0
-1	524E-1 8	236E+0
-1	589E-1 8	230E+0
-1	589E-1 8	246E+0
-1	557E-1 8	236E+0
-1	524E-1 8	233E+0
-1	557E-1 8	204E+0
-1	541E-1 8	266E+0
-1	573E-1 8	259E+0
-1	524E-1 8	272E+0
-1	541E-1 8	266E+0
-1	589E-1 8	220E+0
-1	541E-1 8	178E+0
-1	541E-1 8	223E+0
-1	557E-1 8	188E+0
-1	589E-1 8	165E+0
-1	541E-1 8	253E+0
-1	541E-1 8	188E+0
-1	573E-1 8	162E+0
-1	573E-1 8	275E+0
-1	573E-1 8	233E+0
-1	573E-1 8	249E+0
-1	589E-1 8	191E+0
-1	573E-1 8	191E+0
-1	557E-1 8	207E+0
-1	541E-1 8	285E+0
-1	573E-1 8	249E+0
-1	589E-1 8	249E+0
-1	573E-1 8	288E+0
-1	524E-1 8	246E+0
-1	557E-1 8	253E+0
-1	573E-1 8	223E+0
-1	557E-1 8	305E+0
-1	589E-1 8	285E+0
-1	541E-1 8	168E+0
-1	573E-1 8	262E+0
-1	573E-1 8	243E+0
-1	541E-1 8	246E+0
-1	573E-1 8	236E+0
-1	573E-1 8	266E+0
-1	589E-1 8	214E+0
-1	541E-1 8	227E+0
-1	589E-1 8	214E+0
-1	557E-1 8	217E+0
-1	573E-1 8	188E+0
-1	541E-1 8	172E+0
-1	541E-1 8	236E+0
-1	589E-1 8	220E+0
-1	557E-1 8	194E+0
-1	557E-1 8	259E+0
-1	524E-1 8	246E+0
-1	573E-1 8	314E+0
-1	557E-1 8	227E+0
-1	557E-1 8	217E+0
-1	524E-1 8	223E+0
-1	589E-1 8	223E+0
-1	557E-1 8	220E+0
-1	541E-1 8	249E+0
-1	557E-1 8	204E+0
-1	557E-1 8	149E+0
-1	589E-1 8	210E+0
-1	557E-1 8	223E+0
-1	557E-1 8	253E+0
-1	573E-1 8	275E+0
-1	573E-1 8	266E+0
-1	557E-1 8	256E+0
-1	541E-1 8	149E+0
-1	573E-1 8	172E+0
-1	557E-1 8	249E+0
-1	573E-1 8	201E+0
-1	589E-1 8	249E+0
-1	557E-1 8	253E+0
-1	557E-1 8	249E+0
-1	524E-1 8	236E+0
-1	573E-1 8	233E+0
-1	589E-1 8	214E+0
-1	573E-1 8	175E+0
-1	557E-1 8	194E+0
-1	557E-1 8	275E+0
-1	573E-1 8	240E+0
-1	557E-1 8	279E+0
-1	573E-1 8	217E+0
-1	573E-1 8	178E+0
-1	589E-1 8	236E+0
-1	573E-1 8	210E+0
-1	541E-1 8	230E+0
-1	541E-1 8	223E+0
-1	573E-1 8	266E+0
-1	573E-1 8	227E+0
-1	541E-1 8	240E+0
-1	573E-1 8	204E+0
-1	573E-1 8	207E+0
-1	541E-1 8	185E+0
-1	541E-1 8	223E+0
-1	541E-1 8	133E+0
-1	573E-1 8	175E+0
-1	573E-1 8	243E+0
-1	524E-1 8	246E+0
-1	557E-1 8	210E+0
-1	557E-1 8	201E+0
-1	557E-1 8	198E+0
-1	557E-1 8	181E+0
-1	541E-1 8	259E+0
-1	557E-1 8	210E+0
-1	541E-1 8	220E+0
-1	541E-1 8	191E+0
-1	557E-1 8	214E+0
-1	589E-1 8	269E+0
-1	573E-1 8	253E+0
-1	541E-1 8	249E+0
-1	557E-1 8	233E+0
-1	589E-1 8	230E+0
-1	573E-1 8	220E+0
-1	573E-1 8	230E+0
-1	557E-1 8	282E+0
-1	573E-1 8	256E+0
-1	589E-1 8	240E+0
-1	589E-1 8	198E+0
-1	557E-1 8	181E+0
-1	573E-1 8	210E+0
-1	573E-1 8	194E+0
-1	557E-1 8	198E+0
-1	573E-1 8	279E+0
-1	557E-1 8	233E+0
-1	573E-1 8	223E+0
-1	589E-1 8	256E+0
-1	557E-1 8	214E+0
-1	541E-1 8	181E+0
-1	573E-1 8	207E+0
-1	541E-1 8	233E+0
-1	557E-1 8	272E+0
-1	557E-1 8	220E+0
-1	589E-1 8	220E+0
-1	541E-1 8	240E+0
-1	541E-1 8	227E+0
-1	589E-1 8	230E+0
-1	573E-1 8	262E+0
-1	541E-1 8	198E+0
-1	557E-1 8	214E+0
-1	573E-1 8	204E+0
-1	557E-1 8	201E+0
-1	557E-1 8	266E+0
-1	557E-1 8	308E+0
-1	557E-1 8	236E+0
-1	605E-1 8	227E+0
-1	541E-1 8	249E+0
-1	557E-1 8	181E+0
-1	573E-1 8	162E+0
-1	589E-1 8	227E+0
-1	557E-1 8	168E+0
-1	557E-1 8	253E+0
-1	573E-1 8	230E+0
-1	541E-1 8	204E+0
-1	541E-1 8	181E+0
-1	541E-1 8	188E+0
-1	541E-1 8	207E+0
-1	557E-1 8	233E+0
-1	508E-1 8	246E+0
-1	541E-1 8	233E+0
-1	524E-1 8	249E+0
-1	557E-1 8	227E+0
-1	508E-1 8	129E+0
-1	508E-1 8	181E+0
-1	557E-1 8	298E+0
-1	557E-1 8	227E+0
-1	524E-1 8	201E+0
-1	557E-1 8	230E+0
-1	589E-1 8	301E+0
-1	557E-1 8	269E+0
-1	541E-1 8	172E+0
-1	557E-1 8	201E+0
-1	589E-1 8	198E+0
-1	573E-1 8	159E+0
-1	557E-1 8	236E+0
-1	557E-1 8	198E+0
-1	589E-1 8	201E+0
-1	541E-1 8	240E+0
-1	541E-1 8	262E+0
-1	541E-1 8	175E+0
-1	557E-1 8	198E+0
-1	557E-1 8	155E+0
-1	541E-1 8	256E+0
-1	541E-1 8	214E+0
-1	557E-1 8	262E+0
-1	557E-1 8	214E+0
-1	557E-1 8	269E+0
-1	541E-1 8	198E+0
-1	557E-1 8	188E+0
-1	557E-1 8	256E+0
-1	524E-1 8	246E+0
-1	573E-1 8	191E+0
-1	573E-1 8	243E+0
-1	557E-1 8	223E+0
-1	541E-1 8	217E+0
-1	541E-1 8	259E+0
-1	557E-1 8	275E+0
-1	541E-1 8	246E+0
-1	541E-1 8	220E+0
-1	573E-1 8	220E+0
-1	541E-1 8	282E+0
-1	557E-1 8	188E+0
-1	541E-1 8	198E+0
-1	524E-1 8	285E+0
-1	573E-1 8	240E+0
-1	557E-1 8	275E+0
-1	541E-1 8	207E+0
-1	541E-1 8	214E+0
-1	589E-1 8	282E+0
-1	573E-1 8	227E+0
-1	557E-1 8	165E+0
-1	557E-1 8	279E+0
-1	573E-1 8	246E+0
-1	557E-1 8	223E+0
-1	524E-1 8	233E+0
-1	557E-1 8	253E+0
-1	573E-1 8	198E+0
-1	541E-1 8	230E+0
-1	524E-1 8	236E+0
-1	573E-1 8	172E+0
-1	557E-1 8	181E+0
-1	557E-1 8	175E+0
-1	524E-1 8	194E+0
-1	557E-1 8	269E+0
-1	573E-1 8	279E+0
-1	541E-1 8	223E+0
-1	573E-1 8	240E+0
-1	557E-1 8	259E+0
-1	541E-1 8	165E+0
-1	557E-1 8	175E+0
-1	541E-1 8	214E+0
-1	524E-1 8	204E+0
-1	541E-1 8	207E+0
-1	573E-1 8	246E+0
-1	541E-1 8	214E+0
-1	557E-1 8	230E+0
-1	557E-1 8	178E+0
-1	557E-1 8	243E+0
-1	541E-1 8	214E+0
-1	524E-1 8	191E+0
-1	573E-1 8	220E+0
-1	557E-1 8	214E+0
-1	541E-1 8	220E+0
-1	557E-1 8	198E+0
-1	573E-1 8	207E+0
-1	541E-1 8	243E+0
-1	541E-1 8	155E+0
-1	541E-1 8	217E+0
-1	573E-1 8	295E+0
-1	557E-1 8	191E+0
-1	541E-1 8	230E+0
-1	541E-1 8	220E+0
-1	541E-1 8	275E+0
-1	573E-1 8	269E+0
-1	557E-1 8	288E+0
-1	541E-1 8	168E+0
-1	557E-1 8	233E+0
-1	541E-1 8	282E+0
-1	541E-1 8	236E+0
-1	541E-1 8	207E+0
-1	557E-1 8	249E+0
-1	524E-1 8	217E+0
-1	476E-1 8	198E+0
-1	557E-1 8	191E+0
-1	557E-1 8	227E+0
-1	589E-1 8	240E+0
-1	541E-1 8	152E+0
-1	541E-1 8	204E+0
-1	573E-1 8	178E+0
-1	573E-1 8	165E+0
-1	524E-1 8	207E+0
-1	557E-1 8	246E+0
-1	573E-1 8	256E+0
-1	557E-1 8	181E+0
-1	508E-1 8	279E+0
-1	557E-1 8	236E+0
-1	557E-1 8	269E+0
-1	573E-1 8	282E+0
-1	541E-1 8	217E+0
-1	508E-1 8	172E+0
-1	573E-1 8	194E+0
-1	524E-1 8	207E+0
-1	524E-1 8	240E+0
-1	524E-1 8	178E+0
-1	557E-1 8	243E+0
-1	541E-1 8	194E+0
-1	541E-1 8	178E+0
-1	524E-1 8	188E+0
-1	541E-1 8	175E+0
-1	557E-1 8	207E+0
-1	573E-1 8	207E+0
-1	541E-1 8	188E+0
-1	573E-1 8	214E+0
-1	541E-1 8	198E+0
-1	541E-1 8	243E+0
-1	541E-1 8	279E+0
-1	589E-1 8	207E+0
-1	557E-1 8	249E+0
-1	541E-1 8	227E+0
-1	573E-1 8	198E+0
-1	557E-1 8	262E+0
-1	557E-1 8	233E+0
-1	541E-1 8	230E+0
-1	524E-1 8	204E+0
-1	541E-1 8	172E+0
-1	541E-1 8	191E+0
-1	541E-1 8	223E+0
-1	541E-1 8	240E+0
-1	557E-1 8	214E+0
-1	541E-1 8	188E+0
-1	541E-1 8	285E+0
-1	557E-1 8	185E+0
-1	541E-1 8	207E+0
-1	541E-1 8	201E+0
-1	573E-1 8	207E+0
-1	557E-1 8	220E+0
-1	541E-1 8	227E+0
-1	541E-1 8	185E+0
-1	557E-1 8	188E+0
-1	524E-1 8	223E+0
-1	541E-1 8	220E+0
-1	557E-1 8	223E+0
-1	524E-1 8	227E+0
-1	524E-1 8	262E+0
-1	557E-1 8	207E+0
-1	589E-1 8	223E+0
-1	557E-1 8	227E+0
-1	541E-1 8	230E+0
-1	573E-1 8	185E+0
-1	557E-1 8	126E+0
-1	541E-1 8	162E+0
-1	524E-1 8	246E+0
-1	557E-1 8	253E+0
-1	541E-1 8	223E+0
[truncated: 69,998 more rows]
