# Supplementary material for: Improved ANAP incorporation and VCF analysis reveal details of P2X7 current facilitation and a limited conformational interplay between ATP binding and the intracellular ballast domain
Source: eLife. 2023 Jan 4;12:e82479. doi: 10.7554/eLife.82479 (PMC9859053; doi:10.7554/eLife.82479)
Supplement: Figure 2—figure supplement 1—source data 3. [file elife-82479-fig2-figsupp1-data3.zip › Figure-2_figure-supplement-1_source-data-3/20h27/rec02.csv]

-6	971E-2 9	433E+0
-6	971E-2 9	388E+0
-6	809E-2 9	369E+0
-6	971E-2 9	408E+0
-6	646E-2 9	430E+0
-6	971E-2 9	492E+0
-6	971E-2 9	411E+0
-7	133E-2 9	466E+0
-6	971E-2 9	459E+0
-6	809E-2 9	430E+0
-6	809E-2 9	398E+0
-6	484E-2 9	414E+0
-6	971E-2 9	427E+0
-6	646E-2 9	401E+0
-6	809E-2 9	411E+0
-6	646E-2 9	339E+0
-7	133E-2 9	365E+0
-6	646E-2 9	427E+0
-6	809E-2 9	385E+0
-6	971E-2 9	437E+0
-7	295E-2 9	375E+0
-6	809E-2 9	385E+0
-6	809E-2 9	427E+0
-6	971E-2 9	369E+0
-7	295E-2 9	411E+0
-6	646E-2 9	395E+0
-6	971E-2 9	375E+0
-6	971E-2 9	385E+0
-6	971E-2 9	479E+0
-6	809E-2 9	385E+0
-6	971E-2 9	391E+0
-7	133E-2 9	349E+0
-6	971E-2 9	430E+0
-7	295E-2 9	356E+0
-6	809E-2 9	417E+0
-6	809E-2 9	349E+0
-7	133E-2 9	433E+0
-6	646E-2 9	424E+0
-6	809E-2 9	482E+0
-7	133E-2 9	420E+0
-7	457E-2 9	372E+0
-6	646E-2 9	330E+0
-6	809E-2 9	388E+0
-6	646E-2 9	398E+0
-7	133E-2 9	362E+0
-6	646E-2 9	420E+0
-6	484E-2 9	427E+0
-6	809E-2 9	446E+0
-7	133E-2 9	411E+0
-6	971E-2 9	375E+0
-6	646E-2 9	408E+0
-6	971E-2 9	375E+0
-7	133E-2 9	391E+0
-6	646E-2 9	359E+0
-6	646E-2 9	330E+0
-6	809E-2 9	359E+0
-7	133E-2 9	343E+0
-6	646E-2 9	378E+0
-6	971E-2 9	440E+0
-6	971E-2 9	398E+0
-7	133E-2 9	408E+0
-6	809E-2 9	456E+0
-6	809E-2 9	417E+0
-7	133E-2 9	304E+0
-7	133E-2 9	369E+0
-6	809E-2 9	433E+0
-6	809E-2 9	385E+0
-6	809E-2 9	417E+0
-7	133E-2 9	404E+0
-6	646E-2 9	433E+0
-6	971E-2 9	365E+0
-7	133E-2 9	378E+0
-7	133E-2 9	356E+0
-6	971E-2 9	440E+0
-6	809E-2 9	317E+0
-6	809E-2 9	339E+0
-6	971E-2 9	323E+0
-6	484E-2 9	388E+0
-6	646E-2 9	424E+0
-7	295E-2 9	369E+0
-7	133E-2 9	378E+0
-6	809E-2 9	420E+0
-6	809E-2 9	365E+0
-7	133E-2 9	391E+0
-6	971E-2 9	433E+0
-6	971E-2 9	411E+0
-6	971E-2 9	356E+0
-6	971E-2 9	450E+0
-7	295E-2 9	479E+0
-6	484E-2 9	453E+0
-6	809E-2 9	414E+0
-6	971E-2 9	356E+0
-7	457E-2 9	356E+0
-6	809E-2 9	369E+0
-6	809E-2 9	443E+0
-7	295E-2 9	427E+0
-6	809E-2 9	417E+0
-7	133E-2 9	365E+0
-7	133E-2 9	382E+0
-6	971E-2 9	369E+0
-7	133E-2 9	440E+0
-6	646E-2 9	398E+0
-6	484E-2 9	385E+0
-7	295E-2 9	427E+0
-7	457E-2 9	356E+0
-7	133E-2 9	317E+0
-6	484E-2 9	343E+0
-6	971E-2 9	430E+0
-6	971E-2 9	369E+0
-6	971E-2 9	388E+0
-6	809E-2 9	388E+0
-7	295E-2 9	343E+0
-6	971E-2 9	411E+0
-6	971E-2 9	456E+0
-6	971E-2 9	476E+0
-7	133E-2 9	414E+0
-7	133E-2 9	398E+0
-7	295E-2 9	450E+0
-6	646E-2 9	365E+0
-7	133E-2 9	339E+0
-7	295E-2 9	388E+0
-6	971E-2 9	326E+0
-6	971E-2 9	391E+0
-7	133E-2 9	430E+0
-7	133E-2 9	378E+0
-6	971E-2 9	359E+0
-6	971E-2 9	307E+0
-6	971E-2 9	398E+0
-6	809E-2 9	339E+0
-6	809E-2 9	359E+0
-6	484E-2 9	385E+0
-7	295E-2 9	404E+0
-6	971E-2 9	408E+0
-6	971E-2 9	375E+0
-6	809E-2 9	313E+0
-7	295E-2 9	391E+0
-6	809E-2 9	401E+0
-6	971E-2 9	356E+0
-6	971E-2 9	375E+0
-6	646E-2 9	378E+0
-7	295E-2 9	372E+0
-6	971E-2 9	382E+0
-6	971E-2 9	430E+0
-6	971E-2 9	369E+0
-7	295E-2 9	414E+0
-7	133E-2 9	417E+0
-6	809E-2 9	398E+0
-6	971E-2 9	349E+0
-7	457E-2 9	440E+0
-6	971E-2 9	459E+0
-7	133E-2 9	404E+0
-6	971E-2 9	395E+0
-7	295E-2 9	420E+0
-6	646E-2 9	385E+0
-6	809E-2 9	414E+0
-6	971E-2 9	450E+0
-7	133E-2 9	427E+0
-6	809E-2 9	440E+0
-6	646E-2 9	391E+0
-6	971E-2 9	408E+0
-7	133E-2 9	440E+0
-6	971E-2 9	356E+0
-6	971E-2 9	437E+0
-7	133E-2 9	385E+0
-7	295E-2 9	417E+0
-6	809E-2 9	375E+0
-6	809E-2 9	446E+0
-6	809E-2 9	437E+0
-7	295E-2 9	398E+0
-6	971E-2 9	404E+0
-7	133E-2 9	317E+0
-7	133E-2 9	343E+0
-7	457E-2 9	414E+0
-6	971E-2 9	385E+0
-6	484E-2 9	420E+0
-7	295E-2 9	398E+0
-7	457E-2 9	330E+0
-7	133E-2 9	385E+0
-6	809E-2 9	378E+0
-6	809E-2 9	401E+0
-6	809E-2 9	369E+0
-6	484E-2 9	382E+0
-6	809E-2 9	408E+0
-6	971E-2 9	433E+0
-7	457E-2 9	365E+0
-6	646E-2 9	375E+0
-6	809E-2 9	346E+0
-6	971E-2 9	378E+0
-7	133E-2 9	375E+0
-6	971E-2 9	450E+0
-7	133E-2 9	352E+0
-7	133E-2 9	372E+0
-7	620E-2 9	339E+0
-6	809E-2 9	287E+0
-7	133E-2 9	359E+0
-6	809E-2 9	404E+0
-7	457E-2 9	382E+0
-6	971E-2 9	365E+0
-6	971E-2 9	414E+0
-6	809E-2 9	385E+0
-7	133E-2 9	456E+0
-6	809E-2 9	424E+0
-7	133E-2 9	398E+0
-6	971E-2 9	482E+0
-7	133E-2 9	359E+0
-6	646E-2 9	326E+0
-6	971E-2 9	408E+0
-6	971E-2 9	352E+0
-7	133E-2 9	336E+0
-7	133E-2 9	463E+0
-6	809E-2 9	313E+0
-6	809E-2 9	369E+0
-7	133E-2 9	385E+0
-6	809E-2 9	346E+0
-6	809E-2 9	304E+0
-6	809E-2 9	440E+0
-7	133E-2 9	440E+0
-6	809E-2 9	317E+0
-7	133E-2 9	343E+0
-6	971E-2 9	398E+0
-7	620E-2 9	408E+0
-6	809E-2 9	317E+0
-6	971E-2 9	356E+0
-6	809E-2 9	378E+0
-7	295E-2 9	320E+0
-7	133E-2 9	395E+0
-6	971E-2 9	453E+0
-7	133E-2 9	401E+0
-7	133E-2 9	398E+0
-6	971E-2 9	485E+0
-6	971E-2 9	472E+0
-6	809E-2 9	466E+0
-7	133E-2 9	401E+0
-6	646E-2 9	417E+0
-6	971E-2 9	326E+0
-7	295E-2 9	469E+0
-7	295E-2 9	395E+0
-6	971E-2 9	446E+0
-6	971E-2 9	417E+0
-7	295E-2 9	391E+0
-7	295E-2 9	391E+0
-6	809E-2 9	385E+0
-6	809E-2 9	365E+0
-7	133E-2 9	385E+0
-6	809E-2 9	382E+0
-6	971E-2 9	378E+0
-6	971E-2 9	417E+0
-7	133E-2 9	424E+0
-6	809E-2 9	369E+0
-6	809E-2 9	297E+0
-6	809E-2 9	385E+0
-7	133E-2 9	382E+0
-7	457E-2 9	352E+0
-6	809E-2 9	352E+0
-6	971E-2 9	398E+0
-7	133E-2 9	336E+0
-7	133E-2 9	372E+0
-7	295E-2 9	395E+0
-6	809E-2 9	391E+0
-6	971E-2 9	365E+0
-6	971E-2 9	359E+0
-7	133E-2 9	382E+0
-6	809E-2 9	356E+0
-7	295E-2 9	339E+0
-7	133E-2 9	398E+0
-7	133E-2 9	346E+0
-6	484E-2 9	362E+0
-7	133E-2 9	430E+0
-7	295E-2 9	382E+0
-7	133E-2 9	433E+0
-6	809E-2 9	466E+0
-7	133E-2 9	356E+0
-7	295E-2 9	287E+0
-6	971E-2 9	469E+0
-6	646E-2 9	356E+0
-7	295E-2 9	404E+0
-6	971E-2 9	466E+0
-7	295E-2 9	440E+0
-7	295E-2 9	395E+0
-7	457E-2 9	320E+0
-7	295E-2 9	369E+0
-6	809E-2 9	424E+0
-6	809E-2 9	320E+0
-7	295E-2 9	385E+0
-7	133E-2 9	378E+0
-7	133E-2 9	369E+0
-6	971E-2 9	372E+0
-7	295E-2 9	378E+0
-6	809E-2 9	427E+0
-6	971E-2 9	433E+0
-6	809E-2 9	463E+0
-7	133E-2 9	427E+0
-7	295E-2 9	391E+0
-6	971E-2 9	437E+0
-6	971E-2 9	450E+0
-6	646E-2 9	437E+0
-7	133E-2 9	365E+0
-7	133E-2 9	385E+0
-6	809E-2 9	433E+0
-7	133E-2 9	398E+0
-7	133E-2 9	414E+0
-7	133E-2 9	372E+0
-7	133E-2 9	339E+0
-6	971E-2 9	330E+0
-7	457E-2 9	356E+0
-7	295E-2 9	395E+0
-6	971E-2 9	411E+0
-7	133E-2 9	398E+0
-7	295E-2 9	414E+0
-7	133E-2 9	356E+0
-7	133E-2 9	333E+0
-7	133E-2 9	304E+0
-6	971E-2 9	408E+0
-6	971E-2 9	417E+0
-6	971E-2 9	356E+0
-6	971E-2 9	317E+0
-7	133E-2 9	411E+0
-6	971E-2 9	375E+0
-6	646E-2 9	375E+0
-7	133E-2 9	294E+0
-7	133E-2 9	385E+0
-7	295E-2 9	485E+0
-6	646E-2 9	398E+0
-7	133E-2 9	395E+0
-7	295E-2 9	420E+0
-7	295E-2 9	362E+0
-6	809E-2 9	362E+0
-7	295E-2 9	326E+0
-6	809E-2 9	378E+0
-6	809E-2 9	362E+0
-7	133E-2 9	336E+0
-6	971E-2 9	411E+0
-7	133E-2 9	385E+0
-6	971E-2 9	437E+0
-7	133E-2 9	398E+0
-7	133E-2 9	515E+0
-7	457E-2 9	343E+0
-7	295E-2 9	450E+0
-7	133E-2 9	476E+0
-7	133E-2 9	459E+0
-7	295E-2 9	401E+0
-7	295E-2 9	336E+0
-6	971E-2 9	424E+0
-7	133E-2 9	453E+0
-7	457E-2 9	440E+0
-6	971E-2 9	313E+0
-6	971E-2 9	388E+0
-6	971E-2 9	404E+0
-6	971E-2 9	446E+0
-7	133E-2 9	372E+0
-6	809E-2 9	304E+0
-7	295E-2 9	411E+0
-7	457E-2 9	430E+0
-6	809E-2 9	310E+0
-7	133E-2 9	378E+0
-6	971E-2 9	446E+0
-7	295E-2 9	375E+0
-6	809E-2 9	375E+0
-6	646E-2 9	385E+0
-6	971E-2 9	395E+0
-7	295E-2 9	472E+0
-7	133E-2 9	450E+0
-7	295E-2 9	291E+0
-7	133E-2 9	437E+0
-7	295E-2 9	401E+0
-6	971E-2 9	492E+0
-7	133E-2 9	443E+0
-6	809E-2 9	378E+0
-7	620E-2 9	388E+0
-6	809E-2 9	385E+0
-6	809E-2 9	307E+0
-6	971E-2 9	369E+0
-6	971E-2 9	326E+0
-6	809E-2 9	343E+0
-6	971E-2 9	427E+0
-7	133E-2 9	404E+0
-7	295E-2 9	372E+0
-7	133E-2 9	375E+0
-7	133E-2 9	382E+0
-6	809E-2 9	466E+0
-7	133E-2 9	450E+0
-6	809E-2 9	459E+0
-7	295E-2 9	433E+0
-6	971E-2 9	359E+0
-7	133E-2 9	317E+0
-7	133E-2 9	336E+0
-7	133E-2 9	317E+0
-6	809E-2 9	414E+0
-7	133E-2 9	472E+0
-7	295E-2 9	414E+0
-6	971E-2 9	408E+0
-7	133E-2 9	352E+0
-7	133E-2 9	411E+0
-7	133E-2 9	317E+0
-6	971E-2 9	317E+0
-6	971E-2 9	333E+0
-7	295E-2 9	398E+0
-7	295E-2 9	330E+0
-6	971E-2 9	430E+0
-6	971E-2 9	476E+0
-7	457E-2 9	362E+0
-7	133E-2 9	395E+0
-6	809E-2 9	375E+0
-7	133E-2 9	401E+0
-7	295E-2 9	339E+0
-7	133E-2 9	388E+0
-6	971E-2 9	369E+0
-7	133E-2 9	420E+0
-6	971E-2 9	339E+0
-6	971E-2 9	369E+0
-6	971E-2 9	404E+0
-7	133E-2 9	362E+0
-7	133E-2 9	385E+0
-7	133E-2 9	395E+0
-6	971E-2 9	398E+0
-7	295E-2 9	437E+0
-7	133E-2 9	443E+0
-7	133E-2 9	398E+0
-6	971E-2 9	369E+0
-6	971E-2 9	372E+0
-7	295E-2 9	459E+0
-7	133E-2 9	356E+0
-6	971E-2 9	369E+0
-6	971E-2 9	369E+0
-7	295E-2 9	330E+0
-6	971E-2 9	378E+0
-6	971E-2 9	408E+0
-7	295E-2 9	485E+0
-7	133E-2 9	417E+0
-7	133E-2 9	369E+0
-6	971E-2 9	398E+0
-6	971E-2 9	430E+0
-7	295E-2 9	424E+0
-7	295E-2 9	398E+0
-6	646E-2 9	359E+0
-6	971E-2 9	404E+0
-7	457E-2 9	343E+0
-6	971E-2 9	375E+0
-7	133E-2 9	437E+0
-7	457E-2 9	356E+0
-7	457E-2 9	492E+0
-7	133E-2 9	352E+0
-6	971E-2 9	391E+0
-7	295E-2 9	339E+0
-7	457E-2 9	365E+0
-7	295E-2 9	333E+0
-7	133E-2 9	362E+0
-6	971E-2 9	297E+0
-6	971E-2 9	430E+0
-7	295E-2 9	420E+0
-6	971E-2 9	375E+0
-7	133E-2 9	440E+0
-7	295E-2 9	382E+0
-7	295E-2 9	417E+0
-6	971E-2 9	430E+0
-7	457E-2 9	408E+0
-7	620E-2 9	404E+0
-7	457E-2 9	343E+0
-6	809E-2 9	320E+0
-7	133E-2 9	388E+0
-7	133E-2 9	317E+0
-7	457E-2 9	297E+0
-6	971E-2 9	427E+0
-6	971E-2 9	356E+0
-7	457E-2 9	323E+0
-7	295E-2 9	391E+0
-6	971E-2 9	349E+0
-7	133E-2 9	408E+0
-7	295E-2 9	443E+0
-7	133E-2 9	424E+0
-7	133E-2 9	365E+0
-7	295E-2 9	420E+0
-7	133E-2 9	430E+0
-7	295E-2 9	362E+0
-6	971E-2 9	385E+0
-6	971E-2 9	395E+0
-6	971E-2 9	307E+0
-7	457E-2 9	417E+0
-7	133E-2 9	339E+0
-6	971E-2 9	398E+0
-7	133E-2 9	414E+0
-7	133E-2 9	365E+0
-6	971E-2 9	359E+0
-7	133E-2 9	349E+0
-7	457E-2 9	365E+0
-7	133E-2 9	408E+0
-7	133E-2 9	427E+0
-7	133E-2 9	388E+0
-7	295E-2 9	420E+0
-7	133E-2 9	424E+0
-6	809E-2 9	323E+0
-6	971E-2 9	385E+0
-7	133E-2 9	346E+0
-7	295E-2 9	359E+0
-6	971E-2 9	365E+0
-6	971E-2 9	382E+0
-7	457E-2 9	346E+0
-7	295E-2 9	378E+0
-6	971E-2 9	430E+0
-6	971E-2 9	424E+0
-7	295E-2 9	300E+0
-7	133E-2 9	446E+0
-7	133E-2 9	378E+0
-7	620E-2 9	463E+0
-7	295E-2 9	346E+0
-7	457E-2 9	420E+0
-7	133E-2 9	443E+0
-7	133E-2 9	320E+0
-7	295E-2 9	336E+0
-7	133E-2 9	388E+0
-7	295E-2 9	411E+0
-7	133E-2 9	424E+0
-7	295E-2 9	356E+0
-6	809E-2 9	362E+0
-7	133E-2 9	385E+0
-7	133E-2 9	333E+0
-7	133E-2 9	404E+0
-6	971E-2 9	356E+0
-7	133E-2 9	365E+0
-7	133E-2 9	369E+0
-7	457E-2 9	382E+0
-6	971E-2 9	427E+0
-6	809E-2 9	411E+0
-6	971E-2 9	391E+0
-7	457E-2 9	336E+0
-7	133E-2 9	362E+0
-7	295E-2 9	336E+0
-7	133E-2 9	317E+0
-7	295E-2 9	323E+0
-7	133E-2 9	433E+0
-7	133E-2 9	427E+0
-6	971E-2 9	414E+0
-7	133E-2 9	404E+0
-7	133E-2 9	401E+0
-7	133E-2 9	411E+0
-7	295E-2 9	385E+0
-7	457E-2 9	417E+0
-7	295E-2 9	395E+0
-7	133E-2 9	375E+0
-7	457E-2 9	375E+0
-7	295E-2 9	352E+0
-7	457E-2 9	417E+0
-7	295E-2 9	417E+0
-6	809E-2 9	401E+0
-7	133E-2 9	388E+0
-7	295E-2 9	440E+0
-7	133E-2 9	446E+0
-6	971E-2 9	443E+0
-7	620E-2 9	411E+0
-7	620E-2 9	362E+0
-7	133E-2 9	398E+0
-7	133E-2 9	375E+0
-7	133E-2 9	398E+0
-7	457E-2 9	398E+0
-6	809E-2 9	401E+0
-7	457E-2 9	427E+0
-7	620E-2 9	482E+0
-6	971E-2 9	395E+0
-7	295E-2 9	378E+0
-7	133E-2 9	365E+0
-7	620E-2 9	427E+0
-7	295E-2 9	411E+0
-7	457E-2 9	356E+0
-6	809E-2 9	346E+0
-7	457E-2 9	424E+0
-7	295E-2 9	349E+0
-7	133E-2 9	408E+0
-6	809E-2 9	349E+0
-7	295E-2 9	359E+0
-7	295E-2 9	427E+0
-6	646E-2 9	427E+0
-7	295E-2 9	401E+0
-7	620E-2 9	395E+0
-7	457E-2 9	398E+0
-7	295E-2 9	401E+0
-6	809E-2 9	378E+0
-7	457E-2 9	336E+0
-7	295E-2 9	362E+0
-7	295E-2 9	369E+0
-6	971E-2 9	281E+0
-7	133E-2 9	395E+0
-6	971E-2 9	433E+0
-7	457E-2 9	333E+0
-7	295E-2 9	382E+0
-7	133E-2 9	450E+0
-7	133E-2 9	398E+0
-7	133E-2 9	346E+0
-7	295E-2 9	388E+0
-7	295E-2 9	414E+0
-7	457E-2 9	411E+0
-7	295E-2 9	401E+0
-7	133E-2 9	323E+0
-7	620E-2 9	404E+0
-7	295E-2 9	339E+0
-6	971E-2 9	346E+0
-7	295E-2 9	395E+0
-7	133E-2 9	398E+0
-6	971E-2 9	375E+0
-7	133E-2 9	382E+0
-7	295E-2 9	433E+0
-7	295E-2 9	346E+0
-7	133E-2 9	362E+0
-6	971E-2 9	420E+0
-7	133E-2 9	346E+0
-7	782E-2 9	424E+0
-7	295E-2 9	459E+0
-6	809E-2 9	437E+0
-7	133E-2 9	398E+0
-7	457E-2 9	372E+0
-7	133E-2 9	395E+0
-7	133E-2 9	440E+0
-7	620E-2 9	395E+0
-6	971E-2 9	382E+0
-7	133E-2 9	424E+0
-7	295E-2 9	388E+0
-7	457E-2 9	346E+0
-7	295E-2 9	401E+0
-7	457E-2 9	330E+0
-6	971E-2 9	356E+0
-7	295E-2 9	404E+0
-7	457E-2 9	291E+0
-7	457E-2 9	404E+0
-6	971E-2 9	320E+0
-7	457E-2 9	420E+0
-7	295E-2 9	408E+0
-7	620E-2 9	414E+0
-7	133E-2 9	378E+0
-7	133E-2 9	414E+0
-7	133E-2 9	437E+0
-7	457E-2 9	330E+0
-7	133E-2 9	310E+0
-7	295E-2 9	375E+0
-7	295E-2 9	417E+0
-7	457E-2 9	408E+0
-7	133E-2 9	424E+0
-7	295E-2 9	463E+0
-7	295E-2 9	424E+0
-7	457E-2 9	362E+0
-7	133E-2 9	382E+0
-7	295E-2 9	446E+0
-6	971E-2 9	365E+0
-7	133E-2 9	424E+0
-7	133E-2 9	249E+0
-7	457E-2 9	362E+0
-7	295E-2 9	339E+0
-7	457E-2 9	450E+0
-7	295E-2 9	420E+0
-7	295E-2 9	356E+0
-7	295E-2 9	388E+0
-7	457E-2 9	372E+0
-6	971E-2 9	414E+0
-7	295E-2 9	336E+0
-7	295E-2 9	382E+0
-7	295E-2 9	362E+0
-7	295E-2 9	375E+0
-7	457E-2 9	359E+0
-7	620E-2 9	352E+0
-7	295E-2 9	395E+0
-7	620E-2 9	339E+0
-7	457E-2 9	437E+0
-7	295E-2 9	323E+0
-7	295E-2 9	326E+0
-7	133E-2 9	339E+0
-7	620E-2 9	395E+0
-7	133E-2 9	440E+0
-6	971E-2 9	359E+0
-6	971E-2 9	427E+0
-7	133E-2 9	414E+0
-7	295E-2 9	378E+0
-7	620E-2 9	408E+0
-6	971E-2 9	420E+0
-7	295E-2 9	411E+0
-7	133E-2 9	356E+0
-7	133E-2 9	323E+0
-6	971E-2 9	411E+0
-7	295E-2 9	395E+0
-7	295E-2 9	391E+0
-7	295E-2 9	408E+0
-6	971E-2 9	437E+0
-6	971E-2 9	365E+0
-7	295E-2 9	372E+0
-7	457E-2 9	375E+0
-7	133E-2 9	388E+0
-6	809E-2 9	356E+0
-7	457E-2 9	378E+0
-7	295E-2 9	378E+0
-7	133E-2 9	385E+0
-7	133E-2 9	404E+0
-7	457E-2 9	359E+0
-7	620E-2 9	472E+0
-7	133E-2 9	414E+0
-7	457E-2 9	395E+0
-7	620E-2 9	356E+0
-7	133E-2 9	417E+0
-7	133E-2 9	404E+0
-7	133E-2 9	336E+0
-7	457E-2 9	320E+0
-7	295E-2 9	352E+0
-7	133E-2 9	356E+0
-7	133E-2 9	408E+0
-7	295E-2 9	372E+0
-7	295E-2 9	359E+0
-7	620E-2 9	378E+0
-7	133E-2 9	375E+0
-7	620E-2 9	362E+0
-7	457E-2 9	404E+0
-6	971E-2 9	398E+0
-7	133E-2 9	420E+0
-7	782E-2 9	359E+0
-7	295E-2 9	372E+0
-7	295E-2 9	362E+0
-6	971E-2 9	408E+0
-7	620E-2 9	430E+0
-7	133E-2 9	326E+0
-7	133E-2 9	411E+0
-7	133E-2 9	420E+0
-7	457E-2 9	456E+0
-7	295E-2 9	437E+0
-7	620E-2 9	424E+0
-7	295E-2 9	417E+0
-7	620E-2 9	375E+0
-7	295E-2 9	300E+0
-7	457E-2 9	336E+0
-7	457E-2 9	343E+0
-7	620E-2 9	404E+0
-7	133E-2 9	398E+0
-7	133E-2 9	443E+0
-7	295E-2 9	440E+0
-7	457E-2 9	356E+0
-7	295E-2 9	378E+0
-7	457E-2 9	320E+0
-6	971E-2 9	398E+0
-7	620E-2 9	401E+0
-7	457E-2 9	414E+0
-7	295E-2 9	408E+0
-6	971E-2 9	414E+0
-7	620E-2 9	433E+0
-7	457E-2 9	304E+0
-7	133E-2 9	382E+0
-7	457E-2 9	378E+0
-7	620E-2 9	352E+0
-7	295E-2 9	440E+0
-6	971E-2 9	391E+0
-7	295E-2 9	356E+0
-7	457E-2 9	391E+0
-7	133E-2 9	411E+0
-7	295E-2 9	408E+0
-6	971E-2 9	398E+0
-7	295E-2 9	395E+0
-7	295E-2 9	408E+0
-7	133E-2 9	440E+0
-7	133E-2 9	401E+0
-7	457E-2 9	291E+0
-7	457E-2 9	310E+0
-6	971E-2 9	404E+0
-7	133E-2 9	433E+0
-7	295E-2 9	411E+0
-7	133E-2 9	372E+0
-6	646E-2 9	433E+0
-7	133E-2 9	330E+0
-7	620E-2 9	307E+0
-7	782E-2 9	372E+0
-7	457E-2 9	401E+0
-7	295E-2 9	408E+0
-7	620E-2 9	339E+0
-7	295E-2 9	300E+0
-7	133E-2 9	349E+0
-7	457E-2 9	385E+0
-7	782E-2 9	446E+0
-7	133E-2 9	414E+0
-7	133E-2 9	365E+0
-7	782E-2 9	404E+0
-7	457E-2 9	375E+0
-7	620E-2 9	395E+0
-7	295E-2 9	372E+0
-7	295E-2 9	320E+0
-7	457E-2 9	343E+0
-7	782E-2 9	362E+0
-7	295E-2 9	372E+0
-7	782E-2 9	365E+0
-7	295E-2 9	430E+0
-7	620E-2 9	372E+0
-7	295E-2 9	365E+0
-7	457E-2 9	453E+0
-7	620E-2 9	420E+0
-7	295E-2 9	404E+0
-6	971E-2 9	382E+0
-7	295E-2 9	411E+0
-7	295E-2 9	382E+0
-7	620E-2 9	372E+0
-7	133E-2 9	404E+0
-7	295E-2 9	339E+0
-7	133E-2 9	352E+0
-7	457E-2 9	433E+0
-7	295E-2 9	401E+0
-7	295E-2 9	356E+0
-7	295E-2 9	404E+0
-7	457E-2 9	330E+0
-7	295E-2 9	310E+0
-7	457E-2 9	395E+0
-7	457E-2 9	365E+0
-7	457E-2 9	349E+0
-7	295E-2 9	411E+0
-7	620E-2 9	352E+0
-7	133E-2 9	395E+0
-7	295E-2 9	339E+0
-7	295E-2 9	417E+0
-7	457E-2 9	372E+0
-7	457E-2 9	378E+0
-7	620E-2 9	395E+0
-7	133E-2 9	424E+0
-7	457E-2 9	362E+0
-7	457E-2 9	326E+0
-7	620E-2 9	362E+0
-7	133E-2 9	388E+0
-7	295E-2 9	382E+0
-7	457E-2 9	395E+0
-7	457E-2 9	349E+0
-6	971E-2 9	346E+0
-7	782E-2 9	382E+0
-7	457E-2 9	326E+0
-7	457E-2 9	359E+0
-7	620E-2 9	391E+0
-7	457E-2 9	369E+0
-7	620E-2 9	382E+0
-7	782E-2 9	417E+0
-7	295E-2 9	330E+0
-7	457E-2 9	427E+0
-7	782E-2 9	339E+0
-7	620E-2 9	401E+0
-6	971E-2 9	427E+0
-7	133E-2 9	385E+0
-7	457E-2 9	346E+0
-7	457E-2 9	339E+0
-7	295E-2 9	352E+0
-7	295E-2 9	349E+0
-7	782E-2 9	430E+0
-7	295E-2 9	375E+0
-6	971E-2 9	365E+0
-7	295E-2 9	385E+0
-7	295E-2 9	388E+0
-7	295E-2 9	362E+0
-7	133E-2 9	362E+0
-7	295E-2 9	420E+0
-7	457E-2 9	339E+0
-7	295E-2 9	339E+0
-7	295E-2 9	414E+0
-7	620E-2 9	424E+0
-7	457E-2 9	271E+0
-7	295E-2 9	369E+0
-7	133E-2 9	401E+0
-7	295E-2 9	372E+0
-7	295E-2 9	352E+0
-7	457E-2 9	372E+0
-7	295E-2 9	417E+0
-7	457E-2 9	359E+0
-7	620E-2 9	372E+0
-7	620E-2 9	424E+0
-7	133E-2 9	420E+0
-7	620E-2 9	378E+0
-7	457E-2 9	417E+0
-7	457E-2 9	404E+0
-7	295E-2 9	472E+0
-7	133E-2 9	336E+0
-7	620E-2 9	395E+0
-7	295E-2 9	369E+0
-7	295E-2 9	330E+0
-7	620E-2 9	339E+0
-7	620E-2 9	382E+0
-7	457E-2 9	388E+0
-7	295E-2 9	343E+0
-7	457E-2 9	378E+0
-7	620E-2 9	404E+0
-7	457E-2 9	382E+0
-6	971E-2 9	417E+0
-7	295E-2 9	359E+0
-7	620E-2 9	317E+0
-7	782E-2 9	310E+0
-7	457E-2 9	356E+0
-7	295E-2 9	313E+0
-7	944E-2 9	424E+0
-7	620E-2 9	333E+0
-7	457E-2 9	291E+0
-7	295E-2 9	278E+0
-7	620E-2 9	427E+0
-7	620E-2 9	375E+0
-7	295E-2 9	333E+0
-7	133E-2 9	395E+0
-7	782E-2 9	362E+0
-7	457E-2 9	356E+0
-7	620E-2 9	349E+0
-7	295E-2 9	372E+0
-7	620E-2 9	346E+0
-7	295E-2 9	317E+0
-7	620E-2 9	369E+0
-7	457E-2 9	375E+0
-7	620E-2 9	382E+0
-7	133E-2 9	404E+0
-7	457E-2 9	284E+0
-8	268E-2 9	388E+0
-7	620E-2 9	404E+0
-7	620E-2 9	430E+0
-7	457E-2 9	398E+0
-7	133E-2 9	385E+0
-7	457E-2 9	382E+0
-7	295E-2 9	417E+0
-7	295E-2 9	417E+0
-7	457E-2 9	417E+0
-7	457E-2 9	446E+0
-7	620E-2 9	356E+0
-7	620E-2 9	339E+0
-7	133E-2 9	388E+0
-7	620E-2 9	382E+0
-7	295E-2 9	356E+0
-7	457E-2 9	408E+0
-7	457E-2 9	427E+0
-7	620E-2 9	450E+0
-7	457E-2 9	382E+0
-6	971E-2 9	398E+0
-7	295E-2 9	401E+0
-7	620E-2 9	404E+0
-7	782E-2 9	330E+0
-7	295E-2 9	424E+0
-7	295E-2 9	365E+0
-7	782E-2 9	349E+0
-7	457E-2 9	417E+0
-7	295E-2 9	424E+0
-7	620E-2 9	382E+0
-7	457E-2 9	300E+0
-7	782E-2 9	375E+0
-7	457E-2 9	349E+0
-7	295E-2 9	404E+0
-7	457E-2 9	362E+0
-7	295E-2 9	352E+0
-7	457E-2 9	450E+0
-7	620E-2 9	404E+0
-7	620E-2 9	411E+0
-7	620E-2 9	466E+0
-7	295E-2 9	339E+0
-7	295E-2 9	382E+0
-7	620E-2 9	433E+0
-7	944E-2 9	385E+0
-7	295E-2 9	424E+0
-7	620E-2 9	417E+0
-7	620E-2 9	343E+0
-7	782E-2 9	391E+0
-7	457E-2 9	411E+0
-7	620E-2 9	359E+0
-7	457E-2 9	369E+0
-7	295E-2 9	359E+0
-7	295E-2 9	385E+0
-7	620E-2 9	411E+0
-7	782E-2 9	414E+0
-7	457E-2 9	411E+0
-7	295E-2 9	304E+0
-7	620E-2 9	430E+0
-7	620E-2 9	404E+0
-7	782E-2 9	310E+0
-7	133E-2 9	427E+0
-7	457E-2 9	446E+0
-7	620E-2 9	395E+0
-7	620E-2 9	404E+0
-6	971E-2 9	440E+0
-7	620E-2 9	395E+0
-7	295E-2 9	326E+0
-7	620E-2 9	391E+0
-7	295E-2 9	489E+0
-7	620E-2 9	395E+0
-7	295E-2 9	359E+0
-7	620E-2 9	388E+0
-7	457E-2 9	414E+0
-6	971E-2 9	398E+0
-7	457E-2 9	414E+0
-7	620E-2 9	378E+0
-7	295E-2 9	375E+0
-7	620E-2 9	375E+0
-7	782E-2 9	414E+0
-7	457E-2 9	333E+0
-7	457E-2 9	349E+0
-7	620E-2 9	388E+0
-7	295E-2 9	375E+0
-7	620E-2 9	391E+0
-7	295E-2 9	395E+0
-7	295E-2 9	339E+0
-7	620E-2 9	440E+0
-7	457E-2 9	404E+0
-7	133E-2 9	404E+0
-7	620E-2 9	317E+0
-7	620E-2 9	330E+0
-7	620E-2 9	369E+0
-7	457E-2 9	281E+0
-7	457E-2 9	310E+0
-7	457E-2 9	349E+0
-7	295E-2 9	333E+0
-7	620E-2 9	417E+0
-7	457E-2 9	404E+0
-7	457E-2 9	414E+0
-7	944E-2 9	427E+0
-7	133E-2 9	349E+0
-7	295E-2 9	339E+0
-7	782E-2 9	420E+0
-7	782E-2 9	375E+0
-7	457E-2 9	411E+0
-7	133E-2 9	388E+0
-7	620E-2 9	440E+0
-7	782E-2 9	411E+0
-7	620E-2 9	362E+0
-7	295E-2 9	349E+0
-7	620E-2 9	411E+0
-7	782E-2 9	382E+0
-7	295E-2 9	378E+0
-7	133E-2 9	313E+0
-7	782E-2 9	317E+0
-7	782E-2 9	294E+0
-6	971E-2 9	417E+0
-7	133E-2 9	336E+0
-7	782E-2 9	388E+0
-7	620E-2 9	326E+0
-7	133E-2 9	388E+0
-7	620E-2 9	365E+0
-7	457E-2 9	408E+0
-7	620E-2 9	378E+0
-7	133E-2 9	349E+0
-6	971E-2 9	339E+0
-7	620E-2 9	388E+0
-7	295E-2 9	404E+0
-6	971E-2 9	408E+0
-7	295E-2 9	479E+0
-7	944E-2 9	456E+0
-7	620E-2 9	375E+0
-7	295E-2 9	433E+0
-7	133E-2 9	401E+0
-7	620E-2 9	323E+0
-7	457E-2 9	382E+0
-7	782E-2 9	404E+0
-7	457E-2 9	411E+0
-7	457E-2 9	382E+0
-7	620E-2 9	440E+0
-7	620E-2 9	378E+0
-7	620E-2 9	404E+0
-7	944E-2 9	375E+0
-7	457E-2 9	404E+0
-7	295E-2 9	420E+0
-7	295E-2 9	408E+0
-7	782E-2 9	404E+0
-7	620E-2 9	326E+0
-7	295E-2 9	349E+0
-7	133E-2 9	411E+0
-7	620E-2 9	398E+0
-7	620E-2 9	356E+0
-7	457E-2 9	427E+0
-7	295E-2 9	365E+0
-7	782E-2 9	313E+0
-7	457E-2 9	372E+0
-7	295E-2 9	313E+0
-7	295E-2 9	372E+0
-7	782E-2 9	359E+0
-7	457E-2 9	346E+0
-7	295E-2 9	271E+0
-7	133E-2 9	336E+0
-7	620E-2 9	433E+0
-7	782E-2 9	453E+0
-7	295E-2 9	408E+0
-7	295E-2 9	323E+0
-7	457E-2 9	365E+0
-7	457E-2 9	408E+0
-7	457E-2 9	391E+0
-7	295E-2 9	336E+0
-7	620E-2 9	365E+0
-7	620E-2 9	398E+0
-7	457E-2 9	333E+0
-7	620E-2 9	291E+0
-7	620E-2 9	388E+0
-7	620E-2 9	382E+0
-7	295E-2 9	352E+0
-7	295E-2 9	326E+0
-7	620E-2 9	365E+0
-7	457E-2 9	346E+0
-7	620E-2 9	352E+0
-7	457E-2 9	401E+0
-7	620E-2 9	388E+0
-7	782E-2 9	359E+0
-7	457E-2 9	339E+0
-7	457E-2 9	372E+0
-7	295E-2 9	401E+0
-7	782E-2 9	398E+0
-7	295E-2 9	427E+0
-7	457E-2 9	372E+0
-7	457E-2 9	356E+0
-7	620E-2 9	369E+0
-7	457E-2 9	391E+0
-7	620E-2 9	424E+0
-7	782E-2 9	372E+0
-7	457E-2 9	349E+0
-7	295E-2 9	391E+0
-7	457E-2 9	395E+0
-7	620E-2 9	320E+0
-7	620E-2 9	326E+0
-7	133E-2 9	365E+0
-7	457E-2 9	417E+0
-7	782E-2 9	385E+0
-7	457E-2 9	401E+0
-7	457E-2 9	417E+0
-7	457E-2 9	369E+0
-7	620E-2 9	320E+0
-7	620E-2 9	323E+0
-7	457E-2 9	310E+0
-7	457E-2 9	323E+0
-7	457E-2 9	313E+0
-7	457E-2 9	278E+0
-7	295E-2 9	401E+0
-7	457E-2 9	427E+0
-7	620E-2 9	378E+0
-7	782E-2 9	417E+0
-7	295E-2 9	304E+0
-7	295E-2 9	349E+0
-7	295E-2 9	359E+0
-7	944E-2 9	485E+0
-7	295E-2 9	343E+0
-7	295E-2 9	385E+0
-7	295E-2 9	346E+0
-7	620E-2 9	401E+0
-7	295E-2 9	378E+0
-7	620E-2 9	323E+0
-7	620E-2 9	333E+0
-7	295E-2 9	408E+0
-7	295E-2 9	417E+0
-7	782E-2 9	323E+0
-7	457E-2 9	359E+0
-7	457E-2 9	362E+0
-7	295E-2 9	395E+0
-7	620E-2 9	385E+0
-7	620E-2 9	372E+0
-7	620E-2 9	440E+0
-7	457E-2 9	369E+0
-7	620E-2 9	330E+0
-7	133E-2 9	356E+0
-7	457E-2 9	408E+0
-7	295E-2 9	365E+0
-7	457E-2 9	365E+0
-7	295E-2 9	369E+0
-7	620E-2 9	395E+0
-7	295E-2 9	382E+0
-7	620E-2 9	385E+0
-7	620E-2 9	291E+0
-7	782E-2 9	437E+0
-7	295E-2 9	330E+0
-7	457E-2 9	352E+0
-7	295E-2 9	369E+0
-7	782E-2 9	294E+0
-7	295E-2 9	382E+0
-7	295E-2 9	317E+0
-7	782E-2 9	346E+0
-7	944E-2 9	343E+0
-7	133E-2 9	443E+0
-7	620E-2 9	356E+0
-7	457E-2 9	388E+0
-7	620E-2 9	343E+0
-7	295E-2 9	408E+0
-7	295E-2 9	343E+0
-7	295E-2 9	359E+0
-7	457E-2 9	385E+0
-7	457E-2 9	365E+0
-7	620E-2 9	300E+0
-7	295E-2 9	388E+0
-7	457E-2 9	369E+0
-7	620E-2 9	385E+0
-7	782E-2 9	352E+0
-7	620E-2 9	343E+0
-7	457E-2 9	330E+0
-7	133E-2 9	404E+0
-7	457E-2 9	356E+0
-7	620E-2 9	352E+0
-7	782E-2 9	339E+0
-7	457E-2 9	382E+0
-7	457E-2 9	375E+0
-7	782E-2 9	385E+0
-7	782E-2 9	369E+0
-7	457E-2 9	317E+0
-7	295E-2 9	356E+0
-7	620E-2 9	333E+0
-7	944E-2 9	382E+0
-7	295E-2 9	401E+0
-7	782E-2 9	346E+0
-7	944E-2 9	453E+0
-7	295E-2 9	330E+0
-7	295E-2 9	369E+0
-7	133E-2 9	411E+0
-7	620E-2 9	365E+0
-7	457E-2 9	333E+0
-7	620E-2 9	310E+0
-7	133E-2 9	382E+0
-7	620E-2 9	339E+0
-7	620E-2 9	349E+0
-7	457E-2 9	265E+0
-7	295E-2 9	401E+0
-7	457E-2 9	310E+0
-7	782E-2 9	323E+0
-7	295E-2 9	362E+0
-7	782E-2 9	365E+0
-7	944E-2 9	362E+0
-7	782E-2 9	433E+0
-7	133E-2 9	385E+0
-6	971E-2 9	404E+0
-8	106E-2 9	372E+0
-7	782E-2 9	408E+0
-7	782E-2 9	378E+0
-7	133E-2 9	443E+0
-7	782E-2 9	404E+0
-7	782E-2 9	450E+0
-7	782E-2 9	349E+0
-7	133E-2 9	359E+0
-7	457E-2 9	359E+0
-7	620E-2 9	336E+0
-7	295E-2 9	395E+0
-7	457E-2 9	391E+0
-7	620E-2 9	378E+0
-7	457E-2 9	352E+0
-7	295E-2 9	427E+0
-7	295E-2 9	395E+0
-7	944E-2 9	362E+0
-7	457E-2 9	313E+0
-7	620E-2 9	343E+0
-7	133E-2 9	356E+0
-7	782E-2 9	375E+0
-7	620E-2 9	343E+0
-7	620E-2 9	369E+0
-7	133E-2 9	352E+0
-7	457E-2 9	372E+0
-7	620E-2 9	414E+0
-7	782E-2 9	333E+0
-7	457E-2 9	349E+0
-7	944E-2 9	362E+0
-7	782E-2 9	310E+0
-7	782E-2 9	365E+0
-7	295E-2 9	330E+0
-7	782E-2 9	356E+0
-7	457E-2 9	339E+0
-7	620E-2 9	300E+0
-7	295E-2 9	420E+0
-7	944E-2 9	330E+0
-7	782E-2 9	372E+0
-7	457E-2 9	411E+0
-7	620E-2 9	349E+0
-7	620E-2 9	382E+0
-8	106E-2 9	333E+0
-7	620E-2 9	343E+0
-7	295E-2 9	352E+0
-7	620E-2 9	391E+0
-7	782E-2 9	333E+0
-7	782E-2 9	356E+0
-7	457E-2 9	388E+0
-7	944E-2 9	420E+0
-7	457E-2 9	349E+0
-7	620E-2 9	378E+0
-7	295E-2 9	352E+0
-7	944E-2 9	437E+0
-7	295E-2 9	417E+0
-7	620E-2 9	388E+0
-7	457E-2 9	382E+0
-7	782E-2 9	356E+0
-7	620E-2 9	401E+0
-7	457E-2 9	404E+0
-7	295E-2 9	378E+0
-7	457E-2 9	375E+0
-7	782E-2 9	330E+0
-7	295E-2 9	414E+0
-7	295E-2 9	365E+0
-7	782E-2 9	362E+0
-7	944E-2 9	352E+0
-7	620E-2 9	372E+0
-7	620E-2 9	446E+0
-7	782E-2 9	307E+0
-7	620E-2 9	339E+0
-7	620E-2 9	401E+0
-7	457E-2 9	349E+0
-7	782E-2 9	310E+0
-7	944E-2 9	382E+0
-7	295E-2 9	356E+0
-7	782E-2 9	339E+0
-7	782E-2 9	339E+0
-7	782E-2 9	359E+0
-7	295E-2 9	398E+0
-7	620E-2 9	326E+0
-7	457E-2 9	336E+0
-7	782E-2 9	330E+0
-7	457E-2 9	378E+0
-7	782E-2 9	385E+0
-7	620E-2 9	369E+0
-7	782E-2 9	362E+0
-7	620E-2 9	333E+0
-7	457E-2 9	417E+0
-7	782E-2 9	398E+0
-7	944E-2 9	430E+0
-7	295E-2 9	330E+0
-7	133E-2 9	343E+0
-7	620E-2 9	352E+0
-7	620E-2 9	365E+0
-7	782E-2 9	369E+0
-7	457E-2 9	365E+0
-7	295E-2 9	420E+0
-7	944E-2 9	333E+0
-7	133E-2 9	375E+0
-7	782E-2 9	375E+0
-7	782E-2 9	385E+0
-7	457E-2 9	391E+0
-7	457E-2 9	395E+0
-7	133E-2 9	417E+0
-7	620E-2 9	437E+0
-7	782E-2 9	401E+0
-7	620E-2 9	362E+0
-7	457E-2 9	372E+0
-7	620E-2 9	304E+0
-7	620E-2 9	365E+0
-7	457E-2 9	388E+0
-7	620E-2 9	359E+0
-7	782E-2 9	382E+0
-7	620E-2 9	417E+0
-7	457E-2 9	440E+0
-7	620E-2 9	395E+0
-7	620E-2 9	356E+0
-7	620E-2 9	323E+0
-7	457E-2 9	339E+0
-7	457E-2 9	275E+0
-7	782E-2 9	401E+0
-7	944E-2 9	401E+0
-7	457E-2 9	359E+0
-7	457E-2 9	323E+0
-7	620E-2 9	398E+0
-7	782E-2 9	346E+0
-7	782E-2 9	352E+0
-7	620E-2 9	378E+0
-7	620E-2 9	443E+0
-7	295E-2 9	330E+0
-7	295E-2 9	310E+0
-7	782E-2 9	271E+0
-7	457E-2 9	369E+0
-7	944E-2 9	359E+0
-7	782E-2 9	304E+0
-7	782E-2 9	330E+0
-7	457E-2 9	417E+0
-7	782E-2 9	411E+0
-7	295E-2 9	346E+0
-7	782E-2 9	382E+0
-7	457E-2 9	291E+0
-7	782E-2 9	382E+0
-7	295E-2 9	388E+0
-7	295E-2 9	401E+0
-7	457E-2 9	343E+0
-7	782E-2 9	346E+0
-7	457E-2 9	398E+0
-7	782E-2 9	294E+0
-7	944E-2 9	382E+0
-8	106E-2 9	359E+0
-7	620E-2 9	420E+0
-7	295E-2 9	304E+0
-7	944E-2 9	365E+0
-7	782E-2 9	356E+0
-7	457E-2 9	437E+0
-7	457E-2 9	362E+0
-7	944E-2 9	401E+0
-7	620E-2 9	333E+0
-8	106E-2 9	352E+0
-7	457E-2 9	359E+0
-7	944E-2 9	304E+0
-7	620E-2 9	336E+0
-7	457E-2 9	330E+0
-7	457E-2 9	330E+0
-7	782E-2 9	411E+0
-7	457E-2 9	385E+0
-7	457E-2 9	336E+0
-7	295E-2 9	362E+0
-7	457E-2 9	420E+0
-7	457E-2 9	362E+0
-7	457E-2 9	343E+0
-7	457E-2 9	278E+0
-7	944E-2 9	369E+0
-7	620E-2 9	395E+0
-7	457E-2 9	369E+0
-7	295E-2 9	414E+0
-7	457E-2 9	375E+0
-7	295E-2 9	365E+0
-7	620E-2 9	362E+0
-7	295E-2 9	300E+0
-7	782E-2 9	343E+0
-7	944E-2 9	375E+0
-7	295E-2 9	352E+0
-7	457E-2 9	365E+0
-7	944E-2 9	356E+0
-7	782E-2 9	382E+0
-7	782E-2 9	391E+0
-7	620E-2 9	378E+0
-7	782E-2 9	330E+0
-7	620E-2 9	352E+0
-7	620E-2 9	323E+0
-7	295E-2 9	372E+0
-7	944E-2 9	320E+0
-7	944E-2 9	349E+0
-7	782E-2 9	333E+0
-7	782E-2 9	352E+0
-7	782E-2 9	420E+0
-7	782E-2 9	369E+0
-7	620E-2 9	349E+0
-7	295E-2 9	330E+0
-7	620E-2 9	326E+0
-7	944E-2 9	313E+0
-7	457E-2 9	391E+0
-7	457E-2 9	343E+0
-7	782E-2 9	404E+0
-7	782E-2 9	326E+0
-7	457E-2 9	336E+0
-7	295E-2 9	359E+0
-7	944E-2 9	443E+0
-7	782E-2 9	378E+0
-7	944E-2 9	349E+0
-7	457E-2 9	411E+0
-7	457E-2 9	372E+0
-7	782E-2 9	395E+0
-7	944E-2 9	313E+0
-7	620E-2 9	359E+0
-7	944E-2 9	391E+0
-7	620E-2 9	365E+0
-7	620E-2 9	453E+0
-7	457E-2 9	417E+0
-7	782E-2 9	343E+0
-7	944E-2 9	378E+0
-7	457E-2 9	362E+0
-7	295E-2 9	414E+0
-7	944E-2 9	417E+0
-7	620E-2 9	336E+0
-7	782E-2 9	382E+0
-7	620E-2 9	359E+0
-7	944E-2 9	369E+0
-7	620E-2 9	326E+0
-7	620E-2 9	333E+0
-7	620E-2 9	420E+0
-7	782E-2 9	404E+0
-8	268E-2 9	382E+0
-7	620E-2 9	398E+0
-7	620E-2 9	291E+0
-7	782E-2 9	382E+0
-7	782E-2 9	391E+0
-7	620E-2 9	313E+0
-7	620E-2 9	369E+0
-7	457E-2 9	352E+0
-7	944E-2 9	408E+0
-7	457E-2 9	317E+0
-7	620E-2 9	313E+0
-7	620E-2 9	323E+0
-7	782E-2 9	411E+0
-7	944E-2 9	349E+0
-7	620E-2 9	430E+0
-7	620E-2 9	472E+0
-7	620E-2 9	378E+0
-7	620E-2 9	401E+0
-7	782E-2 9	349E+0
-7	944E-2 9	356E+0
-7	620E-2 9	424E+0
-7	620E-2 9	375E+0
-7	295E-2 9	359E+0
-7	457E-2 9	375E+0
-7	782E-2 9	365E+0
-7	457E-2 9	411E+0
-7	457E-2 9	346E+0
-7	944E-2 9	359E+0
-8	268E-2 9	330E+0
-7	782E-2 9	408E+0
-7	457E-2 9	343E+0
-7	782E-2 9	333E+0
-8	106E-2 9	326E+0
-7	782E-2 9	408E+0
-7	457E-2 9	359E+0
-7	620E-2 9	333E+0
-7	944E-2 9	443E+0
-7	944E-2 9	349E+0
-7	620E-2 9	310E+0
-7	620E-2 9	336E+0
-7	944E-2 9	378E+0
-7	782E-2 9	300E+0
-7	782E-2 9	307E+0
-7	457E-2 9	343E+0
-7	782E-2 9	333E+0
-7	620E-2 9	359E+0
-7	782E-2 9	336E+0
-7	620E-2 9	388E+0
-7	782E-2 9	372E+0
-7	782E-2 9	391E+0
-7	620E-2 9	313E+0
-7	133E-2 9	365E+0
-7	782E-2 9	330E+0
-7	620E-2 9	372E+0
-7	620E-2 9	424E+0
-7	457E-2 9	388E+0
-7	944E-2 9	343E+0
-7	457E-2 9	352E+0
-7	620E-2 9	411E+0
-8	106E-2 9	404E+0
-7	944E-2 9	382E+0
-7	457E-2 9	385E+0
-7	782E-2 9	313E+0
-7	782E-2 9	430E+0
-7	944E-2 9	343E+0
-7	457E-2 9	385E+0
-7	620E-2 9	310E+0
-7	782E-2 9	365E+0
-7	782E-2 9	365E+0
-7	457E-2 9	362E+0
-7	782E-2 9	323E+0
-7	620E-2 9	372E+0
-7	944E-2 9	343E+0
-7	457E-2 9	365E+0
-7	295E-2 9	382E+0
-7	457E-2 9	304E+0
-7	782E-2 9	320E+0
-7	782E-2 9	408E+0
-7	457E-2 9	369E+0
-7	782E-2 9	411E+0
-8	106E-2 9	326E+0
-7	457E-2 9	336E+0
-7	782E-2 9	375E+0
-7	944E-2 9	417E+0
-7	944E-2 9	346E+0
-7	782E-2 9	339E+0
-7	944E-2 9	404E+0
-7	295E-2 9	375E+0
-7	944E-2 9	352E+0
-7	620E-2 9	398E+0
-7	620E-2 9	369E+0
-7	782E-2 9	424E+0
-7	944E-2 9	430E+0
-7	620E-2 9	404E+0
-7	457E-2 9	362E+0
-7	620E-2 9	359E+0
-7	782E-2 9	362E+0
-7	782E-2 9	417E+0
-7	620E-2 9	401E+0
-7	782E-2 9	427E+0
-7	944E-2 9	365E+0
-7	782E-2 9	378E+0
-7	782E-2 9	388E+0
-7	782E-2 9	382E+0
-7	944E-2 9	424E+0
-7	944E-2 9	401E+0
-7	782E-2 9	385E+0
-7	620E-2 9	369E+0
-7	620E-2 9	404E+0
-7	782E-2 9	395E+0
-7	457E-2 9	365E+0
-7	620E-2 9	343E+0
-7	944E-2 9	369E+0
-7	944E-2 9	388E+0
-7	620E-2 9	417E+0
-7	944E-2 9	443E+0
-7	944E-2 9	382E+0
-7	620E-2 9	369E+0
-7	295E-2 9	336E+0
-8	106E-2 9	330E+0
-7	782E-2 9	408E+0
-7	782E-2 9	404E+0
-7	620E-2 9	356E+0
-7	944E-2 9	349E+0
-7	944E-2 9	356E+0
-7	782E-2 9	395E+0
-7	782E-2 9	356E+0
-7	620E-2 9	369E+0
-8	106E-2 9	437E+0
-7	782E-2 9	336E+0
-7	620E-2 9	326E+0
-7	944E-2 9	333E+0
-7	782E-2 9	362E+0
-7	782E-2 9	391E+0
-7	620E-2 9	437E+0
-7	782E-2 9	359E+0
-7	782E-2 9	395E+0
-7	782E-2 9	375E+0
-7	782E-2 9	352E+0
-7	944E-2 9	411E+0
-7	944E-2 9	375E+0
-7	457E-2 9	304E+0
-7	295E-2 9	433E+0
-7	620E-2 9	339E+0
-7	944E-2 9	430E+0
-7	620E-2 9	365E+0
-7	620E-2 9	372E+0
-7	944E-2 9	343E+0
-7	620E-2 9	414E+0
-7	782E-2 9	395E+0
-7	457E-2 9	326E+0
-7	944E-2 9	404E+0
-7	620E-2 9	365E+0
-8	106E-2 9	395E+0
-7	620E-2 9	359E+0
-7	944E-2 9	326E+0
-7	944E-2 9	336E+0
-7	782E-2 9	382E+0
-7	620E-2 9	349E+0
-7	782E-2 9	300E+0
-8	106E-2 9	408E+0
-7	782E-2 9	330E+0
-7	782E-2 9	323E+0
-7	944E-2 9	356E+0
-8	106E-2 9	472E+0
-7	620E-2 9	401E+0
-7	457E-2 9	427E+0
-7	782E-2 9	414E+0
-7	782E-2 9	388E+0
-7	782E-2 9	408E+0
-7	620E-2 9	401E+0
-7	782E-2 9	349E+0
-7	620E-2 9	395E+0
-7	944E-2 9	268E+0
-7	782E-2 9	401E+0
-8	106E-2 9	346E+0
-7	944E-2 9	346E+0
-7	620E-2 9	356E+0
-7	457E-2 9	408E+0
-7	782E-2 9	359E+0
-8	106E-2 9	378E+0
-7	457E-2 9	284E+0
-7	782E-2 9	362E+0
-7	782E-2 9	310E+0
-7	944E-2 9	372E+0
-7	620E-2 9	343E+0
-7	295E-2 9	339E+0
-7	782E-2 9	375E+0
-8	268E-2 9	427E+0
-7	782E-2 9	349E+0
-7	782E-2 9	330E+0
-7	457E-2 9	375E+0
-7	944E-2 9	365E+0
-7	457E-2 9	424E+0
-7	620E-2 9	492E+0
-7	782E-2 9	326E+0
-7	944E-2 9	433E+0
-7	295E-2 9	466E+0
-7	944E-2 9	375E+0
-7	782E-2 9	395E+0
-8	268E-2 9	359E+0
-7	782E-2 9	362E+0
-7	944E-2 9	336E+0
-7	782E-2 9	411E+0
-7	944E-2 9	346E+0
-7	620E-2 9	297E+0
-7	944E-2 9	372E+0
-7	620E-2 9	356E+0
-7	944E-2 9	424E+0
-7	457E-2 9	372E+0
-7	782E-2 9	333E+0
-7	782E-2 9	378E+0
-7	782E-2 9	375E+0
-7	457E-2 9	297E+0
-7	782E-2 9	369E+0
-7	620E-2 9	343E+0
-8	106E-2 9	343E+0
-7	782E-2 9	346E+0
-7	620E-2 9	349E+0
-7	782E-2 9	378E+0
-8	106E-2 9	297E+0
-7	782E-2 9	284E+0
-7	620E-2 9	385E+0
-7	944E-2 9	417E+0
-8	106E-2 9	326E+0
-7	620E-2 9	408E+0
-8	106E-2 9	359E+0
-7	620E-2 9	352E+0
-8	106E-2 9	404E+0
-7	782E-2 9	365E+0
-7	620E-2 9	336E+0
-7	295E-2 9	388E+0
-7	782E-2 9	365E+0
-7	782E-2 9	369E+0
-7	782E-2 9	440E+0
-7	782E-2 9	343E+0
-7	944E-2 9	320E+0
-7	457E-2 9	320E+0
-7	944E-2 9	336E+0
-7	782E-2 9	375E+0
-7	944E-2 9	323E+0
-7	620E-2 9	349E+0
-7	944E-2 9	391E+0
-7	944E-2 9	310E+0
-7	944E-2 9	369E+0
-7	620E-2 9	401E+0
-7	457E-2 9	317E+0
-7	620E-2 9	356E+0
-7	944E-2 9	382E+0
-7	457E-2 9	307E+0
-7	457E-2 9	330E+0
-7	620E-2 9	352E+0
-8	106E-2 9	378E+0
-7	295E-2 9	333E+0
-7	620E-2 9	343E+0
-8	268E-2 9	356E+0
-7	944E-2 9	382E+0
-7	620E-2 9	349E+0
-7	782E-2 9	300E+0
-7	782E-2 9	268E+0
-7	944E-2 9	420E+0
-7	620E-2 9	317E+0
-7	944E-2 9	375E+0
-7	782E-2 9	385E+0
-8	268E-2 9	401E+0
-7	782E-2 9	433E+0
-7	782E-2 9	365E+0
-8	106E-2 9	271E+0
-7	782E-2 9	291E+0
-7	782E-2 9	349E+0
-7	457E-2 9	330E+0
-7	620E-2 9	268E+0
-7	944E-2 9	320E+0
-7	782E-2 9	346E+0
-7	782E-2 9	404E+0
-7	944E-2 9	343E+0
-7	782E-2 9	362E+0
-7	620E-2 9	378E+0
-7	620E-2 9	395E+0
-8	106E-2 9	427E+0
-7	782E-2 9	330E+0
-7	944E-2 9	378E+0
-7	457E-2 9	453E+0
-7	944E-2 9	417E+0
-7	944E-2 9	339E+0
-7	944E-2 9	401E+0
-7	944E-2 9	424E+0
-7	782E-2 9	362E+0
-7	782E-2 9	408E+0
-7	782E-2 9	310E+0
-7	944E-2 9	420E+0
-7	620E-2 9	317E+0
-7	782E-2 9	352E+0
-8	106E-2 9	398E+0
-7	457E-2 9	255E+0
-7	782E-2 9	378E+0
-7	944E-2 9	391E+0
-8	106E-2 9	343E+0
-7	782E-2 9	333E+0
-7	620E-2 9	317E+0
-7	944E-2 9	385E+0
-7	782E-2 9	339E+0
-7	782E-2 9	304E+0
-7	782E-2 9	310E+0
-7	944E-2 9	310E+0
-7	944E-2 9	365E+0
-7	782E-2 9	369E+0
-8	268E-2 9	336E+0
-8	106E-2 9	323E+0
-7	782E-2 9	375E+0
-7	457E-2 9	313E+0
-7	782E-2 9	343E+0
-8	431E-2 9	404E+0
-7	620E-2 9	297E+0
-7	457E-2 9	346E+0
-7	620E-2 9	356E+0
-7	944E-2 9	375E+0
-7	782E-2 9	417E+0
-7	782E-2 9	362E+0
-7	782E-2 9	326E+0
-8	106E-2 9	320E+0
-7	944E-2 9	391E+0
-7	944E-2 9	307E+0
-8	106E-2 9	343E+0
-7	944E-2 9	414E+0
-7	782E-2 9	388E+0
-7	620E-2 9	378E+0
-7	782E-2 9	349E+0
-7	782E-2 9	417E+0
-7	782E-2 9	427E+0
-7	782E-2 9	369E+0
-7	944E-2 9	382E+0
-8	106E-2 9	352E+0
-7	944E-2 9	365E+0
-7	944E-2 9	404E+0
-8	106E-2 9	359E+0
-7	782E-2 9	336E+0
-7	944E-2 9	346E+0
-7	944E-2 9	369E+0
-7	782E-2 9	404E+0
-7	782E-2 9	352E+0
-7	782E-2 9	388E+0
-7	457E-2 9	326E+0
-7	782E-2 9	339E+0
-8	268E-2 9	326E+0
-7	782E-2 9	339E+0
-7	295E-2 9	323E+0
-7	944E-2 9	365E+0
-8	106E-2 9	375E+0
-7	782E-2 9	359E+0
-7	782E-2 9	378E+0
-7	782E-2 9	317E+0
-8	106E-2 9	317E+0
-8	106E-2 9	411E+0
-7	782E-2 9	420E+0
-7	457E-2 9	443E+0
-8	106E-2 9	352E+0
-8	106E-2 9	372E+0
-7	620E-2 9	333E+0
-7	782E-2 9	339E+0
-7	944E-2 9	369E+0
-7	782E-2 9	382E+0
-8	106E-2 9	330E+0
-7	620E-2 9	278E+0
-7	782E-2 9	365E+0
-7	782E-2 9	375E+0
-7	620E-2 9	375E+0
-7	782E-2 9	326E+0
-8	431E-2 9	317E+0
-7	782E-2 9	395E+0
-7	620E-2 9	391E+0
-7	782E-2 9	375E+0
-7	782E-2 9	339E+0
-7	782E-2 9	333E+0
-7	782E-2 9	343E+0
-7	782E-2 9	414E+0
-7	944E-2 9	378E+0
-7	620E-2 9	398E+0
-7	620E-2 9	278E+0
-7	782E-2 9	356E+0
-8	268E-2 9	420E+0
-7	944E-2 9	330E+0
-7	782E-2 9	391E+0
-7	782E-2 9	349E+0
-7	782E-2 9	307E+0
-7	620E-2 9	382E+0
-7	457E-2 9	375E+0
-8	268E-2 9	349E+0
-8	106E-2 9	362E+0
-7	944E-2 9	346E+0
-7	944E-2 9	427E+0
-7	782E-2 9	388E+0
-8	106E-2 9	349E+0
-7	782E-2 9	369E+0
-7	295E-2 9	391E+0
-7	782E-2 9	414E+0
-8	106E-2 9	391E+0
-7	944E-2 9	382E+0
-7	944E-2 9	349E+0
-7	782E-2 9	359E+0
-8	106E-2 9	343E+0
-7	457E-2 9	330E+0
-7	782E-2 9	336E+0
-8	106E-2 9	300E+0
-7	944E-2 9	352E+0
-7	944E-2 9	339E+0
-7	620E-2 9	398E+0
-8	106E-2 9	401E+0
-8	106E-2 9	382E+0
-7	620E-2 9	466E+0
-7	782E-2 9	417E+0
-7	620E-2 9	385E+0
-8	106E-2 9	336E+0
-7	944E-2 9	398E+0
-7	620E-2 9	310E+0
-8	268E-2 9	356E+0
-8	106E-2 9	339E+0
-7	944E-2 9	417E+0
-7	782E-2 9	378E+0
-7	782E-2 9	313E+0
-7	944E-2 9	440E+0
-7	944E-2 9	372E+0
-7	944E-2 9	385E+0
-7	944E-2 9	356E+0
-7	782E-2 9	352E+0
-8	106E-2 9	352E+0
-8	268E-2 9	375E+0
-7	782E-2 9	359E+0
-8	106E-2 9	359E+0
-7	944E-2 9	369E+0
-7	620E-2 9	326E+0
-7	944E-2 9	339E+0
-8	268E-2 9	294E+0
-7	782E-2 9	378E+0
-7	620E-2 9	369E+0
-7	782E-2 9	382E+0
-8	268E-2 9	326E+0
-7	944E-2 9	359E+0
-7	620E-2 9	365E+0
-8	106E-2 9	346E+0
-7	944E-2 9	320E+0
-7	782E-2 9	362E+0
-7	620E-2 9	362E+0
-7	620E-2 9	411E+0
-8	431E-2 9	395E+0
-8	106E-2 9	411E+0
-7	620E-2 9	356E+0
-8	106E-2 9	330E+0
-7	944E-2 9	382E+0
-7	944E-2 9	356E+0
-7	620E-2 9	326E+0
-7	944E-2 9	404E+0
-8	106E-2 9	388E+0
-8	106E-2 9	385E+0
-7	944E-2 9	365E+0
-7	620E-2 9	420E+0
-8	106E-2 9	326E+0
-7	782E-2 9	359E+0
-7	782E-2 9	369E+0
-7	944E-2 9	375E+0
-8	106E-2 9	349E+0
-7	944E-2 9	408E+0
-7	782E-2 9	420E+0
-7	620E-2 9	326E+0
-8	268E-2 9	398E+0
-8	106E-2 9	352E+0
-7	620E-2 9	333E+0
-7	620E-2 9	349E+0
-7	782E-2 9	359E+0
-8	106E-2 9	310E+0
-7	944E-2 9	372E+0
-7	944E-2 9	372E+0
-7	944E-2 9	287E+0
-8	431E-2 9	395E+0
-7	782E-2 9	420E+0
-7	620E-2 9	430E+0
-7	782E-2 9	336E+0
-8	106E-2 9	330E+0
-7	782E-2 9	346E+0
-7	620E-2 9	375E+0
-8	268E-2 9	372E+0
-7	944E-2 9	343E+0
-7	457E-2 9	408E+0
-7	782E-2 9	352E+0
-8	106E-2 9	365E+0
-8	268E-2 9	352E+0
-7	782E-2 9	349E+0
-7	944E-2 9	310E+0
-7	782E-2 9	297E+0
-7	944E-2 9	326E+0
-7	782E-2 9	317E+0
-7	782E-2 9	336E+0
-8	106E-2 9	408E+0
-8	106E-2 9	356E+0
-7	944E-2 9	349E+0
-7	944E-2 9	307E+0
-8	268E-2 9	330E+0
-8	106E-2 9	365E+0
-7	620E-2 9	427E+0
-7	944E-2 9	385E+0
-8	268E-2 9	323E+0
-7	782E-2 9	388E+0
-7	620E-2 9	307E+0
-8	106E-2 9	343E+0
-8	106E-2 9	398E+0
-7	944E-2 9	310E+0
-7	782E-2 9	414E+0
-8	106E-2 9	417E+0
-7	944E-2 9	388E+0
-8	106E-2 9	359E+0
-7	620E-2 9	408E+0
-7	620E-2 9	365E+0
-8	106E-2 9	278E+0
-7	782E-2 9	346E+0
-7	782E-2 9	385E+0
-7	620E-2 9	333E+0
-8	106E-2 9	284E+0
-8	106E-2 9	356E+0
-8	106E-2 9	346E+0
-7	944E-2 9	343E+0
-8	268E-2 9	385E+0
-8	106E-2 9	365E+0
-7	782E-2 9	375E+0
-8	106E-2 9	398E+0
-7	782E-2 9	375E+0
-7	944E-2 9	359E+0
-7	944E-2 9	398E+0
-7	782E-2 9	408E+0
-7	944E-2 9	411E+0
-7	944E-2 9	336E+0
-7	944E-2 9	300E+0
-7	782E-2 9	395E+0
-8	106E-2 9	378E+0
-7	620E-2 9	433E+0
-7	620E-2 9	414E+0
-7	620E-2 9	313E+0
-8	268E-2 9	320E+0
-8	106E-2 9	326E+0
-7	782E-2 9	378E+0
-7	782E-2 9	297E+0
-8	268E-2 9	323E+0
-7	944E-2 9	375E+0
-7	782E-2 9	300E+0
-7	944E-2 9	433E+0
-8	268E-2 9	375E+0
-7	944E-2 9	333E+0
-7	944E-2 9	382E+0
-7	944E-2 9	365E+0
-8	106E-2 9	271E+0
-8	106E-2 9	284E+0
-7	944E-2 9	278E+0
-7	944E-2 9	330E+0
-7	944E-2 9	356E+0
-7	620E-2 9	326E+0
-7	457E-2 9	343E+0
-7	944E-2 9	333E+0
-7	944E-2 9	385E+0
-7	782E-2 9	339E+0
-7	944E-2 9	401E+0
-8	106E-2 9	401E+0
-8	268E-2 9	349E+0
-7	944E-2 9	352E+0
-7	944E-2 9	326E+0
[truncated: 85,432 more rows]
