# Supplementary material for: Improved ANAP incorporation and VCF analysis reveal details of P2X7 current facilitation and a limited conformational interplay between ATP binding and the intracellular ballast domain
Source: eLife. 2023 Jan 4;12:e82479. doi: 10.7554/eLife.82479 (PMC9859053; doi:10.7554/eLife.82479)
Supplement: Figure 2—figure supplement 1—source data 3. [file elife-82479-fig2-figsupp1-data3.zip › Figure-2_figure-supplement-1_source-data-3/20h27/rec03.csv]

-2	141E-1 5	090E+0
-2	108E-1 5	067E+0
-2	043E-1 5	067E+0
-2	076E-1 5	090E+0
-2	076E-1 5	080E+0
-2	092E-1 5	100E+0
-2	092E-1 5	070E+0
-2	060E-1 5	077E+0
-2	076E-1 5	109E+0
-2	124E-1 5	087E+0
-2	060E-1 5	080E+0
-2	076E-1 5	038E+0
-2	108E-1 5	054E+0
-2	092E-1 5	080E+0
-2	076E-1 5	070E+0
-2	108E-1 5	100E+0
-2	076E-1 5	048E+0
-2	092E-1 5	087E+0
-2	060E-1 5	070E+0
-2	076E-1 5	080E+0
-2	060E-1 5	074E+0
-2	060E-1 5	109E+0
-2	076E-1 5	093E+0
-2	108E-1 5	100E+0
-2	092E-1 5	103E+0
-2	092E-1 5	103E+0
-2	076E-1 5	096E+0
-2	076E-1 5	064E+0
-2	092E-1 5	093E+0
-2	108E-1 5	122E+0
-2	092E-1 5	087E+0
-2	076E-1 5	061E+0
-2	060E-1 5	090E+0
-2	108E-1 5	122E+0
-2	060E-1 5	100E+0
-2	092E-1 5	109E+0
-2	092E-1 5	151E+0
-2	108E-1 5	119E+0
-2	060E-1 5	161E+0
-2	076E-1 5	067E+0
-2	092E-1 5	106E+0
-2	060E-1 5	074E+0
-2	060E-1 5	057E+0
-2	076E-1 5	048E+0
-2	060E-1 5	048E+0
-2	092E-1 5	077E+0
-2	060E-1 5	103E+0
-2	092E-1 5	103E+0
-2	043E-1 5	083E+0
-2	076E-1 5	093E+0
-2	060E-1 5	087E+0
-2	092E-1 5	061E+0
-2	076E-1 5	080E+0
-2	108E-1 5	087E+0
-2	092E-1 5	012E+0
-2	092E-1 5	109E+0
-2	124E-1 5	119E+0
-2	076E-1 5	051E+0
-2	108E-1 5	135E+0
-2	027E-1 5	090E+0
-2	092E-1 5	100E+0
-2	092E-1 5	109E+0
-2	076E-1 5	077E+0
-2	060E-1 5	087E+0
-2	076E-1 5	096E+0
-2	124E-1 5	083E+0
-2	092E-1 5	077E+0
-2	076E-1 5	061E+0
-2	092E-1 5	083E+0
-2	043E-1 5	090E+0
-2	092E-1 5	100E+0
-2	076E-1 5	155E+0
-2	124E-1 5	113E+0
-2	108E-1 5	119E+0
-2	076E-1 5	100E+0
-2	043E-1 5	087E+0
-2	108E-1 5	103E+0
-2	076E-1 5	070E+0
-2	108E-1 5	093E+0
-2	076E-1 5	083E+0
-2	092E-1 5	080E+0
-2	060E-1 5	080E+0
-2	076E-1 5	057E+0
-2	076E-1 5	080E+0
-2	076E-1 5	074E+0
-2	092E-1 5	018E+0
-2	060E-1 5	048E+0
-2	076E-1 5	093E+0
-2	124E-1 5	038E+0
-2	043E-1 5	113E+0
-2	060E-1 5	054E+0
-2	060E-1 5	061E+0
-2	076E-1 5	064E+0
-2	092E-1 5	061E+0
-2	092E-1 5	070E+0
-2	043E-1 5	067E+0
-2	092E-1 5	129E+0
-2	108E-1 5	083E+0
-2	108E-1 5	087E+0
-2	076E-1 5	064E+0
-2	092E-1 5	103E+0
-2	076E-1 5	135E+0
-2	060E-1 5	116E+0
-2	092E-1 5	054E+0
-2	076E-1 5	070E+0
-2	108E-1 5	067E+0
-2	060E-1 5	087E+0
-2	092E-1 5	090E+0
-2	092E-1 5	087E+0
-2	092E-1 5	122E+0
-2	076E-1 5	109E+0
-2	027E-1 5	077E+0
-2	076E-1 5	126E+0
-2	060E-1 5	061E+0
-2	092E-1 5	080E+0
-2	076E-1 5	064E+0
-2	076E-1 5	064E+0
-2	076E-1 5	122E+0
-2	108E-1 5	093E+0
-2	043E-1 5	109E+0
-2	108E-1 5	096E+0
-2	060E-1 5	077E+0
-2	092E-1 5	054E+0
-2	076E-1 5	093E+0
-2	060E-1 5	080E+0
-2	092E-1 5	090E+0
-2	076E-1 5	074E+0
-2	060E-1 5	077E+0
-2	060E-1 5	142E+0
-2	124E-1 5	116E+0
-2	076E-1 5	025E+0
-2	060E-1 5	025E+0
-2	092E-1 5	077E+0
-2	092E-1 4	996E+0
-2	092E-1 5	064E+0
-2	076E-1 5	061E+0
-2	092E-1 5	070E+0
-2	076E-1 5	090E+0
-2	060E-1 5	061E+0
-2	060E-1 5	035E+0
-2	124E-1 5	018E+0
-2	092E-1 5	129E+0
-2	076E-1 5	070E+0
-2	092E-1 5	096E+0
-2	108E-1 5	051E+0
-2	076E-1 5	067E+0
-2	043E-1 5	113E+0
-2	076E-1 5	087E+0
-2	092E-1 5	074E+0
-2	108E-1 5	113E+0
-2	060E-1 5	090E+0
-2	076E-1 5	077E+0
-2	092E-1 5	048E+0
-2	060E-1 5	054E+0
-2	076E-1 5	070E+0
-2	092E-1 5	087E+0
-2	092E-1 5	116E+0
-2	092E-1 5	054E+0
-2	076E-1 5	054E+0
-2	092E-1 5	048E+0
-2	092E-1 5	054E+0
-2	092E-1 5	080E+0
-2	092E-1 5	184E+0
-2	060E-1 5	142E+0
-2	076E-1 5	083E+0
-2	092E-1 5	061E+0
-2	076E-1 5	129E+0
-2	076E-1 5	142E+0
-2	092E-1 5	103E+0
-2	124E-1 5	057E+0
-2	076E-1 5	048E+0
-2	043E-1 5	103E+0
-2	060E-1 5	093E+0
-2	108E-1 5	090E+0
-2	076E-1 5	109E+0
-2	092E-1 5	109E+0
-2	076E-1 5	035E+0
-2	108E-1 5	090E+0
-2	060E-1 5	155E+0
-2	076E-1 5	077E+0
-2	076E-1 5	054E+0
-2	092E-1 5	083E+0
-2	043E-1 5	022E+0
-2	076E-1 5	061E+0
-2	092E-1 5	090E+0
-2	092E-1 5	116E+0
-2	076E-1 5	087E+0
-2	060E-1 5	119E+0
-2	076E-1 5	096E+0
-2	076E-1 5	064E+0
-2	076E-1 5	070E+0
-2	092E-1 5	100E+0
-2	076E-1 5	093E+0
-2	076E-1 5	064E+0
-2	060E-1 5	074E+0
-2	060E-1 5	096E+0
-2	076E-1 5	100E+0
-2	076E-1 5	090E+0
-2	092E-1 5	070E+0
-2	043E-1 5	077E+0
-2	092E-1 5	054E+0
-2	092E-1 5	103E+0
-2	076E-1 5	103E+0
-2	060E-1 5	145E+0
-2	092E-1 5	132E+0
-2	076E-1 5	096E+0
-2	076E-1 5	129E+0
-2	043E-1 5	083E+0
-2	108E-1 5	061E+0
-2	092E-1 5	031E+0
-2	043E-1 5	106E+0
-2	076E-1 5	122E+0
-2	092E-1 5	103E+0
-2	124E-1 5	126E+0
-2	060E-1 5	119E+0
-2	076E-1 5	028E+0
-2	092E-1 5	048E+0
-2	092E-1 5	035E+0
-2	060E-1 5	126E+0
-2	043E-1 5	087E+0
-2	108E-1 5	022E+0
-2	060E-1 5	080E+0
-2	076E-1 5	038E+0
-2	076E-1 5	031E+0
-2	092E-1 5	145E+0
-2	108E-1 5	077E+0
-2	076E-1 5	070E+0
-2	027E-1 5	109E+0
-2	060E-1 5	067E+0
-2	076E-1 5	090E+0
-2	076E-1 5	080E+0
-2	060E-1 5	064E+0
-2	092E-1 5	113E+0
-2	108E-1 5	090E+0
-2	108E-1 5	028E+0
-2	043E-1 5	054E+0
-2	092E-1 5	057E+0
-2	092E-1 5	074E+0
-2	076E-1 5	106E+0
-2	060E-1 5	051E+0
-2	076E-1 5	093E+0
-2	092E-1 5	061E+0
-2	076E-1 5	051E+0
-2	060E-1 5	041E+0
-2	092E-1 5	041E+0
-2	092E-1 5	080E+0
-2	092E-1 5	025E+0
-2	043E-1 5	035E+0
-2	092E-1 5	116E+0
-2	092E-1 5	103E+0
-2	060E-1 5	113E+0
-2	060E-1 5	087E+0
-2	108E-1 5	074E+0
-2	076E-1 5	070E+0
-2	060E-1 5	051E+0
-2	060E-1 5	103E+0
-2	060E-1 5	087E+0
-2	043E-1 5	116E+0
-2	076E-1 5	083E+0
-2	076E-1 5	080E+0
-2	124E-1 5	077E+0
-2	076E-1 5	070E+0
-2	076E-1 5	028E+0
-2	108E-1 5	077E+0
-2	108E-1 5	093E+0
-2	108E-1 5	061E+0
-2	092E-1 5	083E+0
-2	060E-1 5	061E+0
-2	092E-1 5	083E+0
-2	060E-1 5	096E+0
-2	076E-1 5	074E+0
-2	060E-1 5	083E+0
-2	076E-1 5	090E+0
-2	076E-1 5	087E+0
-2	076E-1 5	087E+0
-2	076E-1 5	035E+0
-2	092E-1 5	080E+0
-2	108E-1 5	080E+0
-2	076E-1 5	083E+0
-2	060E-1 5	122E+0
-2	092E-1 5	106E+0
-2	076E-1 5	035E+0
-2	092E-1 5	051E+0
-2	060E-1 5	096E+0
-2	108E-1 5	057E+0
-2	060E-1 5	064E+0
-2	060E-1 5	061E+0
-2	060E-1 5	051E+0
-2	108E-1 4	999E+0
-2	108E-1 5	077E+0
-2	076E-1 5	106E+0
-2	076E-1 5	087E+0
-2	108E-1 5	067E+0
-2	076E-1 5	083E+0
-2	076E-1 5	083E+0
-2	076E-1 5	116E+0
-2	124E-1 5	087E+0
-2	076E-1 5	077E+0
-2	076E-1 5	119E+0
-2	060E-1 5	044E+0
-2	076E-1 5	103E+0
-2	076E-1 5	057E+0
-2	076E-1 5	057E+0
-2	060E-1 5	126E+0
-2	108E-1 5	087E+0
-2	060E-1 5	106E+0
-2	076E-1 5	122E+0
-2	060E-1 5	054E+0
-2	108E-1 5	074E+0
-2	076E-1 5	093E+0
-2	076E-1 5	100E+0
-2	076E-1 5	087E+0
-2	076E-1 5	106E+0
-2	108E-1 5	061E+0
-2	060E-1 5	113E+0
-2	060E-1 5	080E+0
-2	076E-1 5	080E+0
-2	092E-1 5	100E+0
-2	092E-1 5	087E+0
-2	043E-1 5	087E+0
-2	108E-1 5	106E+0
-2	092E-1 5	070E+0
-2	092E-1 5	113E+0
-2	060E-1 5	087E+0
-2	076E-1 5	077E+0
-2	108E-1 5	077E+0
-2	076E-1 5	109E+0
-2	092E-1 5	109E+0
-2	076E-1 5	116E+0
-2	092E-1 5	090E+0
-2	043E-1 5	103E+0
-2	076E-1 5	061E+0
-2	076E-1 5	083E+0
-2	076E-1 5	074E+0
-2	043E-1 5	064E+0
-2	060E-1 5	057E+0
-2	092E-1 5	064E+0
-2	092E-1 5	119E+0
-2	043E-1 5	103E+0
-2	060E-1 5	100E+0
-2	108E-1 5	054E+0
-2	108E-1 5	106E+0
-2	076E-1 5	087E+0
-2	060E-1 5	028E+0
-2	092E-1 5	061E+0
-2	108E-1 5	106E+0
-2	043E-1 5	061E+0
-2	092E-1 5	067E+0
-2	043E-1 5	109E+0
-2	076E-1 5	070E+0
-2	043E-1 5	077E+0
-2	027E-1 5	051E+0
-2	076E-1 5	087E+0
-2	076E-1 5	090E+0
-2	043E-1 5	093E+0
-2	092E-1 5	061E+0
-2	076E-1 5	106E+0
-2	092E-1 5	077E+0
-2	060E-1 5	070E+0
-2	076E-1 5	087E+0
-2	060E-1 5	077E+0
-2	092E-1 5	113E+0
-2	060E-1 5	035E+0
-2	060E-1 5	054E+0
-2	092E-1 5	074E+0
-2	092E-1 5	087E+0
-2	076E-1 5	096E+0
-2	092E-1 5	067E+0
-2	092E-1 5	116E+0
-2	092E-1 5	122E+0
-2	043E-1 5	002E+0
-2	060E-1 5	054E+0
-2	076E-1 5	109E+0
-2	076E-1 5	070E+0
-2	076E-1 5	041E+0
-2	043E-1 5	074E+0
-2	043E-1 5	090E+0
-2	092E-1 5	132E+0
-2	043E-1 5	070E+0
-2	060E-1 5	093E+0
-2	108E-1 5	074E+0
-2	092E-1 5	087E+0
-2	043E-1 5	074E+0
-2	060E-1 5	087E+0
-2	076E-1 5	080E+0
-2	092E-1 5	080E+0
-2	043E-1 5	109E+0
-2	076E-1 5	077E+0
-2	108E-1 5	018E+0
-2	108E-1 5	044E+0
-2	060E-1 5	061E+0
-2	060E-1 5	103E+0
-2	076E-1 5	093E+0
-2	076E-1 5	064E+0
-2	060E-1 5	038E+0
-2	092E-1 5	103E+0
-2	076E-1 5	113E+0
-2	092E-1 5	090E+0
-2	076E-1 5	109E+0
-2	060E-1 5	113E+0
-2	076E-1 5	096E+0
-2	060E-1 5	067E+0
-2	060E-1 5	103E+0
-2	076E-1 5	044E+0
-2	076E-1 5	070E+0
-2	092E-1 5	096E+0
-2	060E-1 5	096E+0
-2	060E-1 5	087E+0
-2	092E-1 5	074E+0
-2	060E-1 5	129E+0
-2	060E-1 5	096E+0
-2	076E-1 5	116E+0
-2	076E-1 5	096E+0
-2	092E-1 5	142E+0
-2	060E-1 5	103E+0
-2	076E-1 5	061E+0
-2	092E-1 5	038E+0
-2	076E-1 5	116E+0
-2	076E-1 5	077E+0
-2	060E-1 5	083E+0
-2	108E-1 5	103E+0
-2	076E-1 5	083E+0
-2	092E-1 5	048E+0
-2	027E-1 5	083E+0
-2	108E-1 5	048E+0
-2	060E-1 5	103E+0
-2	076E-1 5	083E+0
-2	043E-1 5	126E+0
-2	108E-1 5	031E+0
-2	092E-1 5	122E+0
-2	060E-1 5	015E+0
-2	076E-1 5	015E+0
-2	092E-1 5	041E+0
-2	092E-1 5	083E+0
-2	011E-1 5	155E+0
-2	060E-1 5	109E+0
-2	092E-1 5	057E+0
-2	043E-1 5	080E+0
-2	043E-1 5	074E+0
-2	043E-1 5	106E+0
-2	108E-1 5	009E+0
-2	060E-1 5	096E+0
-2	092E-1 5	132E+0
-2	027E-1 5	087E+0
-2	092E-1 5	080E+0
-2	076E-1 5	100E+0
-2	060E-1 5	103E+0
-2	043E-1 5	090E+0
-2	076E-1 5	087E+0
-2	092E-1 5	048E+0
-2	076E-1 5	090E+0
-2	027E-1 5	090E+0
-2	076E-1 5	103E+0
-2	076E-1 5	067E+0
-2	092E-1 5	070E+0
-2	092E-1 5	067E+0
-2	092E-1 5	090E+0
-2	092E-1 5	132E+0
-2	043E-1 5	126E+0
-2	060E-1 5	067E+0
-2	092E-1 5	061E+0
-2	092E-1 5	064E+0
-2	076E-1 5	087E+0
-2	076E-1 5	051E+0
-2	092E-1 5	100E+0
-2	076E-1 5	138E+0
-2	060E-1 5	096E+0
-2	076E-1 5	113E+0
-2	124E-1 5	074E+0
-2	092E-1 5	093E+0
-2	043E-1 5	070E+0
-2	060E-1 5	080E+0
-2	108E-1 5	048E+0
-2	092E-1 5	041E+0
-2	076E-1 5	080E+0
-2	076E-1 5	031E+0
-2	092E-1 5	109E+0
-2	076E-1 5	061E+0
-2	043E-1 5	031E+0
-2	060E-1 5	054E+0
-2	092E-1 5	038E+0
-2	076E-1 5	109E+0
-2	027E-1 5	054E+0
-2	043E-1 5	067E+0
-2	108E-1 5	080E+0
-2	092E-1 5	057E+0
-2	076E-1 5	061E+0
-2	076E-1 5	090E+0
-2	076E-1 5	070E+0
-2	092E-1 5	025E+0
-2	060E-1 5	057E+0
-2	076E-1 5	113E+0
-2	076E-1 5	106E+0
-2	076E-1 5	090E+0
-2	060E-1 5	083E+0
-2	060E-1 5	064E+0
-2	092E-1 5	080E+0
-2	092E-1 5	103E+0
-2	060E-1 5	080E+0
-2	076E-1 5	048E+0
-2	076E-1 5	100E+0
-2	076E-1 5	031E+0
-2	092E-1 5	041E+0
-2	076E-1 5	148E+0
-2	060E-1 5	100E+0
-2	108E-1 5	064E+0
-2	060E-1 5	070E+0
-2	076E-1 5	044E+0
-2	060E-1 5	083E+0
-2	076E-1 5	090E+0
-2	076E-1 5	064E+0
-2	060E-1 5	070E+0
-2	092E-1 5	090E+0
-2	043E-1 5	051E+0
-2	060E-1 5	044E+0
-2	027E-1 5	061E+0
-2	060E-1 5	090E+0
-2	092E-1 5	077E+0
-2	076E-1 5	109E+0
-2	076E-1 5	145E+0
-2	092E-1 5	074E+0
-2	092E-1 5	080E+0
-2	060E-1 5	077E+0
-2	076E-1 5	087E+0
-2	076E-1 5	126E+0
-2	076E-1 5	015E+0
-2	076E-1 5	044E+0
-2	027E-1 5	048E+0
-2	060E-1 5	074E+0
-2	092E-1 5	067E+0
-2	027E-1 5	090E+0
-2	060E-1 5	083E+0
-2	076E-1 5	051E+0
-2	092E-1 5	077E+0
-2	043E-1 5	064E+0
-2	043E-1 5	064E+0
-2	076E-1 5	080E+0
-2	124E-1 5	083E+0
-2	043E-1 5	041E+0
-2	092E-1 5	057E+0
-2	076E-1 5	087E+0
-2	076E-1 5	113E+0
-2	076E-1 5	038E+0
-2	076E-1 5	051E+0
-2	076E-1 5	057E+0
-2	060E-1 5	077E+0
-2	027E-1 5	041E+0
-2	076E-1 5	074E+0
-2	076E-1 5	093E+0
-2	092E-1 5	041E+0
-2	060E-1 5	135E+0
-2	027E-1 5	074E+0
-2	092E-1 5	106E+0
-2	092E-1 5	031E+0
-2	060E-1 5	041E+0
-2	124E-1 5	070E+0
-2	076E-1 5	054E+0
-2	092E-1 5	126E+0
-2	060E-1 5	074E+0
-2	092E-1 5	113E+0
-2	076E-1 5	122E+0
-2	092E-1 5	087E+0
-2	060E-1 5	035E+0
-2	060E-1 5	096E+0
-2	076E-1 5	054E+0
-2	076E-1 5	061E+0
-2	043E-1 5	135E+0
-2	092E-1 5	035E+0
-2	076E-1 5	048E+0
-2	092E-1 5	090E+0
-2	076E-1 5	145E+0
-2	076E-1 5	116E+0
-2	076E-1 5	109E+0
-2	092E-1 5	106E+0
-2	060E-1 5	051E+0
-2	043E-1 5	106E+0
-2	043E-1 5	048E+0
-2	092E-1 5	119E+0
-2	060E-1 5	100E+0
-2	092E-1 5	148E+0
-2	027E-1 5	044E+0
-2	076E-1 5	031E+0
-2	043E-1 5	031E+0
-2	076E-1 5	067E+0
-2	076E-1 5	070E+0
-2	092E-1 5	083E+0
-2	043E-1 5	090E+0
-2	060E-1 5	093E+0
-2	076E-1 5	080E+0
-2	108E-1 5	132E+0
-2	076E-1 5	122E+0
-2	043E-1 5	106E+0
-2	092E-1 5	061E+0
-2	092E-1 5	064E+0
-2	043E-1 5	077E+0
-2	076E-1 5	015E+0
-2	060E-1 5	044E+0
-2	108E-1 5	093E+0
-2	076E-1 5	077E+0
-2	076E-1 5	090E+0
-2	092E-1 5	106E+0
-2	076E-1 5	126E+0
-2	043E-1 5	090E+0
-2	027E-1 5	057E+0
-2	043E-1 5	083E+0
-2	092E-1 5	064E+0
-2	076E-1 5	083E+0
-2	076E-1 5	038E+0
-2	076E-1 5	048E+0
-2	092E-1 5	044E+0
-2	043E-1 5	057E+0
-2	060E-1 5	070E+0
-2	092E-1 5	087E+0
-2	076E-1 5	064E+0
-2	076E-1 5	070E+0
-2	027E-1 5	074E+0
-2	076E-1 5	103E+0
-2	092E-1 5	116E+0
-2	060E-1 5	132E+0
-2	043E-1 5	083E+0
-2	060E-1 5	057E+0
-2	108E-1 5	116E+0
-2	060E-1 5	090E+0
-2	043E-1 5	119E+0
-2	060E-1 5	044E+0
-2	108E-1 5	074E+0
-2	076E-1 5	087E+0
-2	060E-1 5	122E+0
-2	076E-1 5	025E+0
-2	076E-1 5	002E+0
-2	108E-1 5	064E+0
-2	076E-1 5	057E+0
-2	092E-1 5	080E+0
-2	060E-1 5	051E+0
-2	076E-1 5	051E+0
-2	060E-1 5	106E+0
-2	124E-1 5	031E+0
-2	060E-1 5	048E+0
-2	092E-1 5	096E+0
-2	043E-1 5	054E+0
-2	092E-1 5	067E+0
-2	076E-1 5	070E+0
-2	092E-1 5	038E+0
-2	092E-1 5	012E+0
-2	141E-1 5	022E+0
-2	092E-1 5	074E+0
-2	043E-1 5	061E+0
-2	043E-1 5	028E+0
-2	076E-1 5	015E+0
-2	076E-1 5	074E+0
-2	092E-1 5	096E+0
-2	043E-1 5	061E+0
-2	108E-1 5	090E+0
-2	092E-1 5	070E+0
-2	043E-1 5	106E+0
-2	043E-1 5	077E+0
-2	092E-1 5	054E+0
-2	060E-1 5	044E+0
-2	076E-1 5	080E+0
-2	060E-1 5	135E+0
-2	092E-1 5	044E+0
-2	092E-1 5	077E+0
-2	076E-1 5	035E+0
-2	076E-1 5	018E+0
-2	108E-1 5	048E+0
-2	108E-1 5	122E+0
-2	076E-1 5	087E+0
-2	076E-1 5	100E+0
-2	076E-1 5	067E+0
-2	076E-1 5	048E+0
-2	092E-1 5	087E+0
-2	092E-1 5	067E+0
-2	092E-1 5	054E+0
-2	076E-1 5	155E+0
-2	043E-1 5	080E+0
-2	060E-1 5	044E+0
-2	092E-1 5	041E+0
-2	092E-1 5	077E+0
-2	076E-1 5	087E+0
-2	076E-1 5	074E+0
-2	076E-1 5	061E+0
-2	060E-1 5	057E+0
-2	060E-1 5	064E+0
-2	060E-1 5	090E+0
-2	108E-1 5	070E+0
-2	076E-1 5	083E+0
-2	060E-1 5	087E+0
-2	076E-1 5	090E+0
-2	092E-1 5	057E+0
-2	060E-1 5	009E+0
-2	043E-1 5	054E+0
-2	060E-1 5	057E+0
-2	076E-1 5	038E+0
-2	124E-1 5	103E+0
-2	060E-1 5	074E+0
-2	043E-1 5	077E+0
-2	108E-1 5	106E+0
-2	092E-1 5	070E+0
-2	043E-1 5	087E+0
-2	060E-1 5	087E+0
-2	076E-1 5	138E+0
-2	060E-1 5	077E+0
-2	060E-1 5	087E+0
-2	060E-1 5	054E+0
-2	076E-1 5	054E+0
-2	092E-1 5	057E+0
-2	043E-1 5	106E+0
-2	092E-1 5	074E+0
-2	076E-1 5	116E+0
-2	043E-1 5	077E+0
-2	043E-1 5	067E+0
-2	060E-1 5	122E+0
-2	092E-1 5	090E+0
-2	092E-1 5	051E+0
-2	060E-1 5	041E+0
-2	092E-1 5	048E+0
-2	076E-1 5	041E+0
-2	092E-1 5	103E+0
-2	060E-1 5	132E+0
-2	092E-1 5	057E+0
-2	092E-1 5	106E+0
-2	060E-1 5	126E+0
-2	043E-1 5	035E+0
-2	076E-1 5	074E+0
-2	108E-1 5	035E+0
-2	092E-1 5	074E+0
-2	092E-1 5	041E+0
-2	060E-1 5	090E+0
-2	076E-1 5	054E+0
-2	108E-1 5	077E+0
-2	060E-1 5	070E+0
-2	092E-1 5	077E+0
-2	060E-1 5	041E+0
-2	060E-1 5	077E+0
-2	043E-1 5	119E+0
-2	092E-1 5	054E+0
-2	076E-1 5	077E+0
-2	092E-1 5	054E+0
-2	043E-1 5	077E+0
-2	076E-1 5	061E+0
-2	108E-1 5	035E+0
-2	108E-1 5	064E+0
-2	060E-1 5	077E+0
-2	060E-1 5	074E+0
-2	076E-1 5	096E+0
-2	092E-1 5	096E+0
-2	060E-1 5	074E+0
-2	060E-1 5	096E+0
-2	076E-1 5	080E+0
-2	108E-1 5	077E+0
-2	060E-1 5	103E+0
-2	092E-1 5	113E+0
-2	060E-1 5	044E+0
-2	060E-1 5	057E+0
-2	060E-1 5	057E+0
-2	108E-1 5	083E+0
-2	076E-1 5	038E+0
-2	092E-1 5	061E+0
-2	043E-1 5	103E+0
-2	060E-1 5	096E+0
-2	060E-1 5	087E+0
-2	076E-1 5	057E+0
-2	060E-1 5	067E+0
-2	043E-1 5	067E+0
-2	092E-1 5	145E+0
-2	076E-1 5	106E+0
-2	092E-1 5	022E+0
-2	043E-1 5	135E+0
-2	124E-1 5	067E+0
-2	092E-1 5	041E+0
-2	060E-1 5	067E+0
-2	076E-1 5	051E+0
-2	076E-1 5	119E+0
-2	092E-1 5	113E+0
-2	060E-1 5	077E+0
-2	060E-1 5	077E+0
-2	108E-1 5	087E+0
-2	076E-1 5	070E+0
-2	060E-1 5	054E+0
-2	060E-1 5	025E+0
-2	108E-1 5	106E+0
-2	076E-1 5	057E+0
-2	076E-1 5	103E+0
-2	092E-1 5	077E+0
-2	092E-1 5	106E+0
-2	108E-1 5	070E+0
-2	060E-1 5	100E+0
-2	076E-1 5	067E+0
-2	092E-1 5	103E+0
-2	076E-1 5	061E+0
-2	060E-1 5	103E+0
-2	076E-1 5	038E+0
-2	092E-1 5	057E+0
-2	092E-1 5	057E+0
-2	108E-1 5	080E+0
-2	060E-1 5	077E+0
-2	108E-1 5	067E+0
-2	092E-1 5	096E+0
-2	076E-1 5	106E+0
-2	043E-1 5	074E+0
-2	092E-1 4	992E+0
-2	092E-1 5	132E+0
-2	076E-1 5	113E+0
-2	092E-1 5	074E+0
-2	060E-1 5	100E+0
-2	043E-1 5	070E+0
-2	108E-1 5	074E+0
-2	060E-1 5	103E+0
-2	108E-1 5	080E+0
-2	108E-1 5	126E+0
-2	060E-1 5	035E+0
-2	060E-1 5	054E+0
-2	060E-1 5	103E+0
-2	076E-1 5	074E+0
-2	092E-1 5	035E+0
-2	076E-1 5	057E+0
-2	108E-1 5	093E+0
-2	092E-1 5	096E+0
-2	060E-1 5	145E+0
-2	076E-1 5	064E+0
-2	060E-1 5	054E+0
-2	076E-1 5	103E+0
-2	060E-1 5	067E+0
-2	043E-1 5	061E+0
-2	092E-1 5	067E+0
-2	092E-1 5	122E+0
-2	092E-1 5	051E+0
-2	060E-1 5	080E+0
-2	092E-1 5	138E+0
-2	076E-1 5	067E+0
-2	076E-1 5	083E+0
-2	027E-1 5	064E+0
-2	092E-1 5	132E+0
-2	092E-1 5	061E+0
-2	076E-1 5	041E+0
-2	060E-1 5	100E+0
-2	092E-1 5	109E+0
-2	092E-1 5	070E+0
-2	076E-1 5	100E+0
-2	060E-1 5	074E+0
-2	092E-1 5	077E+0
-2	092E-1 5	070E+0
-2	092E-1 5	106E+0
-2	060E-1 5	077E+0
-2	092E-1 5	044E+0
-2	092E-1 5	054E+0
-2	043E-1 5	093E+0
-2	043E-1 5	116E+0
-2	076E-1 5	035E+0
-2	076E-1 5	093E+0
-2	043E-1 5	116E+0
-2	027E-1 5	035E+0
-2	108E-1 5	044E+0
-2	092E-1 5	077E+0
-2	092E-1 5	054E+0
-2	076E-1 5	070E+0
-2	092E-1 5	077E+0
-2	060E-1 5	087E+0
-2	060E-1 5	113E+0
-2	060E-1 5	090E+0
-2	092E-1 5	090E+0
-2	076E-1 5	044E+0
-2	076E-1 5	090E+0
-2	092E-1 5	044E+0
-2	092E-1 5	083E+0
-2	092E-1 5	083E+0
-2	076E-1 5	090E+0
-2	108E-1 5	035E+0
-2	092E-1 5	070E+0
-2	076E-1 5	087E+0
-2	076E-1 5	070E+0
-2	043E-1 5	070E+0
-2	092E-1 5	080E+0
-2	092E-1 5	080E+0
-2	076E-1 5	035E+0
-2	092E-1 5	054E+0
-2	076E-1 5	048E+0
-2	076E-1 5	070E+0
-2	076E-1 5	083E+0
-2	076E-1 5	080E+0
-2	060E-1 5	103E+0
-2	060E-1 5	080E+0
-2	043E-1 5	051E+0
-2	027E-1 5	061E+0
-2	076E-1 5	119E+0
-2	060E-1 5	103E+0
-2	060E-1 5	044E+0
-2	076E-1 5	031E+0
-2	092E-1 5	074E+0
-2	076E-1 5	129E+0
-2	060E-1 5	109E+0
-2	092E-1 5	100E+0
-2	076E-1 5	087E+0
-2	060E-1 5	057E+0
-2	060E-1 5	044E+0
-2	060E-1 5	080E+0
-2	092E-1 5	074E+0
-2	076E-1 5	074E+0
-2	092E-1 5	041E+0
-2	043E-1 5	064E+0
-2	076E-1 5	074E+0
-2	027E-1 5	044E+0
-2	092E-1 5	044E+0
-2	043E-1 5	070E+0
-2	092E-1 5	109E+0
-2	060E-1 5	064E+0
-2	076E-1 5	064E+0
-2	043E-1 5	054E+0
-2	043E-1 5	061E+0
-2	092E-1 5	015E+0
-2	076E-1 5	103E+0
-2	060E-1 5	041E+0
-2	043E-1 5	074E+0
-2	076E-1 5	054E+0
-2	060E-1 5	070E+0
-2	060E-1 5	051E+0
-2	076E-1 5	057E+0
-2	060E-1 5	061E+0
-2	043E-1 5	096E+0
-2	092E-1 5	077E+0
-2	076E-1 5	106E+0
-2	076E-1 5	051E+0
-2	076E-1 5	083E+0
-2	092E-1 5	074E+0
-2	092E-1 5	100E+0
-2	092E-1 5	132E+0
-2	043E-1 5	054E+0
-2	076E-1 5	035E+0
-2	092E-1 5	035E+0
-2	092E-1 5	057E+0
-2	076E-1 5	067E+0
-2	076E-1 5	061E+0
-2	060E-1 5	054E+0
-2	108E-1 5	038E+0
-2	043E-1 5	035E+0
-2	060E-1 5	064E+0
-2	060E-1 5	090E+0
-2	124E-1 5	113E+0
-2	076E-1 5	067E+0
-2	076E-1 5	061E+0
-2	043E-1 5	116E+0
-2	092E-1 5	044E+0
-2	043E-1 5	038E+0
-2	092E-1 5	067E+0
-2	108E-1 5	093E+0
-2	060E-1 5	090E+0
-2	043E-1 5	074E+0
-2	060E-1 5	083E+0
-2	060E-1 5	119E+0
-2	060E-1 5	064E+0
-2	060E-1 5	090E+0
-2	060E-1 5	087E+0
-2	060E-1 5	061E+0
-2	092E-1 5	093E+0
-2	027E-1 5	090E+0
-2	043E-1 5	070E+0
-2	076E-1 5	064E+0
-2	076E-1 5	113E+0
-2	076E-1 5	122E+0
-2	060E-1 5	077E+0
-2	076E-1 5	077E+0
-2	092E-1 5	093E+0
-2	060E-1 5	070E+0
-2	092E-1 5	096E+0
-2	108E-1 5	080E+0
-2	043E-1 5	044E+0
-2	076E-1 5	087E+0
-2	076E-1 5	048E+0
-2	060E-1 5	077E+0
-2	124E-1 5	070E+0
-2	043E-1 5	070E+0
-2	043E-1 5	080E+0
-2	092E-1 5	116E+0
-2	076E-1 5	038E+0
-2	043E-1 5	103E+0
-2	076E-1 5	090E+0
-2	043E-1 5	138E+0
-2	092E-1 5	061E+0
-2	092E-1 5	057E+0
-2	027E-1 5	093E+0
-2	076E-1 5	129E+0
-2	060E-1 5	031E+0
-2	060E-1 5	035E+0
-2	092E-1 5	109E+0
-2	092E-1 5	041E+0
-2	076E-1 5	126E+0
-2	060E-1 5	051E+0
-2	076E-1 5	028E+0
-2	076E-1 5	083E+0
-2	043E-1 5	077E+0
-2	043E-1 5	061E+0
-2	027E-1 5	057E+0
-2	092E-1 5	064E+0
-2	076E-1 5	067E+0
-2	076E-1 5	096E+0
-2	027E-1 5	031E+0
-2	092E-1 5	054E+0
-2	092E-1 5	083E+0
-2	060E-1 5	100E+0
-2	060E-1 5	103E+0
-2	092E-1 5	044E+0
-2	060E-1 5	096E+0
-2	060E-1 5	083E+0
-2	092E-1 5	022E+0
-2	043E-1 5	090E+0
-2	060E-1 5	057E+0
-2	076E-1 5	077E+0
-2	043E-1 5	057E+0
-2	076E-1 5	090E+0
-2	092E-1 5	106E+0
-2	076E-1 5	074E+0
-2	060E-1 5	067E+0
-2	060E-1 5	070E+0
-2	043E-1 5	093E+0
-2	043E-1 5	116E+0
-2	060E-1 5	083E+0
-2	076E-1 5	012E+0
-2	060E-1 5	057E+0
-2	076E-1 5	103E+0
-2	092E-1 5	025E+0
-2	060E-1 5	051E+0
-2	076E-1 5	070E+0
-2	060E-1 5	048E+0
-2	060E-1 5	048E+0
-2	060E-1 5	096E+0
-2	108E-1 5	100E+0
-2	043E-1 5	070E+0
-2	076E-1 5	116E+0
-2	092E-1 5	057E+0
-2	060E-1 5	057E+0
-2	043E-1 5	064E+0
-2	043E-1 5	038E+0
-2	076E-1 5	100E+0
-2	092E-1 5	074E+0
-2	108E-1 5	126E+0
-2	043E-1 5	064E+0
-2	092E-1 5	048E+0
-2	060E-1 5	106E+0
-2	060E-1 5	074E+0
-2	060E-1 5	074E+0
-2	060E-1 5	109E+0
-2	060E-1 5	138E+0
-2	027E-1 5	113E+0
-2	060E-1 5	051E+0
-2	076E-1 5	116E+0
-2	092E-1 5	064E+0
-2	027E-1 5	132E+0
-2	060E-1 5	106E+0
-2	076E-1 5	064E+0
-2	060E-1 5	119E+0
-2	076E-1 5	051E+0
-2	060E-1 5	051E+0
-2	092E-1 5	100E+0
-2	076E-1 5	048E+0
-2	043E-1 5	064E+0
-2	060E-1 5	090E+0
-2	092E-1 5	080E+0
-2	043E-1 5	041E+0
-2	076E-1 5	054E+0
-2	060E-1 5	054E+0
-2	076E-1 5	090E+0
-2	092E-1 5	109E+0
-2	043E-1 5	051E+0
-2	060E-1 5	061E+0
-2	092E-1 5	061E+0
-2	108E-1 5	009E+0
-2	043E-1 5	041E+0
-2	060E-1 5	054E+0
-2	076E-1 5	103E+0
-2	092E-1 5	061E+0
-2	043E-1 5	061E+0
-2	060E-1 5	067E+0
-2	092E-1 5	051E+0
-2	076E-1 5	083E+0
-2	027E-1 5	035E+0
-2	076E-1 5	044E+0
-2	060E-1 5	054E+0
-2	076E-1 5	048E+0
-2	060E-1 5	061E+0
-2	060E-1 5	044E+0
-2	092E-1 5	051E+0
-2	076E-1 5	025E+0
-2	043E-1 5	100E+0
-2	092E-1 5	002E+0
-2	060E-1 5	051E+0
-2	092E-1 5	070E+0
-2	060E-1 5	064E+0
-2	060E-1 5	132E+0
-2	060E-1 5	096E+0
-2	092E-1 5	057E+0
-2	076E-1 5	080E+0
-2	060E-1 5	100E+0
-2	076E-1 5	044E+0
-2	076E-1 5	093E+0
-2	027E-1 5	067E+0
-2	076E-1 5	113E+0
-2	076E-1 5	083E+0
-2	076E-1 5	077E+0
-2	060E-1 5	077E+0
-2	076E-1 5	067E+0
-2	092E-1 5	044E+0
-2	060E-1 5	064E+0
-2	043E-1 5	061E+0
-2	124E-1 5	080E+0
-2	027E-1 5	074E+0
-2	092E-1 5	077E+0
-2	060E-1 5	093E+0
-2	060E-1 5	090E+0
-2	092E-1 5	087E+0
-2	092E-1 5	087E+0
-2	060E-1 5	067E+0
-2	076E-1 5	119E+0
-2	076E-1 5	054E+0
-2	076E-1 5	038E+0
-2	027E-1 5	116E+0
-2	043E-1 5	096E+0
-2	092E-1 5	122E+0
-2	076E-1 5	096E+0
-2	043E-1 5	087E+0
-2	076E-1 5	054E+0
-2	043E-1 5	051E+0
-2	092E-1 5	119E+0
-2	043E-1 5	064E+0
-2	060E-1 5	048E+0
-2	060E-1 5	038E+0
-2	092E-1 5	048E+0
-2	043E-1 5	074E+0
-2	076E-1 5	087E+0
-2	060E-1 5	109E+0
-2	092E-1 5	103E+0
-2	060E-1 5	100E+0
-2	076E-1 5	080E+0
-2	076E-1 5	113E+0
-2	060E-1 5	074E+0
-2	060E-1 5	057E+0
-2	043E-1 5	080E+0
-2	060E-1 5	109E+0
-2	092E-1 5	074E+0
-2	060E-1 5	044E+0
-2	043E-1 5	100E+0
-2	060E-1 5	103E+0
-2	043E-1 5	070E+0
-2	060E-1 5	087E+0
-2	060E-1 5	109E+0
-2	060E-1 5	100E+0
-2	076E-1 5	067E+0
-2	027E-1 5	119E+0
-2	060E-1 5	080E+0
-2	043E-1 5	048E+0
-2	076E-1 5	116E+0
-2	011E-1 5	113E+0
-2	076E-1 5	025E+0
-2	076E-1 5	070E+0
-2	060E-1 5	103E+0
-2	076E-1 5	093E+0
-2	027E-1 5	093E+0
-2	076E-1 5	113E+0
-2	060E-1 5	109E+0
-2	043E-1 5	064E+0
-2	060E-1 5	067E+0
-2	092E-1 5	100E+0
-2	060E-1 5	122E+0
-2	060E-1 5	070E+0
-2	060E-1 5	142E+0
-2	060E-1 5	070E+0
-2	043E-1 5	100E+0
-2	043E-1 5	051E+0
-2	043E-1 5	061E+0
-2	060E-1 5	087E+0
-2	060E-1 5	080E+0
-2	027E-1 5	064E+0
-2	060E-1 5	077E+0
-2	092E-1 5	035E+0
-2	076E-1 5	041E+0
-2	011E-1 5	064E+0
-2	060E-1 5	077E+0
-2	092E-1 5	122E+0
-2	076E-1 5	074E+0
-2	060E-1 5	061E+0
-2	060E-1 5	106E+0
-2	092E-1 5	083E+0
-2	092E-1 5	048E+0
-2	060E-1 5	067E+0
-2	043E-1 5	090E+0
-2	092E-1 5	061E+0
-2	060E-1 5	057E+0
-2	027E-1 5	074E+0
-2	043E-1 5	093E+0
-2	076E-1 5	064E+0
-2	092E-1 5	077E+0
-2	060E-1 5	064E+0
-2	076E-1 5	041E+0
-2	076E-1 5	070E+0
-2	076E-1 5	096E+0
-2	092E-1 5	077E+0
-2	043E-1 5	087E+0
-2	076E-1 5	087E+0
-2	076E-1 5	031E+0
-2	060E-1 5	070E+0
-2	043E-1 5	067E+0
-2	092E-1 5	080E+0
-2	060E-1 5	083E+0
-2	027E-1 5	109E+0
-2	027E-1 5	070E+0
-2	108E-1 5	070E+0
-2	092E-1 5	064E+0
-2	027E-1 5	041E+0
-2	043E-1 5	064E+0
-2	076E-1 5	057E+0
-2	060E-1 5	051E+0
-2	043E-1 5	012E+0
-2	027E-1 5	080E+0
-2	060E-1 5	087E+0
-2	076E-1 5	083E+0
-2	043E-1 5	041E+0
-2	060E-1 5	074E+0
-2	076E-1 5	103E+0
-2	060E-1 5	074E+0
-2	060E-1 5	093E+0
-2	043E-1 5	090E+0
-2	076E-1 5	096E+0
-2	076E-1 5	100E+0
-2	043E-1 5	057E+0
-2	043E-1 5	064E+0
-2	060E-1 5	051E+0
-2	076E-1 5	048E+0
-2	060E-1 5	057E+0
-2	027E-1 5	057E+0
-2	108E-1 5	044E+0
-2	060E-1 5	035E+0
-2	043E-1 5	025E+0
-2	043E-1 5	070E+0
-2	092E-1 5	067E+0
-2	076E-1 5	005E+0
-2	060E-1 5	038E+0
-2	060E-1 5	090E+0
-2	060E-1 5	028E+0
-2	076E-1 5	122E+0
-2	011E-1 5	074E+0
-2	027E-1 5	054E+0
-2	092E-1 5	048E+0
-2	043E-1 5	090E+0
-2	027E-1 5	031E+0
-2	027E-1 5	070E+0
-2	076E-1 5	103E+0
-2	060E-1 5	083E+0
-2	060E-1 5	074E+0
-2	043E-1 5	041E+0
-2	092E-1 5	061E+0
-2	060E-1 5	090E+0
-2	060E-1 5	080E+0
-2	060E-1 5	048E+0
-2	060E-1 5	093E+0
-2	060E-1 5	051E+0
-2	092E-1 5	093E+0
-2	027E-1 5	070E+0
-2	076E-1 5	109E+0
-2	076E-1 5	077E+0
-2	043E-1 5	083E+0
-2	011E-1 5	083E+0
-2	076E-1 5	096E+0
-2	060E-1 5	064E+0
-2	043E-1 5	080E+0
-2	043E-1 5	057E+0
-2	060E-1 5	129E+0
-2	076E-1 5	041E+0
-2	060E-1 5	038E+0
-2	076E-1 5	083E+0
-2	060E-1 5	103E+0
-2	043E-1 5	077E+0
-2	027E-1 5	077E+0
-2	043E-1 5	100E+0
-2	076E-1 5	031E+0
-2	076E-1 5	080E+0
-2	027E-1 5	083E+0
-2	076E-1 5	057E+0
-2	060E-1 5	083E+0
-2	060E-1 5	087E+0
-2	027E-1 5	067E+0
-2	060E-1 5	028E+0
-2	060E-1 5	103E+0
-2	108E-1 5	083E+0
-2	043E-1 5	022E+0
-2	060E-1 5	119E+0
-2	060E-1 5	015E+0
-2	043E-1 5	054E+0
-2	060E-1 5	064E+0
-2	076E-1 5	083E+0
-2	060E-1 5	077E+0
-2	060E-1 5	061E+0
-2	011E-1 5	077E+0
-2	043E-1 5	005E+0
-2	027E-1 5	132E+0
-2	092E-1 5	090E+0
-2	060E-1 5	064E+0
-2	076E-1 5	106E+0
-2	060E-1 5	074E+0
-2	060E-1 5	093E+0
-2	027E-1 5	018E+0
-2	092E-1 5	057E+0
-2	060E-1 5	067E+0
-2	027E-1 5	116E+0
-2	027E-1 5	070E+0
-2	076E-1 5	025E+0
-2	076E-1 5	103E+0
-2	060E-1 5	093E+0
-2	043E-1 5	126E+0
-2	043E-1 5	022E+0
-2	043E-1 5	061E+0
-2	043E-1 5	051E+0
-2	043E-1 5	093E+0
-2	076E-1 5	057E+0
-2	043E-1 5	077E+0
-2	092E-1 5	054E+0
-2	027E-1 5	035E+0
-2	060E-1 5	090E+0
-2	060E-1 5	087E+0
-2	060E-1 5	061E+0
-2	060E-1 5	044E+0
-2	027E-1 5	090E+0
-2	043E-1 5	074E+0
-2	092E-1 5	031E+0
-1	995E-1 5	051E+0
-2	060E-1 5	057E+0
-2	027E-1 5	122E+0
-2	027E-1 5	054E+0
-2	060E-1 5	106E+0
-2	043E-1 5	051E+0
-2	060E-1 5	041E+0
-2	060E-1 5	103E+0
-2	027E-1 5	057E+0
-2	043E-1 5	054E+0
-2	076E-1 5	083E+0
-2	076E-1 5	064E+0
-2	043E-1 5	048E+0
-2	043E-1 5	022E+0
-2	076E-1 5	061E+0
-2	076E-1 5	061E+0
-2	043E-1 5	057E+0
-2	060E-1 5	080E+0
-2	108E-1 5	113E+0
-2	060E-1 5	067E+0
-2	060E-1 5	005E+0
-2	060E-1 5	083E+0
-2	043E-1 5	061E+0
-2	027E-1 5	103E+0
-2	060E-1 5	067E+0
-2	043E-1 5	015E+0
-2	060E-1 5	135E+0
-2	027E-1 5	038E+0
-2	076E-1 5	035E+0
-2	027E-1 5	090E+0
-2	076E-1 5	103E+0
-2	076E-1 5	106E+0
-2	092E-1 5	080E+0
-2	043E-1 5	109E+0
-2	027E-1 4	992E+0
-2	060E-1 5	061E+0
-2	060E-1 4	999E+0
-2	043E-1 5	087E+0
-2	076E-1 5	048E+0
-2	027E-1 5	015E+0
-2	060E-1 5	093E+0
-2	043E-1 5	057E+0
-2	076E-1 5	048E+0
-2	060E-1 5	083E+0
-2	043E-1 5	103E+0
-2	027E-1 5	061E+0
-2	092E-1 5	103E+0
-2	060E-1 5	100E+0
-2	076E-1 5	080E+0
-2	027E-1 5	070E+0
-2	076E-1 5	057E+0
-2	060E-1 5	096E+0
-2	060E-1 5	093E+0
-2	043E-1 5	028E+0
-2	108E-1 5	077E+0
-2	027E-1 5	126E+0
-2	027E-1 5	038E+0
-2	060E-1 5	080E+0
-2	076E-1 5	074E+0
-2	043E-1 5	009E+0
-2	060E-1 5	048E+0
-2	027E-1 5	100E+0
-2	076E-1 5	109E+0
-2	027E-1 5	093E+0
-2	060E-1 5	054E+0
-2	043E-1 5	093E+0
-2	027E-1 5	028E+0
-2	060E-1 5	077E+0
-2	060E-1 5	054E+0
-2	043E-1 5	057E+0
-2	043E-1 5	054E+0
-2	076E-1 5	080E+0
-2	060E-1 5	035E+0
-2	043E-1 5	096E+0
-2	076E-1 5	119E+0
-2	043E-1 5	028E+0
-2	043E-1 5	090E+0
-2	060E-1 5	100E+0
-2	076E-1 5	038E+0
-2	043E-1 5	064E+0
-2	060E-1 5	090E+0
-2	011E-1 5	070E+0
-2	060E-1 5	051E+0
-2	076E-1 5	054E+0
-2	043E-1 5	064E+0
-2	060E-1 5	057E+0
-2	076E-1 5	083E+0
-2	043E-1 5	022E+0
-2	060E-1 5	090E+0
-2	060E-1 5	100E+0
-2	076E-1 5	074E+0
-2	043E-1 5	041E+0
-2	043E-1 5	009E+0
-2	076E-1 5	038E+0
-2	076E-1 5	077E+0
-2	092E-1 5	067E+0
-2	027E-1 5	083E+0
-2	076E-1 5	054E+0
-2	060E-1 5	051E+0
-2	076E-1 5	093E+0
-2	043E-1 5	044E+0
-2	027E-1 5	054E+0
-2	076E-1 4	996E+0
-2	043E-1 5	038E+0
-2	043E-1 5	096E+0
-2	043E-1 5	057E+0
-2	076E-1 5	083E+0
-2	043E-1 5	096E+0
-2	027E-1 5	074E+0
-1	995E-1 5	044E+0
-2	060E-1 5	067E+0
-2	043E-1 5	113E+0
-2	027E-1 5	080E+0
-2	043E-1 5	022E+0
-2	011E-1 5	064E+0
-2	060E-1 5	057E+0
-2	027E-1 5	038E+0
-2	043E-1 5	015E+0
-2	043E-1 5	096E+0
-2	043E-1 5	077E+0
-2	060E-1 5	100E+0
-2	060E-1 5	077E+0
-2	060E-1 5	087E+0
-2	060E-1 5	106E+0
-2	011E-1 5	096E+0
-2	060E-1 5	080E+0
-2	060E-1 5	067E+0
-2	076E-1 5	100E+0
-2	027E-1 5	100E+0
-2	043E-1 5	074E+0
-2	043E-1 5	096E+0
-2	076E-1 5	106E+0
-2	027E-1 5	038E+0
-2	060E-1 5	077E+0
-2	060E-1 5	070E+0
-2	076E-1 5	031E+0
-2	043E-1 5	074E+0
-2	043E-1 5	077E+0
-2	076E-1 5	067E+0
-2	076E-1 5	031E+0
-2	011E-1 5	038E+0
-2	043E-1 5	009E+0
-2	043E-1 5	080E+0
-2	092E-1 5	093E+0
-2	027E-1 5	028E+0
-2	060E-1 5	012E+0
-2	076E-1 5	035E+0
-2	076E-1 5	051E+0
-2	043E-1 5	096E+0
-2	043E-1 5	061E+0
-2	060E-1 5	077E+0
-2	043E-1 5	057E+0
-2	043E-1 5	057E+0
-2	011E-1 5	048E+0
-2	076E-1 5	009E+0
-2	076E-1 4	999E+0
-2	011E-1 5	051E+0
-2	043E-1 5	077E+0
-2	060E-1 5	077E+0
-2	076E-1 5	074E+0
-2	011E-1 5	077E+0
-2	060E-1 5	116E+0
-2	027E-1 5	077E+0
-2	060E-1 5	012E+0
-2	043E-1 5	064E+0
-2	043E-1 5	077E+0
-2	043E-1 5	096E+0
-2	092E-1 5	080E+0
-2	027E-1 5	135E+0
-2	060E-1 5	148E+0
-2	076E-1 5	083E+0
-2	060E-1 5	096E+0
-2	043E-1 5	119E+0
-2	076E-1 5	103E+0
-2	043E-1 5	070E+0
-2	060E-1 5	057E+0
-2	011E-1 5	048E+0
-2	060E-1 5	103E+0
-2	043E-1 5	080E+0
-2	060E-1 5	057E+0
-2	043E-1 5	038E+0
-2	011E-1 5	051E+0
-2	027E-1 5	048E+0
-2	092E-1 5	048E+0
-2	043E-1 5	096E+0
-2	043E-1 5	090E+0
-2	043E-1 5	044E+0
-2	043E-1 5	028E+0
-2	060E-1 5	048E+0
-2	043E-1 5	038E+0
-2	011E-1 5	106E+0
-2	043E-1 5	061E+0
-2	043E-1 5	067E+0
-2	043E-1 5	080E+0
-2	043E-1 5	116E+0
-2	060E-1 5	083E+0
-2	027E-1 5	090E+0
-2	011E-1 5	015E+0
-2	060E-1 5	028E+0
-2	043E-1 5	031E+0
-2	027E-1 5	057E+0
-2	011E-1 5	109E+0
-2	027E-1 5	022E+0
-2	060E-1 5	067E+0
-2	043E-1 5	031E+0
-2	027E-1 5	018E+0
-2	060E-1 5	015E+0
-2	043E-1 5	093E+0
-2	011E-1 5	093E+0
-2	043E-1 5	038E+0
-2	060E-1 5	028E+0
-2	043E-1 5	051E+0
-2	043E-1 5	054E+0
-2	027E-1 5	061E+0
-2	092E-1 5	057E+0
-2	027E-1 5	051E+0
-2	060E-1 5	067E+0
-2	027E-1 5	048E+0
-2	076E-1 5	054E+0
-2	043E-1 5	087E+0
-2	027E-1 5	041E+0
-2	043E-1 5	109E+0
-2	092E-1 5	093E+0
-2	060E-1 5	035E+0
-1	995E-1 5	067E+0
-1	978E-1 5	061E+0
-2	060E-1 5	067E+0
-2	043E-1 5	083E+0
-2	027E-1 5	048E+0
-2	011E-1 5	083E+0
-2	027E-1 5	080E+0
-2	043E-1 5	074E+0
-2	027E-1 5	087E+0
-2	011E-1 5	113E+0
-2	076E-1 5	018E+0
-2	060E-1 5	051E+0
-2	060E-1 5	028E+0
-2	043E-1 5	022E+0
-2	043E-1 5	054E+0
-2	043E-1 5	119E+0
-2	027E-1 5	093E+0
-2	011E-1 5	054E+0
-2	060E-1 5	022E+0
-2	043E-1 5	070E+0
-2	043E-1 5	074E+0
-2	027E-1 5	044E+0
-2	060E-1 5	077E+0
-2	076E-1 5	064E+0
-2	043E-1 5	113E+0
-2	011E-1 5	113E+0
-2	043E-1 5	064E+0
-2	060E-1 5	087E+0
-2	027E-1 5	103E+0
-2	027E-1 5	031E+0
-2	060E-1 5	100E+0
-2	043E-1 5	109E+0
-2	011E-1 5	083E+0
-2	043E-1 5	025E+0
-2	076E-1 5	025E+0
-2	027E-1 5	135E+0
-2	011E-1 5	077E+0
-2	043E-1 5	080E+0
-2	060E-1 5	057E+0
-2	027E-1 5	057E+0
-2	043E-1 5	061E+0
-2	027E-1 5	057E+0
-2	043E-1 5	067E+0
-2	092E-1 5	044E+0
-2	027E-1 5	080E+0
-2	027E-1 5	083E+0
-2	076E-1 5	080E+0
-2	043E-1 5	025E+0
-2	011E-1 5	070E+0
-2	027E-1 5	067E+0
-2	076E-1 4	999E+0
-2	027E-1 5	083E+0
-2	027E-1 5	070E+0
-2	043E-1 5	106E+0
-2	076E-1 5	074E+0
-2	076E-1 5	051E+0
-2	027E-1 5	054E+0
-2	060E-1 5	061E+0
-2	060E-1 5	061E+0
-2	027E-1 5	035E+0
-2	011E-1 5	054E+0
-1	995E-1 5	051E+0
-2	060E-1 5	048E+0
-2	076E-1 5	087E+0
-2	011E-1 5	064E+0
-2	027E-1 5	090E+0
-2	043E-1 5	009E+0
-2	092E-1 5	061E+0
-2	027E-1 5	031E+0
-2	011E-1 5	077E+0
-2	043E-1 5	080E+0
-2	027E-1 5	038E+0
-2	027E-1 5	070E+0
-2	027E-1 5	074E+0
-2	060E-1 5	064E+0
-2	060E-1 5	077E+0
-2	076E-1 5	100E+0
-2	027E-1 5	057E+0
-2	011E-1 5	044E+0
-2	076E-1 5	080E+0
-2	027E-1 5	044E+0
-2	011E-1 5	070E+0
-2	027E-1 5	074E+0
-2	043E-1 5	113E+0
-2	027E-1 5	051E+0
-1	995E-1 5	064E+0
-2	043E-1 5	067E+0
-2	060E-1 5	038E+0
-2	027E-1 5	067E+0
-2	011E-1 5	061E+0
-2	043E-1 5	041E+0
-2	027E-1 5	080E+0
-2	027E-1 5	061E+0
-2	043E-1 5	044E+0
-2	076E-1 5	012E+0
-2	060E-1 5	015E+0
-2	027E-1 5	031E+0
-2	011E-1 5	038E+0
-2	011E-1 5	051E+0
-2	060E-1 5	051E+0
-2	011E-1 5	015E+0
-2	027E-1 5	022E+0
-2	043E-1 5	090E+0
-2	060E-1 5	106E+0
-2	011E-1 5	087E+0
-2	027E-1 5	057E+0
-2	027E-1 5	054E+0
-2	060E-1 5	048E+0
-1	978E-1 5	025E+0
-2	011E-1 5	012E+0
-2	027E-1 5	031E+0
-2	043E-1 5	051E+0
-1	995E-1 5	022E+0
-2	027E-1 5	044E+0
-2	043E-1 5	025E+0
-2	076E-1 5	057E+0
-2	043E-1 5	005E+0
-2	027E-1 5	028E+0
-2	043E-1 5	054E+0
-2	043E-1 5	067E+0
-2	076E-1 5	129E+0
-2	027E-1 5	090E+0
-2	027E-1 5	087E+0
-2	060E-1 5	067E+0
-2	027E-1 5	064E+0
-2	060E-1 5	080E+0
-2	011E-1 5	067E+0
-2	060E-1 5	074E+0
-2	011E-1 5	044E+0
-2	060E-1 5	093E+0
-2	027E-1 5	064E+0
-2	011E-1 5	080E+0
-2	011E-1 5	057E+0
-2	027E-1 5	061E+0
-2	043E-1 5	090E+0
-2	011E-1 5	044E+0
-2	011E-1 5	109E+0
-2	043E-1 5	090E+0
-2	011E-1 5	057E+0
-2	060E-1 5	018E+0
-2	011E-1 5	057E+0
-2	043E-1 5	054E+0
-2	027E-1 5	113E+0
-2	027E-1 5	061E+0
-2	043E-1 5	077E+0
-2	027E-1 5	048E+0
-2	060E-1 5	041E+0
-2	043E-1 5	074E+0
-2	011E-1 5	083E+0
-2	027E-1 5	012E+0
-2	060E-1 5	015E+0
-2	027E-1 5	015E+0
-2	027E-1 5	057E+0
-2	027E-1 5	106E+0
-2	060E-1 5	087E+0
-2	027E-1 5	028E+0
-2	043E-1 5	061E+0
-2	011E-1 5	070E+0
-2	060E-1 5	061E+0
-2	060E-1 5	070E+0
-2	027E-1 5	028E+0
-1	978E-1 5	093E+0
-2	060E-1 5	116E+0
-2	043E-1 5	054E+0
-2	043E-1 5	126E+0
-2	027E-1 5	087E+0
-2	043E-1 5	090E+0
-2	043E-1 5	057E+0
-2	027E-1 5	031E+0
-2	011E-1 5	070E+0
-2	060E-1 5	083E+0
-2	027E-1 5	041E+0
-2	027E-1 5	067E+0
-2	027E-1 5	090E+0
-2	060E-1 5	083E+0
-2	060E-1 5	077E+0
-2	011E-1 5	038E+0
-2	027E-1 5	074E+0
-2	076E-1 5	012E+0
-2	027E-1 5	044E+0
-2	027E-1 5	051E+0
-2	027E-1 5	035E+0
-2	060E-1 5	022E+0
-2	027E-1 5	067E+0
-2	043E-1 5	093E+0
-2	043E-1 5	057E+0
-2	027E-1 5	012E+0
-2	043E-1 5	096E+0
-1	995E-1 5	061E+0
-2	027E-1 5	090E+0
-2	060E-1 5	044E+0
-2	043E-1 5	080E+0
-2	011E-1 5	077E+0
-2	043E-1 5	074E+0
-2	027E-1 5	090E+0
-2	027E-1 5	041E+0
-2	043E-1 5	103E+0
-2	011E-1 5	090E+0
-2	060E-1 5	116E+0
-2	011E-1 5	051E+0
-2	027E-1 4	999E+0
-2	011E-1 5	054E+0
-2	027E-1 5	093E+0
-1	995E-1 5	057E+0
-2	027E-1 5	093E+0
-2	027E-1 5	057E+0
-2	043E-1 5	057E+0
-2	027E-1 5	035E+0
-2	043E-1 5	090E+0
-2	027E-1 5	054E+0
-2	027E-1 5	061E+0
-2	011E-1 5	067E+0
-2	027E-1 5	070E+0
-2	043E-1 5	126E+0
-2	060E-1 5	096E+0
-2	043E-1 5	048E+0
-2	043E-1 5	035E+0
-2	011E-1 5	077E+0
-2	043E-1 5	103E+0
-2	011E-1 5	096E+0
-2	043E-1 5	057E+0
-1	995E-1 5	083E+0
-2	027E-1 5	041E+0
-2	011E-1 5	035E+0
-2	011E-1 5	005E+0
-2	011E-1 5	064E+0
-2	060E-1 5	074E+0
-2	092E-1 5	061E+0
-2	043E-1 5	054E+0
-2	027E-1 5	022E+0
-2	027E-1 5	090E+0
-2	027E-1 5	080E+0
-2	043E-1 5	083E+0
-2	027E-1 5	090E+0
-2	060E-1 5	100E+0
-2	043E-1 5	087E+0
-2	043E-1 5	035E+0
-2	027E-1 5	012E+0
-2	043E-1 5	041E+0
-2	060E-1 5	080E+0
-2	011E-1 5	061E+0
-1	995E-1 5	064E+0
-2	060E-1 5	103E+0
-2	043E-1 5	064E+0
-2	043E-1 5	041E+0
-2	043E-1 5	054E+0
-2	027E-1 5	048E+0
-2	043E-1 5	044E+0
-2	043E-1 5	083E+0
-2	043E-1 5	070E+0
-2	043E-1 5	070E+0
-2	043E-1 5	070E+0
-2	027E-1 5	080E+0
-2	027E-1 5	015E+0
-2	043E-1 5	077E+0
-2	027E-1 5	109E+0
-1	995E-1 5	057E+0
-2	043E-1 5	074E+0
-2	043E-1 5	093E+0
-2	043E-1 5	064E+0
-2	011E-1 5	051E+0
-2	027E-1 5	031E+0
-2	043E-1 5	048E+0
-2	027E-1 5	093E+0
-2	027E-1 5	051E+0
-2	043E-1 5	070E+0
-2	027E-1 5	083E+0
-2	027E-1 5	041E+0
-2	043E-1 5	080E+0
-2	043E-1 5	051E+0
-2	076E-1 5	087E+0
-2	027E-1 5	096E+0
-2	043E-1 5	031E+0
-2	027E-1 5	041E+0
-2	011E-1 5	057E+0
-2	043E-1 5	025E+0
-2	027E-1 5	067E+0
-2	043E-1 5	057E+0
-2	076E-1 5	070E+0
-2	027E-1 5	096E+0
-2	043E-1 5	087E+0
-2	043E-1 5	054E+0
-2	043E-1 5	087E+0
-2	043E-1 5	051E+0
-2	027E-1 5	103E+0
-2	043E-1 5	074E+0
-2	043E-1 5	093E+0
-2	060E-1 5	009E+0
-2	043E-1 5	057E+0
-2	043E-1 5	031E+0
-2	043E-1 5	070E+0
-2	027E-1 5	048E+0
-2	027E-1 5	070E+0
-2	027E-1 5	057E+0
-2	027E-1 5	064E+0
-2	027E-1 5	044E+0
-2	011E-1 5	015E+0
-2	043E-1 4	999E+0
-2	011E-1 5	087E+0
-2	060E-1 5	061E+0
-2	027E-1 5	057E+0
-2	043E-1 5	048E+0
-2	027E-1 5	057E+0
-2	060E-1 5	080E+0
-2	027E-1 5	061E+0
-2	027E-1 5	041E+0
-2	043E-1 5	048E+0
-2	060E-1 5	051E+0
-1	995E-1 5	061E+0
-2	043E-1 5	106E+0
-2	011E-1 5	100E+0
-2	043E-1 5	057E+0
-2	027E-1 5	044E+0
-2	027E-1 5	038E+0
-2	043E-1 5	103E+0
-2	076E-1 5	054E+0
-2	027E-1 5	077E+0
-2	027E-1 5	087E+0
-2	011E-1 5	044E+0
-2	060E-1 5	061E+0
-2	011E-1 5	067E+0
-2	060E-1 5	057E+0
-2	043E-1 4	999E+0
-2	060E-1 5	080E+0
-2	027E-1 5	051E+0
-2	060E-1 5	012E+0
-2	043E-1 5	041E+0
-2	043E-1 5	083E+0
-2	060E-1 5	044E+0
-2	043E-1 5	080E+0
-2	060E-1 5	106E+0
-2	060E-1 5	087E+0
-2	027E-1 5	103E+0
-2	027E-1 5	087E+0
-2	060E-1 5	061E+0
-2	027E-1 5	048E+0
-2	043E-1 5	067E+0
-2	027E-1 5	054E+0
-2	043E-1 5	061E+0
-2	060E-1 5	061E+0
-2	043E-1 5	064E+0
-2	011E-1 5	064E+0
-2	060E-1 5	061E+0
-2	060E-1 5	064E+0
-2	011E-1 5	054E+0
-2	011E-1 5	038E+0
-2	060E-1 5	080E+0
-2	076E-1 5	061E+0
-2	027E-1 5	057E+0
-1	978E-1 5	103E+0
-2	060E-1 5	126E+0
-1	995E-1 5	077E+0
-2	043E-1 5	067E+0
-2	043E-1 5	048E+0
-2	060E-1 5	064E+0
-2	027E-1 5	064E+0
-2	011E-1 5	113E+0
-2	027E-1 5	077E+0
-2	060E-1 5	054E+0
-2	011E-1 5	028E+0
-2	027E-1 5	087E+0
-2	027E-1 5	009E+0
-2	027E-1 5	057E+0
-2	060E-1 5	083E+0
-2	027E-1 5	038E+0
-2	060E-1 5	025E+0
-2	043E-1 5	035E+0
-2	060E-1 5	041E+0
-2	011E-1 5	067E+0
-2	011E-1 5	025E+0
-2	011E-1 5	080E+0
-2	043E-1 5	018E+0
-2	027E-1 5	048E+0
-2	043E-1 5	083E+0
-2	060E-1 5	064E+0
-2	011E-1 5	093E+0
-2	011E-1 5	061E+0
-1	995E-1 5	093E+0
-2	060E-1 5	113E+0
-2	027E-1 5	116E+0
-2	043E-1 5	035E+0
-2	027E-1 5	048E+0
-2	060E-1 5	080E+0
-2	011E-1 5	074E+0
-2	027E-1 5	025E+0
-2	027E-1 5	103E+0
-2	043E-1 5	057E+0
-2	027E-1 5	041E+0
-2	027E-1 5	087E+0
-1	995E-1 5	038E+0
-1	995E-1 5	070E+0
-2	027E-1 5	064E+0
-2	027E-1 5	087E+0
-2	043E-1 5	100E+0
-2	060E-1 5	067E+0
-2	043E-1 5	080E+0
-2	011E-1 5	122E+0
-2	043E-1 5	035E+0
-2	060E-1 5	044E+0
-2	027E-1 5	009E+0
-2	011E-1 5	083E+0
-1	995E-1 5	080E+0
-2	092E-1 5	028E+0
-2	060E-1 5	113E+0
-2	043E-1 5	048E+0
-2	011E-1 5	077E+0
-2	060E-1 5	087E+0
-2	043E-1 5	057E+0
-2	043E-1 5	009E+0
-1	995E-1 5	048E+0
-2	092E-1 5	048E+0
-2	076E-1 5	028E+0
-2	027E-1 5	087E+0
-2	027E-1 5	119E+0
-2	060E-1 5	087E+0
-2	043E-1 5	074E+0
-2	027E-1 5	106E+0
-2	027E-1 5	005E+0
-2	060E-1 5	083E+0
-2	011E-1 5	096E+0
-2	043E-1 5	083E+0
-2	043E-1 5	054E+0
-2	043E-1 5	067E+0
-2	027E-1 5	015E+0
-2	011E-1 5	018E+0
-2	027E-1 5	067E+0
-2	027E-1 5	067E+0
-2	060E-1 5	041E+0
-2	011E-1 5	038E+0
-2	060E-1 5	093E+0
-2	027E-1 5	057E+0
-2	027E-1 5	051E+0
-2	027E-1 5	051E+0
-2	027E-1 5	100E+0
-2	043E-1 5	087E+0
-2	027E-1 5	054E+0
-2	011E-1 5	090E+0
-2	027E-1 5	031E+0
-2	043E-1 5	074E+0
-1	995E-1 5	080E+0
-2	011E-1 5	035E+0
-2	027E-1 5	077E+0
-2	043E-1 5	083E+0
-2	076E-1 5	074E+0
-1	995E-1 5	028E+0
-2	027E-1 5	051E+0
-2	076E-1 5	070E+0
-2	060E-1 5	064E+0
-2	027E-1 5	103E+0
-2	011E-1 5	048E+0
-2	043E-1 5	090E+0
-2	043E-1 5	048E+0
-2	011E-1 5	041E+0
-1	995E-1 5	035E+0
[truncated: 35,863 more rows]
