# Supplementary material for: Improved ANAP incorporation and VCF analysis reveal details of P2X7 current facilitation and a limited conformational interplay between ATP binding and the intracellular ballast domain
Source: eLife. 2023 Jan 4;12:e82479. doi: 10.7554/eLife.82479 (PMC9859053; doi:10.7554/eLife.82479)
Supplement: Figure 2—figure supplement 1—source data 3. [file elife-82479-fig2-figsupp1-data3.zip › Figure-2_figure-supplement-1_source-data-3/20h27/rec04.csv]

-1	865E-1 3	212E+0
-1	865E-1 3	251E+0
-1	914E-1 3	289E+0
-1	914E-1 3	221E+0
-1	849E-1 3	192E+0
-1	881E-1 3	218E+0
-1	849E-1 3	247E+0
-1	897E-1 3	228E+0
-1	865E-1 3	231E+0
-1	881E-1 3	241E+0
-1	881E-1 3	234E+0
-1	881E-1 3	202E+0
-1	849E-1 3	205E+0
-1	849E-1 3	202E+0
-1	865E-1 3	212E+0
-1	914E-1 3	234E+0
-1	865E-1 3	234E+0
-1	865E-1 3	293E+0
-1	881E-1 3	244E+0
-1	881E-1 3	247E+0
-1	865E-1 3	247E+0
-1	881E-1 3	218E+0
-1	881E-1 3	247E+0
-1	881E-1 3	257E+0
-1	865E-1 3	215E+0
-1	865E-1 3	192E+0
-1	897E-1 3	231E+0
-1	897E-1 3	218E+0
-1	849E-1 3	221E+0
-1	865E-1 3	199E+0
-1	914E-1 3	221E+0
-1	914E-1 3	257E+0
-1	881E-1 3	221E+0
-1	865E-1 3	215E+0
-1	865E-1 3	199E+0
-1	914E-1 3	238E+0
-1	865E-1 3	215E+0
-1	881E-1 3	221E+0
-1	897E-1 3	263E+0
-1	914E-1 3	221E+0
-1	832E-1 3	231E+0
-1	849E-1 3	202E+0
-1	881E-1 3	251E+0
-1	897E-1 3	251E+0
-1	849E-1 3	199E+0
-1	865E-1 3	241E+0
-1	881E-1 3	212E+0
-1	865E-1 3	228E+0
-1	914E-1 3	251E+0
-1	865E-1 3	247E+0
-1	914E-1 3	244E+0
-1	881E-1 3	202E+0
-1	832E-1 3	208E+0
-1	881E-1 3	231E+0
-1	914E-1 3	212E+0
-1	897E-1 3	208E+0
-1	897E-1 3	244E+0
-1	865E-1 3	228E+0
-1	897E-1 3	234E+0
-1	865E-1 3	263E+0
-1	881E-1 3	231E+0
-1	865E-1 3	263E+0
-1	865E-1 3	267E+0
-1	897E-1 3	276E+0
-1	865E-1 3	218E+0
-1	849E-1 3	238E+0
-1	865E-1 3	195E+0
-1	881E-1 3	234E+0
-1	897E-1 3	225E+0
-1	865E-1 3	215E+0
-1	881E-1 3	251E+0
-1	881E-1 3	234E+0
-1	881E-1 3	241E+0
-1	881E-1 3	208E+0
-1	897E-1 3	234E+0
-1	897E-1 3	267E+0
-1	897E-1 3	286E+0
-1	865E-1 3	212E+0
-1	897E-1 3	244E+0
-1	881E-1 3	263E+0
-1	897E-1 3	221E+0
-1	865E-1 3	260E+0
-1	881E-1 3	276E+0
-1	881E-1 3	212E+0
-1	881E-1 3	231E+0
-1	865E-1 3	212E+0
-1	881E-1 3	202E+0
-1	881E-1 3	202E+0
-1	881E-1 3	202E+0
-1	897E-1 3	267E+0
-1	897E-1 3	221E+0
-1	865E-1 3	173E+0
-1	897E-1 3	260E+0
-1	881E-1 3	199E+0
-1	865E-1 3	225E+0
-1	865E-1 3	221E+0
-1	849E-1 3	241E+0
-1	881E-1 3	257E+0
-1	897E-1 3	254E+0
-1	865E-1 3	218E+0
-1	849E-1 3	228E+0
-1	865E-1 3	231E+0
-1	897E-1 3	257E+0
-1	881E-1 3	228E+0
-1	865E-1 3	254E+0
-1	865E-1 3	241E+0
-1	881E-1 3	228E+0
-1	897E-1 3	221E+0
-1	849E-1 3	228E+0
-1	849E-1 3	234E+0
-1	881E-1 3	254E+0
-1	865E-1 3	238E+0
-1	881E-1 3	212E+0
-1	865E-1 3	270E+0
-1	881E-1 3	221E+0
-1	881E-1 3	228E+0
-1	881E-1 3	247E+0
-1	849E-1 3	192E+0
-1	881E-1 3	202E+0
-1	881E-1 3	276E+0
-1	849E-1 3	260E+0
-1	865E-1 3	231E+0
-1	914E-1 3	231E+0
-1	881E-1 3	263E+0
-1	800E-1 3	205E+0
-1	832E-1 3	254E+0
-1	897E-1 3	208E+0
-1	865E-1 3	228E+0
-1	897E-1 3	192E+0
-1	849E-1 3	205E+0
-1	865E-1 3	215E+0
-1	881E-1 3	205E+0
-1	832E-1 3	238E+0
-1	849E-1 3	192E+0
-1	881E-1 3	225E+0
-1	881E-1 3	238E+0
-1	865E-1 3	244E+0
-1	881E-1 3	254E+0
-1	865E-1 3	218E+0
-1	897E-1 3	199E+0
-1	865E-1 3	267E+0
-1	897E-1 3	218E+0
-1	881E-1 3	234E+0
-1	881E-1 3	228E+0
-1	865E-1 3	241E+0
-1	865E-1 3	225E+0
-1	865E-1 3	247E+0
-1	897E-1 3	234E+0
-1	849E-1 3	276E+0
-1	865E-1 3	215E+0
-1	881E-1 3	238E+0
-1	897E-1 3	254E+0
-1	897E-1 3	215E+0
-1	865E-1 3	234E+0
-1	881E-1 3	221E+0
-1	881E-1 3	257E+0
-1	849E-1 3	247E+0
-1	897E-1 3	212E+0
-1	897E-1 3	247E+0
-1	881E-1 3	241E+0
-1	881E-1 3	254E+0
-1	865E-1 3	218E+0
-1	897E-1 3	208E+0
-1	881E-1 3	231E+0
-1	849E-1 3	218E+0
-1	897E-1 3	218E+0
-1	849E-1 3	202E+0
-1	881E-1 3	192E+0
-1	849E-1 3	228E+0
-1	865E-1 3	270E+0
-1	881E-1 3	241E+0
-1	865E-1 3	228E+0
-1	849E-1 3	247E+0
-1	881E-1 3	241E+0
-1	849E-1 3	254E+0
-1	897E-1 3	244E+0
-1	849E-1 3	212E+0
-1	865E-1 3	208E+0
-1	881E-1 3	215E+0
-1	881E-1 3	212E+0
-1	849E-1 3	234E+0
-1	865E-1 3	234E+0
-1	849E-1 3	273E+0
-1	897E-1 3	280E+0
-1	849E-1 3	276E+0
-1	849E-1 3	280E+0
-1	865E-1 3	283E+0
-1	897E-1 3	267E+0
-1	865E-1 3	205E+0
-1	865E-1 3	244E+0
-1	865E-1 3	251E+0
-1	881E-1 3	221E+0
-1	865E-1 3	225E+0
-1	881E-1 3	205E+0
-1	897E-1 3	234E+0
-1	865E-1 3	247E+0
-1	849E-1 3	221E+0
-1	865E-1 3	231E+0
-1	865E-1 3	202E+0
-1	881E-1 3	215E+0
-1	881E-1 3	199E+0
-1	865E-1 3	234E+0
-1	865E-1 3	241E+0
-1	881E-1 3	234E+0
-1	865E-1 3	225E+0
-1	865E-1 3	247E+0
-1	881E-1 3	251E+0
-1	897E-1 3	208E+0
-1	865E-1 3	238E+0
-1	865E-1 3	205E+0
-1	865E-1 3	218E+0
-1	881E-1 3	280E+0
-1	832E-1 3	215E+0
-1	881E-1 3	225E+0
-1	865E-1 3	212E+0
-1	881E-1 3	221E+0
-1	849E-1 3	257E+0
-1	849E-1 3	244E+0
-1	881E-1 3	218E+0
-1	897E-1 3	251E+0
-1	865E-1 3	234E+0
-1	865E-1 3	215E+0
-1	849E-1 3	296E+0
-1	897E-1 3	199E+0
-1	849E-1 3	195E+0
-1	865E-1 3	205E+0
-1	865E-1 3	231E+0
-1	897E-1 3	231E+0
-1	881E-1 3	221E+0
-1	865E-1 3	231E+0
-1	865E-1 3	221E+0
-1	881E-1 3	241E+0
-1	849E-1 3	280E+0
-1	849E-1 3	225E+0
-1	881E-1 3	238E+0
-1	849E-1 3	231E+0
-1	865E-1 3	212E+0
-1	865E-1 3	221E+0
-1	881E-1 3	228E+0
-1	897E-1 3	215E+0
-1	849E-1 3	221E+0
-1	849E-1 3	199E+0
-1	865E-1 3	254E+0
-1	881E-1 3	221E+0
-1	832E-1 3	208E+0
-1	865E-1 3	208E+0
-1	881E-1 3	192E+0
-1	865E-1 3	234E+0
-1	865E-1 3	238E+0
-1	865E-1 3	244E+0
-1	897E-1 3	231E+0
-1	881E-1 3	212E+0
-1	865E-1 3	199E+0
-1	881E-1 3	231E+0
-1	881E-1 3	241E+0
-1	881E-1 3	199E+0
-1	816E-1 3	251E+0
-1	832E-1 3	251E+0
-1	881E-1 3	192E+0
-1	897E-1 3	241E+0
-1	897E-1 3	273E+0
-1	849E-1 3	228E+0
-1	849E-1 3	225E+0
-1	881E-1 3	225E+0
-1	865E-1 3	238E+0
-1	832E-1 3	202E+0
-1	881E-1 3	234E+0
-1	881E-1 3	228E+0
-1	849E-1 3	228E+0
-1	832E-1 3	208E+0
-1	897E-1 3	228E+0
-1	865E-1 3	247E+0
-1	849E-1 3	189E+0
-1	849E-1 3	218E+0
-1	881E-1 3	273E+0
-1	865E-1 3	247E+0
-1	865E-1 3	208E+0
-1	849E-1 3	215E+0
-1	816E-1 3	202E+0
-1	865E-1 3	241E+0
-1	881E-1 3	208E+0
-1	865E-1 3	195E+0
-1	897E-1 3	234E+0
-1	865E-1 3	238E+0
-1	849E-1 3	244E+0
-1	849E-1 3	231E+0
-1	914E-1 3	215E+0
-1	881E-1 3	231E+0
-1	849E-1 3	257E+0
-1	865E-1 3	244E+0
-1	881E-1 3	257E+0
-1	881E-1 3	221E+0
-1	865E-1 3	225E+0
-1	849E-1 3	208E+0
-1	881E-1 3	247E+0
-1	849E-1 3	218E+0
-1	865E-1 3	263E+0
-1	849E-1 3	182E+0
-1	865E-1 3	254E+0
-1	865E-1 3	247E+0
-1	849E-1 3	202E+0
-1	865E-1 3	254E+0
-1	865E-1 3	238E+0
-1	865E-1 3	202E+0
-1	865E-1 3	234E+0
-1	865E-1 3	241E+0
-1	881E-1 3	208E+0
-1	865E-1 3	270E+0
-1	849E-1 3	231E+0
-1	849E-1 3	199E+0
-1	865E-1 3	228E+0
-1	881E-1 3	221E+0
-1	816E-1 3	195E+0
-1	849E-1 3	218E+0
-1	865E-1 3	234E+0
-1	881E-1 3	215E+0
-1	849E-1 3	212E+0
-1	865E-1 3	199E+0
-1	881E-1 3	205E+0
-1	849E-1 3	247E+0
-1	865E-1 3	163E+0
-1	832E-1 3	182E+0
-1	849E-1 3	212E+0
-1	881E-1 3	234E+0
-1	849E-1 3	244E+0
-1	881E-1 3	218E+0
-1	865E-1 3	228E+0
-1	865E-1 3	231E+0
-1	865E-1 3	228E+0
-1	849E-1 3	212E+0
-1	849E-1 3	263E+0
-1	897E-1 3	238E+0
-1	832E-1 3	234E+0
-1	865E-1 3	276E+0
-1	865E-1 3	251E+0
-1	881E-1 3	218E+0
-1	865E-1 3	173E+0
-1	849E-1 3	202E+0
-1	849E-1 3	215E+0
-1	865E-1 3	176E+0
-1	832E-1 3	189E+0
-1	849E-1 3	251E+0
-1	881E-1 3	228E+0
-1	865E-1 3	202E+0
-1	832E-1 3	202E+0
-1	849E-1 3	234E+0
-1	865E-1 3	215E+0
-1	881E-1 3	270E+0
-1	832E-1 3	192E+0
-1	849E-1 3	182E+0
-1	897E-1 3	169E+0
-1	832E-1 3	205E+0
-1	849E-1 3	215E+0
-1	832E-1 3	260E+0
-1	881E-1 3	202E+0
-1	897E-1 3	231E+0
-1	849E-1 3	254E+0
-1	849E-1 3	205E+0
-1	881E-1 3	215E+0
-1	881E-1 3	270E+0
-1	865E-1 3	212E+0
-1	849E-1 3	195E+0
-1	881E-1 3	251E+0
-1	865E-1 3	241E+0
-1	849E-1 3	221E+0
-1	881E-1 3	225E+0
-1	865E-1 3	238E+0
-1	849E-1 3	199E+0
-1	849E-1 3	254E+0
-1	897E-1 3	225E+0
-1	881E-1 3	212E+0
-1	881E-1 3	205E+0
-1	849E-1 3	199E+0
-1	865E-1 3	189E+0
-1	849E-1 3	228E+0
-1	881E-1 3	247E+0
-1	849E-1 3	215E+0
-1	849E-1 3	231E+0
-1	865E-1 3	212E+0
-1	881E-1 3	212E+0
-1	816E-1 3	205E+0
-1	832E-1 3	244E+0
-1	849E-1 3	231E+0
-1	849E-1 3	225E+0
-1	865E-1 3	231E+0
-1	881E-1 3	234E+0
-1	832E-1 3	251E+0
-1	865E-1 3	221E+0
-1	816E-1 3	195E+0
-1	832E-1 3	176E+0
-1	832E-1 3	263E+0
-1	865E-1 3	238E+0
-1	865E-1 3	186E+0
-1	865E-1 3	234E+0
-1	897E-1 3	263E+0
-1	849E-1 3	205E+0
-1	849E-1 3	212E+0
-1	832E-1 3	208E+0
-1	881E-1 3	199E+0
-1	832E-1 3	221E+0
-1	865E-1 3	244E+0
-1	881E-1 3	179E+0
-1	865E-1 3	234E+0
-1	865E-1 3	186E+0
-1	865E-1 3	238E+0
-1	865E-1 3	241E+0
-1	865E-1 3	179E+0
-1	865E-1 3	234E+0
-1	832E-1 3	212E+0
-1	849E-1 3	231E+0
-1	865E-1 3	195E+0
-1	881E-1 3	192E+0
-1	849E-1 3	205E+0
-1	865E-1 3	225E+0
-1	865E-1 3	215E+0
-1	865E-1 3	192E+0
-1	832E-1 3	186E+0
-1	865E-1 3	247E+0
-1	881E-1 3	244E+0
-1	832E-1 3	208E+0
-1	832E-1 3	218E+0
-1	849E-1 3	263E+0
-1	865E-1 3	218E+0
-1	865E-1 3	225E+0
-1	832E-1 3	202E+0
-1	832E-1 3	218E+0
-1	865E-1 3	241E+0
-1	865E-1 3	231E+0
-1	849E-1 3	238E+0
-1	816E-1 3	251E+0
-1	849E-1 3	199E+0
-1	849E-1 3	218E+0
-1	865E-1 3	234E+0
-1	832E-1 3	208E+0
-1	865E-1 3	166E+0
-1	849E-1 3	212E+0
-1	800E-1 3	267E+0
-1	832E-1 3	276E+0
-1	849E-1 3	215E+0
-1	832E-1 3	254E+0
-1	849E-1 3	221E+0
-1	816E-1 3	234E+0
-1	865E-1 3	202E+0
-1	832E-1 3	221E+0
-1	832E-1 3	225E+0
-1	849E-1 3	257E+0
-1	865E-1 3	257E+0
-1	849E-1 3	254E+0
-1	881E-1 3	231E+0
-1	832E-1 3	215E+0
-1	849E-1 3	254E+0
-1	832E-1 3	205E+0
-1	865E-1 3	202E+0
-1	849E-1 3	247E+0
-1	832E-1 3	234E+0
-1	897E-1 3	218E+0
-1	816E-1 3	234E+0
-1	849E-1 3	225E+0
-1	865E-1 3	247E+0
-1	865E-1 3	199E+0
-1	849E-1 3	238E+0
-1	816E-1 3	179E+0
-1	849E-1 3	202E+0
-1	849E-1 3	251E+0
-1	832E-1 3	221E+0
-1	800E-1 3	205E+0
-1	865E-1 3	231E+0
-1	832E-1 3	215E+0
-1	832E-1 3	205E+0
-1	849E-1 3	251E+0
-1	865E-1 3	173E+0
-1	881E-1 3	212E+0
-1	865E-1 3	247E+0
-1	832E-1 3	234E+0
-1	881E-1 3	231E+0
-1	832E-1 3	225E+0
-1	832E-1 3	238E+0
-1	865E-1 3	225E+0
-1	849E-1 3	241E+0
-1	849E-1 3	234E+0
-1	849E-1 3	254E+0
-1	832E-1 3	228E+0
-1	865E-1 3	208E+0
-1	865E-1 3	244E+0
-1	832E-1 3	225E+0
-1	865E-1 3	263E+0
-1	865E-1 3	225E+0
-1	832E-1 3	182E+0
-1	849E-1 3	179E+0
-1	816E-1 3	212E+0
-1	865E-1 3	189E+0
-1	865E-1 3	202E+0
-1	849E-1 3	257E+0
-1	832E-1 3	202E+0
-1	865E-1 3	221E+0
-1	881E-1 3	218E+0
-1	832E-1 3	218E+0
-1	816E-1 3	195E+0
-1	849E-1 3	247E+0
-1	849E-1 3	228E+0
-1	816E-1 3	199E+0
-1	849E-1 3	205E+0
-1	849E-1 3	179E+0
-1	849E-1 3	156E+0
-1	816E-1 3	173E+0
-1	832E-1 3	234E+0
-1	865E-1 3	254E+0
-1	865E-1 3	241E+0
-1	849E-1 3	234E+0
-1	849E-1 3	228E+0
-1	865E-1 3	251E+0
-1	865E-1 3	218E+0
-1	832E-1 3	202E+0
-1	849E-1 3	205E+0
-1	849E-1 3	195E+0
-1	865E-1 3	212E+0
-1	832E-1 3	234E+0
-1	816E-1 3	247E+0
-1	849E-1 3	215E+0
-1	849E-1 3	234E+0
-1	832E-1 3	231E+0
-1	816E-1 3	218E+0
-1	881E-1 3	260E+0
-1	849E-1 3	218E+0
-1	849E-1 3	195E+0
-1	849E-1 3	238E+0
-1	832E-1 3	202E+0
-1	865E-1 3	251E+0
-1	816E-1 3	225E+0
-1	816E-1 3	225E+0
-1	865E-1 3	231E+0
-1	832E-1 3	221E+0
-1	849E-1 3	254E+0
-1	816E-1 3	241E+0
-1	865E-1 3	241E+0
-1	849E-1 3	241E+0
-1	849E-1 3	228E+0
-1	849E-1 3	228E+0
-1	865E-1 3	234E+0
-1	832E-1 3	218E+0
-1	849E-1 3	228E+0
-1	832E-1 3	208E+0
-1	832E-1 3	221E+0
-1	881E-1 3	228E+0
-1	849E-1 3	238E+0
-1	832E-1 3	202E+0
-1	849E-1 3	189E+0
-1	832E-1 3	212E+0
-1	800E-1 3	247E+0
-1	832E-1 3	195E+0
-1	832E-1 3	228E+0
-1	849E-1 3	247E+0
-1	849E-1 3	231E+0
-1	816E-1 3	247E+0
-1	865E-1 3	221E+0
-1	865E-1 3	241E+0
-1	816E-1 3	228E+0
-1	832E-1 3	234E+0
-1	849E-1 3	195E+0
-1	816E-1 3	234E+0
-1	816E-1 3	231E+0
-1	865E-1 3	225E+0
-1	832E-1 3	254E+0
-1	865E-1 3	176E+0
-1	816E-1 3	199E+0
-1	816E-1 3	179E+0
-1	849E-1 3	231E+0
-1	832E-1 3	238E+0
-1	784E-1 3	267E+0
-1	849E-1 3	228E+0
-1	832E-1 3	205E+0
-1	865E-1 3	166E+0
-1	832E-1 3	205E+0
-1	849E-1 3	270E+0
-1	816E-1 3	221E+0
-1	832E-1 3	225E+0
-1	816E-1 3	244E+0
-1	849E-1 3	228E+0
-1	849E-1 3	257E+0
-1	865E-1 3	228E+0
-1	816E-1 3	208E+0
-1	784E-1 3	247E+0
-1	865E-1 3	218E+0
-1	865E-1 3	199E+0
-1	816E-1 3	257E+0
-1	832E-1 3	238E+0
-1	849E-1 3	225E+0
-1	865E-1 3	267E+0
-1	832E-1 3	238E+0
-1	816E-1 3	215E+0
-1	849E-1 3	186E+0
-1	865E-1 3	247E+0
-1	849E-1 3	254E+0
-1	849E-1 3	208E+0
-1	881E-1 3	218E+0
-1	849E-1 3	238E+0
-1	832E-1 3	221E+0
-1	816E-1 3	225E+0
-1	849E-1 3	254E+0
-1	865E-1 3	283E+0
-1	849E-1 3	289E+0
-1	832E-1 3	228E+0
-1	832E-1 3	221E+0
-1	865E-1 3	186E+0
-1	832E-1 3	205E+0
-1	816E-1 3	208E+0
-1	849E-1 3	244E+0
-1	832E-1 3	215E+0
-1	832E-1 3	228E+0
-1	849E-1 3	231E+0
-1	832E-1 3	208E+0
-1	832E-1 3	195E+0
-1	800E-1 3	260E+0
-1	832E-1 3	251E+0
-1	832E-1 3	238E+0
-1	849E-1 3	186E+0
-1	832E-1 3	234E+0
-1	816E-1 3	260E+0
-1	849E-1 3	263E+0
-1	816E-1 3	251E+0
-1	832E-1 3	208E+0
-1	849E-1 3	195E+0
-1	832E-1 3	212E+0
-1	849E-1 3	228E+0
-1	800E-1 3	228E+0
-1	832E-1 3	212E+0
-1	849E-1 3	251E+0
-1	865E-1 3	205E+0
-1	768E-1 3	195E+0
-1	865E-1 3	212E+0
-1	832E-1 3	205E+0
-1	849E-1 3	228E+0
-1	832E-1 3	215E+0
-1	832E-1 3	251E+0
-1	849E-1 3	241E+0
-1	849E-1 3	270E+0
-1	832E-1 3	231E+0
-1	816E-1 3	218E+0
-1	832E-1 3	212E+0
-1	849E-1 3	225E+0
-1	849E-1 3	189E+0
-1	849E-1 3	179E+0
-1	849E-1 3	225E+0
-1	881E-1 3	254E+0
-1	832E-1 3	205E+0
-1	832E-1 3	186E+0
-1	832E-1 3	247E+0
-1	865E-1 3	280E+0
-1	816E-1 3	195E+0
-1	816E-1 3	251E+0
-1	881E-1 3	244E+0
-1	816E-1 3	212E+0
-1	816E-1 3	199E+0
-1	849E-1 3	244E+0
-1	832E-1 3	234E+0
-1	849E-1 3	286E+0
-1	816E-1 3	238E+0
-1	816E-1 3	251E+0
-1	849E-1 3	260E+0
-1	832E-1 3	186E+0
-1	865E-1 3	205E+0
-1	816E-1 3	241E+0
-1	865E-1 3	234E+0
-1	865E-1 3	205E+0
-1	832E-1 3	225E+0
-1	849E-1 3	234E+0
-1	832E-1 3	202E+0
-1	816E-1 3	215E+0
-1	816E-1 3	276E+0
-1	816E-1 3	221E+0
-1	832E-1 3	205E+0
-1	849E-1 3	215E+0
-1	832E-1 3	273E+0
-1	832E-1 3	212E+0
-1	849E-1 3	231E+0
-1	849E-1 3	283E+0
-1	816E-1 3	251E+0
-1	784E-1 3	270E+0
-1	849E-1 3	169E+0
-1	849E-1 3	195E+0
-1	849E-1 3	205E+0
-1	816E-1 3	218E+0
-1	865E-1 3	244E+0
-1	865E-1 3	263E+0
-1	816E-1 3	215E+0
-1	816E-1 3	231E+0
-1	849E-1 3	225E+0
-1	784E-1 3	238E+0
-1	832E-1 3	225E+0
-1	816E-1 3	225E+0
-1	816E-1 3	212E+0
-1	832E-1 3	202E+0
-1	800E-1 3	189E+0
-1	800E-1 3	238E+0
-1	816E-1 3	228E+0
-1	832E-1 3	241E+0
-1	832E-1 3	150E+0
-1	816E-1 3	195E+0
-1	849E-1 3	212E+0
-1	865E-1 3	212E+0
-1	816E-1 3	241E+0
-1	816E-1 3	244E+0
-1	816E-1 3	238E+0
-1	832E-1 3	212E+0
-1	816E-1 3	212E+0
-1	832E-1 3	254E+0
-1	865E-1 3	199E+0
-1	832E-1 3	212E+0
-1	800E-1 3	205E+0
-1	800E-1 3	234E+0
-1	849E-1 3	212E+0
-1	832E-1 3	218E+0
-1	784E-1 3	251E+0
-1	832E-1 3	231E+0
-1	832E-1 3	199E+0
-1	832E-1 3	208E+0
-1	849E-1 3	251E+0
-1	816E-1 3	202E+0
-1	816E-1 3	228E+0
-1	832E-1 3	195E+0
-1	784E-1 3	218E+0
-1	800E-1 3	218E+0
-1	849E-1 3	192E+0
-1	849E-1 3	192E+0
-1	784E-1 3	221E+0
-1	800E-1 3	225E+0
-1	816E-1 3	208E+0
-1	816E-1 3	228E+0
-1	800E-1 3	254E+0
-1	816E-1 3	221E+0
-1	849E-1 3	199E+0
-1	849E-1 3	179E+0
-1	800E-1 3	247E+0
-1	816E-1 3	218E+0
-1	849E-1 3	228E+0
-1	816E-1 3	247E+0
-1	816E-1 3	218E+0
-1	800E-1 3	218E+0
-1	816E-1 3	182E+0
-1	832E-1 3	215E+0
-1	816E-1 3	228E+0
-1	832E-1 3	244E+0
-1	832E-1 3	202E+0
-1	832E-1 3	228E+0
-1	800E-1 3	251E+0
-1	816E-1 3	215E+0
-1	849E-1 3	257E+0
-1	849E-1 3	199E+0
-1	816E-1 3	208E+0
-1	800E-1 3	257E+0
-1	832E-1 3	199E+0
-1	849E-1 3	218E+0
-1	800E-1 3	192E+0
-1	865E-1 3	228E+0
-1	816E-1 3	192E+0
-1	832E-1 3	247E+0
-1	832E-1 3	241E+0
-1	816E-1 3	215E+0
-1	849E-1 3	215E+0
-1	865E-1 3	228E+0
-1	816E-1 3	205E+0
-1	832E-1 3	208E+0
-1	832E-1 3	251E+0
-1	832E-1 3	238E+0
-1	816E-1 3	212E+0
-1	865E-1 3	195E+0
-1	816E-1 3	225E+0
-1	849E-1 3	225E+0
-1	816E-1 3	221E+0
-1	832E-1 3	212E+0
-1	832E-1 3	241E+0
-1	832E-1 3	247E+0
-1	784E-1 3	163E+0
-1	832E-1 3	189E+0
-1	816E-1 3	215E+0
-1	832E-1 3	267E+0
-1	816E-1 3	234E+0
-1	816E-1 3	228E+0
-1	849E-1 3	263E+0
-1	816E-1 3	257E+0
-1	800E-1 3	238E+0
-1	784E-1 3	254E+0
-1	849E-1 3	241E+0
-1	816E-1 3	234E+0
-1	816E-1 3	208E+0
-1	832E-1 3	218E+0
-1	832E-1 3	182E+0
-1	849E-1 3	205E+0
-1	816E-1 3	218E+0
-1	816E-1 3	260E+0
-1	832E-1 3	208E+0
-1	816E-1 3	218E+0
-1	816E-1 3	286E+0
-1	800E-1 3	267E+0
-1	832E-1 3	241E+0
-1	784E-1 3	283E+0
-1	800E-1 3	244E+0
-1	800E-1 3	244E+0
-1	816E-1 3	225E+0
-1	816E-1 3	231E+0
-1	816E-1 3	205E+0
-1	816E-1 3	238E+0
-1	865E-1 3	221E+0
-1	849E-1 3	192E+0
-1	832E-1 3	205E+0
-1	800E-1 3	244E+0
-1	816E-1 3	231E+0
-1	832E-1 3	205E+0
-1	816E-1 3	195E+0
-1	881E-1 3	202E+0
-1	816E-1 3	234E+0
-1	849E-1 3	273E+0
-1	768E-1 3	238E+0
-1	832E-1 3	225E+0
-1	849E-1 3	228E+0
-1	816E-1 3	208E+0
-1	832E-1 3	205E+0
-1	832E-1 3	251E+0
-1	832E-1 3	208E+0
-1	816E-1 3	199E+0
-1	784E-1 3	234E+0
-1	800E-1 3	241E+0
-1	816E-1 3	225E+0
-1	816E-1 3	218E+0
-1	816E-1 3	267E+0
-1	768E-1 3	195E+0
-1	865E-1 3	218E+0
-1	832E-1 3	208E+0
-1	832E-1 3	192E+0
-1	816E-1 3	218E+0
-1	849E-1 3	241E+0
-1	832E-1 3	199E+0
-1	816E-1 3	199E+0
-1	800E-1 3	195E+0
-1	865E-1 3	244E+0
-1	832E-1 3	199E+0
-1	800E-1 3	221E+0
-1	832E-1 3	202E+0
-1	849E-1 3	221E+0
-1	832E-1 3	212E+0
-1	816E-1 3	231E+0
-1	784E-1 3	212E+0
-1	832E-1 3	208E+0
-1	832E-1 3	241E+0
-1	816E-1 3	215E+0
-1	832E-1 3	241E+0
-1	849E-1 3	205E+0
-1	832E-1 3	205E+0
-1	832E-1 3	254E+0
-1	800E-1 3	205E+0
-1	849E-1 3	263E+0
-1	832E-1 3	215E+0
-1	865E-1 3	231E+0
-1	800E-1 3	173E+0
-1	832E-1 3	186E+0
-1	800E-1 3	251E+0
-1	816E-1 3	195E+0
-1	816E-1 3	228E+0
-1	816E-1 3	202E+0
-1	816E-1 3	231E+0
-1	832E-1 3	225E+0
-1	768E-1 3	179E+0
-1	849E-1 3	199E+0
-1	832E-1 3	195E+0
-1	849E-1 3	231E+0
-1	800E-1 3	228E+0
-1	832E-1 3	212E+0
-1	816E-1 3	218E+0
-1	832E-1 3	199E+0
-1	816E-1 3	186E+0
-1	816E-1 3	205E+0
-1	816E-1 3	212E+0
-1	816E-1 3	192E+0
-1	832E-1 3	195E+0
-1	849E-1 3	218E+0
-1	800E-1 3	228E+0
-1	768E-1 3	215E+0
-1	832E-1 3	186E+0
-1	849E-1 3	208E+0
-1	816E-1 3	225E+0
-1	800E-1 3	234E+0
-1	784E-1 3	215E+0
-1	832E-1 3	241E+0
-1	849E-1 3	238E+0
-1	800E-1 3	244E+0
-1	816E-1 3	208E+0
-1	800E-1 3	205E+0
-1	816E-1 3	215E+0
-1	832E-1 3	218E+0
-1	816E-1 3	215E+0
-1	816E-1 3	218E+0
-1	832E-1 3	218E+0
-1	784E-1 3	192E+0
-1	816E-1 3	238E+0
-1	832E-1 3	257E+0
-1	816E-1 3	182E+0
-1	784E-1 3	208E+0
-1	816E-1 3	244E+0
-1	849E-1 3	218E+0
-1	849E-1 3	260E+0
-1	768E-1 3	221E+0
-1	832E-1 3	260E+0
-1	832E-1 3	251E+0
-1	816E-1 3	202E+0
-1	816E-1 3	163E+0
-1	816E-1 3	231E+0
-1	832E-1 3	225E+0
-1	816E-1 3	225E+0
-1	768E-1 3	228E+0
-1	800E-1 3	189E+0
-1	816E-1 3	186E+0
-1	832E-1 3	179E+0
-1	800E-1 3	244E+0
-1	832E-1 3	192E+0
-1	832E-1 3	238E+0
-1	816E-1 3	208E+0
-1	816E-1 3	228E+0
-1	800E-1 3	199E+0
-1	816E-1 3	215E+0
-1	816E-1 3	212E+0
-1	816E-1 3	234E+0
-1	816E-1 3	238E+0
-1	832E-1 3	280E+0
-1	832E-1 3	218E+0
-1	800E-1 3	199E+0
-1	800E-1 3	202E+0
-1	832E-1 3	225E+0
-1	816E-1 3	228E+0
-1	800E-1 3	202E+0
-1	800E-1 3	251E+0
-1	816E-1 3	276E+0
-1	800E-1 3	231E+0
-1	832E-1 3	263E+0
-1	800E-1 3	263E+0
-1	832E-1 3	186E+0
-1	832E-1 3	176E+0
-1	800E-1 3	215E+0
-1	800E-1 3	241E+0
-1	849E-1 3	241E+0
-1	832E-1 3	199E+0
-1	784E-1 3	221E+0
-1	784E-1 3	231E+0
-1	832E-1 3	267E+0
-1	800E-1 3	280E+0
-1	784E-1 3	280E+0
-1	816E-1 3	215E+0
-1	816E-1 3	234E+0
-1	768E-1 3	228E+0
-1	800E-1 3	199E+0
-1	800E-1 3	241E+0
-1	865E-1 3	273E+0
-1	816E-1 3	179E+0
-1	784E-1 3	257E+0
-1	816E-1 3	218E+0
-1	816E-1 3	244E+0
-1	816E-1 3	202E+0
-1	784E-1 3	228E+0
-1	816E-1 3	251E+0
-1	800E-1 3	205E+0
-1	816E-1 3	234E+0
-1	800E-1 3	195E+0
-1	800E-1 3	199E+0
-1	800E-1 3	228E+0
-1	800E-1 3	218E+0
-1	816E-1 3	231E+0
-1	816E-1 3	225E+0
-1	816E-1 3	251E+0
-1	832E-1 3	221E+0
-1	816E-1 3	247E+0
-1	800E-1 3	238E+0
-1	832E-1 3	234E+0
-1	816E-1 3	192E+0
-1	816E-1 3	199E+0
-1	832E-1 3	273E+0
-1	832E-1 3	251E+0
-1	816E-1 3	215E+0
-1	816E-1 3	218E+0
-1	832E-1 3	254E+0
-1	832E-1 3	199E+0
-1	816E-1 3	195E+0
-1	816E-1 3	179E+0
-1	800E-1 3	212E+0
-1	816E-1 3	208E+0
-1	816E-1 3	189E+0
-1	800E-1 3	238E+0
-1	800E-1 3	208E+0
-1	849E-1 3	247E+0
-1	800E-1 3	244E+0
-1	784E-1 3	208E+0
-1	816E-1 3	202E+0
-1	832E-1 3	208E+0
-1	832E-1 3	218E+0
-1	832E-1 3	231E+0
-1	816E-1 3	276E+0
-1	832E-1 3	254E+0
-1	816E-1 3	231E+0
-1	768E-1 3	176E+0
-1	832E-1 3	202E+0
-1	849E-1 3	247E+0
-1	800E-1 3	192E+0
-1	784E-1 3	186E+0
-1	784E-1 3	218E+0
-1	832E-1 3	267E+0
-1	800E-1 3	215E+0
-1	800E-1 3	221E+0
-1	800E-1 3	218E+0
-1	816E-1 3	212E+0
-1	832E-1 3	251E+0
-1	784E-1 3	228E+0
-1	800E-1 3	263E+0
-1	832E-1 3	270E+0
-1	816E-1 3	221E+0
-1	800E-1 3	267E+0
-1	832E-1 3	247E+0
-1	832E-1 3	205E+0
-1	816E-1 3	225E+0
-1	784E-1 3	244E+0
-1	800E-1 3	205E+0
-1	816E-1 3	212E+0
-1	832E-1 3	238E+0
-1	784E-1 3	286E+0
-1	800E-1 3	225E+0
-1	816E-1 3	186E+0
-1	832E-1 3	215E+0
-1	800E-1 3	218E+0
-1	800E-1 3	244E+0
-1	816E-1 3	228E+0
-1	816E-1 3	241E+0
-1	816E-1 3	257E+0
-1	816E-1 3	218E+0
-1	849E-1 3	208E+0
-1	816E-1 3	215E+0
-1	800E-1 3	212E+0
-1	784E-1 3	205E+0
-1	816E-1 3	208E+0
-1	816E-1 3	195E+0
-1	800E-1 3	228E+0
-1	816E-1 3	195E+0
-1	816E-1 3	208E+0
-1	800E-1 3	199E+0
-1	784E-1 3	199E+0
-1	800E-1 3	199E+0
-1	832E-1 3	212E+0
-1	816E-1 3	192E+0
-1	816E-1 3	234E+0
-1	800E-1 3	199E+0
-1	816E-1 3	228E+0
-1	816E-1 3	192E+0
-1	751E-1 3	244E+0
-1	800E-1 3	221E+0
-1	816E-1 3	238E+0
-1	784E-1 3	251E+0
-1	816E-1 3	218E+0
-1	784E-1 3	263E+0
-1	800E-1 3	212E+0
-1	865E-1 3	215E+0
-1	816E-1 3	176E+0
-1	784E-1 3	215E+0
-1	816E-1 3	212E+0
-1	800E-1 3	241E+0
-1	800E-1 3	254E+0
-1	800E-1 3	228E+0
-1	816E-1 3	215E+0
-1	816E-1 3	202E+0
-1	784E-1 3	189E+0
-1	784E-1 3	231E+0
-1	800E-1 3	241E+0
-1	832E-1 3	241E+0
-1	816E-1 3	166E+0
-1	816E-1 3	221E+0
-1	800E-1 3	247E+0
-1	800E-1 3	208E+0
-1	751E-1 3	241E+0
-1	800E-1 3	257E+0
-1	816E-1 3	238E+0
-1	832E-1 3	228E+0
-1	800E-1 3	244E+0
-1	784E-1 3	221E+0
-1	816E-1 3	182E+0
-1	816E-1 3	218E+0
-1	768E-1 3	228E+0
-1	784E-1 3	257E+0
-1	832E-1 3	260E+0
-1	800E-1 3	212E+0
-1	800E-1 3	218E+0
-1	816E-1 3	238E+0
-1	784E-1 3	244E+0
-1	816E-1 3	225E+0
-1	768E-1 3	234E+0
-1	784E-1 3	208E+0
-1	800E-1 3	231E+0
-1	816E-1 3	244E+0
-1	784E-1 3	260E+0
-1	816E-1 3	221E+0
-1	816E-1 3	163E+0
-1	816E-1 3	231E+0
-1	784E-1 3	212E+0
-1	816E-1 3	225E+0
-1	784E-1 3	195E+0
-1	784E-1 3	195E+0
-1	800E-1 3	199E+0
-1	800E-1 3	234E+0
-1	816E-1 3	225E+0
-1	800E-1 3	251E+0
-1	816E-1 3	218E+0
-1	784E-1 3	192E+0
-1	800E-1 3	156E+0
-1	816E-1 3	202E+0
-1	800E-1 3	199E+0
-1	816E-1 3	205E+0
-1	816E-1 3	208E+0
-1	784E-1 3	221E+0
-1	784E-1 3	218E+0
-1	800E-1 3	228E+0
-1	800E-1 3	202E+0
-1	784E-1 3	238E+0
-1	751E-1 3	195E+0
-1	768E-1 3	267E+0
-1	816E-1 3	257E+0
-1	832E-1 3	212E+0
-1	816E-1 3	225E+0
-1	816E-1 3	241E+0
-1	800E-1 3	189E+0
-1	832E-1 3	169E+0
-1	800E-1 3	221E+0
-1	784E-1 3	244E+0
-1	800E-1 3	231E+0
-1	784E-1 3	251E+0
-1	768E-1 3	212E+0
-1	800E-1 3	195E+0
-1	800E-1 3	179E+0
-1	816E-1 3	244E+0
-1	768E-1 3	234E+0
-1	800E-1 3	247E+0
-1	816E-1 3	218E+0
-1	800E-1 3	221E+0
-1	751E-1 3	202E+0
-1	784E-1 3	225E+0
-1	800E-1 3	241E+0
-1	784E-1 3	231E+0
-1	768E-1 3	189E+0
-1	784E-1 3	218E+0
-1	784E-1 3	244E+0
-1	800E-1 3	199E+0
-1	784E-1 3	215E+0
-1	800E-1 3	218E+0
-1	800E-1 3	231E+0
-1	800E-1 3	251E+0
-1	816E-1 3	257E+0
-1	784E-1 3	231E+0
-1	800E-1 3	254E+0
-1	816E-1 3	244E+0
-1	784E-1 3	244E+0
-1	800E-1 3	267E+0
-1	800E-1 3	228E+0
-1	832E-1 3	202E+0
-1	751E-1 3	195E+0
-1	800E-1 3	186E+0
-1	768E-1 3	221E+0
-1	784E-1 3	179E+0
-1	751E-1 3	221E+0
-1	800E-1 3	199E+0
-1	800E-1 3	221E+0
-1	784E-1 3	189E+0
-1	768E-1 3	228E+0
-1	800E-1 3	234E+0
-1	849E-1 3	208E+0
-1	768E-1 3	218E+0
-1	800E-1 3	244E+0
-1	784E-1 3	205E+0
-1	800E-1 3	208E+0
-1	800E-1 3	189E+0
-1	800E-1 3	212E+0
-1	800E-1 3	212E+0
-1	784E-1 3	202E+0
-1	768E-1 3	231E+0
-1	768E-1 3	215E+0
-1	800E-1 3	221E+0
-1	784E-1 3	205E+0
-1	800E-1 3	202E+0
-1	800E-1 3	221E+0
-1	800E-1 3	208E+0
-1	800E-1 3	241E+0
-1	800E-1 3	150E+0
-1	768E-1 3	273E+0
-1	768E-1 3	221E+0
-1	800E-1 3	169E+0
-1	751E-1 3	257E+0
-1	800E-1 3	263E+0
-1	768E-1 3	234E+0
-1	816E-1 3	241E+0
-1	784E-1 3	218E+0
-1	784E-1 3	215E+0
-1	784E-1 3	205E+0
-1	816E-1 3	169E+0
-1	816E-1 3	195E+0
-1	751E-1 3	192E+0
-1	784E-1 3	192E+0
-1	768E-1 3	225E+0
-1	800E-1 3	228E+0
-1	800E-1 3	215E+0
-1	800E-1 3	202E+0
-1	800E-1 3	163E+0
-1	784E-1 3	208E+0
-1	751E-1 3	218E+0
-1	800E-1 3	221E+0
-1	816E-1 3	221E+0
-1	800E-1 3	195E+0
-1	768E-1 3	254E+0
-1	800E-1 3	215E+0
-1	800E-1 3	173E+0
-1	784E-1 3	176E+0
-1	800E-1 3	212E+0
-1	800E-1 3	231E+0
-1	816E-1 3	225E+0
-1	784E-1 3	244E+0
-1	784E-1 3	218E+0
-1	784E-1 3	251E+0
-1	800E-1 3	173E+0
-1	784E-1 3	225E+0
-1	768E-1 3	251E+0
-1	800E-1 3	241E+0
-1	816E-1 3	221E+0
-1	800E-1 3	215E+0
-1	800E-1 3	225E+0
-1	816E-1 3	212E+0
-1	800E-1 3	244E+0
-1	800E-1 3	225E+0
-1	768E-1 3	218E+0
-1	784E-1 3	244E+0
-1	800E-1 3	215E+0
-1	800E-1 3	205E+0
-1	816E-1 3	257E+0
-1	800E-1 3	270E+0
-1	784E-1 3	218E+0
-1	800E-1 3	179E+0
-1	768E-1 3	231E+0
-1	784E-1 3	231E+0
-1	800E-1 3	257E+0
-1	768E-1 3	244E+0
-1	768E-1 3	260E+0
-1	800E-1 3	231E+0
-1	800E-1 3	208E+0
-1	784E-1 3	218E+0
-1	768E-1 3	199E+0
-1	800E-1 3	192E+0
-1	768E-1 3	231E+0
-1	800E-1 3	231E+0
-1	784E-1 3	251E+0
-1	816E-1 3	231E+0
-1	816E-1 3	221E+0
-1	784E-1 3	202E+0
-1	784E-1 3	212E+0
-1	751E-1 3	173E+0
-1	800E-1 3	169E+0
-1	800E-1 3	212E+0
-1	784E-1 3	208E+0
-1	784E-1 3	221E+0
-1	800E-1 3	186E+0
-1	768E-1 3	215E+0
-1	784E-1 3	205E+0
-1	784E-1 3	195E+0
-1	800E-1 3	212E+0
-1	768E-1 3	260E+0
-1	751E-1 3	160E+0
-1	784E-1 3	225E+0
-1	816E-1 3	225E+0
-1	768E-1 3	218E+0
-1	784E-1 3	176E+0
-1	768E-1 3	215E+0
-1	768E-1 3	257E+0
-1	768E-1 3	208E+0
-1	784E-1 3	234E+0
-1	784E-1 3	212E+0
-1	800E-1 3	195E+0
-1	768E-1 3	218E+0
-1	784E-1 3	234E+0
-1	768E-1 3	199E+0
-1	800E-1 3	212E+0
-1	800E-1 3	225E+0
-1	751E-1 3	195E+0
-1	800E-1 3	186E+0
-1	784E-1 3	208E+0
-1	784E-1 3	260E+0
-1	751E-1 3	267E+0
-1	784E-1 3	221E+0
-1	768E-1 3	231E+0
-1	816E-1 3	254E+0
-1	768E-1 3	208E+0
-1	768E-1 3	234E+0
-1	816E-1 3	251E+0
-1	800E-1 3	218E+0
-1	768E-1 3	186E+0
-1	784E-1 3	215E+0
-1	784E-1 3	208E+0
-1	768E-1 3	205E+0
-1	735E-1 3	173E+0
-1	768E-1 3	199E+0
-1	800E-1 3	156E+0
-1	768E-1 3	140E+0
-1	784E-1 3	202E+0
-1	768E-1 3	228E+0
-1	800E-1 3	238E+0
-1	800E-1 3	205E+0
-1	768E-1 3	199E+0
-1	800E-1 3	192E+0
-1	800E-1 3	228E+0
-1	768E-1 3	189E+0
-1	784E-1 3	173E+0
-1	784E-1 3	231E+0
-1	768E-1 3	280E+0
-1	800E-1 3	234E+0
-1	735E-1 3	221E+0
-1	784E-1 3	179E+0
-1	784E-1 3	192E+0
-1	800E-1 3	215E+0
-1	751E-1 3	241E+0
-1	768E-1 3	228E+0
-1	751E-1 3	225E+0
-1	816E-1 3	225E+0
-1	784E-1 3	205E+0
-1	768E-1 3	173E+0
-1	784E-1 3	244E+0
-1	800E-1 3	241E+0
-1	751E-1 3	218E+0
-1	784E-1 3	202E+0
-1	784E-1 3	192E+0
-1	768E-1 3	199E+0
-1	800E-1 3	273E+0
-1	768E-1 3	221E+0
-1	816E-1 3	199E+0
-1	751E-1 3	221E+0
-1	735E-1 3	231E+0
-1	800E-1 3	234E+0
-1	768E-1 3	228E+0
-1	784E-1 3	234E+0
-1	768E-1 3	212E+0
-1	751E-1 3	263E+0
-1	800E-1 3	247E+0
-1	784E-1 3	225E+0
-1	784E-1 3	173E+0
-1	784E-1 3	212E+0
-1	784E-1 3	179E+0
-1	784E-1 3	192E+0
-1	768E-1 3	276E+0
-1	784E-1 3	218E+0
-1	800E-1 3	238E+0
-1	784E-1 3	202E+0
-1	735E-1 3	225E+0
-1	768E-1 3	166E+0
-1	768E-1 3	254E+0
-1	784E-1 3	205E+0
-1	768E-1 3	179E+0
-1	735E-1 3	215E+0
-1	784E-1 3	192E+0
-1	768E-1 3	228E+0
-1	784E-1 3	257E+0
-1	768E-1 3	231E+0
-1	816E-1 3	195E+0
-1	768E-1 3	225E+0
-1	768E-1 3	234E+0
-1	751E-1 3	199E+0
-1	768E-1 3	231E+0
-1	784E-1 3	173E+0
-1	751E-1 3	212E+0
-1	800E-1 3	192E+0
-1	800E-1 3	189E+0
-1	768E-1 3	228E+0
-1	784E-1 3	234E+0
-1	800E-1 3	231E+0
-1	816E-1 3	225E+0
-1	784E-1 3	225E+0
-1	751E-1 3	195E+0
-1	784E-1 3	234E+0
-1	816E-1 3	202E+0
-1	768E-1 3	221E+0
-1	751E-1 3	244E+0
-1	735E-1 3	176E+0
-1	784E-1 3	205E+0
-1	800E-1 3	225E+0
-1	751E-1 3	195E+0
-1	751E-1 3	202E+0
-1	800E-1 3	202E+0
-1	751E-1 3	234E+0
-1	784E-1 3	195E+0
-1	784E-1 3	202E+0
-1	768E-1 3	228E+0
-1	735E-1 3	212E+0
-1	751E-1 3	244E+0
-1	784E-1 3	173E+0
-1	816E-1 3	199E+0
-1	784E-1 3	205E+0
-1	768E-1 3	244E+0
-1	768E-1 3	218E+0
-1	784E-1 3	228E+0
-1	768E-1 3	221E+0
-1	735E-1 3	215E+0
-1	751E-1 3	186E+0
-1	768E-1 3	208E+0
-1	784E-1 3	247E+0
-1	768E-1 3	195E+0
-1	784E-1 3	186E+0
-1	784E-1 3	189E+0
-1	784E-1 3	218E+0
-1	768E-1 3	228E+0
-1	768E-1 3	238E+0
-1	800E-1 3	238E+0
-1	784E-1 3	221E+0
-1	768E-1 3	192E+0
-1	751E-1 3	225E+0
-1	800E-1 3	215E+0
-1	751E-1 3	156E+0
-1	751E-1 3	238E+0
-1	751E-1 3	212E+0
-1	784E-1 3	199E+0
-1	751E-1 3	218E+0
-1	768E-1 3	212E+0
-1	768E-1 3	153E+0
-1	800E-1 3	212E+0
-1	784E-1 3	186E+0
-1	751E-1 3	192E+0
-1	768E-1 3	182E+0
-1	800E-1 3	199E+0
-1	768E-1 3	192E+0
-1	735E-1 3	221E+0
-1	751E-1 3	202E+0
-1	784E-1 3	212E+0
-1	735E-1 3	212E+0
-1	751E-1 3	205E+0
-1	735E-1 3	234E+0
-1	784E-1 3	199E+0
-1	784E-1 3	173E+0
-1	768E-1 3	228E+0
-1	784E-1 3	176E+0
-1	751E-1 3	238E+0
-1	768E-1 3	199E+0
-1	751E-1 3	234E+0
-1	768E-1 3	202E+0
-1	768E-1 3	267E+0
-1	751E-1 3	208E+0
-1	768E-1 3	163E+0
-1	800E-1 3	221E+0
-1	816E-1 3	241E+0
-1	751E-1 3	221E+0
-1	751E-1 3	202E+0
-1	784E-1 3	212E+0
-1	784E-1 3	221E+0
-1	784E-1 3	225E+0
-1	735E-1 3	267E+0
-1	751E-1 3	199E+0
-1	800E-1 3	228E+0
-1	751E-1 3	218E+0
-1	784E-1 3	195E+0
-1	768E-1 3	199E+0
-1	816E-1 3	247E+0
-1	768E-1 3	238E+0
-1	751E-1 3	218E+0
-1	768E-1 3	215E+0
-1	784E-1 3	257E+0
-1	735E-1 3	241E+0
-1	735E-1 3	208E+0
-1	768E-1 3	228E+0
-1	751E-1 3	225E+0
-1	751E-1 3	260E+0
-1	768E-1 3	199E+0
-1	784E-1 3	208E+0
-1	784E-1 3	238E+0
-1	768E-1 3	225E+0
-1	751E-1 3	208E+0
-1	768E-1 3	218E+0
-1	768E-1 3	199E+0
-1	768E-1 3	238E+0
-1	784E-1 3	251E+0
-1	768E-1 3	231E+0
-1	751E-1 3	244E+0
-1	800E-1 3	208E+0
-1	768E-1 3	205E+0
-1	768E-1 3	186E+0
-1	768E-1 3	208E+0
-1	751E-1 3	244E+0
-1	768E-1 3	179E+0
-1	784E-1 3	205E+0
-1	768E-1 3	244E+0
-1	768E-1 3	212E+0
-1	735E-1 3	225E+0
-1	735E-1 3	251E+0
-1	784E-1 3	273E+0
-1	784E-1 3	244E+0
-1	751E-1 3	228E+0
-1	784E-1 3	173E+0
-1	751E-1 3	182E+0
-1	784E-1 3	241E+0
-1	735E-1 3	218E+0
-1	751E-1 3	173E+0
-1	768E-1 3	195E+0
-1	768E-1 3	238E+0
-1	735E-1 3	166E+0
-1	751E-1 3	195E+0
-1	800E-1 3	263E+0
-1	768E-1 3	225E+0
-1	751E-1 3	215E+0
-1	768E-1 3	163E+0
-1	784E-1 3	169E+0
-1	768E-1 3	189E+0
-1	751E-1 3	199E+0
-1	735E-1 3	238E+0
-1	768E-1 3	205E+0
-1	768E-1 3	228E+0
-1	751E-1 3	173E+0
-1	768E-1 3	215E+0
-1	800E-1 3	225E+0
-1	751E-1 3	212E+0
-1	751E-1 3	244E+0
-1	751E-1 3	251E+0
-1	768E-1 3	218E+0
-1	784E-1 3	218E+0
-1	751E-1 3	199E+0
-1	751E-1 3	202E+0
-1	768E-1 3	189E+0
-1	751E-1 3	231E+0
-1	751E-1 3	199E+0
-1	751E-1 3	228E+0
-1	735E-1 3	241E+0
-1	751E-1 3	260E+0
-1	751E-1 3	218E+0
-1	768E-1 3	251E+0
-1	768E-1 3	205E+0
-1	784E-1 3	215E+0
-1	751E-1 3	238E+0
-1	751E-1 3	195E+0
-1	751E-1 3	218E+0
-1	768E-1 3	254E+0
-1	751E-1 3	199E+0
-1	751E-1 3	234E+0
-1	735E-1 3	215E+0
-1	751E-1 3	218E+0
-1	751E-1 3	215E+0
-1	735E-1 3	238E+0
-1	768E-1 3	212E+0
-1	768E-1 3	208E+0
-1	735E-1 3	208E+0
-1	768E-1 3	208E+0
-1	768E-1 3	202E+0
-1	751E-1 3	251E+0
-1	735E-1 3	225E+0
-1	719E-1 3	205E+0
-1	735E-1 3	234E+0
-1	768E-1 3	205E+0
-1	751E-1 3	186E+0
-1	751E-1 3	202E+0
-1	784E-1 3	195E+0
-1	768E-1 3	202E+0
-1	751E-1 3	182E+0
-1	800E-1 3	186E+0
-1	768E-1 3	186E+0
-1	784E-1 3	179E+0
-1	719E-1 3	199E+0
-1	751E-1 3	199E+0
-1	768E-1 3	192E+0
-1	735E-1 3	208E+0
-1	735E-1 3	192E+0
-1	768E-1 3	176E+0
-1	768E-1 3	205E+0
-1	768E-1 3	270E+0
-1	751E-1 3	228E+0
-1	719E-1 3	205E+0
-1	800E-1 3	202E+0
-1	751E-1 3	225E+0
-1	751E-1 3	247E+0
-1	784E-1 3	228E+0
-1	768E-1 3	231E+0
-1	768E-1 3	208E+0
-1	735E-1 3	228E+0
-1	768E-1 3	212E+0
-1	784E-1 3	244E+0
-1	768E-1 3	225E+0
-1	751E-1 3	257E+0
-1	751E-1 3	195E+0
-1	768E-1 3	173E+0
-1	735E-1 3	192E+0
-1	768E-1 3	182E+0
-1	751E-1 3	234E+0
-1	735E-1 3	254E+0
-1	751E-1 3	260E+0
-1	735E-1 3	221E+0
-1	768E-1 3	218E+0
-1	768E-1 3	254E+0
-1	751E-1 3	182E+0
-1	719E-1 3	192E+0
-1	768E-1 3	254E+0
-1	784E-1 3	247E+0
-1	735E-1 3	202E+0
-1	735E-1 3	221E+0
-1	735E-1 3	238E+0
-1	784E-1 3	205E+0
-1	751E-1 3	254E+0
-1	719E-1 3	212E+0
-1	735E-1 3	241E+0
-1	768E-1 3	176E+0
-1	751E-1 3	199E+0
-1	719E-1 3	212E+0
-1	768E-1 3	202E+0
-1	784E-1 3	212E+0
-1	719E-1 3	202E+0
-1	735E-1 3	208E+0
-1	719E-1 3	189E+0
-1	768E-1 3	225E+0
-1	735E-1 3	208E+0
-1	735E-1 3	212E+0
-1	768E-1 3	234E+0
-1	768E-1 3	195E+0
-1	751E-1 3	225E+0
-1	751E-1 3	195E+0
-1	768E-1 3	202E+0
-1	784E-1 3	212E+0
-1	735E-1 3	205E+0
-1	719E-1 3	238E+0
-1	768E-1 3	212E+0
-1	751E-1 3	238E+0
-1	735E-1 3	205E+0
-1	768E-1 3	218E+0
-1	735E-1 3	228E+0
-1	768E-1 3	238E+0
-1	784E-1 3	234E+0
-1	719E-1 3	215E+0
-1	735E-1 3	215E+0
-1	768E-1 3	215E+0
-1	768E-1 3	202E+0
-1	768E-1 3	228E+0
-1	735E-1 3	176E+0
-1	751E-1 3	218E+0
-1	751E-1 3	225E+0
-1	735E-1 3	267E+0
-1	751E-1 3	212E+0
-1	768E-1 3	205E+0
-1	751E-1 3	234E+0
-1	735E-1 3	199E+0
-1	735E-1 3	234E+0
-1	768E-1 3	228E+0
-1	735E-1 3	218E+0
-1	735E-1 3	218E+0
-1	768E-1 3	238E+0
-1	784E-1 3	218E+0
-1	751E-1 3	225E+0
-1	719E-1 3	205E+0
-1	735E-1 3	182E+0
-1	751E-1 3	225E+0
-1	735E-1 3	205E+0
-1	703E-1 3	221E+0
-1	768E-1 3	205E+0
-1	768E-1 3	176E+0
-1	751E-1 3	208E+0
-1	768E-1 3	241E+0
-1	751E-1 3	202E+0
-1	768E-1 3	238E+0
-1	751E-1 3	228E+0
-1	768E-1 3	186E+0
-1	735E-1 3	192E+0
-1	751E-1 3	238E+0
-1	768E-1 3	186E+0
-1	751E-1 3	215E+0
-1	719E-1 3	205E+0
-1	768E-1 3	212E+0
-1	751E-1 3	218E+0
-1	719E-1 3	218E+0
-1	735E-1 3	257E+0
-1	735E-1 3	212E+0
-1	751E-1 3	267E+0
-1	751E-1 3	202E+0
-1	768E-1 3	150E+0
-1	735E-1 3	202E+0
-1	751E-1 3	228E+0
-1	735E-1 3	208E+0
-1	719E-1 3	238E+0
-1	768E-1 3	186E+0
-1	735E-1 3	186E+0
-1	735E-1 3	208E+0
-1	735E-1 3	192E+0
-1	768E-1 3	208E+0
-1	768E-1 3	212E+0
-1	735E-1 3	189E+0
-1	751E-1 3	205E+0
-1	784E-1 3	205E+0
-1	768E-1 3	234E+0
-1	735E-1 3	244E+0
-1	751E-1 3	205E+0
-1	784E-1 3	199E+0
-1	735E-1 3	199E+0
-1	768E-1 3	238E+0
-1	719E-1 3	208E+0
-1	751E-1 3	234E+0
-1	751E-1 3	257E+0
-1	719E-1 3	241E+0
-1	751E-1 3	228E+0
-1	751E-1 3	212E+0
-1	751E-1 3	212E+0
-1	751E-1 3	205E+0
-1	784E-1 3	218E+0
-1	751E-1 3	254E+0
-1	735E-1 3	218E+0
-1	719E-1 3	182E+0
-1	735E-1 3	221E+0
-1	751E-1 3	202E+0
-1	751E-1 3	238E+0
-1	703E-1 3	208E+0
-1	719E-1 3	244E+0
-1	751E-1 3	205E+0
-1	768E-1 3	199E+0
-1	735E-1 3	156E+0
-1	751E-1 3	205E+0
-1	751E-1 3	205E+0
-1	751E-1 3	238E+0
-1	768E-1 3	247E+0
-1	735E-1 3	234E+0
-1	768E-1 3	205E+0
-1	768E-1 3	241E+0
-1	719E-1 3	212E+0
-1	784E-1 3	199E+0
-1	751E-1 3	221E+0
-1	719E-1 3	205E+0
-1	719E-1 3	228E+0
-1	751E-1 3	221E+0
-1	784E-1 3	221E+0
-1	719E-1 3	205E+0
-1	735E-1 3	247E+0
-1	719E-1 3	212E+0
-1	800E-1 3	218E+0
-1	751E-1 3	263E+0
-1	735E-1 3	254E+0
-1	735E-1 3	244E+0
-1	735E-1 3	231E+0
-1	735E-1 3	205E+0
-1	751E-1 3	241E+0
-1	751E-1 3	238E+0
-1	751E-1 3	215E+0
-1	735E-1 3	212E+0
-1	719E-1 3	208E+0
-1	719E-1 3	192E+0
-1	751E-1 3	208E+0
-1	751E-1 3	199E+0
-1	719E-1 3	212E+0
-1	735E-1 3	234E+0
-1	751E-1 3	244E+0
-1	735E-1 3	208E+0
-1	719E-1 3	202E+0
-1	768E-1 3	267E+0
-1	735E-1 3	244E+0
-1	768E-1 3	251E+0
-1	719E-1 3	225E+0
-1	735E-1 3	238E+0
-1	735E-1 3	218E+0
-1	719E-1 3	244E+0
-1	735E-1 3	186E+0
-1	735E-1 3	218E+0
-1	751E-1 3	228E+0
-1	719E-1 3	212E+0
-1	735E-1 3	212E+0
-1	735E-1 3	263E+0
-1	768E-1 3	244E+0
-1	735E-1 3	225E+0
-1	703E-1 3	202E+0
-1	735E-1 3	179E+0
-1	768E-1 3	231E+0
-1	735E-1 3	234E+0
-1	751E-1 3	176E+0
-1	719E-1 3	199E+0
-1	768E-1 3	212E+0
-1	735E-1 3	215E+0
-1	751E-1 3	244E+0
-1	719E-1 3	192E+0
-1	735E-1 3	195E+0
-1	719E-1 3	260E+0
-1	719E-1 3	231E+0
-1	751E-1 3	208E+0
-1	768E-1 3	179E+0
-1	735E-1 3	234E+0
-1	719E-1 3	202E+0
-1	719E-1 3	199E+0
-1	751E-1 3	247E+0
-1	719E-1 3	215E+0
-1	703E-1 3	218E+0
-1	719E-1 3	238E+0
-1	735E-1 3	208E+0
-1	686E-1 3	238E+0
-1	703E-1 3	241E+0
-1	735E-1 3	231E+0
-1	735E-1 3	238E+0
-1	751E-1 3	195E+0
-1	719E-1 3	212E+0
-1	768E-1 3	208E+0
-1	719E-1 3	221E+0
-1	719E-1 3	189E+0
-1	751E-1 3	192E+0
-1	735E-1 3	215E+0
-1	751E-1 3	238E+0
-1	735E-1 3	195E+0
-1	719E-1 3	205E+0
-1	719E-1 3	212E+0
-1	751E-1 3	251E+0
-1	719E-1 3	254E+0
-1	735E-1 3	199E+0
-1	784E-1 3	202E+0
-1	735E-1 3	254E+0
-1	735E-1 3	205E+0
-1	719E-1 3	234E+0
-1	719E-1 3	270E+0
-1	751E-1 3	215E+0
-1	751E-1 3	234E+0
-1	719E-1 3	199E+0
-1	768E-1 3	221E+0
-1	751E-1 3	228E+0
-1	719E-1 3	254E+0
-1	719E-1 3	208E+0
-1	768E-1 3	192E+0
-1	735E-1 3	218E+0
-1	735E-1 3	228E+0
-1	735E-1 3	208E+0
-1	735E-1 3	228E+0
-1	768E-1 3	225E+0
-1	735E-1 3	225E+0
-1	719E-1 3	238E+0
-1	768E-1 3	225E+0
-1	735E-1 3	241E+0
-1	719E-1 3	234E+0
-1	735E-1 3	215E+0
-1	735E-1 3	241E+0
-1	735E-1 3	192E+0
-1	751E-1 3	205E+0
-1	735E-1 3	218E+0
-1	751E-1 3	192E+0
-1	751E-1 3	221E+0
-1	751E-1 3	234E+0
-1	719E-1 3	238E+0
-1	735E-1 3	205E+0
-1	735E-1 3	260E+0
-1	735E-1 3	189E+0
-1	735E-1 3	169E+0
-1	735E-1 3	221E+0
-1	751E-1 3	234E+0
-1	768E-1 3	257E+0
-1	719E-1 3	199E+0
-1	735E-1 3	195E+0
-1	719E-1 3	225E+0
-1	735E-1 3	189E+0
-1	703E-1 3	186E+0
-1	735E-1 3	199E+0
-1	768E-1 3	215E+0
-1	751E-1 3	244E+0
-1	751E-1 3	260E+0
-1	735E-1 3	202E+0
-1	719E-1 3	195E+0
-1	784E-1 3	231E+0
-1	719E-1 3	208E+0
-1	703E-1 3	241E+0
-1	751E-1 3	218E+0
-1	735E-1 3	228E+0
-1	670E-1 3	231E+0
-1	719E-1 3	267E+0
-1	751E-1 3	231E+0
-1	751E-1 3	212E+0
-1	735E-1 3	228E+0
-1	719E-1 3	182E+0
-1	735E-1 3	205E+0
-1	735E-1 3	247E+0
-1	735E-1 3	218E+0
-1	719E-1 3	199E+0
-1	735E-1 3	225E+0
-1	719E-1 3	218E+0
-1	719E-1 3	182E+0
-1	719E-1 3	208E+0
-1	735E-1 3	241E+0
-1	703E-1 3	234E+0
-1	670E-1 3	234E+0
-1	735E-1 3	251E+0
-1	735E-1 3	195E+0
-1	751E-1 3	218E+0
-1	719E-1 3	225E+0
-1	751E-1 3	179E+0
-1	784E-1 3	208E+0
-1	735E-1 3	173E+0
-1	719E-1 3	199E+0
-1	735E-1 3	231E+0
-1	751E-1 3	238E+0
-1	751E-1 3	205E+0
-1	735E-1 3	257E+0
-1	703E-1 3	163E+0
-1	735E-1 3	218E+0
-1	719E-1 3	195E+0
-1	751E-1 3	166E+0
-1	735E-1 3	225E+0
-1	751E-1 3	241E+0
-1	735E-1 3	254E+0
-1	686E-1 3	228E+0
-1	751E-1 3	212E+0
-1	751E-1 3	218E+0
-1	719E-1 3	228E+0
-1	703E-1 3	195E+0
-1	735E-1 3	221E+0
-1	768E-1 3	169E+0
-1	735E-1 3	163E+0
-1	735E-1 3	186E+0
-1	735E-1 3	150E+0
-1	751E-1 3	189E+0
-1	719E-1 3	228E+0
-1	703E-1 3	205E+0
-1	751E-1 3	215E+0
-1	751E-1 3	208E+0
-1	735E-1 3	228E+0
-1	719E-1 3	218E+0
-1	703E-1 3	225E+0
-1	751E-1 3	179E+0
-1	719E-1 3	202E+0
-1	735E-1 3	202E+0
-1	719E-1 3	221E+0
-1	768E-1 3	202E+0
-1	735E-1 3	212E+0
-1	735E-1 3	195E+0
-1	719E-1 3	195E+0
-1	735E-1 3	241E+0
-1	735E-1 3	212E+0
-1	703E-1 3	212E+0
-1	735E-1 3	270E+0
-1	735E-1 3	221E+0
-1	719E-1 3	244E+0
-1	719E-1 3	238E+0
-1	735E-1 3	247E+0
-1	735E-1 3	202E+0
-1	751E-1 3	231E+0
-1	686E-1 3	221E+0
-1	719E-1 3	215E+0
-1	768E-1 3	244E+0
-1	735E-1 3	234E+0
-1	751E-1 3	231E+0
-1	735E-1 3	189E+0
-1	719E-1 3	215E+0
-1	735E-1 3	208E+0
-1	735E-1 3	195E+0
-1	703E-1 3	228E+0
-1	751E-1 3	205E+0
-1	703E-1 3	189E+0
-1	719E-1 3	195E+0
-1	719E-1 3	218E+0
-1	735E-1 3	212E+0
-1	703E-1 3	182E+0
-1	719E-1 3	244E+0
-1	735E-1 3	221E+0
-1	735E-1 3	215E+0
-1	703E-1 3	182E+0
-1	735E-1 3	215E+0
-1	735E-1 3	238E+0
-1	703E-1 3	257E+0
-1	735E-1 3	228E+0
-1	703E-1 3	189E+0
-1	751E-1 3	182E+0
-1	719E-1 3	205E+0
-1	703E-1 3	241E+0
-1	719E-1 3	234E+0
-1	719E-1 3	231E+0
-1	719E-1 3	186E+0
-1	703E-1 3	241E+0
-1	719E-1 3	208E+0
-1	686E-1 3	202E+0
-1	719E-1 3	208E+0
-1	735E-1 3	199E+0
-1	784E-1 3	205E+0
-1	703E-1 3	202E+0
-1	719E-1 3	231E+0
-1	703E-1 3	160E+0
-1	719E-1 3	244E+0
-1	719E-1 3	221E+0
-1	719E-1 3	228E+0
-1	703E-1 3	218E+0
-1	686E-1 3	221E+0
-1	751E-1 3	244E+0
-1	735E-1 3	257E+0
-1	719E-1 3	254E+0
-1	703E-1 3	221E+0
-1	703E-1 3	173E+0
-1	768E-1 3	238E+0
-1	719E-1 3	221E+0
-1	719E-1 3	231E+0
-1	719E-1 3	231E+0
-1	735E-1 3	238E+0
-1	751E-1 3	218E+0
-1	719E-1 3	234E+0
-1	735E-1 3	238E+0
-1	735E-1 3	215E+0
-1	719E-1 3	241E+0
-1	703E-1 3	238E+0
-1	686E-1 3	195E+0
-1	768E-1 3	231E+0
-1	719E-1 3	247E+0
-1	719E-1 3	260E+0
-1	719E-1 3	218E+0
-1	735E-1 3	215E+0
-1	735E-1 3	205E+0
-1	703E-1 3	199E+0
-1	686E-1 3	205E+0
-1	751E-1 3	182E+0
-1	703E-1 3	199E+0
[truncated: 69,992 more rows]
