# Supplementary material for: Improved ANAP incorporation and VCF analysis reveal details of P2X7 current facilitation and a limited conformational interplay between ATP binding and the intracellular ballast domain
Source: eLife. 2023 Jan 4;12:e82479. doi: 10.7554/eLife.82479 (PMC9859053; doi:10.7554/eLife.82479)
Supplement: Figure 2—figure supplement 1—source data 3. [file elife-82479-fig2-figsupp1-data3.zip › Figure-2_figure-supplement-1_source-data-3/20h27/rec05.csv]

-1	508E-1 1	109E+1
-1	541E-1 1	113E+1
-1	557E-1 1	098E+1
-1	524E-1 1	107E+1
-1	557E-1 1	109E+1
-1	589E-1 1	104E+1
-1	541E-1 1	104E+1
-1	508E-1 1	098E+1
-1	508E-1 1	101E+1
-1	524E-1 1	107E+1
-1	573E-1 1	108E+1
-1	541E-1 1	104E+1
-1	541E-1 1	104E+1
-1	589E-1 1	099E+1
-1	557E-1 1	102E+1
-1	508E-1 1	107E+1
-1	524E-1 1	106E+1
-1	573E-1 1	111E+1
-1	557E-1 1	115E+1
-1	508E-1 1	101E+1
-1	541E-1 1	103E+1
-1	541E-1 1	109E+1
-1	573E-1 1	110E+1
-1	541E-1 1	108E+1
-1	541E-1 1	109E+1
-1	557E-1 1	107E+1
-1	541E-1 1	114E+1
-1	508E-1 1	112E+1
-1	524E-1 1	106E+1
-1	541E-1 1	108E+1
-1	541E-1 1	107E+1
-1	557E-1 1	105E+1
-1	541E-1 1	109E+1
-1	524E-1 1	097E+1
-1	557E-1 1	106E+1
-1	541E-1 1	101E+1
-1	524E-1 1	107E+1
-1	524E-1 1	110E+1
-1	557E-1 1	114E+1
-1	541E-1 1	106E+1
-1	557E-1 1	104E+1
-1	541E-1 1	105E+1
-1	573E-1 1	109E+1
-1	541E-1 1	113E+1
-1	508E-1 1	117E+1
-1	541E-1 1	105E+1
-1	557E-1 1	103E+1
-1	524E-1 1	105E+1
-1	557E-1 1	102E+1
-1	524E-1 1	110E+1
-1	573E-1 1	115E+1
-1	541E-1 1	116E+1
-1	573E-1 1	106E+1
-1	541E-1 1	105E+1
-1	541E-1 1	107E+1
-1	492E-1 1	103E+1
-1	541E-1 1	106E+1
-1	541E-1 1	102E+1
-1	524E-1 1	105E+1
-1	573E-1 1	111E+1
-1	541E-1 1	115E+1
-1	524E-1 1	108E+1
-1	541E-1 1	106E+1
-1	541E-1 1	105E+1
-1	508E-1 1	103E+1
-1	541E-1 1	096E+1
-1	541E-1 1	106E+1
-1	541E-1 1	104E+1
-1	541E-1 1	112E+1
-1	557E-1 1	105E+1
-1	573E-1 1	101E+1
-1	524E-1 1	104E+1
-1	541E-1 1	111E+1
-1	541E-1 1	104E+1
-1	541E-1 1	101E+1
-1	492E-1 1	103E+1
-1	508E-1 1	098E+1
-1	541E-1 1	102E+1
-1	541E-1 1	099E+1
-1	573E-1 1	109E+1
-1	524E-1 1	107E+1
-1	557E-1 1	111E+1
-1	573E-1 1	114E+1
-1	541E-1 1	112E+1
-1	492E-1 1	100E+1
-1	541E-1 1	107E+1
-1	557E-1 1	111E+1
-1	508E-1 1	107E+1
-1	524E-1 1	095E+1
-1	557E-1 1	108E+1
-1	589E-1 1	102E+1
-1	524E-1 1	112E+1
-1	557E-1 1	105E+1
-1	541E-1 1	105E+1
-1	573E-1 1	116E+1
-1	492E-1 1	106E+1
-1	524E-1 1	102E+1
-1	573E-1 1	100E+1
-1	541E-1 1	105E+1
-1	508E-1 1	109E+1
-1	508E-1 1	107E+1
-1	541E-1 1	105E+1
-1	573E-1 1	106E+1
-1	557E-1 1	102E+1
-1	557E-1 1	105E+1
-1	541E-1 1	106E+1
-1	589E-1 1	102E+1
-1	541E-1 1	107E+1
-1	492E-1 1	112E+1
-1	541E-1 1	110E+1
-1	524E-1 1	105E+1
-1	541E-1 1	111E+1
-1	541E-1 1	107E+1
-1	541E-1 1	110E+1
-1	573E-1 1	108E+1
-1	541E-1 1	103E+1
-1	524E-1 1	106E+1
-1	557E-1 1	110E+1
-1	557E-1 1	103E+1
-1	524E-1 1	108E+1
-1	524E-1 1	104E+1
-1	541E-1 1	100E+1
-1	557E-1 1	096E+1
-1	508E-1 1	096E+1
-1	541E-1 1	097E+1
-1	524E-1 1	099E+1
-1	541E-1 1	099E+1
-1	524E-1 1	103E+1
-1	524E-1 1	106E+1
-1	557E-1 1	108E+1
-1	573E-1 1	107E+1
-1	541E-1 1	107E+1
-1	541E-1 1	107E+1
-1	541E-1 1	112E+1
-1	541E-1 1	106E+1
-1	557E-1 1	107E+1
-1	557E-1 1	102E+1
-1	557E-1 1	112E+1
-1	524E-1 1	105E+1
-1	508E-1 1	098E+1
-1	541E-1 1	103E+1
-1	541E-1 1	099E+1
-1	524E-1 1	104E+1
-1	524E-1 1	112E+1
-1	557E-1 1	106E+1
-1	557E-1 1	110E+1
-1	557E-1 1	109E+1
-1	541E-1 1	110E+1
-1	524E-1 1	114E+1
-1	541E-1 1	109E+1
-1	557E-1 1	104E+1
-1	524E-1 1	113E+1
-1	524E-1 1	112E+1
-1	524E-1 1	112E+1
-1	541E-1 1	109E+1
-1	524E-1 1	109E+1
-1	541E-1 1	108E+1
-1	541E-1 1	105E+1
-1	557E-1 1	105E+1
-1	524E-1 1	106E+1
-1	557E-1 1	107E+1
-1	557E-1 1	105E+1
-1	524E-1 1	105E+1
-1	524E-1 1	107E+1
-1	541E-1 1	102E+1
-1	557E-1 1	106E+1
-1	589E-1 1	106E+1
-1	557E-1 1	101E+1
-1	508E-1 1	102E+1
-1	557E-1 1	112E+1
-1	557E-1 1	108E+1
-1	508E-1 1	100E+1
-1	508E-1 1	098E+1
-1	557E-1 1	106E+1
-1	541E-1 1	108E+1
-1	524E-1 1	107E+1
-1	541E-1 1	107E+1
-1	541E-1 1	107E+1
-1	524E-1 1	106E+1
-1	541E-1 1	106E+1
-1	508E-1 1	104E+1
-1	508E-1 1	108E+1
-1	541E-1 1	105E+1
-1	541E-1 1	105E+1
-1	541E-1 1	101E+1
-1	541E-1 1	105E+1
-1	557E-1 1	109E+1
-1	557E-1 1	104E+1
-1	541E-1 1	112E+1
-1	573E-1 1	105E+1
-1	557E-1 1	110E+1
-1	524E-1 1	113E+1
-1	524E-1 1	095E+1
-1	524E-1 1	110E+1
-1	557E-1 1	108E+1
-1	508E-1 1	106E+1
-1	508E-1 1	105E+1
-1	524E-1 1	105E+1
-1	541E-1 1	104E+1
-1	524E-1 1	111E+1
-1	541E-1 1	110E+1
-1	557E-1 1	105E+1
-1	541E-1 1	105E+1
-1	541E-1 1	109E+1
-1	524E-1 1	107E+1
-1	524E-1 1	113E+1
-1	524E-1 1	106E+1
-1	541E-1 1	101E+1
-1	541E-1 1	111E+1
-1	557E-1 1	104E+1
-1	573E-1 1	101E+1
-1	541E-1 1	105E+1
-1	524E-1 1	108E+1
-1	541E-1 1	105E+1
-1	557E-1 1	098E+1
-1	524E-1 1	102E+1
-1	557E-1 1	103E+1
-1	541E-1 1	109E+1
-1	557E-1 1	103E+1
-1	541E-1 1	116E+1
-1	524E-1 1	109E+1
-1	557E-1 1	109E+1
-1	557E-1 1	106E+1
-1	508E-1 1	114E+1
-1	541E-1 1	109E+1
-1	541E-1 1	106E+1
-1	541E-1 1	103E+1
-1	524E-1 1	107E+1
-1	524E-1 1	106E+1
-1	557E-1 1	101E+1
-1	524E-1 1	100E+1
-1	541E-1 1	107E+1
-1	524E-1 1	108E+1
-1	541E-1 1	107E+1
-1	541E-1 1	101E+1
-1	508E-1 1	095E+1
-1	541E-1 1	101E+1
-1	557E-1 1	108E+1
-1	557E-1 1	102E+1
-1	524E-1 1	106E+1
-1	524E-1 1	111E+1
-1	557E-1 1	111E+1
-1	557E-1 1	102E+1
-1	524E-1 1	100E+1
-1	541E-1 1	110E+1
-1	541E-1 1	115E+1
-1	541E-1 1	111E+1
-1	524E-1 1	104E+1
-1	508E-1 1	108E+1
-1	541E-1 1	107E+1
-1	573E-1 1	112E+1
-1	508E-1 1	113E+1
-1	508E-1 1	103E+1
-1	524E-1 1	108E+1
-1	573E-1 1	100E+1
-1	508E-1 1	105E+1
-1	541E-1 1	102E+1
-1	524E-1 1	111E+1
-1	557E-1 1	109E+1
-1	524E-1 1	112E+1
-1	541E-1 1	104E+1
-1	573E-1 1	103E+1
-1	541E-1 1	105E+1
-1	524E-1 1	110E+1
-1	557E-1 1	099E+1
-1	541E-1 1	099E+1
-1	557E-1 1	106E+1
-1	541E-1 1	110E+1
-1	541E-1 1	113E+1
-1	524E-1 1	111E+1
-1	541E-1 1	111E+1
-1	541E-1 1	107E+1
-1	524E-1 1	108E+1
-1	524E-1 1	098E+1
-1	541E-1 1	106E+1
-1	541E-1 1	110E+1
-1	476E-1 1	110E+1
-1	524E-1 1	109E+1
-1	541E-1 1	113E+1
-1	557E-1 1	100E+1
-1	541E-1 1	113E+1
-1	557E-1 1	111E+1
-1	541E-1 1	105E+1
-1	524E-1 1	115E+1
-1	541E-1 1	108E+1
-1	573E-1 1	100E+1
-1	557E-1 1	100E+1
-1	524E-1 1	103E+1
-1	508E-1 1	106E+1
-1	524E-1 1	111E+1
-1	541E-1 1	104E+1
-1	541E-1 1	111E+1
-1	524E-1 1	109E+1
-1	557E-1 1	107E+1
-1	557E-1 1	105E+1
-1	508E-1 1	098E+1
-1	508E-1 1	110E+1
-1	541E-1 1	101E+1
-1	541E-1 1	100E+1
-1	508E-1 1	101E+1
-1	524E-1 1	100E+1
-1	524E-1 1	106E+1
-1	541E-1 1	108E+1
-1	508E-1 1	116E+1
-1	541E-1 1	111E+1
-1	541E-1 1	102E+1
-1	541E-1 1	097E+1
-1	524E-1 1	096E+1
-1	541E-1 1	104E+1
-1	557E-1 1	106E+1
-1	541E-1 1	104E+1
-1	541E-1 1	110E+1
-1	541E-1 1	107E+1
-1	541E-1 1	107E+1
-1	524E-1 1	106E+1
-1	541E-1 1	102E+1
-1	541E-1 1	104E+1
-1	541E-1 1	104E+1
-1	557E-1 1	108E+1
-1	573E-1 1	106E+1
-1	541E-1 1	110E+1
-1	557E-1 1	108E+1
-1	524E-1 1	105E+1
-1	524E-1 1	104E+1
-1	524E-1 1	105E+1
-1	557E-1 1	101E+1
-1	557E-1 1	106E+1
-1	557E-1 1	104E+1
-1	524E-1 1	104E+1
-1	524E-1 1	107E+1
-1	557E-1 1	109E+1
-1	524E-1 1	109E+1
-1	573E-1 1	105E+1
-1	524E-1 1	105E+1
-1	508E-1 1	115E+1
-1	541E-1 1	103E+1
-1	492E-1 1	099E+1
-1	541E-1 1	104E+1
-1	557E-1 1	098E+1
-1	541E-1 1	107E+1
-1	524E-1 1	112E+1
-1	524E-1 1	106E+1
-1	557E-1 1	107E+1
-1	508E-1 1	106E+1
-1	541E-1 1	108E+1
-1	557E-1 1	106E+1
-1	557E-1 1	108E+1
-1	508E-1 1	103E+1
-1	508E-1 1	106E+1
-1	492E-1 1	100E+1
-1	573E-1 1	103E+1
-1	524E-1 1	105E+1
-1	557E-1 1	110E+1
-1	557E-1 1	104E+1
-1	541E-1 1	103E+1
-1	524E-1 1	099E+1
-1	541E-1 1	096E+1
-1	541E-1 1	101E+1
-1	557E-1 1	104E+1
-1	524E-1 1	105E+1
-1	524E-1 1	110E+1
-1	524E-1 1	111E+1
-1	524E-1 1	108E+1
-1	541E-1 1	109E+1
-1	508E-1 1	109E+1
-1	541E-1 1	109E+1
-1	541E-1 1	115E+1
-1	508E-1 1	109E+1
-1	524E-1 1	104E+1
-1	557E-1 1	112E+1
-1	573E-1 1	103E+1
-1	524E-1 1	107E+1
-1	524E-1 1	109E+1
-1	524E-1 1	109E+1
-1	557E-1 1	100E+1
-1	541E-1 1	108E+1
-1	541E-1 1	110E+1
-1	541E-1 1	101E+1
-1	557E-1 1	098E+1
-1	524E-1 1	108E+1
-1	508E-1 1	107E+1
-1	541E-1 1	102E+1
-1	557E-1 1	102E+1
-1	508E-1 1	109E+1
-1	524E-1 1	110E+1
-1	557E-1 1	105E+1
-1	557E-1 1	112E+1
-1	508E-1 1	111E+1
-1	524E-1 1	099E+1
-1	541E-1 1	109E+1
-1	524E-1 1	100E+1
-1	508E-1 1	108E+1
-1	524E-1 1	107E+1
-1	557E-1 1	106E+1
-1	524E-1 1	103E+1
-1	541E-1 1	107E+1
-1	573E-1 1	104E+1
-1	508E-1 1	099E+1
-1	541E-1 1	096E+1
-1	541E-1 1	108E+1
-1	557E-1 1	101E+1
-1	557E-1 1	109E+1
-1	541E-1 1	107E+1
-1	524E-1 1	109E+1
-1	557E-1 1	111E+1
-1	557E-1 1	104E+1
-1	557E-1 1	099E+1
-1	557E-1 1	106E+1
-1	524E-1 1	109E+1
-1	557E-1 1	108E+1
-1	557E-1 1	100E+1
-1	557E-1 1	103E+1
-1	524E-1 1	112E+1
-1	557E-1 1	103E+1
-1	573E-1 1	110E+1
-1	524E-1 1	101E+1
-1	524E-1 1	107E+1
-1	541E-1 1	114E+1
-1	541E-1 1	103E+1
-1	508E-1 1	099E+1
-1	524E-1 1	108E+1
-1	541E-1 1	098E+1
-1	557E-1 1	107E+1
-1	557E-1 1	112E+1
-1	524E-1 1	110E+1
-1	524E-1 1	109E+1
-1	605E-1 1	107E+1
-1	541E-1 1	113E+1
-1	541E-1 1	099E+1
-1	524E-1 1	100E+1
-1	557E-1 1	104E+1
-1	524E-1 1	108E+1
-1	524E-1 1	106E+1
-1	557E-1 1	104E+1
-1	557E-1 1	106E+1
-1	541E-1 1	107E+1
-1	524E-1 1	103E+1
-1	541E-1 1	101E+1
-1	557E-1 1	110E+1
-1	541E-1 1	112E+1
-1	524E-1 1	107E+1
-1	524E-1 1	109E+1
-1	557E-1 1	105E+1
-1	557E-1 1	098E+1
-1	541E-1 1	098E+1
-1	508E-1 1	107E+1
-1	573E-1 1	104E+1
-1	541E-1 1	106E+1
-1	492E-1 1	102E+1
-1	573E-1 1	109E+1
-1	541E-1 1	103E+1
-1	541E-1 1	112E+1
-1	541E-1 1	108E+1
-1	557E-1 1	109E+1
-1	524E-1 1	107E+1
-1	524E-1 1	098E+1
-1	541E-1 1	101E+1
-1	541E-1 1	110E+1
-1	541E-1 1	107E+1
-1	541E-1 1	099E+1
-1	508E-1 1	106E+1
-1	524E-1 1	115E+1
-1	541E-1 1	114E+1
-1	524E-1 1	108E+1
-1	524E-1 1	098E+1
-1	541E-1 1	111E+1
-1	524E-1 1	106E+1
-1	524E-1 1	106E+1
-1	492E-1 1	105E+1
-1	557E-1 1	108E+1
-1	524E-1 1	108E+1
-1	524E-1 1	107E+1
-1	524E-1 1	097E+1
-1	557E-1 1	108E+1
-1	541E-1 1	110E+1
-1	573E-1 1	105E+1
-1	541E-1 1	107E+1
-1	508E-1 1	106E+1
-1	557E-1 1	113E+1
-1	573E-1 1	110E+1
-1	508E-1 1	108E+1
-1	541E-1 1	099E+1
-1	541E-1 1	108E+1
-1	524E-1 1	108E+1
-1	508E-1 1	110E+1
-1	557E-1 1	107E+1
-1	573E-1 1	107E+1
-1	508E-1 1	108E+1
-1	557E-1 1	099E+1
-1	557E-1 1	106E+1
-1	541E-1 1	107E+1
-1	541E-1 1	100E+1
-1	524E-1 1	103E+1
-1	541E-1 1	106E+1
-1	557E-1 1	103E+1
-1	524E-1 1	106E+1
-1	508E-1 1	106E+1
-1	541E-1 1	110E+1
-1	541E-1 1	104E+1
-1	557E-1 1	102E+1
-1	541E-1 1	096E+1
-1	573E-1 1	101E+1
-1	557E-1 1	106E+1
-1	508E-1 1	106E+1
-1	524E-1 1	109E+1
-1	557E-1 1	106E+1
-1	508E-1 1	097E+1
-1	524E-1 1	107E+1
-1	557E-1 1	106E+1
-1	541E-1 1	112E+1
-1	557E-1 1	100E+1
-1	541E-1 1	104E+1
-1	524E-1 1	107E+1
-1	524E-1 1	113E+1
-1	541E-1 1	107E+1
-1	508E-1 1	110E+1
-1	524E-1 1	116E+1
-1	524E-1 1	102E+1
-1	541E-1 1	104E+1
-1	541E-1 1	103E+1
-1	524E-1 1	109E+1
-1	557E-1 1	109E+1
-1	557E-1 1	103E+1
-1	524E-1 1	103E+1
-1	508E-1 1	102E+1
-1	557E-1 1	110E+1
-1	541E-1 1	111E+1
-1	541E-1 1	106E+1
-1	524E-1 1	093E+1
-1	508E-1 1	100E+1
-1	557E-1 1	110E+1
-1	524E-1 1	102E+1
-1	508E-1 1	102E+1
-1	557E-1 1	098E+1
-1	524E-1 1	109E+1
-1	492E-1 1	105E+1
-1	541E-1 1	103E+1
-1	573E-1 1	110E+1
-1	508E-1 1	105E+1
-1	508E-1 1	100E+1
-1	524E-1 1	106E+1
-1	524E-1 1	109E+1
-1	541E-1 1	107E+1
-1	541E-1 1	101E+1
-1	524E-1 1	106E+1
-1	541E-1 1	102E+1
-1	541E-1 1	102E+1
-1	524E-1 1	102E+1
-1	524E-1 1	106E+1
-1	524E-1 1	102E+1
-1	557E-1 1	100E+1
-1	524E-1 1	099E+1
-1	541E-1 1	099E+1
-1	524E-1 1	108E+1
-1	524E-1 1	116E+1
-1	508E-1 1	112E+1
-1	508E-1 1	100E+1
-1	492E-1 1	104E+1
-1	508E-1 1	103E+1
-1	476E-1 1	100E+1
-1	541E-1 1	109E+1
-1	524E-1 1	104E+1
-1	541E-1 1	104E+1
-1	508E-1 1	107E+1
-1	541E-1 1	105E+1
-1	508E-1 1	100E+1
-1	524E-1 1	102E+1
-1	508E-1 1	110E+1
-1	524E-1 1	099E+1
-1	541E-1 1	101E+1
-1	557E-1 1	097E+1
-1	541E-1 1	098E+1
-1	492E-1 1	098E+1
-1	524E-1 1	102E+1
-1	541E-1 1	108E+1
-1	508E-1 1	106E+1
-1	508E-1 1	102E+1
-1	524E-1 1	098E+1
-1	508E-1 1	103E+1
-1	524E-1 1	109E+1
-1	524E-1 1	100E+1
-1	589E-1 1	105E+1
-1	557E-1 1	105E+1
-1	524E-1 1	100E+1
-1	524E-1 1	108E+1
-1	524E-1 1	112E+1
-1	524E-1 1	113E+1
-1	492E-1 1	105E+1
-1	541E-1 1	103E+1
-1	541E-1 1	109E+1
-1	541E-1 1	104E+1
-1	508E-1 1	108E+1
-1	492E-1 1	111E+1
-1	508E-1 1	108E+1
-1	557E-1 1	103E+1
-1	524E-1 1	105E+1
-1	524E-1 1	102E+1
-1	541E-1 1	109E+1
-1	557E-1 1	109E+1
-1	541E-1 1	103E+1
-1	524E-1 1	100E+1
-1	524E-1 1	099E+1
-1	557E-1 1	096E+1
-1	508E-1 1	099E+1
-1	508E-1 1	106E+1
-1	524E-1 1	094E+1
-1	541E-1 1	107E+1
-1	524E-1 1	105E+1
-1	524E-1 1	114E+1
-1	557E-1 1	120E+1
-1	541E-1 1	109E+1
-1	508E-1 1	115E+1
-1	524E-1 1	105E+1
-1	524E-1 1	106E+1
-1	508E-1 1	106E+1
-1	508E-1 1	105E+1
-1	524E-1 1	112E+1
-1	524E-1 1	103E+1
-1	557E-1 1	108E+1
-1	476E-1 1	107E+1
-1	541E-1 1	100E+1
-1	541E-1 1	103E+1
-1	557E-1 1	108E+1
-1	492E-1 1	107E+1
-1	508E-1 1	104E+1
-1	524E-1 1	097E+1
-1	541E-1 1	101E+1
-1	524E-1 1	104E+1
-1	508E-1 1	098E+1
-1	492E-1 1	102E+1
-1	508E-1 1	107E+1
-1	476E-1 1	108E+1
-1	541E-1 1	099E+1
-1	508E-1 1	107E+1
-1	557E-1 1	109E+1
-1	476E-1 1	097E+1
-1	476E-1 1	100E+1
-1	524E-1 1	100E+1
-1	524E-1 1	104E+1
-1	524E-1 1	106E+1
-1	508E-1 1	106E+1
-1	524E-1 1	107E+1
-1	541E-1 1	111E+1
-1	492E-1 1	099E+1
-1	524E-1 1	101E+1
-1	524E-1 1	111E+1
-1	524E-1 1	111E+1
-1	541E-1 1	116E+1
-1	524E-1 1	108E+1
-1	508E-1 1	105E+1
-1	557E-1 1	111E+1
-1	557E-1 1	102E+1
-1	524E-1 1	100E+1
-1	541E-1 1	099E+1
-1	541E-1 1	116E+1
-1	492E-1 1	102E+1
-1	492E-1 1	103E+1
-1	541E-1 1	106E+1
-1	524E-1 1	106E+1
-1	524E-1 1	105E+1
-1	508E-1 1	107E+1
-1	541E-1 1	092E+1
-1	541E-1 1	103E+1
-1	508E-1 1	106E+1
-1	524E-1 1	106E+1
-1	557E-1 1	103E+1
-1	508E-1 1	102E+1
-1	524E-1 1	102E+1
-1	524E-1 1	094E+1
-1	557E-1 1	107E+1
-1	524E-1 1	096E+1
-1	524E-1 1	108E+1
-1	508E-1 1	102E+1
-1	524E-1 1	099E+1
-1	524E-1 1	104E+1
-1	557E-1 1	104E+1
-1	492E-1 1	112E+1
-1	524E-1 1	106E+1
-1	541E-1 1	110E+1
-1	508E-1 1	104E+1
-1	524E-1 1	105E+1
-1	508E-1 1	107E+1
-1	524E-1 1	103E+1
-1	524E-1 1	109E+1
-1	508E-1 1	100E+1
-1	508E-1 1	095E+1
-1	541E-1 1	099E+1
-1	508E-1 1	105E+1
-1	492E-1 1	103E+1
-1	557E-1 1	109E+1
-1	557E-1 1	107E+1
-1	524E-1 1	106E+1
-1	492E-1 1	113E+1
-1	541E-1 1	108E+1
-1	541E-1 1	104E+1
-1	557E-1 1	107E+1
-1	508E-1 1	106E+1
-1	492E-1 1	107E+1
-1	524E-1 1	105E+1
-1	573E-1 1	109E+1
-1	524E-1 1	101E+1
-1	524E-1 1	106E+1
-1	508E-1 1	099E+1
-1	524E-1 1	099E+1
-1	557E-1 1	102E+1
-1	524E-1 1	099E+1
-1	524E-1 1	107E+1
-1	508E-1 1	102E+1
-1	508E-1 1	102E+1
-1	541E-1 1	105E+1
-1	557E-1 1	105E+1
-1	524E-1 1	101E+1
-1	524E-1 1	106E+1
-1	508E-1 1	101E+1
-1	541E-1 1	104E+1
-1	524E-1 1	104E+1
-1	524E-1 1	117E+1
-1	524E-1 1	105E+1
-1	557E-1 1	107E+1
-1	524E-1 1	107E+1
-1	492E-1 1	111E+1
-1	541E-1 1	105E+1
-1	541E-1 1	103E+1
-1	508E-1 1	107E+1
-1	492E-1 1	111E+1
-1	459E-1 1	100E+1
-1	573E-1 1	103E+1
-1	492E-1 1	110E+1
-1	508E-1 1	105E+1
-1	508E-1 1	103E+1
-1	508E-1 1	094E+1
-1	541E-1 1	103E+1
-1	492E-1 1	105E+1
-1	557E-1 1	102E+1
-1	524E-1 1	103E+1
-1	508E-1 1	106E+1
-1	492E-1 1	106E+1
-1	524E-1 1	108E+1
-1	541E-1 1	106E+1
-1	492E-1 1	107E+1
-1	492E-1 1	102E+1
-1	524E-1 1	103E+1
-1	557E-1 1	105E+1
-1	459E-1 1	108E+1
-1	508E-1 1	103E+1
-1	524E-1 1	108E+1
-1	557E-1 1	103E+1
-1	524E-1 1	114E+1
-1	508E-1 1	104E+1
-1	541E-1 1	109E+1
-1	541E-1 1	107E+1
-1	524E-1 1	110E+1
-1	492E-1 1	108E+1
-1	492E-1 1	091E+1
-1	557E-1 1	101E+1
-1	508E-1 1	111E+1
-1	541E-1 1	107E+1
-1	508E-1 1	102E+1
-1	524E-1 1	108E+1
-1	508E-1 1	103E+1
-1	476E-1 1	106E+1
-1	541E-1 1	107E+1
-1	541E-1 1	099E+1
-1	524E-1 1	107E+1
-1	508E-1 1	102E+1
-1	524E-1 1	105E+1
-1	524E-1 1	110E+1
-1	476E-1 1	095E+1
-1	476E-1 1	107E+1
-1	524E-1 1	103E+1
-1	524E-1 1	103E+1
-1	492E-1 1	107E+1
-1	524E-1 1	107E+1
-1	524E-1 1	102E+1
-1	541E-1 1	107E+1
-1	492E-1 1	099E+1
-1	508E-1 1	099E+1
-1	508E-1 1	106E+1
-1	524E-1 1	106E+1
-1	476E-1 1	100E+1
-1	492E-1 1	105E+1
-1	524E-1 1	107E+1
-1	541E-1 1	100E+1
-1	541E-1 1	108E+1
-1	476E-1 1	105E+1
-1	508E-1 1	102E+1
-1	508E-1 1	101E+1
-1	492E-1 1	105E+1
-1	524E-1 1	109E+1
-1	524E-1 1	101E+1
-1	524E-1 1	101E+1
-1	476E-1 1	094E+1
-1	508E-1 1	100E+1
-1	524E-1 1	106E+1
-1	508E-1 1	102E+1
-1	524E-1 1	102E+1
-1	492E-1 1	108E+1
-1	508E-1 1	107E+1
-1	492E-1 1	106E+1
-1	524E-1 1	097E+1
-1	508E-1 1	103E+1
-1	508E-1 1	106E+1
-1	573E-1 1	101E+1
-1	508E-1 1	103E+1
-1	476E-1 1	103E+1
-1	508E-1 1	105E+1
-1	524E-1 1	097E+1
-1	492E-1 1	108E+1
-1	557E-1 1	105E+1
-1	492E-1 1	108E+1
-1	492E-1 1	101E+1
-1	508E-1 1	106E+1
-1	524E-1 1	109E+1
-1	508E-1 1	105E+1
-1	524E-1 1	101E+1
-1	492E-1 1	108E+1
-1	508E-1 1	098E+1
-1	508E-1 1	101E+1
-1	541E-1 1	102E+1
-1	508E-1 1	100E+1
-1	476E-1 1	095E+1
-1	524E-1 1	098E+1
-1	541E-1 1	103E+1
-1	508E-1 1	106E+1
-1	508E-1 1	112E+1
-1	524E-1 1	108E+1
-1	508E-1 1	106E+1
-1	541E-1 1	103E+1
-1	524E-1 1	099E+1
-1	476E-1 1	108E+1
-1	524E-1 1	107E+1
-1	524E-1 1	109E+1
-1	508E-1 1	102E+1
-1	524E-1 1	112E+1
-1	508E-1 1	111E+1
-1	492E-1 1	109E+1
-1	492E-1 1	102E+1
-1	557E-1 1	102E+1
-1	557E-1 1	101E+1
-1	524E-1 1	101E+1
-1	492E-1 1	101E+1
-1	508E-1 1	105E+1
-1	524E-1 1	104E+1
-1	524E-1 1	102E+1
-1	508E-1 1	103E+1
-1	524E-1 1	099E+1
-1	524E-1 1	111E+1
-1	508E-1 1	102E+1
-1	508E-1 1	110E+1
-1	476E-1 1	108E+1
-1	524E-1 1	106E+1
-1	508E-1 1	112E+1
-1	492E-1 1	107E+1
-1	508E-1 1	095E+1
-1	524E-1 1	098E+1
-1	492E-1 1	104E+1
-1	508E-1 1	104E+1
-1	541E-1 1	101E+1
-1	541E-1 1	101E+1
-1	492E-1 1	109E+1
-1	476E-1 1	095E+1
-1	524E-1 1	101E+1
-1	524E-1 1	109E+1
-1	508E-1 1	107E+1
-1	508E-1 1	109E+1
-1	541E-1 1	109E+1
-1	524E-1 1	097E+1
-1	492E-1 1	103E+1
-1	557E-1 1	103E+1
-1	557E-1 1	102E+1
-1	541E-1 1	107E+1
-1	492E-1 1	111E+1
-1	524E-1 1	110E+1
-1	508E-1 1	105E+1
-1	524E-1 1	108E+1
-1	476E-1 1	101E+1
-1	508E-1 1	102E+1
-1	541E-1 1	103E+1
-1	541E-1 1	114E+1
-1	524E-1 1	105E+1
-1	508E-1 1	101E+1
-1	508E-1 1	101E+1
-1	541E-1 1	102E+1
-1	508E-1 1	107E+1
-1	476E-1 1	104E+1
-1	508E-1 1	106E+1
-1	508E-1 1	108E+1
-1	541E-1 1	106E+1
-1	508E-1 1	106E+1
-1	524E-1 1	110E+1
-1	524E-1 1	101E+1
-1	541E-1 1	104E+1
-1	508E-1 1	103E+1
-1	541E-1 1	103E+1
-1	508E-1 1	102E+1
-1	476E-1 1	108E+1
-1	508E-1 1	105E+1
-1	524E-1 1	104E+1
-1	573E-1 1	104E+1
-1	508E-1 1	104E+1
-1	541E-1 1	101E+1
-1	557E-1 1	100E+1
-1	524E-1 1	111E+1
-1	476E-1 1	105E+1
-1	508E-1 1	106E+1
-1	524E-1 1	107E+1
-1	524E-1 1	105E+1
-1	476E-1 1	105E+1
-1	508E-1 1	105E+1
-1	508E-1 1	100E+1
-1	524E-1 1	105E+1
-1	524E-1 1	103E+1
-1	508E-1 1	101E+1
-1	508E-1 1	101E+1
-1	524E-1 1	099E+1
-1	541E-1 1	113E+1
-1	508E-1 1	105E+1
-1	541E-1 1	100E+1
-1	524E-1 1	101E+1
-1	524E-1 1	109E+1
-1	508E-1 1	107E+1
-1	508E-1 1	102E+1
-1	508E-1 1	097E+1
-1	524E-1 1	108E+1
-1	524E-1 1	105E+1
-1	492E-1 1	107E+1
-1	541E-1 1	115E+1
-1	492E-1 1	107E+1
-1	508E-1 1	098E+1
-1	492E-1 1	115E+1
-1	524E-1 1	103E+1
-1	508E-1 1	101E+1
-1	524E-1 1	094E+1
-1	508E-1 1	101E+1
-1	541E-1 1	103E+1
-1	508E-1 1	105E+1
-1	508E-1 1	101E+1
-1	524E-1 1	098E+1
-1	541E-1 1	106E+1
-1	524E-1 1	106E+1
-1	492E-1 1	103E+1
-1	541E-1 1	102E+1
-1	524E-1 1	105E+1
-1	492E-1 1	098E+1
-1	508E-1 1	107E+1
-1	492E-1 1	105E+1
-1	541E-1 1	100E+1
-1	492E-1 1	102E+1
-1	492E-1 1	102E+1
-1	524E-1 1	104E+1
-1	541E-1 1	107E+1
-1	508E-1 1	106E+1
-1	508E-1 1	100E+1
-1	524E-1 1	099E+1
-1	508E-1 1	097E+1
-1	524E-1 1	100E+1
-1	492E-1 1	106E+1
-1	541E-1 1	114E+1
-1	524E-1 1	110E+1
-1	508E-1 1	097E+1
-1	508E-1 1	100E+1
-1	541E-1 1	101E+1
-1	524E-1 1	101E+1
-1	524E-1 1	103E+1
-1	508E-1 1	098E+1
-1	492E-1 1	104E+1
-1	508E-1 1	105E+1
-1	508E-1 1	096E+1
-1	476E-1 1	102E+1
-1	492E-1 1	107E+1
-1	557E-1 1	100E+1
-1	508E-1 1	107E+1
-1	508E-1 1	102E+1
-1	541E-1 1	098E+1
-1	541E-1 1	107E+1
-1	508E-1 1	099E+1
-1	524E-1 1	099E+1
-1	508E-1 1	109E+1
-1	508E-1 1	110E+1
-1	459E-1 1	097E+1
-1	492E-1 1	104E+1
-1	508E-1 1	105E+1
-1	524E-1 1	108E+1
-1	508E-1 1	098E+1
-1	508E-1 1	107E+1
-1	508E-1 1	106E+1
-1	541E-1 1	103E+1
-1	508E-1 1	103E+1
-1	492E-1 1	102E+1
-1	508E-1 1	100E+1
-1	492E-1 1	107E+1
-1	541E-1 1	096E+1
-1	508E-1 1	110E+1
-1	524E-1 1	102E+1
-1	541E-1 1	102E+1
-1	508E-1 1	099E+1
-1	508E-1 1	110E+1
-1	541E-1 1	106E+1
-1	524E-1 1	109E+1
-1	508E-1 1	108E+1
-1	508E-1 1	097E+1
-1	524E-1 1	102E+1
-1	524E-1 1	107E+1
-1	492E-1 1	110E+1
-1	508E-1 1	104E+1
-1	508E-1 1	103E+1
-1	508E-1 1	104E+1
-1	508E-1 1	101E+1
-1	524E-1 1	107E+1
-1	508E-1 1	107E+1
-1	524E-1 1	104E+1
-1	492E-1 1	111E+1
-1	476E-1 1	104E+1
-1	508E-1 1	107E+1
-1	492E-1 1	100E+1
-1	524E-1 1	106E+1
-1	508E-1 1	101E+1
-1	508E-1 1	101E+1
-1	508E-1 1	102E+1
-1	524E-1 1	098E+1
-1	508E-1 1	106E+1
-1	541E-1 1	101E+1
-1	508E-1 1	101E+1
-1	492E-1 1	105E+1
-1	492E-1 1	099E+1
-1	508E-1 1	098E+1
-1	508E-1 1	103E+1
-1	443E-1 1	105E+1
-1	492E-1 1	096E+1
-1	492E-1 1	111E+1
-1	541E-1 1	106E+1
-1	541E-1 1	104E+1
-1	476E-1 1	103E+1
-1	541E-1 1	102E+1
-1	508E-1 1	100E+1
-1	524E-1 1	102E+1
-1	508E-1 1	108E+1
-1	476E-1 1	097E+1
-1	524E-1 1	107E+1
-1	524E-1 1	106E+1
-1	476E-1 1	105E+1
-1	492E-1 1	109E+1
-1	541E-1 1	109E+1
-1	492E-1 1	106E+1
-1	476E-1 1	103E+1
-1	524E-1 1	107E+1
-1	541E-1 1	105E+1
-1	492E-1 1	097E+1
-1	508E-1 1	103E+1
-1	541E-1 1	105E+1
-1	508E-1 1	104E+1
-1	508E-1 1	107E+1
-1	476E-1 1	100E+1
-1	508E-1 1	102E+1
-1	524E-1 1	099E+1
-1	508E-1 1	102E+1
-1	508E-1 1	110E+1
-1	508E-1 1	103E+1
-1	524E-1 1	103E+1
-1	508E-1 1	104E+1
-1	492E-1 1	098E+1
-1	476E-1 1	096E+1
-1	541E-1 1	105E+1
-1	492E-1 1	105E+1
-1	508E-1 1	108E+1
-1	573E-1 1	095E+1
-1	524E-1 1	113E+1
-1	492E-1 1	100E+1
-1	508E-1 1	107E+1
-1	492E-1 1	110E+1
-1	508E-1 1	103E+1
-1	508E-1 1	104E+1
-1	492E-1 1	108E+1
-1	524E-1 1	103E+1
-1	524E-1 1	098E+1
-1	492E-1 1	104E+1
-1	524E-1 1	107E+1
-1	492E-1 1	101E+1
-1	492E-1 1	105E+1
-1	476E-1 1	109E+1
-1	508E-1 1	108E+1
-1	541E-1 1	103E+1
-1	557E-1 1	106E+1
-1	524E-1 1	100E+1
-1	524E-1 1	095E+1
-1	541E-1 1	095E+1
-1	524E-1 1	099E+1
-1	476E-1 1	103E+1
-1	508E-1 1	104E+1
-1	508E-1 1	105E+1
-1	508E-1 1	099E+1
-1	524E-1 1	101E+1
-1	492E-1 1	098E+1
-1	508E-1 1	100E+1
-1	508E-1 1	099E+1
-1	541E-1 1	100E+1
-1	492E-1 1	105E+1
-1	508E-1 1	102E+1
-1	524E-1 1	104E+1
-1	508E-1 1	101E+1
-1	492E-1 1	110E+1
-1	524E-1 1	103E+1
-1	508E-1 1	098E+1
-1	492E-1 1	108E+1
-1	476E-1 1	100E+1
-1	524E-1 1	095E+1
-1	557E-1 1	103E+1
-1	476E-1 1	103E+1
-1	492E-1 1	103E+1
-1	541E-1 1	102E+1
-1	508E-1 1	100E+1
-1	508E-1 1	103E+1
-1	476E-1 1	099E+1
-1	476E-1 1	108E+1
-1	524E-1 1	102E+1
-1	492E-1 1	105E+1
-1	492E-1 1	106E+1
-1	492E-1 1	106E+1
-1	557E-1 1	106E+1
-1	492E-1 1	107E+1
-1	492E-1 1	099E+1
-1	492E-1 1	108E+1
-1	541E-1 1	105E+1
-1	492E-1 1	106E+1
-1	508E-1 1	106E+1
-1	508E-1 1	106E+1
-1	508E-1 1	107E+1
-1	492E-1 1	106E+1
-1	508E-1 1	098E+1
-1	524E-1 1	099E+1
-1	541E-1 1	100E+1
-1	492E-1 1	096E+1
-1	492E-1 1	094E+1
-1	524E-1 1	103E+1
-1	508E-1 1	109E+1
-1	524E-1 1	103E+1
-1	492E-1 1	103E+1
-1	541E-1 1	102E+1
-1	557E-1 1	099E+1
-1	492E-1 1	108E+1
-1	524E-1 1	108E+1
-1	508E-1 1	103E+1
-1	524E-1 1	107E+1
-1	492E-1 1	107E+1
-1	492E-1 1	101E+1
-1	492E-1 1	098E+1
-1	508E-1 1	099E+1
-1	508E-1 1	103E+1
-1	508E-1 1	100E+1
-1	508E-1 1	105E+1
-1	541E-1 1	103E+1
-1	492E-1 1	103E+1
-1	492E-1 1	099E+1
-1	492E-1 1	099E+1
-1	508E-1 1	105E+1
-1	492E-1 1	112E+1
-1	508E-1 1	103E+1
-1	492E-1 1	101E+1
-1	508E-1 1	097E+1
-1	508E-1 1	098E+1
-1	492E-1 1	106E+1
-1	508E-1 1	103E+1
-1	524E-1 1	106E+1
-1	492E-1 1	102E+1
-1	476E-1 1	102E+1
-1	541E-1 1	103E+1
-1	524E-1 1	110E+1
-1	508E-1 1	104E+1
-1	492E-1 1	103E+1
-1	476E-1 1	101E+1
-1	492E-1 1	102E+1
-1	524E-1 1	096E+1
-1	508E-1 1	104E+1
-1	541E-1 1	100E+1
-1	524E-1 1	105E+1
-1	492E-1 1	108E+1
-1	492E-1 1	103E+1
-1	508E-1 1	109E+1
-1	492E-1 1	103E+1
-1	492E-1 1	113E+1
-1	524E-1 1	100E+1
-1	508E-1 1	102E+1
-1	541E-1 1	105E+1
-1	492E-1 1	095E+1
-1	492E-1 1	106E+1
-1	508E-1 1	105E+1
-1	524E-1 1	109E+1
-1	492E-1 1	110E+1
-1	508E-1 1	104E+1
-1	508E-1 1	103E+1
-1	492E-1 1	101E+1
-1	508E-1 1	102E+1
-1	492E-1 1	093E+1
-1	541E-1 1	100E+1
-1	557E-1 1	103E+1
-1	508E-1 1	104E+1
-1	492E-1 1	106E+1
-1	508E-1 1	096E+1
-1	508E-1 1	103E+1
-1	524E-1 1	109E+1
-1	508E-1 1	103E+1
-1	557E-1 1	103E+1
-1	524E-1 1	108E+1
-1	524E-1 1	099E+1
-1	492E-1 1	099E+1
-1	508E-1 1	100E+1
-1	541E-1 1	100E+1
-1	524E-1 1	103E+1
-1	476E-1 1	105E+1
-1	524E-1 1	107E+1
-1	524E-1 1	097E+1
-1	524E-1 1	106E+1
-1	492E-1 1	098E+1
-1	508E-1 1	098E+1
-1	508E-1 1	105E+1
-1	524E-1 1	094E+1
-1	459E-1 1	097E+1
-1	508E-1 1	102E+1
-1	524E-1 1	098E+1
-1	459E-1 1	108E+1
-1	492E-1 1	104E+1
-1	524E-1 1	104E+1
-1	524E-1 1	104E+1
-1	508E-1 1	098E+1
-1	492E-1 1	096E+1
-1	476E-1 1	097E+1
-1	492E-1 1	110E+1
-1	508E-1 1	096E+1
-1	492E-1 1	099E+1
-1	524E-1 1	098E+1
-1	524E-1 1	095E+1
-1	492E-1 1	101E+1
-1	443E-1 1	101E+1
-1	492E-1 1	101E+1
-1	508E-1 1	100E+1
-1	492E-1 1	102E+1
-1	508E-1 1	101E+1
-1	508E-1 1	097E+1
-1	524E-1 1	105E+1
-1	476E-1 1	105E+1
-1	492E-1 1	102E+1
-1	541E-1 1	094E+1
-1	508E-1 1	106E+1
-1	492E-1 1	098E+1
-1	492E-1 1	094E+1
-1	476E-1 1	102E+1
-1	541E-1 1	105E+1
-1	476E-1 1	098E+1
-1	508E-1 1	099E+1
-1	476E-1 1	102E+1
-1	508E-1 1	110E+1
-1	508E-1 1	105E+1
-1	476E-1 1	107E+1
-1	508E-1 1	107E+1
-1	492E-1 1	106E+1
-1	492E-1 1	106E+1
-1	476E-1 1	101E+1
-1	508E-1 1	103E+1
-1	508E-1 1	100E+1
-1	492E-1 1	104E+1
-1	459E-1 1	107E+1
-1	524E-1 1	101E+1
-1	541E-1 1	100E+1
-1	492E-1 1	098E+1
-1	476E-1 1	101E+1
-1	492E-1 1	111E+1
-1	508E-1 1	104E+1
-1	508E-1 1	105E+1
-1	492E-1 1	105E+1
-1	524E-1 1	102E+1
-1	541E-1 1	102E+1
-1	524E-1 1	098E+1
-1	508E-1 1	111E+1
-1	476E-1 1	100E+1
-1	508E-1 1	103E+1
-1	508E-1 1	099E+1
-1	492E-1 1	105E+1
-1	524E-1 1	095E+1
-1	492E-1 1	101E+1
-1	492E-1 1	109E+1
-1	492E-1 1	104E+1
-1	541E-1 1	104E+1
-1	508E-1 1	101E+1
-1	508E-1 1	108E+1
-1	476E-1 1	102E+1
-1	508E-1 1	101E+1
-1	557E-1 1	104E+1
-1	492E-1 1	104E+1
-1	476E-1 1	098E+1
-1	508E-1 1	103E+1
-1	524E-1 1	103E+1
-1	492E-1 1	094E+1
-1	492E-1 1	102E+1
-1	492E-1 1	100E+1
-1	508E-1 1	103E+1
-1	492E-1 1	101E+1
-1	476E-1 1	104E+1
-1	557E-1 1	102E+1
-1	541E-1 1	103E+1
-1	508E-1 1	102E+1
-1	476E-1 1	106E+1
-1	476E-1 1	104E+1
-1	492E-1 1	094E+1
-1	524E-1 1	098E+1
-1	508E-1 1	095E+1
-1	508E-1 1	105E+1
-1	557E-1 1	101E+1
-1	508E-1 1	099E+1
-1	476E-1 1	098E+1
-1	492E-1 1	105E+1
-1	541E-1 1	102E+1
-1	492E-1 1	105E+1
-1	524E-1 1	104E+1
-1	492E-1 1	098E+1
-1	541E-1 1	101E+1
-1	476E-1 1	098E+1
-1	476E-1 1	104E+1
-1	492E-1 1	098E+1
-1	492E-1 1	112E+1
-1	524E-1 1	104E+1
-1	492E-1 1	096E+1
-1	524E-1 1	102E+1
-1	524E-1 1	105E+1
-1	492E-1 1	109E+1
-1	476E-1 1	098E+1
-1	492E-1 1	098E+1
-1	541E-1 1	101E+1
-1	476E-1 1	103E+1
-1	476E-1 1	103E+1
-1	476E-1 1	110E+1
-1	492E-1 1	109E+1
-1	492E-1 1	100E+1
-1	476E-1 1	101E+1
-1	508E-1 1	111E+1
-1	492E-1 1	108E+1
-1	476E-1 1	094E+1
-1	476E-1 1	107E+1
-1	492E-1 1	107E+1
-1	541E-1 1	106E+1
-1	476E-1 1	097E+1
-1	492E-1 1	104E+1
-1	476E-1 1	102E+1
-1	508E-1 1	100E+1
-1	524E-1 1	098E+1
-1	492E-1 1	095E+1
-1	524E-1 1	101E+1
-1	508E-1 1	101E+1
-1	508E-1 1	100E+1
-1	476E-1 1	109E+1
-1	508E-1 1	100E+1
-1	476E-1 1	104E+1
-1	492E-1 1	091E+1
-1	492E-1 1	107E+1
-1	524E-1 1	101E+1
-1	524E-1 1	109E+1
-1	508E-1 1	113E+1
-1	524E-1 1	099E+1
-1	508E-1 1	098E+1
-1	508E-1 1	098E+1
-1	459E-1 1	113E+1
-1	492E-1 1	103E+1
-1	492E-1 1	103E+1
-1	524E-1 1	107E+1
-1	508E-1 1	104E+1
-1	508E-1 1	104E+1
-1	492E-1 1	102E+1
-1	524E-1 1	095E+1
-1	508E-1 1	098E+1
-1	459E-1 1	097E+1
-1	476E-1 1	104E+1
-1	541E-1 1	103E+1
-1	524E-1 1	104E+1
-1	476E-1 1	099E+1
-1	508E-1 1	098E+1
-1	541E-1 1	102E+1
-1	508E-1 1	102E+1
-1	476E-1 1	107E+1
-1	492E-1 1	106E+1
-1	459E-1 1	094E+1
-1	476E-1 1	099E+1
-1	541E-1 1	105E+1
-1	492E-1 1	104E+1
-1	492E-1 1	106E+1
-1	492E-1 1	107E+1
-1	476E-1 1	104E+1
-1	508E-1 1	102E+1
-1	508E-1 1	111E+1
-1	476E-1 1	104E+1
-1	492E-1 1	102E+1
-1	508E-1 1	097E+1
-1	508E-1 1	102E+1
-1	492E-1 1	099E+1
-1	492E-1 1	099E+1
-1	492E-1 1	111E+1
-1	524E-1 1	102E+1
-1	508E-1 1	103E+1
-1	476E-1 1	101E+1
-1	508E-1 1	094E+1
-1	508E-1 1	103E+1
-1	492E-1 1	107E+1
-1	508E-1 1	107E+1
-1	492E-1 1	102E+1
-1	508E-1 1	101E+1
-1	508E-1 1	100E+1
-1	492E-1 1	104E+1
-1	524E-1 1	103E+1
-1	492E-1 1	099E+1
-1	508E-1 1	098E+1
-1	508E-1 1	098E+1
-1	492E-1 1	097E+1
-1	492E-1 1	093E+1
-1	508E-1 1	106E+1
-1	492E-1 1	102E+1
-1	524E-1 1	101E+1
-1	492E-1 1	099E+1
-1	492E-1 1	101E+1
-1	492E-1 1	100E+1
-1	492E-1 1	106E+1
-1	524E-1 1	107E+1
-1	492E-1 1	107E+1
-1	508E-1 1	107E+1
-1	524E-1 1	100E+1
-1	541E-1 1	104E+1
-1	459E-1 1	102E+1
-1	443E-1 1	109E+1
-1	508E-1 1	105E+1
-1	557E-1 1	103E+1
-1	508E-1 1	098E+1
-1	492E-1 1	095E+1
-1	541E-1 1	103E+1
-1	541E-1 1	107E+1
-1	508E-1 1	107E+1
-1	508E-1 1	111E+1
-1	541E-1 1	107E+1
-1	492E-1 1	112E+1
-1	492E-1 1	109E+1
-1	459E-1 1	104E+1
-1	524E-1 1	103E+1
-1	524E-1 1	105E+1
-1	476E-1 1	109E+1
-1	492E-1 1	097E+1
-1	508E-1 1	101E+1
-1	508E-1 1	100E+1
-1	508E-1 1	109E+1
-1	492E-1 1	102E+1
-1	508E-1 1	104E+1
-1	541E-1 1	111E+1
-1	492E-1 1	101E+1
-1	459E-1 1	096E+1
-1	524E-1 1	100E+1
-1	541E-1 1	100E+1
-1	508E-1 1	103E+1
-1	508E-1 1	100E+1
-1	524E-1 1	099E+1
-1	541E-1 1	106E+1
-1	541E-1 1	108E+1
-1	524E-1 1	103E+1
-1	476E-1 1	106E+1
-1	508E-1 1	103E+1
-1	492E-1 1	107E+1
-1	492E-1 1	104E+1
-1	508E-1 1	106E+1
-1	524E-1 1	094E+1
-1	508E-1 1	102E+1
-1	541E-1 1	108E+1
-1	508E-1 1	107E+1
-1	541E-1 1	103E+1
-1	492E-1 1	102E+1
-1	508E-1 1	097E+1
-1	492E-1 1	103E+1
-1	492E-1 1	104E+1
-1	492E-1 1	104E+1
-1	459E-1 1	105E+1
-1	492E-1 1	099E+1
-1	508E-1 1	102E+1
-1	524E-1 1	099E+1
-1	524E-1 1	094E+1
-1	476E-1 1	105E+1
-1	492E-1 1	105E+1
-1	476E-1 1	104E+1
-1	508E-1 1	107E+1
-1	508E-1 1	103E+1
-1	524E-1 1	097E+1
-1	476E-1 1	098E+1
-1	541E-1 1	106E+1
-1	508E-1 1	103E+1
-1	476E-1 1	104E+1
-1	508E-1 1	110E+1
-1	492E-1 1	110E+1
-1	492E-1 1	110E+1
-1	524E-1 1	100E+1
-1	492E-1 1	099E+1
-1	508E-1 1	100E+1
-1	524E-1 1	106E+1
-1	508E-1 1	104E+1
-1	492E-1 1	103E+1
-1	524E-1 1	104E+1
-1	492E-1 1	103E+1
-1	524E-1 1	103E+1
-1	492E-1 1	104E+1
-1	476E-1 1	102E+1
-1	476E-1 1	097E+1
-1	492E-1 1	102E+1
-1	492E-1 1	106E+1
-1	476E-1 1	106E+1
-1	492E-1 1	101E+1
-1	508E-1 1	107E+1
-1	492E-1 1	099E+1
-1	492E-1 1	098E+1
-1	492E-1 1	099E+1
-1	508E-1 1	096E+1
-1	492E-1 1	094E+1
-1	459E-1 1	106E+1
-1	508E-1 1	105E+1
-1	492E-1 1	095E+1
-1	508E-1 1	098E+1
-1	508E-1 1	103E+1
-1	476E-1 1	104E+1
-1	492E-1 1	099E+1
-1	508E-1 1	099E+1
-1	459E-1 1	105E+1
-1	492E-1 1	099E+1
-1	508E-1 1	095E+1
-1	492E-1 1	106E+1
-1	476E-1 1	108E+1
-1	492E-1 1	101E+1
-1	508E-1 1	104E+1
-1	492E-1 1	104E+1
-1	459E-1 1	114E+1
-1	508E-1 1	109E+1
-1	492E-1 1	095E+1
-1	508E-1 1	102E+1
-1	508E-1 1	105E+1
-1	508E-1 1	100E+1
-1	508E-1 1	099E+1
-1	508E-1 1	108E+1
-1	492E-1 1	100E+1
-1	492E-1 1	103E+1
-1	492E-1 1	109E+1
-1	508E-1 1	099E+1
-1	459E-1 1	102E+1
-1	508E-1 1	107E+1
-1	524E-1 1	107E+1
-1	508E-1 1	098E+1
-1	492E-1 1	101E+1
-1	508E-1 1	097E+1
-1	492E-1 1	096E+1
-1	459E-1 1	099E+1
-1	476E-1 1	099E+1
-1	508E-1 1	103E+1
-1	492E-1 1	101E+1
-1	492E-1 1	099E+1
-1	476E-1 1	103E+1
-1	508E-1 1	107E+1
-1	492E-1 1	101E+1
-1	508E-1 1	101E+1
-1	476E-1 1	096E+1
-1	492E-1 1	098E+1
-1	492E-1 1	099E+1
-1	508E-1 1	101E+1
-1	492E-1 1	109E+1
-1	524E-1 1	103E+1
-1	524E-1 1	105E+1
-1	476E-1 1	107E+1
-1	443E-1 1	103E+1
-1	492E-1 1	106E+1
-1	492E-1 1	095E+1
-1	508E-1 1	101E+1
-1	427E-1 1	108E+1
-1	476E-1 1	108E+1
-1	492E-1 1	104E+1
-1	492E-1 1	101E+1
-1	476E-1 1	099E+1
-1	492E-1 1	100E+1
-1	508E-1 1	098E+1
-1	476E-1 1	101E+1
-1	476E-1 1	104E+1
-1	476E-1 1	105E+1
-1	508E-1 1	102E+1
-1	476E-1 1	104E+1
-1	476E-1 1	104E+1
-1	508E-1 1	102E+1
-1	508E-1 1	101E+1
-1	476E-1 1	097E+1
-1	492E-1 1	094E+1
-1	492E-1 1	106E+1
-1	524E-1 1	103E+1
-1	476E-1 1	100E+1
-1	459E-1 1	108E+1
-1	476E-1 1	098E+1
-1	524E-1 1	112E+1
-1	492E-1 1	100E+1
-1	492E-1 1	101E+1
-1	476E-1 1	098E+1
-1	492E-1 1	098E+1
-1	492E-1 1	099E+1
-1	476E-1 1	099E+1
-1	476E-1 1	099E+1
-1	508E-1 1	095E+1
-1	476E-1 1	104E+1
-1	508E-1 1	101E+1
-1	573E-1 1	099E+1
-1	492E-1 1	097E+1
-1	492E-1 1	103E+1
-1	492E-1 1	103E+1
-1	492E-1 1	109E+1
-1	508E-1 1	105E+1
-1	524E-1 1	100E+1
-1	443E-1 1	095E+1
-1	492E-1 1	106E+1
-1	524E-1 1	101E+1
-1	476E-1 1	110E+1
-1	508E-1 1	105E+1
-1	492E-1 1	097E+1
-1	508E-1 1	106E+1
-1	492E-1 1	107E+1
-1	492E-1 1	103E+1
-1	492E-1 1	104E+1
-1	492E-1 1	095E+1
-1	476E-1 1	108E+1
-1	492E-1 1	104E+1
-1	476E-1 1	096E+1
-1	508E-1 1	099E+1
-1	476E-1 1	105E+1
-1	459E-1 1	098E+1
-1	492E-1 1	094E+1
-1	524E-1 1	098E+1
-1	476E-1 1	100E+1
-1	459E-1 1	106E+1
-1	508E-1 1	097E+1
-1	508E-1 1	106E+1
-1	492E-1 1	093E+1
-1	459E-1 1	102E+1
-1	508E-1 1	104E+1
-1	524E-1 1	099E+1
-1	476E-1 1	097E+1
-1	492E-1 1	101E+1
-1	508E-1 1	103E+1
-1	508E-1 1	102E+1
-1	476E-1 1	100E+1
-1	492E-1 1	098E+1
-1	508E-1 1	099E+1
-1	508E-1 1	104E+1
-1	492E-1 1	098E+1
-1	492E-1 1	100E+1
-1	508E-1 1	103E+1
-1	508E-1 1	102E+1
-1	508E-1 1	102E+1
-1	492E-1 1	111E+1
-1	492E-1 1	104E+1
-1	524E-1 1	100E+1
-1	508E-1 1	103E+1
-1	492E-1 1	107E+1
-1	492E-1 1	103E+1
-1	524E-1 1	107E+1
-1	492E-1 1	099E+1
-1	476E-1 1	103E+1
-1	492E-1 1	101E+1
-1	524E-1 1	101E+1
-1	459E-1 1	104E+1
-1	492E-1 1	104E+1
-1	508E-1 1	101E+1
-1	508E-1 1	103E+1
-1	476E-1 1	103E+1
-1	476E-1 1	105E+1
-1	476E-1 1	100E+1
-1	541E-1 1	102E+1
-1	459E-1 1	101E+1
-1	476E-1 1	099E+1
-1	476E-1 1	100E+1
-1	524E-1 1	094E+1
-1	492E-1 1	104E+1
-1	476E-1 1	103E+1
-1	508E-1 1	104E+1
-1	524E-1 1	099E+1
-1	492E-1 1	095E+1
-1	476E-1 1	107E+1
-1	508E-1 1	105E+1
-1	524E-1 1	100E+1
-1	492E-1 1	100E+1
-1	476E-1 1	105E+1
-1	492E-1 1	099E+1
-1	524E-1 1	096E+1
-1	476E-1 1	094E+1
-1	476E-1 1	099E+1
-1	508E-1 1	103E+1
-1	492E-1 1	104E+1
-1	492E-1 1	105E+1
-1	476E-1 1	096E+1
-1	492E-1 1	100E+1
-1	492E-1 1	100E+1
-1	508E-1 1	107E+1
-1	508E-1 1	103E+1
-1	508E-1 1	102E+1
-1	508E-1 1	097E+1
-1	476E-1 1	095E+1
-1	492E-1 1	097E+1
-1	492E-1 1	095E+1
-1	508E-1 1	087E+1
-1	476E-1 1	104E+1
-1	476E-1 1	100E+1
-1	476E-1 1	100E+1
-1	492E-1 1	107E+1
-1	459E-1 1	097E+1
-1	492E-1 1	099E+1
-1	524E-1 1	102E+1
-1	492E-1 1	107E+1
-1	476E-1 1	102E+1
-1	476E-1 1	106E+1
-1	492E-1 1	110E+1
-1	508E-1 1	104E+1
-1	508E-1 1	096E+1
-1	476E-1 1	105E+1
-1	492E-1 1	103E+1
-1	508E-1 1	099E+1
-1	492E-1 1	098E+1
-1	508E-1 1	099E+1
-1	524E-1 1	097E+1
-1	524E-1 1	097E+1
-1	492E-1 1	092E+1
-1	476E-1 1	106E+1
-1	524E-1 1	106E+1
-1	508E-1 1	091E+1
-1	492E-1 1	095E+1
-1	476E-1 1	096E+1
-1	524E-1 1	096E+1
-1	508E-1 1	106E+1
-1	492E-1 1	101E+1
-1	459E-1 1	096E+1
-1	492E-1 1	101E+1
-1	476E-1 1	092E+1
-1	459E-1 1	101E+1
-1	476E-1 1	102E+1
-1	508E-1 1	107E+1
-1	508E-1 1	095E+1
-1	476E-1 1	098E+1
-1	492E-1 1	101E+1
-1	492E-1 1	099E+1
-1	492E-1 1	101E+1
-1	459E-1 1	109E+1
-1	459E-1 1	102E+1
-1	508E-1 1	107E+1
-1	492E-1 1	098E+1
-1	459E-1 1	095E+1
-1	476E-1 1	101E+1
-1	492E-1 1	101E+1
-1	492E-1 1	101E+1
-1	476E-1 1	099E+1
-1	492E-1 1	099E+1
-1	508E-1 1	104E+1
-1	459E-1 1	105E+1
-1	508E-1 1	100E+1
-1	476E-1 1	105E+1
-1	508E-1 1	099E+1
-1	476E-1 1	103E+1
-1	508E-1 1	099E+1
-1	459E-1 1	098E+1
-1	492E-1 1	099E+1
-1	459E-1 1	109E+1
-1	492E-1 1	096E+1
-1	459E-1 1	103E+1
-1	492E-1 1	096E+1
-1	492E-1 1	104E+1
-1	459E-1 1	101E+1
-1	476E-1 1	098E+1
-1	492E-1 1	098E+1
-1	508E-1 1	102E+1
-1	508E-1 1	112E+1
-1	508E-1 1	112E+1
-1	508E-1 1	092E+1
-1	508E-1 1	104E+1
-1	459E-1 1	105E+1
-1	492E-1 1	106E+1
-1	524E-1 1	106E+1
-1	492E-1 1	104E+1
-1	459E-1 1	097E+1
-1	443E-1 1	108E+1
-1	492E-1 1	106E+1
-1	508E-1 1	101E+1
-1	476E-1 1	101E+1
-1	492E-1 1	107E+1
-1	476E-1 1	101E+1
-1	492E-1 1	114E+1
-1	476E-1 1	096E+1
-1	476E-1 1	104E+1
-1	476E-1 1	107E+1
-1	524E-1 1	109E+1
-1	492E-1 1	109E+1
-1	492E-1 1	099E+1
-1	492E-1 1	100E+1
-1	476E-1 1	098E+1
-1	476E-1 1	102E+1
-1	476E-1 1	103E+1
-1	476E-1 1	096E+1
-1	508E-1 1	092E+1
-1	476E-1 1	099E+1
-1	427E-1 1	096E+1
-1	508E-1 1	105E+1
-1	508E-1 1	102E+1
-1	508E-1 1	103E+1
-1	443E-1 1	114E+1
-1	508E-1 1	104E+1
-1	524E-1 1	096E+1
-1	476E-1 1	093E+1
-1	459E-1 1	103E+1
-1	476E-1 1	098E+1
-1	508E-1 1	103E+1
-1	476E-1 1	114E+1
-1	492E-1 1	108E+1
-1	492E-1 1	108E+1
-1	476E-1 1	101E+1
-1	492E-1 1	101E+1
-1	459E-1 1	100E+1
-1	492E-1 1	103E+1
-1	508E-1 1	099E+1
-1	492E-1 1	100E+1
-1	443E-1 1	111E+1
-1	492E-1 1	104E+1
-1	508E-1 1	097E+1
-1	508E-1 1	100E+1
-1	476E-1 1	100E+1
-1	492E-1 1	103E+1
-1	492E-1 1	096E+1
-1	476E-1 1	095E+1
-1	476E-1 1	104E+1
-1	476E-1 1	102E+1
-1	524E-1 1	106E+1
-1	476E-1 1	095E+1
-1	508E-1 1	105E+1
-1	508E-1 1	093E+1
-1	508E-1 1	098E+1
-1	492E-1 1	093E+1
-1	476E-1 1	099E+1
-1	492E-1 1	098E+1
-1	476E-1 1	104E+1
-1	508E-1 1	101E+1
-1	476E-1 1	108E+1
-1	476E-1 1	102E+1
-1	476E-1 1	099E+1
-1	492E-1 1	106E+1
-1	476E-1 1	107E+1
-1	476E-1 1	100E+1
-1	508E-1 1	098E+1
-1	459E-1 1	099E+1
-1	443E-1 1	095E+1
-1	476E-1 1	093E+1
-1	508E-1 1	096E+1
-1	508E-1 1	102E+1
-1	443E-1 1	102E+1
-1	476E-1 1	098E+1
-1	492E-1 1	100E+1
-1	476E-1 1	104E+1
-1	459E-1 1	106E+1
-1	476E-1 1	105E+1
-1	476E-1 1	105E+1
-1	443E-1 1	109E+1
-1	476E-1 1	108E+1
-1	492E-1 1	112E+1
-1	541E-1 1	097E+1
-1	524E-1 1	102E+1
-1	492E-1 1	095E+1
-1	476E-1 1	095E+1
-1	508E-1 1	096E+1
-1	508E-1 1	100E+1
-1	492E-1 1	106E+1
-1	492E-1 1	100E+1
-1	492E-1 1	097E+1
-1	492E-1 1	098E+1
-1	459E-1 1	098E+1
-1	476E-1 1	103E+1
-1	476E-1 1	094E+1
-1	476E-1 1	095E+1
-1	443E-1 1	099E+1
-1	492E-1 1	104E+1
-1	508E-1 1	100E+1
-1	492E-1 1	094E+1
-1	508E-1 1	099E+1
-1	459E-1 1	105E+1
-1	492E-1 1	107E+1
-1	443E-1 1	100E+1
-1	476E-1 1	098E+1
-1	508E-1 1	104E+1
-1	492E-1 1	107E+1
-1	476E-1 1	104E+1
-1	476E-1 1	098E+1
-1	459E-1 1	109E+1
-1	508E-1 1	099E+1
-1	459E-1 1	101E+1
-1	476E-1 1	092E+1
-1	476E-1 1	096E+1
-1	476E-1 1	102E+1
-1	492E-1 1	098E+1
-1	492E-1 1	101E+1
-1	508E-1 1	103E+1
-1	508E-1 1	092E+1
-1	508E-1 1	102E+1
-1	443E-1 1	099E+1
-1	492E-1 1	103E+1
-1	492E-1 1	097E+1
-1	508E-1 1	100E+1
-1	476E-1 1	108E+1
-1	476E-1 1	098E+1
-1	492E-1 1	100E+1
-1	492E-1 1	097E+1
-1	476E-1 1	104E+1
-1	508E-1 1	097E+1
-1	492E-1 1	099E+1
-1	492E-1 1	093E+1
-1	459E-1 1	097E+1
-1	508E-1 1	104E+1
-1	492E-1 1	103E+1
-1	492E-1 1	102E+1
-1	476E-1 1	104E+1
-1	492E-1 1	093E+1
-1	492E-1 1	103E+1
-1	492E-1 1	107E+1
-1	476E-1 1	100E+1
-1	508E-1 1	098E+1
-1	508E-1 1	103E+1
-1	459E-1 1	103E+1
-1	492E-1 1	097E+1
-1	492E-1 1	094E+1
-1	492E-1 1	100E+1
-1	476E-1 1	100E+1
-1	492E-1 1	103E+1
-1	492E-1 1	104E+1
-1	524E-1 1	099E+1
-1	476E-1 1	104E+1
-1	459E-1 1	106E+1
-1	476E-1 1	098E+1
-1	508E-1 1	095E+1
-1	492E-1 1	096E+1
-1	459E-1 1	095E+1
-1	459E-1 1	101E+1
-1	508E-1 1	102E+1
-1	476E-1 1	102E+1
-1	459E-1 1	104E+1
-1	524E-1 1	102E+1
-1	508E-1 1	094E+1
-1	476E-1 1	104E+1
-1	476E-1 1	107E+1
-1	508E-1 1	104E+1
-1	476E-1 1	104E+1
-1	476E-1 1	106E+1
-1	459E-1 1	095E+1
-1	492E-1 1	098E+1
-1	524E-1 1	095E+1
-1	492E-1 1	094E+1
-1	411E-1 1	094E+1
-1	476E-1 1	103E+1
-1	541E-1 1	099E+1
-1	476E-1 1	099E+1
-1	459E-1 1	106E+1
-1	508E-1 1	096E+1
-1	476E-1 1	110E+1
-1	476E-1 1	102E+1
-1	476E-1 1	094E+1
-1	459E-1 1	102E+1
-1	492E-1 1	088E+1
-1	459E-1 1	105E+1
-1	476E-1 1	102E+1
-1	492E-1 1	094E+1
-1	508E-1 1	106E+1
-1	508E-1 1	092E+1
-1	476E-1 1	104E+1
-1	492E-1 1	103E+1
-1	508E-1 1	100E+1
-1	459E-1 1	093E+1
-1	443E-1 1	101E+1
-1	476E-1 1	103E+1
-1	508E-1 1	100E+1
-1	459E-1 1	099E+1
-1	459E-1 1	106E+1
-1	476E-1 1	100E+1
-1	492E-1 1	102E+1
-1	476E-1 1	101E+1
-1	508E-1 1	104E+1
-1	459E-1 1	104E+1
-1	492E-1 1	103E+1
-1	443E-1 1	097E+1
-1	476E-1 1	095E+1
-1	492E-1 1	095E+1
-1	541E-1 1	102E+1
-1	508E-1 1	101E+1
-1	459E-1 1	102E+1
-1	476E-1 1	105E+1
-1	508E-1 1	100E+1
-1	443E-1 1	105E+1
-1	459E-1 1	099E+1
-1	492E-1 1	105E+1
-1	492E-1 1	107E+1
-1	459E-1 1	102E+1
-1	476E-1 1	099E+1
-1	459E-1 1	098E+1
-1	524E-1 1	103E+1
-1	476E-1 1	105E+1
-1	492E-1 1	105E+1
-1	476E-1 1	100E+1
-1	476E-1 1	100E+1
-1	443E-1 1	101E+1
[truncated: 72,466 more rows]
