# Supplementary material for: Improved ANAP incorporation and VCF analysis reveal details of P2X7 current facilitation and a limited conformational interplay between ATP binding and the intracellular ballast domain
Source: eLife. 2023 Jan 4;12:e82479. doi: 10.7554/eLife.82479 (PMC9859053; doi:10.7554/eLife.82479)
Supplement: Figure 2—figure supplement 1—source data 3. [file elife-82479-fig2-figsupp1-data3.zip › Figure-2_figure-supplement-1_source-data-3/20h27/rec07.csv]

-1	816E-1 8	720E+0
-1	832E-1 8	681E+0
-1	816E-1 8	681E+0
-1	816E-1 8	717E+0
-1	865E-1 8	609E+0
-1	816E-1 8	694E+0
-1	816E-1 8	681E+0
-1	816E-1 8	710E+0
-1	816E-1 8	704E+0
-1	816E-1 8	730E+0
-1	816E-1 8	678E+0
-1	832E-1 8	713E+0
-1	816E-1 8	674E+0
-1	800E-1 8	681E+0
-1	816E-1 8	697E+0
-1	832E-1 8	674E+0
-1	816E-1 8	584E+0
-1	800E-1 8	639E+0
-1	816E-1 8	609E+0
-1	865E-1 8	671E+0
-1	832E-1 8	713E+0
-1	832E-1 8	691E+0
-1	816E-1 8	694E+0
-1	832E-1 8	707E+0
-1	816E-1 8	739E+0
-1	800E-1 8	717E+0
-1	832E-1 8	635E+0
-1	865E-1 8	658E+0
-1	832E-1 8	694E+0
-1	832E-1 8	717E+0
-1	832E-1 8	707E+0
-1	832E-1 8	739E+0
-1	816E-1 8	661E+0
-1	816E-1 8	674E+0
-1	832E-1 8	661E+0
-1	849E-1 8	694E+0
-1	816E-1 8	687E+0
-1	800E-1 8	700E+0
-1	832E-1 8	697E+0
-1	816E-1 8	674E+0
-1	816E-1 8	707E+0
-1	800E-1 8	678E+0
-1	832E-1 8	694E+0
-1	832E-1 8	694E+0
-1	800E-1 8	668E+0
-1	816E-1 8	717E+0
-1	800E-1 8	681E+0
-1	832E-1 8	671E+0
-1	849E-1 8	648E+0
-1	816E-1 8	668E+0
-1	816E-1 8	603E+0
-1	832E-1 8	697E+0
-1	800E-1 8	642E+0
-1	816E-1 8	717E+0
-1	816E-1 8	632E+0
-1	832E-1 8	700E+0
-1	849E-1 8	707E+0
-1	816E-1 8	717E+0
-1	800E-1 8	697E+0
-1	849E-1 8	710E+0
-1	849E-1 8	632E+0
-1	800E-1 8	609E+0
-1	816E-1 8	639E+0
-1	832E-1 8	707E+0
-1	832E-1 8	665E+0
-1	832E-1 8	658E+0
-1	816E-1 8	687E+0
-1	832E-1 8	742E+0
-1	816E-1 8	678E+0
-1	800E-1 8	645E+0
-1	816E-1 8	606E+0
-1	816E-1 8	645E+0
-1	800E-1 8	626E+0
-1	832E-1 8	726E+0
-1	816E-1 8	723E+0
-1	816E-1 8	671E+0
-1	832E-1 8	619E+0
-1	816E-1 8	658E+0
-1	816E-1 8	639E+0
-1	832E-1 8	645E+0
-1	832E-1 8	700E+0
-1	816E-1 8	665E+0
-1	800E-1 8	665E+0
-1	800E-1 8	726E+0
-1	816E-1 8	691E+0
-1	800E-1 8	684E+0
-1	832E-1 8	700E+0
-1	832E-1 8	700E+0
-1	832E-1 8	713E+0
-1	800E-1 8	697E+0
-1	800E-1 8	635E+0
-1	800E-1 8	678E+0
-1	816E-1 8	652E+0
-1	816E-1 8	691E+0
-1	784E-1 8	632E+0
-1	832E-1 8	684E+0
-1	816E-1 8	739E+0
-1	800E-1 8	697E+0
-1	784E-1 8	723E+0
-1	832E-1 8	710E+0
-1	816E-1 8	704E+0
-1	816E-1 8	665E+0
-1	832E-1 8	642E+0
-1	816E-1 8	635E+0
-1	816E-1 8	687E+0
-1	800E-1 8	687E+0
-1	816E-1 8	684E+0
-1	832E-1 8	655E+0
-1	816E-1 8	655E+0
-1	832E-1 8	746E+0
-1	816E-1 8	658E+0
-1	816E-1 8	681E+0
-1	832E-1 8	739E+0
-1	832E-1 8	681E+0
-1	768E-1 8	687E+0
-1	832E-1 8	713E+0
-1	849E-1 8	730E+0
-1	768E-1 8	678E+0
-1	816E-1 8	678E+0
-1	849E-1 8	674E+0
-1	816E-1 8	687E+0
-1	816E-1 8	665E+0
-1	800E-1 8	648E+0
-1	832E-1 8	645E+0
-1	832E-1 8	710E+0
-1	800E-1 8	759E+0
-1	816E-1 8	658E+0
-1	849E-1 8	668E+0
-1	784E-1 8	661E+0
-1	800E-1 8	681E+0
-1	800E-1 8	648E+0
-1	832E-1 8	704E+0
-1	832E-1 8	658E+0
-1	800E-1 8	700E+0
-1	816E-1 8	691E+0
-1	816E-1 8	713E+0
-1	816E-1 8	704E+0
-1	832E-1 8	678E+0
-1	768E-1 8	645E+0
-1	832E-1 8	619E+0
-1	784E-1 8	687E+0
-1	800E-1 8	603E+0
-1	768E-1 8	691E+0
-1	800E-1 8	652E+0
-1	735E-1 8	674E+0
-1	784E-1 8	717E+0
-1	784E-1 8	558E+0
-1	832E-1 8	671E+0
-1	784E-1 8	642E+0
-1	800E-1 8	622E+0
-1	816E-1 8	691E+0
-1	800E-1 8	674E+0
-1	784E-1 8	658E+0
-1	784E-1 8	622E+0
-1	784E-1 8	730E+0
-1	768E-1 8	726E+0
-1	800E-1 8	691E+0
-1	784E-1 8	717E+0
-1	768E-1 8	616E+0
-1	816E-1 8	661E+0
-1	800E-1 8	759E+0
-1	784E-1 8	674E+0
-1	784E-1 8	723E+0
-1	800E-1 8	648E+0
-1	816E-1 8	681E+0
-1	784E-1 8	707E+0
-1	816E-1 8	710E+0
-1	816E-1 8	723E+0
-1	800E-1 8	648E+0
-1	784E-1 8	590E+0
-1	784E-1 8	691E+0
-1	784E-1 8	661E+0
-1	800E-1 8	554E+0
-1	800E-1 8	639E+0
-1	800E-1 8	730E+0
-1	800E-1 8	658E+0
-1	816E-1 8	687E+0
-1	784E-1 8	678E+0
-1	800E-1 8	723E+0
-1	816E-1 8	687E+0
-1	816E-1 8	668E+0
-1	784E-1 8	697E+0
-1	784E-1 8	665E+0
-1	784E-1 8	707E+0
-1	816E-1 8	707E+0
-1	800E-1 8	739E+0
-1	784E-1 8	587E+0
-1	768E-1 8	707E+0
-1	768E-1 8	704E+0
-1	735E-1 8	674E+0
-1	800E-1 8	668E+0
-1	816E-1 8	626E+0
-1	800E-1 8	655E+0
-1	768E-1 8	655E+0
-1	784E-1 8	681E+0
-1	800E-1 8	635E+0
-1	816E-1 8	694E+0
-1	768E-1 8	609E+0
-1	816E-1 8	726E+0
-1	784E-1 8	642E+0
-1	800E-1 8	674E+0
-1	784E-1 8	717E+0
-1	800E-1 8	704E+0
-1	784E-1 8	655E+0
-1	784E-1 8	658E+0
-1	751E-1 8	723E+0
-1	784E-1 8	755E+0
-1	784E-1 8	717E+0
-1	784E-1 8	704E+0
-1	768E-1 8	629E+0
-1	784E-1 8	665E+0
-1	751E-1 8	668E+0
-1	768E-1 8	652E+0
-1	768E-1 8	733E+0
-1	784E-1 8	671E+0
-1	784E-1 8	704E+0
-1	784E-1 8	658E+0
-1	719E-1 8	635E+0
-1	800E-1 8	655E+0
-1	800E-1 8	736E+0
-1	768E-1 8	691E+0
-1	768E-1 8	658E+0
-1	784E-1 8	710E+0
-1	784E-1 8	655E+0
-1	784E-1 8	691E+0
-1	751E-1 8	632E+0
-1	751E-1 8	645E+0
-1	800E-1 8	684E+0
-1	800E-1 8	616E+0
-1	768E-1 8	739E+0
-1	768E-1 8	684E+0
-1	800E-1 8	619E+0
-1	768E-1 8	632E+0
-1	751E-1 8	655E+0
-1	784E-1 8	684E+0
-1	784E-1 8	704E+0
-1	784E-1 8	619E+0
-1	768E-1 8	717E+0
-1	751E-1 8	713E+0
-1	751E-1 8	658E+0
-1	784E-1 8	691E+0
-1	751E-1 8	652E+0
-1	751E-1 8	717E+0
-1	768E-1 8	645E+0
-1	751E-1 8	684E+0
-1	784E-1 8	713E+0
-1	768E-1 8	691E+0
-1	768E-1 8	723E+0
-1	784E-1 8	687E+0
-1	784E-1 8	622E+0
-1	768E-1 8	755E+0
-1	784E-1 8	626E+0
-1	800E-1 8	658E+0
-1	768E-1 8	713E+0
-1	768E-1 8	619E+0
-1	816E-1 8	704E+0
-1	768E-1 8	648E+0
-1	768E-1 8	691E+0
-1	751E-1 8	710E+0
-1	784E-1 8	707E+0
-1	751E-1 8	661E+0
-1	800E-1 8	635E+0
-1	751E-1 8	723E+0
-1	800E-1 8	694E+0
-1	768E-1 8	736E+0
-1	768E-1 8	626E+0
-1	735E-1 8	635E+0
-1	751E-1 8	639E+0
-1	768E-1 8	661E+0
-1	751E-1 8	681E+0
-1	784E-1 8	700E+0
-1	784E-1 8	658E+0
-1	800E-1 8	652E+0
-1	768E-1 8	645E+0
-1	800E-1 8	609E+0
-1	768E-1 8	765E+0
-1	784E-1 8	629E+0
-1	768E-1 8	561E+0
-1	751E-1 8	616E+0
-1	784E-1 8	707E+0
-1	800E-1 8	733E+0
-1	768E-1 8	691E+0
-1	735E-1 8	635E+0
-1	784E-1 8	717E+0
-1	768E-1 8	704E+0
-1	751E-1 8	648E+0
-1	751E-1 8	622E+0
-1	800E-1 8	678E+0
-1	751E-1 8	652E+0
-1	751E-1 8	609E+0
-1	784E-1 8	700E+0
-1	784E-1 8	687E+0
-1	768E-1 8	671E+0
-1	719E-1 8	661E+0
-1	784E-1 8	632E+0
-1	735E-1 8	665E+0
-1	751E-1 8	541E+0
-1	751E-1 8	661E+0
-1	768E-1 8	681E+0
-1	751E-1 8	762E+0
-1	768E-1 8	704E+0
-1	751E-1 8	619E+0
-1	751E-1 8	697E+0
-1	784E-1 8	639E+0
-1	751E-1 8	700E+0
-1	768E-1 8	720E+0
-1	719E-1 8	671E+0
-1	751E-1 8	671E+0
-1	768E-1 8	645E+0
-1	751E-1 8	713E+0
-1	735E-1 8	697E+0
-1	816E-1 8	590E+0
-1	800E-1 8	645E+0
-1	735E-1 8	655E+0
-1	768E-1 8	681E+0
-1	768E-1 8	687E+0
-1	784E-1 8	687E+0
-1	751E-1 8	720E+0
-1	735E-1 8	648E+0
-1	751E-1 8	665E+0
-1	751E-1 8	710E+0
-1	751E-1 8	733E+0
-1	735E-1 8	652E+0
-1	768E-1 8	681E+0
-1	768E-1 8	639E+0
-1	735E-1 8	639E+0
-1	751E-1 8	603E+0
-1	784E-1 8	632E+0
-1	768E-1 8	687E+0
-1	735E-1 8	687E+0
-1	735E-1 8	713E+0
-1	768E-1 8	648E+0
-1	784E-1 8	597E+0
-1	751E-1 8	704E+0
-1	751E-1 8	700E+0
-1	784E-1 8	671E+0
-1	735E-1 8	639E+0
-1	751E-1 8	619E+0
-1	768E-1 8	616E+0
-1	751E-1 8	652E+0
-1	751E-1 8	707E+0
-1	751E-1 8	697E+0
-1	735E-1 8	665E+0
-1	735E-1 8	632E+0
-1	751E-1 8	749E+0
-1	735E-1 8	710E+0
-1	768E-1 8	639E+0
-1	784E-1 8	674E+0
-1	784E-1 8	684E+0
-1	735E-1 8	674E+0
-1	768E-1 8	671E+0
-1	768E-1 8	775E+0
-1	768E-1 8	674E+0
-1	735E-1 8	710E+0
-1	784E-1 8	691E+0
-1	768E-1 8	678E+0
-1	751E-1 8	687E+0
-1	751E-1 8	687E+0
-1	735E-1 8	616E+0
-1	719E-1 8	671E+0
-1	751E-1 8	632E+0
-1	735E-1 8	597E+0
-1	735E-1 8	597E+0
-1	751E-1 8	707E+0
-1	768E-1 8	600E+0
-1	768E-1 8	661E+0
-1	719E-1 8	733E+0
-1	735E-1 8	713E+0
-1	719E-1 8	652E+0
-1	719E-1 8	697E+0
-1	768E-1 8	694E+0
-1	751E-1 8	635E+0
-1	703E-1 8	678E+0
-1	735E-1 8	639E+0
-1	735E-1 8	645E+0
-1	751E-1 8	639E+0
-1	768E-1 8	661E+0
-1	735E-1 8	707E+0
-1	768E-1 8	635E+0
-1	751E-1 8	645E+0
-1	735E-1 8	694E+0
-1	719E-1 8	642E+0
-1	784E-1 8	658E+0
-1	735E-1 8	658E+0
-1	768E-1 8	681E+0
-1	735E-1 8	639E+0
-1	719E-1 8	652E+0
-1	768E-1 8	681E+0
-1	751E-1 8	661E+0
-1	735E-1 8	626E+0
-1	719E-1 8	655E+0
-1	768E-1 8	629E+0
-1	751E-1 8	717E+0
-1	735E-1 8	658E+0
-1	768E-1 8	619E+0
-1	768E-1 8	639E+0
-1	768E-1 8	694E+0
-1	735E-1 8	700E+0
-1	719E-1 8	652E+0
-1	784E-1 8	687E+0
-1	751E-1 8	678E+0
-1	703E-1 8	668E+0
-1	768E-1 8	678E+0
-1	735E-1 8	645E+0
-1	719E-1 8	629E+0
-1	735E-1 8	694E+0
-1	735E-1 8	661E+0
-1	768E-1 8	681E+0
-1	751E-1 8	606E+0
-1	751E-1 8	626E+0
-1	751E-1 8	665E+0
-1	751E-1 8	635E+0
-1	751E-1 8	613E+0
-1	735E-1 8	704E+0
-1	719E-1 8	687E+0
-1	768E-1 8	717E+0
-1	768E-1 8	661E+0
-1	751E-1 8	652E+0
-1	751E-1 8	665E+0
-1	751E-1 8	687E+0
-1	719E-1 8	723E+0
-1	719E-1 8	655E+0
-1	703E-1 8	678E+0
-1	768E-1 8	613E+0
-1	735E-1 8	710E+0
-1	654E-1 8	707E+0
-1	719E-1 8	622E+0
-1	751E-1 8	671E+0
-1	751E-1 8	642E+0
-1	735E-1 8	635E+0
-1	703E-1 8	661E+0
-1	735E-1 8	661E+0
-1	735E-1 8	632E+0
-1	735E-1 8	678E+0
-1	719E-1 8	697E+0
-1	751E-1 8	730E+0
-1	719E-1 8	707E+0
-1	735E-1 8	717E+0
-1	735E-1 8	619E+0
-1	751E-1 8	717E+0
-1	703E-1 8	700E+0
-1	719E-1 8	655E+0
-1	719E-1 8	642E+0
-1	751E-1 8	648E+0
-1	735E-1 8	619E+0
-1	751E-1 8	584E+0
-1	719E-1 8	645E+0
-1	719E-1 8	665E+0
-1	719E-1 8	713E+0
-1	735E-1 8	697E+0
-1	735E-1 8	694E+0
-1	735E-1 8	661E+0
-1	735E-1 8	645E+0
-1	703E-1 8	639E+0
-1	719E-1 8	632E+0
-1	735E-1 8	710E+0
-1	703E-1 8	726E+0
-1	719E-1 8	713E+0
-1	719E-1 8	665E+0
-1	719E-1 8	671E+0
-1	703E-1 8	720E+0
-1	719E-1 8	713E+0
-1	686E-1 8	707E+0
-1	719E-1 8	635E+0
-1	719E-1 8	655E+0
-1	703E-1 8	635E+0
-1	735E-1 8	661E+0
-1	735E-1 8	642E+0
-1	735E-1 8	661E+0
-1	719E-1 8	626E+0
-1	735E-1 8	645E+0
-1	703E-1 8	655E+0
-1	735E-1 8	616E+0
-1	719E-1 8	681E+0
-1	719E-1 8	658E+0
-1	719E-1 8	742E+0
-1	735E-1 8	739E+0
-1	735E-1 8	700E+0
-1	751E-1 8	648E+0
-1	703E-1 8	723E+0
-1	751E-1 8	658E+0
-1	703E-1 8	678E+0
-1	735E-1 8	668E+0
-1	751E-1 8	580E+0
-1	719E-1 8	645E+0
-1	719E-1 8	694E+0
-1	703E-1 8	691E+0
-1	735E-1 8	736E+0
-1	751E-1 8	645E+0
-1	703E-1 8	726E+0
-1	703E-1 8	717E+0
-1	751E-1 8	700E+0
-1	703E-1 8	642E+0
-1	735E-1 8	603E+0
-1	703E-1 8	691E+0
-1	703E-1 8	655E+0
-1	719E-1 8	603E+0
-1	719E-1 8	629E+0
-1	703E-1 8	736E+0
-1	751E-1 8	671E+0
-1	735E-1 8	742E+0
-1	703E-1 8	626E+0
-1	719E-1 8	671E+0
-1	703E-1 8	619E+0
-1	735E-1 8	658E+0
-1	719E-1 8	674E+0
-1	719E-1 8	587E+0
-1	735E-1 8	577E+0
-1	703E-1 8	720E+0
-1	719E-1 8	678E+0
-1	719E-1 8	665E+0
-1	735E-1 8	635E+0
-1	735E-1 8	678E+0
-1	719E-1 8	694E+0
-1	751E-1 8	678E+0
-1	719E-1 8	684E+0
-1	703E-1 8	668E+0
-1	703E-1 8	726E+0
-1	670E-1 8	704E+0
-1	735E-1 8	723E+0
-1	719E-1 8	704E+0
-1	686E-1 8	658E+0
-1	703E-1 8	665E+0
-1	735E-1 8	645E+0
-1	719E-1 8	648E+0
-1	703E-1 8	613E+0
-1	686E-1 8	723E+0
-1	719E-1 8	668E+0
-1	686E-1 8	645E+0
-1	719E-1 8	642E+0
-1	703E-1 8	671E+0
-1	751E-1 8	684E+0
-1	686E-1 8	639E+0
-1	703E-1 8	632E+0
-1	719E-1 8	681E+0
-1	751E-1 8	684E+0
-1	703E-1 8	674E+0
-1	686E-1 8	635E+0
-1	719E-1 8	700E+0
-1	719E-1 8	652E+0
-1	719E-1 8	642E+0
-1	686E-1 8	678E+0
-1	686E-1 8	597E+0
-1	719E-1 8	681E+0
-1	735E-1 8	785E+0
-1	703E-1 8	590E+0
-1	686E-1 8	593E+0
-1	735E-1 8	639E+0
-1	719E-1 8	661E+0
-1	735E-1 8	684E+0
-1	719E-1 8	658E+0
-1	751E-1 8	613E+0
-1	703E-1 8	632E+0
-1	703E-1 8	713E+0
-1	703E-1 8	668E+0
-1	719E-1 8	597E+0
-1	719E-1 8	726E+0
-1	703E-1 8	713E+0
-1	703E-1 8	645E+0
-1	719E-1 8	639E+0
-1	719E-1 8	700E+0
-1	686E-1 8	674E+0
-1	686E-1 8	710E+0
-1	719E-1 8	723E+0
-1	735E-1 8	726E+0
-1	703E-1 8	655E+0
-1	751E-1 8	691E+0
-1	703E-1 8	684E+0
-1	703E-1 8	642E+0
-1	686E-1 8	626E+0
-1	719E-1 8	603E+0
-1	719E-1 8	652E+0
-1	703E-1 8	652E+0
-1	686E-1 8	674E+0
-1	686E-1 8	668E+0
-1	719E-1 8	639E+0
-1	719E-1 8	635E+0
-1	686E-1 8	704E+0
-1	703E-1 8	613E+0
-1	703E-1 8	707E+0
-1	703E-1 8	616E+0
-1	686E-1 8	707E+0
-1	719E-1 8	635E+0
-1	703E-1 8	720E+0
-1	703E-1 8	687E+0
-1	703E-1 8	684E+0
-1	703E-1 8	635E+0
-1	703E-1 8	665E+0
-1	703E-1 8	674E+0
-1	686E-1 8	645E+0
-1	686E-1 8	691E+0
-1	719E-1 8	661E+0
-1	703E-1 8	619E+0
-1	686E-1 8	717E+0
-1	719E-1 8	652E+0
-1	719E-1 8	629E+0
-1	703E-1 8	665E+0
-1	703E-1 8	642E+0
-1	670E-1 8	645E+0
-1	719E-1 8	629E+0
-1	703E-1 8	600E+0
-1	703E-1 8	700E+0
-1	703E-1 8	639E+0
-1	719E-1 8	713E+0
-1	703E-1 8	684E+0
-1	686E-1 8	694E+0
-1	686E-1 8	619E+0
-1	735E-1 8	635E+0
-1	719E-1 8	652E+0
-1	703E-1 8	668E+0
-1	703E-1 8	710E+0
-1	751E-1 8	671E+0
-1	703E-1 8	668E+0
-1	686E-1 8	616E+0
-1	719E-1 8	674E+0
-1	719E-1 8	597E+0
-1	719E-1 8	707E+0
-1	719E-1 8	593E+0
-1	719E-1 8	577E+0
-1	735E-1 8	681E+0
-1	703E-1 8	665E+0
-1	735E-1 8	655E+0
-1	703E-1 8	639E+0
-1	703E-1 8	655E+0
-1	703E-1 8	642E+0
-1	686E-1 8	645E+0
-1	719E-1 8	678E+0
-1	719E-1 8	723E+0
-1	703E-1 8	687E+0
-1	703E-1 8	723E+0
-1	703E-1 8	697E+0
-1	686E-1 8	674E+0
-1	703E-1 8	710E+0
-1	670E-1 8	642E+0
-1	719E-1 8	642E+0
-1	735E-1 8	710E+0
-1	719E-1 8	681E+0
-1	703E-1 8	665E+0
-1	686E-1 8	658E+0
-1	735E-1 8	704E+0
-1	719E-1 8	642E+0
-1	686E-1 8	697E+0
-1	670E-1 8	642E+0
-1	703E-1 8	655E+0
-1	703E-1 8	720E+0
-1	686E-1 8	655E+0
-1	686E-1 8	658E+0
-1	719E-1 8	600E+0
-1	703E-1 8	616E+0
-1	670E-1 8	665E+0
-1	686E-1 8	681E+0
-1	719E-1 8	642E+0
-1	735E-1 8	674E+0
-1	719E-1 8	684E+0
-1	686E-1 8	746E+0
-1	703E-1 8	697E+0
-1	686E-1 8	681E+0
-1	670E-1 8	613E+0
-1	703E-1 8	642E+0
-1	703E-1 8	580E+0
-1	670E-1 8	639E+0
-1	686E-1 8	674E+0
-1	686E-1 8	661E+0
-1	703E-1 8	742E+0
-1	703E-1 8	606E+0
-1	686E-1 8	678E+0
-1	703E-1 8	665E+0
-1	703E-1 8	626E+0
-1	703E-1 8	661E+0
-1	719E-1 8	658E+0
-1	654E-1 8	603E+0
-1	703E-1 8	626E+0
-1	686E-1 8	613E+0
-1	686E-1 8	707E+0
-1	719E-1 8	648E+0
-1	735E-1 8	661E+0
-1	670E-1 8	609E+0
-1	686E-1 8	603E+0
-1	686E-1 8	587E+0
-1	703E-1 8	639E+0
-1	703E-1 8	639E+0
-1	654E-1 8	658E+0
-1	703E-1 8	671E+0
-1	686E-1 8	684E+0
-1	686E-1 8	687E+0
-1	719E-1 8	661E+0
-1	686E-1 8	655E+0
-1	703E-1 8	681E+0
-1	686E-1 8	632E+0
-1	703E-1 8	626E+0
-1	654E-1 8	658E+0
-1	719E-1 8	681E+0
-1	719E-1 8	700E+0
-1	686E-1 8	622E+0
-1	670E-1 8	639E+0
-1	703E-1 8	652E+0
-1	686E-1 8	704E+0
-1	686E-1 8	668E+0
-1	670E-1 8	713E+0
-1	703E-1 8	652E+0
-1	686E-1 8	642E+0
-1	670E-1 8	665E+0
-1	654E-1 8	603E+0
-1	703E-1 8	700E+0
-1	670E-1 8	642E+0
-1	703E-1 8	671E+0
-1	703E-1 8	603E+0
-1	670E-1 8	668E+0
-1	686E-1 8	648E+0
-1	654E-1 8	648E+0
-1	654E-1 8	678E+0
-1	703E-1 8	626E+0
-1	703E-1 8	674E+0
-1	670E-1 8	626E+0
-1	670E-1 8	619E+0
-1	670E-1 8	678E+0
-1	703E-1 8	694E+0
-1	654E-1 8	609E+0
-1	703E-1 8	700E+0
-1	686E-1 8	635E+0
-1	686E-1 8	639E+0
-1	670E-1 8	658E+0
-1	670E-1 8	684E+0
-1	686E-1 8	616E+0
-1	686E-1 8	661E+0
-1	686E-1 8	652E+0
-1	719E-1 8	684E+0
-1	703E-1 8	723E+0
-1	686E-1 8	671E+0
-1	670E-1 8	674E+0
-1	686E-1 8	674E+0
-1	686E-1 8	684E+0
-1	719E-1 8	645E+0
-1	654E-1 8	642E+0
-1	703E-1 8	674E+0
-1	670E-1 8	700E+0
-1	703E-1 8	661E+0
-1	686E-1 8	674E+0
-1	703E-1 8	661E+0
-1	686E-1 8	645E+0
-1	654E-1 8	626E+0
-1	654E-1 8	674E+0
-1	670E-1 8	619E+0
-1	686E-1 8	661E+0
-1	654E-1 8	613E+0
-1	670E-1 8	700E+0
-1	686E-1 8	626E+0
-1	703E-1 8	632E+0
-1	719E-1 8	720E+0
-1	670E-1 8	593E+0
-1	670E-1 8	639E+0
-1	654E-1 8	717E+0
-1	686E-1 8	691E+0
-1	670E-1 8	629E+0
-1	654E-1 8	606E+0
-1	670E-1 8	616E+0
-1	686E-1 8	645E+0
-1	654E-1 8	626E+0
-1	703E-1 8	700E+0
-1	670E-1 8	600E+0
-1	670E-1 8	567E+0
-1	686E-1 8	613E+0
-1	654E-1 8	661E+0
-1	703E-1 8	635E+0
-1	654E-1 8	681E+0
-1	654E-1 8	671E+0
-1	670E-1 8	616E+0
-1	654E-1 8	661E+0
-1	670E-1 8	678E+0
-1	686E-1 8	671E+0
-1	686E-1 8	635E+0
-1	719E-1 8	655E+0
-1	686E-1 8	687E+0
-1	686E-1 8	717E+0
-1	670E-1 8	606E+0
-1	686E-1 8	661E+0
-1	686E-1 8	639E+0
-1	654E-1 8	684E+0
-1	686E-1 8	681E+0
-1	686E-1 8	681E+0
-1	670E-1 8	658E+0
-1	654E-1 8	622E+0
-1	654E-1 8	622E+0
-1	703E-1 8	635E+0
-1	670E-1 8	678E+0
-1	670E-1 8	642E+0
-1	686E-1 8	635E+0
-1	703E-1 8	684E+0
-1	654E-1 8	658E+0
-1	670E-1 8	629E+0
-1	686E-1 8	629E+0
-1	686E-1 8	622E+0
-1	638E-1 8	616E+0
-1	670E-1 8	648E+0
-1	654E-1 8	681E+0
-1	654E-1 8	687E+0
-1	670E-1 8	619E+0
-1	622E-1 8	674E+0
-1	670E-1 8	668E+0
-1	670E-1 8	687E+0
-1	670E-1 8	730E+0
-1	654E-1 8	665E+0
-1	670E-1 8	700E+0
-1	654E-1 8	593E+0
-1	670E-1 8	635E+0
-1	670E-1 8	661E+0
-1	670E-1 8	755E+0
-1	686E-1 8	717E+0
-1	719E-1 8	717E+0
-1	670E-1 8	655E+0
-1	670E-1 8	635E+0
-1	703E-1 8	642E+0
-1	654E-1 8	639E+0
-1	654E-1 8	671E+0
-1	670E-1 8	691E+0
-1	719E-1 8	567E+0
-1	654E-1 8	661E+0
-1	686E-1 8	678E+0
-1	670E-1 8	678E+0
-1	686E-1 8	694E+0
-1	686E-1 8	613E+0
-1	638E-1 8	694E+0
-1	670E-1 8	658E+0
-1	686E-1 8	668E+0
-1	703E-1 8	720E+0
-1	654E-1 8	668E+0
-1	654E-1 8	700E+0
-1	670E-1 8	635E+0
-1	670E-1 8	645E+0
-1	638E-1 8	645E+0
-1	654E-1 8	606E+0
-1	670E-1 8	665E+0
-1	654E-1 8	665E+0
-1	654E-1 8	687E+0
-1	654E-1 8	655E+0
-1	622E-1 8	665E+0
-1	670E-1 8	700E+0
-1	638E-1 8	687E+0
-1	654E-1 8	622E+0
-1	670E-1 8	648E+0
-1	670E-1 8	645E+0
-1	622E-1 8	710E+0
-1	654E-1 8	635E+0
-1	686E-1 8	655E+0
-1	622E-1 8	671E+0
-1	670E-1 8	661E+0
-1	703E-1 8	632E+0
-1	703E-1 8	733E+0
-1	670E-1 8	736E+0
-1	670E-1 8	681E+0
-1	670E-1 8	635E+0
-1	670E-1 8	687E+0
-1	686E-1 8	694E+0
-1	638E-1 8	645E+0
-1	670E-1 8	629E+0
-1	670E-1 8	655E+0
-1	670E-1 8	772E+0
-1	638E-1 8	629E+0
-1	654E-1 8	697E+0
-1	654E-1 8	632E+0
-1	686E-1 8	619E+0
-1	654E-1 8	619E+0
-1	638E-1 8	655E+0
-1	670E-1 8	613E+0
-1	654E-1 8	619E+0
-1	622E-1 8	639E+0
-1	686E-1 8	648E+0
-1	670E-1 8	668E+0
-1	670E-1 8	733E+0
-1	638E-1 8	661E+0
-1	670E-1 8	658E+0
-1	719E-1 8	665E+0
-1	670E-1 8	694E+0
-1	654E-1 8	674E+0
-1	638E-1 8	639E+0
-1	638E-1 8	739E+0
-1	638E-1 8	704E+0
-1	622E-1 8	733E+0
-1	670E-1 8	694E+0
-1	638E-1 8	629E+0
-1	638E-1 8	671E+0
-1	638E-1 8	622E+0
-1	638E-1 8	645E+0
-1	654E-1 8	548E+0
-1	670E-1 8	652E+0
-1	638E-1 8	616E+0
-1	654E-1 8	661E+0
-1	670E-1 8	717E+0
-1	654E-1 8	697E+0
-1	638E-1 8	593E+0
-1	638E-1 8	580E+0
-1	638E-1 8	603E+0
-1	638E-1 8	639E+0
-1	638E-1 8	619E+0
-1	638E-1 8	691E+0
-1	638E-1 8	606E+0
-1	638E-1 8	652E+0
-1	605E-1 8	658E+0
-1	638E-1 8	642E+0
-1	638E-1 8	687E+0
-1	670E-1 8	645E+0
-1	654E-1 8	691E+0
-1	654E-1 8	694E+0
-1	670E-1 8	668E+0
-1	686E-1 8	635E+0
-1	670E-1 8	642E+0
-1	654E-1 8	558E+0
-1	686E-1 8	587E+0
-1	622E-1 8	597E+0
-1	622E-1 8	674E+0
-1	638E-1 8	707E+0
-1	622E-1 8	697E+0
-1	670E-1 8	655E+0
-1	654E-1 8	648E+0
-1	670E-1 8	626E+0
-1	654E-1 8	661E+0
-1	654E-1 8	642E+0
-1	622E-1 8	661E+0
-1	638E-1 8	613E+0
-1	622E-1 8	626E+0
-1	670E-1 8	613E+0
-1	638E-1 8	629E+0
-1	670E-1 8	629E+0
-1	670E-1 8	645E+0
-1	654E-1 8	642E+0
-1	622E-1 8	642E+0
-1	638E-1 8	629E+0
-1	654E-1 8	600E+0
-1	638E-1 8	694E+0
-1	622E-1 8	713E+0
-1	638E-1 8	661E+0
-1	654E-1 8	626E+0
-1	638E-1 8	622E+0
-1	605E-1 8	622E+0
-1	622E-1 8	632E+0
-1	654E-1 8	684E+0
-1	670E-1 8	635E+0
-1	654E-1 8	632E+0
-1	654E-1 8	658E+0
-1	670E-1 8	574E+0
-1	654E-1 8	652E+0
-1	638E-1 8	626E+0
-1	654E-1 8	665E+0
-1	638E-1 8	697E+0
-1	638E-1 8	723E+0
-1	622E-1 8	694E+0
-1	654E-1 8	622E+0
-1	654E-1 8	613E+0
-1	638E-1 8	668E+0
-1	686E-1 8	597E+0
-1	622E-1 8	626E+0
-1	654E-1 8	655E+0
-1	605E-1 8	658E+0
-1	605E-1 8	632E+0
-1	654E-1 8	629E+0
-1	654E-1 8	674E+0
-1	638E-1 8	746E+0
-1	654E-1 8	730E+0
-1	622E-1 8	635E+0
-1	638E-1 8	684E+0
-1	622E-1 8	616E+0
-1	605E-1 8	626E+0
-1	654E-1 8	671E+0
-1	638E-1 8	697E+0
-1	654E-1 8	707E+0
-1	622E-1 8	609E+0
-1	638E-1 8	755E+0
-1	638E-1 8	707E+0
-1	654E-1 8	697E+0
-1	605E-1 8	658E+0
-1	654E-1 8	632E+0
-1	654E-1 8	681E+0
-1	605E-1 8	658E+0
-1	622E-1 8	658E+0
-1	622E-1 8	746E+0
-1	638E-1 8	710E+0
-1	638E-1 8	648E+0
-1	605E-1 8	600E+0
-1	638E-1 8	671E+0
-1	638E-1 8	726E+0
-1	622E-1 8	648E+0
-1	605E-1 8	622E+0
-1	654E-1 8	609E+0
-1	622E-1 8	619E+0
-1	622E-1 8	635E+0
-1	605E-1 8	678E+0
-1	638E-1 8	687E+0
-1	638E-1 8	658E+0
-1	638E-1 8	661E+0
-1	605E-1 8	694E+0
-1	622E-1 8	665E+0
-1	638E-1 8	648E+0
-1	622E-1 8	674E+0
-1	654E-1 8	665E+0
-1	622E-1 8	626E+0
-1	638E-1 8	671E+0
-1	638E-1 8	635E+0
-1	589E-1 8	661E+0
-1	605E-1 8	665E+0
-1	654E-1 8	629E+0
-1	622E-1 8	609E+0
-1	638E-1 8	597E+0
-1	622E-1 8	687E+0
-1	638E-1 8	655E+0
-1	654E-1 8	678E+0
-1	622E-1 8	681E+0
-1	622E-1 8	580E+0
-1	654E-1 8	671E+0
-1	605E-1 8	587E+0
-1	622E-1 8	567E+0
-1	638E-1 8	694E+0
-1	605E-1 8	642E+0
-1	605E-1 8	629E+0
-1	605E-1 8	678E+0
-1	638E-1 8	635E+0
-1	622E-1 8	658E+0
-1	638E-1 8	652E+0
-1	605E-1 8	626E+0
-1	638E-1 8	661E+0
-1	654E-1 8	687E+0
-1	605E-1 8	668E+0
-1	605E-1 8	645E+0
-1	622E-1 8	658E+0
-1	622E-1 8	616E+0
-1	638E-1 8	730E+0
-1	622E-1 8	635E+0
-1	654E-1 8	590E+0
-1	638E-1 8	691E+0
-1	670E-1 8	642E+0
-1	638E-1 8	632E+0
-1	622E-1 8	613E+0
-1	670E-1 8	603E+0
-1	622E-1 8	665E+0
-1	589E-1 8	545E+0
-1	605E-1 8	580E+0
-1	638E-1 8	717E+0
-1	622E-1 8	600E+0
-1	605E-1 8	652E+0
-1	654E-1 8	723E+0
-1	622E-1 8	668E+0
-1	605E-1 8	639E+0
-1	622E-1 8	668E+0
-1	573E-1 8	694E+0
-1	638E-1 8	648E+0
-1	605E-1 8	710E+0
-1	605E-1 8	723E+0
-1	622E-1 8	684E+0
-1	622E-1 8	642E+0
-1	605E-1 8	577E+0
-1	638E-1 8	720E+0
-1	605E-1 8	622E+0
-1	622E-1 8	648E+0
-1	638E-1 8	665E+0
-1	605E-1 8	661E+0
-1	605E-1 8	642E+0
-1	654E-1 8	678E+0
-1	638E-1 8	648E+0
-1	622E-1 8	674E+0
-1	622E-1 8	622E+0
-1	638E-1 8	668E+0
-1	622E-1 8	639E+0
-1	605E-1 8	626E+0
-1	622E-1 8	684E+0
-1	638E-1 8	619E+0
-1	605E-1 8	554E+0
-1	605E-1 8	629E+0
-1	622E-1 8	684E+0
-1	622E-1 8	600E+0
-1	605E-1 8	635E+0
-1	605E-1 8	652E+0
-1	605E-1 8	619E+0
-1	605E-1 8	674E+0
-1	622E-1 8	691E+0
-1	589E-1 8	671E+0
-1	589E-1 8	622E+0
-1	654E-1 8	668E+0
-1	622E-1 8	697E+0
-1	638E-1 8	622E+0
-1	622E-1 8	687E+0
-1	622E-1 8	639E+0
-1	605E-1 8	668E+0
-1	589E-1 8	681E+0
-1	589E-1 8	681E+0
-1	622E-1 8	655E+0
-1	622E-1 8	684E+0
-1	605E-1 8	671E+0
-1	605E-1 8	674E+0
-1	622E-1 8	648E+0
-1	573E-1 8	635E+0
-1	638E-1 8	652E+0
-1	638E-1 8	597E+0
-1	622E-1 8	603E+0
-1	638E-1 8	622E+0
-1	605E-1 8	665E+0
-1	605E-1 8	603E+0
-1	605E-1 8	639E+0
-1	622E-1 8	622E+0
-1	622E-1 8	678E+0
-1	605E-1 8	593E+0
-1	605E-1 8	665E+0
-1	622E-1 8	661E+0
-1	622E-1 8	671E+0
-1	638E-1 8	645E+0
-1	654E-1 8	661E+0
-1	638E-1 8	652E+0
-1	605E-1 8	707E+0
-1	638E-1 8	665E+0
-1	605E-1 8	642E+0
-1	622E-1 8	658E+0
-1	589E-1 8	668E+0
-1	589E-1 8	642E+0
-1	622E-1 8	639E+0
-1	589E-1 8	635E+0
-1	589E-1 8	694E+0
-1	573E-1 8	645E+0
-1	622E-1 8	652E+0
-1	589E-1 8	645E+0
-1	622E-1 8	593E+0
-1	589E-1 8	597E+0
-1	589E-1 8	603E+0
-1	605E-1 8	619E+0
-1	589E-1 8	707E+0
-1	605E-1 8	658E+0
-1	589E-1 8	597E+0
-1	622E-1 8	613E+0
-1	573E-1 8	658E+0
-1	589E-1 8	655E+0
-1	605E-1 8	619E+0
-1	589E-1 8	642E+0
-1	589E-1 8	684E+0
-1	589E-1 8	681E+0
-1	589E-1 8	639E+0
-1	589E-1 8	616E+0
-1	589E-1 8	541E+0
-1	589E-1 8	645E+0
-1	589E-1 8	691E+0
-1	589E-1 8	561E+0
-1	589E-1 8	632E+0
-1	605E-1 8	713E+0
-1	622E-1 8	642E+0
-1	605E-1 8	704E+0
-1	589E-1 8	713E+0
-1	605E-1 8	642E+0
-1	622E-1 8	590E+0
-1	573E-1 8	622E+0
-1	605E-1 8	678E+0
-1	605E-1 8	665E+0
-1	605E-1 8	648E+0
-1	605E-1 8	593E+0
-1	589E-1 8	661E+0
-1	589E-1 8	681E+0
-1	589E-1 8	635E+0
-1	573E-1 8	564E+0
-1	589E-1 8	577E+0
-1	573E-1 8	609E+0
-1	605E-1 8	580E+0
-1	638E-1 8	609E+0
-1	589E-1 8	597E+0
-1	589E-1 8	622E+0
-1	605E-1 8	648E+0
-1	605E-1 8	668E+0
-1	557E-1 8	645E+0
-1	573E-1 8	590E+0
-1	622E-1 8	645E+0
-1	589E-1 8	697E+0
-1	605E-1 8	700E+0
-1	589E-1 8	645E+0
-1	622E-1 8	632E+0
-1	589E-1 8	658E+0
-1	589E-1 8	730E+0
-1	573E-1 8	665E+0
-1	589E-1 8	658E+0
-1	573E-1 8	593E+0
-1	573E-1 8	687E+0
-1	605E-1 8	697E+0
-1	589E-1 8	661E+0
-1	573E-1 8	606E+0
-1	589E-1 8	609E+0
-1	573E-1 8	632E+0
-1	622E-1 8	665E+0
-1	605E-1 8	665E+0
-1	557E-1 8	671E+0
-1	573E-1 8	678E+0
-1	573E-1 8	694E+0
-1	573E-1 8	635E+0
-1	541E-1 8	678E+0
-1	573E-1 8	642E+0
-1	605E-1 8	593E+0
-1	622E-1 8	622E+0
-1	573E-1 8	590E+0
-1	573E-1 8	606E+0
-1	557E-1 8	658E+0
-1	589E-1 8	619E+0
-1	573E-1 8	603E+0
-1	589E-1 8	730E+0
-1	573E-1 8	665E+0
-1	573E-1 8	613E+0
-1	573E-1 8	606E+0
-1	589E-1 8	694E+0
-1	589E-1 8	655E+0
-1	573E-1 8	700E+0
-1	605E-1 8	648E+0
-1	589E-1 8	661E+0
-1	589E-1 8	635E+0
-1	573E-1 8	632E+0
-1	605E-1 8	658E+0
-1	573E-1 8	600E+0
-1	589E-1 8	635E+0
-1	573E-1 8	674E+0
-1	589E-1 8	655E+0
-1	573E-1 8	574E+0
-1	573E-1 8	613E+0
-1	573E-1 8	635E+0
-1	573E-1 8	548E+0
-1	589E-1 8	616E+0
-1	605E-1 8	674E+0
-1	622E-1 8	697E+0
-1	573E-1 8	622E+0
-1	573E-1 8	661E+0
-1	573E-1 8	642E+0
-1	573E-1 8	626E+0
-1	573E-1 8	580E+0
-1	541E-1 8	645E+0
-1	605E-1 8	704E+0
-1	622E-1 8	697E+0
-1	541E-1 8	700E+0
-1	589E-1 8	606E+0
-1	589E-1 8	632E+0
-1	573E-1 8	681E+0
-1	573E-1 8	626E+0
-1	557E-1 8	554E+0
-1	605E-1 8	655E+0
-1	573E-1 8	713E+0
-1	573E-1 8	619E+0
-1	557E-1 8	655E+0
-1	589E-1 8	655E+0
-1	541E-1 8	616E+0
-1	557E-1 8	645E+0
-1	557E-1 8	652E+0
-1	605E-1 8	639E+0
-1	573E-1 8	600E+0
-1	557E-1 8	645E+0
-1	573E-1 8	632E+0
-1	573E-1 8	613E+0
-1	589E-1 8	622E+0
-1	524E-1 8	681E+0
-1	605E-1 8	684E+0
-1	573E-1 8	707E+0
-1	557E-1 8	639E+0
-1	573E-1 8	655E+0
-1	573E-1 8	632E+0
-1	605E-1 8	632E+0
-1	573E-1 8	691E+0
-1	605E-1 8	590E+0
-1	589E-1 8	506E+0
-1	557E-1 8	574E+0
-1	573E-1 8	538E+0
-1	589E-1 8	593E+0
-1	573E-1 8	571E+0
-1	557E-1 8	652E+0
-1	573E-1 8	707E+0
-1	557E-1 8	645E+0
-1	589E-1 8	665E+0
-1	589E-1 8	635E+0
-1	541E-1 8	648E+0
-1	557E-1 8	584E+0
-1	557E-1 8	687E+0
-1	557E-1 8	648E+0
-1	557E-1 8	681E+0
-1	541E-1 8	655E+0
-1	589E-1 8	642E+0
-1	573E-1 8	658E+0
-1	557E-1 8	541E+0
-1	557E-1 8	597E+0
-1	557E-1 8	642E+0
-1	557E-1 8	635E+0
-1	573E-1 8	674E+0
-1	557E-1 8	739E+0
-1	573E-1 8	658E+0
-1	573E-1 8	616E+0
-1	573E-1 8	661E+0
-1	573E-1 8	694E+0
-1	573E-1 8	655E+0
-1	573E-1 8	671E+0
-1	541E-1 8	652E+0
-1	541E-1 8	707E+0
-1	541E-1 8	678E+0
-1	557E-1 8	629E+0
-1	557E-1 8	655E+0
-1	573E-1 8	609E+0
-1	557E-1 8	639E+0
-1	557E-1 8	639E+0
-1	589E-1 8	613E+0
-1	573E-1 8	694E+0
-1	557E-1 8	710E+0
-1	589E-1 8	661E+0
-1	541E-1 8	678E+0
-1	557E-1 8	635E+0
-1	557E-1 8	661E+0
-1	573E-1 8	665E+0
-1	589E-1 8	678E+0
-1	573E-1 8	622E+0
-1	573E-1 8	661E+0
-1	605E-1 8	648E+0
-1	541E-1 8	603E+0
-1	541E-1 8	652E+0
-1	573E-1 8	603E+0
-1	573E-1 8	541E+0
-1	589E-1 8	538E+0
-1	557E-1 8	661E+0
-1	557E-1 8	652E+0
-1	605E-1 8	710E+0
-1	573E-1 8	687E+0
-1	573E-1 8	629E+0
-1	557E-1 8	642E+0
-1	573E-1 8	671E+0
-1	589E-1 8	642E+0
-1	541E-1 8	639E+0
-1	541E-1 8	655E+0
-1	557E-1 8	613E+0
-1	524E-1 8	684E+0
-1	524E-1 8	704E+0
-1	557E-1 8	613E+0
-1	573E-1 8	551E+0
-1	573E-1 8	652E+0
-1	573E-1 8	671E+0
-1	589E-1 8	687E+0
-1	557E-1 8	645E+0
-1	557E-1 8	635E+0
-1	557E-1 8	635E+0
-1	573E-1 8	639E+0
-1	573E-1 8	678E+0
-1	573E-1 8	707E+0
-1	541E-1 8	700E+0
-1	557E-1 8	597E+0
-1	573E-1 8	668E+0
-1	557E-1 8	684E+0
-1	541E-1 8	587E+0
-1	573E-1 8	613E+0
-1	589E-1 8	629E+0
-1	557E-1 8	639E+0
-1	557E-1 8	564E+0
-1	573E-1 8	613E+0
-1	573E-1 8	645E+0
-1	557E-1 8	655E+0
-1	557E-1 8	665E+0
-1	573E-1 8	593E+0
-1	573E-1 8	606E+0
-1	541E-1 8	655E+0
-1	524E-1 8	681E+0
-1	557E-1 8	616E+0
-1	557E-1 8	704E+0
-1	557E-1 8	668E+0
-1	508E-1 8	658E+0
-1	557E-1 8	642E+0
-1	541E-1 8	600E+0
-1	508E-1 8	619E+0
-1	541E-1 8	571E+0
-1	524E-1 8	571E+0
-1	557E-1 8	658E+0
-1	524E-1 8	652E+0
-1	557E-1 8	639E+0
-1	541E-1 8	658E+0
-1	541E-1 8	645E+0
-1	573E-1 8	658E+0
-1	541E-1 8	645E+0
-1	557E-1 8	609E+0
-1	573E-1 8	661E+0
-1	557E-1 8	632E+0
-1	541E-1 8	554E+0
-1	557E-1 8	652E+0
-1	589E-1 8	626E+0
-1	573E-1 8	616E+0
-1	541E-1 8	655E+0
-1	557E-1 8	652E+0
-1	589E-1 8	665E+0
-1	557E-1 8	645E+0
-1	557E-1 8	661E+0
-1	557E-1 8	622E+0
-1	541E-1 8	642E+0
-1	541E-1 8	603E+0
-1	557E-1 8	603E+0
-1	541E-1 8	704E+0
-1	573E-1 8	632E+0
-1	573E-1 8	629E+0
-1	541E-1 8	648E+0
-1	541E-1 8	613E+0
-1	541E-1 8	622E+0
-1	541E-1 8	597E+0
-1	541E-1 8	613E+0
-1	557E-1 8	635E+0
-1	557E-1 8	691E+0
-1	557E-1 8	655E+0
-1	541E-1 8	645E+0
-1	524E-1 8	609E+0
-1	573E-1 8	639E+0
-1	524E-1 8	639E+0
-1	557E-1 8	603E+0
-1	541E-1 8	655E+0
-1	557E-1 8	658E+0
-1	524E-1 8	613E+0
-1	524E-1 8	691E+0
-1	557E-1 8	733E+0
-1	541E-1 8	635E+0
-1	589E-1 8	642E+0
-1	524E-1 8	642E+0
-1	573E-1 8	567E+0
-1	557E-1 8	606E+0
-1	541E-1 8	678E+0
-1	508E-1 8	658E+0
-1	541E-1 8	710E+0
-1	541E-1 8	593E+0
-1	557E-1 8	600E+0
-1	508E-1 8	655E+0
-1	557E-1 8	619E+0
-1	557E-1 8	561E+0
-1	541E-1 8	571E+0
-1	524E-1 8	629E+0
-1	573E-1 8	580E+0
-1	573E-1 8	655E+0
-1	557E-1 8	658E+0
-1	557E-1 8	691E+0
-1	557E-1 8	639E+0
-1	573E-1 8	635E+0
-1	524E-1 8	648E+0
-1	541E-1 8	622E+0
-1	589E-1 8	603E+0
-1	541E-1 8	603E+0
-1	524E-1 8	639E+0
-1	524E-1 8	681E+0
-1	541E-1 8	691E+0
-1	557E-1 8	642E+0
-1	541E-1 8	629E+0
-1	524E-1 8	658E+0
-1	557E-1 8	674E+0
-1	524E-1 8	681E+0
-1	524E-1 8	577E+0
-1	541E-1 8	635E+0
-1	541E-1 8	597E+0
-1	541E-1 8	613E+0
-1	524E-1 8	658E+0
-1	524E-1 8	720E+0
-1	524E-1 8	597E+0
-1	557E-1 8	606E+0
-1	524E-1 8	564E+0
-1	524E-1 8	713E+0
-1	557E-1 8	723E+0
-1	541E-1 8	619E+0
-1	541E-1 8	674E+0
-1	541E-1 8	600E+0
-1	541E-1 8	590E+0
-1	557E-1 8	577E+0
-1	541E-1 8	571E+0
-1	508E-1 8	574E+0
-1	524E-1 8	574E+0
-1	524E-1 8	648E+0
-1	524E-1 8	658E+0
-1	524E-1 8	622E+0
-1	541E-1 8	700E+0
-1	541E-1 8	717E+0
-1	508E-1 8	609E+0
-1	508E-1 8	590E+0
-1	524E-1 8	571E+0
-1	557E-1 8	642E+0
-1	524E-1 8	652E+0
-1	508E-1 8	613E+0
-1	524E-1 8	619E+0
-1	573E-1 8	635E+0
-1	541E-1 8	603E+0
-1	524E-1 8	639E+0
-1	541E-1 8	648E+0
-1	524E-1 8	635E+0
-1	508E-1 8	609E+0
-1	541E-1 8	616E+0
-1	557E-1 8	613E+0
-1	524E-1 8	639E+0
-1	541E-1 8	652E+0
-1	508E-1 8	674E+0
-1	508E-1 8	687E+0
-1	541E-1 8	590E+0
-1	524E-1 8	574E+0
-1	492E-1 8	629E+0
-1	524E-1 8	593E+0
-1	573E-1 8	616E+0
-1	524E-1 8	648E+0
-1	508E-1 8	616E+0
-1	541E-1 8	632E+0
-1	524E-1 8	678E+0
-1	524E-1 8	609E+0
-1	508E-1 8	548E+0
-1	541E-1 8	587E+0
-1	524E-1 8	597E+0
-1	524E-1 8	648E+0
-1	508E-1 8	558E+0
-1	508E-1 8	632E+0
-1	524E-1 8	684E+0
-1	557E-1 8	694E+0
-1	541E-1 8	671E+0
-1	541E-1 8	626E+0
-1	541E-1 8	587E+0
-1	524E-1 8	674E+0
-1	524E-1 8	681E+0
-1	541E-1 8	613E+0
-1	541E-1 8	668E+0
-1	541E-1 8	652E+0
-1	508E-1 8	648E+0
-1	524E-1 8	710E+0
-1	541E-1 8	668E+0
-1	524E-1 8	691E+0
-1	492E-1 8	619E+0
-1	524E-1 8	590E+0
-1	573E-1 8	691E+0
-1	508E-1 8	665E+0
-1	524E-1 8	681E+0
-1	541E-1 8	645E+0
-1	557E-1 8	635E+0
-1	541E-1 8	658E+0
-1	524E-1 8	600E+0
-1	508E-1 8	632E+0
-1	557E-1 8	652E+0
-1	524E-1 8	600E+0
-1	492E-1 8	606E+0
-1	508E-1 8	665E+0
-1	541E-1 8	593E+0
-1	508E-1 8	632E+0
-1	541E-1 8	603E+0
-1	508E-1 8	684E+0
-1	524E-1 8	629E+0
-1	508E-1 8	626E+0
-1	508E-1 8	655E+0
-1	524E-1 8	616E+0
-1	524E-1 8	629E+0
-1	524E-1 8	652E+0
-1	508E-1 8	645E+0
-1	492E-1 8	619E+0
-1	541E-1 8	658E+0
-1	492E-1 8	687E+0
-1	492E-1 8	603E+0
-1	508E-1 8	652E+0
-1	508E-1 8	648E+0
-1	541E-1 8	632E+0
-1	508E-1 8	622E+0
-1	508E-1 8	635E+0
-1	541E-1 8	697E+0
-1	492E-1 8	584E+0
-1	541E-1 8	574E+0
-1	492E-1 8	629E+0
-1	508E-1 8	684E+0
-1	508E-1 8	658E+0
-1	476E-1 8	658E+0
-1	541E-1 8	629E+0
-1	508E-1 8	619E+0
-1	476E-1 8	687E+0
-1	476E-1 8	697E+0
-1	541E-1 8	671E+0
-1	508E-1 8	648E+0
-1	508E-1 8	613E+0
-1	524E-1 8	652E+0
-1	541E-1 8	635E+0
-1	524E-1 8	648E+0
-1	524E-1 8	600E+0
-1	524E-1 8	616E+0
-1	508E-1 8	678E+0
-1	541E-1 8	645E+0
-1	476E-1 8	661E+0
-1	508E-1 8	622E+0
-1	508E-1 8	674E+0
-1	524E-1 8	652E+0
-1	492E-1 8	619E+0
-1	492E-1 8	655E+0
-1	524E-1 8	691E+0
-1	524E-1 8	632E+0
-1	492E-1 8	648E+0
-1	508E-1 8	593E+0
-1	524E-1 8	545E+0
-1	541E-1 8	661E+0
-1	459E-1 8	681E+0
-1	492E-1 8	674E+0
-1	541E-1 8	603E+0
-1	557E-1 8	616E+0
-1	508E-1 8	665E+0
-1	476E-1 8	597E+0
-1	524E-1 8	577E+0
-1	508E-1 8	606E+0
-1	541E-1 8	645E+0
-1	476E-1 8	684E+0
-1	492E-1 8	616E+0
-1	508E-1 8	613E+0
-1	492E-1 8	632E+0
-1	459E-1 8	545E+0
-1	492E-1 8	606E+0
-1	508E-1 8	635E+0
-1	492E-1 8	645E+0
-1	508E-1 8	652E+0
-1	508E-1 8	584E+0
-1	508E-1 8	571E+0
-1	524E-1 8	619E+0
-1	524E-1 8	694E+0
-1	508E-1 8	629E+0
-1	541E-1 8	658E+0
-1	524E-1 8	632E+0
-1	508E-1 8	622E+0
-1	492E-1 8	567E+0
-1	524E-1 8	613E+0
-1	524E-1 8	665E+0
-1	492E-1 8	629E+0
-1	508E-1 8	658E+0
-1	524E-1 8	655E+0
-1	524E-1 8	697E+0
-1	476E-1 8	687E+0
-1	508E-1 8	626E+0
-1	541E-1 8	632E+0
-1	508E-1 8	626E+0
-1	492E-1 8	613E+0
-1	524E-1 8	603E+0
-1	541E-1 8	603E+0
-1	524E-1 8	603E+0
-1	508E-1 8	671E+0
-1	541E-1 8	593E+0
-1	524E-1 8	648E+0
-1	508E-1 8	600E+0
-1	508E-1 8	691E+0
-1	508E-1 8	681E+0
-1	524E-1 8	597E+0
-1	492E-1 8	593E+0
-1	492E-1 8	626E+0
-1	508E-1 8	648E+0
-1	508E-1 8	597E+0
-1	492E-1 8	613E+0
-1	508E-1 8	619E+0
-1	492E-1 8	671E+0
-1	524E-1 8	626E+0
-1	524E-1 8	613E+0
-1	492E-1 8	616E+0
-1	508E-1 8	635E+0
-1	524E-1 8	635E+0
-1	492E-1 8	661E+0
-1	476E-1 8	609E+0
-1	524E-1 8	629E+0
-1	524E-1 8	655E+0
-1	508E-1 8	577E+0
-1	459E-1 8	665E+0
-1	508E-1 8	655E+0
-1	508E-1 8	587E+0
-1	508E-1 8	593E+0
-1	492E-1 8	642E+0
-1	508E-1 8	658E+0
-1	508E-1 8	642E+0
-1	508E-1 8	645E+0
-1	492E-1 8	606E+0
-1	508E-1 8	600E+0
-1	492E-1 8	658E+0
-1	508E-1 8	639E+0
-1	476E-1 8	632E+0
-1	492E-1 8	597E+0
-1	508E-1 8	642E+0
-1	492E-1 8	678E+0
-1	492E-1 8	635E+0
-1	508E-1 8	642E+0
-1	524E-1 8	609E+0
-1	508E-1 8	616E+0
-1	476E-1 8	603E+0
-1	524E-1 8	613E+0
-1	508E-1 8	665E+0
-1	508E-1 8	626E+0
-1	508E-1 8	619E+0
-1	508E-1 8	609E+0
-1	508E-1 8	616E+0
-1	508E-1 8	622E+0
-1	508E-1 8	613E+0
-1	524E-1 8	574E+0
-1	492E-1 8	639E+0
-1	492E-1 8	700E+0
-1	476E-1 8	603E+0
-1	524E-1 8	681E+0
-1	524E-1 8	652E+0
-1	508E-1 8	655E+0
-1	492E-1 8	687E+0
-1	508E-1 8	642E+0
-1	508E-1 8	713E+0
-1	508E-1 8	616E+0
-1	492E-1 8	645E+0
-1	508E-1 8	593E+0
-1	492E-1 8	532E+0
-1	524E-1 8	629E+0
-1	508E-1 8	584E+0
-1	492E-1 8	577E+0
-1	557E-1 8	603E+0
-1	524E-1 8	616E+0
-1	492E-1 8	551E+0
-1	508E-1 8	658E+0
-1	508E-1 8	674E+0
-1	492E-1 8	674E+0
-1	459E-1 8	626E+0
-1	508E-1 8	645E+0
-1	508E-1 8	678E+0
-1	476E-1 8	564E+0
-1	492E-1 8	632E+0
-1	492E-1 8	684E+0
-1	541E-1 8	668E+0
-1	508E-1 8	645E+0
-1	459E-1 8	645E+0
-1	508E-1 8	671E+0
-1	541E-1 8	600E+0
-1	476E-1 8	648E+0
-1	492E-1 8	674E+0
-1	508E-1 8	619E+0
-1	541E-1 8	704E+0
-1	541E-1 8	648E+0
-1	476E-1 8	635E+0
-1	541E-1 8	532E+0
-1	508E-1 8	632E+0
-1	492E-1 8	593E+0
-1	541E-1 8	674E+0
-1	492E-1 8	626E+0
-1	524E-1 8	593E+0
-1	492E-1 8	619E+0
-1	476E-1 8	629E+0
-1	492E-1 8	613E+0
-1	508E-1 8	597E+0
-1	508E-1 8	580E+0
-1	476E-1 8	600E+0
-1	492E-1 8	626E+0
-1	492E-1 8	642E+0
-1	476E-1 8	593E+0
-1	476E-1 8	597E+0
-1	508E-1 8	635E+0
-1	508E-1 8	684E+0
-1	508E-1 8	655E+0
-1	492E-1 8	626E+0
-1	476E-1 8	642E+0
-1	524E-1 8	639E+0
-1	508E-1 8	597E+0
-1	459E-1 8	616E+0
-1	508E-1 8	665E+0
-1	508E-1 8	730E+0
-1	459E-1 8	645E+0
-1	492E-1 8	580E+0
-1	508E-1 8	674E+0
-1	524E-1 8	622E+0
-1	476E-1 8	571E+0
-1	476E-1 8	574E+0
-1	476E-1 8	639E+0
-1	524E-1 8	645E+0
-1	492E-1 8	681E+0
-1	524E-1 8	600E+0
-1	476E-1 8	603E+0
-1	524E-1 8	642E+0
-1	508E-1 8	574E+0
-1	492E-1 8	580E+0
-1	492E-1 8	642E+0
-1	541E-1 8	658E+0
-1	492E-1 8	674E+0
-1	492E-1 8	580E+0
-1	443E-1 8	597E+0
-1	524E-1 8	655E+0
-1	508E-1 8	616E+0
-1	476E-1 8	584E+0
-1	508E-1 8	584E+0
-1	492E-1 8	609E+0
-1	524E-1 8	635E+0
-1	476E-1 8	600E+0
-1	492E-1 8	632E+0
-1	492E-1 8	639E+0
-1	508E-1 8	622E+0
-1	476E-1 8	577E+0
-1	508E-1 8	645E+0
-1	541E-1 8	616E+0
-1	508E-1 8	635E+0
-1	459E-1 8	655E+0
-1	524E-1 8	639E+0
-1	476E-1 8	613E+0
-1	492E-1 8	597E+0
-1	492E-1 8	597E+0
-1	492E-1 8	691E+0
-1	492E-1 8	668E+0
-1	476E-1 8	593E+0
-1	492E-1 8	609E+0
-1	492E-1 8	668E+0
-1	524E-1 8	609E+0
-1	541E-1 8	606E+0
-1	524E-1 8	629E+0
-1	476E-1 8	597E+0
-1	508E-1 8	587E+0
-1	492E-1 8	665E+0
-1	459E-1 8	671E+0
-1	492E-1 8	648E+0
-1	508E-1 8	600E+0
-1	492E-1 8	622E+0
-1	492E-1 8	635E+0
-1	492E-1 8	635E+0
-1	492E-1 8	645E+0
-1	476E-1 8	597E+0
-1	492E-1 8	593E+0
-1	476E-1 8	645E+0
-1	492E-1 8	691E+0
-1	459E-1 8	736E+0
-1	459E-1 8	700E+0
-1	508E-1 8	652E+0
-1	492E-1 8	671E+0
-1	443E-1 8	713E+0
-1	476E-1 8	629E+0
-1	476E-1 8	642E+0
-1	508E-1 8	697E+0
-1	459E-1 8	684E+0
-1	492E-1 8	616E+0
-1	524E-1 8	700E+0
-1	508E-1 8	639E+0
-1	492E-1 8	606E+0
-1	476E-1 8	590E+0
-1	476E-1 8	658E+0
-1	476E-1 8	665E+0
-1	476E-1 8	574E+0
-1	427E-1 8	626E+0
-1	492E-1 8	609E+0
-1	492E-1 8	665E+0
-1	508E-1 8	609E+0
-1	476E-1 8	645E+0
-1	459E-1 8	681E+0
-1	492E-1 8	600E+0
-1	476E-1 8	622E+0
-1	459E-1 8	600E+0
-1	492E-1 8	635E+0
-1	476E-1 8	554E+0
-1	459E-1 8	658E+0
-1	476E-1 8	632E+0
-1	492E-1 8	691E+0
-1	492E-1 8	597E+0
-1	476E-1 8	577E+0
-1	476E-1 8	561E+0
-1	476E-1 8	554E+0
-1	492E-1 8	652E+0
-1	476E-1 8	645E+0
-1	459E-1 8	648E+0
-1	492E-1 8	733E+0
-1	443E-1 8	622E+0
-1	476E-1 8	635E+0
-1	459E-1 8	645E+0
-1	508E-1 8	632E+0
-1	476E-1 8	580E+0
-1	476E-1 8	609E+0
-1	459E-1 8	626E+0
-1	492E-1 8	652E+0
-1	492E-1 8	632E+0
-1	459E-1 8	658E+0
-1	476E-1 8	691E+0
-1	459E-1 8	668E+0
-1	492E-1 8	658E+0
-1	476E-1 8	571E+0
-1	476E-1 8	645E+0
-1	476E-1 8	561E+0
-1	492E-1 8	580E+0
-1	492E-1 8	626E+0
-1	459E-1 8	678E+0
-1	476E-1 8	597E+0
-1	508E-1 8	658E+0
-1	476E-1 8	652E+0
-1	443E-1 8	642E+0
-1	459E-1 8	691E+0
-1	476E-1 8	584E+0
-1	476E-1 8	626E+0
-1	459E-1 8	616E+0
-1	476E-1 8	577E+0
-1	476E-1 8	603E+0
-1	443E-1 8	652E+0
-1	459E-1 8	519E+0
-1	476E-1 8	600E+0
-1	476E-1 8	678E+0
-1	492E-1 8	726E+0
-1	443E-1 8	665E+0
-1	476E-1 8	619E+0
-1	508E-1 8	545E+0
-1	459E-1 8	613E+0
-1	443E-1 8	609E+0
-1	459E-1 8	639E+0
-1	459E-1 8	613E+0
-1	476E-1 8	577E+0
-1	476E-1 8	619E+0
-1	476E-1 8	652E+0
-1	492E-1 8	635E+0
-1	459E-1 8	691E+0
-1	476E-1 8	694E+0
-1	476E-1 8	658E+0
-1	476E-1 8	626E+0
-1	476E-1 8	626E+0
-1	459E-1 8	597E+0
-1	492E-1 8	561E+0
-1	459E-1 8	616E+0
-1	459E-1 8	661E+0
-1	459E-1 8	697E+0
-1	492E-1 8	658E+0
-1	492E-1 8	697E+0
-1	443E-1 8	681E+0
-1	476E-1 8	619E+0
-1	476E-1 8	648E+0
-1	459E-1 8	616E+0
-1	459E-1 8	655E+0
-1	443E-1 8	613E+0
-1	492E-1 8	665E+0
-1	459E-1 8	671E+0
-1	443E-1 8	733E+0
-1	492E-1 8	606E+0
-1	492E-1 8	658E+0
-1	476E-1 8	577E+0
-1	476E-1 8	652E+0
-1	443E-1 8	597E+0
-1	508E-1 8	597E+0
-1	476E-1 8	609E+0
-1	459E-1 8	658E+0
-1	459E-1 8	681E+0
-1	476E-1 8	590E+0
-1	476E-1 8	678E+0
-1	476E-1 8	665E+0
-1	443E-1 8	593E+0
-1	459E-1 8	635E+0
-1	492E-1 8	613E+0
-1	459E-1 8	668E+0
-1	459E-1 8	652E+0
-1	443E-1 8	645E+0
-1	492E-1 8	668E+0
-1	476E-1 8	616E+0
-1	459E-1 8	613E+0
-1	459E-1 8	584E+0
-1	508E-1 8	590E+0
-1	476E-1 8	642E+0
-1	459E-1 8	697E+0
-1	459E-1 8	658E+0
-1	492E-1 8	603E+0
-1	476E-1 8	577E+0
-1	476E-1 8	532E+0
-1	459E-1 8	593E+0
-1	524E-1 8	609E+0
-1	492E-1 8	629E+0
-1	459E-1 8	626E+0
-1	476E-1 8	629E+0
-1	459E-1 8	600E+0
-1	476E-1 8	642E+0
-1	476E-1 8	642E+0
-1	476E-1 8	704E+0
-1	492E-1 8	642E+0
-1	443E-1 8	616E+0
-1	459E-1 8	613E+0
-1	459E-1 8	639E+0
-1	443E-1 8	574E+0
-1	443E-1 8	648E+0
-1	459E-1 8	616E+0
-1	443E-1 8	600E+0
-1	508E-1 8	600E+0
-1	443E-1 8	629E+0
-1	443E-1 8	603E+0
-1	443E-1 8	619E+0
-1	459E-1 8	603E+0
-1	443E-1 8	681E+0
-1	443E-1 8	632E+0
-1	443E-1 8	609E+0
-1	459E-1 8	635E+0
-1	443E-1 8	665E+0
-1	476E-1 8	639E+0
-1	459E-1 8	700E+0
-1	476E-1 8	587E+0
-1	459E-1 8	597E+0
-1	459E-1 8	606E+0
-1	443E-1 8	648E+0
-1	492E-1 8	571E+0
-1	427E-1 8	652E+0
-1	427E-1 8	597E+0
-1	476E-1 8	603E+0
-1	443E-1 8	687E+0
-1	443E-1 8	574E+0
-1	476E-1 8	600E+0
-1	459E-1 8	606E+0
-1	443E-1 8	671E+0
-1	476E-1 8	629E+0
-1	476E-1 8	626E+0
-1	427E-1 8	613E+0
-1	459E-1 8	616E+0
-1	476E-1 8	567E+0
-1	459E-1 8	571E+0
-1	459E-1 8	691E+0
-1	443E-1 8	593E+0
-1	459E-1 8	571E+0
-1	427E-1 8	645E+0
-1	459E-1 8	609E+0
-1	459E-1 8	674E+0
-1	459E-1 8	580E+0
-1	459E-1 8	665E+0
-1	476E-1 8	587E+0
-1	476E-1 8	648E+0
-1	459E-1 8	661E+0
-1	476E-1 8	545E+0
-1	427E-1 8	564E+0
-1	476E-1 8	603E+0
-1	443E-1 8	652E+0
-1	459E-1 8	652E+0
-1	476E-1 8	642E+0
-1	476E-1 8	635E+0
-1	459E-1 8	642E+0
-1	443E-1 8	574E+0
-1	427E-1 8	593E+0
-1	443E-1 8	671E+0
[truncated: 52,517 more rows]
