# Supplementary material for: Improved ANAP incorporation and VCF analysis reveal details of P2X7 current facilitation and a limited conformational interplay between ATP binding and the intracellular ballast domain
Source: eLife. 2023 Jan 4;12:e82479. doi: 10.7554/eLife.82479 (PMC9859053; doi:10.7554/eLife.82479)
Supplement: Figure 2—figure supplement 1—source data 3. [file elife-82479-fig2-figsupp1-data3.zip › Figure-2_figure-supplement-1_source-data-3/20h27/rec08.csv]

-2	124E-1 3	173E+0
-2	173E-1 3	186E+0
-2	157E-1 3	195E+0
-2	141E-1 3	186E+0
-2	108E-1 3	221E+0
-2	141E-1 3	166E+0
-2	141E-1 3	153E+0
-2	141E-1 3	205E+0
-2	157E-1 3	208E+0
-2	124E-1 3	173E+0
-2	124E-1 3	189E+0
-2	124E-1 3	156E+0
-2	157E-1 3	169E+0
-2	141E-1 3	179E+0
-2	173E-1 3	173E+0
-2	108E-1 3	147E+0
-2	124E-1 3	173E+0
-2	157E-1 3	205E+0
-2	141E-1 3	179E+0
-2	124E-1 3	173E+0
-2	108E-1 3	147E+0
-2	157E-1 3	156E+0
-2	141E-1 3	160E+0
-2	157E-1 3	163E+0
-2	124E-1 3	208E+0
-2	108E-1 3	205E+0
-2	157E-1 3	228E+0
-2	124E-1 3	182E+0
-2	108E-1 3	205E+0
-2	124E-1 3	143E+0
-2	108E-1 3	130E+0
-2	141E-1 3	160E+0
-2	157E-1 3	160E+0
-2	108E-1 3	176E+0
-2	173E-1 3	147E+0
-2	141E-1 3	169E+0
-2	124E-1 3	156E+0
-2	124E-1 3	140E+0
-2	141E-1 3	195E+0
-2	141E-1 3	163E+0
-2	124E-1 3	189E+0
-2	141E-1 3	195E+0
-2	141E-1 3	169E+0
-2	206E-1 3	173E+0
-2	141E-1 3	160E+0
-2	157E-1 3	173E+0
-2	124E-1 3	195E+0
-2	092E-1 3	176E+0
-2	157E-1 3	179E+0
-2	157E-1 3	153E+0
-2	157E-1 3	163E+0
-2	141E-1 3	160E+0
-2	141E-1 3	156E+0
-2	141E-1 3	173E+0
-2	141E-1 3	166E+0
-2	141E-1 3	156E+0
-2	141E-1 3	176E+0
-2	141E-1 3	205E+0
-2	141E-1 3	134E+0
-2	108E-1 3	163E+0
-2	124E-1 3	160E+0
-2	173E-1 3	189E+0
-2	124E-1 3	166E+0
-2	141E-1 3	208E+0
-2	157E-1 3	176E+0
-2	124E-1 3	173E+0
-2	108E-1 3	163E+0
-2	157E-1 3	182E+0
-2	141E-1 3	176E+0
-2	157E-1 3	163E+0
-2	141E-1 3	143E+0
-2	124E-1 3	182E+0
-2	124E-1 3	134E+0
-2	108E-1 3	166E+0
-2	141E-1 3	192E+0
-2	124E-1 3	225E+0
-2	124E-1 3	150E+0
-2	141E-1 3	179E+0
-2	157E-1 3	169E+0
-2	124E-1 3	140E+0
-2	124E-1 3	169E+0
-2	157E-1 3	182E+0
-2	157E-1 3	173E+0
-2	108E-1 3	140E+0
-2	141E-1 3	173E+0
-2	124E-1 3	163E+0
-2	141E-1 3	163E+0
-2	157E-1 3	163E+0
-2	157E-1 3	153E+0
-2	108E-1 3	176E+0
-2	124E-1 3	147E+0
-2	108E-1 3	208E+0
-2	141E-1 3	202E+0
-2	124E-1 3	212E+0
-2	141E-1 3	176E+0
-2	124E-1 3	147E+0
-2	141E-1 3	163E+0
-2	092E-1 3	160E+0
-2	141E-1 3	208E+0
-2	108E-1 3	160E+0
-2	141E-1 3	147E+0
-2	141E-1 3	195E+0
-2	173E-1 3	182E+0
-2	157E-1 3	140E+0
-2	124E-1 3	163E+0
-2	108E-1 3	166E+0
-2	157E-1 3	153E+0
-2	157E-1 3	108E+0
-2	124E-1 3	143E+0
-2	157E-1 3	208E+0
-2	173E-1 3	163E+0
-2	092E-1 3	156E+0
-2	108E-1 3	166E+0
-2	141E-1 3	156E+0
-2	157E-1 3	150E+0
-2	124E-1 3	173E+0
-2	108E-1 3	124E+0
-2	124E-1 3	153E+0
-2	141E-1 3	134E+0
-2	124E-1 3	169E+0
-2	157E-1 3	140E+0
-2	141E-1 3	202E+0
-2	141E-1 3	186E+0
-2	108E-1 3	173E+0
-2	141E-1 3	169E+0
-2	157E-1 3	124E+0
-2	173E-1 3	163E+0
-2	141E-1 3	179E+0
-2	157E-1 3	166E+0
-2	124E-1 3	182E+0
-2	124E-1 3	160E+0
-2	157E-1 3	169E+0
-2	108E-1 3	153E+0
-2	141E-1 3	189E+0
-2	141E-1 3	147E+0
-2	141E-1 3	205E+0
-2	108E-1 3	166E+0
-2	189E-1 3	189E+0
-2	124E-1 3	186E+0
-2	157E-1 3	163E+0
-2	141E-1 3	189E+0
-2	124E-1 3	231E+0
-2	141E-1 3	166E+0
-2	157E-1 3	147E+0
-2	141E-1 3	160E+0
-2	157E-1 3	208E+0
-2	124E-1 3	173E+0
-2	141E-1 3	153E+0
-2	124E-1 3	160E+0
-2	124E-1 3	179E+0
-2	157E-1 3	186E+0
-2	141E-1 3	199E+0
-2	092E-1 3	195E+0
-2	157E-1 3	143E+0
-2	157E-1 3	189E+0
-2	124E-1 3	192E+0
-2	141E-1 3	150E+0
-2	124E-1 3	173E+0
-2	157E-1 3	173E+0
-2	141E-1 3	153E+0
-2	108E-1 3	153E+0
-2	141E-1 3	160E+0
-2	141E-1 3	179E+0
-2	173E-1 3	186E+0
-2	092E-1 3	156E+0
-2	124E-1 3	186E+0
-2	189E-1 3	160E+0
-2	124E-1 3	160E+0
-2	141E-1 3	215E+0
-2	141E-1 3	166E+0
-2	124E-1 3	182E+0
-2	141E-1 3	179E+0
-2	124E-1 3	179E+0
-2	157E-1 3	169E+0
-2	157E-1 3	179E+0
-2	141E-1 3	153E+0
-2	124E-1 3	189E+0
-2	157E-1 3	156E+0
-2	141E-1 3	137E+0
-2	141E-1 3	215E+0
-2	141E-1 3	140E+0
-2	157E-1 3	150E+0
-2	141E-1 3	186E+0
-2	124E-1 3	160E+0
-2	124E-1 3	160E+0
-2	124E-1 3	182E+0
-2	141E-1 3	130E+0
-2	141E-1 3	101E+0
-2	124E-1 3	166E+0
-2	124E-1 3	186E+0
-2	157E-1 3	192E+0
-2	124E-1 3	160E+0
-2	141E-1 3	186E+0
-2	157E-1 3	166E+0
-2	124E-1 3	182E+0
-2	141E-1 3	186E+0
-2	124E-1 3	130E+0
-2	157E-1 3	208E+0
-2	141E-1 3	186E+0
-2	124E-1 3	195E+0
-2	141E-1 3	208E+0
-2	157E-1 3	176E+0
-2	157E-1 3	166E+0
-2	108E-1 3	173E+0
-2	108E-1 3	173E+0
-2	141E-1 3	137E+0
-2	141E-1 3	176E+0
-2	124E-1 3	153E+0
-2	141E-1 3	179E+0
-2	124E-1 3	163E+0
-2	108E-1 3	150E+0
-2	124E-1 3	169E+0
-2	092E-1 3	156E+0
-2	124E-1 3	124E+0
-2	141E-1 3	182E+0
-2	124E-1 3	176E+0
-2	124E-1 3	179E+0
-2	141E-1 3	163E+0
-2	124E-1 3	166E+0
-2	108E-1 3	176E+0
-2	108E-1 3	163E+0
-2	141E-1 3	134E+0
-2	124E-1 3	127E+0
-2	108E-1 3	186E+0
-2	141E-1 3	140E+0
-2	108E-1 3	192E+0
-2	157E-1 3	163E+0
-2	124E-1 3	137E+0
-2	092E-1 3	130E+0
-2	124E-1 3	143E+0
-2	124E-1 3	127E+0
-2	141E-1 3	137E+0
-2	141E-1 3	192E+0
-2	108E-1 3	199E+0
-2	157E-1 3	160E+0
-2	157E-1 3	169E+0
-2	141E-1 3	228E+0
-2	157E-1 3	166E+0
-2	141E-1 3	163E+0
-2	124E-1 3	212E+0
-2	108E-1 3	150E+0
-2	124E-1 3	186E+0
-2	141E-1 3	195E+0
-2	141E-1 3	169E+0
-2	124E-1 3	176E+0
-2	124E-1 3	153E+0
-2	141E-1 3	166E+0
-2	141E-1 3	166E+0
-2	141E-1 3	189E+0
-2	124E-1 3	153E+0
-2	157E-1 3	124E+0
-2	157E-1 3	156E+0
-2	092E-1 3	163E+0
-2	157E-1 3	163E+0
-2	141E-1 3	143E+0
-2	108E-1 3	160E+0
-2	124E-1 3	169E+0
-2	124E-1 3	192E+0
-2	141E-1 3	160E+0
-2	124E-1 3	173E+0
-2	141E-1 3	166E+0
-2	124E-1 3	163E+0
-2	157E-1 3	147E+0
-2	141E-1 3	137E+0
-2	157E-1 3	189E+0
-2	124E-1 3	192E+0
-2	141E-1 3	163E+0
-2	124E-1 3	150E+0
-2	124E-1 3	186E+0
-2	124E-1 3	192E+0
-2	124E-1 3	150E+0
-2	141E-1 3	176E+0
-2	108E-1 3	163E+0
-2	141E-1 3	160E+0
-2	157E-1 3	140E+0
-2	124E-1 3	156E+0
-2	124E-1 3	156E+0
-2	141E-1 3	179E+0
-2	157E-1 3	186E+0
-2	124E-1 3	195E+0
-2	124E-1 3	176E+0
-2	108E-1 3	156E+0
-2	141E-1 3	137E+0
-2	157E-1 3	147E+0
-2	108E-1 3	143E+0
-2	141E-1 3	143E+0
-2	124E-1 3	166E+0
-2	108E-1 3	153E+0
-2	141E-1 3	176E+0
-2	141E-1 3	153E+0
-2	173E-1 3	225E+0
-2	157E-1 3	192E+0
-2	108E-1 3	192E+0
-2	157E-1 3	169E+0
-2	173E-1 3	169E+0
-2	141E-1 3	166E+0
-2	157E-1 3	182E+0
-2	124E-1 3	176E+0
-2	173E-1 3	202E+0
-2	157E-1 3	182E+0
-2	141E-1 3	176E+0
-2	124E-1 3	147E+0
-2	141E-1 3	130E+0
-2	157E-1 3	189E+0
-2	124E-1 3	179E+0
-2	124E-1 3	208E+0
-2	141E-1 3	192E+0
-2	157E-1 3	195E+0
-2	141E-1 3	160E+0
-2	124E-1 3	163E+0
-2	124E-1 3	202E+0
-2	108E-1 3	147E+0
-2	141E-1 3	189E+0
-2	124E-1 3	179E+0
-2	141E-1 3	182E+0
-2	157E-1 3	153E+0
-2	141E-1 3	225E+0
-2	124E-1 3	225E+0
-2	141E-1 3	143E+0
-2	141E-1 3	179E+0
-2	124E-1 3	199E+0
-2	108E-1 3	192E+0
-2	124E-1 3	173E+0
-2	141E-1 3	166E+0
-2	124E-1 3	202E+0
-2	141E-1 3	189E+0
-2	141E-1 3	153E+0
-2	141E-1 3	160E+0
-2	108E-1 3	205E+0
-2	157E-1 3	199E+0
-2	108E-1 3	231E+0
-2	157E-1 3	212E+0
-2	124E-1 3	163E+0
-2	141E-1 3	153E+0
-2	173E-1 3	130E+0
-2	108E-1 3	160E+0
-2	124E-1 3	150E+0
-2	141E-1 3	124E+0
-2	157E-1 3	186E+0
-2	108E-1 3	176E+0
-2	157E-1 3	169E+0
-2	141E-1 3	156E+0
-2	157E-1 3	156E+0
-2	124E-1 3	101E+0
-2	157E-1 3	147E+0
-2	124E-1 3	160E+0
-2	124E-1 3	140E+0
-2	173E-1 3	179E+0
-2	141E-1 3	150E+0
-2	141E-1 3	156E+0
-2	173E-1 3	205E+0
-2	141E-1 3	202E+0
-2	108E-1 3	192E+0
-2	124E-1 3	173E+0
-2	141E-1 3	179E+0
-2	141E-1 3	153E+0
-2	141E-1 3	195E+0
-2	141E-1 3	176E+0
-2	157E-1 3	166E+0
-2	124E-1 3	199E+0
-2	124E-1 3	199E+0
-2	141E-1 3	195E+0
-2	157E-1 3	143E+0
-2	092E-1 3	179E+0
-2	141E-1 3	173E+0
-2	124E-1 3	160E+0
-2	157E-1 3	153E+0
-2	141E-1 3	182E+0
-2	124E-1 3	192E+0
-2	141E-1 3	195E+0
-2	157E-1 3	153E+0
-2	141E-1 3	182E+0
-2	124E-1 3	137E+0
-2	124E-1 3	137E+0
-2	141E-1 3	179E+0
-2	141E-1 3	147E+0
-2	108E-1 3	179E+0
-2	141E-1 3	134E+0
-2	157E-1 3	179E+0
-2	108E-1 3	182E+0
-2	108E-1 3	166E+0
-2	157E-1 3	173E+0
-2	173E-1 3	150E+0
-2	124E-1 3	179E+0
-2	157E-1 3	127E+0
-2	141E-1 3	150E+0
-2	124E-1 3	176E+0
-2	141E-1 3	192E+0
-2	141E-1 3	176E+0
-2	124E-1 3	169E+0
-2	173E-1 3	143E+0
-2	124E-1 3	186E+0
-2	108E-1 3	163E+0
-2	157E-1 3	153E+0
-2	141E-1 3	156E+0
-2	124E-1 3	153E+0
-2	124E-1 3	173E+0
-2	124E-1 3	166E+0
-2	124E-1 3	150E+0
-2	141E-1 3	160E+0
-2	157E-1 3	140E+0
-2	157E-1 3	195E+0
-2	124E-1 3	150E+0
-2	141E-1 3	150E+0
-2	124E-1 3	101E+0
-2	124E-1 3	176E+0
-2	157E-1 3	166E+0
-2	108E-1 3	176E+0
-2	141E-1 3	147E+0
-2	124E-1 3	176E+0
-2	157E-1 3	156E+0
-2	092E-1 3	173E+0
-2	141E-1 3	208E+0
-2	108E-1 3	147E+0
-2	141E-1 3	189E+0
-2	124E-1 3	212E+0
-2	124E-1 3	189E+0
-2	124E-1 3	137E+0
-2	141E-1 3	205E+0
-2	157E-1 3	176E+0
-2	108E-1 3	179E+0
-2	124E-1 3	195E+0
-2	141E-1 3	153E+0
-2	157E-1 3	095E+0
-2	124E-1 3	150E+0
-2	157E-1 3	192E+0
-2	141E-1 3	202E+0
-2	157E-1 3	192E+0
-2	124E-1 3	166E+0
-2	124E-1 3	150E+0
-2	124E-1 3	130E+0
-2	157E-1 3	169E+0
-2	141E-1 3	105E+0
-2	141E-1 3	179E+0
-2	157E-1 3	150E+0
-2	157E-1 3	189E+0
-2	141E-1 3	182E+0
-2	141E-1 3	186E+0
-2	141E-1 3	186E+0
-2	124E-1 3	147E+0
-2	124E-1 3	124E+0
-2	124E-1 3	160E+0
-2	092E-1 3	234E+0
-2	173E-1 3	160E+0
-2	108E-1 3	127E+0
-2	157E-1 3	150E+0
-2	141E-1 3	182E+0
-2	124E-1 3	140E+0
-2	141E-1 3	156E+0
-2	141E-1 3	137E+0
-2	173E-1 3	130E+0
-2	108E-1 3	176E+0
-2	092E-1 3	143E+0
-2	157E-1 3	156E+0
-2	173E-1 3	137E+0
-2	141E-1 3	140E+0
-2	124E-1 3	166E+0
-2	157E-1 3	179E+0
-2	157E-1 3	212E+0
-2	124E-1 3	192E+0
-2	124E-1 3	176E+0
-2	157E-1 3	186E+0
-2	157E-1 3	186E+0
-2	108E-1 3	205E+0
-2	108E-1 3	166E+0
-2	157E-1 3	137E+0
-2	141E-1 3	147E+0
-2	141E-1 3	153E+0
-2	108E-1 3	147E+0
-2	141E-1 3	153E+0
-2	124E-1 3	192E+0
-2	124E-1 3	186E+0
-2	108E-1 3	166E+0
-2	141E-1 3	153E+0
-2	141E-1 3	192E+0
-2	124E-1 3	147E+0
-2	141E-1 3	202E+0
-2	124E-1 3	127E+0
-2	157E-1 3	160E+0
-2	141E-1 3	140E+0
-2	108E-1 3	173E+0
-2	124E-1 3	189E+0
-2	141E-1 3	127E+0
-2	157E-1 3	140E+0
-2	141E-1 3	147E+0
-2	157E-1 3	192E+0
-2	141E-1 3	212E+0
-2	124E-1 3	156E+0
-2	157E-1 3	176E+0
-2	108E-1 3	150E+0
-2	157E-1 3	140E+0
-2	141E-1 3	169E+0
-2	124E-1 3	176E+0
-2	141E-1 3	186E+0
-2	157E-1 3	163E+0
-2	141E-1 3	166E+0
-2	141E-1 3	179E+0
-2	141E-1 3	182E+0
-2	157E-1 3	137E+0
-2	092E-1 3	160E+0
-2	124E-1 3	166E+0
-2	141E-1 3	186E+0
-2	173E-1 3	189E+0
-2	173E-1 3	173E+0
-2	157E-1 3	199E+0
-2	141E-1 3	195E+0
-2	157E-1 3	166E+0
-2	173E-1 3	160E+0
-2	141E-1 3	150E+0
-2	157E-1 3	156E+0
-2	141E-1 3	160E+0
-2	141E-1 3	212E+0
-2	141E-1 3	166E+0
-2	124E-1 3	121E+0
-2	173E-1 3	173E+0
-2	124E-1 3	147E+0
-2	124E-1 3	169E+0
-2	157E-1 3	163E+0
-2	157E-1 3	173E+0
-2	124E-1 3	153E+0
-2	124E-1 3	163E+0
-2	157E-1 3	118E+0
-2	157E-1 3	163E+0
-2	141E-1 3	166E+0
-2	157E-1 3	166E+0
-2	141E-1 3	153E+0
-2	141E-1 3	111E+0
-2	141E-1 3	163E+0
-2	141E-1 3	156E+0
-2	157E-1 3	140E+0
-2	141E-1 3	137E+0
-2	157E-1 3	169E+0
-2	157E-1 3	192E+0
-2	141E-1 3	189E+0
-2	173E-1 3	134E+0
-2	108E-1 3	160E+0
-2	092E-1 3	130E+0
-2	124E-1 3	147E+0
-2	157E-1 3	166E+0
-2	173E-1 3	156E+0
-2	141E-1 3	173E+0
-2	124E-1 3	153E+0
-2	124E-1 3	124E+0
-2	173E-1 3	137E+0
-2	141E-1 3	189E+0
-2	141E-1 3	205E+0
-2	157E-1 3	150E+0
-2	173E-1 3	134E+0
-2	124E-1 3	182E+0
-2	124E-1 3	186E+0
-2	157E-1 3	147E+0
-2	157E-1 3	166E+0
-2	108E-1 3	134E+0
-2	124E-1 3	143E+0
-2	157E-1 3	160E+0
-2	141E-1 3	195E+0
-2	141E-1 3	147E+0
-2	141E-1 3	176E+0
-2	124E-1 3	150E+0
-2	124E-1 3	137E+0
-2	157E-1 3	186E+0
-2	108E-1 3	163E+0
-2	157E-1 3	199E+0
-2	157E-1 3	195E+0
-2	124E-1 3	205E+0
-2	141E-1 3	147E+0
-2	157E-1 3	137E+0
-2	141E-1 3	124E+0
-2	141E-1 3	163E+0
-2	124E-1 3	189E+0
-2	157E-1 3	186E+0
-2	124E-1 3	186E+0
-2	108E-1 3	147E+0
-2	141E-1 3	108E+0
-2	157E-1 3	176E+0
-2	157E-1 3	192E+0
-2	124E-1 3	186E+0
-2	157E-1 3	147E+0
-2	141E-1 3	169E+0
-2	124E-1 3	121E+0
-2	173E-1 3	169E+0
-2	157E-1 3	186E+0
-2	141E-1 3	153E+0
-2	124E-1 3	166E+0
-2	141E-1 3	192E+0
-2	157E-1 3	202E+0
-2	141E-1 3	147E+0
-2	141E-1 3	156E+0
-2	124E-1 3	140E+0
-2	124E-1 3	166E+0
-2	157E-1 3	156E+0
-2	141E-1 3	156E+0
-2	157E-1 3	186E+0
-2	124E-1 3	160E+0
-2	157E-1 3	156E+0
-2	157E-1 3	143E+0
-2	124E-1 3	124E+0
-2	108E-1 3	160E+0
-2	141E-1 3	150E+0
-2	141E-1 3	173E+0
-2	124E-1 3	215E+0
-2	157E-1 3	173E+0
-2	189E-1 3	111E+0
-2	141E-1 3	189E+0
-2	124E-1 3	147E+0
-2	141E-1 3	150E+0
-2	157E-1 3	137E+0
-2	157E-1 3	182E+0
-2	124E-1 3	212E+0
-2	124E-1 3	124E+0
-2	157E-1 3	150E+0
-2	124E-1 3	179E+0
-2	157E-1 3	173E+0
-2	124E-1 3	186E+0
-2	124E-1 3	166E+0
-2	141E-1 3	166E+0
-2	124E-1 3	150E+0
-2	141E-1 3	156E+0
-2	141E-1 3	160E+0
-2	157E-1 3	163E+0
-2	124E-1 3	153E+0
-2	124E-1 3	150E+0
-2	141E-1 3	202E+0
-2	124E-1 3	140E+0
-2	108E-1 3	189E+0
-2	141E-1 3	202E+0
-2	108E-1 3	205E+0
-2	141E-1 3	143E+0
-2	124E-1 3	143E+0
-2	157E-1 3	143E+0
-2	157E-1 3	160E+0
-2	124E-1 3	176E+0
-2	124E-1 3	147E+0
-2	173E-1 3	166E+0
-2	157E-1 3	163E+0
-2	141E-1 3	179E+0
-2	124E-1 3	163E+0
-2	124E-1 3	130E+0
-2	124E-1 3	140E+0
-2	108E-1 3	147E+0
-2	108E-1 3	202E+0
-2	141E-1 3	140E+0
-2	141E-1 3	169E+0
-2	157E-1 3	186E+0
-2	124E-1 3	163E+0
-2	157E-1 3	186E+0
-2	141E-1 3	140E+0
-2	141E-1 3	137E+0
-2	141E-1 3	143E+0
-2	141E-1 3	156E+0
-2	108E-1 3	121E+0
-2	124E-1 3	169E+0
-2	108E-1 3	169E+0
-2	124E-1 3	169E+0
-2	157E-1 3	156E+0
-2	173E-1 3	189E+0
-2	124E-1 3	153E+0
-2	124E-1 3	166E+0
-2	124E-1 3	114E+0
-2	124E-1 3	147E+0
-2	157E-1 3	134E+0
-2	141E-1 3	166E+0
-2	157E-1 3	169E+0
-2	124E-1 3	147E+0
-2	108E-1 3	169E+0
-2	173E-1 3	169E+0
-2	141E-1 3	176E+0
-2	124E-1 3	182E+0
-2	157E-1 3	153E+0
-2	141E-1 3	186E+0
-2	141E-1 3	186E+0
-2	141E-1 3	153E+0
-2	141E-1 3	153E+0
-2	157E-1 3	160E+0
-2	141E-1 3	156E+0
-2	124E-1 3	140E+0
-2	124E-1 3	147E+0
-2	124E-1 3	169E+0
-2	141E-1 3	163E+0
-2	141E-1 3	182E+0
-2	108E-1 3	186E+0
-2	173E-1 3	143E+0
-2	141E-1 3	143E+0
-2	141E-1 3	150E+0
-2	108E-1 3	134E+0
-2	157E-1 3	143E+0
-2	141E-1 3	186E+0
-2	124E-1 3	195E+0
-2	141E-1 3	176E+0
-2	157E-1 3	166E+0
-2	124E-1 3	140E+0
-2	124E-1 3	147E+0
-2	141E-1 3	150E+0
-2	141E-1 3	163E+0
-2	124E-1 3	105E+0
-2	108E-1 3	118E+0
-2	141E-1 3	179E+0
-2	124E-1 3	186E+0
-2	173E-1 3	182E+0
-2	124E-1 3	153E+0
-2	141E-1 3	186E+0
-2	124E-1 3	173E+0
-2	157E-1 3	189E+0
-2	141E-1 3	205E+0
-2	108E-1 3	169E+0
-2	092E-1 3	166E+0
-2	141E-1 3	173E+0
-2	141E-1 3	176E+0
-2	124E-1 3	186E+0
-2	141E-1 3	176E+0
-2	124E-1 3	163E+0
-2	124E-1 3	173E+0
-2	141E-1 3	208E+0
-2	092E-1 3	150E+0
-2	124E-1 3	140E+0
-2	124E-1 3	137E+0
-2	124E-1 3	160E+0
-2	108E-1 3	137E+0
-2	124E-1 3	156E+0
-2	141E-1 3	134E+0
-2	124E-1 3	169E+0
-2	157E-1 3	160E+0
-2	141E-1 3	176E+0
-2	141E-1 3	156E+0
-2	141E-1 3	169E+0
-2	157E-1 3	212E+0
-2	173E-1 3	118E+0
-2	141E-1 3	160E+0
-2	108E-1 3	179E+0
-2	124E-1 3	150E+0
-2	141E-1 3	186E+0
-2	173E-1 3	163E+0
-2	141E-1 3	163E+0
-2	124E-1 3	150E+0
-2	157E-1 3	179E+0
-2	141E-1 3	160E+0
-2	157E-1 3	173E+0
-2	108E-1 3	140E+0
-2	157E-1 3	124E+0
-2	108E-1 3	179E+0
-2	124E-1 3	182E+0
-2	141E-1 3	195E+0
-2	141E-1 3	173E+0
-2	124E-1 3	166E+0
-2	124E-1 3	121E+0
-2	124E-1 3	121E+0
-2	157E-1 3	130E+0
-2	157E-1 3	143E+0
-2	141E-1 3	156E+0
-2	141E-1 3	166E+0
-2	141E-1 3	140E+0
-2	157E-1 3	192E+0
-2	157E-1 3	179E+0
-2	108E-1 3	166E+0
-2	141E-1 3	140E+0
-2	124E-1 3	160E+0
-2	108E-1 3	192E+0
-2	108E-1 3	150E+0
-2	124E-1 3	205E+0
-2	108E-1 3	160E+0
-2	092E-1 3	156E+0
-2	157E-1 3	150E+0
-2	141E-1 3	153E+0
-2	141E-1 3	173E+0
-2	141E-1 3	189E+0
-2	141E-1 3	160E+0
-2	124E-1 3	173E+0
-2	141E-1 3	156E+0
-2	124E-1 3	195E+0
-2	108E-1 3	153E+0
-2	124E-1 3	143E+0
-2	141E-1 3	173E+0
-2	092E-1 3	179E+0
-2	141E-1 3	173E+0
-2	157E-1 3	166E+0
-2	124E-1 3	173E+0
-2	157E-1 3	163E+0
-2	141E-1 3	179E+0
-2	141E-1 3	173E+0
-2	141E-1 3	153E+0
-2	157E-1 3	182E+0
-2	157E-1 3	176E+0
-2	141E-1 3	176E+0
-2	124E-1 3	140E+0
-2	108E-1 3	153E+0
-2	173E-1 3	199E+0
-2	141E-1 3	195E+0
-2	157E-1 3	166E+0
-2	173E-1 3	179E+0
-2	108E-1 3	169E+0
-2	157E-1 3	150E+0
-2	108E-1 3	143E+0
-2	092E-1 3	130E+0
-2	108E-1 3	156E+0
-2	108E-1 3	173E+0
-2	157E-1 3	166E+0
-2	092E-1 3	186E+0
-2	108E-1 3	169E+0
-2	173E-1 3	182E+0
-2	124E-1 3	189E+0
-2	124E-1 3	179E+0
-2	092E-1 3	118E+0
-2	173E-1 3	166E+0
-2	124E-1 3	173E+0
-2	092E-1 3	228E+0
-2	141E-1 3	173E+0
-2	157E-1 3	182E+0
-2	141E-1 3	163E+0
-2	124E-1 3	160E+0
-2	124E-1 3	205E+0
-2	173E-1 3	166E+0
-2	173E-1 3	176E+0
-2	141E-1 3	150E+0
-2	141E-1 3	147E+0
-2	157E-1 3	160E+0
-2	157E-1 3	179E+0
-2	124E-1 3	150E+0
-2	092E-1 3	143E+0
-2	141E-1 3	121E+0
-2	124E-1 3	176E+0
-2	157E-1 3	182E+0
-2	108E-1 3	166E+0
-2	157E-1 3	137E+0
-2	124E-1 3	156E+0
-2	108E-1 3	195E+0
-2	108E-1 3	153E+0
-2	157E-1 3	130E+0
-2	141E-1 3	169E+0
-2	124E-1 3	166E+0
-2	124E-1 3	199E+0
-2	141E-1 3	173E+0
-2	173E-1 3	111E+0
-2	141E-1 3	101E+0
-2	141E-1 3	124E+0
-2	124E-1 3	179E+0
-2	141E-1 3	163E+0
-2	092E-1 3	179E+0
-2	141E-1 3	137E+0
-2	141E-1 3	118E+0
-2	173E-1 3	153E+0
-2	108E-1 3	140E+0
-2	124E-1 3	150E+0
-2	157E-1 3	166E+0
-2	173E-1 3	173E+0
-2	124E-1 3	140E+0
-2	141E-1 3	134E+0
-2	141E-1 3	134E+0
-2	141E-1 3	169E+0
-2	124E-1 3	156E+0
-2	124E-1 3	163E+0
-2	173E-1 3	176E+0
-2	141E-1 3	173E+0
-2	141E-1 3	186E+0
-2	124E-1 3	114E+0
-2	157E-1 3	150E+0
-2	124E-1 3	182E+0
-2	124E-1 3	166E+0
-2	108E-1 3	199E+0
-2	157E-1 3	189E+0
-2	124E-1 3	153E+0
-2	141E-1 3	137E+0
-2	108E-1 3	176E+0
-2	141E-1 3	140E+0
-2	141E-1 3	140E+0
-2	141E-1 3	199E+0
-2	157E-1 3	124E+0
-2	157E-1 3	140E+0
-2	124E-1 3	147E+0
-2	108E-1 3	147E+0
-2	141E-1 3	143E+0
-2	141E-1 3	147E+0
-2	141E-1 3	179E+0
-2	124E-1 3	150E+0
-2	124E-1 3	134E+0
-2	108E-1 3	166E+0
-2	141E-1 3	186E+0
-2	141E-1 3	199E+0
-2	124E-1 3	186E+0
-2	157E-1 3	199E+0
-2	141E-1 3	153E+0
-2	124E-1 3	176E+0
-2	141E-1 3	150E+0
-2	124E-1 3	143E+0
-2	124E-1 3	130E+0
-2	124E-1 3	160E+0
-2	141E-1 3	182E+0
-2	141E-1 3	192E+0
-2	141E-1 3	173E+0
-2	141E-1 3	163E+0
-2	141E-1 3	150E+0
-2	157E-1 3	153E+0
-2	141E-1 3	153E+0
-2	157E-1 3	212E+0
-2	157E-1 3	166E+0
-2	157E-1 3	186E+0
-2	141E-1 3	186E+0
-2	092E-1 3	150E+0
-2	157E-1 3	143E+0
-2	141E-1 3	105E+0
-2	108E-1 3	121E+0
-2	108E-1 3	182E+0
-2	124E-1 3	166E+0
-2	157E-1 3	121E+0
-2	157E-1 3	127E+0
-2	141E-1 3	143E+0
-2	124E-1 3	143E+0
-2	141E-1 3	147E+0
-2	092E-1 3	143E+0
-2	108E-1 3	166E+0
-2	124E-1 3	130E+0
-2	141E-1 3	169E+0
-2	124E-1 3	189E+0
-2	124E-1 3	189E+0
-2	124E-1 3	166E+0
-2	124E-1 3	153E+0
-2	124E-1 3	163E+0
-2	124E-1 3	156E+0
-2	124E-1 3	179E+0
-2	157E-1 3	173E+0
-2	157E-1 3	179E+0
-2	157E-1 3	182E+0
-2	141E-1 3	202E+0
-2	141E-1 3	156E+0
-2	141E-1 3	173E+0
-2	141E-1 3	147E+0
-2	141E-1 3	137E+0
-2	173E-1 3	137E+0
-2	124E-1 3	179E+0
-2	141E-1 3	166E+0
-2	124E-1 3	134E+0
-2	141E-1 3	182E+0
-2	124E-1 3	137E+0
-2	124E-1 3	147E+0
-2	124E-1 3	173E+0
-2	124E-1 3	150E+0
-2	124E-1 3	150E+0
-2	124E-1 3	212E+0
-2	124E-1 3	163E+0
-2	124E-1 3	163E+0
-2	124E-1 3	156E+0
-2	108E-1 3	199E+0
-2	157E-1 3	147E+0
-2	141E-1 3	169E+0
-2	124E-1 3	163E+0
-2	141E-1 3	137E+0
-2	124E-1 3	150E+0
-2	157E-1 3	166E+0
-2	124E-1 3	182E+0
-2	124E-1 3	137E+0
-2	157E-1 3	108E+0
-2	157E-1 3	143E+0
-2	124E-1 3	166E+0
-2	108E-1 3	182E+0
-2	108E-1 3	202E+0
-2	124E-1 3	173E+0
-2	141E-1 3	195E+0
-2	124E-1 3	169E+0
-2	141E-1 3	153E+0
-2	141E-1 3	182E+0
-2	124E-1 3	212E+0
-2	124E-1 3	182E+0
-2	124E-1 3	150E+0
-2	141E-1 3	127E+0
-2	141E-1 3	163E+0
-2	124E-1 3	199E+0
-2	108E-1 3	208E+0
-2	157E-1 3	153E+0
-2	141E-1 3	147E+0
-2	141E-1 3	186E+0
-2	141E-1 3	127E+0
-2	141E-1 3	166E+0
-2	124E-1 3	150E+0
-2	124E-1 3	156E+0
-2	108E-1 3	186E+0
-2	124E-1 3	127E+0
-2	157E-1 3	182E+0
-2	141E-1 3	192E+0
-2	124E-1 3	150E+0
-2	124E-1 3	134E+0
-2	108E-1 3	182E+0
-2	141E-1 3	192E+0
-2	124E-1 3	153E+0
-2	157E-1 3	140E+0
-2	141E-1 3	134E+0
-2	124E-1 3	176E+0
-2	124E-1 3	156E+0
-2	173E-1 3	160E+0
-2	124E-1 3	179E+0
-2	124E-1 3	147E+0
-2	108E-1 3	147E+0
-2	157E-1 3	163E+0
-2	108E-1 3	160E+0
-2	124E-1 3	160E+0
-2	124E-1 3	153E+0
-2	141E-1 3	186E+0
-2	141E-1 3	163E+0
-2	108E-1 3	140E+0
-2	157E-1 3	192E+0
-2	124E-1 3	121E+0
-2	141E-1 3	105E+0
-2	173E-1 3	127E+0
-2	141E-1 3	166E+0
-2	141E-1 3	160E+0
-2	124E-1 3	143E+0
-2	108E-1 3	199E+0
-2	157E-1 3	160E+0
-2	124E-1 3	163E+0
-2	108E-1 3	153E+0
-2	108E-1 3	156E+0
-2	141E-1 3	176E+0
-2	141E-1 3	199E+0
-2	157E-1 3	199E+0
-2	108E-1 3	182E+0
-2	141E-1 3	137E+0
-2	141E-1 3	179E+0
-2	141E-1 3	160E+0
-2	092E-1 3	176E+0
-2	124E-1 3	150E+0
-2	157E-1 3	150E+0
-2	124E-1 3	153E+0
-2	108E-1 3	153E+0
-2	124E-1 3	156E+0
-2	141E-1 3	156E+0
-2	108E-1 3	192E+0
-2	092E-1 3	179E+0
-2	141E-1 3	150E+0
-2	124E-1 3	205E+0
-2	108E-1 3	169E+0
-2	092E-1 3	143E+0
-2	108E-1 3	205E+0
-2	141E-1 3	156E+0
-2	108E-1 3	195E+0
-2	124E-1 3	173E+0
-2	124E-1 3	182E+0
-2	124E-1 3	186E+0
-2	124E-1 3	130E+0
-2	141E-1 3	143E+0
-2	092E-1 3	147E+0
-2	141E-1 3	147E+0
-2	108E-1 3	205E+0
-2	108E-1 3	169E+0
-2	157E-1 3	169E+0
-2	124E-1 3	195E+0
-2	108E-1 3	176E+0
-2	108E-1 3	192E+0
-2	157E-1 3	147E+0
-2	141E-1 3	153E+0
-2	108E-1 3	169E+0
-2	124E-1 3	150E+0
-2	141E-1 3	195E+0
-2	124E-1 3	163E+0
-2	124E-1 3	108E+0
-2	092E-1 3	118E+0
-2	124E-1 3	192E+0
-2	141E-1 3	169E+0
-2	108E-1 3	118E+0
-2	108E-1 3	150E+0
-2	108E-1 3	173E+0
-2	124E-1 3	173E+0
-2	124E-1 3	169E+0
-2	108E-1 3	173E+0
-2	141E-1 3	150E+0
-2	141E-1 3	150E+0
-2	108E-1 3	153E+0
-2	124E-1 3	179E+0
-2	124E-1 3	173E+0
-2	141E-1 3	179E+0
-2	141E-1 3	160E+0
-2	141E-1 3	156E+0
-2	092E-1 3	160E+0
-2	141E-1 3	147E+0
-2	108E-1 3	169E+0
-2	124E-1 3	166E+0
-2	141E-1 3	173E+0
-2	141E-1 3	205E+0
-2	141E-1 3	218E+0
-2	141E-1 3	215E+0
-2	108E-1 3	147E+0
-2	141E-1 3	137E+0
-2	141E-1 3	160E+0
-2	124E-1 3	153E+0
-2	124E-1 3	156E+0
-2	141E-1 3	173E+0
-2	108E-1 3	169E+0
-2	108E-1 3	130E+0
-2	141E-1 3	163E+0
-2	157E-1 3	173E+0
-2	124E-1 3	195E+0
-2	124E-1 3	169E+0
-2	124E-1 3	163E+0
-2	157E-1 3	156E+0
-2	124E-1 3	134E+0
-2	108E-1 3	186E+0
-2	108E-1 3	130E+0
-2	124E-1 3	140E+0
-2	141E-1 3	169E+0
-2	157E-1 3	179E+0
-2	141E-1 3	153E+0
-2	124E-1 3	147E+0
-2	124E-1 3	150E+0
-2	124E-1 3	101E+0
-2	092E-1 3	143E+0
-2	157E-1 3	199E+0
-2	108E-1 3	143E+0
-2	157E-1 3	147E+0
-2	108E-1 3	134E+0
-2	157E-1 3	186E+0
-2	124E-1 3	160E+0
-2	124E-1 3	156E+0
-2	124E-1 3	127E+0
-2	141E-1 3	192E+0
-2	124E-1 3	150E+0
-2	124E-1 3	195E+0
-2	141E-1 3	189E+0
-2	141E-1 3	192E+0
-2	108E-1 3	192E+0
-2	124E-1 3	179E+0
-2	141E-1 3	160E+0
-2	124E-1 3	153E+0
-2	141E-1 3	143E+0
-2	124E-1 3	156E+0
-2	157E-1 3	173E+0
-2	141E-1 3	173E+0
-2	141E-1 3	160E+0
-2	124E-1 3	179E+0
-2	124E-1 3	189E+0
-2	124E-1 3	143E+0
-2	124E-1 3	192E+0
-2	108E-1 3	079E+0
-2	141E-1 3	205E+0
-2	157E-1 3	130E+0
-2	092E-1 3	195E+0
-2	092E-1 3	137E+0
-2	092E-1 3	130E+0
-2	141E-1 3	156E+0
-2	092E-1 3	140E+0
-2	108E-1 3	163E+0
-2	124E-1 3	140E+0
-2	141E-1 3	137E+0
-2	141E-1 3	124E+0
-2	124E-1 3	163E+0
-2	141E-1 3	153E+0
-2	173E-1 3	179E+0
-2	124E-1 3	130E+0
-2	141E-1 3	173E+0
-2	108E-1 3	176E+0
-2	141E-1 3	173E+0
-2	124E-1 3	179E+0
-2	092E-1 3	150E+0
-2	108E-1 3	114E+0
-2	124E-1 3	166E+0
-2	108E-1 3	169E+0
-2	141E-1 3	150E+0
-2	157E-1 3	111E+0
-2	141E-1 3	124E+0
-2	124E-1 3	160E+0
-2	141E-1 3	189E+0
-2	108E-1 3	182E+0
-2	141E-1 3	156E+0
-2	108E-1 3	140E+0
-2	124E-1 3	166E+0
-2	141E-1 3	166E+0
-2	173E-1 3	121E+0
-2	124E-1 3	153E+0
-2	141E-1 3	163E+0
-2	108E-1 3	163E+0
-2	124E-1 3	192E+0
-2	108E-1 3	108E+0
-2	124E-1 3	156E+0
-2	141E-1 3	169E+0
-2	108E-1 3	147E+0
-2	157E-1 3	127E+0
-2	157E-1 3	134E+0
-2	157E-1 3	166E+0
-2	157E-1 3	124E+0
-2	157E-1 3	182E+0
-2	092E-1 3	186E+0
-2	141E-1 3	160E+0
-2	124E-1 3	134E+0
-2	124E-1 3	143E+0
-2	108E-1 3	163E+0
-2	173E-1 3	156E+0
-2	141E-1 3	173E+0
-2	124E-1 3	153E+0
-2	124E-1 3	143E+0
-2	141E-1 3	134E+0
-2	124E-1 3	137E+0
-2	124E-1 3	127E+0
-2	157E-1 3	160E+0
-2	157E-1 3	173E+0
-2	141E-1 3	130E+0
-2	141E-1 3	166E+0
-2	141E-1 3	137E+0
-2	124E-1 3	121E+0
-2	141E-1 3	182E+0
-2	157E-1 3	179E+0
-2	124E-1 3	160E+0
-2	124E-1 3	173E+0
-2	108E-1 3	114E+0
-2	157E-1 3	166E+0
-2	124E-1 3	124E+0
-2	141E-1 3	182E+0
-2	108E-1 3	186E+0
-2	124E-1 3	147E+0
-2	108E-1 3	130E+0
-2	124E-1 3	212E+0
-2	157E-1 3	130E+0
-2	124E-1 3	163E+0
-2	108E-1 3	150E+0
-2	124E-1 3	121E+0
-2	124E-1 3	169E+0
-2	141E-1 3	118E+0
-2	108E-1 3	140E+0
-2	141E-1 3	147E+0
-2	157E-1 3	156E+0
-2	092E-1 3	143E+0
-2	108E-1 3	153E+0
-2	108E-1 3	147E+0
-2	141E-1 3	189E+0
-2	157E-1 3	212E+0
-2	108E-1 3	156E+0
-2	124E-1 3	166E+0
-2	124E-1 3	176E+0
-2	124E-1 3	179E+0
-2	108E-1 3	186E+0
-2	124E-1 3	176E+0
-2	157E-1 3	179E+0
-2	124E-1 3	182E+0
-2	108E-1 3	199E+0
-2	141E-1 3	163E+0
-2	124E-1 3	179E+0
-2	092E-1 3	166E+0
-2	124E-1 3	156E+0
-2	157E-1 3	173E+0
-2	108E-1 3	134E+0
-2	108E-1 3	143E+0
-2	124E-1 3	147E+0
-2	141E-1 3	176E+0
-2	157E-1 3	192E+0
-2	141E-1 3	179E+0
-2	108E-1 3	160E+0
-2	124E-1 3	143E+0
-2	141E-1 3	195E+0
-2	124E-1 3	179E+0
-2	124E-1 3	143E+0
-2	108E-1 3	140E+0
-2	141E-1 3	134E+0
-2	124E-1 3	182E+0
-2	141E-1 3	143E+0
-2	108E-1 3	143E+0
-2	141E-1 3	130E+0
-2	124E-1 3	176E+0
-2	157E-1 3	137E+0
-2	092E-1 3	169E+0
-2	108E-1 3	179E+0
-2	124E-1 3	176E+0
-2	141E-1 3	153E+0
-2	108E-1 3	163E+0
-2	141E-1 3	156E+0
-2	141E-1 3	166E+0
-2	108E-1 3	186E+0
-2	108E-1 3	156E+0
-2	141E-1 3	179E+0
-2	124E-1 3	195E+0
-2	092E-1 3	169E+0
-2	141E-1 3	192E+0
-2	141E-1 3	199E+0
-2	124E-1 3	176E+0
-2	108E-1 3	169E+0
-2	108E-1 3	137E+0
-2	141E-1 3	189E+0
-2	124E-1 3	179E+0
-2	108E-1 3	143E+0
-2	092E-1 3	140E+0
-2	157E-1 3	176E+0
-2	141E-1 3	179E+0
-2	124E-1 3	150E+0
-2	108E-1 3	160E+0
-2	141E-1 3	169E+0
-2	124E-1 3	212E+0
-2	124E-1 3	186E+0
-2	141E-1 3	140E+0
-2	124E-1 3	127E+0
-2	124E-1 3	130E+0
-2	124E-1 3	163E+0
-2	141E-1 3	176E+0
-2	108E-1 3	156E+0
-2	141E-1 3	150E+0
-2	124E-1 3	163E+0
-2	092E-1 3	127E+0
-2	124E-1 3	182E+0
-2	108E-1 3	137E+0
-2	124E-1 3	179E+0
-2	124E-1 3	163E+0
-2	173E-1 3	130E+0
-2	108E-1 3	147E+0
-2	124E-1 3	150E+0
-2	124E-1 3	150E+0
-2	157E-1 3	147E+0
-2	108E-1 3	153E+0
-2	092E-1 3	195E+0
-2	157E-1 3	160E+0
-2	141E-1 3	186E+0
-2	092E-1 3	169E+0
-2	124E-1 3	150E+0
-2	141E-1 3	150E+0
-2	141E-1 3	160E+0
-2	108E-1 3	169E+0
-2	141E-1 3	186E+0
-2	141E-1 3	166E+0
-2	173E-1 3	166E+0
-2	157E-1 3	169E+0
-2	092E-1 3	182E+0
-2	108E-1 3	153E+0
-2	141E-1 3	153E+0
-2	124E-1 3	140E+0
-2	124E-1 3	153E+0
-2	141E-1 3	166E+0
-2	124E-1 3	169E+0
-2	157E-1 3	134E+0
-2	124E-1 3	150E+0
-2	141E-1 3	134E+0
-2	141E-1 3	124E+0
-2	124E-1 3	179E+0
-2	124E-1 3	143E+0
-2	124E-1 3	202E+0
-2	141E-1 3	140E+0
-2	108E-1 3	124E+0
-2	108E-1 3	153E+0
-2	124E-1 3	153E+0
-2	141E-1 3	153E+0
-2	108E-1 3	199E+0
-2	124E-1 3	212E+0
-2	124E-1 3	147E+0
-2	124E-1 3	153E+0
-2	124E-1 3	160E+0
-2	124E-1 3	173E+0
-2	108E-1 3	186E+0
-2	124E-1 3	163E+0
-2	124E-1 3	231E+0
-2	124E-1 3	186E+0
-2	141E-1 3	169E+0
-2	141E-1 3	192E+0
-2	124E-1 3	192E+0
-2	108E-1 3	186E+0
-2	124E-1 3	179E+0
-2	157E-1 3	176E+0
-2	124E-1 3	163E+0
-2	108E-1 3	156E+0
-2	157E-1 3	140E+0
-2	141E-1 3	118E+0
-2	141E-1 3	208E+0
-2	141E-1 3	182E+0
-2	141E-1 3	153E+0
-2	124E-1 3	173E+0
-2	141E-1 3	143E+0
-2	108E-1 3	147E+0
-2	124E-1 3	169E+0
-2	124E-1 3	192E+0
-2	092E-1 3	153E+0
-2	141E-1 3	212E+0
-2	141E-1 3	189E+0
-2	124E-1 3	182E+0
-2	141E-1 3	130E+0
-2	141E-1 3	186E+0
-2	157E-1 3	182E+0
-2	157E-1 3	143E+0
-2	124E-1 3	143E+0
-2	124E-1 3	166E+0
-2	124E-1 3	192E+0
-2	157E-1 3	166E+0
-2	141E-1 3	156E+0
-2	124E-1 3	153E+0
-2	124E-1 3	173E+0
-2	141E-1 3	108E+0
-2	124E-1 3	156E+0
-2	092E-1 3	130E+0
-2	124E-1 3	150E+0
-2	108E-1 3	182E+0
-2	108E-1 3	195E+0
-2	141E-1 3	166E+0
-2	124E-1 3	143E+0
-2	157E-1 3	173E+0
-2	124E-1 3	153E+0
-2	124E-1 3	088E+0
-2	108E-1 3	137E+0
-2	124E-1 3	127E+0
-2	092E-1 3	179E+0
-2	141E-1 3	176E+0
-2	124E-1 3	150E+0
-2	141E-1 3	153E+0
-2	124E-1 3	173E+0
-2	124E-1 3	189E+0
-2	157E-1 3	186E+0
-2	141E-1 3	160E+0
-2	141E-1 3	160E+0
-2	141E-1 3	166E+0
-2	157E-1 3	176E+0
-2	124E-1 3	153E+0
-2	141E-1 3	143E+0
-2	092E-1 3	166E+0
-2	124E-1 3	137E+0
-2	157E-1 3	163E+0
-2	157E-1 3	153E+0
-2	124E-1 3	156E+0
-2	141E-1 3	137E+0
-2	157E-1 3	124E+0
-2	108E-1 3	124E+0
-2	124E-1 3	147E+0
-2	141E-1 3	127E+0
-2	108E-1 3	153E+0
-2	141E-1 3	156E+0
-2	124E-1 3	169E+0
-2	124E-1 3	173E+0
-2	124E-1 3	134E+0
-2	157E-1 3	150E+0
-2	124E-1 3	127E+0
-2	124E-1 3	163E+0
-2	124E-1 3	140E+0
-2	124E-1 3	143E+0
-2	108E-1 3	169E+0
-2	141E-1 3	147E+0
-2	124E-1 3	127E+0
-2	108E-1 3	192E+0
-2	124E-1 3	199E+0
-2	157E-1 3	153E+0
-2	124E-1 3	130E+0
-2	124E-1 3	166E+0
-2	092E-1 3	166E+0
-2	124E-1 3	182E+0
-2	141E-1 3	182E+0
-2	141E-1 3	153E+0
-2	124E-1 3	150E+0
-2	141E-1 3	121E+0
-2	141E-1 3	169E+0
-2	141E-1 3	143E+0
-2	124E-1 3	147E+0
-2	124E-1 3	182E+0
-2	173E-1 3	202E+0
-2	108E-1 3	166E+0
-2	141E-1 3	163E+0
-2	124E-1 3	150E+0
-2	189E-1 3	153E+0
-2	108E-1 3	176E+0
-2	108E-1 3	140E+0
-2	108E-1 3	169E+0
-2	141E-1 3	169E+0
-2	124E-1 3	118E+0
-2	141E-1 3	140E+0
-2	108E-1 3	127E+0
-2	157E-1 3	114E+0
-2	124E-1 3	153E+0
-2	108E-1 3	160E+0
-2	157E-1 3	173E+0
-2	124E-1 3	160E+0
-2	108E-1 3	143E+0
-2	124E-1 3	111E+0
-2	141E-1 3	140E+0
-2	108E-1 3	147E+0
-2	124E-1 3	179E+0
-2	108E-1 3	163E+0
-2	124E-1 3	134E+0
-2	108E-1 3	160E+0
-2	124E-1 3	169E+0
-2	108E-1 3	166E+0
-2	157E-1 3	147E+0
-2	157E-1 3	163E+0
-2	108E-1 3	173E+0
-2	189E-1 3	140E+0
-2	124E-1 3	182E+0
-2	141E-1 3	179E+0
-2	108E-1 3	166E+0
-2	092E-1 3	153E+0
-2	108E-1 3	130E+0
-2	141E-1 3	160E+0
-2	108E-1 3	179E+0
-2	141E-1 3	176E+0
-2	108E-1 3	137E+0
-2	124E-1 3	137E+0
-2	092E-1 3	143E+0
-2	124E-1 3	143E+0
-2	124E-1 3	163E+0
-2	157E-1 3	192E+0
-2	124E-1 3	137E+0
-2	141E-1 3	186E+0
-2	141E-1 3	186E+0
-2	141E-1 3	150E+0
-2	124E-1 3	134E+0
-2	141E-1 3	147E+0
-2	124E-1 3	153E+0
-2	141E-1 3	173E+0
-2	108E-1 3	199E+0
-2	124E-1 3	173E+0
-2	124E-1 3	169E+0
-2	141E-1 3	192E+0
-2	108E-1 3	166E+0
-2	124E-1 3	153E+0
-2	124E-1 3	140E+0
-2	124E-1 3	134E+0
-2	124E-1 3	134E+0
-2	141E-1 3	212E+0
-2	108E-1 3	140E+0
-2	124E-1 3	202E+0
-2	108E-1 3	189E+0
-2	157E-1 3	124E+0
-2	141E-1 3	143E+0
-2	108E-1 3	121E+0
-2	124E-1 3	130E+0
-2	108E-1 3	179E+0
-2	157E-1 3	130E+0
-2	157E-1 3	166E+0
-2	141E-1 3	179E+0
-2	108E-1 3	169E+0
-2	141E-1 3	127E+0
-2	124E-1 3	169E+0
-2	141E-1 3	153E+0
-2	141E-1 3	140E+0
-2	141E-1 3	150E+0
-2	157E-1 3	169E+0
-2	124E-1 3	134E+0
-2	157E-1 3	189E+0
-2	141E-1 3	140E+0
-2	157E-1 3	156E+0
-2	124E-1 3	166E+0
-2	124E-1 3	189E+0
-2	108E-1 3	143E+0
-2	157E-1 3	111E+0
-2	124E-1 3	205E+0
-2	157E-1 3	192E+0
-2	108E-1 3	153E+0
-2	157E-1 3	134E+0
-2	108E-1 3	156E+0
-2	124E-1 3	160E+0
-2	141E-1 3	143E+0
-2	141E-1 3	147E+0
-2	157E-1 3	160E+0
-2	124E-1 3	160E+0
-2	141E-1 3	169E+0
-2	157E-1 3	189E+0
-2	157E-1 3	176E+0
-2	124E-1 3	176E+0
-2	173E-1 3	163E+0
-2	124E-1 3	202E+0
-2	124E-1 3	166E+0
-2	108E-1 3	156E+0
-2	141E-1 3	143E+0
-2	157E-1 3	118E+0
-2	124E-1 3	153E+0
-2	108E-1 3	166E+0
-2	141E-1 3	160E+0
-2	124E-1 3	195E+0
-2	141E-1 3	160E+0
-2	141E-1 3	143E+0
-2	157E-1 3	176E+0
-2	141E-1 3	205E+0
-2	108E-1 3	202E+0
-2	124E-1 3	186E+0
-2	141E-1 3	166E+0
-2	124E-1 3	140E+0
-2	157E-1 3	130E+0
-2	141E-1 3	169E+0
-2	157E-1 3	134E+0
-2	108E-1 3	143E+0
-2	124E-1 3	205E+0
-2	124E-1 3	153E+0
-2	108E-1 3	140E+0
-2	141E-1 3	182E+0
-2	108E-1 3	179E+0
-2	108E-1 3	182E+0
-2	124E-1 3	134E+0
-2	141E-1 3	179E+0
-2	124E-1 3	134E+0
-2	124E-1 3	127E+0
-2	157E-1 3	140E+0
-2	157E-1 3	156E+0
-2	157E-1 3	169E+0
-2	092E-1 3	153E+0
-2	141E-1 3	156E+0
-2	108E-1 3	150E+0
-2	141E-1 3	156E+0
-2	141E-1 3	166E+0
-2	124E-1 3	169E+0
-2	141E-1 3	160E+0
-2	108E-1 3	143E+0
-2	124E-1 3	166E+0
-2	141E-1 3	182E+0
-2	124E-1 3	140E+0
-2	124E-1 3	137E+0
-2	108E-1 3	179E+0
-2	124E-1 3	150E+0
-2	173E-1 3	153E+0
-2	092E-1 3	147E+0
-2	092E-1 3	182E+0
-2	108E-1 3	173E+0
-2	124E-1 3	156E+0
-2	124E-1 3	176E+0
-2	124E-1 3	111E+0
-2	124E-1 3	147E+0
-2	141E-1 3	179E+0
-2	108E-1 3	153E+0
-2	092E-1 3	153E+0
-2	124E-1 3	169E+0
-2	141E-1 3	205E+0
-2	124E-1 3	166E+0
-2	076E-1 3	160E+0
-2	141E-1 3	218E+0
-2	141E-1 3	173E+0
-2	124E-1 3	173E+0
-2	141E-1 3	169E+0
-2	108E-1 3	160E+0
-2	157E-1 3	147E+0
-2	124E-1 3	156E+0
-2	173E-1 3	173E+0
-2	141E-1 3	140E+0
-2	141E-1 3	182E+0
-2	124E-1 3	202E+0
-2	141E-1 3	147E+0
-2	124E-1 3	173E+0
-2	141E-1 3	140E+0
-2	108E-1 3	124E+0
-2	108E-1 3	189E+0
-2	124E-1 3	147E+0
-2	092E-1 3	153E+0
-2	124E-1 3	173E+0
-2	108E-1 3	118E+0
-2	157E-1 3	137E+0
-2	141E-1 3	137E+0
-2	124E-1 3	140E+0
-2	124E-1 3	098E+0
-2	173E-1 3	127E+0
-2	157E-1 3	163E+0
-2	124E-1 3	156E+0
-2	092E-1 3	118E+0
-2	108E-1 3	150E+0
-2	157E-1 3	150E+0
-2	141E-1 3	127E+0
-2	141E-1 3	156E+0
-2	124E-1 3	176E+0
-2	124E-1 3	173E+0
-2	092E-1 3	150E+0
-2	124E-1 3	179E+0
-2	124E-1 3	118E+0
-2	141E-1 3	134E+0
-2	124E-1 3	195E+0
-2	124E-1 3	189E+0
-2	124E-1 3	182E+0
-2	141E-1 3	134E+0
-2	141E-1 3	127E+0
-2	108E-1 3	121E+0
-2	157E-1 3	130E+0
-2	124E-1 3	153E+0
-2	124E-1 3	143E+0
-2	092E-1 3	137E+0
-2	141E-1 3	179E+0
-2	157E-1 3	156E+0
-2	124E-1 3	176E+0
-2	124E-1 3	166E+0
-2	141E-1 3	186E+0
-2	141E-1 3	169E+0
-2	141E-1 3	163E+0
-2	124E-1 3	124E+0
-2	141E-1 3	140E+0
-2	141E-1 3	199E+0
-2	141E-1 3	176E+0
-2	092E-1 3	134E+0
-2	108E-1 3	150E+0
-2	173E-1 3	163E+0
-2	124E-1 3	156E+0
-2	124E-1 3	156E+0
-2	124E-1 3	189E+0
-2	157E-1 3	160E+0
-2	157E-1 3	143E+0
-2	124E-1 3	153E+0
-2	141E-1 3	160E+0
-2	108E-1 3	176E+0
-2	092E-1 3	140E+0
-2	124E-1 3	169E+0
-2	141E-1 3	160E+0
-2	124E-1 3	176E+0
-2	124E-1 3	111E+0
-2	124E-1 3	134E+0
-2	141E-1 3	166E+0
-2	124E-1 3	169E+0
-2	141E-1 3	150E+0
-2	124E-1 3	150E+0
-2	157E-1 3	179E+0
-2	124E-1 3	163E+0
-2	124E-1 3	163E+0
-2	092E-1 3	147E+0
-2	141E-1 3	137E+0
-2	124E-1 3	192E+0
-2	141E-1 3	218E+0
-2	124E-1 3	179E+0
-2	157E-1 3	147E+0
-2	124E-1 3	150E+0
-2	092E-1 3	130E+0
-2	108E-1 3	199E+0
-2	157E-1 3	147E+0
-2	141E-1 3	160E+0
-2	124E-1 3	179E+0
-2	141E-1 3	150E+0
-2	141E-1 3	127E+0
-2	141E-1 3	130E+0
-2	141E-1 3	163E+0
-2	141E-1 3	218E+0
-2	141E-1 3	163E+0
-2	124E-1 3	095E+0
-2	141E-1 3	143E+0
-2	108E-1 3	137E+0
-2	124E-1 3	186E+0
-2	157E-1 3	166E+0
-2	124E-1 3	137E+0
-2	124E-1 3	160E+0
-2	124E-1 3	130E+0
-2	108E-1 3	156E+0
-2	141E-1 3	169E+0
-2	108E-1 3	179E+0
-2	157E-1 3	208E+0
-2	124E-1 3	169E+0
-2	124E-1 3	124E+0
-2	124E-1 3	153E+0
-2	124E-1 3	153E+0
-2	157E-1 3	156E+0
-2	157E-1 3	134E+0
-2	124E-1 3	130E+0
-2	124E-1 3	169E+0
-2	141E-1 3	163E+0
-2	141E-1 3	150E+0
-2	173E-1 3	147E+0
-2	141E-1 3	182E+0
-2	157E-1 3	173E+0
-2	157E-1 3	218E+0
-2	141E-1 3	205E+0
-2	141E-1 3	156E+0
-2	157E-1 3	137E+0
-2	141E-1 3	137E+0
-2	141E-1 3	137E+0
-2	124E-1 3	173E+0
-2	157E-1 3	179E+0
-2	141E-1 3	160E+0
-2	141E-1 3	163E+0
-2	108E-1 3	221E+0
-2	157E-1 3	147E+0
-2	141E-1 3	140E+0
-2	124E-1 3	173E+0
-2	173E-1 3	192E+0
-2	157E-1 3	160E+0
-2	124E-1 3	134E+0
-2	141E-1 3	114E+0
-2	124E-1 3	127E+0
-2	124E-1 3	153E+0
-2	141E-1 3	173E+0
-2	141E-1 3	195E+0
-2	157E-1 3	143E+0
-2	141E-1 3	173E+0
-2	108E-1 3	143E+0
-2	141E-1 3	176E+0
-2	157E-1 3	179E+0
-2	157E-1 3	195E+0
-2	157E-1 3	179E+0
-2	124E-1 3	140E+0
-2	157E-1 3	192E+0
-2	141E-1 3	186E+0
-2	157E-1 3	156E+0
-2	141E-1 3	127E+0
-2	157E-1 3	169E+0
-2	157E-1 3	179E+0
-2	141E-1 3	160E+0
-2	157E-1 3	176E+0
-2	124E-1 3	208E+0
-2	157E-1 3	173E+0
-2	124E-1 3	114E+0
-2	157E-1 3	150E+0
-2	141E-1 3	130E+0
-2	141E-1 3	163E+0
-2	141E-1 3	150E+0
-2	141E-1 3	166E+0
-2	141E-1 3	189E+0
-2	141E-1 3	147E+0
-2	141E-1 3	189E+0
-2	124E-1 3	160E+0
-2	157E-1 3	147E+0
-2	124E-1 3	143E+0
-2	141E-1 3	153E+0
-2	141E-1 3	192E+0
-2	173E-1 3	169E+0
-2	141E-1 3	163E+0
-2	141E-1 3	169E+0
-2	124E-1 3	153E+0
-2	141E-1 3	130E+0
-2	157E-1 3	153E+0
-2	124E-1 3	127E+0
-2	141E-1 3	169E+0
-2	141E-1 3	153E+0
-2	141E-1 3	153E+0
-2	141E-1 3	153E+0
-2	092E-1 3	153E+0
-2	141E-1 3	137E+0
-2	157E-1 3	118E+0
-2	108E-1 3	156E+0
-2	108E-1 3	150E+0
-2	141E-1 3	169E+0
-2	124E-1 3	140E+0
-2	157E-1 3	163E+0
-2	092E-1 3	143E+0
-2	157E-1 3	124E+0
-2	141E-1 3	156E+0
-2	108E-1 3	140E+0
-2	141E-1 3	202E+0
-2	141E-1 3	137E+0
-2	124E-1 3	186E+0
-2	108E-1 3	186E+0
-2	141E-1 3	169E+0
-2	157E-1 3	169E+0
-2	141E-1 3	186E+0
-2	124E-1 3	176E+0
-2	092E-1 3	150E+0
-2	141E-1 3	150E+0
-2	124E-1 3	156E+0
-2	092E-1 3	166E+0
-2	157E-1 3	169E+0
-2	108E-1 3	169E+0
-2	173E-1 3	156E+0
-2	108E-1 3	182E+0
-2	141E-1 3	166E+0
-2	157E-1 3	153E+0
-2	157E-1 3	160E+0
-2	092E-1 3	108E+0
-2	124E-1 3	121E+0
-2	124E-1 3	134E+0
-2	157E-1 3	156E+0
-2	124E-1 3	153E+0
-2	124E-1 3	156E+0
-2	124E-1 3	160E+0
-2	173E-1 3	143E+0
-2	124E-1 3	163E+0
-2	092E-1 3	163E+0
-2	141E-1 3	153E+0
-2	124E-1 3	147E+0
-2	108E-1 3	124E+0
-2	108E-1 3	153E+0
-2	157E-1 3	130E+0
-2	206E-1 3	150E+0
-2	108E-1 3	153E+0
-2	108E-1 3	118E+0
-2	124E-1 3	140E+0
-2	157E-1 3	166E+0
-2	124E-1 3	160E+0
-2	124E-1 3	150E+0
-2	124E-1 3	234E+0
-2	124E-1 3	169E+0
-2	157E-1 3	156E+0
-2	141E-1 3	098E+0
-2	124E-1 3	130E+0
-2	141E-1 3	137E+0
-2	124E-1 3	163E+0
-2	124E-1 3	137E+0
-2	124E-1 3	176E+0
-2	141E-1 3	173E+0
-2	108E-1 3	140E+0
-2	141E-1 3	143E+0
-2	092E-1 3	153E+0
-2	157E-1 3	173E+0
-2	157E-1 3	150E+0
-2	141E-1 3	163E+0
-2	124E-1 3	176E+0
-2	173E-1 3	179E+0
-2	157E-1 3	169E+0
-2	124E-1 3	199E+0
-2	173E-1 3	156E+0
-2	206E-1 3	137E+0
-2	124E-1 3	199E+0
-2	141E-1 3	173E+0
-2	141E-1 3	169E+0
-2	157E-1 3	160E+0
-2	141E-1 3	121E+0
-2	092E-1 3	176E+0
-2	141E-1 3	176E+0
-2	141E-1 3	169E+0
-2	124E-1 3	179E+0
-2	124E-1 3	166E+0
-2	141E-1 3	195E+0
-2	157E-1 3	179E+0
-2	108E-1 3	192E+0
-2	092E-1 3	156E+0
-2	108E-1 3	127E+0
-2	157E-1 3	143E+0
-2	141E-1 3	143E+0
-2	157E-1 3	176E+0
-2	141E-1 3	143E+0
-2	157E-1 3	130E+0
-2	141E-1 3	173E+0
-2	124E-1 3	108E+0
-2	157E-1 3	150E+0
-2	157E-1 3	147E+0
-2	124E-1 3	186E+0
-2	124E-1 3	179E+0
-2	141E-1 3	179E+0
-2	141E-1 3	163E+0
-2	108E-1 3	163E+0
-2	124E-1 3	150E+0
-2	124E-1 3	130E+0
-2	157E-1 3	160E+0
-2	124E-1 3	140E+0
-2	108E-1 3	166E+0
-2	124E-1 3	176E+0
-2	157E-1 3	186E+0
-2	124E-1 3	169E+0
-2	157E-1 3	166E+0
-2	141E-1 3	173E+0
-2	141E-1 3	130E+0
-2	141E-1 3	173E+0
-2	124E-1 3	179E+0
-2	157E-1 3	111E+0
-2	157E-1 3	124E+0
-2	108E-1 3	169E+0
-2	141E-1 3	153E+0
-2	124E-1 3	199E+0
-2	141E-1 3	147E+0
-2	124E-1 3	150E+0
-2	124E-1 3	163E+0
-2	157E-1 3	121E+0
-2	141E-1 3	137E+0
-2	124E-1 3	166E+0
-2	124E-1 3	127E+0
-2	157E-1 3	156E+0
-2	141E-1 3	160E+0
-2	124E-1 3	182E+0
-2	108E-1 3	160E+0
-2	157E-1 3	147E+0
-2	141E-1 3	189E+0
-2	124E-1 3	176E+0
-2	124E-1 3	173E+0
-2	157E-1 3	192E+0
-2	157E-1 3	169E+0
-2	108E-1 3	150E+0
-2	141E-1 3	195E+0
-2	157E-1 3	156E+0
-2	141E-1 3	163E+0
-2	124E-1 3	134E+0
-2	141E-1 3	153E+0
-2	141E-1 3	160E+0
-2	157E-1 3	153E+0
-2	157E-1 3	134E+0
-2	141E-1 3	153E+0
-2	124E-1 3	134E+0
-2	157E-1 3	182E+0
-2	157E-1 3	205E+0
-2	124E-1 3	182E+0
-2	173E-1 3	137E+0
-2	141E-1 3	130E+0
-2	124E-1 3	147E+0
-2	108E-1 3	134E+0
-2	124E-1 3	134E+0
-2	141E-1 3	127E+0
-2	124E-1 3	169E+0
-2	108E-1 3	199E+0
-2	157E-1 3	169E+0
-2	157E-1 3	130E+0
-2	124E-1 3	176E+0
-2	108E-1 3	163E+0
-2	141E-1 3	160E+0
-2	141E-1 3	134E+0
-2	141E-1 3	137E+0
-2	141E-1 3	143E+0
-2	141E-1 3	114E+0
-2	108E-1 3	140E+0
-2	108E-1 3	215E+0
-2	141E-1 3	195E+0
-2	157E-1 3	199E+0
-2	124E-1 3	134E+0
-2	124E-1 3	192E+0
-2	108E-1 3	147E+0
-2	141E-1 3	134E+0
-2	141E-1 3	166E+0
-2	124E-1 3	189E+0
-2	108E-1 3	192E+0
-2	173E-1 3	208E+0
-2	108E-1 3	176E+0
-2	141E-1 3	169E+0
-2	141E-1 3	179E+0
-2	141E-1 3	173E+0
-2	141E-1 3	143E+0
-2	124E-1 3	179E+0
-2	157E-1 3	137E+0
-2	141E-1 3	137E+0
-2	108E-1 3	186E+0
-2	108E-1 3	160E+0
-2	108E-1 3	160E+0
-2	141E-1 3	166E+0
-2	124E-1 3	127E+0
-2	108E-1 3	118E+0
-2	124E-1 3	215E+0
-2	124E-1 3	179E+0
-2	141E-1 3	163E+0
-2	157E-1 3	082E+0
-2	124E-1 3	127E+0
-2	141E-1 3	105E+0
-2	141E-1 3	169E+0
-2	108E-1 3	163E+0
[truncated: 52,795 more rows]
