# Supplementary material for: Improved ANAP incorporation and VCF analysis reveal details of P2X7 current facilitation and a limited conformational interplay between ATP binding and the intracellular ballast domain
Source: eLife. 2023 Jan 4;12:e82479. doi: 10.7554/eLife.82479 (PMC9859053; doi:10.7554/eLife.82479)
Supplement: Figure 2—figure supplement 1—source data 3. [file elife-82479-fig2-figsupp1-data3.zip › Figure-2_figure-supplement-1_source-data-3/20h27/rec09.csv]

-1	524E-1 4	691E+0
-1	524E-1 4	668E+0
-1	508E-1 4	675E+0
-1	557E-1 4	720E+0
-1	524E-1 4	681E+0
-1	524E-1 4	662E+0
-1	541E-1 4	688E+0
-1	541E-1 4	688E+0
-1	541E-1 4	671E+0
-1	524E-1 4	701E+0
-1	492E-1 4	691E+0
-1	541E-1 4	723E+0
-1	524E-1 4	710E+0
-1	492E-1 4	684E+0
-1	541E-1 4	626E+0
-1	541E-1 4	697E+0
-1	508E-1 4	639E+0
-1	476E-1 4	710E+0
-1	492E-1 4	632E+0
-1	557E-1 4	726E+0
-1	557E-1 4	691E+0
-1	476E-1 4	668E+0
-1	508E-1 4	723E+0
-1	557E-1 4	668E+0
-1	557E-1 4	681E+0
-1	524E-1 4	681E+0
-1	508E-1 4	717E+0
-1	541E-1 4	652E+0
-1	541E-1 4	665E+0
-1	492E-1 4	694E+0
-1	524E-1 4	642E+0
-1	557E-1 4	681E+0
-1	508E-1 4	701E+0
-1	524E-1 4	671E+0
-1	541E-1 4	675E+0
-1	557E-1 4	662E+0
-1	541E-1 4	707E+0
-1	524E-1 4	717E+0
-1	524E-1 4	658E+0
-1	524E-1 4	707E+0
-1	508E-1 4	665E+0
-1	508E-1 4	714E+0
-1	524E-1 4	678E+0
-1	557E-1 4	707E+0
-1	508E-1 4	723E+0
-1	541E-1 4	649E+0
-1	524E-1 4	678E+0
-1	524E-1 4	691E+0
-1	541E-1 4	681E+0
-1	524E-1 4	649E+0
-1	541E-1 4	652E+0
-1	524E-1 4	681E+0
-1	524E-1 4	668E+0
-1	508E-1 4	652E+0
-1	524E-1 4	668E+0
-1	557E-1 4	636E+0
-1	524E-1 4	671E+0
-1	524E-1 4	710E+0
-1	541E-1 4	636E+0
-1	573E-1 4	662E+0
-1	541E-1 4	688E+0
-1	557E-1 4	694E+0
-1	541E-1 4	645E+0
-1	541E-1 4	707E+0
-1	508E-1 4	684E+0
-1	541E-1 4	642E+0
-1	524E-1 4	707E+0
-1	557E-1 4	697E+0
-1	524E-1 4	629E+0
-1	524E-1 4	610E+0
-1	524E-1 4	675E+0
-1	557E-1 4	662E+0
-1	541E-1 4	649E+0
-1	508E-1 4	717E+0
-1	524E-1 4	652E+0
-1	541E-1 4	652E+0
-1	557E-1 4	684E+0
-1	508E-1 4	671E+0
-1	476E-1 4	704E+0
-1	541E-1 4	688E+0
-1	557E-1 4	626E+0
-1	524E-1 4	658E+0
-1	524E-1 4	678E+0
-1	557E-1 4	684E+0
-1	541E-1 4	688E+0
-1	524E-1 4	743E+0
-1	541E-1 4	642E+0
-1	557E-1 4	720E+0
-1	541E-1 4	739E+0
-1	508E-1 4	730E+0
-1	524E-1 4	658E+0
-1	524E-1 4	681E+0
-1	541E-1 4	688E+0
-1	508E-1 4	610E+0
-1	557E-1 4	675E+0
-1	557E-1 4	636E+0
-1	524E-1 4	675E+0
-1	541E-1 4	626E+0
-1	541E-1 4	623E+0
-1	541E-1 4	701E+0
-1	524E-1 4	694E+0
-1	524E-1 4	691E+0
-1	524E-1 4	694E+0
-1	557E-1 4	733E+0
-1	524E-1 4	691E+0
-1	524E-1 4	671E+0
-1	524E-1 4	694E+0
-1	541E-1 4	684E+0
-1	557E-1 4	665E+0
-1	524E-1 4	678E+0
-1	524E-1 4	688E+0
-1	557E-1 4	675E+0
-1	524E-1 4	678E+0
-1	492E-1 4	697E+0
-1	541E-1 4	701E+0
-1	524E-1 4	636E+0
-1	524E-1 4	662E+0
-1	541E-1 4	658E+0
-1	524E-1 4	629E+0
-1	541E-1 4	723E+0
-1	524E-1 4	655E+0
-1	524E-1 4	665E+0
-1	524E-1 4	691E+0
-1	541E-1 4	665E+0
-1	541E-1 4	662E+0
-1	508E-1 4	645E+0
-1	541E-1 4	642E+0
-1	557E-1 4	626E+0
-1	524E-1 4	678E+0
-1	508E-1 4	681E+0
-1	541E-1 4	723E+0
-1	541E-1 4	681E+0
-1	541E-1 4	697E+0
-1	508E-1 4	642E+0
-1	541E-1 4	645E+0
-1	573E-1 4	681E+0
-1	573E-1 4	707E+0
-1	524E-1 4	675E+0
-1	508E-1 4	671E+0
-1	541E-1 4	665E+0
-1	524E-1 4	717E+0
-1	476E-1 4	642E+0
-1	524E-1 4	694E+0
-1	557E-1 4	671E+0
-1	508E-1 4	678E+0
-1	508E-1 4	649E+0
-1	524E-1 4	626E+0
-1	573E-1 4	694E+0
-1	524E-1 4	652E+0
-1	492E-1 4	717E+0
-1	524E-1 4	668E+0
-1	557E-1 4	707E+0
-1	508E-1 4	652E+0
-1	508E-1 4	671E+0
-1	524E-1 4	688E+0
-1	541E-1 4	684E+0
-1	541E-1 4	636E+0
-1	508E-1 4	671E+0
-1	524E-1 4	632E+0
-1	541E-1 4	662E+0
-1	541E-1 4	652E+0
-1	541E-1 4	668E+0
-1	508E-1 4	675E+0
-1	541E-1 4	688E+0
-1	524E-1 4	662E+0
-1	492E-1 4	678E+0
-1	508E-1 4	681E+0
-1	541E-1 4	665E+0
-1	524E-1 4	688E+0
-1	492E-1 4	662E+0
-1	508E-1 4	645E+0
-1	557E-1 4	671E+0
-1	508E-1 4	743E+0
-1	508E-1 4	694E+0
-1	524E-1 4	636E+0
-1	557E-1 4	652E+0
-1	541E-1 4	697E+0
-1	508E-1 4	671E+0
-1	541E-1 4	645E+0
-1	573E-1 4	642E+0
-1	541E-1 4	645E+0
-1	508E-1 4	684E+0
-1	557E-1 4	688E+0
-1	557E-1 4	681E+0
-1	541E-1 4	639E+0
-1	524E-1 4	665E+0
-1	557E-1 4	688E+0
-1	508E-1 4	681E+0
-1	524E-1 4	723E+0
-1	476E-1 4	662E+0
-1	508E-1 4	720E+0
-1	557E-1 4	649E+0
-1	524E-1 4	678E+0
-1	508E-1 4	681E+0
-1	557E-1 4	697E+0
-1	557E-1 4	665E+0
-1	524E-1 4	632E+0
-1	557E-1 4	675E+0
-1	573E-1 4	678E+0
-1	573E-1 4	671E+0
-1	508E-1 4	688E+0
-1	524E-1 4	714E+0
-1	557E-1 4	678E+0
-1	524E-1 4	616E+0
-1	492E-1 4	694E+0
-1	508E-1 4	707E+0
-1	541E-1 4	701E+0
-1	557E-1 4	723E+0
-1	524E-1 4	639E+0
-1	492E-1 4	616E+0
-1	508E-1 4	642E+0
-1	557E-1 4	655E+0
-1	541E-1 4	662E+0
-1	508E-1 4	684E+0
-1	524E-1 4	701E+0
-1	557E-1 4	665E+0
-1	524E-1 4	688E+0
-1	508E-1 4	662E+0
-1	476E-1 4	726E+0
-1	557E-1 4	694E+0
-1	541E-1 4	658E+0
-1	492E-1 4	655E+0
-1	508E-1 4	694E+0
-1	573E-1 4	681E+0
-1	541E-1 4	723E+0
-1	508E-1 4	697E+0
-1	557E-1 4	681E+0
-1	541E-1 4	662E+0
-1	508E-1 4	632E+0
-1	508E-1 4	668E+0
-1	541E-1 4	662E+0
-1	541E-1 4	655E+0
-1	524E-1 4	697E+0
-1	541E-1 4	675E+0
-1	524E-1 4	739E+0
-1	508E-1 4	668E+0
-1	541E-1 4	668E+0
-1	492E-1 4	684E+0
-1	508E-1 4	678E+0
-1	541E-1 4	684E+0
-1	541E-1 4	649E+0
-1	524E-1 4	662E+0
-1	557E-1 4	681E+0
-1	573E-1 4	684E+0
-1	508E-1 4	675E+0
-1	524E-1 4	668E+0
-1	508E-1 4	639E+0
-1	524E-1 4	707E+0
-1	541E-1 4	668E+0
-1	508E-1 4	671E+0
-1	508E-1 4	655E+0
-1	557E-1 4	736E+0
-1	524E-1 4	655E+0
-1	508E-1 4	681E+0
-1	541E-1 4	665E+0
-1	557E-1 4	714E+0
-1	492E-1 4	684E+0
-1	524E-1 4	684E+0
-1	541E-1 4	665E+0
-1	557E-1 4	623E+0
-1	541E-1 4	694E+0
-1	524E-1 4	714E+0
-1	524E-1 4	701E+0
-1	557E-1 4	681E+0
-1	541E-1 4	668E+0
-1	492E-1 4	671E+0
-1	492E-1 4	662E+0
-1	524E-1 4	684E+0
-1	524E-1 4	655E+0
-1	508E-1 4	658E+0
-1	541E-1 4	668E+0
-1	541E-1 4	684E+0
-1	508E-1 4	701E+0
-1	524E-1 4	704E+0
-1	524E-1 4	688E+0
-1	557E-1 4	691E+0
-1	508E-1 4	704E+0
-1	524E-1 4	658E+0
-1	557E-1 4	675E+0
-1	524E-1 4	697E+0
-1	492E-1 4	671E+0
-1	492E-1 4	701E+0
-1	524E-1 4	655E+0
-1	573E-1 4	642E+0
-1	557E-1 4	678E+0
-1	557E-1 4	658E+0
-1	557E-1 4	681E+0
-1	524E-1 4	701E+0
-1	557E-1 4	675E+0
-1	524E-1 4	652E+0
-1	524E-1 4	678E+0
-1	573E-1 4	623E+0
-1	524E-1 4	701E+0
-1	524E-1 4	688E+0
-1	524E-1 4	688E+0
-1	541E-1 4	723E+0
-1	524E-1 4	629E+0
-1	557E-1 4	652E+0
-1	524E-1 4	655E+0
-1	573E-1 4	678E+0
-1	524E-1 4	662E+0
-1	524E-1 4	668E+0
-1	541E-1 4	694E+0
-1	557E-1 4	655E+0
-1	524E-1 4	642E+0
-1	524E-1 4	665E+0
-1	573E-1 4	642E+0
-1	573E-1 4	694E+0
-1	524E-1 4	675E+0
-1	541E-1 4	671E+0
-1	557E-1 4	681E+0
-1	557E-1 4	671E+0
-1	524E-1 4	668E+0
-1	524E-1 4	697E+0
-1	541E-1 4	668E+0
-1	573E-1 4	623E+0
-1	508E-1 4	629E+0
-1	524E-1 4	668E+0
-1	541E-1 4	668E+0
-1	557E-1 4	675E+0
-1	524E-1 4	671E+0
-1	508E-1 4	681E+0
-1	541E-1 4	710E+0
-1	573E-1 4	681E+0
-1	541E-1 4	701E+0
-1	541E-1 4	681E+0
-1	557E-1 4	701E+0
-1	557E-1 4	743E+0
-1	508E-1 4	714E+0
-1	541E-1 4	688E+0
-1	508E-1 4	652E+0
-1	541E-1 4	662E+0
-1	557E-1 4	642E+0
-1	524E-1 4	707E+0
-1	524E-1 4	668E+0
-1	557E-1 4	691E+0
-1	524E-1 4	723E+0
-1	541E-1 4	649E+0
-1	541E-1 4	697E+0
-1	557E-1 4	678E+0
-1	557E-1 4	668E+0
-1	524E-1 4	697E+0
-1	524E-1 4	710E+0
-1	541E-1 4	723E+0
-1	508E-1 4	684E+0
-1	557E-1 4	694E+0
-1	557E-1 4	684E+0
-1	557E-1 4	668E+0
-1	492E-1 4	691E+0
-1	557E-1 4	671E+0
-1	541E-1 4	714E+0
-1	524E-1 4	688E+0
-1	557E-1 4	626E+0
-1	541E-1 4	649E+0
-1	557E-1 4	684E+0
-1	541E-1 4	678E+0
-1	541E-1 4	658E+0
-1	524E-1 4	714E+0
-1	541E-1 4	655E+0
-1	557E-1 4	632E+0
-1	557E-1 4	645E+0
-1	524E-1 4	691E+0
-1	524E-1 4	681E+0
-1	557E-1 4	655E+0
-1	541E-1 4	626E+0
-1	541E-1 4	678E+0
-1	524E-1 4	665E+0
-1	557E-1 4	671E+0
-1	524E-1 4	694E+0
-1	524E-1 4	675E+0
-1	508E-1 4	645E+0
-1	541E-1 4	662E+0
-1	541E-1 4	704E+0
-1	492E-1 4	668E+0
-1	524E-1 4	665E+0
-1	541E-1 4	697E+0
-1	557E-1 4	675E+0
-1	524E-1 4	684E+0
-1	541E-1 4	671E+0
-1	557E-1 4	688E+0
-1	541E-1 4	671E+0
-1	508E-1 4	723E+0
-1	541E-1 4	720E+0
-1	541E-1 4	717E+0
-1	541E-1 4	720E+0
-1	541E-1 4	688E+0
-1	541E-1 4	714E+0
-1	557E-1 4	606E+0
-1	524E-1 4	658E+0
-1	541E-1 4	665E+0
-1	573E-1 4	619E+0
-1	557E-1 4	662E+0
-1	508E-1 4	681E+0
-1	524E-1 4	623E+0
-1	508E-1 4	632E+0
-1	589E-1 4	697E+0
-1	524E-1 4	675E+0
-1	524E-1 4	671E+0
-1	573E-1 4	649E+0
-1	573E-1 4	662E+0
-1	573E-1 4	642E+0
-1	541E-1 4	678E+0
-1	573E-1 4	652E+0
-1	557E-1 4	658E+0
-1	508E-1 4	610E+0
-1	508E-1 4	678E+0
-1	524E-1 4	691E+0
-1	573E-1 4	662E+0
-1	557E-1 4	691E+0
-1	557E-1 4	688E+0
-1	573E-1 4	701E+0
-1	541E-1 4	665E+0
-1	557E-1 4	649E+0
-1	524E-1 4	691E+0
-1	557E-1 4	678E+0
-1	573E-1 4	665E+0
-1	541E-1 4	662E+0
-1	557E-1 4	668E+0
-1	541E-1 4	717E+0
-1	541E-1 4	675E+0
-1	557E-1 4	678E+0
-1	541E-1 4	701E+0
-1	541E-1 4	688E+0
-1	557E-1 4	645E+0
-1	508E-1 4	681E+0
-1	541E-1 4	746E+0
-1	541E-1 4	655E+0
-1	573E-1 4	684E+0
-1	557E-1 4	681E+0
-1	557E-1 4	642E+0
-1	508E-1 4	642E+0
-1	573E-1 4	688E+0
-1	541E-1 4	662E+0
-1	508E-1 4	684E+0
-1	541E-1 4	671E+0
-1	557E-1 4	684E+0
-1	524E-1 4	688E+0
-1	541E-1 4	675E+0
-1	557E-1 4	710E+0
-1	557E-1 4	684E+0
-1	524E-1 4	684E+0
-1	508E-1 4	636E+0
-1	573E-1 4	681E+0
-1	541E-1 4	665E+0
-1	541E-1 4	726E+0
-1	557E-1 4	678E+0
-1	524E-1 4	726E+0
-1	524E-1 4	671E+0
-1	476E-1 4	629E+0
-1	557E-1 4	694E+0
-1	557E-1 4	626E+0
-1	573E-1 4	665E+0
-1	573E-1 4	642E+0
-1	524E-1 4	662E+0
-1	524E-1 4	649E+0
-1	557E-1 4	645E+0
-1	524E-1 4	662E+0
-1	492E-1 4	662E+0
-1	541E-1 4	642E+0
-1	557E-1 4	662E+0
-1	541E-1 4	662E+0
-1	524E-1 4	694E+0
-1	573E-1 4	684E+0
-1	573E-1 4	691E+0
-1	541E-1 4	645E+0
-1	524E-1 4	665E+0
-1	573E-1 4	597E+0
-1	541E-1 4	678E+0
-1	508E-1 4	681E+0
-1	541E-1 4	688E+0
-1	541E-1 4	694E+0
-1	557E-1 4	691E+0
-1	541E-1 4	684E+0
-1	524E-1 4	691E+0
-1	541E-1 4	665E+0
-1	589E-1 4	668E+0
-1	541E-1 4	655E+0
-1	541E-1 4	665E+0
-1	557E-1 4	707E+0
-1	557E-1 4	678E+0
-1	541E-1 4	707E+0
-1	508E-1 4	697E+0
-1	524E-1 4	642E+0
-1	541E-1 4	616E+0
-1	524E-1 4	678E+0
-1	508E-1 4	671E+0
-1	557E-1 4	688E+0
-1	541E-1 4	675E+0
-1	524E-1 4	665E+0
-1	541E-1 4	671E+0
-1	541E-1 4	649E+0
-1	573E-1 4	701E+0
-1	508E-1 4	710E+0
-1	524E-1 4	658E+0
-1	557E-1 4	645E+0
-1	557E-1 4	632E+0
-1	524E-1 4	629E+0
-1	524E-1 4	613E+0
-1	541E-1 4	632E+0
-1	589E-1 4	675E+0
-1	557E-1 4	671E+0
-1	508E-1 4	684E+0
-1	589E-1 4	691E+0
-1	541E-1 4	658E+0
-1	508E-1 4	665E+0
-1	541E-1 4	658E+0
-1	541E-1 4	710E+0
-1	541E-1 4	668E+0
-1	524E-1 4	714E+0
-1	524E-1 4	681E+0
-1	541E-1 4	636E+0
-1	589E-1 4	701E+0
-1	541E-1 4	714E+0
-1	492E-1 4	684E+0
-1	524E-1 4	684E+0
-1	557E-1 4	665E+0
-1	541E-1 4	636E+0
-1	524E-1 4	655E+0
-1	557E-1 4	714E+0
-1	557E-1 4	571E+0
-1	508E-1 4	694E+0
-1	524E-1 4	684E+0
-1	573E-1 4	688E+0
-1	557E-1 4	675E+0
-1	557E-1 4	704E+0
-1	541E-1 4	733E+0
-1	524E-1 4	649E+0
-1	541E-1 4	691E+0
-1	541E-1 4	658E+0
-1	524E-1 4	636E+0
-1	541E-1 4	658E+0
-1	557E-1 4	681E+0
-1	541E-1 4	665E+0
-1	541E-1 4	629E+0
-1	557E-1 4	649E+0
-1	541E-1 4	710E+0
-1	508E-1 4	652E+0
-1	541E-1 4	662E+0
-1	541E-1 4	616E+0
-1	557E-1 4	642E+0
-1	557E-1 4	675E+0
-1	524E-1 4	688E+0
-1	524E-1 4	636E+0
-1	557E-1 4	678E+0
-1	524E-1 4	704E+0
-1	508E-1 4	684E+0
-1	541E-1 4	671E+0
-1	557E-1 4	658E+0
-1	541E-1 4	691E+0
-1	524E-1 4	626E+0
-1	524E-1 4	655E+0
-1	541E-1 4	662E+0
-1	541E-1 4	710E+0
-1	541E-1 4	623E+0
-1	557E-1 4	619E+0
-1	541E-1 4	697E+0
-1	541E-1 4	668E+0
-1	541E-1 4	691E+0
-1	524E-1 4	649E+0
-1	557E-1 4	629E+0
-1	541E-1 4	714E+0
-1	541E-1 4	636E+0
-1	573E-1 4	639E+0
-1	573E-1 4	668E+0
-1	541E-1 4	645E+0
-1	541E-1 4	655E+0
-1	557E-1 4	652E+0
-1	541E-1 4	655E+0
-1	508E-1 4	688E+0
-1	541E-1 4	652E+0
-1	557E-1 4	623E+0
-1	573E-1 4	678E+0
-1	541E-1 4	671E+0
-1	524E-1 4	691E+0
-1	541E-1 4	704E+0
-1	573E-1 4	681E+0
-1	524E-1 4	652E+0
-1	557E-1 4	675E+0
-1	557E-1 4	665E+0
-1	557E-1 4	665E+0
-1	524E-1 4	743E+0
-1	557E-1 4	726E+0
-1	508E-1 4	668E+0
-1	573E-1 4	658E+0
-1	508E-1 4	694E+0
-1	508E-1 4	704E+0
-1	557E-1 4	704E+0
-1	557E-1 4	707E+0
-1	541E-1 4	707E+0
-1	541E-1 4	697E+0
-1	557E-1 4	681E+0
-1	541E-1 4	649E+0
-1	508E-1 4	642E+0
-1	524E-1 4	603E+0
-1	524E-1 4	629E+0
-1	557E-1 4	691E+0
-1	524E-1 4	658E+0
-1	524E-1 4	704E+0
-1	541E-1 4	691E+0
-1	541E-1 4	655E+0
-1	557E-1 4	636E+0
-1	557E-1 4	675E+0
-1	541E-1 4	655E+0
-1	589E-1 4	645E+0
-1	508E-1 4	658E+0
-1	508E-1 4	613E+0
-1	524E-1 4	688E+0
-1	557E-1 4	701E+0
-1	573E-1 4	691E+0
-1	524E-1 4	668E+0
-1	557E-1 4	684E+0
-1	573E-1 4	671E+0
-1	557E-1 4	675E+0
-1	524E-1 4	665E+0
-1	541E-1 4	678E+0
-1	589E-1 4	658E+0
-1	541E-1 4	675E+0
-1	524E-1 4	701E+0
-1	557E-1 4	714E+0
-1	541E-1 4	697E+0
-1	541E-1 4	668E+0
-1	541E-1 4	658E+0
-1	557E-1 4	704E+0
-1	541E-1 4	655E+0
-1	573E-1 4	655E+0
-1	508E-1 4	645E+0
-1	508E-1 4	691E+0
-1	541E-1 4	671E+0
-1	508E-1 4	616E+0
-1	541E-1 4	671E+0
-1	541E-1 4	658E+0
-1	541E-1 4	684E+0
-1	541E-1 4	668E+0
-1	541E-1 4	726E+0
-1	541E-1 4	655E+0
-1	573E-1 4	671E+0
-1	541E-1 4	626E+0
-1	476E-1 4	665E+0
-1	541E-1 4	684E+0
-1	524E-1 4	678E+0
-1	573E-1 4	701E+0
-1	557E-1 4	694E+0
-1	541E-1 4	671E+0
-1	541E-1 4	658E+0
-1	557E-1 4	639E+0
-1	508E-1 4	710E+0
-1	557E-1 4	632E+0
-1	573E-1 4	704E+0
-1	524E-1 4	626E+0
-1	508E-1 4	658E+0
-1	573E-1 4	665E+0
-1	557E-1 4	678E+0
-1	524E-1 4	642E+0
-1	541E-1 4	714E+0
-1	541E-1 4	652E+0
-1	557E-1 4	658E+0
-1	508E-1 4	684E+0
-1	508E-1 4	701E+0
-1	573E-1 4	684E+0
-1	541E-1 4	671E+0
-1	524E-1 4	642E+0
-1	524E-1 4	642E+0
-1	541E-1 4	610E+0
-1	589E-1 4	678E+0
-1	557E-1 4	655E+0
-1	541E-1 4	639E+0
-1	541E-1 4	632E+0
-1	573E-1 4	658E+0
-1	557E-1 4	665E+0
-1	508E-1 4	675E+0
-1	541E-1 4	710E+0
-1	557E-1 4	714E+0
-1	524E-1 4	639E+0
-1	524E-1 4	639E+0
-1	541E-1 4	665E+0
-1	557E-1 4	665E+0
-1	573E-1 4	655E+0
-1	524E-1 4	710E+0
-1	557E-1 4	642E+0
-1	541E-1 4	626E+0
-1	541E-1 4	720E+0
-1	524E-1 4	645E+0
-1	541E-1 4	697E+0
-1	573E-1 4	645E+0
-1	524E-1 4	662E+0
-1	541E-1 4	707E+0
-1	557E-1 4	717E+0
-1	541E-1 4	632E+0
-1	541E-1 4	642E+0
-1	541E-1 4	655E+0
-1	541E-1 4	662E+0
-1	541E-1 4	678E+0
-1	524E-1 4	668E+0
-1	541E-1 4	671E+0
-1	524E-1 4	652E+0
-1	557E-1 4	639E+0
-1	557E-1 4	665E+0
-1	541E-1 4	671E+0
-1	524E-1 4	642E+0
-1	557E-1 4	610E+0
-1	541E-1 4	714E+0
-1	541E-1 4	730E+0
-1	557E-1 4	675E+0
-1	541E-1 4	655E+0
-1	557E-1 4	720E+0
-1	541E-1 4	675E+0
-1	573E-1 4	697E+0
-1	557E-1 4	684E+0
-1	557E-1 4	668E+0
-1	541E-1 4	626E+0
-1	557E-1 4	675E+0
-1	557E-1 4	688E+0
-1	541E-1 4	697E+0
-1	524E-1 4	655E+0
-1	541E-1 4	704E+0
-1	573E-1 4	688E+0
-1	541E-1 4	697E+0
-1	524E-1 4	691E+0
-1	557E-1 4	652E+0
-1	557E-1 4	665E+0
-1	524E-1 4	629E+0
-1	541E-1 4	642E+0
-1	557E-1 4	681E+0
-1	573E-1 4	691E+0
-1	573E-1 4	694E+0
-1	508E-1 4	726E+0
-1	573E-1 4	645E+0
-1	589E-1 4	684E+0
-1	557E-1 4	616E+0
-1	524E-1 4	626E+0
-1	524E-1 4	662E+0
-1	557E-1 4	645E+0
-1	541E-1 4	658E+0
-1	524E-1 4	675E+0
-1	557E-1 4	678E+0
-1	557E-1 4	668E+0
-1	541E-1 4	668E+0
-1	476E-1 4	636E+0
-1	557E-1 4	671E+0
-1	541E-1 4	675E+0
-1	557E-1 4	636E+0
-1	541E-1 4	675E+0
-1	573E-1 4	746E+0
-1	573E-1 4	636E+0
-1	541E-1 4	652E+0
-1	524E-1 4	678E+0
-1	573E-1 4	658E+0
-1	541E-1 4	665E+0
-1	557E-1 4	623E+0
-1	541E-1 4	717E+0
-1	557E-1 4	688E+0
-1	541E-1 4	681E+0
-1	557E-1 4	662E+0
-1	524E-1 4	684E+0
-1	557E-1 4	688E+0
-1	589E-1 4	610E+0
-1	557E-1 4	697E+0
-1	524E-1 4	684E+0
-1	541E-1 4	681E+0
-1	541E-1 4	655E+0
-1	524E-1 4	603E+0
-1	524E-1 4	639E+0
-1	557E-1 4	658E+0
-1	524E-1 4	665E+0
-1	524E-1 4	649E+0
-1	557E-1 4	658E+0
-1	541E-1 4	668E+0
-1	541E-1 4	619E+0
-1	557E-1 4	639E+0
-1	541E-1 4	619E+0
-1	573E-1 4	704E+0
-1	557E-1 4	714E+0
-1	524E-1 4	593E+0
-1	557E-1 4	623E+0
-1	524E-1 4	671E+0
-1	541E-1 4	678E+0
-1	524E-1 4	671E+0
-1	541E-1 4	632E+0
-1	541E-1 4	662E+0
-1	557E-1 4	662E+0
-1	541E-1 4	710E+0
-1	524E-1 4	714E+0
-1	541E-1 4	671E+0
-1	557E-1 4	662E+0
-1	573E-1 4	684E+0
-1	508E-1 4	668E+0
-1	557E-1 4	678E+0
-1	524E-1 4	691E+0
-1	557E-1 4	662E+0
-1	541E-1 4	649E+0
-1	557E-1 4	675E+0
-1	557E-1 4	668E+0
-1	541E-1 4	649E+0
-1	524E-1 4	662E+0
-1	557E-1 4	623E+0
-1	541E-1 4	668E+0
-1	557E-1 4	642E+0
-1	541E-1 4	649E+0
-1	541E-1 4	645E+0
-1	557E-1 4	662E+0
-1	541E-1 4	658E+0
-1	557E-1 4	629E+0
-1	557E-1 4	701E+0
-1	557E-1 4	668E+0
-1	557E-1 4	668E+0
-1	524E-1 4	645E+0
-1	524E-1 4	675E+0
-1	589E-1 4	730E+0
-1	557E-1 4	678E+0
-1	508E-1 4	658E+0
-1	541E-1 4	671E+0
-1	541E-1 4	675E+0
-1	524E-1 4	694E+0
-1	524E-1 4	678E+0
-1	557E-1 4	701E+0
-1	557E-1 4	684E+0
-1	557E-1 4	678E+0
-1	541E-1 4	652E+0
-1	557E-1 4	665E+0
-1	508E-1 4	658E+0
-1	541E-1 4	652E+0
-1	541E-1 4	691E+0
-1	524E-1 4	681E+0
-1	573E-1 4	668E+0
-1	541E-1 4	691E+0
-1	524E-1 4	655E+0
-1	573E-1 4	642E+0
-1	589E-1 4	626E+0
-1	541E-1 4	681E+0
-1	508E-1 4	671E+0
-1	557E-1 4	694E+0
-1	557E-1 4	652E+0
-1	557E-1 4	704E+0
-1	524E-1 4	691E+0
-1	557E-1 4	652E+0
-1	589E-1 4	662E+0
-1	524E-1 4	733E+0
-1	541E-1 4	642E+0
-1	524E-1 4	658E+0
-1	541E-1 4	665E+0
-1	524E-1 4	662E+0
-1	524E-1 4	629E+0
-1	524E-1 4	658E+0
-1	573E-1 4	691E+0
-1	573E-1 4	678E+0
-1	541E-1 4	720E+0
-1	557E-1 4	694E+0
-1	573E-1 4	681E+0
-1	524E-1 4	649E+0
-1	573E-1 4	701E+0
-1	573E-1 4	707E+0
-1	541E-1 4	701E+0
-1	541E-1 4	691E+0
-1	508E-1 4	694E+0
-1	557E-1 4	704E+0
-1	589E-1 4	668E+0
-1	557E-1 4	671E+0
-1	524E-1 4	701E+0
-1	541E-1 4	723E+0
-1	573E-1 4	684E+0
-1	524E-1 4	610E+0
-1	524E-1 4	675E+0
-1	557E-1 4	623E+0
-1	573E-1 4	642E+0
-1	573E-1 4	704E+0
-1	524E-1 4	649E+0
-1	557E-1 4	668E+0
-1	557E-1 4	658E+0
-1	524E-1 4	675E+0
-1	557E-1 4	681E+0
-1	573E-1 4	645E+0
-1	557E-1 4	645E+0
-1	573E-1 4	603E+0
-1	524E-1 4	632E+0
-1	573E-1 4	668E+0
-1	557E-1 4	662E+0
-1	557E-1 4	678E+0
-1	573E-1 4	688E+0
-1	541E-1 4	701E+0
-1	589E-1 4	645E+0
-1	541E-1 4	684E+0
-1	541E-1 4	723E+0
-1	557E-1 4	681E+0
-1	573E-1 4	688E+0
-1	557E-1 4	697E+0
-1	557E-1 4	701E+0
-1	541E-1 4	681E+0
-1	557E-1 4	649E+0
-1	557E-1 4	645E+0
-1	541E-1 4	662E+0
-1	573E-1 4	681E+0
-1	573E-1 4	636E+0
-1	541E-1 4	639E+0
-1	541E-1 4	665E+0
-1	524E-1 4	697E+0
-1	557E-1 4	691E+0
-1	541E-1 4	688E+0
-1	524E-1 4	649E+0
-1	541E-1 4	717E+0
-1	557E-1 4	717E+0
-1	541E-1 4	681E+0
-1	541E-1 4	668E+0
-1	557E-1 4	652E+0
-1	557E-1 4	671E+0
-1	524E-1 4	675E+0
-1	524E-1 4	684E+0
-1	557E-1 4	694E+0
-1	541E-1 4	639E+0
-1	541E-1 4	642E+0
-1	541E-1 4	642E+0
-1	573E-1 4	626E+0
-1	573E-1 4	636E+0
-1	557E-1 4	668E+0
-1	557E-1 4	678E+0
-1	557E-1 4	658E+0
-1	541E-1 4	626E+0
-1	557E-1 4	623E+0
-1	557E-1 4	619E+0
-1	557E-1 4	639E+0
-1	557E-1 4	675E+0
-1	557E-1 4	681E+0
-1	573E-1 4	665E+0
-1	541E-1 4	662E+0
-1	573E-1 4	629E+0
-1	557E-1 4	681E+0
-1	541E-1 4	671E+0
-1	573E-1 4	662E+0
-1	573E-1 4	681E+0
-1	573E-1 4	632E+0
-1	557E-1 4	671E+0
-1	573E-1 4	671E+0
-1	557E-1 4	681E+0
-1	508E-1 4	675E+0
-1	524E-1 4	639E+0
-1	541E-1 4	665E+0
-1	573E-1 4	717E+0
-1	541E-1 4	632E+0
-1	557E-1 4	632E+0
-1	573E-1 4	691E+0
-1	573E-1 4	645E+0
-1	557E-1 4	636E+0
-1	541E-1 4	707E+0
-1	557E-1 4	681E+0
-1	589E-1 4	649E+0
-1	541E-1 4	652E+0
-1	524E-1 4	642E+0
-1	557E-1 4	681E+0
-1	557E-1 4	642E+0
-1	541E-1 4	652E+0
-1	524E-1 4	688E+0
-1	573E-1 4	665E+0
-1	573E-1 4	652E+0
-1	589E-1 4	675E+0
-1	541E-1 4	668E+0
-1	557E-1 4	681E+0
-1	557E-1 4	616E+0
-1	557E-1 4	652E+0
-1	541E-1 4	616E+0
-1	541E-1 4	658E+0
-1	557E-1 4	649E+0
-1	541E-1 4	678E+0
-1	541E-1 4	619E+0
-1	573E-1 4	603E+0
-1	573E-1 4	697E+0
-1	524E-1 4	678E+0
-1	541E-1 4	697E+0
-1	541E-1 4	600E+0
-1	589E-1 4	639E+0
-1	524E-1 4	623E+0
-1	508E-1 4	652E+0
-1	557E-1 4	691E+0
-1	557E-1 4	658E+0
-1	524E-1 4	668E+0
-1	557E-1 4	645E+0
-1	541E-1 4	658E+0
-1	541E-1 4	675E+0
-1	557E-1 4	652E+0
-1	541E-1 4	665E+0
-1	573E-1 4	665E+0
-1	605E-1 4	704E+0
-1	557E-1 4	649E+0
-1	492E-1 4	671E+0
-1	557E-1 4	675E+0
-1	573E-1 4	655E+0
-1	557E-1 4	691E+0
-1	541E-1 4	697E+0
-1	573E-1 4	671E+0
-1	557E-1 4	642E+0
-1	541E-1 4	701E+0
-1	557E-1 4	675E+0
-1	573E-1 4	671E+0
-1	541E-1 4	613E+0
-1	573E-1 4	655E+0
-1	524E-1 4	642E+0
-1	557E-1 4	658E+0
-1	541E-1 4	658E+0
-1	541E-1 4	707E+0
-1	541E-1 4	681E+0
-1	541E-1 4	717E+0
-1	557E-1 4	668E+0
-1	524E-1 4	668E+0
-1	573E-1 4	629E+0
-1	573E-1 4	681E+0
-1	573E-1 4	678E+0
-1	573E-1 4	639E+0
-1	508E-1 4	632E+0
-1	557E-1 4	632E+0
-1	573E-1 4	629E+0
-1	557E-1 4	636E+0
-1	524E-1 4	678E+0
-1	589E-1 4	652E+0
-1	589E-1 4	629E+0
-1	541E-1 4	723E+0
-1	557E-1 4	717E+0
-1	589E-1 4	681E+0
-1	557E-1 4	671E+0
-1	541E-1 4	717E+0
-1	541E-1 4	691E+0
-1	557E-1 4	668E+0
-1	524E-1 4	652E+0
-1	541E-1 4	671E+0
-1	524E-1 4	658E+0
-1	557E-1 4	681E+0
-1	541E-1 4	675E+0
-1	524E-1 4	688E+0
-1	541E-1 4	714E+0
-1	573E-1 4	691E+0
-1	573E-1 4	675E+0
-1	557E-1 4	704E+0
-1	573E-1 4	662E+0
-1	541E-1 4	649E+0
-1	557E-1 4	688E+0
-1	557E-1 4	655E+0
-1	557E-1 4	636E+0
-1	524E-1 4	626E+0
-1	557E-1 4	662E+0
-1	589E-1 4	649E+0
-1	541E-1 4	652E+0
-1	557E-1 4	652E+0
-1	573E-1 4	701E+0
-1	573E-1 4	671E+0
-1	541E-1 4	710E+0
-1	573E-1 4	675E+0
-1	557E-1 4	714E+0
-1	541E-1 4	723E+0
-1	524E-1 4	655E+0
-1	541E-1 4	655E+0
-1	622E-1 4	658E+0
-1	541E-1 4	645E+0
-1	557E-1 4	655E+0
-1	508E-1 4	658E+0
-1	557E-1 4	691E+0
-1	573E-1 4	632E+0
-1	508E-1 4	671E+0
-1	557E-1 4	610E+0
-1	589E-1 4	688E+0
-1	492E-1 4	707E+0
-1	541E-1 4	655E+0
-1	573E-1 4	684E+0
-1	573E-1 4	691E+0
-1	573E-1 4	662E+0
-1	508E-1 4	688E+0
-1	557E-1 4	691E+0
-1	589E-1 4	701E+0
-1	557E-1 4	710E+0
-1	573E-1 4	668E+0
-1	573E-1 4	606E+0
-1	573E-1 4	636E+0
-1	524E-1 4	639E+0
-1	508E-1 4	681E+0
-1	557E-1 4	688E+0
-1	508E-1 4	668E+0
-1	557E-1 4	694E+0
-1	524E-1 4	636E+0
-1	573E-1 4	675E+0
-1	573E-1 4	649E+0
-1	541E-1 4	665E+0
-1	524E-1 4	632E+0
-1	573E-1 4	636E+0
-1	557E-1 4	668E+0
-1	573E-1 4	655E+0
-1	541E-1 4	723E+0
-1	557E-1 4	684E+0
-1	589E-1 4	652E+0
-1	557E-1 4	662E+0
-1	557E-1 4	658E+0
-1	541E-1 4	681E+0
-1	573E-1 4	726E+0
-1	557E-1 4	639E+0
-1	541E-1 4	688E+0
-1	557E-1 4	714E+0
-1	524E-1 4	665E+0
-1	541E-1 4	629E+0
-1	541E-1 4	662E+0
-1	557E-1 4	645E+0
-1	573E-1 4	688E+0
-1	524E-1 4	645E+0
-1	541E-1 4	726E+0
-1	573E-1 4	671E+0
-1	589E-1 4	665E+0
-1	557E-1 4	739E+0
-1	524E-1 4	684E+0
-1	541E-1 4	675E+0
-1	524E-1 4	645E+0
-1	557E-1 4	684E+0
-1	524E-1 4	675E+0
-1	557E-1 4	642E+0
-1	573E-1 4	623E+0
-1	557E-1 4	619E+0
-1	524E-1 4	642E+0
-1	589E-1 4	613E+0
-1	557E-1 4	655E+0
-1	524E-1 4	710E+0
-1	557E-1 4	694E+0
-1	557E-1 4	678E+0
-1	605E-1 4	684E+0
-1	557E-1 4	652E+0
-1	557E-1 4	632E+0
-1	541E-1 4	671E+0
-1	573E-1 4	704E+0
-1	541E-1 4	645E+0
-1	524E-1 4	665E+0
-1	557E-1 4	649E+0
-1	573E-1 4	691E+0
-1	508E-1 4	658E+0
-1	508E-1 4	606E+0
-1	524E-1 4	629E+0
-1	573E-1 4	668E+0
-1	557E-1 4	655E+0
-1	557E-1 4	668E+0
-1	573E-1 4	707E+0
-1	573E-1 4	658E+0
-1	573E-1 4	694E+0
-1	557E-1 4	665E+0
-1	573E-1 4	684E+0
-1	573E-1 4	639E+0
-1	524E-1 4	626E+0
-1	541E-1 4	629E+0
-1	557E-1 4	639E+0
-1	589E-1 4	610E+0
-1	524E-1 4	652E+0
-1	589E-1 4	639E+0
-1	557E-1 4	691E+0
-1	573E-1 4	652E+0
-1	541E-1 4	632E+0
-1	541E-1 4	642E+0
-1	573E-1 4	665E+0
-1	557E-1 4	658E+0
-1	573E-1 4	619E+0
-1	524E-1 4	675E+0
-1	541E-1 4	668E+0
-1	557E-1 4	658E+0
-1	557E-1 4	671E+0
-1	557E-1 4	671E+0
-1	573E-1 4	606E+0
-1	573E-1 4	678E+0
-1	541E-1 4	655E+0
-1	541E-1 4	697E+0
-1	557E-1 4	671E+0
-1	589E-1 4	704E+0
-1	557E-1 4	619E+0
-1	541E-1 4	684E+0
-1	573E-1 4	675E+0
-1	589E-1 4	668E+0
-1	524E-1 4	639E+0
-1	541E-1 4	678E+0
-1	573E-1 4	662E+0
-1	589E-1 4	642E+0
-1	573E-1 4	616E+0
-1	541E-1 4	652E+0
-1	557E-1 4	652E+0
-1	557E-1 4	662E+0
-1	476E-1 4	645E+0
-1	557E-1 4	626E+0
-1	557E-1 4	691E+0
-1	524E-1 4	688E+0
-1	573E-1 4	730E+0
-1	508E-1 4	681E+0
-1	541E-1 4	652E+0
-1	573E-1 4	658E+0
-1	541E-1 4	675E+0
-1	557E-1 4	694E+0
-1	557E-1 4	665E+0
-1	573E-1 4	694E+0
-1	557E-1 4	675E+0
-1	541E-1 4	619E+0
-1	557E-1 4	655E+0
-1	573E-1 4	642E+0
-1	541E-1 4	720E+0
-1	605E-1 4	678E+0
-1	573E-1 4	707E+0
-1	573E-1 4	652E+0
-1	541E-1 4	671E+0
-1	557E-1 4	668E+0
-1	589E-1 4	655E+0
-1	589E-1 4	668E+0
-1	557E-1 4	645E+0
-1	541E-1 4	697E+0
-1	557E-1 4	658E+0
-1	557E-1 4	688E+0
-1	541E-1 4	701E+0
-1	541E-1 4	662E+0
-1	557E-1 4	681E+0
-1	589E-1 4	593E+0
-1	541E-1 4	655E+0
-1	524E-1 4	655E+0
-1	557E-1 4	649E+0
-1	573E-1 4	691E+0
-1	524E-1 4	665E+0
-1	541E-1 4	668E+0
-1	557E-1 4	642E+0
-1	557E-1 4	626E+0
-1	557E-1 4	684E+0
-1	573E-1 4	684E+0
-1	573E-1 4	629E+0
-1	524E-1 4	623E+0
-1	557E-1 4	645E+0
-1	508E-1 4	668E+0
-1	557E-1 4	629E+0
-1	589E-1 4	675E+0
-1	524E-1 4	681E+0
-1	524E-1 4	649E+0
-1	573E-1 4	662E+0
-1	557E-1 4	681E+0
-1	541E-1 4	723E+0
-1	557E-1 4	590E+0
-1	557E-1 4	626E+0
-1	573E-1 4	684E+0
-1	541E-1 4	710E+0
-1	573E-1 4	616E+0
-1	573E-1 4	626E+0
-1	573E-1 4	665E+0
-1	541E-1 4	629E+0
-1	557E-1 4	649E+0
-1	541E-1 4	671E+0
-1	589E-1 4	681E+0
-1	524E-1 4	681E+0
-1	541E-1 4	655E+0
-1	589E-1 4	684E+0
-1	589E-1 4	658E+0
-1	541E-1 4	675E+0
-1	524E-1 4	668E+0
-1	557E-1 4	662E+0
-1	573E-1 4	678E+0
-1	557E-1 4	658E+0
-1	541E-1 4	642E+0
-1	557E-1 4	675E+0
-1	573E-1 4	684E+0
-1	557E-1 4	694E+0
-1	541E-1 4	662E+0
-1	573E-1 4	684E+0
-1	589E-1 4	652E+0
-1	573E-1 4	642E+0
-1	557E-1 4	658E+0
-1	557E-1 4	681E+0
-1	557E-1 4	684E+0
-1	541E-1 4	623E+0
-1	541E-1 4	619E+0
-1	573E-1 4	629E+0
-1	557E-1 4	626E+0
-1	524E-1 4	665E+0
-1	557E-1 4	671E+0
-1	573E-1 4	645E+0
-1	589E-1 4	681E+0
-1	524E-1 4	668E+0
-1	541E-1 4	639E+0
-1	557E-1 4	610E+0
-1	524E-1 4	652E+0
-1	524E-1 4	694E+0
-1	541E-1 4	668E+0
-1	573E-1 4	688E+0
-1	573E-1 4	681E+0
-1	557E-1 4	691E+0
-1	541E-1 4	655E+0
-1	557E-1 4	606E+0
-1	573E-1 4	623E+0
-1	541E-1 4	649E+0
-1	557E-1 4	701E+0
-1	557E-1 4	678E+0
-1	573E-1 4	623E+0
-1	541E-1 4	645E+0
-1	541E-1 4	688E+0
-1	557E-1 4	597E+0
-1	557E-1 4	678E+0
-1	541E-1 4	691E+0
-1	557E-1 4	697E+0
-1	557E-1 4	662E+0
-1	605E-1 4	668E+0
-1	557E-1 4	626E+0
-1	557E-1 4	626E+0
-1	573E-1 4	581E+0
-1	541E-1 4	681E+0
-1	557E-1 4	668E+0
-1	541E-1 4	658E+0
-1	573E-1 4	658E+0
-1	605E-1 4	623E+0
-1	557E-1 4	658E+0
-1	524E-1 4	655E+0
-1	524E-1 4	632E+0
-1	589E-1 4	581E+0
-1	541E-1 4	639E+0
-1	524E-1 4	649E+0
-1	589E-1 4	658E+0
-1	589E-1 4	616E+0
-1	557E-1 4	730E+0
-1	557E-1 4	671E+0
-1	541E-1 4	655E+0
-1	557E-1 4	639E+0
-1	573E-1 4	652E+0
-1	541E-1 4	649E+0
-1	557E-1 4	688E+0
-1	557E-1 4	684E+0
-1	573E-1 4	681E+0
-1	541E-1 4	600E+0
-1	573E-1 4	691E+0
-1	557E-1 4	678E+0
-1	541E-1 4	665E+0
-1	557E-1 4	678E+0
-1	557E-1 4	652E+0
-1	524E-1 4	694E+0
-1	524E-1 4	717E+0
-1	508E-1 4	665E+0
-1	573E-1 4	616E+0
-1	589E-1 4	678E+0
-1	524E-1 4	688E+0
-1	541E-1 4	707E+0
-1	605E-1 4	668E+0
-1	605E-1 4	649E+0
-1	524E-1 4	642E+0
-1	557E-1 4	665E+0
-1	541E-1 4	655E+0
-1	557E-1 4	671E+0
-1	541E-1 4	623E+0
-1	557E-1 4	645E+0
-1	557E-1 4	688E+0
-1	557E-1 4	639E+0
-1	557E-1 4	662E+0
-1	524E-1 4	688E+0
-1	557E-1 4	632E+0
-1	541E-1 4	704E+0
-1	524E-1 4	665E+0
-1	541E-1 4	662E+0
-1	557E-1 4	636E+0
-1	589E-1 4	623E+0
-1	541E-1 4	626E+0
-1	557E-1 4	681E+0
-1	557E-1 4	645E+0
-1	541E-1 4	645E+0
-1	573E-1 4	688E+0
-1	557E-1 4	642E+0
-1	573E-1 4	652E+0
-1	589E-1 4	639E+0
-1	541E-1 4	636E+0
-1	541E-1 4	675E+0
-1	573E-1 4	675E+0
-1	557E-1 4	662E+0
-1	557E-1 4	710E+0
-1	557E-1 4	678E+0
-1	557E-1 4	658E+0
-1	589E-1 4	613E+0
-1	557E-1 4	691E+0
-1	557E-1 4	688E+0
-1	557E-1 4	675E+0
-1	589E-1 4	671E+0
-1	573E-1 4	668E+0
-1	524E-1 4	675E+0
-1	573E-1 4	688E+0
-1	573E-1 4	616E+0
-1	524E-1 4	668E+0
-1	557E-1 4	603E+0
-1	557E-1 4	642E+0
-1	589E-1 4	652E+0
-1	557E-1 4	616E+0
-1	541E-1 4	662E+0
-1	541E-1 4	675E+0
-1	589E-1 4	668E+0
-1	541E-1 4	636E+0
-1	541E-1 4	645E+0
-1	573E-1 4	665E+0
-1	573E-1 4	675E+0
-1	508E-1 4	691E+0
-1	541E-1 4	684E+0
-1	573E-1 4	636E+0
-1	557E-1 4	619E+0
-1	557E-1 4	655E+0
-1	541E-1 4	662E+0
-1	557E-1 4	707E+0
-1	589E-1 4	629E+0
-1	557E-1 4	616E+0
-1	524E-1 4	623E+0
-1	557E-1 4	668E+0
-1	557E-1 4	678E+0
-1	557E-1 4	636E+0
-1	541E-1 4	642E+0
-1	589E-1 4	639E+0
-1	589E-1 4	645E+0
-1	541E-1 4	629E+0
-1	557E-1 4	691E+0
-1	541E-1 4	688E+0
-1	589E-1 4	671E+0
-1	573E-1 4	675E+0
-1	573E-1 4	652E+0
-1	557E-1 4	665E+0
-1	589E-1 4	655E+0
-1	589E-1 4	691E+0
-1	541E-1 4	684E+0
-1	589E-1 4	645E+0
-1	573E-1 4	720E+0
-1	557E-1 4	649E+0
-1	524E-1 4	652E+0
-1	557E-1 4	675E+0
-1	589E-1 4	636E+0
-1	573E-1 4	658E+0
-1	557E-1 4	688E+0
-1	557E-1 4	688E+0
-1	573E-1 4	639E+0
-1	541E-1 4	639E+0
-1	557E-1 4	658E+0
-1	557E-1 4	645E+0
-1	573E-1 4	642E+0
-1	557E-1 4	639E+0
-1	541E-1 4	723E+0
-1	524E-1 4	710E+0
-1	557E-1 4	649E+0
-1	541E-1 4	632E+0
-1	541E-1 4	645E+0
-1	557E-1 4	671E+0
-1	573E-1 4	694E+0
-1	524E-1 4	632E+0
-1	541E-1 4	655E+0
-1	541E-1 4	671E+0
-1	557E-1 4	681E+0
-1	541E-1 4	694E+0
-1	524E-1 4	619E+0
-1	557E-1 4	636E+0
-1	573E-1 4	632E+0
-1	508E-1 4	655E+0
-1	541E-1 4	662E+0
-1	573E-1 4	655E+0
-1	573E-1 4	655E+0
-1	557E-1 4	636E+0
-1	573E-1 4	681E+0
-1	557E-1 4	639E+0
-1	573E-1 4	658E+0
-1	541E-1 4	649E+0
-1	541E-1 4	645E+0
-1	573E-1 4	639E+0
-1	589E-1 4	688E+0
-1	541E-1 4	701E+0
-1	589E-1 4	642E+0
-1	557E-1 4	662E+0
-1	557E-1 4	684E+0
-1	557E-1 4	681E+0
-1	573E-1 4	671E+0
-1	573E-1 4	665E+0
-1	573E-1 4	652E+0
-1	573E-1 4	577E+0
-1	557E-1 4	629E+0
-1	573E-1 4	684E+0
-1	557E-1 4	649E+0
-1	557E-1 4	675E+0
-1	573E-1 4	684E+0
-1	557E-1 4	645E+0
-1	573E-1 4	655E+0
-1	557E-1 4	678E+0
-1	541E-1 4	629E+0
-1	541E-1 4	636E+0
-1	589E-1 4	652E+0
-1	541E-1 4	639E+0
-1	524E-1 4	662E+0
-1	573E-1 4	613E+0
-1	557E-1 4	652E+0
-1	541E-1 4	675E+0
-1	541E-1 4	662E+0
-1	557E-1 4	642E+0
-1	508E-1 4	678E+0
-1	541E-1 4	671E+0
-1	557E-1 4	691E+0
-1	573E-1 4	675E+0
-1	573E-1 4	701E+0
-1	524E-1 4	632E+0
-1	573E-1 4	603E+0
-1	557E-1 4	632E+0
-1	573E-1 4	629E+0
-1	557E-1 4	678E+0
-1	557E-1 4	662E+0
-1	589E-1 4	642E+0
-1	557E-1 4	694E+0
-1	557E-1 4	616E+0
-1	557E-1 4	701E+0
-1	557E-1 4	642E+0
-1	589E-1 4	688E+0
-1	557E-1 4	671E+0
-1	557E-1 4	736E+0
-1	541E-1 4	675E+0
-1	573E-1 4	632E+0
-1	541E-1 4	610E+0
-1	557E-1 4	655E+0
-1	573E-1 4	626E+0
-1	589E-1 4	658E+0
-1	573E-1 4	684E+0
-1	557E-1 4	658E+0
-1	557E-1 4	655E+0
-1	573E-1 4	639E+0
-1	541E-1 4	632E+0
-1	541E-1 4	684E+0
-1	589E-1 4	632E+0
-1	557E-1 4	639E+0
-1	557E-1 4	714E+0
-1	557E-1 4	639E+0
-1	573E-1 4	645E+0
-1	573E-1 4	665E+0
-1	557E-1 4	636E+0
-1	557E-1 4	665E+0
-1	557E-1 4	658E+0
-1	557E-1 4	662E+0
-1	557E-1 4	688E+0
-1	524E-1 4	678E+0
-1	589E-1 4	675E+0
-1	557E-1 4	619E+0
-1	573E-1 4	658E+0
-1	541E-1 4	655E+0
-1	573E-1 4	671E+0
-1	573E-1 4	639E+0
-1	557E-1 4	629E+0
-1	541E-1 4	619E+0
-1	573E-1 4	658E+0
-1	589E-1 4	671E+0
-1	573E-1 4	626E+0
-1	541E-1 4	681E+0
-1	573E-1 4	707E+0
-1	573E-1 4	632E+0
-1	524E-1 4	658E+0
-1	524E-1 4	629E+0
-1	573E-1 4	678E+0
-1	573E-1 4	684E+0
-1	573E-1 4	665E+0
-1	557E-1 4	655E+0
-1	541E-1 4	649E+0
-1	589E-1 4	658E+0
-1	557E-1 4	626E+0
-1	541E-1 4	655E+0
-1	541E-1 4	678E+0
-1	573E-1 4	678E+0
-1	541E-1 4	645E+0
-1	589E-1 4	658E+0
-1	557E-1 4	655E+0
-1	589E-1 4	649E+0
-1	557E-1 4	623E+0
-1	557E-1 4	606E+0
-1	573E-1 4	675E+0
-1	541E-1 4	645E+0
-1	589E-1 4	649E+0
-1	557E-1 4	665E+0
-1	573E-1 4	626E+0
-1	573E-1 4	665E+0
-1	557E-1 4	662E+0
-1	541E-1 4	668E+0
-1	541E-1 4	642E+0
-1	573E-1 4	616E+0
-1	573E-1 4	642E+0
-1	557E-1 4	649E+0
-1	573E-1 4	665E+0
-1	573E-1 4	655E+0
-1	557E-1 4	616E+0
-1	541E-1 4	694E+0
-1	589E-1 4	639E+0
-1	573E-1 4	662E+0
-1	573E-1 4	645E+0
-1	557E-1 4	606E+0
-1	573E-1 4	632E+0
-1	573E-1 4	662E+0
-1	557E-1 4	639E+0
-1	557E-1 4	720E+0
-1	557E-1 4	658E+0
-1	573E-1 4	655E+0
-1	557E-1 4	603E+0
-1	573E-1 4	671E+0
-1	524E-1 4	668E+0
-1	605E-1 4	678E+0
-1	557E-1 4	668E+0
-1	541E-1 4	684E+0
-1	557E-1 4	688E+0
-1	557E-1 4	668E+0
-1	557E-1 4	603E+0
-1	541E-1 4	649E+0
-1	557E-1 4	652E+0
-1	589E-1 4	649E+0
-1	557E-1 4	632E+0
-1	524E-1 4	701E+0
-1	573E-1 4	675E+0
-1	589E-1 4	752E+0
-1	524E-1 4	662E+0
-1	557E-1 4	658E+0
-1	573E-1 4	642E+0
-1	573E-1 4	662E+0
-1	524E-1 4	597E+0
-1	541E-1 4	681E+0
-1	573E-1 4	645E+0
-1	589E-1 4	629E+0
-1	541E-1 4	629E+0
-1	557E-1 4	593E+0
-1	589E-1 4	662E+0
-1	605E-1 4	632E+0
-1	589E-1 4	600E+0
-1	573E-1 4	636E+0
-1	589E-1 4	675E+0
-1	573E-1 4	623E+0
-1	557E-1 4	668E+0
-1	557E-1 4	671E+0
-1	557E-1 4	639E+0
-1	589E-1 4	629E+0
-1	573E-1 4	665E+0
-1	557E-1 4	671E+0
-1	573E-1 4	616E+0
-1	589E-1 4	645E+0
-1	541E-1 4	668E+0
-1	573E-1 4	645E+0
-1	573E-1 4	668E+0
-1	589E-1 4	619E+0
-1	557E-1 4	684E+0
-1	541E-1 4	671E+0
-1	589E-1 4	616E+0
-1	557E-1 4	675E+0
-1	573E-1 4	636E+0
-1	557E-1 4	678E+0
-1	605E-1 4	675E+0
-1	524E-1 4	658E+0
-1	541E-1 4	642E+0
-1	589E-1 4	652E+0
-1	589E-1 4	593E+0
-1	589E-1 4	681E+0
-1	573E-1 4	649E+0
-1	573E-1 4	639E+0
-1	573E-1 4	707E+0
-1	589E-1 4	662E+0
-1	557E-1 4	701E+0
-1	573E-1 4	665E+0
-1	589E-1 4	678E+0
-1	541E-1 4	662E+0
-1	557E-1 4	694E+0
-1	589E-1 4	658E+0
-1	605E-1 4	691E+0
-1	557E-1 4	668E+0
-1	557E-1 4	678E+0
-1	573E-1 4	697E+0
-1	605E-1 4	642E+0
-1	589E-1 4	639E+0
-1	541E-1 4	671E+0
-1	557E-1 4	636E+0
-1	541E-1 4	616E+0
-1	573E-1 4	662E+0
-1	557E-1 4	632E+0
-1	573E-1 4	632E+0
-1	573E-1 4	606E+0
-1	573E-1 4	694E+0
-1	541E-1 4	678E+0
-1	573E-1 4	681E+0
-1	541E-1 4	652E+0
-1	573E-1 4	662E+0
-1	524E-1 4	665E+0
-1	541E-1 4	701E+0
-1	573E-1 4	675E+0
-1	573E-1 4	717E+0
-1	557E-1 4	684E+0
-1	524E-1 4	655E+0
-1	573E-1 4	684E+0
-1	622E-1 4	691E+0
-1	508E-1 4	649E+0
-1	557E-1 4	629E+0
-1	589E-1 4	597E+0
-1	605E-1 4	629E+0
-1	573E-1 4	652E+0
-1	589E-1 4	642E+0
-1	573E-1 4	684E+0
-1	557E-1 4	649E+0
-1	557E-1 4	684E+0
-1	541E-1 4	684E+0
-1	573E-1 4	720E+0
-1	573E-1 4	697E+0
-1	541E-1 4	665E+0
-1	557E-1 4	704E+0
-1	605E-1 4	616E+0
-1	573E-1 4	684E+0
-1	557E-1 4	603E+0
-1	524E-1 4	600E+0
-1	589E-1 4	626E+0
-1	589E-1 4	645E+0
-1	557E-1 4	652E+0
-1	557E-1 4	623E+0
-1	589E-1 4	613E+0
-1	541E-1 4	610E+0
-1	589E-1 4	639E+0
-1	541E-1 4	655E+0
-1	573E-1 4	632E+0
-1	573E-1 4	619E+0
-1	557E-1 4	636E+0
-1	573E-1 4	655E+0
-1	557E-1 4	639E+0
-1	638E-1 4	720E+0
-1	557E-1 4	668E+0
-1	557E-1 4	655E+0
-1	589E-1 4	678E+0
-1	573E-1 4	652E+0
-1	557E-1 4	678E+0
-1	508E-1 4	720E+0
-1	589E-1 4	649E+0
-1	589E-1 4	668E+0
-1	524E-1 4	658E+0
-1	573E-1 4	642E+0
-1	573E-1 4	658E+0
-1	589E-1 4	632E+0
-1	541E-1 4	639E+0
-1	557E-1 4	649E+0
-1	589E-1 4	668E+0
-1	589E-1 4	658E+0
-1	573E-1 4	642E+0
-1	573E-1 4	658E+0
-1	589E-1 4	675E+0
-1	589E-1 4	632E+0
-1	589E-1 4	652E+0
-1	541E-1 4	636E+0
-1	589E-1 4	610E+0
-1	557E-1 4	665E+0
-1	541E-1 4	655E+0
-1	557E-1 4	665E+0
-1	573E-1 4	597E+0
-1	557E-1 4	649E+0
-1	524E-1 4	668E+0
-1	541E-1 4	652E+0
-1	541E-1 4	681E+0
-1	573E-1 4	694E+0
-1	557E-1 4	613E+0
-1	557E-1 4	671E+0
-1	573E-1 4	691E+0
-1	541E-1 4	668E+0
-1	557E-1 4	649E+0
-1	557E-1 4	681E+0
-1	557E-1 4	606E+0
-1	557E-1 4	581E+0
-1	557E-1 4	610E+0
-1	573E-1 4	645E+0
-1	573E-1 4	639E+0
-1	557E-1 4	662E+0
-1	541E-1 4	639E+0
-1	573E-1 4	671E+0
-1	573E-1 4	642E+0
-1	573E-1 4	671E+0
-1	541E-1 4	675E+0
-1	557E-1 4	665E+0
-1	589E-1 4	642E+0
-1	589E-1 4	649E+0
-1	541E-1 4	675E+0
-1	541E-1 4	649E+0
-1	557E-1 4	701E+0
-1	573E-1 4	658E+0
-1	573E-1 4	668E+0
-1	541E-1 4	701E+0
-1	573E-1 4	655E+0
-1	605E-1 4	645E+0
-1	541E-1 4	681E+0
-1	557E-1 4	613E+0
-1	589E-1 4	658E+0
-1	573E-1 4	642E+0
-1	557E-1 4	665E+0
-1	573E-1 4	684E+0
-1	573E-1 4	629E+0
-1	573E-1 4	629E+0
-1	573E-1 4	616E+0
-1	573E-1 4	668E+0
-1	557E-1 4	616E+0
-1	589E-1 4	678E+0
-1	541E-1 4	632E+0
-1	557E-1 4	632E+0
-1	541E-1 4	626E+0
-1	589E-1 4	726E+0
-1	541E-1 4	681E+0
-1	557E-1 4	691E+0
-1	573E-1 4	701E+0
-1	573E-1 4	606E+0
-1	557E-1 4	623E+0
-1	557E-1 4	671E+0
-1	557E-1 4	636E+0
-1	622E-1 4	610E+0
-1	541E-1 4	619E+0
-1	541E-1 4	603E+0
-1	573E-1 4	584E+0
-1	589E-1 4	671E+0
-1	573E-1 4	704E+0
-1	573E-1 4	600E+0
-1	557E-1 4	688E+0
-1	589E-1 4	678E+0
-1	573E-1 4	642E+0
-1	573E-1 4	645E+0
-1	605E-1 4	678E+0
-1	589E-1 4	616E+0
-1	557E-1 4	613E+0
-1	573E-1 4	613E+0
-1	573E-1 4	593E+0
-1	589E-1 4	623E+0
-1	541E-1 4	613E+0
-1	524E-1 4	649E+0
-1	589E-1 4	636E+0
-1	573E-1 4	688E+0
-1	573E-1 4	668E+0
-1	589E-1 4	632E+0
-1	573E-1 4	671E+0
-1	557E-1 4	649E+0
-1	541E-1 4	688E+0
-1	557E-1 4	600E+0
-1	557E-1 4	652E+0
-1	605E-1 4	691E+0
-1	524E-1 4	636E+0
-1	573E-1 4	642E+0
-1	541E-1 4	590E+0
-1	589E-1 4	639E+0
-1	557E-1 4	639E+0
-1	541E-1 4	678E+0
-1	589E-1 4	610E+0
-1	589E-1 4	600E+0
-1	557E-1 4	668E+0
-1	557E-1 4	619E+0
-1	605E-1 4	662E+0
-1	573E-1 4	662E+0
-1	557E-1 4	665E+0
-1	573E-1 4	629E+0
-1	557E-1 4	665E+0
-1	573E-1 4	688E+0
-1	541E-1 4	701E+0
-1	573E-1 4	652E+0
-1	589E-1 4	590E+0
-1	573E-1 4	658E+0
-1	573E-1 4	597E+0
-1	557E-1 4	671E+0
-1	589E-1 4	668E+0
-1	589E-1 4	668E+0
-1	573E-1 4	645E+0
-1	557E-1 4	655E+0
-1	573E-1 4	652E+0
-1	605E-1 4	658E+0
-1	541E-1 4	675E+0
-1	557E-1 4	681E+0
-1	557E-1 4	645E+0
-1	589E-1 4	619E+0
-1	557E-1 4	671E+0
-1	573E-1 4	723E+0
-1	589E-1 4	671E+0
-1	605E-1 4	636E+0
-1	573E-1 4	619E+0
-1	557E-1 4	623E+0
-1	541E-1 4	655E+0
-1	557E-1 4	636E+0
-1	573E-1 4	655E+0
-1	573E-1 4	645E+0
-1	605E-1 4	619E+0
-1	589E-1 4	619E+0
-1	541E-1 4	675E+0
-1	573E-1 4	675E+0
-1	589E-1 4	691E+0
-1	589E-1 4	636E+0
-1	541E-1 4	701E+0
-1	573E-1 4	697E+0
-1	589E-1 4	701E+0
-1	573E-1 4	632E+0
-1	589E-1 4	681E+0
-1	589E-1 4	645E+0
-1	573E-1 4	652E+0
-1	589E-1 4	639E+0
-1	573E-1 4	616E+0
-1	557E-1 4	616E+0
-1	589E-1 4	636E+0
-1	589E-1 4	626E+0
-1	557E-1 4	636E+0
-1	557E-1 4	623E+0
-1	573E-1 4	701E+0
-1	589E-1 4	665E+0
-1	573E-1 4	639E+0
-1	605E-1 4	652E+0
-1	573E-1 4	649E+0
-1	589E-1 4	678E+0
-1	573E-1 4	707E+0
-1	573E-1 4	671E+0
-1	605E-1 4	623E+0
-1	573E-1 4	626E+0
-1	557E-1 4	639E+0
-1	541E-1 4	681E+0
-1	573E-1 4	645E+0
-1	573E-1 4	681E+0
-1	573E-1 4	629E+0
-1	573E-1 4	619E+0
-1	573E-1 4	616E+0
-1	589E-1 4	626E+0
-1	557E-1 4	665E+0
-1	557E-1 4	649E+0
-1	589E-1 4	652E+0
-1	589E-1 4	678E+0
-1	557E-1 4	658E+0
-1	573E-1 4	675E+0
-1	557E-1 4	629E+0
-1	589E-1 4	655E+0
-1	557E-1 4	662E+0
-1	573E-1 4	639E+0
-1	605E-1 4	665E+0
-1	573E-1 4	632E+0
-1	557E-1 4	629E+0
-1	524E-1 4	688E+0
-1	605E-1 4	694E+0
-1	573E-1 4	684E+0
-1	589E-1 4	642E+0
-1	557E-1 4	645E+0
-1	605E-1 4	649E+0
-1	573E-1 4	671E+0
-1	573E-1 4	626E+0
-1	589E-1 4	636E+0
-1	557E-1 4	658E+0
-1	573E-1 4	632E+0
-1	524E-1 4	642E+0
-1	573E-1 4	632E+0
-1	557E-1 4	675E+0
-1	573E-1 4	626E+0
-1	573E-1 4	707E+0
-1	573E-1 4	665E+0
-1	589E-1 4	639E+0
-1	573E-1 4	626E+0
-1	541E-1 4	707E+0
-1	541E-1 4	678E+0
-1	589E-1 4	652E+0
-1	557E-1 4	655E+0
-1	557E-1 4	655E+0
-1	573E-1 4	613E+0
-1	589E-1 4	649E+0
-1	605E-1 4	662E+0
-1	557E-1 4	649E+0
-1	605E-1 4	662E+0
-1	589E-1 4	629E+0
-1	557E-1 4	662E+0
-1	573E-1 4	619E+0
-1	557E-1 4	597E+0
-1	589E-1 4	645E+0
-1	557E-1 4	645E+0
-1	524E-1 4	593E+0
-1	573E-1 4	636E+0
-1	573E-1 4	623E+0
-1	557E-1 4	642E+0
-1	573E-1 4	616E+0
-1	573E-1 4	681E+0
-1	573E-1 4	691E+0
-1	573E-1 4	629E+0
-1	573E-1 4	658E+0
-1	589E-1 4	636E+0
-1	573E-1 4	636E+0
-1	573E-1 4	616E+0
-1	557E-1 4	632E+0
-1	557E-1 4	597E+0
-1	589E-1 4	701E+0
-1	557E-1 4	697E+0
-1	557E-1 4	623E+0
-1	573E-1 4	590E+0
-1	605E-1 4	652E+0
-1	573E-1 4	603E+0
-1	557E-1 4	652E+0
-1	557E-1 4	629E+0
-1	573E-1 4	636E+0
-1	573E-1 4	688E+0
-1	557E-1 4	662E+0
-1	541E-1 4	665E+0
-1	573E-1 4	678E+0
-1	589E-1 4	639E+0
-1	557E-1 4	688E+0
-1	589E-1 4	639E+0
-1	557E-1 4	649E+0
-1	589E-1 4	642E+0
-1	573E-1 4	613E+0
-1	573E-1 4	655E+0
-1	573E-1 4	675E+0
-1	573E-1 4	649E+0
-1	573E-1 4	694E+0
-1	573E-1 4	671E+0
-1	589E-1 4	684E+0
-1	589E-1 4	632E+0
-1	573E-1 4	623E+0
-1	557E-1 4	684E+0
-1	605E-1 4	600E+0
-1	589E-1 4	616E+0
-1	557E-1 4	652E+0
-1	557E-1 4	668E+0
-1	589E-1 4	675E+0
-1	589E-1 4	652E+0
-1	557E-1 4	623E+0
-1	541E-1 4	649E+0
-1	605E-1 4	632E+0
-1	589E-1 4	600E+0
-1	557E-1 4	645E+0
-1	573E-1 4	642E+0
-1	557E-1 4	668E+0
-1	557E-1 4	671E+0
-1	557E-1 4	649E+0
-1	557E-1 4	629E+0
-1	573E-1 4	652E+0
-1	557E-1 4	636E+0
[truncated: 53,075 more rows]
