# Supplementary material for: Improved ANAP incorporation and VCF analysis reveal details of P2X7 current facilitation and a limited conformational interplay between ATP binding and the intracellular ballast domain
Source: eLife. 2023 Jan 4;12:e82479. doi: 10.7554/eLife.82479 (PMC9859053; doi:10.7554/eLife.82479)
Supplement: Figure 2—figure supplement 1—source data 3. [file elife-82479-fig2-figsupp1-data3.zip › Figure-2_figure-supplement-1_source-data-3/20h27/rec10.csv]

-2	124E-1 4	143E+0
-2	141E-1 4	133E+0
-2	157E-1 4	113E+0
-2	141E-1 4	133E+0
-2	124E-1 4	178E+0
-2	092E-1 4	191E+0
-2	157E-1 4	159E+0
-2	206E-1 4	139E+0
-2	092E-1 4	097E+0
-2	092E-1 4	146E+0
-2	124E-1 4	191E+0
-2	124E-1 4	123E+0
-2	092E-1 4	120E+0
-2	141E-1 4	162E+0
-2	157E-1 4	156E+0
-2	124E-1 4	123E+0
-2	092E-1 4	133E+0
-2	124E-1 4	149E+0
-2	141E-1 4	123E+0
-2	124E-1 4	146E+0
-2	124E-1 4	149E+0
-2	124E-1 4	139E+0
-2	157E-1 4	146E+0
-2	124E-1 4	110E+0
-2	108E-1 4	110E+0
-2	108E-1 4	120E+0
-2	108E-1 4	123E+0
-2	124E-1 4	139E+0
-2	108E-1 4	074E+0
-2	092E-1 4	130E+0
-2	141E-1 4	139E+0
-2	108E-1 4	110E+0
-2	092E-1 4	152E+0
-2	108E-1 4	130E+0
-2	141E-1 4	175E+0
-2	141E-1 4	159E+0
-2	124E-1 4	133E+0
-2	108E-1 4	159E+0
-2	157E-1 4	094E+0
-2	124E-1 4	133E+0
-2	108E-1 4	107E+0
-2	124E-1 4	100E+0
-2	173E-1 4	139E+0
-2	108E-1 4	120E+0
-2	124E-1 4	123E+0
-2	124E-1 4	139E+0
-2	124E-1 4	094E+0
-2	124E-1 4	130E+0
-2	108E-1 4	136E+0
-2	141E-1 4	087E+0
-2	173E-1 4	110E+0
-2	124E-1 4	100E+0
-2	092E-1 4	055E+0
-2	092E-1 4	094E+0
-2	141E-1 4	117E+0
-2	124E-1 4	126E+0
-2	124E-1 4	133E+0
-2	092E-1 4	178E+0
-2	173E-1 4	159E+0
-2	108E-1 4	120E+0
-2	108E-1 4	139E+0
-2	124E-1 4	159E+0
-2	141E-1 4	143E+0
-2	141E-1 4	156E+0
-2	108E-1 4	143E+0
-2	092E-1 4	133E+0
-2	157E-1 4	165E+0
-2	108E-1 4	159E+0
-2	092E-1 4	136E+0
-2	108E-1 4	169E+0
-2	124E-1 4	107E+0
-2	141E-1 4	175E+0
-2	076E-1 4	178E+0
-2	108E-1 4	143E+0
-2	157E-1 4	113E+0
-2	124E-1 4	185E+0
-2	108E-1 4	188E+0
-2	108E-1 4	169E+0
-2	108E-1 4	159E+0
-2	124E-1 4	100E+0
-2	124E-1 4	084E+0
-2	076E-1 4	094E+0
-2	141E-1 4	143E+0
-2	124E-1 4	143E+0
-2	108E-1 4	146E+0
-2	092E-1 4	159E+0
-2	092E-1 4	120E+0
-2	141E-1 4	126E+0
-2	108E-1 4	146E+0
-2	141E-1 4	156E+0
-2	124E-1 4	162E+0
-2	141E-1 4	139E+0
-2	108E-1 4	143E+0
-2	108E-1 4	175E+0
-2	124E-1 4	149E+0
-2	124E-1 4	136E+0
-2	092E-1 4	133E+0
-2	124E-1 4	130E+0
-2	141E-1 4	156E+0
-2	124E-1 4	120E+0
-2	076E-1 4	117E+0
-2	124E-1 4	130E+0
-2	141E-1 4	149E+0
-2	108E-1 4	165E+0
-2	141E-1 4	152E+0
-2	076E-1 4	091E+0
-2	141E-1 4	156E+0
-2	092E-1 4	165E+0
-2	108E-1 4	107E+0
-2	124E-1 4	143E+0
-2	092E-1 4	146E+0
-2	141E-1 4	139E+0
-2	076E-1 4	126E+0
-2	108E-1 4	120E+0
-2	141E-1 4	130E+0
-2	124E-1 4	139E+0
-2	076E-1 4	126E+0
-2	092E-1 4	175E+0
-2	124E-1 4	126E+0
-2	141E-1 4	162E+0
-2	092E-1 4	139E+0
-2	141E-1 4	149E+0
-2	141E-1 4	156E+0
-2	141E-1 4	143E+0
-2	092E-1 4	097E+0
-2	141E-1 4	156E+0
-2	108E-1 4	146E+0
-2	124E-1 4	110E+0
-2	108E-1 4	100E+0
-2	092E-1 4	146E+0
-2	141E-1 4	130E+0
-2	141E-1 4	126E+0
-2	092E-1 4	172E+0
-2	124E-1 4	182E+0
-2	141E-1 4	172E+0
-2	092E-1 4	120E+0
-2	108E-1 4	159E+0
-2	108E-1 4	146E+0
-2	124E-1 4	133E+0
-2	141E-1 4	139E+0
-2	092E-1 4	133E+0
-2	108E-1 4	143E+0
-2	108E-1 4	159E+0
-2	124E-1 4	165E+0
-2	076E-1 4	104E+0
-2	141E-1 4	110E+0
-2	141E-1 4	120E+0
-2	108E-1 4	146E+0
-2	108E-1 4	133E+0
-2	108E-1 4	175E+0
-2	124E-1 4	120E+0
-2	108E-1 4	162E+0
-2	076E-1 4	165E+0
-2	124E-1 4	136E+0
-2	173E-1 4	136E+0
-2	173E-1 4	139E+0
-2	092E-1 4	149E+0
-2	124E-1 4	136E+0
-2	108E-1 4	087E+0
-2	124E-1 4	084E+0
-2	124E-1 4	133E+0
-2	141E-1 4	113E+0
-2	076E-1 4	087E+0
-2	141E-1 4	120E+0
-2	108E-1 4	143E+0
-2	141E-1 4	081E+0
-2	108E-1 4	113E+0
-2	108E-1 4	143E+0
-2	076E-1 4	107E+0
-2	141E-1 4	162E+0
-2	092E-1 4	133E+0
-2	173E-1 4	113E+0
-2	108E-1 4	143E+0
-2	092E-1 4	120E+0
-2	076E-1 4	139E+0
-2	157E-1 4	113E+0
-2	092E-1 4	136E+0
-2	108E-1 4	172E+0
-2	124E-1 4	120E+0
-2	141E-1 4	194E+0
-2	076E-1 4	175E+0
-2	108E-1 4	152E+0
-2	124E-1 4	113E+0
-2	141E-1 4	139E+0
-2	092E-1 4	136E+0
-2	108E-1 4	100E+0
-2	108E-1 4	198E+0
-2	124E-1 4	169E+0
-2	124E-1 4	156E+0
-2	124E-1 4	162E+0
-2	124E-1 4	117E+0
-2	108E-1 4	087E+0
-2	092E-1 4	087E+0
-2	124E-1 4	117E+0
-2	141E-1 4	130E+0
-2	124E-1 4	136E+0
-2	092E-1 4	113E+0
-2	124E-1 4	120E+0
-2	092E-1 4	107E+0
-2	124E-1 4	100E+0
-2	092E-1 4	113E+0
-2	108E-1 4	117E+0
-2	157E-1 4	100E+0
-2	141E-1 4	130E+0
-2	092E-1 4	097E+0
-2	108E-1 4	078E+0
-2	124E-1 4	139E+0
-2	141E-1 4	110E+0
-2	092E-1 4	159E+0
-2	092E-1 4	130E+0
-2	108E-1 4	139E+0
-2	124E-1 4	220E+0
-2	076E-1 4	169E+0
-2	108E-1 4	094E+0
-2	124E-1 4	117E+0
-2	124E-1 4	091E+0
-2	108E-1 4	133E+0
-2	076E-1 4	126E+0
-2	124E-1 4	152E+0
-2	108E-1 4	100E+0
-2	141E-1 4	113E+0
-2	124E-1 4	182E+0
-2	124E-1 4	094E+0
-2	124E-1 4	139E+0
-2	108E-1 4	133E+0
-2	092E-1 4	117E+0
-2	157E-1 4	143E+0
-2	124E-1 4	097E+0
-2	076E-1 4	191E+0
-2	141E-1 4	143E+0
-2	092E-1 4	175E+0
-2	108E-1 4	113E+0
-2	124E-1 4	159E+0
-2	092E-1 4	081E+0
-2	092E-1 4	156E+0
-2	108E-1 4	097E+0
-2	124E-1 4	156E+0
-2	108E-1 4	156E+0
-2	157E-1 4	159E+0
-2	108E-1 4	133E+0
-2	124E-1 4	156E+0
-2	092E-1 4	107E+0
-2	124E-1 4	133E+0
-2	124E-1 4	165E+0
-2	124E-1 4	130E+0
-2	092E-1 4	136E+0
-2	141E-1 4	172E+0
-2	108E-1 4	084E+0
-2	092E-1 4	156E+0
-2	108E-1 4	162E+0
-2	141E-1 4	068E+0
-2	124E-1 4	162E+0
-2	076E-1 4	120E+0
-2	108E-1 4	120E+0
-2	141E-1 4	143E+0
-2	141E-1 4	156E+0
-2	092E-1 4	130E+0
-2	108E-1 4	149E+0
-2	108E-1 4	117E+0
-2	108E-1 4	123E+0
-2	108E-1 4	113E+0
-2	108E-1 4	133E+0
-2	141E-1 4	146E+0
-2	092E-1 4	133E+0
-2	076E-1 4	162E+0
-2	076E-1 4	133E+0
-2	108E-1 4	143E+0
-2	124E-1 4	149E+0
-2	092E-1 4	139E+0
-2	060E-1 4	139E+0
-2	124E-1 4	100E+0
-2	124E-1 4	084E+0
-2	076E-1 4	113E+0
-2	092E-1 4	123E+0
-2	092E-1 4	123E+0
-2	108E-1 4	133E+0
-2	092E-1 4	126E+0
-2	076E-1 4	165E+0
-2	108E-1 4	117E+0
-2	092E-1 4	133E+0
-2	108E-1 4	139E+0
-2	124E-1 4	113E+0
-2	124E-1 4	104E+0
-2	124E-1 4	123E+0
-2	092E-1 4	182E+0
-2	108E-1 4	117E+0
-2	108E-1 4	149E+0
-2	108E-1 4	113E+0
-2	076E-1 4	065E+0
-2	108E-1 4	130E+0
-2	141E-1 4	123E+0
-2	124E-1 4	130E+0
-2	076E-1 4	126E+0
-2	092E-1 4	182E+0
-2	141E-1 4	113E+0
-2	092E-1 4	074E+0
-2	124E-1 4	165E+0
-2	108E-1 4	139E+0
-2	124E-1 4	172E+0
-2	108E-1 4	100E+0
-2	076E-1 4	149E+0
-2	124E-1 4	117E+0
-2	124E-1 4	152E+0
-2	108E-1 4	185E+0
-2	108E-1 4	100E+0
-2	157E-1 4	136E+0
-2	076E-1 4	146E+0
-2	108E-1 4	139E+0
-2	092E-1 4	152E+0
-2	108E-1 4	120E+0
-2	124E-1 4	130E+0
-2	141E-1 4	113E+0
-2	060E-1 4	094E+0
-2	108E-1 4	068E+0
-2	076E-1 4	120E+0
-2	108E-1 4	100E+0
-2	092E-1 4	123E+0
-2	108E-1 4	143E+0
-2	124E-1 4	074E+0
-2	108E-1 4	117E+0
-2	108E-1 4	097E+0
-2	141E-1 4	061E+0
-2	092E-1 4	149E+0
-2	108E-1 4	136E+0
-2	092E-1 4	107E+0
-2	092E-1 4	097E+0
-2	108E-1 4	152E+0
-2	124E-1 4	149E+0
-2	092E-1 4	133E+0
-2	108E-1 4	143E+0
-2	141E-1 4	113E+0
-2	124E-1 4	165E+0
-2	092E-1 4	120E+0
-2	124E-1 4	139E+0
-2	141E-1 4	130E+0
-2	092E-1 4	094E+0
-2	108E-1 4	136E+0
-2	076E-1 4	152E+0
-2	124E-1 4	117E+0
-2	092E-1 4	130E+0
-2	076E-1 4	156E+0
-2	108E-1 4	100E+0
-2	124E-1 4	104E+0
-2	076E-1 4	156E+0
-2	092E-1 4	159E+0
-2	092E-1 4	130E+0
-2	124E-1 4	133E+0
-2	124E-1 4	107E+0
-2	124E-1 4	165E+0
-2	124E-1 4	136E+0
-2	108E-1 4	133E+0
-2	124E-1 4	123E+0
-2	076E-1 4	198E+0
-2	108E-1 4	110E+0
-2	124E-1 4	104E+0
-2	124E-1 4	149E+0
-2	124E-1 4	133E+0
-2	108E-1 4	162E+0
-2	141E-1 4	123E+0
-2	157E-1 4	139E+0
-2	092E-1 4	136E+0
-2	108E-1 4	146E+0
-2	157E-1 4	136E+0
-2	076E-1 4	149E+0
-2	092E-1 4	159E+0
-2	124E-1 4	104E+0
-2	092E-1 4	110E+0
-2	141E-1 4	078E+0
-2	108E-1 4	146E+0
-2	092E-1 4	152E+0
-2	141E-1 4	117E+0
-2	092E-1 4	107E+0
-2	092E-1 4	120E+0
-2	108E-1 4	058E+0
-2	108E-1 4	100E+0
-2	092E-1 4	165E+0
-2	108E-1 4	097E+0
-2	124E-1 4	130E+0
-2	173E-1 4	165E+0
-2	108E-1 4	146E+0
-2	108E-1 4	113E+0
-2	076E-1 4	133E+0
-2	124E-1 4	107E+0
-2	124E-1 4	130E+0
-2	092E-1 4	156E+0
-2	092E-1 4	156E+0
-2	124E-1 4	175E+0
-2	141E-1 4	139E+0
-2	108E-1 4	117E+0
-2	092E-1 4	156E+0
-2	108E-1 4	133E+0
-2	141E-1 4	126E+0
-2	076E-1 4	133E+0
-2	076E-1 4	136E+0
-2	141E-1 4	133E+0
-2	092E-1 4	146E+0
-2	092E-1 4	123E+0
-2	092E-1 4	110E+0
-2	173E-1 4	110E+0
-2	108E-1 4	100E+0
-2	108E-1 4	061E+0
-2	076E-1 4	130E+0
-2	141E-1 4	120E+0
-2	076E-1 4	123E+0
-2	076E-1 4	130E+0
-2	124E-1 4	139E+0
-2	124E-1 4	113E+0
-2	108E-1 4	143E+0
-2	092E-1 4	100E+0
-2	108E-1 4	091E+0
-2	124E-1 4	120E+0
-2	092E-1 4	094E+0
-2	092E-1 4	110E+0
-2	108E-1 4	146E+0
-2	108E-1 4	159E+0
-2	076E-1 4	159E+0
-2	092E-1 4	107E+0
-2	108E-1 4	143E+0
-2	124E-1 4	136E+0
-2	076E-1 4	107E+0
-2	092E-1 4	110E+0
-2	108E-1 4	126E+0
-2	124E-1 4	094E+0
-2	108E-1 4	107E+0
-2	092E-1 4	143E+0
-2	076E-1 4	071E+0
-2	124E-1 4	139E+0
-2	108E-1 4	130E+0
-2	092E-1 4	130E+0
-2	092E-1 4	130E+0
-2	092E-1 4	117E+0
-2	092E-1 4	117E+0
-2	108E-1 4	113E+0
-2	092E-1 4	133E+0
-2	108E-1 4	130E+0
-2	108E-1 4	156E+0
-2	092E-1 4	104E+0
-2	092E-1 4	104E+0
-2	108E-1 4	120E+0
-2	124E-1 4	074E+0
-2	076E-1 4	130E+0
-2	092E-1 4	133E+0
-2	141E-1 4	130E+0
-2	108E-1 4	146E+0
-2	076E-1 4	146E+0
-2	092E-1 4	139E+0
-2	108E-1 4	133E+0
-2	108E-1 4	172E+0
-2	108E-1 4	117E+0
-2	076E-1 4	149E+0
-2	141E-1 4	159E+0
-2	141E-1 4	113E+0
-2	092E-1 4	136E+0
-2	092E-1 4	110E+0
-2	124E-1 4	152E+0
-2	108E-1 4	139E+0
-2	124E-1 4	175E+0
-2	092E-1 4	130E+0
-2	108E-1 4	120E+0
-2	092E-1 4	097E+0
-2	092E-1 4	123E+0
-2	124E-1 4	172E+0
-2	108E-1 4	159E+0
-2	060E-1 4	175E+0
-2	076E-1 4	178E+0
-2	092E-1 4	146E+0
-2	092E-1 4	139E+0
-2	092E-1 4	133E+0
-2	060E-1 4	133E+0
-2	092E-1 4	094E+0
-2	108E-1 4	130E+0
-2	108E-1 4	130E+0
-2	060E-1 4	156E+0
-2	076E-1 4	120E+0
-2	124E-1 4	123E+0
-2	124E-1 4	130E+0
-2	076E-1 4	100E+0
-2	108E-1 4	136E+0
-2	092E-1 4	107E+0
-2	076E-1 4	130E+0
-2	092E-1 4	136E+0
-2	076E-1 4	133E+0
-2	108E-1 4	136E+0
-2	108E-1 4	113E+0
-2	076E-1 4	113E+0
-2	060E-1 4	175E+0
-2	108E-1 4	162E+0
-2	092E-1 4	094E+0
-2	076E-1 4	084E+0
-2	092E-1 4	143E+0
-2	108E-1 4	152E+0
-2	092E-1 4	130E+0
-2	043E-1 4	110E+0
-2	108E-1 4	117E+0
-2	108E-1 4	081E+0
-2	108E-1 4	169E+0
-2	060E-1 4	139E+0
-2	060E-1 4	097E+0
-2	076E-1 4	100E+0
-2	108E-1 4	126E+0
-2	076E-1 4	120E+0
-2	124E-1 4	117E+0
-2	108E-1 4	130E+0
-2	108E-1 4	143E+0
-2	060E-1 4	146E+0
-2	092E-1 4	156E+0
-2	108E-1 4	130E+0
-2	092E-1 4	159E+0
-2	043E-1 4	110E+0
-2	076E-1 4	126E+0
-2	092E-1 4	136E+0
-2	124E-1 4	126E+0
-2	060E-1 4	126E+0
-2	076E-1 4	104E+0
-2	108E-1 4	100E+0
-2	108E-1 4	133E+0
-2	092E-1 4	143E+0
-2	092E-1 4	117E+0
-2	092E-1 4	120E+0
-2	092E-1 4	094E+0
-2	060E-1 4	120E+0
-2	108E-1 4	074E+0
-2	092E-1 4	123E+0
-2	092E-1 4	175E+0
-2	076E-1 4	149E+0
-2	092E-1 4	061E+0
-2	076E-1 4	094E+0
-2	092E-1 4	117E+0
-2	060E-1 4	107E+0
-2	060E-1 4	139E+0
-2	092E-1 4	126E+0
-2	092E-1 4	110E+0
-2	060E-1 4	146E+0
-2	076E-1 4	126E+0
-2	092E-1 4	100E+0
-2	124E-1 4	172E+0
-2	076E-1 4	139E+0
-2	092E-1 4	123E+0
-2	092E-1 4	110E+0
-2	076E-1 4	094E+0
-2	092E-1 4	120E+0
-2	092E-1 4	120E+0
-2	092E-1 4	143E+0
-2	108E-1 4	061E+0
-2	060E-1 4	091E+0
-2	060E-1 4	107E+0
-2	092E-1 4	162E+0
-2	108E-1 4	110E+0
-2	060E-1 4	149E+0
-2	092E-1 4	149E+0
-2	108E-1 4	133E+0
-2	124E-1 4	146E+0
-2	043E-1 4	100E+0
-2	076E-1 4	091E+0
-2	076E-1 4	165E+0
-2	108E-1 4	126E+0
-2	076E-1 4	159E+0
-2	092E-1 4	087E+0
-2	108E-1 4	084E+0
-2	076E-1 4	120E+0
-2	060E-1 4	100E+0
-2	092E-1 4	113E+0
-2	092E-1 4	100E+0
-2	108E-1 4	143E+0
-2	060E-1 4	120E+0
-2	043E-1 4	136E+0
-2	076E-1 4	055E+0
-2	092E-1 4	123E+0
-2	060E-1 4	094E+0
-2	092E-1 4	136E+0
-2	092E-1 4	110E+0
-2	060E-1 4	097E+0
-2	108E-1 4	146E+0
-2	027E-1 4	133E+0
-2	092E-1 4	110E+0
-2	076E-1 4	107E+0
-2	092E-1 4	120E+0
-2	076E-1 4	130E+0
-2	092E-1 4	152E+0
-2	092E-1 4	107E+0
-2	076E-1 4	100E+0
-2	076E-1 4	149E+0
-2	092E-1 4	146E+0
-2	092E-1 4	123E+0
-2	043E-1 4	165E+0
-2	043E-1 4	120E+0
-2	108E-1 4	100E+0
-2	092E-1 4	120E+0
-2	092E-1 4	130E+0
-2	076E-1 4	097E+0
-2	092E-1 4	136E+0
-2	108E-1 4	143E+0
-2	092E-1 4	110E+0
-2	076E-1 4	107E+0
-2	092E-1 4	065E+0
-2	108E-1 4	126E+0
-2	060E-1 4	149E+0
-2	076E-1 4	084E+0
-2	124E-1 4	110E+0
-2	108E-1 4	113E+0
-2	060E-1 4	136E+0
-2	108E-1 4	107E+0
-2	108E-1 4	139E+0
-2	076E-1 4	107E+0
-2	076E-1 4	143E+0
-2	076E-1 4	133E+0
-2	108E-1 4	159E+0
-2	092E-1 4	087E+0
-2	060E-1 4	110E+0
-2	043E-1 4	136E+0
-2	076E-1 4	136E+0
-2	108E-1 4	126E+0
-2	076E-1 4	126E+0
-2	076E-1 4	091E+0
-2	141E-1 4	068E+0
-2	092E-1 4	058E+0
-2	076E-1 4	107E+0
-2	092E-1 4	156E+0
-2	124E-1 4	172E+0
-2	092E-1 4	117E+0
-2	076E-1 4	146E+0
-2	043E-1 4	136E+0
-2	108E-1 4	113E+0
-2	076E-1 4	094E+0
-2	076E-1 4	146E+0
-2	060E-1 4	110E+0
-2	092E-1 4	126E+0
-2	060E-1 4	152E+0
-2	060E-1 4	146E+0
-2	060E-1 4	159E+0
-2	108E-1 4	094E+0
-2	043E-1 4	182E+0
-2	043E-1 4	113E+0
-2	027E-1 4	143E+0
-2	076E-1 4	146E+0
-2	092E-1 4	123E+0
-2	060E-1 4	152E+0
-2	076E-1 4	107E+0
-2	076E-1 4	078E+0
-2	060E-1 4	117E+0
-2	076E-1 4	152E+0
-2	076E-1 4	169E+0
-2	108E-1 4	107E+0
-2	092E-1 4	074E+0
-2	076E-1 4	123E+0
-2	060E-1 4	130E+0
-2	108E-1 4	100E+0
-2	060E-1 4	139E+0
-2	076E-1 4	136E+0
-2	060E-1 4	136E+0
-2	092E-1 4	136E+0
-2	092E-1 4	110E+0
-2	076E-1 4	045E+0
-2	043E-1 4	094E+0
-2	108E-1 4	071E+0
-2	076E-1 4	068E+0
-2	092E-1 4	117E+0
-2	043E-1 4	165E+0
-2	092E-1 4	107E+0
-2	092E-1 4	133E+0
-2	043E-1 4	136E+0
-2	076E-1 4	136E+0
-2	076E-1 4	146E+0
-2	076E-1 4	130E+0
-2	027E-1 4	156E+0
-2	060E-1 4	097E+0
-2	076E-1 4	156E+0
-2	076E-1 4	126E+0
-2	043E-1 4	130E+0
-2	076E-1 4	091E+0
-2	076E-1 4	113E+0
-2	076E-1 4	100E+0
-2	092E-1 4	074E+0
-2	076E-1 4	146E+0
-2	076E-1 4	100E+0
-2	092E-1 4	165E+0
-2	060E-1 4	097E+0
-2	092E-1 4	097E+0
-2	092E-1 4	097E+0
-2	076E-1 4	074E+0
-2	027E-1 4	097E+0
-2	076E-1 4	130E+0
-2	076E-1 4	136E+0
-2	092E-1 4	175E+0
-2	043E-1 4	117E+0
-2	092E-1 4	117E+0
-2	092E-1 4	110E+0
-2	060E-1 4	110E+0
-2	027E-1 4	097E+0
-2	076E-1 4	136E+0
-2	108E-1 4	165E+0
-2	124E-1 4	156E+0
-2	043E-1 4	130E+0
-2	076E-1 4	091E+0
-2	043E-1 4	143E+0
-2	092E-1 4	143E+0
-2	076E-1 4	139E+0
-2	076E-1 4	149E+0
-2	060E-1 4	143E+0
-2	060E-1 4	117E+0
-2	060E-1 4	159E+0
-2	076E-1 4	104E+0
-2	076E-1 4	097E+0
-2	108E-1 4	110E+0
-2	043E-1 4	100E+0
-2	043E-1 4	133E+0
-2	092E-1 4	130E+0
-2	076E-1 4	139E+0
-2	060E-1 4	087E+0
-2	060E-1 4	078E+0
-2	076E-1 4	126E+0
-2	092E-1 4	117E+0
-2	043E-1 4	126E+0
-2	060E-1 4	126E+0
-2	092E-1 4	143E+0
-2	076E-1 4	097E+0
-2	060E-1 4	065E+0
-2	076E-1 4	130E+0
-2	027E-1 4	123E+0
-2	092E-1 4	091E+0
-2	060E-1 4	117E+0
-2	076E-1 4	185E+0
-2	043E-1 4	146E+0
-2	092E-1 4	113E+0
-2	060E-1 4	113E+0
-2	076E-1 4	120E+0
-2	076E-1 4	120E+0
-2	092E-1 4	120E+0
-2	076E-1 4	143E+0
-2	060E-1 4	113E+0
-2	060E-1 4	097E+0
-2	060E-1 4	113E+0
-2	043E-1 4	126E+0
-2	076E-1 4	143E+0
-2	060E-1 4	094E+0
-2	092E-1 4	074E+0
-2	043E-1 4	087E+0
-2	027E-1 4	126E+0
-2	076E-1 4	185E+0
-2	076E-1 4	172E+0
-2	060E-1 4	162E+0
-2	043E-1 4	130E+0
-2	108E-1 4	146E+0
-2	043E-1 4	113E+0
-2	060E-1 4	110E+0
-2	076E-1 4	094E+0
-2	060E-1 4	084E+0
-2	092E-1 4	120E+0
-2	076E-1 4	136E+0
-2	092E-1 4	143E+0
-2	076E-1 4	136E+0
-2	060E-1 4	130E+0
-2	043E-1 4	152E+0
-2	060E-1 4	117E+0
-2	076E-1 4	146E+0
-2	060E-1 4	130E+0
-2	043E-1 4	074E+0
-2	076E-1 4	084E+0
-2	076E-1 4	149E+0
-2	043E-1 4	065E+0
-2	043E-1 4	071E+0
-2	060E-1 4	120E+0
-2	124E-1 4	097E+0
-2	108E-1 4	169E+0
-2	043E-1 4	130E+0
-2	043E-1 4	146E+0
-2	124E-1 4	100E+0
-2	076E-1 4	152E+0
-2	060E-1 4	152E+0
-2	076E-1 4	123E+0
-2	060E-1 4	136E+0
-2	092E-1 4	133E+0
-2	092E-1 4	191E+0
-2	092E-1 4	126E+0
-2	076E-1 4	139E+0
-2	076E-1 4	136E+0
-2	060E-1 4	123E+0
-2	092E-1 4	081E+0
-2	076E-1 4	117E+0
-2	076E-1 4	156E+0
-2	027E-1 4	113E+0
-2	043E-1 4	120E+0
-2	060E-1 4	084E+0
-2	092E-1 4	133E+0
-2	076E-1 4	104E+0
-2	076E-1 4	143E+0
-2	108E-1 4	191E+0
-2	092E-1 4	081E+0
-2	060E-1 4	107E+0
-2	027E-1 4	182E+0
-2	092E-1 4	126E+0
-2	076E-1 4	117E+0
-2	076E-1 4	126E+0
-2	027E-1 4	110E+0
-2	060E-1 4	081E+0
-2	060E-1 4	110E+0
-2	060E-1 4	123E+0
-2	043E-1 4	126E+0
-2	060E-1 4	139E+0
-2	076E-1 4	097E+0
-2	076E-1 4	107E+0
-2	060E-1 4	094E+0
-2	076E-1 4	143E+0
-2	076E-1 4	120E+0
-2	043E-1 4	055E+0
-2	060E-1 4	117E+0
-2	108E-1 4	146E+0
-2	076E-1 4	162E+0
-2	060E-1 4	120E+0
-2	060E-1 4	136E+0
-2	076E-1 4	068E+0
-2	060E-1 4	143E+0
-2	043E-1 4	130E+0
-2	060E-1 4	133E+0
-2	092E-1 4	113E+0
-2	092E-1 4	104E+0
-2	060E-1 4	094E+0
-2	027E-1 4	097E+0
-2	076E-1 4	172E+0
-2	076E-1 4	165E+0
-2	060E-1 4	110E+0
-2	043E-1 4	117E+0
-2	108E-1 4	113E+0
-2	060E-1 4	126E+0
-2	060E-1 4	097E+0
-2	043E-1 4	149E+0
-2	092E-1 4	100E+0
-2	043E-1 4	068E+0
-2	043E-1 4	126E+0
-2	043E-1 4	091E+0
-2	092E-1 4	071E+0
-2	092E-1 4	094E+0
-2	043E-1 4	156E+0
-2	060E-1 4	146E+0
-2	076E-1 4	100E+0
-2	011E-1 4	104E+0
-2	060E-1 4	091E+0
-2	060E-1 4	172E+0
-2	060E-1 4	074E+0
-2	076E-1 4	084E+0
-2	043E-1 4	091E+0
-2	043E-1 4	130E+0
-2	060E-1 4	136E+0
-2	108E-1 4	110E+0
-2	043E-1 4	117E+0
-2	108E-1 4	104E+0
-2	092E-1 4	104E+0
-2	043E-1 4	078E+0
-2	027E-1 4	107E+0
-2	076E-1 4	117E+0
-2	108E-1 4	113E+0
-2	060E-1 4	100E+0
-2	060E-1 4	045E+0
-2	043E-1 4	120E+0
-2	076E-1 4	068E+0
-2	108E-1 4	094E+0
-2	043E-1 4	113E+0
-2	060E-1 4	061E+0
-2	060E-1 4	110E+0
-2	092E-1 4	100E+0
-2	076E-1 4	091E+0
-2	092E-1 4	107E+0
-2	043E-1 4	126E+0
-2	060E-1 4	133E+0
-2	043E-1 4	143E+0
-2	060E-1 4	110E+0
-2	076E-1 4	110E+0
-2	092E-1 4	117E+0
-2	060E-1 4	143E+0
-2	027E-1 4	139E+0
-2	092E-1 4	091E+0
-2	076E-1 4	117E+0
-2	076E-1 4	120E+0
-2	043E-1 4	094E+0
-2	124E-1 4	152E+0
-2	092E-1 4	107E+0
-2	043E-1 4	146E+0
-2	060E-1 4	185E+0
-2	060E-1 4	113E+0
-2	060E-1 4	087E+0
-2	027E-1 4	156E+0
-2	076E-1 4	120E+0
-2	108E-1 4	100E+0
-2	076E-1 4	100E+0
-2	060E-1 4	074E+0
-2	043E-1 4	110E+0
-2	060E-1 4	143E+0
-2	076E-1 4	126E+0
-2	043E-1 4	130E+0
-2	108E-1 4	110E+0
-2	060E-1 4	130E+0
-2	060E-1 4	117E+0
-2	092E-1 4	104E+0
-2	092E-1 4	087E+0
-2	076E-1 4	104E+0
-2	027E-1 4	110E+0
-1	995E-1 4	113E+0
-2	060E-1 4	126E+0
-2	092E-1 4	091E+0
-2	076E-1 4	123E+0
-2	043E-1 4	074E+0
-2	060E-1 4	123E+0
-2	108E-1 4	130E+0
-2	092E-1 4	149E+0
-2	060E-1 4	146E+0
-2	060E-1 4	117E+0
-2	076E-1 4	136E+0
-2	043E-1 4	130E+0
-2	011E-1 4	097E+0
-2	060E-1 4	097E+0
-2	076E-1 4	123E+0
-2	092E-1 4	139E+0
-2	043E-1 4	136E+0
-2	076E-1 4	185E+0
-2	060E-1 4	113E+0
-2	060E-1 4	097E+0
-2	043E-1 4	107E+0
-2	060E-1 4	097E+0
-2	076E-1 4	117E+0
-2	060E-1 4	146E+0
-2	043E-1 4	146E+0
-2	060E-1 4	130E+0
-2	060E-1 4	149E+0
-2	060E-1 4	126E+0
-2	043E-1 4	120E+0
-2	076E-1 4	107E+0
-2	043E-1 4	156E+0
-2	060E-1 4	133E+0
-2	011E-1 4	113E+0
-2	076E-1 4	126E+0
-2	043E-1 4	117E+0
-2	076E-1 4	084E+0
-2	027E-1 4	139E+0
-2	043E-1 4	139E+0
-2	092E-1 4	113E+0
-2	092E-1 4	113E+0
-2	043E-1 4	087E+0
-2	043E-1 4	143E+0
-2	092E-1 4	162E+0
-2	092E-1 4	146E+0
-2	043E-1 4	120E+0
-2	011E-1 4	107E+0
-2	060E-1 4	126E+0
-2	043E-1 4	149E+0
-2	043E-1 4	123E+0
-2	060E-1 4	097E+0
-2	076E-1 4	113E+0
-2	076E-1 4	126E+0
-2	060E-1 4	159E+0
-2	043E-1 4	087E+0
-2	076E-1 4	139E+0
-2	076E-1 4	146E+0
-2	027E-1 4	107E+0
-2	043E-1 4	126E+0
-2	092E-1 4	126E+0
-2	043E-1 4	120E+0
-2	043E-1 4	107E+0
-2	060E-1 4	126E+0
-2	043E-1 4	084E+0
-2	092E-1 4	097E+0
-2	027E-1 4	100E+0
-2	027E-1 4	126E+0
-2	060E-1 4	152E+0
-2	027E-1 4	091E+0
-2	060E-1 4	149E+0
-2	043E-1 4	100E+0
-2	092E-1 4	113E+0
-2	060E-1 4	058E+0
-2	043E-1 4	117E+0
-2	027E-1 4	084E+0
-2	076E-1 4	110E+0
-2	060E-1 4	130E+0
-2	060E-1 4	117E+0
-2	043E-1 4	165E+0
-2	076E-1 4	146E+0
-2	027E-1 4	117E+0
-2	011E-1 4	143E+0
-2	027E-1 4	126E+0
-2	092E-1 4	081E+0
-2	076E-1 4	130E+0
-2	011E-1 4	136E+0
-2	076E-1 4	136E+0
-2	043E-1 4	133E+0
-2	092E-1 4	100E+0
-2	043E-1 4	081E+0
-2	027E-1 4	133E+0
-2	076E-1 4	120E+0
-2	076E-1 4	130E+0
-2	092E-1 4	120E+0
-2	027E-1 4	120E+0
-2	076E-1 4	100E+0
-2	060E-1 4	107E+0
-2	060E-1 4	074E+0
-2	076E-1 4	133E+0
-2	092E-1 4	104E+0
-2	060E-1 4	156E+0
-2	027E-1 4	130E+0
-2	027E-1 4	130E+0
-2	108E-1 4	084E+0
-2	076E-1 4	110E+0
-2	043E-1 4	074E+0
-2	060E-1 4	058E+0
-2	076E-1 4	110E+0
-2	076E-1 4	136E+0
-2	060E-1 4	126E+0
-2	043E-1 4	117E+0
-2	060E-1 4	104E+0
-2	076E-1 4	146E+0
-2	043E-1 4	143E+0
-2	060E-1 4	133E+0
-2	043E-1 4	097E+0
-2	060E-1 4	107E+0
-2	043E-1 4	113E+0
-2	076E-1 4	091E+0
-2	076E-1 4	078E+0
-2	076E-1 4	081E+0
-2	076E-1 4	120E+0
-2	043E-1 4	117E+0
-2	076E-1 4	113E+0
-2	060E-1 4	139E+0
-2	076E-1 4	113E+0
-2	043E-1 4	120E+0
-2	076E-1 4	117E+0
-2	043E-1 4	130E+0
-2	011E-1 4	149E+0
-2	060E-1 4	185E+0
-2	060E-1 4	100E+0
-2	076E-1 4	100E+0
-2	011E-1 4	123E+0
-2	043E-1 4	169E+0
-2	092E-1 4	091E+0
-2	076E-1 4	117E+0
-2	011E-1 4	049E+0
-2	027E-1 4	107E+0
-2	060E-1 4	097E+0
-2	060E-1 4	152E+0
-2	043E-1 4	113E+0
-2	043E-1 4	130E+0
-2	060E-1 4	149E+0
-2	076E-1 4	097E+0
-2	027E-1 4	104E+0
-2	043E-1 4	113E+0
-2	092E-1 4	110E+0
-2	076E-1 4	126E+0
-2	043E-1 4	126E+0
-2	043E-1 4	097E+0
-2	076E-1 4	133E+0
-2	076E-1 4	143E+0
-2	043E-1 4	162E+0
-2	092E-1 4	104E+0
-2	043E-1 4	097E+0
-2	060E-1 4	104E+0
-2	043E-1 4	081E+0
-2	043E-1 4	126E+0
-2	027E-1 4	110E+0
-2	043E-1 4	149E+0
-2	060E-1 4	152E+0
-2	076E-1 4	126E+0
-2	043E-1 4	130E+0
-2	076E-1 4	113E+0
-2	027E-1 4	133E+0
-2	027E-1 4	139E+0
-2	092E-1 4	097E+0
-2	060E-1 4	107E+0
-2	011E-1 4	091E+0
-2	043E-1 4	107E+0
-2	043E-1 4	074E+0
-2	124E-1 4	100E+0
-2	060E-1 4	162E+0
-2	076E-1 4	126E+0
-2	043E-1 4	100E+0
-2	043E-1 4	110E+0
-2	027E-1 4	136E+0
-2	060E-1 4	084E+0
-2	060E-1 4	074E+0
-2	092E-1 4	123E+0
-2	043E-1 4	078E+0
-2	043E-1 4	100E+0
-2	092E-1 4	078E+0
-2	076E-1 4	149E+0
-2	043E-1 4	094E+0
-2	027E-1 4	143E+0
-2	060E-1 4	120E+0
-2	092E-1 4	152E+0
-2	043E-1 4	091E+0
-2	060E-1 4	130E+0
-2	043E-1 4	149E+0
-2	060E-1 4	087E+0
-2	027E-1 4	165E+0
-2	060E-1 4	100E+0
-2	076E-1 4	091E+0
-2	043E-1 4	113E+0
-2	043E-1 4	139E+0
-2	027E-1 4	130E+0
-2	060E-1 4	136E+0
-2	076E-1 4	117E+0
-2	027E-1 4	133E+0
-2	060E-1 4	133E+0
-2	060E-1 4	117E+0
-2	060E-1 4	133E+0
-2	027E-1 4	113E+0
-2	043E-1 4	094E+0
-2	060E-1 4	074E+0
-2	076E-1 4	110E+0
-2	011E-1 4	126E+0
-2	060E-1 4	107E+0
-2	060E-1 4	133E+0
-2	092E-1 4	097E+0
-2	027E-1 4	149E+0
-2	043E-1 4	143E+0
-2	076E-1 4	091E+0
-2	092E-1 4	084E+0
-2	011E-1 4	091E+0
-2	060E-1 4	159E+0
-2	060E-1 4	100E+0
-2	027E-1 4	120E+0
-2	060E-1 4	097E+0
-2	060E-1 4	087E+0
-2	060E-1 4	149E+0
-2	076E-1 4	126E+0
-2	043E-1 4	136E+0
-2	060E-1 4	136E+0
-2	043E-1 4	113E+0
-2	060E-1 4	104E+0
-2	092E-1 4	110E+0
-2	092E-1 4	123E+0
-2	060E-1 4	104E+0
-2	060E-1 4	104E+0
-2	027E-1 4	162E+0
-2	076E-1 4	117E+0
-2	060E-1 4	146E+0
-2	043E-1 4	110E+0
-1	995E-1 4	143E+0
-2	027E-1 4	110E+0
-2	076E-1 4	097E+0
-2	043E-1 4	074E+0
-2	043E-1 4	100E+0
-1	978E-1 4	120E+0
-2	060E-1 4	130E+0
-2	011E-1 4	100E+0
-2	060E-1 4	139E+0
-2	043E-1 4	133E+0
-2	108E-1 4	117E+0
-2	060E-1 4	120E+0
-2	011E-1 4	133E+0
-2	027E-1 4	097E+0
-2	076E-1 4	107E+0
-2	076E-1 4	126E+0
-2	076E-1 4	117E+0
-2	043E-1 4	097E+0
-2	060E-1 4	107E+0
-2	076E-1 4	120E+0
-2	043E-1 4	097E+0
-2	027E-1 4	149E+0
-2	043E-1 4	130E+0
-2	060E-1 4	146E+0
-2	011E-1 4	110E+0
-2	060E-1 4	130E+0
-2	060E-1 4	065E+0
-2	043E-1 4	104E+0
-2	043E-1 4	104E+0
-2	011E-1 4	130E+0
-2	043E-1 4	156E+0
-2	043E-1 4	081E+0
-2	043E-1 4	107E+0
-2	043E-1 4	130E+0
-2	060E-1 4	146E+0
-2	060E-1 4	172E+0
-2	027E-1 4	120E+0
-2	011E-1 4	091E+0
-2	060E-1 4	100E+0
-2	043E-1 4	120E+0
-2	043E-1 4	113E+0
-2	043E-1 4	113E+0
-2	076E-1 4	110E+0
-2	043E-1 4	110E+0
-2	027E-1 4	094E+0
-2	060E-1 4	126E+0
-2	060E-1 4	149E+0
-2	060E-1 4	104E+0
-2	027E-1 4	146E+0
-2	011E-1 4	152E+0
-2	076E-1 4	143E+0
-2	076E-1 4	146E+0
-2	043E-1 4	123E+0
-2	027E-1 4	097E+0
-2	060E-1 4	107E+0
-2	027E-1 4	104E+0
-2	027E-1 4	097E+0
-2	043E-1 4	078E+0
-2	060E-1 4	113E+0
-2	043E-1 4	130E+0
-2	027E-1 4	126E+0
-2	011E-1 4	123E+0
-2	060E-1 4	117E+0
-2	043E-1 4	094E+0
-2	043E-1 4	120E+0
-2	011E-1 4	104E+0
-2	060E-1 4	123E+0
-2	043E-1 4	123E+0
-2	027E-1 4	061E+0
-2	011E-1 4	126E+0
-2	043E-1 4	087E+0
-2	060E-1 4	113E+0
-2	011E-1 4	094E+0
-2	043E-1 4	042E+0
-2	076E-1 4	149E+0
-2	043E-1 4	110E+0
-1	995E-1 4	123E+0
-2	027E-1 4	078E+0
-2	076E-1 4	084E+0
-2	060E-1 4	149E+0
-2	060E-1 4	113E+0
-2	043E-1 4	100E+0
-2	092E-1 4	117E+0
-2	043E-1 4	091E+0
-2	043E-1 4	071E+0
-2	027E-1 4	100E+0
-2	060E-1 4	074E+0
-2	076E-1 4	091E+0
-2	043E-1 4	097E+0
-2	076E-1 4	123E+0
-2	076E-1 4	146E+0
-2	043E-1 4	120E+0
-2	043E-1 4	113E+0
-2	011E-1 4	081E+0
-2	027E-1 4	146E+0
-2	076E-1 4	107E+0
-2	043E-1 4	087E+0
-2	011E-1 4	081E+0
-2	043E-1 4	071E+0
-2	027E-1 4	130E+0
-2	011E-1 4	078E+0
-2	043E-1 4	104E+0
-2	076E-1 4	117E+0
-2	043E-1 4	126E+0
-2	043E-1 4	113E+0
-2	027E-1 4	107E+0
-2	043E-1 4	074E+0
-2	043E-1 4	126E+0
-2	011E-1 4	123E+0
-2	043E-1 4	074E+0
-2	076E-1 4	146E+0
-2	043E-1 4	110E+0
-2	027E-1 4	117E+0
-2	043E-1 4	123E+0
-2	060E-1 4	120E+0
-2	043E-1 4	113E+0
-2	027E-1 4	094E+0
-2	060E-1 4	065E+0
-2	060E-1 4	091E+0
-2	060E-1 4	133E+0
-2	011E-1 4	117E+0
-2	011E-1 4	156E+0
-2	076E-1 4	081E+0
-2	092E-1 4	110E+0
-2	027E-1 4	126E+0
-2	043E-1 4	100E+0
-2	043E-1 4	136E+0
-2	060E-1 4	130E+0
-2	027E-1 4	126E+0
-2	043E-1 4	182E+0
-2	027E-1 4	078E+0
-2	092E-1 4	074E+0
-2	027E-1 4	126E+0
-2	027E-1 4	130E+0
-2	060E-1 4	100E+0
-2	043E-1 4	094E+0
-2	027E-1 4	136E+0
-2	043E-1 4	126E+0
-2	043E-1 4	087E+0
-2	076E-1 4	136E+0
-1	995E-1 4	149E+0
-2	060E-1 4	081E+0
-2	060E-1 4	074E+0
-2	027E-1 4	091E+0
-2	011E-1 4	117E+0
-2	043E-1 4	133E+0
-2	076E-1 4	133E+0
-2	043E-1 4	123E+0
-1	995E-1 4	097E+0
-2	043E-1 4	126E+0
-2	043E-1 4	185E+0
-2	060E-1 4	110E+0
-1	995E-1 4	117E+0
-2	043E-1 4	074E+0
-2	060E-1 4	123E+0
-2	027E-1 4	078E+0
-2	027E-1 4	091E+0
-2	027E-1 4	113E+0
-2	060E-1 4	120E+0
-2	060E-1 4	104E+0
-1	995E-1 4	049E+0
-2	027E-1 4	081E+0
-2	027E-1 4	094E+0
-2	060E-1 4	123E+0
-2	027E-1 4	130E+0
-2	027E-1 4	120E+0
-2	027E-1 4	084E+0
-2	043E-1 4	094E+0
-2	076E-1 4	104E+0
-2	027E-1 4	065E+0
-2	060E-1 4	110E+0
-2	043E-1 4	100E+0
-2	011E-1 4	097E+0
-2	027E-1 4	081E+0
-2	043E-1 4	084E+0
-2	027E-1 4	087E+0
-2	011E-1 4	107E+0
-2	043E-1 4	130E+0
-2	043E-1 4	113E+0
-2	060E-1 4	126E+0
-2	027E-1 4	097E+0
-2	011E-1 4	078E+0
-2	060E-1 4	120E+0
-2	043E-1 4	146E+0
-2	027E-1 4	133E+0
-2	027E-1 4	143E+0
-2	043E-1 4	113E+0
-2	043E-1 4	117E+0
-2	027E-1 4	130E+0
-2	027E-1 4	107E+0
-2	027E-1 4	094E+0
-2	011E-1 4	117E+0
-1	995E-1 4	104E+0
-2	043E-1 4	104E+0
-2	060E-1 4	094E+0
-2	027E-1 4	133E+0
-2	011E-1 4	159E+0
-2	011E-1 4	130E+0
-2	076E-1 4	123E+0
-2	027E-1 4	087E+0
-2	043E-1 4	117E+0
-1	995E-1 4	143E+0
-2	043E-1 4	084E+0
-2	027E-1 4	130E+0
-2	011E-1 4	081E+0
-2	060E-1 4	139E+0
-2	043E-1 4	152E+0
-2	043E-1 4	133E+0
-2	027E-1 4	113E+0
-2	027E-1 4	123E+0
-2	027E-1 4	058E+0
-2	043E-1 4	130E+0
-2	027E-1 4	172E+0
-2	027E-1 4	126E+0
-2	043E-1 4	117E+0
-2	060E-1 4	104E+0
-2	027E-1 4	110E+0
-2	011E-1 4	097E+0
-2	043E-1 4	152E+0
-2	043E-1 4	152E+0
-2	043E-1 4	104E+0
-2	011E-1 4	087E+0
-2	092E-1 4	120E+0
-2	027E-1 4	143E+0
-2	011E-1 4	113E+0
-1	995E-1 4	136E+0
-2	027E-1 4	130E+0
-2	060E-1 4	107E+0
-2	027E-1 4	133E+0
-2	027E-1 4	097E+0
-2	060E-1 4	110E+0
-2	027E-1 4	100E+0
-2	027E-1 4	117E+0
-2	027E-1 4	091E+0
-2	043E-1 4	130E+0
-2	027E-1 4	123E+0
-2	011E-1 4	133E+0
-2	060E-1 4	078E+0
-2	043E-1 4	123E+0
-2	043E-1 4	104E+0
-2	027E-1 4	143E+0
-2	027E-1 4	110E+0
-2	043E-1 4	136E+0
-2	043E-1 4	081E+0
-2	027E-1 4	110E+0
-2	027E-1 4	104E+0
-2	076E-1 4	136E+0
-2	043E-1 4	113E+0
-1	978E-1 4	071E+0
-2	011E-1 4	130E+0
-2	076E-1 4	113E+0
-2	043E-1 4	120E+0
-2	027E-1 4	120E+0
-2	043E-1 4	110E+0
-2	060E-1 4	136E+0
-2	027E-1 4	113E+0
-2	011E-1 4	091E+0
-2	011E-1 4	091E+0
-2	060E-1 4	100E+0
-2	027E-1 4	107E+0
-1	995E-1 4	113E+0
-2	011E-1 4	078E+0
-2	043E-1 4	156E+0
-2	043E-1 4	113E+0
-1	995E-1 4	065E+0
-2	043E-1 4	149E+0
-2	060E-1 4	087E+0
-2	043E-1 4	149E+0
-2	027E-1 4	078E+0
-2	043E-1 4	091E+0
-2	060E-1 4	087E+0
-2	043E-1 4	120E+0
-2	011E-1 4	120E+0
-2	043E-1 4	058E+0
-2	043E-1 4	120E+0
-2	011E-1 4	097E+0
-2	027E-1 4	110E+0
-2	011E-1 4	120E+0
-2	043E-1 4	100E+0
-2	043E-1 4	084E+0
-2	011E-1 4	055E+0
-2	043E-1 4	149E+0
-2	043E-1 4	104E+0
-2	011E-1 4	087E+0
-2	011E-1 4	152E+0
-2	043E-1 4	130E+0
-2	027E-1 4	110E+0
-2	043E-1 4	097E+0
-2	011E-1 4	094E+0
-2	043E-1 4	078E+0
-2	043E-1 4	120E+0
-2	043E-1 4	123E+0
-2	027E-1 4	110E+0
-1	995E-1 4	120E+0
-2	043E-1 4	094E+0
-2	092E-1 4	113E+0
-2	011E-1 4	084E+0
-2	043E-1 4	078E+0
-2	043E-1 4	110E+0
-2	043E-1 4	133E+0
-1	995E-1 4	091E+0
-2	043E-1 4	113E+0
-2	043E-1 4	074E+0
-2	027E-1 4	104E+0
-2	027E-1 4	104E+0
-2	027E-1 4	126E+0
-2	060E-1 4	074E+0
-2	060E-1 4	104E+0
-2	011E-1 4	107E+0
-2	043E-1 4	065E+0
-2	027E-1 4	094E+0
-2	027E-1 4	117E+0
-2	027E-1 4	123E+0
-2	043E-1 4	110E+0
-2	060E-1 4	097E+0
-2	043E-1 4	100E+0
-2	027E-1 4	117E+0
-2	027E-1 4	071E+0
-2	043E-1 4	130E+0
-2	027E-1 4	104E+0
-2	011E-1 4	104E+0
-2	011E-1 4	110E+0
-2	027E-1 4	136E+0
-2	027E-1 4	113E+0
-2	043E-1 4	113E+0
-2	027E-1 4	139E+0
-2	027E-1 4	061E+0
-2	108E-1 4	104E+0
-1	995E-1 4	110E+0
-2	027E-1 4	049E+0
-2	043E-1 4	133E+0
-2	011E-1 4	120E+0
-1	995E-1 4	146E+0
-2	060E-1 4	123E+0
-2	027E-1 4	143E+0
-2	043E-1 4	078E+0
-2	011E-1 4	061E+0
-2	027E-1 4	097E+0
-2	076E-1 4	094E+0
-2	043E-1 4	110E+0
-1	995E-1 4	097E+0
-2	027E-1 4	110E+0
-2	011E-1 4	094E+0
-2	043E-1 4	078E+0
-2	027E-1 4	104E+0
-2	011E-1 4	091E+0
-2	043E-1 4	104E+0
-2	076E-1 4	078E+0
-2	027E-1 4	136E+0
-2	027E-1 4	074E+0
-2	043E-1 4	113E+0
-2	027E-1 4	094E+0
-2	043E-1 4	120E+0
-2	043E-1 4	126E+0
-2	043E-1 4	104E+0
-2	043E-1 4	097E+0
-2	043E-1 4	097E+0
-1	995E-1 4	068E+0
-2	027E-1 4	091E+0
-2	060E-1 4	049E+0
-2	027E-1 4	071E+0
-2	011E-1 4	126E+0
-2	027E-1 4	071E+0
-2	060E-1 4	120E+0
-1	995E-1 4	081E+0
-2	043E-1 4	113E+0
-2	043E-1 4	107E+0
-2	060E-1 4	081E+0
-2	027E-1 4	139E+0
-1	995E-1 4	133E+0
-2	043E-1 4	091E+0
-2	027E-1 4	100E+0
-1	995E-1 4	097E+0
-2	027E-1 4	078E+0
-2	027E-1 4	084E+0
-2	027E-1 4	126E+0
-2	011E-1 4	165E+0
-2	060E-1 4	087E+0
-2	060E-1 4	087E+0
-2	043E-1 4	068E+0
-2	027E-1 4	139E+0
-2	011E-1 4	149E+0
-2	027E-1 4	156E+0
-2	060E-1 4	159E+0
-2	027E-1 4	117E+0
-2	027E-1 4	068E+0
-2	076E-1 4	052E+0
-2	043E-1 4	104E+0
-2	027E-1 4	123E+0
-1	978E-1 4	130E+0
-2	060E-1 4	126E+0
-2	027E-1 4	107E+0
-2	027E-1 4	094E+0
-2	043E-1 4	139E+0
-2	027E-1 4	097E+0
-2	043E-1 4	117E+0
-2	027E-1 4	097E+0
-2	027E-1 4	094E+0
-2	027E-1 4	143E+0
-2	060E-1 4	130E+0
-2	027E-1 4	110E+0
-2	027E-1 4	104E+0
-2	043E-1 4	091E+0
-1	995E-1 4	104E+0
-2	027E-1 4	107E+0
-1	995E-1 4	149E+0
-2	043E-1 4	133E+0
-2	027E-1 4	130E+0
-2	027E-1 4	104E+0
-2	027E-1 4	100E+0
-2	011E-1 4	156E+0
-2	027E-1 4	117E+0
-2	043E-1 4	126E+0
-1	995E-1 4	143E+0
-2	027E-1 4	074E+0
-2	027E-1 4	120E+0
-1	995E-1 4	084E+0
-2	027E-1 4	074E+0
-2	027E-1 4	104E+0
-1	995E-1 4	104E+0
-1	978E-1 4	146E+0
-2	027E-1 4	071E+0
-2	092E-1 4	100E+0
-2	043E-1 4	061E+0
-2	011E-1 4	136E+0
-2	027E-1 4	120E+0
-2	060E-1 4	094E+0
-2	011E-1 4	113E+0
-2	011E-1 4	120E+0
-2	027E-1 4	087E+0
-2	027E-1 4	087E+0
-2	027E-1 4	139E+0
-2	011E-1 4	081E+0
-2	011E-1 4	087E+0
-2	011E-1 4	107E+0
-2	060E-1 4	110E+0
-2	027E-1 4	136E+0
-1	978E-1 4	156E+0
-2	043E-1 4	149E+0
-2	027E-1 4	104E+0
-1	995E-1 4	110E+0
-2	011E-1 4	156E+0
-2	027E-1 4	139E+0
-2	043E-1 4	117E+0
-2	011E-1 4	091E+0
-2	043E-1 4	133E+0
-2	027E-1 4	113E+0
-2	027E-1 4	133E+0
-2	011E-1 4	094E+0
-2	011E-1 4	094E+0
-2	027E-1 4	146E+0
-2	027E-1 4	104E+0
-1	995E-1 4	120E+0
-2	027E-1 4	091E+0
-2	027E-1 4	117E+0
-2	060E-1 4	100E+0
-2	011E-1 4	120E+0
-2	011E-1 4	143E+0
-2	011E-1 4	120E+0
-2	011E-1 4	094E+0
-2	027E-1 4	113E+0
-1	995E-1 4	094E+0
-2	076E-1 4	143E+0
-2	011E-1 4	126E+0
-1	995E-1 4	084E+0
-2	011E-1 4	104E+0
-2	043E-1 4	110E+0
-2	043E-1 4	126E+0
-2	011E-1 4	081E+0
-2	011E-1 4	091E+0
-2	060E-1 4	120E+0
-2	027E-1 4	136E+0
-1	995E-1 4	117E+0
-2	043E-1 4	120E+0
-2	043E-1 4	078E+0
-2	027E-1 4	061E+0
-2	011E-1 4	152E+0
-2	027E-1 4	097E+0
-2	043E-1 4	117E+0
-1	995E-1 4	065E+0
-2	043E-1 4	100E+0
-2	027E-1 4	143E+0
-2	027E-1 4	139E+0
-1	995E-1 4	113E+0
-2	011E-1 4	117E+0
-2	043E-1 4	084E+0
-2	060E-1 4	097E+0
-1	995E-1 4	130E+0
-2	011E-1 4	100E+0
-1	995E-1 4	100E+0
-2	027E-1 4	120E+0
-2	027E-1 4	110E+0
-2	011E-1 4	087E+0
-2	027E-1 4	126E+0
-2	027E-1 4	126E+0
-2	060E-1 4	074E+0
-2	043E-1 4	052E+0
-1	995E-1 4	078E+0
-2	043E-1 4	071E+0
-2	027E-1 4	091E+0
-1	962E-1 4	113E+0
-1	995E-1 4	107E+0
-2	060E-1 4	117E+0
-2	027E-1 4	146E+0
-2	027E-1 4	032E+0
-2	027E-1 4	065E+0
-2	027E-1 4	081E+0
-2	043E-1 4	078E+0
-2	011E-1 4	139E+0
-2	011E-1 4	087E+0
-2	076E-1 4	091E+0
-2	043E-1 4	136E+0
-2	011E-1 4	130E+0
-1	978E-1 4	084E+0
-2	011E-1 4	094E+0
-2	060E-1 4	113E+0
-2	011E-1 4	087E+0
-2	011E-1 4	094E+0
-2	043E-1 4	081E+0
-2	076E-1 4	117E+0
-2	011E-1 4	087E+0
-1	978E-1 4	117E+0
-1	995E-1 4	107E+0
-2	027E-1 4	113E+0
-2	027E-1 4	065E+0
-2	027E-1 4	113E+0
-2	043E-1 4	120E+0
-2	043E-1 4	126E+0
-2	027E-1 4	143E+0
-2	011E-1 4	087E+0
-2	043E-1 4	058E+0
-2	011E-1 4	139E+0
-1	978E-1 4	094E+0
-1	978E-1 4	094E+0
-2	011E-1 4	110E+0
-2	060E-1 4	107E+0
-2	011E-1 4	097E+0
-2	027E-1 4	126E+0
-1	995E-1 4	113E+0
-2	027E-1 4	100E+0
-1	995E-1 4	146E+0
-2	043E-1 4	113E+0
-2	043E-1 4	100E+0
-2	043E-1 4	126E+0
-2	011E-1 4	130E+0
-2	011E-1 4	110E+0
-2	043E-1 4	100E+0
-2	060E-1 4	045E+0
-2	011E-1 4	175E+0
-2	043E-1 4	126E+0
-2	043E-1 4	081E+0
-2	027E-1 4	133E+0
-1	995E-1 4	120E+0
-1	995E-1 4	091E+0
-2	076E-1 4	110E+0
-2	027E-1 4	078E+0
-2	011E-1 4	120E+0
-2	027E-1 4	107E+0
-2	011E-1 4	117E+0
-2	027E-1 4	094E+0
-2	011E-1 4	100E+0
-2	043E-1 4	097E+0
-2	043E-1 4	149E+0
-2	043E-1 4	185E+0
-2	011E-1 4	143E+0
-1	995E-1 4	074E+0
-2	027E-1 4	110E+0
-2	027E-1 4	065E+0
-2	011E-1 4	091E+0
-2	043E-1 4	058E+0
-2	027E-1 4	078E+0
-2	011E-1 4	045E+0
-1	995E-1 4	097E+0
-2	011E-1 4	139E+0
-2	043E-1 4	113E+0
-2	011E-1 4	120E+0
-2	027E-1 4	126E+0
-1	995E-1 4	107E+0
-2	043E-1 4	100E+0
-2	027E-1 4	100E+0
-1	978E-1 4	113E+0
-2	027E-1 4	084E+0
-2	027E-1 4	081E+0
-2	060E-1 4	136E+0
-2	043E-1 4	081E+0
-1	995E-1 4	107E+0
-2	043E-1 4	110E+0
-2	043E-1 4	123E+0
-2	027E-1 4	110E+0
-1	978E-1 4	133E+0
-2	043E-1 4	162E+0
-2	011E-1 4	152E+0
-2	011E-1 4	133E+0
-2	011E-1 4	097E+0
-2	043E-1 4	107E+0
-1	995E-1 4	126E+0
-2	011E-1 4	117E+0
-2	027E-1 4	097E+0
-2	027E-1 4	113E+0
-2	027E-1 4	107E+0
-2	011E-1 4	117E+0
-2	011E-1 4	120E+0
-2	043E-1 4	084E+0
-2	043E-1 4	100E+0
-2	011E-1 4	162E+0
-1	995E-1 4	097E+0
-2	060E-1 4	120E+0
-2	027E-1 4	039E+0
-2	011E-1 4	139E+0
-1	962E-1 4	104E+0
-2	043E-1 4	104E+0
-2	011E-1 4	100E+0
-1	995E-1 4	104E+0
-1	995E-1 4	100E+0
-2	060E-1 4	087E+0
-1	978E-1 4	120E+0
-2	011E-1 4	139E+0
-1	978E-1 4	094E+0
-2	027E-1 4	130E+0
-1	995E-1 4	065E+0
-2	011E-1 4	100E+0
-1	978E-1 4	078E+0
-2	027E-1 4	113E+0
-1	995E-1 4	113E+0
-1	995E-1 4	084E+0
-1	995E-1 4	068E+0
-2	027E-1 4	123E+0
-2	011E-1 4	104E+0
-1	995E-1 4	039E+0
-2	011E-1 4	100E+0
-2	011E-1 4	110E+0
-2	027E-1 4	133E+0
-1	995E-1 4	091E+0
-2	027E-1 4	065E+0
-2	043E-1 4	117E+0
-2	011E-1 4	107E+0
-2	011E-1 4	058E+0
-1	995E-1 4	055E+0
-2	011E-1 4	081E+0
-2	027E-1 4	097E+0
-1	995E-1 4	143E+0
-2	043E-1 4	074E+0
-2	043E-1 4	100E+0
-2	027E-1 4	117E+0
-1	995E-1 4	084E+0
-2	027E-1 4	091E+0
-2	027E-1 4	117E+0
-2	011E-1 4	120E+0
-1	995E-1 4	084E+0
-1	962E-1 4	084E+0
-2	011E-1 4	094E+0
-1	978E-1 4	110E+0
-1	995E-1 4	107E+0
-2	027E-1 4	107E+0
-2	027E-1 4	074E+0
-2	011E-1 4	074E+0
-1	995E-1 4	058E+0
-1	995E-1 4	091E+0
-2	011E-1 4	091E+0
-2	027E-1 4	081E+0
-1	946E-1 4	081E+0
-2	011E-1 4	078E+0
-1	995E-1 4	084E+0
-2	060E-1 4	078E+0
-1	962E-1 4	120E+0
-2	011E-1 4	120E+0
-2	027E-1 4	081E+0
-2	027E-1 4	113E+0
-1	995E-1 4	130E+0
-2	011E-1 4	194E+0
-2	011E-1 4	152E+0
-2	043E-1 4	078E+0
-1	995E-1 4	120E+0
-2	027E-1 4	071E+0
-2	011E-1 4	120E+0
-2	027E-1 4	136E+0
-1	995E-1 4	087E+0
-1	995E-1 4	117E+0
-1	995E-1 4	084E+0
-1	995E-1 4	074E+0
-2	011E-1 4	081E+0
-1	995E-1 4	094E+0
-2	011E-1 4	094E+0
-2	027E-1 4	126E+0
-1	978E-1 4	100E+0
-1	978E-1 4	094E+0
-2	027E-1 4	100E+0
-2	043E-1 4	074E+0
-1	946E-1 4	136E+0
-1	978E-1 4	149E+0
-2	011E-1 4	081E+0
-2	043E-1 4	126E+0
-1	978E-1 4	113E+0
-2	011E-1 4	052E+0
-2	011E-1 4	126E+0
-2	060E-1 4	120E+0
-1	962E-1 4	091E+0
-2	011E-1 4	107E+0
-2	027E-1 4	081E+0
-2	027E-1 4	120E+0
-1	978E-1 4	139E+0
-1	978E-1 4	133E+0
-1	995E-1 4	087E+0
-2	027E-1 4	084E+0
-1	995E-1 4	071E+0
-2	027E-1 4	130E+0
-2	043E-1 4	081E+0
-2	027E-1 4	113E+0
-2	011E-1 4	146E+0
-2	027E-1 4	107E+0
-1	978E-1 4	113E+0
-2	027E-1 4	091E+0
-2	011E-1 4	143E+0
-2	027E-1 4	126E+0
-1	995E-1 4	039E+0
-2	011E-1 4	087E+0
-1	978E-1 4	071E+0
-2	011E-1 4	087E+0
-2	027E-1 4	113E+0
-2	043E-1 4	120E+0
-1	962E-1 4	113E+0
-1	995E-1 4	100E+0
-2	043E-1 4	113E+0
-2	011E-1 4	055E+0
-1	978E-1 4	071E+0
-1	995E-1 4	078E+0
-2	027E-1 4	100E+0
-2	011E-1 4	104E+0
-1	995E-1 4	094E+0
-2	027E-1 4	087E+0
-1	995E-1 4	117E+0
-2	043E-1 4	097E+0
-1	995E-1 4	130E+0
-1	995E-1 4	139E+0
-1	995E-1 4	094E+0
-1	995E-1 4	120E+0
-1	978E-1 4	133E+0
-2	027E-1 4	107E+0
-2	027E-1 4	071E+0
-1	995E-1 4	146E+0
-2	011E-1 4	104E+0
-2	027E-1 4	143E+0
-2	011E-1 4	156E+0
-2	027E-1 4	061E+0
-1	995E-1 4	094E+0
-2	027E-1 4	078E+0
-1	995E-1 4	104E+0
-2	027E-1 4	149E+0
-1	962E-1 4	055E+0
-1	995E-1 4	074E+0
-2	011E-1 4	113E+0
-1	995E-1 4	104E+0
-1	995E-1 4	071E+0
-2	011E-1 4	087E+0
-1	995E-1 4	078E+0
-2	011E-1 4	071E+0
-1	995E-1 4	097E+0
-2	011E-1 4	117E+0
-2	043E-1 4	113E+0
-2	043E-1 4	146E+0
-1	962E-1 4	123E+0
-1	978E-1 4	133E+0
-2	027E-1 4	143E+0
-2	027E-1 4	068E+0
-1	995E-1 4	074E+0
-2	011E-1 4	065E+0
-2	027E-1 4	081E+0
-2	011E-1 4	071E+0
-2	011E-1 4	149E+0
-1	995E-1 4	159E+0
-2	027E-1 4	149E+0
-1	995E-1 4	126E+0
-1	962E-1 4	061E+0
-1	995E-1 4	084E+0
-2	027E-1 4	110E+0
-2	011E-1 4	120E+0
-1	962E-1 4	120E+0
-1	995E-1 4	120E+0
-2	011E-1 4	107E+0
-1	995E-1 4	120E+0
-1	995E-1 4	120E+0
-1	995E-1 4	107E+0
-2	027E-1 4	104E+0
-1	995E-1 4	065E+0
-1	978E-1 4	091E+0
-1	946E-1 4	113E+0
-2	043E-1 4	091E+0
-1	995E-1 4	169E+0
-1	995E-1 4	136E+0
-1	962E-1 4	113E+0
-2	011E-1 4	058E+0
-2	011E-1 4	074E+0
-2	011E-1 4	081E+0
-1	962E-1 4	120E+0
-2	011E-1 4	097E+0
-2	027E-1 4	078E+0
-2	011E-1 4	123E+0
-1	978E-1 4	126E+0
-2	043E-1 4	104E+0
-2	011E-1 4	110E+0
-2	011E-1 4	094E+0
-1	978E-1 4	094E+0
-2	011E-1 4	110E+0
-1	995E-1 4	039E+0
-1	995E-1 4	058E+0
-2	011E-1 4	130E+0
-2	027E-1 4	081E+0
-1	995E-1 4	100E+0
-2	011E-1 4	126E+0
-1	978E-1 4	087E+0
-2	027E-1 4	133E+0
-2	011E-1 4	078E+0
-2	011E-1 4	117E+0
-2	011E-1 4	097E+0
-2	011E-1 4	094E+0
-1	995E-1 4	061E+0
-1	995E-1 4	094E+0
-1	995E-1 4	065E+0
-2	043E-1 4	068E+0
-1	995E-1 4	081E+0
-2	011E-1 4	087E+0
-1	962E-1 4	097E+0
-2	011E-1 4	136E+0
-2	027E-1 4	081E+0
-1	995E-1 4	117E+0
-1	995E-1 4	100E+0
-2	011E-1 4	113E+0
-2	011E-1 4	094E+0
-1	995E-1 4	136E+0
-1	978E-1 4	120E+0
-2	043E-1 4	110E+0
-2	011E-1 4	117E+0
-2	011E-1 4	081E+0
-1	995E-1 4	091E+0
-2	011E-1 4	113E+0
-2	027E-1 4	120E+0
-1	978E-1 4	074E+0
-1	978E-1 4	071E+0
-2	011E-1 4	091E+0
-2	027E-1 4	071E+0
-1	995E-1 4	045E+0
-1	978E-1 4	091E+0
-2	011E-1 4	104E+0
-2	027E-1 4	100E+0
-1	978E-1 4	107E+0
-2	011E-1 4	055E+0
-2	011E-1 4	104E+0
-1	995E-1 4	113E+0
-1	978E-1 4	123E+0
-2	011E-1 4	068E+0
-2	011E-1 4	058E+0
-2	011E-1 4	074E+0
-1	978E-1 4	094E+0
-1	995E-1 4	110E+0
-1	995E-1 4	091E+0
-2	027E-1 4	097E+0
-1	978E-1 4	107E+0
-2	011E-1 4	123E+0
-2	011E-1 4	065E+0
-2	011E-1 4	146E+0
-1	962E-1 4	107E+0
-2	011E-1 4	104E+0
-1	978E-1 4	084E+0
-2	011E-1 4	100E+0
-1	962E-1 4	152E+0
-2	027E-1 4	113E+0
-2	011E-1 4	149E+0
-2	027E-1 4	152E+0
[truncated: 69,994 more rows]
