# Supplementary material for: Improved ANAP incorporation and VCF analysis reveal details of P2X7 current facilitation and a limited conformational interplay between ATP binding and the intracellular ballast domain
Source: eLife. 2023 Jan 4;12:e82479. doi: 10.7554/eLife.82479 (PMC9859053; doi:10.7554/eLife.82479)
Supplement: Figure 2—figure supplement 1—source data 3. [file elife-82479-fig2-figsupp1-data3.zip › Figure-2_figure-supplement-1_source-data-3/20h27/rec11.csv]

-1	216E-1 4	915E+0
-1	200E-1 4	918E+0
-1	232E-1 4	911E+0
-1	249E-1 4	872E+0
-1	200E-1 4	911E+0
-1	216E-1 4	915E+0
-1	216E-1 4	898E+0
-1	216E-1 4	957E+0
-1	200E-1 4	915E+0
-1	200E-1 4	941E+0
-1	249E-1 4	892E+0
-1	249E-1 4	918E+0
-1	216E-1 4	908E+0
-1	200E-1 4	898E+0
-1	265E-1 4	924E+0
-1	232E-1 4	905E+0
-1	216E-1 4	876E+0
-1	200E-1 4	892E+0
-1	232E-1 4	866E+0
-1	265E-1 4	863E+0
-1	200E-1 4	872E+0
-1	216E-1 4	915E+0
-1	232E-1 4	859E+0
-1	216E-1 4	924E+0
-1	232E-1 4	866E+0
-1	232E-1 4	863E+0
-1	216E-1 4	905E+0
-1	232E-1 4	908E+0
-1	200E-1 4	941E+0
-1	184E-1 4	931E+0
-1	232E-1 4	934E+0
-1	249E-1 4	924E+0
-1	200E-1 4	950E+0
-1	249E-1 4	872E+0
-1	232E-1 4	908E+0
-1	265E-1 4	941E+0
-1	232E-1 4	902E+0
-1	249E-1 4	905E+0
-1	265E-1 4	866E+0
-1	249E-1 4	911E+0
-1	184E-1 4	872E+0
-1	216E-1 4	853E+0
-1	249E-1 4	853E+0
-1	265E-1 4	850E+0
-1	216E-1 4	879E+0
-1	216E-1 4	905E+0
-1	249E-1 4	885E+0
-1	232E-1 4	898E+0
-1	216E-1 4	856E+0
-1	232E-1 4	889E+0
-1	216E-1 4	911E+0
-1	249E-1 4	902E+0
-1	232E-1 4	879E+0
-1	200E-1 4	931E+0
-1	249E-1 4	902E+0
-1	200E-1 4	924E+0
-1	200E-1 4	863E+0
-1	216E-1 4	905E+0
-1	249E-1 4	892E+0
-1	265E-1 4	895E+0
-1	232E-1 4	843E+0
-1	249E-1 4	895E+0
-1	216E-1 4	937E+0
-1	265E-1 4	944E+0
-1	232E-1 4	876E+0
-1	216E-1 4	882E+0
-1	232E-1 4	941E+0
-1	265E-1 4	937E+0
-1	200E-1 4	882E+0
-1	216E-1 4	902E+0
-1	249E-1 4	911E+0
-1	249E-1 4	924E+0
-1	200E-1 4	947E+0
-1	184E-1 4	954E+0
-1	249E-1 4	892E+0
-1	249E-1 4	915E+0
-1	216E-1 4	950E+0
-1	232E-1 4	879E+0
-1	232E-1 4	872E+0
-1	265E-1 4	902E+0
-1	200E-1 4	954E+0
-1	216E-1 4	915E+0
-1	265E-1 4	898E+0
-1	249E-1 4	840E+0
-1	216E-1 4	889E+0
-1	200E-1 4	895E+0
-1	249E-1 4	882E+0
-1	265E-1 4	905E+0
-1	200E-1 4	911E+0
-1	232E-1 4	866E+0
-1	249E-1 4	915E+0
-1	249E-1 4	876E+0
-1	232E-1 4	895E+0
-1	216E-1 4	892E+0
-1	249E-1 4	876E+0
-1	216E-1 4	950E+0
-1	249E-1 4	915E+0
-1	265E-1 4	892E+0
-1	265E-1 4	931E+0
-1	265E-1 4	866E+0
-1	249E-1 4	882E+0
-1	249E-1 4	908E+0
-1	265E-1 4	863E+0
-1	249E-1 4	902E+0
-1	249E-1 4	931E+0
-1	216E-1 4	898E+0
-1	265E-1 4	931E+0
-1	232E-1 4	947E+0
-1	232E-1 4	921E+0
-1	249E-1 4	879E+0
-1	281E-1 4	869E+0
-1	232E-1 4	905E+0
-1	200E-1 4	921E+0
-1	216E-1 4	918E+0
-1	265E-1 4	892E+0
-1	232E-1 4	885E+0
-1	184E-1 4	895E+0
-1	265E-1 4	879E+0
-1	265E-1 4	885E+0
-1	232E-1 4	911E+0
-1	184E-1 4	892E+0
-1	216E-1 4	915E+0
-1	249E-1 4	918E+0
-1	265E-1 4	905E+0
-1	281E-1 4	885E+0
-1	232E-1 4	889E+0
-1	265E-1 4	859E+0
-1	249E-1 4	898E+0
-1	249E-1 4	931E+0
-1	200E-1 4	911E+0
-1	232E-1 4	908E+0
-1	249E-1 4	898E+0
-1	200E-1 4	859E+0
-1	200E-1 4	885E+0
-1	232E-1 4	895E+0
-1	265E-1 4	872E+0
-1	232E-1 4	866E+0
-1	249E-1 4	957E+0
-1	281E-1 4	895E+0
-1	232E-1 4	892E+0
-1	216E-1 4	941E+0
-1	232E-1 4	872E+0
-1	281E-1 4	859E+0
-1	249E-1 4	837E+0
-1	249E-1 4	931E+0
-1	232E-1 4	905E+0
-1	232E-1 4	902E+0
-1	265E-1 4	931E+0
-1	216E-1 4	879E+0
-1	249E-1 4	911E+0
-1	249E-1 4	918E+0
-1	232E-1 4	905E+0
-1	216E-1 4	898E+0
-1	232E-1 4	915E+0
-1	281E-1 4	947E+0
-1	249E-1 4	895E+0
-1	232E-1 4	918E+0
-1	232E-1 4	872E+0
-1	249E-1 4	895E+0
-1	281E-1 4	869E+0
-1	232E-1 4	911E+0
-1	232E-1 4	866E+0
-1	232E-1 4	905E+0
-1	249E-1 4	902E+0
-1	232E-1 4	869E+0
-1	232E-1 4	856E+0
-1	249E-1 4	905E+0
-1	297E-1 4	911E+0
-1	216E-1 4	882E+0
-1	216E-1 4	872E+0
-1	265E-1 4	915E+0
-1	232E-1 4	911E+0
-1	216E-1 4	908E+0
-1	232E-1 4	876E+0
-1	249E-1 4	937E+0
-1	249E-1 4	915E+0
-1	184E-1 4	876E+0
-1	297E-1 4	937E+0
-1	281E-1 4	889E+0
-1	249E-1 4	869E+0
-1	216E-1 4	898E+0
-1	249E-1 4	947E+0
-1	281E-1 4	911E+0
-1	249E-1 4	879E+0
-1	232E-1 4	924E+0
-1	249E-1 4	947E+0
-1	265E-1 4	872E+0
-1	297E-1 4	918E+0
-1	232E-1 4	892E+0
-1	265E-1 4	821E+0
-1	232E-1 4	892E+0
-1	265E-1 4	866E+0
-1	249E-1 4	879E+0
-1	232E-1 4	902E+0
-1	281E-1 4	902E+0
-1	281E-1 4	918E+0
-1	216E-1 4	898E+0
-1	265E-1 4	905E+0
-1	265E-1 4	967E+0
-1	265E-1 4	915E+0
-1	249E-1 4	830E+0
-1	265E-1 4	898E+0
-1	232E-1 4	872E+0
-1	265E-1 4	869E+0
-1	249E-1 4	889E+0
-1	265E-1 4	931E+0
-1	232E-1 4	934E+0
-1	265E-1 4	830E+0
-1	249E-1 4	830E+0
-1	265E-1 4	876E+0
-1	265E-1 4	892E+0
-1	265E-1 4	928E+0
-1	249E-1 4	905E+0
-1	232E-1 4	915E+0
-1	232E-1 4	885E+0
-1	265E-1 4	834E+0
-1	216E-1 4	889E+0
-1	249E-1 4	902E+0
-1	249E-1 4	937E+0
-1	265E-1 4	866E+0
-1	200E-1 4	889E+0
-1	265E-1 4	967E+0
-1	281E-1 4	983E+0
-1	265E-1 4	876E+0
-1	200E-1 4	902E+0
-1	265E-1 4	895E+0
-1	249E-1 4	879E+0
-1	232E-1 4	834E+0
-1	265E-1 4	879E+0
-1	216E-1 4	931E+0
-1	297E-1 4	885E+0
-1	232E-1 4	902E+0
-1	249E-1 4	889E+0
-1	265E-1 4	889E+0
-1	249E-1 4	934E+0
-1	281E-1 4	957E+0
-1	249E-1 4	876E+0
-1	249E-1 4	934E+0
-1	281E-1 4	905E+0
-1	281E-1 4	905E+0
-1	216E-1 4	941E+0
-1	249E-1 4	882E+0
-1	249E-1 4	892E+0
-1	265E-1 4	921E+0
-1	249E-1 4	905E+0
-1	216E-1 4	882E+0
-1	249E-1 4	915E+0
-1	249E-1 4	928E+0
-1	232E-1 4	905E+0
-1	249E-1 4	908E+0
-1	265E-1 4	869E+0
-1	281E-1 4	885E+0
-1	232E-1 4	889E+0
-1	232E-1 4	866E+0
-1	265E-1 4	853E+0
-1	249E-1 4	898E+0
-1	232E-1 4	902E+0
-1	216E-1 4	902E+0
-1	249E-1 4	882E+0
-1	281E-1 4	892E+0
-1	249E-1 4	866E+0
-1	249E-1 4	879E+0
-1	249E-1 4	895E+0
-1	249E-1 4	924E+0
-1	232E-1 4	866E+0
-1	281E-1 4	924E+0
-1	281E-1 4	879E+0
-1	297E-1 4	866E+0
-1	232E-1 4	869E+0
-1	232E-1 4	834E+0
-1	249E-1 4	908E+0
-1	281E-1 4	885E+0
-1	249E-1 4	895E+0
-1	265E-1 4	889E+0
-1	281E-1 4	921E+0
-1	249E-1 4	892E+0
-1	216E-1 4	918E+0
-1	249E-1 4	928E+0
-1	265E-1 4	876E+0
-1	249E-1 4	843E+0
-1	249E-1 4	892E+0
-1	216E-1 4	895E+0
-1	265E-1 4	879E+0
-1	281E-1 4	928E+0
-1	249E-1 4	885E+0
-1	249E-1 4	885E+0
-1	249E-1 4	872E+0
-1	249E-1 4	869E+0
-1	249E-1 4	863E+0
-1	249E-1 4	850E+0
-1	297E-1 4	905E+0
-1	265E-1 4	892E+0
-1	249E-1 4	879E+0
-1	265E-1 4	879E+0
-1	281E-1 4	944E+0
-1	265E-1 4	918E+0
-1	216E-1 4	872E+0
-1	216E-1 4	889E+0
-1	297E-1 4	824E+0
-1	281E-1 4	908E+0
-1	249E-1 4	905E+0
-1	216E-1 4	882E+0
-1	265E-1 4	905E+0
-1	249E-1 4	876E+0
-1	249E-1 4	898E+0
-1	232E-1 4	859E+0
-1	265E-1 4	885E+0
-1	297E-1 4	918E+0
-1	232E-1 4	921E+0
-1	232E-1 4	879E+0
-1	297E-1 4	840E+0
-1	297E-1 4	911E+0
-1	232E-1 4	915E+0
-1	232E-1 4	895E+0
-1	281E-1 4	918E+0
-1	265E-1 4	882E+0
-1	249E-1 4	895E+0
-1	265E-1 4	895E+0
-1	249E-1 4	905E+0
-1	297E-1 4	830E+0
-1	249E-1 4	876E+0
-1	265E-1 4	924E+0
-1	297E-1 4	892E+0
-1	297E-1 4	928E+0
-1	232E-1 4	928E+0
-1	249E-1 4	908E+0
-1	297E-1 4	863E+0
-1	249E-1 4	866E+0
-1	265E-1 4	869E+0
-1	265E-1 4	905E+0
-1	249E-1 4	859E+0
-1	297E-1 4	853E+0
-1	249E-1 4	863E+0
-1	249E-1 4	879E+0
-1	281E-1 4	911E+0
-1	297E-1 4	853E+0
-1	265E-1 4	866E+0
-1	281E-1 4	837E+0
-1	281E-1 4	876E+0
-1	281E-1 4	882E+0
-1	232E-1 4	866E+0
-1	281E-1 4	911E+0
-1	265E-1 4	885E+0
-1	297E-1 4	908E+0
-1	249E-1 4	889E+0
-1	249E-1 4	863E+0
-1	281E-1 4	889E+0
-1	281E-1 4	859E+0
-1	265E-1 4	908E+0
-1	249E-1 4	947E+0
-1	249E-1 4	934E+0
-1	281E-1 4	915E+0
-1	265E-1 4	898E+0
-1	249E-1 4	882E+0
-1	249E-1 4	866E+0
-1	281E-1 4	876E+0
-1	249E-1 4	876E+0
-1	249E-1 4	882E+0
-1	281E-1 4	918E+0
-1	297E-1 4	908E+0
-1	281E-1 4	856E+0
-1	249E-1 4	895E+0
-1	313E-1 4	905E+0
-1	281E-1 4	863E+0
-1	265E-1 4	931E+0
-1	232E-1 4	830E+0
-1	281E-1 4	898E+0
-1	281E-1 4	892E+0
-1	265E-1 4	879E+0
-1	265E-1 4	850E+0
-1	249E-1 4	892E+0
-1	297E-1 4	911E+0
-1	249E-1 4	892E+0
-1	249E-1 4	950E+0
-1	330E-1 4	885E+0
-1	297E-1 4	876E+0
-1	249E-1 4	882E+0
-1	232E-1 4	856E+0
-1	265E-1 4	837E+0
-1	281E-1 4	876E+0
-1	249E-1 4	905E+0
-1	281E-1 4	957E+0
-1	265E-1 4	954E+0
-1	313E-1 4	885E+0
-1	232E-1 4	866E+0
-1	265E-1 4	892E+0
-1	281E-1 4	872E+0
-1	297E-1 4	872E+0
-1	249E-1 4	895E+0
-1	249E-1 4	895E+0
-1	232E-1 4	898E+0
-1	297E-1 4	937E+0
-1	249E-1 4	869E+0
-1	265E-1 4	905E+0
-1	281E-1 4	882E+0
-1	281E-1 4	859E+0
-1	232E-1 4	911E+0
-1	297E-1 4	863E+0
-1	281E-1 4	885E+0
-1	265E-1 4	879E+0
-1	265E-1 4	918E+0
-1	265E-1 4	915E+0
-1	297E-1 4	869E+0
-1	297E-1 4	915E+0
-1	232E-1 4	876E+0
-1	281E-1 4	895E+0
-1	265E-1 4	924E+0
-1	297E-1 4	882E+0
-1	249E-1 4	866E+0
-1	281E-1 4	879E+0
-1	281E-1 4	895E+0
-1	265E-1 4	915E+0
-1	265E-1 4	902E+0
-1	281E-1 4	847E+0
-1	265E-1 4	847E+0
-1	313E-1 4	882E+0
-1	281E-1 4	827E+0
-1	281E-1 4	879E+0
-1	249E-1 4	872E+0
-1	265E-1 4	954E+0
-1	265E-1 4	898E+0
-1	281E-1 4	866E+0
-1	281E-1 4	921E+0
-1	281E-1 4	892E+0
-1	265E-1 4	876E+0
-1	265E-1 4	882E+0
-1	297E-1 4	889E+0
-1	313E-1 4	879E+0
-1	249E-1 4	872E+0
-1	265E-1 4	885E+0
-1	297E-1 4	928E+0
-1	297E-1 4	921E+0
-1	249E-1 4	905E+0
-1	265E-1 4	869E+0
-1	281E-1 4	931E+0
-1	313E-1 4	882E+0
-1	265E-1 4	898E+0
-1	265E-1 4	850E+0
-1	313E-1 4	908E+0
-1	297E-1 4	856E+0
-1	281E-1 4	915E+0
-1	232E-1 4	918E+0
-1	281E-1 4	882E+0
-1	281E-1 4	937E+0
-1	281E-1 4	921E+0
-1	313E-1 4	918E+0
-1	281E-1 4	905E+0
-1	297E-1 4	882E+0
-1	249E-1 4	840E+0
-1	249E-1 4	843E+0
-1	313E-1 4	889E+0
-1	297E-1 4	911E+0
-1	297E-1 4	837E+0
-1	281E-1 4	905E+0
-1	265E-1 4	928E+0
-1	281E-1 4	850E+0
-1	281E-1 4	853E+0
-1	249E-1 4	869E+0
-1	297E-1 4	911E+0
-1	297E-1 4	869E+0
-1	249E-1 4	924E+0
-1	249E-1 4	902E+0
-1	281E-1 4	895E+0
-1	313E-1 4	937E+0
-1	265E-1 4	902E+0
-1	232E-1 4	911E+0
-1	281E-1 4	915E+0
-1	297E-1 4	889E+0
-1	249E-1 4	898E+0
-1	249E-1 4	843E+0
-1	297E-1 4	915E+0
-1	281E-1 4	885E+0
-1	265E-1 4	885E+0
-1	281E-1 4	879E+0
-1	313E-1 4	869E+0
-1	297E-1 4	895E+0
-1	249E-1 4	872E+0
-1	265E-1 4	918E+0
-1	313E-1 4	921E+0
-1	265E-1 4	889E+0
-1	281E-1 4	856E+0
-1	249E-1 4	908E+0
-1	297E-1 4	876E+0
-1	313E-1 4	889E+0
-1	265E-1 4	863E+0
-1	265E-1 4	911E+0
-1	297E-1 4	885E+0
-1	265E-1 4	885E+0
-1	281E-1 4	902E+0
-1	297E-1 4	908E+0
-1	330E-1 4	905E+0
-1	297E-1 4	889E+0
-1	281E-1 4	898E+0
-1	249E-1 4	895E+0
-1	281E-1 4	827E+0
-1	281E-1 4	847E+0
-1	265E-1 4	850E+0
-1	265E-1 4	834E+0
-1	297E-1 4	885E+0
-1	281E-1 4	869E+0
-1	249E-1 4	885E+0
-1	297E-1 4	872E+0
-1	313E-1 4	876E+0
-1	297E-1 4	869E+0
-1	265E-1 4	944E+0
-1	265E-1 4	882E+0
-1	297E-1 4	856E+0
-1	265E-1 4	911E+0
-1	281E-1 4	892E+0
-1	249E-1 4	892E+0
-1	265E-1 4	895E+0
-1	297E-1 4	840E+0
-1	249E-1 4	911E+0
-1	249E-1 4	856E+0
-1	297E-1 4	921E+0
-1	313E-1 4	879E+0
-1	249E-1 4	902E+0
-1	265E-1 4	905E+0
-1	313E-1 4	898E+0
-1	281E-1 4	853E+0
-1	281E-1 4	837E+0
-1	313E-1 4	876E+0
-1	297E-1 4	892E+0
-1	297E-1 4	872E+0
-1	265E-1 4	866E+0
-1	265E-1 4	882E+0
-1	297E-1 4	892E+0
-1	281E-1 4	850E+0
-1	297E-1 4	915E+0
-1	281E-1 4	915E+0
-1	297E-1 4	931E+0
-1	313E-1 4	918E+0
-1	265E-1 4	915E+0
-1	313E-1 4	889E+0
-1	281E-1 4	892E+0
-1	313E-1 4	915E+0
-1	265E-1 4	921E+0
-1	281E-1 4	869E+0
-1	313E-1 4	856E+0
-1	313E-1 4	892E+0
-1	281E-1 4	911E+0
-1	297E-1 4	902E+0
-1	313E-1 4	879E+0
-1	313E-1 4	879E+0
-1	249E-1 4	856E+0
-1	281E-1 4	892E+0
-1	297E-1 4	928E+0
-1	313E-1 4	928E+0
-1	313E-1 4	905E+0
-1	265E-1 4	892E+0
-1	313E-1 4	960E+0
-1	297E-1 4	928E+0
-1	297E-1 4	928E+0
-1	297E-1 4	869E+0
-1	330E-1 4	902E+0
-1	313E-1 4	895E+0
-1	249E-1 4	866E+0
-1	281E-1 4	892E+0
-1	313E-1 4	941E+0
-1	313E-1 4	889E+0
-1	249E-1 4	892E+0
-1	297E-1 4	944E+0
-1	313E-1 4	902E+0
-1	330E-1 4	902E+0
-1	281E-1 4	902E+0
-1	297E-1 4	905E+0
-1	313E-1 4	918E+0
-1	313E-1 4	931E+0
-1	297E-1 4	937E+0
-1	281E-1 4	879E+0
-1	313E-1 4	908E+0
-1	330E-1 4	898E+0
-1	281E-1 4	898E+0
-1	297E-1 4	869E+0
-1	297E-1 4	921E+0
-1	330E-1 4	889E+0
-1	281E-1 4	885E+0
-1	265E-1 4	889E+0
-1	313E-1 4	905E+0
-1	346E-1 4	928E+0
-1	281E-1 4	879E+0
-1	297E-1 4	954E+0
-1	297E-1 4	885E+0
-1	330E-1 4	872E+0
-1	313E-1 4	895E+0
-1	281E-1 4	928E+0
-1	297E-1 4	911E+0
-1	265E-1 4	921E+0
-1	265E-1 4	921E+0
-1	297E-1 4	898E+0
-1	281E-1 4	885E+0
-1	313E-1 4	863E+0
-1	281E-1 4	879E+0
-1	281E-1 4	850E+0
-1	313E-1 4	872E+0
-1	313E-1 4	840E+0
-1	281E-1 4	892E+0
-1	297E-1 4	847E+0
-1	330E-1 4	895E+0
-1	297E-1 4	892E+0
-1	297E-1 4	911E+0
-1	265E-1 4	902E+0
-1	313E-1 4	879E+0
-1	297E-1 4	889E+0
-1	281E-1 4	934E+0
-1	281E-1 4	824E+0
-1	281E-1 4	905E+0
-1	313E-1 4	837E+0
-1	265E-1 4	937E+0
-1	281E-1 4	869E+0
-1	265E-1 4	898E+0
-1	297E-1 4	885E+0
-1	281E-1 4	898E+0
-1	281E-1 4	885E+0
-1	281E-1 4	840E+0
-1	297E-1 4	898E+0
-1	297E-1 4	905E+0
-1	297E-1 4	876E+0
-1	313E-1 4	853E+0
-1	313E-1 4	921E+0
-1	297E-1 4	889E+0
-1	297E-1 4	898E+0
-1	313E-1 4	834E+0
-1	346E-1 4	837E+0
-1	297E-1 4	892E+0
-1	281E-1 4	879E+0
-1	313E-1 4	902E+0
-1	346E-1 4	957E+0
-1	297E-1 4	908E+0
-1	313E-1 4	876E+0
-1	330E-1 4	853E+0
-1	297E-1 4	879E+0
-1	281E-1 4	895E+0
-1	297E-1 4	908E+0
-1	313E-1 4	889E+0
-1	297E-1 4	876E+0
-1	330E-1 4	889E+0
-1	297E-1 4	843E+0
-1	346E-1 4	876E+0
-1	330E-1 4	837E+0
-1	265E-1 4	895E+0
-1	313E-1 4	879E+0
-1	297E-1 4	866E+0
-1	297E-1 4	892E+0
-1	281E-1 4	921E+0
-1	297E-1 4	918E+0
-1	297E-1 4	876E+0
-1	330E-1 4	915E+0
-1	297E-1 4	905E+0
-1	249E-1 4	869E+0
-1	346E-1 4	895E+0
-1	362E-1 4	885E+0
-1	313E-1 4	905E+0
-1	265E-1 4	817E+0
-1	313E-1 4	892E+0
-1	313E-1 4	847E+0
-1	313E-1 4	850E+0
-1	313E-1 4	911E+0
-1	330E-1 4	902E+0
-1	313E-1 4	892E+0
-1	265E-1 4	863E+0
-1	297E-1 4	892E+0
-1	346E-1 4	889E+0
-1	297E-1 4	859E+0
-1	281E-1 4	902E+0
-1	281E-1 4	905E+0
-1	281E-1 4	869E+0
-1	346E-1 4	898E+0
-1	313E-1 4	869E+0
-1	265E-1 4	905E+0
-1	346E-1 4	889E+0
-1	346E-1 4	905E+0
-1	297E-1 4	882E+0
-1	281E-1 4	876E+0
-1	313E-1 4	908E+0
-1	330E-1 4	931E+0
-1	313E-1 4	879E+0
-1	313E-1 4	905E+0
-1	297E-1 4	892E+0
-1	346E-1 4	879E+0
-1	330E-1 4	924E+0
-1	313E-1 4	885E+0
-1	330E-1 4	918E+0
-1	313E-1 4	895E+0
-1	281E-1 4	983E+0
-1	297E-1 4	850E+0
-1	313E-1 4	879E+0
-1	313E-1 4	853E+0
-1	346E-1 4	947E+0
-1	297E-1 4	918E+0
-1	313E-1 4	866E+0
-1	330E-1 4	879E+0
-1	281E-1 4	863E+0
-1	265E-1 4	872E+0
-1	330E-1 4	824E+0
-1	346E-1 4	876E+0
-1	265E-1 4	872E+0
-1	265E-1 4	937E+0
-1	313E-1 4	856E+0
-1	297E-1 4	879E+0
-1	297E-1 4	863E+0
-1	313E-1 4	850E+0
-1	297E-1 4	918E+0
-1	297E-1 4	866E+0
-1	265E-1 4	863E+0
-1	281E-1 4	859E+0
-1	313E-1 4	911E+0
-1	297E-1 4	937E+0
-1	297E-1 4	889E+0
-1	281E-1 4	908E+0
-1	346E-1 4	889E+0
-1	297E-1 4	853E+0
-1	265E-1 4	872E+0
-1	297E-1 4	872E+0
-1	330E-1 4	954E+0
-1	297E-1 4	895E+0
-1	313E-1 4	866E+0
-1	313E-1 4	866E+0
-1	330E-1 4	866E+0
-1	297E-1 4	924E+0
-1	281E-1 4	843E+0
-1	297E-1 4	866E+0
-1	346E-1 4	908E+0
-1	313E-1 4	850E+0
-1	249E-1 4	866E+0
-1	297E-1 4	918E+0
-1	330E-1 4	908E+0
-1	346E-1 4	885E+0
-1	313E-1 4	872E+0
-1	297E-1 4	840E+0
-1	313E-1 4	879E+0
-1	313E-1 4	840E+0
-1	265E-1 4	843E+0
-1	297E-1 4	872E+0
-1	313E-1 4	885E+0
-1	281E-1 4	918E+0
-1	297E-1 4	892E+0
-1	313E-1 4	905E+0
-1	330E-1 4	911E+0
-1	330E-1 4	898E+0
-1	346E-1 4	817E+0
-1	313E-1 4	824E+0
-1	330E-1 4	921E+0
-1	330E-1 4	885E+0
-1	313E-1 4	853E+0
-1	313E-1 4	872E+0
-1	330E-1 4	853E+0
-1	346E-1 4	814E+0
-1	281E-1 4	879E+0
-1	346E-1 4	921E+0
-1	362E-1 4	924E+0
-1	346E-1 4	856E+0
-1	297E-1 4	853E+0
-1	346E-1 4	885E+0
-1	330E-1 4	863E+0
-1	346E-1 4	905E+0
-1	297E-1 4	856E+0
-1	313E-1 4	872E+0
-1	346E-1 4	853E+0
-1	313E-1 4	937E+0
-1	281E-1 4	931E+0
-1	313E-1 4	882E+0
-1	378E-1 4	876E+0
-1	330E-1 4	869E+0
-1	330E-1 4	853E+0
-1	330E-1 4	879E+0
-1	313E-1 4	908E+0
-1	330E-1 4	889E+0
-1	281E-1 4	882E+0
-1	297E-1 4	863E+0
-1	330E-1 4	863E+0
-1	297E-1 4	905E+0
-1	265E-1 4	882E+0
-1	297E-1 4	882E+0
-1	346E-1 4	866E+0
-1	346E-1 4	843E+0
-1	297E-1 4	872E+0
-1	313E-1 4	905E+0
-1	330E-1 4	866E+0
-1	297E-1 4	869E+0
-1	313E-1 4	902E+0
-1	297E-1 4	908E+0
-1	313E-1 4	869E+0
-1	297E-1 4	882E+0
-1	297E-1 4	869E+0
-1	313E-1 4	869E+0
-1	313E-1 4	895E+0
-1	330E-1 4	889E+0
-1	330E-1 4	941E+0
-1	346E-1 4	853E+0
-1	313E-1 4	905E+0
-1	330E-1 4	882E+0
-1	297E-1 4	898E+0
-1	281E-1 4	866E+0
-1	313E-1 4	876E+0
-1	346E-1 4	934E+0
-1	313E-1 4	905E+0
-1	313E-1 4	928E+0
-1	313E-1 4	872E+0
-1	330E-1 4	853E+0
-1	281E-1 4	840E+0
-1	297E-1 4	882E+0
-1	330E-1 4	866E+0
-1	297E-1 4	892E+0
-1	297E-1 4	898E+0
-1	313E-1 4	895E+0
-1	346E-1 4	843E+0
-1	346E-1 4	892E+0
-1	297E-1 4	850E+0
-1	330E-1 4	856E+0
-1	330E-1 4	869E+0
-1	330E-1 4	866E+0
-1	330E-1 4	866E+0
-1	330E-1 4	889E+0
-1	346E-1 4	869E+0
-1	362E-1 4	924E+0
-1	265E-1 4	892E+0
-1	330E-1 4	898E+0
-1	313E-1 4	928E+0
-1	346E-1 4	921E+0
-1	313E-1 4	898E+0
-1	313E-1 4	905E+0
-1	362E-1 4	869E+0
-1	346E-1 4	856E+0
-1	281E-1 4	882E+0
-1	281E-1 4	885E+0
-1	313E-1 4	863E+0
-1	346E-1 4	863E+0
-1	297E-1 4	931E+0
-1	346E-1 4	876E+0
-1	346E-1 4	905E+0
-1	313E-1 4	889E+0
-1	297E-1 4	850E+0
-1	297E-1 4	863E+0
-1	378E-1 4	879E+0
-1	346E-1 4	898E+0
-1	297E-1 4	876E+0
-1	313E-1 4	892E+0
-1	346E-1 4	905E+0
-1	346E-1 4	872E+0
-1	313E-1 4	898E+0
-1	281E-1 4	898E+0
-1	346E-1 4	908E+0
-1	313E-1 4	937E+0
-1	313E-1 4	915E+0
-1	346E-1 4	898E+0
-1	330E-1 4	905E+0
-1	297E-1 4	863E+0
-1	297E-1 4	905E+0
-1	313E-1 4	876E+0
-1	362E-1 4	908E+0
-1	330E-1 4	892E+0
-1	346E-1 4	944E+0
-1	297E-1 4	934E+0
-1	362E-1 4	937E+0
-1	346E-1 4	882E+0
-1	313E-1 4	876E+0
-1	297E-1 4	885E+0
-1	362E-1 4	889E+0
-1	346E-1 4	876E+0
-1	346E-1 4	824E+0
-1	297E-1 4	869E+0
-1	362E-1 4	885E+0
-1	346E-1 4	840E+0
-1	313E-1 4	872E+0
-1	346E-1 4	872E+0
-1	362E-1 4	869E+0
-1	330E-1 4	947E+0
-1	313E-1 4	856E+0
-1	297E-1 4	863E+0
-1	346E-1 4	843E+0
-1	346E-1 4	830E+0
-1	330E-1 4	863E+0
-1	265E-1 4	866E+0
-1	330E-1 4	853E+0
-1	346E-1 4	892E+0
-1	297E-1 4	847E+0
-1	330E-1 4	885E+0
-1	297E-1 4	950E+0
-1	313E-1 4	895E+0
-1	346E-1 4	895E+0
-1	330E-1 4	895E+0
-1	346E-1 4	863E+0
-1	330E-1 4	853E+0
-1	330E-1 4	850E+0
-1	330E-1 4	879E+0
-1	362E-1 4	889E+0
-1	346E-1 4	889E+0
-1	330E-1 4	827E+0
-1	313E-1 4	885E+0
-1	330E-1 4	869E+0
-1	346E-1 4	898E+0
-1	297E-1 4	902E+0
-1	297E-1 4	924E+0
-1	313E-1 4	847E+0
-1	313E-1 4	872E+0
-1	346E-1 4	837E+0
-1	297E-1 4	847E+0
-1	346E-1 4	824E+0
-1	346E-1 4	840E+0
-1	330E-1 4	853E+0
-1	330E-1 4	911E+0
-1	346E-1 4	872E+0
-1	313E-1 4	908E+0
-1	297E-1 4	889E+0
-1	330E-1 4	889E+0
-1	313E-1 4	895E+0
-1	346E-1 4	902E+0
-1	313E-1 4	859E+0
-1	346E-1 4	863E+0
-1	362E-1 4	911E+0
-1	378E-1 4	931E+0
-1	297E-1 4	911E+0
-1	313E-1 4	847E+0
-1	313E-1 4	889E+0
-1	362E-1 4	879E+0
-1	265E-1 4	882E+0
-1	330E-1 4	889E+0
-1	346E-1 4	859E+0
-1	330E-1 4	866E+0
-1	330E-1 4	850E+0
-1	330E-1 4	843E+0
-1	346E-1 4	853E+0
-1	362E-1 4	889E+0
-1	330E-1 4	882E+0
-1	297E-1 4	853E+0
-1	330E-1 4	882E+0
-1	330E-1 4	911E+0
-1	281E-1 4	863E+0
-1	313E-1 4	853E+0
-1	346E-1 4	889E+0
-1	346E-1 4	889E+0
-1	330E-1 4	921E+0
-1	330E-1 4	924E+0
-1	346E-1 4	872E+0
-1	346E-1 4	908E+0
-1	281E-1 4	937E+0
-1	330E-1 4	934E+0
-1	330E-1 4	895E+0
-1	346E-1 4	908E+0
-1	313E-1 4	934E+0
-1	297E-1 4	937E+0
-1	330E-1 4	869E+0
-1	346E-1 4	853E+0
-1	313E-1 4	889E+0
-1	313E-1 4	830E+0
-1	330E-1 4	859E+0
-1	346E-1 4	872E+0
-1	297E-1 4	902E+0
-1	330E-1 4	918E+0
-1	330E-1 4	889E+0
-1	346E-1 4	895E+0
-1	313E-1 4	885E+0
-1	330E-1 4	869E+0
-1	313E-1 4	869E+0
-1	362E-1 4	847E+0
-1	313E-1 4	882E+0
-1	330E-1 4	817E+0
-1	330E-1 4	834E+0
-1	378E-1 4	905E+0
-1	330E-1 4	872E+0
-1	330E-1 4	834E+0
-1	346E-1 4	879E+0
-1	330E-1 4	895E+0
-1	330E-1 4	863E+0
-1	297E-1 4	885E+0
-1	346E-1 4	889E+0
-1	330E-1 4	827E+0
-1	313E-1 4	866E+0
-1	346E-1 4	830E+0
-1	330E-1 4	847E+0
-1	362E-1 4	850E+0
-1	330E-1 4	853E+0
-1	313E-1 4	850E+0
-1	346E-1 4	847E+0
-1	346E-1 4	859E+0
-1	297E-1 4	924E+0
-1	362E-1 4	908E+0
-1	330E-1 4	863E+0
-1	362E-1 4	876E+0
-1	330E-1 4	840E+0
-1	297E-1 4	830E+0
-1	346E-1 4	892E+0
-1	378E-1 4	889E+0
-1	346E-1 4	850E+0
-1	330E-1 4	863E+0
-1	362E-1 4	895E+0
-1	346E-1 4	863E+0
-1	313E-1 4	863E+0
-1	330E-1 4	908E+0
-1	362E-1 4	872E+0
-1	330E-1 4	817E+0
-1	330E-1 4	879E+0
-1	313E-1 4	885E+0
-1	362E-1 4	885E+0
-1	362E-1 4	908E+0
-1	330E-1 4	895E+0
-1	313E-1 4	866E+0
-1	362E-1 4	915E+0
-1	313E-1 4	892E+0
-1	346E-1 4	898E+0
-1	313E-1 4	876E+0
-1	346E-1 4	889E+0
-1	330E-1 4	898E+0
-1	330E-1 4	821E+0
-1	346E-1 4	905E+0
-1	362E-1 4	889E+0
-1	346E-1 4	847E+0
-1	313E-1 4	847E+0
-1	313E-1 4	905E+0
-1	362E-1 4	866E+0
-1	330E-1 4	876E+0
-1	313E-1 4	856E+0
-1	330E-1 4	869E+0
-1	362E-1 4	840E+0
-1	362E-1 4	889E+0
-1	313E-1 4	840E+0
-1	330E-1 4	853E+0
-1	362E-1 4	908E+0
-1	362E-1 4	944E+0
-1	346E-1 4	931E+0
-1	330E-1 4	866E+0
-1	378E-1 4	915E+0
-1	346E-1 4	879E+0
-1	362E-1 4	840E+0
-1	330E-1 4	918E+0
-1	313E-1 4	866E+0
-1	378E-1 4	863E+0
-1	346E-1 4	872E+0
-1	313E-1 4	879E+0
-1	330E-1 4	866E+0
-1	362E-1 4	885E+0
-1	313E-1 4	902E+0
-1	330E-1 4	902E+0
-1	346E-1 4	879E+0
-1	362E-1 4	921E+0
-1	346E-1 4	876E+0
-1	313E-1 4	885E+0
-1	346E-1 4	856E+0
-1	346E-1 4	859E+0
-1	330E-1 4	869E+0
-1	330E-1 4	889E+0
-1	346E-1 4	872E+0
-1	346E-1 4	866E+0
-1	313E-1 4	866E+0
-1	346E-1 4	924E+0
-1	346E-1 4	885E+0
-1	313E-1 4	911E+0
-1	346E-1 4	889E+0
-1	313E-1 4	944E+0
-1	346E-1 4	856E+0
-1	346E-1 4	834E+0
-1	346E-1 4	876E+0
-1	297E-1 4	892E+0
-1	378E-1 4	827E+0
-1	362E-1 4	847E+0
-1	330E-1 4	863E+0
-1	330E-1 4	869E+0
-1	330E-1 4	859E+0
-1	362E-1 4	882E+0
-1	346E-1 4	908E+0
-1	346E-1 4	853E+0
-1	378E-1 4	889E+0
-1	330E-1 4	879E+0
-1	346E-1 4	905E+0
-1	362E-1 4	840E+0
-1	362E-1 4	856E+0
-1	330E-1 4	850E+0
-1	330E-1 4	866E+0
-1	346E-1 4	892E+0
-1	330E-1 4	879E+0
-1	362E-1 4	924E+0
-1	330E-1 4	898E+0
-1	313E-1 4	889E+0
-1	378E-1 4	908E+0
-1	395E-1 4	821E+0
-1	330E-1 4	915E+0
-1	330E-1 4	924E+0
-1	313E-1 4	882E+0
-1	395E-1 4	876E+0
-1	346E-1 4	866E+0
-1	362E-1 4	827E+0
-1	346E-1 4	889E+0
-1	330E-1 4	889E+0
-1	313E-1 4	876E+0
-1	362E-1 4	872E+0
-1	362E-1 4	905E+0
-1	362E-1 4	876E+0
-1	313E-1 4	918E+0
-1	330E-1 4	885E+0
-1	395E-1 4	905E+0
-1	378E-1 4	895E+0
-1	330E-1 4	950E+0
-1	362E-1 4	863E+0
-1	330E-1 4	911E+0
-1	378E-1 4	866E+0
-1	313E-1 4	898E+0
-1	346E-1 4	843E+0
-1	330E-1 4	950E+0
-1	313E-1 4	902E+0
-1	362E-1 4	882E+0
-1	346E-1 4	882E+0
-1	362E-1 4	856E+0
-1	378E-1 4	885E+0
-1	313E-1 4	856E+0
-1	346E-1 4	918E+0
-1	362E-1 4	902E+0
-1	362E-1 4	853E+0
-1	346E-1 4	882E+0
-1	330E-1 4	898E+0
-1	362E-1 4	840E+0
-1	378E-1 4	876E+0
-1	362E-1 4	843E+0
-1	362E-1 4	869E+0
-1	378E-1 4	834E+0
-1	362E-1 4	902E+0
-1	330E-1 4	908E+0
-1	378E-1 4	885E+0
-1	362E-1 4	866E+0
-1	346E-1 4	885E+0
-1	330E-1 4	879E+0
-1	362E-1 4	866E+0
-1	346E-1 4	882E+0
-1	362E-1 4	885E+0
-1	346E-1 4	905E+0
-1	330E-1 4	882E+0
-1	313E-1 4	853E+0
-1	362E-1 4	879E+0
-1	346E-1 4	850E+0
-1	346E-1 4	902E+0
-1	346E-1 4	856E+0
-1	395E-1 4	866E+0
-1	330E-1 4	843E+0
-1	313E-1 4	872E+0
-1	378E-1 4	834E+0
-1	378E-1 4	879E+0
-1	330E-1 4	918E+0
-1	346E-1 4	882E+0
-1	378E-1 4	859E+0
-1	395E-1 4	902E+0
-1	330E-1 4	850E+0
-1	330E-1 4	863E+0
-1	346E-1 4	827E+0
-1	346E-1 4	918E+0
-1	330E-1 4	889E+0
-1	346E-1 4	885E+0
-1	362E-1 4	872E+0
-1	378E-1 4	885E+0
-1	362E-1 4	885E+0
-1	378E-1 4	924E+0
-1	378E-1 4	908E+0
-1	378E-1 4	905E+0
-1	346E-1 4	928E+0
-1	346E-1 4	905E+0
-1	346E-1 4	921E+0
-1	362E-1 4	850E+0
-1	362E-1 4	918E+0
-1	330E-1 4	840E+0
-1	378E-1 4	960E+0
-1	362E-1 4	924E+0
-1	346E-1 4	872E+0
-1	346E-1 4	889E+0
-1	362E-1 4	898E+0
-1	346E-1 4	889E+0
-1	346E-1 4	876E+0
-1	362E-1 4	850E+0
-1	378E-1 4	872E+0
-1	411E-1 4	902E+0
-1	362E-1 4	843E+0
-1	346E-1 4	947E+0
-1	378E-1 4	889E+0
-1	378E-1 4	885E+0
-1	346E-1 4	821E+0
-1	330E-1 4	889E+0
-1	378E-1 4	889E+0
-1	378E-1 4	850E+0
-1	313E-1 4	843E+0
-1	378E-1 4	856E+0
-1	378E-1 4	876E+0
-1	346E-1 4	892E+0
-1	362E-1 4	895E+0
-1	362E-1 4	928E+0
-1	378E-1 4	908E+0
-1	378E-1 4	840E+0
-1	330E-1 4	876E+0
-1	346E-1 4	837E+0
-1	378E-1 4	840E+0
-1	378E-1 4	902E+0
-1	346E-1 4	889E+0
-1	378E-1 4	908E+0
-1	395E-1 4	814E+0
-1	378E-1 4	850E+0
-1	362E-1 4	895E+0
-1	378E-1 4	840E+0
-1	378E-1 4	918E+0
-1	362E-1 4	837E+0
-1	346E-1 4	895E+0
-1	362E-1 4	882E+0
-1	378E-1 4	876E+0
-1	411E-1 4	889E+0
-1	362E-1 4	827E+0
-1	330E-1 4	853E+0
-1	395E-1 4	885E+0
-1	362E-1 4	853E+0
-1	378E-1 4	885E+0
-1	362E-1 4	856E+0
-1	395E-1 4	859E+0
-1	362E-1 4	908E+0
-1	330E-1 4	885E+0
-1	362E-1 4	872E+0
-1	395E-1 4	892E+0
-1	378E-1 4	898E+0
-1	330E-1 4	859E+0
-1	346E-1 4	866E+0
-1	395E-1 4	895E+0
-1	378E-1 4	869E+0
-1	378E-1 4	847E+0
-1	330E-1 4	837E+0
-1	378E-1 4	879E+0
-1	378E-1 4	856E+0
-1	346E-1 4	872E+0
-1	346E-1 4	876E+0
-1	395E-1 4	859E+0
-1	378E-1 4	892E+0
-1	378E-1 4	889E+0
-1	346E-1 4	934E+0
-1	395E-1 4	911E+0
-1	346E-1 4	876E+0
-1	362E-1 4	876E+0
-1	330E-1 4	853E+0
-1	378E-1 4	908E+0
-1	362E-1 4	866E+0
-1	378E-1 4	892E+0
-1	362E-1 4	934E+0
-1	395E-1 4	915E+0
-1	378E-1 4	882E+0
-1	346E-1 4	882E+0
-1	346E-1 4	872E+0
-1	395E-1 4	863E+0
-1	395E-1 4	895E+0
-1	378E-1 4	859E+0
-1	330E-1 4	863E+0
-1	395E-1 4	885E+0
-1	395E-1 4	908E+0
-1	378E-1 4	840E+0
-1	346E-1 4	788E+0
-1	411E-1 4	895E+0
-1	395E-1 4	895E+0
-1	330E-1 4	882E+0
-1	378E-1 4	892E+0
-1	362E-1 4	847E+0
-1	362E-1 4	937E+0
-1	362E-1 4	921E+0
-1	330E-1 4	898E+0
-1	378E-1 4	866E+0
-1	395E-1 4	892E+0
-1	378E-1 4	908E+0
-1	378E-1 4	847E+0
-1	395E-1 4	824E+0
-1	395E-1 4	869E+0
-1	362E-1 4	830E+0
-1	346E-1 4	837E+0
-1	395E-1 4	872E+0
-1	378E-1 4	859E+0
-1	378E-1 4	824E+0
-1	362E-1 4	892E+0
-1	362E-1 4	827E+0
-1	395E-1 4	879E+0
-1	362E-1 4	885E+0
-1	411E-1 4	866E+0
-1	378E-1 4	866E+0
-1	395E-1 4	856E+0
-1	395E-1 4	808E+0
-1	378E-1 4	853E+0
-1	411E-1 4	866E+0
-1	395E-1 4	892E+0
-1	330E-1 4	921E+0
-1	362E-1 4	850E+0
-1	378E-1 4	843E+0
-1	411E-1 4	821E+0
-1	362E-1 4	827E+0
-1	330E-1 4	847E+0
-1	362E-1 4	892E+0
-1	411E-1 4	876E+0
-1	330E-1 4	872E+0
-1	346E-1 4	847E+0
-1	395E-1 4	859E+0
-1	378E-1 4	879E+0
-1	362E-1 4	830E+0
-1	362E-1 4	847E+0
-1	378E-1 4	843E+0
-1	378E-1 4	895E+0
-1	346E-1 4	866E+0
-1	378E-1 4	863E+0
-1	330E-1 4	859E+0
-1	378E-1 4	924E+0
-1	346E-1 4	889E+0
-1	362E-1 4	885E+0
-1	395E-1 4	853E+0
-1	395E-1 4	892E+0
-1	362E-1 4	882E+0
-1	346E-1 4	869E+0
-1	411E-1 4	837E+0
-1	411E-1 4	863E+0
-1	346E-1 4	889E+0
-1	378E-1 4	892E+0
-1	378E-1 4	882E+0
-1	378E-1 4	876E+0
-1	362E-1 4	902E+0
-1	395E-1 4	889E+0
-1	395E-1 4	876E+0
-1	411E-1 4	866E+0
-1	378E-1 4	821E+0
-1	378E-1 4	859E+0
-1	378E-1 4	847E+0
-1	411E-1 4	863E+0
-1	330E-1 4	924E+0
-1	395E-1 4	934E+0
-1	395E-1 4	821E+0
-1	362E-1 4	859E+0
-1	362E-1 4	869E+0
-1	378E-1 4	775E+0
-1	395E-1 4	837E+0
-1	362E-1 4	905E+0
-1	330E-1 4	856E+0
-1	378E-1 4	869E+0
-1	378E-1 4	902E+0
-1	395E-1 4	856E+0
-1	330E-1 4	882E+0
-1	411E-1 4	908E+0
-1	395E-1 4	902E+0
-1	362E-1 4	866E+0
-1	330E-1 4	882E+0
-1	378E-1 4	863E+0
-1	378E-1 4	879E+0
-1	427E-1 4	924E+0
-1	346E-1 4	840E+0
-1	346E-1 4	895E+0
-1	378E-1 4	863E+0
-1	362E-1 4	876E+0
-1	330E-1 4	866E+0
-1	362E-1 4	921E+0
-1	378E-1 4	843E+0
-1	395E-1 4	882E+0
-1	362E-1 4	889E+0
-1	362E-1 4	905E+0
-1	378E-1 4	821E+0
-1	395E-1 4	859E+0
-1	346E-1 4	892E+0
-1	378E-1 4	921E+0
-1	427E-1 4	937E+0
-1	395E-1 4	853E+0
-1	346E-1 4	872E+0
-1	395E-1 4	889E+0
-1	411E-1 4	866E+0
-1	395E-1 4	889E+0
-1	362E-1 4	882E+0
-1	395E-1 4	892E+0
-1	395E-1 4	859E+0
-1	395E-1 4	843E+0
-1	362E-1 4	872E+0
-1	378E-1 4	898E+0
-1	378E-1 4	850E+0
-1	395E-1 4	879E+0
-1	395E-1 4	853E+0
-1	378E-1 4	866E+0
-1	395E-1 4	908E+0
-1	378E-1 4	827E+0
-1	378E-1 4	856E+0
-1	395E-1 4	853E+0
-1	395E-1 4	902E+0
-1	395E-1 4	863E+0
-1	362E-1 4	889E+0
-1	378E-1 4	885E+0
-1	378E-1 4	895E+0
-1	378E-1 4	863E+0
-1	362E-1 4	902E+0
-1	362E-1 4	866E+0
-1	362E-1 4	840E+0
-1	378E-1 4	830E+0
-1	378E-1 4	850E+0
-1	378E-1 4	908E+0
-1	395E-1 4	863E+0
-1	395E-1 4	944E+0
-1	411E-1 4	850E+0
-1	346E-1 4	837E+0
-1	395E-1 4	859E+0
-1	411E-1 4	876E+0
-1	378E-1 4	882E+0
-1	378E-1 4	850E+0
-1	395E-1 4	824E+0
-1	362E-1 4	898E+0
-1	395E-1 4	872E+0
-1	378E-1 4	866E+0
-1	378E-1 4	830E+0
-1	427E-1 4	850E+0
-1	362E-1 4	905E+0
-1	362E-1 4	821E+0
-1	395E-1 4	885E+0
-1	378E-1 4	931E+0
-1	395E-1 4	895E+0
-1	395E-1 4	895E+0
-1	411E-1 4	859E+0
-1	395E-1 4	850E+0
-1	330E-1 4	837E+0
-1	378E-1 4	876E+0
-1	411E-1 4	837E+0
-1	411E-1 4	889E+0
-1	362E-1 4	905E+0
-1	346E-1 4	863E+0
-1	411E-1 4	872E+0
-1	411E-1 4	853E+0
-1	378E-1 4	889E+0
-1	362E-1 4	905E+0
-1	395E-1 4	931E+0
-1	362E-1 4	889E+0
-1	395E-1 4	827E+0
-1	346E-1 4	847E+0
-1	395E-1 4	872E+0
-1	362E-1 4	856E+0
-1	378E-1 4	895E+0
-1	362E-1 4	921E+0
-1	395E-1 4	905E+0
-1	378E-1 4	895E+0
-1	330E-1 4	879E+0
-1	395E-1 4	843E+0
-1	459E-1 4	843E+0
-1	395E-1 4	882E+0
-1	362E-1 4	853E+0
-1	362E-1 4	876E+0
-1	395E-1 4	863E+0
-1	395E-1 4	850E+0
-1	378E-1 4	837E+0
-1	443E-1 4	885E+0
-1	395E-1 4	872E+0
-1	411E-1 4	918E+0
-1	378E-1 4	908E+0
-1	362E-1 4	863E+0
-1	378E-1 4	869E+0
-1	362E-1 4	843E+0
-1	395E-1 4	921E+0
-1	395E-1 4	830E+0
-1	395E-1 4	872E+0
-1	395E-1 4	892E+0
-1	378E-1 4	885E+0
-1	378E-1 4	892E+0
-1	411E-1 4	872E+0
-1	362E-1 4	892E+0
-1	395E-1 4	840E+0
-1	378E-1 4	850E+0
-1	411E-1 4	924E+0
-1	395E-1 4	872E+0
-1	346E-1 4	856E+0
-1	395E-1 4	918E+0
-1	411E-1 4	853E+0
-1	411E-1 4	843E+0
-1	378E-1 4	847E+0
-1	395E-1 4	856E+0
-1	395E-1 4	869E+0
-1	411E-1 4	866E+0
-1	362E-1 4	869E+0
-1	362E-1 4	918E+0
-1	362E-1 4	850E+0
-1	395E-1 4	892E+0
-1	395E-1 4	902E+0
-1	346E-1 4	869E+0
-1	411E-1 4	843E+0
-1	411E-1 4	843E+0
-1	378E-1 4	885E+0
-1	378E-1 4	853E+0
-1	330E-1 4	847E+0
-1	395E-1 4	892E+0
-1	395E-1 4	853E+0
-1	411E-1 4	859E+0
-1	395E-1 4	876E+0
-1	411E-1 4	843E+0
-1	346E-1 4	934E+0
-1	378E-1 4	856E+0
-1	378E-1 4	863E+0
-1	427E-1 4	889E+0
-1	378E-1 4	895E+0
-1	395E-1 4	859E+0
-1	378E-1 4	847E+0
-1	395E-1 4	853E+0
-1	346E-1 4	866E+0
-1	395E-1 4	840E+0
-1	427E-1 4	882E+0
-1	427E-1 4	934E+0
-1	378E-1 4	859E+0
-1	411E-1 4	879E+0
-1	427E-1 4	879E+0
-1	443E-1 4	804E+0
-1	378E-1 4	885E+0
-1	378E-1 4	882E+0
-1	395E-1 4	840E+0
-1	411E-1 4	827E+0
-1	362E-1 4	876E+0
-1	378E-1 4	872E+0
-1	395E-1 4	847E+0
-1	378E-1 4	850E+0
-1	378E-1 4	895E+0
-1	411E-1 4	850E+0
-1	378E-1 4	876E+0
-1	395E-1 4	863E+0
-1	362E-1 4	869E+0
-1	411E-1 4	892E+0
-1	411E-1 4	947E+0
-1	362E-1 4	885E+0
-1	362E-1 4	859E+0
-1	362E-1 4	895E+0
-1	443E-1 4	876E+0
-1	427E-1 4	859E+0
-1	395E-1 4	853E+0
-1	395E-1 4	859E+0
-1	395E-1 4	892E+0
-1	378E-1 4	859E+0
-1	378E-1 4	885E+0
-1	378E-1 4	879E+0
-1	378E-1 4	876E+0
-1	411E-1 4	905E+0
-1	395E-1 4	859E+0
-1	378E-1 4	889E+0
-1	411E-1 4	872E+0
-1	427E-1 4	824E+0
-1	362E-1 4	859E+0
-1	378E-1 4	856E+0
-1	411E-1 4	853E+0
-1	427E-1 4	859E+0
-1	346E-1 4	876E+0
-1	395E-1 4	905E+0
-1	427E-1 4	882E+0
-1	395E-1 4	830E+0
-1	395E-1 4	866E+0
-1	362E-1 4	908E+0
-1	378E-1 4	859E+0
-1	411E-1 4	866E+0
-1	346E-1 4	872E+0
-1	395E-1 4	856E+0
-1	395E-1 4	941E+0
-1	411E-1 4	872E+0
-1	427E-1 4	856E+0
-1	378E-1 4	863E+0
-1	395E-1 4	811E+0
-1	395E-1 4	866E+0
-1	378E-1 4	853E+0
-1	443E-1 4	869E+0
-1	395E-1 4	895E+0
-1	427E-1 4	847E+0
-1	395E-1 4	859E+0
-1	395E-1 4	924E+0
-1	427E-1 4	889E+0
-1	411E-1 4	882E+0
-1	411E-1 4	834E+0
-1	378E-1 4	840E+0
-1	378E-1 4	837E+0
-1	395E-1 4	840E+0
-1	378E-1 4	866E+0
-1	395E-1 4	830E+0
-1	411E-1 4	928E+0
-1	378E-1 4	872E+0
-1	378E-1 4	850E+0
-1	395E-1 4	869E+0
-1	395E-1 4	814E+0
-1	443E-1 4	843E+0
-1	411E-1 4	869E+0
-1	362E-1 4	859E+0
-1	395E-1 4	882E+0
-1	443E-1 4	918E+0
-1	395E-1 4	859E+0
-1	378E-1 4	837E+0
-1	411E-1 4	837E+0
-1	395E-1 4	869E+0
-1	362E-1 4	859E+0
-1	395E-1 4	898E+0
-1	411E-1 4	892E+0
-1	411E-1 4	885E+0
-1	395E-1 4	908E+0
-1	378E-1 4	850E+0
-1	411E-1 4	889E+0
-1	411E-1 4	843E+0
-1	395E-1 4	918E+0
-1	395E-1 4	872E+0
-1	443E-1 4	892E+0
-1	411E-1 4	859E+0
-1	378E-1 4	879E+0
-1	443E-1 4	902E+0
-1	411E-1 4	889E+0
-1	411E-1 4	859E+0
-1	395E-1 4	905E+0
-1	378E-1 4	885E+0
-1	443E-1 4	863E+0
-1	427E-1 4	811E+0
-1	378E-1 4	811E+0
-1	395E-1 4	824E+0
-1	427E-1 4	843E+0
-1	411E-1 4	847E+0
-1	427E-1 4	866E+0
-1	362E-1 4	859E+0
-1	411E-1 4	840E+0
-1	411E-1 4	859E+0
-1	411E-1 4	856E+0
-1	378E-1 4	895E+0
-1	427E-1 4	859E+0
-1	427E-1 4	889E+0
-1	411E-1 4	859E+0
-1	395E-1 4	853E+0
-1	411E-1 4	824E+0
-1	411E-1 4	876E+0
-1	395E-1 4	853E+0
-1	411E-1 4	847E+0
-1	411E-1 4	830E+0
-1	427E-1 4	898E+0
-1	395E-1 4	911E+0
-1	395E-1 4	902E+0
-1	443E-1 4	856E+0
-1	395E-1 4	885E+0
-1	378E-1 4	872E+0
-1	395E-1 4	921E+0
-1	427E-1 4	889E+0
-1	395E-1 4	834E+0
-1	411E-1 4	908E+0
-1	395E-1 4	882E+0
-1	427E-1 4	892E+0
-1	411E-1 4	850E+0
-1	411E-1 4	834E+0
-1	395E-1 4	856E+0
-1	427E-1 4	892E+0
-1	427E-1 4	876E+0
-1	411E-1 4	837E+0
-1	395E-1 4	866E+0
-1	411E-1 4	863E+0
-1	395E-1 4	847E+0
-1	395E-1 4	889E+0
-1	411E-1 4	908E+0
-1	427E-1 4	853E+0
-1	443E-1 4	872E+0
-1	378E-1 4	847E+0
-1	395E-1 4	889E+0
-1	443E-1 4	931E+0
-1	427E-1 4	866E+0
-1	411E-1 4	853E+0
-1	378E-1 4	872E+0
-1	395E-1 4	872E+0
-1	411E-1 4	859E+0
-1	411E-1 4	856E+0
-1	395E-1 4	889E+0
-1	427E-1 4	911E+0
-1	411E-1 4	931E+0
-1	395E-1 4	902E+0
-1	395E-1 4	876E+0
-1	395E-1 4	850E+0
-1	427E-1 4	863E+0
-1	395E-1 4	856E+0
-1	395E-1 4	834E+0
-1	427E-1 4	830E+0
-1	443E-1 4	863E+0
-1	395E-1 4	937E+0
-1	411E-1 4	892E+0
-1	411E-1 4	882E+0
-1	395E-1 4	882E+0
-1	427E-1 4	850E+0
-1	411E-1 4	876E+0
-1	427E-1 4	856E+0
-1	395E-1 4	869E+0
-1	378E-1 4	872E+0
-1	411E-1 4	847E+0
-1	427E-1 4	804E+0
-1	411E-1 4	840E+0
-1	427E-1 4	872E+0
-1	411E-1 4	895E+0
-1	411E-1 4	931E+0
-1	395E-1 4	882E+0
-1	427E-1 4	869E+0
-1	443E-1 4	840E+0
-1	411E-1 4	859E+0
-1	427E-1 4	827E+0
-1	378E-1 4	830E+0
-1	362E-1 4	898E+0
-1	443E-1 4	882E+0
-1	443E-1 4	879E+0
-1	378E-1 4	863E+0
-1	411E-1 4	866E+0
-1	427E-1 4	859E+0
-1	395E-1 4	843E+0
-1	395E-1 4	837E+0
-1	411E-1 4	847E+0
-1	395E-1 4	837E+0
-1	427E-1 4	908E+0
-1	395E-1 4	889E+0
-1	427E-1 4	885E+0
-1	395E-1 4	898E+0
-1	459E-1 4	869E+0
-1	411E-1 4	928E+0
-1	411E-1 4	830E+0
-1	411E-1 4	892E+0
-1	411E-1 4	898E+0
-1	411E-1 4	830E+0
-1	411E-1 4	866E+0
-1	411E-1 4	856E+0
-1	411E-1 4	837E+0
-1	411E-1 4	847E+0
-1	427E-1 4	830E+0
-1	427E-1 4	830E+0
-1	427E-1 4	872E+0
-1	378E-1 4	895E+0
-1	411E-1 4	882E+0
-1	411E-1 4	944E+0
-1	443E-1 4	921E+0
-1	411E-1 4	859E+0
-1	411E-1 4	863E+0
-1	443E-1 4	869E+0
-1	443E-1 4	853E+0
-1	411E-1 4	859E+0
-1	427E-1 4	821E+0
-1	443E-1 4	866E+0
-1	443E-1 4	895E+0
-1	395E-1 4	892E+0
-1	395E-1 4	866E+0
-1	427E-1 4	853E+0
-1	443E-1 4	824E+0
-1	411E-1 4	814E+0
-1	443E-1 4	872E+0
-1	443E-1 4	821E+0
-1	411E-1 4	882E+0
-1	362E-1 4	869E+0
-1	427E-1 4	834E+0
-1	443E-1 4	804E+0
-1	395E-1 4	853E+0
-1	427E-1 4	811E+0
-1	411E-1 4	889E+0
-1	443E-1 4	866E+0
-1	443E-1 4	859E+0
-1	395E-1 4	885E+0
-1	427E-1 4	921E+0
-1	427E-1 4	840E+0
-1	459E-1 4	895E+0
-1	411E-1 4	902E+0
-1	427E-1 4	859E+0
-1	427E-1 4	869E+0
-1	443E-1 4	895E+0
-1	427E-1 4	821E+0
-1	443E-1 4	882E+0
-1	443E-1 4	918E+0
-1	443E-1 4	885E+0
-1	411E-1 4	872E+0
-1	411E-1 4	859E+0
-1	427E-1 4	840E+0
-1	427E-1 4	895E+0
-1	378E-1 4	879E+0
-1	411E-1 4	856E+0
-1	427E-1 4	817E+0
-1	427E-1 4	859E+0
-1	395E-1 4	869E+0
-1	411E-1 4	859E+0
-1	427E-1 4	911E+0
-1	443E-1 4	869E+0
-1	427E-1 4	889E+0
-1	411E-1 4	830E+0
-1	427E-1 4	898E+0
-1	395E-1 4	821E+0
-1	395E-1 4	872E+0
-1	411E-1 4	840E+0
-1	459E-1 4	911E+0
-1	443E-1 4	889E+0
-1	427E-1 4	814E+0
-1	411E-1 4	898E+0
-1	427E-1 4	882E+0
-1	427E-1 4	850E+0
-1	427E-1 4	830E+0
-1	427E-1 4	882E+0
-1	459E-1 4	859E+0
-1	443E-1 4	840E+0
-1	427E-1 4	905E+0
-1	378E-1 4	895E+0
-1	443E-1 4	837E+0
-1	427E-1 4	905E+0
-1	395E-1 4	872E+0
-1	427E-1 4	863E+0
-1	443E-1 4	843E+0
-1	411E-1 4	804E+0
-1	427E-1 4	840E+0
-1	427E-1 4	856E+0
-1	476E-1 4	843E+0
-1	427E-1 4	850E+0
-1	427E-1 4	824E+0
-1	427E-1 4	892E+0
-1	427E-1 4	902E+0
-1	427E-1 4	898E+0
-1	411E-1 4	937E+0
-1	443E-1 4	928E+0
-1	443E-1 4	889E+0
-1	443E-1 4	850E+0
-1	411E-1 4	840E+0
-1	411E-1 4	872E+0
-1	427E-1 4	882E+0
-1	411E-1 4	905E+0
-1	427E-1 4	869E+0
-1	395E-1 4	872E+0
-1	443E-1 4	824E+0
-1	459E-1 4	885E+0
-1	411E-1 4	850E+0
-1	411E-1 4	885E+0
-1	411E-1 4	853E+0
-1	427E-1 4	850E+0
-1	411E-1 4	892E+0
-1	427E-1 4	872E+0
-1	427E-1 4	863E+0
-1	459E-1 4	908E+0
-1	395E-1 4	843E+0
-1	395E-1 4	827E+0
-1	443E-1 4	863E+0
-1	427E-1 4	902E+0
-1	427E-1 4	905E+0
-1	427E-1 4	889E+0
-1	443E-1 4	856E+0
-1	411E-1 4	859E+0
-1	443E-1 4	843E+0
-1	411E-1 4	895E+0
-1	427E-1 4	879E+0
-1	443E-1 4	843E+0
-1	427E-1 4	863E+0
-1	395E-1 4	830E+0
-1	443E-1 4	817E+0
-1	443E-1 4	869E+0
-1	427E-1 4	840E+0
-1	411E-1 4	834E+0
-1	443E-1 4	850E+0
-1	459E-1 4	866E+0
-1	411E-1 4	840E+0
-1	427E-1 4	895E+0
-1	443E-1 4	889E+0
-1	459E-1 4	876E+0
-1	427E-1 4	889E+0
-1	395E-1 4	863E+0
-1	427E-1 4	885E+0
-1	459E-1 4	898E+0
-1	411E-1 4	863E+0
-1	395E-1 4	866E+0
-1	443E-1 4	843E+0
-1	443E-1 4	879E+0
-1	427E-1 4	869E+0
-1	411E-1 4	859E+0
-1	427E-1 4	840E+0
-1	459E-1 4	879E+0
-1	411E-1 4	918E+0
-1	443E-1 4	847E+0
-1	427E-1 4	876E+0
-1	459E-1 4	850E+0
-1	411E-1 4	898E+0
-1	443E-1 4	902E+0
-1	411E-1 4	918E+0
-1	443E-1 4	911E+0
-1	411E-1 4	856E+0
-1	443E-1 4	856E+0
-1	443E-1 4	866E+0
-1	459E-1 4	872E+0
-1	411E-1 4	876E+0
-1	411E-1 4	837E+0
-1	459E-1 4	859E+0
-1	459E-1 4	872E+0
-1	427E-1 4	876E+0
-1	427E-1 4	905E+0
-1	427E-1 4	885E+0
-1	459E-1 4	843E+0
-1	443E-1 4	830E+0
-1	443E-1 4	827E+0
-1	459E-1 4	869E+0
-1	459E-1 4	902E+0
-1	427E-1 4	866E+0
-1	411E-1 4	840E+0
-1	443E-1 4	869E+0
-1	443E-1 4	885E+0
-1	411E-1 4	847E+0
-1	427E-1 4	908E+0
-1	459E-1 4	889E+0
-1	427E-1 4	850E+0
-1	395E-1 4	837E+0
-1	395E-1 4	830E+0
-1	443E-1 4	856E+0
-1	427E-1 4	882E+0
-1	395E-1 4	840E+0
-1	427E-1 4	902E+0
-1	427E-1 4	918E+0
-1	443E-1 4	902E+0
-1	443E-1 4	885E+0
-1	395E-1 4	866E+0
-1	443E-1 4	879E+0
-1	459E-1 4	892E+0
-1	395E-1 4	898E+0
-1	427E-1 4	892E+0
-1	443E-1 4	882E+0
-1	411E-1 4	847E+0
-1	443E-1 4	866E+0
-1	427E-1 4	840E+0
-1	443E-1 4	824E+0
-1	443E-1 4	859E+0
-1	443E-1 4	811E+0
-1	443E-1 4	817E+0
-1	443E-1 4	847E+0
-1	459E-1 4	821E+0
-1	443E-1 4	911E+0
-1	443E-1 4	885E+0
-1	427E-1 4	918E+0
-1	459E-1 4	866E+0
-1	395E-1 4	837E+0
-1	427E-1 4	814E+0
-1	443E-1 4	853E+0
-1	427E-1 4	866E+0
-1	378E-1 4	908E+0
-1	411E-1 4	918E+0
-1	443E-1 4	921E+0
-1	443E-1 4	853E+0
-1	395E-1 4	928E+0
-1	411E-1 4	882E+0
-1	459E-1 4	824E+0
-1	459E-1 4	869E+0
-1	411E-1 4	850E+0
-1	443E-1 4	869E+0
-1	459E-1 4	856E+0
-1	459E-1 4	882E+0
-1	411E-1 4	911E+0
-1	411E-1 4	911E+0
-1	459E-1 4	911E+0
-1	443E-1 4	882E+0
-1	443E-1 4	908E+0
-1	411E-1 4	856E+0
-1	443E-1 4	879E+0
-1	443E-1 4	885E+0
-1	411E-1 4	859E+0
-1	411E-1 4	853E+0
-1	443E-1 4	850E+0
-1	427E-1 4	921E+0
-1	427E-1 4	879E+0
-1	427E-1 4	834E+0
-1	443E-1 4	869E+0
-1	459E-1 4	850E+0
-1	443E-1 4	863E+0
-1	411E-1 4	859E+0
-1	459E-1 4	879E+0
-1	459E-1 4	941E+0
-1	427E-1 4	866E+0
-1	411E-1 4	885E+0
-1	427E-1 4	882E+0
-1	459E-1 4	863E+0
-1	443E-1 4	869E+0
-1	427E-1 4	853E+0
-1	459E-1 4	859E+0
-1	443E-1 4	853E+0
-1	459E-1 4	804E+0
-1	427E-1 4	872E+0
-1	459E-1 4	843E+0
-1	443E-1 4	879E+0
-1	427E-1 4	872E+0
-1	411E-1 4	876E+0
-1	476E-1 4	859E+0
-1	427E-1 4	830E+0
-1	395E-1 4	850E+0
-1	427E-1 4	853E+0
-1	443E-1 4	866E+0
-1	427E-1 4	843E+0
-1	459E-1 4	872E+0
-1	411E-1 4	869E+0
-1	476E-1 4	834E+0
-1	443E-1 4	869E+0
-1	427E-1 4	824E+0
-1	459E-1 4	882E+0
-1	492E-1 4	902E+0
-1	476E-1 4	918E+0
-1	411E-1 4	866E+0
-1	427E-1 4	821E+0
-1	459E-1 4	830E+0
-1	411E-1 4	879E+0
-1	443E-1 4	876E+0
-1	411E-1 4	876E+0
-1	443E-1 4	830E+0
-1	459E-1 4	866E+0
-1	427E-1 4	911E+0
-1	443E-1 4	853E+0
-1	476E-1 4	866E+0
-1	459E-1 4	911E+0
-1	411E-1 4	876E+0
-1	459E-1 4	924E+0
-1	476E-1 4	915E+0
-1	427E-1 4	937E+0
-1	411E-1 4	941E+0
-1	395E-1 4	859E+0
-1	459E-1 4	885E+0
-1	443E-1 4	911E+0
-1	411E-1 4	908E+0
-1	443E-1 4	898E+0
-1	459E-1 4	801E+0
-1	443E-1 4	879E+0
-1	411E-1 4	918E+0
-1	411E-1 4	869E+0
-1	443E-1 4	830E+0
-1	427E-1 4	876E+0
-1	443E-1 4	876E+0
-1	411E-1 4	885E+0
-1	459E-1 4	885E+0
-1	411E-1 4	905E+0
[truncated: 107,149 more rows]
