# Supplementary material for: Improved ANAP incorporation and VCF analysis reveal details of P2X7 current facilitation and a limited conformational interplay between ATP binding and the intracellular ballast domain
Source: eLife. 2023 Jan 4;12:e82479. doi: 10.7554/eLife.82479 (PMC9859053; doi:10.7554/eLife.82479)
Supplement: Figure 2—figure supplement 1—source data 3. [file elife-82479-fig2-figsupp1-data3.zip › Figure-2_figure-supplement-1_source-data-3/20h27/rec13.csv]

-8	106E-2 4	714E+0
-7	782E-2 4	714E+0
-7	620E-2 4	759E+0
-7	782E-2 4	710E+0
-7	944E-2 4	756E+0
-7	457E-2 4	694E+0
-7	620E-2 4	730E+0
-7	620E-2 4	746E+0
-8	106E-2 4	717E+0
-7	782E-2 4	697E+0
-7	457E-2 4	704E+0
-7	782E-2 4	720E+0
-7	944E-2 4	733E+0
-7	782E-2 4	717E+0
-7	782E-2 4	762E+0
-7	620E-2 4	717E+0
-7	944E-2 4	730E+0
-7	457E-2 4	714E+0
-7	457E-2 4	733E+0
-7	620E-2 4	743E+0
-7	782E-2 4	730E+0
-7	620E-2 4	678E+0
-7	944E-2 4	733E+0
-7	944E-2 4	697E+0
-7	944E-2 4	707E+0
-7	782E-2 4	723E+0
-7	295E-2 4	645E+0
-7	782E-2 4	697E+0
-7	944E-2 4	684E+0
-7	944E-2 4	714E+0
-7	782E-2 4	778E+0
-7	782E-2 4	736E+0
-7	782E-2 4	730E+0
-7	782E-2 4	704E+0
-7	782E-2 4	694E+0
-7	782E-2 4	726E+0
-7	782E-2 4	684E+0
-7	620E-2 4	714E+0
-7	944E-2 4	684E+0
-7	782E-2 4	720E+0
-8	106E-2 4	704E+0
-7	782E-2 4	649E+0
-7	782E-2 4	655E+0
-7	944E-2 4	749E+0
-7	944E-2 4	720E+0
-7	944E-2 4	736E+0
-7	782E-2 4	681E+0
-7	457E-2 4	668E+0
-7	944E-2 4	691E+0
-7	944E-2 4	701E+0
-7	782E-2 4	730E+0
-7	782E-2 4	707E+0
-7	782E-2 4	688E+0
-8	106E-2 4	733E+0
-7	620E-2 4	714E+0
-7	782E-2 4	701E+0
-7	944E-2 4	730E+0
-8	106E-2 4	730E+0
-7	457E-2 4	707E+0
-7	782E-2 4	645E+0
-7	944E-2 4	759E+0
-7	782E-2 4	694E+0
-7	620E-2 4	739E+0
-7	620E-2 4	726E+0
-8	268E-2 4	752E+0
-7	944E-2 4	697E+0
-7	782E-2 4	743E+0
-7	457E-2 4	730E+0
-7	944E-2 4	701E+0
-7	620E-2 4	739E+0
-7	782E-2 4	658E+0
-7	620E-2 4	688E+0
-7	944E-2 4	701E+0
-7	457E-2 4	697E+0
-7	944E-2 4	701E+0
-7	620E-2 4	694E+0
-8	268E-2 4	752E+0
-7	782E-2 4	681E+0
-7	782E-2 4	658E+0
-7	944E-2 4	697E+0
-7	944E-2 4	720E+0
-7	944E-2 4	694E+0
-7	620E-2 4	671E+0
-7	620E-2 4	671E+0
-7	944E-2 4	704E+0
-7	944E-2 4	671E+0
-7	457E-2 4	691E+0
-7	620E-2 4	701E+0
-7	944E-2 4	720E+0
-7	782E-2 4	714E+0
-7	620E-2 4	707E+0
-7	944E-2 4	701E+0
-8	106E-2 4	704E+0
-7	944E-2 4	726E+0
-7	620E-2 4	671E+0
-7	620E-2 4	668E+0
-7	620E-2 4	746E+0
-7	944E-2 4	701E+0
-7	782E-2 4	717E+0
-7	620E-2 4	730E+0
-7	944E-2 4	717E+0
-7	782E-2 4	710E+0
-7	457E-2 4	743E+0
-7	782E-2 4	720E+0
-7	782E-2 4	678E+0
-7	944E-2 4	697E+0
-7	944E-2 4	655E+0
-7	620E-2 4	691E+0
-7	620E-2 4	684E+0
-7	782E-2 4	743E+0
-7	620E-2 4	752E+0
-7	782E-2 4	743E+0
-8	106E-2 4	733E+0
-7	620E-2 4	726E+0
-7	620E-2 4	691E+0
-7	457E-2 4	691E+0
-8	106E-2 4	694E+0
-7	782E-2 4	701E+0
-7	457E-2 4	681E+0
-7	944E-2 4	730E+0
-8	106E-2 4	720E+0
-8	106E-2 4	707E+0
-7	944E-2 4	704E+0
-7	457E-2 4	649E+0
-8	268E-2 4	649E+0
-7	782E-2 4	714E+0
-8	106E-2 4	723E+0
-7	620E-2 4	649E+0
-8	268E-2 4	694E+0
-7	782E-2 4	743E+0
-7	620E-2 4	730E+0
-7	782E-2 4	697E+0
-7	782E-2 4	752E+0
-7	944E-2 4	714E+0
-7	620E-2 4	707E+0
-7	620E-2 4	707E+0
-7	944E-2 4	707E+0
-8	106E-2 4	752E+0
-7	782E-2 4	726E+0
-7	782E-2 4	717E+0
-7	782E-2 4	675E+0
-7	620E-2 4	684E+0
-7	620E-2 4	704E+0
-7	620E-2 4	714E+0
-7	944E-2 4	752E+0
-7	620E-2 4	691E+0
-7	457E-2 4	684E+0
-7	782E-2 4	720E+0
-7	944E-2 4	733E+0
-7	944E-2 4	701E+0
-7	457E-2 4	714E+0
-8	106E-2 4	707E+0
-8	106E-2 4	701E+0
-8	106E-2 4	691E+0
-7	457E-2 4	678E+0
-7	782E-2 4	710E+0
-7	782E-2 4	726E+0
-7	944E-2 4	684E+0
-7	457E-2 4	694E+0
-7	782E-2 4	710E+0
-7	782E-2 4	701E+0
-7	782E-2 4	636E+0
-7	782E-2 4	769E+0
-7	782E-2 4	691E+0
-7	944E-2 4	782E+0
-7	944E-2 4	739E+0
-7	620E-2 4	723E+0
-7	782E-2 4	704E+0
-8	106E-2 4	710E+0
-8	268E-2 4	707E+0
-7	620E-2 4	684E+0
-7	782E-2 4	723E+0
-7	944E-2 4	681E+0
-8	106E-2 4	736E+0
-7	782E-2 4	736E+0
-7	944E-2 4	678E+0
-8	106E-2 4	629E+0
-7	944E-2 4	739E+0
-7	782E-2 4	756E+0
-8	106E-2 4	688E+0
-7	944E-2 4	658E+0
-7	782E-2 4	707E+0
-7	457E-2 4	704E+0
-7	457E-2 4	697E+0
-7	944E-2 4	710E+0
-7	944E-2 4	739E+0
-7	295E-2 4	710E+0
-7	620E-2 4	658E+0
-7	944E-2 4	717E+0
-7	782E-2 4	681E+0
-7	620E-2 4	681E+0
-7	782E-2 4	710E+0
-7	782E-2 4	733E+0
-7	782E-2 4	710E+0
-7	457E-2 4	726E+0
-7	782E-2 4	710E+0
-7	782E-2 4	720E+0
-7	944E-2 4	671E+0
-7	620E-2 4	662E+0
-7	620E-2 4	707E+0
-7	944E-2 4	723E+0
-7	944E-2 4	726E+0
-7	782E-2 4	688E+0
-7	782E-2 4	739E+0
-8	106E-2 4	707E+0
-7	782E-2 4	681E+0
-7	782E-2 4	720E+0
-8	106E-2 4	681E+0
-7	944E-2 4	726E+0
-7	782E-2 4	726E+0
-7	620E-2 4	707E+0
-7	782E-2 4	756E+0
-7	944E-2 4	720E+0
-7	620E-2 4	704E+0
-7	782E-2 4	684E+0
-7	620E-2 4	662E+0
-8	268E-2 4	714E+0
-7	782E-2 4	710E+0
-7	782E-2 4	720E+0
-7	944E-2 4	714E+0
-7	620E-2 4	684E+0
-7	944E-2 4	697E+0
-7	620E-2 4	691E+0
-7	782E-2 4	736E+0
-7	944E-2 4	704E+0
-7	944E-2 4	723E+0
-7	457E-2 4	736E+0
-7	782E-2 4	739E+0
-8	106E-2 4	665E+0
-7	944E-2 4	717E+0
-7	944E-2 4	645E+0
-7	620E-2 4	733E+0
-7	620E-2 4	746E+0
-7	782E-2 4	710E+0
-7	782E-2 4	662E+0
-8	431E-2 4	704E+0
-8	106E-2 4	723E+0
-7	782E-2 4	697E+0
-7	782E-2 4	707E+0
-7	782E-2 4	691E+0
-7	782E-2 4	710E+0
-7	782E-2 4	688E+0
-7	944E-2 4	665E+0
-7	944E-2 4	688E+0
-8	106E-2 4	707E+0
-7	944E-2 4	717E+0
-7	457E-2 4	694E+0
-7	620E-2 4	701E+0
-7	944E-2 4	759E+0
-7	782E-2 4	697E+0
-7	620E-2 4	636E+0
-7	944E-2 4	652E+0
-8	106E-2 4	717E+0
-7	782E-2 4	717E+0
-7	295E-2 4	733E+0
-7	944E-2 4	775E+0
-8	268E-2 4	688E+0
-7	944E-2 4	710E+0
-7	620E-2 4	658E+0
-7	782E-2 4	684E+0
-7	620E-2 4	691E+0
-7	457E-2 4	701E+0
-7	944E-2 4	684E+0
-7	782E-2 4	665E+0
-7	782E-2 4	655E+0
-7	944E-2 4	688E+0
-7	620E-2 4	710E+0
-8	106E-2 4	681E+0
-7	782E-2 4	720E+0
-7	620E-2 4	697E+0
-7	944E-2 4	701E+0
-7	782E-2 4	756E+0
-7	620E-2 4	710E+0
-7	944E-2 4	736E+0
-7	782E-2 4	746E+0
-7	782E-2 4	736E+0
-8	106E-2 4	681E+0
-7	457E-2 4	720E+0
-7	620E-2 4	733E+0
-7	782E-2 4	684E+0
-8	106E-2 4	701E+0
-8	106E-2 4	743E+0
-7	944E-2 4	726E+0
-7	782E-2 4	759E+0
-7	782E-2 4	739E+0
-8	106E-2 4	743E+0
-7	944E-2 4	759E+0
-7	620E-2 4	743E+0
-7	944E-2 4	733E+0
-7	782E-2 4	739E+0
-7	620E-2 4	665E+0
-7	782E-2 4	662E+0
-8	431E-2 4	675E+0
-7	457E-2 4	720E+0
-7	782E-2 4	723E+0
-7	620E-2 4	691E+0
-8	106E-2 4	704E+0
-7	944E-2 4	733E+0
-7	620E-2 4	710E+0
-7	620E-2 4	726E+0
-8	106E-2 4	733E+0
-7	944E-2 4	645E+0
-7	620E-2 4	752E+0
-8	106E-2 4	701E+0
-8	106E-2 4	675E+0
-7	782E-2 4	636E+0
-7	782E-2 4	668E+0
-8	268E-2 4	704E+0
-7	944E-2 4	691E+0
-7	782E-2 4	691E+0
-7	620E-2 4	697E+0
-7	620E-2 4	704E+0
-8	268E-2 4	694E+0
-8	106E-2 4	704E+0
-7	620E-2 4	739E+0
-7	620E-2 4	701E+0
-8	268E-2 4	697E+0
-7	944E-2 4	691E+0
-7	620E-2 4	701E+0
-7	620E-2 4	730E+0
-7	620E-2 4	691E+0
-7	620E-2 4	746E+0
-7	782E-2 4	684E+0
-8	106E-2 4	684E+0
-8	268E-2 4	704E+0
-7	782E-2 4	756E+0
-7	944E-2 4	791E+0
-7	620E-2 4	671E+0
-7	944E-2 4	691E+0
-7	944E-2 4	668E+0
-7	782E-2 4	668E+0
-7	944E-2 4	645E+0
-7	782E-2 4	678E+0
-7	944E-2 4	688E+0
-7	457E-2 4	688E+0
-8	106E-2 4	688E+0
-8	106E-2 4	714E+0
-8	106E-2 4	701E+0
-7	944E-2 4	678E+0
-7	295E-2 4	658E+0
-8	268E-2 4	710E+0
-8	106E-2 4	636E+0
-7	620E-2 4	668E+0
-7	620E-2 4	704E+0
-8	268E-2 4	704E+0
-7	620E-2 4	681E+0
-7	620E-2 4	681E+0
-7	782E-2 4	665E+0
-8	106E-2 4	688E+0
-7	782E-2 4	720E+0
-7	782E-2 4	678E+0
-7	944E-2 4	694E+0
-8	268E-2 4	726E+0
-7	620E-2 4	736E+0
-7	457E-2 4	691E+0
-7	944E-2 4	697E+0
-7	944E-2 4	723E+0
-7	944E-2 4	720E+0
-7	782E-2 4	733E+0
-8	106E-2 4	707E+0
-7	944E-2 4	704E+0
-8	106E-2 4	717E+0
-7	620E-2 4	701E+0
-7	620E-2 4	730E+0
-8	268E-2 4	723E+0
-7	944E-2 4	743E+0
-7	782E-2 4	756E+0
-7	457E-2 4	707E+0
-8	268E-2 4	710E+0
-7	782E-2 4	691E+0
-7	944E-2 4	658E+0
-7	782E-2 4	684E+0
-8	268E-2 4	726E+0
-8	106E-2 4	720E+0
-7	944E-2 4	678E+0
-7	782E-2 4	655E+0
-7	944E-2 4	717E+0
-7	620E-2 4	684E+0
-7	620E-2 4	688E+0
-7	620E-2 4	665E+0
-7	620E-2 4	684E+0
-8	106E-2 4	723E+0
-7	620E-2 4	668E+0
-7	620E-2 4	707E+0
-8	431E-2 4	746E+0
-7	782E-2 4	701E+0
-7	782E-2 4	684E+0
-8	106E-2 4	694E+0
-8	106E-2 4	723E+0
-7	620E-2 4	626E+0
-7	620E-2 4	723E+0
-7	782E-2 4	739E+0
-7	944E-2 4	749E+0
-7	944E-2 4	704E+0
-7	782E-2 4	739E+0
-7	782E-2 4	658E+0
-8	268E-2 4	681E+0
-8	106E-2 4	717E+0
-7	782E-2 4	717E+0
-7	782E-2 4	720E+0
-8	268E-2 4	684E+0
-8	268E-2 4	736E+0
-7	782E-2 4	704E+0
-7	620E-2 4	688E+0
-7	782E-2 4	697E+0
-7	782E-2 4	710E+0
-7	782E-2 4	736E+0
-7	944E-2 4	665E+0
-7	782E-2 4	678E+0
-7	782E-2 4	714E+0
-7	620E-2 4	684E+0
-8	106E-2 4	694E+0
-8	106E-2 4	675E+0
-7	944E-2 4	671E+0
-7	782E-2 4	681E+0
-7	782E-2 4	726E+0
-8	268E-2 4	717E+0
-7	944E-2 4	714E+0
-7	944E-2 4	714E+0
-7	782E-2 4	707E+0
-7	944E-2 4	649E+0
-7	944E-2 4	746E+0
-7	457E-2 4	714E+0
-7	944E-2 4	691E+0
-7	944E-2 4	710E+0
-7	944E-2 4	701E+0
-7	782E-2 4	662E+0
-8	106E-2 4	746E+0
-8	268E-2 4	707E+0
-7	782E-2 4	720E+0
-7	782E-2 4	710E+0
-7	620E-2 4	688E+0
-8	106E-2 4	726E+0
-7	782E-2 4	733E+0
-7	782E-2 4	681E+0
-8	106E-2 4	710E+0
-8	106E-2 4	717E+0
-7	782E-2 4	752E+0
-7	944E-2 4	704E+0
-7	782E-2 4	688E+0
-8	106E-2 4	671E+0
-7	944E-2 4	694E+0
-7	782E-2 4	681E+0
-7	944E-2 4	704E+0
-7	782E-2 4	694E+0
-7	944E-2 4	678E+0
-7	782E-2 4	762E+0
-7	782E-2 4	723E+0
-8	106E-2 4	681E+0
-7	782E-2 4	714E+0
-7	782E-2 4	694E+0
-7	944E-2 4	704E+0
-8	755E-2 4	688E+0
-7	782E-2 4	733E+0
-7	782E-2 4	717E+0
-8	106E-2 4	733E+0
-8	106E-2 4	730E+0
-7	782E-2 4	739E+0
-7	620E-2 4	743E+0
-7	944E-2 4	752E+0
-7	782E-2 4	746E+0
-7	944E-2 4	701E+0
-7	620E-2 4	694E+0
-7	620E-2 4	616E+0
-7	944E-2 4	707E+0
-7	944E-2 4	733E+0
-7	620E-2 4	743E+0
-7	782E-2 4	694E+0
-8	106E-2 4	697E+0
-7	782E-2 4	697E+0
-7	295E-2 4	684E+0
-7	620E-2 4	707E+0
-7	944E-2 4	668E+0
-7	944E-2 4	665E+0
-7	620E-2 4	668E+0
-7	457E-2 4	684E+0
-8	106E-2 4	668E+0
-8	106E-2 4	629E+0
-7	620E-2 4	707E+0
-7	457E-2 4	749E+0
-8	106E-2 4	694E+0
-7	782E-2 4	671E+0
-7	782E-2 4	704E+0
-7	944E-2 4	632E+0
-8	106E-2 4	707E+0
-7	782E-2 4	678E+0
-7	782E-2 4	726E+0
-7	782E-2 4	717E+0
-7	944E-2 4	665E+0
-7	944E-2 4	710E+0
-7	620E-2 4	649E+0
-8	106E-2 4	652E+0
-8	268E-2 4	688E+0
-7	782E-2 4	675E+0
-7	620E-2 4	720E+0
-7	620E-2 4	749E+0
-8	268E-2 4	762E+0
-7	620E-2 4	714E+0
-7	620E-2 4	723E+0
-7	620E-2 4	720E+0
-7	620E-2 4	688E+0
-7	944E-2 4	752E+0
-7	782E-2 4	775E+0
-7	944E-2 4	710E+0
-8	106E-2 4	671E+0
-7	944E-2 4	668E+0
-7	782E-2 4	723E+0
-7	944E-2 4	691E+0
-7	944E-2 4	697E+0
-7	944E-2 4	665E+0
-7	782E-2 4	688E+0
-7	782E-2 4	733E+0
-7	782E-2 4	710E+0
-7	944E-2 4	736E+0
-7	457E-2 4	717E+0
-7	782E-2 4	662E+0
-8	268E-2 4	649E+0
-8	106E-2 4	714E+0
-7	620E-2 4	697E+0
-8	106E-2 4	623E+0
-8	106E-2 4	665E+0
-7	782E-2 4	714E+0
-7	620E-2 4	701E+0
-7	782E-2 4	662E+0
-7	944E-2 4	662E+0
-7	782E-2 4	746E+0
-7	457E-2 4	743E+0
-7	782E-2 4	649E+0
-8	106E-2 4	658E+0
-8	106E-2 4	701E+0
-7	782E-2 4	720E+0
-7	944E-2 4	717E+0
-8	106E-2 4	652E+0
-7	944E-2 4	749E+0
-7	782E-2 4	694E+0
-7	782E-2 4	681E+0
-8	106E-2 4	691E+0
-7	782E-2 4	736E+0
-7	782E-2 4	691E+0
-7	782E-2 4	652E+0
-8	268E-2 4	726E+0
-7	782E-2 4	717E+0
-7	944E-2 4	714E+0
-7	944E-2 4	730E+0
-7	620E-2 4	717E+0
-7	620E-2 4	746E+0
-7	620E-2 4	730E+0
-7	944E-2 4	733E+0
-7	944E-2 4	736E+0
-8	106E-2 4	717E+0
-7	944E-2 4	694E+0
-7	620E-2 4	739E+0
-8	431E-2 4	652E+0
-7	944E-2 4	639E+0
-7	620E-2 4	688E+0
-8	268E-2 4	642E+0
-8	268E-2 4	678E+0
-7	944E-2 4	675E+0
-8	106E-2 4	701E+0
-7	944E-2 4	714E+0
-7	944E-2 4	723E+0
-7	782E-2 4	752E+0
-7	457E-2 4	681E+0
-7	782E-2 4	694E+0
-8	106E-2 4	714E+0
-7	620E-2 4	710E+0
-7	782E-2 4	694E+0
-7	620E-2 4	704E+0
-8	268E-2 4	717E+0
-8	106E-2 4	710E+0
-7	782E-2 4	675E+0
-7	782E-2 4	688E+0
-7	620E-2 4	668E+0
-7	944E-2 4	707E+0
-7	944E-2 4	665E+0
-8	106E-2 4	746E+0
-7	944E-2 4	739E+0
-7	944E-2 4	707E+0
-7	620E-2 4	694E+0
-7	620E-2 4	726E+0
-8	268E-2 4	717E+0
-7	782E-2 4	710E+0
-7	782E-2 4	688E+0
-8	106E-2 4	701E+0
-8	268E-2 4	688E+0
-8	268E-2 4	691E+0
-7	782E-2 4	697E+0
-7	620E-2 4	694E+0
-7	944E-2 4	675E+0
-7	782E-2 4	662E+0
-7	944E-2 4	684E+0
-7	944E-2 4	688E+0
-8	268E-2 4	714E+0
-7	944E-2 4	691E+0
-7	620E-2 4	717E+0
-7	944E-2 4	765E+0
-7	944E-2 4	739E+0
-7	782E-2 4	675E+0
-7	620E-2 4	707E+0
-7	782E-2 4	662E+0
-7	782E-2 4	662E+0
-7	620E-2 4	710E+0
-7	620E-2 4	671E+0
-7	782E-2 4	720E+0
-8	431E-2 4	688E+0
-7	944E-2 4	691E+0
-7	620E-2 4	739E+0
-7	620E-2 4	720E+0
-7	944E-2 4	655E+0
-7	782E-2 4	655E+0
-7	295E-2 4	636E+0
-8	106E-2 4	697E+0
-8	106E-2 4	710E+0
-7	944E-2 4	697E+0
-7	620E-2 4	720E+0
-7	782E-2 4	658E+0
-8	106E-2 4	697E+0
-7	944E-2 4	707E+0
-8	106E-2 4	710E+0
-7	944E-2 4	691E+0
-7	620E-2 4	710E+0
-7	944E-2 4	688E+0
-7	782E-2 4	678E+0
-7	782E-2 4	710E+0
-8	268E-2 4	652E+0
-8	106E-2 4	684E+0
-7	782E-2 4	704E+0
-7	782E-2 4	714E+0
-7	944E-2 4	701E+0
-7	782E-2 4	701E+0
-7	457E-2 4	717E+0
-7	620E-2 4	717E+0
-7	944E-2 4	704E+0
-7	944E-2 4	717E+0
-7	944E-2 4	726E+0
-7	620E-2 4	726E+0
-8	106E-2 4	665E+0
-7	782E-2 4	694E+0
-7	620E-2 4	723E+0
-7	782E-2 4	730E+0
-7	944E-2 4	694E+0
-7	944E-2 4	756E+0
-7	782E-2 4	701E+0
-7	944E-2 4	730E+0
-8	106E-2 4	688E+0
-7	944E-2 4	710E+0
-7	457E-2 4	662E+0
-7	944E-2 4	619E+0
-7	944E-2 4	662E+0
-7	944E-2 4	668E+0
-7	782E-2 4	720E+0
-7	457E-2 4	704E+0
-8	268E-2 4	649E+0
-7	944E-2 4	723E+0
-7	944E-2 4	665E+0
-7	782E-2 4	675E+0
-8	106E-2 4	681E+0
-7	944E-2 4	726E+0
-7	782E-2 4	675E+0
-7	620E-2 4	662E+0
-8	268E-2 4	668E+0
-7	620E-2 4	665E+0
-7	944E-2 4	668E+0
-8	106E-2 4	668E+0
-8	268E-2 4	645E+0
-7	782E-2 4	733E+0
-7	782E-2 4	759E+0
-7	944E-2 4	691E+0
-7	782E-2 4	662E+0
-7	944E-2 4	736E+0
-7	620E-2 4	756E+0
-7	944E-2 4	733E+0
-7	944E-2 4	726E+0
-7	782E-2 4	678E+0
-7	620E-2 4	707E+0
-7	944E-2 4	671E+0
-8	268E-2 4	684E+0
-7	620E-2 4	701E+0
-7	944E-2 4	694E+0
-7	944E-2 4	697E+0
-8	431E-2 4	681E+0
-7	782E-2 4	675E+0
-7	782E-2 4	697E+0
-7	944E-2 4	752E+0
-8	106E-2 4	658E+0
-7	782E-2 4	671E+0
-7	620E-2 4	616E+0
-7	944E-2 4	697E+0
-7	944E-2 4	710E+0
-8	106E-2 4	707E+0
-7	620E-2 4	726E+0
-7	782E-2 4	691E+0
-8	268E-2 4	710E+0
-7	944E-2 4	642E+0
-7	620E-2 4	714E+0
-7	782E-2 4	714E+0
-7	944E-2 4	707E+0
-8	106E-2 4	714E+0
-7	620E-2 4	688E+0
-8	106E-2 4	697E+0
-8	106E-2 4	704E+0
-7	620E-2 4	671E+0
-7	295E-2 4	704E+0
-8	106E-2 4	704E+0
-8	268E-2 4	701E+0
-8	106E-2 4	655E+0
-7	782E-2 4	658E+0
-7	782E-2 4	694E+0
-7	782E-2 4	710E+0
-7	782E-2 4	714E+0
-7	620E-2 4	746E+0
-7	782E-2 4	746E+0
-8	268E-2 4	684E+0
-7	944E-2 4	691E+0
-7	620E-2 4	730E+0
-8	106E-2 4	681E+0
-7	782E-2 4	658E+0
-7	782E-2 4	678E+0
-7	295E-2 4	710E+0
-7	944E-2 4	749E+0
-7	944E-2 4	730E+0
-7	782E-2 4	636E+0
-7	944E-2 4	704E+0
-7	944E-2 4	675E+0
-7	944E-2 4	684E+0
-7	944E-2 4	658E+0
-7	620E-2 4	710E+0
-7	944E-2 4	710E+0
-7	782E-2 4	714E+0
-8	268E-2 4	665E+0
-7	782E-2 4	623E+0
-7	782E-2 4	649E+0
-8	106E-2 4	710E+0
-7	782E-2 4	701E+0
-7	782E-2 4	681E+0
-7	944E-2 4	655E+0
-7	944E-2 4	691E+0
-7	782E-2 4	710E+0
-7	782E-2 4	717E+0
-7	782E-2 4	701E+0
-7	944E-2 4	681E+0
-7	620E-2 4	733E+0
-7	620E-2 4	697E+0
-7	782E-2 4	697E+0
-8	106E-2 4	675E+0
-7	782E-2 4	678E+0
-7	620E-2 4	707E+0
-8	106E-2 4	662E+0
-8	268E-2 4	704E+0
-8	106E-2 4	675E+0
-7	944E-2 4	704E+0
-7	782E-2 4	681E+0
-7	944E-2 4	772E+0
-7	944E-2 4	726E+0
-7	620E-2 4	665E+0
-7	782E-2 4	645E+0
-8	106E-2 4	739E+0
-7	944E-2 4	671E+0
-7	782E-2 4	652E+0
-8	106E-2 4	688E+0
-7	944E-2 4	681E+0
-8	106E-2 4	707E+0
-7	782E-2 4	658E+0
-7	620E-2 4	671E+0
-8	268E-2 4	726E+0
-8	106E-2 4	714E+0
-7	295E-2 4	697E+0
-7	782E-2 4	652E+0
-8	268E-2 4	629E+0
-7	944E-2 4	658E+0
-7	457E-2 4	756E+0
-7	782E-2 4	701E+0
-8	106E-2 4	678E+0
-7	782E-2 4	730E+0
-7	944E-2 4	688E+0
-7	782E-2 4	675E+0
-8	593E-2 4	730E+0
-7	944E-2 4	688E+0
-7	944E-2 4	691E+0
-7	620E-2 4	688E+0
-8	106E-2 4	675E+0
-7	944E-2 4	684E+0
-7	944E-2 4	710E+0
-7	782E-2 4	707E+0
-7	944E-2 4	701E+0
-8	106E-2 4	697E+0
-7	944E-2 4	739E+0
-7	782E-2 4	645E+0
-8	106E-2 4	658E+0
-8	106E-2 4	684E+0
-7	620E-2 4	739E+0
-7	457E-2 4	723E+0
-8	106E-2 4	701E+0
-7	782E-2 4	678E+0
-7	620E-2 4	701E+0
-7	944E-2 4	658E+0
-8	106E-2 4	678E+0
-7	944E-2 4	688E+0
-7	620E-2 4	691E+0
-7	782E-2 4	697E+0
-8	106E-2 4	688E+0
-7	782E-2 4	649E+0
-7	620E-2 4	649E+0
-7	782E-2 4	649E+0
-8	106E-2 4	688E+0
-7	782E-2 4	649E+0
-7	782E-2 4	704E+0
-8	106E-2 4	671E+0
-7	944E-2 4	616E+0
-8	593E-2 4	658E+0
-7	782E-2 4	616E+0
-7	782E-2 4	704E+0
-7	944E-2 4	684E+0
-7	944E-2 4	675E+0
-7	782E-2 4	668E+0
-8	431E-2 4	678E+0
-7	782E-2 4	710E+0
-7	944E-2 4	717E+0
-7	782E-2 4	726E+0
-7	782E-2 4	714E+0
-8	106E-2 4	697E+0
-7	782E-2 4	642E+0
-7	620E-2 4	749E+0
-7	782E-2 4	697E+0
-8	106E-2 4	652E+0
-7	782E-2 4	665E+0
-7	944E-2 4	665E+0
-7	944E-2 4	704E+0
-8	268E-2 4	681E+0
-7	782E-2 4	723E+0
-8	106E-2 4	710E+0
-7	782E-2 4	681E+0
-8	268E-2 4	626E+0
-8	106E-2 4	681E+0
-7	782E-2 4	704E+0
-7	944E-2 4	694E+0
-7	944E-2 4	694E+0
-7	944E-2 4	730E+0
-7	620E-2 4	726E+0
-7	782E-2 4	665E+0
-8	268E-2 4	671E+0
-8	268E-2 4	678E+0
-7	620E-2 4	717E+0
-7	944E-2 4	681E+0
-8	106E-2 4	749E+0
-7	620E-2 4	746E+0
-7	944E-2 4	701E+0
-7	620E-2 4	701E+0
-7	944E-2 4	720E+0
-8	106E-2 4	710E+0
-8	106E-2 4	688E+0
-7	944E-2 4	694E+0
-7	944E-2 4	697E+0
-8	106E-2 4	645E+0
-7	457E-2 4	681E+0
-7	782E-2 4	720E+0
-8	106E-2 4	655E+0
-7	782E-2 4	691E+0
-7	944E-2 4	733E+0
-7	944E-2 4	642E+0
-8	106E-2 4	717E+0
-8	106E-2 4	717E+0
-7	782E-2 4	691E+0
-7	620E-2 4	707E+0
-7	944E-2 4	701E+0
-7	944E-2 4	688E+0
-7	782E-2 4	694E+0
-7	944E-2 4	655E+0
-7	944E-2 4	665E+0
-7	782E-2 4	665E+0
-7	295E-2 4	662E+0
-7	620E-2 4	694E+0
-8	268E-2 4	723E+0
-7	782E-2 4	645E+0
-7	620E-2 4	632E+0
-7	782E-2 4	619E+0
-7	782E-2 4	694E+0
-8	106E-2 4	697E+0
-7	620E-2 4	675E+0
-7	782E-2 4	704E+0
-7	944E-2 4	684E+0
-7	782E-2 4	691E+0
-7	620E-2 4	668E+0
-7	782E-2 4	714E+0
-8	106E-2 4	704E+0
-7	944E-2 4	714E+0
-7	944E-2 4	681E+0
-7	944E-2 4	642E+0
-8	268E-2 4	717E+0
-7	782E-2 4	736E+0
-7	782E-2 4	704E+0
-8	106E-2 4	730E+0
-8	106E-2 4	714E+0
-8	106E-2 4	688E+0
-7	620E-2 4	639E+0
-7	620E-2 4	717E+0
-7	944E-2 4	694E+0
-8	431E-2 4	668E+0
-7	782E-2 4	710E+0
-7	782E-2 4	723E+0
-8	106E-2 4	671E+0
-7	620E-2 4	710E+0
-7	782E-2 4	678E+0
-7	620E-2 4	704E+0
-7	782E-2 4	759E+0
-7	782E-2 4	730E+0
-8	106E-2 4	701E+0
-7	620E-2 4	691E+0
-8	106E-2 4	694E+0
-7	782E-2 4	678E+0
-7	620E-2 4	688E+0
-7	944E-2 4	658E+0
-8	431E-2 4	694E+0
-8	106E-2 4	662E+0
-7	944E-2 4	665E+0
-8	106E-2 4	749E+0
-8	106E-2 4	736E+0
-7	782E-2 4	736E+0
-7	782E-2 4	707E+0
-7	944E-2 4	694E+0
-8	268E-2 4	649E+0
-8	268E-2 4	746E+0
-7	457E-2 4	668E+0
-7	944E-2 4	662E+0
-7	457E-2 4	733E+0
-7	620E-2 4	684E+0
-7	944E-2 4	671E+0
-7	944E-2 4	697E+0
-7	782E-2 4	701E+0
-7	620E-2 4	710E+0
-7	782E-2 4	730E+0
-7	620E-2 4	645E+0
-7	782E-2 4	678E+0
-7	944E-2 4	714E+0
-7	782E-2 4	681E+0
-7	944E-2 4	671E+0
-7	944E-2 4	681E+0
-7	457E-2 4	697E+0
-7	620E-2 4	691E+0
-7	457E-2 4	723E+0
-8	106E-2 4	655E+0
-7	944E-2 4	681E+0
-7	944E-2 4	668E+0
-7	944E-2 4	752E+0
-8	268E-2 4	691E+0
-7	782E-2 4	726E+0
-8	106E-2 4	652E+0
-7	944E-2 4	671E+0
-7	944E-2 4	671E+0
-8	106E-2 4	645E+0
-7	620E-2 4	632E+0
-7	782E-2 4	688E+0
-7	944E-2 4	726E+0
-7	620E-2 4	710E+0
-7	620E-2 4	694E+0
-7	782E-2 4	662E+0
-8	106E-2 4	623E+0
-7	782E-2 4	668E+0
-7	620E-2 4	681E+0
-7	944E-2 4	704E+0
-8	106E-2 4	688E+0
-8	268E-2 4	678E+0
-7	782E-2 4	701E+0
-8	106E-2 4	730E+0
-7	782E-2 4	723E+0
-7	944E-2 4	681E+0
-7	782E-2 4	717E+0
-7	620E-2 4	678E+0
-7	944E-2 4	678E+0
-8	268E-2 4	733E+0
-7	944E-2 4	717E+0
-7	944E-2 4	710E+0
-8	268E-2 4	704E+0
-7	457E-2 4	678E+0
-8	106E-2 4	675E+0
-7	782E-2 4	675E+0
-8	106E-2 4	671E+0
-8	106E-2 4	671E+0
-7	782E-2 4	671E+0
-7	944E-2 4	649E+0
-8	268E-2 4	665E+0
-7	620E-2 4	717E+0
-7	782E-2 4	688E+0
-7	782E-2 4	723E+0
-8	268E-2 4	688E+0
-7	944E-2 4	694E+0
-7	457E-2 4	684E+0
-7	944E-2 4	678E+0
-8	106E-2 4	710E+0
-7	944E-2 4	668E+0
-7	944E-2 4	701E+0
-7	782E-2 4	707E+0
-7	944E-2 4	739E+0
-7	620E-2 4	649E+0
-7	620E-2 4	701E+0
-7	944E-2 4	665E+0
-8	106E-2 4	688E+0
-8	268E-2 4	678E+0
-7	944E-2 4	665E+0
-7	944E-2 4	723E+0
-8	106E-2 4	717E+0
-7	457E-2 4	701E+0
-7	620E-2 4	668E+0
-8	106E-2 4	717E+0
-7	944E-2 4	714E+0
-8	106E-2 4	694E+0
-7	620E-2 4	671E+0
-7	782E-2 4	675E+0
-8	106E-2 4	704E+0
-8	268E-2 4	701E+0
-7	944E-2 4	726E+0
-7	944E-2 4	720E+0
-8	268E-2 4	675E+0
-7	782E-2 4	639E+0
-7	620E-2 4	688E+0
-7	620E-2 4	697E+0
-8	106E-2 4	697E+0
-7	944E-2 4	694E+0
-7	620E-2 4	684E+0
-8	106E-2 4	704E+0
-8	268E-2 4	714E+0
-7	944E-2 4	701E+0
-8	106E-2 4	675E+0
-8	268E-2 4	675E+0
-8	268E-2 4	743E+0
-7	620E-2 4	697E+0
-7	457E-2 4	733E+0
-7	620E-2 4	658E+0
-8	106E-2 4	694E+0
-7	620E-2 4	710E+0
-7	782E-2 4	645E+0
-7	944E-2 4	733E+0
-8	106E-2 4	665E+0
-7	782E-2 4	694E+0
-7	782E-2 4	714E+0
-7	944E-2 4	697E+0
-8	106E-2 4	743E+0
-8	268E-2 4	681E+0
-7	944E-2 4	662E+0
-7	620E-2 4	691E+0
-7	782E-2 4	691E+0
-8	106E-2 4	694E+0
-8	106E-2 4	684E+0
-7	782E-2 4	665E+0
-8	268E-2 4	701E+0
-7	620E-2 4	726E+0
-7	457E-2 4	736E+0
-8	106E-2 4	714E+0
-8	106E-2 4	658E+0
-8	106E-2 4	632E+0
-7	782E-2 4	675E+0
-7	782E-2 4	697E+0
-7	944E-2 4	678E+0
-7	782E-2 4	645E+0
-7	944E-2 4	746E+0
-8	106E-2 4	688E+0
-8	268E-2 4	668E+0
-8	106E-2 4	665E+0
-7	620E-2 4	665E+0
-7	782E-2 4	782E+0
-7	944E-2 4	681E+0
-7	944E-2 4	662E+0
-7	944E-2 4	655E+0
-8	106E-2 4	668E+0
-7	944E-2 4	697E+0
-7	944E-2 4	710E+0
-7	457E-2 4	694E+0
-7	620E-2 4	704E+0
-8	106E-2 4	710E+0
-7	944E-2 4	697E+0
-7	944E-2 4	694E+0
-7	782E-2 4	671E+0
-8	268E-2 4	675E+0
-7	782E-2 4	639E+0
-7	782E-2 4	632E+0
-7	782E-2 4	645E+0
-7	944E-2 4	720E+0
-8	106E-2 4	691E+0
-7	620E-2 4	629E+0
-8	106E-2 4	684E+0
-7	944E-2 4	707E+0
-7	782E-2 4	714E+0
-7	944E-2 4	717E+0
-8	106E-2 4	684E+0
-8	268E-2 4	681E+0
-8	106E-2 4	662E+0
-7	620E-2 4	704E+0
-7	944E-2 4	688E+0
-7	782E-2 4	701E+0
-7	944E-2 4	691E+0
-7	944E-2 4	684E+0
-7	944E-2 4	704E+0
-7	944E-2 4	665E+0
-7	782E-2 4	730E+0
-7	944E-2 4	658E+0
-7	782E-2 4	730E+0
-8	593E-2 4	701E+0
-7	944E-2 4	697E+0
-7	944E-2 4	704E+0
-8	106E-2 4	697E+0
-8	431E-2 4	707E+0
-7	944E-2 4	710E+0
-8	268E-2 4	678E+0
-7	944E-2 4	678E+0
-8	106E-2 4	649E+0
-7	782E-2 4	668E+0
-7	782E-2 4	658E+0
-7	944E-2 4	714E+0
-8	106E-2 4	736E+0
-8	106E-2 4	717E+0
-7	944E-2 4	720E+0
-8	268E-2 4	681E+0
-8	268E-2 4	720E+0
-7	782E-2 4	694E+0
-7	782E-2 4	691E+0
-7	944E-2 4	707E+0
-8	106E-2 4	658E+0
-7	944E-2 4	649E+0
-7	620E-2 4	619E+0
-7	944E-2 4	701E+0
-7	944E-2 4	655E+0
-8	106E-2 4	704E+0
-8	106E-2 4	632E+0
-7	944E-2 4	681E+0
-8	268E-2 4	675E+0
-7	782E-2 4	671E+0
-7	620E-2 4	642E+0
-7	782E-2 4	678E+0
-7	944E-2 4	701E+0
-7	944E-2 4	704E+0
-7	944E-2 4	671E+0
-8	106E-2 4	704E+0
-8	106E-2 4	668E+0
-7	944E-2 4	671E+0
-7	782E-2 4	704E+0
-7	944E-2 4	642E+0
-8	268E-2 4	704E+0
-7	782E-2 4	736E+0
-8	106E-2 4	678E+0
-7	944E-2 4	671E+0
-8	268E-2 4	720E+0
-7	782E-2 4	642E+0
-7	782E-2 4	688E+0
-8	268E-2 4	749E+0
-7	944E-2 4	678E+0
-8	106E-2 4	684E+0
-7	944E-2 4	707E+0
-7	944E-2 4	642E+0
-8	268E-2 4	636E+0
-7	944E-2 4	684E+0
-7	782E-2 4	642E+0
-7	782E-2 4	691E+0
-8	268E-2 4	701E+0
-8	106E-2 4	665E+0
-7	944E-2 4	694E+0
-7	944E-2 4	678E+0
-8	106E-2 4	678E+0
-7	944E-2 4	678E+0
-7	620E-2 4	714E+0
-7	944E-2 4	658E+0
-8	268E-2 4	720E+0
-8	106E-2 4	642E+0
-7	620E-2 4	645E+0
-7	944E-2 4	697E+0
-8	106E-2 4	658E+0
-8	106E-2 4	671E+0
-7	620E-2 4	704E+0
-7	782E-2 4	691E+0
-8	268E-2 4	671E+0
-7	782E-2 4	678E+0
-7	944E-2 4	658E+0
-7	944E-2 4	649E+0
-7	944E-2 4	701E+0
-7	944E-2 4	681E+0
-7	944E-2 4	681E+0
-8	106E-2 4	665E+0
-8	106E-2 4	671E+0
-7	782E-2 4	704E+0
-7	620E-2 4	704E+0
-8	106E-2 4	717E+0
-8	268E-2 4	681E+0
-7	944E-2 4	714E+0
-7	782E-2 4	694E+0
-8	106E-2 4	697E+0
-8	431E-2 4	710E+0
-7	782E-2 4	697E+0
-7	944E-2 4	717E+0
-7	782E-2 4	629E+0
-8	268E-2 4	655E+0
-7	944E-2 4	697E+0
-7	782E-2 4	665E+0
-8	106E-2 4	694E+0
-8	106E-2 4	655E+0
-7	782E-2 4	694E+0
-7	944E-2 4	707E+0
-8	106E-2 4	684E+0
-8	106E-2 4	717E+0
-8	431E-2 4	681E+0
-7	620E-2 4	632E+0
-7	620E-2 4	668E+0
-7	944E-2 4	752E+0
-7	944E-2 4	697E+0
-7	620E-2 4	704E+0
-7	620E-2 4	691E+0
-7	944E-2 4	697E+0
-8	106E-2 4	678E+0
-7	944E-2 4	694E+0
-7	944E-2 4	632E+0
-8	106E-2 4	684E+0
-7	782E-2 4	658E+0
-7	457E-2 4	678E+0
-8	431E-2 4	652E+0
-7	944E-2 4	632E+0
-7	944E-2 4	714E+0
-7	620E-2 4	675E+0
-7	944E-2 4	675E+0
-8	106E-2 4	681E+0
-7	944E-2 4	662E+0
-7	782E-2 4	671E+0
-7	944E-2 4	714E+0
-8	268E-2 4	707E+0
-7	944E-2 4	697E+0
-7	782E-2 4	720E+0
-8	268E-2 4	678E+0
-8	106E-2 4	694E+0
-7	782E-2 4	675E+0
-7	782E-2 4	642E+0
-7	944E-2 4	658E+0
-7	944E-2 4	645E+0
-8	106E-2 4	662E+0
-7	944E-2 4	704E+0
-7	782E-2 4	701E+0
-8	106E-2 4	675E+0
-8	431E-2 4	652E+0
-7	944E-2 4	678E+0
-7	944E-2 4	701E+0
-7	944E-2 4	694E+0
-7	944E-2 4	688E+0
-7	944E-2 4	746E+0
-7	782E-2 4	626E+0
-8	268E-2 4	688E+0
-7	782E-2 4	681E+0
-7	620E-2 4	652E+0
-8	106E-2 4	639E+0
-8	268E-2 4	707E+0
-7	782E-2 4	675E+0
-7	782E-2 4	684E+0
-8	106E-2 4	655E+0
-8	106E-2 4	629E+0
-8	106E-2 4	704E+0
-7	782E-2 4	642E+0
-7	944E-2 4	671E+0
-8	106E-2 4	697E+0
-7	782E-2 4	717E+0
-7	457E-2 4	714E+0
-8	106E-2 4	691E+0
-8	268E-2 4	655E+0
-7	944E-2 4	662E+0
-7	782E-2 4	688E+0
-7	944E-2 4	710E+0
-8	106E-2 4	671E+0
-8	268E-2 4	636E+0
-7	620E-2 4	632E+0
-7	944E-2 4	658E+0
-8	268E-2 4	710E+0
-8	268E-2 4	642E+0
-7	782E-2 4	688E+0
-8	106E-2 4	671E+0
-8	106E-2 4	714E+0
-7	944E-2 4	743E+0
-7	944E-2 4	665E+0
-7	944E-2 4	694E+0
-8	431E-2 4	717E+0
-8	106E-2 4	720E+0
-7	620E-2 4	658E+0
-7	944E-2 4	636E+0
-8	268E-2 4	691E+0
-7	620E-2 4	662E+0
-7	944E-2 4	658E+0
-7	944E-2 4	684E+0
-8	106E-2 4	701E+0
-7	782E-2 4	642E+0
-7	782E-2 4	691E+0
-8	268E-2 4	632E+0
-7	782E-2 4	675E+0
-7	457E-2 4	681E+0
-7	782E-2 4	642E+0
-7	944E-2 4	665E+0
-8	268E-2 4	665E+0
-8	106E-2 4	662E+0
-7	944E-2 4	684E+0
-8	106E-2 4	662E+0
-8	431E-2 4	649E+0
-8	106E-2 4	655E+0
-7	944E-2 4	678E+0
-8	106E-2 4	645E+0
-8	106E-2 4	675E+0
-7	944E-2 4	616E+0
-7	944E-2 4	694E+0
-7	944E-2 4	665E+0
-8	268E-2 4	704E+0
-7	944E-2 4	691E+0
-7	944E-2 4	723E+0
-8	106E-2 4	671E+0
-8	268E-2 4	730E+0
-7	944E-2 4	681E+0
-7	620E-2 4	684E+0
-7	782E-2 4	678E+0
-8	268E-2 4	678E+0
-8	106E-2 4	717E+0
-7	782E-2 4	632E+0
-7	782E-2 4	662E+0
-8	106E-2 4	714E+0
-7	944E-2 4	697E+0
-7	782E-2 4	694E+0
-8	106E-2 4	726E+0
-7	944E-2 4	694E+0
-8	106E-2 4	678E+0
-7	782E-2 4	652E+0
-7	782E-2 4	662E+0
-8	106E-2 4	714E+0
-7	944E-2 4	684E+0
-8	106E-2 4	707E+0
-7	782E-2 4	642E+0
-8	268E-2 4	678E+0
-7	944E-2 4	697E+0
-7	782E-2 4	671E+0
-7	620E-2 4	668E+0
-8	268E-2 4	658E+0
-7	944E-2 4	704E+0
-7	944E-2 4	671E+0
-7	782E-2 4	730E+0
-8	431E-2 4	671E+0
-8	106E-2 4	642E+0
-7	620E-2 4	701E+0
-8	106E-2 4	723E+0
-8	268E-2 4	678E+0
-8	268E-2 4	707E+0
-7	944E-2 4	665E+0
-7	944E-2 4	720E+0
-8	268E-2 4	752E+0
-7	782E-2 4	678E+0
-7	944E-2 4	714E+0
-7	944E-2 4	655E+0
-7	944E-2 4	701E+0
-7	944E-2 4	691E+0
-8	268E-2 4	649E+0
-7	944E-2 4	662E+0
-8	106E-2 4	655E+0
-7	944E-2 4	730E+0
-7	944E-2 4	697E+0
-7	782E-2 4	684E+0
-8	106E-2 4	649E+0
-7	944E-2 4	684E+0
-7	620E-2 4	710E+0
-8	268E-2 4	701E+0
-8	106E-2 4	730E+0
-8	593E-2 4	694E+0
-7	782E-2 4	697E+0
-8	268E-2 4	684E+0
-7	782E-2 4	726E+0
-8	268E-2 4	684E+0
-8	106E-2 4	684E+0
-8	268E-2 4	655E+0
-8	106E-2 4	714E+0
-8	106E-2 4	726E+0
-7	944E-2 4	632E+0
-7	944E-2 4	616E+0
-8	268E-2 4	707E+0
-7	944E-2 4	652E+0
-7	782E-2 4	714E+0
-8	106E-2 4	684E+0
-8	106E-2 4	655E+0
-8	106E-2 4	678E+0
-8	106E-2 4	726E+0
-8	268E-2 4	675E+0
-8	106E-2 4	632E+0
-7	944E-2 4	655E+0
-7	944E-2 4	691E+0
-7	944E-2 4	616E+0
-8	268E-2 4	720E+0
-7	782E-2 4	697E+0
-7	944E-2 4	684E+0
-8	106E-2 4	694E+0
-8	268E-2 4	639E+0
-8	106E-2 4	714E+0
-7	620E-2 4	681E+0
-7	782E-2 4	649E+0
-8	431E-2 4	697E+0
-8	106E-2 4	726E+0
-8	106E-2 4	642E+0
-8	106E-2 4	691E+0
-8	431E-2 4	697E+0
-8	106E-2 4	697E+0
-8	106E-2 4	717E+0
-8	268E-2 4	671E+0
-8	268E-2 4	655E+0
-7	944E-2 4	697E+0
-7	620E-2 4	678E+0
-8	268E-2 4	720E+0
-8	268E-2 4	642E+0
-7	620E-2 4	675E+0
-7	620E-2 4	694E+0
-7	944E-2 4	655E+0
-8	431E-2 4	652E+0
-7	944E-2 4	649E+0
-7	944E-2 4	658E+0
-8	431E-2 4	658E+0
-8	106E-2 4	681E+0
-8	268E-2 4	714E+0
-8	106E-2 4	688E+0
-8	106E-2 4	697E+0
-8	106E-2 4	662E+0
-7	944E-2 4	714E+0
-8	106E-2 4	691E+0
-8	106E-2 4	668E+0
-8	268E-2 4	639E+0
-8	106E-2 4	688E+0
-8	106E-2 4	649E+0
-8	431E-2 4	678E+0
-8	268E-2 4	701E+0
-8	268E-2 4	697E+0
-7	620E-2 4	691E+0
-8	106E-2 4	707E+0
-8	106E-2 4	694E+0
-7	944E-2 4	655E+0
-7	782E-2 4	675E+0
-8	106E-2 4	701E+0
-8	106E-2 4	736E+0
-7	782E-2 4	671E+0
-7	620E-2 4	678E+0
-8	268E-2 4	649E+0
-8	268E-2 4	684E+0
-7	944E-2 4	707E+0
-7	944E-2 4	675E+0
-7	620E-2 4	688E+0
-8	268E-2 4	694E+0
-8	106E-2 4	739E+0
-7	944E-2 4	697E+0
-8	106E-2 4	762E+0
-8	106E-2 4	684E+0
-7	944E-2 4	710E+0
-7	944E-2 4	684E+0
-8	106E-2 4	681E+0
-7	944E-2 4	658E+0
-7	782E-2 4	671E+0
-7	782E-2 4	645E+0
-8	431E-2 4	675E+0
-8	431E-2 4	707E+0
-8	106E-2 4	688E+0
-8	106E-2 4	704E+0
-8	268E-2 4	649E+0
-8	431E-2 4	600E+0
-7	782E-2 4	649E+0
-7	620E-2 4	675E+0
-8	268E-2 4	645E+0
-8	593E-2 4	652E+0
-8	268E-2 4	655E+0
-7	944E-2 4	688E+0
-7	944E-2 4	681E+0
-8	106E-2 4	662E+0
-7	944E-2 4	701E+0
-7	944E-2 4	632E+0
-7	944E-2 4	688E+0
-8	431E-2 4	649E+0
-7	782E-2 4	688E+0
-7	944E-2 4	733E+0
-8	106E-2 4	739E+0
-8	268E-2 4	723E+0
-8	106E-2 4	726E+0
-7	782E-2 4	684E+0
-7	944E-2 4	697E+0
-8	268E-2 4	694E+0
-7	944E-2 4	720E+0
-7	782E-2 4	681E+0
-8	431E-2 4	697E+0
-8	106E-2 4	701E+0
-8	268E-2 4	665E+0
-7	620E-2 4	714E+0
-8	431E-2 4	697E+0
-8	106E-2 4	739E+0
-7	944E-2 4	704E+0
-7	944E-2 4	655E+0
-7	944E-2 4	691E+0
-8	268E-2 4	671E+0
-7	620E-2 4	636E+0
-7	944E-2 4	678E+0
-8	106E-2 4	645E+0
-8	106E-2 4	668E+0
-7	944E-2 4	691E+0
-7	944E-2 4	684E+0
-7	944E-2 4	697E+0
-8	268E-2 4	662E+0
-8	106E-2 4	701E+0
-7	944E-2 4	701E+0
-7	944E-2 4	639E+0
-7	944E-2 4	704E+0
-8	106E-2 4	649E+0
-7	782E-2 4	710E+0
-7	782E-2 4	662E+0
-8	106E-2 4	681E+0
-8	268E-2 4	707E+0
-8	106E-2 4	649E+0
-8	106E-2 4	675E+0
-8	268E-2 4	678E+0
-7	944E-2 4	697E+0
-7	295E-2 4	681E+0
-8	106E-2 4	668E+0
-7	782E-2 4	691E+0
-8	268E-2 4	701E+0
-7	944E-2 4	639E+0
-8	106E-2 4	649E+0
-8	268E-2 4	710E+0
-8	106E-2 4	675E+0
-7	944E-2 4	636E+0
-7	782E-2 4	678E+0
-8	106E-2 4	655E+0
-8	593E-2 4	688E+0
-8	106E-2 4	655E+0
-8	268E-2 4	684E+0
-8	268E-2 4	678E+0
-8	106E-2 4	639E+0
-8	431E-2 4	626E+0
-7	944E-2 4	645E+0
-8	431E-2 4	678E+0
-8	106E-2 4	671E+0
-7	620E-2 4	658E+0
-7	944E-2 4	665E+0
-8	431E-2 4	772E+0
-8	106E-2 4	726E+0
-8	106E-2 4	632E+0
-8	106E-2 4	675E+0
-8	268E-2 4	671E+0
-8	106E-2 4	752E+0
-7	782E-2 4	697E+0
-8	106E-2 4	701E+0
-8	268E-2 4	662E+0
-8	431E-2 4	642E+0
-8	106E-2 4	668E+0
-8	106E-2 4	691E+0
-8	431E-2 4	704E+0
-8	268E-2 4	707E+0
-8	106E-2 4	743E+0
-8	268E-2 4	652E+0
-8	268E-2 4	658E+0
-8	106E-2 4	668E+0
-8	106E-2 4	707E+0
-8	593E-2 4	726E+0
-8	431E-2 4	717E+0
-8	268E-2 4	658E+0
-7	782E-2 4	665E+0
-8	106E-2 4	642E+0
-8	106E-2 4	632E+0
-8	106E-2 4	688E+0
-7	782E-2 4	652E+0
-8	268E-2 4	671E+0
-8	268E-2 4	701E+0
-7	944E-2 4	675E+0
-7	782E-2 4	707E+0
-8	106E-2 4	671E+0
-8	431E-2 4	691E+0
-8	268E-2 4	704E+0
-8	106E-2 4	658E+0
-8	106E-2 4	678E+0
-8	268E-2 4	678E+0
-8	593E-2 4	681E+0
-8	106E-2 4	665E+0
-7	944E-2 4	707E+0
-8	431E-2 4	691E+0
-8	106E-2 4	639E+0
-8	106E-2 4	688E+0
-8	106E-2 4	662E+0
-8	268E-2 4	704E+0
-8	106E-2 4	691E+0
-7	782E-2 4	645E+0
-7	782E-2 4	694E+0
-8	431E-2 4	717E+0
-8	106E-2 4	649E+0
-8	106E-2 4	675E+0
-8	106E-2 4	752E+0
-8	268E-2 4	723E+0
-7	944E-2 4	707E+0
-7	782E-2 4	684E+0
-7	782E-2 4	658E+0
-8	268E-2 4	678E+0
-8	431E-2 4	645E+0
-8	106E-2 4	665E+0
-8	431E-2 4	668E+0
-8	431E-2 4	701E+0
-7	944E-2 4	701E+0
-7	620E-2 4	652E+0
-8	106E-2 4	662E+0
-8	106E-2 4	658E+0
-8	106E-2 4	639E+0
-8	268E-2 4	665E+0
-8	106E-2 4	681E+0
-8	431E-2 4	675E+0
-8	106E-2 4	697E+0
-8	106E-2 4	694E+0
-7	944E-2 4	658E+0
-8	431E-2 4	655E+0
-8	268E-2 4	694E+0
-8	106E-2 4	710E+0
-7	782E-2 4	694E+0
-8	431E-2 4	688E+0
-8	268E-2 4	671E+0
-8	268E-2 4	684E+0
-7	944E-2 4	623E+0
-8	268E-2 4	652E+0
-8	268E-2 4	688E+0
-7	782E-2 4	678E+0
-8	106E-2 4	723E+0
-8	268E-2 4	636E+0
-8	268E-2 4	671E+0
-8	106E-2 4	694E+0
-8	106E-2 4	733E+0
-8	268E-2 4	701E+0
-8	106E-2 4	662E+0
-8	106E-2 4	678E+0
-7	620E-2 4	684E+0
-8	106E-2 4	655E+0
-8	106E-2 4	639E+0
-8	268E-2 4	655E+0
-8	268E-2 4	701E+0
-8	431E-2 4	697E+0
-7	944E-2 4	668E+0
-8	106E-2 4	717E+0
-8	268E-2 4	684E+0
-8	268E-2 4	704E+0
-7	782E-2 4	655E+0
-7	782E-2 4	701E+0
-8	431E-2 4	642E+0
-8	431E-2 4	636E+0
-7	944E-2 4	642E+0
-7	944E-2 4	723E+0
-8	106E-2 4	694E+0
-8	106E-2 4	691E+0
-8	268E-2 4	671E+0
-7	782E-2 4	662E+0
-8	268E-2 4	710E+0
-8	431E-2 4	668E+0
-7	944E-2 4	701E+0
-7	782E-2 4	714E+0
-8	106E-2 4	642E+0
-8	593E-2 4	645E+0
-8	106E-2 4	671E+0
-7	782E-2 4	726E+0
-8	268E-2 4	675E+0
-8	431E-2 4	701E+0
-7	620E-2 4	691E+0
-7	944E-2 4	688E+0
-7	944E-2 4	665E+0
-8	268E-2 4	726E+0
-8	106E-2 4	665E+0
-8	106E-2 4	675E+0
-8	106E-2 4	714E+0
-8	431E-2 4	655E+0
-8	106E-2 4	642E+0
-7	944E-2 4	707E+0
-8	106E-2 4	714E+0
-8	431E-2 4	681E+0
-7	944E-2 4	701E+0
-7	944E-2 4	691E+0
-8	106E-2 4	665E+0
-8	431E-2 4	675E+0
-8	268E-2 4	655E+0
-7	944E-2 4	655E+0
-8	268E-2 4	645E+0
-8	268E-2 4	681E+0
-7	944E-2 4	684E+0
-8	268E-2 4	655E+0
-7	944E-2 4	668E+0
-8	268E-2 4	720E+0
-8	268E-2 4	739E+0
-7	782E-2 4	704E+0
-8	106E-2 4	723E+0
-8	106E-2 4	743E+0
-7	944E-2 4	675E+0
-7	944E-2 4	675E+0
-8	268E-2 4	697E+0
-8	106E-2 4	662E+0
-7	944E-2 4	668E+0
-8	268E-2 4	697E+0
-8	431E-2 4	717E+0
-8	268E-2 4	632E+0
-8	106E-2 4	662E+0
-7	782E-2 4	678E+0
-8	268E-2 4	636E+0
-8	431E-2 4	655E+0
-7	944E-2 4	701E+0
-8	106E-2 4	691E+0
-7	944E-2 4	665E+0
-7	944E-2 4	652E+0
-7	944E-2 4	714E+0
-8	106E-2 4	619E+0
-8	268E-2 4	675E+0
-7	944E-2 4	668E+0
-7	944E-2 4	694E+0
-7	782E-2 4	649E+0
-8	106E-2 4	675E+0
-8	268E-2 4	642E+0
-8	106E-2 4	678E+0
-7	944E-2 4	662E+0
-7	944E-2 4	642E+0
-8	431E-2 4	665E+0
-7	782E-2 4	681E+0
-7	782E-2 4	704E+0
-8	106E-2 4	707E+0
-8	593E-2 4	668E+0
-7	944E-2 4	694E+0
-8	106E-2 4	684E+0
-8	268E-2 4	694E+0
-8	268E-2 4	681E+0
-7	944E-2 4	652E+0
-8	106E-2 4	655E+0
-8	431E-2 4	701E+0
-8	431E-2 4	668E+0
-8	268E-2 4	639E+0
-7	944E-2 4	629E+0
-8	106E-2 4	652E+0
-8	268E-2 4	626E+0
-7	944E-2 4	707E+0
-7	944E-2 4	691E+0
-7	944E-2 4	671E+0
-8	593E-2 4	662E+0
-7	944E-2 4	720E+0
-7	782E-2 4	688E+0
-8	431E-2 4	610E+0
-8	106E-2 4	688E+0
-7	944E-2 4	678E+0
-7	782E-2 4	668E+0
-8	268E-2 4	632E+0
-7	944E-2 4	678E+0
-7	944E-2 4	665E+0
-7	782E-2 4	717E+0
-8	106E-2 4	701E+0
-8	106E-2 4	726E+0
-7	944E-2 4	707E+0
-7	944E-2 4	645E+0
-8	106E-2 4	671E+0
-8	268E-2 4	694E+0
-8	106E-2 4	704E+0
-7	944E-2 4	714E+0
-8	431E-2 4	678E+0
-8	431E-2 4	675E+0
-8	106E-2 4	678E+0
-8	106E-2 4	688E+0
-8	106E-2 4	714E+0
-8	268E-2 4	668E+0
-7	944E-2 4	649E+0
-7	782E-2 4	652E+0
-8	431E-2 4	665E+0
-8	593E-2 4	668E+0
-7	944E-2 4	665E+0
-7	782E-2 4	639E+0
-7	782E-2 4	710E+0
-8	268E-2 4	684E+0
-8	268E-2 4	681E+0
-7	944E-2 4	684E+0
-7	782E-2 4	684E+0
-8	106E-2 4	701E+0
-8	106E-2 4	704E+0
-8	268E-2 4	671E+0
-8	431E-2 4	662E+0
-8	268E-2 4	720E+0
-8	106E-2 4	665E+0
-7	944E-2 4	697E+0
-7	944E-2 4	665E+0
-8	268E-2 4	665E+0
-8	268E-2 4	675E+0
-8	106E-2 4	632E+0
-8	431E-2 4	623E+0
-8	431E-2 4	636E+0
-7	782E-2 4	632E+0
-8	106E-2 4	684E+0
-8	431E-2 4	714E+0
-8	268E-2 4	691E+0
-7	944E-2 4	662E+0
-7	944E-2 4	629E+0
-8	268E-2 4	675E+0
-8	268E-2 4	684E+0
-8	106E-2 4	684E+0
-7	944E-2 4	649E+0
-8	106E-2 4	701E+0
-8	268E-2 4	652E+0
-8	106E-2 4	671E+0
-7	944E-2 4	701E+0
-8	268E-2 4	723E+0
-8	431E-2 4	678E+0
-8	268E-2 4	678E+0
-7	782E-2 4	720E+0
-8	106E-2 4	675E+0
-8	268E-2 4	671E+0
-8	106E-2 4	701E+0
-7	944E-2 4	662E+0
-7	944E-2 4	678E+0
-8	431E-2 4	639E+0
-7	944E-2 4	662E+0
-8	106E-2 4	642E+0
-8	106E-2 4	593E+0
-8	268E-2 4	652E+0
-8	106E-2 4	662E+0
-7	782E-2 4	675E+0
-8	268E-2 4	688E+0
-8	268E-2 4	675E+0
-7	782E-2 4	726E+0
-7	782E-2 4	691E+0
-8	106E-2 4	736E+0
-8	431E-2 4	668E+0
-7	944E-2 4	668E+0
-7	782E-2 4	645E+0
-8	431E-2 4	642E+0
-8	106E-2 4	678E+0
-8	268E-2 4	636E+0
-8	106E-2 4	704E+0
-8	106E-2 4	642E+0
-8	268E-2 4	662E+0
-7	782E-2 4	694E+0
-7	782E-2 4	694E+0
-8	268E-2 4	662E+0
-8	431E-2 4	636E+0
-8	268E-2 4	675E+0
-7	944E-2 4	658E+0
-8	431E-2 4	652E+0
-8	268E-2 4	658E+0
-7	944E-2 4	652E+0
-8	106E-2 4	662E+0
-8	268E-2 4	717E+0
-8	268E-2 4	726E+0
-7	944E-2 4	688E+0
-8	106E-2 4	691E+0
-8	431E-2 4	681E+0
-8	431E-2 4	678E+0
-8	268E-2 4	678E+0
-7	944E-2 4	658E+0
-8	268E-2 4	707E+0
-8	431E-2 4	704E+0
-8	268E-2 4	642E+0
-8	106E-2 4	662E+0
-8	431E-2 4	655E+0
-8	593E-2 4	726E+0
-8	431E-2 4	639E+0
-8	268E-2 4	610E+0
-8	106E-2 4	639E+0
-8	106E-2 4	681E+0
-8	106E-2 4	688E+0
-7	944E-2 4	697E+0
-8	268E-2 4	684E+0
-8	593E-2 4	662E+0
-8	106E-2 4	671E+0
-7	944E-2 4	600E+0
-8	106E-2 4	684E+0
-8	106E-2 4	665E+0
-8	268E-2 4	655E+0
-7	944E-2 4	681E+0
-8	268E-2 4	681E+0
-8	268E-2 4	710E+0
-8	106E-2 4	626E+0
-7	944E-2 4	665E+0
-8	268E-2 4	662E+0
-8	106E-2 4	681E+0
-8	268E-2 4	717E+0
-7	944E-2 4	629E+0
-8	106E-2 4	649E+0
-8	593E-2 4	675E+0
-8	106E-2 4	684E+0
-7	944E-2 4	681E+0
-8	593E-2 4	675E+0
-8	593E-2 4	645E+0
-8	106E-2 4	684E+0
-8	268E-2 4	671E+0
-8	106E-2 4	681E+0
-8	268E-2 4	688E+0
-8	268E-2 4	655E+0
-8	106E-2 4	626E+0
-8	431E-2 4	645E+0
-7	944E-2 4	649E+0
-8	431E-2 4	658E+0
-8	106E-2 4	717E+0
-8	268E-2 4	707E+0
-8	106E-2 4	671E+0
-8	106E-2 4	684E+0
-7	944E-2 4	671E+0
-8	106E-2 4	704E+0
-8	268E-2 4	662E+0
-8	106E-2 4	629E+0
-8	106E-2 4	694E+0
-8	268E-2 4	720E+0
-8	106E-2 4	720E+0
-8	106E-2 4	736E+0
-8	268E-2 4	684E+0
-8	268E-2 4	675E+0
-8	593E-2 4	752E+0
-8	268E-2 4	684E+0
-8	106E-2 4	749E+0
-8	106E-2 4	701E+0
-8	431E-2 4	671E+0
-7	944E-2 4	701E+0
-8	106E-2 4	655E+0
-8	593E-2 4	645E+0
-8	431E-2 4	697E+0
-7	944E-2 4	626E+0
-7	944E-2 4	662E+0
-8	431E-2 4	642E+0
-8	593E-2 4	678E+0
-7	782E-2 4	701E+0
-7	944E-2 4	681E+0
-8	431E-2 4	671E+0
-8	593E-2 4	714E+0
-7	944E-2 4	697E+0
-8	268E-2 4	665E+0
-8	268E-2 4	655E+0
-8	106E-2 4	613E+0
-8	268E-2 4	652E+0
-8	106E-2 4	665E+0
-8	106E-2 4	658E+0
-8	593E-2 4	668E+0
-8	106E-2 4	652E+0
-8	106E-2 4	671E+0
-8	268E-2 4	642E+0
-8	593E-2 4	652E+0
-7	944E-2 4	652E+0
-8	268E-2 4	642E+0
-8	268E-2 4	671E+0
-8	593E-2 4	655E+0
-8	106E-2 4	619E+0
-8	106E-2 4	639E+0
-8	431E-2 4	658E+0
-8	431E-2 4	684E+0
-8	268E-2 4	710E+0
-8	268E-2 4	694E+0
-8	431E-2 4	691E+0
-8	593E-2 4	675E+0
-7	782E-2 4	629E+0
-8	106E-2 4	678E+0
-8	431E-2 4	655E+0
-8	431E-2 4	701E+0
-8	268E-2 4	623E+0
-7	944E-2 4	697E+0
-7	944E-2 4	629E+0
-8	593E-2 4	675E+0
-7	944E-2 4	691E+0
-7	944E-2 4	632E+0
-8	268E-2 4	665E+0
-8	268E-2 4	671E+0
-8	268E-2 4	623E+0
-7	944E-2 4	675E+0
-8	268E-2 4	649E+0
-8	431E-2 4	694E+0
-8	268E-2 4	626E+0
-7	944E-2 4	662E+0
-7	944E-2 4	639E+0
-8	593E-2 4	658E+0
-7	782E-2 4	665E+0
-8	268E-2 4	714E+0
-8	268E-2 4	655E+0
-8	268E-2 4	645E+0
-8	268E-2 4	642E+0
-8	268E-2 4	642E+0
-8	268E-2 4	665E+0
-8	106E-2 4	665E+0
-7	782E-2 4	668E+0
-7	944E-2 4	642E+0
-8	431E-2 4	662E+0
-8	431E-2 4	649E+0
-8	268E-2 4	655E+0
-7	944E-2 4	678E+0
-8	106E-2 4	714E+0
-8	431E-2 4	694E+0
-7	944E-2 4	665E+0
-8	106E-2 4	658E+0
-7	944E-2 4	645E+0
-8	431E-2 4	655E+0
-8	106E-2 4	684E+0
-7	944E-2 4	704E+0
-8	106E-2 4	671E+0
-8	593E-2 4	639E+0
-7	944E-2 4	671E+0
-7	782E-2 4	671E+0
-8	593E-2 4	649E+0
-8	431E-2 4	671E+0
-8	106E-2 4	678E+0
-8	431E-2 4	671E+0
-8	106E-2 4	678E+0
-8	593E-2 4	652E+0
-8	268E-2 4	681E+0
-7	782E-2 4	652E+0
-8	268E-2 4	642E+0
-8	431E-2 4	665E+0
-8	106E-2 4	671E+0
-7	944E-2 4	714E+0
-8	268E-2 4	658E+0
-8	268E-2 4	675E+0
-7	944E-2 4	662E+0
-8	106E-2 4	681E+0
-8	268E-2 4	665E+0
-8	106E-2 4	671E+0
-8	106E-2 4	668E+0
-7	944E-2 4	671E+0
-8	268E-2 4	675E+0
[truncated: 69,995 more rows]
