# Supplementary material for: Improved ANAP incorporation and VCF analysis reveal details of P2X7 current facilitation and a limited conformational interplay between ATP binding and the intracellular ballast domain
Source: eLife. 2023 Jan 4;12:e82479. doi: 10.7554/eLife.82479 (PMC9859053; doi:10.7554/eLife.82479)
Supplement: Figure 2—figure supplement 1—source data 3. [file elife-82479-fig2-figsupp1-data3.zip › Figure-2_figure-supplement-1_source-data-3/20h27/rec14.csv]

-1	978E-1 3	948E+0
-1	978E-1 3	922E+0
-2	027E-1 3	941E+0
-1	995E-1 3	932E+0
-1	962E-1 3	906E+0
-1	978E-1 3	890E+0
-1	978E-1 3	919E+0
-1	962E-1 3	951E+0
-1	962E-1 4	000E+0
-1	962E-1 3	935E+0
-1	962E-1 3	922E+0
-2	027E-1 3	883E+0
-1	962E-1 3	916E+0
-1	995E-1 3	899E+0
-1	978E-1 3	925E+0
-1	978E-1 3	932E+0
-1	995E-1 3	977E+0
-2	011E-1 3	945E+0
-1	995E-1 3	919E+0
-1	962E-1 3	896E+0
-2	011E-1 3	919E+0
-1	962E-1 3	916E+0
-1	962E-1 3	925E+0
-2	011E-1 3	883E+0
-1	962E-1 3	922E+0
-1	995E-1 3	935E+0
-2	011E-1 3	932E+0
-1	995E-1 3	958E+0
-1	930E-1 3	912E+0
-1	995E-1 3	951E+0
-1	995E-1 3	961E+0
-1	995E-1 3	938E+0
-1	946E-1 3	961E+0
-1	995E-1 3	938E+0
-1	962E-1 3	903E+0
-2	011E-1 3	958E+0
-1	946E-1 3	961E+0
-1	946E-1 3	964E+0
-2	011E-1 3	928E+0
-1	995E-1 3	912E+0
-1	962E-1 3	903E+0
-1	946E-1 3	873E+0
-1	995E-1 3	912E+0
-1	962E-1 3	916E+0
-1	946E-1 3	948E+0
-1	995E-1 3	928E+0
-2	027E-1 3	903E+0
-1	978E-1 3	916E+0
-1	995E-1 3	941E+0
-1	978E-1 3	951E+0
-1	978E-1 3	928E+0
-1	995E-1 3	925E+0
-1	962E-1 3	903E+0
-1	978E-1 3	890E+0
-1	995E-1 3	932E+0
-1	962E-1 3	922E+0
-1	978E-1 3	948E+0
-1	995E-1 3	951E+0
-1	978E-1 3	967E+0
-1	978E-1 3	948E+0
-1	946E-1 3	961E+0
-1	962E-1 3	938E+0
-1	978E-1 3	935E+0
-1	962E-1 3	919E+0
-1	962E-1 3	919E+0
-1	995E-1 3	916E+0
-1	995E-1 3	886E+0
-1	995E-1 3	935E+0
-1	962E-1 3	951E+0
-1	978E-1 3	948E+0
-1	978E-1 3	922E+0
-1	995E-1 3	964E+0
-1	962E-1 3	922E+0
-1	978E-1 3	938E+0
-1	995E-1 3	971E+0
-1	995E-1 3	896E+0
-1	946E-1 3	880E+0
-1	978E-1 3	919E+0
-2	011E-1 3	899E+0
-2	027E-1 3	916E+0
-2	011E-1 3	945E+0
-1	962E-1 3	916E+0
-1	995E-1 3	912E+0
-1	995E-1 3	922E+0
-1	995E-1 3	948E+0
-1	995E-1 3	877E+0
-2	011E-1 3	941E+0
-1	978E-1 3	938E+0
-1	995E-1 3	886E+0
-1	962E-1 3	906E+0
-1	978E-1 3	990E+0
-1	962E-1 3	951E+0
-1	962E-1 3	961E+0
-1	946E-1 3	886E+0
-1	995E-1 3	941E+0
-1	946E-1 3	932E+0
-1	962E-1 3	945E+0
-1	995E-1 3	941E+0
-2	011E-1 3	951E+0
-1	978E-1 3	941E+0
-1	978E-1 3	925E+0
-1	946E-1 3	928E+0
-2	011E-1 3	935E+0
-1	978E-1 3	954E+0
-1	946E-1 3	958E+0
-1	946E-1 3	880E+0
-1	978E-1 3	899E+0
-1	995E-1 3	932E+0
-1	946E-1 3	974E+0
-2	011E-1 3	945E+0
-1	995E-1 3	925E+0
-1	978E-1 3	877E+0
-1	978E-1 3	980E+0
-1	946E-1 3	958E+0
-1	978E-1 3	906E+0
-1	978E-1 3	919E+0
-1	978E-1 3	938E+0
-1	978E-1 3	890E+0
-2	011E-1 3	948E+0
-1	978E-1 3	935E+0
-1	946E-1 3	916E+0
-1	962E-1 3	932E+0
-2	011E-1 3	928E+0
-2	027E-1 3	928E+0
-1	946E-1 3	977E+0
-1	962E-1 3	903E+0
-1	995E-1 3	919E+0
-2	011E-1 3	909E+0
-1	978E-1 3	877E+0
-2	011E-1 3	974E+0
-2	011E-1 3	893E+0
-2	011E-1 3	948E+0
-1	946E-1 3	922E+0
-1	978E-1 3	909E+0
-2	027E-1 3	903E+0
-1	995E-1 3	854E+0
-1	978E-1 3	954E+0
-1	978E-1 3	938E+0
-1	978E-1 3	945E+0
-1	978E-1 3	857E+0
-1	946E-1 3	912E+0
-1	995E-1 3	919E+0
-1	978E-1 3	893E+0
-2	011E-1 3	938E+0
-1	995E-1 3	928E+0
-1	962E-1 3	890E+0
-1	978E-1 3	922E+0
-1	978E-1 4	006E+0
-1	946E-1 3	932E+0
-1	978E-1 3	919E+0
-1	962E-1 3	961E+0
-1	995E-1 3	922E+0
-1	962E-1 3	909E+0
-1	995E-1 3	893E+0
-1	962E-1 3	941E+0
-1	962E-1 3	945E+0
-1	962E-1 3	925E+0
-1	978E-1 3	961E+0
-1	978E-1 3	932E+0
-1	962E-1 3	919E+0
-1	978E-1 3	922E+0
-1	946E-1 3	928E+0
-1	962E-1 3	909E+0
-1	978E-1 3	945E+0
-1	946E-1 3	935E+0
-1	978E-1 3	922E+0
-1	995E-1 3	945E+0
-1	978E-1 3	935E+0
-1	978E-1 3	961E+0
-1	946E-1 3	958E+0
-1	995E-1 3	961E+0
-1	946E-1 3	941E+0
-1	978E-1 3	948E+0
-1	978E-1 3	958E+0
-1	978E-1 3	961E+0
-2	027E-1 3	935E+0
-1	962E-1 3	941E+0
-1	962E-1 3	899E+0
-2	027E-1 3	890E+0
-1	995E-1 3	909E+0
-1	962E-1 3	903E+0
-1	930E-1 3	916E+0
-1	978E-1 3	922E+0
-2	027E-1 3	909E+0
-1	962E-1 3	909E+0
-1	978E-1 3	906E+0
-1	995E-1 3	922E+0
-1	995E-1 3	932E+0
-1	978E-1 3	922E+0
-1	978E-1 3	928E+0
-2	011E-1 3	880E+0
-1	978E-1 3	886E+0
-1	946E-1 3	906E+0
-1	995E-1 3	912E+0
-2	027E-1 3	945E+0
-1	995E-1 3	909E+0
-1	978E-1 3	912E+0
-1	995E-1 3	912E+0
-2	011E-1 3	912E+0
-1	995E-1 3	906E+0
-2	011E-1 3	873E+0
-1	978E-1 3	916E+0
-1	995E-1 3	838E+0
-1	962E-1 3	877E+0
-1	962E-1 3	954E+0
-1	995E-1 3	903E+0
-1	995E-1 3	880E+0
-2	027E-1 3	945E+0
-1	962E-1 3	893E+0
-1	978E-1 3	932E+0
-2	011E-1 3	925E+0
-1	995E-1 3	945E+0
-1	962E-1 3	945E+0
-1	995E-1 3	925E+0
-2	027E-1 3	945E+0
-2	011E-1 3	958E+0
-1	962E-1 3	935E+0
-1	962E-1 3	938E+0
-2	011E-1 3	919E+0
-1	995E-1 3	922E+0
-1	978E-1 3	916E+0
-1	978E-1 3	919E+0
-1	978E-1 3	938E+0
-1	978E-1 3	916E+0
-1	978E-1 3	948E+0
-2	011E-1 3	896E+0
-1	978E-1 3	938E+0
-1	978E-1 3	961E+0
-1	978E-1 3	932E+0
-1	962E-1 3	909E+0
-1	995E-1 3	928E+0
-1	978E-1 3	945E+0
-1	978E-1 3	974E+0
-1	995E-1 3	925E+0
-1	978E-1 3	903E+0
-1	962E-1 3	932E+0
-1	946E-1 3	906E+0
-1	962E-1 3	945E+0
-2	011E-1 3	925E+0
-1	946E-1 3	922E+0
-1	962E-1 3	938E+0
-1	978E-1 3	961E+0
-2	011E-1 3	909E+0
-1	995E-1 3	909E+0
-1	978E-1 3	932E+0
-1	946E-1 3	925E+0
-1	978E-1 3	919E+0
-1	962E-1 3	951E+0
-1	946E-1 3	935E+0
-1	978E-1 3	916E+0
-1	995E-1 3	909E+0
-1	995E-1 3	922E+0
-1	978E-1 3	919E+0
-1	995E-1 3	919E+0
-1	995E-1 3	932E+0
-1	978E-1 3	928E+0
-1	978E-1 3	945E+0
-1	962E-1 3	906E+0
-1	978E-1 3	886E+0
-1	962E-1 3	916E+0
-1	978E-1 3	896E+0
-1	962E-1 3	909E+0
-1	995E-1 3	919E+0
-1	978E-1 3	909E+0
-1	978E-1 3	928E+0
-2	011E-1 3	919E+0
-2	043E-1 3	945E+0
-1	978E-1 3	928E+0
-1	962E-1 3	925E+0
-1	978E-1 3	928E+0
-1	978E-1 3	909E+0
-1	995E-1 3	886E+0
-1	946E-1 3	961E+0
-1	978E-1 3	941E+0
-2	011E-1 3	980E+0
-1	978E-1 3	883E+0
-1	962E-1 3	919E+0
-1	978E-1 3	932E+0
-1	995E-1 3	899E+0
-1	962E-1 3	945E+0
-1	962E-1 3	925E+0
-1	962E-1 3	919E+0
-2	011E-1 3	877E+0
-1	995E-1 3	932E+0
-1	978E-1 3	916E+0
-1	978E-1 3	916E+0
-2	027E-1 3	899E+0
-1	978E-1 3	896E+0
-1	978E-1 3	919E+0
-1	962E-1 3	951E+0
-2	027E-1 3	951E+0
-1	978E-1 3	941E+0
-1	946E-1 3	880E+0
-2	011E-1 3	919E+0
-2	011E-1 3	912E+0
-1	978E-1 3	903E+0
-1	962E-1 3	935E+0
-2	011E-1 3	916E+0
-2	027E-1 3	883E+0
-1	962E-1 3	903E+0
-1	978E-1 3	958E+0
-1	978E-1 3	945E+0
-1	962E-1 3	909E+0
-1	978E-1 3	941E+0
-1	978E-1 3	932E+0
-1	962E-1 3	938E+0
-2	011E-1 3	977E+0
-2	011E-1 3	906E+0
-1	930E-1 3	903E+0
-2	011E-1 3	932E+0
-2	011E-1 3	925E+0
-1	995E-1 3	932E+0
-1	978E-1 3	935E+0
-1	995E-1 3	941E+0
-2	011E-1 3	941E+0
-1	995E-1 3	903E+0
-1	946E-1 3	938E+0
-2	011E-1 3	925E+0
-1	995E-1 3	941E+0
-1	978E-1 3	941E+0
-1	962E-1 3	886E+0
-1	995E-1 3	941E+0
-1	978E-1 3	919E+0
-1	978E-1 3	928E+0
-1	995E-1 3	945E+0
-1	978E-1 3	945E+0
-1	995E-1 3	964E+0
-1	946E-1 3	928E+0
-1	978E-1 3	948E+0
-1	962E-1 3	899E+0
-1	995E-1 3	860E+0
-2	011E-1 3	932E+0
-1	978E-1 3	932E+0
-1	978E-1 3	948E+0
-1	978E-1 3	906E+0
-1	978E-1 3	948E+0
-1	995E-1 3	951E+0
-1	995E-1 3	886E+0
-2	011E-1 3	909E+0
-1	978E-1 3	932E+0
-1	946E-1 3	860E+0
-2	011E-1 3	925E+0
-2	011E-1 3	935E+0
-1	978E-1 3	928E+0
-1	962E-1 3	932E+0
-1	978E-1 3	925E+0
-1	995E-1 3	964E+0
-2	011E-1 3	948E+0
-1	962E-1 3	925E+0
-1	962E-1 3	935E+0
-1	995E-1 3	912E+0
-1	978E-1 3	925E+0
-1	978E-1 3	890E+0
-1	995E-1 3	903E+0
-2	011E-1 3	941E+0
-1	995E-1 3	912E+0
-1	962E-1 3	922E+0
-1	962E-1 3	896E+0
-2	011E-1 3	877E+0
-1	946E-1 3	903E+0
-1	946E-1 3	903E+0
-1	978E-1 3	935E+0
-2	011E-1 3	935E+0
-1	946E-1 3	883E+0
-1	978E-1 3	938E+0
-1	995E-1 3	941E+0
-1	995E-1 3	980E+0
-1	978E-1 3	880E+0
-1	978E-1 3	916E+0
-1	978E-1 3	912E+0
-2	011E-1 3	954E+0
-1	978E-1 3	948E+0
-1	962E-1 3	958E+0
-1	995E-1 3	938E+0
-1	995E-1 3	925E+0
-1	995E-1 3	967E+0
-1	946E-1 3	916E+0
-1	995E-1 3	990E+0
-2	011E-1 3	928E+0
-1	962E-1 3	954E+0
-1	930E-1 3	961E+0
-1	978E-1 3	890E+0
-1	978E-1 3	909E+0
-1	930E-1 3	877E+0
-1	978E-1 3	919E+0
-1	978E-1 3	941E+0
-1	978E-1 3	928E+0
-1	995E-1 3	958E+0
-1	962E-1 3	935E+0
-1	978E-1 3	948E+0
-2	043E-1 3	938E+0
-1	978E-1 3	948E+0
-1	978E-1 3	899E+0
-2	027E-1 3	899E+0
-1	995E-1 3	961E+0
-1	978E-1 3	967E+0
-1	962E-1 3	925E+0
-1	978E-1 3	935E+0
-2	027E-1 3	909E+0
-2	011E-1 3	916E+0
-1	978E-1 3	938E+0
-1	930E-1 3	971E+0
-2	011E-1 3	890E+0
-2	011E-1 3	877E+0
-1	962E-1 3	958E+0
-1	962E-1 3	993E+0
-1	995E-1 3	961E+0
-2	011E-1 3	935E+0
-1	962E-1 3	974E+0
-1	962E-1 3	886E+0
-1	962E-1 3	935E+0
-1	978E-1 3	880E+0
-1	962E-1 3	919E+0
-1	962E-1 3	919E+0
-2	011E-1 3	922E+0
-2	011E-1 3	906E+0
-1	962E-1 3	925E+0
-1	995E-1 3	928E+0
-1	978E-1 3	945E+0
-1	946E-1 3	938E+0
-1	946E-1 3	932E+0
-1	978E-1 3	932E+0
-1	995E-1 3	984E+0
-1	962E-1 3	948E+0
-1	946E-1 3	945E+0
-1	995E-1 3	870E+0
-1	995E-1 3	922E+0
-2	011E-1 3	961E+0
-1	962E-1 3	912E+0
-1	995E-1 3	925E+0
-2	011E-1 3	941E+0
-1	995E-1 3	951E+0
-1	978E-1 3	941E+0
-1	978E-1 3	906E+0
-1	978E-1 3	922E+0
-2	011E-1 3	922E+0
-1	962E-1 3	928E+0
-1	978E-1 3	945E+0
-2	011E-1 3	938E+0
-1	995E-1 3	922E+0
-1	962E-1 3	987E+0
-1	978E-1 3	948E+0
-2	011E-1 3	961E+0
-1	995E-1 3	916E+0
-2	027E-1 3	922E+0
-1	962E-1 3	922E+0
-1	978E-1 3	964E+0
-1	995E-1 3	899E+0
-1	962E-1 3	899E+0
-1	978E-1 3	954E+0
-1	995E-1 3	938E+0
-1	978E-1 3	932E+0
-1	930E-1 3	974E+0
-1	978E-1 3	971E+0
-2	011E-1 3	935E+0
-1	995E-1 3	890E+0
-1	978E-1 3	916E+0
-1	995E-1 3	896E+0
-1	995E-1 3	896E+0
-1	978E-1 3	903E+0
-1	995E-1 3	919E+0
-1	946E-1 3	883E+0
-2	027E-1 3	909E+0
-1	946E-1 3	945E+0
-1	946E-1 3	928E+0
-1	978E-1 3	877E+0
-2	011E-1 3	916E+0
-1	995E-1 3	909E+0
-2	011E-1 3	922E+0
-1	962E-1 3	928E+0
-1	995E-1 3	928E+0
-1	995E-1 3	935E+0
-1	930E-1 3	932E+0
-1	946E-1 3	928E+0
-2	011E-1 3	932E+0
-1	978E-1 3	922E+0
-1	962E-1 3	919E+0
-2	011E-1 3	928E+0
-2	011E-1 3	922E+0
-1	946E-1 3	941E+0
-1	962E-1 3	922E+0
-1	995E-1 3	967E+0
-1	978E-1 3	873E+0
-1	978E-1 3	922E+0
-1	946E-1 3	896E+0
-1	962E-1 3	919E+0
-2	011E-1 3	980E+0
-1	995E-1 3	941E+0
-1	978E-1 3	916E+0
-1	978E-1 3	967E+0
-1	995E-1 3	899E+0
-1	978E-1 3	912E+0
-1	962E-1 3	906E+0
-1	978E-1 3	935E+0
-1	962E-1 3	880E+0
-1	946E-1 3	880E+0
-1	962E-1 3	867E+0
-1	978E-1 3	928E+0
-2	027E-1 3	912E+0
-1	995E-1 3	932E+0
-1	978E-1 3	922E+0
-1	946E-1 3	899E+0
-2	011E-1 3	925E+0
-2	011E-1 3	925E+0
-1	978E-1 3	867E+0
-1	930E-1 3	903E+0
-1	962E-1 3	873E+0
-1	995E-1 3	951E+0
-1	946E-1 3	919E+0
-1	978E-1 3	922E+0
-1	995E-1 3	857E+0
-1	946E-1 3	870E+0
-1	962E-1 3	932E+0
-1	978E-1 3	912E+0
-1	978E-1 3	877E+0
-1	978E-1 3	883E+0
-1	930E-1 3	912E+0
-1	978E-1 3	928E+0
-1	995E-1 3	922E+0
-1	995E-1 3	890E+0
-1	962E-1 3	912E+0
-1	962E-1 3	903E+0
-1	978E-1 3	925E+0
-1	995E-1 3	928E+0
-1	962E-1 3	941E+0
-2	011E-1 3	909E+0
-1	995E-1 3	870E+0
-1	978E-1 3	977E+0
-1	962E-1 3	961E+0
-1	962E-1 3	928E+0
-1	978E-1 3	903E+0
-1	978E-1 3	932E+0
-1	930E-1 3	932E+0
-1	946E-1 3	912E+0
-2	011E-1 3	932E+0
-1	962E-1 3	941E+0
-1	995E-1 3	916E+0
-1	962E-1 3	961E+0
-1	995E-1 3	928E+0
-2	011E-1 3	909E+0
-1	978E-1 3	877E+0
-1	930E-1 3	896E+0
-1	995E-1 3	883E+0
-1	995E-1 3	919E+0
-1	962E-1 3	883E+0
-1	978E-1 3	912E+0
-1	995E-1 3	922E+0
-2	043E-1 3	912E+0
-1	962E-1 3	922E+0
-1	995E-1 3	961E+0
-1	995E-1 3	922E+0
-1	995E-1 3	903E+0
-1	946E-1 3	951E+0
-2	011E-1 3	906E+0
-1	995E-1 3	912E+0
-1	946E-1 3	912E+0
-1	995E-1 3	922E+0
-1	978E-1 3	906E+0
-1	978E-1 3	903E+0
-1	995E-1 3	896E+0
-1	962E-1 3	873E+0
-1	962E-1 3	909E+0
-1	978E-1 3	941E+0
-1	978E-1 3	906E+0
-1	962E-1 3	916E+0
-1	962E-1 3	935E+0
-2	011E-1 3	893E+0
-1	995E-1 3	877E+0
-1	962E-1 3	903E+0
-1	978E-1 3	935E+0
-1	978E-1 3	909E+0
-1	962E-1 3	912E+0
-1	962E-1 3	886E+0
-1	995E-1 3	938E+0
-1	995E-1 3	971E+0
-1	995E-1 3	954E+0
-1	978E-1 3	938E+0
-1	995E-1 3	922E+0
-2	011E-1 3	945E+0
-2	011E-1 3	951E+0
-1	946E-1 3	964E+0
-1	995E-1 3	916E+0
-2	011E-1 3	938E+0
-2	011E-1 3	873E+0
-1	962E-1 3	896E+0
-1	962E-1 3	922E+0
-2	011E-1 3	938E+0
-1	962E-1 3	890E+0
-1	962E-1 3	932E+0
-1	978E-1 3	935E+0
-1	978E-1 3	948E+0
-1	962E-1 3	916E+0
-1	962E-1 3	893E+0
-1	978E-1 3	864E+0
-2	011E-1 3	860E+0
-1	946E-1 3	941E+0
-1	962E-1 3	909E+0
-2	027E-1 3	880E+0
-1	995E-1 3	886E+0
-1	962E-1 3	932E+0
-1	978E-1 3	883E+0
-1	946E-1 3	938E+0
-2	043E-1 3	964E+0
-1	995E-1 3	925E+0
-1	962E-1 3	941E+0
-1	962E-1 3	919E+0
-1	978E-1 3	945E+0
-1	962E-1 3	928E+0
-1	930E-1 3	925E+0
-1	962E-1 3	906E+0
-1	978E-1 3	932E+0
-1	978E-1 3	906E+0
-1	962E-1 3	896E+0
-1	962E-1 3	916E+0
-1	962E-1 3	903E+0
-1	978E-1 3	951E+0
-1	962E-1 3	906E+0
-1	962E-1 3	899E+0
-2	043E-1 3	928E+0
-1	995E-1 3	912E+0
-1	978E-1 3	941E+0
-1	978E-1 3	912E+0
-1	995E-1 3	912E+0
-1	978E-1 3	912E+0
-1	946E-1 3	954E+0
-1	962E-1 3	941E+0
-1	978E-1 3	909E+0
-1	962E-1 3	938E+0
-1	946E-1 3	890E+0
-1	995E-1 3	916E+0
-1	962E-1 3	883E+0
-2	011E-1 3	916E+0
-1	962E-1 3	941E+0
-1	946E-1 3	912E+0
-1	962E-1 3	935E+0
-1	978E-1 3	948E+0
-1	946E-1 3	958E+0
-1	978E-1 3	867E+0
-1	995E-1 3	938E+0
-1	995E-1 3	922E+0
-1	962E-1 3	971E+0
-1	995E-1 3	925E+0
-2	011E-1 3	886E+0
-1	962E-1 3	928E+0
-1	962E-1 3	916E+0
-1	978E-1 3	938E+0
-1	995E-1 3	873E+0
-1	962E-1 3	919E+0
-1	946E-1 3	971E+0
-1	946E-1 3	916E+0
-1	978E-1 3	870E+0
-1	978E-1 3	916E+0
-1	962E-1 3	932E+0
-1	946E-1 3	896E+0
-1	962E-1 3	928E+0
-1	930E-1 3	938E+0
-1	962E-1 3	928E+0
-1	962E-1 3	877E+0
-1	978E-1 3	912E+0
-1	978E-1 3	916E+0
-1	962E-1 3	932E+0
-1	995E-1 3	912E+0
-1	946E-1 3	935E+0
-1	946E-1 3	873E+0
-1	946E-1 3	932E+0
-2	011E-1 3	916E+0
-2	011E-1 3	925E+0
-1	962E-1 3	896E+0
-1	995E-1 3	922E+0
-1	962E-1 3	860E+0
-1	995E-1 3	912E+0
-1	978E-1 3	906E+0
-1	962E-1 3	928E+0
-1	978E-1 3	896E+0
-1	995E-1 3	932E+0
-1	978E-1 3	958E+0
-1	962E-1 3	925E+0
-1	962E-1 3	945E+0
-2	011E-1 3	919E+0
-1	946E-1 3	925E+0
-1	946E-1 3	919E+0
-1	962E-1 3	919E+0
-1	962E-1 3	932E+0
-1	995E-1 3	919E+0
-1	946E-1 3	928E+0
-1	962E-1 3	916E+0
-2	011E-1 3	938E+0
-1	946E-1 3	912E+0
-1	962E-1 3	893E+0
-1	962E-1 3	919E+0
-1	995E-1 3	903E+0
-1	946E-1 3	916E+0
-1	962E-1 3	967E+0
-1	946E-1 3	945E+0
-1	962E-1 3	909E+0
-1	962E-1 3	906E+0
-1	962E-1 3	877E+0
-1	962E-1 3	922E+0
-1	978E-1 3	870E+0
-1	995E-1 3	906E+0
-1	962E-1 3	919E+0
-1	978E-1 3	909E+0
-1	995E-1 3	903E+0
-1	978E-1 3	903E+0
-1	930E-1 3	951E+0
-1	962E-1 3	919E+0
-1	995E-1 3	909E+0
-1	978E-1 3	990E+0
-1	962E-1 3	916E+0
-1	978E-1 3	961E+0
-1	995E-1 3	925E+0
-1	962E-1 3	964E+0
-1	978E-1 3	890E+0
-1	978E-1 3	860E+0
-1	978E-1 3	925E+0
-1	946E-1 3	890E+0
-1	962E-1 3	903E+0
-1	978E-1 3	925E+0
-1	978E-1 3	932E+0
-1	978E-1 3	925E+0
-1	930E-1 3	890E+0
-1	995E-1 3	906E+0
-1	962E-1 3	896E+0
-1	995E-1 3	919E+0
-1	962E-1 3	890E+0
-1	962E-1 3	903E+0
-1	978E-1 3	941E+0
-1	962E-1 3	954E+0
-1	946E-1 3	945E+0
-1	978E-1 3	916E+0
-1	995E-1 3	935E+0
-1	962E-1 3	896E+0
-1	962E-1 3	857E+0
-1	978E-1 3	922E+0
-1	978E-1 3	916E+0
-1	995E-1 3	909E+0
-1	962E-1 3	880E+0
-1	946E-1 3	954E+0
-1	995E-1 3	948E+0
-1	946E-1 3	906E+0
-1	978E-1 3	932E+0
-1	962E-1 3	899E+0
-1	995E-1 3	912E+0
-1	930E-1 3	883E+0
-1	946E-1 3	909E+0
-1	962E-1 3	893E+0
-1	962E-1 3	883E+0
-1	962E-1 3	903E+0
-1	946E-1 3	919E+0
-1	946E-1 3	951E+0
-1	962E-1 3	916E+0
-1	962E-1 3	909E+0
-1	978E-1 3	938E+0
-1	962E-1 3	919E+0
-1	978E-1 3	954E+0
-1	930E-1 3	961E+0
-1	946E-1 3	922E+0
-1	962E-1 3	909E+0
-2	011E-1 3	935E+0
-1	962E-1 3	896E+0
-1	946E-1 3	922E+0
-1	962E-1 3	890E+0
-1	930E-1 3	909E+0
-1	930E-1 3	935E+0
-1	946E-1 3	935E+0
-1	946E-1 3	893E+0
-1	995E-1 3	925E+0
-1	978E-1 3	912E+0
-1	962E-1 3	951E+0
-1	962E-1 3	932E+0
-1	978E-1 3	932E+0
-1	978E-1 3	899E+0
-1	962E-1 3	899E+0
-1	978E-1 3	873E+0
-1	978E-1 3	922E+0
-1	930E-1 3	964E+0
-1	962E-1 3	922E+0
-1	995E-1 3	890E+0
-1	978E-1 3	886E+0
-1	930E-1 3	916E+0
-1	962E-1 3	880E+0
-1	946E-1 3	912E+0
-1	962E-1 3	906E+0
-1	946E-1 3	903E+0
-1	946E-1 3	928E+0
-1	962E-1 3	954E+0
-1	978E-1 3	925E+0
-1	946E-1 3	883E+0
-1	962E-1 3	932E+0
-1	995E-1 3	919E+0
-1	978E-1 3	945E+0
-1	962E-1 3	932E+0
-1	962E-1 3	922E+0
-1	995E-1 3	928E+0
-1	995E-1 3	912E+0
-1	946E-1 3	945E+0
-1	962E-1 3	925E+0
-1	978E-1 3	925E+0
-1	962E-1 3	938E+0
-1	930E-1 3	945E+0
-1	946E-1 3	919E+0
-1	962E-1 3	938E+0
-2	011E-1 3	977E+0
-1	962E-1 3	967E+0
-1	962E-1 3	922E+0
-1	962E-1 3	860E+0
-1	995E-1 3	893E+0
-1	962E-1 3	857E+0
-1	962E-1 3	922E+0
-1	962E-1 3	916E+0
-1	995E-1 3	941E+0
-1	978E-1 3	922E+0
-1	930E-1 3	938E+0
-1	962E-1 3	932E+0
-1	962E-1 3	906E+0
-1	978E-1 3	938E+0
-1	946E-1 3	912E+0
-1	978E-1 3	912E+0
-1	962E-1 3	925E+0
-1	930E-1 3	906E+0
-1	930E-1 3	899E+0
-1	962E-1 3	919E+0
-1	995E-1 3	967E+0
-1	962E-1 3	916E+0
-1	930E-1 3	928E+0
-1	962E-1 3	919E+0
-1	962E-1 3	899E+0
-1	930E-1 3	912E+0
-1	930E-1 3	903E+0
-1	946E-1 3	906E+0
-1	946E-1 3	961E+0
-1	978E-1 3	906E+0
-1	930E-1 3	909E+0
-1	978E-1 3	906E+0
-1	962E-1 3	980E+0
-1	946E-1 3	906E+0
-1	962E-1 3	890E+0
-1	962E-1 3	906E+0
-1	995E-1 3	922E+0
-1	962E-1 3	912E+0
-1	946E-1 3	922E+0
-1	978E-1 3	938E+0
-1	978E-1 3	922E+0
-1	978E-1 3	993E+0
-1	946E-1 3	951E+0
-1	978E-1 3	941E+0
-1	978E-1 3	977E+0
-1	946E-1 3	925E+0
-1	946E-1 3	906E+0
-1	995E-1 3	870E+0
-1	978E-1 3	928E+0
-1	978E-1 3	896E+0
-1	930E-1 3	916E+0
-1	978E-1 3	948E+0
-2	011E-1 3	932E+0
-1	946E-1 3	961E+0
-1	930E-1 3	880E+0
-1	995E-1 3	916E+0
-1	962E-1 3	919E+0
-1	946E-1 3	916E+0
-1	914E-1 3	932E+0
-1	962E-1 3	909E+0
-2	011E-1 3	948E+0
-1	962E-1 3	932E+0
-1	930E-1 3	935E+0
-1	946E-1 3	886E+0
-1	978E-1 3	916E+0
-1	930E-1 3	922E+0
-1	962E-1 3	906E+0
-1	962E-1 3	951E+0
-1	946E-1 3	928E+0
-1	946E-1 3	896E+0
-1	962E-1 3	951E+0
-1	978E-1 3	864E+0
-1	962E-1 3	932E+0
-1	930E-1 3	928E+0
-1	962E-1 3	906E+0
-1	978E-1 3	916E+0
-1	962E-1 3	935E+0
-1	946E-1 3	919E+0
-1	946E-1 3	941E+0
-1	978E-1 3	945E+0
-1	995E-1 3	922E+0
-1	962E-1 3	932E+0
-1	946E-1 3	919E+0
-1	962E-1 3	880E+0
-2	011E-1 3	890E+0
-1	962E-1 3	873E+0
-1	962E-1 3	867E+0
-1	962E-1 3	922E+0
-1	995E-1 3	941E+0
-1	930E-1 3	896E+0
-1	995E-1 3	864E+0
-1	995E-1 3	896E+0
-1	995E-1 3	919E+0
-1	946E-1 3	932E+0
-1	962E-1 3	925E+0
-1	962E-1 3	941E+0
-1	946E-1 3	909E+0
-1	930E-1 3	928E+0
-1	946E-1 3	906E+0
-1	962E-1 3	896E+0
-2	011E-1 3	867E+0
-1	962E-1 3	948E+0
-1	930E-1 3	906E+0
-1	978E-1 3	954E+0
-1	978E-1 3	919E+0
-1	962E-1 3	958E+0
-1	946E-1 3	912E+0
-2	011E-1 3	916E+0
-1	962E-1 3	941E+0
-1	962E-1 3	903E+0
-1	946E-1 3	906E+0
-1	946E-1 3	899E+0
-1	978E-1 3	909E+0
-1	978E-1 3	906E+0
-1	962E-1 3	932E+0
-1	978E-1 3	916E+0
-1	978E-1 3	935E+0
-1	978E-1 3	935E+0
-1	946E-1 3	912E+0
-1	978E-1 3	974E+0
-1	978E-1 3	877E+0
-1	946E-1 3	899E+0
-1	946E-1 3	886E+0
-1	962E-1 3	916E+0
-1	978E-1 3	954E+0
-1	930E-1 3	919E+0
-1	962E-1 3	877E+0
-1	962E-1 3	948E+0
-1	978E-1 3	896E+0
-1	930E-1 3	912E+0
-1	962E-1 3	958E+0
-1	978E-1 3	938E+0
-1	978E-1 3	948E+0
-1	962E-1 3	925E+0
-1	930E-1 3	909E+0
-1	962E-1 3	912E+0
-1	946E-1 3	935E+0
-1	962E-1 3	906E+0
-1	930E-1 3	919E+0
-1	995E-1 3	903E+0
-1	995E-1 3	912E+0
-1	946E-1 3	932E+0
-1	930E-1 3	919E+0
-1	962E-1 3	864E+0
-1	978E-1 3	893E+0
-1	962E-1 3	935E+0
-1	978E-1 3	890E+0
-1	978E-1 3	922E+0
-1	978E-1 3	906E+0
-1	946E-1 3	928E+0
-1	962E-1 3	857E+0
-2	011E-1 3	912E+0
-2	011E-1 3	916E+0
-1	946E-1 3	912E+0
-1	962E-1 3	893E+0
-1	962E-1 3	912E+0
-1	978E-1 3	854E+0
-1	946E-1 3	854E+0
-1	946E-1 3	890E+0
-1	978E-1 3	945E+0
-1	946E-1 3	903E+0
-1	962E-1 3	948E+0
-1	946E-1 3	919E+0
-1	962E-1 3	928E+0
-1	962E-1 3	870E+0
-1	946E-1 3	896E+0
-1	962E-1 3	883E+0
-1	995E-1 3	958E+0
-1	978E-1 3	935E+0
-1	962E-1 3	877E+0
-1	962E-1 3	928E+0
-1	995E-1 3	906E+0
-1	978E-1 3	854E+0
-1	978E-1 3	883E+0
-1	978E-1 3	906E+0
-1	978E-1 3	951E+0
-2	011E-1 3	899E+0
-1	962E-1 3	916E+0
-1	946E-1 3	935E+0
-1	995E-1 3	938E+0
-1	978E-1 3	922E+0
-1	946E-1 3	925E+0
-1	995E-1 3	935E+0
-1	978E-1 3	912E+0
-2	011E-1 3	941E+0
-1	930E-1 3	935E+0
-1	914E-1 3	906E+0
-1	995E-1 3	899E+0
-1	978E-1 3	909E+0
-1	946E-1 3	903E+0
-1	946E-1 3	903E+0
-1	978E-1 3	903E+0
-1	978E-1 3	867E+0
-1	962E-1 3	909E+0
-1	930E-1 3	928E+0
-1	962E-1 3	938E+0
-1	946E-1 3	938E+0
-1	946E-1 3	925E+0
-1	978E-1 3	916E+0
-1	995E-1 3	899E+0
-1	962E-1 3	903E+0
-1	962E-1 3	928E+0
-1	930E-1 3	873E+0
-1	978E-1 3	948E+0
-1	962E-1 3	938E+0
-1	930E-1 3	964E+0
-1	978E-1 3	873E+0
-1	978E-1 3	912E+0
-1	946E-1 3	925E+0
-1	914E-1 3	916E+0
-1	930E-1 3	945E+0
-1	978E-1 3	919E+0
-1	978E-1 3	941E+0
-1	946E-1 3	867E+0
-1	930E-1 3	916E+0
-1	946E-1 3	912E+0
-1	995E-1 3	919E+0
-1	962E-1 3	903E+0
-1	962E-1 3	899E+0
-2	011E-1 3	883E+0
-1	978E-1 3	890E+0
-1	946E-1 3	883E+0
-1	946E-1 3	890E+0
-1	978E-1 3	925E+0
-1	978E-1 3	890E+0
-1	930E-1 3	916E+0
-1	962E-1 3	912E+0
-1	978E-1 3	903E+0
-1	978E-1 3	925E+0
-1	930E-1 3	958E+0
-1	962E-1 3	935E+0
-1	978E-1 3	916E+0
-1	962E-1 3	958E+0
-1	978E-1 3	903E+0
-1	962E-1 3	922E+0
-1	946E-1 3	919E+0
-2	011E-1 3	932E+0
-1	946E-1 3	906E+0
-1	962E-1 3	958E+0
-1	978E-1 3	886E+0
-1	978E-1 3	883E+0
-1	995E-1 3	928E+0
-1	978E-1 3	899E+0
-1	962E-1 3	899E+0
-1	978E-1 3	916E+0
-1	962E-1 3	903E+0
-1	962E-1 3	928E+0
-1	978E-1 3	916E+0
-1	946E-1 3	951E+0
-1	930E-1 3	916E+0
-1	962E-1 3	916E+0
-1	978E-1 3	899E+0
-1	946E-1 3	890E+0
-1	962E-1 3	932E+0
-1	962E-1 3	938E+0
-1	962E-1 3	928E+0
-1	946E-1 3	883E+0
-1	962E-1 3	896E+0
-1	978E-1 3	932E+0
-1	962E-1 3	938E+0
-1	930E-1 3	834E+0
-1	930E-1 3	886E+0
-1	946E-1 3	896E+0
-2	011E-1 3	945E+0
-1	962E-1 3	951E+0
-1	962E-1 3	964E+0
-1	962E-1 3	886E+0
-1	962E-1 3	909E+0
-1	962E-1 3	877E+0
-1	930E-1 3	893E+0
-1	962E-1 3	873E+0
-1	962E-1 3	870E+0
-1	946E-1 3	919E+0
-1	930E-1 3	932E+0
-1	914E-1 3	925E+0
-1	995E-1 3	867E+0
-2	011E-1 3	935E+0
-1	978E-1 3	899E+0
-1	946E-1 3	893E+0
-1	978E-1 3	906E+0
-1	962E-1 3	906E+0
-1	946E-1 3	893E+0
-1	914E-1 3	880E+0
-1	946E-1 3	935E+0
-1	962E-1 3	941E+0
-1	946E-1 3	896E+0
-1	946E-1 3	928E+0
-1	995E-1 3	919E+0
-1	962E-1 3	906E+0
-1	946E-1 3	909E+0
-1	930E-1 3	919E+0
-1	930E-1 3	909E+0
-2	011E-1 3	880E+0
-1	946E-1 3	899E+0
-1	978E-1 3	945E+0
-1	962E-1 3	890E+0
-1	995E-1 3	903E+0
-1	995E-1 3	877E+0
-1	962E-1 3	886E+0
-1	962E-1 3	880E+0
-1	995E-1 3	899E+0
-1	946E-1 3	941E+0
-1	962E-1 3	935E+0
-1	962E-1 3	935E+0
-1	962E-1 3	912E+0
-1	962E-1 3	916E+0
-1	962E-1 3	938E+0
-1	995E-1 3	890E+0
-1	962E-1 3	922E+0
-1	962E-1 3	896E+0
-1	946E-1 3	890E+0
-1	995E-1 3	916E+0
-1	962E-1 3	925E+0
-1	995E-1 3	925E+0
-1	946E-1 3	948E+0
-1	962E-1 3	951E+0
-1	962E-1 3	896E+0
-1	962E-1 3	903E+0
-1	930E-1 3	925E+0
-1	978E-1 3	867E+0
-2	011E-1 3	922E+0
-1	962E-1 3	899E+0
-1	930E-1 3	867E+0
-1	962E-1 3	932E+0
-1	995E-1 3	919E+0
-1	930E-1 3	896E+0
-1	946E-1 3	899E+0
-1	962E-1 3	945E+0
-1	978E-1 3	919E+0
-1	946E-1 3	922E+0
-1	962E-1 3	932E+0
-1	995E-1 3	919E+0
-1	962E-1 3	880E+0
-1	946E-1 3	925E+0
-1	946E-1 3	890E+0
-1	995E-1 3	893E+0
-1	978E-1 3	890E+0
-1	946E-1 3	896E+0
-1	930E-1 3	890E+0
-1	995E-1 3	932E+0
-2	011E-1 3	916E+0
-1	946E-1 3	919E+0
-1	930E-1 3	912E+0
-1	995E-1 3	893E+0
-1	962E-1 3	867E+0
-1	962E-1 3	903E+0
-1	978E-1 3	938E+0
-1	978E-1 3	919E+0
-1	962E-1 3	958E+0
-1	946E-1 3	909E+0
-1	995E-1 3	935E+0
-2	011E-1 3	925E+0
-1	978E-1 3	928E+0
-1	946E-1 3	938E+0
-1	946E-1 3	928E+0
-2	011E-1 3	935E+0
-1	978E-1 3	890E+0
-1	930E-1 3	954E+0
-1	962E-1 3	860E+0
-1	962E-1 3	883E+0
-1	978E-1 3	890E+0
-1	930E-1 3	925E+0
-1	946E-1 3	935E+0
-1	995E-1 3	922E+0
-1	978E-1 3	922E+0
-1	946E-1 3	883E+0
-1	995E-1 3	873E+0
-1	995E-1 3	896E+0
-1	978E-1 3	938E+0
-1	962E-1 3	922E+0
-1	978E-1 3	870E+0
-1	995E-1 3	909E+0
-2	011E-1 3	919E+0
-1	946E-1 3	906E+0
-1	978E-1 3	916E+0
-1	978E-1 3	912E+0
-1	978E-1 3	912E+0
-1	930E-1 3	893E+0
-1	978E-1 3	877E+0
-1	978E-1 3	932E+0
-1	962E-1 3	903E+0
-1	962E-1 3	916E+0
-1	978E-1 3	893E+0
-1	978E-1 3	919E+0
-1	995E-1 3	909E+0
-1	995E-1 3	903E+0
-1	962E-1 3	906E+0
-1	995E-1 3	906E+0
-1	978E-1 3	896E+0
-1	946E-1 3	948E+0
-1	995E-1 3	903E+0
-1	995E-1 3	893E+0
-1	978E-1 3	903E+0
-1	978E-1 3	941E+0
-1	946E-1 3	912E+0
-1	978E-1 3	890E+0
-2	011E-1 3	877E+0
-1	930E-1 3	912E+0
-1	962E-1 3	916E+0
-1	946E-1 3	903E+0
-1	995E-1 3	886E+0
-1	962E-1 3	935E+0
-1	978E-1 3	922E+0
-2	011E-1 3	880E+0
-1	978E-1 3	935E+0
-1	962E-1 3	899E+0
-1	962E-1 3	896E+0
-1	978E-1 3	893E+0
-1	995E-1 3	922E+0
-1	978E-1 3	912E+0
-2	011E-1 3	899E+0
-1	962E-1 3	945E+0
-2	011E-1 3	928E+0
-1	962E-1 3	903E+0
-1	962E-1 3	912E+0
-1	962E-1 3	851E+0
-1	978E-1 3	890E+0
-1	978E-1 3	873E+0
-1	962E-1 3	903E+0
-1	995E-1 3	899E+0
-1	962E-1 3	886E+0
-1	962E-1 3	890E+0
-1	962E-1 3	893E+0
-1	946E-1 3	922E+0
-1	962E-1 3	873E+0
-1	978E-1 3	851E+0
-1	962E-1 3	951E+0
-1	962E-1 3	870E+0
-1	978E-1 3	909E+0
-1	946E-1 3	967E+0
-1	978E-1 3	932E+0
-1	978E-1 3	854E+0
-1	962E-1 3	864E+0
-1	978E-1 3	919E+0
-1	978E-1 3	932E+0
-1	995E-1 3	893E+0
-1	978E-1 3	880E+0
-1	995E-1 3	906E+0
-1	946E-1 3	890E+0
-1	995E-1 3	903E+0
-1	995E-1 3	912E+0
-1	930E-1 3	854E+0
-1	978E-1 3	877E+0
-2	011E-1 3	877E+0
-1	962E-1 3	899E+0
-1	962E-1 3	919E+0
-1	962E-1 3	883E+0
-2	011E-1 3	890E+0
-1	962E-1 3	890E+0
-1	946E-1 3	922E+0
-1	962E-1 3	977E+0
-1	946E-1 3	903E+0
-2	011E-1 3	899E+0
-1	946E-1 3	893E+0
-1	978E-1 3	919E+0
-1	962E-1 3	922E+0
-2	011E-1 3	890E+0
-1	962E-1 3	903E+0
-1	962E-1 3	886E+0
-1	995E-1 3	899E+0
-2	027E-1 3	883E+0
-1	978E-1 3	896E+0
-1	978E-1 3	941E+0
-1	962E-1 3	932E+0
-1	978E-1 3	903E+0
-1	978E-1 3	925E+0
-1	962E-1 3	928E+0
-1	946E-1 3	896E+0
-2	027E-1 3	886E+0
-1	962E-1 3	890E+0
-1	978E-1 3	899E+0
-1	995E-1 3	886E+0
-1	962E-1 3	893E+0
-1	978E-1 3	916E+0
-1	930E-1 3	854E+0
-2	011E-1 3	899E+0
-1	978E-1 3	916E+0
-1	930E-1 3	938E+0
-1	946E-1 3	877E+0
-1	995E-1 3	896E+0
-2	011E-1 3	877E+0
-1	946E-1 3	961E+0
-1	995E-1 3	938E+0
-1	962E-1 3	945E+0
-1	978E-1 3	938E+0
-1	978E-1 3	906E+0
-1	978E-1 3	967E+0
-1	962E-1 3	954E+0
-1	995E-1 3	916E+0
-1	962E-1 3	935E+0
-1	946E-1 3	870E+0
-1	978E-1 3	906E+0
-1	978E-1 3	928E+0
-1	946E-1 3	919E+0
-1	962E-1 3	873E+0
-1	978E-1 3	909E+0
-1	962E-1 3	919E+0
-1	946E-1 3	899E+0
-1	962E-1 3	928E+0
-1	962E-1 3	922E+0
-2	011E-1 3	916E+0
-1	962E-1 3	870E+0
-1	978E-1 3	954E+0
-1	978E-1 3	922E+0
-1	995E-1 3	948E+0
-1	995E-1 3	909E+0
-1	946E-1 3	890E+0
-1	962E-1 3	932E+0
-1	962E-1 3	899E+0
-1	978E-1 3	903E+0
-1	962E-1 3	925E+0
-1	995E-1 3	896E+0
-1	978E-1 3	919E+0
-1	962E-1 3	912E+0
-1	978E-1 3	880E+0
-2	011E-1 3	890E+0
-1	978E-1 3	922E+0
-1	978E-1 3	941E+0
-1	978E-1 3	890E+0
-1	978E-1 3	941E+0
-1	978E-1 3	919E+0
-1	930E-1 3	928E+0
-1	978E-1 3	964E+0
-1	978E-1 3	906E+0
-1	978E-1 3	906E+0
-1	995E-1 3	945E+0
-1	978E-1 3	951E+0
-2	043E-1 3	928E+0
-2	011E-1 3	880E+0
-1	914E-1 3	922E+0
-1	962E-1 3	867E+0
-1	978E-1 3	903E+0
-1	978E-1 3	925E+0
-1	946E-1 3	932E+0
-1	962E-1 3	873E+0
-1	995E-1 3	922E+0
-2	011E-1 3	899E+0
-1	962E-1 3	831E+0
-2	011E-1 3	877E+0
-2	011E-1 3	909E+0
-1	978E-1 3	880E+0
-1	962E-1 3	935E+0
-1	978E-1 3	958E+0
-1	978E-1 3	928E+0
-1	995E-1 3	877E+0
-1	978E-1 3	925E+0
-1	962E-1 3	896E+0
-1	995E-1 3	880E+0
-1	978E-1 3	909E+0
-1	978E-1 3	893E+0
-2	011E-1 3	932E+0
-1	978E-1 3	912E+0
-2	011E-1 3	938E+0
-1	995E-1 3	916E+0
-1	962E-1 3	906E+0
-2	011E-1 3	916E+0
-1	978E-1 3	967E+0
-1	962E-1 3	899E+0
-1	946E-1 3	870E+0
-1	978E-1 3	893E+0
-1	995E-1 3	922E+0
-1	946E-1 3	919E+0
-2	011E-1 3	893E+0
-1	978E-1 3	906E+0
-1	978E-1 3	935E+0
-1	962E-1 3	948E+0
-1	995E-1 3	919E+0
-1	995E-1 3	890E+0
-2	011E-1 3	890E+0
-1	962E-1 3	886E+0
-1	978E-1 3	877E+0
-2	011E-1 3	890E+0
-1	995E-1 3	896E+0
-1	930E-1 3	890E+0
-1	978E-1 3	903E+0
-2	011E-1 3	928E+0
-1	962E-1 3	873E+0
-1	946E-1 3	916E+0
-1	962E-1 3	954E+0
-1	995E-1 3	873E+0
-1	978E-1 3	938E+0
-1	962E-1 3	886E+0
-1	962E-1 3	873E+0
-1	978E-1 3	896E+0
-1	978E-1 3	906E+0
-1	962E-1 3	932E+0
-1	946E-1 3	890E+0
-1	995E-1 3	844E+0
-1	978E-1 3	925E+0
-1	962E-1 3	906E+0
-1	978E-1 3	909E+0
-1	995E-1 3	886E+0
-1	946E-1 3	883E+0
-1	962E-1 3	919E+0
-1	946E-1 3	941E+0
-1	995E-1 3	909E+0
-1	995E-1 3	961E+0
-1	962E-1 3	912E+0
-1	962E-1 3	925E+0
-1	978E-1 3	954E+0
-1	978E-1 3	928E+0
-1	946E-1 3	906E+0
-1	978E-1 3	890E+0
-1	978E-1 3	941E+0
-1	978E-1 3	886E+0
-1	962E-1 3	919E+0
-1	978E-1 3	925E+0
-2	027E-1 3	870E+0
-1	978E-1 3	899E+0
-1	962E-1 3	922E+0
-1	962E-1 3	922E+0
-1	978E-1 3	883E+0
-1	962E-1 3	867E+0
-1	978E-1 3	899E+0
-1	962E-1 3	870E+0
-1	995E-1 3	906E+0
-1	978E-1 3	890E+0
-1	962E-1 3	916E+0
-1	962E-1 3	893E+0
-1	995E-1 3	932E+0
-1	978E-1 3	925E+0
-1	946E-1 3	912E+0
-1	978E-1 3	912E+0
-1	995E-1 3	912E+0
-2	011E-1 3	967E+0
-1	962E-1 3	899E+0
-1	995E-1 3	899E+0
-1	978E-1 3	903E+0
-1	978E-1 3	886E+0
-1	962E-1 3	919E+0
-1	962E-1 3	903E+0
-1	946E-1 3	909E+0
-2	011E-1 3	928E+0
-1	946E-1 3	883E+0
-1	962E-1 3	883E+0
-1	978E-1 3	896E+0
-1	962E-1 3	922E+0
-1	962E-1 3	916E+0
-1	946E-1 3	951E+0
-1	978E-1 3	941E+0
-2	011E-1 3	906E+0
-1	946E-1 3	935E+0
-1	978E-1 3	893E+0
-1	995E-1 3	938E+0
-2	011E-1 3	938E+0
-1	978E-1 3	928E+0
-1	978E-1 3	899E+0
-1	995E-1 3	938E+0
-1	946E-1 3	922E+0
-1	930E-1 3	909E+0
-1	946E-1 3	893E+0
-1	995E-1 3	867E+0
-2	027E-1 3	945E+0
-1	962E-1 3	916E+0
-1	978E-1 3	951E+0
-1	995E-1 3	903E+0
-1	978E-1 3	967E+0
-1	946E-1 3	928E+0
-1	962E-1 3	961E+0
-1	978E-1 3	909E+0
-1	962E-1 3	873E+0
-1	962E-1 3	880E+0
-1	962E-1 3	941E+0
-1	995E-1 3	912E+0
-1	962E-1 3	873E+0
-1	930E-1 3	903E+0
-1	946E-1 3	941E+0
-1	995E-1 3	916E+0
-1	995E-1 3	912E+0
-1	995E-1 3	919E+0
-1	978E-1 3	903E+0
-1	995E-1 3	928E+0
-1	995E-1 3	925E+0
-1	946E-1 3	883E+0
-1	946E-1 3	916E+0
-1	995E-1 3	935E+0
-1	978E-1 3	945E+0
-1	978E-1 3	890E+0
-1	978E-1 3	903E+0
-1	930E-1 3	928E+0
-1	962E-1 3	867E+0
-1	914E-1 3	912E+0
-1	962E-1 3	964E+0
-1	962E-1 3	890E+0
-1	946E-1 3	961E+0
-1	962E-1 3	896E+0
-1	978E-1 3	916E+0
-1	978E-1 3	919E+0
-1	930E-1 3	896E+0
-1	978E-1 3	909E+0
-1	978E-1 3	938E+0
-1	962E-1 3	922E+0
-1	978E-1 3	922E+0
-1	946E-1 3	890E+0
-1	962E-1 3	890E+0
-1	962E-1 3	899E+0
-1	995E-1 3	873E+0
-1	930E-1 3	886E+0
-1	946E-1 3	909E+0
-1	978E-1 3	877E+0
-1	962E-1 3	838E+0
-1	930E-1 3	857E+0
-1	962E-1 3	867E+0
-2	011E-1 3	906E+0
-1	978E-1 3	954E+0
-1	930E-1 3	945E+0
-1	962E-1 3	941E+0
-1	995E-1 3	951E+0
-1	962E-1 3	896E+0
-1	946E-1 3	877E+0
-1	930E-1 3	928E+0
-1	978E-1 3	932E+0
-1	946E-1 3	928E+0
-1	962E-1 3	928E+0
-1	978E-1 3	896E+0
-1	946E-1 3	912E+0
-1	978E-1 3	909E+0
-1	962E-1 3	906E+0
-1	962E-1 3	954E+0
-1	978E-1 3	899E+0
-1	962E-1 3	912E+0
-1	962E-1 3	903E+0
-1	978E-1 3	912E+0
-1	978E-1 3	883E+0
-1	946E-1 3	896E+0
-1	962E-1 3	909E+0
-1	930E-1 3	909E+0
-1	946E-1 3	928E+0
-1	946E-1 3	886E+0
-1	962E-1 3	854E+0
-1	962E-1 3	909E+0
-1	978E-1 3	932E+0
-1	962E-1 3	925E+0
-1	946E-1 3	886E+0
-1	946E-1 3	873E+0
-1	995E-1 3	916E+0
-2	011E-1 3	890E+0
-1	946E-1 3	883E+0
-1	930E-1 3	893E+0
-1	995E-1 3	925E+0
-1	978E-1 3	922E+0
-1	946E-1 3	938E+0
-1	962E-1 3	909E+0
-1	978E-1 3	912E+0
-1	962E-1 3	925E+0
-1	946E-1 3	886E+0
-1	978E-1 3	906E+0
-1	978E-1 3	867E+0
-1	978E-1 3	932E+0
-1	946E-1 3	857E+0
-1	946E-1 3	877E+0
-1	995E-1 3	948E+0
-1	946E-1 3	912E+0
-1	946E-1 3	896E+0
-1	946E-1 3	903E+0
-1	946E-1 3	886E+0
-1	978E-1 3	870E+0
-1	946E-1 3	886E+0
-1	978E-1 3	893E+0
-1	962E-1 3	880E+0
-1	946E-1 3	974E+0
-1	962E-1 3	912E+0
-1	962E-1 3	925E+0
-1	995E-1 3	886E+0
-1	962E-1 3	883E+0
-1	962E-1 3	883E+0
-1	978E-1 3	906E+0
-1	978E-1 3	941E+0
-2	011E-1 3	932E+0
-1	946E-1 3	948E+0
-1	962E-1 3	919E+0
-2	011E-1 3	912E+0
-1	962E-1 3	893E+0
-1	946E-1 3	919E+0
-1	946E-1 3	954E+0
-1	978E-1 3	912E+0
-1	978E-1 3	896E+0
-1	962E-1 3	857E+0
-1	962E-1 3	886E+0
-1	962E-1 3	909E+0
-1	962E-1 3	903E+0
-1	946E-1 3	941E+0
-1	995E-1 3	919E+0
-1	978E-1 3	886E+0
-1	978E-1 3	941E+0
-1	930E-1 3	935E+0
-1	978E-1 3	932E+0
-1	995E-1 3	912E+0
-1	962E-1 3	890E+0
-1	946E-1 3	880E+0
-1	962E-1 3	890E+0
-1	978E-1 3	870E+0
-1	946E-1 3	919E+0
-1	946E-1 3	906E+0
-1	930E-1 3	922E+0
-1	978E-1 3	912E+0
-1	962E-1 3	880E+0
-1	962E-1 3	909E+0
-1	946E-1 3	912E+0
-1	995E-1 3	951E+0
-1	962E-1 3	941E+0
-1	946E-1 3	854E+0
-1	962E-1 3	873E+0
-2	011E-1 3	860E+0
-1	978E-1 3	928E+0
-1	978E-1 3	906E+0
-1	978E-1 3	890E+0
-1	962E-1 3	932E+0
-1	978E-1 3	877E+0
-1	946E-1 3	844E+0
-1	962E-1 3	912E+0
-1	995E-1 3	935E+0
-1	962E-1 3	951E+0
-1	962E-1 3	877E+0
-1	978E-1 3	896E+0
-1	995E-1 3	896E+0
-1	995E-1 3	880E+0
-1	962E-1 3	912E+0
-1	930E-1 3	883E+0
-1	962E-1 3	890E+0
-1	978E-1 3	916E+0
-1	946E-1 3	948E+0
-1	962E-1 3	951E+0
-2	011E-1 3	864E+0
-1	978E-1 3	899E+0
-1	946E-1 3	912E+0
-1	946E-1 3	916E+0
-1	995E-1 3	867E+0
-1	978E-1 3	899E+0
-1	962E-1 3	912E+0
-1	978E-1 3	932E+0
-1	962E-1 3	919E+0
-1	978E-1 3	938E+0
-1	946E-1 3	909E+0
-1	962E-1 3	948E+0
-1	978E-1 3	909E+0
-1	978E-1 3	896E+0
-1	995E-1 3	886E+0
-1	946E-1 3	928E+0
-1	995E-1 3	938E+0
-1	946E-1 3	909E+0
-1	962E-1 3	932E+0
-1	978E-1 3	890E+0
-1	995E-1 3	919E+0
-1	946E-1 3	886E+0
-1	946E-1 3	896E+0
-1	962E-1 3	906E+0
-1	995E-1 3	925E+0
-1	962E-1 3	916E+0
-1	946E-1 3	899E+0
-1	978E-1 3	954E+0
-1	946E-1 3	909E+0
-1	962E-1 3	899E+0
-1	946E-1 3	883E+0
-1	946E-1 3	860E+0
-1	978E-1 3	883E+0
-1	978E-1 3	877E+0
-1	930E-1 3	877E+0
-1	962E-1 3	890E+0
-1	962E-1 3	886E+0
-1	946E-1 3	928E+0
-1	881E-1 3	890E+0
-1	946E-1 3	925E+0
-1	978E-1 3	974E+0
-1	962E-1 3	893E+0
-1	962E-1 3	909E+0
-1	962E-1 3	909E+0
-2	011E-1 3	890E+0
-1	978E-1 3	899E+0
-1	962E-1 3	877E+0
-1	962E-1 3	919E+0
-1	978E-1 3	945E+0
-1	962E-1 3	883E+0
-1	962E-1 3	903E+0
-2	011E-1 3	864E+0
-1	962E-1 3	903E+0
-1	962E-1 3	903E+0
-1	946E-1 3	899E+0
-1	962E-1 3	935E+0
-1	962E-1 3	903E+0
-1	962E-1 3	941E+0
-1	946E-1 3	906E+0
-1	930E-1 3	941E+0
-1	978E-1 3	883E+0
-1	946E-1 3	922E+0
-1	946E-1 3	899E+0
-1	946E-1 3	880E+0
-1	946E-1 3	919E+0
-1	962E-1 3	896E+0
-1	930E-1 3	873E+0
-1	978E-1 3	922E+0
-1	946E-1 3	932E+0
-1	978E-1 3	886E+0
-1	930E-1 3	948E+0
-1	978E-1 3	903E+0
-1	995E-1 3	935E+0
-1	930E-1 3	912E+0
-1	946E-1 3	948E+0
-1	962E-1 3	951E+0
-1	978E-1 3	941E+0
-2	011E-1 3	906E+0
-1	930E-1 3	903E+0
-1	962E-1 3	873E+0
-1	962E-1 3	873E+0
-1	978E-1 3	916E+0
-1	946E-1 3	899E+0
-1	978E-1 3	916E+0
-1	962E-1 3	938E+0
-1	946E-1 3	916E+0
-1	978E-1 3	916E+0
-1	978E-1 3	893E+0
-1	962E-1 3	899E+0
-1	995E-1 3	945E+0
-1	962E-1 3	912E+0
-1	962E-1 3	880E+0
-1	978E-1 3	906E+0
-1	962E-1 3	912E+0
-1	978E-1 3	893E+0
-1	995E-1 3	909E+0
-1	946E-1 3	864E+0
-1	962E-1 3	916E+0
-1	962E-1 3	909E+0
-1	995E-1 3	932E+0
-1	995E-1 3	903E+0
-1	962E-1 3	883E+0
-1	962E-1 3	938E+0
-1	962E-1 3	925E+0
-1	962E-1 3	919E+0
-1	962E-1 3	890E+0
-1	978E-1 3	919E+0
-1	946E-1 3	883E+0
-1	995E-1 3	899E+0
-1	978E-1 3	899E+0
-1	962E-1 3	906E+0
-1	995E-1 3	932E+0
-1	978E-1 3	925E+0
-1	978E-1 3	925E+0
-1	946E-1 3	883E+0
-1	978E-1 3	909E+0
-1	978E-1 3	880E+0
-1	978E-1 3	903E+0
-1	914E-1 3	906E+0
-1	978E-1 3	903E+0
-1	995E-1 3	938E+0
-1	995E-1 3	961E+0
-1	946E-1 3	919E+0
-1	978E-1 3	899E+0
-1	995E-1 3	880E+0
-1	962E-1 3	899E+0
-1	962E-1 3	912E+0
-2	011E-1 3	893E+0
-1	995E-1 3	922E+0
-1	962E-1 3	899E+0
-1	946E-1 3	928E+0
-1	978E-1 3	906E+0
-1	995E-1 3	909E+0
-1	962E-1 3	935E+0
-1	978E-1 3	935E+0
-1	962E-1 3	925E+0
-2	011E-1 3	896E+0
-1	995E-1 3	893E+0
-1	962E-1 3	916E+0
-1	978E-1 3	919E+0
-1	978E-1 3	928E+0
-1	946E-1 3	919E+0
-1	978E-1 3	925E+0
-1	978E-1 3	925E+0
-2	027E-1 3	948E+0
-1	978E-1 3	932E+0
-1	962E-1 3	873E+0
-2	011E-1 3	886E+0
-2	011E-1 3	922E+0
-1	946E-1 3	903E+0
-1	962E-1 3	903E+0
-1	962E-1 3	867E+0
-1	995E-1 3	909E+0
-1	995E-1 3	870E+0
-1	962E-1 3	883E+0
-1	946E-1 3	890E+0
-1	978E-1 3	896E+0
-1	962E-1 3	928E+0
-1	978E-1 3	941E+0
-1	946E-1 3	909E+0
-2	011E-1 3	925E+0
-1	978E-1 3	899E+0
-1	962E-1 3	893E+0
-1	946E-1 3	870E+0
-1	978E-1 3	938E+0
-1	995E-1 3	877E+0
-1	946E-1 3	844E+0
-2	011E-1 3	893E+0
-1	995E-1 3	906E+0
-1	946E-1 3	948E+0
-1	995E-1 3	945E+0
-2	011E-1 3	909E+0
-1	978E-1 3	899E+0
-1	978E-1 3	893E+0
-1	962E-1 3	925E+0
-1	962E-1 3	903E+0
-2	011E-1 3	890E+0
-1	995E-1 3	886E+0
-1	914E-1 3	912E+0
-1	962E-1 3	864E+0
-1	995E-1 3	896E+0
-1	962E-1 3	896E+0
-1	946E-1 3	912E+0
-1	995E-1 3	925E+0
-2	011E-1 3	954E+0
-1	995E-1 3	903E+0
-1	978E-1 3	880E+0
-2	011E-1 3	899E+0
-1	978E-1 3	967E+0
-2	011E-1 3	899E+0
-1	978E-1 3	925E+0
-1	978E-1 3	928E+0
-2	027E-1 3	906E+0
-2	011E-1 3	935E+0
-1	962E-1 3	912E+0
-1	978E-1 3	941E+0
-2	011E-1 3	906E+0
-1	978E-1 3	896E+0
-1	930E-1 3	925E+0
-1	962E-1 3	909E+0
-2	011E-1 3	925E+0
-1	995E-1 3	951E+0
-1	978E-1 3	886E+0
-1	995E-1 3	922E+0
-1	995E-1 3	896E+0
-1	978E-1 3	883E+0
-1	962E-1 3	935E+0
-1	978E-1 3	877E+0
-2	027E-1 3	867E+0
-1	995E-1 3	909E+0
-1	978E-1 3	912E+0
-2	011E-1 3	896E+0
-2	043E-1 3	906E+0
-1	962E-1 3	880E+0
-1	995E-1 3	896E+0
-1	995E-1 3	941E+0
-1	995E-1 3	899E+0
-1	995E-1 3	886E+0
-1	930E-1 3	870E+0
-1	962E-1 3	890E+0
-2	011E-1 3	925E+0
-2	011E-1 3	896E+0
-1	946E-1 3	938E+0
-1	995E-1 3	883E+0
-1	978E-1 3	867E+0
-1	978E-1 3	935E+0
-1	946E-1 3	948E+0
-2	011E-1 3	903E+0
-2	011E-1 3	925E+0
-1	962E-1 3	886E+0
-1	995E-1 3	886E+0
-2	011E-1 3	896E+0
-1	962E-1 3	896E+0
-1	962E-1 3	948E+0
-1	978E-1 3	912E+0
-1	995E-1 3	883E+0
-1	978E-1 3	886E+0
-2	011E-1 3	945E+0
-1	978E-1 3	941E+0
-1	962E-1 3	938E+0
-1	962E-1 3	925E+0
-1	995E-1 3	935E+0
-1	978E-1 3	906E+0
-1	978E-1 3	893E+0
-1	995E-1 3	870E+0
-1	978E-1 3	893E+0
-1	962E-1 3	916E+0
-1	995E-1 3	922E+0
-1	946E-1 3	903E+0
-1	978E-1 3	903E+0
-1	946E-1 3	867E+0
-1	962E-1 3	909E+0
-1	995E-1 3	899E+0
-1	978E-1 3	938E+0
-1	978E-1 3	906E+0
-1	995E-1 3	903E+0
-2	011E-1 3	847E+0
-1	946E-1 3	883E+0
-1	995E-1 3	935E+0
-1	978E-1 3	925E+0
-1	995E-1 3	971E+0
-1	946E-1 3	893E+0
-1	978E-1 3	886E+0
-1	995E-1 3	893E+0
-1	995E-1 3	860E+0
-1	962E-1 3	877E+0
-1	978E-1 3	860E+0
-1	995E-1 3	945E+0
-2	011E-1 3	883E+0
-1	995E-1 3	873E+0
-1	946E-1 3	932E+0
-1	962E-1 3	903E+0
-1	995E-1 3	928E+0
-1	995E-1 3	922E+0
-1	962E-1 3	886E+0
-1	978E-1 3	899E+0
-1	995E-1 3	906E+0
-1	946E-1 3	925E+0
-1	978E-1 3	864E+0
-1	962E-1 3	916E+0
-1	995E-1 3	932E+0
-1	962E-1 3	912E+0
-1	962E-1 3	919E+0
-1	946E-1 3	919E+0
-1	978E-1 3	916E+0
-1	978E-1 3	890E+0
-1	962E-1 3	906E+0
-1	978E-1 3	893E+0
-2	027E-1 3	851E+0
-1	962E-1 3	883E+0
-1	978E-1 3	932E+0
-1	978E-1 3	890E+0
-1	995E-1 3	916E+0
-1	962E-1 3	890E+0
-1	962E-1 3	880E+0
-1	978E-1 3	948E+0
-1	978E-1 3	964E+0
-1	978E-1 3	906E+0
-1	995E-1 3	886E+0
-1	978E-1 3	941E+0
-1	978E-1 3	909E+0
-1	962E-1 3	919E+0
-1	946E-1 3	916E+0
-1	962E-1 3	945E+0
-1	995E-1 3	880E+0
-1	978E-1 3	883E+0
-1	946E-1 3	912E+0
-1	995E-1 3	886E+0
-1	995E-1 3	948E+0
-1	978E-1 3	886E+0
-1	962E-1 3	854E+0
-1	978E-1 3	922E+0
-2	011E-1 3	880E+0
-1	978E-1 3	916E+0
-1	962E-1 3	922E+0
-2	011E-1 3	928E+0
-1	978E-1 3	890E+0
-1	995E-1 3	899E+0
-1	978E-1 3	854E+0
-1	962E-1 3	922E+0
-1	995E-1 3	886E+0
-1	978E-1 3	922E+0
-1	962E-1 3	925E+0
-1	978E-1 3	909E+0
-1	995E-1 3	896E+0
-1	946E-1 3	883E+0
-1	978E-1 3	896E+0
-1	962E-1 3	890E+0
-2	011E-1 3	896E+0
-1	978E-1 3	925E+0
-1	978E-1 3	945E+0
-1	995E-1 3	873E+0
-1	978E-1 3	925E+0
-1	995E-1 3	922E+0
-1	946E-1 3	890E+0
-1	995E-1 3	932E+0
-2	011E-1 3	932E+0
-1	978E-1 3	945E+0
-1	946E-1 3	893E+0
-1	962E-1 3	857E+0
-2	011E-1 3	896E+0
-1	962E-1 3	912E+0
-1	946E-1 3	899E+0
-2	011E-1 3	896E+0
-1	995E-1 3	932E+0
-1	946E-1 3	890E+0
-1	962E-1 3	941E+0
-1	962E-1 3	906E+0
-1	995E-1 3	864E+0
-1	978E-1 3	883E+0
-1	914E-1 3	941E+0
-1	978E-1 3	896E+0
-1	978E-1 3	928E+0
-1	962E-1 3	912E+0
-1	962E-1 3	899E+0
-1	962E-1 3	906E+0
-1	962E-1 3	919E+0
-1	995E-1 3	919E+0
-1	946E-1 3	919E+0
-1	978E-1 3	880E+0
-2	011E-1 3	890E+0
-1	962E-1 3	951E+0
-1	962E-1 3	916E+0
-1	978E-1 3	890E+0
-1	978E-1 3	906E+0
-1	962E-1 3	890E+0
-1	946E-1 3	886E+0
-1	962E-1 3	896E+0
-1	995E-1 3	906E+0
-1	946E-1 3	893E+0
-1	978E-1 3	844E+0
-2	011E-1 3	899E+0
-2	011E-1 3	886E+0
-1	978E-1 3	883E+0
-1	962E-1 3	896E+0
[truncated: 32,315 more rows]
