# Supplementary material for: Improved ANAP incorporation and VCF analysis reveal details of P2X7 current facilitation and a limited conformational interplay between ATP binding and the intracellular ballast domain
Source: eLife. 2023 Jan 4;12:e82479. doi: 10.7554/eLife.82479 (PMC9859053; doi:10.7554/eLife.82479)
Supplement: Figure 2—figure supplement 1—source data 3. [file elife-82479-fig2-figsupp1-data3.zip › Figure-2_figure-supplement-1_source-data-3/20h27/rec15.csv]

-2	092E-1 4	603E+0
-2	076E-1 4	600E+0
-2	076E-1 4	577E+0
-2	092E-1 4	597E+0
-2	141E-1 4	616E+0
-2	076E-1 4	606E+0
-2	076E-1 4	603E+0
-2	108E-1 4	600E+0
-2	108E-1 4	593E+0
-2	092E-1 4	581E+0
-2	076E-1 4	571E+0
-2	060E-1 4	632E+0
-2	108E-1 4	613E+0
-2	108E-1 4	542E+0
-2	076E-1 4	571E+0
-2	076E-1 4	581E+0
-2	108E-1 4	623E+0
-2	108E-1 4	619E+0
-2	060E-1 4	613E+0
-2	043E-1 4	529E+0
-2	092E-1 4	581E+0
-2	076E-1 4	587E+0
-2	076E-1 4	600E+0
-2	076E-1 4	629E+0
-2	043E-1 4	587E+0
-2	092E-1 4	632E+0
-2	060E-1 4	597E+0
-2	076E-1 4	577E+0
-2	124E-1 4	616E+0
-2	092E-1 4	613E+0
-2	060E-1 4	603E+0
-2	060E-1 4	606E+0
-2	076E-1 4	581E+0
-2	108E-1 4	535E+0
-2	092E-1 4	610E+0
-2	092E-1 4	581E+0
-2	124E-1 4	577E+0
-2	092E-1 4	619E+0
-2	060E-1 4	606E+0
-2	027E-1 4	668E+0
-2	092E-1 4	629E+0
-2	124E-1 4	577E+0
-2	060E-1 4	606E+0
-2	060E-1 4	629E+0
-2	092E-1 4	613E+0
-2	108E-1 4	649E+0
-2	108E-1 4	626E+0
-2	076E-1 4	610E+0
-2	092E-1 4	613E+0
-2	076E-1 4	593E+0
-2	076E-1 4	610E+0
-2	076E-1 4	597E+0
-2	092E-1 4	606E+0
-2	092E-1 4	649E+0
-2	076E-1 4	584E+0
-2	092E-1 4	564E+0
-2	092E-1 4	603E+0
-2	092E-1 4	619E+0
-2	076E-1 4	577E+0
-2	076E-1 4	577E+0
-2	092E-1 4	597E+0
-2	092E-1 4	593E+0
-2	060E-1 4	593E+0
-2	108E-1 4	619E+0
-2	092E-1 4	571E+0
-2	092E-1 4	603E+0
-2	076E-1 4	584E+0
-2	060E-1 4	587E+0
-2	108E-1 4	587E+0
-2	108E-1 4	610E+0
-2	060E-1 4	548E+0
-2	076E-1 4	571E+0
-2	108E-1 4	603E+0
-2	092E-1 4	639E+0
-2	076E-1 4	606E+0
-2	076E-1 4	603E+0
-2	141E-1 4	610E+0
-2	124E-1 4	577E+0
-2	092E-1 4	603E+0
-2	043E-1 4	603E+0
-2	124E-1 4	606E+0
-2	108E-1 4	603E+0
-2	092E-1 4	632E+0
-2	076E-1 4	629E+0
-2	108E-1 4	652E+0
-2	092E-1 4	636E+0
-2	076E-1 4	616E+0
-2	076E-1 4	623E+0
-2	141E-1 4	551E+0
-2	092E-1 4	571E+0
-2	108E-1 4	603E+0
-2	076E-1 4	639E+0
-2	060E-1 4	616E+0
-2	124E-1 4	584E+0
-2	092E-1 4	597E+0
-2	092E-1 4	600E+0
-2	092E-1 4	632E+0
-2	124E-1 4	597E+0
-2	108E-1 4	623E+0
-2	076E-1 4	587E+0
-2	141E-1 4	577E+0
-2	141E-1 4	629E+0
-2	043E-1 4	561E+0
-2	092E-1 4	577E+0
-2	124E-1 4	613E+0
-2	108E-1 4	616E+0
-2	092E-1 4	626E+0
-2	124E-1 4	642E+0
-2	124E-1 4	616E+0
-2	060E-1 4	610E+0
-2	092E-1 4	555E+0
-2	076E-1 4	568E+0
-2	092E-1 4	616E+0
-2	108E-1 4	587E+0
-2	092E-1 4	542E+0
-2	060E-1 4	613E+0
-2	124E-1 4	584E+0
-2	092E-1 4	616E+0
-2	092E-1 4	590E+0
-2	076E-1 4	610E+0
-2	108E-1 4	639E+0
-2	108E-1 4	668E+0
-2	092E-1 4	619E+0
-2	092E-1 4	587E+0
-2	092E-1 4	555E+0
-2	108E-1 4	603E+0
-2	124E-1 4	600E+0
-2	092E-1 4	623E+0
-2	124E-1 4	613E+0
-2	108E-1 4	603E+0
-2	108E-1 4	610E+0
-2	092E-1 4	603E+0
-2	124E-1 4	662E+0
-2	108E-1 4	626E+0
-2	092E-1 4	564E+0
-2	124E-1 4	603E+0
-2	124E-1 4	590E+0
-2	108E-1 4	619E+0
-2	092E-1 4	558E+0
-2	108E-1 4	574E+0
-2	124E-1 4	603E+0
-2	141E-1 4	597E+0
-2	108E-1 4	597E+0
-2	124E-1 4	606E+0
-2	124E-1 4	590E+0
-2	124E-1 4	645E+0
-2	092E-1 4	584E+0
-2	108E-1 4	606E+0
-2	092E-1 4	509E+0
-2	157E-1 4	632E+0
-2	124E-1 4	577E+0
-2	092E-1 4	587E+0
-2	124E-1 4	619E+0
-2	124E-1 4	619E+0
-2	108E-1 4	639E+0
-2	108E-1 4	613E+0
-2	157E-1 4	610E+0
-2	076E-1 4	574E+0
-2	076E-1 4	593E+0
-2	108E-1 4	597E+0
-2	108E-1 4	629E+0
-2	124E-1 4	610E+0
-2	060E-1 4	535E+0
-2	092E-1 4	593E+0
-2	124E-1 4	600E+0
-2	124E-1 4	597E+0
-2	060E-1 4	590E+0
-2	141E-1 4	626E+0
-2	124E-1 4	652E+0
-2	108E-1 4	590E+0
-2	092E-1 4	603E+0
-2	108E-1 4	639E+0
-2	157E-1 4	577E+0
-2	092E-1 4	610E+0
-2	108E-1 4	590E+0
-2	092E-1 4	629E+0
-2	141E-1 4	603E+0
-2	124E-1 4	577E+0
-2	108E-1 4	616E+0
-2	108E-1 4	619E+0
-2	108E-1 4	593E+0
-2	124E-1 4	616E+0
-2	092E-1 4	649E+0
-2	124E-1 4	688E+0
-2	092E-1 4	610E+0
-2	124E-1 4	538E+0
-2	092E-1 4	574E+0
-2	092E-1 4	603E+0
-2	124E-1 4	606E+0
-2	108E-1 4	623E+0
-2	092E-1 4	649E+0
-2	108E-1 4	603E+0
-2	124E-1 4	593E+0
-2	124E-1 4	590E+0
-2	092E-1 4	535E+0
-2	108E-1 4	574E+0
-2	124E-1 4	584E+0
-2	108E-1 4	675E+0
-2	076E-1 4	619E+0
-2	060E-1 4	574E+0
-2	124E-1 4	603E+0
-2	124E-1 4	616E+0
-2	076E-1 4	616E+0
-2	076E-1 4	551E+0
-2	108E-1 4	551E+0
-2	108E-1 4	535E+0
-2	076E-1 4	564E+0
-2	092E-1 4	619E+0
-2	124E-1 4	613E+0
-2	108E-1 4	564E+0
-2	092E-1 4	606E+0
-2	108E-1 4	600E+0
-2	108E-1 4	590E+0
-2	124E-1 4	577E+0
-2	092E-1 4	587E+0
-2	108E-1 4	571E+0
-2	108E-1 4	603E+0
-2	108E-1 4	623E+0
-2	076E-1 4	603E+0
-2	043E-1 4	597E+0
-2	141E-1 4	577E+0
-2	141E-1 4	610E+0
-2	092E-1 4	571E+0
-2	076E-1 4	623E+0
-2	108E-1 4	603E+0
-2	141E-1 4	613E+0
-2	124E-1 4	610E+0
-2	092E-1 4	590E+0
-2	141E-1 4	587E+0
-2	141E-1 4	636E+0
-2	092E-1 4	581E+0
-2	108E-1 4	603E+0
-2	124E-1 4	577E+0
-2	108E-1 4	568E+0
-2	092E-1 4	593E+0
-2	092E-1 4	584E+0
-2	108E-1 4	581E+0
-2	108E-1 4	619E+0
-2	060E-1 4	593E+0
-2	108E-1 4	603E+0
-2	124E-1 4	577E+0
-2	141E-1 4	564E+0
-2	076E-1 4	606E+0
-2	076E-1 4	568E+0
-2	124E-1 4	568E+0
-2	108E-1 4	610E+0
-2	092E-1 4	632E+0
-2	124E-1 4	645E+0
-2	141E-1 4	590E+0
-2	092E-1 4	590E+0
-2	108E-1 4	629E+0
-2	092E-1 4	597E+0
-2	108E-1 4	629E+0
-2	124E-1 4	581E+0
-2	124E-1 4	613E+0
-2	092E-1 4	590E+0
-2	108E-1 4	558E+0
-2	124E-1 4	568E+0
-2	124E-1 4	600E+0
-2	108E-1 4	597E+0
-2	092E-1 4	593E+0
-2	141E-1 4	613E+0
-2	060E-1 4	603E+0
-2	092E-1 4	600E+0
-2	157E-1 4	616E+0
-2	157E-1 4	597E+0
-2	108E-1 4	590E+0
-2	108E-1 4	610E+0
-2	108E-1 4	577E+0
-2	076E-1 4	658E+0
-2	124E-1 4	626E+0
-2	108E-1 4	597E+0
-2	206E-1 4	619E+0
-2	124E-1 4	649E+0
-2	060E-1 4	590E+0
-2	076E-1 4	616E+0
-2	124E-1 4	616E+0
-2	124E-1 4	636E+0
-2	076E-1 4	632E+0
-2	108E-1 4	613E+0
-2	124E-1 4	581E+0
-2	108E-1 4	626E+0
-2	092E-1 4	558E+0
-2	108E-1 4	636E+0
-2	124E-1 4	548E+0
-2	108E-1 4	619E+0
-2	060E-1 4	584E+0
-2	092E-1 4	600E+0
-2	108E-1 4	581E+0
-2	108E-1 4	623E+0
-2	092E-1 4	681E+0
-2	076E-1 4	610E+0
-2	124E-1 4	629E+0
-2	108E-1 4	551E+0
-2	076E-1 4	610E+0
-2	092E-1 4	564E+0
-2	141E-1 4	593E+0
-2	124E-1 4	529E+0
-2	092E-1 4	603E+0
-2	141E-1 4	600E+0
-2	157E-1 4	577E+0
-2	108E-1 4	632E+0
-2	108E-1 4	574E+0
-2	108E-1 4	593E+0
-2	124E-1 4	561E+0
-2	124E-1 4	561E+0
-2	092E-1 4	626E+0
-2	092E-1 4	603E+0
-2	108E-1 4	623E+0
-2	141E-1 4	632E+0
-2	124E-1 4	606E+0
-2	124E-1 4	587E+0
-2	092E-1 4	587E+0
-2	141E-1 4	555E+0
-2	092E-1 4	574E+0
-2	124E-1 4	538E+0
-2	092E-1 4	606E+0
-2	124E-1 4	587E+0
-2	060E-1 4	587E+0
-2	076E-1 4	551E+0
-2	157E-1 4	623E+0
-2	124E-1 4	623E+0
-2	092E-1 4	587E+0
-2	092E-1 4	545E+0
-2	124E-1 4	603E+0
-2	108E-1 4	632E+0
-2	092E-1 4	532E+0
-2	108E-1 4	590E+0
-2	108E-1 4	619E+0
-2	092E-1 4	577E+0
-2	108E-1 4	626E+0
-2	141E-1 4	623E+0
-2	157E-1 4	629E+0
-2	124E-1 4	571E+0
-2	076E-1 4	649E+0
-2	092E-1 4	581E+0
-2	206E-1 4	603E+0
-2	108E-1 4	584E+0
-2	108E-1 4	597E+0
-2	108E-1 4	623E+0
-2	173E-1 4	590E+0
-2	092E-1 4	642E+0
-2	076E-1 4	613E+0
-2	076E-1 4	577E+0
-2	124E-1 4	564E+0
-2	108E-1 4	587E+0
-2	092E-1 4	597E+0
-2	108E-1 4	574E+0
-2	092E-1 4	577E+0
-2	092E-1 4	548E+0
-2	092E-1 4	610E+0
-2	157E-1 4	597E+0
-2	141E-1 4	632E+0
-2	124E-1 4	616E+0
-2	092E-1 4	577E+0
-2	108E-1 4	600E+0
-2	124E-1 4	632E+0
-2	108E-1 4	613E+0
-2	092E-1 4	649E+0
-2	108E-1 4	616E+0
-2	141E-1 4	606E+0
-2	108E-1 4	603E+0
-2	108E-1 4	603E+0
-2	092E-1 4	571E+0
-2	141E-1 4	626E+0
-2	124E-1 4	645E+0
-2	108E-1 4	574E+0
-2	076E-1 4	613E+0
-2	124E-1 4	626E+0
-2	076E-1 4	639E+0
-2	092E-1 4	632E+0
-2	092E-1 4	561E+0
-2	092E-1 4	548E+0
-2	108E-1 4	581E+0
-2	092E-1 4	542E+0
-2	108E-1 4	584E+0
-2	124E-1 4	558E+0
-2	108E-1 4	581E+0
-2	092E-1 4	555E+0
-2	108E-1 4	606E+0
-2	124E-1 4	616E+0
-2	124E-1 4	606E+0
-2	060E-1 4	616E+0
-2	076E-1 4	558E+0
-2	141E-1 4	603E+0
-2	141E-1 4	629E+0
-2	092E-1 4	603E+0
-2	076E-1 4	597E+0
-2	108E-1 4	584E+0
-2	141E-1 4	632E+0
-2	060E-1 4	597E+0
-2	076E-1 4	577E+0
-2	124E-1 4	623E+0
-2	124E-1 4	606E+0
-2	092E-1 4	613E+0
-2	076E-1 4	597E+0
-2	108E-1 4	639E+0
-2	141E-1 4	574E+0
-2	076E-1 4	590E+0
-2	076E-1 4	636E+0
-2	141E-1 4	584E+0
-2	108E-1 4	581E+0
-2	092E-1 4	613E+0
-2	108E-1 4	590E+0
-2	124E-1 4	600E+0
-2	141E-1 4	606E+0
-2	124E-1 4	639E+0
-2	108E-1 4	590E+0
-2	157E-1 4	629E+0
-2	076E-1 4	571E+0
-2	108E-1 4	619E+0
-2	092E-1 4	629E+0
-2	108E-1 4	626E+0
-2	141E-1 4	584E+0
-2	124E-1 4	623E+0
-2	124E-1 4	642E+0
-2	124E-1 4	603E+0
-2	124E-1 4	616E+0
-2	108E-1 4	600E+0
-2	092E-1 4	587E+0
-2	141E-1 4	581E+0
-2	124E-1 4	606E+0
-2	092E-1 4	593E+0
-2	141E-1 4	574E+0
-2	092E-1 4	645E+0
-2	141E-1 4	613E+0
-2	092E-1 4	593E+0
-2	092E-1 4	603E+0
-2	124E-1 4	632E+0
-2	141E-1 4	568E+0
-2	108E-1 4	564E+0
-2	124E-1 4	593E+0
-2	173E-1 4	590E+0
-2	124E-1 4	571E+0
-2	092E-1 4	597E+0
-2	092E-1 4	564E+0
-2	108E-1 4	568E+0
-2	108E-1 4	623E+0
-2	108E-1 4	551E+0
-2	108E-1 4	568E+0
-2	124E-1 4	593E+0
-2	124E-1 4	649E+0
-2	092E-1 4	587E+0
-2	076E-1 4	581E+0
-2	141E-1 4	571E+0
-2	108E-1 4	571E+0
-2	108E-1 4	619E+0
-2	124E-1 4	606E+0
-2	108E-1 4	551E+0
-2	108E-1 4	551E+0
-2	108E-1 4	571E+0
-2	108E-1 4	593E+0
-2	141E-1 4	619E+0
-2	124E-1 4	613E+0
-2	092E-1 4	551E+0
-2	108E-1 4	606E+0
-2	124E-1 4	636E+0
-2	108E-1 4	581E+0
-2	076E-1 4	587E+0
-2	060E-1 4	564E+0
-2	141E-1 4	593E+0
-2	141E-1 4	590E+0
-2	092E-1 4	597E+0
-2	124E-1 4	581E+0
-2	141E-1 4	581E+0
-2	124E-1 4	564E+0
-2	076E-1 4	568E+0
-2	108E-1 4	603E+0
-2	108E-1 4	632E+0
-2	124E-1 4	632E+0
-2	092E-1 4	658E+0
-2	092E-1 4	626E+0
-2	141E-1 4	555E+0
-2	108E-1 4	587E+0
-2	092E-1 4	584E+0
-2	092E-1 4	597E+0
-2	108E-1 4	587E+0
-2	141E-1 4	558E+0
-2	092E-1 4	600E+0
-2	108E-1 4	587E+0
-2	124E-1 4	545E+0
-2	108E-1 4	535E+0
-2	092E-1 4	542E+0
-2	092E-1 4	606E+0
-2	141E-1 4	590E+0
-2	108E-1 4	571E+0
-2	124E-1 4	561E+0
-2	092E-1 4	574E+0
-2	157E-1 4	568E+0
-2	124E-1 4	597E+0
-2	092E-1 4	603E+0
-2	092E-1 4	558E+0
-2	157E-1 4	626E+0
-2	108E-1 4	574E+0
-2	108E-1 4	593E+0
-2	092E-1 4	571E+0
-2	173E-1 4	561E+0
-2	141E-1 4	590E+0
-2	092E-1 4	600E+0
-2	141E-1 4	613E+0
-2	189E-1 4	626E+0
-2	141E-1 4	623E+0
-2	092E-1 4	590E+0
-2	108E-1 4	603E+0
-2	157E-1 4	658E+0
-2	124E-1 4	538E+0
-2	092E-1 4	571E+0
-2	108E-1 4	606E+0
-2	157E-1 4	568E+0
-2	124E-1 4	574E+0
-2	124E-1 4	587E+0
-2	108E-1 4	642E+0
-2	173E-1 4	606E+0
-2	124E-1 4	574E+0
-2	124E-1 4	587E+0
-2	124E-1 4	555E+0
-2	141E-1 4	600E+0
-2	141E-1 4	603E+0
-2	076E-1 4	606E+0
-2	124E-1 4	645E+0
-2	157E-1 4	577E+0
-2	173E-1 4	568E+0
-2	108E-1 4	623E+0
-2	108E-1 4	555E+0
-2	157E-1 4	610E+0
-2	124E-1 4	558E+0
-2	108E-1 4	555E+0
-2	157E-1 4	555E+0
-2	124E-1 4	590E+0
-2	141E-1 4	584E+0
-2	124E-1 4	590E+0
-2	157E-1 4	603E+0
-2	173E-1 4	632E+0
-2	124E-1 4	555E+0
-2	108E-1 4	597E+0
-2	108E-1 4	610E+0
-2	141E-1 4	577E+0
-2	141E-1 4	558E+0
-2	108E-1 4	581E+0
-2	108E-1 4	600E+0
-2	173E-1 4	538E+0
-2	189E-1 4	542E+0
-2	108E-1 4	568E+0
-2	141E-1 4	529E+0
-2	141E-1 4	606E+0
-2	124E-1 4	623E+0
-2	108E-1 4	603E+0
-2	124E-1 4	581E+0
-2	173E-1 4	558E+0
-2	108E-1 4	506E+0
-2	124E-1 4	584E+0
-2	124E-1 4	645E+0
-2	157E-1 4	613E+0
-2	173E-1 4	636E+0
-2	124E-1 4	590E+0
-2	124E-1 4	593E+0
-2	141E-1 4	587E+0
-2	141E-1 4	600E+0
-2	108E-1 4	616E+0
-2	157E-1 4	538E+0
-2	157E-1 4	606E+0
-2	108E-1 4	590E+0
-2	092E-1 4	571E+0
-2	141E-1 4	639E+0
-2	173E-1 4	574E+0
-2	157E-1 4	600E+0
-2	092E-1 4	626E+0
-2	141E-1 4	632E+0
-2	124E-1 4	603E+0
-2	157E-1 4	574E+0
-2	124E-1 4	548E+0
-2	108E-1 4	587E+0
-2	157E-1 4	571E+0
-2	141E-1 4	590E+0
-2	108E-1 4	613E+0
-2	157E-1 4	558E+0
-2	141E-1 4	587E+0
-2	157E-1 4	629E+0
-2	141E-1 4	545E+0
-2	141E-1 4	616E+0
-2	141E-1 4	616E+0
-2	141E-1 4	558E+0
-2	108E-1 4	593E+0
-2	124E-1 4	597E+0
-2	141E-1 4	587E+0
-2	124E-1 4	632E+0
-2	124E-1 4	525E+0
-2	108E-1 4	587E+0
-2	189E-1 4	593E+0
-2	141E-1 4	564E+0
-2	141E-1 4	535E+0
-2	108E-1 4	597E+0
-2	173E-1 4	636E+0
-2	108E-1 4	584E+0
-2	108E-1 4	623E+0
-2	141E-1 4	529E+0
-2	157E-1 4	619E+0
-2	092E-1 4	587E+0
-2	092E-1 4	590E+0
-2	141E-1 4	600E+0
-2	157E-1 4	564E+0
-2	141E-1 4	584E+0
-2	124E-1 4	581E+0
-2	124E-1 4	561E+0
-2	157E-1 4	613E+0
-2	173E-1 4	574E+0
-2	108E-1 4	555E+0
-2	124E-1 4	606E+0
-2	173E-1 4	639E+0
-2	141E-1 4	603E+0
-2	108E-1 4	610E+0
-2	124E-1 4	590E+0
-2	157E-1 4	613E+0
-2	157E-1 4	584E+0
-2	141E-1 4	564E+0
-2	124E-1 4	639E+0
-2	173E-1 4	606E+0
-2	141E-1 4	606E+0
-2	092E-1 4	561E+0
-2	141E-1 4	584E+0
-2	173E-1 4	548E+0
-2	157E-1 4	568E+0
-2	092E-1 4	619E+0
-2	124E-1 4	600E+0
-2	189E-1 4	561E+0
-2	141E-1 4	525E+0
-2	108E-1 4	593E+0
-2	141E-1 4	616E+0
-2	157E-1 4	626E+0
-2	173E-1 4	619E+0
-2	141E-1 4	577E+0
-2	141E-1 4	571E+0
-2	124E-1 4	545E+0
-2	141E-1 4	619E+0
-2	141E-1 4	568E+0
-2	141E-1 4	610E+0
-2	157E-1 4	558E+0
-2	157E-1 4	610E+0
-2	141E-1 4	597E+0
-2	124E-1 4	587E+0
-2	157E-1 4	581E+0
-2	157E-1 4	555E+0
-2	141E-1 4	584E+0
-2	108E-1 4	574E+0
-2	157E-1 4	574E+0
-2	157E-1 4	626E+0
-2	124E-1 4	593E+0
-2	124E-1 4	532E+0
-2	141E-1 4	600E+0
-2	157E-1 4	587E+0
-2	076E-1 4	558E+0
-2	108E-1 4	542E+0
-2	157E-1 4	574E+0
-2	189E-1 4	593E+0
-2	157E-1 4	590E+0
-2	124E-1 4	548E+0
-2	157E-1 4	568E+0
-2	141E-1 4	548E+0
-2	108E-1 4	538E+0
-2	124E-1 4	574E+0
-2	173E-1 4	568E+0
-2	124E-1 4	600E+0
-2	108E-1 4	532E+0
-2	108E-1 4	590E+0
-2	124E-1 4	542E+0
-2	173E-1 4	503E+0
-2	124E-1 4	584E+0
-2	124E-1 4	581E+0
-2	157E-1 4	603E+0
-2	141E-1 4	577E+0
-2	124E-1 4	597E+0
-2	124E-1 4	600E+0
-2	173E-1 4	555E+0
-2	141E-1 4	555E+0
-2	124E-1 4	600E+0
-2	124E-1 4	639E+0
-2	141E-1 4	610E+0
-2	124E-1 4	584E+0
-2	157E-1 4	619E+0
-2	157E-1 4	632E+0
-2	189E-1 4	548E+0
-2	124E-1 4	626E+0
-2	108E-1 4	590E+0
-2	157E-1 4	574E+0
-2	173E-1 4	551E+0
-2	157E-1 4	574E+0
-2	157E-1 4	584E+0
-2	124E-1 4	603E+0
-2	157E-1 4	655E+0
-2	173E-1 4	584E+0
-2	124E-1 4	619E+0
-2	157E-1 4	581E+0
-2	141E-1 4	551E+0
-2	141E-1 4	577E+0
-2	124E-1 4	584E+0
-2	141E-1 4	564E+0
-2	141E-1 4	632E+0
-2	141E-1 4	600E+0
-2	108E-1 4	645E+0
-2	092E-1 4	561E+0
-2	157E-1 4	613E+0
-2	173E-1 4	584E+0
-2	124E-1 4	525E+0
-2	141E-1 4	587E+0
-2	141E-1 4	581E+0
-2	157E-1 4	561E+0
-2	141E-1 4	626E+0
-2	157E-1 4	584E+0
-2	157E-1 4	600E+0
-2	157E-1 4	600E+0
-2	076E-1 4	616E+0
-2	141E-1 4	629E+0
-2	157E-1 4	574E+0
-2	157E-1 4	532E+0
-2	141E-1 4	545E+0
-2	141E-1 4	636E+0
-2	157E-1 4	629E+0
-2	157E-1 4	568E+0
-2	141E-1 4	587E+0
-2	141E-1 4	564E+0
-2	124E-1 4	564E+0
-2	141E-1 4	564E+0
-2	124E-1 4	587E+0
-2	141E-1 4	639E+0
-2	157E-1 4	581E+0
-2	141E-1 4	568E+0
-2	124E-1 4	568E+0
-2	108E-1 4	584E+0
-2	189E-1 4	564E+0
-2	108E-1 4	590E+0
-2	108E-1 4	600E+0
-2	124E-1 4	555E+0
-2	157E-1 4	597E+0
-2	157E-1 4	603E+0
-2	141E-1 4	593E+0
-2	092E-1 4	649E+0
-2	124E-1 4	558E+0
-2	124E-1 4	619E+0
-2	124E-1 4	551E+0
-2	141E-1 4	571E+0
-2	141E-1 4	574E+0
-2	124E-1 4	632E+0
-2	108E-1 4	613E+0
-2	141E-1 4	619E+0
-2	206E-1 4	593E+0
-2	157E-1 4	571E+0
-2	124E-1 4	613E+0
-2	141E-1 4	581E+0
-2	124E-1 4	606E+0
-2	173E-1 4	577E+0
-2	092E-1 4	600E+0
-2	124E-1 4	574E+0
-2	141E-1 4	561E+0
-2	141E-1 4	636E+0
-2	108E-1 4	590E+0
-2	108E-1 4	610E+0
-2	141E-1 4	636E+0
-2	157E-1 4	600E+0
-2	124E-1 4	561E+0
-2	124E-1 4	616E+0
-2	189E-1 4	577E+0
-2	157E-1 4	623E+0
-2	141E-1 4	597E+0
-2	124E-1 4	561E+0
-2	157E-1 4	587E+0
-2	141E-1 4	616E+0
-2	124E-1 4	606E+0
-2	141E-1 4	613E+0
-2	141E-1 4	571E+0
-2	157E-1 4	581E+0
-2	092E-1 4	577E+0
-2	108E-1 4	584E+0
-2	141E-1 4	584E+0
-2	157E-1 4	597E+0
-2	124E-1 4	581E+0
-2	141E-1 4	548E+0
-2	173E-1 4	581E+0
-2	141E-1 4	561E+0
-2	108E-1 4	558E+0
-2	141E-1 4	571E+0
-2	141E-1 4	558E+0
-2	157E-1 4	597E+0
-2	124E-1 4	619E+0
-2	157E-1 4	587E+0
-2	157E-1 4	551E+0
-2	124E-1 4	548E+0
-2	092E-1 4	568E+0
-2	124E-1 4	610E+0
-2	141E-1 4	606E+0
-2	173E-1 4	610E+0
-2	092E-1 4	610E+0
-2	124E-1 4	590E+0
-2	157E-1 4	593E+0
-2	124E-1 4	542E+0
-2	124E-1 4	574E+0
-2	157E-1 4	542E+0
-2	157E-1 4	581E+0
-2	124E-1 4	529E+0
-2	124E-1 4	532E+0
-2	124E-1 4	587E+0
-2	141E-1 4	574E+0
-2	124E-1 4	593E+0
-2	092E-1 4	606E+0
-2	124E-1 4	584E+0
-2	157E-1 4	571E+0
-2	157E-1 4	619E+0
-2	141E-1 4	626E+0
-2	124E-1 4	590E+0
-2	157E-1 4	606E+0
-2	141E-1 4	568E+0
-2	092E-1 4	606E+0
-2	124E-1 4	568E+0
-2	157E-1 4	587E+0
-2	157E-1 4	606E+0
-2	124E-1 4	597E+0
-2	141E-1 4	600E+0
-2	173E-1 4	600E+0
-2	189E-1 4	561E+0
-2	141E-1 4	548E+0
-2	108E-1 4	606E+0
-2	157E-1 4	658E+0
-2	124E-1 4	574E+0
-2	141E-1 4	558E+0
-2	141E-1 4	548E+0
-2	157E-1 4	610E+0
-2	157E-1 4	616E+0
-2	173E-1 4	590E+0
-2	124E-1 4	597E+0
-2	141E-1 4	597E+0
-2	157E-1 4	571E+0
-2	108E-1 4	581E+0
-2	124E-1 4	571E+0
-2	173E-1 4	597E+0
-2	141E-1 4	587E+0
-2	141E-1 4	590E+0
-2	157E-1 4	619E+0
-2	141E-1 4	574E+0
-2	157E-1 4	555E+0
-2	141E-1 4	581E+0
-2	076E-1 4	558E+0
-2	157E-1 4	551E+0
-2	141E-1 4	593E+0
-2	108E-1 4	600E+0
-2	108E-1 4	623E+0
-2	173E-1 4	538E+0
-2	124E-1 4	571E+0
-2	157E-1 4	561E+0
-2	141E-1 4	593E+0
-2	141E-1 4	571E+0
-2	124E-1 4	548E+0
-2	157E-1 4	597E+0
-2	124E-1 4	525E+0
-2	157E-1 4	571E+0
-2	157E-1 4	623E+0
-2	108E-1 4	561E+0
-2	092E-1 4	590E+0
-2	141E-1 4	593E+0
-2	108E-1 4	568E+0
-2	076E-1 4	603E+0
-2	124E-1 4	600E+0
-2	157E-1 4	603E+0
-2	157E-1 4	626E+0
-2	108E-1 4	600E+0
-2	141E-1 4	558E+0
-2	141E-1 4	561E+0
-2	141E-1 4	564E+0
-2	124E-1 4	558E+0
-2	157E-1 4	613E+0
-2	141E-1 4	597E+0
-2	108E-1 4	545E+0
-2	108E-1 4	597E+0
-2	141E-1 4	581E+0
-2	173E-1 4	590E+0
-2	141E-1 4	629E+0
-2	108E-1 4	626E+0
-2	141E-1 4	584E+0
-2	157E-1 4	571E+0
-2	141E-1 4	535E+0
-2	092E-1 4	538E+0
-2	108E-1 4	574E+0
-2	157E-1 4	512E+0
-2	141E-1 4	548E+0
-2	124E-1 4	603E+0
-2	108E-1 4	610E+0
-2	108E-1 4	649E+0
-2	141E-1 4	558E+0
-2	108E-1 4	606E+0
-2	124E-1 4	623E+0
-2	157E-1 4	600E+0
-2	173E-1 4	629E+0
-2	141E-1 4	555E+0
-2	092E-1 4	561E+0
-2	141E-1 4	619E+0
-2	157E-1 4	577E+0
-2	076E-1 4	613E+0
-2	076E-1 4	616E+0
-2	141E-1 4	626E+0
-2	141E-1 4	587E+0
-2	108E-1 4	577E+0
-2	108E-1 4	558E+0
-2	124E-1 4	590E+0
-2	124E-1 4	642E+0
-2	124E-1 4	616E+0
-2	108E-1 4	600E+0
-2	189E-1 4	581E+0
-2	157E-1 4	603E+0
-2	092E-1 4	626E+0
-2	124E-1 4	587E+0
-2	141E-1 4	542E+0
-2	108E-1 4	551E+0
-2	124E-1 4	590E+0
-2	141E-1 4	577E+0
-2	124E-1 4	584E+0
-2	124E-1 4	587E+0
-2	141E-1 4	548E+0
-2	141E-1 4	577E+0
-2	157E-1 4	613E+0
-2	108E-1 4	610E+0
-2	092E-1 4	577E+0
-2	157E-1 4	571E+0
-2	141E-1 4	581E+0
-2	141E-1 4	593E+0
-2	124E-1 4	581E+0
-2	124E-1 4	555E+0
-2	141E-1 4	629E+0
-2	124E-1 4	535E+0
-2	108E-1 4	616E+0
-2	108E-1 4	587E+0
-2	108E-1 4	593E+0
-2	157E-1 4	568E+0
-2	092E-1 4	568E+0
-2	108E-1 4	542E+0
-2	141E-1 4	581E+0
-2	092E-1 4	577E+0
-2	108E-1 4	538E+0
-2	124E-1 4	590E+0
-2	141E-1 4	619E+0
-2	141E-1 4	571E+0
-2	108E-1 4	555E+0
-2	092E-1 4	561E+0
-2	157E-1 4	590E+0
-2	092E-1 4	535E+0
-2	108E-1 4	577E+0
-2	108E-1 4	564E+0
-2	157E-1 4	538E+0
-2	108E-1 4	551E+0
-2	076E-1 4	610E+0
-2	157E-1 4	561E+0
-2	108E-1 4	590E+0
-2	124E-1 4	636E+0
-2	076E-1 4	613E+0
-2	108E-1 4	593E+0
-2	124E-1 4	593E+0
-2	157E-1 4	571E+0
-2	124E-1 4	597E+0
-2	108E-1 4	561E+0
-2	124E-1 4	574E+0
-2	108E-1 4	584E+0
-2	092E-1 4	555E+0
-2	108E-1 4	568E+0
-2	092E-1 4	581E+0
-2	124E-1 4	603E+0
-2	124E-1 4	590E+0
-2	124E-1 4	675E+0
-2	060E-1 4	571E+0
-2	108E-1 4	555E+0
-2	092E-1 4	535E+0
-2	092E-1 4	616E+0
-2	141E-1 4	581E+0
-2	124E-1 4	600E+0
-2	092E-1 4	600E+0
-2	060E-1 4	587E+0
-2	124E-1 4	597E+0
-2	108E-1 4	571E+0
-2	092E-1 4	571E+0
-2	108E-1 4	610E+0
-2	124E-1 4	639E+0
-2	141E-1 4	593E+0
-2	141E-1 4	555E+0
-2	092E-1 4	616E+0
-2	141E-1 4	568E+0
-2	092E-1 4	610E+0
-2	060E-1 4	577E+0
-2	108E-1 4	590E+0
-2	141E-1 4	558E+0
-2	141E-1 4	555E+0
-2	092E-1 4	613E+0
-2	173E-1 4	558E+0
-2	141E-1 4	571E+0
-2	108E-1 4	564E+0
-2	108E-1 4	616E+0
-2	141E-1 4	613E+0
-2	108E-1 4	593E+0
-2	108E-1 4	587E+0
-2	108E-1 4	600E+0
-2	124E-1 4	577E+0
-2	157E-1 4	587E+0
-2	124E-1 4	587E+0
-2	092E-1 4	555E+0
-2	157E-1 4	545E+0
-2	124E-1 4	619E+0
-2	157E-1 4	613E+0
-2	092E-1 4	616E+0
-2	124E-1 4	584E+0
-2	141E-1 4	616E+0
-2	108E-1 4	613E+0
-2	108E-1 4	574E+0
-2	141E-1 4	564E+0
-2	092E-1 4	584E+0
-2	092E-1 4	574E+0
-2	124E-1 4	571E+0
-2	108E-1 4	600E+0
-2	157E-1 4	597E+0
-2	141E-1 4	616E+0
-2	108E-1 4	584E+0
-2	092E-1 4	535E+0
-2	141E-1 4	603E+0
-2	124E-1 4	581E+0
-2	124E-1 4	548E+0
-2	092E-1 4	581E+0
-2	157E-1 4	613E+0
-2	124E-1 4	593E+0
-2	092E-1 4	538E+0
-2	108E-1 4	574E+0
-2	157E-1 4	532E+0
-2	092E-1 4	655E+0
-2	092E-1 4	600E+0
-2	092E-1 4	548E+0
-2	173E-1 4	597E+0
-2	141E-1 4	593E+0
-2	092E-1 4	613E+0
-2	141E-1 4	603E+0
-2	141E-1 4	619E+0
-2	124E-1 4	574E+0
-2	108E-1 4	603E+0
-2	108E-1 4	571E+0
-2	124E-1 4	639E+0
-2	124E-1 4	629E+0
-2	060E-1 4	571E+0
-2	092E-1 4	558E+0
-2	157E-1 4	606E+0
-2	124E-1 4	577E+0
-2	076E-1 4	623E+0
-2	092E-1 4	577E+0
-2	141E-1 4	610E+0
-2	141E-1 4	568E+0
-2	092E-1 4	603E+0
-2	124E-1 4	574E+0
-2	141E-1 4	590E+0
-2	092E-1 4	626E+0
-2	092E-1 4	610E+0
-2	124E-1 4	545E+0
-2	157E-1 4	568E+0
-2	141E-1 4	571E+0
-2	124E-1 4	584E+0
-2	124E-1 4	597E+0
-2	141E-1 4	542E+0
-2	124E-1 4	558E+0
-2	108E-1 4	558E+0
-2	108E-1 4	555E+0
-2	157E-1 4	613E+0
-2	124E-1 4	636E+0
-2	076E-1 4	603E+0
-2	092E-1 4	574E+0
-2	173E-1 4	616E+0
-2	124E-1 4	610E+0
-2	092E-1 4	577E+0
-2	092E-1 4	564E+0
-2	141E-1 4	574E+0
-2	108E-1 4	516E+0
-2	092E-1 4	535E+0
-2	108E-1 4	581E+0
-2	108E-1 4	642E+0
-2	092E-1 4	593E+0
-2	108E-1 4	623E+0
-2	108E-1 4	593E+0
-2	124E-1 4	574E+0
-2	124E-1 4	597E+0
-2	108E-1 4	577E+0
-2	092E-1 4	590E+0
-2	108E-1 4	593E+0
-2	124E-1 4	597E+0
-2	076E-1 4	619E+0
-2	108E-1 4	577E+0
-2	124E-1 4	535E+0
-2	092E-1 4	619E+0
-2	076E-1 4	593E+0
-2	092E-1 4	564E+0
-2	124E-1 4	568E+0
-2	076E-1 4	551E+0
-2	092E-1 4	564E+0
-2	108E-1 4	587E+0
-2	141E-1 4	584E+0
-2	108E-1 4	538E+0
-2	060E-1 4	626E+0
-2	124E-1 4	551E+0
-2	124E-1 4	548E+0
-2	108E-1 4	542E+0
-2	124E-1 4	564E+0
-2	124E-1 4	613E+0
-2	141E-1 4	587E+0
-2	108E-1 4	597E+0
-2	092E-1 4	590E+0
-2	108E-1 4	584E+0
-2	108E-1 4	597E+0
-2	108E-1 4	581E+0
-2	076E-1 4	600E+0
-2	141E-1 4	600E+0
-2	157E-1 4	610E+0
-2	108E-1 4	626E+0
-2	108E-1 4	555E+0
-2	108E-1 4	593E+0
-2	108E-1 4	600E+0
-2	141E-1 4	587E+0
-2	108E-1 4	561E+0
-2	124E-1 4	584E+0
-2	108E-1 4	642E+0
-2	141E-1 4	636E+0
-2	092E-1 4	574E+0
-2	108E-1 4	626E+0
-2	124E-1 4	574E+0
-2	124E-1 4	561E+0
-2	092E-1 4	649E+0
-2	124E-1 4	548E+0
-2	173E-1 4	600E+0
-2	108E-1 4	616E+0
-2	076E-1 4	590E+0
-2	108E-1 4	603E+0
-2	141E-1 4	593E+0
-2	124E-1 4	574E+0
-2	108E-1 4	568E+0
-2	092E-1 4	574E+0
-2	141E-1 4	610E+0
-2	141E-1 4	584E+0
-2	076E-1 4	581E+0
-2	076E-1 4	590E+0
-2	141E-1 4	623E+0
-2	108E-1 4	545E+0
-2	043E-1 4	603E+0
-2	124E-1 4	619E+0
-2	092E-1 4	584E+0
-2	124E-1 4	555E+0
-2	092E-1 4	587E+0
-2	108E-1 4	610E+0
-2	141E-1 4	587E+0
-2	124E-1 4	600E+0
-2	124E-1 4	626E+0
-2	108E-1 4	610E+0
-2	124E-1 4	606E+0
-2	124E-1 4	593E+0
-2	076E-1 4	616E+0
-2	108E-1 4	584E+0
-2	141E-1 4	577E+0
-2	157E-1 4	581E+0
-2	092E-1 4	613E+0
-2	124E-1 4	593E+0
-2	124E-1 4	597E+0
-2	124E-1 4	593E+0
-2	092E-1 4	542E+0
-2	060E-1 4	532E+0
-2	141E-1 4	600E+0
-2	124E-1 4	600E+0
-2	092E-1 4	551E+0
-2	108E-1 4	577E+0
-2	124E-1 4	581E+0
-2	092E-1 4	571E+0
-2	124E-1 4	542E+0
-2	108E-1 4	584E+0
-2	141E-1 4	613E+0
-2	124E-1 4	564E+0
-2	076E-1 4	568E+0
-2	092E-1 4	642E+0
-2	124E-1 4	555E+0
-2	141E-1 4	603E+0
-2	092E-1 4	623E+0
-2	108E-1 4	600E+0
-2	124E-1 4	581E+0
-2	108E-1 4	597E+0
-2	076E-1 4	581E+0
-2	108E-1 4	581E+0
-2	141E-1 4	545E+0
-2	108E-1 4	571E+0
-2	060E-1 4	587E+0
-2	092E-1 4	558E+0
-2	124E-1 4	542E+0
-2	124E-1 4	616E+0
-2	092E-1 4	568E+0
-2	141E-1 4	564E+0
-2	124E-1 4	574E+0
-2	108E-1 4	587E+0
-2	124E-1 4	610E+0
-2	108E-1 4	600E+0
-2	141E-1 4	564E+0
-2	124E-1 4	548E+0
-2	108E-1 4	606E+0
-2	108E-1 4	584E+0
-2	108E-1 4	519E+0
-2	108E-1 4	545E+0
-2	092E-1 4	597E+0
-2	108E-1 4	613E+0
-2	076E-1 4	619E+0
-2	108E-1 4	571E+0
-2	108E-1 4	600E+0
-2	124E-1 4	584E+0
-2	141E-1 4	548E+0
-2	124E-1 4	548E+0
-2	092E-1 4	581E+0
-2	092E-1 4	590E+0
-2	141E-1 4	655E+0
-2	124E-1 4	574E+0
-2	092E-1 4	606E+0
-2	108E-1 4	577E+0
-2	124E-1 4	551E+0
-2	124E-1 4	548E+0
-2	124E-1 4	548E+0
-2	124E-1 4	597E+0
-2	157E-1 4	606E+0
-2	124E-1 4	538E+0
-2	092E-1 4	610E+0
-2	108E-1 4	606E+0
-2	141E-1 4	548E+0
-2	124E-1 4	593E+0
-2	108E-1 4	558E+0
-2	108E-1 4	577E+0
-2	092E-1 4	522E+0
-2	076E-1 4	616E+0
-2	076E-1 4	584E+0
-2	108E-1 4	616E+0
-2	108E-1 4	593E+0
-2	076E-1 4	587E+0
-2	027E-1 4	597E+0
-2	124E-1 4	597E+0
-2	124E-1 4	558E+0
-2	108E-1 4	568E+0
-2	092E-1 4	584E+0
-2	108E-1 4	593E+0
-2	141E-1 4	613E+0
-2	124E-1 4	581E+0
-2	092E-1 4	558E+0
-2	108E-1 4	542E+0
-2	141E-1 4	616E+0
-2	124E-1 4	535E+0
-2	092E-1 4	555E+0
-2	076E-1 4	577E+0
-2	108E-1 4	603E+0
-2	092E-1 4	574E+0
-2	076E-1 4	600E+0
-2	124E-1 4	597E+0
-2	124E-1 4	623E+0
-2	124E-1 4	613E+0
-2	060E-1 4	532E+0
-2	108E-1 4	581E+0
-2	124E-1 4	597E+0
-2	108E-1 4	558E+0
-2	108E-1 4	590E+0
-2	108E-1 4	574E+0
-2	124E-1 4	577E+0
-2	108E-1 4	600E+0
-2	076E-1 4	568E+0
-2	108E-1 4	581E+0
-2	092E-1 4	632E+0
-2	124E-1 4	564E+0
-2	092E-1 4	590E+0
-2	076E-1 4	587E+0
-2	157E-1 4	603E+0
-2	092E-1 4	642E+0
-2	092E-1 4	558E+0
-2	108E-1 4	610E+0
-2	124E-1 4	542E+0
-2	124E-1 4	561E+0
-2	108E-1 4	581E+0
-2	108E-1 4	606E+0
-2	124E-1 4	564E+0
-2	173E-1 4	542E+0
-2	108E-1 4	593E+0
-2	108E-1 4	584E+0
-2	157E-1 4	577E+0
-2	108E-1 4	600E+0
-2	076E-1 4	590E+0
-2	124E-1 4	581E+0
-2	124E-1 4	619E+0
-2	092E-1 4	597E+0
-2	124E-1 4	626E+0
-2	124E-1 4	636E+0
-2	108E-1 4	597E+0
-2	124E-1 4	545E+0
-2	124E-1 4	564E+0
-2	092E-1 4	574E+0
-2	157E-1 4	529E+0
-2	092E-1 4	535E+0
-2	124E-1 4	561E+0
-2	108E-1 4	587E+0
-2	141E-1 4	561E+0
-2	124E-1 4	558E+0
-2	108E-1 4	584E+0
-2	124E-1 4	568E+0
-2	108E-1 4	587E+0
-2	108E-1 4	590E+0
-2	092E-1 4	597E+0
-2	076E-1 4	545E+0
-2	141E-1 4	577E+0
-2	124E-1 4	577E+0
-2	092E-1 4	574E+0
-2	092E-1 4	597E+0
-2	108E-1 4	619E+0
-2	157E-1 4	574E+0
-2	124E-1 4	538E+0
-2	076E-1 4	571E+0
-2	124E-1 4	590E+0
-2	108E-1 4	545E+0
-2	076E-1 4	532E+0
-2	108E-1 4	571E+0
-2	124E-1 4	568E+0
-2	141E-1 4	564E+0
-2	108E-1 4	558E+0
-2	108E-1 4	597E+0
-2	124E-1 4	610E+0
-2	108E-1 4	619E+0
-2	092E-1 4	652E+0
-2	124E-1 4	593E+0
-2	124E-1 4	568E+0
-2	092E-1 4	564E+0
-2	076E-1 4	568E+0
-2	092E-1 4	538E+0
-2	124E-1 4	587E+0
-2	124E-1 4	593E+0
-2	092E-1 4	597E+0
-2	092E-1 4	574E+0
-2	124E-1 4	597E+0
-2	092E-1 4	532E+0
-2	076E-1 4	619E+0
-2	108E-1 4	587E+0
-2	124E-1 4	603E+0
-2	124E-1 4	568E+0
-2	076E-1 4	626E+0
-2	108E-1 4	568E+0
-2	108E-1 4	571E+0
-2	141E-1 4	587E+0
-2	092E-1 4	584E+0
-2	092E-1 4	610E+0
-2	124E-1 4	584E+0
-2	108E-1 4	584E+0
-2	108E-1 4	584E+0
-2	108E-1 4	603E+0
-2	108E-1 4	581E+0
-2	108E-1 4	623E+0
-2	092E-1 4	597E+0
-2	092E-1 4	551E+0
-2	124E-1 4	551E+0
-2	092E-1 4	561E+0
-2	092E-1 4	590E+0
-2	124E-1 4	603E+0
-2	108E-1 4	542E+0
-2	092E-1 4	568E+0
-2	076E-1 4	525E+0
-2	108E-1 4	581E+0
-2	141E-1 4	548E+0
-2	092E-1 4	626E+0
-2	076E-1 4	606E+0
-2	124E-1 4	564E+0
-2	108E-1 4	545E+0
-2	124E-1 4	564E+0
-2	124E-1 4	626E+0
-2	108E-1 4	532E+0
-2	076E-1 4	571E+0
-2	124E-1 4	571E+0
-2	076E-1 4	509E+0
-2	092E-1 4	551E+0
-2	124E-1 4	548E+0
-2	108E-1 4	584E+0
-2	092E-1 4	610E+0
-2	157E-1 4	610E+0
-2	141E-1 4	603E+0
-2	124E-1 4	568E+0
-2	108E-1 4	561E+0
-2	108E-1 4	590E+0
-2	108E-1 4	606E+0
-2	076E-1 4	655E+0
-2	076E-1 4	649E+0
-2	108E-1 4	548E+0
-2	124E-1 4	574E+0
-2	108E-1 4	568E+0
-2	076E-1 4	584E+0
-2	124E-1 4	571E+0
-2	124E-1 4	619E+0
-2	108E-1 4	629E+0
-2	076E-1 4	577E+0
-2	124E-1 4	597E+0
-2	124E-1 4	581E+0
-2	076E-1 4	606E+0
-2	092E-1 4	548E+0
-2	092E-1 4	561E+0
-2	124E-1 4	564E+0
-2	092E-1 4	606E+0
-2	108E-1 4	619E+0
-2	108E-1 4	564E+0
-2	141E-1 4	623E+0
-2	124E-1 4	577E+0
-2	092E-1 4	532E+0
-2	108E-1 4	616E+0
-2	141E-1 4	577E+0
-2	108E-1 4	593E+0
-2	108E-1 4	551E+0
-2	124E-1 4	584E+0
-2	124E-1 4	593E+0
-2	141E-1 4	535E+0
-2	092E-1 4	581E+0
-2	108E-1 4	593E+0
-2	092E-1 4	590E+0
-2	092E-1 4	590E+0
-2	076E-1 4	555E+0
-2	108E-1 4	603E+0
-2	141E-1 4	545E+0
-2	108E-1 4	593E+0
-2	124E-1 4	587E+0
-2	108E-1 4	516E+0
-2	124E-1 4	568E+0
-2	076E-1 4	564E+0
-2	108E-1 4	564E+0
-2	092E-1 4	610E+0
-2	124E-1 4	548E+0
-2	124E-1 4	516E+0
-2	092E-1 4	581E+0
-2	092E-1 4	564E+0
-2	124E-1 4	555E+0
-2	108E-1 4	581E+0
-2	076E-1 4	568E+0
-2	092E-1 4	555E+0
-2	157E-1 4	577E+0
-2	092E-1 4	551E+0
-2	076E-1 4	574E+0
-2	108E-1 4	600E+0
-2	124E-1 4	642E+0
-2	108E-1 4	619E+0
-2	076E-1 4	629E+0
-2	092E-1 4	610E+0
-2	124E-1 4	538E+0
-2	124E-1 4	581E+0
-2	108E-1 4	597E+0
-2	092E-1 4	581E+0
-2	108E-1 4	574E+0
-2	092E-1 4	558E+0
-2	076E-1 4	561E+0
-2	092E-1 4	584E+0
-2	124E-1 4	600E+0
-2	108E-1 4	555E+0
-2	060E-1 4	519E+0
-2	124E-1 4	568E+0
-2	141E-1 4	538E+0
-2	124E-1 4	574E+0
-2	076E-1 4	555E+0
-2	108E-1 4	551E+0
-2	108E-1 4	623E+0
-2	141E-1 4	548E+0
-2	076E-1 4	538E+0
-2	124E-1 4	577E+0
-2	124E-1 4	584E+0
-2	076E-1 4	603E+0
-2	092E-1 4	587E+0
-2	108E-1 4	613E+0
-2	141E-1 4	564E+0
-2	076E-1 4	593E+0
-2	076E-1 4	571E+0
-2	108E-1 4	564E+0
-2	108E-1 4	584E+0
-2	124E-1 4	558E+0
-2	092E-1 4	568E+0
-2	108E-1 4	558E+0
-2	124E-1 4	597E+0
-2	076E-1 4	584E+0
-2	092E-1 4	584E+0
-2	108E-1 4	542E+0
-2	157E-1 4	600E+0
-2	124E-1 4	574E+0
-2	108E-1 4	584E+0
-2	076E-1 4	584E+0
-2	124E-1 4	574E+0
-2	092E-1 4	587E+0
-2	076E-1 4	535E+0
-2	076E-1 4	548E+0
-2	108E-1 4	571E+0
-2	108E-1 4	555E+0
-2	076E-1 4	561E+0
-2	092E-1 4	542E+0
-2	124E-1 4	597E+0
-2	108E-1 4	600E+0
-2	076E-1 4	555E+0
-2	092E-1 4	616E+0
-2	108E-1 4	581E+0
-2	092E-1 4	564E+0
-2	092E-1 4	561E+0
-2	108E-1 4	564E+0
-2	141E-1 4	581E+0
-2	141E-1 4	623E+0
-2	092E-1 4	597E+0
-2	092E-1 4	619E+0
-2	141E-1 4	574E+0
-2	092E-1 4	571E+0
-2	108E-1 4	571E+0
-2	076E-1 4	555E+0
-2	124E-1 4	603E+0
-2	108E-1 4	529E+0
-2	092E-1 4	571E+0
-2	108E-1 4	571E+0
-2	092E-1 4	629E+0
-2	092E-1 4	587E+0
-2	141E-1 4	587E+0
-2	124E-1 4	581E+0
-2	124E-1 4	581E+0
-2	092E-1 4	577E+0
-2	076E-1 4	535E+0
-2	124E-1 4	564E+0
-2	092E-1 4	581E+0
-2	060E-1 4	597E+0
-2	092E-1 4	603E+0
-2	092E-1 4	564E+0
-2	124E-1 4	584E+0
-2	108E-1 4	632E+0
-2	076E-1 4	516E+0
-2	108E-1 4	568E+0
-2	124E-1 4	555E+0
-2	108E-1 4	574E+0
-2	076E-1 4	593E+0
-2	124E-1 4	619E+0
-2	108E-1 4	574E+0
-2	092E-1 4	587E+0
-2	108E-1 4	619E+0
-2	108E-1 4	584E+0
-2	141E-1 4	597E+0
-2	108E-1 4	545E+0
-2	092E-1 4	587E+0
-2	060E-1 4	548E+0
-2	124E-1 4	597E+0
-2	124E-1 4	574E+0
-2	108E-1 4	616E+0
-2	141E-1 4	581E+0
-2	108E-1 4	577E+0
-2	092E-1 4	548E+0
-2	092E-1 4	571E+0
-2	092E-1 4	545E+0
-2	124E-1 4	597E+0
-2	092E-1 4	564E+0
-2	092E-1 4	603E+0
-2	124E-1 4	564E+0
-2	141E-1 4	581E+0
-2	108E-1 4	590E+0
-2	076E-1 4	636E+0
-2	108E-1 4	623E+0
-2	124E-1 4	532E+0
-2	141E-1 4	548E+0
-2	108E-1 4	555E+0
-2	092E-1 4	581E+0
-2	108E-1 4	584E+0
-2	076E-1 4	568E+0
-2	092E-1 4	600E+0
-2	141E-1 4	568E+0
-2	124E-1 4	600E+0
-2	092E-1 4	571E+0
-2	076E-1 4	548E+0
-2	124E-1 4	561E+0
-2	124E-1 4	535E+0
-2	092E-1 4	561E+0
-2	076E-1 4	584E+0
-2	124E-1 4	574E+0
-2	124E-1 4	603E+0
-2	124E-1 4	551E+0
-2	092E-1 4	597E+0
-2	108E-1 4	593E+0
-2	124E-1 4	577E+0
-2	076E-1 4	581E+0
-2	108E-1 4	587E+0
-2	076E-1 4	610E+0
-2	124E-1 4	597E+0
-2	092E-1 4	542E+0
-2	108E-1 4	535E+0
-2	092E-1 4	555E+0
-2	141E-1 4	639E+0
-2	124E-1 4	597E+0
-2	092E-1 4	600E+0
-2	108E-1 4	587E+0
-2	108E-1 4	577E+0
-2	124E-1 4	626E+0
-2	108E-1 4	555E+0
-2	124E-1 4	542E+0
-2	092E-1 4	581E+0
-2	092E-1 4	581E+0
-2	108E-1 4	532E+0
-2	092E-1 4	590E+0
-2	124E-1 4	590E+0
-2	108E-1 4	603E+0
-2	108E-1 4	629E+0
-2	124E-1 4	606E+0
-2	124E-1 4	577E+0
-2	092E-1 4	538E+0
-2	092E-1 4	587E+0
-2	124E-1 4	568E+0
-2	173E-1 4	564E+0
-2	108E-1 4	593E+0
-2	108E-1 4	581E+0
-2	092E-1 4	584E+0
-2	108E-1 4	574E+0
-2	108E-1 4	532E+0
-2	076E-1 4	548E+0
-2	124E-1 4	603E+0
-2	108E-1 4	587E+0
-2	076E-1 4	613E+0
-2	076E-1 4	581E+0
-2	108E-1 4	587E+0
-2	108E-1 4	619E+0
-2	108E-1 4	600E+0
-2	076E-1 4	590E+0
-2	092E-1 4	548E+0
-2	141E-1 4	509E+0
-2	108E-1 4	568E+0
-2	076E-1 4	535E+0
-2	124E-1 4	584E+0
-2	108E-1 4	593E+0
-2	124E-1 4	613E+0
-2	092E-1 4	616E+0
-2	124E-1 4	597E+0
-2	124E-1 4	587E+0
-2	076E-1 4	496E+0
-2	076E-1 4	587E+0
-2	124E-1 4	548E+0
-2	124E-1 4	584E+0
-2	092E-1 4	529E+0
-2	060E-1 4	542E+0
-2	108E-1 4	535E+0
-2	124E-1 4	619E+0
-2	108E-1 4	584E+0
-2	076E-1 4	587E+0
-2	092E-1 4	548E+0
-2	141E-1 4	587E+0
-2	108E-1 4	587E+0
-2	076E-1 4	545E+0
-2	092E-1 4	603E+0
-2	108E-1 4	568E+0
-2	108E-1 4	603E+0
-2	124E-1 4	629E+0
-2	108E-1 4	616E+0
-2	157E-1 4	577E+0
-2	157E-1 4	558E+0
-2	124E-1 4	574E+0
-2	092E-1 4	603E+0
-2	141E-1 4	558E+0
-2	092E-1 4	587E+0
-2	060E-1 4	600E+0
-2	108E-1 4	545E+0
-2	141E-1 4	619E+0
-2	141E-1 4	629E+0
-2	076E-1 4	555E+0
-2	157E-1 4	606E+0
-2	092E-1 4	593E+0
-2	108E-1 4	542E+0
-2	092E-1 4	587E+0
-2	092E-1 4	597E+0
-2	124E-1 4	597E+0
-2	141E-1 4	571E+0
-2	076E-1 4	590E+0
-2	076E-1 4	613E+0
-2	124E-1 4	642E+0
-2	092E-1 4	581E+0
-2	124E-1 4	597E+0
-2	124E-1 4	619E+0
-2	124E-1 4	581E+0
-2	108E-1 4	561E+0
-2	076E-1 4	593E+0
-2	108E-1 4	616E+0
-2	092E-1 4	577E+0
-2	124E-1 4	581E+0
-2	092E-1 4	574E+0
-2	092E-1 4	551E+0
-2	124E-1 4	558E+0
-2	108E-1 4	606E+0
-2	076E-1 4	568E+0
-2	124E-1 4	600E+0
-2	108E-1 4	616E+0
-2	092E-1 4	590E+0
-2	060E-1 4	616E+0
-2	108E-1 4	577E+0
-2	141E-1 4	577E+0
-2	076E-1 4	597E+0
-2	076E-1 4	542E+0
-2	108E-1 4	545E+0
-2	108E-1 4	590E+0
-2	092E-1 4	606E+0
-2	092E-1 4	600E+0
-2	124E-1 4	590E+0
-2	092E-1 4	529E+0
-2	108E-1 4	590E+0
-2	092E-1 4	590E+0
-2	124E-1 4	597E+0
-2	124E-1 4	551E+0
-2	092E-1 4	538E+0
-2	076E-1 4	551E+0
-2	108E-1 4	568E+0
-2	141E-1 4	558E+0
-2	108E-1 4	593E+0
-2	092E-1 4	593E+0
-2	108E-1 4	538E+0
-2	124E-1 4	616E+0
-2	092E-1 4	577E+0
-2	092E-1 4	603E+0
-2	141E-1 4	597E+0
-2	124E-1 4	577E+0
-2	108E-1 4	571E+0
-2	092E-1 4	558E+0
-2	108E-1 4	616E+0
-2	173E-1 4	619E+0
-2	124E-1 4	574E+0
-2	092E-1 4	600E+0
-2	092E-1 4	555E+0
-2	092E-1 4	593E+0
-2	124E-1 4	593E+0
-2	076E-1 4	593E+0
-2	108E-1 4	603E+0
-2	108E-1 4	626E+0
-2	092E-1 4	561E+0
-2	108E-1 4	535E+0
-2	108E-1 4	542E+0
-2	124E-1 4	587E+0
-2	092E-1 4	584E+0
-2	108E-1 4	577E+0
-2	108E-1 4	548E+0
-2	124E-1 4	522E+0
-2	060E-1 4	561E+0
-2	076E-1 4	610E+0
-2	124E-1 4	593E+0
-2	124E-1 4	603E+0
-2	108E-1 4	574E+0
-2	060E-1 4	538E+0
-2	108E-1 4	538E+0
-2	141E-1 4	545E+0
-2	108E-1 4	600E+0
-2	043E-1 4	564E+0
-2	108E-1 4	577E+0
-2	141E-1 4	593E+0
-2	108E-1 4	587E+0
-2	092E-1 4	545E+0
-2	076E-1 4	551E+0
-2	124E-1 4	587E+0
-2	092E-1 4	577E+0
-2	092E-1 4	568E+0
-2	108E-1 4	558E+0
-2	108E-1 4	542E+0
-2	092E-1 4	590E+0
-2	108E-1 4	545E+0
-2	124E-1 4	568E+0
-2	108E-1 4	613E+0
-2	108E-1 4	571E+0
-2	076E-1 4	545E+0
-2	108E-1 4	568E+0
-2	124E-1 4	538E+0
-2	108E-1 4	551E+0
-2	060E-1 4	532E+0
-2	108E-1 4	535E+0
-2	124E-1 4	587E+0
-2	092E-1 4	551E+0
-2	108E-1 4	545E+0
-2	108E-1 4	548E+0
-2	108E-1 4	503E+0
-2	108E-1 4	532E+0
-2	108E-1 4	593E+0
-2	108E-1 4	564E+0
-2	108E-1 4	574E+0
-2	076E-1 4	590E+0
-2	092E-1 4	532E+0
-2	108E-1 4	558E+0
-2	108E-1 4	558E+0
-2	092E-1 4	590E+0
-2	060E-1 4	555E+0
-2	124E-1 4	555E+0
-2	108E-1 4	506E+0
-2	092E-1 4	542E+0
-2	076E-1 4	593E+0
-2	108E-1 4	623E+0
-2	108E-1 4	555E+0
-2	108E-1 4	597E+0
-2	076E-1 4	571E+0
-2	108E-1 4	564E+0
-2	108E-1 4	548E+0
-2	092E-1 4	584E+0
-2	108E-1 4	593E+0
-2	108E-1 4	616E+0
-2	108E-1 4	610E+0
-2	076E-1 4	538E+0
-2	108E-1 4	558E+0
-2	092E-1 4	548E+0
-2	124E-1 4	610E+0
-2	108E-1 4	555E+0
-2	076E-1 4	545E+0
-2	076E-1 4	593E+0
-2	108E-1 4	548E+0
-2	092E-1 4	561E+0
-2	092E-1 4	506E+0
-2	108E-1 4	548E+0
-2	108E-1 4	555E+0
-2	124E-1 4	548E+0
-2	092E-1 4	577E+0
-2	076E-1 4	584E+0
-2	092E-1 4	584E+0
-2	076E-1 4	558E+0
-2	092E-1 4	542E+0
-2	092E-1 4	587E+0
-2	124E-1 4	623E+0
-2	108E-1 4	568E+0
-2	092E-1 4	610E+0
-2	108E-1 4	545E+0
-2	124E-1 4	606E+0
-2	108E-1 4	590E+0
-2	060E-1 4	593E+0
-2	092E-1 4	636E+0
-2	108E-1 4	551E+0
-2	092E-1 4	590E+0
-2	076E-1 4	571E+0
-2	108E-1 4	619E+0
-2	108E-1 4	600E+0
-2	108E-1 4	490E+0
-2	092E-1 4	551E+0
-2	076E-1 4	548E+0
-2	092E-1 4	571E+0
-2	108E-1 4	542E+0
-2	108E-1 4	587E+0
-2	076E-1 4	597E+0
-2	092E-1 4	551E+0
-2	092E-1 4	571E+0
-2	108E-1 4	571E+0
-2	108E-1 4	568E+0
-2	092E-1 4	584E+0
-2	092E-1 4	574E+0
-2	076E-1 4	587E+0
-2	092E-1 4	606E+0
-2	108E-1 4	593E+0
-2	108E-1 4	629E+0
-2	092E-1 4	613E+0
-2	141E-1 4	548E+0
-2	108E-1 4	577E+0
-2	076E-1 4	564E+0
-2	076E-1 4	561E+0
-2	092E-1 4	590E+0
-2	124E-1 4	564E+0
-2	092E-1 4	545E+0
-2	076E-1 4	548E+0
-2	092E-1 4	593E+0
-2	141E-1 4	522E+0
-2	076E-1 4	636E+0
-2	076E-1 4	587E+0
-2	076E-1 4	558E+0
-2	076E-1 4	538E+0
-2	092E-1 4	503E+0
-2	092E-1 4	603E+0
-2	092E-1 4	584E+0
-2	108E-1 4	577E+0
-2	108E-1 4	619E+0
-2	108E-1 4	613E+0
-2	092E-1 4	597E+0
-2	108E-1 4	574E+0
-2	108E-1 4	584E+0
-2	092E-1 4	568E+0
-2	124E-1 4	551E+0
-2	092E-1 4	548E+0
-2	108E-1 4	568E+0
-2	076E-1 4	564E+0
-2	108E-1 4	603E+0
-2	092E-1 4	597E+0
-2	076E-1 4	561E+0
-2	060E-1 4	574E+0
-2	043E-1 4	587E+0
-2	108E-1 4	564E+0
-2	092E-1 4	532E+0
-2	092E-1 4	529E+0
-2	108E-1 4	538E+0
-2	108E-1 4	564E+0
-2	092E-1 4	564E+0
-2	092E-1 4	571E+0
-2	108E-1 4	619E+0
-2	108E-1 4	574E+0
-2	108E-1 4	558E+0
-2	092E-1 4	571E+0
-2	124E-1 4	590E+0
-2	124E-1 4	610E+0
-2	108E-1 4	581E+0
-2	060E-1 4	581E+0
-2	092E-1 4	503E+0
-2	092E-1 4	545E+0
-2	076E-1 4	545E+0
-2	092E-1 4	558E+0
-2	092E-1 4	564E+0
-2	108E-1 4	525E+0
-2	124E-1 4	587E+0
-2	092E-1 4	571E+0
-2	108E-1 4	542E+0
-2	124E-1 4	584E+0
-2	060E-1 4	509E+0
-2	108E-1 4	568E+0
-2	092E-1 4	571E+0
-2	124E-1 4	587E+0
-2	092E-1 4	568E+0
-2	076E-1 4	564E+0
-2	092E-1 4	600E+0
-2	141E-1 4	551E+0
-2	076E-1 4	577E+0
-2	076E-1 4	600E+0
-2	108E-1 4	577E+0
-2	124E-1 4	600E+0
-2	108E-1 4	593E+0
-2	108E-1 4	551E+0
-2	141E-1 4	558E+0
-2	141E-1 4	574E+0
-2	108E-1 4	584E+0
-2	092E-1 4	561E+0
-2	124E-1 4	587E+0
-2	124E-1 4	600E+0
-2	092E-1 4	574E+0
-2	060E-1 4	603E+0
-2	092E-1 4	581E+0
-2	108E-1 4	545E+0
-2	108E-1 4	600E+0
-2	092E-1 4	558E+0
-2	141E-1 4	558E+0
-2	076E-1 4	600E+0
-2	124E-1 4	555E+0
-2	092E-1 4	610E+0
-2	124E-1 4	613E+0
-2	108E-1 4	581E+0
-2	108E-1 4	606E+0
-2	124E-1 4	571E+0
-2	124E-1 4	603E+0
-2	124E-1 4	555E+0
-2	092E-1 4	558E+0
-2	092E-1 4	538E+0
-2	108E-1 4	584E+0
-2	141E-1 4	558E+0
-2	092E-1 4	577E+0
-2	108E-1 4	571E+0
-2	092E-1 4	577E+0
-2	124E-1 4	529E+0
-2	092E-1 4	503E+0
-2	092E-1 4	538E+0
-2	108E-1 4	532E+0
-2	124E-1 4	564E+0
-2	108E-1 4	538E+0
-2	092E-1 4	551E+0
-2	092E-1 4	548E+0
-2	108E-1 4	568E+0
-2	124E-1 4	587E+0
-2	092E-1 4	587E+0
-2	124E-1 4	581E+0
-2	157E-1 4	516E+0
-2	076E-1 4	525E+0
-2	124E-1 4	548E+0
-2	108E-1 4	577E+0
-2	157E-1 4	512E+0
-2	124E-1 4	561E+0
-2	108E-1 4	590E+0
-2	092E-1 4	577E+0
-2	108E-1 4	574E+0
-2	092E-1 4	564E+0
-2	092E-1 4	542E+0
-2	092E-1 4	564E+0
-2	124E-1 4	525E+0
-2	076E-1 4	581E+0
-2	027E-1 4	545E+0
-2	108E-1 4	548E+0
-2	124E-1 4	535E+0
-2	108E-1 4	558E+0
-2	092E-1 4	574E+0
-2	108E-1 4	568E+0
-2	141E-1 4	593E+0
-2	092E-1 4	551E+0
-2	076E-1 4	610E+0
-2	092E-1 4	593E+0
-2	108E-1 4	587E+0
-2	108E-1 4	587E+0
-2	092E-1 4	548E+0
-2	108E-1 4	593E+0
-2	124E-1 4	590E+0
-2	108E-1 4	522E+0
-2	060E-1 4	590E+0
-2	108E-1 4	590E+0
-2	141E-1 4	629E+0
-2	076E-1 4	574E+0
-2	076E-1 4	568E+0
-2	108E-1 4	561E+0
-2	108E-1 4	642E+0
-2	124E-1 4	548E+0
-2	076E-1 4	590E+0
-2	124E-1 4	610E+0
-2	141E-1 4	581E+0
-2	060E-1 4	561E+0
-2	092E-1 4	593E+0
-2	124E-1 4	548E+0
-2	124E-1 4	571E+0
-2	076E-1 4	564E+0
-2	076E-1 4	555E+0
-2	124E-1 4	574E+0
-2	157E-1 4	590E+0
-2	092E-1 4	564E+0
-2	108E-1 4	577E+0
-2	124E-1 4	568E+0
[truncated: 30,477 more rows]
