# Supplementary material for: Improved ANAP incorporation and VCF analysis reveal details of P2X7 current facilitation and a limited conformational interplay between ATP binding and the intracellular ballast domain
Source: eLife. 2023 Jan 4;12:e82479. doi: 10.7554/eLife.82479 (PMC9859053; doi:10.7554/eLife.82479)
Supplement: Figure 2—figure supplement 1—source data 3. [file elife-82479-fig2-figsupp1-data3.zip › Figure-2_figure-supplement-1_source-data-3/20h27/rec16.csv]

-1	313E-1 6	958E+0
-1	297E-1 6	978E+0
-1	297E-1 6	958E+0
-1	297E-1 7	004E+0
-1	313E-1 6	991E+0
-1	297E-1 6	942E+0
-1	330E-1 7	007E+0
-1	330E-1 6	952E+0
-1	313E-1 7	004E+0
-1	330E-1 6	949E+0
-1	313E-1 6	903E+0
-1	313E-1 6	936E+0
-1	313E-1 6	968E+0
-1	313E-1 6	994E+0
-1	281E-1 6	887E+0
-1	313E-1 6	981E+0
-1	297E-1 6	968E+0
-1	281E-1 6	975E+0
-1	297E-1 7	000E+0
-1	346E-1 6	955E+0
-1	297E-1 7	017E+0
-1	297E-1 6	919E+0
-1	265E-1 6	978E+0
-1	330E-1 6	988E+0
-1	362E-1 6	890E+0
-1	313E-1 7	036E+0
-1	297E-1 6	988E+0
-1	281E-1 6	988E+0
-1	330E-1 6	975E+0
-1	297E-1 6	926E+0
-1	281E-1 6	994E+0
-1	297E-1 6	968E+0
-1	313E-1 6	942E+0
-1	330E-1 6	958E+0
-1	281E-1 6	971E+0
-1	330E-1 6	949E+0
-1	346E-1 7	004E+0
-1	330E-1 6	958E+0
-1	249E-1 6	942E+0
-1	297E-1 6	978E+0
-1	313E-1 6	984E+0
-1	362E-1 6	910E+0
-1	297E-1 6	919E+0
-1	249E-1 6	968E+0
-1	362E-1 6	910E+0
-1	313E-1 6	913E+0
-1	313E-1 6	939E+0
-1	313E-1 6	981E+0
-1	330E-1 6	984E+0
-1	346E-1 6	919E+0
-1	297E-1 6	958E+0
-1	297E-1 6	913E+0
-1	330E-1 6	942E+0
-1	297E-1 6	913E+0
-1	281E-1 7	004E+0
-1	281E-1 6	955E+0
-1	346E-1 6	913E+0
-1	346E-1 6	955E+0
-1	313E-1 6	949E+0
-1	313E-1 6	971E+0
-1	330E-1 6	926E+0
-1	346E-1 6	958E+0
-1	297E-1 6	952E+0
-1	297E-1 6	932E+0
-1	330E-1 6	997E+0
-1	313E-1 6	955E+0
-1	297E-1 6	968E+0
-1	330E-1 6	991E+0
-1	346E-1 6	991E+0
-1	313E-1 6	910E+0
-1	313E-1 6	955E+0
-1	346E-1 6	926E+0
-1	330E-1 6	929E+0
-1	313E-1 6	903E+0
-1	313E-1 6	952E+0
-1	313E-1 6	988E+0
-1	346E-1 6	929E+0
-1	346E-1 6	962E+0
-1	297E-1 6	939E+0
-1	281E-1 6	923E+0
-1	297E-1 6	890E+0
-1	297E-1 6	952E+0
-1	281E-1 6	975E+0
-1	330E-1 6	968E+0
-1	313E-1 7	004E+0
-1	330E-1 6	932E+0
-1	313E-1 6	965E+0
-1	313E-1 6	975E+0
-1	346E-1 6	984E+0
-1	297E-1 7	004E+0
-1	297E-1 6	962E+0
-1	330E-1 6	945E+0
-1	330E-1 7	010E+0
-1	330E-1 6	874E+0
-1	313E-1 6	942E+0
-1	330E-1 6	913E+0
-1	313E-1 6	975E+0
-1	330E-1 6	942E+0
-1	313E-1 6	958E+0
-1	313E-1 6	958E+0
-1	313E-1 6	955E+0
-1	330E-1 7	010E+0
-1	297E-1 6	968E+0
-1	330E-1 6	929E+0
-1	313E-1 7	004E+0
-1	346E-1 6	965E+0
-1	313E-1 6	929E+0
-1	346E-1 6	984E+0
-1	313E-1 6	939E+0
-1	330E-1 6	932E+0
-1	281E-1 6	994E+0
-1	330E-1 6	916E+0
-1	330E-1 6	988E+0
-1	313E-1 6	971E+0
-1	313E-1 6	929E+0
-1	313E-1 6	945E+0
-1	330E-1 6	991E+0
-1	313E-1 6	975E+0
-1	313E-1 6	929E+0
-1	346E-1 6	949E+0
-1	330E-1 6	971E+0
-1	313E-1 6	952E+0
-1	330E-1 6	997E+0
-1	297E-1 6	975E+0
-1	330E-1 6	971E+0
-1	330E-1 6	968E+0
-1	281E-1 6	978E+0
-1	330E-1 6	923E+0
-1	362E-1 6	874E+0
-1	313E-1 6	906E+0
-1	330E-1 6	913E+0
-1	297E-1 6	929E+0
-1	378E-1 6	971E+0
-1	346E-1 6	955E+0
-1	297E-1 6	975E+0
-1	297E-1 6	965E+0
-1	346E-1 6	893E+0
-1	313E-1 6	945E+0
-1	313E-1 6	926E+0
-1	313E-1 6	958E+0
-1	330E-1 6	929E+0
-1	346E-1 6	923E+0
-1	313E-1 6	952E+0
-1	313E-1 6	942E+0
-1	330E-1 6	955E+0
-1	330E-1 6	975E+0
-1	330E-1 7	017E+0
-1	330E-1 6	929E+0
-1	346E-1 6	975E+0
-1	330E-1 6	932E+0
-1	297E-1 6	965E+0
-1	297E-1 6	988E+0
-1	330E-1 6	923E+0
-1	313E-1 7	000E+0
-1	313E-1 6	984E+0
-1	297E-1 7	007E+0
-1	346E-1 6	949E+0
-1	330E-1 6	906E+0
-1	281E-1 6	916E+0
-1	362E-1 6	949E+0
-1	330E-1 6	939E+0
-1	297E-1 6	926E+0
-1	346E-1 7	007E+0
-1	313E-1 6	945E+0
-1	330E-1 6	958E+0
-1	346E-1 6	965E+0
-1	313E-1 6	923E+0
-1	330E-1 6	906E+0
-1	346E-1 6	994E+0
-1	297E-1 6	945E+0
-1	330E-1 6	952E+0
-1	313E-1 6	923E+0
-1	313E-1 6	962E+0
-1	297E-1 6	949E+0
-1	297E-1 6	975E+0
-1	313E-1 6	926E+0
-1	313E-1 6	916E+0
-1	362E-1 6	945E+0
-1	297E-1 6	939E+0
-1	297E-1 6	923E+0
-1	330E-1 6	968E+0
-1	330E-1 7	043E+0
-1	346E-1 6	939E+0
-1	281E-1 6	942E+0
-1	378E-1 6	978E+0
-1	330E-1 6	955E+0
-1	313E-1 6	958E+0
-1	313E-1 6	975E+0
-1	330E-1 6	955E+0
-1	330E-1 6	988E+0
-1	346E-1 6	997E+0
-1	313E-1 6	916E+0
-1	330E-1 6	997E+0
-1	330E-1 6	978E+0
-1	313E-1 6	958E+0
-1	281E-1 6	968E+0
-1	330E-1 6	958E+0
-1	330E-1 6	975E+0
-1	313E-1 6	984E+0
-1	330E-1 7	036E+0
-1	330E-1 6	929E+0
-1	330E-1 6	952E+0
-1	330E-1 6	975E+0
-1	313E-1 6	981E+0
-1	330E-1 7	004E+0
-1	297E-1 6	936E+0
-1	297E-1 6	897E+0
-1	330E-1 6	962E+0
-1	330E-1 6	968E+0
-1	313E-1 6	968E+0
-1	330E-1 6	845E+0
-1	330E-1 6	848E+0
-1	330E-1 7	000E+0
-1	346E-1 6	913E+0
-1	297E-1 6	919E+0
-1	297E-1 6	949E+0
-1	346E-1 6	971E+0
-1	313E-1 6	945E+0
-1	330E-1 6	910E+0
-1	330E-1 6	942E+0
-1	330E-1 6	913E+0
-1	346E-1 7	000E+0
-1	330E-1 6	988E+0
-1	297E-1 6	955E+0
-1	378E-1 6	929E+0
-1	330E-1 6	887E+0
-1	313E-1 6	906E+0
-1	313E-1 6	926E+0
-1	313E-1 6	936E+0
-1	330E-1 6	945E+0
-1	330E-1 6	949E+0
-1	313E-1 7	000E+0
-1	330E-1 6	945E+0
-1	346E-1 6	949E+0
-1	313E-1 6	949E+0
-1	346E-1 6	929E+0
-1	346E-1 6	945E+0
-1	346E-1 6	945E+0
-1	297E-1 6	939E+0
-1	346E-1 6	932E+0
-1	362E-1 6	988E+0
-1	362E-1 6	897E+0
-1	313E-1 6	968E+0
-1	281E-1 6	910E+0
-1	378E-1 6	916E+0
-1	313E-1 6	952E+0
-1	281E-1 6	910E+0
-1	346E-1 6	890E+0
-1	313E-1 6	971E+0
-1	297E-1 6	926E+0
-1	313E-1 7	000E+0
-1	330E-1 6	923E+0
-1	330E-1 6	971E+0
-1	346E-1 6	936E+0
-1	313E-1 6	988E+0
-1	313E-1 6	952E+0
-1	346E-1 6	949E+0
-1	346E-1 6	962E+0
-1	330E-1 6	997E+0
-1	330E-1 6	906E+0
-1	362E-1 6	991E+0
-1	313E-1 6	975E+0
-1	313E-1 6	991E+0
-1	330E-1 6	965E+0
-1	313E-1 6	981E+0
-1	313E-1 6	978E+0
-1	313E-1 6	952E+0
-1	313E-1 6	952E+0
-1	346E-1 6	926E+0
-1	346E-1 6	965E+0
-1	297E-1 6	988E+0
-1	313E-1 6	975E+0
-1	346E-1 7	004E+0
-1	330E-1 6	997E+0
-1	330E-1 7	000E+0
-1	346E-1 6	971E+0
-1	330E-1 6	988E+0
-1	330E-1 6	945E+0
-1	330E-1 6	936E+0
-1	313E-1 6	978E+0
-1	346E-1 6	887E+0
-1	330E-1 6	949E+0
-1	330E-1 6	984E+0
-1	330E-1 6	978E+0
-1	378E-1 6	945E+0
-1	330E-1 6	984E+0
-1	313E-1 6	971E+0
-1	330E-1 6	994E+0
-1	330E-1 6	958E+0
-1	313E-1 7	013E+0
-1	313E-1 6	965E+0
-1	281E-1 6	919E+0
-1	330E-1 6	955E+0
-1	362E-1 6	952E+0
-1	297E-1 6	952E+0
-1	281E-1 6	952E+0
-1	362E-1 6	923E+0
-1	313E-1 6	903E+0
-1	313E-1 6	949E+0
-1	330E-1 6	923E+0
-1	362E-1 6	874E+0
-1	346E-1 6	971E+0
-1	313E-1 6	997E+0
-1	330E-1 6	942E+0
-1	313E-1 6	971E+0
-1	313E-1 6	903E+0
-1	330E-1 6	958E+0
-1	313E-1 6	910E+0
-1	378E-1 7	000E+0
-1	297E-1 6	965E+0
-1	313E-1 6	923E+0
-1	330E-1 6	955E+0
-1	346E-1 6	919E+0
-1	330E-1 6	981E+0
-1	330E-1 6	913E+0
-1	346E-1 6	942E+0
-1	330E-1 6	910E+0
-1	346E-1 6	952E+0
-1	313E-1 6	942E+0
-1	346E-1 6	929E+0
-1	330E-1 6	926E+0
-1	330E-1 6	955E+0
-1	313E-1 6	962E+0
-1	297E-1 6	923E+0
-1	330E-1 6	991E+0
-1	330E-1 6	962E+0
-1	313E-1 6	906E+0
-1	330E-1 6	893E+0
-1	362E-1 6	932E+0
-1	362E-1 6	939E+0
-1	313E-1 6	913E+0
-1	346E-1 6	984E+0
-1	362E-1 6	942E+0
-1	362E-1 6	955E+0
-1	330E-1 6	984E+0
-1	330E-1 6	858E+0
-1	362E-1 6	877E+0
-1	346E-1 6	903E+0
-1	297E-1 6	962E+0
-1	313E-1 6	971E+0
-1	362E-1 6	978E+0
-1	346E-1 6	994E+0
-1	281E-1 6	845E+0
-1	330E-1 6	958E+0
-1	362E-1 6	955E+0
-1	346E-1 6	994E+0
-1	346E-1 6	997E+0
-1	330E-1 6	932E+0
-1	378E-1 6	913E+0
-1	346E-1 6	958E+0
-1	330E-1 6	890E+0
-1	330E-1 6	936E+0
-1	378E-1 6	936E+0
-1	313E-1 6	984E+0
-1	313E-1 6	952E+0
-1	313E-1 6	952E+0
-1	362E-1 6	900E+0
-1	330E-1 6	962E+0
-1	330E-1 6	968E+0
-1	313E-1 6	991E+0
-1	330E-1 6	939E+0
-1	330E-1 6	919E+0
-1	362E-1 6	929E+0
-1	362E-1 6	893E+0
-1	313E-1 6	978E+0
-1	346E-1 6	919E+0
-1	346E-1 6	971E+0
-1	330E-1 6	906E+0
-1	362E-1 6	900E+0
-1	346E-1 6	893E+0
-1	313E-1 6	929E+0
-1	346E-1 6	877E+0
-1	346E-1 6	939E+0
-1	346E-1 6	952E+0
-1	330E-1 6	903E+0
-1	297E-1 6	978E+0
-1	346E-1 6	919E+0
-1	346E-1 6	932E+0
-1	330E-1 6	926E+0
-1	330E-1 6	887E+0
-1	346E-1 6	981E+0
-1	378E-1 7	000E+0
-1	330E-1 6	929E+0
-1	297E-1 6	929E+0
-1	346E-1 6	939E+0
-1	378E-1 6	949E+0
-1	330E-1 6	910E+0
-1	313E-1 6	965E+0
-1	346E-1 6	926E+0
-1	362E-1 6	962E+0
-1	313E-1 6	919E+0
-1	330E-1 6	971E+0
-1	330E-1 6	949E+0
-1	313E-1 6	997E+0
-1	281E-1 7	004E+0
-1	330E-1 6	906E+0
-1	346E-1 6	958E+0
-1	330E-1 6	952E+0
-1	346E-1 6	991E+0
-1	330E-1 6	916E+0
-1	346E-1 6	975E+0
-1	313E-1 7	007E+0
-1	297E-1 6	942E+0
-1	378E-1 6	880E+0
-1	378E-1 6	939E+0
-1	313E-1 6	916E+0
-1	313E-1 6	916E+0
-1	313E-1 6	965E+0
-1	395E-1 6	958E+0
-1	330E-1 6	913E+0
-1	313E-1 6	923E+0
-1	330E-1 6	932E+0
-1	330E-1 6	900E+0
-1	313E-1 6	984E+0
-1	313E-1 6	942E+0
-1	346E-1 6	955E+0
-1	313E-1 6	916E+0
-1	378E-1 6	923E+0
-1	313E-1 6	926E+0
-1	346E-1 6	897E+0
-1	378E-1 6	923E+0
-1	362E-1 6	988E+0
-1	330E-1 6	965E+0
-1	313E-1 6	916E+0
-1	346E-1 6	887E+0
-1	378E-1 6	958E+0
-1	313E-1 6	994E+0
-1	330E-1 6	923E+0
-1	362E-1 6	906E+0
-1	362E-1 6	929E+0
-1	346E-1 6	926E+0
-1	378E-1 6	906E+0
-1	346E-1 6	997E+0
-1	346E-1 6	971E+0
-1	330E-1 6	877E+0
-1	330E-1 6	929E+0
-1	362E-1 6	923E+0
-1	362E-1 6	942E+0
-1	330E-1 6	949E+0
-1	330E-1 6	958E+0
-1	346E-1 6	919E+0
-1	362E-1 6	984E+0
-1	330E-1 7	033E+0
-1	297E-1 6	945E+0
-1	346E-1 6	926E+0
-1	362E-1 6	923E+0
-1	313E-1 6	932E+0
-1	362E-1 6	965E+0
-1	346E-1 6	874E+0
-1	330E-1 6	962E+0
-1	330E-1 6	887E+0
-1	362E-1 6	968E+0
-1	346E-1 6	949E+0
-1	346E-1 6	968E+0
-1	330E-1 6	926E+0
-1	346E-1 6	958E+0
-1	378E-1 6	978E+0
-1	346E-1 6	919E+0
-1	346E-1 6	893E+0
-1	313E-1 6	958E+0
-1	362E-1 6	897E+0
-1	346E-1 6	890E+0
-1	313E-1 6	939E+0
-1	330E-1 6	890E+0
-1	362E-1 6	929E+0
-1	346E-1 6	984E+0
-1	395E-1 6	932E+0
-1	330E-1 6	994E+0
-1	313E-1 6	906E+0
-1	346E-1 6	994E+0
-1	330E-1 7	000E+0
-1	362E-1 6	926E+0
-1	346E-1 6	945E+0
-1	346E-1 6	835E+0
-1	330E-1 6	910E+0
-1	313E-1 6	916E+0
-1	378E-1 6	955E+0
-1	346E-1 6	897E+0
-1	297E-1 6	926E+0
-1	346E-1 6	949E+0
-1	362E-1 6	978E+0
-1	330E-1 6	932E+0
-1	330E-1 6	923E+0
-1	330E-1 6	942E+0
-1	346E-1 6	949E+0
-1	313E-1 6	906E+0
-1	330E-1 6	945E+0
-1	313E-1 6	932E+0
-1	346E-1 6	929E+0
-1	346E-1 6	913E+0
-1	330E-1 6	958E+0
-1	346E-1 6	971E+0
-1	362E-1 6	910E+0
-1	362E-1 6	942E+0
-1	330E-1 6	962E+0
-1	362E-1 7	004E+0
-1	378E-1 6	968E+0
-1	378E-1 6	984E+0
-1	313E-1 6	887E+0
-1	330E-1 6	926E+0
-1	330E-1 6	958E+0
-1	346E-1 6	913E+0
-1	330E-1 6	913E+0
-1	346E-1 6	919E+0
-1	346E-1 6	981E+0
-1	346E-1 6	955E+0
-1	330E-1 6	939E+0
-1	346E-1 6	945E+0
-1	362E-1 7	017E+0
-1	362E-1 6	991E+0
-1	346E-1 6	923E+0
-1	362E-1 6	962E+0
-1	346E-1 6	932E+0
-1	362E-1 6	942E+0
-1	313E-1 6	968E+0
-1	346E-1 6	910E+0
-1	362E-1 6	958E+0
-1	362E-1 6	867E+0
-1	346E-1 6	965E+0
-1	313E-1 6	919E+0
-1	378E-1 7	036E+0
-1	346E-1 6	919E+0
-1	330E-1 6	975E+0
-1	346E-1 6	955E+0
-1	346E-1 6	942E+0
-1	346E-1 6	916E+0
-1	346E-1 6	923E+0
-1	362E-1 6	971E+0
-1	346E-1 6	955E+0
-1	346E-1 6	913E+0
-1	330E-1 6	887E+0
-1	330E-1 6	906E+0
-1	362E-1 6	861E+0
-1	297E-1 6	855E+0
-1	346E-1 6	978E+0
-1	330E-1 6	942E+0
-1	346E-1 6	945E+0
-1	378E-1 6	919E+0
-1	313E-1 6	975E+0
-1	297E-1 6	952E+0
-1	330E-1 6	929E+0
-1	378E-1 6	981E+0
-1	346E-1 6	949E+0
-1	346E-1 7	033E+0
-1	378E-1 6	913E+0
-1	362E-1 6	929E+0
-1	346E-1 6	962E+0
-1	330E-1 6	923E+0
-1	362E-1 6	949E+0
-1	395E-1 6	871E+0
-1	330E-1 6	949E+0
-1	313E-1 6	884E+0
-1	362E-1 6	864E+0
-1	362E-1 6	932E+0
-1	346E-1 6	955E+0
-1	346E-1 6	945E+0
-1	378E-1 6	923E+0
-1	346E-1 6	936E+0
-1	378E-1 6	978E+0
-1	330E-1 6	900E+0
-1	362E-1 6	887E+0
-1	362E-1 6	887E+0
-1	313E-1 6	929E+0
-1	346E-1 6	962E+0
-1	362E-1 6	923E+0
-1	378E-1 6	942E+0
-1	378E-1 6	968E+0
-1	330E-1 6	906E+0
-1	330E-1 6	919E+0
-1	395E-1 6	955E+0
-1	313E-1 6	913E+0
-1	362E-1 6	897E+0
-1	346E-1 6	955E+0
-1	362E-1 7	000E+0
-1	313E-1 6	900E+0
-1	330E-1 6	913E+0
-1	346E-1 6	936E+0
-1	362E-1 6	916E+0
-1	346E-1 7	004E+0
-1	346E-1 6	952E+0
-1	346E-1 6	958E+0
-1	362E-1 6	936E+0
-1	346E-1 6	906E+0
-1	378E-1 7	007E+0
-1	346E-1 6	936E+0
-1	330E-1 6	952E+0
-1	297E-1 6	949E+0
-1	330E-1 6	910E+0
-1	346E-1 6	913E+0
-1	346E-1 6	880E+0
-1	330E-1 6	958E+0
-1	362E-1 7	004E+0
-1	346E-1 6	952E+0
-1	346E-1 6	906E+0
-1	330E-1 7	000E+0
-1	346E-1 6	965E+0
-1	362E-1 6	994E+0
-1	346E-1 6	939E+0
-1	346E-1 6	939E+0
-1	330E-1 6	926E+0
-1	362E-1 6	955E+0
-1	411E-1 6	929E+0
-1	330E-1 6	936E+0
-1	313E-1 6	978E+0
-1	378E-1 6	952E+0
-1	362E-1 6	968E+0
-1	362E-1 6	877E+0
-1	330E-1 6	913E+0
-1	346E-1 6	926E+0
-1	346E-1 6	975E+0
-1	362E-1 6	929E+0
-1	330E-1 6	949E+0
-1	362E-1 6	926E+0
-1	362E-1 6	984E+0
-1	297E-1 6	984E+0
-1	297E-1 7	007E+0
-1	346E-1 6	932E+0
-1	378E-1 6	897E+0
-1	346E-1 6	855E+0
-1	330E-1 6	949E+0
-1	362E-1 6	913E+0
-1	362E-1 6	913E+0
-1	330E-1 6	952E+0
-1	346E-1 6	939E+0
-1	362E-1 6	874E+0
-1	378E-1 6	877E+0
-1	346E-1 6	893E+0
-1	346E-1 6	932E+0
-1	362E-1 6	971E+0
-1	346E-1 6	916E+0
-1	330E-1 6	945E+0
-1	346E-1 6	955E+0
-1	346E-1 6	945E+0
-1	362E-1 6	988E+0
-1	346E-1 6	991E+0
-1	330E-1 6	900E+0
-1	330E-1 6	949E+0
-1	346E-1 6	916E+0
-1	330E-1 6	916E+0
-1	362E-1 6	897E+0
-1	362E-1 6	880E+0
-1	362E-1 6	871E+0
-1	346E-1 6	897E+0
-1	346E-1 6	874E+0
-1	378E-1 6	867E+0
-1	346E-1 6	929E+0
-1	362E-1 6	936E+0
-1	378E-1 6	991E+0
-1	362E-1 6	884E+0
-1	330E-1 6	903E+0
-1	362E-1 6	955E+0
-1	346E-1 6	942E+0
-1	378E-1 6	893E+0
-1	362E-1 6	936E+0
-1	362E-1 6	949E+0
-1	330E-1 6	916E+0
-1	346E-1 6	919E+0
-1	362E-1 6	929E+0
-1	362E-1 6	926E+0
-1	378E-1 6	965E+0
-1	378E-1 6	981E+0
-1	378E-1 6	923E+0
-1	330E-1 6	962E+0
-1	362E-1 6	929E+0
-1	362E-1 6	945E+0
-1	362E-1 6	981E+0
-1	378E-1 6	942E+0
-1	346E-1 6	984E+0
-1	378E-1 6	952E+0
-1	378E-1 6	923E+0
-1	346E-1 6	936E+0
-1	330E-1 6	939E+0
-1	346E-1 6	942E+0
-1	346E-1 6	978E+0
-1	346E-1 6	968E+0
-1	362E-1 6	952E+0
-1	346E-1 6	903E+0
-1	330E-1 6	994E+0
-1	346E-1 6	952E+0
-1	362E-1 6	975E+0
-1	346E-1 6	962E+0
-1	362E-1 6	900E+0
-1	346E-1 6	981E+0
-1	313E-1 6	981E+0
-1	378E-1 6	965E+0
-1	378E-1 6	965E+0
-1	330E-1 6	910E+0
-1	378E-1 6	923E+0
-1	362E-1 6	958E+0
-1	362E-1 7	026E+0
-1	313E-1 6	955E+0
-1	313E-1 6	971E+0
-1	362E-1 6	919E+0
-1	346E-1 6	903E+0
-1	346E-1 6	939E+0
-1	346E-1 6	952E+0
-1	346E-1 6	932E+0
-1	346E-1 6	971E+0
-1	346E-1 6	997E+0
-1	330E-1 6	939E+0
-1	362E-1 6	936E+0
-1	346E-1 6	978E+0
-1	330E-1 6	900E+0
-1	362E-1 6	975E+0
-1	362E-1 6	906E+0
-1	346E-1 6	936E+0
-1	395E-1 6	988E+0
-1	313E-1 6	942E+0
-1	346E-1 6	887E+0
-1	330E-1 6	949E+0
-1	330E-1 6	968E+0
-1	346E-1 6	939E+0
-1	330E-1 6	968E+0
-1	362E-1 6	923E+0
-1	346E-1 6	929E+0
-1	346E-1 6	877E+0
-1	330E-1 7	004E+0
-1	330E-1 7	030E+0
-1	330E-1 6	968E+0
-1	346E-1 6	929E+0
-1	362E-1 6	923E+0
-1	378E-1 6	893E+0
-1	330E-1 6	939E+0
-1	346E-1 6	923E+0
-1	346E-1 6	890E+0
-1	362E-1 6	991E+0
-1	313E-1 6	981E+0
-1	362E-1 6	887E+0
-1	362E-1 6	906E+0
-1	362E-1 6	887E+0
-1	330E-1 6	952E+0
-1	362E-1 7	033E+0
-1	395E-1 6	923E+0
-1	346E-1 6	916E+0
-1	362E-1 6	949E+0
-1	330E-1 6	900E+0
-1	362E-1 6	900E+0
-1	346E-1 6	988E+0
-1	330E-1 6	939E+0
-1	346E-1 6	910E+0
-1	346E-1 6	919E+0
-1	362E-1 6	929E+0
-1	362E-1 6	988E+0
-1	346E-1 6	991E+0
-1	362E-1 6	984E+0
-1	378E-1 6	978E+0
-1	330E-1 6	916E+0
-1	330E-1 6	919E+0
-1	362E-1 6	884E+0
-1	411E-1 6	903E+0
-1	362E-1 6	955E+0
-1	362E-1 6	962E+0
-1	362E-1 6	926E+0
-1	313E-1 7	004E+0
-1	330E-1 6	949E+0
-1	346E-1 6	965E+0
-1	362E-1 6	984E+0
-1	362E-1 6	877E+0
-1	346E-1 6	919E+0
-1	362E-1 6	994E+0
-1	362E-1 6	952E+0
-1	362E-1 6	916E+0
-1	362E-1 6	903E+0
-1	362E-1 6	923E+0
-1	378E-1 6	978E+0
-1	378E-1 6	926E+0
-1	346E-1 6	877E+0
-1	362E-1 6	919E+0
-1	395E-1 6	916E+0
-1	395E-1 6	958E+0
-1	346E-1 6	965E+0
-1	346E-1 6	900E+0
-1	362E-1 6	910E+0
-1	378E-1 6	988E+0
-1	330E-1 6	926E+0
-1	378E-1 6	962E+0
-1	330E-1 7	013E+0
-1	330E-1 6	945E+0
-1	330E-1 6	968E+0
-1	378E-1 6	962E+0
-1	362E-1 6	923E+0
-1	378E-1 6	955E+0
-1	378E-1 6	932E+0
-1	362E-1 6	913E+0
-1	378E-1 6	923E+0
-1	395E-1 6	919E+0
-1	330E-1 6	900E+0
-1	313E-1 6	919E+0
-1	378E-1 6	916E+0
-1	378E-1 6	955E+0
-1	378E-1 6	939E+0
-1	330E-1 6	949E+0
-1	395E-1 6	981E+0
-1	378E-1 6	890E+0
-1	362E-1 6	861E+0
-1	362E-1 6	939E+0
-1	362E-1 6	991E+0
-1	362E-1 6	897E+0
-1	330E-1 6	936E+0
-1	346E-1 6	984E+0
-1	378E-1 6	932E+0
-1	395E-1 6	887E+0
-1	313E-1 6	968E+0
-1	362E-1 7	007E+0
-1	378E-1 6	981E+0
-1	378E-1 6	945E+0
-1	362E-1 6	958E+0
-1	378E-1 6	926E+0
-1	362E-1 6	916E+0
-1	395E-1 6	923E+0
-1	346E-1 6	884E+0
-1	378E-1 6	929E+0
-1	395E-1 6	936E+0
-1	378E-1 6	893E+0
-1	346E-1 6	965E+0
-1	395E-1 6	971E+0
-1	378E-1 7	017E+0
-1	330E-1 6	926E+0
-1	395E-1 6	913E+0
-1	362E-1 6	903E+0
-1	378E-1 6	858E+0
-1	346E-1 6	910E+0
-1	378E-1 6	952E+0
-1	362E-1 6	955E+0
-1	362E-1 6	952E+0
-1	346E-1 6	945E+0
-1	362E-1 6	900E+0
-1	313E-1 6	962E+0
-1	378E-1 6	893E+0
-1	378E-1 6	906E+0
-1	378E-1 6	936E+0
-1	362E-1 6	929E+0
-1	362E-1 6	971E+0
-1	395E-1 6	955E+0
-1	330E-1 6	939E+0
-1	378E-1 6	997E+0
-1	395E-1 6	871E+0
-1	362E-1 6	845E+0
-1	362E-1 6	984E+0
-1	346E-1 6	880E+0
-1	346E-1 6	919E+0
-1	411E-1 6	958E+0
-1	362E-1 6	913E+0
-1	362E-1 6	919E+0
-1	378E-1 6	975E+0
-1	411E-1 6	929E+0
-1	346E-1 6	942E+0
-1	362E-1 6	936E+0
-1	362E-1 6	949E+0
-1	362E-1 6	952E+0
-1	362E-1 6	903E+0
-1	330E-1 6	916E+0
-1	411E-1 6	968E+0
-1	378E-1 6	984E+0
-1	330E-1 6	984E+0
-1	362E-1 7	004E+0
-1	362E-1 7	004E+0
-1	346E-1 6	932E+0
-1	362E-1 6	913E+0
-1	378E-1 6	971E+0
-1	362E-1 6	910E+0
-1	346E-1 6	919E+0
-1	362E-1 6	988E+0
-1	346E-1 6	971E+0
-1	378E-1 6	893E+0
-1	378E-1 6	962E+0
-1	362E-1 6	939E+0
-1	362E-1 6	926E+0
-1	378E-1 6	867E+0
-1	395E-1 6	900E+0
-1	346E-1 6	939E+0
-1	395E-1 6	952E+0
-1	378E-1 6	851E+0
-1	362E-1 6	887E+0
-1	346E-1 6	923E+0
-1	362E-1 6	874E+0
-1	378E-1 6	949E+0
-1	362E-1 6	906E+0
-1	346E-1 6	890E+0
-1	346E-1 6	903E+0
-1	346E-1 6	916E+0
-1	362E-1 6	975E+0
-1	346E-1 6	874E+0
-1	411E-1 6	916E+0
-1	427E-1 6	916E+0
-1	346E-1 6	939E+0
-1	395E-1 6	932E+0
-1	395E-1 6	919E+0
-1	395E-1 6	952E+0
-1	395E-1 6	871E+0
-1	330E-1 6	942E+0
-1	346E-1 6	897E+0
-1	330E-1 6	913E+0
-1	378E-1 6	887E+0
-1	362E-1 6	893E+0
-1	346E-1 6	962E+0
-1	346E-1 6	939E+0
-1	362E-1 6	919E+0
-1	346E-1 6	903E+0
-1	395E-1 6	913E+0
-1	362E-1 7	017E+0
-1	346E-1 6	893E+0
-1	362E-1 6	926E+0
-1	346E-1 6	874E+0
-1	411E-1 6	949E+0
-1	362E-1 6	939E+0
-1	330E-1 6	906E+0
-1	362E-1 6	936E+0
-1	378E-1 6	919E+0
-1	395E-1 6	913E+0
-1	362E-1 6	971E+0
-1	346E-1 6	923E+0
-1	443E-1 6	939E+0
-1	395E-1 6	945E+0
-1	362E-1 6	962E+0
-1	378E-1 6	991E+0
-1	378E-1 6	965E+0
-1	395E-1 6	936E+0
-1	378E-1 6	926E+0
-1	362E-1 6	880E+0
-1	395E-1 6	890E+0
-1	346E-1 6	955E+0
-1	395E-1 6	978E+0
-1	330E-1 6	945E+0
-1	395E-1 6	906E+0
-1	411E-1 6	910E+0
-1	378E-1 6	936E+0
-1	346E-1 6	949E+0
-1	378E-1 6	994E+0
-1	395E-1 6	939E+0
-1	395E-1 6	978E+0
-1	346E-1 6	910E+0
-1	346E-1 6	913E+0
-1	378E-1 6	893E+0
-1	362E-1 6	890E+0
-1	362E-1 6	913E+0
-1	378E-1 6	968E+0
-1	378E-1 6	945E+0
-1	378E-1 6	929E+0
-1	362E-1 6	923E+0
-1	362E-1 6	949E+0
-1	395E-1 6	913E+0
-1	346E-1 6	932E+0
-1	362E-1 6	971E+0
-1	395E-1 6	945E+0
-1	395E-1 6	919E+0
-1	362E-1 6	975E+0
-1	362E-1 7	043E+0
-1	362E-1 6	936E+0
-1	395E-1 6	893E+0
-1	395E-1 6	887E+0
-1	346E-1 6	932E+0
-1	378E-1 6	936E+0
-1	362E-1 6	958E+0
-1	378E-1 6	926E+0
-1	330E-1 6	890E+0
-1	395E-1 6	971E+0
-1	362E-1 6	900E+0
-1	378E-1 6	903E+0
-1	330E-1 6	936E+0
-1	411E-1 6	919E+0
-1	395E-1 6	936E+0
-1	378E-1 6	871E+0
-1	362E-1 6	926E+0
-1	395E-1 6	965E+0
-1	378E-1 6	880E+0
-1	330E-1 6	916E+0
-1	313E-1 6	855E+0
-1	395E-1 6	887E+0
-1	378E-1 6	906E+0
-1	395E-1 6	916E+0
-1	362E-1 6	867E+0
-1	362E-1 6	949E+0
-1	427E-1 6	913E+0
-1	346E-1 6	978E+0
-1	362E-1 6	975E+0
-1	378E-1 6	949E+0
-1	411E-1 6	949E+0
-1	346E-1 6	958E+0
-1	378E-1 6	906E+0
-1	395E-1 6	965E+0
-1	362E-1 6	955E+0
-1	346E-1 6	939E+0
-1	378E-1 6	890E+0
-1	395E-1 6	867E+0
-1	395E-1 6	874E+0
-1	346E-1 6	874E+0
-1	378E-1 6	919E+0
-1	378E-1 6	952E+0
-1	378E-1 6	916E+0
-1	346E-1 6	958E+0
-1	378E-1 6	926E+0
-1	378E-1 6	900E+0
-1	395E-1 6	968E+0
-1	378E-1 6	975E+0
-1	362E-1 6	913E+0
-1	395E-1 6	910E+0
-1	395E-1 6	890E+0
-1	378E-1 6	916E+0
-1	411E-1 6	919E+0
-1	346E-1 6	958E+0
-1	378E-1 6	932E+0
-1	330E-1 6	919E+0
-1	378E-1 6	890E+0
-1	395E-1 6	952E+0
-1	395E-1 6	919E+0
-1	346E-1 6	903E+0
-1	362E-1 6	913E+0
-1	411E-1 6	903E+0
-1	362E-1 6	932E+0
-1	395E-1 6	916E+0
-1	378E-1 6	949E+0
-1	378E-1 6	887E+0
-1	395E-1 6	893E+0
-1	346E-1 6	955E+0
-1	330E-1 6	897E+0
-1	378E-1 6	949E+0
-1	378E-1 6	942E+0
-1	378E-1 6	926E+0
-1	362E-1 6	923E+0
-1	378E-1 6	929E+0
-1	378E-1 6	893E+0
-1	395E-1 6	942E+0
-1	346E-1 6	919E+0
-1	395E-1 6	929E+0
-1	378E-1 6	916E+0
-1	362E-1 6	968E+0
-1	346E-1 6	903E+0
-1	378E-1 6	929E+0
-1	378E-1 6	939E+0
-1	378E-1 6	981E+0
-1	395E-1 6	952E+0
-1	362E-1 6	952E+0
-1	395E-1 6	942E+0
-1	362E-1 6	949E+0
-1	411E-1 6	962E+0
-1	378E-1 6	923E+0
-1	378E-1 6	932E+0
-1	395E-1 6	942E+0
-1	395E-1 6	939E+0
-1	395E-1 6	942E+0
-1	395E-1 6	916E+0
-1	362E-1 6	906E+0
-1	378E-1 6	926E+0
-1	395E-1 6	936E+0
-1	378E-1 6	971E+0
-1	346E-1 6	887E+0
-1	362E-1 6	926E+0
-1	395E-1 6	913E+0
-1	378E-1 6	887E+0
-1	378E-1 6	867E+0
-1	378E-1 6	984E+0
-1	395E-1 6	910E+0
-1	411E-1 6	858E+0
-1	378E-1 6	913E+0
-1	362E-1 6	949E+0
-1	378E-1 6	942E+0
-1	443E-1 6	949E+0
-1	362E-1 6	923E+0
-1	378E-1 6	942E+0
-1	411E-1 6	923E+0
-1	362E-1 6	874E+0
-1	378E-1 6	893E+0
-1	378E-1 6	984E+0
-1	395E-1 6	926E+0
-1	378E-1 6	893E+0
-1	346E-1 6	929E+0
-1	362E-1 6	968E+0
-1	378E-1 6	945E+0
-1	378E-1 6	884E+0
-1	330E-1 6	919E+0
-1	378E-1 6	900E+0
-1	378E-1 6	887E+0
-1	378E-1 6	942E+0
-1	362E-1 6	913E+0
-1	346E-1 6	932E+0
-1	378E-1 6	887E+0
-1	395E-1 6	851E+0
-1	362E-1 6	913E+0
-1	362E-1 6	949E+0
-1	411E-1 6	903E+0
-1	378E-1 6	919E+0
-1	378E-1 6	936E+0
-1	378E-1 6	939E+0
-1	378E-1 6	945E+0
-1	395E-1 6	952E+0
-1	378E-1 6	897E+0
-1	362E-1 6	923E+0
-1	411E-1 6	939E+0
-1	378E-1 6	890E+0
-1	362E-1 6	932E+0
-1	395E-1 6	919E+0
-1	362E-1 6	897E+0
-1	378E-1 6	968E+0
-1	330E-1 6	949E+0
-1	395E-1 6	910E+0
-1	411E-1 6	848E+0
-1	378E-1 6	832E+0
-1	378E-1 6	942E+0
-1	378E-1 6	952E+0
-1	395E-1 6	913E+0
-1	395E-1 6	916E+0
-1	346E-1 6	916E+0
-1	362E-1 6	919E+0
-1	395E-1 6	910E+0
-1	395E-1 6	945E+0
-1	395E-1 6	949E+0
-1	362E-1 6	900E+0
-1	395E-1 6	975E+0
-1	395E-1 6	949E+0
-1	378E-1 6	919E+0
-1	378E-1 6	965E+0
-1	411E-1 6	962E+0
-1	411E-1 6	916E+0
-1	346E-1 6	877E+0
-1	378E-1 6	913E+0
-1	411E-1 6	945E+0
-1	395E-1 6	916E+0
-1	362E-1 6	910E+0
-1	362E-1 6	926E+0
-1	378E-1 6	945E+0
-1	395E-1 6	903E+0
-1	378E-1 6	929E+0
-1	362E-1 6	897E+0
-1	427E-1 6	910E+0
-1	395E-1 6	945E+0
-1	362E-1 6	949E+0
-1	362E-1 6	962E+0
-1	395E-1 6	890E+0
-1	411E-1 6	949E+0
-1	395E-1 6	936E+0
-1	362E-1 6	906E+0
-1	411E-1 6	929E+0
-1	378E-1 6	919E+0
-1	378E-1 6	877E+0
-1	411E-1 6	913E+0
-1	411E-1 6	864E+0
-1	411E-1 6	884E+0
-1	378E-1 6	942E+0
-1	395E-1 6	968E+0
-1	378E-1 7	013E+0
-1	411E-1 6	926E+0
-1	395E-1 6	877E+0
-1	395E-1 6	965E+0
-1	411E-1 6	949E+0
-1	427E-1 6	858E+0
-1	378E-1 6	874E+0
-1	378E-1 6	978E+0
-1	443E-1 7	007E+0
-1	378E-1 6	975E+0
-1	378E-1 6	965E+0
-1	378E-1 6	851E+0
-1	427E-1 6	906E+0
-1	411E-1 6	926E+0
-1	395E-1 6	978E+0
-1	378E-1 6	890E+0
-1	362E-1 6	923E+0
-1	395E-1 6	913E+0
-1	346E-1 6	949E+0
-1	395E-1 6	975E+0
-1	395E-1 6	926E+0
-1	362E-1 6	916E+0
-1	395E-1 6	936E+0
-1	395E-1 6	955E+0
-1	427E-1 6	910E+0
-1	411E-1 6	984E+0
-1	378E-1 6	942E+0
-1	362E-1 6	903E+0
-1	395E-1 6	942E+0
-1	395E-1 6	893E+0
-1	378E-1 6	893E+0
-1	378E-1 6	887E+0
-1	395E-1 6	923E+0
-1	411E-1 6	942E+0
-1	395E-1 6	884E+0
-1	378E-1 6	929E+0
-1	395E-1 6	926E+0
-1	362E-1 6	929E+0
-1	362E-1 6	923E+0
-1	362E-1 6	939E+0
-1	395E-1 6	923E+0
-1	395E-1 6	897E+0
-1	378E-1 6	919E+0
-1	395E-1 6	945E+0
-1	395E-1 6	926E+0
-1	395E-1 6	936E+0
-1	378E-1 6	903E+0
-1	411E-1 6	880E+0
-1	395E-1 6	910E+0
-1	378E-1 6	929E+0
-1	362E-1 6	939E+0
-1	395E-1 6	962E+0
-1	395E-1 6	906E+0
-1	378E-1 6	900E+0
-1	395E-1 6	965E+0
-1	378E-1 6	988E+0
-1	395E-1 6	978E+0
-1	395E-1 6	897E+0
-1	378E-1 6	864E+0
-1	362E-1 6	939E+0
-1	395E-1 6	939E+0
-1	411E-1 6	923E+0
-1	378E-1 6	887E+0
-1	378E-1 6	981E+0
-1	395E-1 6	955E+0
-1	378E-1 6	910E+0
-1	378E-1 6	858E+0
-1	362E-1 6	877E+0
-1	378E-1 6	945E+0
-1	395E-1 6	910E+0
-1	378E-1 6	890E+0
-1	395E-1 6	936E+0
-1	395E-1 6	958E+0
-1	395E-1 6	975E+0
-1	378E-1 6	884E+0
-1	378E-1 6	913E+0
-1	411E-1 6	887E+0
-1	395E-1 6	958E+0
-1	378E-1 6	874E+0
-1	378E-1 6	932E+0
-1	427E-1 6	923E+0
-1	378E-1 6	900E+0
-1	362E-1 6	926E+0
-1	411E-1 6	939E+0
-1	378E-1 6	929E+0
-1	411E-1 6	903E+0
-1	378E-1 6	910E+0
-1	395E-1 6	913E+0
-1	411E-1 6	919E+0
-1	411E-1 6	822E+0
-1	378E-1 6	942E+0
-1	378E-1 6	929E+0
-1	411E-1 6	984E+0
-1	411E-1 6	916E+0
-1	395E-1 6	842E+0
-1	378E-1 6	900E+0
-1	411E-1 6	893E+0
-1	378E-1 7	007E+0
-1	378E-1 6	955E+0
-1	395E-1 6	923E+0
-1	378E-1 6	877E+0
-1	427E-1 6	916E+0
-1	395E-1 6	932E+0
-1	362E-1 6	955E+0
-1	378E-1 6	926E+0
-1	395E-1 6	916E+0
-1	411E-1 6	906E+0
-1	395E-1 6	926E+0
-1	411E-1 6	861E+0
-1	378E-1 6	819E+0
-1	378E-1 6	861E+0
-1	395E-1 6	900E+0
-1	427E-1 6	887E+0
-1	411E-1 6	945E+0
-1	378E-1 6	939E+0
-1	395E-1 6	871E+0
-1	395E-1 6	884E+0
-1	427E-1 6	991E+0
-1	362E-1 6	903E+0
-1	362E-1 6	906E+0
-1	427E-1 6	936E+0
-1	411E-1 6	923E+0
-1	362E-1 6	952E+0
-1	395E-1 6	874E+0
-1	411E-1 6	903E+0
-1	411E-1 6	932E+0
-1	411E-1 6	916E+0
-1	378E-1 6	997E+0
-1	411E-1 6	919E+0
-1	395E-1 6	851E+0
-1	395E-1 6	871E+0
-1	378E-1 6	936E+0
-1	411E-1 6	910E+0
-1	395E-1 6	880E+0
-1	378E-1 6	903E+0
-1	378E-1 6	906E+0
-1	411E-1 6	939E+0
-1	395E-1 6	916E+0
-1	378E-1 6	932E+0
-1	395E-1 6	910E+0
-1	395E-1 6	848E+0
-1	411E-1 6	916E+0
-1	378E-1 6	926E+0
-1	362E-1 6	897E+0
-1	395E-1 6	916E+0
-1	395E-1 6	880E+0
-1	378E-1 6	923E+0
-1	395E-1 6	945E+0
-1	378E-1 6	952E+0
-1	395E-1 6	919E+0
-1	395E-1 6	919E+0
-1	362E-1 6	842E+0
-1	395E-1 6	916E+0
-1	427E-1 6	861E+0
-1	395E-1 6	874E+0
-1	395E-1 6	936E+0
-1	378E-1 6	890E+0
-1	427E-1 6	874E+0
-1	378E-1 6	890E+0
-1	411E-1 6	900E+0
-1	378E-1 6	903E+0
-1	427E-1 6	880E+0
-1	411E-1 6	910E+0
-1	362E-1 6	893E+0
-1	395E-1 6	897E+0
-1	411E-1 6	945E+0
-1	411E-1 6	975E+0
-1	378E-1 6	916E+0
-1	395E-1 6	942E+0
-1	443E-1 6	926E+0
-1	378E-1 6	887E+0
-1	378E-1 6	965E+0
-1	378E-1 7	030E+0
-1	427E-1 6	958E+0
-1	378E-1 6	825E+0
-1	395E-1 6	903E+0
-1	427E-1 6	939E+0
-1	395E-1 6	877E+0
-1	395E-1 6	877E+0
-1	346E-1 6	842E+0
-1	395E-1 6	906E+0
-1	411E-1 6	903E+0
-1	378E-1 6	867E+0
-1	411E-1 6	900E+0
-1	378E-1 6	910E+0
-1	427E-1 6	929E+0
-1	378E-1 6	900E+0
-1	378E-1 6	906E+0
-1	411E-1 6	906E+0
-1	443E-1 6	949E+0
-1	378E-1 6	903E+0
-1	378E-1 6	926E+0
-1	411E-1 6	897E+0
-1	411E-1 6	845E+0
-1	395E-1 6	887E+0
-1	395E-1 6	978E+0
-1	395E-1 6	923E+0
-1	427E-1 6	926E+0
-1	395E-1 6	942E+0
-1	378E-1 6	919E+0
-1	395E-1 6	958E+0
-1	411E-1 6	919E+0
-1	427E-1 6	926E+0
-1	378E-1 6	955E+0
-1	411E-1 6	929E+0
-1	411E-1 6	890E+0
-1	411E-1 6	978E+0
-1	362E-1 6	952E+0
-1	411E-1 6	962E+0
-1	427E-1 6	968E+0
-1	378E-1 6	877E+0
-1	378E-1 6	945E+0
-1	395E-1 6	971E+0
-1	395E-1 6	906E+0
-1	378E-1 6	871E+0
-1	411E-1 6	913E+0
-1	395E-1 6	897E+0
-1	378E-1 6	926E+0
-1	362E-1 6	988E+0
-1	427E-1 6	906E+0
-1	443E-1 6	887E+0
-1	411E-1 6	877E+0
-1	378E-1 6	829E+0
-1	362E-1 6	926E+0
-1	395E-1 6	916E+0
-1	443E-1 6	975E+0
-1	378E-1 6	884E+0
-1	378E-1 6	903E+0
-1	411E-1 6	942E+0
-1	427E-1 6	952E+0
-1	395E-1 6	932E+0
-1	362E-1 6	916E+0
-1	395E-1 6	900E+0
-1	395E-1 6	913E+0
-1	395E-1 6	971E+0
-1	411E-1 6	923E+0
-1	443E-1 6	936E+0
-1	395E-1 6	910E+0
-1	395E-1 6	978E+0
-1	427E-1 6	926E+0
-1	427E-1 6	897E+0
-1	395E-1 6	991E+0
-1	395E-1 6	971E+0
-1	378E-1 6	913E+0
-1	395E-1 6	893E+0
-1	411E-1 6	890E+0
-1	378E-1 6	861E+0
-1	395E-1 6	845E+0
-1	427E-1 6	897E+0
-1	427E-1 6	880E+0
-1	395E-1 6	890E+0
-1	395E-1 6	952E+0
-1	411E-1 6	955E+0
-1	395E-1 6	897E+0
-1	378E-1 6	884E+0
-1	411E-1 6	926E+0
-1	411E-1 6	884E+0
-1	395E-1 6	900E+0
-1	411E-1 6	949E+0
-1	378E-1 6	887E+0
-1	443E-1 6	952E+0
-1	411E-1 6	855E+0
-1	427E-1 6	939E+0
-1	411E-1 6	965E+0
-1	427E-1 6	919E+0
-1	427E-1 6	900E+0
-1	411E-1 6	949E+0
-1	395E-1 6	903E+0
-1	411E-1 6	926E+0
-1	411E-1 6	916E+0
-1	378E-1 6	962E+0
-1	411E-1 6	910E+0
-1	395E-1 6	978E+0
-1	395E-1 6	932E+0
-1	411E-1 6	962E+0
-1	378E-1 6	890E+0
-1	443E-1 6	890E+0
-1	411E-1 6	864E+0
-1	411E-1 6	887E+0
-1	395E-1 6	923E+0
-1	427E-1 6	932E+0
-1	427E-1 6	923E+0
-1	395E-1 6	906E+0
-1	427E-1 6	949E+0
-1	427E-1 6	906E+0
-1	395E-1 6	829E+0
-1	395E-1 6	910E+0
-1	427E-1 6	900E+0
-1	427E-1 6	890E+0
-1	427E-1 6	890E+0
-1	395E-1 6	880E+0
-1	411E-1 6	874E+0
-1	443E-1 6	897E+0
-1	411E-1 6	919E+0
-1	362E-1 6	919E+0
-1	411E-1 6	910E+0
-1	476E-1 6	916E+0
-1	427E-1 6	903E+0
-1	395E-1 6	929E+0
-1	378E-1 6	949E+0
-1	411E-1 6	942E+0
-1	411E-1 6	900E+0
-1	411E-1 6	929E+0
-1	395E-1 6	926E+0
-1	411E-1 6	923E+0
-1	411E-1 6	952E+0
-1	411E-1 6	932E+0
-1	395E-1 6	939E+0
-1	411E-1 6	893E+0
-1	395E-1 6	965E+0
-1	411E-1 6	978E+0
-1	395E-1 6	923E+0
-1	411E-1 6	955E+0
-1	395E-1 6	926E+0
-1	411E-1 6	887E+0
-1	427E-1 6	919E+0
-1	411E-1 6	981E+0
-1	427E-1 6	916E+0
-1	411E-1 6	897E+0
-1	395E-1 6	906E+0
-1	411E-1 6	919E+0
-1	411E-1 6	952E+0
-1	378E-1 6	874E+0
-1	411E-1 6	926E+0
-1	395E-1 6	981E+0
-1	411E-1 6	910E+0
-1	378E-1 6	936E+0
-1	395E-1 6	903E+0
-1	443E-1 6	968E+0
-1	427E-1 6	906E+0
-1	395E-1 6	871E+0
-1	411E-1 6	929E+0
-1	378E-1 6	848E+0
-1	411E-1 6	923E+0
-1	378E-1 6	900E+0
-1	411E-1 6	890E+0
-1	395E-1 6	903E+0
-1	411E-1 6	884E+0
-1	395E-1 6	819E+0
-1	395E-1 6	919E+0
-1	427E-1 6	861E+0
-1	395E-1 6	910E+0
-1	395E-1 6	867E+0
-1	395E-1 6	890E+0
-1	411E-1 6	893E+0
-1	427E-1 6	864E+0
-1	411E-1 6	949E+0
-1	395E-1 6	952E+0
-1	411E-1 6	929E+0
-1	443E-1 6	926E+0
-1	395E-1 6	916E+0
-1	411E-1 6	906E+0
-1	427E-1 6	893E+0
-1	411E-1 6	932E+0
-1	378E-1 6	897E+0
-1	411E-1 6	897E+0
-1	476E-1 6	916E+0
-1	411E-1 6	929E+0
-1	411E-1 6	916E+0
-1	378E-1 6	949E+0
-1	411E-1 6	916E+0
-1	395E-1 6	874E+0
-1	378E-1 6	958E+0
-1	395E-1 6	893E+0
-1	395E-1 6	910E+0
-1	378E-1 6	906E+0
-1	411E-1 6	910E+0
-1	411E-1 6	910E+0
-1	395E-1 6	897E+0
-1	427E-1 6	877E+0
-1	378E-1 6	952E+0
-1	411E-1 6	945E+0
-1	395E-1 6	926E+0
-1	443E-1 6	916E+0
-1	378E-1 6	932E+0
-1	395E-1 6	884E+0
-1	427E-1 6	936E+0
-1	427E-1 6	845E+0
-1	411E-1 6	913E+0
-1	427E-1 6	900E+0
-1	411E-1 6	858E+0
-1	395E-1 6	913E+0
-1	395E-1 6	939E+0
-1	362E-1 6	880E+0
-1	427E-1 6	910E+0
-1	443E-1 6	958E+0
-1	378E-1 6	890E+0
-1	395E-1 6	877E+0
-1	395E-1 6	929E+0
-1	443E-1 6	906E+0
-1	378E-1 6	949E+0
-1	362E-1 6	936E+0
-1	427E-1 6	861E+0
-1	443E-1 6	975E+0
-1	395E-1 6	984E+0
-1	411E-1 6	842E+0
-1	427E-1 6	910E+0
-1	395E-1 6	923E+0
-1	411E-1 6	916E+0
-1	411E-1 6	923E+0
-1	411E-1 6	919E+0
-1	427E-1 6	926E+0
-1	362E-1 6	851E+0
-1	395E-1 6	861E+0
-1	427E-1 6	890E+0
-1	395E-1 6	838E+0
-1	411E-1 6	845E+0
-1	346E-1 6	861E+0
-1	443E-1 6	939E+0
-1	395E-1 6	936E+0
-1	395E-1 6	929E+0
-1	411E-1 6	936E+0
-1	427E-1 6	884E+0
-1	411E-1 6	916E+0
-1	378E-1 6	945E+0
-1	411E-1 6	851E+0
-1	427E-1 6	887E+0
-1	427E-1 6	968E+0
-1	378E-1 6	962E+0
-1	411E-1 6	897E+0
-1	411E-1 6	916E+0
-1	459E-1 6	919E+0
-1	395E-1 6	906E+0
-1	395E-1 6	871E+0
-1	443E-1 6	871E+0
-1	395E-1 6	877E+0
-1	395E-1 6	906E+0
-1	395E-1 6	926E+0
-1	395E-1 6	877E+0
-1	443E-1 6	910E+0
-1	443E-1 6	903E+0
-1	378E-1 6	936E+0
-1	411E-1 6	897E+0
-1	395E-1 6	893E+0
-1	411E-1 6	835E+0
-1	395E-1 6	932E+0
-1	427E-1 6	910E+0
-1	427E-1 6	906E+0
-1	411E-1 6	897E+0
-1	378E-1 6	962E+0
-1	411E-1 6	926E+0
-1	411E-1 6	884E+0
-1	427E-1 6	952E+0
-1	411E-1 6	890E+0
-1	411E-1 6	926E+0
-1	427E-1 6	942E+0
-1	427E-1 6	929E+0
-1	411E-1 6	867E+0
-1	443E-1 6	822E+0
-1	443E-1 6	929E+0
-1	411E-1 6	971E+0
-1	395E-1 6	926E+0
-1	395E-1 6	929E+0
-1	427E-1 6	880E+0
-1	411E-1 6	877E+0
-1	411E-1 6	864E+0
-1	411E-1 6	861E+0
-1	476E-1 6	958E+0
-1	427E-1 6	916E+0
-1	395E-1 6	916E+0
-1	427E-1 6	975E+0
-1	411E-1 6	984E+0
-1	378E-1 6	936E+0
-1	362E-1 6	923E+0
-1	411E-1 6	919E+0
-1	427E-1 6	867E+0
-1	411E-1 6	884E+0
-1	378E-1 6	926E+0
-1	411E-1 6	971E+0
-1	427E-1 6	913E+0
-1	411E-1 6	916E+0
-1	411E-1 6	897E+0
-1	395E-1 6	916E+0
-1	427E-1 6	919E+0
-1	411E-1 6	913E+0
-1	427E-1 6	923E+0
-1	411E-1 6	897E+0
-1	427E-1 6	926E+0
-1	427E-1 6	926E+0
-1	395E-1 6	955E+0
-1	443E-1 6	949E+0
-1	459E-1 6	978E+0
-1	411E-1 6	952E+0
-1	395E-1 6	919E+0
-1	427E-1 6	936E+0
-1	411E-1 6	887E+0
-1	427E-1 6	916E+0
-1	476E-1 6	903E+0
-1	443E-1 6	835E+0
-1	427E-1 6	903E+0
-1	427E-1 6	926E+0
-1	378E-1 6	942E+0
-1	411E-1 6	893E+0
-1	427E-1 6	923E+0
-1	411E-1 6	900E+0
-1	395E-1 6	900E+0
-1	427E-1 6	942E+0
-1	427E-1 6	919E+0
-1	411E-1 6	916E+0
-1	378E-1 6	855E+0
-1	411E-1 6	945E+0
-1	395E-1 6	916E+0
-1	411E-1 6	906E+0
-1	411E-1 6	893E+0
-1	427E-1 6	978E+0
-1	443E-1 6	929E+0
-1	411E-1 6	913E+0
-1	443E-1 6	903E+0
-1	427E-1 6	887E+0
-1	411E-1 6	890E+0
-1	411E-1 6	887E+0
-1	411E-1 6	890E+0
-1	411E-1 6	900E+0
-1	427E-1 6	916E+0
-1	411E-1 6	890E+0
-1	427E-1 6	861E+0
-1	395E-1 6	923E+0
-1	443E-1 6	929E+0
-1	411E-1 6	913E+0
-1	411E-1 6	897E+0
-1	411E-1 6	916E+0
-1	411E-1 6	949E+0
-1	411E-1 6	890E+0
-1	395E-1 6	884E+0
-1	443E-1 6	858E+0
-1	459E-1 6	923E+0
-1	378E-1 6	929E+0
-1	395E-1 6	890E+0
-1	395E-1 6	900E+0
-1	443E-1 6	887E+0
-1	427E-1 6	949E+0
-1	378E-1 6	900E+0
-1	395E-1 6	906E+0
-1	395E-1 6	910E+0
-1	362E-1 6	903E+0
-1	395E-1 6	884E+0
-1	427E-1 6	932E+0
-1	411E-1 6	910E+0
-1	411E-1 6	893E+0
-1	378E-1 6	923E+0
-1	443E-1 6	942E+0
-1	427E-1 6	945E+0
-1	378E-1 6	903E+0
-1	395E-1 6	887E+0
-1	443E-1 6	936E+0
-1	443E-1 6	926E+0
-1	395E-1 6	936E+0
-1	443E-1 6	871E+0
-1	459E-1 6	903E+0
-1	427E-1 6	880E+0
-1	411E-1 6	932E+0
-1	427E-1 6	913E+0
-1	443E-1 6	861E+0
-1	427E-1 6	893E+0
-1	411E-1 6	851E+0
-1	378E-1 6	903E+0
-1	443E-1 6	880E+0
-1	427E-1 6	893E+0
-1	411E-1 6	884E+0
-1	378E-1 6	910E+0
-1	427E-1 6	949E+0
-1	411E-1 6	877E+0
-1	395E-1 6	897E+0
-1	395E-1 6	945E+0
-1	411E-1 6	897E+0
-1	395E-1 6	932E+0
-1	427E-1 6	887E+0
-1	411E-1 6	932E+0
-1	411E-1 6	968E+0
-1	443E-1 6	936E+0
-1	411E-1 6	890E+0
-1	411E-1 6	952E+0
-1	411E-1 6	861E+0
-1	427E-1 6	952E+0
-1	427E-1 6	939E+0
-1	411E-1 6	910E+0
-1	411E-1 6	884E+0
-1	459E-1 6	884E+0
-1	411E-1 6	890E+0
-1	459E-1 6	884E+0
-1	411E-1 6	897E+0
-1	443E-1 6	877E+0
-1	427E-1 6	903E+0
-1	411E-1 6	887E+0
-1	443E-1 6	887E+0
-1	427E-1 6	965E+0
-1	395E-1 7	004E+0
-1	411E-1 6	900E+0
-1	443E-1 6	926E+0
-1	427E-1 6	851E+0
-1	427E-1 6	910E+0
-1	427E-1 6	880E+0
-1	411E-1 6	877E+0
-1	459E-1 6	900E+0
-1	427E-1 6	897E+0
-1	411E-1 6	906E+0
-1	427E-1 6	939E+0
-1	443E-1 6	952E+0
-1	427E-1 6	949E+0
-1	427E-1 6	874E+0
-1	427E-1 6	932E+0
-1	427E-1 6	829E+0
-1	411E-1 6	877E+0
-1	427E-1 6	929E+0
-1	411E-1 6	975E+0
-1	443E-1 6	880E+0
-1	395E-1 6	890E+0
-1	411E-1 6	829E+0
-1	443E-1 6	903E+0
-1	395E-1 6	916E+0
-1	411E-1 6	906E+0
-1	427E-1 6	829E+0
-1	411E-1 6	906E+0
-1	443E-1 6	978E+0
-1	411E-1 6	906E+0
-1	411E-1 6	851E+0
-1	443E-1 6	897E+0
-1	427E-1 6	919E+0
-1	411E-1 6	910E+0
-1	427E-1 6	900E+0
-1	476E-1 6	838E+0
-1	395E-1 6	919E+0
-1	459E-1 6	884E+0
-1	427E-1 6	910E+0
-1	427E-1 6	864E+0
-1	443E-1 6	877E+0
-1	427E-1 6	890E+0
-1	411E-1 6	900E+0
-1	427E-1 6	942E+0
-1	427E-1 6	962E+0
-1	411E-1 6	906E+0
-1	395E-1 6	871E+0
-1	427E-1 6	906E+0
-1	443E-1 6	900E+0
-1	427E-1 6	916E+0
-1	443E-1 6	913E+0
-1	411E-1 6	913E+0
-1	427E-1 6	939E+0
-1	443E-1 6	906E+0
-1	427E-1 6	939E+0
-1	411E-1 6	971E+0
-1	443E-1 6	923E+0
-1	395E-1 6	887E+0
-1	427E-1 6	965E+0
-1	427E-1 6	893E+0
-1	443E-1 6	955E+0
-1	411E-1 6	880E+0
-1	411E-1 6	910E+0
-1	443E-1 6	845E+0
-1	427E-1 6	900E+0
-1	395E-1 6	890E+0
-1	427E-1 6	874E+0
-1	427E-1 6	877E+0
-1	443E-1 6	855E+0
-1	411E-1 6	988E+0
-1	427E-1 6	958E+0
-1	411E-1 6	962E+0
-1	443E-1 6	874E+0
-1	395E-1 6	871E+0
-1	411E-1 6	893E+0
-1	443E-1 6	906E+0
-1	427E-1 6	949E+0
-1	427E-1 6	884E+0
-1	411E-1 6	910E+0
-1	443E-1 6	877E+0
-1	459E-1 6	906E+0
-1	427E-1 6	874E+0
-1	411E-1 6	877E+0
-1	476E-1 6	913E+0
-1	443E-1 6	874E+0
-1	395E-1 6	871E+0
-1	395E-1 6	880E+0
-1	427E-1 6	848E+0
-1	443E-1 6	903E+0
-1	427E-1 6	871E+0
-1	427E-1 6	845E+0
-1	443E-1 6	932E+0
-1	443E-1 6	900E+0
-1	411E-1 6	877E+0
-1	427E-1 6	890E+0
-1	427E-1 6	926E+0
-1	411E-1 6	903E+0
-1	411E-1 6	936E+0
-1	395E-1 6	900E+0
-1	443E-1 6	936E+0
-1	443E-1 6	887E+0
-1	411E-1 6	952E+0
-1	427E-1 6	880E+0
-1	459E-1 6	884E+0
-1	443E-1 6	871E+0
-1	427E-1 6	880E+0
-1	395E-1 6	884E+0
-1	427E-1 6	962E+0
-1	459E-1 6	949E+0
-1	411E-1 6	913E+0
-1	378E-1 6	913E+0
-1	411E-1 6	968E+0
-1	443E-1 6	939E+0
-1	427E-1 6	861E+0
-1	411E-1 6	900E+0
-1	443E-1 6	932E+0
-1	411E-1 6	900E+0
-1	411E-1 6	874E+0
-1	411E-1 6	884E+0
-1	427E-1 6	997E+0
-1	427E-1 6	906E+0
-1	443E-1 6	835E+0
-1	395E-1 6	848E+0
-1	411E-1 6	861E+0
-1	443E-1 6	867E+0
-1	443E-1 6	790E+0
-1	443E-1 6	958E+0
-1	427E-1 6	955E+0
-1	443E-1 6	978E+0
-1	427E-1 6	929E+0
-1	411E-1 6	910E+0
-1	427E-1 6	945E+0
-1	395E-1 6	945E+0
-1	427E-1 6	884E+0
-1	411E-1 6	867E+0
-1	411E-1 6	874E+0
-1	476E-1 6	835E+0
-1	395E-1 6	887E+0
-1	443E-1 6	864E+0
-1	411E-1 6	903E+0
-1	395E-1 6	893E+0
-1	443E-1 6	874E+0
-1	427E-1 6	910E+0
-1	427E-1 6	838E+0
-1	443E-1 6	867E+0
-1	427E-1 6	900E+0
-1	395E-1 6	890E+0
-1	427E-1 6	864E+0
-1	427E-1 6	932E+0
-1	427E-1 6	903E+0
-1	378E-1 6	884E+0
-1	427E-1 6	919E+0
-1	443E-1 6	835E+0
-1	427E-1 6	900E+0
-1	395E-1 6	880E+0
-1	427E-1 6	942E+0
-1	459E-1 6	871E+0
-1	459E-1 6	855E+0
-1	427E-1 6	906E+0
-1	443E-1 6	929E+0
-1	411E-1 6	936E+0
-1	411E-1 6	916E+0
-1	427E-1 6	829E+0
-1	459E-1 6	877E+0
-1	443E-1 6	867E+0
-1	427E-1 6	910E+0
-1	427E-1 6	848E+0
-1	411E-1 6	916E+0
-1	427E-1 6	929E+0
-1	427E-1 6	942E+0
-1	427E-1 6	897E+0
-1	443E-1 6	929E+0
-1	443E-1 6	952E+0
-1	411E-1 6	919E+0
-1	411E-1 6	932E+0
-1	459E-1 6	906E+0
-1	411E-1 6	871E+0
-1	411E-1 6	997E+0
-1	395E-1 6	913E+0
-1	459E-1 6	949E+0
-1	427E-1 6	913E+0
-1	427E-1 6	906E+0
-1	427E-1 6	910E+0
-1	427E-1 6	910E+0
-1	443E-1 6	861E+0
-1	411E-1 6	884E+0
-1	411E-1 6	913E+0
-1	427E-1 6	955E+0
-1	443E-1 6	867E+0
-1	411E-1 6	851E+0
-1	395E-1 6	887E+0
-1	395E-1 6	906E+0
-1	443E-1 6	848E+0
-1	411E-1 6	877E+0
-1	443E-1 6	864E+0
-1	427E-1 6	829E+0
-1	427E-1 6	952E+0
-1	459E-1 6	887E+0
-1	411E-1 6	861E+0
-1	443E-1 6	880E+0
-1	459E-1 6	867E+0
-1	411E-1 6	913E+0
-1	427E-1 6	919E+0
-1	476E-1 6	890E+0
-1	427E-1 6	893E+0
-1	427E-1 6	864E+0
-1	411E-1 6	939E+0
-1	427E-1 6	906E+0
-1	443E-1 6	848E+0
-1	443E-1 6	893E+0
-1	395E-1 6	835E+0
-1	443E-1 6	871E+0
-1	476E-1 6	867E+0
-1	443E-1 6	829E+0
-1	411E-1 6	864E+0
-1	411E-1 6	858E+0
-1	427E-1 6	803E+0
-1	427E-1 6	890E+0
-1	443E-1 6	955E+0
-1	427E-1 6	855E+0
-1	427E-1 6	861E+0
-1	443E-1 6	923E+0
-1	443E-1 6	991E+0
-1	443E-1 6	913E+0
-1	459E-1 6	923E+0
-1	427E-1 6	903E+0
-1	395E-1 6	900E+0
-1	443E-1 6	848E+0
-1	476E-1 6	871E+0
-1	459E-1 6	919E+0
-1	427E-1 6	923E+0
-1	459E-1 6	897E+0
-1	411E-1 6	887E+0
-1	427E-1 6	874E+0
-1	427E-1 6	855E+0
-1	459E-1 6	845E+0
-1	443E-1 6	832E+0
-1	459E-1 6	913E+0
-1	443E-1 6	926E+0
-1	476E-1 6	910E+0
-1	443E-1 6	968E+0
-1	427E-1 6	952E+0
-1	411E-1 6	825E+0
-1	427E-1 6	880E+0
-1	459E-1 6	874E+0
-1	459E-1 6	897E+0
-1	427E-1 6	880E+0
-1	411E-1 6	861E+0
-1	443E-1 6	913E+0
-1	411E-1 6	900E+0
-1	443E-1 6	861E+0
-1	443E-1 6	880E+0
-1	427E-1 6	871E+0
-1	411E-1 6	890E+0
-1	411E-1 6	913E+0
-1	427E-1 6	893E+0
-1	459E-1 6	874E+0
-1	459E-1 6	913E+0
-1	411E-1 6	923E+0
-1	427E-1 6	903E+0
-1	443E-1 6	893E+0
-1	443E-1 6	923E+0
-1	427E-1 6	932E+0
-1	443E-1 6	942E+0
-1	427E-1 6	825E+0
-1	443E-1 6	903E+0
-1	411E-1 6	880E+0
-1	459E-1 6	910E+0
-1	476E-1 6	858E+0
-1	411E-1 6	910E+0
-1	443E-1 6	929E+0
-1	411E-1 6	897E+0
-1	459E-1 6	880E+0
-1	427E-1 6	952E+0
-1	427E-1 6	926E+0
[truncated: 52,515 more rows]
