# Supplementary material for: Improved ANAP incorporation and VCF analysis reveal details of P2X7 current facilitation and a limited conformational interplay between ATP binding and the intracellular ballast domain
Source: eLife. 2023 Jan 4;12:e82479. doi: 10.7554/eLife.82479 (PMC9859053; doi:10.7554/eLife.82479)
Supplement: Figure 2—figure supplement 1—source data 3. [file elife-82479-fig2-figsupp1-data3.zip › Figure-2_figure-supplement-1_source-data-3/20h27/rec17.csv]

-1	492E-1 5	972E+0
-1	508E-1 6	005E+0
-1	541E-1 5	998E+0
-1	573E-1 5	988E+0
-1	492E-1 6	001E+0
-1	508E-1 5	979E+0
-1	541E-1 6	014E+0
-1	541E-1 6	040E+0
-1	508E-1 6	008E+0
-1	492E-1 6	001E+0
-1	541E-1 5	924E+0
-1	541E-1 6	018E+0
-1	524E-1 6	027E+0
-1	508E-1 6	005E+0
-1	541E-1 5	959E+0
-1	541E-1 5	979E+0
-1	508E-1 5	988E+0
-1	508E-1 6	014E+0
-1	524E-1 6	021E+0
-1	524E-1 6	037E+0
-1	492E-1 6	008E+0
-1	524E-1 6	011E+0
-1	508E-1 5	995E+0
-1	573E-1 6	031E+0
-1	524E-1 6	021E+0
-1	508E-1 6	011E+0
-1	541E-1 5	998E+0
-1	524E-1 5	933E+0
-1	524E-1 6	011E+0
-1	524E-1 6	001E+0
-1	557E-1 5	962E+0
-1	541E-1 5	949E+0
-1	524E-1 5	946E+0
-1	541E-1 5	959E+0
-1	541E-1 6	027E+0
-1	524E-1 6	037E+0
-1	492E-1 5	982E+0
-1	492E-1 5	966E+0
-1	541E-1 5	979E+0
-1	541E-1 5	985E+0
-1	524E-1 5	953E+0
-1	508E-1 5	992E+0
-1	524E-1 5	975E+0
-1	541E-1 5	972E+0
-1	524E-1 6	005E+0
-1	524E-1 5	969E+0
-1	557E-1 6	005E+0
-1	524E-1 5	956E+0
-1	524E-1 5	969E+0
-1	541E-1 5	959E+0
-1	524E-1 5	911E+0
-1	541E-1 6	014E+0
-1	508E-1 5	979E+0
-1	508E-1 5	956E+0
-1	508E-1 5	959E+0
-1	557E-1 6	027E+0
-1	524E-1 6	027E+0
-1	508E-1 5	995E+0
-1	541E-1 5	972E+0
-1	541E-1 5	930E+0
-1	508E-1 5	959E+0
-1	492E-1 6	018E+0
-1	557E-1 5	982E+0
-1	524E-1 5	972E+0
-1	508E-1 6	024E+0
-1	524E-1 6	024E+0
-1	508E-1 5	966E+0
-1	557E-1 5	966E+0
-1	508E-1 5	988E+0
-1	541E-1 5	962E+0
-1	557E-1 5	917E+0
-1	541E-1 5	975E+0
-1	492E-1 5	988E+0
-1	508E-1 5	962E+0
-1	541E-1 6	011E+0
-1	524E-1 5	956E+0
-1	508E-1 6	001E+0
-1	524E-1 6	037E+0
-1	524E-1 6	021E+0
-1	524E-1 6	024E+0
-1	541E-1 6	008E+0
-1	492E-1 6	031E+0
-1	541E-1 6	031E+0
-1	541E-1 5	992E+0
-1	541E-1 5	956E+0
-1	492E-1 5	992E+0
-1	508E-1 6	021E+0
-1	524E-1 6	027E+0
-1	524E-1 6	069E+0
-1	524E-1 5	943E+0
-1	524E-1 5	972E+0
-1	524E-1 5	924E+0
-1	476E-1 5	979E+0
-1	492E-1 6	021E+0
-1	573E-1 5	982E+0
-1	524E-1 5	985E+0
-1	492E-1 6	027E+0
-1	541E-1 5	959E+0
-1	541E-1 5	979E+0
-1	541E-1 6	001E+0
-1	508E-1 5	933E+0
-1	541E-1 5	985E+0
-1	541E-1 5	972E+0
-1	541E-1 5	972E+0
-1	541E-1 5	969E+0
-1	541E-1 6	018E+0
-1	541E-1 6	011E+0
-1	541E-1 6	005E+0
-1	524E-1 6	031E+0
-1	508E-1 5	979E+0
-1	557E-1 6	011E+0
-1	541E-1 6	024E+0
-1	524E-1 5	988E+0
-1	524E-1 5	969E+0
-1	508E-1 6	027E+0
-1	541E-1 5	982E+0
-1	508E-1 5	998E+0
-1	524E-1 5	988E+0
-1	541E-1 6	001E+0
-1	541E-1 5	975E+0
-1	508E-1 5	917E+0
-1	524E-1 6	037E+0
-1	573E-1 5	946E+0
-1	541E-1 6	018E+0
-1	524E-1 5	979E+0
-1	524E-1 5	975E+0
-1	573E-1 5	962E+0
-1	508E-1 5	982E+0
-1	524E-1 5	966E+0
-1	508E-1 5	975E+0
-1	541E-1 6	044E+0
-1	557E-1 5	956E+0
-1	524E-1 6	005E+0
-1	508E-1 5	962E+0
-1	557E-1 5	969E+0
-1	541E-1 5	988E+0
-1	492E-1 5	985E+0
-1	524E-1 5	930E+0
-1	557E-1 5	982E+0
-1	541E-1 5	949E+0
-1	492E-1 6	011E+0
-1	508E-1 5	982E+0
-1	541E-1 5	979E+0
-1	557E-1 5	975E+0
-1	524E-1 5	992E+0
-1	557E-1 6	024E+0
-1	524E-1 6	027E+0
-1	541E-1 6	008E+0
-1	508E-1 5	988E+0
-1	524E-1 6	001E+0
-1	557E-1 6	008E+0
-1	541E-1 5	979E+0
-1	524E-1 5	966E+0
-1	541E-1 6	011E+0
-1	541E-1 6	001E+0
-1	573E-1 6	001E+0
-1	508E-1 5	966E+0
-1	557E-1 5	933E+0
-1	541E-1 5	933E+0
-1	524E-1 6	005E+0
-1	508E-1 5	985E+0
-1	508E-1 6	001E+0
-1	573E-1 5	979E+0
-1	541E-1 5	969E+0
-1	508E-1 5	985E+0
-1	508E-1 5	969E+0
-1	557E-1 5	969E+0
-1	541E-1 5	949E+0
-1	508E-1 6	005E+0
-1	492E-1 6	057E+0
-1	573E-1 5	936E+0
-1	508E-1 6	057E+0
-1	524E-1 6	034E+0
-1	524E-1 6	001E+0
-1	541E-1 6	060E+0
-1	557E-1 6	001E+0
-1	557E-1 5	995E+0
-1	492E-1 6	014E+0
-1	524E-1 6	024E+0
-1	557E-1 6	044E+0
-1	541E-1 6	005E+0
-1	508E-1 6	005E+0
-1	541E-1 5	982E+0
-1	541E-1 5	998E+0
-1	508E-1 5	949E+0
-1	492E-1 5	966E+0
-1	541E-1 5	933E+0
-1	557E-1 5	988E+0
-1	557E-1 6	044E+0
-1	508E-1 5	943E+0
-1	557E-1 5	972E+0
-1	541E-1 5	911E+0
-1	492E-1 5	953E+0
-1	524E-1 6	014E+0
-1	557E-1 6	027E+0
-1	541E-1 5	975E+0
-1	492E-1 5	992E+0
-1	524E-1 5	979E+0
-1	573E-1 5	962E+0
-1	557E-1 5	995E+0
-1	508E-1 6	008E+0
-1	492E-1 6	005E+0
-1	541E-1 6	044E+0
-1	508E-1 6	057E+0
-1	541E-1 6	021E+0
-1	541E-1 5	969E+0
-1	541E-1 5	956E+0
-1	524E-1 5	953E+0
-1	508E-1 5	930E+0
-1	508E-1 6	008E+0
-1	541E-1 5	940E+0
-1	541E-1 5	956E+0
-1	492E-1 6	024E+0
-1	524E-1 6	014E+0
-1	541E-1 5	969E+0
-1	557E-1 5	956E+0
-1	476E-1 5	930E+0
-1	492E-1 5	956E+0
-1	557E-1 5	982E+0
-1	541E-1 6	011E+0
-1	508E-1 5	946E+0
-1	508E-1 5	962E+0
-1	524E-1 5	966E+0
-1	541E-1 6	011E+0
-1	541E-1 5	962E+0
-1	541E-1 5	992E+0
-1	557E-1 5	972E+0
-1	524E-1 5	992E+0
-1	508E-1 5	959E+0
-1	524E-1 6	011E+0
-1	557E-1 5	985E+0
-1	524E-1 5	992E+0
-1	541E-1 5	930E+0
-1	524E-1 5	969E+0
-1	524E-1 5	979E+0
-1	524E-1 6	011E+0
-1	492E-1 6	031E+0
-1	524E-1 5	946E+0
-1	541E-1 5	995E+0
-1	557E-1 6	018E+0
-1	524E-1 6	005E+0
-1	557E-1 5	962E+0
-1	557E-1 5	927E+0
-1	541E-1 5	966E+0
-1	524E-1 6	011E+0
-1	524E-1 5	956E+0
-1	524E-1 5	966E+0
-1	541E-1 5	988E+0
-1	541E-1 5	995E+0
-1	524E-1 5	998E+0
-1	524E-1 5	998E+0
-1	573E-1 5	979E+0
-1	508E-1 6	008E+0
-1	573E-1 5	927E+0
-1	557E-1 6	001E+0
-1	541E-1 6	005E+0
-1	524E-1 6	001E+0
-1	508E-1 5	969E+0
-1	557E-1 5	956E+0
-1	508E-1 5	949E+0
-1	459E-1 5	917E+0
-1	524E-1 5	985E+0
-1	508E-1 5	979E+0
-1	557E-1 5	995E+0
-1	508E-1 5	953E+0
-1	508E-1 5	969E+0
-1	541E-1 5	946E+0
-1	524E-1 6	008E+0
-1	541E-1 6	102E+0
-1	508E-1 6	031E+0
-1	557E-1 5	992E+0
-1	557E-1 5	946E+0
-1	508E-1 5	988E+0
-1	541E-1 5	985E+0
-1	557E-1 5	972E+0
-1	524E-1 5	998E+0
-1	541E-1 5	959E+0
-1	508E-1 5	982E+0
-1	557E-1 6	001E+0
-1	557E-1 5	975E+0
-1	476E-1 5	933E+0
-1	541E-1 5	949E+0
-1	524E-1 5	985E+0
-1	557E-1 5	940E+0
-1	524E-1 5	959E+0
-1	524E-1 5	988E+0
-1	573E-1 5	998E+0
-1	524E-1 5	956E+0
-1	541E-1 5	982E+0
-1	541E-1 6	053E+0
-1	573E-1 6	031E+0
-1	524E-1 6	008E+0
-1	492E-1 6	034E+0
-1	508E-1 6	018E+0
-1	557E-1 5	985E+0
-1	541E-1 5	936E+0
-1	508E-1 5	962E+0
-1	524E-1 6	011E+0
-1	557E-1 6	076E+0
-1	524E-1 5	998E+0
-1	524E-1 6	018E+0
-1	524E-1 5	975E+0
-1	541E-1 5	975E+0
-1	557E-1 5	894E+0
-1	524E-1 5	975E+0
-1	541E-1 5	985E+0
-1	605E-1 5	985E+0
-1	541E-1 5	988E+0
-1	541E-1 6	034E+0
-1	492E-1 6	001E+0
-1	557E-1 5	975E+0
-1	557E-1 5	953E+0
-1	524E-1 6	005E+0
-1	557E-1 6	024E+0
-1	573E-1 5	969E+0
-1	524E-1 5	995E+0
-1	557E-1 6	011E+0
-1	508E-1 6	024E+0
-1	541E-1 5	969E+0
-1	557E-1 5	988E+0
-1	508E-1 6	011E+0
-1	524E-1 5	959E+0
-1	557E-1 5	998E+0
-1	541E-1 5	969E+0
-1	508E-1 5	946E+0
-1	524E-1 5	943E+0
-1	557E-1 5	966E+0
-1	524E-1 5	985E+0
-1	524E-1 5	985E+0
-1	524E-1 6	018E+0
-1	557E-1 5	969E+0
-1	541E-1 6	008E+0
-1	541E-1 5	956E+0
-1	508E-1 5	975E+0
-1	557E-1 6	014E+0
-1	557E-1 5	982E+0
-1	541E-1 6	008E+0
-1	541E-1 6	011E+0
-1	541E-1 5	969E+0
-1	524E-1 5	982E+0
-1	557E-1 6	037E+0
-1	459E-1 5	966E+0
-1	508E-1 6	034E+0
-1	541E-1 5	979E+0
-1	524E-1 6	040E+0
-1	541E-1 5	959E+0
-1	557E-1 5	992E+0
-1	541E-1 6	001E+0
-1	524E-1 6	024E+0
-1	524E-1 6	001E+0
-1	573E-1 5	975E+0
-1	508E-1 6	001E+0
-1	524E-1 5	972E+0
-1	524E-1 5	979E+0
-1	557E-1 5	966E+0
-1	557E-1 5	927E+0
-1	524E-1 6	037E+0
-1	492E-1 6	001E+0
-1	557E-1 5	992E+0
-1	557E-1 5	998E+0
-1	541E-1 5	995E+0
-1	524E-1 6	011E+0
-1	557E-1 6	027E+0
-1	541E-1 6	011E+0
-1	541E-1 5	998E+0
-1	541E-1 6	040E+0
-1	557E-1 6	037E+0
-1	557E-1 5	992E+0
-1	541E-1 5	959E+0
-1	541E-1 5	998E+0
-1	573E-1 5	956E+0
-1	541E-1 6	014E+0
-1	541E-1 6	008E+0
-1	508E-1 6	005E+0
-1	557E-1 5	936E+0
-1	541E-1 5	972E+0
-1	524E-1 5	988E+0
-1	524E-1 5	969E+0
-1	541E-1 5	988E+0
-1	524E-1 6	047E+0
-1	541E-1 6	031E+0
-1	541E-1 6	008E+0
-1	573E-1 5	998E+0
-1	589E-1 5	988E+0
-1	557E-1 5	953E+0
-1	557E-1 5	966E+0
-1	557E-1 6	001E+0
-1	541E-1 5	992E+0
-1	557E-1 5	969E+0
-1	508E-1 5	982E+0
-1	524E-1 5	992E+0
-1	557E-1 5	933E+0
-1	524E-1 6	014E+0
-1	524E-1 5	982E+0
-1	524E-1 5	975E+0
-1	589E-1 5	972E+0
-1	508E-1 5	988E+0
-1	524E-1 5	982E+0
-1	573E-1 5	998E+0
-1	573E-1 6	031E+0
-1	541E-1 5	943E+0
-1	524E-1 5	988E+0
-1	557E-1 6	005E+0
-1	541E-1 5	972E+0
-1	557E-1 5	914E+0
-1	541E-1 5	933E+0
-1	557E-1 6	005E+0
-1	557E-1 5	975E+0
-1	524E-1 5	998E+0
-1	524E-1 5	995E+0
-1	541E-1 5	927E+0
-1	524E-1 6	005E+0
-1	541E-1 6	050E+0
-1	524E-1 5	975E+0
-1	589E-1 6	027E+0
-1	524E-1 5	998E+0
-1	524E-1 6	014E+0
-1	541E-1 5	988E+0
-1	524E-1 5	930E+0
-1	573E-1 5	953E+0
-1	492E-1 5	940E+0
-1	557E-1 5	949E+0
-1	573E-1 5	982E+0
-1	557E-1 5	969E+0
-1	508E-1 5	940E+0
-1	541E-1 5	917E+0
-1	573E-1 5	953E+0
-1	589E-1 5	988E+0
-1	524E-1 5	891E+0
-1	524E-1 5	959E+0
-1	557E-1 5	959E+0
-1	524E-1 5	962E+0
-1	541E-1 5	985E+0
-1	492E-1 5	936E+0
-1	573E-1 5	914E+0
-1	557E-1 5	972E+0
-1	541E-1 5	969E+0
-1	541E-1 6	018E+0
-1	573E-1 5	962E+0
-1	589E-1 5	969E+0
-1	524E-1 5	927E+0
-1	508E-1 5	927E+0
-1	541E-1 5	979E+0
-1	605E-1 5	995E+0
-1	541E-1 5	966E+0
-1	541E-1 6	021E+0
-1	589E-1 5	992E+0
-1	557E-1 5	962E+0
-1	508E-1 5	888E+0
-1	541E-1 5	936E+0
-1	557E-1 6	018E+0
-1	557E-1 5	975E+0
-1	524E-1 5	969E+0
-1	492E-1 6	053E+0
-1	573E-1 6	018E+0
-1	508E-1 6	060E+0
-1	524E-1 5	962E+0
-1	524E-1 6	050E+0
-1	557E-1 5	936E+0
-1	557E-1 5	982E+0
-1	524E-1 5	956E+0
-1	541E-1 6	018E+0
-1	541E-1 5	966E+0
-1	573E-1 6	014E+0
-1	557E-1 5	956E+0
-1	476E-1 5	904E+0
-1	589E-1 5	985E+0
-1	557E-1 5	992E+0
-1	524E-1 5	943E+0
-1	508E-1 5	979E+0
-1	573E-1 6	008E+0
-1	573E-1 6	027E+0
-1	524E-1 6	011E+0
-1	557E-1 6	011E+0
-1	573E-1 6	011E+0
-1	557E-1 6	011E+0
-1	557E-1 5	985E+0
-1	541E-1 5	927E+0
-1	573E-1 5	985E+0
-1	573E-1 5	959E+0
-1	557E-1 6	018E+0
-1	541E-1 5	936E+0
-1	557E-1 5	959E+0
-1	589E-1 5	982E+0
-1	508E-1 5	930E+0
-1	541E-1 5	992E+0
-1	524E-1 5	969E+0
-1	557E-1 5	933E+0
-1	524E-1 5	985E+0
-1	589E-1 5	985E+0
-1	573E-1 5	969E+0
-1	541E-1 5	975E+0
-1	524E-1 5	995E+0
-1	541E-1 5	969E+0
-1	557E-1 5	998E+0
-1	541E-1 5	966E+0
-1	524E-1 5	995E+0
-1	541E-1 5	949E+0
-1	541E-1 5	969E+0
-1	557E-1 5	969E+0
-1	508E-1 5	940E+0
-1	524E-1 5	979E+0
-1	573E-1 5	966E+0
-1	541E-1 5	933E+0
-1	557E-1 5	933E+0
-1	524E-1 5	975E+0
-1	524E-1 5	966E+0
-1	557E-1 5	985E+0
-1	524E-1 6	001E+0
-1	541E-1 5	966E+0
-1	589E-1 5	940E+0
-1	573E-1 5	953E+0
-1	524E-1 5	982E+0
-1	557E-1 5	911E+0
-1	573E-1 5	936E+0
-1	589E-1 5	972E+0
-1	524E-1 5	992E+0
-1	541E-1 5	936E+0
-1	541E-1 5	949E+0
-1	573E-1 5	940E+0
-1	524E-1 5	992E+0
-1	541E-1 5	992E+0
-1	541E-1 5	975E+0
-1	541E-1 6	050E+0
-1	524E-1 6	005E+0
-1	541E-1 5	972E+0
-1	541E-1 5	975E+0
-1	605E-1 5	992E+0
-1	541E-1 5	992E+0
-1	524E-1 5	966E+0
-1	557E-1 5	959E+0
-1	557E-1 5	953E+0
-1	524E-1 5	933E+0
-1	573E-1 5	949E+0
-1	557E-1 6	027E+0
-1	573E-1 5	946E+0
-1	541E-1 5	975E+0
-1	524E-1 5	936E+0
-1	541E-1 5	953E+0
-1	541E-1 6	031E+0
-1	508E-1 6	001E+0
-1	524E-1 6	008E+0
-1	541E-1 5	982E+0
-1	557E-1 5	982E+0
-1	508E-1 6	014E+0
-1	541E-1 5	946E+0
-1	589E-1 5	920E+0
-1	541E-1 5	988E+0
-1	524E-1 6	001E+0
-1	524E-1 5	992E+0
-1	557E-1 5	969E+0
-1	541E-1 5	966E+0
-1	573E-1 5	988E+0
-1	541E-1 6	027E+0
-1	557E-1 5	982E+0
-1	541E-1 5	969E+0
-1	492E-1 5	985E+0
-1	557E-1 5	985E+0
-1	541E-1 6	008E+0
-1	589E-1 5	917E+0
-1	541E-1 5	933E+0
-1	541E-1 5	985E+0
-1	541E-1 5	979E+0
-1	541E-1 6	034E+0
-1	524E-1 6	018E+0
-1	541E-1 5	969E+0
-1	524E-1 5	940E+0
-1	541E-1 5	943E+0
-1	557E-1 5	943E+0
-1	541E-1 5	901E+0
-1	557E-1 5	933E+0
-1	557E-1 5	956E+0
-1	524E-1 5	969E+0
-1	492E-1 6	008E+0
-1	557E-1 5	975E+0
-1	557E-1 5	962E+0
-1	557E-1 6	001E+0
-1	508E-1 6	014E+0
-1	541E-1 6	008E+0
-1	541E-1 5	985E+0
-1	541E-1 5	946E+0
-1	541E-1 5	907E+0
-1	573E-1 5	930E+0
-1	557E-1 5	985E+0
-1	508E-1 5	982E+0
-1	557E-1 6	018E+0
-1	573E-1 5	995E+0
-1	557E-1 5	949E+0
-1	573E-1 6	001E+0
-1	524E-1 5	959E+0
-1	589E-1 5	975E+0
-1	524E-1 5	966E+0
-1	541E-1 5	946E+0
-1	524E-1 5	949E+0
-1	557E-1 5	933E+0
-1	589E-1 6	011E+0
-1	541E-1 6	008E+0
-1	524E-1 6	027E+0
-1	573E-1 5	972E+0
-1	573E-1 5	998E+0
-1	508E-1 5	956E+0
-1	557E-1 5	988E+0
-1	573E-1 5	998E+0
-1	605E-1 5	943E+0
-1	557E-1 5	943E+0
-1	541E-1 5	914E+0
-1	589E-1 5	927E+0
-1	573E-1 6	008E+0
-1	557E-1 5	969E+0
-1	541E-1 5	949E+0
-1	557E-1 5	962E+0
-1	573E-1 6	014E+0
-1	557E-1 5	985E+0
-1	524E-1 5	949E+0
-1	589E-1 5	979E+0
-1	589E-1 5	969E+0
-1	524E-1 6	014E+0
-1	524E-1 5	966E+0
-1	573E-1 5	992E+0
-1	557E-1 5	940E+0
-1	508E-1 5	982E+0
-1	524E-1 6	018E+0
-1	557E-1 6	001E+0
-1	557E-1 5	998E+0
-1	508E-1 5	911E+0
-1	541E-1 5	962E+0
-1	541E-1 5	972E+0
-1	573E-1 5	924E+0
-1	524E-1 5	982E+0
-1	524E-1 6	027E+0
-1	573E-1 5	959E+0
-1	541E-1 5	998E+0
-1	541E-1 5	956E+0
-1	541E-1 6	001E+0
-1	557E-1 5	988E+0
-1	573E-1 5	969E+0
-1	524E-1 6	037E+0
-1	459E-1 6	031E+0
-1	573E-1 6	034E+0
-1	573E-1 5	969E+0
-1	541E-1 5	953E+0
-1	524E-1 6	011E+0
-1	557E-1 5	975E+0
-1	573E-1 6	008E+0
-1	541E-1 5	949E+0
-1	524E-1 5	914E+0
-1	541E-1 5	975E+0
-1	573E-1 5	972E+0
-1	508E-1 5	966E+0
-1	524E-1 5	969E+0
-1	557E-1 5	940E+0
-1	524E-1 5	998E+0
-1	541E-1 5	979E+0
-1	541E-1 5	969E+0
-1	524E-1 5	988E+0
-1	557E-1 6	034E+0
-1	541E-1 5	891E+0
-1	508E-1 5	924E+0
-1	589E-1 5	988E+0
-1	524E-1 5	988E+0
-1	541E-1 5	969E+0
-1	541E-1 6	011E+0
-1	557E-1 5	959E+0
-1	557E-1 5	988E+0
-1	541E-1 5	982E+0
-1	541E-1 5	927E+0
-1	589E-1 5	936E+0
-1	541E-1 5	975E+0
-1	541E-1 5	988E+0
-1	541E-1 5	956E+0
-1	557E-1 5	953E+0
-1	605E-1 5	985E+0
-1	524E-1 5	979E+0
-1	541E-1 5	940E+0
-1	573E-1 5	998E+0
-1	589E-1 5	982E+0
-1	557E-1 5	979E+0
-1	524E-1 6	001E+0
-1	557E-1 5	979E+0
-1	557E-1 6	021E+0
-1	541E-1 6	021E+0
-1	541E-1 6	011E+0
-1	557E-1 5	985E+0
-1	557E-1 5	966E+0
-1	524E-1 5	992E+0
-1	524E-1 6	001E+0
-1	589E-1 5	959E+0
-1	573E-1 5	982E+0
-1	524E-1 5	943E+0
-1	541E-1 5	966E+0
-1	557E-1 5	969E+0
-1	573E-1 6	014E+0
-1	541E-1 6	008E+0
-1	524E-1 5	998E+0
-1	557E-1 5	995E+0
-1	573E-1 5	966E+0
-1	573E-1 5	979E+0
-1	524E-1 5	962E+0
-1	573E-1 5	975E+0
-1	557E-1 6	027E+0
-1	541E-1 6	011E+0
-1	524E-1 6	018E+0
-1	557E-1 5	998E+0
-1	573E-1 5	949E+0
-1	557E-1 5	936E+0
-1	573E-1 5	979E+0
-1	573E-1 5	966E+0
-1	573E-1 5	966E+0
-1	508E-1 6	005E+0
-1	524E-1 5	975E+0
-1	589E-1 5	982E+0
-1	541E-1 6	005E+0
-1	557E-1 5	966E+0
-1	524E-1 5	982E+0
-1	589E-1 5	998E+0
-1	573E-1 5	995E+0
-1	541E-1 5	969E+0
-1	508E-1 5	962E+0
-1	541E-1 5	949E+0
-1	573E-1 5	975E+0
-1	541E-1 5	956E+0
-1	524E-1 5	966E+0
-1	557E-1 5	933E+0
-1	589E-1 5	995E+0
-1	541E-1 6	005E+0
-1	524E-1 5	969E+0
-1	557E-1 5	985E+0
-1	557E-1 5	933E+0
-1	557E-1 5	907E+0
-1	541E-1 5	979E+0
-1	589E-1 5	959E+0
-1	573E-1 5	988E+0
-1	541E-1 5	995E+0
-1	541E-1 5	914E+0
-1	557E-1 5	959E+0
-1	557E-1 5	995E+0
-1	524E-1 5	985E+0
-1	524E-1 5	992E+0
-1	589E-1 5	979E+0
-1	541E-1 6	034E+0
-1	541E-1 5	995E+0
-1	524E-1 5	972E+0
-1	589E-1 5	904E+0
-1	557E-1 5	972E+0
-1	589E-1 5	949E+0
-1	557E-1 5	998E+0
-1	557E-1 5	979E+0
-1	573E-1 5	992E+0
-1	541E-1 6	001E+0
-1	557E-1 5	998E+0
-1	541E-1 6	018E+0
-1	557E-1 5	972E+0
-1	573E-1 5	966E+0
-1	557E-1 5	953E+0
-1	557E-1 5	917E+0
-1	573E-1 5	891E+0
-1	541E-1 5	962E+0
-1	524E-1 5	927E+0
-1	557E-1 5	966E+0
-1	605E-1 5	979E+0
-1	541E-1 6	001E+0
-1	541E-1 5	940E+0
-1	573E-1 5	940E+0
-1	557E-1 5	988E+0
-1	557E-1 5	966E+0
-1	557E-1 5	927E+0
-1	589E-1 5	949E+0
-1	573E-1 5	975E+0
-1	541E-1 5	959E+0
-1	541E-1 5	982E+0
-1	557E-1 5	972E+0
-1	557E-1 5	946E+0
-1	541E-1 5	930E+0
-1	541E-1 5	956E+0
-1	541E-1 5	959E+0
-1	557E-1 5	959E+0
-1	524E-1 5	959E+0
-1	557E-1 5	956E+0
-1	557E-1 5	966E+0
-1	573E-1 5	940E+0
-1	524E-1 5	946E+0
-1	557E-1 6	005E+0
-1	557E-1 5	924E+0
-1	589E-1 5	988E+0
-1	541E-1 5	959E+0
-1	541E-1 5	943E+0
-1	573E-1 6	005E+0
-1	573E-1 5	975E+0
-1	541E-1 6	001E+0
-1	524E-1 5	992E+0
-1	557E-1 5	966E+0
-1	573E-1 5	927E+0
-1	573E-1 5	992E+0
-1	573E-1 5	936E+0
-1	557E-1 5	930E+0
-1	573E-1 5	992E+0
-1	541E-1 5	949E+0
-1	541E-1 5	911E+0
-1	573E-1 5	949E+0
-1	573E-1 5	992E+0
-1	557E-1 5	949E+0
-1	557E-1 5	914E+0
-1	557E-1 5	953E+0
-1	573E-1 5	992E+0
-1	557E-1 5	988E+0
-1	557E-1 5	988E+0
-1	589E-1 5	949E+0
-1	589E-1 5	949E+0
-1	541E-1 5	936E+0
-1	541E-1 5	982E+0
-1	573E-1 6	014E+0
-1	557E-1 5	995E+0
-1	573E-1 5	946E+0
-1	541E-1 5	949E+0
-1	557E-1 5	988E+0
-1	589E-1 5	959E+0
-1	557E-1 5	982E+0
-1	573E-1 5	949E+0
-1	589E-1 5	992E+0
-1	573E-1 5	972E+0
-1	573E-1 5	930E+0
-1	557E-1 5	998E+0
-1	573E-1 5	936E+0
-1	589E-1 6	005E+0
-1	524E-1 5	995E+0
-1	557E-1 5	933E+0
-1	573E-1 5	975E+0
-1	557E-1 6	037E+0
-1	557E-1 5	969E+0
-1	508E-1 5	933E+0
-1	605E-1 5	943E+0
-1	573E-1 5	936E+0
-1	541E-1 6	014E+0
-1	557E-1 6	011E+0
-1	605E-1 5	936E+0
-1	589E-1 5	927E+0
-1	573E-1 5	933E+0
-1	541E-1 5	988E+0
-1	573E-1 5	975E+0
-1	605E-1 6	037E+0
-1	557E-1 5	998E+0
-1	589E-1 5	982E+0
-1	573E-1 5	953E+0
-1	557E-1 5	979E+0
-1	557E-1 5	949E+0
-1	541E-1 5	972E+0
-1	622E-1 5	956E+0
-1	589E-1 5	975E+0
-1	573E-1 5	985E+0
-1	557E-1 5	914E+0
-1	589E-1 5	943E+0
-1	573E-1 5	975E+0
-1	557E-1 5	949E+0
-1	557E-1 5	933E+0
-1	589E-1 5	962E+0
-1	589E-1 5	962E+0
-1	557E-1 5	956E+0
-1	524E-1 5	985E+0
-1	573E-1 6	008E+0
-1	589E-1 5	936E+0
-1	573E-1 5	959E+0
-1	557E-1 6	001E+0
-1	557E-1 5	972E+0
-1	589E-1 6	014E+0
-1	541E-1 6	008E+0
-1	557E-1 5	949E+0
-1	589E-1 5	936E+0
-1	573E-1 5	966E+0
-1	557E-1 6	001E+0
-1	541E-1 5	969E+0
-1	589E-1 5	940E+0
-1	589E-1 6	008E+0
-1	557E-1 5	988E+0
-1	557E-1 6	008E+0
-1	605E-1 5	972E+0
-1	622E-1 5	995E+0
-1	541E-1 5	982E+0
-1	541E-1 5	936E+0
-1	573E-1 5	988E+0
-1	622E-1 5	914E+0
-1	557E-1 5	907E+0
-1	557E-1 5	888E+0
-1	589E-1 5	924E+0
-1	622E-1 5	979E+0
-1	557E-1 5	933E+0
-1	541E-1 5	956E+0
-1	573E-1 6	001E+0
-1	589E-1 5	969E+0
-1	573E-1 5	995E+0
-1	557E-1 5	975E+0
-1	589E-1 5	959E+0
-1	573E-1 5	972E+0
-1	557E-1 5	982E+0
-1	573E-1 5	943E+0
-1	573E-1 5	962E+0
-1	589E-1 5	953E+0
-1	524E-1 5	933E+0
-1	508E-1 5	979E+0
-1	557E-1 5	962E+0
-1	589E-1 5	969E+0
-1	589E-1 5	927E+0
-1	573E-1 5	953E+0
-1	589E-1 5	956E+0
-1	557E-1 5	943E+0
-1	573E-1 5	927E+0
-1	557E-1 5	975E+0
-1	589E-1 6	011E+0
-1	589E-1 5	979E+0
-1	589E-1 5	966E+0
-1	524E-1 5	969E+0
-1	573E-1 5	956E+0
-1	589E-1 5	953E+0
-1	557E-1 5	936E+0
-1	557E-1 5	959E+0
-1	573E-1 6	011E+0
-1	573E-1 5	949E+0
-1	557E-1 5	992E+0
-1	557E-1 5	975E+0
-1	573E-1 5	949E+0
-1	573E-1 5	988E+0
-1	573E-1 5	982E+0
-1	524E-1 5	940E+0
-1	573E-1 5	933E+0
-1	605E-1 5	927E+0
-1	573E-1 5	924E+0
-1	557E-1 5	927E+0
-1	573E-1 5	975E+0
-1	573E-1 5	920E+0
-1	557E-1 5	988E+0
-1	557E-1 5	969E+0
-1	589E-1 5	946E+0
-1	573E-1 5	917E+0
-1	557E-1 5	953E+0
-1	557E-1 5	972E+0
-1	557E-1 5	972E+0
-1	605E-1 6	011E+0
-1	573E-1 5	985E+0
-1	541E-1 5	914E+0
-1	622E-1 5	904E+0
-1	557E-1 5	959E+0
-1	557E-1 5	953E+0
-1	541E-1 5	946E+0
-1	573E-1 5	946E+0
-1	573E-1 5	953E+0
-1	524E-1 5	972E+0
-1	573E-1 5	972E+0
-1	573E-1 5	956E+0
-1	557E-1 5	881E+0
-1	557E-1 5	949E+0
-1	557E-1 5	959E+0
-1	605E-1 5	975E+0
-1	589E-1 5	943E+0
-1	557E-1 5	992E+0
-1	557E-1 5	953E+0
-1	573E-1 5	966E+0
-1	605E-1 5	933E+0
-1	541E-1 5	911E+0
-1	541E-1 5	911E+0
-1	605E-1 5	988E+0
-1	573E-1 5	969E+0
-1	589E-1 5	998E+0
-1	557E-1 6	005E+0
-1	573E-1 6	005E+0
-1	605E-1 5	995E+0
-1	589E-1 5	894E+0
-1	589E-1 5	969E+0
-1	573E-1 5	988E+0
-1	589E-1 6	031E+0
-1	541E-1 5	972E+0
-1	589E-1 5	901E+0
-1	605E-1 5	959E+0
-1	573E-1 5	933E+0
-1	524E-1 5	988E+0
-1	541E-1 6	027E+0
-1	622E-1 5	972E+0
-1	589E-1 5	995E+0
-1	557E-1 5	936E+0
-1	557E-1 5	982E+0
-1	573E-1 5	885E+0
-1	622E-1 5	998E+0
-1	573E-1 5	959E+0
-1	557E-1 5	982E+0
-1	605E-1 5	975E+0
-1	622E-1 5	936E+0
-1	541E-1 5	985E+0
-1	589E-1 6	024E+0
-1	557E-1 5	985E+0
-1	589E-1 5	940E+0
-1	557E-1 5	933E+0
-1	557E-1 5	972E+0
-1	589E-1 5	956E+0
-1	589E-1 5	972E+0
-1	605E-1 5	894E+0
-1	573E-1 5	975E+0
-1	589E-1 6	024E+0
-1	573E-1 5	930E+0
-1	589E-1 5	927E+0
-1	573E-1 5	956E+0
-1	622E-1 5	936E+0
-1	589E-1 5	988E+0
-1	541E-1 5	930E+0
-1	557E-1 5	953E+0
-1	573E-1 5	988E+0
-1	589E-1 5	982E+0
-1	557E-1 5	969E+0
-1	573E-1 5	914E+0
-1	605E-1 5	924E+0
-1	573E-1 5	982E+0
-1	557E-1 5	969E+0
-1	541E-1 5	953E+0
-1	622E-1 5	985E+0
-1	622E-1 5	943E+0
-1	541E-1 6	014E+0
-1	573E-1 5	985E+0
-1	573E-1 5	946E+0
-1	573E-1 5	924E+0
-1	589E-1 5	975E+0
-1	573E-1 5	946E+0
-1	589E-1 5	962E+0
-1	573E-1 5	936E+0
-1	524E-1 5	962E+0
-1	541E-1 5	975E+0
-1	589E-1 6	011E+0
-1	589E-1 5	998E+0
-1	541E-1 5	936E+0
-1	589E-1 5	949E+0
-1	605E-1 5	972E+0
-1	589E-1 5	995E+0
-1	557E-1 5	946E+0
-1	573E-1 5	969E+0
-1	605E-1 5	962E+0
-1	605E-1 5	962E+0
-1	573E-1 6	005E+0
-1	589E-1 5	943E+0
-1	589E-1 5	982E+0
-1	638E-1 5	972E+0
-1	541E-1 5	930E+0
-1	557E-1 5	985E+0
-1	557E-1 5	946E+0
-1	589E-1 5	927E+0
-1	589E-1 5	979E+0
-1	524E-1 6	044E+0
-1	605E-1 5	972E+0
-1	589E-1 5	924E+0
-1	573E-1 5	936E+0
-1	541E-1 5	946E+0
-1	557E-1 5	985E+0
-1	605E-1 5	956E+0
-1	573E-1 5	959E+0
-1	589E-1 5	907E+0
-1	573E-1 5	907E+0
-1	605E-1 5	959E+0
-1	557E-1 5	992E+0
-1	573E-1 5	979E+0
-1	541E-1 5	982E+0
-1	589E-1 5	953E+0
-1	573E-1 5	995E+0
-1	589E-1 5	995E+0
-1	589E-1 5	930E+0
-1	605E-1 5	995E+0
-1	573E-1 5	985E+0
-1	557E-1 5	959E+0
-1	573E-1 5	982E+0
-1	605E-1 5	949E+0
-1	589E-1 5	992E+0
-1	589E-1 5	914E+0
-1	573E-1 5	875E+0
-1	622E-1 5	891E+0
-1	589E-1 5	956E+0
-1	573E-1 5	975E+0
-1	605E-1 5	956E+0
-1	557E-1 6	005E+0
-1	589E-1 5	975E+0
-1	573E-1 5	982E+0
-1	557E-1 5	959E+0
-1	589E-1 5	949E+0
-1	573E-1 6	024E+0
-1	573E-1 5	979E+0
-1	573E-1 5	940E+0
-1	589E-1 5	946E+0
-1	573E-1 5	959E+0
-1	573E-1 5	949E+0
-1	557E-1 5	966E+0
-1	605E-1 6	034E+0
-1	573E-1 5	920E+0
-1	573E-1 5	894E+0
-1	557E-1 5	920E+0
-1	573E-1 5	930E+0
-1	557E-1 5	966E+0
-1	573E-1 5	936E+0
-1	605E-1 5	924E+0
-1	589E-1 5	949E+0
-1	557E-1 5	943E+0
-1	557E-1 6	018E+0
-1	589E-1 5	956E+0
-1	589E-1 5	940E+0
-1	541E-1 6	008E+0
-1	557E-1 5	966E+0
-1	573E-1 5	962E+0
-1	605E-1 6	021E+0
-1	573E-1 5	943E+0
-1	589E-1 5	904E+0
-1	622E-1 5	933E+0
-1	573E-1 5	920E+0
-1	557E-1 5	943E+0
-1	573E-1 5	940E+0
-1	605E-1 5	979E+0
-1	589E-1 5	911E+0
-1	557E-1 5	894E+0
-1	589E-1 5	930E+0
-1	622E-1 5	953E+0
-1	605E-1 5	988E+0
-1	557E-1 5	959E+0
-1	573E-1 5	969E+0
-1	605E-1 5	956E+0
-1	573E-1 6	011E+0
-1	573E-1 5	995E+0
-1	573E-1 5	933E+0
-1	605E-1 5	969E+0
-1	589E-1 5	972E+0
-1	573E-1 5	917E+0
-1	557E-1 5	949E+0
-1	605E-1 6	001E+0
-1	622E-1 5	985E+0
-1	541E-1 6	001E+0
-1	541E-1 5	949E+0
-1	605E-1 5	969E+0
-1	605E-1 6	008E+0
-1	589E-1 5	959E+0
-1	557E-1 6	005E+0
-1	589E-1 6	014E+0
-1	589E-1 5	959E+0
-1	573E-1 5	988E+0
-1	557E-1 5	966E+0
-1	605E-1 5	982E+0
-1	557E-1 6	001E+0
-1	573E-1 5	995E+0
-1	573E-1 5	979E+0
-1	654E-1 5	959E+0
-1	605E-1 5	959E+0
-1	573E-1 5	943E+0
-1	589E-1 5	985E+0
-1	622E-1 5	940E+0
-1	589E-1 5	979E+0
-1	557E-1 5	943E+0
-1	573E-1 5	940E+0
-1	573E-1 5	940E+0
-1	605E-1 5	953E+0
-1	622E-1 5	946E+0
-1	605E-1 5	891E+0
-1	622E-1 5	972E+0
-1	622E-1 5	953E+0
-1	557E-1 6	011E+0
-1	589E-1 5	946E+0
-1	573E-1 5	953E+0
-1	589E-1 5	933E+0
-1	557E-1 5	927E+0
-1	573E-1 5	924E+0
-1	605E-1 5	949E+0
-1	622E-1 5	936E+0
-1	589E-1 5	962E+0
-1	573E-1 5	946E+0
-1	589E-1 5	943E+0
-1	605E-1 5	982E+0
-1	557E-1 5	936E+0
-1	573E-1 5	914E+0
-1	589E-1 5	969E+0
-1	589E-1 5	969E+0
-1	573E-1 5	966E+0
-1	573E-1 5	943E+0
-1	573E-1 5	911E+0
-1	573E-1 5	911E+0
-1	573E-1 6	014E+0
-1	573E-1 6	014E+0
-1	605E-1 6	014E+0
-1	605E-1 5	972E+0
-1	589E-1 5	956E+0
-1	589E-1 6	008E+0
-1	605E-1 5	966E+0
-1	573E-1 6	008E+0
-1	573E-1 5	959E+0
-1	589E-1 5	949E+0
-1	605E-1 5	904E+0
-1	589E-1 5	946E+0
-1	557E-1 5	979E+0
-1	541E-1 5	969E+0
-1	605E-1 5	943E+0
-1	589E-1 5	982E+0
-1	573E-1 5	943E+0
-1	589E-1 5	992E+0
-1	541E-1 5	966E+0
-1	605E-1 6	008E+0
-1	557E-1 5	975E+0
-1	589E-1 5	962E+0
-1	589E-1 5	998E+0
-1	589E-1 5	972E+0
-1	573E-1 5	940E+0
-1	573E-1 5	940E+0
-1	605E-1 5	953E+0
-1	589E-1 5	972E+0
-1	589E-1 5	969E+0
-1	573E-1 5	959E+0
-1	573E-1 5	949E+0
-1	605E-1 6	021E+0
-1	557E-1 5	956E+0
-1	589E-1 5	949E+0
-1	589E-1 5	933E+0
-1	605E-1 5	966E+0
-1	557E-1 5	959E+0
-1	557E-1 5	959E+0
-1	638E-1 6	031E+0
-1	622E-1 5	995E+0
-1	573E-1 5	975E+0
-1	557E-1 5	894E+0
-1	589E-1 5	956E+0
-1	622E-1 6	011E+0
-1	573E-1 5	979E+0
-1	573E-1 5	969E+0
-1	589E-1 5	992E+0
-1	557E-1 5	940E+0
-1	557E-1 5	914E+0
-1	589E-1 5	927E+0
-1	622E-1 5	936E+0
-1	589E-1 5	975E+0
-1	589E-1 5	927E+0
-1	622E-1 5	985E+0
-1	622E-1 5	946E+0
-1	605E-1 5	949E+0
-1	557E-1 5	946E+0
-1	605E-1 5	985E+0
-1	622E-1 5	982E+0
-1	573E-1 5	959E+0
-1	589E-1 5	985E+0
-1	573E-1 5	975E+0
-1	605E-1 5	975E+0
-1	573E-1 5	959E+0
-1	557E-1 5	943E+0
-1	573E-1 5	966E+0
-1	622E-1 6	027E+0
-1	622E-1 5	920E+0
-1	573E-1 5	985E+0
-1	589E-1 5	936E+0
-1	557E-1 5	988E+0
-1	605E-1 5	959E+0
-1	573E-1 5	930E+0
-1	573E-1 6	044E+0
-1	589E-1 5	924E+0
-1	622E-1 5	998E+0
-1	573E-1 5	966E+0
-1	573E-1 5	992E+0
-1	605E-1 5	966E+0
-1	622E-1 5	998E+0
-1	541E-1 5	943E+0
-1	557E-1 5	959E+0
-1	589E-1 5	979E+0
-1	622E-1 6	037E+0
-1	589E-1 5	953E+0
-1	557E-1 5	927E+0
-1	589E-1 5	936E+0
-1	573E-1 5	933E+0
-1	557E-1 5	946E+0
-1	589E-1 5	962E+0
-1	573E-1 5	995E+0
-1	589E-1 5	940E+0
-1	605E-1 5	969E+0
-1	573E-1 5	992E+0
-1	622E-1 5	962E+0
-1	605E-1 5	943E+0
-1	589E-1 5	988E+0
-1	541E-1 5	885E+0
-1	589E-1 5	969E+0
-1	589E-1 5	924E+0
-1	573E-1 5	936E+0
-1	589E-1 5	956E+0
-1	589E-1 5	917E+0
-1	605E-1 5	992E+0
-1	605E-1 5	972E+0
-1	573E-1 5	959E+0
-1	557E-1 5	979E+0
-1	605E-1 5	956E+0
-1	557E-1 5	988E+0
-1	573E-1 5	943E+0
-1	605E-1 5	936E+0
-1	605E-1 5	943E+0
-1	605E-1 5	969E+0
-1	557E-1 5	949E+0
-1	605E-1 5	969E+0
-1	605E-1 5	962E+0
-1	605E-1 5	975E+0
-1	573E-1 5	998E+0
-1	589E-1 6	008E+0
-1	589E-1 6	011E+0
-1	605E-1 5	975E+0
-1	573E-1 5	982E+0
-1	589E-1 5	936E+0
-1	605E-1 5	891E+0
-1	589E-1 5	953E+0
-1	589E-1 6	024E+0
-1	605E-1 5	943E+0
-1	622E-1 5	966E+0
-1	605E-1 5	946E+0
-1	589E-1 5	962E+0
-1	622E-1 5	936E+0
-1	605E-1 5	940E+0
-1	605E-1 5	911E+0
-1	541E-1 5	898E+0
-1	573E-1 5	946E+0
-1	605E-1 5	995E+0
-1	573E-1 5	972E+0
-1	589E-1 5	979E+0
-1	605E-1 5	881E+0
-1	541E-1 5	956E+0
-1	605E-1 5	995E+0
-1	573E-1 5	959E+0
-1	573E-1 5	924E+0
-1	589E-1 5	972E+0
-1	557E-1 5	930E+0
-1	622E-1 5	885E+0
-1	589E-1 5	920E+0
-1	638E-1 5	998E+0
-1	573E-1 6	014E+0
-1	557E-1 5	972E+0
-1	589E-1 5	982E+0
-1	589E-1 6	018E+0
-1	589E-1 5	975E+0
-1	557E-1 5	956E+0
-1	589E-1 5	966E+0
-1	589E-1 5	940E+0
-1	605E-1 5	927E+0
-1	557E-1 5	940E+0
-1	605E-1 5	969E+0
-1	589E-1 5	995E+0
-1	573E-1 5	930E+0
-1	573E-1 5	917E+0
-1	605E-1 5	914E+0
-1	654E-1 5	953E+0
-1	589E-1 5	975E+0
-1	605E-1 5	924E+0
-1	670E-1 6	008E+0
-1	622E-1 5	943E+0
-1	589E-1 5	995E+0
-1	573E-1 5	966E+0
-1	589E-1 5	927E+0
-1	638E-1 5	962E+0
-1	573E-1 5	966E+0
-1	589E-1 5	881E+0
-1	605E-1 5	936E+0
-1	605E-1 5	930E+0
-1	605E-1 5	962E+0
-1	605E-1 5	891E+0
-1	605E-1 5	881E+0
-1	622E-1 5	911E+0
-1	589E-1 5	911E+0
-1	573E-1 5	917E+0
-1	638E-1 5	924E+0
-1	589E-1 5	988E+0
-1	589E-1 5	933E+0
-1	605E-1 5	943E+0
-1	589E-1 5	943E+0
-1	622E-1 5	920E+0
-1	573E-1 5	985E+0
-1	638E-1 5	949E+0
-1	573E-1 5	949E+0
-1	605E-1 5	985E+0
-1	573E-1 5	962E+0
-1	622E-1 6	005E+0
-1	605E-1 5	940E+0
-1	589E-1 5	959E+0
-1	573E-1 5	949E+0
-1	573E-1 5	888E+0
-1	605E-1 5	953E+0
-1	605E-1 6	008E+0
-1	605E-1 5	992E+0
-1	589E-1 5	962E+0
-1	605E-1 5	933E+0
-1	605E-1 5	924E+0
-1	589E-1 5	969E+0
-1	605E-1 5	943E+0
-1	605E-1 5	894E+0
-1	622E-1 5	920E+0
-1	605E-1 5	933E+0
-1	605E-1 5	975E+0
-1	589E-1 5	943E+0
-1	605E-1 5	985E+0
-1	589E-1 5	966E+0
-1	573E-1 5	992E+0
-1	605E-1 5	914E+0
-1	638E-1 5	972E+0
-1	589E-1 5	881E+0
-1	589E-1 5	936E+0
-1	638E-1 5	936E+0
-1	622E-1 5	936E+0
-1	589E-1 5	907E+0
-1	573E-1 5	933E+0
-1	638E-1 5	992E+0
-1	605E-1 5	949E+0
-1	605E-1 5	933E+0
-1	622E-1 5	907E+0
-1	622E-1 5	927E+0
-1	670E-1 6	008E+0
-1	573E-1 5	953E+0
-1	589E-1 5	956E+0
-1	605E-1 5	966E+0
-1	622E-1 5	940E+0
-1	573E-1 5	924E+0
-1	605E-1 5	943E+0
-1	638E-1 5	943E+0
-1	589E-1 5	966E+0
-1	573E-1 5	956E+0
-1	573E-1 5	930E+0
-1	622E-1 5	927E+0
-1	605E-1 5	956E+0
-1	573E-1 6	001E+0
-1	573E-1 5	992E+0
-1	622E-1 5	953E+0
-1	622E-1 5	901E+0
-1	573E-1 5	966E+0
-1	589E-1 5	995E+0
-1	605E-1 6	018E+0
-1	638E-1 5	930E+0
-1	622E-1 5	966E+0
-1	605E-1 5	953E+0
-1	622E-1 5	969E+0
-1	622E-1 5	898E+0
-1	605E-1 5	917E+0
-1	573E-1 5	946E+0
-1	622E-1 6	008E+0
-1	589E-1 5	936E+0
-1	589E-1 5	949E+0
-1	589E-1 5	969E+0
-1	605E-1 5	946E+0
-1	622E-1 5	940E+0
-1	589E-1 5	982E+0
-1	589E-1 5	930E+0
-1	622E-1 5	940E+0
-1	622E-1 5	969E+0
-1	573E-1 5	962E+0
-1	573E-1 5	962E+0
-1	589E-1 5	969E+0
-1	638E-1 5	998E+0
-1	605E-1 5	959E+0
-1	605E-1 5	924E+0
-1	622E-1 5	953E+0
-1	638E-1 5	959E+0
-1	605E-1 5	940E+0
-1	605E-1 5	992E+0
-1	605E-1 5	995E+0
-1	622E-1 5	943E+0
-1	589E-1 5	907E+0
-1	605E-1 5	953E+0
-1	622E-1 5	998E+0
-1	654E-1 5	898E+0
-1	589E-1 5	917E+0
-1	589E-1 5	975E+0
-1	605E-1 5	972E+0
-1	638E-1 5	933E+0
-1	622E-1 5	946E+0
-1	605E-1 5	995E+0
-1	622E-1 6	011E+0
-1	589E-1 5	943E+0
-1	573E-1 5	927E+0
-1	573E-1 5	881E+0
-1	589E-1 5	933E+0
-1	622E-1 5	959E+0
-1	589E-1 6	005E+0
-1	573E-1 5	924E+0
-1	622E-1 5	920E+0
-1	638E-1 5	927E+0
-1	573E-1 5	972E+0
-1	605E-1 5	936E+0
-1	605E-1 5	936E+0
-1	622E-1 6	005E+0
-1	589E-1 5	966E+0
-1	589E-1 5	940E+0
-1	654E-1 5	959E+0
-1	622E-1 5	881E+0
-1	557E-1 5	966E+0
-1	589E-1 5	946E+0
-1	605E-1 5	985E+0
-1	638E-1 5	979E+0
-1	589E-1 5	953E+0
-1	573E-1 5	979E+0
-1	622E-1 5	924E+0
-1	622E-1 5	988E+0
-1	605E-1 5	966E+0
-1	605E-1 6	005E+0
-1	638E-1 5	956E+0
-1	622E-1 5	966E+0
-1	605E-1 5	979E+0
-1	589E-1 5	933E+0
-1	605E-1 5	972E+0
-1	622E-1 5	988E+0
-1	589E-1 5	917E+0
-1	573E-1 5	927E+0
-1	622E-1 5	927E+0
-1	654E-1 5	992E+0
-1	589E-1 5	962E+0
-1	589E-1 5	930E+0
-1	605E-1 5	917E+0
-1	638E-1 5	972E+0
-1	605E-1 6	005E+0
-1	573E-1 5	927E+0
-1	605E-1 5	891E+0
-1	622E-1 5	956E+0
-1	589E-1 5	933E+0
-1	589E-1 6	011E+0
-1	622E-1 5	936E+0
-1	622E-1 5	911E+0
-1	589E-1 5	924E+0
-1	589E-1 5	927E+0
-1	605E-1 5	904E+0
-1	638E-1 5	933E+0
-1	573E-1 5	966E+0
-1	589E-1 5	917E+0
-1	622E-1 5	904E+0
-1	622E-1 5	949E+0
-1	605E-1 5	956E+0
-1	638E-1 5	904E+0
-1	622E-1 5	936E+0
-1	638E-1 5	940E+0
-1	605E-1 6	001E+0
-1	605E-1 5	982E+0
-1	589E-1 5	904E+0
-1	622E-1 5	917E+0
-1	589E-1 5	936E+0
-1	589E-1 5	907E+0
-1	573E-1 5	959E+0
-1	622E-1 5	959E+0
-1	622E-1 5	975E+0
-1	589E-1 5	966E+0
-1	605E-1 5	972E+0
-1	605E-1 5	936E+0
-1	605E-1 5	933E+0
-1	573E-1 5	959E+0
-1	605E-1 5	927E+0
-1	622E-1 5	953E+0
-1	605E-1 5	936E+0
-1	573E-1 5	988E+0
-1	589E-1 5	891E+0
-1	622E-1 5	982E+0
-1	589E-1 5	907E+0
-1	622E-1 5	998E+0
-1	654E-1 5	901E+0
-1	638E-1 5	894E+0
-1	589E-1 5	927E+0
-1	573E-1 5	943E+0
-1	622E-1 5	949E+0
-1	605E-1 5	953E+0
-1	622E-1 5	949E+0
-1	622E-1 5	956E+0
-1	622E-1 5	949E+0
-1	605E-1 5	943E+0
-1	605E-1 5	927E+0
-1	605E-1 6	011E+0
-1	605E-1 5	924E+0
-1	654E-1 5	962E+0
-1	589E-1 5	936E+0
-1	622E-1 5	962E+0
-1	605E-1 5	988E+0
-1	605E-1 5	975E+0
-1	605E-1 5	946E+0
-1	605E-1 5	927E+0
-1	622E-1 5	927E+0
-1	654E-1 5	949E+0
-1	605E-1 5	962E+0
-1	589E-1 5	940E+0
-1	622E-1 5	907E+0
-1	654E-1 5	940E+0
-1	605E-1 5	946E+0
-1	605E-1 5	940E+0
-1	605E-1 5	907E+0
-1	622E-1 5	988E+0
-1	589E-1 5	953E+0
-1	622E-1 5	930E+0
-1	605E-1 5	894E+0
-1	605E-1 5	927E+0
-1	589E-1 5	904E+0
-1	589E-1 5	998E+0
-1	605E-1 5	904E+0
-1	638E-1 5	969E+0
-1	573E-1 5	936E+0
-1	573E-1 5	953E+0
-1	622E-1 5	920E+0
-1	622E-1 5	930E+0
-1	589E-1 5	940E+0
-1	605E-1 5	953E+0
-1	622E-1 5	946E+0
-1	638E-1 5	943E+0
-1	605E-1 5	966E+0
-1	573E-1 5	898E+0
-1	622E-1 5	943E+0
-1	638E-1 6	011E+0
-1	605E-1 5	985E+0
-1	573E-1 5	966E+0
-1	622E-1 5	953E+0
-1	589E-1 5	975E+0
-1	622E-1 5	943E+0
-1	605E-1 5	868E+0
-1	654E-1 5	927E+0
-1	605E-1 5	969E+0
-1	589E-1 5	988E+0
-1	557E-1 5	962E+0
-1	622E-1 5	966E+0
-1	654E-1 5	930E+0
-1	589E-1 5	943E+0
-1	622E-1 5	995E+0
-1	589E-1 5	940E+0
-1	622E-1 5	927E+0
-1	589E-1 5	962E+0
-1	605E-1 5	901E+0
-1	622E-1 5	914E+0
-1	670E-1 5	911E+0
-1	622E-1 5	898E+0
-1	589E-1 5	988E+0
-1	622E-1 5	979E+0
-1	638E-1 5	979E+0
-1	573E-1 5	969E+0
-1	605E-1 6	011E+0
-1	622E-1 5	901E+0
-1	638E-1 5	969E+0
-1	605E-1 5	972E+0
-1	622E-1 5	943E+0
-1	605E-1 5	966E+0
-1	638E-1 5	966E+0
-1	589E-1 5	936E+0
-1	573E-1 5	940E+0
-1	638E-1 6	011E+0
-1	622E-1 5	982E+0
-1	589E-1 5	914E+0
-1	589E-1 5	979E+0
-1	622E-1 5	982E+0
-1	605E-1 5	979E+0
-1	573E-1 5	914E+0
-1	573E-1 5	940E+0
-1	622E-1 5	907E+0
-1	654E-1 5	949E+0
-1	605E-1 5	992E+0
-1	605E-1 6	005E+0
-1	605E-1 5	959E+0
-1	638E-1 5	962E+0
-1	605E-1 6	014E+0
-1	605E-1 5	943E+0
-1	605E-1 5	933E+0
-1	605E-1 5	946E+0
-1	622E-1 5	920E+0
-1	605E-1 5	972E+0
-1	589E-1 5	992E+0
-1	638E-1 5	917E+0
-1	622E-1 5	966E+0
-1	605E-1 5	959E+0
-1	622E-1 5	927E+0
-1	638E-1 5	943E+0
-1	589E-1 5	959E+0
-1	638E-1 5	959E+0
-1	622E-1 5	924E+0
-1	622E-1 5	975E+0
-1	589E-1 5	940E+0
-1	605E-1 5	956E+0
-1	654E-1 5	898E+0
-1	638E-1 5	959E+0
-1	622E-1 5	907E+0
-1	589E-1 5	979E+0
-1	622E-1 5	920E+0
-1	638E-1 5	962E+0
-1	622E-1 5	949E+0
-1	622E-1 5	933E+0
-1	605E-1 5	992E+0
-1	622E-1 5	927E+0
-1	605E-1 5	885E+0
-1	589E-1 5	969E+0
-1	622E-1 5	891E+0
-1	638E-1 5	972E+0
-1	622E-1 5	975E+0
-1	589E-1 5	933E+0
-1	573E-1 5	975E+0
-1	638E-1 5	962E+0
-1	589E-1 5	972E+0
-1	622E-1 5	998E+0
-1	654E-1 5	927E+0
-1	622E-1 5	949E+0
-1	605E-1 5	972E+0
-1	622E-1 5	949E+0
-1	622E-1 5	995E+0
-1	622E-1 5	959E+0
-1	638E-1 5	946E+0
-1	638E-1 5	901E+0
-1	605E-1 5	885E+0
-1	622E-1 5	911E+0
-1	622E-1 5	933E+0
-1	605E-1 5	946E+0
-1	638E-1 5	962E+0
-1	654E-1 5	943E+0
-1	605E-1 5	904E+0
-1	573E-1 5	966E+0
-1	638E-1 5	956E+0
-1	622E-1 5	940E+0
-1	589E-1 5	972E+0
-1	622E-1 5	975E+0
-1	589E-1 5	930E+0
-1	605E-1 5	920E+0
-1	605E-1 5	936E+0
-1	638E-1 5	966E+0
-1	622E-1 5	956E+0
-1	654E-1 5	904E+0
-1	589E-1 5	924E+0
-1	605E-1 5	956E+0
-1	654E-1 5	914E+0
-1	605E-1 5	956E+0
-1	573E-1 5	959E+0
-1	605E-1 5	985E+0
-1	605E-1 5	998E+0
-1	654E-1 6	014E+0
-1	605E-1 5	920E+0
-1	605E-1 5	988E+0
-1	622E-1 5	969E+0
-1	622E-1 5	969E+0
-1	605E-1 5	959E+0
-1	605E-1 5	985E+0
-1	622E-1 6	008E+0
-1	638E-1 6	037E+0
-1	638E-1 5	966E+0
-1	605E-1 5	962E+0
-1	622E-1 5	985E+0
-1	622E-1 5	891E+0
-1	557E-1 5	966E+0
-1	622E-1 5	907E+0
-1	622E-1 5	943E+0
-1	638E-1 5	878E+0
-1	589E-1 5	917E+0
-1	589E-1 5	949E+0
-1	638E-1 5	985E+0
-1	622E-1 5	972E+0
-1	589E-1 5	933E+0
-1	605E-1 5	907E+0
-1	638E-1 5	901E+0
-1	638E-1 5	943E+0
-1	622E-1 5	962E+0
-1	605E-1 5	940E+0
-1	605E-1 5	927E+0
-1	654E-1 5	966E+0
-1	622E-1 5	936E+0
-1	589E-1 5	949E+0
-1	654E-1 5	959E+0
-1	605E-1 5	969E+0
-1	638E-1 5	975E+0
-1	622E-1 5	959E+0
-1	622E-1 5	933E+0
-1	654E-1 5	940E+0
-1	589E-1 5	940E+0
-1	589E-1 5	930E+0
-1	622E-1 5	972E+0
-1	654E-1 5	940E+0
-1	622E-1 5	943E+0
-1	573E-1 5	891E+0
-1	622E-1 5	881E+0
-1	605E-1 5	946E+0
-1	605E-1 5	966E+0
-1	654E-1 5	946E+0
-1	638E-1 5	914E+0
-1	654E-1 5	936E+0
-1	638E-1 5	969E+0
-1	573E-1 5	930E+0
-1	622E-1 5	949E+0
-1	654E-1 5	917E+0
-1	589E-1 5	891E+0
-1	589E-1 5	959E+0
-1	589E-1 5	911E+0
-1	638E-1 5	933E+0
-1	605E-1 5	930E+0
-1	605E-1 5	972E+0
-1	638E-1 5	901E+0
-1	622E-1 5	914E+0
-1	589E-1 5	927E+0
-1	605E-1 5	901E+0
-1	622E-1 5	959E+0
-1	686E-1 5	979E+0
-1	622E-1 5	936E+0
-1	605E-1 5	982E+0
-1	622E-1 5	940E+0
-1	622E-1 5	979E+0
-1	589E-1 5	959E+0
-1	622E-1 5	956E+0
-1	638E-1 5	917E+0
-1	605E-1 5	924E+0
-1	605E-1 5	927E+0
-1	605E-1 5	914E+0
-1	605E-1 5	894E+0
-1	670E-1 5	894E+0
-1	622E-1 5	859E+0
-1	573E-1 5	920E+0
-1	605E-1 5	904E+0
-1	638E-1 5	885E+0
-1	573E-1 5	878E+0
-1	573E-1 5	940E+0
-1	638E-1 6	011E+0
-1	638E-1 5	979E+0
-1	605E-1 5	998E+0
-1	605E-1 5	940E+0
-1	638E-1 5	933E+0
-1	622E-1 5	920E+0
-1	589E-1 5	956E+0
-1	638E-1 5	936E+0
-1	589E-1 5	927E+0
-1	638E-1 5	924E+0
-1	589E-1 5	953E+0
-1	589E-1 5	894E+0
-1	622E-1 5	946E+0
-1	654E-1 5	946E+0
-1	622E-1 5	998E+0
-1	589E-1 5	959E+0
-1	605E-1 5	985E+0
-1	654E-1 5	985E+0
-1	589E-1 5	920E+0
-1	605E-1 5	959E+0
-1	589E-1 5	966E+0
-1	638E-1 5	904E+0
-1	622E-1 5	894E+0
-1	622E-1 5	907E+0
-1	605E-1 5	936E+0
-1	654E-1 5	933E+0
-1	622E-1 5	868E+0
-1	589E-1 5	972E+0
-1	638E-1 5	933E+0
-1	638E-1 5	969E+0
-1	638E-1 5	998E+0
-1	573E-1 5	982E+0
-1	622E-1 5	936E+0
-1	622E-1 5	985E+0
-1	622E-1 5	969E+0
-1	557E-1 5	940E+0
-1	670E-1 5	936E+0
-1	654E-1 5	946E+0
-1	622E-1 5	927E+0
-1	589E-1 5	927E+0
-1	622E-1 5	959E+0
-1	654E-1 5	917E+0
-1	605E-1 5	936E+0
-1	589E-1 5	946E+0
-1	622E-1 5	953E+0
-1	605E-1 5	936E+0
-1	638E-1 5	930E+0
-1	622E-1 5	911E+0
-1	622E-1 5	959E+0
-1	638E-1 5	979E+0
-1	605E-1 5	930E+0
-1	589E-1 5	969E+0
-1	605E-1 5	930E+0
-1	622E-1 5	917E+0
-1	638E-1 5	969E+0
-1	605E-1 5	982E+0
-1	622E-1 5	988E+0
-1	638E-1 5	930E+0
-1	638E-1 5	969E+0
-1	605E-1 5	959E+0
-1	605E-1 5	917E+0
-1	638E-1 5	985E+0
-1	605E-1 6	008E+0
-1	605E-1 5	933E+0
-1	638E-1 5	962E+0
-1	670E-1 5	936E+0
-1	638E-1 5	969E+0
-1	589E-1 5	949E+0
-1	654E-1 5	946E+0
-1	670E-1 5	927E+0
-1	589E-1 5	898E+0
-1	589E-1 5	959E+0
-1	638E-1 5	949E+0
-1	654E-1 5	966E+0
-1	622E-1 5	878E+0
-1	622E-1 5	943E+0
-1	638E-1 5	966E+0
-1	622E-1 5	907E+0
-1	605E-1 5	914E+0
-1	573E-1 5	949E+0
-1	638E-1 5	956E+0
-1	605E-1 5	985E+0
-1	622E-1 6	018E+0
-1	573E-1 5	975E+0
-1	638E-1 5	936E+0
-1	638E-1 5	898E+0
-1	605E-1 5	956E+0
-1	605E-1 5	914E+0
-1	654E-1 5	907E+0
-1	605E-1 6	008E+0
-1	605E-1 5	992E+0
-1	605E-1 5	891E+0
-1	654E-1 5	891E+0
-1	638E-1 5	914E+0
-1	589E-1 5	959E+0
-1	589E-1 5	940E+0
-1	605E-1 5	930E+0
-1	654E-1 5	956E+0
-1	605E-1 5	907E+0
-1	605E-1 5	943E+0
-1	622E-1 5	904E+0
-1	638E-1 5	894E+0
-1	638E-1 5	979E+0
-1	638E-1 5	975E+0
-1	605E-1 5	943E+0
-1	622E-1 5	933E+0
-1	622E-1 5	927E+0
-1	605E-1 5	966E+0
-1	622E-1 5	940E+0
-1	638E-1 5	946E+0
-1	622E-1 6	001E+0
-1	589E-1 5	953E+0
-1	638E-1 5	966E+0
-1	670E-1 5	924E+0
-1	622E-1 5	917E+0
-1	573E-1 5	953E+0
-1	605E-1 5	979E+0
-1	654E-1 5	904E+0
-1	573E-1 5	933E+0
-1	589E-1 5	975E+0
-1	622E-1 5	962E+0
-1	654E-1 5	966E+0
-1	605E-1 5	940E+0
-1	605E-1 5	936E+0
-1	638E-1 5	914E+0
-1	638E-1 5	943E+0
-1	638E-1 5	962E+0
-1	589E-1 5	962E+0
-1	622E-1 5	930E+0
-1	638E-1 5	953E+0
-1	605E-1 5	972E+0
-1	622E-1 5	924E+0
-1	654E-1 5	992E+0
-1	638E-1 5	917E+0
-1	589E-1 5	927E+0
-1	605E-1 5	953E+0
-1	605E-1 5	907E+0
-1	622E-1 5	907E+0
-1	622E-1 5	885E+0
-1	589E-1 5	911E+0
-1	638E-1 5	940E+0
-1	638E-1 5	933E+0
-1	605E-1 5	930E+0
-1	622E-1 5	966E+0
-1	622E-1 5	946E+0
-1	638E-1 5	911E+0
-1	622E-1 5	940E+0
-1	622E-1 5	881E+0
-1	622E-1 5	936E+0
-1	670E-1 5	972E+0
-1	622E-1 5	979E+0
-1	622E-1 5	924E+0
-1	638E-1 5	920E+0
-1	638E-1 6	005E+0
-1	638E-1 5	940E+0
-1	589E-1 5	930E+0
-1	638E-1 5	917E+0
-1	670E-1 5	998E+0
-1	589E-1 6	014E+0
-1	622E-1 6	001E+0
-1	638E-1 5	966E+0
-1	654E-1 5	901E+0
-1	605E-1 5	946E+0
-1	589E-1 6	001E+0
-1	638E-1 5	946E+0
-1	605E-1 5	962E+0
-1	622E-1 5	881E+0
-1	605E-1 5	933E+0
-1	654E-1 5	901E+0
-1	638E-1 5	943E+0
-1	605E-1 5	914E+0
-1	638E-1 5	962E+0
-1	638E-1 5	930E+0
-1	654E-1 5	911E+0
-1	638E-1 5	985E+0
-1	605E-1 5	959E+0
-1	605E-1 5	979E+0
-1	638E-1 5	924E+0
-1	638E-1 5	962E+0
-1	622E-1 5	979E+0
-1	638E-1 5	979E+0
-1	654E-1 5	998E+0
-1	605E-1 5	959E+0
-1	605E-1 5	943E+0
-1	622E-1 5	917E+0
-1	638E-1 5	914E+0
-1	605E-1 5	920E+0
-1	589E-1 5	940E+0
-1	622E-1 5	859E+0
-1	638E-1 5	888E+0
-1	605E-1 5	904E+0
-1	589E-1 5	959E+0
-1	622E-1 5	868E+0
-1	654E-1 5	949E+0
-1	622E-1 6	001E+0
-1	622E-1 5	953E+0
-1	638E-1 5	949E+0
-1	638E-1 5	936E+0
-1	605E-1 5	956E+0
-1	589E-1 5	933E+0
-1	654E-1 5	911E+0
-1	638E-1 5	949E+0
-1	589E-1 5	940E+0
-1	622E-1 5	982E+0
-1	638E-1 5	920E+0
-1	654E-1 5	940E+0
[truncated: 69,997 more rows]
