# Supplementary material for: Improved ANAP incorporation and VCF analysis reveal details of P2X7 current facilitation and a limited conformational interplay between ATP binding and the intracellular ballast domain
Source: eLife. 2023 Jan 4;12:e82479. doi: 10.7554/eLife.82479 (PMC9859053; doi:10.7554/eLife.82479)
Supplement: Figure 2—figure supplement 1—source data 3. [file elife-82479-fig2-figsupp1-data3.zip › Figure-2_figure-supplement-1_source-data-3/20h27/rec18.csv]

-1	962E-1 4	568E+0
-1	978E-1 4	542E+0
-1	978E-1 4	555E+0
-1	962E-1 4	584E+0
-1	946E-1 4	584E+0
-1	962E-1 4	581E+0
-1	978E-1 4	548E+0
-1	978E-1 4	512E+0
-1	946E-1 4	581E+0
-1	962E-1 4	587E+0
-1	995E-1 4	519E+0
-1	978E-1 4	509E+0
-1	962E-1 4	542E+0
-2	011E-1 4	593E+0
-1	995E-1 4	577E+0
-1	978E-1 4	584E+0
-1	978E-1 4	587E+0
-1	978E-1 4	561E+0
-1	995E-1 4	503E+0
-1	962E-1 4	571E+0
-1	978E-1 4	568E+0
-1	962E-1 4	571E+0
-2	011E-1 4	555E+0
-1	962E-1 4	548E+0
-1	978E-1 4	577E+0
-1	978E-1 4	568E+0
-2	011E-1 4	561E+0
-1	995E-1 4	555E+0
-1	995E-1 4	574E+0
-1	962E-1 4	525E+0
-1	995E-1 4	496E+0
-1	995E-1 4	516E+0
-1	962E-1 4	551E+0
-1	946E-1 4	571E+0
-1	995E-1 4	551E+0
-1	962E-1 4	623E+0
-1	978E-1 4	600E+0
-1	962E-1 4	593E+0
-1	995E-1 4	564E+0
-1	995E-1 4	610E+0
-1	946E-1 4	584E+0
-1	978E-1 4	584E+0
-2	011E-1 4	587E+0
-1	978E-1 4	542E+0
-1	978E-1 4	574E+0
-1	978E-1 4	532E+0
-2	011E-1 4	574E+0
-1	995E-1 4	616E+0
-1	995E-1 4	574E+0
-1	946E-1 4	590E+0
-1	978E-1 4	506E+0
-1	978E-1 4	584E+0
-1	962E-1 4	568E+0
-1	995E-1 4	571E+0
-2	011E-1 4	587E+0
-1	978E-1 4	545E+0
-1	978E-1 4	529E+0
-1	962E-1 4	568E+0
-1	995E-1 4	509E+0
-1	995E-1 4	587E+0
-1	995E-1 4	568E+0
-1	995E-1 4	597E+0
-1	995E-1 4	571E+0
-2	027E-1 4	535E+0
-1	978E-1 4	551E+0
-1	995E-1 4	551E+0
-1	995E-1 4	545E+0
-1	995E-1 4	564E+0
-1	946E-1 4	551E+0
-1	978E-1 4	571E+0
-2	060E-1 4	593E+0
-1	962E-1 4	613E+0
-1	930E-1 4	619E+0
-1	978E-1 4	616E+0
-1	978E-1 4	548E+0
-1	995E-1 4	542E+0
-1	946E-1 4	558E+0
-1	962E-1 4	551E+0
-1	978E-1 4	522E+0
-1	978E-1 4	551E+0
-1	946E-1 4	571E+0
-1	962E-1 4	551E+0
-1	995E-1 4	558E+0
-2	011E-1 4	616E+0
-1	978E-1 4	600E+0
-1	946E-1 4	551E+0
-2	011E-1 4	603E+0
-1	962E-1 4	590E+0
-1	946E-1 4	581E+0
-1	995E-1 4	548E+0
-1	978E-1 4	603E+0
-2	011E-1 4	564E+0
-1	962E-1 4	558E+0
-1	995E-1 4	603E+0
-1	995E-1 4	577E+0
-1	995E-1 4	571E+0
-1	946E-1 4	577E+0
-1	946E-1 4	574E+0
-1	962E-1 4	558E+0
-1	995E-1 4	548E+0
-1	946E-1 4	603E+0
-1	978E-1 4	619E+0
-1	995E-1 4	613E+0
-1	962E-1 4	529E+0
-1	946E-1 4	603E+0
-1	914E-1 4	616E+0
-1	946E-1 4	577E+0
-1	995E-1 4	587E+0
-1	962E-1 4	577E+0
-1	962E-1 4	542E+0
-1	995E-1 4	600E+0
-1	978E-1 4	561E+0
-1	914E-1 4	555E+0
-1	978E-1 4	558E+0
-1	946E-1 4	555E+0
-1	995E-1 4	603E+0
-1	946E-1 4	558E+0
-1	930E-1 4	558E+0
-1	962E-1 4	532E+0
-1	962E-1 4	506E+0
-1	930E-1 4	551E+0
-1	995E-1 4	571E+0
-1	978E-1 4	584E+0
-1	930E-1 4	535E+0
-1	946E-1 4	613E+0
-1	962E-1 4	538E+0
-1	978E-1 4	548E+0
-1	962E-1 4	587E+0
-1	930E-1 4	571E+0
-1	946E-1 4	590E+0
-1	995E-1 4	558E+0
-1	978E-1 4	532E+0
-1	978E-1 4	564E+0
-1	962E-1 4	577E+0
-1	962E-1 4	538E+0
-1	995E-1 4	529E+0
-1	930E-1 4	558E+0
-1	978E-1 4	597E+0
-1	978E-1 4	610E+0
-1	946E-1 4	522E+0
-1	946E-1 4	545E+0
-1	962E-1 4	571E+0
-1	978E-1 4	529E+0
-1	978E-1 4	555E+0
-1	897E-1 4	581E+0
-1	946E-1 4	616E+0
-1	962E-1 4	542E+0
-1	946E-1 4	555E+0
-1	962E-1 4	571E+0
-1	962E-1 4	613E+0
-1	962E-1 4	538E+0
-1	995E-1 4	519E+0
-1	962E-1 4	545E+0
-1	962E-1 4	519E+0
-1	978E-1 4	538E+0
-1	978E-1 4	551E+0
-1	930E-1 4	525E+0
-1	962E-1 4	568E+0
-1	978E-1 4	558E+0
-1	978E-1 4	519E+0
-1	962E-1 4	538E+0
-1	930E-1 4	568E+0
-1	978E-1 4	545E+0
-1	962E-1 4	568E+0
-1	946E-1 4	571E+0
-1	946E-1 4	532E+0
-1	995E-1 4	545E+0
-1	946E-1 4	529E+0
-1	946E-1 4	542E+0
-1	995E-1 4	561E+0
-1	978E-1 4	545E+0
-1	978E-1 4	574E+0
-1	930E-1 4	561E+0
-1	946E-1 4	568E+0
-1	995E-1 4	506E+0
-1	946E-1 4	532E+0
-1	914E-1 4	574E+0
-1	962E-1 4	558E+0
-1	978E-1 4	571E+0
-1	995E-1 4	535E+0
-1	962E-1 4	529E+0
-1	962E-1 4	542E+0
-1	962E-1 4	525E+0
-1	962E-1 4	555E+0
-1	962E-1 4	506E+0
-1	930E-1 4	568E+0
-1	962E-1 4	603E+0
-1	930E-1 4	574E+0
-1	930E-1 4	538E+0
-1	962E-1 4	558E+0
-1	962E-1 4	581E+0
-1	978E-1 4	584E+0
-1	946E-1 4	593E+0
-1	897E-1 4	545E+0
-1	962E-1 4	555E+0
-1	962E-1 4	538E+0
-1	946E-1 4	577E+0
-1	946E-1 4	587E+0
-1	978E-1 4	568E+0
-1	978E-1 4	623E+0
-1	962E-1 4	584E+0
-1	962E-1 4	568E+0
-1	962E-1 4	519E+0
-1	995E-1 4	538E+0
-1	946E-1 4	587E+0
-1	914E-1 4	568E+0
-1	978E-1 4	581E+0
-1	978E-1 4	590E+0
-1	946E-1 4	571E+0
-1	930E-1 4	548E+0
-1	962E-1 4	564E+0
-1	946E-1 4	581E+0
-1	978E-1 4	584E+0
-1	946E-1 4	538E+0
-1	978E-1 4	545E+0
-1	962E-1 4	542E+0
-1	946E-1 4	564E+0
-1	946E-1 4	558E+0
-1	978E-1 4	538E+0
-1	946E-1 4	606E+0
-1	930E-1 4	522E+0
-1	946E-1 4	516E+0
-1	978E-1 4	545E+0
-1	978E-1 4	538E+0
-1	930E-1 4	542E+0
-1	946E-1 4	593E+0
-1	995E-1 4	613E+0
-1	978E-1 4	574E+0
-1	946E-1 4	568E+0
-1	946E-1 4	590E+0
-1	946E-1 4	571E+0
-1	946E-1 4	529E+0
-1	962E-1 4	483E+0
-1	946E-1 4	593E+0
-1	978E-1 4	564E+0
-1	962E-1 4	587E+0
-1	946E-1 4	548E+0
-1	930E-1 4	548E+0
-1	930E-1 4	555E+0
-1	946E-1 4	606E+0
-1	946E-1 4	571E+0
-1	914E-1 4	568E+0
-2	027E-1 4	571E+0
-1	962E-1 4	519E+0
-1	914E-1 4	571E+0
-1	946E-1 4	581E+0
-1	978E-1 4	581E+0
-1	946E-1 4	555E+0
-1	914E-1 4	577E+0
-1	930E-1 4	561E+0
-1	962E-1 4	525E+0
-1	995E-1 4	568E+0
-1	914E-1 4	558E+0
-1	978E-1 4	571E+0
-1	962E-1 4	571E+0
-1	995E-1 4	590E+0
-1	962E-1 4	538E+0
-1	962E-1 4	571E+0
-1	962E-1 4	545E+0
-1	946E-1 4	603E+0
-1	930E-1 4	571E+0
-1	946E-1 4	568E+0
-1	946E-1 4	532E+0
-1	946E-1 4	545E+0
-1	930E-1 4	564E+0
-1	946E-1 4	555E+0
-1	978E-1 4	597E+0
-1	978E-1 4	568E+0
-1	930E-1 4	587E+0
-1	946E-1 4	522E+0
-1	946E-1 4	558E+0
-1	962E-1 4	581E+0
-1	930E-1 4	555E+0
-1	946E-1 4	548E+0
-1	978E-1 4	581E+0
-1	962E-1 4	581E+0
-1	897E-1 4	558E+0
-1	946E-1 4	535E+0
-1	962E-1 4	545E+0
-1	962E-1 4	545E+0
-1	930E-1 4	555E+0
-1	897E-1 4	606E+0
-1	978E-1 4	581E+0
-1	995E-1 4	564E+0
-1	897E-1 4	571E+0
-1	946E-1 4	584E+0
-1	978E-1 4	558E+0
-1	930E-1 4	564E+0
-1	946E-1 4	564E+0
-1	962E-1 4	613E+0
-1	946E-1 4	574E+0
-1	930E-1 4	577E+0
-1	930E-1 4	610E+0
-1	962E-1 4	613E+0
-1	962E-1 4	551E+0
-1	962E-1 4	577E+0
-1	962E-1 4	590E+0
-1	946E-1 4	593E+0
-1	978E-1 4	584E+0
-1	946E-1 4	561E+0
-1	946E-1 4	551E+0
-1	930E-1 4	564E+0
-1	946E-1 4	535E+0
-1	995E-1 4	548E+0
-1	914E-1 4	629E+0
-1	930E-1 4	571E+0
-1	930E-1 4	577E+0
-1	978E-1 4	623E+0
-1	897E-1 4	555E+0
-1	930E-1 4	574E+0
-1	978E-1 4	542E+0
-1	995E-1 4	545E+0
-1	930E-1 4	593E+0
-1	930E-1 4	496E+0
-1	962E-1 4	564E+0
-1	978E-1 4	616E+0
-1	930E-1 4	542E+0
-1	946E-1 4	545E+0
-1	995E-1 4	561E+0
-1	978E-1 4	512E+0
-1	930E-1 4	571E+0
-1	930E-1 4	545E+0
-2	011E-1 4	512E+0
-1	978E-1 4	551E+0
-1	946E-1 4	603E+0
-1	962E-1 4	535E+0
-1	930E-1 4	577E+0
-1	946E-1 4	558E+0
-1	930E-1 4	574E+0
-1	962E-1 4	548E+0
-1	962E-1 4	538E+0
-1	946E-1 4	597E+0
-1	962E-1 4	610E+0
-1	962E-1 4	571E+0
-1	946E-1 4	574E+0
-1	978E-1 4	516E+0
-1	914E-1 4	561E+0
-1	962E-1 4	545E+0
-1	978E-1 4	558E+0
-1	978E-1 4	568E+0
-1	930E-1 4	525E+0
-1	897E-1 4	532E+0
-1	962E-1 4	574E+0
-1	930E-1 4	593E+0
-1	946E-1 4	597E+0
-1	962E-1 4	568E+0
-1	930E-1 4	574E+0
-1	946E-1 4	545E+0
-1	914E-1 4	506E+0
-1	946E-1 4	538E+0
-1	946E-1 4	509E+0
-1	962E-1 4	587E+0
-1	930E-1 4	548E+0
-1	914E-1 4	555E+0
-1	930E-1 4	516E+0
-1	897E-1 4	506E+0
-1	962E-1 4	561E+0
-1	914E-1 4	542E+0
-1	930E-1 4	597E+0
-1	962E-1 4	584E+0
-1	930E-1 4	551E+0
-1	930E-1 4	529E+0
-1	962E-1 4	548E+0
-1	930E-1 4	542E+0
-1	962E-1 4	535E+0
-1	930E-1 4	506E+0
-1	978E-1 4	535E+0
-1	962E-1 4	561E+0
-1	897E-1 4	542E+0
-1	946E-1 4	555E+0
-1	962E-1 4	584E+0
-1	962E-1 4	632E+0
-1	962E-1 4	590E+0
-1	946E-1 4	545E+0
-1	978E-1 4	561E+0
-1	930E-1 4	623E+0
-1	930E-1 4	561E+0
-1	914E-1 4	571E+0
-1	962E-1 4	519E+0
-1	946E-1 4	551E+0
-1	930E-1 4	532E+0
-1	930E-1 4	558E+0
-1	962E-1 4	558E+0
-1	946E-1 4	538E+0
-1	946E-1 4	532E+0
-1	897E-1 4	571E+0
-1	962E-1 4	535E+0
-1	946E-1 4	626E+0
-1	946E-1 4	577E+0
-1	930E-1 4	610E+0
-1	946E-1 4	555E+0
-1	946E-1 4	525E+0
-1	930E-1 4	587E+0
-1	946E-1 4	558E+0
-1	946E-1 4	538E+0
-1	946E-1 4	545E+0
-1	930E-1 4	532E+0
-1	946E-1 4	548E+0
-1	946E-1 4	538E+0
-1	946E-1 4	558E+0
-1	914E-1 4	538E+0
-1	930E-1 4	558E+0
-1	930E-1 4	535E+0
-1	962E-1 4	577E+0
-1	962E-1 4	597E+0
-1	930E-1 4	577E+0
-1	946E-1 4	529E+0
-1	978E-1 4	558E+0
-1	930E-1 4	581E+0
-1	930E-1 4	571E+0
-1	946E-1 4	522E+0
-1	930E-1 4	581E+0
-1	914E-1 4	587E+0
-1	946E-1 4	564E+0
-1	978E-1 4	577E+0
-1	946E-1 4	584E+0
-1	930E-1 4	645E+0
-1	881E-1 4	568E+0
-1	978E-1 4	558E+0
-1	962E-1 4	590E+0
-1	914E-1 4	525E+0
-1	946E-1 4	561E+0
-1	978E-1 4	577E+0
-1	914E-1 4	590E+0
-1	946E-1 4	525E+0
-1	930E-1 4	568E+0
-1	962E-1 4	548E+0
-1	930E-1 4	545E+0
-1	962E-1 4	603E+0
-1	946E-1 4	593E+0
-1	930E-1 4	597E+0
-1	946E-1 4	561E+0
-1	897E-1 4	535E+0
-1	930E-1 4	512E+0
-1	930E-1 4	600E+0
-1	914E-1 4	512E+0
-1	897E-1 4	584E+0
-1	930E-1 4	587E+0
-1	930E-1 4	561E+0
-1	914E-1 4	581E+0
-1	930E-1 4	571E+0
-1	962E-1 4	548E+0
-1	946E-1 4	535E+0
-1	946E-1 4	545E+0
-1	930E-1 4	538E+0
-1	946E-1 4	597E+0
-1	962E-1 4	593E+0
-1	930E-1 4	542E+0
-1	946E-1 4	542E+0
-1	962E-1 4	522E+0
-1	946E-1 4	532E+0
-1	962E-1 4	538E+0
-1	865E-1 4	516E+0
-1	930E-1 4	538E+0
-1	930E-1 4	486E+0
-1	946E-1 4	587E+0
-1	897E-1 4	545E+0
-1	946E-1 4	561E+0
-1	914E-1 4	529E+0
-1	962E-1 4	551E+0
-1	914E-1 4	538E+0
-1	914E-1 4	551E+0
-1	930E-1 4	548E+0
-1	930E-1 4	535E+0
-1	881E-1 4	564E+0
-1	946E-1 4	551E+0
-1	946E-1 4	571E+0
-1	930E-1 4	600E+0
-1	930E-1 4	574E+0
-1	946E-1 4	493E+0
-1	930E-1 4	561E+0
-1	946E-1 4	538E+0
-1	930E-1 4	555E+0
-1	914E-1 4	551E+0
-1	978E-1 4	545E+0
-1	914E-1 4	538E+0
-1	930E-1 4	529E+0
-1	914E-1 4	542E+0
-1	914E-1 4	574E+0
-1	930E-1 4	555E+0
-1	930E-1 4	555E+0
-1	930E-1 4	600E+0
-1	946E-1 4	590E+0
-1	946E-1 4	564E+0
-1	881E-1 4	613E+0
-1	914E-1 4	571E+0
-1	946E-1 4	619E+0
-1	930E-1 4	584E+0
-1	914E-1 4	558E+0
-1	946E-1 4	529E+0
-1	962E-1 4	548E+0
-1	946E-1 4	529E+0
-1	930E-1 4	529E+0
-1	914E-1 4	532E+0
-1	962E-1 4	551E+0
-1	962E-1 4	564E+0
-1	881E-1 4	548E+0
-1	930E-1 4	558E+0
-1	962E-1 4	587E+0
-1	946E-1 4	555E+0
-1	946E-1 4	590E+0
-1	930E-1 4	516E+0
-1	946E-1 4	532E+0
-1	946E-1 4	581E+0
-1	930E-1 4	597E+0
-1	897E-1 4	616E+0
-1	962E-1 4	564E+0
-1	946E-1 4	561E+0
-1	930E-1 4	568E+0
-1	914E-1 4	571E+0
-1	930E-1 4	587E+0
-1	914E-1 4	571E+0
-1	914E-1 4	571E+0
-1	930E-1 4	538E+0
-1	914E-1 4	503E+0
-1	914E-1 4	584E+0
-1	930E-1 4	597E+0
-1	897E-1 4	551E+0
-1	946E-1 4	558E+0
-1	946E-1 4	603E+0
-1	930E-1 4	542E+0
-1	897E-1 4	516E+0
-1	946E-1 4	506E+0
-1	946E-1 4	535E+0
-1	914E-1 4	535E+0
-1	914E-1 4	603E+0
-1	962E-1 4	535E+0
-1	946E-1 4	558E+0
-1	930E-1 4	568E+0
-1	914E-1 4	532E+0
-1	962E-1 4	551E+0
-1	914E-1 4	538E+0
-1	930E-1 4	532E+0
-1	914E-1 4	538E+0
-1	930E-1 4	561E+0
-1	930E-1 4	506E+0
-1	897E-1 4	512E+0
-1	897E-1 4	529E+0
-1	946E-1 4	593E+0
-1	914E-1 4	561E+0
-1	897E-1 4	606E+0
-1	946E-1 4	551E+0
-1	930E-1 4	561E+0
-1	914E-1 4	529E+0
-1	914E-1 4	600E+0
-1	914E-1 4	532E+0
-1	962E-1 4	577E+0
-1	930E-1 4	593E+0
-1	930E-1 4	561E+0
-1	930E-1 4	564E+0
-1	946E-1 4	535E+0
-1	914E-1 4	529E+0
-1	897E-1 4	568E+0
-1	914E-1 4	555E+0
-1	946E-1 4	606E+0
-1	914E-1 4	555E+0
-1	930E-1 4	529E+0
-1	930E-1 4	538E+0
-1	978E-1 4	558E+0
-1	930E-1 4	516E+0
-1	914E-1 4	577E+0
-1	914E-1 4	568E+0
-1	946E-1 4	568E+0
-1	914E-1 4	593E+0
-1	930E-1 4	571E+0
-1	897E-1 4	499E+0
-1	946E-1 4	587E+0
-1	930E-1 4	610E+0
-1	897E-1 4	519E+0
-1	930E-1 4	558E+0
-1	962E-1 4	597E+0
-1	946E-1 4	558E+0
-1	897E-1 4	548E+0
-1	897E-1 4	542E+0
-1	946E-1 4	551E+0
-1	930E-1 4	587E+0
-1	897E-1 4	623E+0
-1	914E-1 4	613E+0
-1	946E-1 4	551E+0
-1	978E-1 4	535E+0
-1	881E-1 4	516E+0
-1	881E-1 4	584E+0
-1	962E-1 4	564E+0
-1	962E-1 4	571E+0
-1	881E-1 4	522E+0
-1	930E-1 4	613E+0
-1	930E-1 4	590E+0
-1	946E-1 4	561E+0
-1	914E-1 4	568E+0
-1	914E-1 4	545E+0
-1	978E-1 4	538E+0
-1	897E-1 4	532E+0
-1	930E-1 4	600E+0
-1	881E-1 4	626E+0
-1	930E-1 4	561E+0
-1	946E-1 4	581E+0
-1	914E-1 4	545E+0
-1	897E-1 4	535E+0
-1	946E-1 4	542E+0
-1	897E-1 4	532E+0
-1	914E-1 4	548E+0
-1	914E-1 4	577E+0
-1	914E-1 4	581E+0
-1	930E-1 4	629E+0
-1	930E-1 4	590E+0
-1	897E-1 4	538E+0
-1	930E-1 4	545E+0
-1	930E-1 4	561E+0
-1	897E-1 4	581E+0
-1	930E-1 4	581E+0
-1	930E-1 4	571E+0
-1	930E-1 4	529E+0
-1	914E-1 4	568E+0
-1	962E-1 4	535E+0
-1	881E-1 4	522E+0
-1	914E-1 4	548E+0
-1	897E-1 4	568E+0
-1	914E-1 4	581E+0
-1	946E-1 4	532E+0
-1	914E-1 4	584E+0
-1	897E-1 4	600E+0
-1	946E-1 4	545E+0
-1	930E-1 4	571E+0
-1	897E-1 4	551E+0
-1	881E-1 4	581E+0
-1	897E-1 4	532E+0
-1	930E-1 4	532E+0
-1	946E-1 4	525E+0
-1	930E-1 4	496E+0
-1	930E-1 4	581E+0
-1	914E-1 4	535E+0
-1	978E-1 4	542E+0
-1	897E-1 4	529E+0
-1	930E-1 4	561E+0
-1	962E-1 4	535E+0
-1	914E-1 4	542E+0
-1	897E-1 4	610E+0
-1	930E-1 4	597E+0
-1	930E-1 4	603E+0
-1	930E-1 4	590E+0
-1	914E-1 4	597E+0
-1	914E-1 4	545E+0
-1	946E-1 4	551E+0
-1	930E-1 4	493E+0
-1	914E-1 4	555E+0
-1	946E-1 4	581E+0
-1	930E-1 4	558E+0
-1	914E-1 4	529E+0
-1	914E-1 4	548E+0
-1	962E-1 4	548E+0
-1	930E-1 4	574E+0
-1	946E-1 4	542E+0
-1	914E-1 4	558E+0
-1	962E-1 4	593E+0
-1	930E-1 4	535E+0
-1	946E-1 4	509E+0
-1	914E-1 4	522E+0
-1	897E-1 4	581E+0
-1	930E-1 4	584E+0
-1	930E-1 4	597E+0
-1	930E-1 4	551E+0
-1	914E-1 4	571E+0
-1	930E-1 4	577E+0
-1	930E-1 4	561E+0
-1	897E-1 4	568E+0
-1	930E-1 4	548E+0
-1	914E-1 4	542E+0
-1	930E-1 4	519E+0
-1	897E-1 4	516E+0
-1	946E-1 4	551E+0
-1	946E-1 4	551E+0
-1	897E-1 4	545E+0
-1	897E-1 4	545E+0
-1	930E-1 4	522E+0
-1	914E-1 4	551E+0
-1	946E-1 4	516E+0
-1	897E-1 4	506E+0
-1	914E-1 4	542E+0
-1	930E-1 4	581E+0
-1	946E-1 4	512E+0
-1	930E-1 4	568E+0
-1	914E-1 4	548E+0
-1	946E-1 4	561E+0
-1	914E-1 4	545E+0
-1	881E-1 4	551E+0
-1	930E-1 4	581E+0
-1	930E-1 4	584E+0
-1	914E-1 4	506E+0
-1	914E-1 4	545E+0
-1	930E-1 4	571E+0
-1	930E-1 4	593E+0
-1	930E-1 4	597E+0
-1	914E-1 4	590E+0
-1	930E-1 4	581E+0
-1	962E-1 4	597E+0
-1	914E-1 4	564E+0
-1	897E-1 4	555E+0
-1	897E-1 4	574E+0
-1	930E-1 4	532E+0
-1	930E-1 4	506E+0
-1	881E-1 4	555E+0
-1	881E-1 4	561E+0
-1	897E-1 4	564E+0
-1	930E-1 4	568E+0
-1	914E-1 4	551E+0
-1	897E-1 4	535E+0
-1	946E-1 4	568E+0
-1	914E-1 4	564E+0
-1	930E-1 4	535E+0
-1	930E-1 4	529E+0
-1	946E-1 4	584E+0
-1	914E-1 4	597E+0
-1	897E-1 4	545E+0
-1	930E-1 4	509E+0
-1	930E-1 4	555E+0
-1	914E-1 4	535E+0
-1	930E-1 4	551E+0
-1	914E-1 4	581E+0
-1	962E-1 4	581E+0
-1	897E-1 4	623E+0
-1	914E-1 4	564E+0
-1	930E-1 4	577E+0
-1	946E-1 4	542E+0
-1	930E-1 4	548E+0
-1	914E-1 4	558E+0
-1	914E-1 4	525E+0
-1	978E-1 4	535E+0
-1	914E-1 4	522E+0
-1	881E-1 4	597E+0
-1	914E-1 4	587E+0
-1	946E-1 4	532E+0
-1	914E-1 4	509E+0
-1	914E-1 4	548E+0
-1	914E-1 4	577E+0
-1	930E-1 4	584E+0
-1	914E-1 4	522E+0
-1	897E-1 4	532E+0
-1	914E-1 4	597E+0
-1	946E-1 4	577E+0
-1	897E-1 4	558E+0
-1	914E-1 4	516E+0
-1	946E-1 4	551E+0
-1	946E-1 4	551E+0
-1	914E-1 4	581E+0
-1	930E-1 4	587E+0
-1	897E-1 4	551E+0
-1	962E-1 4	577E+0
-1	930E-1 4	551E+0
-1	897E-1 4	564E+0
-1	865E-1 4	571E+0
-1	930E-1 4	616E+0
-1	914E-1 4	600E+0
-1	881E-1 4	506E+0
-1	897E-1 4	555E+0
-1	930E-1 4	590E+0
-1	914E-1 4	584E+0
-1	930E-1 4	542E+0
-1	914E-1 4	581E+0
-1	897E-1 4	577E+0
-1	897E-1 4	548E+0
-1	897E-1 4	506E+0
-1	897E-1 4	587E+0
-1	930E-1 4	574E+0
-1	914E-1 4	551E+0
-1	897E-1 4	525E+0
-1	849E-1 4	561E+0
-1	962E-1 4	506E+0
-1	914E-1 4	535E+0
-1	897E-1 4	561E+0
-1	914E-1 4	581E+0
-1	946E-1 4	574E+0
-1	930E-1 4	538E+0
-1	914E-1 4	551E+0
-1	897E-1 4	577E+0
-1	914E-1 4	603E+0
-1	946E-1 4	535E+0
-1	881E-1 4	568E+0
-1	914E-1 4	512E+0
-1	914E-1 4	555E+0
-1	897E-1 4	574E+0
-1	865E-1 4	584E+0
-1	914E-1 4	600E+0
-1	914E-1 4	558E+0
-1	897E-1 4	551E+0
-1	914E-1 4	535E+0
-1	930E-1 4	555E+0
-1	930E-1 4	555E+0
-1	914E-1 4	587E+0
-1	881E-1 4	529E+0
-1	897E-1 4	551E+0
-1	881E-1 4	571E+0
-1	962E-1 4	538E+0
-1	881E-1 4	564E+0
-1	897E-1 4	587E+0
-1	914E-1 4	538E+0
-1	914E-1 4	545E+0
-1	881E-1 4	561E+0
-1	914E-1 4	564E+0
-1	897E-1 4	551E+0
-1	914E-1 4	587E+0
-1	865E-1 4	603E+0
-1	881E-1 4	568E+0
-1	930E-1 4	529E+0
-1	914E-1 4	516E+0
-1	865E-1 4	516E+0
-1	930E-1 4	551E+0
-1	914E-1 4	535E+0
-1	946E-1 4	581E+0
-1	897E-1 4	542E+0
-1	930E-1 4	551E+0
-1	897E-1 4	538E+0
-1	914E-1 4	551E+0
-1	897E-1 4	522E+0
-1	914E-1 4	535E+0
-1	930E-1 4	532E+0
-1	897E-1 4	593E+0
-1	914E-1 4	616E+0
-1	930E-1 4	545E+0
-1	914E-1 4	503E+0
-1	930E-1 4	532E+0
-1	881E-1 4	561E+0
-1	914E-1 4	525E+0
-1	930E-1 4	610E+0
-1	914E-1 4	593E+0
-1	897E-1 4	545E+0
-1	897E-1 4	545E+0
-1	914E-1 4	555E+0
-1	946E-1 4	561E+0
-1	897E-1 4	558E+0
-1	881E-1 4	597E+0
-1	897E-1 4	590E+0
-1	914E-1 4	519E+0
-1	914E-1 4	555E+0
-1	914E-1 4	603E+0
-1	914E-1 4	564E+0
-1	897E-1 4	493E+0
-1	914E-1 4	613E+0
-1	914E-1 4	574E+0
-1	897E-1 4	486E+0
-1	881E-1 4	535E+0
-1	881E-1 4	568E+0
-1	897E-1 4	603E+0
-1	897E-1 4	532E+0
-1	897E-1 4	503E+0
-1	865E-1 4	499E+0
-1	914E-1 4	545E+0
-1	930E-1 4	561E+0
-1	897E-1 4	503E+0
-1	897E-1 4	551E+0
-1	865E-1 4	542E+0
-1	897E-1 4	555E+0
-1	881E-1 4	506E+0
-1	881E-1 4	493E+0
-1	865E-1 4	512E+0
-1	930E-1 4	548E+0
-1	897E-1 4	568E+0
-1	897E-1 4	574E+0
-1	914E-1 4	587E+0
-1	930E-1 4	568E+0
-1	881E-1 4	561E+0
-1	881E-1 4	551E+0
-1	914E-1 4	571E+0
-1	914E-1 4	558E+0
-1	865E-1 4	545E+0
-1	914E-1 4	509E+0
-1	881E-1 4	519E+0
-1	930E-1 4	603E+0
-1	897E-1 4	581E+0
-1	914E-1 4	584E+0
-1	914E-1 4	522E+0
-1	897E-1 4	574E+0
-1	914E-1 4	593E+0
-1	881E-1 4	590E+0
-1	881E-1 4	574E+0
-1	914E-1 4	542E+0
-1	914E-1 4	535E+0
-1	881E-1 4	538E+0
-1	849E-1 4	571E+0
-1	930E-1 4	564E+0
-1	865E-1 4	561E+0
-1	897E-1 4	551E+0
-1	930E-1 4	545E+0
-1	914E-1 4	542E+0
-1	914E-1 4	561E+0
-1	914E-1 4	532E+0
-1	865E-1 4	632E+0
-1	930E-1 4	551E+0
-1	881E-1 4	564E+0
-1	930E-1 4	542E+0
-1	881E-1 4	551E+0
-1	865E-1 4	568E+0
-1	881E-1 4	548E+0
-1	881E-1 4	574E+0
-1	897E-1 4	548E+0
-1	914E-1 4	525E+0
-1	881E-1 4	519E+0
-1	897E-1 4	581E+0
-1	881E-1 4	525E+0
-1	897E-1 4	581E+0
-1	881E-1 4	542E+0
-1	881E-1 4	545E+0
-1	914E-1 4	545E+0
-1	962E-1 4	535E+0
-1	897E-1 4	568E+0
-1	897E-1 4	584E+0
-1	914E-1 4	561E+0
-1	930E-1 4	545E+0
-1	914E-1 4	564E+0
-1	897E-1 4	551E+0
-1	897E-1 4	555E+0
-1	914E-1 4	548E+0
-1	930E-1 4	542E+0
-1	865E-1 4	587E+0
-1	930E-1 4	568E+0
-1	930E-1 4	529E+0
-1	914E-1 4	581E+0
-1	881E-1 4	561E+0
-1	897E-1 4	555E+0
-1	930E-1 4	542E+0
-1	914E-1 4	522E+0
-1	897E-1 4	506E+0
-1	930E-1 4	590E+0
-1	930E-1 4	571E+0
-1	914E-1 4	516E+0
-1	897E-1 4	529E+0
-1	897E-1 4	522E+0
-1	946E-1 4	538E+0
-1	897E-1 4	545E+0
-1	865E-1 4	616E+0
-1	881E-1 4	568E+0
-1	914E-1 4	538E+0
-1	881E-1 4	587E+0
-1	897E-1 4	577E+0
-1	897E-1 4	571E+0
-1	930E-1 4	558E+0
-1	930E-1 4	551E+0
-1	881E-1 4	542E+0
-1	897E-1 4	548E+0
-1	930E-1 4	516E+0
-1	897E-1 4	558E+0
-1	897E-1 4	545E+0
-1	930E-1 4	519E+0
-1	962E-1 4	545E+0
-1	914E-1 4	558E+0
-1	881E-1 4	512E+0
-1	930E-1 4	525E+0
-1	914E-1 4	593E+0
-1	897E-1 4	545E+0
-1	865E-1 4	568E+0
-1	930E-1 4	551E+0
-1	914E-1 4	542E+0
-1	897E-1 4	584E+0
-1	914E-1 4	558E+0
-1	881E-1 4	584E+0
-1	914E-1 4	535E+0
-1	946E-1 4	509E+0
-1	881E-1 4	532E+0
-1	914E-1 4	529E+0
-1	914E-1 4	512E+0
-1	914E-1 4	542E+0
-1	897E-1 4	545E+0
-1	930E-1 4	568E+0
-1	897E-1 4	551E+0
-1	914E-1 4	555E+0
-1	897E-1 4	587E+0
-1	930E-1 4	480E+0
-1	914E-1 4	561E+0
-1	914E-1 4	619E+0
-1	897E-1 4	529E+0
-1	897E-1 4	558E+0
-1	897E-1 4	529E+0
-1	914E-1 4	538E+0
-1	881E-1 4	525E+0
-1	881E-1 4	590E+0
-1	930E-1 4	496E+0
-1	914E-1 4	503E+0
-1	849E-1 4	584E+0
-1	930E-1 4	529E+0
-1	914E-1 4	555E+0
-1	897E-1 4	561E+0
-1	881E-1 4	542E+0
-1	930E-1 4	519E+0
-1	914E-1 4	529E+0
-1	897E-1 4	538E+0
-1	865E-1 4	529E+0
-1	930E-1 4	496E+0
-1	914E-1 4	574E+0
-1	897E-1 4	561E+0
-1	930E-1 4	590E+0
-1	881E-1 4	587E+0
-1	914E-1 4	555E+0
-1	881E-1 4	603E+0
-1	897E-1 4	538E+0
-1	897E-1 4	516E+0
-1	914E-1 4	538E+0
-1	914E-1 4	538E+0
-1	881E-1 4	535E+0
-1	930E-1 4	538E+0
-1	946E-1 4	571E+0
-1	914E-1 4	568E+0
-1	849E-1 4	568E+0
-1	914E-1 4	545E+0
-1	881E-1 4	506E+0
-1	881E-1 4	512E+0
-1	881E-1 4	587E+0
-1	897E-1 4	522E+0
-1	946E-1 4	509E+0
-1	897E-1 4	470E+0
-1	881E-1 4	480E+0
-1	930E-1 4	512E+0
-1	897E-1 4	551E+0
-1	914E-1 4	558E+0
-1	897E-1 4	561E+0
-1	914E-1 4	535E+0
-1	865E-1 4	522E+0
-1	881E-1 4	496E+0
-1	865E-1 4	548E+0
-1	897E-1 4	538E+0
-1	930E-1 4	493E+0
-1	914E-1 4	545E+0
-1	849E-1 4	587E+0
-1	897E-1 4	542E+0
-1	897E-1 4	561E+0
-1	897E-1 4	542E+0
-1	897E-1 4	555E+0
-1	914E-1 4	571E+0
-1	914E-1 4	581E+0
-1	897E-1 4	542E+0
-1	881E-1 4	568E+0
-1	881E-1 4	564E+0
-1	897E-1 4	522E+0
-1	914E-1 4	506E+0
-1	881E-1 4	486E+0
-1	849E-1 4	558E+0
-1	897E-1 4	587E+0
-1	897E-1 4	529E+0
-1	881E-1 4	532E+0
-1	914E-1 4	555E+0
-1	930E-1 4	564E+0
-1	897E-1 4	590E+0
-1	881E-1 4	568E+0
-1	881E-1 4	587E+0
-1	914E-1 4	590E+0
-1	865E-1 4	571E+0
-1	881E-1 4	571E+0
-1	914E-1 4	535E+0
-1	914E-1 4	542E+0
-1	914E-1 4	538E+0
-1	881E-1 4	568E+0
-1	881E-1 4	529E+0
-1	930E-1 4	561E+0
-1	914E-1 4	542E+0
-1	914E-1 4	532E+0
-1	881E-1 4	542E+0
-1	914E-1 4	542E+0
-1	897E-1 4	499E+0
-1	865E-1 4	558E+0
-1	914E-1 4	584E+0
-1	930E-1 4	512E+0
-1	881E-1 4	558E+0
-1	914E-1 4	532E+0
-1	881E-1 4	574E+0
-1	914E-1 4	590E+0
-1	914E-1 4	496E+0
-1	881E-1 4	480E+0
-1	897E-1 4	568E+0
-1	914E-1 4	548E+0
-1	897E-1 4	535E+0
-1	914E-1 4	623E+0
-1	897E-1 4	581E+0
-1	914E-1 4	535E+0
-1	897E-1 4	555E+0
-1	881E-1 4	551E+0
-1	914E-1 4	629E+0
-1	946E-1 4	519E+0
-1	914E-1 4	525E+0
-1	914E-1 4	551E+0
-1	897E-1 4	512E+0
-1	914E-1 4	506E+0
-1	914E-1 4	538E+0
-1	881E-1 4	581E+0
-1	881E-1 4	551E+0
-1	897E-1 4	564E+0
-1	865E-1 4	561E+0
-1	865E-1 4	555E+0
-1	914E-1 4	522E+0
-1	881E-1 4	548E+0
-1	914E-1 4	574E+0
-1	865E-1 4	564E+0
-1	914E-1 4	506E+0
-1	914E-1 4	522E+0
-1	914E-1 4	574E+0
-1	897E-1 4	532E+0
-1	914E-1 4	532E+0
-1	897E-1 4	529E+0
-1	914E-1 4	577E+0
-1	849E-1 4	571E+0
-1	897E-1 4	590E+0
-1	914E-1 4	512E+0
-1	897E-1 4	542E+0
-1	914E-1 4	561E+0
-1	881E-1 4	558E+0
-1	930E-1 4	564E+0
-1	897E-1 4	522E+0
-1	881E-1 4	538E+0
-1	881E-1 4	529E+0
-1	914E-1 4	493E+0
-1	897E-1 4	590E+0
-1	849E-1 4	545E+0
-1	881E-1 4	525E+0
-1	930E-1 4	603E+0
-1	914E-1 4	574E+0
-1	865E-1 4	538E+0
-1	881E-1 4	496E+0
-1	930E-1 4	532E+0
-1	897E-1 4	581E+0
-1	881E-1 4	558E+0
-1	897E-1 4	571E+0
-1	914E-1 4	555E+0
-1	897E-1 4	545E+0
-1	881E-1 4	555E+0
-1	897E-1 4	551E+0
-1	930E-1 4	561E+0
-1	930E-1 4	555E+0
-1	849E-1 4	532E+0
-1	914E-1 4	574E+0
-1	930E-1 4	516E+0
-1	881E-1 4	522E+0
-1	881E-1 4	545E+0
-1	897E-1 4	516E+0
-1	930E-1 4	568E+0
-1	897E-1 4	606E+0
-1	881E-1 4	545E+0
-1	897E-1 4	590E+0
-1	897E-1 4	568E+0
-1	881E-1 4	558E+0
-1	914E-1 4	499E+0
-1	897E-1 4	532E+0
-1	897E-1 4	525E+0
-1	897E-1 4	571E+0
-1	865E-1 4	532E+0
-1	881E-1 4	542E+0
-1	897E-1 4	503E+0
-1	881E-1 4	548E+0
-1	865E-1 4	555E+0
-1	914E-1 4	551E+0
-1	897E-1 4	529E+0
-1	914E-1 4	545E+0
-1	865E-1 4	551E+0
-1	897E-1 4	561E+0
-1	914E-1 4	571E+0
-1	881E-1 4	545E+0
-1	897E-1 4	581E+0
-1	897E-1 4	564E+0
-1	865E-1 4	561E+0
-1	897E-1 4	564E+0
-1	881E-1 4	564E+0
-1	914E-1 4	490E+0
-1	946E-1 4	545E+0
-1	914E-1 4	542E+0
-1	865E-1 4	581E+0
-1	930E-1 4	558E+0
-1	881E-1 4	532E+0
-1	897E-1 4	561E+0
-1	865E-1 4	616E+0
-1	914E-1 4	538E+0
-1	897E-1 4	525E+0
-1	897E-1 4	516E+0
-1	914E-1 4	506E+0
-1	914E-1 4	538E+0
-1	946E-1 4	545E+0
-1	832E-1 4	555E+0
-1	849E-1 4	538E+0
-1	914E-1 4	603E+0
-1	897E-1 4	568E+0
-1	897E-1 4	558E+0
-1	865E-1 4	545E+0
-1	865E-1 4	535E+0
-1	930E-1 4	548E+0
-1	865E-1 4	590E+0
-1	849E-1 4	568E+0
-1	897E-1 4	581E+0
-1	930E-1 4	529E+0
-1	897E-1 4	545E+0
-1	881E-1 4	538E+0
-1	897E-1 4	548E+0
-1	897E-1 4	564E+0
-1	897E-1 4	584E+0
-1	881E-1 4	606E+0
-1	849E-1 4	558E+0
-1	914E-1 4	551E+0
-1	881E-1 4	516E+0
-1	897E-1 4	529E+0
-1	881E-1 4	558E+0
-1	897E-1 4	558E+0
-1	914E-1 4	538E+0
-1	865E-1 4	519E+0
-1	914E-1 4	538E+0
-1	914E-1 4	525E+0
-1	865E-1 4	564E+0
-1	897E-1 4	568E+0
-1	881E-1 4	548E+0
-1	930E-1 4	519E+0
-1	897E-1 4	503E+0
-1	865E-1 4	561E+0
-1	881E-1 4	535E+0
-1	914E-1 4	558E+0
-1	865E-1 4	590E+0
-1	897E-1 4	551E+0
-1	914E-1 4	538E+0
-1	914E-1 4	532E+0
-1	865E-1 4	564E+0
-1	865E-1 4	584E+0
-1	849E-1 4	551E+0
-1	914E-1 4	564E+0
-1	897E-1 4	597E+0
-1	897E-1 4	574E+0
-1	897E-1 4	571E+0
-1	897E-1 4	525E+0
-1	897E-1 4	525E+0
-1	881E-1 4	561E+0
-1	930E-1 4	551E+0
-1	946E-1 4	509E+0
-1	881E-1 4	558E+0
-1	897E-1 4	551E+0
-1	881E-1 4	535E+0
-1	930E-1 4	555E+0
-1	881E-1 4	564E+0
-1	897E-1 4	584E+0
-1	897E-1 4	587E+0
-1	930E-1 4	548E+0
-1	865E-1 4	551E+0
-1	881E-1 4	568E+0
-1	881E-1 4	551E+0
-1	914E-1 4	538E+0
-1	865E-1 4	574E+0
-1	881E-1 4	587E+0
-1	881E-1 4	496E+0
-1	914E-1 4	542E+0
-1	849E-1 4	532E+0
-1	897E-1 4	542E+0
-1	897E-1 4	516E+0
-1	914E-1 4	525E+0
-1	881E-1 4	610E+0
-1	881E-1 4	551E+0
-1	865E-1 4	568E+0
-1	930E-1 4	593E+0
-1	865E-1 4	545E+0
-1	897E-1 4	509E+0
-1	849E-1 4	477E+0
-1	914E-1 4	555E+0
-1	849E-1 4	542E+0
-1	865E-1 4	561E+0
-1	897E-1 4	571E+0
-1	914E-1 4	499E+0
-1	865E-1 4	590E+0
-1	881E-1 4	529E+0
-1	897E-1 4	584E+0
-1	946E-1 4	584E+0
-1	897E-1 4	568E+0
-1	865E-1 4	587E+0
-1	881E-1 4	548E+0
-1	914E-1 4	568E+0
-1	897E-1 4	584E+0
-1	881E-1 4	581E+0
-1	897E-1 4	584E+0
-1	897E-1 4	564E+0
-1	914E-1 4	545E+0
-1	881E-1 4	535E+0
-1	897E-1 4	529E+0
-1	930E-1 4	551E+0
-1	914E-1 4	551E+0
-1	849E-1 4	577E+0
-1	897E-1 4	535E+0
-1	897E-1 4	587E+0
-1	914E-1 4	584E+0
-1	849E-1 4	522E+0
-1	897E-1 4	568E+0
-1	914E-1 4	503E+0
-1	881E-1 4	480E+0
-1	881E-1 4	535E+0
-1	881E-1 4	542E+0
-1	897E-1 4	574E+0
-1	881E-1 4	597E+0
-1	865E-1 4	522E+0
-1	865E-1 4	545E+0
-1	930E-1 4	538E+0
-1	881E-1 4	597E+0
-1	849E-1 4	542E+0
-1	914E-1 4	561E+0
-1	897E-1 4	568E+0
-1	881E-1 4	532E+0
-1	849E-1 4	509E+0
-1	897E-1 4	535E+0
-1	897E-1 4	564E+0
-1	849E-1 4	516E+0
-1	865E-1 4	532E+0
-1	930E-1 4	619E+0
-1	897E-1 4	561E+0
-1	914E-1 4	506E+0
-1	849E-1 4	522E+0
-1	914E-1 4	496E+0
-1	897E-1 4	493E+0
-1	881E-1 4	519E+0
-1	930E-1 4	584E+0
-1	865E-1 4	545E+0
-1	930E-1 4	535E+0
-1	865E-1 4	564E+0
-1	914E-1 4	535E+0
-1	881E-1 4	532E+0
-1	914E-1 4	516E+0
-1	914E-1 4	535E+0
-1	832E-1 4	551E+0
-1	881E-1 4	548E+0
-1	914E-1 4	571E+0
-1	897E-1 4	587E+0
-1	865E-1 4	506E+0
-1	865E-1 4	555E+0
-1	865E-1 4	525E+0
-1	881E-1 4	558E+0
-1	865E-1 4	587E+0
-1	881E-1 4	542E+0
-1	930E-1 4	555E+0
-1	897E-1 4	561E+0
-1	849E-1 4	600E+0
-1	914E-1 4	545E+0
-1	914E-1 4	538E+0
-1	897E-1 4	542E+0
-1	865E-1 4	551E+0
-1	865E-1 4	522E+0
-1	914E-1 4	493E+0
-1	914E-1 4	564E+0
-1	832E-1 4	581E+0
-1	865E-1 4	584E+0
-1	930E-1 4	545E+0
-1	881E-1 4	571E+0
-1	865E-1 4	542E+0
-1	897E-1 4	551E+0
-1	897E-1 4	574E+0
-1	881E-1 4	568E+0
-1	881E-1 4	532E+0
-1	881E-1 4	496E+0
-1	930E-1 4	512E+0
-1	897E-1 4	535E+0
-1	865E-1 4	525E+0
-1	914E-1 4	532E+0
-1	914E-1 4	600E+0
-1	865E-1 4	558E+0
-1	897E-1 4	551E+0
-1	881E-1 4	590E+0
-1	930E-1 4	558E+0
-1	881E-1 4	587E+0
-1	881E-1 4	571E+0
-1	881E-1 4	532E+0
-1	897E-1 4	548E+0
-1	832E-1 4	529E+0
-1	881E-1 4	512E+0
-1	881E-1 4	483E+0
-1	897E-1 4	516E+0
-1	897E-1 4	571E+0
-1	881E-1 4	561E+0
-1	881E-1 4	606E+0
-1	897E-1 4	561E+0
-1	865E-1 4	587E+0
-1	897E-1 4	538E+0
-1	897E-1 4	571E+0
-1	897E-1 4	551E+0
-1	881E-1 4	522E+0
-1	881E-1 4	509E+0
-1	897E-1 4	542E+0
-1	897E-1 4	542E+0
-1	897E-1 4	597E+0
-1	865E-1 4	532E+0
-1	865E-1 4	538E+0
-1	914E-1 4	568E+0
-1	881E-1 4	542E+0
-1	881E-1 4	503E+0
-1	881E-1 4	499E+0
-1	930E-1 4	555E+0
-1	881E-1 4	558E+0
-1	865E-1 4	571E+0
-1	881E-1 4	600E+0
-1	881E-1 4	548E+0
-1	865E-1 4	581E+0
-1	881E-1 4	545E+0
-1	881E-1 4	613E+0
-1	897E-1 4	538E+0
-1	881E-1 4	564E+0
-1	865E-1 4	519E+0
-1	881E-1 4	496E+0
-1	930E-1 4	548E+0
-1	865E-1 4	574E+0
-1	865E-1 4	590E+0
-1	881E-1 4	532E+0
-1	881E-1 4	529E+0
-1	897E-1 4	538E+0
-1	849E-1 4	571E+0
-1	881E-1 4	590E+0
-1	930E-1 4	558E+0
-1	897E-1 4	564E+0
-1	865E-1 4	555E+0
-1	881E-1 4	548E+0
-1	946E-1 4	477E+0
-1	865E-1 4	525E+0
-1	865E-1 4	548E+0
-1	897E-1 4	555E+0
-1	914E-1 4	532E+0
-1	914E-1 4	538E+0
-1	832E-1 4	568E+0
-1	881E-1 4	512E+0
-1	930E-1 4	551E+0
-1	881E-1 4	525E+0
-1	849E-1 4	525E+0
-1	897E-1 4	590E+0
-1	914E-1 4	555E+0
-1	865E-1 4	538E+0
-1	881E-1 4	558E+0
-1	881E-1 4	538E+0
-1	930E-1 4	574E+0
-1	881E-1 4	477E+0
-1	849E-1 4	509E+0
-1	881E-1 4	568E+0
-1	914E-1 4	548E+0
-1	897E-1 4	503E+0
-1	849E-1 4	545E+0
-1	897E-1 4	574E+0
-1	914E-1 4	529E+0
-1	849E-1 4	532E+0
-1	865E-1 4	522E+0
-1	865E-1 4	542E+0
-1	914E-1 4	519E+0
-1	849E-1 4	516E+0
-1	865E-1 4	577E+0
-1	914E-1 4	545E+0
-1	897E-1 4	522E+0
-1	897E-1 4	509E+0
-1	865E-1 4	577E+0
-1	946E-1 4	555E+0
-1	849E-1 4	574E+0
-1	897E-1 4	561E+0
-1	881E-1 4	522E+0
-1	881E-1 4	587E+0
-1	897E-1 4	555E+0
-1	849E-1 4	490E+0
-1	881E-1 4	561E+0
-1	881E-1 4	616E+0
-1	897E-1 4	538E+0
-1	849E-1 4	564E+0
-1	849E-1 4	538E+0
-1	849E-1 4	626E+0
-1	897E-1 4	574E+0
-1	897E-1 4	538E+0
-1	865E-1 4	584E+0
-1	897E-1 4	558E+0
-1	914E-1 4	542E+0
-1	881E-1 4	551E+0
-1	865E-1 4	558E+0
-1	914E-1 4	519E+0
-1	930E-1 4	509E+0
-1	881E-1 4	568E+0
-1	881E-1 4	561E+0
-1	897E-1 4	535E+0
-1	914E-1 4	519E+0
-1	881E-1 4	538E+0
-1	881E-1 4	519E+0
-1	914E-1 4	525E+0
-1	914E-1 4	555E+0
-1	897E-1 4	532E+0
-1	849E-1 4	503E+0
-1	881E-1 4	542E+0
-1	914E-1 4	529E+0
-1	881E-1 4	535E+0
-1	849E-1 4	516E+0
-1	881E-1 4	574E+0
-1	881E-1 4	551E+0
-1	865E-1 4	496E+0
-1	881E-1 4	529E+0
-1	897E-1 4	558E+0
-1	946E-1 4	642E+0
-1	865E-1 4	509E+0
-1	881E-1 4	574E+0
-1	881E-1 4	538E+0
-1	897E-1 4	506E+0
-1	881E-1 4	516E+0
-1	881E-1 4	535E+0
-1	881E-1 4	522E+0
-1	897E-1 4	538E+0
-1	897E-1 4	535E+0
-1	881E-1 4	529E+0
-1	914E-1 4	587E+0
-1	930E-1 4	551E+0
-1	881E-1 4	542E+0
-1	865E-1 4	470E+0
-1	897E-1 4	506E+0
-1	914E-1 4	538E+0
-1	865E-1 4	525E+0
-1	832E-1 4	600E+0
-1	881E-1 4	535E+0
-1	881E-1 4	571E+0
-1	897E-1 4	538E+0
-1	897E-1 4	535E+0
-1	897E-1 4	529E+0
-1	914E-1 4	529E+0
-1	849E-1 4	558E+0
-1	849E-1 4	496E+0
-1	897E-1 4	522E+0
-1	897E-1 4	561E+0
-1	930E-1 4	564E+0
-1	897E-1 4	551E+0
-1	881E-1 4	551E+0
-1	897E-1 4	535E+0
-1	914E-1 4	529E+0
-1	865E-1 4	561E+0
-1	881E-1 4	542E+0
-1	914E-1 4	532E+0
-1	881E-1 4	545E+0
-1	881E-1 4	509E+0
-1	881E-1 4	548E+0
-1	897E-1 4	532E+0
-1	881E-1 4	486E+0
-1	897E-1 4	516E+0
-1	881E-1 4	568E+0
-1	930E-1 4	568E+0
-1	881E-1 4	545E+0
-1	897E-1 4	558E+0
-1	881E-1 4	506E+0
-1	897E-1 4	555E+0
-1	881E-1 4	519E+0
-1	881E-1 4	545E+0
-1	881E-1 4	506E+0
-1	914E-1 4	568E+0
-1	881E-1 4	542E+0
-1	849E-1 4	516E+0
-1	897E-1 4	542E+0
-1	849E-1 4	616E+0
-1	897E-1 4	606E+0
-1	849E-1 4	574E+0
-1	897E-1 4	529E+0
-1	897E-1 4	512E+0
-1	865E-1 4	532E+0
-1	865E-1 4	538E+0
-1	897E-1 4	587E+0
-1	881E-1 4	584E+0
-1	897E-1 4	581E+0
-1	881E-1 4	542E+0
-1	930E-1 4	538E+0
-1	881E-1 4	555E+0
-1	865E-1 4	551E+0
-1	897E-1 4	519E+0
-1	930E-1 4	577E+0
-1	962E-1 4	525E+0
-1	897E-1 4	496E+0
-1	881E-1 4	551E+0
-1	897E-1 4	532E+0
-1	897E-1 4	535E+0
-1	849E-1 4	538E+0
-1	897E-1 4	535E+0
-1	914E-1 4	525E+0
-1	897E-1 4	564E+0
-1	914E-1 4	545E+0
-1	897E-1 4	581E+0
-1	881E-1 4	542E+0
-1	930E-1 4	529E+0
-1	865E-1 4	548E+0
-1	865E-1 4	512E+0
-1	897E-1 4	551E+0
-1	897E-1 4	490E+0
-1	881E-1 4	516E+0
-1	881E-1 4	574E+0
-1	881E-1 4	535E+0
-1	914E-1 4	496E+0
-1	930E-1 4	529E+0
-1	881E-1 4	532E+0
-1	881E-1 4	532E+0
-1	930E-1 4	555E+0
-1	832E-1 4	564E+0
-1	897E-1 4	522E+0
-1	897E-1 4	577E+0
-1	962E-1 4	532E+0
-1	849E-1 4	532E+0
-1	914E-1 4	509E+0
-1	881E-1 4	561E+0
-1	914E-1 4	551E+0
-1	897E-1 4	525E+0
-1	914E-1 4	613E+0
-1	865E-1 4	555E+0
-1	881E-1 4	558E+0
-1	881E-1 4	538E+0
-1	865E-1 4	581E+0
-1	865E-1 4	551E+0
-1	930E-1 4	499E+0
-1	816E-1 4	538E+0
-1	881E-1 4	525E+0
-1	881E-1 4	529E+0
-1	914E-1 4	525E+0
-1	897E-1 4	584E+0
-1	897E-1 4	545E+0
-1	897E-1 4	532E+0
-1	914E-1 4	503E+0
-1	849E-1 4	535E+0
-1	865E-1 4	574E+0
-1	881E-1 4	558E+0
-1	946E-1 4	519E+0
-1	897E-1 4	581E+0
-1	881E-1 4	574E+0
-1	897E-1 4	564E+0
-1	914E-1 4	542E+0
-1	881E-1 4	574E+0
-1	865E-1 4	551E+0
-1	881E-1 4	571E+0
-1	914E-1 4	538E+0
-1	914E-1 4	529E+0
-1	897E-1 4	542E+0
-1	881E-1 4	525E+0
-1	881E-1 4	535E+0
-1	881E-1 4	538E+0
-1	865E-1 4	542E+0
-1	849E-1 4	542E+0
-1	897E-1 4	545E+0
-1	881E-1 4	519E+0
-1	865E-1 4	542E+0
-1	914E-1 4	564E+0
-1	914E-1 4	493E+0
-1	897E-1 4	542E+0
-1	849E-1 4	525E+0
-1	897E-1 4	525E+0
-1	881E-1 4	499E+0
-1	897E-1 4	532E+0
-1	849E-1 4	558E+0
-1	881E-1 4	568E+0
-1	881E-1 4	558E+0
-1	914E-1 4	574E+0
-1	881E-1 4	522E+0
-1	897E-1 4	551E+0
-1	930E-1 4	538E+0
-1	897E-1 4	568E+0
-1	849E-1 4	538E+0
-1	914E-1 4	564E+0
-1	897E-1 4	555E+0
-1	865E-1 4	542E+0
-1	865E-1 4	509E+0
-1	914E-1 4	590E+0
-1	897E-1 4	538E+0
-1	897E-1 4	529E+0
-1	897E-1 4	499E+0
-1	930E-1 4	538E+0
-1	881E-1 4	538E+0
-1	881E-1 4	525E+0
-1	849E-1 4	529E+0
-1	914E-1 4	522E+0
-1	897E-1 4	545E+0
-1	865E-1 4	548E+0
-1	897E-1 4	542E+0
-1	914E-1 4	548E+0
-1	897E-1 4	529E+0
-1	849E-1 4	590E+0
-1	832E-1 4	571E+0
-1	897E-1 4	571E+0
-1	881E-1 4	558E+0
-1	881E-1 4	568E+0
-1	832E-1 4	542E+0
-1	897E-1 4	519E+0
-1	881E-1 4	512E+0
-1	897E-1 4	522E+0
-1	849E-1 4	538E+0
-1	897E-1 4	564E+0
-1	897E-1 4	529E+0
-1	881E-1 4	548E+0
-1	865E-1 4	558E+0
-1	865E-1 4	558E+0
-1	914E-1 4	532E+0
-1	865E-1 4	522E+0
-1	832E-1 4	496E+0
-1	897E-1 4	480E+0
-1	897E-1 4	548E+0
-1	897E-1 4	529E+0
-1	849E-1 4	587E+0
-1	865E-1 4	525E+0
-1	897E-1 4	571E+0
-1	914E-1 4	593E+0
-1	849E-1 4	545E+0
-1	849E-1 4	577E+0
-1	914E-1 4	538E+0
-1	881E-1 4	545E+0
-1	865E-1 4	561E+0
-1	865E-1 4	584E+0
-1	865E-1 4	519E+0
-1	897E-1 4	561E+0
-1	865E-1 4	571E+0
-1	897E-1 4	568E+0
-1	897E-1 4	564E+0
-1	897E-1 4	545E+0
-1	881E-1 4	561E+0
-1	897E-1 4	571E+0
-1	930E-1 4	538E+0
-1	897E-1 4	548E+0
-1	832E-1 4	558E+0
-1	897E-1 4	535E+0
-1	914E-1 4	512E+0
-1	897E-1 4	535E+0
-1	865E-1 4	538E+0
-1	881E-1 4	581E+0
-1	914E-1 4	522E+0
-1	832E-1 4	561E+0
-1	881E-1 4	535E+0
-1	930E-1 4	561E+0
-1	914E-1 4	548E+0
-1	865E-1 4	542E+0
-1	881E-1 4	545E+0
-1	897E-1 4	568E+0
-1	897E-1 4	577E+0
-1	914E-1 4	535E+0
-1	881E-1 4	545E+0
-1	881E-1 4	548E+0
-1	914E-1 4	551E+0
-1	881E-1 4	590E+0
-1	881E-1 4	555E+0
-1	865E-1 4	496E+0
-1	914E-1 4	499E+0
-1	865E-1 4	555E+0
-1	881E-1 4	581E+0
-1	865E-1 4	577E+0
-1	914E-1 4	558E+0
-1	832E-1 4	535E+0
-1	897E-1 4	558E+0
-1	897E-1 4	545E+0
-1	897E-1 4	548E+0
-1	914E-1 4	574E+0
-1	865E-1 4	590E+0
-1	897E-1 4	577E+0
-1	914E-1 4	551E+0
-1	865E-1 4	590E+0
-1	865E-1 4	551E+0
-1	914E-1 4	613E+0
-1	930E-1 4	506E+0
-1	865E-1 4	499E+0
-1	881E-1 4	551E+0
-1	865E-1 4	545E+0
-1	946E-1 4	522E+0
-1	849E-1 4	581E+0
-1	881E-1 4	548E+0
-1	865E-1 4	535E+0
-1	897E-1 4	571E+0
-1	865E-1 4	568E+0
-1	897E-1 4	555E+0
-1	897E-1 4	516E+0
-1	914E-1 4	548E+0
-1	881E-1 4	584E+0
-1	849E-1 4	493E+0
-1	865E-1 4	558E+0
-1	914E-1 4	522E+0
-1	865E-1 4	558E+0
-1	865E-1 4	538E+0
-1	897E-1 4	561E+0
-1	914E-1 4	509E+0
-1	897E-1 4	509E+0
-1	865E-1 4	555E+0
-1	881E-1 4	564E+0
-1	897E-1 4	512E+0
-1	849E-1 4	509E+0
-1	865E-1 4	483E+0
-1	881E-1 4	551E+0
-1	881E-1 4	555E+0
-1	865E-1 4	548E+0
-1	849E-1 4	555E+0
-1	881E-1 4	610E+0
-1	897E-1 4	542E+0
-1	865E-1 4	555E+0
-1	881E-1 4	564E+0
-1	832E-1 4	480E+0
-1	897E-1 4	529E+0
-1	897E-1 4	532E+0
-1	865E-1 4	600E+0
-1	897E-1 4	571E+0
-1	881E-1 4	512E+0
-1	865E-1 4	525E+0
-1	865E-1 4	581E+0
-1	897E-1 4	593E+0
-1	881E-1 4	600E+0
-1	865E-1 4	529E+0
-1	865E-1 4	525E+0
-1	865E-1 4	571E+0
-1	897E-1 4	568E+0
-1	881E-1 4	509E+0
-1	865E-1 4	503E+0
-1	881E-1 4	512E+0
-1	914E-1 4	509E+0
-1	881E-1 4	483E+0
-1	865E-1 4	529E+0
-1	914E-1 4	555E+0
-1	897E-1 4	525E+0
-1	849E-1 4	574E+0
-1	849E-1 4	564E+0
-1	897E-1 4	590E+0
-1	881E-1 4	512E+0
-1	881E-1 4	519E+0
-1	849E-1 4	529E+0
-1	914E-1 4	574E+0
-1	865E-1 4	532E+0
-1	897E-1 4	574E+0
-1	849E-1 4	574E+0
-1	914E-1 4	525E+0
-1	897E-1 4	519E+0
-1	914E-1 4	503E+0
-1	865E-1 4	503E+0
-1	865E-1 4	532E+0
-1	881E-1 4	564E+0
-1	881E-1 4	506E+0
-1	849E-1 4	519E+0
-1	881E-1 4	535E+0
-1	914E-1 4	542E+0
-1	865E-1 4	587E+0
-1	865E-1 4	555E+0
-1	881E-1 4	542E+0
-1	930E-1 4	548E+0
-1	881E-1 4	525E+0
-1	865E-1 4	516E+0
-1	897E-1 4	545E+0
-1	881E-1 4	519E+0
-1	897E-1 4	538E+0
-1	881E-1 4	568E+0
-1	914E-1 4	522E+0
-1	865E-1 4	584E+0
-1	881E-1 4	542E+0
-1	849E-1 4	548E+0
-1	914E-1 4	590E+0
-1	897E-1 4	542E+0
-1	897E-1 4	506E+0
-1	881E-1 4	512E+0
-1	881E-1 4	522E+0
-1	914E-1 4	561E+0
-1	881E-1 4	538E+0
-1	865E-1 4	522E+0
-1	865E-1 4	529E+0
-1	914E-1 4	548E+0
-1	865E-1 4	564E+0
-1	832E-1 4	584E+0
-1	897E-1 4	538E+0
-1	897E-1 4	441E+0
-1	897E-1 4	519E+0
-1	832E-1 4	519E+0
-1	897E-1 4	503E+0
-1	897E-1 4	551E+0
-1	865E-1 4	555E+0
-1	865E-1 4	529E+0
-1	881E-1 4	574E+0
-1	865E-1 4	571E+0
-1	897E-1 4	538E+0
-1	881E-1 4	499E+0
-1	897E-1 4	480E+0
-1	897E-1 4	555E+0
-1	849E-1 4	538E+0
-1	881E-1 4	564E+0
-1	881E-1 4	555E+0
-1	930E-1 4	503E+0
-1	897E-1 4	558E+0
-1	865E-1 4	542E+0
-1	897E-1 4	542E+0
-1	881E-1 4	486E+0
-1	881E-1 4	519E+0
-1	865E-1 4	532E+0
-1	881E-1 4	564E+0
-1	881E-1 4	548E+0
-1	881E-1 4	548E+0
-1	832E-1 4	529E+0
-1	881E-1 4	512E+0
-1	881E-1 4	568E+0
-1	881E-1 4	555E+0
-1	865E-1 4	525E+0
-1	897E-1 4	529E+0
-1	914E-1 4	525E+0
-1	865E-1 4	545E+0
-1	865E-1 4	529E+0
-1	865E-1 4	542E+0
-1	897E-1 4	516E+0
-1	914E-1 4	561E+0
-1	897E-1 4	542E+0
-1	881E-1 4	499E+0
-1	897E-1 4	564E+0
-1	897E-1 4	574E+0
-1	881E-1 4	551E+0
-1	881E-1 4	509E+0
-1	914E-1 4	564E+0
-1	881E-1 4	571E+0
-1	865E-1 4	555E+0
-1	881E-1 4	561E+0
-1	881E-1 4	535E+0
-1	865E-1 4	568E+0
-1	897E-1 4	545E+0
-1	865E-1 4	574E+0
-1	881E-1 4	525E+0
-1	865E-1 4	499E+0
-1	849E-1 4	558E+0
-1	881E-1 4	548E+0
-1	881E-1 4	516E+0
-1	849E-1 4	503E+0
-1	865E-1 4	584E+0
-1	865E-1 4	519E+0
-1	897E-1 4	522E+0
-1	865E-1 4	509E+0
-1	849E-1 4	529E+0
-1	881E-1 4	561E+0
-1	914E-1 4	535E+0
-1	849E-1 4	577E+0
-1	849E-1 4	538E+0
-1	897E-1 4	558E+0
-1	897E-1 4	558E+0
-1	881E-1 4	551E+0
-1	881E-1 4	593E+0
-1	865E-1 4	532E+0
-1	865E-1 4	535E+0
-1	849E-1 4	558E+0
-1	897E-1 4	512E+0
-1	865E-1 4	551E+0
-1	881E-1 4	564E+0
-1	849E-1 4	558E+0
-1	849E-1 4	551E+0
-1	897E-1 4	542E+0
-1	897E-1 4	558E+0
-1	849E-1 4	529E+0
-1	865E-1 4	529E+0
-1	914E-1 4	529E+0
-1	897E-1 4	564E+0
-1	897E-1 4	551E+0
-1	849E-1 4	535E+0
-1	865E-1 4	551E+0
-1	897E-1 4	473E+0
-1	865E-1 4	512E+0
-1	865E-1 4	512E+0
-1	881E-1 4	529E+0
-1	897E-1 4	568E+0
-1	897E-1 4	571E+0
-1	881E-1 4	538E+0
-1	865E-1 4	577E+0
-1	897E-1 4	548E+0
-1	881E-1 4	532E+0
-1	865E-1 4	506E+0
-1	897E-1 4	499E+0
-1	914E-1 4	574E+0
-1	881E-1 4	477E+0
-1	865E-1 4	535E+0
-1	914E-1 4	587E+0
-1	914E-1 4	564E+0
-1	881E-1 4	542E+0
-1	897E-1 4	516E+0
-1	865E-1 4	538E+0
-1	897E-1 4	522E+0
-1	865E-1 4	603E+0
-1	881E-1 4	555E+0
-1	881E-1 4	568E+0
-1	897E-1 4	597E+0
-1	849E-1 4	535E+0
-1	832E-1 4	558E+0
-1	865E-1 4	561E+0
-1	881E-1 4	606E+0
-1	849E-1 4	590E+0
-1	881E-1 4	519E+0
-1	865E-1 4	558E+0
-1	897E-1 4	503E+0
-1	865E-1 4	512E+0
-1	865E-1 4	564E+0
-1	881E-1 4	542E+0
-1	897E-1 4	571E+0
-1	849E-1 4	597E+0
-1	849E-1 4	571E+0
-1	881E-1 4	577E+0
-1	897E-1 4	535E+0
-1	832E-1 4	574E+0
-1	881E-1 4	555E+0
-1	914E-1 4	555E+0
-1	881E-1 4	551E+0
-1	881E-1 4	509E+0
-1	849E-1 4	496E+0
-1	930E-1 4	486E+0
-1	914E-1 4	574E+0
-1	881E-1 4	532E+0
-1	865E-1 4	568E+0
-1	849E-1 4	499E+0
-1	881E-1 4	525E+0
-1	865E-1 4	564E+0
-1	881E-1 4	561E+0
-1	881E-1 4	616E+0
-1	881E-1 4	542E+0
-1	881E-1 4	558E+0
-1	881E-1 4	561E+0
-1	930E-1 4	516E+0
-1	881E-1 4	503E+0
-1	865E-1 4	584E+0
-1	881E-1 4	564E+0
-1	897E-1 4	561E+0
-1	865E-1 4	499E+0
-1	881E-1 4	555E+0
-1	865E-1 4	564E+0
-1	897E-1 4	564E+0
-1	865E-1 4	564E+0
-1	849E-1 4	587E+0
-1	865E-1 4	516E+0
-1	897E-1 4	590E+0
-1	897E-1 4	538E+0
-1	881E-1 4	506E+0
[truncated: 69,993 more rows]
