# Supplementary material for: Improved ANAP incorporation and VCF analysis reveal details of P2X7 current facilitation and a limited conformational interplay between ATP binding and the intracellular ballast domain
Source: eLife. 2023 Jan 4;12:e82479. doi: 10.7554/eLife.82479 (PMC9859053; doi:10.7554/eLife.82479)
Supplement: Figure 2—figure supplement 1—source data 3. [file elife-82479-fig2-figsupp1-data3.zip › Figure-2_figure-supplement-1_source-data-3/20h27/rec21.csv]

-2	157E-1 5	336E+0
-2	141E-1 5	265E+0
-2	157E-1 5	281E+0
-2	173E-1 5	249E+0
-2	189E-1 5	210E+0
-2	173E-1 5	200E+0
-2	173E-1 5	278E+0
-2	189E-1 5	275E+0
-2	173E-1 5	246E+0
-2	157E-1 5	223E+0
-2	157E-1 5	275E+0
-2	173E-1 5	246E+0
-2	141E-1 5	330E+0
-2	141E-1 5	262E+0
-2	173E-1 5	262E+0
-2	206E-1 5	226E+0
-2	189E-1 5	220E+0
-2	124E-1 5	203E+0
-2	157E-1 5	197E+0
-2	173E-1 5	220E+0
-2	173E-1 5	271E+0
-2	141E-1 5	242E+0
-2	189E-1 5	310E+0
-2	173E-1 5	275E+0
-2	206E-1 5	249E+0
-2	141E-1 5	249E+0
-2	173E-1 5	187E+0
-2	189E-1 5	229E+0
-2	157E-1 5	281E+0
-2	157E-1 5	226E+0
-2	173E-1 5	203E+0
-2	206E-1 5	249E+0
-2	157E-1 5	207E+0
-2	157E-1 5	288E+0
-2	173E-1 5	275E+0
-2	189E-1 5	278E+0
-2	173E-1 5	262E+0
-2	189E-1 5	310E+0
-2	173E-1 5	242E+0
-2	157E-1 5	246E+0
-2	173E-1 5	242E+0
-2	141E-1 5	284E+0
-2	157E-1 5	246E+0
-2	173E-1 5	203E+0
-2	189E-1 5	216E+0
-2	189E-1 5	271E+0
-2	157E-1 5	262E+0
-2	157E-1 5	207E+0
-2	189E-1 5	265E+0
-2	173E-1 5	281E+0
-2	189E-1 5	226E+0
-2	189E-1 5	252E+0
-2	173E-1 5	278E+0
-2	157E-1 5	233E+0
-2	141E-1 5	268E+0
-2	157E-1 5	278E+0
-2	141E-1 5	265E+0
-2	157E-1 5	262E+0
-2	141E-1 5	233E+0
-2	189E-1 5	262E+0
-2	189E-1 5	268E+0
-2	157E-1 5	281E+0
-2	157E-1 5	229E+0
-2	189E-1 5	301E+0
-2	173E-1 5	268E+0
-2	141E-1 5	223E+0
-2	141E-1 5	246E+0
-2	157E-1 5	249E+0
-2	157E-1 5	262E+0
-2	157E-1 5	239E+0
-2	173E-1 5	174E+0
-2	189E-1 5	216E+0
-2	173E-1 5	288E+0
-2	157E-1 5	271E+0
-2	157E-1 5	275E+0
-2	206E-1 5	246E+0
-2	124E-1 5	262E+0
-2	141E-1 5	249E+0
-2	157E-1 5	259E+0
-2	206E-1 5	288E+0
-2	173E-1 5	291E+0
-2	173E-1 5	220E+0
-2	157E-1 5	203E+0
-2	206E-1 5	259E+0
-2	157E-1 5	265E+0
-2	124E-1 5	252E+0
-2	173E-1 5	246E+0
-2	173E-1 5	291E+0
-2	189E-1 5	164E+0
-2	157E-1 5	226E+0
-2	173E-1 5	187E+0
-2	141E-1 5	220E+0
-2	141E-1 5	249E+0
-2	124E-1 5	161E+0
-2	157E-1 5	246E+0
-2	173E-1 5	226E+0
-2	157E-1 5	236E+0
-2	108E-1 5	294E+0
-2	141E-1 5	284E+0
-2	206E-1 5	317E+0
-2	189E-1 5	281E+0
-2	173E-1 5	268E+0
-2	173E-1 5	284E+0
-2	157E-1 5	304E+0
-2	173E-1 5	239E+0
-2	173E-1 5	233E+0
-2	173E-1 5	246E+0
-2	189E-1 5	271E+0
-2	157E-1 5	275E+0
-2	173E-1 5	229E+0
-2	141E-1 5	233E+0
-2	157E-1 5	255E+0
-2	157E-1 5	213E+0
-2	157E-1 5	229E+0
-2	173E-1 5	229E+0
-2	173E-1 5	223E+0
-2	141E-1 5	259E+0
-2	141E-1 5	307E+0
-2	157E-1 5	246E+0
-2	173E-1 5	233E+0
-2	157E-1 5	288E+0
-2	157E-1 5	281E+0
-2	124E-1 5	255E+0
-2	173E-1 5	278E+0
-2	157E-1 5	249E+0
-2	157E-1 5	271E+0
-2	157E-1 5	265E+0
-2	157E-1 5	210E+0
-2	157E-1 5	246E+0
-2	141E-1 5	236E+0
-2	157E-1 5	291E+0
-2	157E-1 5	291E+0
-2	141E-1 5	252E+0
-2	206E-1 5	268E+0
-2	141E-1 5	246E+0
-2	189E-1 5	242E+0
-2	189E-1 5	216E+0
-2	157E-1 5	278E+0
-2	173E-1 5	242E+0
-2	189E-1 5	249E+0
-2	157E-1 5	268E+0
-2	124E-1 5	233E+0
-2	189E-1 5	291E+0
-2	173E-1 5	265E+0
-2	189E-1 5	304E+0
-2	124E-1 5	252E+0
-2	157E-1 5	265E+0
-2	157E-1 5	226E+0
-2	173E-1 5	291E+0
-2	141E-1 5	194E+0
-2	124E-1 5	233E+0
-2	141E-1 5	249E+0
-2	157E-1 5	239E+0
-2	173E-1 5	190E+0
-2	157E-1 5	275E+0
-2	173E-1 5	252E+0
-2	141E-1 5	268E+0
-2	124E-1 5	226E+0
-2	173E-1 5	194E+0
-2	124E-1 5	314E+0
-2	173E-1 5	223E+0
-2	157E-1 5	259E+0
-2	173E-1 5	281E+0
-2	173E-1 5	229E+0
-2	173E-1 5	174E+0
-2	124E-1 5	239E+0
-2	157E-1 5	223E+0
-2	173E-1 5	255E+0
-2	189E-1 5	255E+0
-2	157E-1 5	291E+0
-2	157E-1 5	246E+0
-2	173E-1 5	236E+0
-2	157E-1 5	284E+0
-2	173E-1 5	236E+0
-2	189E-1 5	223E+0
-2	173E-1 5	242E+0
-2	141E-1 5	284E+0
-2	124E-1 5	249E+0
-2	173E-1 5	275E+0
-2	206E-1 5	236E+0
-2	157E-1 5	197E+0
-2	141E-1 5	226E+0
-2	141E-1 5	259E+0
-2	173E-1 5	304E+0
-2	141E-1 5	226E+0
-2	157E-1 5	197E+0
-2	157E-1 5	297E+0
-2	157E-1 5	278E+0
-2	173E-1 5	242E+0
-2	141E-1 5	255E+0
-2	157E-1 5	259E+0
-2	206E-1 5	288E+0
-2	173E-1 5	288E+0
-2	173E-1 5	278E+0
-2	189E-1 5	213E+0
-2	173E-1 5	242E+0
-2	141E-1 5	229E+0
-2	157E-1 5	233E+0
-2	173E-1 5	213E+0
-2	173E-1 5	210E+0
-2	141E-1 5	220E+0
-2	157E-1 5	262E+0
-2	141E-1 5	249E+0
-2	157E-1 5	197E+0
-2	157E-1 5	184E+0
-2	141E-1 5	320E+0
-2	157E-1 5	259E+0
-2	157E-1 5	255E+0
-2	157E-1 5	236E+0
-2	124E-1 5	242E+0
-2	157E-1 5	207E+0
-2	173E-1 5	223E+0
-2	173E-1 5	223E+0
-2	157E-1 5	220E+0
-2	157E-1 5	239E+0
-2	157E-1 5	255E+0
-2	173E-1 5	233E+0
-2	124E-1 5	281E+0
-2	157E-1 5	268E+0
-2	173E-1 5	252E+0
-2	157E-1 5	213E+0
-2	141E-1 5	265E+0
-2	157E-1 5	275E+0
-2	189E-1 5	229E+0
-2	173E-1 5	255E+0
-2	157E-1 5	223E+0
-2	157E-1 5	259E+0
-2	173E-1 5	284E+0
-2	189E-1 5	249E+0
-2	173E-1 5	271E+0
-2	141E-1 5	249E+0
-2	189E-1 5	252E+0
-2	141E-1 5	213E+0
-2	157E-1 5	268E+0
-2	141E-1 5	281E+0
-2	173E-1 5	239E+0
-2	141E-1 5	249E+0
-2	124E-1 5	301E+0
-2	173E-1 5	275E+0
-2	141E-1 5	242E+0
-2	157E-1 5	259E+0
-2	173E-1 5	249E+0
-2	141E-1 5	268E+0
-2	157E-1 5	246E+0
-2	141E-1 5	297E+0
-2	141E-1 5	233E+0
-2	157E-1 5	216E+0
-2	189E-1 5	236E+0
-2	173E-1 5	255E+0
-2	157E-1 5	239E+0
-2	124E-1 5	262E+0
-2	173E-1 5	242E+0
-2	141E-1 5	288E+0
-2	157E-1 5	252E+0
-2	141E-1 5	229E+0
-2	157E-1 5	242E+0
-2	157E-1 5	271E+0
-2	141E-1 5	281E+0
-2	124E-1 5	246E+0
-2	157E-1 5	278E+0
-2	173E-1 5	194E+0
-2	157E-1 5	246E+0
-2	173E-1 5	252E+0
-2	141E-1 5	236E+0
-2	157E-1 5	233E+0
-2	108E-1 5	314E+0
-2	157E-1 5	239E+0
-2	173E-1 5	268E+0
-2	173E-1 5	213E+0
-2	157E-1 5	226E+0
-2	141E-1 5	210E+0
-2	173E-1 5	259E+0
-2	141E-1 5	207E+0
-2	141E-1 5	265E+0
-2	157E-1 5	262E+0
-2	141E-1 5	220E+0
-2	173E-1 5	265E+0
-2	124E-1 5	262E+0
-2	124E-1 5	213E+0
-2	141E-1 5	246E+0
-2	157E-1 5	294E+0
-2	157E-1 5	301E+0
-2	124E-1 5	220E+0
-2	157E-1 5	297E+0
-2	124E-1 5	271E+0
-2	141E-1 5	268E+0
-2	157E-1 5	239E+0
-2	173E-1 5	233E+0
-2	157E-1 5	223E+0
-2	173E-1 5	271E+0
-2	173E-1 5	288E+0
-2	157E-1 5	236E+0
-2	141E-1 5	223E+0
-2	157E-1 5	297E+0
-2	157E-1 5	271E+0
-2	157E-1 5	249E+0
-2	157E-1 5	275E+0
-2	124E-1 5	288E+0
-2	141E-1 5	307E+0
-2	173E-1 5	246E+0
-2	157E-1 5	268E+0
-2	157E-1 5	288E+0
-2	157E-1 5	259E+0
-2	157E-1 5	262E+0
-2	157E-1 5	275E+0
-2	141E-1 5	249E+0
-2	157E-1 5	207E+0
-2	189E-1 5	249E+0
-2	157E-1 5	255E+0
-2	141E-1 5	275E+0
-2	173E-1 5	291E+0
-2	141E-1 5	210E+0
-2	157E-1 5	259E+0
-2	141E-1 5	268E+0
-2	141E-1 5	223E+0
-2	157E-1 5	249E+0
-2	141E-1 5	233E+0
-2	157E-1 5	252E+0
-2	157E-1 5	223E+0
-2	157E-1 5	249E+0
-2	124E-1 5	203E+0
-2	108E-1 5	291E+0
-2	141E-1 5	249E+0
-2	141E-1 5	262E+0
-2	157E-1 5	184E+0
-2	141E-1 5	249E+0
-2	141E-1 5	265E+0
-2	157E-1 5	252E+0
-2	124E-1 5	281E+0
-2	141E-1 5	207E+0
-2	173E-1 5	229E+0
-2	157E-1 5	213E+0
-2	108E-1 5	216E+0
-2	141E-1 5	262E+0
-2	124E-1 5	265E+0
-2	124E-1 5	284E+0
-2	141E-1 5	249E+0
-2	157E-1 5	216E+0
-2	157E-1 5	220E+0
-2	157E-1 5	233E+0
-2	173E-1 5	268E+0
-2	124E-1 5	275E+0
-2	108E-1 5	275E+0
-2	141E-1 5	216E+0
-2	157E-1 5	223E+0
-2	173E-1 5	271E+0
-2	157E-1 5	252E+0
-2	189E-1 5	297E+0
-2	108E-1 5	284E+0
-2	141E-1 5	271E+0
-2	157E-1 5	242E+0
-2	173E-1 5	291E+0
-2	124E-1 5	246E+0
-2	124E-1 5	288E+0
-2	124E-1 5	252E+0
-2	157E-1 5	223E+0
-2	141E-1 5	252E+0
-2	124E-1 5	284E+0
-2	141E-1 5	301E+0
-2	173E-1 5	249E+0
-2	173E-1 5	216E+0
-2	157E-1 5	246E+0
-2	157E-1 5	216E+0
-2	141E-1 5	307E+0
-2	141E-1 5	281E+0
-2	157E-1 5	252E+0
-2	157E-1 5	284E+0
-2	157E-1 5	284E+0
-2	141E-1 5	242E+0
-2	124E-1 5	291E+0
-2	157E-1 5	271E+0
-2	157E-1 5	249E+0
-2	157E-1 5	307E+0
-2	141E-1 5	255E+0
-2	124E-1 5	291E+0
-2	157E-1 5	271E+0
-2	141E-1 5	262E+0
-2	124E-1 5	278E+0
-2	124E-1 5	271E+0
-2	157E-1 5	239E+0
-2	141E-1 5	187E+0
-2	124E-1 5	246E+0
-2	173E-1 5	255E+0
-2	141E-1 5	294E+0
-2	141E-1 5	200E+0
-2	108E-1 5	223E+0
-2	157E-1 5	223E+0
-2	157E-1 5	210E+0
-2	157E-1 5	226E+0
-2	141E-1 5	220E+0
-2	141E-1 5	255E+0
-2	157E-1 5	262E+0
-2	108E-1 5	252E+0
-2	141E-1 5	255E+0
-2	124E-1 5	194E+0
-2	157E-1 5	265E+0
-2	157E-1 5	223E+0
-2	141E-1 5	210E+0
-2	124E-1 5	284E+0
-2	157E-1 5	265E+0
-2	157E-1 5	278E+0
-2	124E-1 5	226E+0
-2	173E-1 5	216E+0
-2	157E-1 5	233E+0
-2	124E-1 5	236E+0
-2	157E-1 5	200E+0
-2	141E-1 5	278E+0
-2	189E-1 5	242E+0
-2	124E-1 5	249E+0
-2	157E-1 5	252E+0
-2	141E-1 5	220E+0
-2	173E-1 5	246E+0
-2	124E-1 5	239E+0
-2	141E-1 5	327E+0
-2	124E-1 5	317E+0
-2	173E-1 5	252E+0
-2	141E-1 5	220E+0
-2	157E-1 5	233E+0
-2	157E-1 5	278E+0
-2	157E-1 5	226E+0
-2	124E-1 5	213E+0
-2	108E-1 5	271E+0
-2	157E-1 5	288E+0
-2	189E-1 5	268E+0
-2	141E-1 5	246E+0
-2	141E-1 5	252E+0
-2	173E-1 5	259E+0
-2	173E-1 5	255E+0
-2	141E-1 5	216E+0
-2	157E-1 5	255E+0
-2	141E-1 5	174E+0
-2	157E-1 5	226E+0
-2	124E-1 5	259E+0
-2	124E-1 5	210E+0
-2	189E-1 5	246E+0
-2	157E-1 5	226E+0
-2	124E-1 5	284E+0
-2	173E-1 5	200E+0
-2	189E-1 5	271E+0
-2	141E-1 5	281E+0
-2	141E-1 5	271E+0
-2	157E-1 5	265E+0
-2	157E-1 5	259E+0
-2	189E-1 5	265E+0
-2	157E-1 5	246E+0
-2	173E-1 5	226E+0
-2	173E-1 5	252E+0
-2	173E-1 5	268E+0
-2	157E-1 5	242E+0
-2	189E-1 5	239E+0
-2	141E-1 5	207E+0
-2	157E-1 5	187E+0
-2	141E-1 5	268E+0
-2	141E-1 5	262E+0
-2	141E-1 5	252E+0
-2	141E-1 5	229E+0
-2	157E-1 5	242E+0
-2	141E-1 5	229E+0
-2	141E-1 5	184E+0
-2	157E-1 5	210E+0
-2	108E-1 5	229E+0
-2	108E-1 5	249E+0
-2	157E-1 5	314E+0
-2	157E-1 5	210E+0
-2	124E-1 5	226E+0
-2	141E-1 5	226E+0
-2	141E-1 5	281E+0
-2	173E-1 5	229E+0
-2	141E-1 5	216E+0
-2	141E-1 5	252E+0
-2	173E-1 5	252E+0
-2	141E-1 5	249E+0
-2	141E-1 5	271E+0
-2	124E-1 5	220E+0
-2	141E-1 5	207E+0
-2	157E-1 5	213E+0
-2	141E-1 5	271E+0
-2	124E-1 5	220E+0
-2	124E-1 5	223E+0
-2	141E-1 5	239E+0
-2	124E-1 5	200E+0
-2	124E-1 5	242E+0
-2	141E-1 5	259E+0
-2	189E-1 5	310E+0
-2	124E-1 5	288E+0
-2	108E-1 5	242E+0
-2	141E-1 5	229E+0
-2	173E-1 5	259E+0
-2	189E-1 5	207E+0
-2	108E-1 5	200E+0
-2	141E-1 5	197E+0
-2	141E-1 5	284E+0
-2	173E-1 5	226E+0
-2	124E-1 5	239E+0
-2	173E-1 5	242E+0
-2	157E-1 5	294E+0
-2	124E-1 5	246E+0
-2	141E-1 5	233E+0
-2	157E-1 5	229E+0
-2	157E-1 5	340E+0
-2	141E-1 5	259E+0
-2	141E-1 5	271E+0
-2	141E-1 5	271E+0
-2	141E-1 5	265E+0
-2	141E-1 5	281E+0
-2	141E-1 5	291E+0
-2	108E-1 5	226E+0
-2	173E-1 5	246E+0
-2	141E-1 5	233E+0
-2	157E-1 5	233E+0
-2	141E-1 5	304E+0
-2	173E-1 5	259E+0
-2	189E-1 5	265E+0
-2	124E-1 5	239E+0
-2	141E-1 5	223E+0
-2	189E-1 5	262E+0
-2	141E-1 5	236E+0
-2	141E-1 5	252E+0
-2	157E-1 5	236E+0
-2	157E-1 5	216E+0
-2	157E-1 5	226E+0
-2	124E-1 5	268E+0
-2	173E-1 5	233E+0
-2	157E-1 5	271E+0
-2	141E-1 5	252E+0
-2	124E-1 5	252E+0
-2	157E-1 5	281E+0
-2	141E-1 5	317E+0
-2	124E-1 5	233E+0
-2	124E-1 5	210E+0
-2	157E-1 5	262E+0
-2	173E-1 5	294E+0
-2	157E-1 5	249E+0
-2	157E-1 5	236E+0
-2	173E-1 5	233E+0
-2	157E-1 5	239E+0
-2	141E-1 5	216E+0
-2	141E-1 5	249E+0
-2	141E-1 5	249E+0
-2	173E-1 5	194E+0
-2	141E-1 5	220E+0
-2	124E-1 5	242E+0
-2	141E-1 5	252E+0
-2	141E-1 5	233E+0
-2	124E-1 5	255E+0
-2	141E-1 5	262E+0
-2	157E-1 5	207E+0
-2	173E-1 5	294E+0
-2	157E-1 5	223E+0
-2	108E-1 5	239E+0
-2	157E-1 5	278E+0
-2	157E-1 5	288E+0
-2	173E-1 5	268E+0
-2	108E-1 5	297E+0
-2	189E-1 5	297E+0
-2	157E-1 5	271E+0
-2	157E-1 5	252E+0
-2	124E-1 5	200E+0
-2	141E-1 5	239E+0
-2	157E-1 5	265E+0
-2	141E-1 5	239E+0
-2	124E-1 5	275E+0
-2	173E-1 5	265E+0
-2	157E-1 5	233E+0
-2	124E-1 5	317E+0
-2	124E-1 5	259E+0
-2	173E-1 5	291E+0
-2	157E-1 5	239E+0
-2	189E-1 5	210E+0
-2	157E-1 5	213E+0
-2	157E-1 5	190E+0
-2	141E-1 5	259E+0
-2	157E-1 5	268E+0
-2	124E-1 5	200E+0
-2	141E-1 5	210E+0
-2	189E-1 5	265E+0
-2	141E-1 5	255E+0
-2	141E-1 5	275E+0
-2	141E-1 5	252E+0
-2	124E-1 5	229E+0
-2	141E-1 5	246E+0
-2	124E-1 5	216E+0
-2	157E-1 5	187E+0
-2	157E-1 5	190E+0
-2	173E-1 5	236E+0
-2	124E-1 5	242E+0
-2	173E-1 5	226E+0
-2	157E-1 5	262E+0
-2	124E-1 5	246E+0
-2	141E-1 5	229E+0
-2	108E-1 5	246E+0
-2	141E-1 5	259E+0
-2	157E-1 5	226E+0
-2	141E-1 5	239E+0
-2	141E-1 5	229E+0
-2	173E-1 5	151E+0
-2	173E-1 5	265E+0
-2	141E-1 5	239E+0
-2	157E-1 5	268E+0
-2	173E-1 5	246E+0
-2	141E-1 5	226E+0
-2	124E-1 5	246E+0
-2	157E-1 5	259E+0
-2	189E-1 5	223E+0
-2	189E-1 5	275E+0
-2	124E-1 5	255E+0
-2	141E-1 5	249E+0
-2	189E-1 5	239E+0
-2	173E-1 5	220E+0
-2	124E-1 5	246E+0
-2	108E-1 5	226E+0
-2	157E-1 5	239E+0
-2	141E-1 5	297E+0
-2	173E-1 5	181E+0
-2	141E-1 5	252E+0
-2	141E-1 5	262E+0
-2	124E-1 5	278E+0
-2	124E-1 5	291E+0
-2	141E-1 5	242E+0
-2	189E-1 5	190E+0
-2	157E-1 5	262E+0
-2	141E-1 5	281E+0
-2	108E-1 5	246E+0
-2	173E-1 5	220E+0
-2	141E-1 5	197E+0
-2	124E-1 5	213E+0
-2	108E-1 5	278E+0
-2	157E-1 5	242E+0
-2	141E-1 5	246E+0
-2	141E-1 5	259E+0
-2	141E-1 5	242E+0
-2	189E-1 5	200E+0
-2	141E-1 5	190E+0
-2	189E-1 5	259E+0
-2	173E-1 5	252E+0
-2	157E-1 5	271E+0
-2	141E-1 5	265E+0
-2	124E-1 5	255E+0
-2	173E-1 5	207E+0
-2	157E-1 5	203E+0
-2	141E-1 5	249E+0
-2	108E-1 5	284E+0
-2	173E-1 5	301E+0
-2	189E-1 5	268E+0
-2	124E-1 5	236E+0
-2	141E-1 5	226E+0
-2	141E-1 5	223E+0
-2	157E-1 5	216E+0
-2	124E-1 5	255E+0
-2	141E-1 5	223E+0
-2	157E-1 5	252E+0
-2	157E-1 5	275E+0
-2	141E-1 5	268E+0
-2	141E-1 5	288E+0
-2	141E-1 5	207E+0
-2	141E-1 5	213E+0
-2	124E-1 5	236E+0
-2	124E-1 5	249E+0
-2	141E-1 5	275E+0
-2	157E-1 5	271E+0
-2	157E-1 5	229E+0
-2	108E-1 5	236E+0
-2	157E-1 5	255E+0
-2	141E-1 5	233E+0
-2	124E-1 5	239E+0
-2	141E-1 5	246E+0
-2	141E-1 5	239E+0
-2	124E-1 5	233E+0
-2	124E-1 5	242E+0
-2	141E-1 5	249E+0
-2	141E-1 5	223E+0
-2	108E-1 5	255E+0
-2	141E-1 5	203E+0
-2	141E-1 5	207E+0
-2	141E-1 5	242E+0
-2	173E-1 5	226E+0
-2	189E-1 5	242E+0
-2	141E-1 5	249E+0
-2	157E-1 5	207E+0
-2	157E-1 5	174E+0
-2	124E-1 5	177E+0
-2	124E-1 5	226E+0
-2	141E-1 5	233E+0
-2	157E-1 5	236E+0
-2	141E-1 5	210E+0
-2	108E-1 5	213E+0
-2	157E-1 5	220E+0
-2	157E-1 5	255E+0
-2	124E-1 5	291E+0
-2	141E-1 5	268E+0
-2	141E-1 5	265E+0
-2	141E-1 5	223E+0
-2	157E-1 5	223E+0
-2	124E-1 5	213E+0
-2	124E-1 5	190E+0
-2	157E-1 5	255E+0
-2	189E-1 5	223E+0
-2	124E-1 5	271E+0
-2	124E-1 5	265E+0
-2	157E-1 5	207E+0
-2	141E-1 5	229E+0
-2	124E-1 5	249E+0
-2	141E-1 5	229E+0
-2	157E-1 5	259E+0
-2	141E-1 5	265E+0
-2	141E-1 5	220E+0
-2	173E-1 5	255E+0
-2	141E-1 5	242E+0
-2	141E-1 5	268E+0
-2	141E-1 5	220E+0
-2	124E-1 5	197E+0
-2	124E-1 5	233E+0
-2	108E-1 5	203E+0
-2	124E-1 5	203E+0
-2	124E-1 5	229E+0
-2	157E-1 5	236E+0
-2	141E-1 5	226E+0
-2	108E-1 5	259E+0
-2	108E-1 5	252E+0
-2	141E-1 5	242E+0
-2	157E-1 5	233E+0
-2	141E-1 5	226E+0
-2	141E-1 5	265E+0
-2	124E-1 5	242E+0
-2	124E-1 5	288E+0
-2	124E-1 5	278E+0
-2	157E-1 5	268E+0
-2	141E-1 5	268E+0
-2	141E-1 5	265E+0
-2	124E-1 5	213E+0
-2	157E-1 5	177E+0
-2	157E-1 5	168E+0
-2	124E-1 5	236E+0
-2	124E-1 5	271E+0
-2	141E-1 5	317E+0
-2	141E-1 5	268E+0
-2	124E-1 5	255E+0
-2	108E-1 5	181E+0
-2	108E-1 5	249E+0
-2	157E-1 5	242E+0
-2	108E-1 5	242E+0
-2	141E-1 5	236E+0
-2	157E-1 5	233E+0
-2	141E-1 5	239E+0
-2	141E-1 5	194E+0
-2	108E-1 5	242E+0
-2	141E-1 5	242E+0
-2	157E-1 5	236E+0
-2	157E-1 5	291E+0
-2	124E-1 5	223E+0
-2	124E-1 5	203E+0
-2	141E-1 5	239E+0
-2	157E-1 5	320E+0
-2	108E-1 5	242E+0
-2	124E-1 5	203E+0
-2	173E-1 5	239E+0
-2	141E-1 5	213E+0
-2	157E-1 5	229E+0
-2	157E-1 5	190E+0
-2	173E-1 5	236E+0
-2	124E-1 5	252E+0
-2	108E-1 5	226E+0
-2	173E-1 5	200E+0
-2	141E-1 5	177E+0
-2	092E-1 5	210E+0
-2	124E-1 5	181E+0
-2	141E-1 5	223E+0
-2	141E-1 5	229E+0
-2	124E-1 5	265E+0
-2	124E-1 5	271E+0
-2	124E-1 5	239E+0
-2	157E-1 5	210E+0
-2	124E-1 5	229E+0
-2	124E-1 5	203E+0
-2	124E-1 5	207E+0
-2	141E-1 5	207E+0
-2	141E-1 5	249E+0
-2	141E-1 5	301E+0
-2	124E-1 5	259E+0
-2	141E-1 5	233E+0
-2	124E-1 5	278E+0
-2	108E-1 5	278E+0
-2	124E-1 5	236E+0
-2	157E-1 5	210E+0
-2	108E-1 5	226E+0
-2	108E-1 5	190E+0
-2	157E-1 5	255E+0
-2	141E-1 5	223E+0
-2	141E-1 5	200E+0
-2	124E-1 5	242E+0
-2	141E-1 5	220E+0
-2	141E-1 5	236E+0
-2	108E-1 5	174E+0
-2	108E-1 5	233E+0
-2	141E-1 5	242E+0
-2	157E-1 5	281E+0
-2	124E-1 5	197E+0
-2	141E-1 5	239E+0
-2	141E-1 5	278E+0
-2	157E-1 5	174E+0
-2	124E-1 5	229E+0
-2	092E-1 5	207E+0
-2	124E-1 5	177E+0
-2	141E-1 5	236E+0
-2	108E-1 5	184E+0
-2	092E-1 5	262E+0
-2	157E-1 5	249E+0
-2	141E-1 5	223E+0
-2	157E-1 5	223E+0
-2	141E-1 5	207E+0
-2	141E-1 5	216E+0
-2	157E-1 5	242E+0
-2	124E-1 5	294E+0
-2	124E-1 5	213E+0
-2	124E-1 5	294E+0
-2	141E-1 5	252E+0
-2	124E-1 5	249E+0
-2	124E-1 5	291E+0
-2	124E-1 5	226E+0
-2	157E-1 5	223E+0
-2	108E-1 5	216E+0
-2	124E-1 5	284E+0
-2	157E-1 5	213E+0
-2	157E-1 5	197E+0
-2	124E-1 5	246E+0
-2	092E-1 5	233E+0
-2	124E-1 5	233E+0
-2	141E-1 5	246E+0
-2	124E-1 5	226E+0
-2	141E-1 5	239E+0
-2	124E-1 5	220E+0
-2	108E-1 5	223E+0
-2	076E-1 5	236E+0
-2	108E-1 5	271E+0
-2	141E-1 5	164E+0
-2	157E-1 5	184E+0
-2	141E-1 5	233E+0
-2	108E-1 5	233E+0
-2	092E-1 5	223E+0
-2	124E-1 5	242E+0
-2	108E-1 5	229E+0
-2	124E-1 5	203E+0
-2	092E-1 5	288E+0
-2	173E-1 5	213E+0
-2	141E-1 5	200E+0
-2	108E-1 5	145E+0
-2	141E-1 5	207E+0
-2	141E-1 5	265E+0
-2	124E-1 5	265E+0
-2	108E-1 5	268E+0
-2	092E-1 5	259E+0
-2	108E-1 5	223E+0
-2	157E-1 5	223E+0
-2	108E-1 5	236E+0
-2	141E-1 5	213E+0
-2	141E-1 5	304E+0
-2	092E-1 5	268E+0
-2	124E-1 5	255E+0
-2	141E-1 5	194E+0
-2	141E-1 5	284E+0
-2	108E-1 5	265E+0
-2	124E-1 5	259E+0
-2	124E-1 5	216E+0
-2	157E-1 5	158E+0
-2	124E-1 5	226E+0
-2	141E-1 5	220E+0
-2	124E-1 5	255E+0
-2	157E-1 5	249E+0
-2	108E-1 5	271E+0
-2	124E-1 5	246E+0
-2	108E-1 5	265E+0
-2	157E-1 5	229E+0
-2	108E-1 5	194E+0
-2	092E-1 5	145E+0
-2	124E-1 5	236E+0
-2	141E-1 5	246E+0
-2	092E-1 5	233E+0
-2	108E-1 5	271E+0
-2	108E-1 5	203E+0
-2	124E-1 5	252E+0
-2	124E-1 5	246E+0
-2	092E-1 5	246E+0
-2	108E-1 5	171E+0
-2	108E-1 5	210E+0
-2	141E-1 5	233E+0
-2	124E-1 5	255E+0
-2	108E-1 5	223E+0
-2	124E-1 5	252E+0
-2	108E-1 5	229E+0
-2	108E-1 5	239E+0
-2	124E-1 5	268E+0
-2	108E-1 5	236E+0
-2	124E-1 5	236E+0
-2	141E-1 5	252E+0
-2	124E-1 5	255E+0
-2	141E-1 5	210E+0
-2	108E-1 5	164E+0
-2	124E-1 5	207E+0
-2	141E-1 5	213E+0
-2	124E-1 5	304E+0
-2	108E-1 5	320E+0
-2	092E-1 5	187E+0
-2	124E-1 5	255E+0
-2	157E-1 5	239E+0
-2	141E-1 5	249E+0
-2	108E-1 5	259E+0
-2	124E-1 5	246E+0
-2	124E-1 5	220E+0
-2	108E-1 5	317E+0
-2	108E-1 5	210E+0
-2	141E-1 5	181E+0
-2	124E-1 5	177E+0
-2	108E-1 5	242E+0
-2	092E-1 5	155E+0
-2	108E-1 5	210E+0
-2	124E-1 5	181E+0
-2	076E-1 5	210E+0
-2	108E-1 5	255E+0
-2	141E-1 5	171E+0
-2	108E-1 5	213E+0
-2	092E-1 5	278E+0
-2	108E-1 5	223E+0
-2	108E-1 5	229E+0
-2	124E-1 5	194E+0
-2	141E-1 5	242E+0
-2	108E-1 5	249E+0
-2	124E-1 5	265E+0
-2	092E-1 5	236E+0
-2	092E-1 5	190E+0
-2	108E-1 5	207E+0
-2	108E-1 5	239E+0
-2	124E-1 5	268E+0
-2	141E-1 5	259E+0
-2	141E-1 5	226E+0
-2	124E-1 5	233E+0
-2	124E-1 5	278E+0
-2	108E-1 5	151E+0
-2	108E-1 5	213E+0
-2	124E-1 5	226E+0
-2	157E-1 5	236E+0
-2	141E-1 5	268E+0
-2	108E-1 5	236E+0
-2	157E-1 5	242E+0
-2	124E-1 5	216E+0
-2	124E-1 5	229E+0
-2	092E-1 5	265E+0
-2	108E-1 5	265E+0
-2	124E-1 5	255E+0
-2	108E-1 5	239E+0
-2	108E-1 5	236E+0
-2	108E-1 5	297E+0
-2	141E-1 5	226E+0
-2	157E-1 5	220E+0
-2	141E-1 5	265E+0
-2	124E-1 5	262E+0
-2	124E-1 5	213E+0
-2	108E-1 5	242E+0
-2	124E-1 5	229E+0
-2	157E-1 5	220E+0
-2	141E-1 5	229E+0
-2	108E-1 5	229E+0
-2	108E-1 5	233E+0
-2	141E-1 5	259E+0
-2	124E-1 5	207E+0
-2	108E-1 5	216E+0
-2	124E-1 5	259E+0
-2	124E-1 5	246E+0
-2	141E-1 5	223E+0
-2	108E-1 5	168E+0
-2	108E-1 5	278E+0
-2	092E-1 5	200E+0
-2	173E-1 5	220E+0
-2	108E-1 5	181E+0
-2	206E-1 5	220E+0
-2	108E-1 5	197E+0
-2	141E-1 5	200E+0
-2	108E-1 5	229E+0
-2	092E-1 5	233E+0
-2	157E-1 5	284E+0
-2	157E-1 5	233E+0
-2	108E-1 5	203E+0
-2	108E-1 5	233E+0
-2	124E-1 5	187E+0
-2	141E-1 5	216E+0
-2	124E-1 5	233E+0
-2	092E-1 5	242E+0
-2	108E-1 5	278E+0
-2	141E-1 5	242E+0
-2	124E-1 5	216E+0
-2	124E-1 5	268E+0
-2	108E-1 5	203E+0
-2	124E-1 5	239E+0
-2	108E-1 5	268E+0
-2	092E-1 5	226E+0
-2	124E-1 5	184E+0
-2	141E-1 5	200E+0
-2	124E-1 5	207E+0
-2	092E-1 5	239E+0
-2	124E-1 5	249E+0
-2	157E-1 5	246E+0
-2	124E-1 5	229E+0
-2	092E-1 5	271E+0
-2	124E-1 5	252E+0
-2	141E-1 5	252E+0
-2	108E-1 5	268E+0
-2	108E-1 5	213E+0
-2	124E-1 5	203E+0
-2	108E-1 5	259E+0
-2	124E-1 5	284E+0
-2	092E-1 5	190E+0
-2	141E-1 5	233E+0
-2	108E-1 5	262E+0
-2	124E-1 5	249E+0
-2	092E-1 5	242E+0
-2	157E-1 5	246E+0
-2	157E-1 5	249E+0
-2	108E-1 5	226E+0
-2	092E-1 5	259E+0
-2	124E-1 5	246E+0
-2	124E-1 5	229E+0
-2	124E-1 5	203E+0
-2	124E-1 5	271E+0
-2	141E-1 5	200E+0
-2	141E-1 5	233E+0
-2	108E-1 5	252E+0
-2	141E-1 5	229E+0
-2	141E-1 5	233E+0
-2	157E-1 5	255E+0
-2	108E-1 5	259E+0
-2	124E-1 5	265E+0
-2	141E-1 5	184E+0
-2	141E-1 5	203E+0
-2	124E-1 5	216E+0
-2	092E-1 5	213E+0
-2	124E-1 5	184E+0
-2	108E-1 5	246E+0
-2	092E-1 5	210E+0
-2	124E-1 5	226E+0
-2	092E-1 5	275E+0
-2	141E-1 5	210E+0
-2	092E-1 5	236E+0
-2	092E-1 5	255E+0
-2	108E-1 5	252E+0
-2	141E-1 5	275E+0
-2	108E-1 5	265E+0
-2	092E-1 5	213E+0
-2	108E-1 5	229E+0
-2	141E-1 5	275E+0
-2	141E-1 5	262E+0
-2	108E-1 5	226E+0
-2	157E-1 5	223E+0
-2	124E-1 5	252E+0
-2	108E-1 5	210E+0
-2	157E-1 5	246E+0
-2	124E-1 5	304E+0
-2	157E-1 5	252E+0
-2	124E-1 5	187E+0
-2	124E-1 5	210E+0
-2	141E-1 5	194E+0
-2	092E-1 5	239E+0
-2	108E-1 5	210E+0
-2	092E-1 5	242E+0
-2	108E-1 5	187E+0
-2	124E-1 5	203E+0
-2	124E-1 5	310E+0
-2	108E-1 5	216E+0
-2	092E-1 5	194E+0
-2	124E-1 5	223E+0
-2	108E-1 5	220E+0
-2	092E-1 5	239E+0
-2	124E-1 5	249E+0
-2	108E-1 5	229E+0
-2	108E-1 5	187E+0
-2	092E-1 5	255E+0
-2	092E-1 5	262E+0
-2	124E-1 5	226E+0
-2	108E-1 5	213E+0
-2	108E-1 5	242E+0
-2	141E-1 5	226E+0
-2	108E-1 5	236E+0
-2	108E-1 5	213E+0
-2	124E-1 5	226E+0
-2	124E-1 5	184E+0
-2	157E-1 5	236E+0
-2	076E-1 5	181E+0
-2	076E-1 5	158E+0
-2	108E-1 5	207E+0
-2	157E-1 5	223E+0
-2	108E-1 5	216E+0
-2	092E-1 5	236E+0
-2	124E-1 5	278E+0
-2	124E-1 5	236E+0
-2	108E-1 5	246E+0
-2	108E-1 5	220E+0
-2	141E-1 5	220E+0
-2	141E-1 5	233E+0
-2	141E-1 5	216E+0
-2	124E-1 5	262E+0
-2	108E-1 5	242E+0
-2	108E-1 5	252E+0
-2	108E-1 5	246E+0
-2	124E-1 5	291E+0
-2	124E-1 5	288E+0
-2	108E-1 5	242E+0
-2	108E-1 5	262E+0
-2	108E-1 5	197E+0
-2	108E-1 5	223E+0
-2	141E-1 5	262E+0
-2	108E-1 5	236E+0
-2	108E-1 5	236E+0
-2	108E-1 5	213E+0
-2	157E-1 5	213E+0
-2	108E-1 5	239E+0
-2	108E-1 5	210E+0
-2	076E-1 5	236E+0
-2	141E-1 5	278E+0
-2	124E-1 5	314E+0
-2	092E-1 5	268E+0
-2	108E-1 5	255E+0
-2	141E-1 5	246E+0
-2	141E-1 5	268E+0
-2	124E-1 5	239E+0
-2	124E-1 5	284E+0
-2	124E-1 5	236E+0
-2	092E-1 5	233E+0
-2	108E-1 5	246E+0
-2	141E-1 5	197E+0
-2	124E-1 5	233E+0
-2	141E-1 5	151E+0
-2	108E-1 5	249E+0
-2	108E-1 5	203E+0
-2	141E-1 5	284E+0
-2	108E-1 5	194E+0
-2	108E-1 5	229E+0
-2	141E-1 5	262E+0
-2	141E-1 5	268E+0
-2	076E-1 5	220E+0
-2	108E-1 5	223E+0
-2	092E-1 5	216E+0
-2	141E-1 5	262E+0
-2	076E-1 5	252E+0
-2	108E-1 5	262E+0
-2	108E-1 5	226E+0
-2	124E-1 5	216E+0
-2	108E-1 5	265E+0
-2	092E-1 5	184E+0
-2	092E-1 5	190E+0
-2	124E-1 5	216E+0
-2	108E-1 5	288E+0
-2	141E-1 5	216E+0
-2	092E-1 5	226E+0
-2	124E-1 5	194E+0
-2	124E-1 5	278E+0
-2	108E-1 5	187E+0
-2	076E-1 5	265E+0
-2	141E-1 5	220E+0
-2	108E-1 5	171E+0
-2	092E-1 5	194E+0
-2	092E-1 5	252E+0
-2	124E-1 5	249E+0
-2	108E-1 5	252E+0
-2	092E-1 5	239E+0
-2	108E-1 5	200E+0
-2	124E-1 5	184E+0
-2	092E-1 5	255E+0
-2	092E-1 5	226E+0
-2	141E-1 5	177E+0
-2	141E-1 5	197E+0
-2	092E-1 5	223E+0
-2	124E-1 5	236E+0
-2	157E-1 5	174E+0
-2	108E-1 5	223E+0
-2	108E-1 5	203E+0
-2	108E-1 5	207E+0
-2	124E-1 5	197E+0
-2	141E-1 5	207E+0
-2	092E-1 5	194E+0
-2	108E-1 5	307E+0
-2	092E-1 5	246E+0
-2	141E-1 5	233E+0
-2	092E-1 5	216E+0
-2	076E-1 5	220E+0
-2	108E-1 5	246E+0
-2	124E-1 5	265E+0
-2	108E-1 5	236E+0
-2	108E-1 5	213E+0
-2	108E-1 5	271E+0
-2	157E-1 5	197E+0
-2	108E-1 5	184E+0
-2	060E-1 5	210E+0
-2	124E-1 5	252E+0
-2	108E-1 5	233E+0
-2	092E-1 5	207E+0
-2	124E-1 5	184E+0
-2	108E-1 5	194E+0
-2	157E-1 5	233E+0
-2	124E-1 5	242E+0
-2	092E-1 5	216E+0
-2	092E-1 5	220E+0
-2	092E-1 5	242E+0
-2	124E-1 5	190E+0
-2	092E-1 5	255E+0
-2	092E-1 5	194E+0
-2	124E-1 5	171E+0
-2	108E-1 5	207E+0
-2	092E-1 5	200E+0
-2	092E-1 5	229E+0
-2	124E-1 5	271E+0
-2	076E-1 5	194E+0
-2	124E-1 5	207E+0
-2	108E-1 5	255E+0
-2	108E-1 5	210E+0
-2	108E-1 5	236E+0
-2	124E-1 5	271E+0
-2	092E-1 5	190E+0
-2	141E-1 5	187E+0
-2	108E-1 5	262E+0
-2	124E-1 5	259E+0
-2	108E-1 5	210E+0
-2	124E-1 5	220E+0
-2	108E-1 5	203E+0
-2	108E-1 5	220E+0
-2	108E-1 5	288E+0
-2	108E-1 5	252E+0
-2	092E-1 5	210E+0
-2	092E-1 5	229E+0
-2	108E-1 5	210E+0
-2	108E-1 5	177E+0
-2	092E-1 5	213E+0
-2	076E-1 5	281E+0
-2	092E-1 5	294E+0
-2	157E-1 5	262E+0
-2	092E-1 5	200E+0
-2	060E-1 5	246E+0
-2	108E-1 5	249E+0
-2	108E-1 5	252E+0
-2	108E-1 5	190E+0
-2	060E-1 5	229E+0
-2	124E-1 5	203E+0
-2	108E-1 5	249E+0
-2	108E-1 5	262E+0
-2	108E-1 5	216E+0
-2	108E-1 5	233E+0
-2	141E-1 5	255E+0
-2	076E-1 5	262E+0
-2	076E-1 5	216E+0
-2	108E-1 5	226E+0
-2	076E-1 5	233E+0
-2	092E-1 5	197E+0
-2	092E-1 5	294E+0
-2	076E-1 5	236E+0
-2	141E-1 5	252E+0
-2	124E-1 5	249E+0
-2	076E-1 5	262E+0
-2	108E-1 5	259E+0
-2	092E-1 5	207E+0
-2	108E-1 5	194E+0
-2	092E-1 5	220E+0
-2	108E-1 5	171E+0
-2	141E-1 5	200E+0
-2	092E-1 5	213E+0
-2	092E-1 5	265E+0
-2	108E-1 5	249E+0
-2	108E-1 5	255E+0
-2	076E-1 5	226E+0
-2	092E-1 5	252E+0
-2	108E-1 5	249E+0
-2	092E-1 5	242E+0
-2	124E-1 5	242E+0
-2	076E-1 5	213E+0
-2	124E-1 5	226E+0
-2	076E-1 5	265E+0
-2	092E-1 5	184E+0
-2	108E-1 5	184E+0
-2	092E-1 5	223E+0
-2	076E-1 5	164E+0
-2	108E-1 5	233E+0
-2	092E-1 5	194E+0
-2	092E-1 5	249E+0
-2	108E-1 5	297E+0
-2	108E-1 5	207E+0
-2	076E-1 5	268E+0
-2	076E-1 5	216E+0
-2	108E-1 5	203E+0
-2	108E-1 5	265E+0
-2	076E-1 5	246E+0
-2	124E-1 5	220E+0
-2	124E-1 5	262E+0
-2	092E-1 5	226E+0
-2	108E-1 5	236E+0
-2	108E-1 5	197E+0
-2	108E-1 5	275E+0
-2	092E-1 5	252E+0
-2	092E-1 5	194E+0
-2	108E-1 5	268E+0
-2	108E-1 5	252E+0
-2	124E-1 5	190E+0
-2	060E-1 5	226E+0
-2	092E-1 5	236E+0
-2	124E-1 5	294E+0
-2	108E-1 5	220E+0
-2	108E-1 5	190E+0
-2	092E-1 5	242E+0
-2	124E-1 5	213E+0
-2	108E-1 5	233E+0
-2	076E-1 5	239E+0
-2	092E-1 5	200E+0
-2	108E-1 5	271E+0
-2	092E-1 5	284E+0
-2	092E-1 5	288E+0
-2	108E-1 5	278E+0
-2	108E-1 5	262E+0
-2	092E-1 5	194E+0
-2	092E-1 5	207E+0
-2	092E-1 5	288E+0
-2	141E-1 5	207E+0
-2	060E-1 5	252E+0
-2	076E-1 5	242E+0
-2	076E-1 5	200E+0
-2	108E-1 5	239E+0
-2	092E-1 5	236E+0
-2	092E-1 5	233E+0
-2	092E-1 5	271E+0
-2	141E-1 5	187E+0
-2	076E-1 5	142E+0
-2	076E-1 5	255E+0
-2	092E-1 5	246E+0
-2	124E-1 5	236E+0
-2	076E-1 5	255E+0
-2	092E-1 5	268E+0
-2	124E-1 5	216E+0
-2	124E-1 5	239E+0
-2	092E-1 5	239E+0
-2	108E-1 5	151E+0
-2	092E-1 5	187E+0
-2	092E-1 5	268E+0
-2	076E-1 5	294E+0
-2	092E-1 5	294E+0
-2	141E-1 5	220E+0
-2	108E-1 5	284E+0
-2	092E-1 5	236E+0
-2	076E-1 5	164E+0
-2	108E-1 5	236E+0
-2	092E-1 5	181E+0
-2	092E-1 5	223E+0
-2	092E-1 5	255E+0
-2	076E-1 5	278E+0
-2	108E-1 5	216E+0
-2	060E-1 5	281E+0
-2	092E-1 5	187E+0
-2	092E-1 5	197E+0
-2	076E-1 5	233E+0
-2	076E-1 5	229E+0
-2	092E-1 5	246E+0
-2	060E-1 5	197E+0
-2	092E-1 5	184E+0
-2	060E-1 5	190E+0
-2	092E-1 5	226E+0
-2	076E-1 5	187E+0
-2	092E-1 5	210E+0
-2	092E-1 5	207E+0
-2	092E-1 5	174E+0
-2	124E-1 5	194E+0
-2	108E-1 5	216E+0
-2	076E-1 5	262E+0
-2	060E-1 5	239E+0
-2	092E-1 5	268E+0
-2	108E-1 5	262E+0
-2	076E-1 5	239E+0
-2	092E-1 5	220E+0
-2	092E-1 5	174E+0
-2	108E-1 5	255E+0
-2	092E-1 5	207E+0
-2	076E-1 5	246E+0
-2	092E-1 5	213E+0
-2	092E-1 5	233E+0
-2	092E-1 5	236E+0
-2	108E-1 5	194E+0
-2	124E-1 5	239E+0
-2	092E-1 5	249E+0
-2	092E-1 5	249E+0
-2	076E-1 5	229E+0
-2	141E-1 5	242E+0
-2	076E-1 5	216E+0
-2	076E-1 5	181E+0
-2	092E-1 5	197E+0
-2	141E-1 5	181E+0
-2	076E-1 5	203E+0
-2	076E-1 5	259E+0
-2	092E-1 5	233E+0
-2	076E-1 5	229E+0
-2	092E-1 5	259E+0
-2	092E-1 5	190E+0
-2	076E-1 5	213E+0
-2	124E-1 5	268E+0
-2	108E-1 5	213E+0
-2	124E-1 5	265E+0
-2	076E-1 5	233E+0
-2	108E-1 5	181E+0
-2	092E-1 5	200E+0
-2	092E-1 5	203E+0
-2	092E-1 5	220E+0
-2	092E-1 5	220E+0
-2	092E-1 5	203E+0
-2	076E-1 5	255E+0
-2	092E-1 5	200E+0
-2	108E-1 5	207E+0
-2	092E-1 5	226E+0
-2	092E-1 5	262E+0
-2	108E-1 5	210E+0
-2	108E-1 5	239E+0
-2	092E-1 5	262E+0
-2	076E-1 5	252E+0
-2	108E-1 5	233E+0
-2	076E-1 5	190E+0
-2	141E-1 5	207E+0
-2	092E-1 5	249E+0
-2	092E-1 5	288E+0
-2	076E-1 5	229E+0
-2	092E-1 5	236E+0
-2	092E-1 5	184E+0
-2	108E-1 5	197E+0
-2	124E-1 5	194E+0
-2	092E-1 5	233E+0
-2	076E-1 5	246E+0
-2	108E-1 5	216E+0
-2	092E-1 5	216E+0
-2	092E-1 5	236E+0
-2	092E-1 5	210E+0
-2	076E-1 5	197E+0
-2	076E-1 5	181E+0
-2	092E-1 5	249E+0
-2	043E-1 5	236E+0
-2	092E-1 5	190E+0
-2	092E-1 5	207E+0
-2	108E-1 5	265E+0
-2	076E-1 5	246E+0
-2	060E-1 5	216E+0
-2	108E-1 5	246E+0
-2	108E-1 5	200E+0
-2	076E-1 5	233E+0
-2	108E-1 5	262E+0
-2	092E-1 5	194E+0
-2	076E-1 5	265E+0
-2	092E-1 5	246E+0
-2	108E-1 5	171E+0
-2	076E-1 5	210E+0
-2	092E-1 5	291E+0
-2	092E-1 5	275E+0
-2	060E-1 5	255E+0
-2	108E-1 5	242E+0
-2	092E-1 5	194E+0
-2	092E-1 5	239E+0
-2	060E-1 5	216E+0
-2	092E-1 5	135E+0
-2	108E-1 5	213E+0
-2	076E-1 5	236E+0
-2	027E-1 5	233E+0
-2	092E-1 5	216E+0
-2	124E-1 5	275E+0
-2	076E-1 5	233E+0
-2	060E-1 5	259E+0
-2	076E-1 5	220E+0
-2	092E-1 5	259E+0
-2	076E-1 5	216E+0
-2	092E-1 5	210E+0
-2	076E-1 5	226E+0
-2	108E-1 5	239E+0
-2	092E-1 5	249E+0
-2	043E-1 5	220E+0
-2	092E-1 5	271E+0
-2	092E-1 5	216E+0
-2	092E-1 5	239E+0
-2	060E-1 5	294E+0
-2	092E-1 5	252E+0
-2	092E-1 5	271E+0
-2	092E-1 5	229E+0
-2	060E-1 5	233E+0
-2	092E-1 5	207E+0
-2	092E-1 5	200E+0
-2	108E-1 5	190E+0
-2	076E-1 5	200E+0
-2	076E-1 5	242E+0
-2	092E-1 5	216E+0
-2	076E-1 5	223E+0
-2	108E-1 5	213E+0
-2	092E-1 5	259E+0
-2	108E-1 5	252E+0
-2	043E-1 5	255E+0
-2	076E-1 5	226E+0
-2	092E-1 5	213E+0
-2	092E-1 5	242E+0
-2	092E-1 5	239E+0
-2	060E-1 5	197E+0
-2	076E-1 5	249E+0
-2	124E-1 5	213E+0
-2	076E-1 5	236E+0
-2	092E-1 5	210E+0
-2	092E-1 5	197E+0
-2	092E-1 5	265E+0
-2	092E-1 5	252E+0
-2	060E-1 5	236E+0
-2	092E-1 5	236E+0
-2	092E-1 5	236E+0
-2	076E-1 5	203E+0
-2	076E-1 5	223E+0
-2	092E-1 5	242E+0
-2	108E-1 5	200E+0
-2	060E-1 5	194E+0
-2	092E-1 5	197E+0
-2	108E-1 5	255E+0
-2	108E-1 5	249E+0
-2	043E-1 5	252E+0
-2	076E-1 5	213E+0
-2	060E-1 5	213E+0
-2	092E-1 5	168E+0
-2	076E-1 5	216E+0
-2	060E-1 5	226E+0
-2	043E-1 5	220E+0
-2	092E-1 5	181E+0
-2	076E-1 5	223E+0
-2	076E-1 5	229E+0
-2	076E-1 5	168E+0
-2	108E-1 5	207E+0
-2	092E-1 5	213E+0
-2	076E-1 5	233E+0
-2	092E-1 5	223E+0
-2	092E-1 5	233E+0
-2	092E-1 5	236E+0
-2	076E-1 5	190E+0
-2	092E-1 5	216E+0
-2	092E-1 5	210E+0
-2	043E-1 5	194E+0
-2	076E-1 5	229E+0
-2	092E-1 5	268E+0
-2	124E-1 5	226E+0
-2	076E-1 5	223E+0
-2	092E-1 5	197E+0
-2	108E-1 5	226E+0
-2	108E-1 5	207E+0
-2	092E-1 5	259E+0
-2	076E-1 5	271E+0
-2	092E-1 5	249E+0
-2	108E-1 5	174E+0
-2	076E-1 5	203E+0
-2	076E-1 5	210E+0
-2	076E-1 5	239E+0
-2	092E-1 5	229E+0
-2	076E-1 5	229E+0
-2	076E-1 5	229E+0
-2	076E-1 5	249E+0
-2	092E-1 5	242E+0
-2	076E-1 5	200E+0
-2	092E-1 5	213E+0
-2	092E-1 5	242E+0
-2	092E-1 5	223E+0
-2	060E-1 5	171E+0
-2	092E-1 5	194E+0
-2	076E-1 5	265E+0
-2	076E-1 5	265E+0
-2	108E-1 5	268E+0
-2	060E-1 5	200E+0
-2	060E-1 5	210E+0
-2	092E-1 5	242E+0
-2	060E-1 5	207E+0
-2	060E-1 5	226E+0
-2	043E-1 5	223E+0
-2	108E-1 5	181E+0
-2	076E-1 5	197E+0
-2	043E-1 5	203E+0
-2	076E-1 5	203E+0
-2	092E-1 5	259E+0
-2	108E-1 5	190E+0
-2	092E-1 5	220E+0
-2	043E-1 5	190E+0
-2	124E-1 5	164E+0
-2	076E-1 5	213E+0
-2	092E-1 5	226E+0
-2	108E-1 5	229E+0
-2	092E-1 5	229E+0
-2	060E-1 5	229E+0
-2	043E-1 5	284E+0
-2	060E-1 5	216E+0
-2	092E-1 5	275E+0
-2	060E-1 5	226E+0
-2	060E-1 5	239E+0
-2	092E-1 5	213E+0
-2	092E-1 5	194E+0
-2	060E-1 5	233E+0
-2	092E-1 5	252E+0
-2	076E-1 5	249E+0
-2	076E-1 5	229E+0
-2	076E-1 5	255E+0
-2	043E-1 5	229E+0
-2	092E-1 5	207E+0
-2	108E-1 5	223E+0
-2	092E-1 5	265E+0
-2	076E-1 5	252E+0
-2	076E-1 5	242E+0
-2	092E-1 5	226E+0
-2	060E-1 5	171E+0
-2	092E-1 5	200E+0
-2	060E-1 5	203E+0
-2	060E-1 5	190E+0
-2	092E-1 5	203E+0
-2	092E-1 5	181E+0
-2	092E-1 5	246E+0
-2	076E-1 5	216E+0
-2	092E-1 5	181E+0
-2	060E-1 5	259E+0
-2	076E-1 5	288E+0
-2	092E-1 5	216E+0
-2	076E-1 5	226E+0
-2	060E-1 5	213E+0
-2	092E-1 5	220E+0
-2	060E-1 5	197E+0
-2	060E-1 5	216E+0
-2	060E-1 5	190E+0
-2	092E-1 5	148E+0
-2	076E-1 5	220E+0
-2	076E-1 5	216E+0
-2	060E-1 5	197E+0
-2	092E-1 5	239E+0
-2	076E-1 5	210E+0
-2	060E-1 5	223E+0
-2	060E-1 5	207E+0
-2	092E-1 5	213E+0
-2	076E-1 5	161E+0
-2	060E-1 5	207E+0
-2	027E-1 5	304E+0
-2	076E-1 5	216E+0
-2	076E-1 5	210E+0
-2	076E-1 5	249E+0
-2	076E-1 5	203E+0
-2	076E-1 5	288E+0
-2	076E-1 5	242E+0
-2	043E-1 5	252E+0
-2	076E-1 5	229E+0
-2	092E-1 5	194E+0
-2	092E-1 5	239E+0
-2	060E-1 5	229E+0
-2	076E-1 5	187E+0
-2	092E-1 5	275E+0
-2	108E-1 5	213E+0
-2	043E-1 5	216E+0
-2	060E-1 5	317E+0
-2	092E-1 5	271E+0
-2	076E-1 5	229E+0
-2	060E-1 5	242E+0
-2	027E-1 5	158E+0
-2	076E-1 5	223E+0
-2	092E-1 5	236E+0
-2	060E-1 5	226E+0
-2	060E-1 5	190E+0
-2	060E-1 5	223E+0
-2	076E-1 5	226E+0
-2	092E-1 5	246E+0
-2	043E-1 5	246E+0
-2	076E-1 5	223E+0
-2	060E-1 5	233E+0
-2	076E-1 5	187E+0
-2	076E-1 5	294E+0
-2	092E-1 5	200E+0
-2	076E-1 5	239E+0
-2	076E-1 5	200E+0
-2	108E-1 5	246E+0
-2	076E-1 5	275E+0
-2	124E-1 5	197E+0
-2	076E-1 5	239E+0
-2	011E-1 5	216E+0
-2	043E-1 5	216E+0
-2	092E-1 5	184E+0
-2	060E-1 5	203E+0
-2	076E-1 5	200E+0
-2	076E-1 5	207E+0
-2	076E-1 5	210E+0
-2	011E-1 5	216E+0
-2	060E-1 5	190E+0
-2	076E-1 5	239E+0
-2	108E-1 5	220E+0
-2	043E-1 5	200E+0
-2	060E-1 5	187E+0
-2	076E-1 5	249E+0
-2	060E-1 5	210E+0
-2	043E-1 5	171E+0
-2	092E-1 5	226E+0
-2	076E-1 5	194E+0
-2	092E-1 5	174E+0
-2	060E-1 5	197E+0
-2	060E-1 5	174E+0
-1	995E-1 5	223E+0
-2	092E-1 5	200E+0
-2	060E-1 5	210E+0
-2	027E-1 5	239E+0
-2	108E-1 5	187E+0
-2	076E-1 5	226E+0
-2	092E-1 5	249E+0
-2	060E-1 5	223E+0
-2	043E-1 5	184E+0
-2	043E-1 5	216E+0
-2	043E-1 5	220E+0
-2	060E-1 5	268E+0
-2	043E-1 5	259E+0
-2	092E-1 5	194E+0
-2	060E-1 5	187E+0
-2	076E-1 5	213E+0
-2	076E-1 5	200E+0
-2	092E-1 5	194E+0
-2	076E-1 5	161E+0
-2	043E-1 5	242E+0
-2	076E-1 5	223E+0
-2	060E-1 5	255E+0
-2	060E-1 5	203E+0
-2	076E-1 5	226E+0
-2	076E-1 5	220E+0
-2	060E-1 5	216E+0
-2	060E-1 5	203E+0
-2	076E-1 5	174E+0
-2	076E-1 5	207E+0
-2	076E-1 5	259E+0
-2	043E-1 5	265E+0
-2	011E-1 5	190E+0
-2	092E-1 5	242E+0
-2	076E-1 5	203E+0
-2	027E-1 5	190E+0
-2	043E-1 5	265E+0
-2	108E-1 5	236E+0
-2	108E-1 5	174E+0
-2	076E-1 5	216E+0
-2	043E-1 5	213E+0
-2	076E-1 5	158E+0
-2	076E-1 5	226E+0
-2	043E-1 5	216E+0
-2	027E-1 5	252E+0
-2	076E-1 5	216E+0
-2	060E-1 5	223E+0
-2	076E-1 5	171E+0
-2	043E-1 5	207E+0
-2	060E-1 5	265E+0
-2	076E-1 5	262E+0
-2	076E-1 5	181E+0
-2	060E-1 5	184E+0
-2	076E-1 5	207E+0
-2	092E-1 5	203E+0
-2	076E-1 5	259E+0
-2	076E-1 5	207E+0
-2	076E-1 5	229E+0
-2	076E-1 5	194E+0
-2	076E-1 5	177E+0
-2	043E-1 5	223E+0
-2	092E-1 5	216E+0
-2	076E-1 5	284E+0
-2	092E-1 5	255E+0
-2	060E-1 5	207E+0
-2	092E-1 5	213E+0
-2	092E-1 5	184E+0
-2	043E-1 5	229E+0
-2	076E-1 5	242E+0
-2	092E-1 5	216E+0
-2	108E-1 5	187E+0
-2	076E-1 5	200E+0
-2	060E-1 5	194E+0
-2	060E-1 5	236E+0
-2	092E-1 5	236E+0
-2	076E-1 5	174E+0
-2	076E-1 5	229E+0
-2	043E-1 5	268E+0
-2	060E-1 5	223E+0
-2	076E-1 5	210E+0
-2	043E-1 5	184E+0
-2	043E-1 5	242E+0
-2	092E-1 5	236E+0
-2	076E-1 5	226E+0
-2	060E-1 5	200E+0
-2	076E-1 5	203E+0
-2	092E-1 5	168E+0
-2	060E-1 5	190E+0
-2	076E-1 5	255E+0
-2	092E-1 5	190E+0
-2	092E-1 5	229E+0
-2	076E-1 5	190E+0
-2	060E-1 5	236E+0
-2	092E-1 5	252E+0
-2	076E-1 5	252E+0
-2	043E-1 5	200E+0
-2	060E-1 5	229E+0
-2	076E-1 5	223E+0
-2	108E-1 5	210E+0
-2	092E-1 5	187E+0
-2	076E-1 5	190E+0
-2	060E-1 5	216E+0
-2	060E-1 5	190E+0
-2	076E-1 5	242E+0
-2	076E-1 5	171E+0
-2	108E-1 5	190E+0
-2	108E-1 5	194E+0
-2	043E-1 5	171E+0
-2	092E-1 5	187E+0
-2	060E-1 5	226E+0
-2	092E-1 5	151E+0
-2	060E-1 5	233E+0
-2	060E-1 5	158E+0
-2	076E-1 5	233E+0
-2	076E-1 5	197E+0
-2	060E-1 5	249E+0
-2	076E-1 5	259E+0
-2	076E-1 5	265E+0
-2	060E-1 5	226E+0
-2	060E-1 5	220E+0
-2	076E-1 5	187E+0
-2	092E-1 5	207E+0
-2	092E-1 5	239E+0
-2	060E-1 5	216E+0
-2	043E-1 5	236E+0
-2	060E-1 5	168E+0
-2	076E-1 5	174E+0
-2	076E-1 5	190E+0
-2	043E-1 5	213E+0
-2	060E-1 5	194E+0
-2	092E-1 5	229E+0
-2	043E-1 5	236E+0
-2	043E-1 5	213E+0
-2	092E-1 5	229E+0
-2	076E-1 5	239E+0
-2	060E-1 5	233E+0
-2	092E-1 5	252E+0
-2	076E-1 5	213E+0
-2	092E-1 5	194E+0
-2	027E-1 5	210E+0
-2	043E-1 5	229E+0
-2	043E-1 5	216E+0
-2	060E-1 5	242E+0
-2	060E-1 5	239E+0
-2	060E-1 5	291E+0
-2	092E-1 5	213E+0
-2	108E-1 5	200E+0
-2	027E-1 5	190E+0
-2	060E-1 5	223E+0
-2	060E-1 5	220E+0
-2	076E-1 5	197E+0
-2	092E-1 5	184E+0
-2	076E-1 5	210E+0
-2	043E-1 5	242E+0
-2	108E-1 5	246E+0
-2	076E-1 5	207E+0
-2	027E-1 5	203E+0
-2	043E-1 5	242E+0
-2	108E-1 5	216E+0
-2	076E-1 5	203E+0
-2	043E-1 5	242E+0
-2	060E-1 5	246E+0
-2	092E-1 5	216E+0
-2	043E-1 5	233E+0
-2	092E-1 5	194E+0
-2	076E-1 5	242E+0
-2	092E-1 5	239E+0
-2	092E-1 5	190E+0
-2	027E-1 5	216E+0
-2	060E-1 5	213E+0
-2	076E-1 5	210E+0
-2	027E-1 5	184E+0
-2	043E-1 5	187E+0
-2	060E-1 5	236E+0
-2	076E-1 5	210E+0
-2	060E-1 5	190E+0
-2	076E-1 5	200E+0
-2	060E-1 5	197E+0
-2	076E-1 5	171E+0
-2	060E-1 5	229E+0
-2	076E-1 5	197E+0
-2	076E-1 5	223E+0
-2	043E-1 5	207E+0
-2	076E-1 5	177E+0
-2	060E-1 5	229E+0
-2	060E-1 5	233E+0
-2	092E-1 5	220E+0
-2	043E-1 5	194E+0
-2	060E-1 5	203E+0
-2	060E-1 5	161E+0
-2	092E-1 5	239E+0
-2	060E-1 5	236E+0
-2	076E-1 5	262E+0
-2	043E-1 5	249E+0
-2	092E-1 5	207E+0
-2	043E-1 5	226E+0
-2	043E-1 5	239E+0
-2	076E-1 5	220E+0
-2	092E-1 5	203E+0
-2	076E-1 5	255E+0
-2	076E-1 5	200E+0
-2	076E-1 5	187E+0
-2	076E-1 5	223E+0
-2	076E-1 5	184E+0
-2	060E-1 5	252E+0
-2	060E-1 5	220E+0
-2	060E-1 5	223E+0
-2	076E-1 5	210E+0
-2	060E-1 5	184E+0
-2	060E-1 5	177E+0
-2	092E-1 5	223E+0
-2	027E-1 5	226E+0
-2	011E-1 5	252E+0
-2	060E-1 5	236E+0
-2	076E-1 5	210E+0
-2	076E-1 5	223E+0
-2	076E-1 5	229E+0
-2	060E-1 5	181E+0
-2	092E-1 5	220E+0
-2	043E-1 5	297E+0
-2	060E-1 5	281E+0
-2	043E-1 5	207E+0
-2	092E-1 5	236E+0
-2	076E-1 5	249E+0
-1	995E-1 5	142E+0
-2	076E-1 5	184E+0
-2	076E-1 5	284E+0
-2	043E-1 5	239E+0
-2	043E-1 5	262E+0
-2	027E-1 5	203E+0
-2	076E-1 5	210E+0
-2	060E-1 5	184E+0
-2	043E-1 5	197E+0
-2	060E-1 5	200E+0
-2	060E-1 5	148E+0
-2	043E-1 5	155E+0
-2	027E-1 5	210E+0
-2	092E-1 5	200E+0
-2	076E-1 5	187E+0
-2	060E-1 5	203E+0
-2	060E-1 5	187E+0
-2	043E-1 5	226E+0
-2	092E-1 5	229E+0
-2	076E-1 5	242E+0
-2	060E-1 5	223E+0
-2	076E-1 5	187E+0
-2	076E-1 5	200E+0
-2	060E-1 5	194E+0
-2	060E-1 5	203E+0
-2	092E-1 5	207E+0
-2	060E-1 5	177E+0
-2	060E-1 5	226E+0
-2	060E-1 5	197E+0
-2	076E-1 5	184E+0
-2	076E-1 5	249E+0
-2	027E-1 5	174E+0
-2	043E-1 5	233E+0
-2	043E-1 5	242E+0
-2	043E-1 5	213E+0
-2	076E-1 5	226E+0
-2	027E-1 5	239E+0
-2	092E-1 5	190E+0
-2	092E-1 5	161E+0
-2	060E-1 5	223E+0
-2	043E-1 5	249E+0
-2	027E-1 5	213E+0
-2	076E-1 5	210E+0
-2	060E-1 5	210E+0
-2	043E-1 5	249E+0
-2	076E-1 5	259E+0
-2	076E-1 5	210E+0
-2	043E-1 5	236E+0
-2	076E-1 5	213E+0
-2	060E-1 5	239E+0
-2	092E-1 5	223E+0
-2	076E-1 5	194E+0
-2	060E-1 5	164E+0
-2	060E-1 5	203E+0
-2	076E-1 5	239E+0
-2	027E-1 5	184E+0
-2	060E-1 5	262E+0
-2	011E-1 5	210E+0
-2	076E-1 5	203E+0
-2	027E-1 5	223E+0
-2	043E-1 5	148E+0
-2	043E-1 5	281E+0
-2	092E-1 5	229E+0
-1	995E-1 5	216E+0
-2	043E-1 5	194E+0
-2	043E-1 5	174E+0
-2	076E-1 5	216E+0
-2	043E-1 5	233E+0
-2	043E-1 5	200E+0
-2	060E-1 5	216E+0
-2	076E-1 5	203E+0
-2	060E-1 5	142E+0
-2	027E-1 5	210E+0
-2	092E-1 5	229E+0
-2	076E-1 5	194E+0
-2	043E-1 5	259E+0
-2	060E-1 5	181E+0
-2	076E-1 5	190E+0
-2	092E-1 5	233E+0
-2	043E-1 5	233E+0
-2	060E-1 5	181E+0
-2	043E-1 5	197E+0
-2	076E-1 5	252E+0
-2	043E-1 5	168E+0
-2	076E-1 5	145E+0
-2	043E-1 5	210E+0
-2	060E-1 5	246E+0
[truncated: 44,270 more rows]
