# Supplementary material for: Improved ANAP incorporation and VCF analysis reveal details of P2X7 current facilitation and a limited conformational interplay between ATP binding and the intracellular ballast domain
Source: eLife. 2023 Jan 4;12:e82479. doi: 10.7554/eLife.82479 (PMC9859053; doi:10.7554/eLife.82479)
Supplement: Figure 2—figure supplement 1—source data 3. [file elife-82479-fig2-figsupp1-data3.zip › Figure-2_figure-supplement-1_source-data-3/20h27/rec24.csv]

-2	124E-1 7	691E+0
-2	124E-1 7	669E+0
-2	076E-1 7	695E+0
-2	157E-1 7	672E+0
-2	141E-1 7	698E+0
-2	124E-1 7	669E+0
-2	124E-1 7	691E+0
-2	141E-1 7	688E+0
-2	141E-1 7	669E+0
-2	141E-1 7	688E+0
-2	124E-1 7	601E+0
-2	141E-1 7	669E+0
-2	157E-1 7	730E+0
-2	141E-1 7	747E+0
-2	092E-1 7	698E+0
-2	173E-1 7	656E+0
-2	108E-1 7	685E+0
-2	124E-1 7	675E+0
-2	124E-1 7	698E+0
-2	108E-1 7	701E+0
-2	124E-1 7	688E+0
-2	141E-1 7	695E+0
-2	092E-1 7	717E+0
-2	124E-1 7	695E+0
-2	157E-1 7	743E+0
-2	124E-1 7	688E+0
-2	124E-1 7	711E+0
-2	124E-1 7	727E+0
-2	157E-1 7	701E+0
-2	157E-1 7	714E+0
-2	092E-1 7	698E+0
-2	141E-1 7	708E+0
-2	141E-1 7	636E+0
-2	124E-1 7	640E+0
-2	108E-1 7	646E+0
-2	141E-1 7	691E+0
-2	124E-1 7	695E+0
-2	108E-1 7	646E+0
-2	092E-1 7	656E+0
-2	141E-1 7	643E+0
-2	157E-1 7	740E+0
-2	157E-1 7	685E+0
-2	108E-1 7	701E+0
-2	092E-1 7	701E+0
-2	141E-1 7	691E+0
-2	124E-1 7	669E+0
-2	108E-1 7	636E+0
-2	124E-1 7	633E+0
-2	124E-1 7	691E+0
-2	092E-1 7	672E+0
-2	108E-1 7	656E+0
-2	108E-1 7	656E+0
-2	157E-1 7	666E+0
-2	092E-1 7	734E+0
-2	108E-1 7	708E+0
-2	108E-1 7	724E+0
-2	141E-1 7	666E+0
-2	141E-1 7	685E+0
-2	108E-1 7	721E+0
-2	124E-1 7	659E+0
-2	141E-1 7	685E+0
-2	141E-1 7	691E+0
-2	108E-1 7	695E+0
-2	124E-1 7	675E+0
-2	124E-1 7	711E+0
-2	124E-1 7	659E+0
-2	108E-1 7	643E+0
-2	124E-1 7	656E+0
-2	124E-1 7	688E+0
-2	124E-1 7	701E+0
-2	141E-1 7	708E+0
-2	141E-1 7	701E+0
-2	108E-1 7	711E+0
-2	108E-1 7	640E+0
-2	092E-1 7	597E+0
-2	124E-1 7	568E+0
-2	157E-1 7	688E+0
-2	124E-1 7	636E+0
-2	141E-1 7	659E+0
-2	124E-1 7	691E+0
-2	157E-1 7	691E+0
-2	108E-1 7	597E+0
-2	124E-1 7	636E+0
-2	108E-1 7	691E+0
-2	157E-1 7	727E+0
-2	124E-1 7	672E+0
-2	108E-1 7	714E+0
-2	124E-1 7	659E+0
-2	157E-1 7	691E+0
-2	108E-1 7	685E+0
-2	108E-1 7	701E+0
-2	108E-1 7	675E+0
-2	092E-1 7	646E+0
-2	141E-1 7	633E+0
-2	124E-1 7	743E+0
-2	124E-1 7	708E+0
-2	141E-1 7	711E+0
-2	108E-1 7	610E+0
-2	141E-1 7	698E+0
-2	124E-1 7	675E+0
-2	124E-1 7	704E+0
-2	108E-1 7	653E+0
-2	108E-1 7	730E+0
-2	108E-1 7	685E+0
-2	173E-1 7	643E+0
-2	108E-1 7	669E+0
-2	141E-1 7	636E+0
-2	124E-1 7	649E+0
-2	141E-1 7	669E+0
-2	124E-1 7	672E+0
-2	108E-1 7	659E+0
-2	157E-1 7	669E+0
-2	141E-1 7	688E+0
-2	092E-1 7	627E+0
-2	092E-1 7	649E+0
-2	124E-1 7	698E+0
-2	141E-1 7	672E+0
-2	124E-1 7	653E+0
-2	092E-1 7	643E+0
-2	124E-1 7	646E+0
-2	141E-1 7	669E+0
-2	124E-1 7	708E+0
-2	124E-1 7	653E+0
-2	124E-1 7	640E+0
-2	124E-1 7	656E+0
-2	124E-1 7	753E+0
-2	141E-1 7	691E+0
-2	124E-1 7	672E+0
-2	157E-1 7	646E+0
-2	141E-1 7	617E+0
-2	092E-1 7	691E+0
-2	124E-1 7	704E+0
-2	141E-1 7	659E+0
-2	092E-1 7	695E+0
-2	092E-1 7	685E+0
-2	108E-1 7	653E+0
-2	141E-1 7	627E+0
-2	108E-1 7	675E+0
-2	124E-1 7	659E+0
-2	124E-1 7	685E+0
-2	124E-1 7	740E+0
-2	108E-1 7	691E+0
-2	092E-1 7	675E+0
-2	124E-1 7	649E+0
-2	141E-1 7	691E+0
-2	108E-1 7	646E+0
-2	141E-1 7	633E+0
-2	108E-1 7	656E+0
-2	157E-1 7	649E+0
-2	108E-1 7	662E+0
-2	108E-1 7	669E+0
-2	108E-1 7	649E+0
-2	141E-1 7	678E+0
-2	124E-1 7	685E+0
-2	076E-1 7	643E+0
-2	108E-1 7	649E+0
-2	108E-1 7	672E+0
-2	141E-1 7	646E+0
-2	092E-1 7	704E+0
-2	141E-1 7	682E+0
-2	157E-1 7	669E+0
-2	124E-1 7	669E+0
-2	108E-1 7	711E+0
-2	108E-1 7	584E+0
-2	157E-1 7	659E+0
-2	124E-1 7	688E+0
-2	108E-1 7	698E+0
-2	157E-1 7	630E+0
-2	141E-1 7	643E+0
-2	124E-1 7	675E+0
-2	124E-1 7	669E+0
-2	141E-1 7	678E+0
-2	108E-1 7	730E+0
-2	141E-1 7	724E+0
-2	108E-1 7	636E+0
-2	124E-1 7	714E+0
-2	141E-1 7	649E+0
-2	141E-1 7	669E+0
-2	108E-1 7	747E+0
-2	108E-1 7	727E+0
-2	108E-1 7	737E+0
-2	124E-1 7	636E+0
-2	124E-1 7	678E+0
-2	124E-1 7	714E+0
-2	141E-1 7	688E+0
-2	157E-1 7	678E+0
-2	092E-1 7	701E+0
-2	141E-1 7	675E+0
-2	141E-1 7	659E+0
-2	108E-1 7	704E+0
-2	108E-1 7	620E+0
-2	108E-1 7	675E+0
-2	124E-1 7	646E+0
-2	124E-1 7	721E+0
-2	108E-1 7	630E+0
-2	108E-1 7	678E+0
-2	157E-1 7	672E+0
-2	141E-1 7	604E+0
-2	108E-1 7	649E+0
-2	092E-1 7	730E+0
-2	124E-1 7	678E+0
-2	141E-1 7	640E+0
-2	092E-1 7	662E+0
-2	124E-1 7	640E+0
-2	157E-1 7	646E+0
-2	124E-1 7	666E+0
-2	108E-1 7	685E+0
-2	124E-1 7	672E+0
-2	157E-1 7	666E+0
-2	124E-1 7	711E+0
-2	108E-1 7	666E+0
-2	124E-1 7	682E+0
-2	141E-1 7	695E+0
-2	108E-1 7	682E+0
-2	124E-1 7	675E+0
-2	108E-1 7	659E+0
-2	141E-1 7	666E+0
-2	076E-1 7	662E+0
-2	108E-1 7	643E+0
-2	108E-1 7	623E+0
-2	141E-1 7	691E+0
-2	108E-1 7	640E+0
-2	092E-1 7	701E+0
-2	108E-1 7	743E+0
-2	141E-1 7	662E+0
-2	108E-1 7	623E+0
-2	124E-1 7	682E+0
-2	124E-1 7	623E+0
-2	124E-1 7	653E+0
-2	141E-1 7	688E+0
-2	108E-1 7	630E+0
-2	108E-1 7	737E+0
-2	124E-1 7	773E+0
-2	092E-1 7	636E+0
-2	124E-1 7	604E+0
-2	124E-1 7	672E+0
-2	141E-1 7	727E+0
-2	157E-1 7	678E+0
-2	124E-1 7	675E+0
-2	124E-1 7	662E+0
-2	124E-1 7	688E+0
-2	124E-1 7	756E+0
-2	124E-1 7	636E+0
-2	108E-1 7	678E+0
-2	141E-1 7	685E+0
-2	092E-1 7	737E+0
-2	124E-1 7	688E+0
-2	124E-1 7	685E+0
-2	173E-1 7	636E+0
-2	108E-1 7	630E+0
-2	108E-1 7	701E+0
-2	141E-1 7	646E+0
-2	157E-1 7	662E+0
-2	124E-1 7	721E+0
-2	124E-1 7	756E+0
-2	141E-1 7	678E+0
-2	157E-1 7	662E+0
-2	108E-1 7	682E+0
-2	108E-1 7	643E+0
-2	124E-1 7	659E+0
-2	157E-1 7	610E+0
-2	108E-1 7	662E+0
-2	092E-1 7	666E+0
-2	108E-1 7	588E+0
-2	124E-1 7	636E+0
-2	124E-1 7	633E+0
-2	092E-1 7	695E+0
-2	108E-1 7	620E+0
-2	141E-1 7	591E+0
-2	076E-1 7	695E+0
-2	092E-1 7	682E+0
-2	124E-1 7	688E+0
-2	141E-1 7	643E+0
-2	141E-1 7	695E+0
-2	124E-1 7	691E+0
-2	124E-1 7	704E+0
-2	141E-1 7	691E+0
-2	108E-1 7	688E+0
-2	092E-1 7	659E+0
-2	108E-1 7	588E+0
-2	108E-1 7	666E+0
-2	092E-1 7	640E+0
-2	124E-1 7	675E+0
-2	108E-1 7	666E+0
-2	124E-1 7	682E+0
-2	092E-1 7	636E+0
-2	092E-1 7	730E+0
-2	092E-1 7	682E+0
-2	124E-1 7	636E+0
-2	108E-1 7	675E+0
-2	092E-1 7	649E+0
-2	141E-1 7	675E+0
-2	108E-1 7	698E+0
-2	108E-1 7	691E+0
-2	108E-1 7	649E+0
-2	108E-1 7	688E+0
-2	108E-1 7	662E+0
-2	076E-1 7	695E+0
-2	092E-1 7	627E+0
-2	108E-1 7	734E+0
-2	141E-1 7	717E+0
-2	124E-1 7	669E+0
-2	092E-1 7	721E+0
-2	108E-1 7	623E+0
-2	173E-1 7	701E+0
-2	108E-1 7	685E+0
-2	092E-1 7	640E+0
-2	124E-1 7	656E+0
-2	141E-1 7	646E+0
-2	124E-1 7	617E+0
-2	092E-1 7	640E+0
-2	092E-1 7	636E+0
-2	124E-1 7	698E+0
-2	092E-1 7	698E+0
-2	092E-1 7	653E+0
-2	092E-1 7	601E+0
-2	108E-1 7	678E+0
-2	092E-1 7	688E+0
-2	092E-1 7	627E+0
-2	108E-1 7	743E+0
-2	092E-1 7	698E+0
-2	092E-1 7	685E+0
-2	108E-1 7	607E+0
-2	092E-1 7	685E+0
-2	124E-1 7	614E+0
-2	108E-1 7	604E+0
-2	076E-1 7	698E+0
-2	124E-1 7	711E+0
-2	157E-1 7	669E+0
-2	092E-1 7	691E+0
-2	092E-1 7	711E+0
-2	124E-1 7	672E+0
-2	092E-1 7	685E+0
-2	124E-1 7	610E+0
-2	076E-1 7	675E+0
-2	108E-1 7	704E+0
-2	124E-1 7	636E+0
-2	108E-1 7	682E+0
-2	108E-1 7	669E+0
-2	124E-1 7	708E+0
-2	141E-1 7	711E+0
-2	092E-1 7	730E+0
-2	124E-1 7	682E+0
-2	092E-1 7	643E+0
-2	124E-1 7	659E+0
-2	108E-1 7	691E+0
-2	092E-1 7	708E+0
-2	173E-1 7	678E+0
-2	124E-1 7	646E+0
-2	108E-1 7	617E+0
-2	060E-1 7	701E+0
-2	124E-1 7	672E+0
-2	124E-1 7	682E+0
-2	092E-1 7	691E+0
-2	108E-1 7	666E+0
-2	108E-1 7	688E+0
-2	092E-1 7	714E+0
-2	108E-1 7	675E+0
-2	092E-1 7	701E+0
-2	124E-1 7	643E+0
-2	141E-1 7	659E+0
-2	108E-1 7	737E+0
-2	108E-1 7	704E+0
-2	108E-1 7	734E+0
-2	141E-1 7	695E+0
-2	092E-1 7	662E+0
-2	124E-1 7	666E+0
-2	108E-1 7	721E+0
-2	124E-1 7	704E+0
-2	076E-1 7	704E+0
-2	092E-1 7	721E+0
-2	108E-1 7	691E+0
-2	108E-1 7	649E+0
-2	092E-1 7	666E+0
-2	092E-1 7	669E+0
-2	124E-1 7	698E+0
-2	124E-1 7	636E+0
-2	092E-1 7	601E+0
-2	076E-1 7	659E+0
-2	092E-1 7	633E+0
-2	124E-1 7	678E+0
-2	108E-1 7	649E+0
-2	124E-1 7	688E+0
-2	124E-1 7	614E+0
-2	092E-1 7	633E+0
-2	108E-1 7	662E+0
-2	076E-1 7	695E+0
-2	108E-1 7	704E+0
-2	092E-1 7	617E+0
-2	108E-1 7	601E+0
-2	092E-1 7	623E+0
-2	108E-1 7	653E+0
-2	108E-1 7	636E+0
-2	092E-1 7	708E+0
-2	076E-1 7	678E+0
-2	141E-1 7	646E+0
-2	141E-1 7	646E+0
-2	124E-1 7	662E+0
-2	060E-1 7	643E+0
-2	108E-1 7	753E+0
-2	108E-1 7	682E+0
-2	092E-1 7	708E+0
-2	092E-1 7	678E+0
-2	076E-1 7	659E+0
-2	124E-1 7	730E+0
-2	108E-1 7	695E+0
-2	092E-1 7	656E+0
-2	108E-1 7	620E+0
-2	124E-1 7	643E+0
-2	124E-1 7	653E+0
-2	060E-1 7	678E+0
-2	092E-1 7	669E+0
-2	108E-1 7	646E+0
-2	108E-1 7	675E+0
-2	076E-1 7	649E+0
-2	124E-1 7	640E+0
-2	124E-1 7	688E+0
-2	092E-1 7	724E+0
-2	092E-1 7	701E+0
-2	124E-1 7	695E+0
-2	092E-1 7	688E+0
-2	108E-1 7	743E+0
-2	092E-1 7	734E+0
-2	124E-1 7	678E+0
-2	108E-1 7	734E+0
-2	108E-1 7	643E+0
-2	092E-1 7	685E+0
-2	141E-1 7	659E+0
-2	108E-1 7	643E+0
-2	076E-1 7	633E+0
-2	092E-1 7	678E+0
-2	108E-1 7	627E+0
-2	124E-1 7	669E+0
-2	092E-1 7	698E+0
-2	076E-1 7	633E+0
-2	076E-1 7	643E+0
-2	124E-1 7	698E+0
-2	092E-1 7	682E+0
-2	076E-1 7	701E+0
-2	092E-1 7	597E+0
-2	124E-1 7	666E+0
-2	076E-1 7	656E+0
-2	076E-1 7	666E+0
-2	108E-1 7	630E+0
-2	092E-1 7	659E+0
-2	108E-1 7	708E+0
-2	092E-1 7	666E+0
-2	092E-1 7	708E+0
-2	141E-1 7	678E+0
-2	092E-1 7	704E+0
-2	124E-1 7	646E+0
-2	108E-1 7	672E+0
-2	108E-1 7	734E+0
-2	108E-1 7	662E+0
-2	076E-1 7	678E+0
-2	108E-1 7	653E+0
-2	092E-1 7	659E+0
-2	076E-1 7	672E+0
-2	124E-1 7	727E+0
-2	076E-1 7	688E+0
-2	141E-1 7	717E+0
-2	092E-1 7	695E+0
-2	092E-1 7	627E+0
-2	092E-1 7	588E+0
-2	157E-1 7	669E+0
-2	092E-1 7	662E+0
-2	092E-1 7	669E+0
-2	092E-1 7	727E+0
-2	124E-1 7	675E+0
-2	076E-1 7	653E+0
-2	092E-1 7	721E+0
-2	141E-1 7	714E+0
-2	141E-1 7	672E+0
-2	092E-1 7	682E+0
-2	092E-1 7	649E+0
-2	124E-1 7	656E+0
-2	108E-1 7	701E+0
-2	092E-1 7	672E+0
-2	108E-1 7	711E+0
-2	076E-1 7	698E+0
-2	157E-1 7	721E+0
-2	092E-1 7	695E+0
-2	076E-1 7	659E+0
-2	108E-1 7	711E+0
-2	124E-1 7	643E+0
-2	092E-1 7	662E+0
-2	108E-1 7	656E+0
-2	076E-1 7	737E+0
-2	108E-1 7	669E+0
-2	108E-1 7	698E+0
-2	092E-1 7	666E+0
-2	092E-1 7	649E+0
-2	124E-1 7	633E+0
-2	092E-1 7	708E+0
-2	076E-1 7	656E+0
-2	108E-1 7	721E+0
-2	141E-1 7	717E+0
-2	092E-1 7	672E+0
-2	141E-1 7	682E+0
-2	124E-1 7	672E+0
-2	108E-1 7	688E+0
-2	060E-1 7	717E+0
-2	108E-1 7	685E+0
-2	108E-1 7	610E+0
-2	108E-1 7	740E+0
-2	076E-1 7	669E+0
-2	092E-1 7	669E+0
-2	108E-1 7	682E+0
-2	108E-1 7	630E+0
-2	124E-1 7	669E+0
-2	108E-1 7	721E+0
-2	108E-1 7	714E+0
-2	092E-1 7	685E+0
-2	092E-1 7	682E+0
-2	076E-1 7	672E+0
-2	076E-1 7	627E+0
-2	092E-1 7	727E+0
-2	076E-1 7	691E+0
-2	076E-1 7	630E+0
-2	124E-1 7	695E+0
-2	124E-1 7	630E+0
-2	092E-1 7	721E+0
-2	076E-1 7	653E+0
-2	092E-1 7	678E+0
-2	124E-1 7	662E+0
-2	092E-1 7	678E+0
-2	076E-1 7	666E+0
-2	108E-1 7	701E+0
-2	124E-1 7	646E+0
-2	060E-1 7	682E+0
-2	108E-1 7	656E+0
-2	076E-1 7	688E+0
-2	092E-1 7	685E+0
-2	092E-1 7	685E+0
-2	076E-1 7	623E+0
-2	092E-1 7	737E+0
-2	108E-1 7	724E+0
-2	076E-1 7	666E+0
-2	043E-1 7	730E+0
-2	108E-1 7	672E+0
-2	124E-1 7	659E+0
-2	076E-1 7	672E+0
-2	092E-1 7	675E+0
-2	108E-1 7	695E+0
-2	124E-1 7	646E+0
-2	076E-1 7	682E+0
-2	092E-1 7	737E+0
-2	124E-1 7	695E+0
-2	124E-1 7	717E+0
-2	076E-1 7	646E+0
-2	092E-1 7	643E+0
-2	092E-1 7	666E+0
-2	108E-1 7	682E+0
-2	092E-1 7	614E+0
-2	060E-1 7	649E+0
-2	076E-1 7	672E+0
-2	092E-1 7	617E+0
-2	108E-1 7	649E+0
-2	060E-1 7	711E+0
-2	124E-1 7	630E+0
-2	108E-1 7	685E+0
-2	108E-1 7	691E+0
-2	124E-1 7	688E+0
-2	060E-1 7	701E+0
-2	108E-1 7	672E+0
-2	108E-1 7	643E+0
-2	092E-1 7	623E+0
-2	141E-1 7	724E+0
-2	124E-1 7	623E+0
-2	092E-1 7	675E+0
-2	076E-1 7	610E+0
-2	108E-1 7	656E+0
-2	092E-1 7	672E+0
-2	108E-1 7	717E+0
-2	108E-1 7	649E+0
-2	124E-1 7	653E+0
-2	092E-1 7	636E+0
-2	076E-1 7	656E+0
-2	076E-1 7	620E+0
-2	108E-1 7	669E+0
-2	108E-1 7	643E+0
-2	076E-1 7	704E+0
-2	043E-1 7	714E+0
-2	108E-1 7	675E+0
-2	076E-1 7	672E+0
-2	108E-1 7	717E+0
-2	060E-1 7	653E+0
-2	092E-1 7	607E+0
-2	124E-1 7	682E+0
-2	108E-1 7	633E+0
-2	060E-1 7	653E+0
-2	092E-1 7	656E+0
-2	108E-1 7	623E+0
-2	076E-1 7	633E+0
-2	092E-1 7	662E+0
-2	076E-1 7	701E+0
-2	092E-1 7	666E+0
-2	092E-1 7	701E+0
-2	092E-1 7	630E+0
-2	108E-1 7	753E+0
-2	124E-1 7	656E+0
-2	092E-1 7	627E+0
-2	076E-1 7	614E+0
-2	108E-1 7	724E+0
-2	141E-1 7	721E+0
-2	092E-1 7	698E+0
-2	092E-1 7	711E+0
-2	108E-1 7	630E+0
-2	092E-1 7	649E+0
-2	092E-1 7	649E+0
-2	060E-1 7	620E+0
-2	092E-1 7	659E+0
-2	108E-1 7	675E+0
-2	108E-1 7	685E+0
-2	108E-1 7	630E+0
-2	076E-1 7	682E+0
-2	092E-1 7	717E+0
-2	092E-1 7	688E+0
-2	108E-1 7	704E+0
-2	108E-1 7	721E+0
-2	092E-1 7	662E+0
-2	092E-1 7	607E+0
-2	076E-1 7	678E+0
-2	108E-1 7	678E+0
-2	108E-1 7	653E+0
-2	092E-1 7	685E+0
-2	092E-1 7	604E+0
-2	124E-1 7	691E+0
-2	092E-1 7	646E+0
-2	092E-1 7	685E+0
-2	092E-1 7	653E+0
-2	092E-1 7	711E+0
-2	124E-1 7	743E+0
-2	092E-1 7	691E+0
-2	092E-1 7	721E+0
-2	108E-1 7	627E+0
-2	108E-1 7	656E+0
-2	092E-1 7	620E+0
-2	108E-1 7	623E+0
-2	092E-1 7	675E+0
-2	092E-1 7	623E+0
-2	076E-1 7	701E+0
-2	108E-1 7	656E+0
-2	092E-1 7	688E+0
-2	092E-1 7	675E+0
-2	027E-1 7	701E+0
-2	124E-1 7	695E+0
-2	092E-1 7	666E+0
-2	092E-1 7	695E+0
-2	043E-1 7	669E+0
-2	060E-1 7	695E+0
-2	092E-1 7	662E+0
-2	124E-1 7	682E+0
-2	108E-1 7	659E+0
-2	092E-1 7	682E+0
-2	076E-1 7	659E+0
-2	092E-1 7	646E+0
-2	092E-1 7	643E+0
-2	108E-1 7	682E+0
-2	092E-1 7	669E+0
-2	092E-1 7	640E+0
-2	092E-1 7	708E+0
-2	076E-1 7	701E+0
-2	108E-1 7	653E+0
-2	092E-1 7	643E+0
-2	108E-1 7	649E+0
-2	076E-1 7	678E+0
-2	108E-1 7	643E+0
-2	124E-1 7	698E+0
-2	060E-1 7	685E+0
-2	108E-1 7	643E+0
-2	108E-1 7	698E+0
-2	108E-1 7	656E+0
-2	060E-1 7	636E+0
-2	076E-1 7	653E+0
-2	124E-1 7	630E+0
-2	076E-1 7	649E+0
-2	076E-1 7	704E+0
-2	092E-1 7	640E+0
-2	108E-1 7	669E+0
-2	076E-1 7	620E+0
-2	092E-1 7	701E+0
-2	043E-1 7	691E+0
-2	124E-1 7	695E+0
-2	092E-1 7	669E+0
-2	076E-1 7	646E+0
-2	092E-1 7	607E+0
-2	092E-1 7	711E+0
-2	108E-1 7	701E+0
-2	060E-1 7	756E+0
-2	060E-1 7	730E+0
-2	108E-1 7	698E+0
-2	092E-1 7	578E+0
-2	092E-1 7	617E+0
-2	092E-1 7	760E+0
-2	141E-1 7	698E+0
-2	108E-1 7	743E+0
-2	060E-1 7	656E+0
-2	076E-1 7	630E+0
-2	124E-1 7	678E+0
-2	124E-1 7	698E+0
-2	076E-1 7	666E+0
-2	108E-1 7	581E+0
-2	060E-1 7	704E+0
-2	108E-1 7	691E+0
-2	092E-1 7	620E+0
-2	076E-1 7	633E+0
-2	092E-1 7	646E+0
-2	092E-1 7	633E+0
-2	011E-1 7	691E+0
-2	092E-1 7	704E+0
-2	108E-1 7	688E+0
-2	108E-1 7	627E+0
-2	060E-1 7	649E+0
-2	092E-1 7	695E+0
-2	092E-1 7	627E+0
-2	108E-1 7	682E+0
-2	092E-1 7	734E+0
-2	092E-1 7	695E+0
-2	092E-1 7	691E+0
-2	092E-1 7	695E+0
-2	060E-1 7	730E+0
-2	060E-1 7	682E+0
-2	141E-1 7	675E+0
-2	092E-1 7	672E+0
-2	076E-1 7	623E+0
-2	076E-1 7	711E+0
-2	108E-1 7	740E+0
-2	076E-1 7	666E+0
-2	076E-1 7	682E+0
-2	060E-1 7	643E+0
-2	092E-1 7	691E+0
-2	092E-1 7	688E+0
-2	108E-1 7	698E+0
-2	092E-1 7	682E+0
-2	108E-1 7	666E+0
-2	092E-1 7	656E+0
-2	076E-1 7	727E+0
-2	076E-1 7	604E+0
-2	108E-1 7	675E+0
-2	124E-1 7	584E+0
-2	108E-1 7	653E+0
-2	076E-1 7	721E+0
-2	092E-1 7	685E+0
-2	092E-1 7	678E+0
-2	076E-1 7	591E+0
-2	060E-1 7	717E+0
-2	124E-1 7	617E+0
-2	124E-1 7	623E+0
-2	108E-1 7	627E+0
-2	060E-1 7	669E+0
-2	092E-1 7	649E+0
-2	076E-1 7	633E+0
-2	076E-1 7	659E+0
-2	076E-1 7	643E+0
-2	124E-1 7	666E+0
-2	108E-1 7	620E+0
-2	076E-1 7	640E+0
-2	076E-1 7	666E+0
-2	124E-1 7	617E+0
-2	092E-1 7	727E+0
-2	092E-1 7	698E+0
-2	043E-1 7	675E+0
-2	092E-1 7	672E+0
-2	124E-1 7	714E+0
-2	076E-1 7	724E+0
-2	092E-1 7	643E+0
-2	076E-1 7	610E+0
-2	124E-1 7	565E+0
-2	060E-1 7	640E+0
-2	076E-1 7	701E+0
-2	076E-1 7	627E+0
-2	108E-1 7	743E+0
-2	060E-1 7	691E+0
-2	076E-1 7	743E+0
-2	124E-1 7	698E+0
-2	108E-1 7	695E+0
-2	076E-1 7	666E+0
-2	076E-1 7	653E+0
-2	076E-1 7	669E+0
-2	092E-1 7	737E+0
-2	076E-1 7	662E+0
-2	076E-1 7	607E+0
-2	108E-1 7	701E+0
-2	124E-1 7	678E+0
-2	060E-1 7	659E+0
-2	043E-1 7	691E+0
-2	108E-1 7	675E+0
-2	108E-1 7	659E+0
-2	060E-1 7	662E+0
-2	092E-1 7	672E+0
-2	076E-1 7	653E+0
-2	092E-1 7	627E+0
-2	092E-1 7	656E+0
-2	060E-1 7	656E+0
-2	076E-1 7	640E+0
-2	092E-1 7	597E+0
-2	076E-1 7	685E+0
-2	060E-1 7	653E+0
-2	092E-1 7	649E+0
-2	092E-1 7	649E+0
-2	092E-1 7	662E+0
-2	060E-1 7	640E+0
-2	124E-1 7	656E+0
-2	092E-1 7	688E+0
-2	092E-1 7	708E+0
-2	060E-1 7	669E+0
-2	108E-1 7	630E+0
-2	092E-1 7	623E+0
-2	043E-1 7	594E+0
-2	108E-1 7	695E+0
-2	108E-1 7	666E+0
-2	076E-1 7	669E+0
-2	076E-1 7	591E+0
-2	076E-1 7	623E+0
-2	076E-1 7	714E+0
-2	108E-1 7	656E+0
-2	076E-1 7	620E+0
-2	060E-1 7	630E+0
-2	092E-1 7	558E+0
-2	092E-1 7	675E+0
-2	092E-1 7	662E+0
-2	076E-1 7	691E+0
-2	108E-1 7	666E+0
-2	092E-1 7	656E+0
-2	108E-1 7	643E+0
-2	092E-1 7	734E+0
-2	108E-1 7	717E+0
-2	108E-1 7	623E+0
-2	076E-1 7	662E+0
-2	060E-1 7	675E+0
-2	092E-1 7	666E+0
-2	076E-1 7	682E+0
-2	076E-1 7	695E+0
-2	060E-1 7	614E+0
-2	108E-1 7	666E+0
-2	092E-1 7	659E+0
-2	076E-1 7	669E+0
-2	092E-1 7	646E+0
-2	076E-1 7	623E+0
-2	108E-1 7	636E+0
-2	060E-1 7	662E+0
-2	092E-1 7	669E+0
-2	108E-1 7	666E+0
-2	076E-1 7	685E+0
-2	076E-1 7	659E+0
-2	076E-1 7	672E+0
-2	076E-1 7	669E+0
-2	076E-1 7	627E+0
-2	060E-1 7	646E+0
-2	076E-1 7	646E+0
-2	092E-1 7	653E+0
-2	076E-1 7	659E+0
-2	076E-1 7	653E+0
-2	076E-1 7	682E+0
-2	076E-1 7	659E+0
-2	108E-1 7	640E+0
-2	043E-1 7	675E+0
-2	076E-1 7	678E+0
-2	108E-1 7	653E+0
-2	124E-1 7	646E+0
-2	060E-1 7	640E+0
-2	108E-1 7	678E+0
-2	108E-1 7	682E+0
-2	108E-1 7	682E+0
-2	076E-1 7	614E+0
-2	092E-1 7	636E+0
-2	076E-1 7	627E+0
-2	092E-1 7	633E+0
-2	060E-1 7	678E+0
-2	060E-1 7	659E+0
-2	092E-1 7	640E+0
-2	092E-1 7	695E+0
-2	060E-1 7	623E+0
-2	060E-1 7	643E+0
-2	092E-1 7	698E+0
-2	076E-1 7	666E+0
-2	076E-1 7	711E+0
-2	076E-1 7	653E+0
-2	124E-1 7	698E+0
-2	108E-1 7	614E+0
-2	076E-1 7	666E+0
-2	060E-1 7	604E+0
-2	124E-1 7	640E+0
-2	108E-1 7	653E+0
-2	043E-1 7	711E+0
-2	092E-1 7	627E+0
-2	076E-1 7	659E+0
-2	092E-1 7	623E+0
-2	060E-1 7	666E+0
-2	060E-1 7	633E+0
-2	108E-1 7	614E+0
-2	092E-1 7	688E+0
-2	060E-1 7	675E+0
-2	076E-1 7	675E+0
-2	092E-1 7	724E+0
-2	076E-1 7	643E+0
-2	092E-1 7	653E+0
-2	060E-1 7	666E+0
-2	076E-1 7	724E+0
-2	092E-1 7	704E+0
-2	060E-1 7	743E+0
-2	076E-1 7	669E+0
-2	108E-1 7	662E+0
-2	092E-1 7	623E+0
-2	076E-1 7	646E+0
-2	076E-1 7	591E+0
-2	092E-1 7	666E+0
-2	092E-1 7	643E+0
-2	076E-1 7	685E+0
-2	076E-1 7	607E+0
-2	108E-1 7	656E+0
-2	076E-1 7	682E+0
-2	092E-1 7	636E+0
-2	060E-1 7	623E+0
-2	043E-1 7	662E+0
-2	108E-1 7	636E+0
-2	076E-1 7	675E+0
-2	076E-1 7	610E+0
-2	076E-1 7	669E+0
-2	076E-1 7	672E+0
-2	060E-1 7	623E+0
-2	092E-1 7	640E+0
-2	092E-1 7	708E+0
-2	108E-1 7	662E+0
-2	060E-1 7	743E+0
-2	060E-1 7	708E+0
-2	076E-1 7	656E+0
-2	076E-1 7	678E+0
-2	060E-1 7	708E+0
-2	076E-1 7	704E+0
-2	076E-1 7	688E+0
-2	092E-1 7	627E+0
-2	060E-1 7	740E+0
-2	092E-1 7	773E+0
-2	092E-1 7	682E+0
-2	108E-1 7	640E+0
-2	076E-1 7	656E+0
-2	060E-1 7	636E+0
-2	092E-1 7	662E+0
-2	076E-1 7	617E+0
-2	060E-1 7	678E+0
-2	060E-1 7	763E+0
-2	076E-1 7	633E+0
-2	124E-1 7	588E+0
-2	092E-1 7	617E+0
-2	108E-1 7	640E+0
-2	076E-1 7	672E+0
-2	092E-1 7	691E+0
-2	060E-1 7	604E+0
-2	092E-1 7	662E+0
-2	092E-1 7	678E+0
-2	092E-1 7	714E+0
-2	060E-1 7	669E+0
-2	076E-1 7	617E+0
-2	092E-1 7	717E+0
-2	092E-1 7	659E+0
-2	060E-1 7	633E+0
-2	060E-1 7	678E+0
-2	108E-1 7	708E+0
-2	108E-1 7	708E+0
-2	060E-1 7	630E+0
-2	043E-1 7	685E+0
-2	108E-1 7	662E+0
-2	092E-1 7	737E+0
-2	092E-1 7	724E+0
-2	060E-1 7	672E+0
-2	108E-1 7	640E+0
-2	060E-1 7	678E+0
-2	076E-1 7	678E+0
-2	060E-1 7	633E+0
-2	076E-1 7	646E+0
-2	092E-1 7	682E+0
-2	092E-1 7	653E+0
-2	060E-1 7	708E+0
-2	092E-1 7	666E+0
-2	092E-1 7	682E+0
-2	060E-1 7	653E+0
-2	060E-1 7	698E+0
-2	076E-1 7	724E+0
-2	092E-1 7	708E+0
-2	043E-1 7	669E+0
-2	043E-1 7	653E+0
-2	076E-1 7	633E+0
-2	092E-1 7	701E+0
-2	060E-1 7	669E+0
-2	076E-1 7	666E+0
-2	092E-1 7	649E+0
-2	060E-1 7	659E+0
-2	043E-1 7	688E+0
-2	076E-1 7	653E+0
-2	092E-1 7	643E+0
-2	076E-1 7	646E+0
-2	027E-1 7	633E+0
-2	092E-1 7	636E+0
-2	076E-1 7	575E+0
-2	076E-1 7	685E+0
-2	076E-1 7	627E+0
-2	092E-1 7	594E+0
-2	092E-1 7	678E+0
-2	092E-1 7	627E+0
-2	043E-1 7	708E+0
-2	043E-1 7	695E+0
-2	060E-1 7	636E+0
-2	092E-1 7	653E+0
-2	060E-1 7	691E+0
-2	076E-1 7	669E+0
-2	124E-1 7	714E+0
-2	076E-1 7	656E+0
-2	076E-1 7	714E+0
-2	092E-1 7	691E+0
-2	076E-1 7	646E+0
-2	092E-1 7	682E+0
-2	060E-1 7	675E+0
-2	060E-1 7	666E+0
-2	076E-1 7	682E+0
-2	092E-1 7	662E+0
-2	060E-1 7	737E+0
-2	060E-1 7	620E+0
-2	076E-1 7	594E+0
-2	108E-1 7	708E+0
-2	060E-1 7	653E+0
-2	060E-1 7	627E+0
-2	076E-1 7	669E+0
-2	092E-1 7	659E+0
-2	060E-1 7	704E+0
-2	043E-1 7	708E+0
-2	092E-1 7	649E+0
-2	092E-1 7	656E+0
-2	060E-1 7	623E+0
-2	076E-1 7	646E+0
-2	076E-1 7	643E+0
-2	092E-1 7	669E+0
-2	027E-1 7	646E+0
-2	092E-1 7	669E+0
-2	076E-1 7	601E+0
-2	076E-1 7	666E+0
-2	060E-1 7	656E+0
-2	076E-1 7	659E+0
-2	076E-1 7	604E+0
-2	108E-1 7	659E+0
-2	060E-1 7	672E+0
-2	076E-1 7	633E+0
-2	060E-1 7	646E+0
-2	043E-1 7	643E+0
-2	043E-1 7	656E+0
-2	060E-1 7	662E+0
-2	092E-1 7	662E+0
-2	076E-1 7	708E+0
-2	076E-1 7	533E+0
-2	060E-1 7	588E+0
-2	076E-1 7	601E+0
-2	076E-1 7	643E+0
-2	060E-1 7	633E+0
-2	060E-1 7	672E+0
-2	076E-1 7	614E+0
-2	076E-1 7	656E+0
-2	043E-1 7	646E+0
-2	076E-1 7	653E+0
-2	108E-1 7	653E+0
-2	124E-1 7	666E+0
-2	076E-1 7	633E+0
-2	076E-1 7	636E+0
-2	124E-1 7	627E+0
-2	060E-1 7	685E+0
-2	043E-1 7	614E+0
-2	092E-1 7	701E+0
-2	076E-1 7	737E+0
-2	076E-1 7	721E+0
-2	043E-1 7	617E+0
-2	076E-1 7	656E+0
-2	076E-1 7	643E+0
-2	060E-1 7	610E+0
-2	060E-1 7	627E+0
-2	043E-1 7	649E+0
-2	092E-1 7	646E+0
-2	092E-1 7	662E+0
-2	060E-1 7	672E+0
-2	060E-1 7	750E+0
-2	076E-1 7	708E+0
-2	076E-1 7	669E+0
-2	043E-1 7	688E+0
-2	092E-1 7	640E+0
-2	092E-1 7	617E+0
-2	108E-1 7	688E+0
-2	043E-1 7	682E+0
-2	043E-1 7	662E+0
-2	076E-1 7	688E+0
-2	108E-1 7	666E+0
-2	092E-1 7	666E+0
-2	060E-1 7	636E+0
-2	092E-1 7	678E+0
-2	092E-1 7	656E+0
-2	076E-1 7	636E+0
-2	076E-1 7	604E+0
-2	076E-1 7	662E+0
-2	076E-1 7	607E+0
-2	060E-1 7	610E+0
-2	060E-1 7	649E+0
-2	060E-1 7	685E+0
-2	043E-1 7	607E+0
-2	076E-1 7	623E+0
-2	060E-1 7	623E+0
-2	060E-1 7	659E+0
-2	108E-1 7	682E+0
-2	076E-1 7	698E+0
-2	060E-1 7	646E+0
-2	076E-1 7	662E+0
-2	043E-1 7	640E+0
-2	043E-1 7	633E+0
-2	043E-1 7	623E+0
-2	092E-1 7	659E+0
-2	060E-1 7	633E+0
-2	060E-1 7	627E+0
-2	076E-1 7	656E+0
-2	092E-1 7	640E+0
-2	076E-1 7	588E+0
-2	076E-1 7	666E+0
-2	060E-1 7	691E+0
-2	092E-1 7	659E+0
-2	092E-1 7	601E+0
-2	043E-1 7	601E+0
-2	060E-1 7	588E+0
-2	076E-1 7	636E+0
-2	060E-1 7	623E+0
-2	043E-1 7	678E+0
-2	076E-1 7	659E+0
-2	092E-1 7	695E+0
-2	043E-1 7	688E+0
-2	076E-1 7	672E+0
-2	060E-1 7	672E+0
-2	076E-1 7	649E+0
-2	076E-1 7	691E+0
-2	060E-1 7	666E+0
-2	060E-1 7	682E+0
-2	108E-1 7	704E+0
-2	060E-1 7	704E+0
-2	076E-1 7	678E+0
-2	060E-1 7	747E+0
-2	124E-1 7	607E+0
-2	076E-1 7	633E+0
-2	076E-1 7	666E+0
-2	092E-1 7	704E+0
-2	108E-1 7	649E+0
-2	092E-1 7	724E+0
-2	043E-1 7	640E+0
-2	060E-1 7	653E+0
-2	092E-1 7	678E+0
-2	060E-1 7	717E+0
-2	060E-1 7	675E+0
-2	060E-1 7	708E+0
-2	108E-1 7	656E+0
-2	076E-1 7	620E+0
-2	027E-1 7	714E+0
-2	060E-1 7	669E+0
-2	076E-1 7	669E+0
-2	060E-1 7	620E+0
-2	076E-1 7	714E+0
-2	060E-1 7	653E+0
-2	076E-1 7	659E+0
-2	027E-1 7	627E+0
-2	060E-1 7	662E+0
-2	092E-1 7	552E+0
-2	060E-1 7	698E+0
-2	108E-1 7	662E+0
-2	060E-1 7	675E+0
-2	108E-1 7	704E+0
-2	043E-1 7	727E+0
-2	060E-1 7	633E+0
-2	076E-1 7	695E+0
-2	108E-1 7	743E+0
-2	108E-1 7	601E+0
-2	076E-1 7	614E+0
-2	060E-1 7	666E+0
-2	076E-1 7	653E+0
-2	092E-1 7	662E+0
-2	060E-1 7	688E+0
-2	060E-1 7	623E+0
-2	076E-1 7	646E+0
-2	108E-1 7	691E+0
-2	060E-1 7	636E+0
-2	043E-1 7	643E+0
-2	060E-1 7	666E+0
-2	092E-1 7	740E+0
-2	092E-1 7	653E+0
-2	043E-1 7	591E+0
-2	060E-1 7	594E+0
-2	076E-1 7	620E+0
-2	076E-1 7	649E+0
-2	060E-1 7	653E+0
-2	076E-1 7	633E+0
-2	108E-1 7	643E+0
-2	092E-1 7	688E+0
-2	076E-1 7	682E+0
-2	060E-1 7	672E+0
-2	076E-1 7	675E+0
-2	092E-1 7	666E+0
-2	060E-1 7	701E+0
-2	076E-1 7	614E+0
-2	092E-1 7	607E+0
-2	076E-1 7	685E+0
-2	060E-1 7	685E+0
-2	043E-1 7	682E+0
-2	108E-1 7	691E+0
-2	060E-1 7	717E+0
-2	043E-1 7	675E+0
-2	076E-1 7	633E+0
-2	076E-1 7	646E+0
-2	043E-1 7	646E+0
-2	011E-1 7	614E+0
-2	043E-1 7	649E+0
-2	076E-1 7	630E+0
-2	108E-1 7	656E+0
-2	043E-1 7	685E+0
-2	043E-1 7	685E+0
-2	076E-1 7	659E+0
-2	092E-1 7	659E+0
-2	060E-1 7	617E+0
-2	076E-1 7	607E+0
-2	076E-1 7	666E+0
-2	060E-1 7	630E+0
-2	043E-1 7	669E+0
-2	060E-1 7	649E+0
-2	076E-1 7	669E+0
-2	076E-1 7	695E+0
-2	060E-1 7	730E+0
-2	076E-1 7	669E+0
-2	060E-1 7	695E+0
-2	043E-1 7	678E+0
-2	043E-1 7	678E+0
-2	060E-1 7	691E+0
-2	108E-1 7	688E+0
-2	076E-1 7	672E+0
-2	060E-1 7	675E+0
-2	043E-1 7	727E+0
-2	092E-1 7	672E+0
-2	076E-1 7	727E+0
-2	027E-1 7	717E+0
-2	060E-1 7	640E+0
-2	060E-1 7	646E+0
-2	043E-1 7	682E+0
-2	060E-1 7	640E+0
-2	060E-1 7	737E+0
-2	076E-1 7	597E+0
-2	076E-1 7	659E+0
-2	060E-1 7	682E+0
-2	060E-1 7	666E+0
-2	076E-1 7	688E+0
-2	092E-1 7	656E+0
-2	027E-1 7	682E+0
-2	027E-1 7	649E+0
-2	076E-1 7	627E+0
-2	076E-1 7	669E+0
-2	027E-1 7	620E+0
-2	076E-1 7	588E+0
-2	076E-1 7	614E+0
-2	076E-1 7	704E+0
-2	060E-1 7	610E+0
-2	060E-1 7	666E+0
-2	076E-1 7	708E+0
-2	092E-1 7	620E+0
-2	076E-1 7	614E+0
-2	060E-1 7	701E+0
-2	060E-1 7	604E+0
-2	043E-1 7	620E+0
-2	076E-1 7	656E+0
-2	076E-1 7	672E+0
-2	076E-1 7	549E+0
-2	060E-1 7	649E+0
-2	043E-1 7	659E+0
-2	076E-1 7	640E+0
-2	092E-1 7	656E+0
-2	076E-1 7	581E+0
-2	011E-1 7	711E+0
-2	060E-1 7	685E+0
-2	076E-1 7	724E+0
-2	076E-1 7	620E+0
-2	060E-1 7	653E+0
-2	060E-1 7	662E+0
-2	076E-1 7	649E+0
-2	076E-1 7	698E+0
-2	043E-1 7	669E+0
-2	043E-1 7	620E+0
-2	092E-1 7	627E+0
-2	060E-1 7	659E+0
-2	060E-1 7	649E+0
-2	060E-1 7	623E+0
-2	060E-1 7	620E+0
-2	076E-1 7	646E+0
-2	043E-1 7	640E+0
-2	076E-1 7	698E+0
-2	108E-1 7	659E+0
-2	076E-1 7	630E+0
-2	043E-1 7	643E+0
-2	060E-1 7	740E+0
-2	060E-1 7	678E+0
-2	043E-1 7	643E+0
-2	060E-1 7	675E+0
-2	060E-1 7	659E+0
-2	076E-1 7	627E+0
-2	076E-1 7	659E+0
-2	027E-1 7	695E+0
-2	076E-1 7	662E+0
-2	076E-1 7	682E+0
-2	027E-1 7	623E+0
-2	092E-1 7	627E+0
-2	060E-1 7	601E+0
-2	092E-1 7	571E+0
-2	043E-1 7	708E+0
-2	092E-1 7	691E+0
-2	092E-1 7	659E+0
-2	108E-1 7	678E+0
-2	060E-1 7	607E+0
-2	043E-1 7	659E+0
-2	060E-1 7	685E+0
-2	092E-1 7	666E+0
-2	076E-1 7	646E+0
-2	043E-1 7	701E+0
-2	060E-1 7	688E+0
-2	076E-1 7	617E+0
-2	060E-1 7	691E+0
-2	011E-1 7	659E+0
-2	060E-1 7	630E+0
-2	043E-1 7	588E+0
-2	060E-1 7	640E+0
-2	027E-1 7	675E+0
-2	060E-1 7	643E+0
-2	092E-1 7	627E+0
-2	092E-1 7	620E+0
-2	043E-1 7	630E+0
-2	060E-1 7	640E+0
-2	043E-1 7	571E+0
-2	060E-1 7	604E+0
-2	060E-1 7	672E+0
-2	060E-1 7	620E+0
-2	060E-1 7	620E+0
-2	060E-1 7	672E+0
-2	027E-1 7	688E+0
-2	076E-1 7	630E+0
-2	076E-1 7	636E+0
-2	076E-1 7	685E+0
-2	043E-1 7	682E+0
-2	060E-1 7	666E+0
-2	060E-1 7	727E+0
-2	043E-1 7	640E+0
-2	060E-1 7	711E+0
-2	076E-1 7	675E+0
-2	076E-1 7	653E+0
-2	060E-1 7	610E+0
-2	043E-1 7	685E+0
-2	060E-1 7	604E+0
-2	108E-1 7	594E+0
-2	060E-1 7	675E+0
-2	060E-1 7	617E+0
-2	060E-1 7	669E+0
-2	092E-1 7	640E+0
-2	060E-1 7	640E+0
-2	043E-1 7	662E+0
-2	043E-1 7	708E+0
-2	060E-1 7	666E+0
-2	060E-1 7	743E+0
-2	043E-1 7	695E+0
-2	060E-1 7	630E+0
-2	060E-1 7	662E+0
-2	060E-1 7	594E+0
-2	060E-1 7	646E+0
-2	060E-1 7	662E+0
-2	076E-1 7	656E+0
-2	060E-1 7	708E+0
-2	027E-1 7	701E+0
-2	060E-1 7	662E+0
-2	076E-1 7	623E+0
-2	043E-1 7	601E+0
-2	043E-1 7	617E+0
-2	092E-1 7	688E+0
-2	060E-1 7	675E+0
-2	043E-1 7	685E+0
-2	027E-1 7	669E+0
-2	076E-1 7	691E+0
-2	060E-1 7	659E+0
-2	060E-1 7	653E+0
-2	043E-1 7	688E+0
-2	060E-1 7	688E+0
-2	076E-1 7	607E+0
-2	043E-1 7	575E+0
-2	043E-1 7	640E+0
-2	060E-1 7	627E+0
-2	076E-1 7	640E+0
-2	092E-1 7	666E+0
-2	027E-1 7	597E+0
-2	060E-1 7	656E+0
-2	060E-1 7	643E+0
-2	043E-1 7	659E+0
-2	027E-1 7	649E+0
-2	043E-1 7	659E+0
-2	060E-1 7	640E+0
-2	043E-1 7	695E+0
-2	043E-1 7	646E+0
-2	092E-1 7	653E+0
-2	092E-1 7	649E+0
-2	043E-1 7	604E+0
-2	043E-1 7	656E+0
-2	043E-1 7	630E+0
-2	060E-1 7	685E+0
-2	076E-1 7	688E+0
-2	027E-1 7	630E+0
-2	076E-1 7	672E+0
-2	076E-1 7	623E+0
-2	076E-1 7	640E+0
-2	060E-1 7	688E+0
-2	060E-1 7	640E+0
-2	076E-1 7	633E+0
-2	076E-1 7	669E+0
-2	027E-1 7	672E+0
-2	076E-1 7	656E+0
-2	060E-1 7	666E+0
-2	060E-1 7	701E+0
-2	076E-1 7	636E+0
-2	076E-1 7	646E+0
-2	076E-1 7	659E+0
-2	060E-1 7	636E+0
-2	043E-1 7	646E+0
-2	060E-1 7	675E+0
-2	124E-1 7	662E+0
-2	043E-1 7	620E+0
-2	076E-1 7	675E+0
-2	060E-1 7	691E+0
-2	076E-1 7	636E+0
-2	060E-1 7	571E+0
-2	043E-1 7	662E+0
-2	076E-1 7	672E+0
-2	060E-1 7	672E+0
-2	060E-1 7	601E+0
-2	027E-1 7	640E+0
-2	060E-1 7	581E+0
-2	092E-1 7	701E+0
-2	027E-1 7	640E+0
-2	043E-1 7	659E+0
-2	027E-1 7	659E+0
-2	027E-1 7	643E+0
-2	076E-1 7	666E+0
-2	043E-1 7	672E+0
-2	076E-1 7	584E+0
-2	043E-1 7	601E+0
-2	060E-1 7	653E+0
-2	043E-1 7	685E+0
-2	060E-1 7	627E+0
-2	060E-1 7	636E+0
-2	043E-1 7	623E+0
-2	027E-1 7	711E+0
-2	043E-1 7	649E+0
-2	076E-1 7	656E+0
-2	060E-1 7	633E+0
-2	027E-1 7	591E+0
-2	060E-1 7	656E+0
-2	092E-1 7	643E+0
-2	060E-1 7	682E+0
-2	011E-1 7	721E+0
-2	043E-1 7	662E+0
-2	060E-1 7	701E+0
-2	043E-1 7	588E+0
-2	060E-1 7	701E+0
-2	027E-1 7	675E+0
-2	076E-1 7	636E+0
-2	043E-1 7	571E+0
-2	027E-1 7	669E+0
-2	092E-1 7	672E+0
-2	076E-1 7	627E+0
-2	043E-1 7	627E+0
-2	011E-1 7	617E+0
-2	060E-1 7	636E+0
-2	060E-1 7	669E+0
-2	060E-1 7	666E+0
-2	027E-1 7	594E+0
-2	043E-1 7	691E+0
-2	043E-1 7	688E+0
-2	043E-1 7	636E+0
-2	027E-1 7	646E+0
-2	076E-1 7	597E+0
-2	060E-1 7	623E+0
-2	043E-1 7	649E+0
-2	011E-1 7	656E+0
-2	043E-1 7	643E+0
-2	076E-1 7	672E+0
-2	060E-1 7	695E+0
-2	027E-1 7	656E+0
-2	092E-1 7	610E+0
-2	076E-1 7	659E+0
-2	043E-1 7	672E+0
-2	011E-1 7	698E+0
-2	043E-1 7	682E+0
-2	060E-1 7	646E+0
-2	060E-1 7	646E+0
-2	043E-1 7	643E+0
-2	043E-1 7	591E+0
-2	060E-1 7	633E+0
-2	027E-1 7	653E+0
-2	027E-1 7	633E+0
-2	043E-1 7	640E+0
-2	060E-1 7	659E+0
-2	043E-1 7	701E+0
-2	027E-1 7	643E+0
-2	043E-1 7	666E+0
-2	043E-1 7	656E+0
-2	043E-1 7	669E+0
-2	027E-1 7	717E+0
-2	060E-1 7	727E+0
-2	060E-1 7	685E+0
-2	060E-1 7	601E+0
-2	043E-1 7	636E+0
-2	011E-1 7	614E+0
-2	076E-1 7	649E+0
-2	027E-1 7	678E+0
-2	027E-1 7	610E+0
-2	060E-1 7	646E+0
-2	076E-1 7	601E+0
-2	043E-1 7	717E+0
-2	011E-1 7	675E+0
-2	043E-1 7	656E+0
-2	060E-1 7	575E+0
-2	027E-1 7	601E+0
-2	027E-1 7	688E+0
-2	027E-1 7	653E+0
-2	043E-1 7	633E+0
-2	043E-1 7	630E+0
-2	043E-1 7	656E+0
-2	043E-1 7	623E+0
-2	076E-1 7	617E+0
-2	027E-1 7	633E+0
-2	027E-1 7	649E+0
-2	043E-1 7	682E+0
-2	092E-1 7	640E+0
-2	043E-1 7	678E+0
-2	043E-1 7	727E+0
-2	043E-1 7	640E+0
-2	092E-1 7	682E+0
-2	060E-1 7	678E+0
-2	043E-1 7	669E+0
-2	043E-1 7	682E+0
-2	060E-1 7	669E+0
-2	043E-1 7	714E+0
-2	043E-1 7	659E+0
-2	043E-1 7	695E+0
-2	076E-1 7	649E+0
-2	043E-1 7	678E+0
-2	043E-1 7	614E+0
-2	060E-1 7	678E+0
-2	060E-1 7	682E+0
-2	027E-1 7	688E+0
-2	027E-1 7	727E+0
-2	060E-1 7	614E+0
-2	043E-1 7	610E+0
-2	060E-1 7	617E+0
-2	043E-1 7	643E+0
-2	043E-1 7	662E+0
-2	043E-1 7	659E+0
-2	043E-1 7	610E+0
-2	011E-1 7	594E+0
-2	011E-1 7	610E+0
-2	076E-1 7	575E+0
-1	995E-1 7	666E+0
-2	027E-1 7	714E+0
-2	043E-1 7	682E+0
-2	108E-1 7	685E+0
-2	027E-1 7	623E+0
-2	043E-1 7	610E+0
-2	027E-1 7	662E+0
-2	060E-1 7	640E+0
-2	027E-1 7	669E+0
-2	060E-1 7	724E+0
-2	043E-1 7	614E+0
-2	076E-1 7	640E+0
-2	043E-1 7	636E+0
-2	027E-1 7	649E+0
-2	043E-1 7	627E+0
-2	027E-1 7	620E+0
-2	027E-1 7	666E+0
-2	027E-1 7	691E+0
-2	060E-1 7	643E+0
-2	060E-1 7	649E+0
-2	027E-1 7	659E+0
-2	027E-1 7	659E+0
-2	043E-1 7	662E+0
-2	027E-1 7	601E+0
-2	027E-1 7	695E+0
-2	043E-1 7	536E+0
-2	060E-1 7	584E+0
-2	076E-1 7	610E+0
-2	060E-1 7	649E+0
-2	027E-1 7	601E+0
-2	011E-1 7	617E+0
-2	076E-1 7	675E+0
-2	011E-1 7	656E+0
-2	011E-1 7	594E+0
-2	027E-1 7	623E+0
-2	043E-1 7	662E+0
-2	076E-1 7	717E+0
-2	011E-1 7	678E+0
-2	060E-1 7	601E+0
-2	043E-1 7	646E+0
-2	043E-1 7	688E+0
-1	995E-1 7	601E+0
-2	011E-1 7	659E+0
-2	060E-1 7	636E+0
-2	060E-1 7	627E+0
-2	011E-1 7	672E+0
-2	060E-1 7	633E+0
-2	076E-1 7	701E+0
-2	043E-1 7	617E+0
-2	027E-1 7	620E+0
-2	076E-1 7	727E+0
-2	076E-1 7	633E+0
-2	027E-1 7	666E+0
-2	027E-1 7	617E+0
-2	092E-1 7	627E+0
-2	043E-1 7	669E+0
-2	011E-1 7	643E+0
-2	027E-1 7	623E+0
-2	060E-1 7	636E+0
-2	060E-1 7	610E+0
-2	027E-1 7	594E+0
-2	027E-1 7	649E+0
-2	043E-1 7	620E+0
-2	027E-1 7	597E+0
-2	011E-1 7	643E+0
-2	027E-1 7	633E+0
-2	060E-1 7	604E+0
-2	027E-1 7	636E+0
-2	043E-1 7	682E+0
-2	043E-1 7	685E+0
-2	027E-1 7	698E+0
-2	043E-1 7	675E+0
-2	060E-1 7	604E+0
-2	043E-1 7	584E+0
-2	043E-1 7	659E+0
-2	060E-1 7	666E+0
-2	027E-1 7	698E+0
-2	011E-1 7	669E+0
-2	011E-1 7	653E+0
-2	060E-1 7	633E+0
-2	011E-1 7	630E+0
-2	011E-1 7	724E+0
-2	043E-1 7	636E+0
-2	027E-1 7	669E+0
-2	027E-1 7	714E+0
-2	011E-1 7	659E+0
-2	027E-1 7	678E+0
-2	060E-1 7	659E+0
-2	011E-1 7	714E+0
-2	027E-1 7	675E+0
-2	043E-1 7	617E+0
-2	060E-1 7	649E+0
-2	027E-1 7	695E+0
-2	027E-1 7	695E+0
-2	043E-1 7	623E+0
-2	060E-1 7	588E+0
-2	027E-1 7	604E+0
-2	027E-1 7	636E+0
-2	060E-1 7	636E+0
-2	043E-1 7	571E+0
-2	043E-1 7	636E+0
-2	027E-1 7	636E+0
-2	027E-1 7	682E+0
-2	076E-1 7	649E+0
-2	076E-1 7	643E+0
-2	027E-1 7	669E+0
-2	027E-1 7	620E+0
-2	027E-1 7	623E+0
-2	043E-1 7	669E+0
-2	027E-1 7	675E+0
-2	043E-1 7	672E+0
-2	060E-1 7	633E+0
-2	027E-1 7	630E+0
-2	027E-1 7	630E+0
-2	011E-1 7	688E+0
-2	060E-1 7	633E+0
-2	043E-1 7	614E+0
-2	027E-1 7	666E+0
-2	043E-1 7	666E+0
-2	043E-1 7	623E+0
-2	043E-1 7	698E+0
-2	027E-1 7	698E+0
-2	027E-1 7	614E+0
-2	060E-1 7	646E+0
-2	011E-1 7	552E+0
-2	011E-1 7	607E+0
-2	060E-1 7	659E+0
-2	043E-1 7	610E+0
-2	027E-1 7	640E+0
-1	995E-1 7	620E+0
-2	027E-1 7	646E+0
-2	043E-1 7	656E+0
-2	011E-1 7	666E+0
-2	060E-1 7	662E+0
-2	027E-1 7	640E+0
-2	092E-1 7	646E+0
-2	027E-1 7	620E+0
-2	043E-1 7	588E+0
-2	043E-1 7	588E+0
-2	076E-1 7	685E+0
-1	995E-1 7	701E+0
-2	027E-1 7	643E+0
-2	027E-1 7	630E+0
-2	027E-1 7	610E+0
-2	027E-1 7	636E+0
-2	027E-1 7	636E+0
-2	043E-1 7	675E+0
-2	027E-1 7	636E+0
-2	027E-1 7	584E+0
-2	011E-1 7	666E+0
-2	027E-1 7	662E+0
-2	011E-1 7	682E+0
-2	043E-1 7	630E+0
-2	043E-1 7	646E+0
-2	043E-1 7	643E+0
-2	060E-1 7	666E+0
-2	027E-1 7	685E+0
-2	027E-1 7	617E+0
-2	043E-1 7	630E+0
-2	060E-1 7	640E+0
-2	011E-1 7	662E+0
-2	060E-1 7	617E+0
-2	011E-1 7	649E+0
-2	043E-1 7	649E+0
-2	060E-1 7	636E+0
-2	027E-1 7	675E+0
-2	060E-1 7	627E+0
-2	027E-1 7	662E+0
-1	995E-1 7	643E+0
-2	027E-1 7	649E+0
-2	011E-1 7	640E+0
-2	027E-1 7	653E+0
-2	043E-1 7	659E+0
-2	027E-1 7	704E+0
-2	043E-1 7	691E+0
-2	027E-1 7	717E+0
-2	027E-1 7	662E+0
-2	011E-1 7	643E+0
-2	043E-1 7	659E+0
-2	060E-1 7	581E+0
-2	011E-1 7	643E+0
-2	043E-1 7	678E+0
-2	027E-1 7	588E+0
-2	043E-1 7	584E+0
-2	011E-1 7	691E+0
-2	027E-1 7	717E+0
-2	027E-1 7	656E+0
-2	027E-1 7	643E+0
-2	027E-1 7	704E+0
-2	011E-1 7	672E+0
-2	060E-1 7	643E+0
-2	027E-1 7	682E+0
-2	027E-1 7	623E+0
-2	043E-1 7	646E+0
-2	027E-1 7	623E+0
-2	043E-1 7	675E+0
-2	060E-1 7	649E+0
-2	011E-1 7	672E+0
-2	043E-1 7	704E+0
-2	043E-1 7	659E+0
-2	027E-1 7	675E+0
-2	060E-1 7	630E+0
-2	043E-1 7	659E+0
-2	043E-1 7	653E+0
-2	027E-1 7	633E+0
-2	043E-1 7	649E+0
-2	043E-1 7	653E+0
-2	060E-1 7	669E+0
-2	027E-1 7	627E+0
-2	011E-1 7	685E+0
-2	043E-1 7	640E+0
-2	043E-1 7	640E+0
-2	011E-1 7	682E+0
-2	011E-1 7	558E+0
-2	027E-1 7	610E+0
-2	060E-1 7	688E+0
-1	995E-1 7	597E+0
-2	027E-1 7	549E+0
-1	978E-1 7	646E+0
-2	060E-1 7	646E+0
-2	027E-1 7	662E+0
-2	027E-1 7	627E+0
-2	043E-1 7	708E+0
-2	060E-1 7	636E+0
-2	027E-1 7	610E+0
-2	011E-1 7	649E+0
-2	011E-1 7	685E+0
-2	060E-1 7	633E+0
-2	011E-1 7	630E+0
-2	043E-1 7	633E+0
-2	043E-1 7	617E+0
-2	043E-1 7	656E+0
-2	027E-1 7	659E+0
-2	011E-1 7	662E+0
-2	060E-1 7	623E+0
-2	043E-1 7	708E+0
-1	995E-1 7	607E+0
-2	011E-1 7	662E+0
-2	011E-1 7	607E+0
-2	027E-1 7	614E+0
-2	043E-1 7	627E+0
-2	027E-1 7	636E+0
-2	043E-1 7	620E+0
-2	043E-1 7	636E+0
-2	027E-1 7	653E+0
-1	978E-1 7	653E+0
-2	011E-1 7	591E+0
-2	108E-1 7	646E+0
-2	060E-1 7	627E+0
-2	027E-1 7	666E+0
-2	043E-1 7	610E+0
-2	027E-1 7	643E+0
-2	060E-1 7	636E+0
-2	027E-1 7	640E+0
-2	060E-1 7	562E+0
-2	027E-1 7	636E+0
-2	043E-1 7	614E+0
-2	011E-1 7	633E+0
-2	043E-1 7	597E+0
-2	060E-1 7	678E+0
-1	995E-1 7	643E+0
-2	027E-1 7	594E+0
-2	060E-1 7	604E+0
-2	027E-1 7	672E+0
-2	027E-1 7	623E+0
-2	011E-1 7	614E+0
-2	027E-1 7	633E+0
-2	027E-1 7	646E+0
-2	011E-1 7	597E+0
-2	027E-1 7	636E+0
-2	043E-1 7	640E+0
-2	011E-1 7	623E+0
-1	995E-1 7	610E+0
-1	995E-1 7	627E+0
-2	060E-1 7	597E+0
-2	043E-1 7	640E+0
-2	011E-1 7	688E+0
-2	027E-1 7	656E+0
-1	995E-1 7	623E+0
-2	043E-1 7	653E+0
-2	043E-1 7	649E+0
-2	027E-1 7	623E+0
-2	060E-1 7	549E+0
-2	027E-1 7	688E+0
-2	027E-1 7	623E+0
-1	995E-1 7	630E+0
-2	043E-1 7	656E+0
-2	027E-1 7	617E+0
-2	011E-1 7	685E+0
-2	060E-1 7	633E+0
-2	027E-1 7	575E+0
-2	060E-1 7	565E+0
-2	027E-1 7	617E+0
-2	011E-1 7	623E+0
-2	011E-1 7	620E+0
-2	027E-1 7	562E+0
-2	027E-1 7	653E+0
-2	027E-1 7	646E+0
-2	011E-1 7	688E+0
-2	060E-1 7	675E+0
-1	995E-1 7	643E+0
-2	027E-1 7	691E+0
-2	043E-1 7	656E+0
-2	027E-1 7	688E+0
-2	011E-1 7	656E+0
-2	011E-1 7	669E+0
-2	043E-1 7	630E+0
-2	027E-1 7	653E+0
-1	995E-1 7	646E+0
-2	027E-1 7	614E+0
-2	027E-1 7	633E+0
-2	060E-1 7	646E+0
-2	043E-1 7	653E+0
-2	027E-1 7	662E+0
-2	011E-1 7	597E+0
-2	027E-1 7	610E+0
-2	027E-1 7	604E+0
-2	043E-1 7	607E+0
-2	043E-1 7	630E+0
-2	027E-1 7	656E+0
-2	011E-1 7	662E+0
-2	011E-1 7	627E+0
-2	043E-1 7	630E+0
-2	043E-1 7	682E+0
-1	995E-1 7	623E+0
-2	011E-1 7	633E+0
-2	027E-1 7	656E+0
-2	011E-1 7	614E+0
-2	027E-1 7	614E+0
-2	027E-1 7	662E+0
-2	027E-1 7	643E+0
-2	060E-1 7	666E+0
-2	043E-1 7	594E+0
-2	027E-1 7	656E+0
-2	011E-1 7	685E+0
-2	011E-1 7	601E+0
-2	043E-1 7	594E+0
-2	027E-1 7	614E+0
-2	027E-1 7	636E+0
-2	027E-1 7	695E+0
-2	011E-1 7	640E+0
-1	995E-1 7	640E+0
-2	027E-1 7	623E+0
-2	027E-1 7	643E+0
-2	027E-1 7	614E+0
-2	027E-1 7	591E+0
-2	027E-1 7	649E+0
-2	043E-1 7	691E+0
-2	011E-1 7	717E+0
-2	027E-1 7	636E+0
-2	027E-1 7	656E+0
-2	011E-1 7	614E+0
-2	027E-1 7	630E+0
-1	995E-1 7	666E+0
-2	027E-1 7	640E+0
-2	011E-1 7	659E+0
-2	011E-1 7	653E+0
-1	995E-1 7	649E+0
-2	027E-1 7	666E+0
-2	027E-1 7	649E+0
-2	027E-1 7	649E+0
-1	995E-1 7	604E+0
-2	043E-1 7	594E+0
-2	076E-1 7	623E+0
-1	995E-1 7	659E+0
-2	011E-1 7	656E+0
-2	060E-1 7	597E+0
-2	060E-1 7	627E+0
-2	027E-1 7	578E+0
-2	027E-1 7	695E+0
-2	011E-1 7	636E+0
-2	027E-1 7	610E+0
-2	027E-1 7	601E+0
-2	011E-1 7	653E+0
-1	995E-1 7	659E+0
-2	043E-1 7	601E+0
-2	011E-1 7	721E+0
-2	011E-1 7	669E+0
-2	011E-1 7	685E+0
-2	060E-1 7	672E+0
-2	011E-1 7	614E+0
-1	995E-1 7	617E+0
-1	978E-1 7	575E+0
-2	027E-1 7	604E+0
-2	011E-1 7	620E+0
-1	978E-1 7	649E+0
-2	011E-1 7	643E+0
-2	027E-1 7	656E+0
-2	011E-1 7	669E+0
-1	995E-1 7	646E+0
-2	011E-1 7	685E+0
-2	011E-1 7	672E+0
-1	995E-1 7	630E+0
-2	011E-1 7	672E+0
-2	043E-1 7	730E+0
-2	027E-1 7	640E+0
-2	043E-1 7	672E+0
-1	995E-1 7	594E+0
-2	060E-1 7	708E+0
-2	060E-1 7	727E+0
-2	011E-1 7	630E+0
-2	027E-1 7	617E+0
-2	027E-1 7	552E+0
-2	043E-1 7	640E+0
-2	027E-1 7	643E+0
-1	995E-1 7	594E+0
-2	043E-1 7	594E+0
-2	043E-1 7	623E+0
-1	995E-1 7	662E+0
-1	995E-1 7	662E+0
-2	043E-1 7	630E+0
-2	027E-1 7	717E+0
-2	011E-1 7	760E+0
-2	011E-1 7	701E+0
-2	043E-1 7	623E+0
-2	060E-1 7	607E+0
-2	043E-1 7	698E+0
-2	011E-1 7	666E+0
-2	011E-1 7	591E+0
-2	027E-1 7	659E+0
-2	011E-1 7	685E+0
-2	011E-1 7	704E+0
-2	011E-1 7	704E+0
-2	043E-1 7	643E+0
-2	043E-1 7	620E+0
-1	995E-1 7	542E+0
-2	043E-1 7	565E+0
-2	027E-1 7	581E+0
-1	995E-1 7	604E+0
-2	027E-1 7	578E+0
-2	027E-1 7	653E+0
-2	076E-1 7	653E+0
-2	027E-1 7	565E+0
-1	995E-1 7	646E+0
-2	043E-1 7	601E+0
-2	043E-1 7	578E+0
-2	027E-1 7	630E+0
-1	978E-1 7	594E+0
-2	043E-1 7	610E+0
-2	027E-1 7	604E+0
[truncated: 52,397 more rows]
