# Supplementary material for: Improved ANAP incorporation and VCF analysis reveal details of P2X7 current facilitation and a limited conformational interplay between ATP binding and the intracellular ballast domain
Source: eLife. 2023 Jan 4;12:e82479. doi: 10.7554/eLife.82479 (PMC9859053; doi:10.7554/eLife.82479)
Supplement: Figure 2—figure supplement 1—source data 3. [file elife-82479-fig2-figsupp1-data3.zip › Figure-2_figure-supplement-1_source-data-3/20h27/rec25.csv]

-2	222E-1 3	348E+0
-2	238E-1 3	325E+0
-2	222E-1 3	315E+0
-2	206E-1 3	354E+0
-2	254E-1 3	341E+0
-2	254E-1 3	319E+0
-2	206E-1 3	338E+0
-2	206E-1 3	338E+0
-2	238E-1 3	322E+0
-2	238E-1 3	358E+0
-2	206E-1 3	322E+0
-2	206E-1 3	312E+0
-2	222E-1 3	322E+0
-2	238E-1 3	276E+0
-2	206E-1 3	309E+0
-2	206E-1 3	322E+0
-2	254E-1 3	345E+0
-2	222E-1 3	306E+0
-2	206E-1 3	332E+0
-2	222E-1 3	299E+0
-2	173E-1 3	276E+0
-2	238E-1 3	315E+0
-2	222E-1 3	328E+0
-2	206E-1 3	286E+0
-2	238E-1 3	335E+0
-2	238E-1 3	328E+0
-2	222E-1 3	328E+0
-2	189E-1 3	309E+0
-2	254E-1 3	296E+0
-2	238E-1 3	332E+0
-2	222E-1 3	345E+0
-2	238E-1 3	335E+0
-2	254E-1 3	299E+0
-2	270E-1 3	280E+0
-2	238E-1 3	309E+0
-2	206E-1 3	328E+0
-2	270E-1 3	302E+0
-2	270E-1 3	280E+0
-2	189E-1 3	302E+0
-2	206E-1 3	361E+0
-2	222E-1 3	338E+0
-2	222E-1 3	293E+0
-2	206E-1 3	332E+0
-2	222E-1 3	280E+0
-2	238E-1 3	325E+0
-2	206E-1 3	286E+0
-2	206E-1 3	293E+0
-2	222E-1 3	315E+0
-2	222E-1 3	341E+0
-2	270E-1 3	286E+0
-2	206E-1 3	309E+0
-2	206E-1 3	332E+0
-2	254E-1 3	312E+0
-2	238E-1 3	328E+0
-2	238E-1 3	325E+0
-2	189E-1 3	302E+0
-2	222E-1 3	319E+0
-2	238E-1 3	345E+0
-2	222E-1 3	341E+0
-2	189E-1 3	309E+0
-2	238E-1 3	315E+0
-2	238E-1 3	244E+0
-2	222E-1 3	312E+0
-2	222E-1 3	306E+0
-2	238E-1 3	335E+0
-2	222E-1 3	302E+0
-2	222E-1 3	335E+0
-2	238E-1 3	315E+0
-2	238E-1 3	302E+0
-2	238E-1 3	302E+0
-2	222E-1 3	328E+0
-2	206E-1 3	312E+0
-2	206E-1 3	325E+0
-2	238E-1 3	325E+0
-2	222E-1 3	354E+0
-2	222E-1 3	302E+0
-2	189E-1 3	345E+0
-2	254E-1 3	335E+0
-2	222E-1 3	328E+0
-2	206E-1 3	289E+0
-2	238E-1 3	345E+0
-2	238E-1 3	319E+0
-2	206E-1 3	267E+0
-2	189E-1 3	335E+0
-2	222E-1 3	325E+0
-2	222E-1 3	322E+0
-2	222E-1 3	332E+0
-2	222E-1 3	358E+0
-2	222E-1 3	332E+0
-2	222E-1 3	299E+0
-2	206E-1 3	296E+0
-2	189E-1 3	338E+0
-2	238E-1 3	332E+0
-2	238E-1 3	332E+0
-2	206E-1 3	289E+0
-2	222E-1 3	289E+0
-2	189E-1 3	267E+0
-2	270E-1 3	280E+0
-2	222E-1 3	315E+0
-2	173E-1 3	328E+0
-2	222E-1 3	345E+0
-2	238E-1 3	299E+0
-2	222E-1 3	358E+0
-2	189E-1 3	332E+0
-2	238E-1 3	319E+0
-2	238E-1 3	338E+0
-2	238E-1 3	345E+0
-2	222E-1 3	338E+0
-2	238E-1 3	364E+0
-2	222E-1 3	299E+0
-2	206E-1 3	348E+0
-2	222E-1 3	322E+0
-2	206E-1 3	325E+0
-2	238E-1 3	280E+0
-2	222E-1 3	341E+0
-2	238E-1 3	328E+0
-2	270E-1 3	341E+0
-2	254E-1 3	299E+0
-2	222E-1 3	270E+0
-2	189E-1 3	283E+0
-2	238E-1 3	302E+0
-2	206E-1 3	312E+0
-2	222E-1 3	306E+0
-2	206E-1 3	283E+0
-2	238E-1 3	306E+0
-2	254E-1 3	348E+0
-2	254E-1 3	322E+0
-2	206E-1 3	328E+0
-2	206E-1 3	306E+0
-2	206E-1 3	302E+0
-2	222E-1 3	361E+0
-2	206E-1 3	332E+0
-2	238E-1 3	309E+0
-2	238E-1 3	319E+0
-2	222E-1 3	358E+0
-2	189E-1 3	286E+0
-2	238E-1 3	341E+0
-2	287E-1 3	315E+0
-2	222E-1 3	332E+0
-2	206E-1 3	332E+0
-2	222E-1 3	354E+0
-2	270E-1 3	335E+0
-2	222E-1 3	341E+0
-2	206E-1 3	325E+0
-2	206E-1 3	325E+0
-2	254E-1 3	299E+0
-2	206E-1 3	306E+0
-2	173E-1 3	322E+0
-2	238E-1 3	309E+0
-2	270E-1 3	322E+0
-2	206E-1 3	280E+0
-2	222E-1 3	299E+0
-2	238E-1 3	319E+0
-2	238E-1 3	286E+0
-2	206E-1 3	322E+0
-2	173E-1 3	276E+0
-2	173E-1 3	325E+0
-2	222E-1 3	299E+0
-2	206E-1 3	293E+0
-2	189E-1 3	332E+0
-2	222E-1 3	273E+0
-2	238E-1 3	315E+0
-2	254E-1 3	260E+0
-2	189E-1 3	312E+0
-2	206E-1 3	299E+0
-2	238E-1 3	335E+0
-2	254E-1 3	306E+0
-2	238E-1 3	309E+0
-2	238E-1 3	358E+0
-2	222E-1 3	270E+0
-2	206E-1 3	338E+0
-2	206E-1 3	312E+0
-2	222E-1 3	309E+0
-2	270E-1 3	312E+0
-2	238E-1 3	302E+0
-2	222E-1 3	299E+0
-2	238E-1 3	267E+0
-2	206E-1 3	354E+0
-2	222E-1 3	302E+0
-2	238E-1 3	309E+0
-2	238E-1 3	302E+0
-2	270E-1 3	309E+0
-2	189E-1 3	286E+0
-2	206E-1 3	302E+0
-2	206E-1 3	335E+0
-2	238E-1 3	315E+0
-2	238E-1 3	283E+0
-2	206E-1 3	322E+0
-2	254E-1 3	319E+0
-2	238E-1 3	319E+0
-2	238E-1 3	322E+0
-2	254E-1 3	312E+0
-2	189E-1 3	319E+0
-2	254E-1 3	354E+0
-2	173E-1 3	293E+0
-2	238E-1 3	332E+0
-2	238E-1 3	296E+0
-2	206E-1 3	319E+0
-2	238E-1 3	354E+0
-2	189E-1 3	244E+0
-2	254E-1 3	283E+0
-2	222E-1 3	306E+0
-2	222E-1 3	276E+0
-2	206E-1 3	312E+0
-2	173E-1 3	257E+0
-2	206E-1 3	338E+0
-2	254E-1 3	306E+0
-2	189E-1 3	345E+0
-2	270E-1 3	312E+0
-2	254E-1 3	325E+0
-2	206E-1 3	332E+0
-2	222E-1 3	306E+0
-2	254E-1 3	299E+0
-2	270E-1 3	276E+0
-2	189E-1 3	296E+0
-2	238E-1 3	312E+0
-2	238E-1 3	225E+0
-2	254E-1 3	280E+0
-2	206E-1 3	312E+0
-2	222E-1 3	302E+0
-2	254E-1 3	338E+0
-2	270E-1 3	328E+0
-2	222E-1 3	335E+0
-2	189E-1 3	338E+0
-2	254E-1 3	293E+0
-2	238E-1 3	338E+0
-2	254E-1 3	345E+0
-2	222E-1 3	358E+0
-2	206E-1 3	325E+0
-2	238E-1 3	341E+0
-2	238E-1 3	338E+0
-2	173E-1 3	325E+0
-2	254E-1 3	302E+0
-2	238E-1 3	335E+0
-2	222E-1 3	335E+0
-2	238E-1 3	325E+0
-2	222E-1 3	322E+0
-2	238E-1 3	309E+0
-2	189E-1 3	283E+0
-2	222E-1 3	293E+0
-2	238E-1 3	260E+0
-2	254E-1 3	280E+0
-2	238E-1 3	319E+0
-2	222E-1 3	280E+0
-2	222E-1 3	293E+0
-2	303E-1 3	257E+0
-2	254E-1 3	306E+0
-2	238E-1 3	312E+0
-2	238E-1 3	306E+0
-2	254E-1 3	293E+0
-2	222E-1 3	302E+0
-2	206E-1 3	315E+0
-2	254E-1 3	306E+0
-2	238E-1 3	309E+0
-2	238E-1 3	270E+0
-2	238E-1 3	312E+0
-2	254E-1 3	341E+0
-2	270E-1 3	260E+0
-2	206E-1 3	306E+0
-2	254E-1 3	289E+0
-2	238E-1 3	348E+0
-2	254E-1 3	286E+0
-2	238E-1 3	254E+0
-2	222E-1 3	299E+0
-2	222E-1 3	312E+0
-2	254E-1 3	338E+0
-2	206E-1 3	286E+0
-2	222E-1 3	306E+0
-2	222E-1 3	302E+0
-2	222E-1 3	276E+0
-2	238E-1 3	293E+0
-2	254E-1 3	306E+0
-2	238E-1 3	351E+0
-2	238E-1 3	312E+0
-2	222E-1 3	348E+0
-2	238E-1 3	280E+0
-2	254E-1 3	325E+0
-2	270E-1 3	328E+0
-2	254E-1 3	312E+0
-2	206E-1 3	341E+0
-2	222E-1 3	289E+0
-2	270E-1 3	312E+0
-2	222E-1 3	319E+0
-2	222E-1 3	302E+0
-2	254E-1 3	286E+0
-2	287E-1 3	296E+0
-2	270E-1 3	293E+0
-2	238E-1 3	299E+0
-2	238E-1 3	332E+0
-2	270E-1 3	302E+0
-2	222E-1 3	289E+0
-2	238E-1 3	289E+0
-2	254E-1 3	338E+0
-2	287E-1 3	296E+0
-2	238E-1 3	335E+0
-2	189E-1 3	341E+0
-2	238E-1 3	299E+0
-2	270E-1 3	325E+0
-2	254E-1 3	299E+0
-2	254E-1 3	319E+0
-2	222E-1 3	273E+0
-2	238E-1 3	361E+0
-2	238E-1 3	315E+0
-2	189E-1 3	338E+0
-2	254E-1 3	312E+0
-2	238E-1 3	309E+0
-2	238E-1 3	289E+0
-2	238E-1 3	328E+0
-2	254E-1 3	325E+0
-2	270E-1 3	325E+0
-2	254E-1 3	302E+0
-2	254E-1 3	302E+0
-2	222E-1 3	309E+0
-2	254E-1 3	312E+0
-2	270E-1 3	325E+0
-2	254E-1 3	296E+0
-2	222E-1 3	328E+0
-2	238E-1 3	328E+0
-2	238E-1 3	296E+0
-2	206E-1 3	328E+0
-2	270E-1 3	302E+0
-2	254E-1 3	289E+0
-2	206E-1 3	332E+0
-2	206E-1 3	358E+0
-2	238E-1 3	306E+0
-2	238E-1 3	283E+0
-2	238E-1 3	283E+0
-2	238E-1 3	289E+0
-2	254E-1 3	306E+0
-2	254E-1 3	296E+0
-2	222E-1 3	319E+0
-2	222E-1 3	312E+0
-2	270E-1 3	254E+0
-2	270E-1 3	328E+0
-2	222E-1 3	257E+0
-2	206E-1 3	254E+0
-2	270E-1 3	332E+0
-2	254E-1 3	289E+0
-2	222E-1 3	315E+0
-2	222E-1 3	325E+0
-2	222E-1 3	345E+0
-2	287E-1 3	332E+0
-2	270E-1 3	280E+0
-2	206E-1 3	348E+0
-2	270E-1 3	244E+0
-2	238E-1 3	332E+0
-2	238E-1 3	293E+0
-2	238E-1 3	260E+0
-2	222E-1 3	247E+0
-2	238E-1 3	267E+0
-2	238E-1 3	335E+0
-2	238E-1 3	299E+0
-2	254E-1 3	276E+0
-2	254E-1 3	332E+0
-2	222E-1 3	302E+0
-2	238E-1 3	280E+0
-2	254E-1 3	338E+0
-2	303E-1 3	328E+0
-2	222E-1 3	247E+0
-2	206E-1 3	306E+0
-2	238E-1 3	283E+0
-2	254E-1 3	293E+0
-2	206E-1 3	289E+0
-2	270E-1 3	302E+0
-2	238E-1 3	338E+0
-2	270E-1 3	299E+0
-2	206E-1 3	299E+0
-2	222E-1 3	254E+0
-2	254E-1 3	315E+0
-2	270E-1 3	293E+0
-2	238E-1 3	289E+0
-2	206E-1 3	328E+0
-2	238E-1 3	296E+0
-2	254E-1 3	315E+0
-2	238E-1 3	293E+0
-2	238E-1 3	332E+0
-2	222E-1 3	322E+0
-2	287E-1 3	257E+0
-2	222E-1 3	296E+0
-2	222E-1 3	306E+0
-2	238E-1 3	309E+0
-2	287E-1 3	299E+0
-2	222E-1 3	306E+0
-2	189E-1 3	335E+0
-2	254E-1 3	374E+0
-2	270E-1 3	371E+0
-2	254E-1 3	364E+0
-2	206E-1 3	306E+0
-2	254E-1 3	293E+0
-2	238E-1 3	312E+0
-2	254E-1 3	328E+0
-2	238E-1 3	325E+0
-2	222E-1 3	273E+0
-2	270E-1 3	345E+0
-2	238E-1 3	335E+0
-2	206E-1 3	325E+0
-2	238E-1 3	319E+0
-2	287E-1 3	276E+0
-2	222E-1 3	283E+0
-2	222E-1 3	312E+0
-2	238E-1 3	306E+0
-2	254E-1 3	309E+0
-2	254E-1 3	296E+0
-2	254E-1 3	225E+0
-2	238E-1 3	299E+0
-2	270E-1 3	299E+0
-2	254E-1 3	296E+0
-2	206E-1 3	283E+0
-2	222E-1 3	299E+0
-2	254E-1 3	309E+0
-2	238E-1 3	286E+0
-2	238E-1 3	322E+0
-2	254E-1 3	302E+0
-2	238E-1 3	276E+0
-2	270E-1 3	267E+0
-2	270E-1 3	309E+0
-2	238E-1 3	293E+0
-2	270E-1 3	306E+0
-2	254E-1 3	296E+0
-2	254E-1 3	319E+0
-2	238E-1 3	276E+0
-2	270E-1 3	306E+0
-2	270E-1 3	322E+0
-2	222E-1 3	341E+0
-2	254E-1 3	315E+0
-2	254E-1 3	315E+0
-2	254E-1 3	309E+0
-2	270E-1 3	276E+0
-2	222E-1 3	319E+0
-2	270E-1 3	254E+0
-2	270E-1 3	325E+0
-2	222E-1 3	280E+0
-2	222E-1 3	273E+0
-2	238E-1 3	315E+0
-2	254E-1 3	315E+0
-2	222E-1 3	302E+0
-2	238E-1 3	299E+0
-2	270E-1 3	306E+0
-2	254E-1 3	247E+0
-2	222E-1 3	283E+0
-2	270E-1 3	267E+0
-2	238E-1 3	332E+0
-2	238E-1 3	332E+0
-2	238E-1 3	315E+0
-2	238E-1 3	289E+0
-2	270E-1 3	319E+0
-2	254E-1 3	319E+0
-2	206E-1 3	348E+0
-2	238E-1 3	335E+0
-2	270E-1 3	319E+0
-2	254E-1 3	260E+0
-2	222E-1 3	280E+0
-2	238E-1 3	289E+0
-2	287E-1 3	270E+0
-2	222E-1 3	335E+0
-2	238E-1 3	319E+0
-2	254E-1 3	328E+0
-2	238E-1 3	302E+0
-2	222E-1 3	306E+0
-2	254E-1 3	306E+0
-2	238E-1 3	319E+0
-2	254E-1 3	309E+0
-2	222E-1 3	319E+0
-2	238E-1 3	322E+0
-2	238E-1 3	341E+0
-2	287E-1 3	296E+0
-2	206E-1 3	283E+0
-2	222E-1 3	302E+0
-2	254E-1 3	280E+0
-2	270E-1 3	312E+0
-2	270E-1 3	306E+0
-2	206E-1 3	309E+0
-2	238E-1 3	276E+0
-2	287E-1 3	309E+0
-2	270E-1 3	302E+0
-2	254E-1 3	283E+0
-2	222E-1 3	309E+0
-2	270E-1 3	335E+0
-2	254E-1 3	283E+0
-2	238E-1 3	299E+0
-2	254E-1 3	328E+0
-2	254E-1 3	345E+0
-2	254E-1 3	257E+0
-2	206E-1 3	312E+0
-2	254E-1 3	332E+0
-2	254E-1 3	273E+0
-2	222E-1 3	302E+0
-2	222E-1 3	302E+0
-2	238E-1 3	328E+0
-2	254E-1 3	302E+0
-2	254E-1 3	296E+0
-2	222E-1 3	309E+0
-2	238E-1 3	270E+0
-2	270E-1 3	312E+0
-2	254E-1 3	332E+0
-2	238E-1 3	286E+0
-2	254E-1 3	364E+0
-2	270E-1 3	354E+0
-2	238E-1 3	286E+0
-2	270E-1 3	335E+0
-2	238E-1 3	332E+0
-2	270E-1 3	325E+0
-2	254E-1 3	299E+0
-2	238E-1 3	315E+0
-2	222E-1 3	280E+0
-2	254E-1 3	289E+0
-2	270E-1 3	309E+0
-2	222E-1 3	270E+0
-2	238E-1 3	322E+0
-2	254E-1 3	289E+0
-2	238E-1 3	309E+0
-2	222E-1 3	306E+0
-2	254E-1 3	247E+0
-2	254E-1 3	315E+0
-2	287E-1 3	328E+0
-2	254E-1 3	319E+0
-2	270E-1 3	335E+0
-2	254E-1 3	293E+0
-2	254E-1 3	328E+0
-2	222E-1 3	254E+0
-2	222E-1 3	332E+0
-2	287E-1 3	299E+0
-2	254E-1 3	286E+0
-2	254E-1 3	325E+0
-2	270E-1 3	286E+0
-2	238E-1 3	302E+0
-2	222E-1 3	293E+0
-2	238E-1 3	332E+0
-2	238E-1 3	299E+0
-2	254E-1 3	302E+0
-2	222E-1 3	293E+0
-2	222E-1 3	283E+0
-2	222E-1 3	319E+0
-2	270E-1 3	322E+0
-2	238E-1 3	299E+0
-2	222E-1 3	283E+0
-2	238E-1 3	354E+0
-2	254E-1 3	322E+0
-2	238E-1 3	322E+0
-2	222E-1 3	289E+0
-2	270E-1 3	299E+0
-2	270E-1 3	280E+0
-2	254E-1 3	328E+0
-2	222E-1 3	319E+0
-2	254E-1 3	302E+0
-2	270E-1 3	299E+0
-2	238E-1 3	293E+0
-2	254E-1 3	273E+0
-2	206E-1 3	293E+0
-2	254E-1 3	280E+0
-2	270E-1 3	351E+0
-2	270E-1 3	254E+0
-2	238E-1 3	319E+0
-2	254E-1 3	309E+0
-2	222E-1 3	293E+0
-2	222E-1 3	293E+0
-2	270E-1 3	302E+0
-2	270E-1 3	315E+0
-2	254E-1 3	302E+0
-2	222E-1 3	296E+0
-2	254E-1 3	299E+0
-2	270E-1 3	351E+0
-2	238E-1 3	338E+0
-2	222E-1 3	312E+0
-2	254E-1 3	312E+0
-2	238E-1 3	289E+0
-2	254E-1 3	338E+0
-2	238E-1 3	273E+0
-2	254E-1 3	289E+0
-2	254E-1 3	296E+0
-2	254E-1 3	286E+0
-2	222E-1 3	293E+0
-2	270E-1 3	283E+0
-2	287E-1 3	302E+0
-2	238E-1 3	299E+0
-2	222E-1 3	341E+0
-2	270E-1 3	302E+0
-2	287E-1 3	306E+0
-2	222E-1 3	319E+0
-2	222E-1 3	299E+0
-2	254E-1 3	332E+0
-2	287E-1 3	289E+0
-2	238E-1 3	348E+0
-2	254E-1 3	283E+0
-2	254E-1 3	322E+0
-2	238E-1 3	312E+0
-2	270E-1 3	312E+0
-2	222E-1 3	341E+0
-2	287E-1 3	315E+0
-2	287E-1 3	325E+0
-2	238E-1 3	328E+0
-2	222E-1 3	322E+0
-2	270E-1 3	273E+0
-2	303E-1 3	306E+0
-2	238E-1 3	322E+0
-2	222E-1 3	280E+0
-2	254E-1 3	315E+0
-2	270E-1 3	273E+0
-2	254E-1 3	302E+0
-2	238E-1 3	276E+0
-2	254E-1 3	293E+0
-2	287E-1 3	335E+0
-2	222E-1 3	364E+0
-2	238E-1 3	354E+0
-2	238E-1 3	345E+0
-2	270E-1 3	367E+0
-2	238E-1 3	280E+0
-2	238E-1 3	315E+0
-2	254E-1 3	302E+0
-2	287E-1 3	315E+0
-2	254E-1 3	289E+0
-2	238E-1 3	296E+0
-2	238E-1 3	296E+0
-2	238E-1 3	306E+0
-2	238E-1 3	322E+0
-2	238E-1 3	296E+0
-2	238E-1 3	302E+0
-2	222E-1 3	273E+0
-2	287E-1 3	263E+0
-2	222E-1 3	296E+0
-2	270E-1 3	289E+0
-2	254E-1 3	296E+0
-2	222E-1 3	263E+0
-2	206E-1 3	332E+0
-2	254E-1 3	306E+0
-2	254E-1 3	273E+0
-2	238E-1 3	280E+0
-2	222E-1 3	286E+0
-2	222E-1 3	328E+0
-2	238E-1 3	315E+0
-2	254E-1 3	319E+0
-2	222E-1 3	280E+0
-2	254E-1 3	286E+0
-2	270E-1 3	315E+0
-2	254E-1 3	257E+0
-2	206E-1 3	296E+0
-2	270E-1 3	299E+0
-2	270E-1 3	276E+0
-2	238E-1 3	280E+0
-2	222E-1 3	322E+0
-2	222E-1 3	309E+0
-2	287E-1 3	315E+0
-2	254E-1 3	332E+0
-2	222E-1 3	309E+0
-2	238E-1 3	312E+0
-2	270E-1 3	299E+0
-2	254E-1 3	286E+0
-2	238E-1 3	315E+0
-2	270E-1 3	286E+0
-2	254E-1 3	289E+0
-2	254E-1 3	306E+0
-2	270E-1 3	338E+0
-2	287E-1 3	312E+0
-2	270E-1 3	296E+0
-2	222E-1 3	293E+0
-2	254E-1 3	322E+0
-2	254E-1 3	322E+0
-2	270E-1 3	325E+0
-2	254E-1 3	348E+0
-2	238E-1 3	283E+0
-2	270E-1 3	251E+0
-2	254E-1 3	276E+0
-2	270E-1 3	296E+0
-2	206E-1 3	306E+0
-2	238E-1 3	296E+0
-2	287E-1 3	270E+0
-2	270E-1 3	276E+0
-2	222E-1 3	319E+0
-2	254E-1 3	319E+0
-2	238E-1 3	335E+0
-2	270E-1 3	296E+0
-2	238E-1 3	273E+0
-2	270E-1 3	345E+0
-2	287E-1 3	306E+0
-2	238E-1 3	286E+0
-2	222E-1 3	286E+0
-2	270E-1 3	286E+0
-2	254E-1 3	335E+0
-2	238E-1 3	367E+0
-2	238E-1 3	322E+0
-2	270E-1 3	260E+0
-2	238E-1 3	306E+0
-2	270E-1 3	306E+0
-2	238E-1 3	312E+0
-2	254E-1 3	280E+0
-2	303E-1 3	309E+0
-2	254E-1 3	267E+0
-2	222E-1 3	260E+0
-2	238E-1 3	306E+0
-2	287E-1 3	273E+0
-2	270E-1 3	280E+0
-2	222E-1 3	296E+0
-2	238E-1 3	309E+0
-2	287E-1 3	286E+0
-2	254E-1 3	280E+0
-2	238E-1 3	296E+0
-2	270E-1 3	289E+0
-2	287E-1 3	322E+0
-2	270E-1 3	312E+0
-2	222E-1 3	276E+0
-2	238E-1 3	283E+0
-2	270E-1 3	273E+0
-2	238E-1 3	335E+0
-2	238E-1 3	315E+0
-2	287E-1 3	286E+0
-2	254E-1 3	312E+0
-2	254E-1 3	306E+0
-2	222E-1 3	348E+0
-2	254E-1 3	299E+0
-2	254E-1 3	276E+0
-2	287E-1 3	319E+0
-2	238E-1 3	338E+0
-2	238E-1 3	306E+0
-2	270E-1 3	322E+0
-2	254E-1 3	315E+0
-2	254E-1 3	306E+0
-2	238E-1 3	315E+0
-2	254E-1 3	280E+0
-2	238E-1 3	319E+0
-2	238E-1 3	299E+0
-2	270E-1 3	302E+0
-2	254E-1 3	361E+0
-2	270E-1 3	315E+0
-2	222E-1 3	299E+0
-2	238E-1 3	289E+0
-2	270E-1 3	270E+0
-2	270E-1 3	276E+0
-2	254E-1 3	293E+0
-2	206E-1 3	335E+0
-2	254E-1 3	293E+0
-2	270E-1 3	283E+0
-2	222E-1 3	328E+0
-2	254E-1 3	273E+0
-2	287E-1 3	293E+0
-2	254E-1 3	341E+0
-2	238E-1 3	267E+0
-2	254E-1 3	299E+0
-2	254E-1 3	345E+0
-2	270E-1 3	319E+0
-2	238E-1 3	286E+0
-2	270E-1 3	302E+0
-2	238E-1 3	319E+0
-2	238E-1 3	293E+0
-2	270E-1 3	289E+0
-2	254E-1 3	312E+0
-2	287E-1 3	283E+0
-2	254E-1 3	325E+0
-2	254E-1 3	302E+0
-2	270E-1 3	309E+0
-2	270E-1 3	286E+0
-2	254E-1 3	276E+0
-2	206E-1 3	283E+0
-2	287E-1 3	315E+0
-2	270E-1 3	296E+0
-2	287E-1 3	263E+0
-2	238E-1 3	273E+0
-2	254E-1 3	289E+0
-2	270E-1 3	286E+0
-2	238E-1 3	322E+0
-2	206E-1 3	328E+0
-2	287E-1 3	348E+0
-2	270E-1 3	332E+0
-2	270E-1 3	276E+0
-2	287E-1 3	276E+0
-2	270E-1 3	332E+0
-2	270E-1 3	289E+0
-2	270E-1 3	364E+0
-2	270E-1 3	306E+0
-2	254E-1 3	319E+0
-2	287E-1 3	319E+0
-2	254E-1 3	299E+0
-2	222E-1 3	293E+0
-2	254E-1 3	289E+0
-2	303E-1 3	286E+0
-2	238E-1 3	254E+0
-2	222E-1 3	263E+0
-2	254E-1 3	312E+0
-2	270E-1 3	273E+0
-2	254E-1 3	312E+0
-2	254E-1 3	273E+0
-2	270E-1 3	338E+0
-2	254E-1 3	309E+0
-2	254E-1 3	296E+0
-2	254E-1 3	280E+0
-2	254E-1 3	312E+0
-2	287E-1 3	273E+0
-2	254E-1 3	312E+0
-2	238E-1 3	302E+0
-2	287E-1 3	257E+0
-2	254E-1 3	276E+0
-2	270E-1 3	319E+0
-2	222E-1 3	286E+0
-2	270E-1 3	315E+0
-2	238E-1 3	325E+0
-2	287E-1 3	319E+0
-2	238E-1 3	234E+0
-2	270E-1 3	241E+0
-2	254E-1 3	289E+0
-2	238E-1 3	289E+0
-2	238E-1 3	273E+0
-2	254E-1 3	289E+0
-2	303E-1 3	335E+0
-2	238E-1 3	286E+0
-2	254E-1 3	302E+0
-2	270E-1 3	286E+0
-2	303E-1 3	322E+0
-2	254E-1 3	328E+0
-2	238E-1 3	293E+0
-2	287E-1 3	280E+0
-2	270E-1 3	293E+0
-2	254E-1 3	296E+0
-2	222E-1 3	263E+0
-2	254E-1 3	293E+0
-2	303E-1 3	299E+0
-2	238E-1 3	273E+0
-2	222E-1 3	260E+0
-2	238E-1 3	299E+0
-2	287E-1 3	280E+0
-2	287E-1 3	299E+0
-2	254E-1 3	293E+0
-2	254E-1 3	306E+0
-2	254E-1 3	309E+0
-2	238E-1 3	309E+0
-2	206E-1 3	315E+0
-2	238E-1 3	338E+0
-2	254E-1 3	247E+0
-2	287E-1 3	263E+0
-2	270E-1 3	296E+0
-2	270E-1 3	338E+0
-2	254E-1 3	341E+0
-2	270E-1 3	306E+0
-2	254E-1 3	338E+0
-2	254E-1 3	306E+0
-2	270E-1 3	241E+0
-2	254E-1 3	299E+0
-2	222E-1 3	283E+0
-2	287E-1 3	332E+0
-2	303E-1 3	286E+0
-2	270E-1 3	306E+0
-2	254E-1 3	302E+0
-2	270E-1 3	296E+0
-2	287E-1 3	312E+0
-2	270E-1 3	299E+0
-2	238E-1 3	283E+0
-2	270E-1 3	276E+0
-2	287E-1 3	293E+0
-2	254E-1 3	280E+0
-2	254E-1 3	270E+0
-2	238E-1 3	263E+0
-2	270E-1 3	315E+0
-2	254E-1 3	319E+0
-2	254E-1 3	319E+0
-2	287E-1 3	276E+0
-2	254E-1 3	293E+0
-2	270E-1 3	315E+0
-2	238E-1 3	299E+0
-2	254E-1 3	319E+0
-2	287E-1 3	286E+0
-2	238E-1 3	293E+0
-2	254E-1 3	302E+0
-2	254E-1 3	351E+0
-2	254E-1 3	289E+0
-2	254E-1 3	273E+0
-2	238E-1 3	293E+0
-2	270E-1 3	283E+0
-2	287E-1 3	335E+0
-2	287E-1 3	280E+0
-2	270E-1 3	267E+0
-2	222E-1 3	251E+0
-2	270E-1 3	293E+0
-2	254E-1 3	286E+0
-2	238E-1 3	306E+0
-2	222E-1 3	315E+0
-2	270E-1 3	260E+0
-2	287E-1 3	338E+0
-2	254E-1 3	286E+0
-2	270E-1 3	286E+0
-2	238E-1 3	289E+0
-2	222E-1 3	273E+0
-2	254E-1 3	302E+0
-2	238E-1 3	296E+0
-2	270E-1 3	328E+0
-2	254E-1 3	302E+0
-2	206E-1 3	289E+0
-2	254E-1 3	309E+0
-2	254E-1 3	280E+0
-2	303E-1 3	257E+0
-2	222E-1 3	260E+0
-2	254E-1 3	296E+0
-2	303E-1 3	267E+0
-2	238E-1 3	267E+0
-2	238E-1 3	283E+0
-2	254E-1 3	322E+0
-2	287E-1 3	335E+0
-2	270E-1 3	276E+0
-2	238E-1 3	273E+0
-2	238E-1 3	280E+0
-2	303E-1 3	280E+0
-2	254E-1 3	270E+0
-2	238E-1 3	276E+0
-2	270E-1 3	260E+0
-2	238E-1 3	283E+0
-2	287E-1 3	302E+0
-2	222E-1 3	286E+0
-2	254E-1 3	283E+0
-2	303E-1 3	309E+0
-2	270E-1 3	319E+0
-2	270E-1 3	315E+0
-2	254E-1 3	270E+0
-2	319E-1 3	299E+0
-2	270E-1 3	247E+0
-2	254E-1 3	306E+0
-2	238E-1 3	328E+0
-2	238E-1 3	302E+0
-2	270E-1 3	361E+0
-2	254E-1 3	306E+0
-2	254E-1 3	267E+0
-2	270E-1 3	286E+0
-2	238E-1 3	325E+0
-2	270E-1 3	325E+0
-2	254E-1 3	319E+0
-2	287E-1 3	319E+0
-2	254E-1 3	335E+0
-2	222E-1 3	306E+0
-2	287E-1 3	302E+0
-2	287E-1 3	289E+0
-2	238E-1 3	302E+0
-2	238E-1 3	283E+0
-2	270E-1 3	289E+0
-2	319E-1 3	299E+0
-2	254E-1 3	293E+0
-2	238E-1 3	296E+0
-2	270E-1 3	276E+0
-2	270E-1 3	296E+0
-2	303E-1 3	325E+0
-2	287E-1 3	276E+0
-2	254E-1 3	276E+0
-2	303E-1 3	273E+0
-2	270E-1 3	254E+0
-2	222E-1 3	276E+0
-2	254E-1 3	263E+0
-2	270E-1 3	319E+0
-2	270E-1 3	299E+0
-2	238E-1 3	299E+0
-2	238E-1 3	315E+0
-2	287E-1 3	283E+0
-2	238E-1 3	293E+0
-2	254E-1 3	286E+0
-2	254E-1 3	325E+0
-2	287E-1 3	332E+0
-2	254E-1 3	328E+0
-2	254E-1 3	289E+0
-2	287E-1 3	319E+0
-2	287E-1 3	299E+0
-2	254E-1 3	315E+0
-2	270E-1 3	309E+0
-2	287E-1 3	302E+0
-2	287E-1 3	270E+0
-2	287E-1 3	315E+0
-2	222E-1 3	286E+0
-2	238E-1 3	302E+0
-2	287E-1 3	286E+0
-2	222E-1 3	289E+0
-2	254E-1 3	338E+0
-2	238E-1 3	332E+0
-2	254E-1 3	286E+0
-2	287E-1 3	260E+0
-2	254E-1 3	312E+0
-2	254E-1 3	312E+0
-2	254E-1 3	302E+0
-2	270E-1 3	293E+0
-2	222E-1 3	306E+0
-2	238E-1 3	296E+0
-2	270E-1 3	283E+0
-2	238E-1 3	276E+0
-2	270E-1 3	309E+0
-2	287E-1 3	332E+0
-2	287E-1 3	335E+0
-2	270E-1 3	341E+0
-2	254E-1 3	299E+0
-2	270E-1 3	338E+0
-2	319E-1 3	286E+0
-2	287E-1 3	306E+0
-2	238E-1 3	296E+0
-2	254E-1 3	319E+0
-2	287E-1 3	351E+0
-2	270E-1 3	289E+0
-2	270E-1 3	247E+0
-2	270E-1 3	289E+0
-2	270E-1 3	293E+0
-2	270E-1 3	280E+0
-2	254E-1 3	231E+0
-2	270E-1 3	247E+0
-2	270E-1 3	254E+0
-2	270E-1 3	260E+0
-2	254E-1 3	299E+0
-2	270E-1 3	257E+0
-2	254E-1 3	325E+0
-2	238E-1 3	312E+0
-2	254E-1 3	325E+0
-2	238E-1 3	309E+0
-2	287E-1 3	332E+0
-2	270E-1 3	332E+0
-2	222E-1 3	296E+0
-2	254E-1 3	276E+0
-2	303E-1 3	325E+0
-2	238E-1 3	267E+0
-2	270E-1 3	319E+0
-2	254E-1 3	315E+0
-2	287E-1 3	328E+0
-2	287E-1 3	312E+0
-2	270E-1 3	289E+0
-2	254E-1 3	280E+0
-2	287E-1 3	280E+0
-2	270E-1 3	325E+0
-2	222E-1 3	306E+0
-2	270E-1 3	289E+0
-2	254E-1 3	257E+0
-2	287E-1 3	267E+0
-2	270E-1 3	319E+0
-2	270E-1 3	332E+0
-2	303E-1 3	273E+0
-2	270E-1 3	280E+0
-2	238E-1 3	325E+0
-2	270E-1 3	280E+0
-2	270E-1 3	302E+0
-2	287E-1 3	286E+0
-2	254E-1 3	309E+0
-2	254E-1 3	293E+0
-2	287E-1 3	296E+0
-2	303E-1 3	296E+0
-2	254E-1 3	293E+0
-2	254E-1 3	364E+0
-2	287E-1 3	332E+0
-2	254E-1 3	289E+0
-2	254E-1 3	315E+0
-2	238E-1 3	306E+0
-2	319E-1 3	280E+0
-2	287E-1 3	299E+0
-2	222E-1 3	283E+0
-2	254E-1 3	309E+0
-2	287E-1 3	260E+0
-2	254E-1 3	309E+0
-2	238E-1 3	309E+0
-2	287E-1 3	270E+0
-2	319E-1 3	289E+0
-2	270E-1 3	306E+0
-2	270E-1 3	348E+0
-2	254E-1 3	325E+0
-2	303E-1 3	302E+0
-2	254E-1 3	263E+0
-2	254E-1 3	270E+0
-2	254E-1 3	267E+0
-2	270E-1 3	263E+0
-2	254E-1 3	273E+0
-2	270E-1 3	273E+0
-2	238E-1 3	289E+0
-2	303E-1 3	283E+0
-2	238E-1 3	283E+0
-2	254E-1 3	293E+0
-2	254E-1 3	338E+0
-2	303E-1 3	306E+0
-2	270E-1 3	299E+0
-2	238E-1 3	280E+0
-2	254E-1 3	302E+0
-2	287E-1 3	319E+0
-2	238E-1 3	289E+0
-2	270E-1 3	302E+0
-2	270E-1 3	312E+0
-2	287E-1 3	270E+0
-2	270E-1 3	270E+0
-2	254E-1 3	296E+0
-2	254E-1 3	312E+0
-2	270E-1 3	280E+0
-2	287E-1 3	325E+0
-2	238E-1 3	312E+0
-2	238E-1 3	296E+0
-2	270E-1 3	280E+0
-2	270E-1 3	273E+0
-2	238E-1 3	338E+0
-2	254E-1 3	283E+0
-2	303E-1 3	299E+0
-2	254E-1 3	302E+0
-2	270E-1 3	225E+0
-2	238E-1 3	293E+0
-2	270E-1 3	283E+0
-2	287E-1 3	315E+0
-2	270E-1 3	302E+0
-2	270E-1 3	270E+0
-2	287E-1 3	299E+0
-2	287E-1 3	293E+0
-2	206E-1 3	247E+0
-2	254E-1 3	322E+0
-2	303E-1 3	283E+0
-2	222E-1 3	254E+0
-2	238E-1 3	332E+0
-2	303E-1 3	238E+0
-2	287E-1 3	299E+0
-2	254E-1 3	289E+0
-2	238E-1 3	270E+0
-2	270E-1 3	293E+0
-2	303E-1 3	289E+0
-2	270E-1 3	312E+0
-2	270E-1 3	270E+0
-2	270E-1 3	247E+0
-2	287E-1 3	293E+0
-2	287E-1 3	312E+0
-2	270E-1 3	280E+0
-2	287E-1 3	309E+0
-2	335E-1 3	309E+0
-2	303E-1 3	299E+0
-2	238E-1 3	293E+0
-2	270E-1 3	289E+0
-2	319E-1 3	276E+0
-2	287E-1 3	260E+0
-2	270E-1 3	273E+0
-2	238E-1 3	302E+0
-2	287E-1 3	299E+0
-2	238E-1 3	283E+0
-2	270E-1 3	289E+0
-2	287E-1 3	273E+0
-2	287E-1 3	312E+0
-2	303E-1 3	319E+0
-2	254E-1 3	276E+0
-2	238E-1 3	286E+0
-2	303E-1 3	276E+0
-2	270E-1 3	299E+0
-2	254E-1 3	306E+0
-2	303E-1 3	280E+0
-2	270E-1 3	312E+0
-2	287E-1 3	286E+0
-2	238E-1 3	270E+0
-2	287E-1 3	286E+0
-2	270E-1 3	273E+0
-2	287E-1 3	302E+0
-2	287E-1 3	299E+0
-2	238E-1 3	351E+0
-2	270E-1 3	289E+0
-2	287E-1 3	312E+0
-2	270E-1 3	260E+0
-2	238E-1 3	306E+0
-2	270E-1 3	306E+0
-2	270E-1 3	328E+0
-2	238E-1 3	276E+0
-2	303E-1 3	299E+0
-2	303E-1 3	283E+0
-2	238E-1 3	309E+0
-2	238E-1 3	293E+0
-2	270E-1 3	289E+0
-2	303E-1 3	293E+0
-2	254E-1 3	273E+0
-2	287E-1 3	309E+0
-2	254E-1 3	299E+0
-2	287E-1 3	273E+0
-2	222E-1 3	273E+0
-2	222E-1 3	280E+0
-2	270E-1 3	302E+0
-2	287E-1 3	296E+0
-2	270E-1 3	280E+0
-2	238E-1 3	309E+0
-2	254E-1 3	283E+0
-2	270E-1 3	319E+0
-2	270E-1 3	312E+0
-2	254E-1 3	273E+0
-2	254E-1 3	325E+0
-2	270E-1 3	241E+0
-2	287E-1 3	309E+0
-2	254E-1 3	312E+0
-2	254E-1 3	319E+0
-2	303E-1 3	306E+0
-2	254E-1 3	289E+0
-2	254E-1 3	280E+0
-2	254E-1 3	296E+0
-2	270E-1 3	276E+0
-2	270E-1 3	312E+0
-2	222E-1 3	302E+0
-2	270E-1 3	319E+0
-2	287E-1 3	319E+0
-2	270E-1 3	306E+0
-2	238E-1 3	280E+0
-2	238E-1 3	283E+0
-2	270E-1 3	289E+0
-2	319E-1 3	276E+0
-2	254E-1 3	247E+0
-2	270E-1 3	293E+0
-2	287E-1 3	283E+0
-2	270E-1 3	302E+0
-2	254E-1 3	312E+0
-2	287E-1 3	270E+0
-2	287E-1 3	221E+0
-2	270E-1 3	254E+0
-2	254E-1 3	293E+0
-2	254E-1 3	296E+0
-2	270E-1 3	273E+0
-2	303E-1 3	273E+0
-2	270E-1 3	306E+0
-2	270E-1 3	296E+0
-2	287E-1 3	325E+0
-2	270E-1 3	251E+0
-2	238E-1 3	267E+0
-2	287E-1 3	312E+0
-2	287E-1 3	263E+0
-2	287E-1 3	260E+0
-2	254E-1 3	328E+0
-2	254E-1 3	257E+0
-2	303E-1 3	270E+0
-2	270E-1 3	286E+0
-2	254E-1 3	270E+0
-2	254E-1 3	328E+0
-2	287E-1 3	309E+0
-2	287E-1 3	299E+0
-2	254E-1 3	312E+0
-2	270E-1 3	273E+0
-2	287E-1 3	280E+0
-2	270E-1 3	309E+0
-2	254E-1 3	273E+0
-2	238E-1 3	276E+0
-2	287E-1 3	283E+0
-2	303E-1 3	280E+0
-2	270E-1 3	260E+0
-2	270E-1 3	283E+0
-2	270E-1 3	267E+0
-2	254E-1 3	302E+0
-2	270E-1 3	289E+0
-2	254E-1 3	299E+0
-2	270E-1 3	267E+0
-2	238E-1 3	315E+0
-2	254E-1 3	335E+0
-2	254E-1 3	289E+0
-2	287E-1 3	312E+0
-2	287E-1 3	283E+0
-2	270E-1 3	257E+0
-2	254E-1 3	273E+0
-2	287E-1 3	257E+0
-2	254E-1 3	328E+0
-2	238E-1 3	332E+0
-2	238E-1 3	286E+0
-2	303E-1 3	283E+0
-2	238E-1 3	280E+0
-2	303E-1 3	306E+0
-2	287E-1 3	319E+0
-2	287E-1 3	247E+0
-2	270E-1 3	286E+0
-2	238E-1 3	306E+0
-2	254E-1 3	270E+0
-2	287E-1 3	267E+0
-2	287E-1 3	263E+0
-2	238E-1 3	322E+0
-2	254E-1 3	296E+0
-2	287E-1 3	283E+0
-2	254E-1 3	306E+0
-2	222E-1 3	306E+0
-2	270E-1 3	270E+0
-2	287E-1 3	306E+0
-2	270E-1 3	306E+0
-2	254E-1 3	280E+0
-2	287E-1 3	280E+0
-2	335E-1 3	296E+0
-2	270E-1 3	319E+0
-2	254E-1 3	328E+0
-2	287E-1 3	328E+0
-2	254E-1 3	341E+0
-2	254E-1 3	267E+0
-2	270E-1 3	299E+0
-2	270E-1 3	293E+0
-2	287E-1 3	289E+0
-2	287E-1 3	273E+0
-2	270E-1 3	289E+0
-2	319E-1 3	293E+0
-2	319E-1 3	299E+0
-2	287E-1 3	273E+0
-2	270E-1 3	263E+0
-2	238E-1 3	325E+0
-2	287E-1 3	325E+0
-2	254E-1 3	312E+0
-2	254E-1 3	312E+0
-2	287E-1 3	319E+0
-2	319E-1 3	289E+0
-2	238E-1 3	267E+0
-2	270E-1 3	289E+0
-2	254E-1 3	322E+0
-2	287E-1 3	267E+0
-2	287E-1 3	273E+0
-2	254E-1 3	299E+0
-2	270E-1 3	306E+0
-2	287E-1 3	289E+0
-2	270E-1 3	306E+0
-2	270E-1 3	276E+0
-2	254E-1 3	312E+0
-2	270E-1 3	315E+0
-2	254E-1 3	302E+0
-2	254E-1 3	293E+0
-2	287E-1 3	251E+0
-2	270E-1 3	267E+0
-2	303E-1 3	312E+0
-2	222E-1 3	312E+0
-2	270E-1 3	270E+0
-2	287E-1 3	260E+0
-2	270E-1 3	283E+0
-2	270E-1 3	289E+0
-2	270E-1 3	319E+0
-2	303E-1 3	328E+0
-2	270E-1 3	335E+0
-2	270E-1 3	280E+0
-2	287E-1 3	309E+0
-2	303E-1 3	286E+0
-2	319E-1 3	302E+0
-2	254E-1 3	273E+0
-2	270E-1 3	302E+0
-2	254E-1 3	293E+0
-2	287E-1 3	306E+0
-2	287E-1 3	309E+0
-2	270E-1 3	260E+0
-2	319E-1 3	299E+0
-2	270E-1 3	280E+0
-2	238E-1 3	280E+0
-2	270E-1 3	299E+0
-2	270E-1 3	267E+0
-2	303E-1 3	309E+0
-2	254E-1 3	299E+0
-2	254E-1 3	283E+0
-2	335E-1 3	251E+0
-2	287E-1 3	270E+0
-2	270E-1 3	293E+0
-2	287E-1 3	254E+0
-2	287E-1 3	315E+0
-2	287E-1 3	338E+0
-2	222E-1 3	286E+0
-2	254E-1 3	247E+0
-2	335E-1 3	293E+0
-2	254E-1 3	260E+0
-2	270E-1 3	247E+0
-2	303E-1 3	276E+0
-2	287E-1 3	306E+0
-2	303E-1 3	322E+0
-2	303E-1 3	306E+0
-2	254E-1 3	306E+0
-2	303E-1 3	312E+0
-2	303E-1 3	263E+0
-2	254E-1 3	283E+0
-2	270E-1 3	251E+0
-2	303E-1 3	257E+0
-2	287E-1 3	302E+0
-2	254E-1 3	280E+0
-2	287E-1 3	293E+0
-2	287E-1 3	270E+0
-2	270E-1 3	251E+0
-2	238E-1 3	267E+0
-2	254E-1 3	306E+0
-2	319E-1 3	273E+0
-2	287E-1 3	286E+0
-2	287E-1 3	283E+0
-2	270E-1 3	273E+0
-2	303E-1 3	263E+0
-2	287E-1 3	296E+0
-2	303E-1 3	289E+0
-2	270E-1 3	299E+0
-2	287E-1 3	315E+0
-2	287E-1 3	299E+0
-2	287E-1 3	260E+0
-2	270E-1 3	293E+0
-2	319E-1 3	302E+0
-2	319E-1 3	358E+0
-2	287E-1 3	319E+0
-2	287E-1 3	293E+0
-2	287E-1 3	263E+0
-2	287E-1 3	283E+0
-2	270E-1 3	270E+0
-2	287E-1 3	263E+0
-2	303E-1 3	293E+0
-2	303E-1 3	315E+0
-2	270E-1 3	276E+0
-2	287E-1 3	267E+0
-2	287E-1 3	309E+0
-2	287E-1 3	325E+0
-2	254E-1 3	309E+0
-2	287E-1 3	322E+0
-2	303E-1 3	319E+0
-2	303E-1 3	283E+0
-2	303E-1 3	280E+0
-2	270E-1 3	273E+0
-2	303E-1 3	280E+0
-2	319E-1 3	276E+0
-2	238E-1 3	293E+0
-2	254E-1 3	332E+0
-2	303E-1 3	309E+0
-2	319E-1 3	322E+0
-2	287E-1 3	302E+0
-2	303E-1 3	270E+0
-2	287E-1 3	296E+0
-2	303E-1 3	260E+0
-2	254E-1 3	270E+0
-2	270E-1 3	312E+0
-2	303E-1 3	244E+0
-2	287E-1 3	276E+0
-2	270E-1 3	299E+0
-2	270E-1 3	273E+0
-2	319E-1 3	312E+0
-2	287E-1 3	283E+0
-2	254E-1 3	302E+0
-2	270E-1 3	293E+0
-2	303E-1 3	306E+0
-2	319E-1 3	315E+0
-2	270E-1 3	273E+0
-2	319E-1 3	280E+0
-2	335E-1 3	312E+0
-2	270E-1 3	283E+0
-2	287E-1 3	276E+0
-2	287E-1 3	280E+0
-2	319E-1 3	286E+0
-2	319E-1 3	299E+0
-2	254E-1 3	286E+0
-2	254E-1 3	293E+0
-2	303E-1 3	322E+0
-2	287E-1 3	283E+0
-2	270E-1 3	276E+0
-2	287E-1 3	273E+0
-2	287E-1 3	315E+0
-2	287E-1 3	289E+0
-2	238E-1 3	276E+0
-2	287E-1 3	315E+0
-2	287E-1 3	296E+0
-2	303E-1 3	302E+0
-2	254E-1 3	251E+0
-2	270E-1 3	309E+0
-2	287E-1 3	299E+0
-2	287E-1 3	286E+0
-2	287E-1 3	228E+0
-2	270E-1 3	257E+0
-2	335E-1 3	306E+0
-2	287E-1 3	270E+0
-2	287E-1 3	286E+0
-2	303E-1 3	280E+0
-2	287E-1 3	302E+0
-2	287E-1 3	328E+0
-2	287E-1 3	315E+0
-2	335E-1 3	280E+0
-2	270E-1 3	312E+0
-2	303E-1 3	296E+0
-2	303E-1 3	296E+0
-2	270E-1 3	270E+0
-2	303E-1 3	296E+0
-2	303E-1 3	302E+0
-2	270E-1 3	276E+0
-2	254E-1 3	267E+0
-2	319E-1 3	263E+0
-2	319E-1 3	280E+0
-2	287E-1 3	283E+0
-2	270E-1 3	234E+0
-2	303E-1 3	263E+0
-2	287E-1 3	267E+0
-2	287E-1 3	293E+0
-2	287E-1 3	309E+0
-2	287E-1 3	257E+0
-2	254E-1 3	306E+0
-2	270E-1 3	286E+0
-2	303E-1 3	306E+0
-2	303E-1 3	296E+0
-2	287E-1 3	283E+0
-2	303E-1 3	280E+0
-2	270E-1 3	263E+0
-2	303E-1 3	251E+0
-2	270E-1 3	276E+0
-2	270E-1 3	315E+0
-2	270E-1 3	280E+0
-2	303E-1 3	244E+0
-2	270E-1 3	286E+0
-2	303E-1 3	293E+0
-2	254E-1 3	293E+0
-2	335E-1 3	289E+0
-2	287E-1 3	270E+0
-2	303E-1 3	267E+0
-2	287E-1 3	302E+0
-2	351E-1 3	286E+0
-2	287E-1 3	276E+0
-2	270E-1 3	315E+0
-2	270E-1 3	260E+0
-2	319E-1 3	286E+0
-2	287E-1 3	296E+0
-2	254E-1 3	251E+0
-2	335E-1 3	296E+0
-2	319E-1 3	244E+0
-2	319E-1 3	293E+0
-2	254E-1 3	251E+0
-2	335E-1 3	267E+0
-2	287E-1 3	260E+0
-2	287E-1 3	325E+0
-2	254E-1 3	289E+0
-2	287E-1 3	257E+0
-2	303E-1 3	299E+0
-2	303E-1 3	315E+0
-2	270E-1 3	345E+0
-2	238E-1 3	315E+0
-2	335E-1 3	283E+0
-2	303E-1 3	276E+0
-2	287E-1 3	283E+0
-2	303E-1 3	276E+0
-2	319E-1 3	302E+0
-2	303E-1 3	302E+0
-2	287E-1 3	296E+0
-2	287E-1 3	286E+0
-2	270E-1 3	280E+0
-2	319E-1 3	289E+0
-2	254E-1 3	309E+0
-2	270E-1 3	280E+0
-2	303E-1 3	254E+0
-2	319E-1 3	302E+0
-2	254E-1 3	338E+0
-2	270E-1 3	319E+0
-2	303E-1 3	315E+0
-2	270E-1 3	286E+0
-2	287E-1 3	280E+0
-2	270E-1 3	286E+0
-2	287E-1 3	283E+0
-2	303E-1 3	299E+0
-2	270E-1 3	289E+0
-2	287E-1 3	325E+0
-2	287E-1 3	296E+0
-2	319E-1 3	283E+0
-2	287E-1 3	257E+0
-2	287E-1 3	325E+0
-2	303E-1 3	302E+0
-2	270E-1 3	251E+0
-2	238E-1 3	276E+0
-2	270E-1 3	293E+0
-2	319E-1 3	241E+0
-2	303E-1 3	319E+0
-2	303E-1 3	332E+0
-2	303E-1 3	289E+0
-2	319E-1 3	286E+0
-2	287E-1 3	289E+0
-2	270E-1 3	283E+0
-2	303E-1 3	335E+0
-2	287E-1 3	276E+0
-2	287E-1 3	251E+0
-2	254E-1 3	319E+0
-2	287E-1 3	257E+0
-2	319E-1 3	289E+0
-2	287E-1 3	273E+0
-2	270E-1 3	286E+0
-2	287E-1 3	312E+0
-2	303E-1 3	276E+0
-2	335E-1 3	267E+0
-2	270E-1 3	283E+0
-2	303E-1 3	257E+0
-2	303E-1 3	286E+0
-2	270E-1 3	296E+0
-2	254E-1 3	276E+0
-2	287E-1 3	293E+0
-2	303E-1 3	283E+0
-2	287E-1 3	299E+0
-2	254E-1 3	280E+0
-2	303E-1 3	270E+0
-2	303E-1 3	251E+0
-2	287E-1 3	309E+0
-2	254E-1 3	296E+0
-2	303E-1 3	309E+0
-2	287E-1 3	299E+0
-2	287E-1 3	260E+0
-2	303E-1 3	263E+0
-2	287E-1 3	319E+0
-2	270E-1 3	273E+0
-2	270E-1 3	283E+0
-2	238E-1 3	289E+0
-2	303E-1 3	257E+0
-2	319E-1 3	296E+0
-2	270E-1 3	286E+0
-2	270E-1 3	299E+0
-2	319E-1 3	260E+0
-2	287E-1 3	263E+0
-2	319E-1 3	296E+0
-2	270E-1 3	296E+0
-2	303E-1 3	273E+0
-2	303E-1 3	289E+0
-2	287E-1 3	273E+0
-2	270E-1 3	257E+0
-2	270E-1 3	299E+0
-2	287E-1 3	283E+0
-2	287E-1 3	263E+0
-2	287E-1 3	283E+0
-2	270E-1 3	302E+0
-2	335E-1 3	312E+0
-2	303E-1 3	247E+0
-2	270E-1 3	299E+0
-2	254E-1 3	293E+0
-2	303E-1 3	296E+0
-2	287E-1 3	270E+0
-2	270E-1 3	306E+0
-2	287E-1 3	306E+0
-2	319E-1 3	286E+0
-2	287E-1 3	273E+0
-2	270E-1 3	263E+0
-2	287E-1 3	276E+0
-2	303E-1 3	302E+0
-2	287E-1 3	299E+0
-2	287E-1 3	299E+0
-2	303E-1 3	244E+0
-2	287E-1 3	231E+0
-2	303E-1 3	270E+0
-2	270E-1 3	260E+0
-2	270E-1 3	325E+0
-2	303E-1 3	280E+0
-2	303E-1 3	283E+0
-2	287E-1 3	315E+0
-2	303E-1 3	293E+0
-2	303E-1 3	260E+0
-2	287E-1 3	257E+0
-2	287E-1 3	289E+0
-2	303E-1 3	299E+0
-2	335E-1 3	276E+0
-2	303E-1 3	322E+0
-2	270E-1 3	283E+0
-2	287E-1 3	267E+0
-2	368E-1 3	322E+0
-2	287E-1 3	273E+0
-2	270E-1 3	260E+0
-2	319E-1 3	267E+0
-2	287E-1 3	270E+0
-2	303E-1 3	322E+0
-2	270E-1 3	283E+0
-2	287E-1 3	289E+0
-2	335E-1 3	280E+0
-2	335E-1 3	276E+0
-2	303E-1 3	273E+0
-2	270E-1 3	309E+0
-2	335E-1 3	299E+0
-2	270E-1 3	273E+0
-2	254E-1 3	286E+0
-2	303E-1 3	270E+0
-2	303E-1 3	283E+0
-2	270E-1 3	276E+0
-2	287E-1 3	263E+0
-2	303E-1 3	263E+0
-2	335E-1 3	325E+0
-2	319E-1 3	309E+0
-2	319E-1 3	267E+0
-2	254E-1 3	263E+0
-2	303E-1 3	283E+0
-2	303E-1 3	293E+0
-2	270E-1 3	247E+0
-2	287E-1 3	283E+0
-2	351E-1 3	286E+0
-2	319E-1 3	286E+0
-2	270E-1 3	289E+0
-2	254E-1 3	299E+0
-2	335E-1 3	289E+0
-2	287E-1 3	299E+0
-2	270E-1 3	306E+0
-2	270E-1 3	293E+0
-2	303E-1 3	302E+0
-2	287E-1 3	283E+0
-2	254E-1 3	309E+0
-2	270E-1 3	319E+0
-2	319E-1 3	286E+0
-2	287E-1 3	325E+0
-2	303E-1 3	251E+0
-2	270E-1 3	286E+0
-2	303E-1 3	312E+0
-2	303E-1 3	280E+0
-2	287E-1 3	260E+0
-2	303E-1 3	280E+0
-2	384E-1 3	309E+0
-2	287E-1 3	283E+0
-2	287E-1 3	263E+0
-2	303E-1 3	276E+0
-2	287E-1 3	257E+0
-2	303E-1 3	289E+0
-2	287E-1 3	296E+0
-2	303E-1 3	312E+0
-2	303E-1 3	296E+0
-2	319E-1 3	332E+0
-2	287E-1 3	276E+0
-2	270E-1 3	280E+0
-2	287E-1 3	273E+0
-2	287E-1 3	251E+0
-2	287E-1 3	306E+0
-2	238E-1 3	302E+0
-2	335E-1 3	302E+0
-2	303E-1 3	283E+0
-2	287E-1 3	299E+0
-2	287E-1 3	302E+0
-2	303E-1 3	312E+0
-2	287E-1 3	341E+0
-2	270E-1 3	276E+0
-2	287E-1 3	289E+0
-2	287E-1 3	286E+0
-2	303E-1 3	283E+0
-2	270E-1 3	296E+0
-2	287E-1 3	306E+0
-2	303E-1 3	263E+0
-2	303E-1 3	315E+0
-2	303E-1 3	322E+0
-2	303E-1 3	280E+0
-2	303E-1 3	302E+0
-2	287E-1 3	273E+0
-2	287E-1 3	289E+0
-2	287E-1 3	296E+0
-2	303E-1 3	283E+0
-2	303E-1 3	273E+0
-2	287E-1 3	273E+0
-2	287E-1 3	286E+0
-2	335E-1 3	254E+0
-2	287E-1 3	260E+0
-2	287E-1 3	247E+0
-2	319E-1 3	328E+0
-2	303E-1 3	283E+0
-2	319E-1 3	283E+0
-2	287E-1 3	241E+0
-2	287E-1 3	244E+0
-2	303E-1 3	309E+0
-2	335E-1 3	293E+0
-2	254E-1 3	257E+0
-2	287E-1 3	273E+0
-2	351E-1 3	289E+0
-2	303E-1 3	276E+0
-2	270E-1 3	312E+0
-2	287E-1 3	348E+0
-2	319E-1 3	315E+0
-2	319E-1 3	309E+0
-2	287E-1 3	276E+0
-2	270E-1 3	293E+0
-2	287E-1 3	270E+0
-2	303E-1 3	306E+0
-2	238E-1 3	315E+0
-2	303E-1 3	257E+0
-2	351E-1 3	247E+0
-2	303E-1 3	289E+0
-2	270E-1 3	283E+0
-2	303E-1 3	254E+0
-2	287E-1 3	312E+0
-2	319E-1 3	325E+0
-2	254E-1 3	361E+0
-2	303E-1 3	309E+0
-2	303E-1 3	319E+0
-2	303E-1 3	289E+0
-2	287E-1 3	241E+0
-2	303E-1 3	254E+0
-2	303E-1 3	299E+0
-2	303E-1 3	270E+0
-2	287E-1 3	296E+0
-2	287E-1 3	296E+0
-2	287E-1 3	319E+0
-2	287E-1 3	309E+0
-2	254E-1 3	309E+0
-2	270E-1 3	267E+0
-2	319E-1 3	276E+0
-2	303E-1 3	234E+0
-2	287E-1 3	309E+0
-2	303E-1 3	267E+0
-2	335E-1 3	299E+0
-2	270E-1 3	244E+0
-2	319E-1 3	283E+0
-2	270E-1 3	283E+0
-2	319E-1 3	254E+0
-2	303E-1 3	335E+0
-2	287E-1 3	289E+0
-2	270E-1 3	332E+0
-2	287E-1 3	345E+0
-2	303E-1 3	309E+0
-2	287E-1 3	247E+0
-2	303E-1 3	293E+0
-2	319E-1 3	299E+0
-2	287E-1 3	315E+0
-2	303E-1 3	241E+0
-2	303E-1 3	270E+0
-2	351E-1 3	312E+0
-2	319E-1 3	299E+0
-2	287E-1 3	345E+0
-2	303E-1 3	283E+0
-2	303E-1 3	289E+0
-2	319E-1 3	254E+0
-2	270E-1 3	276E+0
-2	303E-1 3	286E+0
-2	303E-1 3	306E+0
-2	319E-1 3	254E+0
-2	287E-1 3	286E+0
-2	287E-1 3	286E+0
-2	270E-1 3	263E+0
-2	319E-1 3	289E+0
-2	319E-1 3	251E+0
-2	287E-1 3	302E+0
-2	303E-1 3	244E+0
-2	303E-1 3	270E+0
-2	270E-1 3	251E+0
-2	270E-1 3	293E+0
-2	303E-1 3	306E+0
-2	287E-1 3	238E+0
-2	287E-1 3	234E+0
-2	287E-1 3	293E+0
-2	303E-1 3	328E+0
-2	319E-1 3	283E+0
-2	270E-1 3	273E+0
-2	303E-1 3	263E+0
-2	303E-1 3	306E+0
-2	319E-1 3	299E+0
-2	303E-1 3	302E+0
-2	303E-1 3	280E+0
-2	335E-1 3	267E+0
-2	319E-1 3	270E+0
-2	287E-1 3	296E+0
-2	287E-1 3	270E+0
-2	303E-1 3	319E+0
-2	287E-1 3	280E+0
-2	287E-1 3	312E+0
-2	287E-1 3	299E+0
-2	335E-1 3	302E+0
-2	335E-1 3	241E+0
-2	270E-1 3	251E+0
-2	287E-1 3	299E+0
-2	319E-1 3	228E+0
-2	319E-1 3	234E+0
-2	287E-1 3	251E+0
-2	254E-1 3	283E+0
-2	303E-1 3	325E+0
-2	303E-1 3	306E+0
-2	287E-1 3	335E+0
-2	254E-1 3	283E+0
-2	287E-1 3	306E+0
-2	319E-1 3	319E+0
-2	270E-1 3	322E+0
-2	287E-1 3	299E+0
-2	303E-1 3	247E+0
-2	270E-1 3	276E+0
-2	287E-1 3	247E+0
-2	287E-1 3	270E+0
-2	303E-1 3	309E+0
-2	303E-1 3	293E+0
-2	287E-1 3	267E+0
-2	287E-1 3	289E+0
-2	287E-1 3	276E+0
-2	319E-1 3	280E+0
-2	287E-1 3	270E+0
-2	287E-1 3	289E+0
-2	303E-1 3	296E+0
-2	287E-1 3	302E+0
-2	287E-1 3	312E+0
-2	287E-1 3	348E+0
-2	287E-1 3	296E+0
-2	303E-1 3	335E+0
-2	270E-1 3	251E+0
-2	287E-1 3	244E+0
-2	287E-1 3	276E+0
-2	303E-1 3	270E+0
-2	303E-1 3	280E+0
-2	303E-1 3	212E+0
-2	335E-1 3	205E+0
-2	303E-1 3	273E+0
-2	303E-1 3	309E+0
-2	287E-1 3	251E+0
-2	319E-1 3	238E+0
-2	335E-1 3	325E+0
-2	303E-1 3	280E+0
-2	270E-1 3	280E+0
-2	335E-1 3	302E+0
-2	319E-1 3	299E+0
-2	287E-1 3	260E+0
-2	319E-1 3	309E+0
-2	319E-1 3	309E+0
-2	287E-1 3	319E+0
-2	319E-1 3	267E+0
-2	287E-1 3	283E+0
-2	335E-1 3	273E+0
-2	287E-1 3	257E+0
-2	270E-1 3	280E+0
-2	319E-1 3	283E+0
-2	287E-1 3	254E+0
-2	303E-1 3	289E+0
-2	287E-1 3	280E+0
-2	287E-1 3	276E+0
-2	303E-1 3	244E+0
-2	287E-1 3	309E+0
-2	270E-1 3	296E+0
-2	287E-1 3	260E+0
-2	303E-1 3	299E+0
-2	303E-1 3	267E+0
-2	270E-1 3	270E+0
-2	287E-1 3	212E+0
-2	303E-1 3	283E+0
-2	303E-1 3	283E+0
-2	287E-1 3	289E+0
-2	303E-1 3	289E+0
-2	319E-1 3	293E+0
-2	319E-1 3	309E+0
-2	287E-1 3	254E+0
-2	303E-1 3	319E+0
-2	319E-1 3	257E+0
-2	287E-1 3	293E+0
-2	287E-1 3	319E+0
-2	303E-1 3	293E+0
-2	319E-1 3	267E+0
-2	319E-1 3	267E+0
-2	254E-1 3	309E+0
-2	270E-1 3	270E+0
-2	303E-1 3	283E+0
-2	319E-1 3	319E+0
-2	270E-1 3	260E+0
-2	287E-1 3	306E+0
-2	335E-1 3	251E+0
-2	303E-1 3	238E+0
-2	303E-1 3	283E+0
-2	287E-1 3	280E+0
-2	319E-1 3	283E+0
-2	270E-1 3	299E+0
-2	319E-1 3	270E+0
-2	287E-1 3	270E+0
-2	303E-1 3	254E+0
-2	303E-1 3	280E+0
-2	287E-1 3	302E+0
-2	303E-1 3	257E+0
-2	319E-1 3	296E+0
-2	303E-1 3	286E+0
-2	270E-1 3	257E+0
-2	303E-1 3	309E+0
-2	351E-1 3	296E+0
-2	351E-1 3	328E+0
-2	303E-1 3	276E+0
-2	303E-1 3	270E+0
-2	319E-1 3	306E+0
-2	303E-1 3	283E+0
-2	303E-1 3	283E+0
-2	319E-1 3	263E+0
-2	319E-1 3	276E+0
-2	319E-1 3	296E+0
-2	287E-1 3	299E+0
-2	287E-1 3	299E+0
-2	335E-1 3	322E+0
-2	319E-1 3	309E+0
-2	303E-1 3	312E+0
-2	287E-1 3	309E+0
-2	319E-1 3	273E+0
-2	303E-1 3	260E+0
-2	287E-1 3	306E+0
-2	303E-1 3	309E+0
-2	335E-1 3	293E+0
-2	335E-1 3	273E+0
-2	287E-1 3	273E+0
-2	319E-1 3	332E+0
-2	303E-1 3	257E+0
-2	303E-1 3	231E+0
-2	319E-1 3	319E+0
-2	319E-1 3	325E+0
-2	303E-1 3	299E+0
-2	335E-1 3	289E+0
-2	287E-1 3	263E+0
-2	287E-1 3	270E+0
-2	319E-1 3	286E+0
-2	319E-1 3	283E+0
-2	270E-1 3	212E+0
-2	303E-1 3	251E+0
-2	319E-1 3	299E+0
-2	319E-1 3	276E+0
-2	303E-1 3	212E+0
-2	270E-1 3	221E+0
-2	319E-1 3	286E+0
-2	335E-1 3	273E+0
-2	254E-1 3	241E+0
-2	287E-1 3	251E+0
-2	319E-1 3	286E+0
-2	319E-1 3	296E+0
-2	303E-1 3	267E+0
-2	303E-1 3	244E+0
-2	319E-1 3	260E+0
-2	287E-1 3	280E+0
-2	303E-1 3	267E+0
-2	319E-1 3	244E+0
-2	319E-1 3	276E+0
-2	319E-1 3	289E+0
-2	303E-1 3	296E+0
-2	270E-1 3	257E+0
-2	319E-1 3	267E+0
-2	319E-1 3	289E+0
-2	303E-1 3	289E+0
-2	270E-1 3	263E+0
-2	303E-1 3	280E+0
-2	335E-1 3	251E+0
-2	287E-1 3	289E+0
-2	335E-1 3	289E+0
-2	303E-1 3	312E+0
-2	319E-1 3	283E+0
-2	270E-1 3	263E+0
-2	270E-1 3	293E+0
-2	287E-1 3	280E+0
-2	303E-1 3	263E+0
-2	303E-1 3	270E+0
-2	287E-1 3	260E+0
-2	303E-1 3	273E+0
-2	368E-1 3	289E+0
-2	303E-1 3	267E+0
-2	303E-1 3	254E+0
-2	335E-1 3	296E+0
-2	303E-1 3	325E+0
-2	303E-1 3	241E+0
-2	287E-1 3	280E+0
-2	335E-1 3	299E+0
-2	319E-1 3	299E+0
-2	303E-1 3	270E+0
-2	303E-1 3	260E+0
-2	303E-1 3	276E+0
-2	335E-1 3	302E+0
-2	287E-1 3	276E+0
[truncated: 22,231 more rows]
