# Supplementary material for: Improved ANAP incorporation and VCF analysis reveal details of P2X7 current facilitation and a limited conformational interplay between ATP binding and the intracellular ballast domain
Source: eLife. 2023 Jan 4;12:e82479. doi: 10.7554/eLife.82479 (PMC9859053; doi:10.7554/eLife.82479)
Supplement: Figure 2—figure supplement 1—source data 3. [file elife-82479-fig2-figsupp1-data3.zip › Figure-2_figure-supplement-1_source-data-3/20h27/rec26.csv]

-1	005E-1 3	825E+0
-1	005E-1 3	805E+0
-1	005E-1 3	747E+0
-9	728E-2 3	750E+0
-1	005E-1 3	776E+0
-9	890E-2 3	808E+0
-1	038E-1 3	760E+0
-1	005E-1 3	779E+0
-9	890E-2 3	779E+0
-9	890E-2 3	776E+0
-1	005E-1 3	740E+0
-1	021E-1 3	705E+0
-1	005E-1 3	750E+0
-1	005E-1 3	760E+0
-1	021E-1 3	815E+0
-1	005E-1 3	808E+0
-9	890E-2 3	740E+0
-9	890E-2 3	705E+0
-9	890E-2 3	760E+0
-1	021E-1 3	795E+0
-9	728E-2 3	773E+0
-1	038E-1 3	744E+0
-1	005E-1 3	792E+0
-9	890E-2 3	737E+0
-9	566E-2 3	789E+0
-1	021E-1 3	786E+0
-9	890E-2 3	779E+0
-9	566E-2 3	779E+0
-9	404E-2 3	740E+0
-9	890E-2 3	727E+0
-1	021E-1 3	776E+0
-1	021E-1 3	757E+0
-9	890E-2 3	776E+0
-9	890E-2 3	773E+0
-9	890E-2 3	750E+0
-9	890E-2 3	776E+0
-1	005E-1 3	734E+0
-9	890E-2 3	757E+0
-9	890E-2 3	776E+0
-1	005E-1 3	763E+0
-9	728E-2 3	750E+0
-1	021E-1 3	760E+0
-9	890E-2 3	779E+0
-9	728E-2 3	779E+0
-1	005E-1 3	740E+0
-1	038E-1 3	818E+0
-1	005E-1 3	763E+0
-9	728E-2 3	802E+0
-1	021E-1 3	792E+0
-9	890E-2 3	744E+0
-9	890E-2 3	747E+0
-9	890E-2 3	731E+0
-9	728E-2 3	744E+0
-1	005E-1 3	760E+0
-9	890E-2 3	779E+0
-9	890E-2 3	744E+0
-9	890E-2 3	792E+0
-1	005E-1 3	802E+0
-1	005E-1 3	763E+0
-9	890E-2 3	757E+0
-9	728E-2 3	789E+0
-9	890E-2 3	792E+0
-1	021E-1 3	789E+0
-9	890E-2 3	685E+0
-9	566E-2 3	760E+0
-9	890E-2 3	776E+0
-1	005E-1 3	805E+0
-9	566E-2 3	783E+0
-9	728E-2 3	786E+0
-9	890E-2 3	776E+0
-1	005E-1 3	770E+0
-9	566E-2 3	779E+0
-9	890E-2 3	851E+0
-9	728E-2 3	783E+0
-1	021E-1 3	757E+0
-9	566E-2 3	740E+0
-9	890E-2 3	779E+0
-9	728E-2 3	786E+0
-9	890E-2 3	795E+0
-1	005E-1 3	770E+0
-9	728E-2 3	740E+0
-9	890E-2 3	779E+0
-1	005E-1 3	786E+0
-9	890E-2 3	792E+0
-9	566E-2 3	747E+0
-1	021E-1 3	757E+0
-1	021E-1 3	734E+0
-9	890E-2 3	760E+0
-9	728E-2 3	773E+0
-9	890E-2 3	682E+0
-9	728E-2 3	770E+0
-9	404E-2 3	834E+0
-1	005E-1 3	779E+0
-9	728E-2 3	783E+0
-9	890E-2 3	737E+0
-9	890E-2 3	789E+0
-9	728E-2 3	789E+0
-9	728E-2 3	795E+0
-1	021E-1 3	757E+0
-9	728E-2 3	766E+0
-9	728E-2 3	727E+0
-1	005E-1 3	750E+0
-1	005E-1 3	744E+0
-9	890E-2 3	776E+0
-9	890E-2 3	779E+0
-1	021E-1 3	773E+0
-1	005E-1 3	740E+0
-1	005E-1 3	805E+0
-9	728E-2 3	747E+0
-1	021E-1 3	770E+0
-9	728E-2 3	753E+0
-9	890E-2 3	786E+0
-9	890E-2 3	779E+0
-9	890E-2 3	789E+0
-9	890E-2 3	799E+0
-1	005E-1 3	737E+0
-9	890E-2 3	731E+0
-1	038E-1 3	766E+0
-9	566E-2 3	766E+0
-9	728E-2 3	776E+0
-9	728E-2 3	779E+0
-1	021E-1 3	747E+0
-9	566E-2 3	757E+0
-9	728E-2 3	753E+0
-9	728E-2 3	773E+0
-1	005E-1 3	763E+0
-1	005E-1 3	770E+0
-1	005E-1 3	795E+0
-9	728E-2 3	731E+0
-9	890E-2 3	783E+0
-1	005E-1 3	776E+0
-9	566E-2 3	727E+0
-1	005E-1 3	760E+0
-1	005E-1 3	815E+0
-1	005E-1 3	757E+0
-9	728E-2 3	770E+0
-1	005E-1 3	831E+0
-1	005E-1 3	734E+0
-9	890E-2 3	757E+0
-9	890E-2 3	740E+0
-9	890E-2 3	753E+0
-9	728E-2 3	760E+0
-9	890E-2 3	757E+0
-9	728E-2 3	792E+0
-1	021E-1 3	757E+0
-9	890E-2 3	799E+0
-9	890E-2 3	766E+0
-9	890E-2 3	757E+0
-9	566E-2 3	779E+0
-9	890E-2 3	773E+0
-1	005E-1 3	799E+0
-9	728E-2 3	831E+0
-9	890E-2 3	799E+0
-1	021E-1 3	737E+0
-1	005E-1 3	757E+0
-1	005E-1 3	773E+0
-9	890E-2 3	770E+0
-9	890E-2 3	783E+0
-9	728E-2 3	773E+0
-9	728E-2 3	802E+0
-9	890E-2 3	760E+0
-1	021E-1 3	747E+0
-9	890E-2 3	805E+0
-1	005E-1 3	744E+0
-9	890E-2 3	727E+0
-1	038E-1 3	789E+0
-9	890E-2 3	757E+0
-9	890E-2 3	776E+0
-1	021E-1 3	737E+0
-9	728E-2 3	750E+0
-9	728E-2 3	783E+0
-9	566E-2 3	753E+0
-1	021E-1 3	776E+0
-9	890E-2 3	786E+0
-9	890E-2 3	747E+0
-9	890E-2 3	789E+0
-9	566E-2 3	744E+0
-1	005E-1 3	757E+0
-1	005E-1 3	792E+0
-9	728E-2 3	753E+0
-9	728E-2 3	737E+0
-1	005E-1 3	724E+0
-1	005E-1 3	734E+0
-1	005E-1 3	753E+0
-9	728E-2 3	747E+0
-1	005E-1 3	770E+0
-9	728E-2 3	757E+0
-9	566E-2 3	773E+0
-1	005E-1 3	711E+0
-9	890E-2 3	750E+0
-9	890E-2 3	766E+0
-9	566E-2 3	770E+0
-9	728E-2 3	815E+0
-1	005E-1 3	750E+0
-9	728E-2 3	753E+0
-9	890E-2 3	760E+0
-9	890E-2 3	825E+0
-9	728E-2 3	750E+0
-1	021E-1 3	799E+0
-1	005E-1 3	757E+0
-9	728E-2 3	747E+0
-9	890E-2 3	721E+0
-9	890E-2 3	727E+0
-9	728E-2 3	792E+0
-9	566E-2 3	779E+0
-1	005E-1 3	750E+0
-9	728E-2 3	766E+0
-1	005E-1 3	808E+0
-9	890E-2 3	815E+0
-9	728E-2 3	763E+0
-9	728E-2 3	740E+0
-9	890E-2 3	731E+0
-9	566E-2 3	792E+0
-1	005E-1 3	766E+0
-9	890E-2 3	783E+0
-9	728E-2 3	773E+0
-9	566E-2 3	763E+0
-9	890E-2 3	766E+0
-9	890E-2 3	786E+0
-9	890E-2 3	766E+0
-9	404E-2 3	747E+0
-9	890E-2 3	737E+0
-9	890E-2 3	721E+0
-9	890E-2 3	731E+0
-9	566E-2 3	763E+0
-9	890E-2 3	789E+0
-9	890E-2 3	760E+0
-9	242E-2 3	773E+0
-9	728E-2 3	844E+0
-9	566E-2 3	783E+0
-9	728E-2 3	770E+0
-9	404E-2 3	770E+0
-1	005E-1 3	779E+0
-1	005E-1 3	789E+0
-9	890E-2 3	753E+0
-9	566E-2 3	750E+0
-9	890E-2 3	760E+0
-1	005E-1 3	792E+0
-9	728E-2 3	734E+0
-9	728E-2 3	747E+0
-9	890E-2 3	786E+0
-9	728E-2 3	770E+0
-1	021E-1 3	727E+0
-9	566E-2 3	760E+0
-9	890E-2 3	750E+0
-9	566E-2 3	808E+0
-9	404E-2 3	799E+0
-9	728E-2 3	757E+0
-9	728E-2 3	744E+0
-9	890E-2 3	718E+0
-9	728E-2 3	760E+0
-9	566E-2 3	763E+0
-9	890E-2 3	724E+0
-9	890E-2 3	776E+0
-9	728E-2 3	750E+0
-9	566E-2 3	776E+0
-9	728E-2 3	763E+0
-9	728E-2 3	727E+0
-9	890E-2 3	773E+0
-9	890E-2 3	727E+0
-9	566E-2 3	760E+0
-1	005E-1 3	747E+0
-9	728E-2 3	763E+0
-9	728E-2 3	789E+0
-9	566E-2 3	727E+0
-9	728E-2 3	773E+0
-9	728E-2 3	786E+0
-9	890E-2 3	770E+0
-9	728E-2 3	734E+0
-1	005E-1 3	721E+0
-1	005E-1 3	750E+0
-9	728E-2 3	750E+0
-9	728E-2 3	773E+0
-9	890E-2 3	766E+0
-9	728E-2 3	779E+0
-9	566E-2 3	763E+0
-1	005E-1 3	753E+0
-9	728E-2 3	776E+0
-9	890E-2 3	740E+0
-9	890E-2 3	766E+0
-9	728E-2 3	714E+0
-9	728E-2 3	783E+0
-9	728E-2 3	815E+0
-9	890E-2 3	773E+0
-9	566E-2 3	763E+0
-9	566E-2 3	770E+0
-9	566E-2 3	747E+0
-9	890E-2 3	760E+0
-9	890E-2 3	747E+0
-1	021E-1 3	828E+0
-1	005E-1 3	792E+0
-9	404E-2 3	747E+0
-9	728E-2 3	779E+0
-1	005E-1 3	779E+0
-1	021E-1 3	792E+0
-9	890E-2 3	770E+0
-9	728E-2 3	737E+0
-1	005E-1 3	760E+0
-9	890E-2 3	760E+0
-9	890E-2 3	753E+0
-9	890E-2 3	747E+0
-9	890E-2 3	773E+0
-1	005E-1 3	795E+0
-9	566E-2 3	789E+0
-9	728E-2 3	779E+0
-9	728E-2 3	766E+0
-9	728E-2 3	737E+0
-1	005E-1 3	763E+0
-9	566E-2 3	744E+0
-9	890E-2 3	808E+0
-9	566E-2 3	808E+0
-1	005E-1 3	776E+0
-1	005E-1 3	744E+0
-9	890E-2 3	779E+0
-9	566E-2 3	773E+0
-9	728E-2 3	808E+0
-9	566E-2 3	802E+0
-9	728E-2 3	783E+0
-9	890E-2 3	770E+0
-9	566E-2 3	760E+0
-9	728E-2 3	757E+0
-1	005E-1 3	734E+0
-9	890E-2 3	760E+0
-9	404E-2 3	740E+0
-9	890E-2 3	766E+0
-9	890E-2 3	828E+0
-9	728E-2 3	753E+0
-9	728E-2 3	763E+0
-9	728E-2 3	750E+0
-9	728E-2 3	757E+0
-9	728E-2 3	760E+0
-9	728E-2 3	770E+0
-9	728E-2 3	747E+0
-9	728E-2 3	734E+0
-9	728E-2 3	753E+0
-9	566E-2 3	773E+0
-9	728E-2 3	792E+0
-9	728E-2 3	779E+0
-9	890E-2 3	779E+0
-9	404E-2 3	757E+0
-9	566E-2 3	770E+0
-9	728E-2 3	757E+0
-9	890E-2 3	760E+0
-9	566E-2 3	747E+0
-9	566E-2 3	812E+0
-9	890E-2 3	770E+0
-9	890E-2 3	753E+0
-9	728E-2 3	783E+0
-9	890E-2 3	779E+0
-9	728E-2 3	763E+0
-9	728E-2 3	753E+0
-9	566E-2 3	757E+0
-9	728E-2 3	770E+0
-9	890E-2 3	763E+0
-1	005E-1 3	757E+0
-9	890E-2 3	747E+0
-9	566E-2 3	763E+0
-9	890E-2 3	731E+0
-1	021E-1 3	731E+0
-9	404E-2 3	753E+0
-9	728E-2 3	747E+0
-1	021E-1 3	776E+0
-9	566E-2 3	783E+0
-9	566E-2 3	718E+0
-9	728E-2 3	766E+0
-9	728E-2 3	727E+0
-9	728E-2 3	770E+0
-9	890E-2 3	753E+0
-9	890E-2 3	734E+0
-9	728E-2 3	740E+0
-1	005E-1 3	740E+0
-9	566E-2 3	744E+0
-9	728E-2 3	795E+0
-9	728E-2 3	744E+0
-9	566E-2 3	770E+0
-9	728E-2 3	757E+0
-9	728E-2 3	753E+0
-9	890E-2 3	812E+0
-1	005E-1 3	776E+0
-9	566E-2 3	763E+0
-9	566E-2 3	776E+0
-9	728E-2 3	783E+0
-9	890E-2 3	789E+0
-9	890E-2 3	773E+0
-9	566E-2 3	760E+0
-9	890E-2 3	760E+0
-9	728E-2 3	792E+0
-9	890E-2 3	808E+0
-1	021E-1 3	734E+0
-9	890E-2 3	779E+0
-9	890E-2 3	779E+0
-9	566E-2 3	747E+0
-9	566E-2 3	750E+0
-9	890E-2 3	770E+0
-9	728E-2 3	760E+0
-9	566E-2 3	721E+0
-9	890E-2 3	718E+0
-1	005E-1 3	763E+0
-9	728E-2 3	727E+0
-9	890E-2 3	753E+0
-9	890E-2 3	786E+0
-9	728E-2 3	773E+0
-9	404E-2 3	744E+0
-9	566E-2 3	766E+0
-9	566E-2 3	731E+0
-9	890E-2 3	773E+0
-9	728E-2 3	795E+0
-9	566E-2 3	760E+0
-1	005E-1 3	757E+0
-1	005E-1 3	760E+0
-9	566E-2 3	770E+0
-9	728E-2 3	737E+0
-9	728E-2 3	838E+0
-9	566E-2 3	757E+0
-9	890E-2 3	734E+0
-9	728E-2 3	776E+0
-9	728E-2 3	776E+0
-1	005E-1 3	747E+0
-9	566E-2 3	779E+0
-9	404E-2 3	789E+0
-9	890E-2 3	747E+0
-9	890E-2 3	740E+0
-9	404E-2 3	763E+0
-9	728E-2 3	783E+0
-9	890E-2 3	783E+0
-1	005E-1 3	753E+0
-9	890E-2 3	757E+0
-9	728E-2 3	747E+0
-9	566E-2 3	724E+0
-9	728E-2 3	760E+0
-9	890E-2 3	757E+0
-9	890E-2 3	747E+0
-9	566E-2 3	750E+0
-9	404E-2 3	737E+0
-1	005E-1 3	744E+0
-9	404E-2 3	698E+0
-9	890E-2 3	721E+0
-9	890E-2 3	766E+0
-1	021E-1 3	770E+0
-9	728E-2 3	808E+0
-9	890E-2 3	766E+0
-9	890E-2 3	808E+0
-9	728E-2 3	750E+0
-9	728E-2 3	805E+0
-9	890E-2 3	773E+0
-9	728E-2 3	737E+0
-9	728E-2 3	773E+0
-9	890E-2 3	770E+0
-9	728E-2 3	792E+0
-9	890E-2 3	773E+0
-9	728E-2 3	770E+0
-9	404E-2 3	747E+0
-9	728E-2 3	721E+0
-9	566E-2 3	786E+0
-9	566E-2 3	792E+0
-9	728E-2 3	708E+0
-9	566E-2 3	766E+0
-9	728E-2 3	721E+0
-9	728E-2 3	776E+0
-9	728E-2 3	779E+0
-9	728E-2 3	760E+0
-9	890E-2 3	776E+0
-9	728E-2 3	744E+0
-9	404E-2 3	802E+0
-9	566E-2 3	753E+0
-1	005E-1 3	744E+0
-9	728E-2 3	760E+0
-9	566E-2 3	773E+0
-9	728E-2 3	786E+0
-9	566E-2 3	805E+0
-9	728E-2 3	770E+0
-9	566E-2 3	760E+0
-9	404E-2 3	760E+0
-9	728E-2 3	757E+0
-1	005E-1 3	779E+0
-9	566E-2 3	773E+0
-9	404E-2 3	808E+0
-1	005E-1 3	786E+0
-9	728E-2 3	731E+0
-9	890E-2 3	773E+0
-9	566E-2 3	740E+0
-1	005E-1 3	721E+0
-9	728E-2 3	789E+0
-9	890E-2 3	770E+0
-9	566E-2 3	757E+0
-1	005E-1 3	773E+0
-9	566E-2 3	740E+0
-9	242E-2 3	744E+0
-9	566E-2 3	750E+0
-1	005E-1 3	721E+0
-9	728E-2 3	779E+0
-9	890E-2 3	753E+0
-1	005E-1 3	750E+0
-9	566E-2 3	753E+0
-9	890E-2 3	805E+0
-9	890E-2 3	795E+0
-9	728E-2 3	795E+0
-9	890E-2 3	786E+0
-1	054E-1 3	786E+0
-9	242E-2 3	766E+0
-9	728E-2 3	770E+0
-9	890E-2 3	753E+0
-9	566E-2 3	815E+0
-9	566E-2 3	753E+0
-9	404E-2 3	753E+0
-9	566E-2 3	757E+0
-1	005E-1 3	773E+0
-9	566E-2 3	770E+0
-9	566E-2 3	789E+0
-1	005E-1 3	815E+0
-9	728E-2 3	792E+0
-9	728E-2 3	753E+0
-9	404E-2 3	786E+0
-9	566E-2 3	779E+0
-1	005E-1 3	727E+0
-9	566E-2 3	808E+0
-9	566E-2 3	818E+0
-1	005E-1 3	760E+0
-9	728E-2 3	711E+0
-9	890E-2 3	740E+0
-9	728E-2 3	779E+0
-9	728E-2 3	747E+0
-9	728E-2 3	795E+0
-9	566E-2 3	753E+0
-1	005E-1 3	760E+0
-9	728E-2 3	799E+0
-1	005E-1 3	779E+0
-9	566E-2 3	818E+0
-9	404E-2 3	747E+0
-9	890E-2 3	747E+0
-9	890E-2 3	744E+0
-9	566E-2 3	776E+0
-9	890E-2 3	750E+0
-9	242E-2 3	760E+0
-1	005E-1 3	747E+0
-9	566E-2 3	805E+0
-9	566E-2 3	753E+0
-9	566E-2 3	795E+0
-9	566E-2 3	766E+0
-9	404E-2 3	783E+0
-9	890E-2 3	776E+0
-9	890E-2 3	750E+0
-9	890E-2 3	776E+0
-9	566E-2 3	808E+0
-9	890E-2 3	753E+0
-9	566E-2 3	770E+0
-9	566E-2 3	763E+0
-9	728E-2 3	744E+0
-9	242E-2 3	757E+0
-9	890E-2 3	786E+0
-9	728E-2 3	783E+0
-9	728E-2 3	724E+0
-9	404E-2 3	792E+0
-9	728E-2 3	783E+0
-9	566E-2 3	714E+0
-9	242E-2 3	750E+0
-9	728E-2 3	737E+0
-9	728E-2 3	718E+0
-9	890E-2 3	789E+0
-9	242E-2 3	786E+0
-9	728E-2 3	760E+0
-9	890E-2 3	744E+0
-1	005E-1 3	763E+0
-9	404E-2 3	779E+0
-9	404E-2 3	776E+0
-9	890E-2 3	805E+0
-9	404E-2 3	789E+0
-9	728E-2 3	763E+0
-9	728E-2 3	714E+0
-9	890E-2 3	795E+0
-1	021E-1 3	744E+0
-9	728E-2 3	747E+0
-9	890E-2 3	766E+0
-1	005E-1 3	763E+0
-9	890E-2 3	799E+0
-9	404E-2 3	757E+0
-9	242E-2 3	711E+0
-9	728E-2 3	786E+0
-9	890E-2 3	779E+0
-9	728E-2 3	792E+0
-9	728E-2 3	760E+0
-9	728E-2 3	763E+0
-9	566E-2 3	786E+0
-9	566E-2 3	734E+0
-9	242E-2 3	685E+0
-9	890E-2 3	744E+0
-9	404E-2 3	753E+0
-9	566E-2 3	757E+0
-9	566E-2 3	737E+0
-1	005E-1 3	740E+0
-9	728E-2 3	734E+0
-9	566E-2 3	757E+0
-9	566E-2 3	757E+0
-9	890E-2 3	757E+0
-9	566E-2 3	727E+0
-9	566E-2 3	776E+0
-9	890E-2 3	783E+0
-9	890E-2 3	773E+0
-9	566E-2 3	724E+0
-9	728E-2 3	744E+0
-9	566E-2 3	750E+0
-1	005E-1 3	792E+0
-9	404E-2 3	760E+0
-9	566E-2 3	779E+0
-9	566E-2 3	808E+0
-9	890E-2 3	795E+0
-9	404E-2 3	718E+0
-9	566E-2 3	727E+0
-9	566E-2 3	750E+0
-9	566E-2 3	750E+0
-9	890E-2 3	757E+0
-9	242E-2 3	718E+0
-9	728E-2 3	760E+0
-9	566E-2 3	734E+0
-9	566E-2 3	779E+0
-9	404E-2 3	757E+0
-1	005E-1 3	779E+0
-9	728E-2 3	789E+0
-9	566E-2 3	770E+0
-9	728E-2 3	786E+0
-9	404E-2 3	718E+0
-1	005E-1 3	779E+0
-1	005E-1 3	750E+0
-9	728E-2 3	763E+0
-9	728E-2 3	783E+0
-9	890E-2 3	773E+0
-9	728E-2 3	786E+0
-9	242E-2 3	763E+0
-9	566E-2 3	747E+0
-9	728E-2 3	773E+0
-9	728E-2 3	786E+0
-9	242E-2 3	773E+0
-9	242E-2 3	779E+0
-9	404E-2 3	727E+0
-9	728E-2 3	727E+0
-9	404E-2 3	740E+0
-9	728E-2 3	718E+0
-9	728E-2 3	750E+0
-9	728E-2 3	763E+0
-9	566E-2 3	783E+0
-9	566E-2 3	783E+0
-9	728E-2 3	740E+0
-9	242E-2 3	721E+0
-9	728E-2 3	737E+0
-9	404E-2 3	731E+0
-9	242E-2 3	766E+0
-9	728E-2 3	740E+0
-9	404E-2 3	734E+0
-9	728E-2 3	757E+0
-9	890E-2 3	737E+0
-9	890E-2 3	747E+0
-9	566E-2 3	773E+0
-9	566E-2 3	757E+0
-9	728E-2 3	789E+0
-9	728E-2 3	779E+0
-9	566E-2 3	740E+0
-9	404E-2 3	770E+0
-9	890E-2 3	776E+0
-9	566E-2 3	770E+0
-9	404E-2 3	776E+0
-9	404E-2 3	750E+0
-9	890E-2 3	805E+0
-9	890E-2 3	763E+0
-9	566E-2 3	815E+0
-9	566E-2 3	773E+0
-9	728E-2 3	789E+0
-9	890E-2 3	766E+0
-9	566E-2 3	789E+0
-9	566E-2 3	734E+0
-9	890E-2 3	750E+0
-9	566E-2 3	773E+0
-9	404E-2 3	757E+0
-9	890E-2 3	766E+0
-9	728E-2 3	763E+0
-9	728E-2 3	773E+0
-9	242E-2 3	773E+0
-9	728E-2 3	744E+0
-9	566E-2 3	763E+0
-9	890E-2 3	776E+0
-9	242E-2 3	815E+0
-9	404E-2 3	740E+0
-9	566E-2 3	740E+0
-9	566E-2 3	760E+0
-9	242E-2 3	760E+0
-9	728E-2 3	757E+0
-9	890E-2 3	740E+0
-9	728E-2 3	757E+0
-9	242E-2 3	773E+0
-9	404E-2 3	744E+0
-9	890E-2 3	753E+0
-9	728E-2 3	744E+0
-9	566E-2 3	763E+0
-9	728E-2 3	760E+0
-9	404E-2 3	763E+0
-9	566E-2 3	744E+0
-9	728E-2 3	795E+0
-9	890E-2 3	776E+0
-9	890E-2 3	792E+0
-9	728E-2 3	773E+0
-9	566E-2 3	812E+0
-9	404E-2 3	740E+0
-9	728E-2 3	773E+0
-9	566E-2 3	753E+0
-9	728E-2 3	737E+0
-9	404E-2 3	786E+0
-9	890E-2 3	776E+0
-9	404E-2 3	744E+0
-9	404E-2 3	734E+0
-9	890E-2 3	731E+0
-9	566E-2 3	802E+0
-9	890E-2 3	773E+0
-9	566E-2 3	737E+0
-9	566E-2 3	773E+0
-9	728E-2 3	714E+0
-9	404E-2 3	731E+0
-9	404E-2 3	724E+0
-9	566E-2 3	740E+0
-9	890E-2 3	757E+0
-9	566E-2 3	750E+0
-9	242E-2 3	753E+0
-9	566E-2 3	701E+0
-9	890E-2 3	688E+0
-1	005E-1 3	747E+0
-9	728E-2 3	760E+0
-9	566E-2 3	763E+0
-1	005E-1 3	750E+0
-9	890E-2 3	737E+0
-9	404E-2 3	779E+0
-9	566E-2 3	770E+0
-9	890E-2 3	779E+0
-9	566E-2 3	795E+0
-9	404E-2 3	731E+0
-9	566E-2 3	721E+0
-9	404E-2 3	740E+0
-9	890E-2 3	750E+0
-9	566E-2 3	750E+0
-9	566E-2 3	727E+0
-9	728E-2 3	737E+0
-9	728E-2 3	770E+0
-9	566E-2 3	698E+0
-9	566E-2 3	760E+0
-9	890E-2 3	779E+0
-9	728E-2 3	718E+0
-9	566E-2 3	760E+0
-9	566E-2 3	744E+0
-9	566E-2 3	734E+0
-9	566E-2 3	747E+0
-9	566E-2 3	744E+0
-9	890E-2 3	757E+0
-9	728E-2 3	740E+0
-9	890E-2 3	747E+0
-9	404E-2 3	750E+0
-9	566E-2 3	744E+0
-9	728E-2 3	753E+0
-9	890E-2 3	721E+0
-9	404E-2 3	721E+0
-9	566E-2 3	692E+0
-1	005E-1 3	750E+0
-9	890E-2 3	731E+0
-9	566E-2 3	763E+0
-9	404E-2 3	760E+0
-9	890E-2 3	766E+0
-9	728E-2 3	805E+0
-9	566E-2 3	737E+0
-9	242E-2 3	760E+0
-1	005E-1 3	724E+0
-9	728E-2 3	757E+0
-9	566E-2 3	731E+0
-9	728E-2 3	805E+0
-9	728E-2 3	763E+0
-9	728E-2 3	773E+0
-9	728E-2 3	766E+0
-9	404E-2 3	773E+0
-9	890E-2 3	783E+0
-9	890E-2 3	805E+0
-9	728E-2 3	753E+0
-9	728E-2 3	757E+0
-9	728E-2 3	760E+0
-9	728E-2 3	734E+0
-9	566E-2 3	734E+0
-9	728E-2 3	705E+0
-9	566E-2 3	695E+0
-9	566E-2 3	770E+0
-9	890E-2 3	786E+0
-9	728E-2 3	770E+0
-9	728E-2 3	766E+0
-9	728E-2 3	763E+0
-9	890E-2 3	744E+0
-9	890E-2 3	721E+0
-9	566E-2 3	770E+0
-9	566E-2 3	763E+0
-9	566E-2 3	744E+0
-9	890E-2 3	753E+0
-9	728E-2 3	692E+0
-9	890E-2 3	747E+0
-9	566E-2 3	766E+0
-9	728E-2 3	766E+0
-9	566E-2 3	773E+0
-9	728E-2 3	773E+0
-9	566E-2 3	744E+0
-9	728E-2 3	789E+0
-9	728E-2 3	747E+0
-9	728E-2 3	783E+0
-9	728E-2 3	740E+0
-9	728E-2 3	737E+0
-9	728E-2 3	724E+0
-9	566E-2 3	734E+0
-9	728E-2 3	727E+0
-9	404E-2 3	731E+0
-1	005E-1 3	721E+0
-1	005E-1 3	783E+0
-9	404E-2 3	750E+0
-9	566E-2 3	779E+0
-9	728E-2 3	773E+0
-9	728E-2 3	786E+0
-9	728E-2 3	766E+0
-9	566E-2 3	718E+0
-9	404E-2 3	766E+0
-9	728E-2 3	757E+0
-9	404E-2 3	708E+0
-9	566E-2 3	724E+0
-9	728E-2 3	744E+0
-9	566E-2 3	753E+0
-9	404E-2 3	747E+0
-9	566E-2 3	718E+0
-9	890E-2 3	711E+0
-9	566E-2 3	766E+0
-9	890E-2 3	783E+0
-9	566E-2 3	776E+0
-9	728E-2 3	750E+0
-9	566E-2 3	786E+0
-9	404E-2 3	760E+0
-9	566E-2 3	734E+0
-9	890E-2 3	795E+0
-9	890E-2 3	779E+0
-9	566E-2 3	786E+0
-9	566E-2 3	757E+0
-9	728E-2 3	802E+0
-9	566E-2 3	760E+0
-9	566E-2 3	773E+0
-9	404E-2 3	721E+0
-9	728E-2 3	750E+0
-9	728E-2 3	737E+0
-9	566E-2 3	763E+0
-9	566E-2 3	721E+0
-9	728E-2 3	766E+0
-9	728E-2 3	747E+0
-9	242E-2 3	734E+0
-9	404E-2 3	747E+0
-9	404E-2 3	753E+0
-9	566E-2 3	770E+0
-9	566E-2 3	760E+0
-9	404E-2 3	737E+0
-9	890E-2 3	783E+0
-9	566E-2 3	740E+0
-9	566E-2 3	737E+0
-9	728E-2 3	721E+0
-9	566E-2 3	718E+0
-9	728E-2 3	773E+0
-9	404E-2 3	766E+0
-9	404E-2 3	802E+0
-9	890E-2 3	753E+0
-9	728E-2 3	779E+0
-9	566E-2 3	763E+0
-9	566E-2 3	760E+0
-9	404E-2 3	757E+0
-9	566E-2 3	773E+0
-9	728E-2 3	770E+0
-9	566E-2 3	760E+0
-9	566E-2 3	757E+0
-9	566E-2 3	757E+0
-9	404E-2 3	773E+0
-9	566E-2 3	770E+0
-9	890E-2 3	808E+0
-9	890E-2 3	766E+0
-9	728E-2 3	740E+0
-9	566E-2 3	766E+0
-9	566E-2 3	763E+0
-9	404E-2 3	776E+0
-9	566E-2 3	724E+0
-9	566E-2 3	776E+0
-1	005E-1 3	744E+0
-9	242E-2 3	721E+0
-9	566E-2 3	786E+0
-9	728E-2 3	714E+0
-9	728E-2 3	714E+0
-9	728E-2 3	770E+0
-9	566E-2 3	750E+0
-9	566E-2 3	792E+0
-9	566E-2 3	792E+0
-9	890E-2 3	783E+0
-9	404E-2 3	815E+0
-9	728E-2 3	705E+0
-9	890E-2 3	757E+0
-9	728E-2 3	776E+0
-9	890E-2 3	744E+0
-9	404E-2 3	718E+0
-9	728E-2 3	766E+0
-9	566E-2 3	747E+0
-9	404E-2 3	783E+0
-9	566E-2 3	795E+0
-9	728E-2 3	779E+0
-9	566E-2 3	750E+0
-9	404E-2 3	760E+0
-9	404E-2 3	740E+0
-9	566E-2 3	727E+0
-9	566E-2 3	747E+0
-9	566E-2 3	734E+0
-9	566E-2 3	701E+0
-9	728E-2 3	734E+0
-9	728E-2 3	763E+0
-9	566E-2 3	783E+0
-9	404E-2 3	747E+0
-9	566E-2 3	795E+0
-9	890E-2 3	786E+0
-9	728E-2 3	792E+0
-9	404E-2 3	753E+0
-9	404E-2 3	714E+0
-9	890E-2 3	740E+0
-9	728E-2 3	744E+0
-9	728E-2 3	792E+0
-9	890E-2 3	766E+0
-9	566E-2 3	701E+0
-9	404E-2 3	789E+0
-9	404E-2 3	760E+0
-9	566E-2 3	757E+0
-9	566E-2 3	757E+0
-9	404E-2 3	770E+0
-9	404E-2 3	757E+0
-9	404E-2 3	786E+0
-9	566E-2 3	747E+0
-9	728E-2 3	724E+0
-9	728E-2 3	750E+0
-9	728E-2 3	737E+0
-9	728E-2 3	737E+0
-9	404E-2 3	747E+0
-9	404E-2 3	773E+0
-1	005E-1 3	776E+0
-9	566E-2 3	766E+0
-9	566E-2 3	760E+0
-9	404E-2 3	773E+0
-9	566E-2 3	760E+0
-9	566E-2 3	711E+0
-9	566E-2 3	766E+0
-9	566E-2 3	724E+0
-1	005E-1 3	763E+0
-9	566E-2 3	718E+0
-9	404E-2 3	721E+0
-9	242E-2 3	763E+0
-9	728E-2 3	783E+0
-9	566E-2 3	763E+0
-9	404E-2 3	789E+0
-9	728E-2 3	792E+0
-9	890E-2 3	805E+0
-9	728E-2 3	711E+0
-9	566E-2 3	766E+0
-9	890E-2 3	724E+0
-9	728E-2 3	747E+0
-9	728E-2 3	789E+0
-9	566E-2 3	708E+0
-9	404E-2 3	695E+0
-9	242E-2 3	783E+0
-9	566E-2 3	779E+0
-9	404E-2 3	792E+0
-9	566E-2 3	737E+0
-9	566E-2 3	783E+0
-9	404E-2 3	753E+0
-9	404E-2 3	737E+0
-9	566E-2 3	692E+0
-9	890E-2 3	718E+0
-9	566E-2 3	744E+0
-9	566E-2 3	773E+0
-9	566E-2 3	718E+0
-9	566E-2 3	763E+0
-9	566E-2 3	740E+0
-9	404E-2 3	734E+0
-9	566E-2 3	753E+0
-9	890E-2 3	727E+0
-9	728E-2 3	757E+0
-9	242E-2 3	724E+0
-9	890E-2 3	812E+0
-9	890E-2 3	724E+0
-9	566E-2 3	744E+0
-9	566E-2 3	744E+0
-9	566E-2 3	737E+0
-9	566E-2 3	740E+0
-9	890E-2 3	727E+0
-9	566E-2 3	802E+0
-9	404E-2 3	753E+0
-9	728E-2 3	711E+0
-9	890E-2 3	744E+0
-9	242E-2 3	740E+0
-9	404E-2 3	721E+0
-9	728E-2 3	760E+0
-9	566E-2 3	760E+0
-9	566E-2 3	779E+0
-9	566E-2 3	724E+0
-9	890E-2 3	692E+0
-9	890E-2 3	760E+0
-9	404E-2 3	815E+0
-9	566E-2 3	747E+0
-1	005E-1 3	779E+0
-9	566E-2 3	724E+0
-9	728E-2 3	701E+0
-9	728E-2 3	711E+0
-9	566E-2 3	737E+0
-9	566E-2 3	763E+0
-9	404E-2 3	766E+0
-9	566E-2 3	734E+0
-9	890E-2 3	760E+0
-9	566E-2 3	776E+0
-9	566E-2 3	721E+0
-9	566E-2 3	750E+0
-9	566E-2 3	744E+0
-9	566E-2 3	773E+0
-9	890E-2 3	779E+0
-9	566E-2 3	750E+0
-9	728E-2 3	731E+0
-9	728E-2 3	744E+0
-9	728E-2 3	750E+0
-9	728E-2 3	705E+0
-9	728E-2 3	766E+0
-9	728E-2 3	779E+0
-9	404E-2 3	763E+0
-9	728E-2 3	760E+0
-1	021E-1 3	737E+0
-9	566E-2 3	763E+0
-9	728E-2 3	779E+0
-9	566E-2 3	753E+0
-9	242E-2 3	750E+0
-9	242E-2 3	753E+0
-9	404E-2 3	718E+0
-9	404E-2 3	773E+0
-9	566E-2 3	711E+0
-9	566E-2 3	753E+0
-9	566E-2 3	760E+0
-9	566E-2 3	760E+0
-9	728E-2 3	747E+0
-9	566E-2 3	714E+0
-9	566E-2 3	721E+0
-9	728E-2 3	708E+0
-1	005E-1 3	757E+0
-9	242E-2 3	744E+0
-9	404E-2 3	770E+0
-9	890E-2 3	779E+0
-9	566E-2 3	750E+0
-9	728E-2 3	789E+0
-9	242E-2 3	757E+0
-9	242E-2 3	734E+0
-9	890E-2 3	708E+0
-9	728E-2 3	747E+0
-9	566E-2 3	760E+0
-9	566E-2 3	760E+0
-9	404E-2 3	773E+0
-9	728E-2 3	708E+0
-9	728E-2 3	737E+0
-9	728E-2 3	753E+0
-9	728E-2 3	734E+0
-9	404E-2 3	815E+0
-9	566E-2 3	821E+0
-9	404E-2 3	750E+0
-9	566E-2 3	760E+0
-9	890E-2 3	714E+0
-9	566E-2 3	783E+0
-9	242E-2 3	792E+0
-9	404E-2 3	783E+0
-9	566E-2 3	737E+0
-9	404E-2 3	711E+0
-9	566E-2 3	757E+0
-9	566E-2 3	763E+0
-9	728E-2 3	763E+0
-9	566E-2 3	760E+0
-9	404E-2 3	776E+0
-9	566E-2 3	763E+0
-9	890E-2 3	783E+0
-9	566E-2 3	757E+0
-9	566E-2 3	718E+0
-9	566E-2 3	744E+0
-9	566E-2 3	727E+0
-9	404E-2 3	740E+0
-9	242E-2 3	744E+0
-9	728E-2 3	757E+0
-9	566E-2 3	724E+0
-9	404E-2 3	740E+0
-9	728E-2 3	757E+0
-9	566E-2 3	779E+0
-9	404E-2 3	763E+0
-9	728E-2 3	757E+0
-9	079E-2 3	753E+0
-9	728E-2 3	708E+0
-9	404E-2 3	740E+0
-9	404E-2 3	750E+0
-9	566E-2 3	737E+0
-9	890E-2 3	718E+0
-9	890E-2 3	753E+0
-9	890E-2 3	770E+0
-9	404E-2 3	776E+0
-9	890E-2 3	763E+0
-9	566E-2 3	747E+0
-9	566E-2 3	734E+0
-9	566E-2 3	724E+0
-9	566E-2 3	757E+0
-9	728E-2 3	776E+0
-9	404E-2 3	724E+0
-9	242E-2 3	747E+0
-9	890E-2 3	731E+0
-9	890E-2 3	763E+0
-9	890E-2 3	773E+0
-9	404E-2 3	766E+0
-9	890E-2 3	757E+0
-9	404E-2 3	770E+0
-9	566E-2 3	753E+0
-9	566E-2 3	692E+0
-9	566E-2 3	766E+0
-9	404E-2 3	760E+0
-9	728E-2 3	747E+0
-9	242E-2 3	766E+0
-9	890E-2 3	779E+0
-9	404E-2 3	770E+0
-9	566E-2 3	760E+0
-9	404E-2 3	760E+0
-9	728E-2 3	727E+0
-9	566E-2 3	714E+0
-9	242E-2 3	757E+0
-9	404E-2 3	740E+0
-1	021E-1 3	753E+0
-9	728E-2 3	792E+0
-9	404E-2 3	792E+0
-9	566E-2 3	753E+0
-9	728E-2 3	747E+0
-9	728E-2 3	760E+0
-9	566E-2 3	737E+0
-9	404E-2 3	724E+0
-9	404E-2 3	773E+0
-9	566E-2 3	773E+0
-9	404E-2 3	760E+0
-9	404E-2 3	760E+0
-1	005E-1 3	737E+0
-9	728E-2 3	760E+0
-9	404E-2 3	760E+0
-9	242E-2 3	750E+0
-9	404E-2 3	753E+0
-9	404E-2 3	776E+0
-9	404E-2 3	718E+0
-1	005E-1 3	711E+0
-9	890E-2 3	724E+0
-9	728E-2 3	753E+0
-9	404E-2 3	770E+0
-1	005E-1 3	773E+0
-9	404E-2 3	770E+0
-9	404E-2 3	731E+0
-8	917E-2 3	737E+0
-9	079E-2 3	744E+0
-9	566E-2 3	753E+0
-9	890E-2 3	692E+0
-9	242E-2 3	721E+0
-9	566E-2 3	711E+0
-9	566E-2 3	757E+0
-9	566E-2 3	786E+0
-9	566E-2 3	714E+0
-9	566E-2 3	714E+0
-9	890E-2 3	682E+0
-9	728E-2 3	705E+0
-9	566E-2 3	695E+0
-9	566E-2 3	747E+0
-9	566E-2 3	753E+0
-9	890E-2 3	747E+0
-9	566E-2 3	786E+0
-9	404E-2 3	792E+0
-9	728E-2 3	812E+0
-9	728E-2 3	744E+0
-9	728E-2 3	740E+0
-9	728E-2 3	753E+0
-9	728E-2 3	795E+0
-9	728E-2 3	734E+0
-9	566E-2 3	753E+0
-9	566E-2 3	740E+0
-9	404E-2 3	724E+0
-9	728E-2 3	734E+0
-9	566E-2 3	776E+0
-9	404E-2 3	773E+0
-9	728E-2 3	792E+0
-9	404E-2 3	805E+0
-9	566E-2 3	786E+0
-9	404E-2 3	734E+0
-9	404E-2 3	727E+0
-9	890E-2 3	727E+0
-9	242E-2 3	757E+0
-9	404E-2 3	734E+0
-9	566E-2 3	802E+0
-9	404E-2 3	721E+0
-9	404E-2 3	695E+0
-9	728E-2 3	740E+0
-9	728E-2 3	747E+0
-9	728E-2 3	763E+0
-9	242E-2 3	753E+0
-9	404E-2 3	799E+0
-9	242E-2 3	737E+0
-9	728E-2 3	770E+0
-9	404E-2 3	744E+0
-9	566E-2 3	795E+0
-9	404E-2 3	747E+0
-9	079E-2 3	708E+0
-9	728E-2 3	766E+0
-9	566E-2 3	757E+0
-9	404E-2 3	744E+0
-9	404E-2 3	734E+0
-9	404E-2 3	779E+0
-9	242E-2 3	747E+0
-9	404E-2 3	708E+0
-9	566E-2 3	727E+0
-9	566E-2 3	731E+0
-9	566E-2 3	757E+0
-9	728E-2 3	795E+0
-9	404E-2 3	740E+0
-9	566E-2 3	727E+0
-9	404E-2 3	737E+0
-9	890E-2 3	744E+0
-9	890E-2 3	724E+0
-9	566E-2 3	750E+0
-9	566E-2 3	737E+0
-9	728E-2 3	711E+0
-9	728E-2 3	714E+0
-9	242E-2 3	734E+0
-9	566E-2 3	718E+0
-9	566E-2 3	753E+0
-9	890E-2 3	724E+0
-9	242E-2 3	747E+0
-9	890E-2 3	770E+0
-9	242E-2 3	737E+0
-9	728E-2 3	763E+0
-9	566E-2 3	711E+0
-9	728E-2 3	698E+0
-9	566E-2 3	783E+0
-9	566E-2 3	734E+0
-9	242E-2 3	734E+0
-9	728E-2 3	734E+0
-9	566E-2 3	737E+0
-9	728E-2 3	734E+0
-9	404E-2 3	747E+0
-9	242E-2 3	760E+0
-9	728E-2 3	737E+0
-9	566E-2 3	812E+0
-9	242E-2 3	685E+0
-9	728E-2 3	731E+0
-9	728E-2 3	727E+0
-9	566E-2 3	753E+0
-9	404E-2 3	721E+0
-9	242E-2 3	708E+0
-9	404E-2 3	737E+0
-9	728E-2 3	773E+0
-9	566E-2 3	718E+0
-9	079E-2 3	724E+0
-9	566E-2 3	757E+0
-9	566E-2 3	721E+0
-9	404E-2 3	744E+0
-9	079E-2 3	701E+0
-9	566E-2 3	701E+0
-9	404E-2 3	750E+0
-9	728E-2 3	773E+0
-9	242E-2 3	766E+0
-9	728E-2 3	737E+0
-9	566E-2 3	731E+0
-9	404E-2 3	786E+0
-9	566E-2 3	747E+0
-9	566E-2 3	773E+0
-9	728E-2 3	747E+0
-9	404E-2 3	763E+0
-9	404E-2 3	731E+0
-9	566E-2 3	727E+0
-9	566E-2 3	766E+0
-9	728E-2 3	753E+0
-9	566E-2 3	734E+0
-9	404E-2 3	747E+0
-1	005E-1 3	747E+0
-9	566E-2 3	731E+0
-9	566E-2 3	721E+0
-9	728E-2 3	757E+0
-9	404E-2 3	747E+0
-9	566E-2 3	805E+0
-9	242E-2 3	737E+0
-9	890E-2 3	757E+0
-9	566E-2 3	740E+0
-9	566E-2 3	724E+0
-9	242E-2 3	705E+0
-9	404E-2 3	714E+0
-9	728E-2 3	763E+0
-9	566E-2 3	779E+0
-9	728E-2 3	786E+0
-9	404E-2 3	757E+0
-9	566E-2 3	770E+0
-9	404E-2 3	727E+0
-9	404E-2 3	692E+0
-9	728E-2 3	721E+0
-9	404E-2 3	698E+0
-9	566E-2 3	744E+0
-9	404E-2 3	753E+0
-9	404E-2 3	753E+0
-9	890E-2 3	692E+0
-9	566E-2 3	737E+0
-9	566E-2 3	688E+0
-9	404E-2 3	731E+0
-9	566E-2 3	783E+0
-9	242E-2 3	740E+0
-9	728E-2 3	737E+0
-9	728E-2 3	753E+0
-9	566E-2 3	737E+0
-9	566E-2 3	724E+0
-9	728E-2 3	766E+0
-9	566E-2 3	737E+0
-9	404E-2 3	705E+0
-9	242E-2 3	737E+0
-9	404E-2 3	731E+0
-9	890E-2 3	737E+0
-9	566E-2 3	727E+0
-9	566E-2 3	737E+0
-9	566E-2 3	718E+0
-9	728E-2 3	776E+0
-9	728E-2 3	776E+0
-9	404E-2 3	753E+0
-9	404E-2 3	740E+0
-9	728E-2 3	763E+0
-9	404E-2 3	799E+0
-9	242E-2 3	792E+0
-9	242E-2 3	757E+0
-9	404E-2 3	734E+0
-9	728E-2 3	753E+0
-9	404E-2 3	757E+0
-9	890E-2 3	747E+0
-9	566E-2 3	724E+0
-9	566E-2 3	753E+0
-9	728E-2 3	731E+0
-9	242E-2 3	753E+0
-9	728E-2 3	760E+0
-9	728E-2 3	753E+0
-9	566E-2 3	760E+0
-9	404E-2 3	753E+0
-9	728E-2 3	757E+0
-9	566E-2 3	734E+0
-9	404E-2 3	737E+0
-9	242E-2 3	718E+0
-9	404E-2 3	698E+0
-9	728E-2 3	727E+0
-9	242E-2 3	779E+0
-9	728E-2 3	760E+0
-9	890E-2 3	757E+0
-9	566E-2 3	786E+0
-9	404E-2 3	750E+0
-9	566E-2 3	744E+0
-9	890E-2 3	731E+0
-9	404E-2 3	766E+0
-9	404E-2 3	750E+0
-9	566E-2 3	750E+0
-9	566E-2 3	795E+0
-9	404E-2 3	747E+0
-9	728E-2 3	711E+0
-9	728E-2 3	744E+0
-9	242E-2 3	727E+0
-1	005E-1 3	721E+0
-9	242E-2 3	701E+0
-9	404E-2 3	734E+0
-9	890E-2 3	731E+0
-9	404E-2 3	740E+0
-9	404E-2 3	783E+0
-9	566E-2 3	812E+0
-9	566E-2 3	740E+0
-9	242E-2 3	753E+0
-9	404E-2 3	766E+0
-9	242E-2 3	757E+0
-9	566E-2 3	750E+0
-9	728E-2 3	750E+0
-9	566E-2 3	718E+0
-9	079E-2 3	724E+0
-9	566E-2 3	770E+0
-9	404E-2 3	737E+0
-9	242E-2 3	789E+0
-9	404E-2 3	753E+0
-9	566E-2 3	763E+0
-9	728E-2 3	766E+0
-9	566E-2 3	740E+0
-9	404E-2 3	718E+0
-9	566E-2 3	757E+0
-9	404E-2 3	773E+0
-9	404E-2 3	727E+0
-9	404E-2 3	734E+0
-9	728E-2 3	757E+0
-1	005E-1 3	737E+0
-9	566E-2 3	763E+0
-9	404E-2 3	727E+0
-9	566E-2 3	711E+0
-9	566E-2 3	721E+0
-9	404E-2 3	760E+0
-9	242E-2 3	750E+0
-9	242E-2 3	779E+0
-9	566E-2 3	740E+0
-9	404E-2 3	770E+0
-9	404E-2 3	789E+0
-9	890E-2 3	773E+0
-9	728E-2 3	786E+0
-9	566E-2 3	737E+0
-9	404E-2 3	763E+0
-9	728E-2 3	760E+0
-9	404E-2 3	701E+0
-9	242E-2 3	763E+0
-9	566E-2 3	718E+0
-9	728E-2 3	757E+0
-9	404E-2 3	744E+0
-9	404E-2 3	747E+0
-9	728E-2 3	783E+0
-9	404E-2 3	740E+0
-9	566E-2 3	760E+0
-9	566E-2 3	760E+0
-9	242E-2 3	734E+0
-9	566E-2 3	795E+0
-9	728E-2 3	757E+0
-9	079E-2 3	718E+0
-9	890E-2 3	731E+0
-9	404E-2 3	711E+0
-9	404E-2 3	760E+0
-9	404E-2 3	792E+0
-9	404E-2 3	740E+0
-9	404E-2 3	792E+0
-9	566E-2 3	766E+0
-9	566E-2 3	757E+0
-9	728E-2 3	737E+0
-9	404E-2 3	701E+0
-9	404E-2 3	692E+0
-9	404E-2 3	721E+0
-9	404E-2 3	734E+0
-9	566E-2 3	766E+0
-9	566E-2 3	747E+0
-9	079E-2 3	753E+0
-9	566E-2 3	734E+0
-9	404E-2 3	737E+0
-9	890E-2 3	818E+0
-9	566E-2 3	753E+0
-9	404E-2 3	718E+0
-9	890E-2 3	753E+0
-9	404E-2 3	760E+0
-9	404E-2 3	734E+0
-9	566E-2 3	721E+0
-9	404E-2 3	705E+0
-9	566E-2 3	744E+0
-9	242E-2 3	776E+0
-9	566E-2 3	744E+0
-9	566E-2 3	708E+0
-9	728E-2 3	737E+0
-9	404E-2 3	776E+0
-9	728E-2 3	750E+0
-9	566E-2 3	698E+0
-9	728E-2 3	688E+0
-9	404E-2 3	760E+0
-9	404E-2 3	740E+0
-9	728E-2 3	773E+0
-9	728E-2 3	795E+0
-9	566E-2 3	740E+0
-9	404E-2 3	763E+0
-9	728E-2 3	766E+0
-9	566E-2 3	727E+0
-9	566E-2 3	753E+0
-9	566E-2 3	757E+0
-9	566E-2 3	714E+0
-9	404E-2 3	718E+0
-9	404E-2 3	727E+0
-9	242E-2 3	776E+0
-9	404E-2 3	750E+0
-9	404E-2 3	708E+0
-9	242E-2 3	714E+0
-9	404E-2 3	818E+0
-9	566E-2 3	744E+0
-9	566E-2 3	760E+0
-9	566E-2 3	750E+0
-9	566E-2 3	753E+0
-9	404E-2 3	740E+0
-9	566E-2 3	737E+0
-9	404E-2 3	724E+0
-9	566E-2 3	734E+0
-9	728E-2 3	750E+0
-9	728E-2 3	721E+0
-9	404E-2 3	799E+0
-9	242E-2 3	757E+0
-9	404E-2 3	734E+0
-9	566E-2 3	734E+0
-9	566E-2 3	757E+0
-9	404E-2 3	698E+0
-9	566E-2 3	701E+0
-9	566E-2 3	721E+0
-9	566E-2 3	763E+0
-9	404E-2 3	770E+0
-9	728E-2 3	799E+0
-9	404E-2 3	766E+0
-9	242E-2 3	795E+0
-9	728E-2 3	792E+0
-9	566E-2 3	744E+0
-9	890E-2 3	714E+0
-9	728E-2 3	750E+0
-9	404E-2 3	763E+0
-9	728E-2 3	766E+0
-9	566E-2 3	766E+0
-9	404E-2 3	766E+0
-9	404E-2 3	731E+0
-9	728E-2 3	744E+0
-9	566E-2 3	744E+0
-9	566E-2 3	747E+0
-9	404E-2 3	753E+0
-9	566E-2 3	802E+0
-9	566E-2 3	757E+0
-9	566E-2 3	737E+0
-9	566E-2 3	740E+0
-9	404E-2 3	747E+0
-9	566E-2 3	747E+0
-9	566E-2 3	808E+0
-9	566E-2 3	753E+0
-9	566E-2 3	740E+0
-9	728E-2 3	731E+0
-9	566E-2 3	740E+0
-9	728E-2 3	770E+0
-9	728E-2 3	695E+0
-9	404E-2 3	734E+0
-9	079E-2 3	766E+0
-9	242E-2 3	744E+0
-9	566E-2 3	763E+0
-9	566E-2 3	779E+0
-9	404E-2 3	724E+0
-9	242E-2 3	753E+0
-9	566E-2 3	802E+0
-9	566E-2 3	714E+0
-9	728E-2 3	734E+0
-9	242E-2 3	760E+0
-9	566E-2 3	795E+0
-9	404E-2 3	721E+0
-9	404E-2 3	731E+0
-9	242E-2 3	747E+0
-9	728E-2 3	792E+0
-9	566E-2 3	763E+0
-9	566E-2 3	731E+0
-9	242E-2 3	737E+0
-9	566E-2 3	753E+0
-9	404E-2 3	727E+0
-9	566E-2 3	737E+0
-9	566E-2 3	753E+0
-9	890E-2 3	747E+0
-9	566E-2 3	721E+0
-9	079E-2 3	737E+0
-9	728E-2 3	753E+0
-9	890E-2 3	779E+0
-9	566E-2 3	779E+0
-9	566E-2 3	757E+0
-9	566E-2 3	740E+0
-9	242E-2 3	744E+0
-9	728E-2 3	740E+0
-9	079E-2 3	753E+0
-9	079E-2 3	737E+0
-9	566E-2 3	724E+0
-9	728E-2 3	718E+0
-9	079E-2 3	734E+0
-9	566E-2 3	763E+0
-1	005E-1 3	763E+0
-9	404E-2 3	724E+0
-9	566E-2 3	724E+0
-9	242E-2 3	747E+0
-9	728E-2 3	763E+0
-9	566E-2 3	724E+0
-9	404E-2 3	721E+0
-9	242E-2 3	757E+0
-9	566E-2 3	727E+0
-9	079E-2 3	757E+0
-9	404E-2 3	721E+0
-9	566E-2 3	718E+0
-9	404E-2 3	766E+0
-9	404E-2 3	753E+0
-9	566E-2 3	779E+0
-9	404E-2 3	718E+0
-9	728E-2 3	714E+0
-9	566E-2 3	734E+0
-9	242E-2 3	711E+0
-9	566E-2 3	789E+0
-9	566E-2 3	770E+0
-9	890E-2 3	779E+0
-9	566E-2 3	770E+0
-9	404E-2 3	783E+0
-9	566E-2 3	747E+0
-9	728E-2 3	740E+0
-9	566E-2 3	727E+0
-9	404E-2 3	727E+0
-9	728E-2 3	757E+0
-9	566E-2 3	757E+0
-9	566E-2 3	760E+0
-9	566E-2 3	727E+0
-9	728E-2 3	757E+0
-9	728E-2 3	747E+0
-9	404E-2 3	744E+0
-9	566E-2 3	708E+0
-9	728E-2 3	731E+0
-9	890E-2 3	783E+0
-9	566E-2 3	740E+0
-9	404E-2 3	731E+0
-9	404E-2 3	727E+0
-9	404E-2 3	711E+0
-9	566E-2 3	731E+0
-9	404E-2 3	760E+0
-9	404E-2 3	711E+0
-9	404E-2 3	744E+0
-9	566E-2 3	714E+0
-9	566E-2 3	763E+0
-9	404E-2 3	747E+0
-9	404E-2 3	763E+0
-9	404E-2 3	763E+0
-9	404E-2 3	773E+0
-9	404E-2 3	766E+0
-9	566E-2 3	760E+0
-9	566E-2 3	792E+0
-9	566E-2 3	731E+0
-9	242E-2 3	711E+0
-9	566E-2 3	721E+0
-9	566E-2 3	701E+0
-9	242E-2 3	763E+0
-9	728E-2 3	757E+0
-9	242E-2 3	701E+0
-9	566E-2 3	705E+0
-9	242E-2 3	714E+0
-9	566E-2 3	731E+0
-9	566E-2 3	698E+0
-9	404E-2 3	753E+0
-9	566E-2 3	714E+0
-9	566E-2 3	727E+0
-9	728E-2 3	763E+0
-9	404E-2 3	792E+0
-9	079E-2 3	750E+0
-9	728E-2 3	740E+0
-9	728E-2 3	750E+0
-9	404E-2 3	770E+0
-9	404E-2 3	705E+0
-9	890E-2 3	692E+0
-9	242E-2 3	675E+0
-9	242E-2 3	747E+0
-9	566E-2 3	770E+0
-9	566E-2 3	744E+0
-9	242E-2 3	724E+0
-9	566E-2 3	753E+0
-9	404E-2 3	718E+0
-9	566E-2 3	740E+0
-9	566E-2 3	750E+0
-9	728E-2 3	753E+0
-9	728E-2 3	753E+0
-9	890E-2 3	740E+0
-9	566E-2 3	763E+0
-9	242E-2 3	763E+0
-9	728E-2 3	786E+0
-9	566E-2 3	737E+0
-9	728E-2 3	721E+0
-9	404E-2 3	770E+0
-9	404E-2 3	753E+0
-9	728E-2 3	747E+0
-9	728E-2 3	731E+0
-9	404E-2 3	792E+0
-9	079E-2 3	818E+0
-9	728E-2 3	737E+0
-9	566E-2 3	757E+0
-9	566E-2 3	727E+0
-9	242E-2 3	701E+0
-9	728E-2 3	727E+0
-9	728E-2 3	740E+0
-9	566E-2 3	714E+0
-9	079E-2 3	744E+0
-9	566E-2 3	773E+0
-9	890E-2 3	747E+0
-9	404E-2 3	734E+0
-9	242E-2 3	708E+0
-9	728E-2 3	688E+0
-9	728E-2 3	705E+0
-9	728E-2 3	711E+0
-9	566E-2 3	776E+0
-9	566E-2 3	711E+0
-9	404E-2 3	727E+0
-9	566E-2 3	740E+0
-9	404E-2 3	740E+0
-9	728E-2 3	734E+0
-9	404E-2 3	727E+0
-9	566E-2 3	747E+0
-9	404E-2 3	698E+0
-9	404E-2 3	737E+0
-9	890E-2 3	718E+0
-9	566E-2 3	705E+0
-9	404E-2 3	773E+0
-9	404E-2 3	757E+0
-9	404E-2 3	714E+0
-9	242E-2 3	763E+0
-9	242E-2 3	727E+0
-9	728E-2 3	721E+0
-9	566E-2 3	724E+0
-8	917E-2 3	734E+0
-9	728E-2 3	783E+0
-9	404E-2 3	734E+0
-9	566E-2 3	672E+0
-9	242E-2 3	766E+0
-9	566E-2 3	744E+0
-9	566E-2 3	724E+0
-9	404E-2 3	776E+0
-9	566E-2 3	708E+0
-9	404E-2 3	753E+0
-9	566E-2 3	727E+0
-9	728E-2 3	711E+0
-9	566E-2 3	688E+0
-9	404E-2 3	701E+0
-9	728E-2 3	714E+0
-9	566E-2 3	724E+0
-9	566E-2 3	727E+0
-9	242E-2 3	724E+0
-9	566E-2 3	760E+0
-1	005E-1 3	695E+0
-9	404E-2 3	776E+0
-9	728E-2 3	734E+0
-9	242E-2 3	747E+0
-9	728E-2 3	753E+0
-9	242E-2 3	773E+0
-9	566E-2 3	724E+0
-9	566E-2 3	721E+0
-9	728E-2 3	773E+0
-9	404E-2 3	750E+0
-9	242E-2 3	760E+0
-9	566E-2 3	734E+0
-9	566E-2 3	718E+0
-9	566E-2 3	718E+0
-9	242E-2 3	776E+0
-9	404E-2 3	757E+0
-9	728E-2 3	744E+0
-9	566E-2 3	721E+0
-9	404E-2 3	721E+0
-9	566E-2 3	734E+0
-9	728E-2 3	760E+0
-9	079E-2 3	779E+0
-9	566E-2 3	763E+0
-1	005E-1 3	734E+0
-9	566E-2 3	727E+0
-9	566E-2 3	770E+0
-9	566E-2 3	779E+0
-9	404E-2 3	695E+0
-9	242E-2 3	708E+0
-9	566E-2 3	760E+0
-9	404E-2 3	721E+0
-9	890E-2 3	757E+0
-9	728E-2 3	734E+0
-9	728E-2 3	734E+0
-9	566E-2 3	753E+0
-9	890E-2 3	714E+0
-9	242E-2 3	721E+0
-9	566E-2 3	724E+0
-9	404E-2 3	753E+0
-9	242E-2 3	750E+0
-9	728E-2 3	734E+0
-9	728E-2 3	711E+0
-9	728E-2 3	799E+0
-9	890E-2 3	721E+0
-9	728E-2 3	740E+0
-9	566E-2 3	747E+0
-9	404E-2 3	731E+0
-9	728E-2 3	701E+0
-9	404E-2 3	708E+0
-9	566E-2 3	760E+0
-9	566E-2 3	760E+0
-9	728E-2 3	740E+0
-9	890E-2 3	737E+0
-9	404E-2 3	718E+0
-9	566E-2 3	792E+0
-9	404E-2 3	731E+0
-9	728E-2 3	766E+0
-9	242E-2 3	727E+0
-9	404E-2 3	747E+0
-9	728E-2 3	740E+0
-9	404E-2 3	753E+0
-9	566E-2 3	714E+0
-9	242E-2 3	698E+0
-9	728E-2 3	737E+0
-9	728E-2 3	714E+0
-9	566E-2 3	757E+0
-9	404E-2 3	734E+0
-1	005E-1 3	737E+0
-9	566E-2 3	675E+0
-9	242E-2 3	718E+0
-9	242E-2 3	718E+0
-9	404E-2 3	731E+0
-9	566E-2 3	734E+0
-9	079E-2 3	737E+0
-9	404E-2 3	718E+0
-9	404E-2 3	753E+0
-9	404E-2 3	718E+0
-9	404E-2 3	747E+0
-9	566E-2 3	721E+0
-9	566E-2 3	770E+0
-9	566E-2 3	744E+0
-9	566E-2 3	698E+0
-9	566E-2 3	747E+0
-9	404E-2 3	721E+0
-9	566E-2 3	731E+0
-9	566E-2 3	744E+0
-9	242E-2 3	753E+0
-9	728E-2 3	760E+0
-9	404E-2 3	708E+0
-9	242E-2 3	714E+0
-9	404E-2 3	724E+0
-9	728E-2 3	740E+0
-9	728E-2 3	734E+0
-8	917E-2 3	666E+0
-9	242E-2 3	750E+0
-9	728E-2 3	724E+0
-9	242E-2 3	714E+0
-9	566E-2 3	779E+0
-9	728E-2 3	721E+0
-1	005E-1 3	731E+0
-9	566E-2 3	731E+0
-9	404E-2 3	679E+0
-9	242E-2 3	718E+0
-9	404E-2 3	731E+0
-9	404E-2 3	721E+0
-9	242E-2 3	789E+0
-9	404E-2 3	692E+0
-9	566E-2 3	718E+0
-9	890E-2 3	770E+0
-9	404E-2 3	792E+0
-9	242E-2 3	718E+0
-9	890E-2 3	705E+0
-9	566E-2 3	757E+0
-9	079E-2 3	698E+0
-9	566E-2 3	763E+0
-9	566E-2 3	731E+0
-9	566E-2 3	734E+0
-9	404E-2 3	737E+0
-9	404E-2 3	750E+0
-9	566E-2 3	711E+0
-9	728E-2 3	731E+0
-9	079E-2 3	770E+0
-9	404E-2 3	734E+0
-9	566E-2 3	747E+0
-9	566E-2 3	701E+0
-9	242E-2 3	711E+0
-9	404E-2 3	763E+0
-9	890E-2 3	718E+0
-9	566E-2 3	721E+0
-9	566E-2 3	740E+0
-9	566E-2 3	760E+0
-9	404E-2 3	711E+0
-9	404E-2 3	721E+0
-9	242E-2 3	695E+0
-9	242E-2 3	737E+0
-9	728E-2 3	692E+0
-9	404E-2 3	705E+0
-9	566E-2 3	766E+0
-9	404E-2 3	734E+0
-9	566E-2 3	721E+0
-9	566E-2 3	750E+0
-9	404E-2 3	744E+0
-9	404E-2 3	757E+0
-9	728E-2 3	731E+0
-9	404E-2 3	727E+0
-9	728E-2 3	669E+0
-9	404E-2 3	737E+0
-9	728E-2 3	724E+0
-9	566E-2 3	721E+0
-9	566E-2 3	727E+0
-9	404E-2 3	669E+0
-9	566E-2 3	740E+0
-9	728E-2 3	698E+0
-9	566E-2 3	753E+0
-9	728E-2 3	705E+0
-9	566E-2 3	734E+0
-9	404E-2 3	731E+0
-9	566E-2 3	737E+0
-9	404E-2 3	747E+0
-9	242E-2 3	763E+0
-9	566E-2 3	747E+0
-9	404E-2 3	708E+0
-9	566E-2 3	708E+0
-9	404E-2 3	724E+0
-9	404E-2 3	711E+0
-9	404E-2 3	727E+0
-9	404E-2 3	708E+0
-9	728E-2 3	747E+0
-9	566E-2 3	734E+0
-9	404E-2 3	750E+0
-9	404E-2 3	724E+0
-9	728E-2 3	734E+0
-9	566E-2 3	747E+0
-9	404E-2 3	724E+0
-9	728E-2 3	731E+0
-9	079E-2 3	731E+0
-9	566E-2 3	714E+0
-9	566E-2 3	766E+0
-9	728E-2 3	714E+0
-9	566E-2 3	721E+0
-9	404E-2 3	760E+0
-9	242E-2 3	750E+0
-9	404E-2 3	744E+0
-9	566E-2 3	737E+0
-9	728E-2 3	731E+0
-9	890E-2 3	792E+0
-9	079E-2 3	750E+0
-9	728E-2 3	708E+0
-9	566E-2 3	770E+0
-9	566E-2 3	695E+0
-9	404E-2 3	718E+0
-9	728E-2 3	744E+0
-9	728E-2 3	734E+0
-9	404E-2 3	779E+0
-9	404E-2 3	724E+0
-9	404E-2 3	731E+0
-9	404E-2 3	727E+0
-9	728E-2 3	734E+0
-9	404E-2 3	718E+0
-9	566E-2 3	763E+0
-9	728E-2 3	714E+0
-9	404E-2 3	731E+0
-9	404E-2 3	718E+0
-9	728E-2 3	747E+0
-9	728E-2 3	727E+0
-9	566E-2 3	750E+0
-9	566E-2 3	692E+0
-9	566E-2 3	740E+0
-9	404E-2 3	734E+0
-9	404E-2 3	731E+0
-9	404E-2 3	740E+0
-9	728E-2 3	747E+0
-9	079E-2 3	705E+0
-9	566E-2 3	718E+0
-9	404E-2 3	737E+0
-9	566E-2 3	750E+0
-9	566E-2 3	698E+0
-9	079E-2 3	747E+0
-9	566E-2 3	734E+0
-9	890E-2 3	721E+0
-9	404E-2 3	731E+0
-9	404E-2 3	718E+0
-9	404E-2 3	727E+0
-9	566E-2 3	734E+0
-9	404E-2 3	757E+0
-9	404E-2 3	734E+0
-9	242E-2 3	747E+0
-9	404E-2 3	757E+0
-9	404E-2 3	718E+0
-9	890E-2 3	747E+0
-9	242E-2 3	766E+0
-9	566E-2 3	731E+0
-9	566E-2 3	734E+0
-9	079E-2 3	750E+0
-9	566E-2 3	750E+0
-9	890E-2 3	701E+0
-9	728E-2 3	737E+0
-9	404E-2 3	750E+0
-9	079E-2 3	724E+0
-9	404E-2 3	685E+0
-9	242E-2 3	711E+0
-9	404E-2 3	714E+0
-9	242E-2 3	747E+0
-9	566E-2 3	744E+0
-9	079E-2 3	737E+0
-9	079E-2 3	705E+0
-9	404E-2 3	727E+0
-9	728E-2 3	747E+0
-9	890E-2 3	727E+0
-9	566E-2 3	724E+0
-9	404E-2 3	695E+0
-9	404E-2 3	753E+0
-9	566E-2 3	740E+0
-9	404E-2 3	740E+0
-9	242E-2 3	766E+0
-9	566E-2 3	753E+0
-9	242E-2 3	685E+0
-9	242E-2 3	734E+0
-9	404E-2 3	727E+0
-9	404E-2 3	740E+0
-9	242E-2 3	773E+0
-9	242E-2 3	747E+0
-9	079E-2 3	795E+0
-9	566E-2 3	734E+0
-9	404E-2 3	675E+0
-9	728E-2 3	708E+0
-9	404E-2 3	708E+0
-9	404E-2 3	721E+0
-9	079E-2 3	727E+0
-9	079E-2 3	750E+0
-9	566E-2 3	701E+0
-9	566E-2 3	734E+0
-9	566E-2 3	718E+0
-9	404E-2 3	740E+0
-9	242E-2 3	740E+0
-9	728E-2 3	731E+0
-9	404E-2 3	698E+0
-9	404E-2 3	724E+0
-9	242E-2 3	718E+0
-9	242E-2 3	705E+0
-9	566E-2 3	727E+0
-9	242E-2 3	747E+0
-9	566E-2 3	776E+0
-9	404E-2 3	718E+0
-9	404E-2 3	659E+0
-9	566E-2 3	682E+0
-9	566E-2 3	731E+0
-9	566E-2 3	724E+0
-9	566E-2 3	698E+0
-9	566E-2 3	714E+0
[truncated: 72,357 more rows]
