# Supplementary material for: Improved ANAP incorporation and VCF analysis reveal details of P2X7 current facilitation and a limited conformational interplay between ATP binding and the intracellular ballast domain
Source: eLife. 2023 Jan 4;12:e82479. doi: 10.7554/eLife.82479 (PMC9859053; doi:10.7554/eLife.82479)
Supplement: Figure 2—figure supplement 1—source data 3. [file elife-82479-fig2-figsupp1-data3.zip › Figure-2_figure-supplement-1_source-data-3/S124anap_filterset-1_b24#13.csv]

-1.021E-1	7.915E+0	5.755E+0
-1.038E-1	7.799E+0	5.670E+0
-1.005E-1	7.811E+0	5.615E+0
-9.728E-2	7.688E+0	5.593E+0
-1.038E-1	7.889E+0	5.745E+0
-1.038E-1	7.886E+0	5.635E+0
-1.005E-1	7.795E+0	5.658E+0
-1.021E-1	7.867E+0	5.625E+0
-1.070E-1	7.954E+0	5.690E+0
-1.054E-1	7.854E+0	5.560E+0
-9.890E-2	7.824E+0	5.752E+0
-1.021E-1	7.957E+0	5.722E+0
-1.070E-1	7.889E+0	5.602E+0
-1.038E-1	7.821E+0	5.739E+0
-1.005E-1	7.695E+0	5.648E+0
-1.005E-1	7.876E+0	5.703E+0
-1.021E-1	7.815E+0	5.638E+0
-1.021E-1	8.032E+0	5.797E+0
-9.890E-2	7.841E+0	5.635E+0
-1.005E-1	7.773E+0	5.612E+0
-1.038E-1	7.938E+0	5.658E+0
-1.021E-1	7.779E+0	5.755E+0
-1.005E-1	7.724E+0	5.729E+0
-1.005E-1	7.724E+0	5.758E+0
-1.005E-1	7.724E+0	5.515E+0
-1.038E-1	7.831E+0	5.690E+0
-9.890E-2	7.747E+0	5.606E+0
-9.728E-2	7.870E+0	5.732E+0
-1.005E-1	7.954E+0	5.690E+0
-1.054E-1	7.662E+0	5.813E+0
-9.890E-2	7.656E+0	5.735E+0
-9.890E-2	7.808E+0	5.739E+0
-1.054E-1	7.750E+0	5.784E+0
-1.038E-1	7.769E+0	5.593E+0
-1.005E-1	7.828E+0	5.531E+0
-9.890E-2	7.889E+0	5.622E+0
-1.005E-1	7.769E+0	5.878E+0
-1.038E-1	7.815E+0	5.606E+0
-9.728E-2	7.510E+0	5.696E+0
-1.005E-1	7.886E+0	5.784E+0
-1.038E-1	7.831E+0	5.716E+0
-1.038E-1	7.737E+0	5.670E+0
-1.005E-1	7.756E+0	5.609E+0
-1.005E-1	7.620E+0	5.761E+0
-1.038E-1	7.766E+0	5.651E+0
-1.038E-1	7.944E+0	5.687E+0
-9.890E-2	7.760E+0	5.661E+0
-9.890E-2	7.970E+0	5.560E+0
-1.038E-1	7.776E+0	5.713E+0
-1.038E-1	7.847E+0	5.768E+0
-9.728E-2	7.932E+0	5.690E+0
-9.890E-2	7.841E+0	5.602E+0
-1.021E-1	7.889E+0	5.696E+0
-1.021E-1	7.850E+0	5.732E+0
-1.021E-1	7.883E+0	5.541E+0
-1.005E-1	7.630E+0	5.658E+0
-1.021E-1	7.919E+0	5.648E+0
-1.038E-1	7.847E+0	5.599E+0
-9.890E-2	7.805E+0	5.693E+0
-9.890E-2	7.773E+0	5.635E+0
-1.038E-1	7.928E+0	5.609E+0
-1.038E-1	7.747E+0	5.709E+0
-1.005E-1	7.857E+0	5.797E+0
-9.890E-2	7.630E+0	5.739E+0
-1.021E-1	7.649E+0	5.670E+0
-1.021E-1	7.802E+0	5.748E+0
-9.890E-2	7.721E+0	5.658E+0
-9.728E-2	7.883E+0	5.641E+0
-1.038E-1	7.987E+0	5.609E+0
-1.005E-1	7.805E+0	5.680E+0
-9.890E-2	7.607E+0	5.732E+0
-9.728E-2	7.695E+0	5.677E+0
-1.038E-1	7.957E+0	5.674E+0
-1.054E-1	7.847E+0	5.703E+0
-1.005E-1	7.925E+0	5.755E+0
-9.728E-2	7.786E+0	5.787E+0
-1.021E-1	7.769E+0	5.739E+0
-1.021E-1	7.808E+0	5.550E+0
-1.005E-1	7.760E+0	5.677E+0
-1.005E-1	7.919E+0	5.674E+0
-1.021E-1	7.915E+0	5.638E+0
-1.038E-1	7.941E+0	5.537E+0
-9.890E-2	7.773E+0	5.700E+0
-9.728E-2	7.795E+0	5.680E+0
-1.005E-1	7.896E+0	5.745E+0
-1.038E-1	7.675E+0	5.602E+0
-1.005E-1	7.876E+0	5.761E+0
-9.728E-2	7.737E+0	5.648E+0
-1.038E-1	7.828E+0	5.622E+0
-1.021E-1	7.938E+0	5.648E+0
-9.728E-2	7.821E+0	5.726E+0
-9.890E-2	7.760E+0	5.622E+0
-1.021E-1	7.932E+0	5.680E+0
-1.054E-1	7.906E+0	5.628E+0
-9.890E-2	7.708E+0	5.512E+0
-1.005E-1	7.802E+0	5.755E+0
-1.038E-1	7.815E+0	5.680E+0
-1.038E-1	7.919E+0	5.719E+0
-9.728E-2	7.974E+0	5.612E+0
-9.890E-2	7.880E+0	5.654E+0
-1.054E-1	7.808E+0	5.703E+0
-1.005E-1	7.750E+0	5.667E+0
-9.728E-2	7.805E+0	5.690E+0
-9.890E-2	7.928E+0	5.625E+0
-1.021E-1	7.883E+0	5.729E+0
-1.021E-1	7.863E+0	5.709E+0
-9.890E-2	7.721E+0	5.589E+0
-1.005E-1	7.957E+0	5.658E+0
-1.038E-1	7.837E+0	5.693E+0
-1.038E-1	7.653E+0	5.781E+0
-9.890E-2	7.766E+0	5.716E+0
-1.021E-1	7.867E+0	5.700E+0
-1.021E-1	7.983E+0	5.499E+0
-1.038E-1	7.873E+0	5.648E+0
-9.890E-2	7.834E+0	5.651E+0
-9.728E-2	7.821E+0	5.696E+0
-1.038E-1	7.811E+0	5.709E+0
-1.021E-1	7.876E+0	5.622E+0
-9.890E-2	7.970E+0	5.713E+0
-1.021E-1	7.727E+0	5.641E+0
-1.054E-1	7.902E+0	5.625E+0
-1.054E-1	7.691E+0	5.690E+0
-1.005E-1	7.863E+0	5.677E+0
-1.021E-1	7.909E+0	5.703E+0
-1.038E-1	7.698E+0	5.761E+0
-1.005E-1	7.847E+0	5.709E+0
-1.021E-1	7.789E+0	5.683E+0
-9.890E-2	7.854E+0	5.732E+0
-1.021E-1	7.821E+0	5.683E+0
-1.054E-1	7.828E+0	5.703E+0
-9.728E-2	7.906E+0	5.661E+0
-1.005E-1	7.863E+0	5.755E+0
-1.021E-1	7.889E+0	5.596E+0
-1.054E-1	7.993E+0	5.693E+0
-9.728E-2	7.883E+0	5.726E+0
-9.890E-2	7.983E+0	5.667E+0
-1.021E-1	7.786E+0	5.771E+0
-1.038E-1	7.857E+0	5.563E+0
-9.890E-2	7.818E+0	5.615E+0
-1.005E-1	7.743E+0	5.550E+0
-1.038E-1	7.760E+0	5.641E+0
-1.054E-1	7.821E+0	5.726E+0
-9.890E-2	7.863E+0	5.667E+0
-1.005E-1	7.747E+0	5.674E+0
-1.021E-1	7.847E+0	5.732E+0
-1.038E-1	7.967E+0	5.641E+0
-9.890E-2	7.841E+0	5.576E+0
-9.890E-2	7.782E+0	5.700E+0
-1.038E-1	7.854E+0	5.683E+0
-1.038E-1	7.633E+0	5.761E+0
-1.005E-1	7.834E+0	5.732E+0
-1.021E-1	7.847E+0	5.648E+0
-1.038E-1	7.578E+0	5.690E+0
-1.021E-1	7.893E+0	5.755E+0
-9.890E-2	7.763E+0	5.732E+0
-1.005E-1	7.854E+0	5.651E+0
-1.038E-1	7.747E+0	5.833E+0
-1.054E-1	7.773E+0	5.641E+0
-9.890E-2	7.857E+0	5.589E+0
-9.890E-2	7.795E+0	5.898E+0
-1.021E-1	8.052E+0	5.768E+0
-1.038E-1	7.795E+0	5.567E+0
-9.890E-2	7.695E+0	5.661E+0
-1.021E-1	7.876E+0	5.537E+0
-1.038E-1	7.688E+0	5.674E+0
-1.021E-1	7.906E+0	5.667E+0
-1.005E-1	7.737E+0	5.661E+0
-9.890E-2	7.912E+0	5.816E+0
-1.054E-1	7.935E+0	5.651E+0
-1.021E-1	7.837E+0	5.599E+0
-9.890E-2	7.802E+0	5.622E+0
-9.890E-2	7.786E+0	5.794E+0
-1.021E-1	7.799E+0	5.816E+0
-1.038E-1	7.805E+0	5.713E+0
-1.021E-1	7.776E+0	5.648E+0
-9.890E-2	7.724E+0	5.661E+0
-1.038E-1	7.925E+0	5.726E+0
-1.038E-1	7.811E+0	5.557E+0
-9.890E-2	7.782E+0	5.829E+0
-9.890E-2	7.834E+0	5.612E+0
-1.021E-1	7.935E+0	5.700E+0
-1.054E-1	7.756E+0	5.687E+0
-9.890E-2	7.837E+0	5.778E+0
-9.890E-2	7.750E+0	5.719E+0
-1.021E-1	7.899E+0	5.641E+0
-1.021E-1	7.669E+0	5.709E+0
-1.005E-1	7.883E+0	5.664E+0
-9.728E-2	7.776E+0	5.846E+0
-1.021E-1	7.786E+0	5.593E+0
-1.005E-1	7.727E+0	5.612E+0
-9.728E-2	7.669E+0	5.434E+0
-1.021E-1	7.889E+0	5.635E+0
-1.021E-1	7.828E+0	5.713E+0
-1.038E-1	7.795E+0	5.674E+0
-9.890E-2	7.815E+0	5.745E+0
-1.005E-1	7.747E+0	5.719E+0
-1.054E-1	7.899E+0	5.758E+0
-1.054E-1	7.672E+0	5.709E+0
-9.890E-2	7.915E+0	5.719E+0
-9.890E-2	7.831E+0	5.651E+0
-1.005E-1	7.753E+0	5.654E+0
-1.054E-1	7.915E+0	5.716E+0
-9.890E-2	7.941E+0	5.632E+0
-1.005E-1	7.996E+0	5.547E+0
-1.021E-1	7.850E+0	5.664E+0
-1.038E-1	7.808E+0	5.563E+0
-9.728E-2	7.808E+0	5.742E+0
-9.890E-2	7.792E+0	5.651E+0
-1.038E-1	7.685E+0	5.661E+0
-1.054E-1	7.698E+0	5.713E+0
-9.890E-2	7.857E+0	5.599E+0
-1.005E-1	7.854E+0	5.778E+0
-1.038E-1	7.769E+0	5.739E+0
-1.038E-1	8.029E+0	5.703E+0
-9.890E-2	7.886E+0	5.664E+0
-1.005E-1	7.970E+0	5.739E+0
-1.038E-1	7.708E+0	5.833E+0
-1.038E-1	7.747E+0	5.794E+0
-9.890E-2	7.760E+0	5.670E+0
-9.890E-2	7.834E+0	5.622E+0
-1.054E-1	7.724E+0	5.774E+0
-1.038E-1	7.760E+0	5.755E+0
-1.005E-1	7.808E+0	5.609E+0
-1.005E-1	7.815E+0	5.784E+0
-1.038E-1	7.773E+0	5.632E+0
-1.038E-1	7.659E+0	5.761E+0
-9.890E-2	7.678E+0	5.537E+0
-9.728E-2	7.753E+0	5.683E+0
-1.054E-1	7.880E+0	5.726E+0
-1.038E-1	7.763E+0	5.609E+0
-9.890E-2	7.935E+0	5.726E+0
-1.005E-1	7.867E+0	5.778E+0
-1.038E-1	7.922E+0	5.800E+0
-1.038E-1	7.792E+0	5.722E+0
-9.890E-2	7.876E+0	5.573E+0
-1.021E-1	7.792E+0	5.654E+0
-1.038E-1	7.756E+0	5.531E+0
-1.054E-1	7.919E+0	5.839E+0
-1.021E-1	7.850E+0	5.742E+0
-9.890E-2	7.828E+0	5.664E+0
-1.038E-1	7.854E+0	5.690E+0
-1.021E-1	7.659E+0	5.661E+0
-1.005E-1	7.821E+0	5.735E+0
-9.890E-2	7.659E+0	5.693E+0
-1.054E-1	7.821E+0	5.654E+0
-1.038E-1	7.763E+0	5.541E+0
-9.890E-2	7.883E+0	5.703E+0
-1.005E-1	7.983E+0	5.677E+0
-1.038E-1	7.844E+0	5.683E+0
-1.038E-1	7.769E+0	5.531E+0
-9.566E-2	7.675E+0	5.648E+0
-9.728E-2	7.730E+0	5.512E+0
-1.021E-1	7.747E+0	5.713E+0
-1.038E-1	7.944E+0	5.560E+0
-9.728E-2	7.818E+0	5.654E+0
-9.890E-2	7.695E+0	5.755E+0
-1.054E-1	7.659E+0	5.683E+0
-1.054E-1	7.737E+0	5.771E+0
-1.038E-1	7.863E+0	5.648E+0
-1.005E-1	7.711E+0	5.800E+0
-1.005E-1	7.828E+0	5.625E+0
-1.038E-1	7.935E+0	5.693E+0
-1.005E-1	7.964E+0	5.810E+0
-9.890E-2	7.782E+0	5.573E+0
-1.038E-1	7.919E+0	5.661E+0
-1.005E-1	7.808E+0	5.709E+0
-9.890E-2	7.834E+0	5.615E+0
-9.890E-2	8.087E+0	5.826E+0
-1.054E-1	7.743E+0	5.784E+0
-1.021E-1	7.847E+0	5.914E+0
-9.890E-2	7.756E+0	5.544E+0
-1.005E-1	7.737E+0	5.703E+0
-1.038E-1	7.747E+0	5.641E+0
-1.038E-1	7.944E+0	5.651E+0
-9.728E-2	7.737E+0	5.690E+0
-9.890E-2	7.737E+0	5.638E+0
-1.038E-1	7.805E+0	5.752E+0
-1.038E-1	7.711E+0	5.800E+0
-1.005E-1	7.867E+0	5.784E+0
-1.005E-1	7.857E+0	5.638E+0
-1.021E-1	7.799E+0	5.563E+0
-1.021E-1	7.802E+0	5.664E+0
-1.005E-1	8.003E+0	5.664E+0
-9.728E-2	7.691E+0	5.748E+0
-1.038E-1	7.802E+0	5.781E+0
-1.021E-1	7.867E+0	5.726E+0
-9.728E-2	7.779E+0	5.622E+0
-9.728E-2	7.889E+0	5.612E+0
-1.038E-1	7.766E+0	5.791E+0
-1.038E-1	7.724E+0	5.677E+0
-9.890E-2	7.873E+0	5.732E+0
-1.005E-1	7.863E+0	5.878E+0
-1.054E-1	7.688E+0	5.602E+0
-1.054E-1	7.682E+0	5.638E+0
-9.728E-2	7.886E+0	5.641E+0
-9.890E-2	7.951E+0	5.719E+0
-1.038E-1	7.870E+0	5.641E+0
-1.021E-1	7.850E+0	5.745E+0
-1.005E-1	7.779E+0	5.687E+0
-9.890E-2	7.766E+0	5.619E+0
-1.054E-1	7.782E+0	5.732E+0
-1.038E-1	7.802E+0	5.677E+0
-9.728E-2	7.750E+0	5.729E+0
-1.021E-1	7.740E+0	5.635E+0
-1.021E-1	7.792E+0	5.791E+0
-1.021E-1	7.747E+0	5.537E+0
-1.021E-1	7.730E+0	5.641E+0
-9.890E-2	7.711E+0	5.622E+0
-1.005E-1	7.760E+0	5.674E+0
-1.021E-1	7.776E+0	5.745E+0
-1.005E-1	7.792E+0	5.602E+0
-9.890E-2	7.847E+0	5.563E+0
-1.054E-1	7.857E+0	5.534E+0
-1.038E-1	7.902E+0	5.648E+0
-1.005E-1	7.828E+0	5.554E+0
-9.728E-2	7.773E+0	5.586E+0
-1.070E-1	7.789E+0	5.693E+0
-1.005E-1	7.685E+0	5.787E+0
-9.890E-2	7.799E+0	5.599E+0
-9.728E-2	7.863E+0	5.677E+0
-1.054E-1	7.795E+0	5.680E+0
-1.038E-1	7.792E+0	5.726E+0
-9.728E-2	7.837E+0	5.651E+0
-9.890E-2	7.724E+0	5.528E+0
-1.038E-1	7.867E+0	5.690E+0
-1.021E-1	7.789E+0	5.703E+0
-9.890E-2	7.766E+0	5.726E+0
-9.728E-2	7.779E+0	5.709E+0
-1.038E-1	7.883E+0	5.658E+0
-1.038E-1	7.737E+0	5.641E+0
-9.728E-2	7.662E+0	5.771E+0
-1.021E-1	7.789E+0	5.745E+0
-1.038E-1	7.815E+0	5.651E+0
-1.021E-1	7.753E+0	5.664E+0
-9.728E-2	7.808E+0	5.703E+0
-9.728E-2	7.944E+0	5.586E+0
-1.021E-1	7.844E+0	5.693E+0
-1.021E-1	7.776E+0	5.713E+0
-9.890E-2	7.627E+0	5.803E+0
-1.005E-1	7.821E+0	5.648E+0
-1.054E-1	7.727E+0	5.781E+0
-1.038E-1	7.792E+0	5.683E+0
-9.890E-2	7.656E+0	5.615E+0
-9.890E-2	7.682E+0	5.664E+0
-1.021E-1	7.896E+0	5.687E+0
-1.038E-1	7.717E+0	5.576E+0
-9.728E-2	7.815E+0	5.709E+0
-9.890E-2	7.691E+0	5.651E+0
-1.054E-1	7.922E+0	5.670E+0
-1.021E-1	7.786E+0	5.667E+0
-9.728E-2	7.669E+0	5.622E+0
-1.005E-1	7.763E+0	5.774E+0
-1.005E-1	7.714E+0	5.667E+0
-1.038E-1	7.941E+0	5.573E+0
-1.005E-1	7.828E+0	5.638E+0
-1.021E-1	7.880E+0	5.765E+0
-1.038E-1	7.818E+0	5.732E+0
-1.038E-1	7.808E+0	5.651E+0
-1.005E-1	7.795E+0	5.567E+0
-9.890E-2	7.873E+0	5.622E+0
-1.038E-1	7.656E+0	5.709E+0
-9.890E-2	7.750E+0	5.570E+0
-9.890E-2	7.850E+0	5.586E+0
-1.038E-1	7.724E+0	5.583E+0
-1.038E-1	7.789E+0	5.615E+0
-1.021E-1	7.747E+0	5.651E+0
-9.890E-2	7.730E+0	5.778E+0
-9.890E-2	7.698E+0	5.596E+0
-1.021E-1	7.799E+0	5.612E+0
-1.038E-1	7.782E+0	5.606E+0
-9.728E-2	7.708E+0	5.596E+0
-1.021E-1	7.896E+0	5.619E+0
-1.038E-1	7.925E+0	5.576E+0
-1.038E-1	7.750E+0	5.778E+0
-9.890E-2	7.876E+0	5.719E+0
-1.005E-1	7.932E+0	5.758E+0
-1.021E-1	7.763E+0	5.709E+0
-1.038E-1	7.740E+0	5.606E+0
-1.005E-1	7.818E+0	5.703E+0
-1.005E-1	7.922E+0	5.651E+0
-1.021E-1	7.824E+0	5.667E+0
-1.038E-1	7.818E+0	5.761E+0
-9.728E-2	7.837E+0	5.713E+0
-9.890E-2	7.893E+0	5.635E+0
-1.038E-1	8.003E+0	5.784E+0
-1.038E-1	7.818E+0	5.696E+0
-9.890E-2	7.944E+0	5.580E+0
-9.890E-2	7.880E+0	5.628E+0
-1.021E-1	7.666E+0	5.680E+0
-1.038E-1	7.704E+0	5.615E+0
-9.728E-2	7.646E+0	5.722E+0
-1.038E-1	7.756E+0	5.563E+0
-1.038E-1	7.828E+0	5.570E+0
-1.021E-1	7.779E+0	5.706E+0
-9.728E-2	7.886E+0	5.752E+0
-9.728E-2	7.766E+0	5.641E+0
-1.021E-1	7.860E+0	5.807E+0
-1.038E-1	7.863E+0	5.602E+0
-9.566E-2	7.773E+0	5.667E+0
-9.890E-2	7.727E+0	5.670E+0
-1.005E-1	7.837E+0	5.505E+0
-1.021E-1	7.704E+0	5.693E+0
-9.890E-2	7.944E+0	5.904E+0
-9.890E-2	7.967E+0	5.583E+0
-1.021E-1	7.850E+0	5.748E+0
-1.021E-1	7.753E+0	5.661E+0
-1.021E-1	7.831E+0	5.492E+0
-1.021E-1	7.678E+0	5.599E+0
-1.021E-1	7.766E+0	5.667E+0
-1.038E-1	7.747E+0	5.771E+0
-1.005E-1	7.786E+0	5.641E+0
-1.005E-1	7.818E+0	5.550E+0
-1.021E-1	7.863E+0	5.469E+0
-1.021E-1	7.805E+0	5.619E+0
-9.890E-2	7.773E+0	5.654E+0
-1.021E-1	7.610E+0	5.596E+0
-1.038E-1	7.753E+0	5.635E+0
-9.890E-2	7.834E+0	5.651E+0
-1.005E-1	7.701E+0	5.771E+0
-1.021E-1	7.782E+0	5.706E+0
-1.021E-1	7.808E+0	5.615E+0
-1.038E-1	7.896E+0	5.531E+0
-9.566E-2	7.799E+0	5.628E+0
-1.021E-1	7.763E+0	5.748E+0
-1.038E-1	7.824E+0	5.700E+0
-9.890E-2	7.734E+0	5.745E+0
-9.890E-2	7.847E+0	5.755E+0
-1.005E-1	7.893E+0	5.651E+0
-1.021E-1	7.837E+0	5.742E+0
-1.021E-1	7.708E+0	5.622E+0
-9.890E-2	7.831E+0	5.713E+0
-1.005E-1	7.863E+0	5.625E+0
-1.070E-1	7.633E+0	5.641E+0
-1.038E-1	7.653E+0	5.638E+0
-1.005E-1	7.857E+0	5.732E+0
-1.038E-1	7.662E+0	5.609E+0
-1.054E-1	7.873E+0	5.670E+0
-1.021E-1	7.782E+0	5.664E+0
-9.566E-2	7.873E+0	5.628E+0
-9.890E-2	7.773E+0	5.602E+0
-1.038E-1	7.756E+0	5.651E+0
-1.021E-1	7.763E+0	5.651E+0
-1.005E-1	7.662E+0	5.563E+0
-1.005E-1	7.850E+0	5.664E+0
-1.021E-1	7.834E+0	5.674E+0
-1.021E-1	7.828E+0	5.713E+0
-9.890E-2	7.867E+0	5.661E+0
-9.728E-2	7.776E+0	5.696E+0
-1.054E-1	7.854E+0	5.586E+0
-1.005E-1	7.837E+0	5.589E+0
-9.890E-2	7.763E+0	5.580E+0
-9.728E-2	7.734E+0	5.645E+0
-1.038E-1	7.688E+0	5.528E+0
-1.005E-1	7.682E+0	5.531E+0
-9.728E-2	7.779E+0	5.807E+0
-1.005E-1	7.802E+0	5.619E+0
-1.021E-1	7.844E+0	5.752E+0
-1.021E-1	7.870E+0	5.596E+0
-9.728E-2	7.876E+0	5.703E+0
-1.005E-1	7.789E+0	5.677E+0
-1.054E-1	7.782E+0	5.596E+0
-1.021E-1	7.821E+0	5.638E+0
-9.890E-2	7.753E+0	5.664E+0
-9.890E-2	7.708E+0	5.752E+0
-1.021E-1	7.808E+0	5.489E+0
-1.038E-1	7.841E+0	5.696E+0
-9.890E-2	7.597E+0	5.641E+0
-9.890E-2	7.873E+0	5.661E+0
-1.021E-1	7.854E+0	5.774E+0
-1.021E-1	7.659E+0	5.664E+0
-9.890E-2	7.821E+0	5.599E+0
-9.728E-2	7.701E+0	5.661E+0
-1.038E-1	7.896E+0	5.709E+0
-1.005E-1	7.760E+0	5.664E+0
-9.890E-2	7.740E+0	5.677E+0
-9.890E-2	7.786E+0	5.713E+0
-1.054E-1	7.753E+0	5.709E+0
-1.021E-1	7.630E+0	5.557E+0
-9.890E-2	7.730E+0	5.521E+0
-1.005E-1	7.760E+0	5.632E+0
-1.054E-1	7.662E+0	5.726E+0
-1.038E-1	7.678E+0	5.654E+0
-1.005E-1	7.786E+0	5.768E+0
-9.890E-2	7.925E+0	5.664E+0
-1.054E-1	7.786E+0	5.563E+0
-1.021E-1	7.824E+0	5.473E+0
-9.566E-2	7.669E+0	5.761E+0
-9.890E-2	7.737E+0	5.635E+0
-1.038E-1	7.857E+0	5.645E+0
-1.005E-1	7.776E+0	5.596E+0
-9.890E-2	7.948E+0	5.651E+0
-1.038E-1	7.714E+0	5.690E+0
-1.054E-1	7.789E+0	5.771E+0
-1.021E-1	7.724E+0	5.683E+0
-9.890E-2	7.669E+0	5.612E+0
-9.890E-2	7.753E+0	5.735E+0
-1.054E-1	7.743E+0	5.664E+0
-1.005E-1	7.909E+0	5.648E+0
-9.890E-2	7.799E+0	5.541E+0
-9.890E-2	7.876E+0	5.687E+0
-1.054E-1	7.792E+0	5.554E+0
-1.038E-1	7.708E+0	5.641E+0
-1.005E-1	7.701E+0	5.664E+0
-1.005E-1	7.708E+0	5.794E+0
-1.054E-1	7.640E+0	5.758E+0
-1.021E-1	7.704E+0	5.512E+0
-9.890E-2	7.756E+0	5.709E+0
-9.890E-2	7.795E+0	5.476E+0
-1.021E-1	7.620E+0	5.748E+0
-1.054E-1	7.740E+0	5.729E+0
-9.890E-2	7.844E+0	5.687E+0
-1.005E-1	7.802E+0	5.632E+0
-1.038E-1	7.841E+0	5.713E+0
-1.005E-1	7.854E+0	5.560E+0
-9.890E-2	7.747E+0	5.651E+0
-1.005E-1	7.708E+0	5.713E+0
-1.038E-1	7.779E+0	5.732E+0
-1.005E-1	7.711E+0	5.602E+0
-1.005E-1	7.666E+0	5.765E+0
-1.005E-1	7.860E+0	5.586E+0
-1.021E-1	7.792E+0	5.674E+0
-1.005E-1	7.789E+0	5.628E+0
-9.890E-2	7.769E+0	5.502E+0
-1.005E-1	7.708E+0	5.622E+0
-1.021E-1	7.666E+0	5.586E+0
-1.005E-1	7.760E+0	5.726E+0
-9.566E-2	7.789E+0	5.693E+0
-1.005E-1	7.737E+0	5.855E+0
-1.021E-1	7.711E+0	5.713E+0
-1.005E-1	7.834E+0	5.687E+0
-9.728E-2	7.724E+0	5.816E+0
-9.890E-2	7.802E+0	5.661E+0
-1.038E-1	7.867E+0	5.648E+0
-1.005E-1	7.808E+0	5.599E+0
-9.890E-2	7.662E+0	5.638E+0
-9.890E-2	7.782E+0	5.800E+0
-1.005E-1	7.844E+0	5.758E+0
-1.038E-1	7.935E+0	5.797E+0
-9.890E-2	8.039E+0	5.774E+0
-1.005E-1	7.850E+0	5.664E+0
-1.038E-1	7.782E+0	5.781E+0
-1.054E-1	7.841E+0	5.499E+0
-9.728E-2	7.876E+0	5.596E+0
-1.005E-1	7.597E+0	5.651E+0
-1.038E-1	7.698E+0	5.674E+0
-1.038E-1	7.837E+0	5.473E+0
-9.890E-2	7.967E+0	5.612E+0
-1.005E-1	7.734E+0	5.625E+0
-1.021E-1	7.636E+0	5.645E+0
-1.021E-1	7.675E+0	5.787E+0
-9.890E-2	7.756E+0	5.667E+0
-1.005E-1	7.701E+0	5.648E+0
-1.005E-1	7.782E+0	5.492E+0
-1.038E-1	7.633E+0	5.709E+0
-9.728E-2	7.844E+0	5.745E+0
-1.021E-1	7.691E+0	5.683E+0
-1.054E-1	7.909E+0	5.700E+0
-1.038E-1	7.805E+0	5.651E+0
-9.890E-2	7.717E+0	5.508E+0
-1.005E-1	7.737E+0	5.638E+0
-1.038E-1	7.727E+0	5.664E+0
-1.021E-1	7.717E+0	5.563E+0
-9.890E-2	7.786E+0	5.534E+0
-1.005E-1	7.857E+0	5.667E+0
-1.038E-1	7.802E+0	5.635E+0
-1.005E-1	7.919E+0	5.495E+0
-1.005E-1	7.808E+0	5.641E+0
-1.005E-1	7.701E+0	5.563E+0
-1.021E-1	7.695E+0	5.632E+0
-1.038E-1	7.776E+0	5.651E+0
-1.021E-1	7.808E+0	5.677E+0
-1.005E-1	7.773E+0	5.599E+0
-1.054E-1	7.727E+0	5.635E+0
-1.021E-1	7.682E+0	5.670E+0
-9.728E-2	7.623E+0	5.537E+0
-1.021E-1	7.627E+0	5.641E+0
-1.021E-1	7.906E+0	5.645E+0
-1.038E-1	7.844E+0	5.661E+0
-9.728E-2	7.750E+0	5.664E+0
-1.021E-1	7.743E+0	5.612E+0
-1.021E-1	7.824E+0	5.765E+0
-1.021E-1	7.750E+0	5.570E+0
-9.728E-2	7.886E+0	5.670E+0
-9.728E-2	7.863E+0	5.567E+0
-1.021E-1	7.824E+0	5.661E+0
-1.021E-1	7.756E+0	5.541E+0
-9.890E-2	7.753E+0	5.583E+0
-9.890E-2	7.682E+0	5.771E+0
-1.021E-1	7.828E+0	5.567E+0
-1.021E-1	8.019E+0	5.687E+0
-9.890E-2	7.695E+0	5.635E+0
-9.890E-2	7.828E+0	5.632E+0
-1.021E-1	7.727E+0	5.622E+0
-1.021E-1	7.627E+0	5.765E+0
-9.890E-2	7.763E+0	5.372E+0
-1.021E-1	7.841E+0	5.696E+0
-1.038E-1	7.743E+0	5.622E+0
-1.005E-1	7.750E+0	5.739E+0
-9.890E-2	7.766E+0	5.586E+0
-1.005E-1	7.896E+0	5.670E+0
-1.054E-1	7.831E+0	5.755E+0
-1.038E-1	7.672E+0	5.651E+0
-1.005E-1	7.724E+0	5.547E+0
-1.005E-1	7.860E+0	5.677E+0
-1.054E-1	7.682E+0	5.576E+0
-9.890E-2	7.789E+0	5.544E+0
-9.890E-2	7.834E+0	5.693E+0
-1.021E-1	7.902E+0	5.829E+0
-1.038E-1	7.743E+0	5.606E+0
-9.728E-2	7.893E+0	5.638E+0
-9.728E-2	7.701E+0	5.596E+0
-9.890E-2	7.828E+0	5.670E+0
-1.054E-1	7.883E+0	5.580E+0
-1.021E-1	7.837E+0	5.693E+0
-9.890E-2	7.672E+0	5.570E+0
-1.005E-1	7.708E+0	5.570E+0
-1.054E-1	7.717E+0	5.745E+0
-1.021E-1	7.753E+0	5.700E+0
-9.890E-2	7.737E+0	5.625E+0
-9.728E-2	7.779E+0	5.628E+0
-1.038E-1	7.724E+0	5.752E+0
-1.005E-1	7.743E+0	5.778E+0
-9.728E-2	7.795E+0	5.547E+0
-9.890E-2	7.708E+0	5.606E+0
-1.038E-1	7.717E+0	5.739E+0
-9.890E-2	7.721E+0	5.599E+0
-9.890E-2	7.756E+0	5.765E+0
-9.890E-2	7.857E+0	5.781E+0
-1.054E-1	7.857E+0	5.739E+0
-1.005E-1	7.708E+0	5.677E+0
-1.005E-1	7.737E+0	5.670E+0
-1.005E-1	7.669E+0	5.709E+0
-1.054E-1	7.614E+0	5.862E+0
-1.021E-1	7.831E+0	5.674E+0
-1.005E-1	7.867E+0	5.635E+0
-9.728E-2	7.740E+0	5.706E+0
-1.054E-1	7.789E+0	5.680E+0
-1.005E-1	7.620E+0	5.709E+0
-1.005E-1	7.571E+0	5.664E+0
-9.728E-2	7.766E+0	5.784E+0
-1.054E-1	7.815E+0	5.739E+0
-1.021E-1	7.750E+0	5.651E+0
-9.890E-2	7.808E+0	5.690E+0
-9.728E-2	7.704E+0	5.680E+0
-1.021E-1	7.837E+0	5.739E+0
-1.021E-1	7.786E+0	5.622E+0
-1.005E-1	7.724E+0	5.586E+0
-1.005E-1	7.795E+0	5.726E+0
-1.054E-1	7.776E+0	5.632E+0
-1.021E-1	7.614E+0	5.703E+0
-9.890E-2	7.870E+0	5.615E+0
-9.728E-2	7.779E+0	5.670E+0
-1.038E-1	7.805E+0	5.664E+0
-1.021E-1	7.850E+0	5.661E+0
-9.890E-2	7.928E+0	5.593E+0
-9.890E-2	7.944E+0	5.567E+0
-1.038E-1	7.756E+0	5.525E+0
-1.005E-1	7.850E+0	5.544E+0
-9.890E-2	7.776E+0	5.833E+0
-1.005E-1	7.766E+0	5.709E+0
-1.021E-1	8.003E+0	5.670E+0
-1.005E-1	7.808E+0	5.505E+0
-1.005E-1	7.698E+0	5.596E+0
-9.890E-2	7.880E+0	5.670E+0
-1.021E-1	7.711E+0	5.719E+0
-1.021E-1	7.789E+0	5.700E+0
-1.005E-1	7.831E+0	5.661E+0
-1.005E-1	7.704E+0	5.729E+0
-1.038E-1	7.964E+0	5.748E+0
-1.038E-1	7.662E+0	5.632E+0
-9.890E-2	7.776E+0	5.687E+0
-9.728E-2	7.724E+0	5.541E+0
-1.054E-1	7.636E+0	5.645E+0
-1.005E-1	7.811E+0	5.648E+0
-9.890E-2	7.970E+0	5.742E+0
-1.021E-1	7.675E+0	5.670E+0
-1.054E-1	7.795E+0	5.615E+0
-1.021E-1	7.756E+0	5.748E+0
-9.890E-2	7.782E+0	5.683E+0
-1.005E-1	7.811E+0	5.683E+0
-1.038E-1	7.805E+0	5.593E+0
-1.021E-1	7.912E+0	5.615E+0
-9.566E-2	7.730E+0	5.641E+0
-9.890E-2	7.821E+0	5.771E+0
-1.054E-1	7.919E+0	5.609E+0
-1.021E-1	7.928E+0	5.586E+0
-9.728E-2	7.714E+0	5.544E+0
-1.005E-1	7.763E+0	5.570E+0
-1.038E-1	7.779E+0	5.508E+0
-1.038E-1	7.850E+0	5.525E+0
-9.728E-2	7.837E+0	5.645E+0
-1.021E-1	7.837E+0	5.518E+0
-1.070E-1	7.656E+0	5.606E+0
-1.005E-1	7.737E+0	5.674E+0
-1.005E-1	7.704E+0	5.534E+0
-1.005E-1	7.805E+0	5.606E+0
-1.054E-1	7.747E+0	5.589E+0
-1.021E-1	7.646E+0	5.667E+0
-9.566E-2	7.805E+0	5.677E+0
-1.021E-1	7.821E+0	5.719E+0
-1.005E-1	7.922E+0	5.573E+0
-1.038E-1	7.821E+0	5.586E+0
-9.890E-2	7.847E+0	5.628E+0
-9.728E-2	7.727E+0	5.670E+0
-1.038E-1	7.811E+0	5.661E+0
-1.038E-1	7.727E+0	5.709E+0
-9.566E-2	7.730E+0	5.667E+0
-1.005E-1	7.805E+0	5.658E+0
-1.038E-1	7.808E+0	5.706E+0
-1.021E-1	7.802E+0	5.687E+0
-9.566E-2	7.698E+0	5.606E+0
-9.890E-2	7.808E+0	5.664E+0
-1.054E-1	7.831E+0	5.693E+0
-1.021E-1	7.938E+0	5.683E+0
-9.728E-2	7.633E+0	5.625E+0
-9.890E-2	7.876E+0	5.550E+0
-1.054E-1	7.870E+0	5.563E+0
-1.005E-1	7.847E+0	5.722E+0
-9.890E-2	7.867E+0	5.648E+0
-1.021E-1	7.906E+0	5.719E+0
-1.021E-1	7.675E+0	5.664E+0
-1.038E-1	7.808E+0	5.670E+0
-9.890E-2	7.854E+0	5.703E+0
-9.890E-2	7.747E+0	5.567E+0
-1.005E-1	7.675E+0	5.761E+0
-1.005E-1	7.760E+0	5.638E+0
-9.890E-2	7.815E+0	5.722E+0
-9.890E-2	7.678E+0	5.599E+0
-1.038E-1	7.792E+0	5.758E+0
-1.038E-1	7.766E+0	5.554E+0
-9.890E-2	7.773E+0	5.641E+0
-9.890E-2	7.691E+0	5.648E+0
-1.021E-1	7.737E+0	5.651E+0
-1.038E-1	7.769E+0	5.709E+0
-9.890E-2	7.854E+0	5.693E+0
-1.021E-1	7.769E+0	5.703E+0
-1.021E-1	7.834E+0	5.554E+0
-1.005E-1	7.685E+0	5.508E+0
-9.890E-2	7.915E+0	5.706E+0
-1.005E-1	7.734E+0	5.625E+0
-1.005E-1	7.834E+0	5.537E+0
-1.054E-1	7.691E+0	5.648E+0
-9.890E-2	7.717E+0	5.729E+0
-1.005E-1	7.734E+0	5.670E+0
-1.021E-1	7.860E+0	5.619E+0
-1.005E-1	7.802E+0	5.693E+0
-9.890E-2	7.792E+0	5.602E+0
-9.728E-2	7.805E+0	5.602E+0
-1.054E-1	7.818E+0	5.677E+0
-1.021E-1	7.695E+0	5.703E+0
-9.566E-2	7.701E+0	5.700E+0
-1.005E-1	7.850E+0	5.664E+0
-1.021E-1	7.737E+0	5.609E+0
-1.021E-1	7.756E+0	5.696E+0
-9.890E-2	7.782E+0	5.664E+0
-1.005E-1	7.847E+0	5.771E+0
-1.038E-1	7.915E+0	5.641E+0
-1.005E-1	7.808E+0	5.615E+0
-9.890E-2	7.717E+0	5.661E+0
-1.021E-1	7.860E+0	5.495E+0
-1.038E-1	7.782E+0	5.719E+0
-1.005E-1	7.666E+0	5.658E+0
-9.728E-2	7.847E+0	5.654E+0
-9.890E-2	7.844E+0	5.803E+0
-1.021E-1	7.876E+0	5.602E+0
-1.021E-1	7.701E+0	5.619E+0
-1.005E-1	7.860E+0	5.576E+0
-1.005E-1	7.789E+0	5.778E+0
-1.021E-1	7.831E+0	5.687E+0
-1.021E-1	7.698E+0	5.680E+0
-9.728E-2	7.737E+0	5.700E+0
-1.021E-1	7.863E+0	5.664E+0
-1.021E-1	7.750E+0	5.635E+0
-1.005E-1	7.834E+0	5.596E+0
-1.005E-1	7.850E+0	5.612E+0
-1.021E-1	7.756E+0	5.683E+0
-1.021E-1	7.837E+0	5.534E+0
-1.005E-1	7.818E+0	5.593E+0
-9.890E-2	7.847E+0	5.680E+0
-1.005E-1	7.909E+0	5.670E+0
-1.021E-1	7.941E+0	5.528E+0
-1.021E-1	7.769E+0	5.690E+0
-9.890E-2	7.831E+0	5.576E+0
-1.005E-1	7.717E+0	5.641E+0
-1.021E-1	7.909E+0	5.745E+0
-1.005E-1	7.756E+0	5.612E+0
-9.404E-2	7.750E+0	5.722E+0
-1.005E-1	7.860E+0	5.622E+0
-1.021E-1	7.724E+0	5.638E+0
-1.021E-1	7.773E+0	5.479E+0
-9.890E-2	7.915E+0	5.735E+0
-1.005E-1	7.786E+0	5.645E+0
-9.890E-2	7.753E+0	5.589E+0
-1.005E-1	7.850E+0	5.576E+0
-9.890E-2	7.737E+0	5.567E+0
-9.890E-2	7.808E+0	5.648E+0
-1.021E-1	7.980E+0	5.667E+0
-1.005E-1	7.695E+0	5.658E+0
-9.566E-2	7.753E+0	5.661E+0
-9.890E-2	7.922E+0	5.670E+0
-1.054E-1	7.789E+0	5.742E+0
-1.021E-1	7.893E+0	5.683E+0
-9.728E-2	7.786E+0	5.768E+0
-1.005E-1	7.727E+0	5.586E+0
-1.021E-1	7.850E+0	5.784E+0
-1.021E-1	7.808E+0	5.742E+0
-9.890E-2	7.789E+0	5.661E+0
-1.005E-1	7.795E+0	5.586E+0
-1.038E-1	7.831E+0	5.677E+0
-1.021E-1	7.951E+0	5.528E+0
-9.890E-2	7.782E+0	5.512E+0
-1.005E-1	7.743E+0	5.593E+0
-1.021E-1	7.795E+0	5.563E+0
-1.021E-1	7.909E+0	5.654E+0
-9.404E-2	7.850E+0	5.645E+0
-9.890E-2	7.743E+0	5.674E+0
-1.021E-1	7.948E+0	5.651E+0
-1.021E-1	7.734E+0	5.787E+0
-9.728E-2	7.685E+0	5.658E+0
-1.005E-1	7.747E+0	5.800E+0
-1.054E-1	7.850E+0	5.658E+0
-1.038E-1	7.604E+0	5.632E+0
-1.005E-1	7.847E+0	5.651E+0
-1.005E-1	7.743E+0	5.625E+0
-1.021E-1	7.708E+0	5.687E+0
-1.005E-1	7.789E+0	5.589E+0
-1.005E-1	7.753E+0	5.645E+0
-1.038E-1	7.850E+0	5.599E+0
-1.021E-1	7.633E+0	5.648E+0
-1.005E-1	7.708E+0	5.580E+0
-9.728E-2	7.792E+0	5.570E+0
-1.005E-1	7.685E+0	5.635E+0
-1.070E-1	7.873E+0	5.615E+0
-1.021E-1	7.970E+0	5.606E+0
-9.728E-2	7.811E+0	5.622E+0
-9.890E-2	7.854E+0	5.547E+0
-1.021E-1	7.685E+0	5.638E+0
-9.728E-2	7.756E+0	5.602E+0
-1.005E-1	7.730E+0	5.570E+0
-1.005E-1	7.831E+0	5.619E+0
-1.070E-1	7.747E+0	5.690E+0
-1.005E-1	7.799E+0	5.683E+0
-9.728E-2	7.698E+0	5.706E+0
-1.005E-1	7.747E+0	5.693E+0
-1.054E-1	7.714E+0	5.576E+0
-1.021E-1	7.818E+0	5.674E+0
-9.890E-2	7.708E+0	5.512E+0
-1.021E-1	7.763E+0	5.602E+0
-1.038E-1	7.753E+0	5.716E+0
-1.038E-1	7.542E+0	5.667E+0
-9.728E-2	7.701E+0	5.722E+0
-1.038E-1	7.760E+0	5.563E+0
-1.038E-1	7.766E+0	5.463E+0
-1.005E-1	7.789E+0	5.544E+0
-1.005E-1	7.802E+0	5.687E+0
-1.021E-1	7.646E+0	5.742E+0
-9.890E-2	7.987E+0	5.609E+0
-1.005E-1	7.588E+0	5.586E+0
-9.890E-2	7.766E+0	5.622E+0
-1.005E-1	7.643E+0	5.547E+0
-1.038E-1	7.811E+0	5.570E+0
-1.005E-1	7.766E+0	5.661E+0
-9.890E-2	7.863E+0	5.706E+0
-9.728E-2	7.893E+0	5.696E+0
-1.038E-1	7.653E+0	5.606E+0
-1.038E-1	7.818E+0	5.648E+0
-9.566E-2	7.753E+0	5.602E+0
-1.021E-1	7.799E+0	5.534E+0
-1.021E-1	7.743E+0	5.576E+0
-9.890E-2	7.779E+0	5.589E+0
-9.566E-2	7.906E+0	5.482E+0
-1.005E-1	7.734E+0	5.661E+0
-1.038E-1	7.756E+0	5.602E+0
-1.005E-1	7.730E+0	5.586E+0
-9.404E-2	7.795E+0	5.693E+0
-1.005E-1	7.789E+0	5.550E+0
-1.054E-1	7.837E+0	5.628E+0
-1.005E-1	7.802E+0	5.635E+0
-9.728E-2	7.828E+0	5.816E+0
-1.005E-1	7.782E+0	5.515E+0
-1.021E-1	7.750E+0	5.554E+0
-1.054E-1	7.863E+0	5.609E+0
-9.728E-2	7.857E+0	5.580E+0
-1.005E-1	7.597E+0	5.758E+0
-1.038E-1	7.666E+0	5.628E+0
-1.021E-1	7.782E+0	5.739E+0
-9.890E-2	7.678E+0	5.576E+0
-1.005E-1	7.776E+0	5.716E+0
-1.005E-1	7.734E+0	5.586E+0
-1.038E-1	7.802E+0	5.632E+0
-9.728E-2	7.818E+0	5.586E+0
-1.005E-1	7.841E+0	5.528E+0
-1.021E-1	7.808E+0	5.580E+0
-1.021E-1	7.811E+0	5.625E+0
-9.728E-2	7.763E+0	5.674E+0
-9.728E-2	7.662E+0	5.521E+0
-1.005E-1	7.601E+0	5.635E+0
-1.021E-1	7.640E+0	5.593E+0
-9.890E-2	7.724E+0	5.774E+0
-1.021E-1	7.750E+0	5.658E+0
-1.021E-1	7.821E+0	5.693E+0
-9.890E-2	7.743E+0	5.635E+0
-1.005E-1	7.889E+0	5.619E+0
-1.005E-1	7.792E+0	5.645E+0
-1.021E-1	7.795E+0	5.537E+0
-1.021E-1	7.776E+0	5.622E+0
-9.728E-2	7.795E+0	5.687E+0
-1.005E-1	7.646E+0	5.580E+0
-1.054E-1	7.714E+0	5.696E+0
-1.021E-1	7.558E+0	5.716E+0
-9.728E-2	7.714E+0	5.716E+0
-1.005E-1	7.662E+0	5.674E+0
-1.038E-1	7.805E+0	5.534E+0
-1.021E-1	7.773E+0	5.638E+0
-9.890E-2	7.789E+0	5.677E+0
-9.890E-2	7.883E+0	5.632E+0
-1.021E-1	7.747E+0	5.700E+0
-1.021E-1	7.747E+0	5.670E+0
-9.890E-2	7.727E+0	5.560E+0
-1.005E-1	7.688E+0	5.735E+0
-1.021E-1	7.747E+0	5.658E+0
-1.021E-1	7.743E+0	5.482E+0
-9.728E-2	7.666E+0	5.599E+0
-1.021E-1	7.782E+0	5.739E+0
-1.038E-1	7.730E+0	5.560E+0
-1.005E-1	7.743E+0	5.486E+0
-9.728E-2	7.773E+0	5.609E+0
-9.728E-2	7.792E+0	5.492E+0
-1.038E-1	7.893E+0	5.525E+0
-1.038E-1	7.870E+0	5.612E+0
-9.728E-2	7.847E+0	5.635E+0
-1.005E-1	7.724E+0	5.693E+0
-1.021E-1	7.815E+0	5.531E+0
-1.005E-1	7.815E+0	5.544E+0
-9.890E-2	7.695E+0	5.680E+0
-1.005E-1	7.630E+0	5.667E+0
-1.005E-1	7.782E+0	5.573E+0
-1.005E-1	7.711E+0	5.755E+0
-9.890E-2	7.698E+0	5.544E+0
-1.021E-1	7.870E+0	5.641E+0
-1.005E-1	7.636E+0	5.602E+0
-1.005E-1	7.821E+0	5.706E+0
-9.728E-2	7.818E+0	5.722E+0
-1.021E-1	7.873E+0	5.771E+0
-1.054E-1	7.704E+0	5.508E+0
-1.005E-1	7.562E+0	5.658E+0
-9.890E-2	7.844E+0	5.560E+0
-1.005E-1	7.627E+0	5.713E+0
-1.021E-1	7.743E+0	5.619E+0
-1.021E-1	7.847E+0	5.593E+0
-9.890E-2	7.727E+0	5.829E+0
-1.005E-1	7.786E+0	5.573E+0
-1.038E-1	7.850E+0	5.567E+0
-9.890E-2	7.653E+0	5.456E+0
-9.728E-2	7.675E+0	5.573E+0
-1.021E-1	7.876E+0	5.606E+0
-1.038E-1	7.756E+0	5.677E+0
-1.038E-1	7.850E+0	5.654E+0
-9.728E-2	7.961E+0	5.703E+0
-1.005E-1	7.604E+0	5.602E+0
-1.021E-1	7.766E+0	5.654E+0
-1.021E-1	7.850E+0	5.576E+0
-9.728E-2	7.766E+0	5.628E+0
-1.005E-1	7.860E+0	5.563E+0
-1.021E-1	7.701E+0	5.674E+0
-1.021E-1	7.753E+0	5.664E+0
-9.890E-2	7.737E+0	5.713E+0
-1.005E-1	7.834E+0	5.713E+0
-1.038E-1	7.766E+0	5.586E+0
-1.005E-1	7.682E+0	5.664E+0
-9.890E-2	7.799E+0	5.544E+0
-1.054E-1	7.847E+0	5.609E+0
-1.005E-1	7.779E+0	5.729E+0
-1.021E-1	7.724E+0	5.742E+0
-9.728E-2	7.640E+0	5.563E+0
-1.021E-1	7.883E+0	5.606E+0
-1.054E-1	7.811E+0	5.648E+0
-9.890E-2	7.799E+0	5.557E+0
-9.728E-2	7.782E+0	5.670E+0
-1.005E-1	7.750E+0	5.615E+0
-1.038E-1	7.584E+0	5.599E+0
-1.005E-1	7.847E+0	5.625E+0
-9.728E-2	7.727E+0	5.781E+0
-9.890E-2	7.630E+0	5.661E+0
-1.021E-1	7.792E+0	5.680E+0
-9.890E-2	7.636E+0	5.593E+0
-9.890E-2	7.802E+0	5.463E+0
-1.021E-1	7.831E+0	5.492E+0
-1.070E-1	7.568E+0	5.638E+0
-1.005E-1	7.672E+0	5.648E+0
-9.728E-2	7.688E+0	5.638E+0
-9.890E-2	7.743E+0	5.687E+0
-1.021E-1	7.782E+0	5.606E+0
-1.005E-1	7.691E+0	5.460E+0
-9.890E-2	7.834E+0	5.696E+0
-1.005E-1	7.627E+0	5.635E+0
-1.054E-1	7.734E+0	5.658E+0
-1.005E-1	7.766E+0	5.677E+0
-9.728E-2	7.870E+0	5.469E+0
-9.890E-2	7.815E+0	5.615E+0
-1.038E-1	7.779E+0	5.570E+0
-1.005E-1	7.743E+0	5.664E+0
-9.404E-2	7.769E+0	5.550E+0
-1.005E-1	7.698E+0	5.583E+0
-1.054E-1	7.805E+0	5.654E+0
-9.890E-2	7.717E+0	5.580E+0
-9.890E-2	7.873E+0	5.619E+0
-1.021E-1	7.821E+0	5.726E+0
-1.070E-1	7.805E+0	5.593E+0
-1.038E-1	7.666E+0	5.537E+0
-9.890E-2	7.850E+0	5.622E+0
-1.005E-1	7.708E+0	5.661E+0
-1.054E-1	7.666E+0	5.732E+0
-1.021E-1	7.799E+0	5.599E+0
-1.005E-1	7.786E+0	5.703E+0
-1.021E-1	7.743E+0	5.570E+0
-1.070E-1	7.928E+0	5.748E+0
-9.890E-2	7.766E+0	5.554E+0
-9.728E-2	7.886E+0	5.670E+0
-1.021E-1	7.711E+0	5.635E+0
-1.054E-1	7.610E+0	5.638E+0
-1.021E-1	7.815E+0	5.658E+0
-1.005E-1	7.831E+0	5.622E+0
-9.890E-2	7.685E+0	5.813E+0
-1.070E-1	7.834E+0	5.612E+0
-1.021E-1	7.610E+0	5.638E+0
-9.890E-2	7.789E+0	5.709E+0
-1.005E-1	7.653E+0	5.525E+0
-1.070E-1	7.649E+0	5.550E+0
-1.021E-1	7.653E+0	5.606E+0
-9.566E-2	7.627E+0	5.706E+0
-1.021E-1	7.756E+0	5.651E+0
-1.070E-1	7.724E+0	5.645E+0
-1.038E-1	7.607E+0	5.508E+0
-1.005E-1	7.789E+0	5.693E+0
-1.021E-1	7.766E+0	5.696E+0
-1.038E-1	7.743E+0	5.645E+0
-1.005E-1	7.828E+0	5.570E+0
-1.005E-1	7.623E+0	5.664E+0
-1.038E-1	7.857E+0	5.677E+0
-1.038E-1	7.747E+0	5.544E+0
-1.038E-1	7.841E+0	5.839E+0
-1.005E-1	7.575E+0	5.567E+0
-1.005E-1	7.721E+0	5.641E+0
-1.054E-1	7.743E+0	5.557E+0
-1.005E-1	7.701E+0	5.674E+0
-1.005E-1	7.562E+0	5.648E+0
-1.038E-1	7.808E+0	5.573E+0
-1.086E-1	7.688E+0	5.732E+0
-1.021E-1	7.786E+0	5.742E+0
-1.005E-1	7.711E+0	5.602E+0
-1.021E-1	7.711E+0	5.683E+0
-1.070E-1	7.873E+0	5.583E+0
-9.890E-2	7.818E+0	5.680E+0
-9.728E-2	7.727E+0	5.658E+0
-1.021E-1	7.922E+0	5.602E+0
-1.054E-1	7.766E+0	5.667E+0
-1.038E-1	7.740E+0	5.573E+0
-1.005E-1	7.769E+0	5.690E+0
-1.038E-1	7.653E+0	5.670E+0
-1.070E-1	7.721E+0	5.797E+0
-1.005E-1	7.847E+0	5.619E+0
-9.890E-2	7.688E+0	5.658E+0
-1.038E-1	7.805E+0	5.612E+0
-1.054E-1	7.617E+0	5.709E+0
-1.021E-1	7.873E+0	5.664E+0
-9.890E-2	7.636E+0	5.687E+0
-1.021E-1	7.828E+0	5.658E+0
-1.054E-1	7.802E+0	5.576E+0
-1.021E-1	7.695E+0	5.599E+0
-1.005E-1	7.863E+0	5.586E+0
-1.038E-1	7.636E+0	5.599E+0
-1.070E-1	7.792E+0	5.602E+0
-1.005E-1	7.863E+0	5.537E+0
-1.005E-1	7.831E+0	5.645E+0
-1.005E-1	7.860E+0	5.606E+0
-1.054E-1	7.831E+0	5.726E+0
-1.005E-1	7.747E+0	5.693E+0
-1.021E-1	7.834E+0	5.512E+0
-1.038E-1	7.701E+0	5.492E+0
-1.070E-1	7.805E+0	5.508E+0
-1.005E-1	7.691E+0	5.658E+0
-9.890E-2	7.996E+0	5.732E+0
-1.038E-1	7.834E+0	5.658E+0
-1.054E-1	7.795E+0	5.550E+0
-1.021E-1	7.669E+0	5.748E+0
-9.728E-2	7.867E+0	5.544E+0
-1.021E-1	7.786E+0	5.748E+0
-1.038E-1	7.669E+0	5.739E+0
-1.038E-1	7.672E+0	5.615E+0
-9.890E-2	7.753E+0	5.632E+0
-1.038E-1	7.847E+0	5.570E+0
-1.070E-1	7.627E+0	5.658E+0
-1.005E-1	7.841E+0	5.547E+0
-1.005E-1	7.909E+0	5.645E+0
-1.038E-1	7.727E+0	5.580E+0
-1.086E-1	7.711E+0	5.602E+0
-1.038E-1	7.828E+0	5.703E+0
-9.728E-2	7.620E+0	5.709E+0
-1.021E-1	7.750E+0	5.557E+0
-1.070E-1	7.802E+0	5.525E+0
-1.021E-1	7.779E+0	5.492E+0
-1.021E-1	7.688E+0	5.505E+0
-1.005E-1	7.961E+0	5.729E+0
-1.038E-1	7.912E+0	5.677E+0
-1.021E-1	7.951E+0	5.787E+0
-9.890E-2	7.737E+0	5.612E+0
-1.021E-1	7.857E+0	5.758E+0
-1.054E-1	7.682E+0	5.463E+0
-1.021E-1	7.714E+0	5.531E+0
-9.728E-2	7.974E+0	5.729E+0
-1.038E-1	7.818E+0	5.722E+0
-1.054E-1	7.750E+0	5.602E+0
-1.021E-1	7.837E+0	5.667E+0
-9.890E-2	7.860E+0	5.541E+0
-1.038E-1	7.876E+0	5.735E+0
-1.054E-1	7.808E+0	5.606E+0
-1.038E-1	7.824E+0	5.615E+0
-1.005E-1	7.708E+0	5.690E+0
-1.021E-1	7.734E+0	5.576E+0
-1.054E-1	7.747E+0	5.573E+0
-1.021E-1	7.873E+0	5.674E+0
-9.728E-2	7.857E+0	5.596E+0
-1.038E-1	7.876E+0	5.755E+0
-1.054E-1	7.724E+0	5.609E+0
-1.005E-1	7.691E+0	5.687E+0
-9.890E-2	7.896E+0	5.550E+0
-1.021E-1	7.776E+0	5.482E+0
-1.054E-1	7.799E+0	5.677E+0
-1.005E-1	7.717E+0	5.557E+0
-9.890E-2	7.614E+0	5.739E+0
-1.038E-1	7.828E+0	5.589E+0
-1.070E-1	7.808E+0	5.554E+0
-1.021E-1	7.779E+0	5.625E+0
-9.890E-2	7.740E+0	5.593E+0
-1.038E-1	7.734E+0	5.537E+0
-1.054E-1	7.760E+0	5.534E+0
-1.005E-1	7.737E+0	5.670E+0
-1.005E-1	7.870E+0	5.612E+0
-1.038E-1	7.860E+0	5.628E+0
-1.070E-1	7.857E+0	5.664E+0
-1.005E-1	7.932E+0	5.696E+0
-9.890E-2	7.724E+0	5.625E+0
-1.038E-1	7.786E+0	5.619E+0
-1.054E-1	7.711E+0	5.534E+0
-1.021E-1	7.841E+0	5.560E+0
-9.728E-2	7.737E+0	5.537E+0
-1.038E-1	7.695E+0	5.687E+0
-1.070E-1	7.601E+0	5.700E+0
-1.021E-1	7.717E+0	5.596E+0
-9.890E-2	7.753E+0	5.602E+0
-1.005E-1	7.792E+0	5.722E+0
-1.038E-1	7.708E+0	5.677E+0
-1.038E-1	7.653E+0	5.615E+0
-9.728E-2	7.760E+0	5.677E+0
-1.005E-1	7.763E+0	5.664E+0
-1.054E-1	7.802E+0	5.589E+0
-1.021E-1	7.747E+0	5.580E+0
-9.728E-2	7.844E+0	5.648E+0
-1.038E-1	7.698E+0	5.602E+0
-1.070E-1	7.685E+0	5.670E+0
-1.005E-1	7.854E+0	5.645E+0
-9.890E-2	7.623E+0	5.534E+0
-1.070E-1	7.704E+0	5.687E+0
-1.054E-1	7.743E+0	5.632E+0
-1.038E-1	7.704E+0	5.544E+0
-9.890E-2	7.708E+0	5.700E+0
-1.021E-1	7.698E+0	5.469E+0
-1.070E-1	7.811E+0	5.554E+0
-1.038E-1	7.857E+0	5.667E+0
-9.890E-2	7.695E+0	5.508E+0
-1.038E-1	7.860E+0	5.654E+0
-1.070E-1	7.919E+0	5.622E+0
-1.005E-1	7.682E+0	5.586E+0
-1.005E-1	7.828E+0	5.641E+0
-1.038E-1	7.704E+0	5.641E+0
-1.054E-1	7.682E+0	5.593E+0
-1.021E-1	7.821E+0	5.706E+0
-9.728E-2	7.688E+0	5.625E+0
-1.021E-1	7.734E+0	5.512E+0
-1.038E-1	7.925E+0	5.596E+0
-1.005E-1	7.730E+0	5.521E+0
-9.890E-2	7.893E+0	5.625E+0
-1.005E-1	7.688E+0	5.739E+0
-1.070E-1	7.763E+0	5.693E+0
-1.005E-1	7.714E+0	5.544E+0
-9.890E-2	7.507E+0	5.729E+0
-1.038E-1	7.928E+0	5.606E+0
-1.054E-1	7.815E+0	5.638E+0
-1.005E-1	7.766E+0	5.580E+0
-1.005E-1	7.653E+0	5.576E+0
-1.038E-1	7.776E+0	5.615E+0
-1.070E-1	7.675E+0	5.615E+0
-1.038E-1	7.883E+0	5.641E+0
-9.890E-2	7.837E+0	5.638E+0
-1.038E-1	7.811E+0	5.771E+0
-1.054E-1	7.769E+0	5.800E+0
-9.890E-2	7.841E+0	5.625E+0
-9.890E-2	7.717E+0	5.476E+0
-1.021E-1	7.562E+0	5.677E+0
-1.038E-1	7.773E+0	5.641E+0
-1.021E-1	7.779E+0	5.557E+0
-9.728E-2	7.834E+0	5.486E+0
-1.005E-1	7.763E+0	5.560E+0
-1.070E-1	7.763E+0	5.722E+0
-1.021E-1	7.666E+0	5.619E+0
-1.005E-1	7.782E+0	5.719E+0
-1.021E-1	7.750E+0	5.667E+0
-1.038E-1	7.837E+0	5.606E+0
-9.890E-2	7.750E+0	5.537E+0
-9.728E-2	7.614E+0	5.544E+0
-1.021E-1	7.779E+0	5.648E+0
-1.070E-1	7.666E+0	5.658E+0
-1.021E-1	7.727E+0	5.563E+0
-1.005E-1	7.828E+0	5.515E+0
-9.890E-2	7.753E+0	5.654E+0
-1.070E-1	7.886E+0	5.709E+0
-1.021E-1	7.750E+0	5.508E+0
-9.890E-2	7.773E+0	5.599E+0
-1.021E-1	7.815E+0	5.632E+0
-1.070E-1	7.782E+0	5.576E+0
-1.038E-1	7.688E+0	5.641E+0
-9.890E-2	7.717E+0	5.713E+0
-1.054E-1	7.799E+0	5.696E+0
-1.054E-1	7.795E+0	5.619E+0
-1.005E-1	7.779E+0	5.628E+0
-1.005E-1	7.792E+0	5.612E+0
-1.021E-1	7.821E+0	5.729E+0
-1.054E-1	7.789E+0	5.521E+0
-9.890E-2	7.730E+0	5.690E+0
-1.021E-1	7.747E+0	5.563E+0
-1.021E-1	7.669E+0	5.537E+0
-1.038E-1	7.860E+0	5.752E+0
-9.890E-2	7.740E+0	5.479E+0
-1.005E-1	7.607E+0	5.612E+0
-1.038E-1	7.782E+0	5.596E+0
-1.054E-1	7.944E+0	5.658E+0
-1.038E-1	7.737E+0	5.537E+0
-1.005E-1	7.714E+0	5.690E+0
-1.005E-1	7.649E+0	5.670E+0
-1.054E-1	7.734E+0	5.645E+0
-1.038E-1	7.919E+0	5.654E+0
-1.021E-1	7.727E+0	5.508E+0
-1.038E-1	7.724E+0	5.635E+0
-1.054E-1	7.584E+0	5.495E+0
-1.005E-1	7.678E+0	5.563E+0
-1.005E-1	7.854E+0	5.641E+0
-1.054E-1	7.695E+0	5.609E+0
-1.070E-1	7.795E+0	5.709E+0
-9.890E-2	7.893E+0	5.576E+0
-1.021E-1	7.760E+0	5.583E+0
-9.890E-2	7.581E+0	5.852E+0
-1.070E-1	7.802E+0	5.573E+0
-1.021E-1	7.649E+0	5.690E+0
-9.728E-2	7.854E+0	5.625E+0
-1.021E-1	7.792E+0	5.606E+0
-1.070E-1	7.786E+0	5.700E+0
-1.021E-1	7.857E+0	5.703E+0
-1.005E-1	7.633E+0	5.674E+0
-1.021E-1	7.633E+0	5.632E+0
-1.054E-1	7.828E+0	5.683E+0
-1.005E-1	7.873E+0	5.512E+0
-1.005E-1	7.717E+0	5.683E+0
-1.021E-1	7.591E+0	5.628E+0
-1.038E-1	7.821E+0	5.573E+0
-1.005E-1	7.734E+0	5.664E+0
-9.890E-2	7.899E+0	5.716E+0
-1.054E-1	7.834E+0	5.713E+0
-1.070E-1	7.815E+0	5.667E+0
-1.038E-1	7.662E+0	5.713E+0
-9.890E-2	7.627E+0	5.554E+0
-1.021E-1	7.701E+0	5.706E+0
-1.070E-1	7.691E+0	5.589E+0
-1.021E-1	7.773E+0	5.563E+0
-1.021E-1	7.779E+0	5.550E+0
-1.054E-1	7.779E+0	5.722E+0
-1.070E-1	7.834E+0	5.437E+0
-1.038E-1	7.760E+0	5.541E+0
-1.005E-1	7.675E+0	5.677E+0
-1.054E-1	7.695E+0	5.755E+0
-1.038E-1	7.883E+0	5.502E+0
-1.038E-1	7.792E+0	5.709E+0
-1.021E-1	7.617E+0	5.606E+0
-1.054E-1	7.824E+0	5.606E+0
-1.038E-1	7.688E+0	5.628E+0
-1.005E-1	7.737E+0	5.628E+0
-1.005E-1	7.792E+0	5.700E+0
-1.070E-1	7.607E+0	5.654E+0
-1.070E-1	7.656E+0	5.625E+0
-1.038E-1	7.782E+0	5.664E+0
-1.005E-1	7.828E+0	5.654E+0
-1.070E-1	7.633E+0	5.787E+0
-1.054E-1	7.824E+0	5.534E+0
-1.054E-1	7.828E+0	5.625E+0
-1.005E-1	7.737E+0	5.544E+0
-1.054E-1	7.906E+0	5.570E+0
-1.054E-1	7.773E+0	5.547E+0
-1.038E-1	7.698E+0	5.544E+0
-1.005E-1	7.828E+0	5.654E+0
-1.054E-1	7.782E+0	5.632E+0
-1.070E-1	7.828E+0	5.534E+0
-1.021E-1	7.841E+0	5.638E+0
-1.005E-1	7.831E+0	5.632E+0
-1.070E-1	7.724E+0	5.628E+0
-1.054E-1	7.760E+0	5.635E+0
-1.038E-1	7.727E+0	5.651E+0
-1.005E-1	7.682E+0	5.525E+0
-1.021E-1	7.688E+0	5.515E+0
-1.070E-1	7.711E+0	5.706E+0
-1.038E-1	7.656E+0	5.518E+0
-1.038E-1	7.857E+0	5.515E+0
-1.070E-1	7.821E+0	5.700E+0
-1.054E-1	7.786E+0	5.583E+0
-1.021E-1	7.769E+0	5.495E+0
-9.890E-2	7.876E+0	5.453E+0
-1.070E-1	7.724E+0	5.537E+0
-1.086E-1	7.889E+0	5.752E+0
-1.054E-1	7.802E+0	5.638E+0
-1.005E-1	7.747E+0	5.641E+0
-1.054E-1	7.695E+0	5.635E+0
-1.054E-1	7.880E+0	5.677E+0
-1.038E-1	7.808E+0	5.589E+0
-1.005E-1	7.867E+0	5.534E+0
-1.086E-1	7.808E+0	5.787E+0
-1.038E-1	7.591E+0	5.615E+0
-1.038E-1	7.831E+0	5.680E+0
-9.890E-2	7.763E+0	5.586E+0
-1.054E-1	7.766E+0	5.573E+0
-1.070E-1	7.653E+0	5.648E+0
-1.038E-1	7.646E+0	5.794E+0
-9.890E-2	7.730E+0	5.677E+0
-1.086E-1	7.899E+0	5.677E+0
-1.086E-1	7.649E+0	5.739E+0
-1.038E-1	7.935E+0	5.696E+0
-9.890E-2	7.721E+0	5.525E+0
-1.054E-1	7.818E+0	5.778E+0
-1.038E-1	7.656E+0	5.632E+0
-1.021E-1	7.678E+0	5.586E+0
-9.890E-2	7.776E+0	5.732E+0
-1.070E-1	7.695E+0	5.658E+0
-1.054E-1	7.753E+0	5.466E+0
-1.038E-1	7.837E+0	5.648E+0
-1.005E-1	7.666E+0	5.745E+0
-1.054E-1	7.678E+0	5.615E+0
-1.070E-1	7.727E+0	5.518E+0
-1.038E-1	7.747E+0	5.674E+0
-1.021E-1	7.786E+0	5.641E+0
-1.054E-1	7.685E+0	5.755E+0
-1.070E-1	7.766E+0	5.667E+0
-1.021E-1	7.656E+0	5.632E+0
-9.890E-2	7.653E+0	5.619E+0
-1.054E-1	7.704E+0	5.687E+0
-1.070E-1	7.688E+0	5.534E+0
-1.054E-1	7.795E+0	5.696E+0
-9.890E-2	7.828E+0	5.713E+0
-1.054E-1	7.750E+0	5.667E+0
-1.070E-1	7.906E+0	5.593E+0
-1.054E-1	7.656E+0	5.722E+0
-9.728E-2	7.860E+0	5.567E+0
-1.070E-1	7.915E+0	5.615E+0
-1.054E-1	7.714E+0	5.670E+0
-1.021E-1	7.669E+0	5.713E+0
-1.038E-1	8.009E+0	5.469E+0
-1.038E-1	7.919E+0	5.628E+0
-1.086E-1	7.584E+0	5.541E+0
-1.038E-1	7.653E+0	5.735E+0
-9.890E-2	7.704E+0	5.761E+0
-1.021E-1	7.649E+0	5.703E+0
-1.054E-1	7.776E+0	5.619E+0
-1.005E-1	7.688E+0	5.748E+0
-9.890E-2	7.691E+0	5.706E+0
-1.038E-1	7.763E+0	5.560E+0
-1.054E-1	7.711E+0	5.709E+0
-1.005E-1	7.558E+0	5.670E+0
-1.021E-1	7.808E+0	5.586E+0
-1.038E-1	7.805E+0	5.700E+0
-1.070E-1	7.743E+0	5.512E+0
-1.021E-1	7.880E+0	5.696E+0
-1.005E-1	7.776E+0	5.641E+0
-1.070E-1	7.786E+0	5.544E+0
-1.070E-1	7.779E+0	5.696E+0
-1.054E-1	7.782E+0	5.654E+0
-1.005E-1	7.740E+0	5.670E+0
-1.070E-1	7.802E+0	5.502E+0
-1.054E-1	7.938E+0	5.615E+0
-1.054E-1	7.841E+0	5.622E+0
-1.021E-1	7.818E+0	5.651E+0
-1.038E-1	7.769E+0	5.612E+0
-1.054E-1	7.682E+0	5.674E+0
-1.005E-1	7.815E+0	5.550E+0
-1.021E-1	7.766E+0	5.641E+0
-1.021E-1	7.747E+0	5.641E+0
-1.054E-1	7.782E+0	5.570E+0
-1.021E-1	7.847E+0	5.583E+0
-1.021E-1	7.753E+0	5.781E+0
-1.038E-1	7.776E+0	5.615E+0
-1.086E-1	7.769E+0	5.713E+0
-1.021E-1	7.760E+0	5.570E+0
-1.021E-1	7.721E+0	5.528E+0
-1.054E-1	7.730E+0	5.670E+0
-1.086E-1	7.951E+0	5.635E+0
-1.021E-1	7.724E+0	5.638E+0
-1.005E-1	7.704E+0	5.687E+0
-1.038E-1	7.802E+0	5.573E+0
-1.070E-1	7.685E+0	5.625E+0
-9.890E-2	7.753E+0	5.719E+0
-1.021E-1	7.717E+0	5.645E+0
-1.070E-1	7.756E+0	5.560E+0
-1.070E-1	7.854E+0	5.709E+0
-1.038E-1	7.850E+0	5.654E+0
-9.890E-2	7.708E+0	5.674E+0
-1.054E-1	7.782E+0	5.641E+0
-1.054E-1	7.792E+0	5.706E+0
-9.890E-2	7.922E+0	5.781E+0
-1.021E-1	7.870E+0	5.732E+0
-1.005E-1	7.841E+0	5.696E+0
-1.038E-1	7.740E+0	5.609E+0
-1.005E-1	7.792E+0	5.622E+0
-1.005E-1	7.737E+0	5.573E+0
-1.038E-1	7.802E+0	5.761E+0
-1.054E-1	7.734E+0	5.661E+0
-1.005E-1	7.672E+0	5.580E+0
-9.890E-2	7.588E+0	5.722E+0
-1.054E-1	7.799E+0	5.735E+0
-1.086E-1	7.678E+0	5.674E+0
-1.005E-1	7.802E+0	5.742E+0
-1.021E-1	7.954E+0	5.654E+0
-1.038E-1	7.828E+0	5.651E+0
-1.070E-1	7.760E+0	5.609E+0
-1.005E-1	7.786E+0	5.670E+0
-1.021E-1	7.669E+0	5.664E+0
-1.038E-1	7.831E+0	5.670E+0
-1.054E-1	7.915E+0	5.602E+0
-1.021E-1	7.730E+0	5.537E+0
-1.021E-1	7.773E+0	5.664E+0
-1.038E-1	7.766E+0	5.719E+0
-1.054E-1	7.847E+0	5.716E+0
-1.005E-1	7.811E+0	5.719E+0
-1.038E-1	7.915E+0	5.531E+0
-1.054E-1	7.857E+0	5.622E+0
-1.086E-1	7.876E+0	5.550E+0
-1.021E-1	7.607E+0	5.602E+0
-1.005E-1	7.808E+0	5.541E+0
-1.005E-1	7.724E+0	5.690E+0
-1.086E-1	7.734E+0	5.700E+0
-1.005E-1	7.740E+0	5.674E+0
-1.005E-1	7.795E+0	5.674E+0
-1.070E-1	7.727E+0	5.466E+0
-1.070E-1	7.766E+0	5.622E+0
-1.038E-1	7.594E+0	5.628E+0
-1.054E-1	7.753E+0	5.606E+0
-1.070E-1	7.662E+0	5.651E+0
-1.070E-1	7.760E+0	5.537E+0
-1.021E-1	7.847E+0	5.661E+0
-1.021E-1	7.854E+0	5.586E+0
-1.038E-1	7.786E+0	5.709E+0
-1.070E-1	7.766E+0	5.589E+0
-1.038E-1	7.682E+0	5.722E+0
-1.021E-1	7.815E+0	5.632E+0
-1.054E-1	7.779E+0	5.586E+0
-1.086E-1	7.730E+0	5.761E+0
-1.038E-1	7.857E+0	5.719E+0
-1.005E-1	7.727E+0	5.716E+0
-1.054E-1	7.724E+0	5.550E+0
-1.086E-1	7.646E+0	5.641E+0
-1.054E-1	7.828E+0	5.651E+0
-1.005E-1	7.844E+0	5.645E+0
-1.054E-1	7.811E+0	5.674E+0
-1.070E-1	7.750E+0	5.563E+0
-1.054E-1	7.996E+0	5.661E+0
-1.054E-1	7.701E+0	5.648E+0
-1.021E-1	7.623E+0	5.706E+0
-1.054E-1	7.893E+0	5.547E+0
-1.054E-1	7.604E+0	5.703E+0
-1.021E-1	7.604E+0	5.628E+0
-1.038E-1	7.938E+0	5.787E+0
-1.054E-1	7.889E+0	5.544E+0
-1.038E-1	7.672E+0	5.635E+0
-1.005E-1	7.737E+0	5.537E+0
-1.038E-1	7.646E+0	5.690E+0
-1.070E-1	7.708E+0	5.726E+0
-1.038E-1	7.691E+0	5.674E+0
-9.890E-2	7.860E+0	5.599E+0
-1.054E-1	7.802E+0	5.745E+0
-1.054E-1	7.828E+0	5.537E+0
-1.021E-1	7.867E+0	5.625E+0
-1.005E-1	7.996E+0	5.589E+0
-1.054E-1	7.737E+0	5.609E+0
-1.070E-1	7.811E+0	5.742E+0
-1.021E-1	7.782E+0	5.683E+0
-1.021E-1	7.831E+0	5.690E+0
-1.086E-1	7.857E+0	5.781E+0
-1.086E-1	7.727E+0	5.612E+0
-1.038E-1	7.636E+0	5.602E+0
-1.005E-1	7.795E+0	5.583E+0
-1.054E-1	7.620E+0	5.752E+0
-1.054E-1	7.653E+0	5.700E+0
-1.038E-1	7.831E+0	5.586E+0
-1.021E-1	7.818E+0	5.700E+0
-1.054E-1	7.730E+0	5.482E+0
-1.070E-1	7.727E+0	5.619E+0
-1.038E-1	7.837E+0	5.525E+0
-1.021E-1	7.915E+0	5.696E+0
-1.086E-1	7.708E+0	5.563E+0
-1.054E-1	7.717E+0	5.622E+0
-1.038E-1	7.507E+0	5.586E+0
-9.890E-2	7.594E+0	5.635E+0
-1.070E-1	7.834E+0	5.537E+0
-1.070E-1	7.714E+0	5.700E+0
-1.021E-1	7.782E+0	5.515E+0
-1.038E-1	7.857E+0	5.680E+0
-1.054E-1	7.698E+0	5.638E+0
-1.054E-1	7.850E+0	5.700E+0
-1.054E-1	7.594E+0	5.606E+0
-9.890E-2	7.799E+0	5.703E+0
-1.021E-1	7.818E+0	5.748E+0
-1.070E-1	7.795E+0	5.622E+0
-1.070E-1	7.961E+0	5.593E+0
-1.005E-1	7.779E+0	5.706E+0
-1.038E-1	7.815E+0	5.606E+0
-1.070E-1	7.889E+0	5.674E+0
-1.054E-1	7.821E+0	5.664E+0
-9.890E-2	7.594E+0	5.622E+0
-1.054E-1	7.724E+0	5.729E+0
-1.038E-1	7.734E+0	5.573E+0
-1.021E-1	7.708E+0	5.567E+0
-1.005E-1	7.834E+0	5.683E+0
-1.054E-1	7.549E+0	5.687E+0
-1.070E-1	7.834E+0	5.632E+0
-1.021E-1	7.743E+0	5.619E+0
-1.005E-1	7.708E+0	5.690E+0
-1.038E-1	7.614E+0	5.677E+0
-1.054E-1	7.818E+0	5.580E+0
-1.021E-1	7.769E+0	5.583E+0
-1.038E-1	7.760E+0	5.755E+0
-1.086E-1	7.691E+0	5.632E+0
-1.054E-1	7.740E+0	5.713E+0
-1.021E-1	7.932E+0	5.492E+0
-1.038E-1	7.789E+0	5.674E+0
-1.070E-1	7.834E+0	5.700E+0
-1.070E-1	7.763E+0	5.531E+0
-1.038E-1	7.867E+0	5.729E+0
-1.054E-1	7.740E+0	5.576E+0
-1.038E-1	7.850E+0	5.904E+0
-1.086E-1	7.902E+0	5.680E+0
-1.038E-1	7.805E+0	5.632E+0
-1.005E-1	7.837E+0	5.745E+0
-1.054E-1	7.789E+0	5.554E+0
-1.070E-1	7.763E+0	5.625E+0
-1.038E-1	7.802E+0	5.550E+0
-1.021E-1	7.698E+0	5.674E+0
-1.054E-1	7.685E+0	5.502E+0
-1.054E-1	7.646E+0	5.567E+0
-1.021E-1	7.776E+0	5.732E+0
-9.890E-2	7.724E+0	5.576E+0
-1.038E-1	7.575E+0	5.638E+0
-1.070E-1	7.627E+0	5.645E+0
-1.021E-1	7.847E+0	5.667E+0
-1.021E-1	7.747E+0	5.593E+0
-1.086E-1	7.711E+0	5.622E+0
-1.054E-1	7.831E+0	5.703E+0
-1.021E-1	7.795E+0	5.547E+0
-1.005E-1	7.714E+0	5.492E+0
-1.054E-1	7.932E+0	5.502E+0
-1.054E-1	7.773E+0	5.544E+0
-1.021E-1	7.899E+0	5.670E+0
-1.038E-1	7.727E+0	5.703E+0
-1.054E-1	7.776E+0	5.599E+0
-1.086E-1	7.889E+0	5.567E+0
-1.086E-1	7.763E+0	5.531E+0
-1.021E-1	7.834E+0	5.748E+0
-1.054E-1	7.721E+0	5.573E+0
-1.021E-1	7.818E+0	5.609E+0
-1.005E-1	7.695E+0	5.706E+0
-1.021E-1	7.841E+0	5.690E+0
-1.054E-1	7.863E+0	5.677E+0
-1.054E-1	7.743E+0	5.554E+0
-1.038E-1	7.773E+0	5.638E+0
-1.021E-1	7.795E+0	5.580E+0
-1.070E-1	7.857E+0	5.560E+0
-1.086E-1	7.873E+0	5.619E+0
-9.890E-2	7.565E+0	5.690E+0
-1.038E-1	7.721E+0	5.667E+0
-1.070E-1	7.721E+0	5.654E+0
-1.054E-1	7.704E+0	5.557E+0
-1.005E-1	7.756E+0	5.537E+0
-1.038E-1	7.691E+0	5.654E+0
-1.054E-1	7.792E+0	5.696E+0
-1.070E-1	7.834E+0	5.593E+0
-1.038E-1	7.721E+0	5.599E+0
-1.038E-1	7.666E+0	5.677E+0
-1.054E-1	7.730E+0	5.713E+0
-1.070E-1	7.682E+0	5.719E+0
-9.890E-2	7.721E+0	5.654E+0
-1.054E-1	7.870E+0	5.602E+0
-1.070E-1	7.902E+0	5.658E+0
-1.070E-1	7.769E+0	5.628E+0
-1.021E-1	7.760E+0	5.680E+0
-1.021E-1	7.698E+0	5.826E+0
-1.054E-1	7.695E+0	5.576E+0
-1.054E-1	7.773E+0	5.674E+0
-1.005E-1	7.584E+0	5.680E+0
-1.021E-1	7.750E+0	5.612E+0
-1.054E-1	7.860E+0	5.602E+0
-1.070E-1	7.756E+0	5.635E+0
-1.005E-1	7.844E+0	5.719E+0
-1.021E-1	7.717E+0	5.709E+0
-1.054E-1	7.734E+0	5.881E+0
-1.086E-1	7.799E+0	5.716E+0
-1.005E-1	7.636E+0	5.651E+0
-1.021E-1	7.841E+0	5.709E+0
-1.038E-1	7.704E+0	5.696E+0
-1.070E-1	7.922E+0	5.576E+0
-1.005E-1	7.623E+0	5.651E+0
-1.021E-1	7.769E+0	5.563E+0
-1.038E-1	7.730E+0	5.700E+0
-1.070E-1	7.808E+0	5.709E+0
-9.890E-2	7.727E+0	5.534E+0
-1.054E-1	7.753E+0	5.537E+0
-1.070E-1	7.795E+0	5.521E+0
-1.086E-1	7.730E+0	5.589E+0
-1.005E-1	7.750E+0	5.586E+0
-1.021E-1	7.831E+0	5.544E+0
-1.038E-1	7.666E+0	5.580E+0
-1.086E-1	7.678E+0	5.758E+0
-1.038E-1	7.811E+0	5.502E+0
-1.021E-1	7.799E+0	5.518E+0
-1.054E-1	7.646E+0	5.622E+0
-1.070E-1	7.659E+0	5.573E+0
-1.005E-1	7.782E+0	5.687E+0
-1.005E-1	7.646E+0	5.473E+0
-1.054E-1	7.760E+0	5.674E+0
-1.054E-1	7.653E+0	5.661E+0
-9.890E-2	7.695E+0	5.651E+0
-1.005E-1	7.837E+0	5.596E+0
-1.070E-1	7.672E+0	5.722E+0
-1.038E-1	7.805E+0	5.596E+0
-1.038E-1	7.782E+0	5.550E+0
-1.021E-1	7.756E+0	5.499E+0
-1.086E-1	7.672E+0	5.612E+0
-1.070E-1	7.698E+0	5.648E+0
-1.021E-1	7.818E+0	5.651E+0
-1.005E-1	7.682E+0	5.703E+0
-1.070E-1	7.633E+0	5.651E+0
-1.086E-1	7.876E+0	5.544E+0
-1.021E-1	7.802E+0	5.703E+0
-1.021E-1	7.786E+0	5.596E+0
-1.038E-1	7.854E+0	5.563E+0
-1.054E-1	7.944E+0	5.570E+0
-1.005E-1	7.737E+0	5.729E+0
-1.038E-1	7.743E+0	5.495E+0
-1.054E-1	7.675E+0	5.586E+0
-1.054E-1	7.789E+0	5.654E+0
-1.038E-1	7.815E+0	5.615E+0
-1.038E-1	7.857E+0	5.628E+0
-1.070E-1	7.672E+0	5.803E+0
-1.070E-1	7.734E+0	5.641E+0
-1.021E-1	7.653E+0	5.580E+0
-1.005E-1	7.734E+0	5.661E+0
-1.054E-1	7.604E+0	5.635E+0
-1.070E-1	7.906E+0	5.609E+0
-1.021E-1	7.828E+0	5.596E+0
-1.038E-1	7.669E+0	5.615E+0
-1.070E-1	7.763E+0	5.521E+0
-1.038E-1	7.545E+0	5.541E+0
-1.038E-1	7.808E+0	5.706E+0
-1.021E-1	7.656E+0	5.641E+0
-1.070E-1	7.837E+0	5.515E+0
-1.054E-1	7.708E+0	5.554E+0
-1.038E-1	7.795E+0	5.670E+0
-1.054E-1	7.799E+0	5.683E+0
-1.038E-1	7.824E+0	5.615E+0
-1.070E-1	7.688E+0	5.554E+0
-1.021E-1	7.682E+0	5.515E+0
-1.038E-1	7.850E+0	5.567E+0
-1.070E-1	7.640E+0	5.677E+0
-1.038E-1	7.734E+0	5.580E+0
-1.005E-1	7.805E+0	5.635E+0
-1.038E-1	7.756E+0	5.589E+0
-1.038E-1	7.919E+0	5.596E+0
-1.054E-1	7.779E+0	5.813E+0
-1.021E-1	7.756E+0	5.680E+0
-1.021E-1	7.737E+0	5.586E+0
-1.070E-1	7.701E+0	5.580E+0
-1.070E-1	7.847E+0	5.479E+0
-1.005E-1	7.610E+0	5.670E+0
-9.890E-2	7.685E+0	5.537E+0
-1.021E-1	7.863E+0	5.557E+0
-1.054E-1	7.659E+0	5.593E+0
-1.021E-1	7.675E+0	5.427E+0
-9.890E-2	7.818E+0	5.748E+0
-1.054E-1	7.850E+0	5.638E+0
-1.054E-1	7.698E+0	5.615E+0
-1.021E-1	7.717E+0	5.615E+0
-1.005E-1	7.805E+0	5.635E+0
-1.054E-1	7.786E+0	5.696E+0
-1.070E-1	7.549E+0	5.593E+0
-1.021E-1	7.698E+0	5.544E+0
-1.038E-1	7.786E+0	5.706E+0
-1.054E-1	7.795E+0	5.625E+0
-1.070E-1	7.438E+0	5.586E+0
-1.005E-1	7.708E+0	5.648E+0
-1.021E-1	7.747E+0	5.602E+0
-1.086E-1	7.691E+0	5.599E+0
-1.038E-1	7.799E+0	5.586E+0
-1.005E-1	7.617E+0	5.612E+0
-1.005E-1	7.854E+0	5.583E+0
-1.038E-1	7.685E+0	5.742E+0
-1.054E-1	7.753E+0	5.602E+0
-1.021E-1	7.889E+0	5.599E+0
-1.005E-1	7.617E+0	5.690E+0
-1.038E-1	7.730E+0	5.622E+0
-1.021E-1	7.756E+0	5.593E+0
-1.038E-1	7.685E+0	5.528E+0
-1.005E-1	7.740E+0	5.554E+0
-1.038E-1	7.740E+0	5.619E+0
-1.021E-1	7.666E+0	5.735E+0
-1.038E-1	7.957E+0	5.645E+0
-1.021E-1	7.961E+0	5.654E+0
-1.086E-1	7.893E+0	5.599E+0
-1.070E-1	7.818E+0	5.525E+0
-1.021E-1	7.711E+0	5.641E+0
-1.005E-1	7.743E+0	5.550E+0
-1.054E-1	7.685E+0	5.658E+0
-1.054E-1	7.789E+0	5.732E+0
-1.021E-1	7.750E+0	5.713E+0
-9.890E-2	7.682E+0	5.615E+0
-1.054E-1	7.601E+0	5.677E+0
-1.054E-1	7.782E+0	5.544E+0
-1.038E-1	7.708E+0	5.628E+0
-1.005E-1	7.669E+0	5.486E+0
-1.054E-1	7.711E+0	5.580E+0
-1.070E-1	7.643E+0	5.635E+0
-1.005E-1	7.737E+0	5.729E+0
-1.021E-1	7.691E+0	5.609E+0
-1.086E-1	7.678E+0	5.628E+0
-1.070E-1	7.789E+0	5.547E+0
-1.038E-1	7.805E+0	5.619E+0
-1.021E-1	7.753E+0	5.599E+0
-1.054E-1	7.753E+0	5.667E+0
-1.038E-1	7.630E+0	5.654E+0
-1.038E-1	7.737E+0	5.596E+0
-1.021E-1	7.678E+0	5.593E+0
-1.070E-1	7.597E+0	5.612E+0
-1.070E-1	7.821E+0	5.512E+0
-9.890E-2	7.786E+0	5.622E+0
-9.728E-2	7.695E+0	5.602E+0
-1.038E-1	7.841E+0	5.667E+0
-1.070E-1	7.711E+0	5.713E+0
-1.021E-1	7.701E+0	5.619E+0
-9.890E-2	7.789E+0	5.645E+0
-1.054E-1	7.828E+0	5.664E+0
-1.054E-1	7.643E+0	5.732E+0
-9.728E-2	7.828E+0	5.735E+0
-1.038E-1	7.708E+0	5.508E+0
-1.054E-1	7.773E+0	5.680E+0
-1.070E-1	7.737E+0	5.596E+0
-1.021E-1	7.734E+0	5.632E+0
-1.005E-1	7.873E+0	5.580E+0
-1.054E-1	7.636E+0	5.661E+0
-1.070E-1	7.685E+0	5.622E+0
-1.005E-1	7.714E+0	5.742E+0
-1.021E-1	7.773E+0	5.703E+0
-1.038E-1	7.545E+0	5.615E+0
-1.070E-1	7.756E+0	5.492E+0
-1.038E-1	7.737E+0	5.622E+0
-1.038E-1	7.834E+0	5.583E+0
-1.021E-1	7.662E+0	5.615E+0
-1.086E-1	7.824E+0	5.602E+0
-1.021E-1	7.760E+0	5.534E+0
-1.038E-1	7.597E+0	5.794E+0
-1.054E-1	7.717E+0	5.593E+0
-1.054E-1	7.760E+0	5.537E+0
-1.005E-1	7.591E+0	5.615E+0
-1.021E-1	7.571E+0	5.651E+0
-1.038E-1	7.721E+0	5.648E+0
-1.054E-1	7.753E+0	5.690E+0
-1.005E-1	7.691E+0	5.576E+0
-9.890E-2	7.795E+0	5.560E+0
-1.054E-1	7.760E+0	5.622E+0
-1.054E-1	7.685E+0	5.628E+0
-1.038E-1	7.802E+0	5.541E+0
-1.005E-1	7.808E+0	5.742E+0
-1.038E-1	7.773E+0	5.554E+0
-1.070E-1	7.701E+0	5.596E+0
-1.021E-1	7.656E+0	5.703E+0
-1.038E-1	7.708E+0	5.583E+0
-1.070E-1	7.678E+0	5.651E+0
-1.054E-1	7.740E+0	5.580E+0
-1.005E-1	7.708E+0	5.628E+0
-1.021E-1	7.782E+0	5.632E+0
-1.038E-1	7.863E+0	5.645E+0
-1.070E-1	7.688E+0	5.680E+0
-1.021E-1	7.714E+0	5.589E+0
-1.038E-1	7.730E+0	5.641E+0
-1.070E-1	7.883E+0	5.641E+0
-1.070E-1	7.769E+0	5.632E+0
-1.021E-1	7.776E+0	5.525E+0
-1.021E-1	7.925E+0	5.628E+0
-1.086E-1	7.792E+0	5.567E+0
-1.054E-1	7.750E+0	5.648E+0
-1.021E-1	7.717E+0	5.635E+0
-1.054E-1	7.863E+0	5.580E+0
-1.038E-1	7.724E+0	5.677E+0
-1.054E-1	7.737E+0	5.667E+0
-1.005E-1	7.649E+0	5.531E+0
-1.021E-1	7.792E+0	5.680E+0
-1.054E-1	7.782E+0	5.557E+0
-1.086E-1	7.860E+0	5.654E+0
-1.021E-1	7.724E+0	5.492E+0
-1.038E-1	7.633E+0	5.709E+0
-1.038E-1	7.763E+0	5.563E+0
-1.038E-1	7.649E+0	5.700E+0
-1.005E-1	7.701E+0	5.664E+0
-9.890E-2	7.737E+0	5.680E+0
-1.038E-1	7.737E+0	5.589E+0
-1.070E-1	7.915E+0	5.628E+0
-1.005E-1	7.682E+0	5.622E+0
-1.038E-1	7.773E+0	5.554E+0
-1.086E-1	7.656E+0	5.593E+0
-1.086E-1	7.571E+0	5.525E+0
-9.890E-2	7.860E+0	5.589E+0
-1.005E-1	7.669E+0	5.632E+0
-1.038E-1	7.727E+0	5.654E+0
-1.070E-1	7.584E+0	5.622E+0
-1.005E-1	7.847E+0	5.625E+0
-1.021E-1	7.766E+0	5.729E+0
-1.038E-1	7.834E+0	5.518E+0
-1.070E-1	7.704E+0	5.696E+0
-9.890E-2	7.653E+0	5.683E+0
-1.005E-1	7.870E+0	5.537E+0
-1.038E-1	7.737E+0	5.612E+0
-1.070E-1	7.727E+0	5.625E+0
-1.021E-1	7.604E+0	5.525E+0
-1.005E-1	7.795E+0	5.638E+0
-1.070E-1	7.763E+0	5.645E+0
-1.038E-1	7.740E+0	5.589E+0
-1.038E-1	7.737E+0	5.596E+0
-1.021E-1	7.779E+0	5.531E+0
-1.054E-1	7.880E+0	5.667E+0
-1.054E-1	7.607E+0	5.677E+0
-1.038E-1	7.669E+0	5.518E+0
-1.038E-1	7.867E+0	5.615E+0
-1.070E-1	7.766E+0	5.635E+0
-1.070E-1	7.740E+0	5.693E+0
-1.021E-1	7.743E+0	5.641E+0
-1.005E-1	7.708E+0	5.518E+0
-1.021E-1	7.747E+0	5.635E+0
-1.038E-1	7.717E+0	5.765E+0
-1.021E-1	7.815E+0	5.583E+0
-1.005E-1	7.591E+0	5.651E+0
-1.038E-1	7.704E+0	5.619E+0
-1.054E-1	7.724E+0	5.667E+0
-1.005E-1	7.717E+0	5.453E+0
-1.021E-1	7.802E+0	5.719E+0
-1.021E-1	7.776E+0	5.645E+0
-1.038E-1	7.841E+0	5.628E+0
-1.021E-1	7.763E+0	5.557E+0
-1.005E-1	7.808E+0	5.635E+0
-1.054E-1	7.818E+0	5.505E+0
-1.070E-1	7.708E+0	5.563E+0
-1.038E-1	7.789E+0	5.557E+0
-1.005E-1	7.756E+0	5.486E+0
-1.070E-1	7.571E+0	5.703E+0
-1.054E-1	7.750E+0	5.515E+0
-1.005E-1	7.714E+0	5.625E+0
-1.005E-1	7.698E+0	5.651E+0
-1.054E-1	7.594E+0	5.586E+0
-1.054E-1	7.799E+0	5.567E+0
-1.021E-1	7.695E+0	5.589E+0
-1.021E-1	7.786E+0	5.586E+0
-1.054E-1	7.760E+0	5.557E+0
-1.070E-1	7.782E+0	5.648E+0
-1.021E-1	7.510E+0	5.674E+0
-1.021E-1	7.698E+0	5.622E+0
-1.038E-1	7.717E+0	5.683E+0
-1.038E-1	7.776E+0	5.469E+0
-1.038E-1	7.717E+0	5.596E+0
-9.890E-2	7.653E+0	5.703E+0
-1.086E-1	7.717E+0	5.722E+0
-1.054E-1	7.730E+0	5.622E+0
-1.038E-1	7.808E+0	5.683E+0
-9.890E-2	7.818E+0	5.687E+0
-1.070E-1	7.666E+0	5.515E+0
-1.054E-1	7.565E+0	5.586E+0
-1.038E-1	7.906E+0	5.745E+0
-9.890E-2	7.802E+0	5.696E+0
-1.070E-1	7.604E+0	5.632E+0
-1.038E-1	7.789E+0	5.583E+0
-1.005E-1	7.666E+0	5.495E+0
-9.890E-2	7.818E+0	5.768E+0
-1.054E-1	7.666E+0	5.661E+0
-1.038E-1	7.789E+0	5.713E+0
-1.021E-1	7.786E+0	5.557E+0
-1.021E-1	7.737E+0	5.557E+0
-1.054E-1	7.653E+0	5.615E+0
-1.038E-1	7.799E+0	5.638E+0
-1.005E-1	7.964E+0	5.654E+0
-9.728E-2	7.659E+0	5.531E+0
-1.070E-1	7.724E+0	5.674E+0
-1.038E-1	7.769E+0	5.602E+0
-1.038E-1	7.870E+0	5.550E+0
-1.038E-1	7.640E+0	5.622E+0
-1.021E-1	7.799E+0	5.625E+0
-1.070E-1	7.643E+0	5.534E+0
-1.021E-1	7.753E+0	5.628E+0
-9.728E-2	7.698E+0	5.482E+0
-1.086E-1	7.704E+0	5.602E+0
-1.038E-1	7.808E+0	5.700E+0
-1.038E-1	7.688E+0	5.528E+0
-9.890E-2	7.808E+0	5.654E+0
-1.054E-1	7.734E+0	5.495E+0
-1.038E-1	7.834E+0	5.667E+0
-1.021E-1	7.727E+0	5.560E+0
-1.021E-1	7.786E+0	5.755E+0
-1.086E-1	7.847E+0	5.713E+0
-1.038E-1	7.743E+0	5.648E+0
-1.038E-1	7.867E+0	5.567E+0
-9.890E-2	7.747E+0	5.674E+0
-1.070E-1	7.743E+0	5.606E+0
-1.021E-1	7.711E+0	5.499E+0
-1.038E-1	7.815E+0	5.722E+0
-1.021E-1	7.922E+0	5.612E+0
-1.054E-1	7.711E+0	5.531E+0
-1.054E-1	7.799E+0	5.531E+0
-1.038E-1	7.717E+0	5.693E+0
-1.005E-1	7.614E+0	5.557E+0
-1.038E-1	7.672E+0	5.680E+0
-1.054E-1	7.646E+0	5.547E+0
-9.890E-2	7.734E+0	5.612E+0
-9.890E-2	7.753E+0	5.609E+0
-1.054E-1	7.756E+0	5.554E+0
-1.021E-1	7.646E+0	5.499E+0
-9.890E-2	7.850E+0	5.599E+0
-1.005E-1	7.685E+0	5.706E+0
-1.038E-1	7.889E+0	5.658E+0
-1.021E-1	7.773E+0	5.654E+0
-9.890E-2	7.779E+0	5.479E+0
-1.005E-1	7.753E+0	5.512E+0
-1.038E-1	7.893E+0	5.645E+0
-1.021E-1	7.922E+0	5.638E+0
-1.021E-1	7.747E+0	5.654E+0
-9.890E-2	7.795E+0	5.654E+0
-1.070E-1	7.782E+0	5.703E+0
-1.038E-1	7.711E+0	5.745E+0
-1.005E-1	7.753E+0	5.550E+0
-1.038E-1	7.779E+0	5.518E+0
-1.054E-1	7.844E+0	5.593E+0
-1.038E-1	7.805E+0	5.722E+0
-1.021E-1	7.766E+0	5.615E+0
-1.021E-1	7.653E+0	5.628E+0
-1.070E-1	7.760E+0	5.823E+0
-1.070E-1	7.837E+0	5.534E+0
-1.005E-1	7.792E+0	5.515E+0
-9.890E-2	7.828E+0	5.602E+0
-1.070E-1	7.828E+0	5.648E+0
-1.070E-1	7.617E+0	5.580E+0
-1.021E-1	7.795E+0	5.528E+0
-1.005E-1	7.704E+0	5.576E+0
-1.054E-1	7.818E+0	5.645E+0
-1.038E-1	7.828E+0	5.606E+0
-1.005E-1	7.880E+0	5.576E+0
-1.021E-1	7.847E+0	5.667E+0
-1.070E-1	7.747E+0	5.596E+0
-1.038E-1	7.889E+0	5.515E+0
-1.021E-1	7.795E+0	5.670E+0
-1.021E-1	7.607E+0	5.570E+0
-1.070E-1	7.714E+0	5.654E+0
-1.038E-1	7.601E+0	5.696E+0
-1.021E-1	7.750E+0	5.661E+0
-1.005E-1	7.786E+0	5.531E+0
-1.038E-1	7.789E+0	5.495E+0
-1.038E-1	7.604E+0	5.606E+0
-1.021E-1	7.769E+0	5.599E+0
-1.021E-1	7.766E+0	5.606E+0
-1.054E-1	7.776E+0	5.680E+0
-1.054E-1	7.669E+0	5.489E+0
-1.021E-1	7.643E+0	5.554E+0
-1.021E-1	7.717E+0	5.706E+0
-1.054E-1	8.006E+0	5.612E+0
-1.086E-1	7.581E+0	5.687E+0
-9.890E-2	7.844E+0	5.599E+0
-1.005E-1	7.802E+0	5.602E+0
-1.054E-1	7.646E+0	5.651E+0
-1.038E-1	7.860E+0	5.658E+0
-1.054E-1	7.789E+0	5.609E+0
-1.054E-1	7.792E+0	5.476E+0
-1.054E-1	7.805E+0	5.628E+0
-1.070E-1	7.863E+0	5.664E+0
-1.005E-1	7.782E+0	5.547E+0
-1.005E-1	7.740E+0	5.580E+0
-1.054E-1	7.880E+0	5.677E+0
-1.038E-1	7.711E+0	5.495E+0
-1.005E-1	7.870E+0	5.606E+0
-1.038E-1	7.844E+0	5.596E+0
-1.054E-1	7.604E+0	5.486E+0
-1.054E-1	7.896E+0	5.570E+0
-9.890E-2	7.656E+0	5.502E+0
-1.038E-1	7.711E+0	5.550E+0
-1.021E-1	7.675E+0	5.667E+0
[truncated: 100,946 more rows]
