# Supplementary material for: Improved ANAP incorporation and VCF analysis reveal details of P2X7 current facilitation and a limited conformational interplay between ATP binding and the intracellular ballast domain
Source: eLife. 2023 Jan 4;12:e82479. doi: 10.7554/eLife.82479 (PMC9859053; doi:10.7554/eLife.82479)
Supplement: Figure 3—source data 1. [file elife-82479-fig3-data1.zip]

Archive with 40 entries (39 files):
- Figure-3_source-data-1/
- Figure-3_source-data-1/E121_j22#08.csv
- Figure-3_source-data-1/G126_j21#07.csv
- Figure-3_source-data-1/K127_22a11#39.csv
- Figure-3_source-data-1/K127_22a12#05.csv
- Figure-3_source-data-1/K127_j08#24.csv
- Figure-3_source-data-1/K127_j08#26.csv
- Figure-3_source-data-1/K127_j08#45.csv
- Figure-3_source-data-1/K127_j10#02.csv
- Figure-3_source-data-1/K127_j10#06.csv
- Figure-3_source-data-1/K127_j10#13.csv
- Figure-3_source-data-1/K127_j10#19.csv
- Figure-3_source-data-1/K127_j21#12.csv
- Figure-3_source-data-1/K127_j22#10.csv
- Figure-3_source-data-1/K127_j28#01.csv
- Figure-3_source-data-1/K127_j29#15.csv
- Figure-3_source-data-1/K127_j30#38.csv
- Figure-3_source-data-1/K127_k01#06.csv
- Figure-3_source-data-1/K127_k01#07.csv
- Figure-3_source-data-1/K127_k01#09.csv
- Figure-3_source-data-1/P120_j08#07.csv
- Figure-3_source-data-1/P123_j21#14.csv
- Figure-3_source-data-1/Q128_j22#07.csv
- Figure-3_source-data-1/R125_k06#02.csv
- Figure-3_source-data-1/S124_filterset-1_b22#11.csv
- Figure-3_source-data-1/S124_filterset-2_h24#17.csv
- Figure-3_source-data-1/S124_filterset-2_h24#19.csv
- Figure-3_source-data-1/S124_filterset-2_h24#23.csv
- Figure-3_source-data-1/S124_filterset-2_h25#03.csv
- Figure-3_source-data-1/S124_filterset-2_h25#07.csv
- Figure-3_source-data-1/S124_filterset-2_h26#26.csv
- Figure-3_source-data-1/S124_filterset-2_h26#27.csv
- Figure-3_source-data-1/S124_filterset-2_j01#12.csv
- Figure-3_source-data-1/S124_filterset-2_j01#19.csv
- Figure-3_source-data-1/S124_filterset-2_j01#22.csv
- Figure-3_source-data-1/S124_filterset-2_j01#24.csv
- Figure-3_source-data-1/S124_filterset-2_j02#15.csv
- Figure-3_source-data-1/S124_filterset-2_m08#04.csv
- Figure-3_source-data-1/S124_filterset-2_m09#05.csv
- Figure-3_source-data-1/Y122_j29#05.csv
