# Supplementary material for: Improved ANAP incorporation and VCF analysis reveal details of P2X7 current facilitation and a limited conformational interplay between ATP binding and the intracellular ballast domain
Source: eLife. 2023 Jan 4;12:e82479. doi: 10.7554/eLife.82479 (PMC9859053; doi:10.7554/eLife.82479)
Supplement: Figure 3—source data 1. [file elife-82479-fig3-data1.zip › Figure-3_source-data-1/E121_j22#08.csv]

-1.313E-1	4.240E+0	1.057E+1
-1.346E-1	4.087E+0	1.035E+1
-1.313E-1	4.065E+0	1.054E+1
-1.313E-1	4.175E+0	1.054E+1
-1.313E-1	4.191E+0	1.051E+1
-1.378E-1	4.139E+0	1.048E+1
-1.330E-1	4.133E+0	1.057E+1
-1.297E-1	4.191E+0	1.042E+1
-1.297E-1	4.113E+0	1.038E+1
-1.330E-1	4.162E+0	1.053E+1
-1.330E-1	4.185E+0	1.052E+1
-1.281E-1	4.136E+0	1.063E+1
-1.330E-1	4.107E+0	1.047E+1
-1.313E-1	4.237E+0	1.066E+1
-1.297E-1	4.237E+0	1.048E+1
-1.313E-1	4.182E+0	1.052E+1
-1.297E-1	4.175E+0	1.051E+1
-1.362E-1	4.162E+0	1.042E+1
-1.313E-1	4.136E+0	1.050E+1
-1.297E-1	4.217E+0	1.059E+1
-1.313E-1	4.169E+0	1.049E+1
-1.346E-1	4.162E+0	1.064E+1
-1.330E-1	4.162E+0	1.054E+1
-1.330E-1	4.169E+0	1.042E+1
-1.297E-1	4.211E+0	1.049E+1
-1.362E-1	4.211E+0	1.055E+1
-1.297E-1	4.250E+0	1.040E+1
-1.313E-1	4.169E+0	1.056E+1
-1.313E-1	4.165E+0	1.056E+1
-1.330E-1	4.230E+0	1.046E+1
-1.330E-1	4.188E+0	1.057E+1
-1.265E-1	4.194E+0	1.059E+1
-1.330E-1	4.123E+0	1.069E+1
-1.346E-1	4.172E+0	1.042E+1
-1.346E-1	4.146E+0	1.061E+1
-1.281E-1	4.224E+0	1.060E+1
-1.330E-1	4.240E+0	1.071E+1
-1.362E-1	4.120E+0	1.052E+1
-1.330E-1	4.175E+0	1.041E+1
-1.281E-1	4.081E+0	1.059E+1
-1.330E-1	4.165E+0	1.033E+1
-1.330E-1	4.113E+0	1.057E+1
-1.330E-1	4.146E+0	1.046E+1
-1.313E-1	4.126E+0	1.050E+1
-1.281E-1	4.149E+0	1.057E+1
-1.362E-1	4.152E+0	1.050E+1
-1.313E-1	4.097E+0	1.059E+1
-1.297E-1	4.146E+0	1.050E+1
-1.313E-1	4.123E+0	1.059E+1
-1.330E-1	4.198E+0	1.061E+1
-1.313E-1	4.178E+0	1.051E+1
-1.346E-1	4.188E+0	1.055E+1
-1.330E-1	4.185E+0	1.056E+1
-1.362E-1	4.194E+0	1.050E+1
-1.330E-1	4.191E+0	1.053E+1
-1.297E-1	4.136E+0	1.054E+1
-1.330E-1	4.110E+0	1.059E+1
-1.346E-1	4.211E+0	1.039E+1
-1.330E-1	4.156E+0	1.069E+1
-1.297E-1	4.120E+0	1.036E+1
-1.313E-1	4.259E+0	1.045E+1
-1.346E-1	4.152E+0	1.047E+1
-1.313E-1	4.091E+0	1.046E+1
-1.281E-1	4.169E+0	1.059E+1
-1.330E-1	4.104E+0	1.056E+1
-1.362E-1	4.110E+0	1.057E+1
-1.313E-1	4.146E+0	1.051E+1
-1.313E-1	4.100E+0	1.053E+1
-1.313E-1	4.130E+0	1.050E+1
-1.346E-1	4.139E+0	1.053E+1
-1.346E-1	4.146E+0	1.046E+1
-1.297E-1	4.162E+0	1.050E+1
-1.330E-1	4.094E+0	1.052E+1
-1.330E-1	4.207E+0	1.049E+1
-1.313E-1	4.220E+0	1.044E+1
-1.281E-1	4.113E+0	1.054E+1
-1.297E-1	4.061E+0	1.048E+1
-1.346E-1	4.198E+0	1.049E+1
-1.330E-1	4.259E+0	1.050E+1
-1.281E-1	4.175E+0	1.050E+1
-1.330E-1	4.107E+0	1.051E+1
-1.346E-1	4.188E+0	1.045E+1
-1.330E-1	4.162E+0	1.056E+1
-1.281E-1	4.156E+0	1.060E+1
-1.330E-1	4.211E+0	1.060E+1
-1.313E-1	4.162E+0	1.059E+1
-1.297E-1	4.233E+0	1.048E+1
-1.297E-1	4.204E+0	1.057E+1
-1.297E-1	4.169E+0	1.059E+1
-1.330E-1	4.220E+0	1.057E+1
-1.313E-1	4.207E+0	1.053E+1
-1.297E-1	4.194E+0	1.061E+1
-1.330E-1	4.224E+0	1.046E+1
-1.330E-1	4.120E+0	1.061E+1
-1.297E-1	4.162E+0	1.059E+1
-1.297E-1	4.182E+0	1.044E+1
-1.281E-1	4.227E+0	1.050E+1
-1.346E-1	4.162E+0	1.050E+1
-1.313E-1	4.246E+0	1.043E+1
-1.297E-1	4.175E+0	1.053E+1
-1.330E-1	4.130E+0	1.056E+1
-1.346E-1	4.084E+0	1.048E+1
-1.297E-1	4.156E+0	1.048E+1
-1.297E-1	4.178E+0	1.056E+1
-1.313E-1	4.110E+0	1.061E+1
-1.346E-1	4.104E+0	1.060E+1
-1.362E-1	4.237E+0	1.063E+1
-1.297E-1	4.156E+0	1.049E+1
-1.313E-1	4.194E+0	1.053E+1
-1.297E-1	4.214E+0	1.056E+1
-1.313E-1	4.107E+0	1.055E+1
-1.297E-1	4.136E+0	1.054E+1
-1.346E-1	4.185E+0	1.048E+1
-1.346E-1	4.120E+0	1.049E+1
-1.330E-1	4.191E+0	1.052E+1
-1.297E-1	4.178E+0	1.057E+1
-1.313E-1	4.185E+0	1.056E+1
-1.346E-1	4.175E+0	1.072E+1
-1.346E-1	4.156E+0	1.063E+1
-1.313E-1	4.130E+0	1.051E+1
-1.313E-1	4.139E+0	1.054E+1
-1.346E-1	4.133E+0	1.060E+1
-1.330E-1	4.133E+0	1.055E+1
-1.297E-1	4.120E+0	1.059E+1
-1.313E-1	4.175E+0	1.043E+1
-1.313E-1	4.149E+0	1.061E+1
-1.330E-1	4.198E+0	1.051E+1
-1.297E-1	4.159E+0	1.055E+1
-1.297E-1	4.172E+0	1.056E+1
-1.378E-1	4.123E+0	1.053E+1
-1.297E-1	4.175E+0	1.057E+1
-1.313E-1	4.217E+0	1.059E+1
-1.313E-1	4.172E+0	1.043E+1
-1.346E-1	4.233E+0	1.054E+1
-1.330E-1	4.230E+0	1.045E+1
-1.330E-1	4.230E+0	1.060E+1
-1.297E-1	4.162E+0	1.049E+1
-1.346E-1	4.207E+0	1.046E+1
-1.330E-1	4.094E+0	1.053E+1
-1.313E-1	4.169E+0	1.065E+1
-1.313E-1	4.172E+0	1.047E+1
-1.330E-1	4.117E+0	1.057E+1
-1.330E-1	4.094E+0	1.055E+1
-1.281E-1	4.194E+0	1.042E+1
-1.330E-1	4.227E+0	1.060E+1
-1.330E-1	4.194E+0	1.064E+1
-1.313E-1	4.071E+0	1.054E+1
-1.281E-1	4.253E+0	1.054E+1
-1.297E-1	4.123E+0	1.057E+1
-1.346E-1	4.165E+0	1.049E+1
-1.346E-1	4.136E+0	1.056E+1
-1.281E-1	4.165E+0	1.053E+1
-1.313E-1	4.214E+0	1.051E+1
-1.346E-1	4.146E+0	1.056E+1
-1.330E-1	4.185E+0	1.050E+1
-1.297E-1	4.139E+0	1.046E+1
-1.330E-1	4.159E+0	1.053E+1
-1.362E-1	4.175E+0	1.056E+1
-1.346E-1	4.191E+0	1.069E+1
-1.297E-1	4.217E+0	1.058E+1
-1.313E-1	4.084E+0	1.058E+1
-1.362E-1	4.133E+0	1.054E+1
-1.330E-1	4.201E+0	1.053E+1
-1.281E-1	4.172E+0	1.049E+1
-1.313E-1	4.191E+0	1.050E+1
-1.330E-1	4.246E+0	1.041E+1
-1.330E-1	4.152E+0	1.055E+1
-1.313E-1	4.178E+0	1.063E+1
-1.313E-1	4.123E+0	1.050E+1
-1.378E-1	4.178E+0	1.049E+1
-1.330E-1	4.162E+0	1.058E+1
-1.297E-1	4.149E+0	1.053E+1
-1.313E-1	4.175E+0	1.053E+1
-1.330E-1	4.182E+0	1.059E+1
-1.330E-1	4.178E+0	1.058E+1
-1.281E-1	4.104E+0	1.042E+1
-1.330E-1	4.149E+0	1.053E+1
-1.346E-1	4.207E+0	1.055E+1
-1.313E-1	4.159E+0	1.044E+1
-1.313E-1	4.188E+0	1.042E+1
-1.297E-1	4.269E+0	1.053E+1
-1.330E-1	4.211E+0	1.051E+1
-1.330E-1	4.107E+0	1.055E+1
-1.313E-1	4.146E+0	1.054E+1
-1.330E-1	4.175E+0	1.047E+1
-1.346E-1	4.214E+0	1.061E+1
-1.313E-1	4.175E+0	1.048E+1
-1.297E-1	4.094E+0	1.052E+1
-1.330E-1	4.246E+0	1.050E+1
-1.346E-1	4.133E+0	1.045E+1
-1.297E-1	4.194E+0	1.045E+1
-1.297E-1	4.211E+0	1.049E+1
-1.330E-1	4.146E+0	1.047E+1
-1.313E-1	4.240E+0	1.056E+1
-1.330E-1	4.143E+0	1.045E+1
-1.281E-1	4.185E+0	1.068E+1
-1.313E-1	4.130E+0	1.045E+1
-1.346E-1	4.172E+0	1.044E+1
-1.330E-1	4.130E+0	1.048E+1
-1.297E-1	4.139E+0	1.053E+1
-1.330E-1	4.117E+0	1.048E+1
-1.330E-1	4.156E+0	1.043E+1
-1.362E-1	4.042E+0	1.050E+1
-1.281E-1	4.211E+0	1.047E+1
-1.362E-1	4.188E+0	1.044E+1
-1.362E-1	4.159E+0	1.047E+1
-1.330E-1	4.100E+0	1.064E+1
-1.313E-1	4.224E+0	1.052E+1
-1.313E-1	4.227E+0	1.059E+1
-1.346E-1	4.194E+0	1.046E+1
-1.330E-1	4.130E+0	1.060E+1
-1.265E-1	4.120E+0	1.059E+1
-1.297E-1	4.224E+0	1.041E+1
-1.346E-1	4.178E+0	1.040E+1
-1.313E-1	4.240E+0	1.041E+1
-1.281E-1	4.107E+0	1.045E+1
-1.313E-1	4.156E+0	1.049E+1
-1.346E-1	4.214E+0	1.055E+1
-1.346E-1	4.175E+0	1.041E+1
-1.297E-1	4.201E+0	1.053E+1
-1.330E-1	4.198E+0	1.055E+1
-1.330E-1	4.169E+0	1.057E+1
-1.297E-1	4.172E+0	1.057E+1
-1.330E-1	4.230E+0	1.062E+1
-1.297E-1	4.149E+0	1.055E+1
-1.362E-1	4.162E+0	1.060E+1
-1.346E-1	4.107E+0	1.054E+1
-1.313E-1	4.110E+0	1.046E+1
-1.330E-1	4.159E+0	1.057E+1
-1.346E-1	4.139E+0	1.063E+1
-1.330E-1	4.191E+0	1.061E+1
-1.297E-1	4.156E+0	1.052E+1
-1.330E-1	4.198E+0	1.046E+1
-1.346E-1	4.087E+0	1.060E+1
-1.297E-1	4.133E+0	1.037E+1
-1.297E-1	4.133E+0	1.051E+1
-1.313E-1	4.123E+0	1.045E+1
-1.330E-1	4.169E+0	1.054E+1
-1.346E-1	4.152E+0	1.056E+1
-1.281E-1	4.117E+0	1.056E+1
-1.330E-1	4.198E+0	1.053E+1
-1.313E-1	4.159E+0	1.051E+1
-1.313E-1	4.178E+0	1.055E+1
-1.297E-1	4.188E+0	1.049E+1
-1.313E-1	4.194E+0	1.055E+1
-1.362E-1	4.136E+0	1.045E+1
-1.313E-1	4.182E+0	1.048E+1
-1.297E-1	4.178E+0	1.052E+1
-1.313E-1	4.191E+0	1.058E+1
-1.362E-1	4.178E+0	1.054E+1
-1.330E-1	4.113E+0	1.050E+1
-1.281E-1	4.191E+0	1.042E+1
-1.313E-1	4.074E+0	1.045E+1
-1.330E-1	4.178E+0	1.050E+1
-1.346E-1	4.110E+0	1.044E+1
-1.281E-1	4.172E+0	1.044E+1
-1.330E-1	4.159E+0	1.046E+1
-1.378E-1	4.146E+0	1.060E+1
-1.297E-1	4.159E+0	1.057E+1
-1.313E-1	4.198E+0	1.050E+1
-1.313E-1	4.211E+0	1.052E+1
-1.378E-1	4.162E+0	1.055E+1
-1.330E-1	4.178E+0	1.048E+1
-1.297E-1	4.143E+0	1.047E+1
-1.281E-1	4.182E+0	1.050E+1
-1.346E-1	4.211E+0	1.064E+1
-1.346E-1	4.175E+0	1.051E+1
-1.281E-1	4.162E+0	1.059E+1
-1.313E-1	4.198E+0	1.053E+1
-1.362E-1	4.191E+0	1.051E+1
-1.330E-1	4.224E+0	1.049E+1
-1.281E-1	4.094E+0	1.052E+1
-1.330E-1	4.149E+0	1.048E+1
-1.313E-1	4.211E+0	1.066E+1
-1.297E-1	4.188E+0	1.059E+1
-1.281E-1	4.211E+0	1.059E+1
-1.297E-1	4.133E+0	1.055E+1
-1.330E-1	4.146E+0	1.054E+1
-1.313E-1	4.178E+0	1.047E+1
-1.281E-1	4.146E+0	1.051E+1
-1.313E-1	4.159E+0	1.044E+1
-1.330E-1	4.175E+0	1.046E+1
-1.346E-1	4.130E+0	1.055E+1
-1.297E-1	4.201E+0	1.054E+1
-1.281E-1	4.185E+0	1.043E+1
-1.330E-1	4.175E+0	1.053E+1
-1.313E-1	4.162E+0	1.061E+1
-1.313E-1	4.143E+0	1.053E+1
-1.313E-1	4.207E+0	1.052E+1
-1.330E-1	4.182E+0	1.053E+1
-1.330E-1	4.156E+0	1.050E+1
-1.297E-1	4.084E+0	1.059E+1
-1.330E-1	4.185E+0	1.043E+1
-1.313E-1	4.120E+0	1.058E+1
-1.313E-1	4.207E+0	1.054E+1
-1.297E-1	4.243E+0	1.051E+1
-1.330E-1	4.143E+0	1.044E+1
-1.346E-1	4.253E+0	1.065E+1
-1.330E-1	4.211E+0	1.061E+1
-1.265E-1	4.139E+0	1.058E+1
-1.313E-1	4.230E+0	1.039E+1
-1.346E-1	4.220E+0	1.056E+1
-1.313E-1	4.185E+0	1.047E+1
-1.297E-1	4.178E+0	1.063E+1
-1.297E-1	4.133E+0	1.065E+1
-1.346E-1	4.169E+0	1.044E+1
-1.346E-1	4.162E+0	1.041E+1
-1.297E-1	4.169E+0	1.035E+1
-1.330E-1	4.201E+0	1.042E+1
-1.313E-1	4.126E+0	1.048E+1
-1.346E-1	4.172E+0	1.069E+1
-1.265E-1	4.162E+0	1.054E+1
-1.313E-1	4.182E+0	1.064E+1
-1.313E-1	4.178E+0	1.044E+1
-1.313E-1	4.136E+0	1.042E+1
-1.297E-1	4.204E+0	1.059E+1
-1.313E-1	4.084E+0	1.049E+1
-1.346E-1	4.097E+0	1.051E+1
-1.330E-1	4.240E+0	1.047E+1
-1.281E-1	4.087E+0	1.043E+1
-1.313E-1	4.178E+0	1.046E+1
-1.346E-1	4.185E+0	1.045E+1
-1.313E-1	4.136E+0	1.041E+1
-1.330E-1	4.110E+0	1.048E+1
-1.281E-1	4.146E+0	1.057E+1
-1.346E-1	4.068E+0	1.047E+1
-1.297E-1	4.198E+0	1.042E+1
-1.297E-1	4.107E+0	1.052E+1
-1.313E-1	4.149E+0	1.063E+1
-1.362E-1	4.117E+0	1.046E+1
-1.330E-1	4.230E+0	1.046E+1
-1.313E-1	4.207E+0	1.055E+1
-1.265E-1	4.133E+0	1.049E+1
-1.362E-1	4.159E+0	1.054E+1
-1.330E-1	4.279E+0	1.068E+1
-1.265E-1	4.156E+0	1.046E+1
-1.330E-1	4.191E+0	1.041E+1
-1.346E-1	4.165E+0	1.068E+1
-1.330E-1	4.156E+0	1.057E+1
-1.297E-1	4.175E+0	1.060E+1
-1.330E-1	4.117E+0	1.054E+1
-1.330E-1	4.143E+0	1.041E+1
-1.313E-1	4.100E+0	1.054E+1
-1.297E-1	4.162E+0	1.054E+1
-1.330E-1	4.175E+0	1.058E+1
-1.346E-1	4.104E+0	1.045E+1
-1.346E-1	4.207E+0	1.062E+1
-1.297E-1	4.143E+0	1.056E+1
-1.330E-1	4.191E+0	1.051E+1
-1.346E-1	4.182E+0	1.049E+1
-1.330E-1	4.110E+0	1.056E+1
-1.297E-1	4.052E+0	1.041E+1
-1.313E-1	4.156E+0	1.053E+1
-1.346E-1	4.091E+0	1.051E+1
-1.313E-1	4.220E+0	1.057E+1
-1.281E-1	4.159E+0	1.060E+1
-1.313E-1	4.146E+0	1.042E+1
-1.346E-1	4.126E+0	1.054E+1
-1.346E-1	4.169E+0	1.040E+1
-1.297E-1	4.233E+0	1.056E+1
-1.297E-1	4.120E+0	1.048E+1
-1.362E-1	4.211E+0	1.061E+1
-1.346E-1	4.172E+0	1.042E+1
-1.313E-1	4.087E+0	1.048E+1
-1.330E-1	4.227E+0	1.052E+1
-1.330E-1	4.250E+0	1.055E+1
-1.330E-1	4.084E+0	1.043E+1
-1.330E-1	4.185E+0	1.044E+1
-1.297E-1	4.120E+0	1.049E+1
-1.346E-1	4.123E+0	1.061E+1
-1.346E-1	4.120E+0	1.047E+1
-1.297E-1	4.146E+0	1.052E+1
-1.346E-1	4.217E+0	1.046E+1
-1.330E-1	4.156E+0	1.037E+1
-1.346E-1	4.175E+0	1.040E+1
-1.249E-1	4.169E+0	1.050E+1
-1.313E-1	4.091E+0	1.042E+1
-1.346E-1	4.256E+0	1.039E+1
-1.362E-1	4.204E+0	1.049E+1
-1.297E-1	4.169E+0	1.055E+1
-1.313E-1	4.169E+0	1.049E+1
-1.362E-1	4.152E+0	1.059E+1
-1.297E-1	4.139E+0	1.048E+1
-1.313E-1	4.211E+0	1.056E+1
-1.313E-1	4.123E+0	1.055E+1
-1.330E-1	4.110E+0	1.053E+1
-1.297E-1	4.182E+0	1.041E+1
-1.297E-1	4.068E+0	1.062E+1
-1.297E-1	4.162E+0	1.048E+1
-1.346E-1	4.175E+0	1.064E+1
-1.330E-1	4.175E+0	1.035E+1
-1.281E-1	4.159E+0	1.044E+1
-1.313E-1	4.130E+0	1.038E+1
-1.346E-1	4.194E+0	1.059E+1
-1.313E-1	4.136E+0	1.050E+1
-1.297E-1	4.126E+0	1.043E+1
-1.313E-1	4.185E+0	1.043E+1
-1.346E-1	4.207E+0	1.035E+1
-1.313E-1	4.143E+0	1.050E+1
-1.297E-1	4.175E+0	1.058E+1
-1.330E-1	4.110E+0	1.047E+1
-1.346E-1	4.123E+0	1.041E+1
-1.330E-1	4.146E+0	1.050E+1
-1.281E-1	4.182E+0	1.049E+1
-1.330E-1	4.139E+0	1.049E+1
-1.346E-1	4.169E+0	1.047E+1
-1.313E-1	4.201E+0	1.053E+1
-1.313E-1	4.165E+0	1.057E+1
-1.313E-1	4.211E+0	1.042E+1
-1.346E-1	4.117E+0	1.057E+1
-1.313E-1	4.204E+0	1.049E+1
-1.313E-1	4.175E+0	1.054E+1
-1.313E-1	4.201E+0	1.048E+1
-1.346E-1	4.120E+0	1.038E+1
-1.313E-1	4.211E+0	1.039E+1
-1.281E-1	4.117E+0	1.047E+1
-1.297E-1	4.156E+0	1.064E+1
-1.362E-1	4.194E+0	1.053E+1
-1.313E-1	4.230E+0	1.062E+1
-1.297E-1	4.152E+0	1.058E+1
-1.281E-1	4.224E+0	1.053E+1
-1.362E-1	4.182E+0	1.060E+1
-1.378E-1	4.233E+0	1.060E+1
-1.265E-1	4.204E+0	1.052E+1
-1.297E-1	4.130E+0	1.057E+1
-1.346E-1	4.146E+0	1.046E+1
-1.313E-1	4.201E+0	1.043E+1
-1.297E-1	4.191E+0	1.056E+1
-1.313E-1	4.130E+0	1.057E+1
-1.330E-1	4.097E+0	1.050E+1
-1.330E-1	4.045E+0	1.063E+1
-1.297E-1	4.185E+0	1.057E+1
-1.313E-1	4.191E+0	1.061E+1
-1.346E-1	4.198E+0	1.050E+1
-1.330E-1	4.139E+0	1.054E+1
-1.297E-1	4.120E+0	1.048E+1
-1.297E-1	4.169E+0	1.060E+1
-1.313E-1	4.204E+0	1.062E+1
-1.313E-1	4.207E+0	1.044E+1
-1.297E-1	4.126E+0	1.056E+1
-1.346E-1	4.091E+0	1.056E+1
-1.330E-1	4.194E+0	1.047E+1
-1.297E-1	4.188E+0	1.051E+1
-1.297E-1	4.139E+0	1.049E+1
-1.297E-1	4.159E+0	1.041E+1
-1.346E-1	4.143E+0	1.047E+1
-1.313E-1	4.097E+0	1.042E+1
-1.281E-1	4.211E+0	1.049E+1
-1.313E-1	4.126E+0	1.051E+1
-1.346E-1	4.120E+0	1.035E+1
-1.362E-1	4.156E+0	1.042E+1
-1.297E-1	4.133E+0	1.056E+1
-1.313E-1	4.217E+0	1.050E+1
-1.362E-1	4.159E+0	1.063E+1
-1.330E-1	4.159E+0	1.044E+1
-1.297E-1	4.165E+0	1.046E+1
-1.313E-1	4.172E+0	1.055E+1
-1.346E-1	4.211E+0	1.047E+1
-1.313E-1	4.039E+0	1.046E+1
-1.281E-1	4.136E+0	1.044E+1
-1.330E-1	4.266E+0	1.048E+1
-1.378E-1	4.182E+0	1.050E+1
-1.297E-1	4.224E+0	1.041E+1
-1.297E-1	4.117E+0	1.061E+1
-1.313E-1	4.126E+0	1.043E+1
-1.362E-1	4.172E+0	1.030E+1
-1.346E-1	4.094E+0	1.049E+1
-1.297E-1	4.100E+0	1.056E+1
-1.330E-1	4.211E+0	1.046E+1
-1.330E-1	4.097E+0	1.035E+1
-1.330E-1	4.146E+0	1.060E+1
-1.265E-1	4.156E+0	1.050E+1
-1.313E-1	4.327E+0	1.052E+1
-1.330E-1	4.084E+0	1.042E+1
-1.330E-1	4.159E+0	1.043E+1
-1.297E-1	4.130E+0	1.049E+1
-1.313E-1	4.211E+0	1.049E+1
-1.330E-1	4.243E+0	1.052E+1
-1.313E-1	4.159E+0	1.053E+1
-1.297E-1	4.123E+0	1.040E+1
-1.313E-1	4.152E+0	1.057E+1
-1.313E-1	4.188E+0	1.034E+1
-1.330E-1	4.149E+0	1.046E+1
-1.281E-1	4.097E+0	1.049E+1
-1.313E-1	4.152E+0	1.056E+1
-1.362E-1	4.162E+0	1.051E+1
-1.313E-1	4.139E+0	1.049E+1
-1.281E-1	4.207E+0	1.046E+1
-1.313E-1	4.169E+0	1.049E+1
-1.346E-1	4.068E+0	1.058E+1
-1.330E-1	4.178E+0	1.053E+1
-1.297E-1	4.256E+0	1.044E+1
-1.313E-1	4.133E+0	1.054E+1
-1.330E-1	4.156E+0	1.050E+1
-1.313E-1	4.149E+0	1.048E+1
-1.297E-1	4.175E+0	1.062E+1
-1.330E-1	4.182E+0	1.054E+1
-1.346E-1	4.149E+0	1.042E+1
-1.330E-1	4.230E+0	1.045E+1
-1.313E-1	4.191E+0	1.054E+1
-1.330E-1	4.110E+0	1.040E+1
-1.346E-1	4.194E+0	1.056E+1
-1.330E-1	4.165E+0	1.047E+1
-1.330E-1	4.263E+0	1.054E+1
-1.297E-1	4.227E+0	1.049E+1
-1.346E-1	4.243E+0	1.043E+1
-1.330E-1	4.250E+0	1.041E+1
-1.297E-1	4.169E+0	1.053E+1
-1.297E-1	4.233E+0	1.042E+1
-1.362E-1	4.120E+0	1.053E+1
-1.281E-1	4.211E+0	1.039E+1
-1.297E-1	4.052E+0	1.048E+1
-1.313E-1	4.165E+0	1.050E+1
-1.378E-1	4.117E+0	1.049E+1
-1.346E-1	4.107E+0	1.042E+1
-1.313E-1	4.253E+0	1.035E+1
-1.313E-1	4.097E+0	1.052E+1
-1.346E-1	4.230E+0	1.039E+1
-1.330E-1	4.139E+0	1.043E+1
-1.281E-1	4.191E+0	1.064E+1
-1.297E-1	4.243E+0	1.040E+1
-1.362E-1	4.120E+0	1.053E+1
-1.330E-1	4.107E+0	1.044E+1
-1.313E-1	4.149E+0	1.053E+1
-1.313E-1	4.156E+0	1.066E+1
-1.330E-1	4.204E+0	1.040E+1
-1.313E-1	4.120E+0	1.050E+1
-1.281E-1	4.143E+0	1.047E+1
-1.346E-1	4.227E+0	1.038E+1
-1.346E-1	4.175E+0	1.042E+1
-1.346E-1	4.139E+0	1.051E+1
-1.281E-1	4.091E+0	1.039E+1
-1.297E-1	4.220E+0	1.047E+1
-1.346E-1	4.220E+0	1.037E+1
-1.313E-1	4.152E+0	1.044E+1
-1.297E-1	4.178E+0	1.040E+1
-1.297E-1	4.175E+0	1.058E+1
-1.362E-1	4.182E+0	1.052E+1
-1.330E-1	4.169E+0	1.042E+1
-1.297E-1	4.143E+0	1.040E+1
-1.330E-1	4.117E+0	1.045E+1
-1.330E-1	4.243E+0	1.046E+1
-1.297E-1	4.201E+0	1.049E+1
-1.297E-1	4.152E+0	1.044E+1
-1.330E-1	4.165E+0	1.035E+1
-1.346E-1	4.104E+0	1.059E+1
-1.330E-1	4.191E+0	1.044E+1
-1.281E-1	4.110E+0	1.050E+1
-1.330E-1	4.136E+0	1.045E+1
-1.346E-1	4.159E+0	1.064E+1
-1.330E-1	4.110E+0	1.044E+1
-1.313E-1	4.188E+0	1.050E+1
-1.313E-1	4.178E+0	1.044E+1
-1.362E-1	4.152E+0	1.063E+1
-1.313E-1	4.185E+0	1.047E+1
-1.313E-1	4.094E+0	1.044E+1
-1.330E-1	4.146E+0	1.041E+1
-1.346E-1	4.097E+0	1.055E+1
-1.313E-1	4.165E+0	1.056E+1
-1.297E-1	4.139E+0	1.064E+1
-1.330E-1	4.146E+0	1.045E+1
-1.346E-1	4.068E+0	1.033E+1
-1.313E-1	4.204E+0	1.060E+1
-1.297E-1	4.185E+0	1.048E+1
-1.330E-1	4.107E+0	1.041E+1
-1.346E-1	4.143E+0	1.048E+1
-1.330E-1	4.204E+0	1.056E+1
-1.313E-1	4.152E+0	1.055E+1
-1.330E-1	4.211E+0	1.044E+1
-1.346E-1	4.146E+0	1.037E+1
-1.330E-1	4.091E+0	1.051E+1
-1.265E-1	4.220E+0	1.048E+1
-1.297E-1	4.091E+0	1.050E+1
-1.346E-1	4.120E+0	1.046E+1
-1.330E-1	4.162E+0	1.048E+1
-1.313E-1	4.256E+0	1.049E+1
-1.330E-1	4.139E+0	1.035E+1
-1.362E-1	4.175E+0	1.051E+1
-1.330E-1	4.185E+0	1.048E+1
-1.313E-1	4.159E+0	1.065E+1
-1.346E-1	4.065E+0	1.054E+1
-1.313E-1	4.204E+0	1.045E+1
-1.330E-1	4.204E+0	1.042E+1
-1.297E-1	4.143E+0	1.048E+1
-1.297E-1	4.152E+0	1.054E+1
-1.346E-1	4.282E+0	1.047E+1
-1.330E-1	4.211E+0	1.041E+1
-1.297E-1	4.159E+0	1.043E+1
-1.346E-1	4.175E+0	1.049E+1
-1.346E-1	4.220E+0	1.054E+1
-1.330E-1	4.240E+0	1.048E+1
-1.297E-1	4.165E+0	1.043E+1
-1.313E-1	4.146E+0	1.055E+1
-1.362E-1	4.204E+0	1.047E+1
-1.313E-1	4.065E+0	1.047E+1
-1.297E-1	4.156E+0	1.048E+1
-1.330E-1	4.165E+0	1.048E+1
-1.362E-1	4.201E+0	1.062E+1
-1.313E-1	4.217E+0	1.053E+1
-1.281E-1	4.152E+0	1.052E+1
-1.297E-1	4.068E+0	1.046E+1
-1.330E-1	4.194E+0	1.049E+1
-1.346E-1	4.100E+0	1.043E+1
-1.297E-1	4.146E+0	1.046E+1
-1.313E-1	4.146E+0	1.040E+1
-1.330E-1	4.143E+0	1.044E+1
-1.346E-1	4.201E+0	1.048E+1
-1.297E-1	4.156E+0	1.047E+1
-1.297E-1	4.152E+0	1.047E+1
-1.330E-1	4.178E+0	1.057E+1
-1.313E-1	4.165E+0	1.035E+1
-1.281E-1	4.107E+0	1.062E+1
-1.313E-1	4.068E+0	1.051E+1
-1.330E-1	4.152E+0	1.050E+1
-1.330E-1	4.165E+0	1.058E+1
-1.297E-1	4.172E+0	1.049E+1
-1.297E-1	4.107E+0	1.045E+1
-1.346E-1	4.159E+0	1.048E+1
-1.313E-1	4.156E+0	1.049E+1
-1.297E-1	4.204E+0	1.037E+1
-1.313E-1	4.097E+0	1.054E+1
-1.330E-1	4.217E+0	1.042E+1
-1.313E-1	4.188E+0	1.055E+1
-1.281E-1	4.152E+0	1.049E+1
-1.346E-1	4.117E+0	1.056E+1
-1.346E-1	4.139E+0	1.056E+1
-1.330E-1	4.165E+0	1.059E+1
-1.313E-1	4.094E+0	1.046E+1
-1.297E-1	4.162E+0	1.053E+1
-1.362E-1	4.113E+0	1.054E+1
-1.330E-1	4.207E+0	1.047E+1
-1.281E-1	4.110E+0	1.057E+1
-1.281E-1	4.172E+0	1.045E+1
-1.362E-1	4.194E+0	1.042E+1
-1.330E-1	4.191E+0	1.046E+1
-1.281E-1	4.250E+0	1.043E+1
-1.313E-1	4.169E+0	1.043E+1
-1.362E-1	4.182E+0	1.046E+1
-1.313E-1	4.201E+0	1.052E+1
-1.313E-1	4.113E+0	1.050E+1
-1.313E-1	4.188E+0	1.049E+1
-1.330E-1	4.136E+0	1.051E+1
-1.330E-1	4.074E+0	1.043E+1
-1.297E-1	4.217E+0	1.044E+1
-1.313E-1	4.149E+0	1.054E+1
-1.346E-1	4.240E+0	1.045E+1
-1.330E-1	4.143E+0	1.048E+1
-1.313E-1	4.123E+0	1.051E+1
-1.297E-1	4.178E+0	1.063E+1
-1.346E-1	4.178E+0	1.059E+1
-1.297E-1	4.081E+0	1.044E+1
-1.297E-1	4.178E+0	1.056E+1
-1.330E-1	4.159E+0	1.051E+1
-1.362E-1	4.185E+0	1.042E+1
-1.346E-1	4.074E+0	1.053E+1
-1.297E-1	4.071E+0	1.041E+1
-1.330E-1	4.227E+0	1.049E+1
-1.330E-1	4.156E+0	1.030E+1
-1.297E-1	4.172E+0	1.051E+1
-1.313E-1	4.061E+0	1.051E+1
-1.313E-1	4.139E+0	1.053E+1
-1.330E-1	4.110E+0	1.055E+1
-1.313E-1	4.110E+0	1.035E+1
-1.265E-1	4.139E+0	1.049E+1
-1.330E-1	4.130E+0	1.054E+1
-1.330E-1	4.175E+0	1.044E+1
-1.313E-1	4.084E+0	1.044E+1
-1.313E-1	4.165E+0	1.045E+1
-1.330E-1	4.120E+0	1.040E+1
-1.346E-1	4.165E+0	1.059E+1
-1.313E-1	4.217E+0	1.039E+1
-1.330E-1	4.120E+0	1.027E+1
-1.297E-1	4.178E+0	1.045E+1
-1.346E-1	4.117E+0	1.050E+1
-1.362E-1	4.230E+0	1.046E+1
-1.281E-1	4.097E+0	1.047E+1
-1.313E-1	4.136E+0	1.048E+1
-1.378E-1	4.194E+0	1.047E+1
-1.346E-1	4.133E+0	1.062E+1
-1.281E-1	4.172E+0	1.035E+1
-1.330E-1	4.123E+0	1.056E+1
-1.362E-1	4.172E+0	1.039E+1
-1.330E-1	4.117E+0	1.051E+1
-1.313E-1	4.126E+0	1.045E+1
-1.313E-1	4.143E+0	1.041E+1
-1.346E-1	4.214E+0	1.053E+1
-1.313E-1	4.156E+0	1.051E+1
-1.313E-1	4.029E+0	1.051E+1
-1.330E-1	4.188E+0	1.047E+1
-1.346E-1	4.110E+0	1.047E+1
-1.313E-1	4.136E+0	1.048E+1
-1.313E-1	4.146E+0	1.052E+1
-1.330E-1	4.207E+0	1.031E+1
-1.330E-1	4.136E+0	1.052E+1
-1.313E-1	4.087E+0	1.048E+1
-1.313E-1	4.172E+0	1.029E+1
-1.297E-1	4.204E+0	1.041E+1
-1.346E-1	4.175E+0	1.054E+1
-1.330E-1	4.139E+0	1.058E+1
-1.297E-1	4.159E+0	1.044E+1
-1.330E-1	4.240E+0	1.047E+1
-1.378E-1	4.156E+0	1.044E+1
-1.297E-1	4.146E+0	1.045E+1
-1.297E-1	4.204E+0	1.059E+1
-1.330E-1	4.194E+0	1.047E+1
-1.346E-1	4.136E+0	1.055E+1
-1.313E-1	4.211E+0	1.044E+1
-1.281E-1	4.149E+0	1.042E+1
-1.313E-1	4.217E+0	1.047E+1
-1.346E-1	4.143E+0	1.057E+1
-1.313E-1	4.074E+0	1.060E+1
-1.313E-1	4.110E+0	1.041E+1
-1.330E-1	4.097E+0	1.038E+1
-1.346E-1	4.201E+0	1.051E+1
-1.330E-1	4.285E+0	1.044E+1
-1.297E-1	4.172E+0	1.048E+1
-1.313E-1	4.188E+0	1.048E+1
-1.346E-1	4.152E+0	1.045E+1
-1.330E-1	4.178E+0	1.041E+1
-1.297E-1	4.169E+0	1.045E+1
-1.346E-1	4.094E+0	1.038E+1
-1.378E-1	4.143E+0	1.040E+1
-1.330E-1	4.149E+0	1.049E+1
-1.297E-1	4.159E+0	1.039E+1
-1.330E-1	4.227E+0	1.046E+1
-1.362E-1	4.182E+0	1.041E+1
-1.346E-1	4.136E+0	1.043E+1
-1.313E-1	4.156E+0	1.042E+1
-1.297E-1	4.201E+0	1.040E+1
-1.346E-1	4.149E+0	1.044E+1
-1.346E-1	4.120E+0	1.051E+1
-1.297E-1	4.136E+0	1.045E+1
-1.313E-1	4.172E+0	1.056E+1
-1.362E-1	4.194E+0	1.052E+1
-1.313E-1	4.233E+0	1.047E+1
-1.297E-1	4.136E+0	1.053E+1
-1.313E-1	4.149E+0	1.046E+1
-1.346E-1	4.159E+0	1.065E+1
-1.313E-1	4.162E+0	1.052E+1
-1.313E-1	4.130E+0	1.035E+1
-1.297E-1	4.204E+0	1.051E+1
-1.346E-1	4.191E+0	1.046E+1
-1.313E-1	4.152E+0	1.060E+1
-1.313E-1	4.211E+0	1.057E+1
-1.313E-1	4.243E+0	1.035E+1
-1.313E-1	4.204E+0	1.048E+1
-1.346E-1	4.152E+0	1.054E+1
-1.297E-1	4.198E+0	1.047E+1
-1.313E-1	4.113E+0	1.044E+1
-1.330E-1	4.139E+0	1.052E+1
-1.330E-1	4.039E+0	1.042E+1
-1.281E-1	4.191E+0	1.031E+1
-1.330E-1	4.237E+0	1.042E+1
-1.330E-1	4.159E+0	1.047E+1
-1.330E-1	4.143E+0	1.044E+1
-1.297E-1	4.165E+0	1.046E+1
-1.313E-1	4.146E+0	1.040E+1
-1.330E-1	4.214E+0	1.040E+1
-1.313E-1	4.178E+0	1.033E+1
-1.281E-1	4.162E+0	1.050E+1
-1.297E-1	4.107E+0	1.053E+1
-1.313E-1	4.149E+0	1.047E+1
-1.313E-1	4.214E+0	1.041E+1
-1.297E-1	4.094E+0	1.050E+1
-1.313E-1	4.175E+0	1.052E+1
-1.362E-1	4.159E+0	1.056E+1
-1.330E-1	4.220E+0	1.048E+1
-1.281E-1	4.117E+0	1.042E+1
-1.313E-1	4.162E+0	1.050E+1
-1.362E-1	4.107E+0	1.043E+1
-1.313E-1	4.217E+0	1.041E+1
-1.265E-1	4.126E+0	1.054E+1
-1.346E-1	4.191E+0	1.058E+1
-1.346E-1	4.156E+0	1.056E+1
-1.313E-1	4.165E+0	1.059E+1
-1.281E-1	4.256E+0	1.053E+1
-1.313E-1	4.143E+0	1.047E+1
-1.346E-1	4.058E+0	1.049E+1
-1.313E-1	4.220E+0	1.042E+1
-1.281E-1	4.162E+0	1.051E+1
-1.330E-1	4.130E+0	1.046E+1
-1.346E-1	4.165E+0	1.039E+1
-1.313E-1	4.104E+0	1.048E+1
-1.313E-1	4.191E+0	1.036E+1
-1.297E-1	4.198E+0	1.042E+1
-1.378E-1	4.100E+0	1.041E+1
-1.346E-1	4.097E+0	1.045E+1
-1.297E-1	4.107E+0	1.055E+1
-1.313E-1	4.175E+0	1.046E+1
-1.330E-1	4.143E+0	1.035E+1
-1.330E-1	4.165E+0	1.057E+1
-1.297E-1	4.058E+0	1.042E+1
-1.297E-1	4.246E+0	1.049E+1
-1.330E-1	4.146E+0	1.041E+1
-1.346E-1	4.227E+0	1.043E+1
-1.313E-1	4.078E+0	1.056E+1
-1.313E-1	4.220E+0	1.043E+1
-1.330E-1	4.107E+0	1.055E+1
-1.313E-1	4.198E+0	1.057E+1
-1.297E-1	4.146E+0	1.047E+1
-1.330E-1	4.182E+0	1.046E+1
-1.346E-1	4.243E+0	1.055E+1
-1.313E-1	4.107E+0	1.054E+1
-1.281E-1	4.126E+0	1.048E+1
-1.313E-1	4.042E+0	1.052E+1
-1.346E-1	4.126E+0	1.043E+1
-1.330E-1	4.130E+0	1.058E+1
-1.313E-1	4.139E+0	1.052E+1
-1.313E-1	4.159E+0	1.046E+1
-1.346E-1	4.146E+0	1.052E+1
-1.313E-1	4.081E+0	1.044E+1
-1.281E-1	4.126E+0	1.040E+1
-1.313E-1	4.087E+0	1.040E+1
-1.346E-1	4.094E+0	1.039E+1
-1.313E-1	4.100E+0	1.049E+1
-1.313E-1	4.172E+0	1.049E+1
-1.313E-1	4.165E+0	1.040E+1
-1.346E-1	4.055E+0	1.052E+1
-1.313E-1	4.169E+0	1.042E+1
-1.313E-1	4.240E+0	1.048E+1
-1.281E-1	4.182E+0	1.051E+1
-1.346E-1	4.052E+0	1.056E+1
-1.346E-1	4.169E+0	1.054E+1
-1.281E-1	4.107E+0	1.052E+1
-1.313E-1	4.182E+0	1.042E+1
-1.346E-1	4.110E+0	1.047E+1
-1.313E-1	4.175E+0	1.051E+1
-1.297E-1	4.146E+0	1.045E+1
-1.297E-1	4.152E+0	1.038E+1
-1.362E-1	4.149E+0	1.046E+1
-1.313E-1	4.162E+0	1.048E+1
-1.297E-1	4.207E+0	1.050E+1
-1.297E-1	4.230E+0	1.042E+1
-1.346E-1	4.091E+0	1.039E+1
-1.313E-1	4.143E+0	1.052E+1
-1.297E-1	4.201E+0	1.053E+1
-1.330E-1	4.133E+0	1.054E+1
-1.313E-1	4.214E+0	1.036E+1
-1.313E-1	4.084E+0	1.055E+1
-1.297E-1	4.207E+0	1.047E+1
-1.297E-1	4.120E+0	1.048E+1
-1.330E-1	4.139E+0	1.058E+1
-1.313E-1	4.113E+0	1.046E+1
-1.281E-1	4.149E+0	1.029E+1
-1.330E-1	4.159E+0	1.046E+1
-1.346E-1	4.143E+0	1.044E+1
-1.330E-1	4.133E+0	1.053E+1
-1.297E-1	4.143E+0	1.036E+1
-1.362E-1	4.182E+0	1.045E+1
-1.346E-1	4.220E+0	1.053E+1
-1.297E-1	4.178E+0	1.055E+1
-1.297E-1	4.207E+0	1.046E+1
-1.330E-1	4.191E+0	1.044E+1
-1.362E-1	4.146E+0	1.049E+1
-1.330E-1	4.188E+0	1.035E+1
-1.313E-1	4.110E+0	1.046E+1
-1.297E-1	4.087E+0	1.050E+1
-1.346E-1	4.139E+0	1.052E+1
-1.281E-1	4.100E+0	1.041E+1
-1.297E-1	4.191E+0	1.051E+1
-1.330E-1	4.156E+0	1.058E+1
-1.330E-1	4.130E+0	1.041E+1
-1.313E-1	4.055E+0	1.046E+1
-1.281E-1	4.172E+0	1.048E+1
-1.281E-1	4.146E+0	1.057E+1
-1.346E-1	4.175E+0	1.061E+1
-1.281E-1	4.165E+0	1.051E+1
-1.297E-1	4.172E+0	1.037E+1
-1.297E-1	4.094E+0	1.043E+1
-1.330E-1	4.198E+0	1.051E+1
-1.330E-1	4.185E+0	1.044E+1
-1.313E-1	4.078E+0	1.056E+1
-1.330E-1	4.175E+0	1.053E+1
-1.330E-1	4.201E+0	1.052E+1
-1.297E-1	4.194E+0	1.058E+1
-1.281E-1	4.133E+0	1.042E+1
-1.297E-1	4.139E+0	1.053E+1
-1.330E-1	4.165E+0	1.049E+1
-1.297E-1	4.094E+0	1.049E+1
-1.281E-1	4.123E+0	1.046E+1
-1.313E-1	4.136E+0	1.060E+1
-1.362E-1	4.123E+0	1.054E+1
-1.330E-1	4.152E+0	1.047E+1
-1.297E-1	4.175E+0	1.051E+1
-1.313E-1	4.250E+0	1.052E+1
-1.330E-1	4.220E+0	1.047E+1
-1.313E-1	4.081E+0	1.037E+1
-1.297E-1	4.156E+0	1.039E+1
-1.330E-1	4.146E+0	1.048E+1
-1.378E-1	4.146E+0	1.040E+1
-1.297E-1	4.136E+0	1.047E+1
-1.281E-1	4.207E+0	1.047E+1
-1.313E-1	4.152E+0	1.046E+1
-1.346E-1	4.087E+0	1.057E+1
-1.313E-1	4.143E+0	1.035E+1
-1.297E-1	4.185E+0	1.054E+1
-1.346E-1	4.159E+0	1.038E+1
-1.346E-1	4.097E+0	1.040E+1
-1.313E-1	4.104E+0	1.033E+1
-1.313E-1	4.182E+0	1.054E+1
-1.297E-1	4.113E+0	1.052E+1
-1.346E-1	4.087E+0	1.053E+1
-1.330E-1	4.165E+0	1.051E+1
-1.297E-1	4.207E+0	1.038E+1
-1.313E-1	4.159E+0	1.039E+1
-1.330E-1	4.136E+0	1.041E+1
-1.313E-1	4.175E+0	1.043E+1
-1.313E-1	4.175E+0	1.043E+1
-1.281E-1	4.191E+0	1.047E+1
-1.378E-1	4.169E+0	1.058E+1
-1.346E-1	4.100E+0	1.061E+1
-1.297E-1	4.136E+0	1.045E+1
-1.330E-1	4.139E+0	1.049E+1
-1.346E-1	4.194E+0	1.046E+1
-1.346E-1	4.094E+0	1.060E+1
-1.281E-1	4.143E+0	1.040E+1
-1.313E-1	4.165E+0	1.047E+1
-1.346E-1	4.143E+0	1.044E+1
-1.330E-1	4.185E+0	1.047E+1
-1.281E-1	4.152E+0	1.046E+1
-1.297E-1	4.133E+0	1.046E+1
-1.330E-1	4.217E+0	1.044E+1
-1.313E-1	4.065E+0	1.063E+1
-1.281E-1	4.146E+0	1.048E+1
-1.330E-1	4.146E+0	1.047E+1
-1.346E-1	4.149E+0	1.045E+1
-1.297E-1	4.152E+0	1.049E+1
-1.297E-1	4.100E+0	1.034E+1
-1.313E-1	4.130E+0	1.048E+1
-1.346E-1	4.081E+0	1.055E+1
-1.313E-1	4.130E+0	1.050E+1
-1.281E-1	4.207E+0	1.045E+1
-1.330E-1	4.224E+0	1.045E+1
-1.362E-1	4.149E+0	1.049E+1
-1.330E-1	4.113E+0	1.049E+1
-1.297E-1	4.087E+0	1.051E+1
-1.313E-1	4.159E+0	1.049E+1
-1.346E-1	4.143E+0	1.045E+1
-1.297E-1	4.188E+0	1.057E+1
-1.313E-1	4.191E+0	1.042E+1
-1.313E-1	4.143E+0	1.048E+1
-1.346E-1	4.133E+0	1.049E+1
-1.313E-1	4.152E+0	1.039E+1
-1.313E-1	4.165E+0	1.052E+1
-1.330E-1	4.230E+0	1.051E+1
-1.330E-1	4.253E+0	1.043E+1
-1.297E-1	4.061E+0	1.061E+1
-1.281E-1	4.149E+0	1.049E+1
-1.313E-1	4.191E+0	1.036E+1
-1.330E-1	4.172E+0	1.054E+1
-1.297E-1	4.061E+0	1.047E+1
-1.313E-1	4.204E+0	1.051E+1
-1.362E-1	4.100E+0	1.049E+1
-1.346E-1	4.136E+0	1.048E+1
-1.330E-1	4.220E+0	1.050E+1
-1.281E-1	4.113E+0	1.050E+1
-1.362E-1	4.107E+0	1.046E+1
-1.346E-1	4.100E+0	1.052E+1
-1.346E-1	4.201E+0	1.040E+1
-1.281E-1	4.204E+0	1.034E+1
-1.313E-1	4.152E+0	1.052E+1
-1.362E-1	4.058E+0	1.046E+1
-1.297E-1	4.123E+0	1.041E+1
-1.297E-1	4.097E+0	1.047E+1
-1.346E-1	4.029E+0	1.040E+1
-1.346E-1	4.243E+0	1.051E+1
-1.297E-1	4.159E+0	1.044E+1
-1.313E-1	4.185E+0	1.048E+1
-1.313E-1	4.269E+0	1.043E+1
-1.346E-1	4.214E+0	1.036E+1
-1.297E-1	4.120E+0	1.054E+1
-1.281E-1	4.081E+0	1.048E+1
-1.330E-1	4.156E+0	1.056E+1
-1.362E-1	4.087E+0	1.042E+1
-1.313E-1	4.130E+0	1.055E+1
-1.297E-1	4.182E+0	1.054E+1
-1.330E-1	4.084E+0	1.044E+1
-1.346E-1	4.133E+0	1.052E+1
-1.313E-1	4.191E+0	1.047E+1
-1.313E-1	4.182E+0	1.045E+1
-1.330E-1	4.117E+0	1.047E+1
-1.346E-1	4.165E+0	1.032E+1
-1.313E-1	4.113E+0	1.041E+1
-1.297E-1	4.191E+0	1.049E+1
-1.330E-1	4.104E+0	1.039E+1
-1.346E-1	4.091E+0	1.049E+1
-1.330E-1	4.188E+0	1.050E+1
-1.313E-1	4.130E+0	1.042E+1
-1.313E-1	4.094E+0	1.044E+1
-1.346E-1	4.071E+0	1.047E+1
-1.297E-1	4.117E+0	1.043E+1
-1.281E-1	4.207E+0	1.047E+1
-1.330E-1	4.156E+0	1.041E+1
-1.346E-1	4.117E+0	1.055E+1
-1.297E-1	4.165E+0	1.050E+1
-1.297E-1	4.133E+0	1.039E+1
-1.313E-1	4.217E+0	1.050E+1
-1.346E-1	4.087E+0	1.060E+1
-1.313E-1	4.081E+0	1.039E+1
-1.313E-1	4.191E+0	1.049E+1
-1.330E-1	4.169E+0	1.059E+1
-1.346E-1	4.172E+0	1.046E+1
-1.330E-1	4.182E+0	1.042E+1
-1.281E-1	4.133E+0	1.052E+1
-1.313E-1	4.104E+0	1.047E+1
-1.330E-1	4.130E+0	1.035E+1
-1.313E-1	4.220E+0	1.052E+1
-1.313E-1	4.159E+0	1.042E+1
-1.330E-1	4.156E+0	1.047E+1
-1.330E-1	4.198E+0	1.049E+1
-1.313E-1	4.165E+0	1.043E+1
-1.281E-1	4.165E+0	1.053E+1
-1.346E-1	4.133E+0	1.045E+1
-1.362E-1	4.165E+0	1.054E+1
-1.297E-1	4.146E+0	1.039E+1
-1.281E-1	4.149E+0	1.049E+1
-1.330E-1	4.178E+0	1.055E+1
-1.346E-1	4.149E+0	1.044E+1
-1.297E-1	4.159E+0	1.044E+1
-1.297E-1	4.194E+0	1.044E+1
-1.313E-1	4.139E+0	1.044E+1
-1.346E-1	4.243E+0	1.054E+1
-1.297E-1	4.185E+0	1.054E+1
-1.297E-1	4.104E+0	1.048E+1
-1.346E-1	4.149E+0	1.047E+1
-1.330E-1	4.104E+0	1.049E+1
-1.313E-1	4.165E+0	1.055E+1
-1.297E-1	4.133E+0	1.047E+1
-1.313E-1	4.143E+0	1.059E+1
-1.330E-1	4.185E+0	1.047E+1
-1.313E-1	4.133E+0	1.048E+1
-1.313E-1	4.172E+0	1.046E+1
-1.330E-1	4.146E+0	1.042E+1
-1.346E-1	4.162E+0	1.042E+1
-1.313E-1	4.081E+0	1.049E+1
-1.297E-1	4.149E+0	1.035E+1
-1.297E-1	4.107E+0	1.058E+1
-1.346E-1	4.087E+0	1.029E+1
-1.313E-1	4.165E+0	1.051E+1
-1.281E-1	4.165E+0	1.050E+1
-1.330E-1	4.182E+0	1.063E+1
-1.346E-1	4.152E+0	1.049E+1
-1.313E-1	4.178E+0	1.053E+1
-1.297E-1	4.165E+0	1.042E+1
-1.297E-1	4.175E+0	1.043E+1
-1.362E-1	4.162E+0	1.052E+1
-1.313E-1	4.149E+0	1.053E+1
-1.281E-1	4.123E+0	1.049E+1
-1.346E-1	4.149E+0	1.053E+1
-1.346E-1	4.152E+0	1.050E+1
-1.297E-1	4.230E+0	1.056E+1
-1.281E-1	4.224E+0	1.043E+1
-1.313E-1	4.178E+0	1.042E+1
-1.346E-1	4.117E+0	1.049E+1
-1.313E-1	4.143E+0	1.027E+1
-1.297E-1	4.123E+0	1.049E+1
-1.330E-1	4.136E+0	1.042E+1
-1.346E-1	4.126E+0	1.050E+1
-1.313E-1	4.169E+0	1.051E+1
-1.297E-1	4.123E+0	1.041E+1
-1.313E-1	4.165E+0	1.043E+1
-1.346E-1	4.188E+0	1.048E+1
-1.313E-1	4.194E+0	1.052E+1
-1.281E-1	4.185E+0	1.041E+1
-1.330E-1	4.243E+0	1.048E+1
-1.362E-1	4.130E+0	1.048E+1
-1.281E-1	4.217E+0	1.043E+1
-1.297E-1	4.123E+0	1.036E+1
-1.297E-1	4.136E+0	1.051E+1
-1.346E-1	4.191E+0	1.062E+1
-1.297E-1	4.126E+0	1.041E+1
-1.281E-1	4.178E+0	1.035E+1
-1.313E-1	4.113E+0	1.045E+1
-1.330E-1	4.130E+0	1.046E+1
-1.313E-1	4.152E+0	1.046E+1
-1.297E-1	4.172E+0	1.045E+1
-1.330E-1	4.178E+0	1.043E+1
-1.346E-1	4.136E+0	1.038E+1
-1.330E-1	4.123E+0	1.035E+1
-1.313E-1	4.156E+0	1.057E+1
-1.313E-1	4.156E+0	1.052E+1
-1.330E-1	4.172E+0	1.053E+1
-1.313E-1	4.104E+0	1.042E+1
-1.313E-1	4.107E+0	1.051E+1
-1.330E-1	4.188E+0	1.045E+1
-1.346E-1	4.139E+0	1.045E+1
-1.313E-1	4.182E+0	1.042E+1
-1.249E-1	4.149E+0	1.058E+1
-1.313E-1	4.194E+0	1.043E+1
-1.362E-1	4.126E+0	1.048E+1
-1.330E-1	4.188E+0	1.039E+1
-1.297E-1	4.224E+0	1.044E+1
-1.330E-1	4.185E+0	1.054E+1
-1.346E-1	4.143E+0	1.043E+1
-1.281E-1	4.130E+0	1.045E+1
-1.281E-1	4.136E+0	1.050E+1
-1.346E-1	4.172E+0	1.042E+1
-1.346E-1	4.162E+0	1.051E+1
-1.313E-1	4.113E+0	1.053E+1
-1.297E-1	4.130E+0	1.039E+1
-1.313E-1	4.146E+0	1.040E+1
-1.362E-1	4.204E+0	1.053E+1
-1.330E-1	4.156E+0	1.060E+1
-1.297E-1	4.133E+0	1.039E+1
-1.330E-1	4.224E+0	1.039E+1
-1.330E-1	4.198E+0	1.051E+1
-1.313E-1	4.178E+0	1.046E+1
-1.297E-1	4.110E+0	1.047E+1
-1.297E-1	4.113E+0	1.035E+1
-1.346E-1	4.087E+0	1.039E+1
-1.313E-1	4.071E+0	1.039E+1
-1.281E-1	4.143E+0	1.045E+1
-1.330E-1	4.117E+0	1.049E+1
-1.330E-1	4.110E+0	1.042E+1
-1.297E-1	4.126E+0	1.043E+1
-1.313E-1	4.055E+0	1.041E+1
-1.313E-1	4.149E+0	1.028E+1
-1.330E-1	4.133E+0	1.043E+1
-1.313E-1	4.149E+0	1.033E+1
-1.281E-1	4.172E+0	1.056E+1
-1.330E-1	4.159E+0	1.042E+1
-1.346E-1	4.162E+0	1.042E+1
-1.297E-1	4.081E+0	1.045E+1
-1.281E-1	4.117E+0	1.047E+1
-1.346E-1	4.100E+0	1.043E+1
-1.313E-1	4.178E+0	1.031E+1
-1.346E-1	4.207E+0	1.038E+1
-1.313E-1	4.185E+0	1.051E+1
-1.346E-1	4.107E+0	1.048E+1
-1.362E-1	4.172E+0	1.054E+1
-1.297E-1	4.191E+0	1.049E+1
-1.297E-1	4.139E+0	1.043E+1
-1.362E-1	4.214E+0	1.044E+1
-1.362E-1	4.178E+0	1.054E+1
-1.313E-1	4.159E+0	1.045E+1
-1.297E-1	4.198E+0	1.058E+1
-1.313E-1	4.191E+0	1.042E+1
-1.297E-1	4.243E+0	1.034E+1
-1.297E-1	4.065E+0	1.054E+1
-1.297E-1	4.204E+0	1.046E+1
-1.330E-1	4.201E+0	1.046E+1
-1.346E-1	4.191E+0	1.054E+1
-1.330E-1	4.133E+0	1.038E+1
-1.297E-1	4.169E+0	1.046E+1
-1.346E-1	4.133E+0	1.048E+1
-1.330E-1	4.123E+0	1.049E+1
-1.313E-1	4.211E+0	1.048E+1
-1.297E-1	4.071E+0	1.050E+1
-1.313E-1	4.143E+0	1.031E+1
-1.378E-1	4.194E+0	1.029E+1
-1.313E-1	4.159E+0	1.052E+1
-1.297E-1	4.240E+0	1.041E+1
-1.346E-1	4.139E+0	1.050E+1
-1.330E-1	4.207E+0	1.056E+1
-1.297E-1	4.146E+0	1.049E+1
-1.281E-1	4.091E+0	1.056E+1
-1.330E-1	4.126E+0	1.041E+1
-1.346E-1	4.201E+0	1.039E+1
-1.313E-1	4.107E+0	1.036E+1
-1.265E-1	4.217E+0	1.049E+1
-1.346E-1	4.178E+0	1.048E+1
-1.346E-1	4.143E+0	1.057E+1
-1.297E-1	4.149E+0	1.058E+1
-1.297E-1	4.172E+0	1.053E+1
-1.297E-1	4.220E+0	1.051E+1
-1.346E-1	4.084E+0	1.055E+1
-1.281E-1	4.146E+0	1.043E+1
-1.297E-1	4.227E+0	1.035E+1
-1.313E-1	4.143E+0	1.043E+1
-1.346E-1	4.087E+0	1.043E+1
-1.313E-1	4.152E+0	1.051E+1
-1.297E-1	4.162E+0	1.038E+1
-1.346E-1	4.194E+0	1.042E+1
-1.330E-1	4.104E+0	1.046E+1
-1.313E-1	4.100E+0	1.042E+1
-1.281E-1	4.165E+0	1.039E+1
-1.313E-1	4.182E+0	1.049E+1
-1.378E-1	4.136E+0	1.038E+1
-1.281E-1	4.198E+0	1.048E+1
-1.297E-1	4.110E+0	1.051E+1
-1.346E-1	4.126E+0	1.050E+1
-1.346E-1	4.130E+0	1.038E+1
-1.297E-1	4.152E+0	1.047E+1
-1.265E-1	4.146E+0	1.043E+1
-1.313E-1	4.055E+0	1.061E+1
-1.330E-1	4.194E+0	1.043E+1
-1.297E-1	4.123E+0	1.038E+1
-1.297E-1	4.133E+0	1.035E+1
-1.346E-1	4.139E+0	1.055E+1
-1.346E-1	4.156E+0	1.055E+1
-1.330E-1	4.165E+0	1.051E+1
-1.297E-1	4.123E+0	1.053E+1
-1.330E-1	4.191E+0	1.042E+1
-1.378E-1	4.217E+0	1.050E+1
-1.281E-1	4.094E+0	1.053E+1
-1.313E-1	4.113E+0	1.050E+1
-1.330E-1	4.136E+0	1.041E+1
-1.346E-1	4.149E+0	1.047E+1
-1.346E-1	4.113E+0	1.048E+1
-1.265E-1	4.152E+0	1.056E+1
-1.330E-1	4.220E+0	1.039E+1
-1.378E-1	4.107E+0	1.041E+1
-1.297E-1	4.152E+0	1.041E+1
-1.313E-1	4.165E+0	1.046E+1
-1.313E-1	4.143E+0	1.053E+1
-1.330E-1	4.201E+0	1.046E+1
-1.313E-1	4.152E+0	1.040E+1
-1.281E-1	4.120E+0	1.049E+1
-1.313E-1	4.065E+0	1.043E+1
-1.362E-1	4.156E+0	1.046E+1
-1.297E-1	4.172E+0	1.046E+1
-1.281E-1	4.130E+0	1.063E+1
-1.330E-1	4.107E+0	1.044E+1
-1.346E-1	4.224E+0	1.038E+1
-1.281E-1	4.178E+0	1.049E+1
-1.281E-1	4.126E+0	1.048E+1
-1.313E-1	4.113E+0	1.044E+1
-1.362E-1	4.165E+0	1.044E+1
-1.313E-1	4.165E+0	1.053E+1
-1.281E-1	4.191E+0	1.044E+1
-1.313E-1	4.123E+0	1.048E+1
-1.330E-1	4.149E+0	1.043E+1
-1.313E-1	4.152E+0	1.050E+1
-1.313E-1	4.159E+0	1.039E+1
-1.330E-1	4.133E+0	1.061E+1
-1.362E-1	4.100E+0	1.047E+1
-1.330E-1	4.191E+0	1.035E+1
-1.313E-1	4.207E+0	1.046E+1
-1.313E-1	4.126E+0	1.038E+1
-1.362E-1	4.130E+0	1.045E+1
-1.297E-1	4.237E+0	1.038E+1
-1.265E-1	4.191E+0	1.055E+1
-1.297E-1	4.185E+0	1.036E+1
-1.313E-1	4.120E+0	1.054E+1
-1.297E-1	4.172E+0	1.045E+1
-1.313E-1	4.165E+0	1.048E+1
-1.313E-1	4.091E+0	1.062E+1
-1.330E-1	4.253E+0	1.053E+1
-1.313E-1	4.074E+0	1.040E+1
-1.297E-1	4.087E+0	1.048E+1
-1.313E-1	4.188E+0	1.045E+1
-1.362E-1	4.152E+0	1.039E+1
-1.313E-1	4.175E+0	1.037E+1
-1.297E-1	4.120E+0	1.031E+1
-1.313E-1	4.149E+0	1.058E+1
-1.346E-1	4.188E+0	1.052E+1
-1.297E-1	4.100E+0	1.044E+1
-1.313E-1	4.149E+0	1.047E+1
-1.297E-1	4.097E+0	1.042E+1
-1.346E-1	4.172E+0	1.044E+1
-1.297E-1	4.172E+0	1.051E+1
-1.265E-1	4.126E+0	1.042E+1
-1.297E-1	4.198E+0	1.044E+1
-1.346E-1	4.159E+0	1.061E+1
-1.297E-1	4.162E+0	1.053E+1
-1.281E-1	4.159E+0	1.045E+1
-1.313E-1	4.169E+0	1.057E+1
-1.362E-1	4.159E+0	1.044E+1
-1.313E-1	4.133E+0	1.045E+1
-1.281E-1	4.143E+0	1.043E+1
-1.297E-1	4.152E+0	1.023E+1
-1.346E-1	4.156E+0	1.036E+1
-1.313E-1	4.266E+0	1.047E+1
-1.313E-1	4.175E+0	1.048E+1
-1.330E-1	4.149E+0	1.035E+1
-1.330E-1	4.162E+0	1.052E+1
-1.297E-1	4.136E+0	1.045E+1
-1.297E-1	4.188E+0	1.047E+1
-1.330E-1	4.130E+0	1.058E+1
-1.346E-1	4.159E+0	1.045E+1
-1.297E-1	4.159E+0	1.041E+1
-1.313E-1	4.194E+0	1.044E+1
-1.330E-1	4.123E+0	1.047E+1
-1.346E-1	4.165E+0	1.052E+1
-1.297E-1	4.130E+0	1.046E+1
-1.297E-1	4.139E+0	1.048E+1
-1.281E-1	4.165E+0	1.046E+1
-1.330E-1	4.165E+0	1.055E+1
-1.297E-1	4.220E+0	1.033E+1
-1.281E-1	4.136E+0	1.055E+1
-1.330E-1	4.146E+0	1.045E+1
-1.346E-1	4.178E+0	1.043E+1
-1.313E-1	4.204E+0	1.035E+1
-1.297E-1	4.126E+0	1.046E+1
-1.330E-1	4.185E+0	1.041E+1
-1.346E-1	4.198E+0	1.048E+1
-1.297E-1	4.126E+0	1.042E+1
-1.281E-1	4.126E+0	1.055E+1
-1.346E-1	4.097E+0	1.047E+1
-1.346E-1	4.146E+0	1.045E+1
-1.297E-1	4.156E+0	1.046E+1
-1.297E-1	4.087E+0	1.047E+1
-1.313E-1	4.194E+0	1.055E+1
-1.330E-1	4.201E+0	1.053E+1
-1.330E-1	4.065E+0	1.052E+1
-1.313E-1	4.204E+0	1.055E+1
-1.313E-1	4.162E+0	1.052E+1
-1.362E-1	4.220E+0	1.045E+1
-1.313E-1	4.133E+0	1.041E+1
-1.281E-1	4.130E+0	1.033E+1
-1.330E-1	4.172E+0	1.065E+1
-1.346E-1	4.214E+0	1.056E+1
-1.313E-1	4.152E+0	1.046E+1
-1.297E-1	4.185E+0	1.034E+1
-1.330E-1	4.156E+0	1.034E+1
-1.362E-1	4.172E+0	1.044E+1
-1.313E-1	4.175E+0	1.041E+1
-1.297E-1	4.117E+0	1.051E+1
-1.330E-1	4.094E+0	1.046E+1
-1.362E-1	4.220E+0	1.057E+1
-1.330E-1	4.152E+0	1.044E+1
-1.297E-1	4.214E+0	1.039E+1
-1.313E-1	4.224E+0	1.038E+1
-1.346E-1	4.139E+0	1.043E+1
-1.346E-1	4.113E+0	1.048E+1
-1.281E-1	4.058E+0	1.054E+1
-1.297E-1	4.191E+0	1.046E+1
-1.346E-1	4.104E+0	1.044E+1
-1.297E-1	4.126E+0	1.041E+1
-1.313E-1	4.146E+0	1.032E+1
-1.330E-1	4.087E+0	1.047E+1
-1.330E-1	4.237E+0	1.048E+1
-1.313E-1	4.156E+0	1.046E+1
-1.297E-1	4.091E+0	1.050E+1
-1.313E-1	4.169E+0	1.049E+1
-1.346E-1	4.107E+0	1.048E+1
-1.346E-1	4.133E+0	1.044E+1
-1.297E-1	4.133E+0	1.043E+1
-1.313E-1	4.071E+0	1.046E+1
-1.330E-1	4.104E+0	1.055E+1
-1.313E-1	4.036E+0	1.060E+1
-1.249E-1	4.149E+0	1.049E+1
-1.297E-1	4.113E+0	1.047E+1
-1.362E-1	4.139E+0	1.045E+1
-1.330E-1	4.156E+0	1.033E+1
-1.297E-1	4.175E+0	1.044E+1
-1.362E-1	4.104E+0	1.041E+1
-1.346E-1	4.165E+0	1.061E+1
-1.297E-1	4.100E+0	1.045E+1
-1.281E-1	4.172E+0	1.044E+1
-1.346E-1	4.074E+0	1.051E+1
-1.346E-1	4.117E+0	1.040E+1
-1.313E-1	4.039E+0	1.049E+1
-1.265E-1	4.110E+0	1.049E+1
-1.313E-1	4.149E+0	1.038E+1
-1.346E-1	4.214E+0	1.058E+1
-1.313E-1	4.253E+0	1.052E+1
-1.281E-1	4.136E+0	1.036E+1
-1.330E-1	4.117E+0	1.053E+1
-1.362E-1	4.136E+0	1.059E+1
-1.297E-1	4.136E+0	1.047E+1
-1.297E-1	4.152E+0	1.047E+1
-1.313E-1	4.107E+0	1.046E+1
-1.362E-1	4.159E+0	1.049E+1
-1.313E-1	4.123E+0	1.049E+1
-1.297E-1	4.191E+0	1.049E+1
-1.346E-1	4.081E+0	1.041E+1
-1.330E-1	4.146E+0	1.047E+1
-1.297E-1	4.162E+0	1.054E+1
-1.297E-1	4.123E+0	1.045E+1
-1.330E-1	4.146E+0	1.053E+1
-1.346E-1	4.207E+0	1.053E+1
-1.297E-1	4.149E+0	1.049E+1
-1.281E-1	4.032E+0	1.051E+1
-1.346E-1	4.211E+0	1.047E+1
-1.330E-1	4.042E+0	1.051E+1
-1.297E-1	4.084E+0	1.034E+1
-1.281E-1	4.194E+0	1.046E+1
-1.297E-1	4.130E+0	1.050E+1
-1.346E-1	4.139E+0	1.041E+1
-1.313E-1	4.175E+0	1.041E+1
-1.281E-1	4.214E+0	1.053E+1
-1.313E-1	4.149E+0	1.058E+1
-1.362E-1	4.078E+0	1.038E+1
-1.297E-1	4.152E+0	1.054E+1
-1.297E-1	4.100E+0	1.046E+1
-1.313E-1	4.104E+0	1.053E+1
-1.346E-1	4.087E+0	1.048E+1
-1.297E-1	4.214E+0	1.050E+1
-1.313E-1	4.233E+0	1.049E+1
-1.346E-1	4.136E+0	1.040E+1
-1.330E-1	4.178E+0	1.042E+1
-1.330E-1	4.146E+0	1.040E+1
-1.297E-1	4.149E+0	1.040E+1
-1.330E-1	4.133E+0	1.039E+1
-1.362E-1	4.214E+0	1.046E+1
-1.297E-1	4.117E+0	1.039E+1
-1.297E-1	4.220E+0	1.051E+1
-1.330E-1	4.146E+0	1.050E+1
-1.330E-1	4.081E+0	1.041E+1
-1.330E-1	4.191E+0	1.042E+1
-1.281E-1	4.156E+0	1.043E+1
-1.346E-1	4.143E+0	1.043E+1
-1.362E-1	4.198E+0	1.049E+1
-1.313E-1	4.165E+0	1.034E+1
-1.281E-1	4.191E+0	1.039E+1
-1.330E-1	4.159E+0	1.056E+1
-1.346E-1	4.091E+0	1.044E+1
-1.313E-1	4.143E+0	1.045E+1
-1.297E-1	4.240E+0	1.047E+1
-1.313E-1	4.198E+0	1.040E+1
-1.346E-1	4.185E+0	1.037E+1
-1.346E-1	4.194E+0	1.040E+1
-1.297E-1	4.143E+0	1.047E+1
-1.330E-1	4.165E+0	1.042E+1
-1.330E-1	4.185E+0	1.043E+1
-1.297E-1	4.091E+0	1.059E+1
-1.297E-1	4.146E+0	1.032E+1
-1.313E-1	4.100E+0	1.049E+1
-1.330E-1	4.130E+0	1.056E+1
-1.313E-1	4.146E+0	1.038E+1
-1.297E-1	4.227E+0	1.055E+1
-1.330E-1	4.052E+0	1.046E+1
-1.346E-1	4.175E+0	1.037E+1
-1.297E-1	4.061E+0	1.059E+1
-1.313E-1	4.143E+0	1.031E+1
-1.313E-1	4.110E+0	1.044E+1
-1.362E-1	4.149E+0	1.059E+1
-1.297E-1	4.169E+0	1.055E+1
-1.297E-1	4.146E+0	1.051E+1
-1.362E-1	4.175E+0	1.033E+1
-1.362E-1	4.123E+0	1.037E+1
-1.297E-1	4.214E+0	1.044E+1
-1.297E-1	4.071E+0	1.045E+1
-1.330E-1	4.214E+0	1.044E+1
-1.362E-1	4.169E+0	1.050E+1
-1.330E-1	4.188E+0	1.047E+1
-1.281E-1	4.185E+0	1.049E+1
-1.330E-1	4.159E+0	1.050E+1
-1.362E-1	4.139E+0	1.055E+1
-1.330E-1	4.146E+0	1.060E+1
-1.281E-1	4.068E+0	1.050E+1
-1.330E-1	4.204E+0	1.041E+1
-1.313E-1	4.143E+0	1.047E+1
-1.297E-1	4.156E+0	1.036E+1
-1.297E-1	4.094E+0	1.044E+1
-1.330E-1	4.227E+0	1.037E+1
-1.313E-1	4.097E+0	1.047E+1
-1.313E-1	4.123E+0	1.038E+1
-1.313E-1	4.130E+0	1.038E+1
-1.313E-1	4.191E+0	1.045E+1
-1.330E-1	4.081E+0	1.048E+1
-1.297E-1	4.175E+0	1.044E+1
-1.281E-1	4.065E+0	1.041E+1
-1.346E-1	4.165E+0	1.053E+1
-1.313E-1	4.110E+0	1.052E+1
-1.330E-1	4.185E+0	1.056E+1
-1.281E-1	4.169E+0	1.044E+1
-1.313E-1	4.185E+0	1.032E+1
-1.330E-1	4.100E+0	1.044E+1
-1.281E-1	4.188E+0	1.046E+1
-1.281E-1	4.068E+0	1.046E+1
-1.330E-1	4.152E+0	1.050E+1
-1.330E-1	4.204E+0	1.047E+1
-1.297E-1	4.149E+0	1.048E+1
-1.313E-1	4.068E+0	1.028E+1
-1.346E-1	4.133E+0	1.044E+1
-1.330E-1	4.130E+0	1.052E+1
-1.281E-1	4.110E+0	1.031E+1
-1.265E-1	4.156E+0	1.023E+1
-1.346E-1	4.139E+0	1.050E+1
-1.330E-1	4.113E+0	1.047E+1
-1.297E-1	4.191E+0	1.047E+1
-1.313E-1	4.214E+0	1.048E+1
-1.330E-1	4.175E+0	1.050E+1
-1.362E-1	4.152E+0	1.051E+1
-1.313E-1	4.169E+0	1.060E+1
-1.265E-1	4.136E+0	1.058E+1
-1.297E-1	4.230E+0	1.045E+1
-1.346E-1	4.188E+0	1.041E+1
-1.297E-1	4.159E+0	1.038E+1
-1.281E-1	4.133E+0	1.051E+1
-1.330E-1	4.100E+0	1.033E+1
-1.346E-1	4.110E+0	1.047E+1
-1.281E-1	4.143E+0	1.035E+1
-1.281E-1	4.123E+0	1.059E+1
-1.313E-1	4.146E+0	1.043E+1
-1.313E-1	4.172E+0	1.046E+1
-1.297E-1	4.107E+0	1.045E+1
-1.297E-1	4.194E+0	1.035E+1
-1.346E-1	4.191E+0	1.057E+1
-1.330E-1	4.139E+0	1.047E+1
-1.313E-1	4.156E+0	1.046E+1
-1.297E-1	4.055E+0	1.042E+1
-1.313E-1	4.110E+0	1.041E+1
-1.362E-1	4.165E+0	1.050E+1
-1.313E-1	4.061E+0	1.047E+1
-1.265E-1	4.149E+0	1.060E+1
-1.313E-1	4.091E+0	1.045E+1
-1.330E-1	4.071E+0	1.051E+1
-1.313E-1	4.230E+0	1.052E+1
-1.281E-1	4.113E+0	1.053E+1
-1.346E-1	4.149E+0	1.038E+1
-1.362E-1	4.123E+0	1.039E+1
-1.297E-1	4.152E+0	1.043E+1
-1.313E-1	4.159E+0	1.042E+1
-1.330E-1	4.152E+0	1.055E+1
-1.346E-1	4.152E+0	1.042E+1
-1.281E-1	4.136E+0	1.050E+1
-1.297E-1	4.113E+0	1.054E+1
-1.297E-1	4.211E+0	1.038E+1
-1.330E-1	4.165E+0	1.042E+1
-1.281E-1	4.165E+0	1.049E+1
-1.297E-1	4.201E+0	1.037E+1
-1.330E-1	4.084E+0	1.036E+1
-1.346E-1	4.188E+0	1.052E+1
-1.313E-1	4.230E+0	1.046E+1
-1.297E-1	4.159E+0	1.046E+1
-1.346E-1	4.084E+0	1.030E+1
-1.330E-1	4.123E+0	1.050E+1
-1.313E-1	4.139E+0	1.044E+1
-1.297E-1	4.123E+0	1.043E+1
-1.346E-1	4.126E+0	1.047E+1
-1.346E-1	4.117E+0	1.059E+1
-1.281E-1	4.220E+0	1.059E+1
-1.297E-1	4.185E+0	1.039E+1
-1.297E-1	4.117E+0	1.053E+1
-1.330E-1	4.182E+0	1.061E+1
-1.297E-1	4.182E+0	1.046E+1
-1.313E-1	4.178E+0	1.035E+1
-1.330E-1	4.224E+0	1.040E+1
-1.330E-1	4.130E+0	1.047E+1
-1.281E-1	4.130E+0	1.052E+1
-1.297E-1	4.113E+0	1.043E+1
-1.362E-1	4.152E+0	1.048E+1
-1.362E-1	4.107E+0	1.046E+1
-1.313E-1	4.149E+0	1.041E+1
-1.297E-1	4.159E+0	1.052E+1
-1.346E-1	4.217E+0	1.043E+1
-1.346E-1	4.143E+0	1.042E+1
-1.313E-1	4.230E+0	1.048E+1
-1.265E-1	4.130E+0	1.038E+1
-1.330E-1	4.211E+0	1.046E+1
-1.330E-1	4.185E+0	1.037E+1
-1.297E-1	4.178E+0	1.044E+1
-1.313E-1	4.159E+0	1.051E+1
-1.330E-1	4.139E+0	1.041E+1
-1.346E-1	4.104E+0	1.046E+1
-1.297E-1	4.169E+0	1.039E+1
-1.281E-1	4.136E+0	1.035E+1
-1.330E-1	4.087E+0	1.038E+1
-1.346E-1	4.139E+0	1.035E+1
-1.330E-1	4.104E+0	1.052E+1
-1.313E-1	4.159E+0	1.044E+1
-1.313E-1	4.087E+0	1.051E+1
-1.313E-1	4.136E+0	1.043E+1
-1.313E-1	4.194E+0	1.044E+1
-1.297E-1	4.162E+0	1.030E+1
-1.330E-1	4.113E+0	1.048E+1
-1.330E-1	4.159E+0	1.039E+1
-1.281E-1	4.143E+0	1.048E+1
-1.313E-1	4.107E+0	1.059E+1
-1.313E-1	4.133E+0	1.032E+1
-1.362E-1	4.217E+0	1.048E+1
-1.297E-1	4.152E+0	1.037E+1
-1.281E-1	4.139E+0	1.039E+1
-1.313E-1	4.178E+0	1.048E+1
-1.346E-1	4.136E+0	1.044E+1
-1.313E-1	4.126E+0	1.046E+1
-1.281E-1	4.091E+0	1.034E+1
-1.330E-1	4.143E+0	1.048E+1
-1.346E-1	4.123E+0	1.043E+1
-1.313E-1	4.188E+0	1.045E+1
-1.297E-1	4.182E+0	1.044E+1
-1.346E-1	4.074E+0	1.041E+1
-1.362E-1	4.071E+0	1.057E+1
-1.297E-1	4.182E+0	1.022E+1
-1.265E-1	4.159E+0	1.048E+1
-1.313E-1	4.149E+0	1.043E+1
-1.313E-1	4.068E+0	1.031E+1
-1.265E-1	4.211E+0	1.033E+1
-1.297E-1	4.123E+0	1.041E+1
-1.313E-1	4.117E+0	1.053E+1
-1.330E-1	4.191E+0	1.052E+1
-1.313E-1	4.188E+0	1.050E+1
-1.313E-1	4.133E+0	1.054E+1
-1.313E-1	4.139E+0	1.050E+1
-1.330E-1	4.188E+0	1.032E+1
-1.313E-1	4.149E+0	1.045E+1
-1.281E-1	4.117E+0	1.045E+1
-1.313E-1	4.107E+0	1.051E+1
-1.346E-1	4.169E+0	1.046E+1
-1.313E-1	4.182E+0	1.045E+1
-1.297E-1	4.136E+0	1.053E+1
-1.346E-1	4.175E+0	1.045E+1
-1.330E-1	4.143E+0	1.057E+1
-1.313E-1	4.130E+0	1.042E+1
-1.297E-1	4.133E+0	1.039E+1
-1.330E-1	4.188E+0	1.039E+1
-1.346E-1	4.100E+0	1.044E+1
-1.281E-1	4.227E+0	1.061E+1
-1.297E-1	4.172E+0	1.037E+1
-1.313E-1	4.159E+0	1.047E+1
-1.362E-1	4.107E+0	1.041E+1
-1.281E-1	4.175E+0	1.047E+1
-1.330E-1	4.087E+0	1.043E+1
-1.362E-1	4.169E+0	1.057E+1
-1.346E-1	4.204E+0	1.050E+1
-1.330E-1	4.149E+0	1.055E+1
-1.281E-1	4.100E+0	1.053E+1
-1.330E-1	4.191E+0	1.050E+1
-1.313E-1	4.169E+0	1.044E+1
-1.313E-1	4.182E+0	1.058E+1
-1.249E-1	4.188E+0	1.054E+1
-1.297E-1	4.107E+0	1.049E+1
-1.346E-1	4.139E+0	1.041E+1
-1.281E-1	4.123E+0	1.049E+1
-1.281E-1	4.198E+0	1.046E+1
-1.297E-1	4.126E+0	1.052E+1
-1.313E-1	4.152E+0	1.047E+1
-1.297E-1	4.065E+0	1.039E+1
-1.265E-1	4.117E+0	1.046E+1
-1.346E-1	4.165E+0	1.042E+1
-1.330E-1	4.139E+0	1.058E+1
-1.297E-1	4.188E+0	1.039E+1
-1.281E-1	4.214E+0	1.039E+1
-1.330E-1	4.074E+0	1.045E+1
-1.313E-1	4.120E+0	1.036E+1
-1.297E-1	4.185E+0	1.053E+1
-1.297E-1	4.191E+0	1.046E+1
-1.313E-1	4.143E+0	1.035E+1
-1.346E-1	4.113E+0	1.050E+1
-1.297E-1	4.259E+0	1.047E+1
-1.297E-1	4.091E+0	1.043E+1
-1.330E-1	4.175E+0	1.051E+1
-1.362E-1	4.246E+0	1.052E+1
-1.297E-1	4.126E+0	1.045E+1
-1.330E-1	4.217E+0	1.048E+1
-1.346E-1	4.074E+0	1.045E+1
-1.330E-1	4.120E+0	1.049E+1
-1.281E-1	4.097E+0	1.035E+1
-1.313E-1	4.097E+0	1.039E+1
-1.346E-1	4.217E+0	1.053E+1
-1.330E-1	4.162E+0	1.047E+1
-1.297E-1	4.084E+0	1.048E+1
-1.281E-1	4.126E+0	1.049E+1
-1.330E-1	4.123E+0	1.041E+1
-1.313E-1	4.091E+0	1.055E+1
-1.313E-1	4.117E+0	1.048E+1
-1.281E-1	4.130E+0	1.043E+1
-1.313E-1	4.201E+0	1.046E+1
-1.362E-1	4.113E+0	1.046E+1
-1.281E-1	4.130E+0	1.050E+1
-1.297E-1	4.188E+0	1.047E+1
-1.313E-1	4.172E+0	1.051E+1
-1.330E-1	4.211E+0	1.050E+1
-1.281E-1	4.165E+0	1.051E+1
-1.281E-1	4.100E+0	1.036E+1
-1.330E-1	4.194E+0	1.035E+1
-1.346E-1	4.152E+0	1.042E+1
-1.281E-1	4.185E+0	1.044E+1
-1.281E-1	4.214E+0	1.045E+1
-1.362E-1	4.100E+0	1.061E+1
-1.330E-1	4.110E+0	1.046E+1
-1.297E-1	4.188E+0	1.039E+1
-1.313E-1	4.100E+0	1.045E+1
-1.313E-1	4.211E+0	1.049E+1
-1.313E-1	4.087E+0	1.045E+1
-1.281E-1	4.126E+0	1.043E+1
-1.313E-1	4.308E+0	1.057E+1
-1.330E-1	4.159E+0	1.042E+1
-1.313E-1	4.188E+0	1.055E+1
-1.313E-1	4.159E+0	1.047E+1
-1.281E-1	4.113E+0	1.039E+1
-1.330E-1	4.120E+0	1.044E+1
-1.346E-1	4.130E+0	1.046E+1
-1.313E-1	4.136E+0	1.042E+1
-1.313E-1	4.162E+0	1.041E+1
-1.330E-1	4.139E+0	1.055E+1
-1.313E-1	4.120E+0	1.061E+1
-1.281E-1	4.175E+0	1.058E+1
-1.297E-1	4.113E+0	1.046E+1
-1.346E-1	4.146E+0	1.047E+1
-1.313E-1	4.052E+0	1.045E+1
-1.297E-1	4.149E+0	1.050E+1
-1.297E-1	4.078E+0	1.045E+1
-1.346E-1	4.204E+0	1.048E+1
-1.313E-1	4.152E+0	1.045E+1
-1.330E-1	4.169E+0	1.052E+1
-1.297E-1	4.074E+0	1.051E+1
-1.313E-1	4.117E+0	1.032E+1
-1.330E-1	4.188E+0	1.042E+1
-1.281E-1	4.126E+0	1.053E+1
-1.297E-1	4.169E+0	1.059E+1
-1.330E-1	4.081E+0	1.038E+1
-1.346E-1	4.130E+0	1.040E+1
-1.281E-1	4.178E+0	1.047E+1
-1.265E-1	4.172E+0	1.039E+1
-1.330E-1	4.156E+0	1.035E+1
-1.330E-1	4.178E+0	1.051E+1
-1.297E-1	4.097E+0	1.043E+1
-1.297E-1	4.152E+0	1.038E+1
-1.297E-1	4.191E+0	1.041E+1
-1.330E-1	4.010E+0	1.037E+1
-1.313E-1	4.253E+0	1.057E+1
-1.265E-1	4.117E+0	1.043E+1
-1.313E-1	4.159E+0	1.049E+1
-1.313E-1	4.220E+0	1.042E+1
-1.297E-1	4.220E+0	1.042E+1
-1.297E-1	4.087E+0	1.047E+1
-1.330E-1	4.123E+0	1.031E+1
-1.346E-1	4.100E+0	1.061E+1
-1.265E-1	4.149E+0	1.050E+1
-1.297E-1	4.191E+0	1.038E+1
-1.362E-1	4.198E+0	1.050E+1
-1.346E-1	4.113E+0	1.048E+1
-1.313E-1	4.107E+0	1.037E+1
-1.313E-1	4.123E+0	1.052E+1
-1.330E-1	4.100E+0	1.041E+1
-1.330E-1	4.130E+0	1.032E+1
-1.281E-1	4.126E+0	1.043E+1
-1.313E-1	4.143E+0	1.045E+1
-1.297E-1	4.156E+0	1.043E+1
-1.297E-1	4.159E+0	1.031E+1
-1.281E-1	4.136E+0	1.053E+1
-1.281E-1	4.087E+0	1.043E+1
-1.362E-1	4.172E+0	1.052E+1
-1.362E-1	4.201E+0	1.041E+1
-1.313E-1	4.136E+0	1.052E+1
-1.297E-1	4.224E+0	1.047E+1
-1.330E-1	4.175E+0	1.043E+1
-1.330E-1	4.211E+0	1.046E+1
-1.313E-1	4.110E+0	1.037E+1
-1.297E-1	4.211E+0	1.038E+1
-1.330E-1	4.133E+0	1.048E+1
-1.346E-1	4.156E+0	1.042E+1
-1.313E-1	4.123E+0	1.048E+1
-1.297E-1	4.198E+0	1.041E+1
-1.313E-1	4.110E+0	1.046E+1
-1.346E-1	4.097E+0	1.038E+1
-1.281E-1	4.185E+0	1.043E+1
-1.281E-1	4.107E+0	1.050E+1
-1.313E-1	4.149E+0	1.038E+1
-1.330E-1	4.094E+0	1.038E+1
-1.297E-1	4.146E+0	1.049E+1
-1.281E-1	4.194E+0	1.045E+1
-1.297E-1	4.207E+0	1.041E+1
-1.330E-1	4.071E+0	1.037E+1
-1.265E-1	4.230E+0	1.046E+1
-1.281E-1	4.113E+0	1.043E+1
-1.330E-1	4.159E+0	1.049E+1
-1.346E-1	4.182E+0	1.058E+1
-1.313E-1	4.113E+0	1.051E+1
-1.281E-1	4.126E+0	1.054E+1
-1.330E-1	4.172E+0	1.039E+1
-1.346E-1	4.149E+0	1.051E+1
-1.297E-1	4.097E+0	1.045E+1
-1.313E-1	4.201E+0	1.038E+1
-1.313E-1	4.217E+0	1.041E+1
-1.330E-1	4.136E+0	1.049E+1
-1.313E-1	4.188E+0	1.032E+1
-1.297E-1	4.117E+0	1.028E+1
-1.346E-1	4.162E+0	1.053E+1
-1.330E-1	4.133E+0	1.051E+1
-1.281E-1	4.113E+0	1.051E+1
-1.281E-1	4.104E+0	1.041E+1
-1.313E-1	4.126E+0	1.065E+1
-1.346E-1	4.178E+0	1.052E+1
-1.297E-1	4.136E+0	1.048E+1
-1.313E-1	4.165E+0	1.047E+1
-1.346E-1	4.110E+0	1.047E+1
-1.346E-1	4.133E+0	1.038E+1
-1.313E-1	4.172E+0	1.036E+1
-1.313E-1	4.133E+0	1.036E+1
-1.330E-1	4.165E+0	1.048E+1
-1.346E-1	4.178E+0	1.056E+1
-1.313E-1	4.139E+0	1.045E+1
-1.297E-1	4.143E+0	1.044E+1
-1.313E-1	4.117E+0	1.051E+1
-1.346E-1	4.100E+0	1.035E+1
-1.297E-1	4.143E+0	1.040E+1
-1.313E-1	4.204E+0	1.040E+1
-1.330E-1	4.214E+0	1.048E+1
-1.346E-1	4.091E+0	1.046E+1
-1.297E-1	4.178E+0	1.059E+1
-1.313E-1	4.214E+0	1.049E+1
-1.313E-1	4.152E+0	1.042E+1
-1.362E-1	4.143E+0	1.042E+1
-1.281E-1	4.182E+0	1.052E+1
-1.313E-1	4.133E+0	1.044E+1
-1.313E-1	4.194E+0	1.053E+1
-1.346E-1	4.201E+0	1.054E+1
-1.297E-1	4.175E+0	1.035E+1
-1.281E-1	4.104E+0	1.045E+1
-1.330E-1	4.182E+0	1.041E+1
-1.330E-1	4.263E+0	1.052E+1
-1.297E-1	4.217E+0	1.049E+1
-1.281E-1	4.139E+0	1.047E+1
-1.330E-1	4.227E+0	1.057E+1
-1.362E-1	4.065E+0	1.041E+1
-1.297E-1	4.165E+0	1.044E+1
-1.313E-1	4.175E+0	1.046E+1
-1.330E-1	4.152E+0	1.039E+1
-1.330E-1	4.211E+0	1.040E+1
-1.330E-1	4.100E+0	1.041E+1
-1.281E-1	4.172E+0	1.035E+1
-1.330E-1	4.107E+0	1.050E+1
-1.330E-1	4.110E+0	1.049E+1
-1.297E-1	4.146E+0	1.044E+1
-1.297E-1	4.100E+0	1.050E+1
-1.346E-1	4.227E+0	1.043E+1
-1.346E-1	4.162E+0	1.051E+1
-1.297E-1	4.178E+0	1.045E+1
-1.281E-1	4.295E+0	1.036E+1
-1.330E-1	4.152E+0	1.037E+1
-1.330E-1	4.091E+0	1.031E+1
-1.313E-1	4.156E+0	1.049E+1
-1.297E-1	4.156E+0	1.059E+1
-1.346E-1	4.182E+0	1.043E+1
-1.362E-1	4.175E+0	1.051E+1
-1.281E-1	4.172E+0	1.042E+1
-1.265E-1	4.198E+0	1.046E+1
-1.313E-1	4.117E+0	1.041E+1
-1.346E-1	4.100E+0	1.050E+1
-1.281E-1	4.227E+0	1.039E+1
-1.313E-1	4.100E+0	1.046E+1
-1.330E-1	4.074E+0	1.047E+1
-1.330E-1	4.107E+0	1.038E+1
-1.281E-1	4.172E+0	1.044E+1
-1.297E-1	4.126E+0	1.039E+1
-1.297E-1	4.169E+0	1.049E+1
-1.313E-1	4.133E+0	1.038E+1
-1.313E-1	4.136E+0	1.041E+1
-1.330E-1	4.126E+0	1.045E+1
-1.346E-1	4.162E+0	1.040E+1
-1.330E-1	4.182E+0	1.036E+1
-1.297E-1	4.058E+0	1.050E+1
-1.281E-1	4.152E+0	1.058E+1
-1.330E-1	4.185E+0	1.043E+1
-1.330E-1	4.191E+0	1.051E+1
-1.297E-1	4.172E+0	1.044E+1
-1.297E-1	4.211E+0	1.051E+1
-1.313E-1	4.217E+0	1.043E+1
-1.313E-1	4.185E+0	1.043E+1
-1.297E-1	4.068E+0	1.064E+1
-1.297E-1	4.136E+0	1.048E+1
-1.330E-1	4.162E+0	1.043E+1
-1.330E-1	4.214E+0	1.042E+1
-1.297E-1	4.104E+0	1.049E+1
-1.297E-1	4.230E+0	1.057E+1
-1.330E-1	4.162E+0	1.056E+1
-1.330E-1	4.110E+0	1.052E+1
-1.313E-1	4.178E+0	1.050E+1
-1.297E-1	4.162E+0	1.061E+1
-1.313E-1	4.152E+0	1.039E+1
-1.346E-1	4.185E+0	1.046E+1
-1.265E-1	4.136E+0	1.054E+1
-1.265E-1	4.117E+0	1.037E+1
-1.346E-1	4.175E+0	1.053E+1
-1.330E-1	4.224E+0	1.044E+1
-1.313E-1	4.198E+0	1.049E+1
-1.281E-1	4.104E+0	1.043E+1
-1.346E-1	4.185E+0	1.042E+1
-1.362E-1	4.178E+0	1.033E+1
-1.313E-1	4.065E+0	1.040E+1
-1.297E-1	4.058E+0	1.046E+1
-1.330E-1	4.152E+0	1.048E+1
-1.330E-1	4.110E+0	1.035E+1
-1.281E-1	4.194E+0	1.050E+1
-1.297E-1	4.188E+0	1.039E+1
-1.330E-1	4.074E+0	1.051E+1
-1.330E-1	4.094E+0	1.037E+1
-1.297E-1	4.233E+0	1.044E+1
-1.281E-1	4.133E+0	1.039E+1
-1.330E-1	4.159E+0	1.037E+1
-1.330E-1	4.136E+0	1.051E+1
-1.281E-1	4.152E+0	1.040E+1
-1.297E-1	4.175E+0	1.027E+1
-1.313E-1	4.172E+0	1.053E+1
-1.346E-1	4.162E+0	1.048E+1
-1.313E-1	4.169E+0	1.039E+1
-1.281E-1	4.194E+0	1.052E+1
-1.346E-1	4.130E+0	1.048E+1
-1.330E-1	4.172E+0	1.063E+1
-1.281E-1	4.100E+0	1.050E+1
-1.297E-1	4.107E+0	1.045E+1
-1.330E-1	4.201E+0	1.038E+1
-1.313E-1	4.194E+0	1.059E+1
-1.297E-1	4.182E+0	1.054E+1
-1.330E-1	4.133E+0	1.052E+1
-1.313E-1	4.172E+0	1.041E+1
-1.330E-1	4.156E+0	1.029E+1
-1.281E-1	4.185E+0	1.053E+1
-1.281E-1	4.220E+0	1.056E+1
-1.330E-1	4.136E+0	1.045E+1
-1.346E-1	4.198E+0	1.034E+1
-1.313E-1	4.078E+0	1.055E+1
-1.313E-1	4.039E+0	1.048E+1
-1.346E-1	4.139E+0	1.047E+1
-1.313E-1	4.162E+0	1.033E+1
-1.313E-1	4.143E+0	1.048E+1
-1.281E-1	4.136E+0	1.036E+1
-1.330E-1	4.143E+0	1.047E+1
-1.313E-1	4.126E+0	1.040E+1
-1.313E-1	4.152E+0	1.041E+1
-1.281E-1	4.110E+0	1.034E+1
-1.362E-1	4.117E+0	1.041E+1
-1.346E-1	4.165E+0	1.046E+1
-1.297E-1	4.146E+0	1.049E+1
-1.281E-1	4.204E+0	1.037E+1
-1.346E-1	4.172E+0	1.035E+1
-1.330E-1	4.156E+0	1.036E+1
-1.313E-1	4.133E+0	1.044E+1
-1.281E-1	4.152E+0	1.042E+1
-1.313E-1	4.126E+0	1.047E+1
-1.346E-1	4.172E+0	1.038E+1
-1.297E-1	4.149E+0	1.046E+1
-1.281E-1	4.113E+0	1.034E+1
-1.346E-1	4.227E+0	1.042E+1
-1.330E-1	4.156E+0	1.044E+1
-1.297E-1	4.191E+0	1.060E+1
-1.281E-1	4.220E+0	1.053E+1
-1.330E-1	4.146E+0	1.050E+1
-1.330E-1	4.143E+0	1.045E+1
-1.281E-1	4.276E+0	1.045E+1
-1.265E-1	4.084E+0	1.042E+1
-1.330E-1	4.172E+0	1.042E+1
-1.330E-1	4.169E+0	1.032E+1
-1.297E-1	4.159E+0	1.047E+1
-1.313E-1	4.130E+0	1.044E+1
-1.330E-1	4.207E+0	1.031E+1
-1.330E-1	4.224E+0	1.034E+1
-1.281E-1	4.149E+0	1.041E+1
-1.297E-1	4.036E+0	1.035E+1
-1.313E-1	4.194E+0	1.041E+1
-1.313E-1	4.136E+0	1.062E+1
-1.297E-1	4.126E+0	1.051E+1
-1.297E-1	4.172E+0	1.044E+1
-1.313E-1	4.211E+0	1.034E+1
-1.346E-1	4.097E+0	1.056E+1
-1.281E-1	4.159E+0	1.049E+1
-1.297E-1	4.097E+0	1.040E+1
-1.313E-1	4.159E+0	1.044E+1
-1.330E-1	4.120E+0	1.048E+1
-1.281E-1	4.136E+0	1.060E+1
-1.297E-1	4.097E+0	1.040E+1
-1.330E-1	4.126E+0	1.053E+1
-1.330E-1	4.126E+0	1.052E+1
-1.297E-1	4.039E+0	1.060E+1
-1.313E-1	4.149E+0	1.029E+1
-1.346E-1	4.113E+0	1.046E+1
-1.330E-1	4.185E+0	1.055E+1
-1.297E-1	4.159E+0	1.039E+1
-1.313E-1	4.107E+0	1.045E+1
-1.346E-1	4.055E+0	1.036E+1
-1.313E-1	4.156E+0	1.050E+1
-1.313E-1	4.182E+0	1.050E+1
-1.281E-1	4.065E+0	1.049E+1
-1.330E-1	4.175E+0	1.052E+1
-1.346E-1	4.182E+0	1.038E+1
-1.281E-1	4.201E+0	1.035E+1
-1.297E-1	4.152E+0	1.045E+1
-1.313E-1	4.097E+0	1.042E+1
-1.346E-1	4.143E+0	1.046E+1
-1.281E-1	4.182E+0	1.043E+1
-1.297E-1	4.107E+0	1.038E+1
-1.346E-1	4.159E+0	1.049E+1
-1.346E-1	4.159E+0	1.040E+1
-1.297E-1	4.146E+0	1.044E+1
-1.297E-1	4.156E+0	1.052E+1
-1.313E-1	4.061E+0	1.050E+1
-1.346E-1	4.224E+0	1.038E+1
-1.330E-1	4.081E+0	1.034E+1
-1.313E-1	4.198E+0	1.036E+1
-1.346E-1	4.211E+0	1.052E+1
-1.362E-1	4.133E+0	1.038E+1
-1.297E-1	4.162E+0	1.041E+1
-1.297E-1	4.152E+0	1.045E+1
-1.313E-1	4.110E+0	1.030E+1
-1.313E-1	4.133E+0	1.039E+1
-1.313E-1	4.139E+0	1.047E+1
-1.297E-1	4.146E+0	1.034E+1
-1.297E-1	4.162E+0	1.044E+1
-1.346E-1	4.156E+0	1.049E+1
-1.265E-1	4.123E+0	1.044E+1
-1.297E-1	4.110E+0	1.044E+1
-1.330E-1	4.149E+0	1.042E+1
-1.362E-1	4.136E+0	1.046E+1
-1.313E-1	4.178E+0	1.046E+1
-1.297E-1	4.143E+0	1.044E+1
-1.297E-1	4.146E+0	1.047E+1
-1.330E-1	4.136E+0	1.047E+1
-1.281E-1	4.126E+0	1.048E+1
-1.281E-1	4.100E+0	1.049E+1
-1.313E-1	4.165E+0	1.040E+1
-1.313E-1	4.182E+0	1.044E+1
-1.297E-1	4.156E+0	1.045E+1
-1.297E-1	4.149E+0	1.034E+1
-1.346E-1	4.149E+0	1.048E+1
-1.313E-1	4.156E+0	1.057E+1
-1.281E-1	4.182E+0	1.052E+1
-1.297E-1	4.084E+0	1.061E+1
-1.313E-1	4.149E+0	1.052E+1
-1.313E-1	4.217E+0	1.051E+1
-1.281E-1	4.188E+0	1.046E+1
-1.313E-1	4.143E+0	1.048E+1
-1.330E-1	4.201E+0	1.047E+1
-1.362E-1	4.211E+0	1.047E+1
-1.313E-1	4.091E+0	1.036E+1
-1.297E-1	4.201E+0	1.048E+1
[truncated: 93,971 more rows]
