# Supplementary material for: Improved ANAP incorporation and VCF analysis reveal details of P2X7 current facilitation and a limited conformational interplay between ATP binding and the intracellular ballast domain
Source: eLife. 2023 Jan 4;12:e82479. doi: 10.7554/eLife.82479 (PMC9859053; doi:10.7554/eLife.82479)
Supplement: Figure 3—source data 1. [file elife-82479-fig3-data1.zip › Figure-3_source-data-1/G126_j21#07.csv]

-3.763E-1	6.014E+0	1.113E+1
-3.763E-1	6.047E+0	1.105E+1
-3.795E-1	6.154E+0	1.103E+1
-3.811E-1	6.037E+0	1.109E+1
-3.779E-1	6.011E+0	1.093E+1
-3.763E-1	6.040E+0	1.104E+1
-3.779E-1	6.095E+0	1.107E+1
-3.811E-1	6.001E+0	1.117E+1
-3.763E-1	6.008E+0	1.090E+1
-3.763E-1	6.060E+0	1.097E+1
-3.795E-1	6.063E+0	1.097E+1
-3.795E-1	5.979E+0	1.109E+1
-3.763E-1	6.118E+0	1.088E+1
-3.746E-1	6.069E+0	1.114E+1
-3.779E-1	6.027E+0	1.089E+1
-3.795E-1	6.095E+0	1.107E+1
-3.763E-1	6.099E+0	1.106E+1
-3.779E-1	6.027E+0	1.104E+1
-3.811E-1	5.985E+0	1.104E+1
-3.795E-1	6.167E+0	1.095E+1
-3.763E-1	6.014E+0	1.098E+1
-3.763E-1	6.031E+0	1.096E+1
-3.779E-1	6.011E+0	1.103E+1
-3.795E-1	5.898E+0	1.086E+1
-3.746E-1	5.992E+0	1.094E+1
-3.730E-1	6.021E+0	1.107E+1
-3.779E-1	6.069E+0	1.102E+1
-3.827E-1	6.092E+0	1.102E+1
-3.763E-1	6.011E+0	1.103E+1
-3.795E-1	6.008E+0	1.115E+1
-3.827E-1	6.011E+0	1.092E+1
-3.779E-1	6.057E+0	1.103E+1
-3.746E-1	6.044E+0	1.115E+1
-3.779E-1	6.063E+0	1.108E+1
-3.795E-1	6.063E+0	1.099E+1
-3.795E-1	6.027E+0	1.090E+1
-3.779E-1	6.024E+0	1.109E+1
-3.746E-1	6.027E+0	1.104E+1
-3.795E-1	6.037E+0	1.114E+1
-3.827E-1	6.024E+0	1.101E+1
-3.763E-1	6.108E+0	1.097E+1
-3.763E-1	6.053E+0	1.096E+1
-3.795E-1	5.979E+0	1.105E+1
-3.795E-1	5.998E+0	1.087E+1
-3.763E-1	6.001E+0	1.103E+1
-3.746E-1	6.050E+0	1.096E+1
-3.811E-1	6.073E+0	1.107E+1
-3.795E-1	6.057E+0	1.096E+1
-3.746E-1	6.037E+0	1.101E+1
-3.795E-1	6.147E+0	1.101E+1
-3.811E-1	6.014E+0	1.098E+1
-3.779E-1	6.066E+0	1.107E+1
-3.763E-1	5.995E+0	1.096E+1
-3.779E-1	6.180E+0	1.116E+1
-3.811E-1	5.992E+0	1.104E+1
-3.811E-1	6.037E+0	1.100E+1
-3.779E-1	6.105E+0	1.110E+1
-3.746E-1	6.082E+0	1.115E+1
-3.795E-1	5.998E+0	1.115E+1
-3.811E-1	5.975E+0	1.113E+1
-3.746E-1	6.066E+0	1.096E+1
-3.763E-1	6.167E+0	1.096E+1
-3.827E-1	6.005E+0	1.104E+1
-3.811E-1	6.021E+0	1.101E+1
-3.746E-1	6.066E+0	1.095E+1
-3.746E-1	5.972E+0	1.108E+1
-3.795E-1	6.037E+0	1.113E+1
-3.811E-1	6.115E+0	1.104E+1
-3.763E-1	6.105E+0	1.099E+1
-3.763E-1	6.011E+0	1.108E+1
-3.795E-1	5.988E+0	1.103E+1
-3.795E-1	6.089E+0	1.091E+1
-3.779E-1	6.027E+0	1.100E+1
-3.763E-1	6.031E+0	1.104E+1
-3.795E-1	5.995E+0	1.100E+1
-3.763E-1	6.044E+0	1.099E+1
-3.763E-1	6.112E+0	1.095E+1
-3.763E-1	6.095E+0	1.112E+1
-3.811E-1	6.050E+0	1.107E+1
-3.811E-1	6.018E+0	1.101E+1
-3.730E-1	6.115E+0	1.096E+1
-3.746E-1	6.050E+0	1.103E+1
-3.795E-1	6.196E+0	1.100E+1
-3.811E-1	6.001E+0	1.109E+1
-3.746E-1	6.018E+0	1.108E+1
-3.763E-1	6.128E+0	1.102E+1
-3.827E-1	6.011E+0	1.109E+1
-3.779E-1	6.008E+0	1.095E+1
-3.763E-1	6.040E+0	1.098E+1
-3.746E-1	6.177E+0	1.107E+1
-3.779E-1	6.057E+0	1.102E+1
-3.779E-1	6.141E+0	1.100E+1
-3.779E-1	6.151E+0	1.104E+1
-3.763E-1	6.018E+0	1.104E+1
-3.795E-1	6.014E+0	1.106E+1
-3.763E-1	6.079E+0	1.097E+1
-3.763E-1	5.985E+0	1.110E+1
-3.763E-1	5.966E+0	1.106E+1
-3.811E-1	6.069E+0	1.106E+1
-3.779E-1	6.047E+0	1.106E+1
-3.746E-1	6.060E+0	1.103E+1
-3.763E-1	6.069E+0	1.094E+1
-3.811E-1	5.943E+0	1.104E+1
-3.795E-1	6.105E+0	1.114E+1
-3.730E-1	6.086E+0	1.114E+1
-3.730E-1	6.060E+0	1.112E+1
-3.795E-1	6.121E+0	1.109E+1
-3.779E-1	6.011E+0	1.098E+1
-3.730E-1	6.005E+0	1.103E+1
-3.730E-1	5.985E+0	1.095E+1
-3.795E-1	6.053E+0	1.102E+1
-3.795E-1	6.044E+0	1.118E+1
-3.779E-1	6.079E+0	1.103E+1
-3.730E-1	5.995E+0	1.082E+1
-3.795E-1	6.031E+0	1.105E+1
-3.795E-1	5.982E+0	1.097E+1
-3.746E-1	6.031E+0	1.097E+1
-3.763E-1	6.014E+0	1.097E+1
-3.795E-1	6.112E+0	1.092E+1
-3.795E-1	5.995E+0	1.099E+1
-3.730E-1	6.151E+0	1.106E+1
-3.730E-1	5.962E+0	1.107E+1
-3.827E-1	6.092E+0	1.107E+1
-3.795E-1	6.040E+0	1.095E+1
-3.763E-1	6.001E+0	1.104E+1
-3.763E-1	6.040E+0	1.097E+1
-3.795E-1	6.108E+0	1.105E+1
-3.763E-1	5.979E+0	1.108E+1
-3.746E-1	6.047E+0	1.102E+1
-3.746E-1	6.057E+0	1.111E+1
-3.811E-1	5.940E+0	1.102E+1
-3.795E-1	6.047E+0	1.106E+1
-3.746E-1	6.089E+0	1.112E+1
-3.763E-1	6.014E+0	1.105E+1
-3.779E-1	6.057E+0	1.099E+1
-3.763E-1	6.069E+0	1.105E+1
-3.746E-1	5.979E+0	1.097E+1
-3.746E-1	6.164E+0	1.103E+1
-3.795E-1	6.037E+0	1.090E+1
-3.795E-1	6.060E+0	1.109E+1
-3.714E-1	6.134E+0	1.096E+1
-3.763E-1	6.141E+0	1.096E+1
-3.795E-1	6.034E+0	1.099E+1
-3.795E-1	6.040E+0	1.093E+1
-3.730E-1	6.018E+0	1.098E+1
-3.763E-1	6.069E+0	1.104E+1
-3.779E-1	5.982E+0	1.103E+1
-3.811E-1	6.095E+0	1.097E+1
-3.746E-1	6.014E+0	1.097E+1
-3.763E-1	6.099E+0	1.097E+1
-3.795E-1	6.037E+0	1.103E+1
-3.779E-1	6.060E+0	1.095E+1
-3.746E-1	6.134E+0	1.082E+1
-3.763E-1	6.014E+0	1.117E+1
-3.779E-1	6.105E+0	1.104E+1
-3.795E-1	6.053E+0	1.111E+1
-3.746E-1	6.031E+0	1.103E+1
-3.746E-1	6.121E+0	1.107E+1
-3.779E-1	5.930E+0	1.082E+1
-3.795E-1	6.095E+0	1.119E+1
-3.746E-1	6.024E+0	1.112E+1
-3.763E-1	6.115E+0	1.106E+1
-3.795E-1	6.160E+0	1.108E+1
-3.811E-1	6.086E+0	1.092E+1
-3.763E-1	5.975E+0	1.101E+1
-3.746E-1	6.037E+0	1.106E+1
-3.811E-1	5.995E+0	1.100E+1
-3.779E-1	6.037E+0	1.109E+1
-3.763E-1	6.079E+0	1.098E+1
-3.779E-1	6.066E+0	1.093E+1
-3.779E-1	6.021E+0	1.099E+1
-3.795E-1	6.008E+0	1.096E+1
-3.730E-1	6.047E+0	1.101E+1
-3.746E-1	6.057E+0	1.106E+1
-3.811E-1	6.005E+0	1.098E+1
-3.811E-1	6.066E+0	1.101E+1
-3.746E-1	5.988E+0	1.107E+1
-3.763E-1	5.982E+0	1.099E+1
-3.811E-1	6.086E+0	1.095E+1
-3.763E-1	6.021E+0	1.101E+1
-3.714E-1	6.069E+0	1.098E+1
-3.795E-1	5.969E+0	1.104E+1
-3.763E-1	5.992E+0	1.106E+1
-3.779E-1	6.011E+0	1.105E+1
-3.746E-1	6.001E+0	1.100E+1
-3.779E-1	6.008E+0	1.104E+1
-3.795E-1	6.047E+0	1.108E+1
-3.779E-1	6.060E+0	1.100E+1
-3.730E-1	5.988E+0	1.090E+1
-3.746E-1	6.057E+0	1.110E+1
-3.779E-1	6.076E+0	1.105E+1
-3.795E-1	6.105E+0	1.102E+1
-3.779E-1	6.066E+0	1.098E+1
-3.746E-1	5.975E+0	1.094E+1
-3.763E-1	5.992E+0	1.102E+1
-3.779E-1	6.027E+0	1.104E+1
-3.746E-1	6.073E+0	1.093E+1
-3.763E-1	6.060E+0	1.094E+1
-3.795E-1	6.047E+0	1.097E+1
-3.779E-1	5.914E+0	1.097E+1
-3.763E-1	6.040E+0	1.103E+1
-3.746E-1	6.034E+0	1.096E+1
-3.779E-1	6.060E+0	1.103E+1
-3.827E-1	6.134E+0	1.107E+1
-3.746E-1	6.105E+0	1.103E+1
-3.730E-1	5.979E+0	1.095E+1
-3.779E-1	6.031E+0	1.105E+1
-3.795E-1	5.969E+0	1.104E+1
-3.763E-1	6.073E+0	1.094E+1
-3.746E-1	6.076E+0	1.104E+1
-3.795E-1	6.021E+0	1.105E+1
-3.811E-1	6.125E+0	1.100E+1
-3.763E-1	5.966E+0	1.088E+1
-3.763E-1	6.060E+0	1.104E+1
-3.795E-1	5.953E+0	1.100E+1
-3.795E-1	6.005E+0	1.115E+1
-3.746E-1	6.014E+0	1.102E+1
-3.763E-1	6.086E+0	1.096E+1
-3.811E-1	6.014E+0	1.118E+1
-3.779E-1	6.050E+0	1.098E+1
-3.746E-1	6.014E+0	1.101E+1
-3.746E-1	6.053E+0	1.107E+1
-3.795E-1	6.057E+0	1.106E+1
-3.811E-1	6.060E+0	1.099E+1
-3.730E-1	5.979E+0	1.086E+1
-3.763E-1	6.063E+0	1.105E+1
-3.779E-1	6.066E+0	1.095E+1
-3.779E-1	6.050E+0	1.107E+1
-3.730E-1	6.037E+0	1.105E+1
-3.746E-1	6.082E+0	1.087E+1
-3.795E-1	5.959E+0	1.106E+1
-3.827E-1	6.118E+0	1.084E+1
-3.763E-1	5.979E+0	1.102E+1
-3.763E-1	6.001E+0	1.112E+1
-3.795E-1	6.024E+0	1.097E+1
-3.779E-1	5.975E+0	1.097E+1
-3.730E-1	6.021E+0	1.105E+1
-3.746E-1	6.099E+0	1.109E+1
-3.811E-1	6.018E+0	1.104E+1
-3.763E-1	6.027E+0	1.105E+1
-3.763E-1	5.995E+0	1.108E+1
-3.730E-1	6.125E+0	1.098E+1
-3.779E-1	6.008E+0	1.097E+1
-3.795E-1	5.982E+0	1.084E+1
-3.730E-1	6.063E+0	1.104E+1
-3.730E-1	6.044E+0	1.105E+1
-3.779E-1	6.219E+0	1.105E+1
-3.811E-1	6.086E+0	1.091E+1
-3.730E-1	6.031E+0	1.112E+1
-3.763E-1	6.053E+0	1.101E+1
-3.763E-1	6.027E+0	1.090E+1
-3.779E-1	5.959E+0	1.092E+1
-3.763E-1	6.147E+0	1.089E+1
-3.730E-1	6.063E+0	1.096E+1
-3.779E-1	6.014E+0	1.098E+1
-3.779E-1	6.001E+0	1.088E+1
-3.763E-1	6.073E+0	1.104E+1
-3.730E-1	6.024E+0	1.102E+1
-3.795E-1	6.063E+0	1.093E+1
-3.795E-1	6.014E+0	1.109E+1
-3.730E-1	6.151E+0	1.111E+1
-3.730E-1	6.076E+0	1.108E+1
-3.795E-1	6.063E+0	1.093E+1
-3.763E-1	5.901E+0	1.109E+1
-3.730E-1	6.063E+0	1.096E+1
-3.730E-1	5.979E+0	1.098E+1
-3.779E-1	6.069E+0	1.111E+1
-3.795E-1	6.044E+0	1.085E+1
-3.763E-1	5.972E+0	1.102E+1
-3.763E-1	6.131E+0	1.093E+1
-3.779E-1	6.099E+0	1.090E+1
-3.795E-1	6.118E+0	1.095E+1
-3.714E-1	5.943E+0	1.103E+1
-3.714E-1	6.128E+0	1.091E+1
-3.779E-1	6.027E+0	1.120E+1
-3.779E-1	5.992E+0	1.096E+1
-3.763E-1	5.995E+0	1.102E+1
-3.746E-1	6.079E+0	1.095E+1
-3.795E-1	6.076E+0	1.102E+1
-3.779E-1	6.034E+0	1.103E+1
-3.730E-1	5.966E+0	1.083E+1
-3.730E-1	6.011E+0	1.096E+1
-3.779E-1	5.979E+0	1.099E+1
-3.779E-1	6.173E+0	1.100E+1
-3.746E-1	6.053E+0	1.101E+1
-3.763E-1	6.040E+0	1.083E+1
-3.795E-1	6.008E+0	1.094E+1
-3.779E-1	5.992E+0	1.110E+1
-3.730E-1	6.063E+0	1.097E+1
-3.763E-1	6.047E+0	1.093E+1
-3.795E-1	6.082E+0	1.098E+1
-3.779E-1	6.073E+0	1.098E+1
-3.746E-1	6.063E+0	1.100E+1
-3.763E-1	6.050E+0	1.100E+1
-3.795E-1	5.985E+0	1.086E+1
-3.811E-1	6.108E+0	1.099E+1
-3.746E-1	6.031E+0	1.087E+1
-3.730E-1	6.073E+0	1.107E+1
-3.763E-1	6.141E+0	1.102E+1
-3.763E-1	6.066E+0	1.099E+1
-3.763E-1	6.014E+0	1.087E+1
-3.746E-1	6.063E+0	1.108E+1
-3.779E-1	6.008E+0	1.098E+1
-3.795E-1	6.040E+0	1.097E+1
-3.730E-1	6.040E+0	1.114E+1
-3.730E-1	6.102E+0	1.102E+1
-3.763E-1	5.995E+0	1.103E+1
-3.763E-1	6.011E+0	1.098E+1
-3.714E-1	6.092E+0	1.097E+1
-3.746E-1	5.936E+0	1.096E+1
-3.779E-1	6.040E+0	1.095E+1
-3.763E-1	5.927E+0	1.102E+1
-3.763E-1	6.021E+0	1.103E+1
-3.730E-1	6.001E+0	1.089E+1
-3.779E-1	6.044E+0	1.082E+1
-3.779E-1	5.985E+0	1.097E+1
-3.730E-1	6.027E+0	1.099E+1
-3.714E-1	5.956E+0	1.086E+1
-3.779E-1	6.092E+0	1.094E+1
-3.779E-1	6.105E+0	1.091E+1
-3.746E-1	5.988E+0	1.093E+1
-3.763E-1	6.060E+0	1.109E+1
-3.779E-1	6.073E+0	1.096E+1
-3.779E-1	6.079E+0	1.097E+1
-3.763E-1	6.138E+0	1.094E+1
-3.730E-1	6.086E+0	1.091E+1
-3.779E-1	6.099E+0	1.095E+1
-3.730E-1	5.972E+0	1.089E+1
-3.730E-1	6.060E+0	1.091E+1
-3.746E-1	6.089E+0	1.091E+1
-3.779E-1	6.069E+0	1.105E+1
-3.795E-1	6.053E+0	1.089E+1
-3.763E-1	6.076E+0	1.105E+1
-3.763E-1	5.962E+0	1.099E+1
-3.795E-1	5.998E+0	1.087E+1
-3.746E-1	6.005E+0	1.113E+1
-3.714E-1	6.024E+0	1.108E+1
-3.746E-1	6.050E+0	1.094E+1
-3.763E-1	5.959E+0	1.100E+1
-3.763E-1	6.008E+0	1.101E+1
-3.746E-1	5.992E+0	1.095E+1
-3.746E-1	5.946E+0	1.101E+1
-3.779E-1	6.118E+0	1.106E+1
-3.730E-1	6.089E+0	1.102E+1
-3.730E-1	6.099E+0	1.088E+1
-3.763E-1	6.151E+0	1.092E+1
-3.779E-1	6.024E+0	1.101E+1
-3.779E-1	6.050E+0	1.094E+1
-3.730E-1	6.040E+0	1.096E+1
-3.714E-1	6.037E+0	1.096E+1
-3.779E-1	5.972E+0	1.093E+1
-3.779E-1	6.044E+0	1.108E+1
-3.746E-1	6.024E+0	1.092E+1
-3.698E-1	6.034E+0	1.105E+1
-3.763E-1	5.998E+0	1.114E+1
-3.779E-1	6.060E+0	1.106E+1
-3.730E-1	6.073E+0	1.098E+1
-3.763E-1	6.001E+0	1.090E+1
-3.779E-1	6.031E+0	1.098E+1
-3.795E-1	5.959E+0	1.080E+1
-3.730E-1	6.138E+0	1.096E+1
-3.746E-1	5.949E+0	1.099E+1
-3.795E-1	6.057E+0	1.086E+1
-3.779E-1	6.034E+0	1.101E+1
-3.714E-1	6.001E+0	1.093E+1
-3.730E-1	6.027E+0	1.108E+1
-3.763E-1	6.170E+0	1.094E+1
-3.763E-1	6.069E+0	1.091E+1
-3.746E-1	6.063E+0	1.112E+1
-3.746E-1	6.102E+0	1.100E+1
-3.763E-1	6.095E+0	1.107E+1
-3.795E-1	6.095E+0	1.088E+1
-3.730E-1	6.027E+0	1.090E+1
-3.730E-1	6.108E+0	1.098E+1
-3.795E-1	5.940E+0	1.114E+1
-3.763E-1	6.040E+0	1.089E+1
-3.730E-1	6.031E+0	1.092E+1
-3.746E-1	6.076E+0	1.100E+1
-3.763E-1	5.927E+0	1.095E+1
-3.795E-1	6.173E+0	1.099E+1
-3.730E-1	5.930E+0	1.105E+1
-3.746E-1	6.154E+0	1.093E+1
-3.795E-1	6.073E+0	1.081E+1
-3.779E-1	6.001E+0	1.101E+1
-3.730E-1	5.998E+0	1.086E+1
-3.730E-1	5.969E+0	1.109E+1
-3.795E-1	5.988E+0	1.098E+1
-3.795E-1	6.160E+0	1.101E+1
-3.730E-1	6.031E+0	1.092E+1
-3.763E-1	6.069E+0	1.089E+1
-3.779E-1	5.992E+0	1.088E+1
-3.779E-1	6.060E+0	1.083E+1
-3.714E-1	6.082E+0	1.095E+1
-3.714E-1	6.008E+0	1.096E+1
-3.779E-1	6.047E+0	1.082E+1
-3.763E-1	6.092E+0	1.091E+1
-3.730E-1	6.063E+0	1.082E+1
-3.730E-1	6.079E+0	1.094E+1
-3.779E-1	6.128E+0	1.103E+1
-3.763E-1	6.018E+0	1.079E+1
-3.730E-1	6.050E+0	1.104E+1
-3.763E-1	5.962E+0	1.101E+1
-3.795E-1	6.001E+0	1.097E+1
-3.779E-1	6.037E+0	1.093E+1
-3.730E-1	5.988E+0	1.096E+1
-3.746E-1	6.060E+0	1.094E+1
-3.763E-1	5.959E+0	1.094E+1
-3.779E-1	6.128E+0	1.097E+1
-3.730E-1	6.001E+0	1.094E+1
-3.746E-1	6.014E+0	1.083E+1
-3.779E-1	6.069E+0	1.098E+1
-3.779E-1	5.969E+0	1.102E+1
-3.714E-1	5.982E+0	1.086E+1
-3.746E-1	5.985E+0	1.092E+1
-3.763E-1	6.040E+0	1.107E+1
-3.779E-1	5.936E+0	1.097E+1
-3.714E-1	6.021E+0	1.093E+1
-3.730E-1	5.992E+0	1.098E+1
-3.763E-1	6.063E+0	1.087E+1
-3.763E-1	6.044E+0	1.107E+1
-3.746E-1	5.975E+0	1.097E+1
-3.730E-1	6.105E+0	1.096E+1
-3.795E-1	6.031E+0	1.091E+1
-3.795E-1	5.979E+0	1.096E+1
-3.746E-1	6.040E+0	1.096E+1
-3.714E-1	6.099E+0	1.103E+1
-3.795E-1	5.975E+0	1.088E+1
-3.779E-1	6.037E+0	1.104E+1
-3.746E-1	6.105E+0	1.100E+1
-3.730E-1	6.069E+0	1.095E+1
-3.779E-1	6.069E+0	1.090E+1
-3.763E-1	6.073E+0	1.091E+1
-3.714E-1	5.975E+0	1.107E+1
-3.730E-1	6.027E+0	1.104E+1
-3.795E-1	5.966E+0	1.095E+1
-3.779E-1	6.044E+0	1.089E+1
-3.730E-1	6.031E+0	1.085E+1
-3.746E-1	6.034E+0	1.105E+1
-3.779E-1	6.001E+0	1.101E+1
-3.811E-1	6.086E+0	1.087E+1
-3.730E-1	6.063E+0	1.101E+1
-3.763E-1	6.053E+0	1.099E+1
-3.779E-1	6.018E+0	1.090E+1
-3.779E-1	5.995E+0	1.102E+1
-3.714E-1	5.949E+0	1.096E+1
-3.714E-1	5.956E+0	1.089E+1
-3.795E-1	6.108E+0	1.087E+1
-3.795E-1	6.001E+0	1.085E+1
-3.730E-1	6.069E+0	1.087E+1
-3.714E-1	5.975E+0	1.093E+1
-3.811E-1	5.872E+0	1.091E+1
-3.763E-1	6.095E+0	1.108E+1
-3.730E-1	6.011E+0	1.084E+1
-3.746E-1	6.079E+0	1.090E+1
-3.779E-1	6.024E+0	1.113E+1
-3.795E-1	5.946E+0	1.110E+1
-3.746E-1	5.920E+0	1.092E+1
-3.746E-1	6.047E+0	1.097E+1
-3.795E-1	6.141E+0	1.093E+1
-3.779E-1	6.079E+0	1.094E+1
-3.730E-1	6.034E+0	1.092E+1
-3.730E-1	5.914E+0	1.090E+1
-3.795E-1	5.992E+0	1.084E+1
-3.763E-1	5.943E+0	1.080E+1
-3.746E-1	6.008E+0	1.098E+1
-3.763E-1	6.031E+0	1.090E+1
-3.779E-1	5.995E+0	1.093E+1
-3.795E-1	5.940E+0	1.097E+1
-3.730E-1	6.021E+0	1.089E+1
-3.730E-1	6.053E+0	1.104E+1
-3.779E-1	6.011E+0	1.097E+1
-3.779E-1	5.998E+0	1.097E+1
-3.730E-1	6.040E+0	1.100E+1
-3.714E-1	6.076E+0	1.090E+1
-3.779E-1	6.031E+0	1.093E+1
-3.763E-1	6.008E+0	1.102E+1
-3.714E-1	6.034E+0	1.091E+1
-3.730E-1	6.034E+0	1.095E+1
-3.779E-1	6.050E+0	1.095E+1
-3.730E-1	6.008E+0	1.095E+1
-3.714E-1	6.076E+0	1.110E+1
-3.730E-1	6.115E+0	1.096E+1
-3.795E-1	6.005E+0	1.095E+1
-3.763E-1	6.134E+0	1.089E+1
-3.730E-1	6.040E+0	1.097E+1
-3.730E-1	6.047E+0	1.100E+1
-3.779E-1	6.125E+0	1.084E+1
-3.779E-1	6.047E+0	1.096E+1
-3.730E-1	5.966E+0	1.096E+1
-3.763E-1	6.073E+0	1.083E+1
-3.779E-1	6.066E+0	1.086E+1
-3.779E-1	6.034E+0	1.088E+1
-3.746E-1	6.053E+0	1.095E+1
-3.698E-1	6.001E+0	1.096E+1
-3.795E-1	6.027E+0	1.095E+1
-3.746E-1	6.021E+0	1.097E+1
-3.730E-1	6.005E+0	1.101E+1
-3.746E-1	5.927E+0	1.083E+1
-3.795E-1	5.943E+0	1.103E+1
-3.763E-1	5.995E+0	1.100E+1
-3.730E-1	6.076E+0	1.088E+1
-3.730E-1	5.959E+0	1.084E+1
-3.763E-1	6.086E+0	1.093E+1
-3.779E-1	6.014E+0	1.095E+1
-3.730E-1	6.031E+0	1.095E+1
-3.714E-1	5.898E+0	1.107E+1
-3.779E-1	6.037E+0	1.093E+1
-3.811E-1	5.988E+0	1.093E+1
-3.730E-1	6.027E+0	1.094E+1
-3.730E-1	6.050E+0	1.089E+1
-3.763E-1	6.014E+0	1.083E+1
-3.763E-1	6.008E+0	1.085E+1
-3.730E-1	6.040E+0	1.095E+1
-3.730E-1	6.011E+0	1.097E+1
-3.779E-1	6.024E+0	1.103E+1
-3.763E-1	6.024E+0	1.098E+1
-3.763E-1	5.995E+0	1.096E+1
-3.746E-1	6.057E+0	1.081E+1
-3.763E-1	5.998E+0	1.094E+1
-3.779E-1	6.086E+0	1.092E+1
-3.714E-1	6.024E+0	1.088E+1
-3.714E-1	6.069E+0	1.091E+1
-3.795E-1	5.904E+0	1.099E+1
-3.779E-1	6.053E+0	1.089E+1
-3.730E-1	6.073E+0	1.090E+1
-3.730E-1	5.888E+0	1.093E+1
-3.779E-1	6.121E+0	1.090E+1
-3.763E-1	5.972E+0	1.096E+1
-3.730E-1	6.121E+0	1.091E+1
-3.730E-1	6.053E+0	1.094E+1
-3.763E-1	5.956E+0	1.091E+1
-3.779E-1	6.060E+0	1.104E+1
-3.714E-1	5.979E+0	1.092E+1
-3.730E-1	5.930E+0	1.084E+1
-3.795E-1	6.034E+0	1.098E+1
-3.779E-1	5.975E+0	1.102E+1
-3.746E-1	6.108E+0	1.083E+1
-3.746E-1	5.998E+0	1.095E+1
-3.779E-1	6.018E+0	1.098E+1
-3.779E-1	5.982E+0	1.093E+1
-3.730E-1	6.014E+0	1.095E+1
-3.746E-1	6.063E+0	1.099E+1
-3.795E-1	6.031E+0	1.092E+1
-3.763E-1	6.066E+0	1.083E+1
-3.730E-1	6.040E+0	1.096E+1
-3.714E-1	5.956E+0	1.093E+1
-3.795E-1	6.027E+0	1.100E+1
-3.795E-1	6.167E+0	1.098E+1
-3.714E-1	6.011E+0	1.087E+1
-3.730E-1	6.024E+0	1.088E+1
-3.779E-1	5.979E+0	1.085E+1
-3.795E-1	6.060E+0	1.090E+1
-3.714E-1	5.966E+0	1.087E+1
-3.746E-1	5.966E+0	1.089E+1
-3.779E-1	6.050E+0	1.089E+1
-3.779E-1	5.988E+0	1.086E+1
-3.730E-1	6.031E+0	1.085E+1
-3.746E-1	6.057E+0	1.096E+1
-3.795E-1	6.044E+0	1.093E+1
-3.779E-1	6.027E+0	1.098E+1
-3.730E-1	6.037E+0	1.108E+1
-3.730E-1	6.141E+0	1.096E+1
-3.746E-1	6.027E+0	1.095E+1
-3.763E-1	6.037E+0	1.093E+1
-3.714E-1	6.057E+0	1.095E+1
-3.746E-1	6.037E+0	1.099E+1
-3.763E-1	6.069E+0	1.098E+1
-3.795E-1	6.069E+0	1.098E+1
-3.698E-1	6.031E+0	1.095E+1
-3.714E-1	6.115E+0	1.098E+1
-3.795E-1	6.011E+0	1.099E+1
-3.779E-1	6.024E+0	1.091E+1
-3.746E-1	6.053E+0	1.099E+1
-3.746E-1	6.066E+0	1.098E+1
-3.795E-1	6.167E+0	1.090E+1
-3.779E-1	6.044E+0	1.095E+1
-3.746E-1	6.066E+0	1.079E+1
-3.730E-1	6.034E+0	1.101E+1
-3.746E-1	6.008E+0	1.087E+1
-3.763E-1	5.995E+0	1.102E+1
-3.730E-1	5.894E+0	1.086E+1
-3.730E-1	5.891E+0	1.085E+1
-3.763E-1	6.047E+0	1.094E+1
-3.763E-1	6.018E+0	1.086E+1
-3.714E-1	6.034E+0	1.092E+1
-3.730E-1	5.917E+0	1.105E+1
-3.763E-1	6.024E+0	1.097E+1
-3.763E-1	5.992E+0	1.089E+1
-3.730E-1	6.047E+0	1.098E+1
-3.714E-1	5.995E+0	1.102E+1
-3.763E-1	6.053E+0	1.103E+1
-3.763E-1	6.001E+0	1.093E+1
-3.730E-1	6.057E+0	1.095E+1
-3.746E-1	5.975E+0	1.087E+1
-3.763E-1	6.014E+0	1.091E+1
-3.779E-1	6.034E+0	1.091E+1
-3.698E-1	6.099E+0	1.100E+1
-3.730E-1	6.047E+0	1.092E+1
-3.746E-1	6.076E+0	1.092E+1
-3.763E-1	6.014E+0	1.083E+1
-3.714E-1	6.047E+0	1.098E+1
-3.746E-1	6.057E+0	1.083E+1
-3.763E-1	6.063E+0	1.076E+1
-3.746E-1	5.992E+0	1.095E+1
-3.714E-1	5.943E+0	1.095E+1
-3.746E-1	6.005E+0	1.101E+1
-3.763E-1	6.095E+0	1.085E+1
-3.779E-1	5.959E+0	1.100E+1
-3.714E-1	6.086E+0	1.095E+1
-3.730E-1	6.053E+0	1.094E+1
-3.763E-1	6.040E+0	1.097E+1
-3.795E-1	6.014E+0	1.090E+1
-3.698E-1	6.057E+0	1.092E+1
-3.746E-1	6.069E+0	1.095E+1
-3.763E-1	6.079E+0	1.093E+1
-3.746E-1	6.128E+0	1.103E+1
-3.730E-1	5.972E+0	1.094E+1
-3.730E-1	5.992E+0	1.093E+1
-3.763E-1	6.011E+0	1.090E+1
-3.763E-1	6.018E+0	1.101E+1
-3.730E-1	6.024E+0	1.094E+1
-3.714E-1	6.102E+0	1.101E+1
-3.763E-1	6.027E+0	1.097E+1
-3.763E-1	5.992E+0	1.097E+1
-3.714E-1	5.946E+0	1.094E+1
-3.746E-1	6.079E+0	1.089E+1
-3.779E-1	6.034E+0	1.095E+1
-3.795E-1	5.943E+0	1.087E+1
-3.730E-1	5.995E+0	1.095E+1
-3.714E-1	6.014E+0	1.090E+1
-3.779E-1	6.047E+0	1.100E+1
-3.795E-1	6.037E+0	1.091E+1
-3.714E-1	5.911E+0	1.094E+1
-3.730E-1	6.001E+0	1.094E+1
-3.763E-1	5.998E+0	1.090E+1
-3.746E-1	5.966E+0	1.106E+1
-3.746E-1	5.979E+0	1.101E+1
-3.730E-1	6.031E+0	1.095E+1
-3.779E-1	6.031E+0	1.100E+1
-3.779E-1	6.073E+0	1.087E+1
-3.730E-1	6.047E+0	1.086E+1
-3.746E-1	5.920E+0	1.088E+1
-3.763E-1	6.121E+0	1.104E+1
-3.763E-1	5.956E+0	1.089E+1
-3.730E-1	5.985E+0	1.092E+1
-3.714E-1	6.053E+0	1.102E+1
-3.779E-1	6.170E+0	1.096E+1
-3.779E-1	5.988E+0	1.083E+1
-3.746E-1	5.998E+0	1.098E+1
-3.746E-1	6.079E+0	1.082E+1
-3.779E-1	6.105E+0	1.091E+1
-3.763E-1	5.998E+0	1.101E+1
-3.730E-1	6.018E+0	1.096E+1
-3.730E-1	6.060E+0	1.095E+1
-3.763E-1	6.138E+0	1.108E+1
-3.763E-1	6.024E+0	1.084E+1
-3.746E-1	6.060E+0	1.091E+1
-3.714E-1	6.027E+0	1.088E+1
-3.746E-1	6.040E+0	1.102E+1
-3.746E-1	5.969E+0	1.088E+1
-3.714E-1	6.011E+0	1.092E+1
-3.730E-1	6.011E+0	1.095E+1
-3.779E-1	5.975E+0	1.086E+1
-3.746E-1	6.034E+0	1.090E+1
-3.746E-1	6.021E+0	1.096E+1
-3.763E-1	6.050E+0	1.092E+1
-3.763E-1	6.099E+0	1.091E+1
-3.730E-1	5.975E+0	1.091E+1
-3.714E-1	5.881E+0	1.097E+1
-3.730E-1	6.060E+0	1.095E+1
-3.779E-1	5.995E+0	1.098E+1
-3.763E-1	6.102E+0	1.095E+1
-3.746E-1	5.927E+0	1.095E+1
-3.730E-1	5.946E+0	1.094E+1
-3.779E-1	5.985E+0	1.104E+1
-3.779E-1	5.966E+0	1.084E+1
-3.714E-1	6.044E+0	1.091E+1
-3.746E-1	6.031E+0	1.093E+1
-3.763E-1	6.037E+0	1.098E+1
-3.779E-1	6.047E+0	1.092E+1
-3.730E-1	6.044E+0	1.099E+1
-3.730E-1	6.044E+0	1.096E+1
-3.779E-1	6.076E+0	1.096E+1
-3.714E-1	5.992E+0	1.099E+1
-3.746E-1	6.112E+0	1.091E+1
-3.730E-1	6.086E+0	1.095E+1
-3.779E-1	6.008E+0	1.075E+1
-3.763E-1	5.972E+0	1.086E+1
-3.714E-1	5.962E+0	1.103E+1
-3.714E-1	6.089E+0	1.100E+1
-3.779E-1	5.946E+0	1.098E+1
-3.763E-1	5.933E+0	1.079E+1
-3.730E-1	5.962E+0	1.095E+1
-3.746E-1	5.985E+0	1.092E+1
-3.746E-1	6.044E+0	1.089E+1
-3.779E-1	6.099E+0	1.106E+1
-3.730E-1	6.076E+0	1.087E+1
-3.746E-1	6.011E+0	1.106E+1
-3.763E-1	6.005E+0	1.089E+1
-3.779E-1	5.930E+0	1.091E+1
-3.714E-1	6.063E+0	1.084E+1
-3.714E-1	6.011E+0	1.095E+1
-3.763E-1	6.099E+0	1.088E+1
-3.763E-1	6.021E+0	1.092E+1
-3.730E-1	6.021E+0	1.096E+1
-3.714E-1	6.018E+0	1.097E+1
-3.763E-1	6.066E+0	1.088E+1
-3.779E-1	6.037E+0	1.093E+1
-3.746E-1	6.021E+0	1.089E+1
-3.730E-1	6.066E+0	1.087E+1
-3.763E-1	5.943E+0	1.097E+1
-3.746E-1	6.018E+0	1.103E+1
-3.714E-1	5.940E+0	1.095E+1
-3.714E-1	5.946E+0	1.095E+1
-3.763E-1	5.998E+0	1.084E+1
-3.746E-1	6.125E+0	1.089E+1
-3.698E-1	6.027E+0	1.090E+1
-3.779E-1	5.888E+0	1.080E+1
-3.763E-1	6.024E+0	1.093E+1
-3.763E-1	6.053E+0	1.096E+1
-3.698E-1	5.966E+0	1.105E+1
-3.746E-1	6.069E+0	1.086E+1
-3.746E-1	6.005E+0	1.089E+1
-3.763E-1	6.011E+0	1.093E+1
-3.730E-1	6.105E+0	1.099E+1
-3.746E-1	5.995E+0	1.085E+1
-3.763E-1	6.011E+0	1.095E+1
-3.763E-1	6.057E+0	1.098E+1
-3.730E-1	6.099E+0	1.093E+1
-3.730E-1	5.988E+0	1.106E+1
-3.746E-1	6.040E+0	1.104E+1
-3.779E-1	5.956E+0	1.080E+1
-3.730E-1	5.998E+0	1.094E+1
-3.714E-1	5.872E+0	1.104E+1
-3.763E-1	5.982E+0	1.093E+1
-3.779E-1	6.024E+0	1.094E+1
-3.682E-1	5.979E+0	1.093E+1
-3.730E-1	6.044E+0	1.093E+1
-3.746E-1	6.095E+0	1.084E+1
-3.779E-1	6.076E+0	1.082E+1
-3.730E-1	6.073E+0	1.092E+1
-3.746E-1	6.001E+0	1.094E+1
-3.746E-1	6.066E+0	1.103E+1
-3.746E-1	5.956E+0	1.098E+1
-3.714E-1	6.060E+0	1.085E+1
-3.698E-1	6.053E+0	1.085E+1
-3.763E-1	6.108E+0	1.101E+1
-3.779E-1	5.979E+0	1.085E+1
-3.682E-1	5.988E+0	1.091E+1
-3.714E-1	5.992E+0	1.091E+1
-3.763E-1	6.034E+0	1.103E+1
-3.763E-1	5.992E+0	1.083E+1
-3.698E-1	6.014E+0	1.099E+1
-3.730E-1	5.969E+0	1.083E+1
-3.746E-1	6.073E+0	1.091E+1
-3.763E-1	6.131E+0	1.089E+1
-3.682E-1	6.057E+0	1.098E+1
-3.714E-1	6.057E+0	1.087E+1
-3.763E-1	6.060E+0	1.090E+1
-3.779E-1	6.024E+0	1.088E+1
-3.698E-1	6.005E+0	1.091E+1
-3.714E-1	6.057E+0	1.086E+1
-3.746E-1	5.953E+0	1.088E+1
-3.763E-1	6.057E+0	1.091E+1
-3.730E-1	6.021E+0	1.096E+1
-3.746E-1	5.940E+0	1.097E+1
-3.730E-1	5.995E+0	1.091E+1
-3.779E-1	6.076E+0	1.088E+1
-3.730E-1	5.962E+0	1.104E+1
-3.730E-1	5.969E+0	1.085E+1
-3.746E-1	6.005E+0	1.088E+1
-3.779E-1	6.008E+0	1.083E+1
-3.698E-1	6.005E+0	1.106E+1
-3.714E-1	6.034E+0	1.109E+1
-3.779E-1	5.988E+0	1.088E+1
-3.763E-1	5.911E+0	1.099E+1
-3.714E-1	6.001E+0	1.088E+1
-3.746E-1	6.024E+0	1.093E+1
-3.746E-1	6.121E+0	1.082E+1
-3.779E-1	5.930E+0	1.086E+1
-3.730E-1	6.024E+0	1.089E+1
-3.730E-1	6.047E+0	1.099E+1
-3.795E-1	6.134E+0	1.096E+1
-3.746E-1	6.050E+0	1.091E+1
-3.714E-1	6.066E+0	1.089E+1
-3.730E-1	5.969E+0	1.095E+1
-3.779E-1	6.086E+0	1.096E+1
-3.795E-1	5.962E+0	1.083E+1
-3.698E-1	5.998E+0	1.092E+1
-3.730E-1	5.962E+0	1.095E+1
-3.779E-1	6.021E+0	1.083E+1
-3.746E-1	6.050E+0	1.096E+1
-3.714E-1	6.040E+0	1.088E+1
-3.730E-1	6.027E+0	1.086E+1
-3.763E-1	6.057E+0	1.097E+1
-3.763E-1	5.988E+0	1.090E+1
-3.665E-1	5.992E+0	1.090E+1
-3.714E-1	5.949E+0	1.099E+1
-3.779E-1	6.024E+0	1.093E+1
-3.746E-1	6.005E+0	1.093E+1
-3.730E-1	6.040E+0	1.089E+1
-3.714E-1	5.962E+0	1.095E+1
-3.763E-1	6.079E+0	1.096E+1
-3.795E-1	5.904E+0	1.094E+1
-3.746E-1	6.079E+0	1.085E+1
-3.698E-1	5.946E+0	1.089E+1
-3.779E-1	6.190E+0	1.073E+1
-3.763E-1	6.086E+0	1.098E+1
-3.714E-1	6.001E+0	1.085E+1
-3.714E-1	5.966E+0	1.100E+1
-3.763E-1	6.066E+0	1.094E+1
-3.779E-1	5.988E+0	1.087E+1
-3.698E-1	6.014E+0	1.101E+1
-3.682E-1	6.011E+0	1.096E+1
-3.795E-1	6.031E+0	1.087E+1
-3.746E-1	5.966E+0	1.100E+1
-3.714E-1	5.972E+0	1.092E+1
-3.730E-1	6.018E+0	1.094E+1
-3.779E-1	5.953E+0	1.102E+1
-3.746E-1	6.063E+0	1.083E+1
-3.730E-1	6.082E+0	1.090E+1
-3.730E-1	5.982E+0	1.100E+1
-3.746E-1	6.131E+0	1.081E+1
-3.763E-1	6.057E+0	1.092E+1
-3.698E-1	6.050E+0	1.091E+1
-3.714E-1	5.907E+0	1.083E+1
-3.779E-1	5.982E+0	1.095E+1
-3.763E-1	5.982E+0	1.093E+1
-3.698E-1	6.060E+0	1.100E+1
-3.714E-1	5.901E+0	1.101E+1
-3.763E-1	6.057E+0	1.101E+1
-3.730E-1	6.040E+0	1.082E+1
-3.730E-1	5.936E+0	1.085E+1
-3.714E-1	6.112E+0	1.096E+1
-3.795E-1	6.115E+0	1.101E+1
-3.746E-1	5.966E+0	1.095E+1
-3.714E-1	6.005E+0	1.095E+1
-3.698E-1	6.063E+0	1.100E+1
-3.746E-1	5.972E+0	1.099E+1
-3.763E-1	5.979E+0	1.093E+1
-3.682E-1	6.040E+0	1.088E+1
-3.714E-1	6.141E+0	1.088E+1
-3.746E-1	6.021E+0	1.095E+1
-3.763E-1	6.027E+0	1.086E+1
-3.714E-1	6.014E+0	1.088E+1
-3.730E-1	6.021E+0	1.097E+1
-3.730E-1	6.089E+0	1.081E+1
-3.746E-1	6.131E+0	1.087E+1
-3.714E-1	5.949E+0	1.092E+1
-3.714E-1	6.044E+0	1.094E+1
-3.730E-1	6.044E+0	1.085E+1
-3.730E-1	6.076E+0	1.095E+1
-3.714E-1	6.095E+0	1.098E+1
-3.714E-1	6.095E+0	1.095E+1
-3.746E-1	6.053E+0	1.108E+1
-3.746E-1	5.962E+0	1.099E+1
-3.698E-1	5.988E+0	1.088E+1
-3.698E-1	5.966E+0	1.088E+1
-3.763E-1	6.069E+0	1.089E+1
-3.746E-1	6.021E+0	1.094E+1
-3.730E-1	5.998E+0	1.079E+1
-3.682E-1	5.998E+0	1.084E+1
-3.746E-1	6.008E+0	1.096E+1
-3.746E-1	5.966E+0	1.081E+1
-3.714E-1	6.086E+0	1.092E+1
-3.698E-1	5.985E+0	1.111E+1
-3.746E-1	5.969E+0	1.093E+1
-3.763E-1	6.024E+0	1.098E+1
-3.714E-1	5.907E+0	1.099E+1
-3.698E-1	5.936E+0	1.085E+1
-3.746E-1	5.992E+0	1.096E+1
-3.763E-1	6.050E+0	1.100E+1
-3.698E-1	5.959E+0	1.087E+1
-3.714E-1	6.086E+0	1.092E+1
-3.763E-1	6.089E+0	1.089E+1
-3.746E-1	5.992E+0	1.089E+1
-3.714E-1	6.157E+0	1.101E+1
-3.730E-1	6.024E+0	1.095E+1
-3.779E-1	5.988E+0	1.086E+1
-3.730E-1	6.014E+0	1.078E+1
-3.682E-1	5.959E+0	1.094E+1
-3.714E-1	5.992E+0	1.082E+1
-3.779E-1	5.940E+0	1.098E+1
-3.746E-1	5.998E+0	1.088E+1
-3.714E-1	6.034E+0	1.089E+1
-3.746E-1	6.040E+0	1.099E+1
-3.763E-1	6.031E+0	1.086E+1
-3.746E-1	5.988E+0	1.091E+1
-3.698E-1	6.073E+0	1.093E+1
-3.714E-1	5.998E+0	1.090E+1
-3.730E-1	6.073E+0	1.095E+1
-3.779E-1	5.943E+0	1.088E+1
-3.714E-1	5.969E+0	1.088E+1
-3.730E-1	5.930E+0	1.093E+1
-3.763E-1	6.086E+0	1.093E+1
-3.763E-1	6.047E+0	1.094E+1
-3.714E-1	6.005E+0	1.089E+1
-3.714E-1	6.001E+0	1.093E+1
-3.779E-1	5.988E+0	1.088E+1
-3.763E-1	5.992E+0	1.086E+1
-3.698E-1	6.018E+0	1.100E+1
-3.714E-1	5.962E+0	1.085E+1
-3.779E-1	5.998E+0	1.081E+1
-3.730E-1	6.069E+0	1.095E+1
-3.714E-1	6.018E+0	1.086E+1
-3.730E-1	6.076E+0	1.085E+1
-3.746E-1	6.027E+0	1.089E+1
-3.746E-1	6.037E+0	1.091E+1
-3.730E-1	6.082E+0	1.095E+1
-3.714E-1	6.112E+0	1.092E+1
-3.763E-1	6.066E+0	1.078E+1
-3.779E-1	5.946E+0	1.094E+1
-3.730E-1	6.018E+0	1.086E+1
-3.730E-1	6.073E+0	1.085E+1
-3.746E-1	6.066E+0	1.098E+1
-3.763E-1	5.975E+0	1.089E+1
-3.714E-1	6.005E+0	1.093E+1
-3.682E-1	6.005E+0	1.102E+1
-3.763E-1	6.069E+0	1.086E+1
-3.746E-1	6.092E+0	1.093E+1
-3.698E-1	6.044E+0	1.093E+1
-3.714E-1	6.076E+0	1.079E+1
-3.746E-1	6.066E+0	1.086E+1
-3.730E-1	6.057E+0	1.083E+1
-3.714E-1	6.014E+0	1.087E+1
-3.714E-1	5.920E+0	1.085E+1
-3.730E-1	6.066E+0	1.089E+1
-3.746E-1	6.099E+0	1.100E+1
-3.714E-1	6.008E+0	1.096E+1
-3.698E-1	6.011E+0	1.088E+1
-3.763E-1	6.053E+0	1.077E+1
-3.746E-1	6.086E+0	1.091E+1
-3.698E-1	6.011E+0	1.089E+1
-3.714E-1	6.005E+0	1.101E+1
-3.779E-1	6.112E+0	1.090E+1
-3.746E-1	6.076E+0	1.088E+1
-3.698E-1	6.018E+0	1.097E+1
-3.714E-1	6.099E+0	1.085E+1
-3.730E-1	6.011E+0	1.095E+1
-3.763E-1	6.008E+0	1.096E+1
-3.714E-1	5.975E+0	1.092E+1
-3.714E-1	5.992E+0	1.089E+1
-3.779E-1	5.988E+0	1.086E+1
-3.763E-1	6.037E+0	1.081E+1
-3.714E-1	5.972E+0	1.093E+1
-3.714E-1	5.969E+0	1.086E+1
-3.763E-1	6.001E+0	1.086E+1
-3.763E-1	6.186E+0	1.095E+1
-3.698E-1	6.024E+0	1.082E+1
-3.698E-1	5.962E+0	1.095E+1
-3.763E-1	6.105E+0	1.086E+1
-3.746E-1	5.985E+0	1.092E+1
-3.698E-1	6.014E+0	1.096E+1
-3.698E-1	6.125E+0	1.099E+1
-3.779E-1	6.031E+0	1.091E+1
-3.779E-1	6.024E+0	1.095E+1
-3.682E-1	5.878E+0	1.086E+1
-3.746E-1	5.975E+0	1.089E+1
-3.779E-1	6.053E+0	1.104E+1
-3.730E-1	6.089E+0	1.093E+1
-3.698E-1	6.099E+0	1.100E+1
-3.730E-1	5.907E+0	1.091E+1
-3.763E-1	5.940E+0	1.106E+1
-3.730E-1	6.063E+0	1.098E+1
-3.698E-1	5.975E+0	1.091E+1
-3.714E-1	6.092E+0	1.100E+1
-3.763E-1	6.057E+0	1.094E+1
-3.763E-1	6.018E+0	1.098E+1
-3.682E-1	6.128E+0	1.087E+1
-3.746E-1	6.047E+0	1.094E+1
-3.730E-1	6.021E+0	1.090E+1
-3.746E-1	6.066E+0	1.084E+1
-3.698E-1	5.998E+0	1.109E+1
-3.682E-1	5.959E+0	1.093E+1
-3.763E-1	6.011E+0	1.074E+1
-3.730E-1	6.069E+0	1.085E+1
-3.730E-1	6.044E+0	1.100E+1
-3.698E-1	6.040E+0	1.090E+1
-3.779E-1	6.014E+0	1.088E+1
-3.730E-1	5.988E+0	1.092E+1
-3.730E-1	5.966E+0	1.090E+1
-3.698E-1	6.057E+0	1.092E+1
-3.746E-1	6.115E+0	1.094E+1
-3.746E-1	6.044E+0	1.087E+1
-3.714E-1	6.144E+0	1.080E+1
-3.714E-1	6.008E+0	1.094E+1
-3.730E-1	6.092E+0	1.106E+1
-3.746E-1	5.985E+0	1.089E+1
-3.698E-1	5.966E+0	1.091E+1
-3.763E-1	5.969E+0	1.093E+1
-3.779E-1	5.998E+0	1.102E+1
-3.763E-1	5.933E+0	1.090E+1
-3.682E-1	6.099E+0	1.085E+1
-3.714E-1	6.018E+0	1.084E+1
-3.746E-1	5.988E+0	1.094E+1
-3.730E-1	6.044E+0	1.083E+1
-3.714E-1	6.079E+0	1.084E+1
-3.698E-1	6.011E+0	1.096E+1
-3.746E-1	5.894E+0	1.085E+1
-3.746E-1	6.014E+0	1.090E+1
-3.698E-1	5.927E+0	1.085E+1
-3.730E-1	6.057E+0	1.081E+1
-3.763E-1	6.086E+0	1.096E+1
-3.746E-1	5.972E+0	1.088E+1
-3.714E-1	6.089E+0	1.104E+1
-3.682E-1	6.044E+0	1.095E+1
-3.730E-1	6.040E+0	1.082E+1
-3.746E-1	5.998E+0	1.092E+1
-3.665E-1	6.086E+0	1.086E+1
-3.714E-1	5.988E+0	1.093E+1
-3.746E-1	6.005E+0	1.083E+1
-3.746E-1	6.057E+0	1.095E+1
-3.714E-1	5.985E+0	1.091E+1
-3.682E-1	5.975E+0	1.088E+1
-3.746E-1	6.069E+0	1.084E+1
-3.714E-1	6.121E+0	1.091E+1
-3.714E-1	6.047E+0	1.087E+1
-3.714E-1	6.024E+0	1.095E+1
-3.763E-1	6.044E+0	1.078E+1
-3.779E-1	6.108E+0	1.088E+1
-3.714E-1	6.034E+0	1.079E+1
-3.698E-1	5.943E+0	1.095E+1
-3.779E-1	5.992E+0	1.086E+1
-3.763E-1	5.930E+0	1.093E+1
-3.714E-1	6.011E+0	1.100E+1
-3.714E-1	6.001E+0	1.091E+1
-3.746E-1	6.024E+0	1.096E+1
-3.730E-1	6.102E+0	1.084E+1
-3.730E-1	6.063E+0	1.088E+1
-3.714E-1	6.008E+0	1.073E+1
-3.730E-1	6.060E+0	1.086E+1
-3.763E-1	6.128E+0	1.089E+1
-3.665E-1	5.992E+0	1.092E+1
-3.698E-1	5.956E+0	1.097E+1
-3.763E-1	6.069E+0	1.092E+1
-3.730E-1	5.982E+0	1.092E+1
-3.714E-1	6.147E+0	1.091E+1
-3.730E-1	5.940E+0	1.091E+1
-3.763E-1	6.050E+0	1.087E+1
-3.730E-1	5.979E+0	1.092E+1
-3.698E-1	6.034E+0	1.084E+1
-3.730E-1	5.975E+0	1.085E+1
-3.746E-1	6.112E+0	1.077E+1
-3.730E-1	6.005E+0	1.098E+1
-3.698E-1	5.998E+0	1.102E+1
-3.714E-1	6.092E+0	1.093E+1
-3.746E-1	5.920E+0	1.086E+1
-3.746E-1	5.966E+0	1.092E+1
-3.714E-1	6.050E+0	1.098E+1
-3.746E-1	5.891E+0	1.100E+1
-3.730E-1	6.034E+0	1.096E+1
-3.763E-1	5.917E+0	1.085E+1
-3.714E-1	5.962E+0	1.092E+1
-3.730E-1	5.998E+0	1.081E+1
-3.714E-1	5.998E+0	1.088E+1
-3.730E-1	6.014E+0	1.082E+1
-3.714E-1	6.001E+0	1.088E+1
-3.698E-1	5.975E+0	1.083E+1
-3.746E-1	5.962E+0	1.097E+1
-3.730E-1	5.982E+0	1.088E+1
-3.714E-1	6.011E+0	1.089E+1
-3.714E-1	6.034E+0	1.081E+1
-3.746E-1	5.992E+0	1.098E+1
-3.746E-1	6.066E+0	1.091E+1
-3.698E-1	6.050E+0	1.091E+1
-3.698E-1	6.031E+0	1.083E+1
-3.746E-1	6.073E+0	1.095E+1
-3.763E-1	6.076E+0	1.100E+1
-3.714E-1	6.027E+0	1.099E+1
-3.714E-1	6.044E+0	1.097E+1
-3.730E-1	6.050E+0	1.091E+1
-3.746E-1	6.044E+0	1.088E+1
-3.714E-1	5.995E+0	1.093E+1
-3.714E-1	5.927E+0	1.097E+1
-3.763E-1	6.027E+0	1.072E+1
-3.746E-1	6.027E+0	1.085E+1
-3.714E-1	6.037E+0	1.083E+1
-3.698E-1	6.034E+0	1.088E+1
-3.746E-1	5.956E+0	1.095E+1
-3.746E-1	5.911E+0	1.098E+1
-3.682E-1	6.037E+0	1.098E+1
-3.682E-1	6.027E+0	1.088E+1
-3.763E-1	5.992E+0	1.082E+1
-3.746E-1	6.095E+0	1.069E+1
-3.698E-1	6.047E+0	1.097E+1
-3.698E-1	6.044E+0	1.096E+1
-3.746E-1	6.011E+0	1.077E+1
-3.730E-1	6.060E+0	1.086E+1
-3.730E-1	6.069E+0	1.102E+1
-3.698E-1	6.011E+0	1.093E+1
-3.763E-1	5.956E+0	1.098E+1
-3.746E-1	6.082E+0	1.091E+1
-3.714E-1	5.995E+0	1.084E+1
-3.730E-1	6.076E+0	1.085E+1
-3.746E-1	5.975E+0	1.089E+1
-3.746E-1	5.988E+0	1.088E+1
-3.698E-1	6.027E+0	1.105E+1
-3.698E-1	6.018E+0	1.096E+1
-3.763E-1	5.920E+0	1.087E+1
-3.714E-1	5.979E+0	1.089E+1
-3.714E-1	6.086E+0	1.116E+1
-3.730E-1	6.014E+0	1.094E+1
-3.763E-1	6.008E+0	1.103E+1
-3.763E-1	6.027E+0	1.088E+1
-3.698E-1	6.095E+0	1.083E+1
-3.698E-1	6.005E+0	1.083E+1
-3.746E-1	5.936E+0	1.094E+1
-3.763E-1	6.057E+0	1.102E+1
-3.714E-1	5.998E+0	1.083E+1
-3.730E-1	6.057E+0	1.083E+1
-3.763E-1	6.011E+0	1.095E+1
-3.730E-1	6.076E+0	1.097E+1
-3.714E-1	5.975E+0	1.070E+1
-3.730E-1	5.953E+0	1.083E+1
-3.746E-1	5.946E+0	1.093E+1
-3.746E-1	6.063E+0	1.091E+1
-3.730E-1	6.066E+0	1.094E+1
-3.665E-1	5.924E+0	1.094E+1
-3.763E-1	6.128E+0	1.084E+1
-3.763E-1	6.073E+0	1.094E+1
-3.682E-1	6.057E+0	1.081E+1
-3.714E-1	6.076E+0	1.082E+1
-3.746E-1	6.108E+0	1.092E+1
-3.779E-1	6.021E+0	1.085E+1
-3.714E-1	5.995E+0	1.102E+1
-3.730E-1	6.031E+0	1.080E+1
-3.746E-1	6.108E+0	1.088E+1
-3.730E-1	6.024E+0	1.085E+1
-3.714E-1	6.005E+0	1.086E+1
-3.714E-1	6.024E+0	1.095E+1
-3.763E-1	5.998E+0	1.078E+1
-3.730E-1	6.073E+0	1.081E+1
-3.714E-1	6.005E+0	1.096E+1
-3.714E-1	5.979E+0	1.083E+1
-3.746E-1	6.034E+0	1.089E+1
-3.746E-1	6.011E+0	1.093E+1
-3.714E-1	5.940E+0	1.088E+1
-3.698E-1	6.053E+0	1.078E+1
-3.730E-1	6.027E+0	1.085E+1
-3.746E-1	6.037E+0	1.071E+1
-3.714E-1	6.011E+0	1.088E+1
-3.714E-1	5.998E+0	1.097E+1
-3.746E-1	5.959E+0	1.086E+1
-3.763E-1	6.115E+0	1.088E+1
-3.698E-1	6.008E+0	1.097E+1
-3.730E-1	6.001E+0	1.095E+1
-3.763E-1	5.969E+0	1.094E+1
-3.730E-1	6.047E+0	1.089E+1
-3.698E-1	5.995E+0	1.087E+1
-3.698E-1	6.128E+0	1.100E+1
-3.730E-1	6.118E+0	1.091E+1
-3.746E-1	6.053E+0	1.106E+1
-3.698E-1	5.998E+0	1.088E+1
-3.682E-1	5.962E+0	1.088E+1
-3.763E-1	6.089E+0	1.090E+1
-3.795E-1	5.969E+0	1.093E+1
-3.714E-1	6.031E+0	1.089E+1
-3.714E-1	5.988E+0	1.087E+1
-3.730E-1	6.021E+0	1.098E+1
-3.730E-1	6.060E+0	1.088E+1
-3.714E-1	6.014E+0	1.099E+1
-3.698E-1	6.073E+0	1.098E+1
-3.763E-1	5.982E+0	1.090E+1
-3.730E-1	6.011E+0	1.088E+1
-3.714E-1	6.079E+0	1.090E+1
-3.714E-1	6.073E+0	1.095E+1
-3.746E-1	6.018E+0	1.091E+1
-3.746E-1	6.027E+0	1.090E+1
-3.682E-1	6.082E+0	1.087E+1
-3.714E-1	6.001E+0	1.084E+1
-3.763E-1	6.076E+0	1.089E+1
-3.763E-1	5.956E+0	1.090E+1
-3.714E-1	6.024E+0	1.091E+1
-3.698E-1	6.027E+0	1.088E+1
-3.779E-1	6.018E+0	1.081E+1
-3.779E-1	5.969E+0	1.094E+1
-3.714E-1	5.940E+0	1.083E+1
-3.730E-1	5.979E+0	1.096E+1
-3.746E-1	6.047E+0	1.106E+1
-3.730E-1	5.868E+0	1.081E+1
-3.682E-1	6.063E+0	1.094E+1
-3.698E-1	6.047E+0	1.105E+1
-3.730E-1	5.946E+0	1.087E+1
-3.730E-1	5.956E+0	1.095E+1
-3.698E-1	6.001E+0	1.082E+1
-3.714E-1	6.128E+0	1.093E+1
-3.763E-1	6.095E+0	1.085E+1
-3.779E-1	6.073E+0	1.076E+1
-3.698E-1	6.014E+0	1.085E+1
-3.698E-1	5.998E+0	1.086E+1
-3.763E-1	5.982E+0	1.092E+1
-3.746E-1	6.076E+0	1.084E+1
-3.714E-1	6.047E+0	1.093E+1
-3.665E-1	6.047E+0	1.085E+1
-3.730E-1	6.121E+0	1.086E+1
-3.730E-1	5.982E+0	1.100E+1
-3.714E-1	6.005E+0	1.098E+1
-3.698E-1	6.047E+0	1.087E+1
-3.746E-1	5.959E+0	1.097E+1
-3.746E-1	5.972E+0	1.094E+1
-3.730E-1	5.975E+0	1.094E+1
-3.714E-1	5.953E+0	1.090E+1
-3.746E-1	5.959E+0	1.095E+1
-3.779E-1	5.979E+0	1.078E+1
-3.682E-1	5.972E+0	1.084E+1
-3.714E-1	5.891E+0	1.081E+1
-3.763E-1	6.089E+0	1.083E+1
-3.763E-1	5.962E+0	1.100E+1
-3.698E-1	5.988E+0	1.083E+1
-3.714E-1	6.040E+0	1.093E+1
-3.730E-1	6.027E+0	1.076E+1
-3.730E-1	6.040E+0	1.081E+1
-3.698E-1	6.011E+0	1.098E+1
-3.730E-1	6.027E+0	1.088E+1
-3.763E-1	6.057E+0	1.096E+1
-3.763E-1	6.018E+0	1.089E+1
-3.714E-1	5.995E+0	1.087E+1
-3.714E-1	5.962E+0	1.088E+1
-3.730E-1	6.001E+0	1.091E+1
-3.763E-1	5.982E+0	1.089E+1
-3.698E-1	5.946E+0	1.087E+1
-3.698E-1	5.982E+0	1.088E+1
-3.698E-1	5.982E+0	1.090E+1
-3.730E-1	6.044E+0	1.093E+1
-3.714E-1	6.086E+0	1.078E+1
-3.682E-1	6.018E+0	1.091E+1
-3.746E-1	6.011E+0	1.098E+1
-3.730E-1	6.108E+0	1.085E+1
-3.682E-1	5.985E+0	1.096E+1
-3.714E-1	5.962E+0	1.092E+1
-3.763E-1	6.050E+0	1.080E+1
-3.746E-1	5.956E+0	1.095E+1
-3.698E-1	5.959E+0	1.095E+1
-3.730E-1	5.979E+0	1.083E+1
-3.714E-1	5.985E+0	1.085E+1
-3.746E-1	6.079E+0	1.109E+1
-3.730E-1	5.969E+0	1.088E+1
-3.730E-1	6.024E+0	1.093E+1
-3.763E-1	6.053E+0	1.093E+1
-3.714E-1	5.940E+0	1.085E+1
-3.698E-1	6.066E+0	1.096E+1
-3.698E-1	5.998E+0	1.079E+1
-3.746E-1	5.953E+0	1.081E+1
-3.763E-1	6.063E+0	1.084E+1
-3.714E-1	5.933E+0	1.084E+1
-3.682E-1	6.005E+0	1.091E+1
-3.763E-1	5.979E+0	1.087E+1
-3.746E-1	5.988E+0	1.076E+1
-3.698E-1	6.121E+0	1.090E+1
-3.698E-1	6.037E+0	1.091E+1
-3.763E-1	5.959E+0	1.094E+1
-3.730E-1	6.095E+0	1.086E+1
-3.714E-1	6.014E+0	1.094E+1
-3.730E-1	5.985E+0	1.083E+1
-3.730E-1	5.972E+0	1.083E+1
-3.730E-1	5.959E+0	1.081E+1
-3.698E-1	6.034E+0	1.087E+1
-3.714E-1	5.979E+0	1.091E+1
-3.730E-1	6.034E+0	1.091E+1
-3.714E-1	6.057E+0	1.096E+1
-3.682E-1	5.949E+0	1.081E+1
-3.714E-1	5.988E+0	1.098E+1
-3.779E-1	6.060E+0	1.087E+1
-3.746E-1	6.040E+0	1.087E+1
-3.682E-1	6.047E+0	1.101E+1
-3.730E-1	6.031E+0	1.079E+1
-3.746E-1	6.021E+0	1.089E+1
-3.730E-1	5.959E+0	1.075E+1
-3.730E-1	5.914E+0	1.101E+1
-3.714E-1	5.972E+0	1.090E+1
-3.746E-1	5.979E+0	1.090E+1
-3.730E-1	5.894E+0	1.090E+1
-3.730E-1	5.920E+0	1.081E+1
-3.714E-1	6.060E+0	1.082E+1
-3.763E-1	6.047E+0	1.084E+1
-3.763E-1	5.988E+0	1.098E+1
-3.682E-1	5.972E+0	1.090E+1
-3.698E-1	5.953E+0	1.094E+1
-3.746E-1	6.079E+0	1.093E+1
-3.763E-1	6.018E+0	1.096E+1
-3.698E-1	5.998E+0	1.093E+1
-3.698E-1	6.063E+0	1.085E+1
-3.763E-1	6.005E+0	1.084E+1
-3.746E-1	6.099E+0	1.092E+1
-3.698E-1	6.060E+0	1.083E+1
-3.698E-1	6.057E+0	1.085E+1
-3.746E-1	6.034E+0	1.087E+1
-3.746E-1	6.050E+0	1.081E+1
-3.698E-1	6.066E+0	1.086E+1
-3.714E-1	6.082E+0	1.091E+1
-3.730E-1	6.021E+0	1.083E+1
-3.746E-1	6.001E+0	1.096E+1
-3.698E-1	5.992E+0	1.092E+1
-3.682E-1	6.027E+0	1.091E+1
-3.763E-1	6.060E+0	1.089E+1
-3.730E-1	6.018E+0	1.094E+1
-3.682E-1	6.018E+0	1.087E+1
-3.714E-1	6.134E+0	1.091E+1
-3.730E-1	5.985E+0	1.089E+1
-3.730E-1	5.998E+0	1.078E+1
-3.714E-1	6.040E+0	1.089E+1
-3.714E-1	6.131E+0	1.081E+1
-3.730E-1	5.998E+0	1.090E+1
-3.746E-1	5.985E+0	1.089E+1
-3.730E-1	5.962E+0	1.092E+1
-3.714E-1	6.082E+0	1.089E+1
-3.746E-1	6.193E+0	1.097E+1
-3.714E-1	6.063E+0	1.077E+1
-3.698E-1	5.985E+0	1.093E+1
-3.698E-1	5.992E+0	1.095E+1
-3.714E-1	6.057E+0	1.096E+1
-3.746E-1	5.943E+0	1.077E+1
-3.714E-1	6.082E+0	1.090E+1
-3.714E-1	6.005E+0	1.089E+1
-3.746E-1	6.092E+0	1.097E+1
-3.730E-1	6.079E+0	1.094E+1
-3.682E-1	6.060E+0	1.087E+1
-3.714E-1	6.105E+0	1.087E+1
-3.746E-1	6.021E+0	1.098E+1
-3.746E-1	5.956E+0	1.095E+1
-3.730E-1	6.125E+0	1.092E+1
-3.665E-1	5.979E+0	1.091E+1
-3.746E-1	5.995E+0	1.093E+1
-3.746E-1	5.943E+0	1.085E+1
-3.698E-1	5.907E+0	1.087E+1
-3.682E-1	5.985E+0	1.083E+1
-3.730E-1	5.992E+0	1.087E+1
-3.746E-1	5.891E+0	1.086E+1
-3.682E-1	6.014E+0	1.095E+1
-3.665E-1	6.040E+0	1.094E+1
-3.730E-1	6.102E+0	1.095E+1
-3.730E-1	6.073E+0	1.095E+1
-3.682E-1	6.027E+0	1.093E+1
-3.682E-1	5.888E+0	1.099E+1
-3.763E-1	6.024E+0	1.088E+1
-3.746E-1	5.940E+0	1.085E+1
-3.698E-1	6.037E+0	1.086E+1
-3.698E-1	6.050E+0	1.084E+1
-3.746E-1	5.933E+0	1.096E+1
-3.698E-1	5.933E+0	1.095E+1
-3.698E-1	6.060E+0	1.099E+1
-3.714E-1	6.053E+0	1.091E+1
-3.746E-1	6.021E+0	1.079E+1
-3.746E-1	5.966E+0	1.091E+1
-3.682E-1	6.069E+0	1.100E+1
-3.698E-1	6.086E+0	1.085E+1
-3.730E-1	6.027E+0	1.098E+1
-3.763E-1	6.001E+0	1.083E+1
-3.698E-1	6.014E+0	1.086E+1
-3.698E-1	6.076E+0	1.088E+1
-3.730E-1	6.073E+0	1.091E+1
-3.730E-1	6.076E+0	1.096E+1
-3.730E-1	6.018E+0	1.094E+1
-3.682E-1	5.891E+0	1.094E+1
-3.746E-1	6.079E+0	1.099E+1
-3.763E-1	6.034E+0	1.097E+1
-3.698E-1	6.073E+0	1.098E+1
-3.682E-1	6.050E+0	1.091E+1
-3.746E-1	6.112E+0	1.092E+1
-3.779E-1	5.988E+0	1.090E+1
-3.714E-1	6.047E+0	1.086E+1
-3.682E-1	6.076E+0	1.090E+1
-3.746E-1	5.881E+0	1.088E+1
-3.763E-1	6.021E+0	1.093E+1
-3.714E-1	6.040E+0	1.091E+1
-3.714E-1	5.911E+0	1.085E+1
-3.730E-1	5.998E+0	1.086E+1
-3.730E-1	6.050E+0	1.092E+1
-3.682E-1	6.121E+0	1.094E+1
-3.682E-1	5.972E+0	1.096E+1
-3.730E-1	6.121E+0	1.084E+1
-3.730E-1	6.073E+0	1.086E+1
-3.698E-1	6.001E+0	1.088E+1
-3.682E-1	6.008E+0	1.090E+1
-3.763E-1	6.157E+0	1.098E+1
-3.730E-1	5.969E+0	1.100E+1
-3.714E-1	5.979E+0	1.091E+1
-3.698E-1	6.057E+0	1.089E+1
-3.746E-1	5.943E+0	1.085E+1
-3.730E-1	6.031E+0	1.083E+1
-3.714E-1	6.044E+0	1.095E+1
-3.714E-1	6.005E+0	1.085E+1
-3.746E-1	6.047E+0	1.088E+1
-3.698E-1	6.082E+0	1.101E+1
-3.698E-1	6.034E+0	1.084E+1
-3.714E-1	6.066E+0	1.095E+1
-3.746E-1	6.063E+0	1.095E+1
-3.746E-1	6.018E+0	1.090E+1
-3.682E-1	5.998E+0	1.094E+1
-3.665E-1	5.969E+0	1.098E+1
-3.730E-1	5.979E+0	1.083E+1
-3.730E-1	6.005E+0	1.094E+1
-3.698E-1	6.044E+0	1.087E+1
-3.698E-1	5.959E+0	1.095E+1
-3.730E-1	5.966E+0	1.101E+1
-3.763E-1	5.949E+0	1.088E+1
-3.714E-1	5.940E+0	1.086E+1
-3.698E-1	5.998E+0	1.090E+1
-3.730E-1	6.092E+0	1.080E+1
-3.730E-1	6.099E+0	1.092E+1
-3.698E-1	6.001E+0	1.092E+1
-3.698E-1	5.979E+0	1.094E+1
-3.763E-1	6.079E+0	1.082E+1
-3.714E-1	5.959E+0	1.093E+1
-3.698E-1	5.988E+0	1.083E+1
-3.714E-1	6.099E+0	1.089E+1
-3.730E-1	6.063E+0	1.094E+1
-3.730E-1	6.008E+0	1.095E+1
-3.714E-1	6.047E+0	1.091E+1
-3.714E-1	5.995E+0	1.084E+1
-3.698E-1	6.069E+0	1.092E+1
-3.730E-1	5.940E+0	1.083E+1
-3.682E-1	6.018E+0	1.100E+1
-3.698E-1	6.031E+0	1.096E+1
-3.746E-1	6.108E+0	1.076E+1
-3.714E-1	5.894E+0	1.089E+1
-3.682E-1	5.946E+0	1.082E+1
-3.698E-1	6.138E+0	1.085E+1
-3.746E-1	5.936E+0	1.088E+1
-3.730E-1	6.014E+0	1.087E+1
-3.682E-1	5.959E+0	1.084E+1
-3.714E-1	5.992E+0	1.079E+1
-3.763E-1	5.975E+0	1.090E+1
-3.763E-1	6.082E+0	1.101E+1
-3.698E-1	6.021E+0	1.087E+1
-3.682E-1	5.988E+0	1.104E+1
-3.779E-1	6.141E+0	1.081E+1
-3.730E-1	5.992E+0	1.096E+1
-3.714E-1	5.959E+0	1.096E+1
-3.682E-1	6.027E+0	1.096E+1
-3.730E-1	6.066E+0	1.079E+1
-3.779E-1	6.053E+0	1.088E+1
-3.682E-1	6.018E+0	1.072E+1
-3.714E-1	5.969E+0	1.094E+1
-3.746E-1	6.057E+0	1.093E+1
-3.714E-1	6.073E+0	1.086E+1
-3.714E-1	5.949E+0	1.089E+1
-3.714E-1	5.969E+0	1.086E+1
-3.779E-1	6.057E+0	1.081E+1
-3.730E-1	5.992E+0	1.079E+1
-3.698E-1	6.076E+0	1.103E+1
-3.730E-1	5.904E+0	1.094E+1
-3.714E-1	5.936E+0	1.086E+1
-3.746E-1	5.956E+0	1.089E+1
-3.698E-1	5.992E+0	1.078E+1
-3.682E-1	5.943E+0	1.083E+1
-3.779E-1	6.014E+0	1.084E+1
-3.730E-1	6.037E+0	1.105E+1
-3.665E-1	6.034E+0	1.095E+1
-3.714E-1	6.118E+0	1.092E+1
-3.763E-1	6.069E+0	1.080E+1
-3.730E-1	6.060E+0	1.101E+1
-3.682E-1	6.005E+0	1.079E+1
-3.698E-1	5.946E+0	1.089E+1
-3.746E-1	6.037E+0	1.091E+1
-3.730E-1	6.053E+0	1.083E+1
-3.698E-1	6.086E+0	1.095E+1
-3.714E-1	5.956E+0	1.094E+1
-3.763E-1	6.082E+0	1.080E+1
-3.730E-1	6.034E+0	1.100E+1
-3.698E-1	5.930E+0	1.095E+1
-3.698E-1	5.956E+0	1.085E+1
-3.714E-1	6.050E+0	1.086E+1
-3.763E-1	6.044E+0	1.087E+1
-3.698E-1	5.985E+0	1.083E+1
-3.698E-1	5.992E+0	1.077E+1
-3.746E-1	5.949E+0	1.095E+1
-3.746E-1	6.001E+0	1.085E+1
-3.714E-1	6.008E+0	1.092E+1
-3.730E-1	6.063E+0	1.092E+1
-3.730E-1	6.079E+0	1.087E+1
-3.730E-1	5.936E+0	1.090E+1
-3.682E-1	6.005E+0	1.090E+1
-3.682E-1	5.930E+0	1.088E+1
-3.730E-1	5.995E+0	1.083E+1
-3.746E-1	6.001E+0	1.090E+1
-3.698E-1	5.959E+0	1.089E+1
-3.714E-1	6.044E+0	1.091E+1
-3.779E-1	6.069E+0	1.098E+1
-3.763E-1	5.911E+0	1.096E+1
-3.714E-1	5.943E+0	1.091E+1
-3.698E-1	5.940E+0	1.089E+1
-3.730E-1	6.047E+0	1.095E+1
-3.763E-1	6.040E+0	1.089E+1
-3.698E-1	6.034E+0	1.087E+1
-3.698E-1	5.985E+0	1.106E+1
-3.730E-1	6.050E+0	1.081E+1
-3.763E-1	6.082E+0	1.084E+1
-3.698E-1	6.073E+0	1.086E+1
-3.698E-1	5.959E+0	1.078E+1
-3.730E-1	6.060E+0	1.086E+1
-3.746E-1	6.053E+0	1.097E+1
-3.682E-1	6.011E+0	1.087E+1
-3.682E-1	6.021E+0	1.088E+1
-3.714E-1	5.962E+0	1.093E+1
-3.698E-1	6.050E+0	1.081E+1
-3.665E-1	6.027E+0	1.093E+1
-3.730E-1	6.069E+0	1.083E+1
-3.730E-1	5.969E+0	1.088E+1
-3.746E-1	6.037E+0	1.090E+1
-3.698E-1	5.962E+0	1.096E+1
-3.698E-1	6.037E+0	1.096E+1
-3.763E-1	6.044E+0	1.076E+1
-3.763E-1	6.005E+0	1.084E+1
-3.714E-1	6.076E+0	1.089E+1
-3.698E-1	6.102E+0	1.081E+1
-3.730E-1	5.962E+0	1.077E+1
-3.730E-1	6.040E+0	1.089E+1
-3.665E-1	6.005E+0	1.087E+1
-3.682E-1	6.011E+0	1.084E+1
-3.763E-1	6.057E+0	1.078E+1
-3.714E-1	6.021E+0	1.096E+1
-3.698E-1	6.005E+0	1.079E+1
-3.682E-1	6.047E+0	1.093E+1
-3.730E-1	6.044E+0	1.091E+1
-3.730E-1	6.008E+0	1.088E+1
-3.714E-1	6.031E+0	1.075E+1
-3.714E-1	6.021E+0	1.102E+1
-3.763E-1	5.988E+0	1.084E+1
-3.730E-1	6.001E+0	1.094E+1
-3.698E-1	6.014E+0	1.080E+1
-3.682E-1	5.969E+0	1.096E+1
-3.730E-1	6.069E+0	1.092E+1
-3.730E-1	6.082E+0	1.090E+1
-3.714E-1	6.034E+0	1.098E+1
-3.682E-1	6.118E+0	1.095E+1
-3.730E-1	5.949E+0	1.085E+1
-3.730E-1	6.105E+0	1.082E+1
-3.698E-1	6.011E+0	1.084E+1
-3.714E-1	6.047E+0	1.077E+1
-3.714E-1	5.927E+0	1.092E+1
-3.698E-1	6.031E+0	1.082E+1
-3.714E-1	6.011E+0	1.085E+1
-3.665E-1	6.164E+0	1.095E+1
-3.730E-1	6.112E+0	1.082E+1
-3.730E-1	6.018E+0	1.082E+1
-3.698E-1	5.988E+0	1.088E+1
-3.682E-1	6.011E+0	1.100E+1
-3.730E-1	5.966E+0	1.097E+1
-3.746E-1	6.027E+0	1.095E+1
-3.682E-1	6.053E+0	1.077E+1
-3.682E-1	5.956E+0	1.084E+1
-3.746E-1	6.108E+0	1.094E+1
-3.730E-1	5.959E+0	1.078E+1
-3.698E-1	6.024E+0	1.089E+1
-3.682E-1	6.027E+0	1.089E+1
-3.763E-1	5.988E+0	1.087E+1
-3.730E-1	6.024E+0	1.103E+1
-3.665E-1	5.982E+0	1.067E+1
-3.698E-1	6.037E+0	1.089E+1
-3.730E-1	6.021E+0	1.090E+1
-3.763E-1	6.040E+0	1.098E+1
-3.682E-1	6.034E+0	1.083E+1
-3.714E-1	6.005E+0	1.100E+1
-3.746E-1	5.949E+0	1.069E+1
-3.746E-1	5.985E+0	1.082E+1
-3.698E-1	6.082E+0	1.093E+1
-3.698E-1	6.076E+0	1.091E+1
-3.746E-1	5.956E+0	1.090E+1
-3.730E-1	5.953E+0	1.078E+1
-3.698E-1	6.027E+0	1.095E+1
-3.665E-1	6.105E+0	1.083E+1
-3.714E-1	5.956E+0	1.088E+1
-3.763E-1	6.027E+0	1.113E+1
-3.698E-1	6.011E+0	1.099E+1
-3.714E-1	5.972E+0	1.077E+1
-3.730E-1	5.988E+0	1.086E+1
-3.730E-1	6.031E+0	1.094E+1
-3.698E-1	6.073E+0	1.098E+1
-3.698E-1	5.936E+0	1.092E+1
-3.730E-1	5.940E+0	1.085E+1
-3.746E-1	5.979E+0	1.088E+1
-3.682E-1	6.053E+0	1.098E+1
-3.714E-1	6.073E+0	1.083E+1
-3.730E-1	6.057E+0	1.084E+1
-3.730E-1	6.008E+0	1.093E+1
-3.698E-1	6.073E+0	1.095E+1
-3.714E-1	5.966E+0	1.089E+1
-3.714E-1	6.011E+0	1.101E+1
-3.730E-1	6.021E+0	1.089E+1
-3.682E-1	6.034E+0	1.090E+1
-3.714E-1	5.930E+0	1.084E+1
-3.714E-1	6.076E+0	1.080E+1
-3.730E-1	6.044E+0	1.082E+1
-3.698E-1	6.005E+0	1.096E+1
-3.682E-1	6.011E+0	1.087E+1
-3.730E-1	6.066E+0	1.084E+1
-3.698E-1	6.060E+0	1.095E+1
-3.682E-1	6.018E+0	1.075E+1
-3.682E-1	6.086E+0	1.090E+1
-3.746E-1	6.092E+0	1.077E+1
-3.730E-1	5.956E+0	1.090E+1
-3.665E-1	5.985E+0	1.079E+1
-3.682E-1	5.988E+0	1.081E+1
-3.746E-1	6.040E+0	1.085E+1
-3.714E-1	6.047E+0	1.075E+1
-3.665E-1	6.047E+0	1.087E+1
-3.730E-1	5.953E+0	1.094E+1
-3.746E-1	5.953E+0	1.082E+1
-3.730E-1	6.099E+0	1.085E+1
-3.682E-1	6.066E+0	1.074E+1
-3.698E-1	6.040E+0	1.091E+1
-3.730E-1	6.034E+0	1.095E+1
-3.714E-1	5.917E+0	1.101E+1
-3.682E-1	6.024E+0	1.084E+1
-3.698E-1	6.095E+0	1.082E+1
-3.714E-1	5.891E+0	1.082E+1
-3.730E-1	6.011E+0	1.086E+1
-3.698E-1	6.060E+0	1.095E+1
-3.682E-1	5.956E+0	1.071E+1
-3.730E-1	6.001E+0	1.101E+1
-3.714E-1	6.037E+0	1.092E+1
-3.698E-1	5.943E+0	1.091E+1
-3.714E-1	6.027E+0	1.092E+1
-3.730E-1	5.911E+0	1.093E+1
-3.746E-1	6.018E+0	1.091E+1
-3.682E-1	5.966E+0	1.080E+1
-3.698E-1	6.108E+0	1.083E+1
-3.746E-1	5.917E+0	1.077E+1
-3.714E-1	6.021E+0	1.084E+1
-3.682E-1	6.073E+0	1.080E+1
-3.698E-1	5.982E+0	1.095E+1
-3.698E-1	6.073E+0	1.089E+1
-3.714E-1	6.027E+0	1.086E+1
-3.698E-1	5.979E+0	1.074E+1
-3.714E-1	6.034E+0	1.081E+1
-3.714E-1	5.988E+0	1.098E+1
-3.714E-1	6.082E+0	1.084E+1
-3.665E-1	5.962E+0	1.081E+1
-3.698E-1	6.040E+0	1.085E+1
-3.746E-1	6.011E+0	1.102E+1
-3.714E-1	6.008E+0	1.076E+1
-3.682E-1	5.998E+0	1.082E+1
-3.682E-1	6.053E+0	1.091E+1
-3.746E-1	5.969E+0	1.093E+1
-3.730E-1	5.943E+0	1.097E+1
-3.682E-1	6.040E+0	1.091E+1
-3.714E-1	5.904E+0	1.080E+1
-3.746E-1	6.047E+0	1.088E+1
-3.714E-1	6.069E+0	1.090E+1
-3.682E-1	6.018E+0	1.080E+1
-3.698E-1	5.930E+0	1.092E+1
-3.730E-1	6.031E+0	1.092E+1
-3.730E-1	6.018E+0	1.083E+1
-3.682E-1	5.972E+0	1.095E+1
-3.714E-1	5.956E+0	1.101E+1
-3.730E-1	6.057E+0	1.092E+1
-3.730E-1	6.095E+0	1.084E+1
-3.698E-1	6.057E+0	1.085E+1
-3.698E-1	5.940E+0	1.087E+1
-3.730E-1	6.047E+0	1.087E+1
-3.730E-1	6.112E+0	1.096E+1
-3.698E-1	6.018E+0	1.107E+1
-3.665E-1	6.031E+0	1.092E+1
-3.763E-1	5.979E+0	1.087E+1
-3.746E-1	6.164E+0	1.093E+1
-3.714E-1	5.992E+0	1.094E+1
-3.682E-1	6.128E+0	1.091E+1
-3.730E-1	6.014E+0	1.100E+1
-3.698E-1	6.008E+0	1.079E+1
-3.698E-1	5.917E+0	1.089E+1
-3.698E-1	5.969E+0	1.089E+1
-3.746E-1	5.985E+0	1.098E+1
-3.746E-1	5.888E+0	1.078E+1
-3.714E-1	6.018E+0	1.099E+1
-3.714E-1	6.047E+0	1.092E+1
-3.746E-1	6.047E+0	1.093E+1
-3.746E-1	6.069E+0	1.084E+1
-3.665E-1	5.936E+0	1.090E+1
-3.714E-1	6.089E+0	1.084E+1
-3.730E-1	5.962E+0	1.092E+1
-3.746E-1	5.885E+0	1.092E+1
-3.698E-1	5.949E+0	1.104E+1
-3.682E-1	6.060E+0	1.087E+1
-3.714E-1	6.037E+0	1.095E+1
-3.714E-1	6.018E+0	1.095E+1
-3.698E-1	6.073E+0	1.098E+1
-3.714E-1	5.985E+0	1.092E+1
-3.714E-1	6.053E+0	1.109E+1
-3.714E-1	5.930E+0	1.080E+1
-3.682E-1	6.044E+0	1.086E+1
-3.665E-1	6.086E+0	1.085E+1
-3.746E-1	6.027E+0	1.096E+1
-3.746E-1	5.946E+0	1.093E+1
-3.698E-1	5.940E+0	1.082E+1
-3.698E-1	5.995E+0	1.086E+1
-3.730E-1	5.985E+0	1.084E+1
-3.730E-1	5.962E+0	1.085E+1
-3.698E-1	5.966E+0	1.101E+1
-3.698E-1	5.985E+0	1.085E+1
-3.698E-1	6.037E+0	1.094E+1
-3.730E-1	5.949E+0	1.092E+1
-3.698E-1	5.966E+0	1.098E+1
-3.698E-1	6.027E+0	1.095E+1
-3.730E-1	6.057E+0	1.096E+1
-3.730E-1	5.927E+0	1.087E+1
-3.698E-1	6.005E+0	1.076E+1
-3.682E-1	5.982E+0	1.087E+1
-3.730E-1	6.060E+0	1.088E+1
-3.714E-1	5.992E+0	1.080E+1
-3.682E-1	6.134E+0	1.083E+1
-3.714E-1	5.975E+0	1.086E+1
-3.730E-1	6.076E+0	1.100E+1
-3.714E-1	5.949E+0	1.098E+1
-3.714E-1	5.992E+0	1.094E+1
-3.698E-1	5.946E+0	1.090E+1
-3.730E-1	6.053E+0	1.083E+1
-3.730E-1	5.891E+0	1.089E+1
-3.698E-1	5.949E+0	1.083E+1
-3.698E-1	5.995E+0	1.079E+1
-3.730E-1	6.027E+0	1.091E+1
-3.763E-1	6.134E+0	1.086E+1
-3.665E-1	5.985E+0	1.078E+1
-3.698E-1	6.021E+0	1.096E+1
-3.714E-1	6.066E+0	1.090E+1
-3.698E-1	6.099E+0	1.077E+1
-3.714E-1	5.911E+0	1.089E+1
-3.682E-1	6.047E+0	1.092E+1
-3.730E-1	5.930E+0	1.087E+1
-3.698E-1	5.936E+0	1.098E+1
-3.698E-1	5.975E+0	1.083E+1
-3.649E-1	6.018E+0	1.102E+1
-3.746E-1	5.943E+0	1.095E+1
-3.730E-1	5.917E+0	1.089E+1
-3.698E-1	6.037E+0	1.086E+1
-3.698E-1	5.956E+0	1.094E+1
-3.746E-1	6.008E+0	1.092E+1
-3.746E-1	5.891E+0	1.105E+1
-3.665E-1	6.151E+0	1.087E+1
-3.714E-1	6.037E+0	1.091E+1
-3.682E-1	5.943E+0	1.091E+1
-3.714E-1	5.979E+0	1.084E+1
-3.698E-1	5.995E+0	1.074E+1
-3.682E-1	6.092E+0	1.095E+1
-3.730E-1	6.131E+0	1.093E+1
-3.714E-1	6.086E+0	1.091E+1
-3.698E-1	6.031E+0	1.088E+1
-3.682E-1	6.034E+0	1.073E+1
-3.730E-1	5.959E+0	1.075E+1
-3.730E-1	5.979E+0	1.093E+1
-3.698E-1	6.066E+0	1.093E+1
-3.665E-1	6.001E+0	1.091E+1
-3.730E-1	5.962E+0	1.099E+1
-3.714E-1	5.962E+0	1.089E+1
-3.714E-1	6.027E+0	1.077E+1
-3.698E-1	6.034E+0	1.081E+1
-3.730E-1	6.050E+0	1.097E+1
-3.730E-1	5.979E+0	1.094E+1
-3.682E-1	6.047E+0	1.091E+1
-3.649E-1	6.001E+0	1.080E+1
-3.714E-1	6.008E+0	1.086E+1
-3.730E-1	6.018E+0	1.094E+1
-3.698E-1	6.138E+0	1.089E+1
-3.682E-1	6.047E+0	1.083E+1
-3.714E-1	6.018E+0	1.087E+1
-3.746E-1	6.014E+0	1.077E+1
-3.665E-1	5.953E+0	1.089E+1
-3.698E-1	6.057E+0	1.091E+1
-3.746E-1	6.018E+0	1.093E+1
-3.698E-1	6.034E+0	1.084E+1
-3.682E-1	6.040E+0	1.083E+1
-3.682E-1	5.998E+0	1.088E+1
-3.746E-1	5.953E+0	1.086E+1
-3.730E-1	5.933E+0	1.081E+1
-3.682E-1	6.037E+0	1.096E+1
-3.698E-1	6.008E+0	1.082E+1
-3.698E-1	6.001E+0	1.078E+1
-3.746E-1	5.930E+0	1.079E+1
-3.714E-1	6.018E+0	1.093E+1
-3.682E-1	6.082E+0	1.093E+1
-3.730E-1	6.063E+0	1.074E+1
-3.698E-1	5.953E+0	1.088E+1
-3.682E-1	6.014E+0	1.087E+1
-3.698E-1	6.060E+0	1.093E+1
-3.698E-1	5.936E+0	1.095E+1
-3.746E-1	6.066E+0	1.093E+1
-3.665E-1	6.027E+0	1.098E+1
-3.698E-1	5.946E+0	1.092E+1
-3.698E-1	5.969E+0	1.089E+1
-3.698E-1	5.885E+0	1.092E+1
-3.665E-1	5.985E+0	1.100E+1
-3.714E-1	6.047E+0	1.085E+1
-3.730E-1	6.125E+0	1.095E+1
-3.730E-1	6.034E+0	1.072E+1
-3.698E-1	5.962E+0	1.094E+1
-3.682E-1	6.076E+0	1.085E+1
-3.763E-1	5.966E+0	1.087E+1
-3.698E-1	5.962E+0	1.101E+1
-3.714E-1	5.940E+0	1.092E+1
-3.682E-1	6.053E+0	1.083E+1
-3.730E-1	6.092E+0	1.085E+1
-3.730E-1	6.057E+0	1.107E+1
-3.682E-1	6.108E+0	1.087E+1
-3.714E-1	5.992E+0	1.087E+1
-3.714E-1	6.014E+0	1.084E+1
-3.682E-1	6.082E+0	1.101E+1
-3.698E-1	6.001E+0	1.077E+1
-3.698E-1	5.839E+0	1.087E+1
-3.714E-1	6.031E+0	1.077E+1
-3.714E-1	6.047E+0	1.086E+1
-3.698E-1	6.060E+0	1.088E+1
-3.682E-1	6.014E+0	1.096E+1
-3.730E-1	5.985E+0	1.100E+1
-3.746E-1	6.108E+0	1.081E+1
-3.714E-1	5.985E+0	1.089E+1
-3.682E-1	6.063E+0	1.097E+1
-3.730E-1	5.988E+0	1.087E+1
-3.746E-1	6.001E+0	1.093E+1
-3.682E-1	5.969E+0	1.098E+1
-3.714E-1	5.995E+0	1.089E+1
-3.730E-1	6.040E+0	1.074E+1
-3.746E-1	6.079E+0	1.090E+1
-3.665E-1	6.008E+0	1.073E+1
-3.698E-1	6.125E+0	1.082E+1
-3.714E-1	6.057E+0	1.083E+1
-3.714E-1	5.917E+0	1.087E+1
-3.665E-1	6.008E+0	1.093E+1
-3.682E-1	6.134E+0	1.088E+1
-3.746E-1	6.079E+0	1.088E+1
-3.714E-1	6.037E+0	1.097E+1
-3.730E-1	6.053E+0	1.091E+1
-3.698E-1	6.021E+0	1.083E+1
-3.714E-1	6.024E+0	1.080E+1
-3.730E-1	6.063E+0	1.099E+1
-3.682E-1	5.949E+0	1.084E+1
-3.714E-1	5.904E+0	1.079E+1
-3.763E-1	6.099E+0	1.081E+1
-3.746E-1	5.998E+0	1.084E+1
-3.682E-1	5.936E+0	1.100E+1
-3.698E-1	5.982E+0	1.084E+1
-3.730E-1	6.037E+0	1.085E+1
-3.730E-1	6.037E+0	1.088E+1
-3.682E-1	6.060E+0	1.086E+1
-3.698E-1	6.047E+0	1.079E+1
-3.714E-1	6.011E+0	1.087E+1
-3.714E-1	6.053E+0	1.093E+1
-3.714E-1	5.975E+0	1.094E+1
-3.698E-1	5.953E+0	1.083E+1
-3.714E-1	6.060E+0	1.076E+1
-3.698E-1	5.985E+0	1.093E+1
-3.698E-1	6.053E+0	1.084E+1
-3.682E-1	6.040E+0	1.088E+1
-3.714E-1	5.917E+0	1.099E+1
-3.714E-1	5.979E+0	1.081E+1
-3.698E-1	6.024E+0	1.080E+1
-3.698E-1	5.940E+0	1.083E+1
-3.746E-1	6.027E+0	1.087E+1
-3.746E-1	6.024E+0	1.091E+1
-3.649E-1	5.966E+0	1.078E+1
-3.682E-1	6.157E+0	1.101E+1
-3.730E-1	5.943E+0	1.081E+1
-3.714E-1	6.073E+0	1.095E+1
-3.682E-1	6.063E+0	1.088E+1
-3.698E-1	5.962E+0	1.095E+1
-3.730E-1	6.014E+0	1.084E+1
-3.730E-1	6.060E+0	1.095E+1
-3.698E-1	6.027E+0	1.086E+1
-3.682E-1	5.998E+0	1.079E+1
-3.746E-1	6.069E+0	1.082E+1
-3.730E-1	5.975E+0	1.093E+1
-3.649E-1	6.099E+0	1.081E+1
-3.714E-1	6.044E+0	1.090E+1
-3.746E-1	5.988E+0	1.094E+1
-3.730E-1	5.962E+0	1.081E+1
-3.682E-1	6.018E+0	1.089E+1
-3.682E-1	6.115E+0	1.085E+1
-3.730E-1	6.079E+0	1.102E+1
-3.714E-1	5.907E+0	1.092E+1
-3.682E-1	6.008E+0	1.094E+1
-3.714E-1	6.031E+0	1.085E+1
-3.698E-1	5.875E+0	1.083E+1
-3.730E-1	5.998E+0	1.077E+1
-3.698E-1	5.985E+0	1.091E+1
-3.665E-1	6.095E+0	1.074E+1
-3.746E-1	6.037E+0	1.087E+1
-3.714E-1	6.001E+0	1.093E+1
-3.698E-1	5.998E+0	1.092E+1
-3.649E-1	6.069E+0	1.085E+1
-3.746E-1	6.131E+0	1.095E+1
-3.730E-1	6.031E+0	1.091E+1
-3.665E-1	5.962E+0	1.100E+1
-3.682E-1	6.005E+0	1.083E+1
-3.730E-1	6.095E+0	1.086E+1
-3.730E-1	5.940E+0	1.093E+1
-3.665E-1	6.021E+0	1.083E+1
-3.665E-1	5.995E+0	1.087E+1
-3.746E-1	6.069E+0	1.091E+1
-3.714E-1	5.982E+0	1.083E+1
-3.698E-1	5.998E+0	1.091E+1
-3.698E-1	6.050E+0	1.083E+1
-3.730E-1	5.985E+0	1.081E+1
-3.714E-1	6.027E+0	1.105E+1
-3.682E-1	5.988E+0	1.087E+1
-3.698E-1	6.069E+0	1.085E+1
-3.714E-1	5.966E+0	1.090E+1
-3.714E-1	6.066E+0	1.086E+1
-3.682E-1	5.933E+0	1.090E+1
-3.714E-1	6.050E+0	1.094E+1
-3.746E-1	6.018E+0	1.092E+1
-3.714E-1	5.998E+0	1.084E+1
-3.682E-1	5.995E+0	1.082E+1
-3.698E-1	6.057E+0	1.078E+1
-3.714E-1	5.959E+0	1.078E+1
-3.682E-1	6.047E+0	1.075E+1
-3.698E-1	6.001E+0	1.091E+1
-3.682E-1	6.105E+0	1.083E+1
-3.730E-1	5.998E+0	1.093E+1
-3.730E-1	5.953E+0	1.086E+1
-3.682E-1	6.014E+0	1.086E+1
-3.682E-1	6.063E+0	1.093E+1
-3.714E-1	5.992E+0	1.095E+1
-3.730E-1	5.953E+0	1.086E+1
-3.649E-1	6.086E+0	1.088E+1
-3.714E-1	6.014E+0	1.090E+1
-3.763E-1	6.031E+0	1.079E+1
-3.746E-1	6.001E+0	1.078E+1
-3.682E-1	6.008E+0	1.097E+1
-3.698E-1	6.018E+0	1.094E+1
-3.714E-1	5.969E+0	1.087E+1
-3.714E-1	6.011E+0	1.076E+1
-3.682E-1	6.031E+0	1.080E+1
-3.698E-1	5.911E+0	1.092E+1
-3.714E-1	5.927E+0	1.098E+1
-3.730E-1	6.040E+0	1.081E+1
-3.698E-1	6.050E+0	1.094E+1
-3.698E-1	5.953E+0	1.075E+1
-3.730E-1	5.988E+0	1.093E+1
-3.730E-1	6.060E+0	1.095E+1
-3.682E-1	6.082E+0	1.093E+1
-3.714E-1	6.021E+0	1.093E+1
-3.714E-1	6.076E+0	1.094E+1
-3.714E-1	5.992E+0	1.094E+1
-3.698E-1	5.920E+0	1.086E+1
-3.682E-1	5.924E+0	1.088E+1
-3.746E-1	6.040E+0	1.076E+1
-3.714E-1	6.024E+0	1.089E+1
-3.665E-1	6.066E+0	1.087E+1
-3.714E-1	5.959E+0	1.095E+1
-3.730E-1	5.956E+0	1.092E+1
-3.730E-1	6.027E+0	1.090E+1
-3.682E-1	6.105E+0	1.096E+1
-3.698E-1	5.985E+0	1.095E+1
-3.730E-1	6.063E+0	1.092E+1
-3.714E-1	6.011E+0	1.094E+1
-3.698E-1	6.040E+0	1.098E+1
-3.698E-1	5.956E+0	1.092E+1
-3.714E-1	6.040E+0	1.084E+1
-3.763E-1	5.985E+0	1.089E+1
-3.682E-1	5.953E+0	1.092E+1
-3.698E-1	5.936E+0	1.086E+1
-3.746E-1	6.024E+0	1.075E+1
-3.714E-1	5.943E+0	1.099E+1
-3.682E-1	6.079E+0	1.079E+1
-3.682E-1	5.953E+0	1.082E+1
-3.714E-1	5.924E+0	1.088E+1
-3.714E-1	5.953E+0	1.087E+1
-3.649E-1	6.079E+0	1.075E+1
-3.698E-1	6.053E+0	1.087E+1
-3.714E-1	5.992E+0	1.096E+1
-3.714E-1	6.024E+0	1.105E+1
-3.649E-1	6.005E+0	1.093E+1
-3.665E-1	5.933E+0	1.094E+1
-3.746E-1	6.040E+0	1.083E+1
-3.763E-1	6.044E+0	1.091E+1
-3.714E-1	6.014E+0	1.101E+1
-3.698E-1	5.995E+0	1.080E+1
-3.714E-1	5.992E+0	1.103E+1
-3.714E-1	5.881E+0	1.095E+1
-3.665E-1	6.089E+0	1.087E+1
-3.698E-1	5.985E+0	1.087E+1
-3.730E-1	6.069E+0	1.093E+1
-3.714E-1	6.066E+0	1.092E+1
-3.682E-1	5.975E+0	1.082E+1
-3.698E-1	5.998E+0	1.075E+1
-3.730E-1	5.940E+0	1.075E+1
-3.714E-1	6.125E+0	1.089E+1
-3.714E-1	5.988E+0	1.085E+1
-3.682E-1	5.972E+0	1.102E+1
-3.746E-1	6.099E+0	1.078E+1
-3.730E-1	6.057E+0	1.090E+1
-3.665E-1	6.001E+0	1.105E+1
-3.682E-1	6.060E+0	1.073E+1
-3.714E-1	6.031E+0	1.086E+1
-3.730E-1	6.024E+0	1.110E+1
-3.649E-1	6.018E+0	1.087E+1
-3.698E-1	5.988E+0	1.092E+1
-3.714E-1	5.917E+0	1.097E+1
-3.730E-1	5.930E+0	1.092E+1
-3.665E-1	5.985E+0	1.082E+1
-3.698E-1	6.053E+0	1.099E+1
-3.730E-1	6.073E+0	1.083E+1
-3.714E-1	6.044E+0	1.092E+1
-3.714E-1	5.949E+0	1.077E+1
-3.682E-1	6.014E+0	1.089E+1
-3.730E-1	5.998E+0	1.086E+1
-3.730E-1	5.972E+0	1.090E+1
-3.682E-1	5.930E+0	1.095E+1
-3.682E-1	6.005E+0	1.091E+1
-3.746E-1	5.953E+0	1.090E+1
-3.730E-1	6.031E+0	1.080E+1
[truncated: 93,964 more rows]
