# Supplementary material for: Improved ANAP incorporation and VCF analysis reveal details of P2X7 current facilitation and a limited conformational interplay between ATP binding and the intracellular ballast domain
Source: eLife. 2023 Jan 4;12:e82479. doi: 10.7554/eLife.82479 (PMC9859053; doi:10.7554/eLife.82479)
Supplement: Figure 3—source data 1. [file elife-82479-fig3-data1.zip › Figure-3_source-data-1/K127_22a12#05.csv]

-1.411E-1	2.449E+0	4.100E+0
-1.395E-1	2.449E+0	4.107E+0
-1.411E-1	2.391E+0	4.100E+0
-1.395E-1	2.472E+0	4.162E+0
-1.411E-1	2.534E+0	4.010E+0
-1.411E-1	2.469E+0	4.133E+0
-1.395E-1	2.469E+0	4.162E+0
-1.395E-1	2.388E+0	4.107E+0
-1.427E-1	2.417E+0	4.120E+0
-1.411E-1	2.472E+0	4.081E+0
-1.395E-1	2.491E+0	4.126E+0
-1.411E-1	2.465E+0	4.055E+0
-1.427E-1	2.384E+0	4.104E+0
-1.411E-1	2.414E+0	4.172E+0
-1.362E-1	2.456E+0	4.139E+0
-1.395E-1	2.430E+0	3.984E+0
-1.427E-1	2.475E+0	4.107E+0
-1.411E-1	2.443E+0	4.087E+0
-1.395E-1	2.456E+0	4.039E+0
-1.378E-1	2.433E+0	4.071E+0
-1.411E-1	2.530E+0	4.117E+0
-1.411E-1	2.443E+0	4.120E+0
-1.378E-1	2.462E+0	4.094E+0
-1.346E-1	2.407E+0	4.130E+0
-1.427E-1	2.391E+0	4.078E+0
-1.411E-1	2.446E+0	4.097E+0
-1.395E-1	2.465E+0	4.120E+0
-1.411E-1	2.410E+0	4.097E+0
-1.411E-1	2.478E+0	4.117E+0
-1.411E-1	2.417E+0	4.100E+0
-1.378E-1	2.491E+0	4.133E+0
-1.395E-1	2.449E+0	4.194E+0
-1.443E-1	2.410E+0	4.094E+0
-1.411E-1	2.410E+0	4.104E+0
-1.378E-1	2.423E+0	4.087E+0
-1.411E-1	2.401E+0	4.133E+0
-1.411E-1	2.475E+0	4.100E+0
-1.411E-1	2.401E+0	4.126E+0
-1.362E-1	2.456E+0	4.100E+0
-1.395E-1	2.430E+0	4.087E+0
-1.411E-1	2.462E+0	4.071E+0
-1.411E-1	2.436E+0	4.169E+0
-1.411E-1	2.472E+0	4.194E+0
-1.395E-1	2.465E+0	4.071E+0
-1.427E-1	2.456E+0	4.071E+0
-1.395E-1	2.417E+0	4.123E+0
-1.362E-1	2.417E+0	4.117E+0
-1.395E-1	2.388E+0	4.182E+0
-1.443E-1	2.498E+0	4.029E+0
-1.411E-1	2.368E+0	4.130E+0
-1.362E-1	2.446E+0	4.143E+0
-1.378E-1	2.452E+0	4.156E+0
-1.427E-1	2.433E+0	4.130E+0
-1.411E-1	2.452E+0	4.055E+0
-1.362E-1	2.427E+0	4.162E+0
-1.411E-1	2.436E+0	4.139E+0
-1.411E-1	2.443E+0	4.074E+0
-1.378E-1	2.440E+0	4.084E+0
-1.395E-1	2.462E+0	4.149E+0
-1.411E-1	2.449E+0	4.123E+0
-1.427E-1	2.456E+0	4.110E+0
-1.395E-1	2.452E+0	4.178E+0
-1.395E-1	2.440E+0	4.165E+0
-1.427E-1	2.462E+0	4.107E+0
-1.395E-1	2.456E+0	4.013E+0
-1.411E-1	2.443E+0	4.117E+0
-1.362E-1	2.401E+0	4.087E+0
-1.411E-1	2.482E+0	4.130E+0
-1.411E-1	2.501E+0	4.110E+0
-1.395E-1	2.420E+0	4.130E+0
-1.395E-1	2.433E+0	4.068E+0
-1.411E-1	2.430E+0	4.178E+0
-1.427E-1	2.491E+0	4.117E+0
-1.395E-1	2.443E+0	4.143E+0
-1.395E-1	2.375E+0	4.113E+0
-1.411E-1	2.449E+0	4.084E+0
-1.411E-1	2.482E+0	4.100E+0
-1.427E-1	2.452E+0	4.117E+0
-1.378E-1	2.449E+0	4.139E+0
-1.411E-1	2.462E+0	4.149E+0
-1.427E-1	2.465E+0	4.026E+0
-1.427E-1	2.469E+0	4.071E+0
-1.395E-1	2.465E+0	4.104E+0
-1.362E-1	2.469E+0	4.152E+0
-1.427E-1	2.436E+0	4.152E+0
-1.395E-1	2.427E+0	4.029E+0
-1.395E-1	2.452E+0	4.120E+0
-1.395E-1	2.449E+0	3.980E+0
-1.427E-1	2.485E+0	4.087E+0
-1.411E-1	2.452E+0	4.136E+0
-1.362E-1	2.388E+0	4.107E+0
-1.411E-1	2.478E+0	4.110E+0
-1.395E-1	2.465E+0	4.162E+0
-1.411E-1	2.449E+0	4.091E+0
-1.395E-1	2.397E+0	4.107E+0
-1.395E-1	2.414E+0	4.143E+0
-1.427E-1	2.391E+0	4.117E+0
-1.395E-1	2.430E+0	4.097E+0
-1.395E-1	2.508E+0	4.237E+0
-1.395E-1	2.394E+0	4.042E+0
-1.443E-1	2.433E+0	4.143E+0
-1.395E-1	2.446E+0	4.149E+0
-1.362E-1	2.433E+0	4.194E+0
-1.395E-1	2.443E+0	4.097E+0
-1.427E-1	2.443E+0	4.065E+0
-1.411E-1	2.404E+0	4.156E+0
-1.346E-1	2.488E+0	4.110E+0
-1.395E-1	2.482E+0	4.052E+0
-1.443E-1	2.433E+0	4.087E+0
-1.378E-1	2.423E+0	4.220E+0
-1.362E-1	2.485E+0	4.097E+0
-1.395E-1	2.449E+0	4.065E+0
-1.411E-1	2.485E+0	4.081E+0
-1.411E-1	2.394E+0	4.126E+0
-1.395E-1	2.475E+0	4.123E+0
-1.411E-1	2.410E+0	4.139E+0
-1.411E-1	2.521E+0	4.149E+0
-1.362E-1	2.433E+0	4.055E+0
-1.378E-1	2.449E+0	4.042E+0
-1.395E-1	2.459E+0	4.084E+0
-1.411E-1	2.433E+0	4.091E+0
-1.395E-1	2.440E+0	4.107E+0
-1.362E-1	2.443E+0	4.178E+0
-1.395E-1	2.465E+0	4.123E+0
-1.395E-1	2.391E+0	4.149E+0
-1.378E-1	2.446E+0	4.220E+0
-1.378E-1	2.420E+0	4.149E+0
-1.395E-1	2.517E+0	4.113E+0
-1.443E-1	2.430E+0	4.042E+0
-1.395E-1	2.498E+0	4.123E+0
-1.395E-1	2.521E+0	4.078E+0
-1.362E-1	2.388E+0	4.091E+0
-1.411E-1	2.420E+0	4.104E+0
-1.395E-1	2.452E+0	4.049E+0
-1.346E-1	2.472E+0	4.130E+0
-1.395E-1	2.375E+0	4.104E+0
-1.411E-1	2.368E+0	4.159E+0
-1.395E-1	2.449E+0	4.120E+0
-1.346E-1	2.478E+0	4.042E+0
-1.378E-1	2.449E+0	4.156E+0
-1.411E-1	2.469E+0	4.107E+0
-1.378E-1	2.417E+0	4.178E+0
-1.378E-1	2.407E+0	4.165E+0
-1.395E-1	2.420E+0	4.029E+0
-1.411E-1	2.456E+0	4.130E+0
-1.411E-1	2.394E+0	4.058E+0
-1.362E-1	2.436E+0	4.117E+0
-1.378E-1	2.365E+0	4.084E+0
-1.427E-1	2.449E+0	4.133E+0
-1.411E-1	2.449E+0	4.133E+0
-1.378E-1	2.417E+0	4.091E+0
-1.395E-1	2.420E+0	3.980E+0
-1.411E-1	2.508E+0	4.078E+0
-1.395E-1	2.485E+0	4.175E+0
-1.378E-1	2.485E+0	4.071E+0
-1.378E-1	2.459E+0	4.165E+0
-1.395E-1	2.452E+0	4.130E+0
-1.378E-1	2.475E+0	4.146E+0
-1.362E-1	2.491E+0	4.152E+0
-1.395E-1	2.384E+0	4.107E+0
-1.411E-1	2.384E+0	4.126E+0
-1.378E-1	2.459E+0	4.130E+0
-1.378E-1	2.469E+0	4.087E+0
-1.362E-1	2.433E+0	4.162E+0
-1.411E-1	2.417E+0	4.165E+0
-1.378E-1	2.478E+0	4.081E+0
-1.362E-1	2.449E+0	4.074E+0
-1.395E-1	2.436E+0	4.120E+0
-1.427E-1	2.469E+0	4.016E+0
-1.378E-1	2.452E+0	4.117E+0
-1.378E-1	2.485E+0	4.146E+0
-1.378E-1	2.427E+0	4.110E+0
-1.443E-1	2.436E+0	4.068E+0
-1.395E-1	2.423E+0	4.123E+0
-1.362E-1	2.440E+0	4.113E+0
-1.411E-1	2.456E+0	4.052E+0
-1.411E-1	2.414E+0	4.123E+0
-1.411E-1	2.456E+0	4.113E+0
-1.378E-1	2.495E+0	4.120E+0
-1.395E-1	2.417E+0	4.126E+0
-1.427E-1	2.517E+0	4.042E+0
-1.411E-1	2.427E+0	4.094E+0
-1.378E-1	2.459E+0	4.113E+0
-1.378E-1	2.420E+0	4.087E+0
-1.411E-1	2.446E+0	4.068E+0
-1.378E-1	2.404E+0	4.091E+0
-1.395E-1	2.410E+0	4.078E+0
-1.378E-1	2.394E+0	4.120E+0
-1.427E-1	2.391E+0	4.091E+0
-1.411E-1	2.436E+0	4.143E+0
-1.378E-1	2.423E+0	4.133E+0
-1.395E-1	2.504E+0	4.094E+0
-1.411E-1	2.436E+0	4.110E+0
-1.378E-1	2.495E+0	4.123E+0
-1.378E-1	2.433E+0	4.201E+0
-1.378E-1	2.446E+0	4.097E+0
-1.427E-1	2.423E+0	4.087E+0
-1.378E-1	2.488E+0	4.052E+0
-1.362E-1	2.423E+0	4.110E+0
-1.395E-1	2.482E+0	4.084E+0
-1.411E-1	2.456E+0	4.104E+0
-1.378E-1	2.524E+0	4.097E+0
-1.362E-1	2.524E+0	4.159E+0
-1.395E-1	2.430E+0	4.071E+0
-1.395E-1	2.482E+0	4.123E+0
-1.443E-1	2.417E+0	4.061E+0
-1.362E-1	2.449E+0	4.146E+0
-1.395E-1	2.423E+0	4.143E+0
-1.411E-1	2.433E+0	4.094E+0
-1.395E-1	2.433E+0	4.091E+0
-1.362E-1	2.459E+0	4.091E+0
-1.411E-1	2.401E+0	4.078E+0
-1.395E-1	2.427E+0	4.188E+0
-1.427E-1	2.430E+0	4.159E+0
-1.395E-1	2.420E+0	4.055E+0
-1.395E-1	2.459E+0	4.061E+0
-1.378E-1	2.420E+0	4.133E+0
-1.395E-1	2.436E+0	4.110E+0
-1.395E-1	2.462E+0	4.074E+0
-1.411E-1	2.452E+0	4.120E+0
-1.427E-1	2.488E+0	4.152E+0
-1.378E-1	2.478E+0	4.126E+0
-1.362E-1	2.436E+0	4.000E+0
-1.378E-1	2.414E+0	4.110E+0
-1.427E-1	2.459E+0	4.139E+0
-1.378E-1	2.452E+0	4.100E+0
-1.362E-1	2.478E+0	4.078E+0
-1.378E-1	2.430E+0	4.133E+0
-1.395E-1	2.469E+0	4.165E+0
-1.362E-1	2.543E+0	4.159E+0
-1.362E-1	2.440E+0	4.169E+0
-1.395E-1	2.491E+0	4.068E+0
-1.378E-1	2.430E+0	4.123E+0
-1.378E-1	2.440E+0	4.100E+0
-1.346E-1	2.436E+0	4.130E+0
-1.378E-1	2.423E+0	4.143E+0
-1.395E-1	2.491E+0	4.152E+0
-1.378E-1	2.462E+0	4.172E+0
-1.362E-1	2.443E+0	4.107E+0
-1.395E-1	2.423E+0	4.126E+0
-1.395E-1	2.452E+0	4.110E+0
-1.411E-1	2.478E+0	4.081E+0
-1.378E-1	2.417E+0	4.123E+0
-1.411E-1	2.381E+0	4.207E+0
-1.411E-1	2.417E+0	4.094E+0
-1.395E-1	2.462E+0	4.130E+0
-1.346E-1	2.414E+0	4.065E+0
-1.395E-1	2.384E+0	4.169E+0
-1.411E-1	2.423E+0	4.182E+0
-1.411E-1	2.407E+0	4.152E+0
-1.346E-1	2.488E+0	4.091E+0
-1.378E-1	2.462E+0	4.078E+0
-1.411E-1	2.440E+0	4.091E+0
-1.395E-1	2.514E+0	4.139E+0
-1.378E-1	2.462E+0	4.087E+0
-1.346E-1	2.449E+0	4.188E+0
-1.411E-1	2.452E+0	4.156E+0
-1.411E-1	2.420E+0	4.123E+0
-1.330E-1	2.491E+0	4.185E+0
-1.362E-1	2.420E+0	4.058E+0
-1.411E-1	2.478E+0	4.029E+0
-1.395E-1	2.440E+0	4.130E+0
-1.378E-1	2.427E+0	4.136E+0
-1.378E-1	2.517E+0	4.175E+0
-1.395E-1	2.433E+0	4.126E+0
-1.395E-1	2.417E+0	4.143E+0
-1.362E-1	2.462E+0	4.113E+0
-1.395E-1	2.475E+0	4.036E+0
-1.411E-1	2.407E+0	4.081E+0
-1.378E-1	2.443E+0	4.091E+0
-1.346E-1	2.446E+0	4.146E+0
-1.411E-1	2.443E+0	4.113E+0
-1.427E-1	2.456E+0	4.136E+0
-1.378E-1	2.469E+0	4.130E+0
-1.378E-1	2.465E+0	4.107E+0
-1.362E-1	2.440E+0	4.058E+0
-1.411E-1	2.446E+0	4.104E+0
-1.395E-1	2.482E+0	4.074E+0
-1.378E-1	2.452E+0	4.087E+0
-1.395E-1	2.417E+0	4.172E+0
-1.395E-1	2.420E+0	4.049E+0
-1.395E-1	2.410E+0	4.110E+0
-1.362E-1	2.475E+0	4.084E+0
-1.411E-1	2.475E+0	4.162E+0
-1.395E-1	2.465E+0	4.227E+0
-1.378E-1	2.436E+0	4.061E+0
-1.362E-1	2.404E+0	4.149E+0
-1.362E-1	2.391E+0	4.159E+0
-1.427E-1	2.478E+0	4.146E+0
-1.378E-1	2.446E+0	4.156E+0
-1.395E-1	2.482E+0	4.094E+0
-1.395E-1	2.465E+0	4.110E+0
-1.395E-1	2.517E+0	4.091E+0
-1.378E-1	2.482E+0	4.087E+0
-1.362E-1	2.443E+0	4.104E+0
-1.411E-1	2.449E+0	4.045E+0
-1.443E-1	2.504E+0	4.188E+0
-1.395E-1	2.443E+0	4.084E+0
-1.378E-1	2.449E+0	4.175E+0
-1.346E-1	2.465E+0	4.091E+0
-1.395E-1	2.423E+0	4.165E+0
-1.378E-1	2.430E+0	4.149E+0
-1.362E-1	2.446E+0	4.139E+0
-1.411E-1	2.440E+0	4.133E+0
-1.411E-1	2.488E+0	4.100E+0
-1.411E-1	2.420E+0	4.136E+0
-1.346E-1	2.446E+0	4.094E+0
-1.378E-1	2.388E+0	4.120E+0
-1.378E-1	2.465E+0	4.084E+0
-1.395E-1	2.456E+0	4.074E+0
-1.362E-1	2.478E+0	4.191E+0
-1.427E-1	2.410E+0	4.094E+0
-1.411E-1	2.498E+0	4.120E+0
-1.378E-1	2.478E+0	4.107E+0
-1.378E-1	2.465E+0	4.058E+0
-1.395E-1	2.469E+0	4.133E+0
-1.411E-1	2.446E+0	4.087E+0
-1.362E-1	2.446E+0	4.084E+0
-1.378E-1	2.440E+0	4.152E+0
-1.362E-1	2.459E+0	4.016E+0
-1.411E-1	2.465E+0	4.065E+0
-1.362E-1	2.443E+0	4.182E+0
-1.395E-1	2.511E+0	4.178E+0
-1.395E-1	2.501E+0	4.068E+0
-1.411E-1	2.381E+0	4.126E+0
-1.362E-1	2.475E+0	4.049E+0
-1.362E-1	2.423E+0	4.094E+0
-1.395E-1	2.462E+0	4.061E+0
-1.427E-1	2.368E+0	4.107E+0
-1.378E-1	2.475E+0	4.097E+0
-1.378E-1	2.430E+0	4.045E+0
-1.395E-1	2.401E+0	4.159E+0
-1.411E-1	2.420E+0	4.152E+0
-1.378E-1	2.417E+0	4.013E+0
-1.378E-1	2.381E+0	4.049E+0
-1.346E-1	2.469E+0	4.123E+0
-1.411E-1	2.452E+0	4.149E+0
-1.378E-1	2.449E+0	4.143E+0
-1.362E-1	2.433E+0	4.104E+0
-1.395E-1	2.472E+0	4.087E+0
-1.395E-1	2.440E+0	4.068E+0
-1.395E-1	2.414E+0	4.036E+0
-1.346E-1	2.401E+0	4.149E+0
-1.378E-1	2.478E+0	4.078E+0
-1.395E-1	2.478E+0	4.113E+0
-1.395E-1	2.443E+0	4.110E+0
-1.378E-1	2.430E+0	4.104E+0
-1.362E-1	2.417E+0	4.159E+0
-1.395E-1	2.378E+0	4.133E+0
-1.395E-1	2.469E+0	4.084E+0
-1.346E-1	2.462E+0	4.104E+0
-1.378E-1	2.436E+0	4.113E+0
-1.411E-1	2.375E+0	3.993E+0
-1.411E-1	2.420E+0	4.094E+0
-1.378E-1	2.459E+0	4.104E+0
-1.378E-1	2.404E+0	4.178E+0
-1.411E-1	2.485E+0	4.136E+0
-1.378E-1	2.459E+0	4.107E+0
-1.378E-1	2.423E+0	4.107E+0
-1.395E-1	2.472E+0	4.146E+0
-1.411E-1	2.488E+0	4.110E+0
-1.378E-1	2.475E+0	4.078E+0
-1.362E-1	2.456E+0	4.156E+0
-1.378E-1	2.394E+0	4.133E+0
-1.362E-1	2.488E+0	4.068E+0
-1.378E-1	2.469E+0	4.058E+0
-1.378E-1	2.388E+0	4.139E+0
-1.378E-1	2.388E+0	4.100E+0
-1.395E-1	2.449E+0	4.055E+0
-1.395E-1	2.508E+0	4.198E+0
-1.362E-1	2.462E+0	4.087E+0
-1.378E-1	2.430E+0	4.100E+0
-1.378E-1	2.469E+0	4.104E+0
-1.362E-1	2.430E+0	4.117E+0
-1.362E-1	2.469E+0	4.136E+0
-1.362E-1	2.430E+0	4.185E+0
-1.411E-1	2.430E+0	4.120E+0
-1.378E-1	2.420E+0	4.068E+0
-1.362E-1	2.420E+0	4.097E+0
-1.395E-1	2.440E+0	4.139E+0
-1.395E-1	2.465E+0	4.172E+0
-1.378E-1	2.433E+0	4.178E+0
-1.378E-1	2.462E+0	4.191E+0
-1.378E-1	2.394E+0	4.084E+0
-1.411E-1	2.420E+0	4.097E+0
-1.378E-1	2.397E+0	4.139E+0
-1.362E-1	2.485E+0	4.130E+0
-1.362E-1	2.401E+0	4.139E+0
-1.378E-1	2.427E+0	4.071E+0
-1.378E-1	2.430E+0	4.087E+0
-1.362E-1	2.478E+0	4.120E+0
-1.411E-1	2.427E+0	4.139E+0
-1.411E-1	2.417E+0	4.097E+0
-1.378E-1	2.446E+0	4.165E+0
-1.378E-1	2.469E+0	4.120E+0
-1.395E-1	2.517E+0	4.087E+0
-1.411E-1	2.488E+0	4.032E+0
-1.346E-1	2.469E+0	4.130E+0
-1.378E-1	2.404E+0	4.139E+0
-1.378E-1	2.440E+0	4.120E+0
-1.411E-1	2.436E+0	4.074E+0
-1.378E-1	2.446E+0	4.136E+0
-1.378E-1	2.436E+0	4.139E+0
-1.378E-1	2.449E+0	4.055E+0
-1.395E-1	2.401E+0	4.156E+0
-1.395E-1	2.433E+0	4.087E+0
-1.362E-1	2.452E+0	4.071E+0
-1.395E-1	2.433E+0	4.104E+0
-1.395E-1	2.504E+0	4.068E+0
-1.395E-1	2.469E+0	4.039E+0
-1.346E-1	2.527E+0	4.107E+0
-1.378E-1	2.414E+0	4.049E+0
-1.427E-1	2.527E+0	4.071E+0
-1.378E-1	2.452E+0	4.113E+0
-1.362E-1	2.475E+0	4.104E+0
-1.378E-1	2.517E+0	4.113E+0
-1.411E-1	2.459E+0	4.110E+0
-1.362E-1	2.423E+0	4.126E+0
-1.346E-1	2.475E+0	4.136E+0
-1.395E-1	2.469E+0	4.117E+0
-1.427E-1	2.456E+0	4.094E+0
-1.395E-1	2.452E+0	4.149E+0
-1.362E-1	2.423E+0	4.113E+0
-1.378E-1	2.452E+0	4.052E+0
-1.411E-1	2.352E+0	4.133E+0
-1.378E-1	2.440E+0	4.152E+0
-1.346E-1	2.420E+0	4.065E+0
-1.362E-1	2.498E+0	4.110E+0
-1.411E-1	2.452E+0	4.058E+0
-1.362E-1	2.436E+0	4.169E+0
-1.346E-1	2.397E+0	4.104E+0
-1.378E-1	2.472E+0	4.214E+0
-1.395E-1	2.440E+0	4.194E+0
-1.411E-1	2.459E+0	4.130E+0
-1.346E-1	2.401E+0	4.130E+0
-1.378E-1	2.423E+0	4.055E+0
-1.411E-1	2.491E+0	4.019E+0
-1.395E-1	2.472E+0	4.074E+0
-1.330E-1	2.401E+0	4.162E+0
-1.395E-1	2.410E+0	4.136E+0
-1.378E-1	2.423E+0	4.104E+0
-1.378E-1	2.397E+0	4.055E+0
-1.330E-1	2.427E+0	4.146E+0
-1.395E-1	2.440E+0	4.071E+0
-1.395E-1	2.449E+0	4.071E+0
-1.395E-1	2.485E+0	4.165E+0
-1.362E-1	2.504E+0	4.143E+0
-1.395E-1	2.452E+0	4.146E+0
-1.395E-1	2.384E+0	4.146E+0
-1.395E-1	2.472E+0	4.094E+0
-1.362E-1	2.488E+0	4.156E+0
-1.411E-1	2.485E+0	4.081E+0
-1.395E-1	2.469E+0	4.055E+0
-1.395E-1	2.459E+0	4.159E+0
-1.346E-1	2.521E+0	4.165E+0
-1.411E-1	2.397E+0	4.036E+0
-1.395E-1	2.414E+0	4.087E+0
-1.378E-1	2.462E+0	4.165E+0
-1.346E-1	2.465E+0	4.087E+0
-1.395E-1	2.465E+0	4.084E+0
-1.395E-1	2.433E+0	4.107E+0
-1.378E-1	2.452E+0	4.191E+0
-1.378E-1	2.410E+0	4.146E+0
-1.362E-1	2.433E+0	4.123E+0
-1.427E-1	2.440E+0	4.104E+0
-1.378E-1	2.452E+0	4.143E+0
-1.362E-1	2.436E+0	4.113E+0
-1.346E-1	2.560E+0	4.068E+0
-1.395E-1	2.459E+0	4.113E+0
-1.378E-1	2.452E+0	4.117E+0
-1.330E-1	2.436E+0	4.100E+0
-1.362E-1	2.313E+0	4.039E+0
-1.395E-1	2.459E+0	4.052E+0
-1.378E-1	2.440E+0	4.120E+0
-1.330E-1	2.478E+0	4.169E+0
-1.395E-1	2.381E+0	4.149E+0
-1.395E-1	2.501E+0	4.091E+0
-1.378E-1	2.391E+0	4.133E+0
-1.346E-1	2.465E+0	4.178E+0
-1.378E-1	2.465E+0	4.120E+0
-1.395E-1	2.498E+0	4.117E+0
-1.362E-1	2.404E+0	4.058E+0
-1.362E-1	2.423E+0	4.130E+0
-1.362E-1	2.423E+0	4.139E+0
-1.427E-1	2.433E+0	4.146E+0
-1.346E-1	2.501E+0	4.117E+0
-1.378E-1	2.495E+0	4.013E+0
-1.378E-1	2.410E+0	4.078E+0
-1.395E-1	2.423E+0	4.091E+0
-1.362E-1	2.443E+0	4.107E+0
-1.362E-1	2.423E+0	4.113E+0
-1.346E-1	2.452E+0	4.013E+0
-1.395E-1	2.420E+0	4.087E+0
-1.395E-1	2.362E+0	4.074E+0
-1.346E-1	2.452E+0	4.065E+0
-1.395E-1	2.371E+0	4.136E+0
-1.378E-1	2.498E+0	4.107E+0
-1.346E-1	2.417E+0	4.104E+0
-1.346E-1	2.404E+0	4.113E+0
-1.378E-1	2.430E+0	4.143E+0
-1.411E-1	2.452E+0	4.104E+0
-1.362E-1	2.407E+0	4.091E+0
-1.330E-1	2.456E+0	4.097E+0
-1.395E-1	2.378E+0	4.204E+0
-1.395E-1	2.475E+0	4.191E+0
-1.362E-1	2.475E+0	4.165E+0
-1.346E-1	2.459E+0	4.136E+0
-1.378E-1	2.469E+0	4.097E+0
-1.395E-1	2.459E+0	4.165E+0
-1.362E-1	2.478E+0	4.126E+0
-1.346E-1	2.401E+0	4.149E+0
-1.362E-1	2.452E+0	4.178E+0
-1.395E-1	2.469E+0	4.130E+0
-1.395E-1	2.511E+0	4.156E+0
-1.346E-1	2.446E+0	4.165E+0
-1.395E-1	2.427E+0	4.036E+0
-1.378E-1	2.469E+0	4.042E+0
-1.378E-1	2.472E+0	4.104E+0
-1.362E-1	2.430E+0	4.107E+0
-1.378E-1	2.485E+0	4.126E+0
-1.411E-1	2.475E+0	4.094E+0
-1.378E-1	2.440E+0	4.159E+0
-1.362E-1	2.459E+0	4.078E+0
-1.378E-1	2.401E+0	4.117E+0
-1.395E-1	2.462E+0	4.097E+0
-1.362E-1	2.394E+0	4.039E+0
-1.362E-1	2.401E+0	4.100E+0
-1.395E-1	2.465E+0	4.139E+0
-1.395E-1	2.485E+0	4.091E+0
-1.378E-1	2.452E+0	4.117E+0
-1.378E-1	2.443E+0	4.087E+0
-1.378E-1	2.446E+0	4.123E+0
-1.395E-1	2.368E+0	4.071E+0
-1.378E-1	2.488E+0	4.117E+0
-1.346E-1	2.427E+0	4.104E+0
-1.378E-1	2.504E+0	4.074E+0
-1.395E-1	2.417E+0	4.065E+0
-1.378E-1	2.391E+0	4.084E+0
-1.362E-1	2.459E+0	4.084E+0
-1.362E-1	2.446E+0	4.175E+0
-1.427E-1	2.378E+0	4.010E+0
-1.378E-1	2.417E+0	4.120E+0
-1.346E-1	2.449E+0	4.143E+0
-1.378E-1	2.430E+0	4.107E+0
-1.427E-1	2.404E+0	4.117E+0
-1.362E-1	2.449E+0	4.074E+0
-1.346E-1	2.404E+0	4.107E+0
-1.411E-1	2.475E+0	4.188E+0
-1.395E-1	2.485E+0	4.078E+0
-1.346E-1	2.508E+0	4.191E+0
-1.346E-1	2.449E+0	4.126E+0
-1.362E-1	2.417E+0	4.104E+0
-1.411E-1	2.436E+0	4.146E+0
-1.346E-1	2.433E+0	4.087E+0
-1.346E-1	2.427E+0	4.117E+0
-1.378E-1	2.430E+0	4.169E+0
-1.411E-1	2.517E+0	4.074E+0
-1.378E-1	2.478E+0	4.126E+0
-1.362E-1	2.433E+0	4.133E+0
-1.378E-1	2.384E+0	4.058E+0
-1.411E-1	2.394E+0	4.139E+0
-1.362E-1	2.401E+0	4.055E+0
-1.362E-1	2.443E+0	4.136E+0
-1.362E-1	2.462E+0	4.117E+0
-1.411E-1	2.433E+0	4.156E+0
-1.362E-1	2.459E+0	4.042E+0
-1.362E-1	2.443E+0	4.042E+0
-1.362E-1	2.488E+0	4.087E+0
-1.427E-1	2.452E+0	4.198E+0
-1.330E-1	2.427E+0	4.182E+0
-1.346E-1	2.443E+0	4.123E+0
-1.378E-1	2.430E+0	4.120E+0
-1.378E-1	2.449E+0	4.055E+0
-1.362E-1	2.410E+0	4.185E+0
-1.362E-1	2.446E+0	4.123E+0
-1.362E-1	2.433E+0	4.126E+0
-1.411E-1	2.420E+0	4.107E+0
-1.346E-1	2.417E+0	4.016E+0
-1.346E-1	2.478E+0	4.175E+0
-1.378E-1	2.488E+0	4.169E+0
-1.395E-1	2.423E+0	4.036E+0
-1.395E-1	2.440E+0	4.130E+0
-1.346E-1	2.443E+0	4.094E+0
-1.346E-1	2.462E+0	4.055E+0
-1.395E-1	2.488E+0	4.152E+0
-1.346E-1	2.414E+0	4.136E+0
-1.362E-1	2.475E+0	4.100E+0
-1.378E-1	2.433E+0	4.061E+0
-1.411E-1	2.508E+0	4.081E+0
-1.378E-1	2.472E+0	4.091E+0
-1.346E-1	2.446E+0	4.042E+0
-1.362E-1	2.407E+0	4.110E+0
-1.411E-1	2.381E+0	4.104E+0
-1.346E-1	2.449E+0	4.126E+0
-1.330E-1	2.440E+0	4.049E+0
-1.346E-1	2.440E+0	4.107E+0
-1.395E-1	2.436E+0	4.139E+0
-1.362E-1	2.440E+0	4.068E+0
-1.362E-1	2.417E+0	4.061E+0
-1.378E-1	2.433E+0	4.110E+0
-1.378E-1	2.443E+0	4.113E+0
-1.362E-1	2.514E+0	4.068E+0
-1.362E-1	2.433E+0	4.198E+0
-1.362E-1	2.465E+0	4.091E+0
-1.427E-1	2.482E+0	4.136E+0
-1.395E-1	2.452E+0	4.120E+0
-1.330E-1	2.459E+0	4.036E+0
-1.362E-1	2.443E+0	4.055E+0
-1.378E-1	2.407E+0	4.159E+0
-1.362E-1	2.430E+0	4.078E+0
-1.346E-1	2.485E+0	4.042E+0
-1.378E-1	2.482E+0	4.100E+0
-1.427E-1	2.482E+0	4.071E+0
-1.395E-1	2.472E+0	4.152E+0
-1.346E-1	2.417E+0	4.120E+0
-1.378E-1	2.459E+0	4.143E+0
-1.411E-1	2.436E+0	4.104E+0
-1.362E-1	2.430E+0	4.074E+0
-1.346E-1	2.465E+0	4.061E+0
-1.378E-1	2.427E+0	4.156E+0
-1.395E-1	2.407E+0	4.139E+0
-1.378E-1	2.436E+0	4.123E+0
-1.313E-1	2.452E+0	4.032E+0
-1.395E-1	2.430E+0	4.097E+0
-1.378E-1	2.410E+0	4.091E+0
-1.362E-1	2.449E+0	4.123E+0
-1.330E-1	2.414E+0	4.068E+0
-1.362E-1	2.423E+0	4.146E+0
-1.411E-1	2.508E+0	4.104E+0
-1.362E-1	2.414E+0	4.094E+0
-1.362E-1	2.427E+0	4.165E+0
-1.378E-1	2.452E+0	4.078E+0
-1.378E-1	2.459E+0	4.110E+0
-1.362E-1	2.446E+0	4.036E+0
-1.313E-1	2.371E+0	4.094E+0
-1.378E-1	2.420E+0	4.107E+0
-1.395E-1	2.381E+0	4.078E+0
-1.362E-1	2.472E+0	4.117E+0
-1.346E-1	2.443E+0	4.126E+0
-1.378E-1	2.414E+0	4.081E+0
-1.395E-1	2.452E+0	4.143E+0
-1.378E-1	2.491E+0	4.126E+0
-1.346E-1	2.414E+0	4.133E+0
-1.378E-1	2.449E+0	4.156E+0
-1.395E-1	2.443E+0	4.185E+0
-1.362E-1	2.397E+0	4.091E+0
-1.330E-1	2.420E+0	4.019E+0
-1.362E-1	2.404E+0	4.000E+0
-1.378E-1	2.427E+0	4.104E+0
-1.362E-1	2.449E+0	4.165E+0
-1.346E-1	2.472E+0	4.123E+0
-1.362E-1	2.440E+0	4.117E+0
-1.395E-1	2.446E+0	4.058E+0
-1.346E-1	2.462E+0	4.087E+0
-1.346E-1	2.530E+0	4.084E+0
-1.378E-1	2.433E+0	4.172E+0
-1.395E-1	2.436E+0	4.091E+0
-1.362E-1	2.462E+0	4.143E+0
-1.362E-1	2.472E+0	4.130E+0
-1.395E-1	2.462E+0	4.097E+0
-1.378E-1	2.446E+0	4.087E+0
-1.362E-1	2.459E+0	4.055E+0
-1.346E-1	2.449E+0	4.191E+0
-1.378E-1	2.440E+0	4.224E+0
-1.378E-1	2.449E+0	4.165E+0
-1.362E-1	2.417E+0	4.117E+0
-1.362E-1	2.404E+0	4.087E+0
-1.362E-1	2.456E+0	4.139E+0
-1.378E-1	2.449E+0	4.094E+0
-1.362E-1	2.459E+0	4.136E+0
-1.362E-1	2.401E+0	4.065E+0
-1.346E-1	2.430E+0	4.039E+0
-1.378E-1	2.452E+0	4.207E+0
-1.362E-1	2.449E+0	4.078E+0
-1.346E-1	2.436E+0	4.052E+0
-1.362E-1	2.449E+0	4.087E+0
-1.395E-1	2.462E+0	4.087E+0
-1.346E-1	2.443E+0	4.091E+0
-1.362E-1	2.472E+0	4.136E+0
-1.395E-1	2.488E+0	4.016E+0
-1.395E-1	2.456E+0	4.113E+0
-1.362E-1	2.472E+0	4.058E+0
-1.346E-1	2.498E+0	4.123E+0
-1.378E-1	2.449E+0	4.068E+0
-1.395E-1	2.472E+0	4.058E+0
-1.362E-1	2.491E+0	4.198E+0
-1.346E-1	2.459E+0	4.159E+0
-1.378E-1	2.443E+0	4.107E+0
-1.395E-1	2.433E+0	4.136E+0
-1.346E-1	2.423E+0	4.156E+0
-1.346E-1	2.488E+0	4.146E+0
-1.378E-1	2.430E+0	4.049E+0
-1.395E-1	2.443E+0	4.107E+0
-1.346E-1	2.472E+0	4.097E+0
-1.362E-1	2.436E+0	4.084E+0
-1.378E-1	2.410E+0	4.049E+0
-1.411E-1	2.449E+0	4.169E+0
-1.378E-1	2.433E+0	4.019E+0
-1.378E-1	2.443E+0	4.110E+0
-1.362E-1	2.410E+0	4.123E+0
-1.378E-1	2.352E+0	4.104E+0
-1.346E-1	2.436E+0	4.065E+0
-1.346E-1	2.543E+0	4.126E+0
-1.378E-1	2.478E+0	4.078E+0
-1.411E-1	2.478E+0	4.149E+0
-1.346E-1	2.475E+0	4.152E+0
-1.330E-1	2.465E+0	4.201E+0
-1.378E-1	2.449E+0	4.032E+0
-1.411E-1	2.475E+0	4.068E+0
-1.362E-1	2.482E+0	4.078E+0
-1.346E-1	2.430E+0	4.094E+0
-1.378E-1	2.397E+0	4.126E+0
-1.411E-1	2.401E+0	4.152E+0
-1.362E-1	2.436E+0	4.078E+0
-1.346E-1	2.446E+0	4.159E+0
-1.362E-1	2.436E+0	4.078E+0
-1.411E-1	2.414E+0	4.149E+0
-1.362E-1	2.394E+0	4.078E+0
-1.330E-1	2.495E+0	4.094E+0
-1.395E-1	2.456E+0	4.185E+0
-1.395E-1	2.443E+0	4.071E+0
-1.346E-1	2.446E+0	4.061E+0
-1.330E-1	2.401E+0	4.136E+0
-1.362E-1	2.430E+0	4.146E+0
-1.378E-1	2.443E+0	4.123E+0
-1.346E-1	2.485E+0	4.156E+0
-1.346E-1	2.472E+0	4.058E+0
-1.362E-1	2.446E+0	4.123E+0
-1.395E-1	2.443E+0	4.156E+0
-1.330E-1	2.433E+0	4.126E+0
-1.330E-1	2.465E+0	4.165E+0
-1.330E-1	2.456E+0	4.146E+0
-1.395E-1	2.449E+0	4.117E+0
-1.378E-1	2.446E+0	4.091E+0
-1.313E-1	2.397E+0	4.078E+0
-1.395E-1	2.440E+0	4.139E+0
-1.378E-1	2.436E+0	4.182E+0
-1.346E-1	2.423E+0	4.136E+0
-1.378E-1	2.433E+0	4.165E+0
-1.378E-1	2.410E+0	4.081E+0
-1.378E-1	2.420E+0	4.094E+0
-1.362E-1	2.436E+0	4.107E+0
-1.346E-1	2.440E+0	4.087E+0
-1.362E-1	2.427E+0	4.178E+0
-1.378E-1	2.436E+0	4.078E+0
-1.346E-1	2.436E+0	4.143E+0
-1.330E-1	2.397E+0	4.094E+0
-1.362E-1	2.417E+0	4.094E+0
-1.395E-1	2.482E+0	4.152E+0
-1.346E-1	2.404E+0	4.104E+0
-1.330E-1	2.443E+0	3.974E+0
-1.346E-1	2.465E+0	4.165E+0
-1.411E-1	2.530E+0	4.061E+0
-1.346E-1	2.430E+0	4.136E+0
-1.346E-1	2.410E+0	4.117E+0
-1.362E-1	2.433E+0	4.120E+0
-1.378E-1	2.456E+0	4.178E+0
-1.330E-1	2.430E+0	4.123E+0
-1.297E-1	2.427E+0	4.016E+0
-1.362E-1	2.368E+0	4.065E+0
-1.378E-1	2.449E+0	4.178E+0
-1.346E-1	2.472E+0	4.087E+0
-1.330E-1	2.501E+0	4.084E+0
-1.346E-1	2.462E+0	4.136E+0
-1.395E-1	2.430E+0	4.149E+0
-1.346E-1	2.427E+0	4.091E+0
-1.330E-1	2.495E+0	4.045E+0
-1.362E-1	2.440E+0	4.078E+0
-1.378E-1	2.368E+0	4.049E+0
-1.346E-1	2.459E+0	4.201E+0
-1.362E-1	2.414E+0	4.175E+0
-1.362E-1	2.433E+0	3.984E+0
-1.378E-1	2.462E+0	4.097E+0
-1.362E-1	2.423E+0	4.042E+0
-1.330E-1	2.475E+0	4.178E+0
-1.378E-1	2.375E+0	4.045E+0
-1.395E-1	2.410E+0	4.188E+0
-1.362E-1	2.414E+0	4.156E+0
-1.346E-1	2.420E+0	4.078E+0
-1.362E-1	2.459E+0	4.110E+0
-1.378E-1	2.394E+0	4.036E+0
-1.346E-1	2.433E+0	4.162E+0
-1.330E-1	2.459E+0	4.055E+0
-1.378E-1	2.462E+0	4.058E+0
-1.378E-1	2.388E+0	4.146E+0
-1.362E-1	2.452E+0	4.107E+0
-1.346E-1	2.433E+0	4.133E+0
-1.362E-1	2.427E+0	4.126E+0
-1.378E-1	2.440E+0	4.188E+0
-1.362E-1	2.482E+0	4.049E+0
-1.346E-1	2.511E+0	4.146E+0
-1.362E-1	2.456E+0	4.117E+0
-1.378E-1	2.420E+0	4.146E+0
-1.346E-1	2.427E+0	4.136E+0
-1.346E-1	2.534E+0	4.123E+0
-1.395E-1	2.465E+0	4.117E+0
-1.395E-1	2.375E+0	4.182E+0
-1.362E-1	2.440E+0	4.194E+0
-1.330E-1	2.371E+0	4.117E+0
-1.395E-1	2.394E+0	4.065E+0
-1.362E-1	2.365E+0	4.084E+0
-1.362E-1	2.469E+0	4.113E+0
-1.346E-1	2.417E+0	4.130E+0
-1.378E-1	2.459E+0	4.084E+0
-1.395E-1	2.443E+0	4.123E+0
-1.313E-1	2.456E+0	4.230E+0
-1.346E-1	2.488E+0	4.087E+0
-1.362E-1	2.501E+0	4.081E+0
-1.362E-1	2.469E+0	4.094E+0
-1.346E-1	2.430E+0	4.156E+0
-1.346E-1	2.436E+0	4.107E+0
-1.362E-1	2.440E+0	4.097E+0
-1.378E-1	2.394E+0	4.120E+0
-1.362E-1	2.436E+0	4.175E+0
-1.362E-1	2.401E+0	4.117E+0
-1.362E-1	2.414E+0	4.165E+0
-1.378E-1	2.508E+0	4.068E+0
-1.346E-1	2.375E+0	4.084E+0
-1.313E-1	2.446E+0	4.087E+0
-1.395E-1	2.417E+0	4.162E+0
-1.378E-1	2.456E+0	4.087E+0
-1.346E-1	2.410E+0	4.113E+0
-1.313E-1	2.456E+0	4.071E+0
-1.346E-1	2.475E+0	4.042E+0
-1.362E-1	2.443E+0	4.078E+0
-1.330E-1	2.449E+0	4.071E+0
-1.362E-1	2.472E+0	4.042E+0
-1.362E-1	2.452E+0	4.143E+0
-1.362E-1	2.433E+0	4.061E+0
-1.346E-1	2.462E+0	4.117E+0
-1.313E-1	2.498E+0	4.149E+0
-1.395E-1	2.420E+0	4.133E+0
-1.378E-1	2.465E+0	4.094E+0
-1.346E-1	2.517E+0	4.188E+0
-1.346E-1	2.430E+0	4.104E+0
-1.362E-1	2.446E+0	4.162E+0
-1.378E-1	2.436E+0	4.081E+0
-1.330E-1	2.573E+0	4.097E+0
-1.346E-1	2.462E+0	4.146E+0
-1.362E-1	2.469E+0	4.159E+0
-1.427E-1	2.440E+0	4.133E+0
-1.346E-1	2.427E+0	4.055E+0
-1.330E-1	2.469E+0	4.104E+0
-1.362E-1	2.478E+0	4.104E+0
-1.362E-1	2.407E+0	4.052E+0
-1.330E-1	2.436E+0	4.120E+0
-1.330E-1	2.459E+0	4.084E+0
-1.346E-1	2.407E+0	4.165E+0
-1.362E-1	2.508E+0	4.110E+0
-1.330E-1	2.456E+0	4.152E+0
-1.346E-1	2.501E+0	4.113E+0
-1.378E-1	2.472E+0	4.107E+0
-1.395E-1	2.430E+0	4.136E+0
-1.330E-1	2.443E+0	4.139E+0
-1.313E-1	2.452E+0	4.104E+0
-1.330E-1	2.391E+0	4.097E+0
-1.378E-1	2.410E+0	4.139E+0
-1.362E-1	2.488E+0	4.078E+0
-1.378E-1	2.436E+0	4.133E+0
-1.395E-1	2.440E+0	4.120E+0
-1.378E-1	2.475E+0	4.078E+0
-1.330E-1	2.440E+0	4.146E+0
-1.330E-1	2.462E+0	4.110E+0
-1.362E-1	2.459E+0	4.120E+0
-1.378E-1	2.420E+0	4.094E+0
-1.362E-1	2.446E+0	4.169E+0
-1.362E-1	2.430E+0	4.139E+0
-1.346E-1	2.452E+0	4.182E+0
-1.378E-1	2.433E+0	4.191E+0
-1.330E-1	2.456E+0	4.094E+0
-1.346E-1	2.498E+0	4.146E+0
-1.330E-1	2.452E+0	4.100E+0
-1.378E-1	2.436E+0	4.117E+0
-1.346E-1	2.462E+0	4.159E+0
-1.330E-1	2.449E+0	4.110E+0
-1.362E-1	2.440E+0	4.081E+0
-1.378E-1	2.456E+0	4.078E+0
-1.362E-1	2.472E+0	4.117E+0
-1.313E-1	2.488E+0	4.091E+0
-1.362E-1	2.417E+0	4.169E+0
-1.378E-1	2.417E+0	4.016E+0
-1.313E-1	2.440E+0	4.104E+0
-1.313E-1	2.423E+0	4.094E+0
-1.346E-1	2.414E+0	4.110E+0
-1.395E-1	2.449E+0	4.117E+0
-1.330E-1	2.407E+0	4.143E+0
-1.346E-1	2.417E+0	4.068E+0
-1.346E-1	2.511E+0	4.149E+0
-1.378E-1	2.475E+0	4.165E+0
-1.346E-1	2.482E+0	4.159E+0
-1.330E-1	2.446E+0	4.133E+0
-1.378E-1	2.456E+0	4.039E+0
-1.378E-1	2.410E+0	4.052E+0
-1.346E-1	2.410E+0	4.185E+0
-1.330E-1	2.469E+0	4.133E+0
-1.362E-1	2.469E+0	3.993E+0
-1.395E-1	2.501E+0	4.104E+0
-1.346E-1	2.430E+0	4.156E+0
-1.313E-1	2.446E+0	4.078E+0
-1.362E-1	2.482E+0	4.123E+0
-1.346E-1	2.469E+0	4.110E+0
-1.330E-1	2.456E+0	4.107E+0
-1.313E-1	2.452E+0	4.078E+0
-1.346E-1	2.452E+0	4.156E+0
-1.362E-1	2.443E+0	4.159E+0
-1.362E-1	2.423E+0	4.165E+0
-1.346E-1	2.433E+0	4.117E+0
-1.378E-1	2.456E+0	4.156E+0
-1.362E-1	2.465E+0	4.149E+0
-1.346E-1	2.417E+0	4.207E+0
-1.346E-1	2.472E+0	4.159E+0
-1.346E-1	2.401E+0	4.104E+0
-1.378E-1	2.452E+0	4.100E+0
-1.362E-1	2.469E+0	4.081E+0
-1.313E-1	2.430E+0	4.104E+0
-1.362E-1	2.452E+0	4.172E+0
-1.362E-1	2.430E+0	4.178E+0
-1.330E-1	2.537E+0	4.065E+0
-1.330E-1	2.472E+0	4.169E+0
-1.362E-1	2.452E+0	4.191E+0
-1.411E-1	2.446E+0	4.081E+0
-1.313E-1	2.397E+0	4.165E+0
-1.330E-1	2.417E+0	4.071E+0
-1.362E-1	2.465E+0	4.097E+0
-1.378E-1	2.478E+0	4.146E+0
-1.346E-1	2.427E+0	4.130E+0
-1.330E-1	2.420E+0	4.071E+0
-1.362E-1	2.478E+0	4.149E+0
-1.395E-1	2.417E+0	4.061E+0
-1.346E-1	2.452E+0	4.045E+0
-1.346E-1	2.459E+0	4.117E+0
-1.346E-1	2.430E+0	4.149E+0
-1.378E-1	2.420E+0	4.191E+0
-1.313E-1	2.381E+0	4.126E+0
-1.330E-1	2.478E+0	4.172E+0
-1.362E-1	2.459E+0	4.188E+0
-1.362E-1	2.469E+0	4.133E+0
-1.330E-1	2.417E+0	4.214E+0
-1.346E-1	2.436E+0	4.178E+0
-1.362E-1	2.427E+0	4.097E+0
-1.362E-1	2.482E+0	4.100E+0
-1.346E-1	2.456E+0	4.159E+0
-1.330E-1	2.508E+0	4.123E+0
-1.330E-1	2.436E+0	4.061E+0
-1.395E-1	2.410E+0	4.130E+0
-1.330E-1	2.436E+0	4.130E+0
-1.346E-1	2.430E+0	4.152E+0
-1.346E-1	2.449E+0	4.169E+0
-1.395E-1	2.427E+0	4.149E+0
-1.313E-1	2.456E+0	4.130E+0
-1.346E-1	2.469E+0	4.107E+0
-1.362E-1	2.414E+0	4.126E+0
-1.362E-1	2.488E+0	4.104E+0
-1.313E-1	2.475E+0	4.178E+0
-1.330E-1	2.452E+0	4.078E+0
-1.378E-1	2.462E+0	4.159E+0
-1.395E-1	2.401E+0	4.100E+0
-1.362E-1	2.381E+0	4.058E+0
-1.346E-1	2.459E+0	4.123E+0
-1.330E-1	2.485E+0	4.061E+0
-1.362E-1	2.420E+0	4.110E+0
-1.362E-1	2.472E+0	4.049E+0
-1.330E-1	2.427E+0	4.097E+0
-1.362E-1	2.459E+0	4.097E+0
-1.395E-1	2.443E+0	4.091E+0
-1.330E-1	2.384E+0	4.110E+0
-1.362E-1	2.456E+0	4.117E+0
-1.346E-1	2.358E+0	3.997E+0
-1.378E-1	2.521E+0	4.120E+0
-1.346E-1	2.452E+0	4.091E+0
-1.313E-1	2.475E+0	4.091E+0
-1.378E-1	2.375E+0	4.130E+0
-1.378E-1	2.491E+0	4.139E+0
-1.330E-1	2.491E+0	4.068E+0
-1.330E-1	2.430E+0	4.084E+0
-1.330E-1	2.446E+0	4.107E+0
-1.378E-1	2.440E+0	4.149E+0
-1.330E-1	2.430E+0	4.084E+0
-1.313E-1	2.495E+0	4.178E+0
-1.362E-1	2.420E+0	4.133E+0
-1.362E-1	2.514E+0	4.130E+0
-1.362E-1	2.443E+0	4.133E+0
-1.362E-1	2.465E+0	4.052E+0
-1.362E-1	2.495E+0	4.156E+0
-1.346E-1	2.491E+0	4.149E+0
-1.362E-1	2.446E+0	4.130E+0
-1.330E-1	2.491E+0	4.084E+0
-1.346E-1	2.452E+0	4.237E+0
-1.378E-1	2.449E+0	4.175E+0
-1.346E-1	2.491E+0	4.104E+0
-1.313E-1	2.423E+0	4.074E+0
-1.362E-1	2.430E+0	4.162E+0
-1.378E-1	2.446E+0	4.123E+0
-1.346E-1	2.401E+0	4.068E+0
-1.346E-1	2.478E+0	4.081E+0
-1.378E-1	2.508E+0	4.110E+0
-1.362E-1	2.501E+0	4.094E+0
-1.313E-1	2.469E+0	4.126E+0
-1.330E-1	2.465E+0	4.204E+0
-1.346E-1	2.410E+0	4.097E+0
-1.362E-1	2.459E+0	4.055E+0
-1.297E-1	2.404E+0	4.110E+0
-1.313E-1	2.488E+0	4.052E+0
-1.362E-1	2.443E+0	4.185E+0
-1.362E-1	2.433E+0	4.133E+0
-1.330E-1	2.401E+0	4.156E+0
-1.313E-1	2.472E+0	4.029E+0
-1.395E-1	2.459E+0	4.123E+0
-1.362E-1	2.498E+0	4.084E+0
-1.346E-1	2.404E+0	4.087E+0
-1.346E-1	2.388E+0	4.104E+0
-1.346E-1	2.446E+0	4.094E+0
-1.346E-1	2.527E+0	4.169E+0
-1.346E-1	2.462E+0	4.110E+0
-1.313E-1	2.452E+0	4.130E+0
-1.346E-1	2.410E+0	4.110E+0
-1.378E-1	2.459E+0	4.237E+0
-1.346E-1	2.423E+0	4.194E+0
-1.330E-1	2.414E+0	4.178E+0
-1.346E-1	2.391E+0	4.097E+0
-1.362E-1	2.462E+0	4.110E+0
-1.313E-1	2.443E+0	4.113E+0
-1.346E-1	2.452E+0	4.081E+0
-1.362E-1	2.446E+0	4.130E+0
-1.395E-1	2.440E+0	4.159E+0
-1.330E-1	2.472E+0	4.126E+0
-1.346E-1	2.491E+0	4.172E+0
-1.362E-1	2.397E+0	4.136E+0
-1.362E-1	2.417E+0	4.049E+0
-1.330E-1	2.482E+0	4.097E+0
-1.330E-1	2.501E+0	4.071E+0
-1.346E-1	2.491E+0	4.175E+0
-1.362E-1	2.459E+0	4.185E+0
-1.346E-1	2.394E+0	4.104E+0
-1.313E-1	2.524E+0	4.065E+0
-1.346E-1	2.440E+0	4.136E+0
-1.362E-1	2.410E+0	4.104E+0
-1.330E-1	2.404E+0	4.133E+0
-1.313E-1	2.452E+0	4.130E+0
-1.346E-1	2.495E+0	4.165E+0
-1.378E-1	2.440E+0	4.146E+0
-1.330E-1	2.475E+0	4.143E+0
-1.313E-1	2.456E+0	4.081E+0
-1.378E-1	2.452E+0	4.159E+0
-1.362E-1	2.501E+0	4.143E+0
-1.362E-1	2.449E+0	4.139E+0
-1.330E-1	2.410E+0	4.123E+0
-1.378E-1	2.410E+0	4.172E+0
-1.346E-1	2.517E+0	4.230E+0
-1.346E-1	2.478E+0	4.240E+0
-1.330E-1	2.456E+0	4.100E+0
-1.378E-1	2.462E+0	4.123E+0
-1.395E-1	2.482E+0	4.149E+0
-1.330E-1	2.511E+0	4.146E+0
-1.330E-1	2.436E+0	4.126E+0
-1.362E-1	2.436E+0	4.094E+0
-1.395E-1	2.459E+0	4.191E+0
-1.313E-1	2.391E+0	4.117E+0
-1.313E-1	2.465E+0	4.058E+0
-1.362E-1	2.449E+0	4.087E+0
-1.395E-1	2.420E+0	4.107E+0
-1.346E-1	2.462E+0	4.185E+0
-1.330E-1	2.433E+0	4.091E+0
-1.346E-1	2.482E+0	4.136E+0
-1.378E-1	2.378E+0	4.074E+0
-1.346E-1	2.475E+0	4.139E+0
-1.313E-1	2.456E+0	4.081E+0
-1.346E-1	2.462E+0	4.094E+0
-1.395E-1	2.459E+0	4.169E+0
-1.313E-1	2.469E+0	4.123E+0
-1.313E-1	2.472E+0	4.113E+0
-1.346E-1	2.414E+0	4.146E+0
-1.362E-1	2.498E+0	4.120E+0
-1.313E-1	2.452E+0	4.110E+0
-1.346E-1	2.404E+0	4.185E+0
-1.346E-1	2.368E+0	4.123E+0
-1.378E-1	2.530E+0	4.036E+0
-1.330E-1	2.459E+0	4.120E+0
-1.330E-1	2.446E+0	4.117E+0
-1.330E-1	2.475E+0	4.049E+0
-1.362E-1	2.491E+0	4.087E+0
-1.362E-1	2.446E+0	4.123E+0
-1.313E-1	2.420E+0	4.165E+0
-1.362E-1	2.472E+0	4.159E+0
-1.346E-1	2.384E+0	4.097E+0
-1.346E-1	2.443E+0	4.110E+0
-1.297E-1	2.420E+0	4.091E+0
-1.346E-1	2.433E+0	4.039E+0
-1.362E-1	2.430E+0	4.117E+0
-1.346E-1	2.452E+0	4.097E+0
-1.330E-1	2.427E+0	4.036E+0
-1.346E-1	2.504E+0	4.162E+0
-1.395E-1	2.517E+0	4.272E+0
-1.330E-1	2.420E+0	4.110E+0
-1.330E-1	2.440E+0	4.207E+0
-1.346E-1	2.485E+0	4.074E+0
-1.395E-1	2.449E+0	4.120E+0
-1.330E-1	2.384E+0	4.091E+0
-1.330E-1	2.472E+0	4.074E+0
-1.362E-1	2.491E+0	4.055E+0
-1.362E-1	2.420E+0	4.136E+0
-1.346E-1	2.508E+0	4.084E+0
-1.313E-1	2.465E+0	4.100E+0
-1.362E-1	2.465E+0	4.185E+0
-1.362E-1	2.462E+0	4.139E+0
-1.346E-1	2.452E+0	4.110E+0
-1.330E-1	2.472E+0	4.091E+0
-1.330E-1	2.449E+0	4.087E+0
-1.362E-1	2.417E+0	4.152E+0
-1.330E-1	2.462E+0	4.246E+0
-1.313E-1	2.462E+0	4.123E+0
-1.346E-1	2.446E+0	4.055E+0
-1.378E-1	2.462E+0	4.172E+0
-1.330E-1	2.368E+0	4.130E+0
-1.313E-1	2.517E+0	4.081E+0
-1.346E-1	2.462E+0	4.084E+0
-1.395E-1	2.427E+0	4.123E+0
-1.330E-1	2.465E+0	4.133E+0
-1.330E-1	2.401E+0	4.039E+0
-1.362E-1	2.446E+0	4.094E+0
-1.362E-1	2.501E+0	4.084E+0
-1.362E-1	2.446E+0	4.120E+0
-1.362E-1	2.371E+0	4.117E+0
-1.346E-1	2.478E+0	4.113E+0
-1.395E-1	2.459E+0	4.071E+0
-1.330E-1	2.482E+0	4.078E+0
-1.313E-1	2.469E+0	4.130E+0
-1.378E-1	2.456E+0	4.149E+0
-1.362E-1	2.410E+0	4.117E+0
-1.297E-1	2.501E+0	4.159E+0
-1.330E-1	2.491E+0	4.136E+0
-1.378E-1	2.430E+0	4.126E+0
-1.362E-1	2.452E+0	4.165E+0
-1.313E-1	2.417E+0	4.087E+0
-1.330E-1	2.427E+0	4.094E+0
-1.378E-1	2.433E+0	4.152E+0
-1.346E-1	2.430E+0	4.172E+0
-1.330E-1	2.485E+0	4.081E+0
-1.313E-1	2.423E+0	4.149E+0
-1.346E-1	2.491E+0	4.117E+0
-1.378E-1	2.498E+0	4.068E+0
-1.313E-1	2.452E+0	4.023E+0
-1.346E-1	2.443E+0	4.084E+0
-1.330E-1	2.423E+0	4.000E+0
-1.362E-1	2.440E+0	4.104E+0
-1.362E-1	2.430E+0	4.126E+0
-1.330E-1	2.527E+0	4.117E+0
-1.346E-1	2.469E+0	4.136E+0
-1.395E-1	2.427E+0	4.019E+0
-1.297E-1	2.459E+0	4.097E+0
-1.330E-1	2.388E+0	4.214E+0
-1.346E-1	2.449E+0	4.152E+0
-1.362E-1	2.488E+0	4.152E+0
-1.330E-1	2.491E+0	4.230E+0
-1.346E-1	2.498E+0	4.036E+0
-1.362E-1	2.440E+0	4.055E+0
-1.346E-1	2.417E+0	4.130E+0
-1.330E-1	2.423E+0	4.139E+0
-1.330E-1	2.462E+0	4.146E+0
-1.362E-1	2.423E+0	4.058E+0
-1.395E-1	2.462E+0	4.120E+0
-1.313E-1	2.485E+0	4.107E+0
-1.330E-1	2.430E+0	4.191E+0
-1.346E-1	2.443E+0	4.172E+0
-1.378E-1	2.462E+0	4.078E+0
-1.346E-1	2.427E+0	4.120E+0
-1.330E-1	2.414E+0	4.110E+0
-1.378E-1	2.375E+0	4.133E+0
-1.362E-1	2.465E+0	4.039E+0
-1.346E-1	2.407E+0	4.136E+0
-1.297E-1	2.452E+0	4.113E+0
-1.330E-1	2.436E+0	4.198E+0
-1.330E-1	2.452E+0	4.052E+0
-1.330E-1	2.485E+0	4.191E+0
-1.313E-1	2.423E+0	4.078E+0
-1.313E-1	2.501E+0	4.139E+0
-1.346E-1	2.430E+0	4.123E+0
-1.330E-1	2.475E+0	4.139E+0
-1.297E-1	2.452E+0	4.084E+0
-1.346E-1	2.459E+0	4.133E+0
-1.362E-1	2.501E+0	4.074E+0
-1.346E-1	2.475E+0	4.110E+0
-1.346E-1	2.433E+0	4.133E+0
-1.346E-1	2.440E+0	4.117E+0
-1.330E-1	2.462E+0	4.136E+0
-1.378E-1	2.488E+0	4.120E+0
-1.297E-1	2.446E+0	4.133E+0
-1.362E-1	2.491E+0	4.143E+0
-1.362E-1	2.514E+0	4.087E+0
-1.330E-1	2.401E+0	4.107E+0
-1.297E-1	2.433E+0	4.159E+0
-1.330E-1	2.446E+0	4.107E+0
-1.330E-1	2.391E+0	4.117E+0
-1.346E-1	2.482E+0	4.169E+0
-1.346E-1	2.417E+0	4.081E+0
-1.378E-1	2.488E+0	4.003E+0
-1.346E-1	2.449E+0	4.019E+0
-1.313E-1	2.433E+0	4.071E+0
-1.313E-1	2.501E+0	4.133E+0
-1.362E-1	2.472E+0	4.207E+0
-1.362E-1	2.443E+0	4.117E+0
-1.346E-1	2.475E+0	4.224E+0
-1.330E-1	2.478E+0	4.084E+0
-1.330E-1	2.420E+0	4.175E+0
-1.362E-1	2.475E+0	4.146E+0
-1.330E-1	2.436E+0	4.084E+0
-1.313E-1	2.436E+0	4.117E+0
-1.346E-1	2.534E+0	4.201E+0
-1.362E-1	2.462E+0	4.097E+0
-1.297E-1	2.410E+0	4.136E+0
-1.297E-1	2.401E+0	4.081E+0
-1.362E-1	2.449E+0	4.126E+0
-1.362E-1	2.433E+0	4.130E+0
-1.297E-1	2.397E+0	4.162E+0
-1.281E-1	2.420E+0	4.113E+0
-1.346E-1	2.511E+0	4.133E+0
-1.362E-1	2.475E+0	4.123E+0
-1.313E-1	2.433E+0	4.159E+0
-1.313E-1	2.440E+0	4.100E+0
-1.362E-1	2.430E+0	4.130E+0
-1.362E-1	2.485E+0	4.156E+0
-1.330E-1	2.417E+0	4.117E+0
-1.297E-1	2.397E+0	4.178E+0
-1.362E-1	2.472E+0	4.100E+0
-1.362E-1	2.469E+0	4.097E+0
-1.297E-1	2.446E+0	4.133E+0
-1.313E-1	2.456E+0	4.065E+0
-1.330E-1	2.427E+0	4.087E+0
-1.346E-1	2.417E+0	4.146E+0
-1.297E-1	2.436E+0	4.113E+0
-1.313E-1	2.504E+0	4.149E+0
-1.313E-1	2.472E+0	4.104E+0
-1.346E-1	2.423E+0	4.113E+0
-1.313E-1	2.482E+0	4.061E+0
-1.313E-1	2.485E+0	4.130E+0
-1.346E-1	2.427E+0	4.110E+0
-1.362E-1	2.420E+0	4.097E+0
-1.313E-1	2.475E+0	4.182E+0
-1.313E-1	2.452E+0	4.078E+0
-1.362E-1	2.456E+0	4.133E+0
-1.378E-1	2.433E+0	4.097E+0
-1.330E-1	2.375E+0	4.097E+0
-1.313E-1	2.404E+0	4.191E+0
-1.346E-1	2.440E+0	4.120E+0
-1.346E-1	2.446E+0	4.036E+0
-1.346E-1	2.440E+0	4.159E+0
-1.330E-1	2.436E+0	4.133E+0
-1.346E-1	2.430E+0	4.175E+0
-1.378E-1	2.427E+0	4.175E+0
-1.346E-1	2.440E+0	4.110E+0
-1.297E-1	2.443E+0	4.055E+0
-1.378E-1	2.475E+0	4.074E+0
-1.362E-1	2.449E+0	4.110E+0
-1.346E-1	2.472E+0	4.149E+0
-1.313E-1	2.495E+0	4.065E+0
-1.330E-1	2.491E+0	4.100E+0
-1.362E-1	2.482E+0	4.091E+0
-1.330E-1	2.443E+0	4.152E+0
-1.313E-1	2.446E+0	4.130E+0
-1.378E-1	2.475E+0	4.133E+0
-1.378E-1	2.449E+0	4.182E+0
-1.313E-1	2.465E+0	4.126E+0
-1.297E-1	2.462E+0	4.113E+0
-1.378E-1	2.465E+0	4.165E+0
-1.346E-1	2.498E+0	4.107E+0
-1.330E-1	2.436E+0	4.094E+0
-1.330E-1	2.430E+0	4.087E+0
-1.330E-1	2.427E+0	4.113E+0
-1.346E-1	2.401E+0	4.065E+0
-1.362E-1	2.452E+0	4.036E+0
-1.346E-1	2.410E+0	4.143E+0
-1.346E-1	2.430E+0	4.113E+0
-1.378E-1	2.404E+0	4.143E+0
-1.330E-1	2.469E+0	4.169E+0
-1.313E-1	2.501E+0	4.094E+0
-1.330E-1	2.465E+0	4.123E+0
-1.362E-1	2.456E+0	4.084E+0
-1.346E-1	2.459E+0	4.152E+0
-1.330E-1	2.410E+0	4.139E+0
-1.346E-1	2.394E+0	4.146E+0
-1.362E-1	2.436E+0	4.023E+0
-1.362E-1	2.430E+0	4.117E+0
-1.313E-1	2.427E+0	4.049E+0
-1.330E-1	2.465E+0	4.204E+0
-1.362E-1	2.414E+0	4.133E+0
-1.330E-1	2.440E+0	4.224E+0
-1.313E-1	2.482E+0	4.133E+0
-1.346E-1	2.459E+0	4.149E+0
-1.362E-1	2.475E+0	4.185E+0
-1.362E-1	2.443E+0	4.107E+0
-1.330E-1	2.475E+0	4.146E+0
-1.346E-1	2.446E+0	4.094E+0
-1.362E-1	2.430E+0	4.139E+0
-1.313E-1	2.465E+0	4.065E+0
-1.313E-1	2.410E+0	4.152E+0
-1.346E-1	2.404E+0	4.169E+0
-1.346E-1	2.469E+0	4.113E+0
-1.297E-1	2.404E+0	4.207E+0
-1.330E-1	2.537E+0	4.159E+0
-1.346E-1	2.430E+0	4.084E+0
-1.346E-1	2.521E+0	4.100E+0
-1.346E-1	2.475E+0	4.036E+0
-1.281E-1	2.423E+0	4.139E+0
-1.378E-1	2.427E+0	4.120E+0
-1.362E-1	2.423E+0	4.049E+0
-1.330E-1	2.420E+0	4.058E+0
-1.313E-1	2.475E+0	4.201E+0
-1.330E-1	2.423E+0	4.165E+0
-1.378E-1	2.452E+0	4.042E+0
-1.313E-1	2.420E+0	4.143E+0
-1.297E-1	2.462E+0	4.120E+0
-1.346E-1	2.521E+0	4.172E+0
-1.362E-1	2.478E+0	4.107E+0
-1.313E-1	2.452E+0	4.188E+0
-1.313E-1	2.459E+0	4.091E+0
-1.362E-1	2.420E+0	4.078E+0
-1.362E-1	2.469E+0	4.110E+0
-1.313E-1	2.449E+0	4.104E+0
-1.346E-1	2.469E+0	4.094E+0
-1.346E-1	2.556E+0	4.156E+0
-1.346E-1	2.443E+0	4.130E+0
-1.313E-1	2.485E+0	4.107E+0
-1.313E-1	2.456E+0	4.113E+0
-1.362E-1	2.436E+0	4.178E+0
-1.378E-1	2.378E+0	4.120E+0
-1.330E-1	2.414E+0	4.159E+0
-1.313E-1	2.443E+0	4.159E+0
-1.330E-1	2.365E+0	4.068E+0
-1.395E-1	2.436E+0	4.165E+0
-1.330E-1	2.375E+0	4.061E+0
-1.313E-1	2.475E+0	4.068E+0
-1.346E-1	2.449E+0	4.152E+0
-1.362E-1	2.440E+0	4.143E+0
-1.330E-1	2.436E+0	4.084E+0
-1.297E-1	2.501E+0	4.130E+0
-1.346E-1	2.478E+0	4.146E+0
-1.362E-1	2.482E+0	4.172E+0
-1.346E-1	2.517E+0	4.169E+0
-1.346E-1	2.482E+0	4.133E+0
-1.346E-1	2.478E+0	4.068E+0
-1.346E-1	2.478E+0	4.078E+0
-1.330E-1	2.407E+0	4.165E+0
-1.330E-1	2.423E+0	4.094E+0
-1.330E-1	2.482E+0	4.061E+0
-1.378E-1	2.449E+0	4.023E+0
-1.330E-1	2.391E+0	4.143E+0
-1.313E-1	2.427E+0	4.143E+0
-1.362E-1	2.488E+0	4.120E+0
-1.346E-1	2.443E+0	4.152E+0
-1.330E-1	2.443E+0	4.107E+0
-1.297E-1	2.459E+0	4.078E+0
-1.346E-1	2.472E+0	4.055E+0
-1.346E-1	2.498E+0	4.117E+0
-1.313E-1	2.452E+0	4.220E+0
-1.330E-1	2.449E+0	4.133E+0
-1.346E-1	2.433E+0	4.217E+0
-1.362E-1	2.478E+0	4.113E+0
-1.313E-1	2.452E+0	4.123E+0
-1.297E-1	2.504E+0	4.097E+0
-1.378E-1	2.410E+0	4.078E+0
-1.362E-1	2.404E+0	4.191E+0
-1.330E-1	2.465E+0	4.169E+0
-1.313E-1	2.436E+0	4.191E+0
-1.346E-1	2.440E+0	4.084E+0
-1.330E-1	2.433E+0	4.211E+0
-1.330E-1	2.440E+0	4.156E+0
-1.313E-1	2.391E+0	4.117E+0
-1.362E-1	2.465E+0	4.146E+0
-1.378E-1	2.443E+0	4.071E+0
-1.313E-1	2.417E+0	4.139E+0
-1.330E-1	2.404E+0	4.081E+0
-1.346E-1	2.472E+0	4.143E+0
-1.362E-1	2.433E+0	4.126E+0
-1.313E-1	2.459E+0	4.149E+0
-1.313E-1	2.462E+0	4.104E+0
-1.346E-1	2.469E+0	4.104E+0
-1.378E-1	2.436E+0	4.071E+0
-1.330E-1	2.433E+0	4.094E+0
-1.313E-1	2.491E+0	4.126E+0
-1.346E-1	2.482E+0	4.143E+0
-1.346E-1	2.388E+0	4.058E+0
-1.346E-1	2.433E+0	4.074E+0
-1.297E-1	2.404E+0	4.169E+0
-1.346E-1	2.472E+0	4.100E+0
-1.378E-1	2.440E+0	4.136E+0
-1.313E-1	2.540E+0	4.091E+0
-1.330E-1	2.430E+0	4.130E+0
-1.346E-1	2.433E+0	4.139E+0
-1.378E-1	2.459E+0	4.126E+0
-1.330E-1	2.397E+0	4.071E+0
-1.313E-1	2.443E+0	4.133E+0
-1.346E-1	2.410E+0	4.130E+0
-1.362E-1	2.498E+0	4.165E+0
-1.330E-1	2.508E+0	4.091E+0
-1.330E-1	2.511E+0	4.133E+0
-1.362E-1	2.436E+0	4.100E+0
-1.362E-1	2.430E+0	4.146E+0
-1.346E-1	2.420E+0	4.058E+0
-1.313E-1	2.423E+0	4.078E+0
-1.362E-1	2.478E+0	4.139E+0
-1.362E-1	2.404E+0	4.058E+0
-1.330E-1	2.462E+0	4.120E+0
-1.313E-1	2.446E+0	4.081E+0
-1.378E-1	2.440E+0	4.159E+0
-1.346E-1	2.469E+0	4.139E+0
-1.330E-1	2.443E+0	4.117E+0
-1.313E-1	2.462E+0	4.136E+0
-1.330E-1	2.485E+0	4.133E+0
-1.330E-1	2.430E+0	4.113E+0
-1.313E-1	2.394E+0	4.091E+0
-1.313E-1	2.459E+0	4.120E+0
-1.346E-1	2.427E+0	4.110E+0
-1.362E-1	2.488E+0	4.042E+0
-1.330E-1	2.456E+0	4.107E+0
-1.313E-1	2.465E+0	4.081E+0
-1.330E-1	2.440E+0	4.091E+0
-1.378E-1	2.478E+0	4.130E+0
-1.297E-1	2.498E+0	4.123E+0
-1.330E-1	2.440E+0	4.094E+0
-1.313E-1	2.482E+0	4.107E+0
-1.362E-1	2.478E+0	4.165E+0
-1.346E-1	2.462E+0	4.156E+0
-1.313E-1	2.465E+0	4.107E+0
-1.346E-1	2.443E+0	4.162E+0
-1.313E-1	2.482E+0	4.068E+0
-1.330E-1	2.504E+0	4.100E+0
-1.265E-1	2.440E+0	4.185E+0
-1.362E-1	2.401E+0	4.113E+0
-1.346E-1	2.475E+0	4.172E+0
-1.313E-1	2.430E+0	4.149E+0
-1.313E-1	2.452E+0	4.175E+0
-1.362E-1	2.469E+0	4.081E+0
-1.378E-1	2.495E+0	4.156E+0
-1.330E-1	2.436E+0	4.126E+0
-1.297E-1	2.449E+0	4.136E+0
-1.378E-1	2.433E+0	4.100E+0
-1.378E-1	2.488E+0	4.130E+0
-1.313E-1	2.443E+0	4.136E+0
-1.313E-1	2.465E+0	4.097E+0
-1.346E-1	2.436E+0	4.117E+0
-1.346E-1	2.440E+0	4.117E+0
-1.297E-1	2.456E+0	4.175E+0
-1.313E-1	2.446E+0	4.039E+0
-1.362E-1	2.475E+0	4.133E+0
-1.362E-1	2.410E+0	4.182E+0
-1.313E-1	2.443E+0	4.224E+0
-1.297E-1	2.443E+0	4.058E+0
-1.330E-1	2.430E+0	4.113E+0
-1.362E-1	2.391E+0	4.087E+0
-1.297E-1	2.511E+0	4.081E+0
-1.313E-1	2.449E+0	4.091E+0
-1.330E-1	2.436E+0	4.104E+0
-1.346E-1	2.508E+0	4.149E+0
-1.313E-1	2.501E+0	4.159E+0
-1.297E-1	2.485E+0	4.055E+0
-1.378E-1	2.475E+0	4.188E+0
-1.362E-1	2.430E+0	4.146E+0
-1.313E-1	2.485E+0	4.104E+0
-1.330E-1	2.482E+0	4.006E+0
-1.346E-1	2.423E+0	4.191E+0
-1.362E-1	2.440E+0	4.182E+0
-1.313E-1	2.420E+0	4.071E+0
-1.297E-1	2.420E+0	4.074E+0
-1.346E-1	2.446E+0	4.185E+0
-1.362E-1	2.430E+0	4.094E+0
-1.297E-1	2.514E+0	4.149E+0
-1.346E-1	2.417E+0	4.074E+0
-1.346E-1	2.446E+0	4.143E+0
-1.362E-1	2.436E+0	4.172E+0
-1.330E-1	2.449E+0	4.130E+0
-1.330E-1	2.452E+0	4.049E+0
-1.362E-1	2.478E+0	4.113E+0
-1.313E-1	2.482E+0	4.126E+0
-1.297E-1	2.423E+0	4.084E+0
-1.313E-1	2.397E+0	4.087E+0
-1.346E-1	2.482E+0	4.159E+0
-1.362E-1	2.469E+0	4.146E+0
-1.330E-1	2.443E+0	4.156E+0
-1.313E-1	2.430E+0	4.110E+0
-1.330E-1	2.423E+0	4.156E+0
-1.362E-1	2.420E+0	4.194E+0
-1.313E-1	2.472E+0	4.136E+0
-1.297E-1	2.446E+0	4.065E+0
-1.346E-1	2.465E+0	4.136E+0
-1.362E-1	2.410E+0	4.100E+0
-1.313E-1	2.401E+0	4.100E+0
-1.313E-1	2.472E+0	4.104E+0
-1.346E-1	2.478E+0	4.071E+0
-1.362E-1	2.456E+0	4.087E+0
-1.281E-1	2.524E+0	4.143E+0
-1.297E-1	2.482E+0	4.078E+0
-1.362E-1	2.404E+0	4.139E+0
-1.362E-1	2.456E+0	4.191E+0
-1.330E-1	2.488E+0	4.104E+0
-1.313E-1	2.462E+0	4.133E+0
-1.362E-1	2.459E+0	4.110E+0
-1.330E-1	2.478E+0	4.133E+0
-1.297E-1	2.430E+0	4.049E+0
-1.313E-1	2.433E+0	4.201E+0
-1.330E-1	2.427E+0	4.123E+0
-1.330E-1	2.462E+0	4.123E+0
-1.297E-1	2.449E+0	4.159E+0
-1.313E-1	2.472E+0	4.149E+0
-1.330E-1	2.427E+0	4.182E+0
-1.362E-1	2.446E+0	4.149E+0
-1.313E-1	2.472E+0	4.097E+0
-1.297E-1	2.449E+0	4.162E+0
-1.346E-1	2.452E+0	4.078E+0
-1.346E-1	2.504E+0	4.084E+0
-1.313E-1	2.475E+0	4.126E+0
-1.330E-1	2.485E+0	4.078E+0
-1.378E-1	2.375E+0	4.126E+0
-1.346E-1	2.436E+0	4.091E+0
-1.313E-1	2.427E+0	4.107E+0
-1.313E-1	2.452E+0	4.113E+0
-1.346E-1	2.504E+0	4.130E+0
-1.362E-1	2.504E+0	4.130E+0
-1.281E-1	2.478E+0	4.110E+0
-1.297E-1	2.414E+0	4.130E+0
-1.330E-1	2.459E+0	4.149E+0
-1.313E-1	2.440E+0	4.156E+0
-1.313E-1	2.436E+0	4.139E+0
-1.313E-1	2.414E+0	4.263E+0
-1.330E-1	2.465E+0	4.117E+0
-1.346E-1	2.362E+0	4.126E+0
-1.297E-1	2.384E+0	4.165E+0
-1.297E-1	2.491E+0	4.126E+0
-1.346E-1	2.410E+0	4.107E+0
-1.362E-1	2.488E+0	4.256E+0
-1.330E-1	2.440E+0	4.065E+0
-1.330E-1	2.384E+0	4.178E+0
-1.346E-1	2.410E+0	4.126E+0
-1.313E-1	2.414E+0	4.094E+0
-1.330E-1	2.420E+0	4.162E+0
-1.313E-1	2.440E+0	4.087E+0
-1.346E-1	2.446E+0	4.143E+0
-1.346E-1	2.491E+0	4.133E+0
-1.313E-1	2.452E+0	4.084E+0
-1.297E-1	2.501E+0	4.071E+0
-1.330E-1	2.436E+0	4.194E+0
-1.346E-1	2.475E+0	4.078E+0
-1.313E-1	2.456E+0	4.126E+0
-1.297E-1	2.420E+0	4.071E+0
-1.297E-1	2.430E+0	4.146E+0
-1.362E-1	2.446E+0	4.165E+0
-1.297E-1	2.391E+0	4.156E+0
-1.297E-1	2.478E+0	4.253E+0
-1.346E-1	2.498E+0	4.139E+0
-1.362E-1	2.498E+0	4.136E+0
-1.313E-1	2.495E+0	4.227E+0
-1.281E-1	2.465E+0	4.081E+0
-1.378E-1	2.433E+0	4.061E+0
-1.362E-1	2.472E+0	4.049E+0
-1.297E-1	2.449E+0	4.156E+0
-1.313E-1	2.511E+0	4.117E+0
-1.313E-1	2.423E+0	4.113E+0
-1.330E-1	2.427E+0	4.172E+0
-1.297E-1	2.417E+0	4.175E+0
-1.313E-1	2.427E+0	4.110E+0
-1.330E-1	2.524E+0	4.139E+0
-1.362E-1	2.475E+0	4.110E+0
-1.297E-1	2.514E+0	4.143E+0
-1.330E-1	2.414E+0	4.139E+0
-1.346E-1	2.427E+0	4.178E+0
-1.330E-1	2.475E+0	4.185E+0
-1.313E-1	2.491E+0	4.130E+0
-1.313E-1	2.440E+0	4.104E+0
-1.362E-1	2.469E+0	4.117E+0
-1.346E-1	2.462E+0	4.156E+0
-1.281E-1	2.443E+0	4.198E+0
-1.330E-1	2.504E+0	4.078E+0
-1.330E-1	2.475E+0	4.139E+0
-1.362E-1	2.427E+0	4.130E+0
-1.346E-1	2.472E+0	4.130E+0
-1.313E-1	2.417E+0	4.091E+0
-1.330E-1	2.433E+0	4.100E+0
-1.346E-1	2.388E+0	4.169E+0
-1.313E-1	2.472E+0	4.233E+0
-1.330E-1	2.495E+0	4.052E+0
-1.346E-1	2.485E+0	4.149E+0
-1.362E-1	2.381E+0	4.113E+0
-1.281E-1	2.456E+0	4.094E+0
-1.313E-1	2.488E+0	4.104E+0
-1.362E-1	2.472E+0	4.169E+0
-1.346E-1	2.482E+0	4.120E+0
-1.313E-1	2.488E+0	4.139E+0
-1.330E-1	2.475E+0	4.178E+0
-1.330E-1	2.465E+0	4.019E+0
-1.346E-1	2.417E+0	4.087E+0
-1.313E-1	2.430E+0	4.107E+0
-1.330E-1	2.423E+0	4.107E+0
-1.330E-1	2.410E+0	4.139E+0
-1.362E-1	2.495E+0	4.133E+0
-1.281E-1	2.527E+0	4.152E+0
-1.297E-1	2.446E+0	4.055E+0
-1.346E-1	2.560E+0	4.091E+0
-1.330E-1	2.459E+0	4.136E+0
-1.313E-1	2.430E+0	4.100E+0
-1.346E-1	2.482E+0	4.097E+0
-1.330E-1	2.414E+0	4.172E+0
-1.330E-1	2.443E+0	4.071E+0
-1.330E-1	2.482E+0	4.133E+0
-1.313E-1	2.397E+0	4.123E+0
-1.330E-1	2.465E+0	4.136E+0
-1.362E-1	2.491E+0	4.169E+0
-1.330E-1	2.430E+0	4.143E+0
-1.330E-1	2.459E+0	4.220E+0
-1.330E-1	2.410E+0	4.078E+0
-1.330E-1	2.495E+0	4.182E+0
-1.297E-1	2.456E+0	4.211E+0
-1.313E-1	2.462E+0	4.055E+0
-1.378E-1	2.517E+0	4.175E+0
-1.313E-1	2.414E+0	4.188E+0
-1.297E-1	2.446E+0	4.045E+0
-1.330E-1	2.381E+0	4.194E+0
-1.346E-1	2.456E+0	4.094E+0
-1.362E-1	2.517E+0	4.094E+0
-1.281E-1	2.478E+0	4.117E+0
-1.313E-1	2.404E+0	4.065E+0
-1.362E-1	2.462E+0	4.084E+0
-1.362E-1	2.456E+0	4.110E+0
-1.313E-1	2.495E+0	4.126E+0
-1.313E-1	2.485E+0	4.081E+0
-1.362E-1	2.478E+0	4.107E+0
-1.313E-1	2.475E+0	4.156E+0
-1.313E-1	2.443E+0	4.097E+0
-1.330E-1	2.511E+0	4.100E+0
-1.378E-1	2.495E+0	4.117E+0
-1.330E-1	2.456E+0	4.139E+0
-1.297E-1	2.440E+0	4.123E+0
-1.297E-1	2.456E+0	4.104E+0
-1.346E-1	2.423E+0	4.162E+0
-1.362E-1	2.478E+0	4.136E+0
-1.297E-1	2.433E+0	4.100E+0
-1.330E-1	2.404E+0	4.182E+0
-1.330E-1	2.443E+0	4.091E+0
-1.362E-1	2.414E+0	4.084E+0
-1.297E-1	2.427E+0	4.100E+0
-1.330E-1	2.433E+0	4.159E+0
-1.346E-1	2.423E+0	4.091E+0
-1.346E-1	2.459E+0	4.110E+0
-1.313E-1	2.452E+0	4.094E+0
-1.313E-1	2.446E+0	4.068E+0
-1.346E-1	2.462E+0	4.061E+0
-1.330E-1	2.491E+0	4.169E+0
-1.313E-1	2.501E+0	4.110E+0
-1.330E-1	2.440E+0	4.175E+0
-1.330E-1	2.430E+0	4.078E+0
-1.330E-1	2.440E+0	4.120E+0
-1.281E-1	2.430E+0	4.214E+0
-1.297E-1	2.498E+0	4.087E+0
-1.330E-1	2.472E+0	4.149E+0
-1.330E-1	2.414E+0	4.071E+0
-1.313E-1	2.427E+0	4.130E+0
-1.313E-1	2.472E+0	4.133E+0
-1.346E-1	2.427E+0	4.143E+0
-1.330E-1	2.446E+0	4.091E+0
-1.330E-1	2.469E+0	4.146E+0
-1.346E-1	2.430E+0	4.113E+0
-1.346E-1	2.420E+0	4.126E+0
-1.346E-1	2.443E+0	4.084E+0
-1.297E-1	2.433E+0	4.139E+0
-1.297E-1	2.485E+0	4.107E+0
-1.362E-1	2.446E+0	4.039E+0
-1.330E-1	2.491E+0	4.133E+0
-1.281E-1	2.436E+0	4.084E+0
-1.281E-1	2.443E+0	4.130E+0
-1.346E-1	2.446E+0	4.146E+0
-1.362E-1	2.443E+0	4.126E+0
-1.297E-1	2.440E+0	4.149E+0
-1.313E-1	2.436E+0	4.175E+0
-1.378E-1	2.375E+0	4.169E+0
-1.346E-1	2.440E+0	4.006E+0
-1.313E-1	2.478E+0	4.087E+0
-1.313E-1	2.446E+0	4.139E+0
-1.346E-1	2.443E+0	4.094E+0
-1.330E-1	2.456E+0	4.107E+0
-1.313E-1	2.472E+0	4.091E+0
-1.313E-1	2.469E+0	4.139E+0
-1.346E-1	2.440E+0	4.143E+0
-1.346E-1	2.414E+0	4.162E+0
-1.297E-1	2.420E+0	4.256E+0
-1.346E-1	2.414E+0	4.117E+0
-1.330E-1	2.521E+0	4.201E+0
-1.330E-1	2.433E+0	4.162E+0
-1.281E-1	2.401E+0	4.087E+0
-1.297E-1	2.469E+0	4.139E+0
-1.346E-1	2.397E+0	4.091E+0
-1.346E-1	2.537E+0	4.165E+0
-1.330E-1	2.462E+0	4.123E+0
-1.330E-1	2.498E+0	4.113E+0
-1.346E-1	2.440E+0	4.130E+0
-1.362E-1	2.508E+0	4.084E+0
-1.281E-1	2.469E+0	4.152E+0
-1.297E-1	2.407E+0	4.078E+0
-1.362E-1	2.504E+0	4.110E+0
-1.330E-1	2.436E+0	4.172E+0
-1.313E-1	2.485E+0	4.143E+0
-1.297E-1	2.514E+0	4.130E+0
-1.346E-1	2.404E+0	4.120E+0
-1.346E-1	2.404E+0	4.146E+0
-1.313E-1	2.433E+0	4.165E+0
-1.281E-1	2.478E+0	4.120E+0
-1.346E-1	2.449E+0	4.113E+0
-1.330E-1	2.498E+0	4.039E+0
-1.313E-1	2.404E+0	4.185E+0
-1.297E-1	2.462E+0	4.126E+0
-1.313E-1	2.508E+0	4.172E+0
-1.346E-1	2.465E+0	4.146E+0
-1.297E-1	2.504E+0	4.230E+0
-1.313E-1	2.475E+0	4.113E+0
-1.346E-1	2.388E+0	4.097E+0
-1.346E-1	2.381E+0	4.194E+0
-1.297E-1	2.498E+0	4.175E+0
-1.330E-1	2.482E+0	4.091E+0
-1.313E-1	2.440E+0	4.169E+0
-1.362E-1	2.469E+0	4.117E+0
-1.313E-1	2.410E+0	4.107E+0
-1.313E-1	2.417E+0	4.113E+0
-1.346E-1	2.469E+0	4.182E+0
-1.346E-1	2.456E+0	4.126E+0
-1.330E-1	2.511E+0	4.113E+0
-1.297E-1	2.456E+0	4.087E+0
-1.330E-1	2.511E+0	4.091E+0
-1.362E-1	2.449E+0	4.152E+0
-1.297E-1	2.430E+0	4.133E+0
-1.313E-1	2.491E+0	4.130E+0
-1.330E-1	2.452E+0	4.074E+0
-1.313E-1	2.446E+0	4.204E+0
-1.313E-1	2.401E+0	4.110E+0
-1.313E-1	2.482E+0	4.156E+0
-1.362E-1	2.407E+0	4.110E+0
-1.330E-1	2.407E+0	4.084E+0
-1.297E-1	2.462E+0	4.110E+0
-1.313E-1	2.427E+0	4.146E+0
-1.330E-1	2.436E+0	4.143E+0
-1.346E-1	2.456E+0	4.130E+0
-1.297E-1	2.472E+0	4.139E+0
-1.297E-1	2.491E+0	4.133E+0
-1.346E-1	2.407E+0	4.104E+0
-1.346E-1	2.436E+0	4.074E+0
-1.313E-1	2.530E+0	4.146E+0
-1.313E-1	2.456E+0	4.087E+0
-1.330E-1	2.388E+0	4.097E+0
-1.330E-1	2.414E+0	4.201E+0
-1.297E-1	2.459E+0	4.097E+0
-1.313E-1	2.430E+0	4.110E+0
-1.330E-1	2.456E+0	4.159E+0
-1.362E-1	2.417E+0	4.120E+0
-1.313E-1	2.482E+0	4.146E+0
-1.313E-1	2.440E+0	4.107E+0
-1.362E-1	2.401E+0	4.123E+0
-1.313E-1	2.482E+0	4.055E+0
-1.281E-1	2.414E+0	4.120E+0
-1.313E-1	2.462E+0	4.130E+0
-1.330E-1	2.465E+0	4.136E+0
-1.330E-1	2.440E+0	4.191E+0
-1.297E-1	2.482E+0	4.159E+0
-1.313E-1	2.420E+0	4.130E+0
-1.330E-1	2.443E+0	4.182E+0
-1.346E-1	2.462E+0	4.120E+0
-1.313E-1	2.456E+0	4.139E+0
-1.297E-1	2.475E+0	4.185E+0
-1.330E-1	2.443E+0	4.159E+0
-1.330E-1	2.423E+0	4.136E+0
-1.297E-1	2.433E+0	4.175E+0
-1.313E-1	2.433E+0	4.146E+0
-1.313E-1	2.462E+0	4.045E+0
-1.346E-1	2.462E+0	4.107E+0
-1.265E-1	2.452E+0	4.165E+0
-1.297E-1	2.420E+0	4.149E+0
-1.346E-1	2.475E+0	4.126E+0
-1.330E-1	2.420E+0	4.165E+0
-1.313E-1	2.449E+0	4.149E+0
-1.313E-1	2.420E+0	4.091E+0
-1.362E-1	2.410E+0	4.100E+0
-1.330E-1	2.488E+0	4.178E+0
-1.297E-1	2.456E+0	4.107E+0
-1.281E-1	2.371E+0	4.123E+0
-1.313E-1	2.517E+0	4.133E+0
-1.330E-1	2.443E+0	4.152E+0
-1.297E-1	2.407E+0	4.113E+0
-1.281E-1	2.485E+0	4.081E+0
-1.346E-1	2.537E+0	4.143E+0
-1.346E-1	2.521E+0	4.097E+0
-1.281E-1	2.384E+0	4.120E+0
-1.313E-1	2.449E+0	4.087E+0
-1.330E-1	2.417E+0	4.094E+0
-1.346E-1	2.420E+0	4.224E+0
-1.297E-1	2.452E+0	4.143E+0
-1.281E-1	2.446E+0	4.133E+0
-1.330E-1	2.491E+0	4.159E+0
-1.330E-1	2.491E+0	4.055E+0
-1.313E-1	2.423E+0	4.143E+0
-1.297E-1	2.443E+0	4.159E+0
-1.313E-1	2.414E+0	4.172E+0
-1.330E-1	2.485E+0	4.139E+0
-1.297E-1	2.449E+0	4.113E+0
-1.313E-1	2.446E+0	4.104E+0
-1.362E-1	2.378E+0	4.165E+0
-1.313E-1	2.397E+0	4.126E+0
-1.313E-1	2.339E+0	4.172E+0
-1.297E-1	2.378E+0	4.065E+0
-1.346E-1	2.465E+0	4.139E+0
-1.330E-1	2.517E+0	4.149E+0
-1.313E-1	2.472E+0	4.175E+0
-1.313E-1	2.440E+0	4.130E+0
-1.330E-1	2.459E+0	4.133E+0
-1.330E-1	2.482E+0	4.087E+0
-1.281E-1	2.355E+0	4.074E+0
-1.313E-1	2.446E+0	4.084E+0
-1.330E-1	2.427E+0	4.120E+0
-1.330E-1	2.378E+0	4.117E+0
-1.297E-1	2.478E+0	4.123E+0
-1.313E-1	2.462E+0	4.126E+0
-1.313E-1	2.410E+0	4.207E+0
-1.330E-1	2.488E+0	4.178E+0
-1.281E-1	2.410E+0	4.071E+0
-1.346E-1	2.436E+0	4.113E+0
-1.313E-1	2.433E+0	4.123E+0
-1.346E-1	2.475E+0	4.182E+0
-1.281E-1	2.452E+0	4.097E+0
-1.297E-1	2.423E+0	4.126E+0
-1.313E-1	2.469E+0	4.065E+0
-1.346E-1	2.469E+0	4.159E+0
-1.297E-1	2.407E+0	4.146E+0
-1.281E-1	2.485E+0	4.126E+0
-1.362E-1	2.430E+0	4.107E+0
-1.362E-1	2.478E+0	4.185E+0
-1.297E-1	2.456E+0	4.211E+0
-1.281E-1	2.527E+0	3.993E+0
-1.330E-1	2.462E+0	4.139E+0
-1.346E-1	2.456E+0	4.143E+0
-1.297E-1	2.491E+0	4.198E+0
-1.313E-1	2.440E+0	4.130E+0
-1.362E-1	2.469E+0	4.078E+0
-1.362E-1	2.465E+0	4.188E+0
-1.297E-1	2.440E+0	4.130E+0
-1.330E-1	2.407E+0	4.097E+0
-1.330E-1	2.440E+0	4.094E+0
-1.330E-1	2.440E+0	4.130E+0
-1.313E-1	2.427E+0	4.049E+0
-1.313E-1	2.485E+0	4.094E+0
-1.346E-1	2.465E+0	4.146E+0
-1.330E-1	2.433E+0	4.130E+0
-1.297E-1	2.365E+0	4.081E+0
-1.297E-1	2.430E+0	4.217E+0
-1.346E-1	2.462E+0	4.139E+0
-1.313E-1	2.427E+0	4.143E+0
-1.281E-1	2.378E+0	4.136E+0
-1.330E-1	2.517E+0	4.165E+0
-1.313E-1	2.430E+0	4.240E+0
-1.313E-1	2.456E+0	4.185E+0
-1.297E-1	2.371E+0	4.104E+0
-1.281E-1	2.401E+0	4.139E+0
-1.346E-1	2.495E+0	4.107E+0
-1.346E-1	2.524E+0	4.143E+0
-1.281E-1	2.436E+0	4.149E+0
-1.297E-1	2.427E+0	4.156E+0
-1.297E-1	2.440E+0	4.165E+0
-1.330E-1	2.404E+0	4.100E+0
-1.297E-1	2.527E+0	4.123E+0
-1.330E-1	2.430E+0	4.065E+0
-1.330E-1	2.407E+0	4.039E+0
-1.330E-1	2.478E+0	4.117E+0
-1.313E-1	2.452E+0	4.165E+0
-1.330E-1	2.433E+0	4.074E+0
-1.362E-1	2.456E+0	4.113E+0
-1.346E-1	2.462E+0	4.107E+0
-1.297E-1	2.449E+0	4.097E+0
-1.297E-1	2.482E+0	4.133E+0
-1.313E-1	2.436E+0	4.097E+0
-1.330E-1	2.427E+0	4.152E+0
-1.281E-1	2.475E+0	4.165E+0
-1.265E-1	2.475E+0	4.117E+0
-1.330E-1	2.436E+0	4.117E+0
-1.346E-1	2.456E+0	4.117E+0
-1.265E-1	2.446E+0	4.139E+0
-1.297E-1	2.456E+0	4.175E+0
-1.313E-1	2.504E+0	4.159E+0
-1.346E-1	2.459E+0	4.156E+0
-1.297E-1	2.456E+0	4.159E+0
-1.313E-1	2.446E+0	4.172E+0
-1.330E-1	2.469E+0	4.204E+0
-1.330E-1	2.375E+0	4.143E+0
-1.297E-1	2.459E+0	4.084E+0
-1.313E-1	2.475E+0	4.178E+0
-1.330E-1	2.446E+0	4.049E+0
-1.330E-1	2.440E+0	4.097E+0
-1.281E-1	2.446E+0	4.097E+0
-1.265E-1	2.472E+0	4.133E+0
-1.330E-1	2.456E+0	4.113E+0
-1.346E-1	2.475E+0	4.087E+0
-1.313E-1	2.521E+0	4.100E+0
-1.330E-1	2.365E+0	4.110E+0
-1.346E-1	2.469E+0	4.146E+0
-1.346E-1	2.498E+0	4.136E+0
-1.281E-1	2.430E+0	4.061E+0
-1.281E-1	2.475E+0	4.126E+0
-1.346E-1	2.478E+0	4.169E+0
-1.330E-1	2.452E+0	4.100E+0
-1.313E-1	2.417E+0	4.162E+0
-1.297E-1	2.475E+0	3.990E+0
-1.346E-1	2.495E+0	4.117E+0
-1.330E-1	2.508E+0	4.104E+0
-1.297E-1	2.482E+0	4.110E+0
-1.330E-1	2.514E+0	4.113E+0
-1.313E-1	2.472E+0	4.110E+0
-1.330E-1	2.401E+0	4.091E+0
-1.281E-1	2.368E+0	4.136E+0
-1.297E-1	2.440E+0	4.117E+0
-1.378E-1	2.475E+0	4.194E+0
-1.330E-1	2.482E+0	4.104E+0
-1.330E-1	2.472E+0	4.094E+0
-1.313E-1	2.465E+0	4.065E+0
-1.330E-1	2.469E+0	4.130E+0
-1.362E-1	2.462E+0	4.113E+0
-1.313E-1	2.472E+0	4.091E+0
-1.313E-1	2.511E+0	4.165E+0
-1.346E-1	2.443E+0	4.110E+0
-1.346E-1	2.478E+0	4.126E+0
-1.281E-1	2.430E+0	4.201E+0
-1.297E-1	2.504E+0	4.224E+0
-1.346E-1	2.488E+0	4.081E+0
-1.313E-1	2.440E+0	4.126E+0
-1.265E-1	2.414E+0	4.061E+0
-1.313E-1	2.449E+0	4.078E+0
-1.313E-1	2.410E+0	4.081E+0
-1.330E-1	2.491E+0	4.104E+0
-1.281E-1	2.436E+0	4.091E+0
-1.313E-1	2.511E+0	4.175E+0
-1.346E-1	2.436E+0	4.152E+0
-1.313E-1	2.534E+0	4.169E+0
-1.297E-1	2.446E+0	4.133E+0
-1.313E-1	2.436E+0	4.094E+0
-1.346E-1	2.371E+0	4.042E+0
-1.330E-1	2.465E+0	4.175E+0
-1.313E-1	2.459E+0	4.194E+0
-1.281E-1	2.540E+0	4.159E+0
-1.330E-1	2.462E+0	4.172E+0
-1.297E-1	2.482E+0	4.107E+0
-1.281E-1	2.417E+0	4.100E+0
-1.297E-1	2.420E+0	4.094E+0
-1.346E-1	2.456E+0	4.107E+0
-1.330E-1	2.436E+0	4.201E+0
-1.281E-1	2.459E+0	4.136E+0
-1.297E-1	2.456E+0	4.165E+0
-1.313E-1	2.482E+0	4.055E+0
-1.313E-1	2.462E+0	4.194E+0
-1.297E-1	2.427E+0	4.220E+0
-1.297E-1	2.524E+0	4.146E+0
-1.346E-1	2.491E+0	4.055E+0
-1.330E-1	2.495E+0	4.146E+0
-1.297E-1	2.440E+0	4.091E+0
-1.313E-1	2.469E+0	4.104E+0
-1.313E-1	2.456E+0	4.084E+0
-1.313E-1	2.498E+0	4.139E+0
-1.297E-1	2.469E+0	4.182E+0
-1.313E-1	2.401E+0	4.052E+0
-1.330E-1	2.378E+0	4.139E+0
-1.346E-1	2.430E+0	4.149E+0
-1.281E-1	2.478E+0	4.136E+0
-1.281E-1	2.501E+0	4.152E+0
-1.346E-1	2.430E+0	4.136E+0
-1.330E-1	2.446E+0	4.084E+0
-1.313E-1	2.475E+0	4.227E+0
-1.313E-1	2.459E+0	4.087E+0
-1.362E-1	2.427E+0	4.110E+0
-1.313E-1	2.436E+0	4.237E+0
-1.313E-1	2.436E+0	4.100E+0
-1.297E-1	2.459E+0	4.094E+0
-1.378E-1	2.465E+0	4.139E+0
-1.330E-1	2.459E+0	4.152E+0
-1.313E-1	2.459E+0	4.201E+0
-1.281E-1	2.462E+0	4.172E+0
-1.330E-1	2.449E+0	4.120E+0
-1.346E-1	2.436E+0	4.068E+0
-1.281E-1	2.430E+0	4.126E+0
-1.281E-1	2.433E+0	4.087E+0
-1.330E-1	2.410E+0	4.182E+0
-1.313E-1	2.459E+0	4.117E+0
-1.297E-1	2.427E+0	4.149E+0
-1.313E-1	2.420E+0	4.143E+0
-1.330E-1	2.465E+0	4.097E+0
-1.346E-1	2.430E+0	4.123E+0
-1.281E-1	2.456E+0	4.074E+0
-1.297E-1	2.517E+0	4.152E+0
-1.330E-1	2.462E+0	4.097E+0
-1.346E-1	2.517E+0	4.146E+0
-1.281E-1	2.491E+0	4.120E+0
-1.281E-1	2.534E+0	4.104E+0
-1.330E-1	2.495E+0	4.097E+0
-1.330E-1	2.462E+0	4.162E+0
-1.297E-1	2.491E+0	4.136E+0
-1.297E-1	2.501E+0	4.074E+0
-1.362E-1	2.427E+0	4.133E+0
-1.330E-1	2.511E+0	4.143E+0
-1.297E-1	2.498E+0	3.977E+0
-1.297E-1	2.452E+0	4.133E+0
-1.346E-1	2.436E+0	4.172E+0
[truncated: 93,967 more rows]
