# Supplementary material for: Improved ANAP incorporation and VCF analysis reveal details of P2X7 current facilitation and a limited conformational interplay between ATP binding and the intracellular ballast domain
Source: eLife. 2023 Jan 4;12:e82479. doi: 10.7554/eLife.82479 (PMC9859053; doi:10.7554/eLife.82479)
Supplement: Figure 3—source data 1. [file elife-82479-fig3-data1.zip › Figure-3_source-data-1/K127_j08#24.csv]

-7.964E-1	8.382E+0	1.801E+1
-7.964E-1	8.493E+0	1.795E+1
-7.964E-1	8.279E+0	1.818E+1
-7.931E-1	8.262E+0	1.819E+1
-7.947E-1	8.496E+0	1.808E+1
-7.964E-1	8.353E+0	1.802E+1
-7.964E-1	8.266E+0	1.820E+1
-7.947E-1	8.356E+0	1.808E+1
-7.964E-1	8.415E+0	1.808E+1
-7.964E-1	8.431E+0	1.809E+1
-7.931E-1	8.379E+0	1.808E+1
-7.915E-1	8.324E+0	1.794E+1
-7.947E-1	8.379E+0	1.795E+1
-7.996E-1	8.376E+0	1.812E+1
-7.931E-1	8.350E+0	1.810E+1
-7.931E-1	8.350E+0	1.817E+1
-7.996E-1	8.382E+0	1.802E+1
-7.964E-1	8.282E+0	1.811E+1
-7.947E-1	8.236E+0	1.804E+1
-7.931E-1	8.379E+0	1.817E+1
-7.947E-1	8.376E+0	1.807E+1
-7.996E-1	8.366E+0	1.810E+1
-7.947E-1	8.425E+0	1.787E+1
-7.947E-1	8.451E+0	1.816E+1
-7.964E-1	8.395E+0	1.820E+1
-7.996E-1	8.220E+0	1.812E+1
-7.931E-1	8.425E+0	1.832E+1
-7.915E-1	8.337E+0	1.800E+1
-7.980E-1	8.480E+0	1.795E+1
-7.996E-1	8.340E+0	1.807E+1
-7.931E-1	8.298E+0	1.820E+1
-7.915E-1	8.395E+0	1.803E+1
-7.964E-1	8.434E+0	1.798E+1
-7.980E-1	8.369E+0	1.804E+1
-7.964E-1	8.369E+0	1.796E+1
-7.899E-1	8.318E+0	1.798E+1
-7.964E-1	8.292E+0	1.801E+1
-7.996E-1	8.318E+0	1.823E+1
-7.931E-1	8.408E+0	1.820E+1
-7.947E-1	8.246E+0	1.810E+1
-7.964E-1	8.369E+0	1.802E+1
-7.980E-1	8.382E+0	1.816E+1
-7.964E-1	8.279E+0	1.811E+1
-7.915E-1	8.275E+0	1.814E+1
-7.980E-1	8.262E+0	1.816E+1
-7.980E-1	8.373E+0	1.817E+1
-7.964E-1	8.402E+0	1.796E+1
-7.915E-1	8.415E+0	1.806E+1
-7.980E-1	8.399E+0	1.803E+1
-7.964E-1	8.337E+0	1.808E+1
-7.947E-1	8.447E+0	1.807E+1
-7.947E-1	8.288E+0	1.816E+1
-7.980E-1	8.337E+0	1.805E+1
-7.996E-1	8.382E+0	1.807E+1
-7.947E-1	8.363E+0	1.824E+1
-7.931E-1	8.425E+0	1.815E+1
-7.964E-1	8.373E+0	1.817E+1
-7.996E-1	8.379E+0	1.802E+1
-7.931E-1	8.366E+0	1.818E+1
-7.931E-1	8.295E+0	1.826E+1
-7.996E-1	8.350E+0	1.807E+1
-7.980E-1	8.408E+0	1.814E+1
-7.947E-1	8.347E+0	1.805E+1
-7.947E-1	8.327E+0	1.824E+1
-7.964E-1	8.395E+0	1.809E+1
-7.964E-1	8.266E+0	1.807E+1
-7.980E-1	8.373E+0	1.803E+1
-7.947E-1	8.389E+0	1.800E+1
-7.980E-1	8.402E+0	1.814E+1
-7.964E-1	8.340E+0	1.802E+1
-7.947E-1	8.350E+0	1.822E+1
-7.931E-1	8.412E+0	1.824E+1
-7.980E-1	8.269E+0	1.800E+1
-7.980E-1	8.337E+0	1.806E+1
-7.947E-1	8.356E+0	1.820E+1
-7.947E-1	8.379E+0	1.808E+1
-8.012E-1	8.405E+0	1.788E+1
-8.012E-1	8.392E+0	1.799E+1
-7.964E-1	8.343E+0	1.816E+1
-7.915E-1	8.301E+0	1.807E+1
-7.980E-1	8.415E+0	1.818E+1
-7.996E-1	8.376E+0	1.814E+1
-7.947E-1	8.454E+0	1.807E+1
-7.931E-1	8.311E+0	1.819E+1
-7.964E-1	8.476E+0	1.804E+1
-7.980E-1	8.431E+0	1.799E+1
-7.964E-1	8.399E+0	1.809E+1
-7.947E-1	8.343E+0	1.816E+1
-7.964E-1	8.298E+0	1.823E+1
-7.996E-1	8.395E+0	1.820E+1
-7.947E-1	8.327E+0	1.803E+1
-7.931E-1	8.421E+0	1.811E+1
-7.980E-1	8.262E+0	1.808E+1
-7.996E-1	8.428E+0	1.822E+1
-7.947E-1	8.321E+0	1.815E+1
-7.947E-1	8.321E+0	1.813E+1
-7.964E-1	8.327E+0	1.781E+1
-7.996E-1	8.395E+0	1.799E+1
-7.915E-1	8.340E+0	1.797E+1
-7.931E-1	8.327E+0	1.796E+1
-7.964E-1	8.282E+0	1.801E+1
-7.980E-1	8.373E+0	1.809E+1
-7.931E-1	8.386E+0	1.817E+1
-7.947E-1	8.305E+0	1.807E+1
-7.947E-1	8.509E+0	1.798E+1
-8.028E-1	8.389E+0	1.823E+1
-7.964E-1	8.347E+0	1.797E+1
-7.947E-1	8.382E+0	1.806E+1
-7.964E-1	8.428E+0	1.820E+1
-7.996E-1	8.356E+0	1.814E+1
-7.947E-1	8.356E+0	1.808E+1
-7.931E-1	8.230E+0	1.818E+1
-7.980E-1	8.412E+0	1.814E+1
-8.028E-1	8.292E+0	1.803E+1
-7.964E-1	8.415E+0	1.812E+1
-7.931E-1	8.421E+0	1.804E+1
-7.980E-1	8.415E+0	1.812E+1
-7.964E-1	8.318E+0	1.809E+1
-7.947E-1	8.298E+0	1.808E+1
-7.931E-1	8.369E+0	1.816E+1
-7.964E-1	8.476E+0	1.810E+1
-8.012E-1	8.425E+0	1.801E+1
-7.947E-1	8.282E+0	1.806E+1
-7.947E-1	8.373E+0	1.793E+1
-7.964E-1	8.418E+0	1.799E+1
-7.996E-1	8.476E+0	1.818E+1
-7.964E-1	8.233E+0	1.805E+1
-7.964E-1	8.425E+0	1.795E+1
-7.964E-1	8.454E+0	1.798E+1
-7.980E-1	8.431E+0	1.796E+1
-7.947E-1	8.428E+0	1.817E+1
-7.915E-1	8.246E+0	1.806E+1
-7.964E-1	8.431E+0	1.825E+1
-7.980E-1	8.363E+0	1.806E+1
-7.931E-1	8.418E+0	1.837E+1
-7.931E-1	8.395E+0	1.805E+1
-7.980E-1	8.337E+0	1.816E+1
-7.996E-1	8.347E+0	1.816E+1
-7.931E-1	8.337E+0	1.820E+1
-7.931E-1	8.405E+0	1.804E+1
-7.996E-1	8.399E+0	1.820E+1
-7.996E-1	8.389E+0	1.793E+1
-7.964E-1	8.363E+0	1.828E+1
-7.931E-1	8.376E+0	1.798E+1
-7.964E-1	8.467E+0	1.819E+1
-7.996E-1	8.425E+0	1.809E+1
-7.964E-1	8.382E+0	1.813E+1
-7.931E-1	8.454E+0	1.811E+1
-7.964E-1	8.356E+0	1.826E+1
-7.996E-1	8.334E+0	1.817E+1
-7.947E-1	8.194E+0	1.822E+1
-7.964E-1	8.464E+0	1.824E+1
-7.964E-1	8.337E+0	1.806E+1
-8.028E-1	8.389E+0	1.791E+1
-7.931E-1	8.412E+0	1.812E+1
-7.947E-1	8.366E+0	1.813E+1
-7.996E-1	8.318E+0	1.807E+1
-8.012E-1	8.340E+0	1.799E+1
-7.947E-1	8.298E+0	1.805E+1
-7.947E-1	8.428E+0	1.790E+1
-8.012E-1	8.253E+0	1.814E+1
-8.012E-1	8.288E+0	1.798E+1
-7.947E-1	8.334E+0	1.805E+1
-7.964E-1	8.428E+0	1.813E+1
-7.964E-1	8.373E+0	1.809E+1
-8.012E-1	8.373E+0	1.809E+1
-7.947E-1	8.522E+0	1.807E+1
-7.931E-1	8.275E+0	1.803E+1
-7.964E-1	8.301E+0	1.809E+1
-7.980E-1	8.412E+0	1.794E+1
-7.947E-1	8.373E+0	1.811E+1
-7.964E-1	8.314E+0	1.808E+1
-7.980E-1	8.353E+0	1.818E+1
-7.980E-1	8.457E+0	1.808E+1
-7.931E-1	8.395E+0	1.802E+1
-7.964E-1	8.441E+0	1.808E+1
-7.980E-1	8.165E+0	1.789E+1
-7.996E-1	8.467E+0	1.800E+1
-7.980E-1	8.353E+0	1.805E+1
-7.931E-1	8.353E+0	1.791E+1
-7.996E-1	8.421E+0	1.809E+1
-8.012E-1	8.347E+0	1.798E+1
-7.947E-1	8.366E+0	1.811E+1
-7.964E-1	8.460E+0	1.802E+1
-7.931E-1	8.236E+0	1.810E+1
-8.012E-1	8.379E+0	1.817E+1
-7.947E-1	8.298E+0	1.795E+1
-7.947E-1	8.327E+0	1.810E+1
-7.980E-1	8.343E+0	1.821E+1
-8.012E-1	8.350E+0	1.793E+1
-7.947E-1	8.340E+0	1.816E+1
-7.947E-1	8.418E+0	1.822E+1
-8.012E-1	8.428E+0	1.801E+1
-7.996E-1	8.350E+0	1.789E+1
-7.915E-1	8.240E+0	1.821E+1
-7.947E-1	8.425E+0	1.798E+1
-7.996E-1	8.399E+0	1.802E+1
-7.996E-1	8.210E+0	1.812E+1
-7.947E-1	8.489E+0	1.804E+1
-7.947E-1	8.486E+0	1.821E+1
-7.964E-1	8.223E+0	1.819E+1
-8.012E-1	8.382E+0	1.811E+1
-7.964E-1	8.272E+0	1.805E+1
-7.931E-1	8.369E+0	1.804E+1
-7.980E-1	8.382E+0	1.809E+1
-7.980E-1	8.353E+0	1.813E+1
-7.931E-1	8.305E+0	1.821E+1
-7.915E-1	8.298E+0	1.812E+1
-7.964E-1	8.243E+0	1.789E+1
-7.996E-1	8.389E+0	1.795E+1
-7.980E-1	8.314E+0	1.813E+1
-7.947E-1	8.246E+0	1.809E+1
-7.980E-1	8.421E+0	1.802E+1
-7.996E-1	8.395E+0	1.818E+1
-7.964E-1	8.321E+0	1.816E+1
-7.931E-1	8.337E+0	1.802E+1
-7.980E-1	8.415E+0	1.807E+1
-8.012E-1	8.324E+0	1.813E+1
-7.931E-1	8.356E+0	1.799E+1
-7.931E-1	8.399E+0	1.804E+1
-7.996E-1	8.464E+0	1.818E+1
-7.996E-1	8.340E+0	1.798E+1
-7.964E-1	8.360E+0	1.807E+1
-7.964E-1	8.337E+0	1.827E+1
-7.964E-1	8.460E+0	1.791E+1
-7.996E-1	8.256E+0	1.806E+1
-7.964E-1	8.441E+0	1.825E+1
-7.947E-1	8.392E+0	1.819E+1
-7.996E-1	8.428E+0	1.802E+1
-8.012E-1	8.279E+0	1.822E+1
-7.980E-1	8.473E+0	1.824E+1
-7.947E-1	8.405E+0	1.799E+1
-7.980E-1	8.324E+0	1.827E+1
-8.028E-1	8.373E+0	1.793E+1
-7.964E-1	8.425E+0	1.789E+1
-7.947E-1	8.227E+0	1.814E+1
-7.980E-1	8.408E+0	1.821E+1
-7.980E-1	8.373E+0	1.813E+1
-7.980E-1	8.438E+0	1.806E+1
-7.964E-1	8.428E+0	1.806E+1
-7.980E-1	8.347E+0	1.797E+1
-7.980E-1	8.405E+0	1.803E+1
-7.947E-1	8.402E+0	1.796E+1
-7.947E-1	8.451E+0	1.788E+1
-7.980E-1	8.275E+0	1.789E+1
-7.996E-1	8.324E+0	1.813E+1
-7.964E-1	8.259E+0	1.787E+1
-7.931E-1	8.220E+0	1.801E+1
-7.980E-1	8.363E+0	1.812E+1
-7.980E-1	8.305E+0	1.814E+1
-7.980E-1	8.428E+0	1.804E+1
-7.931E-1	8.447E+0	1.821E+1
-8.012E-1	8.282E+0	1.815E+1
-7.996E-1	8.444E+0	1.808E+1
-7.964E-1	8.386E+0	1.792E+1
-7.947E-1	8.421E+0	1.787E+1
-7.996E-1	8.428E+0	1.802E+1
-7.980E-1	8.386E+0	1.812E+1
-7.931E-1	8.428E+0	1.815E+1
-7.947E-1	8.279E+0	1.805E+1
-7.980E-1	8.295E+0	1.811E+1
-7.996E-1	8.269E+0	1.817E+1
-7.947E-1	8.428E+0	1.811E+1
-7.931E-1	8.389E+0	1.803E+1
-7.980E-1	8.405E+0	1.790E+1
-7.980E-1	8.337E+0	1.790E+1
-7.947E-1	8.331E+0	1.795E+1
-7.947E-1	8.279E+0	1.806E+1
-8.012E-1	8.337E+0	1.827E+1
-7.964E-1	8.451E+0	1.813E+1
-7.947E-1	8.379E+0	1.799E+1
-7.915E-1	8.418E+0	1.793E+1
-7.996E-1	8.402E+0	1.808E+1
-7.996E-1	8.347E+0	1.814E+1
-7.964E-1	8.314E+0	1.817E+1
-7.947E-1	8.334E+0	1.793E+1
-7.980E-1	8.395E+0	1.810E+1
-8.012E-1	8.360E+0	1.807E+1
-7.931E-1	8.324E+0	1.816E+1
-7.947E-1	8.360E+0	1.815E+1
-7.996E-1	8.240E+0	1.799E+1
-7.996E-1	8.314E+0	1.805E+1
-7.964E-1	8.327E+0	1.812E+1
-7.947E-1	8.428E+0	1.808E+1
-7.980E-1	8.350E+0	1.789E+1
-8.012E-1	8.353E+0	1.797E+1
-7.996E-1	8.275E+0	1.806E+1
-7.947E-1	8.415E+0	1.797E+1
-7.980E-1	8.298E+0	1.822E+1
-7.980E-1	8.314E+0	1.793E+1
-7.947E-1	8.379E+0	1.803E+1
-7.964E-1	8.366E+0	1.808E+1
-7.980E-1	8.405E+0	1.803E+1
-7.996E-1	8.311E+0	1.809E+1
-7.980E-1	8.246E+0	1.810E+1
-7.947E-1	8.379E+0	1.814E+1
-7.980E-1	8.311E+0	1.813E+1
-8.012E-1	8.259E+0	1.805E+1
-7.964E-1	8.321E+0	1.803E+1
-7.964E-1	8.253E+0	1.797E+1
-7.980E-1	8.363E+0	1.802E+1
-7.964E-1	8.295E+0	1.793E+1
-7.947E-1	8.382E+0	1.804E+1
-7.931E-1	8.483E+0	1.820E+1
-7.980E-1	8.395E+0	1.803E+1
-7.996E-1	8.269E+0	1.792E+1
-7.964E-1	8.356E+0	1.791E+1
-7.931E-1	8.441E+0	1.795E+1
-7.964E-1	8.408E+0	1.797E+1
-8.028E-1	8.373E+0	1.803E+1
-7.964E-1	8.321E+0	1.811E+1
-7.980E-1	8.363E+0	1.802E+1
-7.964E-1	8.425E+0	1.805E+1
-8.012E-1	8.308E+0	1.808E+1
-7.947E-1	8.256E+0	1.808E+1
-7.931E-1	8.337E+0	1.807E+1
-7.980E-1	8.418E+0	1.813E+1
-7.996E-1	8.408E+0	1.810E+1
-7.931E-1	8.356E+0	1.817E+1
-7.931E-1	8.379E+0	1.785E+1
-7.980E-1	8.282E+0	1.815E+1
-8.012E-1	8.259E+0	1.813E+1
-7.947E-1	8.288E+0	1.796E+1
-7.947E-1	8.369E+0	1.807E+1
-8.012E-1	8.301E+0	1.809E+1
-8.028E-1	8.295E+0	1.802E+1
-7.964E-1	8.243E+0	1.803E+1
-7.947E-1	8.438E+0	1.805E+1
-7.980E-1	8.282E+0	1.808E+1
-7.996E-1	8.382E+0	1.806E+1
-7.931E-1	8.412E+0	1.797E+1
-7.964E-1	8.415E+0	1.820E+1
-7.996E-1	8.343E+0	1.797E+1
-8.012E-1	8.405E+0	1.801E+1
-7.964E-1	8.434E+0	1.839E+1
-7.964E-1	8.282E+0	1.810E+1
-7.980E-1	8.340E+0	1.809E+1
-8.012E-1	8.334E+0	1.819E+1
-7.980E-1	8.282E+0	1.807E+1
-7.980E-1	8.334E+0	1.807E+1
-8.012E-1	8.337E+0	1.811E+1
-8.028E-1	8.496E+0	1.819E+1
-7.947E-1	8.476E+0	1.790E+1
-7.931E-1	8.292E+0	1.809E+1
-7.996E-1	8.545E+0	1.789E+1
-8.012E-1	8.298E+0	1.805E+1
-7.915E-1	8.408E+0	1.799E+1
-7.947E-1	8.408E+0	1.808E+1
-7.996E-1	8.356E+0	1.796E+1
-8.012E-1	8.395E+0	1.815E+1
-7.964E-1	8.467E+0	1.799E+1
-7.964E-1	8.327E+0	1.793E+1
-7.980E-1	8.376E+0	1.808E+1
-8.045E-1	8.389E+0	1.804E+1
-7.947E-1	8.451E+0	1.800E+1
-7.964E-1	8.389E+0	1.811E+1
-8.028E-1	8.366E+0	1.802E+1
-8.012E-1	8.288E+0	1.808E+1
-7.947E-1	8.301E+0	1.799E+1
-7.964E-1	8.308E+0	1.796E+1
-8.012E-1	8.499E+0	1.811E+1
-8.012E-1	8.337E+0	1.799E+1
-7.980E-1	8.340E+0	1.789E+1
-7.947E-1	8.431E+0	1.815E+1
-7.964E-1	8.347E+0	1.803E+1
-8.028E-1	8.340E+0	1.814E+1
-7.980E-1	8.256E+0	1.800E+1
-7.964E-1	8.438E+0	1.798E+1
-7.996E-1	8.376E+0	1.811E+1
-7.996E-1	8.363E+0	1.830E+1
-7.964E-1	8.405E+0	1.822E+1
-7.964E-1	8.272E+0	1.803E+1
-8.028E-1	8.350E+0	1.815E+1
-7.980E-1	8.369E+0	1.789E+1
-7.996E-1	8.337E+0	1.805E+1
-7.947E-1	8.541E+0	1.807E+1
-7.964E-1	8.301E+0	1.796E+1
-7.996E-1	8.347E+0	1.819E+1
-7.980E-1	8.376E+0	1.791E+1
-7.964E-1	8.386E+0	1.803E+1
-8.012E-1	8.444E+0	1.821E+1
-8.012E-1	8.301E+0	1.800E+1
-7.964E-1	8.331E+0	1.800E+1
-7.964E-1	8.460E+0	1.786E+1
-7.980E-1	8.382E+0	1.800E+1
-7.996E-1	8.360E+0	1.805E+1
-7.931E-1	8.418E+0	1.823E+1
-7.947E-1	8.321E+0	1.796E+1
-7.996E-1	8.369E+0	1.817E+1
-8.012E-1	8.366E+0	1.808E+1
-7.947E-1	8.340E+0	1.794E+1
-7.980E-1	8.395E+0	1.804E+1
-7.980E-1	8.366E+0	1.816E+1
-8.012E-1	8.395E+0	1.789E+1
-7.947E-1	8.386E+0	1.802E+1
-7.931E-1	8.201E+0	1.793E+1
-7.996E-1	8.421E+0	1.816E+1
-8.012E-1	8.331E+0	1.797E+1
-7.964E-1	8.425E+0	1.796E+1
-7.947E-1	8.298E+0	1.797E+1
-7.996E-1	8.373E+0	1.799E+1
-7.996E-1	8.353E+0	1.807E+1
-7.931E-1	8.279E+0	1.800E+1
-7.947E-1	8.347E+0	1.806E+1
-8.012E-1	8.266E+0	1.822E+1
-7.996E-1	8.428E+0	1.796E+1
-7.947E-1	8.269E+0	1.806E+1
-7.964E-1	8.382E+0	1.800E+1
-7.996E-1	8.331E+0	1.792E+1
-8.012E-1	8.253E+0	1.791E+1
-7.947E-1	8.382E+0	1.787E+1
-7.947E-1	8.369E+0	1.813E+1
-8.012E-1	8.279E+0	1.811E+1
-7.996E-1	8.295E+0	1.784E+1
-7.980E-1	8.405E+0	1.797E+1
-7.947E-1	8.246E+0	1.800E+1
-7.996E-1	8.343E+0	1.795E+1
-7.980E-1	8.379E+0	1.816E+1
-7.980E-1	8.389E+0	1.802E+1
-7.915E-1	8.256E+0	1.788E+1
-7.996E-1	8.266E+0	1.801E+1
-7.996E-1	8.334E+0	1.806E+1
-7.980E-1	8.389E+0	1.788E+1
-7.964E-1	8.324E+0	1.799E+1
-7.996E-1	8.467E+0	1.793E+1
-7.980E-1	8.295E+0	1.797E+1
-7.964E-1	8.412E+0	1.793E+1
-7.947E-1	8.308E+0	1.797E+1
-8.012E-1	8.444E+0	1.787E+1
-7.980E-1	8.369E+0	1.811E+1
-7.964E-1	8.405E+0	1.785E+1
-7.947E-1	8.366E+0	1.799E+1
-8.045E-1	8.382E+0	1.819E+1
-7.996E-1	8.334E+0	1.810E+1
-7.964E-1	8.386E+0	1.794E+1
-7.931E-1	8.246E+0	1.793E+1
-7.996E-1	8.240E+0	1.801E+1
-7.980E-1	8.408E+0	1.804E+1
-7.947E-1	8.408E+0	1.809E+1
-7.947E-1	8.343E+0	1.809E+1
-7.996E-1	8.321E+0	1.817E+1
-8.012E-1	8.363E+0	1.804E+1
-7.980E-1	8.314E+0	1.819E+1
-7.980E-1	8.356E+0	1.804E+1
-7.996E-1	8.428E+0	1.803E+1
-8.028E-1	8.324E+0	1.801E+1
-7.964E-1	8.360E+0	1.809E+1
-7.947E-1	8.444E+0	1.787E+1
-7.996E-1	8.373E+0	1.796E+1
-8.028E-1	8.454E+0	1.786E+1
-7.980E-1	8.386E+0	1.807E+1
-7.947E-1	8.421E+0	1.808E+1
-8.012E-1	8.295E+0	1.820E+1
-7.980E-1	8.386E+0	1.804E+1
-7.947E-1	8.243E+0	1.809E+1
-7.947E-1	8.340E+0	1.803E+1
-7.996E-1	8.434E+0	1.816E+1
-7.996E-1	8.198E+0	1.796E+1
-7.947E-1	8.305E+0	1.803E+1
-7.947E-1	8.360E+0	1.817E+1
-8.012E-1	8.353E+0	1.803E+1
-8.012E-1	8.288E+0	1.802E+1
-7.980E-1	8.301E+0	1.816E+1
-7.947E-1	8.295E+0	1.806E+1
-7.996E-1	8.340E+0	1.811E+1
-8.012E-1	8.353E+0	1.805E+1
-7.964E-1	8.292E+0	1.807E+1
-7.980E-1	8.405E+0	1.808E+1
-7.996E-1	8.389E+0	1.811E+1
-7.996E-1	8.366E+0	1.816E+1
-7.964E-1	8.324E+0	1.788E+1
-7.947E-1	8.392E+0	1.790E+1
-8.012E-1	8.395E+0	1.810E+1
-8.012E-1	8.311E+0	1.794E+1
-7.947E-1	8.340E+0	1.793E+1
-7.947E-1	8.285E+0	1.799E+1
-8.028E-1	8.506E+0	1.800E+1
-7.980E-1	8.512E+0	1.805E+1
-7.964E-1	8.356E+0	1.793E+1
-7.996E-1	8.318E+0	1.794E+1
-8.012E-1	8.389E+0	1.793E+1
-7.996E-1	8.353E+0	1.797E+1
-7.980E-1	8.223E+0	1.827E+1
-7.964E-1	8.279E+0	1.808E+1
-7.980E-1	8.275E+0	1.800E+1
-7.980E-1	8.295E+0	1.781E+1
-7.964E-1	8.314E+0	1.810E+1
-7.964E-1	8.363E+0	1.794E+1
-7.996E-1	8.318E+0	1.808E+1
-8.045E-1	8.282E+0	1.785E+1
-7.947E-1	8.421E+0	1.803E+1
-7.964E-1	8.382E+0	1.798E+1
-8.012E-1	8.347E+0	1.804E+1
-7.980E-1	8.392E+0	1.811E+1
-7.980E-1	8.412E+0	1.801E+1
-7.980E-1	8.425E+0	1.805E+1
-7.996E-1	8.464E+0	1.820E+1
-8.045E-1	8.272E+0	1.792E+1
-7.964E-1	8.386E+0	1.801E+1
-7.996E-1	8.318E+0	1.816E+1
-7.996E-1	8.473E+0	1.797E+1
-7.996E-1	8.363E+0	1.797E+1
-7.947E-1	8.311E+0	1.794E+1
-7.980E-1	8.360E+0	1.805E+1
-7.980E-1	8.473E+0	1.798E+1
-8.028E-1	8.308E+0	1.793E+1
-7.964E-1	8.331E+0	1.790E+1
-7.947E-1	8.272E+0	1.799E+1
-7.996E-1	8.425E+0	1.807E+1
-8.045E-1	8.405E+0	1.787E+1
-7.947E-1	8.337E+0	1.801E+1
-7.964E-1	8.418E+0	1.803E+1
-7.996E-1	8.405E+0	1.808E+1
-8.028E-1	8.343E+0	1.802E+1
-7.947E-1	8.337E+0	1.800E+1
-7.964E-1	8.356E+0	1.790E+1
-8.028E-1	8.347E+0	1.811E+1
-8.028E-1	8.327E+0	1.799E+1
-7.964E-1	8.327E+0	1.809E+1
-7.980E-1	8.376E+0	1.813E+1
-8.012E-1	8.259E+0	1.781E+1
-8.028E-1	8.447E+0	1.796E+1
-7.964E-1	8.353E+0	1.799E+1
-7.931E-1	8.334E+0	1.799E+1
-7.996E-1	8.360E+0	1.803E+1
-7.996E-1	8.230E+0	1.801E+1
-7.964E-1	8.363E+0	1.797E+1
-7.964E-1	8.220E+0	1.796E+1
-8.012E-1	8.373E+0	1.801E+1
-7.996E-1	8.318E+0	1.805E+1
-7.964E-1	8.318E+0	1.809E+1
-7.964E-1	8.421E+0	1.795E+1
-7.980E-1	8.386E+0	1.802E+1
-7.996E-1	8.301E+0	1.795E+1
-7.947E-1	8.451E+0	1.803E+1
-7.980E-1	8.408E+0	1.815E+1
-7.980E-1	8.405E+0	1.806E+1
-8.012E-1	8.425E+0	1.808E+1
-7.964E-1	8.292E+0	1.801E+1
-7.964E-1	8.356E+0	1.806E+1
-7.980E-1	8.334E+0	1.801E+1
-8.012E-1	8.343E+0	1.810E+1
-7.964E-1	8.379E+0	1.787E+1
-7.980E-1	8.288E+0	1.822E+1
-8.012E-1	8.366E+0	1.801E+1
-8.012E-1	8.227E+0	1.791E+1
-7.964E-1	8.353E+0	1.805E+1
-7.980E-1	8.389E+0	1.802E+1
-7.996E-1	8.308E+0	1.793E+1
-8.012E-1	8.324E+0	1.806E+1
-7.980E-1	8.314E+0	1.795E+1
-7.964E-1	8.425E+0	1.806E+1
-8.012E-1	8.301E+0	1.797E+1
-8.028E-1	8.363E+0	1.812E+1
-7.980E-1	8.305E+0	1.805E+1
-7.996E-1	8.305E+0	1.796E+1
-8.012E-1	8.331E+0	1.795E+1
-8.028E-1	8.376E+0	1.811E+1
-7.931E-1	8.389E+0	1.797E+1
-7.996E-1	8.363E+0	1.808E+1
-7.996E-1	8.382E+0	1.804E+1
-8.028E-1	8.392E+0	1.803E+1
-7.964E-1	8.386E+0	1.800E+1
-7.964E-1	8.353E+0	1.812E+1
-8.012E-1	8.340E+0	1.800E+1
-8.012E-1	8.369E+0	1.809E+1
-7.980E-1	8.272E+0	1.800E+1
-7.964E-1	8.405E+0	1.806E+1
-7.964E-1	8.369E+0	1.800E+1
-7.996E-1	8.272E+0	1.799E+1
-7.996E-1	8.207E+0	1.788E+1
-7.964E-1	8.288E+0	1.810E+1
-7.980E-1	8.347E+0	1.790E+1
-8.045E-1	8.266E+0	1.807E+1
-7.996E-1	8.272E+0	1.803E+1
-7.931E-1	8.324E+0	1.807E+1
-8.012E-1	8.327E+0	1.792E+1
-8.028E-1	8.431E+0	1.824E+1
-7.964E-1	8.366E+0	1.798E+1
-7.947E-1	8.382E+0	1.802E+1
-8.045E-1	8.389E+0	1.797E+1
-8.028E-1	8.249E+0	1.810E+1
-7.996E-1	8.272E+0	1.807E+1
-7.947E-1	8.489E+0	1.794E+1
-7.980E-1	8.399E+0	1.800E+1
-7.996E-1	8.360E+0	1.813E+1
-7.996E-1	8.288E+0	1.790E+1
-7.947E-1	8.376E+0	1.784E+1
-7.996E-1	8.314E+0	1.794E+1
-7.996E-1	8.480E+0	1.795E+1
-7.980E-1	8.321E+0	1.779E+1
-7.996E-1	8.399E+0	1.800E+1
-7.996E-1	8.356E+0	1.801E+1
-7.996E-1	8.350E+0	1.798E+1
-7.947E-1	8.356E+0	1.795E+1
-7.947E-1	8.356E+0	1.806E+1
-8.028E-1	8.318E+0	1.808E+1
-7.996E-1	8.418E+0	1.802E+1
-7.980E-1	8.386E+0	1.820E+1
-7.996E-1	8.382E+0	1.815E+1
-8.028E-1	8.532E+0	1.802E+1
-8.045E-1	8.366E+0	1.810E+1
-7.980E-1	8.337E+0	1.822E+1
-7.947E-1	8.343E+0	1.792E+1
-7.996E-1	8.308E+0	1.791E+1
-8.012E-1	8.382E+0	1.802E+1
-7.996E-1	8.386E+0	1.795E+1
-7.964E-1	8.285E+0	1.821E+1
-8.012E-1	8.269E+0	1.804E+1
-8.028E-1	8.314E+0	1.803E+1
-7.964E-1	8.337E+0	1.801E+1
-7.980E-1	8.356E+0	1.808E+1
-8.028E-1	8.399E+0	1.806E+1
-7.996E-1	8.415E+0	1.809E+1
-7.947E-1	8.262E+0	1.799E+1
-7.931E-1	8.249E+0	1.801E+1
-8.012E-1	8.399E+0	1.804E+1
-8.028E-1	8.246E+0	1.797E+1
-7.964E-1	8.480E+0	1.805E+1
-7.980E-1	8.324E+0	1.808E+1
-8.012E-1	8.386E+0	1.814E+1
-8.028E-1	8.334E+0	1.794E+1
-7.947E-1	8.327E+0	1.800E+1
-7.980E-1	8.408E+0	1.817E+1
-8.028E-1	8.298E+0	1.798E+1
-7.996E-1	8.308E+0	1.795E+1
-8.012E-1	8.256E+0	1.802E+1
-7.964E-1	8.318E+0	1.788E+1
-8.012E-1	8.353E+0	1.821E+1
-7.996E-1	8.457E+0	1.800E+1
-7.996E-1	8.486E+0	1.799E+1
-7.964E-1	8.386E+0	1.794E+1
-8.012E-1	8.389E+0	1.803E+1
-8.012E-1	8.272E+0	1.825E+1
-7.964E-1	8.395E+0	1.805E+1
-7.947E-1	8.243E+0	1.795E+1
-8.028E-1	8.389E+0	1.810E+1
-7.996E-1	8.369E+0	1.802E+1
-7.980E-1	8.386E+0	1.816E+1
-7.996E-1	8.386E+0	1.785E+1
-8.061E-1	8.233E+0	1.808E+1
-7.996E-1	8.421E+0	1.808E+1
-7.996E-1	8.356E+0	1.796E+1
-7.964E-1	8.253E+0	1.792E+1
-8.012E-1	8.227E+0	1.790E+1
-8.012E-1	8.308E+0	1.799E+1
-7.996E-1	8.318E+0	1.802E+1
-7.996E-1	8.298E+0	1.817E+1
-8.012E-1	8.369E+0	1.802E+1
-8.012E-1	8.327E+0	1.797E+1
-7.931E-1	8.324E+0	1.816E+1
-7.980E-1	8.353E+0	1.796E+1
-8.012E-1	8.347E+0	1.803E+1
-8.012E-1	8.464E+0	1.800E+1
-7.964E-1	8.321E+0	1.812E+1
-7.964E-1	8.447E+0	1.790E+1
-8.028E-1	8.438E+0	1.788E+1
-7.996E-1	8.324E+0	1.806E+1
-7.996E-1	8.376E+0	1.808E+1
-7.964E-1	8.412E+0	1.789E+1
-7.996E-1	8.356E+0	1.795E+1
-8.012E-1	8.340E+0	1.809E+1
-7.947E-1	8.399E+0	1.797E+1
-7.964E-1	8.356E+0	1.798E+1
-7.996E-1	8.402E+0	1.813E+1
-8.012E-1	8.441E+0	1.796E+1
-8.012E-1	8.331E+0	1.800E+1
-8.028E-1	8.405E+0	1.797E+1
-8.028E-1	8.373E+0	1.802E+1
-8.028E-1	8.444E+0	1.805E+1
-7.980E-1	8.340E+0	1.816E+1
-7.947E-1	8.434E+0	1.820E+1
-8.045E-1	8.376E+0	1.807E+1
-8.028E-1	8.318E+0	1.797E+1
-7.980E-1	8.376E+0	1.803E+1
-7.980E-1	8.217E+0	1.808E+1
-8.012E-1	8.337E+0	1.799E+1
-7.996E-1	8.334E+0	1.808E+1
-7.964E-1	8.528E+0	1.801E+1
-7.964E-1	8.298E+0	1.792E+1
-8.012E-1	8.340E+0	1.810E+1
-8.012E-1	8.356E+0	1.787E+1
-7.980E-1	8.298E+0	1.808E+1
-7.996E-1	8.405E+0	1.797E+1
-8.045E-1	8.402E+0	1.801E+1
-8.012E-1	8.356E+0	1.798E+1
-7.964E-1	8.438E+0	1.817E+1
-7.980E-1	8.282E+0	1.812E+1
-8.012E-1	8.343E+0	1.798E+1
-8.012E-1	8.279E+0	1.805E+1
-7.964E-1	8.415E+0	1.782E+1
-7.964E-1	8.382E+0	1.795E+1
-7.996E-1	8.292E+0	1.808E+1
-8.028E-1	8.369E+0	1.788E+1
-7.964E-1	8.356E+0	1.797E+1
-7.964E-1	8.285E+0	1.797E+1
-8.012E-1	8.269E+0	1.813E+1
-8.028E-1	8.405E+0	1.800E+1
-7.980E-1	8.405E+0	1.802E+1
-7.947E-1	8.343E+0	1.778E+1
-8.012E-1	8.399E+0	1.809E+1
-7.996E-1	8.376E+0	1.799E+1
-7.980E-1	8.308E+0	1.798E+1
-7.947E-1	8.236E+0	1.794E+1
-8.028E-1	8.343E+0	1.792E+1
-8.028E-1	8.331E+0	1.785E+1
-7.964E-1	8.356E+0	1.803E+1
-7.996E-1	8.314E+0	1.814E+1
-7.980E-1	8.327E+0	1.801E+1
-8.028E-1	8.292E+0	1.801E+1
-7.947E-1	8.415E+0	1.806E+1
-7.996E-1	8.266E+0	1.801E+1
-8.012E-1	8.282E+0	1.785E+1
-8.028E-1	8.382E+0	1.812E+1
-7.964E-1	8.373E+0	1.791E+1
-7.980E-1	8.191E+0	1.802E+1
-7.996E-1	8.272E+0	1.797E+1
-8.045E-1	8.356E+0	1.802E+1
-7.980E-1	8.356E+0	1.805E+1
-7.964E-1	8.288E+0	1.789E+1
-7.996E-1	8.379E+0	1.791E+1
-8.012E-1	8.262E+0	1.808E+1
-7.947E-1	8.408E+0	1.796E+1
-7.964E-1	8.301E+0	1.792E+1
-7.996E-1	8.431E+0	1.791E+1
-8.028E-1	8.318E+0	1.809E+1
-7.964E-1	8.340E+0	1.782E+1
-7.964E-1	8.366E+0	1.818E+1
-8.012E-1	8.356E+0	1.805E+1
-8.028E-1	8.337E+0	1.809E+1
-7.947E-1	8.373E+0	1.804E+1
-7.980E-1	8.259E+0	1.805E+1
-8.012E-1	8.305E+0	1.807E+1
-8.028E-1	8.343E+0	1.803E+1
-7.964E-1	8.415E+0	1.795E+1
-7.947E-1	8.327E+0	1.796E+1
-8.012E-1	8.334E+0	1.791E+1
-8.028E-1	8.262E+0	1.807E+1
-7.947E-1	8.292E+0	1.797E+1
-7.996E-1	8.324E+0	1.799E+1
-8.012E-1	8.230E+0	1.792E+1
-8.028E-1	8.331E+0	1.801E+1
-7.947E-1	8.198E+0	1.790E+1
-8.012E-1	8.275E+0	1.792E+1
-8.012E-1	8.308E+0	1.814E+1
-8.012E-1	8.382E+0	1.802E+1
-7.964E-1	8.369E+0	1.803E+1
-7.980E-1	8.321E+0	1.799E+1
-7.996E-1	8.350E+0	1.797E+1
-8.012E-1	8.259E+0	1.786E+1
-7.964E-1	8.259E+0	1.783E+1
-7.964E-1	8.279E+0	1.805E+1
-7.980E-1	8.412E+0	1.800E+1
-8.028E-1	8.360E+0	1.782E+1
-7.964E-1	8.285E+0	1.789E+1
-7.980E-1	8.447E+0	1.807E+1
-8.028E-1	8.480E+0	1.802E+1
-8.012E-1	8.253E+0	1.805E+1
-7.980E-1	8.282E+0	1.784E+1
-7.980E-1	8.331E+0	1.788E+1
-8.045E-1	8.230E+0	1.783E+1
-8.012E-1	8.373E+0	1.808E+1
-7.980E-1	8.334E+0	1.791E+1
-7.996E-1	8.353E+0	1.778E+1
-8.028E-1	8.253E+0	1.796E+1
-8.028E-1	8.395E+0	1.801E+1
-7.980E-1	8.379E+0	1.803E+1
-7.964E-1	8.399E+0	1.798E+1
-8.028E-1	8.447E+0	1.814E+1
-8.028E-1	8.376E+0	1.804E+1
-7.980E-1	8.405E+0	1.805E+1
-7.980E-1	8.295E+0	1.807E+1
-8.012E-1	8.369E+0	1.814E+1
-8.045E-1	8.340E+0	1.787E+1
-7.980E-1	8.347E+0	1.803E+1
-7.996E-1	8.327E+0	1.813E+1
-7.996E-1	8.314E+0	1.799E+1
-8.012E-1	8.376E+0	1.790E+1
-7.996E-1	8.314E+0	1.801E+1
-7.964E-1	8.298E+0	1.807E+1
-8.061E-1	8.327E+0	1.806E+1
-8.028E-1	8.285E+0	1.791E+1
-7.947E-1	8.363E+0	1.792E+1
-7.964E-1	8.395E+0	1.818E+1
-8.028E-1	8.405E+0	1.809E+1
-8.012E-1	8.347E+0	1.804E+1
-7.980E-1	8.389E+0	1.800E+1
-7.964E-1	8.318E+0	1.805E+1
-8.028E-1	8.305E+0	1.802E+1
-8.045E-1	8.321E+0	1.802E+1
-7.980E-1	8.334E+0	1.800E+1
-7.964E-1	8.447E+0	1.819E+1
-8.028E-1	8.331E+0	1.803E+1
-8.028E-1	8.301E+0	1.793E+1
-7.996E-1	8.399E+0	1.813E+1
-7.996E-1	8.246E+0	1.822E+1
-8.012E-1	8.431E+0	1.813E+1
-8.012E-1	8.256E+0	1.797E+1
-7.996E-1	8.314E+0	1.789E+1
-7.980E-1	8.314E+0	1.797E+1
-8.061E-1	8.457E+0	1.812E+1
-8.012E-1	8.470E+0	1.825E+1
-7.980E-1	8.418E+0	1.809E+1
-7.964E-1	8.253E+0	1.798E+1
-8.012E-1	8.347E+0	1.807E+1
-8.045E-1	8.308E+0	1.794E+1
-7.980E-1	8.360E+0	1.804E+1
-7.964E-1	8.331E+0	1.789E+1
-8.012E-1	8.425E+0	1.804E+1
-8.045E-1	8.331E+0	1.799E+1
-7.947E-1	8.408E+0	1.807E+1
-7.996E-1	8.399E+0	1.800E+1
-8.028E-1	8.412E+0	1.817E+1
-7.996E-1	8.340E+0	1.794E+1
-7.980E-1	8.292E+0	1.797E+1
-7.996E-1	8.321E+0	1.800E+1
-8.028E-1	8.311E+0	1.799E+1
-8.012E-1	8.382E+0	1.807E+1
-8.012E-1	8.308E+0	1.797E+1
-7.980E-1	8.350E+0	1.793E+1
-8.012E-1	8.292E+0	1.807E+1
-8.028E-1	8.421E+0	1.796E+1
-7.980E-1	8.321E+0	1.810E+1
-7.964E-1	8.454E+0	1.796E+1
-8.061E-1	8.285E+0	1.800E+1
-8.012E-1	8.240E+0	1.801E+1
-7.996E-1	8.412E+0	1.806E+1
-7.996E-1	8.282E+0	1.799E+1
-8.028E-1	8.340E+0	1.789E+1
-7.996E-1	8.376E+0	1.802E+1
-8.012E-1	8.249E+0	1.808E+1
-7.947E-1	8.311E+0	1.791E+1
-8.012E-1	8.311E+0	1.799E+1
-8.012E-1	8.392E+0	1.807E+1
-7.996E-1	8.331E+0	1.821E+1
-7.980E-1	8.363E+0	1.797E+1
-8.012E-1	8.438E+0	1.806E+1
-8.012E-1	8.269E+0	1.784E+1
-7.964E-1	8.321E+0	1.786E+1
-7.980E-1	8.379E+0	1.795E+1
-8.061E-1	8.275E+0	1.817E+1
-8.028E-1	8.353E+0	1.790E+1
-7.996E-1	8.321E+0	1.792E+1
-7.980E-1	8.292E+0	1.806E+1
-8.028E-1	8.408E+0	1.787E+1
-8.012E-1	8.285E+0	1.802E+1
-8.012E-1	8.343E+0	1.791E+1
-7.980E-1	8.285E+0	1.802E+1
-8.028E-1	8.434E+0	1.787E+1
-8.012E-1	8.321E+0	1.812E+1
-7.996E-1	8.321E+0	1.801E+1
-7.964E-1	8.353E+0	1.808E+1
-8.012E-1	8.298E+0	1.799E+1
-8.012E-1	8.415E+0	1.797E+1
-7.996E-1	8.392E+0	1.792E+1
-7.980E-1	8.262E+0	1.811E+1
-8.028E-1	8.305E+0	1.807E+1
-8.045E-1	8.434E+0	1.803E+1
-7.996E-1	8.382E+0	1.799E+1
-7.980E-1	8.386E+0	1.804E+1
-8.045E-1	8.447E+0	1.803E+1
-8.012E-1	8.366E+0	1.803E+1
-7.980E-1	8.292E+0	1.791E+1
-7.980E-1	8.399E+0	1.800E+1
-8.045E-1	8.473E+0	1.803E+1
-8.045E-1	8.363E+0	1.803E+1
-7.996E-1	8.493E+0	1.797E+1
-7.980E-1	8.337E+0	1.806E+1
-8.028E-1	8.311E+0	1.805E+1
-8.012E-1	8.360E+0	1.788E+1
-7.996E-1	8.399E+0	1.793E+1
-8.012E-1	8.379E+0	1.787E+1
-8.028E-1	8.282E+0	1.792E+1
-8.028E-1	8.256E+0	1.808E+1
-7.996E-1	8.259E+0	1.794E+1
-7.980E-1	8.386E+0	1.773E+1
-8.028E-1	8.243E+0	1.796E+1
-8.028E-1	8.279E+0	1.804E+1
-7.996E-1	8.360E+0	1.809E+1
-7.996E-1	8.308E+0	1.778E+1
-8.028E-1	8.382E+0	1.820E+1
-8.028E-1	8.240E+0	1.799E+1
-7.980E-1	8.331E+0	1.812E+1
-7.996E-1	8.230E+0	1.809E+1
-8.028E-1	8.366E+0	1.811E+1
-8.061E-1	8.282E+0	1.800E+1
-7.947E-1	8.243E+0	1.801E+1
-7.980E-1	8.292E+0	1.800E+1
-8.045E-1	8.318E+0	1.796E+1
-8.028E-1	8.334E+0	1.789E+1
-7.964E-1	8.321E+0	1.782E+1
-7.980E-1	8.288E+0	1.809E+1
-8.012E-1	8.451E+0	1.796E+1
-8.045E-1	8.230E+0	1.787E+1
-7.980E-1	8.220E+0	1.810E+1
-7.980E-1	8.262E+0	1.796E+1
-8.061E-1	8.389E+0	1.781E+1
-8.028E-1	8.340E+0	1.785E+1
-7.980E-1	8.408E+0	1.796E+1
-7.996E-1	8.379E+0	1.800E+1
-8.028E-1	8.337E+0	1.787E+1
-8.012E-1	8.369E+0	1.807E+1
-7.980E-1	8.331E+0	1.810E+1
-7.980E-1	8.454E+0	1.803E+1
-8.012E-1	8.363E+0	1.806E+1
-8.028E-1	8.483E+0	1.798E+1
-7.964E-1	8.412E+0	1.809E+1
-7.996E-1	8.451E+0	1.802E+1
-8.012E-1	8.451E+0	1.794E+1
-8.045E-1	8.327E+0	1.802E+1
-7.947E-1	8.379E+0	1.793E+1
-7.996E-1	8.324E+0	1.795E+1
-7.996E-1	8.373E+0	1.798E+1
-8.028E-1	8.347E+0	1.809E+1
-7.980E-1	8.373E+0	1.788E+1
-7.964E-1	8.321E+0	1.812E+1
-8.028E-1	8.262E+0	1.822E+1
-8.028E-1	8.334E+0	1.798E+1
-7.980E-1	8.356E+0	1.801E+1
-7.980E-1	8.305E+0	1.805E+1
-8.028E-1	8.522E+0	1.795E+1
-8.012E-1	8.298E+0	1.793E+1
-7.980E-1	8.314E+0	1.788E+1
-7.996E-1	8.262E+0	1.780E+1
-8.012E-1	8.331E+0	1.808E+1
-8.045E-1	8.395E+0	1.799E+1
-7.964E-1	8.395E+0	1.796E+1
-7.964E-1	8.412E+0	1.787E+1
-8.045E-1	8.431E+0	1.800E+1
-8.028E-1	8.386E+0	1.790E+1
-7.980E-1	8.392E+0	1.784E+1
-7.964E-1	8.347E+0	1.787E+1
-8.028E-1	8.259E+0	1.800E+1
-8.028E-1	8.360E+0	1.805E+1
-7.964E-1	8.356E+0	1.790E+1
-7.996E-1	8.285E+0	1.785E+1
-8.028E-1	8.282E+0	1.792E+1
-8.028E-1	8.350E+0	1.803E+1
-7.964E-1	8.324E+0	1.788E+1
-8.012E-1	8.392E+0	1.793E+1
-8.028E-1	8.447E+0	1.794E+1
-8.028E-1	8.301E+0	1.801E+1
-8.012E-1	8.347E+0	1.795E+1
-7.964E-1	8.324E+0	1.787E+1
-8.028E-1	8.269E+0	1.788E+1
-8.028E-1	8.412E+0	1.786E+1
-7.980E-1	8.457E+0	1.809E+1
-7.996E-1	8.373E+0	1.791E+1
-8.045E-1	8.366E+0	1.810E+1
-8.045E-1	8.392E+0	1.799E+1
-7.980E-1	8.369E+0	1.810E+1
-7.947E-1	8.334E+0	1.805E+1
-8.028E-1	8.240E+0	1.808E+1
-8.028E-1	8.408E+0	1.803E+1
-7.980E-1	8.321E+0	1.798E+1
-7.996E-1	8.259E+0	1.792E+1
-8.012E-1	8.347E+0	1.791E+1
-7.996E-1	8.343E+0	1.803E+1
-7.996E-1	8.314E+0	1.806E+1
-7.947E-1	8.408E+0	1.803E+1
-8.028E-1	8.246E+0	1.799E+1
-8.012E-1	8.350E+0	1.788E+1
-7.964E-1	8.353E+0	1.783E+1
-7.980E-1	8.272E+0	1.797E+1
-8.028E-1	8.347E+0	1.808E+1
-8.028E-1	8.272E+0	1.795E+1
-8.012E-1	8.412E+0	1.802E+1
-8.012E-1	8.295E+0	1.805E+1
-8.045E-1	8.331E+0	1.798E+1
-8.012E-1	8.337E+0	1.786E+1
-7.980E-1	8.347E+0	1.805E+1
-7.980E-1	8.266E+0	1.814E+1
-8.061E-1	8.256E+0	1.811E+1
-8.045E-1	8.343E+0	1.800E+1
-7.980E-1	8.464E+0	1.810E+1
-7.996E-1	8.356E+0	1.805E+1
-8.028E-1	8.343E+0	1.812E+1
-8.028E-1	8.285E+0	1.813E+1
-7.996E-1	8.369E+0	1.806E+1
-7.996E-1	8.360E+0	1.794E+1
-8.061E-1	8.236E+0	1.783E+1
-8.012E-1	8.275E+0	1.795E+1
-7.996E-1	8.347E+0	1.797E+1
-7.980E-1	8.259E+0	1.811E+1
-8.028E-1	8.275E+0	1.787E+1
-7.996E-1	8.288E+0	1.792E+1
-8.028E-1	8.382E+0	1.802E+1
-7.980E-1	8.412E+0	1.806E+1
-8.028E-1	8.399E+0	1.803E+1
-8.045E-1	8.334E+0	1.794E+1
-8.012E-1	8.447E+0	1.777E+1
-7.996E-1	8.331E+0	1.799E+1
-8.028E-1	8.379E+0	1.800E+1
-8.028E-1	8.356E+0	1.786E+1
-7.996E-1	8.382E+0	1.793E+1
-8.012E-1	8.285E+0	1.797E+1
-8.045E-1	8.311E+0	1.792E+1
-7.996E-1	8.340E+0	1.809E+1
-7.964E-1	8.275E+0	1.790E+1
-7.964E-1	8.314E+0	1.794E+1
-8.028E-1	8.412E+0	1.795E+1
-8.028E-1	8.353E+0	1.790E+1
-8.012E-1	8.483E+0	1.798E+1
-7.996E-1	8.314E+0	1.790E+1
-8.045E-1	8.308E+0	1.813E+1
-8.028E-1	8.425E+0	1.790E+1
-7.980E-1	8.305E+0	1.785E+1
-7.980E-1	8.353E+0	1.815E+1
-8.028E-1	8.395E+0	1.792E+1
-7.996E-1	8.392E+0	1.803E+1
-8.012E-1	8.308E+0	1.798E+1
-7.996E-1	8.343E+0	1.809E+1
-8.045E-1	8.279E+0	1.813E+1
-8.012E-1	8.253E+0	1.816E+1
-7.980E-1	8.256E+0	1.793E+1
-7.980E-1	8.295E+0	1.803E+1
-8.028E-1	8.324E+0	1.796E+1
-8.028E-1	8.373E+0	1.798E+1
-7.996E-1	8.295E+0	1.810E+1
-7.996E-1	8.262E+0	1.804E+1
-8.061E-1	8.395E+0	1.781E+1
-8.012E-1	8.366E+0	1.783E+1
-7.996E-1	8.408E+0	1.802E+1
-7.980E-1	8.321E+0	1.799E+1
-7.996E-1	8.308E+0	1.797E+1
-8.028E-1	8.318E+0	1.795E+1
-7.964E-1	8.389E+0	1.794E+1
-7.996E-1	8.279E+0	1.798E+1
-8.045E-1	8.301E+0	1.786E+1
-8.028E-1	8.285E+0	1.794E+1
-7.980E-1	8.379E+0	1.790E+1
-7.980E-1	8.331E+0	1.787E+1
-8.045E-1	8.408E+0	1.796E+1
-8.028E-1	8.353E+0	1.800E+1
-7.996E-1	8.363E+0	1.808E+1
-7.980E-1	8.457E+0	1.782E+1
-8.045E-1	8.350E+0	1.805E+1
-8.028E-1	8.318E+0	1.793E+1
-7.996E-1	8.395E+0	1.789E+1
-7.980E-1	8.408E+0	1.798E+1
-8.093E-1	8.415E+0	1.802E+1
-8.045E-1	8.324E+0	1.807E+1
-7.996E-1	8.327E+0	1.795E+1
-7.980E-1	8.249E+0	1.793E+1
-8.061E-1	8.288E+0	1.795E+1
-8.028E-1	8.301E+0	1.775E+1
-7.996E-1	8.356E+0	1.808E+1
-7.996E-1	8.340E+0	1.800E+1
-8.028E-1	8.434E+0	1.805E+1
-8.028E-1	8.266E+0	1.799E+1
-7.996E-1	8.266E+0	1.809E+1
-7.980E-1	8.363E+0	1.795E+1
-8.045E-1	8.337E+0	1.794E+1
-8.045E-1	8.298E+0	1.783E+1
-7.996E-1	8.259E+0	1.782E+1
-7.996E-1	8.399E+0	1.811E+1
-8.028E-1	8.399E+0	1.782E+1
-8.045E-1	8.441E+0	1.797E+1
-7.996E-1	8.360E+0	1.799E+1
-7.996E-1	8.269E+0	1.807E+1
-8.045E-1	8.249E+0	1.809E+1
-8.045E-1	8.343E+0	1.802E+1
-7.996E-1	8.253E+0	1.805E+1
-8.028E-1	8.360E+0	1.789E+1
-8.028E-1	8.340E+0	1.796E+1
-8.012E-1	8.314E+0	1.795E+1
-8.012E-1	8.428E+0	1.781E+1
-7.996E-1	8.473E+0	1.800E+1
-8.028E-1	8.415E+0	1.804E+1
-8.045E-1	8.305E+0	1.805E+1
-7.980E-1	8.467E+0	1.798E+1
-7.980E-1	8.337E+0	1.799E+1
-8.012E-1	8.269E+0	1.796E+1
-8.045E-1	8.350E+0	1.798E+1
-7.980E-1	8.301E+0	1.798E+1
-8.012E-1	8.389E+0	1.802E+1
-8.061E-1	8.473E+0	1.792E+1
-8.061E-1	8.438E+0	1.791E+1
-7.980E-1	8.428E+0	1.792E+1
-7.996E-1	8.451E+0	1.794E+1
-8.028E-1	8.438E+0	1.802E+1
-8.028E-1	8.373E+0	1.804E+1
-7.980E-1	8.415E+0	1.797E+1
-7.996E-1	8.405E+0	1.795E+1
-8.045E-1	8.395E+0	1.795E+1
-8.028E-1	8.308E+0	1.807E+1
-7.996E-1	8.324E+0	1.795E+1
-7.980E-1	8.318E+0	1.807E+1
-8.045E-1	8.451E+0	1.802E+1
-8.061E-1	8.402E+0	1.797E+1
-7.964E-1	8.321E+0	1.798E+1
-7.964E-1	8.343E+0	1.783E+1
-8.045E-1	8.402E+0	1.775E+1
-8.012E-1	8.272E+0	1.794E+1
-7.980E-1	8.464E+0	1.806E+1
-7.996E-1	8.350E+0	1.796E+1
-8.045E-1	8.486E+0	1.784E+1
-8.012E-1	8.421E+0	1.787E+1
-7.996E-1	8.331E+0	1.799E+1
-7.996E-1	8.412E+0	1.802E+1
-8.061E-1	8.292E+0	1.792E+1
-8.028E-1	8.353E+0	1.805E+1
-7.996E-1	8.259E+0	1.791E+1
-8.012E-1	8.327E+0	1.807E+1
-8.028E-1	8.259E+0	1.786E+1
-8.045E-1	8.279E+0	1.810E+1
-7.996E-1	8.285E+0	1.791E+1
-7.980E-1	8.369E+0	1.800E+1
-8.045E-1	8.314E+0	1.809E+1
-8.028E-1	8.454E+0	1.801E+1
-7.980E-1	8.366E+0	1.778E+1
-7.980E-1	8.318E+0	1.790E+1
-8.045E-1	8.279E+0	1.785E+1
-8.012E-1	8.269E+0	1.779E+1
-8.012E-1	8.392E+0	1.794E+1
-7.980E-1	8.363E+0	1.797E+1
-8.045E-1	8.470E+0	1.801E+1
-8.028E-1	8.363E+0	1.795E+1
-8.012E-1	8.331E+0	1.777E+1
-7.996E-1	8.285E+0	1.797E+1
-8.012E-1	8.292E+0	1.802E+1
-8.045E-1	8.331E+0	1.809E+1
-7.964E-1	8.425E+0	1.787E+1
-8.012E-1	8.431E+0	1.793E+1
-8.045E-1	8.285E+0	1.810E+1
-8.012E-1	8.314E+0	1.793E+1
-7.964E-1	8.331E+0	1.815E+1
-7.996E-1	8.314E+0	1.789E+1
-8.012E-1	8.386E+0	1.791E+1
-8.028E-1	8.389E+0	1.813E+1
-8.028E-1	8.321E+0	1.823E+1
-7.980E-1	8.366E+0	1.795E+1
-8.028E-1	8.233E+0	1.786E+1
-8.012E-1	8.288E+0	1.814E+1
-8.012E-1	8.266E+0	1.788E+1
-7.964E-1	8.311E+0	1.825E+1
-8.061E-1	8.331E+0	1.819E+1
-8.045E-1	8.269E+0	1.792E+1
-7.980E-1	8.331E+0	1.798E+1
-7.996E-1	8.399E+0	1.788E+1
-8.028E-1	8.356E+0	1.783E+1
-8.028E-1	8.392E+0	1.802E+1
-7.996E-1	8.376E+0	1.804E+1
-7.980E-1	8.444E+0	1.797E+1
-8.045E-1	8.418E+0	1.806E+1
-8.028E-1	8.334E+0	1.810E+1
-7.964E-1	8.305E+0	1.799E+1
-7.996E-1	8.347E+0	1.803E+1
-8.028E-1	8.369E+0	1.795E+1
-8.012E-1	8.428E+0	1.798E+1
-7.996E-1	8.347E+0	1.800E+1
-7.996E-1	8.337E+0	1.797E+1
-8.028E-1	8.272E+0	1.792E+1
-8.045E-1	8.334E+0	1.804E+1
-7.964E-1	8.480E+0	1.780E+1
-7.996E-1	8.308E+0	1.793E+1
-8.028E-1	8.373E+0	1.797E+1
-8.028E-1	8.285E+0	1.799E+1
-7.996E-1	8.356E+0	1.796E+1
-7.996E-1	8.363E+0	1.791E+1
-8.028E-1	8.376E+0	1.782E+1
-8.028E-1	8.428E+0	1.824E+1
-7.996E-1	8.386E+0	1.799E+1
-7.996E-1	8.454E+0	1.799E+1
-8.028E-1	8.347E+0	1.803E+1
-8.045E-1	8.314E+0	1.817E+1
-7.980E-1	8.185E+0	1.793E+1
-7.996E-1	8.298E+0	1.803E+1
-8.061E-1	8.363E+0	1.805E+1
-8.028E-1	8.233E+0	1.799E+1
-7.980E-1	8.415E+0	1.798E+1
-7.964E-1	8.324E+0	1.801E+1
-8.045E-1	8.327E+0	1.785E+1
-8.012E-1	8.376E+0	1.796E+1
-7.996E-1	8.223E+0	1.783E+1
-7.996E-1	8.376E+0	1.794E+1
-8.028E-1	8.356E+0	1.813E+1
-8.012E-1	8.285E+0	1.794E+1
-7.947E-1	8.353E+0	1.803E+1
-7.980E-1	8.305E+0	1.794E+1
-8.028E-1	8.249E+0	1.785E+1
-8.028E-1	8.431E+0	1.802E+1
-8.012E-1	8.421E+0	1.801E+1
-7.980E-1	8.259E+0	1.795E+1
-8.061E-1	8.292E+0	1.790E+1
-8.012E-1	8.379E+0	1.795E+1
-7.996E-1	8.343E+0	1.796E+1
-8.012E-1	8.334E+0	1.817E+1
-8.012E-1	8.311E+0	1.793E+1
-8.045E-1	8.408E+0	1.803E+1
-7.996E-1	8.327E+0	1.784E+1
-7.964E-1	8.236E+0	1.797E+1
-8.012E-1	8.230E+0	1.799E+1
-8.028E-1	8.363E+0	1.809E+1
-8.012E-1	8.399E+0	1.799E+1
-7.996E-1	8.350E+0	1.795E+1
-8.028E-1	8.282E+0	1.803E+1
-7.996E-1	8.402E+0	1.790E+1
-8.012E-1	8.347E+0	1.788E+1
-7.980E-1	8.392E+0	1.804E+1
-8.045E-1	8.366E+0	1.797E+1
-8.028E-1	8.366E+0	1.801E+1
-7.980E-1	8.308E+0	1.787E+1
-8.012E-1	8.321E+0	1.787E+1
-8.045E-1	8.408E+0	1.800E+1
-8.028E-1	8.366E+0	1.794E+1
-7.964E-1	8.382E+0	1.785E+1
-7.996E-1	8.382E+0	1.790E+1
-8.061E-1	8.318E+0	1.785E+1
-8.028E-1	8.220E+0	1.799E+1
-7.980E-1	8.389E+0	1.796E+1
-7.980E-1	8.191E+0	1.789E+1
-8.028E-1	8.353E+0	1.800E+1
-8.045E-1	8.282E+0	1.784E+1
-7.996E-1	8.353E+0	1.801E+1
-8.012E-1	8.363E+0	1.795E+1
-8.028E-1	8.288E+0	1.792E+1
-8.028E-1	8.376E+0	1.787E+1
-7.996E-1	8.327E+0	1.790E+1
-7.996E-1	8.279E+0	1.788E+1
-8.045E-1	8.327E+0	1.796E+1
-8.028E-1	8.279E+0	1.812E+1
-7.996E-1	8.386E+0	1.802E+1
-7.996E-1	8.343E+0	1.814E+1
-8.045E-1	8.314E+0	1.794E+1
-8.028E-1	8.454E+0	1.774E+1
-7.996E-1	8.402E+0	1.791E+1
-7.996E-1	8.298E+0	1.808E+1
-8.045E-1	8.399E+0	1.793E+1
-8.012E-1	8.376E+0	1.802E+1
-8.012E-1	8.298E+0	1.802E+1
-7.996E-1	8.366E+0	1.801E+1
-8.045E-1	8.389E+0	1.789E+1
-8.061E-1	8.311E+0	1.786E+1
-7.980E-1	8.321E+0	1.801E+1
-7.996E-1	8.412E+0	1.799E+1
-8.045E-1	8.405E+0	1.796E+1
-8.061E-1	8.285E+0	1.808E+1
-8.012E-1	8.376E+0	1.791E+1
-8.028E-1	8.428E+0	1.799E+1
-8.045E-1	8.343E+0	1.801E+1
-8.012E-1	8.376E+0	1.798E+1
-7.996E-1	8.272E+0	1.793E+1
-7.996E-1	8.376E+0	1.782E+1
-8.028E-1	8.334E+0	1.793E+1
-8.028E-1	8.402E+0	1.801E+1
-7.980E-1	8.389E+0	1.787E+1
-8.028E-1	8.402E+0	1.784E+1
-8.061E-1	8.421E+0	1.792E+1
-8.045E-1	8.340E+0	1.806E+1
-8.012E-1	8.230E+0	1.791E+1
-8.012E-1	8.301E+0	1.793E+1
-8.045E-1	8.376E+0	1.803E+1
-8.028E-1	8.262E+0	1.809E+1
-7.980E-1	8.350E+0	1.805E+1
-7.996E-1	8.340E+0	1.794E+1
-8.028E-1	8.295E+0	1.778E+1
-8.045E-1	8.253E+0	1.810E+1
-7.980E-1	8.353E+0	1.811E+1
-8.028E-1	8.402E+0	1.813E+1
-8.028E-1	8.331E+0	1.803E+1
-8.028E-1	8.253E+0	1.788E+1
-7.996E-1	8.223E+0	1.793E+1
-7.996E-1	8.402E+0	1.794E+1
-8.045E-1	8.266E+0	1.793E+1
-8.045E-1	8.382E+0	1.790E+1
-7.964E-1	8.256E+0	1.803E+1
-7.996E-1	8.392E+0	1.797E+1
-8.045E-1	8.327E+0	1.801E+1
-8.045E-1	8.350E+0	1.803E+1
-7.996E-1	8.214E+0	1.788E+1
-8.012E-1	8.334E+0	1.802E+1
-8.045E-1	8.324E+0	1.799E+1
-8.028E-1	8.366E+0	1.795E+1
-7.996E-1	8.347E+0	1.803E+1
-7.996E-1	8.301E+0	1.799E+1
-8.045E-1	8.334E+0	1.776E+1
-8.061E-1	8.356E+0	1.802E+1
-7.980E-1	8.272E+0	1.809E+1
-8.012E-1	8.266E+0	1.795E+1
-8.045E-1	8.421E+0	1.789E+1
-8.028E-1	8.360E+0	1.797E+1
-7.980E-1	8.214E+0	1.797E+1
-7.980E-1	8.434E+0	1.789E+1
-8.028E-1	8.324E+0	1.783E+1
-8.061E-1	8.347E+0	1.796E+1
-7.980E-1	8.334E+0	1.802E+1
-8.012E-1	8.275E+0	1.787E+1
-8.045E-1	8.379E+0	1.797E+1
-8.012E-1	8.288E+0	1.813E+1
-7.996E-1	8.356E+0	1.807E+1
-8.012E-1	8.318E+0	1.803E+1
-8.028E-1	8.366E+0	1.790E+1
-8.028E-1	8.379E+0	1.795E+1
-8.012E-1	8.331E+0	1.799E+1
-8.028E-1	8.399E+0	1.796E+1
-8.045E-1	8.236E+0	1.802E+1
-8.061E-1	8.363E+0	1.790E+1
-7.996E-1	8.227E+0	1.803E+1
-8.028E-1	8.227E+0	1.807E+1
-8.028E-1	8.366E+0	1.798E+1
-8.077E-1	8.298E+0	1.787E+1
-7.996E-1	8.243E+0	1.809E+1
-7.996E-1	8.331E+0	1.804E+1
-8.045E-1	8.395E+0	1.808E+1
-8.061E-1	8.405E+0	1.802E+1
-8.012E-1	8.162E+0	1.788E+1
-7.996E-1	8.431E+0	1.791E+1
-8.061E-1	8.279E+0	1.807E+1
-8.045E-1	8.360E+0	1.791E+1
-8.012E-1	8.373E+0	1.806E+1
-8.012E-1	8.451E+0	1.793E+1
-8.045E-1	8.301E+0	1.779E+1
-8.045E-1	8.324E+0	1.801E+1
-8.012E-1	8.340E+0	1.788E+1
-7.996E-1	8.308E+0	1.796E+1
-8.061E-1	8.486E+0	1.804E+1
-8.012E-1	8.285E+0	1.806E+1
-7.980E-1	8.321E+0	1.804E+1
-7.996E-1	8.318E+0	1.805E+1
-8.028E-1	8.295E+0	1.786E+1
-8.061E-1	8.240E+0	1.804E+1
-7.980E-1	8.340E+0	1.793E+1
-7.996E-1	8.363E+0	1.793E+1
-8.061E-1	8.314E+0	1.802E+1
-8.028E-1	8.266E+0	1.787E+1
-7.980E-1	8.246E+0	1.790E+1
-8.012E-1	8.272E+0	1.790E+1
-8.028E-1	8.285E+0	1.808E+1
-8.012E-1	8.337E+0	1.790E+1
-7.980E-1	8.337E+0	1.795E+1
-8.012E-1	8.165E+0	1.795E+1
-8.045E-1	8.395E+0	1.779E+1
-8.028E-1	8.379E+0	1.791E+1
-7.996E-1	8.308E+0	1.811E+1
-7.980E-1	8.408E+0	1.811E+1
-8.061E-1	8.369E+0	1.791E+1
-8.028E-1	8.412E+0	1.784E+1
-7.980E-1	8.366E+0	1.775E+1
-8.045E-1	8.275E+0	1.809E+1
-8.045E-1	8.350E+0	1.812E+1
-8.028E-1	8.301E+0	1.809E+1
-7.980E-1	8.314E+0	1.801E+1
-7.996E-1	8.376E+0	1.807E+1
-8.028E-1	8.340E+0	1.805E+1
-8.028E-1	8.369E+0	1.792E+1
-8.012E-1	8.438E+0	1.794E+1
-7.996E-1	8.207E+0	1.803E+1
-8.077E-1	8.282E+0	1.804E+1
-8.045E-1	8.428E+0	1.794E+1
-7.996E-1	8.343E+0	1.809E+1
-7.996E-1	8.240E+0	1.782E+1
-8.061E-1	8.379E+0	1.785E+1
-8.028E-1	8.373E+0	1.805E+1
-7.980E-1	8.240E+0	1.795E+1
-7.996E-1	8.421E+0	1.802E+1
-8.045E-1	8.343E+0	1.790E+1
-8.028E-1	8.236E+0	1.799E+1
-8.028E-1	8.259E+0	1.796E+1
-7.996E-1	8.327E+0	1.799E+1
-8.045E-1	8.285E+0	1.798E+1
-8.045E-1	8.457E+0	1.804E+1
-8.012E-1	8.305E+0	1.793E+1
-8.012E-1	8.288E+0	1.792E+1
-8.045E-1	8.379E+0	1.793E+1
-8.045E-1	8.292E+0	1.801E+1
-7.980E-1	8.376E+0	1.802E+1
-7.996E-1	8.405E+0	1.802E+1
-8.028E-1	8.379E+0	1.795E+1
-8.028E-1	8.324E+0	1.798E+1
-7.996E-1	8.425E+0	1.794E+1
-8.012E-1	8.343E+0	1.802E+1
-8.045E-1	8.392E+0	1.788E+1
-8.045E-1	8.314E+0	1.810E+1
-8.012E-1	8.207E+0	1.797E+1
-8.012E-1	8.353E+0	1.792E+1
-8.045E-1	8.386E+0	1.814E+1
-8.045E-1	8.353E+0	1.788E+1
-8.012E-1	8.266E+0	1.794E+1
-8.012E-1	8.337E+0	1.794E+1
-8.061E-1	8.360E+0	1.810E+1
-8.028E-1	8.418E+0	1.807E+1
-7.964E-1	8.295E+0	1.792E+1
-7.996E-1	8.373E+0	1.801E+1
-8.045E-1	8.363E+0	1.777E+1
-8.045E-1	8.382E+0	1.792E+1
-7.996E-1	8.373E+0	1.801E+1
-7.996E-1	8.240E+0	1.783E+1
-8.077E-1	8.350E+0	1.811E+1
-8.012E-1	8.295E+0	1.788E+1
-8.028E-1	8.431E+0	1.811E+1
-8.028E-1	8.292E+0	1.800E+1
-8.061E-1	8.246E+0	1.804E+1
-8.045E-1	8.363E+0	1.793E+1
-7.980E-1	8.360E+0	1.806E+1
-7.996E-1	8.331E+0	1.816E+1
-8.028E-1	8.262E+0	1.805E+1
-8.045E-1	8.305E+0	1.797E+1
-7.996E-1	8.311E+0	1.787E+1
-8.028E-1	8.399E+0	1.797E+1
-8.061E-1	8.373E+0	1.788E+1
-8.061E-1	8.408E+0	1.800E+1
-7.980E-1	8.275E+0	1.795E+1
-8.028E-1	8.356E+0	1.793E+1
-8.045E-1	8.369E+0	1.816E+1
-8.012E-1	8.311E+0	1.804E+1
-7.996E-1	8.305E+0	1.785E+1
-8.012E-1	8.288E+0	1.789E+1
-8.061E-1	8.382E+0	1.797E+1
-8.045E-1	8.298E+0	1.798E+1
-8.028E-1	8.327E+0	1.803E+1
-7.996E-1	8.327E+0	1.822E+1
-8.028E-1	8.292E+0	1.811E+1
-8.045E-1	8.412E+0	1.809E+1
-7.996E-1	8.418E+0	1.779E+1
-8.028E-1	8.405E+0	1.787E+1
-8.028E-1	8.337E+0	1.799E+1
-8.028E-1	8.272E+0	1.802E+1
-8.012E-1	8.282E+0	1.796E+1
-7.996E-1	8.379E+0	1.794E+1
-8.012E-1	8.269E+0	1.801E+1
-8.028E-1	8.331E+0	1.793E+1
-7.996E-1	8.262E+0	1.800E+1
-8.028E-1	8.434E+0	1.791E+1
-8.045E-1	8.295E+0	1.798E+1
-8.045E-1	8.343E+0	1.794E+1
-8.012E-1	8.366E+0	1.796E+1
-8.028E-1	8.256E+0	1.810E+1
-8.061E-1	8.282E+0	1.798E+1
-8.028E-1	8.275E+0	1.787E+1
-8.012E-1	8.256E+0	1.797E+1
-8.012E-1	8.266E+0	1.779E+1
-8.061E-1	8.431E+0	1.785E+1
-8.028E-1	8.269E+0	1.792E+1
-7.996E-1	8.441E+0	1.787E+1
-8.012E-1	8.298E+0	1.803E+1
-8.045E-1	8.340E+0	1.809E+1
-8.028E-1	8.334E+0	1.803E+1
-7.996E-1	8.343E+0	1.797E+1
-8.012E-1	8.363E+0	1.800E+1
-8.028E-1	8.298E+0	1.793E+1
-8.028E-1	8.340E+0	1.790E+1
-7.996E-1	8.292E+0	1.805E+1
-7.996E-1	8.337E+0	1.792E+1
-8.045E-1	8.321E+0	1.788E+1
-8.012E-1	8.324E+0	1.807E+1
-7.980E-1	8.279E+0	1.801E+1
-8.012E-1	8.366E+0	1.785E+1
-8.061E-1	8.363E+0	1.802E+1
-8.028E-1	8.321E+0	1.830E+1
-7.980E-1	8.350E+0	1.798E+1
-8.012E-1	8.262E+0	1.801E+1
-8.045E-1	8.376E+0	1.792E+1
-8.045E-1	8.282E+0	1.805E+1
-7.996E-1	8.369E+0	1.806E+1
-8.012E-1	8.399E+0	1.793E+1
-8.045E-1	8.392E+0	1.804E+1
-8.045E-1	8.266E+0	1.803E+1
-7.996E-1	8.314E+0	1.808E+1
-8.012E-1	8.318E+0	1.810E+1
-8.045E-1	8.321E+0	1.784E+1
-8.045E-1	8.272E+0	1.787E+1
-8.012E-1	8.282E+0	1.787E+1
-7.996E-1	8.347E+0	1.800E+1
-8.045E-1	8.405E+0	1.798E+1
-8.028E-1	8.301E+0	1.793E+1
-7.996E-1	8.366E+0	1.798E+1
-8.012E-1	8.340E+0	1.817E+1
-8.061E-1	8.353E+0	1.808E+1
-8.012E-1	8.402E+0	1.787E+1
-7.996E-1	8.314E+0	1.807E+1
-8.012E-1	8.340E+0	1.793E+1
-8.061E-1	8.363E+0	1.808E+1
-8.028E-1	8.292E+0	1.810E+1
-7.980E-1	8.379E+0	1.793E+1
-8.012E-1	8.331E+0	1.810E+1
-8.061E-1	8.353E+0	1.792E+1
-8.045E-1	8.441E+0	1.798E+1
-7.964E-1	8.279E+0	1.808E+1
-7.980E-1	8.318E+0	1.805E+1
-8.061E-1	8.292E+0	1.798E+1
-8.061E-1	8.343E+0	1.797E+1
-7.996E-1	8.259E+0	1.794E+1
-8.012E-1	8.460E+0	1.807E+1
-8.061E-1	8.298E+0	1.802E+1
-8.045E-1	8.334E+0	1.795E+1
-8.028E-1	8.347E+0	1.809E+1
-8.045E-1	8.311E+0	1.787E+1
-8.061E-1	8.233E+0	1.801E+1
-8.045E-1	8.311E+0	1.815E+1
-7.980E-1	8.305E+0	1.797E+1
-8.012E-1	8.360E+0	1.792E+1
-8.061E-1	8.305E+0	1.803E+1
-8.012E-1	8.253E+0	1.794E+1
-8.028E-1	8.311E+0	1.780E+1
-8.012E-1	8.392E+0	1.809E+1
-8.045E-1	8.350E+0	1.802E+1
-8.045E-1	8.438E+0	1.800E+1
-7.996E-1	8.318E+0	1.791E+1
-8.012E-1	8.340E+0	1.777E+1
-8.045E-1	8.376E+0	1.786E+1
-8.061E-1	8.295E+0	1.795E+1
-7.996E-1	8.236E+0	1.803E+1
-8.012E-1	8.337E+0	1.786E+1
-8.061E-1	8.334E+0	1.797E+1
-8.028E-1	8.366E+0	1.809E+1
-7.980E-1	8.269E+0	1.796E+1
-8.012E-1	8.343E+0	1.797E+1
-8.045E-1	8.382E+0	1.804E+1
-8.028E-1	8.301E+0	1.788E+1
-7.996E-1	8.282E+0	1.790E+1
-8.012E-1	8.386E+0	1.796E+1
-8.061E-1	8.311E+0	1.800E+1
-8.077E-1	8.340E+0	1.785E+1
-7.996E-1	8.347E+0	1.781E+1
-7.996E-1	8.382E+0	1.795E+1
-8.061E-1	8.324E+0	1.790E+1
-8.045E-1	8.327E+0	1.789E+1
-7.980E-1	8.350E+0	1.804E+1
-7.996E-1	8.373E+0	1.801E+1
-8.061E-1	8.295E+0	1.811E+1
-8.028E-1	8.395E+0	1.796E+1
-8.012E-1	8.295E+0	1.801E+1
-8.012E-1	8.266E+0	1.801E+1
-8.061E-1	8.350E+0	1.786E+1
-8.028E-1	8.464E+0	1.777E+1
-7.996E-1	8.412E+0	1.787E+1
-8.028E-1	8.399E+0	1.798E+1
-8.061E-1	8.376E+0	1.795E+1
-8.045E-1	8.402E+0	1.801E+1
-7.980E-1	8.343E+0	1.815E+1
-7.996E-1	8.311E+0	1.795E+1
-8.045E-1	8.350E+0	1.797E+1
-8.045E-1	8.301E+0	1.804E+1
-8.012E-1	8.301E+0	1.797E+1
-8.012E-1	8.421E+0	1.800E+1
-8.028E-1	8.305E+0	1.795E+1
-8.028E-1	8.298E+0	1.790E+1
-8.012E-1	8.382E+0	1.798E+1
-8.028E-1	8.340E+0	1.795E+1
-8.028E-1	8.421E+0	1.797E+1
-8.045E-1	8.305E+0	1.809E+1
-8.012E-1	8.425E+0	1.798E+1
-7.996E-1	8.376E+0	1.792E+1
-8.012E-1	8.233E+0	1.800E+1
-8.061E-1	8.246E+0	1.801E+1
-7.996E-1	8.311E+0	1.784E+1
-8.012E-1	8.460E+0	1.803E+1
-8.077E-1	8.405E+0	1.787E+1
-8.028E-1	8.379E+0	1.796E+1
-7.980E-1	8.350E+0	1.794E+1
-8.012E-1	8.337E+0	1.794E+1
-8.061E-1	8.434E+0	1.801E+1
-8.045E-1	8.408E+0	1.788E+1
-8.012E-1	8.366E+0	1.807E+1
-8.012E-1	8.382E+0	1.803E+1
-8.028E-1	8.334E+0	1.793E+1
-8.045E-1	8.340E+0	1.791E+1
-8.028E-1	8.386E+0	1.799E+1
-7.996E-1	8.308E+0	1.797E+1
-8.077E-1	8.295E+0	1.799E+1
-8.028E-1	8.369E+0	1.794E+1
-7.980E-1	8.233E+0	1.791E+1
-8.012E-1	8.347E+0	1.802E+1
-8.045E-1	8.528E+0	1.807E+1
-8.045E-1	8.412E+0	1.796E+1
-7.996E-1	8.360E+0	1.786E+1
-7.980E-1	8.331E+0	1.801E+1
-8.045E-1	8.473E+0	1.797E+1
-8.045E-1	8.308E+0	1.806E+1
-8.012E-1	8.343E+0	1.800E+1
-8.012E-1	8.360E+0	1.780E+1
-8.061E-1	8.334E+0	1.783E+1
-8.028E-1	8.246E+0	1.802E+1
-7.980E-1	8.405E+0	1.795E+1
-8.028E-1	8.493E+0	1.778E+1
-8.061E-1	8.334E+0	1.781E+1
-8.045E-1	8.392E+0	1.788E+1
-8.012E-1	8.337E+0	1.808E+1
-8.012E-1	8.431E+0	1.802E+1
-8.077E-1	8.321E+0	1.808E+1
-8.028E-1	8.340E+0	1.788E+1
-8.012E-1	8.285E+0	1.783E+1
-8.012E-1	8.308E+0	1.796E+1
-8.045E-1	8.421E+0	1.805E+1
-8.028E-1	8.386E+0	1.803E+1
-7.996E-1	8.363E+0	1.805E+1
-8.028E-1	8.249E+0	1.800E+1
-8.045E-1	8.382E+0	1.787E+1
-8.061E-1	8.353E+0	1.797E+1
-8.012E-1	8.334E+0	1.799E+1
-8.012E-1	8.382E+0	1.806E+1
-8.061E-1	8.266E+0	1.806E+1
-8.028E-1	8.262E+0	1.783E+1
-8.012E-1	8.389E+0	1.783E+1
-7.996E-1	8.295E+0	1.779E+1
-8.061E-1	8.266E+0	1.792E+1
-8.028E-1	8.324E+0	1.785E+1
-8.028E-1	8.441E+0	1.793E+1
-7.996E-1	8.324E+0	1.814E+1
-8.028E-1	8.223E+0	1.796E+1
-8.028E-1	8.201E+0	1.792E+1
-7.980E-1	8.402E+0	1.789E+1
-7.996E-1	8.434E+0	1.797E+1
-8.077E-1	8.288E+0	1.802E+1
-7.996E-1	8.207E+0	1.793E+1
-7.980E-1	8.298E+0	1.801E+1
-8.012E-1	8.434E+0	1.800E+1
-8.061E-1	8.321E+0	1.785E+1
-8.045E-1	8.405E+0	1.809E+1
-7.964E-1	8.288E+0	1.792E+1
-8.028E-1	8.324E+0	1.794E+1
-8.045E-1	8.236E+0	1.808E+1
-8.045E-1	8.347E+0	1.790E+1
-8.012E-1	8.363E+0	1.779E+1
-8.045E-1	8.279E+0	1.792E+1
-8.077E-1	8.373E+0	1.775E+1
-8.045E-1	8.489E+0	1.801E+1
-7.980E-1	8.444E+0	1.796E+1
-8.045E-1	8.363E+0	1.798E+1
-8.077E-1	8.412E+0	1.796E+1
-8.045E-1	8.386E+0	1.797E+1
-8.028E-1	8.324E+0	1.788E+1
-8.028E-1	8.318E+0	1.792E+1
-8.045E-1	8.327E+0	1.791E+1
-8.045E-1	8.279E+0	1.789E+1
-7.996E-1	8.305E+0	1.805E+1
-8.012E-1	8.373E+0	1.804E+1
-8.077E-1	8.340E+0	1.796E+1
-8.028E-1	8.256E+0	1.795E+1
-7.980E-1	8.347E+0	1.796E+1
-8.012E-1	8.412E+0	1.800E+1
-8.045E-1	8.282E+0	1.810E+1
-8.045E-1	8.454E+0	1.790E+1
-7.996E-1	8.243E+0	1.797E+1
-8.012E-1	8.314E+0	1.796E+1
-8.061E-1	8.243E+0	1.784E+1
-8.045E-1	8.266E+0	1.793E+1
-8.012E-1	8.214E+0	1.799E+1
-7.964E-1	8.425E+0	1.808E+1
-8.061E-1	8.243E+0	1.799E+1
-8.061E-1	8.324E+0	1.794E+1
-8.012E-1	8.369E+0	1.792E+1
-8.045E-1	8.340E+0	1.804E+1
-8.061E-1	8.279E+0	1.807E+1
-8.061E-1	8.259E+0	1.798E+1
-7.996E-1	8.262E+0	1.798E+1
-7.996E-1	8.324E+0	1.803E+1
-8.045E-1	8.266E+0	1.795E+1
-8.045E-1	8.272E+0	1.808E+1
-7.980E-1	8.376E+0	1.803E+1
-8.028E-1	8.327E+0	1.797E+1
-8.077E-1	8.363E+0	1.781E+1
-8.061E-1	8.395E+0	1.787E+1
-8.012E-1	8.269E+0	1.798E+1
-8.012E-1	8.321E+0	1.788E+1
-8.077E-1	8.402E+0	1.783E+1
-8.045E-1	8.389E+0	1.798E+1
-7.996E-1	8.389E+0	1.795E+1
-7.996E-1	8.256E+0	1.784E+1
-8.061E-1	8.363E+0	1.800E+1
-8.061E-1	8.464E+0	1.790E+1
-7.996E-1	8.298E+0	1.788E+1
-8.028E-1	8.318E+0	1.792E+1
-8.077E-1	8.476E+0	1.783E+1
-8.028E-1	8.288E+0	1.786E+1
-7.996E-1	8.220E+0	1.797E+1
-7.996E-1	8.188E+0	1.785E+1
-8.045E-1	8.337E+0	1.804E+1
-8.061E-1	8.295E+0	1.790E+1
-8.012E-1	8.301E+0	1.787E+1
-8.045E-1	8.382E+0	1.795E+1
-8.061E-1	8.353E+0	1.792E+1
-8.045E-1	8.470E+0	1.808E+1
-7.996E-1	8.366E+0	1.790E+1
-8.028E-1	8.321E+0	1.789E+1
-8.028E-1	8.405E+0	1.799E+1
-8.045E-1	8.334E+0	1.787E+1
-8.028E-1	8.223E+0	1.801E+1
-7.996E-1	8.369E+0	1.808E+1
-8.061E-1	8.496E+0	1.789E+1
-8.061E-1	8.356E+0	1.799E+1
-8.028E-1	8.441E+0	1.797E+1
-7.996E-1	8.369E+0	1.792E+1
-8.061E-1	8.343E+0	1.801E+1
-8.045E-1	8.399E+0	1.779E+1
-7.996E-1	8.266E+0	1.806E+1
-8.012E-1	8.386E+0	1.789E+1
-8.045E-1	8.353E+0	1.790E+1
-8.077E-1	8.379E+0	1.796E+1
-7.996E-1	8.331E+0	1.792E+1
-8.045E-1	8.269E+0	1.787E+1
-8.061E-1	8.360E+0	1.792E+1
-8.061E-1	8.311E+0	1.794E+1
-8.012E-1	8.376E+0	1.788E+1
-8.028E-1	8.311E+0	1.795E+1
-8.061E-1	8.233E+0	1.802E+1
-8.012E-1	8.308E+0	1.794E+1
-8.028E-1	8.236E+0	1.789E+1
-8.028E-1	8.408E+0	1.792E+1
-8.045E-1	8.350E+0	1.777E+1
-8.045E-1	8.295E+0	1.792E+1
-8.012E-1	8.301E+0	1.805E+1
-8.012E-1	8.386E+0	1.797E+1
-8.061E-1	8.249E+0	1.805E+1
-8.012E-1	8.408E+0	1.790E+1
-7.996E-1	8.292E+0	1.792E+1
-8.045E-1	8.321E+0	1.797E+1
-8.045E-1	8.444E+0	1.797E+1
-8.061E-1	8.311E+0	1.788E+1
-8.028E-1	8.343E+0	1.792E+1
-8.028E-1	8.272E+0	1.797E+1
-8.028E-1	8.249E+0	1.794E+1
-8.045E-1	8.314E+0	1.802E+1
-8.028E-1	8.347E+0	1.794E+1
-8.028E-1	8.321E+0	1.805E+1
-8.061E-1	8.311E+0	1.786E+1
-8.045E-1	8.337E+0	1.778E+1
-8.012E-1	8.311E+0	1.789E+1
-8.012E-1	8.331E+0	1.807E+1
-8.045E-1	8.376E+0	1.781E+1
-7.996E-1	8.256E+0	1.791E+1
-8.028E-1	8.399E+0	1.786E+1
-8.045E-1	8.373E+0	1.792E+1
-8.045E-1	8.266E+0	1.795E+1
-8.028E-1	8.301E+0	1.802E+1
-8.012E-1	8.253E+0	1.801E+1
-8.028E-1	8.256E+0	1.797E+1
-8.028E-1	8.363E+0	1.797E+1
-8.045E-1	8.340E+0	1.797E+1
-8.012E-1	8.366E+0	1.791E+1
-8.028E-1	8.327E+0	1.796E+1
-8.061E-1	8.454E+0	1.790E+1
-8.045E-1	8.214E+0	1.790E+1
-8.028E-1	8.395E+0	1.786E+1
-8.028E-1	8.464E+0	1.799E+1
-8.077E-1	8.392E+0	1.805E+1
-8.045E-1	8.389E+0	1.795E+1
-8.012E-1	8.240E+0	1.791E+1
-8.045E-1	8.496E+0	1.798E+1
-8.061E-1	8.308E+0	1.800E+1
-8.061E-1	8.266E+0	1.798E+1
-8.012E-1	8.249E+0	1.803E+1
-8.012E-1	8.295E+0	1.795E+1
-8.045E-1	8.337E+0	1.796E+1
-8.028E-1	8.275E+0	1.792E+1
-8.012E-1	8.399E+0	1.797E+1
-8.012E-1	8.285E+0	1.787E+1
-8.061E-1	8.288E+0	1.799E+1
-8.045E-1	8.334E+0	1.783E+1
-8.012E-1	8.198E+0	1.802E+1
-8.045E-1	8.298E+0	1.801E+1
-8.093E-1	8.246E+0	1.794E+1
-7.996E-1	8.223E+0	1.782E+1
-8.012E-1	8.292E+0	1.795E+1
-8.012E-1	8.318E+0	1.796E+1
-8.061E-1	8.327E+0	1.790E+1
-8.045E-1	8.366E+0	1.799E+1
-8.061E-1	8.428E+0	1.791E+1
-8.012E-1	8.292E+0	1.815E+1
-8.077E-1	8.347E+0	1.811E+1
-8.045E-1	8.356E+0	1.791E+1
-7.980E-1	8.223E+0	1.808E+1
-7.996E-1	8.382E+0	1.790E+1
-8.077E-1	8.298E+0	1.786E+1
-8.045E-1	8.285E+0	1.796E+1
-7.964E-1	8.298E+0	1.794E+1
-8.028E-1	8.331E+0	1.786E+1
-8.077E-1	8.386E+0	1.790E+1
-8.012E-1	8.412E+0	1.794E+1
-8.028E-1	8.386E+0	1.793E+1
-7.996E-1	8.402E+0	1.799E+1
-8.045E-1	8.233E+0	1.793E+1
-8.061E-1	8.421E+0	1.793E+1
-7.964E-1	8.418E+0	1.788E+1
-8.061E-1	8.405E+0	1.798E+1
-8.077E-1	8.363E+0	1.786E+1
-8.028E-1	8.369E+0	1.803E+1
-7.996E-1	8.298E+0	1.788E+1
-8.028E-1	8.379E+0	1.796E+1
-8.045E-1	8.214E+0	1.812E+1
-8.045E-1	8.282E+0	1.786E+1
-8.012E-1	8.431E+0	1.809E+1
-8.012E-1	8.343E+0	1.813E+1
-8.045E-1	8.418E+0	1.788E+1
-8.061E-1	8.343E+0	1.785E+1
-8.045E-1	8.298E+0	1.802E+1
-8.045E-1	8.318E+0	1.795E+1
-8.061E-1	8.256E+0	1.791E+1
-8.045E-1	8.360E+0	1.790E+1
-7.996E-1	8.321E+0	1.793E+1
-8.012E-1	8.327E+0	1.806E+1
-8.045E-1	8.305E+0	1.792E+1
-8.061E-1	8.418E+0	1.797E+1
-8.012E-1	8.249E+0	1.802E+1
-8.028E-1	8.233E+0	1.799E+1
-8.045E-1	8.301E+0	1.806E+1
-8.061E-1	8.308E+0	1.797E+1
-7.996E-1	8.311E+0	1.799E+1
-8.012E-1	8.327E+0	1.809E+1
-8.077E-1	8.279E+0	1.784E+1
-8.045E-1	8.360E+0	1.808E+1
-8.012E-1	8.301E+0	1.776E+1
-8.012E-1	8.298E+0	1.809E+1
-8.028E-1	8.389E+0	1.782E+1
-8.061E-1	8.353E+0	1.800E+1
-7.980E-1	8.266E+0	1.787E+1
-7.996E-1	8.292E+0	1.780E+1
-8.061E-1	8.353E+0	1.814E+1
-8.061E-1	8.223E+0	1.799E+1
-8.045E-1	8.275E+0	1.789E+1
-8.028E-1	8.327E+0	1.784E+1
-8.077E-1	8.249E+0	1.794E+1
-8.045E-1	8.347E+0	1.781E+1
-8.012E-1	8.402E+0	1.787E+1
-8.028E-1	8.295E+0	1.792E+1
-8.077E-1	8.402E+0	1.809E+1
-8.028E-1	8.347E+0	1.802E+1
-8.028E-1	8.399E+0	1.811E+1
-8.045E-1	8.331E+0	1.786E+1
-8.045E-1	8.334E+0	1.782E+1
-8.045E-1	8.298E+0	1.795E+1
-7.996E-1	8.217E+0	1.803E+1
-8.045E-1	8.282E+0	1.788E+1
-8.045E-1	8.324E+0	1.799E+1
-8.061E-1	8.272E+0	1.797E+1
-7.996E-1	8.272E+0	1.781E+1
-8.028E-1	8.334E+0	1.792E+1
-8.077E-1	8.311E+0	1.794E+1
-8.012E-1	8.412E+0	1.804E+1
-7.980E-1	8.405E+0	1.805E+1
-8.012E-1	8.340E+0	1.806E+1
-8.077E-1	8.327E+0	1.826E+1
-8.061E-1	8.369E+0	1.795E+1
-8.012E-1	8.285E+0	1.799E+1
-8.028E-1	8.318E+0	1.797E+1
-8.028E-1	8.230E+0	1.806E+1
-8.077E-1	8.269E+0	1.793E+1
-8.012E-1	8.470E+0	1.810E+1
-7.980E-1	8.269E+0	1.788E+1
-8.061E-1	8.185E+0	1.793E+1
-8.045E-1	8.356E+0	1.792E+1
-7.996E-1	8.340E+0	1.804E+1
-8.012E-1	8.298E+0	1.794E+1
-8.061E-1	8.405E+0	1.794E+1
-8.045E-1	8.331E+0	1.783E+1
-8.028E-1	8.337E+0	1.796E+1
-8.045E-1	8.412E+0	1.780E+1
-8.061E-1	8.356E+0	1.793E+1
-8.061E-1	8.311E+0	1.783E+1
-7.980E-1	8.363E+0	1.795E+1
-8.045E-1	8.334E+0	1.775E+1
-8.077E-1	8.331E+0	1.792E+1
-8.028E-1	8.295E+0	1.794E+1
-7.996E-1	8.240E+0	1.798E+1
-8.028E-1	8.227E+0	1.799E+1
-8.077E-1	8.295E+0	1.797E+1
-8.045E-1	8.350E+0	1.786E+1
-8.012E-1	8.389E+0	1.811E+1
-8.012E-1	8.321E+0	1.813E+1
-8.061E-1	8.379E+0	1.779E+1
-8.045E-1	8.334E+0	1.789E+1
-7.996E-1	8.386E+0	1.797E+1
-8.012E-1	8.262E+0	1.793E+1
-8.045E-1	8.262E+0	1.781E+1
-8.061E-1	8.392E+0	1.785E+1
-7.996E-1	8.292E+0	1.787E+1
-7.996E-1	8.194E+0	1.805E+1
-8.077E-1	8.321E+0	1.801E+1
-8.012E-1	8.301E+0	1.797E+1
-7.996E-1	8.415E+0	1.794E+1
-8.061E-1	8.412E+0	1.791E+1
-8.077E-1	8.405E+0	1.799E+1
-8.061E-1	8.340E+0	1.788E+1
-8.012E-1	8.298E+0	1.783E+1
-8.028E-1	8.292E+0	1.786E+1
-8.045E-1	8.324E+0	1.800E+1
-8.028E-1	8.249E+0	1.785E+1
-7.996E-1	8.318E+0	1.791E+1
-8.012E-1	8.418E+0	1.790E+1
-8.061E-1	8.305E+0	1.784E+1
-8.028E-1	8.314E+0	1.801E+1
-7.996E-1	8.295E+0	1.796E+1
-8.028E-1	8.311E+0	1.810E+1
-8.061E-1	8.431E+0	1.780E+1
-8.045E-1	8.298E+0	1.801E+1
-8.028E-1	8.369E+0	1.801E+1
-8.061E-1	8.321E+0	1.772E+1
-8.061E-1	8.191E+0	1.782E+1
-8.028E-1	8.369E+0	1.804E+1
-7.996E-1	8.373E+0	1.801E+1
-8.045E-1	8.399E+0	1.780E+1
-8.045E-1	8.178E+0	1.791E+1
-8.045E-1	8.343E+0	1.800E+1
-7.996E-1	8.399E+0	1.802E+1
-8.028E-1	8.314E+0	1.774E+1
-8.061E-1	8.230E+0	1.800E+1
-8.061E-1	8.395E+0	1.797E+1
-7.980E-1	8.272E+0	1.794E+1
-8.045E-1	8.399E+0	1.784E+1
-8.077E-1	8.402E+0	1.798E+1
-8.028E-1	8.337E+0	1.792E+1
-7.996E-1	8.382E+0	1.785E+1
-8.028E-1	8.389E+0	1.795E+1
-8.077E-1	8.321E+0	1.798E+1
-8.028E-1	8.210E+0	1.796E+1
-7.996E-1	8.324E+0	1.782E+1
-8.045E-1	8.343E+0	1.790E+1
-8.077E-1	8.314E+0	1.790E+1
-8.028E-1	8.369E+0	1.786E+1
-8.045E-1	8.382E+0	1.823E+1
-8.028E-1	8.253E+0	1.788E+1
-8.045E-1	8.253E+0	1.804E+1
-8.012E-1	8.246E+0	1.800E+1
-8.012E-1	8.285E+0	1.803E+1
-7.996E-1	8.318E+0	1.788E+1
-8.061E-1	8.298E+0	1.795E+1
-8.061E-1	8.214E+0	1.795E+1
-8.028E-1	8.275E+0	1.796E+1
-8.012E-1	8.347E+0	1.813E+1
-8.061E-1	8.395E+0	1.790E+1
-8.012E-1	8.431E+0	1.799E+1
-7.996E-1	8.298E+0	1.789E+1
-8.012E-1	8.321E+0	1.804E+1
-8.045E-1	8.451E+0	1.785E+1
-8.061E-1	8.464E+0	1.806E+1
-8.012E-1	8.223E+0	1.789E+1
-7.996E-1	8.369E+0	1.791E+1
-8.093E-1	8.285E+0	1.799E+1
-8.045E-1	8.438E+0	1.786E+1
-8.012E-1	8.301E+0	1.798E+1
-7.996E-1	8.301E+0	1.787E+1
-8.077E-1	8.243E+0	1.790E+1
-8.045E-1	8.366E+0	1.800E+1
-8.012E-1	8.399E+0	1.788E+1
-8.012E-1	8.188E+0	1.797E+1
-8.045E-1	8.327E+0	1.791E+1
-8.028E-1	8.256E+0	1.796E+1
-8.012E-1	8.214E+0	1.790E+1
-7.996E-1	8.418E+0	1.793E+1
-8.061E-1	8.272E+0	1.782E+1
-8.028E-1	8.318E+0	1.809E+1
-7.996E-1	8.292E+0	1.798E+1
-8.061E-1	8.191E+0	1.780E+1
-8.061E-1	8.369E+0	1.789E+1
-8.045E-1	8.386E+0	1.800E+1
-8.045E-1	8.473E+0	1.800E+1
-8.012E-1	8.262E+0	1.791E+1
-8.093E-1	8.243E+0	1.780E+1
-8.028E-1	8.285E+0	1.803E+1
-7.996E-1	8.331E+0	1.799E+1
-8.028E-1	8.256E+0	1.802E+1
-8.061E-1	8.321E+0	1.805E+1
-8.045E-1	8.269E+0	1.774E+1
-8.012E-1	8.334E+0	1.790E+1
-8.028E-1	8.321E+0	1.792E+1
-8.077E-1	8.360E+0	1.799E+1
-8.045E-1	8.301E+0	1.788E+1
-8.028E-1	8.337E+0	1.797E+1
-7.980E-1	8.321E+0	1.804E+1
-8.045E-1	8.269E+0	1.799E+1
-8.045E-1	8.350E+0	1.800E+1
-7.996E-1	8.230E+0	1.792E+1
-8.012E-1	8.405E+0	1.794E+1
-8.077E-1	8.373E+0	1.790E+1
-8.061E-1	8.347E+0	1.810E+1
-8.012E-1	8.337E+0	1.790E+1
-8.012E-1	8.347E+0	1.790E+1
-8.077E-1	8.366E+0	1.791E+1
-8.028E-1	8.392E+0	1.789E+1
-8.045E-1	8.382E+0	1.793E+1
-8.012E-1	8.369E+0	1.801E+1
-8.077E-1	8.337E+0	1.774E+1
-8.045E-1	8.395E+0	1.781E+1
-8.028E-1	8.185E+0	1.771E+1
-8.045E-1	8.343E+0	1.798E+1
-8.045E-1	8.434E+0	1.789E+1
-8.061E-1	8.434E+0	1.800E+1
-8.028E-1	8.318E+0	1.783E+1
-8.028E-1	8.343E+0	1.793E+1
-8.077E-1	8.360E+0	1.785E+1
-8.045E-1	8.275E+0	1.797E+1
-8.012E-1	8.279E+0	1.800E+1
-7.996E-1	8.262E+0	1.795E+1
-8.077E-1	8.301E+0	1.802E+1
-8.061E-1	8.438E+0	1.795E+1
-8.028E-1	8.327E+0	1.810E+1
-8.045E-1	8.230E+0	1.796E+1
-8.061E-1	8.324E+0	1.814E+1
-8.028E-1	8.327E+0	1.791E+1
-7.980E-1	8.343E+0	1.784E+1
-8.045E-1	8.305E+0	1.807E+1
-8.077E-1	8.262E+0	1.801E+1
-8.012E-1	8.395E+0	1.793E+1
-8.012E-1	8.405E+0	1.787E+1
-8.028E-1	8.223E+0	1.799E+1
-8.028E-1	8.249E+0	1.809E+1
-8.045E-1	8.259E+0	1.783E+1
-8.028E-1	8.392E+0	1.796E+1
-8.012E-1	8.353E+0	1.785E+1
[truncated: 93,933 more rows]
