# Supplementary material for: Improved ANAP incorporation and VCF analysis reveal details of P2X7 current facilitation and a limited conformational interplay between ATP binding and the intracellular ballast domain
Source: eLife. 2023 Jan 4;12:e82479. doi: 10.7554/eLife.82479 (PMC9859053; doi:10.7554/eLife.82479)
Supplement: Figure 3—source data 1. [file elife-82479-fig3-data1.zip › Figure-3_source-data-1/K127_j08#45.csv]

-3.779E-1	4.593E+0	8.717E+0
-3.763E-1	4.632E+0	8.927E+0
-3.746E-1	4.593E+0	8.775E+0
-3.746E-1	4.597E+0	8.736E+0
-3.795E-1	4.658E+0	8.665E+0
-3.779E-1	4.649E+0	8.726E+0
-3.714E-1	4.629E+0	8.775E+0
-3.763E-1	4.704E+0	8.840E+0
-3.827E-1	4.688E+0	8.655E+0
-3.763E-1	4.590E+0	8.759E+0
-3.714E-1	4.694E+0	8.778E+0
-3.795E-1	4.658E+0	8.671E+0
-3.795E-1	4.726E+0	8.824E+0
-3.730E-1	4.645E+0	8.691E+0
-3.746E-1	4.571E+0	8.759E+0
-3.763E-1	4.610E+0	8.817E+0
-3.795E-1	4.717E+0	8.717E+0
-3.746E-1	4.564E+0	8.895E+0
-3.763E-1	4.704E+0	8.830E+0
-3.763E-1	4.642E+0	8.730E+0
-3.795E-1	4.697E+0	8.752E+0
-3.746E-1	4.675E+0	8.830E+0
-3.746E-1	4.694E+0	8.765E+0
-3.779E-1	4.587E+0	8.892E+0
-3.779E-1	4.675E+0	8.736E+0
-3.746E-1	4.581E+0	8.652E+0
-3.730E-1	4.629E+0	8.755E+0
-3.763E-1	4.632E+0	8.681E+0
-3.827E-1	4.571E+0	8.713E+0
-3.763E-1	4.571E+0	8.765E+0
-3.730E-1	4.632E+0	8.739E+0
-3.795E-1	4.675E+0	8.794E+0
-3.811E-1	4.723E+0	8.843E+0
-3.746E-1	4.668E+0	8.678E+0
-3.746E-1	4.714E+0	8.749E+0
-3.746E-1	4.564E+0	8.752E+0
-3.811E-1	4.632E+0	8.788E+0
-3.763E-1	4.694E+0	8.749E+0
-3.714E-1	4.629E+0	8.759E+0
-3.763E-1	4.629E+0	8.804E+0
-3.779E-1	4.739E+0	8.697E+0
-3.763E-1	4.694E+0	8.648E+0
-3.746E-1	4.574E+0	8.710E+0
-3.779E-1	4.710E+0	8.788E+0
-3.811E-1	4.681E+0	8.652E+0
-3.746E-1	4.707E+0	8.593E+0
-3.714E-1	4.652E+0	8.788E+0
-3.763E-1	4.616E+0	8.762E+0
-3.811E-1	4.720E+0	8.622E+0
-3.779E-1	4.655E+0	8.807E+0
-3.746E-1	4.694E+0	8.853E+0
-3.779E-1	4.623E+0	8.791E+0
-3.811E-1	4.561E+0	8.752E+0
-3.763E-1	4.606E+0	8.820E+0
-3.730E-1	4.645E+0	8.707E+0
-3.779E-1	4.639E+0	8.807E+0
-3.763E-1	4.619E+0	8.590E+0
-3.746E-1	4.688E+0	8.717E+0
-3.730E-1	4.619E+0	8.668E+0
-3.779E-1	4.681E+0	8.697E+0
-3.779E-1	4.701E+0	8.717E+0
-3.746E-1	4.636E+0	8.639E+0
-3.730E-1	4.555E+0	8.794E+0
-3.779E-1	4.581E+0	8.730E+0
-3.795E-1	4.704E+0	8.768E+0
-3.779E-1	4.558E+0	8.788E+0
-3.730E-1	4.652E+0	8.824E+0
-3.746E-1	4.619E+0	8.752E+0
-3.779E-1	4.704E+0	8.824E+0
-3.763E-1	4.662E+0	8.833E+0
-3.714E-1	4.610E+0	8.717E+0
-3.746E-1	4.662E+0	8.739E+0
-3.779E-1	4.558E+0	8.762E+0
-3.763E-1	4.603E+0	8.885E+0
-3.730E-1	4.691E+0	8.681E+0
-3.795E-1	4.684E+0	8.804E+0
-3.811E-1	4.632E+0	8.730E+0
-3.746E-1	4.613E+0	8.791E+0
-3.714E-1	4.658E+0	8.678E+0
-3.763E-1	4.632E+0	8.678E+0
-3.779E-1	4.593E+0	8.749E+0
-3.746E-1	4.610E+0	8.772E+0
-3.746E-1	4.704E+0	8.726E+0
-3.763E-1	4.707E+0	8.833E+0
-3.779E-1	4.655E+0	8.726E+0
-3.763E-1	4.645E+0	8.824E+0
-3.730E-1	4.610E+0	8.697E+0
-3.746E-1	4.655E+0	8.661E+0
-3.779E-1	4.655E+0	8.742E+0
-3.763E-1	4.584E+0	8.730E+0
-3.730E-1	4.649E+0	8.752E+0
-3.763E-1	4.623E+0	8.736E+0
-3.779E-1	4.649E+0	8.694E+0
-3.763E-1	4.610E+0	8.707E+0
-3.763E-1	4.590E+0	8.726E+0
-3.763E-1	4.701E+0	8.791E+0
-3.779E-1	4.623E+0	8.772E+0
-3.746E-1	4.730E+0	8.642E+0
-3.714E-1	4.623E+0	8.749E+0
-3.746E-1	4.584E+0	8.778E+0
-3.811E-1	4.645E+0	8.749E+0
-3.779E-1	4.642E+0	8.704E+0
-3.746E-1	4.665E+0	8.788E+0
-3.795E-1	4.662E+0	8.739E+0
-3.763E-1	4.626E+0	8.794E+0
-3.746E-1	4.619E+0	8.762E+0
-3.763E-1	4.658E+0	8.723E+0
-3.763E-1	4.610E+0	8.749E+0
-3.795E-1	4.581E+0	8.684E+0
-3.763E-1	4.759E+0	8.661E+0
-3.746E-1	4.603E+0	8.801E+0
-3.746E-1	4.688E+0	8.661E+0
-3.811E-1	4.593E+0	8.700E+0
-3.763E-1	4.632E+0	8.629E+0
-3.746E-1	4.600E+0	8.772E+0
-3.763E-1	4.623E+0	8.632E+0
-3.779E-1	4.671E+0	8.697E+0
-3.763E-1	4.678E+0	8.684E+0
-3.730E-1	4.684E+0	8.655E+0
-3.763E-1	4.632E+0	8.775E+0
-3.779E-1	4.655E+0	8.736E+0
-3.730E-1	4.762E+0	8.759E+0
-3.730E-1	4.606E+0	8.772E+0
-3.763E-1	4.571E+0	8.717E+0
-3.763E-1	4.658E+0	8.697E+0
-3.746E-1	4.655E+0	8.811E+0
-3.714E-1	4.684E+0	8.704E+0
-3.795E-1	4.701E+0	8.843E+0
-3.763E-1	4.616E+0	8.707E+0
-3.746E-1	4.675E+0	8.814E+0
-3.730E-1	4.577E+0	8.642E+0
-3.746E-1	4.577E+0	8.749E+0
-3.763E-1	4.593E+0	8.707E+0
-3.746E-1	4.587E+0	8.820E+0
-3.730E-1	4.616E+0	8.704E+0
-3.763E-1	4.639E+0	8.807E+0
-3.811E-1	4.649E+0	8.824E+0
-3.746E-1	4.645E+0	8.642E+0
-3.746E-1	4.597E+0	8.726E+0
-3.779E-1	4.584E+0	8.863E+0
-3.811E-1	4.714E+0	8.674E+0
-3.746E-1	4.493E+0	8.736E+0
-3.730E-1	4.584E+0	8.691E+0
-3.746E-1	4.574E+0	8.733E+0
-3.779E-1	4.561E+0	8.515E+0
-3.763E-1	4.632E+0	8.723E+0
-3.714E-1	4.606E+0	8.726E+0
-3.763E-1	4.636E+0	8.736E+0
-3.795E-1	4.645E+0	8.817E+0
-3.746E-1	4.639E+0	8.684E+0
-3.746E-1	4.632E+0	8.807E+0
-3.746E-1	4.694E+0	8.600E+0
-3.746E-1	4.655E+0	8.785E+0
-3.730E-1	4.642E+0	8.746E+0
-3.714E-1	4.701E+0	8.726E+0
-3.763E-1	4.626E+0	8.850E+0
-3.763E-1	4.600E+0	8.765E+0
-3.730E-1	4.717E+0	8.691E+0
-3.698E-1	4.610E+0	8.639E+0
-3.763E-1	4.626E+0	8.700E+0
-3.779E-1	4.639E+0	8.606E+0
-3.746E-1	4.678E+0	8.833E+0
-3.714E-1	4.623E+0	8.710E+0
-3.763E-1	4.642E+0	8.730E+0
-3.746E-1	4.593E+0	8.775E+0
-3.763E-1	4.668E+0	8.645E+0
-3.698E-1	4.645E+0	8.850E+0
-3.746E-1	4.532E+0	8.742E+0
-3.795E-1	4.684E+0	8.827E+0
-3.714E-1	4.645E+0	8.720E+0
-3.730E-1	4.746E+0	8.590E+0
-3.763E-1	4.593E+0	8.678E+0
-3.763E-1	4.665E+0	8.752E+0
-3.746E-1	4.704E+0	8.658E+0
-3.714E-1	4.639E+0	8.691E+0
-3.763E-1	4.610E+0	8.697E+0
-3.763E-1	4.642E+0	8.697E+0
-3.730E-1	4.519E+0	8.707E+0
-3.714E-1	4.694E+0	8.765E+0
-3.746E-1	4.649E+0	8.707E+0
-3.763E-1	4.684E+0	8.733E+0
-3.746E-1	4.652E+0	8.840E+0
-3.730E-1	4.574E+0	8.710E+0
-3.714E-1	4.701E+0	8.746E+0
-3.779E-1	4.697E+0	8.752E+0
-3.763E-1	4.645E+0	8.762E+0
-3.746E-1	4.697E+0	8.859E+0
-3.746E-1	4.671E+0	8.723E+0
-3.763E-1	4.649E+0	8.730E+0
-3.714E-1	4.707E+0	8.739E+0
-3.714E-1	4.701E+0	8.746E+0
-3.779E-1	4.577E+0	8.687E+0
-3.763E-1	4.558E+0	8.801E+0
-3.746E-1	4.639E+0	8.567E+0
-3.730E-1	4.658E+0	8.859E+0
-3.746E-1	4.629E+0	8.652E+0
-3.779E-1	4.613E+0	8.691E+0
-3.714E-1	4.684E+0	8.642E+0
-3.714E-1	4.675E+0	8.710E+0
-3.746E-1	4.639E+0	8.648E+0
-3.746E-1	4.645E+0	8.655E+0
-3.730E-1	4.561E+0	8.606E+0
-3.698E-1	4.629E+0	8.730E+0
-3.763E-1	4.590E+0	8.742E+0
-3.763E-1	4.668E+0	8.707E+0
-3.714E-1	4.649E+0	8.752E+0
-3.730E-1	4.684E+0	8.788E+0
-3.763E-1	4.616E+0	8.736E+0
-3.763E-1	4.577E+0	8.671E+0
-3.730E-1	4.668E+0	8.639E+0
-3.714E-1	4.671E+0	8.668E+0
-3.714E-1	4.593E+0	8.668E+0
-3.746E-1	4.678E+0	8.746E+0
-3.698E-1	4.662E+0	8.681E+0
-3.698E-1	4.593E+0	8.739E+0
-3.746E-1	4.684E+0	8.717E+0
-3.779E-1	4.655E+0	8.713E+0
-3.746E-1	4.671E+0	8.704E+0
-3.730E-1	4.613E+0	8.567E+0
-3.746E-1	4.697E+0	8.739E+0
-3.779E-1	4.691E+0	8.723E+0
-3.714E-1	4.613E+0	8.775E+0
-3.698E-1	4.658E+0	8.798E+0
-3.763E-1	4.720E+0	8.762E+0
-3.746E-1	4.649E+0	8.661E+0
-3.730E-1	4.665E+0	8.733E+0
-3.714E-1	4.645E+0	8.733E+0
-3.730E-1	4.606E+0	8.791E+0
-3.779E-1	4.704E+0	8.817E+0
-3.746E-1	4.639E+0	8.681E+0
-3.730E-1	4.626E+0	8.768E+0
-3.763E-1	4.726E+0	8.700E+0
-3.746E-1	4.610E+0	8.726E+0
-3.714E-1	4.642E+0	8.720E+0
-3.714E-1	4.616E+0	8.710E+0
-3.763E-1	4.662E+0	8.755E+0
-3.746E-1	4.587E+0	8.665E+0
-3.714E-1	4.636E+0	8.856E+0
-3.730E-1	4.590E+0	8.827E+0
-3.730E-1	4.568E+0	8.746E+0
-3.763E-1	4.668E+0	8.665E+0
-3.714E-1	4.684E+0	8.619E+0
-3.698E-1	4.714E+0	8.707E+0
-3.763E-1	4.626E+0	8.684E+0
-3.763E-1	4.623E+0	8.768E+0
-3.730E-1	4.665E+0	8.730E+0
-3.698E-1	4.571E+0	8.830E+0
-3.730E-1	4.623E+0	8.674E+0
-3.779E-1	4.710E+0	8.671E+0
-3.730E-1	4.662E+0	8.755E+0
-3.714E-1	4.675E+0	8.746E+0
-3.746E-1	4.639E+0	8.713E+0
-3.746E-1	4.662E+0	8.655E+0
-3.714E-1	4.681E+0	8.723E+0
-3.698E-1	4.623E+0	8.668E+0
-3.746E-1	4.590E+0	8.785E+0
-3.763E-1	4.574E+0	8.678E+0
-3.746E-1	4.606E+0	8.817E+0
-3.698E-1	4.720E+0	8.635E+0
-3.698E-1	4.577E+0	8.707E+0
-3.746E-1	4.668E+0	8.762E+0
-3.730E-1	4.694E+0	8.717E+0
-3.682E-1	4.642E+0	8.606E+0
-3.714E-1	4.704E+0	8.811E+0
-3.746E-1	4.603E+0	8.590E+0
-3.714E-1	4.636E+0	8.684E+0
-3.682E-1	4.603E+0	8.652E+0
-3.730E-1	4.642E+0	8.772E+0
-3.763E-1	4.629E+0	8.733E+0
-3.730E-1	4.726E+0	8.723E+0
-3.698E-1	4.645E+0	8.730E+0
-3.746E-1	4.613E+0	8.697E+0
-3.763E-1	4.652E+0	8.755E+0
-3.730E-1	4.636E+0	8.768E+0
-3.714E-1	4.623E+0	8.697E+0
-3.730E-1	4.684E+0	8.694E+0
-3.779E-1	4.662E+0	8.739E+0
-3.730E-1	4.603E+0	8.609E+0
-3.698E-1	4.606E+0	8.781E+0
-3.730E-1	4.538E+0	8.811E+0
-3.779E-1	4.606E+0	8.794E+0
-3.714E-1	4.529E+0	8.772E+0
-3.730E-1	4.642E+0	8.691E+0
-3.730E-1	4.684E+0	8.626E+0
-3.763E-1	4.697E+0	8.717E+0
-3.714E-1	4.652E+0	8.600E+0
-3.698E-1	4.616E+0	8.506E+0
-3.779E-1	4.561E+0	8.762E+0
-3.763E-1	4.636E+0	8.671E+0
-3.746E-1	4.603E+0	8.762E+0
-3.698E-1	4.600E+0	8.772E+0
-3.730E-1	4.675E+0	8.691E+0
-3.779E-1	4.665E+0	8.717E+0
-3.714E-1	4.668E+0	8.765E+0
-3.698E-1	4.626E+0	8.710E+0
-3.714E-1	4.619E+0	8.817E+0
-3.763E-1	4.606E+0	8.574E+0
-3.730E-1	4.649E+0	8.720E+0
-3.698E-1	4.658E+0	8.755E+0
-3.746E-1	4.642E+0	8.798E+0
-3.763E-1	4.545E+0	8.720E+0
-3.714E-1	4.665E+0	8.742E+0
-3.698E-1	4.574E+0	8.645E+0
-3.730E-1	4.571E+0	8.768E+0
-3.763E-1	4.623E+0	8.762E+0
-3.730E-1	4.629E+0	8.622E+0
-3.698E-1	4.629E+0	8.723E+0
-3.714E-1	4.623E+0	8.755E+0
-3.746E-1	4.642E+0	8.710E+0
-3.714E-1	4.597E+0	8.768E+0
-3.714E-1	4.671E+0	8.626E+0
-3.714E-1	4.597E+0	8.811E+0
-3.763E-1	4.619E+0	8.671E+0
-3.714E-1	4.616E+0	8.600E+0
-3.682E-1	4.645E+0	8.665E+0
-3.714E-1	4.665E+0	8.755E+0
-3.763E-1	4.730E+0	8.593E+0
-3.730E-1	4.662E+0	8.772E+0
-3.714E-1	4.636E+0	8.736E+0
-3.746E-1	4.639E+0	8.626E+0
-3.779E-1	4.671E+0	8.694E+0
-3.682E-1	4.623E+0	8.700E+0
-3.714E-1	4.639E+0	8.697E+0
-3.730E-1	4.658E+0	8.772E+0
-3.779E-1	4.717E+0	8.681E+0
-3.714E-1	4.681E+0	8.700E+0
-3.698E-1	4.613E+0	8.668E+0
-3.730E-1	4.668E+0	8.888E+0
-3.730E-1	4.593E+0	8.772E+0
-3.730E-1	4.558E+0	8.609E+0
-3.698E-1	4.662E+0	8.639E+0
-3.746E-1	4.655E+0	8.639E+0
-3.779E-1	4.639E+0	8.733E+0
-3.698E-1	4.525E+0	8.593E+0
-3.698E-1	4.571E+0	8.749E+0
-3.746E-1	4.642E+0	8.700E+0
-3.746E-1	4.623E+0	8.681E+0
-3.698E-1	4.658E+0	8.739E+0
-3.698E-1	4.535E+0	8.668E+0
-3.746E-1	4.707E+0	8.642E+0
-3.763E-1	4.535E+0	8.830E+0
-3.714E-1	4.632E+0	8.671E+0
-3.698E-1	4.645E+0	8.661E+0
-3.730E-1	4.626E+0	8.609E+0
-3.746E-1	4.590E+0	8.691E+0
-3.714E-1	4.723E+0	8.609E+0
-3.698E-1	4.590E+0	8.733E+0
-3.730E-1	4.697E+0	8.600E+0
-3.730E-1	4.600E+0	8.798E+0
-3.682E-1	4.632E+0	8.671E+0
-3.714E-1	4.600E+0	8.723E+0
-3.746E-1	4.581E+0	8.590E+0
-3.746E-1	4.623E+0	8.600E+0
-3.698E-1	4.581E+0	8.742E+0
-3.698E-1	4.616E+0	8.655E+0
-3.714E-1	4.584E+0	8.609E+0
-3.763E-1	4.671E+0	8.694E+0
-3.714E-1	4.551E+0	8.632E+0
-3.682E-1	4.603E+0	8.648E+0
-3.730E-1	4.678E+0	8.853E+0
-3.746E-1	4.613E+0	8.684E+0
-3.698E-1	4.568E+0	8.629E+0
-3.714E-1	4.678E+0	8.707E+0
-3.730E-1	4.623E+0	8.700E+0
-3.746E-1	4.678E+0	8.742E+0
-3.714E-1	4.619E+0	8.697E+0
-3.682E-1	4.571E+0	8.645E+0
-3.730E-1	4.558E+0	8.739E+0
-3.714E-1	4.616E+0	8.730E+0
-3.698E-1	4.639E+0	8.658E+0
-3.714E-1	4.558E+0	8.830E+0
-3.730E-1	4.649E+0	8.661E+0
-3.730E-1	4.603E+0	8.506E+0
-3.698E-1	4.603E+0	8.752E+0
-3.698E-1	4.574E+0	8.739E+0
-3.698E-1	4.668E+0	8.681E+0
-3.746E-1	4.649E+0	8.622E+0
-3.714E-1	4.681E+0	8.551E+0
-3.698E-1	4.632E+0	8.772E+0
-3.714E-1	4.639E+0	8.632E+0
-3.730E-1	4.581E+0	8.639E+0
-3.714E-1	4.639E+0	8.632E+0
-3.698E-1	4.694E+0	8.609E+0
-3.714E-1	4.652E+0	8.603E+0
-3.746E-1	4.645E+0	8.622E+0
-3.714E-1	4.587E+0	8.791E+0
-3.682E-1	4.626E+0	8.571E+0
-3.714E-1	4.681E+0	8.606E+0
-3.763E-1	4.616E+0	8.713E+0
-3.682E-1	4.642E+0	8.635E+0
-3.649E-1	4.652E+0	8.632E+0
-3.730E-1	4.717E+0	8.775E+0
-3.714E-1	4.639E+0	8.733E+0
-3.698E-1	4.665E+0	8.655E+0
-3.714E-1	4.542E+0	8.564E+0
-3.698E-1	4.564E+0	8.765E+0
-3.746E-1	4.636E+0	8.730E+0
-3.698E-1	4.629E+0	8.772E+0
-3.665E-1	4.600E+0	8.558E+0
-3.730E-1	4.639E+0	8.707E+0
-3.730E-1	4.649E+0	8.658E+0
-3.730E-1	4.590E+0	8.645E+0
-3.682E-1	4.587E+0	8.730E+0
-3.730E-1	4.610E+0	8.613E+0
-3.730E-1	4.571E+0	8.778E+0
-3.698E-1	4.584E+0	8.772E+0
-3.665E-1	4.606E+0	8.645E+0
-3.730E-1	4.688E+0	8.554E+0
-3.763E-1	4.600E+0	8.671E+0
-3.698E-1	4.632E+0	8.600E+0
-3.665E-1	4.645E+0	8.742E+0
-3.730E-1	4.581E+0	8.671E+0
-3.746E-1	4.681E+0	8.600E+0
-3.698E-1	4.678E+0	8.684E+0
-3.682E-1	4.642E+0	8.668E+0
-3.714E-1	4.568E+0	8.668E+0
-3.746E-1	4.603E+0	8.629E+0
-3.698E-1	4.610E+0	8.726E+0
-3.698E-1	4.639E+0	8.574E+0
-3.698E-1	4.600E+0	8.687E+0
-3.714E-1	4.616E+0	8.700E+0
-3.698E-1	4.649E+0	8.622E+0
-3.682E-1	4.639E+0	8.645E+0
-3.730E-1	4.571E+0	8.730E+0
-3.714E-1	4.619E+0	8.733E+0
-3.698E-1	4.623E+0	8.606E+0
-3.682E-1	4.619E+0	8.687E+0
-3.682E-1	4.623E+0	8.538E+0
-3.730E-1	4.577E+0	8.785E+0
-3.682E-1	4.606E+0	8.564E+0
-3.665E-1	4.652E+0	8.609E+0
-3.714E-1	4.642E+0	8.652E+0
-3.698E-1	4.697E+0	8.736E+0
-3.714E-1	4.535E+0	8.781E+0
-3.682E-1	4.532E+0	8.772E+0
-3.682E-1	4.626E+0	8.704E+0
-3.763E-1	4.548E+0	8.730E+0
-3.682E-1	4.532E+0	8.700E+0
-3.649E-1	4.756E+0	8.730E+0
-3.698E-1	4.506E+0	8.694E+0
-3.763E-1	4.694E+0	8.635E+0
-3.682E-1	4.629E+0	8.652E+0
-3.698E-1	4.584E+0	8.648E+0
-3.730E-1	4.603E+0	8.681E+0
-3.714E-1	4.629E+0	8.639E+0
-3.682E-1	4.636E+0	8.642E+0
-3.682E-1	4.551E+0	8.755E+0
-3.682E-1	4.606E+0	8.668E+0
-3.714E-1	4.632E+0	8.622E+0
-3.698E-1	4.626E+0	8.652E+0
-3.649E-1	4.623E+0	8.749E+0
-3.714E-1	4.593E+0	8.668E+0
-3.746E-1	4.613E+0	8.678E+0
-3.698E-1	4.636E+0	8.726E+0
-3.682E-1	4.571E+0	8.684E+0
-3.730E-1	4.606E+0	8.577E+0
-3.714E-1	4.655E+0	8.668E+0
-3.682E-1	4.590E+0	8.755E+0
-3.665E-1	4.639E+0	8.691E+0
-3.698E-1	4.623E+0	8.652E+0
-3.730E-1	4.590E+0	8.538E+0
-3.698E-1	4.603E+0	8.545E+0
-3.682E-1	4.694E+0	8.681E+0
-3.698E-1	4.658E+0	8.613E+0
-3.714E-1	4.652E+0	8.707E+0
-3.730E-1	4.610E+0	8.619E+0
-3.682E-1	4.519E+0	8.713E+0
-3.714E-1	4.697E+0	8.645E+0
-3.746E-1	4.710E+0	8.639E+0
-3.665E-1	4.655E+0	8.645E+0
-3.682E-1	4.545E+0	8.749E+0
-3.698E-1	4.606E+0	8.775E+0
-3.714E-1	4.581E+0	8.661E+0
-3.682E-1	4.675E+0	8.678E+0
-3.665E-1	4.577E+0	8.532E+0
-3.698E-1	4.597E+0	8.658E+0
-3.714E-1	4.564E+0	8.619E+0
-3.682E-1	4.688E+0	8.726E+0
-3.682E-1	4.610E+0	8.642E+0
-3.714E-1	4.542E+0	8.577E+0
-3.746E-1	4.600E+0	8.710E+0
-3.714E-1	4.662E+0	8.661E+0
-3.665E-1	4.561E+0	8.723E+0
-3.682E-1	4.600E+0	8.632E+0
-3.763E-1	4.623E+0	8.788E+0
-3.682E-1	4.613E+0	8.704E+0
-3.665E-1	4.558E+0	8.613E+0
-3.698E-1	4.730E+0	8.661E+0
-3.714E-1	4.593E+0	8.635E+0
-3.682E-1	4.658E+0	8.613E+0
-3.649E-1	4.632E+0	8.720E+0
-3.682E-1	4.704E+0	8.668E+0
-3.746E-1	4.649E+0	8.710E+0
-3.682E-1	4.506E+0	8.609E+0
-3.682E-1	4.606E+0	8.730E+0
-3.698E-1	4.581E+0	8.571E+0
-3.714E-1	4.691E+0	8.606E+0
-3.698E-1	4.610E+0	8.658E+0
-3.665E-1	4.603E+0	8.561E+0
-3.682E-1	4.632E+0	8.574E+0
-3.698E-1	4.645E+0	8.619E+0
-3.682E-1	4.600E+0	8.622E+0
-3.682E-1	4.678E+0	8.590E+0
-3.698E-1	4.600E+0	8.710E+0
-3.714E-1	4.593E+0	8.626E+0
-3.698E-1	4.577E+0	8.717E+0
-3.665E-1	4.593E+0	8.778E+0
-3.698E-1	4.616E+0	8.571E+0
-3.730E-1	4.665E+0	8.707E+0
-3.665E-1	4.681E+0	8.710E+0
-3.665E-1	4.564E+0	8.616E+0
-3.730E-1	4.600E+0	8.600E+0
-3.698E-1	4.636E+0	8.778E+0
-3.698E-1	4.483E+0	8.639E+0
-3.682E-1	4.710E+0	8.661E+0
-3.682E-1	4.639E+0	8.558E+0
-3.698E-1	4.555E+0	8.574E+0
-3.682E-1	4.581E+0	8.632E+0
-3.649E-1	4.665E+0	8.587E+0
-3.682E-1	4.649E+0	8.687E+0
-3.730E-1	4.584E+0	8.733E+0
-3.682E-1	4.649E+0	8.661E+0
-3.682E-1	4.655E+0	8.587E+0
-3.698E-1	4.662E+0	8.700E+0
-3.730E-1	4.629E+0	8.535E+0
-3.698E-1	4.577E+0	8.665E+0
-3.682E-1	4.564E+0	8.639E+0
-3.649E-1	4.564E+0	8.674E+0
-3.714E-1	4.613E+0	8.554E+0
-3.682E-1	4.665E+0	8.717E+0
-3.665E-1	4.577E+0	8.687E+0
-3.682E-1	4.590E+0	8.668E+0
-3.714E-1	4.581E+0	8.574E+0
-3.698E-1	4.564E+0	8.619E+0
-3.682E-1	4.597E+0	8.619E+0
-3.698E-1	4.568E+0	8.629E+0
-3.698E-1	4.723E+0	8.639E+0
-3.682E-1	4.658E+0	8.538E+0
-3.682E-1	4.675E+0	8.648E+0
-3.665E-1	4.726E+0	8.707E+0
-3.698E-1	4.626E+0	8.710E+0
-3.649E-1	4.600E+0	8.642E+0
-3.649E-1	4.639E+0	8.684E+0
-3.698E-1	4.551E+0	8.639E+0
-3.714E-1	4.649E+0	8.642E+0
-3.665E-1	4.561E+0	8.684E+0
-3.665E-1	4.581E+0	8.723E+0
-3.714E-1	4.551E+0	8.775E+0
-3.698E-1	4.571E+0	8.655E+0
-3.665E-1	4.658E+0	8.691E+0
-3.665E-1	4.623E+0	8.648E+0
-3.698E-1	4.564E+0	8.645E+0
-3.746E-1	4.616E+0	8.635E+0
-3.698E-1	4.736E+0	8.671E+0
-3.649E-1	4.606E+0	8.645E+0
-3.665E-1	4.616E+0	8.723E+0
-3.714E-1	4.632E+0	8.629E+0
-3.682E-1	4.704E+0	8.655E+0
-3.665E-1	4.600E+0	8.733E+0
-3.682E-1	4.584E+0	8.655E+0
-3.714E-1	4.619E+0	8.584E+0
-3.698E-1	4.639E+0	8.687E+0
-3.665E-1	4.535E+0	8.723E+0
-3.665E-1	4.632E+0	8.590E+0
-3.698E-1	4.639E+0	8.697E+0
-3.698E-1	4.600E+0	8.541E+0
-3.665E-1	4.645E+0	8.707E+0
-3.698E-1	4.590E+0	8.606E+0
-3.714E-1	4.587E+0	8.671E+0
-3.665E-1	4.616E+0	8.603E+0
-3.633E-1	4.626E+0	8.668E+0
-3.714E-1	4.642E+0	8.713E+0
-3.698E-1	4.600E+0	8.574E+0
-3.682E-1	4.649E+0	8.603E+0
-3.682E-1	4.662E+0	8.678E+0
-3.682E-1	4.600E+0	8.749E+0
-3.698E-1	4.668E+0	8.567E+0
-3.682E-1	4.619E+0	8.720E+0
-3.665E-1	4.658E+0	8.674E+0
-3.682E-1	4.655E+0	8.613E+0
-3.698E-1	4.678E+0	8.671E+0
-3.682E-1	4.710E+0	8.616E+0
-3.665E-1	4.506E+0	8.632E+0
-3.682E-1	4.662E+0	8.613E+0
-3.698E-1	4.636E+0	8.629E+0
-3.649E-1	4.639E+0	8.580E+0
-3.665E-1	4.593E+0	8.655E+0
-3.682E-1	4.538E+0	8.493E+0
-3.714E-1	4.555E+0	8.668E+0
-3.682E-1	4.619E+0	8.668E+0
-3.649E-1	4.545E+0	8.687E+0
-3.682E-1	4.597E+0	8.642E+0
-3.714E-1	4.558E+0	8.619E+0
-3.682E-1	4.600E+0	8.590E+0
-3.649E-1	4.623E+0	8.603E+0
-3.665E-1	4.606E+0	8.606E+0
-3.714E-1	4.662E+0	8.678E+0
-3.682E-1	4.626E+0	8.652E+0
-3.649E-1	4.577E+0	8.694E+0
-3.698E-1	4.616E+0	8.606E+0
-3.698E-1	4.610E+0	8.726E+0
-3.682E-1	4.662E+0	8.642E+0
-3.633E-1	4.645E+0	8.626E+0
-3.682E-1	4.645E+0	8.600E+0
-3.714E-1	4.681E+0	8.704E+0
-3.649E-1	4.629E+0	8.626E+0
-3.649E-1	4.613E+0	8.733E+0
-3.665E-1	4.548E+0	8.622E+0
-3.714E-1	4.691E+0	8.652E+0
-3.649E-1	4.564E+0	8.622E+0
-3.665E-1	4.639E+0	8.609E+0
-3.698E-1	4.610E+0	8.590E+0
-3.730E-1	4.655E+0	8.700E+0
-3.665E-1	4.610E+0	8.622E+0
-3.633E-1	4.577E+0	8.648E+0
-3.665E-1	4.619E+0	8.584E+0
-3.698E-1	4.642E+0	8.665E+0
-3.682E-1	4.568E+0	8.678E+0
-3.633E-1	4.584E+0	8.678E+0
-3.682E-1	4.662E+0	8.613E+0
-3.682E-1	4.652E+0	8.603E+0
-3.665E-1	4.561E+0	8.632E+0
-3.649E-1	4.568E+0	8.694E+0
-3.649E-1	4.587E+0	8.619E+0
-3.714E-1	4.593E+0	8.622E+0
-3.665E-1	4.606E+0	8.564E+0
-3.665E-1	4.658E+0	8.684E+0
-3.682E-1	4.623E+0	8.567E+0
-3.698E-1	4.577E+0	8.632E+0
-3.649E-1	4.639E+0	8.720E+0
-3.649E-1	4.561E+0	8.567E+0
-3.682E-1	4.632E+0	8.674E+0
-3.714E-1	4.645E+0	8.713E+0
-3.665E-1	4.645E+0	8.609E+0
-3.633E-1	4.632E+0	8.584E+0
-3.682E-1	4.584E+0	8.574E+0
-3.698E-1	4.529E+0	8.707E+0
-3.665E-1	4.655E+0	8.626E+0
-3.633E-1	4.558E+0	8.655E+0
-3.682E-1	4.684E+0	8.749E+0
-3.682E-1	4.629E+0	8.506E+0
-3.649E-1	4.558E+0	8.700E+0
-3.665E-1	4.639E+0	8.668E+0
-3.649E-1	4.545E+0	8.684E+0
-3.714E-1	4.564E+0	8.726E+0
-3.665E-1	4.577E+0	8.655E+0
-3.617E-1	4.555E+0	8.736E+0
-3.649E-1	4.568E+0	8.577E+0
-3.698E-1	4.613E+0	8.668E+0
-3.649E-1	4.678E+0	8.606E+0
-3.682E-1	4.600E+0	8.600E+0
-3.665E-1	4.606E+0	8.519E+0
-3.698E-1	4.564E+0	8.606E+0
-3.665E-1	4.652E+0	8.652E+0
-3.649E-1	4.610E+0	8.642E+0
-3.649E-1	4.642E+0	8.652E+0
-3.682E-1	4.642E+0	8.661E+0
-3.665E-1	4.613E+0	8.765E+0
-3.649E-1	4.600E+0	8.668E+0
-3.682E-1	4.555E+0	8.642E+0
-3.682E-1	4.619E+0	8.687E+0
-3.649E-1	4.671E+0	8.584E+0
-3.633E-1	4.603E+0	8.593E+0
-3.649E-1	4.675E+0	8.561E+0
-3.714E-1	4.577E+0	8.697E+0
-3.665E-1	4.629E+0	8.629E+0
-3.633E-1	4.506E+0	8.694E+0
-3.649E-1	4.600E+0	8.597E+0
-3.682E-1	4.652E+0	8.584E+0
-3.633E-1	4.636E+0	8.538E+0
-3.633E-1	4.623E+0	8.613E+0
-3.649E-1	4.606E+0	8.619E+0
-3.698E-1	4.590E+0	8.652E+0
-3.649E-1	4.675E+0	8.580E+0
-3.649E-1	4.671E+0	8.739E+0
-3.665E-1	4.649E+0	8.687E+0
-3.682E-1	4.470E+0	8.587E+0
-3.649E-1	4.642E+0	8.626E+0
-3.633E-1	4.548E+0	8.752E+0
-3.665E-1	4.587E+0	8.584E+0
-3.682E-1	4.561E+0	8.635E+0
-3.682E-1	4.555E+0	8.535E+0
-3.633E-1	4.571E+0	8.574E+0
-3.649E-1	4.694E+0	8.639E+0
-3.698E-1	4.665E+0	8.558E+0
-3.665E-1	4.610E+0	8.574E+0
-3.633E-1	4.584E+0	8.681E+0
-3.649E-1	4.574E+0	8.635E+0
-3.682E-1	4.665E+0	8.609E+0
-3.665E-1	4.551E+0	8.655E+0
-3.649E-1	4.574E+0	8.622E+0
-3.649E-1	4.691E+0	8.691E+0
-3.698E-1	4.697E+0	8.593E+0
-3.682E-1	4.571E+0	8.509E+0
-3.617E-1	4.658E+0	8.613E+0
-3.682E-1	4.564E+0	8.645E+0
-3.698E-1	4.639E+0	8.635E+0
-3.649E-1	4.587E+0	8.652E+0
-3.649E-1	4.658E+0	8.613E+0
-3.682E-1	4.619E+0	8.574E+0
-3.682E-1	4.587E+0	8.681E+0
-3.682E-1	4.681E+0	8.710E+0
-3.633E-1	4.564E+0	8.645E+0
-3.682E-1	4.490E+0	8.645E+0
-3.698E-1	4.603E+0	8.635E+0
-3.649E-1	4.590E+0	8.626E+0
-3.649E-1	4.626E+0	8.609E+0
-3.682E-1	4.626E+0	8.528E+0
-3.665E-1	4.558E+0	8.551E+0
-3.649E-1	4.590E+0	8.551E+0
-3.649E-1	4.720E+0	8.574E+0
-3.649E-1	4.593E+0	8.616E+0
-3.698E-1	4.704E+0	8.567E+0
-3.649E-1	4.639E+0	8.626E+0
-3.633E-1	4.645E+0	8.635E+0
-3.649E-1	4.691E+0	8.639E+0
-3.698E-1	4.626E+0	8.580E+0
-3.665E-1	4.619E+0	8.681E+0
-3.617E-1	4.561E+0	8.700E+0
-3.649E-1	4.577E+0	8.554E+0
-3.682E-1	4.587E+0	8.626E+0
-3.649E-1	4.613E+0	8.609E+0
-3.649E-1	4.568E+0	8.661E+0
-3.682E-1	4.632E+0	8.626E+0
-3.714E-1	4.639E+0	8.613E+0
-3.665E-1	4.593E+0	8.597E+0
-3.633E-1	4.688E+0	8.561E+0
-3.665E-1	4.587E+0	8.635E+0
-3.682E-1	4.616E+0	8.564E+0
-3.682E-1	4.593E+0	8.678E+0
-3.617E-1	4.606E+0	8.681E+0
-3.665E-1	4.571E+0	8.551E+0
-3.665E-1	4.558E+0	8.616E+0
-3.665E-1	4.542E+0	8.603E+0
-3.649E-1	4.675E+0	8.684E+0
-3.633E-1	4.678E+0	8.639E+0
-3.665E-1	4.558E+0	8.574E+0
-3.665E-1	4.584E+0	8.645E+0
-3.633E-1	4.568E+0	8.574E+0
-3.649E-1	4.616E+0	8.668E+0
-3.665E-1	4.632E+0	8.648E+0
-3.649E-1	4.571E+0	8.658E+0
-3.649E-1	4.600E+0	8.772E+0
-3.665E-1	4.584E+0	8.648E+0
-3.682E-1	4.600E+0	8.593E+0
-3.665E-1	4.636E+0	8.619E+0
-3.633E-1	4.623E+0	8.700E+0
-3.649E-1	4.610E+0	8.600E+0
-3.665E-1	4.632E+0	8.574E+0
-3.665E-1	4.603E+0	8.655E+0
-3.633E-1	4.619E+0	8.704E+0
-3.633E-1	4.691E+0	8.464E+0
-3.682E-1	4.613E+0	8.587E+0
-3.649E-1	4.581E+0	8.710E+0
-3.600E-1	4.584E+0	8.606E+0
-3.649E-1	4.701E+0	8.642E+0
-3.698E-1	4.636E+0	8.619E+0
-3.665E-1	4.555E+0	8.600E+0
-3.617E-1	4.619E+0	8.629E+0
-3.649E-1	4.655E+0	8.726E+0
-3.698E-1	4.571E+0	8.674E+0
-3.665E-1	4.590E+0	8.619E+0
-3.617E-1	4.516E+0	8.587E+0
-3.682E-1	4.613E+0	8.717E+0
-3.682E-1	4.619E+0	8.671E+0
-3.649E-1	4.697E+0	8.674E+0
-3.633E-1	4.561E+0	8.645E+0
-3.649E-1	4.587E+0	8.574E+0
-3.682E-1	4.600E+0	8.574E+0
-3.649E-1	4.675E+0	8.590E+0
-3.617E-1	4.574E+0	8.655E+0
-3.649E-1	4.584E+0	8.665E+0
-3.698E-1	4.597E+0	8.694E+0
-3.633E-1	4.548E+0	8.554E+0
-3.617E-1	4.600E+0	8.609E+0
-3.633E-1	4.581E+0	8.668E+0
-3.682E-1	4.652E+0	8.863E+0
-3.633E-1	4.600E+0	8.551E+0
-3.600E-1	4.619E+0	8.645E+0
-3.665E-1	4.516E+0	8.622E+0
-3.649E-1	4.512E+0	8.587E+0
-3.633E-1	4.691E+0	8.506E+0
-3.617E-1	4.665E+0	8.538E+0
-3.649E-1	4.613E+0	8.622E+0
-3.682E-1	4.577E+0	8.567E+0
-3.649E-1	4.600E+0	8.626E+0
-3.617E-1	4.629E+0	8.616E+0
-3.633E-1	4.623E+0	8.622E+0
-3.665E-1	4.616E+0	8.616E+0
-3.617E-1	4.613E+0	8.694E+0
-3.617E-1	4.645E+0	8.746E+0
-3.633E-1	4.629E+0	8.668E+0
-3.665E-1	4.548E+0	8.648E+0
-3.649E-1	4.590E+0	8.554E+0
-3.600E-1	4.626E+0	8.600E+0
-3.633E-1	4.632E+0	8.593E+0
-3.665E-1	4.610E+0	8.661E+0
-3.649E-1	4.688E+0	8.609E+0
-3.633E-1	4.590E+0	8.700E+0
-3.649E-1	4.619E+0	8.590E+0
-3.682E-1	4.564E+0	8.707E+0
-3.633E-1	4.636E+0	8.629E+0
-3.617E-1	4.632E+0	8.681E+0
-3.649E-1	4.555E+0	8.600E+0
-3.665E-1	4.587E+0	8.603E+0
-3.633E-1	4.584E+0	8.499E+0
-3.617E-1	4.477E+0	8.506E+0
-3.665E-1	4.619E+0	8.584E+0
-3.649E-1	4.613E+0	8.558E+0
-3.600E-1	4.662E+0	8.674E+0
-3.617E-1	4.662E+0	8.645E+0
-3.649E-1	4.606E+0	8.713E+0
-3.682E-1	4.668E+0	8.655E+0
-3.617E-1	4.675E+0	8.648E+0
-3.633E-1	4.613E+0	8.493E+0
-3.617E-1	4.623E+0	8.564E+0
-3.665E-1	4.483E+0	8.746E+0
-3.649E-1	4.522E+0	8.658E+0
-3.633E-1	4.642E+0	8.603E+0
-3.633E-1	4.688E+0	8.480E+0
-3.649E-1	4.600E+0	8.626E+0
-3.617E-1	4.542E+0	8.704E+0
-3.633E-1	4.551E+0	8.603E+0
-3.649E-1	4.561E+0	8.665E+0
-3.649E-1	4.606E+0	8.613E+0
-3.665E-1	4.593E+0	8.639E+0
-3.617E-1	4.655E+0	8.655E+0
-3.633E-1	4.626E+0	8.726E+0
-3.698E-1	4.571E+0	8.661E+0
-3.633E-1	4.694E+0	8.652E+0
-3.600E-1	4.610E+0	8.622E+0
-3.617E-1	4.555E+0	8.674E+0
-3.698E-1	4.613E+0	8.746E+0
-3.665E-1	4.613E+0	8.648E+0
-3.633E-1	4.662E+0	8.632E+0
-3.633E-1	4.590E+0	8.606E+0
-3.698E-1	4.655E+0	8.587E+0
-3.665E-1	4.623E+0	8.639E+0
-3.584E-1	4.619E+0	8.567E+0
-3.649E-1	4.649E+0	8.684E+0
-3.682E-1	4.665E+0	8.713E+0
-3.649E-1	4.626E+0	8.554E+0
-3.617E-1	4.522E+0	8.538E+0
-3.665E-1	4.532E+0	8.587E+0
-3.682E-1	4.632E+0	8.496E+0
-3.617E-1	4.613E+0	8.639E+0
-3.633E-1	4.603E+0	8.590E+0
-3.633E-1	4.558E+0	8.522E+0
-3.665E-1	4.652E+0	8.600E+0
-3.617E-1	4.587E+0	8.655E+0
-3.617E-1	4.545E+0	8.645E+0
-3.617E-1	4.490E+0	8.622E+0
-3.682E-1	4.658E+0	8.710E+0
-3.633E-1	4.668E+0	8.645E+0
-3.600E-1	4.652E+0	8.548E+0
-3.633E-1	4.551E+0	8.606E+0
-3.649E-1	4.548E+0	8.535E+0
-3.633E-1	4.584E+0	8.476E+0
-3.649E-1	4.597E+0	8.710E+0
-3.617E-1	4.610E+0	8.616E+0
-3.682E-1	4.610E+0	8.593E+0
-3.633E-1	4.600E+0	8.674E+0
-3.617E-1	4.587E+0	8.567E+0
-3.649E-1	4.561E+0	8.652E+0
-3.682E-1	4.662E+0	8.723E+0
-3.649E-1	4.600E+0	8.626E+0
-3.600E-1	4.639E+0	8.571E+0
-3.633E-1	4.639E+0	8.691E+0
-3.665E-1	4.574E+0	8.726E+0
-3.649E-1	4.577E+0	8.645E+0
-3.600E-1	4.629E+0	8.619E+0
-3.649E-1	4.522E+0	8.730E+0
-3.649E-1	4.593E+0	8.535E+0
-3.633E-1	4.639E+0	8.580E+0
-3.600E-1	4.639E+0	8.658E+0
-3.633E-1	4.564E+0	8.571E+0
-3.665E-1	4.639E+0	8.730E+0
-3.600E-1	4.606E+0	8.571E+0
-3.617E-1	4.616E+0	8.551E+0
-3.633E-1	4.645E+0	8.567E+0
-3.665E-1	4.512E+0	8.571E+0
-3.633E-1	4.649E+0	8.590E+0
-3.600E-1	4.600E+0	8.642E+0
-3.617E-1	4.616E+0	8.506E+0
-3.649E-1	4.642E+0	8.694E+0
-3.617E-1	4.584E+0	8.528E+0
-3.617E-1	4.506E+0	8.648E+0
-3.649E-1	4.662E+0	8.561E+0
-3.649E-1	4.470E+0	8.561E+0
-3.617E-1	4.642E+0	8.590E+0
-3.617E-1	4.535E+0	8.684E+0
-3.633E-1	4.606E+0	8.603E+0
-3.682E-1	4.555E+0	8.567E+0
-3.633E-1	4.681E+0	8.587E+0
-3.584E-1	4.678E+0	8.613E+0
-3.633E-1	4.616E+0	8.597E+0
-3.682E-1	4.610E+0	8.707E+0
-3.633E-1	4.616E+0	8.632E+0
-3.584E-1	4.613E+0	8.606E+0
-3.649E-1	4.600E+0	8.597E+0
-3.649E-1	4.623E+0	8.632E+0
-3.633E-1	4.606E+0	8.655E+0
-3.600E-1	4.649E+0	8.597E+0
-3.633E-1	4.649E+0	8.629E+0
-3.665E-1	4.593E+0	8.600E+0
-3.633E-1	4.649E+0	8.561E+0
-3.600E-1	4.671E+0	8.493E+0
-3.633E-1	4.636E+0	8.574E+0
-3.665E-1	4.571E+0	8.597E+0
-3.633E-1	4.610E+0	8.710E+0
-3.584E-1	4.623E+0	8.580E+0
-3.633E-1	4.606E+0	8.691E+0
-3.649E-1	4.619E+0	8.489E+0
-3.633E-1	4.626E+0	8.509E+0
-3.584E-1	4.542E+0	8.629E+0
-3.649E-1	4.574E+0	8.626E+0
-3.665E-1	4.593E+0	8.661E+0
-3.617E-1	4.603E+0	8.580E+0
-3.568E-1	4.584E+0	8.593E+0
-3.633E-1	4.597E+0	8.717E+0
-3.665E-1	4.649E+0	8.584E+0
-3.649E-1	4.574E+0	8.512E+0
-3.600E-1	4.538E+0	8.535E+0
-3.633E-1	4.574E+0	8.522E+0
-3.665E-1	4.632E+0	8.619E+0
-3.633E-1	4.542E+0	8.613E+0
-3.649E-1	4.564E+0	8.613E+0
-3.649E-1	4.626E+0	8.655E+0
-3.649E-1	4.506E+0	8.590E+0
-3.617E-1	4.639E+0	8.671E+0
-3.617E-1	4.587E+0	8.717E+0
-3.600E-1	4.603E+0	8.622E+0
-3.649E-1	4.610E+0	8.632E+0
-3.617E-1	4.600E+0	8.674E+0
-3.617E-1	4.616E+0	8.629E+0
-3.649E-1	4.574E+0	8.580E+0
-3.682E-1	4.717E+0	8.590E+0
-3.617E-1	4.561E+0	8.697E+0
-3.600E-1	4.587E+0	8.528E+0
-3.633E-1	4.671E+0	8.639E+0
-3.633E-1	4.636E+0	8.622E+0
-3.633E-1	4.564E+0	8.619E+0
-3.617E-1	4.701E+0	8.710E+0
-3.617E-1	4.603E+0	8.609E+0
-3.649E-1	4.603E+0	8.661E+0
-3.600E-1	4.636E+0	8.545E+0
-3.600E-1	4.593E+0	8.723E+0
-3.633E-1	4.535E+0	8.597E+0
-3.633E-1	4.652E+0	8.661E+0
-3.633E-1	4.568E+0	8.554E+0
-3.617E-1	4.649E+0	8.493E+0
-3.649E-1	4.714E+0	8.545E+0
-3.649E-1	4.581E+0	8.645E+0
-3.600E-1	4.616E+0	8.590E+0
-3.600E-1	4.658E+0	8.551E+0
-3.633E-1	4.551E+0	8.571E+0
-3.633E-1	4.558E+0	8.674E+0
-3.633E-1	4.610E+0	8.597E+0
-3.633E-1	4.701E+0	8.590E+0
-3.649E-1	4.626E+0	8.584E+0
-3.649E-1	4.584E+0	8.622E+0
-3.617E-1	4.561E+0	8.665E+0
-3.617E-1	4.652E+0	8.483E+0
-3.617E-1	4.568E+0	8.593E+0
-3.649E-1	4.671E+0	8.561E+0
-3.649E-1	4.639E+0	8.574E+0
-3.600E-1	4.525E+0	8.522E+0
-3.649E-1	4.642E+0	8.671E+0
-3.633E-1	4.610E+0	8.538E+0
-3.633E-1	4.626E+0	8.635E+0
-3.600E-1	4.551E+0	8.681E+0
-3.633E-1	4.551E+0	8.493E+0
-3.649E-1	4.568E+0	8.545E+0
-3.617E-1	4.636E+0	8.609E+0
-3.617E-1	4.658E+0	8.616E+0
-3.649E-1	4.519E+0	8.652E+0
-3.649E-1	4.626E+0	8.580E+0
-3.633E-1	4.593E+0	8.671E+0
-3.584E-1	4.642E+0	8.785E+0
-3.617E-1	4.623E+0	8.597E+0
-3.665E-1	4.616E+0	8.655E+0
-3.617E-1	4.542E+0	8.655E+0
-3.584E-1	4.678E+0	8.564E+0
-3.649E-1	4.597E+0	8.629E+0
-3.633E-1	4.610E+0	8.674E+0
-3.617E-1	4.645E+0	8.551E+0
-3.600E-1	4.616E+0	8.564E+0
-3.649E-1	4.636E+0	8.577E+0
-3.665E-1	4.613E+0	8.476E+0
-3.633E-1	4.662E+0	8.619E+0
-3.617E-1	4.606E+0	8.616E+0
-3.600E-1	4.619E+0	8.691E+0
-3.649E-1	4.658E+0	8.619E+0
-3.617E-1	4.606E+0	8.639E+0
-3.568E-1	4.529E+0	8.681E+0
-3.617E-1	4.645E+0	8.609E+0
-3.649E-1	4.623E+0	8.593E+0
-3.633E-1	4.629E+0	8.668E+0
-3.600E-1	4.632E+0	8.694E+0
-3.649E-1	4.571E+0	8.697E+0
-3.665E-1	4.535E+0	8.645E+0
-3.617E-1	4.603E+0	8.671E+0
-3.584E-1	4.597E+0	8.528E+0
-3.633E-1	4.568E+0	8.564E+0
-3.633E-1	4.581E+0	8.639E+0
-3.617E-1	4.603E+0	8.558E+0
-3.584E-1	4.652E+0	8.519E+0
-3.633E-1	4.626E+0	8.642E+0
-3.633E-1	4.593E+0	8.665E+0
-3.617E-1	4.558E+0	8.571E+0
-3.600E-1	4.629E+0	8.506E+0
-3.600E-1	4.545E+0	8.535E+0
-3.617E-1	4.587E+0	8.593E+0
-3.633E-1	4.558E+0	8.590E+0
-3.584E-1	4.645E+0	8.538E+0
-3.617E-1	4.581E+0	8.486E+0
-3.649E-1	4.671E+0	8.730E+0
-3.633E-1	4.658E+0	8.577E+0
-3.633E-1	4.717E+0	8.584E+0
-3.600E-1	4.655E+0	8.691E+0
-3.649E-1	4.613E+0	8.658E+0
-3.600E-1	4.558E+0	8.545E+0
-3.600E-1	4.642E+0	8.642E+0
-3.617E-1	4.535E+0	8.606E+0
-3.649E-1	4.678E+0	8.736E+0
-3.617E-1	4.587E+0	8.655E+0
-3.584E-1	4.577E+0	8.606E+0
-3.617E-1	4.600E+0	8.652E+0
-3.649E-1	4.577E+0	8.600E+0
-3.633E-1	4.600E+0	8.577E+0
-3.617E-1	4.697E+0	8.577E+0
-3.584E-1	4.658E+0	8.564E+0
-3.633E-1	4.629E+0	8.616E+0
-3.584E-1	4.480E+0	8.499E+0
-3.600E-1	4.600E+0	8.632E+0
-3.617E-1	4.545E+0	8.671E+0
-3.633E-1	4.649E+0	8.593E+0
-3.600E-1	4.587E+0	8.707E+0
-3.584E-1	4.587E+0	8.558E+0
-3.617E-1	4.548E+0	8.694E+0
-3.633E-1	4.678E+0	8.464E+0
-3.617E-1	4.616E+0	8.697E+0
-3.568E-1	4.645E+0	8.574E+0
-3.633E-1	4.610E+0	8.645E+0
-3.633E-1	4.548E+0	8.648E+0
-3.600E-1	4.649E+0	8.629E+0
-3.584E-1	4.542E+0	8.597E+0
-3.617E-1	4.593E+0	8.541E+0
-3.617E-1	4.593E+0	8.642E+0
-3.633E-1	4.645E+0	8.551E+0
-3.600E-1	4.551E+0	8.742E+0
-3.600E-1	4.636E+0	8.545E+0
-3.633E-1	4.662E+0	8.655E+0
-3.617E-1	4.525E+0	8.483E+0
-3.584E-1	4.613E+0	8.691E+0
-3.600E-1	4.606E+0	8.532E+0
-3.649E-1	4.597E+0	8.593E+0
-3.600E-1	4.623E+0	8.655E+0
-3.584E-1	4.593E+0	8.571E+0
-3.633E-1	4.577E+0	8.619E+0
-3.649E-1	4.587E+0	8.668E+0
-3.584E-1	4.568E+0	8.584E+0
-3.584E-1	4.561E+0	8.564E+0
-3.633E-1	4.558E+0	8.616E+0
-3.633E-1	4.658E+0	8.632E+0
-3.617E-1	4.593E+0	8.609E+0
-3.584E-1	4.542E+0	8.681E+0
-3.617E-1	4.642E+0	8.564E+0
-3.633E-1	4.597E+0	8.587E+0
-3.600E-1	4.626E+0	8.733E+0
-3.584E-1	4.600E+0	8.655E+0
-3.617E-1	4.668E+0	8.674E+0
-3.633E-1	4.688E+0	8.694E+0
-3.584E-1	4.522E+0	8.739E+0
-3.568E-1	4.642E+0	8.532E+0
-3.600E-1	4.704E+0	8.661E+0
-3.617E-1	4.688E+0	8.590E+0
-3.600E-1	4.626E+0	8.648E+0
-3.584E-1	4.645E+0	8.678E+0
-3.584E-1	4.597E+0	8.603E+0
-3.633E-1	4.629E+0	8.668E+0
-3.633E-1	4.681E+0	8.668E+0
-3.568E-1	4.548E+0	8.622E+0
-3.600E-1	4.551E+0	8.470E+0
-3.633E-1	4.587E+0	8.580E+0
-3.600E-1	4.574E+0	8.678E+0
-3.600E-1	4.649E+0	8.700E+0
-3.600E-1	4.626E+0	8.512E+0
-3.633E-1	4.535E+0	8.755E+0
-3.584E-1	4.623E+0	8.658E+0
-3.568E-1	4.626E+0	8.574E+0
-3.600E-1	4.577E+0	8.668E+0
-3.568E-1	4.532E+0	8.613E+0
-3.600E-1	4.649E+0	8.704E+0
-3.568E-1	4.603E+0	8.674E+0
-3.600E-1	4.619E+0	8.597E+0
-3.633E-1	4.597E+0	8.584E+0
-3.600E-1	4.626E+0	8.678E+0
-3.552E-1	4.684E+0	8.694E+0
-3.584E-1	4.529E+0	8.616E+0
-3.633E-1	4.694E+0	8.593E+0
-3.617E-1	4.704E+0	8.590E+0
-3.584E-1	4.551E+0	8.723E+0
-3.617E-1	4.636E+0	8.603E+0
-3.633E-1	4.606E+0	8.658E+0
-3.600E-1	4.516E+0	8.541E+0
-3.584E-1	4.532E+0	8.681E+0
-3.568E-1	4.632E+0	8.658E+0
-3.600E-1	4.555E+0	8.671E+0
-3.600E-1	4.613E+0	8.584E+0
-3.584E-1	4.538E+0	8.639E+0
-3.617E-1	4.610E+0	8.678E+0
-3.633E-1	4.619E+0	8.681E+0
-3.617E-1	4.662E+0	8.548E+0
-3.568E-1	4.655E+0	8.622E+0
-3.600E-1	4.606E+0	8.574E+0
-3.649E-1	4.632E+0	8.590E+0
-3.600E-1	4.597E+0	8.691E+0
-3.552E-1	4.610E+0	8.593E+0
-3.584E-1	4.688E+0	8.648E+0
-3.649E-1	4.616E+0	8.681E+0
-3.584E-1	4.590E+0	8.723E+0
-3.568E-1	4.600E+0	8.577E+0
-3.584E-1	4.542E+0	8.619E+0
-3.649E-1	4.613E+0	8.622E+0
-3.600E-1	4.619E+0	8.571E+0
-3.584E-1	4.623E+0	8.648E+0
-3.584E-1	4.642E+0	8.661E+0
-3.633E-1	4.581E+0	8.606E+0
-3.617E-1	4.535E+0	8.532E+0
-3.568E-1	4.584E+0	8.558E+0
-3.600E-1	4.658E+0	8.613E+0
-3.649E-1	4.564E+0	8.512E+0
-3.617E-1	4.587E+0	8.674E+0
-3.568E-1	4.662E+0	8.704E+0
-3.633E-1	4.564E+0	8.571E+0
-3.633E-1	4.577E+0	8.554E+0
-3.568E-1	4.593E+0	8.600E+0
-3.568E-1	4.587E+0	8.684E+0
-3.600E-1	4.606E+0	8.704E+0
-3.600E-1	4.606E+0	8.622E+0
-3.617E-1	4.587E+0	8.642E+0
-3.568E-1	4.639E+0	8.684E+0
-3.568E-1	4.616E+0	8.609E+0
-3.633E-1	4.593E+0	8.580E+0
-3.617E-1	4.684E+0	8.483E+0
-3.568E-1	4.503E+0	8.661E+0
-3.617E-1	4.613E+0	8.619E+0
-3.633E-1	4.590E+0	8.648E+0
-3.552E-1	4.704E+0	8.600E+0
-3.600E-1	4.642E+0	8.593E+0
-3.584E-1	4.671E+0	8.746E+0
-3.617E-1	4.561E+0	8.648E+0
-3.600E-1	4.701E+0	8.661E+0
-3.568E-1	4.652E+0	8.597E+0
-3.600E-1	4.603E+0	8.626E+0
-3.617E-1	4.581E+0	8.616E+0
-3.568E-1	4.623E+0	8.584E+0
-3.552E-1	4.639E+0	8.532E+0
-3.600E-1	4.571E+0	8.648E+0
-3.600E-1	4.632E+0	8.668E+0
-3.584E-1	4.558E+0	8.742E+0
-3.568E-1	4.577E+0	8.587E+0
-3.568E-1	4.694E+0	8.707E+0
-3.600E-1	4.610E+0	8.561E+0
-3.600E-1	4.671E+0	8.629E+0
-3.536E-1	4.671E+0	8.600E+0
-3.617E-1	4.593E+0	8.571E+0
-3.633E-1	4.584E+0	8.655E+0
-3.568E-1	4.671E+0	8.558E+0
-3.568E-1	4.568E+0	8.674E+0
-3.600E-1	4.619E+0	8.603E+0
-3.584E-1	4.658E+0	8.629E+0
-3.584E-1	4.610E+0	8.593E+0
-3.568E-1	4.600E+0	8.486E+0
-3.568E-1	4.613E+0	8.642E+0
-3.600E-1	4.688E+0	8.626E+0
-3.600E-1	4.639E+0	8.593E+0
-3.552E-1	4.613E+0	8.720E+0
-3.584E-1	4.632E+0	8.567E+0
-3.600E-1	4.671E+0	8.541E+0
-3.633E-1	4.564E+0	8.609E+0
-3.552E-1	4.678E+0	8.648E+0
-3.600E-1	4.645E+0	8.678E+0
-3.633E-1	4.636E+0	8.519E+0
-3.568E-1	4.632E+0	8.674E+0
-3.584E-1	4.581E+0	8.515E+0
-3.584E-1	4.652E+0	8.635E+0
-3.617E-1	4.645E+0	8.665E+0
-3.552E-1	4.649E+0	8.674E+0
-3.568E-1	4.577E+0	8.444E+0
-3.584E-1	4.600E+0	8.668E+0
-3.617E-1	4.587E+0	8.580E+0
-3.600E-1	4.600E+0	8.691E+0
-3.552E-1	4.662E+0	8.584E+0
-3.552E-1	4.726E+0	8.668E+0
-3.633E-1	4.529E+0	8.538E+0
-3.600E-1	4.636E+0	8.502E+0
-3.536E-1	4.587E+0	8.580E+0
-3.584E-1	4.623E+0	8.600E+0
-3.584E-1	4.581E+0	8.597E+0
-3.584E-1	4.636E+0	8.476E+0
-3.568E-1	4.593E+0	8.668E+0
-3.600E-1	4.632E+0	8.528E+0
-3.617E-1	4.649E+0	8.681E+0
-3.584E-1	4.684E+0	8.473E+0
-3.600E-1	4.584E+0	8.632E+0
-3.584E-1	4.587E+0	8.606E+0
-3.617E-1	4.688E+0	8.642E+0
-3.552E-1	4.632E+0	8.684E+0
-3.584E-1	4.623E+0	8.616E+0
-3.584E-1	4.606E+0	8.567E+0
-3.633E-1	4.632E+0	8.616E+0
-3.552E-1	4.590E+0	8.593E+0
-3.552E-1	4.542E+0	8.558E+0
-3.568E-1	4.616E+0	8.681E+0
-3.617E-1	4.619E+0	8.597E+0
-3.600E-1	4.597E+0	8.658E+0
-3.584E-1	4.584E+0	8.720E+0
-3.584E-1	4.574E+0	8.548E+0
-3.617E-1	4.584E+0	8.684E+0
-3.568E-1	4.571E+0	8.577E+0
-3.568E-1	4.629E+0	8.606E+0
-3.568E-1	4.707E+0	8.528E+0
-3.600E-1	4.613E+0	8.499E+0
-3.584E-1	4.652E+0	8.655E+0
-3.536E-1	4.610E+0	8.493E+0
-3.568E-1	4.645E+0	8.580E+0
-3.617E-1	4.649E+0	8.593E+0
-3.600E-1	4.636E+0	8.603E+0
-3.568E-1	4.584E+0	8.600E+0
-3.584E-1	4.616E+0	8.567E+0
-3.600E-1	4.613E+0	8.652E+0
-3.617E-1	4.616E+0	8.590E+0
-3.536E-1	4.555E+0	8.561E+0
-3.584E-1	4.632E+0	8.567E+0
-3.617E-1	4.593E+0	8.668E+0
-3.584E-1	4.590E+0	8.597E+0
-3.552E-1	4.645E+0	8.658E+0
-3.600E-1	4.564E+0	8.655E+0
-3.649E-1	4.619E+0	8.593E+0
-3.568E-1	4.603E+0	8.684E+0
-3.568E-1	4.542E+0	8.538E+0
-3.568E-1	4.603E+0	8.622E+0
-3.600E-1	4.603E+0	8.635E+0
-3.568E-1	4.574E+0	8.548E+0
-3.519E-1	4.678E+0	8.671E+0
-3.584E-1	4.600E+0	8.561E+0
-3.584E-1	4.629E+0	8.619E+0
-3.568E-1	4.623E+0	8.635E+0
-3.552E-1	4.577E+0	8.590E+0
-3.568E-1	4.522E+0	8.528E+0
-3.600E-1	4.568E+0	8.681E+0
-3.568E-1	4.593E+0	8.571E+0
-3.536E-1	4.694E+0	8.697E+0
-3.584E-1	4.645E+0	8.645E+0
-3.617E-1	4.522E+0	8.574E+0
-3.584E-1	4.629E+0	8.571E+0
-3.552E-1	4.603E+0	8.515E+0
-3.584E-1	4.636E+0	8.535E+0
-3.600E-1	4.652E+0	8.661E+0
-3.552E-1	4.571E+0	8.535E+0
-3.536E-1	4.671E+0	8.525E+0
-3.568E-1	4.593E+0	8.470E+0
-3.600E-1	4.606E+0	8.645E+0
-3.584E-1	4.551E+0	8.580E+0
-3.552E-1	4.535E+0	8.648E+0
-3.552E-1	4.606E+0	8.574E+0
-3.600E-1	4.645E+0	8.480E+0
-3.519E-1	4.538E+0	8.645E+0
-3.552E-1	4.593E+0	8.691E+0
-3.568E-1	4.678E+0	8.580E+0
-3.584E-1	4.688E+0	8.639E+0
-3.584E-1	4.714E+0	8.687E+0
-3.552E-1	4.720E+0	8.590E+0
-3.568E-1	4.574E+0	8.587E+0
-3.600E-1	4.688E+0	8.506E+0
-3.568E-1	4.623E+0	8.687E+0
-3.552E-1	4.610E+0	8.535E+0
-3.568E-1	4.516E+0	8.558E+0
-3.584E-1	4.506E+0	8.600E+0
-3.568E-1	4.499E+0	8.694E+0
-3.552E-1	4.593E+0	8.606E+0
-3.584E-1	4.688E+0	8.561E+0
-3.617E-1	4.762E+0	8.678E+0
-3.584E-1	4.558E+0	8.528E+0
-3.536E-1	4.532E+0	8.674E+0
-3.584E-1	4.616E+0	8.684E+0
-3.600E-1	4.593E+0	8.590E+0
-3.584E-1	4.636E+0	8.499E+0
-3.536E-1	4.577E+0	8.635E+0
-3.568E-1	4.668E+0	8.561E+0
-3.600E-1	4.697E+0	8.648E+0
-3.536E-1	4.681E+0	8.639E+0
-3.552E-1	4.600E+0	8.609E+0
-3.552E-1	4.558E+0	8.622E+0
-3.600E-1	4.603E+0	8.632E+0
-3.536E-1	4.577E+0	8.613E+0
-3.552E-1	4.665E+0	8.668E+0
-3.552E-1	4.535E+0	8.684E+0
-3.600E-1	4.717E+0	8.671E+0
-3.584E-1	4.642E+0	8.545E+0
-3.536E-1	4.590E+0	8.635E+0
-3.568E-1	4.574E+0	8.545E+0
-3.600E-1	4.655E+0	8.473E+0
-3.552E-1	4.525E+0	8.584E+0
-3.568E-1	4.590E+0	8.807E+0
-3.584E-1	4.561E+0	8.668E+0
-3.617E-1	4.568E+0	8.691E+0
-3.568E-1	4.642E+0	8.645E+0
-3.536E-1	4.652E+0	8.691E+0
-3.568E-1	4.645E+0	8.684E+0
-3.584E-1	4.571E+0	8.577E+0
-3.552E-1	4.555E+0	8.496E+0
-3.536E-1	4.616E+0	8.597E+0
-3.568E-1	4.535E+0	8.606E+0
-3.600E-1	4.532E+0	8.538E+0
-3.536E-1	4.623E+0	8.668E+0
-3.536E-1	4.626E+0	8.684E+0
-3.536E-1	4.619E+0	8.648E+0
-3.600E-1	4.619E+0	8.613E+0
-3.568E-1	4.600E+0	8.535E+0
-3.552E-1	4.649E+0	8.717E+0
-3.552E-1	4.538E+0	8.561E+0
-3.568E-1	4.632E+0	8.493E+0
-3.552E-1	4.613E+0	8.691E+0
-3.552E-1	4.613E+0	8.603E+0
-3.568E-1	4.555E+0	8.561E+0
-3.584E-1	4.632E+0	8.629E+0
-3.568E-1	4.603E+0	8.694E+0
-3.552E-1	4.623E+0	8.635E+0
-3.552E-1	4.600E+0	8.541E+0
-3.568E-1	4.629E+0	8.645E+0
-3.568E-1	4.548E+0	8.665E+0
-3.536E-1	4.616E+0	8.629E+0
-3.568E-1	4.574E+0	8.609E+0
-3.617E-1	4.642E+0	8.687E+0
-3.552E-1	4.551E+0	8.558E+0
-3.568E-1	4.675E+0	8.577E+0
-3.568E-1	4.593E+0	8.629E+0
-3.568E-1	4.619E+0	8.642E+0
-3.568E-1	4.626E+0	8.635E+0
-3.536E-1	4.619E+0	8.687E+0
-3.552E-1	4.668E+0	8.593E+0
-3.617E-1	4.714E+0	8.687E+0
-3.552E-1	4.610E+0	8.577E+0
-3.552E-1	4.584E+0	8.684E+0
-3.568E-1	4.632E+0	8.626E+0
-3.568E-1	4.558E+0	8.597E+0
-3.568E-1	4.581E+0	8.629E+0
-3.536E-1	4.678E+0	8.554E+0
-3.568E-1	4.538E+0	8.814E+0
-3.600E-1	4.597E+0	8.678E+0
-3.568E-1	4.542E+0	8.635E+0
-3.536E-1	4.606E+0	8.554E+0
-3.568E-1	4.548E+0	8.691E+0
-3.584E-1	4.555E+0	8.597E+0
-3.568E-1	4.606E+0	8.681E+0
-3.536E-1	4.577E+0	8.558E+0
-3.568E-1	4.632E+0	8.486E+0
-3.600E-1	4.610E+0	8.642E+0
-3.552E-1	4.525E+0	8.622E+0
-3.519E-1	4.629E+0	8.713E+0
-3.552E-1	4.584E+0	8.742E+0
-3.584E-1	4.623E+0	8.616E+0
-3.536E-1	4.626E+0	8.580E+0
-3.519E-1	4.619E+0	8.519E+0
-3.568E-1	4.619E+0	8.717E+0
-3.584E-1	4.574E+0	8.603E+0
-3.552E-1	4.564E+0	8.600E+0
-3.519E-1	4.564E+0	8.525E+0
-3.552E-1	4.642E+0	8.739E+0
-3.584E-1	4.603E+0	8.652E+0
-3.552E-1	4.639E+0	8.512E+0
-3.519E-1	4.649E+0	8.616E+0
-3.552E-1	4.668E+0	8.597E+0
-3.600E-1	4.704E+0	8.609E+0
-3.584E-1	4.512E+0	8.733E+0
-3.519E-1	4.577E+0	8.681E+0
-3.568E-1	4.619E+0	8.655E+0
-3.568E-1	4.639E+0	8.678E+0
-3.536E-1	4.600E+0	8.652E+0
-3.519E-1	4.603E+0	8.567E+0
-3.568E-1	4.610E+0	8.626E+0
-3.584E-1	4.584E+0	8.658E+0
-3.536E-1	4.691E+0	8.528E+0
-3.519E-1	4.632E+0	8.587E+0
-3.584E-1	4.581E+0	8.652E+0
-3.600E-1	4.645E+0	8.661E+0
-3.536E-1	4.600E+0	8.587E+0
-3.519E-1	4.662E+0	8.606E+0
-3.552E-1	4.626E+0	8.720E+0
-3.584E-1	4.584E+0	8.681E+0
-3.552E-1	4.613E+0	8.561E+0
-3.519E-1	4.564E+0	8.603E+0
-3.568E-1	4.577E+0	8.597E+0
-3.568E-1	4.652E+0	8.632E+0
-3.552E-1	4.613E+0	8.622E+0
-3.519E-1	4.665E+0	8.619E+0
-3.552E-1	4.639E+0	8.626E+0
-3.584E-1	4.671E+0	8.626E+0
-3.552E-1	4.610E+0	8.713E+0
-3.487E-1	4.626E+0	8.522E+0
-3.568E-1	4.581E+0	8.707E+0
-3.584E-1	4.652E+0	8.577E+0
-3.503E-1	4.535E+0	8.519E+0
-3.536E-1	4.619E+0	8.535E+0
-3.584E-1	4.642E+0	8.622E+0
-3.568E-1	4.581E+0	8.519E+0
-3.519E-1	4.568E+0	8.590E+0
-3.519E-1	4.629E+0	8.606E+0
-3.536E-1	4.639E+0	8.561E+0
-3.568E-1	4.587E+0	8.655E+0
-3.536E-1	4.642E+0	8.587E+0
-3.503E-1	4.665E+0	8.733E+0
-3.552E-1	4.590E+0	8.655E+0
-3.568E-1	4.522E+0	8.687E+0
-3.552E-1	4.623E+0	8.571E+0
-3.503E-1	4.632E+0	8.645E+0
-3.519E-1	4.610E+0	8.648E+0
-3.584E-1	4.564E+0	8.717E+0
-3.552E-1	4.538E+0	8.635E+0
-3.519E-1	4.717E+0	8.723E+0
-3.552E-1	4.561E+0	8.684E+0
-3.568E-1	4.606E+0	8.580E+0
-3.536E-1	4.626E+0	8.678E+0
-3.487E-1	4.619E+0	8.733E+0
-3.536E-1	4.655E+0	8.609E+0
-3.568E-1	4.587E+0	8.509E+0
-3.519E-1	4.694E+0	8.668E+0
-3.503E-1	4.584E+0	8.554E+0
-3.552E-1	4.665E+0	8.661E+0
-3.584E-1	4.636E+0	8.593E+0
-3.552E-1	4.581E+0	8.606E+0
-3.519E-1	4.610E+0	8.687E+0
-3.552E-1	4.581E+0	8.545E+0
-3.552E-1	4.597E+0	8.600E+0
-3.568E-1	4.678E+0	8.597E+0
-3.487E-1	4.733E+0	8.574E+0
-3.536E-1	4.626E+0	8.603E+0
-3.568E-1	4.561E+0	8.541E+0
-3.536E-1	4.590E+0	8.658E+0
-3.519E-1	4.639E+0	8.567E+0
-3.519E-1	4.574E+0	8.635E+0
-3.584E-1	4.645E+0	8.642E+0
-3.552E-1	4.665E+0	8.616E+0
-3.487E-1	4.623E+0	8.697E+0
-3.552E-1	4.561E+0	8.665E+0
-3.584E-1	4.610E+0	8.694E+0
-3.552E-1	4.538E+0	8.551E+0
-3.519E-1	4.555E+0	8.635E+0
-3.552E-1	4.577E+0	8.707E+0
-3.568E-1	4.655E+0	8.535E+0
-3.568E-1	4.600E+0	8.645E+0
-3.503E-1	4.665E+0	8.571E+0
-3.568E-1	4.600E+0	8.619E+0
-3.552E-1	4.639E+0	8.525E+0
-3.552E-1	4.600E+0	8.616E+0
-3.519E-1	4.645E+0	8.551E+0
-3.552E-1	4.668E+0	8.613E+0
-3.584E-1	4.623E+0	8.571E+0
-3.519E-1	4.619E+0	8.691E+0
-3.519E-1	4.652E+0	8.606E+0
-3.519E-1	4.603E+0	8.564E+0
-3.568E-1	4.616E+0	8.606E+0
-3.519E-1	4.697E+0	8.551E+0
-3.536E-1	4.564E+0	8.522E+0
-3.536E-1	4.603E+0	8.652E+0
-3.552E-1	4.636E+0	8.577E+0
-3.536E-1	4.684E+0	8.554E+0
-3.519E-1	4.691E+0	8.476E+0
-3.552E-1	4.597E+0	8.668E+0
-3.584E-1	4.649E+0	8.558E+0
-3.536E-1	4.551E+0	8.668E+0
-3.503E-1	4.681E+0	8.577E+0
-3.536E-1	4.701E+0	8.642E+0
-3.568E-1	4.623E+0	8.577E+0
-3.552E-1	4.493E+0	8.668E+0
-3.471E-1	4.671E+0	8.661E+0
-3.536E-1	4.584E+0	8.561E+0
-3.552E-1	4.587E+0	8.655E+0
-3.519E-1	4.652E+0	8.671E+0
-3.487E-1	4.577E+0	8.561E+0
-3.552E-1	4.597E+0	8.574E+0
-3.552E-1	4.649E+0	8.535E+0
-3.536E-1	4.493E+0	8.545E+0
-3.519E-1	4.671E+0	8.567E+0
-3.519E-1	4.593E+0	8.584E+0
-3.584E-1	4.590E+0	8.616E+0
-3.536E-1	4.593E+0	8.658E+0
-3.519E-1	4.616E+0	8.525E+0
-3.536E-1	4.519E+0	8.597E+0
-3.552E-1	4.581E+0	8.580E+0
-3.503E-1	4.636E+0	8.622E+0
-3.503E-1	4.587E+0	8.655E+0
-3.552E-1	4.593E+0	8.668E+0
-3.568E-1	4.619E+0	8.704E+0
-3.503E-1	4.655E+0	8.567E+0
-3.503E-1	4.581E+0	8.704E+0
-3.552E-1	4.548E+0	8.580E+0
-3.552E-1	4.723E+0	8.486E+0
-3.536E-1	4.626E+0	8.619E+0
-3.503E-1	4.551E+0	8.528E+0
-3.503E-1	4.548E+0	8.571E+0
-3.552E-1	4.619E+0	8.632E+0
-3.536E-1	4.564E+0	8.506E+0
-3.471E-1	4.603E+0	8.645E+0
-3.519E-1	4.658E+0	8.532E+0
-3.552E-1	4.658E+0	8.519E+0
-3.519E-1	4.649E+0	8.597E+0
-3.503E-1	4.642E+0	8.538E+0
-3.536E-1	4.697E+0	8.574E+0
-3.568E-1	4.597E+0	8.587E+0
-3.536E-1	4.548E+0	8.587E+0
-3.503E-1	4.658E+0	8.720E+0
-3.519E-1	4.587E+0	8.648E+0
-3.552E-1	4.652E+0	8.655E+0
-3.519E-1	4.600E+0	8.635E+0
-3.503E-1	4.642E+0	8.593E+0
-3.519E-1	4.636E+0	8.519E+0
-3.552E-1	4.568E+0	8.499E+0
-3.487E-1	4.697E+0	8.603E+0
-3.503E-1	4.645E+0	8.545E+0
-3.536E-1	4.626E+0	8.567E+0
-3.568E-1	4.564E+0	8.538E+0
-3.503E-1	4.610E+0	8.632E+0
-3.503E-1	4.655E+0	8.639E+0
-3.536E-1	4.649E+0	8.658E+0
-3.552E-1	4.626E+0	8.574E+0
-3.536E-1	4.652E+0	8.558E+0
-3.503E-1	4.558E+0	8.564E+0
-3.519E-1	4.568E+0	8.574E+0
-3.552E-1	4.603E+0	8.567E+0
-3.552E-1	4.642E+0	8.639E+0
-3.471E-1	4.642E+0	8.723E+0
-3.503E-1	4.636E+0	8.655E+0
-3.552E-1	4.581E+0	8.629E+0
-3.536E-1	4.532E+0	8.538E+0
-3.519E-1	4.597E+0	8.593E+0
-3.519E-1	4.558E+0	8.645E+0
-3.536E-1	4.597E+0	8.626E+0
-3.536E-1	4.632E+0	8.629E+0
-3.503E-1	4.684E+0	8.525E+0
-3.536E-1	4.671E+0	8.587E+0
-3.536E-1	4.671E+0	8.661E+0
-3.503E-1	4.613E+0	8.493E+0
-3.519E-1	4.610E+0	8.538E+0
-3.519E-1	4.652E+0	8.626E+0
-3.552E-1	4.645E+0	8.629E+0
-3.519E-1	4.581E+0	8.652E+0
-3.487E-1	4.626E+0	8.593E+0
-3.519E-1	4.548E+0	8.684E+0
-3.568E-1	4.639E+0	8.532E+0
-3.519E-1	4.655E+0	8.687E+0
-3.487E-1	4.555E+0	8.577E+0
-3.536E-1	4.509E+0	8.671E+0
-3.552E-1	4.584E+0	8.597E+0
-3.519E-1	4.584E+0	8.661E+0
-3.471E-1	4.626E+0	8.674E+0
-3.552E-1	4.571E+0	8.755E+0
-3.552E-1	4.613E+0	8.593E+0
-3.536E-1	4.707E+0	8.691E+0
-3.503E-1	4.639E+0	8.606E+0
-3.519E-1	4.645E+0	8.648E+0
-3.536E-1	4.668E+0	8.587E+0
-3.552E-1	4.587E+0	8.768E+0
-3.487E-1	4.639E+0	8.658E+0
-3.519E-1	4.577E+0	8.467E+0
-3.536E-1	4.496E+0	8.632E+0
-3.536E-1	4.535E+0	8.551E+0
-3.519E-1	4.639E+0	8.541E+0
-3.519E-1	4.561E+0	8.600E+0
-3.552E-1	4.642E+0	8.609E+0
-3.536E-1	4.606E+0	8.616E+0
-3.471E-1	4.606E+0	8.564E+0
-3.536E-1	4.574E+0	8.502E+0
-3.552E-1	4.639E+0	8.587E+0
-3.552E-1	4.597E+0	8.661E+0
-3.487E-1	4.568E+0	8.548E+0
-3.503E-1	4.600E+0	8.681E+0
-3.519E-1	4.551E+0	8.603E+0
-3.536E-1	4.645E+0	8.704E+0
-3.487E-1	4.665E+0	8.648E+0
-3.503E-1	4.632E+0	8.564E+0
-3.536E-1	4.512E+0	8.593E+0
-3.519E-1	4.665E+0	8.616E+0
-3.503E-1	4.564E+0	8.681E+0
-3.487E-1	4.584E+0	8.522E+0
-3.552E-1	4.658E+0	8.561E+0
-3.519E-1	4.584E+0	8.704E+0
-3.519E-1	4.593E+0	8.665E+0
-3.503E-1	4.632E+0	8.671E+0
-3.536E-1	4.555E+0	8.528E+0
-3.519E-1	4.597E+0	8.489E+0
-3.519E-1	4.600E+0	8.691E+0
-3.519E-1	4.558E+0	8.606E+0
-3.536E-1	4.571E+0	8.525E+0
-3.519E-1	4.626E+0	8.622E+0
-3.487E-1	4.616E+0	8.593E+0
-3.536E-1	4.606E+0	8.535E+0
-3.568E-1	4.606E+0	8.551E+0
-3.503E-1	4.519E+0	8.548E+0
-3.503E-1	4.636E+0	8.587E+0
-3.519E-1	4.597E+0	8.574E+0
-3.552E-1	4.581E+0	8.639E+0
-3.487E-1	4.558E+0	8.742E+0
-3.487E-1	4.581E+0	8.700E+0
-3.503E-1	4.632E+0	8.438E+0
-3.552E-1	4.577E+0	8.648E+0
-3.503E-1	4.658E+0	8.619E+0
-3.487E-1	4.639E+0	8.626E+0
-3.552E-1	4.639E+0	8.632E+0
-3.519E-1	4.587E+0	8.684E+0
-3.519E-1	4.568E+0	8.603E+0
-3.487E-1	4.548E+0	8.613E+0
-3.519E-1	4.535E+0	8.687E+0
-3.536E-1	4.733E+0	8.684E+0
-3.519E-1	4.623E+0	8.730E+0
-3.487E-1	4.619E+0	8.626E+0
-3.519E-1	4.558E+0	8.532E+0
-3.552E-1	4.584E+0	8.665E+0
-3.487E-1	4.626E+0	8.674E+0
-3.454E-1	4.574E+0	8.597E+0
-3.503E-1	4.581E+0	8.687E+0
-3.519E-1	4.568E+0	8.622E+0
-3.536E-1	4.704E+0	8.538E+0
-3.519E-1	4.558E+0	8.499E+0
-3.487E-1	4.593E+0	8.658E+0
-3.568E-1	4.593E+0	8.742E+0
-3.519E-1	4.516E+0	8.509E+0
-3.487E-1	4.571E+0	8.541E+0
-3.519E-1	4.662E+0	8.548E+0
-3.536E-1	4.561E+0	8.584E+0
-3.519E-1	4.593E+0	8.626E+0
-3.487E-1	4.629E+0	8.451E+0
-3.503E-1	4.694E+0	8.606E+0
-3.536E-1	4.652E+0	8.652E+0
-3.519E-1	4.675E+0	8.525E+0
-3.471E-1	4.632E+0	8.587E+0
-3.519E-1	4.626E+0	8.645E+0
-3.536E-1	4.626E+0	8.626E+0
-3.503E-1	4.678E+0	8.590E+0
-3.487E-1	4.652E+0	8.619E+0
-3.536E-1	4.571E+0	8.593E+0
-3.552E-1	4.681E+0	8.629E+0
-3.519E-1	4.613E+0	8.493E+0
-3.471E-1	4.662E+0	8.665E+0
-3.503E-1	4.694E+0	8.603E+0
-3.519E-1	4.632E+0	8.678E+0
-3.487E-1	4.619E+0	8.554E+0
-3.471E-1	4.606E+0	8.681E+0
-3.519E-1	4.684E+0	8.626E+0
-3.519E-1	4.581E+0	8.528E+0
-3.503E-1	4.610E+0	8.658E+0
-3.471E-1	4.558E+0	8.723E+0
-3.503E-1	4.600E+0	8.755E+0
-3.519E-1	4.558E+0	8.720E+0
-3.519E-1	4.574E+0	8.622E+0
-3.487E-1	4.629E+0	8.681E+0
-3.503E-1	4.616E+0	8.609E+0
-3.536E-1	4.649E+0	8.648E+0
-3.503E-1	4.503E+0	8.674E+0
-3.438E-1	4.636E+0	8.639E+0
-3.503E-1	4.506E+0	8.642E+0
-3.568E-1	4.636E+0	8.710E+0
-3.519E-1	4.662E+0	8.541E+0
-3.454E-1	4.626E+0	8.609E+0
-3.519E-1	4.574E+0	8.609E+0
-3.536E-1	4.577E+0	8.671E+0
-3.519E-1	4.606E+0	8.707E+0
-3.471E-1	4.671E+0	8.723E+0
-3.487E-1	4.512E+0	8.629E+0
-3.519E-1	4.632E+0	8.613E+0
-3.503E-1	4.623E+0	8.707E+0
-3.503E-1	4.593E+0	8.561E+0
-3.503E-1	4.645E+0	8.606E+0
-3.519E-1	4.568E+0	8.509E+0
-3.487E-1	4.584E+0	8.661E+0
-3.454E-1	4.632E+0	8.665E+0
-3.503E-1	4.577E+0	8.652E+0
-3.536E-1	4.538E+0	8.609E+0
-3.503E-1	4.658E+0	8.691E+0
-3.471E-1	4.535E+0	8.587E+0
-3.503E-1	4.642E+0	8.665E+0
-3.519E-1	4.717E+0	8.642E+0
-3.471E-1	4.561E+0	8.551E+0
-3.503E-1	4.581E+0	8.603E+0
-3.519E-1	4.564E+0	8.554E+0
-3.536E-1	4.645E+0	8.665E+0
-3.487E-1	4.691E+0	8.843E+0
-3.454E-1	4.629E+0	8.554E+0
-3.503E-1	4.636E+0	8.580E+0
-3.536E-1	4.636E+0	8.619E+0
-3.503E-1	4.642E+0	8.632E+0
-3.471E-1	4.626E+0	8.597E+0
-3.487E-1	4.593E+0	8.723E+0
-3.519E-1	4.616E+0	8.700E+0
-3.503E-1	4.581E+0	8.606E+0
-3.503E-1	4.652E+0	8.483E+0
-3.503E-1	4.616E+0	8.639E+0
-3.519E-1	4.613E+0	8.577E+0
-3.519E-1	4.545E+0	8.558E+0
-3.519E-1	4.571E+0	8.609E+0
-3.503E-1	4.551E+0	8.590E+0
-3.552E-1	4.613E+0	8.548E+0
-3.487E-1	4.590E+0	8.496E+0
-3.471E-1	4.629E+0	8.603E+0
-3.471E-1	4.636E+0	8.635E+0
-3.519E-1	4.636E+0	8.674E+0
-3.519E-1	4.681E+0	8.622E+0
-3.438E-1	4.642E+0	8.652E+0
-3.519E-1	4.636E+0	8.480E+0
-3.519E-1	4.597E+0	8.632E+0
-3.503E-1	4.603E+0	8.635E+0
-3.487E-1	4.532E+0	8.603E+0
-3.487E-1	4.613E+0	8.567E+0
-3.487E-1	4.681E+0	8.632E+0
-3.487E-1	4.671E+0	8.603E+0
-3.454E-1	4.571E+0	8.652E+0
-3.487E-1	4.639E+0	8.736E+0
-3.536E-1	4.626E+0	8.639E+0
-3.471E-1	4.652E+0	8.616E+0
-3.454E-1	4.529E+0	8.512E+0
-3.487E-1	4.564E+0	8.541E+0
-3.536E-1	4.542E+0	8.616E+0
-3.487E-1	4.636E+0	8.713E+0
-3.438E-1	4.584E+0	8.619E+0
-3.519E-1	4.548E+0	8.655E+0
-3.519E-1	4.626E+0	8.616E+0
-3.471E-1	4.597E+0	8.645E+0
-3.454E-1	4.603E+0	8.648E+0
-3.519E-1	4.603E+0	8.655E+0
-3.519E-1	4.603E+0	8.587E+0
-3.519E-1	4.581E+0	8.593E+0
-3.471E-1	4.671E+0	8.619E+0
-3.503E-1	4.662E+0	8.613E+0
-3.519E-1	4.529E+0	8.652E+0
-3.487E-1	4.678E+0	8.645E+0
-3.454E-1	4.619E+0	8.561E+0
-3.471E-1	4.610E+0	8.600E+0
-3.519E-1	4.600E+0	8.639E+0
-3.503E-1	4.597E+0	8.548E+0
-3.471E-1	4.564E+0	8.597E+0
-3.503E-1	4.593E+0	8.626E+0
-3.519E-1	4.629E+0	8.691E+0
-3.471E-1	4.587E+0	8.726E+0
-3.438E-1	4.600E+0	8.600E+0
-3.487E-1	4.561E+0	8.600E+0
-3.519E-1	4.558E+0	8.587E+0
-3.487E-1	4.593E+0	8.661E+0
-3.471E-1	4.616E+0	8.642E+0
-3.487E-1	4.629E+0	8.658E+0
-3.519E-1	4.581E+0	8.603E+0
-3.503E-1	4.649E+0	8.629E+0
-3.471E-1	4.710E+0	8.632E+0
-3.487E-1	4.658E+0	8.648E+0
-3.503E-1	4.593E+0	8.645E+0
-3.487E-1	4.600E+0	8.593E+0
-3.438E-1	4.619E+0	8.622E+0
-3.519E-1	4.577E+0	8.661E+0
-3.536E-1	4.542E+0	8.499E+0
-3.471E-1	4.600E+0	8.626E+0
-3.454E-1	4.694E+0	8.590E+0
-3.487E-1	4.600E+0	8.584E+0
-3.519E-1	4.561E+0	8.629E+0
-3.503E-1	4.626E+0	8.597E+0
-3.438E-1	4.710E+0	8.525E+0
-3.487E-1	4.649E+0	8.687E+0
-3.568E-1	4.581E+0	8.655E+0
-3.487E-1	4.616E+0	8.691E+0
-3.487E-1	4.613E+0	8.697E+0
-3.487E-1	4.626E+0	8.590E+0
-3.519E-1	4.675E+0	8.528E+0
-3.487E-1	4.587E+0	8.635E+0
-3.471E-1	4.613E+0	8.554E+0
-3.487E-1	4.597E+0	8.593E+0
-3.519E-1	4.714E+0	8.587E+0
-3.503E-1	4.691E+0	8.742E+0
-3.471E-1	4.548E+0	8.632E+0
-3.487E-1	4.603E+0	8.548E+0
-3.552E-1	4.642E+0	8.661E+0
-3.503E-1	4.684E+0	8.606E+0
-3.471E-1	4.619E+0	8.558E+0
-3.503E-1	4.564E+0	8.684E+0
-3.503E-1	4.532E+0	8.535E+0
-3.454E-1	4.584E+0	8.545E+0
-3.471E-1	4.564E+0	8.684E+0
-3.487E-1	4.632E+0	8.626E+0
-3.487E-1	4.593E+0	8.580E+0
-3.487E-1	4.629E+0	8.635E+0
-3.471E-1	4.603E+0	8.606E+0
-3.503E-1	4.632E+0	8.613E+0
-3.519E-1	4.610E+0	8.648E+0
-3.487E-1	4.639E+0	8.584E+0
-3.438E-1	4.564E+0	8.700E+0
-3.487E-1	4.665E+0	8.567E+0
-3.519E-1	4.629E+0	8.606E+0
-3.471E-1	4.597E+0	8.577E+0
-3.471E-1	4.714E+0	8.645E+0
-3.454E-1	4.581E+0	8.639E+0
-3.519E-1	4.645E+0	8.658E+0
-3.471E-1	4.558E+0	8.710E+0
-3.487E-1	4.658E+0	8.707E+0
-3.487E-1	4.564E+0	8.678E+0
-3.487E-1	4.639E+0	8.574E+0
-3.471E-1	4.668E+0	8.658E+0
-3.471E-1	4.593E+0	8.567E+0
-3.503E-1	4.574E+0	8.619E+0
-3.536E-1	4.545E+0	8.704E+0
-3.471E-1	4.678E+0	8.532E+0
-3.471E-1	4.516E+0	8.506E+0
-3.487E-1	4.671E+0	8.613E+0
-3.503E-1	4.636E+0	8.590E+0
-3.503E-1	4.623E+0	8.665E+0
-3.454E-1	4.603E+0	8.811E+0
-3.487E-1	4.639E+0	8.587E+0
-3.519E-1	4.701E+0	8.674E+0
-3.519E-1	4.645E+0	8.632E+0
-3.454E-1	4.584E+0	8.642E+0
-3.471E-1	4.610E+0	8.593E+0
-3.503E-1	4.590E+0	8.629E+0
-3.471E-1	4.642E+0	8.528E+0
-3.454E-1	4.626E+0	8.616E+0
-3.471E-1	4.639E+0	8.671E+0
-3.503E-1	4.584E+0	8.632E+0
-3.487E-1	4.597E+0	8.668E+0
-3.422E-1	4.529E+0	8.554E+0
-3.471E-1	4.649E+0	8.707E+0
-3.519E-1	4.561E+0	8.652E+0
-3.503E-1	4.600E+0	8.597E+0
-3.454E-1	4.610E+0	8.577E+0
-3.487E-1	4.551E+0	8.645E+0
-3.487E-1	4.632E+0	8.778E+0
-3.471E-1	4.665E+0	8.535E+0
-3.471E-1	4.577E+0	8.674E+0
-3.471E-1	4.629E+0	8.639E+0
-3.487E-1	4.658E+0	8.597E+0
-3.487E-1	4.616E+0	8.674E+0
-3.438E-1	4.632E+0	8.606E+0
-3.471E-1	4.668E+0	8.519E+0
-3.487E-1	4.616E+0	8.597E+0
-3.487E-1	4.678E+0	8.717E+0
-3.471E-1	4.636E+0	8.603E+0
-3.471E-1	4.551E+0	8.632E+0
-3.503E-1	4.616E+0	8.551E+0
-3.454E-1	4.671E+0	8.671E+0
-3.454E-1	4.610E+0	8.597E+0
-3.471E-1	4.590E+0	8.668E+0
-3.503E-1	4.603E+0	8.571E+0
-3.454E-1	4.587E+0	8.639E+0
-3.454E-1	4.561E+0	8.665E+0
-3.454E-1	4.545E+0	8.658E+0
-3.487E-1	4.555E+0	8.661E+0
-3.454E-1	4.626E+0	8.626E+0
-3.454E-1	4.623E+0	8.587E+0
-3.487E-1	4.564E+0	8.720E+0
-3.487E-1	4.577E+0	8.726E+0
-3.471E-1	4.691E+0	8.541E+0
-3.438E-1	4.600E+0	8.580E+0
-3.471E-1	4.548E+0	8.554E+0
-3.503E-1	4.684E+0	8.645E+0
-3.503E-1	4.551E+0	8.574E+0
-3.454E-1	4.619E+0	8.587E+0
-3.471E-1	4.665E+0	8.535E+0
-3.454E-1	4.574E+0	8.525E+0
-3.471E-1	4.597E+0	8.661E+0
-3.422E-1	4.606E+0	8.726E+0
-3.471E-1	4.512E+0	8.665E+0
-3.471E-1	4.658E+0	8.645E+0
-3.471E-1	4.577E+0	8.626E+0
-3.438E-1	4.642E+0	8.587E+0
-3.454E-1	4.587E+0	8.545E+0
-3.503E-1	4.652E+0	8.561E+0
-3.454E-1	4.593E+0	8.723E+0
-3.438E-1	4.568E+0	8.710E+0
-3.438E-1	4.564E+0	8.584E+0
-3.487E-1	4.668E+0	8.587E+0
-3.454E-1	4.619E+0	8.486E+0
-3.454E-1	4.548E+0	8.580E+0
-3.487E-1	4.603E+0	8.691E+0
-3.487E-1	4.623E+0	8.606E+0
-3.471E-1	4.610E+0	8.691E+0
-3.422E-1	4.606E+0	8.648E+0
-3.471E-1	4.568E+0	8.622E+0
-3.503E-1	4.610E+0	8.558E+0
-3.454E-1	4.619E+0	8.681E+0
-3.438E-1	4.603E+0	8.671E+0
-3.471E-1	4.584E+0	8.561E+0
-3.519E-1	4.606E+0	8.700E+0
-3.454E-1	4.581E+0	8.486E+0
-3.438E-1	4.584E+0	8.642E+0
-3.471E-1	4.704E+0	8.593E+0
-3.503E-1	4.581E+0	8.652E+0
-3.454E-1	4.623E+0	8.616E+0
-3.422E-1	4.584E+0	8.681E+0
-3.487E-1	4.671E+0	8.593E+0
-3.471E-1	4.707E+0	8.434E+0
-3.487E-1	4.584E+0	8.645E+0
-3.406E-1	4.545E+0	8.538E+0
-3.471E-1	4.649E+0	8.791E+0
-3.487E-1	4.610E+0	8.554E+0
-3.454E-1	4.649E+0	8.616E+0
-3.438E-1	4.590E+0	8.691E+0
-3.454E-1	4.652E+0	8.674E+0
-3.487E-1	4.723E+0	8.551E+0
-3.487E-1	4.619E+0	8.603E+0
-3.422E-1	4.642E+0	8.554E+0
-3.454E-1	4.619E+0	8.580E+0
-3.503E-1	4.636E+0	8.567E+0
-3.471E-1	4.668E+0	8.652E+0
-3.406E-1	4.600E+0	8.684E+0
-3.438E-1	4.584E+0	8.639E+0
-3.487E-1	4.649E+0	8.554E+0
-3.454E-1	4.723E+0	8.587E+0
-3.422E-1	4.532E+0	8.622E+0
-3.438E-1	4.558E+0	8.567E+0
-3.487E-1	4.629E+0	8.645E+0
-3.454E-1	4.613E+0	8.541E+0
-3.438E-1	4.555E+0	8.593E+0
-3.454E-1	4.597E+0	8.622E+0
-3.503E-1	4.606E+0	8.606E+0
-3.454E-1	4.548E+0	8.655E+0
-3.406E-1	4.577E+0	8.580E+0
-3.471E-1	4.658E+0	8.489E+0
-3.519E-1	4.606E+0	8.629E+0
-3.438E-1	4.496E+0	8.678E+0
-3.438E-1	4.619E+0	8.645E+0
-3.471E-1	4.519E+0	8.648E+0
-3.487E-1	4.590E+0	8.655E+0
-3.422E-1	4.619E+0	8.597E+0
-3.438E-1	4.522E+0	8.632E+0
-3.438E-1	4.649E+0	8.629E+0
-3.503E-1	4.551E+0	8.639E+0
-3.422E-1	4.649E+0	8.587E+0
-3.406E-1	4.561E+0	8.584E+0
-3.438E-1	4.632E+0	8.713E+0
-3.503E-1	4.577E+0	8.639E+0
-3.422E-1	4.675E+0	8.632E+0
-3.422E-1	4.636E+0	8.642E+0
-3.454E-1	4.571E+0	8.635E+0
-3.503E-1	4.606E+0	8.704E+0
-3.454E-1	4.581E+0	8.668E+0
-3.438E-1	4.551E+0	8.678E+0
-3.438E-1	4.632E+0	8.587E+0
-3.487E-1	4.568E+0	8.506E+0
-3.454E-1	4.652E+0	8.713E+0
-3.438E-1	4.668E+0	8.613E+0
-3.471E-1	4.597E+0	8.652E+0
-3.487E-1	4.555E+0	8.584E+0
-3.438E-1	4.606E+0	8.593E+0
-3.422E-1	4.597E+0	8.678E+0
-3.471E-1	4.584E+0	8.564E+0
-3.471E-1	4.636E+0	8.580E+0
-3.438E-1	4.606E+0	8.561E+0
-3.390E-1	4.688E+0	8.574E+0
-3.454E-1	4.678E+0	8.626E+0
-3.487E-1	4.564E+0	8.522E+0
-3.454E-1	4.577E+0	8.645E+0
-3.438E-1	4.571E+0	8.551E+0
-3.438E-1	4.548E+0	8.597E+0
-3.487E-1	4.600E+0	8.571E+0
-3.438E-1	4.613E+0	8.597E+0
-3.406E-1	4.542E+0	8.603E+0
-3.438E-1	4.623E+0	8.606E+0
-3.438E-1	4.626E+0	8.541E+0
-3.471E-1	4.681E+0	8.541E+0
-3.422E-1	4.694E+0	8.639E+0
-3.471E-1	4.623E+0	8.742E+0
-3.487E-1	4.568E+0	8.593E+0
-3.422E-1	4.645E+0	8.658E+0
-3.422E-1	4.548E+0	8.496E+0
-3.454E-1	4.574E+0	8.606E+0
-3.454E-1	4.590E+0	8.619E+0
-3.471E-1	4.590E+0	8.730E+0
-3.422E-1	4.548E+0	8.522E+0
-3.454E-1	4.645E+0	8.635E+0
-3.471E-1	4.603E+0	8.584E+0
-3.422E-1	4.636E+0	8.590E+0
-3.438E-1	4.519E+0	8.489E+0
-3.454E-1	4.564E+0	8.590E+0
-3.471E-1	4.632E+0	8.655E+0
-3.438E-1	4.606E+0	8.613E+0
-3.390E-1	4.590E+0	8.597E+0
-3.454E-1	4.684E+0	8.629E+0
-3.454E-1	4.642E+0	8.587E+0
-3.454E-1	4.561E+0	8.684E+0
-3.390E-1	4.574E+0	8.603E+0
-3.422E-1	4.581E+0	8.558E+0
-3.454E-1	4.571E+0	8.590E+0
-3.471E-1	4.636E+0	8.635E+0
-3.422E-1	4.590E+0	8.658E+0
-3.454E-1	4.613E+0	8.632E+0
-3.487E-1	4.597E+0	8.635E+0
-3.422E-1	4.529E+0	8.674E+0
-3.438E-1	4.610E+0	8.551E+0
-3.454E-1	4.606E+0	8.590E+0
-3.487E-1	4.619E+0	8.713E+0
-3.438E-1	4.606E+0	8.551E+0
-3.373E-1	4.600E+0	8.528E+0
-3.454E-1	4.629E+0	8.726E+0
[truncated: 93,948 more rows]
