# Supplementary material for: Improved ANAP incorporation and VCF analysis reveal details of P2X7 current facilitation and a limited conformational interplay between ATP binding and the intracellular ballast domain
Source: eLife. 2023 Jan 4;12:e82479. doi: 10.7554/eLife.82479 (PMC9859053; doi:10.7554/eLife.82479)
Supplement: Figure 3—source data 1. [file elife-82479-fig3-data1.zip › Figure-3_source-data-1/K127_j10#02.csv]

-1.411E-1	6.546E+0	1.246E+1
-1.411E-1	6.563E+0	1.256E+1
-1.443E-1	6.595E+0	1.245E+1
-1.459E-1	6.533E+0	1.239E+1
-1.411E-1	6.517E+0	1.252E+1
-1.395E-1	6.611E+0	1.247E+1
-1.443E-1	6.592E+0	1.253E+1
-1.427E-1	6.572E+0	1.254E+1
-1.411E-1	6.624E+0	1.252E+1
-1.443E-1	6.589E+0	1.258E+1
-1.443E-1	6.754E+0	1.256E+1
-1.459E-1	6.660E+0	1.242E+1
-1.427E-1	6.611E+0	1.245E+1
-1.427E-1	6.686E+0	1.235E+1
-1.443E-1	6.553E+0	1.258E+1
-1.443E-1	6.608E+0	1.261E+1
-1.411E-1	6.572E+0	1.242E+1
-1.395E-1	6.572E+0	1.263E+1
-1.443E-1	6.527E+0	1.254E+1
-1.443E-1	6.582E+0	1.247E+1
-1.411E-1	6.566E+0	1.252E+1
-1.395E-1	6.637E+0	1.245E+1
-1.459E-1	6.572E+0	1.232E+1
-1.427E-1	6.621E+0	1.253E+1
-1.427E-1	6.585E+0	1.258E+1
-1.427E-1	6.614E+0	1.250E+1
-1.476E-1	6.692E+0	1.259E+1
-1.476E-1	6.595E+0	1.254E+1
-1.395E-1	6.559E+0	1.250E+1
-1.411E-1	6.530E+0	1.252E+1
-1.443E-1	6.634E+0	1.259E+1
-1.459E-1	6.673E+0	1.248E+1
-1.411E-1	6.601E+0	1.247E+1
-1.411E-1	6.595E+0	1.253E+1
-1.411E-1	6.498E+0	1.225E+1
-1.459E-1	6.627E+0	1.255E+1
-1.411E-1	6.637E+0	1.251E+1
-1.427E-1	6.566E+0	1.252E+1
-1.443E-1	6.550E+0	1.245E+1
-1.459E-1	6.511E+0	1.252E+1
-1.411E-1	6.611E+0	1.239E+1
-1.427E-1	6.640E+0	1.258E+1
-1.459E-1	6.514E+0	1.245E+1
-1.427E-1	6.650E+0	1.239E+1
-1.411E-1	6.550E+0	1.247E+1
-1.411E-1	6.618E+0	1.240E+1
-1.443E-1	6.611E+0	1.259E+1
-1.427E-1	6.605E+0	1.237E+1
-1.395E-1	6.589E+0	1.245E+1
-1.443E-1	6.627E+0	1.248E+1
-1.443E-1	6.582E+0	1.242E+1
-1.411E-1	6.537E+0	1.246E+1
-1.443E-1	6.563E+0	1.261E+1
-1.411E-1	6.566E+0	1.236E+1
-1.459E-1	6.569E+0	1.243E+1
-1.443E-1	6.514E+0	1.231E+1
-1.395E-1	6.644E+0	1.242E+1
-1.395E-1	6.553E+0	1.234E+1
-1.476E-1	6.595E+0	1.240E+1
-1.427E-1	6.556E+0	1.241E+1
-1.427E-1	6.579E+0	1.266E+1
-1.395E-1	6.501E+0	1.244E+1
-1.443E-1	6.524E+0	1.249E+1
-1.427E-1	6.576E+0	1.235E+1
-1.427E-1	6.585E+0	1.250E+1
-1.411E-1	6.530E+0	1.241E+1
-1.443E-1	6.566E+0	1.252E+1
-1.427E-1	6.653E+0	1.236E+1
-1.411E-1	6.598E+0	1.245E+1
-1.443E-1	6.468E+0	1.232E+1
-1.443E-1	6.585E+0	1.242E+1
-1.459E-1	6.537E+0	1.251E+1
-1.443E-1	6.569E+0	1.241E+1
-1.411E-1	6.589E+0	1.248E+1
-1.427E-1	6.537E+0	1.250E+1
-1.443E-1	6.673E+0	1.257E+1
-1.427E-1	6.452E+0	1.238E+1
-1.411E-1	6.598E+0	1.239E+1
-1.427E-1	6.559E+0	1.236E+1
-1.443E-1	6.611E+0	1.252E+1
-1.411E-1	6.621E+0	1.259E+1
-1.427E-1	6.559E+0	1.252E+1
-1.459E-1	6.657E+0	1.254E+1
-1.427E-1	6.666E+0	1.257E+1
-1.411E-1	6.540E+0	1.240E+1
-1.395E-1	6.543E+0	1.263E+1
-1.459E-1	6.618E+0	1.266E+1
-1.427E-1	6.657E+0	1.246E+1
-1.427E-1	6.504E+0	1.250E+1
-1.411E-1	6.627E+0	1.247E+1
-1.459E-1	6.563E+0	1.249E+1
-1.411E-1	6.589E+0	1.252E+1
-1.411E-1	6.647E+0	1.252E+1
-1.427E-1	6.670E+0	1.260E+1
-1.443E-1	6.673E+0	1.256E+1
-1.443E-1	6.543E+0	1.227E+1
-1.378E-1	6.511E+0	1.250E+1
-1.411E-1	6.595E+0	1.248E+1
-1.443E-1	6.608E+0	1.261E+1
-1.427E-1	6.644E+0	1.257E+1
-1.411E-1	6.670E+0	1.246E+1
-1.443E-1	6.585E+0	1.257E+1
-1.443E-1	6.592E+0	1.261E+1
-1.443E-1	6.533E+0	1.256E+1
-1.411E-1	6.537E+0	1.251E+1
-1.411E-1	6.572E+0	1.240E+1
-1.443E-1	6.546E+0	1.258E+1
-1.443E-1	6.501E+0	1.255E+1
-1.395E-1	6.614E+0	1.240E+1
-1.443E-1	6.676E+0	1.243E+1
-1.459E-1	6.572E+0	1.254E+1
-1.427E-1	6.608E+0	1.257E+1
-1.427E-1	6.598E+0	1.251E+1
-1.378E-1	6.589E+0	1.245E+1
-1.427E-1	6.491E+0	1.247E+1
-1.427E-1	6.569E+0	1.260E+1
-1.411E-1	6.556E+0	1.246E+1
-1.395E-1	6.585E+0	1.236E+1
-1.427E-1	6.527E+0	1.257E+1
-1.443E-1	6.546E+0	1.243E+1
-1.427E-1	6.540E+0	1.237E+1
-1.395E-1	6.475E+0	1.264E+1
-1.443E-1	6.527E+0	1.255E+1
-1.427E-1	6.569E+0	1.241E+1
-1.411E-1	6.543E+0	1.254E+1
-1.378E-1	6.618E+0	1.235E+1
-1.459E-1	6.621E+0	1.258E+1
-1.427E-1	6.485E+0	1.250E+1
-1.411E-1	6.618E+0	1.254E+1
-1.443E-1	6.631E+0	1.242E+1
-1.427E-1	6.589E+0	1.240E+1
-1.443E-1	6.569E+0	1.246E+1
-1.411E-1	6.543E+0	1.252E+1
-1.395E-1	6.569E+0	1.252E+1
-1.443E-1	6.598E+0	1.261E+1
-1.427E-1	6.608E+0	1.252E+1
-1.411E-1	6.624E+0	1.244E+1
-1.395E-1	6.527E+0	1.238E+1
-1.459E-1	6.537E+0	1.250E+1
-1.427E-1	6.556E+0	1.237E+1
-1.411E-1	6.540E+0	1.241E+1
-1.411E-1	6.550E+0	1.249E+1
-1.443E-1	6.676E+0	1.239E+1
-1.459E-1	6.621E+0	1.256E+1
-1.395E-1	6.439E+0	1.252E+1
-1.411E-1	6.569E+0	1.255E+1
-1.443E-1	6.530E+0	1.258E+1
-1.443E-1	6.618E+0	1.234E+1
-1.411E-1	6.631E+0	1.248E+1
-1.411E-1	6.543E+0	1.256E+1
-1.492E-1	6.624E+0	1.235E+1
-1.459E-1	6.744E+0	1.251E+1
-1.378E-1	6.647E+0	1.250E+1
-1.411E-1	6.530E+0	1.264E+1
-1.411E-1	6.546E+0	1.252E+1
-1.427E-1	6.543E+0	1.251E+1
-1.411E-1	6.621E+0	1.250E+1
-1.411E-1	6.559E+0	1.249E+1
-1.476E-1	6.530E+0	1.245E+1
-1.427E-1	6.511E+0	1.234E+1
-1.427E-1	6.608E+0	1.255E+1
-1.378E-1	6.653E+0	1.261E+1
-1.443E-1	6.556E+0	1.240E+1
-1.443E-1	6.601E+0	1.243E+1
-1.427E-1	6.598E+0	1.244E+1
-1.411E-1	6.611E+0	1.240E+1
-1.443E-1	6.640E+0	1.250E+1
-1.459E-1	6.543E+0	1.238E+1
-1.395E-1	6.605E+0	1.247E+1
-1.443E-1	6.585E+0	1.248E+1
-1.427E-1	6.585E+0	1.221E+1
-1.411E-1	6.634E+0	1.255E+1
-1.411E-1	6.592E+0	1.252E+1
-1.411E-1	6.601E+0	1.236E+1
-1.459E-1	6.663E+0	1.243E+1
-1.459E-1	6.618E+0	1.248E+1
-1.395E-1	6.569E+0	1.240E+1
-1.411E-1	6.624E+0	1.248E+1
-1.427E-1	6.504E+0	1.242E+1
-1.459E-1	6.647E+0	1.249E+1
-1.378E-1	6.601E+0	1.260E+1
-1.395E-1	6.576E+0	1.239E+1
-1.427E-1	6.624E+0	1.265E+1
-1.443E-1	6.611E+0	1.240E+1
-1.443E-1	6.582E+0	1.250E+1
-1.411E-1	6.566E+0	1.237E+1
-1.459E-1	6.533E+0	1.242E+1
-1.443E-1	6.634E+0	1.249E+1
-1.427E-1	6.601E+0	1.251E+1
-1.395E-1	6.456E+0	1.246E+1
-1.459E-1	6.592E+0	1.243E+1
-1.459E-1	6.657E+0	1.243E+1
-1.395E-1	6.595E+0	1.247E+1
-1.427E-1	6.556E+0	1.245E+1
-1.443E-1	6.637E+0	1.252E+1
-1.427E-1	6.527E+0	1.247E+1
-1.411E-1	6.556E+0	1.249E+1
-1.443E-1	6.433E+0	1.237E+1
-1.459E-1	6.666E+0	1.239E+1
-1.443E-1	6.569E+0	1.243E+1
-1.427E-1	6.637E+0	1.229E+1
-1.427E-1	6.537E+0	1.242E+1
-1.459E-1	6.520E+0	1.255E+1
-1.427E-1	6.563E+0	1.277E+1
-1.395E-1	6.537E+0	1.259E+1
-1.395E-1	6.589E+0	1.257E+1
-1.443E-1	6.537E+0	1.238E+1
-1.443E-1	6.537E+0	1.263E+1
-1.443E-1	6.647E+0	1.244E+1
-1.411E-1	6.543E+0	1.246E+1
-1.443E-1	6.559E+0	1.236E+1
-1.443E-1	6.585E+0	1.260E+1
-1.443E-1	6.592E+0	1.253E+1
-1.443E-1	6.595E+0	1.251E+1
-1.443E-1	6.546E+0	1.247E+1
-1.459E-1	6.540E+0	1.239E+1
-1.411E-1	6.543E+0	1.245E+1
-1.427E-1	6.462E+0	1.247E+1
-1.427E-1	6.618E+0	1.243E+1
-1.443E-1	6.501E+0	1.242E+1
-1.411E-1	6.660E+0	1.244E+1
-1.411E-1	6.572E+0	1.244E+1
-1.443E-1	6.501E+0	1.249E+1
-1.459E-1	6.517E+0	1.239E+1
-1.443E-1	6.530E+0	1.246E+1
-1.411E-1	6.686E+0	1.247E+1
-1.443E-1	6.501E+0	1.249E+1
-1.443E-1	6.556E+0	1.243E+1
-1.427E-1	6.543E+0	1.249E+1
-1.443E-1	6.598E+0	1.235E+1
-1.459E-1	6.686E+0	1.239E+1
-1.459E-1	6.582E+0	1.250E+1
-1.427E-1	6.650E+0	1.254E+1
-1.411E-1	6.634E+0	1.238E+1
-1.443E-1	6.563E+0	1.248E+1
-1.427E-1	6.517E+0	1.237E+1
-1.411E-1	6.657E+0	1.245E+1
-1.411E-1	6.524E+0	1.260E+1
-1.459E-1	6.634E+0	1.240E+1
-1.443E-1	6.631E+0	1.237E+1
-1.427E-1	6.498E+0	1.234E+1
-1.427E-1	6.520E+0	1.246E+1
-1.476E-1	6.498E+0	1.242E+1
-1.443E-1	6.485E+0	1.240E+1
-1.411E-1	6.527E+0	1.244E+1
-1.427E-1	6.634E+0	1.241E+1
-1.476E-1	6.494E+0	1.251E+1
-1.443E-1	6.527E+0	1.244E+1
-1.411E-1	6.491E+0	1.255E+1
-1.443E-1	6.582E+0	1.245E+1
-1.459E-1	6.611E+0	1.235E+1
-1.427E-1	6.550E+0	1.246E+1
-1.427E-1	6.592E+0	1.240E+1
-1.411E-1	6.576E+0	1.247E+1
-1.459E-1	6.618E+0	1.252E+1
-1.476E-1	6.439E+0	1.243E+1
-1.378E-1	6.585E+0	1.246E+1
-1.443E-1	6.540E+0	1.256E+1
-1.443E-1	6.514E+0	1.251E+1
-1.459E-1	6.537E+0	1.250E+1
-1.427E-1	6.585E+0	1.238E+1
-1.443E-1	6.627E+0	1.240E+1
-1.459E-1	6.520E+0	1.256E+1
-1.459E-1	6.546E+0	1.240E+1
-1.427E-1	6.546E+0	1.247E+1
-1.427E-1	6.624E+0	1.240E+1
-1.476E-1	6.650E+0	1.243E+1
-1.476E-1	6.537E+0	1.246E+1
-1.411E-1	6.559E+0	1.245E+1
-1.411E-1	6.595E+0	1.242E+1
-1.459E-1	6.611E+0	1.244E+1
-1.443E-1	6.722E+0	1.251E+1
-1.427E-1	6.569E+0	1.241E+1
-1.427E-1	6.491E+0	1.249E+1
-1.443E-1	6.530E+0	1.255E+1
-1.476E-1	6.663E+0	1.256E+1
-1.411E-1	6.550E+0	1.243E+1
-1.443E-1	6.611E+0	1.244E+1
-1.459E-1	6.475E+0	1.247E+1
-1.459E-1	6.582E+0	1.243E+1
-1.427E-1	6.692E+0	1.249E+1
-1.411E-1	6.559E+0	1.251E+1
-1.459E-1	6.511E+0	1.244E+1
-1.443E-1	6.627E+0	1.231E+1
-1.411E-1	6.507E+0	1.250E+1
-1.395E-1	6.679E+0	1.252E+1
-1.443E-1	6.530E+0	1.247E+1
-1.443E-1	6.498E+0	1.247E+1
-1.411E-1	6.572E+0	1.242E+1
-1.395E-1	6.589E+0	1.239E+1
-1.427E-1	6.614E+0	1.252E+1
-1.459E-1	6.592E+0	1.240E+1
-1.411E-1	6.537E+0	1.245E+1
-1.411E-1	6.605E+0	1.249E+1
-1.459E-1	6.592E+0	1.240E+1
-1.443E-1	6.572E+0	1.232E+1
-1.427E-1	6.592E+0	1.248E+1
-1.411E-1	6.589E+0	1.234E+1
-1.443E-1	6.676E+0	1.252E+1
-1.459E-1	6.550E+0	1.252E+1
-1.411E-1	6.491E+0	1.252E+1
-1.427E-1	6.524E+0	1.243E+1
-1.443E-1	6.592E+0	1.232E+1
-1.459E-1	6.546E+0	1.250E+1
-1.427E-1	6.637E+0	1.242E+1
-1.459E-1	6.504E+0	1.243E+1
-1.476E-1	6.611E+0	1.246E+1
-1.476E-1	6.520E+0	1.256E+1
-1.427E-1	6.644E+0	1.246E+1
-1.427E-1	6.569E+0	1.233E+1
-1.459E-1	6.576E+0	1.233E+1
-1.443E-1	6.595E+0	1.240E+1
-1.427E-1	6.624E+0	1.230E+1
-1.411E-1	6.550E+0	1.258E+1
-1.459E-1	6.595E+0	1.247E+1
-1.443E-1	6.621E+0	1.242E+1
-1.411E-1	6.592E+0	1.254E+1
-1.411E-1	6.524E+0	1.254E+1
-1.459E-1	6.579E+0	1.247E+1
-1.443E-1	6.624E+0	1.245E+1
-1.411E-1	6.527E+0	1.242E+1
-1.395E-1	6.689E+0	1.248E+1
-1.459E-1	6.543E+0	1.253E+1
-1.476E-1	6.550E+0	1.253E+1
-1.411E-1	6.598E+0	1.246E+1
-1.411E-1	6.627E+0	1.240E+1
-1.459E-1	6.653E+0	1.243E+1
-1.427E-1	6.653E+0	1.242E+1
-1.427E-1	6.540E+0	1.246E+1
-1.459E-1	6.514E+0	1.241E+1
-1.459E-1	6.673E+0	1.250E+1
-1.459E-1	6.614E+0	1.249E+1
-1.411E-1	6.653E+0	1.244E+1
-1.443E-1	6.517E+0	1.228E+1
-1.459E-1	6.601E+0	1.246E+1
-1.443E-1	6.666E+0	1.256E+1
-1.411E-1	6.640E+0	1.250E+1
-1.427E-1	6.572E+0	1.248E+1
-1.476E-1	6.598E+0	1.248E+1
-1.443E-1	6.601E+0	1.251E+1
-1.395E-1	6.624E+0	1.247E+1
-1.427E-1	6.589E+0	1.246E+1
-1.459E-1	6.540E+0	1.244E+1
-1.459E-1	6.566E+0	1.254E+1
-1.411E-1	6.585E+0	1.256E+1
-1.427E-1	6.556E+0	1.255E+1
-1.459E-1	6.640E+0	1.236E+1
-1.443E-1	6.514E+0	1.249E+1
-1.395E-1	6.543E+0	1.242E+1
-1.443E-1	6.527E+0	1.229E+1
-1.443E-1	6.550E+0	1.237E+1
-1.443E-1	6.683E+0	1.254E+1
-1.411E-1	6.530E+0	1.250E+1
-1.427E-1	6.507E+0	1.238E+1
-1.459E-1	6.576E+0	1.242E+1
-1.443E-1	6.543E+0	1.251E+1
-1.427E-1	6.462E+0	1.242E+1
-1.443E-1	6.576E+0	1.240E+1
-1.476E-1	6.660E+0	1.245E+1
-1.443E-1	6.585E+0	1.242E+1
-1.411E-1	6.673E+0	1.248E+1
-1.427E-1	6.556E+0	1.243E+1
-1.443E-1	6.553E+0	1.251E+1
-1.459E-1	6.644E+0	1.245E+1
-1.427E-1	6.592E+0	1.247E+1
-1.411E-1	6.608E+0	1.237E+1
-1.459E-1	6.504E+0	1.247E+1
-1.443E-1	6.611E+0	1.241E+1
-1.411E-1	6.530E+0	1.246E+1
-1.443E-1	6.624E+0	1.245E+1
-1.459E-1	6.501E+0	1.232E+1
-1.443E-1	6.631E+0	1.256E+1
-1.427E-1	6.501E+0	1.239E+1
-1.443E-1	6.670E+0	1.234E+1
-1.459E-1	6.530E+0	1.237E+1
-1.443E-1	6.640E+0	1.245E+1
-1.427E-1	6.485E+0	1.242E+1
-1.427E-1	6.631E+0	1.239E+1
-1.459E-1	6.692E+0	1.253E+1
-1.443E-1	6.605E+0	1.241E+1
-1.443E-1	6.514E+0	1.256E+1
-1.443E-1	6.644E+0	1.243E+1
-1.476E-1	6.533E+0	1.244E+1
-1.443E-1	6.533E+0	1.239E+1
-1.443E-1	6.608E+0	1.238E+1
-1.459E-1	6.563E+0	1.243E+1
-1.476E-1	6.618E+0	1.240E+1
-1.476E-1	6.572E+0	1.248E+1
-1.411E-1	6.585E+0	1.253E+1
-1.411E-1	6.611E+0	1.259E+1
-1.459E-1	6.595E+0	1.245E+1
-1.443E-1	6.595E+0	1.247E+1
-1.427E-1	6.601E+0	1.241E+1
-1.427E-1	6.618E+0	1.241E+1
-1.443E-1	6.514E+0	1.249E+1
-1.459E-1	6.546E+0	1.229E+1
-1.411E-1	6.585E+0	1.236E+1
-1.443E-1	6.601E+0	1.225E+1
-1.476E-1	6.637E+0	1.238E+1
-1.443E-1	6.657E+0	1.244E+1
-1.427E-1	6.563E+0	1.228E+1
-1.443E-1	6.478E+0	1.238E+1
-1.476E-1	6.589E+0	1.240E+1
-1.459E-1	6.540E+0	1.230E+1
-1.411E-1	6.585E+0	1.242E+1
-1.411E-1	6.653E+0	1.253E+1
-1.476E-1	6.644E+0	1.248E+1
-1.476E-1	6.637E+0	1.232E+1
-1.411E-1	6.520E+0	1.256E+1
-1.443E-1	6.546E+0	1.256E+1
-1.476E-1	6.598E+0	1.245E+1
-1.476E-1	6.576E+0	1.244E+1
-1.427E-1	6.579E+0	1.252E+1
-1.427E-1	6.627E+0	1.239E+1
-1.459E-1	6.585E+0	1.241E+1
-1.476E-1	6.488E+0	1.236E+1
-1.443E-1	6.563E+0	1.251E+1
-1.427E-1	6.611E+0	1.239E+1
-1.476E-1	6.546E+0	1.230E+1
-1.443E-1	6.663E+0	1.256E+1
-1.427E-1	6.611E+0	1.241E+1
-1.443E-1	6.605E+0	1.249E+1
-1.459E-1	6.653E+0	1.231E+1
-1.459E-1	6.624E+0	1.261E+1
-1.427E-1	6.520E+0	1.240E+1
-1.443E-1	6.462E+0	1.247E+1
-1.476E-1	6.608E+0	1.241E+1
-1.459E-1	6.553E+0	1.243E+1
-1.427E-1	6.507E+0	1.247E+1
-1.427E-1	6.533E+0	1.241E+1
-1.459E-1	6.647E+0	1.245E+1
-1.459E-1	6.572E+0	1.239E+1
-1.411E-1	6.644E+0	1.234E+1
-1.443E-1	6.494E+0	1.252E+1
-1.476E-1	6.618E+0	1.246E+1
-1.459E-1	6.420E+0	1.254E+1
-1.427E-1	6.569E+0	1.245E+1
-1.443E-1	6.459E+0	1.250E+1
-1.476E-1	6.478E+0	1.253E+1
-1.476E-1	6.582E+0	1.242E+1
-1.411E-1	6.566E+0	1.239E+1
-1.476E-1	6.585E+0	1.239E+1
-1.459E-1	6.520E+0	1.239E+1
-1.476E-1	6.546E+0	1.240E+1
-1.427E-1	6.692E+0	1.243E+1
-1.443E-1	6.507E+0	1.225E+1
-1.459E-1	6.559E+0	1.243E+1
-1.443E-1	6.439E+0	1.236E+1
-1.427E-1	6.618E+0	1.250E+1
-1.443E-1	6.683E+0	1.224E+1
-1.476E-1	6.572E+0	1.235E+1
-1.476E-1	6.653E+0	1.252E+1
-1.427E-1	6.576E+0	1.243E+1
-1.443E-1	6.524E+0	1.248E+1
-1.476E-1	6.569E+0	1.233E+1
-1.459E-1	6.498E+0	1.224E+1
-1.411E-1	6.550E+0	1.234E+1
-1.443E-1	6.663E+0	1.230E+1
-1.476E-1	6.511E+0	1.233E+1
-1.459E-1	6.627E+0	1.247E+1
-1.427E-1	6.550E+0	1.246E+1
-1.427E-1	6.524E+0	1.231E+1
-1.492E-1	6.618E+0	1.252E+1
-1.459E-1	6.598E+0	1.235E+1
-1.443E-1	6.494E+0	1.240E+1
-1.443E-1	6.546E+0	1.238E+1
-1.459E-1	6.520E+0	1.236E+1
-1.443E-1	6.598E+0	1.244E+1
-1.427E-1	6.634E+0	1.235E+1
-1.443E-1	6.556E+0	1.260E+1
-1.476E-1	6.507E+0	1.235E+1
-1.443E-1	6.627E+0	1.234E+1
-1.411E-1	6.439E+0	1.238E+1
-1.443E-1	6.543E+0	1.226E+1
-1.476E-1	6.595E+0	1.238E+1
-1.443E-1	6.550E+0	1.240E+1
-1.443E-1	6.533E+0	1.245E+1
-1.443E-1	6.533E+0	1.234E+1
-1.459E-1	6.576E+0	1.228E+1
-1.459E-1	6.592E+0	1.251E+1
-1.427E-1	6.663E+0	1.236E+1
-1.427E-1	6.514E+0	1.248E+1
-1.476E-1	6.605E+0	1.244E+1
-1.459E-1	6.601E+0	1.238E+1
-1.411E-1	6.540E+0	1.249E+1
-1.427E-1	6.608E+0	1.239E+1
-1.476E-1	6.501E+0	1.240E+1
-1.459E-1	6.481E+0	1.232E+1
-1.443E-1	6.475E+0	1.236E+1
-1.443E-1	6.556E+0	1.251E+1
-1.459E-1	6.537E+0	1.232E+1
-1.459E-1	6.621E+0	1.243E+1
-1.411E-1	6.550E+0	1.254E+1
-1.427E-1	6.491E+0	1.246E+1
-1.476E-1	6.511E+0	1.241E+1
-1.459E-1	6.553E+0	1.246E+1
-1.411E-1	6.572E+0	1.246E+1
-1.411E-1	6.543E+0	1.238E+1
-1.476E-1	6.514E+0	1.247E+1
-1.476E-1	6.517E+0	1.233E+1
-1.411E-1	6.543E+0	1.228E+1
-1.427E-1	6.540E+0	1.241E+1
-1.459E-1	6.585E+0	1.245E+1
-1.443E-1	6.540E+0	1.236E+1
-1.395E-1	6.556E+0	1.244E+1
-1.443E-1	6.524E+0	1.239E+1
-1.459E-1	6.556E+0	1.247E+1
-1.459E-1	6.543E+0	1.231E+1
-1.411E-1	6.491E+0	1.236E+1
-1.427E-1	6.653E+0	1.253E+1
-1.459E-1	6.624E+0	1.233E+1
-1.443E-1	6.533E+0	1.263E+1
-1.427E-1	6.605E+0	1.238E+1
-1.443E-1	6.611E+0	1.237E+1
-1.459E-1	6.618E+0	1.249E+1
-1.476E-1	6.569E+0	1.249E+1
-1.395E-1	6.598E+0	1.241E+1
-1.459E-1	6.569E+0	1.243E+1
-1.492E-1	6.514E+0	1.234E+1
-1.411E-1	6.618E+0	1.254E+1
-1.427E-1	6.601E+0	1.241E+1
-1.443E-1	6.566E+0	1.236E+1
-1.459E-1	6.614E+0	1.230E+1
-1.459E-1	6.601E+0	1.231E+1
-1.427E-1	6.530E+0	1.233E+1
-1.427E-1	6.650E+0	1.242E+1
-1.476E-1	6.572E+0	1.240E+1
-1.492E-1	6.520E+0	1.242E+1
-1.427E-1	6.592E+0	1.233E+1
-1.459E-1	6.592E+0	1.244E+1
-1.459E-1	6.543E+0	1.236E+1
-1.476E-1	6.559E+0	1.234E+1
-1.443E-1	6.511E+0	1.240E+1
-1.459E-1	6.511E+0	1.239E+1
-1.476E-1	6.627E+0	1.252E+1
-1.459E-1	6.517E+0	1.247E+1
-1.427E-1	6.550E+0	1.243E+1
-1.459E-1	6.572E+0	1.244E+1
-1.508E-1	6.631E+0	1.241E+1
-1.459E-1	6.650E+0	1.235E+1
-1.427E-1	6.582E+0	1.252E+1
-1.443E-1	6.563E+0	1.246E+1
-1.476E-1	6.608E+0	1.229E+1
-1.443E-1	6.478E+0	1.235E+1
-1.459E-1	6.621E+0	1.239E+1
-1.476E-1	6.527E+0	1.248E+1
-1.508E-1	6.657E+0	1.244E+1
-1.443E-1	6.585E+0	1.238E+1
-1.411E-1	6.569E+0	1.242E+1
-1.459E-1	6.653E+0	1.222E+1
-1.476E-1	6.569E+0	1.228E+1
-1.443E-1	6.517E+0	1.237E+1
-1.427E-1	6.569E+0	1.234E+1
-1.443E-1	6.530E+0	1.233E+1
-1.492E-1	6.462E+0	1.248E+1
-1.476E-1	6.650E+0	1.253E+1
-1.427E-1	6.517E+0	1.233E+1
-1.443E-1	6.692E+0	1.252E+1
-1.476E-1	6.614E+0	1.237E+1
-1.443E-1	6.520E+0	1.239E+1
-1.427E-1	6.576E+0	1.237E+1
-1.459E-1	6.582E+0	1.239E+1
-1.476E-1	6.524E+0	1.235E+1
-1.476E-1	6.563E+0	1.253E+1
-1.459E-1	6.585E+0	1.230E+1
-1.476E-1	6.553E+0	1.231E+1
-1.443E-1	6.533E+0	1.247E+1
-1.459E-1	6.553E+0	1.245E+1
-1.427E-1	6.592E+0	1.241E+1
-1.443E-1	6.524E+0	1.242E+1
-1.459E-1	6.576E+0	1.247E+1
-1.459E-1	6.608E+0	1.244E+1
-1.443E-1	6.546E+0	1.264E+1
-1.427E-1	6.572E+0	1.230E+1
-1.459E-1	6.569E+0	1.235E+1
-1.443E-1	6.605E+0	1.244E+1
-1.443E-1	6.689E+0	1.229E+1
-1.443E-1	6.579E+0	1.237E+1
-1.492E-1	6.520E+0	1.232E+1
-1.443E-1	6.530E+0	1.234E+1
-1.427E-1	6.585E+0	1.229E+1
-1.427E-1	6.530E+0	1.240E+1
-1.476E-1	6.559E+0	1.238E+1
-1.459E-1	6.673E+0	1.228E+1
-1.411E-1	6.452E+0	1.235E+1
-1.459E-1	6.530E+0	1.232E+1
-1.492E-1	6.436E+0	1.237E+1
-1.459E-1	6.624E+0	1.252E+1
-1.427E-1	6.592E+0	1.250E+1
-1.459E-1	6.569E+0	1.241E+1
-1.492E-1	6.576E+0	1.247E+1
-1.492E-1	6.572E+0	1.234E+1
-1.427E-1	6.576E+0	1.240E+1
-1.459E-1	6.699E+0	1.244E+1
-1.459E-1	6.520E+0	1.242E+1
-1.427E-1	6.598E+0	1.247E+1
-1.427E-1	6.556E+0	1.242E+1
-1.459E-1	6.592E+0	1.233E+1
-1.476E-1	6.569E+0	1.241E+1
-1.459E-1	6.504E+0	1.232E+1
-1.476E-1	6.556E+0	1.237E+1
-1.459E-1	6.569E+0	1.235E+1
-1.476E-1	6.579E+0	1.241E+1
-1.443E-1	6.663E+0	1.257E+1
-1.427E-1	6.569E+0	1.237E+1
-1.476E-1	6.592E+0	1.248E+1
-1.492E-1	6.546E+0	1.226E+1
-1.492E-1	6.592E+0	1.245E+1
-1.427E-1	6.614E+0	1.233E+1
-1.459E-1	6.627E+0	1.235E+1
-1.476E-1	6.553E+0	1.235E+1
-1.443E-1	6.524E+0	1.224E+1
-1.427E-1	6.569E+0	1.238E+1
-1.459E-1	6.550E+0	1.249E+1
-1.492E-1	6.530E+0	1.238E+1
-1.476E-1	6.692E+0	1.237E+1
-1.427E-1	6.553E+0	1.241E+1
-1.459E-1	6.572E+0	1.225E+1
-1.492E-1	6.472E+0	1.242E+1
-1.476E-1	6.556E+0	1.228E+1
-1.427E-1	6.524E+0	1.243E+1
-1.476E-1	6.498E+0	1.242E+1
-1.492E-1	6.527E+0	1.230E+1
-1.443E-1	6.559E+0	1.238E+1
-1.443E-1	6.530E+0	1.234E+1
-1.443E-1	6.595E+0	1.242E+1
-1.492E-1	6.595E+0	1.237E+1
-1.459E-1	6.666E+0	1.233E+1
-1.443E-1	6.637E+0	1.233E+1
-1.443E-1	6.572E+0	1.231E+1
-1.476E-1	6.524E+0	1.239E+1
-1.476E-1	6.407E+0	1.242E+1
-1.443E-1	6.569E+0	1.257E+1
-1.443E-1	6.556E+0	1.245E+1
-1.492E-1	6.640E+0	1.247E+1
-1.476E-1	6.572E+0	1.243E+1
-1.443E-1	6.605E+0	1.230E+1
-1.443E-1	6.530E+0	1.241E+1
-1.492E-1	6.511E+0	1.229E+1
-1.508E-1	6.627E+0	1.239E+1
-1.443E-1	6.559E+0	1.242E+1
-1.476E-1	6.491E+0	1.237E+1
-1.476E-1	6.585E+0	1.248E+1
-1.459E-1	6.650E+0	1.250E+1
-1.427E-1	6.475E+0	1.246E+1
-1.476E-1	6.582E+0	1.235E+1
-1.476E-1	6.511E+0	1.238E+1
-1.492E-1	6.611E+0	1.236E+1
-1.427E-1	6.491E+0	1.243E+1
-1.427E-1	6.537E+0	1.230E+1
-1.508E-1	6.563E+0	1.238E+1
-1.476E-1	6.520E+0	1.235E+1
-1.459E-1	6.537E+0	1.245E+1
-1.459E-1	6.595E+0	1.228E+1
-1.476E-1	6.537E+0	1.236E+1
-1.476E-1	6.582E+0	1.226E+1
-1.443E-1	6.572E+0	1.238E+1
-1.459E-1	6.647E+0	1.240E+1
-1.492E-1	6.627E+0	1.230E+1
-1.459E-1	6.582E+0	1.245E+1
-1.459E-1	6.582E+0	1.235E+1
-1.459E-1	6.598E+0	1.239E+1
-1.459E-1	6.491E+0	1.246E+1
-1.492E-1	6.589E+0	1.233E+1
-1.427E-1	6.605E+0	1.239E+1
-1.459E-1	6.569E+0	1.238E+1
-1.476E-1	6.582E+0	1.230E+1
-1.476E-1	6.653E+0	1.240E+1
-1.443E-1	6.608E+0	1.238E+1
-1.411E-1	6.582E+0	1.230E+1
-1.492E-1	6.566E+0	1.240E+1
-1.459E-1	6.572E+0	1.233E+1
-1.459E-1	6.540E+0	1.240E+1
-1.443E-1	6.566E+0	1.236E+1
-1.476E-1	6.485E+0	1.234E+1
-1.459E-1	6.563E+0	1.233E+1
-1.459E-1	6.608E+0	1.241E+1
-1.443E-1	6.527E+0	1.239E+1
-1.492E-1	6.550E+0	1.247E+1
-1.476E-1	6.569E+0	1.248E+1
-1.427E-1	6.566E+0	1.232E+1
-1.459E-1	6.530E+0	1.242E+1
-1.508E-1	6.576E+0	1.228E+1
-1.459E-1	6.537E+0	1.230E+1
-1.427E-1	6.634E+0	1.237E+1
-1.443E-1	6.624E+0	1.250E+1
-1.476E-1	6.653E+0	1.240E+1
-1.492E-1	6.621E+0	1.240E+1
-1.411E-1	6.563E+0	1.243E+1
-1.459E-1	6.537E+0	1.246E+1
-1.508E-1	6.537E+0	1.247E+1
-1.476E-1	6.524E+0	1.232E+1
-1.427E-1	6.511E+0	1.227E+1
-1.459E-1	6.533E+0	1.239E+1
-1.508E-1	6.504E+0	1.239E+1
-1.476E-1	6.660E+0	1.254E+1
-1.443E-1	6.589E+0	1.232E+1
-1.427E-1	6.644E+0	1.227E+1
-1.508E-1	6.572E+0	1.230E+1
-1.459E-1	6.650E+0	1.233E+1
-1.427E-1	6.569E+0	1.243E+1
-1.443E-1	6.559E+0	1.243E+1
-1.508E-1	6.647E+0	1.234E+1
-1.459E-1	6.456E+0	1.244E+1
-1.443E-1	6.481E+0	1.249E+1
-1.459E-1	6.514E+0	1.225E+1
-1.476E-1	6.634E+0	1.238E+1
-1.459E-1	6.631E+0	1.236E+1
-1.443E-1	6.634E+0	1.228E+1
-1.476E-1	6.540E+0	1.229E+1
-1.476E-1	6.540E+0	1.237E+1
-1.459E-1	6.468E+0	1.234E+1
-1.443E-1	6.592E+0	1.229E+1
-1.459E-1	6.579E+0	1.234E+1
-1.476E-1	6.627E+0	1.234E+1
-1.476E-1	6.579E+0	1.231E+1
-1.443E-1	6.540E+0	1.240E+1
-1.459E-1	6.582E+0	1.241E+1
-1.492E-1	6.592E+0	1.236E+1
-1.459E-1	6.627E+0	1.235E+1
-1.476E-1	6.550E+0	1.249E+1
-1.459E-1	6.494E+0	1.239E+1
-1.476E-1	6.537E+0	1.232E+1
-1.459E-1	6.592E+0	1.223E+1
-1.443E-1	6.537E+0	1.241E+1
-1.476E-1	6.394E+0	1.253E+1
-1.476E-1	6.663E+0	1.238E+1
-1.476E-1	6.511E+0	1.232E+1
-1.459E-1	6.614E+0	1.234E+1
-1.459E-1	6.488E+0	1.254E+1
-1.492E-1	6.520E+0	1.242E+1
-1.459E-1	6.494E+0	1.235E+1
-1.443E-1	6.608E+0	1.235E+1
-1.443E-1	6.459E+0	1.244E+1
-1.492E-1	6.550E+0	1.241E+1
-1.459E-1	6.621E+0	1.247E+1
-1.427E-1	6.601E+0	1.244E+1
-1.443E-1	6.491E+0	1.240E+1
-1.476E-1	6.653E+0	1.238E+1
-1.476E-1	6.517E+0	1.241E+1
-1.427E-1	6.618E+0	1.241E+1
-1.459E-1	6.608E+0	1.230E+1
-1.492E-1	6.517E+0	1.246E+1
-1.476E-1	6.533E+0	1.233E+1
-1.443E-1	6.488E+0	1.237E+1
-1.427E-1	6.611E+0	1.237E+1
-1.492E-1	6.533E+0	1.236E+1
-1.459E-1	6.527E+0	1.232E+1
-1.459E-1	6.576E+0	1.241E+1
-1.459E-1	6.517E+0	1.221E+1
-1.492E-1	6.566E+0	1.236E+1
-1.476E-1	6.543E+0	1.244E+1
-1.459E-1	6.592E+0	1.234E+1
-1.459E-1	6.650E+0	1.253E+1
-1.541E-1	6.501E+0	1.237E+1
-1.476E-1	6.611E+0	1.245E+1
-1.427E-1	6.537E+0	1.242E+1
-1.459E-1	6.546E+0	1.253E+1
-1.492E-1	6.559E+0	1.251E+1
-1.476E-1	6.634E+0	1.243E+1
-1.459E-1	6.507E+0	1.239E+1
-1.443E-1	6.543E+0	1.238E+1
-1.492E-1	6.475E+0	1.241E+1
-1.459E-1	6.550E+0	1.248E+1
-1.459E-1	6.569E+0	1.230E+1
-1.476E-1	6.533E+0	1.233E+1
-1.492E-1	6.640E+0	1.231E+1
-1.459E-1	6.553E+0	1.225E+1
-1.427E-1	6.663E+0	1.241E+1
-1.476E-1	6.550E+0	1.237E+1
-1.492E-1	6.537E+0	1.231E+1
-1.508E-1	6.585E+0	1.233E+1
-1.443E-1	6.608E+0	1.220E+1
-1.459E-1	6.559E+0	1.218E+1
-1.492E-1	6.569E+0	1.253E+1
-1.459E-1	6.540E+0	1.243E+1
-1.443E-1	6.660E+0	1.236E+1
-1.459E-1	6.572E+0	1.255E+1
-1.492E-1	6.618E+0	1.243E+1
-1.459E-1	6.660E+0	1.243E+1
-1.443E-1	6.494E+0	1.251E+1
-1.459E-1	6.494E+0	1.227E+1
-1.524E-1	6.520E+0	1.245E+1
-1.476E-1	6.559E+0	1.228E+1
-1.459E-1	6.601E+0	1.252E+1
-1.459E-1	6.559E+0	1.231E+1
-1.476E-1	6.592E+0	1.244E+1
-1.476E-1	6.614E+0	1.242E+1
-1.443E-1	6.533E+0	1.233E+1
-1.476E-1	6.533E+0	1.236E+1
-1.492E-1	6.585E+0	1.232E+1
-1.459E-1	6.449E+0	1.246E+1
-1.459E-1	6.582E+0	1.229E+1
-1.459E-1	6.631E+0	1.229E+1
-1.524E-1	6.456E+0	1.249E+1
-1.459E-1	6.501E+0	1.226E+1
-1.459E-1	6.589E+0	1.237E+1
-1.459E-1	6.640E+0	1.227E+1
-1.492E-1	6.595E+0	1.229E+1
-1.459E-1	6.507E+0	1.242E+1
-1.443E-1	6.576E+0	1.246E+1
-1.492E-1	6.611E+0	1.232E+1
-1.492E-1	6.598E+0	1.233E+1
-1.476E-1	6.556E+0	1.234E+1
-1.459E-1	6.517E+0	1.234E+1
-1.459E-1	6.653E+0	1.241E+1
-1.492E-1	6.524E+0	1.229E+1
-1.459E-1	6.589E+0	1.231E+1
-1.427E-1	6.504E+0	1.235E+1
-1.443E-1	6.589E+0	1.233E+1
-1.492E-1	6.572E+0	1.247E+1
-1.492E-1	6.553E+0	1.246E+1
-1.443E-1	6.579E+0	1.234E+1
-1.459E-1	6.462E+0	1.244E+1
-1.508E-1	6.540E+0	1.237E+1
-1.459E-1	6.563E+0	1.228E+1
-1.459E-1	6.569E+0	1.228E+1
-1.476E-1	6.511E+0	1.235E+1
-1.492E-1	6.524E+0	1.240E+1
-1.476E-1	6.556E+0	1.239E+1
-1.492E-1	6.546E+0	1.229E+1
-1.459E-1	6.582E+0	1.231E+1
-1.476E-1	6.618E+0	1.241E+1
-1.459E-1	6.624E+0	1.238E+1
-1.443E-1	6.550E+0	1.233E+1
-1.459E-1	6.540E+0	1.242E+1
-1.492E-1	6.530E+0	1.225E+1
-1.476E-1	6.592E+0	1.241E+1
-1.443E-1	6.627E+0	1.240E+1
-1.459E-1	6.624E+0	1.236E+1
-1.492E-1	6.517E+0	1.244E+1
-1.476E-1	6.582E+0	1.235E+1
-1.443E-1	6.618E+0	1.239E+1
-1.443E-1	6.533E+0	1.224E+1
-1.476E-1	6.494E+0	1.244E+1
-1.476E-1	6.559E+0	1.228E+1
-1.476E-1	6.722E+0	1.245E+1
-1.476E-1	6.640E+0	1.238E+1
-1.492E-1	6.494E+0	1.242E+1
-1.476E-1	6.527E+0	1.241E+1
-1.427E-1	6.601E+0	1.232E+1
-1.476E-1	6.676E+0	1.232E+1
-1.492E-1	6.511E+0	1.238E+1
-1.476E-1	6.582E+0	1.240E+1
-1.459E-1	6.514E+0	1.245E+1
-1.443E-1	6.563E+0	1.259E+1
-1.492E-1	6.614E+0	1.236E+1
-1.459E-1	6.572E+0	1.239E+1
-1.459E-1	6.579E+0	1.237E+1
-1.492E-1	6.550E+0	1.237E+1
-1.508E-1	6.475E+0	1.234E+1
-1.459E-1	6.530E+0	1.233E+1
-1.459E-1	6.472E+0	1.231E+1
-1.459E-1	6.498E+0	1.240E+1
-1.492E-1	6.676E+0	1.240E+1
-1.459E-1	6.559E+0	1.242E+1
-1.459E-1	6.511E+0	1.238E+1
-1.459E-1	6.556E+0	1.240E+1
-1.492E-1	6.614E+0	1.241E+1
-1.476E-1	6.494E+0	1.231E+1
-1.459E-1	6.520E+0	1.243E+1
-1.459E-1	6.494E+0	1.232E+1
-1.492E-1	6.553E+0	1.245E+1
-1.459E-1	6.517E+0	1.245E+1
-1.443E-1	6.504E+0	1.231E+1
-1.459E-1	6.627E+0	1.246E+1
-1.492E-1	6.540E+0	1.240E+1
-1.476E-1	6.540E+0	1.255E+1
-1.459E-1	6.540E+0	1.231E+1
-1.476E-1	6.530E+0	1.233E+1
-1.476E-1	6.533E+0	1.236E+1
-1.476E-1	6.491E+0	1.228E+1
-1.476E-1	6.550E+0	1.238E+1
-1.476E-1	6.530E+0	1.237E+1
-1.508E-1	6.517E+0	1.244E+1
-1.492E-1	6.601E+0	1.218E+1
-1.459E-1	6.527E+0	1.246E+1
-1.476E-1	6.478E+0	1.247E+1
-1.508E-1	6.520E+0	1.244E+1
-1.476E-1	6.663E+0	1.248E+1
-1.443E-1	6.569E+0	1.238E+1
-1.476E-1	6.663E+0	1.236E+1
-1.508E-1	6.589E+0	1.228E+1
-1.492E-1	6.533E+0	1.235E+1
-1.459E-1	6.517E+0	1.234E+1
-1.443E-1	6.592E+0	1.241E+1
-1.508E-1	6.589E+0	1.221E+1
-1.492E-1	6.540E+0	1.233E+1
-1.459E-1	6.601E+0	1.254E+1
-1.459E-1	6.621E+0	1.231E+1
-1.524E-1	6.553E+0	1.236E+1
-1.459E-1	6.468E+0	1.229E+1
-1.443E-1	6.569E+0	1.244E+1
-1.476E-1	6.569E+0	1.233E+1
-1.492E-1	6.546E+0	1.236E+1
-1.476E-1	6.501E+0	1.243E+1
-1.476E-1	6.514E+0	1.238E+1
-1.459E-1	6.569E+0	1.231E+1
-1.476E-1	6.566E+0	1.242E+1
-1.459E-1	6.511E+0	1.238E+1
-1.476E-1	6.637E+0	1.228E+1
-1.492E-1	6.579E+0	1.233E+1
-1.508E-1	6.605E+0	1.239E+1
-1.459E-1	6.614E+0	1.237E+1
-1.459E-1	6.566E+0	1.236E+1
-1.459E-1	6.530E+0	1.236E+1
-1.492E-1	6.543E+0	1.232E+1
-1.459E-1	6.576E+0	1.237E+1
-1.443E-1	6.550E+0	1.232E+1
-1.443E-1	6.559E+0	1.243E+1
-1.492E-1	6.640E+0	1.233E+1
-1.492E-1	6.498E+0	1.228E+1
-1.427E-1	6.569E+0	1.225E+1
-1.459E-1	6.501E+0	1.242E+1
-1.492E-1	6.601E+0	1.244E+1
-1.492E-1	6.550E+0	1.233E+1
-1.443E-1	6.576E+0	1.234E+1
-1.476E-1	6.608E+0	1.241E+1
-1.476E-1	6.550E+0	1.232E+1
-1.476E-1	6.537E+0	1.241E+1
-1.476E-1	6.459E+0	1.233E+1
-1.492E-1	6.644E+0	1.224E+1
-1.524E-1	6.653E+0	1.235E+1
-1.492E-1	6.546E+0	1.241E+1
-1.459E-1	6.582E+0	1.231E+1
-1.476E-1	6.563E+0	1.230E+1
-1.476E-1	6.488E+0	1.233E+1
-1.476E-1	6.530E+0	1.256E+1
-1.427E-1	6.592E+0	1.238E+1
-1.492E-1	6.511E+0	1.227E+1
-1.557E-1	6.660E+0	1.234E+1
-1.476E-1	6.634E+0	1.238E+1
-1.443E-1	6.530E+0	1.238E+1
-1.508E-1	6.666E+0	1.248E+1
-1.508E-1	6.585E+0	1.244E+1
-1.459E-1	6.517E+0	1.247E+1
-1.459E-1	6.608E+0	1.231E+1
-1.476E-1	6.546E+0	1.248E+1
-1.508E-1	6.439E+0	1.234E+1
-1.508E-1	6.462E+0	1.242E+1
-1.476E-1	6.592E+0	1.226E+1
-1.492E-1	6.559E+0	1.235E+1
-1.508E-1	6.579E+0	1.241E+1
-1.476E-1	6.563E+0	1.248E+1
-1.476E-1	6.589E+0	1.242E+1
-1.492E-1	6.511E+0	1.239E+1
-1.508E-1	6.589E+0	1.243E+1
-1.492E-1	6.601E+0	1.241E+1
-1.443E-1	6.589E+0	1.225E+1
-1.492E-1	6.553E+0	1.225E+1
-1.508E-1	6.514E+0	1.227E+1
-1.492E-1	6.507E+0	1.233E+1
-1.427E-1	6.517E+0	1.236E+1
-1.476E-1	6.524E+0	1.236E+1
-1.508E-1	6.527E+0	1.234E+1
-1.476E-1	6.657E+0	1.236E+1
-1.476E-1	6.631E+0	1.237E+1
-1.476E-1	6.537E+0	1.239E+1
-1.508E-1	6.524E+0	1.227E+1
-1.459E-1	6.598E+0	1.243E+1
-1.476E-1	6.514E+0	1.247E+1
-1.476E-1	6.556E+0	1.241E+1
-1.492E-1	6.494E+0	1.236E+1
-1.459E-1	6.585E+0	1.233E+1
-1.443E-1	6.614E+0	1.235E+1
-1.492E-1	6.608E+0	1.247E+1
-1.492E-1	6.517E+0	1.244E+1
-1.492E-1	6.585E+0	1.238E+1
-1.459E-1	6.472E+0	1.239E+1
-1.492E-1	6.501E+0	1.240E+1
-1.492E-1	6.582E+0	1.237E+1
-1.476E-1	6.504E+0	1.242E+1
-1.443E-1	6.533E+0	1.227E+1
-1.492E-1	6.530E+0	1.227E+1
-1.524E-1	6.666E+0	1.240E+1
-1.476E-1	6.608E+0	1.229E+1
-1.476E-1	6.605E+0	1.241E+1
-1.459E-1	6.527E+0	1.238E+1
-1.508E-1	6.592E+0	1.234E+1
-1.476E-1	6.556E+0	1.235E+1
-1.476E-1	6.614E+0	1.233E+1
-1.492E-1	6.478E+0	1.225E+1
-1.459E-1	6.576E+0	1.232E+1
-1.492E-1	6.595E+0	1.241E+1
-1.443E-1	6.507E+0	1.236E+1
-1.476E-1	6.504E+0	1.235E+1
-1.508E-1	6.507E+0	1.227E+1
-1.492E-1	6.456E+0	1.247E+1
-1.459E-1	6.637E+0	1.233E+1
-1.459E-1	6.559E+0	1.238E+1
-1.541E-1	6.494E+0	1.238E+1
-1.492E-1	6.507E+0	1.240E+1
-1.459E-1	6.614E+0	1.233E+1
-1.459E-1	6.601E+0	1.237E+1
-1.524E-1	6.501E+0	1.234E+1
-1.492E-1	6.527E+0	1.237E+1
-1.459E-1	6.543E+0	1.250E+1
-1.492E-1	6.556E+0	1.241E+1
-1.476E-1	6.546E+0	1.234E+1
-1.476E-1	6.524E+0	1.239E+1
-1.459E-1	6.611E+0	1.237E+1
-1.476E-1	6.446E+0	1.231E+1
-1.524E-1	6.511E+0	1.245E+1
-1.476E-1	6.563E+0	1.240E+1
-1.443E-1	6.631E+0	1.221E+1
-1.459E-1	6.608E+0	1.239E+1
-1.508E-1	6.566E+0	1.237E+1
-1.476E-1	6.608E+0	1.252E+1
-1.459E-1	6.634E+0	1.231E+1
-1.492E-1	6.524E+0	1.229E+1
-1.524E-1	6.478E+0	1.240E+1
-1.476E-1	6.550E+0	1.242E+1
-1.427E-1	6.530E+0	1.252E+1
-1.492E-1	6.569E+0	1.238E+1
-1.508E-1	6.520E+0	1.233E+1
-1.508E-1	6.640E+0	1.243E+1
-1.476E-1	6.598E+0	1.243E+1
-1.459E-1	6.666E+0	1.240E+1
-1.492E-1	6.601E+0	1.247E+1
-1.492E-1	6.660E+0	1.233E+1
-1.459E-1	6.647E+0	1.252E+1
-1.476E-1	6.540E+0	1.233E+1
-1.508E-1	6.501E+0	1.236E+1
-1.492E-1	6.699E+0	1.239E+1
-1.476E-1	6.504E+0	1.234E+1
-1.459E-1	6.592E+0	1.242E+1
-1.524E-1	6.540E+0	1.235E+1
-1.459E-1	6.579E+0	1.233E+1
-1.459E-1	6.546E+0	1.237E+1
-1.492E-1	6.530E+0	1.234E+1
-1.492E-1	6.601E+0	1.246E+1
-1.508E-1	6.481E+0	1.234E+1
-1.459E-1	6.481E+0	1.235E+1
-1.508E-1	6.589E+0	1.246E+1
-1.541E-1	6.627E+0	1.251E+1
-1.476E-1	6.563E+0	1.239E+1
-1.492E-1	6.527E+0	1.245E+1
-1.492E-1	6.598E+0	1.253E+1
-1.476E-1	6.608E+0	1.252E+1
-1.476E-1	6.533E+0	1.255E+1
-1.459E-1	6.550E+0	1.231E+1
-1.492E-1	6.631E+0	1.248E+1
-1.541E-1	6.559E+0	1.246E+1
-1.476E-1	6.520E+0	1.231E+1
-1.459E-1	6.637E+0	1.235E+1
-1.476E-1	6.614E+0	1.238E+1
-1.492E-1	6.611E+0	1.232E+1
-1.492E-1	6.507E+0	1.250E+1
-1.476E-1	6.527E+0	1.229E+1
-1.508E-1	6.605E+0	1.231E+1
-1.508E-1	6.608E+0	1.234E+1
-1.476E-1	6.530E+0	1.231E+1
-1.443E-1	6.576E+0	1.246E+1
-1.459E-1	6.550E+0	1.246E+1
-1.508E-1	6.517E+0	1.243E+1
-1.459E-1	6.511E+0	1.228E+1
-1.476E-1	6.527E+0	1.230E+1
-1.492E-1	6.533E+0	1.246E+1
-1.524E-1	6.475E+0	1.240E+1
-1.459E-1	6.540E+0	1.240E+1
-1.443E-1	6.501E+0	1.234E+1
-1.459E-1	6.585E+0	1.240E+1
-1.508E-1	6.647E+0	1.238E+1
-1.492E-1	6.624E+0	1.228E+1
-1.476E-1	6.576E+0	1.253E+1
-1.492E-1	6.507E+0	1.240E+1
-1.508E-1	6.579E+0	1.243E+1
-1.459E-1	6.585E+0	1.233E+1
-1.476E-1	6.592E+0	1.227E+1
-1.508E-1	6.501E+0	1.247E+1
-1.492E-1	6.595E+0	1.244E+1
-1.476E-1	6.514E+0	1.230E+1
-1.443E-1	6.624E+0	1.243E+1
-1.508E-1	6.582E+0	1.244E+1
-1.492E-1	6.563E+0	1.228E+1
-1.459E-1	6.572E+0	1.237E+1
-1.459E-1	6.595E+0	1.245E+1
-1.476E-1	6.566E+0	1.245E+1
-1.508E-1	6.530E+0	1.226E+1
-1.492E-1	6.491E+0	1.239E+1
-1.476E-1	6.530E+0	1.230E+1
-1.492E-1	6.589E+0	1.230E+1
-1.508E-1	6.637E+0	1.242E+1
-1.492E-1	6.582E+0	1.235E+1
-1.459E-1	6.605E+0	1.233E+1
-1.476E-1	6.598E+0	1.237E+1
-1.541E-1	6.511E+0	1.240E+1
-1.476E-1	6.533E+0	1.243E+1
-1.459E-1	6.683E+0	1.235E+1
-1.492E-1	6.537E+0	1.227E+1
-1.492E-1	6.527E+0	1.231E+1
-1.492E-1	6.556E+0	1.248E+1
-1.459E-1	6.576E+0	1.230E+1
-1.492E-1	6.563E+0	1.219E+1
-1.492E-1	6.582E+0	1.226E+1
-1.492E-1	6.582E+0	1.234E+1
-1.459E-1	6.556E+0	1.251E+1
-1.492E-1	6.563E+0	1.234E+1
-1.476E-1	6.550E+0	1.240E+1
-1.476E-1	6.605E+0	1.239E+1
-1.443E-1	6.556E+0	1.240E+1
-1.508E-1	6.644E+0	1.241E+1
-1.524E-1	6.520E+0	1.250E+1
-1.492E-1	6.563E+0	1.231E+1
-1.476E-1	6.582E+0	1.238E+1
-1.492E-1	6.673E+0	1.240E+1
-1.524E-1	6.559E+0	1.242E+1
-1.476E-1	6.660E+0	1.241E+1
-1.476E-1	6.511E+0	1.234E+1
-1.508E-1	6.456E+0	1.244E+1
-1.492E-1	6.585E+0	1.235E+1
-1.492E-1	6.543E+0	1.252E+1
-1.459E-1	6.550E+0	1.235E+1
-1.508E-1	6.527E+0	1.219E+1
-1.492E-1	6.524E+0	1.231E+1
-1.492E-1	6.660E+0	1.237E+1
-1.459E-1	6.637E+0	1.247E+1
-1.508E-1	6.621E+0	1.241E+1
-1.508E-1	6.520E+0	1.227E+1
-1.492E-1	6.559E+0	1.242E+1
-1.427E-1	6.475E+0	1.244E+1
-1.492E-1	6.650E+0	1.242E+1
-1.524E-1	6.530E+0	1.231E+1
-1.476E-1	6.546E+0	1.256E+1
-1.476E-1	6.576E+0	1.240E+1
-1.492E-1	6.621E+0	1.228E+1
-1.524E-1	6.507E+0	1.221E+1
-1.476E-1	6.520E+0	1.232E+1
-1.459E-1	6.468E+0	1.248E+1
-1.492E-1	6.550E+0	1.235E+1
-1.541E-1	6.621E+0	1.255E+1
-1.508E-1	6.595E+0	1.226E+1
-1.476E-1	6.540E+0	1.228E+1
-1.492E-1	6.572E+0	1.232E+1
-1.508E-1	6.576E+0	1.231E+1
-1.476E-1	6.553E+0	1.234E+1
-1.459E-1	6.527E+0	1.236E+1
-1.476E-1	6.543E+0	1.241E+1
-1.541E-1	6.533E+0	1.231E+1
-1.476E-1	6.468E+0	1.248E+1
-1.492E-1	6.537E+0	1.244E+1
-1.508E-1	6.631E+0	1.241E+1
-1.492E-1	6.563E+0	1.251E+1
-1.508E-1	6.527E+0	1.241E+1
-1.459E-1	6.585E+0	1.235E+1
-1.508E-1	6.550E+0	1.242E+1
-1.492E-1	6.478E+0	1.238E+1
-1.524E-1	6.488E+0	1.230E+1
-1.476E-1	6.533E+0	1.237E+1
-1.492E-1	6.601E+0	1.245E+1
-1.508E-1	6.601E+0	1.241E+1
-1.476E-1	6.527E+0	1.233E+1
-1.476E-1	6.417E+0	1.229E+1
-1.459E-1	6.566E+0	1.227E+1
-1.557E-1	6.537E+0	1.232E+1
-1.492E-1	6.627E+0	1.242E+1
-1.459E-1	6.426E+0	1.219E+1
-1.492E-1	6.485E+0	1.239E+1
-1.508E-1	6.614E+0	1.223E+1
-1.508E-1	6.553E+0	1.230E+1
-1.459E-1	6.608E+0	1.243E+1
-1.492E-1	6.670E+0	1.235E+1
-1.508E-1	6.585E+0	1.225E+1
-1.492E-1	6.537E+0	1.228E+1
-1.476E-1	6.478E+0	1.242E+1
-1.476E-1	6.488E+0	1.245E+1
-1.508E-1	6.569E+0	1.243E+1
-1.459E-1	6.491E+0	1.237E+1
-1.476E-1	6.533E+0	1.240E+1
-1.508E-1	6.491E+0	1.246E+1
-1.541E-1	6.556E+0	1.233E+1
-1.524E-1	6.498E+0	1.230E+1
-1.476E-1	6.618E+0	1.248E+1
-1.459E-1	6.472E+0	1.233E+1
-1.492E-1	6.566E+0	1.240E+1
-1.492E-1	6.524E+0	1.235E+1
-1.459E-1	6.546E+0	1.231E+1
-1.492E-1	6.533E+0	1.221E+1
-1.524E-1	6.576E+0	1.237E+1
-1.476E-1	6.410E+0	1.230E+1
-1.476E-1	6.592E+0	1.242E+1
-1.492E-1	6.553E+0	1.236E+1
-1.492E-1	6.498E+0	1.233E+1
-1.492E-1	6.624E+0	1.232E+1
-1.443E-1	6.550E+0	1.241E+1
-1.476E-1	6.585E+0	1.239E+1
-1.524E-1	6.449E+0	1.237E+1
-1.476E-1	6.520E+0	1.242E+1
-1.459E-1	6.566E+0	1.234E+1
-1.508E-1	6.459E+0	1.231E+1
-1.508E-1	6.576E+0	1.238E+1
-1.492E-1	6.546E+0	1.238E+1
-1.476E-1	6.524E+0	1.234E+1
-1.476E-1	6.627E+0	1.247E+1
-1.508E-1	6.631E+0	1.228E+1
-1.492E-1	6.653E+0	1.232E+1
-1.476E-1	6.566E+0	1.242E+1
-1.492E-1	6.605E+0	1.226E+1
-1.508E-1	6.624E+0	1.245E+1
-1.476E-1	6.488E+0	1.241E+1
-1.476E-1	6.553E+0	1.221E+1
-1.508E-1	6.673E+0	1.242E+1
-1.541E-1	6.579E+0	1.225E+1
-1.476E-1	6.689E+0	1.236E+1
-1.443E-1	6.452E+0	1.226E+1
-1.492E-1	6.601E+0	1.231E+1
-1.508E-1	6.605E+0	1.239E+1
-1.492E-1	6.579E+0	1.243E+1
-1.459E-1	6.585E+0	1.238E+1
-1.508E-1	6.637E+0	1.249E+1
-1.508E-1	6.520E+0	1.236E+1
-1.508E-1	6.446E+0	1.237E+1
-1.459E-1	6.537E+0	1.244E+1
-1.492E-1	6.517E+0	1.235E+1
-1.524E-1	6.514E+0	1.225E+1
-1.476E-1	6.556E+0	1.235E+1
-1.476E-1	6.517E+0	1.235E+1
-1.492E-1	6.582E+0	1.241E+1
-1.508E-1	6.598E+0	1.225E+1
-1.492E-1	6.559E+0	1.241E+1
-1.476E-1	6.481E+0	1.225E+1
-1.508E-1	6.566E+0	1.229E+1
-1.524E-1	6.589E+0	1.227E+1
-1.476E-1	6.530E+0	1.232E+1
-1.476E-1	6.582E+0	1.228E+1
-1.492E-1	6.608E+0	1.234E+1
-1.508E-1	6.546E+0	1.244E+1
-1.492E-1	6.517E+0	1.231E+1
-1.476E-1	6.624E+0	1.243E+1
-1.492E-1	6.601E+0	1.241E+1
-1.524E-1	6.501E+0	1.240E+1
-1.508E-1	6.569E+0	1.235E+1
-1.476E-1	6.631E+0	1.249E+1
-1.492E-1	6.569E+0	1.232E+1
-1.508E-1	6.556E+0	1.240E+1
-1.492E-1	6.550E+0	1.243E+1
-1.476E-1	6.598E+0	1.245E+1
-1.492E-1	6.660E+0	1.236E+1
-1.541E-1	6.605E+0	1.238E+1
-1.492E-1	6.546E+0	1.240E+1
-1.476E-1	6.384E+0	1.239E+1
-1.476E-1	6.543E+0	1.240E+1
-1.492E-1	6.608E+0	1.231E+1
-1.508E-1	6.566E+0	1.257E+1
-1.443E-1	6.566E+0	1.244E+1
-1.492E-1	6.524E+0	1.235E+1
-1.524E-1	6.475E+0	1.222E+1
-1.476E-1	6.556E+0	1.235E+1
-1.492E-1	6.621E+0	1.243E+1
-1.508E-1	6.582E+0	1.237E+1
-1.508E-1	6.546E+0	1.223E+1
-1.524E-1	6.436E+0	1.235E+1
-1.459E-1	6.494E+0	1.240E+1
-1.508E-1	6.524E+0	1.237E+1
-1.476E-1	6.459E+0	1.234E+1
-1.508E-1	6.520E+0	1.241E+1
-1.443E-1	6.598E+0	1.231E+1
-1.508E-1	6.485E+0	1.239E+1
-1.541E-1	6.507E+0	1.236E+1
-1.476E-1	6.527E+0	1.235E+1
-1.508E-1	6.520E+0	1.232E+1
-1.492E-1	6.527E+0	1.242E+1
-1.524E-1	6.598E+0	1.236E+1
-1.492E-1	6.550E+0	1.232E+1
-1.476E-1	6.582E+0	1.230E+1
-1.492E-1	6.537E+0	1.233E+1
-1.524E-1	6.527E+0	1.221E+1
-1.508E-1	6.494E+0	1.233E+1
-1.459E-1	6.462E+0	1.237E+1
-1.476E-1	6.589E+0	1.242E+1
-1.492E-1	6.517E+0	1.233E+1
-1.524E-1	6.501E+0	1.229E+1
-1.524E-1	6.472E+0	1.252E+1
-1.492E-1	6.524E+0	1.237E+1
-1.492E-1	6.443E+0	1.230E+1
-1.492E-1	6.436E+0	1.248E+1
-1.459E-1	6.452E+0	1.244E+1
-1.508E-1	6.644E+0	1.235E+1
-1.541E-1	6.511E+0	1.244E+1
-1.476E-1	6.546E+0	1.230E+1
-1.476E-1	6.550E+0	1.248E+1
-1.492E-1	6.537E+0	1.230E+1
-1.524E-1	6.533E+0	1.249E+1
-1.524E-1	6.530E+0	1.236E+1
-1.492E-1	6.621E+0	1.228E+1
-1.508E-1	6.621E+0	1.232E+1
-1.508E-1	6.498E+0	1.219E+1
-1.492E-1	6.621E+0	1.247E+1
-1.476E-1	6.543E+0	1.234E+1
-1.524E-1	6.488E+0	1.231E+1
-1.492E-1	6.540E+0	1.228E+1
-1.508E-1	6.589E+0	1.232E+1
-1.492E-1	6.611E+0	1.241E+1
-1.508E-1	6.611E+0	1.250E+1
-1.541E-1	6.582E+0	1.233E+1
-1.508E-1	6.494E+0	1.222E+1
-1.459E-1	6.527E+0	1.243E+1
-1.492E-1	6.556E+0	1.252E+1
-1.492E-1	6.485E+0	1.224E+1
-1.508E-1	6.527E+0	1.228E+1
-1.459E-1	6.543E+0	1.231E+1
-1.476E-1	6.543E+0	1.241E+1
-1.524E-1	6.618E+0	1.230E+1
-1.492E-1	6.589E+0	1.231E+1
-1.476E-1	6.537E+0	1.239E+1
-1.492E-1	6.501E+0	1.231E+1
-1.541E-1	6.478E+0	1.251E+1
-1.508E-1	6.679E+0	1.238E+1
-1.476E-1	6.563E+0	1.229E+1
-1.492E-1	6.592E+0	1.243E+1
-1.524E-1	6.511E+0	1.238E+1
-1.508E-1	6.527E+0	1.245E+1
-1.459E-1	6.576E+0	1.235E+1
-1.508E-1	6.527E+0	1.239E+1
-1.524E-1	6.589E+0	1.238E+1
-1.476E-1	6.517E+0	1.249E+1
-1.459E-1	6.530E+0	1.238E+1
-1.524E-1	6.605E+0	1.236E+1
-1.524E-1	6.650E+0	1.237E+1
-1.508E-1	6.605E+0	1.223E+1
-1.443E-1	6.511E+0	1.239E+1
-1.492E-1	6.559E+0	1.243E+1
-1.492E-1	6.598E+0	1.240E+1
-1.508E-1	6.550E+0	1.239E+1
-1.459E-1	6.507E+0	1.240E+1
-1.508E-1	6.514E+0	1.233E+1
-1.508E-1	6.608E+0	1.243E+1
-1.492E-1	6.582E+0	1.245E+1
-1.492E-1	6.572E+0	1.233E+1
-1.508E-1	6.579E+0	1.236E+1
-1.524E-1	6.585E+0	1.248E+1
-1.476E-1	6.501E+0	1.228E+1
-1.476E-1	6.637E+0	1.235E+1
-1.492E-1	6.618E+0	1.239E+1
-1.508E-1	6.650E+0	1.215E+1
-1.476E-1	6.595E+0	1.222E+1
-1.492E-1	6.576E+0	1.241E+1
-1.524E-1	6.546E+0	1.243E+1
-1.541E-1	6.553E+0	1.229E+1
-1.492E-1	6.576E+0	1.243E+1
-1.492E-1	6.559E+0	1.229E+1
-1.492E-1	6.576E+0	1.232E+1
-1.541E-1	6.614E+0	1.236E+1
-1.492E-1	6.507E+0	1.238E+1
-1.476E-1	6.462E+0	1.240E+1
-1.508E-1	6.546E+0	1.228E+1
-1.541E-1	6.647E+0	1.242E+1
-1.508E-1	6.582E+0	1.234E+1
-1.476E-1	6.520E+0	1.248E+1
-1.492E-1	6.637E+0	1.226E+1
-1.508E-1	6.566E+0	1.233E+1
-1.492E-1	6.601E+0	1.224E+1
-1.508E-1	6.494E+0	1.252E+1
-1.492E-1	6.637E+0	1.236E+1
-1.524E-1	6.550E+0	1.231E+1
-1.492E-1	6.472E+0	1.232E+1
-1.476E-1	6.647E+0	1.238E+1
-1.476E-1	6.550E+0	1.224E+1
-1.524E-1	6.595E+0	1.245E+1
-1.492E-1	6.507E+0	1.236E+1
-1.492E-1	6.624E+0	1.238E+1
-1.524E-1	6.481E+0	1.250E+1
-1.541E-1	6.576E+0	1.236E+1
-1.476E-1	6.537E+0	1.236E+1
-1.492E-1	6.634E+0	1.247E+1
-1.492E-1	6.618E+0	1.232E+1
-1.541E-1	6.478E+0	1.251E+1
-1.476E-1	6.537E+0	1.232E+1
-1.492E-1	6.559E+0	1.240E+1
-1.492E-1	6.550E+0	1.239E+1
-1.524E-1	6.517E+0	1.238E+1
-1.476E-1	6.494E+0	1.242E+1
-1.476E-1	6.585E+0	1.223E+1
-1.508E-1	6.553E+0	1.237E+1
-1.508E-1	6.595E+0	1.252E+1
-1.492E-1	6.569E+0	1.232E+1
-1.476E-1	6.511E+0	1.220E+1
-1.492E-1	6.537E+0	1.238E+1
-1.508E-1	6.589E+0	1.246E+1
-1.476E-1	6.520E+0	1.236E+1
-1.508E-1	6.520E+0	1.241E+1
-1.524E-1	6.614E+0	1.236E+1
-1.524E-1	6.605E+0	1.235E+1
-1.508E-1	6.556E+0	1.248E+1
-1.492E-1	6.601E+0	1.241E+1
-1.524E-1	6.527E+0	1.230E+1
-1.492E-1	6.511E+0	1.219E+1
-1.492E-1	6.589E+0	1.245E+1
-1.492E-1	6.601E+0	1.229E+1
-1.508E-1	6.481E+0	1.239E+1
-1.524E-1	6.527E+0	1.242E+1
-1.492E-1	6.705E+0	1.230E+1
-1.476E-1	6.553E+0	1.227E+1
-1.508E-1	6.631E+0	1.231E+1
-1.557E-1	6.546E+0	1.235E+1
-1.459E-1	6.517E+0	1.223E+1
-1.508E-1	6.481E+0	1.240E+1
-1.524E-1	6.537E+0	1.243E+1
-1.508E-1	6.559E+0	1.231E+1
-1.492E-1	6.546E+0	1.227E+1
-1.508E-1	6.566E+0	1.227E+1
-1.524E-1	6.614E+0	1.228E+1
-1.541E-1	6.550E+0	1.240E+1
-1.492E-1	6.504E+0	1.229E+1
-1.476E-1	6.576E+0	1.241E+1
-1.508E-1	6.572E+0	1.241E+1
-1.508E-1	6.530E+0	1.233E+1
-1.492E-1	6.478E+0	1.244E+1
-1.508E-1	6.520E+0	1.248E+1
-1.541E-1	6.543E+0	1.236E+1
-1.524E-1	6.507E+0	1.238E+1
-1.524E-1	6.511E+0	1.240E+1
-1.459E-1	6.494E+0	1.235E+1
-1.524E-1	6.553E+0	1.227E+1
-1.508E-1	6.576E+0	1.246E+1
-1.508E-1	6.579E+0	1.233E+1
-1.476E-1	6.452E+0	1.247E+1
-1.524E-1	6.627E+0	1.238E+1
-1.524E-1	6.601E+0	1.230E+1
-1.508E-1	6.676E+0	1.234E+1
-1.443E-1	6.634E+0	1.237E+1
-1.508E-1	6.543E+0	1.238E+1
-1.541E-1	6.439E+0	1.227E+1
-1.459E-1	6.524E+0	1.236E+1
-1.492E-1	6.543E+0	1.243E+1
-1.476E-1	6.572E+0	1.230E+1
-1.541E-1	6.611E+0	1.241E+1
-1.508E-1	6.537E+0	1.247E+1
-1.492E-1	6.498E+0	1.225E+1
-1.541E-1	6.540E+0	1.241E+1
-1.524E-1	6.569E+0	1.235E+1
-1.524E-1	6.566E+0	1.231E+1
-1.492E-1	6.430E+0	1.239E+1
-1.508E-1	6.621E+0	1.247E+1
-1.524E-1	6.614E+0	1.236E+1
-1.492E-1	6.601E+0	1.235E+1
-1.476E-1	6.640E+0	1.244E+1
-1.492E-1	6.491E+0	1.233E+1
-1.541E-1	6.601E+0	1.241E+1
-1.508E-1	6.494E+0	1.252E+1
-1.476E-1	6.540E+0	1.258E+1
-1.541E-1	6.559E+0	1.240E+1
-1.541E-1	6.491E+0	1.234E+1
-1.492E-1	6.507E+0	1.245E+1
-1.492E-1	6.572E+0	1.238E+1
-1.508E-1	6.465E+0	1.230E+1
-1.524E-1	6.559E+0	1.244E+1
-1.492E-1	6.540E+0	1.252E+1
-1.476E-1	6.550E+0	1.235E+1
-1.508E-1	6.540E+0	1.249E+1
-1.541E-1	6.501E+0	1.240E+1
-1.492E-1	6.507E+0	1.228E+1
-1.492E-1	6.546E+0	1.234E+1
-1.541E-1	6.537E+0	1.236E+1
-1.557E-1	6.533E+0	1.230E+1
-1.508E-1	6.501E+0	1.237E+1
-1.476E-1	6.579E+0	1.240E+1
-1.524E-1	6.478E+0	1.230E+1
-1.541E-1	6.511E+0	1.221E+1
-1.508E-1	6.579E+0	1.254E+1
-1.492E-1	6.507E+0	1.234E+1
-1.524E-1	6.543E+0	1.232E+1
-1.541E-1	6.543E+0	1.244E+1
-1.492E-1	6.517E+0	1.237E+1
-1.476E-1	6.550E+0	1.229E+1
-1.492E-1	6.527E+0	1.234E+1
-1.541E-1	6.550E+0	1.258E+1
-1.492E-1	6.605E+0	1.237E+1
-1.492E-1	6.553E+0	1.222E+1
-1.492E-1	6.472E+0	1.238E+1
-1.541E-1	6.543E+0	1.234E+1
-1.524E-1	6.478E+0	1.243E+1
-1.492E-1	6.576E+0	1.233E+1
-1.508E-1	6.631E+0	1.239E+1
-1.508E-1	6.572E+0	1.231E+1
-1.476E-1	6.550E+0	1.243E+1
-1.492E-1	6.611E+0	1.228E+1
-1.492E-1	6.507E+0	1.224E+1
-1.557E-1	6.608E+0	1.225E+1
-1.524E-1	6.527E+0	1.239E+1
-1.492E-1	6.585E+0	1.227E+1
-1.508E-1	6.530E+0	1.239E+1
-1.541E-1	6.670E+0	1.236E+1
-1.492E-1	6.537E+0	1.238E+1
-1.476E-1	6.520E+0	1.236E+1
-1.508E-1	6.475E+0	1.238E+1
-1.524E-1	6.449E+0	1.244E+1
-1.508E-1	6.605E+0	1.248E+1
-1.492E-1	6.527E+0	1.231E+1
-1.492E-1	6.614E+0	1.256E+1
-1.524E-1	6.614E+0	1.241E+1
-1.492E-1	6.533E+0	1.240E+1
-1.508E-1	6.524E+0	1.229E+1
-1.524E-1	6.585E+0	1.228E+1
-1.508E-1	6.533E+0	1.235E+1
-1.492E-1	6.582E+0	1.232E+1
-1.476E-1	6.598E+0	1.235E+1
-1.492E-1	6.673E+0	1.257E+1
-1.524E-1	6.475E+0	1.240E+1
-1.492E-1	6.601E+0	1.229E+1
-1.476E-1	6.592E+0	1.221E+1
-1.524E-1	6.524E+0	1.241E+1
-1.541E-1	6.556E+0	1.247E+1
-1.492E-1	6.592E+0	1.239E+1
-1.508E-1	6.611E+0	1.241E+1
-1.508E-1	6.608E+0	1.244E+1
-1.524E-1	6.556E+0	1.235E+1
-1.492E-1	6.527E+0	1.233E+1
-1.476E-1	6.572E+0	1.241E+1
-1.524E-1	6.517E+0	1.240E+1
-1.541E-1	6.494E+0	1.231E+1
-1.508E-1	6.582E+0	1.245E+1
-1.508E-1	6.592E+0	1.236E+1
-1.524E-1	6.563E+0	1.234E+1
-1.541E-1	6.634E+0	1.243E+1
-1.524E-1	6.504E+0	1.233E+1
-1.476E-1	6.533E+0	1.250E+1
-1.508E-1	6.598E+0	1.225E+1
-1.524E-1	6.475E+0	1.243E+1
-1.476E-1	6.550E+0	1.248E+1
-1.508E-1	6.501E+0	1.227E+1
-1.508E-1	6.601E+0	1.257E+1
-1.508E-1	6.601E+0	1.242E+1
-1.492E-1	6.498E+0	1.252E+1
-1.492E-1	6.511E+0	1.228E+1
-1.541E-1	6.563E+0	1.230E+1
-1.524E-1	6.589E+0	1.227E+1
-1.492E-1	6.524E+0	1.238E+1
-1.492E-1	6.475E+0	1.245E+1
-1.541E-1	6.537E+0	1.237E+1
-1.541E-1	6.514E+0	1.232E+1
-1.492E-1	6.650E+0	1.233E+1
-1.476E-1	6.494E+0	1.248E+1
-1.541E-1	6.478E+0	1.236E+1
-1.524E-1	6.527E+0	1.241E+1
-1.492E-1	6.627E+0	1.217E+1
-1.476E-1	6.517E+0	1.232E+1
-1.541E-1	6.563E+0	1.225E+1
-1.541E-1	6.468E+0	1.241E+1
-1.492E-1	6.507E+0	1.238E+1
-1.508E-1	6.537E+0	1.230E+1
-1.508E-1	6.501E+0	1.240E+1
-1.508E-1	6.589E+0	1.235E+1
-1.492E-1	6.634E+0	1.236E+1
-1.492E-1	6.585E+0	1.235E+1
-1.541E-1	6.462E+0	1.241E+1
-1.524E-1	6.640E+0	1.232E+1
-1.492E-1	6.582E+0	1.234E+1
-1.508E-1	6.417E+0	1.242E+1
-1.557E-1	6.507E+0	1.239E+1
-1.524E-1	6.650E+0	1.244E+1
-1.524E-1	6.637E+0	1.228E+1
-1.492E-1	6.569E+0	1.234E+1
-1.541E-1	6.530E+0	1.237E+1
-1.557E-1	6.563E+0	1.235E+1
-1.541E-1	6.517E+0	1.248E+1
-1.492E-1	6.491E+0	1.246E+1
-1.492E-1	6.637E+0	1.232E+1
-1.524E-1	6.504E+0	1.246E+1
-1.459E-1	6.653E+0	1.223E+1
-1.476E-1	6.524E+0	1.238E+1
-1.524E-1	6.446E+0	1.231E+1
-1.508E-1	6.618E+0	1.224E+1
-1.508E-1	6.692E+0	1.231E+1
-1.492E-1	6.504E+0	1.246E+1
-1.524E-1	6.553E+0	1.237E+1
-1.508E-1	6.504E+0	1.247E+1
-1.508E-1	6.595E+0	1.245E+1
-1.492E-1	6.585E+0	1.239E+1
-1.524E-1	6.517E+0	1.235E+1
-1.541E-1	6.514E+0	1.241E+1
-1.476E-1	6.556E+0	1.244E+1
-1.476E-1	6.504E+0	1.243E+1
-1.541E-1	6.491E+0	1.246E+1
-1.541E-1	6.608E+0	1.224E+1
-1.508E-1	6.446E+0	1.251E+1
-1.508E-1	6.475E+0	1.234E+1
-1.524E-1	6.605E+0	1.241E+1
-1.524E-1	6.436E+0	1.250E+1
-1.508E-1	6.611E+0	1.245E+1
-1.476E-1	6.627E+0	1.230E+1
-1.524E-1	6.650E+0	1.262E+1
-1.541E-1	6.550E+0	1.233E+1
-1.541E-1	6.579E+0	1.247E+1
-1.492E-1	6.647E+0	1.237E+1
-1.541E-1	6.689E+0	1.240E+1
-1.524E-1	6.566E+0	1.225E+1
-1.508E-1	6.624E+0	1.234E+1
-1.492E-1	6.569E+0	1.232E+1
-1.524E-1	6.585E+0	1.235E+1
-1.524E-1	6.644E+0	1.232E+1
-1.508E-1	6.524E+0	1.241E+1
-1.524E-1	6.413E+0	1.241E+1
-1.541E-1	6.543E+0	1.230E+1
-1.541E-1	6.576E+0	1.240E+1
-1.492E-1	6.624E+0	1.247E+1
-1.492E-1	6.585E+0	1.236E+1
-1.508E-1	6.611E+0	1.248E+1
-1.541E-1	6.533E+0	1.245E+1
-1.492E-1	6.540E+0	1.238E+1
-1.508E-1	6.530E+0	1.250E+1
-1.541E-1	6.527E+0	1.232E+1
-1.524E-1	6.553E+0	1.243E+1
-1.492E-1	6.527E+0	1.245E+1
-1.492E-1	6.481E+0	1.245E+1
-1.508E-1	6.550E+0	1.230E+1
-1.557E-1	6.546E+0	1.230E+1
-1.492E-1	6.569E+0	1.241E+1
-1.476E-1	6.475E+0	1.238E+1
-1.524E-1	6.592E+0	1.231E+1
-1.541E-1	6.614E+0	1.250E+1
-1.508E-1	6.569E+0	1.248E+1
-1.508E-1	6.601E+0	1.241E+1
-1.524E-1	6.546E+0	1.230E+1
-1.508E-1	6.514E+0	1.242E+1
-1.524E-1	6.530E+0	1.237E+1
-1.476E-1	6.553E+0	1.226E+1
-1.541E-1	6.666E+0	1.250E+1
-1.541E-1	6.676E+0	1.235E+1
-1.492E-1	6.579E+0	1.224E+1
-1.508E-1	6.485E+0	1.225E+1
-1.524E-1	6.553E+0	1.235E+1
-1.541E-1	6.524E+0	1.242E+1
-1.508E-1	6.485E+0	1.234E+1
-1.508E-1	6.533E+0	1.233E+1
-1.541E-1	6.627E+0	1.235E+1
-1.541E-1	6.530E+0	1.227E+1
-1.492E-1	6.611E+0	1.247E+1
-1.524E-1	6.546E+0	1.240E+1
-1.508E-1	6.550E+0	1.247E+1
-1.573E-1	6.537E+0	1.242E+1
-1.476E-1	6.563E+0	1.232E+1
-1.508E-1	6.569E+0	1.243E+1
-1.541E-1	6.572E+0	1.239E+1
-1.573E-1	6.494E+0	1.244E+1
-1.524E-1	6.533E+0	1.224E+1
-1.492E-1	6.498E+0	1.227E+1
-1.541E-1	6.601E+0	1.234E+1
-1.557E-1	6.653E+0	1.247E+1
-1.476E-1	6.598E+0	1.231E+1
-1.476E-1	6.452E+0	1.242E+1
-1.476E-1	6.601E+0	1.231E+1
-1.573E-1	6.634E+0	1.232E+1
-1.492E-1	6.530E+0	1.234E+1
-1.508E-1	6.569E+0	1.236E+1
-1.524E-1	6.501E+0	1.241E+1
-1.557E-1	6.556E+0	1.249E+1
-1.541E-1	6.595E+0	1.240E+1
-1.508E-1	6.592E+0	1.235E+1
-1.541E-1	6.514E+0	1.235E+1
-1.541E-1	6.663E+0	1.240E+1
-1.508E-1	6.650E+0	1.232E+1
-1.492E-1	6.520E+0	1.239E+1
-1.541E-1	6.621E+0	1.241E+1
-1.557E-1	6.569E+0	1.232E+1
-1.492E-1	6.627E+0	1.254E+1
-1.508E-1	6.579E+0	1.237E+1
-1.541E-1	6.589E+0	1.251E+1
-1.524E-1	6.507E+0	1.238E+1
-1.508E-1	6.543E+0	1.228E+1
-1.508E-1	6.530E+0	1.233E+1
-1.508E-1	6.614E+0	1.243E+1
-1.573E-1	6.634E+0	1.233E+1
-1.524E-1	6.582E+0	1.246E+1
-1.492E-1	6.553E+0	1.228E+1
-1.541E-1	6.592E+0	1.245E+1
-1.541E-1	6.543E+0	1.238E+1
-1.508E-1	6.485E+0	1.238E+1
-1.508E-1	6.511E+0	1.237E+1
-1.541E-1	6.507E+0	1.239E+1
-1.524E-1	6.478E+0	1.244E+1
-1.524E-1	6.579E+0	1.241E+1
-1.508E-1	6.611E+0	1.241E+1
-1.508E-1	6.540E+0	1.235E+1
-1.557E-1	6.546E+0	1.231E+1
-1.524E-1	6.608E+0	1.227E+1
-1.508E-1	6.576E+0	1.235E+1
-1.524E-1	6.598E+0	1.234E+1
-1.524E-1	6.650E+0	1.243E+1
-1.541E-1	6.592E+0	1.238E+1
-1.476E-1	6.517E+0	1.224E+1
-1.541E-1	6.524E+0	1.220E+1
-1.541E-1	6.702E+0	1.235E+1
-1.524E-1	6.569E+0	1.240E+1
-1.508E-1	6.660E+0	1.233E+1
-1.524E-1	6.540E+0	1.241E+1
-1.541E-1	6.585E+0	1.236E+1
-1.508E-1	6.494E+0	1.238E+1
-1.508E-1	6.595E+0	1.233E+1
-1.524E-1	6.553E+0	1.246E+1
-1.541E-1	6.550E+0	1.236E+1
-1.508E-1	6.601E+0	1.220E+1
-1.476E-1	6.501E+0	1.240E+1
-1.541E-1	6.546E+0	1.248E+1
-1.541E-1	6.498E+0	1.247E+1
-1.476E-1	6.533E+0	1.231E+1
-1.508E-1	6.676E+0	1.233E+1
-1.541E-1	6.592E+0	1.236E+1
-1.508E-1	6.582E+0	1.223E+1
-1.492E-1	6.507E+0	1.251E+1
-1.492E-1	6.614E+0	1.236E+1
-1.541E-1	6.598E+0	1.243E+1
-1.508E-1	6.556E+0	1.248E+1
-1.508E-1	6.621E+0	1.242E+1
-1.524E-1	6.537E+0	1.242E+1
-1.524E-1	6.553E+0	1.235E+1
-1.541E-1	6.624E+0	1.235E+1
-1.492E-1	6.569E+0	1.236E+1
-1.492E-1	6.614E+0	1.231E+1
-1.524E-1	6.585E+0	1.237E+1
-1.557E-1	6.634E+0	1.239E+1
-1.508E-1	6.478E+0	1.227E+1
-1.524E-1	6.579E+0	1.234E+1
-1.557E-1	6.559E+0	1.230E+1
-1.557E-1	6.488E+0	1.245E+1
-1.508E-1	6.605E+0	1.244E+1
-1.508E-1	6.631E+0	1.238E+1
-1.508E-1	6.589E+0	1.230E+1
-1.541E-1	6.511E+0	1.230E+1
-1.508E-1	6.585E+0	1.230E+1
-1.508E-1	6.517E+0	1.221E+1
-1.557E-1	6.576E+0	1.239E+1
-1.557E-1	6.601E+0	1.240E+1
-1.524E-1	6.546E+0	1.222E+1
-1.492E-1	6.618E+0	1.237E+1
-1.541E-1	6.566E+0	1.240E+1
-1.541E-1	6.605E+0	1.240E+1
-1.524E-1	6.494E+0	1.237E+1
-1.492E-1	6.566E+0	1.239E+1
-1.541E-1	6.553E+0	1.237E+1
-1.541E-1	6.556E+0	1.240E+1
-1.508E-1	6.533E+0	1.230E+1
-1.492E-1	6.627E+0	1.247E+1
-1.541E-1	6.582E+0	1.233E+1
-1.557E-1	6.543E+0	1.255E+1
-1.508E-1	6.449E+0	1.242E+1
-1.492E-1	6.709E+0	1.222E+1
-1.524E-1	6.507E+0	1.223E+1
-1.524E-1	6.582E+0	1.227E+1
-1.508E-1	6.624E+0	1.233E+1
-1.492E-1	6.498E+0	1.249E+1
-1.541E-1	6.533E+0	1.245E+1
-1.541E-1	6.511E+0	1.238E+1
-1.524E-1	6.576E+0	1.236E+1
-1.508E-1	6.608E+0	1.238E+1
-1.541E-1	6.585E+0	1.239E+1
-1.524E-1	6.576E+0	1.253E+1
-1.541E-1	6.553E+0	1.225E+1
-1.508E-1	6.569E+0	1.241E+1
-1.508E-1	6.601E+0	1.240E+1
-1.541E-1	6.533E+0	1.243E+1
-1.492E-1	6.559E+0	1.245E+1
-1.476E-1	6.579E+0	1.223E+1
-1.508E-1	6.634E+0	1.233E+1
-1.524E-1	6.533E+0	1.238E+1
-1.492E-1	6.627E+0	1.240E+1
-1.492E-1	6.585E+0	1.233E+1
-1.524E-1	6.426E+0	1.232E+1
-1.541E-1	6.543E+0	1.235E+1
-1.508E-1	6.579E+0	1.241E+1
-1.492E-1	6.627E+0	1.240E+1
-1.524E-1	6.712E+0	1.242E+1
-1.541E-1	6.517E+0	1.233E+1
-1.492E-1	6.550E+0	1.222E+1
-1.492E-1	6.614E+0	1.227E+1
-1.557E-1	6.540E+0	1.243E+1
-1.557E-1	6.546E+0	1.236E+1
-1.508E-1	6.472E+0	1.235E+1
-1.524E-1	6.579E+0	1.229E+1
-1.541E-1	6.543E+0	1.240E+1
-1.557E-1	6.592E+0	1.240E+1
-1.508E-1	6.614E+0	1.233E+1
-1.508E-1	6.520E+0	1.232E+1
-1.541E-1	6.624E+0	1.242E+1
-1.524E-1	6.452E+0	1.253E+1
-1.508E-1	6.569E+0	1.236E+1
-1.524E-1	6.517E+0	1.239E+1
-1.541E-1	6.517E+0	1.235E+1
-1.541E-1	6.540E+0	1.252E+1
-1.508E-1	6.608E+0	1.243E+1
-1.492E-1	6.524E+0	1.245E+1
-1.557E-1	6.582E+0	1.229E+1
-1.541E-1	6.563E+0	1.236E+1
-1.524E-1	6.585E+0	1.226E+1
-1.508E-1	6.456E+0	1.244E+1
-1.557E-1	6.579E+0	1.235E+1
-1.541E-1	6.592E+0	1.235E+1
-1.508E-1	6.582E+0	1.236E+1
-1.492E-1	6.543E+0	1.240E+1
-1.508E-1	6.576E+0	1.228E+1
-1.524E-1	6.647E+0	1.233E+1
-1.508E-1	6.576E+0	1.241E+1
-1.508E-1	6.540E+0	1.244E+1
-1.541E-1	6.653E+0	1.236E+1
-1.557E-1	6.452E+0	1.231E+1
-1.541E-1	6.592E+0	1.232E+1
-1.524E-1	6.533E+0	1.233E+1
-1.524E-1	6.550E+0	1.240E+1
-1.541E-1	6.598E+0	1.236E+1
-1.492E-1	6.608E+0	1.244E+1
-1.508E-1	6.527E+0	1.235E+1
-1.541E-1	6.572E+0	1.227E+1
-1.557E-1	6.559E+0	1.247E+1
-1.476E-1	6.576E+0	1.228E+1
-1.524E-1	6.585E+0	1.222E+1
-1.541E-1	6.511E+0	1.242E+1
-1.524E-1	6.468E+0	1.236E+1
-1.524E-1	6.498E+0	1.243E+1
-1.492E-1	6.478E+0	1.220E+1
-1.508E-1	6.543E+0	1.238E+1
-1.524E-1	6.576E+0	1.240E+1
-1.524E-1	6.468E+0	1.235E+1
-1.492E-1	6.670E+0	1.226E+1
-1.524E-1	6.533E+0	1.239E+1
-1.557E-1	6.543E+0	1.234E+1
-1.508E-1	6.624E+0	1.231E+1
-1.524E-1	6.582E+0	1.246E+1
-1.541E-1	6.611E+0	1.238E+1
-1.524E-1	6.621E+0	1.233E+1
-1.541E-1	6.478E+0	1.234E+1
-1.508E-1	6.611E+0	1.238E+1
-1.508E-1	6.556E+0	1.250E+1
-1.541E-1	6.644E+0	1.239E+1
-1.508E-1	6.592E+0	1.238E+1
-1.476E-1	6.601E+0	1.240E+1
-1.524E-1	6.569E+0	1.237E+1
-1.557E-1	6.605E+0	1.241E+1
-1.508E-1	6.683E+0	1.226E+1
-1.508E-1	6.472E+0	1.237E+1
-1.508E-1	6.491E+0	1.235E+1
-1.557E-1	6.569E+0	1.249E+1
-1.524E-1	6.582E+0	1.246E+1
-1.508E-1	6.598E+0	1.235E+1
-1.508E-1	6.614E+0	1.242E+1
-1.524E-1	6.579E+0	1.240E+1
-1.476E-1	6.527E+0	1.245E+1
-1.508E-1	6.533E+0	1.239E+1
-1.541E-1	6.481E+0	1.222E+1
-1.557E-1	6.595E+0	1.220E+1
-1.508E-1	6.553E+0	1.238E+1
-1.508E-1	6.576E+0	1.244E+1
-1.557E-1	6.634E+0	1.249E+1
-1.557E-1	6.589E+0	1.229E+1
-1.508E-1	6.520E+0	1.234E+1
-1.524E-1	6.576E+0	1.227E+1
-1.524E-1	6.530E+0	1.230E+1
-1.524E-1	6.569E+0	1.237E+1
-1.508E-1	6.488E+0	1.239E+1
-1.492E-1	6.481E+0	1.236E+1
-1.541E-1	6.540E+0	1.246E+1
-1.573E-1	6.504E+0	1.233E+1
-1.508E-1	6.592E+0	1.246E+1
-1.492E-1	6.520E+0	1.244E+1
-1.524E-1	6.579E+0	1.236E+1
-1.557E-1	6.563E+0	1.238E+1
-1.524E-1	6.524E+0	1.253E+1
-1.492E-1	6.640E+0	1.249E+1
-1.557E-1	6.488E+0	1.237E+1
-1.557E-1	6.472E+0	1.252E+1
-1.541E-1	6.608E+0	1.236E+1
-1.508E-1	6.456E+0	1.233E+1
-1.541E-1	6.481E+0	1.233E+1
-1.541E-1	6.540E+0	1.251E+1
-1.492E-1	6.601E+0	1.232E+1
-1.492E-1	6.462E+0	1.236E+1
-1.524E-1	6.585E+0	1.237E+1
-1.573E-1	6.585E+0	1.229E+1
-1.524E-1	6.527E+0	1.240E+1
-1.541E-1	6.592E+0	1.233E+1
-1.508E-1	6.585E+0	1.240E+1
-1.557E-1	6.524E+0	1.239E+1
-1.524E-1	6.511E+0	1.244E+1
-1.492E-1	6.524E+0	1.225E+1
-1.557E-1	6.582E+0	1.249E+1
-1.541E-1	6.481E+0	1.249E+1
-1.492E-1	6.589E+0	1.237E+1
-1.524E-1	6.579E+0	1.225E+1
-1.541E-1	6.598E+0	1.237E+1
-1.541E-1	6.501E+0	1.230E+1
-1.492E-1	6.527E+0	1.241E+1
-1.476E-1	6.511E+0	1.235E+1
-1.573E-1	6.576E+0	1.242E+1
-1.573E-1	6.566E+0	1.236E+1
-1.508E-1	6.569E+0	1.234E+1
-1.508E-1	6.579E+0	1.237E+1
-1.541E-1	6.540E+0	1.228E+1
-1.541E-1	6.589E+0	1.225E+1
-1.508E-1	6.589E+0	1.235E+1
-1.508E-1	6.537E+0	1.239E+1
-1.524E-1	6.631E+0	1.251E+1
-1.524E-1	6.520E+0	1.234E+1
-1.524E-1	6.507E+0	1.233E+1
-1.508E-1	6.563E+0	1.234E+1
-1.557E-1	6.546E+0	1.217E+1
-1.557E-1	6.498E+0	1.242E+1
-1.508E-1	6.569E+0	1.246E+1
-1.524E-1	6.559E+0	1.240E+1
-1.557E-1	6.569E+0	1.234E+1
-1.541E-1	6.579E+0	1.240E+1
-1.541E-1	6.576E+0	1.231E+1
-1.541E-1	6.712E+0	1.232E+1
-1.541E-1	6.595E+0	1.228E+1
-1.573E-1	6.582E+0	1.237E+1
-1.508E-1	6.553E+0	1.238E+1
-1.508E-1	6.527E+0	1.246E+1
-1.557E-1	6.533E+0	1.233E+1
-1.557E-1	6.598E+0	1.245E+1
-1.492E-1	6.449E+0	1.240E+1
-1.524E-1	6.533E+0	1.235E+1
-1.557E-1	6.556E+0	1.223E+1
-1.541E-1	6.576E+0	1.231E+1
-1.541E-1	6.601E+0	1.223E+1
-1.524E-1	6.627E+0	1.239E+1
-1.557E-1	6.524E+0	1.254E+1
-1.524E-1	6.481E+0	1.244E+1
-1.492E-1	6.576E+0	1.236E+1
-1.524E-1	6.715E+0	1.237E+1
-1.573E-1	6.618E+0	1.242E+1
-1.492E-1	6.569E+0	1.250E+1
-1.508E-1	6.608E+0	1.245E+1
-1.524E-1	6.614E+0	1.232E+1
-1.557E-1	6.433E+0	1.225E+1
-1.524E-1	6.582E+0	1.225E+1
-1.524E-1	6.582E+0	1.242E+1
-1.492E-1	6.520E+0	1.243E+1
-1.557E-1	6.582E+0	1.228E+1
-1.557E-1	6.559E+0	1.229E+1
-1.524E-1	6.559E+0	1.248E+1
-1.524E-1	6.472E+0	1.235E+1
-1.541E-1	6.566E+0	1.244E+1
-1.541E-1	6.614E+0	1.232E+1
-1.508E-1	6.634E+0	1.242E+1
-1.476E-1	6.595E+0	1.239E+1
-1.557E-1	6.563E+0	1.248E+1
-1.557E-1	6.585E+0	1.247E+1
-1.524E-1	6.650E+0	1.241E+1
-1.492E-1	6.614E+0	1.229E+1
-1.541E-1	6.582E+0	1.236E+1
-1.524E-1	6.546E+0	1.237E+1
-1.508E-1	6.627E+0	1.242E+1
-1.492E-1	6.514E+0	1.239E+1
-1.557E-1	6.566E+0	1.238E+1
-1.573E-1	6.553E+0	1.228E+1
-1.541E-1	6.556E+0	1.228E+1
-1.524E-1	6.520E+0	1.233E+1
-1.541E-1	6.644E+0	1.221E+1
-1.557E-1	6.566E+0	1.229E+1
-1.524E-1	6.478E+0	1.232E+1
-1.508E-1	6.478E+0	1.235E+1
-1.541E-1	6.589E+0	1.236E+1
-1.541E-1	6.601E+0	1.234E+1
-1.492E-1	6.650E+0	1.245E+1
-1.476E-1	6.527E+0	1.228E+1
-1.557E-1	6.543E+0	1.222E+1
-1.557E-1	6.556E+0	1.242E+1
-1.492E-1	6.569E+0	1.238E+1
-1.508E-1	6.611E+0	1.244E+1
-1.541E-1	6.485E+0	1.231E+1
-1.557E-1	6.660E+0	1.224E+1
-1.541E-1	6.592E+0	1.242E+1
-1.541E-1	6.618E+0	1.243E+1
-1.557E-1	6.556E+0	1.234E+1
-1.541E-1	6.585E+0	1.226E+1
-1.541E-1	6.569E+0	1.246E+1
-1.524E-1	6.540E+0	1.235E+1
-1.541E-1	6.563E+0	1.238E+1
-1.557E-1	6.592E+0	1.242E+1
-1.508E-1	6.543E+0	1.233E+1
-1.459E-1	6.569E+0	1.229E+1
-1.508E-1	6.605E+0	1.239E+1
-1.541E-1	6.592E+0	1.232E+1
-1.492E-1	6.621E+0	1.243E+1
-1.508E-1	6.598E+0	1.235E+1
-1.541E-1	6.530E+0	1.234E+1
-1.541E-1	6.579E+0	1.243E+1
-1.524E-1	6.585E+0	1.242E+1
-1.524E-1	6.504E+0	1.242E+1
-1.557E-1	6.537E+0	1.247E+1
-1.573E-1	6.709E+0	1.232E+1
-1.476E-1	6.576E+0	1.254E+1
-1.524E-1	6.563E+0	1.229E+1
-1.557E-1	6.533E+0	1.243E+1
-1.541E-1	6.550E+0	1.239E+1
-1.524E-1	6.660E+0	1.241E+1
-1.541E-1	6.582E+0	1.227E+1
-1.541E-1	6.507E+0	1.233E+1
-1.541E-1	6.511E+0	1.242E+1
-1.508E-1	6.595E+0	1.273E+1
-1.492E-1	6.524E+0	1.238E+1
-1.524E-1	6.634E+0	1.230E+1
-1.573E-1	6.582E+0	1.233E+1
-1.524E-1	6.517E+0	1.234E+1
-1.541E-1	6.537E+0	1.243E+1
-1.557E-1	6.511E+0	1.245E+1
-1.524E-1	6.614E+0	1.246E+1
-1.541E-1	6.589E+0	1.232E+1
-1.492E-1	6.624E+0	1.250E+1
-1.541E-1	6.608E+0	1.229E+1
-1.557E-1	6.576E+0	1.242E+1
-1.524E-1	6.582E+0	1.252E+1
[truncated: 93,959 more rows]
