# Supplementary material for: Improved ANAP incorporation and VCF analysis reveal details of P2X7 current facilitation and a limited conformational interplay between ATP binding and the intracellular ballast domain
Source: eLife. 2023 Jan 4;12:e82479. doi: 10.7554/eLife.82479 (PMC9859053; doi:10.7554/eLife.82479)
Supplement: Figure 3—source data 1. [file elife-82479-fig3-data1.zip › Figure-3_source-data-1/K127_j10#06.csv]

-1.362E-1	5.975E+0	9.378E+0
-1.378E-1	5.852E+0	9.262E+0
-1.313E-1	5.748E+0	9.356E+0
-1.313E-1	5.816E+0	9.326E+0
-1.395E-1	5.784E+0	9.317E+0
-1.378E-1	5.800E+0	9.433E+0
-1.330E-1	5.842E+0	9.359E+0
-1.346E-1	5.800E+0	9.365E+0
-1.346E-1	5.852E+0	9.395E+0
-1.378E-1	5.878E+0	9.320E+0
-1.330E-1	5.826E+0	9.242E+0
-1.330E-1	5.761E+0	9.365E+0
-1.346E-1	5.846E+0	9.226E+0
-1.378E-1	5.842E+0	9.291E+0
-1.346E-1	5.836E+0	9.365E+0
-1.281E-1	5.807E+0	9.369E+0
-1.362E-1	5.898E+0	9.395E+0
-1.362E-1	5.816E+0	9.446E+0
-1.313E-1	5.826E+0	9.463E+0
-1.362E-1	5.842E+0	9.404E+0
-1.362E-1	5.797E+0	9.453E+0
-1.346E-1	5.735E+0	9.206E+0
-1.346E-1	5.755E+0	9.356E+0
-1.313E-1	5.826E+0	9.369E+0
-1.378E-1	5.891E+0	9.313E+0
-1.346E-1	5.774E+0	9.378E+0
-1.313E-1	5.836E+0	9.359E+0
-1.313E-1	5.794E+0	9.284E+0
-1.378E-1	5.823E+0	9.265E+0
-1.346E-1	5.816E+0	9.252E+0
-1.330E-1	5.781E+0	9.320E+0
-1.313E-1	5.813E+0	9.278E+0
-1.362E-1	5.761E+0	9.333E+0
-1.395E-1	5.739E+0	9.378E+0
-1.346E-1	5.849E+0	9.382E+0
-1.313E-1	5.823E+0	9.433E+0
-1.362E-1	5.826E+0	9.395E+0
-1.362E-1	5.904E+0	9.330E+0
-1.346E-1	5.901E+0	9.398E+0
-1.330E-1	5.891E+0	9.352E+0
-1.362E-1	5.862E+0	9.450E+0
-1.378E-1	5.784E+0	9.278E+0
-1.330E-1	5.774E+0	9.430E+0
-1.330E-1	5.807E+0	9.417E+0
-1.362E-1	5.953E+0	9.433E+0
-1.395E-1	5.852E+0	9.346E+0
-1.297E-1	5.816E+0	9.219E+0
-1.297E-1	5.881E+0	9.424E+0
-1.362E-1	5.852E+0	9.291E+0
-1.362E-1	5.833E+0	9.359E+0
-1.330E-1	5.849E+0	9.437E+0
-1.313E-1	5.829E+0	9.252E+0
-1.362E-1	5.700E+0	9.330E+0
-1.362E-1	5.729E+0	9.450E+0
-1.313E-1	5.807E+0	9.450E+0
-1.313E-1	5.745E+0	9.287E+0
-1.378E-1	5.778E+0	9.391E+0
-1.362E-1	5.784E+0	9.281E+0
-1.313E-1	5.914E+0	9.417E+0
-1.313E-1	5.765E+0	9.408E+0
-1.378E-1	5.933E+0	9.420E+0
-1.378E-1	5.872E+0	9.378E+0
-1.313E-1	5.833E+0	9.420E+0
-1.330E-1	5.842E+0	9.388E+0
-1.362E-1	5.813E+0	9.388E+0
-1.395E-1	5.829E+0	9.372E+0
-1.330E-1	5.784E+0	9.268E+0
-1.330E-1	5.833E+0	9.281E+0
-1.346E-1	5.816E+0	9.320E+0
-1.395E-1	5.936E+0	9.476E+0
-1.346E-1	5.823E+0	9.330E+0
-1.313E-1	5.936E+0	9.232E+0
-1.395E-1	5.924E+0	9.297E+0
-1.346E-1	5.794E+0	9.291E+0
-1.346E-1	5.765E+0	9.369E+0
-1.297E-1	5.881E+0	9.229E+0
-1.330E-1	5.891E+0	9.317E+0
-1.362E-1	5.807E+0	9.359E+0
-1.313E-1	5.820E+0	9.359E+0
-1.313E-1	5.774E+0	9.336E+0
-1.362E-1	5.791E+0	9.404E+0
-1.362E-1	5.865E+0	9.365E+0
-1.346E-1	5.765E+0	9.427E+0
-1.346E-1	5.891E+0	9.430E+0
-1.346E-1	5.911E+0	9.433E+0
-1.378E-1	5.868E+0	9.313E+0
-1.346E-1	5.803E+0	9.275E+0
-1.297E-1	5.823E+0	9.359E+0
-1.395E-1	5.813E+0	9.417E+0
-1.362E-1	5.836E+0	9.281E+0
-1.330E-1	5.826E+0	9.404E+0
-1.330E-1	5.748E+0	9.307E+0
-1.346E-1	5.784E+0	9.476E+0
-1.362E-1	5.829E+0	9.382E+0
-1.362E-1	5.833E+0	9.265E+0
-1.346E-1	5.911E+0	9.472E+0
-1.330E-1	5.810E+0	9.281E+0
-1.378E-1	5.797E+0	9.382E+0
-1.330E-1	5.859E+0	9.352E+0
-1.313E-1	5.787E+0	9.375E+0
-1.362E-1	5.829E+0	9.271E+0
-1.395E-1	5.852E+0	9.281E+0
-1.346E-1	5.800E+0	9.528E+0
-1.330E-1	5.732E+0	9.255E+0
-1.346E-1	5.888E+0	9.472E+0
-1.362E-1	5.852E+0	9.417E+0
-1.330E-1	5.826E+0	9.252E+0
-1.313E-1	5.794E+0	9.320E+0
-1.362E-1	5.807E+0	9.417E+0
-1.378E-1	5.729E+0	9.395E+0
-1.346E-1	5.849E+0	9.313E+0
-1.346E-1	5.949E+0	9.369E+0
-1.395E-1	5.930E+0	9.404E+0
-1.362E-1	5.878E+0	9.252E+0
-1.313E-1	5.859E+0	9.424E+0
-1.313E-1	5.803E+0	9.300E+0
-1.378E-1	5.878E+0	9.382E+0
-1.395E-1	5.862E+0	9.249E+0
-1.313E-1	5.813E+0	9.323E+0
-1.330E-1	5.758E+0	9.313E+0
-1.362E-1	5.846E+0	9.362E+0
-1.362E-1	5.807E+0	9.339E+0
-1.346E-1	5.722E+0	9.307E+0
-1.330E-1	5.836E+0	9.528E+0
-1.378E-1	5.875E+0	9.385E+0
-1.378E-1	5.911E+0	9.310E+0
-1.346E-1	5.807E+0	9.326E+0
-1.330E-1	5.927E+0	9.346E+0
-1.378E-1	5.849E+0	9.271E+0
-1.395E-1	5.846E+0	9.333E+0
-1.313E-1	5.791E+0	9.330E+0
-1.330E-1	5.784E+0	9.385E+0
-1.378E-1	5.888E+0	9.326E+0
-1.395E-1	5.745E+0	9.404E+0
-1.346E-1	5.816E+0	9.339E+0
-1.330E-1	5.771E+0	9.427E+0
-1.346E-1	5.855E+0	9.336E+0
-1.362E-1	5.865E+0	9.216E+0
-1.330E-1	5.836E+0	9.382E+0
-1.330E-1	5.784E+0	9.424E+0
-1.346E-1	5.852E+0	9.398E+0
-1.362E-1	5.816E+0	9.388E+0
-1.330E-1	5.836E+0	9.252E+0
-1.330E-1	5.823E+0	9.330E+0
-1.378E-1	5.813E+0	9.330E+0
-1.330E-1	5.791E+0	9.297E+0
-1.346E-1	5.855E+0	9.411E+0
-1.330E-1	5.901E+0	9.356E+0
-1.362E-1	5.709E+0	9.275E+0
-1.378E-1	5.803E+0	9.226E+0
-1.346E-1	5.810E+0	9.417E+0
-1.313E-1	5.778E+0	9.404E+0
-1.362E-1	5.807E+0	9.339E+0
-1.346E-1	5.807E+0	9.304E+0
-1.313E-1	5.791E+0	9.433E+0
-1.297E-1	5.748E+0	9.255E+0
-1.395E-1	5.888E+0	9.395E+0
-1.362E-1	5.911E+0	9.356E+0
-1.313E-1	5.829E+0	9.408E+0
-1.346E-1	5.872E+0	9.245E+0
-1.346E-1	5.924E+0	9.459E+0
-1.346E-1	5.917E+0	9.388E+0
-1.313E-1	5.791E+0	9.249E+0
-1.330E-1	5.885E+0	9.463E+0
-1.362E-1	5.826E+0	9.326E+0
-1.378E-1	5.696E+0	9.356E+0
-1.330E-1	5.816E+0	9.294E+0
-1.362E-1	5.816E+0	9.346E+0
-1.362E-1	5.898E+0	9.210E+0
-1.395E-1	5.943E+0	9.430E+0
-1.330E-1	5.791E+0	9.336E+0
-1.313E-1	5.706E+0	9.446E+0
-1.378E-1	5.849E+0	9.417E+0
-1.362E-1	5.816E+0	9.356E+0
-1.346E-1	5.907E+0	9.446E+0
-1.346E-1	5.794E+0	9.352E+0
-1.378E-1	5.878E+0	9.317E+0
-1.346E-1	5.872E+0	9.284E+0
-1.313E-1	5.898E+0	9.372E+0
-1.313E-1	5.868E+0	9.453E+0
-1.378E-1	5.865E+0	9.278E+0
-1.395E-1	5.807E+0	9.414E+0
-1.297E-1	5.833E+0	9.330E+0
-1.330E-1	5.904E+0	9.372E+0
-1.378E-1	5.898E+0	9.265E+0
-1.362E-1	5.849E+0	9.450E+0
-1.313E-1	5.846E+0	9.382E+0
-1.346E-1	5.917E+0	9.255E+0
-1.362E-1	5.855E+0	9.326E+0
-1.362E-1	5.859E+0	9.362E+0
-1.313E-1	5.881E+0	9.437E+0
-1.313E-1	5.787E+0	9.229E+0
-1.346E-1	5.829E+0	9.304E+0
-1.362E-1	5.836E+0	9.414E+0
-1.346E-1	5.949E+0	9.287E+0
-1.313E-1	5.752E+0	9.281E+0
-1.362E-1	5.868E+0	9.333E+0
-1.411E-1	5.820E+0	9.388E+0
-1.330E-1	5.803E+0	9.453E+0
-1.330E-1	5.794E+0	9.404E+0
-1.362E-1	5.839E+0	9.404E+0
-1.378E-1	5.732E+0	9.294E+0
-1.330E-1	5.810E+0	9.203E+0
-1.330E-1	5.826E+0	9.278E+0
-1.362E-1	5.898E+0	9.365E+0
-1.362E-1	5.885E+0	9.300E+0
-1.346E-1	5.829E+0	9.352E+0
-1.346E-1	5.800E+0	9.300E+0
-1.378E-1	5.807E+0	9.417E+0
-1.346E-1	5.881E+0	9.362E+0
-1.346E-1	5.852E+0	9.463E+0
-1.313E-1	5.829E+0	9.323E+0
-1.378E-1	5.852E+0	9.372E+0
-1.378E-1	5.849E+0	9.330E+0
-1.313E-1	5.778E+0	9.310E+0
-1.330E-1	5.839E+0	9.255E+0
-1.378E-1	5.826E+0	9.265E+0
-1.362E-1	5.936E+0	9.395E+0
-1.313E-1	5.872E+0	9.362E+0
-1.330E-1	5.820E+0	9.443E+0
-1.395E-1	5.768E+0	9.226E+0
-1.362E-1	5.803E+0	9.236E+0
-1.330E-1	5.761E+0	9.359E+0
-1.362E-1	5.833E+0	9.401E+0
-1.346E-1	5.768E+0	9.252E+0
-1.362E-1	5.703E+0	9.310E+0
-1.330E-1	5.739E+0	9.268E+0
-1.330E-1	5.901E+0	9.271E+0
-1.362E-1	5.846E+0	9.226E+0
-1.395E-1	5.875E+0	9.323E+0
-1.313E-1	5.855E+0	9.294E+0
-1.330E-1	5.849E+0	9.404E+0
-1.362E-1	5.911E+0	9.333E+0
-1.346E-1	5.878E+0	9.459E+0
-1.346E-1	5.914E+0	9.252E+0
-1.346E-1	5.855E+0	9.469E+0
-1.378E-1	5.865E+0	9.440E+0
-1.395E-1	5.917E+0	9.339E+0
-1.313E-1	5.800E+0	9.359E+0
-1.313E-1	5.813E+0	9.417E+0
-1.378E-1	5.816E+0	9.430E+0
-1.346E-1	5.739E+0	9.216E+0
-1.346E-1	5.855E+0	9.427E+0
-1.346E-1	5.878E+0	9.313E+0
-1.362E-1	5.820E+0	9.365E+0
-1.378E-1	5.826E+0	9.313E+0
-1.313E-1	5.849E+0	9.297E+0
-1.330E-1	5.820E+0	9.411E+0
-1.362E-1	5.768E+0	9.414E+0
-1.378E-1	5.885E+0	9.177E+0
-1.313E-1	5.706E+0	9.291E+0
-1.330E-1	5.794E+0	9.203E+0
-1.362E-1	5.940E+0	9.271E+0
-1.378E-1	5.888E+0	9.349E+0
-1.346E-1	5.846E+0	9.339E+0
-1.330E-1	5.868E+0	9.404E+0
-1.378E-1	5.894E+0	9.349E+0
-1.378E-1	5.758E+0	9.300E+0
-1.313E-1	5.803E+0	9.404E+0
-1.346E-1	5.911E+0	9.343E+0
-1.378E-1	5.771E+0	9.330E+0
-1.378E-1	5.748E+0	9.307E+0
-1.313E-1	5.797E+0	9.372E+0
-1.346E-1	5.791E+0	9.352E+0
-1.378E-1	5.797E+0	9.333E+0
-1.378E-1	5.881E+0	9.359E+0
-1.378E-1	5.846E+0	9.252E+0
-1.330E-1	5.813E+0	9.382E+0
-1.362E-1	5.807E+0	9.359E+0
-1.378E-1	5.868E+0	9.424E+0
-1.330E-1	5.774E+0	9.356E+0
-1.346E-1	5.894E+0	9.330E+0
-1.395E-1	5.927E+0	9.378E+0
-1.378E-1	5.794E+0	9.395E+0
-1.330E-1	5.855E+0	9.395E+0
-1.297E-1	5.820E+0	9.255E+0
-1.346E-1	5.833E+0	9.249E+0
-1.362E-1	5.872E+0	9.281E+0
-1.346E-1	5.878E+0	9.275E+0
-1.346E-1	5.859E+0	9.372E+0
-1.378E-1	5.836E+0	9.343E+0
-1.378E-1	5.823E+0	9.420E+0
-1.330E-1	5.745E+0	9.229E+0
-1.346E-1	5.742E+0	9.271E+0
-1.378E-1	5.732E+0	9.287E+0
-1.362E-1	5.820E+0	9.255E+0
-1.313E-1	5.758E+0	9.378E+0
-1.346E-1	5.855E+0	9.226E+0
-1.330E-1	5.868E+0	9.287E+0
-1.378E-1	5.794E+0	9.352E+0
-1.346E-1	5.859E+0	9.265E+0
-1.330E-1	5.888E+0	9.362E+0
-1.395E-1	5.787E+0	9.479E+0
-1.362E-1	5.891E+0	9.365E+0
-1.330E-1	5.833E+0	9.359E+0
-1.313E-1	5.842E+0	9.200E+0
-1.378E-1	5.894E+0	9.349E+0
-1.378E-1	5.904E+0	9.258E+0
-1.330E-1	5.807E+0	9.242E+0
-1.330E-1	5.833E+0	9.414E+0
-1.378E-1	5.829E+0	9.258E+0
-1.346E-1	5.758E+0	9.281E+0
-1.362E-1	5.813E+0	9.242E+0
-1.346E-1	5.898E+0	9.294E+0
-1.362E-1	5.829E+0	9.291E+0
-1.395E-1	5.898E+0	9.365E+0
-1.362E-1	5.752E+0	9.365E+0
-1.346E-1	5.745E+0	9.352E+0
-1.378E-1	5.807E+0	9.262E+0
-1.395E-1	5.846E+0	9.411E+0
-1.330E-1	5.836E+0	9.291E+0
-1.330E-1	5.726E+0	9.459E+0
-1.362E-1	5.800E+0	9.297E+0
-1.395E-1	5.846E+0	9.385E+0
-1.362E-1	5.771E+0	9.275E+0
-1.362E-1	5.800E+0	9.398E+0
-1.378E-1	5.820E+0	9.333E+0
-1.378E-1	5.852E+0	9.307E+0
-1.346E-1	5.865E+0	9.369E+0
-1.362E-1	5.768E+0	9.197E+0
-1.362E-1	5.868E+0	9.187E+0
-1.395E-1	5.813E+0	9.362E+0
-1.346E-1	5.875E+0	9.333E+0
-1.313E-1	5.735E+0	9.242E+0
-1.362E-1	5.807E+0	9.362E+0
-1.411E-1	5.859E+0	9.151E+0
-1.330E-1	5.872E+0	9.258E+0
-1.281E-1	5.842E+0	9.262E+0
-1.362E-1	5.774E+0	9.459E+0
-1.378E-1	5.878E+0	9.427E+0
-1.346E-1	5.748E+0	9.424E+0
-1.362E-1	5.800E+0	9.408E+0
-1.378E-1	5.914E+0	9.297E+0
-1.362E-1	5.878E+0	9.245E+0
-1.346E-1	5.894E+0	9.213E+0
-1.313E-1	5.761E+0	9.320E+0
-1.378E-1	5.813E+0	9.320E+0
-1.378E-1	5.816E+0	9.349E+0
-1.330E-1	5.800E+0	9.278E+0
-1.330E-1	5.816E+0	9.369E+0
-1.346E-1	5.849E+0	9.333E+0
-1.378E-1	5.771E+0	9.284E+0
-1.362E-1	5.800E+0	9.226E+0
-1.346E-1	5.868E+0	9.255E+0
-1.378E-1	5.839E+0	9.388E+0
-1.378E-1	5.794E+0	9.262E+0
-1.346E-1	5.820E+0	9.330E+0
-1.313E-1	5.784E+0	9.310E+0
-1.395E-1	5.787E+0	9.326E+0
-1.362E-1	5.768E+0	9.404E+0
-1.346E-1	5.833E+0	9.398E+0
-1.346E-1	5.888E+0	9.291E+0
-1.346E-1	5.758E+0	9.249E+0
-1.362E-1	5.810E+0	9.320E+0
-1.346E-1	5.771E+0	9.161E+0
-1.330E-1	5.907E+0	9.297E+0
-1.362E-1	5.849E+0	9.258E+0
-1.378E-1	5.836E+0	9.210E+0
-1.346E-1	5.868E+0	9.330E+0
-1.346E-1	5.687E+0	9.346E+0
-1.346E-1	5.761E+0	9.395E+0
-1.378E-1	5.833E+0	9.275E+0
-1.362E-1	5.852E+0	9.242E+0
-1.346E-1	5.774E+0	9.268E+0
-1.395E-1	5.881E+0	9.385E+0
-1.378E-1	5.829E+0	9.281E+0
-1.330E-1	5.872E+0	9.291E+0
-1.346E-1	5.807E+0	9.433E+0
-1.362E-1	5.794E+0	9.430E+0
-1.395E-1	5.878E+0	9.239E+0
-1.330E-1	5.807E+0	9.375E+0
-1.330E-1	5.911E+0	9.326E+0
-1.362E-1	5.862E+0	9.304E+0
-1.378E-1	5.823E+0	9.378E+0
-1.330E-1	5.829E+0	9.375E+0
-1.346E-1	5.849E+0	9.291E+0
-1.362E-1	5.842E+0	9.239E+0
-1.378E-1	5.826E+0	9.369E+0
-1.346E-1	5.862E+0	9.320E+0
-1.330E-1	5.862E+0	9.210E+0
-1.362E-1	5.842E+0	9.352E+0
-1.362E-1	5.829E+0	9.365E+0
-1.330E-1	5.787E+0	9.333E+0
-1.330E-1	5.784E+0	9.330E+0
-1.378E-1	5.842E+0	9.323E+0
-1.378E-1	5.859E+0	9.395E+0
-1.330E-1	5.752E+0	9.388E+0
-1.330E-1	5.917E+0	9.385E+0
-1.378E-1	5.797E+0	9.265E+0
-1.362E-1	5.765E+0	9.352E+0
-1.346E-1	5.816E+0	9.349E+0
-1.330E-1	5.807E+0	9.391E+0
-1.395E-1	5.894E+0	9.356E+0
-1.378E-1	5.878E+0	9.210E+0
-1.330E-1	5.859E+0	9.330E+0
-1.346E-1	5.800E+0	9.287E+0
-1.378E-1	5.774E+0	9.420E+0
-1.395E-1	5.768E+0	9.255E+0
-1.362E-1	5.933E+0	9.245E+0
-1.313E-1	5.810E+0	9.372E+0
-1.395E-1	5.875E+0	9.326E+0
-1.378E-1	5.732E+0	9.265E+0
-1.330E-1	5.833E+0	9.304E+0
-1.313E-1	5.774E+0	9.339E+0
-1.346E-1	5.868E+0	9.326E+0
-1.378E-1	5.709E+0	9.317E+0
-1.330E-1	5.823E+0	9.300E+0
-1.346E-1	5.791E+0	9.310E+0
-1.395E-1	5.771E+0	9.330E+0
-1.378E-1	5.797E+0	9.339E+0
-1.362E-1	5.820E+0	9.352E+0
-1.330E-1	5.810E+0	9.216E+0
-1.346E-1	5.940E+0	9.450E+0
-1.395E-1	5.852E+0	9.388E+0
-1.378E-1	5.816E+0	9.265E+0
-1.330E-1	5.748E+0	9.219E+0
-1.378E-1	5.765E+0	9.424E+0
-1.378E-1	5.904E+0	9.229E+0
-1.346E-1	5.784E+0	9.372E+0
-1.346E-1	5.794E+0	9.242E+0
-1.362E-1	5.797E+0	9.310E+0
-1.362E-1	5.875E+0	9.236E+0
-1.346E-1	5.852E+0	9.294E+0
-1.346E-1	5.813E+0	9.242E+0
-1.378E-1	5.930E+0	9.417E+0
-1.395E-1	5.846E+0	9.294E+0
-1.346E-1	5.683E+0	9.297E+0
-1.346E-1	5.891E+0	9.242E+0
-1.330E-1	5.852E+0	9.239E+0
-1.378E-1	5.878E+0	9.362E+0
-1.313E-1	5.839E+0	9.171E+0
-1.395E-1	5.875E+0	9.362E+0
-1.395E-1	5.778E+0	9.352E+0
-1.362E-1	5.771E+0	9.236E+0
-1.330E-1	5.800E+0	9.391E+0
-1.330E-1	5.868E+0	9.193E+0
-1.395E-1	5.823E+0	9.323E+0
-1.395E-1	5.859E+0	9.278E+0
-1.346E-1	5.771E+0	9.385E+0
-1.346E-1	5.842E+0	9.307E+0
-1.378E-1	5.956E+0	9.278E+0
-1.395E-1	5.800E+0	9.317E+0
-1.330E-1	5.726E+0	9.304E+0
-1.330E-1	5.768E+0	9.300E+0
-1.346E-1	5.872E+0	9.352E+0
-1.378E-1	5.765E+0	9.255E+0
-1.346E-1	5.833E+0	9.343E+0
-1.313E-1	5.781E+0	9.239E+0
-1.378E-1	5.823E+0	9.284E+0
-1.362E-1	5.865E+0	9.310E+0
-1.346E-1	5.839E+0	9.177E+0
-1.346E-1	5.794E+0	9.229E+0
-1.411E-1	5.800E+0	9.339E+0
-1.395E-1	5.774E+0	9.223E+0
-1.313E-1	5.645E+0	9.258E+0
-1.330E-1	5.816E+0	9.258E+0
-1.362E-1	5.839E+0	9.284E+0
-1.395E-1	5.888E+0	9.346E+0
-1.346E-1	5.920E+0	9.365E+0
-1.313E-1	5.894E+0	9.313E+0
-1.378E-1	5.907E+0	9.378E+0
-1.395E-1	5.810E+0	9.336E+0
-1.330E-1	5.739E+0	9.323E+0
-1.346E-1	5.862E+0	9.297E+0
-1.411E-1	5.797E+0	9.326E+0
-1.411E-1	5.758E+0	9.336E+0
-1.362E-1	5.868E+0	9.336E+0
-1.346E-1	5.752E+0	9.310E+0
-1.378E-1	5.842E+0	9.297E+0
-1.411E-1	5.791E+0	9.336E+0
-1.330E-1	5.849E+0	9.239E+0
-1.362E-1	5.800E+0	9.232E+0
-1.395E-1	5.784E+0	9.391E+0
-1.395E-1	5.833E+0	9.216E+0
-1.346E-1	5.826E+0	9.142E+0
-1.362E-1	5.765E+0	9.372E+0
-1.395E-1	5.868E+0	9.323E+0
-1.395E-1	5.768E+0	9.346E+0
-1.362E-1	5.742E+0	9.291E+0
-1.346E-1	5.810E+0	9.310E+0
-1.395E-1	5.875E+0	9.262E+0
-1.395E-1	5.732E+0	9.284E+0
-1.330E-1	5.875E+0	9.265E+0
-1.330E-1	5.722E+0	9.232E+0
-1.362E-1	5.865E+0	9.330E+0
-1.378E-1	5.778E+0	9.336E+0
-1.330E-1	5.875E+0	9.330E+0
-1.346E-1	5.826E+0	9.265E+0
-1.346E-1	5.917E+0	9.187E+0
-1.395E-1	5.807E+0	9.203E+0
-1.362E-1	5.807E+0	9.300E+0
-1.330E-1	5.690E+0	9.190E+0
-1.362E-1	5.878E+0	9.385E+0
-1.362E-1	5.855E+0	9.200E+0
-1.346E-1	5.797E+0	9.398E+0
-1.330E-1	5.839E+0	9.226E+0
-1.395E-1	5.859E+0	9.326E+0
-1.378E-1	5.878E+0	9.307E+0
-1.346E-1	5.791E+0	9.346E+0
-1.346E-1	5.855E+0	9.236E+0
-1.378E-1	5.719E+0	9.239E+0
-1.378E-1	5.881E+0	9.229E+0
-1.346E-1	5.826E+0	9.326E+0
-1.362E-1	5.855E+0	9.417E+0
-1.362E-1	5.752E+0	9.206E+0
-1.411E-1	5.755E+0	9.326E+0
-1.346E-1	5.859E+0	9.262E+0
-1.330E-1	5.816E+0	9.300E+0
-1.362E-1	5.752E+0	9.333E+0
-1.378E-1	5.803E+0	9.167E+0
-1.362E-1	5.726E+0	9.414E+0
-1.330E-1	5.826E+0	9.232E+0
-1.378E-1	5.865E+0	9.271E+0
-1.378E-1	5.739E+0	9.297E+0
-1.330E-1	5.787E+0	9.291E+0
-1.346E-1	5.898E+0	9.226E+0
-1.378E-1	5.849E+0	9.330E+0
-1.362E-1	5.778E+0	9.164E+0
-1.346E-1	5.693E+0	9.210E+0
-1.297E-1	5.803E+0	9.281E+0
-1.378E-1	5.761E+0	9.291E+0
-1.362E-1	5.852E+0	9.219E+0
-1.362E-1	5.813E+0	9.258E+0
-1.346E-1	5.807E+0	9.395E+0
-1.378E-1	5.833E+0	9.245E+0
-1.395E-1	5.875E+0	9.408E+0
-1.378E-1	5.888E+0	9.239E+0
-1.346E-1	5.911E+0	9.304E+0
-1.362E-1	5.768E+0	9.239E+0
-1.395E-1	5.842E+0	9.304E+0
-1.395E-1	5.778E+0	9.320E+0
-1.378E-1	5.823E+0	9.245E+0
-1.362E-1	5.872E+0	9.216E+0
-1.395E-1	5.846E+0	9.411E+0
-1.378E-1	5.755E+0	9.265E+0
-1.346E-1	5.781E+0	9.216E+0
-1.395E-1	5.810E+0	9.326E+0
-1.395E-1	5.826E+0	9.336E+0
-1.346E-1	5.696E+0	9.349E+0
-1.330E-1	5.784E+0	9.362E+0
-1.378E-1	5.807E+0	9.200E+0
-1.395E-1	5.885E+0	9.365E+0
-1.346E-1	5.803E+0	9.330E+0
-1.362E-1	5.930E+0	9.271E+0
-1.378E-1	5.781E+0	9.336E+0
-1.362E-1	5.784E+0	9.287E+0
-1.362E-1	5.748E+0	9.395E+0
-1.362E-1	5.826E+0	9.323E+0
-1.362E-1	5.891E+0	9.320E+0
-1.395E-1	5.765E+0	9.382E+0
-1.330E-1	5.803E+0	9.294E+0
-1.362E-1	5.836E+0	9.287E+0
-1.362E-1	5.839E+0	9.255E+0
-1.395E-1	5.829E+0	9.245E+0
-1.330E-1	5.901E+0	9.232E+0
-1.362E-1	5.855E+0	9.232E+0
-1.362E-1	5.752E+0	9.226E+0
-1.378E-1	5.797E+0	9.297E+0
-1.330E-1	5.768E+0	9.287E+0
-1.346E-1	5.901E+0	9.278E+0
-1.362E-1	5.836E+0	9.313E+0
-1.395E-1	5.807E+0	9.326E+0
-1.362E-1	5.966E+0	9.291E+0
-1.346E-1	5.719E+0	9.281E+0
-1.395E-1	5.888E+0	9.300E+0
-1.378E-1	5.846E+0	9.372E+0
-1.346E-1	5.894E+0	9.271E+0
-1.330E-1	5.810E+0	9.300E+0
-1.395E-1	5.794E+0	9.177E+0
-1.395E-1	5.794E+0	9.203E+0
-1.330E-1	5.758E+0	9.300E+0
-1.330E-1	5.823E+0	9.122E+0
-1.378E-1	5.784E+0	9.388E+0
-1.378E-1	5.855E+0	9.219E+0
-1.313E-1	5.771E+0	9.268E+0
-1.362E-1	5.813E+0	9.365E+0
-1.378E-1	5.761E+0	9.352E+0
-1.395E-1	5.803E+0	9.249E+0
-1.362E-1	5.936E+0	9.291E+0
-1.362E-1	5.836E+0	9.395E+0
-1.378E-1	5.826E+0	9.294E+0
-1.395E-1	5.807E+0	9.242E+0
-1.346E-1	5.842E+0	9.242E+0
-1.330E-1	5.813E+0	9.398E+0
-1.362E-1	5.726E+0	9.200E+0
-1.362E-1	5.735E+0	9.210E+0
-1.330E-1	5.933E+0	9.356E+0
-1.346E-1	5.803E+0	9.369E+0
-1.395E-1	5.778E+0	9.362E+0
-1.411E-1	5.839E+0	9.411E+0
-1.346E-1	5.745E+0	9.323E+0
-1.346E-1	5.859E+0	9.255E+0
-1.378E-1	5.833E+0	9.278E+0
-1.395E-1	5.755E+0	9.291E+0
-1.313E-1	5.816E+0	9.385E+0
-1.362E-1	5.791E+0	9.271E+0
-1.378E-1	5.800E+0	9.343E+0
-1.362E-1	5.855E+0	9.433E+0
-1.346E-1	5.816E+0	9.300E+0
-1.362E-1	5.745E+0	9.378E+0
-1.395E-1	5.758E+0	9.223E+0
-1.427E-1	5.829E+0	9.356E+0
-1.346E-1	5.833E+0	9.420E+0
-1.346E-1	5.794E+0	9.313E+0
-1.395E-1	5.674E+0	9.268E+0
-1.378E-1	5.781E+0	9.216E+0
-1.313E-1	5.901E+0	9.249E+0
-1.346E-1	5.823E+0	9.346E+0
-1.378E-1	5.794E+0	9.223E+0
-1.378E-1	5.765E+0	9.326E+0
-1.313E-1	5.787E+0	9.382E+0
-1.330E-1	5.800E+0	9.213E+0
-1.395E-1	5.878E+0	9.171E+0
-1.395E-1	5.810E+0	9.239E+0
-1.362E-1	5.875E+0	9.356E+0
-1.346E-1	5.654E+0	9.167E+0
-1.395E-1	5.732E+0	9.323E+0
-1.411E-1	5.735E+0	9.239E+0
-1.346E-1	5.949E+0	9.275E+0
-1.330E-1	5.771E+0	9.200E+0
-1.378E-1	5.891E+0	9.362E+0
-1.378E-1	5.888E+0	9.330E+0
-1.378E-1	5.862E+0	9.300E+0
-1.378E-1	5.797E+0	9.242E+0
-1.378E-1	5.745E+0	9.287E+0
-1.395E-1	5.735E+0	9.268E+0
-1.346E-1	5.791E+0	9.099E+0
-1.362E-1	5.807E+0	9.252E+0
-1.378E-1	5.706E+0	9.255E+0
-1.395E-1	5.816E+0	9.278E+0
-1.346E-1	5.797E+0	9.239E+0
-1.346E-1	5.778E+0	9.294E+0
-1.362E-1	5.813E+0	9.236E+0
-1.378E-1	5.875E+0	9.320E+0
-1.346E-1	5.842E+0	9.268E+0
-1.346E-1	5.771E+0	9.252E+0
-1.378E-1	5.765E+0	9.304E+0
-1.395E-1	5.794E+0	9.245E+0
-1.362E-1	5.833E+0	9.323E+0
-1.362E-1	5.855E+0	9.265E+0
-1.362E-1	5.765E+0	9.284E+0
-1.378E-1	5.803E+0	9.284E+0
-1.346E-1	5.739E+0	9.223E+0
-1.346E-1	5.797E+0	9.424E+0
-1.378E-1	5.742E+0	9.300E+0
-1.411E-1	5.781E+0	9.343E+0
-1.362E-1	5.794E+0	9.346E+0
-1.346E-1	5.735E+0	9.356E+0
-1.395E-1	5.755E+0	9.408E+0
-1.362E-1	5.794E+0	9.346E+0
-1.346E-1	5.839E+0	9.232E+0
-1.346E-1	5.706E+0	9.255E+0
-1.395E-1	5.771E+0	9.372E+0
-1.411E-1	5.771E+0	9.294E+0
-1.346E-1	5.729E+0	9.294E+0
-1.346E-1	5.761E+0	9.300E+0
-1.362E-1	5.862E+0	9.187E+0
-1.378E-1	5.778E+0	9.362E+0
-1.362E-1	5.829E+0	9.414E+0
-1.346E-1	5.888E+0	9.255E+0
-1.378E-1	5.859E+0	9.278E+0
-1.395E-1	5.794E+0	9.459E+0
-1.362E-1	5.885E+0	9.239E+0
-1.362E-1	5.716E+0	9.395E+0
-1.395E-1	5.794E+0	9.336E+0
-1.378E-1	5.943E+0	9.284E+0
-1.346E-1	5.875E+0	9.216E+0
-1.362E-1	5.901E+0	9.401E+0
-1.362E-1	5.875E+0	9.343E+0
-1.395E-1	5.823E+0	9.275E+0
-1.346E-1	5.816E+0	9.313E+0
-1.346E-1	5.797E+0	9.313E+0
-1.362E-1	5.765E+0	9.310E+0
-1.378E-1	5.842E+0	9.398E+0
-1.378E-1	5.687E+0	9.278E+0
-1.362E-1	5.781E+0	9.190E+0
-1.378E-1	5.739E+0	9.197E+0
-1.395E-1	5.820E+0	9.252E+0
-1.346E-1	5.839E+0	9.310E+0
-1.346E-1	5.745E+0	9.245E+0
-1.362E-1	5.810E+0	9.232E+0
-1.395E-1	5.739E+0	9.252E+0
-1.313E-1	5.787E+0	9.252E+0
-1.346E-1	5.839E+0	9.317E+0
-1.395E-1	5.771E+0	9.236E+0
-1.378E-1	5.820E+0	9.330E+0
-1.362E-1	5.774E+0	9.203E+0
-1.330E-1	5.940E+0	9.213E+0
-1.395E-1	5.791E+0	9.278E+0
-1.395E-1	5.755E+0	9.372E+0
-1.362E-1	5.868E+0	9.164E+0
-1.346E-1	5.745E+0	9.262E+0
-1.395E-1	5.729E+0	9.362E+0
-1.378E-1	5.904E+0	9.249E+0
-1.395E-1	5.898E+0	9.226E+0
-1.346E-1	5.829E+0	9.317E+0
-1.395E-1	5.774E+0	9.223E+0
-1.378E-1	5.800E+0	9.375E+0
-1.378E-1	5.842E+0	9.203E+0
-1.362E-1	5.842E+0	9.167E+0
-1.395E-1	5.836E+0	9.242E+0
-1.411E-1	5.696E+0	9.313E+0
-1.346E-1	5.846E+0	9.284E+0
-1.330E-1	5.807E+0	9.281E+0
-1.411E-1	5.878E+0	9.223E+0
-1.427E-1	5.778E+0	9.310E+0
-1.362E-1	5.690E+0	9.262E+0
-1.362E-1	5.885E+0	9.275E+0
-1.395E-1	5.813E+0	9.365E+0
-1.395E-1	5.917E+0	9.284E+0
-1.346E-1	5.813E+0	9.378E+0
-1.362E-1	5.803E+0	9.278E+0
-1.395E-1	5.859E+0	9.281E+0
-1.427E-1	5.807E+0	9.226E+0
-1.330E-1	5.748E+0	9.245E+0
-1.346E-1	5.872E+0	9.203E+0
-1.395E-1	5.820E+0	9.223E+0
-1.411E-1	5.768E+0	9.320E+0
-1.346E-1	5.849E+0	9.262E+0
-1.330E-1	5.823E+0	9.242E+0
-1.411E-1	5.755E+0	9.291E+0
-1.378E-1	5.826E+0	9.320E+0
-1.346E-1	5.794E+0	9.193E+0
-1.378E-1	5.745E+0	9.135E+0
-1.395E-1	5.836E+0	9.161E+0
-1.378E-1	5.868E+0	9.268E+0
-1.346E-1	5.791E+0	9.320E+0
-1.330E-1	5.836E+0	9.323E+0
-1.362E-1	5.885E+0	9.216E+0
-1.395E-1	5.774E+0	9.294E+0
-1.346E-1	5.732E+0	9.291E+0
-1.346E-1	5.943E+0	9.206E+0
-1.378E-1	5.920E+0	9.203E+0
-1.395E-1	5.862E+0	9.271E+0
-1.378E-1	5.755E+0	9.385E+0
-1.346E-1	5.781E+0	9.242E+0
-1.378E-1	5.768E+0	9.197E+0
-1.378E-1	5.833E+0	9.232E+0
-1.346E-1	5.745E+0	9.236E+0
-1.330E-1	5.885E+0	9.330E+0
-1.395E-1	5.735E+0	9.210E+0
-1.395E-1	5.833E+0	9.258E+0
-1.346E-1	5.875E+0	9.365E+0
-1.362E-1	5.875E+0	9.291E+0
-1.411E-1	5.761E+0	9.180E+0
-1.411E-1	5.709E+0	9.239E+0
-1.313E-1	5.687E+0	9.291E+0
-1.346E-1	5.849E+0	9.271E+0
-1.362E-1	5.813E+0	9.232E+0
-1.411E-1	5.752E+0	9.187E+0
-1.346E-1	5.833E+0	9.252E+0
-1.346E-1	5.888E+0	9.291E+0
-1.411E-1	5.758E+0	9.320E+0
-1.378E-1	5.872E+0	9.174E+0
-1.362E-1	5.794E+0	9.310E+0
-1.330E-1	5.904E+0	9.216E+0
-1.395E-1	5.885E+0	9.242E+0
-1.411E-1	5.803E+0	9.239E+0
-1.346E-1	5.885E+0	9.262E+0
-1.378E-1	5.820E+0	9.284E+0
-1.395E-1	5.862E+0	9.265E+0
-1.395E-1	5.739E+0	9.271E+0
-1.346E-1	5.826E+0	9.268E+0
-1.313E-1	5.745E+0	9.330E+0
-1.378E-1	5.820E+0	9.210E+0
-1.411E-1	5.729E+0	9.190E+0
-1.378E-1	5.781E+0	9.372E+0
-1.362E-1	5.755E+0	9.297E+0
-1.395E-1	5.797E+0	9.330E+0
-1.395E-1	5.739E+0	9.284E+0
-1.330E-1	5.829E+0	9.294E+0
-1.362E-1	5.878E+0	9.242E+0
-1.378E-1	5.907E+0	9.320E+0
-1.411E-1	5.885E+0	9.255E+0
-1.362E-1	5.846E+0	9.213E+0
-1.346E-1	5.778E+0	9.339E+0
-1.395E-1	5.826E+0	9.271E+0
-1.395E-1	5.816E+0	9.203E+0
-1.313E-1	5.797E+0	9.219E+0
-1.346E-1	5.878E+0	9.216E+0
-1.411E-1	5.797E+0	9.362E+0
-1.395E-1	5.807E+0	9.239E+0
-1.346E-1	5.719E+0	9.375E+0
-1.362E-1	5.803E+0	9.216E+0
-1.346E-1	5.803E+0	9.203E+0
-1.395E-1	5.687E+0	9.210E+0
-1.346E-1	5.703E+0	9.326E+0
-1.346E-1	5.729E+0	9.323E+0
-1.395E-1	5.839E+0	9.291E+0
-1.378E-1	5.875E+0	9.275E+0
-1.378E-1	5.836E+0	9.346E+0
-1.346E-1	5.784E+0	9.271E+0
-1.362E-1	5.816E+0	9.365E+0
-1.411E-1	5.778E+0	9.229E+0
-1.346E-1	5.739E+0	9.297E+0
-1.330E-1	5.862E+0	9.226E+0
-1.395E-1	5.852E+0	9.294E+0
-1.395E-1	5.765E+0	9.236E+0
-1.378E-1	5.771E+0	9.206E+0
-1.362E-1	5.739E+0	9.174E+0
-1.427E-1	5.807E+0	9.164E+0
-1.395E-1	5.849E+0	9.278E+0
-1.346E-1	5.813E+0	9.200E+0
-1.346E-1	5.800E+0	9.408E+0
-1.378E-1	5.800E+0	9.236E+0
-1.395E-1	5.774E+0	9.174E+0
-1.378E-1	5.829E+0	9.177E+0
-1.330E-1	5.810E+0	9.142E+0
-1.395E-1	5.803E+0	9.245E+0
-1.411E-1	5.859E+0	9.275E+0
-1.362E-1	5.774E+0	9.320E+0
-1.362E-1	5.732E+0	9.232E+0
-1.395E-1	5.784E+0	9.294E+0
-1.395E-1	5.748E+0	9.206E+0
-1.346E-1	5.758E+0	9.174E+0
-1.362E-1	5.865E+0	9.336E+0
-1.411E-1	5.826E+0	9.278E+0
-1.411E-1	5.771E+0	9.333E+0
-1.346E-1	5.829E+0	9.268E+0
-1.362E-1	5.842E+0	9.323E+0
-1.395E-1	5.726E+0	9.255E+0
-1.411E-1	5.722E+0	9.216E+0
-1.346E-1	5.826E+0	9.326E+0
-1.362E-1	5.833E+0	9.404E+0
-1.378E-1	5.787E+0	9.294E+0
-1.427E-1	5.872E+0	9.294E+0
-1.362E-1	5.787E+0	9.236E+0
-1.362E-1	5.768E+0	9.236E+0
-1.378E-1	5.781E+0	9.294E+0
-1.395E-1	5.888E+0	9.255E+0
-1.346E-1	5.771E+0	9.180E+0
-1.362E-1	5.771E+0	9.287E+0
-1.395E-1	5.791E+0	9.326E+0
-1.427E-1	5.829E+0	9.252E+0
-1.330E-1	5.771E+0	9.281E+0
-1.346E-1	5.891E+0	9.304E+0
-1.378E-1	5.833E+0	9.271E+0
-1.395E-1	5.742E+0	9.200E+0
-1.362E-1	5.816E+0	9.184E+0
-1.362E-1	5.774E+0	9.320E+0
-1.395E-1	5.803E+0	9.336E+0
-1.427E-1	5.836E+0	9.359E+0
-1.346E-1	5.810E+0	9.320E+0
-1.362E-1	5.771E+0	9.336E+0
-1.411E-1	5.872E+0	9.219E+0
-1.395E-1	5.742E+0	9.330E+0
-1.330E-1	5.800E+0	9.229E+0
-1.346E-1	5.855E+0	9.232E+0
-1.378E-1	5.852E+0	9.262E+0
-1.427E-1	5.829E+0	9.242E+0
-1.346E-1	5.778E+0	9.184E+0
-1.378E-1	5.852E+0	9.232E+0
-1.395E-1	5.781E+0	9.252E+0
-1.378E-1	5.774E+0	9.284E+0
-1.346E-1	5.816E+0	9.242E+0
-1.362E-1	5.904E+0	9.300E+0
-1.378E-1	5.791E+0	9.171E+0
-1.395E-1	5.784E+0	9.210E+0
-1.362E-1	5.836E+0	9.187E+0
-1.346E-1	5.797E+0	9.307E+0
-1.395E-1	5.810E+0	9.177E+0
-1.411E-1	5.768E+0	9.249E+0
-1.346E-1	5.778E+0	9.200E+0
-1.362E-1	5.800E+0	9.236E+0
-1.378E-1	5.755E+0	9.142E+0
-1.378E-1	5.735E+0	9.116E+0
-1.346E-1	5.787E+0	9.252E+0
-1.346E-1	5.820E+0	9.223E+0
-1.395E-1	5.872E+0	9.236E+0
-1.395E-1	5.761E+0	9.213E+0
-1.346E-1	5.820E+0	9.278E+0
-1.346E-1	5.826E+0	9.281E+0
-1.395E-1	5.829E+0	9.268E+0
-1.411E-1	5.745E+0	9.326E+0
-1.346E-1	5.823E+0	9.291E+0
-1.362E-1	5.803E+0	9.226E+0
-1.427E-1	5.703E+0	9.300E+0
-1.395E-1	5.836E+0	9.242E+0
-1.313E-1	5.765E+0	9.297E+0
-1.378E-1	5.745E+0	9.291E+0
-1.395E-1	5.820E+0	9.294E+0
-1.411E-1	5.719E+0	9.223E+0
-1.346E-1	5.739E+0	9.210E+0
-1.346E-1	5.784E+0	9.271E+0
-1.395E-1	5.771E+0	9.161E+0
-1.395E-1	5.833E+0	9.307E+0
-1.346E-1	5.787E+0	9.223E+0
-1.378E-1	5.829E+0	9.362E+0
-1.395E-1	5.745E+0	9.219E+0
-1.411E-1	5.813E+0	9.369E+0
-1.362E-1	5.813E+0	9.359E+0
-1.346E-1	5.839E+0	9.236E+0
-1.427E-1	5.719E+0	9.236E+0
-1.427E-1	5.787E+0	9.255E+0
-1.346E-1	5.862E+0	9.271E+0
-1.362E-1	5.774E+0	9.245E+0
-1.411E-1	5.791E+0	9.239E+0
-1.395E-1	5.829E+0	9.310E+0
-1.362E-1	5.794E+0	9.333E+0
-1.378E-1	5.885E+0	9.216E+0
-1.362E-1	5.781E+0	9.294E+0
-1.378E-1	5.898E+0	9.180E+0
-1.378E-1	5.823E+0	9.262E+0
-1.330E-1	5.784E+0	9.138E+0
-1.395E-1	5.784E+0	9.193E+0
-1.395E-1	5.803E+0	9.223E+0
-1.362E-1	5.859E+0	9.242E+0
-1.378E-1	5.787E+0	9.249E+0
-1.411E-1	5.885E+0	9.213E+0
-1.427E-1	5.820E+0	9.333E+0
-1.330E-1	5.911E+0	9.307E+0
-1.362E-1	5.816E+0	9.161E+0
-1.411E-1	5.813E+0	9.430E+0
-1.395E-1	5.781E+0	9.304E+0
-1.362E-1	5.904E+0	9.304E+0
-1.378E-1	5.885E+0	9.200E+0
-1.378E-1	5.709E+0	9.362E+0
-1.378E-1	5.849E+0	9.174E+0
-1.346E-1	5.794E+0	9.138E+0
-1.378E-1	5.774E+0	9.193E+0
-1.378E-1	5.807E+0	9.304E+0
-1.378E-1	5.791E+0	9.275E+0
-1.362E-1	5.803E+0	9.297E+0
-1.395E-1	5.774E+0	9.219E+0
-1.395E-1	5.846E+0	9.352E+0
-1.395E-1	5.826E+0	9.359E+0
-1.378E-1	5.855E+0	9.206E+0
-1.362E-1	5.833E+0	9.219E+0
-1.395E-1	5.752E+0	9.375E+0
-1.411E-1	5.794E+0	9.174E+0
-1.330E-1	5.823E+0	9.304E+0
-1.362E-1	5.820E+0	9.112E+0
-1.395E-1	5.778E+0	9.265E+0
-1.411E-1	5.755E+0	9.258E+0
-1.362E-1	5.885E+0	9.242E+0
-1.362E-1	5.803E+0	9.278E+0
-1.411E-1	5.774E+0	9.372E+0
-1.411E-1	5.842E+0	9.223E+0
-1.346E-1	5.774E+0	9.300E+0
-1.362E-1	5.784E+0	9.352E+0
-1.411E-1	5.774E+0	9.148E+0
-1.395E-1	5.703E+0	9.265E+0
-1.362E-1	5.765E+0	9.249E+0
-1.362E-1	5.885E+0	9.278E+0
-1.411E-1	5.739E+0	9.352E+0
-1.395E-1	5.836E+0	9.268E+0
-1.346E-1	5.696E+0	9.281E+0
-1.346E-1	5.803E+0	9.304E+0
-1.395E-1	5.755E+0	9.320E+0
-1.411E-1	5.745E+0	9.258E+0
-1.362E-1	5.852E+0	9.245E+0
-1.362E-1	5.855E+0	9.099E+0
-1.362E-1	5.800E+0	9.278E+0
-1.395E-1	5.781E+0	9.255E+0
-1.346E-1	5.794E+0	9.219E+0
-1.362E-1	5.778E+0	9.252E+0
-1.395E-1	5.810E+0	9.300E+0
-1.411E-1	5.803E+0	9.262E+0
-1.362E-1	5.816E+0	9.313E+0
-1.346E-1	5.768E+0	9.310E+0
-1.395E-1	5.765E+0	9.300E+0
-1.378E-1	5.787E+0	9.304E+0
-1.362E-1	5.794E+0	9.154E+0
-1.378E-1	5.891E+0	9.275E+0
-1.395E-1	5.829E+0	9.171E+0
-1.395E-1	5.774E+0	9.313E+0
-1.362E-1	5.891E+0	9.362E+0
-1.362E-1	5.803E+0	9.236E+0
-1.427E-1	5.816E+0	9.203E+0
-1.427E-1	5.755E+0	9.213E+0
-1.362E-1	5.771E+0	9.200E+0
-1.346E-1	5.846E+0	9.171E+0
-1.411E-1	5.810E+0	9.219E+0
-1.395E-1	5.868E+0	9.106E+0
-1.346E-1	5.768E+0	9.258E+0
-1.362E-1	5.813E+0	9.258E+0
-1.395E-1	5.768E+0	9.249E+0
-1.378E-1	5.898E+0	9.281E+0
-1.362E-1	5.761E+0	9.258E+0
-1.378E-1	5.803E+0	9.252E+0
-1.395E-1	5.739E+0	9.210E+0
-1.411E-1	5.810E+0	9.245E+0
-1.362E-1	5.836E+0	9.245E+0
-1.346E-1	5.784E+0	9.249E+0
-1.378E-1	5.774E+0	9.245E+0
-1.378E-1	5.872E+0	9.339E+0
-1.346E-1	5.794E+0	9.236E+0
-1.346E-1	5.768E+0	9.356E+0
-1.395E-1	5.778E+0	9.278E+0
-1.411E-1	5.898E+0	9.307E+0
-1.378E-1	5.813E+0	9.362E+0
-1.378E-1	5.820E+0	9.197E+0
-1.378E-1	5.849E+0	9.281E+0
-1.411E-1	5.735E+0	9.271E+0
-1.346E-1	5.781E+0	9.265E+0
-1.395E-1	5.803E+0	9.200E+0
-1.378E-1	5.820E+0	9.239E+0
-1.411E-1	5.722E+0	9.129E+0
-1.346E-1	5.820E+0	9.219E+0
-1.346E-1	5.765E+0	9.323E+0
-1.362E-1	5.758E+0	9.229E+0
-1.395E-1	5.774E+0	9.180E+0
-1.346E-1	5.885E+0	9.210E+0
-1.346E-1	5.787E+0	9.245E+0
-1.378E-1	5.781E+0	9.245E+0
-1.395E-1	5.898E+0	9.245E+0
-1.346E-1	5.703E+0	9.294E+0
-1.362E-1	5.829E+0	9.430E+0
-1.395E-1	5.774E+0	9.187E+0
-1.395E-1	5.784E+0	9.362E+0
-1.346E-1	5.842E+0	9.184E+0
-1.362E-1	5.778E+0	9.229E+0
-1.346E-1	5.936E+0	9.284E+0
-1.427E-1	5.816E+0	9.333E+0
-1.346E-1	5.833E+0	9.323E+0
-1.395E-1	5.742E+0	9.142E+0
-1.378E-1	5.842E+0	9.249E+0
-1.411E-1	5.781E+0	9.300E+0
-1.362E-1	5.735E+0	9.177E+0
-1.346E-1	5.859E+0	9.323E+0
-1.346E-1	5.791E+0	9.148E+0
-1.411E-1	5.774E+0	9.177E+0
-1.346E-1	5.914E+0	9.262E+0
-1.346E-1	5.755E+0	9.180E+0
-1.395E-1	5.794E+0	9.142E+0
-1.378E-1	5.787E+0	9.213E+0
-1.378E-1	5.881E+0	9.190E+0
-1.362E-1	5.855E+0	9.249E+0
-1.395E-1	5.842E+0	9.164E+0
-1.395E-1	5.842E+0	9.135E+0
-1.378E-1	5.752E+0	9.255E+0
-1.362E-1	5.878E+0	9.391E+0
-1.411E-1	5.914E+0	9.275E+0
-1.427E-1	5.936E+0	9.242E+0
-1.362E-1	5.875E+0	9.206E+0
-1.362E-1	5.833E+0	9.184E+0
-1.378E-1	5.836E+0	9.226E+0
-1.378E-1	5.813E+0	9.151E+0
-1.378E-1	5.842E+0	9.151E+0
-1.378E-1	5.696E+0	9.200E+0
-1.411E-1	5.885E+0	9.255E+0
-1.411E-1	5.826E+0	9.284E+0
-1.362E-1	5.803E+0	9.236E+0
-1.362E-1	5.872E+0	9.252E+0
-1.395E-1	5.807E+0	9.268E+0
-1.427E-1	5.778E+0	9.265E+0
-1.378E-1	5.791E+0	9.197E+0
-1.378E-1	5.868E+0	9.281E+0
-1.378E-1	5.810E+0	9.187E+0
-1.411E-1	5.803E+0	9.313E+0
-1.362E-1	5.816E+0	9.145E+0
-1.346E-1	5.729E+0	9.310E+0
-1.395E-1	5.713E+0	9.323E+0
-1.395E-1	5.881E+0	9.287E+0
-1.362E-1	5.748E+0	9.326E+0
-1.346E-1	5.771E+0	9.132E+0
-1.411E-1	5.829E+0	9.297E+0
-1.378E-1	5.839E+0	9.300E+0
-1.362E-1	5.748E+0	9.258E+0
-1.330E-1	5.800E+0	9.420E+0
-1.411E-1	5.862E+0	9.229E+0
-1.395E-1	5.813E+0	9.333E+0
-1.346E-1	5.748E+0	9.239E+0
-1.362E-1	5.797E+0	9.262E+0
-1.395E-1	5.784E+0	9.268E+0
-1.395E-1	5.803E+0	9.216E+0
-1.346E-1	5.839E+0	9.090E+0
-1.330E-1	5.807E+0	9.271E+0
-1.395E-1	5.846E+0	9.190E+0
-1.395E-1	5.729E+0	9.252E+0
-1.346E-1	5.803E+0	9.161E+0
-1.362E-1	5.839E+0	9.226E+0
-1.395E-1	5.722E+0	9.258E+0
-1.395E-1	5.859E+0	9.229E+0
-1.362E-1	5.807E+0	9.352E+0
-1.346E-1	5.683E+0	9.349E+0
-1.395E-1	5.778E+0	9.197E+0
-1.395E-1	5.810E+0	9.255E+0
-1.362E-1	5.771E+0	9.300E+0
-1.362E-1	5.726E+0	9.184E+0
-1.395E-1	5.768E+0	9.109E+0
-1.378E-1	5.722E+0	9.317E+0
-1.378E-1	5.846E+0	9.291E+0
-1.346E-1	5.774E+0	9.190E+0
-1.411E-1	5.797E+0	9.245E+0
-1.395E-1	5.797E+0	9.320E+0
-1.346E-1	5.748E+0	9.287E+0
-1.346E-1	5.722E+0	9.174E+0
-1.411E-1	5.748E+0	9.184E+0
-1.395E-1	5.829E+0	9.258E+0
-1.378E-1	5.791E+0	9.313E+0
-1.346E-1	5.810E+0	9.216E+0
-1.411E-1	5.820E+0	9.268E+0
-1.395E-1	5.719E+0	9.236E+0
-1.378E-1	5.739E+0	9.343E+0
-1.330E-1	5.829E+0	9.184E+0
-1.395E-1	5.816E+0	9.352E+0
-1.378E-1	5.791E+0	9.255E+0
-1.346E-1	5.787E+0	9.216E+0
-1.346E-1	5.885E+0	9.304E+0
-1.378E-1	5.771E+0	9.359E+0
-1.427E-1	5.859E+0	9.187E+0
-1.362E-1	5.820E+0	9.145E+0
-1.378E-1	5.859E+0	9.187E+0
-1.411E-1	5.816E+0	9.245E+0
-1.411E-1	5.755E+0	9.216E+0
-1.362E-1	5.842E+0	9.320E+0
-1.346E-1	5.742E+0	9.287E+0
-1.395E-1	5.865E+0	9.216E+0
-1.427E-1	5.875E+0	9.378E+0
-1.362E-1	5.774E+0	9.284E+0
-1.378E-1	5.881E+0	9.304E+0
-1.395E-1	5.787E+0	9.129E+0
-1.411E-1	5.862E+0	9.284E+0
-1.346E-1	5.800E+0	9.203E+0
-1.378E-1	5.875E+0	9.213E+0
-1.411E-1	5.810E+0	9.249E+0
-1.395E-1	5.816E+0	9.291E+0
-1.378E-1	5.677E+0	9.281E+0
-1.378E-1	5.742E+0	9.294E+0
-1.411E-1	5.878E+0	9.219E+0
-1.427E-1	5.846E+0	9.187E+0
-1.346E-1	5.729E+0	9.262E+0
-1.378E-1	5.904E+0	9.158E+0
-1.411E-1	5.846E+0	9.210E+0
-1.395E-1	5.748E+0	9.242E+0
-1.362E-1	5.797E+0	9.313E+0
-1.362E-1	5.868E+0	9.197E+0
-1.362E-1	5.732E+0	9.310E+0
-1.411E-1	5.881E+0	9.223E+0
-1.362E-1	5.826E+0	9.294E+0
-1.362E-1	5.816E+0	9.268E+0
-1.395E-1	5.803E+0	9.339E+0
-1.395E-1	5.829E+0	9.271E+0
-1.378E-1	5.745E+0	9.174E+0
-1.378E-1	5.722E+0	9.151E+0
-1.395E-1	5.791E+0	9.206E+0
-1.378E-1	5.842E+0	9.265E+0
-1.378E-1	5.894E+0	9.265E+0
-1.378E-1	5.794E+0	9.216E+0
-1.378E-1	5.654E+0	9.213E+0
-1.395E-1	5.816E+0	9.271E+0
-1.346E-1	5.826E+0	9.135E+0
-1.362E-1	5.820E+0	9.203E+0
-1.378E-1	5.774E+0	9.265E+0
-1.427E-1	5.842E+0	9.343E+0
-1.362E-1	5.839E+0	9.206E+0
-1.330E-1	5.791E+0	9.255E+0
-1.411E-1	5.813E+0	9.278E+0
-1.427E-1	5.820E+0	9.372E+0
-1.378E-1	5.781E+0	9.236E+0
-1.362E-1	5.752E+0	9.132E+0
-1.411E-1	5.842E+0	9.190E+0
-1.411E-1	5.865E+0	9.154E+0
-1.362E-1	5.829E+0	9.258E+0
-1.362E-1	5.784E+0	9.284E+0
-1.411E-1	5.787E+0	9.193E+0
-1.395E-1	5.745E+0	9.216E+0
-1.395E-1	5.829E+0	9.304E+0
-1.395E-1	5.807E+0	9.278E+0
-1.411E-1	5.839E+0	9.294E+0
-1.395E-1	5.755E+0	9.158E+0
-1.395E-1	5.914E+0	9.161E+0
-1.346E-1	5.752E+0	9.249E+0
-1.395E-1	5.823E+0	9.086E+0
-1.411E-1	5.846E+0	9.281E+0
-1.362E-1	5.807E+0	9.323E+0
-1.378E-1	5.784E+0	9.255E+0
-1.411E-1	5.849E+0	9.255E+0
-1.411E-1	5.881E+0	9.223E+0
-1.362E-1	5.752E+0	9.265E+0
-1.346E-1	5.765E+0	9.275E+0
-1.378E-1	5.868E+0	9.167E+0
-1.411E-1	5.833E+0	9.281E+0
-1.346E-1	5.765E+0	9.252E+0
-1.362E-1	5.774E+0	9.177E+0
-1.395E-1	5.881E+0	9.320E+0
-1.411E-1	5.852E+0	9.197E+0
-1.362E-1	5.781E+0	9.239E+0
-1.346E-1	5.810E+0	9.174E+0
-1.411E-1	5.833E+0	9.297E+0
-1.411E-1	5.742E+0	9.252E+0
-1.362E-1	5.888E+0	9.349E+0
-1.378E-1	5.823E+0	9.242E+0
-1.411E-1	5.794E+0	9.184E+0
-1.411E-1	5.768E+0	9.229E+0
-1.346E-1	5.726E+0	9.177E+0
-1.378E-1	5.722E+0	9.245E+0
-1.411E-1	5.632E+0	9.268E+0
-1.427E-1	5.810E+0	9.219E+0
-1.395E-1	5.810E+0	9.184E+0
-1.378E-1	5.820E+0	9.291E+0
-1.395E-1	5.758E+0	9.359E+0
-1.411E-1	5.716E+0	9.258E+0
-1.346E-1	5.862E+0	9.369E+0
-1.362E-1	5.859E+0	9.297E+0
-1.378E-1	5.803E+0	9.265E+0
-1.411E-1	5.816E+0	9.323E+0
-1.362E-1	5.862E+0	9.245E+0
-1.362E-1	5.813E+0	9.291E+0
-1.395E-1	5.752E+0	9.304E+0
-1.378E-1	5.823E+0	9.161E+0
-1.378E-1	5.849E+0	9.378E+0
-1.378E-1	5.813E+0	9.249E+0
-1.427E-1	5.791E+0	9.359E+0
-1.411E-1	5.803E+0	9.252E+0
-1.362E-1	5.823E+0	9.193E+0
-1.362E-1	5.748E+0	9.304E+0
-1.395E-1	5.810E+0	9.307E+0
-1.427E-1	5.729E+0	9.151E+0
-1.362E-1	5.803E+0	9.287E+0
-1.346E-1	5.732E+0	9.245E+0
-1.395E-1	5.745E+0	9.284E+0
-1.411E-1	5.813E+0	9.216E+0
-1.362E-1	5.787E+0	9.252E+0
-1.362E-1	5.829E+0	9.275E+0
-1.411E-1	5.823E+0	9.275E+0
-1.395E-1	5.771E+0	9.291E+0
-1.362E-1	5.797E+0	9.177E+0
-1.362E-1	5.849E+0	9.255E+0
-1.411E-1	5.898E+0	9.242E+0
-1.395E-1	5.868E+0	9.122E+0
-1.378E-1	5.855E+0	9.174E+0
-1.362E-1	5.800E+0	9.281E+0
-1.427E-1	5.836E+0	9.226E+0
-1.395E-1	5.735E+0	9.265E+0
-1.378E-1	5.735E+0	9.349E+0
-1.362E-1	5.855E+0	9.229E+0
-1.411E-1	5.803E+0	9.148E+0
-1.411E-1	5.836E+0	9.187E+0
-1.362E-1	5.800E+0	9.317E+0
-1.362E-1	5.820E+0	9.174E+0
-1.395E-1	5.784E+0	9.297E+0
-1.411E-1	5.781E+0	9.313E+0
-1.378E-1	5.794E+0	9.310E+0
-1.395E-1	5.826E+0	9.313E+0
-1.411E-1	5.875E+0	9.203E+0
-1.411E-1	5.800E+0	9.265E+0
-1.362E-1	5.803E+0	9.135E+0
-1.346E-1	5.800E+0	9.090E+0
-1.378E-1	5.813E+0	9.310E+0
-1.395E-1	5.898E+0	9.232E+0
-1.378E-1	5.784E+0	9.177E+0
-1.395E-1	5.865E+0	9.122E+0
-1.427E-1	5.748E+0	9.294E+0
-1.411E-1	5.800E+0	9.223E+0
-1.378E-1	5.836E+0	9.177E+0
-1.378E-1	5.865E+0	9.265E+0
-1.411E-1	5.872E+0	9.200E+0
-1.427E-1	5.722E+0	9.154E+0
-1.362E-1	5.849E+0	9.171E+0
-1.378E-1	5.742E+0	9.249E+0
-1.411E-1	5.758E+0	9.362E+0
-1.411E-1	5.829E+0	9.252E+0
-1.362E-1	5.823E+0	9.278E+0
-1.362E-1	5.791E+0	9.239E+0
-1.395E-1	5.787E+0	9.265E+0
-1.395E-1	5.713E+0	9.326E+0
-1.362E-1	5.810E+0	9.223E+0
-1.362E-1	5.885E+0	9.313E+0
-1.395E-1	5.839E+0	9.271E+0
-1.411E-1	5.813E+0	9.294E+0
-1.378E-1	5.800E+0	9.197E+0
-1.330E-1	5.794E+0	9.320E+0
-1.378E-1	5.794E+0	9.294E+0
-1.395E-1	5.794E+0	9.151E+0
-1.395E-1	5.768E+0	9.239E+0
-1.362E-1	5.729E+0	9.326E+0
-1.395E-1	5.800E+0	9.271E+0
-1.395E-1	5.771E+0	9.203E+0
-1.346E-1	5.794E+0	9.275E+0
-1.346E-1	5.726E+0	9.242E+0
-1.411E-1	5.842E+0	9.275E+0
-1.427E-1	5.933E+0	9.229E+0
-1.378E-1	5.794E+0	9.164E+0
-1.346E-1	5.839E+0	9.249E+0
-1.378E-1	5.826E+0	9.125E+0
-1.427E-1	5.713E+0	9.226E+0
-1.362E-1	5.839E+0	9.171E+0
-1.362E-1	5.803E+0	9.245E+0
-1.411E-1	5.820E+0	9.297E+0
-1.411E-1	5.739E+0	9.187E+0
-1.330E-1	5.755E+0	9.343E+0
-1.346E-1	5.739E+0	9.287E+0
-1.411E-1	5.891E+0	9.190E+0
-1.411E-1	5.774E+0	9.275E+0
-1.346E-1	5.800E+0	9.255E+0
-1.395E-1	5.797E+0	9.223E+0
-1.395E-1	5.765E+0	9.216E+0
-1.411E-1	5.859E+0	9.258E+0
-1.378E-1	5.823E+0	9.310E+0
-1.362E-1	5.781E+0	9.193E+0
-1.427E-1	5.716E+0	9.203E+0
-1.395E-1	5.781E+0	9.294E+0
-1.362E-1	5.726E+0	9.116E+0
-1.362E-1	5.745E+0	9.265E+0
-1.395E-1	5.778E+0	9.245E+0
-1.411E-1	5.765E+0	9.310E+0
-1.362E-1	5.758E+0	9.278E+0
-1.362E-1	5.868E+0	9.187E+0
-1.411E-1	5.816E+0	9.187E+0
-1.395E-1	5.803E+0	9.096E+0
-1.362E-1	5.803E+0	9.268E+0
-1.395E-1	5.823E+0	9.164E+0
-1.411E-1	5.836E+0	9.184E+0
-1.411E-1	5.716E+0	9.213E+0
-1.411E-1	5.716E+0	9.210E+0
-1.362E-1	5.735E+0	9.317E+0
-1.395E-1	5.881E+0	9.122E+0
-1.427E-1	5.758E+0	9.223E+0
-1.362E-1	5.774E+0	9.313E+0
-1.362E-1	5.803E+0	9.086E+0
-1.395E-1	5.748E+0	9.313E+0
-1.411E-1	5.894E+0	9.180E+0
-1.395E-1	5.833E+0	9.336E+0
-1.362E-1	5.752E+0	9.236E+0
-1.395E-1	5.791E+0	9.086E+0
-1.411E-1	5.800E+0	9.239E+0
-1.362E-1	5.872E+0	9.388E+0
-1.378E-1	5.778E+0	9.343E+0
-1.427E-1	5.690E+0	9.200E+0
-1.411E-1	5.924E+0	9.271E+0
-1.362E-1	5.868E+0	9.252E+0
-1.346E-1	5.888E+0	9.226E+0
-1.395E-1	5.719E+0	9.232E+0
-1.395E-1	5.885E+0	9.249E+0
-1.395E-1	5.868E+0	9.284E+0
-1.362E-1	5.833E+0	9.258E+0
-1.427E-1	5.894E+0	9.236E+0
-1.395E-1	5.865E+0	9.167E+0
-1.362E-1	5.778E+0	9.252E+0
-1.378E-1	5.810E+0	9.300E+0
-1.395E-1	5.807E+0	9.300E+0
-1.411E-1	5.800E+0	9.206E+0
-1.362E-1	5.836E+0	9.326E+0
-1.362E-1	5.878E+0	9.339E+0
-1.411E-1	5.842E+0	9.310E+0
-1.395E-1	5.706E+0	9.193E+0
-1.346E-1	5.807E+0	9.177E+0
-1.330E-1	5.816E+0	9.229E+0
-1.411E-1	5.849E+0	9.197E+0
-1.411E-1	5.800E+0	9.265E+0
-1.395E-1	5.771E+0	9.151E+0
-1.362E-1	5.885E+0	9.229E+0
-1.411E-1	5.842E+0	9.343E+0
-1.411E-1	5.768E+0	9.232E+0
-1.362E-1	5.774E+0	9.313E+0
-1.378E-1	5.820E+0	9.245E+0
-1.411E-1	5.859E+0	9.271E+0
-1.411E-1	5.868E+0	9.323E+0
-1.330E-1	5.703E+0	9.278E+0
-1.378E-1	5.745E+0	9.333E+0
-1.395E-1	5.787E+0	9.213E+0
-1.427E-1	5.719E+0	9.171E+0
-1.346E-1	5.745E+0	9.281E+0
-1.362E-1	5.823E+0	9.206E+0
-1.427E-1	5.774E+0	9.177E+0
-1.427E-1	5.778E+0	9.268E+0
-1.362E-1	5.881E+0	9.287E+0
-1.378E-1	5.761E+0	9.206E+0
-1.427E-1	5.859E+0	9.408E+0
-1.395E-1	5.791E+0	9.184E+0
-1.362E-1	5.797E+0	9.291E+0
-1.378E-1	5.849E+0	9.223E+0
-1.395E-1	5.846E+0	9.223E+0
-1.427E-1	5.820E+0	9.245E+0
-1.378E-1	5.726E+0	9.167E+0
-1.362E-1	5.752E+0	9.158E+0
-1.411E-1	5.846E+0	9.275E+0
-1.395E-1	5.862E+0	9.275E+0
-1.378E-1	5.836E+0	9.265E+0
-1.362E-1	5.765E+0	9.219E+0
-1.427E-1	5.794E+0	9.206E+0
-1.378E-1	5.862E+0	9.203E+0
-1.378E-1	5.875E+0	9.411E+0
-1.362E-1	5.797E+0	9.213E+0
-1.411E-1	5.719E+0	9.258E+0
-1.411E-1	5.781E+0	9.265E+0
-1.378E-1	5.839E+0	9.281E+0
-1.378E-1	5.855E+0	9.385E+0
-1.443E-1	5.842E+0	9.271E+0
-1.411E-1	5.761E+0	9.223E+0
-1.395E-1	5.726E+0	9.219E+0
-1.395E-1	5.797E+0	9.300E+0
-1.411E-1	5.803E+0	9.291E+0
-1.395E-1	5.829E+0	9.226E+0
-1.378E-1	5.778E+0	9.275E+0
-1.362E-1	5.739E+0	9.339E+0
-1.411E-1	5.842E+0	9.229E+0
-1.411E-1	5.765E+0	9.307E+0
-1.395E-1	5.703E+0	9.268E+0
-1.378E-1	5.758E+0	9.232E+0
-1.395E-1	5.904E+0	9.223E+0
-1.395E-1	5.810E+0	9.255E+0
-1.362E-1	5.745E+0	9.167E+0
-1.378E-1	5.826E+0	9.210E+0
-1.395E-1	5.823E+0	9.203E+0
-1.411E-1	5.855E+0	9.284E+0
-1.378E-1	5.732E+0	9.242E+0
-1.346E-1	5.787E+0	9.158E+0
-1.395E-1	5.787E+0	9.210E+0
-1.443E-1	5.810E+0	9.252E+0
-1.362E-1	5.778E+0	9.232E+0
-1.362E-1	5.722E+0	9.239E+0
-1.427E-1	5.813E+0	9.210E+0
-1.411E-1	5.781E+0	9.287E+0
-1.378E-1	5.894E+0	9.388E+0
-1.346E-1	5.696E+0	9.398E+0
-1.378E-1	5.839E+0	9.284E+0
-1.395E-1	5.787E+0	9.109E+0
-1.362E-1	5.904E+0	9.294E+0
-1.362E-1	5.683E+0	9.200E+0
-1.411E-1	5.794E+0	9.226E+0
-1.378E-1	5.852E+0	9.359E+0
-1.395E-1	5.855E+0	9.232E+0
-1.378E-1	5.868E+0	9.239E+0
-1.395E-1	5.855E+0	9.171E+0
-1.427E-1	5.813E+0	9.291E+0
-1.378E-1	5.778E+0	9.223E+0
-1.346E-1	5.729E+0	9.242E+0
-1.378E-1	5.735E+0	9.262E+0
-1.427E-1	5.787E+0	9.148E+0
-1.362E-1	5.878E+0	9.255E+0
-1.362E-1	5.787E+0	9.158E+0
-1.395E-1	5.700E+0	9.203E+0
-1.395E-1	5.768E+0	9.242E+0
-1.378E-1	5.752E+0	9.255E+0
-1.362E-1	5.839E+0	9.258E+0
-1.411E-1	5.797E+0	9.219E+0
-1.411E-1	5.829E+0	9.271E+0
-1.395E-1	5.807E+0	9.300E+0
-1.362E-1	5.778E+0	9.320E+0
-1.411E-1	5.800E+0	9.232E+0
-1.395E-1	5.787E+0	9.187E+0
-1.346E-1	5.800E+0	9.323E+0
-1.362E-1	5.862E+0	9.291E+0
-1.427E-1	5.784E+0	9.268E+0
-1.411E-1	5.823E+0	9.229E+0
-1.378E-1	5.765E+0	9.145E+0
-1.378E-1	5.761E+0	9.352E+0
-1.427E-1	5.823E+0	9.232E+0
-1.459E-1	5.813E+0	9.294E+0
-1.362E-1	5.810E+0	9.216E+0
-1.378E-1	5.833E+0	9.275E+0
-1.427E-1	5.784E+0	9.197E+0
-1.427E-1	5.784E+0	9.255E+0
-1.378E-1	5.791E+0	9.193E+0
-1.362E-1	5.833E+0	9.210E+0
-1.411E-1	5.807E+0	9.265E+0
-1.427E-1	5.758E+0	9.210E+0
-1.362E-1	5.774E+0	9.300E+0
-1.395E-1	5.891E+0	9.352E+0
-1.411E-1	5.829E+0	9.184E+0
-1.443E-1	5.781E+0	9.216E+0
-1.378E-1	5.735E+0	9.135E+0
-1.362E-1	5.820E+0	9.210E+0
-1.427E-1	5.849E+0	9.271E+0
-1.395E-1	5.816E+0	9.210E+0
-1.362E-1	5.846E+0	9.281E+0
-1.362E-1	5.803E+0	9.203E+0
-1.395E-1	5.803E+0	9.177E+0
-1.443E-1	5.794E+0	9.180E+0
-1.378E-1	5.748E+0	9.145E+0
-1.378E-1	5.742E+0	9.391E+0
-1.443E-1	5.787E+0	9.236E+0
-1.411E-1	5.829E+0	9.245E+0
-1.378E-1	5.816E+0	9.336E+0
-1.378E-1	5.807E+0	9.307E+0
-1.411E-1	5.823E+0	9.213E+0
-1.395E-1	5.865E+0	9.258E+0
-1.378E-1	5.862E+0	9.278E+0
-1.378E-1	5.784E+0	9.245E+0
-1.411E-1	5.868E+0	9.278E+0
-1.411E-1	5.768E+0	9.317E+0
-1.395E-1	5.898E+0	9.258E+0
-1.362E-1	5.742E+0	9.294E+0
-1.378E-1	5.820E+0	9.154E+0
-1.427E-1	5.774E+0	9.180E+0
-1.362E-1	5.846E+0	9.258E+0
-1.395E-1	5.758E+0	9.349E+0
-1.411E-1	5.813E+0	9.226E+0
-1.395E-1	5.758E+0	9.184E+0
-1.378E-1	5.800E+0	9.206E+0
-1.346E-1	5.823E+0	9.232E+0
-1.411E-1	5.807E+0	9.239E+0
-1.427E-1	5.745E+0	9.158E+0
-1.378E-1	5.823E+0	9.239E+0
-1.362E-1	5.658E+0	9.161E+0
-1.395E-1	5.778E+0	9.268E+0
-1.395E-1	5.803E+0	9.369E+0
-1.378E-1	5.667E+0	9.129E+0
-1.395E-1	5.794E+0	9.242E+0
-1.395E-1	5.875E+0	9.223E+0
-1.427E-1	5.826E+0	9.271E+0
-1.362E-1	5.729E+0	9.216E+0
-1.378E-1	5.855E+0	9.291E+0
-1.411E-1	5.800E+0	9.242E+0
-1.427E-1	5.797E+0	9.271E+0
-1.378E-1	5.709E+0	9.177E+0
-1.362E-1	5.794E+0	9.210E+0
-1.411E-1	5.719E+0	9.174E+0
-1.378E-1	5.833E+0	9.249E+0
-1.362E-1	5.829E+0	9.161E+0
-1.395E-1	5.829E+0	9.300E+0
-1.411E-1	5.875E+0	9.154E+0
-1.395E-1	5.752E+0	9.385E+0
-1.346E-1	5.758E+0	9.249E+0
-1.362E-1	5.904E+0	9.333E+0
-1.411E-1	5.787E+0	9.132E+0
-1.411E-1	5.794E+0	9.369E+0
-1.378E-1	5.888E+0	9.213E+0
-1.362E-1	5.810E+0	9.255E+0
-1.427E-1	5.820E+0	9.249E+0
-1.411E-1	5.816E+0	9.177E+0
-1.395E-1	5.761E+0	9.232E+0
-1.346E-1	5.820E+0	9.229E+0
-1.411E-1	5.823E+0	9.223E+0
-1.427E-1	5.729E+0	9.330E+0
-1.378E-1	5.781E+0	9.206E+0
-1.362E-1	5.807E+0	9.249E+0
-1.411E-1	5.765E+0	9.262E+0
-1.411E-1	5.833E+0	9.239E+0
-1.378E-1	5.778E+0	9.382E+0
-1.395E-1	5.839E+0	9.203E+0
-1.427E-1	5.745E+0	9.291E+0
-1.395E-1	5.810E+0	9.213E+0
-1.362E-1	5.797E+0	9.326E+0
-1.362E-1	5.784E+0	9.154E+0
-1.411E-1	5.755E+0	9.317E+0
-1.411E-1	5.849E+0	9.323E+0
-1.362E-1	5.713E+0	9.210E+0
-1.362E-1	5.784E+0	9.223E+0
-1.411E-1	5.875E+0	9.313E+0
-1.395E-1	5.784E+0	9.210E+0
-1.378E-1	5.836E+0	9.232E+0
-1.378E-1	5.745E+0	9.275E+0
-1.395E-1	5.784E+0	9.271E+0
-1.427E-1	5.709E+0	9.242E+0
-1.378E-1	5.868E+0	9.291E+0
-1.362E-1	5.748E+0	9.206E+0
-1.395E-1	5.719E+0	9.177E+0
-1.427E-1	5.836E+0	9.252E+0
-1.378E-1	5.761E+0	9.216E+0
-1.395E-1	5.810E+0	9.291E+0
-1.395E-1	5.781E+0	9.187E+0
-1.411E-1	5.888E+0	9.245E+0
-1.378E-1	5.739E+0	9.184E+0
-1.362E-1	5.881E+0	9.206E+0
-1.427E-1	5.839E+0	9.281E+0
-1.411E-1	5.839E+0	9.255E+0
-1.362E-1	5.726E+0	9.391E+0
-1.362E-1	5.794E+0	9.287E+0
-1.378E-1	5.878E+0	9.271E+0
-1.427E-1	5.797E+0	9.333E+0
-1.378E-1	5.739E+0	9.203E+0
-1.378E-1	5.829E+0	9.356E+0
-1.427E-1	5.765E+0	9.177E+0
-1.411E-1	5.859E+0	9.177E+0
-1.362E-1	5.810E+0	9.171E+0
-1.362E-1	5.810E+0	9.336E+0
-1.411E-1	5.784E+0	9.187E+0
-1.411E-1	5.807E+0	9.352E+0
-1.411E-1	5.745E+0	9.197E+0
-1.346E-1	5.826E+0	9.135E+0
-1.427E-1	5.803E+0	9.300E+0
-1.411E-1	5.803E+0	9.278E+0
-1.378E-1	5.791E+0	9.119E+0
-1.346E-1	5.696E+0	9.216E+0
-1.395E-1	5.726E+0	9.271E+0
-1.427E-1	5.791E+0	9.255E+0
-1.346E-1	5.706E+0	9.307E+0
-1.346E-1	5.748E+0	9.210E+0
-1.411E-1	5.842E+0	9.313E+0
-1.427E-1	5.829E+0	9.249E+0
-1.395E-1	5.794E+0	9.229E+0
-1.378E-1	5.813E+0	9.268E+0
-1.411E-1	5.839E+0	9.271E+0
-1.427E-1	5.794E+0	9.177E+0
-1.395E-1	5.891E+0	9.339E+0
-1.378E-1	5.693E+0	9.213E+0
-1.411E-1	5.813E+0	9.339E+0
-1.411E-1	5.829E+0	9.336E+0
-1.362E-1	5.778E+0	9.226E+0
-1.362E-1	5.761E+0	9.265E+0
-1.395E-1	5.761E+0	9.177E+0
-1.411E-1	5.807E+0	9.200E+0
-1.378E-1	5.800E+0	9.226E+0
-1.362E-1	5.829E+0	9.206E+0
-1.395E-1	5.810E+0	9.252E+0
-1.395E-1	5.833E+0	9.148E+0
-1.378E-1	5.888E+0	9.352E+0
-1.362E-1	5.810E+0	9.180E+0
-1.378E-1	5.739E+0	9.294E+0
-1.411E-1	5.771E+0	9.245E+0
-1.395E-1	5.810E+0	9.287E+0
-1.395E-1	5.810E+0	9.310E+0
-1.378E-1	5.784E+0	9.255E+0
-1.395E-1	5.885E+0	9.271E+0
-1.395E-1	5.755E+0	9.307E+0
-1.378E-1	5.829E+0	9.262E+0
-1.443E-1	5.865E+0	9.229E+0
-1.395E-1	5.800E+0	9.151E+0
-1.378E-1	5.826E+0	9.229E+0
-1.362E-1	5.810E+0	9.158E+0
-1.411E-1	5.758E+0	9.223E+0
-1.411E-1	5.791E+0	9.343E+0
-1.378E-1	5.807E+0	9.226E+0
-1.378E-1	5.797E+0	9.213E+0
-1.378E-1	5.836E+0	9.268E+0
-1.395E-1	5.745E+0	9.161E+0
-1.362E-1	5.791E+0	9.232E+0
-1.362E-1	5.810E+0	9.145E+0
-1.411E-1	5.810E+0	9.213E+0
-1.411E-1	5.726E+0	9.258E+0
-1.395E-1	5.768E+0	9.281E+0
-1.362E-1	5.735E+0	9.184E+0
-1.411E-1	5.868E+0	9.171E+0
-1.411E-1	5.800E+0	9.145E+0
-1.378E-1	5.748E+0	9.265E+0
-1.362E-1	5.800E+0	9.197E+0
-1.427E-1	5.862E+0	9.190E+0
-1.427E-1	5.726E+0	9.219E+0
-1.395E-1	5.745E+0	9.271E+0
-1.362E-1	5.774E+0	9.187E+0
-1.395E-1	5.797E+0	9.313E+0
-1.443E-1	5.700E+0	9.193E+0
-1.378E-1	5.826E+0	9.307E+0
-1.362E-1	5.813E+0	9.281E+0
-1.395E-1	5.758E+0	9.278E+0
-1.411E-1	5.761E+0	9.193E+0
-1.378E-1	5.735E+0	9.271E+0
-1.378E-1	5.758E+0	9.349E+0
-1.411E-1	5.820E+0	9.258E+0
-1.411E-1	5.829E+0	9.249E+0
-1.378E-1	5.716E+0	9.287E+0
-1.362E-1	5.816E+0	9.177E+0
-1.395E-1	5.797E+0	9.154E+0
-1.395E-1	5.803E+0	9.252E+0
-1.395E-1	5.716E+0	9.242E+0
-1.378E-1	5.774E+0	9.223E+0
-1.427E-1	5.852E+0	9.245E+0
-1.427E-1	5.878E+0	9.258E+0
-1.395E-1	5.823E+0	9.352E+0
-1.378E-1	5.813E+0	9.232E+0
-1.378E-1	5.823E+0	9.304E+0
-1.427E-1	5.765E+0	9.297E+0
-1.330E-1	5.726E+0	9.310E+0
-1.395E-1	5.816E+0	9.271E+0
-1.411E-1	5.781E+0	9.226E+0
-1.395E-1	5.852E+0	9.210E+0
-1.378E-1	5.755E+0	9.268E+0
-1.395E-1	5.862E+0	9.258E+0
-1.411E-1	5.839E+0	9.174E+0
-1.427E-1	5.787E+0	9.245E+0
-1.378E-1	5.729E+0	9.372E+0
-1.378E-1	5.696E+0	9.161E+0
-1.411E-1	5.846E+0	9.336E+0
-1.411E-1	5.787E+0	9.252E+0
-1.378E-1	5.820E+0	9.326E+0
-1.378E-1	5.800E+0	9.112E+0
-1.395E-1	5.823E+0	9.206E+0
-1.427E-1	5.878E+0	9.180E+0
-1.362E-1	5.784E+0	9.226E+0
-1.362E-1	5.846E+0	9.275E+0
-1.427E-1	5.797E+0	9.323E+0
-1.427E-1	5.875E+0	9.213E+0
-1.378E-1	5.881E+0	9.164E+0
-1.395E-1	5.875E+0	9.242E+0
-1.395E-1	5.670E+0	9.193E+0
-1.411E-1	5.758E+0	9.249E+0
-1.378E-1	5.813E+0	9.320E+0
-1.362E-1	5.846E+0	9.252E+0
-1.395E-1	5.797E+0	9.313E+0
-1.411E-1	5.771E+0	9.255E+0
-1.362E-1	5.885E+0	9.242E+0
-1.378E-1	5.722E+0	9.129E+0
-1.427E-1	5.816E+0	9.245E+0
-1.411E-1	5.904E+0	9.359E+0
-1.362E-1	5.855E+0	9.323E+0
-1.378E-1	5.852E+0	9.164E+0
-1.427E-1	5.696E+0	9.287E+0
-1.411E-1	5.778E+0	9.297E+0
-1.362E-1	5.797E+0	9.190E+0
-1.362E-1	5.732E+0	9.252E+0
-1.411E-1	5.748E+0	9.317E+0
-1.459E-1	5.826E+0	9.268E+0
-1.378E-1	5.761E+0	9.187E+0
-1.395E-1	5.758E+0	9.193E+0
-1.395E-1	5.739E+0	9.190E+0
-1.443E-1	5.778E+0	9.262E+0
-1.395E-1	5.778E+0	9.323E+0
-1.378E-1	5.875E+0	9.265E+0
-1.443E-1	5.771E+0	9.226E+0
-1.411E-1	5.816E+0	9.320E+0
-1.395E-1	5.781E+0	9.229E+0
-1.378E-1	5.839E+0	9.249E+0
-1.427E-1	5.846E+0	9.236E+0
-1.427E-1	5.771E+0	9.284E+0
-1.362E-1	5.842E+0	9.252E+0
-1.362E-1	5.781E+0	9.193E+0
-1.411E-1	5.761E+0	9.236E+0
-1.427E-1	5.726E+0	9.239E+0
-1.378E-1	5.859E+0	9.317E+0
-1.378E-1	5.729E+0	9.213E+0
-1.411E-1	5.752E+0	9.187E+0
-1.443E-1	5.813E+0	9.164E+0
-1.411E-1	5.748E+0	9.265E+0
-1.378E-1	5.833E+0	9.291E+0
-1.395E-1	5.852E+0	9.411E+0
-1.427E-1	5.852E+0	9.278E+0
-1.378E-1	5.713E+0	9.359E+0
-1.346E-1	5.800E+0	9.258E+0
-1.411E-1	5.784E+0	9.206E+0
-1.459E-1	5.816E+0	9.158E+0
-1.362E-1	5.791E+0	9.226E+0
-1.378E-1	5.820E+0	9.249E+0
-1.411E-1	5.803E+0	9.258E+0
-1.411E-1	5.917E+0	9.252E+0
-1.378E-1	5.771E+0	9.122E+0
-1.362E-1	5.791E+0	9.294E+0
-1.411E-1	5.758E+0	9.161E+0
-1.411E-1	5.781E+0	9.453E+0
-1.378E-1	5.791E+0	9.229E+0
-1.395E-1	5.693E+0	9.190E+0
-1.427E-1	5.878E+0	9.219E+0
-1.411E-1	5.687E+0	9.323E+0
-1.378E-1	5.836E+0	9.206E+0
-1.395E-1	5.849E+0	9.349E+0
-1.411E-1	5.813E+0	9.349E+0
-1.395E-1	5.722E+0	9.210E+0
-1.411E-1	5.722E+0	9.287E+0
-1.378E-1	5.761E+0	9.239E+0
-1.411E-1	5.797E+0	9.210E+0
-1.427E-1	5.803E+0	9.226E+0
-1.411E-1	5.771E+0	9.213E+0
-1.378E-1	5.745E+0	9.281E+0
-1.427E-1	5.839E+0	9.249E+0
-1.427E-1	5.722E+0	9.346E+0
-1.395E-1	5.800E+0	9.180E+0
-1.395E-1	5.800E+0	9.086E+0
-1.395E-1	5.833E+0	9.352E+0
-1.411E-1	5.878E+0	9.411E+0
-1.378E-1	5.771E+0	9.239E+0
-1.395E-1	5.872E+0	9.258E+0
-1.411E-1	5.911E+0	9.320E+0
-1.427E-1	5.794E+0	9.268E+0
-1.378E-1	5.755E+0	9.271E+0
-1.411E-1	5.784E+0	9.210E+0
-1.411E-1	5.800E+0	9.287E+0
-1.395E-1	5.758E+0	9.125E+0
-1.378E-1	5.742E+0	9.349E+0
-1.378E-1	5.771E+0	9.223E+0
-1.411E-1	5.839E+0	9.242E+0
-1.427E-1	5.826E+0	9.167E+0
-1.362E-1	5.761E+0	9.297E+0
-1.346E-1	5.771E+0	9.232E+0
-1.411E-1	5.784E+0	9.226E+0
-1.443E-1	5.729E+0	9.210E+0
-1.378E-1	5.846E+0	9.232E+0
-1.362E-1	5.719E+0	9.057E+0
-1.427E-1	5.784E+0	9.203E+0
-1.395E-1	5.745E+0	9.148E+0
-1.378E-1	5.771E+0	9.184E+0
-1.378E-1	5.810E+0	9.294E+0
-1.427E-1	5.800E+0	9.184E+0
-1.427E-1	5.735E+0	9.249E+0
-1.395E-1	5.807E+0	9.336E+0
-1.395E-1	5.842E+0	9.184E+0
-1.427E-1	5.761E+0	9.239E+0
-1.395E-1	5.823E+0	9.252E+0
-1.378E-1	5.836E+0	9.320E+0
-1.395E-1	5.803E+0	9.333E+0
-1.411E-1	5.797E+0	9.164E+0
-1.411E-1	5.771E+0	9.129E+0
-1.395E-1	5.829E+0	9.232E+0
-1.378E-1	5.839E+0	9.304E+0
-1.395E-1	5.748E+0	9.187E+0
-1.411E-1	5.826E+0	9.275E+0
-1.395E-1	5.761E+0	9.200E+0
-1.378E-1	5.865E+0	9.278E+0
-1.427E-1	5.781E+0	9.239E+0
-1.427E-1	5.771E+0	9.125E+0
-1.362E-1	5.914E+0	9.313E+0
-1.362E-1	5.784E+0	9.223E+0
-1.411E-1	5.833E+0	9.236E+0
-1.411E-1	5.878E+0	9.219E+0
-1.395E-1	5.800E+0	9.245E+0
-1.378E-1	5.791E+0	9.200E+0
-1.411E-1	5.823E+0	9.190E+0
-1.411E-1	5.729E+0	9.395E+0
-1.378E-1	5.920E+0	9.226E+0
-1.395E-1	5.791E+0	9.184E+0
-1.427E-1	5.794E+0	9.184E+0
-1.411E-1	5.907E+0	9.177E+0
-1.362E-1	5.729E+0	9.148E+0
-1.346E-1	5.862E+0	9.210E+0
-1.427E-1	5.842E+0	9.239E+0
-1.395E-1	5.722E+0	9.203E+0
-1.378E-1	5.813E+0	9.229E+0
-1.346E-1	5.878E+0	9.385E+0
-1.395E-1	5.765E+0	9.291E+0
-1.427E-1	5.836E+0	9.255E+0
-1.378E-1	5.826E+0	9.206E+0
-1.378E-1	5.791E+0	9.203E+0
-1.395E-1	5.800E+0	9.297E+0
-1.411E-1	5.765E+0	9.278E+0
-1.378E-1	5.791E+0	9.210E+0
-1.395E-1	5.797E+0	9.174E+0
-1.395E-1	5.758E+0	9.184E+0
-1.427E-1	5.791E+0	9.057E+0
-1.411E-1	5.820E+0	9.310E+0
-1.395E-1	5.778E+0	9.294E+0
-1.395E-1	5.803E+0	9.236E+0
-1.443E-1	5.735E+0	9.158E+0
-1.378E-1	5.839E+0	9.339E+0
-1.395E-1	5.810E+0	9.177E+0
-1.411E-1	5.791E+0	9.187E+0
-1.427E-1	5.911E+0	9.265E+0
-1.378E-1	5.745E+0	9.232E+0
-1.395E-1	5.784E+0	9.291E+0
-1.411E-1	5.852E+0	9.262E+0
-1.411E-1	5.859E+0	9.271E+0
-1.362E-1	5.891E+0	9.193E+0
-1.395E-1	5.917E+0	9.268E+0
-1.427E-1	5.810E+0	9.294E+0
-1.427E-1	5.924E+0	9.135E+0
-1.395E-1	5.820E+0	9.287E+0
-1.378E-1	5.839E+0	9.219E+0
-1.427E-1	5.765E+0	9.249E+0
-1.427E-1	5.761E+0	9.287E+0
-1.395E-1	5.813E+0	9.372E+0
-1.378E-1	5.820E+0	9.193E+0
-1.395E-1	5.781E+0	9.161E+0
-1.443E-1	5.732E+0	9.249E+0
-1.378E-1	5.852E+0	9.300E+0
-1.362E-1	5.849E+0	9.252E+0
-1.395E-1	5.774E+0	9.219E+0
-1.411E-1	5.849E+0	9.245E+0
-1.378E-1	5.826E+0	9.180E+0
-1.395E-1	5.859E+0	9.177E+0
-1.411E-1	5.781E+0	9.249E+0
-1.443E-1	5.849E+0	9.291E+0
-1.395E-1	5.794E+0	9.161E+0
-1.378E-1	5.803E+0	9.262E+0
-1.427E-1	5.865E+0	9.252E+0
-1.443E-1	5.709E+0	9.265E+0
-1.395E-1	5.852E+0	9.313E+0
-1.395E-1	5.865E+0	9.271E+0
-1.411E-1	5.836E+0	9.232E+0
-1.411E-1	5.849E+0	9.275E+0
-1.411E-1	5.797E+0	9.336E+0
-1.378E-1	5.758E+0	9.242E+0
-1.411E-1	5.807E+0	9.236E+0
-1.411E-1	5.768E+0	9.300E+0
-1.395E-1	5.898E+0	9.158E+0
-1.378E-1	5.852E+0	9.249E+0
-1.411E-1	5.748E+0	9.265E+0
-1.443E-1	5.781E+0	9.216E+0
-1.378E-1	5.872E+0	9.219E+0
-1.378E-1	5.846E+0	9.116E+0
-1.427E-1	5.872E+0	9.213E+0
-1.427E-1	5.846E+0	9.333E+0
-1.411E-1	5.872E+0	9.164E+0
-1.378E-1	5.813E+0	9.262E+0
-1.427E-1	5.924E+0	9.187E+0
-1.427E-1	5.768E+0	9.265E+0
-1.378E-1	5.787E+0	9.313E+0
-1.378E-1	5.826E+0	9.313E+0
-1.411E-1	5.784E+0	9.180E+0
-1.427E-1	5.849E+0	9.262E+0
-1.395E-1	5.781E+0	9.148E+0
-1.346E-1	5.765E+0	9.271E+0
-1.411E-1	5.881E+0	9.174E+0
-1.427E-1	5.683E+0	9.304E+0
-1.411E-1	5.771E+0	9.249E+0
-1.362E-1	5.797E+0	9.226E+0
-1.427E-1	5.826E+0	9.268E+0
-1.459E-1	5.836E+0	9.219E+0
-1.411E-1	5.732E+0	9.132E+0
-1.362E-1	5.816E+0	9.249E+0
-1.411E-1	5.774E+0	9.203E+0
-1.443E-1	5.797E+0	9.239E+0
-1.378E-1	5.911E+0	9.265E+0
-1.362E-1	5.771E+0	9.271E+0
-1.443E-1	5.813E+0	9.242E+0
-1.411E-1	5.852E+0	9.249E+0
-1.378E-1	5.803E+0	9.297E+0
-1.411E-1	5.755E+0	9.339E+0
-1.395E-1	5.755E+0	9.197E+0
-1.411E-1	5.742E+0	9.180E+0
-1.362E-1	5.797E+0	9.193E+0
-1.362E-1	5.862E+0	9.249E+0
-1.443E-1	5.739E+0	9.242E+0
-1.443E-1	5.888E+0	9.336E+0
-1.378E-1	5.739E+0	9.142E+0
-1.378E-1	5.810E+0	9.300E+0
-1.411E-1	5.739E+0	9.236E+0
-1.427E-1	5.829E+0	9.206E+0
-1.395E-1	5.901E+0	9.333E+0
-1.362E-1	5.849E+0	9.132E+0
-1.411E-1	5.716E+0	9.300E+0
-1.459E-1	5.787E+0	9.330E+0
-1.411E-1	5.722E+0	9.375E+0
-1.378E-1	5.745E+0	9.223E+0
-1.427E-1	5.768E+0	9.258E+0
-1.411E-1	5.771E+0	9.313E+0
-1.378E-1	5.820E+0	9.145E+0
-1.362E-1	5.836E+0	9.326E+0
-1.378E-1	5.765E+0	9.300E+0
-1.411E-1	5.807E+0	9.304E+0
-1.411E-1	5.823E+0	9.242E+0
-1.395E-1	5.778E+0	9.210E+0
-1.411E-1	5.787E+0	9.223E+0
-1.443E-1	5.807E+0	9.154E+0
-1.395E-1	5.791E+0	9.151E+0
-1.378E-1	5.810E+0	9.287E+0
-1.411E-1	5.735E+0	9.310E+0
-1.427E-1	5.852E+0	9.193E+0
-1.378E-1	5.742E+0	9.200E+0
-1.362E-1	5.846E+0	9.226E+0
-1.443E-1	5.829E+0	9.223E+0
-1.427E-1	5.745E+0	9.219E+0
-1.362E-1	5.839E+0	9.287E+0
-1.378E-1	5.787E+0	9.278E+0
-1.427E-1	5.807E+0	9.229E+0
-1.443E-1	5.752E+0	9.313E+0
-1.378E-1	5.703E+0	9.275E+0
-1.378E-1	5.752E+0	9.200E+0
-1.411E-1	5.849E+0	9.236E+0
-1.427E-1	5.778E+0	9.245E+0
-1.411E-1	5.826E+0	9.200E+0
-1.395E-1	5.761E+0	9.154E+0
-1.411E-1	5.807E+0	9.349E+0
-1.411E-1	5.768E+0	9.313E+0
-1.378E-1	5.826E+0	9.294E+0
-1.378E-1	5.813E+0	9.148E+0
-1.459E-1	5.752E+0	9.262E+0
-1.443E-1	5.810E+0	9.271E+0
-1.378E-1	5.803E+0	9.213E+0
-1.395E-1	5.946E+0	9.356E+0
-1.411E-1	5.807E+0	9.333E+0
-1.427E-1	5.800E+0	9.278E+0
-1.378E-1	5.703E+0	9.236E+0
-1.378E-1	5.823E+0	9.323E+0
-1.411E-1	5.755E+0	9.206E+0
-1.411E-1	5.761E+0	9.190E+0
-1.378E-1	5.781E+0	9.193E+0
-1.378E-1	5.855E+0	9.262E+0
-1.395E-1	5.645E+0	9.219E+0
-1.427E-1	5.810E+0	9.216E+0
-1.411E-1	5.800E+0	9.242E+0
-1.395E-1	5.797E+0	9.171E+0
-1.411E-1	5.803E+0	9.242E+0
-1.411E-1	5.784E+0	9.304E+0
-1.395E-1	5.859E+0	9.216E+0
-1.378E-1	5.836E+0	9.197E+0
-1.411E-1	5.758E+0	9.161E+0
-1.411E-1	5.781E+0	9.226E+0
-1.395E-1	5.839E+0	9.300E+0
-1.378E-1	5.784E+0	9.177E+0
-1.378E-1	5.885E+0	9.265E+0
-1.427E-1	5.813E+0	9.232E+0
-1.395E-1	5.878E+0	9.271E+0
-1.395E-1	5.816E+0	9.158E+0
-1.443E-1	5.768E+0	9.359E+0
-1.427E-1	5.855E+0	9.197E+0
-1.395E-1	5.745E+0	9.213E+0
-1.411E-1	5.807E+0	9.265E+0
-1.411E-1	5.661E+0	9.278E+0
-1.443E-1	5.745E+0	9.174E+0
-1.395E-1	5.816E+0	9.262E+0
-1.395E-1	5.885E+0	9.333E+0
-1.411E-1	5.836E+0	9.229E+0
-1.427E-1	5.791E+0	9.184E+0
-1.362E-1	5.761E+0	9.190E+0
-1.378E-1	5.787E+0	9.326E+0
-1.411E-1	5.664E+0	9.206E+0
-1.411E-1	5.833E+0	9.161E+0
-1.378E-1	5.774E+0	9.284E+0
-1.395E-1	5.791E+0	9.262E+0
-1.427E-1	5.774E+0	9.245E+0
-1.411E-1	5.865E+0	9.210E+0
-1.411E-1	5.745E+0	9.320E+0
-1.378E-1	5.774E+0	9.310E+0
-1.411E-1	5.839E+0	9.103E+0
-1.443E-1	5.868E+0	9.129E+0
-1.378E-1	5.813E+0	9.245E+0
-1.395E-1	5.761E+0	9.278E+0
-1.443E-1	5.696E+0	9.226E+0
-1.427E-1	5.739E+0	9.262E+0
-1.395E-1	5.745E+0	9.219E+0
-1.362E-1	5.803E+0	9.216E+0
-1.427E-1	5.748E+0	9.304E+0
-1.443E-1	5.771E+0	9.268E+0
-1.362E-1	5.865E+0	9.161E+0
-1.411E-1	5.729E+0	9.339E+0
-1.411E-1	5.846E+0	9.161E+0
-1.459E-1	5.852E+0	9.239E+0
-1.411E-1	5.813E+0	9.239E+0
-1.378E-1	5.797E+0	9.167E+0
[truncated: 93,946 more rows]
