# Supplementary material for: Improved ANAP incorporation and VCF analysis reveal details of P2X7 current facilitation and a limited conformational interplay between ATP binding and the intracellular ballast domain
Source: eLife. 2023 Jan 4;12:e82479. doi: 10.7554/eLife.82479 (PMC9859053; doi:10.7554/eLife.82479)
Supplement: Figure 3—source data 1. [file elife-82479-fig3-data1.zip › Figure-3_source-data-1/K127_j10#13.csv]

-1.346E-1	5.505E+0	9.904E+0
-1.346E-1	5.495E+0	9.803E+0
-1.362E-1	5.589E+0	9.842E+0
-1.362E-1	5.544E+0	9.732E+0
-1.362E-1	5.534E+0	9.858E+0
-1.378E-1	5.589E+0	9.667E+0
-1.378E-1	5.615E+0	9.888E+0
-1.378E-1	5.606E+0	9.696E+0
-1.346E-1	5.576E+0	9.800E+0
-1.330E-1	5.641E+0	9.654E+0
-1.378E-1	5.628E+0	9.787E+0
-1.395E-1	5.619E+0	9.742E+0
-1.346E-1	5.661E+0	9.829E+0
-1.378E-1	5.508E+0	9.829E+0
-1.362E-1	5.683E+0	9.784E+0
-1.395E-1	5.635E+0	9.774E+0
-1.346E-1	5.589E+0	9.774E+0
-1.362E-1	5.557E+0	9.774E+0
-1.411E-1	5.544E+0	9.878E+0
-1.378E-1	5.560E+0	9.946E+0
-1.346E-1	5.596E+0	9.758E+0
-1.346E-1	5.602E+0	9.862E+0
-1.378E-1	5.515E+0	9.751E+0
-1.395E-1	5.700E+0	9.826E+0
-1.362E-1	5.619E+0	9.797E+0
-1.378E-1	5.537E+0	9.797E+0
-1.411E-1	5.703E+0	9.719E+0
-1.411E-1	5.696E+0	9.761E+0
-1.330E-1	5.661E+0	9.807E+0
-1.395E-1	5.563E+0	9.862E+0
-1.378E-1	5.638E+0	9.797E+0
-1.411E-1	5.658E+0	9.690E+0
-1.362E-1	5.512E+0	9.813E+0
-1.346E-1	5.586E+0	9.901E+0
-1.411E-1	5.534E+0	9.758E+0
-1.411E-1	5.619E+0	9.648E+0
-1.362E-1	5.677E+0	9.823E+0
-1.346E-1	5.570E+0	9.722E+0
-1.411E-1	5.651E+0	9.777E+0
-1.378E-1	5.628E+0	9.738E+0
-1.395E-1	5.599E+0	9.836E+0
-1.346E-1	5.599E+0	9.807E+0
-1.411E-1	5.622E+0	9.725E+0
-1.395E-1	5.609E+0	9.878E+0
-1.378E-1	5.567E+0	9.605E+0
-1.346E-1	5.576E+0	9.852E+0
-1.395E-1	5.512E+0	9.839E+0
-1.395E-1	5.505E+0	9.917E+0
-1.346E-1	5.641E+0	9.865E+0
-1.362E-1	5.680E+0	9.810E+0
-1.411E-1	5.596E+0	9.771E+0
-1.378E-1	5.645E+0	9.774E+0
-1.346E-1	5.602E+0	9.787E+0
-1.362E-1	5.525E+0	9.768E+0
-1.378E-1	5.667E+0	9.819E+0
-1.411E-1	5.654E+0	9.712E+0
-1.346E-1	5.570E+0	9.904E+0
-1.378E-1	5.547E+0	9.819E+0
-1.395E-1	5.499E+0	9.784E+0
-1.378E-1	5.609E+0	9.819E+0
-1.346E-1	5.670E+0	9.832E+0
-1.346E-1	5.638E+0	9.855E+0
-1.395E-1	5.550E+0	9.781E+0
-1.362E-1	5.576E+0	9.768E+0
-1.362E-1	5.550E+0	9.667E+0
-1.378E-1	5.550E+0	9.803E+0
-1.427E-1	5.589E+0	9.667E+0
-1.378E-1	5.599E+0	9.716E+0
-1.362E-1	5.515E+0	9.888E+0
-1.330E-1	5.515E+0	9.729E+0
-1.395E-1	5.599E+0	9.803E+0
-1.411E-1	5.654E+0	9.936E+0
-1.362E-1	5.518E+0	9.836E+0
-1.346E-1	5.541E+0	9.881E+0
-1.395E-1	5.537E+0	9.810E+0
-1.395E-1	5.586E+0	9.839E+0
-1.346E-1	5.518E+0	9.813E+0
-1.362E-1	5.661E+0	9.897E+0
-1.411E-1	5.641E+0	9.794E+0
-1.378E-1	5.589E+0	9.829E+0
-1.346E-1	5.593E+0	9.790E+0
-1.378E-1	5.619E+0	9.875E+0
-1.411E-1	5.625E+0	9.862E+0
-1.395E-1	5.531E+0	9.858E+0
-1.362E-1	5.586E+0	9.742E+0
-1.346E-1	5.580E+0	9.933E+0
-1.395E-1	5.632E+0	9.683E+0
-1.411E-1	5.583E+0	9.781E+0
-1.346E-1	5.563E+0	9.982E+0
-1.378E-1	5.619E+0	9.868E+0
-1.362E-1	5.589E+0	9.696E+0
-1.378E-1	5.583E+0	9.807E+0
-1.362E-1	5.570E+0	9.813E+0
-1.330E-1	5.573E+0	9.930E+0
-1.395E-1	5.596E+0	9.803E+0
-1.378E-1	5.687E+0	9.787E+0
-1.313E-1	5.670E+0	9.862E+0
-1.346E-1	5.599E+0	9.774E+0
-1.378E-1	5.596E+0	9.774E+0
-1.411E-1	5.547E+0	9.810E+0
-1.378E-1	5.505E+0	9.699E+0
-1.362E-1	5.645E+0	9.742E+0
-1.378E-1	5.518E+0	9.761E+0
-1.378E-1	5.632E+0	9.738E+0
-1.346E-1	5.593E+0	9.764E+0
-1.378E-1	5.583E+0	9.865E+0
-1.378E-1	5.602E+0	9.881E+0
-1.362E-1	5.573E+0	9.706E+0
-1.330E-1	5.599E+0	9.875E+0
-1.362E-1	5.525E+0	9.862E+0
-1.395E-1	5.512E+0	9.949E+0
-1.378E-1	5.521E+0	9.777E+0
-1.346E-1	5.693E+0	9.910E+0
-1.395E-1	5.606E+0	9.881E+0
-1.395E-1	5.619E+0	9.826E+0
-1.362E-1	5.541E+0	9.742E+0
-1.346E-1	5.625E+0	9.800E+0
-1.330E-1	5.606E+0	9.803E+0
-1.395E-1	5.612E+0	9.813E+0
-1.395E-1	5.567E+0	9.800E+0
-1.330E-1	5.628E+0	9.836E+0
-1.362E-1	5.515E+0	9.881E+0
-1.362E-1	5.583E+0	9.865E+0
-1.362E-1	5.641E+0	9.927E+0
-1.313E-1	5.596E+0	9.832E+0
-1.330E-1	5.615E+0	9.777E+0
-1.411E-1	5.525E+0	9.836E+0
-1.395E-1	5.632E+0	9.910E+0
-1.330E-1	5.541E+0	9.777E+0
-1.362E-1	5.537E+0	9.670E+0
-1.378E-1	5.593E+0	9.722E+0
-1.395E-1	5.606E+0	9.800E+0
-1.346E-1	5.593E+0	9.716E+0
-1.330E-1	5.544E+0	9.823E+0
-1.395E-1	5.580E+0	9.677E+0
-1.362E-1	5.667E+0	9.712E+0
-1.362E-1	5.619E+0	9.797E+0
-1.346E-1	5.622E+0	9.735E+0
-1.378E-1	5.612E+0	9.826E+0
-1.378E-1	5.593E+0	9.764E+0
-1.346E-1	5.560E+0	9.664E+0
-1.346E-1	5.541E+0	9.771E+0
-1.362E-1	5.654E+0	9.751E+0
-1.411E-1	5.648E+0	9.881E+0
-1.330E-1	5.609E+0	9.816E+0
-1.362E-1	5.599E+0	9.758E+0
-1.378E-1	5.589E+0	9.771E+0
-1.395E-1	5.693E+0	9.803E+0
-1.346E-1	5.593E+0	9.667E+0
-1.362E-1	5.609E+0	9.761E+0
-1.411E-1	5.531E+0	9.742E+0
-1.395E-1	5.615E+0	9.738E+0
-1.346E-1	5.677E+0	9.667E+0
-1.362E-1	5.619E+0	9.686E+0
-1.378E-1	5.619E+0	9.855E+0
-1.395E-1	5.537E+0	9.706E+0
-1.362E-1	5.599E+0	9.888E+0
-1.378E-1	5.606E+0	9.787E+0
-1.378E-1	5.554E+0	9.871E+0
-1.378E-1	5.580E+0	9.758E+0
-1.330E-1	5.635E+0	9.764E+0
-1.346E-1	5.654E+0	9.716E+0
-1.362E-1	5.628E+0	9.807E+0
-1.395E-1	5.602E+0	9.722E+0
-1.330E-1	5.645E+0	9.826E+0
-1.362E-1	5.576E+0	9.683E+0
-1.378E-1	5.499E+0	9.855E+0
-1.395E-1	5.547E+0	9.797E+0
-1.362E-1	5.687E+0	9.725E+0
-1.330E-1	5.560E+0	9.829E+0
-1.395E-1	5.635E+0	9.758E+0
-1.395E-1	5.612E+0	9.677E+0
-1.346E-1	5.648E+0	9.800E+0
-1.346E-1	5.586E+0	9.810E+0
-1.411E-1	5.544E+0	9.674E+0
-1.395E-1	5.622E+0	9.852E+0
-1.346E-1	5.622E+0	9.813E+0
-1.346E-1	5.593E+0	9.706E+0
-1.411E-1	5.518E+0	9.722E+0
-1.395E-1	5.674E+0	9.807E+0
-1.330E-1	5.508E+0	9.823E+0
-1.330E-1	5.664E+0	9.839E+0
-1.395E-1	5.645E+0	9.865E+0
-1.395E-1	5.596E+0	9.819E+0
-1.346E-1	5.576E+0	9.868E+0
-1.362E-1	5.654E+0	9.901E+0
-1.411E-1	5.534E+0	9.781E+0
-1.378E-1	5.557E+0	9.803E+0
-1.362E-1	5.557E+0	9.583E+0
-1.362E-1	5.606E+0	9.803E+0
-1.427E-1	5.635E+0	9.891E+0
-1.362E-1	5.563E+0	9.729E+0
-1.330E-1	5.541E+0	9.816E+0
-1.330E-1	5.570E+0	9.615E+0
-1.395E-1	5.563E+0	9.855E+0
-1.395E-1	5.583E+0	9.774E+0
-1.362E-1	5.534E+0	9.729E+0
-1.346E-1	5.563E+0	9.768E+0
-1.411E-1	5.638E+0	9.781E+0
-1.378E-1	5.573E+0	9.725E+0
-1.346E-1	5.609E+0	9.858E+0
-1.330E-1	5.615E+0	9.842E+0
-1.378E-1	5.560E+0	9.790E+0
-1.378E-1	5.602E+0	9.748E+0
-1.346E-1	5.554E+0	9.787E+0
-1.362E-1	5.521E+0	9.842E+0
-1.395E-1	5.690E+0	9.735E+0
-1.362E-1	5.531E+0	9.904E+0
-1.346E-1	5.628E+0	9.777E+0
-1.362E-1	5.547E+0	9.839E+0
-1.395E-1	5.573E+0	9.813E+0
-1.362E-1	5.651E+0	9.758E+0
-1.362E-1	5.622E+0	9.693E+0
-1.346E-1	5.641E+0	9.732E+0
-1.378E-1	5.589E+0	9.781E+0
-1.395E-1	5.632E+0	9.878E+0
-1.346E-1	5.586E+0	9.787E+0
-1.330E-1	5.622E+0	9.768E+0
-1.395E-1	5.599E+0	9.764E+0
-1.395E-1	5.635E+0	9.816E+0
-1.346E-1	5.599E+0	9.781E+0
-1.362E-1	5.541E+0	9.803E+0
-1.411E-1	5.586E+0	9.807E+0
-1.378E-1	5.554E+0	9.794E+0
-1.346E-1	5.589E+0	9.845E+0
-1.346E-1	5.651E+0	9.690E+0
-1.362E-1	5.596E+0	9.738E+0
-1.378E-1	5.583E+0	9.777E+0
-1.362E-1	5.560E+0	9.609E+0
-1.362E-1	5.589E+0	9.751E+0
-1.395E-1	5.583E+0	9.858E+0
-1.395E-1	5.502E+0	9.826E+0
-1.378E-1	5.560E+0	9.807E+0
-1.378E-1	5.589E+0	9.849E+0
-1.395E-1	5.596E+0	9.888E+0
-1.411E-1	5.622E+0	9.819E+0
-1.378E-1	5.547E+0	9.748E+0
-1.346E-1	5.609E+0	9.699E+0
-1.395E-1	5.567E+0	9.725E+0
-1.395E-1	5.589E+0	9.803E+0
-1.362E-1	5.512E+0	9.884E+0
-1.395E-1	5.593E+0	9.706E+0
-1.378E-1	5.567E+0	9.761E+0
-1.346E-1	5.586E+0	9.810E+0
-1.362E-1	5.638E+0	9.725E+0
-1.362E-1	5.593E+0	9.800E+0
-1.395E-1	5.583E+0	9.725E+0
-1.362E-1	5.580E+0	9.696E+0
-1.362E-1	5.541E+0	9.712E+0
-1.346E-1	5.563E+0	9.758E+0
-1.378E-1	5.580E+0	9.901E+0
-1.395E-1	5.674E+0	9.703E+0
-1.346E-1	5.567E+0	9.813E+0
-1.330E-1	5.560E+0	9.839E+0
-1.395E-1	5.586E+0	9.797E+0
-1.378E-1	5.641E+0	9.742E+0
-1.362E-1	5.547E+0	9.868E+0
-1.362E-1	5.593E+0	9.677E+0
-1.395E-1	5.576E+0	9.768E+0
-1.378E-1	5.460E+0	9.810E+0
-1.362E-1	5.557E+0	9.742E+0
-1.362E-1	5.544E+0	9.719E+0
-1.395E-1	5.547E+0	9.868E+0
-1.378E-1	5.554E+0	9.761E+0
-1.346E-1	5.586E+0	9.839E+0
-1.362E-1	5.541E+0	9.862E+0
-1.395E-1	5.606E+0	9.722E+0
-1.378E-1	5.602E+0	9.729E+0
-1.313E-1	5.573E+0	9.803E+0
-1.395E-1	5.645E+0	9.839E+0
-1.395E-1	5.606E+0	9.794E+0
-1.395E-1	5.622E+0	9.764E+0
-1.362E-1	5.512E+0	9.826E+0
-1.378E-1	5.648E+0	9.631E+0
-1.411E-1	5.619E+0	9.745E+0
-1.378E-1	5.615E+0	9.823E+0
-1.346E-1	5.596E+0	9.758E+0
-1.346E-1	5.612E+0	9.742E+0
-1.378E-1	5.599E+0	9.771E+0
-1.395E-1	5.580E+0	9.719E+0
-1.346E-1	5.495E+0	9.781E+0
-1.395E-1	5.544E+0	9.884E+0
-1.378E-1	5.602E+0	9.842E+0
-1.395E-1	5.648E+0	9.625E+0
-1.346E-1	5.580E+0	9.832E+0
-1.346E-1	5.632E+0	9.813E+0
-1.395E-1	5.570E+0	9.845E+0
-1.395E-1	5.609E+0	9.777E+0
-1.330E-1	5.658E+0	9.712E+0
-1.378E-1	5.583E+0	9.845E+0
-1.411E-1	5.550E+0	9.758E+0
-1.395E-1	5.560E+0	9.755E+0
-1.362E-1	5.615E+0	9.797E+0
-1.313E-1	5.719E+0	9.768E+0
-1.378E-1	5.473E+0	9.884E+0
-1.378E-1	5.589E+0	9.829E+0
-1.330E-1	5.544E+0	9.745E+0
-1.362E-1	5.580E+0	9.748E+0
-1.411E-1	5.544E+0	9.719E+0
-1.378E-1	5.544E+0	9.813E+0
-1.362E-1	5.570E+0	9.716E+0
-1.378E-1	5.508E+0	9.729E+0
-1.427E-1	5.612E+0	9.615E+0
-1.395E-1	5.534E+0	9.661E+0
-1.362E-1	5.547E+0	9.800E+0
-1.346E-1	5.508E+0	9.768E+0
-1.395E-1	5.606E+0	9.729E+0
-1.378E-1	5.550E+0	9.816E+0
-1.378E-1	5.589E+0	9.654E+0
-1.346E-1	5.583E+0	9.693E+0
-1.427E-1	5.515E+0	9.693E+0
-1.411E-1	5.541E+0	9.787E+0
-1.346E-1	5.557E+0	9.862E+0
-1.362E-1	5.654E+0	9.768E+0
-1.378E-1	5.648E+0	9.751E+0
-1.378E-1	5.554E+0	9.946E+0
-1.346E-1	5.557E+0	9.800E+0
-1.362E-1	5.502E+0	9.690E+0
-1.395E-1	5.612E+0	9.661E+0
-1.378E-1	5.628E+0	9.693E+0
-1.346E-1	5.654E+0	9.816E+0
-1.411E-1	5.612E+0	9.777E+0
-1.427E-1	5.576E+0	9.712E+0
-1.411E-1	5.547E+0	9.781E+0
-1.330E-1	5.622E+0	9.696E+0
-1.378E-1	5.622E+0	9.683E+0
-1.411E-1	5.593E+0	9.803E+0
-1.378E-1	5.586E+0	9.544E+0
-1.346E-1	5.544E+0	9.794E+0
-1.362E-1	5.570E+0	9.823E+0
-1.427E-1	5.589E+0	9.680E+0
-1.395E-1	5.645E+0	9.790E+0
-1.362E-1	5.586E+0	9.751E+0
-1.378E-1	5.515E+0	9.787E+0
-1.378E-1	5.664E+0	9.725E+0
-1.395E-1	5.499E+0	9.764E+0
-1.395E-1	5.641E+0	9.794E+0
-1.378E-1	5.521E+0	9.810E+0
-1.378E-1	5.589E+0	9.657E+0
-1.395E-1	5.567E+0	9.738E+0
-1.362E-1	5.602E+0	9.664E+0
-1.362E-1	5.583E+0	9.729E+0
-1.395E-1	5.534E+0	9.661E+0
-1.378E-1	5.638E+0	9.712E+0
-1.346E-1	5.696E+0	9.826E+0
-1.330E-1	5.557E+0	9.670E+0
-1.411E-1	5.599E+0	9.703E+0
-1.378E-1	5.606E+0	9.797E+0
-1.330E-1	5.606E+0	9.748E+0
-1.362E-1	5.515E+0	9.686E+0
-1.378E-1	5.615E+0	9.768E+0
-1.378E-1	5.573E+0	9.732E+0
-1.346E-1	5.622E+0	9.725E+0
-1.362E-1	5.560E+0	9.622E+0
-1.411E-1	5.622E+0	9.790E+0
-1.378E-1	5.537E+0	9.690E+0
-1.346E-1	5.563E+0	9.732E+0
-1.378E-1	5.583E+0	9.764E+0
-1.411E-1	5.632E+0	9.819E+0
-1.362E-1	5.651E+0	9.755E+0
-1.330E-1	5.537E+0	9.768E+0
-1.362E-1	5.573E+0	9.862E+0
-1.395E-1	5.612E+0	9.686E+0
-1.427E-1	5.512E+0	9.771E+0
-1.346E-1	5.525E+0	9.615E+0
-1.362E-1	5.570E+0	9.729E+0
-1.378E-1	5.583E+0	9.683E+0
-1.378E-1	5.573E+0	9.774E+0
-1.346E-1	5.557E+0	9.878E+0
-1.395E-1	5.557E+0	9.599E+0
-1.395E-1	5.619E+0	9.725E+0
-1.395E-1	5.606E+0	9.807E+0
-1.346E-1	5.641E+0	9.839E+0
-1.346E-1	5.554E+0	9.696E+0
-1.395E-1	5.544E+0	9.719E+0
-1.378E-1	5.554E+0	9.751E+0
-1.362E-1	5.635E+0	9.674E+0
-1.378E-1	5.580E+0	9.803E+0
-1.411E-1	5.606E+0	9.790E+0
-1.346E-1	5.670E+0	9.790E+0
-1.346E-1	5.544E+0	9.729E+0
-1.378E-1	5.615E+0	9.686E+0
-1.395E-1	5.570E+0	9.716E+0
-1.378E-1	5.547E+0	9.706E+0
-1.346E-1	5.567E+0	9.709E+0
-1.346E-1	5.583E+0	9.738E+0
-1.378E-1	5.502E+0	9.764E+0
-1.395E-1	5.619E+0	9.651E+0
-1.362E-1	5.593E+0	9.829E+0
-1.362E-1	5.609E+0	9.667E+0
-1.427E-1	5.680E+0	9.667E+0
-1.395E-1	5.654E+0	9.758E+0
-1.330E-1	5.612E+0	9.819E+0
-1.362E-1	5.615E+0	9.751E+0
-1.411E-1	5.528E+0	9.819E+0
-1.378E-1	5.460E+0	9.742E+0
-1.346E-1	5.583E+0	9.852E+0
-1.362E-1	5.593E+0	9.722E+0
-1.427E-1	5.635E+0	9.758E+0
-1.378E-1	5.612E+0	9.641E+0
-1.362E-1	5.625E+0	9.732E+0
-1.346E-1	5.570E+0	9.742E+0
-1.395E-1	5.547E+0	9.784E+0
-1.378E-1	5.648E+0	9.774E+0
-1.362E-1	5.606E+0	9.654E+0
-1.395E-1	5.589E+0	9.699E+0
-1.411E-1	5.593E+0	9.842E+0
-1.378E-1	5.632E+0	9.751E+0
-1.346E-1	5.521E+0	9.738E+0
-1.362E-1	5.612E+0	9.706E+0
-1.427E-1	5.466E+0	9.732E+0
-1.411E-1	5.563E+0	9.641E+0
-1.330E-1	5.554E+0	9.832E+0
-1.362E-1	5.645E+0	9.703E+0
-1.395E-1	5.596E+0	9.771E+0
-1.395E-1	5.586E+0	9.849E+0
-1.362E-1	5.709E+0	9.657E+0
-1.362E-1	5.508E+0	9.583E+0
-1.395E-1	5.567E+0	9.664E+0
-1.362E-1	5.612E+0	9.706E+0
-1.362E-1	5.486E+0	9.810E+0
-1.362E-1	5.544E+0	9.748E+0
-1.411E-1	5.589E+0	9.784E+0
-1.395E-1	5.525E+0	9.709E+0
-1.362E-1	5.622E+0	9.638E+0
-1.362E-1	5.557E+0	9.722E+0
-1.395E-1	5.537E+0	9.709E+0
-1.346E-1	5.683E+0	9.810E+0
-1.330E-1	5.580E+0	9.696E+0
-1.313E-1	5.625E+0	9.719E+0
-1.427E-1	5.534E+0	9.729E+0
-1.411E-1	5.537E+0	9.832E+0
-1.297E-1	5.570E+0	9.748E+0
-1.346E-1	5.570E+0	9.703E+0
-1.378E-1	5.602E+0	9.784E+0
-1.427E-1	5.567E+0	9.755E+0
-1.362E-1	5.563E+0	9.781E+0
-1.378E-1	5.593E+0	9.758E+0
-1.395E-1	5.576E+0	9.631E+0
-1.362E-1	5.515E+0	9.648E+0
-1.362E-1	5.528E+0	9.667E+0
-1.346E-1	5.550E+0	9.674E+0
-1.411E-1	5.602E+0	9.641E+0
-1.362E-1	5.612E+0	9.810E+0
-1.362E-1	5.664E+0	9.648E+0
-1.362E-1	5.651E+0	9.729E+0
-1.395E-1	5.541E+0	9.696E+0
-1.378E-1	5.645E+0	9.648E+0
-1.362E-1	5.550E+0	9.719E+0
-1.362E-1	5.550E+0	9.644E+0
-1.411E-1	5.550E+0	9.768E+0
-1.378E-1	5.537E+0	9.648E+0
-1.378E-1	5.664E+0	9.699E+0
-1.378E-1	5.557E+0	9.677E+0
-1.395E-1	5.664E+0	9.706E+0
-1.362E-1	5.606E+0	9.794E+0
-1.362E-1	5.502E+0	9.657E+0
-1.362E-1	5.550E+0	9.638E+0
-1.395E-1	5.541E+0	9.712E+0
-1.378E-1	5.589E+0	9.609E+0
-1.378E-1	5.541E+0	9.729E+0
-1.362E-1	5.593E+0	9.651E+0
-1.395E-1	5.515E+0	9.651E+0
-1.395E-1	5.534E+0	9.661E+0
-1.362E-1	5.703E+0	9.800E+0
-1.378E-1	5.547E+0	9.790E+0
-1.378E-1	5.651E+0	9.644E+0
-1.378E-1	5.583E+0	9.774E+0
-1.362E-1	5.596E+0	9.732E+0
-1.362E-1	5.528E+0	9.631E+0
-1.395E-1	5.580E+0	9.735E+0
-1.378E-1	5.547E+0	9.661E+0
-1.378E-1	5.567E+0	9.884E+0
-1.378E-1	5.580E+0	9.706E+0
-1.411E-1	5.589E+0	9.690E+0
-1.395E-1	5.576E+0	9.699E+0
-1.346E-1	5.534E+0	9.641E+0
-1.378E-1	5.541E+0	9.712E+0
-1.378E-1	5.683E+0	9.781E+0
-1.378E-1	5.645E+0	9.787E+0
-1.346E-1	5.570E+0	9.644E+0
-1.378E-1	5.550E+0	9.745E+0
-1.395E-1	5.641E+0	9.725E+0
-1.395E-1	5.557E+0	9.777E+0
-1.313E-1	5.612E+0	9.654E+0
-1.346E-1	5.515E+0	9.738E+0
-1.362E-1	5.557E+0	9.635E+0
-1.395E-1	5.583E+0	9.732E+0
-1.313E-1	5.599E+0	9.761E+0
-1.362E-1	5.443E+0	9.674E+0
-1.362E-1	5.528E+0	9.709E+0
-1.362E-1	5.537E+0	9.732E+0
-1.330E-1	5.563E+0	9.732E+0
-1.330E-1	5.596E+0	9.725E+0
-1.411E-1	5.547E+0	9.690E+0
-1.395E-1	5.550E+0	9.758E+0
-1.346E-1	5.508E+0	9.729E+0
-1.346E-1	5.554E+0	9.712E+0
-1.395E-1	5.583E+0	9.686E+0
-1.427E-1	5.583E+0	9.661E+0
-1.330E-1	5.463E+0	9.683E+0
-1.346E-1	5.563E+0	9.667E+0
-1.411E-1	5.508E+0	9.654E+0
-1.378E-1	5.531E+0	9.777E+0
-1.346E-1	5.486E+0	9.677E+0
-1.378E-1	5.615E+0	9.712E+0
-1.362E-1	5.495E+0	9.696E+0
-1.378E-1	5.576E+0	9.631E+0
-1.362E-1	5.534E+0	9.602E+0
-1.346E-1	5.622E+0	9.784E+0
-1.395E-1	5.525E+0	9.674E+0
-1.378E-1	5.593E+0	9.722E+0
-1.346E-1	5.563E+0	9.738E+0
-1.362E-1	5.593E+0	9.722E+0
-1.395E-1	5.602E+0	9.784E+0
-1.378E-1	5.541E+0	9.777E+0
-1.346E-1	5.547E+0	9.615E+0
-1.362E-1	5.414E+0	9.631E+0
-1.395E-1	5.531E+0	9.712E+0
-1.378E-1	5.609E+0	9.755E+0
-1.346E-1	5.680E+0	9.635E+0
-1.362E-1	5.547E+0	9.735E+0
-1.378E-1	5.602E+0	9.716E+0
-1.378E-1	5.593E+0	9.706E+0
-1.362E-1	5.612E+0	9.693E+0
-1.362E-1	5.495E+0	9.654E+0
-1.362E-1	5.602E+0	9.738E+0
-1.362E-1	5.541E+0	9.686E+0
-1.346E-1	5.570E+0	9.719E+0
-1.378E-1	5.658E+0	9.758E+0
-1.378E-1	5.586E+0	9.735E+0
-1.378E-1	5.586E+0	9.829E+0
-1.346E-1	5.414E+0	9.703E+0
-1.362E-1	5.602E+0	9.674E+0
-1.395E-1	5.528E+0	9.725E+0
-1.395E-1	5.599E+0	9.605E+0
-1.378E-1	5.515E+0	9.651E+0
-1.362E-1	5.515E+0	9.622E+0
-1.411E-1	5.443E+0	9.774E+0
-1.378E-1	5.508E+0	9.751E+0
-1.330E-1	5.622E+0	9.706E+0
-1.330E-1	5.453E+0	9.732E+0
-1.378E-1	5.541E+0	9.735E+0
-1.362E-1	5.632E+0	9.722E+0
-1.330E-1	5.683E+0	9.528E+0
-1.346E-1	5.641E+0	9.622E+0
-1.378E-1	5.525E+0	9.654E+0
-1.395E-1	5.625E+0	9.758E+0
-1.346E-1	5.628E+0	9.696E+0
-1.362E-1	5.541E+0	9.654E+0
-1.395E-1	5.609E+0	9.631E+0
-1.411E-1	5.606E+0	9.693E+0
-1.330E-1	5.593E+0	9.725E+0
-1.346E-1	5.589E+0	9.832E+0
-1.395E-1	5.580E+0	9.661E+0
-1.362E-1	5.554E+0	9.758E+0
-1.346E-1	5.580E+0	9.803E+0
-1.330E-1	5.706E+0	9.670E+0
-1.395E-1	5.612E+0	9.570E+0
-1.395E-1	5.619E+0	9.703E+0
-1.362E-1	5.554E+0	9.758E+0
-1.378E-1	5.606E+0	9.716E+0
-1.411E-1	5.596E+0	9.703E+0
-1.395E-1	5.606E+0	9.661E+0
-1.346E-1	5.547E+0	9.755E+0
-1.346E-1	5.580E+0	9.605E+0
-1.411E-1	5.512E+0	9.628E+0
-1.362E-1	5.450E+0	9.784E+0
-1.330E-1	5.680E+0	9.735E+0
-1.346E-1	5.463E+0	9.654E+0
-1.411E-1	5.593E+0	9.725E+0
-1.378E-1	5.612E+0	9.592E+0
-1.362E-1	5.550E+0	9.813E+0
-1.346E-1	5.573E+0	9.693E+0
-1.378E-1	5.619E+0	9.716E+0
-1.378E-1	5.612E+0	9.703E+0
-1.330E-1	5.547E+0	9.719E+0
-1.378E-1	5.563E+0	9.748E+0
-1.395E-1	5.667E+0	9.683E+0
-1.362E-1	5.651E+0	9.790E+0
-1.395E-1	5.580E+0	9.719E+0
-1.378E-1	5.602E+0	9.677E+0
-1.411E-1	5.512E+0	9.716E+0
-1.378E-1	5.586E+0	9.644E+0
-1.346E-1	5.583E+0	9.547E+0
-1.362E-1	5.654E+0	9.638E+0
-1.378E-1	5.593E+0	9.683E+0
-1.346E-1	5.593E+0	9.816E+0
-1.362E-1	5.573E+0	9.709E+0
-1.378E-1	5.541E+0	9.735E+0
-1.395E-1	5.560E+0	9.589E+0
-1.395E-1	5.557E+0	9.790E+0
-1.362E-1	5.554E+0	9.635E+0
-1.362E-1	5.525E+0	9.661E+0
-1.395E-1	5.609E+0	9.686E+0
-1.346E-1	5.609E+0	9.631E+0
-1.346E-1	5.521E+0	9.686E+0
-1.395E-1	5.560E+0	9.719E+0
-1.411E-1	5.563E+0	9.722E+0
-1.411E-1	5.554E+0	9.768E+0
-1.346E-1	5.547E+0	9.641E+0
-1.378E-1	5.641E+0	9.683E+0
-1.395E-1	5.619E+0	9.641E+0
-1.395E-1	5.528E+0	9.722E+0
-1.346E-1	5.632E+0	9.745E+0
-1.378E-1	5.550E+0	9.674E+0
-1.395E-1	5.563E+0	9.570E+0
-1.378E-1	5.469E+0	9.625E+0
-1.313E-1	5.537E+0	9.618E+0
-1.378E-1	5.580E+0	9.771E+0
-1.395E-1	5.615E+0	9.686E+0
-1.378E-1	5.589E+0	9.664E+0
-1.330E-1	5.596E+0	9.648E+0
-1.346E-1	5.576E+0	9.635E+0
-1.362E-1	5.628E+0	9.635E+0
-1.362E-1	5.632E+0	9.631E+0
-1.362E-1	5.560E+0	9.745E+0
-1.362E-1	5.570E+0	9.589E+0
-1.411E-1	5.645E+0	9.699E+0
-1.378E-1	5.570E+0	9.755E+0
-1.346E-1	5.499E+0	9.719E+0
-1.346E-1	5.512E+0	9.638E+0
-1.378E-1	5.557E+0	9.758E+0
-1.378E-1	5.628E+0	9.622E+0
-1.362E-1	5.570E+0	9.690E+0
-1.378E-1	5.547E+0	9.664E+0
-1.395E-1	5.547E+0	9.489E+0
-1.378E-1	5.609E+0	9.625E+0
-1.346E-1	5.560E+0	9.693E+0
-1.362E-1	5.492E+0	9.631E+0
-1.395E-1	5.602E+0	9.751E+0
-1.378E-1	5.525E+0	9.609E+0
-1.346E-1	5.541E+0	9.696E+0
-1.346E-1	5.537E+0	9.748E+0
-1.411E-1	5.421E+0	9.680E+0
-1.395E-1	5.512E+0	9.469E+0
-1.330E-1	5.661E+0	9.732E+0
-1.395E-1	5.537E+0	9.605E+0
-1.378E-1	5.570E+0	9.703E+0
-1.362E-1	5.570E+0	9.657E+0
-1.346E-1	5.615E+0	9.563E+0
-1.346E-1	5.622E+0	9.732E+0
-1.395E-1	5.586E+0	9.648E+0
-1.378E-1	5.589E+0	9.664E+0
-1.362E-1	5.622E+0	9.670E+0
-1.378E-1	5.534E+0	9.628E+0
-1.411E-1	5.619E+0	9.644E+0
-1.378E-1	5.525E+0	9.599E+0
-1.330E-1	5.534E+0	9.725E+0
-1.362E-1	5.560E+0	9.891E+0
-1.411E-1	5.537E+0	9.849E+0
-1.362E-1	5.570E+0	9.524E+0
-1.346E-1	5.544E+0	9.755E+0
-1.330E-1	5.554E+0	9.781E+0
-1.395E-1	5.593E+0	9.589E+0
-1.411E-1	5.589E+0	9.703E+0
-1.346E-1	5.560E+0	9.573E+0
-1.395E-1	5.586E+0	9.729E+0
-1.411E-1	5.638E+0	9.686E+0
-1.411E-1	5.512E+0	9.667E+0
-1.362E-1	5.609E+0	9.716E+0
-1.378E-1	5.469E+0	9.589E+0
-1.395E-1	5.528E+0	9.709E+0
-1.395E-1	5.528E+0	9.758E+0
-1.346E-1	5.599E+0	9.725E+0
-1.346E-1	5.645E+0	9.625E+0
-1.395E-1	5.589E+0	9.696E+0
-1.395E-1	5.499E+0	9.781E+0
-1.330E-1	5.525E+0	9.609E+0
-1.378E-1	5.593E+0	9.622E+0
-1.378E-1	5.550E+0	9.674E+0
-1.395E-1	5.583E+0	9.651E+0
-1.313E-1	5.512E+0	9.667E+0
-1.346E-1	5.615E+0	9.654E+0
-1.395E-1	5.508E+0	9.515E+0
-1.362E-1	5.632E+0	9.725E+0
-1.346E-1	5.664E+0	9.644E+0
-1.378E-1	5.508E+0	9.641E+0
-1.395E-1	5.469E+0	9.683E+0
-1.378E-1	5.696E+0	9.579E+0
-1.313E-1	5.589E+0	9.693E+0
-1.378E-1	5.563E+0	9.602E+0
-1.395E-1	5.567E+0	9.638E+0
-1.378E-1	5.554E+0	9.641E+0
-1.346E-1	5.567E+0	9.703E+0
-1.362E-1	5.456E+0	9.667E+0
-1.362E-1	5.537E+0	9.644E+0
-1.362E-1	5.456E+0	9.774E+0
-1.346E-1	5.557E+0	9.725E+0
-1.346E-1	5.622E+0	9.674E+0
-1.395E-1	5.599E+0	9.661E+0
-1.362E-1	5.534E+0	9.664E+0
-1.330E-1	5.541E+0	9.722E+0
-1.395E-1	5.525E+0	9.725E+0
-1.395E-1	5.560E+0	9.803E+0
-1.395E-1	5.541E+0	9.745E+0
-1.346E-1	5.505E+0	9.709E+0
-1.346E-1	5.563E+0	9.832E+0
-1.411E-1	5.648E+0	9.651E+0
-1.411E-1	5.576E+0	9.742E+0
-1.346E-1	5.521E+0	9.664E+0
-1.378E-1	5.563E+0	9.729E+0
-1.427E-1	5.619E+0	9.579E+0
-1.395E-1	5.606E+0	9.648E+0
-1.378E-1	5.567E+0	9.807E+0
-1.378E-1	5.528E+0	9.751E+0
-1.395E-1	5.525E+0	9.745E+0
-1.395E-1	5.502E+0	9.696E+0
-1.330E-1	5.508E+0	9.699E+0
-1.362E-1	5.586E+0	9.690E+0
-1.378E-1	5.560E+0	9.699E+0
-1.395E-1	5.570E+0	9.712E+0
-1.330E-1	5.560E+0	9.657E+0
-1.362E-1	5.547E+0	9.693E+0
-1.395E-1	5.583E+0	9.631E+0
-1.362E-1	5.593E+0	9.706E+0
-1.346E-1	5.576E+0	9.719E+0
-1.362E-1	5.596E+0	9.579E+0
-1.427E-1	5.622E+0	9.719E+0
-1.378E-1	5.482E+0	9.709E+0
-1.362E-1	5.664E+0	9.570E+0
-1.362E-1	5.557E+0	9.738E+0
-1.395E-1	5.499E+0	9.751E+0
-1.378E-1	5.537E+0	9.686E+0
-1.346E-1	5.580E+0	9.852E+0
-1.362E-1	5.593E+0	9.670E+0
-1.411E-1	5.632E+0	9.599E+0
-1.362E-1	5.586E+0	9.683E+0
-1.346E-1	5.515E+0	9.505E+0
-1.346E-1	5.460E+0	9.557E+0
-1.427E-1	5.576E+0	9.816E+0
-1.378E-1	5.622E+0	9.703E+0
-1.346E-1	5.453E+0	9.696E+0
-1.362E-1	5.619E+0	9.625E+0
-1.427E-1	5.654E+0	9.648E+0
-1.362E-1	5.609E+0	9.657E+0
-1.362E-1	5.570E+0	9.644E+0
-1.378E-1	5.518E+0	9.677E+0
-1.411E-1	5.583E+0	9.797E+0
-1.378E-1	5.456E+0	9.683E+0
-1.362E-1	5.606E+0	9.674E+0
-1.362E-1	5.505E+0	9.683E+0
-1.427E-1	5.570E+0	9.800E+0
-1.395E-1	5.596E+0	9.644E+0
-1.362E-1	5.521E+0	9.703E+0
-1.346E-1	5.541E+0	9.781E+0
-1.411E-1	5.554E+0	9.699E+0
-1.395E-1	5.586E+0	9.615E+0
-1.346E-1	5.563E+0	9.667E+0
-1.346E-1	5.580E+0	9.592E+0
-1.395E-1	5.550E+0	9.609E+0
-1.395E-1	5.547E+0	9.735E+0
-1.313E-1	5.486E+0	9.703E+0
-1.346E-1	5.583E+0	9.625E+0
-1.411E-1	5.528E+0	9.618E+0
-1.395E-1	5.583E+0	9.696E+0
-1.346E-1	5.508E+0	9.667E+0
-1.362E-1	5.619E+0	9.745E+0
-1.378E-1	5.492E+0	9.667E+0
-1.395E-1	5.512E+0	9.651E+0
-1.378E-1	5.576E+0	9.781E+0
-1.378E-1	5.550E+0	9.635E+0
-1.395E-1	5.570E+0	9.586E+0
-1.411E-1	5.528E+0	9.648E+0
-1.330E-1	5.580E+0	9.596E+0
-1.362E-1	5.512E+0	9.735E+0
-1.395E-1	5.534E+0	9.615E+0
-1.378E-1	5.437E+0	9.596E+0
-1.362E-1	5.537E+0	9.732E+0
-1.362E-1	5.550E+0	9.738E+0
-1.395E-1	5.576E+0	9.722E+0
-1.362E-1	5.525E+0	9.599E+0
-1.378E-1	5.492E+0	9.651E+0
-1.362E-1	5.550E+0	9.651E+0
-1.395E-1	5.586E+0	9.790E+0
-1.378E-1	5.554E+0	9.638E+0
-1.346E-1	5.508E+0	9.677E+0
-1.362E-1	5.544E+0	9.807E+0
-1.411E-1	5.560E+0	9.732E+0
-1.378E-1	5.615E+0	9.875E+0
-1.362E-1	5.570E+0	9.644E+0
-1.378E-1	5.499E+0	9.605E+0
-1.411E-1	5.479E+0	9.706E+0
-1.378E-1	5.557E+0	9.589E+0
-1.346E-1	5.645E+0	9.612E+0
-1.362E-1	5.589E+0	9.508E+0
-1.411E-1	5.499E+0	9.703E+0
-1.378E-1	5.544E+0	9.683E+0
-1.346E-1	5.596E+0	9.787E+0
-1.330E-1	5.544E+0	9.644E+0
-1.411E-1	5.635E+0	9.732E+0
-1.378E-1	5.563E+0	9.696E+0
-1.362E-1	5.502E+0	9.686E+0
-1.330E-1	5.586E+0	9.596E+0
-1.411E-1	5.534E+0	9.693E+0
-1.395E-1	5.680E+0	9.706E+0
-1.346E-1	5.703E+0	9.706E+0
-1.362E-1	5.508E+0	9.609E+0
-1.378E-1	5.602E+0	9.686E+0
-1.395E-1	5.560E+0	9.612E+0
-1.378E-1	5.563E+0	9.706E+0
-1.362E-1	5.622E+0	9.583E+0
-1.378E-1	5.563E+0	9.638E+0
-1.395E-1	5.534E+0	9.592E+0
-1.346E-1	5.586E+0	9.618E+0
-1.346E-1	5.596E+0	9.686E+0
-1.411E-1	5.521E+0	9.618E+0
-1.378E-1	5.567E+0	9.745E+0
-1.362E-1	5.547E+0	9.742E+0
-1.378E-1	5.570E+0	9.686E+0
-1.411E-1	5.563E+0	9.690E+0
-1.395E-1	5.537E+0	9.677E+0
-1.378E-1	5.453E+0	9.680E+0
-1.378E-1	5.508E+0	9.609E+0
-1.411E-1	5.557E+0	9.638E+0
-1.411E-1	5.499E+0	9.648E+0
-1.362E-1	5.554E+0	9.631E+0
-1.378E-1	5.521E+0	9.648E+0
-1.395E-1	5.528E+0	9.586E+0
-1.395E-1	5.583E+0	9.699E+0
-1.346E-1	5.554E+0	9.670E+0
-1.378E-1	5.599E+0	9.550E+0
-1.362E-1	5.563E+0	9.680E+0
-1.330E-1	5.508E+0	9.547E+0
-1.346E-1	5.589E+0	9.651E+0
-1.362E-1	5.570E+0	9.609E+0
-1.378E-1	5.495E+0	9.566E+0
-1.378E-1	5.554E+0	9.628E+0
-1.346E-1	5.528E+0	9.674E+0
-1.378E-1	5.593E+0	9.618E+0
-1.411E-1	5.537E+0	9.651E+0
-1.362E-1	5.560E+0	9.683E+0
-1.362E-1	5.563E+0	9.657E+0
-1.378E-1	5.537E+0	9.729E+0
-1.411E-1	5.645E+0	9.690E+0
-1.427E-1	5.525E+0	9.732E+0
-1.362E-1	5.560E+0	9.583E+0
-1.378E-1	5.547E+0	9.738E+0
-1.411E-1	5.761E+0	9.605E+0
-1.395E-1	5.576E+0	9.570E+0
-1.346E-1	5.586E+0	9.570E+0
-1.346E-1	5.557E+0	9.583E+0
-1.378E-1	5.547E+0	9.761E+0
-1.395E-1	5.541E+0	9.583E+0
-1.346E-1	5.505E+0	9.661E+0
-1.362E-1	5.515E+0	9.648E+0
-1.411E-1	5.424E+0	9.725E+0
-1.378E-1	5.512E+0	9.696E+0
-1.330E-1	5.473E+0	9.605E+0
-1.362E-1	5.537E+0	9.518E+0
-1.395E-1	5.667E+0	9.651E+0
-1.411E-1	5.505E+0	9.622E+0
-1.378E-1	5.589E+0	9.596E+0
-1.362E-1	5.589E+0	9.683E+0
-1.395E-1	5.570E+0	9.686E+0
-1.362E-1	5.499E+0	9.635E+0
-1.362E-1	5.486E+0	9.657E+0
-1.346E-1	5.534E+0	9.719E+0
-1.411E-1	5.534E+0	9.651E+0
-1.378E-1	5.421E+0	9.729E+0
-1.362E-1	5.606E+0	9.693E+0
-1.378E-1	5.576E+0	9.635E+0
-1.411E-1	5.602E+0	9.635E+0
-1.411E-1	5.518E+0	9.596E+0
-1.362E-1	5.625E+0	9.745E+0
-1.395E-1	5.547E+0	9.631E+0
-1.378E-1	5.586E+0	9.618E+0
-1.362E-1	5.550E+0	9.693E+0
-1.346E-1	5.648E+0	9.764E+0
-1.378E-1	5.466E+0	9.648E+0
-1.411E-1	5.570E+0	9.761E+0
-1.411E-1	5.486E+0	9.596E+0
-1.362E-1	5.525E+0	9.664E+0
-1.378E-1	5.437E+0	9.631E+0
-1.411E-1	5.544E+0	9.579E+0
-1.395E-1	5.544E+0	9.686E+0
-1.378E-1	5.609E+0	9.521E+0
-1.378E-1	5.547E+0	9.738E+0
-1.395E-1	5.499E+0	9.712E+0
-1.395E-1	5.641E+0	9.664E+0
-1.346E-1	5.518E+0	9.800E+0
-1.378E-1	5.476E+0	9.674E+0
-1.395E-1	5.570E+0	9.638E+0
-1.378E-1	5.625E+0	9.602E+0
-1.378E-1	5.554E+0	9.544E+0
-1.378E-1	5.456E+0	9.628E+0
-1.411E-1	5.502E+0	9.615E+0
-1.395E-1	5.557E+0	9.592E+0
-1.362E-1	5.576E+0	9.651E+0
-1.378E-1	5.589E+0	9.664E+0
-1.378E-1	5.547E+0	9.605E+0
-1.395E-1	5.593E+0	9.586E+0
-1.346E-1	5.550E+0	9.774E+0
-1.395E-1	5.606E+0	9.596E+0
-1.395E-1	5.602E+0	9.781E+0
-1.395E-1	5.635E+0	9.612E+0
-1.378E-1	5.612E+0	9.563E+0
-1.362E-1	5.550E+0	9.631E+0
-1.395E-1	5.586E+0	9.706E+0
-1.378E-1	5.570E+0	9.657E+0
-1.362E-1	5.596E+0	9.576E+0
-1.346E-1	5.550E+0	9.674E+0
-1.395E-1	5.534E+0	9.625E+0
-1.411E-1	5.625E+0	9.800E+0
-1.362E-1	5.576E+0	9.751E+0
-1.362E-1	5.550E+0	9.735E+0
-1.395E-1	5.537E+0	9.706E+0
-1.378E-1	5.560E+0	9.755E+0
-1.346E-1	5.593E+0	9.638E+0
-1.330E-1	5.489E+0	9.654E+0
-1.411E-1	5.554E+0	9.661E+0
-1.378E-1	5.499E+0	9.690E+0
-1.346E-1	5.599E+0	9.761E+0
-1.378E-1	5.554E+0	9.635E+0
-1.395E-1	5.541E+0	9.641E+0
-1.395E-1	5.580E+0	9.644E+0
-1.362E-1	5.648E+0	9.674E+0
-1.378E-1	5.619E+0	9.748E+0
-1.395E-1	5.473E+0	9.541E+0
-1.346E-1	5.567E+0	9.531E+0
-1.346E-1	5.560E+0	9.631E+0
-1.378E-1	5.580E+0	9.725E+0
-1.411E-1	5.632E+0	9.670E+0
-1.378E-1	5.473E+0	9.592E+0
-1.346E-1	5.505E+0	9.579E+0
-1.411E-1	5.586E+0	9.693E+0
-1.411E-1	5.534E+0	9.583E+0
-1.378E-1	5.537E+0	9.699E+0
-1.362E-1	5.576E+0	9.609E+0
-1.362E-1	5.567E+0	9.534E+0
-1.427E-1	5.602E+0	9.829E+0
-1.395E-1	5.505E+0	9.716E+0
-1.330E-1	5.512E+0	9.534E+0
-1.362E-1	5.515E+0	9.631E+0
-1.395E-1	5.619E+0	9.635E+0
-1.395E-1	5.482E+0	9.651E+0
-1.362E-1	5.612E+0	9.557E+0
-1.411E-1	5.437E+0	9.758E+0
-1.411E-1	5.573E+0	9.738E+0
-1.395E-1	5.554E+0	9.654E+0
-1.346E-1	5.463E+0	9.709E+0
-1.378E-1	5.628E+0	9.674E+0
-1.427E-1	5.473E+0	9.644E+0
-1.411E-1	5.596E+0	9.674E+0
-1.346E-1	5.580E+0	9.738E+0
-1.362E-1	5.615E+0	9.605E+0
-1.378E-1	5.589E+0	9.657E+0
-1.346E-1	5.557E+0	9.498E+0
-1.346E-1	5.534E+0	9.541E+0
-1.362E-1	5.550E+0	9.755E+0
-1.395E-1	5.495E+0	9.648E+0
-1.395E-1	5.602E+0	9.706E+0
-1.362E-1	5.583E+0	9.677E+0
-1.378E-1	5.632E+0	9.563E+0
-1.395E-1	5.525E+0	9.683E+0
-1.378E-1	5.456E+0	9.615E+0
-1.346E-1	5.554E+0	9.628E+0
-1.362E-1	5.502E+0	9.654E+0
-1.411E-1	5.508E+0	9.651E+0
-1.378E-1	5.586E+0	9.661E+0
-1.346E-1	5.570E+0	9.599E+0
-1.346E-1	5.518E+0	9.550E+0
-1.378E-1	5.450E+0	9.589E+0
-1.362E-1	5.492E+0	9.703E+0
-1.346E-1	5.560E+0	9.528E+0
-1.378E-1	5.563E+0	9.751E+0
-1.411E-1	5.528E+0	9.651E+0
-1.378E-1	5.570E+0	9.602E+0
-1.330E-1	5.537E+0	9.764E+0
-1.346E-1	5.563E+0	9.751E+0
-1.411E-1	5.557E+0	9.777E+0
-1.378E-1	5.573E+0	9.515E+0
-1.378E-1	5.586E+0	9.602E+0
-1.362E-1	5.573E+0	9.664E+0
-1.395E-1	5.586E+0	9.651E+0
-1.378E-1	5.563E+0	9.615E+0
-1.346E-1	5.547E+0	9.712E+0
-1.362E-1	5.537E+0	9.738E+0
-1.362E-1	5.537E+0	9.528E+0
-1.362E-1	5.622E+0	9.729E+0
-1.362E-1	5.593E+0	9.625E+0
-1.362E-1	5.547E+0	9.664E+0
-1.362E-1	5.599E+0	9.553E+0
-1.362E-1	5.612E+0	9.729E+0
-1.362E-1	5.573E+0	9.651E+0
-1.346E-1	5.512E+0	9.661E+0
-1.395E-1	5.593E+0	9.755E+0
-1.378E-1	5.615E+0	9.648E+0
-1.346E-1	5.534E+0	9.667E+0
-1.362E-1	5.583E+0	9.560E+0
-1.395E-1	5.570E+0	9.683E+0
-1.346E-1	5.602E+0	9.661E+0
-1.362E-1	5.473E+0	9.771E+0
-1.346E-1	5.612E+0	9.599E+0
-1.411E-1	5.515E+0	9.657E+0
-1.378E-1	5.525E+0	9.628E+0
-1.346E-1	5.463E+0	9.768E+0
-1.378E-1	5.560E+0	9.586E+0
-1.411E-1	5.495E+0	9.722E+0
-1.395E-1	5.508E+0	9.657E+0
-1.330E-1	5.570E+0	9.683E+0
-1.378E-1	5.596E+0	9.677E+0
-1.411E-1	5.482E+0	9.648E+0
-1.395E-1	5.525E+0	9.748E+0
-1.346E-1	5.596E+0	9.670E+0
-1.395E-1	5.570E+0	9.628E+0
-1.395E-1	5.609E+0	9.648E+0
-1.378E-1	5.602E+0	9.631E+0
-1.362E-1	5.541E+0	9.648E+0
-1.378E-1	5.576E+0	9.706E+0
-1.395E-1	5.599E+0	9.648E+0
-1.378E-1	5.586E+0	9.686E+0
-1.378E-1	5.593E+0	9.699E+0
-1.346E-1	5.525E+0	9.631E+0
-1.411E-1	5.599E+0	9.729E+0
-1.362E-1	5.573E+0	9.605E+0
-1.362E-1	5.560E+0	9.712E+0
-1.346E-1	5.586E+0	9.677E+0
-1.427E-1	5.547E+0	9.819E+0
-1.395E-1	5.499E+0	9.586E+0
-1.362E-1	5.619E+0	9.573E+0
-1.362E-1	5.443E+0	9.661E+0
-1.395E-1	5.534E+0	9.563E+0
-1.411E-1	5.619E+0	9.803E+0
-1.346E-1	5.473E+0	9.706E+0
-1.378E-1	5.528E+0	9.524E+0
-1.411E-1	5.560E+0	9.566E+0
-1.395E-1	5.602E+0	9.729E+0
-1.362E-1	5.622E+0	9.599E+0
-1.346E-1	5.628E+0	9.635E+0
-1.427E-1	5.547E+0	9.690E+0
-1.378E-1	5.502E+0	9.635E+0
-1.362E-1	5.586E+0	9.563E+0
-1.378E-1	5.576E+0	9.667E+0
-1.395E-1	5.563E+0	9.631E+0
-1.395E-1	5.641E+0	9.644E+0
-1.362E-1	5.414E+0	9.544E+0
-1.362E-1	5.537E+0	9.823E+0
-1.411E-1	5.541E+0	9.735E+0
-1.362E-1	5.609E+0	9.625E+0
-1.346E-1	5.567E+0	9.729E+0
-1.378E-1	5.567E+0	9.644E+0
-1.411E-1	5.625E+0	9.557E+0
-1.378E-1	5.521E+0	9.742E+0
-1.378E-1	5.586E+0	9.699E+0
-1.346E-1	5.518E+0	9.758E+0
-1.411E-1	5.456E+0	9.722E+0
-1.378E-1	5.554E+0	9.657E+0
-1.346E-1	5.567E+0	9.738E+0
-1.362E-1	5.437E+0	9.628E+0
-1.427E-1	5.567E+0	9.557E+0
-1.395E-1	5.489E+0	9.764E+0
-1.346E-1	5.619E+0	9.638E+0
-1.378E-1	5.508E+0	9.482E+0
-1.362E-1	5.495E+0	9.661E+0
-1.395E-1	5.589E+0	9.716E+0
-1.362E-1	5.541E+0	9.602E+0
-1.362E-1	5.508E+0	9.560E+0
-1.395E-1	5.583E+0	9.722E+0
-1.378E-1	5.525E+0	9.641E+0
-1.346E-1	5.615E+0	9.631E+0
-1.346E-1	5.557E+0	9.732E+0
-1.427E-1	5.499E+0	9.755E+0
-1.411E-1	5.508E+0	9.751E+0
-1.330E-1	5.599E+0	9.596E+0
-1.395E-1	5.573E+0	9.712E+0
-1.395E-1	5.596E+0	9.618E+0
-1.395E-1	5.570E+0	9.693E+0
-1.362E-1	5.515E+0	9.699E+0
-1.362E-1	5.554E+0	9.605E+0
-1.395E-1	5.495E+0	9.674E+0
-1.362E-1	5.557E+0	9.790E+0
-1.346E-1	5.550E+0	9.690E+0
-1.362E-1	5.580E+0	9.609E+0
-1.411E-1	5.550E+0	9.648E+0
-1.378E-1	5.528E+0	9.758E+0
-1.346E-1	5.541E+0	9.651E+0
-1.378E-1	5.486E+0	9.638E+0
-1.395E-1	5.463E+0	9.664E+0
-1.395E-1	5.576E+0	9.592E+0
-1.378E-1	5.531E+0	9.693E+0
-1.362E-1	5.554E+0	9.732E+0
-1.395E-1	5.560E+0	9.667E+0
-1.395E-1	5.606E+0	9.664E+0
-1.346E-1	5.606E+0	9.618E+0
-1.395E-1	5.417E+0	9.560E+0
-1.427E-1	5.476E+0	9.729E+0
-1.378E-1	5.476E+0	9.670E+0
-1.378E-1	5.547E+0	9.664E+0
-1.395E-1	5.541E+0	9.589E+0
-1.427E-1	5.658E+0	9.631E+0
-1.395E-1	5.583E+0	9.570E+0
-1.330E-1	5.622E+0	9.570E+0
-1.378E-1	5.505E+0	9.609E+0
-1.411E-1	5.554E+0	9.664E+0
-1.395E-1	5.544E+0	9.709E+0
-1.378E-1	5.576E+0	9.774E+0
-1.378E-1	5.463E+0	9.667E+0
-1.411E-1	5.525E+0	9.764E+0
-1.378E-1	5.525E+0	9.583E+0
-1.330E-1	5.473E+0	9.654E+0
-1.378E-1	5.602E+0	9.644E+0
-1.411E-1	5.622E+0	9.777E+0
-1.411E-1	5.525E+0	9.657E+0
-1.346E-1	5.512E+0	9.699E+0
-1.378E-1	5.625E+0	9.732E+0
-1.395E-1	5.421E+0	9.807E+0
-1.378E-1	5.570E+0	9.790E+0
-1.378E-1	5.515E+0	9.745E+0
-1.395E-1	5.589E+0	9.635E+0
-1.395E-1	5.641E+0	9.657E+0
-1.362E-1	5.570E+0	9.651E+0
-1.362E-1	5.602E+0	9.596E+0
-1.346E-1	5.554E+0	9.615E+0
-1.395E-1	5.453E+0	9.661E+0
-1.395E-1	5.512E+0	9.680E+0
-1.395E-1	5.570E+0	9.732E+0
-1.378E-1	5.476E+0	9.686E+0
-1.378E-1	5.479E+0	9.683E+0
-1.378E-1	5.547E+0	9.570E+0
-1.378E-1	5.528E+0	9.570E+0
-1.378E-1	5.528E+0	9.602E+0
-1.411E-1	5.440E+0	9.738E+0
-1.378E-1	5.593E+0	9.725E+0
-1.346E-1	5.622E+0	9.696E+0
-1.378E-1	5.560E+0	9.703E+0
-1.395E-1	5.625E+0	9.670E+0
-1.378E-1	5.593E+0	9.693E+0
-1.362E-1	5.492E+0	9.534E+0
-1.378E-1	5.476E+0	9.699E+0
-1.395E-1	5.508E+0	9.696E+0
-1.411E-1	5.537E+0	9.696E+0
-1.346E-1	5.628E+0	9.622E+0
-1.362E-1	5.550E+0	9.813E+0
-1.395E-1	5.615E+0	9.615E+0
-1.362E-1	5.443E+0	9.683E+0
-1.378E-1	5.525E+0	9.670E+0
-1.395E-1	5.583E+0	9.537E+0
-1.411E-1	5.567E+0	9.654E+0
-1.395E-1	5.518E+0	9.790E+0
-1.346E-1	5.525E+0	9.618E+0
-1.378E-1	5.521E+0	9.638E+0
-1.411E-1	5.550E+0	9.612E+0
-1.395E-1	5.550E+0	9.641E+0
-1.362E-1	5.560E+0	9.612E+0
-1.362E-1	5.557E+0	9.589E+0
-1.411E-1	5.525E+0	9.589E+0
-1.378E-1	5.554E+0	9.751E+0
-1.362E-1	5.596E+0	9.758E+0
-1.346E-1	5.544E+0	9.628E+0
-1.395E-1	5.593E+0	9.596E+0
-1.411E-1	5.596E+0	9.602E+0
-1.346E-1	5.567E+0	9.579E+0
-1.378E-1	5.512E+0	9.674E+0
-1.427E-1	5.489E+0	9.667E+0
-1.378E-1	5.580E+0	9.628E+0
-1.330E-1	5.589E+0	9.463E+0
-1.395E-1	5.554E+0	9.648E+0
-1.427E-1	5.573E+0	9.586E+0
-1.395E-1	5.593E+0	9.622E+0
-1.362E-1	5.521E+0	9.635E+0
-1.362E-1	5.502E+0	9.609E+0
-1.411E-1	5.570E+0	9.686E+0
-1.378E-1	5.628E+0	9.716E+0
-1.346E-1	5.495E+0	9.719E+0
-1.378E-1	5.619E+0	9.732E+0
-1.427E-1	5.658E+0	9.790E+0
-1.378E-1	5.625E+0	9.735E+0
-1.362E-1	5.625E+0	9.537E+0
-1.362E-1	5.593E+0	9.755E+0
-1.427E-1	5.554E+0	9.732E+0
-1.395E-1	5.557E+0	9.699E+0
-1.362E-1	5.499E+0	9.557E+0
-1.362E-1	5.550E+0	9.680E+0
-1.395E-1	5.534E+0	9.738E+0
-1.395E-1	5.596E+0	9.489E+0
-1.378E-1	5.554E+0	9.699E+0
-1.378E-1	5.589E+0	9.521E+0
-1.427E-1	5.508E+0	9.592E+0
-1.378E-1	5.560E+0	9.719E+0
-1.378E-1	5.489E+0	9.661E+0
-1.378E-1	5.404E+0	9.579E+0
-1.443E-1	5.537E+0	9.615E+0
-1.378E-1	5.466E+0	9.677E+0
-1.378E-1	5.560E+0	9.644E+0
-1.378E-1	5.456E+0	9.583E+0
-1.427E-1	5.521E+0	9.576E+0
-1.346E-1	5.528E+0	9.589E+0
-1.362E-1	5.476E+0	9.722E+0
-1.378E-1	5.525E+0	9.586E+0
-1.411E-1	5.486E+0	9.612E+0
-1.395E-1	5.596E+0	9.521E+0
-1.378E-1	5.683E+0	9.680E+0
-1.378E-1	5.573E+0	9.609E+0
-1.411E-1	5.664E+0	9.664E+0
-1.378E-1	5.547E+0	9.573E+0
-1.362E-1	5.466E+0	9.635E+0
-1.411E-1	5.593E+0	9.677E+0
-1.411E-1	5.593E+0	9.495E+0
-1.378E-1	5.434E+0	9.690E+0
-1.346E-1	5.593E+0	9.690E+0
-1.395E-1	5.525E+0	9.654E+0
-1.411E-1	5.580E+0	9.657E+0
-1.378E-1	5.576E+0	9.599E+0
-1.362E-1	5.550E+0	9.712E+0
-1.411E-1	5.557E+0	9.699E+0
-1.427E-1	5.502E+0	9.755E+0
-1.362E-1	5.606E+0	9.612E+0
-1.362E-1	5.554E+0	9.706E+0
-1.378E-1	5.482E+0	9.489E+0
-1.411E-1	5.563E+0	9.618E+0
-1.378E-1	5.567E+0	9.722E+0
-1.362E-1	5.528E+0	9.609E+0
-1.395E-1	5.541E+0	9.664E+0
-1.427E-1	5.505E+0	9.716E+0
-1.378E-1	5.502E+0	9.635E+0
-1.362E-1	5.550E+0	9.729E+0
-1.378E-1	5.512E+0	9.677E+0
-1.411E-1	5.473E+0	9.589E+0
-1.362E-1	5.489E+0	9.502E+0
-1.378E-1	5.476E+0	9.592E+0
-1.395E-1	5.528E+0	9.547E+0
-1.411E-1	5.486E+0	9.589E+0
-1.395E-1	5.580E+0	9.670E+0
-1.362E-1	5.541E+0	9.560E+0
-1.378E-1	5.570E+0	9.768E+0
-1.411E-1	5.593E+0	9.651E+0
-1.411E-1	5.489E+0	9.612E+0
-1.346E-1	5.528E+0	9.638E+0
-1.378E-1	5.521E+0	9.618E+0
-1.411E-1	5.576E+0	9.661E+0
-1.378E-1	5.670E+0	9.618E+0
-1.362E-1	5.528E+0	9.693E+0
-1.411E-1	5.589E+0	9.592E+0
-1.395E-1	5.583E+0	9.644E+0
-1.395E-1	5.486E+0	9.661E+0
-1.362E-1	5.641E+0	9.670E+0
-1.378E-1	5.547E+0	9.576E+0
-1.411E-1	5.570E+0	9.774E+0
-1.395E-1	5.518E+0	9.573E+0
-1.330E-1	5.661E+0	9.712E+0
-1.378E-1	5.554E+0	9.579E+0
-1.427E-1	5.528E+0	9.699E+0
-1.395E-1	5.505E+0	9.547E+0
-1.346E-1	5.541E+0	9.667E+0
-1.378E-1	5.528E+0	9.628E+0
-1.443E-1	5.560E+0	9.670E+0
-1.362E-1	5.606E+0	9.557E+0
-1.346E-1	5.518E+0	9.664E+0
-1.362E-1	5.602E+0	9.596E+0
-1.395E-1	5.534E+0	9.635E+0
-1.395E-1	5.482E+0	9.664E+0
-1.362E-1	5.550E+0	9.576E+0
-1.395E-1	5.557E+0	9.622E+0
-1.411E-1	5.482E+0	9.518E+0
-1.411E-1	5.515E+0	9.735E+0
-1.378E-1	5.447E+0	9.605E+0
-1.378E-1	5.508E+0	9.612E+0
-1.395E-1	5.502E+0	9.612E+0
-1.411E-1	5.525E+0	9.635E+0
-1.346E-1	5.534E+0	9.712E+0
-1.395E-1	5.547E+0	9.690E+0
-1.443E-1	5.593E+0	9.719E+0
-1.378E-1	5.661E+0	9.557E+0
-1.362E-1	5.641E+0	9.703E+0
-1.378E-1	5.586E+0	9.667E+0
-1.378E-1	5.515E+0	9.625E+0
-1.395E-1	5.573E+0	9.651E+0
-1.362E-1	5.518E+0	9.641E+0
-1.346E-1	5.541E+0	9.573E+0
-1.411E-1	5.606E+0	9.648E+0
-1.378E-1	5.512E+0	9.557E+0
-1.346E-1	5.466E+0	9.592E+0
-1.411E-1	5.473E+0	9.524E+0
-1.411E-1	5.469E+0	9.661E+0
-1.411E-1	5.521E+0	9.511E+0
-1.346E-1	5.547E+0	9.579E+0
-1.362E-1	5.645E+0	9.609E+0
-1.395E-1	5.619E+0	9.615E+0
-1.362E-1	5.528E+0	9.573E+0
-1.346E-1	5.495E+0	9.625E+0
-1.378E-1	5.632E+0	9.625E+0
-1.411E-1	5.606E+0	9.628E+0
-1.395E-1	5.476E+0	9.651E+0
-1.378E-1	5.609E+0	9.703E+0
-1.395E-1	5.505E+0	9.625E+0
-1.411E-1	5.492E+0	9.628E+0
-1.395E-1	5.563E+0	9.651E+0
-1.362E-1	5.505E+0	9.690E+0
-1.378E-1	5.563E+0	9.576E+0
-1.427E-1	5.589E+0	9.654E+0
-1.395E-1	5.547E+0	9.748E+0
-1.330E-1	5.580E+0	9.709E+0
-1.395E-1	5.547E+0	9.589E+0
-1.411E-1	5.570E+0	9.690E+0
-1.411E-1	5.563E+0	9.622E+0
-1.362E-1	5.505E+0	9.583E+0
-1.395E-1	5.505E+0	9.437E+0
-1.427E-1	5.460E+0	9.654E+0
-1.378E-1	5.518E+0	9.596E+0
-1.378E-1	5.528E+0	9.748E+0
-1.395E-1	5.557E+0	9.541E+0
-1.411E-1	5.557E+0	9.755E+0
-1.378E-1	5.596E+0	9.635E+0
-1.362E-1	5.492E+0	9.625E+0
-1.346E-1	5.560E+0	9.677E+0
-1.395E-1	5.586E+0	9.631E+0
-1.395E-1	5.541E+0	9.648E+0
-1.378E-1	5.547E+0	9.719E+0
-1.395E-1	5.667E+0	9.573E+0
-1.411E-1	5.453E+0	9.755E+0
-1.378E-1	5.499E+0	9.628E+0
-1.362E-1	5.544E+0	9.716E+0
-1.362E-1	5.580E+0	9.625E+0
-1.411E-1	5.537E+0	9.515E+0
-1.411E-1	5.547E+0	9.748E+0
-1.330E-1	5.609E+0	9.716E+0
-1.411E-1	5.554E+0	9.518E+0
-1.395E-1	5.479E+0	9.622E+0
-1.395E-1	5.615E+0	9.732E+0
-1.378E-1	5.508E+0	9.635E+0
-1.378E-1	5.495E+0	9.680E+0
-1.443E-1	5.606E+0	9.638E+0
-1.395E-1	5.515E+0	9.576E+0
-1.378E-1	5.586E+0	9.745E+0
-1.346E-1	5.489E+0	9.622E+0
-1.395E-1	5.541E+0	9.683E+0
-1.378E-1	5.602E+0	9.573E+0
-1.362E-1	5.596E+0	9.670E+0
-1.378E-1	5.453E+0	9.738E+0
-1.427E-1	5.606E+0	9.751E+0
-1.395E-1	5.599E+0	9.787E+0
-1.378E-1	5.531E+0	9.644E+0
-1.378E-1	5.593E+0	9.699E+0
-1.411E-1	5.602E+0	9.699E+0
-1.378E-1	5.606E+0	9.651E+0
-1.362E-1	5.622E+0	9.638E+0
-1.378E-1	5.531E+0	9.511E+0
-1.427E-1	5.521E+0	9.625E+0
-1.378E-1	5.541E+0	9.755E+0
-1.378E-1	5.628E+0	9.618E+0
-1.378E-1	5.570E+0	9.722E+0
-1.411E-1	5.476E+0	9.596E+0
-1.411E-1	5.541E+0	9.579E+0
-1.378E-1	5.560E+0	9.674E+0
-1.395E-1	5.544E+0	9.618E+0
-1.427E-1	5.658E+0	9.696E+0
-1.378E-1	5.486E+0	9.674E+0
-1.378E-1	5.560E+0	9.596E+0
-1.362E-1	5.612E+0	9.641E+0
-1.411E-1	5.563E+0	9.583E+0
-1.378E-1	5.550E+0	9.683E+0
-1.378E-1	5.560E+0	9.583E+0
-1.378E-1	5.518E+0	9.612E+0
-1.427E-1	5.508E+0	9.686E+0
-1.395E-1	5.512E+0	9.651E+0
-1.362E-1	5.550E+0	9.768E+0
-1.362E-1	5.508E+0	9.670E+0
-1.395E-1	5.486E+0	9.670E+0
-1.395E-1	5.567E+0	9.615E+0
-1.378E-1	5.554E+0	9.589E+0
-1.378E-1	5.528E+0	9.683E+0
-1.411E-1	5.525E+0	9.719E+0
-1.362E-1	5.570E+0	9.758E+0
-1.362E-1	5.567E+0	9.615E+0
-1.378E-1	5.528E+0	9.570E+0
-1.427E-1	5.625E+0	9.599E+0
-1.395E-1	5.499E+0	9.635E+0
-1.395E-1	5.563E+0	9.661E+0
-1.378E-1	5.492E+0	9.745E+0
-1.411E-1	5.615E+0	9.683E+0
-1.362E-1	5.560E+0	9.690E+0
-1.378E-1	5.521E+0	9.661E+0
-1.395E-1	5.515E+0	9.592E+0
-1.427E-1	5.537E+0	9.774E+0
-1.378E-1	5.531E+0	9.661E+0
-1.346E-1	5.583E+0	9.690E+0
-1.378E-1	5.593E+0	9.644E+0
-1.427E-1	5.508E+0	9.677E+0
-1.362E-1	5.560E+0	9.635E+0
-1.362E-1	5.619E+0	9.615E+0
-1.395E-1	5.670E+0	9.592E+0
-1.411E-1	5.580E+0	9.566E+0
-1.395E-1	5.596E+0	9.644E+0
-1.378E-1	5.505E+0	9.615E+0
-1.362E-1	5.385E+0	9.732E+0
-1.411E-1	5.547E+0	9.712E+0
-1.395E-1	5.430E+0	9.609E+0
-1.378E-1	5.599E+0	9.628E+0
-1.362E-1	5.518E+0	9.615E+0
-1.427E-1	5.550E+0	9.605E+0
-1.395E-1	5.515E+0	9.599E+0
-1.378E-1	5.567E+0	9.725E+0
-1.395E-1	5.508E+0	9.638E+0
-1.427E-1	5.482E+0	9.686E+0
-1.395E-1	5.602E+0	9.680E+0
-1.378E-1	5.547E+0	9.638E+0
-1.362E-1	5.508E+0	9.628E+0
-1.411E-1	5.576E+0	9.674E+0
-1.378E-1	5.453E+0	9.761E+0
-1.362E-1	5.534E+0	9.618E+0
-1.378E-1	5.596E+0	9.521E+0
-1.395E-1	5.550E+0	9.755E+0
-1.378E-1	5.554E+0	9.638E+0
-1.362E-1	5.586E+0	9.583E+0
-1.378E-1	5.602E+0	9.677E+0
-1.411E-1	5.576E+0	9.576E+0
-1.411E-1	5.560E+0	9.748E+0
-1.362E-1	5.670E+0	9.787E+0
-1.378E-1	5.576E+0	9.612E+0
-1.443E-1	5.580E+0	9.664E+0
-1.395E-1	5.421E+0	9.651E+0
-1.378E-1	5.563E+0	9.573E+0
-1.411E-1	5.531E+0	9.553E+0
-1.395E-1	5.560E+0	9.781E+0
-1.362E-1	5.528E+0	9.644E+0
-1.346E-1	5.479E+0	9.586E+0
-1.395E-1	5.427E+0	9.553E+0
-1.395E-1	5.576E+0	9.612E+0
-1.378E-1	5.544E+0	9.544E+0
-1.378E-1	5.583E+0	9.566E+0
-1.427E-1	5.541E+0	9.664E+0
-1.443E-1	5.560E+0	9.677E+0
-1.395E-1	5.628E+0	9.631E+0
-1.378E-1	5.593E+0	9.644E+0
-1.378E-1	5.641E+0	9.618E+0
-1.411E-1	5.606E+0	9.553E+0
-1.378E-1	5.609E+0	9.693E+0
-1.378E-1	5.518E+0	9.602E+0
-1.395E-1	5.596E+0	9.657E+0
-1.427E-1	5.541E+0	9.706E+0
-1.378E-1	5.635E+0	9.576E+0
-1.395E-1	5.593E+0	9.664E+0
-1.378E-1	5.521E+0	9.625E+0
-1.395E-1	5.615E+0	9.596E+0
-1.395E-1	5.541E+0	9.748E+0
-1.378E-1	5.479E+0	9.589E+0
-1.395E-1	5.570E+0	9.531E+0
-1.378E-1	5.664E+0	9.725E+0
-1.378E-1	5.606E+0	9.592E+0
-1.362E-1	5.518E+0	9.842E+0
-1.395E-1	5.521E+0	9.648E+0
-1.411E-1	5.489E+0	9.537E+0
-1.395E-1	5.557E+0	9.758E+0
-1.362E-1	5.554E+0	9.644E+0
-1.411E-1	5.557E+0	9.651E+0
-1.395E-1	5.615E+0	9.605E+0
-1.395E-1	5.550E+0	9.615E+0
-1.362E-1	5.638E+0	9.586E+0
-1.378E-1	5.492E+0	9.566E+0
-1.378E-1	5.550E+0	9.696E+0
-1.378E-1	5.489E+0	9.592E+0
-1.346E-1	5.589E+0	9.748E+0
-1.395E-1	5.528E+0	9.777E+0
-1.427E-1	5.593E+0	9.664E+0
-1.378E-1	5.388E+0	9.566E+0
-1.362E-1	5.489E+0	9.592E+0
-1.411E-1	5.596E+0	9.622E+0
-1.411E-1	5.632E+0	9.547E+0
-1.411E-1	5.586E+0	9.615E+0
-1.346E-1	5.447E+0	9.699E+0
-1.378E-1	5.550E+0	9.602E+0
-1.411E-1	5.512E+0	9.703E+0
-1.411E-1	5.528E+0	9.738E+0
-1.395E-1	5.586E+0	9.615E+0
-1.411E-1	5.531E+0	9.742E+0
-1.411E-1	5.466E+0	9.563E+0
-1.395E-1	5.596E+0	9.674E+0
-1.362E-1	5.525E+0	9.622E+0
-1.362E-1	5.508E+0	9.602E+0
-1.427E-1	5.615E+0	9.631E+0
-1.362E-1	5.586E+0	9.699E+0
-1.378E-1	5.544E+0	9.570E+0
-1.378E-1	5.567E+0	9.544E+0
-1.443E-1	5.599E+0	9.576E+0
-1.362E-1	5.554E+0	9.664E+0
-1.346E-1	5.560E+0	9.651E+0
-1.378E-1	5.479E+0	9.576E+0
-1.411E-1	5.473E+0	9.751E+0
-1.378E-1	5.586E+0	9.693E+0
-1.362E-1	5.609E+0	9.505E+0
-1.378E-1	5.531E+0	9.748E+0
-1.395E-1	5.576E+0	9.683E+0
-1.362E-1	5.508E+0	9.635E+0
-1.362E-1	5.593E+0	9.651E+0
-1.395E-1	5.602E+0	9.680E+0
-1.411E-1	5.515E+0	9.570E+0
-1.378E-1	5.583E+0	9.635E+0
-1.346E-1	5.515E+0	9.758E+0
-1.395E-1	5.528E+0	9.625E+0
-1.411E-1	5.528E+0	9.466E+0
-1.395E-1	5.567E+0	9.683E+0
-1.378E-1	5.593E+0	9.670E+0
-1.411E-1	5.619E+0	9.738E+0
-1.411E-1	5.609E+0	9.625E+0
-1.395E-1	5.560E+0	9.745E+0
-1.346E-1	5.547E+0	9.625E+0
-1.378E-1	5.593E+0	9.690E+0
-1.427E-1	5.554E+0	9.635E+0
-1.395E-1	5.589E+0	9.544E+0
-1.330E-1	5.525E+0	9.635E+0
-1.378E-1	5.521E+0	9.781E+0
-1.427E-1	5.606E+0	9.648E+0
-1.395E-1	5.563E+0	9.648E+0
-1.362E-1	5.489E+0	9.618E+0
-1.362E-1	5.489E+0	9.622E+0
-1.411E-1	5.528E+0	9.592E+0
-1.378E-1	5.550E+0	9.641E+0
-1.378E-1	5.502E+0	9.712E+0
-1.378E-1	5.544E+0	9.579E+0
-1.427E-1	5.502E+0	9.602E+0
-1.378E-1	5.521E+0	9.794E+0
-1.362E-1	5.518E+0	9.751E+0
-1.411E-1	5.599E+0	9.528E+0
-1.411E-1	5.550E+0	9.654E+0
-1.362E-1	5.589E+0	9.563E+0
-1.362E-1	5.515E+0	9.638E+0
-1.378E-1	5.557E+0	9.680E+0
-1.395E-1	5.512E+0	9.521E+0
-1.395E-1	5.534E+0	9.725E+0
-1.378E-1	5.580E+0	9.680E+0
-1.395E-1	5.580E+0	9.599E+0
-1.443E-1	5.567E+0	9.589E+0
-1.395E-1	5.606E+0	9.716E+0
-1.346E-1	5.525E+0	9.570E+0
-1.362E-1	5.615E+0	9.583E+0
-1.411E-1	5.460E+0	9.667E+0
-1.378E-1	5.521E+0	9.709E+0
-1.362E-1	5.589E+0	9.641E+0
-1.378E-1	5.615E+0	9.638E+0
-1.427E-1	5.641E+0	9.677E+0
-1.378E-1	5.528E+0	9.781E+0
-1.346E-1	5.466E+0	9.544E+0
-1.395E-1	5.580E+0	9.625E+0
-1.411E-1	5.486E+0	9.609E+0
-1.378E-1	5.570E+0	9.579E+0
-1.362E-1	5.567E+0	9.518E+0
-1.362E-1	5.583E+0	9.622E+0
-1.411E-1	5.528E+0	9.680E+0
-1.378E-1	5.534E+0	9.664E+0
-1.362E-1	5.541E+0	9.790E+0
-1.395E-1	5.544E+0	9.664E+0
-1.411E-1	5.515E+0	9.670E+0
-1.395E-1	5.515E+0	9.800E+0
-1.362E-1	5.473E+0	9.706E+0
-1.395E-1	5.593E+0	9.586E+0
-1.427E-1	5.596E+0	9.748E+0
-1.395E-1	5.505E+0	9.829E+0
-1.362E-1	5.499E+0	9.654E+0
-1.378E-1	5.580E+0	9.683E+0
-1.427E-1	5.586E+0	9.612E+0
-1.411E-1	5.567E+0	9.693E+0
-1.395E-1	5.528E+0	9.605E+0
-1.378E-1	5.596E+0	9.579E+0
-1.411E-1	5.557E+0	9.502E+0
-1.411E-1	5.547E+0	9.664E+0
-1.395E-1	5.525E+0	9.609E+0
-1.378E-1	5.473E+0	9.631E+0
-1.411E-1	5.638E+0	9.706E+0
-1.346E-1	5.525E+0	9.674E+0
-1.362E-1	5.563E+0	9.566E+0
-1.378E-1	5.544E+0	9.738E+0
-1.411E-1	5.544E+0	9.599E+0
-1.378E-1	5.414E+0	9.599E+0
-1.362E-1	5.534E+0	9.631E+0
-1.395E-1	5.541E+0	9.528E+0
-1.395E-1	5.495E+0	9.570E+0
-1.362E-1	5.521E+0	9.657E+0
-1.330E-1	5.563E+0	9.631E+0
-1.378E-1	5.573E+0	9.583E+0
-1.443E-1	5.622E+0	9.605E+0
-1.395E-1	5.482E+0	9.622E+0
-1.362E-1	5.570E+0	9.738E+0
-1.378E-1	5.628E+0	9.683E+0
-1.427E-1	5.508E+0	9.609E+0
-1.395E-1	5.615E+0	9.599E+0
-1.362E-1	5.589E+0	9.615E+0
-1.411E-1	5.489E+0	9.787E+0
-1.411E-1	5.537E+0	9.592E+0
-1.395E-1	5.544E+0	9.693E+0
-1.362E-1	5.576E+0	9.696E+0
-1.395E-1	5.567E+0	9.683E+0
-1.427E-1	5.515E+0	9.641E+0
-1.411E-1	5.563E+0	9.635E+0
-1.378E-1	5.505E+0	9.696E+0
-1.395E-1	5.557E+0	9.563E+0
-1.411E-1	5.554E+0	9.680E+0
-1.378E-1	5.554E+0	9.699E+0
-1.346E-1	5.641E+0	9.638E+0
-1.395E-1	5.544E+0	9.641E+0
-1.443E-1	5.531E+0	9.654E+0
-1.411E-1	5.521E+0	9.573E+0
-1.362E-1	5.602E+0	9.661E+0
-1.378E-1	5.531E+0	9.748E+0
-1.427E-1	5.612E+0	9.618E+0
-1.362E-1	5.622E+0	9.712E+0
-1.378E-1	5.606E+0	9.690E+0
-1.395E-1	5.489E+0	9.654E+0
-1.427E-1	5.567E+0	9.709E+0
-1.395E-1	5.583E+0	9.631E+0
-1.378E-1	5.602E+0	9.563E+0
-1.411E-1	5.528E+0	9.576E+0
-1.411E-1	5.573E+0	9.706E+0
-1.362E-1	5.534E+0	9.485E+0
-1.378E-1	5.560E+0	9.699E+0
-1.411E-1	5.499E+0	9.592E+0
-1.378E-1	5.560E+0	9.618E+0
-1.395E-1	5.489E+0	9.677E+0
-1.362E-1	5.589E+0	9.661E+0
-1.395E-1	5.505E+0	9.563E+0
-1.427E-1	5.437E+0	9.677E+0
-1.346E-1	5.456E+0	9.573E+0
-1.362E-1	5.580E+0	9.618E+0
-1.395E-1	5.505E+0	9.709E+0
-1.427E-1	5.625E+0	9.589E+0
-1.395E-1	5.456E+0	9.638E+0
-1.362E-1	5.593E+0	9.622E+0
-1.378E-1	5.641E+0	9.680E+0
-1.395E-1	5.602E+0	9.667E+0
-1.411E-1	5.580E+0	9.716E+0
-1.362E-1	5.557E+0	9.755E+0
-1.411E-1	5.525E+0	9.651E+0
-1.411E-1	5.576E+0	9.576E+0
-1.411E-1	5.576E+0	9.748E+0
-1.346E-1	5.596E+0	9.592E+0
-1.411E-1	5.492E+0	9.505E+0
-1.411E-1	5.576E+0	9.622E+0
-1.411E-1	5.606E+0	9.576E+0
-1.378E-1	5.489E+0	9.599E+0
-1.411E-1	5.563E+0	9.690E+0
-1.395E-1	5.489E+0	9.625E+0
-1.395E-1	5.576E+0	9.602E+0
-1.346E-1	5.512E+0	9.696E+0
-1.362E-1	5.450E+0	9.628E+0
-1.395E-1	5.606E+0	9.677E+0
-1.362E-1	5.654E+0	9.521E+0
-1.362E-1	5.570E+0	9.667E+0
-1.395E-1	5.521E+0	9.622E+0
-1.411E-1	5.583E+0	9.563E+0
-1.395E-1	5.502E+0	9.583E+0
-1.362E-1	5.550E+0	9.709E+0
-1.378E-1	5.466E+0	9.742E+0
-1.395E-1	5.609E+0	9.573E+0
-1.378E-1	5.512E+0	9.706E+0
-1.378E-1	5.638E+0	9.686E+0
-1.395E-1	5.512E+0	9.635E+0
-1.427E-1	5.573E+0	9.683E+0
-1.395E-1	5.531E+0	9.605E+0
-1.346E-1	5.537E+0	9.800E+0
-1.395E-1	5.547E+0	9.742E+0
-1.443E-1	5.537E+0	9.544E+0
-1.395E-1	5.489E+0	9.703E+0
-1.330E-1	5.534E+0	9.534E+0
-1.411E-1	5.502E+0	9.615E+0
-1.378E-1	5.651E+0	9.644E+0
-1.378E-1	5.515E+0	9.456E+0
-1.330E-1	5.573E+0	9.622E+0
-1.395E-1	5.544E+0	9.670E+0
-1.427E-1	5.638E+0	9.755E+0
-1.362E-1	5.557E+0	9.725E+0
-1.346E-1	5.573E+0	9.599E+0
-1.362E-1	5.635E+0	9.615E+0
-1.411E-1	5.505E+0	9.521E+0
-1.395E-1	5.570E+0	9.576E+0
-1.378E-1	5.570E+0	9.641E+0
-1.395E-1	5.499E+0	9.605E+0
-1.427E-1	5.476E+0	9.648E+0
-1.395E-1	5.512E+0	9.592E+0
-1.378E-1	5.589E+0	9.725E+0
-1.395E-1	5.573E+0	9.696E+0
-1.427E-1	5.554E+0	9.690E+0
-1.378E-1	5.495E+0	9.732E+0
-1.362E-1	5.525E+0	9.557E+0
-1.395E-1	5.557E+0	9.644E+0
-1.427E-1	5.512E+0	9.612E+0
-1.411E-1	5.580E+0	9.709E+0
-1.378E-1	5.557E+0	9.719E+0
-1.378E-1	5.628E+0	9.638E+0
-1.411E-1	5.567E+0	9.596E+0
-1.395E-1	5.531E+0	9.579E+0
-1.378E-1	5.606E+0	9.528E+0
-1.411E-1	5.502E+0	9.771E+0
-1.427E-1	5.541E+0	9.573E+0
-1.395E-1	5.560E+0	9.599E+0
-1.362E-1	5.482E+0	9.686E+0
-1.395E-1	5.502E+0	9.732E+0
-1.427E-1	5.547E+0	9.570E+0
-1.378E-1	5.602E+0	9.573E+0
-1.362E-1	5.528E+0	9.667E+0
-1.395E-1	5.583E+0	9.644E+0
-1.411E-1	5.583E+0	9.703E+0
-1.378E-1	5.447E+0	9.573E+0
-1.362E-1	5.505E+0	9.670E+0
-1.411E-1	5.495E+0	9.628E+0
-1.411E-1	5.541E+0	9.735E+0
-1.395E-1	5.547E+0	9.544E+0
-1.378E-1	5.482E+0	9.677E+0
-1.378E-1	5.593E+0	9.742E+0
-1.427E-1	5.534E+0	9.602E+0
-1.411E-1	5.518E+0	9.612E+0
-1.346E-1	5.534E+0	9.612E+0
-1.395E-1	5.563E+0	9.651E+0
-1.427E-1	5.599E+0	9.725E+0
-1.395E-1	5.586E+0	9.738E+0
-1.395E-1	5.593E+0	9.648E+0
-1.395E-1	5.573E+0	9.547E+0
-1.411E-1	5.515E+0	9.670E+0
-1.378E-1	5.515E+0	9.573E+0
-1.378E-1	5.557E+0	9.654E+0
-1.411E-1	5.573E+0	9.641E+0
-1.411E-1	5.541E+0	9.625E+0
-1.395E-1	5.658E+0	9.631E+0
-1.362E-1	5.567E+0	9.625E+0
-1.395E-1	5.544E+0	9.553E+0
-1.411E-1	5.554E+0	9.680E+0
-1.362E-1	5.537E+0	9.696E+0
-1.378E-1	5.589E+0	9.865E+0
-1.395E-1	5.606E+0	9.661E+0
-1.411E-1	5.602E+0	9.566E+0
-1.411E-1	5.586E+0	9.725E+0
-1.362E-1	5.602E+0	9.657E+0
-1.395E-1	5.547E+0	9.631E+0
-1.427E-1	5.599E+0	9.680E+0
-1.411E-1	5.690E+0	9.615E+0
-1.346E-1	5.550E+0	9.683E+0
-1.378E-1	5.606E+0	9.654E+0
-1.395E-1	5.554E+0	9.729E+0
-1.378E-1	5.602E+0	9.703E+0
-1.395E-1	5.486E+0	9.638E+0
-1.395E-1	5.586E+0	9.576E+0
-1.411E-1	5.550E+0	9.528E+0
-1.378E-1	5.486E+0	9.605E+0
-1.378E-1	5.583E+0	9.696E+0
-1.395E-1	5.596E+0	9.550E+0
-1.395E-1	5.537E+0	9.696E+0
-1.395E-1	5.557E+0	9.628E+0
-1.395E-1	5.453E+0	9.667E+0
-1.395E-1	5.476E+0	9.651E+0
-1.411E-1	5.586E+0	9.609E+0
-1.395E-1	5.638E+0	9.589E+0
-1.395E-1	5.440E+0	9.599E+0
-1.395E-1	5.528E+0	9.719E+0
-1.411E-1	5.560E+0	9.635E+0
-1.395E-1	5.518E+0	9.790E+0
-1.346E-1	5.628E+0	9.579E+0
-1.395E-1	5.560E+0	9.612E+0
-1.411E-1	5.486E+0	9.706E+0
-1.395E-1	5.518E+0	9.596E+0
-1.378E-1	5.557E+0	9.836E+0
-1.395E-1	5.505E+0	9.680E+0
-1.411E-1	5.499E+0	9.550E+0
-1.378E-1	5.593E+0	9.557E+0
-1.346E-1	5.599E+0	9.644E+0
-1.378E-1	5.505E+0	9.570E+0
-1.427E-1	5.557E+0	9.677E+0
-1.378E-1	5.615E+0	9.541E+0
-1.378E-1	5.619E+0	9.505E+0
-1.395E-1	5.593E+0	9.628E+0
-1.411E-1	5.596E+0	9.677E+0
-1.395E-1	5.625E+0	9.764E+0
-1.362E-1	5.576E+0	9.592E+0
-1.395E-1	5.525E+0	9.725E+0
-1.411E-1	5.580E+0	9.589E+0
-1.378E-1	5.573E+0	9.670E+0
-1.378E-1	5.593E+0	9.641E+0
-1.395E-1	5.570E+0	9.579E+0
-1.411E-1	5.528E+0	9.553E+0
-1.346E-1	5.528E+0	9.638E+0
-1.362E-1	5.521E+0	9.674E+0
-1.411E-1	5.469E+0	9.784E+0
-1.443E-1	5.547E+0	9.699E+0
-1.411E-1	5.515E+0	9.677E+0
-1.378E-1	5.512E+0	9.560E+0
-1.411E-1	5.502E+0	9.511E+0
-1.411E-1	5.518E+0	9.550E+0
-1.346E-1	5.628E+0	9.661E+0
-1.362E-1	5.518E+0	9.722E+0
-1.395E-1	5.563E+0	9.693E+0
-1.427E-1	5.567E+0	9.573E+0
-1.378E-1	5.463E+0	9.625E+0
-1.346E-1	5.505E+0	9.648E+0
-1.411E-1	5.492E+0	9.635E+0
-1.411E-1	5.570E+0	9.589E+0
-1.378E-1	5.628E+0	9.735E+0
-1.378E-1	5.528E+0	9.534E+0
-1.378E-1	5.518E+0	9.573E+0
-1.411E-1	5.541E+0	9.709E+0
-1.395E-1	5.447E+0	9.735E+0
-1.378E-1	5.512E+0	9.657E+0
-1.395E-1	5.563E+0	9.683E+0
-1.427E-1	5.583E+0	9.560E+0
-1.362E-1	5.625E+0	9.628E+0
-1.378E-1	5.531E+0	9.677E+0
-1.378E-1	5.622E+0	9.531E+0
-1.427E-1	5.563E+0	9.615E+0
-1.395E-1	5.560E+0	9.612E+0
-1.346E-1	5.612E+0	9.583E+0
-1.395E-1	5.525E+0	9.648E+0
-1.427E-1	5.580E+0	9.570E+0
-1.395E-1	5.661E+0	9.534E+0
-1.378E-1	5.589E+0	9.605E+0
-1.395E-1	5.576E+0	9.609E+0
-1.411E-1	5.434E+0	9.686E+0
-1.378E-1	5.502E+0	9.599E+0
-1.346E-1	5.583E+0	9.622E+0
-1.395E-1	5.486E+0	9.599E+0
-1.411E-1	5.550E+0	9.553E+0
-1.395E-1	5.499E+0	9.716E+0
-1.395E-1	5.505E+0	9.635E+0
-1.395E-1	5.576E+0	9.648E+0
-1.378E-1	5.628E+0	9.618E+0
-1.411E-1	5.576E+0	9.670E+0
-1.378E-1	5.547E+0	9.648E+0
-1.411E-1	5.570E+0	9.596E+0
-1.427E-1	5.531E+0	9.550E+0
-1.378E-1	5.518E+0	9.612E+0
-1.346E-1	5.544E+0	9.696E+0
-1.411E-1	5.531E+0	9.605E+0
-1.411E-1	5.479E+0	9.609E+0
-1.395E-1	5.560E+0	9.735E+0
-1.378E-1	5.596E+0	9.748E+0
-1.411E-1	5.537E+0	9.602E+0
-1.395E-1	5.541E+0	9.683E+0
-1.378E-1	5.693E+0	9.631E+0
-1.362E-1	5.554E+0	9.709E+0
-1.411E-1	5.489E+0	9.706E+0
-1.443E-1	5.469E+0	9.605E+0
-1.378E-1	5.521E+0	9.674E+0
-1.378E-1	5.563E+0	9.631E+0
-1.395E-1	5.612E+0	9.686E+0
-1.427E-1	5.486E+0	9.670E+0
-1.395E-1	5.619E+0	9.683E+0
-1.362E-1	5.557E+0	9.602E+0
-1.395E-1	5.589E+0	9.605E+0
-1.395E-1	5.580E+0	9.592E+0
-1.362E-1	5.443E+0	9.541E+0
-1.362E-1	5.505E+0	9.648E+0
-1.378E-1	5.580E+0	9.716E+0
-1.411E-1	5.521E+0	9.670E+0
-1.362E-1	5.550E+0	9.573E+0
-1.378E-1	5.489E+0	9.709E+0
-1.378E-1	5.521E+0	9.544E+0
-1.395E-1	5.521E+0	9.725E+0
-1.378E-1	5.648E+0	9.654E+0
-1.378E-1	5.589E+0	9.670E+0
-1.378E-1	5.599E+0	9.553E+0
-1.411E-1	5.550E+0	9.712E+0
-1.378E-1	5.589E+0	9.625E+0
-1.378E-1	5.602E+0	9.541E+0
-1.411E-1	5.560E+0	9.615E+0
-1.411E-1	5.521E+0	9.599E+0
-1.395E-1	5.456E+0	9.644E+0
-1.378E-1	5.557E+0	9.709E+0
-1.395E-1	5.447E+0	9.677E+0
-1.395E-1	5.580E+0	9.800E+0
-1.330E-1	5.521E+0	9.635E+0
-1.362E-1	5.486E+0	9.742E+0
-1.411E-1	5.664E+0	9.735E+0
-1.427E-1	5.619E+0	9.550E+0
-1.395E-1	5.537E+0	9.800E+0
-1.378E-1	5.521E+0	9.589E+0
-1.411E-1	5.534E+0	9.537E+0
-1.411E-1	5.453E+0	9.651E+0
-1.362E-1	5.453E+0	9.686E+0
-1.378E-1	5.456E+0	9.703E+0
-1.395E-1	5.560E+0	9.589E+0
-1.427E-1	5.612E+0	9.719E+0
-1.411E-1	5.515E+0	9.716E+0
-1.362E-1	5.615E+0	9.547E+0
-1.395E-1	5.482E+0	9.544E+0
-1.395E-1	5.619E+0	9.576E+0
-1.395E-1	5.602E+0	9.690E+0
-1.378E-1	5.534E+0	9.537E+0
-1.378E-1	5.609E+0	9.479E+0
-1.378E-1	5.525E+0	9.661E+0
-1.362E-1	5.567E+0	9.638E+0
-1.378E-1	5.599E+0	9.732E+0
-1.378E-1	5.525E+0	9.648E+0
-1.427E-1	5.557E+0	9.557E+0
-1.378E-1	5.570E+0	9.712E+0
-1.362E-1	5.521E+0	9.550E+0
-1.395E-1	5.544E+0	9.570E+0
-1.411E-1	5.602E+0	9.612E+0
-1.362E-1	5.508E+0	9.677E+0
-1.395E-1	5.638E+0	9.664E+0
-1.395E-1	5.499E+0	9.712E+0
-1.411E-1	5.515E+0	9.686E+0
-1.395E-1	5.505E+0	9.524E+0
-1.362E-1	5.521E+0	9.560E+0
-1.395E-1	5.570E+0	9.661E+0
-1.411E-1	5.512E+0	9.732E+0
-1.378E-1	5.615E+0	9.622E+0
-1.378E-1	5.589E+0	9.592E+0
-1.395E-1	5.645E+0	9.690E+0
-1.427E-1	5.599E+0	9.706E+0
-1.362E-1	5.622E+0	9.836E+0
-1.330E-1	5.495E+0	9.703E+0
-1.378E-1	5.606E+0	9.638E+0
-1.411E-1	5.576E+0	9.674E+0
-1.395E-1	5.534E+0	9.657E+0
-1.362E-1	5.638E+0	9.635E+0
-1.411E-1	5.573E+0	9.674E+0
-1.427E-1	5.560E+0	9.605E+0
-1.378E-1	5.525E+0	9.696E+0
-1.395E-1	5.596E+0	9.654E+0
-1.411E-1	5.512E+0	9.677E+0
-1.443E-1	5.625E+0	9.628E+0
-1.362E-1	5.583E+0	9.664E+0
-1.346E-1	5.531E+0	9.719E+0
-1.411E-1	5.512E+0	9.518E+0
-1.427E-1	5.469E+0	9.716E+0
-1.378E-1	5.612E+0	9.677E+0
-1.378E-1	5.537E+0	9.644E+0
-1.395E-1	5.612E+0	9.557E+0
-1.427E-1	5.544E+0	9.664E+0
-1.395E-1	5.557E+0	9.644E+0
-1.362E-1	5.482E+0	9.505E+0
-1.395E-1	5.541E+0	9.680E+0
-1.427E-1	5.563E+0	9.683E+0
-1.395E-1	5.563E+0	9.758E+0
-1.378E-1	5.456E+0	9.537E+0
-1.378E-1	5.518E+0	9.725E+0
-1.427E-1	5.508E+0	9.654E+0
-1.395E-1	5.531E+0	9.667E+0
-1.362E-1	5.599E+0	9.693E+0
-1.378E-1	5.625E+0	9.641E+0
-1.427E-1	5.554E+0	9.618E+0
-1.378E-1	5.512E+0	9.599E+0
-1.362E-1	5.541E+0	9.644E+0
-1.395E-1	5.557E+0	9.703E+0
-1.411E-1	5.596E+0	9.605E+0
-1.395E-1	5.502E+0	9.657E+0
-1.362E-1	5.531E+0	9.612E+0
-1.395E-1	5.557E+0	9.541E+0
-1.411E-1	5.508E+0	9.794E+0
-1.411E-1	5.625E+0	9.635E+0
-1.378E-1	5.547E+0	9.576E+0
-1.411E-1	5.567E+0	9.677E+0
-1.395E-1	5.544E+0	9.729E+0
-1.395E-1	5.628E+0	9.670E+0
-1.346E-1	5.599E+0	9.661E+0
-1.411E-1	5.567E+0	9.664E+0
-1.443E-1	5.576E+0	9.528E+0
-1.395E-1	5.625E+0	9.576E+0
-1.378E-1	5.677E+0	9.674E+0
-1.411E-1	5.544E+0	9.596E+0
-1.411E-1	5.599E+0	9.664E+0
-1.395E-1	5.589E+0	9.573E+0
-1.346E-1	5.541E+0	9.586E+0
-1.411E-1	5.515E+0	9.738E+0
-1.411E-1	5.547E+0	9.686E+0
-1.378E-1	5.531E+0	9.596E+0
-1.362E-1	5.482E+0	9.612E+0
-1.395E-1	5.508E+0	9.661E+0
-1.427E-1	5.525E+0	9.729E+0
-1.378E-1	5.502E+0	9.677E+0
-1.362E-1	5.515E+0	9.690E+0
-1.395E-1	5.486E+0	9.742E+0
-1.411E-1	5.515E+0	9.599E+0
-1.427E-1	5.489E+0	9.670E+0
-1.395E-1	5.570E+0	9.670E+0
-1.395E-1	5.440E+0	9.693E+0
-1.411E-1	5.609E+0	9.683E+0
-1.378E-1	5.583E+0	9.696E+0
-1.378E-1	5.505E+0	9.670E+0
-1.395E-1	5.625E+0	9.657E+0
-1.443E-1	5.541E+0	9.722E+0
-1.378E-1	5.580E+0	9.570E+0
-1.378E-1	5.622E+0	9.680E+0
-1.395E-1	5.544E+0	9.699E+0
-1.411E-1	5.505E+0	9.664E+0
-1.395E-1	5.544E+0	9.635E+0
-1.378E-1	5.518E+0	9.686E+0
-1.395E-1	5.502E+0	9.703E+0
-1.427E-1	5.580E+0	9.589E+0
-1.378E-1	5.466E+0	9.683E+0
-1.378E-1	5.622E+0	9.699E+0
-1.395E-1	5.469E+0	9.635E+0
-1.395E-1	5.599E+0	9.696E+0
-1.395E-1	5.576E+0	9.683E+0
-1.362E-1	5.518E+0	9.667E+0
-1.378E-1	5.596E+0	9.544E+0
-1.411E-1	5.518E+0	9.615E+0
-1.395E-1	5.499E+0	9.638E+0
-1.346E-1	5.576E+0	9.576E+0
-1.411E-1	5.609E+0	9.618E+0
-1.411E-1	5.525E+0	9.654E+0
-1.378E-1	5.602E+0	9.748E+0
-1.362E-1	5.619E+0	9.651E+0
-1.378E-1	5.606E+0	9.696E+0
-1.411E-1	5.560E+0	9.667E+0
-1.411E-1	5.576E+0	9.570E+0
-1.378E-1	5.586E+0	9.690E+0
-1.427E-1	5.583E+0	9.534E+0
-1.411E-1	5.541E+0	9.742E+0
-1.378E-1	5.443E+0	9.680E+0
-1.346E-1	5.580E+0	9.631E+0
-1.395E-1	5.521E+0	9.631E+0
-1.395E-1	5.547E+0	9.618E+0
-1.395E-1	5.615E+0	9.524E+0
[truncated: 93,952 more rows]
