# Supplementary material for: Improved ANAP incorporation and VCF analysis reveal details of P2X7 current facilitation and a limited conformational interplay between ATP binding and the intracellular ballast domain
Source: eLife. 2023 Jan 4;12:e82479. doi: 10.7554/eLife.82479 (PMC9859053; doi:10.7554/eLife.82479)
Supplement: Figure 3—source data 1. [file elife-82479-fig3-data1.zip › Figure-3_source-data-1/K127_j10#19.csv]

-4.862E-2	4.736E+0	8.661E+0
-5.187E-2	4.749E+0	8.730E+0
-5.025E-2	4.743E+0	8.768E+0
-4.862E-2	4.720E+0	8.648E+0
-4.862E-2	4.730E+0	8.788E+0
-5.187E-2	4.658E+0	8.681E+0
-4.700E-2	4.597E+0	8.710E+0
-5.025E-2	4.688E+0	8.781E+0
-4.862E-2	4.704E+0	8.840E+0
-5.349E-2	4.762E+0	8.655E+0
-5.025E-2	4.746E+0	8.697E+0
-4.700E-2	4.717E+0	8.700E+0
-4.862E-2	4.691E+0	8.811E+0
-5.025E-2	4.697E+0	8.723E+0
-5.187E-2	4.739E+0	8.801E+0
-4.538E-2	4.636E+0	8.801E+0
-4.862E-2	4.804E+0	8.704E+0
-5.511E-2	4.665E+0	8.710E+0
-5.349E-2	4.691E+0	8.820E+0
-4.214E-2	4.808E+0	8.775E+0
-5.025E-2	4.649E+0	8.752E+0
-5.187E-2	4.717E+0	8.717E+0
-5.025E-2	4.730E+0	8.775E+0
-4.700E-2	4.684E+0	8.736E+0
-4.538E-2	4.691E+0	8.905E+0
-5.511E-2	4.675E+0	8.824E+0
-4.862E-2	4.642E+0	8.681E+0
-4.700E-2	4.726E+0	8.755E+0
-5.025E-2	4.626E+0	8.736E+0
-5.349E-2	4.772E+0	8.755E+0
-4.862E-2	4.723E+0	8.824E+0
-4.862E-2	4.714E+0	8.726E+0
-4.700E-2	4.688E+0	8.658E+0
-5.187E-2	4.629E+0	8.674E+0
-5.187E-2	4.681E+0	8.742E+0
-4.862E-2	4.717E+0	8.801E+0
-4.700E-2	4.749E+0	8.752E+0
-5.187E-2	4.655E+0	8.752E+0
-4.862E-2	4.726E+0	8.726E+0
-4.862E-2	4.662E+0	8.671E+0
-5.025E-2	4.652E+0	8.762E+0
-5.349E-2	4.668E+0	8.700E+0
-5.025E-2	4.720E+0	8.704E+0
-4.538E-2	4.671E+0	8.687E+0
-5.187E-2	4.756E+0	8.694E+0
-5.025E-2	4.701E+0	8.730E+0
-5.025E-2	4.652E+0	8.707E+0
-4.862E-2	4.639E+0	8.859E+0
-5.025E-2	4.759E+0	8.843E+0
-5.187E-2	4.756E+0	8.658E+0
-4.862E-2	4.675E+0	8.752E+0
-4.700E-2	4.658E+0	8.642E+0
-4.862E-2	4.697E+0	8.794E+0
-5.025E-2	4.587E+0	8.713E+0
-4.862E-2	4.821E+0	8.665E+0
-4.862E-2	4.772E+0	8.827E+0
-5.025E-2	4.623E+0	8.762E+0
-5.187E-2	4.759E+0	8.697E+0
-5.025E-2	4.765E+0	8.765E+0
-4.862E-2	4.681E+0	8.652E+0
-5.025E-2	4.723E+0	8.645E+0
-5.187E-2	4.714E+0	8.697E+0
-5.025E-2	4.743E+0	8.730E+0
-4.700E-2	4.827E+0	8.678E+0
-5.025E-2	4.726E+0	8.817E+0
-5.187E-2	4.619E+0	8.794E+0
-5.025E-2	4.752E+0	8.713E+0
-4.700E-2	4.723E+0	8.742E+0
-5.187E-2	4.694E+0	8.726E+0
-5.025E-2	4.636E+0	8.739E+0
-4.700E-2	4.597E+0	8.775E+0
-4.700E-2	4.678E+0	8.752E+0
-4.700E-2	4.616E+0	8.778E+0
-5.187E-2	4.645E+0	8.739E+0
-5.349E-2	4.714E+0	8.794E+0
-4.862E-2	4.743E+0	8.736E+0
-5.349E-2	4.743E+0	8.704E+0
-5.025E-2	4.697E+0	8.882E+0
-5.025E-2	4.697E+0	8.775E+0
-4.700E-2	4.756E+0	8.736E+0
-5.025E-2	4.665E+0	8.804E+0
-5.025E-2	4.600E+0	8.752E+0
-5.187E-2	4.691E+0	8.668E+0
-4.538E-2	4.701E+0	8.755E+0
-4.862E-2	4.694E+0	8.811E+0
-4.862E-2	4.694E+0	8.717E+0
-5.187E-2	4.697E+0	8.804E+0
-4.700E-2	4.649E+0	8.609E+0
-5.025E-2	4.688E+0	8.817E+0
-5.025E-2	4.801E+0	8.684E+0
-5.349E-2	4.710E+0	8.882E+0
-4.700E-2	4.714E+0	8.717E+0
-5.025E-2	4.782E+0	8.794E+0
-5.025E-2	4.616E+0	8.840E+0
-5.025E-2	4.707E+0	8.869E+0
-4.538E-2	4.726E+0	8.768E+0
-4.700E-2	4.649E+0	8.759E+0
-5.025E-2	4.723E+0	8.733E+0
-5.349E-2	4.675E+0	8.694E+0
-4.538E-2	4.629E+0	8.733E+0
-5.187E-2	4.681E+0	8.778E+0
-5.187E-2	4.736E+0	8.788E+0
-4.862E-2	4.642E+0	8.681E+0
-4.700E-2	4.733E+0	8.830E+0
-4.862E-2	4.655E+0	8.772E+0
-5.349E-2	4.662E+0	8.639E+0
-5.349E-2	4.733E+0	8.723E+0
-4.700E-2	4.655E+0	8.652E+0
-4.862E-2	4.759E+0	8.733E+0
-5.025E-2	4.733E+0	8.671E+0
-5.025E-2	4.756E+0	8.798E+0
-4.862E-2	4.668E+0	8.817E+0
-5.025E-2	4.658E+0	8.730E+0
-5.025E-2	4.665E+0	8.807E+0
-5.187E-2	4.600E+0	8.704E+0
-4.700E-2	4.701E+0	8.775E+0
-4.862E-2	4.655E+0	8.739E+0
-5.187E-2	4.714E+0	8.723E+0
-4.862E-2	4.723E+0	8.768E+0
-4.862E-2	4.701E+0	8.749E+0
-4.538E-2	4.801E+0	8.720E+0
-5.349E-2	4.623E+0	8.671E+0
-5.187E-2	4.626E+0	8.762E+0
-4.700E-2	4.681E+0	8.853E+0
-4.700E-2	4.678E+0	8.824E+0
-5.511E-2	4.697E+0	8.817E+0
-5.025E-2	4.636E+0	8.765E+0
-4.862E-2	4.736E+0	8.801E+0
-5.025E-2	4.694E+0	8.781E+0
-4.862E-2	4.765E+0	8.843E+0
-5.025E-2	4.714E+0	8.691E+0
-5.025E-2	4.707E+0	8.749E+0
-4.700E-2	4.645E+0	8.781E+0
-4.862E-2	4.762E+0	8.762E+0
-4.862E-2	4.707E+0	8.788E+0
-5.025E-2	4.697E+0	8.730E+0
-4.700E-2	4.791E+0	8.661E+0
-5.025E-2	4.642E+0	8.687E+0
-5.187E-2	4.694E+0	8.746E+0
-4.862E-2	4.632E+0	8.752E+0
-5.025E-2	4.717E+0	8.752E+0
-5.349E-2	4.649E+0	8.707E+0
-5.025E-2	4.746E+0	8.778E+0
-5.025E-2	4.765E+0	8.817E+0
-4.538E-2	4.684E+0	8.781E+0
-5.187E-2	4.749E+0	8.798E+0
-5.025E-2	4.746E+0	8.762E+0
-5.025E-2	4.694E+0	8.707E+0
-4.862E-2	4.678E+0	8.775E+0
-5.187E-2	4.814E+0	8.781E+0
-5.025E-2	4.723E+0	8.671E+0
-5.025E-2	4.671E+0	8.720E+0
-5.025E-2	4.678E+0	8.772E+0
-5.349E-2	4.736E+0	8.781E+0
-4.862E-2	4.642E+0	8.674E+0
-4.862E-2	4.759E+0	8.710E+0
-5.025E-2	4.649E+0	8.713E+0
-5.187E-2	4.691E+0	8.749E+0
-5.187E-2	4.694E+0	8.752E+0
-4.862E-2	4.782E+0	8.872E+0
-4.862E-2	4.616E+0	8.726E+0
-5.187E-2	4.665E+0	8.798E+0
-4.700E-2	4.752E+0	8.739E+0
-4.700E-2	4.752E+0	8.824E+0
-4.862E-2	4.795E+0	8.674E+0
-5.187E-2	4.694E+0	8.846E+0
-5.187E-2	4.697E+0	8.723E+0
-4.862E-2	4.739E+0	8.752E+0
-4.862E-2	4.714E+0	8.856E+0
-5.349E-2	4.645E+0	8.765E+0
-5.025E-2	4.730E+0	8.717E+0
-4.700E-2	4.746E+0	8.661E+0
-5.025E-2	4.720E+0	8.700E+0
-5.025E-2	4.658E+0	8.872E+0
-5.025E-2	4.681E+0	8.801E+0
-4.700E-2	4.665E+0	8.707E+0
-4.862E-2	4.662E+0	8.781E+0
-5.349E-2	4.665E+0	8.788E+0
-4.862E-2	4.775E+0	8.765E+0
-5.025E-2	4.701E+0	8.723E+0
-5.187E-2	4.694E+0	8.694E+0
-5.349E-2	4.593E+0	8.726E+0
-5.025E-2	4.762E+0	8.681E+0
-4.700E-2	4.668E+0	8.752E+0
-5.025E-2	4.746E+0	8.648E+0
-5.349E-2	4.701E+0	8.730E+0
-5.187E-2	4.746E+0	8.762E+0
-5.025E-2	4.714E+0	8.723E+0
-4.862E-2	4.678E+0	8.658E+0
-5.187E-2	4.749E+0	8.768E+0
-4.862E-2	4.701E+0	8.817E+0
-5.025E-2	4.671E+0	8.794E+0
-4.700E-2	4.632E+0	8.811E+0
-5.349E-2	4.717E+0	8.811E+0
-5.025E-2	4.678E+0	8.674E+0
-4.862E-2	4.688E+0	8.794E+0
-5.025E-2	4.671E+0	8.820E+0
-5.511E-2	4.697E+0	8.658E+0
-5.025E-2	4.704E+0	8.759E+0
-4.862E-2	4.739E+0	8.817E+0
-4.700E-2	4.743E+0	8.710E+0
-5.025E-2	4.801E+0	8.833E+0
-4.862E-2	4.710E+0	8.691E+0
-4.700E-2	4.600E+0	8.671E+0
-5.025E-2	4.704E+0	8.694E+0
-5.349E-2	4.694E+0	8.629E+0
-5.187E-2	4.619E+0	8.681E+0
-4.700E-2	4.723E+0	8.824E+0
-5.025E-2	4.678E+0	8.733E+0
-5.511E-2	4.733E+0	8.768E+0
-5.025E-2	4.749E+0	8.794E+0
-4.700E-2	4.710E+0	8.762E+0
-4.700E-2	4.639E+0	8.642E+0
-5.187E-2	4.662E+0	8.859E+0
-5.187E-2	4.736E+0	8.652E+0
-5.025E-2	4.720E+0	8.730E+0
-5.025E-2	4.684E+0	8.720E+0
-5.349E-2	4.749E+0	8.720E+0
-4.862E-2	4.769E+0	8.820E+0
-5.025E-2	4.619E+0	8.811E+0
-4.862E-2	4.752E+0	8.811E+0
-5.187E-2	4.746E+0	8.772E+0
-5.187E-2	4.778E+0	8.733E+0
-4.700E-2	4.782E+0	8.814E+0
-4.862E-2	4.593E+0	8.791E+0
-5.025E-2	4.671E+0	8.720E+0
-5.187E-2	4.811E+0	8.794E+0
-4.538E-2	4.752E+0	8.788E+0
-4.862E-2	4.697E+0	8.814E+0
-5.673E-2	4.597E+0	8.742E+0
-5.025E-2	4.701E+0	8.710E+0
-4.862E-2	4.697E+0	8.807E+0
-5.187E-2	4.655E+0	8.658E+0
-5.187E-2	4.691E+0	8.717E+0
-5.349E-2	4.743E+0	8.733E+0
-4.700E-2	4.704E+0	8.752E+0
-5.187E-2	4.714E+0	8.801E+0
-5.349E-2	4.678E+0	8.788E+0
-5.025E-2	4.658E+0	8.736E+0
-4.862E-2	4.723E+0	8.882E+0
-5.025E-2	4.769E+0	8.781E+0
-5.187E-2	4.658E+0	8.661E+0
-5.025E-2	4.704E+0	8.661E+0
-5.025E-2	4.739E+0	8.713E+0
-4.862E-2	4.603E+0	8.674E+0
-5.187E-2	4.684E+0	8.752E+0
-5.187E-2	4.610E+0	8.635E+0
-4.862E-2	4.639E+0	8.781E+0
-5.025E-2	4.649E+0	8.687E+0
-5.187E-2	4.762E+0	8.814E+0
-5.025E-2	4.691E+0	8.739E+0
-4.538E-2	4.717E+0	8.639E+0
-5.187E-2	4.746E+0	8.626E+0
-5.187E-2	4.678E+0	8.622E+0
-5.187E-2	4.649E+0	8.632E+0
-5.025E-2	4.529E+0	8.733E+0
-5.025E-2	4.726E+0	8.888E+0
-5.187E-2	4.684E+0	8.746E+0
-5.187E-2	4.788E+0	8.811E+0
-4.700E-2	4.762E+0	8.713E+0
-5.025E-2	4.642E+0	8.733E+0
-5.187E-2	4.694E+0	8.752E+0
-4.862E-2	4.720E+0	8.863E+0
-4.862E-2	4.691E+0	8.726E+0
-5.025E-2	4.714E+0	8.720E+0
-5.349E-2	4.723E+0	8.736E+0
-5.025E-2	4.739E+0	8.772E+0
-4.862E-2	4.694E+0	8.710E+0
-5.187E-2	4.704E+0	8.837E+0
-5.349E-2	4.662E+0	8.742E+0
-5.025E-2	4.691E+0	8.801E+0
-4.700E-2	4.671E+0	8.759E+0
-5.187E-2	4.678E+0	8.713E+0
-5.187E-2	4.649E+0	8.840E+0
-5.187E-2	4.723E+0	8.765E+0
-4.700E-2	4.642E+0	8.768E+0
-4.862E-2	4.694E+0	8.720E+0
-5.187E-2	4.791E+0	8.853E+0
-5.025E-2	4.691E+0	8.833E+0
-4.862E-2	4.730E+0	8.700E+0
-5.025E-2	4.691E+0	8.749E+0
-5.187E-2	4.726E+0	8.717E+0
-5.025E-2	4.772E+0	8.733E+0
-4.700E-2	4.759E+0	8.781E+0
-5.025E-2	4.759E+0	8.759E+0
-5.349E-2	4.665E+0	8.824E+0
-5.349E-2	4.730E+0	8.853E+0
-4.862E-2	4.639E+0	8.678E+0
-5.025E-2	4.697E+0	8.619E+0
-5.187E-2	4.749E+0	8.775E+0
-5.025E-2	4.675E+0	8.723E+0
-4.700E-2	4.694E+0	8.791E+0
-4.862E-2	4.788E+0	8.746E+0
-5.025E-2	4.684E+0	8.798E+0
-5.187E-2	4.733E+0	8.768E+0
-4.700E-2	4.707E+0	8.811E+0
-5.187E-2	4.629E+0	8.713E+0
-5.349E-2	4.710E+0	8.820E+0
-5.025E-2	4.658E+0	8.726E+0
-4.700E-2	4.694E+0	8.749E+0
-5.025E-2	4.668E+0	8.700E+0
-5.187E-2	4.733E+0	8.704E+0
-4.862E-2	4.710E+0	8.674E+0
-4.862E-2	4.746E+0	8.811E+0
-5.025E-2	4.701E+0	8.856E+0
-5.349E-2	4.681E+0	8.785E+0
-5.025E-2	4.671E+0	8.840E+0
-4.700E-2	4.714E+0	8.755E+0
-5.025E-2	4.655E+0	8.775E+0
-5.349E-2	4.632E+0	8.713E+0
-4.862E-2	4.739E+0	8.785E+0
-4.862E-2	4.714E+0	8.691E+0
-5.025E-2	4.756E+0	8.788E+0
-5.349E-2	4.752E+0	8.762E+0
-4.862E-2	4.723E+0	8.759E+0
-4.862E-2	4.675E+0	8.642E+0
-5.025E-2	4.649E+0	8.885E+0
-5.349E-2	4.691E+0	8.768E+0
-5.187E-2	4.665E+0	8.668E+0
-4.700E-2	4.714E+0	8.597E+0
-5.025E-2	4.619E+0	8.652E+0
-5.511E-2	4.743E+0	8.781E+0
-4.862E-2	4.730E+0	8.652E+0
-4.700E-2	4.720E+0	8.765E+0
-5.025E-2	4.726E+0	8.833E+0
-5.187E-2	4.623E+0	8.736E+0
-5.025E-2	4.782E+0	8.697E+0
-4.700E-2	4.639E+0	8.710E+0
-5.025E-2	4.714E+0	8.730E+0
-5.187E-2	4.642E+0	8.684E+0
-5.349E-2	4.746E+0	8.755E+0
-4.700E-2	4.710E+0	8.781E+0
-4.862E-2	4.717E+0	8.859E+0
-5.511E-2	4.795E+0	8.730E+0
-5.025E-2	4.739E+0	8.671E+0
-5.025E-2	4.717E+0	8.775E+0
-5.187E-2	4.730E+0	8.798E+0
-5.511E-2	4.746E+0	8.739E+0
-4.862E-2	4.701E+0	8.639E+0
-4.862E-2	4.652E+0	8.814E+0
-4.700E-2	4.707E+0	8.700E+0
-5.511E-2	4.639E+0	8.872E+0
-5.025E-2	4.749E+0	8.733E+0
-4.862E-2	4.665E+0	8.678E+0
-4.862E-2	4.743E+0	8.788E+0
-5.349E-2	4.720E+0	8.697E+0
-5.349E-2	4.691E+0	8.788E+0
-5.187E-2	4.726E+0	8.691E+0
-4.862E-2	4.671E+0	8.681E+0
-5.025E-2	4.746E+0	8.710E+0
-4.862E-2	4.717E+0	8.755E+0
-4.862E-2	4.655E+0	8.691E+0
-5.025E-2	4.688E+0	8.710E+0
-5.673E-2	4.684E+0	8.869E+0
-5.187E-2	4.675E+0	8.798E+0
-4.862E-2	4.769E+0	8.704E+0
-4.700E-2	4.704E+0	8.759E+0
-5.673E-2	4.665E+0	8.785E+0
-5.187E-2	4.642E+0	8.859E+0
-4.700E-2	4.652E+0	8.697E+0
-5.025E-2	4.675E+0	8.759E+0
-5.511E-2	4.717E+0	8.665E+0
-5.187E-2	4.710E+0	8.752E+0
-4.700E-2	4.678E+0	8.778E+0
-4.700E-2	4.827E+0	8.704E+0
-5.673E-2	4.739E+0	8.726E+0
-5.349E-2	4.814E+0	8.765E+0
-4.700E-2	4.752E+0	8.697E+0
-5.025E-2	4.678E+0	8.739E+0
-5.349E-2	4.717E+0	8.833E+0
-4.700E-2	4.752E+0	8.723E+0
-5.025E-2	4.645E+0	8.593E+0
-4.862E-2	4.765E+0	8.817E+0
-5.349E-2	4.720E+0	8.733E+0
-5.187E-2	4.733E+0	8.759E+0
-4.700E-2	4.675E+0	8.759E+0
-4.538E-2	4.798E+0	8.681E+0
-5.349E-2	4.710E+0	8.704E+0
-5.187E-2	4.765E+0	8.746E+0
-5.025E-2	4.688E+0	8.788E+0
-4.700E-2	4.639E+0	8.733E+0
-5.187E-2	4.717E+0	8.840E+0
-5.349E-2	4.697E+0	8.733E+0
-5.025E-2	4.717E+0	8.749E+0
-5.025E-2	4.804E+0	8.632E+0
-5.187E-2	4.730E+0	8.879E+0
-5.187E-2	4.694E+0	8.749E+0
-5.025E-2	4.759E+0	8.824E+0
-4.700E-2	4.684E+0	8.762E+0
-5.511E-2	4.668E+0	8.746E+0
-4.862E-2	4.733E+0	8.710E+0
-4.700E-2	4.701E+0	8.746E+0
-4.700E-2	4.769E+0	8.687E+0
-4.862E-2	4.743E+0	8.788E+0
-5.349E-2	4.765E+0	8.684E+0
-5.025E-2	4.726E+0	8.733E+0
-5.025E-2	4.743E+0	8.733E+0
-5.187E-2	4.665E+0	8.694E+0
-5.187E-2	4.714E+0	8.684E+0
-4.862E-2	4.681E+0	8.681E+0
-4.862E-2	4.762E+0	8.765E+0
-5.349E-2	4.668E+0	8.730E+0
-5.511E-2	4.736E+0	8.707E+0
-5.025E-2	4.772E+0	8.717E+0
-5.025E-2	4.808E+0	8.824E+0
-5.349E-2	4.694E+0	8.665E+0
-5.025E-2	4.681E+0	8.730E+0
-4.700E-2	4.821E+0	8.785E+0
-4.862E-2	4.707E+0	8.626E+0
-5.349E-2	4.665E+0	8.622E+0
-4.862E-2	4.720E+0	8.733E+0
-5.025E-2	4.681E+0	8.755E+0
-4.862E-2	4.717E+0	8.781E+0
-5.349E-2	4.730E+0	8.726E+0
-5.187E-2	4.642E+0	8.824E+0
-5.025E-2	4.791E+0	8.707E+0
-4.862E-2	4.675E+0	8.684E+0
-5.349E-2	4.684E+0	8.820E+0
-5.349E-2	4.662E+0	8.684E+0
-4.700E-2	4.701E+0	8.707E+0
-5.349E-2	4.762E+0	8.710E+0
-5.187E-2	4.714E+0	8.704E+0
-5.025E-2	4.736E+0	8.704E+0
-4.700E-2	4.629E+0	8.704E+0
-4.700E-2	4.694E+0	8.775E+0
-5.349E-2	4.762E+0	8.791E+0
-5.187E-2	4.707E+0	8.580E+0
-4.700E-2	4.726E+0	8.755E+0
-4.700E-2	4.707E+0	8.791E+0
-5.349E-2	4.710E+0	8.545E+0
-5.187E-2	4.749E+0	8.768E+0
-5.187E-2	4.691E+0	8.918E+0
-5.349E-2	4.736E+0	8.746E+0
-5.349E-2	4.726E+0	8.681E+0
-5.349E-2	4.762E+0	8.749E+0
-5.187E-2	4.678E+0	8.817E+0
-5.025E-2	4.691E+0	8.736E+0
-5.187E-2	4.720E+0	8.749E+0
-5.025E-2	4.665E+0	8.781E+0
-4.862E-2	4.626E+0	8.772E+0
-5.025E-2	4.723E+0	8.736E+0
-5.187E-2	4.765E+0	8.781E+0
-5.025E-2	4.642E+0	8.768E+0
-5.025E-2	4.658E+0	8.720E+0
-5.025E-2	4.752E+0	8.778E+0
-5.349E-2	4.717E+0	8.603E+0
-5.349E-2	4.723E+0	8.882E+0
-4.700E-2	4.652E+0	8.674E+0
-5.187E-2	4.662E+0	8.723E+0
-5.349E-2	4.623E+0	8.765E+0
-5.025E-2	4.701E+0	8.742E+0
-4.862E-2	4.765E+0	8.885E+0
-5.025E-2	4.717E+0	8.804E+0
-5.349E-2	4.730E+0	8.723E+0
-5.349E-2	4.665E+0	8.785E+0
-4.700E-2	4.681E+0	8.697E+0
-5.025E-2	4.671E+0	8.752E+0
-5.349E-2	4.707E+0	8.652E+0
-5.025E-2	4.726E+0	8.837E+0
-5.025E-2	4.688E+0	8.694E+0
-5.187E-2	4.710E+0	8.765E+0
-5.025E-2	4.710E+0	8.762E+0
-5.187E-2	4.600E+0	8.687E+0
-4.862E-2	4.671E+0	8.762E+0
-5.349E-2	4.710E+0	8.655E+0
-4.862E-2	4.697E+0	8.872E+0
-5.187E-2	4.736E+0	8.788E+0
-5.025E-2	4.714E+0	8.697E+0
-5.025E-2	4.681E+0	8.742E+0
-5.025E-2	4.684E+0	8.678E+0
-5.349E-2	4.707E+0	8.723E+0
-5.025E-2	4.730E+0	8.794E+0
-4.862E-2	4.772E+0	8.704E+0
-5.025E-2	4.623E+0	8.707E+0
-5.187E-2	4.691E+0	8.759E+0
-5.025E-2	4.743E+0	8.726E+0
-5.187E-2	4.730E+0	8.830E+0
-5.187E-2	4.746E+0	8.710E+0
-5.187E-2	4.704E+0	8.622E+0
-4.862E-2	4.730E+0	8.684E+0
-5.187E-2	4.694E+0	8.739E+0
-5.187E-2	4.749E+0	8.837E+0
-5.349E-2	4.688E+0	8.778E+0
-4.700E-2	4.739E+0	8.768E+0
-4.862E-2	4.733E+0	8.798E+0
-4.862E-2	4.675E+0	8.730E+0
-5.187E-2	4.658E+0	8.788E+0
-4.700E-2	4.717E+0	8.794E+0
-4.862E-2	4.658E+0	8.697E+0
-5.349E-2	4.717E+0	8.791E+0
-5.025E-2	4.629E+0	8.704E+0
-4.538E-2	4.671E+0	8.785E+0
-5.349E-2	4.720E+0	8.730E+0
-5.025E-2	4.665E+0	8.671E+0
-5.025E-2	4.795E+0	8.678E+0
-4.538E-2	4.632E+0	8.697E+0
-5.025E-2	4.701E+0	8.820E+0
-5.349E-2	4.684E+0	8.713E+0
-5.025E-2	4.726E+0	8.652E+0
-4.862E-2	4.723E+0	8.755E+0
-4.862E-2	4.671E+0	8.811E+0
-5.349E-2	4.681E+0	8.739E+0
-5.187E-2	4.743E+0	8.697E+0
-4.862E-2	4.649E+0	8.580E+0
-4.862E-2	4.717E+0	8.661E+0
-5.349E-2	4.665E+0	8.791E+0
-5.187E-2	4.671E+0	8.720E+0
-4.862E-2	4.717E+0	8.713E+0
-4.862E-2	4.658E+0	8.593E+0
-5.187E-2	4.743E+0	8.733E+0
-5.349E-2	4.701E+0	8.717E+0
-4.862E-2	4.710E+0	8.668E+0
-4.862E-2	4.730E+0	8.801E+0
-5.187E-2	4.743E+0	8.707E+0
-5.025E-2	4.853E+0	8.759E+0
-5.025E-2	4.801E+0	8.720E+0
-5.025E-2	4.733E+0	8.742E+0
-5.025E-2	4.726E+0	8.768E+0
-5.349E-2	4.752E+0	8.723E+0
-4.862E-2	4.710E+0	8.742E+0
-5.349E-2	4.765E+0	8.700E+0
-5.673E-2	4.769E+0	8.717E+0
-4.862E-2	4.642E+0	8.697E+0
-4.862E-2	4.714E+0	8.720E+0
-4.862E-2	4.662E+0	8.794E+0
-5.349E-2	4.697E+0	8.694E+0
-5.187E-2	4.710E+0	8.827E+0
-5.025E-2	4.717E+0	8.752E+0
-5.187E-2	4.726E+0	8.678E+0
-5.511E-2	4.688E+0	8.791E+0
-5.025E-2	4.733E+0	8.781E+0
-5.349E-2	4.616E+0	8.853E+0
-5.187E-2	4.710E+0	8.746E+0
-5.187E-2	4.688E+0	8.827E+0
-5.349E-2	4.720E+0	8.619E+0
-4.862E-2	4.723E+0	8.914E+0
-5.187E-2	4.642E+0	8.742E+0
-5.349E-2	4.701E+0	8.730E+0
-5.025E-2	4.694E+0	8.775E+0
-5.349E-2	4.710E+0	8.668E+0
-4.862E-2	4.733E+0	8.846E+0
-5.187E-2	4.658E+0	8.733E+0
-5.349E-2	4.782E+0	8.788E+0
-5.349E-2	4.720E+0	8.833E+0
-5.187E-2	4.675E+0	8.781E+0
-5.187E-2	4.723E+0	8.781E+0
-5.511E-2	4.707E+0	8.755E+0
-4.862E-2	4.714E+0	8.694E+0
-5.025E-2	4.684E+0	8.697E+0
-5.187E-2	4.710E+0	8.772E+0
-4.862E-2	4.655E+0	8.759E+0
-5.025E-2	4.723E+0	8.781E+0
-5.187E-2	4.743E+0	8.700E+0
-5.349E-2	4.691E+0	8.739E+0
-5.511E-2	4.714E+0	8.730E+0
-5.025E-2	4.691E+0	8.590E+0
-5.187E-2	4.714E+0	8.752E+0
-5.349E-2	4.834E+0	8.694E+0
-5.025E-2	4.765E+0	8.827E+0
-4.862E-2	4.769E+0	8.853E+0
-5.025E-2	4.756E+0	8.794E+0
-5.187E-2	4.726E+0	8.762E+0
-5.187E-2	4.668E+0	8.837E+0
-5.025E-2	4.665E+0	8.804E+0
-5.187E-2	4.655E+0	8.885E+0
-5.349E-2	4.710E+0	8.658E+0
-5.673E-2	4.746E+0	8.811E+0
-5.025E-2	4.636E+0	8.781E+0
-4.862E-2	4.704E+0	8.850E+0
-5.349E-2	4.726E+0	8.775E+0
-5.187E-2	4.688E+0	8.710E+0
-5.025E-2	4.804E+0	8.684E+0
-5.025E-2	4.733E+0	8.739E+0
-5.511E-2	4.746E+0	8.742E+0
-5.187E-2	4.762E+0	8.866E+0
-4.862E-2	4.714E+0	8.746E+0
-5.025E-2	4.717E+0	8.655E+0
-5.187E-2	4.714E+0	8.749E+0
-5.187E-2	4.791E+0	8.665E+0
-5.187E-2	4.743E+0	8.733E+0
-5.187E-2	4.707E+0	8.704E+0
-5.511E-2	4.649E+0	8.626E+0
-5.187E-2	4.655E+0	8.700E+0
-4.700E-2	4.662E+0	8.801E+0
-5.349E-2	4.616E+0	8.694E+0
-5.349E-2	4.697E+0	8.775E+0
-5.187E-2	4.746E+0	8.723E+0
-5.025E-2	4.707E+0	8.652E+0
-5.025E-2	4.714E+0	8.726E+0
-5.187E-2	4.701E+0	8.717E+0
-5.025E-2	4.736E+0	8.723E+0
-5.025E-2	4.652E+0	8.742E+0
-5.187E-2	4.733E+0	8.772E+0
-5.187E-2	4.688E+0	8.704E+0
-5.187E-2	4.662E+0	8.713E+0
-4.700E-2	4.788E+0	8.765E+0
-5.187E-2	4.710E+0	8.704E+0
-5.349E-2	4.765E+0	8.824E+0
-5.187E-2	4.733E+0	8.814E+0
-4.700E-2	4.749E+0	8.850E+0
-5.025E-2	4.717E+0	8.742E+0
-5.349E-2	4.668E+0	8.661E+0
-5.187E-2	4.629E+0	8.781E+0
-4.862E-2	4.636E+0	8.820E+0
-5.187E-2	4.739E+0	8.652E+0
-5.349E-2	4.785E+0	8.775E+0
-5.187E-2	4.785E+0	8.807E+0
-5.187E-2	4.733E+0	8.804E+0
-5.025E-2	4.710E+0	8.791E+0
-5.349E-2	4.730E+0	8.736E+0
-5.349E-2	4.665E+0	8.648E+0
-5.025E-2	4.736E+0	8.645E+0
-5.349E-2	4.649E+0	8.804E+0
-5.349E-2	4.701E+0	8.853E+0
-5.349E-2	4.642E+0	8.661E+0
-5.025E-2	4.733E+0	8.720E+0
-4.862E-2	4.736E+0	8.710E+0
-5.349E-2	4.668E+0	8.678E+0
-5.511E-2	4.675E+0	8.742E+0
-5.025E-2	4.756E+0	8.924E+0
-5.025E-2	4.723E+0	8.736E+0
-5.349E-2	4.639E+0	8.697E+0
-5.349E-2	4.733E+0	8.762E+0
-5.187E-2	4.762E+0	8.759E+0
-5.187E-2	4.671E+0	8.788E+0
-5.349E-2	4.639E+0	8.824E+0
-5.349E-2	4.736E+0	8.723E+0
-4.862E-2	4.736E+0	8.674E+0
-4.862E-2	4.662E+0	8.788E+0
-5.187E-2	4.749E+0	8.827E+0
-5.025E-2	4.694E+0	8.785E+0
-4.862E-2	4.743E+0	8.687E+0
-5.187E-2	4.736E+0	8.739E+0
-5.349E-2	4.762E+0	8.749E+0
-5.349E-2	4.613E+0	8.775E+0
-4.862E-2	4.756E+0	8.694E+0
-5.025E-2	4.817E+0	8.736E+0
-5.511E-2	4.691E+0	8.794E+0
-5.025E-2	4.795E+0	8.730E+0
-4.700E-2	4.824E+0	8.723E+0
-4.862E-2	4.821E+0	8.778E+0
-5.187E-2	4.704E+0	8.749E+0
-5.187E-2	4.808E+0	8.694E+0
-4.862E-2	4.655E+0	8.768E+0
-4.862E-2	4.739E+0	8.606E+0
-5.511E-2	4.723E+0	8.814E+0
-5.349E-2	4.658E+0	8.772E+0
-5.025E-2	4.756E+0	8.684E+0
-5.025E-2	4.707E+0	8.697E+0
-5.673E-2	4.697E+0	8.726E+0
-5.187E-2	4.691E+0	8.755E+0
-4.862E-2	4.636E+0	8.755E+0
-5.349E-2	4.714E+0	8.801E+0
-5.511E-2	4.726E+0	8.739E+0
-5.187E-2	4.697E+0	8.742E+0
-4.700E-2	4.704E+0	8.700E+0
-5.187E-2	4.717E+0	8.700E+0
-5.349E-2	4.733E+0	8.859E+0
-5.025E-2	4.726E+0	8.726E+0
-4.862E-2	4.691E+0	8.781E+0
-5.025E-2	4.778E+0	8.626E+0
-5.349E-2	4.704E+0	8.794E+0
-5.025E-2	4.743E+0	8.697E+0
-5.025E-2	4.688E+0	8.759E+0
-5.187E-2	4.723E+0	8.781E+0
-5.187E-2	4.603E+0	8.746E+0
-5.187E-2	4.701E+0	8.742E+0
-5.025E-2	4.645E+0	8.742E+0
-5.187E-2	4.707E+0	8.781E+0
-5.187E-2	4.778E+0	8.759E+0
-5.511E-2	4.632E+0	8.736E+0
-5.025E-2	4.749E+0	8.811E+0
-4.862E-2	4.671E+0	8.765E+0
-5.187E-2	4.701E+0	8.661E+0
-5.187E-2	4.782E+0	8.632E+0
-5.187E-2	4.688E+0	8.846E+0
-5.025E-2	4.726E+0	8.752E+0
-5.349E-2	4.587E+0	8.775E+0
-4.862E-2	4.701E+0	8.749E+0
-4.862E-2	4.710E+0	8.652E+0
-4.862E-2	4.691E+0	8.765E+0
-5.349E-2	4.791E+0	8.814E+0
-5.187E-2	4.701E+0	8.768E+0
-4.862E-2	4.671E+0	8.772E+0
-5.187E-2	4.691E+0	8.674E+0
-5.349E-2	4.759E+0	8.736E+0
-5.187E-2	4.658E+0	8.768E+0
-4.862E-2	4.739E+0	8.914E+0
-5.025E-2	4.723E+0	8.755E+0
-5.349E-2	4.714E+0	8.730E+0
-5.349E-2	4.717E+0	8.619E+0
-5.025E-2	4.704E+0	8.739E+0
-4.862E-2	4.733E+0	8.704E+0
-5.511E-2	4.743E+0	8.717E+0
-5.187E-2	4.759E+0	8.781E+0
-4.700E-2	4.714E+0	8.697E+0
-5.349E-2	4.723E+0	8.765E+0
-5.187E-2	4.691E+0	8.905E+0
-5.349E-2	4.707E+0	8.691E+0
-4.700E-2	4.671E+0	8.859E+0
-5.025E-2	4.824E+0	8.687E+0
-5.511E-2	4.808E+0	8.791E+0
-5.187E-2	4.662E+0	8.684E+0
-5.025E-2	4.707E+0	8.840E+0
-5.187E-2	4.668E+0	8.723E+0
-5.511E-2	4.749E+0	8.820E+0
-5.349E-2	4.707E+0	8.817E+0
-4.862E-2	4.701E+0	8.755E+0
-5.025E-2	4.782E+0	8.668E+0
-5.187E-2	4.834E+0	8.811E+0
-5.349E-2	4.684E+0	8.775E+0
-5.025E-2	4.681E+0	8.879E+0
-4.862E-2	4.726E+0	8.720E+0
-5.349E-2	4.733E+0	8.811E+0
-5.187E-2	4.765E+0	8.742E+0
-5.025E-2	4.688E+0	8.794E+0
-4.862E-2	4.684E+0	8.704E+0
-5.187E-2	4.658E+0	8.717E+0
-5.025E-2	4.788E+0	8.742E+0
-4.862E-2	4.746E+0	8.742E+0
-5.025E-2	4.632E+0	8.726E+0
-5.673E-2	4.671E+0	8.655E+0
-5.349E-2	4.678E+0	8.726E+0
-5.025E-2	4.707E+0	8.723E+0
-5.187E-2	4.710E+0	8.736E+0
-5.187E-2	4.762E+0	8.768E+0
-5.025E-2	4.752E+0	8.798E+0
-4.700E-2	4.649E+0	8.804E+0
-5.025E-2	4.671E+0	8.713E+0
-5.025E-2	4.782E+0	8.742E+0
-5.187E-2	4.772E+0	8.801E+0
-4.862E-2	4.739E+0	8.739E+0
-5.187E-2	4.775E+0	8.697E+0
-5.349E-2	4.717E+0	8.746E+0
-5.187E-2	4.749E+0	8.739E+0
-4.862E-2	4.733E+0	8.749E+0
-4.862E-2	4.665E+0	8.730E+0
-5.349E-2	4.801E+0	8.752E+0
-5.187E-2	4.733E+0	8.850E+0
-5.025E-2	4.733E+0	8.804E+0
-5.025E-2	4.668E+0	8.739E+0
-5.511E-2	4.733E+0	8.739E+0
-5.187E-2	4.837E+0	8.749E+0
-5.025E-2	4.785E+0	8.665E+0
-5.025E-2	4.746E+0	8.713E+0
-5.511E-2	4.720E+0	8.674E+0
-5.187E-2	4.765E+0	8.788E+0
-5.025E-2	4.691E+0	8.707E+0
-5.025E-2	4.665E+0	8.742E+0
-5.511E-2	4.752E+0	8.739E+0
-5.187E-2	4.739E+0	8.739E+0
-5.187E-2	4.655E+0	8.730E+0
-5.187E-2	4.730E+0	8.645E+0
-5.187E-2	4.759E+0	8.817E+0
-5.511E-2	4.710E+0	8.785E+0
-5.025E-2	4.681E+0	8.652E+0
-5.187E-2	4.688E+0	8.804E+0
-5.511E-2	4.743E+0	8.704E+0
-5.349E-2	4.639E+0	8.811E+0
-5.025E-2	4.655E+0	8.788E+0
-5.025E-2	4.814E+0	8.807E+0
-5.511E-2	4.788E+0	8.752E+0
-5.349E-2	4.714E+0	8.752E+0
-4.862E-2	4.671E+0	8.804E+0
-5.025E-2	4.710E+0	8.781E+0
-5.511E-2	4.730E+0	8.694E+0
-5.187E-2	4.675E+0	8.678E+0
-5.025E-2	4.671E+0	8.678E+0
-4.862E-2	4.756E+0	8.733E+0
-5.187E-2	4.736E+0	8.775E+0
-5.187E-2	4.655E+0	8.798E+0
-5.025E-2	4.717E+0	8.811E+0
-5.025E-2	4.730E+0	8.742E+0
-5.025E-2	4.756E+0	8.736E+0
-5.187E-2	4.769E+0	8.697E+0
-5.187E-2	4.590E+0	8.811E+0
-5.187E-2	4.649E+0	8.817E+0
-5.349E-2	4.772E+0	8.658E+0
-5.187E-2	4.765E+0	8.629E+0
-5.187E-2	4.655E+0	8.655E+0
-5.025E-2	4.678E+0	8.700E+0
-5.349E-2	4.675E+0	8.658E+0
-5.349E-2	4.736E+0	8.775E+0
-4.862E-2	4.775E+0	8.742E+0
-5.349E-2	4.694E+0	8.791E+0
-5.511E-2	4.662E+0	8.726E+0
-5.349E-2	4.795E+0	8.833E+0
-5.187E-2	4.688E+0	8.827E+0
-5.025E-2	4.730E+0	8.707E+0
-5.187E-2	4.710E+0	8.720E+0
-5.511E-2	4.658E+0	8.681E+0
-5.025E-2	4.739E+0	8.755E+0
-5.187E-2	4.749E+0	8.613E+0
-5.511E-2	4.662E+0	8.671E+0
-5.187E-2	4.756E+0	8.804E+0
-4.862E-2	4.778E+0	8.730E+0
-5.349E-2	4.697E+0	8.678E+0
-5.349E-2	4.616E+0	8.629E+0
-5.187E-2	4.791E+0	8.700E+0
-5.025E-2	4.642E+0	8.684E+0
-5.349E-2	4.749E+0	8.665E+0
-5.349E-2	4.730E+0	8.804E+0
-5.349E-2	4.587E+0	8.785E+0
-5.187E-2	4.668E+0	8.723E+0
-5.187E-2	4.701E+0	8.778E+0
-5.349E-2	4.684E+0	8.759E+0
-5.349E-2	4.710E+0	8.704E+0
-5.025E-2	4.769E+0	8.668E+0
-4.862E-2	4.717E+0	8.866E+0
-5.673E-2	4.691E+0	8.866E+0
-5.511E-2	4.704E+0	8.801E+0
-4.862E-2	4.726E+0	8.746E+0
-5.349E-2	4.658E+0	8.817E+0
-5.349E-2	4.723E+0	8.697E+0
-5.349E-2	4.655E+0	8.668E+0
-4.700E-2	4.798E+0	8.622E+0
-5.187E-2	4.671E+0	8.742E+0
-5.349E-2	4.681E+0	8.723E+0
-5.349E-2	4.697E+0	8.788E+0
-5.025E-2	4.746E+0	8.671E+0
-5.025E-2	4.762E+0	8.700E+0
-5.025E-2	4.749E+0	8.788E+0
-5.349E-2	4.649E+0	8.717E+0
-4.862E-2	4.675E+0	8.762E+0
-5.349E-2	4.665E+0	8.746E+0
-5.511E-2	4.717E+0	8.843E+0
-5.187E-2	4.671E+0	8.674E+0
-5.187E-2	4.681E+0	8.837E+0
-5.025E-2	4.749E+0	8.856E+0
-5.673E-2	4.736E+0	8.652E+0
-5.511E-2	4.688E+0	8.752E+0
-4.862E-2	4.717E+0	8.723E+0
-5.025E-2	4.752E+0	8.755E+0
-5.187E-2	4.629E+0	8.746E+0
-5.349E-2	4.717E+0	8.759E+0
-4.862E-2	4.778E+0	8.765E+0
-4.862E-2	4.733E+0	8.801E+0
-5.187E-2	4.782E+0	8.674E+0
-5.349E-2	4.649E+0	8.665E+0
-4.862E-2	4.675E+0	8.827E+0
-5.025E-2	4.681E+0	8.759E+0
-5.511E-2	4.720E+0	8.733E+0
-5.187E-2	4.684E+0	8.736E+0
-4.862E-2	4.626E+0	8.691E+0
-5.025E-2	4.645E+0	8.752E+0
-5.835E-2	4.701E+0	8.736E+0
-5.349E-2	4.593E+0	8.755E+0
-5.025E-2	4.769E+0	8.778E+0
-5.025E-2	4.756E+0	8.739E+0
-5.511E-2	4.743E+0	8.759E+0
-5.349E-2	4.668E+0	8.639E+0
-5.025E-2	4.636E+0	8.778E+0
-5.187E-2	4.694E+0	8.749E+0
-5.349E-2	4.736E+0	8.759E+0
-5.349E-2	4.752E+0	8.882E+0
-5.025E-2	4.726E+0	8.755E+0
-5.187E-2	4.749E+0	8.658E+0
-5.511E-2	4.707E+0	8.759E+0
-5.349E-2	4.830E+0	8.820E+0
-5.187E-2	4.688E+0	8.801E+0
-5.025E-2	4.681E+0	8.850E+0
-5.511E-2	4.749E+0	8.759E+0
-5.187E-2	4.704E+0	8.632E+0
-5.025E-2	4.710E+0	8.781E+0
-5.025E-2	4.804E+0	8.645E+0
-5.349E-2	4.639E+0	8.746E+0
-5.349E-2	4.746E+0	8.671E+0
-5.025E-2	4.762E+0	8.684E+0
-5.349E-2	4.668E+0	8.684E+0
-5.511E-2	4.752E+0	8.742E+0
-5.187E-2	4.704E+0	8.794E+0
-5.025E-2	4.671E+0	8.668E+0
-4.862E-2	4.658E+0	8.678E+0
-5.187E-2	4.710E+0	8.742E+0
-5.025E-2	4.655E+0	8.798E+0
-4.862E-2	4.759E+0	8.762E+0
-5.025E-2	4.782E+0	8.655E+0
-5.025E-2	4.730E+0	8.755E+0
-5.511E-2	4.726E+0	8.694E+0
-5.025E-2	4.691E+0	8.759E+0
-4.862E-2	4.736E+0	8.749E+0
-5.187E-2	4.678E+0	8.840E+0
-5.187E-2	4.752E+0	8.626E+0
-5.349E-2	4.652E+0	8.888E+0
-5.187E-2	4.733E+0	8.898E+0
-5.349E-2	4.736E+0	8.730E+0
-5.187E-2	4.765E+0	8.791E+0
-5.187E-2	4.739E+0	8.794E+0
-5.187E-2	4.717E+0	8.875E+0
-5.673E-2	4.701E+0	8.752E+0
-4.862E-2	4.684E+0	8.707E+0
-4.862E-2	4.665E+0	8.684E+0
-5.025E-2	4.765E+0	8.772E+0
-5.511E-2	4.671E+0	8.801E+0
-5.187E-2	4.704E+0	8.700E+0
-5.187E-2	4.684E+0	8.739E+0
-5.025E-2	4.733E+0	8.652E+0
-5.349E-2	4.678E+0	8.707E+0
-5.025E-2	4.720E+0	8.694E+0
-5.025E-2	4.697E+0	8.655E+0
-5.025E-2	4.714E+0	8.840E+0
-5.673E-2	4.655E+0	8.752E+0
-5.187E-2	4.701E+0	8.775E+0
-5.187E-2	4.668E+0	8.905E+0
-4.862E-2	4.749E+0	8.635E+0
-5.511E-2	4.665E+0	8.814E+0
-5.511E-2	4.782E+0	8.768E+0
-5.187E-2	4.658E+0	8.775E+0
-5.187E-2	4.785E+0	8.827E+0
-5.673E-2	4.707E+0	8.820E+0
-5.349E-2	4.704E+0	8.742E+0
-5.187E-2	4.590E+0	8.788E+0
-5.187E-2	4.636E+0	8.746E+0
-5.349E-2	4.593E+0	8.801E+0
-5.511E-2	4.701E+0	8.700E+0
-5.025E-2	4.652E+0	8.736E+0
-5.025E-2	4.720E+0	8.691E+0
-5.349E-2	4.684E+0	8.746E+0
-5.349E-2	4.726E+0	8.746E+0
-5.187E-2	4.714E+0	8.824E+0
-5.025E-2	4.701E+0	8.678E+0
-5.511E-2	4.720E+0	8.665E+0
-5.187E-2	4.837E+0	8.785E+0
-4.862E-2	4.688E+0	8.768E+0
-5.187E-2	4.691E+0	8.697E+0
-5.673E-2	4.736E+0	8.609E+0
-5.187E-2	4.714E+0	8.687E+0
-5.187E-2	4.707E+0	8.652E+0
-5.187E-2	4.752E+0	8.723E+0
-5.673E-2	4.668E+0	8.694E+0
-5.349E-2	4.730E+0	8.814E+0
-5.025E-2	4.837E+0	8.791E+0
-5.025E-2	4.752E+0	8.678E+0
-5.673E-2	4.691E+0	8.768E+0
-5.511E-2	4.714E+0	8.863E+0
-5.025E-2	4.798E+0	8.704E+0
-5.187E-2	4.710E+0	8.697E+0
-5.673E-2	4.801E+0	8.827E+0
-5.349E-2	4.782E+0	8.742E+0
-5.187E-2	4.733E+0	8.713E+0
-5.187E-2	4.704E+0	8.804E+0
-5.349E-2	4.769E+0	8.765E+0
-5.187E-2	4.681E+0	8.645E+0
-5.511E-2	4.581E+0	8.785E+0
-5.349E-2	4.701E+0	8.843E+0
-5.349E-2	4.678E+0	8.749E+0
-5.187E-2	4.610E+0	8.791E+0
-5.025E-2	4.665E+0	8.742E+0
-5.187E-2	4.658E+0	8.700E+0
-5.187E-2	4.645E+0	8.736E+0
-5.349E-2	4.623E+0	8.785E+0
-5.187E-2	4.688E+0	8.801E+0
-5.349E-2	4.759E+0	8.619E+0
-5.349E-2	4.645E+0	8.687E+0
-5.349E-2	4.678E+0	8.798E+0
-5.187E-2	4.720E+0	8.707E+0
-5.187E-2	4.717E+0	8.717E+0
-5.349E-2	4.710E+0	8.658E+0
-5.187E-2	4.814E+0	8.746E+0
-5.025E-2	4.629E+0	8.736E+0
-5.187E-2	4.671E+0	8.762E+0
-5.673E-2	4.720E+0	8.700E+0
-5.511E-2	4.714E+0	8.687E+0
-4.862E-2	4.749E+0	8.749E+0
-5.187E-2	4.691E+0	8.681E+0
-5.349E-2	4.717E+0	8.781E+0
-5.511E-2	4.701E+0	8.678E+0
-4.862E-2	4.658E+0	8.710E+0
-5.349E-2	4.765E+0	8.749E+0
-5.349E-2	4.743E+0	8.746E+0
-5.349E-2	4.739E+0	8.772E+0
-4.862E-2	4.645E+0	8.717E+0
-5.187E-2	4.675E+0	8.717E+0
-5.349E-2	4.730E+0	8.684E+0
-5.349E-2	4.616E+0	8.687E+0
-5.025E-2	4.688E+0	8.781E+0
-5.187E-2	4.636E+0	8.710E+0
-5.511E-2	4.717E+0	8.710E+0
-5.673E-2	4.593E+0	8.742E+0
-4.862E-2	4.726E+0	8.687E+0
-5.187E-2	4.636E+0	8.794E+0
-5.349E-2	4.668E+0	8.710E+0
-5.349E-2	4.707E+0	8.817E+0
-5.025E-2	4.782E+0	8.622E+0
-4.862E-2	4.746E+0	8.866E+0
-5.511E-2	4.707E+0	8.717E+0
-5.187E-2	4.632E+0	8.801E+0
-4.862E-2	4.765E+0	8.710E+0
-5.025E-2	4.749E+0	8.768E+0
-5.349E-2	4.821E+0	8.749E+0
-5.349E-2	4.726E+0	8.736E+0
-5.025E-2	4.681E+0	8.694E+0
-5.025E-2	4.632E+0	8.739E+0
-5.187E-2	4.678E+0	8.713E+0
-5.187E-2	4.684E+0	8.742E+0
-5.187E-2	4.733E+0	8.648E+0
-5.187E-2	4.636E+0	8.681E+0
-5.511E-2	4.788E+0	8.798E+0
-5.187E-2	4.707E+0	8.739E+0
-5.025E-2	4.623E+0	8.678E+0
-5.187E-2	4.710E+0	8.827E+0
-5.349E-2	4.691E+0	8.733E+0
-5.349E-2	4.694E+0	8.749E+0
-4.862E-2	4.749E+0	8.755E+0
-5.349E-2	4.684E+0	8.710E+0
-5.673E-2	4.743E+0	8.710E+0
-5.349E-2	4.681E+0	8.710E+0
-4.700E-2	4.645E+0	8.674E+0
-5.187E-2	4.636E+0	8.717E+0
-5.511E-2	4.720E+0	8.720E+0
-5.511E-2	4.762E+0	8.697E+0
-5.187E-2	4.662E+0	8.788E+0
-5.187E-2	4.697E+0	8.759E+0
-5.349E-2	4.649E+0	8.639E+0
-5.349E-2	4.684E+0	8.674E+0
-5.025E-2	4.733E+0	8.655E+0
-5.187E-2	4.791E+0	8.817E+0
-5.187E-2	4.733E+0	8.707E+0
-5.349E-2	4.678E+0	8.665E+0
-5.025E-2	4.678E+0	8.791E+0
-5.187E-2	4.743E+0	8.681E+0
-5.511E-2	4.691E+0	8.720E+0
-5.349E-2	4.697E+0	8.597E+0
-5.025E-2	4.684E+0	8.645E+0
-5.511E-2	4.629E+0	8.824E+0
-5.349E-2	4.723E+0	8.794E+0
-5.187E-2	4.701E+0	8.678E+0
-5.025E-2	4.701E+0	8.687E+0
-5.025E-2	4.759E+0	8.798E+0
-5.511E-2	4.769E+0	8.833E+0
-5.511E-2	4.736E+0	8.723E+0
-4.862E-2	4.723E+0	8.655E+0
-5.187E-2	4.688E+0	8.697E+0
-5.349E-2	4.684E+0	8.671E+0
-5.349E-2	4.717E+0	8.791E+0
-5.187E-2	4.788E+0	8.798E+0
-5.025E-2	4.717E+0	8.765E+0
-5.511E-2	4.694E+0	8.788E+0
-5.025E-2	4.714E+0	8.700E+0
-5.187E-2	4.739E+0	8.681E+0
-5.349E-2	4.697E+0	8.739E+0
-5.349E-2	4.717E+0	8.713E+0
-5.187E-2	4.691E+0	8.717E+0
-4.862E-2	4.772E+0	8.772E+0
-5.187E-2	4.739E+0	8.778E+0
-5.511E-2	4.714E+0	8.707E+0
-5.349E-2	4.619E+0	8.742E+0
-5.025E-2	4.723E+0	8.781E+0
-5.511E-2	4.652E+0	8.710E+0
-5.187E-2	4.665E+0	8.749E+0
-5.511E-2	4.606E+0	8.645E+0
-5.025E-2	4.775E+0	8.824E+0
-5.349E-2	4.688E+0	8.791E+0
-5.187E-2	4.697E+0	8.749E+0
-5.187E-2	4.733E+0	8.778E+0
-5.187E-2	4.697E+0	8.778E+0
-5.025E-2	4.688E+0	8.713E+0
-5.511E-2	4.678E+0	8.733E+0
-5.511E-2	4.717E+0	8.661E+0
-5.025E-2	4.597E+0	8.817E+0
-5.187E-2	4.765E+0	8.788E+0
-5.511E-2	4.694E+0	8.840E+0
-5.511E-2	4.694E+0	8.830E+0
-4.862E-2	4.701E+0	8.778E+0
-5.187E-2	4.697E+0	8.652E+0
-5.835E-2	4.795E+0	8.700E+0
-5.187E-2	4.726E+0	8.671E+0
-5.187E-2	4.710E+0	8.846E+0
-4.862E-2	4.645E+0	8.794E+0
-5.511E-2	4.749E+0	8.736E+0
-5.349E-2	4.720E+0	8.798E+0
-5.511E-2	4.733E+0	8.827E+0
-5.187E-2	4.798E+0	8.632E+0
-5.349E-2	4.746E+0	8.762E+0
-5.349E-2	4.671E+0	8.717E+0
-5.025E-2	4.684E+0	8.830E+0
-4.862E-2	4.736E+0	8.726E+0
-5.511E-2	4.765E+0	8.746E+0
-5.349E-2	4.694E+0	8.739E+0
-5.025E-2	4.668E+0	8.717E+0
-5.025E-2	4.701E+0	8.723E+0
-5.511E-2	4.681E+0	8.704E+0
-5.349E-2	4.587E+0	8.895E+0
-5.025E-2	4.726E+0	8.717E+0
-5.025E-2	4.739E+0	8.872E+0
-5.511E-2	4.714E+0	8.590E+0
-5.187E-2	4.791E+0	8.762E+0
-5.187E-2	4.772E+0	8.755E+0
-5.025E-2	4.717E+0	8.713E+0
-5.511E-2	4.726E+0	8.700E+0
-5.673E-2	4.769E+0	8.642E+0
-5.187E-2	4.707E+0	8.755E+0
-5.025E-2	4.765E+0	8.775E+0
-5.511E-2	4.778E+0	8.710E+0
-5.349E-2	4.684E+0	8.691E+0
-5.187E-2	4.652E+0	8.668E+0
-5.349E-2	4.701E+0	8.746E+0
-5.673E-2	4.688E+0	8.726E+0
-5.349E-2	4.658E+0	8.791E+0
-5.025E-2	4.714E+0	8.772E+0
-5.025E-2	4.769E+0	8.759E+0
-5.349E-2	4.655E+0	8.655E+0
-5.349E-2	4.610E+0	8.752E+0
-5.187E-2	4.720E+0	8.791E+0
-5.187E-2	4.710E+0	8.772E+0
-5.349E-2	4.697E+0	8.658E+0
-5.187E-2	4.626E+0	8.739E+0
-5.025E-2	4.710E+0	8.619E+0
-5.025E-2	4.749E+0	8.765E+0
-5.673E-2	4.726E+0	8.726E+0
-5.187E-2	4.710E+0	8.765E+0
-4.862E-2	4.681E+0	8.691E+0
-4.862E-2	4.681E+0	8.691E+0
-5.511E-2	4.782E+0	8.726E+0
-5.187E-2	4.678E+0	8.801E+0
-4.862E-2	4.658E+0	8.755E+0
-4.862E-2	4.769E+0	8.567E+0
-5.187E-2	4.704E+0	8.717E+0
-5.349E-2	4.688E+0	8.872E+0
-4.862E-2	4.639E+0	8.655E+0
-5.025E-2	4.730E+0	8.820E+0
-5.511E-2	4.681E+0	8.850E+0
-5.511E-2	4.762E+0	8.781E+0
-5.025E-2	4.714E+0	8.723E+0
-5.349E-2	4.723E+0	8.801E+0
-5.835E-2	4.746E+0	8.781E+0
-5.511E-2	4.736E+0	8.720E+0
-5.025E-2	4.714E+0	8.687E+0
-5.187E-2	4.749E+0	8.775E+0
-5.835E-2	4.788E+0	8.687E+0
-5.349E-2	4.743E+0	8.742E+0
-5.187E-2	4.704E+0	8.742E+0
-5.349E-2	4.765E+0	8.765E+0
-5.673E-2	4.804E+0	8.752E+0
-5.511E-2	4.704E+0	8.775E+0
-5.349E-2	4.720E+0	8.658E+0
-5.187E-2	4.710E+0	8.833E+0
-5.511E-2	4.730E+0	8.798E+0
-5.835E-2	4.710E+0	8.739E+0
-5.187E-2	4.749E+0	8.642E+0
-4.862E-2	4.733E+0	8.639E+0
-5.511E-2	4.688E+0	8.863E+0
-5.349E-2	4.642E+0	8.713E+0
-5.187E-2	4.791E+0	8.752E+0
-5.187E-2	4.701E+0	8.765E+0
-5.349E-2	4.782E+0	8.635E+0
-5.349E-2	4.720E+0	8.759E+0
-5.025E-2	4.743E+0	8.668E+0
-5.187E-2	4.649E+0	8.765E+0
-5.349E-2	4.655E+0	8.713E+0
-5.187E-2	4.697E+0	8.665E+0
-4.862E-2	4.739E+0	8.863E+0
-5.187E-2	4.697E+0	8.759E+0
-5.511E-2	4.665E+0	8.678E+0
-5.349E-2	4.665E+0	8.700E+0
-4.862E-2	4.668E+0	8.742E+0
-5.349E-2	4.746E+0	8.720E+0
-5.025E-2	4.714E+0	8.626E+0
-5.349E-2	4.688E+0	8.707E+0
-5.025E-2	4.688E+0	8.746E+0
-5.025E-2	4.720E+0	8.707E+0
-5.349E-2	4.736E+0	8.749E+0
-5.511E-2	4.817E+0	8.817E+0
-4.862E-2	4.756E+0	8.762E+0
-5.349E-2	4.717E+0	8.733E+0
-5.511E-2	4.798E+0	8.788E+0
-5.511E-2	4.762E+0	8.720E+0
-5.187E-2	4.749E+0	8.726E+0
-5.349E-2	4.704E+0	8.613E+0
-5.673E-2	4.710E+0	8.710E+0
-5.349E-2	4.811E+0	8.739E+0
-5.187E-2	4.801E+0	8.733E+0
-5.187E-2	4.649E+0	8.704E+0
-5.349E-2	4.649E+0	8.691E+0
-5.349E-2	4.714E+0	8.665E+0
-4.862E-2	4.733E+0	8.742E+0
-5.187E-2	4.782E+0	8.691E+0
-5.511E-2	4.733E+0	8.694E+0
-5.187E-2	4.710E+0	8.762E+0
-5.025E-2	4.681E+0	8.752E+0
-5.349E-2	4.684E+0	8.739E+0
-5.511E-2	4.765E+0	8.801E+0
-5.349E-2	4.782E+0	8.755E+0
-5.025E-2	4.775E+0	8.752E+0
-5.187E-2	4.678E+0	8.798E+0
-5.511E-2	4.707E+0	8.801E+0
-5.511E-2	4.717E+0	8.749E+0
-5.025E-2	4.675E+0	8.668E+0
-5.187E-2	4.597E+0	8.736E+0
-5.349E-2	4.772E+0	8.820E+0
-5.349E-2	4.678E+0	8.866E+0
-5.025E-2	4.736E+0	8.772E+0
-5.025E-2	4.684E+0	8.713E+0
-5.349E-2	4.694E+0	8.678E+0
-5.025E-2	4.795E+0	8.811E+0
-5.187E-2	4.736E+0	8.785E+0
-5.349E-2	4.749E+0	8.678E+0
-5.349E-2	4.739E+0	8.830E+0
-5.673E-2	4.775E+0	8.687E+0
-5.025E-2	4.662E+0	8.691E+0
-5.349E-2	4.697E+0	8.648E+0
-5.511E-2	4.681E+0	8.736E+0
-5.187E-2	4.697E+0	8.697E+0
-5.187E-2	4.665E+0	8.768E+0
-5.187E-2	4.726E+0	8.742E+0
-5.673E-2	4.743E+0	8.791E+0
-5.349E-2	4.733E+0	8.723E+0
-5.349E-2	4.746E+0	8.759E+0
-5.025E-2	4.788E+0	8.863E+0
-5.673E-2	4.701E+0	8.846E+0
-5.511E-2	4.701E+0	8.671E+0
-5.187E-2	4.701E+0	8.697E+0
-5.187E-2	4.665E+0	8.772E+0
-5.349E-2	4.717E+0	8.749E+0
-5.349E-2	4.759E+0	8.622E+0
-5.025E-2	4.707E+0	8.700E+0
-5.025E-2	4.730E+0	8.694E+0
-5.511E-2	4.671E+0	8.807E+0
-5.511E-2	4.736E+0	8.730E+0
-5.025E-2	4.775E+0	8.733E+0
-5.349E-2	4.707E+0	8.658E+0
-5.511E-2	4.681E+0	8.609E+0
-5.673E-2	4.662E+0	8.626E+0
-5.187E-2	4.662E+0	8.713E+0
-5.349E-2	4.697E+0	8.681E+0
-5.511E-2	4.649E+0	8.804E+0
-5.349E-2	4.752E+0	8.639E+0
-5.349E-2	4.788E+0	8.635E+0
-5.187E-2	4.662E+0	8.635E+0
-5.673E-2	4.759E+0	8.768E+0
-5.349E-2	4.701E+0	8.791E+0
-5.187E-2	4.714E+0	8.704E+0
-5.187E-2	4.681E+0	8.626E+0
-5.511E-2	4.639E+0	8.713E+0
-5.349E-2	4.704E+0	8.742E+0
-5.025E-2	4.782E+0	8.752E+0
-5.025E-2	4.746E+0	8.801E+0
-5.511E-2	4.720E+0	8.707E+0
-5.673E-2	4.710E+0	8.824E+0
-5.187E-2	4.681E+0	8.804E+0
-5.025E-2	4.590E+0	8.749E+0
-5.511E-2	4.723E+0	8.687E+0
-5.187E-2	4.723E+0	8.658E+0
-5.187E-2	4.707E+0	8.742E+0
-5.025E-2	4.714E+0	8.723E+0
-5.673E-2	4.675E+0	8.684E+0
-5.349E-2	4.668E+0	8.713E+0
-5.025E-2	4.710E+0	8.726E+0
-4.862E-2	4.778E+0	8.726E+0
-5.511E-2	4.759E+0	8.837E+0
-5.349E-2	4.671E+0	8.700E+0
-5.187E-2	4.749E+0	8.710E+0
-5.187E-2	4.593E+0	8.717E+0
-5.511E-2	4.688E+0	8.801E+0
-5.349E-2	4.710E+0	8.730E+0
-5.187E-2	4.623E+0	8.827E+0
-5.349E-2	4.746E+0	8.697E+0
-5.511E-2	4.739E+0	8.752E+0
-5.349E-2	4.714E+0	8.791E+0
-5.187E-2	4.684E+0	8.597E+0
-5.025E-2	4.765E+0	8.794E+0
-5.349E-2	4.639E+0	8.765E+0
-5.511E-2	4.626E+0	8.804E+0
-5.025E-2	4.804E+0	8.736E+0
-5.511E-2	4.707E+0	8.798E+0
-5.511E-2	4.730E+0	8.772E+0
-5.187E-2	4.765E+0	8.726E+0
-5.025E-2	4.694E+0	8.697E+0
-5.187E-2	4.675E+0	8.762E+0
-5.511E-2	4.642E+0	8.772E+0
-5.187E-2	4.649E+0	8.772E+0
-5.025E-2	4.678E+0	8.888E+0
-4.862E-2	4.730E+0	8.600E+0
-5.673E-2	4.701E+0	8.700E+0
-5.673E-2	4.743E+0	8.830E+0
-5.187E-2	4.619E+0	8.723E+0
-5.349E-2	4.730E+0	8.635E+0
-5.835E-2	4.798E+0	8.850E+0
-5.349E-2	4.684E+0	8.759E+0
-5.187E-2	4.752E+0	8.713E+0
-5.187E-2	4.733E+0	8.619E+0
-5.511E-2	4.739E+0	8.736E+0
-5.349E-2	4.714E+0	8.687E+0
-5.187E-2	4.675E+0	8.687E+0
-5.187E-2	4.623E+0	8.749E+0
-5.511E-2	4.684E+0	8.759E+0
-5.511E-2	4.720E+0	8.768E+0
-4.862E-2	4.788E+0	8.648E+0
-5.187E-2	4.746E+0	8.785E+0
-5.349E-2	4.678E+0	8.652E+0
-5.349E-2	4.733E+0	8.726E+0
-5.187E-2	4.720E+0	8.801E+0
-5.187E-2	4.626E+0	8.684E+0
-5.349E-2	4.743E+0	8.700E+0
-5.187E-2	4.649E+0	8.791E+0
-5.349E-2	4.733E+0	8.794E+0
-5.511E-2	4.782E+0	8.710E+0
-5.349E-2	4.675E+0	8.746E+0
-5.349E-2	4.827E+0	8.681E+0
-5.187E-2	4.720E+0	8.781E+0
-5.349E-2	4.668E+0	8.801E+0
-5.511E-2	4.610E+0	8.691E+0
-5.349E-2	4.707E+0	8.859E+0
-5.349E-2	4.616E+0	8.642E+0
-5.349E-2	4.762E+0	8.775E+0
-5.511E-2	4.665E+0	8.775E+0
-5.511E-2	4.801E+0	8.768E+0
-5.187E-2	4.678E+0	8.755E+0
-5.187E-2	4.697E+0	8.733E+0
-5.349E-2	4.756E+0	8.827E+0
-5.349E-2	4.707E+0	8.726E+0
-5.511E-2	4.691E+0	8.785E+0
-5.349E-2	4.691E+0	8.794E+0
-5.511E-2	4.752E+0	8.759E+0
-5.349E-2	4.707E+0	8.697E+0
-5.349E-2	4.691E+0	8.765E+0
-5.187E-2	4.736E+0	8.752E+0
-5.835E-2	4.629E+0	8.833E+0
-5.511E-2	4.639E+0	8.723E+0
-5.187E-2	4.652E+0	8.704E+0
-5.025E-2	4.752E+0	8.684E+0
-5.673E-2	4.743E+0	8.707E+0
-5.349E-2	4.788E+0	8.752E+0
-5.187E-2	4.739E+0	8.726E+0
-5.511E-2	4.688E+0	8.824E+0
-5.511E-2	4.655E+0	8.684E+0
-5.349E-2	4.704E+0	8.804E+0
-5.187E-2	4.756E+0	8.730E+0
-5.349E-2	4.710E+0	8.616E+0
-5.673E-2	4.626E+0	8.882E+0
-5.511E-2	4.684E+0	8.759E+0
-5.025E-2	4.778E+0	8.798E+0
-5.187E-2	4.739E+0	8.801E+0
-5.511E-2	4.707E+0	8.661E+0
-5.187E-2	4.795E+0	8.875E+0
-5.349E-2	4.652E+0	8.704E+0
-5.349E-2	4.746E+0	8.723E+0
-5.511E-2	4.739E+0	8.684E+0
-5.673E-2	4.616E+0	8.720E+0
-4.862E-2	4.658E+0	8.645E+0
-5.187E-2	4.671E+0	8.606E+0
-5.673E-2	4.655E+0	8.788E+0
-5.673E-2	4.694E+0	8.691E+0
-5.349E-2	4.671E+0	8.684E+0
-5.349E-2	4.701E+0	8.785E+0
-5.673E-2	4.736E+0	8.798E+0
-5.187E-2	4.671E+0	8.674E+0
-5.349E-2	4.720E+0	8.772E+0
-5.187E-2	4.733E+0	8.704E+0
-5.673E-2	4.681E+0	8.752E+0
-5.511E-2	4.720E+0	8.707E+0
-5.025E-2	4.688E+0	8.720E+0
-5.349E-2	4.720E+0	8.742E+0
-5.349E-2	4.749E+0	8.681E+0
-5.673E-2	4.746E+0	8.804E+0
-5.025E-2	4.769E+0	8.798E+0
-5.025E-2	4.743E+0	8.720E+0
-5.673E-2	4.746E+0	8.600E+0
-5.511E-2	4.752E+0	8.694E+0
-5.025E-2	4.701E+0	8.817E+0
-5.349E-2	4.714E+0	8.661E+0
-5.673E-2	4.739E+0	8.801E+0
-5.511E-2	4.769E+0	8.762E+0
-5.187E-2	4.603E+0	8.768E+0
-5.349E-2	4.785E+0	8.804E+0
-5.349E-2	4.714E+0	8.707E+0
-5.511E-2	4.798E+0	8.736E+0
-5.187E-2	4.717E+0	8.768E+0
-5.511E-2	4.762E+0	8.778E+0
-5.673E-2	4.778E+0	8.811E+0
-5.511E-2	4.701E+0	8.794E+0
-5.187E-2	4.691E+0	8.866E+0
-5.187E-2	4.714E+0	8.804E+0
-5.673E-2	4.587E+0	8.713E+0
-5.349E-2	4.649E+0	8.687E+0
-5.187E-2	4.652E+0	8.859E+0
-5.187E-2	4.720E+0	8.746E+0
-5.187E-2	4.694E+0	8.778E+0
-5.349E-2	4.704E+0	8.723E+0
-5.025E-2	4.636E+0	8.645E+0
-5.187E-2	4.678E+0	8.733E+0
-5.673E-2	4.752E+0	8.726E+0
-5.187E-2	4.668E+0	8.717E+0
-4.862E-2	4.730E+0	8.717E+0
-5.349E-2	4.649E+0	8.752E+0
-5.349E-2	4.759E+0	8.697E+0
-5.511E-2	4.678E+0	8.704E+0
-5.349E-2	4.710E+0	8.749E+0
-5.349E-2	4.804E+0	8.642E+0
-5.511E-2	4.662E+0	8.752E+0
-5.349E-2	4.704E+0	8.742E+0
-5.187E-2	4.707E+0	8.775E+0
-5.349E-2	4.704E+0	8.775E+0
-5.511E-2	4.665E+0	8.720E+0
-5.673E-2	4.772E+0	8.768E+0
-5.025E-2	4.675E+0	8.746E+0
-5.187E-2	4.739E+0	8.733E+0
-5.511E-2	4.720E+0	8.775E+0
-5.511E-2	4.658E+0	8.768E+0
-5.025E-2	4.649E+0	8.717E+0
-5.187E-2	4.707E+0	8.746E+0
-5.673E-2	4.723E+0	8.671E+0
-5.349E-2	4.730E+0	8.811E+0
-5.187E-2	4.778E+0	8.723E+0
-4.862E-2	4.701E+0	8.700E+0
-5.673E-2	4.649E+0	8.765E+0
-5.673E-2	4.707E+0	8.710E+0
-5.187E-2	4.652E+0	8.762E+0
-5.025E-2	4.671E+0	8.700E+0
-5.673E-2	4.681E+0	8.645E+0
-5.511E-2	4.801E+0	8.785E+0
-5.349E-2	4.707E+0	8.613E+0
-5.349E-2	4.623E+0	8.713E+0
-5.835E-2	4.714E+0	8.736E+0
-5.349E-2	4.632E+0	8.807E+0
-5.349E-2	4.662E+0	8.632E+0
-5.349E-2	4.717E+0	8.807E+0
-5.673E-2	4.658E+0	8.749E+0
-5.511E-2	4.730E+0	8.768E+0
-5.511E-2	4.733E+0	8.762E+0
-5.349E-2	4.636E+0	8.856E+0
-5.673E-2	4.714E+0	8.700E+0
-5.349E-2	4.632E+0	8.814E+0
-5.025E-2	4.762E+0	8.840E+0
-5.349E-2	4.788E+0	8.733E+0
-5.673E-2	4.658E+0	8.704E+0
-5.835E-2	4.817E+0	8.798E+0
-5.511E-2	4.652E+0	8.846E+0
-5.187E-2	4.623E+0	8.772E+0
-5.511E-2	4.662E+0	8.814E+0
-5.511E-2	4.739E+0	8.785E+0
-5.349E-2	4.603E+0	8.749E+0
-5.187E-2	4.636E+0	8.755E+0
-5.511E-2	4.739E+0	8.700E+0
-5.511E-2	4.749E+0	8.648E+0
-5.349E-2	4.739E+0	8.629E+0
-5.187E-2	4.632E+0	8.765E+0
-5.673E-2	4.701E+0	8.691E+0
-5.673E-2	4.707E+0	8.778E+0
-5.187E-2	4.720E+0	8.710E+0
-5.025E-2	4.723E+0	8.749E+0
-5.835E-2	4.701E+0	8.694E+0
-5.511E-2	4.743E+0	8.730E+0
-5.025E-2	4.736E+0	8.742E+0
-5.187E-2	4.710E+0	8.710E+0
-5.349E-2	4.701E+0	8.658E+0
-5.187E-2	4.746E+0	8.674E+0
-5.187E-2	4.765E+0	8.749E+0
-5.187E-2	4.707E+0	8.775E+0
-5.511E-2	4.694E+0	8.778E+0
-5.349E-2	4.652E+0	8.768E+0
-4.862E-2	4.704E+0	8.678E+0
-5.187E-2	4.723E+0	8.837E+0
-5.511E-2	4.736E+0	8.704E+0
-5.187E-2	4.733E+0	8.730E+0
-5.349E-2	4.717E+0	8.710E+0
-5.025E-2	4.782E+0	8.765E+0
-5.673E-2	4.691E+0	8.668E+0
-5.349E-2	4.701E+0	8.833E+0
-5.511E-2	4.785E+0	8.752E+0
-5.349E-2	4.697E+0	8.772E+0
-5.511E-2	4.691E+0	8.778E+0
-5.511E-2	4.775E+0	8.736E+0
-5.349E-2	4.723E+0	8.717E+0
-5.511E-2	4.717E+0	8.775E+0
-5.349E-2	4.675E+0	8.794E+0
-5.511E-2	4.733E+0	8.798E+0
-5.025E-2	4.671E+0	8.707E+0
-5.025E-2	4.739E+0	8.762E+0
-5.673E-2	4.788E+0	8.781E+0
-5.673E-2	4.668E+0	8.736E+0
-5.187E-2	4.649E+0	8.772E+0
-5.511E-2	4.710E+0	8.697E+0
-5.511E-2	4.658E+0	8.707E+0
-5.835E-2	4.691E+0	8.804E+0
-5.187E-2	4.736E+0	8.713E+0
-5.025E-2	4.671E+0	8.781E+0
-5.998E-2	4.675E+0	8.746E+0
-5.511E-2	4.694E+0	8.869E+0
-5.187E-2	4.681E+0	8.736E+0
-5.349E-2	4.707E+0	8.674E+0
-5.835E-2	4.726E+0	8.733E+0
-5.511E-2	4.726E+0	8.687E+0
-5.187E-2	4.778E+0	8.755E+0
-5.349E-2	4.736E+0	8.755E+0
-5.673E-2	4.701E+0	8.571E+0
-5.349E-2	4.726E+0	8.859E+0
-5.187E-2	4.606E+0	8.798E+0
-5.349E-2	4.723E+0	8.704E+0
-5.673E-2	4.717E+0	8.775E+0
-5.511E-2	4.652E+0	8.726E+0
-5.187E-2	4.730E+0	8.700E+0
-5.025E-2	4.678E+0	8.778E+0
-5.511E-2	4.739E+0	8.811E+0
-5.511E-2	4.772E+0	8.840E+0
-5.025E-2	4.694E+0	8.775E+0
-5.349E-2	4.710E+0	8.755E+0
-5.511E-2	4.707E+0	8.759E+0
-5.187E-2	4.662E+0	8.730E+0
-5.349E-2	4.723E+0	8.788E+0
-5.511E-2	4.678E+0	8.742E+0
-5.673E-2	4.671E+0	8.872E+0
-5.349E-2	4.723E+0	8.755E+0
-5.187E-2	4.788E+0	8.658E+0
-5.025E-2	4.746E+0	8.720E+0
-5.511E-2	4.684E+0	8.749E+0
-5.349E-2	4.736E+0	8.768E+0
-5.025E-2	4.726E+0	8.720E+0
-5.349E-2	4.772E+0	8.850E+0
-5.835E-2	4.801E+0	8.733E+0
-5.349E-2	4.681E+0	8.639E+0
-4.862E-2	4.642E+0	8.733E+0
-5.349E-2	4.814E+0	8.775E+0
-5.187E-2	4.782E+0	8.733E+0
-5.349E-2	4.714E+0	8.635E+0
-4.862E-2	4.704E+0	8.778E+0
-5.511E-2	4.762E+0	8.606E+0
-5.511E-2	4.765E+0	8.681E+0
-5.349E-2	4.681E+0	8.700E+0
-5.025E-2	4.788E+0	8.794E+0
-5.187E-2	4.623E+0	8.801E+0
-5.511E-2	4.675E+0	8.859E+0
-5.349E-2	4.652E+0	8.697E+0
-5.025E-2	4.678E+0	8.752E+0
-5.349E-2	4.691E+0	8.658E+0
-5.673E-2	4.655E+0	8.661E+0
-5.673E-2	4.730E+0	8.746E+0
-5.187E-2	4.688E+0	8.600E+0
-5.025E-2	4.756E+0	8.798E+0
-5.673E-2	4.701E+0	8.772E+0
-5.349E-2	4.665E+0	8.785E+0
-5.187E-2	4.723E+0	8.804E+0
-5.025E-2	4.701E+0	8.707E+0
-5.673E-2	4.782E+0	8.713E+0
-5.673E-2	4.798E+0	8.733E+0
-5.187E-2	4.691E+0	8.827E+0
-5.511E-2	4.697E+0	8.794E+0
-5.673E-2	4.782E+0	8.717E+0
-5.511E-2	4.743E+0	8.629E+0
-5.025E-2	4.756E+0	8.713E+0
-5.187E-2	4.804E+0	8.739E+0
-5.187E-2	4.665E+0	8.781E+0
-5.349E-2	4.675E+0	8.788E+0
-5.187E-2	4.701E+0	8.736E+0
-5.349E-2	4.678E+0	8.794E+0
-5.673E-2	4.675E+0	8.684E+0
-5.511E-2	4.714E+0	8.700E+0
-5.025E-2	4.743E+0	8.856E+0
-5.187E-2	4.765E+0	8.775E+0
-5.511E-2	4.736E+0	8.785E+0
-5.511E-2	4.762E+0	8.788E+0
-5.511E-2	4.733E+0	8.726E+0
-5.349E-2	4.778E+0	8.850E+0
-5.511E-2	4.671E+0	8.613E+0
-5.187E-2	4.603E+0	8.681E+0
-5.349E-2	4.649E+0	8.720E+0
-5.187E-2	4.847E+0	8.681E+0
-5.673E-2	4.743E+0	8.710E+0
-5.673E-2	4.730E+0	8.691E+0
-5.187E-2	4.723E+0	8.827E+0
-5.187E-2	4.775E+0	8.674E+0
-5.673E-2	4.710E+0	8.817E+0
-5.835E-2	4.798E+0	8.733E+0
-5.025E-2	4.733E+0	8.704E+0
-5.349E-2	4.775E+0	8.665E+0
-5.673E-2	4.626E+0	8.648E+0
-5.349E-2	4.691E+0	8.726E+0
-5.187E-2	4.571E+0	8.707E+0
-5.349E-2	4.749E+0	8.866E+0
-5.349E-2	4.717E+0	8.772E+0
-5.511E-2	4.726E+0	8.710E+0
-5.511E-2	4.778E+0	8.694E+0
-5.187E-2	4.795E+0	8.645E+0
-5.673E-2	4.691E+0	8.652E+0
-5.673E-2	4.675E+0	8.652E+0
-5.511E-2	4.707E+0	8.691E+0
-5.511E-2	4.704E+0	8.681E+0
-5.511E-2	4.736E+0	8.853E+0
-5.673E-2	4.710E+0	8.707E+0
-5.187E-2	4.632E+0	8.785E+0
-5.349E-2	4.665E+0	8.739E+0
-5.511E-2	4.671E+0	8.704E+0
-5.349E-2	4.694E+0	8.778E+0
-5.349E-2	4.739E+0	8.755E+0
-5.187E-2	4.707E+0	8.700E+0
-5.511E-2	4.775E+0	8.772E+0
-5.511E-2	4.707E+0	8.710E+0
-5.025E-2	4.694E+0	8.843E+0
-5.187E-2	4.730E+0	8.794E+0
-5.673E-2	4.714E+0	8.759E+0
-5.349E-2	4.749E+0	8.739E+0
-5.349E-2	4.821E+0	8.830E+0
-5.187E-2	4.577E+0	8.655E+0
-5.673E-2	4.697E+0	8.765E+0
-5.349E-2	4.739E+0	8.674E+0
-5.025E-2	4.649E+0	8.765E+0
-5.025E-2	4.697E+0	8.775E+0
-5.511E-2	4.642E+0	8.733E+0
-5.511E-2	4.704E+0	8.726E+0
-5.187E-2	4.694E+0	8.739E+0
-5.349E-2	4.765E+0	8.678E+0
-5.511E-2	4.717E+0	8.733E+0
-5.187E-2	4.726E+0	8.742E+0
-5.349E-2	4.739E+0	8.856E+0
-5.187E-2	4.739E+0	8.742E+0
-5.511E-2	4.720E+0	8.635E+0
-5.349E-2	4.769E+0	8.597E+0
-4.862E-2	4.688E+0	8.820E+0
-5.187E-2	4.697E+0	8.687E+0
-5.835E-2	4.743E+0	8.739E+0
-5.835E-2	4.688E+0	8.830E+0
-5.187E-2	4.707E+0	8.707E+0
-5.349E-2	4.733E+0	8.752E+0
-5.511E-2	4.759E+0	8.700E+0
-5.673E-2	4.714E+0	8.704E+0
-5.349E-2	4.623E+0	8.684E+0
-5.187E-2	4.688E+0	8.720E+0
-5.835E-2	4.684E+0	8.671E+0
-5.187E-2	4.694E+0	8.710E+0
-5.349E-2	4.733E+0	8.720E+0
-5.025E-2	4.759E+0	8.739E+0
-5.511E-2	4.642E+0	8.863E+0
-5.349E-2	4.668E+0	8.752E+0
-5.349E-2	4.681E+0	8.671E+0
-5.511E-2	4.639E+0	8.762E+0
-5.511E-2	4.671E+0	8.833E+0
-5.673E-2	4.675E+0	8.814E+0
-5.349E-2	4.668E+0	8.736E+0
-5.349E-2	4.746E+0	8.648E+0
-5.511E-2	4.616E+0	8.859E+0
-5.511E-2	4.691E+0	8.720E+0
-5.349E-2	4.714E+0	8.609E+0
-5.187E-2	4.649E+0	8.655E+0
-5.998E-2	4.795E+0	8.765E+0
-5.349E-2	4.759E+0	8.749E+0
-5.025E-2	4.765E+0	8.684E+0
-5.187E-2	4.697E+0	8.817E+0
-5.187E-2	4.671E+0	8.684E+0
-5.511E-2	4.739E+0	8.723E+0
-5.187E-2	4.701E+0	8.772E+0
-5.511E-2	4.704E+0	8.749E+0
-5.673E-2	4.762E+0	8.775E+0
-5.349E-2	4.730E+0	8.794E+0
-5.349E-2	4.778E+0	8.859E+0
-5.025E-2	4.710E+0	8.720E+0
-5.511E-2	4.788E+0	8.811E+0
-5.673E-2	4.694E+0	8.791E+0
-5.349E-2	4.707E+0	8.642E+0
-5.187E-2	4.704E+0	8.684E+0
-5.673E-2	4.636E+0	8.674E+0
-5.511E-2	4.632E+0	8.661E+0
-5.025E-2	4.743E+0	8.772E+0
-5.349E-2	4.642E+0	8.768E+0
-5.349E-2	4.720E+0	8.811E+0
-5.349E-2	4.710E+0	8.875E+0
-5.187E-2	4.739E+0	8.645E+0
-5.511E-2	4.658E+0	8.791E+0
-5.511E-2	4.701E+0	8.616E+0
-5.349E-2	4.655E+0	8.629E+0
-5.349E-2	4.675E+0	8.655E+0
-5.187E-2	4.688E+0	8.824E+0
-5.835E-2	4.717E+0	8.739E+0
-5.835E-2	4.626E+0	8.726E+0
-5.025E-2	4.756E+0	8.772E+0
-5.187E-2	4.782E+0	8.730E+0
-5.349E-2	4.684E+0	8.843E+0
-5.673E-2	4.743E+0	8.804E+0
-5.025E-2	4.730E+0	8.629E+0
-5.187E-2	4.652E+0	8.775E+0
-5.511E-2	4.668E+0	8.850E+0
-5.511E-2	4.811E+0	8.694E+0
-5.511E-2	4.749E+0	8.785E+0
-5.349E-2	4.723E+0	8.661E+0
-5.511E-2	4.675E+0	8.875E+0
-5.673E-2	4.707E+0	8.697E+0
-5.187E-2	4.665E+0	8.755E+0
-5.349E-2	4.743E+0	8.687E+0
-5.835E-2	4.730E+0	8.691E+0
-5.673E-2	4.652E+0	8.827E+0
-5.025E-2	4.775E+0	8.824E+0
-5.511E-2	4.678E+0	8.668E+0
-5.673E-2	4.688E+0	8.788E+0
-5.511E-2	4.730E+0	8.707E+0
-4.862E-2	4.629E+0	8.772E+0
-5.025E-2	4.665E+0	8.746E+0
-5.673E-2	4.584E+0	8.768E+0
-5.673E-2	4.756E+0	8.707E+0
-5.187E-2	4.593E+0	8.775E+0
-5.349E-2	4.736E+0	8.817E+0
-5.673E-2	4.765E+0	8.713E+0
-5.673E-2	4.691E+0	8.684E+0
-5.187E-2	4.655E+0	8.746E+0
-5.187E-2	4.746E+0	8.879E+0
-5.511E-2	4.730E+0	8.668E+0
-5.511E-2	4.726E+0	8.726E+0
-5.187E-2	4.752E+0	8.811E+0
-5.349E-2	4.717E+0	8.814E+0
-5.349E-2	4.665E+0	8.895E+0
-5.349E-2	4.714E+0	8.752E+0
-5.349E-2	4.720E+0	8.807E+0
-5.511E-2	4.714E+0	8.794E+0
-5.349E-2	4.691E+0	8.694E+0
-5.673E-2	4.691E+0	8.765E+0
-5.349E-2	4.788E+0	8.717E+0
-5.025E-2	4.752E+0	8.726E+0
-5.673E-2	4.798E+0	8.811E+0
-5.511E-2	4.606E+0	8.723E+0
-5.025E-2	4.697E+0	8.820E+0
-5.349E-2	4.717E+0	8.755E+0
-5.673E-2	4.671E+0	8.606E+0
-5.349E-2	4.652E+0	8.609E+0
-5.349E-2	4.749E+0	8.684E+0
-5.511E-2	4.726E+0	8.723E+0
-5.511E-2	4.684E+0	8.888E+0
-5.835E-2	4.655E+0	8.704E+0
-5.187E-2	4.691E+0	8.733E+0
-5.349E-2	4.749E+0	8.772E+0
-5.349E-2	4.649E+0	8.713E+0
-5.673E-2	4.743E+0	8.600E+0
-4.862E-2	4.645E+0	8.762E+0
-5.349E-2	4.746E+0	8.798E+0
-5.511E-2	4.730E+0	8.694E+0
-5.673E-2	4.704E+0	8.717E+0
-5.349E-2	4.701E+0	8.775E+0
-5.349E-2	4.843E+0	8.723E+0
-5.673E-2	4.639E+0	8.700E+0
-5.835E-2	4.649E+0	8.717E+0
-5.187E-2	4.739E+0	8.811E+0
-5.187E-2	4.626E+0	8.827E+0
-5.835E-2	4.717E+0	8.830E+0
-5.673E-2	4.671E+0	8.820E+0
-5.349E-2	4.746E+0	8.687E+0
-5.511E-2	4.756E+0	8.788E+0
-5.998E-2	4.694E+0	8.681E+0
-5.187E-2	4.791E+0	8.603E+0
-5.511E-2	4.593E+0	8.752E+0
-5.349E-2	4.697E+0	8.622E+0
-5.673E-2	4.694E+0	8.658E+0
-5.187E-2	4.694E+0	8.817E+0
-5.187E-2	4.739E+0	8.755E+0
-5.349E-2	4.642E+0	8.765E+0
-5.673E-2	4.726E+0	8.661E+0
-5.835E-2	4.733E+0	8.687E+0
-5.349E-2	4.593E+0	8.739E+0
-5.187E-2	4.675E+0	8.668E+0
-5.673E-2	4.791E+0	8.775E+0
-5.511E-2	4.791E+0	8.681E+0
-5.187E-2	4.720E+0	8.652E+0
-5.187E-2	4.714E+0	8.820E+0
-5.349E-2	4.678E+0	8.804E+0
-5.511E-2	4.814E+0	8.700E+0
-5.187E-2	4.665E+0	8.697E+0
-5.187E-2	4.678E+0	8.762E+0
-5.511E-2	4.694E+0	8.739E+0
-5.349E-2	4.645E+0	8.752E+0
-5.187E-2	4.652E+0	8.781E+0
-5.349E-2	4.710E+0	8.778E+0
-5.673E-2	4.697E+0	8.762E+0
-5.349E-2	4.723E+0	8.674E+0
-5.187E-2	4.658E+0	8.768E+0
-5.349E-2	4.733E+0	8.752E+0
-5.673E-2	4.691E+0	8.765E+0
-5.349E-2	4.616E+0	8.856E+0
-5.187E-2	4.730E+0	8.746E+0
-5.349E-2	4.655E+0	8.668E+0
-5.511E-2	4.778E+0	8.730E+0
-5.349E-2	4.730E+0	8.723E+0
-4.862E-2	4.619E+0	8.811E+0
-5.025E-2	4.675E+0	8.674E+0
-5.673E-2	4.720E+0	8.739E+0
-5.511E-2	4.743E+0	8.879E+0
-5.349E-2	4.681E+0	8.687E+0
-5.187E-2	4.736E+0	8.684E+0
-5.673E-2	4.619E+0	8.671E+0
-5.511E-2	4.688E+0	8.895E+0
-5.187E-2	4.730E+0	8.791E+0
-5.349E-2	4.726E+0	8.768E+0
-5.349E-2	4.694E+0	8.687E+0
-5.673E-2	4.652E+0	8.717E+0
-5.187E-2	4.778E+0	8.781E+0
-5.187E-2	4.743E+0	8.720E+0
-5.511E-2	4.739E+0	8.717E+0
-5.511E-2	4.736E+0	8.752E+0
-5.349E-2	4.720E+0	8.694E+0
-5.349E-2	4.746E+0	8.733E+0
-5.511E-2	4.746E+0	8.762E+0
-5.349E-2	4.798E+0	8.720E+0
-5.187E-2	4.649E+0	8.895E+0
-5.349E-2	4.707E+0	8.590E+0
-5.511E-2	4.701E+0	8.768E+0
-5.511E-2	4.769E+0	8.778E+0
-5.187E-2	4.691E+0	8.807E+0
-5.187E-2	4.694E+0	8.707E+0
-5.835E-2	4.791E+0	8.934E+0
-5.511E-2	4.662E+0	8.921E+0
-5.349E-2	4.675E+0	8.804E+0
-5.673E-2	4.665E+0	8.564E+0
-5.835E-2	4.701E+0	8.872E+0
-5.673E-2	4.681E+0	8.798E+0
-5.187E-2	4.707E+0	8.613E+0
-5.187E-2	4.798E+0	8.752E+0
-5.511E-2	4.736E+0	8.850E+0
-5.835E-2	4.668E+0	8.749E+0
-5.187E-2	4.743E+0	8.843E+0
-5.349E-2	4.717E+0	8.665E+0
-5.511E-2	4.756E+0	8.736E+0
-5.511E-2	4.590E+0	8.843E+0
-5.349E-2	4.775E+0	8.752E+0
-5.187E-2	4.688E+0	8.665E+0
-5.673E-2	4.746E+0	8.785E+0
-5.511E-2	4.743E+0	8.593E+0
-5.187E-2	4.762E+0	8.814E+0
-5.349E-2	4.743E+0	8.817E+0
-5.511E-2	4.707E+0	8.704E+0
-5.511E-2	4.710E+0	8.707E+0
-5.349E-2	4.665E+0	8.762E+0
-5.511E-2	4.704E+0	8.762E+0
-5.673E-2	4.772E+0	8.736E+0
-5.511E-2	4.704E+0	8.691E+0
-5.025E-2	4.714E+0	8.684E+0
-5.349E-2	4.691E+0	8.759E+0
-5.511E-2	4.746E+0	8.684E+0
-5.673E-2	4.671E+0	8.713E+0
-4.862E-2	4.782E+0	8.749E+0
-5.187E-2	4.739E+0	8.791E+0
-5.673E-2	4.730E+0	8.597E+0
-5.511E-2	4.749E+0	8.723E+0
-5.349E-2	4.733E+0	8.859E+0
-5.349E-2	4.720E+0	8.843E+0
-5.349E-2	4.600E+0	8.846E+0
-5.511E-2	4.678E+0	8.736E+0
-5.187E-2	4.739E+0	8.798E+0
-5.511E-2	4.681E+0	8.658E+0
-5.673E-2	4.769E+0	8.639E+0
-5.673E-2	4.671E+0	8.717E+0
-5.187E-2	4.658E+0	8.746E+0
-5.349E-2	4.710E+0	8.710E+0
-5.673E-2	4.707E+0	8.671E+0
-5.349E-2	4.733E+0	8.872E+0
-5.349E-2	4.739E+0	8.717E+0
-5.187E-2	4.649E+0	8.755E+0
-5.349E-2	4.707E+0	8.733E+0
-5.511E-2	4.726E+0	8.642E+0
-5.187E-2	4.691E+0	8.788E+0
-5.025E-2	4.645E+0	8.785E+0
-5.511E-2	4.678E+0	8.726E+0
-5.673E-2	4.636E+0	8.648E+0
-5.349E-2	4.671E+0	8.817E+0
-5.349E-2	4.739E+0	8.658E+0
-5.511E-2	4.762E+0	8.768E+0
-5.673E-2	4.688E+0	8.639E+0
-5.511E-2	4.733E+0	8.645E+0
-5.511E-2	4.717E+0	8.713E+0
-5.673E-2	4.632E+0	8.791E+0
-5.673E-2	4.746E+0	8.778E+0
-5.349E-2	4.733E+0	8.707E+0
-5.349E-2	4.701E+0	8.739E+0
-5.511E-2	4.765E+0	8.726E+0
-5.511E-2	4.743E+0	8.798E+0
-5.349E-2	4.759E+0	8.668E+0
-5.025E-2	4.714E+0	8.759E+0
-5.511E-2	4.720E+0	8.736E+0
-5.349E-2	4.821E+0	8.765E+0
-5.187E-2	4.704E+0	8.733E+0
-5.349E-2	4.736E+0	8.691E+0
-5.673E-2	4.765E+0	8.794E+0
-5.673E-2	4.714E+0	8.622E+0
-5.511E-2	4.772E+0	8.733E+0
-5.187E-2	4.723E+0	8.655E+0
-5.673E-2	4.782E+0	8.775E+0
-5.511E-2	4.775E+0	8.704E+0
-5.349E-2	4.726E+0	8.846E+0
-5.349E-2	4.726E+0	8.710E+0
-5.511E-2	4.788E+0	8.785E+0
-5.673E-2	4.678E+0	8.749E+0
-5.187E-2	4.720E+0	8.733E+0
-5.349E-2	4.619E+0	8.736E+0
-5.673E-2	4.691E+0	8.730E+0
-5.673E-2	4.603E+0	8.726E+0
-5.349E-2	4.795E+0	8.632E+0
-5.511E-2	4.691E+0	8.746E+0
-5.349E-2	4.782E+0	8.794E+0
-5.673E-2	4.723E+0	8.875E+0
-5.025E-2	4.658E+0	8.742E+0
-5.187E-2	4.691E+0	8.778E+0
-5.673E-2	4.746E+0	8.730E+0
-5.511E-2	4.736E+0	8.726E+0
-5.349E-2	4.694E+0	8.707E+0
-5.349E-2	4.639E+0	8.768E+0
-5.673E-2	4.704E+0	8.788E+0
-5.673E-2	4.649E+0	8.853E+0
-5.511E-2	4.736E+0	8.755E+0
-5.349E-2	4.730E+0	8.730E+0
-5.673E-2	4.691E+0	8.704E+0
-5.511E-2	4.791E+0	8.726E+0
-5.187E-2	4.684E+0	8.742E+0
-5.349E-2	4.665E+0	8.700E+0
-5.673E-2	4.684E+0	8.681E+0
-5.511E-2	4.681E+0	8.749E+0
-5.349E-2	4.632E+0	8.639E+0
-5.673E-2	4.759E+0	8.710E+0
-5.511E-2	4.710E+0	8.853E+0
-5.511E-2	4.746E+0	8.772E+0
-5.025E-2	4.701E+0	8.736E+0
-5.349E-2	4.850E+0	8.661E+0
-5.511E-2	4.613E+0	8.739E+0
-5.349E-2	4.743E+0	8.820E+0
-5.187E-2	4.652E+0	8.778E+0
-5.349E-2	4.665E+0	8.713E+0
-5.835E-2	4.662E+0	8.749E+0
-5.511E-2	4.668E+0	8.772E+0
-5.349E-2	4.707E+0	8.720E+0
-5.511E-2	4.769E+0	8.726E+0
-5.511E-2	4.684E+0	8.840E+0
-5.835E-2	4.733E+0	8.801E+0
-5.511E-2	4.694E+0	8.765E+0
-5.511E-2	4.726E+0	8.726E+0
-5.511E-2	4.649E+0	8.778E+0
-5.835E-2	4.694E+0	8.811E+0
-5.187E-2	4.665E+0	8.720E+0
-5.187E-2	4.775E+0	8.710E+0
-5.673E-2	4.710E+0	8.739E+0
-5.511E-2	4.733E+0	8.655E+0
-5.187E-2	4.714E+0	8.791E+0
-5.349E-2	4.785E+0	8.694E+0
-5.673E-2	4.765E+0	8.833E+0
-5.349E-2	4.694E+0	8.736E+0
-5.187E-2	4.619E+0	8.584E+0
-5.511E-2	4.739E+0	8.720E+0
-5.835E-2	4.688E+0	8.801E+0
-5.511E-2	4.730E+0	8.626E+0
-5.187E-2	4.662E+0	8.655E+0
-5.025E-2	4.714E+0	8.674E+0
-5.511E-2	4.756E+0	8.742E+0
-5.511E-2	4.649E+0	8.726E+0
-5.349E-2	4.762E+0	8.781E+0
-5.187E-2	4.756E+0	8.717E+0
-5.511E-2	4.707E+0	8.869E+0
-5.511E-2	4.658E+0	8.742E+0
-5.349E-2	4.704E+0	8.798E+0
-5.025E-2	4.726E+0	8.772E+0
-5.511E-2	4.652E+0	8.846E+0
-5.835E-2	4.691E+0	8.704E+0
-5.349E-2	4.743E+0	8.700E+0
-5.349E-2	4.710E+0	8.775E+0
-5.673E-2	4.623E+0	8.820E+0
-5.511E-2	4.811E+0	8.765E+0
-5.349E-2	4.746E+0	8.717E+0
-5.349E-2	4.675E+0	8.733E+0
-5.673E-2	4.733E+0	8.843E+0
-5.511E-2	4.801E+0	8.830E+0
-5.187E-2	4.743E+0	8.791E+0
-5.187E-2	4.675E+0	8.707E+0
-5.511E-2	4.736E+0	8.736E+0
-5.835E-2	4.678E+0	8.820E+0
-5.349E-2	4.772E+0	8.603E+0
-5.511E-2	4.765E+0	8.678E+0
-5.835E-2	4.730E+0	8.606E+0
-5.349E-2	4.804E+0	8.853E+0
-5.187E-2	4.749E+0	8.775E+0
-5.511E-2	4.749E+0	8.720E+0
-5.673E-2	4.775E+0	8.752E+0
-5.511E-2	4.623E+0	8.668E+0
-5.349E-2	4.769E+0	8.739E+0
-5.673E-2	4.714E+0	8.739E+0
-5.835E-2	4.593E+0	8.739E+0
-5.835E-2	4.765E+0	8.772E+0
-5.349E-2	4.756E+0	8.668E+0
-5.349E-2	4.684E+0	8.561E+0
-5.673E-2	4.791E+0	8.765E+0
-5.511E-2	4.704E+0	8.713E+0
-5.349E-2	4.642E+0	8.739E+0
-5.187E-2	4.752E+0	8.704E+0
-5.673E-2	4.671E+0	8.723E+0
-5.511E-2	4.697E+0	8.830E+0
-5.511E-2	4.749E+0	8.772E+0
-5.349E-2	4.788E+0	8.639E+0
-5.673E-2	4.675E+0	8.775E+0
-5.835E-2	4.811E+0	8.655E+0
-5.349E-2	4.691E+0	8.674E+0
-5.349E-2	4.704E+0	8.817E+0
-5.673E-2	4.808E+0	8.804E+0
-5.511E-2	4.652E+0	8.642E+0
-5.349E-2	4.665E+0	8.746E+0
-5.349E-2	4.655E+0	8.775E+0
-5.673E-2	4.723E+0	8.791E+0
-5.673E-2	4.662E+0	8.739E+0
-5.511E-2	4.671E+0	8.772E+0
-5.511E-2	4.710E+0	8.824E+0
-5.998E-2	4.649E+0	8.768E+0
-5.511E-2	4.649E+0	8.811E+0
-5.187E-2	4.772E+0	8.755E+0
-5.349E-2	4.720E+0	8.814E+0
-5.835E-2	4.739E+0	8.739E+0
-5.349E-2	4.714E+0	8.635E+0
-5.187E-2	4.600E+0	8.645E+0
-5.511E-2	4.697E+0	8.736E+0
-5.673E-2	4.668E+0	8.730E+0
-5.673E-2	4.765E+0	8.772E+0
-5.349E-2	4.756E+0	8.691E+0
[truncated: 93,950 more rows]
