# Supplementary material for: Improved ANAP incorporation and VCF analysis reveal details of P2X7 current facilitation and a limited conformational interplay between ATP binding and the intracellular ballast domain
Source: eLife. 2023 Jan 4;12:e82479. doi: 10.7554/eLife.82479 (PMC9859053; doi:10.7554/eLife.82479)
Supplement: Figure 3—source data 1. [file elife-82479-fig3-data1.zip › Figure-3_source-data-1/K127_j21#12.csv]

-1.265E-1	4.645E+0	8.295E+0
-1.281E-1	4.704E+0	8.246E+0
-1.265E-1	4.720E+0	8.285E+0
-1.249E-1	4.707E+0	8.191E+0
-1.265E-1	4.691E+0	8.324E+0
-1.281E-1	4.795E+0	8.285E+0
-1.249E-1	4.629E+0	8.253E+0
-1.265E-1	4.639E+0	8.392E+0
-1.265E-1	4.603E+0	8.253E+0
-1.297E-1	4.642E+0	8.318E+0
-1.297E-1	4.619E+0	8.421E+0
-1.281E-1	4.733E+0	8.347E+0
-1.232E-1	4.655E+0	8.318E+0
-1.281E-1	4.684E+0	8.418E+0
-1.265E-1	4.726E+0	8.467E+0
-1.249E-1	4.691E+0	8.363E+0
-1.281E-1	4.678E+0	8.337E+0
-1.297E-1	4.678E+0	8.243E+0
-1.265E-1	4.658E+0	8.282E+0
-1.265E-1	4.652E+0	8.308E+0
-1.281E-1	4.743E+0	8.318E+0
-1.281E-1	4.726E+0	8.412E+0
-1.281E-1	4.714E+0	8.343E+0
-1.281E-1	4.645E+0	8.168E+0
-1.265E-1	4.691E+0	8.334E+0
-1.297E-1	4.623E+0	8.382E+0
-1.232E-1	4.720E+0	8.223E+0
-1.265E-1	4.616E+0	8.214E+0
-1.281E-1	4.665E+0	8.334E+0
-1.281E-1	4.694E+0	8.233E+0
-1.297E-1	4.730E+0	8.240E+0
-1.281E-1	4.626E+0	8.275E+0
-1.281E-1	4.642E+0	8.376E+0
-1.281E-1	4.759E+0	8.376E+0
-1.265E-1	4.626E+0	8.266E+0
-1.249E-1	4.597E+0	8.334E+0
-1.249E-1	4.632E+0	8.347E+0
-1.265E-1	4.671E+0	8.399E+0
-1.265E-1	4.701E+0	8.334E+0
-1.281E-1	4.720E+0	8.305E+0
-1.249E-1	4.720E+0	8.353E+0
-1.281E-1	4.697E+0	8.301E+0
-1.265E-1	4.684E+0	8.327E+0
-1.281E-1	4.697E+0	8.253E+0
-1.297E-1	4.639E+0	8.295E+0
-1.281E-1	4.658E+0	8.386E+0
-1.281E-1	4.645E+0	8.314E+0
-1.265E-1	4.717E+0	8.249E+0
-1.265E-1	4.632E+0	8.292E+0
-1.297E-1	4.688E+0	8.337E+0
-1.265E-1	4.629E+0	8.331E+0
-1.265E-1	4.726E+0	8.298E+0
-1.265E-1	4.623E+0	8.337E+0
-1.281E-1	4.691E+0	8.269E+0
-1.265E-1	4.626E+0	8.256E+0
-1.297E-1	4.720E+0	8.392E+0
-1.281E-1	4.619E+0	8.386E+0
-1.281E-1	4.694E+0	8.285E+0
-1.265E-1	4.736E+0	8.399E+0
-1.265E-1	4.704E+0	8.389E+0
-1.265E-1	4.649E+0	8.363E+0
-1.281E-1	4.710E+0	8.236E+0
-1.265E-1	4.681E+0	8.246E+0
-1.265E-1	4.597E+0	8.311E+0
-1.265E-1	4.636E+0	8.285E+0
-1.297E-1	4.726E+0	8.343E+0
-1.281E-1	4.710E+0	8.343E+0
-1.232E-1	4.655E+0	8.337E+0
-1.281E-1	4.701E+0	8.321E+0
-1.281E-1	4.701E+0	8.298E+0
-1.232E-1	4.756E+0	8.305E+0
-1.281E-1	4.626E+0	8.337E+0
-1.297E-1	4.723E+0	8.327E+0
-1.297E-1	4.691E+0	8.324E+0
-1.281E-1	4.756E+0	8.363E+0
-1.281E-1	4.723E+0	8.162E+0
-1.265E-1	4.756E+0	8.334E+0
-1.249E-1	4.671E+0	8.363E+0
-1.281E-1	4.545E+0	8.373E+0
-1.249E-1	4.739E+0	8.188E+0
-1.265E-1	4.636E+0	8.240E+0
-1.281E-1	4.616E+0	8.340E+0
-1.265E-1	4.639E+0	8.292E+0
-1.249E-1	4.688E+0	8.337E+0
-1.265E-1	4.675E+0	8.379E+0
-1.297E-1	4.752E+0	8.408E+0
-1.265E-1	4.645E+0	8.321E+0
-1.265E-1	4.697E+0	8.256E+0
-1.265E-1	4.662E+0	8.266E+0
-1.265E-1	4.616E+0	8.386E+0
-1.249E-1	4.629E+0	8.418E+0
-1.249E-1	4.697E+0	8.243E+0
-1.249E-1	4.593E+0	8.321E+0
-1.297E-1	4.668E+0	8.438E+0
-1.265E-1	4.671E+0	8.246E+0
-1.281E-1	4.681E+0	8.292E+0
-1.265E-1	4.665E+0	8.292E+0
-1.281E-1	4.671E+0	8.279E+0
-1.265E-1	4.710E+0	8.201E+0
-1.265E-1	4.756E+0	8.334E+0
-1.265E-1	4.723E+0	8.379E+0
-1.297E-1	4.619E+0	8.266E+0
-1.249E-1	4.684E+0	8.217E+0
-1.281E-1	4.629E+0	8.421E+0
-1.297E-1	4.701E+0	8.331E+0
-1.265E-1	4.629E+0	8.405E+0
-1.297E-1	4.655E+0	8.301E+0
-1.249E-1	4.668E+0	8.402E+0
-1.265E-1	4.697E+0	8.318E+0
-1.232E-1	4.714E+0	8.233E+0
-1.265E-1	4.658E+0	8.292E+0
-1.265E-1	4.636E+0	8.188E+0
-1.249E-1	4.743E+0	8.298E+0
-1.265E-1	4.714E+0	8.288E+0
-1.249E-1	4.752E+0	8.382E+0
-1.265E-1	4.613E+0	8.172E+0
-1.297E-1	4.684E+0	8.402E+0
-1.281E-1	4.684E+0	8.298E+0
-1.265E-1	4.675E+0	8.240E+0
-1.265E-1	4.626E+0	8.308E+0
-1.265E-1	4.707E+0	8.259E+0
-1.297E-1	4.759E+0	8.421E+0
-1.265E-1	4.571E+0	8.327E+0
-1.249E-1	4.678E+0	8.279E+0
-1.281E-1	4.681E+0	8.243E+0
-1.297E-1	4.714E+0	8.473E+0
-1.265E-1	4.720E+0	8.305E+0
-1.265E-1	4.645E+0	8.331E+0
-1.281E-1	4.707E+0	8.327E+0
-1.281E-1	4.681E+0	8.301E+0
-1.265E-1	4.606E+0	8.343E+0
-1.265E-1	4.662E+0	8.272E+0
-1.281E-1	4.675E+0	8.395E+0
-1.281E-1	4.671E+0	8.334E+0
-1.249E-1	4.652E+0	8.259E+0
-1.249E-1	4.701E+0	8.369E+0
-1.281E-1	4.714E+0	8.207E+0
-1.265E-1	4.616E+0	8.272E+0
-1.249E-1	4.694E+0	8.262E+0
-1.249E-1	4.788E+0	8.389E+0
-1.249E-1	4.639E+0	8.347E+0
-1.265E-1	4.658E+0	8.259E+0
-1.249E-1	4.697E+0	8.399E+0
-1.249E-1	4.632E+0	8.253E+0
-1.297E-1	4.668E+0	8.386E+0
-1.297E-1	4.714E+0	8.331E+0
-1.265E-1	4.681E+0	8.279E+0
-1.249E-1	4.668E+0	8.308E+0
-1.297E-1	4.726E+0	8.285E+0
-1.297E-1	4.688E+0	8.418E+0
-1.249E-1	4.733E+0	8.431E+0
-1.232E-1	4.746E+0	8.314E+0
-1.281E-1	4.720E+0	8.285E+0
-1.265E-1	4.830E+0	8.298E+0
-1.265E-1	4.756E+0	8.321E+0
-1.249E-1	4.645E+0	8.340E+0
-1.249E-1	4.694E+0	8.392E+0
-1.265E-1	4.756E+0	8.301E+0
-1.265E-1	4.743E+0	8.314E+0
-1.265E-1	4.655E+0	8.311E+0
-1.281E-1	4.723E+0	8.282E+0
-1.281E-1	4.671E+0	8.321E+0
-1.265E-1	4.726E+0	8.350E+0
-1.249E-1	4.684E+0	8.389E+0
-1.281E-1	4.714E+0	8.311E+0
-1.281E-1	4.739E+0	8.386E+0
-1.265E-1	4.726E+0	8.392E+0
-1.265E-1	4.752E+0	8.334E+0
-1.281E-1	4.639E+0	8.295E+0
-1.297E-1	4.701E+0	8.298E+0
-1.265E-1	4.658E+0	8.275E+0
-1.249E-1	4.736E+0	8.331E+0
-1.265E-1	4.691E+0	8.360E+0
-1.297E-1	4.707E+0	8.331E+0
-1.281E-1	4.694E+0	8.233E+0
-1.265E-1	4.671E+0	8.373E+0
-1.281E-1	4.701E+0	8.425E+0
-1.281E-1	4.642E+0	8.356E+0
-1.249E-1	4.665E+0	8.415E+0
-1.249E-1	4.710E+0	8.305E+0
-1.265E-1	4.649E+0	8.402E+0
-1.313E-1	4.675E+0	8.373E+0
-1.232E-1	4.730E+0	8.301E+0
-1.265E-1	4.688E+0	8.269E+0
-1.249E-1	4.652E+0	8.382E+0
-1.281E-1	4.681E+0	8.282E+0
-1.265E-1	4.759E+0	8.288E+0
-1.265E-1	4.632E+0	8.386E+0
-1.281E-1	4.652E+0	8.353E+0
-1.249E-1	4.697E+0	8.262E+0
-1.232E-1	4.636E+0	8.298E+0
-1.232E-1	4.720E+0	8.324E+0
-1.265E-1	4.675E+0	8.292E+0
-1.265E-1	4.694E+0	8.220E+0
-1.265E-1	4.671E+0	8.327E+0
-1.265E-1	4.726E+0	8.298E+0
-1.281E-1	4.752E+0	8.301E+0
-1.281E-1	4.629E+0	8.340E+0
-1.281E-1	4.714E+0	8.356E+0
-1.265E-1	4.665E+0	8.301E+0
-1.281E-1	4.704E+0	8.366E+0
-1.249E-1	4.723E+0	8.275E+0
-1.265E-1	4.626E+0	8.350E+0
-1.265E-1	4.678E+0	8.253E+0
-1.265E-1	4.658E+0	8.402E+0
-1.313E-1	4.701E+0	8.331E+0
-1.249E-1	4.668E+0	8.451E+0
-1.249E-1	4.645E+0	8.233E+0
-1.265E-1	4.613E+0	8.204E+0
-1.281E-1	4.707E+0	8.279E+0
-1.232E-1	4.616E+0	8.340E+0
-1.265E-1	4.652E+0	8.236E+0
-1.265E-1	4.769E+0	8.438E+0
-1.281E-1	4.752E+0	8.473E+0
-1.265E-1	4.655E+0	8.334E+0
-1.249E-1	4.655E+0	8.282E+0
-1.265E-1	4.668E+0	8.343E+0
-1.313E-1	4.668E+0	8.337E+0
-1.265E-1	4.691E+0	8.363E+0
-1.265E-1	4.730E+0	8.334E+0
-1.265E-1	4.632E+0	8.204E+0
-1.281E-1	4.733E+0	8.389E+0
-1.249E-1	4.613E+0	8.373E+0
-1.265E-1	4.697E+0	8.282E+0
-1.281E-1	4.597E+0	8.194E+0
-1.281E-1	4.610E+0	8.175E+0
-1.281E-1	4.655E+0	8.295E+0
-1.265E-1	4.671E+0	8.288E+0
-1.265E-1	4.714E+0	8.162E+0
-1.281E-1	4.678E+0	8.379E+0
-1.265E-1	4.636E+0	8.314E+0
-1.249E-1	4.720E+0	8.243E+0
-1.265E-1	4.655E+0	8.382E+0
-1.281E-1	4.662E+0	8.318E+0
-1.281E-1	4.642E+0	8.337E+0
-1.265E-1	4.710E+0	8.318E+0
-1.281E-1	4.587E+0	8.256E+0
-1.281E-1	4.665E+0	8.337E+0
-1.265E-1	4.655E+0	8.356E+0
-1.232E-1	4.623E+0	8.334E+0
-1.297E-1	4.723E+0	8.343E+0
-1.297E-1	4.733E+0	8.318E+0
-1.265E-1	4.765E+0	8.327E+0
-1.249E-1	4.606E+0	8.285E+0
-1.265E-1	4.704E+0	8.172E+0
-1.297E-1	4.600E+0	8.305E+0
-1.281E-1	4.691E+0	8.399E+0
-1.265E-1	4.681E+0	8.269E+0
-1.281E-1	4.775E+0	8.305E+0
-1.297E-1	4.639E+0	8.350E+0
-1.297E-1	4.691E+0	8.366E+0
-1.249E-1	4.642E+0	8.207E+0
-1.265E-1	4.710E+0	8.214E+0
-1.281E-1	4.616E+0	8.298E+0
-1.265E-1	4.655E+0	8.415E+0
-1.249E-1	4.658E+0	8.288E+0
-1.249E-1	4.736E+0	8.275E+0
-1.281E-1	4.639E+0	8.366E+0
-1.265E-1	4.655E+0	8.227E+0
-1.265E-1	4.675E+0	8.356E+0
-1.281E-1	4.616E+0	8.314E+0
-1.265E-1	4.678E+0	8.360E+0
-1.281E-1	4.645E+0	8.353E+0
-1.249E-1	4.655E+0	8.314E+0
-1.297E-1	4.626E+0	8.350E+0
-1.297E-1	4.619E+0	8.421E+0
-1.297E-1	4.649E+0	8.314E+0
-1.232E-1	4.694E+0	8.337E+0
-1.281E-1	4.590E+0	8.379E+0
-1.281E-1	4.736E+0	8.363E+0
-1.281E-1	4.616E+0	8.376E+0
-1.265E-1	4.665E+0	8.285E+0
-1.265E-1	4.671E+0	8.308E+0
-1.297E-1	4.626E+0	8.308E+0
-1.265E-1	4.662E+0	8.451E+0
-1.313E-1	4.639E+0	8.392E+0
-1.265E-1	4.691E+0	8.392E+0
-1.281E-1	4.535E+0	8.340E+0
-1.265E-1	4.746E+0	8.198E+0
-1.265E-1	4.704E+0	8.292E+0
-1.281E-1	4.665E+0	8.311E+0
-1.297E-1	4.665E+0	8.223E+0
-1.297E-1	4.697E+0	8.331E+0
-1.281E-1	4.743E+0	8.301E+0
-1.265E-1	4.814E+0	8.298E+0
-1.281E-1	4.782E+0	8.311E+0
-1.297E-1	4.710E+0	8.292E+0
-1.249E-1	4.701E+0	8.266E+0
-1.281E-1	4.584E+0	8.282E+0
-1.297E-1	4.694E+0	8.399E+0
-1.265E-1	4.645E+0	8.405E+0
-1.281E-1	4.756E+0	8.308E+0
-1.281E-1	4.688E+0	8.373E+0
-1.265E-1	4.639E+0	8.282E+0
-1.281E-1	4.658E+0	8.363E+0
-1.281E-1	4.652E+0	8.308E+0
-1.265E-1	4.665E+0	8.292E+0
-1.297E-1	4.671E+0	8.178E+0
-1.265E-1	4.691E+0	8.298E+0
-1.249E-1	4.701E+0	8.305E+0
-1.281E-1	4.681E+0	8.243E+0
-1.313E-1	4.678E+0	8.366E+0
-1.281E-1	4.613E+0	8.334E+0
-1.249E-1	4.655E+0	8.321E+0
-1.265E-1	4.678E+0	8.373E+0
-1.313E-1	4.710E+0	8.243E+0
-1.265E-1	4.636E+0	8.386E+0
-1.249E-1	4.678E+0	8.347E+0
-1.297E-1	4.726E+0	8.356E+0
-1.265E-1	4.710E+0	8.288E+0
-1.281E-1	4.652E+0	8.194E+0
-1.249E-1	4.681E+0	8.428E+0
-1.265E-1	4.671E+0	8.350E+0
-1.297E-1	4.593E+0	8.353E+0
-1.281E-1	4.675E+0	8.305E+0
-1.265E-1	4.697E+0	8.334E+0
-1.297E-1	4.678E+0	8.285E+0
-1.281E-1	4.720E+0	8.185E+0
-1.265E-1	4.665E+0	8.308E+0
-1.249E-1	4.668E+0	8.353E+0
-1.281E-1	4.645E+0	8.327E+0
-1.313E-1	4.697E+0	8.272E+0
-1.281E-1	4.597E+0	8.392E+0
-1.281E-1	4.665E+0	8.236E+0
-1.281E-1	4.710E+0	8.363E+0
-1.281E-1	4.772E+0	8.207E+0
-1.281E-1	4.610E+0	8.347E+0
-1.265E-1	4.662E+0	8.318E+0
-1.281E-1	4.632E+0	8.305E+0
-1.297E-1	4.704E+0	8.343E+0
-1.265E-1	4.749E+0	8.366E+0
-1.249E-1	4.720E+0	8.376E+0
-1.265E-1	4.701E+0	8.214E+0
-1.281E-1	4.645E+0	8.285E+0
-1.297E-1	4.726E+0	8.207E+0
-1.249E-1	4.600E+0	8.331E+0
-1.281E-1	4.600E+0	8.214E+0
-1.281E-1	4.678E+0	8.343E+0
-1.281E-1	4.632E+0	8.285E+0
-1.249E-1	4.684E+0	8.347E+0
-1.297E-1	4.736E+0	8.318E+0
-1.281E-1	4.587E+0	8.246E+0
-1.281E-1	4.694E+0	8.318E+0
-1.265E-1	4.684E+0	8.288E+0
-1.281E-1	4.675E+0	8.246E+0
-1.281E-1	4.655E+0	8.288E+0
-1.281E-1	4.788E+0	8.318E+0
-1.249E-1	4.694E+0	8.314E+0
-1.281E-1	4.610E+0	8.243E+0
-1.297E-1	4.749E+0	8.233E+0
-1.281E-1	4.691E+0	8.129E+0
-1.249E-1	4.668E+0	8.275E+0
-1.281E-1	4.714E+0	8.266E+0
-1.297E-1	4.675E+0	8.249E+0
-1.249E-1	4.723E+0	8.172E+0
-1.265E-1	4.681E+0	8.399E+0
-1.313E-1	4.587E+0	8.243E+0
-1.281E-1	4.665E+0	8.327E+0
-1.281E-1	4.678E+0	8.246E+0
-1.265E-1	4.639E+0	8.288E+0
-1.313E-1	4.636E+0	8.256E+0
-1.297E-1	4.710E+0	8.256E+0
-1.265E-1	4.717E+0	8.295E+0
-1.281E-1	4.678E+0	8.389E+0
-1.249E-1	4.623E+0	8.343E+0
-1.281E-1	4.710E+0	8.373E+0
-1.281E-1	4.717E+0	8.292E+0
-1.265E-1	4.688E+0	8.327E+0
-1.313E-1	4.749E+0	8.256E+0
-1.265E-1	4.658E+0	8.295E+0
-1.249E-1	4.587E+0	8.392E+0
-1.249E-1	4.632E+0	8.408E+0
-1.297E-1	4.694E+0	8.353E+0
-1.313E-1	4.645E+0	8.331E+0
-1.281E-1	4.610E+0	8.366E+0
-1.265E-1	4.626E+0	8.311E+0
-1.281E-1	4.658E+0	8.321E+0
-1.297E-1	4.649E+0	8.285E+0
-1.232E-1	4.671E+0	8.230E+0
-1.281E-1	4.798E+0	8.311E+0
-1.281E-1	4.688E+0	8.266E+0
-1.281E-1	4.639E+0	8.334E+0
-1.265E-1	4.600E+0	8.285E+0
-1.265E-1	4.743E+0	8.373E+0
-1.265E-1	4.662E+0	8.376E+0
-1.297E-1	4.707E+0	8.292E+0
-1.281E-1	4.623E+0	8.318E+0
-1.265E-1	4.636E+0	8.386E+0
-1.281E-1	4.684E+0	8.259E+0
-1.281E-1	4.632E+0	8.353E+0
-1.297E-1	4.717E+0	8.356E+0
-1.265E-1	4.681E+0	8.350E+0
-1.297E-1	4.710E+0	8.272E+0
-1.281E-1	4.723E+0	8.253E+0
-1.265E-1	4.613E+0	8.327E+0
-1.249E-1	4.555E+0	8.356E+0
-1.297E-1	4.603E+0	8.249E+0
-1.281E-1	4.662E+0	8.285E+0
-1.281E-1	4.752E+0	8.373E+0
-1.265E-1	4.691E+0	8.246E+0
-1.265E-1	4.610E+0	8.415E+0
-1.281E-1	4.649E+0	8.444E+0
-1.265E-1	4.791E+0	8.272E+0
-1.297E-1	4.636E+0	8.269E+0
-1.281E-1	4.714E+0	8.295E+0
-1.297E-1	4.652E+0	8.256E+0
-1.265E-1	4.632E+0	8.399E+0
-1.249E-1	4.671E+0	8.240E+0
-1.265E-1	4.717E+0	8.356E+0
-1.265E-1	4.707E+0	8.321E+0
-1.281E-1	4.639E+0	8.340E+0
-1.265E-1	4.671E+0	8.311E+0
-1.281E-1	4.739E+0	8.295E+0
-1.281E-1	4.714E+0	8.350E+0
-1.265E-1	4.739E+0	8.198E+0
-1.281E-1	4.701E+0	8.227E+0
-1.281E-1	4.714E+0	8.246E+0
-1.330E-1	4.613E+0	8.337E+0
-1.297E-1	4.707E+0	8.327E+0
-1.281E-1	4.756E+0	8.298E+0
-1.265E-1	4.603E+0	8.295E+0
-1.281E-1	4.684E+0	8.366E+0
-1.281E-1	4.671E+0	8.275E+0
-1.265E-1	4.694E+0	8.246E+0
-1.281E-1	4.684E+0	8.366E+0
-1.281E-1	4.645E+0	8.327E+0
-1.265E-1	4.782E+0	8.227E+0
-1.265E-1	4.736E+0	8.395E+0
-1.297E-1	4.649E+0	8.249E+0
-1.297E-1	4.684E+0	8.321E+0
-1.265E-1	4.730E+0	8.318E+0
-1.265E-1	4.801E+0	8.376E+0
-1.281E-1	4.574E+0	8.298E+0
-1.297E-1	4.701E+0	8.311E+0
-1.297E-1	4.642E+0	8.256E+0
-1.249E-1	4.632E+0	8.331E+0
-1.313E-1	4.681E+0	8.408E+0
-1.281E-1	4.662E+0	8.327E+0
-1.281E-1	4.593E+0	8.275E+0
-1.232E-1	4.736E+0	8.230E+0
-1.281E-1	4.710E+0	8.343E+0
-1.313E-1	4.678E+0	8.243E+0
-1.265E-1	4.642E+0	8.120E+0
-1.281E-1	4.632E+0	8.230E+0
-1.265E-1	4.652E+0	8.259E+0
-1.313E-1	4.645E+0	8.373E+0
-1.265E-1	4.701E+0	8.292E+0
-1.313E-1	4.649E+0	8.366E+0
-1.265E-1	4.626E+0	8.321E+0
-1.330E-1	4.720E+0	8.262E+0
-1.281E-1	4.697E+0	8.331E+0
-1.281E-1	4.697E+0	8.292E+0
-1.297E-1	4.694E+0	8.279E+0
-1.330E-1	4.645E+0	8.269E+0
-1.313E-1	4.730E+0	8.288E+0
-1.265E-1	4.619E+0	8.249E+0
-1.313E-1	4.707E+0	8.369E+0
-1.330E-1	4.658E+0	8.246E+0
-1.281E-1	4.675E+0	8.395E+0
-1.281E-1	4.662E+0	8.308E+0
-1.281E-1	4.730E+0	8.408E+0
-1.297E-1	4.649E+0	8.285E+0
-1.281E-1	4.655E+0	8.350E+0
-1.265E-1	4.681E+0	8.292E+0
-1.265E-1	4.603E+0	8.288E+0
-1.297E-1	4.691E+0	8.256E+0
-1.281E-1	4.642E+0	8.272E+0
-1.281E-1	4.707E+0	8.301E+0
-1.281E-1	4.639E+0	8.343E+0
-1.297E-1	4.688E+0	8.321E+0
-1.281E-1	4.623E+0	8.285E+0
-1.265E-1	4.636E+0	8.298E+0
-1.281E-1	4.752E+0	8.311E+0
-1.281E-1	4.688E+0	8.343E+0
-1.281E-1	4.681E+0	8.353E+0
-1.265E-1	4.704E+0	8.233E+0
-1.265E-1	4.752E+0	8.308E+0
-1.265E-1	4.626E+0	8.305E+0
-1.281E-1	4.684E+0	8.249E+0
-1.265E-1	4.662E+0	8.318E+0
-1.281E-1	4.710E+0	8.415E+0
-1.281E-1	4.701E+0	8.399E+0
-1.281E-1	4.752E+0	8.305E+0
-1.265E-1	4.694E+0	8.353E+0
-1.281E-1	4.652E+0	8.311E+0
-1.281E-1	4.691E+0	8.285E+0
-1.297E-1	4.623E+0	8.379E+0
-1.265E-1	4.675E+0	8.360E+0
-1.281E-1	4.694E+0	8.159E+0
-1.313E-1	4.662E+0	8.327E+0
-1.281E-1	4.632E+0	8.259E+0
-1.297E-1	4.694E+0	8.337E+0
-1.249E-1	4.720E+0	8.321E+0
-1.297E-1	4.616E+0	8.311E+0
-1.249E-1	4.726E+0	8.227E+0
-1.249E-1	4.681E+0	8.272E+0
-1.297E-1	4.655E+0	8.220E+0
-1.313E-1	4.691E+0	8.279E+0
-1.265E-1	4.752E+0	8.418E+0
-1.281E-1	4.509E+0	8.363E+0
-1.281E-1	4.675E+0	8.194E+0
-1.313E-1	4.662E+0	8.356E+0
-1.249E-1	4.632E+0	8.343E+0
-1.265E-1	4.707E+0	8.363E+0
-1.265E-1	4.733E+0	8.314E+0
-1.265E-1	4.619E+0	8.194E+0
-1.297E-1	4.665E+0	8.298E+0
-1.265E-1	4.707E+0	8.347E+0
-1.265E-1	4.688E+0	8.402E+0
-1.297E-1	4.639E+0	8.356E+0
-1.281E-1	4.675E+0	8.343E+0
-1.265E-1	4.675E+0	8.376E+0
-1.297E-1	4.671E+0	8.279E+0
-1.313E-1	4.665E+0	8.324E+0
-1.265E-1	4.665E+0	8.395E+0
-1.265E-1	4.749E+0	8.308E+0
-1.281E-1	4.668E+0	8.275E+0
-1.297E-1	4.636E+0	8.266E+0
-1.281E-1	4.678E+0	8.275E+0
-1.281E-1	4.642E+0	8.285E+0
-1.281E-1	4.629E+0	8.295E+0
-1.297E-1	4.658E+0	8.282E+0
-1.281E-1	4.678E+0	8.301E+0
-1.297E-1	4.714E+0	8.337E+0
-1.281E-1	4.642E+0	8.415E+0
-1.297E-1	4.707E+0	8.178E+0
-1.281E-1	4.681E+0	8.272E+0
-1.265E-1	4.714E+0	8.246E+0
-1.297E-1	4.697E+0	8.334E+0
-1.313E-1	4.723E+0	8.408E+0
-1.281E-1	4.655E+0	8.191E+0
-1.265E-1	4.697E+0	8.373E+0
-1.249E-1	4.717E+0	8.292E+0
-1.330E-1	4.613E+0	8.292E+0
-1.281E-1	4.619E+0	8.275E+0
-1.281E-1	4.688E+0	8.321E+0
-1.265E-1	4.710E+0	8.207E+0
-1.330E-1	4.658E+0	8.220E+0
-1.297E-1	4.597E+0	8.369E+0
-1.281E-1	4.668E+0	8.340E+0
-1.281E-1	4.701E+0	8.389E+0
-1.313E-1	4.681E+0	8.311E+0
-1.281E-1	4.655E+0	8.214E+0
-1.297E-1	4.720E+0	8.288E+0
-1.297E-1	4.678E+0	8.275E+0
-1.297E-1	4.691E+0	8.321E+0
-1.297E-1	4.688E+0	8.402E+0
-1.265E-1	4.649E+0	8.298E+0
-1.281E-1	4.707E+0	8.318E+0
-1.313E-1	4.697E+0	8.266E+0
-1.281E-1	4.645E+0	8.240E+0
-1.265E-1	4.723E+0	8.321E+0
-1.281E-1	4.623E+0	8.366E+0
-1.281E-1	4.652E+0	8.236E+0
-1.297E-1	4.726E+0	8.314E+0
-1.265E-1	4.694E+0	8.327E+0
-1.297E-1	4.623E+0	8.340E+0
-1.297E-1	4.701E+0	8.308E+0
-1.281E-1	4.662E+0	8.269E+0
-1.281E-1	4.691E+0	8.305E+0
-1.313E-1	4.568E+0	8.305E+0
-1.313E-1	4.642E+0	8.305E+0
-1.281E-1	4.642E+0	8.236E+0
-1.313E-1	4.649E+0	8.220E+0
-1.297E-1	4.688E+0	8.327E+0
-1.297E-1	4.688E+0	8.347E+0
-1.281E-1	4.707E+0	8.230E+0
-1.249E-1	4.701E+0	8.421E+0
-1.281E-1	4.626E+0	8.285E+0
-1.281E-1	4.632E+0	8.311E+0
-1.297E-1	4.668E+0	8.220E+0
-1.265E-1	4.678E+0	8.227E+0
-1.297E-1	4.688E+0	8.214E+0
-1.313E-1	4.681E+0	8.240E+0
-1.281E-1	4.623E+0	8.272E+0
-1.265E-1	4.726E+0	8.369E+0
-1.281E-1	4.691E+0	8.353E+0
-1.281E-1	4.726E+0	8.266E+0
-1.281E-1	4.697E+0	8.259E+0
-1.265E-1	4.655E+0	8.188E+0
-1.313E-1	4.678E+0	8.431E+0
-1.330E-1	4.649E+0	8.356E+0
-1.281E-1	4.645E+0	8.308E+0
-1.281E-1	4.707E+0	8.395E+0
-1.281E-1	4.649E+0	8.353E+0
-1.313E-1	4.759E+0	8.356E+0
-1.313E-1	4.701E+0	8.227E+0
-1.297E-1	4.710E+0	8.340E+0
-1.281E-1	4.658E+0	8.246E+0
-1.313E-1	4.658E+0	8.142E+0
-1.281E-1	4.668E+0	8.292E+0
-1.281E-1	4.694E+0	8.402E+0
-1.313E-1	4.658E+0	8.408E+0
-1.281E-1	4.655E+0	8.272E+0
-1.281E-1	4.645E+0	8.353E+0
-1.297E-1	4.736E+0	8.305E+0
-1.297E-1	4.645E+0	8.366E+0
-1.297E-1	4.668E+0	8.149E+0
-1.297E-1	4.616E+0	8.285E+0
-1.281E-1	4.626E+0	8.353E+0
-1.265E-1	4.626E+0	8.279E+0
-1.330E-1	4.652E+0	8.324E+0
-1.249E-1	4.684E+0	8.269E+0
-1.281E-1	4.707E+0	8.246E+0
-1.265E-1	4.603E+0	8.275E+0
-1.281E-1	4.645E+0	8.343E+0
-1.297E-1	4.655E+0	8.324E+0
-1.281E-1	4.671E+0	8.324E+0
-1.313E-1	4.665E+0	8.327E+0
-1.297E-1	4.691E+0	8.223E+0
-1.281E-1	4.704E+0	8.288E+0
-1.249E-1	4.675E+0	8.259E+0
-1.297E-1	4.668E+0	8.301E+0
-1.313E-1	4.743E+0	8.230E+0
-1.281E-1	4.662E+0	8.269E+0
-1.281E-1	4.707E+0	8.347E+0
-1.313E-1	4.701E+0	8.389E+0
-1.330E-1	4.691E+0	8.305E+0
-1.297E-1	4.671E+0	8.181E+0
-1.281E-1	4.743E+0	8.366E+0
-1.281E-1	4.736E+0	8.256E+0
-1.330E-1	4.665E+0	8.331E+0
-1.330E-1	4.681E+0	8.350E+0
-1.281E-1	4.704E+0	8.366E+0
-1.297E-1	4.752E+0	8.243E+0
-1.281E-1	4.652E+0	8.243E+0
-1.297E-1	4.593E+0	8.178E+0
-1.265E-1	4.597E+0	8.139E+0
-1.297E-1	4.645E+0	8.210E+0
-1.297E-1	4.714E+0	8.301E+0
-1.249E-1	4.707E+0	8.269E+0
-1.265E-1	4.723E+0	8.318E+0
-1.249E-1	4.756E+0	8.236E+0
-1.265E-1	4.671E+0	8.292E+0
-1.281E-1	4.623E+0	8.382E+0
-1.281E-1	4.681E+0	8.295E+0
-1.313E-1	4.697E+0	8.253E+0
-1.281E-1	4.629E+0	8.236E+0
-1.281E-1	4.616E+0	8.214E+0
-1.281E-1	4.619E+0	8.243E+0
-1.297E-1	4.678E+0	8.301E+0
-1.297E-1	4.645E+0	8.191E+0
-1.265E-1	4.691E+0	8.314E+0
-1.232E-1	4.814E+0	8.123E+0
-1.281E-1	4.658E+0	8.369E+0
-1.297E-1	4.675E+0	8.279E+0
-1.265E-1	4.668E+0	8.282E+0
-1.249E-1	4.688E+0	8.275E+0
-1.281E-1	4.688E+0	8.285E+0
-1.313E-1	4.652E+0	8.230E+0
-1.297E-1	4.574E+0	8.324E+0
-1.281E-1	4.733E+0	8.360E+0
-1.265E-1	4.671E+0	8.331E+0
-1.313E-1	4.684E+0	8.272E+0
-1.297E-1	4.678E+0	8.233E+0
-1.265E-1	4.723E+0	8.275E+0
-1.281E-1	4.600E+0	8.272E+0
-1.313E-1	4.665E+0	8.318E+0
-1.297E-1	4.714E+0	8.282E+0
-1.297E-1	4.636E+0	8.363E+0
-1.281E-1	4.632E+0	8.318E+0
-1.330E-1	4.593E+0	8.340E+0
-1.297E-1	4.652E+0	8.305E+0
-1.297E-1	4.623E+0	8.337E+0
-1.297E-1	4.626E+0	8.292E+0
-1.281E-1	4.642E+0	8.402E+0
-1.297E-1	4.681E+0	8.172E+0
-1.281E-1	4.772E+0	8.275E+0
-1.281E-1	4.726E+0	8.308E+0
-1.313E-1	4.726E+0	8.259E+0
-1.281E-1	4.636E+0	8.305E+0
-1.297E-1	4.626E+0	8.305E+0
-1.297E-1	4.606E+0	8.431E+0
-1.313E-1	4.662E+0	8.188E+0
-1.297E-1	4.688E+0	8.331E+0
-1.297E-1	4.639E+0	8.292E+0
-1.297E-1	4.629E+0	8.353E+0
-1.297E-1	4.645E+0	8.305E+0
-1.297E-1	4.717E+0	8.249E+0
-1.281E-1	4.632E+0	8.382E+0
-1.313E-1	4.516E+0	8.314E+0
-1.313E-1	4.730E+0	8.343E+0
-1.281E-1	4.694E+0	8.334E+0
-1.281E-1	4.652E+0	8.220E+0
-1.297E-1	4.710E+0	8.382E+0
-1.313E-1	4.726E+0	8.356E+0
-1.281E-1	4.665E+0	8.230E+0
-1.265E-1	4.691E+0	8.311E+0
-1.297E-1	4.658E+0	8.253E+0
-1.313E-1	4.662E+0	8.253E+0
-1.297E-1	4.723E+0	8.308E+0
-1.281E-1	4.658E+0	8.340E+0
-1.297E-1	4.652E+0	8.340E+0
-1.313E-1	4.726E+0	8.343E+0
-1.281E-1	4.616E+0	8.295E+0
-1.297E-1	4.623E+0	8.314E+0
-1.297E-1	4.626E+0	8.269E+0
-1.313E-1	4.616E+0	8.288E+0
-1.297E-1	4.645E+0	8.314E+0
-1.297E-1	4.733E+0	8.220E+0
-1.297E-1	4.645E+0	8.441E+0
-1.330E-1	4.629E+0	8.356E+0
-1.297E-1	4.681E+0	8.308E+0
-1.313E-1	4.613E+0	8.217E+0
-1.249E-1	4.662E+0	8.376E+0
-1.330E-1	4.610E+0	8.282E+0
-1.265E-1	4.817E+0	8.347E+0
-1.281E-1	4.769E+0	8.343E+0
-1.297E-1	4.704E+0	8.266E+0
-1.313E-1	4.681E+0	8.389E+0
-1.297E-1	4.665E+0	8.233E+0
-1.313E-1	4.606E+0	8.201E+0
-1.281E-1	4.707E+0	8.262E+0
-1.330E-1	4.665E+0	8.379E+0
-1.281E-1	4.671E+0	8.262E+0
-1.281E-1	4.639E+0	8.259E+0
-1.297E-1	4.587E+0	8.340E+0
-1.313E-1	4.649E+0	8.230E+0
-1.265E-1	4.632E+0	8.292E+0
-1.297E-1	4.701E+0	8.223E+0
-1.313E-1	4.749E+0	8.214E+0
-1.297E-1	4.704E+0	8.279E+0
-1.313E-1	4.665E+0	8.204E+0
-1.281E-1	4.723E+0	8.311E+0
-1.281E-1	4.756E+0	8.376E+0
-1.297E-1	4.736E+0	8.321E+0
-1.297E-1	4.658E+0	8.311E+0
-1.297E-1	4.736E+0	8.279E+0
-1.281E-1	4.645E+0	8.272E+0
-1.313E-1	4.668E+0	8.272E+0
-1.281E-1	4.736E+0	8.356E+0
-1.297E-1	4.720E+0	8.279E+0
-1.281E-1	4.710E+0	8.279E+0
-1.313E-1	4.629E+0	8.249E+0
-1.265E-1	4.658E+0	8.311E+0
-1.297E-1	4.649E+0	8.318E+0
-1.313E-1	4.694E+0	8.321E+0
-1.297E-1	4.733E+0	8.376E+0
-1.297E-1	4.577E+0	8.240E+0
-1.281E-1	4.720E+0	8.308E+0
-1.281E-1	4.652E+0	8.159E+0
-1.313E-1	4.752E+0	8.275E+0
-1.265E-1	4.697E+0	8.272E+0
-1.297E-1	4.639E+0	8.295E+0
-1.297E-1	4.675E+0	8.236E+0
-1.313E-1	4.662E+0	8.269E+0
-1.297E-1	4.639E+0	8.249E+0
-1.281E-1	4.652E+0	8.295E+0
-1.297E-1	4.564E+0	8.292E+0
-1.313E-1	4.675E+0	8.395E+0
-1.281E-1	4.688E+0	8.318E+0
-1.281E-1	4.658E+0	8.308E+0
-1.297E-1	4.610E+0	8.314E+0
-1.297E-1	4.694E+0	8.275E+0
-1.297E-1	4.681E+0	8.376E+0
-1.313E-1	4.652E+0	8.282E+0
-1.313E-1	4.662E+0	8.256E+0
-1.313E-1	4.739E+0	8.298E+0
-1.297E-1	4.610E+0	8.340E+0
-1.297E-1	4.749E+0	8.363E+0
-1.313E-1	4.645E+0	8.305E+0
-1.313E-1	4.655E+0	8.321E+0
-1.297E-1	4.678E+0	8.223E+0
-1.297E-1	4.645E+0	8.305E+0
-1.297E-1	4.658E+0	8.230E+0
-1.297E-1	4.652E+0	8.301E+0
-1.297E-1	4.561E+0	8.243E+0
-1.297E-1	4.795E+0	8.366E+0
-1.297E-1	4.642E+0	8.246E+0
-1.313E-1	4.688E+0	8.194E+0
-1.281E-1	4.694E+0	8.292E+0
-1.265E-1	4.642E+0	8.382E+0
-1.297E-1	4.642E+0	8.298E+0
-1.281E-1	4.681E+0	8.298E+0
-1.297E-1	4.749E+0	8.421E+0
-1.297E-1	4.613E+0	8.292E+0
-1.330E-1	4.704E+0	8.279E+0
-1.313E-1	4.577E+0	8.301E+0
-1.265E-1	4.632E+0	8.314E+0
-1.265E-1	4.636E+0	8.347E+0
-1.297E-1	4.746E+0	8.314E+0
-1.313E-1	4.714E+0	8.236E+0
-1.313E-1	4.681E+0	8.188E+0
-1.281E-1	4.684E+0	8.269E+0
-1.297E-1	4.671E+0	8.301E+0
-1.281E-1	4.639E+0	8.295E+0
-1.313E-1	4.739E+0	8.298E+0
-1.281E-1	4.717E+0	8.279E+0
-1.297E-1	4.694E+0	8.318E+0
-1.313E-1	4.678E+0	8.272E+0
-1.297E-1	4.600E+0	8.324E+0
-1.281E-1	4.694E+0	8.392E+0
-1.297E-1	4.581E+0	8.217E+0
-1.330E-1	4.723E+0	8.288E+0
-1.313E-1	4.639E+0	8.282E+0
-1.281E-1	4.649E+0	8.146E+0
-1.281E-1	4.613E+0	8.210E+0
-1.313E-1	4.645E+0	8.321E+0
-1.265E-1	4.623E+0	8.347E+0
-1.297E-1	4.681E+0	8.275E+0
-1.346E-1	4.678E+0	8.243E+0
-1.297E-1	4.694E+0	8.168E+0
-1.281E-1	4.730E+0	8.395E+0
-1.281E-1	4.610E+0	8.366E+0
-1.313E-1	4.736E+0	8.295E+0
-1.297E-1	4.655E+0	8.343E+0
-1.281E-1	4.658E+0	8.298E+0
-1.265E-1	4.561E+0	8.259E+0
-1.313E-1	4.655E+0	8.168E+0
-1.297E-1	4.688E+0	8.395E+0
-1.281E-1	4.684E+0	8.305E+0
-1.313E-1	4.824E+0	8.279E+0
-1.281E-1	4.610E+0	8.314E+0
-1.297E-1	4.632E+0	8.308E+0
-1.281E-1	4.639E+0	8.311E+0
-1.265E-1	4.645E+0	8.162E+0
-1.297E-1	4.671E+0	8.204E+0
-1.313E-1	4.746E+0	8.295E+0
-1.313E-1	4.655E+0	8.295E+0
-1.297E-1	4.600E+0	8.369E+0
-1.313E-1	4.652E+0	8.314E+0
-1.313E-1	4.671E+0	8.266E+0
-1.297E-1	4.642E+0	8.292E+0
-1.313E-1	4.778E+0	8.298E+0
-1.313E-1	4.691E+0	8.185E+0
-1.330E-1	4.678E+0	8.259E+0
-1.297E-1	4.759E+0	8.305E+0
-1.297E-1	4.697E+0	8.262E+0
-1.313E-1	4.688E+0	8.227E+0
-1.297E-1	4.704E+0	8.350E+0
-1.297E-1	4.655E+0	8.227E+0
-1.297E-1	4.726E+0	8.198E+0
-1.281E-1	4.610E+0	8.223E+0
-1.313E-1	4.616E+0	8.272E+0
-1.297E-1	4.662E+0	8.467E+0
-1.297E-1	4.658E+0	8.376E+0
-1.313E-1	4.717E+0	8.288E+0
-1.330E-1	4.723E+0	8.292E+0
-1.281E-1	4.577E+0	8.337E+0
-1.281E-1	4.726E+0	8.334E+0
-1.313E-1	4.655E+0	8.360E+0
-1.297E-1	4.577E+0	8.327E+0
-1.281E-1	4.726E+0	8.282E+0
-1.281E-1	4.704E+0	8.350E+0
-1.265E-1	4.704E+0	8.318E+0
-1.313E-1	4.655E+0	8.305E+0
-1.281E-1	4.626E+0	8.340E+0
-1.281E-1	4.662E+0	8.210E+0
-1.297E-1	4.701E+0	8.363E+0
-1.313E-1	4.649E+0	8.480E+0
-1.313E-1	4.603E+0	8.298E+0
-1.281E-1	4.665E+0	8.259E+0
-1.281E-1	4.681E+0	8.236E+0
-1.281E-1	4.788E+0	8.305E+0
-1.330E-1	4.704E+0	8.431E+0
-1.281E-1	4.639E+0	8.246E+0
-1.313E-1	4.600E+0	8.266E+0
-1.281E-1	4.668E+0	8.236E+0
-1.281E-1	4.662E+0	8.356E+0
-1.313E-1	4.649E+0	8.350E+0
-1.297E-1	4.652E+0	8.353E+0
-1.313E-1	4.688E+0	8.301E+0
-1.313E-1	4.691E+0	8.301E+0
-1.313E-1	4.739E+0	8.272E+0
-1.346E-1	4.726E+0	8.451E+0
-1.313E-1	4.730E+0	8.240E+0
-1.297E-1	4.662E+0	8.279E+0
-1.281E-1	4.649E+0	8.259E+0
-1.313E-1	4.684E+0	8.275E+0
-1.313E-1	4.619E+0	8.288E+0
-1.281E-1	4.723E+0	8.272E+0
-1.297E-1	4.642E+0	8.356E+0
-1.313E-1	4.600E+0	8.282E+0
-1.346E-1	4.655E+0	8.243E+0
-1.281E-1	4.743E+0	8.292E+0
-1.313E-1	4.691E+0	8.292E+0
-1.313E-1	4.714E+0	8.301E+0
-1.346E-1	4.658E+0	8.373E+0
-1.297E-1	4.649E+0	8.259E+0
-1.297E-1	4.775E+0	8.366E+0
-1.297E-1	4.632E+0	8.210E+0
-1.313E-1	4.697E+0	8.236E+0
-1.313E-1	4.671E+0	8.314E+0
-1.297E-1	4.603E+0	8.233E+0
-1.297E-1	4.701E+0	8.282E+0
-1.313E-1	4.658E+0	8.253E+0
-1.313E-1	4.704E+0	8.220E+0
-1.297E-1	4.639E+0	8.236E+0
-1.313E-1	4.717E+0	8.301E+0
-1.313E-1	4.688E+0	8.272E+0
-1.313E-1	4.736E+0	8.395E+0
-1.297E-1	4.632E+0	8.204E+0
-1.330E-1	4.645E+0	8.369E+0
-1.313E-1	4.701E+0	8.207E+0
-1.281E-1	4.642E+0	8.327E+0
-1.313E-1	4.684E+0	8.256E+0
-1.297E-1	4.662E+0	8.266E+0
-1.313E-1	4.678E+0	8.201E+0
-1.313E-1	4.649E+0	8.243E+0
-1.297E-1	4.636E+0	8.318E+0
-1.297E-1	4.593E+0	8.305E+0
-1.313E-1	4.772E+0	8.194E+0
-1.297E-1	4.584E+0	8.399E+0
-1.297E-1	4.587E+0	8.230E+0
-1.297E-1	4.662E+0	8.395E+0
-1.313E-1	4.736E+0	8.460E+0
-1.297E-1	4.675E+0	8.347E+0
-1.297E-1	4.629E+0	8.269E+0
-1.297E-1	4.587E+0	8.269E+0
-1.297E-1	4.626E+0	8.262E+0
-1.313E-1	4.684E+0	8.204E+0
-1.297E-1	4.743E+0	8.259E+0
-1.297E-1	4.691E+0	8.334E+0
-1.330E-1	4.665E+0	8.353E+0
-1.313E-1	4.694E+0	8.389E+0
-1.313E-1	4.697E+0	8.412E+0
-1.313E-1	4.720E+0	8.230E+0
-1.297E-1	4.717E+0	8.194E+0
-1.281E-1	4.639E+0	8.282E+0
-1.297E-1	4.616E+0	8.201E+0
-1.313E-1	4.619E+0	8.288E+0
-1.330E-1	4.701E+0	8.256E+0
-1.313E-1	4.720E+0	8.220E+0
-1.297E-1	4.658E+0	8.347E+0
-1.313E-1	4.645E+0	8.331E+0
-1.281E-1	4.675E+0	8.249E+0
-1.281E-1	4.701E+0	8.295E+0
-1.265E-1	4.645E+0	8.253E+0
-1.313E-1	4.610E+0	8.262E+0
-1.330E-1	4.665E+0	8.210E+0
-1.297E-1	4.649E+0	8.279E+0
-1.313E-1	4.684E+0	8.298E+0
-1.297E-1	4.603E+0	8.204E+0
-1.313E-1	4.655E+0	8.285E+0
-1.297E-1	4.658E+0	8.253E+0
-1.297E-1	4.756E+0	8.223E+0
-1.313E-1	4.668E+0	8.214E+0
-1.297E-1	4.668E+0	8.207E+0
-1.313E-1	4.681E+0	8.324E+0
-1.330E-1	4.691E+0	8.311E+0
-1.297E-1	4.743E+0	8.343E+0
-1.313E-1	4.613E+0	8.262E+0
-1.297E-1	4.581E+0	8.331E+0
-1.281E-1	4.652E+0	8.408E+0
-1.313E-1	4.691E+0	8.198E+0
-1.330E-1	4.649E+0	8.324E+0
-1.313E-1	4.671E+0	8.227E+0
-1.265E-1	4.649E+0	8.356E+0
-1.297E-1	4.616E+0	8.395E+0
-1.346E-1	4.649E+0	8.314E+0
-1.297E-1	4.649E+0	8.425E+0
-1.297E-1	4.710E+0	8.392E+0
-1.313E-1	4.714E+0	8.214E+0
-1.281E-1	4.684E+0	8.395E+0
-1.265E-1	4.655E+0	8.314E+0
-1.313E-1	4.691E+0	8.350E+0
-1.330E-1	4.636E+0	8.376E+0
-1.362E-1	4.655E+0	8.243E+0
-1.265E-1	4.658E+0	8.191E+0
-1.297E-1	4.610E+0	8.155E+0
-1.330E-1	4.684E+0	8.253E+0
-1.313E-1	4.642E+0	8.308E+0
-1.297E-1	4.733E+0	8.314E+0
-1.297E-1	4.658E+0	8.285E+0
-1.297E-1	4.684E+0	8.334E+0
-1.297E-1	4.649E+0	8.395E+0
-1.330E-1	4.710E+0	8.236E+0
-1.281E-1	4.636E+0	8.223E+0
-1.313E-1	4.662E+0	8.321E+0
-1.313E-1	4.649E+0	8.246E+0
-1.313E-1	4.645E+0	8.343E+0
-1.346E-1	4.691E+0	8.379E+0
-1.330E-1	4.616E+0	8.275E+0
-1.330E-1	4.678E+0	8.321E+0
-1.281E-1	4.675E+0	8.340E+0
-1.297E-1	4.662E+0	8.298E+0
-1.330E-1	4.568E+0	8.331E+0
-1.313E-1	4.610E+0	8.324E+0
-1.297E-1	4.684E+0	8.266E+0
-1.281E-1	4.668E+0	8.311E+0
-1.313E-1	4.688E+0	8.298E+0
-1.313E-1	4.743E+0	8.175E+0
-1.297E-1	4.701E+0	8.347E+0
-1.297E-1	4.694E+0	8.331E+0
-1.313E-1	4.749E+0	8.292E+0
-1.330E-1	4.723E+0	8.331E+0
-1.330E-1	4.665E+0	8.178E+0
-1.313E-1	4.665E+0	8.337E+0
-1.297E-1	4.691E+0	8.256E+0
-1.330E-1	4.746E+0	8.275E+0
-1.313E-1	4.694E+0	8.337E+0
-1.330E-1	4.714E+0	8.331E+0
-1.297E-1	4.610E+0	8.269E+0
-1.297E-1	4.610E+0	8.233E+0
-1.297E-1	4.613E+0	8.272E+0
-1.313E-1	4.775E+0	8.246E+0
-1.313E-1	4.652E+0	8.236E+0
-1.297E-1	4.681E+0	8.298E+0
-1.281E-1	4.733E+0	8.408E+0
-1.297E-1	4.726E+0	8.324E+0
-1.297E-1	4.632E+0	8.204E+0
-1.330E-1	4.645E+0	8.243E+0
-1.313E-1	4.668E+0	8.331E+0
-1.297E-1	4.632E+0	8.288E+0
-1.297E-1	4.658E+0	8.236E+0
-1.313E-1	4.642E+0	8.246E+0
-1.313E-1	4.720E+0	8.220E+0
-1.281E-1	4.577E+0	8.340E+0
-1.330E-1	4.704E+0	8.292E+0
-1.362E-1	4.717E+0	8.347E+0
-1.297E-1	4.632E+0	8.340E+0
-1.313E-1	4.632E+0	8.314E+0
-1.297E-1	4.730E+0	8.366E+0
-1.297E-1	4.652E+0	8.292E+0
-1.281E-1	4.684E+0	8.434E+0
-1.313E-1	4.717E+0	8.340E+0
-1.313E-1	4.701E+0	8.220E+0
-1.346E-1	4.658E+0	8.266E+0
-1.313E-1	4.636E+0	8.305E+0
-1.281E-1	4.759E+0	8.259E+0
-1.313E-1	4.665E+0	8.350E+0
-1.313E-1	4.662E+0	8.227E+0
-1.265E-1	4.668E+0	8.295E+0
-1.281E-1	4.678E+0	8.214E+0
-1.330E-1	4.684E+0	8.392E+0
-1.330E-1	4.668E+0	8.334E+0
-1.330E-1	4.597E+0	8.292E+0
-1.313E-1	4.655E+0	8.324E+0
-1.313E-1	4.668E+0	8.266E+0
-1.330E-1	4.668E+0	8.214E+0
-1.281E-1	4.616E+0	8.233E+0
-1.297E-1	4.688E+0	8.292E+0
-1.313E-1	4.701E+0	8.253E+0
-1.297E-1	4.701E+0	8.343E+0
-1.281E-1	4.710E+0	8.350E+0
-1.297E-1	4.671E+0	8.337E+0
-1.330E-1	4.691E+0	8.227E+0
-1.297E-1	4.714E+0	8.185E+0
-1.297E-1	4.694E+0	8.356E+0
-1.297E-1	4.749E+0	8.188E+0
-1.330E-1	4.655E+0	8.340E+0
-1.346E-1	4.749E+0	8.207E+0
-1.281E-1	4.678E+0	8.198E+0
-1.313E-1	4.697E+0	8.327E+0
-1.313E-1	4.632E+0	8.292E+0
-1.346E-1	4.733E+0	8.201E+0
-1.297E-1	4.593E+0	8.220E+0
-1.313E-1	4.678E+0	8.366E+0
-1.346E-1	4.749E+0	8.350E+0
-1.313E-1	4.717E+0	8.262E+0
-1.313E-1	4.581E+0	8.369E+0
-1.330E-1	4.723E+0	8.470E+0
-1.297E-1	4.655E+0	8.327E+0
-1.330E-1	4.645E+0	8.298E+0
-1.297E-1	4.681E+0	8.311E+0
-1.313E-1	4.710E+0	8.207E+0
-1.346E-1	4.555E+0	8.282E+0
-1.313E-1	4.600E+0	8.266E+0
-1.297E-1	4.723E+0	8.240E+0
-1.297E-1	4.688E+0	8.301E+0
-1.330E-1	4.600E+0	8.282E+0
-1.330E-1	4.623E+0	8.259E+0
-1.330E-1	4.652E+0	8.246E+0
-1.313E-1	4.717E+0	8.243E+0
-1.313E-1	4.675E+0	8.314E+0
-1.346E-1	4.623E+0	8.253E+0
-1.297E-1	4.701E+0	8.337E+0
-1.297E-1	4.697E+0	8.269E+0
-1.330E-1	4.694E+0	8.360E+0
-1.346E-1	4.681E+0	8.214E+0
-1.330E-1	4.668E+0	8.324E+0
-1.265E-1	4.636E+0	8.269E+0
-1.313E-1	4.619E+0	8.350E+0
-1.281E-1	4.778E+0	8.311E+0
-1.313E-1	4.717E+0	8.334E+0
-1.330E-1	4.629E+0	8.240E+0
-1.313E-1	4.710E+0	8.262E+0
-1.313E-1	4.639E+0	8.298E+0
-1.330E-1	4.691E+0	8.159E+0
-1.297E-1	4.636E+0	8.314E+0
-1.297E-1	4.730E+0	8.366E+0
-1.313E-1	4.717E+0	8.159E+0
-1.297E-1	4.655E+0	8.321E+0
-1.297E-1	4.571E+0	8.240E+0
-1.297E-1	4.707E+0	8.233E+0
-1.362E-1	4.691E+0	8.373E+0
-1.297E-1	4.739E+0	8.340E+0
-1.297E-1	4.626E+0	8.236E+0
-1.313E-1	4.720E+0	8.172E+0
-1.313E-1	4.632E+0	8.256E+0
-1.313E-1	4.655E+0	8.334E+0
-1.313E-1	4.668E+0	8.227E+0
-1.313E-1	4.652E+0	8.295E+0
-1.313E-1	4.701E+0	8.217E+0
-1.281E-1	4.678E+0	8.308E+0
-1.313E-1	4.606E+0	8.295E+0
-1.330E-1	4.655E+0	8.181E+0
-1.313E-1	4.662E+0	8.337E+0
-1.297E-1	4.688E+0	8.353E+0
-1.297E-1	4.723E+0	8.282E+0
-1.297E-1	4.642E+0	8.321E+0
-1.346E-1	4.587E+0	8.356E+0
-1.313E-1	4.655E+0	8.321E+0
-1.330E-1	4.743E+0	8.321E+0
-1.313E-1	4.662E+0	8.350E+0
-1.362E-1	4.678E+0	8.356E+0
-1.313E-1	4.714E+0	8.305E+0
-1.297E-1	4.603E+0	8.185E+0
-1.330E-1	4.668E+0	8.266E+0
-1.313E-1	4.629E+0	8.421E+0
-1.313E-1	4.645E+0	8.272E+0
-1.330E-1	4.542E+0	8.298E+0
-1.330E-1	4.684E+0	8.207E+0
-1.313E-1	4.720E+0	8.243E+0
-1.330E-1	4.662E+0	8.392E+0
-1.297E-1	4.649E+0	8.249E+0
-1.346E-1	4.675E+0	8.185E+0
-1.297E-1	4.694E+0	8.178E+0
-1.313E-1	4.658E+0	8.175E+0
-1.330E-1	4.632E+0	8.308E+0
-1.297E-1	4.619E+0	8.340E+0
-1.330E-1	4.668E+0	8.243E+0
-1.313E-1	4.649E+0	8.207E+0
-1.297E-1	4.736E+0	8.172E+0
-1.330E-1	4.606E+0	8.376E+0
-1.330E-1	4.769E+0	8.305E+0
-1.330E-1	4.626E+0	8.347E+0
-1.297E-1	4.655E+0	8.337E+0
-1.313E-1	4.645E+0	8.340E+0
-1.297E-1	4.671E+0	8.314E+0
-1.313E-1	4.675E+0	8.230E+0
-1.313E-1	4.639E+0	8.269E+0
-1.313E-1	4.652E+0	8.240E+0
-1.313E-1	4.574E+0	8.269E+0
-1.313E-1	4.756E+0	8.363E+0
-1.313E-1	4.623E+0	8.266E+0
-1.313E-1	4.678E+0	8.240E+0
-1.330E-1	4.571E+0	8.308E+0
-1.297E-1	4.726E+0	8.204E+0
-1.297E-1	4.720E+0	8.295E+0
-1.313E-1	4.681E+0	8.227E+0
-1.346E-1	4.717E+0	8.321E+0
-1.281E-1	4.597E+0	8.360E+0
-1.313E-1	4.694E+0	8.298E+0
-1.313E-1	4.636E+0	8.305E+0
-1.313E-1	4.619E+0	8.223E+0
-1.313E-1	4.632E+0	8.175E+0
-1.313E-1	4.723E+0	8.262E+0
-1.313E-1	4.619E+0	8.369E+0
-1.346E-1	4.720E+0	8.175E+0
-1.330E-1	4.665E+0	8.356E+0
-1.330E-1	4.642E+0	8.240E+0
-1.330E-1	4.707E+0	8.373E+0
-1.313E-1	4.593E+0	8.266E+0
-1.313E-1	4.675E+0	8.337E+0
-1.281E-1	4.697E+0	8.275E+0
-1.313E-1	4.707E+0	8.298E+0
-1.346E-1	4.691E+0	8.272E+0
-1.297E-1	4.658E+0	8.366E+0
-1.265E-1	4.603E+0	8.331E+0
-1.313E-1	4.655E+0	8.386E+0
-1.313E-1	4.684E+0	8.246E+0
-1.313E-1	4.665E+0	8.389E+0
-1.346E-1	4.730E+0	8.308E+0
-1.330E-1	4.668E+0	8.386E+0
-1.346E-1	4.662E+0	8.240E+0
-1.346E-1	4.723E+0	8.305E+0
-1.313E-1	4.684E+0	8.227E+0
-1.297E-1	4.691E+0	8.321E+0
-1.313E-1	4.542E+0	8.305E+0
-1.330E-1	4.671E+0	8.266E+0
-1.313E-1	4.701E+0	8.350E+0
-1.330E-1	4.655E+0	8.279E+0
-1.330E-1	4.694E+0	8.389E+0
-1.330E-1	4.701E+0	8.298E+0
-1.313E-1	4.762E+0	8.220E+0
-1.313E-1	4.671E+0	8.353E+0
-1.297E-1	4.701E+0	8.191E+0
-1.330E-1	4.593E+0	8.476E+0
-1.297E-1	4.697E+0	8.321E+0
-1.346E-1	4.652E+0	8.230E+0
-1.313E-1	4.782E+0	8.285E+0
-1.297E-1	4.658E+0	8.295E+0
-1.313E-1	4.707E+0	8.178E+0
-1.330E-1	4.710E+0	8.240E+0
-1.330E-1	4.720E+0	8.434E+0
-1.297E-1	4.688E+0	8.308E+0
-1.330E-1	4.701E+0	8.214E+0
-1.330E-1	4.691E+0	8.233E+0
-1.313E-1	4.707E+0	8.185E+0
-1.297E-1	4.616E+0	8.314E+0
-1.297E-1	4.632E+0	8.288E+0
-1.330E-1	4.691E+0	8.227E+0
-1.330E-1	4.726E+0	8.285E+0
-1.297E-1	4.694E+0	8.415E+0
-1.297E-1	4.697E+0	8.395E+0
-1.346E-1	4.691E+0	8.464E+0
-1.362E-1	4.694E+0	8.395E+0
-1.330E-1	4.649E+0	8.412E+0
-1.313E-1	4.707E+0	8.269E+0
-1.297E-1	4.743E+0	8.386E+0
-1.330E-1	4.658E+0	8.279E+0
-1.330E-1	4.726E+0	8.408E+0
-1.346E-1	4.688E+0	8.217E+0
-1.330E-1	4.603E+0	8.266E+0
-1.346E-1	4.639E+0	8.259E+0
-1.297E-1	4.610E+0	8.279E+0
-1.330E-1	4.606E+0	8.311E+0
-1.313E-1	4.629E+0	8.233E+0
-1.330E-1	4.726E+0	8.399E+0
-1.313E-1	4.662E+0	8.337E+0
-1.313E-1	4.655E+0	8.201E+0
-1.330E-1	4.668E+0	8.210E+0
-1.313E-1	4.665E+0	8.256E+0
-1.330E-1	4.733E+0	8.353E+0
-1.313E-1	4.642E+0	8.389E+0
-1.330E-1	4.697E+0	8.331E+0
-1.362E-1	4.688E+0	8.253E+0
-1.330E-1	4.678E+0	8.285E+0
-1.313E-1	4.701E+0	8.282E+0
-1.313E-1	4.636E+0	8.210E+0
-1.313E-1	4.610E+0	8.188E+0
-1.313E-1	4.684E+0	8.295E+0
-1.313E-1	4.642E+0	8.301E+0
-1.313E-1	4.765E+0	8.185E+0
-1.330E-1	4.639E+0	8.295E+0
-1.330E-1	4.691E+0	8.337E+0
-1.313E-1	4.714E+0	8.282E+0
-1.313E-1	4.668E+0	8.279E+0
-1.330E-1	4.668E+0	8.123E+0
-1.281E-1	4.600E+0	8.292E+0
-1.281E-1	4.658E+0	8.295E+0
-1.330E-1	4.603E+0	8.376E+0
-1.313E-1	4.688E+0	8.259E+0
-1.346E-1	4.662E+0	8.318E+0
-1.297E-1	4.655E+0	8.262E+0
-1.313E-1	4.639E+0	8.275E+0
-1.346E-1	4.675E+0	8.256E+0
-1.330E-1	4.639E+0	8.405E+0
-1.313E-1	4.668E+0	8.451E+0
-1.297E-1	4.645E+0	8.382E+0
-1.330E-1	4.726E+0	8.292E+0
-1.297E-1	4.613E+0	8.256E+0
-1.330E-1	4.671E+0	8.324E+0
-1.313E-1	4.671E+0	8.321E+0
-1.346E-1	4.688E+0	8.201E+0
-1.313E-1	4.684E+0	8.201E+0
-1.330E-1	4.723E+0	8.295E+0
-1.313E-1	4.678E+0	8.243E+0
-1.313E-1	4.704E+0	8.363E+0
-1.313E-1	4.694E+0	8.324E+0
-1.313E-1	4.762E+0	8.337E+0
-1.313E-1	4.730E+0	8.269E+0
-1.330E-1	4.678E+0	8.275E+0
-1.297E-1	4.668E+0	8.246E+0
-1.297E-1	4.739E+0	8.295E+0
-1.330E-1	4.723E+0	8.185E+0
-1.330E-1	4.652E+0	8.236E+0
-1.330E-1	4.665E+0	8.363E+0
-1.313E-1	4.626E+0	8.243E+0
-1.330E-1	4.606E+0	8.249E+0
-1.313E-1	4.639E+0	8.298E+0
-1.297E-1	4.717E+0	8.311E+0
-1.281E-1	4.736E+0	8.356E+0
-1.346E-1	4.688E+0	8.240E+0
-1.313E-1	4.707E+0	8.369E+0
-1.297E-1	4.675E+0	8.256E+0
-1.346E-1	4.639E+0	8.240E+0
-1.313E-1	4.623E+0	8.240E+0
-1.346E-1	4.652E+0	8.207E+0
-1.346E-1	4.684E+0	8.266E+0
-1.297E-1	4.623E+0	8.233E+0
-1.346E-1	4.678E+0	8.295E+0
-1.346E-1	4.726E+0	8.210E+0
-1.313E-1	4.587E+0	8.243E+0
-1.313E-1	4.665E+0	8.246E+0
-1.330E-1	4.697E+0	8.172E+0
-1.313E-1	4.606E+0	8.259E+0
-1.330E-1	4.714E+0	8.266E+0
-1.297E-1	4.623E+0	8.405E+0
-1.313E-1	4.684E+0	8.246E+0
-1.346E-1	4.652E+0	8.116E+0
-1.330E-1	4.694E+0	8.334E+0
-1.313E-1	4.678E+0	8.279E+0
-1.346E-1	4.616E+0	8.301E+0
-1.330E-1	4.662E+0	8.295E+0
-1.297E-1	4.694E+0	8.210E+0
-1.297E-1	4.658E+0	8.331E+0
-1.330E-1	4.707E+0	8.249E+0
-1.346E-1	4.645E+0	8.194E+0
-1.313E-1	4.688E+0	8.327E+0
-1.297E-1	4.655E+0	8.292E+0
-1.346E-1	4.606E+0	8.343E+0
-1.330E-1	4.675E+0	8.266E+0
-1.313E-1	4.619E+0	8.308E+0
-1.330E-1	4.636E+0	8.288E+0
-1.346E-1	4.629E+0	8.343E+0
-1.362E-1	4.665E+0	8.262E+0
-1.330E-1	4.717E+0	8.269E+0
-1.297E-1	4.642E+0	8.227E+0
-1.313E-1	4.678E+0	8.246E+0
-1.330E-1	4.717E+0	8.217E+0
-1.297E-1	4.694E+0	8.249E+0
-1.313E-1	4.590E+0	8.210E+0
-1.330E-1	4.707E+0	8.168E+0
-1.362E-1	4.668E+0	8.272E+0
-1.346E-1	4.564E+0	8.285E+0
-1.313E-1	4.658E+0	8.262E+0
-1.346E-1	4.681E+0	8.292E+0
-1.330E-1	4.752E+0	8.233E+0
-1.313E-1	4.626E+0	8.262E+0
-1.297E-1	4.632E+0	8.220E+0
-1.330E-1	4.658E+0	8.298E+0
-1.362E-1	4.571E+0	8.269E+0
-1.313E-1	4.671E+0	8.376E+0
-1.330E-1	4.717E+0	8.292E+0
-1.330E-1	4.636E+0	8.223E+0
-1.330E-1	4.636E+0	8.356E+0
-1.346E-1	4.658E+0	8.201E+0
-1.313E-1	4.642E+0	8.343E+0
-1.346E-1	4.593E+0	8.324E+0
-1.378E-1	4.590E+0	8.279E+0
-1.330E-1	4.632E+0	8.175E+0
-1.297E-1	4.587E+0	8.223E+0
-1.346E-1	4.662E+0	8.269E+0
-1.330E-1	4.623E+0	8.243E+0
-1.330E-1	4.658E+0	8.240E+0
-1.330E-1	4.590E+0	8.246E+0
-1.330E-1	4.681E+0	8.350E+0
-1.330E-1	4.616E+0	8.318E+0
-1.281E-1	4.649E+0	8.188E+0
-1.313E-1	4.616E+0	8.181E+0
-1.330E-1	4.675E+0	8.376E+0
-1.330E-1	4.714E+0	8.340E+0
-1.313E-1	4.714E+0	8.282E+0
-1.281E-1	4.662E+0	8.288E+0
-1.346E-1	4.694E+0	8.347E+0
-1.330E-1	4.658E+0	8.236E+0
-1.297E-1	4.551E+0	8.305E+0
-1.313E-1	4.623E+0	8.382E+0
-1.346E-1	4.772E+0	8.256E+0
-1.346E-1	4.730E+0	8.172E+0
-1.330E-1	4.645E+0	8.327E+0
-1.313E-1	4.678E+0	8.405E+0
-1.330E-1	4.665E+0	8.214E+0
-1.362E-1	4.593E+0	8.324E+0
-1.313E-1	4.636E+0	8.113E+0
-1.346E-1	4.623E+0	8.262E+0
-1.346E-1	4.623E+0	8.295E+0
-1.362E-1	4.671E+0	8.318E+0
-1.313E-1	4.675E+0	8.356E+0
-1.330E-1	4.652E+0	8.285E+0
-1.346E-1	4.726E+0	8.230E+0
-1.330E-1	4.606E+0	8.275E+0
-1.346E-1	4.662E+0	8.266E+0
-1.297E-1	4.652E+0	8.162E+0
-1.330E-1	4.665E+0	8.386E+0
-1.346E-1	4.655E+0	8.269E+0
-1.330E-1	4.652E+0	8.431E+0
-1.330E-1	4.639E+0	8.334E+0
-1.281E-1	4.626E+0	8.191E+0
-1.346E-1	4.688E+0	8.256E+0
-1.330E-1	4.717E+0	8.233E+0
-1.330E-1	4.642E+0	8.308E+0
-1.313E-1	4.756E+0	8.259E+0
-1.330E-1	4.668E+0	8.318E+0
-1.313E-1	4.629E+0	8.363E+0
-1.362E-1	4.590E+0	8.269E+0
-1.362E-1	4.655E+0	8.331E+0
-1.330E-1	4.749E+0	8.337E+0
-1.330E-1	4.645E+0	8.457E+0
-1.313E-1	4.581E+0	8.214E+0
-1.378E-1	4.581E+0	8.324E+0
-1.313E-1	4.671E+0	8.321E+0
-1.330E-1	4.626E+0	8.191E+0
-1.330E-1	4.726E+0	8.259E+0
-1.330E-1	4.739E+0	8.334E+0
-1.330E-1	4.691E+0	8.188E+0
-1.313E-1	4.658E+0	8.262E+0
-1.297E-1	4.720E+0	8.220E+0
-1.330E-1	4.671E+0	8.240E+0
-1.346E-1	4.662E+0	8.152E+0
-1.313E-1	4.671E+0	8.243E+0
-1.313E-1	4.697E+0	8.298E+0
-1.346E-1	4.668E+0	8.210E+0
-1.362E-1	4.642E+0	8.295E+0
-1.297E-1	4.681E+0	8.233E+0
-1.330E-1	4.671E+0	8.356E+0
-1.346E-1	4.668E+0	8.308E+0
-1.346E-1	4.649E+0	8.350E+0
-1.297E-1	4.623E+0	8.301E+0
-1.313E-1	4.707E+0	8.230E+0
-1.346E-1	4.597E+0	8.246E+0
-1.346E-1	4.623E+0	8.347E+0
-1.330E-1	4.632E+0	8.282E+0
-1.313E-1	4.632E+0	8.318E+0
-1.330E-1	4.681E+0	8.314E+0
-1.330E-1	4.619E+0	8.350E+0
-1.346E-1	4.645E+0	8.340E+0
-1.330E-1	4.717E+0	8.262E+0
-1.346E-1	4.626E+0	8.318E+0
-1.346E-1	4.710E+0	8.314E+0
-1.297E-1	4.726E+0	8.240E+0
-1.330E-1	4.645E+0	8.259E+0
-1.313E-1	4.662E+0	8.311E+0
-1.330E-1	4.684E+0	8.295E+0
-1.313E-1	4.652E+0	8.327E+0
-1.313E-1	4.675E+0	8.295E+0
-1.313E-1	4.584E+0	8.382E+0
-1.346E-1	4.655E+0	8.269E+0
-1.297E-1	4.733E+0	8.301E+0
-1.330E-1	4.655E+0	8.210E+0
-1.346E-1	4.726E+0	8.230E+0
-1.346E-1	4.704E+0	8.311E+0
-1.346E-1	4.623E+0	8.262E+0
-1.346E-1	4.726E+0	8.243E+0
-1.313E-1	4.688E+0	8.350E+0
-1.346E-1	4.688E+0	8.318E+0
-1.330E-1	4.675E+0	8.350E+0
-1.346E-1	4.694E+0	8.295E+0
-1.346E-1	4.632E+0	8.318E+0
-1.297E-1	4.610E+0	8.188E+0
-1.346E-1	4.749E+0	8.324E+0
-1.330E-1	4.649E+0	8.350E+0
-1.330E-1	4.688E+0	8.240E+0
-1.346E-1	4.668E+0	8.369E+0
-1.346E-1	4.704E+0	8.133E+0
-1.313E-1	4.668E+0	8.298E+0
-1.330E-1	4.723E+0	8.275E+0
-1.330E-1	4.707E+0	8.279E+0
-1.330E-1	4.668E+0	8.343E+0
-1.330E-1	4.636E+0	8.223E+0
-1.346E-1	4.707E+0	8.275E+0
-1.313E-1	4.600E+0	8.308E+0
-1.346E-1	4.701E+0	8.253E+0
-1.330E-1	4.717E+0	8.347E+0
-1.330E-1	4.733E+0	8.337E+0
-1.313E-1	4.568E+0	8.353E+0
-1.330E-1	4.584E+0	8.379E+0
-1.362E-1	4.603E+0	8.327E+0
-1.362E-1	4.662E+0	8.353E+0
-1.346E-1	4.632E+0	8.246E+0
-1.346E-1	4.701E+0	8.272E+0
-1.330E-1	4.720E+0	8.301E+0
-1.346E-1	4.645E+0	8.418E+0
-1.346E-1	4.684E+0	8.210E+0
-1.330E-1	4.584E+0	8.369E+0
-1.346E-1	4.600E+0	8.288E+0
-1.362E-1	4.681E+0	8.269E+0
-1.330E-1	4.632E+0	8.311E+0
-1.362E-1	4.652E+0	8.246E+0
-1.346E-1	4.701E+0	8.220E+0
-1.346E-1	4.717E+0	8.220E+0
-1.330E-1	4.668E+0	8.282E+0
-1.313E-1	4.632E+0	8.366E+0
-1.281E-1	4.636E+0	8.356E+0
-1.346E-1	4.655E+0	8.350E+0
-1.313E-1	4.684E+0	8.243E+0
-1.313E-1	4.710E+0	8.253E+0
-1.330E-1	4.697E+0	8.292E+0
-1.313E-1	4.584E+0	8.334E+0
-1.330E-1	4.662E+0	8.204E+0
-1.313E-1	4.642E+0	8.311E+0
-1.330E-1	4.691E+0	8.285E+0
-1.346E-1	4.600E+0	8.240E+0
-1.362E-1	4.681E+0	8.314E+0
-1.330E-1	4.636E+0	8.266E+0
-1.313E-1	4.564E+0	8.223E+0
-1.330E-1	4.795E+0	8.376E+0
-1.330E-1	4.717E+0	8.288E+0
-1.330E-1	4.691E+0	8.347E+0
-1.346E-1	4.675E+0	8.207E+0
-1.346E-1	4.606E+0	8.262E+0
-1.313E-1	4.671E+0	8.266E+0
-1.362E-1	4.668E+0	8.279E+0
-1.346E-1	4.613E+0	8.282E+0
-1.346E-1	4.658E+0	8.298E+0
-1.330E-1	4.658E+0	8.194E+0
-1.346E-1	4.736E+0	8.207E+0
-1.346E-1	4.668E+0	8.412E+0
-1.346E-1	4.619E+0	8.207E+0
-1.330E-1	4.691E+0	8.253E+0
-1.313E-1	4.710E+0	8.194E+0
-1.313E-1	4.723E+0	8.321E+0
-1.313E-1	4.662E+0	8.185E+0
-1.313E-1	4.733E+0	8.279E+0
-1.346E-1	4.597E+0	8.201E+0
-1.313E-1	4.707E+0	8.295E+0
-1.313E-1	4.720E+0	8.217E+0
-1.330E-1	4.671E+0	8.188E+0
-1.346E-1	4.678E+0	8.207E+0
-1.330E-1	4.681E+0	8.327E+0
-1.313E-1	4.717E+0	8.327E+0
-1.362E-1	4.626E+0	8.311E+0
-1.330E-1	4.665E+0	8.327E+0
-1.313E-1	4.684E+0	8.327E+0
-1.313E-1	4.678E+0	8.243E+0
-1.330E-1	4.759E+0	8.240E+0
-1.330E-1	4.704E+0	8.282E+0
-1.297E-1	4.717E+0	8.292E+0
-1.346E-1	4.665E+0	8.288E+0
-1.362E-1	4.717E+0	8.305E+0
-1.346E-1	4.704E+0	8.314E+0
-1.313E-1	4.639E+0	8.343E+0
-1.362E-1	4.704E+0	8.123E+0
-1.346E-1	4.662E+0	8.311E+0
-1.330E-1	4.639E+0	8.279E+0
-1.346E-1	4.652E+0	8.185E+0
-1.330E-1	4.697E+0	8.269E+0
-1.346E-1	4.726E+0	8.421E+0
-1.346E-1	4.652E+0	8.288E+0
-1.297E-1	4.623E+0	8.340E+0
-1.330E-1	4.619E+0	8.337E+0
-1.362E-1	4.619E+0	8.412E+0
-1.313E-1	4.590E+0	8.269E+0
-1.330E-1	4.639E+0	8.311E+0
-1.330E-1	4.584E+0	8.369E+0
-1.330E-1	4.678E+0	8.324E+0
-1.330E-1	4.704E+0	8.350E+0
-1.330E-1	4.717E+0	8.233E+0
-1.313E-1	4.675E+0	8.324E+0
-1.330E-1	4.652E+0	8.262E+0
-1.330E-1	4.632E+0	8.386E+0
-1.330E-1	4.642E+0	8.259E+0
-1.346E-1	4.701E+0	8.230E+0
-1.346E-1	4.697E+0	8.282E+0
-1.330E-1	4.639E+0	8.298E+0
-1.362E-1	4.590E+0	8.223E+0
-1.378E-1	4.626E+0	8.311E+0
-1.362E-1	4.665E+0	8.172E+0
-1.362E-1	4.542E+0	8.266E+0
-1.346E-1	4.636E+0	8.425E+0
-1.346E-1	4.694E+0	8.217E+0
-1.330E-1	4.603E+0	8.256E+0
-1.330E-1	4.619E+0	8.334E+0
-1.330E-1	4.704E+0	8.340E+0
-1.346E-1	4.619E+0	8.165E+0
-1.346E-1	4.694E+0	8.308E+0
-1.330E-1	4.649E+0	8.223E+0
-1.313E-1	4.691E+0	8.269E+0
-1.346E-1	4.726E+0	8.188E+0
-1.362E-1	4.632E+0	8.324E+0
-1.330E-1	4.704E+0	8.350E+0
-1.313E-1	4.655E+0	8.214E+0
-1.346E-1	4.636E+0	8.236E+0
-1.346E-1	4.739E+0	8.288E+0
-1.330E-1	4.649E+0	8.256E+0
-1.330E-1	4.649E+0	8.369E+0
-1.346E-1	4.655E+0	8.392E+0
-1.378E-1	4.606E+0	8.373E+0
-1.297E-1	4.749E+0	8.308E+0
-1.330E-1	4.739E+0	8.201E+0
-1.362E-1	4.681E+0	8.155E+0
-1.362E-1	4.717E+0	8.356E+0
-1.330E-1	4.668E+0	8.279E+0
-1.346E-1	4.665E+0	8.308E+0
-1.346E-1	4.733E+0	8.256E+0
-1.346E-1	4.701E+0	8.324E+0
-1.313E-1	4.691E+0	8.327E+0
-1.330E-1	4.684E+0	8.334E+0
-1.362E-1	4.639E+0	8.256E+0
-1.378E-1	4.623E+0	8.249E+0
-1.330E-1	4.610E+0	8.298E+0
-1.330E-1	4.697E+0	8.301E+0
-1.346E-1	4.645E+0	8.282E+0
-1.346E-1	4.632E+0	8.236E+0
-1.330E-1	4.610E+0	8.301E+0
-1.346E-1	4.522E+0	8.331E+0
-1.362E-1	4.681E+0	8.308E+0
-1.362E-1	4.561E+0	8.356E+0
-1.330E-1	4.655E+0	8.253E+0
-1.346E-1	4.684E+0	8.457E+0
-1.378E-1	4.720E+0	8.262E+0
-1.346E-1	4.671E+0	8.360E+0
-1.330E-1	4.564E+0	8.292E+0
-1.330E-1	4.681E+0	8.331E+0
-1.346E-1	4.684E+0	8.350E+0
-1.362E-1	4.723E+0	8.240E+0
-1.378E-1	4.736E+0	8.301E+0
-1.330E-1	4.681E+0	8.331E+0
-1.330E-1	4.675E+0	8.292E+0
-1.346E-1	4.665E+0	8.337E+0
-1.346E-1	4.681E+0	8.295E+0
-1.346E-1	4.827E+0	8.198E+0
-1.346E-1	4.626E+0	8.266E+0
-1.346E-1	4.665E+0	8.301E+0
-1.346E-1	4.678E+0	8.363E+0
-1.346E-1	4.697E+0	8.246E+0
-1.362E-1	4.688E+0	8.233E+0
-1.330E-1	4.730E+0	8.340E+0
-1.330E-1	4.636E+0	8.379E+0
-1.346E-1	4.723E+0	8.194E+0
-1.362E-1	4.730E+0	8.298E+0
-1.362E-1	4.707E+0	8.311E+0
-1.330E-1	4.733E+0	8.318E+0
-1.346E-1	4.639E+0	8.246E+0
-1.330E-1	4.714E+0	8.360E+0
-1.362E-1	4.619E+0	8.295E+0
-1.330E-1	4.665E+0	8.210E+0
-1.330E-1	4.671E+0	8.343E+0
-1.330E-1	4.671E+0	8.331E+0
-1.346E-1	4.678E+0	8.259E+0
-1.313E-1	4.697E+0	8.324E+0
-1.346E-1	4.636E+0	8.217E+0
-1.346E-1	4.593E+0	8.324E+0
-1.346E-1	4.603E+0	8.379E+0
-1.330E-1	4.606E+0	8.405E+0
-1.313E-1	4.655E+0	8.262E+0
-1.346E-1	4.626E+0	8.275E+0
-1.362E-1	4.662E+0	8.334E+0
-1.346E-1	4.688E+0	8.331E+0
-1.346E-1	4.564E+0	8.318E+0
-1.362E-1	4.710E+0	8.327E+0
-1.346E-1	4.681E+0	8.301E+0
-1.346E-1	4.649E+0	8.292E+0
-1.330E-1	4.769E+0	8.298E+0
-1.378E-1	4.642E+0	8.285E+0
-1.330E-1	4.675E+0	8.292E+0
-1.346E-1	4.675E+0	8.259E+0
-1.330E-1	4.726E+0	8.194E+0
-1.330E-1	4.655E+0	8.311E+0
-1.362E-1	4.704E+0	8.318E+0
-1.330E-1	4.707E+0	8.421E+0
-1.330E-1	4.717E+0	8.266E+0
-1.346E-1	4.655E+0	8.217E+0
-1.346E-1	4.606E+0	8.201E+0
-1.330E-1	4.639E+0	8.353E+0
-1.330E-1	4.590E+0	8.120E+0
-1.362E-1	4.691E+0	8.149E+0
-1.362E-1	4.714E+0	8.369E+0
-1.330E-1	4.639E+0	8.350E+0
-1.346E-1	4.652E+0	8.460E+0
-1.346E-1	4.714E+0	8.305E+0
-1.362E-1	4.701E+0	8.324E+0
-1.346E-1	4.678E+0	8.337E+0
-1.330E-1	4.675E+0	8.223E+0
-1.378E-1	4.717E+0	8.295E+0
-1.346E-1	4.671E+0	8.259E+0
-1.346E-1	4.681E+0	8.142E+0
-1.330E-1	4.678E+0	8.301E+0
-1.330E-1	4.655E+0	8.395E+0
-1.346E-1	4.652E+0	8.350E+0
-1.330E-1	4.681E+0	8.292E+0
-1.330E-1	4.704E+0	8.353E+0
-1.330E-1	4.730E+0	8.305E+0
-1.395E-1	4.626E+0	8.408E+0
-1.297E-1	4.671E+0	8.402E+0
-1.346E-1	4.652E+0	8.172E+0
-1.346E-1	4.688E+0	8.292E+0
-1.378E-1	4.665E+0	8.269E+0
-1.346E-1	4.658E+0	8.256E+0
-1.330E-1	4.691E+0	8.259E+0
-1.346E-1	4.678E+0	8.295E+0
-1.330E-1	4.811E+0	8.262E+0
-1.362E-1	4.694E+0	8.311E+0
-1.362E-1	4.662E+0	8.356E+0
-1.362E-1	4.759E+0	8.295E+0
-1.330E-1	4.684E+0	8.282E+0
-1.330E-1	4.691E+0	8.350E+0
-1.346E-1	4.636E+0	8.217E+0
-1.330E-1	4.655E+0	8.337E+0
-1.330E-1	4.694E+0	8.285E+0
-1.346E-1	4.613E+0	8.305E+0
-1.330E-1	4.723E+0	8.324E+0
-1.346E-1	4.649E+0	8.360E+0
-1.346E-1	4.714E+0	8.262E+0
-1.346E-1	4.671E+0	8.159E+0
-1.346E-1	4.649E+0	8.249E+0
-1.346E-1	4.532E+0	8.262E+0
-1.346E-1	4.714E+0	8.256E+0
-1.330E-1	4.603E+0	8.408E+0
-1.330E-1	4.636E+0	8.269E+0
-1.362E-1	4.697E+0	8.301E+0
-1.362E-1	4.694E+0	8.204E+0
-1.346E-1	4.710E+0	8.363E+0
-1.346E-1	4.603E+0	8.243E+0
-1.362E-1	4.636E+0	8.249E+0
-1.362E-1	4.707E+0	8.340E+0
-1.362E-1	4.688E+0	8.295E+0
-1.362E-1	4.675E+0	8.269E+0
-1.378E-1	4.681E+0	8.343E+0
-1.346E-1	4.765E+0	8.188E+0
-1.346E-1	4.636E+0	8.382E+0
-1.346E-1	4.707E+0	8.256E+0
-1.362E-1	4.610E+0	8.220E+0
-1.362E-1	4.697E+0	8.165E+0
-1.330E-1	4.704E+0	8.275E+0
-1.346E-1	4.759E+0	8.256E+0
-1.330E-1	4.704E+0	8.282E+0
-1.378E-1	4.600E+0	8.288E+0
-1.330E-1	4.675E+0	8.340E+0
-1.330E-1	4.688E+0	8.223E+0
-1.330E-1	4.714E+0	8.253E+0
-1.330E-1	4.655E+0	8.347E+0
-1.330E-1	4.691E+0	8.272E+0
-1.362E-1	4.701E+0	8.227E+0
-1.330E-1	4.739E+0	8.279E+0
-1.330E-1	4.632E+0	8.334E+0
-1.362E-1	4.694E+0	8.308E+0
-1.313E-1	4.710E+0	8.353E+0
-1.362E-1	4.606E+0	8.292E+0
-1.362E-1	4.649E+0	8.282E+0
-1.362E-1	4.697E+0	8.214E+0
-1.346E-1	4.723E+0	8.227E+0
-1.362E-1	4.603E+0	8.324E+0
-1.378E-1	4.632E+0	8.311E+0
-1.330E-1	4.736E+0	8.321E+0
-1.362E-1	4.603E+0	8.295E+0
-1.378E-1	4.688E+0	8.223E+0
-1.346E-1	4.642E+0	8.272E+0
-1.330E-1	4.626E+0	8.272E+0
-1.362E-1	4.649E+0	8.146E+0
-1.346E-1	4.600E+0	8.279E+0
-1.378E-1	4.649E+0	8.334E+0
-1.378E-1	4.626E+0	8.298E+0
-1.362E-1	4.662E+0	8.272E+0
-1.346E-1	4.587E+0	8.227E+0
-1.362E-1	4.678E+0	8.253E+0
-1.346E-1	4.675E+0	8.136E+0
-1.346E-1	4.714E+0	8.129E+0
-1.362E-1	4.671E+0	8.366E+0
-1.378E-1	4.697E+0	8.201E+0
-1.330E-1	4.749E+0	8.331E+0
-1.346E-1	4.671E+0	8.272E+0
-1.362E-1	4.655E+0	8.334E+0
-1.362E-1	4.726E+0	8.334E+0
-1.330E-1	4.701E+0	8.198E+0
-1.346E-1	4.603E+0	8.201E+0
-1.346E-1	4.668E+0	8.295E+0
-1.378E-1	4.704E+0	8.405E+0
-1.346E-1	4.746E+0	8.223E+0
-1.362E-1	4.613E+0	8.353E+0
-1.362E-1	4.639E+0	8.272E+0
-1.346E-1	4.694E+0	8.240E+0
-1.346E-1	4.610E+0	8.298E+0
-1.346E-1	4.668E+0	8.220E+0
-1.346E-1	4.691E+0	8.298E+0
-1.378E-1	4.707E+0	8.253E+0
-1.362E-1	4.720E+0	8.412E+0
-1.362E-1	4.629E+0	8.279E+0
-1.346E-1	4.749E+0	8.318E+0
-1.362E-1	4.590E+0	8.223E+0
-1.362E-1	4.701E+0	8.220E+0
-1.346E-1	4.665E+0	8.292E+0
-1.362E-1	4.658E+0	8.318E+0
-1.395E-1	4.743E+0	8.165E+0
-1.346E-1	4.619E+0	8.259E+0
-1.330E-1	4.619E+0	8.243E+0
-1.346E-1	4.743E+0	8.236E+0
-1.362E-1	4.668E+0	8.295E+0
-1.362E-1	4.616E+0	8.327E+0
-1.330E-1	4.697E+0	8.292E+0
-1.378E-1	4.636E+0	8.298E+0
-1.362E-1	4.658E+0	8.259E+0
-1.346E-1	4.603E+0	8.340E+0
-1.330E-1	4.603E+0	8.343E+0
-1.346E-1	4.710E+0	8.305E+0
-1.362E-1	4.639E+0	8.194E+0
-1.362E-1	4.694E+0	8.379E+0
-1.346E-1	4.603E+0	8.340E+0
-1.330E-1	4.610E+0	8.363E+0
-1.378E-1	4.730E+0	8.246E+0
-1.330E-1	4.581E+0	8.188E+0
-1.346E-1	4.707E+0	8.259E+0
-1.346E-1	4.736E+0	8.256E+0
-1.346E-1	4.629E+0	8.295E+0
-1.346E-1	4.668E+0	8.331E+0
-1.346E-1	4.714E+0	8.146E+0
-1.346E-1	4.675E+0	8.275E+0
-1.346E-1	4.652E+0	8.266E+0
-1.346E-1	4.720E+0	8.301E+0
-1.346E-1	4.691E+0	8.363E+0
-1.330E-1	4.655E+0	8.366E+0
-1.346E-1	4.691E+0	8.282E+0
-1.346E-1	4.568E+0	8.301E+0
-1.346E-1	4.714E+0	8.399E+0
-1.362E-1	4.752E+0	8.340E+0
-1.378E-1	4.720E+0	8.295E+0
-1.346E-1	4.665E+0	8.272E+0
-1.362E-1	4.791E+0	8.343E+0
-1.346E-1	4.590E+0	8.279E+0
-1.362E-1	4.623E+0	8.233E+0
-1.313E-1	4.636E+0	8.360E+0
-1.330E-1	4.668E+0	8.301E+0
-1.346E-1	4.678E+0	8.311E+0
-1.362E-1	4.636E+0	8.223E+0
-1.330E-1	4.639E+0	8.415E+0
-1.346E-1	4.629E+0	8.473E+0
-1.346E-1	4.642E+0	8.249E+0
-1.330E-1	4.655E+0	8.279E+0
-1.378E-1	4.639E+0	8.386E+0
-1.346E-1	4.662E+0	8.308E+0
-1.395E-1	4.662E+0	8.415E+0
-1.346E-1	4.658E+0	8.292E+0
-1.362E-1	4.691E+0	8.266E+0
-1.346E-1	4.652E+0	8.149E+0
-1.362E-1	4.642E+0	8.233E+0
-1.362E-1	4.710E+0	8.256E+0
-1.330E-1	4.733E+0	8.301E+0
-1.378E-1	4.707E+0	8.331E+0
-1.362E-1	4.678E+0	8.327E+0
-1.378E-1	4.723E+0	8.295E+0
-1.346E-1	4.671E+0	8.298E+0
-1.362E-1	4.791E+0	8.321E+0
-1.346E-1	4.678E+0	8.266E+0
-1.346E-1	4.655E+0	8.253E+0
-1.330E-1	4.678E+0	8.288E+0
-1.362E-1	4.626E+0	8.337E+0
-1.378E-1	4.616E+0	8.217E+0
-1.346E-1	4.723E+0	8.292E+0
-1.346E-1	4.636E+0	8.282E+0
-1.362E-1	4.642E+0	8.214E+0
-1.346E-1	4.746E+0	8.389E+0
-1.362E-1	4.717E+0	8.347E+0
-1.362E-1	4.665E+0	8.318E+0
-1.362E-1	4.668E+0	8.217E+0
-1.362E-1	4.701E+0	8.379E+0
-1.362E-1	4.645E+0	8.301E+0
-1.346E-1	4.542E+0	8.421E+0
-1.346E-1	4.649E+0	8.382E+0
-1.346E-1	4.649E+0	8.382E+0
-1.362E-1	4.662E+0	8.305E+0
-1.346E-1	4.678E+0	8.298E+0
-1.362E-1	4.606E+0	8.210E+0
-1.362E-1	4.730E+0	8.282E+0
-1.346E-1	4.632E+0	8.327E+0
-1.362E-1	4.658E+0	8.230E+0
-1.346E-1	4.652E+0	8.285E+0
-1.330E-1	4.681E+0	8.399E+0
-1.362E-1	4.717E+0	8.253E+0
-1.346E-1	4.665E+0	8.240E+0
-1.346E-1	4.691E+0	8.172E+0
-1.362E-1	4.788E+0	8.454E+0
-1.362E-1	4.581E+0	8.223E+0
-1.362E-1	4.739E+0	8.236E+0
-1.330E-1	4.593E+0	8.382E+0
-1.362E-1	4.739E+0	8.343E+0
-1.362E-1	4.671E+0	8.172E+0
-1.362E-1	4.597E+0	8.486E+0
-1.346E-1	4.730E+0	8.353E+0
-1.378E-1	4.639E+0	8.214E+0
-1.395E-1	4.610E+0	8.347E+0
-1.346E-1	4.739E+0	8.324E+0
-1.346E-1	4.688E+0	8.340E+0
-1.346E-1	4.704E+0	8.230E+0
-1.378E-1	4.671E+0	8.236E+0
-1.362E-1	4.720E+0	8.217E+0
-1.346E-1	4.626E+0	8.198E+0
-1.378E-1	4.749E+0	8.285E+0
-1.378E-1	4.606E+0	8.318E+0
-1.346E-1	4.675E+0	8.347E+0
-1.362E-1	4.733E+0	8.331E+0
-1.346E-1	4.704E+0	8.337E+0
-1.378E-1	4.697E+0	8.321E+0
-1.330E-1	4.629E+0	8.363E+0
-1.378E-1	4.739E+0	8.343E+0
-1.346E-1	4.739E+0	8.408E+0
-1.362E-1	4.623E+0	8.363E+0
-1.362E-1	4.723E+0	8.185E+0
-1.362E-1	4.581E+0	8.301E+0
-1.362E-1	4.652E+0	8.288E+0
-1.362E-1	4.623E+0	8.343E+0
-1.362E-1	4.720E+0	8.285E+0
-1.362E-1	4.593E+0	8.155E+0
-1.346E-1	4.652E+0	8.308E+0
-1.378E-1	4.600E+0	8.350E+0
-1.346E-1	4.691E+0	8.369E+0
-1.346E-1	4.733E+0	8.275E+0
-1.362E-1	4.584E+0	8.233E+0
-1.378E-1	4.632E+0	8.373E+0
-1.346E-1	4.619E+0	8.353E+0
-1.346E-1	4.626E+0	8.337E+0
-1.378E-1	4.688E+0	8.236E+0
-1.346E-1	4.671E+0	8.266E+0
-1.346E-1	4.662E+0	8.230E+0
-1.313E-1	4.665E+0	8.402E+0
-1.362E-1	4.733E+0	8.243E+0
-1.362E-1	4.701E+0	8.305E+0
-1.378E-1	4.743E+0	8.337E+0
-1.346E-1	4.701E+0	8.198E+0
-1.395E-1	4.684E+0	8.227E+0
-1.362E-1	4.652E+0	8.207E+0
-1.346E-1	4.571E+0	8.243E+0
-1.395E-1	4.668E+0	8.382E+0
-1.362E-1	4.681E+0	8.298E+0
-1.395E-1	4.739E+0	8.288E+0
-1.330E-1	4.642E+0	8.253E+0
-1.362E-1	4.688E+0	8.318E+0
-1.378E-1	4.697E+0	8.253E+0
-1.362E-1	4.600E+0	8.360E+0
-1.378E-1	4.688E+0	8.415E+0
-1.362E-1	4.590E+0	8.334E+0
-1.395E-1	4.684E+0	8.249E+0
-1.346E-1	4.584E+0	8.262E+0
-1.395E-1	4.665E+0	8.185E+0
-1.378E-1	4.694E+0	8.236E+0
-1.362E-1	4.626E+0	8.295E+0
-1.362E-1	4.714E+0	8.321E+0
-1.346E-1	4.717E+0	8.275E+0
-1.362E-1	4.632E+0	8.249E+0
-1.362E-1	4.720E+0	8.223E+0
-1.378E-1	4.701E+0	8.249E+0
-1.330E-1	4.697E+0	8.311E+0
-1.362E-1	4.743E+0	8.201E+0
-1.378E-1	4.678E+0	8.288E+0
-1.395E-1	4.613E+0	8.331E+0
-1.346E-1	4.684E+0	8.314E+0
-1.378E-1	4.688E+0	8.292E+0
-1.395E-1	4.652E+0	8.272E+0
-1.378E-1	4.691E+0	8.181E+0
-1.346E-1	4.626E+0	8.207E+0
-1.378E-1	4.629E+0	8.285E+0
-1.395E-1	4.726E+0	8.249E+0
-1.378E-1	4.720E+0	8.408E+0
-1.346E-1	4.642E+0	8.279E+0
-1.346E-1	4.600E+0	8.369E+0
-1.378E-1	4.655E+0	8.230E+0
-1.362E-1	4.675E+0	8.269E+0
-1.362E-1	4.645E+0	8.217E+0
-1.362E-1	4.671E+0	8.217E+0
-1.378E-1	4.584E+0	8.408E+0
-1.395E-1	4.701E+0	8.269E+0
-1.362E-1	4.649E+0	8.318E+0
-1.362E-1	4.655E+0	8.165E+0
-1.362E-1	4.642E+0	8.266E+0
-1.395E-1	4.668E+0	8.217E+0
-1.362E-1	4.714E+0	8.292E+0
-1.330E-1	4.691E+0	8.236E+0
-1.362E-1	4.678E+0	8.353E+0
-1.362E-1	4.662E+0	8.269E+0
-1.362E-1	4.743E+0	8.172E+0
-1.346E-1	4.678E+0	8.269E+0
-1.346E-1	4.684E+0	8.282E+0
-1.395E-1	4.701E+0	8.295E+0
-1.362E-1	4.726E+0	8.275E+0
-1.378E-1	4.714E+0	8.207E+0
-1.378E-1	4.629E+0	8.272E+0
-1.362E-1	4.610E+0	8.272E+0
-1.378E-1	4.691E+0	8.308E+0
-1.362E-1	4.730E+0	8.305E+0
-1.378E-1	4.736E+0	8.256E+0
-1.395E-1	4.678E+0	8.334E+0
-1.346E-1	4.645E+0	8.314E+0
-1.313E-1	4.652E+0	8.181E+0
-1.346E-1	4.710E+0	8.285E+0
-1.378E-1	4.684E+0	8.314E+0
-1.362E-1	4.730E+0	8.279E+0
-1.330E-1	4.717E+0	8.331E+0
-1.378E-1	4.652E+0	8.356E+0
-1.378E-1	4.671E+0	8.337E+0
-1.362E-1	4.639E+0	8.318E+0
-1.395E-1	4.522E+0	8.305E+0
-1.378E-1	4.652E+0	8.376E+0
-1.362E-1	4.726E+0	8.334E+0
-1.330E-1	4.649E+0	8.269E+0
-1.346E-1	4.619E+0	8.240E+0
-1.346E-1	4.655E+0	8.223E+0
-1.362E-1	4.749E+0	8.168E+0
-1.378E-1	4.632E+0	8.340E+0
-1.362E-1	4.645E+0	8.298E+0
-1.362E-1	4.746E+0	8.240E+0
-1.378E-1	4.645E+0	8.253E+0
-1.346E-1	4.671E+0	8.353E+0
-1.346E-1	4.655E+0	8.292E+0
-1.378E-1	4.600E+0	8.360E+0
-1.378E-1	4.694E+0	8.327E+0
-1.378E-1	4.658E+0	8.376E+0
-1.378E-1	4.629E+0	8.259E+0
-1.362E-1	4.639E+0	8.249E+0
-1.378E-1	4.613E+0	8.204E+0
-1.362E-1	4.697E+0	8.253E+0
-1.362E-1	4.730E+0	8.292E+0
-1.378E-1	4.606E+0	8.379E+0
-1.378E-1	4.597E+0	8.334E+0
-1.346E-1	4.613E+0	8.399E+0
-1.378E-1	4.688E+0	8.298E+0
-1.378E-1	4.642E+0	8.185E+0
-1.378E-1	4.626E+0	8.356E+0
-1.362E-1	4.593E+0	8.318E+0
-1.330E-1	4.655E+0	8.272E+0
-1.378E-1	4.658E+0	8.327E+0
-1.362E-1	4.613E+0	8.246E+0
-1.378E-1	4.662E+0	8.376E+0
-1.362E-1	4.697E+0	8.259E+0
-1.378E-1	4.626E+0	8.259E+0
-1.378E-1	4.642E+0	8.246E+0
-1.362E-1	4.616E+0	8.327E+0
-1.346E-1	4.678E+0	8.207E+0
-1.362E-1	4.652E+0	8.266E+0
-1.362E-1	4.733E+0	8.285E+0
-1.395E-1	4.658E+0	8.285E+0
-1.346E-1	4.678E+0	8.259E+0
-1.362E-1	4.623E+0	8.295E+0
-1.362E-1	4.603E+0	8.373E+0
-1.346E-1	4.704E+0	8.175E+0
-1.362E-1	4.652E+0	8.165E+0
-1.378E-1	4.610E+0	8.311E+0
-1.378E-1	4.746E+0	8.246E+0
-1.362E-1	4.736E+0	8.386E+0
-1.362E-1	4.642E+0	8.210E+0
[truncated: 93,954 more rows]
