# Supplementary material for: Improved ANAP incorporation and VCF analysis reveal details of P2X7 current facilitation and a limited conformational interplay between ATP binding and the intracellular ballast domain
Source: eLife. 2023 Jan 4;12:e82479. doi: 10.7554/eLife.82479 (PMC9859053; doi:10.7554/eLife.82479)
Supplement: Figure 3—source data 1. [file elife-82479-fig3-data1.zip › Figure-3_source-data-1/K127_j22#10.csv]

-2.546E-1	5.343E+0	8.960E+0
-2.546E-1	5.372E+0	8.879E+0
-2.562E-1	5.284E+0	8.927E+0
-2.546E-1	5.093E+0	8.934E+0
-2.546E-1	5.252E+0	8.895E+0
-2.546E-1	5.249E+0	8.840E+0
-2.562E-1	5.242E+0	8.970E+0
-2.579E-1	5.249E+0	8.947E+0
-2.546E-1	5.382E+0	8.911E+0
-2.562E-1	5.382E+0	9.009E+0
-2.562E-1	5.148E+0	8.895E+0
-2.562E-1	5.249E+0	8.921E+0
-2.514E-1	5.317E+0	8.820E+0
-2.562E-1	5.323E+0	8.983E+0
-2.579E-1	5.314E+0	8.798E+0
-2.562E-1	5.249E+0	8.921E+0
-2.530E-1	5.271E+0	8.898E+0
-2.562E-1	5.252E+0	8.879E+0
-2.546E-1	5.323E+0	8.976E+0
-2.546E-1	5.281E+0	8.924E+0
-2.530E-1	5.278E+0	8.918E+0
-2.530E-1	5.291E+0	8.824E+0
-2.579E-1	5.307E+0	8.846E+0
-2.546E-1	5.265E+0	8.908E+0
-2.562E-1	5.252E+0	8.879E+0
-2.562E-1	5.184E+0	8.944E+0
-2.546E-1	5.340E+0	8.921E+0
-2.530E-1	5.366E+0	8.927E+0
-2.546E-1	5.271E+0	8.986E+0
-2.546E-1	5.330E+0	8.963E+0
-2.530E-1	5.333E+0	8.973E+0
-2.562E-1	5.330E+0	8.970E+0
-2.514E-1	5.333E+0	8.888E+0
-2.530E-1	5.255E+0	8.927E+0
-2.562E-1	5.301E+0	8.918E+0
-2.514E-1	5.288E+0	8.863E+0
-2.530E-1	5.382E+0	9.129E+0
-2.514E-1	5.226E+0	8.937E+0
-2.562E-1	5.320E+0	8.824E+0
-2.530E-1	5.239E+0	8.859E+0
-2.530E-1	5.307E+0	8.924E+0
-2.546E-1	5.259E+0	8.892E+0
-2.530E-1	5.284E+0	8.996E+0
-2.546E-1	5.213E+0	8.833E+0
-2.546E-1	5.203E+0	8.979E+0
-2.530E-1	5.307E+0	8.762E+0
-2.595E-1	5.327E+0	8.850E+0
-2.530E-1	5.294E+0	8.781E+0
-2.562E-1	5.304E+0	8.979E+0
-2.530E-1	5.194E+0	8.901E+0
-2.562E-1	5.233E+0	8.918E+0
-2.562E-1	5.271E+0	8.947E+0
-2.562E-1	5.356E+0	8.947E+0
-2.530E-1	5.278E+0	8.940E+0
-2.579E-1	5.278E+0	8.856E+0
-2.546E-1	5.233E+0	8.947E+0
-2.562E-1	5.265E+0	8.846E+0
-2.514E-1	5.229E+0	8.850E+0
-2.546E-1	5.369E+0	9.067E+0
-2.546E-1	5.320E+0	9.028E+0
-2.530E-1	5.255E+0	8.817E+0
-2.546E-1	5.262E+0	8.882E+0
-2.562E-1	5.255E+0	8.866E+0
-2.530E-1	5.246E+0	8.869E+0
-2.546E-1	5.382E+0	8.905E+0
-2.562E-1	5.226E+0	8.846E+0
-2.579E-1	5.268E+0	8.976E+0
-2.530E-1	5.340E+0	9.038E+0
-2.546E-1	5.310E+0	8.924E+0
-2.546E-1	5.255E+0	8.895E+0
-2.546E-1	5.278E+0	8.934E+0
-2.579E-1	5.327E+0	8.914E+0
-2.546E-1	5.291E+0	8.788E+0
-2.530E-1	5.314E+0	8.892E+0
-2.579E-1	5.268E+0	8.811E+0
-2.546E-1	5.353E+0	8.885E+0
-2.546E-1	5.242E+0	8.908E+0
-2.546E-1	5.255E+0	8.960E+0
-2.562E-1	5.246E+0	8.856E+0
-2.530E-1	5.268E+0	8.850E+0
-2.530E-1	5.320E+0	8.918E+0
-2.546E-1	5.246E+0	8.885E+0
-2.546E-1	5.294E+0	9.005E+0
-2.546E-1	5.294E+0	8.901E+0
-2.546E-1	5.275E+0	8.924E+0
-2.530E-1	5.346E+0	8.934E+0
-2.562E-1	5.284E+0	8.892E+0
-2.530E-1	5.291E+0	8.934E+0
-2.546E-1	5.349E+0	8.785E+0
-2.546E-1	5.340E+0	8.843E+0
-2.530E-1	5.310E+0	8.960E+0
-2.546E-1	5.236E+0	8.892E+0
-2.562E-1	5.304E+0	8.850E+0
-2.530E-1	5.236E+0	8.892E+0
-2.562E-1	5.255E+0	8.888E+0
-2.546E-1	5.246E+0	8.863E+0
-2.562E-1	5.288E+0	8.837E+0
-2.546E-1	5.301E+0	8.905E+0
-2.562E-1	5.304E+0	8.996E+0
-2.546E-1	5.200E+0	8.837E+0
-2.546E-1	5.259E+0	8.953E+0
-2.562E-1	5.233E+0	9.009E+0
-2.562E-1	5.229E+0	8.837E+0
-2.546E-1	5.252E+0	8.921E+0
-2.514E-1	5.366E+0	8.999E+0
-2.530E-1	5.268E+0	8.918E+0
-2.530E-1	5.301E+0	8.953E+0
-2.546E-1	5.353E+0	8.970E+0
-2.546E-1	5.268E+0	8.859E+0
-2.530E-1	5.284E+0	8.901E+0
-2.562E-1	5.236E+0	8.843E+0
-2.530E-1	5.194E+0	8.901E+0
-2.530E-1	5.346E+0	8.908E+0
-2.546E-1	5.213E+0	8.924E+0
-2.562E-1	5.323E+0	8.882E+0
-2.514E-1	5.275E+0	8.794E+0
-2.546E-1	5.353E+0	8.850E+0
-2.514E-1	5.246E+0	8.833E+0
-2.562E-1	5.242E+0	8.895E+0
-2.562E-1	5.239E+0	9.012E+0
-2.530E-1	5.223E+0	8.973E+0
-2.530E-1	5.366E+0	8.944E+0
-2.546E-1	5.304E+0	8.888E+0
-2.546E-1	5.262E+0	8.895E+0
-2.514E-1	5.314E+0	8.817E+0
-2.514E-1	5.216E+0	9.009E+0
-2.546E-1	5.359E+0	8.905E+0
-2.530E-1	5.291E+0	8.830E+0
-2.562E-1	5.301E+0	8.840E+0
-2.530E-1	5.284E+0	8.837E+0
-2.562E-1	5.275E+0	8.824E+0
-2.562E-1	5.164E+0	8.843E+0
-2.514E-1	5.223E+0	8.807E+0
-2.546E-1	5.259E+0	8.911E+0
-2.562E-1	5.255E+0	8.963E+0
-2.546E-1	5.301E+0	8.918E+0
-2.546E-1	5.255E+0	8.801E+0
-2.546E-1	5.281E+0	8.970E+0
-2.546E-1	5.327E+0	8.833E+0
-2.546E-1	5.291E+0	9.015E+0
-2.530E-1	5.317E+0	8.976E+0
-2.546E-1	5.262E+0	8.960E+0
-2.579E-1	5.307E+0	8.888E+0
-2.562E-1	5.203E+0	8.811E+0
-2.514E-1	5.255E+0	8.966E+0
-2.562E-1	5.252E+0	8.850E+0
-2.546E-1	5.229E+0	8.983E+0
-2.530E-1	5.229E+0	8.850E+0
-2.514E-1	5.294E+0	8.807E+0
-2.562E-1	5.268E+0	8.970E+0
-2.546E-1	5.252E+0	8.901E+0
-2.530E-1	5.194E+0	8.957E+0
-2.530E-1	5.314E+0	8.911E+0
-2.546E-1	5.268E+0	8.947E+0
-2.530E-1	5.317E+0	8.840E+0
-2.514E-1	5.194E+0	8.772E+0
-2.514E-1	5.271E+0	8.927E+0
-2.530E-1	5.382E+0	8.749E+0
-2.546E-1	5.307E+0	8.879E+0
-2.514E-1	5.249E+0	8.888E+0
-2.546E-1	5.255E+0	8.931E+0
-2.530E-1	5.262E+0	8.908E+0
-2.546E-1	5.233E+0	8.846E+0
-2.514E-1	5.291E+0	8.927E+0
-2.530E-1	5.181E+0	8.853E+0
-2.514E-1	5.278E+0	8.892E+0
-2.579E-1	5.249E+0	8.827E+0
-2.514E-1	5.291E+0	8.953E+0
-2.530E-1	5.242E+0	8.957E+0
-2.530E-1	5.223E+0	8.892E+0
-2.562E-1	5.327E+0	8.924E+0
-2.514E-1	5.310E+0	8.859E+0
-2.546E-1	5.265E+0	8.859E+0
-2.546E-1	5.239E+0	8.827E+0
-2.562E-1	5.197E+0	8.911E+0
-2.514E-1	5.275E+0	8.905E+0
-2.546E-1	5.265E+0	8.914E+0
-2.530E-1	5.301E+0	8.970E+0
-2.514E-1	5.288E+0	8.869E+0
-2.546E-1	5.362E+0	8.888E+0
-2.530E-1	5.288E+0	8.820E+0
-2.546E-1	5.362E+0	8.820E+0
-2.562E-1	5.281E+0	8.901E+0
-2.530E-1	5.310E+0	8.824E+0
-2.546E-1	5.320E+0	8.898E+0
-2.546E-1	5.236E+0	8.817E+0
-2.562E-1	5.255E+0	8.843E+0
-2.546E-1	5.336E+0	8.947E+0
-2.530E-1	5.246E+0	8.976E+0
-2.530E-1	5.349E+0	8.820E+0
-2.562E-1	5.301E+0	9.005E+0
-2.562E-1	5.255E+0	8.927E+0
-2.546E-1	5.265E+0	8.905E+0
-2.562E-1	5.262E+0	8.898E+0
-2.546E-1	5.288E+0	8.895E+0
-2.562E-1	5.301E+0	8.895E+0
-2.514E-1	5.349E+0	8.879E+0
-2.530E-1	5.281E+0	8.820E+0
-2.546E-1	5.301E+0	8.833E+0
-2.497E-1	5.388E+0	8.833E+0
-2.497E-1	5.356E+0	8.859E+0
-2.530E-1	5.216E+0	8.853E+0
-2.546E-1	5.317E+0	8.921E+0
-2.530E-1	5.233E+0	8.918E+0
-2.546E-1	5.275E+0	8.794E+0
-2.530E-1	5.284E+0	8.934E+0
-2.546E-1	5.268E+0	8.866E+0
-2.546E-1	5.268E+0	8.914E+0
-2.514E-1	5.259E+0	8.781E+0
-2.562E-1	5.281E+0	8.888E+0
-2.546E-1	5.242E+0	8.837E+0
-2.562E-1	5.317E+0	8.927E+0
-2.530E-1	5.294E+0	8.882E+0
-2.530E-1	5.301E+0	8.859E+0
-2.546E-1	5.323E+0	8.882E+0
-2.530E-1	5.259E+0	8.875E+0
-2.579E-1	5.304E+0	8.859E+0
-2.562E-1	5.255E+0	8.940E+0
-2.514E-1	5.249E+0	8.918E+0
-2.546E-1	5.252E+0	8.827E+0
-2.530E-1	5.233E+0	8.853E+0
-2.530E-1	5.233E+0	8.859E+0
-2.546E-1	5.268E+0	8.837E+0
-2.546E-1	5.343E+0	8.846E+0
-2.530E-1	5.265E+0	8.859E+0
-2.546E-1	5.203E+0	8.794E+0
-2.546E-1	5.233E+0	8.866E+0
-2.562E-1	5.278E+0	8.921E+0
-2.562E-1	5.255E+0	8.850E+0
-2.530E-1	5.242E+0	8.814E+0
-2.530E-1	5.259E+0	8.798E+0
-2.530E-1	5.291E+0	8.879E+0
-2.530E-1	5.278E+0	8.875E+0
-2.562E-1	5.242E+0	8.927E+0
-2.562E-1	5.262E+0	8.850E+0
-2.546E-1	5.265E+0	8.759E+0
-2.481E-1	5.197E+0	8.885E+0
-2.497E-1	5.291E+0	8.843E+0
-2.546E-1	5.320E+0	8.859E+0
-2.579E-1	5.259E+0	8.898E+0
-2.497E-1	5.297E+0	8.850E+0
-2.530E-1	5.249E+0	8.934E+0
-2.546E-1	5.327E+0	8.888E+0
-2.546E-1	5.278E+0	8.927E+0
-2.530E-1	5.330E+0	8.830E+0
-2.530E-1	5.239E+0	8.875E+0
-2.530E-1	5.301E+0	8.755E+0
-2.530E-1	5.284E+0	8.924E+0
-2.514E-1	5.207E+0	8.859E+0
-2.530E-1	5.336E+0	8.804E+0
-2.562E-1	5.158E+0	8.963E+0
-2.530E-1	5.252E+0	8.837E+0
-2.546E-1	5.301E+0	8.944E+0
-2.514E-1	5.158E+0	8.914E+0
-2.530E-1	5.356E+0	8.840E+0
-2.530E-1	5.271E+0	8.863E+0
-2.530E-1	5.210E+0	8.824E+0
-2.579E-1	5.210E+0	8.791E+0
-2.546E-1	5.314E+0	8.820E+0
-2.530E-1	5.327E+0	8.895E+0
-2.546E-1	5.327E+0	8.859E+0
-2.562E-1	5.207E+0	8.837E+0
-2.546E-1	5.310E+0	8.863E+0
-2.546E-1	5.262E+0	8.885E+0
-2.530E-1	5.333E+0	8.824E+0
-2.562E-1	5.268E+0	8.944E+0
-2.562E-1	5.252E+0	8.892E+0
-2.530E-1	5.291E+0	8.921E+0
-2.546E-1	5.284E+0	8.830E+0
-2.530E-1	5.252E+0	8.801E+0
-2.546E-1	5.278E+0	8.872E+0
-2.530E-1	5.190E+0	8.875E+0
-2.530E-1	5.255E+0	8.781E+0
-2.546E-1	5.174E+0	8.846E+0
-2.546E-1	5.379E+0	9.093E+0
-2.530E-1	5.307E+0	8.827E+0
-2.530E-1	5.310E+0	8.794E+0
-2.497E-1	5.229E+0	8.875E+0
-2.546E-1	5.242E+0	8.931E+0
-2.546E-1	5.246E+0	8.840E+0
-2.530E-1	5.239E+0	8.843E+0
-2.546E-1	5.168E+0	8.924E+0
-2.530E-1	5.259E+0	8.901E+0
-2.530E-1	5.203E+0	8.801E+0
-2.530E-1	5.216E+0	8.901E+0
-2.514E-1	5.207E+0	8.918E+0
-2.579E-1	5.194E+0	8.811E+0
-2.530E-1	5.177E+0	8.872E+0
-2.530E-1	5.229E+0	8.869E+0
-2.562E-1	5.284E+0	8.811E+0
-2.530E-1	5.333E+0	8.814E+0
-2.546E-1	5.297E+0	8.947E+0
-2.546E-1	5.268E+0	8.875E+0
-2.514E-1	5.242E+0	8.885E+0
-2.530E-1	5.271E+0	8.908E+0
-2.546E-1	5.119E+0	8.869E+0
-2.546E-1	5.229E+0	8.755E+0
-2.530E-1	5.353E+0	8.798E+0
-2.530E-1	5.346E+0	8.840E+0
-2.497E-1	5.294E+0	8.898E+0
-2.514E-1	5.200E+0	8.746E+0
-2.514E-1	5.262E+0	8.814E+0
-2.530E-1	5.210E+0	8.755E+0
-2.546E-1	5.291E+0	8.918E+0
-2.530E-1	5.330E+0	8.778E+0
-2.514E-1	5.333E+0	8.846E+0
-2.579E-1	5.281E+0	8.853E+0
-2.546E-1	5.268E+0	8.811E+0
-2.530E-1	5.343E+0	8.879E+0
-2.530E-1	5.327E+0	8.966E+0
-2.579E-1	5.200E+0	8.713E+0
-2.530E-1	5.210E+0	8.768E+0
-2.514E-1	5.242E+0	8.957E+0
-2.530E-1	5.333E+0	8.752E+0
-2.546E-1	5.307E+0	8.859E+0
-2.514E-1	5.148E+0	8.908E+0
-2.514E-1	5.265E+0	8.733E+0
-2.546E-1	5.268E+0	8.781E+0
-2.562E-1	5.297E+0	8.814E+0
-2.530E-1	5.190E+0	8.872E+0
-2.514E-1	5.213E+0	8.905E+0
-2.530E-1	5.301E+0	8.807E+0
-2.530E-1	5.252E+0	8.804E+0
-2.546E-1	5.210E+0	8.768E+0
-2.530E-1	5.255E+0	8.814E+0
-2.530E-1	5.252E+0	8.869E+0
-2.579E-1	5.252E+0	8.833E+0
-2.546E-1	5.194E+0	8.924E+0
-2.530E-1	5.265E+0	8.785E+0
-2.546E-1	5.177E+0	8.830E+0
-2.562E-1	5.284E+0	8.600E+0
-2.546E-1	5.284E+0	8.781E+0
-2.562E-1	5.379E+0	8.879E+0
-2.530E-1	5.259E+0	8.710E+0
-2.546E-1	5.249E+0	8.863E+0
-2.530E-1	5.197E+0	8.817E+0
-2.546E-1	5.226E+0	8.885E+0
-2.562E-1	5.294E+0	8.755E+0
-2.562E-1	5.229E+0	8.863E+0
-2.546E-1	5.177E+0	8.937E+0
-2.530E-1	5.259E+0	8.963E+0
-2.530E-1	5.349E+0	8.924E+0
-2.546E-1	5.210E+0	8.827E+0
-2.530E-1	5.207E+0	8.850E+0
-2.530E-1	5.268E+0	8.850E+0
-2.530E-1	5.304E+0	8.749E+0
-2.546E-1	5.379E+0	8.814E+0
-2.530E-1	5.236E+0	8.869E+0
-2.546E-1	5.330E+0	8.759E+0
-2.546E-1	5.229E+0	8.927E+0
-2.546E-1	5.281E+0	8.824E+0
-2.530E-1	5.145E+0	8.788E+0
-2.530E-1	5.265E+0	8.717E+0
-2.530E-1	5.330E+0	8.772E+0
-2.546E-1	5.297E+0	8.908E+0
-2.514E-1	5.307E+0	8.811E+0
-2.530E-1	5.233E+0	8.772E+0
-2.514E-1	5.236E+0	8.927E+0
-2.562E-1	5.301E+0	8.824E+0
-2.546E-1	5.320E+0	8.830E+0
-2.497E-1	5.265E+0	8.807E+0
-2.546E-1	5.229E+0	8.736E+0
-2.514E-1	5.265E+0	8.895E+0
-2.546E-1	5.330E+0	8.830E+0
-2.546E-1	5.177E+0	8.947E+0
-2.514E-1	5.223E+0	8.775E+0
-2.530E-1	5.271E+0	8.791E+0
-2.530E-1	5.369E+0	8.966E+0
-2.530E-1	5.246E+0	8.843E+0
-2.514E-1	5.236E+0	8.869E+0
-2.546E-1	5.210E+0	8.772E+0
-2.546E-1	5.239E+0	8.850E+0
-2.530E-1	5.359E+0	8.752E+0
-2.497E-1	5.259E+0	8.837E+0
-2.562E-1	5.281E+0	8.752E+0
-2.562E-1	5.213E+0	8.856E+0
-2.530E-1	5.223E+0	8.863E+0
-2.562E-1	5.229E+0	8.859E+0
-2.579E-1	5.259E+0	8.807E+0
-2.546E-1	5.278E+0	8.840E+0
-2.546E-1	5.249E+0	8.875E+0
-2.546E-1	5.297E+0	8.820E+0
-2.514E-1	5.268E+0	8.895E+0
-2.579E-1	5.233E+0	8.863E+0
-2.530E-1	5.259E+0	8.960E+0
-2.530E-1	5.310E+0	8.833E+0
-2.546E-1	5.255E+0	8.824E+0
-2.546E-1	5.255E+0	8.730E+0
-2.546E-1	5.265E+0	8.765E+0
-2.530E-1	5.259E+0	8.811E+0
-2.546E-1	5.252E+0	8.749E+0
-2.562E-1	5.288E+0	8.866E+0
-2.530E-1	5.200E+0	8.811E+0
-2.530E-1	5.291E+0	8.898E+0
-2.546E-1	5.233E+0	8.837E+0
-2.546E-1	5.323E+0	8.798E+0
-2.514E-1	5.255E+0	8.785E+0
-2.562E-1	5.265E+0	8.752E+0
-2.546E-1	5.151E+0	8.752E+0
-2.530E-1	5.207E+0	9.018E+0
-2.530E-1	5.268E+0	8.804E+0
-2.530E-1	5.213E+0	8.837E+0
-2.530E-1	5.310E+0	8.863E+0
-2.514E-1	5.226E+0	8.820E+0
-2.530E-1	5.281E+0	8.853E+0
-2.546E-1	5.268E+0	8.830E+0
-2.530E-1	5.320E+0	8.837E+0
-2.546E-1	5.194E+0	8.872E+0
-2.530E-1	5.366E+0	8.807E+0
-2.546E-1	5.252E+0	8.827E+0
-2.530E-1	5.301E+0	8.820E+0
-2.514E-1	5.226E+0	8.963E+0
-2.530E-1	5.320E+0	8.791E+0
-2.530E-1	5.317E+0	8.885E+0
-2.530E-1	5.223E+0	8.726E+0
-2.530E-1	5.356E+0	8.801E+0
-2.530E-1	5.229E+0	8.895E+0
-2.514E-1	5.262E+0	8.885E+0
-2.546E-1	5.297E+0	8.869E+0
-2.546E-1	5.203E+0	8.859E+0
-2.530E-1	5.200E+0	8.901E+0
-2.530E-1	5.161E+0	8.772E+0
-2.530E-1	5.288E+0	8.807E+0
-2.562E-1	5.268E+0	8.820E+0
-2.530E-1	5.242E+0	8.833E+0
-2.546E-1	5.171E+0	8.872E+0
-2.546E-1	5.213E+0	8.739E+0
-2.546E-1	5.138E+0	8.856E+0
-2.562E-1	5.268E+0	8.781E+0
-2.546E-1	5.187E+0	8.759E+0
-2.546E-1	5.284E+0	8.778E+0
-2.514E-1	5.294E+0	8.973E+0
-2.530E-1	5.181E+0	8.778E+0
-2.514E-1	5.239E+0	8.827E+0
-2.546E-1	5.297E+0	8.908E+0
-2.546E-1	5.122E+0	8.804E+0
-2.514E-1	5.220E+0	8.846E+0
-2.530E-1	5.340E+0	8.807E+0
-2.546E-1	5.226E+0	8.953E+0
-2.546E-1	5.181E+0	8.772E+0
-2.562E-1	5.301E+0	8.843E+0
-2.530E-1	5.229E+0	8.859E+0
-2.530E-1	5.323E+0	8.775E+0
-2.514E-1	5.236E+0	8.840E+0
-2.546E-1	5.362E+0	8.788E+0
-2.530E-1	5.259E+0	8.704E+0
-2.546E-1	5.340E+0	8.830E+0
-2.562E-1	5.249E+0	8.720E+0
-2.579E-1	5.297E+0	8.850E+0
-2.530E-1	5.249E+0	8.879E+0
-2.562E-1	5.297E+0	8.785E+0
-2.497E-1	5.255E+0	8.859E+0
-2.530E-1	5.233E+0	8.694E+0
-2.546E-1	5.161E+0	8.879E+0
-2.546E-1	5.229E+0	8.713E+0
-2.514E-1	5.213E+0	8.775E+0
-2.546E-1	5.288E+0	8.798E+0
-2.546E-1	5.288E+0	8.914E+0
-2.546E-1	5.291E+0	8.863E+0
-2.530E-1	5.307E+0	8.885E+0
-2.546E-1	5.317E+0	8.742E+0
-2.546E-1	5.349E+0	8.947E+0
-2.546E-1	5.340E+0	8.788E+0
-2.546E-1	5.349E+0	8.807E+0
-2.546E-1	5.294E+0	8.697E+0
-2.514E-1	5.268E+0	8.733E+0
-2.562E-1	5.200E+0	8.749E+0
-2.530E-1	5.323E+0	8.843E+0
-2.530E-1	5.229E+0	8.710E+0
-2.530E-1	5.317E+0	8.807E+0
-2.562E-1	5.278E+0	8.801E+0
-2.546E-1	5.333E+0	8.772E+0
-2.530E-1	5.207E+0	8.885E+0
-2.546E-1	5.278E+0	8.811E+0
-2.546E-1	5.226E+0	8.814E+0
-2.530E-1	5.184E+0	8.794E+0
-2.530E-1	5.340E+0	8.794E+0
-2.514E-1	5.353E+0	8.846E+0
-2.530E-1	5.271E+0	8.888E+0
-2.546E-1	5.320E+0	8.772E+0
-2.530E-1	5.249E+0	8.807E+0
-2.546E-1	5.210E+0	8.775E+0
-2.562E-1	5.255E+0	8.892E+0
-2.530E-1	5.249E+0	8.811E+0
-2.530E-1	5.116E+0	8.840E+0
-2.530E-1	5.307E+0	8.888E+0
-2.530E-1	5.343E+0	8.798E+0
-2.530E-1	5.262E+0	8.824E+0
-2.530E-1	5.284E+0	8.746E+0
-2.530E-1	5.291E+0	8.837E+0
-2.530E-1	5.281E+0	8.824E+0
-2.530E-1	5.229E+0	8.785E+0
-2.514E-1	5.252E+0	8.840E+0
-2.546E-1	5.262E+0	8.875E+0
-2.546E-1	5.340E+0	8.869E+0
-2.530E-1	5.252E+0	8.798E+0
-2.514E-1	5.213E+0	8.882E+0
-2.562E-1	5.236E+0	8.885E+0
-2.562E-1	5.229E+0	8.723E+0
-2.546E-1	5.281E+0	8.866E+0
-2.546E-1	5.268E+0	8.788E+0
-2.530E-1	5.307E+0	8.817E+0
-2.562E-1	5.168E+0	8.824E+0
-2.546E-1	5.284E+0	8.892E+0
-2.514E-1	5.229E+0	8.905E+0
-2.546E-1	5.291E+0	8.853E+0
-2.562E-1	5.268E+0	8.807E+0
-2.546E-1	5.213E+0	8.820E+0
-2.514E-1	5.330E+0	8.833E+0
-2.530E-1	5.275E+0	8.970E+0
-2.562E-1	5.226E+0	8.837E+0
-2.546E-1	5.304E+0	8.830E+0
-2.546E-1	5.278E+0	8.755E+0
-2.579E-1	5.294E+0	8.762E+0
-2.562E-1	5.288E+0	8.759E+0
-2.562E-1	5.275E+0	8.911E+0
-2.530E-1	5.210E+0	8.778E+0
-2.546E-1	5.223E+0	8.742E+0
-2.546E-1	5.161E+0	8.817E+0
-2.530E-1	5.356E+0	8.781E+0
-2.514E-1	5.317E+0	8.684E+0
-2.530E-1	5.210E+0	8.768E+0
-2.546E-1	5.213E+0	8.645E+0
-2.579E-1	5.278E+0	8.759E+0
-2.530E-1	5.336E+0	8.804E+0
-2.530E-1	5.294E+0	8.882E+0
-2.530E-1	5.151E+0	8.846E+0
-2.562E-1	5.382E+0	8.707E+0
-2.530E-1	5.255E+0	8.785E+0
-2.562E-1	5.310E+0	8.788E+0
-2.530E-1	5.207E+0	9.002E+0
-2.546E-1	5.249E+0	8.820E+0
-2.530E-1	5.242E+0	8.976E+0
-2.530E-1	5.275E+0	8.755E+0
-2.562E-1	5.197E+0	8.843E+0
-2.562E-1	5.291E+0	8.798E+0
-2.530E-1	5.223E+0	8.931E+0
-2.562E-1	5.242E+0	8.811E+0
-2.546E-1	5.268E+0	8.752E+0
-2.530E-1	5.223E+0	8.820E+0
-2.514E-1	5.346E+0	8.645E+0
-2.530E-1	5.278E+0	8.856E+0
-2.546E-1	5.197E+0	8.752E+0
-2.530E-1	5.271E+0	8.730E+0
-2.579E-1	5.301E+0	8.817E+0
-2.546E-1	5.226E+0	8.807E+0
-2.514E-1	5.255E+0	8.807E+0
-2.562E-1	5.343E+0	8.765E+0
-2.514E-1	5.252E+0	8.775E+0
-2.546E-1	5.255E+0	8.807E+0
-2.546E-1	5.327E+0	8.733E+0
-2.530E-1	5.233E+0	8.788E+0
-2.530E-1	5.349E+0	8.918E+0
-2.530E-1	5.281E+0	8.937E+0
-2.546E-1	5.278E+0	8.772E+0
-2.562E-1	5.181E+0	8.901E+0
-2.530E-1	5.281E+0	8.759E+0
-2.562E-1	5.239E+0	8.885E+0
-2.562E-1	5.291E+0	8.850E+0
-2.546E-1	5.210E+0	8.875E+0
-2.562E-1	5.310E+0	8.798E+0
-2.546E-1	5.271E+0	8.947E+0
-2.546E-1	5.340E+0	8.762E+0
-2.562E-1	5.291E+0	8.869E+0
-2.546E-1	5.255E+0	8.804E+0
-2.546E-1	5.323E+0	8.759E+0
-2.562E-1	5.323E+0	8.840E+0
-2.546E-1	5.268E+0	8.882E+0
-2.546E-1	5.349E+0	8.707E+0
-2.546E-1	5.236E+0	8.859E+0
-2.546E-1	5.336E+0	8.759E+0
-2.562E-1	5.220E+0	8.791E+0
-2.530E-1	5.239E+0	8.742E+0
-2.562E-1	5.255E+0	8.772E+0
-2.546E-1	5.216E+0	8.827E+0
-2.530E-1	5.297E+0	8.762E+0
-2.530E-1	5.271E+0	8.674E+0
-2.514E-1	5.278E+0	8.700E+0
-2.530E-1	5.184E+0	8.785E+0
-2.562E-1	5.310E+0	8.807E+0
-2.546E-1	5.226E+0	8.872E+0
-2.530E-1	5.220E+0	8.827E+0
-2.579E-1	5.284E+0	8.717E+0
-2.546E-1	5.330E+0	8.791E+0
-2.530E-1	5.213E+0	8.755E+0
-2.562E-1	5.271E+0	8.749E+0
-2.530E-1	5.284E+0	8.856E+0
-2.562E-1	5.291E+0	8.875E+0
-2.546E-1	5.340E+0	8.804E+0
-2.530E-1	5.301E+0	8.791E+0
-2.514E-1	5.252E+0	8.781E+0
-2.530E-1	5.216E+0	8.843E+0
-2.514E-1	5.284E+0	8.726E+0
-2.530E-1	5.239E+0	8.859E+0
-2.562E-1	5.265E+0	8.717E+0
-2.530E-1	5.281E+0	8.898E+0
-2.530E-1	5.262E+0	8.879E+0
-2.562E-1	5.252E+0	8.833E+0
-2.514E-1	5.271E+0	8.908E+0
-2.546E-1	5.288E+0	8.856E+0
-2.546E-1	5.291E+0	8.843E+0
-2.546E-1	5.249E+0	8.804E+0
-2.546E-1	5.349E+0	8.814E+0
-2.546E-1	5.310E+0	8.924E+0
-2.546E-1	5.174E+0	8.840E+0
-2.514E-1	5.210E+0	8.726E+0
-2.562E-1	5.314E+0	8.830E+0
-2.530E-1	5.213E+0	8.746E+0
-2.562E-1	5.216E+0	8.963E+0
-2.530E-1	5.314E+0	8.804E+0
-2.546E-1	5.340E+0	8.772E+0
-2.546E-1	5.226E+0	8.788E+0
-2.530E-1	5.262E+0	8.811E+0
-2.514E-1	5.223E+0	8.778E+0
-2.530E-1	5.259E+0	8.817E+0
-2.530E-1	5.262E+0	8.710E+0
-2.530E-1	5.246E+0	8.778E+0
-2.514E-1	5.372E+0	8.824E+0
-2.562E-1	5.177E+0	8.762E+0
-2.546E-1	5.284E+0	8.726E+0
-2.530E-1	5.246E+0	8.798E+0
-2.562E-1	5.259E+0	8.755E+0
-2.562E-1	5.284E+0	8.811E+0
-2.514E-1	5.213E+0	8.905E+0
-2.562E-1	5.265E+0	8.856E+0
-2.514E-1	5.281E+0	8.704E+0
-2.530E-1	5.314E+0	8.739E+0
-2.530E-1	5.177E+0	8.746E+0
-2.530E-1	5.171E+0	8.768E+0
-2.514E-1	5.314E+0	8.749E+0
-2.530E-1	5.246E+0	8.772E+0
-2.514E-1	5.268E+0	8.850E+0
-2.546E-1	5.353E+0	8.704E+0
-2.514E-1	5.184E+0	8.846E+0
-2.562E-1	5.307E+0	8.837E+0
-2.530E-1	5.284E+0	8.843E+0
-2.514E-1	5.262E+0	8.749E+0
-2.514E-1	5.314E+0	8.814E+0
-2.546E-1	5.239E+0	8.869E+0
-2.514E-1	5.275E+0	8.739E+0
-2.514E-1	5.275E+0	8.765E+0
-2.530E-1	5.271E+0	8.817E+0
-2.530E-1	5.317E+0	8.814E+0
-2.530E-1	5.249E+0	8.856E+0
-2.546E-1	5.229E+0	8.811E+0
-2.530E-1	5.284E+0	8.811E+0
-2.579E-1	5.216E+0	8.794E+0
-2.530E-1	5.187E+0	8.869E+0
-2.530E-1	5.275E+0	8.869E+0
-2.562E-1	5.197E+0	8.837E+0
-2.562E-1	5.294E+0	8.717E+0
-2.562E-1	5.187E+0	8.639E+0
-2.562E-1	5.259E+0	8.885E+0
-2.530E-1	5.194E+0	8.875E+0
-2.562E-1	5.164E+0	8.882E+0
-2.530E-1	5.268E+0	8.807E+0
-2.546E-1	5.278E+0	8.652E+0
-2.546E-1	5.310E+0	8.775E+0
-2.546E-1	5.190E+0	8.833E+0
-2.546E-1	5.239E+0	8.772E+0
-2.514E-1	5.259E+0	8.798E+0
-2.546E-1	5.239E+0	8.801E+0
-2.546E-1	5.294E+0	8.853E+0
-2.546E-1	5.304E+0	8.768E+0
-2.546E-1	5.239E+0	8.668E+0
-2.530E-1	5.317E+0	8.811E+0
-2.562E-1	5.297E+0	8.817E+0
-2.497E-1	5.213E+0	8.837E+0
-2.530E-1	5.265E+0	8.850E+0
-2.546E-1	5.317E+0	8.811E+0
-2.546E-1	5.116E+0	8.872E+0
-2.514E-1	5.310E+0	8.772E+0
-2.514E-1	5.203E+0	8.885E+0
-2.530E-1	5.356E+0	8.781E+0
-2.546E-1	5.200E+0	8.908E+0
-2.562E-1	5.330E+0	8.785E+0
-2.530E-1	5.236E+0	8.697E+0
-2.497E-1	5.294E+0	8.707E+0
-2.530E-1	5.314E+0	8.830E+0
-2.546E-1	5.194E+0	8.824E+0
-2.546E-1	5.242E+0	8.801E+0
-2.530E-1	5.271E+0	8.905E+0
-2.530E-1	5.197E+0	8.788E+0
-2.530E-1	5.220E+0	8.804E+0
-2.514E-1	5.158E+0	8.778E+0
-2.514E-1	5.252E+0	8.720E+0
-2.546E-1	5.288E+0	8.730E+0
-2.514E-1	5.220E+0	8.869E+0
-2.530E-1	5.259E+0	8.739E+0
-2.546E-1	5.268E+0	8.820E+0
-2.530E-1	5.200E+0	8.879E+0
-2.546E-1	5.301E+0	8.746E+0
-2.530E-1	5.187E+0	8.895E+0
-2.530E-1	5.236E+0	8.730E+0
-2.530E-1	5.220E+0	8.755E+0
-2.530E-1	5.255E+0	8.811E+0
-2.546E-1	5.278E+0	8.788E+0
-2.546E-1	5.126E+0	8.837E+0
-2.546E-1	5.307E+0	8.749E+0
-2.562E-1	5.291E+0	8.759E+0
-2.514E-1	5.262E+0	8.691E+0
-2.497E-1	5.307E+0	8.739E+0
-2.546E-1	5.158E+0	8.671E+0
-2.546E-1	5.291E+0	8.755E+0
-2.530E-1	5.297E+0	8.794E+0
-2.514E-1	5.291E+0	8.762E+0
-2.546E-1	5.174E+0	8.717E+0
-2.546E-1	5.271E+0	8.704E+0
-2.546E-1	5.236E+0	8.801E+0
-2.530E-1	5.278E+0	8.833E+0
-2.530E-1	5.259E+0	8.807E+0
-2.530E-1	5.187E+0	8.866E+0
-2.530E-1	5.310E+0	8.781E+0
-2.546E-1	5.259E+0	8.811E+0
-2.546E-1	5.190E+0	8.772E+0
-2.514E-1	5.207E+0	8.850E+0
-2.546E-1	5.203E+0	8.859E+0
-2.546E-1	5.356E+0	8.749E+0
-2.530E-1	5.411E+0	8.801E+0
-2.530E-1	5.226E+0	8.817E+0
-2.530E-1	5.304E+0	8.824E+0
-2.530E-1	5.252E+0	8.755E+0
-2.546E-1	5.304E+0	8.652E+0
-2.546E-1	5.220E+0	8.755E+0
-2.530E-1	5.216E+0	8.700E+0
-2.530E-1	5.288E+0	8.772E+0
-2.530E-1	5.239E+0	8.768E+0
-2.546E-1	5.297E+0	8.768E+0
-2.514E-1	5.207E+0	8.739E+0
-2.514E-1	5.275E+0	8.898E+0
-2.530E-1	5.184E+0	8.798E+0
-2.514E-1	5.236E+0	8.687E+0
-2.514E-1	5.265E+0	8.739E+0
-2.546E-1	5.265E+0	8.837E+0
-2.546E-1	5.203E+0	8.843E+0
-2.514E-1	5.297E+0	8.772E+0
-2.546E-1	5.190E+0	8.794E+0
-2.514E-1	5.278E+0	8.833E+0
-2.546E-1	5.171E+0	8.759E+0
-2.530E-1	5.304E+0	8.859E+0
-2.530E-1	5.249E+0	8.804E+0
-2.530E-1	5.265E+0	8.768E+0
-2.546E-1	5.340E+0	8.736E+0
-2.514E-1	5.255E+0	8.668E+0
-2.530E-1	5.265E+0	8.801E+0
-2.530E-1	5.291E+0	8.713E+0
-2.546E-1	5.275E+0	8.888E+0
-2.530E-1	5.314E+0	8.765E+0
-2.497E-1	5.275E+0	8.726E+0
-2.530E-1	5.314E+0	8.713E+0
-2.514E-1	5.249E+0	8.824E+0
-2.530E-1	5.242E+0	8.768E+0
-2.530E-1	5.281E+0	8.658E+0
-2.530E-1	5.233E+0	8.768E+0
-2.546E-1	5.310E+0	8.752E+0
-2.530E-1	5.327E+0	8.788E+0
-2.546E-1	5.317E+0	8.720E+0
-2.546E-1	5.249E+0	8.759E+0
-2.530E-1	5.223E+0	8.814E+0
-2.514E-1	5.278E+0	8.710E+0
-2.497E-1	5.310E+0	8.830E+0
-2.546E-1	5.233E+0	8.775E+0
-2.546E-1	5.307E+0	8.755E+0
-2.530E-1	5.213E+0	8.853E+0
-2.514E-1	5.294E+0	8.875E+0
-2.514E-1	5.259E+0	8.775E+0
-2.546E-1	5.200E+0	8.872E+0
-2.530E-1	5.210E+0	8.872E+0
-2.514E-1	5.213E+0	8.752E+0
-2.530E-1	5.216E+0	8.807E+0
-2.530E-1	5.229E+0	8.814E+0
-2.530E-1	5.190E+0	8.717E+0
-2.530E-1	5.255E+0	8.791E+0
-2.530E-1	5.132E+0	8.733E+0
-2.530E-1	5.190E+0	8.652E+0
-2.514E-1	5.203E+0	8.804E+0
-2.530E-1	5.304E+0	8.697E+0
-2.514E-1	5.246E+0	8.837E+0
-2.562E-1	5.362E+0	8.914E+0
-2.514E-1	5.330E+0	8.785E+0
-2.530E-1	5.310E+0	8.785E+0
-2.530E-1	5.297E+0	8.914E+0
-2.546E-1	5.187E+0	8.720E+0
-2.530E-1	5.275E+0	8.859E+0
-2.530E-1	5.223E+0	8.837E+0
-2.530E-1	5.233E+0	8.840E+0
-2.546E-1	5.255E+0	8.765E+0
-2.562E-1	5.320E+0	8.791E+0
-2.514E-1	5.207E+0	8.892E+0
-2.530E-1	5.297E+0	8.924E+0
-2.530E-1	5.307E+0	8.811E+0
-2.546E-1	5.255E+0	8.827E+0
-2.514E-1	5.226E+0	8.762E+0
-2.530E-1	5.259E+0	8.811E+0
-2.546E-1	5.187E+0	8.768E+0
-2.514E-1	5.229E+0	8.927E+0
-2.514E-1	5.249E+0	8.817E+0
-2.546E-1	5.226E+0	8.746E+0
-2.530E-1	5.187E+0	8.726E+0
-2.530E-1	5.281E+0	8.814E+0
-2.546E-1	5.223E+0	8.875E+0
-2.530E-1	5.307E+0	8.749E+0
-2.530E-1	5.353E+0	8.733E+0
-2.514E-1	5.382E+0	8.700E+0
-2.530E-1	5.288E+0	8.785E+0
-2.530E-1	5.265E+0	8.723E+0
-2.546E-1	5.301E+0	8.752E+0
-2.546E-1	5.177E+0	8.755E+0
-2.514E-1	5.242E+0	8.768E+0
-2.530E-1	5.252E+0	8.775E+0
-2.546E-1	5.194E+0	8.742E+0
-2.530E-1	5.249E+0	8.866E+0
-2.497E-1	5.268E+0	8.739E+0
-2.497E-1	5.307E+0	8.730E+0
-2.530E-1	5.216E+0	8.914E+0
-2.530E-1	5.304E+0	8.733E+0
-2.530E-1	5.249E+0	8.817E+0
-2.530E-1	5.226E+0	8.798E+0
-2.530E-1	5.233E+0	8.759E+0
-2.514E-1	5.233E+0	8.885E+0
-2.497E-1	5.242E+0	8.827E+0
-2.514E-1	5.242E+0	8.801E+0
-2.546E-1	5.194E+0	8.762E+0
-2.514E-1	5.210E+0	8.830E+0
-2.497E-1	5.233E+0	8.840E+0
-2.530E-1	5.262E+0	8.687E+0
-2.546E-1	5.271E+0	8.691E+0
-2.530E-1	5.197E+0	8.859E+0
-2.481E-1	5.216E+0	8.801E+0
-2.514E-1	5.252E+0	8.872E+0
-2.546E-1	5.246E+0	8.742E+0
-2.514E-1	5.174E+0	8.781E+0
-2.514E-1	5.216E+0	8.824E+0
-2.497E-1	5.239E+0	8.944E+0
-2.546E-1	5.268E+0	8.843E+0
-2.514E-1	5.284E+0	8.681E+0
-2.497E-1	5.317E+0	8.765E+0
-2.514E-1	5.236E+0	8.811E+0
-2.546E-1	5.271E+0	8.807E+0
-2.497E-1	5.353E+0	8.801E+0
-2.530E-1	5.249E+0	8.768E+0
-2.514E-1	5.164E+0	8.853E+0
-2.546E-1	5.223E+0	8.856E+0
-2.546E-1	5.307E+0	8.850E+0
-2.481E-1	5.314E+0	8.798E+0
-2.546E-1	5.239E+0	8.710E+0
-2.497E-1	5.275E+0	8.710E+0
-2.530E-1	5.252E+0	8.846E+0
-2.530E-1	5.220E+0	8.781E+0
-2.497E-1	5.246E+0	8.755E+0
-2.530E-1	5.275E+0	8.830E+0
-2.530E-1	5.304E+0	8.856E+0
-2.514E-1	5.284E+0	8.768E+0
-2.546E-1	5.252E+0	8.911E+0
-2.546E-1	5.233E+0	8.736E+0
-2.514E-1	5.223E+0	8.833E+0
-2.530E-1	5.268E+0	8.785E+0
-2.514E-1	5.268E+0	8.908E+0
-2.514E-1	5.233E+0	8.856E+0
-2.530E-1	5.271E+0	8.765E+0
-2.514E-1	5.301E+0	8.733E+0
-2.514E-1	5.184E+0	8.746E+0
-2.514E-1	5.359E+0	8.824E+0
-2.546E-1	5.408E+0	8.762E+0
-2.530E-1	5.379E+0	8.778E+0
-2.546E-1	5.278E+0	8.820E+0
-2.530E-1	5.278E+0	8.762E+0
-2.497E-1	5.304E+0	8.814E+0
-2.497E-1	5.207E+0	8.785E+0
-2.546E-1	5.281E+0	8.882E+0
-2.530E-1	5.216E+0	8.853E+0
-2.530E-1	5.138E+0	8.772E+0
-2.514E-1	5.187E+0	8.833E+0
-2.514E-1	5.246E+0	8.850E+0
-2.530E-1	5.096E+0	8.888E+0
-2.530E-1	5.288E+0	8.869E+0
-2.530E-1	5.236E+0	8.762E+0
-2.530E-1	5.203E+0	8.918E+0
-2.481E-1	5.213E+0	8.775E+0
-2.530E-1	5.259E+0	8.814E+0
-2.514E-1	5.275E+0	8.658E+0
-2.497E-1	5.239E+0	8.794E+0
-2.497E-1	5.294E+0	8.843E+0
-2.514E-1	5.233E+0	8.759E+0
-2.514E-1	5.288E+0	8.772E+0
-2.546E-1	5.187E+0	8.781E+0
-2.530E-1	5.220E+0	8.648E+0
-2.530E-1	5.268E+0	8.749E+0
-2.530E-1	5.236E+0	8.742E+0
-2.546E-1	5.307E+0	8.811E+0
-2.562E-1	5.223E+0	8.820E+0
-2.530E-1	5.252E+0	8.765E+0
-2.514E-1	5.281E+0	8.678E+0
-2.546E-1	5.271E+0	8.700E+0
-2.562E-1	5.259E+0	8.846E+0
-2.562E-1	5.207E+0	8.859E+0
-2.514E-1	5.252E+0	8.811E+0
-2.514E-1	5.294E+0	8.843E+0
-2.546E-1	5.262E+0	8.775E+0
-2.514E-1	5.229E+0	8.824E+0
-2.546E-1	5.288E+0	8.775E+0
-2.546E-1	5.281E+0	8.837E+0
-2.514E-1	5.271E+0	8.710E+0
-2.530E-1	5.320E+0	8.947E+0
-2.546E-1	5.255E+0	8.736E+0
-2.514E-1	5.294E+0	8.768E+0
-2.530E-1	5.213E+0	8.648E+0
-2.530E-1	5.271E+0	8.713E+0
-2.530E-1	5.349E+0	8.801E+0
-2.546E-1	5.174E+0	8.811E+0
-2.530E-1	5.249E+0	8.811E+0
-2.546E-1	5.197E+0	8.645E+0
-2.514E-1	5.213E+0	8.850E+0
-2.530E-1	5.281E+0	8.736E+0
-2.530E-1	5.330E+0	8.742E+0
-2.514E-1	5.252E+0	8.723E+0
-2.514E-1	5.184E+0	8.885E+0
-2.546E-1	5.213E+0	8.804E+0
-2.562E-1	5.278E+0	8.730E+0
-2.530E-1	5.265E+0	8.665E+0
-2.530E-1	5.340E+0	8.739E+0
-2.530E-1	5.278E+0	8.671E+0
-2.546E-1	5.220E+0	8.668E+0
-2.514E-1	5.200E+0	8.814E+0
-2.530E-1	5.213E+0	8.885E+0
-2.514E-1	5.379E+0	8.794E+0
-2.530E-1	5.271E+0	8.966E+0
-2.546E-1	5.275E+0	8.827E+0
-2.514E-1	5.281E+0	8.908E+0
-2.514E-1	5.223E+0	8.775E+0
-2.562E-1	5.291E+0	8.791E+0
-2.514E-1	5.213E+0	8.794E+0
-2.514E-1	5.207E+0	8.931E+0
-2.514E-1	5.265E+0	8.765E+0
-2.530E-1	5.220E+0	8.811E+0
-2.530E-1	5.207E+0	8.901E+0
-2.546E-1	5.174E+0	8.927E+0
-2.514E-1	5.304E+0	8.700E+0
-2.530E-1	5.203E+0	8.824E+0
-2.530E-1	5.181E+0	8.830E+0
-2.530E-1	5.343E+0	8.830E+0
-2.530E-1	5.207E+0	8.853E+0
-2.530E-1	5.281E+0	8.713E+0
-2.530E-1	5.184E+0	8.879E+0
-2.530E-1	5.168E+0	8.749E+0
-2.530E-1	5.226E+0	8.726E+0
-2.546E-1	5.246E+0	8.742E+0
-2.546E-1	5.255E+0	8.856E+0
-2.497E-1	5.216E+0	8.843E+0
-2.497E-1	5.271E+0	8.820E+0
-2.514E-1	5.242E+0	8.700E+0
-2.530E-1	5.236E+0	8.762E+0
-2.530E-1	5.242E+0	8.807E+0
-2.514E-1	5.278E+0	8.931E+0
-2.562E-1	5.281E+0	8.882E+0
-2.530E-1	5.288E+0	8.759E+0
-2.530E-1	5.255E+0	8.707E+0
-2.514E-1	5.317E+0	8.801E+0
-2.546E-1	5.216E+0	8.791E+0
-2.530E-1	5.187E+0	8.678E+0
-2.530E-1	5.294E+0	8.798E+0
-2.546E-1	5.239E+0	8.755E+0
-2.530E-1	5.252E+0	8.885E+0
-2.546E-1	5.262E+0	8.863E+0
-2.530E-1	5.404E+0	8.866E+0
-2.530E-1	5.255E+0	8.755E+0
-2.530E-1	5.268E+0	8.762E+0
-2.514E-1	5.297E+0	8.827E+0
-2.546E-1	5.284E+0	8.833E+0
-2.514E-1	5.304E+0	8.820E+0
-2.546E-1	5.307E+0	8.850E+0
-2.546E-1	5.249E+0	8.694E+0
-2.530E-1	5.362E+0	8.853E+0
-2.514E-1	5.262E+0	8.901E+0
-2.514E-1	5.229E+0	8.791E+0
-2.530E-1	5.294E+0	8.940E+0
-2.514E-1	5.200E+0	8.785E+0
-2.530E-1	5.262E+0	8.820E+0
-2.530E-1	5.171E+0	8.788E+0
-2.546E-1	5.330E+0	8.704E+0
-2.530E-1	5.236E+0	8.934E+0
-2.530E-1	5.203E+0	8.885E+0
-2.530E-1	5.366E+0	8.840E+0
-2.530E-1	5.246E+0	8.768E+0
-2.514E-1	5.304E+0	8.772E+0
-2.546E-1	5.226E+0	8.785E+0
-2.530E-1	5.200E+0	8.820E+0
-2.546E-1	5.210E+0	8.827E+0
-2.546E-1	5.310E+0	8.762E+0
-2.562E-1	5.262E+0	8.807E+0
-2.562E-1	5.317E+0	8.713E+0
-2.546E-1	5.275E+0	8.882E+0
-2.514E-1	5.259E+0	8.856E+0
-2.530E-1	5.216E+0	8.824E+0
-2.546E-1	5.288E+0	8.742E+0
-2.530E-1	5.249E+0	8.781E+0
-2.546E-1	5.242E+0	8.746E+0
-2.530E-1	5.275E+0	8.798E+0
-2.546E-1	5.372E+0	8.811E+0
-2.530E-1	5.262E+0	8.947E+0
-2.530E-1	5.252E+0	8.833E+0
-2.514E-1	5.262E+0	8.859E+0
-2.562E-1	5.268E+0	8.850E+0
-2.546E-1	5.223E+0	8.691E+0
-2.497E-1	5.278E+0	8.850E+0
-2.514E-1	5.333E+0	8.746E+0
-2.562E-1	5.268E+0	8.905E+0
-2.530E-1	5.317E+0	8.619E+0
-2.497E-1	5.158E+0	8.830E+0
-2.514E-1	5.307E+0	8.785E+0
-2.546E-1	5.220E+0	8.882E+0
-2.546E-1	5.265E+0	8.833E+0
-2.514E-1	5.213E+0	8.781E+0
-2.497E-1	5.278E+0	8.833E+0
-2.546E-1	5.252E+0	8.846E+0
-2.514E-1	5.220E+0	8.726E+0
-2.497E-1	5.239E+0	8.781E+0
-2.514E-1	5.262E+0	8.704E+0
-2.530E-1	5.210E+0	8.879E+0
-2.497E-1	5.265E+0	8.931E+0
-2.514E-1	5.294E+0	8.752E+0
-2.514E-1	5.262E+0	8.947E+0
-2.530E-1	5.369E+0	8.752E+0
-2.530E-1	5.275E+0	8.772E+0
-2.514E-1	5.353E+0	8.733E+0
-2.530E-1	5.275E+0	8.840E+0
-2.530E-1	5.220E+0	8.853E+0
-2.546E-1	5.226E+0	8.950E+0
-2.530E-1	5.216E+0	8.908E+0
-2.546E-1	5.349E+0	8.645E+0
-2.546E-1	5.268E+0	8.814E+0
-2.514E-1	5.249E+0	8.807E+0
-2.514E-1	5.229E+0	8.830E+0
-2.530E-1	5.307E+0	8.726E+0
-2.579E-1	5.307E+0	8.762E+0
-2.530E-1	5.249E+0	8.979E+0
-2.546E-1	5.304E+0	8.652E+0
-2.481E-1	5.359E+0	8.704E+0
-2.546E-1	5.229E+0	8.730E+0
-2.530E-1	5.265E+0	8.944E+0
-2.546E-1	5.190E+0	8.775E+0
-2.530E-1	5.184E+0	8.859E+0
-2.562E-1	5.255E+0	8.820E+0
-2.530E-1	5.310E+0	8.914E+0
-2.530E-1	5.210E+0	8.742E+0
-2.514E-1	5.246E+0	8.863E+0
-2.530E-1	5.220E+0	8.678E+0
-2.530E-1	5.236E+0	8.794E+0
-2.530E-1	5.145E+0	8.924E+0
-2.530E-1	5.229E+0	8.762E+0
-2.514E-1	5.417E+0	8.746E+0
-2.514E-1	5.216E+0	8.768E+0
-2.497E-1	5.216E+0	8.827E+0
-2.530E-1	5.252E+0	8.755E+0
-2.530E-1	5.291E+0	8.697E+0
-2.546E-1	5.213E+0	8.726E+0
-2.530E-1	5.327E+0	8.794E+0
-2.530E-1	5.317E+0	8.775E+0
-2.530E-1	5.366E+0	8.788E+0
-2.514E-1	5.255E+0	8.814E+0
-2.497E-1	5.242E+0	8.843E+0
-2.530E-1	5.310E+0	8.843E+0
-2.514E-1	5.203E+0	8.726E+0
-2.497E-1	5.171E+0	8.788E+0
-2.497E-1	5.297E+0	8.759E+0
-2.530E-1	5.301E+0	8.768E+0
-2.546E-1	5.291E+0	8.723E+0
-2.514E-1	5.155E+0	8.794E+0
-2.514E-1	5.301E+0	8.720E+0
-2.497E-1	5.268E+0	8.872E+0
-2.546E-1	5.229E+0	8.801E+0
-2.497E-1	5.333E+0	8.775E+0
-2.530E-1	5.314E+0	8.869E+0
-2.546E-1	5.284E+0	8.853E+0
-2.514E-1	5.200E+0	8.863E+0
-2.546E-1	5.284E+0	8.794E+0
-2.514E-1	5.271E+0	8.739E+0
-2.514E-1	5.200E+0	8.908E+0
-2.514E-1	5.161E+0	8.788E+0
-2.546E-1	5.259E+0	8.798E+0
-2.514E-1	5.294E+0	8.755E+0
-2.530E-1	5.259E+0	8.765E+0
-2.514E-1	5.259E+0	8.804E+0
-2.530E-1	5.216E+0	8.752E+0
-2.514E-1	5.233E+0	8.762E+0
-2.530E-1	5.271E+0	8.720E+0
-2.530E-1	5.271E+0	8.843E+0
-2.530E-1	5.233E+0	8.768E+0
-2.530E-1	5.200E+0	8.843E+0
-2.514E-1	5.262E+0	8.840E+0
-2.530E-1	5.304E+0	8.856E+0
-2.514E-1	5.138E+0	8.817E+0
-2.530E-1	5.288E+0	8.749E+0
-2.530E-1	5.239E+0	8.785E+0
-2.514E-1	5.288E+0	8.869E+0
-2.514E-1	5.246E+0	8.837E+0
-2.497E-1	5.194E+0	8.863E+0
-2.530E-1	5.220E+0	8.785E+0
-2.562E-1	5.194E+0	8.794E+0
-2.530E-1	5.262E+0	8.759E+0
-2.514E-1	5.271E+0	8.772E+0
-2.530E-1	5.213E+0	8.850E+0
-2.530E-1	5.249E+0	8.843E+0
-2.530E-1	5.288E+0	8.837E+0
-2.514E-1	5.207E+0	8.908E+0
-2.497E-1	5.203E+0	8.820E+0
-2.514E-1	5.220E+0	8.794E+0
-2.530E-1	5.187E+0	8.785E+0
-2.530E-1	5.190E+0	8.869E+0
-2.497E-1	5.233E+0	8.850E+0
-2.514E-1	5.239E+0	8.934E+0
-2.514E-1	5.216E+0	8.788E+0
-2.530E-1	5.349E+0	8.785E+0
-2.514E-1	5.291E+0	8.794E+0
-2.562E-1	5.236E+0	8.726E+0
-2.546E-1	5.158E+0	8.850E+0
-2.514E-1	5.333E+0	8.775E+0
-2.514E-1	5.294E+0	8.931E+0
-2.530E-1	5.229E+0	8.788E+0
-2.514E-1	5.327E+0	8.840E+0
-2.497E-1	5.184E+0	8.788E+0
-2.530E-1	5.271E+0	8.759E+0
-2.562E-1	5.262E+0	8.710E+0
-2.530E-1	5.200E+0	8.785E+0
-2.514E-1	5.343E+0	8.817E+0
-2.530E-1	5.255E+0	8.739E+0
-2.530E-1	5.284E+0	8.768E+0
-2.530E-1	5.194E+0	8.869E+0
-2.514E-1	5.307E+0	8.866E+0
-2.530E-1	5.216E+0	8.781E+0
-2.514E-1	5.346E+0	8.811E+0
-2.530E-1	5.242E+0	8.781E+0
-2.514E-1	5.301E+0	8.875E+0
-2.514E-1	5.229E+0	8.804E+0
-2.530E-1	5.323E+0	8.768E+0
-2.530E-1	5.203E+0	8.885E+0
-2.481E-1	5.246E+0	8.979E+0
-2.497E-1	5.320E+0	8.824E+0
-2.514E-1	5.164E+0	8.863E+0
-2.497E-1	5.246E+0	8.794E+0
-2.514E-1	5.288E+0	8.759E+0
-2.497E-1	5.356E+0	8.781E+0
-2.530E-1	5.223E+0	8.759E+0
-2.530E-1	5.320E+0	8.850E+0
-2.497E-1	5.216E+0	8.778E+0
-2.530E-1	5.226E+0	8.739E+0
-2.530E-1	5.226E+0	8.824E+0
-2.530E-1	5.216E+0	8.872E+0
-2.514E-1	5.323E+0	8.762E+0
-2.530E-1	5.262E+0	8.762E+0
-2.546E-1	5.239E+0	8.655E+0
-2.546E-1	5.233E+0	8.837E+0
-2.497E-1	5.197E+0	8.843E+0
-2.514E-1	5.194E+0	8.798E+0
-2.514E-1	5.330E+0	8.859E+0
-2.530E-1	5.252E+0	8.811E+0
-2.514E-1	5.327E+0	8.850E+0
-2.497E-1	5.220E+0	8.759E+0
-2.530E-1	5.275E+0	8.824E+0
-2.514E-1	5.288E+0	8.652E+0
-2.530E-1	5.216E+0	8.947E+0
-2.514E-1	5.249E+0	8.866E+0
-2.530E-1	5.297E+0	8.807E+0
-2.546E-1	5.246E+0	8.733E+0
-2.514E-1	5.233E+0	8.898E+0
-2.514E-1	5.236E+0	8.853E+0
-2.497E-1	5.220E+0	8.833E+0
-2.497E-1	5.343E+0	8.742E+0
-2.530E-1	5.297E+0	8.736E+0
-2.530E-1	5.229E+0	8.684E+0
-2.514E-1	5.203E+0	8.609E+0
-2.497E-1	5.366E+0	8.833E+0
-2.497E-1	5.174E+0	8.781E+0
-2.497E-1	5.223E+0	8.846E+0
-2.562E-1	5.229E+0	8.704E+0
-2.530E-1	5.229E+0	8.772E+0
-2.530E-1	5.262E+0	8.759E+0
-2.497E-1	5.320E+0	8.924E+0
-2.514E-1	5.249E+0	8.879E+0
-2.514E-1	5.297E+0	8.879E+0
-2.497E-1	5.336E+0	8.742E+0
-2.546E-1	5.190E+0	8.798E+0
-2.514E-1	5.327E+0	8.885E+0
-2.530E-1	5.323E+0	8.837E+0
-2.497E-1	5.249E+0	8.739E+0
-2.546E-1	5.317E+0	8.772E+0
-2.481E-1	5.213E+0	8.684E+0
-2.530E-1	5.252E+0	8.807E+0
-2.481E-1	5.314E+0	8.785E+0
-2.465E-1	5.278E+0	8.791E+0
-2.514E-1	5.220E+0	8.798E+0
-2.497E-1	5.200E+0	8.927E+0
-2.481E-1	5.317E+0	8.762E+0
-2.530E-1	5.190E+0	8.863E+0
-2.514E-1	5.174E+0	8.911E+0
-2.514E-1	5.278E+0	8.807E+0
-2.514E-1	5.275E+0	8.885E+0
-2.546E-1	5.262E+0	8.749E+0
-2.481E-1	5.213E+0	8.937E+0
-2.514E-1	5.284E+0	8.794E+0
-2.465E-1	5.223E+0	8.752E+0
-2.530E-1	5.327E+0	8.824E+0
-2.530E-1	5.275E+0	8.723E+0
-2.514E-1	5.184E+0	8.755E+0
-2.497E-1	5.194E+0	8.691E+0
-2.497E-1	5.346E+0	8.804E+0
-2.546E-1	5.252E+0	8.869E+0
-2.514E-1	5.294E+0	8.720E+0
-2.514E-1	5.291E+0	8.843E+0
-2.530E-1	5.194E+0	8.830E+0
-2.514E-1	5.207E+0	8.814E+0
-2.449E-1	5.213E+0	8.866E+0
-2.514E-1	5.265E+0	8.869E+0
-2.530E-1	5.281E+0	8.700E+0
-2.514E-1	5.359E+0	8.759E+0
-2.530E-1	5.255E+0	8.947E+0
-2.497E-1	5.158E+0	8.824E+0
-2.514E-1	5.307E+0	8.791E+0
-2.530E-1	5.314E+0	8.736E+0
-2.514E-1	5.304E+0	8.875E+0
-2.497E-1	5.223E+0	8.875E+0
-2.497E-1	5.314E+0	8.794E+0
-2.514E-1	5.291E+0	8.775E+0
-2.497E-1	5.268E+0	8.850E+0
-2.530E-1	5.330E+0	8.811E+0
-2.497E-1	5.226E+0	8.739E+0
-2.514E-1	5.291E+0	8.921E+0
-2.497E-1	5.255E+0	8.837E+0
-2.530E-1	5.327E+0	8.785E+0
-2.546E-1	5.181E+0	8.762E+0
-2.530E-1	5.301E+0	8.768E+0
-2.497E-1	5.366E+0	8.752E+0
-2.514E-1	5.281E+0	8.888E+0
-2.514E-1	5.252E+0	8.603E+0
-2.530E-1	5.197E+0	8.853E+0
-2.497E-1	5.262E+0	8.872E+0
-2.530E-1	5.307E+0	8.746E+0
-2.530E-1	5.190E+0	8.778E+0
-2.530E-1	5.252E+0	8.781E+0
-2.530E-1	5.265E+0	8.927E+0
-2.497E-1	5.362E+0	8.898E+0
-2.497E-1	5.317E+0	8.872E+0
-2.497E-1	5.220E+0	8.970E+0
-2.514E-1	5.187E+0	8.807E+0
-2.514E-1	5.265E+0	8.814E+0
-2.530E-1	5.151E+0	8.691E+0
-2.497E-1	5.259E+0	8.749E+0
-2.481E-1	5.233E+0	8.791E+0
-2.514E-1	5.314E+0	8.807E+0
-2.546E-1	5.252E+0	8.794E+0
-2.530E-1	5.275E+0	8.869E+0
-2.481E-1	5.320E+0	8.908E+0
-2.514E-1	5.252E+0	8.927E+0
-2.514E-1	5.197E+0	8.781E+0
-2.546E-1	5.252E+0	8.752E+0
-2.497E-1	5.213E+0	8.833E+0
-2.514E-1	5.255E+0	8.840E+0
-2.497E-1	5.242E+0	8.736E+0
-2.530E-1	5.278E+0	8.879E+0
-2.514E-1	5.229E+0	8.898E+0
-2.546E-1	5.252E+0	8.755E+0
-2.497E-1	5.252E+0	8.775E+0
-2.497E-1	5.291E+0	8.804E+0
-2.514E-1	5.275E+0	8.768E+0
-2.530E-1	5.252E+0	8.817E+0
-2.514E-1	5.288E+0	8.794E+0
-2.530E-1	5.323E+0	8.726E+0
-2.497E-1	5.356E+0	8.914E+0
-2.514E-1	5.242E+0	8.778E+0
-2.514E-1	5.346E+0	8.781E+0
-2.514E-1	5.246E+0	8.694E+0
-2.530E-1	5.194E+0	8.762E+0
-2.481E-1	5.203E+0	8.863E+0
-2.514E-1	5.200E+0	8.798E+0
-2.497E-1	5.372E+0	8.814E+0
-2.530E-1	5.323E+0	8.791E+0
-2.514E-1	5.200E+0	8.717E+0
-2.497E-1	5.190E+0	8.768E+0
-2.546E-1	5.262E+0	8.824E+0
-2.514E-1	5.242E+0	8.707E+0
-2.530E-1	5.297E+0	8.824E+0
-2.514E-1	5.220E+0	8.918E+0
-2.514E-1	5.197E+0	8.863E+0
-2.514E-1	5.310E+0	8.778E+0
-2.530E-1	5.271E+0	8.781E+0
-2.497E-1	5.301E+0	8.778E+0
-2.530E-1	5.294E+0	8.733E+0
-2.514E-1	5.294E+0	8.775E+0
-2.530E-1	5.336E+0	8.863E+0
-2.530E-1	5.314E+0	8.879E+0
-2.530E-1	5.301E+0	8.788E+0
-2.514E-1	5.239E+0	8.739E+0
-2.497E-1	5.301E+0	8.772E+0
-2.497E-1	5.177E+0	8.713E+0
-2.530E-1	5.190E+0	8.811E+0
-2.514E-1	5.284E+0	8.850E+0
-2.497E-1	5.307E+0	8.794E+0
-2.546E-1	5.174E+0	8.817E+0
-2.530E-1	5.278E+0	8.765E+0
-2.514E-1	5.320E+0	8.846E+0
-2.530E-1	5.271E+0	8.794E+0
-2.497E-1	5.317E+0	8.827E+0
-2.530E-1	5.307E+0	8.866E+0
-2.530E-1	5.203E+0	8.888E+0
-2.497E-1	5.278E+0	8.749E+0
-2.497E-1	5.233E+0	8.892E+0
-2.514E-1	5.310E+0	8.827E+0
-2.497E-1	5.281E+0	8.856E+0
-2.497E-1	5.252E+0	8.843E+0
-2.497E-1	5.138E+0	8.811E+0
-2.546E-1	5.275E+0	8.785E+0
-2.530E-1	5.327E+0	8.918E+0
-2.530E-1	5.408E+0	8.986E+0
-2.465E-1	5.246E+0	8.846E+0
-2.514E-1	5.297E+0	8.752E+0
-2.497E-1	5.278E+0	8.785E+0
-2.497E-1	5.291E+0	8.746E+0
-2.481E-1	5.239E+0	8.768E+0
-2.530E-1	5.278E+0	8.755E+0
-2.497E-1	5.126E+0	8.759E+0
-2.497E-1	5.246E+0	8.668E+0
-2.514E-1	5.284E+0	8.775E+0
-2.514E-1	5.200E+0	8.768E+0
-2.514E-1	5.174E+0	8.736E+0
-2.497E-1	5.317E+0	8.846E+0
-2.530E-1	5.197E+0	8.791E+0
-2.497E-1	5.265E+0	8.833E+0
-2.530E-1	5.343E+0	8.892E+0
-2.497E-1	5.262E+0	8.791E+0
-2.530E-1	5.271E+0	8.639E+0
-2.530E-1	5.226E+0	8.778E+0
-2.497E-1	5.213E+0	8.645E+0
-2.497E-1	5.255E+0	8.733E+0
-2.497E-1	5.294E+0	8.895E+0
-2.530E-1	5.265E+0	8.892E+0
-2.514E-1	5.271E+0	8.843E+0
-2.530E-1	5.304E+0	8.830E+0
-2.514E-1	5.340E+0	8.827E+0
-2.514E-1	5.278E+0	8.801E+0
-2.530E-1	5.336E+0	8.807E+0
-2.530E-1	5.226E+0	8.804E+0
-2.481E-1	5.239E+0	8.833E+0
-2.514E-1	5.281E+0	8.733E+0
-2.481E-1	5.271E+0	8.759E+0
-2.530E-1	5.278E+0	8.837E+0
-2.514E-1	5.288E+0	8.742E+0
-2.530E-1	5.388E+0	8.772E+0
-2.514E-1	5.314E+0	8.749E+0
-2.530E-1	5.255E+0	8.843E+0
-2.481E-1	5.233E+0	8.781E+0
-2.497E-1	5.223E+0	8.843E+0
-2.497E-1	5.242E+0	8.820E+0
-2.497E-1	5.307E+0	8.765E+0
-2.514E-1	5.155E+0	8.827E+0
-2.546E-1	5.265E+0	8.778E+0
-2.514E-1	5.375E+0	8.765E+0
-2.497E-1	5.194E+0	8.804E+0
-2.530E-1	5.249E+0	8.755E+0
-2.514E-1	5.242E+0	8.895E+0
-2.514E-1	5.278E+0	8.794E+0
-2.514E-1	5.229E+0	8.811E+0
-2.497E-1	5.210E+0	8.788E+0
-2.497E-1	5.210E+0	8.833E+0
-2.514E-1	5.249E+0	8.768E+0
-2.514E-1	5.242E+0	8.843E+0
-2.481E-1	5.262E+0	8.856E+0
-2.530E-1	5.207E+0	8.794E+0
-2.514E-1	5.271E+0	8.937E+0
-2.497E-1	5.161E+0	8.655E+0
-2.497E-1	5.174E+0	8.882E+0
-2.514E-1	5.320E+0	8.824E+0
-2.514E-1	5.291E+0	8.788E+0
-2.481E-1	5.291E+0	8.837E+0
-2.497E-1	5.216E+0	8.798E+0
-2.562E-1	5.249E+0	8.798E+0
-2.514E-1	5.275E+0	8.768E+0
-2.514E-1	5.307E+0	8.824E+0
-2.530E-1	5.265E+0	8.927E+0
-2.514E-1	5.216E+0	8.879E+0
-2.514E-1	5.236E+0	8.736E+0
-2.514E-1	5.288E+0	8.778E+0
-2.546E-1	5.223E+0	8.859E+0
-2.546E-1	5.242E+0	8.785E+0
-2.514E-1	5.304E+0	8.869E+0
-2.514E-1	5.343E+0	8.872E+0
-2.497E-1	5.226E+0	8.837E+0
-2.530E-1	5.246E+0	8.898E+0
-2.514E-1	5.220E+0	8.730E+0
-2.514E-1	5.216E+0	8.697E+0
-2.514E-1	5.288E+0	8.833E+0
-2.530E-1	5.216E+0	8.940E+0
-2.530E-1	5.268E+0	8.717E+0
-2.497E-1	5.317E+0	8.785E+0
-2.497E-1	5.284E+0	8.824E+0
-2.530E-1	5.229E+0	8.898E+0
-2.514E-1	5.213E+0	8.755E+0
-2.530E-1	5.239E+0	8.833E+0
-2.497E-1	5.246E+0	8.830E+0
-2.497E-1	5.246E+0	8.785E+0
-2.497E-1	5.259E+0	8.730E+0
-2.481E-1	5.271E+0	8.785E+0
-2.497E-1	5.330E+0	8.798E+0
-2.546E-1	5.314E+0	8.658E+0
-2.497E-1	5.265E+0	8.794E+0
-2.497E-1	5.382E+0	8.742E+0
-2.514E-1	5.252E+0	8.804E+0
-2.546E-1	5.304E+0	8.934E+0
-2.514E-1	5.382E+0	8.759E+0
-2.481E-1	5.294E+0	8.859E+0
-2.514E-1	5.362E+0	8.895E+0
-2.497E-1	5.271E+0	8.811E+0
-2.514E-1	5.304E+0	8.739E+0
-2.514E-1	5.330E+0	8.840E+0
-2.481E-1	5.291E+0	8.739E+0
-2.562E-1	5.304E+0	8.814E+0
-2.497E-1	5.323E+0	8.885E+0
-2.497E-1	5.310E+0	8.830E+0
-2.530E-1	5.249E+0	8.908E+0
-2.530E-1	5.246E+0	8.707E+0
-2.514E-1	5.246E+0	8.885E+0
-2.514E-1	5.288E+0	8.807E+0
-2.514E-1	5.242E+0	8.807E+0
-2.530E-1	5.271E+0	8.850E+0
-2.514E-1	5.275E+0	8.801E+0
-2.514E-1	5.323E+0	8.814E+0
-2.530E-1	5.310E+0	8.811E+0
-2.546E-1	5.271E+0	8.830E+0
-2.514E-1	5.304E+0	8.824E+0
-2.514E-1	5.265E+0	8.775E+0
-2.514E-1	5.190E+0	8.765E+0
-2.497E-1	5.268E+0	8.775E+0
-2.514E-1	5.271E+0	8.817E+0
-2.514E-1	5.210E+0	8.730E+0
-2.530E-1	5.239E+0	8.807E+0
-2.514E-1	5.181E+0	8.681E+0
-2.514E-1	5.190E+0	8.934E+0
-2.530E-1	5.242E+0	8.807E+0
-2.481E-1	5.252E+0	8.885E+0
-2.514E-1	5.271E+0	8.830E+0
-2.497E-1	5.242E+0	8.833E+0
-2.514E-1	5.278E+0	8.807E+0
-2.497E-1	5.223E+0	8.781E+0
-2.530E-1	5.233E+0	8.778E+0
-2.514E-1	5.246E+0	8.768E+0
-2.497E-1	5.200E+0	8.749E+0
-2.481E-1	5.259E+0	8.856E+0
-2.514E-1	5.262E+0	8.668E+0
-2.497E-1	5.246E+0	8.830E+0
-2.514E-1	5.171E+0	8.827E+0
-2.514E-1	5.246E+0	8.931E+0
-2.514E-1	5.362E+0	8.772E+0
-2.497E-1	5.259E+0	8.742E+0
-2.497E-1	5.246E+0	8.798E+0
-2.497E-1	5.207E+0	8.830E+0
-2.530E-1	5.210E+0	8.856E+0
-2.514E-1	5.369E+0	8.814E+0
-2.530E-1	5.340E+0	8.717E+0
-2.497E-1	5.265E+0	8.652E+0
-2.530E-1	5.265E+0	8.778E+0
-2.514E-1	5.310E+0	8.700E+0
-2.514E-1	5.297E+0	8.804E+0
-2.514E-1	5.294E+0	8.882E+0
-2.530E-1	5.194E+0	8.726E+0
-2.497E-1	5.259E+0	8.772E+0
-2.514E-1	5.356E+0	8.866E+0
-2.530E-1	5.210E+0	8.898E+0
-2.546E-1	5.375E+0	8.824E+0
-2.514E-1	5.327E+0	8.794E+0
-2.530E-1	5.242E+0	8.759E+0
-2.481E-1	5.262E+0	8.817E+0
-2.514E-1	5.187E+0	8.866E+0
-2.497E-1	5.203E+0	8.872E+0
-2.514E-1	5.223E+0	8.807E+0
-2.497E-1	5.297E+0	8.869E+0
-2.514E-1	5.242E+0	8.762E+0
-2.530E-1	5.184E+0	8.710E+0
-2.514E-1	5.291E+0	8.833E+0
-2.497E-1	5.340E+0	8.840E+0
-2.514E-1	5.171E+0	8.655E+0
-2.514E-1	5.268E+0	8.723E+0
-2.497E-1	5.310E+0	8.781E+0
-2.497E-1	5.148E+0	8.736E+0
-2.530E-1	5.301E+0	8.704E+0
-2.514E-1	5.223E+0	8.879E+0
-2.465E-1	5.220E+0	8.901E+0
-2.481E-1	5.203E+0	8.820E+0
-2.514E-1	5.210E+0	8.713E+0
-2.530E-1	5.353E+0	8.798E+0
-2.514E-1	5.271E+0	8.843E+0
-2.497E-1	5.320E+0	8.791E+0
-2.514E-1	5.278E+0	8.837E+0
-2.497E-1	5.346E+0	8.778E+0
-2.514E-1	5.259E+0	8.804E+0
-2.497E-1	5.320E+0	8.755E+0
-2.514E-1	5.239E+0	8.859E+0
-2.497E-1	5.323E+0	8.875E+0
-2.514E-1	5.310E+0	8.827E+0
-2.530E-1	5.122E+0	8.681E+0
-2.497E-1	5.288E+0	8.827E+0
-2.530E-1	5.278E+0	8.730E+0
-2.514E-1	5.297E+0	8.736E+0
-2.497E-1	5.304E+0	8.843E+0
-2.514E-1	5.249E+0	8.775E+0
-2.530E-1	5.278E+0	8.846E+0
-2.514E-1	5.294E+0	8.749E+0
-2.497E-1	5.314E+0	8.801E+0
-2.530E-1	5.220E+0	8.895E+0
-2.497E-1	5.333E+0	8.843E+0
-2.497E-1	5.307E+0	8.892E+0
-2.497E-1	5.268E+0	8.830E+0
-2.514E-1	5.291E+0	8.888E+0
-2.497E-1	5.197E+0	8.843E+0
-2.514E-1	5.210E+0	8.833E+0
-2.530E-1	5.239E+0	8.846E+0
-2.530E-1	5.197E+0	8.759E+0
-2.497E-1	5.236E+0	8.837E+0
-2.497E-1	5.317E+0	8.885E+0
-2.497E-1	5.229E+0	8.742E+0
-2.546E-1	5.249E+0	8.752E+0
-2.546E-1	5.252E+0	8.739E+0
-2.497E-1	5.340E+0	8.866E+0
-2.514E-1	5.103E+0	8.694E+0
-2.514E-1	5.278E+0	8.739E+0
-2.514E-1	5.262E+0	8.768E+0
-2.497E-1	5.346E+0	8.843E+0
-2.514E-1	5.301E+0	8.639E+0
-2.514E-1	5.353E+0	8.768E+0
-2.530E-1	5.255E+0	8.879E+0
-2.514E-1	5.333E+0	8.781E+0
-2.514E-1	5.281E+0	8.908E+0
-2.546E-1	5.236E+0	8.781E+0
-2.497E-1	5.213E+0	8.914E+0
-2.530E-1	5.336E+0	8.720E+0
-2.481E-1	5.317E+0	8.846E+0
-2.530E-1	5.203E+0	8.888E+0
-2.530E-1	5.317E+0	8.859E+0
-2.530E-1	5.132E+0	8.879E+0
-2.514E-1	5.327E+0	8.859E+0
-2.514E-1	5.301E+0	8.788E+0
-2.514E-1	5.327E+0	8.843E+0
-2.497E-1	5.281E+0	8.733E+0
-2.481E-1	5.278E+0	8.911E+0
-2.514E-1	5.242E+0	8.704E+0
-2.514E-1	5.220E+0	8.742E+0
-2.465E-1	5.284E+0	8.639E+0
-2.497E-1	5.259E+0	8.765E+0
-2.546E-1	5.291E+0	8.720E+0
-2.514E-1	5.213E+0	8.882E+0
-2.514E-1	5.236E+0	8.817E+0
-2.497E-1	5.265E+0	8.775E+0
-2.514E-1	5.194E+0	8.697E+0
-2.514E-1	5.220E+0	8.694E+0
-2.530E-1	5.213E+0	8.882E+0
-2.481E-1	5.265E+0	8.863E+0
-2.514E-1	5.220E+0	8.742E+0
-2.481E-1	5.197E+0	8.856E+0
-2.514E-1	5.229E+0	8.801E+0
-2.514E-1	5.317E+0	8.746E+0
-2.497E-1	5.164E+0	8.872E+0
-2.514E-1	5.255E+0	8.739E+0
-2.497E-1	5.187E+0	8.804E+0
-2.497E-1	5.226E+0	8.843E+0
-2.514E-1	5.307E+0	8.937E+0
-2.546E-1	5.288E+0	8.882E+0
-2.481E-1	5.239E+0	8.726E+0
-2.514E-1	5.174E+0	8.817E+0
-2.514E-1	5.190E+0	8.794E+0
-2.497E-1	5.356E+0	8.830E+0
-2.497E-1	5.317E+0	8.833E+0
-2.497E-1	5.353E+0	8.811E+0
-2.497E-1	5.210E+0	8.736E+0
-2.530E-1	5.294E+0	8.830E+0
-2.481E-1	5.268E+0	8.742E+0
-2.530E-1	5.382E+0	8.807E+0
-2.481E-1	5.271E+0	8.762E+0
-2.514E-1	5.223E+0	8.888E+0
-2.514E-1	5.249E+0	8.866E+0
-2.530E-1	5.275E+0	8.827E+0
-2.514E-1	5.187E+0	8.807E+0
-2.514E-1	5.304E+0	8.830E+0
-2.514E-1	5.252E+0	8.665E+0
-2.530E-1	5.207E+0	8.755E+0
-2.514E-1	5.281E+0	8.739E+0
-2.481E-1	5.284E+0	8.879E+0
-2.514E-1	5.330E+0	8.872E+0
-2.481E-1	5.216E+0	8.768E+0
-2.497E-1	5.349E+0	8.853E+0
-2.514E-1	5.242E+0	8.869E+0
-2.530E-1	5.297E+0	8.833E+0
-2.497E-1	5.359E+0	8.765E+0
-2.530E-1	5.314E+0	8.775E+0
-2.497E-1	5.226E+0	8.879E+0
-2.514E-1	5.346E+0	8.927E+0
-2.497E-1	5.249E+0	8.785E+0
-2.546E-1	5.223E+0	8.885E+0
-2.514E-1	5.271E+0	8.791E+0
-2.514E-1	5.203E+0	8.830E+0
-2.514E-1	5.233E+0	8.840E+0
-2.497E-1	5.317E+0	8.804E+0
-2.514E-1	5.275E+0	8.781E+0
-2.497E-1	5.336E+0	8.765E+0
-2.481E-1	5.320E+0	8.794E+0
-2.497E-1	5.379E+0	8.694E+0
-2.514E-1	5.220E+0	8.752E+0
-2.514E-1	5.203E+0	8.901E+0
-2.481E-1	5.320E+0	8.830E+0
-2.497E-1	5.314E+0	8.775E+0
-2.481E-1	5.200E+0	8.918E+0
-2.514E-1	5.291E+0	8.752E+0
-2.497E-1	5.317E+0	8.785E+0
-2.514E-1	5.223E+0	8.811E+0
-2.530E-1	5.291E+0	8.820E+0
-2.481E-1	5.278E+0	8.827E+0
-2.514E-1	5.288E+0	8.801E+0
-2.530E-1	5.252E+0	8.814E+0
-2.546E-1	5.284E+0	8.866E+0
-2.530E-1	5.223E+0	8.720E+0
-2.514E-1	5.203E+0	8.820E+0
-2.530E-1	5.239E+0	8.879E+0
-2.514E-1	5.220E+0	8.817E+0
-2.497E-1	5.194E+0	8.872E+0
-2.514E-1	5.236E+0	8.827E+0
-2.481E-1	5.226E+0	8.785E+0
-2.514E-1	5.210E+0	8.739E+0
-2.514E-1	5.340E+0	8.957E+0
-2.514E-1	5.294E+0	8.775E+0
-2.546E-1	5.151E+0	8.856E+0
-2.530E-1	5.184E+0	8.901E+0
-2.514E-1	5.184E+0	8.723E+0
-2.514E-1	5.288E+0	8.837E+0
-2.514E-1	5.255E+0	8.837E+0
-2.546E-1	5.229E+0	8.755E+0
-2.514E-1	5.200E+0	8.869E+0
-2.481E-1	5.207E+0	8.759E+0
-2.530E-1	5.226E+0	8.733E+0
-2.497E-1	5.297E+0	8.898E+0
-2.497E-1	5.236E+0	8.898E+0
-2.514E-1	5.353E+0	8.772E+0
-2.530E-1	5.320E+0	8.820E+0
-2.497E-1	5.281E+0	8.875E+0
-2.497E-1	5.278E+0	8.794E+0
-2.497E-1	5.220E+0	8.895E+0
-2.530E-1	5.242E+0	8.811E+0
-2.514E-1	5.278E+0	8.898E+0
-2.514E-1	5.314E+0	8.804E+0
-2.497E-1	5.278E+0	8.944E+0
-2.497E-1	5.126E+0	8.804E+0
-2.530E-1	5.252E+0	8.856E+0
-2.514E-1	5.307E+0	8.788E+0
-2.497E-1	5.304E+0	8.863E+0
-2.514E-1	5.307E+0	8.804E+0
-2.497E-1	5.291E+0	8.768E+0
-2.481E-1	5.249E+0	8.785E+0
-2.497E-1	5.187E+0	8.762E+0
-2.514E-1	5.223E+0	8.785E+0
-2.514E-1	5.233E+0	8.746E+0
-2.497E-1	5.233E+0	8.739E+0
-2.497E-1	5.307E+0	8.879E+0
-2.514E-1	5.171E+0	8.830E+0
-2.514E-1	5.304E+0	8.937E+0
-2.497E-1	5.346E+0	8.846E+0
-2.497E-1	5.246E+0	8.820E+0
-2.514E-1	5.213E+0	8.869E+0
-2.514E-1	5.271E+0	8.749E+0
-2.481E-1	5.249E+0	8.785E+0
-2.514E-1	5.148E+0	8.726E+0
-2.530E-1	5.210E+0	8.801E+0
-2.530E-1	5.236E+0	8.846E+0
-2.481E-1	5.249E+0	8.811E+0
-2.497E-1	5.271E+0	8.752E+0
-2.514E-1	5.223E+0	8.830E+0
-2.530E-1	5.265E+0	8.759E+0
-2.497E-1	5.246E+0	8.931E+0
-2.514E-1	5.177E+0	8.840E+0
-2.497E-1	5.200E+0	8.843E+0
-2.481E-1	5.255E+0	8.814E+0
-2.481E-1	5.246E+0	8.759E+0
-2.497E-1	5.184E+0	8.833E+0
-2.514E-1	5.246E+0	8.869E+0
-2.514E-1	5.268E+0	8.914E+0
-2.481E-1	5.190E+0	8.811E+0
-2.465E-1	5.220E+0	8.850E+0
-2.514E-1	5.291E+0	8.827E+0
-2.514E-1	5.307E+0	8.768E+0
-2.481E-1	5.278E+0	8.788E+0
-2.497E-1	5.268E+0	8.944E+0
-2.514E-1	5.369E+0	8.879E+0
-2.514E-1	5.336E+0	8.791E+0
-2.514E-1	5.168E+0	8.801E+0
-2.497E-1	5.242E+0	8.785E+0
-2.497E-1	5.265E+0	8.681E+0
-2.497E-1	5.294E+0	8.811E+0
-2.497E-1	5.278E+0	8.856E+0
-2.481E-1	5.349E+0	8.866E+0
-2.530E-1	5.310E+0	8.798E+0
-2.497E-1	5.252E+0	8.736E+0
-2.481E-1	5.288E+0	8.850E+0
-2.530E-1	5.284E+0	8.830E+0
-2.530E-1	5.307E+0	8.872E+0
-2.530E-1	5.349E+0	8.950E+0
-2.514E-1	5.262E+0	8.872E+0
-2.514E-1	5.184E+0	8.853E+0
-2.497E-1	5.226E+0	8.762E+0
-2.497E-1	5.265E+0	8.798E+0
-2.465E-1	5.213E+0	8.892E+0
-2.546E-1	5.307E+0	8.888E+0
-2.497E-1	5.194E+0	8.775E+0
-2.481E-1	5.310E+0	8.814E+0
-2.481E-1	5.126E+0	8.726E+0
-2.497E-1	5.330E+0	8.723E+0
-2.514E-1	5.288E+0	8.901E+0
-2.497E-1	5.223E+0	8.772E+0
-2.481E-1	5.333E+0	8.869E+0
-2.481E-1	5.268E+0	8.798E+0
-2.497E-1	5.252E+0	8.755E+0
-2.497E-1	5.207E+0	8.762E+0
-2.514E-1	5.239E+0	8.859E+0
-2.514E-1	5.246E+0	8.850E+0
-2.530E-1	5.229E+0	8.882E+0
-2.497E-1	5.220E+0	8.837E+0
-2.497E-1	5.223E+0	8.794E+0
-2.514E-1	5.242E+0	8.710E+0
-2.497E-1	5.284E+0	8.843E+0
-2.497E-1	5.281E+0	8.833E+0
-2.514E-1	5.229E+0	8.859E+0
-2.497E-1	5.233E+0	8.879E+0
-2.530E-1	5.252E+0	8.850E+0
-2.514E-1	5.294E+0	8.762E+0
-2.497E-1	5.223E+0	8.846E+0
-2.481E-1	5.148E+0	8.804E+0
-2.530E-1	5.171E+0	8.781E+0
-2.481E-1	5.284E+0	8.911E+0
-2.497E-1	5.229E+0	8.869E+0
-2.497E-1	5.242E+0	8.726E+0
-2.497E-1	5.200E+0	8.866E+0
-2.481E-1	5.278E+0	8.749E+0
-2.497E-1	5.288E+0	8.726E+0
-2.481E-1	5.164E+0	8.807E+0
-2.546E-1	5.265E+0	8.859E+0
-2.497E-1	5.372E+0	8.707E+0
-2.546E-1	5.259E+0	8.963E+0
-2.465E-1	5.255E+0	8.749E+0
-2.530E-1	5.246E+0	8.827E+0
-2.497E-1	5.249E+0	8.830E+0
-2.497E-1	5.229E+0	8.778E+0
-2.497E-1	5.346E+0	8.814E+0
-2.546E-1	5.181E+0	8.807E+0
-2.481E-1	5.229E+0	8.768E+0
-2.497E-1	5.210E+0	8.882E+0
-2.514E-1	5.229E+0	8.859E+0
-2.514E-1	5.236E+0	8.840E+0
-2.497E-1	5.145E+0	8.730E+0
-2.481E-1	5.288E+0	8.859E+0
-2.514E-1	5.229E+0	8.814E+0
-2.530E-1	5.281E+0	8.739E+0
-2.514E-1	5.181E+0	8.827E+0
-2.481E-1	5.259E+0	8.866E+0
-2.497E-1	5.362E+0	8.785E+0
-2.546E-1	5.181E+0	8.853E+0
-2.497E-1	5.291E+0	8.840E+0
-2.465E-1	5.375E+0	8.863E+0
-2.497E-1	5.353E+0	8.843E+0
-2.530E-1	5.265E+0	8.820E+0
-2.514E-1	5.252E+0	8.739E+0
-2.514E-1	5.207E+0	8.872E+0
-2.497E-1	5.223E+0	8.742E+0
-2.481E-1	5.187E+0	8.837E+0
-2.497E-1	5.207E+0	8.791E+0
-2.465E-1	5.304E+0	8.817E+0
-2.514E-1	5.353E+0	8.817E+0
-2.514E-1	5.340E+0	8.746E+0
-2.481E-1	5.304E+0	8.746E+0
-2.514E-1	5.284E+0	8.866E+0
-2.465E-1	5.314E+0	8.717E+0
-2.497E-1	5.268E+0	8.814E+0
-2.497E-1	5.229E+0	8.804E+0
-2.514E-1	5.317E+0	8.788E+0
-2.530E-1	5.184E+0	8.824E+0
-2.481E-1	5.207E+0	8.772E+0
-2.497E-1	5.213E+0	8.830E+0
-2.481E-1	5.220E+0	8.759E+0
-2.497E-1	5.252E+0	8.950E+0
-2.546E-1	5.220E+0	8.768E+0
-2.514E-1	5.164E+0	8.817E+0
-2.497E-1	5.275E+0	8.950E+0
-2.497E-1	5.216E+0	8.778E+0
-2.530E-1	5.229E+0	8.781E+0
-2.530E-1	5.252E+0	8.817E+0
-2.497E-1	5.284E+0	8.798E+0
-2.514E-1	5.330E+0	8.986E+0
-2.530E-1	5.271E+0	8.914E+0
-2.530E-1	5.336E+0	8.853E+0
-2.514E-1	5.369E+0	8.817E+0
-2.497E-1	5.265E+0	8.801E+0
-2.514E-1	5.271E+0	8.781E+0
-2.497E-1	5.284E+0	8.794E+0
-2.497E-1	5.271E+0	8.875E+0
-2.514E-1	5.113E+0	8.794E+0
-2.497E-1	5.304E+0	8.953E+0
-2.514E-1	5.314E+0	8.801E+0
-2.497E-1	5.333E+0	8.811E+0
-2.481E-1	5.301E+0	8.853E+0
-2.497E-1	5.246E+0	8.853E+0
-2.497E-1	5.255E+0	8.755E+0
-2.497E-1	5.262E+0	8.901E+0
-2.514E-1	5.220E+0	8.775E+0
-2.514E-1	5.330E+0	8.804E+0
-2.497E-1	5.200E+0	8.866E+0
-2.497E-1	5.281E+0	8.768E+0
-2.497E-1	5.297E+0	8.775E+0
-2.497E-1	5.320E+0	8.726E+0
-2.481E-1	5.233E+0	8.746E+0
-2.497E-1	5.249E+0	8.908E+0
-2.497E-1	5.320E+0	8.665E+0
-2.481E-1	5.297E+0	8.762E+0
-2.481E-1	5.239E+0	8.807E+0
-2.514E-1	5.294E+0	8.700E+0
-2.497E-1	5.314E+0	8.768E+0
-2.514E-1	5.210E+0	8.791E+0
-2.481E-1	5.268E+0	8.730E+0
-2.497E-1	5.236E+0	8.788E+0
-2.514E-1	5.291E+0	8.798E+0
-2.497E-1	5.265E+0	8.882E+0
-2.497E-1	5.233E+0	8.775E+0
-2.530E-1	5.268E+0	8.768E+0
-2.481E-1	5.229E+0	8.794E+0
-2.497E-1	5.275E+0	8.879E+0
-2.497E-1	5.297E+0	8.755E+0
-2.514E-1	5.223E+0	8.824E+0
-2.530E-1	5.177E+0	8.765E+0
-2.497E-1	5.200E+0	8.888E+0
-2.497E-1	5.164E+0	8.801E+0
-2.530E-1	5.278E+0	8.837E+0
-2.497E-1	5.252E+0	8.781E+0
-2.497E-1	5.288E+0	8.830E+0
-2.497E-1	5.310E+0	8.752E+0
-2.497E-1	5.278E+0	8.765E+0
-2.514E-1	5.281E+0	8.866E+0
-2.514E-1	5.278E+0	8.827E+0
-2.481E-1	5.372E+0	8.807E+0
-2.514E-1	5.252E+0	8.879E+0
-2.481E-1	5.340E+0	8.765E+0
-2.530E-1	5.366E+0	8.856E+0
-2.497E-1	5.252E+0	8.817E+0
-2.514E-1	5.330E+0	8.827E+0
-2.497E-1	5.271E+0	8.866E+0
-2.497E-1	5.314E+0	8.801E+0
-2.514E-1	5.281E+0	8.717E+0
-2.497E-1	5.233E+0	8.788E+0
-2.497E-1	5.320E+0	8.746E+0
-2.514E-1	5.252E+0	8.713E+0
-2.497E-1	5.262E+0	8.814E+0
-2.514E-1	5.255E+0	8.762E+0
-2.497E-1	5.171E+0	8.798E+0
-2.497E-1	5.220E+0	8.863E+0
-2.481E-1	5.336E+0	8.749E+0
-2.514E-1	5.414E+0	8.645E+0
-2.497E-1	5.304E+0	8.892E+0
-2.514E-1	5.242E+0	8.824E+0
-2.514E-1	5.314E+0	8.791E+0
-2.481E-1	5.216E+0	8.642E+0
-2.514E-1	5.294E+0	8.934E+0
-2.497E-1	5.278E+0	8.775E+0
-2.514E-1	5.366E+0	8.798E+0
-2.514E-1	5.288E+0	8.817E+0
-2.514E-1	5.168E+0	8.820E+0
-2.514E-1	5.236E+0	8.856E+0
-2.514E-1	5.233E+0	8.875E+0
-2.497E-1	5.252E+0	8.807E+0
-2.481E-1	5.210E+0	8.775E+0
-2.497E-1	5.220E+0	8.710E+0
-2.481E-1	5.252E+0	8.837E+0
-2.481E-1	5.346E+0	8.772E+0
-2.497E-1	5.333E+0	8.752E+0
-2.497E-1	5.210E+0	8.801E+0
-2.497E-1	5.336E+0	8.833E+0
-2.497E-1	5.294E+0	8.778E+0
-2.481E-1	5.210E+0	8.804E+0
-2.514E-1	5.229E+0	8.739E+0
-2.497E-1	5.216E+0	8.781E+0
-2.481E-1	5.275E+0	8.914E+0
-2.530E-1	5.307E+0	8.707E+0
-2.497E-1	5.333E+0	8.885E+0
-2.514E-1	5.220E+0	8.752E+0
-2.497E-1	5.304E+0	8.736E+0
-2.497E-1	5.288E+0	8.768E+0
-2.530E-1	5.216E+0	8.726E+0
-2.514E-1	5.242E+0	8.772E+0
-2.497E-1	5.268E+0	8.837E+0
-2.497E-1	5.249E+0	8.785E+0
-2.481E-1	5.340E+0	8.687E+0
-2.497E-1	5.307E+0	8.788E+0
-2.514E-1	5.349E+0	8.707E+0
-2.465E-1	5.148E+0	8.762E+0
-2.497E-1	5.320E+0	8.934E+0
-2.514E-1	5.284E+0	8.866E+0
-2.481E-1	5.333E+0	8.927E+0
-2.481E-1	5.317E+0	8.755E+0
-2.530E-1	5.343E+0	8.749E+0
-2.514E-1	5.249E+0	8.895E+0
-2.497E-1	5.213E+0	8.827E+0
-2.497E-1	5.194E+0	8.856E+0
-2.514E-1	5.249E+0	8.785E+0
-2.497E-1	5.171E+0	8.736E+0
-2.497E-1	5.317E+0	8.892E+0
-2.481E-1	5.213E+0	8.807E+0
-2.497E-1	5.288E+0	8.775E+0
-2.465E-1	5.268E+0	8.850E+0
-2.497E-1	5.223E+0	8.827E+0
-2.497E-1	5.271E+0	8.833E+0
-2.530E-1	5.301E+0	8.850E+0
-2.514E-1	5.310E+0	8.765E+0
-2.514E-1	5.242E+0	8.820E+0
-2.497E-1	5.366E+0	8.791E+0
-2.530E-1	5.291E+0	8.739E+0
-2.530E-1	5.242E+0	8.869E+0
-2.481E-1	5.346E+0	8.768E+0
-2.497E-1	5.207E+0	8.833E+0
-2.514E-1	5.233E+0	8.694E+0
-2.514E-1	5.252E+0	8.762E+0
-2.514E-1	5.262E+0	8.879E+0
-2.497E-1	5.262E+0	8.775E+0
-2.514E-1	5.255E+0	8.665E+0
-2.514E-1	5.249E+0	8.827E+0
-2.497E-1	5.307E+0	8.765E+0
-2.465E-1	5.229E+0	8.791E+0
-2.514E-1	5.229E+0	8.768E+0
-2.497E-1	5.353E+0	8.713E+0
-2.497E-1	5.372E+0	8.850E+0
-2.514E-1	5.213E+0	8.791E+0
-2.530E-1	5.336E+0	8.850E+0
-2.530E-1	5.226E+0	8.788E+0
-2.497E-1	5.275E+0	8.694E+0
-2.514E-1	5.190E+0	8.739E+0
-2.530E-1	5.216E+0	8.788E+0
-2.514E-1	5.210E+0	8.846E+0
-2.481E-1	5.333E+0	8.859E+0
-2.514E-1	5.271E+0	8.869E+0
-2.546E-1	5.297E+0	8.817E+0
-2.497E-1	5.242E+0	8.817E+0
-2.481E-1	5.330E+0	8.704E+0
-2.497E-1	5.255E+0	8.895E+0
-2.497E-1	5.259E+0	8.804E+0
-2.530E-1	5.268E+0	8.798E+0
-2.514E-1	5.233E+0	8.765E+0
-2.497E-1	5.223E+0	8.794E+0
-2.530E-1	5.327E+0	8.739E+0
-2.497E-1	5.307E+0	8.804E+0
-2.497E-1	5.320E+0	8.892E+0
-2.497E-1	5.301E+0	8.872E+0
-2.514E-1	5.194E+0	8.859E+0
-2.497E-1	5.340E+0	8.901E+0
-2.481E-1	5.239E+0	8.811E+0
-2.481E-1	5.333E+0	8.794E+0
-2.514E-1	5.268E+0	8.807E+0
-2.514E-1	5.252E+0	8.840E+0
-2.481E-1	5.284E+0	8.814E+0
-2.481E-1	5.249E+0	8.885E+0
-2.497E-1	5.226E+0	8.811E+0
-2.497E-1	5.281E+0	8.804E+0
-2.497E-1	5.216E+0	8.872E+0
-2.497E-1	5.317E+0	8.697E+0
-2.514E-1	5.242E+0	8.798E+0
-2.497E-1	5.278E+0	8.863E+0
-2.497E-1	5.177E+0	8.736E+0
-2.465E-1	5.343E+0	8.843E+0
-2.497E-1	5.281E+0	8.717E+0
-2.546E-1	5.346E+0	8.833E+0
-2.514E-1	5.236E+0	8.720E+0
-2.497E-1	5.262E+0	8.804E+0
-2.514E-1	5.268E+0	8.833E+0
-2.497E-1	5.252E+0	8.875E+0
-2.514E-1	5.259E+0	8.798E+0
-2.514E-1	5.317E+0	8.901E+0
-2.530E-1	5.229E+0	8.759E+0
-2.497E-1	5.382E+0	8.885E+0
-2.481E-1	5.197E+0	8.869E+0
-2.497E-1	5.197E+0	8.853E+0
-2.514E-1	5.226E+0	8.775E+0
-2.514E-1	5.278E+0	8.801E+0
-2.481E-1	5.177E+0	8.752E+0
-2.497E-1	5.184E+0	8.749E+0
-2.514E-1	5.265E+0	8.934E+0
-2.497E-1	5.278E+0	8.746E+0
-2.497E-1	5.262E+0	8.794E+0
-2.497E-1	5.151E+0	8.882E+0
-2.497E-1	5.203E+0	8.791E+0
-2.497E-1	5.229E+0	8.775E+0
-2.497E-1	5.268E+0	8.811E+0
-2.481E-1	5.278E+0	8.717E+0
-2.514E-1	5.252E+0	8.859E+0
-2.514E-1	5.259E+0	8.772E+0
-2.481E-1	5.297E+0	8.973E+0
-2.481E-1	5.281E+0	8.859E+0
-2.497E-1	5.301E+0	8.736E+0
-2.514E-1	5.278E+0	8.824E+0
-2.514E-1	5.197E+0	8.752E+0
-2.497E-1	5.278E+0	8.801E+0
-2.514E-1	5.297E+0	8.901E+0
-2.497E-1	5.210E+0	8.765E+0
[truncated: 93,954 more rows]
