# Supplementary material for: Improved ANAP incorporation and VCF analysis reveal details of P2X7 current facilitation and a limited conformational interplay between ATP binding and the intracellular ballast domain
Source: eLife. 2023 Jan 4;12:e82479. doi: 10.7554/eLife.82479 (PMC9859053; doi:10.7554/eLife.82479)
Supplement: Figure 3—source data 1. [file elife-82479-fig3-data1.zip › Figure-3_source-data-1/K127_j28#01.csv]

-9.404E-2	8.087E+0	1.617E+1
-8.917E-2	7.993E+0	1.622E+1
-8.755E-2	8.045E+0	1.603E+1
-8.917E-2	8.210E+0	1.603E+1
-9.242E-2	8.087E+0	1.619E+1
-9.079E-2	8.055E+0	1.608E+1
-8.917E-2	8.129E+0	1.611E+1
-8.917E-2	8.065E+0	1.624E+1
-9.079E-2	8.068E+0	1.611E+1
-9.079E-2	8.081E+0	1.611E+1
-8.755E-2	8.087E+0	1.599E+1
-9.079E-2	8.058E+0	1.602E+1
-9.079E-2	8.178E+0	1.607E+1
-9.079E-2	8.181E+0	1.607E+1
-8.755E-2	8.097E+0	1.605E+1
-9.242E-2	8.035E+0	1.594E+1
-9.404E-2	8.006E+0	1.605E+1
-8.917E-2	7.951E+0	1.607E+1
-8.593E-2	8.094E+0	1.601E+1
-9.079E-2	8.061E+0	1.608E+1
-9.242E-2	8.110E+0	1.621E+1
-9.079E-2	8.107E+0	1.602E+1
-8.917E-2	8.081E+0	1.586E+1
-9.079E-2	8.000E+0	1.599E+1
-9.242E-2	8.084E+0	1.606E+1
-8.755E-2	8.097E+0	1.608E+1
-8.755E-2	8.081E+0	1.604E+1
-9.079E-2	8.181E+0	1.607E+1
-9.079E-2	8.068E+0	1.591E+1
-8.917E-2	8.013E+0	1.599E+1
-8.917E-2	8.165E+0	1.621E+1
-8.917E-2	8.071E+0	1.592E+1
-9.242E-2	8.068E+0	1.601E+1
-9.079E-2	8.003E+0	1.609E+1
-8.755E-2	8.201E+0	1.594E+1
-8.917E-2	8.113E+0	1.617E+1
-9.079E-2	8.035E+0	1.611E+1
-8.917E-2	8.110E+0	1.612E+1
-9.242E-2	8.045E+0	1.593E+1
-9.242E-2	8.100E+0	1.588E+1
-9.242E-2	8.087E+0	1.602E+1
-8.755E-2	8.240E+0	1.610E+1
-8.755E-2	8.142E+0	1.618E+1
-8.917E-2	8.149E+0	1.609E+1
-9.079E-2	8.039E+0	1.611E+1
-8.917E-2	8.168E+0	1.596E+1
-9.079E-2	8.123E+0	1.606E+1
-8.917E-2	8.084E+0	1.605E+1
-9.242E-2	8.142E+0	1.593E+1
-8.917E-2	8.126E+0	1.613E+1
-9.079E-2	8.188E+0	1.589E+1
-8.917E-2	8.058E+0	1.611E+1
-8.917E-2	8.090E+0	1.611E+1
-8.917E-2	8.123E+0	1.604E+1
-8.593E-2	8.142E+0	1.606E+1
-8.917E-2	8.097E+0	1.606E+1
-9.242E-2	8.006E+0	1.598E+1
-9.079E-2	8.061E+0	1.608E+1
-8.755E-2	8.061E+0	1.603E+1
-9.079E-2	8.090E+0	1.622E+1
-9.404E-2	8.172E+0	1.612E+1
-8.917E-2	8.032E+0	1.599E+1
-8.755E-2	8.159E+0	1.615E+1
-8.917E-2	8.282E+0	1.596E+1
-9.242E-2	8.003E+0	1.609E+1
-9.079E-2	8.107E+0	1.617E+1
-8.755E-2	8.181E+0	1.609E+1
-8.917E-2	8.035E+0	1.620E+1
-9.079E-2	8.120E+0	1.609E+1
-8.917E-2	8.136E+0	1.605E+1
-8.917E-2	8.048E+0	1.609E+1
-9.079E-2	8.103E+0	1.595E+1
-8.917E-2	8.042E+0	1.606E+1
-8.917E-2	8.006E+0	1.598E+1
-8.755E-2	8.155E+0	1.616E+1
-8.917E-2	8.006E+0	1.610E+1
-9.079E-2	8.055E+0	1.628E+1
-9.079E-2	8.042E+0	1.596E+1
-8.593E-2	8.142E+0	1.601E+1
-8.755E-2	8.120E+0	1.620E+1
-9.079E-2	8.090E+0	1.619E+1
-9.079E-2	8.016E+0	1.607E+1
-8.917E-2	8.142E+0	1.612E+1
-8.917E-2	8.065E+0	1.614E+1
-9.242E-2	8.035E+0	1.596E+1
-8.917E-2	8.113E+0	1.613E+1
-9.079E-2	8.133E+0	1.606E+1
-9.404E-2	8.230E+0	1.611E+1
-9.404E-2	8.155E+0	1.627E+1
-9.079E-2	8.084E+0	1.598E+1
-8.917E-2	8.223E+0	1.615E+1
-9.079E-2	8.042E+0	1.603E+1
-9.079E-2	8.065E+0	1.608E+1
-8.917E-2	8.162E+0	1.600E+1
-8.917E-2	8.100E+0	1.603E+1
-8.917E-2	8.113E+0	1.615E+1
-9.242E-2	7.987E+0	1.610E+1
-8.917E-2	8.094E+0	1.593E+1
-8.917E-2	8.074E+0	1.602E+1
-9.566E-2	8.087E+0	1.595E+1
-9.242E-2	8.210E+0	1.609E+1
-9.079E-2	8.100E+0	1.607E+1
-8.917E-2	8.168E+0	1.613E+1
-9.404E-2	7.951E+0	1.595E+1
-9.566E-2	8.142E+0	1.605E+1
-9.079E-2	7.970E+0	1.600E+1
-8.755E-2	8.048E+0	1.601E+1
-8.917E-2	8.052E+0	1.598E+1
-9.404E-2	8.103E+0	1.608E+1
-9.079E-2	8.240E+0	1.612E+1
-8.755E-2	8.136E+0	1.612E+1
-8.917E-2	7.980E+0	1.607E+1
-9.079E-2	8.042E+0	1.626E+1
-9.404E-2	8.136E+0	1.594E+1
-8.917E-2	8.071E+0	1.587E+1
-8.917E-2	8.168E+0	1.611E+1
-9.242E-2	8.074E+0	1.601E+1
-9.242E-2	8.120E+0	1.597E+1
-8.755E-2	8.181E+0	1.608E+1
-9.404E-2	8.113E+0	1.613E+1
-9.242E-2	7.948E+0	1.606E+1
-9.079E-2	8.029E+0	1.607E+1
-8.593E-2	8.029E+0	1.612E+1
-8.917E-2	8.110E+0	1.619E+1
-9.242E-2	8.065E+0	1.594E+1
-8.917E-2	8.084E+0	1.591E+1
-9.079E-2	7.919E+0	1.607E+1
-8.755E-2	8.116E+0	1.602E+1
-9.242E-2	8.016E+0	1.597E+1
-8.755E-2	8.077E+0	1.599E+1
-8.755E-2	8.081E+0	1.603E+1
-9.079E-2	8.155E+0	1.605E+1
-9.404E-2	8.110E+0	1.592E+1
-8.917E-2	7.964E+0	1.615E+1
-8.917E-2	8.045E+0	1.613E+1
-9.242E-2	8.068E+0	1.605E+1
-9.242E-2	8.178E+0	1.611E+1
-9.079E-2	8.055E+0	1.605E+1
-8.917E-2	7.948E+0	1.612E+1
-9.079E-2	8.077E+0	1.603E+1
-9.242E-2	8.000E+0	1.611E+1
-9.079E-2	7.983E+0	1.606E+1
-8.917E-2	8.068E+0	1.606E+1
-9.079E-2	8.181E+0	1.610E+1
-8.917E-2	8.120E+0	1.624E+1
-8.755E-2	8.094E+0	1.612E+1
-8.917E-2	8.003E+0	1.595E+1
-9.079E-2	8.026E+0	1.601E+1
-9.242E-2	7.987E+0	1.613E+1
-8.593E-2	8.146E+0	1.610E+1
-8.917E-2	8.003E+0	1.615E+1
-8.917E-2	8.090E+0	1.596E+1
-9.404E-2	8.084E+0	1.609E+1
-8.917E-2	8.136E+0	1.615E+1
-8.917E-2	8.279E+0	1.604E+1
-8.755E-2	8.032E+0	1.602E+1
-9.404E-2	8.139E+0	1.618E+1
-9.079E-2	8.084E+0	1.602E+1
-9.079E-2	8.110E+0	1.608E+1
-9.079E-2	8.097E+0	1.609E+1
-9.404E-2	8.097E+0	1.619E+1
-9.079E-2	8.009E+0	1.609E+1
-8.593E-2	8.009E+0	1.605E+1
-8.917E-2	8.068E+0	1.616E+1
-9.079E-2	7.993E+0	1.612E+1
-9.242E-2	8.074E+0	1.625E+1
-8.755E-2	8.039E+0	1.608E+1
-8.755E-2	8.032E+0	1.604E+1
-9.242E-2	8.081E+0	1.622E+1
-9.079E-2	8.077E+0	1.604E+1
-8.917E-2	8.065E+0	1.616E+1
-8.917E-2	8.006E+0	1.623E+1
-9.079E-2	8.110E+0	1.591E+1
-9.242E-2	8.087E+0	1.615E+1
-8.755E-2	8.094E+0	1.612E+1
-9.079E-2	8.077E+0	1.603E+1
-9.404E-2	8.087E+0	1.611E+1
-8.917E-2	8.035E+0	1.607E+1
-8.917E-2	8.016E+0	1.599E+1
-9.079E-2	8.097E+0	1.612E+1
-8.917E-2	8.100E+0	1.601E+1
-9.079E-2	8.113E+0	1.596E+1
-8.755E-2	8.120E+0	1.606E+1
-9.242E-2	8.026E+0	1.592E+1
-9.404E-2	8.107E+0	1.607E+1
-8.917E-2	7.980E+0	1.604E+1
-9.079E-2	8.035E+0	1.608E+1
-8.917E-2	8.149E+0	1.606E+1
-9.404E-2	8.113E+0	1.613E+1
-9.079E-2	8.016E+0	1.618E+1
-8.755E-2	7.970E+0	1.609E+1
-9.079E-2	8.081E+0	1.605E+1
-9.242E-2	8.077E+0	1.594E+1
-8.917E-2	8.081E+0	1.608E+1
-8.917E-2	8.029E+0	1.604E+1
-9.079E-2	8.103E+0	1.616E+1
-9.242E-2	8.061E+0	1.605E+1
-9.242E-2	8.029E+0	1.599E+1
-8.917E-2	8.113E+0	1.611E+1
-8.917E-2	8.052E+0	1.610E+1
-9.242E-2	8.139E+0	1.594E+1
-8.755E-2	8.090E+0	1.606E+1
-8.917E-2	8.032E+0	1.607E+1
-8.917E-2	8.133E+0	1.615E+1
-9.404E-2	7.954E+0	1.605E+1
-9.079E-2	8.107E+0	1.609E+1
-8.917E-2	8.107E+0	1.604E+1
-9.242E-2	8.090E+0	1.608E+1
-9.404E-2	8.019E+0	1.597E+1
-8.917E-2	8.152E+0	1.607E+1
-8.917E-2	8.103E+0	1.605E+1
-9.079E-2	8.120E+0	1.586E+1
-9.404E-2	8.113E+0	1.615E+1
-8.917E-2	8.113E+0	1.591E+1
-8.917E-2	8.071E+0	1.611E+1
-9.242E-2	8.107E+0	1.606E+1
-9.242E-2	8.116E+0	1.604E+1
-9.079E-2	8.003E+0	1.603E+1
-8.755E-2	8.013E+0	1.620E+1
-8.917E-2	8.136E+0	1.608E+1
-9.242E-2	8.116E+0	1.612E+1
-8.917E-2	8.048E+0	1.613E+1
-8.755E-2	8.081E+0	1.611E+1
-8.917E-2	8.165E+0	1.617E+1
-9.242E-2	8.133E+0	1.605E+1
-9.242E-2	8.019E+0	1.612E+1
-8.755E-2	8.155E+0	1.612E+1
-8.917E-2	8.068E+0	1.613E+1
-9.242E-2	8.074E+0	1.601E+1
-8.917E-2	8.061E+0	1.612E+1
-8.917E-2	8.116E+0	1.609E+1
-9.242E-2	8.026E+0	1.597E+1
-9.079E-2	8.142E+0	1.614E+1
-9.079E-2	7.961E+0	1.597E+1
-9.079E-2	8.042E+0	1.604E+1
-8.917E-2	8.123E+0	1.595E+1
-8.917E-2	8.165E+0	1.602E+1
-8.917E-2	8.120E+0	1.583E+1
-8.755E-2	8.081E+0	1.619E+1
-9.079E-2	8.052E+0	1.603E+1
-9.079E-2	8.123E+0	1.595E+1
-8.917E-2	8.162E+0	1.615E+1
-8.593E-2	8.097E+0	1.601E+1
-8.917E-2	8.133E+0	1.617E+1
-9.404E-2	8.090E+0	1.586E+1
-8.917E-2	8.110E+0	1.615E+1
-8.917E-2	8.048E+0	1.615E+1
-9.079E-2	8.022E+0	1.610E+1
-9.566E-2	8.065E+0	1.617E+1
-9.242E-2	8.097E+0	1.604E+1
-8.755E-2	8.103E+0	1.597E+1
-8.917E-2	8.100E+0	1.610E+1
-9.404E-2	8.129E+0	1.601E+1
-9.079E-2	8.168E+0	1.597E+1
-8.593E-2	7.951E+0	1.607E+1
-9.242E-2	8.029E+0	1.617E+1
-9.079E-2	8.058E+0	1.610E+1
-9.079E-2	8.103E+0	1.592E+1
-8.593E-2	8.094E+0	1.603E+1
-9.079E-2	8.068E+0	1.592E+1
-8.917E-2	8.016E+0	1.616E+1
-9.242E-2	8.068E+0	1.601E+1
-8.593E-2	8.071E+0	1.619E+1
-8.917E-2	8.016E+0	1.621E+1
-9.404E-2	8.133E+0	1.620E+1
-8.755E-2	8.159E+0	1.604E+1
-9.079E-2	7.957E+0	1.594E+1
-9.242E-2	8.022E+0	1.610E+1
-9.242E-2	7.996E+0	1.605E+1
-9.079E-2	8.133E+0	1.597E+1
-8.755E-2	8.113E+0	1.611E+1
-8.917E-2	8.087E+0	1.614E+1
-9.242E-2	8.016E+0	1.608E+1
-8.917E-2	8.259E+0	1.604E+1
-8.755E-2	8.123E+0	1.597E+1
-8.917E-2	8.126E+0	1.612E+1
-8.917E-2	8.103E+0	1.612E+1
-8.917E-2	8.026E+0	1.619E+1
-8.917E-2	8.194E+0	1.604E+1
-8.917E-2	8.123E+0	1.604E+1
-9.242E-2	8.149E+0	1.607E+1
-8.917E-2	8.061E+0	1.603E+1
-9.242E-2	8.058E+0	1.624E+1
-8.917E-2	8.262E+0	1.610E+1
-9.242E-2	8.032E+0	1.606E+1
-9.079E-2	8.055E+0	1.617E+1
-9.242E-2	8.026E+0	1.603E+1
-9.079E-2	8.120E+0	1.614E+1
-9.404E-2	8.188E+0	1.602E+1
-8.917E-2	8.068E+0	1.599E+1
-8.755E-2	8.068E+0	1.599E+1
-8.917E-2	8.081E+0	1.616E+1
-9.242E-2	8.123E+0	1.622E+1
-9.566E-2	8.233E+0	1.602E+1
-8.917E-2	8.077E+0	1.596E+1
-9.079E-2	8.185E+0	1.596E+1
-9.079E-2	7.970E+0	1.599E+1
-9.079E-2	8.029E+0	1.609E+1
-8.917E-2	8.185E+0	1.614E+1
-9.079E-2	8.097E+0	1.607E+1
-8.917E-2	8.136E+0	1.605E+1
-8.917E-2	8.055E+0	1.608E+1
-8.917E-2	8.052E+0	1.604E+1
-8.917E-2	8.045E+0	1.611E+1
-9.242E-2	8.201E+0	1.604E+1
-9.079E-2	8.052E+0	1.612E+1
-8.755E-2	7.987E+0	1.615E+1
-8.755E-2	8.194E+0	1.604E+1
-9.242E-2	8.068E+0	1.613E+1
-8.917E-2	8.032E+0	1.605E+1
-8.917E-2	8.107E+0	1.605E+1
-8.917E-2	8.003E+0	1.613E+1
-9.404E-2	8.159E+0	1.611E+1
-8.917E-2	8.055E+0	1.613E+1
-8.917E-2	8.081E+0	1.605E+1
-9.404E-2	8.139E+0	1.603E+1
-9.242E-2	8.110E+0	1.603E+1
-9.079E-2	8.097E+0	1.596E+1
-9.242E-2	8.168E+0	1.603E+1
-9.079E-2	8.100E+0	1.608E+1
-9.566E-2	8.084E+0	1.591E+1
-9.079E-2	8.065E+0	1.603E+1
-8.593E-2	8.103E+0	1.608E+1
-8.917E-2	7.987E+0	1.611E+1
-9.404E-2	8.019E+0	1.615E+1
-9.079E-2	8.100E+0	1.603E+1
-9.079E-2	8.048E+0	1.615E+1
-9.242E-2	8.081E+0	1.604E+1
-9.079E-2	8.042E+0	1.592E+1
-8.917E-2	8.068E+0	1.615E+1
-8.917E-2	8.068E+0	1.598E+1
-9.079E-2	8.090E+0	1.606E+1
-9.242E-2	8.107E+0	1.592E+1
-8.917E-2	8.116E+0	1.616E+1
-9.079E-2	8.126E+0	1.611E+1
-8.755E-2	8.003E+0	1.611E+1
-9.242E-2	8.068E+0	1.612E+1
-9.242E-2	8.120E+0	1.614E+1
-9.079E-2	8.149E+0	1.596E+1
-8.917E-2	8.074E+0	1.601E+1
-8.917E-2	8.048E+0	1.603E+1
-9.079E-2	7.983E+0	1.600E+1
-8.917E-2	8.094E+0	1.610E+1
-9.242E-2	8.077E+0	1.601E+1
-9.404E-2	7.967E+0	1.599E+1
-9.079E-2	8.178E+0	1.612E+1
-8.917E-2	8.133E+0	1.600E+1
-9.079E-2	8.081E+0	1.627E+1
-9.404E-2	8.120E+0	1.597E+1
-8.917E-2	8.103E+0	1.603E+1
-8.917E-2	8.191E+0	1.614E+1
-9.242E-2	8.065E+0	1.603E+1
-9.242E-2	8.058E+0	1.596E+1
-9.242E-2	8.084E+0	1.596E+1
-9.079E-2	8.094E+0	1.613E+1
-9.079E-2	8.152E+0	1.619E+1
-9.242E-2	8.097E+0	1.610E+1
-9.242E-2	8.081E+0	1.605E+1
-9.079E-2	7.996E+0	1.600E+1
-9.242E-2	8.052E+0	1.605E+1
-9.404E-2	8.123E+0	1.602E+1
-9.242E-2	8.087E+0	1.604E+1
-8.593E-2	8.048E+0	1.605E+1
-9.079E-2	8.136E+0	1.592E+1
-9.242E-2	8.081E+0	1.624E+1
-9.079E-2	8.100E+0	1.613E+1
-9.079E-2	8.175E+0	1.588E+1
-8.917E-2	8.019E+0	1.597E+1
-9.242E-2	8.223E+0	1.601E+1
-9.079E-2	8.178E+0	1.611E+1
-9.079E-2	8.058E+0	1.610E+1
-8.755E-2	8.039E+0	1.618E+1
-8.917E-2	8.058E+0	1.606E+1
-8.917E-2	8.188E+0	1.611E+1
-8.755E-2	8.048E+0	1.607E+1
-9.079E-2	8.026E+0	1.615E+1
-9.242E-2	8.266E+0	1.603E+1
-9.079E-2	8.013E+0	1.607E+1
-9.079E-2	8.188E+0	1.618E+1
-9.242E-2	8.126E+0	1.606E+1
-9.079E-2	8.152E+0	1.589E+1
-9.079E-2	8.019E+0	1.605E+1
-8.593E-2	7.932E+0	1.602E+1
-8.917E-2	8.097E+0	1.611E+1
-9.404E-2	8.048E+0	1.608E+1
-9.242E-2	8.227E+0	1.610E+1
-8.593E-2	8.198E+0	1.606E+1
-9.079E-2	8.081E+0	1.618E+1
-9.242E-2	8.061E+0	1.594E+1
-8.917E-2	8.210E+0	1.604E+1
-8.917E-2	7.974E+0	1.609E+1
-8.917E-2	8.162E+0	1.611E+1
-9.242E-2	8.116E+0	1.606E+1
-8.917E-2	8.061E+0	1.602E+1
-9.242E-2	7.996E+0	1.602E+1
-9.079E-2	8.100E+0	1.615E+1
-9.404E-2	8.126E+0	1.598E+1
-8.755E-2	8.026E+0	1.620E+1
-9.079E-2	8.032E+0	1.611E+1
-9.079E-2	8.019E+0	1.609E+1
-9.079E-2	8.142E+0	1.606E+1
-9.079E-2	8.097E+0	1.604E+1
-8.755E-2	8.146E+0	1.614E+1
-8.917E-2	8.126E+0	1.611E+1
-9.404E-2	8.068E+0	1.615E+1
-9.079E-2	8.126E+0	1.592E+1
-8.917E-2	8.188E+0	1.622E+1
-9.079E-2	8.052E+0	1.606E+1
-9.242E-2	7.906E+0	1.615E+1
-8.755E-2	8.129E+0	1.597E+1
-8.917E-2	8.097E+0	1.617E+1
-8.755E-2	7.983E+0	1.612E+1
-9.079E-2	8.048E+0	1.602E+1
-9.242E-2	8.045E+0	1.613E+1
-8.917E-2	8.133E+0	1.599E+1
-8.917E-2	8.048E+0	1.600E+1
-9.566E-2	8.097E+0	1.617E+1
-8.917E-2	8.058E+0	1.621E+1
-8.755E-2	8.149E+0	1.616E+1
-9.242E-2	8.123E+0	1.602E+1
-9.242E-2	8.123E+0	1.605E+1
-9.079E-2	8.090E+0	1.609E+1
-8.917E-2	8.097E+0	1.614E+1
-8.917E-2	8.120E+0	1.609E+1
-9.242E-2	8.120E+0	1.619E+1
-9.079E-2	8.110E+0	1.617E+1
-9.242E-2	8.026E+0	1.604E+1
-8.755E-2	8.035E+0	1.613E+1
-9.242E-2	8.006E+0	1.600E+1
-9.079E-2	8.223E+0	1.604E+1
-8.593E-2	8.048E+0	1.613E+1
-9.079E-2	8.052E+0	1.606E+1
-9.079E-2	8.133E+0	1.608E+1
-9.242E-2	8.097E+0	1.600E+1
-8.755E-2	8.074E+0	1.604E+1
-9.079E-2	8.139E+0	1.611E+1
-9.566E-2	7.954E+0	1.617E+1
-9.242E-2	8.233E+0	1.600E+1
-8.755E-2	8.039E+0	1.604E+1
-9.079E-2	8.146E+0	1.602E+1
-9.079E-2	8.149E+0	1.613E+1
-9.079E-2	8.081E+0	1.622E+1
-8.917E-2	7.993E+0	1.614E+1
-9.404E-2	8.090E+0	1.598E+1
-9.079E-2	8.136E+0	1.594E+1
-9.079E-2	8.191E+0	1.598E+1
-9.079E-2	8.061E+0	1.629E+1
-8.917E-2	8.061E+0	1.607E+1
-9.404E-2	8.139E+0	1.629E+1
-9.242E-2	8.123E+0	1.602E+1
-8.917E-2	8.152E+0	1.603E+1
-9.404E-2	8.152E+0	1.623E+1
-9.242E-2	8.133E+0	1.619E+1
-9.079E-2	8.013E+0	1.604E+1
-8.755E-2	8.207E+0	1.612E+1
-9.242E-2	8.039E+0	1.606E+1
-9.404E-2	8.142E+0	1.607E+1
-9.079E-2	8.045E+0	1.600E+1
-8.917E-2	8.039E+0	1.616E+1
-9.079E-2	8.039E+0	1.620E+1
-9.242E-2	8.048E+0	1.605E+1
-9.079E-2	8.035E+0	1.611E+1
-9.242E-2	8.162E+0	1.624E+1
-9.242E-2	8.175E+0	1.605E+1
-9.079E-2	7.970E+0	1.625E+1
-9.079E-2	8.146E+0	1.611E+1
-8.755E-2	8.204E+0	1.602E+1
-9.079E-2	8.207E+0	1.610E+1
-9.404E-2	8.039E+0	1.602E+1
-8.917E-2	8.204E+0	1.620E+1
-8.917E-2	8.188E+0	1.608E+1
-9.242E-2	8.065E+0	1.610E+1
-9.242E-2	8.094E+0	1.616E+1
-9.242E-2	8.058E+0	1.610E+1
-8.917E-2	8.110E+0	1.599E+1
-8.917E-2	8.217E+0	1.608E+1
-9.079E-2	8.142E+0	1.620E+1
-9.242E-2	8.139E+0	1.600E+1
-8.917E-2	8.081E+0	1.618E+1
-8.917E-2	8.000E+0	1.607E+1
-9.242E-2	8.094E+0	1.606E+1
-8.917E-2	8.116E+0	1.620E+1
-9.079E-2	8.165E+0	1.602E+1
-8.917E-2	8.191E+0	1.623E+1
-9.566E-2	8.042E+0	1.618E+1
-9.242E-2	8.110E+0	1.595E+1
-9.242E-2	8.139E+0	1.603E+1
-9.242E-2	8.032E+0	1.611E+1
-9.079E-2	8.126E+0	1.620E+1
-8.917E-2	8.061E+0	1.608E+1
-8.917E-2	8.113E+0	1.615E+1
-9.242E-2	8.152E+0	1.603E+1
-9.079E-2	8.123E+0	1.606E+1
-9.079E-2	8.285E+0	1.632E+1
-8.917E-2	8.094E+0	1.615E+1
-9.079E-2	8.110E+0	1.603E+1
-9.079E-2	8.087E+0	1.605E+1
-9.079E-2	8.009E+0	1.605E+1
-8.755E-2	8.133E+0	1.604E+1
-9.079E-2	8.146E+0	1.607E+1
-9.079E-2	8.168E+0	1.627E+1
-9.242E-2	8.087E+0	1.599E+1
-8.917E-2	8.048E+0	1.591E+1
-8.917E-2	8.097E+0	1.607E+1
-9.242E-2	8.188E+0	1.606E+1
-9.242E-2	8.013E+0	1.603E+1
-8.917E-2	8.120E+0	1.604E+1
-9.242E-2	8.094E+0	1.621E+1
-9.566E-2	8.165E+0	1.602E+1
-9.079E-2	8.162E+0	1.597E+1
-9.079E-2	8.107E+0	1.612E+1
-9.242E-2	8.052E+0	1.615E+1
-9.566E-2	8.159E+0	1.617E+1
-9.079E-2	8.084E+0	1.600E+1
-8.755E-2	8.181E+0	1.617E+1
-9.242E-2	8.194E+0	1.619E+1
-9.242E-2	8.100E+0	1.596E+1
-9.079E-2	8.100E+0	1.600E+1
-8.917E-2	8.090E+0	1.596E+1
-9.079E-2	8.055E+0	1.598E+1
-9.079E-2	8.107E+0	1.607E+1
-8.917E-2	8.045E+0	1.605E+1
-9.079E-2	8.081E+0	1.606E+1
-9.242E-2	8.052E+0	1.597E+1
-9.404E-2	8.162E+0	1.619E+1
-9.242E-2	8.087E+0	1.613E+1
-8.917E-2	8.142E+0	1.612E+1
-9.242E-2	8.149E+0	1.611E+1
-9.404E-2	7.990E+0	1.609E+1
-8.917E-2	8.022E+0	1.600E+1
-8.593E-2	8.149E+0	1.622E+1
-9.242E-2	8.149E+0	1.600E+1
-9.079E-2	8.123E+0	1.608E+1
-8.917E-2	8.103E+0	1.603E+1
-8.755E-2	8.116E+0	1.603E+1
-8.917E-2	8.107E+0	1.606E+1
-9.404E-2	8.065E+0	1.618E+1
-8.917E-2	8.162E+0	1.619E+1
-8.593E-2	8.168E+0	1.626E+1
-9.079E-2	8.090E+0	1.589E+1
-9.242E-2	8.087E+0	1.623E+1
-9.079E-2	8.198E+0	1.603E+1
-9.079E-2	8.204E+0	1.604E+1
-9.242E-2	8.120E+0	1.603E+1
-9.079E-2	8.139E+0	1.612E+1
-9.079E-2	8.139E+0	1.603E+1
-8.917E-2	8.013E+0	1.607E+1
-9.079E-2	8.175E+0	1.600E+1
-9.404E-2	8.198E+0	1.609E+1
-9.242E-2	8.217E+0	1.601E+1
-8.755E-2	8.009E+0	1.602E+1
-8.755E-2	8.090E+0	1.615E+1
-9.404E-2	8.071E+0	1.610E+1
-9.079E-2	8.048E+0	1.615E+1
-8.755E-2	8.052E+0	1.615E+1
-9.079E-2	8.097E+0	1.617E+1
-9.242E-2	8.087E+0	1.590E+1
-8.917E-2	8.074E+0	1.602E+1
-8.755E-2	8.227E+0	1.593E+1
-9.079E-2	8.188E+0	1.616E+1
-9.242E-2	8.172E+0	1.594E+1
-9.079E-2	8.084E+0	1.604E+1
-9.242E-2	8.013E+0	1.621E+1
-9.079E-2	8.152E+0	1.601E+1
-9.404E-2	8.123E+0	1.599E+1
-9.079E-2	8.045E+0	1.607E+1
-9.079E-2	8.048E+0	1.603E+1
-8.917E-2	8.077E+0	1.615E+1
-9.242E-2	8.068E+0	1.617E+1
-9.242E-2	8.133E+0	1.614E+1
-9.079E-2	8.081E+0	1.612E+1
-9.242E-2	8.178E+0	1.625E+1
-9.566E-2	8.178E+0	1.603E+1
-9.242E-2	8.188E+0	1.611E+1
-9.079E-2	8.152E+0	1.618E+1
-9.242E-2	8.090E+0	1.608E+1
-9.242E-2	8.136E+0	1.618E+1
-8.755E-2	8.116E+0	1.604E+1
-9.079E-2	8.097E+0	1.619E+1
-8.755E-2	8.052E+0	1.607E+1
-9.404E-2	8.129E+0	1.605E+1
-9.079E-2	8.094E+0	1.622E+1
-8.755E-2	8.155E+0	1.602E+1
-9.242E-2	8.165E+0	1.614E+1
-9.404E-2	8.090E+0	1.611E+1
-9.404E-2	8.155E+0	1.601E+1
-9.242E-2	8.071E+0	1.592E+1
-8.917E-2	8.103E+0	1.608E+1
-8.917E-2	8.116E+0	1.612E+1
-9.242E-2	8.026E+0	1.600E+1
-8.593E-2	8.240E+0	1.615E+1
-8.917E-2	8.175E+0	1.610E+1
-9.404E-2	8.081E+0	1.626E+1
-9.079E-2	8.094E+0	1.602E+1
-9.079E-2	8.110E+0	1.603E+1
-9.404E-2	8.055E+0	1.616E+1
-9.404E-2	8.052E+0	1.615E+1
-9.079E-2	8.055E+0	1.615E+1
-8.755E-2	8.100E+0	1.606E+1
-8.917E-2	8.113E+0	1.594E+1
-9.404E-2	8.162E+0	1.595E+1
-8.917E-2	8.061E+0	1.610E+1
-8.917E-2	8.126E+0	1.590E+1
-8.917E-2	8.090E+0	1.616E+1
-9.404E-2	8.139E+0	1.613E+1
-9.242E-2	8.074E+0	1.611E+1
-8.917E-2	8.181E+0	1.599E+1
-8.917E-2	8.084E+0	1.612E+1
-9.242E-2	8.090E+0	1.605E+1
-8.755E-2	8.026E+0	1.615E+1
-8.917E-2	8.194E+0	1.609E+1
-9.079E-2	8.035E+0	1.616E+1
-9.404E-2	8.233E+0	1.603E+1
-8.917E-2	8.061E+0	1.615E+1
-8.917E-2	8.113E+0	1.609E+1
-9.079E-2	8.074E+0	1.602E+1
-9.242E-2	7.977E+0	1.599E+1
-9.079E-2	7.983E+0	1.607E+1
-8.917E-2	8.065E+0	1.613E+1
-9.242E-2	8.133E+0	1.603E+1
-9.404E-2	8.000E+0	1.623E+1
-8.917E-2	8.081E+0	1.615E+1
-8.917E-2	8.065E+0	1.618E+1
-9.242E-2	8.146E+0	1.614E+1
-9.242E-2	8.149E+0	1.601E+1
-9.079E-2	8.035E+0	1.613E+1
-9.242E-2	8.210E+0	1.605E+1
-9.242E-2	8.188E+0	1.603E+1
-9.079E-2	8.142E+0	1.630E+1
-8.917E-2	7.915E+0	1.591E+1
-9.079E-2	8.071E+0	1.606E+1
-9.079E-2	8.126E+0	1.613E+1
-9.404E-2	7.987E+0	1.604E+1
-9.404E-2	8.107E+0	1.610E+1
-8.917E-2	8.155E+0	1.596E+1
-9.242E-2	8.077E+0	1.616E+1
-9.404E-2	7.974E+0	1.610E+1
-9.079E-2	8.087E+0	1.616E+1
-9.242E-2	8.035E+0	1.598E+1
-9.404E-2	8.103E+0	1.602E+1
-9.404E-2	8.204E+0	1.619E+1
-8.917E-2	7.996E+0	1.591E+1
-8.917E-2	8.113E+0	1.606E+1
-8.917E-2	8.120E+0	1.633E+1
-9.404E-2	8.178E+0	1.609E+1
-9.079E-2	8.022E+0	1.612E+1
-9.079E-2	8.077E+0	1.598E+1
-9.079E-2	8.155E+0	1.608E+1
-9.079E-2	8.113E+0	1.593E+1
-8.917E-2	8.097E+0	1.593E+1
-8.917E-2	8.019E+0	1.593E+1
-8.917E-2	8.162E+0	1.613E+1
-9.404E-2	8.084E+0	1.610E+1
-9.079E-2	8.094E+0	1.609E+1
-8.593E-2	8.026E+0	1.616E+1
-9.242E-2	8.123E+0	1.610E+1
-9.404E-2	8.129E+0	1.601E+1
-8.755E-2	8.100E+0	1.620E+1
-8.917E-2	8.178E+0	1.624E+1
-9.079E-2	8.185E+0	1.620E+1
-9.079E-2	8.065E+0	1.597E+1
-8.917E-2	8.068E+0	1.609E+1
-9.079E-2	8.162E+0	1.603E+1
-9.079E-2	8.003E+0	1.607E+1
-9.404E-2	8.107E+0	1.591E+1
-8.917E-2	8.061E+0	1.600E+1
-8.917E-2	8.113E+0	1.615E+1
-9.242E-2	8.035E+0	1.605E+1
-9.242E-2	8.162E+0	1.611E+1
-8.917E-2	8.087E+0	1.612E+1
-8.755E-2	8.175E+0	1.609E+1
-9.242E-2	8.136E+0	1.614E+1
-9.242E-2	8.146E+0	1.617E+1
-9.079E-2	8.068E+0	1.596E+1
-8.755E-2	8.055E+0	1.606E+1
-9.404E-2	8.032E+0	1.613E+1
-9.242E-2	8.042E+0	1.585E+1
-8.917E-2	8.139E+0	1.608E+1
-9.079E-2	8.016E+0	1.622E+1
-9.079E-2	8.207E+0	1.611E+1
-9.404E-2	8.055E+0	1.611E+1
-9.079E-2	8.107E+0	1.615E+1
-8.917E-2	8.087E+0	1.617E+1
-9.079E-2	8.129E+0	1.617E+1
-9.079E-2	8.090E+0	1.603E+1
-9.242E-2	8.175E+0	1.616E+1
-9.079E-2	7.983E+0	1.597E+1
-8.917E-2	8.181E+0	1.602E+1
-9.079E-2	7.944E+0	1.626E+1
-9.242E-2	8.103E+0	1.589E+1
-9.242E-2	8.022E+0	1.614E+1
-8.917E-2	8.194E+0	1.603E+1
-9.079E-2	8.236E+0	1.614E+1
-8.917E-2	8.065E+0	1.599E+1
-8.917E-2	7.987E+0	1.607E+1
-9.242E-2	8.074E+0	1.594E+1
-9.404E-2	8.074E+0	1.604E+1
-9.242E-2	8.201E+0	1.610E+1
-8.755E-2	8.022E+0	1.621E+1
-8.917E-2	8.087E+0	1.620E+1
-9.079E-2	8.107E+0	1.616E+1
-9.242E-2	8.055E+0	1.614E+1
-8.593E-2	8.129E+0	1.607E+1
-9.079E-2	8.000E+0	1.619E+1
-9.079E-2	8.142E+0	1.593E+1
-9.242E-2	8.120E+0	1.604E+1
-8.917E-2	8.090E+0	1.604E+1
-9.079E-2	8.074E+0	1.625E+1
-9.242E-2	8.136E+0	1.608E+1
-9.079E-2	8.168E+0	1.610E+1
-8.593E-2	8.074E+0	1.602E+1
-9.242E-2	8.113E+0	1.618E+1
-9.079E-2	8.210E+0	1.605E+1
-9.079E-2	8.090E+0	1.606E+1
-8.917E-2	8.071E+0	1.617E+1
-9.079E-2	8.035E+0	1.593E+1
-9.242E-2	8.087E+0	1.613E+1
-9.079E-2	8.162E+0	1.613E+1
-8.755E-2	8.100E+0	1.614E+1
-9.079E-2	8.136E+0	1.608E+1
-9.404E-2	8.123E+0	1.611E+1
-8.917E-2	8.084E+0	1.620E+1
-8.917E-2	8.120E+0	1.606E+1
-9.242E-2	8.077E+0	1.600E+1
-9.404E-2	8.282E+0	1.605E+1
-9.242E-2	8.061E+0	1.585E+1
-8.755E-2	8.052E+0	1.600E+1
-9.242E-2	8.068E+0	1.624E+1
-9.566E-2	8.172E+0	1.609E+1
-8.755E-2	8.120E+0	1.603E+1
-8.917E-2	8.136E+0	1.613E+1
-9.242E-2	8.191E+0	1.614E+1
-9.242E-2	8.055E+0	1.627E+1
-9.079E-2	8.236E+0	1.611E+1
-8.917E-2	8.097E+0	1.620E+1
-8.917E-2	7.957E+0	1.620E+1
-9.242E-2	8.159E+0	1.617E+1
-9.079E-2	8.165E+0	1.604E+1
-8.917E-2	8.045E+0	1.612E+1
-9.242E-2	8.116E+0	1.611E+1
-9.242E-2	8.142E+0	1.600E+1
-9.079E-2	8.162E+0	1.597E+1
-8.917E-2	8.120E+0	1.610E+1
-9.566E-2	7.990E+0	1.619E+1
-9.404E-2	8.139E+0	1.613E+1
-9.079E-2	8.094E+0	1.599E+1
-9.079E-2	8.139E+0	1.601E+1
-9.242E-2	8.142E+0	1.607E+1
-9.242E-2	8.110E+0	1.596E+1
-9.242E-2	8.077E+0	1.605E+1
-9.079E-2	8.113E+0	1.618E+1
-9.079E-2	8.155E+0	1.602E+1
-9.079E-2	8.077E+0	1.624E+1
-9.242E-2	8.026E+0	1.589E+1
-9.079E-2	8.103E+0	1.612E+1
-9.079E-2	8.077E+0	1.592E+1
-9.242E-2	8.123E+0	1.609E+1
-8.917E-2	8.074E+0	1.599E+1
-9.079E-2	8.022E+0	1.617E+1
-8.917E-2	8.100E+0	1.595E+1
-9.242E-2	8.175E+0	1.609E+1
-8.755E-2	8.100E+0	1.609E+1
-8.755E-2	8.039E+0	1.621E+1
-9.242E-2	8.077E+0	1.604E+1
-8.917E-2	8.074E+0	1.602E+1
-8.917E-2	8.181E+0	1.603E+1
-8.917E-2	8.129E+0	1.593E+1
-9.079E-2	8.123E+0	1.626E+1
-9.404E-2	8.107E+0	1.600E+1
-8.917E-2	8.100E+0	1.618E+1
-8.917E-2	8.100E+0	1.618E+1
-9.404E-2	8.055E+0	1.616E+1
-9.566E-2	8.077E+0	1.602E+1
-9.079E-2	8.016E+0	1.603E+1
-8.917E-2	8.142E+0	1.604E+1
-9.079E-2	8.175E+0	1.616E+1
-9.242E-2	8.084E+0	1.622E+1
-9.079E-2	8.133E+0	1.609E+1
-9.242E-2	8.172E+0	1.607E+1
-9.242E-2	8.107E+0	1.605E+1
-9.079E-2	8.139E+0	1.608E+1
-9.242E-2	8.233E+0	1.601E+1
-9.079E-2	8.126E+0	1.624E+1
-9.566E-2	7.987E+0	1.601E+1
-9.242E-2	8.097E+0	1.616E+1
-9.242E-2	8.048E+0	1.597E+1
-8.917E-2	7.954E+0	1.595E+1
-9.404E-2	8.201E+0	1.606E+1
-9.242E-2	8.097E+0	1.603E+1
-9.242E-2	8.142E+0	1.612E+1
-8.755E-2	8.139E+0	1.601E+1
-8.917E-2	8.022E+0	1.603E+1
-9.079E-2	8.087E+0	1.603E+1
-8.917E-2	8.113E+0	1.614E+1
-8.917E-2	8.139E+0	1.607E+1
-9.079E-2	8.100E+0	1.601E+1
-9.079E-2	8.220E+0	1.611E+1
-9.079E-2	8.055E+0	1.603E+1
-9.079E-2	8.074E+0	1.599E+1
-9.404E-2	8.129E+0	1.614E+1
-9.404E-2	8.103E+0	1.639E+1
-9.079E-2	8.120E+0	1.612E+1
-9.242E-2	8.181E+0	1.604E+1
-9.404E-2	8.084E+0	1.610E+1
-9.242E-2	8.210E+0	1.620E+1
-9.079E-2	8.172E+0	1.612E+1
-8.917E-2	8.159E+0	1.614E+1
-9.079E-2	8.090E+0	1.621E+1
-9.404E-2	8.165E+0	1.611E+1
-9.079E-2	8.032E+0	1.611E+1
-9.079E-2	8.097E+0	1.613E+1
-9.242E-2	8.061E+0	1.607E+1
-9.079E-2	8.133E+0	1.619E+1
-9.079E-2	8.074E+0	1.604E+1
-8.593E-2	8.065E+0	1.618E+1
-9.079E-2	8.055E+0	1.601E+1
-9.079E-2	8.103E+0	1.614E+1
-9.079E-2	8.055E+0	1.620E+1
-8.917E-2	8.071E+0	1.609E+1
-9.079E-2	8.081E+0	1.606E+1
-9.242E-2	8.146E+0	1.623E+1
-8.917E-2	8.071E+0	1.616E+1
-8.755E-2	8.003E+0	1.608E+1
-9.079E-2	8.181E+0	1.607E+1
-9.566E-2	8.016E+0	1.599E+1
-9.242E-2	8.032E+0	1.610E+1
-8.755E-2	8.243E+0	1.612E+1
-9.079E-2	8.045E+0	1.609E+1
-9.242E-2	8.074E+0	1.601E+1
-9.242E-2	8.013E+0	1.624E+1
-9.079E-2	8.058E+0	1.608E+1
-9.079E-2	8.155E+0	1.627E+1
-9.079E-2	8.100E+0	1.610E+1
-9.079E-2	8.165E+0	1.604E+1
-8.917E-2	8.129E+0	1.615E+1
-8.917E-2	8.026E+0	1.606E+1
-9.242E-2	8.285E+0	1.595E+1
-8.917E-2	8.090E+0	1.609E+1
-8.917E-2	8.185E+0	1.614E+1
-9.242E-2	8.016E+0	1.600E+1
-9.404E-2	8.116E+0	1.601E+1
-8.917E-2	8.223E+0	1.608E+1
-8.755E-2	8.003E+0	1.616E+1
-9.079E-2	8.168E+0	1.589E+1
-9.242E-2	8.136E+0	1.611E+1
-9.242E-2	8.146E+0	1.607E+1
-9.242E-2	8.214E+0	1.602E+1
-9.242E-2	8.126E+0	1.622E+1
-9.566E-2	8.097E+0	1.620E+1
-9.079E-2	8.065E+0	1.604E+1
-9.242E-2	8.094E+0	1.613E+1
-8.917E-2	8.055E+0	1.609E+1
-9.566E-2	8.071E+0	1.626E+1
-9.242E-2	8.185E+0	1.605E+1
-8.755E-2	8.039E+0	1.612E+1
-9.404E-2	8.168E+0	1.601E+1
-9.404E-2	8.074E+0	1.630E+1
-9.242E-2	8.123E+0	1.615E+1
-8.917E-2	8.045E+0	1.606E+1
-9.242E-2	7.970E+0	1.610E+1
-9.566E-2	8.126E+0	1.604E+1
-9.079E-2	8.165E+0	1.616E+1
-8.755E-2	8.159E+0	1.615E+1
-9.079E-2	8.087E+0	1.607E+1
-9.079E-2	8.217E+0	1.615E+1
-9.242E-2	8.194E+0	1.596E+1
-8.917E-2	8.139E+0	1.620E+1
-8.917E-2	7.977E+0	1.624E+1
-9.404E-2	8.097E+0	1.609E+1
-8.917E-2	8.058E+0	1.607E+1
-8.917E-2	8.146E+0	1.613E+1
-9.242E-2	8.172E+0	1.611E+1
-9.079E-2	8.055E+0	1.607E+1
-8.917E-2	8.107E+0	1.605E+1
-8.917E-2	8.139E+0	1.608E+1
-9.404E-2	8.107E+0	1.599E+1
-9.242E-2	8.016E+0	1.608E+1
-9.242E-2	8.084E+0	1.610E+1
-9.242E-2	8.120E+0	1.602E+1
-9.242E-2	7.961E+0	1.618E+1
-9.404E-2	7.970E+0	1.610E+1
-9.079E-2	8.188E+0	1.595E+1
-8.917E-2	8.058E+0	1.607E+1
-8.755E-2	7.948E+0	1.600E+1
-9.242E-2	8.042E+0	1.616E+1
-9.079E-2	8.052E+0	1.596E+1
-8.917E-2	8.019E+0	1.615E+1
-9.079E-2	8.074E+0	1.615E+1
-9.242E-2	8.120E+0	1.623E+1
-8.917E-2	8.136E+0	1.615E+1
-9.079E-2	8.035E+0	1.621E+1
-9.079E-2	8.009E+0	1.609E+1
-9.242E-2	8.116E+0	1.621E+1
-8.917E-2	8.155E+0	1.616E+1
-8.917E-2	7.983E+0	1.607E+1
-9.242E-2	8.188E+0	1.623E+1
-9.079E-2	8.129E+0	1.600E+1
-8.917E-2	8.090E+0	1.620E+1
-8.917E-2	8.074E+0	1.593E+1
-9.079E-2	8.220E+0	1.605E+1
-9.242E-2	8.165E+0	1.611E+1
-9.079E-2	8.077E+0	1.610E+1
-8.917E-2	8.006E+0	1.603E+1
-9.242E-2	8.113E+0	1.615E+1
-9.404E-2	8.178E+0	1.613E+1
-8.917E-2	8.022E+0	1.612E+1
-9.079E-2	8.090E+0	1.612E+1
-9.242E-2	7.996E+0	1.615E+1
-9.404E-2	8.081E+0	1.610E+1
-8.917E-2	8.071E+0	1.616E+1
-9.079E-2	8.133E+0	1.598E+1
-9.242E-2	7.983E+0	1.598E+1
-9.242E-2	8.136E+0	1.600E+1
-9.079E-2	8.116E+0	1.612E+1
-9.079E-2	8.110E+0	1.612E+1
-9.242E-2	8.139E+0	1.611E+1
-9.404E-2	8.207E+0	1.633E+1
-9.242E-2	8.175E+0	1.596E+1
-8.755E-2	8.090E+0	1.599E+1
-9.079E-2	8.077E+0	1.612E+1
-9.079E-2	8.068E+0	1.603E+1
-9.242E-2	8.201E+0	1.605E+1
-9.079E-2	8.068E+0	1.600E+1
-9.242E-2	8.052E+0	1.608E+1
-9.242E-2	8.016E+0	1.601E+1
-9.079E-2	8.032E+0	1.608E+1
-8.755E-2	8.126E+0	1.606E+1
-9.079E-2	8.136E+0	1.610E+1
-9.079E-2	8.168E+0	1.614E+1
-9.079E-2	8.029E+0	1.616E+1
-8.917E-2	8.159E+0	1.598E+1
-9.242E-2	8.120E+0	1.611E+1
-9.242E-2	8.275E+0	1.601E+1
-9.242E-2	8.055E+0	1.606E+1
-8.917E-2	8.090E+0	1.609E+1
-9.242E-2	8.013E+0	1.604E+1
-9.079E-2	8.146E+0	1.598E+1
-9.079E-2	8.090E+0	1.613E+1
-8.755E-2	8.107E+0	1.608E+1
-9.079E-2	8.139E+0	1.603E+1
-9.404E-2	8.042E+0	1.607E+1
-8.917E-2	8.110E+0	1.604E+1
-8.755E-2	8.123E+0	1.618E+1
-9.079E-2	7.970E+0	1.605E+1
-9.404E-2	8.058E+0	1.613E+1
-9.079E-2	8.090E+0	1.630E+1
-8.755E-2	8.172E+0	1.616E+1
-9.079E-2	8.074E+0	1.610E+1
-9.079E-2	8.107E+0	1.616E+1
-9.079E-2	8.152E+0	1.613E+1
-8.917E-2	8.090E+0	1.592E+1
-9.404E-2	8.136E+0	1.607E+1
-9.079E-2	8.084E+0	1.609E+1
-9.079E-2	8.159E+0	1.625E+1
-8.917E-2	8.107E+0	1.600E+1
-9.404E-2	8.097E+0	1.597E+1
-9.079E-2	8.058E+0	1.622E+1
-8.755E-2	8.165E+0	1.618E+1
-8.755E-2	8.042E+0	1.606E+1
-9.242E-2	8.162E+0	1.598E+1
-9.404E-2	8.159E+0	1.600E+1
-8.917E-2	8.162E+0	1.614E+1
-8.917E-2	8.068E+0	1.621E+1
-9.079E-2	8.042E+0	1.603E+1
-9.079E-2	8.097E+0	1.605E+1
-8.917E-2	8.194E+0	1.598E+1
-9.242E-2	8.068E+0	1.608E+1
-8.917E-2	8.042E+0	1.615E+1
-9.404E-2	8.107E+0	1.610E+1
-8.917E-2	8.120E+0	1.614E+1
-9.079E-2	8.016E+0	1.600E+1
-9.404E-2	8.094E+0	1.611E+1
-9.242E-2	8.113E+0	1.612E+1
-8.917E-2	8.071E+0	1.616E+1
-8.755E-2	7.974E+0	1.615E+1
-9.079E-2	8.065E+0	1.597E+1
-9.566E-2	8.139E+0	1.612E+1
-8.755E-2	8.019E+0	1.615E+1
-9.242E-2	8.045E+0	1.602E+1
-9.404E-2	8.116E+0	1.628E+1
-9.079E-2	8.068E+0	1.598E+1
-9.079E-2	8.029E+0	1.608E+1
-8.917E-2	8.188E+0	1.619E+1
-9.079E-2	8.071E+0	1.629E+1
-9.242E-2	8.113E+0	1.609E+1
-8.917E-2	8.185E+0	1.629E+1
-8.917E-2	7.987E+0	1.619E+1
-9.404E-2	8.155E+0	1.612E+1
-9.242E-2	8.094E+0	1.605E+1
-9.079E-2	7.970E+0	1.597E+1
-8.917E-2	8.146E+0	1.594E+1
-8.593E-2	8.129E+0	1.617E+1
-9.242E-2	8.032E+0	1.612E+1
-9.242E-2	8.146E+0	1.612E+1
-9.242E-2	8.100E+0	1.616E+1
-9.242E-2	8.175E+0	1.606E+1
-9.566E-2	8.223E+0	1.606E+1
-9.242E-2	8.055E+0	1.595E+1
-9.079E-2	8.191E+0	1.615E+1
-9.079E-2	8.035E+0	1.616E+1
-9.566E-2	8.175E+0	1.604E+1
-8.755E-2	8.139E+0	1.610E+1
-8.755E-2	8.055E+0	1.609E+1
-9.079E-2	8.019E+0	1.621E+1
-9.404E-2	8.090E+0	1.603E+1
-8.917E-2	8.090E+0	1.609E+1
-8.917E-2	8.181E+0	1.606E+1
-9.242E-2	8.165E+0	1.615E+1
-9.404E-2	8.090E+0	1.615E+1
-9.079E-2	8.045E+0	1.626E+1
-8.755E-2	8.110E+0	1.610E+1
-9.242E-2	8.055E+0	1.611E+1
-9.079E-2	8.262E+0	1.634E+1
-8.917E-2	8.236E+0	1.618E+1
-8.755E-2	8.139E+0	1.612E+1
-9.079E-2	8.136E+0	1.616E+1
-9.404E-2	8.084E+0	1.600E+1
-9.079E-2	8.185E+0	1.606E+1
-9.079E-2	8.152E+0	1.610E+1
-9.079E-2	8.029E+0	1.608E+1
-9.404E-2	8.214E+0	1.615E+1
-9.079E-2	8.246E+0	1.613E+1
-8.917E-2	8.201E+0	1.609E+1
-9.079E-2	8.045E+0	1.603E+1
-9.242E-2	8.155E+0	1.605E+1
-9.079E-2	8.256E+0	1.598E+1
-8.755E-2	8.116E+0	1.612E+1
-9.242E-2	8.065E+0	1.600E+1
-9.404E-2	8.214E+0	1.611E+1
-9.242E-2	8.120E+0	1.613E+1
-8.917E-2	8.052E+0	1.617E+1
-9.079E-2	8.061E+0	1.602E+1
-9.242E-2	8.006E+0	1.602E+1
-8.917E-2	8.061E+0	1.615E+1
-8.917E-2	8.129E+0	1.608E+1
-9.079E-2	8.035E+0	1.607E+1
-9.242E-2	8.220E+0	1.612E+1
-8.593E-2	7.977E+0	1.597E+1
-9.079E-2	8.146E+0	1.611E+1
-9.079E-2	8.029E+0	1.604E+1
-9.242E-2	8.090E+0	1.618E+1
-9.079E-2	7.987E+0	1.604E+1
-9.079E-2	8.136E+0	1.613E+1
-9.566E-2	8.139E+0	1.626E+1
-9.079E-2	8.084E+0	1.602E+1
-9.079E-2	8.185E+0	1.618E+1
-8.917E-2	8.188E+0	1.597E+1
-8.755E-2	8.110E+0	1.600E+1
-9.404E-2	8.129E+0	1.597E+1
-9.079E-2	8.178E+0	1.609E+1
-8.917E-2	8.103E+0	1.606E+1
-9.242E-2	8.068E+0	1.600E+1
-9.566E-2	8.094E+0	1.625E+1
-9.079E-2	8.172E+0	1.605E+1
-8.917E-2	8.042E+0	1.611E+1
-9.079E-2	8.097E+0	1.601E+1
-9.404E-2	8.103E+0	1.611E+1
-9.242E-2	8.052E+0	1.610E+1
-8.917E-2	8.146E+0	1.612E+1
-9.404E-2	8.133E+0	1.603E+1
-9.242E-2	8.159E+0	1.606E+1
-8.755E-2	8.074E+0	1.600E+1
-9.242E-2	8.022E+0	1.612E+1
-9.079E-2	7.993E+0	1.603E+1
-9.404E-2	8.188E+0	1.604E+1
-9.079E-2	8.094E+0	1.609E+1
-8.755E-2	8.126E+0	1.623E+1
-9.079E-2	8.142E+0	1.594E+1
-9.079E-2	8.162E+0	1.611E+1
-8.917E-2	8.240E+0	1.619E+1
-8.917E-2	8.181E+0	1.612E+1
-9.079E-2	8.217E+0	1.608E+1
-9.079E-2	8.074E+0	1.593E+1
-9.079E-2	8.100E+0	1.629E+1
-9.242E-2	8.094E+0	1.608E+1
-9.079E-2	8.230E+0	1.599E+1
-9.079E-2	8.097E+0	1.598E+1
-8.755E-2	8.000E+0	1.633E+1
-8.917E-2	8.035E+0	1.609E+1
-9.079E-2	8.019E+0	1.624E+1
-9.079E-2	8.168E+0	1.597E+1
-9.079E-2	8.152E+0	1.604E+1
-9.079E-2	8.100E+0	1.608E+1
-9.242E-2	7.974E+0	1.606E+1
-9.079E-2	8.039E+0	1.604E+1
-9.079E-2	8.214E+0	1.613E+1
-8.755E-2	8.068E+0	1.606E+1
-9.404E-2	8.120E+0	1.594E+1
-9.404E-2	8.116E+0	1.594E+1
-9.079E-2	7.983E+0	1.614E+1
-8.755E-2	8.172E+0	1.624E+1
-9.404E-2	8.052E+0	1.605E+1
-9.242E-2	8.165E+0	1.607E+1
-9.079E-2	8.120E+0	1.609E+1
-9.079E-2	8.084E+0	1.611E+1
-9.242E-2	8.133E+0	1.615E+1
-9.079E-2	8.223E+0	1.625E+1
-9.079E-2	8.217E+0	1.613E+1
-9.079E-2	8.188E+0	1.602E+1
-9.404E-2	8.165E+0	1.606E+1
-9.404E-2	8.026E+0	1.631E+1
-9.242E-2	8.110E+0	1.594E+1
-8.755E-2	8.126E+0	1.610E+1
-9.079E-2	8.168E+0	1.601E+1
-9.242E-2	8.116E+0	1.625E+1
-9.242E-2	8.172E+0	1.617E+1
-8.917E-2	8.097E+0	1.595E+1
-9.079E-2	8.155E+0	1.610E+1
-9.242E-2	8.074E+0	1.615E+1
-9.404E-2	8.113E+0	1.606E+1
-9.242E-2	8.097E+0	1.597E+1
-9.242E-2	8.052E+0	1.611E+1
-9.404E-2	8.026E+0	1.604E+1
-9.079E-2	8.136E+0	1.628E+1
-9.079E-2	8.097E+0	1.609E+1
-9.079E-2	8.006E+0	1.614E+1
-9.566E-2	8.068E+0	1.631E+1
-9.079E-2	8.081E+0	1.612E+1
-9.404E-2	8.039E+0	1.613E+1
-9.404E-2	8.107E+0	1.603E+1
-9.079E-2	8.220E+0	1.605E+1
-9.079E-2	8.081E+0	1.601E+1
-9.404E-2	8.084E+0	1.610E+1
-9.242E-2	8.052E+0	1.606E+1
-9.566E-2	8.191E+0	1.610E+1
-9.404E-2	8.123E+0	1.604E+1
-9.404E-2	8.097E+0	1.629E+1
-9.404E-2	8.155E+0	1.611E+1
-9.242E-2	8.081E+0	1.616E+1
-8.917E-2	8.097E+0	1.615E+1
-8.917E-2	8.045E+0	1.615E+1
-9.242E-2	8.191E+0	1.621E+1
-9.404E-2	8.126E+0	1.622E+1
-9.242E-2	8.084E+0	1.601E+1
-9.079E-2	8.039E+0	1.612E+1
-9.242E-2	8.133E+0	1.628E+1
-9.079E-2	8.165E+0	1.604E+1
-8.917E-2	8.129E+0	1.627E+1
-9.079E-2	7.993E+0	1.617E+1
-9.079E-2	8.074E+0	1.600E+1
-9.566E-2	8.133E+0	1.621E+1
-9.242E-2	8.139E+0	1.612E+1
-8.917E-2	8.077E+0	1.605E+1
-9.242E-2	8.188E+0	1.599E+1
-9.242E-2	8.081E+0	1.607E+1
-9.242E-2	8.116E+0	1.620E+1
-8.917E-2	8.048E+0	1.603E+1
-9.242E-2	8.149E+0	1.609E+1
-9.404E-2	8.113E+0	1.622E+1
-9.242E-2	8.045E+0	1.607E+1
-8.917E-2	8.071E+0	1.610E+1
-9.242E-2	8.103E+0	1.618E+1
-9.566E-2	8.097E+0	1.610E+1
-8.917E-2	8.058E+0	1.609E+1
-8.755E-2	8.052E+0	1.618E+1
-9.404E-2	8.103E+0	1.605E+1
-9.079E-2	8.185E+0	1.614E+1
-8.755E-2	8.065E+0	1.610E+1
-8.917E-2	8.055E+0	1.605E+1
-9.079E-2	8.155E+0	1.615E+1
-9.404E-2	8.097E+0	1.624E+1
-8.755E-2	8.058E+0	1.617E+1
-9.242E-2	8.032E+0	1.607E+1
-9.242E-2	8.065E+0	1.598E+1
-9.404E-2	8.009E+0	1.615E+1
-8.917E-2	8.217E+0	1.614E+1
-8.755E-2	7.980E+0	1.605E+1
-9.242E-2	8.188E+0	1.607E+1
-9.566E-2	8.191E+0	1.615E+1
-9.242E-2	8.048E+0	1.630E+1
-9.079E-2	8.162E+0	1.604E+1
-9.079E-2	8.094E+0	1.610E+1
-9.079E-2	8.074E+0	1.610E+1
-9.079E-2	8.022E+0	1.612E+1
-9.079E-2	8.159E+0	1.612E+1
-9.079E-2	8.126E+0	1.615E+1
-9.242E-2	8.058E+0	1.602E+1
-9.079E-2	8.139E+0	1.612E+1
-8.755E-2	8.029E+0	1.622E+1
-9.079E-2	8.116E+0	1.615E+1
-9.242E-2	8.175E+0	1.596E+1
-8.917E-2	8.126E+0	1.597E+1
-9.079E-2	8.094E+0	1.622E+1
-9.404E-2	8.097E+0	1.612E+1
-9.079E-2	8.110E+0	1.615E+1
-8.755E-2	8.210E+0	1.603E+1
-8.755E-2	8.107E+0	1.604E+1
-9.404E-2	8.065E+0	1.595E+1
-9.404E-2	8.052E+0	1.602E+1
-9.404E-2	8.136E+0	1.594E+1
-8.917E-2	8.194E+0	1.607E+1
-8.917E-2	8.068E+0	1.616E+1
-9.404E-2	8.120E+0	1.610E+1
-9.242E-2	8.168E+0	1.614E+1
-9.079E-2	8.116E+0	1.621E+1
-8.917E-2	8.097E+0	1.604E+1
-9.566E-2	8.126E+0	1.605E+1
-9.242E-2	8.142E+0	1.606E+1
-8.917E-2	8.155E+0	1.602E+1
-9.079E-2	7.993E+0	1.604E+1
-9.566E-2	8.133E+0	1.607E+1
-8.917E-2	8.191E+0	1.611E+1
-8.917E-2	8.113E+0	1.610E+1
-9.079E-2	8.194E+0	1.607E+1
-9.404E-2	8.123E+0	1.604E+1
-9.079E-2	8.126E+0	1.627E+1
-9.242E-2	8.142E+0	1.610E+1
-9.566E-2	8.107E+0	1.611E+1
-9.242E-2	8.253E+0	1.608E+1
-9.242E-2	8.048E+0	1.607E+1
-8.917E-2	8.081E+0	1.602E+1
-9.242E-2	8.123E+0	1.600E+1
-9.404E-2	8.100E+0	1.614E+1
-9.242E-2	8.009E+0	1.605E+1
-9.242E-2	8.149E+0	1.590E+1
-9.404E-2	8.035E+0	1.603E+1
-9.728E-2	8.188E+0	1.609E+1
-9.079E-2	8.191E+0	1.611E+1
-8.917E-2	7.970E+0	1.600E+1
-9.079E-2	8.162E+0	1.606E+1
-9.242E-2	8.107E+0	1.608E+1
-9.079E-2	8.152E+0	1.613E+1
-8.917E-2	8.090E+0	1.607E+1
-9.242E-2	8.026E+0	1.607E+1
-9.242E-2	8.022E+0	1.617E+1
-8.917E-2	8.162E+0	1.623E+1
-8.755E-2	8.178E+0	1.624E+1
-9.404E-2	8.217E+0	1.609E+1
-9.566E-2	8.191E+0	1.613E+1
-9.079E-2	8.061E+0	1.620E+1
-9.079E-2	8.116E+0	1.606E+1
-9.242E-2	8.165E+0	1.599E+1
-9.242E-2	8.094E+0	1.608E+1
-9.242E-2	8.139E+0	1.614E+1
-9.079E-2	7.996E+0	1.602E+1
-9.079E-2	8.126E+0	1.616E+1
-9.566E-2	8.026E+0	1.600E+1
-9.242E-2	8.168E+0	1.612E+1
-9.242E-2	8.074E+0	1.608E+1
-9.079E-2	8.029E+0	1.598E+1
-9.079E-2	8.032E+0	1.602E+1
-8.755E-2	8.123E+0	1.618E+1
-8.917E-2	8.045E+0	1.604E+1
-9.404E-2	8.013E+0	1.603E+1
-9.242E-2	8.116E+0	1.611E+1
-9.242E-2	8.087E+0	1.618E+1
-8.917E-2	8.042E+0	1.613E+1
-8.917E-2	8.039E+0	1.621E+1
-9.404E-2	8.120E+0	1.605E+1
-9.242E-2	8.087E+0	1.607E+1
-9.404E-2	8.071E+0	1.597E+1
-9.079E-2	8.029E+0	1.606E+1
-9.404E-2	8.052E+0	1.606E+1
-9.079E-2	8.142E+0	1.598E+1
-8.917E-2	8.048E+0	1.610E+1
-9.242E-2	8.052E+0	1.603E+1
-9.404E-2	8.087E+0	1.608E+1
-8.917E-2	8.077E+0	1.612E+1
-9.079E-2	8.162E+0	1.592E+1
-9.079E-2	8.223E+0	1.618E+1
-9.728E-2	8.178E+0	1.607E+1
-8.755E-2	8.152E+0	1.612E+1
-9.242E-2	8.013E+0	1.603E+1
-9.242E-2	8.175E+0	1.600E+1
-9.404E-2	8.152E+0	1.609E+1
-8.917E-2	8.236E+0	1.611E+1
-9.242E-2	8.074E+0	1.606E+1
-9.242E-2	7.967E+0	1.610E+1
-9.242E-2	8.065E+0	1.615E+1
-9.242E-2	8.035E+0	1.624E+1
-8.755E-2	8.065E+0	1.615E+1
-9.242E-2	8.074E+0	1.606E+1
-9.728E-2	8.162E+0	1.615E+1
-9.079E-2	8.123E+0	1.628E+1
-8.917E-2	8.113E+0	1.609E+1
-9.242E-2	8.087E+0	1.621E+1
-9.242E-2	8.136E+0	1.612E+1
-9.242E-2	8.129E+0	1.607E+1
-9.079E-2	8.113E+0	1.612E+1
-9.242E-2	8.006E+0	1.608E+1
-9.404E-2	8.159E+0	1.620E+1
-9.079E-2	8.194E+0	1.618E+1
-8.917E-2	8.142E+0	1.616E+1
-9.079E-2	8.103E+0	1.602E+1
-9.079E-2	8.103E+0	1.614E+1
-9.242E-2	8.126E+0	1.611E+1
-9.079E-2	8.116E+0	1.604E+1
-9.242E-2	8.090E+0	1.603E+1
-9.566E-2	8.165E+0	1.604E+1
-9.079E-2	7.970E+0	1.615E+1
-9.079E-2	8.142E+0	1.622E+1
-9.242E-2	8.055E+0	1.600E+1
-9.404E-2	8.000E+0	1.603E+1
-9.079E-2	8.103E+0	1.603E+1
-8.917E-2	8.133E+0	1.619E+1
-9.404E-2	8.198E+0	1.606E+1
-9.242E-2	8.077E+0	1.609E+1
-8.917E-2	8.282E+0	1.605E+1
-8.755E-2	8.172E+0	1.604E+1
-9.079E-2	8.110E+0	1.607E+1
-9.242E-2	8.123E+0	1.617E+1
-9.242E-2	8.110E+0	1.630E+1
-8.755E-2	8.097E+0	1.608E+1
-9.566E-2	8.084E+0	1.602E+1
-9.566E-2	8.172E+0	1.603E+1
-8.755E-2	8.181E+0	1.617E+1
-9.079E-2	8.204E+0	1.618E+1
-9.079E-2	8.159E+0	1.607E+1
-9.242E-2	8.074E+0	1.626E+1
-9.242E-2	8.048E+0	1.602E+1
-9.242E-2	8.103E+0	1.623E+1
-8.917E-2	8.077E+0	1.606E+1
-9.728E-2	8.022E+0	1.609E+1
-9.242E-2	8.090E+0	1.594E+1
-8.917E-2	8.116E+0	1.616E+1
-9.079E-2	8.139E+0	1.612E+1
-9.079E-2	8.100E+0	1.628E+1
-9.242E-2	8.061E+0	1.623E+1
-8.917E-2	8.168E+0	1.620E+1
-9.242E-2	8.068E+0	1.620E+1
-9.404E-2	8.227E+0	1.613E+1
-8.917E-2	8.006E+0	1.627E+1
-9.079E-2	8.097E+0	1.604E+1
-9.242E-2	8.042E+0	1.599E+1
-9.242E-2	8.100E+0	1.616E+1
-8.917E-2	8.100E+0	1.605E+1
-8.917E-2	8.035E+0	1.618E+1
-9.242E-2	8.045E+0	1.612E+1
-9.566E-2	8.061E+0	1.615E+1
-9.079E-2	8.146E+0	1.623E+1
-9.079E-2	8.068E+0	1.600E+1
-9.079E-2	8.110E+0	1.613E+1
-9.728E-2	8.061E+0	1.615E+1
-8.917E-2	8.016E+0	1.618E+1
-9.404E-2	8.165E+0	1.610E+1
-9.079E-2	8.120E+0	1.612E+1
-9.566E-2	8.123E+0	1.604E+1
-8.917E-2	8.016E+0	1.605E+1
-9.242E-2	8.142E+0	1.612E+1
-9.242E-2	8.097E+0	1.618E+1
-9.079E-2	8.110E+0	1.614E+1
-9.079E-2	8.100E+0	1.602E+1
-9.242E-2	8.185E+0	1.601E+1
-9.404E-2	8.087E+0	1.613E+1
-9.079E-2	8.188E+0	1.621E+1
-9.079E-2	8.165E+0	1.618E+1
-9.079E-2	8.097E+0	1.609E+1
-9.242E-2	8.146E+0	1.618E+1
-9.242E-2	8.159E+0	1.619E+1
-9.079E-2	8.123E+0	1.615E+1
-8.917E-2	8.052E+0	1.619E+1
-9.404E-2	8.100E+0	1.613E+1
-9.242E-2	8.139E+0	1.602E+1
-9.242E-2	8.035E+0	1.600E+1
-8.917E-2	8.074E+0	1.613E+1
-9.242E-2	8.045E+0	1.627E+1
-9.404E-2	8.191E+0	1.630E+1
-9.079E-2	8.103E+0	1.632E+1
-9.079E-2	8.103E+0	1.612E+1
-9.079E-2	8.039E+0	1.623E+1
-9.404E-2	8.142E+0	1.597E+1
-9.242E-2	8.100E+0	1.609E+1
-8.917E-2	8.194E+0	1.606E+1
-9.242E-2	8.178E+0	1.619E+1
-9.404E-2	8.155E+0	1.618E+1
-8.917E-2	8.022E+0	1.625E+1
-8.917E-2	8.136E+0	1.598E+1
-9.566E-2	8.129E+0	1.610E+1
-9.566E-2	8.159E+0	1.606E+1
-9.404E-2	8.236E+0	1.604E+1
-9.079E-2	8.295E+0	1.600E+1
-9.242E-2	8.155E+0	1.607E+1
-9.242E-2	8.084E+0	1.613E+1
-9.079E-2	8.116E+0	1.614E+1
-9.079E-2	8.149E+0	1.594E+1
-8.917E-2	8.090E+0	1.611E+1
-9.242E-2	8.090E+0	1.618E+1
-9.079E-2	8.113E+0	1.614E+1
-9.242E-2	8.139E+0	1.596E+1
-9.242E-2	8.126E+0	1.610E+1
-9.404E-2	8.071E+0	1.599E+1
-8.917E-2	8.146E+0	1.618E+1
-9.079E-2	8.162E+0	1.608E+1
-9.079E-2	8.107E+0	1.602E+1
-9.242E-2	8.136E+0	1.610E+1
-8.755E-2	8.133E+0	1.615E+1
-9.079E-2	8.077E+0	1.607E+1
-9.079E-2	8.146E+0	1.626E+1
-9.566E-2	8.120E+0	1.619E+1
-9.242E-2	8.126E+0	1.608E+1
-9.242E-2	8.133E+0	1.627E+1
-9.404E-2	8.133E+0	1.616E+1
-9.404E-2	8.100E+0	1.619E+1
-9.079E-2	8.175E+0	1.600E+1
-9.079E-2	8.074E+0	1.623E+1
-9.404E-2	8.026E+0	1.607E+1
-9.242E-2	8.162E+0	1.612E+1
-8.917E-2	8.110E+0	1.619E+1
-8.917E-2	8.029E+0	1.608E+1
-9.404E-2	8.152E+0	1.619E+1
-9.404E-2	8.123E+0	1.610E+1
-9.404E-2	8.178E+0	1.614E+1
-9.404E-2	8.123E+0	1.604E+1
-9.079E-2	8.155E+0	1.610E+1
-9.242E-2	8.084E+0	1.610E+1
-8.755E-2	8.055E+0	1.624E+1
-9.079E-2	8.126E+0	1.615E+1
-8.917E-2	8.191E+0	1.613E+1
-9.404E-2	8.074E+0	1.615E+1
-9.242E-2	8.188E+0	1.616E+1
-8.917E-2	8.055E+0	1.611E+1
-9.079E-2	7.954E+0	1.616E+1
-9.566E-2	8.152E+0	1.613E+1
-9.079E-2	8.191E+0	1.612E+1
-9.242E-2	8.198E+0	1.610E+1
-9.242E-2	8.058E+0	1.603E+1
-9.242E-2	8.181E+0	1.614E+1
-9.079E-2	8.110E+0	1.614E+1
-8.917E-2	8.159E+0	1.617E+1
-9.242E-2	8.142E+0	1.622E+1
-9.566E-2	8.175E+0	1.613E+1
-8.755E-2	7.993E+0	1.626E+1
-9.242E-2	8.142E+0	1.602E+1
-9.242E-2	8.136E+0	1.615E+1
-9.242E-2	8.048E+0	1.629E+1
-8.755E-2	8.048E+0	1.621E+1
-8.917E-2	8.129E+0	1.594E+1
-8.917E-2	8.139E+0	1.615E+1
-9.242E-2	8.103E+0	1.598E+1
-9.079E-2	8.042E+0	1.624E+1
-9.079E-2	8.191E+0	1.637E+1
-8.917E-2	8.139E+0	1.615E+1
-9.242E-2	8.077E+0	1.612E+1
-9.242E-2	8.087E+0	1.613E+1
-9.079E-2	8.207E+0	1.604E+1
-9.242E-2	8.159E+0	1.601E+1
-9.566E-2	8.097E+0	1.619E+1
-9.079E-2	8.090E+0	1.614E+1
-9.079E-2	8.139E+0	1.611E+1
-9.404E-2	8.077E+0	1.611E+1
-9.566E-2	8.142E+0	1.616E+1
-9.079E-2	8.129E+0	1.610E+1
-9.079E-2	8.052E+0	1.620E+1
-9.242E-2	8.178E+0	1.611E+1
-9.242E-2	8.152E+0	1.606E+1
-9.079E-2	8.181E+0	1.617E+1
-8.917E-2	8.042E+0	1.607E+1
-9.404E-2	8.210E+0	1.596E+1
-9.404E-2	8.110E+0	1.612E+1
-9.079E-2	8.136E+0	1.608E+1
-8.917E-2	8.013E+0	1.607E+1
-9.242E-2	8.087E+0	1.609E+1
-9.404E-2	8.081E+0	1.620E+1
-8.917E-2	8.217E+0	1.618E+1
-8.917E-2	8.084E+0	1.603E+1
-8.917E-2	8.061E+0	1.611E+1
-9.404E-2	7.996E+0	1.614E+1
-9.079E-2	8.100E+0	1.616E+1
-8.917E-2	8.048E+0	1.608E+1
-9.079E-2	8.055E+0	1.619E+1
-9.242E-2	8.168E+0	1.607E+1
-9.079E-2	8.175E+0	1.607E+1
-8.917E-2	8.100E+0	1.603E+1
-9.079E-2	8.081E+0	1.602E+1
-9.404E-2	8.045E+0	1.612E+1
-9.079E-2	8.159E+0	1.609E+1
-9.079E-2	8.175E+0	1.604E+1
-9.079E-2	8.152E+0	1.609E+1
-9.079E-2	8.113E+0	1.622E+1
-9.242E-2	8.194E+0	1.619E+1
-9.079E-2	8.159E+0	1.629E+1
-9.242E-2	8.107E+0	1.619E+1
-9.242E-2	8.035E+0	1.613E+1
-9.242E-2	8.090E+0	1.624E+1
-9.079E-2	8.097E+0	1.606E+1
-9.404E-2	8.136E+0	1.619E+1
-9.079E-2	8.116E+0	1.603E+1
-9.079E-2	8.077E+0	1.602E+1
-9.079E-2	8.090E+0	1.602E+1
-9.242E-2	7.970E+0	1.612E+1
-9.404E-2	8.039E+0	1.611E+1
-9.404E-2	8.188E+0	1.612E+1
-8.917E-2	8.253E+0	1.596E+1
-9.242E-2	8.194E+0	1.605E+1
-9.404E-2	8.162E+0	1.602E+1
-9.079E-2	8.094E+0	1.611E+1
-8.917E-2	8.227E+0	1.616E+1
-9.242E-2	8.087E+0	1.609E+1
-9.566E-2	8.065E+0	1.623E+1
-9.404E-2	8.042E+0	1.631E+1
-9.242E-2	8.126E+0	1.604E+1
-9.566E-2	8.090E+0	1.603E+1
-9.404E-2	8.207E+0	1.616E+1
-9.079E-2	8.123E+0	1.603E+1
-8.917E-2	8.149E+0	1.616E+1
-9.242E-2	8.152E+0	1.603E+1
-9.404E-2	8.136E+0	1.606E+1
-8.917E-2	8.061E+0	1.612E+1
-9.079E-2	8.074E+0	1.604E+1
-9.079E-2	8.159E+0	1.617E+1
-9.566E-2	8.120E+0	1.615E+1
-9.079E-2	8.220E+0	1.610E+1
-9.079E-2	8.256E+0	1.603E+1
-8.917E-2	8.097E+0	1.604E+1
-9.566E-2	8.126E+0	1.618E+1
-9.079E-2	8.185E+0	1.609E+1
-9.079E-2	8.168E+0	1.618E+1
-9.079E-2	8.256E+0	1.614E+1
-9.242E-2	8.116E+0	1.611E+1
-9.242E-2	8.120E+0	1.607E+1
-9.079E-2	8.110E+0	1.618E+1
-9.242E-2	8.165E+0	1.605E+1
-9.242E-2	8.077E+0	1.605E+1
-9.079E-2	8.223E+0	1.606E+1
-9.079E-2	8.223E+0	1.623E+1
-9.079E-2	8.042E+0	1.611E+1
-9.079E-2	8.152E+0	1.620E+1
-8.917E-2	8.172E+0	1.616E+1
-9.242E-2	8.185E+0	1.616E+1
-9.404E-2	8.136E+0	1.613E+1
-9.404E-2	8.172E+0	1.614E+1
-9.242E-2	8.168E+0	1.603E+1
-9.079E-2	7.993E+0	1.593E+1
-9.079E-2	8.159E+0	1.611E+1
-9.566E-2	8.155E+0	1.608E+1
-9.079E-2	8.198E+0	1.613E+1
-8.917E-2	8.126E+0	1.616E+1
-9.242E-2	8.100E+0	1.623E+1
-9.242E-2	8.116E+0	1.615E+1
-9.079E-2	8.116E+0	1.616E+1
-9.079E-2	8.094E+0	1.610E+1
-9.242E-2	8.236E+0	1.611E+1
-9.566E-2	8.133E+0	1.613E+1
-9.079E-2	8.103E+0	1.617E+1
-9.079E-2	8.159E+0	1.625E+1
-9.242E-2	8.249E+0	1.612E+1
-9.242E-2	8.068E+0	1.633E+1
-9.242E-2	8.181E+0	1.608E+1
-9.242E-2	8.058E+0	1.599E+1
-9.079E-2	8.042E+0	1.610E+1
-9.242E-2	8.087E+0	1.625E+1
-8.917E-2	8.139E+0	1.632E+1
-9.404E-2	8.136E+0	1.622E+1
-9.242E-2	8.204E+0	1.612E+1
-9.079E-2	8.113E+0	1.623E+1
-9.242E-2	8.181E+0	1.619E+1
-8.755E-2	8.155E+0	1.615E+1
-9.242E-2	8.110E+0	1.619E+1
-9.404E-2	8.113E+0	1.627E+1
-9.079E-2	8.149E+0	1.611E+1
-9.079E-2	8.097E+0	1.604E+1
-9.242E-2	8.052E+0	1.624E+1
-9.566E-2	8.074E+0	1.614E+1
-9.242E-2	8.129E+0	1.622E+1
-8.593E-2	8.123E+0	1.614E+1
-9.079E-2	8.168E+0	1.594E+1
-9.242E-2	8.275E+0	1.609E+1
-9.242E-2	8.081E+0	1.621E+1
-8.917E-2	8.055E+0	1.609E+1
-9.404E-2	8.094E+0	1.613E+1
-9.404E-2	8.198E+0	1.603E+1
-9.242E-2	8.090E+0	1.623E+1
-8.917E-2	8.029E+0	1.610E+1
-9.079E-2	8.136E+0	1.619E+1
-9.242E-2	8.191E+0	1.613E+1
-9.079E-2	8.178E+0	1.610E+1
-9.079E-2	8.103E+0	1.620E+1
-9.079E-2	8.123E+0	1.617E+1
-9.242E-2	8.246E+0	1.604E+1
-8.917E-2	8.068E+0	1.624E+1
-9.242E-2	8.155E+0	1.628E+1
-9.242E-2	8.107E+0	1.609E+1
-9.404E-2	8.214E+0	1.607E+1
-9.079E-2	8.240E+0	1.606E+1
-8.917E-2	8.210E+0	1.629E+1
-8.917E-2	8.103E+0	1.605E+1
-9.242E-2	8.210E+0	1.604E+1
-8.917E-2	8.230E+0	1.613E+1
-8.917E-2	8.175E+0	1.598E+1
-9.079E-2	8.129E+0	1.614E+1
-9.404E-2	8.178E+0	1.606E+1
-9.242E-2	8.107E+0	1.622E+1
-9.079E-2	8.103E+0	1.616E+1
-9.079E-2	8.074E+0	1.602E+1
-9.566E-2	8.227E+0	1.615E+1
-8.917E-2	8.172E+0	1.645E+1
-9.404E-2	8.136E+0	1.606E+1
-9.404E-2	8.136E+0	1.630E+1
-9.242E-2	8.168E+0	1.613E+1
-9.079E-2	8.152E+0	1.605E+1
-9.079E-2	8.029E+0	1.614E+1
-9.242E-2	8.081E+0	1.612E+1
-9.079E-2	8.032E+0	1.602E+1
-9.079E-2	8.204E+0	1.619E+1
-9.242E-2	8.152E+0	1.611E+1
-9.242E-2	8.136E+0	1.612E+1
-9.566E-2	8.210E+0	1.612E+1
-9.079E-2	8.029E+0	1.601E+1
-8.755E-2	8.116E+0	1.626E+1
-9.404E-2	8.094E+0	1.617E+1
-9.566E-2	8.090E+0	1.619E+1
-9.242E-2	8.013E+0	1.619E+1
-8.917E-2	8.146E+0	1.618E+1
-9.242E-2	8.181E+0	1.617E+1
-9.242E-2	8.207E+0	1.623E+1
-8.917E-2	8.120E+0	1.606E+1
-9.242E-2	8.090E+0	1.615E+1
-9.079E-2	8.155E+0	1.612E+1
-9.242E-2	8.172E+0	1.608E+1
-9.404E-2	8.126E+0	1.613E+1
-9.079E-2	8.068E+0	1.612E+1
-9.404E-2	8.055E+0	1.622E+1
-9.404E-2	8.129E+0	1.610E+1
-9.079E-2	8.087E+0	1.607E+1
-9.242E-2	8.152E+0	1.611E+1
-9.079E-2	8.120E+0	1.610E+1
-9.242E-2	8.074E+0	1.607E+1
-9.079E-2	8.087E+0	1.614E+1
-9.079E-2	8.068E+0	1.605E+1
-9.242E-2	8.126E+0	1.630E+1
-9.079E-2	8.097E+0	1.613E+1
-9.079E-2	8.133E+0	1.614E+1
-9.242E-2	8.194E+0	1.622E+1
-9.404E-2	8.074E+0	1.612E+1
-9.566E-2	8.246E+0	1.602E+1
-8.917E-2	8.133E+0	1.607E+1
-9.079E-2	8.136E+0	1.605E+1
-8.917E-2	8.048E+0	1.610E+1
-9.404E-2	8.116E+0	1.603E+1
-8.917E-2	8.123E+0	1.624E+1
-8.917E-2	8.126E+0	1.607E+1
-9.079E-2	8.061E+0	1.631E+1
-9.079E-2	8.071E+0	1.610E+1
-8.917E-2	8.142E+0	1.615E+1
-9.079E-2	8.097E+0	1.602E+1
-9.404E-2	8.103E+0	1.633E+1
-9.242E-2	8.139E+0	1.616E+1
-9.079E-2	8.139E+0	1.618E+1
-8.755E-2	8.152E+0	1.611E+1
-9.242E-2	8.113E+0	1.608E+1
-9.404E-2	8.029E+0	1.607E+1
-8.917E-2	8.019E+0	1.616E+1
-9.079E-2	8.074E+0	1.614E+1
-9.404E-2	8.090E+0	1.620E+1
-9.404E-2	8.139E+0	1.611E+1
-9.079E-2	8.240E+0	1.614E+1
-9.242E-2	8.155E+0	1.615E+1
-9.404E-2	8.139E+0	1.616E+1
-9.079E-2	8.159E+0	1.623E+1
-9.242E-2	8.181E+0	1.619E+1
-9.079E-2	8.146E+0	1.604E+1
-9.079E-2	8.256E+0	1.611E+1
-9.404E-2	8.188E+0	1.624E+1
-8.917E-2	8.175E+0	1.619E+1
-9.079E-2	8.110E+0	1.619E+1
-9.566E-2	8.162E+0	1.610E+1
-9.566E-2	8.065E+0	1.615E+1
-8.917E-2	8.136E+0	1.615E+1
-8.917E-2	8.042E+0	1.608E+1
-9.079E-2	8.000E+0	1.611E+1
-9.404E-2	8.165E+0	1.628E+1
-8.917E-2	8.100E+0	1.611E+1
-9.079E-2	8.129E+0	1.614E+1
-9.242E-2	8.214E+0	1.624E+1
-9.242E-2	8.172E+0	1.612E+1
-9.404E-2	8.019E+0	1.614E+1
-8.917E-2	8.155E+0	1.618E+1
-9.079E-2	8.191E+0	1.605E+1
-9.404E-2	8.120E+0	1.621E+1
-8.917E-2	8.126E+0	1.619E+1
-9.404E-2	8.006E+0	1.603E+1
-9.404E-2	8.162E+0	1.616E+1
-9.242E-2	8.201E+0	1.606E+1
-8.917E-2	8.223E+0	1.623E+1
-9.079E-2	8.146E+0	1.617E+1
-9.242E-2	8.090E+0	1.622E+1
-9.242E-2	8.295E+0	1.612E+1
-9.242E-2	8.100E+0	1.631E+1
-9.242E-2	8.126E+0	1.608E+1
-9.079E-2	8.191E+0	1.594E+1
-9.242E-2	8.019E+0	1.609E+1
-9.079E-2	8.052E+0	1.603E+1
-8.755E-2	8.058E+0	1.617E+1
-9.242E-2	8.110E+0	1.626E+1
-9.404E-2	8.074E+0	1.601E+1
-9.242E-2	8.172E+0	1.610E+1
-9.242E-2	8.094E+0	1.618E+1
-9.242E-2	8.029E+0	1.625E+1
-9.404E-2	8.087E+0	1.611E+1
-9.404E-2	8.006E+0	1.610E+1
-9.079E-2	8.123E+0	1.615E+1
-9.404E-2	8.087E+0	1.612E+1
-9.242E-2	8.168E+0	1.587E+1
-9.079E-2	8.133E+0	1.616E+1
-9.242E-2	8.084E+0	1.613E+1
-9.242E-2	8.097E+0	1.623E+1
-9.242E-2	8.042E+0	1.591E+1
-9.404E-2	8.123E+0	1.632E+1
-9.079E-2	8.074E+0	1.597E+1
-9.079E-2	8.243E+0	1.609E+1
-9.242E-2	8.123E+0	1.618E+1
-8.917E-2	8.068E+0	1.611E+1
-9.242E-2	8.039E+0	1.610E+1
-9.404E-2	8.100E+0	1.619E+1
-9.242E-2	8.094E+0	1.606E+1
-9.242E-2	8.178E+0	1.621E+1
-9.242E-2	8.146E+0	1.598E+1
-9.404E-2	8.162E+0	1.597E+1
-9.566E-2	8.126E+0	1.616E+1
-9.079E-2	8.016E+0	1.615E+1
-9.242E-2	8.071E+0	1.592E+1
-9.404E-2	8.120E+0	1.608E+1
-9.242E-2	8.214E+0	1.627E+1
-8.917E-2	8.181E+0	1.611E+1
-8.917E-2	8.097E+0	1.619E+1
-9.404E-2	8.055E+0	1.628E+1
-9.242E-2	8.042E+0	1.601E+1
-9.079E-2	8.116E+0	1.616E+1
-8.917E-2	8.123E+0	1.602E+1
-9.404E-2	8.285E+0	1.606E+1
-9.404E-2	8.194E+0	1.615E+1
-9.242E-2	8.210E+0	1.610E+1
-9.242E-2	8.087E+0	1.618E+1
-9.242E-2	8.249E+0	1.602E+1
-9.242E-2	8.026E+0	1.606E+1
-9.242E-2	8.168E+0	1.603E+1
-9.079E-2	8.123E+0	1.614E+1
-9.242E-2	8.045E+0	1.622E+1
-9.404E-2	8.146E+0	1.618E+1
-9.079E-2	8.068E+0	1.613E+1
-9.079E-2	8.191E+0	1.616E+1
-9.242E-2	8.120E+0	1.603E+1
-9.566E-2	8.236E+0	1.619E+1
-9.079E-2	8.090E+0	1.621E+1
-9.404E-2	8.094E+0	1.619E+1
-9.079E-2	8.029E+0	1.622E+1
-9.079E-2	8.052E+0	1.618E+1
-9.079E-2	8.152E+0	1.610E+1
-9.079E-2	8.087E+0	1.612E+1
-9.404E-2	8.087E+0	1.629E+1
-9.404E-2	8.133E+0	1.623E+1
-9.079E-2	8.159E+0	1.618E+1
-9.242E-2	8.074E+0	1.631E+1
-9.242E-2	8.217E+0	1.614E+1
-9.242E-2	8.116E+0	1.608E+1
-8.755E-2	8.032E+0	1.614E+1
-9.079E-2	8.084E+0	1.605E+1
-9.242E-2	8.210E+0	1.609E+1
-9.728E-2	8.061E+0	1.615E+1
-9.079E-2	8.110E+0	1.618E+1
-9.079E-2	8.240E+0	1.637E+1
-9.079E-2	8.107E+0	1.610E+1
-9.242E-2	8.113E+0	1.627E+1
-9.242E-2	8.198E+0	1.605E+1
-9.079E-2	8.126E+0	1.617E+1
-9.079E-2	8.123E+0	1.625E+1
-9.404E-2	8.152E+0	1.610E+1
-9.079E-2	8.188E+0	1.617E+1
-9.079E-2	8.110E+0	1.614E+1
-9.566E-2	8.084E+0	1.627E+1
-9.728E-2	8.090E+0	1.628E+1
-9.079E-2	8.065E+0	1.620E+1
-9.242E-2	8.013E+0	1.628E+1
-9.566E-2	8.142E+0	1.608E+1
-9.404E-2	8.139E+0	1.618E+1
-9.079E-2	8.110E+0	1.602E+1
-9.079E-2	8.045E+0	1.639E+1
-9.404E-2	8.146E+0	1.615E+1
-9.242E-2	8.048E+0	1.602E+1
-9.242E-2	8.227E+0	1.617E+1
-9.242E-2	8.181E+0	1.607E+1
-9.242E-2	8.123E+0	1.611E+1
-9.242E-2	8.071E+0	1.620E+1
-8.917E-2	8.107E+0	1.611E+1
-9.079E-2	8.181E+0	1.606E+1
-9.404E-2	8.146E+0	1.614E+1
-9.242E-2	8.159E+0	1.612E+1
-9.242E-2	8.071E+0	1.621E+1
-8.755E-2	8.165E+0	1.598E+1
-9.404E-2	8.090E+0	1.624E+1
-9.566E-2	8.188E+0	1.630E+1
-9.079E-2	8.142E+0	1.620E+1
-9.079E-2	8.084E+0	1.620E+1
-9.404E-2	8.087E+0	1.615E+1
-9.404E-2	8.032E+0	1.629E+1
-9.404E-2	8.142E+0	1.612E+1
-9.079E-2	8.249E+0	1.611E+1
-9.242E-2	8.126E+0	1.626E+1
-9.728E-2	8.029E+0	1.611E+1
-9.079E-2	8.223E+0	1.606E+1
-8.917E-2	8.120E+0	1.617E+1
-9.404E-2	8.142E+0	1.601E+1
-9.566E-2	8.136E+0	1.611E+1
-9.079E-2	8.052E+0	1.619E+1
-9.242E-2	8.198E+0	1.618E+1
-8.917E-2	8.129E+0	1.601E+1
-9.566E-2	8.168E+0	1.617E+1
-9.242E-2	8.146E+0	1.623E+1
-9.079E-2	8.103E+0	1.616E+1
-9.242E-2	8.048E+0	1.614E+1
-9.566E-2	8.087E+0	1.620E+1
-9.242E-2	8.074E+0	1.626E+1
-9.242E-2	8.217E+0	1.616E+1
-9.079E-2	8.087E+0	1.612E+1
-9.566E-2	8.139E+0	1.613E+1
-9.242E-2	8.116E+0	1.616E+1
-9.079E-2	8.097E+0	1.617E+1
-9.242E-2	8.077E+0	1.634E+1
-9.566E-2	8.133E+0	1.597E+1
-9.242E-2	8.090E+0	1.626E+1
-9.079E-2	8.185E+0	1.609E+1
-9.242E-2	8.159E+0	1.620E+1
-9.566E-2	8.129E+0	1.618E+1
-9.079E-2	8.077E+0	1.607E+1
-9.079E-2	8.081E+0	1.619E+1
-9.404E-2	8.103E+0	1.621E+1
-9.404E-2	8.071E+0	1.606E+1
-9.566E-2	8.139E+0	1.601E+1
-9.242E-2	8.126E+0	1.615E+1
-9.404E-2	8.090E+0	1.613E+1
-9.404E-2	8.214E+0	1.607E+1
-9.242E-2	8.087E+0	1.592E+1
-8.917E-2	8.058E+0	1.623E+1
-9.242E-2	8.139E+0	1.604E+1
-9.242E-2	8.103E+0	1.616E+1
-9.242E-2	8.152E+0	1.622E+1
-9.079E-2	8.181E+0	1.610E+1
-9.242E-2	8.107E+0	1.625E+1
-9.404E-2	8.194E+0	1.615E+1
-9.242E-2	8.194E+0	1.623E+1
-8.917E-2	8.168E+0	1.619E+1
-9.242E-2	7.990E+0	1.619E+1
-9.566E-2	8.136E+0	1.626E+1
-9.242E-2	8.175E+0	1.626E+1
-9.079E-2	8.139E+0	1.615E+1
-9.242E-2	8.068E+0	1.611E+1
-9.566E-2	8.074E+0	1.609E+1
-9.404E-2	8.113E+0	1.638E+1
-9.079E-2	8.194E+0	1.608E+1
-9.404E-2	8.042E+0	1.609E+1
-9.242E-2	8.126E+0	1.610E+1
-9.079E-2	8.159E+0	1.619E+1
-9.242E-2	8.146E+0	1.614E+1
-9.242E-2	8.136E+0	1.620E+1
-9.242E-2	8.249E+0	1.614E+1
-9.079E-2	8.113E+0	1.604E+1
-9.079E-2	8.181E+0	1.621E+1
-9.242E-2	8.142E+0	1.612E+1
-9.566E-2	8.077E+0	1.616E+1
-9.404E-2	8.123E+0	1.623E+1
-9.079E-2	8.198E+0	1.606E+1
-9.242E-2	8.074E+0	1.624E+1
-9.404E-2	8.146E+0	1.617E+1
-9.079E-2	8.155E+0	1.600E+1
-9.079E-2	8.155E+0	1.616E+1
-9.079E-2	8.210E+0	1.627E+1
-9.404E-2	8.081E+0	1.613E+1
-9.404E-2	8.052E+0	1.614E+1
-9.242E-2	8.035E+0	1.606E+1
-9.404E-2	8.155E+0	1.602E+1
-9.404E-2	8.061E+0	1.617E+1
-9.079E-2	8.210E+0	1.615E+1
-8.755E-2	8.233E+0	1.616E+1
-9.566E-2	8.068E+0	1.622E+1
-9.566E-2	8.165E+0	1.616E+1
-9.079E-2	8.133E+0	1.611E+1
-9.242E-2	8.142E+0	1.616E+1
-9.566E-2	8.162E+0	1.618E+1
-9.728E-2	8.175E+0	1.619E+1
-9.079E-2	8.324E+0	1.601E+1
-9.079E-2	8.107E+0	1.622E+1
-9.404E-2	8.094E+0	1.607E+1
-9.404E-2	8.142E+0	1.619E+1
-8.917E-2	8.152E+0	1.617E+1
-9.242E-2	8.181E+0	1.614E+1
-9.079E-2	8.159E+0	1.601E+1
-9.242E-2	8.035E+0	1.626E+1
-9.079E-2	8.103E+0	1.611E+1
-9.079E-2	8.097E+0	1.615E+1
-9.566E-2	8.188E+0	1.612E+1
-9.404E-2	8.146E+0	1.604E+1
-9.242E-2	8.188E+0	1.621E+1
-8.917E-2	8.266E+0	1.607E+1
-9.566E-2	8.165E+0	1.608E+1
-9.728E-2	8.126E+0	1.604E+1
-8.917E-2	7.964E+0	1.608E+1
-8.755E-2	8.116E+0	1.623E+1
-9.079E-2	8.077E+0	1.608E+1
-9.242E-2	8.198E+0	1.621E+1
-9.242E-2	8.039E+0	1.613E+1
-8.917E-2	8.185E+0	1.628E+1
-9.728E-2	8.240E+0	1.620E+1
-9.566E-2	8.113E+0	1.615E+1
-8.917E-2	8.249E+0	1.610E+1
-8.917E-2	8.071E+0	1.622E+1
-9.242E-2	8.126E+0	1.620E+1
-9.404E-2	8.103E+0	1.622E+1
-9.242E-2	8.168E+0	1.620E+1
-9.242E-2	8.139E+0	1.613E+1
-9.242E-2	8.081E+0	1.607E+1
-9.404E-2	8.107E+0	1.614E+1
-9.079E-2	8.065E+0	1.619E+1
-9.242E-2	8.194E+0	1.615E+1
-9.404E-2	8.165E+0	1.611E+1
-9.242E-2	8.168E+0	1.615E+1
-9.242E-2	8.094E+0	1.618E+1
-9.242E-2	8.113E+0	1.610E+1
-9.404E-2	8.019E+0	1.609E+1
-9.404E-2	8.162E+0	1.610E+1
-9.079E-2	8.110E+0	1.605E+1
-9.079E-2	8.136E+0	1.610E+1
-9.404E-2	8.065E+0	1.605E+1
-8.917E-2	8.210E+0	1.608E+1
-9.079E-2	8.094E+0	1.607E+1
-9.079E-2	8.172E+0	1.613E+1
-9.242E-2	8.065E+0	1.615E+1
-9.242E-2	8.168E+0	1.610E+1
-9.079E-2	8.230E+0	1.611E+1
-8.917E-2	8.142E+0	1.609E+1
-9.242E-2	8.201E+0	1.613E+1
-9.242E-2	8.217E+0	1.619E+1
-9.079E-2	8.168E+0	1.613E+1
-8.917E-2	8.172E+0	1.619E+1
-9.404E-2	8.155E+0	1.611E+1
-9.728E-2	8.178E+0	1.618E+1
-8.917E-2	8.116E+0	1.620E+1
-9.242E-2	8.113E+0	1.611E+1
-9.079E-2	8.126E+0	1.611E+1
-9.404E-2	8.210E+0	1.623E+1
-9.404E-2	8.204E+0	1.631E+1
-9.079E-2	8.201E+0	1.615E+1
-9.404E-2	8.152E+0	1.620E+1
-9.242E-2	8.191E+0	1.615E+1
-8.755E-2	8.097E+0	1.610E+1
-9.242E-2	8.139E+0	1.601E+1
-9.079E-2	8.139E+0	1.607E+1
-9.566E-2	8.022E+0	1.625E+1
-9.242E-2	8.077E+0	1.608E+1
-8.917E-2	8.214E+0	1.612E+1
-8.917E-2	8.185E+0	1.615E+1
-9.079E-2	8.071E+0	1.606E+1
-9.242E-2	8.039E+0	1.616E+1
-9.079E-2	8.003E+0	1.613E+1
-9.079E-2	8.227E+0	1.605E+1
-9.566E-2	8.126E+0	1.624E+1
-9.079E-2	8.266E+0	1.605E+1
-9.079E-2	8.022E+0	1.609E+1
-9.242E-2	8.230E+0	1.608E+1
-9.242E-2	8.052E+0	1.615E+1
-8.917E-2	8.136E+0	1.609E+1
-9.242E-2	8.081E+0	1.620E+1
-9.242E-2	8.185E+0	1.611E+1
-9.079E-2	8.243E+0	1.622E+1
-9.242E-2	8.133E+0	1.629E+1
-8.917E-2	8.129E+0	1.611E+1
-9.079E-2	8.240E+0	1.620E+1
-9.242E-2	8.181E+0	1.621E+1
-9.242E-2	8.094E+0	1.620E+1
-9.242E-2	8.233E+0	1.622E+1
-9.404E-2	8.136E+0	1.614E+1
-9.566E-2	8.214E+0	1.607E+1
-9.242E-2	8.159E+0	1.622E+1
-9.404E-2	8.139E+0	1.618E+1
-9.242E-2	8.019E+0	1.592E+1
-9.242E-2	8.129E+0	1.618E+1
-9.404E-2	8.246E+0	1.603E+1
-9.242E-2	8.165E+0	1.614E+1
-9.728E-2	8.227E+0	1.630E+1
-9.566E-2	8.185E+0	1.617E+1
-9.079E-2	8.152E+0	1.619E+1
-9.079E-2	8.097E+0	1.614E+1
-9.242E-2	8.048E+0	1.636E+1
-9.566E-2	8.178E+0	1.616E+1
-9.242E-2	8.077E+0	1.615E+1
-9.242E-2	8.045E+0	1.620E+1
-9.404E-2	8.204E+0	1.613E+1
-9.242E-2	8.210E+0	1.618E+1
-9.242E-2	8.136E+0	1.614E+1
-8.917E-2	8.094E+0	1.621E+1
-9.566E-2	8.198E+0	1.613E+1
-9.728E-2	8.032E+0	1.614E+1
-9.404E-2	8.110E+0	1.617E+1
-9.079E-2	8.077E+0	1.615E+1
-9.404E-2	8.116E+0	1.606E+1
-9.566E-2	8.243E+0	1.620E+1
-9.242E-2	8.081E+0	1.627E+1
-9.079E-2	8.188E+0	1.627E+1
-9.404E-2	8.087E+0	1.614E+1
-9.404E-2	8.094E+0	1.600E+1
-9.079E-2	8.269E+0	1.615E+1
-9.242E-2	8.094E+0	1.605E+1
-9.242E-2	8.136E+0	1.624E+1
-9.404E-2	8.172E+0	1.609E+1
-9.242E-2	8.090E+0	1.614E+1
-9.079E-2	8.165E+0	1.620E+1
-9.404E-2	8.230E+0	1.603E+1
-9.404E-2	8.136E+0	1.624E+1
-9.079E-2	8.136E+0	1.615E+1
-9.079E-2	8.129E+0	1.600E+1
-9.242E-2	8.210E+0	1.627E+1
[truncated: 93,955 more rows]
