# Supplementary material for: Improved ANAP incorporation and VCF analysis reveal details of P2X7 current facilitation and a limited conformational interplay between ATP binding and the intracellular ballast domain
Source: eLife. 2023 Jan 4;12:e82479. doi: 10.7554/eLife.82479 (PMC9859053; doi:10.7554/eLife.82479)
Supplement: Figure 3—source data 1. [file elife-82479-fig3-data1.zip › Figure-3_source-data-1/K127_j29#15.csv]

-5.187E-2	7.863E+0	1.794E+1
-5.673E-2	7.880E+0	1.785E+1
-5.511E-2	7.828E+0	1.800E+1
-5.187E-2	7.941E+0	1.786E+1
-4.862E-2	7.954E+0	1.788E+1
-5.349E-2	7.873E+0	1.779E+1
-5.349E-2	7.944E+0	1.787E+1
-5.187E-2	7.909E+0	1.802E+1
-5.025E-2	8.016E+0	1.770E+1
-5.187E-2	7.951E+0	1.771E+1
-5.835E-2	7.957E+0	1.791E+1
-5.025E-2	7.880E+0	1.769E+1
-5.349E-2	7.886E+0	1.788E+1
-5.511E-2	7.961E+0	1.771E+1
-5.349E-2	7.922E+0	1.791E+1
-5.187E-2	7.919E+0	1.784E+1
-5.025E-2	8.009E+0	1.767E+1
-5.349E-2	7.886E+0	1.780E+1
-5.511E-2	7.857E+0	1.775E+1
-5.187E-2	7.870E+0	1.781E+1
-5.187E-2	7.912E+0	1.773E+1
-5.673E-2	7.906E+0	1.785E+1
-5.511E-2	7.870E+0	1.782E+1
-5.187E-2	7.818E+0	1.780E+1
-5.187E-2	7.919E+0	1.779E+1
-5.349E-2	7.912E+0	1.777E+1
-5.673E-2	7.941E+0	1.797E+1
-5.349E-2	7.951E+0	1.784E+1
-5.511E-2	7.912E+0	1.763E+1
-5.673E-2	8.013E+0	1.779E+1
-5.187E-2	7.818E+0	1.774E+1
-5.025E-2	7.951E+0	1.768E+1
-5.187E-2	7.935E+0	1.777E+1
-5.511E-2	8.029E+0	1.774E+1
-5.187E-2	7.919E+0	1.762E+1
-5.187E-2	7.938E+0	1.777E+1
-5.025E-2	7.961E+0	1.790E+1
-5.673E-2	7.948E+0	1.776E+1
-5.349E-2	7.974E+0	1.767E+1
-4.862E-2	7.824E+0	1.782E+1
-5.025E-2	7.906E+0	1.772E+1
-5.511E-2	7.974E+0	1.780E+1
-5.998E-2	7.944E+0	1.765E+1
-5.349E-2	7.850E+0	1.788E+1
-5.187E-2	7.779E+0	1.796E+1
-5.025E-2	7.909E+0	1.786E+1
-5.511E-2	7.860E+0	1.770E+1
-5.025E-2	7.935E+0	1.789E+1
-5.025E-2	7.993E+0	1.793E+1
-5.511E-2	7.795E+0	1.790E+1
-5.673E-2	7.860E+0	1.785E+1
-5.187E-2	7.912E+0	1.781E+1
-5.025E-2	8.026E+0	1.779E+1
-5.511E-2	7.961E+0	1.787E+1
-5.511E-2	8.042E+0	1.779E+1
-5.187E-2	7.867E+0	1.779E+1
-5.187E-2	7.925E+0	1.776E+1
-5.025E-2	7.932E+0	1.769E+1
-5.511E-2	7.899E+0	1.786E+1
-5.187E-2	7.847E+0	1.784E+1
-5.187E-2	7.815E+0	1.772E+1
-5.511E-2	7.831E+0	1.773E+1
-5.349E-2	7.915E+0	1.779E+1
-5.349E-2	7.850E+0	1.788E+1
-5.025E-2	7.974E+0	1.772E+1
-5.673E-2	7.886E+0	1.789E+1
-5.511E-2	7.938E+0	1.787E+1
-5.349E-2	7.909E+0	1.769E+1
-5.349E-2	7.974E+0	1.783E+1
-5.349E-2	7.964E+0	1.771E+1
-5.187E-2	7.928E+0	1.773E+1
-5.025E-2	7.834E+0	1.788E+1
-5.025E-2	7.990E+0	1.776E+1
-5.511E-2	8.009E+0	1.780E+1
-5.511E-2	7.938E+0	1.797E+1
-5.187E-2	7.990E+0	1.805E+1
-5.349E-2	7.941E+0	1.775E+1
-5.349E-2	7.902E+0	1.781E+1
-5.349E-2	7.954E+0	1.779E+1
-5.187E-2	7.932E+0	1.777E+1
-4.862E-2	7.876E+0	1.783E+1
-5.511E-2	7.935E+0	1.776E+1
-5.349E-2	8.032E+0	1.781E+1
-5.025E-2	7.876E+0	1.773E+1
-5.187E-2	7.912E+0	1.783E+1
-5.511E-2	7.886E+0	1.783E+1
-5.349E-2	7.889E+0	1.775E+1
-5.349E-2	7.860E+0	1.778E+1
-4.700E-2	7.880E+0	1.770E+1
-5.511E-2	7.967E+0	1.783E+1
-5.835E-2	8.032E+0	1.765E+1
-5.511E-2	7.847E+0	1.786E+1
-5.511E-2	7.886E+0	1.780E+1
-5.187E-2	7.919E+0	1.770E+1
-5.349E-2	7.941E+0	1.759E+1
-5.187E-2	7.899E+0	1.776E+1
-5.349E-2	7.880E+0	1.777E+1
-5.349E-2	7.899E+0	1.761E+1
-5.187E-2	7.837E+0	1.775E+1
-5.187E-2	7.948E+0	1.774E+1
-5.025E-2	8.006E+0	1.772E+1
-5.349E-2	7.993E+0	1.772E+1
-5.349E-2	7.863E+0	1.780E+1
-4.862E-2	8.000E+0	1.779E+1
-5.025E-2	7.902E+0	1.770E+1
-5.349E-2	7.996E+0	1.788E+1
-5.673E-2	7.889E+0	1.787E+1
-5.025E-2	7.951E+0	1.791E+1
-4.862E-2	7.948E+0	1.779E+1
-5.511E-2	7.928E+0	1.779E+1
-5.673E-2	7.893E+0	1.784E+1
-5.187E-2	7.870E+0	1.792E+1
-5.349E-2	7.867E+0	1.797E+1
-5.187E-2	7.954E+0	1.774E+1
-5.511E-2	8.016E+0	1.782E+1
-5.025E-2	7.880E+0	1.779E+1
-5.187E-2	7.993E+0	1.777E+1
-5.511E-2	7.844E+0	1.774E+1
-5.349E-2	7.889E+0	1.771E+1
-5.187E-2	7.876E+0	1.785E+1
-5.187E-2	7.957E+0	1.775E+1
-5.349E-2	7.944E+0	1.778E+1
-5.511E-2	7.925E+0	1.773E+1
-5.187E-2	7.980E+0	1.790E+1
-5.187E-2	8.052E+0	1.786E+1
-5.673E-2	7.977E+0	1.789E+1
-5.511E-2	8.013E+0	1.779E+1
-5.511E-2	8.003E+0	1.784E+1
-5.025E-2	7.870E+0	1.766E+1
-5.349E-2	8.019E+0	1.772E+1
-5.511E-2	7.944E+0	1.775E+1
-5.187E-2	7.873E+0	1.777E+1
-4.862E-2	7.964E+0	1.791E+1
-5.349E-2	7.954E+0	1.768E+1
-5.349E-2	7.854E+0	1.770E+1
-4.862E-2	7.896E+0	1.784E+1
-5.349E-2	7.831E+0	1.771E+1
-5.187E-2	7.870E+0	1.782E+1
-5.511E-2	7.818E+0	1.770E+1
-5.187E-2	7.938E+0	1.788E+1
-5.349E-2	7.954E+0	1.771E+1
-5.349E-2	7.831E+0	1.780E+1
-5.673E-2	7.899E+0	1.776E+1
-5.025E-2	7.792E+0	1.780E+1
-5.349E-2	7.941E+0	1.772E+1
-5.349E-2	7.857E+0	1.767E+1
-5.835E-2	7.893E+0	1.782E+1
-5.187E-2	7.863E+0	1.776E+1
-5.349E-2	7.837E+0	1.772E+1
-5.349E-2	7.902E+0	1.783E+1
-5.349E-2	7.941E+0	1.777E+1
-5.187E-2	8.016E+0	1.791E+1
-5.025E-2	7.906E+0	1.777E+1
-5.187E-2	7.922E+0	1.775E+1
-5.349E-2	7.983E+0	1.783E+1
-5.025E-2	7.893E+0	1.778E+1
-5.349E-2	7.899E+0	1.779E+1
-5.511E-2	7.909E+0	1.786E+1
-5.349E-2	7.860E+0	1.782E+1
-5.187E-2	7.873E+0	1.770E+1
-4.862E-2	7.957E+0	1.788E+1
-5.349E-2	8.000E+0	1.781E+1
-5.349E-2	7.760E+0	1.787E+1
-5.187E-2	7.944E+0	1.771E+1
-5.187E-2	7.893E+0	1.774E+1
-5.187E-2	7.850E+0	1.783E+1
-5.349E-2	7.977E+0	1.779E+1
-5.187E-2	7.948E+0	1.773E+1
-5.187E-2	7.889E+0	1.780E+1
-5.511E-2	7.941E+0	1.785E+1
-5.511E-2	7.944E+0	1.777E+1
-4.862E-2	7.974E+0	1.778E+1
-5.187E-2	7.935E+0	1.782E+1
-5.511E-2	7.941E+0	1.783E+1
-5.511E-2	7.951E+0	1.766E+1
-5.025E-2	7.854E+0	1.778E+1
-5.025E-2	7.857E+0	1.785E+1
-5.187E-2	7.815E+0	1.769E+1
-5.511E-2	7.906E+0	1.771E+1
-5.187E-2	7.867E+0	1.776E+1
-5.187E-2	7.954E+0	1.765E+1
-5.673E-2	7.980E+0	1.778E+1
-5.673E-2	8.016E+0	1.805E+1
-5.349E-2	7.935E+0	1.791E+1
-5.025E-2	7.815E+0	1.780E+1
-5.349E-2	7.909E+0	1.785E+1
-5.511E-2	7.944E+0	1.775E+1
-5.187E-2	8.006E+0	1.771E+1
-4.862E-2	7.837E+0	1.765E+1
-5.673E-2	7.821E+0	1.798E+1
-5.349E-2	7.821E+0	1.775E+1
-4.700E-2	7.886E+0	1.777E+1
-4.700E-2	7.922E+0	1.778E+1
-5.025E-2	7.915E+0	1.785E+1
-5.187E-2	7.902E+0	1.789E+1
-5.187E-2	7.860E+0	1.774E+1
-5.025E-2	7.795E+0	1.783E+1
-5.349E-2	7.811E+0	1.783E+1
-5.511E-2	7.899E+0	1.783E+1
-5.187E-2	7.977E+0	1.779E+1
-5.025E-2	7.889E+0	1.768E+1
-5.511E-2	7.909E+0	1.777E+1
-5.511E-2	7.983E+0	1.772E+1
-5.025E-2	8.042E+0	1.782E+1
-5.187E-2	7.799E+0	1.765E+1
-5.511E-2	7.932E+0	1.781E+1
-5.349E-2	7.876E+0	1.769E+1
-4.862E-2	7.925E+0	1.785E+1
-4.862E-2	7.944E+0	1.777E+1
-5.511E-2	7.906E+0	1.772E+1
-5.187E-2	7.919E+0	1.770E+1
-5.025E-2	7.922E+0	1.764E+1
-5.349E-2	7.983E+0	1.761E+1
-5.511E-2	7.980E+0	1.772E+1
-5.673E-2	7.970E+0	1.770E+1
-5.025E-2	7.876E+0	1.772E+1
-5.025E-2	7.919E+0	1.767E+1
-5.673E-2	7.821E+0	1.769E+1
-5.187E-2	7.941E+0	1.783E+1
-5.187E-2	7.818E+0	1.770E+1
-5.025E-2	7.944E+0	1.765E+1
-5.511E-2	7.980E+0	1.774E+1
-5.511E-2	7.857E+0	1.766E+1
-5.187E-2	7.831E+0	1.788E+1
-5.025E-2	7.935E+0	1.777E+1
-5.349E-2	7.824E+0	1.779E+1
-5.511E-2	7.954E+0	1.768E+1
-5.025E-2	7.867E+0	1.772E+1
-5.187E-2	7.773E+0	1.789E+1
-5.511E-2	7.880E+0	1.769E+1
-5.511E-2	7.837E+0	1.779E+1
-5.025E-2	7.821E+0	1.776E+1
-5.187E-2	7.880E+0	1.759E+1
-5.511E-2	7.818E+0	1.779E+1
-5.349E-2	7.919E+0	1.773E+1
-5.187E-2	7.854E+0	1.768E+1
-5.349E-2	7.906E+0	1.773E+1
-5.673E-2	7.834E+0	1.776E+1
-5.349E-2	7.863E+0	1.780E+1
-5.511E-2	7.837E+0	1.763E+1
-5.025E-2	7.980E+0	1.767E+1
-5.349E-2	7.925E+0	1.769E+1
-5.349E-2	7.863E+0	1.787E+1
-5.187E-2	7.750E+0	1.769E+1
-5.187E-2	7.983E+0	1.776E+1
-5.349E-2	7.847E+0	1.780E+1
-5.349E-2	7.912E+0	1.777E+1
-5.349E-2	7.786E+0	1.778E+1
-5.187E-2	7.883E+0	1.767E+1
-5.673E-2	7.795E+0	1.796E+1
-5.349E-2	7.980E+0	1.781E+1
-5.349E-2	7.948E+0	1.765E+1
-4.862E-2	7.863E+0	1.779E+1
-5.511E-2	7.828E+0	1.761E+1
-5.349E-2	7.873E+0	1.771E+1
-5.187E-2	7.811E+0	1.770E+1
-5.025E-2	7.983E+0	1.773E+1
-5.511E-2	7.837E+0	1.760E+1
-5.673E-2	7.932E+0	1.795E+1
-5.187E-2	7.805E+0	1.791E+1
-5.187E-2	7.935E+0	1.776E+1
-5.673E-2	7.944E+0	1.771E+1
-5.349E-2	7.974E+0	1.775E+1
-5.349E-2	7.854E+0	1.784E+1
-5.025E-2	7.909E+0	1.787E+1
-5.349E-2	7.844E+0	1.763E+1
-5.187E-2	7.915E+0	1.774E+1
-5.025E-2	7.983E+0	1.793E+1
-5.025E-2	7.996E+0	1.782E+1
-5.511E-2	7.993E+0	1.768E+1
-5.835E-2	7.876E+0	1.780E+1
-5.025E-2	7.834E+0	1.772E+1
-4.862E-2	7.938E+0	1.779E+1
-5.511E-2	7.919E+0	1.771E+1
-5.673E-2	7.970E+0	1.776E+1
-5.187E-2	8.039E+0	1.783E+1
-5.187E-2	7.889E+0	1.760E+1
-5.511E-2	7.857E+0	1.780E+1
-5.511E-2	7.867E+0	1.768E+1
-5.349E-2	7.902E+0	1.779E+1
-5.025E-2	7.873E+0	1.766E+1
-5.349E-2	7.883E+0	1.759E+1
-5.511E-2	7.948E+0	1.776E+1
-5.187E-2	7.922E+0	1.780E+1
-5.349E-2	8.016E+0	1.772E+1
-5.673E-2	7.902E+0	1.772E+1
-5.025E-2	7.954E+0	1.762E+1
-5.511E-2	7.987E+0	1.802E+1
-5.187E-2	7.850E+0	1.786E+1
-5.673E-2	7.925E+0	1.776E+1
-5.511E-2	7.834E+0	1.770E+1
-5.187E-2	7.779E+0	1.776E+1
-5.349E-2	7.941E+0	1.759E+1
-5.349E-2	7.915E+0	1.787E+1
-5.349E-2	7.906E+0	1.775E+1
-5.349E-2	7.870E+0	1.771E+1
-5.187E-2	7.821E+0	1.767E+1
-5.349E-2	7.935E+0	1.791E+1
-5.673E-2	8.016E+0	1.768E+1
-5.673E-2	7.880E+0	1.786E+1
-5.349E-2	7.932E+0	1.778E+1
-5.511E-2	7.928E+0	1.791E+1
-5.673E-2	7.886E+0	1.763E+1
-5.025E-2	7.970E+0	1.780E+1
-5.025E-2	7.919E+0	1.772E+1
-5.349E-2	7.935E+0	1.775E+1
-5.511E-2	7.932E+0	1.767E+1
-5.025E-2	7.977E+0	1.781E+1
-5.025E-2	7.993E+0	1.769E+1
-5.349E-2	7.756E+0	1.770E+1
-5.511E-2	7.854E+0	1.778E+1
-5.187E-2	8.009E+0	1.766E+1
-5.349E-2	7.899E+0	1.771E+1
-5.349E-2	7.987E+0	1.773E+1
-5.511E-2	7.893E+0	1.786E+1
-5.511E-2	7.795E+0	1.774E+1
-5.349E-2	7.815E+0	1.772E+1
-5.511E-2	7.922E+0	1.785E+1
-5.349E-2	7.902E+0	1.770E+1
-5.187E-2	7.977E+0	1.778E+1
-5.349E-2	7.896E+0	1.764E+1
-5.511E-2	7.893E+0	1.766E+1
-5.349E-2	7.967E+0	1.757E+1
-5.511E-2	7.870E+0	1.775E+1
-5.187E-2	7.980E+0	1.779E+1
-5.511E-2	7.906E+0	1.789E+1
-5.673E-2	7.922E+0	1.759E+1
-5.349E-2	7.954E+0	1.783E+1
-5.349E-2	7.957E+0	1.769E+1
-5.511E-2	7.886E+0	1.773E+1
-5.673E-2	7.944E+0	1.765E+1
-5.025E-2	7.893E+0	1.776E+1
-5.187E-2	7.954E+0	1.767E+1
-5.511E-2	7.925E+0	1.776E+1
-5.349E-2	7.821E+0	1.768E+1
-5.187E-2	8.003E+0	1.773E+1
-5.349E-2	8.022E+0	1.769E+1
-5.349E-2	7.893E+0	1.768E+1
-5.349E-2	7.983E+0	1.760E+1
-5.025E-2	7.915E+0	1.774E+1
-5.349E-2	7.779E+0	1.756E+1
-5.511E-2	7.831E+0	1.766E+1
-5.511E-2	7.915E+0	1.778E+1
-5.187E-2	7.828E+0	1.760E+1
-5.187E-2	7.857E+0	1.781E+1
-5.511E-2	7.932E+0	1.790E+1
-5.511E-2	7.893E+0	1.757E+1
-5.349E-2	7.873E+0	1.769E+1
-5.511E-2	7.857E+0	1.764E+1
-5.673E-2	7.899E+0	1.774E+1
-5.349E-2	7.938E+0	1.772E+1
-5.349E-2	7.786E+0	1.771E+1
-5.187E-2	7.834E+0	1.749E+1
-5.511E-2	7.925E+0	1.767E+1
-5.673E-2	7.919E+0	1.785E+1
-5.187E-2	7.932E+0	1.780E+1
-5.349E-2	7.886E+0	1.774E+1
-5.511E-2	7.860E+0	1.756E+1
-5.511E-2	7.831E+0	1.765E+1
-4.862E-2	7.996E+0	1.755E+1
-5.187E-2	7.863E+0	1.765E+1
-5.673E-2	7.805E+0	1.777E+1
-5.511E-2	7.850E+0	1.761E+1
-5.511E-2	7.857E+0	1.768E+1
-5.511E-2	7.708E+0	1.777E+1
-5.349E-2	7.873E+0	1.781E+1
-5.511E-2	7.880E+0	1.784E+1
-5.511E-2	8.019E+0	1.774E+1
-5.025E-2	7.792E+0	1.775E+1
-5.835E-2	7.919E+0	1.763E+1
-5.349E-2	7.896E+0	1.767E+1
-5.349E-2	8.016E+0	1.774E+1
-5.511E-2	7.896E+0	1.766E+1
-5.511E-2	7.932E+0	1.771E+1
-5.511E-2	7.915E+0	1.761E+1
-5.187E-2	7.967E+0	1.766E+1
-5.187E-2	7.932E+0	1.778E+1
-5.349E-2	7.863E+0	1.773E+1
-5.673E-2	7.821E+0	1.747E+1
-5.187E-2	7.951E+0	1.770E+1
-5.025E-2	7.948E+0	1.781E+1
-5.511E-2	7.867E+0	1.761E+1
-5.511E-2	7.782E+0	1.773E+1
-5.511E-2	7.880E+0	1.763E+1
-5.025E-2	7.896E+0	1.768E+1
-5.673E-2	7.974E+0	1.765E+1
-5.349E-2	7.928E+0	1.777E+1
-5.187E-2	7.873E+0	1.774E+1
-5.349E-2	7.909E+0	1.759E+1
-5.511E-2	7.935E+0	1.771E+1
-5.025E-2	7.902E+0	1.771E+1
-5.025E-2	7.906E+0	1.773E+1
-5.025E-2	7.915E+0	1.769E+1
-5.349E-2	7.828E+0	1.778E+1
-5.511E-2	7.818E+0	1.774E+1
-5.511E-2	7.912E+0	1.779E+1
-5.673E-2	7.902E+0	1.768E+1
-5.511E-2	7.954E+0	1.766E+1
-5.349E-2	7.821E+0	1.763E+1
-4.862E-2	7.857E+0	1.762E+1
-5.187E-2	7.899E+0	1.764E+1
-5.673E-2	7.873E+0	1.755E+1
-5.673E-2	7.983E+0	1.774E+1
-5.349E-2	7.854E+0	1.776E+1
-5.025E-2	7.919E+0	1.760E+1
-5.187E-2	7.919E+0	1.773E+1
-5.673E-2	7.889E+0	1.761E+1
-5.187E-2	7.909E+0	1.778E+1
-5.349E-2	7.909E+0	1.763E+1
-5.511E-2	7.899E+0	1.752E+1
-5.673E-2	7.928E+0	1.765E+1
-5.349E-2	7.919E+0	1.784E+1
-5.511E-2	7.909E+0	1.762E+1
-5.187E-2	7.983E+0	1.760E+1
-5.835E-2	7.961E+0	1.797E+1
-5.187E-2	7.948E+0	1.766E+1
-5.025E-2	7.928E+0	1.755E+1
-5.673E-2	7.873E+0	1.775E+1
-5.349E-2	7.987E+0	1.772E+1
-5.187E-2	7.876E+0	1.779E+1
-5.025E-2	7.922E+0	1.771E+1
-5.511E-2	7.954E+0	1.766E+1
-5.511E-2	7.789E+0	1.770E+1
-5.187E-2	7.844E+0	1.764E+1
-5.187E-2	7.863E+0	1.762E+1
-5.511E-2	7.919E+0	1.763E+1
-5.673E-2	7.932E+0	1.784E+1
-5.025E-2	7.834E+0	1.763E+1
-5.349E-2	7.922E+0	1.780E+1
-5.673E-2	7.850E+0	1.758E+1
-5.349E-2	7.734E+0	1.770E+1
-4.862E-2	7.792E+0	1.744E+1
-5.349E-2	7.987E+0	1.770E+1
-5.349E-2	7.837E+0	1.776E+1
-5.511E-2	7.964E+0	1.751E+1
-5.349E-2	7.857E+0	1.769E+1
-5.187E-2	7.818E+0	1.767E+1
-5.511E-2	7.779E+0	1.763E+1
-5.349E-2	7.912E+0	1.755E+1
-5.187E-2	7.922E+0	1.761E+1
-5.187E-2	7.876E+0	1.767E+1
-5.511E-2	7.753E+0	1.761E+1
-5.349E-2	7.867E+0	1.762E+1
-5.511E-2	7.990E+0	1.770E+1
-5.349E-2	7.902E+0	1.782E+1
-5.673E-2	7.873E+0	1.769E+1
-5.673E-2	7.841E+0	1.756E+1
-5.349E-2	7.912E+0	1.756E+1
-5.025E-2	7.860E+0	1.766E+1
-5.511E-2	7.844E+0	1.784E+1
-5.673E-2	7.886E+0	1.772E+1
-5.187E-2	7.886E+0	1.763E+1
-5.187E-2	7.944E+0	1.772E+1
-5.511E-2	7.902E+0	1.785E+1
-5.349E-2	7.948E+0	1.771E+1
-5.511E-2	7.928E+0	1.772E+1
-5.511E-2	7.863E+0	1.770E+1
-5.835E-2	7.873E+0	1.772E+1
-5.187E-2	7.789E+0	1.763E+1
-5.187E-2	7.837E+0	1.757E+1
-5.187E-2	7.870E+0	1.762E+1
-5.349E-2	7.899E+0	1.757E+1
-5.349E-2	8.022E+0	1.755E+1
-5.025E-2	7.857E+0	1.764E+1
-5.025E-2	7.734E+0	1.772E+1
-5.349E-2	7.802E+0	1.759E+1
-5.511E-2	7.883E+0	1.780E+1
-5.349E-2	7.980E+0	1.770E+1
-5.511E-2	7.834E+0	1.774E+1
-5.511E-2	7.799E+0	1.762E+1
-5.511E-2	7.951E+0	1.762E+1
-5.511E-2	7.938E+0	1.773E+1
-5.673E-2	7.883E+0	1.752E+1
-5.673E-2	7.902E+0	1.768E+1
-5.187E-2	7.915E+0	1.752E+1
-5.349E-2	8.003E+0	1.771E+1
-4.862E-2	7.844E+0	1.758E+1
-5.511E-2	7.951E+0	1.774E+1
-5.349E-2	7.873E+0	1.763E+1
-5.349E-2	8.006E+0	1.775E+1
-5.511E-2	7.873E+0	1.783E+1
-5.511E-2	7.880E+0	1.763E+1
-5.673E-2	7.857E+0	1.757E+1
-5.349E-2	7.951E+0	1.751E+1
-5.187E-2	7.964E+0	1.753E+1
-5.349E-2	7.932E+0	1.772E+1
-5.835E-2	8.000E+0	1.762E+1
-4.862E-2	7.912E+0	1.768E+1
-5.025E-2	7.889E+0	1.744E+1
-5.673E-2	7.922E+0	1.770E+1
-5.673E-2	8.000E+0	1.767E+1
-5.673E-2	8.026E+0	1.774E+1
-5.349E-2	7.987E+0	1.781E+1
-5.187E-2	7.941E+0	1.769E+1
-5.673E-2	7.857E+0	1.762E+1
-5.673E-2	7.815E+0	1.767E+1
-5.187E-2	7.854E+0	1.747E+1
-5.511E-2	7.847E+0	1.767E+1
-5.187E-2	7.893E+0	1.754E+1
-5.349E-2	7.876E+0	1.743E+1
-5.187E-2	7.860E+0	1.778E+1
-5.511E-2	7.954E+0	1.758E+1
-5.187E-2	7.867E+0	1.763E+1
-5.511E-2	7.802E+0	1.780E+1
-5.025E-2	7.870E+0	1.752E+1
-5.511E-2	7.909E+0	1.749E+1
-5.511E-2	7.831E+0	1.768E+1
-5.349E-2	7.821E+0	1.760E+1
-5.187E-2	7.880E+0	1.772E+1
-5.349E-2	7.834E+0	1.769E+1
-5.349E-2	8.019E+0	1.764E+1
-5.187E-2	7.808E+0	1.752E+1
-5.025E-2	7.944E+0	1.759E+1
-5.349E-2	7.824E+0	1.750E+1
-5.349E-2	7.938E+0	1.758E+1
-5.187E-2	7.899E+0	1.767E+1
-5.187E-2	7.951E+0	1.777E+1
-5.511E-2	7.847E+0	1.758E+1
-5.511E-2	7.876E+0	1.767E+1
-5.025E-2	7.932E+0	1.772E+1
-5.349E-2	7.828E+0	1.777E+1
-5.349E-2	7.776E+0	1.758E+1
-5.835E-2	7.831E+0	1.777E+1
-5.349E-2	7.893E+0	1.778E+1
-5.511E-2	7.932E+0	1.771E+1
-5.673E-2	7.883E+0	1.764E+1
-5.511E-2	7.876E+0	1.760E+1
-5.025E-2	7.747E+0	1.776E+1
-5.349E-2	7.870E+0	1.761E+1
-5.673E-2	7.899E+0	1.756E+1
-5.673E-2	7.860E+0	1.753E+1
-5.349E-2	7.867E+0	1.772E+1
-5.025E-2	7.857E+0	1.764E+1
-5.349E-2	8.029E+0	1.771E+1
-5.673E-2	8.016E+0	1.762E+1
-5.025E-2	7.824E+0	1.753E+1
-5.187E-2	7.964E+0	1.757E+1
-5.511E-2	7.860E+0	1.774E+1
-5.187E-2	7.880E+0	1.767E+1
-5.025E-2	7.944E+0	1.760E+1
-5.511E-2	7.912E+0	1.763E+1
-5.673E-2	7.837E+0	1.751E+1
-5.511E-2	7.951E+0	1.764E+1
-4.862E-2	7.831E+0	1.762E+1
-5.349E-2	7.870E+0	1.775E+1
-5.187E-2	7.919E+0	1.768E+1
-5.835E-2	7.854E+0	1.763E+1
-5.025E-2	7.980E+0	1.777E+1
-5.187E-2	7.811E+0	1.755E+1
-5.835E-2	7.860E+0	1.767E+1
-5.511E-2	7.847E+0	1.767E+1
-5.511E-2	7.850E+0	1.780E+1
-5.187E-2	7.902E+0	1.771E+1
-5.349E-2	7.802E+0	1.768E+1
-5.511E-2	7.747E+0	1.748E+1
-4.862E-2	7.834E+0	1.753E+1
-5.025E-2	7.873E+0	1.770E+1
-5.511E-2	7.896E+0	1.742E+1
-5.511E-2	7.805E+0	1.755E+1
-5.187E-2	7.954E+0	1.756E+1
-5.187E-2	7.912E+0	1.765E+1
-5.349E-2	7.935E+0	1.757E+1
-5.187E-2	7.925E+0	1.750E+1
-5.511E-2	7.925E+0	1.783E+1
-5.187E-2	8.003E+0	1.768E+1
-5.511E-2	7.821E+0	1.750E+1
-5.511E-2	7.899E+0	1.758E+1
-5.025E-2	7.941E+0	1.769E+1
-5.187E-2	7.831E+0	1.769E+1
-5.349E-2	7.828E+0	1.770E+1
-5.673E-2	7.834E+0	1.770E+1
-5.187E-2	7.808E+0	1.753E+1
-5.187E-2	7.802E+0	1.758E+1
-5.349E-2	7.876E+0	1.764E+1
-5.349E-2	7.802E+0	1.745E+1
-5.673E-2	7.876E+0	1.779E+1
-4.862E-2	7.883E+0	1.761E+1
-5.511E-2	7.850E+0	1.755E+1
-5.349E-2	7.841E+0	1.758E+1
-5.025E-2	7.883E+0	1.755E+1
-5.187E-2	7.734E+0	1.755E+1
-5.835E-2	7.847E+0	1.740E+1
-5.511E-2	7.932E+0	1.751E+1
-4.862E-2	7.857E+0	1.779E+1
-5.187E-2	7.893E+0	1.762E+1
-5.673E-2	7.880E+0	1.765E+1
-5.187E-2	7.863E+0	1.751E+1
-5.511E-2	7.974E+0	1.780E+1
-5.187E-2	8.019E+0	1.772E+1
-5.673E-2	7.990E+0	1.759E+1
-5.349E-2	7.964E+0	1.754E+1
-5.349E-2	7.867E+0	1.762E+1
-5.187E-2	7.870E+0	1.774E+1
-5.673E-2	7.896E+0	1.746E+1
-5.349E-2	7.734E+0	1.756E+1
-5.349E-2	7.792E+0	1.771E+1
-5.349E-2	7.818E+0	1.772E+1
-5.835E-2	7.889E+0	1.772E+1
-5.349E-2	7.837E+0	1.762E+1
-5.349E-2	7.935E+0	1.759E+1
-5.349E-2	7.896E+0	1.774E+1
-5.349E-2	7.886E+0	1.767E+1
-5.349E-2	7.925E+0	1.766E+1
-5.187E-2	7.818E+0	1.752E+1
-5.025E-2	7.805E+0	1.774E+1
-5.511E-2	7.886E+0	1.753E+1
-5.673E-2	7.873E+0	1.763E+1
-5.025E-2	7.906E+0	1.765E+1
-5.511E-2	7.919E+0	1.749E+1
-5.835E-2	7.906E+0	1.762E+1
-5.511E-2	7.932E+0	1.770E+1
-5.349E-2	7.867E+0	1.765E+1
-5.187E-2	7.948E+0	1.759E+1
-5.511E-2	7.763E+0	1.754E+1
-5.349E-2	7.928E+0	1.763E+1
-5.187E-2	7.795E+0	1.772E+1
-5.025E-2	7.980E+0	1.769E+1
-5.349E-2	7.889E+0	1.745E+1
-5.349E-2	7.782E+0	1.757E+1
-5.025E-2	7.740E+0	1.754E+1
-4.862E-2	7.961E+0	1.764E+1
-5.511E-2	7.932E+0	1.760E+1
-5.187E-2	7.828E+0	1.759E+1
-5.511E-2	7.906E+0	1.775E+1
-5.349E-2	7.970E+0	1.780E+1
-5.349E-2	7.841E+0	1.768E+1
-5.511E-2	7.828E+0	1.766E+1
-5.025E-2	7.828E+0	1.757E+1
-4.862E-2	7.837E+0	1.778E+1
-5.349E-2	7.734E+0	1.760E+1
-5.187E-2	7.815E+0	1.759E+1
-5.187E-2	7.824E+0	1.765E+1
-5.025E-2	7.792E+0	1.769E+1
-5.511E-2	7.847E+0	1.753E+1
-5.511E-2	7.854E+0	1.757E+1
-5.511E-2	7.867E+0	1.760E+1
-5.511E-2	7.902E+0	1.775E+1
-5.511E-2	7.837E+0	1.769E+1
-5.673E-2	7.824E+0	1.758E+1
-4.862E-2	7.844E+0	1.769E+1
-5.349E-2	7.893E+0	1.785E+1
-5.511E-2	7.824E+0	1.764E+1
-5.673E-2	7.886E+0	1.785E+1
-5.025E-2	7.899E+0	1.758E+1
-5.187E-2	7.857E+0	1.770E+1
-5.511E-2	7.808E+0	1.757E+1
-5.511E-2	7.873E+0	1.763E+1
-5.349E-2	7.961E+0	1.755E+1
-5.025E-2	7.912E+0	1.768E+1
-5.511E-2	7.863E+0	1.753E+1
-5.349E-2	7.782E+0	1.756E+1
-5.025E-2	7.899E+0	1.764E+1
-5.349E-2	7.870E+0	1.738E+1
-5.511E-2	7.873E+0	1.756E+1
-5.349E-2	7.811E+0	1.759E+1
-5.187E-2	7.792E+0	1.760E+1
-5.187E-2	7.824E+0	1.773E+1
-5.511E-2	7.821E+0	1.782E+1
-5.349E-2	7.902E+0	1.764E+1
-5.349E-2	7.990E+0	1.766E+1
-5.673E-2	7.915E+0	1.760E+1
-5.511E-2	7.773E+0	1.761E+1
-5.349E-2	7.857E+0	1.770E+1
-5.187E-2	7.944E+0	1.755E+1
-5.025E-2	7.847E+0	1.754E+1
-5.673E-2	7.844E+0	1.764E+1
-5.835E-2	7.789E+0	1.776E+1
-5.349E-2	7.850E+0	1.749E+1
-5.187E-2	7.886E+0	1.763E+1
-5.349E-2	7.786E+0	1.758E+1
-5.998E-2	7.867E+0	1.758E+1
-5.511E-2	7.880E+0	1.764E+1
-5.349E-2	7.815E+0	1.758E+1
-5.349E-2	7.721E+0	1.760E+1
-5.187E-2	7.964E+0	1.755E+1
-4.862E-2	7.769E+0	1.759E+1
-4.862E-2	7.932E+0	1.758E+1
-5.511E-2	7.967E+0	1.758E+1
-5.349E-2	7.824E+0	1.757E+1
-4.862E-2	7.954E+0	1.757E+1
-5.025E-2	7.902E+0	1.760E+1
-5.511E-2	7.776E+0	1.749E+1
-5.673E-2	7.909E+0	1.752E+1
-5.187E-2	7.847E+0	1.772E+1
-5.511E-2	8.019E+0	1.773E+1
-5.673E-2	7.766E+0	1.752E+1
-5.187E-2	7.847E+0	1.766E+1
-4.862E-2	7.831E+0	1.746E+1
-5.511E-2	7.880E+0	1.762E+1
-5.187E-2	8.003E+0	1.768E+1
-5.349E-2	7.834E+0	1.751E+1
-5.187E-2	7.954E+0	1.769E+1
-5.187E-2	7.932E+0	1.772E+1
-5.673E-2	7.854E+0	1.755E+1
-5.511E-2	7.922E+0	1.761E+1
-5.511E-2	7.844E+0	1.769E+1
-5.187E-2	7.880E+0	1.777E+1
-5.673E-2	7.870E+0	1.769E+1
-5.349E-2	7.854E+0	1.753E+1
-5.025E-2	7.912E+0	1.762E+1
-5.187E-2	7.857E+0	1.761E+1
-5.511E-2	7.717E+0	1.770E+1
-5.511E-2	7.834E+0	1.760E+1
-5.025E-2	7.902E+0	1.773E+1
-5.187E-2	7.954E+0	1.753E+1
-5.511E-2	7.850E+0	1.740E+1
-5.511E-2	7.974E+0	1.753E+1
-5.673E-2	7.993E+0	1.765E+1
-5.349E-2	7.961E+0	1.771E+1
-5.835E-2	7.847E+0	1.753E+1
-5.511E-2	7.967E+0	1.762E+1
-5.025E-2	7.828E+0	1.758E+1
-5.187E-2	7.834E+0	1.763E+1
-5.511E-2	7.899E+0	1.759E+1
-5.673E-2	7.811E+0	1.762E+1
-5.025E-2	7.811E+0	1.757E+1
-5.349E-2	7.941E+0	1.752E+1
-5.673E-2	7.850E+0	1.762E+1
-5.349E-2	7.792E+0	1.764E+1
-5.349E-2	7.779E+0	1.749E+1
-5.187E-2	7.974E+0	1.751E+1
-5.511E-2	7.834E+0	1.753E+1
-5.349E-2	7.756E+0	1.759E+1
-5.511E-2	7.883E+0	1.752E+1
-5.349E-2	7.821E+0	1.770E+1
-5.511E-2	7.818E+0	1.768E+1
-5.187E-2	7.906E+0	1.744E+1
-5.349E-2	7.789E+0	1.763E+1
-5.349E-2	7.802E+0	1.750E+1
-5.349E-2	7.750E+0	1.754E+1
-5.511E-2	7.886E+0	1.760E+1
-5.673E-2	7.773E+0	1.784E+1
-5.511E-2	7.906E+0	1.771E+1
-5.673E-2	7.837E+0	1.754E+1
-5.187E-2	7.948E+0	1.774E+1
-4.700E-2	7.932E+0	1.762E+1
-5.025E-2	7.831E+0	1.758E+1
-5.349E-2	7.727E+0	1.758E+1
-5.835E-2	7.948E+0	1.766E+1
-4.862E-2	7.831E+0	1.777E+1
-4.862E-2	7.828E+0	1.762E+1
-5.835E-2	7.857E+0	1.773E+1
-5.511E-2	7.828E+0	1.763E+1
-5.349E-2	7.928E+0	1.770E+1
-5.349E-2	7.954E+0	1.759E+1
-5.349E-2	7.896E+0	1.772E+1
-5.673E-2	7.867E+0	1.764E+1
-5.025E-2	7.857E+0	1.764E+1
-5.349E-2	7.912E+0	1.767E+1
-5.673E-2	7.883E+0	1.762E+1
-5.349E-2	7.951E+0	1.770E+1
-5.187E-2	7.782E+0	1.752E+1
-5.025E-2	7.786E+0	1.758E+1
-5.673E-2	7.915E+0	1.748E+1
-5.187E-2	7.847E+0	1.776E+1
-5.349E-2	7.899E+0	1.782E+1
-5.511E-2	7.896E+0	1.760E+1
-5.511E-2	7.893E+0	1.756E+1
-5.673E-2	7.857E+0	1.749E+1
-5.349E-2	7.773E+0	1.753E+1
-5.511E-2	7.799E+0	1.757E+1
-5.835E-2	7.867E+0	1.754E+1
-5.511E-2	7.854E+0	1.772E+1
-5.025E-2	7.935E+0	1.745E+1
-5.511E-2	7.938E+0	1.746E+1
-5.511E-2	7.821E+0	1.753E+1
-5.187E-2	7.909E+0	1.744E+1
-5.187E-2	7.867E+0	1.766E+1
-5.349E-2	7.828E+0	1.760E+1
-5.835E-2	7.951E+0	1.751E+1
-5.349E-2	7.779E+0	1.757E+1
-5.187E-2	7.870E+0	1.757E+1
-5.025E-2	7.896E+0	1.764E+1
-5.673E-2	7.799E+0	1.749E+1
-5.673E-2	7.828E+0	1.762E+1
-5.025E-2	7.779E+0	1.751E+1
-4.862E-2	7.899E+0	1.756E+1
-5.187E-2	7.818E+0	1.754E+1
-5.025E-2	7.902E+0	1.754E+1
-5.187E-2	7.834E+0	1.760E+1
-5.025E-2	7.944E+0	1.768E+1
-5.511E-2	7.870E+0	1.762E+1
-5.349E-2	7.844E+0	1.771E+1
-5.187E-2	7.821E+0	1.748E+1
-5.349E-2	7.824E+0	1.760E+1
-5.511E-2	7.912E+0	1.740E+1
-5.511E-2	7.824E+0	1.754E+1
-5.349E-2	7.889E+0	1.735E+1
-5.187E-2	7.769E+0	1.744E+1
-5.511E-2	7.776E+0	1.756E+1
-5.349E-2	7.870E+0	1.769E+1
-4.862E-2	7.786E+0	1.756E+1
-5.187E-2	7.808E+0	1.762E+1
-5.511E-2	7.834E+0	1.758E+1
-5.511E-2	7.850E+0	1.760E+1
-4.862E-2	7.935E+0	1.754E+1
-5.187E-2	7.756E+0	1.765E+1
-5.511E-2	7.880E+0	1.751E+1
-5.511E-2	7.902E+0	1.755E+1
-5.187E-2	7.837E+0	1.743E+1
-5.349E-2	7.899E+0	1.763E+1
-5.673E-2	7.805E+0	1.757E+1
-5.511E-2	7.938E+0	1.746E+1
-5.187E-2	7.977E+0	1.756E+1
-5.187E-2	7.847E+0	1.751E+1
-5.349E-2	7.750E+0	1.743E+1
-5.511E-2	7.828E+0	1.759E+1
-5.187E-2	7.792E+0	1.751E+1
-5.187E-2	7.844E+0	1.753E+1
-5.673E-2	7.860E+0	1.756E+1
-5.673E-2	7.857E+0	1.770E+1
-4.862E-2	7.948E+0	1.745E+1
-5.187E-2	7.837E+0	1.741E+1
-5.835E-2	7.912E+0	1.756E+1
-5.511E-2	7.867E+0	1.759E+1
-5.187E-2	7.766E+0	1.756E+1
-5.025E-2	7.837E+0	1.750E+1
-5.673E-2	7.808E+0	1.751E+1
-5.673E-2	7.834E+0	1.752E+1
-5.187E-2	7.847E+0	1.739E+1
-5.025E-2	7.795E+0	1.742E+1
-6.160E-2	7.906E+0	1.750E+1
-5.349E-2	7.844E+0	1.753E+1
-5.187E-2	7.922E+0	1.736E+1
-5.187E-2	7.847E+0	1.762E+1
-5.511E-2	7.740E+0	1.760E+1
-5.349E-2	7.928E+0	1.760E+1
-5.187E-2	7.786E+0	1.770E+1
-5.187E-2	7.899E+0	1.770E+1
-5.511E-2	7.850E+0	1.756E+1
-5.511E-2	7.886E+0	1.756E+1
-5.025E-2	7.847E+0	1.740E+1
-5.187E-2	7.753E+0	1.756E+1
-5.511E-2	7.818E+0	1.767E+1
-5.673E-2	7.863E+0	1.753E+1
-5.187E-2	7.863E+0	1.753E+1
-5.025E-2	7.818E+0	1.753E+1
-5.673E-2	7.919E+0	1.745E+1
-5.349E-2	7.909E+0	1.763E+1
-4.862E-2	7.815E+0	1.746E+1
-5.349E-2	7.854E+0	1.752E+1
-5.673E-2	7.789E+0	1.756E+1
-5.349E-2	7.928E+0	1.744E+1
-5.349E-2	7.818E+0	1.757E+1
-5.187E-2	7.779E+0	1.753E+1
-5.349E-2	7.867E+0	1.759E+1
-5.349E-2	7.867E+0	1.740E+1
-5.349E-2	7.876E+0	1.740E+1
-5.025E-2	7.928E+0	1.772E+1
-5.349E-2	7.870E+0	1.762E+1
-5.511E-2	7.837E+0	1.750E+1
-5.025E-2	7.808E+0	1.748E+1
-4.862E-2	7.957E+0	1.758E+1
-5.835E-2	7.844E+0	1.756E+1
-5.025E-2	7.795E+0	1.753E+1
-4.862E-2	7.873E+0	1.748E+1
-5.349E-2	7.912E+0	1.759E+1
-5.511E-2	7.880E+0	1.745E+1
-5.673E-2	7.769E+0	1.746E+1
-5.187E-2	7.876E+0	1.740E+1
-5.349E-2	7.893E+0	1.748E+1
-5.673E-2	7.902E+0	1.753E+1
-5.511E-2	7.912E+0	1.767E+1
-5.349E-2	7.860E+0	1.745E+1
-5.349E-2	7.824E+0	1.754E+1
-5.673E-2	7.867E+0	1.760E+1
-5.349E-2	7.795E+0	1.766E+1
-5.187E-2	7.919E+0	1.746E+1
-5.349E-2	7.831E+0	1.761E+1
-5.511E-2	7.850E+0	1.752E+1
-5.349E-2	7.773E+0	1.761E+1
-5.187E-2	7.782E+0	1.756E+1
-5.187E-2	7.860E+0	1.749E+1
-5.349E-2	7.799E+0	1.748E+1
-5.349E-2	7.899E+0	1.771E+1
-4.862E-2	7.847E+0	1.761E+1
-5.187E-2	7.782E+0	1.749E+1
-5.835E-2	7.909E+0	1.747E+1
-5.349E-2	7.831E+0	1.741E+1
-4.862E-2	7.815E+0	1.749E+1
-5.187E-2	7.863E+0	1.754E+1
-5.511E-2	7.789E+0	1.753E+1
-5.187E-2	7.876E+0	1.759E+1
-5.025E-2	7.993E+0	1.762E+1
-5.349E-2	7.886E+0	1.751E+1
-5.673E-2	7.867E+0	1.744E+1
-5.511E-2	7.899E+0	1.762E+1
-5.025E-2	7.896E+0	1.755E+1
-5.025E-2	7.915E+0	1.758E+1
-5.835E-2	7.902E+0	1.750E+1
-5.349E-2	7.909E+0	1.738E+1
-5.349E-2	7.925E+0	1.759E+1
-5.349E-2	7.980E+0	1.752E+1
-5.349E-2	7.906E+0	1.738E+1
-5.349E-2	7.925E+0	1.745E+1
-5.187E-2	7.805E+0	1.750E+1
-4.862E-2	7.928E+0	1.747E+1
-5.673E-2	7.844E+0	1.749E+1
-5.511E-2	7.773E+0	1.762E+1
-5.187E-2	7.805E+0	1.747E+1
-5.187E-2	7.899E+0	1.758E+1
-5.187E-2	7.919E+0	1.753E+1
-5.511E-2	7.818E+0	1.769E+1
-5.025E-2	7.893E+0	1.767E+1
-5.025E-2	7.818E+0	1.755E+1
-5.673E-2	7.808E+0	1.749E+1
-5.187E-2	7.789E+0	1.749E+1
-5.349E-2	7.828E+0	1.741E+1
-5.349E-2	7.919E+0	1.751E+1
-5.349E-2	7.844E+0	1.758E+1
-5.349E-2	7.828E+0	1.771E+1
-5.187E-2	7.873E+0	1.748E+1
-5.187E-2	7.935E+0	1.759E+1
-5.673E-2	7.876E+0	1.745E+1
-5.673E-2	7.902E+0	1.749E+1
-5.025E-2	7.857E+0	1.748E+1
-5.673E-2	7.808E+0	1.759E+1
-5.511E-2	7.789E+0	1.758E+1
-5.511E-2	7.831E+0	1.753E+1
-4.862E-2	7.811E+0	1.750E+1
-5.187E-2	7.938E+0	1.751E+1
-5.511E-2	7.792E+0	1.757E+1
-5.673E-2	7.776E+0	1.754E+1
-5.349E-2	7.805E+0	1.754E+1
-5.187E-2	7.896E+0	1.758E+1
-5.511E-2	7.821E+0	1.741E+1
-5.511E-2	7.889E+0	1.753E+1
-5.187E-2	7.922E+0	1.765E+1
-5.187E-2	7.909E+0	1.744E+1
-5.511E-2	7.792E+0	1.748E+1
-5.349E-2	7.815E+0	1.764E+1
-5.025E-2	7.850E+0	1.756E+1
-5.349E-2	7.938E+0	1.754E+1
-5.511E-2	7.786E+0	1.754E+1
-5.349E-2	7.873E+0	1.745E+1
-5.187E-2	7.941E+0	1.741E+1
-5.511E-2	7.789E+0	1.746E+1
-5.349E-2	7.850E+0	1.737E+1
-5.187E-2	7.974E+0	1.752E+1
-4.862E-2	7.948E+0	1.750E+1
-5.025E-2	7.837E+0	1.749E+1
-5.511E-2	7.779E+0	1.759E+1
-5.511E-2	7.847E+0	1.747E+1
-5.025E-2	7.773E+0	1.745E+1
-5.025E-2	7.854E+0	1.758E+1
-5.511E-2	7.740E+0	1.758E+1
-5.511E-2	7.831E+0	1.766E+1
-5.187E-2	7.860E+0	1.761E+1
-5.187E-2	7.944E+0	1.741E+1
-5.349E-2	7.837E+0	1.760E+1
-5.673E-2	7.821E+0	1.765E+1
-5.349E-2	7.818E+0	1.750E+1
-5.187E-2	7.906E+0	1.747E+1
-5.673E-2	7.811E+0	1.755E+1
-5.349E-2	7.792E+0	1.744E+1
-5.187E-2	7.886E+0	1.755E+1
-5.187E-2	7.844E+0	1.760E+1
-5.511E-2	8.061E+0	1.747E+1
-5.511E-2	7.857E+0	1.755E+1
-5.349E-2	7.857E+0	1.768E+1
-5.349E-2	7.844E+0	1.770E+1
-5.673E-2	7.760E+0	1.746E+1
-5.673E-2	7.857E+0	1.764E+1
-5.187E-2	7.938E+0	1.759E+1
-5.025E-2	7.740E+0	1.752E+1
-5.349E-2	7.896E+0	1.777E+1
-5.511E-2	7.811E+0	1.748E+1
-5.025E-2	7.795E+0	1.757E+1
-5.349E-2	7.850E+0	1.749E+1
-5.511E-2	7.919E+0	1.744E+1
-5.511E-2	7.928E+0	1.753E+1
-4.862E-2	7.795E+0	1.762E+1
-5.349E-2	7.753E+0	1.749E+1
-5.511E-2	7.915E+0	1.767E+1
-5.349E-2	7.821E+0	1.752E+1
-5.349E-2	7.824E+0	1.734E+1
-5.349E-2	7.847E+0	1.753E+1
-5.673E-2	7.857E+0	1.755E+1
-5.349E-2	7.786E+0	1.760E+1
-5.187E-2	7.850E+0	1.761E+1
-5.025E-2	7.906E+0	1.747E+1
-5.511E-2	7.902E+0	1.766E+1
-5.187E-2	7.769E+0	1.764E+1
-5.349E-2	7.883E+0	1.768E+1
-5.187E-2	7.880E+0	1.734E+1
-5.673E-2	7.799E+0	1.763E+1
-5.511E-2	7.935E+0	1.744E+1
-5.187E-2	7.863E+0	1.739E+1
-5.349E-2	7.808E+0	1.752E+1
-5.511E-2	7.870E+0	1.757E+1
-5.349E-2	7.886E+0	1.758E+1
-5.349E-2	7.860E+0	1.735E+1
-5.187E-2	7.873E+0	1.755E+1
-5.349E-2	7.948E+0	1.756E+1
-5.349E-2	7.847E+0	1.749E+1
-5.187E-2	7.938E+0	1.775E+1
-5.349E-2	7.944E+0	1.778E+1
-5.673E-2	7.850E+0	1.755E+1
-5.187E-2	7.841E+0	1.743E+1
-5.187E-2	7.863E+0	1.758E+1
-5.025E-2	7.876E+0	1.737E+1
-5.511E-2	7.821E+0	1.746E+1
-5.511E-2	7.880E+0	1.746E+1
-5.187E-2	7.977E+0	1.757E+1
-5.187E-2	7.834E+0	1.774E+1
-5.511E-2	7.873E+0	1.761E+1
-5.187E-2	7.841E+0	1.746E+1
-5.025E-2	7.854E+0	1.753E+1
-5.187E-2	7.799E+0	1.750E+1
-5.673E-2	7.841E+0	1.743E+1
-5.511E-2	7.828E+0	1.743E+1
-5.187E-2	7.919E+0	1.749E+1
-5.349E-2	7.938E+0	1.748E+1
-5.511E-2	7.837E+0	1.738E+1
-5.511E-2	7.889E+0	1.767E+1
-5.349E-2	7.818E+0	1.753E+1
-5.349E-2	7.824E+0	1.753E+1
-5.349E-2	7.870E+0	1.753E+1
-5.349E-2	7.815E+0	1.736E+1
-5.349E-2	7.802E+0	1.753E+1
-5.349E-2	7.649E+0	1.748E+1
-5.511E-2	7.854E+0	1.757E+1
-5.349E-2	7.915E+0	1.746E+1
-5.025E-2	7.944E+0	1.770E+1
-5.349E-2	7.883E+0	1.760E+1
-5.835E-2	7.876E+0	1.759E+1
-5.349E-2	7.850E+0	1.740E+1
-5.187E-2	7.850E+0	1.769E+1
-5.025E-2	7.721E+0	1.755E+1
-5.673E-2	7.792E+0	1.760E+1
-5.673E-2	7.844E+0	1.750E+1
-5.025E-2	7.886E+0	1.748E+1
-5.187E-2	7.883E+0	1.729E+1
-5.349E-2	7.834E+0	1.758E+1
-5.998E-2	7.792E+0	1.753E+1
-5.349E-2	7.857E+0	1.767E+1
-5.187E-2	7.954E+0	1.752E+1
-5.673E-2	7.808E+0	1.758E+1
-5.187E-2	7.909E+0	1.772E+1
-5.025E-2	7.854E+0	1.746E+1
-5.187E-2	7.779E+0	1.756E+1
-5.511E-2	7.844E+0	1.748E+1
-5.349E-2	7.899E+0	1.771E+1
-5.187E-2	7.795E+0	1.751E+1
-5.187E-2	7.834E+0	1.746E+1
-5.835E-2	7.844E+0	1.751E+1
-5.673E-2	7.773E+0	1.737E+1
-5.025E-2	7.906E+0	1.751E+1
-5.187E-2	7.730E+0	1.754E+1
-5.349E-2	7.844E+0	1.762E+1
-5.673E-2	7.880E+0	1.781E+1
-5.025E-2	7.779E+0	1.759E+1
-5.349E-2	7.883E+0	1.770E+1
-5.511E-2	7.944E+0	1.742E+1
-5.673E-2	7.711E+0	1.756E+1
-5.025E-2	7.854E+0	1.764E+1
-5.187E-2	7.743E+0	1.749E+1
-5.349E-2	7.870E+0	1.748E+1
-5.673E-2	7.847E+0	1.760E+1
-4.862E-2	7.821E+0	1.747E+1
-5.187E-2	7.870E+0	1.756E+1
-5.673E-2	7.928E+0	1.765E+1
-5.349E-2	7.980E+0	1.748E+1
-5.187E-2	7.844E+0	1.745E+1
-5.025E-2	7.860E+0	1.755E+1
-5.673E-2	7.880E+0	1.738E+1
-5.349E-2	7.915E+0	1.763E+1
-5.511E-2	7.857E+0	1.745E+1
-5.025E-2	7.899E+0	1.753E+1
-5.511E-2	7.802E+0	1.742E+1
-5.349E-2	7.773E+0	1.747E+1
-5.187E-2	7.782E+0	1.755E+1
-5.349E-2	7.691E+0	1.734E+1
-5.673E-2	7.873E+0	1.754E+1
-5.349E-2	7.889E+0	1.757E+1
-4.862E-2	7.782E+0	1.773E+1
-5.187E-2	7.870E+0	1.745E+1
-5.673E-2	7.802E+0	1.759E+1
-5.349E-2	7.893E+0	1.765E+1
-5.025E-2	7.912E+0	1.766E+1
-5.349E-2	7.815E+0	1.749E+1
-5.349E-2	7.847E+0	1.752E+1
-5.835E-2	7.909E+0	1.746E+1
-5.025E-2	7.837E+0	1.759E+1
-5.187E-2	7.841E+0	1.756E+1
-5.349E-2	7.837E+0	1.753E+1
-5.511E-2	7.782E+0	1.745E+1
-5.025E-2	7.915E+0	1.750E+1
-5.187E-2	7.902E+0	1.752E+1
-5.511E-2	7.802E+0	1.755E+1
-5.511E-2	7.957E+0	1.753E+1
-5.349E-2	7.889E+0	1.744E+1
-5.187E-2	7.889E+0	1.758E+1
-5.349E-2	7.854E+0	1.756E+1
-5.349E-2	7.886E+0	1.748E+1
-5.349E-2	7.815E+0	1.754E+1
-5.511E-2	7.841E+0	1.753E+1
-5.511E-2	7.902E+0	1.747E+1
-5.511E-2	7.805E+0	1.766E+1
-5.025E-2	7.919E+0	1.748E+1
-5.511E-2	7.876E+0	1.766E+1
-5.511E-2	7.928E+0	1.757E+1
-5.349E-2	7.808E+0	1.737E+1
-5.187E-2	7.837E+0	1.760E+1
-5.025E-2	7.795E+0	1.736E+1
-5.673E-2	7.776E+0	1.754E+1
-5.187E-2	7.789E+0	1.760E+1
-5.025E-2	7.870E+0	1.755E+1
-5.025E-2	7.847E+0	1.762E+1
-5.673E-2	7.867E+0	1.768E+1
-5.349E-2	7.786E+0	1.755E+1
-5.187E-2	7.912E+0	1.739E+1
-5.349E-2	7.818E+0	1.745E+1
-5.511E-2	7.779E+0	1.755E+1
-5.349E-2	7.799E+0	1.753E+1
-5.025E-2	7.831E+0	1.763E+1
-5.511E-2	7.957E+0	1.746E+1
-5.511E-2	7.886E+0	1.747E+1
-5.511E-2	7.932E+0	1.766E+1
-4.862E-2	7.782E+0	1.751E+1
-5.349E-2	7.802E+0	1.758E+1
-5.673E-2	7.828E+0	1.753E+1
-5.511E-2	7.841E+0	1.755E+1
-5.349E-2	7.902E+0	1.737E+1
-5.349E-2	7.721E+0	1.736E+1
-5.673E-2	7.883E+0	1.756E+1
-5.511E-2	7.935E+0	1.750E+1
-5.349E-2	7.857E+0	1.745E+1
-5.349E-2	7.867E+0	1.756E+1
-5.511E-2	7.867E+0	1.770E+1
-5.511E-2	7.786E+0	1.741E+1
-5.025E-2	7.821E+0	1.761E+1
-5.349E-2	7.854E+0	1.758E+1
-5.349E-2	7.837E+0	1.748E+1
-5.673E-2	7.815E+0	1.753E+1
-5.025E-2	7.944E+0	1.754E+1
-5.187E-2	7.795E+0	1.763E+1
-5.511E-2	7.935E+0	1.745E+1
-5.187E-2	7.876E+0	1.744E+1
-5.187E-2	7.824E+0	1.749E+1
-5.349E-2	7.880E+0	1.756E+1
-5.349E-2	7.769E+0	1.746E+1
-5.349E-2	7.909E+0	1.761E+1
-5.187E-2	7.961E+0	1.736E+1
-5.187E-2	7.876E+0	1.757E+1
-5.511E-2	7.889E+0	1.742E+1
-5.349E-2	7.944E+0	1.759E+1
-5.187E-2	7.880E+0	1.758E+1
-5.511E-2	7.740E+0	1.752E+1
-5.511E-2	7.902E+0	1.748E+1
-5.511E-2	7.873E+0	1.753E+1
-5.187E-2	7.919E+0	1.760E+1
-5.187E-2	7.811E+0	1.761E+1
-5.349E-2	7.932E+0	1.771E+1
-5.187E-2	7.831E+0	1.757E+1
-5.025E-2	7.769E+0	1.754E+1
-5.187E-2	7.815E+0	1.764E+1
-5.673E-2	7.811E+0	1.736E+1
-5.673E-2	7.951E+0	1.755E+1
-5.349E-2	7.860E+0	1.756E+1
-5.187E-2	7.883E+0	1.745E+1
-5.511E-2	7.841E+0	1.751E+1
-5.187E-2	7.854E+0	1.752E+1
-5.349E-2	7.948E+0	1.748E+1
-5.349E-2	7.880E+0	1.762E+1
-5.511E-2	7.957E+0	1.751E+1
-5.511E-2	7.915E+0	1.744E+1
-5.187E-2	7.824E+0	1.751E+1
-5.349E-2	7.769E+0	1.748E+1
-5.835E-2	7.769E+0	1.761E+1
-5.349E-2	7.854E+0	1.744E+1
-5.187E-2	7.941E+0	1.759E+1
-5.349E-2	7.808E+0	1.758E+1
-5.673E-2	7.841E+0	1.735E+1
-5.673E-2	7.701E+0	1.748E+1
-5.025E-2	7.792E+0	1.754E+1
-5.187E-2	7.795E+0	1.755E+1
-5.511E-2	7.808E+0	1.761E+1
-5.349E-2	7.983E+0	1.749E+1
-5.349E-2	7.919E+0	1.767E+1
-5.511E-2	7.944E+0	1.752E+1
-5.511E-2	7.799E+0	1.746E+1
-5.511E-2	7.902E+0	1.749E+1
-5.349E-2	7.792E+0	1.758E+1
-5.511E-2	7.896E+0	1.743E+1
-5.835E-2	7.857E+0	1.748E+1
-5.349E-2	7.841E+0	1.734E+1
-5.349E-2	7.944E+0	1.739E+1
-5.349E-2	7.837E+0	1.765E+1
-5.673E-2	7.941E+0	1.759E+1
-5.511E-2	7.893E+0	1.750E+1
-5.187E-2	7.828E+0	1.757E+1
-5.349E-2	7.906E+0	1.759E+1
-5.349E-2	7.850E+0	1.751E+1
-5.511E-2	7.857E+0	1.772E+1
-5.349E-2	7.944E+0	1.758E+1
-5.025E-2	7.844E+0	1.751E+1
-5.673E-2	7.714E+0	1.749E+1
-5.349E-2	7.880E+0	1.766E+1
-5.025E-2	7.815E+0	1.736E+1
-5.025E-2	7.821E+0	1.751E+1
-5.511E-2	7.789E+0	1.747E+1
-5.349E-2	7.863E+0	1.730E+1
-5.187E-2	7.886E+0	1.769E+1
-5.187E-2	7.883E+0	1.746E+1
-5.349E-2	7.831E+0	1.755E+1
-5.187E-2	7.886E+0	1.757E+1
-4.862E-2	7.915E+0	1.753E+1
-5.511E-2	7.795E+0	1.761E+1
-5.511E-2	7.928E+0	1.765E+1
-5.025E-2	7.779E+0	1.772E+1
-5.025E-2	7.808E+0	1.751E+1
-5.349E-2	7.896E+0	1.731E+1
-5.835E-2	7.811E+0	1.735E+1
-5.673E-2	7.805E+0	1.738E+1
-5.187E-2	7.730E+0	1.754E+1
-5.349E-2	7.828E+0	1.764E+1
-5.511E-2	7.795E+0	1.761E+1
-5.349E-2	7.886E+0	1.751E+1
-5.025E-2	7.857E+0	1.754E+1
-5.349E-2	7.867E+0	1.758E+1
-5.835E-2	7.925E+0	1.754E+1
-5.187E-2	7.922E+0	1.751E+1
-4.862E-2	7.915E+0	1.763E+1
-5.187E-2	7.880E+0	1.765E+1
-5.673E-2	7.886E+0	1.743E+1
-5.511E-2	7.922E+0	1.749E+1
-5.187E-2	7.818E+0	1.771E+1
-5.025E-2	7.902E+0	1.758E+1
-5.673E-2	7.844E+0	1.753E+1
-5.349E-2	7.980E+0	1.757E+1
-5.187E-2	7.850E+0	1.745E+1
-5.187E-2	7.837E+0	1.756E+1
-5.673E-2	8.003E+0	1.758E+1
-5.349E-2	7.867E+0	1.759E+1
-5.025E-2	7.922E+0	1.760E+1
-5.187E-2	7.724E+0	1.755E+1
-5.349E-2	7.747E+0	1.754E+1
-5.349E-2	7.792E+0	1.751E+1
-5.187E-2	7.786E+0	1.751E+1
-5.187E-2	7.906E+0	1.757E+1
-5.349E-2	7.967E+0	1.770E+1
-5.349E-2	7.837E+0	1.762E+1
-5.349E-2	7.821E+0	1.760E+1
-5.187E-2	7.883E+0	1.740E+1
-5.349E-2	7.837E+0	1.766E+1
-5.187E-2	7.928E+0	1.727E+1
-5.187E-2	7.873E+0	1.739E+1
-5.187E-2	7.795E+0	1.760E+1
-5.187E-2	7.808E+0	1.761E+1
-5.349E-2	7.938E+0	1.752E+1
-5.025E-2	7.948E+0	1.750E+1
-5.349E-2	7.795E+0	1.752E+1
-5.673E-2	7.776E+0	1.757E+1
-5.673E-2	7.873E+0	1.766E+1
-5.187E-2	7.899E+0	1.732E+1
-5.187E-2	7.957E+0	1.758E+1
-5.349E-2	7.902E+0	1.729E+1
-5.349E-2	7.854E+0	1.747E+1
-5.349E-2	7.863E+0	1.747E+1
-5.025E-2	7.831E+0	1.761E+1
-5.511E-2	7.799E+0	1.760E+1
-5.187E-2	7.964E+0	1.739E+1
-5.025E-2	7.773E+0	1.763E+1
-5.187E-2	7.854E+0	1.739E+1
-5.349E-2	7.818E+0	1.763E+1
-5.511E-2	7.717E+0	1.756E+1
-5.349E-2	7.954E+0	1.758E+1
-5.187E-2	7.867E+0	1.736E+1
-5.511E-2	7.967E+0	1.750E+1
-5.187E-2	7.876E+0	1.760E+1
-4.862E-2	7.873E+0	1.736E+1
-5.349E-2	7.870E+0	1.734E+1
-5.187E-2	7.919E+0	1.752E+1
-5.187E-2	7.782E+0	1.758E+1
-5.187E-2	7.789E+0	1.744E+1
-5.187E-2	7.886E+0	1.754E+1
-5.511E-2	7.906E+0	1.758E+1
-5.511E-2	7.815E+0	1.740E+1
-5.025E-2	7.857E+0	1.760E+1
-5.025E-2	7.922E+0	1.736E+1
-5.511E-2	7.792E+0	1.752E+1
-5.187E-2	7.925E+0	1.753E+1
-5.025E-2	7.860E+0	1.750E+1
-5.187E-2	7.870E+0	1.747E+1
-5.511E-2	7.844E+0	1.755E+1
-5.673E-2	7.844E+0	1.757E+1
-5.349E-2	7.863E+0	1.751E+1
-5.349E-2	7.811E+0	1.768E+1
-5.673E-2	7.837E+0	1.738E+1
-5.349E-2	7.944E+0	1.747E+1
-5.349E-2	8.009E+0	1.755E+1
-5.349E-2	8.009E+0	1.766E+1
-5.511E-2	7.987E+0	1.737E+1
-5.349E-2	7.889E+0	1.733E+1
-5.025E-2	7.906E+0	1.768E+1
-5.349E-2	7.909E+0	1.771E+1
-5.349E-2	7.902E+0	1.746E+1
-5.511E-2	7.821E+0	1.752E+1
-5.025E-2	7.870E+0	1.758E+1
-5.187E-2	7.753E+0	1.746E+1
-5.511E-2	7.834E+0	1.753E+1
-5.349E-2	7.919E+0	1.756E+1
-5.349E-2	7.935E+0	1.749E+1
-5.349E-2	7.841E+0	1.761E+1
-5.835E-2	7.925E+0	1.749E+1
-5.349E-2	7.844E+0	1.765E+1
-5.025E-2	7.756E+0	1.744E+1
-5.025E-2	7.815E+0	1.751E+1
-5.673E-2	7.863E+0	1.757E+1
-5.187E-2	7.750E+0	1.755E+1
-5.187E-2	7.824E+0	1.748E+1
-5.349E-2	7.854E+0	1.745E+1
-5.349E-2	7.944E+0	1.738E+1
-5.511E-2	7.919E+0	1.749E+1
-5.025E-2	7.828E+0	1.769E+1
-5.187E-2	7.776E+0	1.743E+1
-5.673E-2	7.915E+0	1.761E+1
-5.511E-2	7.841E+0	1.748E+1
-5.511E-2	7.782E+0	1.768E+1
-5.998E-2	7.928E+0	1.753E+1
-5.998E-2	7.753E+0	1.747E+1
-5.511E-2	7.863E+0	1.743E+1
-5.025E-2	7.873E+0	1.754E+1
-5.187E-2	7.906E+0	1.763E+1
-5.187E-2	7.763E+0	1.757E+1
-5.511E-2	7.912E+0	1.742E+1
-5.025E-2	7.889E+0	1.746E+1
-5.349E-2	7.795E+0	1.764E+1
-5.511E-2	7.786E+0	1.730E+1
-5.511E-2	7.811E+0	1.745E+1
-5.025E-2	7.893E+0	1.754E+1
-5.187E-2	7.886E+0	1.749E+1
-5.511E-2	7.915E+0	1.744E+1
-5.511E-2	7.883E+0	1.763E+1
-5.187E-2	7.889E+0	1.751E+1
-5.349E-2	7.925E+0	1.766E+1
-5.511E-2	7.873E+0	1.730E+1
-5.511E-2	7.896E+0	1.748E+1
-5.349E-2	7.870E+0	1.743E+1
-5.187E-2	7.821E+0	1.754E+1
-5.511E-2	7.756E+0	1.754E+1
-5.349E-2	7.824E+0	1.745E+1
-5.187E-2	7.935E+0	1.760E+1
-5.187E-2	7.919E+0	1.735E+1
-5.673E-2	7.870E+0	1.749E+1
-5.349E-2	7.821E+0	1.746E+1
-5.187E-2	7.795E+0	1.771E+1
-5.349E-2	7.834E+0	1.748E+1
-5.835E-2	7.854E+0	1.747E+1
-5.673E-2	7.899E+0	1.743E+1
-5.511E-2	7.876E+0	1.748E+1
-5.511E-2	7.831E+0	1.760E+1
-5.835E-2	7.867E+0	1.751E+1
-5.511E-2	7.847E+0	1.753E+1
-5.187E-2	7.792E+0	1.750E+1
-5.187E-2	7.873E+0	1.733E+1
-5.511E-2	7.708E+0	1.752E+1
-5.349E-2	7.925E+0	1.746E+1
-5.187E-2	7.837E+0	1.753E+1
-5.349E-2	7.773E+0	1.757E+1
-5.511E-2	7.795E+0	1.748E+1
-5.349E-2	7.844E+0	1.760E+1
-5.187E-2	7.773E+0	1.753E+1
-5.349E-2	7.915E+0	1.748E+1
-5.511E-2	7.854E+0	1.749E+1
-5.349E-2	7.860E+0	1.737E+1
-5.349E-2	7.873E+0	1.741E+1
-5.187E-2	7.886E+0	1.746E+1
-5.511E-2	7.906E+0	1.753E+1
-5.349E-2	7.730E+0	1.748E+1
-5.187E-2	7.789E+0	1.738E+1
-5.187E-2	7.961E+0	1.757E+1
-5.349E-2	7.847E+0	1.749E+1
-5.187E-2	7.854E+0	1.768E+1
-5.349E-2	7.811E+0	1.750E+1
-5.025E-2	7.844E+0	1.741E+1
-5.835E-2	7.883E+0	1.741E+1
-5.511E-2	7.932E+0	1.759E+1
-5.187E-2	7.786E+0	1.731E+1
-5.025E-2	7.786E+0	1.739E+1
-5.511E-2	7.909E+0	1.737E+1
-5.511E-2	7.902E+0	1.749E+1
-5.187E-2	7.857E+0	1.756E+1
-5.025E-2	7.902E+0	1.760E+1
-5.673E-2	7.815E+0	1.751E+1
-5.673E-2	7.773E+0	1.748E+1
-5.673E-2	7.811E+0	1.763E+1
-5.187E-2	7.919E+0	1.757E+1
-5.835E-2	7.867E+0	1.763E+1
-5.187E-2	7.925E+0	1.756E+1
-5.349E-2	7.889E+0	1.756E+1
-5.349E-2	7.786E+0	1.743E+1
-5.835E-2	7.886E+0	1.755E+1
-5.673E-2	7.789E+0	1.748E+1
-5.187E-2	7.841E+0	1.745E+1
-5.511E-2	7.902E+0	1.759E+1
-5.511E-2	7.886E+0	1.758E+1
-5.349E-2	7.789E+0	1.760E+1
-5.025E-2	7.876E+0	1.744E+1
-5.187E-2	7.883E+0	1.756E+1
-5.673E-2	7.964E+0	1.761E+1
-5.998E-2	7.802E+0	1.758E+1
-5.187E-2	7.756E+0	1.761E+1
-5.349E-2	7.857E+0	1.752E+1
-5.511E-2	7.808E+0	1.761E+1
-5.349E-2	7.811E+0	1.764E+1
-5.025E-2	7.902E+0	1.757E+1
-5.511E-2	7.760E+0	1.745E+1
-5.511E-2	7.834E+0	1.747E+1
-5.835E-2	7.863E+0	1.745E+1
-5.349E-2	8.003E+0	1.756E+1
-5.349E-2	7.889E+0	1.758E+1
-5.511E-2	7.928E+0	1.741E+1
-5.511E-2	7.948E+0	1.755E+1
-5.025E-2	7.773E+0	1.749E+1
-5.349E-2	7.841E+0	1.738E+1
-5.511E-2	7.857E+0	1.752E+1
-5.349E-2	7.977E+0	1.755E+1
-4.862E-2	7.944E+0	1.752E+1
-5.187E-2	7.850E+0	1.758E+1
-5.673E-2	7.821E+0	1.735E+1
-5.511E-2	7.854E+0	1.744E+1
-5.025E-2	7.789E+0	1.767E+1
-5.187E-2	7.799E+0	1.757E+1
-5.673E-2	7.899E+0	1.752E+1
-5.511E-2	7.889E+0	1.748E+1
-5.511E-2	7.760E+0	1.760E+1
-5.349E-2	7.841E+0	1.742E+1
-5.673E-2	7.922E+0	1.760E+1
-5.349E-2	7.779E+0	1.753E+1
-5.187E-2	7.837E+0	1.750E+1
-5.187E-2	7.867E+0	1.765E+1
-5.673E-2	7.844E+0	1.767E+1
-5.187E-2	7.873E+0	1.730E+1
-5.187E-2	7.850E+0	1.746E+1
-5.187E-2	7.893E+0	1.756E+1
-5.835E-2	7.919E+0	1.761E+1
-5.511E-2	7.766E+0	1.761E+1
-5.187E-2	7.824E+0	1.750E+1
-5.187E-2	7.837E+0	1.760E+1
-5.349E-2	7.824E+0	1.742E+1
-5.187E-2	7.795E+0	1.756E+1
-5.025E-2	7.753E+0	1.755E+1
-4.862E-2	7.935E+0	1.761E+1
-5.511E-2	7.760E+0	1.753E+1
-5.187E-2	7.766E+0	1.751E+1
-5.187E-2	7.802E+0	1.762E+1
-5.511E-2	7.860E+0	1.754E+1
-5.511E-2	7.912E+0	1.749E+1
-5.187E-2	7.922E+0	1.745E+1
-5.187E-2	7.915E+0	1.739E+1
-5.349E-2	7.831E+0	1.744E+1
-5.349E-2	7.799E+0	1.754E+1
-5.349E-2	7.863E+0	1.755E+1
-5.025E-2	7.821E+0	1.762E+1
-5.349E-2	7.893E+0	1.733E+1
-5.511E-2	7.870E+0	1.754E+1
-5.187E-2	7.808E+0	1.764E+1
-5.025E-2	7.935E+0	1.754E+1
-5.349E-2	7.873E+0	1.755E+1
-5.349E-2	7.828E+0	1.751E+1
-5.349E-2	7.821E+0	1.750E+1
-5.673E-2	7.786E+0	1.751E+1
-5.673E-2	7.899E+0	1.752E+1
-5.835E-2	7.912E+0	1.754E+1
-5.835E-2	7.889E+0	1.756E+1
-5.187E-2	7.870E+0	1.771E+1
-5.187E-2	7.854E+0	1.751E+1
-5.349E-2	7.821E+0	1.742E+1
-5.511E-2	7.831E+0	1.735E+1
-5.349E-2	7.792E+0	1.759E+1
-5.349E-2	7.932E+0	1.731E+1
-5.835E-2	7.818E+0	1.756E+1
-5.511E-2	7.873E+0	1.753E+1
-5.187E-2	7.831E+0	1.754E+1
-5.349E-2	7.915E+0	1.759E+1
-5.511E-2	7.883E+0	1.755E+1
-5.349E-2	7.753E+0	1.751E+1
-5.187E-2	7.854E+0	1.755E+1
-5.187E-2	7.957E+0	1.757E+1
-5.511E-2	7.831E+0	1.746E+1
-5.673E-2	7.886E+0	1.734E+1
-5.025E-2	7.750E+0	1.754E+1
-5.187E-2	7.928E+0	1.747E+1
-5.511E-2	7.948E+0	1.758E+1
-5.349E-2	7.906E+0	1.762E+1
-5.025E-2	7.915E+0	1.751E+1
-5.187E-2	7.743E+0	1.754E+1
-5.511E-2	7.776E+0	1.745E+1
-5.349E-2	7.792E+0	1.741E+1
-5.187E-2	7.977E+0	1.753E+1
-5.349E-2	7.899E+0	1.761E+1
-5.349E-2	7.915E+0	1.748E+1
-5.349E-2	7.863E+0	1.748E+1
-5.187E-2	7.915E+0	1.742E+1
-5.349E-2	7.883E+0	1.757E+1
-5.511E-2	7.902E+0	1.755E+1
-5.349E-2	7.876E+0	1.758E+1
-5.349E-2	7.779E+0	1.751E+1
-5.025E-2	7.821E+0	1.758E+1
-5.511E-2	7.909E+0	1.742E+1
-5.349E-2	7.899E+0	1.766E+1
-5.349E-2	7.948E+0	1.745E+1
-5.349E-2	7.815E+0	1.748E+1
-5.349E-2	7.909E+0	1.753E+1
-5.349E-2	7.899E+0	1.747E+1
-5.349E-2	7.970E+0	1.761E+1
-5.511E-2	7.850E+0	1.747E+1
-5.673E-2	7.811E+0	1.736E+1
-5.511E-2	7.805E+0	1.756E+1
-5.187E-2	7.834E+0	1.745E+1
-5.187E-2	7.983E+0	1.745E+1
-5.349E-2	7.883E+0	1.756E+1
-5.349E-2	7.766E+0	1.760E+1
-4.862E-2	7.782E+0	1.748E+1
-5.511E-2	7.863E+0	1.747E+1
-5.673E-2	7.893E+0	1.732E+1
-5.511E-2	7.802E+0	1.768E+1
-5.349E-2	7.987E+0	1.756E+1
-5.025E-2	7.938E+0	1.751E+1
-5.673E-2	7.828E+0	1.742E+1
-5.511E-2	7.880E+0	1.754E+1
-5.187E-2	7.906E+0	1.740E+1
-5.349E-2	7.747E+0	1.756E+1
-5.673E-2	7.883E+0	1.759E+1
-5.349E-2	7.743E+0	1.757E+1
-4.862E-2	7.786E+0	1.753E+1
-5.025E-2	7.915E+0	1.781E+1
-5.511E-2	7.795E+0	1.758E+1
-5.511E-2	7.944E+0	1.742E+1
-5.187E-2	7.964E+0	1.765E+1
-5.349E-2	7.909E+0	1.758E+1
-5.511E-2	7.847E+0	1.753E+1
-5.187E-2	7.824E+0	1.767E+1
-4.862E-2	7.763E+0	1.748E+1
-5.187E-2	7.951E+0	1.750E+1
-5.349E-2	8.006E+0	1.749E+1
-5.349E-2	7.863E+0	1.761E+1
-5.349E-2	7.799E+0	1.748E+1
-5.187E-2	7.857E+0	1.757E+1
-5.673E-2	7.789E+0	1.768E+1
-5.349E-2	8.003E+0	1.760E+1
-5.187E-2	7.811E+0	1.754E+1
-5.511E-2	7.876E+0	1.741E+1
-5.511E-2	7.743E+0	1.736E+1
-5.511E-2	7.860E+0	1.756E+1
-5.187E-2	7.837E+0	1.748E+1
-5.025E-2	7.802E+0	1.753E+1
-5.673E-2	7.831E+0	1.760E+1
-5.187E-2	8.000E+0	1.758E+1
-5.187E-2	7.941E+0	1.758E+1
-5.187E-2	7.795E+0	1.772E+1
-5.511E-2	7.938E+0	1.746E+1
-5.511E-2	7.821E+0	1.759E+1
-5.187E-2	7.863E+0	1.766E+1
-5.349E-2	7.932E+0	1.756E+1
-5.349E-2	7.789E+0	1.746E+1
-5.511E-2	7.821E+0	1.746E+1
-5.349E-2	7.967E+0	1.748E+1
-5.349E-2	7.837E+0	1.742E+1
-5.511E-2	7.808E+0	1.754E+1
-5.511E-2	7.938E+0	1.747E+1
-5.187E-2	7.909E+0	1.743E+1
-5.349E-2	8.026E+0	1.752E+1
-5.511E-2	7.974E+0	1.752E+1
-5.187E-2	7.789E+0	1.761E+1
-5.349E-2	7.844E+0	1.751E+1
-5.187E-2	7.857E+0	1.746E+1
-5.511E-2	8.022E+0	1.750E+1
-5.349E-2	7.795E+0	1.743E+1
-4.862E-2	7.880E+0	1.735E+1
-5.511E-2	7.818E+0	1.742E+1
-5.673E-2	7.837E+0	1.740E+1
-5.187E-2	7.802E+0	1.752E+1
-5.025E-2	7.789E+0	1.742E+1
-5.349E-2	7.857E+0	1.743E+1
-5.673E-2	7.886E+0	1.745E+1
-5.349E-2	7.889E+0	1.756E+1
-5.187E-2	7.727E+0	1.749E+1
-5.025E-2	7.967E+0	1.752E+1
-5.349E-2	8.045E+0	1.770E+1
-5.511E-2	7.915E+0	1.761E+1
-5.187E-2	7.893E+0	1.745E+1
-5.187E-2	7.847E+0	1.746E+1
-5.511E-2	7.850E+0	1.760E+1
-5.349E-2	7.896E+0	1.751E+1
-5.349E-2	7.876E+0	1.753E+1
-5.187E-2	7.912E+0	1.757E+1
-5.511E-2	7.769E+0	1.751E+1
-5.511E-2	7.961E+0	1.747E+1
-5.187E-2	7.837E+0	1.751E+1
-5.349E-2	7.724E+0	1.765E+1
-5.673E-2	7.847E+0	1.751E+1
-5.511E-2	7.935E+0	1.762E+1
-5.187E-2	7.863E+0	1.754E+1
-5.511E-2	7.883E+0	1.750E+1
-5.511E-2	7.837E+0	1.769E+1
-5.835E-2	7.854E+0	1.765E+1
-5.187E-2	7.841E+0	1.748E+1
-5.187E-2	7.889E+0	1.747E+1
-5.673E-2	7.889E+0	1.737E+1
-5.349E-2	7.863E+0	1.738E+1
-4.862E-2	7.935E+0	1.758E+1
-5.349E-2	7.925E+0	1.755E+1
-5.673E-2	7.792E+0	1.764E+1
-5.511E-2	7.818E+0	1.745E+1
-5.187E-2	8.000E+0	1.761E+1
-5.187E-2	7.880E+0	1.767E+1
-5.511E-2	7.954E+0	1.749E+1
-5.187E-2	7.760E+0	1.743E+1
-5.349E-2	7.847E+0	1.747E+1
-5.187E-2	7.776E+0	1.750E+1
-5.511E-2	7.850E+0	1.735E+1
-5.187E-2	7.776E+0	1.754E+1
-5.187E-2	7.841E+0	1.749E+1
-5.025E-2	7.704E+0	1.759E+1
-5.511E-2	7.792E+0	1.760E+1
-5.349E-2	7.912E+0	1.761E+1
-5.025E-2	7.954E+0	1.750E+1
-5.349E-2	7.811E+0	1.752E+1
-5.511E-2	7.899E+0	1.736E+1
-5.511E-2	7.961E+0	1.748E+1
-5.187E-2	7.802E+0	1.755E+1
-5.349E-2	7.857E+0	1.745E+1
-5.349E-2	7.863E+0	1.760E+1
-5.349E-2	7.799E+0	1.757E+1
-5.511E-2	7.857E+0	1.757E+1
-5.349E-2	7.779E+0	1.738E+1
-5.511E-2	7.896E+0	1.761E+1
-5.511E-2	7.902E+0	1.766E+1
-5.025E-2	7.815E+0	1.747E+1
-5.349E-2	7.922E+0	1.741E+1
-5.673E-2	7.902E+0	1.762E+1
-5.349E-2	7.935E+0	1.755E+1
-5.025E-2	7.993E+0	1.756E+1
-5.349E-2	7.873E+0	1.757E+1
-5.835E-2	7.844E+0	1.772E+1
-5.511E-2	7.919E+0	1.762E+1
-5.187E-2	7.789E+0	1.762E+1
-5.673E-2	7.792E+0	1.763E+1
-5.511E-2	7.915E+0	1.751E+1
-5.673E-2	7.857E+0	1.768E+1
-5.187E-2	7.912E+0	1.752E+1
-5.349E-2	7.899E+0	1.748E+1
-5.835E-2	7.870E+0	1.773E+1
-5.349E-2	7.925E+0	1.749E+1
-5.025E-2	7.954E+0	1.748E+1
-5.511E-2	7.847E+0	1.750E+1
-5.511E-2	7.909E+0	1.754E+1
-5.349E-2	7.786E+0	1.776E+1
-5.349E-2	7.886E+0	1.749E+1
-5.673E-2	7.763E+0	1.751E+1
-5.511E-2	7.811E+0	1.751E+1
-5.511E-2	7.902E+0	1.747E+1
-5.187E-2	7.782E+0	1.756E+1
-5.025E-2	7.915E+0	1.755E+1
-5.511E-2	7.951E+0	1.754E+1
-5.835E-2	7.847E+0	1.762E+1
-4.862E-2	7.922E+0	1.749E+1
-5.187E-2	7.841E+0	1.752E+1
-5.511E-2	7.870E+0	1.762E+1
-5.511E-2	7.906E+0	1.759E+1
-5.349E-2	7.899E+0	1.770E+1
-5.349E-2	7.854E+0	1.749E+1
-5.511E-2	7.938E+0	1.774E+1
-5.349E-2	7.847E+0	1.763E+1
-5.187E-2	7.944E+0	1.781E+1
-5.025E-2	7.938E+0	1.744E+1
-5.511E-2	7.906E+0	1.759E+1
-5.511E-2	7.824E+0	1.760E+1
-5.349E-2	7.828E+0	1.761E+1
-5.349E-2	7.815E+0	1.756E+1
-5.349E-2	7.922E+0	1.749E+1
-5.349E-2	7.811E+0	1.762E+1
-5.187E-2	7.841E+0	1.773E+1
-5.349E-2	7.857E+0	1.760E+1
-5.673E-2	7.850E+0	1.757E+1
-5.025E-2	7.883E+0	1.737E+1
-5.187E-2	7.951E+0	1.770E+1
-5.511E-2	7.883E+0	1.761E+1
-5.511E-2	7.902E+0	1.740E+1
-5.673E-2	7.919E+0	1.749E+1
-5.349E-2	7.795E+0	1.763E+1
-5.349E-2	7.831E+0	1.751E+1
-5.835E-2	7.880E+0	1.754E+1
-5.511E-2	7.928E+0	1.770E+1
-5.025E-2	7.773E+0	1.763E+1
-5.187E-2	7.811E+0	1.761E+1
-5.511E-2	7.828E+0	1.740E+1
-5.349E-2	7.776E+0	1.754E+1
-5.187E-2	7.880E+0	1.762E+1
-5.349E-2	7.964E+0	1.745E+1
-5.673E-2	7.880E+0	1.746E+1
-5.511E-2	7.889E+0	1.765E+1
-5.025E-2	7.912E+0	1.753E+1
-5.349E-2	7.941E+0	1.785E+1
-5.349E-2	7.961E+0	1.748E+1
-5.511E-2	7.678E+0	1.766E+1
-5.187E-2	7.970E+0	1.766E+1
-5.349E-2	7.828E+0	1.753E+1
-5.673E-2	7.837E+0	1.754E+1
-5.511E-2	7.873E+0	1.754E+1
-5.187E-2	7.909E+0	1.731E+1
-5.187E-2	7.860E+0	1.756E+1
-5.835E-2	7.837E+0	1.758E+1
-5.511E-2	7.857E+0	1.749E+1
-5.187E-2	7.863E+0	1.772E+1
-5.511E-2	7.870E+0	1.755E+1
-5.511E-2	7.932E+0	1.748E+1
-5.511E-2	7.870E+0	1.746E+1
-5.025E-2	7.922E+0	1.741E+1
-5.349E-2	7.899E+0	1.751E+1
-5.673E-2	7.896E+0	1.759E+1
-5.349E-2	7.854E+0	1.748E+1
-5.187E-2	7.970E+0	1.745E+1
-5.025E-2	7.811E+0	1.750E+1
-5.673E-2	7.909E+0	1.759E+1
-5.511E-2	7.876E+0	1.756E+1
-5.025E-2	7.886E+0	1.760E+1
-5.511E-2	7.786E+0	1.754E+1
-5.673E-2	7.880E+0	1.761E+1
-5.511E-2	7.818E+0	1.749E+1
-5.187E-2	7.915E+0	1.754E+1
-5.025E-2	7.724E+0	1.740E+1
-5.511E-2	7.844E+0	1.766E+1
-5.349E-2	7.831E+0	1.752E+1
-5.025E-2	7.925E+0	1.738E+1
-5.187E-2	7.909E+0	1.748E+1
-5.673E-2	7.857E+0	1.772E+1
-5.349E-2	7.760E+0	1.756E+1
-5.511E-2	7.912E+0	1.761E+1
-5.349E-2	7.854E+0	1.757E+1
-5.673E-2	7.847E+0	1.769E+1
-5.349E-2	7.740E+0	1.750E+1
-4.862E-2	7.747E+0	1.757E+1
-5.349E-2	7.919E+0	1.754E+1
-5.673E-2	7.789E+0	1.745E+1
-5.349E-2	7.860E+0	1.746E+1
-5.187E-2	7.724E+0	1.754E+1
-5.187E-2	7.932E+0	1.756E+1
-5.673E-2	7.763E+0	1.759E+1
-5.349E-2	7.938E+0	1.749E+1
-5.187E-2	7.932E+0	1.753E+1
-5.187E-2	7.863E+0	1.762E+1
-5.349E-2	7.828E+0	1.762E+1
-5.349E-2	7.932E+0	1.754E+1
-5.349E-2	7.987E+0	1.756E+1
-5.187E-2	7.850E+0	1.746E+1
-5.511E-2	7.818E+0	1.752E+1
-5.511E-2	7.938E+0	1.751E+1
-5.187E-2	7.854E+0	1.758E+1
-5.349E-2	7.811E+0	1.745E+1
-5.511E-2	7.795E+0	1.756E+1
-5.511E-2	7.964E+0	1.739E+1
-5.025E-2	7.870E+0	1.746E+1
-5.187E-2	7.876E+0	1.772E+1
-5.673E-2	7.854E+0	1.741E+1
-5.349E-2	7.847E+0	1.762E+1
-5.025E-2	7.831E+0	1.749E+1
-5.025E-2	7.841E+0	1.754E+1
-5.511E-2	7.970E+0	1.759E+1
-5.349E-2	7.837E+0	1.749E+1
-5.187E-2	7.847E+0	1.746E+1
-5.349E-2	7.883E+0	1.750E+1
-5.349E-2	7.867E+0	1.750E+1
-5.673E-2	7.919E+0	1.742E+1
-5.187E-2	7.860E+0	1.767E+1
-5.349E-2	7.961E+0	1.742E+1
-5.349E-2	7.928E+0	1.760E+1
-5.349E-2	7.928E+0	1.747E+1
-5.025E-2	7.883E+0	1.740E+1
-5.025E-2	7.769E+0	1.730E+1
-5.511E-2	7.763E+0	1.756E+1
-5.349E-2	7.799E+0	1.750E+1
-5.187E-2	7.870E+0	1.756E+1
-5.025E-2	7.795E+0	1.760E+1
-5.835E-2	7.704E+0	1.753E+1
-5.187E-2	7.935E+0	1.757E+1
-5.025E-2	7.980E+0	1.752E+1
-5.187E-2	7.880E+0	1.755E+1
-5.673E-2	7.922E+0	1.763E+1
-5.511E-2	7.889E+0	1.740E+1
-5.187E-2	7.899E+0	1.737E+1
-5.673E-2	7.786E+0	1.746E+1
-5.349E-2	7.886E+0	1.744E+1
-5.835E-2	7.899E+0	1.756E+1
-5.187E-2	7.948E+0	1.752E+1
-5.349E-2	7.928E+0	1.750E+1
-5.673E-2	7.876E+0	1.764E+1
-5.187E-2	7.753E+0	1.751E+1
-5.025E-2	7.899E+0	1.755E+1
-5.511E-2	7.844E+0	1.761E+1
-5.673E-2	7.750E+0	1.754E+1
-5.187E-2	7.899E+0	1.735E+1
-4.862E-2	7.834E+0	1.757E+1
-5.349E-2	7.902E+0	1.757E+1
-5.673E-2	7.815E+0	1.745E+1
-5.349E-2	7.844E+0	1.736E+1
-5.187E-2	7.857E+0	1.749E+1
-5.187E-2	7.987E+0	1.759E+1
-5.835E-2	7.935E+0	1.751E+1
-5.187E-2	7.837E+0	1.733E+1
-5.349E-2	7.795E+0	1.747E+1
-5.349E-2	7.773E+0	1.747E+1
-5.511E-2	7.802E+0	1.757E+1
-5.349E-2	7.821E+0	1.750E+1
-5.187E-2	7.763E+0	1.762E+1
-5.187E-2	7.860E+0	1.756E+1
-5.673E-2	7.876E+0	1.748E+1
-5.511E-2	7.828E+0	1.754E+1
-5.349E-2	7.928E+0	1.752E+1
-5.349E-2	7.889E+0	1.752E+1
-5.511E-2	7.831E+0	1.742E+1
-5.349E-2	7.964E+0	1.740E+1
-4.862E-2	7.867E+0	1.753E+1
-5.349E-2	7.909E+0	1.758E+1
-5.673E-2	7.837E+0	1.769E+1
-5.349E-2	7.740E+0	1.737E+1
-5.025E-2	7.896E+0	1.749E+1
-5.349E-2	7.717E+0	1.760E+1
-5.673E-2	7.896E+0	1.746E+1
-5.187E-2	7.902E+0	1.745E+1
-5.187E-2	7.786E+0	1.750E+1
-5.511E-2	7.821E+0	1.755E+1
-5.511E-2	8.000E+0	1.749E+1
-5.511E-2	7.941E+0	1.756E+1
-4.862E-2	7.896E+0	1.743E+1
-5.511E-2	7.915E+0	1.745E+1
-5.673E-2	7.847E+0	1.767E+1
-5.349E-2	7.889E+0	1.756E+1
-5.349E-2	7.935E+0	1.736E+1
-5.511E-2	7.850E+0	1.753E+1
-6.160E-2	7.980E+0	1.754E+1
-5.511E-2	7.860E+0	1.754E+1
-5.349E-2	7.782E+0	1.765E+1
-5.511E-2	7.870E+0	1.753E+1
-5.673E-2	7.954E+0	1.750E+1
-5.349E-2	7.951E+0	1.749E+1
-5.025E-2	7.983E+0	1.762E+1
-5.187E-2	7.883E+0	1.756E+1
-5.511E-2	7.857E+0	1.772E+1
-5.511E-2	7.818E+0	1.738E+1
-5.025E-2	7.828E+0	1.751E+1
-5.349E-2	7.867E+0	1.743E+1
-5.673E-2	7.912E+0	1.758E+1
-5.349E-2	7.779E+0	1.751E+1
-5.349E-2	7.805E+0	1.738E+1
-5.349E-2	7.873E+0	1.747E+1
-5.511E-2	7.792E+0	1.738E+1
-5.349E-2	7.756E+0	1.768E+1
-5.187E-2	7.938E+0	1.764E+1
-5.511E-2	7.698E+0	1.748E+1
-5.673E-2	7.954E+0	1.753E+1
-5.511E-2	7.789E+0	1.756E+1
-5.349E-2	7.889E+0	1.754E+1
-5.349E-2	7.821E+0	1.752E+1
-5.835E-2	7.889E+0	1.753E+1
-5.187E-2	7.779E+0	1.753E+1
-5.025E-2	7.857E+0	1.750E+1
-5.187E-2	7.925E+0	1.737E+1
-5.349E-2	7.883E+0	1.758E+1
-5.349E-2	7.893E+0	1.760E+1
-5.187E-2	7.760E+0	1.757E+1
-5.187E-2	7.922E+0	1.747E+1
-5.673E-2	7.818E+0	1.759E+1
-5.349E-2	7.880E+0	1.751E+1
-5.187E-2	7.860E+0	1.765E+1
-5.349E-2	7.786E+0	1.760E+1
-5.835E-2	7.808E+0	1.747E+1
-5.511E-2	7.792E+0	1.765E+1
-5.025E-2	7.896E+0	1.756E+1
-5.187E-2	7.928E+0	1.757E+1
-5.673E-2	7.961E+0	1.741E+1
-5.349E-2	7.769E+0	1.764E+1
-5.025E-2	8.009E+0	1.749E+1
-5.349E-2	7.857E+0	1.751E+1
-5.673E-2	7.990E+0	1.748E+1
-5.349E-2	7.915E+0	1.760E+1
-5.187E-2	7.860E+0	1.772E+1
-5.349E-2	7.873E+0	1.750E+1
-5.673E-2	7.828E+0	1.754E+1
-5.673E-2	7.876E+0	1.750E+1
-5.187E-2	7.951E+0	1.761E+1
-5.511E-2	7.831E+0	1.744E+1
-5.835E-2	7.795E+0	1.747E+1
-5.349E-2	7.873E+0	1.768E+1
-5.511E-2	7.889E+0	1.760E+1
-5.511E-2	7.886E+0	1.739E+1
-5.511E-2	7.685E+0	1.763E+1
-5.349E-2	7.941E+0	1.748E+1
-5.187E-2	7.951E+0	1.743E+1
-5.349E-2	7.844E+0	1.751E+1
-5.673E-2	7.837E+0	1.751E+1
-5.349E-2	7.811E+0	1.766E+1
-5.349E-2	7.919E+0	1.767E+1
-5.349E-2	7.811E+0	1.768E+1
-5.511E-2	7.889E+0	1.754E+1
-5.511E-2	7.831E+0	1.758E+1
-5.187E-2	7.886E+0	1.767E+1
-5.349E-2	7.912E+0	1.753E+1
-5.673E-2	7.996E+0	1.759E+1
-5.349E-2	7.876E+0	1.753E+1
-5.187E-2	7.889E+0	1.751E+1
-5.349E-2	7.893E+0	1.773E+1
-5.673E-2	7.837E+0	1.757E+1
-5.349E-2	7.893E+0	1.757E+1
-5.025E-2	7.854E+0	1.738E+1
-5.673E-2	7.932E+0	1.757E+1
-5.673E-2	7.896E+0	1.762E+1
-5.187E-2	7.957E+0	1.763E+1
-5.025E-2	7.828E+0	1.756E+1
-5.511E-2	7.805E+0	1.746E+1
-5.511E-2	7.792E+0	1.749E+1
-5.511E-2	7.766E+0	1.747E+1
-5.187E-2	7.935E+0	1.752E+1
-4.862E-2	7.860E+0	1.754E+1
-5.673E-2	7.824E+0	1.760E+1
-5.349E-2	7.880E+0	1.765E+1
-5.187E-2	7.834E+0	1.776E+1
-5.511E-2	7.863E+0	1.751E+1
-5.511E-2	7.944E+0	1.772E+1
-5.187E-2	7.870E+0	1.752E+1
-5.025E-2	7.880E+0	1.753E+1
-5.349E-2	7.867E+0	1.746E+1
-5.511E-2	7.977E+0	1.744E+1
-5.349E-2	7.928E+0	1.744E+1
-5.511E-2	8.039E+0	1.738E+1
-5.187E-2	7.824E+0	1.738E+1
-5.835E-2	7.850E+0	1.758E+1
-5.349E-2	7.863E+0	1.750E+1
-5.187E-2	7.948E+0	1.734E+1
-5.349E-2	7.837E+0	1.748E+1
-5.673E-2	7.811E+0	1.752E+1
-5.511E-2	7.906E+0	1.769E+1
-5.349E-2	7.873E+0	1.762E+1
-5.349E-2	7.889E+0	1.737E+1
-5.673E-2	7.970E+0	1.756E+1
-5.349E-2	7.760E+0	1.744E+1
-5.349E-2	7.883E+0	1.758E+1
-5.187E-2	7.808E+0	1.773E+1
-5.673E-2	7.970E+0	1.746E+1
-5.187E-2	7.834E+0	1.757E+1
-5.349E-2	7.818E+0	1.752E+1
-5.187E-2	7.906E+0	1.745E+1
-5.673E-2	7.789E+0	1.755E+1
-5.673E-2	7.915E+0	1.746E+1
-5.349E-2	7.831E+0	1.759E+1
-5.349E-2	7.954E+0	1.755E+1
-5.673E-2	7.912E+0	1.750E+1
-5.349E-2	7.990E+0	1.740E+1
-5.187E-2	7.831E+0	1.761E+1
-5.349E-2	7.776E+0	1.753E+1
-5.835E-2	7.964E+0	1.758E+1
-5.511E-2	7.919E+0	1.755E+1
-5.187E-2	7.880E+0	1.756E+1
-5.349E-2	7.906E+0	1.747E+1
-5.673E-2	7.863E+0	1.746E+1
-5.349E-2	7.782E+0	1.753E+1
-5.187E-2	7.841E+0	1.761E+1
-5.673E-2	7.906E+0	1.757E+1
-5.511E-2	7.886E+0	1.748E+1
-5.349E-2	7.844E+0	1.742E+1
-5.187E-2	7.643E+0	1.744E+1
-5.511E-2	7.928E+0	1.752E+1
-5.673E-2	7.870E+0	1.750E+1
-5.349E-2	7.831E+0	1.752E+1
-5.187E-2	7.925E+0	1.748E+1
-5.349E-2	7.792E+0	1.765E+1
-5.835E-2	7.889E+0	1.757E+1
-5.511E-2	7.828E+0	1.774E+1
-5.349E-2	7.776E+0	1.742E+1
-5.511E-2	7.867E+0	1.753E+1
-5.673E-2	7.938E+0	1.749E+1
-5.511E-2	7.831E+0	1.745E+1
-5.349E-2	7.727E+0	1.755E+1
-5.349E-2	7.893E+0	1.761E+1
-5.673E-2	7.880E+0	1.757E+1
-5.511E-2	7.795E+0	1.752E+1
-5.349E-2	7.896E+0	1.759E+1
-5.025E-2	7.815E+0	1.771E+1
-5.673E-2	7.847E+0	1.774E+1
-5.673E-2	7.857E+0	1.760E+1
-5.187E-2	7.847E+0	1.748E+1
-5.673E-2	7.847E+0	1.755E+1
-5.511E-2	7.899E+0	1.735E+1
-5.511E-2	7.977E+0	1.756E+1
-5.349E-2	7.766E+0	1.768E+1
-5.349E-2	7.867E+0	1.747E+1
-5.835E-2	7.964E+0	1.752E+1
-5.349E-2	7.967E+0	1.747E+1
-5.187E-2	7.857E+0	1.760E+1
-5.025E-2	7.837E+0	1.764E+1
-5.511E-2	7.886E+0	1.776E+1
-5.673E-2	7.922E+0	1.759E+1
-5.187E-2	7.844E+0	1.773E+1
-5.511E-2	7.834E+0	1.740E+1
-5.673E-2	7.906E+0	1.734E+1
-5.349E-2	7.860E+0	1.754E+1
-5.349E-2	7.993E+0	1.760E+1
[truncated: 93,958 more rows]
