# Supplementary material for: Improved ANAP incorporation and VCF analysis reveal details of P2X7 current facilitation and a limited conformational interplay between ATP binding and the intracellular ballast domain
Source: eLife. 2023 Jan 4;12:e82479. doi: 10.7554/eLife.82479 (PMC9859053; doi:10.7554/eLife.82479)
Supplement: Figure 3—source data 1. [file elife-82479-fig3-data1.zip › Figure-3_source-data-1/K127_j30#38.csv]

-2.757E-1	1.224E+1	2.259E+1
-2.806E-1	1.240E+1	2.256E+1
-2.806E-1	1.228E+1	2.247E+1
-2.757E-1	1.218E+1	2.262E+1
-2.757E-1	1.240E+1	2.247E+1
-2.789E-1	1.228E+1	2.270E+1
-2.822E-1	1.245E+1	2.261E+1
-2.789E-1	1.240E+1	2.278E+1
-2.773E-1	1.248E+1	2.258E+1
-2.806E-1	1.240E+1	2.269E+1
-2.806E-1	1.251E+1	2.267E+1
-2.757E-1	1.233E+1	2.269E+1
-2.757E-1	1.253E+1	2.247E+1
-2.789E-1	1.234E+1	2.257E+1
-2.806E-1	1.251E+1	2.257E+1
-2.789E-1	1.237E+1	2.247E+1
-2.773E-1	1.233E+1	2.259E+1
-2.822E-1	1.228E+1	2.249E+1
-2.773E-1	1.242E+1	2.246E+1
-2.757E-1	1.225E+1	2.260E+1
-2.757E-1	1.231E+1	2.260E+1
-2.822E-1	1.216E+1	2.256E+1
-2.822E-1	1.229E+1	2.249E+1
-2.773E-1	1.237E+1	2.255E+1
-2.741E-1	1.234E+1	2.244E+1
-2.822E-1	1.248E+1	2.261E+1
-2.806E-1	1.238E+1	2.284E+1
-2.725E-1	1.233E+1	2.253E+1
-2.757E-1	1.234E+1	2.259E+1
-2.822E-1	1.228E+1	2.265E+1
-2.806E-1	1.231E+1	2.238E+1
-2.789E-1	1.240E+1	2.267E+1
-2.757E-1	1.226E+1	2.245E+1
-2.822E-1	1.222E+1	2.264E+1
-2.822E-1	1.242E+1	2.256E+1
-2.773E-1	1.239E+1	2.265E+1
-2.773E-1	1.227E+1	2.252E+1
-2.773E-1	1.225E+1	2.244E+1
-2.806E-1	1.234E+1	2.265E+1
-2.757E-1	1.240E+1	2.256E+1
-2.773E-1	1.233E+1	2.251E+1
-2.789E-1	1.246E+1	2.265E+1
-2.838E-1	1.231E+1	2.261E+1
-2.773E-1	1.238E+1	2.248E+1
-2.773E-1	1.237E+1	2.273E+1
-2.789E-1	1.232E+1	2.242E+1
-2.806E-1	1.242E+1	2.253E+1
-2.757E-1	1.235E+1	2.250E+1
-2.757E-1	1.236E+1	2.248E+1
-2.773E-1	1.226E+1	2.241E+1
-2.789E-1	1.232E+1	2.252E+1
-2.773E-1	1.239E+1	2.244E+1
-2.789E-1	1.236E+1	2.242E+1
-2.806E-1	1.229E+1	2.265E+1
-2.789E-1	1.225E+1	2.263E+1
-2.773E-1	1.243E+1	2.279E+1
-2.789E-1	1.249E+1	2.264E+1
-2.773E-1	1.226E+1	2.249E+1
-2.806E-1	1.240E+1	2.262E+1
-2.757E-1	1.234E+1	2.264E+1
-2.757E-1	1.230E+1	2.244E+1
-2.806E-1	1.232E+1	2.250E+1
-2.806E-1	1.239E+1	2.238E+1
-2.741E-1	1.245E+1	2.269E+1
-2.741E-1	1.233E+1	2.259E+1
-2.789E-1	1.227E+1	2.252E+1
-2.822E-1	1.245E+1	2.275E+1
-2.757E-1	1.247E+1	2.269E+1
-2.757E-1	1.234E+1	2.281E+1
-2.789E-1	1.233E+1	2.249E+1
-2.806E-1	1.236E+1	2.253E+1
-2.741E-1	1.227E+1	2.241E+1
-2.773E-1	1.234E+1	2.266E+1
-2.789E-1	1.234E+1	2.254E+1
-2.789E-1	1.240E+1	2.259E+1
-2.773E-1	1.235E+1	2.262E+1
-2.741E-1	1.221E+1	2.257E+1
-2.789E-1	1.242E+1	2.256E+1
-2.789E-1	1.249E+1	2.253E+1
-2.773E-1	1.230E+1	2.263E+1
-2.757E-1	1.240E+1	2.262E+1
-2.773E-1	1.226E+1	2.258E+1
-2.822E-1	1.227E+1	2.262E+1
-2.757E-1	1.249E+1	2.262E+1
-2.741E-1	1.238E+1	2.256E+1
-2.789E-1	1.244E+1	2.261E+1
-2.789E-1	1.227E+1	2.263E+1
-2.741E-1	1.232E+1	2.247E+1
-2.773E-1	1.251E+1	2.254E+1
-2.789E-1	1.246E+1	2.250E+1
-2.806E-1	1.237E+1	2.277E+1
-2.757E-1	1.234E+1	2.267E+1
-2.725E-1	1.241E+1	2.250E+1
-2.789E-1	1.240E+1	2.265E+1
-2.773E-1	1.237E+1	2.256E+1
-2.757E-1	1.217E+1	2.261E+1
-2.757E-1	1.238E+1	2.269E+1
-2.806E-1	1.234E+1	2.255E+1
-2.806E-1	1.244E+1	2.280E+1
-2.773E-1	1.237E+1	2.258E+1
-2.741E-1	1.234E+1	2.251E+1
-2.789E-1	1.237E+1	2.251E+1
-2.789E-1	1.231E+1	2.260E+1
-2.789E-1	1.234E+1	2.274E+1
-2.757E-1	1.230E+1	2.250E+1
-2.806E-1	1.221E+1	2.266E+1
-2.789E-1	1.240E+1	2.268E+1
-2.757E-1	1.240E+1	2.251E+1
-2.773E-1	1.228E+1	2.242E+1
-2.806E-1	1.231E+1	2.259E+1
-2.773E-1	1.241E+1	2.239E+1
-2.773E-1	1.232E+1	2.268E+1
-2.773E-1	1.233E+1	2.248E+1
-2.806E-1	1.227E+1	2.255E+1
-2.806E-1	1.239E+1	2.257E+1
-2.773E-1	1.246E+1	2.254E+1
-2.757E-1	1.236E+1	2.261E+1
-2.789E-1	1.230E+1	2.262E+1
-2.806E-1	1.232E+1	2.258E+1
-2.757E-1	1.240E+1	2.248E+1
-2.757E-1	1.228E+1	2.255E+1
-2.789E-1	1.244E+1	2.244E+1
-2.773E-1	1.218E+1	2.248E+1
-2.773E-1	1.232E+1	2.254E+1
-2.773E-1	1.242E+1	2.257E+1
-2.806E-1	1.239E+1	2.259E+1
-2.806E-1	1.229E+1	2.236E+1
-2.757E-1	1.243E+1	2.261E+1
-2.757E-1	1.228E+1	2.237E+1
-2.822E-1	1.240E+1	2.242E+1
-2.789E-1	1.248E+1	2.247E+1
-2.773E-1	1.249E+1	2.248E+1
-2.757E-1	1.239E+1	2.262E+1
-2.789E-1	1.249E+1	2.251E+1
-2.773E-1	1.239E+1	2.257E+1
-2.741E-1	1.235E+1	2.238E+1
-2.741E-1	1.240E+1	2.254E+1
-2.806E-1	1.228E+1	2.260E+1
-2.806E-1	1.248E+1	2.247E+1
-2.757E-1	1.234E+1	2.245E+1
-2.741E-1	1.226E+1	2.261E+1
-2.789E-1	1.237E+1	2.264E+1
-2.789E-1	1.232E+1	2.255E+1
-2.757E-1	1.230E+1	2.265E+1
-2.757E-1	1.235E+1	2.253E+1
-2.806E-1	1.220E+1	2.248E+1
-2.806E-1	1.238E+1	2.270E+1
-2.773E-1	1.223E+1	2.233E+1
-2.757E-1	1.234E+1	2.252E+1
-2.789E-1	1.233E+1	2.267E+1
-2.773E-1	1.243E+1	2.247E+1
-2.741E-1	1.243E+1	2.254E+1
-2.757E-1	1.236E+1	2.277E+1
-2.806E-1	1.248E+1	2.254E+1
-2.806E-1	1.231E+1	2.259E+1
-2.806E-1	1.230E+1	2.248E+1
-2.773E-1	1.228E+1	2.246E+1
-2.806E-1	1.238E+1	2.248E+1
-2.789E-1	1.228E+1	2.252E+1
-2.741E-1	1.237E+1	2.251E+1
-2.741E-1	1.228E+1	2.247E+1
-2.789E-1	1.241E+1	2.247E+1
-2.789E-1	1.235E+1	2.238E+1
-2.773E-1	1.234E+1	2.258E+1
-2.773E-1	1.243E+1	2.241E+1
-2.773E-1	1.230E+1	2.256E+1
-2.773E-1	1.241E+1	2.249E+1
-2.757E-1	1.238E+1	2.273E+1
-2.757E-1	1.237E+1	2.245E+1
-2.789E-1	1.240E+1	2.244E+1
-2.757E-1	1.224E+1	2.270E+1
-2.773E-1	1.234E+1	2.266E+1
-2.741E-1	1.218E+1	2.244E+1
-2.822E-1	1.235E+1	2.263E+1
-2.806E-1	1.235E+1	2.269E+1
-2.741E-1	1.237E+1	2.257E+1
-2.741E-1	1.233E+1	2.255E+1
-2.773E-1	1.237E+1	2.251E+1
-2.773E-1	1.234E+1	2.253E+1
-2.757E-1	1.232E+1	2.246E+1
-2.757E-1	1.224E+1	2.240E+1
-2.773E-1	1.233E+1	2.255E+1
-2.789E-1	1.232E+1	2.242E+1
-2.741E-1	1.232E+1	2.262E+1
-2.773E-1	1.240E+1	2.253E+1
-2.789E-1	1.220E+1	2.257E+1
-2.806E-1	1.237E+1	2.245E+1
-2.789E-1	1.243E+1	2.263E+1
-2.725E-1	1.232E+1	2.238E+1
-2.789E-1	1.236E+1	2.253E+1
-2.789E-1	1.228E+1	2.255E+1
-2.757E-1	1.243E+1	2.261E+1
-2.741E-1	1.224E+1	2.245E+1
-2.789E-1	1.239E+1	2.278E+1
-2.806E-1	1.228E+1	2.241E+1
-2.757E-1	1.229E+1	2.276E+1
-2.741E-1	1.225E+1	2.257E+1
-2.773E-1	1.227E+1	2.256E+1
-2.806E-1	1.225E+1	2.252E+1
-2.789E-1	1.233E+1	2.256E+1
-2.757E-1	1.234E+1	2.236E+1
-2.773E-1	1.239E+1	2.256E+1
-2.789E-1	1.243E+1	2.248E+1
-2.741E-1	1.231E+1	2.245E+1
-2.741E-1	1.245E+1	2.265E+1
-2.789E-1	1.225E+1	2.244E+1
-2.789E-1	1.232E+1	2.259E+1
-2.773E-1	1.225E+1	2.251E+1
-2.741E-1	1.230E+1	2.258E+1
-2.773E-1	1.234E+1	2.237E+1
-2.773E-1	1.229E+1	2.258E+1
-2.741E-1	1.246E+1	2.245E+1
-2.757E-1	1.236E+1	2.251E+1
-2.757E-1	1.230E+1	2.251E+1
-2.822E-1	1.251E+1	2.256E+1
-2.725E-1	1.243E+1	2.241E+1
-2.789E-1	1.219E+1	2.246E+1
-2.757E-1	1.239E+1	2.247E+1
-2.789E-1	1.239E+1	2.260E+1
-2.773E-1	1.242E+1	2.239E+1
-2.725E-1	1.231E+1	2.245E+1
-2.789E-1	1.220E+1	2.265E+1
-2.789E-1	1.228E+1	2.249E+1
-2.741E-1	1.245E+1	2.232E+1
-2.757E-1	1.218E+1	2.240E+1
-2.789E-1	1.231E+1	2.235E+1
-2.806E-1	1.226E+1	2.268E+1
-2.741E-1	1.241E+1	2.246E+1
-2.757E-1	1.237E+1	2.257E+1
-2.741E-1	1.239E+1	2.266E+1
-2.806E-1	1.245E+1	2.257E+1
-2.741E-1	1.227E+1	2.256E+1
-2.741E-1	1.231E+1	2.254E+1
-2.741E-1	1.223E+1	2.252E+1
-2.773E-1	1.233E+1	2.250E+1
-2.741E-1	1.244E+1	2.257E+1
-2.789E-1	1.234E+1	2.254E+1
-2.789E-1	1.243E+1	2.247E+1
-2.773E-1	1.226E+1	2.237E+1
-2.741E-1	1.229E+1	2.257E+1
-2.773E-1	1.244E+1	2.243E+1
-2.773E-1	1.233E+1	2.262E+1
-2.806E-1	1.234E+1	2.257E+1
-2.773E-1	1.235E+1	2.249E+1
-2.757E-1	1.247E+1	2.255E+1
-2.773E-1	1.232E+1	2.251E+1
-2.757E-1	1.228E+1	2.248E+1
-2.741E-1	1.238E+1	2.267E+1
-2.741E-1	1.241E+1	2.235E+1
-2.773E-1	1.247E+1	2.246E+1
-2.773E-1	1.230E+1	2.237E+1
-2.741E-1	1.227E+1	2.245E+1
-2.741E-1	1.252E+1	2.248E+1
-2.773E-1	1.223E+1	2.232E+1
-2.822E-1	1.227E+1	2.255E+1
-2.741E-1	1.236E+1	2.260E+1
-2.741E-1	1.238E+1	2.259E+1
-2.789E-1	1.222E+1	2.245E+1
-2.806E-1	1.232E+1	2.253E+1
-2.757E-1	1.237E+1	2.276E+1
-2.757E-1	1.238E+1	2.260E+1
-2.773E-1	1.233E+1	2.253E+1
-2.789E-1	1.224E+1	2.234E+1
-2.773E-1	1.231E+1	2.238E+1
-2.757E-1	1.244E+1	2.256E+1
-2.773E-1	1.227E+1	2.246E+1
-2.789E-1	1.232E+1	2.241E+1
-2.757E-1	1.248E+1	2.242E+1
-2.741E-1	1.230E+1	2.239E+1
-2.789E-1	1.237E+1	2.247E+1
-2.806E-1	1.232E+1	2.238E+1
-2.757E-1	1.245E+1	2.267E+1
-2.741E-1	1.245E+1	2.245E+1
-2.773E-1	1.233E+1	2.270E+1
-2.789E-1	1.235E+1	2.260E+1
-2.773E-1	1.251E+1	2.253E+1
-2.757E-1	1.221E+1	2.232E+1
-2.773E-1	1.239E+1	2.239E+1
-2.806E-1	1.243E+1	2.276E+1
-2.773E-1	1.224E+1	2.252E+1
-2.725E-1	1.233E+1	2.249E+1
-2.789E-1	1.239E+1	2.249E+1
-2.789E-1	1.235E+1	2.253E+1
-2.757E-1	1.233E+1	2.245E+1
-2.757E-1	1.233E+1	2.252E+1
-2.773E-1	1.235E+1	2.243E+1
-2.789E-1	1.233E+1	2.256E+1
-2.773E-1	1.226E+1	2.243E+1
-2.741E-1	1.232E+1	2.243E+1
-2.806E-1	1.238E+1	2.262E+1
-2.773E-1	1.225E+1	2.260E+1
-2.741E-1	1.237E+1	2.245E+1
-2.708E-1	1.240E+1	2.254E+1
-2.789E-1	1.236E+1	2.243E+1
-2.773E-1	1.236E+1	2.244E+1
-2.773E-1	1.236E+1	2.245E+1
-2.757E-1	1.238E+1	2.244E+1
-2.773E-1	1.233E+1	2.234E+1
-2.822E-1	1.248E+1	2.239E+1
-2.741E-1	1.228E+1	2.245E+1
-2.757E-1	1.218E+1	2.254E+1
-2.806E-1	1.247E+1	2.238E+1
-2.789E-1	1.223E+1	2.252E+1
-2.773E-1	1.236E+1	2.259E+1
-2.757E-1	1.221E+1	2.247E+1
-2.773E-1	1.239E+1	2.238E+1
-2.806E-1	1.233E+1	2.244E+1
-2.757E-1	1.233E+1	2.233E+1
-2.741E-1	1.229E+1	2.244E+1
-2.757E-1	1.242E+1	2.240E+1
-2.789E-1	1.236E+1	2.235E+1
-2.773E-1	1.237E+1	2.246E+1
-2.741E-1	1.243E+1	2.247E+1
-2.789E-1	1.238E+1	2.242E+1
-2.806E-1	1.235E+1	2.241E+1
-2.725E-1	1.223E+1	2.252E+1
-2.741E-1	1.236E+1	2.264E+1
-2.789E-1	1.236E+1	2.252E+1
-2.806E-1	1.235E+1	2.243E+1
-2.725E-1	1.215E+1	2.249E+1
-2.757E-1	1.236E+1	2.255E+1
-2.773E-1	1.224E+1	2.233E+1
-2.773E-1	1.217E+1	2.247E+1
-2.725E-1	1.228E+1	2.240E+1
-2.741E-1	1.219E+1	2.248E+1
-2.757E-1	1.229E+1	2.253E+1
-2.789E-1	1.246E+1	2.267E+1
-2.757E-1	1.229E+1	2.263E+1
-2.757E-1	1.243E+1	2.231E+1
-2.789E-1	1.229E+1	2.239E+1
-2.773E-1	1.228E+1	2.255E+1
-2.773E-1	1.238E+1	2.258E+1
-2.741E-1	1.243E+1	2.232E+1
-2.773E-1	1.225E+1	2.232E+1
-2.789E-1	1.226E+1	2.240E+1
-2.757E-1	1.235E+1	2.232E+1
-2.725E-1	1.223E+1	2.251E+1
-2.757E-1	1.238E+1	2.254E+1
-2.806E-1	1.234E+1	2.241E+1
-2.757E-1	1.238E+1	2.253E+1
-2.741E-1	1.242E+1	2.257E+1
-2.789E-1	1.234E+1	2.233E+1
-2.789E-1	1.241E+1	2.228E+1
-2.757E-1	1.236E+1	2.244E+1
-2.741E-1	1.235E+1	2.255E+1
-2.773E-1	1.230E+1	2.249E+1
-2.789E-1	1.248E+1	2.242E+1
-2.757E-1	1.234E+1	2.253E+1
-2.725E-1	1.219E+1	2.256E+1
-2.773E-1	1.233E+1	2.223E+1
-2.806E-1	1.228E+1	2.249E+1
-2.773E-1	1.232E+1	2.256E+1
-2.741E-1	1.247E+1	2.238E+1
-2.806E-1	1.231E+1	2.267E+1
-2.789E-1	1.234E+1	2.237E+1
-2.725E-1	1.226E+1	2.240E+1
-2.741E-1	1.233E+1	2.237E+1
-2.773E-1	1.222E+1	2.250E+1
-2.773E-1	1.236E+1	2.250E+1
-2.741E-1	1.228E+1	2.238E+1
-2.741E-1	1.222E+1	2.246E+1
-2.757E-1	1.233E+1	2.257E+1
-2.789E-1	1.234E+1	2.244E+1
-2.725E-1	1.220E+1	2.242E+1
-2.741E-1	1.226E+1	2.243E+1
-2.773E-1	1.239E+1	2.235E+1
-2.789E-1	1.236E+1	2.251E+1
-2.725E-1	1.216E+1	2.244E+1
-2.757E-1	1.219E+1	2.259E+1
-2.741E-1	1.228E+1	2.246E+1
-2.789E-1	1.235E+1	2.250E+1
-2.741E-1	1.214E+1	2.241E+1
-2.725E-1	1.236E+1	2.253E+1
-2.757E-1	1.240E+1	2.239E+1
-2.789E-1	1.233E+1	2.245E+1
-2.708E-1	1.225E+1	2.258E+1
-2.757E-1	1.235E+1	2.230E+1
-2.773E-1	1.239E+1	2.234E+1
-2.789E-1	1.237E+1	2.246E+1
-2.757E-1	1.234E+1	2.250E+1
-2.725E-1	1.239E+1	2.250E+1
-2.757E-1	1.244E+1	2.233E+1
-2.806E-1	1.232E+1	2.228E+1
-2.757E-1	1.234E+1	2.224E+1
-2.725E-1	1.229E+1	2.234E+1
-2.757E-1	1.228E+1	2.242E+1
-2.773E-1	1.229E+1	2.261E+1
-2.757E-1	1.233E+1	2.219E+1
-2.757E-1	1.229E+1	2.239E+1
-2.773E-1	1.237E+1	2.239E+1
-2.773E-1	1.227E+1	2.232E+1
-2.757E-1	1.235E+1	2.252E+1
-2.725E-1	1.247E+1	2.219E+1
-2.757E-1	1.230E+1	2.248E+1
-2.773E-1	1.226E+1	2.218E+1
-2.741E-1	1.230E+1	2.243E+1
-2.741E-1	1.227E+1	2.242E+1
-2.773E-1	1.221E+1	2.245E+1
-2.806E-1	1.232E+1	2.256E+1
-2.741E-1	1.234E+1	2.233E+1
-2.725E-1	1.227E+1	2.256E+1
-2.757E-1	1.240E+1	2.244E+1
-2.789E-1	1.229E+1	2.228E+1
-2.757E-1	1.230E+1	2.222E+1
-2.773E-1	1.246E+1	2.246E+1
-2.773E-1	1.225E+1	2.252E+1
-2.773E-1	1.216E+1	2.257E+1
-2.757E-1	1.240E+1	2.244E+1
-2.741E-1	1.231E+1	2.238E+1
-2.741E-1	1.241E+1	2.243E+1
-2.773E-1	1.241E+1	2.237E+1
-2.725E-1	1.240E+1	2.241E+1
-2.757E-1	1.231E+1	2.247E+1
-2.757E-1	1.231E+1	2.242E+1
-2.773E-1	1.241E+1	2.242E+1
-2.741E-1	1.223E+1	2.248E+1
-2.741E-1	1.221E+1	2.246E+1
-2.773E-1	1.240E+1	2.248E+1
-2.789E-1	1.245E+1	2.240E+1
-2.773E-1	1.236E+1	2.241E+1
-2.741E-1	1.226E+1	2.232E+1
-2.773E-1	1.240E+1	2.232E+1
-2.773E-1	1.225E+1	2.239E+1
-2.757E-1	1.238E+1	2.244E+1
-2.708E-1	1.242E+1	2.239E+1
-2.757E-1	1.240E+1	2.232E+1
-2.789E-1	1.243E+1	2.232E+1
-2.757E-1	1.231E+1	2.247E+1
-2.725E-1	1.225E+1	2.251E+1
-2.757E-1	1.228E+1	2.247E+1
-2.773E-1	1.225E+1	2.235E+1
-2.741E-1	1.231E+1	2.228E+1
-2.741E-1	1.235E+1	2.269E+1
-2.757E-1	1.242E+1	2.228E+1
-2.789E-1	1.231E+1	2.239E+1
-2.741E-1	1.244E+1	2.232E+1
-2.757E-1	1.241E+1	2.245E+1
-2.757E-1	1.219E+1	2.223E+1
-2.757E-1	1.225E+1	2.236E+1
-2.757E-1	1.234E+1	2.241E+1
-2.725E-1	1.238E+1	2.234E+1
-2.725E-1	1.233E+1	2.239E+1
-2.773E-1	1.225E+1	2.248E+1
-2.757E-1	1.239E+1	2.245E+1
-2.725E-1	1.244E+1	2.244E+1
-2.773E-1	1.244E+1	2.247E+1
-2.789E-1	1.231E+1	2.240E+1
-2.757E-1	1.238E+1	2.256E+1
-2.757E-1	1.243E+1	2.247E+1
-2.757E-1	1.230E+1	2.234E+1
-2.757E-1	1.239E+1	2.244E+1
-2.757E-1	1.230E+1	2.242E+1
-2.741E-1	1.223E+1	2.236E+1
-2.757E-1	1.233E+1	2.211E+1
-2.773E-1	1.245E+1	2.256E+1
-2.741E-1	1.231E+1	2.253E+1
-2.725E-1	1.227E+1	2.261E+1
-2.773E-1	1.224E+1	2.246E+1
-2.773E-1	1.226E+1	2.254E+1
-2.773E-1	1.231E+1	2.254E+1
-2.708E-1	1.245E+1	2.235E+1
-2.773E-1	1.228E+1	2.229E+1
-2.773E-1	1.234E+1	2.236E+1
-2.741E-1	1.242E+1	2.226E+1
-2.757E-1	1.237E+1	2.237E+1
-2.773E-1	1.216E+1	2.228E+1
-2.757E-1	1.232E+1	2.228E+1
-2.757E-1	1.238E+1	2.239E+1
-2.725E-1	1.240E+1	2.242E+1
-2.757E-1	1.219E+1	2.246E+1
-2.806E-1	1.230E+1	2.233E+1
-2.789E-1	1.236E+1	2.252E+1
-2.725E-1	1.234E+1	2.247E+1
-2.773E-1	1.230E+1	2.238E+1
-2.773E-1	1.237E+1	2.249E+1
-2.773E-1	1.234E+1	2.239E+1
-2.725E-1	1.217E+1	2.264E+1
-2.773E-1	1.234E+1	2.239E+1
-2.789E-1	1.226E+1	2.245E+1
-2.757E-1	1.233E+1	2.225E+1
-2.725E-1	1.222E+1	2.235E+1
-2.773E-1	1.232E+1	2.239E+1
-2.789E-1	1.231E+1	2.230E+1
-2.725E-1	1.242E+1	2.228E+1
-2.725E-1	1.228E+1	2.230E+1
-2.757E-1	1.228E+1	2.255E+1
-2.806E-1	1.223E+1	2.230E+1
-2.725E-1	1.224E+1	2.246E+1
-2.741E-1	1.226E+1	2.247E+1
-2.757E-1	1.242E+1	2.249E+1
-2.773E-1	1.216E+1	2.250E+1
-2.757E-1	1.234E+1	2.244E+1
-2.773E-1	1.235E+1	2.249E+1
-2.773E-1	1.237E+1	2.222E+1
-2.789E-1	1.226E+1	2.238E+1
-2.757E-1	1.235E+1	2.253E+1
-2.725E-1	1.224E+1	2.231E+1
-2.806E-1	1.230E+1	2.252E+1
-2.773E-1	1.219E+1	2.232E+1
-2.741E-1	1.229E+1	2.244E+1
-2.757E-1	1.229E+1	2.230E+1
-2.773E-1	1.223E+1	2.237E+1
-2.789E-1	1.231E+1	2.235E+1
-2.741E-1	1.237E+1	2.231E+1
-2.741E-1	1.228E+1	2.261E+1
-2.773E-1	1.223E+1	2.235E+1
-2.806E-1	1.223E+1	2.232E+1
-2.741E-1	1.219E+1	2.236E+1
-2.741E-1	1.228E+1	2.265E+1
-2.773E-1	1.235E+1	2.250E+1
-2.806E-1	1.228E+1	2.213E+1
-2.725E-1	1.226E+1	2.230E+1
-2.725E-1	1.222E+1	2.240E+1
-2.757E-1	1.231E+1	2.244E+1
-2.773E-1	1.238E+1	2.243E+1
-2.741E-1	1.216E+1	2.243E+1
-2.741E-1	1.230E+1	2.245E+1
-2.773E-1	1.232E+1	2.245E+1
-2.757E-1	1.227E+1	2.241E+1
-2.725E-1	1.227E+1	2.242E+1
-2.741E-1	1.217E+1	2.256E+1
-2.757E-1	1.236E+1	2.242E+1
-2.773E-1	1.241E+1	2.231E+1
-2.725E-1	1.246E+1	2.246E+1
-2.708E-1	1.238E+1	2.233E+1
-2.757E-1	1.224E+1	2.230E+1
-2.773E-1	1.224E+1	2.239E+1
-2.757E-1	1.231E+1	2.245E+1
-2.725E-1	1.228E+1	2.238E+1
-2.789E-1	1.232E+1	2.232E+1
-2.806E-1	1.244E+1	2.238E+1
-2.741E-1	1.241E+1	2.235E+1
-2.757E-1	1.229E+1	2.237E+1
-2.741E-1	1.234E+1	2.236E+1
-2.789E-1	1.227E+1	2.241E+1
-2.757E-1	1.248E+1	2.244E+1
-2.741E-1	1.222E+1	2.234E+1
-2.741E-1	1.239E+1	2.236E+1
-2.773E-1	1.228E+1	2.222E+1
-2.757E-1	1.228E+1	2.240E+1
-2.757E-1	1.221E+1	2.228E+1
-2.773E-1	1.234E+1	2.220E+1
-2.789E-1	1.238E+1	2.240E+1
-2.741E-1	1.244E+1	2.239E+1
-2.741E-1	1.236E+1	2.233E+1
-2.773E-1	1.230E+1	2.224E+1
-2.789E-1	1.212E+1	2.236E+1
-2.741E-1	1.220E+1	2.228E+1
-2.725E-1	1.217E+1	2.253E+1
-2.741E-1	1.227E+1	2.224E+1
-2.757E-1	1.226E+1	2.214E+1
-2.757E-1	1.235E+1	2.241E+1
-2.741E-1	1.235E+1	2.249E+1
-2.757E-1	1.244E+1	2.234E+1
-2.789E-1	1.231E+1	2.230E+1
-2.757E-1	1.233E+1	2.241E+1
-2.725E-1	1.220E+1	2.240E+1
-2.773E-1	1.239E+1	2.229E+1
-2.773E-1	1.238E+1	2.243E+1
-2.757E-1	1.248E+1	2.233E+1
-2.741E-1	1.230E+1	2.223E+1
-2.741E-1	1.230E+1	2.220E+1
-2.773E-1	1.238E+1	2.238E+1
-2.741E-1	1.228E+1	2.239E+1
-2.725E-1	1.223E+1	2.236E+1
-2.757E-1	1.223E+1	2.240E+1
-2.773E-1	1.232E+1	2.235E+1
-2.757E-1	1.219E+1	2.222E+1
-2.725E-1	1.237E+1	2.239E+1
-2.741E-1	1.225E+1	2.248E+1
-2.789E-1	1.226E+1	2.238E+1
-2.725E-1	1.232E+1	2.227E+1
-2.708E-1	1.235E+1	2.230E+1
-2.773E-1	1.240E+1	2.231E+1
-2.757E-1	1.234E+1	2.236E+1
-2.741E-1	1.231E+1	2.221E+1
-2.741E-1	1.246E+1	2.231E+1
-2.757E-1	1.242E+1	2.247E+1
-2.757E-1	1.227E+1	2.234E+1
-2.725E-1	1.234E+1	2.234E+1
-2.725E-1	1.232E+1	2.234E+1
-2.773E-1	1.213E+1	2.220E+1
-2.773E-1	1.227E+1	2.233E+1
-2.741E-1	1.231E+1	2.239E+1
-2.757E-1	1.232E+1	2.225E+1
-2.757E-1	1.233E+1	2.235E+1
-2.773E-1	1.217E+1	2.236E+1
-2.757E-1	1.237E+1	2.245E+1
-2.692E-1	1.221E+1	2.236E+1
-2.757E-1	1.227E+1	2.246E+1
-2.757E-1	1.220E+1	2.234E+1
-2.741E-1	1.240E+1	2.230E+1
-2.741E-1	1.239E+1	2.228E+1
-2.773E-1	1.218E+1	2.244E+1
-2.757E-1	1.242E+1	2.228E+1
-2.725E-1	1.240E+1	2.237E+1
-2.708E-1	1.222E+1	2.248E+1
-2.757E-1	1.226E+1	2.250E+1
-2.773E-1	1.232E+1	2.222E+1
-2.725E-1	1.228E+1	2.262E+1
-2.741E-1	1.224E+1	2.214E+1
-2.757E-1	1.222E+1	2.225E+1
-2.757E-1	1.232E+1	2.217E+1
-2.741E-1	1.229E+1	2.233E+1
-2.725E-1	1.232E+1	2.245E+1
-2.757E-1	1.226E+1	2.229E+1
-2.822E-1	1.217E+1	2.243E+1
-2.757E-1	1.233E+1	2.238E+1
-2.741E-1	1.227E+1	2.224E+1
-2.757E-1	1.222E+1	2.242E+1
-2.773E-1	1.224E+1	2.237E+1
-2.741E-1	1.216E+1	2.241E+1
-2.741E-1	1.232E+1	2.233E+1
-2.757E-1	1.231E+1	2.243E+1
-2.789E-1	1.218E+1	2.260E+1
-2.757E-1	1.230E+1	2.220E+1
-2.725E-1	1.228E+1	2.220E+1
-2.757E-1	1.216E+1	2.241E+1
-2.789E-1	1.213E+1	2.236E+1
-2.757E-1	1.228E+1	2.232E+1
-2.725E-1	1.242E+1	2.245E+1
-2.757E-1	1.235E+1	2.247E+1
-2.757E-1	1.232E+1	2.236E+1
-2.741E-1	1.234E+1	2.244E+1
-2.725E-1	1.241E+1	2.229E+1
-2.757E-1	1.240E+1	2.241E+1
-2.757E-1	1.218E+1	2.239E+1
-2.773E-1	1.222E+1	2.231E+1
-2.708E-1	1.228E+1	2.226E+1
-2.741E-1	1.233E+1	2.218E+1
-2.789E-1	1.224E+1	2.235E+1
-2.773E-1	1.232E+1	2.230E+1
-2.692E-1	1.229E+1	2.248E+1
-2.725E-1	1.237E+1	2.239E+1
-2.757E-1	1.232E+1	2.235E+1
-2.741E-1	1.223E+1	2.234E+1
-2.741E-1	1.224E+1	2.250E+1
-2.757E-1	1.234E+1	2.233E+1
-2.773E-1	1.228E+1	2.249E+1
-2.741E-1	1.235E+1	2.228E+1
-2.725E-1	1.236E+1	2.239E+1
-2.741E-1	1.224E+1	2.248E+1
-2.757E-1	1.224E+1	2.245E+1
-2.741E-1	1.222E+1	2.240E+1
-2.741E-1	1.237E+1	2.239E+1
-2.741E-1	1.231E+1	2.218E+1
-2.773E-1	1.231E+1	2.236E+1
-2.757E-1	1.234E+1	2.224E+1
-2.725E-1	1.223E+1	2.252E+1
-2.773E-1	1.234E+1	2.235E+1
-2.741E-1	1.217E+1	2.248E+1
-2.725E-1	1.230E+1	2.244E+1
-2.741E-1	1.217E+1	2.245E+1
-2.741E-1	1.234E+1	2.255E+1
-2.757E-1	1.242E+1	2.229E+1
-2.725E-1	1.236E+1	2.245E+1
-2.725E-1	1.230E+1	2.221E+1
-2.773E-1	1.228E+1	2.215E+1
-2.773E-1	1.226E+1	2.238E+1
-2.741E-1	1.221E+1	2.234E+1
-2.708E-1	1.222E+1	2.229E+1
-2.741E-1	1.219E+1	2.232E+1
-2.773E-1	1.225E+1	2.220E+1
-2.741E-1	1.216E+1	2.223E+1
-2.725E-1	1.221E+1	2.222E+1
-2.773E-1	1.233E+1	2.228E+1
-2.773E-1	1.215E+1	2.228E+1
-2.725E-1	1.227E+1	2.249E+1
-2.741E-1	1.231E+1	2.228E+1
-2.757E-1	1.223E+1	2.216E+1
-2.757E-1	1.225E+1	2.241E+1
-2.741E-1	1.242E+1	2.254E+1
-2.708E-1	1.232E+1	2.243E+1
-2.773E-1	1.243E+1	2.219E+1
-2.773E-1	1.219E+1	2.240E+1
-2.757E-1	1.236E+1	2.239E+1
-2.692E-1	1.238E+1	2.231E+1
-2.773E-1	1.250E+1	2.252E+1
-2.757E-1	1.218E+1	2.239E+1
-2.741E-1	1.220E+1	2.244E+1
-2.708E-1	1.225E+1	2.215E+1
-2.741E-1	1.239E+1	2.236E+1
-2.773E-1	1.235E+1	2.223E+1
-2.708E-1	1.230E+1	2.234E+1
-2.741E-1	1.238E+1	2.233E+1
-2.741E-1	1.228E+1	2.222E+1
-2.757E-1	1.244E+1	2.233E+1
-2.741E-1	1.235E+1	2.231E+1
-2.757E-1	1.233E+1	2.236E+1
-2.773E-1	1.228E+1	2.231E+1
-2.757E-1	1.222E+1	2.241E+1
-2.741E-1	1.219E+1	2.227E+1
-2.741E-1	1.230E+1	2.225E+1
-2.757E-1	1.225E+1	2.233E+1
-2.773E-1	1.235E+1	2.209E+1
-2.741E-1	1.233E+1	2.229E+1
-2.708E-1	1.230E+1	2.240E+1
-2.757E-1	1.215E+1	2.244E+1
-2.773E-1	1.226E+1	2.216E+1
-2.773E-1	1.231E+1	2.248E+1
-2.741E-1	1.232E+1	2.214E+1
-2.741E-1	1.223E+1	2.221E+1
-2.757E-1	1.238E+1	2.243E+1
-2.708E-1	1.233E+1	2.223E+1
-2.708E-1	1.218E+1	2.235E+1
-2.708E-1	1.227E+1	2.232E+1
-2.757E-1	1.212E+1	2.239E+1
-2.741E-1	1.237E+1	2.232E+1
-2.741E-1	1.238E+1	2.232E+1
-2.757E-1	1.223E+1	2.225E+1
-2.741E-1	1.224E+1	2.226E+1
-2.741E-1	1.230E+1	2.236E+1
-2.708E-1	1.227E+1	2.229E+1
-2.757E-1	1.227E+1	2.230E+1
-2.773E-1	1.223E+1	2.221E+1
-2.757E-1	1.208E+1	2.235E+1
-2.741E-1	1.225E+1	2.228E+1
-2.757E-1	1.231E+1	2.240E+1
-2.757E-1	1.223E+1	2.246E+1
-2.741E-1	1.225E+1	2.215E+1
-2.725E-1	1.236E+1	2.237E+1
-2.789E-1	1.247E+1	2.229E+1
-2.773E-1	1.231E+1	2.220E+1
-2.725E-1	1.229E+1	2.243E+1
-2.741E-1	1.234E+1	2.250E+1
-2.757E-1	1.234E+1	2.227E+1
-2.773E-1	1.228E+1	2.231E+1
-2.741E-1	1.206E+1	2.224E+1
-2.725E-1	1.232E+1	2.227E+1
-2.773E-1	1.227E+1	2.237E+1
-2.789E-1	1.218E+1	2.225E+1
-2.741E-1	1.228E+1	2.220E+1
-2.708E-1	1.231E+1	2.251E+1
-2.725E-1	1.223E+1	2.240E+1
-2.773E-1	1.226E+1	2.221E+1
-2.741E-1	1.226E+1	2.226E+1
-2.741E-1	1.228E+1	2.230E+1
-2.773E-1	1.224E+1	2.238E+1
-2.773E-1	1.230E+1	2.225E+1
-2.725E-1	1.222E+1	2.234E+1
-2.741E-1	1.217E+1	2.231E+1
-2.725E-1	1.234E+1	2.223E+1
-2.773E-1	1.235E+1	2.251E+1
-2.741E-1	1.220E+1	2.233E+1
-2.708E-1	1.225E+1	2.208E+1
-2.757E-1	1.227E+1	2.226E+1
-2.773E-1	1.242E+1	2.248E+1
-2.708E-1	1.231E+1	2.244E+1
-2.741E-1	1.217E+1	2.231E+1
-2.741E-1	1.216E+1	2.235E+1
-2.757E-1	1.244E+1	2.221E+1
-2.741E-1	1.223E+1	2.224E+1
-2.725E-1	1.222E+1	2.238E+1
-2.757E-1	1.231E+1	2.202E+1
-2.757E-1	1.232E+1	2.226E+1
-2.757E-1	1.226E+1	2.242E+1
-2.741E-1	1.241E+1	2.236E+1
-2.757E-1	1.249E+1	2.243E+1
-2.757E-1	1.238E+1	2.235E+1
-2.741E-1	1.230E+1	2.242E+1
-2.741E-1	1.227E+1	2.242E+1
-2.773E-1	1.230E+1	2.228E+1
-2.789E-1	1.232E+1	2.239E+1
-2.741E-1	1.240E+1	2.228E+1
-2.741E-1	1.226E+1	2.210E+1
-2.741E-1	1.228E+1	2.229E+1
-2.789E-1	1.232E+1	2.244E+1
-2.741E-1	1.231E+1	2.247E+1
-2.741E-1	1.224E+1	2.226E+1
-2.741E-1	1.227E+1	2.240E+1
-2.757E-1	1.231E+1	2.232E+1
-2.757E-1	1.216E+1	2.230E+1
-2.708E-1	1.231E+1	2.222E+1
-2.773E-1	1.225E+1	2.239E+1
-2.773E-1	1.226E+1	2.236E+1
-2.741E-1	1.227E+1	2.233E+1
-2.725E-1	1.237E+1	2.231E+1
-2.708E-1	1.223E+1	2.237E+1
-2.757E-1	1.217E+1	2.233E+1
-2.725E-1	1.225E+1	2.227E+1
-2.708E-1	1.226E+1	2.211E+1
-2.741E-1	1.236E+1	2.240E+1
-2.757E-1	1.217E+1	2.226E+1
-2.725E-1	1.222E+1	2.217E+1
-2.725E-1	1.223E+1	2.243E+1
-2.725E-1	1.222E+1	2.222E+1
-2.789E-1	1.230E+1	2.223E+1
-2.741E-1	1.225E+1	2.229E+1
-2.741E-1	1.226E+1	2.231E+1
-2.741E-1	1.239E+1	2.255E+1
-2.757E-1	1.236E+1	2.229E+1
-2.741E-1	1.235E+1	2.231E+1
-2.708E-1	1.226E+1	2.231E+1
-2.741E-1	1.238E+1	2.228E+1
-2.725E-1	1.229E+1	2.219E+1
-2.708E-1	1.223E+1	2.235E+1
-2.725E-1	1.221E+1	2.237E+1
-2.773E-1	1.227E+1	2.208E+1
-2.757E-1	1.229E+1	2.240E+1
-2.741E-1	1.238E+1	2.230E+1
-2.725E-1	1.229E+1	2.204E+1
-2.757E-1	1.216E+1	2.244E+1
-2.741E-1	1.213E+1	2.235E+1
-2.741E-1	1.219E+1	2.222E+1
-2.725E-1	1.221E+1	2.229E+1
-2.757E-1	1.228E+1	2.223E+1
-2.773E-1	1.239E+1	2.234E+1
-2.741E-1	1.233E+1	2.232E+1
-2.708E-1	1.220E+1	2.220E+1
-2.741E-1	1.220E+1	2.230E+1
-2.773E-1	1.236E+1	2.235E+1
-2.741E-1	1.234E+1	2.230E+1
-2.708E-1	1.235E+1	2.232E+1
-2.741E-1	1.229E+1	2.225E+1
-2.757E-1	1.242E+1	2.237E+1
-2.741E-1	1.226E+1	2.214E+1
-2.708E-1	1.218E+1	2.221E+1
-2.725E-1	1.231E+1	2.237E+1
-2.757E-1	1.238E+1	2.221E+1
-2.741E-1	1.229E+1	2.228E+1
-2.725E-1	1.221E+1	2.220E+1
-2.725E-1	1.223E+1	2.229E+1
-2.773E-1	1.225E+1	2.237E+1
-2.725E-1	1.230E+1	2.221E+1
-2.725E-1	1.225E+1	2.232E+1
-2.741E-1	1.234E+1	2.232E+1
-2.773E-1	1.221E+1	2.233E+1
-2.741E-1	1.229E+1	2.226E+1
-2.757E-1	1.224E+1	2.227E+1
-2.757E-1	1.221E+1	2.238E+1
-2.773E-1	1.243E+1	2.234E+1
-2.725E-1	1.247E+1	2.227E+1
-2.708E-1	1.232E+1	2.224E+1
-2.757E-1	1.236E+1	2.230E+1
-2.773E-1	1.228E+1	2.212E+1
-2.725E-1	1.224E+1	2.204E+1
-2.725E-1	1.231E+1	2.233E+1
-2.725E-1	1.237E+1	2.229E+1
-2.725E-1	1.229E+1	2.219E+1
-2.725E-1	1.225E+1	2.263E+1
-2.692E-1	1.231E+1	2.250E+1
-2.725E-1	1.217E+1	2.229E+1
-2.757E-1	1.233E+1	2.225E+1
-2.725E-1	1.228E+1	2.237E+1
-2.692E-1	1.220E+1	2.234E+1
-2.725E-1	1.227E+1	2.213E+1
-2.773E-1	1.209E+1	2.246E+1
-2.725E-1	1.230E+1	2.234E+1
-2.725E-1	1.224E+1	2.206E+1
-2.708E-1	1.212E+1	2.216E+1
-2.741E-1	1.225E+1	2.228E+1
-2.708E-1	1.229E+1	2.237E+1
-2.708E-1	1.222E+1	2.240E+1
-2.725E-1	1.223E+1	2.221E+1
-2.757E-1	1.235E+1	2.220E+1
-2.741E-1	1.224E+1	2.231E+1
-2.725E-1	1.211E+1	2.238E+1
-2.757E-1	1.229E+1	2.221E+1
-2.757E-1	1.234E+1	2.244E+1
-2.708E-1	1.224E+1	2.245E+1
-2.708E-1	1.235E+1	2.227E+1
-2.725E-1	1.233E+1	2.220E+1
-2.757E-1	1.219E+1	2.223E+1
-2.757E-1	1.228E+1	2.233E+1
-2.708E-1	1.250E+1	2.236E+1
-2.725E-1	1.245E+1	2.257E+1
-2.757E-1	1.247E+1	2.245E+1
-2.741E-1	1.217E+1	2.231E+1
-2.708E-1	1.225E+1	2.230E+1
-2.708E-1	1.225E+1	2.223E+1
-2.773E-1	1.223E+1	2.226E+1
-2.741E-1	1.234E+1	2.228E+1
-2.741E-1	1.235E+1	2.236E+1
-2.757E-1	1.216E+1	2.231E+1
-2.757E-1	1.222E+1	2.245E+1
-2.757E-1	1.233E+1	2.234E+1
-2.741E-1	1.218E+1	2.221E+1
-2.708E-1	1.239E+1	2.216E+1
-2.773E-1	1.230E+1	2.226E+1
-2.725E-1	1.239E+1	2.233E+1
-2.741E-1	1.218E+1	2.242E+1
-2.708E-1	1.227E+1	2.246E+1
-2.773E-1	1.232E+1	2.214E+1
-2.725E-1	1.223E+1	2.224E+1
-2.725E-1	1.234E+1	2.236E+1
-2.725E-1	1.213E+1	2.216E+1
-2.773E-1	1.230E+1	2.226E+1
-2.692E-1	1.227E+1	2.248E+1
-2.725E-1	1.228E+1	2.218E+1
-2.757E-1	1.227E+1	2.244E+1
-2.757E-1	1.241E+1	2.218E+1
-2.741E-1	1.234E+1	2.227E+1
-2.708E-1	1.222E+1	2.223E+1
-2.725E-1	1.227E+1	2.231E+1
-2.757E-1	1.222E+1	2.222E+1
-2.741E-1	1.238E+1	2.234E+1
-2.708E-1	1.222E+1	2.230E+1
-2.725E-1	1.234E+1	2.235E+1
-2.773E-1	1.226E+1	2.243E+1
-2.741E-1	1.231E+1	2.221E+1
-2.676E-1	1.217E+1	2.228E+1
-2.741E-1	1.224E+1	2.237E+1
-2.741E-1	1.232E+1	2.219E+1
-2.757E-1	1.225E+1	2.237E+1
-2.708E-1	1.225E+1	2.223E+1
-2.692E-1	1.225E+1	2.220E+1
-2.757E-1	1.211E+1	2.212E+1
-2.725E-1	1.235E+1	2.214E+1
-2.725E-1	1.245E+1	2.213E+1
-2.725E-1	1.228E+1	2.226E+1
-2.757E-1	1.242E+1	2.214E+1
-2.741E-1	1.241E+1	2.232E+1
-2.708E-1	1.228E+1	2.234E+1
-2.757E-1	1.225E+1	2.217E+1
-2.757E-1	1.222E+1	2.228E+1
-2.741E-1	1.223E+1	2.231E+1
-2.725E-1	1.234E+1	2.233E+1
-2.725E-1	1.214E+1	2.203E+1
-2.741E-1	1.237E+1	2.218E+1
-2.773E-1	1.235E+1	2.235E+1
-2.741E-1	1.222E+1	2.217E+1
-2.741E-1	1.227E+1	2.224E+1
-2.757E-1	1.245E+1	2.243E+1
-2.741E-1	1.239E+1	2.224E+1
-2.692E-1	1.230E+1	2.232E+1
-2.757E-1	1.230E+1	2.225E+1
-2.741E-1	1.220E+1	2.221E+1
-2.757E-1	1.217E+1	2.216E+1
-2.708E-1	1.231E+1	2.226E+1
-2.741E-1	1.226E+1	2.228E+1
-2.773E-1	1.212E+1	2.238E+1
-2.725E-1	1.226E+1	2.234E+1
-2.692E-1	1.227E+1	2.223E+1
-2.741E-1	1.217E+1	2.244E+1
-2.741E-1	1.224E+1	2.240E+1
-2.725E-1	1.228E+1	2.220E+1
-2.692E-1	1.227E+1	2.225E+1
-2.725E-1	1.235E+1	2.224E+1
-2.741E-1	1.225E+1	2.230E+1
-2.741E-1	1.225E+1	2.229E+1
-2.708E-1	1.225E+1	2.212E+1
-2.741E-1	1.228E+1	2.229E+1
-2.741E-1	1.223E+1	2.214E+1
-2.725E-1	1.221E+1	2.232E+1
-2.725E-1	1.220E+1	2.228E+1
-2.741E-1	1.225E+1	2.246E+1
-2.741E-1	1.224E+1	2.223E+1
-2.741E-1	1.226E+1	2.217E+1
-2.708E-1	1.217E+1	2.238E+1
-2.708E-1	1.221E+1	2.236E+1
-2.773E-1	1.245E+1	2.227E+1
-2.741E-1	1.217E+1	2.220E+1
-2.708E-1	1.225E+1	2.210E+1
-2.757E-1	1.228E+1	2.229E+1
-2.757E-1	1.239E+1	2.230E+1
-2.741E-1	1.221E+1	2.235E+1
-2.708E-1	1.224E+1	2.234E+1
-2.708E-1	1.221E+1	2.233E+1
-2.757E-1	1.219E+1	2.233E+1
-2.725E-1	1.239E+1	2.214E+1
-2.725E-1	1.211E+1	2.221E+1
-2.725E-1	1.233E+1	2.222E+1
-2.757E-1	1.233E+1	2.225E+1
-2.725E-1	1.216E+1	2.240E+1
-2.741E-1	1.218E+1	2.227E+1
-2.725E-1	1.236E+1	2.220E+1
-2.757E-1	1.215E+1	2.230E+1
-2.757E-1	1.224E+1	2.238E+1
-2.692E-1	1.222E+1	2.223E+1
-2.692E-1	1.239E+1	2.220E+1
-2.741E-1	1.224E+1	2.216E+1
-2.725E-1	1.229E+1	2.237E+1
-2.692E-1	1.221E+1	2.234E+1
-2.757E-1	1.235E+1	2.228E+1
-2.757E-1	1.228E+1	2.231E+1
-2.725E-1	1.228E+1	2.228E+1
-2.708E-1	1.234E+1	2.213E+1
-2.725E-1	1.226E+1	2.215E+1
-2.741E-1	1.227E+1	2.225E+1
-2.757E-1	1.222E+1	2.229E+1
-2.725E-1	1.236E+1	2.239E+1
-2.725E-1	1.240E+1	2.232E+1
-2.725E-1	1.222E+1	2.223E+1
-2.741E-1	1.226E+1	2.209E+1
-2.708E-1	1.230E+1	2.236E+1
-2.725E-1	1.207E+1	2.237E+1
-2.757E-1	1.233E+1	2.225E+1
-2.725E-1	1.223E+1	2.224E+1
-2.708E-1	1.235E+1	2.215E+1
-2.708E-1	1.236E+1	2.215E+1
-2.757E-1	1.231E+1	2.227E+1
-2.757E-1	1.223E+1	2.214E+1
-2.708E-1	1.230E+1	2.232E+1
-2.725E-1	1.226E+1	2.223E+1
-2.741E-1	1.214E+1	2.235E+1
-2.741E-1	1.239E+1	2.233E+1
-2.708E-1	1.235E+1	2.242E+1
-2.741E-1	1.232E+1	2.231E+1
-2.757E-1	1.230E+1	2.236E+1
-2.757E-1	1.231E+1	2.235E+1
-2.708E-1	1.249E+1	2.215E+1
-2.708E-1	1.230E+1	2.230E+1
-2.725E-1	1.228E+1	2.227E+1
-2.741E-1	1.225E+1	2.229E+1
-2.692E-1	1.236E+1	2.225E+1
-2.741E-1	1.219E+1	2.225E+1
-2.773E-1	1.221E+1	2.222E+1
-2.725E-1	1.219E+1	2.243E+1
-2.708E-1	1.222E+1	2.238E+1
-2.708E-1	1.228E+1	2.220E+1
-2.757E-1	1.226E+1	2.235E+1
-2.725E-1	1.221E+1	2.232E+1
-2.676E-1	1.239E+1	2.226E+1
-2.725E-1	1.222E+1	2.229E+1
-2.757E-1	1.223E+1	2.232E+1
-2.741E-1	1.228E+1	2.222E+1
-2.692E-1	1.215E+1	2.238E+1
-2.708E-1	1.221E+1	2.221E+1
-2.757E-1	1.222E+1	2.214E+1
-2.741E-1	1.224E+1	2.234E+1
-2.725E-1	1.233E+1	2.242E+1
-2.708E-1	1.232E+1	2.225E+1
-2.741E-1	1.225E+1	2.228E+1
-2.725E-1	1.232E+1	2.235E+1
-2.692E-1	1.234E+1	2.221E+1
-2.741E-1	1.207E+1	2.235E+1
-2.757E-1	1.233E+1	2.241E+1
-2.725E-1	1.229E+1	2.233E+1
-2.741E-1	1.225E+1	2.222E+1
-2.725E-1	1.225E+1	2.221E+1
-2.757E-1	1.218E+1	2.241E+1
-2.708E-1	1.228E+1	2.217E+1
-2.725E-1	1.217E+1	2.238E+1
-2.725E-1	1.218E+1	2.234E+1
-2.741E-1	1.225E+1	2.219E+1
-2.725E-1	1.215E+1	2.226E+1
-2.741E-1	1.222E+1	2.213E+1
-2.725E-1	1.230E+1	2.238E+1
-2.773E-1	1.219E+1	2.226E+1
-2.725E-1	1.222E+1	2.231E+1
-2.708E-1	1.231E+1	2.226E+1
-2.708E-1	1.231E+1	2.209E+1
-2.725E-1	1.224E+1	2.240E+1
-2.708E-1	1.214E+1	2.212E+1
-2.708E-1	1.242E+1	2.238E+1
-2.692E-1	1.227E+1	2.219E+1
-2.773E-1	1.234E+1	2.229E+1
-2.741E-1	1.239E+1	2.235E+1
-2.725E-1	1.222E+1	2.223E+1
-2.741E-1	1.233E+1	2.221E+1
-2.741E-1	1.228E+1	2.225E+1
-2.708E-1	1.229E+1	2.219E+1
-2.725E-1	1.221E+1	2.229E+1
-2.741E-1	1.226E+1	2.223E+1
-2.757E-1	1.228E+1	2.207E+1
-2.741E-1	1.232E+1	2.213E+1
-2.725E-1	1.232E+1	2.229E+1
-2.725E-1	1.232E+1	2.216E+1
-2.741E-1	1.229E+1	2.220E+1
-2.708E-1	1.240E+1	2.214E+1
-2.725E-1	1.217E+1	2.224E+1
-2.725E-1	1.240E+1	2.231E+1
-2.773E-1	1.223E+1	2.221E+1
-2.725E-1	1.222E+1	2.243E+1
-2.725E-1	1.229E+1	2.233E+1
-2.708E-1	1.225E+1	2.205E+1
-2.741E-1	1.230E+1	2.228E+1
-2.725E-1	1.232E+1	2.220E+1
-2.676E-1	1.233E+1	2.212E+1
-2.708E-1	1.224E+1	2.226E+1
-2.741E-1	1.239E+1	2.223E+1
-2.757E-1	1.220E+1	2.224E+1
-2.725E-1	1.230E+1	2.207E+1
-2.725E-1	1.232E+1	2.209E+1
-2.741E-1	1.224E+1	2.221E+1
-2.757E-1	1.228E+1	2.228E+1
-2.692E-1	1.226E+1	2.218E+1
-2.708E-1	1.218E+1	2.220E+1
-2.757E-1	1.230E+1	2.240E+1
-2.757E-1	1.225E+1	2.219E+1
-2.741E-1	1.225E+1	2.233E+1
-2.757E-1	1.226E+1	2.231E+1
-2.757E-1	1.218E+1	2.239E+1
-2.741E-1	1.230E+1	2.243E+1
-2.692E-1	1.226E+1	2.219E+1
-2.725E-1	1.228E+1	2.225E+1
-2.773E-1	1.240E+1	2.214E+1
-2.741E-1	1.224E+1	2.236E+1
-2.692E-1	1.229E+1	2.233E+1
-2.741E-1	1.239E+1	2.227E+1
-2.757E-1	1.233E+1	2.230E+1
-2.757E-1	1.225E+1	2.225E+1
-2.725E-1	1.226E+1	2.225E+1
-2.741E-1	1.220E+1	2.221E+1
-2.741E-1	1.244E+1	2.220E+1
-2.757E-1	1.230E+1	2.229E+1
-2.692E-1	1.211E+1	2.231E+1
-2.725E-1	1.233E+1	2.227E+1
-2.757E-1	1.220E+1	2.231E+1
-2.757E-1	1.222E+1	2.215E+1
-2.708E-1	1.227E+1	2.235E+1
-2.725E-1	1.231E+1	2.223E+1
-2.741E-1	1.231E+1	2.239E+1
-2.757E-1	1.227E+1	2.238E+1
-2.708E-1	1.233E+1	2.225E+1
-2.708E-1	1.221E+1	2.206E+1
-2.725E-1	1.214E+1	2.235E+1
-2.725E-1	1.227E+1	2.213E+1
-2.692E-1	1.220E+1	2.243E+1
-2.741E-1	1.221E+1	2.217E+1
-2.741E-1	1.218E+1	2.214E+1
-2.725E-1	1.223E+1	2.243E+1
-2.708E-1	1.225E+1	2.213E+1
-2.725E-1	1.229E+1	2.219E+1
-2.725E-1	1.227E+1	2.216E+1
-2.725E-1	1.234E+1	2.222E+1
-2.692E-1	1.236E+1	2.218E+1
-2.725E-1	1.240E+1	2.223E+1
-2.773E-1	1.204E+1	2.210E+1
-2.708E-1	1.218E+1	2.218E+1
-2.692E-1	1.227E+1	2.222E+1
-2.741E-1	1.231E+1	2.206E+1
-2.741E-1	1.219E+1	2.220E+1
-2.741E-1	1.213E+1	2.208E+1
-2.676E-1	1.234E+1	2.216E+1
-2.725E-1	1.246E+1	2.221E+1
-2.741E-1	1.217E+1	2.211E+1
-2.725E-1	1.222E+1	2.220E+1
-2.676E-1	1.236E+1	2.228E+1
-2.708E-1	1.228E+1	2.220E+1
-2.741E-1	1.220E+1	2.232E+1
-2.725E-1	1.237E+1	2.229E+1
-2.708E-1	1.225E+1	2.225E+1
-2.708E-1	1.222E+1	2.217E+1
-2.741E-1	1.233E+1	2.231E+1
-2.725E-1	1.226E+1	2.217E+1
-2.708E-1	1.216E+1	2.230E+1
-2.741E-1	1.234E+1	2.220E+1
-2.757E-1	1.229E+1	2.208E+1
-2.741E-1	1.237E+1	2.224E+1
-2.676E-1	1.228E+1	2.235E+1
-2.725E-1	1.230E+1	2.217E+1
-2.725E-1	1.227E+1	2.211E+1
-2.725E-1	1.217E+1	2.224E+1
-2.692E-1	1.223E+1	2.225E+1
-2.708E-1	1.235E+1	2.220E+1
-2.757E-1	1.227E+1	2.230E+1
-2.741E-1	1.222E+1	2.229E+1
-2.692E-1	1.235E+1	2.222E+1
-2.708E-1	1.238E+1	2.220E+1
-2.741E-1	1.214E+1	2.218E+1
-2.725E-1	1.229E+1	2.211E+1
-2.708E-1	1.226E+1	2.211E+1
-2.708E-1	1.225E+1	2.235E+1
-2.725E-1	1.227E+1	2.220E+1
-2.741E-1	1.223E+1	2.232E+1
-2.692E-1	1.224E+1	2.209E+1
-2.725E-1	1.243E+1	2.234E+1
-2.741E-1	1.216E+1	2.231E+1
-2.741E-1	1.240E+1	2.209E+1
-2.725E-1	1.250E+1	2.248E+1
-2.708E-1	1.218E+1	2.224E+1
-2.757E-1	1.235E+1	2.217E+1
-2.741E-1	1.236E+1	2.215E+1
-2.725E-1	1.227E+1	2.236E+1
-2.725E-1	1.226E+1	2.223E+1
-2.741E-1	1.225E+1	2.215E+1
-2.708E-1	1.216E+1	2.216E+1
-2.725E-1	1.218E+1	2.208E+1
-2.725E-1	1.229E+1	2.212E+1
-2.757E-1	1.228E+1	2.223E+1
-2.708E-1	1.222E+1	2.236E+1
-2.708E-1	1.217E+1	2.222E+1
-2.708E-1	1.228E+1	2.232E+1
-2.741E-1	1.227E+1	2.219E+1
-2.725E-1	1.231E+1	2.231E+1
-2.708E-1	1.236E+1	2.219E+1
-2.708E-1	1.219E+1	2.214E+1
-2.741E-1	1.240E+1	2.217E+1
-2.757E-1	1.212E+1	2.242E+1
-2.708E-1	1.225E+1	2.220E+1
-2.692E-1	1.228E+1	2.215E+1
-2.725E-1	1.224E+1	2.243E+1
-2.741E-1	1.229E+1	2.229E+1
-2.725E-1	1.215E+1	2.224E+1
-2.708E-1	1.211E+1	2.220E+1
-2.773E-1	1.231E+1	2.236E+1
-2.725E-1	1.226E+1	2.236E+1
-2.692E-1	1.228E+1	2.252E+1
-2.692E-1	1.220E+1	2.204E+1
-2.757E-1	1.219E+1	2.226E+1
-2.741E-1	1.227E+1	2.221E+1
-2.676E-1	1.229E+1	2.227E+1
-2.708E-1	1.223E+1	2.223E+1
-2.757E-1	1.231E+1	2.209E+1
-2.725E-1	1.221E+1	2.215E+1
-2.692E-1	1.216E+1	2.242E+1
-2.708E-1	1.236E+1	2.212E+1
-2.725E-1	1.220E+1	2.222E+1
-2.741E-1	1.230E+1	2.225E+1
-2.708E-1	1.226E+1	2.221E+1
-2.692E-1	1.226E+1	2.225E+1
-2.741E-1	1.225E+1	2.229E+1
-2.725E-1	1.226E+1	2.228E+1
-2.708E-1	1.223E+1	2.226E+1
-2.708E-1	1.227E+1	2.231E+1
-2.741E-1	1.246E+1	2.213E+1
-2.725E-1	1.229E+1	2.211E+1
-2.708E-1	1.228E+1	2.208E+1
-2.708E-1	1.230E+1	2.227E+1
-2.741E-1	1.228E+1	2.218E+1
-2.741E-1	1.226E+1	2.211E+1
-2.692E-1	1.224E+1	2.211E+1
-2.708E-1	1.223E+1	2.221E+1
-2.757E-1	1.224E+1	2.236E+1
-2.708E-1	1.226E+1	2.229E+1
-2.708E-1	1.214E+1	2.221E+1
-2.692E-1	1.218E+1	2.223E+1
-2.725E-1	1.232E+1	2.218E+1
-2.741E-1	1.237E+1	2.217E+1
-2.692E-1	1.228E+1	2.233E+1
-2.708E-1	1.236E+1	2.211E+1
-2.773E-1	1.226E+1	2.235E+1
-2.708E-1	1.228E+1	2.230E+1
-2.692E-1	1.228E+1	2.223E+1
-2.676E-1	1.217E+1	2.239E+1
-2.741E-1	1.232E+1	2.227E+1
-2.725E-1	1.236E+1	2.220E+1
-2.708E-1	1.228E+1	2.210E+1
-2.676E-1	1.215E+1	2.222E+1
-2.708E-1	1.233E+1	2.221E+1
-2.741E-1	1.224E+1	2.234E+1
-2.725E-1	1.222E+1	2.221E+1
-2.708E-1	1.241E+1	2.231E+1
-2.741E-1	1.227E+1	2.216E+1
-2.692E-1	1.215E+1	2.224E+1
-2.676E-1	1.227E+1	2.228E+1
-2.708E-1	1.211E+1	2.216E+1
-2.741E-1	1.228E+1	2.217E+1
-2.725E-1	1.233E+1	2.221E+1
-2.692E-1	1.227E+1	2.236E+1
-2.692E-1	1.236E+1	2.229E+1
-2.741E-1	1.218E+1	2.215E+1
-2.725E-1	1.227E+1	2.216E+1
-2.692E-1	1.247E+1	2.219E+1
-2.741E-1	1.225E+1	2.219E+1
-2.741E-1	1.228E+1	2.209E+1
-2.725E-1	1.220E+1	2.210E+1
-2.660E-1	1.214E+1	2.237E+1
-2.725E-1	1.218E+1	2.242E+1
-2.725E-1	1.233E+1	2.229E+1
-2.741E-1	1.224E+1	2.227E+1
-2.676E-1	1.219E+1	2.218E+1
-2.692E-1	1.216E+1	2.218E+1
-2.725E-1	1.231E+1	2.230E+1
-2.725E-1	1.221E+1	2.230E+1
-2.692E-1	1.219E+1	2.226E+1
-2.692E-1	1.221E+1	2.221E+1
-2.741E-1	1.228E+1	2.228E+1
-2.725E-1	1.208E+1	2.238E+1
-2.676E-1	1.223E+1	2.229E+1
-2.708E-1	1.228E+1	2.230E+1
-2.725E-1	1.223E+1	2.217E+1
-2.725E-1	1.219E+1	2.227E+1
-2.692E-1	1.229E+1	2.217E+1
-2.725E-1	1.217E+1	2.214E+1
-2.725E-1	1.240E+1	2.239E+1
-2.708E-1	1.227E+1	2.224E+1
-2.708E-1	1.227E+1	2.240E+1
-2.725E-1	1.230E+1	2.230E+1
-2.757E-1	1.243E+1	2.209E+1
-2.725E-1	1.224E+1	2.218E+1
-2.692E-1	1.225E+1	2.216E+1
-2.692E-1	1.228E+1	2.225E+1
-2.757E-1	1.216E+1	2.219E+1
-2.741E-1	1.226E+1	2.224E+1
-2.692E-1	1.234E+1	2.230E+1
-2.708E-1	1.225E+1	2.215E+1
-2.725E-1	1.213E+1	2.200E+1
-2.708E-1	1.222E+1	2.216E+1
-2.708E-1	1.220E+1	2.232E+1
-2.708E-1	1.221E+1	2.234E+1
-2.741E-1	1.238E+1	2.228E+1
-2.725E-1	1.218E+1	2.215E+1
-2.708E-1	1.230E+1	2.224E+1
-2.725E-1	1.217E+1	2.219E+1
-2.725E-1	1.238E+1	2.211E+1
-2.725E-1	1.215E+1	2.209E+1
-2.676E-1	1.229E+1	2.233E+1
-2.676E-1	1.219E+1	2.217E+1
-2.741E-1	1.221E+1	2.212E+1
-2.725E-1	1.238E+1	2.211E+1
-2.708E-1	1.228E+1	2.241E+1
-2.692E-1	1.214E+1	2.224E+1
-2.741E-1	1.228E+1	2.216E+1
-2.725E-1	1.219E+1	2.240E+1
-2.708E-1	1.222E+1	2.242E+1
-2.692E-1	1.224E+1	2.214E+1
-2.757E-1	1.233E+1	2.230E+1
-2.676E-1	1.217E+1	2.232E+1
-2.692E-1	1.232E+1	2.226E+1
-2.725E-1	1.219E+1	2.224E+1
-2.741E-1	1.228E+1	2.235E+1
-2.708E-1	1.232E+1	2.221E+1
-2.692E-1	1.239E+1	2.236E+1
-2.708E-1	1.212E+1	2.232E+1
-2.725E-1	1.227E+1	2.232E+1
-2.708E-1	1.212E+1	2.221E+1
-2.708E-1	1.215E+1	2.219E+1
-2.676E-1	1.227E+1	2.226E+1
-2.725E-1	1.234E+1	2.239E+1
-2.725E-1	1.220E+1	2.216E+1
-2.660E-1	1.234E+1	2.231E+1
-2.676E-1	1.221E+1	2.235E+1
-2.725E-1	1.239E+1	2.233E+1
-2.725E-1	1.227E+1	2.229E+1
-2.676E-1	1.217E+1	2.238E+1
-2.676E-1	1.227E+1	2.226E+1
-2.741E-1	1.231E+1	2.236E+1
-2.708E-1	1.227E+1	2.203E+1
-2.692E-1	1.231E+1	2.204E+1
-2.725E-1	1.232E+1	2.204E+1
-2.773E-1	1.221E+1	2.236E+1
-2.725E-1	1.226E+1	2.222E+1
-2.676E-1	1.213E+1	2.223E+1
-2.676E-1	1.239E+1	2.217E+1
-2.725E-1	1.238E+1	2.225E+1
-2.708E-1	1.240E+1	2.243E+1
-2.692E-1	1.217E+1	2.221E+1
-2.692E-1	1.220E+1	2.209E+1
-2.741E-1	1.228E+1	2.227E+1
-2.708E-1	1.239E+1	2.228E+1
-2.692E-1	1.226E+1	2.220E+1
-2.725E-1	1.216E+1	2.234E+1
-2.773E-1	1.241E+1	2.233E+1
-2.708E-1	1.230E+1	2.208E+1
-2.676E-1	1.225E+1	2.220E+1
-2.692E-1	1.224E+1	2.231E+1
-2.725E-1	1.232E+1	2.212E+1
-2.708E-1	1.226E+1	2.228E+1
-2.708E-1	1.230E+1	2.224E+1
-2.708E-1	1.235E+1	2.211E+1
-2.708E-1	1.228E+1	2.227E+1
-2.725E-1	1.219E+1	2.209E+1
-2.676E-1	1.226E+1	2.215E+1
-2.692E-1	1.239E+1	2.206E+1
-2.741E-1	1.213E+1	2.209E+1
-2.741E-1	1.231E+1	2.218E+1
-2.725E-1	1.208E+1	2.213E+1
-2.676E-1	1.218E+1	2.232E+1
-2.741E-1	1.235E+1	2.214E+1
-2.708E-1	1.222E+1	2.224E+1
-2.725E-1	1.235E+1	2.218E+1
-2.708E-1	1.223E+1	2.214E+1
-2.725E-1	1.216E+1	2.210E+1
-2.725E-1	1.224E+1	2.225E+1
-2.708E-1	1.223E+1	2.220E+1
-2.708E-1	1.226E+1	2.236E+1
-2.741E-1	1.231E+1	2.238E+1
-2.725E-1	1.226E+1	2.238E+1
-2.692E-1	1.229E+1	2.224E+1
-2.692E-1	1.221E+1	2.232E+1
-2.741E-1	1.222E+1	2.217E+1
-2.725E-1	1.228E+1	2.220E+1
-2.676E-1	1.228E+1	2.222E+1
-2.692E-1	1.224E+1	2.234E+1
-2.757E-1	1.225E+1	2.233E+1
-2.725E-1	1.233E+1	2.238E+1
-2.708E-1	1.227E+1	2.234E+1
-2.692E-1	1.229E+1	2.235E+1
-2.741E-1	1.225E+1	2.223E+1
-2.692E-1	1.234E+1	2.225E+1
-2.708E-1	1.222E+1	2.234E+1
-2.692E-1	1.240E+1	2.226E+1
-2.741E-1	1.225E+1	2.221E+1
-2.725E-1	1.224E+1	2.240E+1
-2.692E-1	1.237E+1	2.229E+1
-2.725E-1	1.236E+1	2.220E+1
-2.741E-1	1.227E+1	2.209E+1
-2.708E-1	1.225E+1	2.219E+1
-2.708E-1	1.224E+1	2.223E+1
-2.676E-1	1.225E+1	2.223E+1
-2.725E-1	1.227E+1	2.218E+1
-2.725E-1	1.223E+1	2.218E+1
-2.660E-1	1.233E+1	2.224E+1
-2.725E-1	1.224E+1	2.208E+1
-2.757E-1	1.229E+1	2.214E+1
-2.692E-1	1.218E+1	2.222E+1
-2.741E-1	1.236E+1	2.205E+1
-2.708E-1	1.239E+1	2.218E+1
-2.741E-1	1.222E+1	2.224E+1
-2.708E-1	1.224E+1	2.217E+1
-2.660E-1	1.223E+1	2.235E+1
-2.708E-1	1.228E+1	2.228E+1
-2.757E-1	1.241E+1	2.233E+1
-2.741E-1	1.213E+1	2.218E+1
-2.676E-1	1.223E+1	2.226E+1
-2.692E-1	1.227E+1	2.225E+1
-2.757E-1	1.227E+1	2.228E+1
-2.741E-1	1.228E+1	2.203E+1
-2.692E-1	1.238E+1	2.226E+1
-2.708E-1	1.223E+1	2.224E+1
-2.741E-1	1.227E+1	2.214E+1
-2.708E-1	1.231E+1	2.255E+1
-2.660E-1	1.220E+1	2.222E+1
-2.692E-1	1.235E+1	2.222E+1
-2.741E-1	1.226E+1	2.231E+1
-2.692E-1	1.215E+1	2.210E+1
-2.676E-1	1.222E+1	2.219E+1
-2.692E-1	1.218E+1	2.227E+1
-2.741E-1	1.212E+1	2.211E+1
-2.692E-1	1.227E+1	2.203E+1
-2.676E-1	1.219E+1	2.215E+1
-2.708E-1	1.224E+1	2.220E+1
-2.741E-1	1.215E+1	2.226E+1
-2.725E-1	1.219E+1	2.230E+1
-2.692E-1	1.226E+1	2.225E+1
-2.676E-1	1.226E+1	2.219E+1
-2.725E-1	1.228E+1	2.233E+1
-2.741E-1	1.217E+1	2.236E+1
-2.692E-1	1.223E+1	2.216E+1
-2.708E-1	1.214E+1	2.220E+1
-2.708E-1	1.228E+1	2.216E+1
-2.725E-1	1.235E+1	2.217E+1
-2.692E-1	1.223E+1	2.199E+1
-2.692E-1	1.224E+1	2.224E+1
-2.692E-1	1.242E+1	2.248E+1
-2.757E-1	1.234E+1	2.226E+1
-2.676E-1	1.226E+1	2.208E+1
-2.676E-1	1.240E+1	2.214E+1
-2.708E-1	1.227E+1	2.208E+1
-2.741E-1	1.232E+1	2.232E+1
-2.660E-1	1.226E+1	2.228E+1
-2.725E-1	1.224E+1	2.231E+1
-2.741E-1	1.227E+1	2.236E+1
-2.708E-1	1.232E+1	2.239E+1
-2.708E-1	1.234E+1	2.219E+1
-2.692E-1	1.217E+1	2.233E+1
-2.725E-1	1.228E+1	2.220E+1
-2.725E-1	1.233E+1	2.229E+1
-2.676E-1	1.233E+1	2.207E+1
-2.692E-1	1.234E+1	2.205E+1
-2.725E-1	1.223E+1	2.216E+1
-2.708E-1	1.221E+1	2.227E+1
-2.660E-1	1.230E+1	2.228E+1
-2.708E-1	1.219E+1	2.239E+1
-2.725E-1	1.224E+1	2.215E+1
-2.741E-1	1.235E+1	2.220E+1
-2.676E-1	1.216E+1	2.235E+1
-2.692E-1	1.218E+1	2.213E+1
-2.708E-1	1.240E+1	2.217E+1
-2.725E-1	1.229E+1	2.216E+1
-2.676E-1	1.206E+1	2.231E+1
-2.708E-1	1.230E+1	2.213E+1
-2.708E-1	1.220E+1	2.228E+1
-2.741E-1	1.222E+1	2.215E+1
-2.676E-1	1.221E+1	2.243E+1
-2.660E-1	1.224E+1	2.227E+1
-2.741E-1	1.241E+1	2.233E+1
-2.708E-1	1.219E+1	2.230E+1
-2.692E-1	1.221E+1	2.240E+1
-2.660E-1	1.222E+1	2.220E+1
-2.708E-1	1.233E+1	2.227E+1
-2.692E-1	1.220E+1	2.232E+1
-2.692E-1	1.224E+1	2.222E+1
-2.725E-1	1.229E+1	2.217E+1
-2.725E-1	1.238E+1	2.224E+1
-2.725E-1	1.213E+1	2.213E+1
-2.676E-1	1.224E+1	2.224E+1
-2.692E-1	1.223E+1	2.225E+1
-2.741E-1	1.217E+1	2.217E+1
-2.708E-1	1.224E+1	2.223E+1
-2.692E-1	1.217E+1	2.213E+1
-2.676E-1	1.212E+1	2.220E+1
-2.708E-1	1.238E+1	2.228E+1
-2.725E-1	1.228E+1	2.217E+1
-2.708E-1	1.229E+1	2.222E+1
-2.692E-1	1.239E+1	2.235E+1
-2.741E-1	1.210E+1	2.230E+1
-2.708E-1	1.232E+1	2.238E+1
-2.708E-1	1.225E+1	2.222E+1
-2.676E-1	1.229E+1	2.228E+1
-2.725E-1	1.221E+1	2.219E+1
-2.692E-1	1.232E+1	2.229E+1
-2.692E-1	1.229E+1	2.185E+1
-2.676E-1	1.227E+1	2.207E+1
-2.741E-1	1.230E+1	2.212E+1
-2.692E-1	1.230E+1	2.253E+1
-2.660E-1	1.229E+1	2.238E+1
-2.660E-1	1.228E+1	2.231E+1
-2.725E-1	1.226E+1	2.218E+1
-2.757E-1	1.232E+1	2.236E+1
-2.643E-1	1.225E+1	2.227E+1
-2.708E-1	1.231E+1	2.199E+1
-2.676E-1	1.230E+1	2.211E+1
-2.725E-1	1.227E+1	2.218E+1
-2.692E-1	1.228E+1	2.226E+1
-2.676E-1	1.239E+1	2.218E+1
-2.725E-1	1.227E+1	2.217E+1
-2.708E-1	1.226E+1	2.235E+1
-2.708E-1	1.212E+1	2.232E+1
-2.692E-1	1.231E+1	2.222E+1
-2.692E-1	1.231E+1	2.227E+1
-2.708E-1	1.229E+1	2.206E+1
-2.660E-1	1.220E+1	2.213E+1
-2.692E-1	1.232E+1	2.229E+1
-2.741E-1	1.229E+1	2.220E+1
-2.708E-1	1.223E+1	2.215E+1
-2.676E-1	1.220E+1	2.215E+1
-2.692E-1	1.226E+1	2.222E+1
-2.741E-1	1.221E+1	2.218E+1
-2.725E-1	1.224E+1	2.227E+1
-2.660E-1	1.221E+1	2.220E+1
-2.676E-1	1.220E+1	2.230E+1
-2.725E-1	1.218E+1	2.236E+1
-2.725E-1	1.211E+1	2.232E+1
-2.676E-1	1.223E+1	2.227E+1
-2.660E-1	1.238E+1	2.213E+1
-2.741E-1	1.215E+1	2.239E+1
-2.741E-1	1.218E+1	2.226E+1
-2.692E-1	1.223E+1	2.232E+1
-2.676E-1	1.225E+1	2.224E+1
-2.708E-1	1.229E+1	2.212E+1
-2.692E-1	1.215E+1	2.210E+1
-2.660E-1	1.229E+1	2.219E+1
-2.676E-1	1.215E+1	2.223E+1
-2.692E-1	1.234E+1	2.235E+1
-2.725E-1	1.224E+1	2.227E+1
-2.660E-1	1.222E+1	2.224E+1
-2.676E-1	1.223E+1	2.220E+1
-2.741E-1	1.227E+1	2.234E+1
-2.708E-1	1.210E+1	2.249E+1
-2.676E-1	1.220E+1	2.207E+1
-2.676E-1	1.216E+1	2.212E+1
-2.708E-1	1.224E+1	2.222E+1
-2.725E-1	1.230E+1	2.218E+1
-2.692E-1	1.224E+1	2.222E+1
-2.660E-1	1.224E+1	2.228E+1
-2.708E-1	1.222E+1	2.236E+1
-2.692E-1	1.220E+1	2.193E+1
-2.676E-1	1.242E+1	2.224E+1
-2.708E-1	1.225E+1	2.214E+1
-2.708E-1	1.238E+1	2.233E+1
-2.725E-1	1.234E+1	2.220E+1
-2.676E-1	1.226E+1	2.226E+1
-2.676E-1	1.223E+1	2.239E+1
-2.708E-1	1.240E+1	2.207E+1
-2.708E-1	1.230E+1	2.212E+1
-2.676E-1	1.218E+1	2.227E+1
-2.692E-1	1.224E+1	2.240E+1
-2.708E-1	1.222E+1	2.218E+1
-2.725E-1	1.230E+1	2.239E+1
-2.660E-1	1.224E+1	2.228E+1
-2.692E-1	1.212E+1	2.222E+1
-2.708E-1	1.213E+1	2.192E+1
-2.725E-1	1.244E+1	2.228E+1
-2.692E-1	1.216E+1	2.232E+1
-2.660E-1	1.219E+1	2.214E+1
-2.692E-1	1.225E+1	2.224E+1
-2.708E-1	1.222E+1	2.222E+1
-2.692E-1	1.229E+1	2.228E+1
-2.676E-1	1.216E+1	2.236E+1
-2.692E-1	1.231E+1	2.207E+1
-2.725E-1	1.222E+1	2.230E+1
-2.676E-1	1.228E+1	2.205E+1
-2.676E-1	1.226E+1	2.244E+1
-2.725E-1	1.231E+1	2.227E+1
-2.692E-1	1.220E+1	2.224E+1
-2.660E-1	1.234E+1	2.217E+1
-2.708E-1	1.234E+1	2.212E+1
-2.692E-1	1.231E+1	2.216E+1
-2.725E-1	1.230E+1	2.227E+1
-2.676E-1	1.240E+1	2.219E+1
-2.676E-1	1.212E+1	2.204E+1
-2.708E-1	1.233E+1	2.220E+1
-2.741E-1	1.250E+1	2.224E+1
-2.692E-1	1.217E+1	2.235E+1
-2.660E-1	1.219E+1	2.229E+1
-2.692E-1	1.219E+1	2.220E+1
-2.725E-1	1.215E+1	2.232E+1
-2.692E-1	1.219E+1	2.228E+1
-2.692E-1	1.218E+1	2.198E+1
-2.725E-1	1.230E+1	2.224E+1
-2.708E-1	1.225E+1	2.210E+1
-2.676E-1	1.217E+1	2.210E+1
-2.676E-1	1.235E+1	2.228E+1
-2.741E-1	1.230E+1	2.223E+1
-2.708E-1	1.232E+1	2.206E+1
-2.676E-1	1.239E+1	2.235E+1
-2.676E-1	1.226E+1	2.235E+1
-2.708E-1	1.226E+1	2.209E+1
-2.725E-1	1.228E+1	2.229E+1
-2.708E-1	1.231E+1	2.221E+1
-2.660E-1	1.218E+1	2.224E+1
-2.741E-1	1.225E+1	2.225E+1
-2.708E-1	1.223E+1	2.225E+1
-2.660E-1	1.226E+1	2.226E+1
-2.660E-1	1.219E+1	2.208E+1
-2.708E-1	1.241E+1	2.229E+1
-2.725E-1	1.228E+1	2.220E+1
-2.676E-1	1.216E+1	2.229E+1
-2.692E-1	1.233E+1	2.219E+1
-2.708E-1	1.236E+1	2.207E+1
-2.692E-1	1.234E+1	2.222E+1
-2.660E-1	1.223E+1	2.231E+1
-2.692E-1	1.225E+1	2.231E+1
-2.725E-1	1.223E+1	2.226E+1
-2.708E-1	1.224E+1	2.218E+1
-2.660E-1	1.229E+1	2.224E+1
-2.692E-1	1.221E+1	2.207E+1
-2.708E-1	1.228E+1	2.227E+1
-2.708E-1	1.210E+1	2.230E+1
-2.660E-1	1.218E+1	2.217E+1
-2.676E-1	1.229E+1	2.215E+1
-2.708E-1	1.232E+1	2.227E+1
-2.741E-1	1.231E+1	2.221E+1
-2.692E-1	1.218E+1	2.217E+1
-2.692E-1	1.222E+1	2.215E+1
-2.708E-1	1.216E+1	2.215E+1
-2.741E-1	1.221E+1	2.234E+1
-2.660E-1	1.228E+1	2.238E+1
-2.692E-1	1.212E+1	2.218E+1
-2.725E-1	1.231E+1	2.219E+1
-2.708E-1	1.238E+1	2.213E+1
-2.660E-1	1.225E+1	2.215E+1
-2.676E-1	1.226E+1	2.222E+1
-2.692E-1	1.246E+1	2.226E+1
-2.708E-1	1.226E+1	2.218E+1
-2.692E-1	1.225E+1	2.213E+1
-2.676E-1	1.223E+1	2.229E+1
-2.692E-1	1.226E+1	2.211E+1
-2.708E-1	1.233E+1	2.221E+1
-2.692E-1	1.221E+1	2.230E+1
-2.692E-1	1.226E+1	2.216E+1
-2.708E-1	1.221E+1	2.203E+1
-2.708E-1	1.220E+1	2.208E+1
-2.692E-1	1.225E+1	2.230E+1
-2.692E-1	1.236E+1	2.205E+1
-2.708E-1	1.216E+1	2.228E+1
-2.725E-1	1.217E+1	2.192E+1
-2.660E-1	1.233E+1	2.226E+1
-2.692E-1	1.233E+1	2.225E+1
-2.708E-1	1.235E+1	2.208E+1
-2.725E-1	1.224E+1	2.226E+1
-2.660E-1	1.221E+1	2.226E+1
-2.676E-1	1.235E+1	2.226E+1
-2.708E-1	1.236E+1	2.213E+1
-2.725E-1	1.224E+1	2.219E+1
-2.660E-1	1.236E+1	2.213E+1
-2.660E-1	1.226E+1	2.212E+1
-2.725E-1	1.230E+1	2.226E+1
-2.708E-1	1.239E+1	2.216E+1
-2.692E-1	1.227E+1	2.217E+1
-2.643E-1	1.221E+1	2.210E+1
-2.692E-1	1.233E+1	2.212E+1
-2.692E-1	1.237E+1	2.223E+1
-2.692E-1	1.224E+1	2.210E+1
-2.676E-1	1.236E+1	2.210E+1
-2.708E-1	1.231E+1	2.219E+1
-2.708E-1	1.221E+1	2.215E+1
-2.708E-1	1.228E+1	2.210E+1
-2.660E-1	1.224E+1	2.212E+1
-2.708E-1	1.233E+1	2.232E+1
-2.692E-1	1.223E+1	2.205E+1
-2.692E-1	1.227E+1	2.221E+1
-2.676E-1	1.225E+1	2.220E+1
-2.741E-1	1.221E+1	2.230E+1
-2.692E-1	1.230E+1	2.209E+1
-2.692E-1	1.212E+1	2.209E+1
-2.676E-1	1.222E+1	2.221E+1
-2.708E-1	1.225E+1	2.233E+1
-2.725E-1	1.228E+1	2.223E+1
-2.692E-1	1.231E+1	2.202E+1
-2.676E-1	1.223E+1	2.219E+1
-2.725E-1	1.221E+1	2.227E+1
-2.725E-1	1.241E+1	2.212E+1
-2.676E-1	1.227E+1	2.229E+1
-2.692E-1	1.216E+1	2.200E+1
-2.741E-1	1.215E+1	2.221E+1
-2.725E-1	1.216E+1	2.206E+1
-2.692E-1	1.228E+1	2.237E+1
-2.692E-1	1.214E+1	2.213E+1
-2.692E-1	1.216E+1	2.231E+1
-2.725E-1	1.226E+1	2.224E+1
-2.643E-1	1.223E+1	2.230E+1
-2.676E-1	1.244E+1	2.214E+1
-2.692E-1	1.217E+1	2.227E+1
-2.725E-1	1.227E+1	2.205E+1
-2.676E-1	1.227E+1	2.227E+1
-2.708E-1	1.213E+1	2.231E+1
-2.708E-1	1.210E+1	2.207E+1
-2.741E-1	1.211E+1	2.219E+1
-2.660E-1	1.236E+1	2.211E+1
-2.660E-1	1.229E+1	2.213E+1
-2.692E-1	1.222E+1	2.216E+1
-2.725E-1	1.235E+1	2.223E+1
-2.676E-1	1.225E+1	2.210E+1
-2.676E-1	1.218E+1	2.223E+1
-2.692E-1	1.219E+1	2.225E+1
-2.725E-1	1.236E+1	2.227E+1
-2.692E-1	1.227E+1	2.223E+1
-2.692E-1	1.229E+1	2.214E+1
-2.708E-1	1.226E+1	2.223E+1
-2.708E-1	1.224E+1	2.224E+1
-2.692E-1	1.225E+1	2.207E+1
-2.643E-1	1.238E+1	2.218E+1
-2.708E-1	1.229E+1	2.210E+1
-2.725E-1	1.218E+1	2.238E+1
-2.660E-1	1.225E+1	2.209E+1
-2.660E-1	1.205E+1	2.234E+1
-2.708E-1	1.227E+1	2.213E+1
-2.692E-1	1.216E+1	2.236E+1
-2.660E-1	1.209E+1	2.227E+1
-2.692E-1	1.226E+1	2.219E+1
-2.708E-1	1.228E+1	2.214E+1
-2.741E-1	1.228E+1	2.218E+1
-2.692E-1	1.220E+1	2.221E+1
-2.643E-1	1.234E+1	2.212E+1
-2.708E-1	1.216E+1	2.221E+1
-2.692E-1	1.228E+1	2.224E+1
-2.676E-1	1.224E+1	2.210E+1
-2.676E-1	1.208E+1	2.212E+1
-2.725E-1	1.226E+1	2.210E+1
-2.676E-1	1.232E+1	2.214E+1
-2.643E-1	1.229E+1	2.207E+1
-2.676E-1	1.234E+1	2.214E+1
-2.676E-1	1.232E+1	2.233E+1
-2.708E-1	1.227E+1	2.231E+1
-2.676E-1	1.218E+1	2.227E+1
-2.676E-1	1.225E+1	2.223E+1
-2.692E-1	1.218E+1	2.228E+1
-2.708E-1	1.243E+1	2.203E+1
-2.660E-1	1.227E+1	2.216E+1
-2.676E-1	1.240E+1	2.237E+1
-2.725E-1	1.201E+1	2.216E+1
-2.725E-1	1.226E+1	2.219E+1
-2.660E-1	1.234E+1	2.223E+1
-2.676E-1	1.244E+1	2.228E+1
-2.692E-1	1.223E+1	2.210E+1
-2.708E-1	1.229E+1	2.205E+1
-2.676E-1	1.228E+1	2.227E+1
-2.692E-1	1.233E+1	2.222E+1
-2.708E-1	1.223E+1	2.220E+1
-2.725E-1	1.218E+1	2.216E+1
-2.676E-1	1.228E+1	2.241E+1
-2.676E-1	1.225E+1	2.223E+1
-2.676E-1	1.227E+1	2.208E+1
-2.725E-1	1.220E+1	2.232E+1
-2.660E-1	1.228E+1	2.215E+1
-2.676E-1	1.218E+1	2.229E+1
-2.676E-1	1.233E+1	2.226E+1
-2.741E-1	1.214E+1	2.234E+1
-2.676E-1	1.220E+1	2.217E+1
-2.660E-1	1.216E+1	2.220E+1
-2.708E-1	1.225E+1	2.222E+1
-2.708E-1	1.224E+1	2.231E+1
-2.660E-1	1.223E+1	2.213E+1
-2.692E-1	1.236E+1	2.217E+1
-2.676E-1	1.222E+1	2.225E+1
-2.708E-1	1.223E+1	2.232E+1
-2.676E-1	1.206E+1	2.218E+1
-2.660E-1	1.232E+1	2.215E+1
-2.692E-1	1.225E+1	2.216E+1
-2.725E-1	1.227E+1	2.218E+1
-2.660E-1	1.213E+1	2.223E+1
-2.692E-1	1.228E+1	2.225E+1
-2.708E-1	1.220E+1	2.215E+1
-2.692E-1	1.212E+1	2.199E+1
-2.676E-1	1.233E+1	2.214E+1
-2.676E-1	1.229E+1	2.216E+1
-2.692E-1	1.230E+1	2.227E+1
-2.708E-1	1.232E+1	2.227E+1
-2.660E-1	1.222E+1	2.223E+1
-2.676E-1	1.233E+1	2.218E+1
-2.676E-1	1.217E+1	2.230E+1
-2.676E-1	1.214E+1	2.224E+1
-2.660E-1	1.238E+1	2.221E+1
-2.676E-1	1.222E+1	2.225E+1
-2.692E-1	1.233E+1	2.227E+1
-2.708E-1	1.221E+1	2.217E+1
-2.692E-1	1.226E+1	2.214E+1
-2.692E-1	1.222E+1	2.208E+1
-2.725E-1	1.212E+1	2.214E+1
-2.725E-1	1.230E+1	2.227E+1
-2.643E-1	1.219E+1	2.216E+1
-2.660E-1	1.224E+1	2.235E+1
-2.676E-1	1.224E+1	2.210E+1
-2.708E-1	1.221E+1	2.230E+1
-2.692E-1	1.229E+1	2.227E+1
-2.660E-1	1.228E+1	2.226E+1
-2.692E-1	1.225E+1	2.233E+1
-2.725E-1	1.228E+1	2.233E+1
-2.660E-1	1.222E+1	2.229E+1
-2.660E-1	1.231E+1	2.213E+1
-2.725E-1	1.209E+1	2.198E+1
-2.676E-1	1.215E+1	2.215E+1
-2.676E-1	1.216E+1	2.235E+1
-2.692E-1	1.212E+1	2.192E+1
-2.676E-1	1.224E+1	2.232E+1
-2.692E-1	1.204E+1	2.222E+1
-2.676E-1	1.224E+1	2.220E+1
-2.660E-1	1.232E+1	2.229E+1
-2.676E-1	1.220E+1	2.225E+1
-2.725E-1	1.222E+1	2.218E+1
-2.643E-1	1.228E+1	2.231E+1
-2.643E-1	1.216E+1	2.213E+1
-2.725E-1	1.222E+1	2.232E+1
-2.692E-1	1.221E+1	2.224E+1
-2.643E-1	1.223E+1	2.231E+1
-2.660E-1	1.212E+1	2.217E+1
-2.708E-1	1.228E+1	2.205E+1
-2.692E-1	1.233E+1	2.230E+1
-2.676E-1	1.222E+1	2.221E+1
-2.692E-1	1.240E+1	2.206E+1
-2.708E-1	1.237E+1	2.220E+1
-2.692E-1	1.219E+1	2.232E+1
-2.692E-1	1.218E+1	2.227E+1
-2.676E-1	1.237E+1	2.213E+1
-2.708E-1	1.211E+1	2.238E+1
-2.692E-1	1.233E+1	2.214E+1
-2.643E-1	1.220E+1	2.230E+1
-2.660E-1	1.228E+1	2.206E+1
-2.708E-1	1.219E+1	2.203E+1
-2.692E-1	1.217E+1	2.210E+1
-2.692E-1	1.227E+1	2.211E+1
-2.676E-1	1.226E+1	2.225E+1
-2.692E-1	1.216E+1	2.224E+1
-2.692E-1	1.227E+1	2.224E+1
-2.708E-1	1.225E+1	2.215E+1
-2.660E-1	1.225E+1	2.222E+1
-2.692E-1	1.235E+1	2.221E+1
-2.708E-1	1.218E+1	2.219E+1
-2.660E-1	1.214E+1	2.215E+1
-2.660E-1	1.215E+1	2.222E+1
-2.692E-1	1.237E+1	2.204E+1
-2.692E-1	1.219E+1	2.208E+1
-2.660E-1	1.235E+1	2.224E+1
-2.676E-1	1.217E+1	2.196E+1
-2.708E-1	1.216E+1	2.242E+1
-2.725E-1	1.219E+1	2.206E+1
-2.643E-1	1.214E+1	2.201E+1
-2.660E-1	1.223E+1	2.239E+1
-2.660E-1	1.234E+1	2.214E+1
-2.708E-1	1.237E+1	2.218E+1
-2.660E-1	1.223E+1	2.211E+1
-2.660E-1	1.227E+1	2.218E+1
-2.660E-1	1.212E+1	2.214E+1
-2.741E-1	1.224E+1	2.199E+1
-2.660E-1	1.219E+1	2.213E+1
-2.676E-1	1.220E+1	2.220E+1
-2.708E-1	1.224E+1	2.215E+1
-2.692E-1	1.235E+1	2.232E+1
-2.660E-1	1.212E+1	2.196E+1
-2.660E-1	1.220E+1	2.220E+1
-2.708E-1	1.230E+1	2.221E+1
-2.692E-1	1.208E+1	2.222E+1
-2.676E-1	1.229E+1	2.215E+1
-2.627E-1	1.220E+1	2.206E+1
-2.708E-1	1.222E+1	2.206E+1
-2.708E-1	1.224E+1	2.218E+1
-2.660E-1	1.228E+1	2.215E+1
-2.660E-1	1.217E+1	2.231E+1
-2.676E-1	1.227E+1	2.220E+1
-2.692E-1	1.220E+1	2.231E+1
-2.676E-1	1.216E+1	2.227E+1
-2.611E-1	1.228E+1	2.220E+1
-2.676E-1	1.222E+1	2.193E+1
-2.725E-1	1.229E+1	2.232E+1
-2.676E-1	1.234E+1	2.208E+1
-2.676E-1	1.215E+1	2.211E+1
-2.692E-1	1.221E+1	2.219E+1
-2.708E-1	1.229E+1	2.217E+1
-2.660E-1	1.227E+1	2.213E+1
-2.676E-1	1.229E+1	2.224E+1
-2.708E-1	1.228E+1	2.213E+1
-2.676E-1	1.220E+1	2.219E+1
-2.660E-1	1.231E+1	2.225E+1
-2.692E-1	1.223E+1	2.205E+1
-2.692E-1	1.216E+1	2.213E+1
-2.692E-1	1.227E+1	2.236E+1
-2.692E-1	1.219E+1	2.230E+1
-2.660E-1	1.227E+1	2.232E+1
-2.692E-1	1.222E+1	2.221E+1
-2.741E-1	1.233E+1	2.219E+1
-2.676E-1	1.210E+1	2.230E+1
-2.660E-1	1.218E+1	2.215E+1
-2.676E-1	1.231E+1	2.216E+1
-2.676E-1	1.222E+1	2.229E+1
-2.660E-1	1.226E+1	2.214E+1
-2.676E-1	1.222E+1	2.227E+1
-2.692E-1	1.229E+1	2.232E+1
-2.676E-1	1.221E+1	2.231E+1
-2.660E-1	1.215E+1	2.216E+1
-2.676E-1	1.218E+1	2.223E+1
-2.708E-1	1.219E+1	2.220E+1
-2.708E-1	1.237E+1	2.233E+1
-2.643E-1	1.228E+1	2.223E+1
-2.660E-1	1.220E+1	2.223E+1
-2.660E-1	1.228E+1	2.203E+1
-2.676E-1	1.231E+1	2.227E+1
-2.676E-1	1.233E+1	2.226E+1
-2.643E-1	1.228E+1	2.234E+1
-2.708E-1	1.216E+1	2.225E+1
-2.692E-1	1.223E+1	2.226E+1
-2.676E-1	1.228E+1	2.231E+1
-2.643E-1	1.230E+1	2.227E+1
-2.692E-1	1.222E+1	2.227E+1
-2.676E-1	1.219E+1	2.221E+1
-2.660E-1	1.229E+1	2.220E+1
-2.692E-1	1.219E+1	2.220E+1
-2.692E-1	1.218E+1	2.211E+1
-2.692E-1	1.219E+1	2.216E+1
-2.676E-1	1.242E+1	2.222E+1
-2.692E-1	1.213E+1	2.209E+1
-2.692E-1	1.218E+1	2.223E+1
-2.708E-1	1.218E+1	2.240E+1
-2.660E-1	1.222E+1	2.220E+1
-2.708E-1	1.236E+1	2.222E+1
-2.708E-1	1.207E+1	2.201E+1
-2.708E-1	1.235E+1	2.216E+1
-2.643E-1	1.224E+1	2.218E+1
-2.643E-1	1.216E+1	2.218E+1
-2.692E-1	1.229E+1	2.211E+1
-2.676E-1	1.229E+1	2.223E+1
-2.660E-1	1.224E+1	2.214E+1
-2.643E-1	1.226E+1	2.228E+1
-2.676E-1	1.223E+1	2.227E+1
-2.708E-1	1.225E+1	2.238E+1
-2.660E-1	1.226E+1	2.225E+1
-2.660E-1	1.244E+1	2.211E+1
-2.692E-1	1.228E+1	2.219E+1
-2.692E-1	1.226E+1	2.204E+1
-2.643E-1	1.219E+1	2.214E+1
-2.676E-1	1.224E+1	2.236E+1
-2.708E-1	1.215E+1	2.211E+1
-2.692E-1	1.228E+1	2.207E+1
-2.676E-1	1.216E+1	2.219E+1
-2.660E-1	1.224E+1	2.210E+1
-2.692E-1	1.218E+1	2.220E+1
-2.692E-1	1.225E+1	2.225E+1
-2.676E-1	1.239E+1	2.232E+1
-2.643E-1	1.230E+1	2.224E+1
-2.676E-1	1.221E+1	2.206E+1
-2.692E-1	1.228E+1	2.219E+1
-2.660E-1	1.224E+1	2.231E+1
-2.660E-1	1.218E+1	2.234E+1
-2.708E-1	1.228E+1	2.222E+1
-2.725E-1	1.229E+1	2.212E+1
-2.643E-1	1.238E+1	2.227E+1
-2.676E-1	1.217E+1	2.222E+1
-2.643E-1	1.223E+1	2.220E+1
-2.725E-1	1.231E+1	2.201E+1
-2.660E-1	1.214E+1	2.230E+1
-2.676E-1	1.229E+1	2.215E+1
-2.676E-1	1.236E+1	2.220E+1
-2.725E-1	1.228E+1	2.223E+1
-2.676E-1	1.220E+1	2.229E+1
-2.676E-1	1.224E+1	2.205E+1
-2.692E-1	1.231E+1	2.218E+1
-2.692E-1	1.209E+1	2.223E+1
-2.708E-1	1.220E+1	2.193E+1
-2.660E-1	1.220E+1	2.217E+1
-2.676E-1	1.236E+1	2.236E+1
-2.708E-1	1.223E+1	2.223E+1
-2.692E-1	1.233E+1	2.205E+1
-2.643E-1	1.222E+1	2.213E+1
-2.676E-1	1.225E+1	2.212E+1
-2.692E-1	1.227E+1	2.220E+1
-2.676E-1	1.230E+1	2.233E+1
-2.676E-1	1.207E+1	2.231E+1
-2.692E-1	1.223E+1	2.207E+1
-2.708E-1	1.240E+1	2.218E+1
-2.660E-1	1.216E+1	2.214E+1
-2.660E-1	1.216E+1	2.206E+1
-2.692E-1	1.225E+1	2.228E+1
-2.708E-1	1.233E+1	2.230E+1
-2.660E-1	1.231E+1	2.227E+1
-2.643E-1	1.217E+1	2.214E+1
-2.692E-1	1.228E+1	2.214E+1
-2.676E-1	1.219E+1	2.222E+1
-2.676E-1	1.229E+1	2.220E+1
-2.643E-1	1.211E+1	2.218E+1
-2.676E-1	1.220E+1	2.206E+1
-2.708E-1	1.213E+1	2.209E+1
-2.660E-1	1.233E+1	2.220E+1
-2.643E-1	1.227E+1	2.222E+1
-2.692E-1	1.206E+1	2.217E+1
-2.725E-1	1.221E+1	2.211E+1
-2.692E-1	1.220E+1	2.221E+1
-2.676E-1	1.221E+1	2.216E+1
-2.692E-1	1.229E+1	2.208E+1
-2.708E-1	1.231E+1	2.224E+1
-2.676E-1	1.225E+1	2.219E+1
-2.627E-1	1.212E+1	2.209E+1
-2.660E-1	1.232E+1	2.219E+1
-2.660E-1	1.228E+1	2.209E+1
-2.643E-1	1.233E+1	2.217E+1
-2.660E-1	1.232E+1	2.229E+1
-2.692E-1	1.241E+1	2.214E+1
-2.692E-1	1.222E+1	2.224E+1
[truncated: 93,962 more rows]
