# Supplementary material for: Improved ANAP incorporation and VCF analysis reveal details of P2X7 current facilitation and a limited conformational interplay between ATP binding and the intracellular ballast domain
Source: eLife. 2023 Jan 4;12:e82479. doi: 10.7554/eLife.82479 (PMC9859053; doi:10.7554/eLife.82479)
Supplement: Figure 3—source data 1. [file elife-82479-fig3-data1.zip › Figure-3_source-data-1/K127_k01#06.csv]

-1.995E-1	1.195E+1	2.035E+1
-1.995E-1	1.198E+1	2.041E+1
-1.995E-1	1.207E+1	2.051E+1
-2.043E-1	1.202E+1	2.060E+1
-2.043E-1	1.204E+1	2.051E+1
-1.978E-1	1.197E+1	2.052E+1
-1.995E-1	1.199E+1	2.063E+1
-2.027E-1	1.207E+1	2.077E+1
-2.011E-1	1.197E+1	2.054E+1
-2.011E-1	1.210E+1	2.054E+1
-2.011E-1	1.187E+1	2.041E+1
-1.995E-1	1.192E+1	2.053E+1
-2.011E-1	1.201E+1	2.044E+1
-1.978E-1	1.209E+1	2.053E+1
-2.011E-1	1.208E+1	2.059E+1
-2.027E-1	1.191E+1	2.058E+1
-2.027E-1	1.196E+1	2.048E+1
-1.978E-1	1.204E+1	2.069E+1
-1.995E-1	1.209E+1	2.067E+1
-2.060E-1	1.202E+1	2.074E+1
-2.011E-1	1.205E+1	2.043E+1
-1.978E-1	1.185E+1	2.051E+1
-1.995E-1	1.193E+1	2.049E+1
-2.011E-1	1.198E+1	2.062E+1
-2.011E-1	1.206E+1	2.047E+1
-1.995E-1	1.212E+1	2.041E+1
-1.995E-1	1.202E+1	2.053E+1
-2.011E-1	1.197E+1	2.058E+1
-2.060E-1	1.183E+1	2.074E+1
-1.962E-1	1.200E+1	2.055E+1
-1.995E-1	1.212E+1	2.066E+1
-2.027E-1	1.201E+1	2.053E+1
-2.011E-1	1.199E+1	2.046E+1
-1.995E-1	1.205E+1	2.049E+1
-1.978E-1	1.192E+1	2.057E+1
-2.011E-1	1.202E+1	2.058E+1
-2.011E-1	1.204E+1	2.042E+1
-1.978E-1	1.205E+1	2.044E+1
-1.978E-1	1.207E+1	2.053E+1
-2.011E-1	1.205E+1	2.041E+1
-1.995E-1	1.200E+1	2.054E+1
-1.978E-1	1.209E+1	2.065E+1
-1.995E-1	1.189E+1	2.050E+1
-2.060E-1	1.207E+1	2.059E+1
-2.043E-1	1.206E+1	2.055E+1
-2.011E-1	1.207E+1	2.051E+1
-1.946E-1	1.200E+1	2.049E+1
-2.043E-1	1.189E+1	2.053E+1
-2.027E-1	1.191E+1	2.040E+1
-1.995E-1	1.209E+1	2.055E+1
-1.978E-1	1.204E+1	2.045E+1
-2.027E-1	1.206E+1	2.043E+1
-2.011E-1	1.198E+1	2.053E+1
-1.978E-1	1.189E+1	2.062E+1
-1.978E-1	1.203E+1	2.039E+1
-2.043E-1	1.201E+1	2.072E+1
-1.995E-1	1.208E+1	2.036E+1
-1.978E-1	1.187E+1	2.063E+1
-1.995E-1	1.198E+1	2.066E+1
-1.995E-1	1.197E+1	2.052E+1
-2.043E-1	1.210E+1	2.038E+1
-1.978E-1	1.199E+1	2.065E+1
-1.978E-1	1.193E+1	2.053E+1
-2.011E-1	1.201E+1	2.048E+1
-2.027E-1	1.201E+1	2.046E+1
-1.995E-1	1.207E+1	2.074E+1
-2.011E-1	1.213E+1	2.061E+1
-1.995E-1	1.188E+1	2.068E+1
-2.011E-1	1.206E+1	2.051E+1
-1.978E-1	1.194E+1	2.052E+1
-1.995E-1	1.193E+1	2.058E+1
-2.027E-1	1.200E+1	2.073E+1
-2.011E-1	1.197E+1	2.064E+1
-1.995E-1	1.195E+1	2.069E+1
-2.011E-1	1.189E+1	2.062E+1
-2.011E-1	1.212E+1	2.050E+1
-2.027E-1	1.210E+1	2.061E+1
-1.978E-1	1.195E+1	2.054E+1
-1.995E-1	1.204E+1	2.065E+1
-1.995E-1	1.197E+1	2.054E+1
-2.011E-1	1.197E+1	2.054E+1
-1.995E-1	1.206E+1	2.041E+1
-1.978E-1	1.208E+1	2.064E+1
-2.011E-1	1.205E+1	2.063E+1
-2.043E-1	1.195E+1	2.052E+1
-1.978E-1	1.198E+1	2.057E+1
-1.995E-1	1.204E+1	2.055E+1
-2.043E-1	1.204E+1	2.039E+1
-2.011E-1	1.198E+1	2.064E+1
-2.011E-1	1.203E+1	2.057E+1
-1.978E-1	1.201E+1	2.052E+1
-2.011E-1	1.197E+1	2.068E+1
-2.043E-1	1.190E+1	2.067E+1
-1.995E-1	1.197E+1	2.059E+1
-2.011E-1	1.192E+1	2.049E+1
-1.995E-1	1.197E+1	2.048E+1
-2.027E-1	1.196E+1	2.064E+1
-1.962E-1	1.198E+1	2.055E+1
-1.995E-1	1.200E+1	2.046E+1
-1.995E-1	1.199E+1	2.061E+1
-2.027E-1	1.202E+1	2.055E+1
-1.978E-1	1.187E+1	2.053E+1
-1.978E-1	1.211E+1	2.030E+1
-2.027E-1	1.210E+1	2.061E+1
-2.027E-1	1.192E+1	2.050E+1
-1.995E-1	1.193E+1	2.028E+1
-1.978E-1	1.190E+1	2.060E+1
-2.011E-1	1.190E+1	2.035E+1
-2.043E-1	1.207E+1	2.043E+1
-2.011E-1	1.194E+1	2.062E+1
-1.962E-1	1.196E+1	2.036E+1
-1.995E-1	1.202E+1	2.059E+1
-2.060E-1	1.197E+1	2.041E+1
-1.978E-1	1.194E+1	2.048E+1
-1.978E-1	1.195E+1	2.052E+1
-2.027E-1	1.191E+1	2.048E+1
-2.011E-1	1.207E+1	2.047E+1
-1.995E-1	1.195E+1	2.051E+1
-1.978E-1	1.209E+1	2.046E+1
-2.027E-1	1.207E+1	2.059E+1
-2.011E-1	1.198E+1	2.059E+1
-2.011E-1	1.188E+1	2.045E+1
-1.978E-1	1.191E+1	2.036E+1
-2.011E-1	1.188E+1	2.048E+1
-2.011E-1	1.192E+1	2.050E+1
-1.995E-1	1.199E+1	2.045E+1
-1.995E-1	1.205E+1	2.046E+1
-2.043E-1	1.201E+1	2.043E+1
-2.027E-1	1.184E+1	2.065E+1
-1.978E-1	1.187E+1	2.043E+1
-1.962E-1	1.202E+1	2.044E+1
-2.027E-1	1.211E+1	2.050E+1
-2.027E-1	1.209E+1	2.067E+1
-1.962E-1	1.216E+1	2.049E+1
-1.978E-1	1.205E+1	2.058E+1
-2.027E-1	1.199E+1	2.055E+1
-2.011E-1	1.207E+1	2.066E+1
-1.995E-1	1.180E+1	2.040E+1
-1.978E-1	1.191E+1	2.056E+1
-2.027E-1	1.198E+1	2.052E+1
-2.027E-1	1.194E+1	2.048E+1
-1.978E-1	1.209E+1	2.041E+1
-1.995E-1	1.203E+1	2.051E+1
-2.011E-1	1.195E+1	2.052E+1
-2.011E-1	1.205E+1	2.045E+1
-2.011E-1	1.215E+1	2.049E+1
-1.995E-1	1.216E+1	2.046E+1
-1.995E-1	1.211E+1	2.055E+1
-2.027E-1	1.194E+1	2.049E+1
-2.011E-1	1.202E+1	2.070E+1
-1.946E-1	1.195E+1	2.039E+1
-1.995E-1	1.201E+1	2.039E+1
-2.027E-1	1.203E+1	2.070E+1
-2.011E-1	1.204E+1	2.059E+1
-1.995E-1	1.213E+1	2.033E+1
-2.011E-1	1.202E+1	2.047E+1
-2.011E-1	1.197E+1	2.050E+1
-1.978E-1	1.198E+1	2.061E+1
-1.995E-1	1.206E+1	2.051E+1
-2.043E-1	1.188E+1	2.049E+1
-1.995E-1	1.190E+1	2.053E+1
-1.946E-1	1.192E+1	2.045E+1
-1.995E-1	1.211E+1	2.053E+1
-2.027E-1	1.200E+1	2.042E+1
-1.995E-1	1.196E+1	2.052E+1
-1.995E-1	1.208E+1	2.029E+1
-1.962E-1	1.206E+1	2.074E+1
-2.027E-1	1.193E+1	2.063E+1
-2.027E-1	1.211E+1	2.044E+1
-1.978E-1	1.202E+1	2.039E+1
-1.962E-1	1.210E+1	2.045E+1
-2.027E-1	1.201E+1	2.039E+1
-1.995E-1	1.193E+1	2.051E+1
-1.995E-1	1.204E+1	2.044E+1
-1.995E-1	1.199E+1	2.049E+1
-2.027E-1	1.191E+1	2.050E+1
-2.027E-1	1.192E+1	2.038E+1
-1.995E-1	1.204E+1	2.047E+1
-1.995E-1	1.197E+1	2.060E+1
-1.995E-1	1.193E+1	2.039E+1
-1.995E-1	1.195E+1	2.062E+1
-1.995E-1	1.201E+1	2.055E+1
-1.995E-1	1.204E+1	2.063E+1
-2.027E-1	1.207E+1	2.057E+1
-2.043E-1	1.196E+1	2.050E+1
-1.995E-1	1.196E+1	2.045E+1
-1.978E-1	1.193E+1	2.046E+1
-2.027E-1	1.185E+1	2.051E+1
-1.978E-1	1.207E+1	2.036E+1
-1.978E-1	1.195E+1	2.052E+1
-1.962E-1	1.210E+1	2.060E+1
-2.027E-1	1.203E+1	2.061E+1
-2.027E-1	1.205E+1	2.047E+1
-1.995E-1	1.206E+1	2.050E+1
-1.995E-1	1.190E+1	2.048E+1
-2.011E-1	1.200E+1	2.054E+1
-2.011E-1	1.196E+1	2.058E+1
-1.995E-1	1.193E+1	2.045E+1
-1.978E-1	1.203E+1	2.047E+1
-2.011E-1	1.207E+1	2.054E+1
-2.043E-1	1.192E+1	2.058E+1
-1.978E-1	1.196E+1	2.049E+1
-1.978E-1	1.199E+1	2.049E+1
-2.011E-1	1.213E+1	2.045E+1
-1.995E-1	1.200E+1	2.047E+1
-1.995E-1	1.202E+1	2.057E+1
-1.962E-1	1.179E+1	2.067E+1
-1.978E-1	1.194E+1	2.035E+1
-1.995E-1	1.199E+1	2.045E+1
-1.995E-1	1.204E+1	2.036E+1
-1.978E-1	1.209E+1	2.060E+1
-2.011E-1	1.202E+1	2.051E+1
-1.995E-1	1.198E+1	2.060E+1
-2.011E-1	1.194E+1	2.052E+1
-1.962E-1	1.199E+1	2.068E+1
-2.011E-1	1.197E+1	2.050E+1
-2.011E-1	1.190E+1	2.036E+1
-2.011E-1	1.193E+1	2.052E+1
-1.995E-1	1.203E+1	2.043E+1
-2.043E-1	1.207E+1	2.059E+1
-2.027E-1	1.195E+1	2.045E+1
-1.962E-1	1.202E+1	2.044E+1
-1.946E-1	1.204E+1	2.041E+1
-1.995E-1	1.198E+1	2.055E+1
-2.027E-1	1.197E+1	2.042E+1
-1.995E-1	1.192E+1	2.041E+1
-1.995E-1	1.200E+1	2.033E+1
-1.995E-1	1.204E+1	2.051E+1
-2.027E-1	1.203E+1	2.040E+1
-1.962E-1	1.198E+1	2.047E+1
-1.946E-1	1.202E+1	2.050E+1
-2.011E-1	1.203E+1	2.026E+1
-2.011E-1	1.211E+1	2.049E+1
-2.027E-1	1.196E+1	2.057E+1
-1.995E-1	1.195E+1	2.043E+1
-2.011E-1	1.201E+1	2.067E+1
-2.043E-1	1.202E+1	2.056E+1
-1.962E-1	1.190E+1	2.040E+1
-1.962E-1	1.199E+1	2.040E+1
-2.027E-1	1.204E+1	2.045E+1
-2.027E-1	1.202E+1	2.055E+1
-1.978E-1	1.214E+1	2.055E+1
-1.978E-1	1.197E+1	2.066E+1
-1.995E-1	1.198E+1	2.042E+1
-2.043E-1	1.209E+1	2.050E+1
-2.011E-1	1.202E+1	2.051E+1
-2.011E-1	1.200E+1	2.028E+1
-2.011E-1	1.196E+1	2.048E+1
-2.027E-1	1.203E+1	2.044E+1
-1.962E-1	1.200E+1	2.034E+1
-1.995E-1	1.204E+1	2.051E+1
-1.978E-1	1.206E+1	2.046E+1
-2.011E-1	1.200E+1	2.050E+1
-1.995E-1	1.208E+1	2.048E+1
-1.995E-1	1.216E+1	2.058E+1
-2.027E-1	1.208E+1	2.054E+1
-2.027E-1	1.208E+1	2.041E+1
-1.995E-1	1.200E+1	2.043E+1
-1.962E-1	1.205E+1	2.055E+1
-2.027E-1	1.192E+1	2.045E+1
-2.027E-1	1.200E+1	2.041E+1
-1.995E-1	1.200E+1	2.065E+1
-1.978E-1	1.201E+1	2.039E+1
-1.995E-1	1.195E+1	2.036E+1
-2.027E-1	1.196E+1	2.047E+1
-1.995E-1	1.202E+1	2.061E+1
-1.978E-1	1.193E+1	2.054E+1
-1.978E-1	1.193E+1	2.059E+1
-2.027E-1	1.206E+1	2.044E+1
-1.946E-1	1.209E+1	2.062E+1
-1.995E-1	1.187E+1	2.056E+1
-1.995E-1	1.203E+1	2.030E+1
-2.043E-1	1.203E+1	2.040E+1
-1.962E-1	1.191E+1	2.046E+1
-1.978E-1	1.189E+1	2.064E+1
-1.995E-1	1.199E+1	2.037E+1
-2.011E-1	1.196E+1	2.047E+1
-1.962E-1	1.183E+1	2.041E+1
-1.962E-1	1.200E+1	2.052E+1
-2.027E-1	1.202E+1	2.056E+1
-1.995E-1	1.201E+1	2.056E+1
-1.978E-1	1.194E+1	2.051E+1
-1.995E-1	1.202E+1	2.038E+1
-1.995E-1	1.184E+1	2.027E+1
-2.011E-1	1.204E+1	2.040E+1
-1.962E-1	1.190E+1	2.065E+1
-1.978E-1	1.192E+1	2.063E+1
-1.978E-1	1.192E+1	2.057E+1
-1.995E-1	1.179E+1	2.069E+1
-1.995E-1	1.186E+1	2.062E+1
-1.995E-1	1.198E+1	2.051E+1
-1.995E-1	1.188E+1	2.038E+1
-1.995E-1	1.212E+1	2.057E+1
-1.978E-1	1.196E+1	2.046E+1
-1.978E-1	1.196E+1	2.038E+1
-2.011E-1	1.203E+1	2.049E+1
-2.027E-1	1.192E+1	2.052E+1
-1.995E-1	1.193E+1	2.046E+1
-1.962E-1	1.193E+1	2.054E+1
-2.011E-1	1.202E+1	2.056E+1
-2.027E-1	1.218E+1	2.046E+1
-1.978E-1	1.188E+1	2.057E+1
-1.946E-1	1.196E+1	2.049E+1
-1.978E-1	1.215E+1	2.044E+1
-2.011E-1	1.199E+1	2.040E+1
-1.962E-1	1.200E+1	2.057E+1
-1.995E-1	1.197E+1	2.043E+1
-2.011E-1	1.202E+1	2.034E+1
-2.011E-1	1.199E+1	2.044E+1
-1.978E-1	1.202E+1	2.034E+1
-1.978E-1	1.201E+1	2.043E+1
-2.027E-1	1.205E+1	2.056E+1
-2.027E-1	1.204E+1	2.052E+1
-1.978E-1	1.182E+1	2.034E+1
-1.978E-1	1.204E+1	2.038E+1
-2.011E-1	1.214E+1	2.044E+1
-2.027E-1	1.210E+1	2.045E+1
-1.978E-1	1.198E+1	2.043E+1
-1.962E-1	1.202E+1	2.061E+1
-1.978E-1	1.207E+1	2.046E+1
-2.027E-1	1.206E+1	2.046E+1
-1.978E-1	1.183E+1	2.058E+1
-1.995E-1	1.191E+1	2.037E+1
-2.011E-1	1.192E+1	2.037E+1
-2.027E-1	1.215E+1	2.054E+1
-1.962E-1	1.205E+1	2.048E+1
-1.995E-1	1.196E+1	2.037E+1
-2.011E-1	1.196E+1	2.050E+1
-2.011E-1	1.188E+1	2.044E+1
-1.978E-1	1.200E+1	2.025E+1
-1.962E-1	1.192E+1	2.029E+1
-2.011E-1	1.204E+1	2.043E+1
-1.995E-1	1.189E+1	2.043E+1
-1.978E-1	1.208E+1	2.025E+1
-1.962E-1	1.209E+1	2.037E+1
-2.011E-1	1.193E+1	2.044E+1
-1.995E-1	1.195E+1	2.059E+1
-1.946E-1	1.193E+1	2.036E+1
-1.978E-1	1.200E+1	2.051E+1
-1.995E-1	1.206E+1	2.051E+1
-2.027E-1	1.206E+1	2.045E+1
-1.995E-1	1.201E+1	2.056E+1
-2.011E-1	1.195E+1	2.052E+1
-1.995E-1	1.202E+1	2.039E+1
-2.011E-1	1.199E+1	2.046E+1
-1.962E-1	1.197E+1	2.056E+1
-1.978E-1	1.199E+1	2.025E+1
-2.011E-1	1.204E+1	2.055E+1
-2.043E-1	1.210E+1	2.057E+1
-1.962E-1	1.187E+1	2.064E+1
-1.962E-1	1.189E+1	2.041E+1
-2.027E-1	1.190E+1	2.022E+1
-1.995E-1	1.202E+1	2.049E+1
-1.978E-1	1.201E+1	2.039E+1
-1.962E-1	1.201E+1	2.035E+1
-1.978E-1	1.197E+1	2.045E+1
-1.995E-1	1.193E+1	2.044E+1
-1.995E-1	1.208E+1	2.049E+1
-1.962E-1	1.196E+1	2.040E+1
-2.027E-1	1.201E+1	2.038E+1
-2.043E-1	1.196E+1	2.039E+1
-1.995E-1	1.189E+1	2.041E+1
-1.978E-1	1.201E+1	2.036E+1
-2.011E-1	1.201E+1	2.028E+1
-1.995E-1	1.188E+1	2.048E+1
-1.978E-1	1.200E+1	2.052E+1
-1.978E-1	1.186E+1	2.049E+1
-2.011E-1	1.210E+1	2.044E+1
-2.011E-1	1.205E+1	2.043E+1
-1.995E-1	1.200E+1	2.041E+1
-1.978E-1	1.212E+1	2.031E+1
-1.995E-1	1.208E+1	2.047E+1
-1.995E-1	1.202E+1	2.060E+1
-1.978E-1	1.185E+1	2.047E+1
-1.995E-1	1.196E+1	2.049E+1
-1.978E-1	1.199E+1	2.041E+1
-2.027E-1	1.200E+1	2.051E+1
-1.978E-1	1.198E+1	2.056E+1
-1.962E-1	1.207E+1	2.048E+1
-1.978E-1	1.209E+1	2.059E+1
-2.011E-1	1.190E+1	2.041E+1
-1.995E-1	1.199E+1	2.051E+1
-1.962E-1	1.203E+1	2.051E+1
-2.027E-1	1.201E+1	2.034E+1
-2.011E-1	1.192E+1	2.059E+1
-1.978E-1	1.201E+1	2.038E+1
-1.962E-1	1.204E+1	2.049E+1
-1.995E-1	1.194E+1	2.051E+1
-1.995E-1	1.206E+1	2.026E+1
-1.978E-1	1.207E+1	2.050E+1
-1.995E-1	1.192E+1	2.047E+1
-1.995E-1	1.195E+1	2.040E+1
-2.011E-1	1.200E+1	2.048E+1
-1.962E-1	1.188E+1	2.050E+1
-1.995E-1	1.202E+1	2.030E+1
-2.011E-1	1.206E+1	2.019E+1
-2.027E-1	1.200E+1	2.054E+1
-1.995E-1	1.192E+1	2.035E+1
-1.995E-1	1.192E+1	2.050E+1
-2.011E-1	1.211E+1	2.048E+1
-2.043E-1	1.210E+1	2.047E+1
-1.962E-1	1.205E+1	2.036E+1
-1.962E-1	1.197E+1	2.045E+1
-1.978E-1	1.200E+1	2.045E+1
-1.995E-1	1.180E+1	2.032E+1
-1.978E-1	1.208E+1	2.044E+1
-1.978E-1	1.200E+1	2.062E+1
-1.995E-1	1.201E+1	2.041E+1
-2.011E-1	1.197E+1	2.038E+1
-1.978E-1	1.210E+1	2.041E+1
-1.978E-1	1.201E+1	2.045E+1
-1.995E-1	1.191E+1	2.042E+1
-1.978E-1	1.197E+1	2.032E+1
-1.962E-1	1.201E+1	2.047E+1
-1.995E-1	1.199E+1	2.046E+1
-2.011E-1	1.203E+1	2.050E+1
-1.995E-1	1.199E+1	2.025E+1
-1.978E-1	1.207E+1	2.037E+1
-1.978E-1	1.199E+1	2.046E+1
-1.978E-1	1.198E+1	2.028E+1
-2.027E-1	1.205E+1	2.032E+1
-1.962E-1	1.192E+1	2.041E+1
-1.995E-1	1.204E+1	2.034E+1
-1.995E-1	1.194E+1	2.035E+1
-2.027E-1	1.188E+1	2.049E+1
-1.962E-1	1.194E+1	2.043E+1
-2.011E-1	1.205E+1	2.043E+1
-1.978E-1	1.209E+1	2.035E+1
-1.978E-1	1.191E+1	2.042E+1
-1.978E-1	1.185E+1	2.028E+1
-1.995E-1	1.187E+1	2.040E+1
-1.995E-1	1.201E+1	2.037E+1
-2.027E-1	1.205E+1	2.044E+1
-1.962E-1	1.193E+1	2.028E+1
-1.995E-1	1.214E+1	2.038E+1
-1.978E-1	1.197E+1	2.035E+1
-1.995E-1	1.188E+1	2.039E+1
-1.978E-1	1.204E+1	2.035E+1
-1.978E-1	1.206E+1	2.026E+1
-1.978E-1	1.195E+1	2.046E+1
-2.027E-1	1.192E+1	2.047E+1
-1.995E-1	1.210E+1	2.042E+1
-1.978E-1	1.192E+1	2.043E+1
-2.011E-1	1.208E+1	2.055E+1
-2.011E-1	1.197E+1	2.042E+1
-1.978E-1	1.208E+1	2.051E+1
-1.962E-1	1.201E+1	2.037E+1
-1.995E-1	1.200E+1	2.037E+1
-1.978E-1	1.207E+1	2.048E+1
-1.962E-1	1.211E+1	2.056E+1
-1.978E-1	1.199E+1	2.058E+1
-1.995E-1	1.205E+1	2.026E+1
-1.995E-1	1.198E+1	2.025E+1
-1.995E-1	1.187E+1	2.026E+1
-1.962E-1	1.212E+1	2.052E+1
-1.978E-1	1.194E+1	2.026E+1
-2.027E-1	1.192E+1	2.027E+1
-1.978E-1	1.188E+1	2.037E+1
-1.978E-1	1.182E+1	2.044E+1
-1.995E-1	1.188E+1	2.050E+1
-1.978E-1	1.198E+1	2.051E+1
-1.995E-1	1.200E+1	2.053E+1
-1.978E-1	1.220E+1	2.061E+1
-1.995E-1	1.220E+1	2.036E+1
-2.027E-1	1.218E+1	2.051E+1
-1.962E-1	1.220E+1	2.050E+1
-1.962E-1	1.202E+1	2.045E+1
-1.995E-1	1.192E+1	2.034E+1
-1.995E-1	1.194E+1	2.052E+1
-1.995E-1	1.190E+1	2.032E+1
-1.962E-1	1.193E+1	2.045E+1
-2.011E-1	1.192E+1	2.029E+1
-1.978E-1	1.188E+1	2.049E+1
-1.978E-1	1.216E+1	2.041E+1
-1.962E-1	1.191E+1	2.037E+1
-1.995E-1	1.197E+1	2.039E+1
-2.011E-1	1.209E+1	2.032E+1
-1.978E-1	1.197E+1	2.052E+1
-1.978E-1	1.198E+1	2.048E+1
-1.962E-1	1.200E+1	2.036E+1
-1.995E-1	1.205E+1	2.034E+1
-1.995E-1	1.197E+1	2.049E+1
-1.978E-1	1.207E+1	2.033E+1
-2.027E-1	1.195E+1	2.035E+1
-2.027E-1	1.182E+1	2.046E+1
-1.962E-1	1.206E+1	2.011E+1
-1.978E-1	1.196E+1	2.043E+1
-1.995E-1	1.194E+1	2.038E+1
-2.027E-1	1.192E+1	2.051E+1
-1.995E-1	1.196E+1	2.038E+1
-1.962E-1	1.198E+1	2.033E+1
-2.027E-1	1.202E+1	2.023E+1
-2.011E-1	1.219E+1	2.039E+1
-1.995E-1	1.212E+1	2.020E+1
-1.962E-1	1.187E+1	2.049E+1
-2.011E-1	1.188E+1	2.050E+1
-2.011E-1	1.190E+1	2.042E+1
-1.962E-1	1.200E+1	2.047E+1
-1.978E-1	1.210E+1	2.036E+1
-1.995E-1	1.201E+1	2.015E+1
-2.027E-1	1.202E+1	2.039E+1
-1.946E-1	1.197E+1	2.031E+1
-1.978E-1	1.186E+1	2.046E+1
-1.978E-1	1.200E+1	2.033E+1
-2.027E-1	1.192E+1	2.042E+1
-1.978E-1	1.205E+1	2.027E+1
-1.978E-1	1.191E+1	2.036E+1
-2.027E-1	1.196E+1	2.041E+1
-2.011E-1	1.195E+1	2.047E+1
-1.962E-1	1.198E+1	2.025E+1
-1.978E-1	1.194E+1	2.054E+1
-1.995E-1	1.184E+1	2.037E+1
-1.995E-1	1.199E+1	2.042E+1
-1.978E-1	1.193E+1	2.033E+1
-1.995E-1	1.192E+1	2.026E+1
-2.011E-1	1.198E+1	2.039E+1
-2.011E-1	1.187E+1	2.048E+1
-1.978E-1	1.191E+1	2.036E+1
-1.962E-1	1.206E+1	2.050E+1
-1.978E-1	1.192E+1	2.044E+1
-2.011E-1	1.192E+1	2.036E+1
-1.962E-1	1.194E+1	2.040E+1
-1.978E-1	1.206E+1	2.045E+1
-1.995E-1	1.192E+1	2.037E+1
-2.011E-1	1.193E+1	2.047E+1
-1.978E-1	1.187E+1	2.021E+1
-1.962E-1	1.203E+1	2.042E+1
-2.011E-1	1.203E+1	2.042E+1
-1.995E-1	1.196E+1	2.035E+1
-1.962E-1	1.198E+1	2.037E+1
-2.011E-1	1.192E+1	2.042E+1
-2.011E-1	1.195E+1	2.034E+1
-2.011E-1	1.199E+1	2.036E+1
-1.946E-1	1.203E+1	2.047E+1
-1.978E-1	1.200E+1	2.041E+1
-1.978E-1	1.190E+1	2.051E+1
-2.011E-1	1.196E+1	2.050E+1
-1.978E-1	1.194E+1	2.034E+1
-1.995E-1	1.204E+1	2.020E+1
-2.011E-1	1.185E+1	2.014E+1
-2.011E-1	1.187E+1	2.040E+1
-1.995E-1	1.204E+1	2.041E+1
-1.995E-1	1.219E+1	2.038E+1
-2.060E-1	1.200E+1	2.040E+1
-2.043E-1	1.184E+1	2.058E+1
-1.978E-1	1.203E+1	2.045E+1
-1.946E-1	1.201E+1	2.035E+1
-2.011E-1	1.196E+1	2.036E+1
-2.011E-1	1.188E+1	2.039E+1
-1.978E-1	1.199E+1	2.044E+1
-1.962E-1	1.205E+1	2.025E+1
-2.011E-1	1.204E+1	2.043E+1
-1.995E-1	1.198E+1	2.041E+1
-1.978E-1	1.191E+1	2.053E+1
-1.962E-1	1.199E+1	2.033E+1
-1.995E-1	1.198E+1	2.037E+1
-2.011E-1	1.214E+1	2.050E+1
-1.995E-1	1.199E+1	2.048E+1
-2.011E-1	1.198E+1	2.038E+1
-1.995E-1	1.191E+1	2.027E+1
-2.027E-1	1.216E+1	2.047E+1
-1.995E-1	1.208E+1	2.042E+1
-1.978E-1	1.194E+1	2.042E+1
-1.978E-1	1.203E+1	2.064E+1
-2.011E-1	1.184E+1	2.062E+1
-1.995E-1	1.203E+1	2.044E+1
-1.978E-1	1.190E+1	2.049E+1
-1.995E-1	1.196E+1	2.032E+1
-2.027E-1	1.198E+1	2.044E+1
-1.978E-1	1.197E+1	2.029E+1
-1.978E-1	1.188E+1	2.041E+1
-1.995E-1	1.189E+1	2.042E+1
-2.027E-1	1.195E+1	2.052E+1
-1.962E-1	1.205E+1	2.044E+1
-1.962E-1	1.193E+1	2.023E+1
-2.011E-1	1.182E+1	2.051E+1
-1.995E-1	1.203E+1	2.013E+1
-1.995E-1	1.195E+1	2.046E+1
-1.962E-1	1.206E+1	2.031E+1
-1.995E-1	1.191E+1	2.032E+1
-2.043E-1	1.194E+1	2.050E+1
-2.011E-1	1.193E+1	2.024E+1
-1.978E-1	1.195E+1	2.034E+1
-2.011E-1	1.201E+1	2.034E+1
-2.011E-1	1.205E+1	2.029E+1
-1.995E-1	1.198E+1	2.049E+1
-1.962E-1	1.189E+1	2.021E+1
-1.995E-1	1.198E+1	2.048E+1
-2.011E-1	1.183E+1	2.049E+1
-1.978E-1	1.203E+1	2.036E+1
-1.978E-1	1.203E+1	2.039E+1
-2.027E-1	1.188E+1	2.052E+1
-1.995E-1	1.197E+1	2.028E+1
-1.978E-1	1.193E+1	2.045E+1
-1.978E-1	1.195E+1	2.045E+1
-1.978E-1	1.204E+1	2.030E+1
-2.011E-1	1.198E+1	2.044E+1
-2.011E-1	1.191E+1	2.026E+1
-1.978E-1	1.212E+1	2.038E+1
-1.995E-1	1.190E+1	2.040E+1
-2.027E-1	1.196E+1	2.054E+1
-1.962E-1	1.189E+1	2.048E+1
-1.978E-1	1.204E+1	2.024E+1
-1.978E-1	1.213E+1	2.041E+1
-1.978E-1	1.206E+1	2.040E+1
-1.995E-1	1.189E+1	2.037E+1
-1.978E-1	1.176E+1	2.022E+1
-1.978E-1	1.200E+1	2.045E+1
-2.011E-1	1.213E+1	2.034E+1
-1.978E-1	1.201E+1	2.028E+1
-1.930E-1	1.193E+1	2.052E+1
-2.011E-1	1.184E+1	2.047E+1
-2.011E-1	1.194E+1	2.037E+1
-1.978E-1	1.182E+1	2.049E+1
-1.978E-1	1.193E+1	2.040E+1
-2.011E-1	1.190E+1	2.014E+1
-2.027E-1	1.197E+1	2.028E+1
-1.962E-1	1.202E+1	2.047E+1
-1.978E-1	1.180E+1	2.032E+1
-1.995E-1	1.188E+1	2.027E+1
-1.995E-1	1.182E+1	2.026E+1
-1.978E-1	1.188E+1	2.043E+1
-1.962E-1	1.199E+1	2.026E+1
-1.995E-1	1.201E+1	2.029E+1
-1.978E-1	1.188E+1	2.035E+1
-1.978E-1	1.185E+1	2.055E+1
-1.962E-1	1.194E+1	2.032E+1
-1.995E-1	1.199E+1	2.039E+1
-2.011E-1	1.199E+1	2.021E+1
-1.978E-1	1.184E+1	2.051E+1
-1.962E-1	1.198E+1	2.035E+1
-2.011E-1	1.185E+1	2.038E+1
-2.027E-1	1.207E+1	2.038E+1
-1.978E-1	1.207E+1	2.060E+1
-1.995E-1	1.189E+1	2.030E+1
-1.978E-1	1.199E+1	2.029E+1
-2.011E-1	1.202E+1	2.021E+1
-1.978E-1	1.210E+1	2.039E+1
-1.978E-1	1.186E+1	2.037E+1
-1.978E-1	1.198E+1	2.033E+1
-1.995E-1	1.180E+1	2.022E+1
-1.962E-1	1.205E+1	2.028E+1
-1.930E-1	1.201E+1	2.036E+1
-1.978E-1	1.196E+1	2.041E+1
-1.995E-1	1.198E+1	2.037E+1
-1.995E-1	1.202E+1	2.033E+1
-1.962E-1	1.201E+1	2.040E+1
-1.978E-1	1.196E+1	2.033E+1
-2.011E-1	1.192E+1	2.043E+1
-1.978E-1	1.204E+1	2.033E+1
-1.962E-1	1.196E+1	2.036E+1
-1.978E-1	1.195E+1	2.052E+1
-2.011E-1	1.198E+1	2.022E+1
-1.995E-1	1.191E+1	2.030E+1
-1.995E-1	1.202E+1	2.026E+1
-1.995E-1	1.205E+1	2.029E+1
-2.011E-1	1.195E+1	2.033E+1
-1.962E-1	1.196E+1	2.042E+1
-1.978E-1	1.209E+1	2.009E+1
-1.978E-1	1.197E+1	2.049E+1
-2.011E-1	1.199E+1	2.036E+1
-1.978E-1	1.212E+1	2.043E+1
-1.962E-1	1.201E+1	2.049E+1
-2.011E-1	1.205E+1	2.036E+1
-2.011E-1	1.212E+1	2.041E+1
-1.978E-1	1.196E+1	2.031E+1
-1.962E-1	1.195E+1	2.046E+1
-2.011E-1	1.195E+1	2.049E+1
-1.995E-1	1.205E+1	2.051E+1
-1.978E-1	1.198E+1	2.041E+1
-1.978E-1	1.197E+1	2.052E+1
-1.978E-1	1.193E+1	2.029E+1
-1.995E-1	1.206E+1	2.026E+1
-1.978E-1	1.199E+1	2.046E+1
-1.962E-1	1.193E+1	2.036E+1
-1.978E-1	1.201E+1	2.023E+1
-1.995E-1	1.195E+1	2.045E+1
-1.962E-1	1.197E+1	2.043E+1
-1.962E-1	1.200E+1	2.036E+1
-2.011E-1	1.183E+1	2.027E+1
-2.011E-1	1.206E+1	2.025E+1
-1.995E-1	1.193E+1	2.033E+1
-1.962E-1	1.205E+1	2.049E+1
-2.011E-1	1.189E+1	2.055E+1
-2.011E-1	1.203E+1	2.033E+1
-1.978E-1	1.209E+1	2.044E+1
-1.978E-1	1.183E+1	2.053E+1
-2.011E-1	1.195E+1	2.028E+1
-2.011E-1	1.183E+1	2.031E+1
-1.978E-1	1.200E+1	2.039E+1
-1.978E-1	1.204E+1	2.030E+1
-1.995E-1	1.204E+1	2.029E+1
-1.995E-1	1.195E+1	2.037E+1
-1.962E-1	1.192E+1	2.036E+1
-1.962E-1	1.198E+1	2.026E+1
-2.027E-1	1.189E+1	2.037E+1
-2.011E-1	1.188E+1	2.027E+1
-1.962E-1	1.191E+1	2.045E+1
-1.962E-1	1.199E+1	2.025E+1
-1.995E-1	1.181E+1	2.028E+1
-1.995E-1	1.196E+1	2.041E+1
-1.978E-1	1.206E+1	2.023E+1
-1.946E-1	1.204E+1	2.041E+1
-1.995E-1	1.185E+1	2.024E+1
-1.995E-1	1.199E+1	2.048E+1
-1.946E-1	1.216E+1	2.037E+1
-1.962E-1	1.185E+1	2.025E+1
-1.978E-1	1.192E+1	2.025E+1
-2.027E-1	1.194E+1	2.023E+1
-1.995E-1	1.204E+1	2.034E+1
-1.946E-1	1.195E+1	2.029E+1
-1.995E-1	1.190E+1	2.039E+1
-1.995E-1	1.187E+1	2.037E+1
-1.946E-1	1.192E+1	2.035E+1
-1.978E-1	1.191E+1	2.055E+1
-1.978E-1	1.191E+1	2.035E+1
-2.027E-1	1.200E+1	2.033E+1
-1.978E-1	1.200E+1	2.049E+1
-1.978E-1	1.195E+1	2.045E+1
-2.011E-1	1.186E+1	2.049E+1
-2.043E-1	1.207E+1	2.029E+1
-1.978E-1	1.191E+1	2.030E+1
-1.930E-1	1.192E+1	2.032E+1
-1.995E-1	1.192E+1	2.028E+1
-1.995E-1	1.208E+1	2.038E+1
-1.978E-1	1.201E+1	2.031E+1
-1.962E-1	1.204E+1	2.042E+1
-1.978E-1	1.221E+1	2.051E+1
-2.011E-1	1.192E+1	2.047E+1
-1.978E-1	1.197E+1	2.032E+1
-1.995E-1	1.192E+1	2.039E+1
-1.995E-1	1.177E+1	2.023E+1
-1.995E-1	1.202E+1	2.024E+1
-1.995E-1	1.199E+1	2.063E+1
-1.962E-1	1.192E+1	2.012E+1
-1.995E-1	1.193E+1	2.034E+1
-2.011E-1	1.188E+1	2.049E+1
-1.962E-1	1.194E+1	2.041E+1
-1.962E-1	1.198E+1	2.019E+1
-2.011E-1	1.200E+1	2.034E+1
-1.995E-1	1.191E+1	2.033E+1
-1.978E-1	1.197E+1	2.042E+1
-1.962E-1	1.197E+1	2.041E+1
-1.995E-1	1.182E+1	2.029E+1
-1.995E-1	1.195E+1	2.027E+1
-1.978E-1	1.201E+1	2.025E+1
-1.995E-1	1.213E+1	2.030E+1
-2.011E-1	1.213E+1	2.046E+1
-2.011E-1	1.215E+1	2.038E+1
-1.995E-1	1.206E+1	2.026E+1
-1.962E-1	1.195E+1	2.036E+1
-1.978E-1	1.189E+1	2.041E+1
-1.995E-1	1.199E+1	2.039E+1
-1.946E-1	1.187E+1	2.051E+1
-1.978E-1	1.205E+1	2.034E+1
-1.995E-1	1.184E+1	2.037E+1
-2.011E-1	1.201E+1	2.028E+1
-1.978E-1	1.204E+1	2.031E+1
-1.962E-1	1.197E+1	2.035E+1
-1.995E-1	1.191E+1	2.025E+1
-2.027E-1	1.201E+1	2.039E+1
-1.978E-1	1.205E+1	2.036E+1
-1.962E-1	1.197E+1	2.038E+1
-1.978E-1	1.202E+1	2.029E+1
-2.011E-1	1.207E+1	2.027E+1
-1.962E-1	1.185E+1	2.030E+1
-1.962E-1	1.192E+1	2.033E+1
-2.011E-1	1.189E+1	2.038E+1
-2.027E-1	1.198E+1	2.032E+1
-1.962E-1	1.196E+1	2.029E+1
-1.978E-1	1.217E+1	2.051E+1
-1.978E-1	1.201E+1	2.030E+1
-2.011E-1	1.193E+1	2.042E+1
-1.978E-1	1.206E+1	2.035E+1
-1.978E-1	1.195E+1	2.048E+1
-2.011E-1	1.200E+1	2.026E+1
-1.978E-1	1.195E+1	2.046E+1
-1.946E-1	1.210E+1	2.028E+1
-1.946E-1	1.190E+1	2.036E+1
-1.995E-1	1.201E+1	2.042E+1
-2.011E-1	1.196E+1	2.023E+1
-1.946E-1	1.200E+1	2.058E+1
-1.978E-1	1.197E+1	2.039E+1
-1.995E-1	1.199E+1	2.046E+1
-1.995E-1	1.199E+1	2.028E+1
-1.962E-1	1.199E+1	2.039E+1
-1.978E-1	1.192E+1	2.038E+1
-1.978E-1	1.190E+1	2.045E+1
-2.011E-1	1.197E+1	2.030E+1
-1.978E-1	1.194E+1	2.043E+1
-1.978E-1	1.182E+1	2.040E+1
-1.978E-1	1.203E+1	2.047E+1
-2.011E-1	1.203E+1	2.030E+1
-1.962E-1	1.185E+1	2.047E+1
-1.962E-1	1.182E+1	2.024E+1
-1.995E-1	1.195E+1	2.046E+1
-2.011E-1	1.190E+1	2.032E+1
-1.962E-1	1.204E+1	2.038E+1
-1.962E-1	1.207E+1	2.035E+1
-1.962E-1	1.196E+1	2.036E+1
-2.011E-1	1.196E+1	2.042E+1
-1.962E-1	1.198E+1	2.027E+1
-1.978E-1	1.206E+1	2.039E+1
-1.978E-1	1.197E+1	2.035E+1
-1.995E-1	1.204E+1	2.024E+1
-1.946E-1	1.194E+1	2.021E+1
-1.962E-1	1.206E+1	2.051E+1
-2.011E-1	1.210E+1	2.041E+1
-2.011E-1	1.203E+1	2.036E+1
-1.962E-1	1.199E+1	2.034E+1
-1.962E-1	1.180E+1	2.023E+1
-1.962E-1	1.190E+1	2.035E+1
-2.027E-1	1.194E+1	2.038E+1
-1.978E-1	1.198E+1	2.017E+1
-1.962E-1	1.193E+1	2.045E+1
-1.995E-1	1.196E+1	2.039E+1
-1.978E-1	1.190E+1	2.024E+1
-1.995E-1	1.204E+1	2.033E+1
-1.962E-1	1.192E+1	2.026E+1
-1.995E-1	1.189E+1	2.030E+1
-2.011E-1	1.185E+1	2.033E+1
-1.978E-1	1.195E+1	2.029E+1
-1.978E-1	1.190E+1	2.045E+1
-1.995E-1	1.205E+1	2.030E+1
-1.995E-1	1.197E+1	2.032E+1
-1.962E-1	1.197E+1	2.031E+1
-1.962E-1	1.190E+1	2.029E+1
-1.995E-1	1.195E+1	2.041E+1
-2.011E-1	1.199E+1	2.030E+1
-1.978E-1	1.195E+1	2.032E+1
-1.978E-1	1.205E+1	2.035E+1
-2.011E-1	1.202E+1	2.051E+1
-1.978E-1	1.189E+1	2.029E+1
-1.962E-1	1.185E+1	2.026E+1
-1.978E-1	1.186E+1	2.048E+1
-1.962E-1	1.197E+1	2.038E+1
-1.978E-1	1.186E+1	2.031E+1
-1.978E-1	1.211E+1	2.024E+1
-1.946E-1	1.183E+1	2.029E+1
-1.978E-1	1.182E+1	2.033E+1
-2.011E-1	1.202E+1	2.030E+1
-1.946E-1	1.180E+1	2.032E+1
-1.946E-1	1.196E+1	2.029E+1
-1.978E-1	1.212E+1	2.039E+1
-1.995E-1	1.184E+1	2.025E+1
-1.962E-1	1.197E+1	2.042E+1
-1.946E-1	1.198E+1	2.054E+1
-1.995E-1	1.206E+1	2.041E+1
-2.011E-1	1.189E+1	2.024E+1
-1.946E-1	1.198E+1	2.032E+1
-1.978E-1	1.188E+1	2.045E+1
-1.995E-1	1.197E+1	2.022E+1
-1.995E-1	1.197E+1	2.035E+1
-1.978E-1	1.204E+1	2.039E+1
-1.978E-1	1.211E+1	2.024E+1
-1.995E-1	1.203E+1	2.035E+1
-2.011E-1	1.194E+1	2.044E+1
-1.978E-1	1.192E+1	2.038E+1
-1.962E-1	1.196E+1	2.025E+1
-1.978E-1	1.187E+1	2.037E+1
-1.995E-1	1.187E+1	2.046E+1
-1.962E-1	1.207E+1	2.053E+1
-1.946E-1	1.218E+1	2.041E+1
-1.995E-1	1.186E+1	2.050E+1
-1.995E-1	1.196E+1	2.037E+1
-1.962E-1	1.201E+1	2.032E+1
-1.962E-1	1.190E+1	2.039E+1
-1.995E-1	1.189E+1	2.028E+1
-2.027E-1	1.179E+1	2.025E+1
-1.946E-1	1.187E+1	2.020E+1
-1.946E-1	1.192E+1	2.043E+1
-1.995E-1	1.196E+1	2.035E+1
-2.011E-1	1.193E+1	2.026E+1
-1.995E-1	1.187E+1	2.035E+1
-1.978E-1	1.185E+1	2.020E+1
-1.995E-1	1.199E+1	2.034E+1
-1.995E-1	1.193E+1	2.020E+1
-1.962E-1	1.201E+1	2.016E+1
-1.946E-1	1.204E+1	2.020E+1
-1.962E-1	1.204E+1	2.028E+1
-1.995E-1	1.189E+1	2.036E+1
-1.946E-1	1.202E+1	2.027E+1
-1.962E-1	1.209E+1	2.047E+1
-1.995E-1	1.189E+1	2.045E+1
-1.995E-1	1.207E+1	2.048E+1
-1.978E-1	1.207E+1	2.040E+1
-1.946E-1	1.206E+1	2.033E+1
-2.011E-1	1.190E+1	2.032E+1
-2.011E-1	1.204E+1	2.026E+1
-1.962E-1	1.194E+1	2.035E+1
-1.995E-1	1.199E+1	2.029E+1
-1.995E-1	1.193E+1	2.023E+1
-1.995E-1	1.198E+1	2.038E+1
-1.962E-1	1.192E+1	2.042E+1
-1.962E-1	1.202E+1	2.050E+1
-2.011E-1	1.192E+1	2.035E+1
-1.995E-1	1.194E+1	2.032E+1
-1.995E-1	1.196E+1	2.029E+1
-1.962E-1	1.196E+1	2.028E+1
-1.995E-1	1.185E+1	2.032E+1
-1.995E-1	1.202E+1	2.036E+1
-1.995E-1	1.190E+1	2.054E+1
-1.978E-1	1.194E+1	2.039E+1
-1.962E-1	1.190E+1	2.023E+1
-1.995E-1	1.205E+1	2.047E+1
-1.962E-1	1.206E+1	2.051E+1
-1.978E-1	1.210E+1	2.042E+1
-1.978E-1	1.189E+1	2.048E+1
-1.995E-1	1.199E+1	2.030E+1
-1.962E-1	1.201E+1	2.026E+1
-1.962E-1	1.208E+1	2.030E+1
-1.995E-1	1.184E+1	2.030E+1
-2.011E-1	1.207E+1	2.025E+1
-1.962E-1	1.196E+1	2.036E+1
-1.962E-1	1.200E+1	2.033E+1
-1.995E-1	1.200E+1	2.039E+1
-1.995E-1	1.195E+1	2.024E+1
-1.995E-1	1.197E+1	2.033E+1
-1.978E-1	1.195E+1	2.041E+1
-2.027E-1	1.191E+1	2.035E+1
-1.995E-1	1.203E+1	2.040E+1
-1.978E-1	1.190E+1	2.024E+1
-1.914E-1	1.203E+1	2.043E+1
-1.978E-1	1.219E+1	2.032E+1
-1.978E-1	1.181E+1	2.037E+1
-1.978E-1	1.201E+1	2.046E+1
-1.962E-1	1.187E+1	2.035E+1
-1.995E-1	1.192E+1	2.027E+1
-1.995E-1	1.209E+1	2.030E+1
-1.995E-1	1.201E+1	2.051E+1
-1.978E-1	1.199E+1	2.046E+1
-2.011E-1	1.192E+1	2.027E+1
-2.011E-1	1.196E+1	2.032E+1
-1.995E-1	1.195E+1	2.043E+1
-1.978E-1	1.189E+1	2.034E+1
-1.962E-1	1.200E+1	2.042E+1
-1.995E-1	1.206E+1	2.042E+1
-1.978E-1	1.199E+1	2.035E+1
-1.946E-1	1.204E+1	2.040E+1
-1.978E-1	1.195E+1	2.030E+1
-1.995E-1	1.189E+1	2.041E+1
-1.946E-1	1.187E+1	2.031E+1
-1.930E-1	1.200E+1	2.023E+1
-1.978E-1	1.196E+1	2.039E+1
-2.027E-1	1.196E+1	2.030E+1
-1.962E-1	1.186E+1	2.024E+1
-1.962E-1	1.188E+1	2.043E+1
-1.962E-1	1.196E+1	2.039E+1
-2.060E-1	1.194E+1	2.046E+1
-1.962E-1	1.186E+1	2.048E+1
-1.962E-1	1.182E+1	2.056E+1
-1.995E-1	1.180E+1	2.018E+1
-1.995E-1	1.197E+1	2.030E+1
-1.962E-1	1.190E+1	2.022E+1
-1.930E-1	1.198E+1	2.026E+1
-1.962E-1	1.205E+1	2.030E+1
-2.027E-1	1.194E+1	2.047E+1
-1.962E-1	1.197E+1	2.029E+1
-1.962E-1	1.205E+1	2.044E+1
-1.946E-1	1.192E+1	2.033E+1
-2.011E-1	1.199E+1	2.025E+1
-1.962E-1	1.188E+1	2.018E+1
-1.962E-1	1.192E+1	2.032E+1
-2.011E-1	1.184E+1	2.039E+1
-2.027E-1	1.187E+1	2.025E+1
-1.962E-1	1.190E+1	2.027E+1
-1.946E-1	1.199E+1	2.026E+1
-1.962E-1	1.192E+1	2.037E+1
-1.995E-1	1.199E+1	2.041E+1
-1.995E-1	1.198E+1	2.045E+1
-1.962E-1	1.208E+1	2.003E+1
-1.978E-1	1.194E+1	2.032E+1
-1.978E-1	1.204E+1	2.042E+1
-1.962E-1	1.196E+1	2.026E+1
-1.962E-1	1.204E+1	2.027E+1
-1.962E-1	1.187E+1	2.033E+1
-2.011E-1	1.203E+1	2.028E+1
-1.995E-1	1.192E+1	2.026E+1
-1.946E-1	1.191E+1	2.022E+1
-1.962E-1	1.202E+1	2.043E+1
-1.978E-1	1.197E+1	2.038E+1
-1.978E-1	1.189E+1	2.025E+1
-1.946E-1	1.184E+1	2.037E+1
-1.978E-1	1.202E+1	2.036E+1
-1.995E-1	1.184E+1	2.035E+1
-1.978E-1	1.188E+1	2.037E+1
-1.962E-1	1.195E+1	2.020E+1
-1.962E-1	1.189E+1	2.037E+1
-1.995E-1	1.192E+1	2.029E+1
-1.978E-1	1.198E+1	2.034E+1
-1.946E-1	1.206E+1	2.034E+1
-1.962E-1	1.192E+1	2.022E+1
-2.011E-1	1.210E+1	2.042E+1
-1.995E-1	1.192E+1	2.035E+1
-1.946E-1	1.198E+1	2.025E+1
-1.995E-1	1.191E+1	2.035E+1
-1.995E-1	1.200E+1	2.032E+1
-1.978E-1	1.193E+1	2.046E+1
-1.962E-1	1.192E+1	2.030E+1
-1.995E-1	1.191E+1	2.050E+1
-2.027E-1	1.195E+1	2.026E+1
-1.978E-1	1.201E+1	2.019E+1
-1.962E-1	1.197E+1	2.024E+1
-1.962E-1	1.201E+1	2.029E+1
-1.978E-1	1.199E+1	2.043E+1
-1.962E-1	1.186E+1	2.036E+1
-1.946E-1	1.189E+1	2.040E+1
-1.946E-1	1.194E+1	2.030E+1
-1.978E-1	1.191E+1	2.034E+1
-1.978E-1	1.199E+1	2.042E+1
-1.962E-1	1.193E+1	2.019E+1
-1.946E-1	1.205E+1	2.024E+1
-1.995E-1	1.198E+1	2.036E+1
-1.946E-1	1.192E+1	2.023E+1
-1.962E-1	1.199E+1	2.050E+1
-1.978E-1	1.191E+1	2.040E+1
-1.995E-1	1.208E+1	2.050E+1
-1.962E-1	1.195E+1	2.042E+1
-1.946E-1	1.200E+1	2.033E+1
-1.946E-1	1.198E+1	2.046E+1
-1.978E-1	1.198E+1	2.041E+1
-1.962E-1	1.189E+1	2.033E+1
-1.946E-1	1.192E+1	2.050E+1
-1.962E-1	1.187E+1	2.027E+1
-2.011E-1	1.206E+1	2.037E+1
-1.978E-1	1.198E+1	2.032E+1
-1.930E-1	1.216E+1	2.042E+1
-1.962E-1	1.194E+1	2.034E+1
-1.995E-1	1.188E+1	2.040E+1
-1.962E-1	1.185E+1	2.035E+1
-1.946E-1	1.192E+1	2.038E+1
-1.962E-1	1.201E+1	2.035E+1
-1.978E-1	1.200E+1	2.052E+1
-1.978E-1	1.201E+1	2.033E+1
-1.962E-1	1.195E+1	2.041E+1
-1.995E-1	1.188E+1	2.041E+1
-2.027E-1	1.200E+1	2.037E+1
-1.978E-1	1.190E+1	2.044E+1
-1.962E-1	1.202E+1	2.033E+1
-1.995E-1	1.197E+1	2.030E+1
-1.995E-1	1.194E+1	2.038E+1
-1.995E-1	1.199E+1	2.033E+1
-1.946E-1	1.184E+1	2.020E+1
-1.962E-1	1.191E+1	2.027E+1
-2.011E-1	1.179E+1	2.037E+1
-1.962E-1	1.200E+1	2.032E+1
-1.962E-1	1.192E+1	2.038E+1
-1.962E-1	1.192E+1	2.044E+1
-1.995E-1	1.189E+1	2.024E+1
-1.978E-1	1.190E+1	2.026E+1
-1.946E-1	1.197E+1	2.038E+1
-1.930E-1	1.185E+1	2.025E+1
-1.962E-1	1.200E+1	2.038E+1
-1.978E-1	1.196E+1	2.007E+1
-1.962E-1	1.184E+1	2.035E+1
-1.946E-1	1.206E+1	2.017E+1
-1.995E-1	1.193E+1	2.017E+1
-1.978E-1	1.201E+1	2.041E+1
-1.930E-1	1.190E+1	2.037E+1
-1.978E-1	1.188E+1	2.035E+1
-2.011E-1	1.190E+1	2.025E+1
-1.962E-1	1.194E+1	2.030E+1
-1.930E-1	1.206E+1	2.032E+1
-1.962E-1	1.192E+1	2.028E+1
-1.995E-1	1.188E+1	2.029E+1
-1.978E-1	1.196E+1	2.003E+1
-1.930E-1	1.204E+1	2.024E+1
-1.962E-1	1.199E+1	2.025E+1
-1.995E-1	1.207E+1	2.031E+1
-1.978E-1	1.206E+1	2.046E+1
-1.930E-1	1.191E+1	2.037E+1
-1.962E-1	1.196E+1	2.026E+1
-1.978E-1	1.203E+1	2.024E+1
-1.978E-1	1.188E+1	2.020E+1
-1.946E-1	1.176E+1	2.031E+1
-1.962E-1	1.183E+1	2.028E+1
-1.962E-1	1.192E+1	2.043E+1
-1.962E-1	1.198E+1	2.015E+1
-1.946E-1	1.187E+1	2.025E+1
-1.962E-1	1.185E+1	2.016E+1
-1.962E-1	1.187E+1	2.037E+1
-1.962E-1	1.202E+1	2.051E+1
-1.946E-1	1.188E+1	2.035E+1
-1.962E-1	1.200E+1	2.030E+1
-1.995E-1	1.183E+1	2.039E+1
-1.962E-1	1.196E+1	2.026E+1
-1.962E-1	1.211E+1	2.041E+1
-1.962E-1	1.200E+1	2.028E+1
-1.995E-1	1.194E+1	2.038E+1
-1.978E-1	1.182E+1	2.041E+1
-1.962E-1	1.196E+1	2.019E+1
-1.978E-1	1.207E+1	2.028E+1
-1.995E-1	1.204E+1	2.021E+1
-1.962E-1	1.194E+1	2.042E+1
-1.946E-1	1.197E+1	2.031E+1
-1.995E-1	1.191E+1	2.021E+1
-1.995E-1	1.192E+1	2.027E+1
-1.995E-1	1.199E+1	2.026E+1
-1.946E-1	1.200E+1	2.047E+1
-1.995E-1	1.202E+1	2.030E+1
-1.995E-1	1.195E+1	2.033E+1
-1.962E-1	1.199E+1	2.035E+1
-1.962E-1	1.204E+1	2.033E+1
-1.962E-1	1.199E+1	2.035E+1
-1.995E-1	1.195E+1	2.038E+1
-1.978E-1	1.200E+1	2.033E+1
-1.930E-1	1.195E+1	2.028E+1
-1.962E-1	1.201E+1	2.027E+1
-1.978E-1	1.180E+1	2.019E+1
-1.962E-1	1.205E+1	2.024E+1
-1.946E-1	1.193E+1	2.025E+1
-1.962E-1	1.189E+1	2.052E+1
-1.978E-1	1.192E+1	2.026E+1
-1.946E-1	1.183E+1	2.014E+1
-1.930E-1	1.186E+1	2.029E+1
-1.978E-1	1.193E+1	2.034E+1
-1.978E-1	1.186E+1	2.032E+1
-1.978E-1	1.203E+1	2.021E+1
-1.962E-1	1.192E+1	2.012E+1
-1.946E-1	1.198E+1	2.022E+1
-1.978E-1	1.199E+1	2.034E+1
-1.962E-1	1.205E+1	2.031E+1
-1.962E-1	1.192E+1	2.020E+1
-1.946E-1	1.177E+1	2.023E+1
-1.995E-1	1.211E+1	2.043E+1
-1.962E-1	1.212E+1	2.028E+1
-1.962E-1	1.188E+1	2.030E+1
-1.995E-1	1.208E+1	2.032E+1
-1.995E-1	1.187E+1	2.017E+1
-1.946E-1	1.194E+1	2.036E+1
-1.946E-1	1.190E+1	2.039E+1
-1.978E-1	1.199E+1	2.028E+1
-1.995E-1	1.191E+1	2.050E+1
-1.978E-1	1.205E+1	2.044E+1
-1.962E-1	1.199E+1	2.025E+1
-1.962E-1	1.200E+1	2.042E+1
-1.995E-1	1.200E+1	2.048E+1
-1.962E-1	1.187E+1	2.038E+1
-1.962E-1	1.198E+1	2.017E+1
-1.962E-1	1.194E+1	2.011E+1
-1.978E-1	1.188E+1	2.022E+1
-1.978E-1	1.201E+1	2.023E+1
-1.930E-1	1.192E+1	2.020E+1
-1.962E-1	1.183E+1	2.035E+1
-1.978E-1	1.194E+1	2.026E+1
-1.978E-1	1.210E+1	2.032E+1
-1.946E-1	1.186E+1	2.025E+1
-1.946E-1	1.197E+1	2.041E+1
-1.995E-1	1.181E+1	2.029E+1
-1.930E-1	1.213E+1	2.043E+1
-1.946E-1	1.199E+1	2.023E+1
-1.978E-1	1.193E+1	2.030E+1
-1.995E-1	1.186E+1	2.013E+1
-1.978E-1	1.190E+1	2.021E+1
-1.946E-1	1.200E+1	2.026E+1
-1.962E-1	1.204E+1	2.027E+1
-2.027E-1	1.206E+1	2.035E+1
-1.978E-1	1.198E+1	2.022E+1
-1.930E-1	1.203E+1	2.031E+1
-1.995E-1	1.204E+1	2.031E+1
-1.995E-1	1.191E+1	2.015E+1
-1.962E-1	1.194E+1	2.039E+1
-1.962E-1	1.199E+1	2.031E+1
-1.978E-1	1.185E+1	2.041E+1
-1.978E-1	1.193E+1	2.047E+1
-1.962E-1	1.197E+1	2.058E+1
-1.962E-1	1.205E+1	2.035E+1
-1.962E-1	1.190E+1	2.025E+1
-1.978E-1	1.202E+1	2.033E+1
-1.930E-1	1.190E+1	2.028E+1
-1.930E-1	1.190E+1	2.031E+1
-1.962E-1	1.192E+1	2.004E+1
-1.995E-1	1.189E+1	2.039E+1
-1.978E-1	1.196E+1	2.029E+1
-1.962E-1	1.192E+1	2.030E+1
-1.978E-1	1.182E+1	2.040E+1
-1.995E-1	1.195E+1	2.046E+1
-1.978E-1	1.194E+1	2.023E+1
-1.930E-1	1.188E+1	2.023E+1
-1.962E-1	1.197E+1	2.024E+1
-1.995E-1	1.214E+1	2.050E+1
-1.978E-1	1.194E+1	2.024E+1
-1.946E-1	1.176E+1	2.045E+1
-1.995E-1	1.191E+1	2.019E+1
-1.978E-1	1.204E+1	2.024E+1
-1.978E-1	1.190E+1	2.032E+1
-1.946E-1	1.194E+1	2.023E+1
-1.978E-1	1.202E+1	2.040E+1
-1.962E-1	1.196E+1	2.020E+1
-1.978E-1	1.195E+1	2.041E+1
-1.914E-1	1.197E+1	2.027E+1
-1.962E-1	1.197E+1	2.035E+1
-1.995E-1	1.198E+1	2.030E+1
-1.962E-1	1.191E+1	2.008E+1
-1.946E-1	1.194E+1	2.047E+1
-1.962E-1	1.193E+1	2.034E+1
-1.995E-1	1.195E+1	2.037E+1
-1.946E-1	1.189E+1	2.032E+1
-1.930E-1	1.199E+1	2.022E+1
-1.946E-1	1.197E+1	2.029E+1
-1.995E-1	1.202E+1	2.023E+1
-1.962E-1	1.198E+1	2.037E+1
-1.930E-1	1.198E+1	2.032E+1
-1.962E-1	1.201E+1	2.025E+1
-1.995E-1	1.191E+1	2.040E+1
-1.978E-1	1.193E+1	2.041E+1
-1.914E-1	1.203E+1	2.028E+1
-1.962E-1	1.183E+1	2.012E+1
-1.962E-1	1.189E+1	2.018E+1
-1.978E-1	1.195E+1	2.024E+1
-1.914E-1	1.198E+1	2.040E+1
-1.978E-1	1.198E+1	2.028E+1
-1.995E-1	1.189E+1	2.036E+1
-1.978E-1	1.190E+1	2.024E+1
-1.946E-1	1.195E+1	2.027E+1
-1.978E-1	1.202E+1	2.045E+1
-1.978E-1	1.198E+1	2.044E+1
-1.978E-1	1.204E+1	2.031E+1
-1.962E-1	1.191E+1	2.020E+1
-1.946E-1	1.191E+1	2.038E+1
-1.995E-1	1.191E+1	2.040E+1
-1.946E-1	1.196E+1	2.018E+1
-1.930E-1	1.185E+1	2.043E+1
-1.946E-1	1.188E+1	2.032E+1
-1.995E-1	1.211E+1	2.040E+1
-1.962E-1	1.202E+1	2.043E+1
-1.962E-1	1.211E+1	2.034E+1
-1.946E-1	1.191E+1	2.030E+1
-1.978E-1	1.186E+1	2.038E+1
-1.962E-1	1.191E+1	2.047E+1
-1.930E-1	1.194E+1	2.018E+1
-1.978E-1	1.195E+1	2.041E+1
-1.978E-1	1.196E+1	2.027E+1
-1.946E-1	1.192E+1	2.031E+1
-1.930E-1	1.191E+1	2.031E+1
-1.946E-1	1.197E+1	2.032E+1
-1.995E-1	1.194E+1	2.034E+1
-1.930E-1	1.197E+1	2.037E+1
-1.930E-1	1.202E+1	2.039E+1
-1.946E-1	1.201E+1	2.038E+1
-1.978E-1	1.205E+1	2.023E+1
-1.930E-1	1.193E+1	2.044E+1
-1.946E-1	1.193E+1	2.029E+1
-1.962E-1	1.204E+1	2.041E+1
-1.978E-1	1.187E+1	2.038E+1
-1.962E-1	1.201E+1	2.036E+1
-1.930E-1	1.203E+1	2.044E+1
-1.962E-1	1.210E+1	2.025E+1
-2.011E-1	1.199E+1	2.034E+1
-1.962E-1	1.207E+1	2.036E+1
-1.930E-1	1.200E+1	2.022E+1
-1.962E-1	1.193E+1	2.023E+1
-1.995E-1	1.176E+1	2.033E+1
-1.962E-1	1.195E+1	2.025E+1
-1.914E-1	1.193E+1	2.034E+1
-1.946E-1	1.200E+1	2.030E+1
-1.978E-1	1.204E+1	2.033E+1
-1.962E-1	1.199E+1	2.020E+1
-1.962E-1	1.195E+1	2.034E+1
-1.962E-1	1.195E+1	2.052E+1
-1.978E-1	1.183E+1	2.024E+1
-1.962E-1	1.196E+1	2.041E+1
-1.962E-1	1.187E+1	2.034E+1
-1.978E-1	1.194E+1	2.026E+1
-2.011E-1	1.190E+1	2.025E+1
-1.978E-1	1.213E+1	2.036E+1
-1.914E-1	1.189E+1	2.010E+1
-1.946E-1	1.194E+1	2.035E+1
-1.978E-1	1.195E+1	2.026E+1
-1.962E-1	1.202E+1	2.043E+1
-1.930E-1	1.194E+1	2.043E+1
-1.962E-1	1.192E+1	2.021E+1
-1.978E-1	1.195E+1	2.038E+1
-1.962E-1	1.190E+1	2.038E+1
-1.930E-1	1.195E+1	2.038E+1
-1.978E-1	1.187E+1	2.042E+1
-1.995E-1	1.192E+1	2.021E+1
-1.962E-1	1.191E+1	2.037E+1
-1.946E-1	1.200E+1	2.035E+1
-1.962E-1	1.198E+1	2.029E+1
-1.995E-1	1.207E+1	2.036E+1
-1.962E-1	1.201E+1	2.037E+1
-1.962E-1	1.195E+1	2.032E+1
-1.946E-1	1.199E+1	2.033E+1
-1.978E-1	1.198E+1	2.013E+1
-1.978E-1	1.187E+1	2.020E+1
-1.946E-1	1.208E+1	2.020E+1
-1.978E-1	1.201E+1	2.022E+1
-2.043E-1	1.199E+1	2.028E+1
-1.962E-1	1.197E+1	2.037E+1
-1.946E-1	1.208E+1	2.030E+1
-1.978E-1	1.187E+1	2.037E+1
-1.995E-1	1.195E+1	2.033E+1
-1.978E-1	1.191E+1	2.013E+1
-1.962E-1	1.182E+1	2.041E+1
-1.962E-1	1.189E+1	2.044E+1
-1.978E-1	1.201E+1	2.032E+1
-1.962E-1	1.201E+1	2.036E+1
-1.930E-1	1.199E+1	2.031E+1
-1.962E-1	1.198E+1	2.031E+1
-1.978E-1	1.195E+1	2.032E+1
-1.962E-1	1.207E+1	2.016E+1
-1.962E-1	1.188E+1	2.029E+1
-1.962E-1	1.192E+1	2.049E+1
-1.978E-1	1.198E+1	2.034E+1
-1.962E-1	1.190E+1	2.026E+1
-1.930E-1	1.190E+1	2.039E+1
-1.978E-1	1.203E+1	2.047E+1
-1.962E-1	1.204E+1	2.041E+1
-1.946E-1	1.196E+1	2.043E+1
-1.962E-1	1.197E+1	2.015E+1
-1.962E-1	1.193E+1	2.022E+1
-1.978E-1	1.202E+1	2.036E+1
-1.978E-1	1.194E+1	2.033E+1
-1.930E-1	1.195E+1	2.032E+1
-1.962E-1	1.209E+1	2.017E+1
-1.978E-1	1.203E+1	2.035E+1
-1.962E-1	1.192E+1	2.024E+1
-1.930E-1	1.197E+1	2.048E+1
-1.978E-1	1.204E+1	2.013E+1
-2.011E-1	1.196E+1	2.040E+1
-1.962E-1	1.190E+1	2.035E+1
-1.946E-1	1.194E+1	2.022E+1
-1.962E-1	1.193E+1	2.030E+1
-1.962E-1	1.195E+1	2.014E+1
-1.946E-1	1.197E+1	2.047E+1
-1.914E-1	1.206E+1	2.035E+1
-1.962E-1	1.189E+1	2.045E+1
-1.978E-1	1.194E+1	2.027E+1
-1.962E-1	1.206E+1	2.026E+1
-1.978E-1	1.207E+1	2.016E+1
-1.962E-1	1.198E+1	2.035E+1
-1.978E-1	1.190E+1	2.019E+1
-1.962E-1	1.194E+1	2.023E+1
-1.930E-1	1.201E+1	2.035E+1
-1.962E-1	1.190E+1	2.024E+1
-1.995E-1	1.193E+1	2.011E+1
-1.962E-1	1.204E+1	2.031E+1
-1.946E-1	1.195E+1	2.019E+1
-1.962E-1	1.203E+1	2.043E+1
-1.978E-1	1.195E+1	2.042E+1
-1.978E-1	1.200E+1	2.037E+1
-1.978E-1	1.184E+1	2.039E+1
-1.946E-1	1.183E+1	2.036E+1
-1.978E-1	1.188E+1	2.031E+1
-1.962E-1	1.192E+1	2.023E+1
-1.962E-1	1.211E+1	2.028E+1
-1.946E-1	1.198E+1	2.035E+1
-1.978E-1	1.206E+1	2.009E+1
-1.995E-1	1.200E+1	2.007E+1
-1.946E-1	1.204E+1	2.027E+1
-1.962E-1	1.199E+1	2.009E+1
-1.995E-1	1.196E+1	2.022E+1
-1.978E-1	1.196E+1	2.038E+1
-1.914E-1	1.212E+1	2.023E+1
-1.962E-1	1.193E+1	2.037E+1
-1.995E-1	1.193E+1	2.029E+1
-1.962E-1	1.192E+1	2.037E+1
-1.946E-1	1.210E+1	2.014E+1
-1.946E-1	1.215E+1	2.019E+1
-1.962E-1	1.201E+1	2.027E+1
-1.946E-1	1.194E+1	2.021E+1
-1.946E-1	1.204E+1	2.032E+1
-1.978E-1	1.195E+1	2.034E+1
-1.995E-1	1.191E+1	2.009E+1
-1.946E-1	1.192E+1	2.034E+1
-1.962E-1	1.189E+1	2.038E+1
-1.978E-1	1.200E+1	2.027E+1
-1.995E-1	1.205E+1	2.034E+1
-1.962E-1	1.210E+1	2.038E+1
-1.962E-1	1.196E+1	2.013E+1
-1.962E-1	1.195E+1	2.039E+1
-1.978E-1	1.192E+1	2.033E+1
-1.914E-1	1.203E+1	2.025E+1
-1.946E-1	1.202E+1	2.040E+1
-1.946E-1	1.190E+1	2.018E+1
-1.978E-1	1.192E+1	2.041E+1
-1.946E-1	1.197E+1	2.034E+1
-1.946E-1	1.204E+1	2.038E+1
-1.930E-1	1.213E+1	2.032E+1
-2.011E-1	1.185E+1	2.059E+1
-1.978E-1	1.196E+1	2.047E+1
-1.946E-1	1.192E+1	2.033E+1
-1.962E-1	1.200E+1	2.055E+1
-1.946E-1	1.180E+1	2.020E+1
-1.946E-1	1.201E+1	2.021E+1
-1.930E-1	1.192E+1	2.039E+1
-1.962E-1	1.192E+1	2.030E+1
-1.978E-1	1.192E+1	2.031E+1
-1.978E-1	1.195E+1	2.035E+1
-1.914E-1	1.197E+1	2.028E+1
-1.946E-1	1.201E+1	2.023E+1
-2.011E-1	1.205E+1	2.033E+1
-1.962E-1	1.203E+1	2.038E+1
-1.962E-1	1.195E+1	2.021E+1
-1.946E-1	1.203E+1	2.029E+1
-1.995E-1	1.188E+1	2.017E+1
-1.946E-1	1.205E+1	2.034E+1
-1.914E-1	1.205E+1	2.020E+1
-1.962E-1	1.198E+1	2.033E+1
-1.978E-1	1.195E+1	2.020E+1
-1.962E-1	1.198E+1	2.023E+1
-1.930E-1	1.213E+1	2.030E+1
-1.962E-1	1.195E+1	2.021E+1
-1.962E-1	1.197E+1	2.037E+1
-1.978E-1	1.198E+1	2.034E+1
-1.930E-1	1.196E+1	2.018E+1
-1.962E-1	1.194E+1	2.030E+1
-1.946E-1	1.185E+1	2.035E+1
-1.978E-1	1.198E+1	2.031E+1
-1.930E-1	1.198E+1	2.024E+1
-1.978E-1	1.189E+1	2.036E+1
-1.978E-1	1.203E+1	2.030E+1
-1.978E-1	1.196E+1	2.035E+1
-1.946E-1	1.203E+1	2.036E+1
-1.962E-1	1.188E+1	2.028E+1
-1.962E-1	1.203E+1	2.024E+1
-1.962E-1	1.169E+1	2.044E+1
-1.946E-1	1.193E+1	2.044E+1
-1.962E-1	1.189E+1	2.025E+1
-1.995E-1	1.209E+1	2.029E+1
-1.930E-1	1.201E+1	2.045E+1
-1.978E-1	1.208E+1	2.029E+1
-1.962E-1	1.192E+1	2.038E+1
-1.978E-1	1.194E+1	2.005E+1
-1.978E-1	1.205E+1	2.033E+1
-1.962E-1	1.190E+1	2.027E+1
-1.978E-1	1.202E+1	2.040E+1
-2.011E-1	1.185E+1	2.008E+1
-1.978E-1	1.202E+1	2.036E+1
-1.914E-1	1.194E+1	2.039E+1
-1.930E-1	1.194E+1	2.029E+1
-1.978E-1	1.194E+1	2.021E+1
-1.946E-1	1.195E+1	2.036E+1
-1.930E-1	1.194E+1	2.033E+1
-1.946E-1	1.196E+1	2.025E+1
-1.962E-1	1.196E+1	2.034E+1
-1.962E-1	1.191E+1	2.039E+1
-1.930E-1	1.193E+1	2.035E+1
-1.978E-1	1.195E+1	2.013E+1
-1.978E-1	1.192E+1	2.029E+1
-1.978E-1	1.204E+1	2.026E+1
-1.962E-1	1.190E+1	2.036E+1
-1.946E-1	1.203E+1	2.043E+1
-1.978E-1	1.191E+1	2.036E+1
-1.978E-1	1.189E+1	2.040E+1
-1.930E-1	1.195E+1	2.044E+1
-1.946E-1	1.186E+1	2.054E+1
-1.962E-1	1.203E+1	2.025E+1
-1.962E-1	1.202E+1	2.019E+1
-1.962E-1	1.193E+1	2.030E+1
-1.930E-1	1.186E+1	2.033E+1
-1.962E-1	1.199E+1	2.022E+1
-1.978E-1	1.199E+1	2.031E+1
-1.930E-1	1.194E+1	2.020E+1
-1.930E-1	1.205E+1	2.023E+1
-1.995E-1	1.198E+1	2.020E+1
-1.962E-1	1.197E+1	2.036E+1
-1.962E-1	1.214E+1	2.032E+1
-1.962E-1	1.203E+1	2.053E+1
-1.995E-1	1.201E+1	2.022E+1
-1.946E-1	1.184E+1	2.039E+1
-1.930E-1	1.196E+1	2.026E+1
-1.962E-1	1.191E+1	2.031E+1
-1.978E-1	1.202E+1	2.029E+1
-1.962E-1	1.192E+1	2.023E+1
-1.930E-1	1.201E+1	2.033E+1
-1.946E-1	1.198E+1	2.042E+1
-1.962E-1	1.202E+1	2.032E+1
-1.978E-1	1.197E+1	2.042E+1
-1.914E-1	1.193E+1	2.032E+1
-1.930E-1	1.195E+1	2.032E+1
-1.962E-1	1.204E+1	2.016E+1
-1.962E-1	1.194E+1	2.044E+1
-1.930E-1	1.194E+1	2.012E+1
-1.962E-1	1.178E+1	2.037E+1
-1.978E-1	1.189E+1	2.018E+1
-1.946E-1	1.191E+1	2.031E+1
-1.881E-1	1.194E+1	2.033E+1
-1.946E-1	1.193E+1	2.016E+1
-1.962E-1	1.193E+1	2.043E+1
-1.930E-1	1.203E+1	2.036E+1
-1.946E-1	1.189E+1	2.039E+1
-1.962E-1	1.193E+1	2.032E+1
-1.978E-1	1.202E+1	2.032E+1
-1.962E-1	1.190E+1	2.040E+1
-1.930E-1	1.195E+1	2.032E+1
-1.962E-1	1.203E+1	2.049E+1
-1.978E-1	1.192E+1	2.028E+1
-1.962E-1	1.181E+1	2.048E+1
-1.930E-1	1.206E+1	2.035E+1
-1.930E-1	1.194E+1	2.035E+1
-1.978E-1	1.195E+1	2.030E+1
-1.962E-1	1.186E+1	2.033E+1
-1.914E-1	1.194E+1	2.040E+1
-1.962E-1	1.185E+1	2.033E+1
-1.995E-1	1.199E+1	2.042E+1
-1.962E-1	1.200E+1	2.027E+1
-1.946E-1	1.198E+1	2.038E+1
-1.946E-1	1.194E+1	2.031E+1
-1.978E-1	1.197E+1	2.025E+1
-1.946E-1	1.198E+1	2.032E+1
-1.914E-1	1.189E+1	2.028E+1
-1.946E-1	1.211E+1	2.034E+1
-1.978E-1	1.188E+1	2.048E+1
-1.978E-1	1.182E+1	2.024E+1
-1.946E-1	1.197E+1	2.052E+1
-1.962E-1	1.205E+1	2.019E+1
-1.978E-1	1.204E+1	2.026E+1
-1.962E-1	1.193E+1	2.018E+1
-1.930E-1	1.180E+1	2.053E+1
-1.930E-1	1.212E+1	2.045E+1
-1.962E-1	1.202E+1	2.021E+1
-1.962E-1	1.200E+1	2.034E+1
-1.930E-1	1.198E+1	2.036E+1
-1.930E-1	1.190E+1	2.038E+1
-2.011E-1	1.197E+1	2.030E+1
-1.978E-1	1.199E+1	2.038E+1
-1.930E-1	1.195E+1	2.026E+1
-1.946E-1	1.216E+1	2.020E+1
-1.946E-1	1.187E+1	2.028E+1
-1.962E-1	1.202E+1	2.033E+1
-1.914E-1	1.196E+1	2.029E+1
-1.930E-1	1.180E+1	2.032E+1
-1.978E-1	1.182E+1	2.023E+1
-1.930E-1	1.197E+1	2.020E+1
-1.946E-1	1.192E+1	2.022E+1
-1.930E-1	1.206E+1	2.030E+1
-1.978E-1	1.192E+1	2.019E+1
-1.946E-1	1.201E+1	2.037E+1
-1.930E-1	1.201E+1	2.035E+1
-1.962E-1	1.196E+1	2.027E+1
-1.978E-1	1.197E+1	2.027E+1
-1.946E-1	1.193E+1	2.018E+1
-1.946E-1	1.174E+1	2.027E+1
-1.962E-1	1.196E+1	2.044E+1
-1.962E-1	1.188E+1	2.035E+1
-1.962E-1	1.189E+1	2.029E+1
-1.962E-1	1.198E+1	2.016E+1
-1.946E-1	1.189E+1	2.032E+1
-1.962E-1	1.192E+1	2.042E+1
-1.962E-1	1.198E+1	2.030E+1
-1.930E-1	1.199E+1	2.035E+1
-1.946E-1	1.192E+1	2.010E+1
-1.978E-1	1.197E+1	2.024E+1
-1.978E-1	1.194E+1	2.025E+1
-1.930E-1	1.190E+1	2.021E+1
-1.962E-1	1.188E+1	2.030E+1
-1.946E-1	1.207E+1	2.035E+1
-1.962E-1	1.185E+1	2.029E+1
-1.946E-1	1.182E+1	2.028E+1
-1.962E-1	1.208E+1	2.045E+1
-1.995E-1	1.196E+1	2.035E+1
-1.978E-1	1.195E+1	2.027E+1
-1.946E-1	1.200E+1	2.005E+1
-1.946E-1	1.202E+1	2.029E+1
-1.978E-1	1.193E+1	2.029E+1
-1.962E-1	1.190E+1	2.034E+1
-1.946E-1	1.192E+1	2.019E+1
-1.946E-1	1.193E+1	2.028E+1
-1.962E-1	1.200E+1	2.033E+1
-1.946E-1	1.196E+1	2.035E+1
-1.930E-1	1.184E+1	2.037E+1
-1.946E-1	1.187E+1	2.037E+1
-1.962E-1	1.196E+1	2.042E+1
-1.946E-1	1.191E+1	2.044E+1
-1.930E-1	1.198E+1	2.013E+1
-1.914E-1	1.199E+1	2.018E+1
-1.962E-1	1.201E+1	2.029E+1
-1.962E-1	1.204E+1	2.038E+1
-1.914E-1	1.199E+1	2.030E+1
-1.962E-1	1.197E+1	2.016E+1
-1.962E-1	1.206E+1	2.027E+1
-1.946E-1	1.195E+1	2.037E+1
-1.930E-1	1.198E+1	2.024E+1
-1.978E-1	1.193E+1	2.038E+1
-1.946E-1	1.173E+1	2.013E+1
-2.011E-1	1.194E+1	2.032E+1
-1.946E-1	1.201E+1	2.027E+1
-1.930E-1	1.192E+1	2.035E+1
-1.962E-1	1.202E+1	2.001E+1
-1.978E-1	1.195E+1	2.024E+1
-1.914E-1	1.197E+1	2.045E+1
-1.962E-1	1.192E+1	2.034E+1
-1.946E-1	1.200E+1	2.040E+1
-1.946E-1	1.201E+1	2.032E+1
-1.946E-1	1.184E+1	2.022E+1
-1.962E-1	1.204E+1	2.029E+1
-1.995E-1	1.189E+1	2.029E+1
-1.946E-1	1.190E+1	2.043E+1
-1.946E-1	1.195E+1	2.031E+1
-1.946E-1	1.199E+1	2.039E+1
-1.962E-1	1.202E+1	2.020E+1
-1.978E-1	1.187E+1	2.039E+1
-1.914E-1	1.203E+1	2.039E+1
-1.946E-1	1.201E+1	2.042E+1
-1.962E-1	1.186E+1	2.030E+1
-1.995E-1	1.190E+1	2.017E+1
-1.946E-1	1.201E+1	2.047E+1
-1.914E-1	1.197E+1	2.020E+1
-1.978E-1	1.178E+1	2.038E+1
-1.946E-1	1.193E+1	2.030E+1
-1.930E-1	1.206E+1	2.032E+1
-1.914E-1	1.199E+1	2.036E+1
-1.962E-1	1.206E+1	2.019E+1
-1.962E-1	1.201E+1	2.033E+1
-1.930E-1	1.193E+1	2.025E+1
-1.930E-1	1.199E+1	2.039E+1
-1.978E-1	1.201E+1	2.027E+1
-1.946E-1	1.201E+1	2.024E+1
-1.897E-1	1.199E+1	2.035E+1
-1.946E-1	1.197E+1	2.035E+1
-1.962E-1	1.185E+1	2.035E+1
-1.946E-1	1.190E+1	2.042E+1
-1.946E-1	1.192E+1	2.048E+1
-1.946E-1	1.193E+1	2.036E+1
-1.946E-1	1.195E+1	2.024E+1
-1.962E-1	1.206E+1	2.047E+1
-1.930E-1	1.195E+1	2.035E+1
-1.962E-1	1.195E+1	2.041E+1
-1.995E-1	1.191E+1	2.028E+1
-1.962E-1	1.206E+1	2.036E+1
-1.930E-1	1.205E+1	2.018E+1
-1.946E-1	1.199E+1	2.026E+1
-1.946E-1	1.190E+1	2.031E+1
-1.962E-1	1.197E+1	2.047E+1
-1.930E-1	1.205E+1	2.035E+1
-1.962E-1	1.210E+1	2.036E+1
-1.962E-1	1.210E+1	2.021E+1
-1.978E-1	1.203E+1	2.017E+1
-1.930E-1	1.183E+1	2.033E+1
-1.946E-1	1.198E+1	2.013E+1
-1.978E-1	1.192E+1	2.026E+1
-1.978E-1	1.185E+1	2.024E+1
-1.914E-1	1.189E+1	2.041E+1
-1.946E-1	1.204E+1	2.022E+1
-1.978E-1	1.195E+1	2.031E+1
-1.946E-1	1.200E+1	2.042E+1
-1.930E-1	1.191E+1	2.026E+1
-1.946E-1	1.186E+1	2.036E+1
-1.962E-1	1.196E+1	2.034E+1
-1.962E-1	1.183E+1	2.040E+1
-1.946E-1	1.188E+1	2.029E+1
-1.946E-1	1.200E+1	2.029E+1
-1.962E-1	1.194E+1	2.036E+1
-1.962E-1	1.210E+1	2.053E+1
-1.946E-1	1.199E+1	2.018E+1
-1.946E-1	1.197E+1	2.034E+1
-1.962E-1	1.198E+1	2.029E+1
-1.962E-1	1.194E+1	2.034E+1
-1.930E-1	1.197E+1	2.032E+1
-1.962E-1	1.206E+1	2.041E+1
-1.962E-1	1.181E+1	2.047E+1
-1.946E-1	1.200E+1	2.037E+1
-1.881E-1	1.189E+1	2.032E+1
-1.962E-1	1.193E+1	2.029E+1
-1.962E-1	1.200E+1	2.035E+1
-1.978E-1	1.186E+1	2.039E+1
-1.946E-1	1.203E+1	2.046E+1
-1.946E-1	1.195E+1	2.025E+1
-1.978E-1	1.195E+1	2.019E+1
-1.946E-1	1.202E+1	2.031E+1
-1.946E-1	1.198E+1	2.006E+1
-1.962E-1	1.195E+1	2.024E+1
-1.978E-1	1.196E+1	2.031E+1
-1.962E-1	1.191E+1	2.039E+1
-1.914E-1	1.190E+1	2.031E+1
-1.962E-1	1.212E+1	2.032E+1
-1.995E-1	1.201E+1	2.030E+1
-1.946E-1	1.199E+1	2.026E+1
-1.914E-1	1.193E+1	2.028E+1
-1.962E-1	1.203E+1	2.039E+1
-1.946E-1	1.198E+1	2.023E+1
-1.962E-1	1.186E+1	2.037E+1
-1.930E-1	1.201E+1	2.015E+1
-1.946E-1	1.188E+1	2.045E+1
-1.978E-1	1.191E+1	2.033E+1
-1.978E-1	1.189E+1	2.030E+1
-1.946E-1	1.198E+1	2.030E+1
-1.930E-1	1.188E+1	2.042E+1
-1.946E-1	1.200E+1	2.034E+1
-1.962E-1	1.201E+1	2.040E+1
-1.946E-1	1.201E+1	2.032E+1
-1.995E-1	1.206E+1	2.029E+1
-1.995E-1	1.200E+1	2.038E+1
-1.946E-1	1.205E+1	2.023E+1
-1.930E-1	1.193E+1	2.023E+1
-1.946E-1	1.199E+1	2.039E+1
-1.962E-1	1.196E+1	2.025E+1
-1.962E-1	1.197E+1	2.044E+1
-1.914E-1	1.181E+1	2.027E+1
-1.946E-1	1.213E+1	2.023E+1
-1.962E-1	1.198E+1	2.030E+1
-1.978E-1	1.197E+1	2.041E+1
-1.930E-1	1.192E+1	2.039E+1
-1.978E-1	1.203E+1	2.028E+1
-1.995E-1	1.202E+1	2.027E+1
-1.946E-1	1.194E+1	2.016E+1
-1.946E-1	1.209E+1	2.020E+1
-1.978E-1	1.207E+1	2.024E+1
-1.995E-1	1.202E+1	2.034E+1
-1.962E-1	1.203E+1	2.017E+1
-1.962E-1	1.214E+1	2.025E+1
-1.946E-1	1.198E+1	2.028E+1
-1.978E-1	1.202E+1	2.050E+1
-1.978E-1	1.197E+1	2.020E+1
-1.897E-1	1.187E+1	2.023E+1
-1.962E-1	1.204E+1	2.025E+1
-1.978E-1	1.198E+1	2.017E+1
-1.962E-1	1.211E+1	2.021E+1
-1.946E-1	1.199E+1	2.031E+1
-1.914E-1	1.190E+1	2.028E+1
-1.962E-1	1.197E+1	2.017E+1
-1.930E-1	1.208E+1	2.021E+1
-1.946E-1	1.194E+1	2.031E+1
-1.962E-1	1.197E+1	2.038E+1
-1.978E-1	1.211E+1	2.022E+1
-1.978E-1	1.194E+1	2.032E+1
-1.930E-1	1.196E+1	2.032E+1
-1.930E-1	1.190E+1	2.033E+1
-1.962E-1	1.196E+1	2.028E+1
-1.978E-1	1.199E+1	2.031E+1
-1.930E-1	1.196E+1	2.043E+1
-1.930E-1	1.192E+1	2.027E+1
-1.962E-1	1.200E+1	2.009E+1
-1.946E-1	1.203E+1	2.020E+1
-1.914E-1	1.195E+1	2.018E+1
-1.946E-1	1.181E+1	2.028E+1
-1.978E-1	1.197E+1	2.022E+1
-1.978E-1	1.187E+1	2.030E+1
-1.930E-1	1.178E+1	2.014E+1
-1.946E-1	1.193E+1	2.027E+1
-1.978E-1	1.188E+1	2.026E+1
-1.930E-1	1.198E+1	2.041E+1
-1.914E-1	1.203E+1	2.031E+1
-1.930E-1	1.196E+1	2.025E+1
-1.946E-1	1.197E+1	2.034E+1
-1.930E-1	1.210E+1	2.034E+1
-1.946E-1	1.222E+1	2.029E+1
-1.914E-1	1.186E+1	2.043E+1
-1.978E-1	1.182E+1	2.030E+1
-1.962E-1	1.188E+1	2.034E+1
-1.930E-1	1.210E+1	2.030E+1
-1.962E-1	1.202E+1	2.039E+1
-1.962E-1	1.197E+1	2.030E+1
-1.962E-1	1.200E+1	2.035E+1
-1.914E-1	1.204E+1	2.046E+1
-1.946E-1	1.196E+1	2.025E+1
-1.978E-1	1.196E+1	2.029E+1
-1.946E-1	1.189E+1	2.028E+1
-1.914E-1	1.186E+1	2.044E+1
-1.946E-1	1.202E+1	2.032E+1
-2.011E-1	1.196E+1	2.032E+1
-1.946E-1	1.199E+1	2.042E+1
-1.930E-1	1.198E+1	2.021E+1
-1.946E-1	1.205E+1	2.029E+1
-1.995E-1	1.195E+1	2.021E+1
-1.930E-1	1.202E+1	2.021E+1
-1.930E-1	1.198E+1	2.027E+1
-1.930E-1	1.202E+1	2.036E+1
-1.962E-1	1.209E+1	2.030E+1
-1.962E-1	1.191E+1	2.041E+1
-1.946E-1	1.186E+1	2.020E+1
-1.946E-1	1.198E+1	2.031E+1
-1.962E-1	1.200E+1	2.030E+1
-1.946E-1	1.189E+1	2.035E+1
-1.930E-1	1.199E+1	2.011E+1
-1.930E-1	1.199E+1	2.015E+1
-1.978E-1	1.201E+1	2.034E+1
-1.946E-1	1.197E+1	2.019E+1
-1.930E-1	1.199E+1	2.030E+1
-1.946E-1	1.196E+1	2.034E+1
-1.962E-1	1.202E+1	2.030E+1
-1.946E-1	1.193E+1	2.033E+1
-1.930E-1	1.200E+1	2.034E+1
-1.930E-1	1.205E+1	2.041E+1
-1.946E-1	1.191E+1	2.039E+1
-1.962E-1	1.189E+1	2.042E+1
-1.914E-1	1.193E+1	2.028E+1
-1.962E-1	1.203E+1	2.037E+1
-1.962E-1	1.191E+1	2.041E+1
-1.962E-1	1.201E+1	2.023E+1
-1.930E-1	1.191E+1	2.025E+1
-1.930E-1	1.201E+1	2.012E+1
-1.962E-1	1.201E+1	2.016E+1
-1.962E-1	1.210E+1	2.028E+1
-1.914E-1	1.191E+1	2.047E+1
-1.946E-1	1.213E+1	2.054E+1
-1.930E-1	1.196E+1	2.018E+1
-1.978E-1	1.190E+1	2.041E+1
-1.914E-1	1.207E+1	2.036E+1
-1.946E-1	1.205E+1	2.024E+1
-1.962E-1	1.195E+1	2.040E+1
-1.930E-1	1.201E+1	2.036E+1
-1.946E-1	1.193E+1	2.027E+1
-1.946E-1	1.194E+1	2.057E+1
-1.978E-1	1.192E+1	2.027E+1
-1.946E-1	1.207E+1	2.033E+1
-1.930E-1	1.192E+1	2.041E+1
-1.946E-1	1.207E+1	2.039E+1
-1.962E-1	1.203E+1	2.037E+1
-1.946E-1	1.203E+1	2.043E+1
-1.946E-1	1.203E+1	2.039E+1
-1.946E-1	1.200E+1	2.037E+1
-1.946E-1	1.203E+1	2.040E+1
-1.962E-1	1.191E+1	2.021E+1
-1.930E-1	1.198E+1	2.035E+1
-1.930E-1	1.193E+1	2.030E+1
-1.978E-1	1.192E+1	2.024E+1
-1.962E-1	1.207E+1	2.047E+1
-1.946E-1	1.195E+1	2.038E+1
-1.946E-1	1.194E+1	2.026E+1
-1.962E-1	1.191E+1	2.034E+1
-1.946E-1	1.201E+1	2.021E+1
-1.930E-1	1.199E+1	2.022E+1
-1.930E-1	1.184E+1	2.032E+1
-1.946E-1	1.188E+1	2.033E+1
-1.946E-1	1.192E+1	2.047E+1
-1.930E-1	1.194E+1	2.031E+1
-1.930E-1	1.199E+1	2.008E+1
-1.978E-1	1.206E+1	2.021E+1
-1.962E-1	1.187E+1	2.029E+1
-1.930E-1	1.195E+1	2.029E+1
-1.978E-1	1.199E+1	2.037E+1
-1.995E-1	1.201E+1	2.010E+1
-1.946E-1	1.191E+1	2.028E+1
-1.914E-1	1.194E+1	2.029E+1
-1.930E-1	1.196E+1	2.046E+1
-1.962E-1	1.204E+1	2.031E+1
-1.946E-1	1.205E+1	2.034E+1
-1.914E-1	1.196E+1	2.024E+1
-1.946E-1	1.197E+1	2.030E+1
-1.962E-1	1.197E+1	2.039E+1
-1.946E-1	1.210E+1	2.034E+1
-1.930E-1	1.196E+1	2.032E+1
-1.946E-1	1.193E+1	2.031E+1
-1.962E-1	1.197E+1	2.042E+1
-1.962E-1	1.195E+1	2.019E+1
-1.930E-1	1.192E+1	2.027E+1
-1.946E-1	1.200E+1	2.027E+1
-1.995E-1	1.209E+1	2.015E+1
-1.962E-1	1.207E+1	2.025E+1
-1.946E-1	1.211E+1	2.045E+1
-1.962E-1	1.201E+1	2.035E+1
-1.962E-1	1.189E+1	2.018E+1
-1.962E-1	1.181E+1	2.045E+1
-1.914E-1	1.193E+1	2.036E+1
-1.946E-1	1.197E+1	2.030E+1
-1.962E-1	1.196E+1	2.040E+1
-1.946E-1	1.191E+1	2.046E+1
-1.930E-1	1.201E+1	2.034E+1
-1.946E-1	1.201E+1	2.014E+1
-1.962E-1	1.196E+1	2.019E+1
-1.946E-1	1.219E+1	2.030E+1
-1.930E-1	1.208E+1	2.028E+1
-1.930E-1	1.202E+1	2.010E+1
-1.978E-1	1.188E+1	2.026E+1
-1.930E-1	1.199E+1	2.026E+1
-1.914E-1	1.204E+1	2.019E+1
-1.930E-1	1.199E+1	2.037E+1
-1.978E-1	1.191E+1	2.012E+1
-1.962E-1	1.200E+1	2.029E+1
-1.930E-1	1.196E+1	2.050E+1
-1.946E-1	1.195E+1	2.023E+1
-1.962E-1	1.199E+1	2.037E+1
-1.962E-1	1.196E+1	2.047E+1
-1.930E-1	1.178E+1	2.031E+1
-1.962E-1	1.205E+1	2.025E+1
-1.946E-1	1.191E+1	2.047E+1
-1.962E-1	1.202E+1	2.016E+1
-1.930E-1	1.202E+1	2.029E+1
-1.930E-1	1.190E+1	2.038E+1
-1.962E-1	1.199E+1	2.038E+1
-1.962E-1	1.203E+1	2.047E+1
-1.930E-1	1.192E+1	2.040E+1
-1.930E-1	1.201E+1	2.039E+1
-1.962E-1	1.199E+1	2.039E+1
-1.946E-1	1.187E+1	2.041E+1
-1.914E-1	1.188E+1	2.030E+1
-1.930E-1	1.202E+1	2.024E+1
-1.962E-1	1.198E+1	2.016E+1
-1.962E-1	1.195E+1	2.024E+1
-1.914E-1	1.184E+1	2.024E+1
-1.914E-1	1.197E+1	2.036E+1
-1.978E-1	1.204E+1	2.029E+1
-1.930E-1	1.202E+1	2.030E+1
-1.930E-1	1.201E+1	2.026E+1
-1.914E-1	1.198E+1	2.048E+1
-1.946E-1	1.189E+1	2.026E+1
-1.946E-1	1.192E+1	2.032E+1
-1.914E-1	1.203E+1	2.029E+1
-1.930E-1	1.211E+1	2.028E+1
-1.995E-1	1.199E+1	2.031E+1
-1.978E-1	1.182E+1	2.028E+1
-1.946E-1	1.204E+1	2.041E+1
-1.914E-1	1.196E+1	2.043E+1
-1.946E-1	1.201E+1	2.041E+1
-1.962E-1	1.214E+1	2.039E+1
-1.930E-1	1.194E+1	2.023E+1
-1.930E-1	1.197E+1	2.050E+1
-1.978E-1	1.195E+1	2.047E+1
-1.946E-1	1.192E+1	2.023E+1
-1.930E-1	1.202E+1	2.032E+1
-1.930E-1	1.202E+1	2.029E+1
-1.946E-1	1.203E+1	2.034E+1
-1.946E-1	1.213E+1	2.036E+1
-1.914E-1	1.206E+1	2.031E+1
-1.962E-1	1.196E+1	2.017E+1
-1.946E-1	1.194E+1	2.021E+1
-1.946E-1	1.208E+1	2.049E+1
-1.914E-1	1.202E+1	2.051E+1
-1.914E-1	1.201E+1	2.041E+1
-1.978E-1	1.194E+1	2.031E+1
-1.962E-1	1.201E+1	2.038E+1
-1.881E-1	1.203E+1	2.022E+1
-1.946E-1	1.205E+1	2.034E+1
-1.962E-1	1.198E+1	2.046E+1
-1.962E-1	1.196E+1	2.044E+1
-1.914E-1	1.196E+1	2.029E+1
-1.930E-1	1.197E+1	2.028E+1
-1.978E-1	1.209E+1	2.047E+1
-1.930E-1	1.210E+1	2.020E+1
-1.930E-1	1.198E+1	2.039E+1
-1.914E-1	1.206E+1	2.034E+1
-1.962E-1	1.203E+1	2.026E+1
-1.946E-1	1.205E+1	2.027E+1
-1.914E-1	1.187E+1	2.037E+1
-1.914E-1	1.198E+1	2.021E+1
-1.962E-1	1.197E+1	2.021E+1
-1.946E-1	1.198E+1	2.032E+1
-1.930E-1	1.198E+1	2.020E+1
-1.914E-1	1.188E+1	2.043E+1
-1.962E-1	1.202E+1	2.028E+1
-1.962E-1	1.209E+1	2.042E+1
-1.914E-1	1.182E+1	2.038E+1
-1.962E-1	1.198E+1	2.026E+1
-1.962E-1	1.203E+1	2.033E+1
-1.962E-1	1.204E+1	2.034E+1
-1.930E-1	1.202E+1	2.010E+1
-1.914E-1	1.191E+1	2.029E+1
-1.995E-1	1.198E+1	2.025E+1
-1.978E-1	1.204E+1	2.030E+1
-1.914E-1	1.203E+1	2.032E+1
-1.914E-1	1.184E+1	2.035E+1
-1.995E-1	1.196E+1	2.045E+1
-1.946E-1	1.201E+1	2.009E+1
-1.914E-1	1.200E+1	2.048E+1
-1.914E-1	1.194E+1	2.039E+1
-1.962E-1	1.204E+1	2.025E+1
-1.962E-1	1.195E+1	2.045E+1
-1.914E-1	1.191E+1	2.035E+1
-1.946E-1	1.196E+1	2.030E+1
-1.946E-1	1.182E+1	2.043E+1
-1.946E-1	1.220E+1	2.038E+1
-1.930E-1	1.204E+1	2.034E+1
-1.930E-1	1.191E+1	2.040E+1
-1.978E-1	1.199E+1	2.026E+1
-1.946E-1	1.199E+1	2.038E+1
-1.897E-1	1.192E+1	2.027E+1
-1.962E-1	1.203E+1	2.029E+1
-1.946E-1	1.193E+1	2.015E+1
-1.962E-1	1.204E+1	2.036E+1
-1.962E-1	1.188E+1	2.032E+1
-1.930E-1	1.206E+1	2.027E+1
-1.946E-1	1.186E+1	2.027E+1
-1.978E-1	1.208E+1	2.034E+1
-1.914E-1	1.211E+1	2.029E+1
-1.946E-1	1.202E+1	2.039E+1
-1.962E-1	1.186E+1	2.040E+1
-1.946E-1	1.187E+1	2.048E+1
-1.946E-1	1.202E+1	2.033E+1
-1.914E-1	1.196E+1	2.038E+1
-1.946E-1	1.196E+1	2.029E+1
-1.946E-1	1.201E+1	2.047E+1
-1.897E-1	1.202E+1	2.032E+1
-1.946E-1	1.197E+1	2.027E+1
-1.962E-1	1.199E+1	2.037E+1
-1.962E-1	1.201E+1	2.035E+1
-1.930E-1	1.198E+1	2.041E+1
-1.914E-1	1.197E+1	2.031E+1
-1.946E-1	1.209E+1	2.028E+1
-1.962E-1	1.202E+1	2.020E+1
-1.962E-1	1.193E+1	2.040E+1
-1.897E-1	1.199E+1	2.036E+1
-1.962E-1	1.199E+1	2.043E+1
-1.978E-1	1.207E+1	2.028E+1
-1.897E-1	1.193E+1	2.033E+1
-1.946E-1	1.193E+1	2.043E+1
-1.962E-1	1.199E+1	2.034E+1
-1.978E-1	1.196E+1	2.027E+1
-1.930E-1	1.205E+1	2.023E+1
-1.930E-1	1.184E+1	2.023E+1
-1.930E-1	1.199E+1	2.027E+1
-1.946E-1	1.203E+1	2.047E+1
-1.881E-1	1.199E+1	2.025E+1
-1.914E-1	1.198E+1	2.038E+1
-1.978E-1	1.190E+1	2.027E+1
-1.946E-1	1.192E+1	2.028E+1
-1.897E-1	1.208E+1	2.028E+1
-1.930E-1	1.203E+1	2.028E+1
[truncated: 93,976 more rows]
