# Supplementary material for: Improved ANAP incorporation and VCF analysis reveal details of P2X7 current facilitation and a limited conformational interplay between ATP binding and the intracellular ballast domain
Source: eLife. 2023 Jan 4;12:e82479. doi: 10.7554/eLife.82479 (PMC9859053; doi:10.7554/eLife.82479)
Supplement: Figure 3—source data 1. [file elife-82479-fig3-data1.zip › Figure-3_source-data-1/K127_k01#07.csv]

-1.589E-1	8.869E+0	1.805E+1
-1.541E-1	8.788E+0	1.799E+1
-1.589E-1	8.807E+0	1.792E+1
-1.605E-1	8.794E+0	1.790E+1
-1.589E-1	8.863E+0	1.797E+1
-1.573E-1	8.742E+0	1.800E+1
-1.573E-1	8.717E+0	1.794E+1
-1.573E-1	8.710E+0	1.790E+1
-1.573E-1	8.798E+0	1.803E+1
-1.573E-1	8.814E+0	1.808E+1
-1.573E-1	8.775E+0	1.793E+1
-1.622E-1	8.603E+0	1.808E+1
-1.589E-1	8.863E+0	1.814E+1
-1.557E-1	8.742E+0	1.810E+1
-1.573E-1	8.700E+0	1.812E+1
-1.573E-1	8.742E+0	1.800E+1
-1.589E-1	8.788E+0	1.796E+1
-1.557E-1	8.755E+0	1.796E+1
-1.573E-1	8.733E+0	1.800E+1
-1.622E-1	8.859E+0	1.796E+1
-1.589E-1	8.778E+0	1.810E+1
-1.589E-1	8.794E+0	1.794E+1
-1.589E-1	8.788E+0	1.808E+1
-1.622E-1	8.856E+0	1.798E+1
-1.622E-1	8.853E+0	1.816E+1
-1.541E-1	8.914E+0	1.789E+1
-1.573E-1	8.850E+0	1.792E+1
-1.589E-1	8.872E+0	1.792E+1
-1.573E-1	8.746E+0	1.795E+1
-1.557E-1	8.801E+0	1.800E+1
-1.573E-1	8.875E+0	1.806E+1
-1.605E-1	8.785E+0	1.816E+1
-1.605E-1	8.863E+0	1.805E+1
-1.541E-1	8.882E+0	1.809E+1
-1.573E-1	8.791E+0	1.796E+1
-1.589E-1	8.791E+0	1.806E+1
-1.622E-1	8.691E+0	1.802E+1
-1.573E-1	8.872E+0	1.804E+1
-1.573E-1	8.759E+0	1.806E+1
-1.589E-1	8.856E+0	1.805E+1
-1.622E-1	8.833E+0	1.801E+1
-1.557E-1	8.895E+0	1.801E+1
-1.541E-1	8.778E+0	1.802E+1
-1.573E-1	8.814E+0	1.785E+1
-1.605E-1	8.791E+0	1.789E+1
-1.573E-1	8.804E+0	1.803E+1
-1.605E-1	8.824E+0	1.819E+1
-1.589E-1	8.846E+0	1.800E+1
-1.573E-1	8.684E+0	1.796E+1
-1.573E-1	8.872E+0	1.810E+1
-1.557E-1	8.717E+0	1.807E+1
-1.622E-1	8.817E+0	1.793E+1
-1.589E-1	8.827E+0	1.797E+1
-1.557E-1	8.837E+0	1.803E+1
-1.573E-1	8.681E+0	1.811E+1
-1.622E-1	8.759E+0	1.808E+1
-1.589E-1	8.875E+0	1.802E+1
-1.557E-1	8.814E+0	1.813E+1
-1.557E-1	8.762E+0	1.796E+1
-1.573E-1	8.840E+0	1.795E+1
-1.557E-1	8.717E+0	1.784E+1
-1.589E-1	8.742E+0	1.797E+1
-1.524E-1	8.730E+0	1.800E+1
-1.589E-1	8.811E+0	1.796E+1
-1.589E-1	8.804E+0	1.804E+1
-1.557E-1	8.700E+0	1.820E+1
-1.557E-1	8.798E+0	1.810E+1
-1.573E-1	8.755E+0	1.806E+1
-1.605E-1	8.888E+0	1.802E+1
-1.557E-1	8.762E+0	1.791E+1
-1.557E-1	8.908E+0	1.797E+1
-1.573E-1	8.759E+0	1.812E+1
-1.589E-1	8.765E+0	1.811E+1
-1.557E-1	8.804E+0	1.805E+1
-1.557E-1	8.710E+0	1.806E+1
-1.589E-1	8.785E+0	1.807E+1
-1.573E-1	8.807E+0	1.798E+1
-1.589E-1	8.726E+0	1.795E+1
-1.589E-1	8.765E+0	1.804E+1
-1.589E-1	8.833E+0	1.803E+1
-1.605E-1	8.837E+0	1.797E+1
-1.573E-1	8.726E+0	1.797E+1
-1.573E-1	8.840E+0	1.800E+1
-1.573E-1	8.781E+0	1.802E+1
-1.589E-1	8.911E+0	1.798E+1
-1.573E-1	8.853E+0	1.805E+1
-1.573E-1	8.765E+0	1.804E+1
-1.605E-1	8.772E+0	1.807E+1
-1.605E-1	8.807E+0	1.797E+1
-1.573E-1	8.684E+0	1.797E+1
-1.573E-1	8.830E+0	1.783E+1
-1.605E-1	8.730E+0	1.817E+1
-1.605E-1	8.856E+0	1.790E+1
-1.557E-1	8.811E+0	1.802E+1
-1.557E-1	8.798E+0	1.800E+1
-1.589E-1	8.830E+0	1.797E+1
-1.622E-1	8.957E+0	1.781E+1
-1.557E-1	8.635E+0	1.802E+1
-1.589E-1	8.726E+0	1.808E+1
-1.605E-1	8.833E+0	1.802E+1
-1.573E-1	8.707E+0	1.791E+1
-1.573E-1	8.785E+0	1.793E+1
-1.573E-1	8.768E+0	1.800E+1
-1.605E-1	8.752E+0	1.793E+1
-1.573E-1	8.830E+0	1.803E+1
-1.557E-1	8.759E+0	1.799E+1
-1.557E-1	8.778E+0	1.797E+1
-1.589E-1	8.863E+0	1.810E+1
-1.573E-1	8.720E+0	1.788E+1
-1.573E-1	8.817E+0	1.809E+1
-1.573E-1	8.746E+0	1.805E+1
-1.622E-1	8.788E+0	1.809E+1
-1.573E-1	8.811E+0	1.798E+1
-1.541E-1	8.736E+0	1.798E+1
-1.557E-1	8.606E+0	1.806E+1
-1.605E-1	8.798E+0	1.802E+1
-1.573E-1	8.863E+0	1.793E+1
-1.573E-1	8.778E+0	1.808E+1
-1.589E-1	8.804E+0	1.802E+1
-1.589E-1	8.824E+0	1.790E+1
-1.557E-1	8.652E+0	1.803E+1
-1.557E-1	8.752E+0	1.791E+1
-1.557E-1	8.846E+0	1.805E+1
-1.605E-1	8.609E+0	1.801E+1
-1.622E-1	8.785E+0	1.816E+1
-1.573E-1	8.730E+0	1.800E+1
-1.573E-1	8.674E+0	1.794E+1
-1.605E-1	8.824E+0	1.803E+1
-1.589E-1	8.752E+0	1.788E+1
-1.589E-1	8.820E+0	1.806E+1
-1.557E-1	8.866E+0	1.797E+1
-1.605E-1	8.794E+0	1.807E+1
-1.573E-1	8.700E+0	1.803E+1
-1.573E-1	8.785E+0	1.792E+1
-1.524E-1	8.801E+0	1.794E+1
-1.589E-1	8.772E+0	1.804E+1
-1.605E-1	8.814E+0	1.799E+1
-1.573E-1	8.970E+0	1.792E+1
-1.557E-1	8.824E+0	1.803E+1
-1.605E-1	8.759E+0	1.797E+1
-1.605E-1	8.817E+0	1.786E+1
-1.573E-1	8.814E+0	1.796E+1
-1.573E-1	8.850E+0	1.799E+1
-1.573E-1	8.775E+0	1.797E+1
-1.605E-1	8.759E+0	1.799E+1
-1.557E-1	8.801E+0	1.800E+1
-1.573E-1	8.866E+0	1.786E+1
-1.589E-1	8.934E+0	1.785E+1
-1.589E-1	8.798E+0	1.796E+1
-1.573E-1	8.827E+0	1.785E+1
-1.573E-1	8.801E+0	1.791E+1
-1.589E-1	8.866E+0	1.795E+1
-1.605E-1	8.755E+0	1.792E+1
-1.573E-1	8.914E+0	1.796E+1
-1.573E-1	8.749E+0	1.812E+1
-1.622E-1	8.739E+0	1.797E+1
-1.589E-1	8.739E+0	1.793E+1
-1.573E-1	8.824E+0	1.807E+1
-1.573E-1	8.827E+0	1.802E+1
-1.573E-1	8.830E+0	1.787E+1
-1.589E-1	8.765E+0	1.783E+1
-1.541E-1	8.791E+0	1.801E+1
-1.573E-1	8.707E+0	1.820E+1
-1.589E-1	8.866E+0	1.796E+1
-1.573E-1	8.781E+0	1.796E+1
-1.557E-1	8.837E+0	1.802E+1
-1.557E-1	8.927E+0	1.794E+1
-1.622E-1	8.717E+0	1.793E+1
-1.589E-1	8.739E+0	1.798E+1
-1.573E-1	8.762E+0	1.790E+1
-1.573E-1	8.746E+0	1.811E+1
-1.605E-1	8.794E+0	1.796E+1
-1.605E-1	8.710E+0	1.807E+1
-1.573E-1	8.895E+0	1.809E+1
-1.524E-1	8.726E+0	1.789E+1
-1.589E-1	8.736E+0	1.780E+1
-1.589E-1	8.697E+0	1.793E+1
-1.557E-1	8.811E+0	1.797E+1
-1.541E-1	8.775E+0	1.789E+1
-1.589E-1	8.781E+0	1.791E+1
-1.589E-1	8.768E+0	1.813E+1
-1.573E-1	8.746E+0	1.807E+1
-1.557E-1	8.859E+0	1.801E+1
-1.589E-1	8.798E+0	1.796E+1
-1.589E-1	8.853E+0	1.804E+1
-1.589E-1	8.678E+0	1.796E+1
-1.573E-1	8.853E+0	1.800E+1
-1.605E-1	8.765E+0	1.801E+1
-1.589E-1	8.840E+0	1.793E+1
-1.605E-1	8.804E+0	1.817E+1
-1.605E-1	8.609E+0	1.791E+1
-1.573E-1	8.755E+0	1.787E+1
-1.605E-1	8.794E+0	1.822E+1
-1.557E-1	8.681E+0	1.791E+1
-1.557E-1	8.814E+0	1.796E+1
-1.589E-1	8.768E+0	1.814E+1
-1.589E-1	8.785E+0	1.796E+1
-1.557E-1	8.755E+0	1.805E+1
-1.573E-1	8.788E+0	1.806E+1
-1.573E-1	8.791E+0	1.799E+1
-1.605E-1	8.869E+0	1.798E+1
-1.557E-1	8.746E+0	1.783E+1
-1.541E-1	8.807E+0	1.785E+1
-1.589E-1	8.749E+0	1.786E+1
-1.589E-1	8.863E+0	1.791E+1
-1.541E-1	8.742E+0	1.801E+1
-1.557E-1	8.717E+0	1.798E+1
-1.589E-1	8.788E+0	1.795E+1
-1.638E-1	8.778E+0	1.798E+1
-1.541E-1	8.772E+0	1.800E+1
-1.557E-1	8.742E+0	1.789E+1
-1.573E-1	8.775E+0	1.797E+1
-1.622E-1	8.645E+0	1.799E+1
-1.557E-1	8.804E+0	1.792E+1
-1.557E-1	8.642E+0	1.799E+1
-1.573E-1	8.856E+0	1.792E+1
-1.605E-1	8.704E+0	1.796E+1
-1.541E-1	8.765E+0	1.798E+1
-1.573E-1	8.778E+0	1.796E+1
-1.589E-1	8.794E+0	1.807E+1
-1.605E-1	8.707E+0	1.797E+1
-1.557E-1	8.759E+0	1.793E+1
-1.589E-1	8.837E+0	1.795E+1
-1.573E-1	8.733E+0	1.805E+1
-1.557E-1	8.814E+0	1.790E+1
-1.557E-1	8.749E+0	1.797E+1
-1.557E-1	8.788E+0	1.808E+1
-1.573E-1	8.704E+0	1.801E+1
-1.589E-1	8.950E+0	1.788E+1
-1.573E-1	8.726E+0	1.786E+1
-1.557E-1	8.788E+0	1.795E+1
-1.589E-1	8.668E+0	1.809E+1
-1.605E-1	8.791E+0	1.802E+1
-1.589E-1	8.742E+0	1.791E+1
-1.589E-1	8.710E+0	1.778E+1
-1.605E-1	8.768E+0	1.791E+1
-1.622E-1	8.772E+0	1.805E+1
-1.557E-1	8.811E+0	1.807E+1
-1.557E-1	8.759E+0	1.793E+1
-1.605E-1	8.752E+0	1.793E+1
-1.589E-1	8.817E+0	1.783E+1
-1.589E-1	8.707E+0	1.808E+1
-1.573E-1	8.645E+0	1.793E+1
-1.589E-1	8.879E+0	1.795E+1
-1.622E-1	8.720E+0	1.783E+1
-1.589E-1	8.723E+0	1.784E+1
-1.589E-1	8.635E+0	1.810E+1
-1.589E-1	8.817E+0	1.810E+1
-1.622E-1	8.739E+0	1.790E+1
-1.557E-1	8.827E+0	1.798E+1
-1.541E-1	8.723E+0	1.783E+1
-1.589E-1	8.866E+0	1.778E+1
-1.589E-1	8.798E+0	1.794E+1
-1.557E-1	8.811E+0	1.795E+1
-1.573E-1	8.778E+0	1.805E+1
-1.605E-1	8.648E+0	1.784E+1
-1.605E-1	8.755E+0	1.799E+1
-1.573E-1	8.694E+0	1.800E+1
-1.573E-1	8.749E+0	1.798E+1
-1.573E-1	8.801E+0	1.802E+1
-1.605E-1	8.723E+0	1.792E+1
-1.573E-1	8.603E+0	1.797E+1
-1.557E-1	8.704E+0	1.790E+1
-1.605E-1	8.746E+0	1.790E+1
-1.573E-1	8.840E+0	1.788E+1
-1.573E-1	8.733E+0	1.802E+1
-1.589E-1	8.833E+0	1.798E+1
-1.589E-1	8.882E+0	1.794E+1
-1.605E-1	8.742E+0	1.794E+1
-1.573E-1	8.726E+0	1.768E+1
-1.573E-1	8.879E+0	1.804E+1
-1.589E-1	8.947E+0	1.801E+1
-1.605E-1	8.759E+0	1.802E+1
-1.557E-1	8.736E+0	1.785E+1
-1.573E-1	8.814E+0	1.818E+1
-1.573E-1	8.804E+0	1.794E+1
-1.573E-1	8.817E+0	1.794E+1
-1.573E-1	8.697E+0	1.794E+1
-1.573E-1	8.749E+0	1.809E+1
-1.589E-1	8.840E+0	1.801E+1
-1.589E-1	8.872E+0	1.782E+1
-1.573E-1	8.772E+0	1.775E+1
-1.573E-1	8.837E+0	1.805E+1
-1.605E-1	8.804E+0	1.800E+1
-1.622E-1	8.798E+0	1.792E+1
-1.573E-1	8.749E+0	1.777E+1
-1.573E-1	8.742E+0	1.803E+1
-1.589E-1	8.768E+0	1.798E+1
-1.605E-1	8.671E+0	1.797E+1
-1.573E-1	8.785E+0	1.806E+1
-1.557E-1	8.801E+0	1.799E+1
-1.589E-1	8.759E+0	1.789E+1
-1.622E-1	8.733E+0	1.791E+1
-1.589E-1	8.820E+0	1.784E+1
-1.573E-1	8.830E+0	1.808E+1
-1.589E-1	8.739E+0	1.799E+1
-1.605E-1	8.730E+0	1.809E+1
-1.573E-1	8.752E+0	1.796E+1
-1.557E-1	8.843E+0	1.787E+1
-1.589E-1	8.830E+0	1.797E+1
-1.589E-1	8.869E+0	1.790E+1
-1.541E-1	8.742E+0	1.784E+1
-1.557E-1	8.798E+0	1.795E+1
-1.605E-1	8.691E+0	1.783E+1
-1.605E-1	8.726E+0	1.805E+1
-1.541E-1	8.772E+0	1.783E+1
-1.541E-1	8.730E+0	1.792E+1
-1.605E-1	8.804E+0	1.793E+1
-1.589E-1	8.717E+0	1.787E+1
-1.573E-1	8.593E+0	1.785E+1
-1.557E-1	8.661E+0	1.806E+1
-1.573E-1	8.898E+0	1.791E+1
-1.589E-1	8.749E+0	1.797E+1
-1.573E-1	8.921E+0	1.797E+1
-1.541E-1	8.762E+0	1.807E+1
-1.622E-1	8.882E+0	1.804E+1
-1.589E-1	8.759E+0	1.787E+1
-1.573E-1	8.749E+0	1.789E+1
-1.541E-1	8.723E+0	1.794E+1
-1.589E-1	8.775E+0	1.780E+1
-1.589E-1	8.820E+0	1.797E+1
-1.557E-1	8.814E+0	1.797E+1
-1.557E-1	8.879E+0	1.803E+1
-1.589E-1	8.772E+0	1.787E+1
-1.622E-1	8.934E+0	1.779E+1
-1.589E-1	8.652E+0	1.787E+1
-1.573E-1	8.775E+0	1.795E+1
-1.605E-1	8.710E+0	1.801E+1
-1.573E-1	8.856E+0	1.801E+1
-1.541E-1	8.678E+0	1.802E+1
-1.524E-1	8.678E+0	1.784E+1
-1.589E-1	8.665E+0	1.786E+1
-1.573E-1	8.694E+0	1.782E+1
-1.557E-1	8.804E+0	1.810E+1
-1.557E-1	8.759E+0	1.809E+1
-1.605E-1	8.775E+0	1.783E+1
-1.622E-1	8.687E+0	1.774E+1
-1.557E-1	8.755E+0	1.808E+1
-1.573E-1	8.833E+0	1.783E+1
-1.573E-1	8.801E+0	1.780E+1
-1.573E-1	8.730E+0	1.803E+1
-1.557E-1	8.665E+0	1.785E+1
-1.589E-1	8.762E+0	1.792E+1
-1.573E-1	8.697E+0	1.785E+1
-1.605E-1	8.684E+0	1.781E+1
-1.557E-1	8.687E+0	1.796E+1
-1.541E-1	8.785E+0	1.794E+1
-1.589E-1	8.736E+0	1.801E+1
-1.589E-1	8.629E+0	1.801E+1
-1.557E-1	8.863E+0	1.788E+1
-1.573E-1	8.681E+0	1.795E+1
-1.573E-1	8.733E+0	1.794E+1
-1.589E-1	8.781E+0	1.790E+1
-1.573E-1	8.720E+0	1.799E+1
-1.557E-1	8.733E+0	1.783E+1
-1.605E-1	8.846E+0	1.801E+1
-1.622E-1	8.746E+0	1.777E+1
-1.573E-1	8.736E+0	1.796E+1
-1.573E-1	8.817E+0	1.794E+1
-1.573E-1	8.707E+0	1.793E+1
-1.573E-1	8.859E+0	1.790E+1
-1.541E-1	8.814E+0	1.796E+1
-1.573E-1	8.798E+0	1.770E+1
-1.573E-1	8.681E+0	1.783E+1
-1.622E-1	8.665E+0	1.788E+1
-1.557E-1	8.755E+0	1.798E+1
-1.573E-1	8.691E+0	1.797E+1
-1.573E-1	8.824E+0	1.785E+1
-1.589E-1	8.772E+0	1.779E+1
-1.589E-1	8.879E+0	1.796E+1
-1.557E-1	8.652E+0	1.797E+1
-1.573E-1	8.755E+0	1.798E+1
-1.622E-1	8.668E+0	1.800E+1
-1.541E-1	8.755E+0	1.793E+1
-1.524E-1	8.804E+0	1.779E+1
-1.605E-1	8.704E+0	1.799E+1
-1.573E-1	8.892E+0	1.795E+1
-1.605E-1	8.710E+0	1.784E+1
-1.541E-1	8.765E+0	1.800E+1
-1.589E-1	8.804E+0	1.798E+1
-1.622E-1	8.801E+0	1.791E+1
-1.605E-1	8.804E+0	1.784E+1
-1.524E-1	8.781E+0	1.792E+1
-1.573E-1	8.707E+0	1.782E+1
-1.605E-1	8.717E+0	1.793E+1
-1.557E-1	8.723E+0	1.795E+1
-1.557E-1	8.856E+0	1.782E+1
-1.573E-1	8.736E+0	1.789E+1
-1.622E-1	8.768E+0	1.785E+1
-1.573E-1	8.888E+0	1.785E+1
-1.557E-1	8.713E+0	1.793E+1
-1.622E-1	8.824E+0	1.794E+1
-1.605E-1	8.726E+0	1.780E+1
-1.573E-1	8.687E+0	1.794E+1
-1.557E-1	8.755E+0	1.798E+1
-1.589E-1	8.752E+0	1.780E+1
-1.589E-1	8.759E+0	1.790E+1
-1.589E-1	8.700E+0	1.803E+1
-1.557E-1	8.752E+0	1.785E+1
-1.573E-1	8.765E+0	1.788E+1
-1.605E-1	8.830E+0	1.798E+1
-1.557E-1	8.781E+0	1.796E+1
-1.573E-1	8.687E+0	1.802E+1
-1.573E-1	8.707E+0	1.785E+1
-1.605E-1	8.694E+0	1.775E+1
-1.573E-1	8.720E+0	1.796E+1
-1.524E-1	8.775E+0	1.794E+1
-1.589E-1	8.736E+0	1.802E+1
-1.589E-1	8.749E+0	1.771E+1
-1.605E-1	8.723E+0	1.801E+1
-1.557E-1	8.710E+0	1.790E+1
-1.573E-1	8.820E+0	1.793E+1
-1.605E-1	8.827E+0	1.781E+1
-1.573E-1	8.684E+0	1.791E+1
-1.557E-1	8.717E+0	1.799E+1
-1.589E-1	8.739E+0	1.786E+1
-1.589E-1	8.733E+0	1.771E+1
-1.589E-1	8.814E+0	1.805E+1
-1.557E-1	8.668E+0	1.781E+1
-1.573E-1	8.730E+0	1.799E+1
-1.589E-1	8.807E+0	1.780E+1
-1.573E-1	8.713E+0	1.789E+1
-1.557E-1	8.717E+0	1.800E+1
-1.557E-1	8.830E+0	1.792E+1
-1.589E-1	8.742E+0	1.789E+1
-1.589E-1	8.765E+0	1.801E+1
-1.557E-1	8.687E+0	1.784E+1
-1.573E-1	8.788E+0	1.791E+1
-1.589E-1	8.749E+0	1.784E+1
-1.589E-1	8.791E+0	1.782E+1
-1.557E-1	8.830E+0	1.795E+1
-1.573E-1	8.717E+0	1.784E+1
-1.589E-1	8.768E+0	1.790E+1
-1.573E-1	8.788E+0	1.785E+1
-1.557E-1	8.723E+0	1.795E+1
-1.605E-1	8.655E+0	1.793E+1
-1.589E-1	8.752E+0	1.779E+1
-1.557E-1	8.723E+0	1.790E+1
-1.541E-1	8.639E+0	1.796E+1
-1.573E-1	8.726E+0	1.789E+1
-1.589E-1	8.746E+0	1.784E+1
-1.573E-1	8.804E+0	1.782E+1
-1.557E-1	8.723E+0	1.794E+1
-1.573E-1	8.778E+0	1.800E+1
-1.573E-1	8.772E+0	1.799E+1
-1.557E-1	8.820E+0	1.794E+1
-1.573E-1	8.730E+0	1.785E+1
-1.573E-1	8.755E+0	1.789E+1
-1.605E-1	8.759E+0	1.795E+1
-1.541E-1	8.733E+0	1.793E+1
-1.573E-1	8.794E+0	1.795E+1
-1.589E-1	8.866E+0	1.781E+1
-1.589E-1	8.768E+0	1.797E+1
-1.589E-1	8.772E+0	1.797E+1
-1.557E-1	8.707E+0	1.801E+1
-1.589E-1	8.804E+0	1.772E+1
-1.605E-1	8.713E+0	1.773E+1
-1.557E-1	8.645E+0	1.805E+1
-1.541E-1	8.752E+0	1.778E+1
-1.605E-1	8.811E+0	1.786E+1
-1.589E-1	8.622E+0	1.793E+1
-1.573E-1	8.661E+0	1.793E+1
-1.573E-1	8.678E+0	1.772E+1
-1.557E-1	8.629E+0	1.771E+1
-1.605E-1	8.755E+0	1.789E+1
-1.573E-1	8.665E+0	1.789E+1
-1.541E-1	8.853E+0	1.774E+1
-1.573E-1	8.801E+0	1.799E+1
-1.573E-1	8.843E+0	1.793E+1
-1.589E-1	8.710E+0	1.788E+1
-1.524E-1	8.762E+0	1.769E+1
-1.573E-1	8.820E+0	1.779E+1
-1.589E-1	8.762E+0	1.793E+1
-1.589E-1	8.788E+0	1.797E+1
-1.589E-1	8.713E+0	1.791E+1
-1.573E-1	8.778E+0	1.795E+1
-1.605E-1	8.730E+0	1.803E+1
-1.541E-1	8.645E+0	1.778E+1
-1.573E-1	8.723E+0	1.788E+1
-1.589E-1	8.768E+0	1.774E+1
-1.622E-1	8.710E+0	1.789E+1
-1.557E-1	8.697E+0	1.788E+1
-1.524E-1	8.814E+0	1.793E+1
-1.589E-1	8.762E+0	1.801E+1
-1.573E-1	8.827E+0	1.790E+1
-1.557E-1	8.781E+0	1.785E+1
-1.557E-1	8.785E+0	1.792E+1
-1.573E-1	8.755E+0	1.773E+1
-1.605E-1	8.830E+0	1.811E+1
-1.541E-1	8.794E+0	1.785E+1
-1.557E-1	8.723E+0	1.797E+1
-1.605E-1	8.830E+0	1.773E+1
-1.589E-1	8.759E+0	1.781E+1
-1.573E-1	8.765E+0	1.797E+1
-1.541E-1	8.814E+0	1.786E+1
-1.589E-1	8.863E+0	1.778E+1
-1.589E-1	8.655E+0	1.785E+1
-1.573E-1	8.820E+0	1.798E+1
-1.557E-1	8.697E+0	1.796E+1
-1.557E-1	8.697E+0	1.786E+1
-1.589E-1	8.781E+0	1.797E+1
-1.589E-1	8.704E+0	1.797E+1
-1.573E-1	8.697E+0	1.779E+1
-1.589E-1	8.661E+0	1.786E+1
-1.605E-1	8.768E+0	1.783E+1
-1.589E-1	8.817E+0	1.786E+1
-1.557E-1	8.710E+0	1.774E+1
-1.573E-1	8.830E+0	1.779E+1
-1.573E-1	8.755E+0	1.785E+1
-1.557E-1	8.717E+0	1.805E+1
-1.541E-1	8.791E+0	1.794E+1
-1.605E-1	8.768E+0	1.777E+1
-1.589E-1	8.717E+0	1.780E+1
-1.573E-1	8.840E+0	1.784E+1
-1.557E-1	8.733E+0	1.776E+1
-1.573E-1	8.944E+0	1.782E+1
-1.589E-1	8.739E+0	1.788E+1
-1.541E-1	8.752E+0	1.793E+1
-1.557E-1	8.765E+0	1.776E+1
-1.573E-1	8.652E+0	1.789E+1
-1.573E-1	8.801E+0	1.799E+1
-1.557E-1	8.765E+0	1.778E+1
-1.557E-1	8.704E+0	1.790E+1
-1.573E-1	8.898E+0	1.784E+1
-1.573E-1	8.804E+0	1.791E+1
-1.573E-1	8.733E+0	1.782E+1
-1.541E-1	8.840E+0	1.790E+1
-1.573E-1	8.684E+0	1.786E+1
-1.573E-1	8.781E+0	1.795E+1
-1.573E-1	8.833E+0	1.788E+1
-1.573E-1	8.807E+0	1.797E+1
-1.605E-1	8.661E+0	1.785E+1
-1.589E-1	8.678E+0	1.776E+1
-1.573E-1	8.720E+0	1.774E+1
-1.557E-1	8.830E+0	1.781E+1
-1.573E-1	8.648E+0	1.794E+1
-1.573E-1	8.785E+0	1.780E+1
-1.557E-1	8.759E+0	1.795E+1
-1.573E-1	8.713E+0	1.782E+1
-1.589E-1	8.726E+0	1.783E+1
-1.605E-1	8.794E+0	1.801E+1
-1.557E-1	8.713E+0	1.776E+1
-1.573E-1	8.723E+0	1.797E+1
-1.557E-1	8.639E+0	1.789E+1
-1.605E-1	8.674E+0	1.779E+1
-1.573E-1	8.697E+0	1.788E+1
-1.573E-1	8.674E+0	1.777E+1
-1.605E-1	8.674E+0	1.801E+1
-1.589E-1	8.730E+0	1.797E+1
-1.557E-1	8.768E+0	1.769E+1
-1.573E-1	8.635E+0	1.805E+1
-1.557E-1	8.875E+0	1.767E+1
-1.573E-1	8.772E+0	1.789E+1
-1.589E-1	8.804E+0	1.773E+1
-1.557E-1	8.700E+0	1.788E+1
-1.589E-1	8.824E+0	1.771E+1
-1.573E-1	8.762E+0	1.799E+1
-1.557E-1	8.905E+0	1.795E+1
-1.557E-1	8.788E+0	1.786E+1
-1.573E-1	8.697E+0	1.774E+1
-1.557E-1	8.785E+0	1.798E+1
-1.557E-1	8.710E+0	1.781E+1
-1.557E-1	8.778E+0	1.777E+1
-1.557E-1	8.717E+0	1.782E+1
-1.573E-1	8.752E+0	1.774E+1
-1.589E-1	8.704E+0	1.778E+1
-1.557E-1	8.671E+0	1.786E+1
-1.557E-1	8.739E+0	1.790E+1
-1.557E-1	8.824E+0	1.780E+1
-1.573E-1	8.674E+0	1.787E+1
-1.541E-1	8.765E+0	1.772E+1
-1.573E-1	8.863E+0	1.792E+1
-1.605E-1	8.730E+0	1.784E+1
-1.541E-1	8.749E+0	1.781E+1
-1.573E-1	8.807E+0	1.791E+1
-1.605E-1	8.759E+0	1.775E+1
-1.605E-1	8.678E+0	1.789E+1
-1.557E-1	8.820E+0	1.788E+1
-1.573E-1	8.752E+0	1.777E+1
-1.589E-1	8.914E+0	1.800E+1
-1.573E-1	8.720E+0	1.794E+1
-1.573E-1	8.785E+0	1.773E+1
-1.541E-1	8.752E+0	1.790E+1
-1.589E-1	8.736E+0	1.787E+1
-1.573E-1	8.775E+0	1.784E+1
-1.541E-1	8.684E+0	1.781E+1
-1.557E-1	8.827E+0	1.791E+1
-1.573E-1	8.658E+0	1.774E+1
-1.573E-1	8.736E+0	1.781E+1
-1.557E-1	8.768E+0	1.793E+1
-1.557E-1	8.733E+0	1.788E+1
-1.573E-1	8.600E+0	1.796E+1
-1.589E-1	8.710E+0	1.788E+1
-1.557E-1	8.710E+0	1.787E+1
-1.557E-1	8.742E+0	1.807E+1
-1.589E-1	8.781E+0	1.771E+1
-1.605E-1	8.901E+0	1.774E+1
-1.573E-1	8.687E+0	1.784E+1
-1.557E-1	8.768E+0	1.777E+1
-1.557E-1	8.801E+0	1.787E+1
-1.573E-1	8.817E+0	1.794E+1
-1.541E-1	8.629E+0	1.785E+1
-1.573E-1	8.704E+0	1.786E+1
-1.605E-1	8.837E+0	1.803E+1
-1.573E-1	8.863E+0	1.789E+1
-1.557E-1	8.794E+0	1.787E+1
-1.557E-1	8.733E+0	1.796E+1
-1.557E-1	8.652E+0	1.787E+1
-1.605E-1	8.723E+0	1.771E+1
-1.573E-1	8.905E+0	1.769E+1
-1.541E-1	8.775E+0	1.782E+1
-1.573E-1	8.658E+0	1.787E+1
-1.573E-1	8.730E+0	1.787E+1
-1.589E-1	8.710E+0	1.778E+1
-1.557E-1	8.791E+0	1.785E+1
-1.557E-1	8.691E+0	1.785E+1
-1.573E-1	8.892E+0	1.788E+1
-1.557E-1	8.824E+0	1.788E+1
-1.557E-1	8.645E+0	1.802E+1
-1.589E-1	8.733E+0	1.766E+1
-1.605E-1	8.678E+0	1.789E+1
-1.541E-1	8.532E+0	1.783E+1
-1.557E-1	8.736E+0	1.773E+1
-1.589E-1	8.820E+0	1.790E+1
-1.589E-1	8.736E+0	1.791E+1
-1.557E-1	8.772E+0	1.788E+1
-1.573E-1	8.768E+0	1.783E+1
-1.573E-1	8.807E+0	1.795E+1
-1.622E-1	8.850E+0	1.771E+1
-1.557E-1	8.700E+0	1.779E+1
-1.573E-1	8.742E+0	1.789E+1
-1.589E-1	8.733E+0	1.790E+1
-1.573E-1	8.710E+0	1.786E+1
-1.557E-1	8.765E+0	1.788E+1
-1.573E-1	8.717E+0	1.786E+1
-1.557E-1	8.739E+0	1.788E+1
-1.573E-1	8.674E+0	1.773E+1
-1.573E-1	8.678E+0	1.782E+1
-1.557E-1	8.772E+0	1.779E+1
-1.573E-1	8.700E+0	1.778E+1
-1.573E-1	8.918E+0	1.777E+1
-1.573E-1	8.674E+0	1.785E+1
-1.573E-1	8.678E+0	1.773E+1
-1.573E-1	8.762E+0	1.792E+1
-1.605E-1	8.606E+0	1.790E+1
-1.589E-1	8.704E+0	1.785E+1
-1.573E-1	8.762E+0	1.804E+1
-1.589E-1	8.778E+0	1.769E+1
-1.573E-1	8.639E+0	1.795E+1
-1.541E-1	8.674E+0	1.789E+1
-1.541E-1	8.700E+0	1.768E+1
-1.605E-1	8.697E+0	1.784E+1
-1.589E-1	8.700E+0	1.792E+1
-1.589E-1	8.762E+0	1.776E+1
-1.557E-1	8.755E+0	1.771E+1
-1.573E-1	8.723E+0	1.785E+1
-1.605E-1	8.684E+0	1.784E+1
-1.557E-1	8.879E+0	1.781E+1
-1.557E-1	8.765E+0	1.781E+1
-1.589E-1	8.626E+0	1.780E+1
-1.589E-1	8.733E+0	1.769E+1
-1.541E-1	8.717E+0	1.774E+1
-1.573E-1	8.671E+0	1.784E+1
-1.573E-1	8.730E+0	1.782E+1
-1.605E-1	8.785E+0	1.771E+1
-1.589E-1	8.665E+0	1.791E+1
-1.541E-1	8.684E+0	1.789E+1
-1.557E-1	8.713E+0	1.783E+1
-1.605E-1	8.895E+0	1.796E+1
-1.541E-1	8.746E+0	1.791E+1
-1.524E-1	8.726E+0	1.794E+1
-1.573E-1	8.765E+0	1.781E+1
-1.573E-1	8.717E+0	1.781E+1
-1.557E-1	8.863E+0	1.798E+1
-1.541E-1	8.687E+0	1.786E+1
-1.573E-1	8.694E+0	1.770E+1
-1.589E-1	8.788E+0	1.784E+1
-1.557E-1	8.671E+0	1.774E+1
-1.557E-1	8.736E+0	1.786E+1
-1.573E-1	8.837E+0	1.780E+1
-1.589E-1	8.765E+0	1.777E+1
-1.573E-1	8.687E+0	1.782E+1
-1.541E-1	8.768E+0	1.788E+1
-1.573E-1	8.820E+0	1.774E+1
-1.605E-1	8.694E+0	1.785E+1
-1.557E-1	8.804E+0	1.766E+1
-1.524E-1	8.843E+0	1.784E+1
-1.573E-1	8.772E+0	1.781E+1
-1.589E-1	8.931E+0	1.784E+1
-1.541E-1	8.733E+0	1.788E+1
-1.573E-1	8.584E+0	1.767E+1
-1.589E-1	8.742E+0	1.769E+1
-1.589E-1	8.778E+0	1.783E+1
-1.573E-1	8.794E+0	1.785E+1
-1.557E-1	8.739E+0	1.782E+1
-1.589E-1	8.804E+0	1.780E+1
-1.589E-1	8.726E+0	1.782E+1
-1.541E-1	8.772E+0	1.786E+1
-1.541E-1	8.765E+0	1.793E+1
-1.589E-1	8.606E+0	1.770E+1
-1.589E-1	8.616E+0	1.793E+1
-1.589E-1	8.791E+0	1.778E+1
-1.541E-1	8.707E+0	1.790E+1
-1.573E-1	8.710E+0	1.785E+1
-1.589E-1	8.730E+0	1.787E+1
-1.557E-1	8.768E+0	1.769E+1
-1.541E-1	8.742E+0	1.774E+1
-1.589E-1	8.794E+0	1.781E+1
-1.589E-1	8.785E+0	1.769E+1
-1.589E-1	8.853E+0	1.784E+1
-1.573E-1	8.694E+0	1.791E+1
-1.541E-1	8.739E+0	1.789E+1
-1.589E-1	8.772E+0	1.792E+1
-1.573E-1	8.814E+0	1.783E+1
-1.573E-1	8.824E+0	1.775E+1
-1.573E-1	8.739E+0	1.785E+1
-1.573E-1	8.700E+0	1.804E+1
-1.541E-1	8.749E+0	1.785E+1
-1.541E-1	8.642E+0	1.769E+1
-1.589E-1	8.661E+0	1.794E+1
-1.622E-1	8.694E+0	1.776E+1
-1.622E-1	8.726E+0	1.789E+1
-1.524E-1	8.788E+0	1.806E+1
-1.573E-1	8.661E+0	1.797E+1
-1.605E-1	8.765E+0	1.796E+1
-1.573E-1	8.736E+0	1.796E+1
-1.541E-1	8.840E+0	1.804E+1
-1.589E-1	8.674E+0	1.754E+1
-1.589E-1	8.691E+0	1.786E+1
-1.557E-1	8.772E+0	1.784E+1
-1.541E-1	8.622E+0	1.768E+1
-1.557E-1	8.639E+0	1.779E+1
-1.589E-1	8.824E+0	1.780E+1
-1.573E-1	8.635E+0	1.788E+1
-1.557E-1	8.768E+0	1.785E+1
-1.557E-1	8.778E+0	1.774E+1
-1.589E-1	8.814E+0	1.780E+1
-1.573E-1	8.707E+0	1.789E+1
-1.541E-1	8.700E+0	1.764E+1
-1.589E-1	8.752E+0	1.792E+1
-1.589E-1	8.665E+0	1.812E+1
-1.573E-1	8.736E+0	1.782E+1
-1.541E-1	8.762E+0	1.764E+1
-1.557E-1	8.752E+0	1.778E+1
-1.589E-1	8.742E+0	1.779E+1
-1.541E-1	8.788E+0	1.773E+1
-1.573E-1	8.837E+0	1.781E+1
-1.524E-1	8.824E+0	1.787E+1
-1.557E-1	8.700E+0	1.780E+1
-1.573E-1	8.843E+0	1.783E+1
-1.557E-1	8.671E+0	1.771E+1
-1.557E-1	8.759E+0	1.775E+1
-1.589E-1	8.742E+0	1.779E+1
-1.573E-1	8.749E+0	1.771E+1
-1.573E-1	8.733E+0	1.780E+1
-1.557E-1	8.765E+0	1.779E+1
-1.557E-1	8.665E+0	1.776E+1
-1.573E-1	8.626E+0	1.783E+1
-1.557E-1	8.856E+0	1.778E+1
-1.573E-1	8.755E+0	1.769E+1
-1.622E-1	8.791E+0	1.762E+1
-1.573E-1	8.801E+0	1.784E+1
-1.541E-1	8.694E+0	1.766E+1
-1.573E-1	8.652E+0	1.775E+1
-1.573E-1	8.723E+0	1.781E+1
-1.557E-1	8.700E+0	1.770E+1
-1.557E-1	8.717E+0	1.791E+1
-1.573E-1	8.723E+0	1.781E+1
-1.605E-1	8.684E+0	1.770E+1
-1.524E-1	8.742E+0	1.794E+1
-1.573E-1	8.781E+0	1.777E+1
-1.573E-1	8.752E+0	1.779E+1
-1.573E-1	8.739E+0	1.779E+1
-1.573E-1	8.713E+0	1.794E+1
-1.557E-1	8.804E+0	1.770E+1
-1.573E-1	8.622E+0	1.774E+1
-1.573E-1	8.635E+0	1.781E+1
-1.557E-1	8.765E+0	1.774E+1
-1.541E-1	8.700E+0	1.778E+1
-1.589E-1	8.674E+0	1.776E+1
-1.573E-1	8.824E+0	1.773E+1
-1.557E-1	8.713E+0	1.783E+1
-1.541E-1	8.648E+0	1.788E+1
-1.573E-1	8.759E+0	1.770E+1
-1.589E-1	8.768E+0	1.767E+1
-1.524E-1	8.720E+0	1.777E+1
-1.557E-1	8.681E+0	1.762E+1
-1.541E-1	8.652E+0	1.779E+1
-1.605E-1	8.759E+0	1.764E+1
-1.557E-1	8.817E+0	1.773E+1
-1.524E-1	8.755E+0	1.783E+1
-1.573E-1	8.837E+0	1.772E+1
-1.573E-1	8.814E+0	1.793E+1
-1.573E-1	8.730E+0	1.769E+1
-1.557E-1	8.707E+0	1.784E+1
-1.589E-1	8.704E+0	1.782E+1
-1.573E-1	8.710E+0	1.781E+1
-1.557E-1	8.746E+0	1.782E+1
-1.573E-1	8.759E+0	1.772E+1
-1.557E-1	8.668E+0	1.785E+1
-1.589E-1	8.801E+0	1.785E+1
-1.557E-1	8.736E+0	1.769E+1
-1.573E-1	8.814E+0	1.786E+1
-1.541E-1	8.752E+0	1.771E+1
-1.573E-1	8.749E+0	1.781E+1
-1.589E-1	8.778E+0	1.783E+1
-1.541E-1	8.814E+0	1.784E+1
-1.557E-1	8.687E+0	1.777E+1
-1.541E-1	8.742E+0	1.785E+1
-1.573E-1	8.772E+0	1.786E+1
-1.524E-1	8.788E+0	1.787E+1
-1.557E-1	8.742E+0	1.787E+1
-1.573E-1	8.736E+0	1.783E+1
-1.589E-1	8.804E+0	1.763E+1
-1.541E-1	8.742E+0	1.780E+1
-1.557E-1	8.843E+0	1.763E+1
-1.573E-1	8.733E+0	1.786E+1
-1.557E-1	8.814E+0	1.774E+1
-1.557E-1	8.726E+0	1.775E+1
-1.573E-1	8.613E+0	1.790E+1
-1.589E-1	8.619E+0	1.799E+1
-1.557E-1	8.752E+0	1.766E+1
-1.541E-1	8.642E+0	1.781E+1
-1.573E-1	8.804E+0	1.783E+1
-1.573E-1	8.661E+0	1.769E+1
-1.541E-1	8.707E+0	1.783E+1
-1.557E-1	8.739E+0	1.767E+1
-1.573E-1	8.674E+0	1.783E+1
-1.589E-1	8.674E+0	1.790E+1
-1.573E-1	8.730E+0	1.763E+1
-1.541E-1	8.707E+0	1.792E+1
-1.573E-1	8.742E+0	1.790E+1
-1.589E-1	8.785E+0	1.768E+1
-1.557E-1	8.723E+0	1.794E+1
-1.557E-1	8.749E+0	1.777E+1
-1.589E-1	8.665E+0	1.764E+1
-1.573E-1	8.794E+0	1.777E+1
-1.573E-1	8.856E+0	1.792E+1
-1.557E-1	8.768E+0	1.792E+1
-1.541E-1	8.765E+0	1.775E+1
-1.589E-1	8.704E+0	1.781E+1
-1.573E-1	8.775E+0	1.786E+1
-1.541E-1	8.622E+0	1.786E+1
-1.557E-1	8.720E+0	1.768E+1
-1.573E-1	8.866E+0	1.771E+1
-1.557E-1	8.723E+0	1.787E+1
-1.524E-1	8.768E+0	1.765E+1
-1.573E-1	8.843E+0	1.779E+1
-1.589E-1	8.681E+0	1.792E+1
-1.589E-1	8.781E+0	1.777E+1
-1.541E-1	8.713E+0	1.757E+1
-1.557E-1	8.642E+0	1.766E+1
-1.589E-1	8.739E+0	1.793E+1
-1.573E-1	8.755E+0	1.776E+1
-1.524E-1	8.694E+0	1.784E+1
-1.573E-1	8.739E+0	1.761E+1
-1.589E-1	8.726E+0	1.794E+1
-1.557E-1	8.655E+0	1.778E+1
-1.573E-1	8.843E+0	1.768E+1
-1.541E-1	8.704E+0	1.779E+1
-1.589E-1	8.609E+0	1.772E+1
-1.589E-1	8.742E+0	1.795E+1
-1.557E-1	8.785E+0	1.775E+1
-1.573E-1	8.652E+0	1.773E+1
-1.605E-1	8.755E+0	1.781E+1
-1.557E-1	8.648E+0	1.772E+1
-1.557E-1	8.778E+0	1.778E+1
-1.589E-1	8.772E+0	1.782E+1
-1.573E-1	8.684E+0	1.785E+1
-1.557E-1	8.739E+0	1.749E+1
-1.557E-1	8.632E+0	1.772E+1
-1.573E-1	8.590E+0	1.774E+1
-1.589E-1	8.710E+0	1.758E+1
-1.541E-1	8.736E+0	1.775E+1
-1.573E-1	8.710E+0	1.783E+1
-1.573E-1	8.726E+0	1.772E+1
-1.589E-1	8.736E+0	1.790E+1
-1.573E-1	8.817E+0	1.787E+1
-1.524E-1	8.567E+0	1.773E+1
-1.589E-1	8.742E+0	1.776E+1
-1.589E-1	8.775E+0	1.771E+1
-1.573E-1	8.830E+0	1.783E+1
-1.557E-1	8.707E+0	1.778E+1
-1.557E-1	8.772E+0	1.791E+1
-1.589E-1	8.736E+0	1.786E+1
-1.573E-1	8.694E+0	1.778E+1
-1.557E-1	8.694E+0	1.793E+1
-1.573E-1	8.768E+0	1.776E+1
-1.589E-1	8.759E+0	1.782E+1
-1.573E-1	8.798E+0	1.781E+1
-1.541E-1	8.597E+0	1.772E+1
-1.573E-1	8.772E+0	1.770E+1
-1.573E-1	8.704E+0	1.789E+1
-1.557E-1	8.768E+0	1.788E+1
-1.524E-1	8.697E+0	1.773E+1
-1.557E-1	8.665E+0	1.760E+1
-1.589E-1	8.755E+0	1.783E+1
-1.573E-1	8.837E+0	1.774E+1
-1.557E-1	8.807E+0	1.777E+1
-1.557E-1	8.778E+0	1.791E+1
-1.589E-1	8.752E+0	1.764E+1
-1.573E-1	8.798E+0	1.789E+1
-1.557E-1	8.707E+0	1.793E+1
-1.557E-1	8.723E+0	1.795E+1
-1.557E-1	8.755E+0	1.783E+1
-1.573E-1	8.742E+0	1.772E+1
-1.557E-1	8.898E+0	1.781E+1
-1.573E-1	8.791E+0	1.783E+1
-1.589E-1	8.791E+0	1.786E+1
-1.524E-1	8.710E+0	1.785E+1
-1.541E-1	8.600E+0	1.773E+1
-1.557E-1	8.798E+0	1.789E+1
-1.557E-1	8.635E+0	1.782E+1
-1.557E-1	8.626E+0	1.772E+1
-1.541E-1	8.678E+0	1.789E+1
-1.541E-1	8.681E+0	1.783E+1
-1.573E-1	8.678E+0	1.777E+1
-1.573E-1	8.794E+0	1.776E+1
-1.557E-1	8.736E+0	1.792E+1
-1.573E-1	8.759E+0	1.780E+1
-1.589E-1	8.765E+0	1.769E+1
-1.573E-1	8.700E+0	1.767E+1
-1.557E-1	8.820E+0	1.778E+1
-1.508E-1	8.752E+0	1.777E+1
-1.573E-1	8.752E+0	1.770E+1
-1.573E-1	8.785E+0	1.777E+1
-1.557E-1	8.668E+0	1.778E+1
-1.557E-1	8.704E+0	1.793E+1
-1.573E-1	8.840E+0	1.765E+1
-1.541E-1	8.723E+0	1.786E+1
-1.557E-1	8.730E+0	1.770E+1
-1.557E-1	8.691E+0	1.788E+1
-1.573E-1	8.746E+0	1.772E+1
-1.573E-1	8.785E+0	1.782E+1
-1.557E-1	8.778E+0	1.780E+1
-1.573E-1	8.661E+0	1.780E+1
-1.605E-1	8.765E+0	1.787E+1
-1.541E-1	8.765E+0	1.776E+1
-1.573E-1	8.785E+0	1.784E+1
-1.573E-1	8.798E+0	1.773E+1
-1.589E-1	8.736E+0	1.788E+1
-1.573E-1	8.752E+0	1.769E+1
-1.541E-1	8.691E+0	1.773E+1
-1.573E-1	8.752E+0	1.790E+1
-1.573E-1	8.739E+0	1.801E+1
-1.557E-1	8.720E+0	1.774E+1
-1.492E-1	8.752E+0	1.774E+1
-1.557E-1	8.778E+0	1.770E+1
-1.605E-1	8.785E+0	1.775E+1
-1.573E-1	8.853E+0	1.796E+1
-1.573E-1	8.694E+0	1.771E+1
-1.557E-1	8.684E+0	1.776E+1
-1.573E-1	8.755E+0	1.769E+1
-1.573E-1	8.710E+0	1.788E+1
-1.573E-1	8.613E+0	1.794E+1
-1.557E-1	8.833E+0	1.775E+1
-1.589E-1	8.691E+0	1.781E+1
-1.541E-1	8.655E+0	1.779E+1
-1.573E-1	8.778E+0	1.774E+1
-1.573E-1	8.671E+0	1.778E+1
-1.557E-1	8.606E+0	1.783E+1
-1.573E-1	8.704E+0	1.776E+1
-1.557E-1	8.749E+0	1.789E+1
-1.557E-1	8.668E+0	1.781E+1
-1.573E-1	8.746E+0	1.785E+1
-1.541E-1	8.671E+0	1.779E+1
-1.524E-1	8.713E+0	1.779E+1
-1.573E-1	8.717E+0	1.793E+1
-1.573E-1	8.704E+0	1.774E+1
-1.573E-1	8.726E+0	1.785E+1
-1.524E-1	8.798E+0	1.786E+1
-1.557E-1	8.791E+0	1.769E+1
-1.605E-1	8.658E+0	1.790E+1
-1.557E-1	8.749E+0	1.776E+1
-1.541E-1	8.726E+0	1.770E+1
-1.541E-1	8.616E+0	1.785E+1
-1.589E-1	8.772E+0	1.763E+1
-1.557E-1	8.674E+0	1.778E+1
-1.557E-1	8.697E+0	1.765E+1
-1.573E-1	8.697E+0	1.769E+1
-1.589E-1	8.872E+0	1.775E+1
-1.573E-1	8.717E+0	1.791E+1
-1.541E-1	8.742E+0	1.788E+1
-1.541E-1	8.755E+0	1.787E+1
-1.589E-1	8.710E+0	1.765E+1
-1.573E-1	8.739E+0	1.785E+1
-1.541E-1	8.840E+0	1.784E+1
-1.557E-1	8.681E+0	1.787E+1
-1.589E-1	8.720E+0	1.777E+1
-1.573E-1	8.765E+0	1.779E+1
-1.557E-1	8.765E+0	1.788E+1
-1.557E-1	8.788E+0	1.799E+1
-1.589E-1	8.694E+0	1.786E+1
-1.573E-1	8.762E+0	1.778E+1
-1.557E-1	8.739E+0	1.765E+1
-1.557E-1	8.759E+0	1.784E+1
-1.573E-1	8.798E+0	1.771E+1
-1.557E-1	8.755E+0	1.783E+1
-1.541E-1	8.827E+0	1.781E+1
-1.557E-1	8.817E+0	1.779E+1
-1.605E-1	8.888E+0	1.787E+1
-1.557E-1	8.759E+0	1.764E+1
-1.557E-1	8.707E+0	1.782E+1
-1.573E-1	8.658E+0	1.785E+1
-1.573E-1	8.752E+0	1.790E+1
-1.524E-1	8.778E+0	1.765E+1
-1.541E-1	8.739E+0	1.775E+1
-1.557E-1	8.642E+0	1.767E+1
-1.557E-1	8.635E+0	1.775E+1
-1.573E-1	8.645E+0	1.773E+1
-1.541E-1	8.730E+0	1.780E+1
-1.573E-1	8.645E+0	1.781E+1
-1.589E-1	8.733E+0	1.781E+1
-1.573E-1	8.655E+0	1.766E+1
-1.541E-1	8.684E+0	1.787E+1
-1.557E-1	8.801E+0	1.782E+1
-1.573E-1	8.778E+0	1.766E+1
-1.557E-1	8.733E+0	1.767E+1
-1.541E-1	8.788E+0	1.779E+1
-1.573E-1	8.626E+0	1.766E+1
-1.573E-1	8.798E+0	1.782E+1
-1.541E-1	8.791E+0	1.793E+1
-1.557E-1	8.801E+0	1.780E+1
-1.557E-1	8.691E+0	1.782E+1
-1.573E-1	8.723E+0	1.779E+1
-1.557E-1	8.811E+0	1.773E+1
-1.524E-1	8.768E+0	1.768E+1
-1.541E-1	8.739E+0	1.781E+1
-1.573E-1	8.759E+0	1.782E+1
-1.573E-1	8.892E+0	1.801E+1
-1.541E-1	8.681E+0	1.783E+1
-1.541E-1	8.772E+0	1.785E+1
-1.589E-1	8.759E+0	1.784E+1
-1.557E-1	8.726E+0	1.774E+1
-1.492E-1	8.791E+0	1.780E+1
-1.541E-1	8.755E+0	1.776E+1
-1.589E-1	8.697E+0	1.772E+1
-1.589E-1	8.697E+0	1.775E+1
-1.557E-1	8.723E+0	1.776E+1
-1.573E-1	8.678E+0	1.786E+1
-1.605E-1	8.775E+0	1.786E+1
-1.541E-1	8.710E+0	1.784E+1
-1.557E-1	8.840E+0	1.772E+1
-1.573E-1	8.811E+0	1.776E+1
-1.573E-1	8.720E+0	1.781E+1
-1.573E-1	8.775E+0	1.773E+1
-1.524E-1	8.752E+0	1.785E+1
-1.573E-1	8.830E+0	1.785E+1
-1.589E-1	8.788E+0	1.775E+1
-1.589E-1	8.707E+0	1.782E+1
-1.524E-1	8.742E+0	1.789E+1
-1.573E-1	8.765E+0	1.765E+1
-1.573E-1	8.713E+0	1.775E+1
-1.573E-1	8.830E+0	1.784E+1
-1.573E-1	8.723E+0	1.778E+1
-1.573E-1	8.778E+0	1.772E+1
-1.589E-1	8.726E+0	1.795E+1
-1.541E-1	8.788E+0	1.768E+1
-1.541E-1	8.833E+0	1.781E+1
-1.557E-1	8.593E+0	1.782E+1
-1.573E-1	8.749E+0	1.783E+1
-1.541E-1	8.846E+0	1.765E+1
-1.524E-1	8.639E+0	1.779E+1
-1.573E-1	8.850E+0	1.777E+1
-1.573E-1	8.652E+0	1.787E+1
-1.557E-1	8.765E+0	1.773E+1
-1.524E-1	8.717E+0	1.791E+1
-1.573E-1	8.892E+0	1.779E+1
-1.589E-1	8.658E+0	1.772E+1
-1.573E-1	8.713E+0	1.795E+1
-1.557E-1	8.778E+0	1.771E+1
-1.557E-1	8.674E+0	1.785E+1
-1.589E-1	8.642E+0	1.778E+1
-1.541E-1	8.720E+0	1.785E+1
-1.541E-1	8.726E+0	1.777E+1
-1.541E-1	8.772E+0	1.777E+1
-1.589E-1	8.671E+0	1.789E+1
-1.573E-1	8.772E+0	1.775E+1
-1.541E-1	8.814E+0	1.785E+1
-1.573E-1	8.681E+0	1.767E+1
-1.573E-1	8.710E+0	1.769E+1
-1.557E-1	8.846E+0	1.779E+1
-1.557E-1	8.678E+0	1.782E+1
-1.541E-1	8.824E+0	1.768E+1
-1.557E-1	8.785E+0	1.782E+1
-1.541E-1	8.801E+0	1.773E+1
-1.541E-1	8.691E+0	1.767E+1
-1.557E-1	8.752E+0	1.772E+1
-1.541E-1	8.717E+0	1.776E+1
-1.557E-1	8.652E+0	1.786E+1
-1.557E-1	8.733E+0	1.773E+1
-1.573E-1	8.752E+0	1.771E+1
-1.557E-1	8.791E+0	1.780E+1
-1.541E-1	8.694E+0	1.785E+1
-1.557E-1	8.856E+0	1.782E+1
-1.524E-1	8.632E+0	1.779E+1
-1.589E-1	8.687E+0	1.775E+1
-1.557E-1	8.794E+0	1.784E+1
-1.557E-1	8.882E+0	1.793E+1
-1.573E-1	8.882E+0	1.772E+1
-1.589E-1	8.629E+0	1.766E+1
-1.589E-1	8.710E+0	1.789E+1
-1.541E-1	8.717E+0	1.779E+1
-1.557E-1	8.785E+0	1.764E+1
-1.557E-1	8.746E+0	1.774E+1
-1.557E-1	8.742E+0	1.783E+1
-1.524E-1	8.762E+0	1.793E+1
-1.541E-1	8.833E+0	1.772E+1
-1.573E-1	8.775E+0	1.774E+1
-1.557E-1	8.742E+0	1.788E+1
-1.541E-1	8.639E+0	1.758E+1
-1.541E-1	8.739E+0	1.784E+1
-1.573E-1	8.655E+0	1.776E+1
-1.541E-1	8.788E+0	1.783E+1
-1.541E-1	8.759E+0	1.786E+1
-1.557E-1	8.755E+0	1.791E+1
-1.573E-1	8.859E+0	1.777E+1
-1.541E-1	8.723E+0	1.782E+1
-1.541E-1	8.742E+0	1.785E+1
-1.573E-1	8.606E+0	1.788E+1
-1.589E-1	8.707E+0	1.779E+1
-1.557E-1	8.788E+0	1.781E+1
-1.557E-1	8.778E+0	1.781E+1
-1.557E-1	8.652E+0	1.782E+1
-1.573E-1	8.856E+0	1.759E+1
-1.557E-1	8.840E+0	1.774E+1
-1.573E-1	8.622E+0	1.785E+1
-1.541E-1	8.691E+0	1.777E+1
-1.573E-1	8.755E+0	1.782E+1
-1.573E-1	8.707E+0	1.764E+1
-1.541E-1	8.710E+0	1.788E+1
-1.557E-1	8.687E+0	1.777E+1
-1.573E-1	8.778E+0	1.772E+1
-1.573E-1	8.717E+0	1.764E+1
-1.557E-1	8.755E+0	1.778E+1
-1.541E-1	8.713E+0	1.776E+1
-1.605E-1	8.798E+0	1.775E+1
-1.524E-1	8.691E+0	1.782E+1
-1.524E-1	8.707E+0	1.776E+1
-1.573E-1	8.658E+0	1.768E+1
-1.589E-1	8.811E+0	1.770E+1
-1.557E-1	8.684E+0	1.779E+1
-1.508E-1	8.762E+0	1.779E+1
-1.557E-1	8.749E+0	1.777E+1
-1.557E-1	8.739E+0	1.789E+1
-1.573E-1	8.746E+0	1.768E+1
-1.557E-1	8.707E+0	1.764E+1
-1.557E-1	8.707E+0	1.802E+1
-1.589E-1	8.681E+0	1.792E+1
-1.557E-1	8.723E+0	1.775E+1
-1.541E-1	8.713E+0	1.771E+1
-1.589E-1	8.775E+0	1.775E+1
-1.573E-1	8.681E+0	1.780E+1
-1.557E-1	8.749E+0	1.782E+1
-1.541E-1	8.827E+0	1.776E+1
-1.573E-1	8.781E+0	1.785E+1
-1.605E-1	8.736E+0	1.765E+1
-1.557E-1	8.742E+0	1.775E+1
-1.573E-1	8.616E+0	1.779E+1
-1.573E-1	8.837E+0	1.772E+1
-1.589E-1	8.691E+0	1.767E+1
-1.557E-1	8.661E+0	1.765E+1
-1.541E-1	8.720E+0	1.780E+1
-1.573E-1	8.665E+0	1.780E+1
-1.589E-1	8.691E+0	1.766E+1
-1.557E-1	8.733E+0	1.778E+1
-1.541E-1	8.778E+0	1.778E+1
-1.589E-1	8.746E+0	1.772E+1
-1.573E-1	8.733E+0	1.778E+1
-1.573E-1	8.785E+0	1.770E+1
-1.541E-1	8.781E+0	1.784E+1
-1.557E-1	8.781E+0	1.772E+1
-1.573E-1	8.710E+0	1.766E+1
-1.557E-1	8.739E+0	1.782E+1
-1.524E-1	8.658E+0	1.767E+1
-1.573E-1	8.846E+0	1.763E+1
-1.557E-1	8.661E+0	1.790E+1
-1.557E-1	8.853E+0	1.775E+1
-1.541E-1	8.697E+0	1.789E+1
-1.541E-1	8.681E+0	1.784E+1
-1.589E-1	8.655E+0	1.788E+1
-1.573E-1	8.833E+0	1.771E+1
-1.541E-1	8.710E+0	1.785E+1
-1.541E-1	8.684E+0	1.778E+1
-1.589E-1	8.730E+0	1.777E+1
-1.557E-1	8.837E+0	1.763E+1
-1.524E-1	8.645E+0	1.779E+1
-1.573E-1	8.639E+0	1.790E+1
-1.573E-1	8.785E+0	1.773E+1
-1.573E-1	8.827E+0	1.771E+1
-1.557E-1	8.691E+0	1.774E+1
-1.573E-1	8.717E+0	1.791E+1
-1.589E-1	8.730E+0	1.794E+1
-1.524E-1	8.840E+0	1.781E+1
-1.557E-1	8.752E+0	1.786E+1
-1.541E-1	8.694E+0	1.770E+1
-1.573E-1	8.794E+0	1.790E+1
-1.557E-1	8.804E+0	1.772E+1
-1.541E-1	8.658E+0	1.787E+1
-1.557E-1	8.853E+0	1.773E+1
-1.605E-1	8.788E+0	1.785E+1
-1.573E-1	8.733E+0	1.783E+1
-1.557E-1	8.788E+0	1.786E+1
-1.557E-1	8.652E+0	1.770E+1
-1.573E-1	8.697E+0	1.780E+1
-1.557E-1	8.736E+0	1.779E+1
-1.508E-1	8.820E+0	1.780E+1
-1.573E-1	8.665E+0	1.770E+1
-1.573E-1	8.846E+0	1.781E+1
-1.541E-1	8.720E+0	1.783E+1
-1.541E-1	8.755E+0	1.792E+1
-1.541E-1	8.895E+0	1.783E+1
-1.573E-1	8.791E+0	1.772E+1
-1.541E-1	8.678E+0	1.761E+1
-1.524E-1	8.739E+0	1.784E+1
-1.524E-1	8.762E+0	1.785E+1
-1.589E-1	8.739E+0	1.768E+1
-1.557E-1	8.775E+0	1.774E+1
-1.508E-1	8.726E+0	1.778E+1
-1.589E-1	8.762E+0	1.771E+1
-1.557E-1	8.798E+0	1.789E+1
-1.557E-1	8.700E+0	1.792E+1
-1.541E-1	8.674E+0	1.782E+1
-1.541E-1	8.791E+0	1.779E+1
-1.573E-1	8.645E+0	1.772E+1
-1.541E-1	8.720E+0	1.779E+1
-1.541E-1	8.658E+0	1.774E+1
-1.541E-1	8.765E+0	1.804E+1
-1.573E-1	8.717E+0	1.758E+1
-1.557E-1	8.700E+0	1.800E+1
-1.573E-1	8.778E+0	1.780E+1
-1.557E-1	8.687E+0	1.785E+1
-1.557E-1	8.704E+0	1.769E+1
-1.557E-1	8.814E+0	1.767E+1
-1.557E-1	8.775E+0	1.763E+1
-1.557E-1	8.837E+0	1.784E+1
-1.573E-1	8.590E+0	1.779E+1
-1.573E-1	8.739E+0	1.757E+1
-1.541E-1	8.807E+0	1.777E+1
-1.541E-1	8.691E+0	1.783E+1
-1.573E-1	8.661E+0	1.765E+1
-1.557E-1	8.713E+0	1.777E+1
-1.541E-1	8.648E+0	1.773E+1
-1.573E-1	8.872E+0	1.768E+1
-1.573E-1	8.801E+0	1.772E+1
-1.524E-1	8.736E+0	1.775E+1
-1.557E-1	8.730E+0	1.783E+1
-1.541E-1	8.694E+0	1.772E+1
-1.557E-1	8.807E+0	1.783E+1
-1.541E-1	8.668E+0	1.763E+1
-1.541E-1	8.733E+0	1.760E+1
-1.541E-1	8.723E+0	1.787E+1
-1.573E-1	8.742E+0	1.792E+1
-1.541E-1	8.739E+0	1.785E+1
-1.541E-1	8.772E+0	1.805E+1
-1.557E-1	8.749E+0	1.796E+1
-1.541E-1	8.694E+0	1.793E+1
-1.557E-1	8.746E+0	1.790E+1
-1.557E-1	8.791E+0	1.782E+1
-1.557E-1	8.730E+0	1.773E+1
-1.573E-1	8.778E+0	1.772E+1
-1.573E-1	8.671E+0	1.780E+1
-1.524E-1	8.681E+0	1.778E+1
-1.573E-1	8.674E+0	1.779E+1
-1.589E-1	8.642E+0	1.788E+1
-1.541E-1	8.652E+0	1.778E+1
-1.557E-1	8.597E+0	1.785E+1
-1.589E-1	8.635E+0	1.777E+1
-1.557E-1	8.778E+0	1.781E+1
-1.541E-1	8.717E+0	1.766E+1
-1.557E-1	8.759E+0	1.769E+1
-1.557E-1	8.626E+0	1.769E+1
-1.573E-1	8.742E+0	1.768E+1
-1.541E-1	8.720E+0	1.785E+1
-1.541E-1	8.785E+0	1.769E+1
-1.557E-1	8.866E+0	1.789E+1
-1.573E-1	8.723E+0	1.778E+1
-1.557E-1	8.642E+0	1.770E+1
-1.557E-1	8.678E+0	1.764E+1
-1.541E-1	8.681E+0	1.775E+1
-1.573E-1	8.707E+0	1.775E+1
-1.573E-1	8.713E+0	1.778E+1
-1.524E-1	8.794E+0	1.776E+1
-1.573E-1	8.723E+0	1.779E+1
-1.573E-1	8.742E+0	1.782E+1
-1.557E-1	8.697E+0	1.773E+1
-1.508E-1	8.616E+0	1.791E+1
-1.589E-1	8.622E+0	1.786E+1
-1.589E-1	8.811E+0	1.788E+1
-1.557E-1	8.704E+0	1.788E+1
-1.541E-1	8.684E+0	1.785E+1
-1.557E-1	8.603E+0	1.782E+1
-1.557E-1	8.713E+0	1.778E+1
-1.557E-1	8.736E+0	1.788E+1
-1.524E-1	8.648E+0	1.777E+1
-1.557E-1	8.837E+0	1.788E+1
-1.557E-1	8.691E+0	1.802E+1
-1.573E-1	8.717E+0	1.781E+1
-1.524E-1	8.739E+0	1.771E+1
-1.573E-1	8.830E+0	1.786E+1
-1.573E-1	8.830E+0	1.762E+1
-1.557E-1	8.707E+0	1.774E+1
-1.541E-1	8.759E+0	1.785E+1
-1.541E-1	8.801E+0	1.786E+1
-1.557E-1	8.658E+0	1.772E+1
-1.557E-1	8.885E+0	1.756E+1
-1.524E-1	8.749E+0	1.782E+1
-1.557E-1	8.678E+0	1.787E+1
-1.573E-1	8.713E+0	1.775E+1
-1.557E-1	8.733E+0	1.788E+1
-1.541E-1	8.752E+0	1.770E+1
-1.557E-1	8.674E+0	1.766E+1
-1.557E-1	8.863E+0	1.786E+1
-1.541E-1	8.671E+0	1.769E+1
-1.557E-1	8.882E+0	1.776E+1
-1.524E-1	8.859E+0	1.789E+1
-1.589E-1	8.733E+0	1.785E+1
-1.573E-1	8.681E+0	1.776E+1
-1.524E-1	8.704E+0	1.774E+1
-1.557E-1	8.801E+0	1.788E+1
-1.573E-1	8.811E+0	1.791E+1
-1.573E-1	8.742E+0	1.772E+1
-1.557E-1	8.713E+0	1.770E+1
-1.524E-1	8.736E+0	1.773E+1
-1.573E-1	8.791E+0	1.771E+1
-1.589E-1	8.768E+0	1.769E+1
-1.524E-1	8.788E+0	1.773E+1
-1.557E-1	8.755E+0	1.781E+1
-1.557E-1	8.788E+0	1.772E+1
-1.573E-1	8.730E+0	1.778E+1
-1.557E-1	8.691E+0	1.781E+1
-1.541E-1	8.720E+0	1.780E+1
-1.541E-1	8.700E+0	1.784E+1
-1.557E-1	8.691E+0	1.772E+1
-1.524E-1	8.775E+0	1.775E+1
-1.573E-1	8.791E+0	1.788E+1
-1.573E-1	8.723E+0	1.773E+1
-1.557E-1	8.600E+0	1.766E+1
-1.557E-1	8.768E+0	1.777E+1
-1.573E-1	8.804E+0	1.786E+1
-1.541E-1	8.947E+0	1.773E+1
-1.557E-1	8.798E+0	1.770E+1
-1.541E-1	8.713E+0	1.769E+1
-1.524E-1	8.720E+0	1.784E+1
-1.573E-1	8.927E+0	1.782E+1
-1.573E-1	8.778E+0	1.768E+1
-1.524E-1	8.632E+0	1.754E+1
-1.557E-1	8.759E+0	1.781E+1
-1.573E-1	8.762E+0	1.776E+1
-1.557E-1	8.814E+0	1.772E+1
-1.524E-1	8.730E+0	1.771E+1
-1.541E-1	8.781E+0	1.779E+1
-1.573E-1	8.739E+0	1.772E+1
-1.541E-1	8.694E+0	1.785E+1
-1.541E-1	8.746E+0	1.778E+1
-1.557E-1	8.717E+0	1.778E+1
-1.589E-1	8.742E+0	1.793E+1
-1.573E-1	8.720E+0	1.792E+1
-1.541E-1	8.798E+0	1.753E+1
-1.557E-1	8.811E+0	1.752E+1
-1.541E-1	8.600E+0	1.782E+1
-1.573E-1	8.713E+0	1.777E+1
-1.557E-1	8.661E+0	1.792E+1
-1.541E-1	8.739E+0	1.776E+1
-1.589E-1	8.859E+0	1.781E+1
-1.541E-1	8.882E+0	1.760E+1
-1.524E-1	8.681E+0	1.774E+1
-1.541E-1	8.723E+0	1.776E+1
-1.557E-1	8.691E+0	1.773E+1
-1.589E-1	8.642E+0	1.799E+1
-1.541E-1	8.827E+0	1.763E+1
-1.557E-1	8.765E+0	1.793E+1
-1.589E-1	8.788E+0	1.783E+1
-1.557E-1	8.645E+0	1.783E+1
-1.524E-1	8.710E+0	1.773E+1
-1.557E-1	8.697E+0	1.785E+1
-1.557E-1	8.837E+0	1.778E+1
-1.557E-1	8.681E+0	1.777E+1
-1.541E-1	8.674E+0	1.777E+1
-1.557E-1	8.817E+0	1.780E+1
-1.589E-1	8.791E+0	1.772E+1
-1.541E-1	8.674E+0	1.753E+1
-1.524E-1	8.755E+0	1.782E+1
-1.557E-1	8.898E+0	1.781E+1
-1.573E-1	8.655E+0	1.795E+1
-1.557E-1	8.755E+0	1.765E+1
-1.557E-1	8.681E+0	1.788E+1
-1.573E-1	8.801E+0	1.785E+1
-1.589E-1	8.788E+0	1.783E+1
-1.589E-1	8.762E+0	1.757E+1
-1.541E-1	8.775E+0	1.762E+1
-1.557E-1	8.742E+0	1.782E+1
-1.573E-1	8.691E+0	1.772E+1
-1.524E-1	8.645E+0	1.773E+1
-1.508E-1	8.785E+0	1.777E+1
-1.573E-1	8.671E+0	1.780E+1
-1.541E-1	8.694E+0	1.785E+1
-1.557E-1	8.694E+0	1.780E+1
-1.541E-1	8.736E+0	1.773E+1
-1.541E-1	8.639E+0	1.785E+1
-1.557E-1	8.827E+0	1.758E+1
-1.524E-1	8.752E+0	1.782E+1
-1.541E-1	8.613E+0	1.768E+1
-1.524E-1	8.742E+0	1.777E+1
-1.573E-1	8.840E+0	1.772E+1
-1.557E-1	8.704E+0	1.776E+1
-1.524E-1	8.759E+0	1.762E+1
-1.541E-1	8.658E+0	1.774E+1
-1.573E-1	8.704E+0	1.792E+1
-1.557E-1	8.648E+0	1.793E+1
-1.541E-1	8.674E+0	1.769E+1
-1.573E-1	8.710E+0	1.779E+1
-1.573E-1	8.691E+0	1.773E+1
-1.557E-1	8.785E+0	1.783E+1
-1.541E-1	8.687E+0	1.778E+1
-1.524E-1	8.811E+0	1.770E+1
-1.557E-1	8.609E+0	1.772E+1
-1.573E-1	8.798E+0	1.776E+1
-1.541E-1	8.775E+0	1.782E+1
-1.557E-1	8.700E+0	1.767E+1
-1.557E-1	8.626E+0	1.760E+1
-1.541E-1	8.837E+0	1.780E+1
-1.557E-1	8.674E+0	1.772E+1
-1.557E-1	8.635E+0	1.764E+1
-1.573E-1	8.726E+0	1.778E+1
-1.541E-1	8.749E+0	1.773E+1
-1.541E-1	8.749E+0	1.799E+1
-1.541E-1	8.814E+0	1.757E+1
-1.557E-1	8.733E+0	1.761E+1
-1.573E-1	8.827E+0	1.786E+1
-1.557E-1	8.739E+0	1.764E+1
-1.557E-1	8.671E+0	1.770E+1
-1.557E-1	8.755E+0	1.794E+1
-1.541E-1	8.742E+0	1.776E+1
-1.541E-1	8.736E+0	1.759E+1
-1.557E-1	8.717E+0	1.778E+1
-1.557E-1	8.781E+0	1.776E+1
-1.573E-1	8.723E+0	1.762E+1
-1.557E-1	8.755E+0	1.785E+1
-1.524E-1	8.817E+0	1.766E+1
-1.557E-1	8.681E+0	1.762E+1
-1.541E-1	8.723E+0	1.783E+1
-1.524E-1	8.678E+0	1.780E+1
-1.557E-1	8.742E+0	1.777E+1
-1.589E-1	8.730E+0	1.791E+1
-1.541E-1	8.762E+0	1.761E+1
-1.541E-1	8.765E+0	1.770E+1
-1.557E-1	8.642E+0	1.752E+1
-1.573E-1	8.791E+0	1.765E+1
-1.524E-1	8.694E+0	1.769E+1
-1.508E-1	8.749E+0	1.780E+1
-1.508E-1	8.752E+0	1.777E+1
-1.573E-1	8.710E+0	1.776E+1
-1.557E-1	8.817E+0	1.773E+1
-1.541E-1	8.723E+0	1.774E+1
-1.557E-1	8.804E+0	1.768E+1
-1.573E-1	8.768E+0	1.764E+1
-1.541E-1	8.668E+0	1.776E+1
-1.541E-1	8.807E+0	1.777E+1
-1.541E-1	8.691E+0	1.785E+1
-1.573E-1	8.671E+0	1.772E+1
-1.557E-1	8.648E+0	1.768E+1
-1.541E-1	8.973E+0	1.776E+1
-1.557E-1	8.807E+0	1.782E+1
-1.557E-1	8.687E+0	1.770E+1
-1.541E-1	8.791E+0	1.779E+1
-1.557E-1	8.655E+0	1.771E+1
-1.557E-1	8.827E+0	1.779E+1
-1.573E-1	8.762E+0	1.775E+1
-1.557E-1	8.772E+0	1.773E+1
-1.524E-1	8.652E+0	1.791E+1
-1.524E-1	8.804E+0	1.799E+1
-1.589E-1	8.717E+0	1.776E+1
-1.557E-1	8.681E+0	1.771E+1
-1.524E-1	8.768E+0	1.773E+1
-1.541E-1	8.720E+0	1.772E+1
-1.589E-1	8.661E+0	1.782E+1
-1.557E-1	8.658E+0	1.770E+1
-1.541E-1	8.726E+0	1.767E+1
-1.557E-1	8.791E+0	1.757E+1
-1.589E-1	8.781E+0	1.783E+1
-1.541E-1	8.811E+0	1.746E+1
-1.541E-1	8.687E+0	1.770E+1
-1.541E-1	8.791E+0	1.755E+1
-1.573E-1	8.710E+0	1.778E+1
-1.573E-1	8.827E+0	1.771E+1
-1.557E-1	8.700E+0	1.778E+1
-1.557E-1	8.820E+0	1.783E+1
-1.557E-1	8.694E+0	1.762E+1
-1.557E-1	8.742E+0	1.770E+1
-1.557E-1	8.730E+0	1.773E+1
-1.541E-1	8.584E+0	1.788E+1
-1.541E-1	8.684E+0	1.762E+1
-1.541E-1	8.742E+0	1.788E+1
-1.524E-1	8.652E+0	1.769E+1
-1.541E-1	8.629E+0	1.779E+1
-1.573E-1	8.752E+0	1.773E+1
-1.557E-1	8.730E+0	1.784E+1
-1.557E-1	8.733E+0	1.763E+1
-1.573E-1	8.840E+0	1.792E+1
-1.541E-1	8.665E+0	1.775E+1
-1.541E-1	8.775E+0	1.771E+1
-1.524E-1	8.798E+0	1.768E+1
-1.541E-1	8.694E+0	1.786E+1
-1.573E-1	8.759E+0	1.774E+1
-1.541E-1	8.723E+0	1.783E+1
-1.541E-1	8.749E+0	1.783E+1
-1.508E-1	8.850E+0	1.775E+1
-1.573E-1	8.746E+0	1.777E+1
-1.541E-1	8.723E+0	1.776E+1
-1.524E-1	8.827E+0	1.780E+1
-1.541E-1	8.762E+0	1.777E+1
-1.557E-1	8.678E+0	1.760E+1
-1.541E-1	8.645E+0	1.776E+1
-1.524E-1	8.694E+0	1.793E+1
-1.541E-1	8.765E+0	1.772E+1
-1.557E-1	8.733E+0	1.764E+1
-1.557E-1	8.684E+0	1.776E+1
-1.541E-1	8.622E+0	1.786E+1
-1.557E-1	8.674E+0	1.777E+1
-1.573E-1	8.811E+0	1.762E+1
-1.557E-1	8.717E+0	1.766E+1
-1.524E-1	8.668E+0	1.767E+1
-1.524E-1	8.768E+0	1.775E+1
-1.573E-1	8.850E+0	1.772E+1
-1.557E-1	8.574E+0	1.767E+1
-1.541E-1	8.775E+0	1.766E+1
-1.541E-1	8.603E+0	1.769E+1
-1.573E-1	8.755E+0	1.771E+1
-1.589E-1	8.707E+0	1.784E+1
-1.524E-1	8.856E+0	1.777E+1
-1.557E-1	8.691E+0	1.785E+1
-1.557E-1	8.772E+0	1.761E+1
-1.541E-1	8.655E+0	1.770E+1
-1.541E-1	8.801E+0	1.778E+1
-1.541E-1	8.645E+0	1.782E+1
-1.557E-1	8.791E+0	1.771E+1
-1.541E-1	8.742E+0	1.777E+1
-1.557E-1	8.775E+0	1.793E+1
-1.524E-1	8.775E+0	1.769E+1
-1.573E-1	8.778E+0	1.762E+1
-1.557E-1	8.746E+0	1.780E+1
-1.524E-1	8.739E+0	1.766E+1
-1.541E-1	8.785E+0	1.770E+1
-1.573E-1	8.895E+0	1.779E+1
-1.557E-1	8.781E+0	1.785E+1
-1.541E-1	8.804E+0	1.771E+1
-1.541E-1	8.658E+0	1.781E+1
-1.573E-1	8.765E+0	1.775E+1
-1.541E-1	8.772E+0	1.770E+1
-1.524E-1	8.772E+0	1.772E+1
-1.524E-1	8.704E+0	1.770E+1
-1.573E-1	8.840E+0	1.787E+1
-1.541E-1	8.775E+0	1.782E+1
-1.557E-1	8.752E+0	1.777E+1
-1.541E-1	8.717E+0	1.770E+1
-1.589E-1	8.652E+0	1.769E+1
-1.573E-1	8.752E+0	1.769E+1
-1.541E-1	8.746E+0	1.759E+1
-1.541E-1	8.681E+0	1.769E+1
-1.573E-1	8.723E+0	1.783E+1
-1.557E-1	8.720E+0	1.785E+1
-1.541E-1	8.788E+0	1.783E+1
-1.573E-1	8.648E+0	1.770E+1
-1.573E-1	8.775E+0	1.790E+1
-1.557E-1	8.759E+0	1.772E+1
-1.541E-1	8.739E+0	1.764E+1
-1.557E-1	8.755E+0	1.788E+1
-1.605E-1	8.807E+0	1.779E+1
-1.557E-1	8.590E+0	1.778E+1
-1.541E-1	8.833E+0	1.764E+1
-1.573E-1	8.658E+0	1.798E+1
-1.573E-1	8.746E+0	1.759E+1
-1.573E-1	8.739E+0	1.771E+1
-1.524E-1	8.678E+0	1.756E+1
-1.524E-1	8.733E+0	1.763E+1
-1.557E-1	8.700E+0	1.788E+1
-1.541E-1	8.759E+0	1.788E+1
-1.524E-1	8.746E+0	1.771E+1
-1.541E-1	8.739E+0	1.777E+1
-1.589E-1	8.791E+0	1.764E+1
-1.557E-1	8.785E+0	1.779E+1
-1.541E-1	8.785E+0	1.786E+1
-1.524E-1	8.859E+0	1.787E+1
-1.557E-1	8.742E+0	1.771E+1
-1.557E-1	8.733E+0	1.768E+1
-1.541E-1	8.707E+0	1.764E+1
-1.524E-1	8.765E+0	1.769E+1
-1.589E-1	8.629E+0	1.763E+1
-1.557E-1	8.720E+0	1.785E+1
-1.541E-1	8.755E+0	1.781E+1
-1.573E-1	8.684E+0	1.764E+1
-1.573E-1	8.691E+0	1.768E+1
-1.557E-1	8.700E+0	1.785E+1
-1.508E-1	8.850E+0	1.778E+1
-1.573E-1	8.739E+0	1.781E+1
-1.589E-1	8.674E+0	1.775E+1
-1.557E-1	8.558E+0	1.785E+1
-1.541E-1	8.704E+0	1.788E+1
-1.541E-1	8.717E+0	1.785E+1
-1.557E-1	8.785E+0	1.780E+1
-1.557E-1	8.768E+0	1.752E+1
-1.541E-1	8.746E+0	1.772E+1
-1.524E-1	8.762E+0	1.768E+1
-1.573E-1	8.788E+0	1.761E+1
-1.557E-1	8.853E+0	1.789E+1
-1.541E-1	8.655E+0	1.784E+1
-1.524E-1	8.684E+0	1.773E+1
-1.573E-1	8.665E+0	1.794E+1
-1.573E-1	8.765E+0	1.769E+1
-1.541E-1	8.726E+0	1.778E+1
-1.541E-1	8.811E+0	1.774E+1
-1.557E-1	8.765E+0	1.782E+1
-1.557E-1	8.811E+0	1.775E+1
-1.524E-1	8.768E+0	1.756E+1
-1.541E-1	8.700E+0	1.755E+1
-1.573E-1	8.704E+0	1.771E+1
-1.589E-1	8.700E+0	1.772E+1
-1.508E-1	8.752E+0	1.782E+1
-1.557E-1	8.794E+0	1.783E+1
-1.573E-1	8.746E+0	1.775E+1
-1.541E-1	8.875E+0	1.788E+1
-1.541E-1	8.726E+0	1.771E+1
-1.557E-1	8.814E+0	1.777E+1
-1.557E-1	8.622E+0	1.793E+1
-1.524E-1	8.658E+0	1.774E+1
-1.541E-1	8.661E+0	1.770E+1
-1.573E-1	8.710E+0	1.782E+1
-1.573E-1	8.794E+0	1.796E+1
-1.541E-1	8.723E+0	1.760E+1
-1.541E-1	8.720E+0	1.770E+1
-1.508E-1	8.830E+0	1.775E+1
-1.557E-1	8.752E+0	1.777E+1
-1.557E-1	8.778E+0	1.782E+1
-1.557E-1	8.817E+0	1.785E+1
-1.524E-1	8.733E+0	1.784E+1
-1.573E-1	8.681E+0	1.788E+1
-1.589E-1	8.768E+0	1.777E+1
-1.541E-1	8.765E+0	1.774E+1
-1.541E-1	8.730E+0	1.769E+1
-1.557E-1	8.648E+0	1.779E+1
-1.541E-1	8.749E+0	1.782E+1
-1.524E-1	8.742E+0	1.772E+1
-1.557E-1	8.619E+0	1.776E+1
-1.557E-1	8.791E+0	1.785E+1
-1.573E-1	8.742E+0	1.779E+1
-1.541E-1	8.652E+0	1.774E+1
-1.541E-1	8.830E+0	1.760E+1
-1.573E-1	8.794E+0	1.767E+1
-1.557E-1	8.827E+0	1.760E+1
-1.541E-1	8.768E+0	1.781E+1
-1.541E-1	8.632E+0	1.772E+1
-1.573E-1	8.678E+0	1.770E+1
-1.589E-1	8.658E+0	1.760E+1
-1.541E-1	8.759E+0	1.770E+1
-1.573E-1	8.749E+0	1.774E+1
-1.557E-1	8.723E+0	1.782E+1
-1.573E-1	8.778E+0	1.786E+1
-1.508E-1	8.736E+0	1.771E+1
-1.541E-1	8.671E+0	1.784E+1
-1.541E-1	8.684E+0	1.778E+1
-1.573E-1	8.655E+0	1.765E+1
-1.524E-1	8.863E+0	1.775E+1
-1.557E-1	8.772E+0	1.774E+1
-1.573E-1	8.704E+0	1.769E+1
-1.541E-1	8.863E+0	1.772E+1
-1.541E-1	8.827E+0	1.788E+1
-1.524E-1	8.794E+0	1.784E+1
-1.557E-1	8.697E+0	1.784E+1
-1.557E-1	8.739E+0	1.779E+1
-1.524E-1	8.875E+0	1.782E+1
-1.508E-1	8.872E+0	1.781E+1
-1.524E-1	8.694E+0	1.771E+1
-1.541E-1	8.798E+0	1.769E+1
-1.557E-1	8.658E+0	1.775E+1
-1.557E-1	8.742E+0	1.778E+1
-1.541E-1	8.626E+0	1.754E+1
-1.524E-1	8.768E+0	1.767E+1
-1.508E-1	8.798E+0	1.769E+1
-1.557E-1	8.739E+0	1.787E+1
-1.557E-1	8.752E+0	1.779E+1
-1.557E-1	8.613E+0	1.779E+1
-1.541E-1	8.661E+0	1.773E+1
-1.508E-1	8.642E+0	1.772E+1
-1.557E-1	8.807E+0	1.771E+1
-1.573E-1	8.713E+0	1.780E+1
-1.557E-1	8.830E+0	1.777E+1
-1.508E-1	8.811E+0	1.772E+1
-1.541E-1	8.723E+0	1.778E+1
-1.557E-1	8.661E+0	1.777E+1
-1.541E-1	8.746E+0	1.778E+1
-1.524E-1	8.736E+0	1.771E+1
-1.573E-1	8.775E+0	1.769E+1
-1.557E-1	8.609E+0	1.793E+1
-1.541E-1	8.827E+0	1.782E+1
-1.557E-1	8.752E+0	1.786E+1
-1.573E-1	8.720E+0	1.778E+1
-1.541E-1	8.665E+0	1.784E+1
-1.524E-1	8.817E+0	1.770E+1
-1.541E-1	8.710E+0	1.785E+1
-1.589E-1	8.762E+0	1.766E+1
-1.557E-1	8.827E+0	1.780E+1
-1.508E-1	8.807E+0	1.784E+1
-1.557E-1	8.622E+0	1.779E+1
-1.557E-1	8.710E+0	1.772E+1
-1.541E-1	8.717E+0	1.766E+1
-1.524E-1	8.759E+0	1.768E+1
-1.541E-1	8.775E+0	1.773E+1
-1.557E-1	8.616E+0	1.766E+1
-1.557E-1	8.736E+0	1.780E+1
-1.524E-1	8.584E+0	1.774E+1
-1.557E-1	8.746E+0	1.784E+1
-1.557E-1	8.739E+0	1.779E+1
-1.557E-1	8.781E+0	1.773E+1
-1.508E-1	8.781E+0	1.786E+1
-1.524E-1	8.911E+0	1.787E+1
-1.573E-1	8.717E+0	1.784E+1
-1.557E-1	8.768E+0	1.773E+1
-1.541E-1	8.730E+0	1.775E+1
-1.557E-1	8.648E+0	1.779E+1
-1.573E-1	8.869E+0	1.778E+1
-1.573E-1	8.765E+0	1.770E+1
-1.508E-1	8.775E+0	1.773E+1
-1.541E-1	8.772E+0	1.785E+1
-1.573E-1	8.678E+0	1.761E+1
-1.557E-1	8.801E+0	1.784E+1
-1.524E-1	8.739E+0	1.785E+1
-1.524E-1	8.752E+0	1.779E+1
-1.541E-1	8.697E+0	1.777E+1
-1.541E-1	8.700E+0	1.777E+1
-1.524E-1	8.752E+0	1.781E+1
-1.557E-1	8.768E+0	1.783E+1
-1.573E-1	8.736E+0	1.788E+1
-1.524E-1	8.759E+0	1.785E+1
-1.524E-1	8.765E+0	1.783E+1
-1.541E-1	8.837E+0	1.788E+1
-1.557E-1	8.837E+0	1.776E+1
-1.541E-1	8.558E+0	1.785E+1
-1.524E-1	8.691E+0	1.790E+1
-1.557E-1	8.827E+0	1.786E+1
-1.573E-1	8.794E+0	1.781E+1
-1.573E-1	8.752E+0	1.774E+1
-1.541E-1	8.775E+0	1.784E+1
-1.557E-1	8.626E+0	1.779E+1
-1.557E-1	8.742E+0	1.756E+1
-1.541E-1	8.674E+0	1.775E+1
-1.524E-1	8.668E+0	1.776E+1
-1.541E-1	8.746E+0	1.774E+1
-1.557E-1	8.752E+0	1.797E+1
-1.508E-1	8.635E+0	1.782E+1
-1.541E-1	8.736E+0	1.782E+1
-1.557E-1	8.801E+0	1.767E+1
-1.557E-1	8.843E+0	1.770E+1
-1.573E-1	8.704E+0	1.772E+1
-1.541E-1	8.652E+0	1.785E+1
-1.524E-1	8.665E+0	1.777E+1
-1.557E-1	8.833E+0	1.780E+1
-1.557E-1	8.730E+0	1.786E+1
-1.524E-1	8.837E+0	1.759E+1
-1.557E-1	8.859E+0	1.776E+1
-1.573E-1	8.794E+0	1.775E+1
-1.541E-1	8.700E+0	1.796E+1
-1.557E-1	8.772E+0	1.776E+1
-1.541E-1	8.687E+0	1.769E+1
-1.557E-1	8.726E+0	1.783E+1
-1.557E-1	8.895E+0	1.784E+1
-1.541E-1	8.632E+0	1.772E+1
-1.541E-1	8.577E+0	1.762E+1
-1.557E-1	8.707E+0	1.784E+1
-1.573E-1	8.726E+0	1.783E+1
-1.541E-1	8.765E+0	1.774E+1
-1.524E-1	8.875E+0	1.765E+1
-1.557E-1	8.772E+0	1.768E+1
-1.557E-1	8.717E+0	1.788E+1
-1.524E-1	8.639E+0	1.763E+1
-1.541E-1	8.830E+0	1.770E+1
-1.573E-1	8.746E+0	1.776E+1
-1.557E-1	8.768E+0	1.750E+1
-1.524E-1	8.726E+0	1.786E+1
-1.524E-1	8.713E+0	1.778E+1
-1.589E-1	8.704E+0	1.785E+1
-1.557E-1	8.665E+0	1.784E+1
-1.508E-1	8.674E+0	1.768E+1
-1.557E-1	8.704E+0	1.754E+1
-1.573E-1	8.746E+0	1.768E+1
-1.557E-1	8.798E+0	1.773E+1
-1.541E-1	8.704E+0	1.779E+1
-1.524E-1	8.850E+0	1.771E+1
-1.589E-1	8.755E+0	1.769E+1
-1.573E-1	8.691E+0	1.784E+1
-1.557E-1	8.635E+0	1.777E+1
-1.524E-1	8.785E+0	1.762E+1
-1.557E-1	8.778E+0	1.785E+1
-1.573E-1	8.856E+0	1.769E+1
-1.541E-1	8.658E+0	1.765E+1
-1.524E-1	8.804E+0	1.786E+1
-1.557E-1	8.752E+0	1.770E+1
-1.541E-1	8.765E+0	1.781E+1
-1.524E-1	8.882E+0	1.750E+1
-1.524E-1	8.746E+0	1.781E+1
-1.541E-1	8.794E+0	1.767E+1
-1.541E-1	8.739E+0	1.771E+1
-1.541E-1	8.827E+0	1.777E+1
-1.541E-1	8.697E+0	1.777E+1
-1.573E-1	8.801E+0	1.767E+1
-1.557E-1	8.720E+0	1.787E+1
-1.524E-1	8.749E+0	1.783E+1
-1.524E-1	8.609E+0	1.769E+1
-1.557E-1	8.619E+0	1.762E+1
-1.573E-1	8.772E+0	1.782E+1
-1.541E-1	8.882E+0	1.801E+1
-1.557E-1	8.733E+0	1.781E+1
-1.557E-1	8.720E+0	1.773E+1
-1.541E-1	8.616E+0	1.773E+1
-1.524E-1	8.742E+0	1.771E+1
-1.541E-1	8.691E+0	1.772E+1
-1.573E-1	8.694E+0	1.783E+1
-1.557E-1	8.807E+0	1.777E+1
-1.524E-1	8.759E+0	1.783E+1
-1.541E-1	8.742E+0	1.775E+1
-1.573E-1	8.785E+0	1.778E+1
-1.573E-1	8.746E+0	1.768E+1
-1.524E-1	8.733E+0	1.778E+1
-1.508E-1	8.785E+0	1.763E+1
-1.573E-1	8.687E+0	1.777E+1
-1.573E-1	8.700E+0	1.786E+1
-1.524E-1	8.733E+0	1.769E+1
-1.508E-1	8.785E+0	1.788E+1
-1.557E-1	8.749E+0	1.778E+1
-1.557E-1	8.629E+0	1.773E+1
-1.492E-1	8.785E+0	1.769E+1
-1.524E-1	8.678E+0	1.774E+1
-1.573E-1	8.755E+0	1.773E+1
-1.557E-1	8.707E+0	1.784E+1
-1.541E-1	8.762E+0	1.785E+1
-1.557E-1	8.830E+0	1.792E+1
-1.557E-1	8.736E+0	1.784E+1
-1.557E-1	8.931E+0	1.769E+1
-1.541E-1	8.704E+0	1.772E+1
-1.524E-1	8.720E+0	1.774E+1
-1.589E-1	8.697E+0	1.785E+1
-1.573E-1	8.755E+0	1.787E+1
-1.541E-1	8.775E+0	1.780E+1
-1.557E-1	8.768E+0	1.762E+1
-1.557E-1	8.707E+0	1.757E+1
-1.557E-1	8.781E+0	1.757E+1
-1.541E-1	8.713E+0	1.771E+1
-1.541E-1	8.730E+0	1.780E+1
-1.573E-1	8.785E+0	1.766E+1
-1.573E-1	8.742E+0	1.764E+1
-1.492E-1	8.593E+0	1.792E+1
-1.524E-1	8.927E+0	1.769E+1
-1.557E-1	8.668E+0	1.769E+1
-1.557E-1	8.726E+0	1.760E+1
-1.524E-1	8.742E+0	1.780E+1
-1.541E-1	8.717E+0	1.763E+1
-1.573E-1	8.814E+0	1.774E+1
-1.557E-1	8.785E+0	1.795E+1
-1.541E-1	8.794E+0	1.771E+1
-1.557E-1	8.730E+0	1.769E+1
-1.557E-1	8.746E+0	1.775E+1
-1.541E-1	8.700E+0	1.775E+1
-1.541E-1	8.775E+0	1.781E+1
-1.541E-1	8.788E+0	1.759E+1
-1.557E-1	8.765E+0	1.771E+1
-1.573E-1	8.778E+0	1.769E+1
-1.508E-1	8.827E+0	1.778E+1
-1.541E-1	8.749E+0	1.787E+1
-1.541E-1	8.723E+0	1.770E+1
-1.541E-1	8.811E+0	1.772E+1
-1.524E-1	8.798E+0	1.766E+1
-1.541E-1	8.872E+0	1.791E+1
-1.573E-1	8.775E+0	1.757E+1
-1.573E-1	8.853E+0	1.775E+1
-1.541E-1	8.901E+0	1.790E+1
-1.524E-1	8.674E+0	1.781E+1
-1.573E-1	8.794E+0	1.774E+1
-1.541E-1	8.674E+0	1.780E+1
-1.541E-1	8.781E+0	1.784E+1
-1.508E-1	8.713E+0	1.762E+1
-1.557E-1	8.648E+0	1.781E+1
-1.573E-1	8.681E+0	1.777E+1
-1.492E-1	8.752E+0	1.771E+1
-1.541E-1	8.752E+0	1.787E+1
-1.541E-1	8.785E+0	1.767E+1
-1.573E-1	8.687E+0	1.767E+1
-1.524E-1	8.616E+0	1.772E+1
-1.524E-1	8.752E+0	1.772E+1
-1.573E-1	8.658E+0	1.782E+1
-1.541E-1	8.681E+0	1.780E+1
-1.524E-1	8.801E+0	1.776E+1
-1.541E-1	8.739E+0	1.765E+1
-1.573E-1	8.668E+0	1.774E+1
-1.541E-1	8.733E+0	1.779E+1
-1.524E-1	8.739E+0	1.782E+1
-1.541E-1	8.775E+0	1.791E+1
-1.541E-1	8.772E+0	1.786E+1
-1.557E-1	8.742E+0	1.794E+1
-1.541E-1	8.814E+0	1.781E+1
-1.541E-1	8.704E+0	1.760E+1
-1.573E-1	8.863E+0	1.775E+1
-1.557E-1	8.733E+0	1.778E+1
-1.541E-1	8.723E+0	1.765E+1
-1.508E-1	8.704E+0	1.784E+1
-1.557E-1	8.665E+0	1.778E+1
-1.557E-1	8.717E+0	1.772E+1
-1.541E-1	8.830E+0	1.775E+1
-1.524E-1	8.704E+0	1.761E+1
-1.541E-1	8.736E+0	1.785E+1
-1.541E-1	8.658E+0	1.783E+1
-1.524E-1	8.681E+0	1.771E+1
-1.541E-1	8.739E+0	1.772E+1
-1.557E-1	8.765E+0	1.759E+1
-1.541E-1	8.755E+0	1.761E+1
-1.508E-1	8.781E+0	1.765E+1
-1.557E-1	8.713E+0	1.785E+1
-1.557E-1	8.807E+0	1.781E+1
-1.541E-1	8.801E+0	1.780E+1
-1.524E-1	8.872E+0	1.768E+1
-1.508E-1	8.704E+0	1.782E+1
-1.573E-1	8.665E+0	1.775E+1
-1.573E-1	8.814E+0	1.790E+1
-1.508E-1	8.645E+0	1.780E+1
-1.541E-1	8.759E+0	1.761E+1
-1.573E-1	8.684E+0	1.775E+1
-1.557E-1	8.717E+0	1.773E+1
-1.508E-1	8.746E+0	1.764E+1
-1.557E-1	8.778E+0	1.768E+1
-1.541E-1	8.739E+0	1.770E+1
-1.573E-1	8.807E+0	1.779E+1
-1.492E-1	8.781E+0	1.767E+1
-1.524E-1	8.794E+0	1.783E+1
-1.557E-1	8.846E+0	1.774E+1
-1.573E-1	8.840E+0	1.771E+1
-1.541E-1	8.798E+0	1.760E+1
-1.541E-1	8.742E+0	1.763E+1
-1.573E-1	8.827E+0	1.772E+1
-1.557E-1	8.609E+0	1.771E+1
-1.541E-1	8.665E+0	1.770E+1
-1.524E-1	8.691E+0	1.774E+1
-1.573E-1	8.681E+0	1.766E+1
-1.541E-1	8.726E+0	1.767E+1
-1.524E-1	8.733E+0	1.769E+1
-1.508E-1	8.710E+0	1.783E+1
-1.557E-1	8.691E+0	1.759E+1
-1.541E-1	8.616E+0	1.771E+1
-1.524E-1	8.794E+0	1.773E+1
-1.524E-1	8.772E+0	1.775E+1
-1.573E-1	8.707E+0	1.777E+1
-1.557E-1	8.723E+0	1.786E+1
-1.541E-1	8.746E+0	1.779E+1
-1.541E-1	8.736E+0	1.785E+1
-1.557E-1	8.687E+0	1.771E+1
-1.541E-1	8.736E+0	1.787E+1
-1.524E-1	8.616E+0	1.773E+1
-1.524E-1	8.713E+0	1.781E+1
-1.557E-1	8.798E+0	1.779E+1
-1.573E-1	8.733E+0	1.775E+1
-1.541E-1	8.765E+0	1.767E+1
-1.541E-1	8.775E+0	1.763E+1
-1.557E-1	8.691E+0	1.768E+1
-1.541E-1	8.817E+0	1.769E+1
-1.508E-1	8.710E+0	1.760E+1
-1.557E-1	8.794E+0	1.786E+1
-1.573E-1	8.710E+0	1.783E+1
-1.573E-1	8.710E+0	1.784E+1
-1.508E-1	8.746E+0	1.788E+1
-1.541E-1	8.755E+0	1.787E+1
-1.557E-1	8.671E+0	1.780E+1
-1.557E-1	8.736E+0	1.779E+1
-1.524E-1	8.755E+0	1.770E+1
-1.508E-1	8.759E+0	1.775E+1
-1.541E-1	8.824E+0	1.775E+1
-1.573E-1	8.671E+0	1.777E+1
-1.541E-1	8.765E+0	1.778E+1
-1.541E-1	8.723E+0	1.785E+1
-1.573E-1	8.785E+0	1.771E+1
-1.557E-1	8.746E+0	1.784E+1
-1.541E-1	8.863E+0	1.793E+1
-1.508E-1	8.788E+0	1.774E+1
-1.541E-1	8.742E+0	1.765E+1
-1.541E-1	8.707E+0	1.766E+1
-1.524E-1	8.742E+0	1.776E+1
-1.541E-1	8.804E+0	1.778E+1
-1.557E-1	8.739E+0	1.771E+1
-1.541E-1	8.765E+0	1.779E+1
-1.524E-1	8.739E+0	1.780E+1
-1.508E-1	8.775E+0	1.779E+1
-1.573E-1	8.619E+0	1.788E+1
-1.557E-1	8.723E+0	1.768E+1
-1.524E-1	8.746E+0	1.760E+1
-1.524E-1	8.772E+0	1.800E+1
-1.557E-1	8.733E+0	1.775E+1
-1.557E-1	8.765E+0	1.769E+1
-1.541E-1	8.791E+0	1.784E+1
-1.524E-1	8.597E+0	1.773E+1
-1.541E-1	8.814E+0	1.763E+1
-1.557E-1	8.694E+0	1.766E+1
-1.541E-1	8.772E+0	1.780E+1
-1.524E-1	8.765E+0	1.756E+1
[truncated: 93,985 more rows]
