# Supplementary material for: Improved ANAP incorporation and VCF analysis reveal details of P2X7 current facilitation and a limited conformational interplay between ATP binding and the intracellular ballast domain
Source: eLife. 2023 Jan 4;12:e82479. doi: 10.7554/eLife.82479 (PMC9859053; doi:10.7554/eLife.82479)
Supplement: Figure 3—source data 1. [file elife-82479-fig3-data1.zip › Figure-3_source-data-1/K127_k01#09.csv]

-4.687E-1	9.605E+0	1.907E+1
-4.655E-1	9.625E+0	1.893E+1
-4.687E-1	9.583E+0	1.875E+1
-4.720E-1	9.832E+0	1.896E+1
-4.671E-1	9.553E+0	1.889E+1
-4.655E-1	9.615E+0	1.908E+1
-4.655E-1	9.505E+0	1.880E+1
-4.720E-1	9.641E+0	1.902E+1
-4.703E-1	9.615E+0	1.892E+1
-4.655E-1	9.550E+0	1.884E+1
-4.671E-1	9.589E+0	1.902E+1
-4.703E-1	9.573E+0	1.908E+1
-4.687E-1	9.631E+0	1.890E+1
-4.638E-1	9.583E+0	1.872E+1
-4.638E-1	9.576E+0	1.901E+1
-4.720E-1	9.618E+0	1.879E+1
-4.687E-1	9.495E+0	1.912E+1
-4.671E-1	9.583E+0	1.883E+1
-4.655E-1	9.635E+0	1.897E+1
-4.703E-1	9.547E+0	1.895E+1
-4.671E-1	9.498E+0	1.897E+1
-4.638E-1	9.725E+0	1.893E+1
-4.655E-1	9.622E+0	1.894E+1
-4.720E-1	9.618E+0	1.904E+1
-4.671E-1	9.560E+0	1.897E+1
-4.622E-1	9.622E+0	1.896E+1
-4.655E-1	9.651E+0	1.898E+1
-4.671E-1	9.511E+0	1.885E+1
-4.655E-1	9.553E+0	1.895E+1
-4.638E-1	9.661E+0	1.904E+1
-4.687E-1	9.703E+0	1.896E+1
-4.720E-1	9.618E+0	1.899E+1
-4.671E-1	9.589E+0	1.894E+1
-4.622E-1	9.576E+0	1.883E+1
-4.671E-1	9.638E+0	1.899E+1
-4.703E-1	9.466E+0	1.898E+1
-4.655E-1	9.732E+0	1.896E+1
-4.655E-1	9.618E+0	1.902E+1
-4.655E-1	9.570E+0	1.891E+1
-4.720E-1	9.531E+0	1.881E+1
-4.655E-1	9.544E+0	1.906E+1
-4.622E-1	9.625E+0	1.890E+1
-4.622E-1	9.618E+0	1.897E+1
-4.703E-1	9.602E+0	1.890E+1
-4.687E-1	9.528E+0	1.899E+1
-4.622E-1	9.670E+0	1.884E+1
-4.671E-1	9.596E+0	1.895E+1
-4.703E-1	9.631E+0	1.898E+1
-4.655E-1	9.641E+0	1.896E+1
-4.655E-1	9.596E+0	1.882E+1
-4.655E-1	9.674E+0	1.891E+1
-4.687E-1	9.547E+0	1.886E+1
-4.671E-1	9.654E+0	1.883E+1
-4.622E-1	9.605E+0	1.902E+1
-4.671E-1	9.686E+0	1.881E+1
-4.703E-1	9.482E+0	1.900E+1
-4.655E-1	9.618E+0	1.894E+1
-4.622E-1	9.511E+0	1.897E+1
-4.655E-1	9.498E+0	1.895E+1
-4.703E-1	9.528E+0	1.907E+1
-4.671E-1	9.654E+0	1.881E+1
-4.622E-1	9.550E+0	1.890E+1
-4.638E-1	9.528E+0	1.888E+1
-4.720E-1	9.631E+0	1.890E+1
-4.638E-1	9.502E+0	1.890E+1
-4.622E-1	9.537E+0	1.903E+1
-4.638E-1	9.651E+0	1.893E+1
-4.703E-1	9.583E+0	1.883E+1
-4.655E-1	9.550E+0	1.891E+1
-4.606E-1	9.495E+0	1.895E+1
-4.671E-1	9.683E+0	1.897E+1
-4.703E-1	9.566E+0	1.886E+1
-4.671E-1	9.631E+0	1.901E+1
-4.655E-1	9.699E+0	1.905E+1
-4.671E-1	9.638E+0	1.896E+1
-4.687E-1	9.524E+0	1.912E+1
-4.655E-1	9.618E+0	1.893E+1
-4.622E-1	9.557E+0	1.921E+1
-4.638E-1	9.677E+0	1.894E+1
-4.703E-1	9.537E+0	1.897E+1
-4.671E-1	9.515E+0	1.893E+1
-4.622E-1	9.596E+0	1.913E+1
-4.671E-1	9.618E+0	1.898E+1
-4.671E-1	9.709E+0	1.881E+1
-4.655E-1	9.693E+0	1.891E+1
-4.622E-1	9.631E+0	1.898E+1
-4.671E-1	9.635E+0	1.877E+1
-4.671E-1	9.670E+0	1.888E+1
-4.655E-1	9.596E+0	1.889E+1
-4.622E-1	9.654E+0	1.878E+1
-4.655E-1	9.631E+0	1.892E+1
-4.720E-1	9.644E+0	1.883E+1
-4.671E-1	9.602E+0	1.896E+1
-4.622E-1	9.712E+0	1.893E+1
-4.655E-1	9.631E+0	1.896E+1
-4.703E-1	9.631E+0	1.898E+1
-4.655E-1	9.699E+0	1.897E+1
-4.638E-1	9.566E+0	1.872E+1
-4.671E-1	9.557E+0	1.903E+1
-4.687E-1	9.573E+0	1.898E+1
-4.671E-1	9.651E+0	1.900E+1
-4.606E-1	9.541E+0	1.880E+1
-4.671E-1	9.618E+0	1.885E+1
-4.655E-1	9.579E+0	1.893E+1
-4.671E-1	9.589E+0	1.907E+1
-4.606E-1	9.674E+0	1.894E+1
-4.655E-1	9.631E+0	1.895E+1
-4.687E-1	9.680E+0	1.897E+1
-4.638E-1	9.602E+0	1.888E+1
-4.590E-1	9.667E+0	1.900E+1
-4.703E-1	9.531E+0	1.888E+1
-4.703E-1	9.635E+0	1.916E+1
-4.671E-1	9.674E+0	1.880E+1
-4.638E-1	9.651E+0	1.911E+1
-4.622E-1	9.531E+0	1.878E+1
-4.671E-1	9.745E+0	1.889E+1
-4.655E-1	9.472E+0	1.901E+1
-4.622E-1	9.576E+0	1.884E+1
-4.655E-1	9.560E+0	1.884E+1
-4.703E-1	9.716E+0	1.894E+1
-4.687E-1	9.622E+0	1.906E+1
-4.622E-1	9.524E+0	1.880E+1
-4.687E-1	9.553E+0	1.914E+1
-4.703E-1	9.589E+0	1.910E+1
-4.671E-1	9.609E+0	1.890E+1
-4.622E-1	9.641E+0	1.895E+1
-4.655E-1	9.641E+0	1.893E+1
-4.671E-1	9.560E+0	1.884E+1
-4.671E-1	9.602E+0	1.898E+1
-4.622E-1	9.625E+0	1.899E+1
-4.671E-1	9.560E+0	1.877E+1
-4.655E-1	9.609E+0	1.902E+1
-4.671E-1	9.576E+0	1.882E+1
-4.606E-1	9.738E+0	1.900E+1
-4.671E-1	9.615E+0	1.893E+1
-4.687E-1	9.537E+0	1.887E+1
-4.687E-1	9.680E+0	1.874E+1
-4.606E-1	9.560E+0	1.913E+1
-4.655E-1	9.635E+0	1.875E+1
-4.687E-1	9.664E+0	1.901E+1
-4.703E-1	9.641E+0	1.892E+1
-4.606E-1	9.576E+0	1.890E+1
-4.671E-1	9.664E+0	1.893E+1
-4.687E-1	9.502E+0	1.887E+1
-4.671E-1	9.719E+0	1.894E+1
-4.638E-1	9.677E+0	1.888E+1
-4.606E-1	9.479E+0	1.895E+1
-4.687E-1	9.492E+0	1.873E+1
-4.671E-1	9.596E+0	1.886E+1
-4.606E-1	9.683E+0	1.892E+1
-4.655E-1	9.751E+0	1.888E+1
-4.687E-1	9.638E+0	1.886E+1
-4.638E-1	9.553E+0	1.883E+1
-4.606E-1	9.563E+0	1.914E+1
-4.671E-1	9.599E+0	1.902E+1
-4.671E-1	9.654E+0	1.892E+1
-4.638E-1	9.599E+0	1.888E+1
-4.622E-1	9.492E+0	1.870E+1
-4.687E-1	9.628E+0	1.888E+1
-4.703E-1	9.596E+0	1.873E+1
-4.655E-1	9.661E+0	1.895E+1
-4.606E-1	9.541E+0	1.894E+1
-4.638E-1	9.586E+0	1.905E+1
-4.638E-1	9.553E+0	1.889E+1
-4.655E-1	9.583E+0	1.887E+1
-4.622E-1	9.670E+0	1.897E+1
-4.655E-1	9.566E+0	1.898E+1
-4.703E-1	9.651E+0	1.900E+1
-4.655E-1	9.615E+0	1.888E+1
-4.606E-1	9.651E+0	1.906E+1
-4.655E-1	9.631E+0	1.896E+1
-4.687E-1	9.609E+0	1.906E+1
-4.671E-1	9.528E+0	1.901E+1
-4.622E-1	9.664E+0	1.908E+1
-4.638E-1	9.534E+0	1.873E+1
-4.671E-1	9.505E+0	1.898E+1
-4.655E-1	9.544E+0	1.904E+1
-4.638E-1	9.661E+0	1.887E+1
-4.671E-1	9.709E+0	1.881E+1
-4.655E-1	9.573E+0	1.891E+1
-4.622E-1	9.547E+0	1.887E+1
-4.622E-1	9.638E+0	1.882E+1
-4.638E-1	9.638E+0	1.888E+1
-4.720E-1	9.709E+0	1.899E+1
-4.638E-1	9.573E+0	1.897E+1
-4.622E-1	9.625E+0	1.894E+1
-4.655E-1	9.683E+0	1.890E+1
-4.703E-1	9.583E+0	1.872E+1
-4.687E-1	9.576E+0	1.884E+1
-4.606E-1	9.605E+0	1.900E+1
-4.687E-1	9.641E+0	1.884E+1
-4.687E-1	9.612E+0	1.876E+1
-4.655E-1	9.625E+0	1.902E+1
-4.622E-1	9.446E+0	1.884E+1
-4.671E-1	9.661E+0	1.890E+1
-4.671E-1	9.528E+0	1.897E+1
-4.638E-1	9.466E+0	1.912E+1
-4.606E-1	9.618E+0	1.893E+1
-4.655E-1	9.609E+0	1.887E+1
-4.671E-1	9.566E+0	1.888E+1
-4.638E-1	9.583E+0	1.899E+1
-4.638E-1	9.605E+0	1.884E+1
-4.638E-1	9.505E+0	1.892E+1
-4.687E-1	9.505E+0	1.892E+1
-4.638E-1	9.583E+0	1.883E+1
-4.606E-1	9.683E+0	1.892E+1
-4.638E-1	9.625E+0	1.888E+1
-4.671E-1	9.589E+0	1.877E+1
-4.655E-1	9.541E+0	1.888E+1
-4.590E-1	9.657E+0	1.871E+1
-4.655E-1	9.489E+0	1.877E+1
-4.671E-1	9.586E+0	1.886E+1
-4.638E-1	9.693E+0	1.903E+1
-4.655E-1	9.566E+0	1.884E+1
-4.671E-1	9.748E+0	1.889E+1
-4.687E-1	9.456E+0	1.881E+1
-4.655E-1	9.589E+0	1.903E+1
-4.622E-1	9.602E+0	1.891E+1
-4.671E-1	9.557E+0	1.877E+1
-4.687E-1	9.446E+0	1.902E+1
-4.655E-1	9.472E+0	1.881E+1
-4.638E-1	9.459E+0	1.873E+1
-4.655E-1	9.596E+0	1.889E+1
-4.671E-1	9.505E+0	1.879E+1
-4.655E-1	9.592E+0	1.899E+1
-4.638E-1	9.592E+0	1.895E+1
-4.655E-1	9.456E+0	1.879E+1
-4.720E-1	9.638E+0	1.886E+1
-4.622E-1	9.628E+0	1.885E+1
-4.606E-1	9.638E+0	1.902E+1
-4.638E-1	9.534E+0	1.892E+1
-4.687E-1	9.596E+0	1.882E+1
-4.655E-1	9.502E+0	1.885E+1
-4.622E-1	9.566E+0	1.882E+1
-4.638E-1	9.686E+0	1.874E+1
-4.720E-1	9.544E+0	1.877E+1
-4.671E-1	9.635E+0	1.886E+1
-4.638E-1	9.518E+0	1.898E+1
-4.671E-1	9.638E+0	1.881E+1
-4.671E-1	9.638E+0	1.879E+1
-4.655E-1	9.479E+0	1.892E+1
-4.606E-1	9.677E+0	1.875E+1
-4.638E-1	9.592E+0	1.900E+1
-4.655E-1	9.716E+0	1.901E+1
-4.655E-1	9.661E+0	1.904E+1
-4.606E-1	9.644E+0	1.894E+1
-4.622E-1	9.661E+0	1.898E+1
-4.671E-1	9.563E+0	1.891E+1
-4.638E-1	9.583E+0	1.894E+1
-4.590E-1	9.550E+0	1.905E+1
-4.638E-1	9.618E+0	1.882E+1
-4.687E-1	9.534E+0	1.891E+1
-4.638E-1	9.553E+0	1.885E+1
-4.590E-1	9.541E+0	1.892E+1
-4.638E-1	9.502E+0	1.881E+1
-4.671E-1	9.638E+0	1.881E+1
-4.638E-1	9.635E+0	1.892E+1
-4.638E-1	9.628E+0	1.879E+1
-4.638E-1	9.605E+0	1.875E+1
-4.671E-1	9.547E+0	1.883E+1
-4.606E-1	9.631E+0	1.906E+1
-4.574E-1	9.524E+0	1.888E+1
-4.655E-1	9.641E+0	1.882E+1
-4.687E-1	9.609E+0	1.908E+1
-4.638E-1	9.560E+0	1.877E+1
-4.606E-1	9.638E+0	1.882E+1
-4.655E-1	9.709E+0	1.889E+1
-4.671E-1	9.592E+0	1.894E+1
-4.638E-1	9.628E+0	1.889E+1
-4.606E-1	9.599E+0	1.897E+1
-4.655E-1	9.466E+0	1.883E+1
-4.671E-1	9.615E+0	1.887E+1
-4.638E-1	9.547E+0	1.902E+1
-4.606E-1	9.453E+0	1.878E+1
-4.671E-1	9.592E+0	1.904E+1
-4.687E-1	9.674E+0	1.883E+1
-4.622E-1	9.528E+0	1.895E+1
-4.638E-1	9.651E+0	1.882E+1
-4.606E-1	9.745E+0	1.893E+1
-4.671E-1	9.631E+0	1.876E+1
-4.638E-1	9.696E+0	1.913E+1
-4.638E-1	9.667E+0	1.873E+1
-4.622E-1	9.641E+0	1.904E+1
-4.671E-1	9.651E+0	1.889E+1
-4.622E-1	9.557E+0	1.893E+1
-4.622E-1	9.566E+0	1.881E+1
-4.606E-1	9.398E+0	1.888E+1
-4.671E-1	9.648E+0	1.900E+1
-4.671E-1	9.570E+0	1.883E+1
-4.557E-1	9.670E+0	1.881E+1
-4.671E-1	9.686E+0	1.863E+1
-4.655E-1	9.511E+0	1.895E+1
-4.622E-1	9.541E+0	1.888E+1
-4.622E-1	9.544E+0	1.886E+1
-4.655E-1	9.518E+0	1.874E+1
-4.655E-1	9.482E+0	1.892E+1
-4.622E-1	9.427E+0	1.893E+1
-4.622E-1	9.644E+0	1.896E+1
-4.655E-1	9.667E+0	1.887E+1
-4.655E-1	9.625E+0	1.874E+1
-4.638E-1	9.489E+0	1.889E+1
-4.606E-1	9.553E+0	1.879E+1
-4.655E-1	9.563E+0	1.902E+1
-4.671E-1	9.566E+0	1.873E+1
-4.671E-1	9.628E+0	1.874E+1
-4.590E-1	9.576E+0	1.896E+1
-4.638E-1	9.602E+0	1.878E+1
-4.671E-1	9.599E+0	1.890E+1
-4.638E-1	9.690E+0	1.900E+1
-4.590E-1	9.557E+0	1.880E+1
-4.671E-1	9.586E+0	1.866E+1
-4.687E-1	9.547E+0	1.889E+1
-4.606E-1	9.570E+0	1.883E+1
-4.590E-1	9.583E+0	1.884E+1
-4.638E-1	9.489E+0	1.893E+1
-4.655E-1	9.722E+0	1.895E+1
-4.622E-1	9.563E+0	1.886E+1
-4.590E-1	9.511E+0	1.894E+1
-4.638E-1	9.644E+0	1.861E+1
-4.655E-1	9.599E+0	1.885E+1
-4.638E-1	9.667E+0	1.867E+1
-4.622E-1	9.553E+0	1.897E+1
-4.622E-1	9.667E+0	1.894E+1
-4.671E-1	9.625E+0	1.875E+1
-4.638E-1	9.550E+0	1.893E+1
-4.606E-1	9.644E+0	1.882E+1
-4.622E-1	9.563E+0	1.868E+1
-4.671E-1	9.573E+0	1.870E+1
-4.655E-1	9.537E+0	1.876E+1
-4.590E-1	9.547E+0	1.873E+1
-4.655E-1	9.508E+0	1.876E+1
-4.671E-1	9.550E+0	1.883E+1
-4.638E-1	9.472E+0	1.896E+1
-4.606E-1	9.511E+0	1.913E+1
-4.638E-1	9.674E+0	1.885E+1
-4.655E-1	9.521E+0	1.878E+1
-4.655E-1	9.615E+0	1.875E+1
-4.655E-1	9.440E+0	1.885E+1
-4.638E-1	9.719E+0	1.888E+1
-4.655E-1	9.563E+0	1.882E+1
-4.622E-1	9.570E+0	1.899E+1
-4.606E-1	9.625E+0	1.899E+1
-4.622E-1	9.550E+0	1.888E+1
-4.655E-1	9.644E+0	1.862E+1
-4.606E-1	9.592E+0	1.882E+1
-4.590E-1	9.566E+0	1.885E+1
-4.606E-1	9.596E+0	1.897E+1
-4.655E-1	9.498E+0	1.898E+1
-4.622E-1	9.638E+0	1.890E+1
-4.606E-1	9.589E+0	1.884E+1
-4.655E-1	9.596E+0	1.896E+1
-4.671E-1	9.589E+0	1.889E+1
-4.622E-1	9.635E+0	1.886E+1
-4.590E-1	9.528E+0	1.882E+1
-4.655E-1	9.657E+0	1.883E+1
-4.655E-1	9.541E+0	1.890E+1
-4.638E-1	9.628E+0	1.894E+1
-4.590E-1	9.680E+0	1.897E+1
-4.638E-1	9.615E+0	1.908E+1
-4.655E-1	9.579E+0	1.880E+1
-4.606E-1	9.531E+0	1.882E+1
-4.590E-1	9.576E+0	1.875E+1
-4.655E-1	9.618E+0	1.901E+1
-4.655E-1	9.541E+0	1.878E+1
-4.655E-1	9.576E+0	1.884E+1
-4.590E-1	9.524E+0	1.889E+1
-4.638E-1	9.531E+0	1.890E+1
-4.638E-1	9.518E+0	1.888E+1
-4.638E-1	9.667E+0	1.886E+1
-4.606E-1	9.553E+0	1.875E+1
-4.638E-1	9.560E+0	1.898E+1
-4.655E-1	9.524E+0	1.875E+1
-4.638E-1	9.609E+0	1.889E+1
-4.622E-1	9.625E+0	1.891E+1
-4.606E-1	9.453E+0	1.889E+1
-4.655E-1	9.521E+0	1.876E+1
-4.622E-1	9.505E+0	1.900E+1
-4.590E-1	9.521E+0	1.896E+1
-4.638E-1	9.579E+0	1.880E+1
-4.671E-1	9.686E+0	1.891E+1
-4.638E-1	9.583E+0	1.890E+1
-4.606E-1	9.456E+0	1.879E+1
-4.655E-1	9.456E+0	1.905E+1
-4.671E-1	9.489E+0	1.890E+1
-4.638E-1	9.657E+0	1.878E+1
-4.606E-1	9.531E+0	1.872E+1
-4.622E-1	9.618E+0	1.896E+1
-4.687E-1	9.524E+0	1.907E+1
-4.622E-1	9.583E+0	1.893E+1
-4.606E-1	9.498E+0	1.883E+1
-4.622E-1	9.703E+0	1.880E+1
-4.671E-1	9.644E+0	1.882E+1
-4.590E-1	9.599E+0	1.867E+1
-4.606E-1	9.550E+0	1.881E+1
-4.655E-1	9.586E+0	1.881E+1
-4.655E-1	9.498E+0	1.895E+1
-4.622E-1	9.446E+0	1.893E+1
-4.590E-1	9.528E+0	1.887E+1
-4.638E-1	9.641E+0	1.874E+1
-4.687E-1	9.498E+0	1.882E+1
-4.606E-1	9.609E+0	1.889E+1
-4.606E-1	9.524E+0	1.890E+1
-4.638E-1	9.573E+0	1.865E+1
-4.687E-1	9.609E+0	1.886E+1
-4.622E-1	9.609E+0	1.881E+1
-4.606E-1	9.440E+0	1.887E+1
-4.638E-1	9.599E+0	1.878E+1
-4.671E-1	9.674E+0	1.895E+1
-4.590E-1	9.573E+0	1.887E+1
-4.606E-1	9.528E+0	1.853E+1
-4.671E-1	9.683E+0	1.889E+1
-4.671E-1	9.596E+0	1.876E+1
-4.606E-1	9.541E+0	1.888E+1
-4.606E-1	9.609E+0	1.880E+1
-4.638E-1	9.644E+0	1.878E+1
-4.655E-1	9.518E+0	1.880E+1
-4.638E-1	9.680E+0	1.876E+1
-4.606E-1	9.547E+0	1.880E+1
-4.638E-1	9.508E+0	1.869E+1
-4.655E-1	9.508E+0	1.874E+1
-4.622E-1	9.508E+0	1.878E+1
-4.606E-1	9.738E+0	1.877E+1
-4.622E-1	9.459E+0	1.881E+1
-4.655E-1	9.518E+0	1.884E+1
-4.622E-1	9.670E+0	1.886E+1
-4.574E-1	9.605E+0	1.900E+1
-4.622E-1	9.586E+0	1.882E+1
-4.671E-1	9.599E+0	1.879E+1
-4.606E-1	9.664E+0	1.895E+1
-4.606E-1	9.570E+0	1.888E+1
-4.622E-1	9.690E+0	1.885E+1
-4.638E-1	9.764E+0	1.880E+1
-4.606E-1	9.456E+0	1.877E+1
-4.574E-1	9.508E+0	1.877E+1
-4.622E-1	9.495E+0	1.890E+1
-4.638E-1	9.534E+0	1.899E+1
-4.590E-1	9.537E+0	1.890E+1
-4.590E-1	9.677E+0	1.880E+1
-4.655E-1	9.592E+0	1.871E+1
-4.655E-1	9.605E+0	1.885E+1
-4.622E-1	9.631E+0	1.884E+1
-4.606E-1	9.651E+0	1.878E+1
-4.638E-1	9.599E+0	1.876E+1
-4.655E-1	9.589E+0	1.893E+1
-4.622E-1	9.469E+0	1.892E+1
-4.606E-1	9.674E+0	1.880E+1
-4.622E-1	9.528E+0	1.874E+1
-4.671E-1	9.563E+0	1.867E+1
-4.622E-1	9.541E+0	1.895E+1
-4.622E-1	9.602E+0	1.896E+1
-4.606E-1	9.586E+0	1.876E+1
-4.655E-1	9.524E+0	1.897E+1
-4.622E-1	9.605E+0	1.888E+1
-4.574E-1	9.618E+0	1.889E+1
-4.655E-1	9.492E+0	1.884E+1
-4.638E-1	9.631E+0	1.880E+1
-4.622E-1	9.485E+0	1.885E+1
-4.606E-1	9.485E+0	1.870E+1
-4.606E-1	9.719E+0	1.890E+1
-4.638E-1	9.589E+0	1.881E+1
-4.590E-1	9.592E+0	1.884E+1
-4.590E-1	9.453E+0	1.876E+1
-4.622E-1	9.618E+0	1.882E+1
-4.638E-1	9.641E+0	1.894E+1
-4.638E-1	9.638E+0	1.892E+1
-4.590E-1	9.485E+0	1.890E+1
-4.655E-1	9.573E+0	1.873E+1
-4.655E-1	9.674E+0	1.891E+1
-4.606E-1	9.618E+0	1.880E+1
-4.590E-1	9.622E+0	1.885E+1
-4.638E-1	9.531E+0	1.889E+1
-4.638E-1	9.576E+0	1.880E+1
-4.638E-1	9.677E+0	1.888E+1
-4.590E-1	9.648E+0	1.899E+1
-4.606E-1	9.437E+0	1.871E+1
-4.655E-1	9.706E+0	1.872E+1
-4.638E-1	9.589E+0	1.886E+1
-4.590E-1	9.528E+0	1.892E+1
-4.671E-1	9.599E+0	1.883E+1
-4.671E-1	9.440E+0	1.890E+1
-4.606E-1	9.541E+0	1.884E+1
-4.606E-1	9.566E+0	1.879E+1
-4.638E-1	9.518E+0	1.885E+1
-4.638E-1	9.463E+0	1.872E+1
-4.622E-1	9.541E+0	1.871E+1
-4.590E-1	9.550E+0	1.883E+1
-4.655E-1	9.521E+0	1.872E+1
-4.638E-1	9.570E+0	1.874E+1
-4.590E-1	9.534E+0	1.879E+1
-4.606E-1	9.544E+0	1.879E+1
-4.687E-1	9.528E+0	1.868E+1
-4.655E-1	9.667E+0	1.879E+1
-4.590E-1	9.528E+0	1.883E+1
-4.606E-1	9.596E+0	1.876E+1
-4.638E-1	9.534E+0	1.874E+1
-4.655E-1	9.625E+0	1.872E+1
-4.606E-1	9.395E+0	1.869E+1
-4.606E-1	9.541E+0	1.868E+1
-4.655E-1	9.583E+0	1.895E+1
-4.606E-1	9.563E+0	1.871E+1
-4.622E-1	9.579E+0	1.878E+1
-4.590E-1	9.505E+0	1.889E+1
-4.622E-1	9.583E+0	1.883E+1
-4.655E-1	9.456E+0	1.876E+1
-4.638E-1	9.518E+0	1.889E+1
-4.590E-1	9.553E+0	1.863E+1
-4.638E-1	9.563E+0	1.884E+1
-4.655E-1	9.544E+0	1.883E+1
-4.606E-1	9.563E+0	1.866E+1
-4.606E-1	9.534E+0	1.883E+1
-4.638E-1	9.648E+0	1.893E+1
-4.638E-1	9.725E+0	1.885E+1
-4.606E-1	9.485E+0	1.885E+1
-4.574E-1	9.528E+0	1.881E+1
-4.622E-1	9.618E+0	1.861E+1
-4.655E-1	9.524E+0	1.877E+1
-4.606E-1	9.612E+0	1.867E+1
-4.590E-1	9.777E+0	1.879E+1
-4.622E-1	9.605E+0	1.873E+1
-4.671E-1	9.667E+0	1.887E+1
-4.638E-1	9.553E+0	1.880E+1
-4.574E-1	9.576E+0	1.887E+1
-4.655E-1	9.450E+0	1.866E+1
-4.687E-1	9.521E+0	1.875E+1
-4.606E-1	9.680E+0	1.882E+1
-4.590E-1	9.638E+0	1.901E+1
-4.606E-1	9.508E+0	1.883E+1
-4.638E-1	9.576E+0	1.890E+1
-4.622E-1	9.531E+0	1.891E+1
-4.606E-1	9.628E+0	1.876E+1
-4.622E-1	9.573E+0	1.879E+1
-4.655E-1	9.482E+0	1.881E+1
-4.606E-1	9.635E+0	1.887E+1
-4.606E-1	9.553E+0	1.881E+1
-4.638E-1	9.641E+0	1.853E+1
-4.655E-1	9.696E+0	1.891E+1
-4.590E-1	9.560E+0	1.873E+1
-4.557E-1	9.599E+0	1.900E+1
-4.622E-1	9.628E+0	1.881E+1
-4.655E-1	9.476E+0	1.882E+1
-4.574E-1	9.537E+0	1.885E+1
-4.606E-1	9.505E+0	1.891E+1
-4.638E-1	9.583E+0	1.894E+1
-4.622E-1	9.521E+0	1.870E+1
-4.606E-1	9.628E+0	1.879E+1
-4.606E-1	9.602E+0	1.872E+1
-4.638E-1	9.583E+0	1.886E+1
-4.671E-1	9.511E+0	1.892E+1
-4.622E-1	9.657E+0	1.881E+1
-4.622E-1	9.602E+0	1.879E+1
-4.655E-1	9.573E+0	1.876E+1
-4.671E-1	9.596E+0	1.880E+1
-4.606E-1	9.680E+0	1.874E+1
-4.606E-1	9.356E+0	1.881E+1
-4.638E-1	9.566E+0	1.893E+1
-4.655E-1	9.618E+0	1.881E+1
-4.606E-1	9.528E+0	1.885E+1
-4.606E-1	9.586E+0	1.876E+1
-4.638E-1	9.489E+0	1.872E+1
-4.671E-1	9.544E+0	1.881E+1
-4.606E-1	9.648E+0	1.877E+1
-4.622E-1	9.625E+0	1.892E+1
-4.638E-1	9.576E+0	1.877E+1
-4.655E-1	9.498E+0	1.887E+1
-4.622E-1	9.553E+0	1.894E+1
-4.606E-1	9.537E+0	1.867E+1
-4.638E-1	9.657E+0	1.875E+1
-4.655E-1	9.570E+0	1.881E+1
-4.590E-1	9.631E+0	1.876E+1
-4.590E-1	9.560E+0	1.882E+1
-4.671E-1	9.618E+0	1.881E+1
-4.671E-1	9.615E+0	1.878E+1
-4.622E-1	9.631E+0	1.873E+1
-4.622E-1	9.476E+0	1.876E+1
-4.606E-1	9.508E+0	1.867E+1
-4.638E-1	9.485E+0	1.887E+1
-4.606E-1	9.459E+0	1.881E+1
-4.622E-1	9.505E+0	1.885E+1
-4.638E-1	9.505E+0	1.868E+1
-4.638E-1	9.602E+0	1.897E+1
-4.574E-1	9.680E+0	1.872E+1
-4.590E-1	9.560E+0	1.885E+1
-4.638E-1	9.437E+0	1.882E+1
-4.671E-1	9.557E+0	1.874E+1
-4.590E-1	9.557E+0	1.880E+1
-4.590E-1	9.570E+0	1.864E+1
-4.606E-1	9.579E+0	1.882E+1
-4.655E-1	9.589E+0	1.880E+1
-4.622E-1	9.615E+0	1.891E+1
-4.606E-1	9.553E+0	1.869E+1
-4.638E-1	9.547E+0	1.887E+1
-4.655E-1	9.583E+0	1.884E+1
-4.622E-1	9.476E+0	1.883E+1
-4.590E-1	9.586E+0	1.885E+1
-4.622E-1	9.440E+0	1.875E+1
-4.655E-1	9.609E+0	1.864E+1
-4.638E-1	9.622E+0	1.892E+1
-4.606E-1	9.596E+0	1.873E+1
-4.638E-1	9.680E+0	1.872E+1
-4.638E-1	9.550E+0	1.878E+1
-4.606E-1	9.605E+0	1.880E+1
-4.590E-1	9.515E+0	1.865E+1
-4.622E-1	9.515E+0	1.888E+1
-4.671E-1	9.625E+0	1.881E+1
-4.590E-1	9.515E+0	1.873E+1
-4.606E-1	9.547E+0	1.882E+1
-4.622E-1	9.518E+0	1.873E+1
-4.671E-1	9.482E+0	1.880E+1
-4.574E-1	9.651E+0	1.870E+1
-4.606E-1	9.544E+0	1.890E+1
-4.638E-1	9.609E+0	1.869E+1
-4.671E-1	9.534E+0	1.864E+1
-4.574E-1	9.560E+0	1.876E+1
-4.590E-1	9.537E+0	1.879E+1
-4.622E-1	9.612E+0	1.877E+1
-4.671E-1	9.615E+0	1.872E+1
-4.606E-1	9.544E+0	1.874E+1
-4.606E-1	9.706E+0	1.882E+1
-4.606E-1	9.420E+0	1.907E+1
-4.638E-1	9.550E+0	1.873E+1
-4.606E-1	9.485E+0	1.873E+1
-4.622E-1	9.563E+0	1.876E+1
-4.622E-1	9.485E+0	1.870E+1
-4.671E-1	9.651E+0	1.879E+1
-4.606E-1	9.563E+0	1.886E+1
-4.622E-1	9.440E+0	1.858E+1
-4.655E-1	9.534E+0	1.875E+1
-4.638E-1	9.576E+0	1.876E+1
-4.622E-1	9.657E+0	1.889E+1
-4.606E-1	9.592E+0	1.869E+1
-4.638E-1	9.576E+0	1.895E+1
-4.655E-1	9.485E+0	1.891E+1
-4.590E-1	9.586E+0	1.871E+1
-4.590E-1	9.592E+0	1.889E+1
-4.638E-1	9.583E+0	1.878E+1
-4.638E-1	9.544E+0	1.874E+1
-4.638E-1	9.541E+0	1.873E+1
-4.590E-1	9.599E+0	1.860E+1
-4.622E-1	9.566E+0	1.879E+1
-4.655E-1	9.602E+0	1.875E+1
-4.590E-1	9.531E+0	1.869E+1
-4.574E-1	9.638E+0	1.876E+1
-4.638E-1	9.498E+0	1.868E+1
-4.638E-1	9.459E+0	1.863E+1
-4.606E-1	9.453E+0	1.881E+1
-4.574E-1	9.618E+0	1.880E+1
-4.655E-1	9.592E+0	1.887E+1
-4.638E-1	9.557E+0	1.875E+1
-4.638E-1	9.469E+0	1.897E+1
-4.590E-1	9.541E+0	1.880E+1
-4.606E-1	9.612E+0	1.886E+1
-4.655E-1	9.648E+0	1.893E+1
-4.606E-1	9.589E+0	1.888E+1
-4.606E-1	9.657E+0	1.872E+1
-4.622E-1	9.479E+0	1.883E+1
-4.655E-1	9.628E+0	1.883E+1
-4.590E-1	9.635E+0	1.895E+1
-4.557E-1	9.560E+0	1.871E+1
-4.655E-1	9.654E+0	1.872E+1
-4.655E-1	9.573E+0	1.879E+1
-4.590E-1	9.534E+0	1.878E+1
-4.590E-1	9.417E+0	1.870E+1
-4.638E-1	9.544E+0	1.885E+1
-4.638E-1	9.573E+0	1.876E+1
-4.606E-1	9.628E+0	1.870E+1
-4.574E-1	9.570E+0	1.868E+1
-4.606E-1	9.544E+0	1.881E+1
-4.606E-1	9.323E+0	1.880E+1
-4.606E-1	9.596E+0	1.872E+1
-4.574E-1	9.515E+0	1.898E+1
-4.638E-1	9.602E+0	1.880E+1
-4.638E-1	9.485E+0	1.878E+1
-4.590E-1	9.557E+0	1.884E+1
-4.590E-1	9.511E+0	1.870E+1
-4.622E-1	9.515E+0	1.874E+1
-4.638E-1	9.479E+0	1.881E+1
-4.606E-1	9.563E+0	1.870E+1
-4.557E-1	9.534E+0	1.873E+1
-4.638E-1	9.638E+0	1.874E+1
-4.622E-1	9.498E+0	1.876E+1
-4.590E-1	9.654E+0	1.882E+1
-4.574E-1	9.618E+0	1.867E+1
-4.655E-1	9.498E+0	1.875E+1
-4.638E-1	9.515E+0	1.869E+1
-4.590E-1	9.495E+0	1.870E+1
-4.590E-1	9.505E+0	1.870E+1
-4.622E-1	9.537E+0	1.870E+1
-4.606E-1	9.485E+0	1.868E+1
-4.590E-1	9.618E+0	1.885E+1
-4.590E-1	9.557E+0	1.862E+1
-4.622E-1	9.524E+0	1.881E+1
-4.671E-1	9.566E+0	1.881E+1
-4.622E-1	9.521E+0	1.870E+1
-4.590E-1	9.469E+0	1.888E+1
-4.638E-1	9.550E+0	1.884E+1
-4.622E-1	9.690E+0	1.887E+1
-4.606E-1	9.628E+0	1.883E+1
-4.606E-1	9.599E+0	1.880E+1
-4.622E-1	9.648E+0	1.884E+1
-4.638E-1	9.566E+0	1.894E+1
-4.606E-1	9.466E+0	1.879E+1
-4.590E-1	9.537E+0	1.882E+1
-4.671E-1	9.622E+0	1.880E+1
-4.638E-1	9.664E+0	1.877E+1
-4.606E-1	9.625E+0	1.882E+1
-4.574E-1	9.485E+0	1.878E+1
-4.655E-1	9.456E+0	1.869E+1
-4.638E-1	9.592E+0	1.880E+1
-4.606E-1	9.427E+0	1.879E+1
-4.574E-1	9.703E+0	1.882E+1
-4.638E-1	9.479E+0	1.866E+1
-4.638E-1	9.550E+0	1.887E+1
-4.606E-1	9.521E+0	1.865E+1
-4.590E-1	9.586E+0	1.870E+1
-4.638E-1	9.612E+0	1.877E+1
-4.622E-1	9.576E+0	1.881E+1
-4.622E-1	9.521E+0	1.894E+1
-4.557E-1	9.472E+0	1.860E+1
-4.606E-1	9.531E+0	1.867E+1
-4.638E-1	9.537E+0	1.888E+1
-4.606E-1	9.531E+0	1.868E+1
-4.574E-1	9.596E+0	1.877E+1
-4.606E-1	9.631E+0	1.861E+1
-4.638E-1	9.573E+0	1.888E+1
-4.557E-1	9.515E+0	1.864E+1
-4.574E-1	9.505E+0	1.872E+1
-4.606E-1	9.404E+0	1.864E+1
-4.622E-1	9.583E+0	1.870E+1
-4.606E-1	9.589E+0	1.887E+1
-4.590E-1	9.479E+0	1.846E+1
-4.638E-1	9.625E+0	1.870E+1
-4.606E-1	9.511E+0	1.873E+1
-4.590E-1	9.648E+0	1.873E+1
-4.590E-1	9.696E+0	1.885E+1
-4.638E-1	9.612E+0	1.869E+1
-4.655E-1	9.495E+0	1.891E+1
-4.590E-1	9.534E+0	1.882E+1
-4.590E-1	9.553E+0	1.889E+1
-4.622E-1	9.609E+0	1.878E+1
-4.655E-1	9.612E+0	1.875E+1
-4.606E-1	9.476E+0	1.886E+1
-4.574E-1	9.515E+0	1.869E+1
-4.655E-1	9.515E+0	1.888E+1
-4.655E-1	9.602E+0	1.893E+1
-4.590E-1	9.589E+0	1.875E+1
-4.574E-1	9.677E+0	1.866E+1
-4.638E-1	9.599E+0	1.886E+1
-4.638E-1	9.605E+0	1.875E+1
-4.622E-1	9.515E+0	1.888E+1
-4.574E-1	9.557E+0	1.875E+1
-4.574E-1	9.531E+0	1.867E+1
-4.638E-1	9.498E+0	1.883E+1
-4.590E-1	9.547E+0	1.878E+1
-4.606E-1	9.472E+0	1.883E+1
-4.622E-1	9.505E+0	1.871E+1
-4.671E-1	9.573E+0	1.880E+1
-4.606E-1	9.489E+0	1.871E+1
-4.574E-1	9.479E+0	1.881E+1
-4.622E-1	9.459E+0	1.882E+1
-4.638E-1	9.479E+0	1.882E+1
-4.606E-1	9.609E+0	1.861E+1
-4.574E-1	9.408E+0	1.873E+1
-4.622E-1	9.670E+0	1.861E+1
-4.655E-1	9.605E+0	1.884E+1
-4.606E-1	9.515E+0	1.873E+1
-4.622E-1	9.553E+0	1.871E+1
-4.622E-1	9.628E+0	1.885E+1
-4.622E-1	9.609E+0	1.864E+1
-4.590E-1	9.437E+0	1.878E+1
-4.590E-1	9.528E+0	1.876E+1
-4.590E-1	9.667E+0	1.866E+1
-4.638E-1	9.541E+0	1.874E+1
-4.590E-1	9.576E+0	1.885E+1
-4.574E-1	9.502E+0	1.875E+1
-4.622E-1	9.553E+0	1.881E+1
-4.638E-1	9.651E+0	1.872E+1
-4.590E-1	9.586E+0	1.875E+1
-4.574E-1	9.553E+0	1.867E+1
-4.622E-1	9.557E+0	1.867E+1
-4.655E-1	9.541E+0	1.872E+1
-4.574E-1	9.586E+0	1.872E+1
-4.606E-1	9.528E+0	1.869E+1
-4.606E-1	9.544E+0	1.873E+1
-4.622E-1	9.550E+0	1.874E+1
-4.590E-1	9.680E+0	1.868E+1
-4.590E-1	9.553E+0	1.855E+1
-4.622E-1	9.625E+0	1.868E+1
-4.655E-1	9.505E+0	1.884E+1
-4.574E-1	9.628E+0	1.869E+1
-4.590E-1	9.586E+0	1.869E+1
-4.606E-1	9.505E+0	1.874E+1
-4.638E-1	9.531E+0	1.883E+1
-4.574E-1	9.560E+0	1.881E+1
-4.541E-1	9.404E+0	1.870E+1
-4.638E-1	9.738E+0	1.883E+1
-4.638E-1	9.505E+0	1.870E+1
-4.574E-1	9.596E+0	1.870E+1
-4.574E-1	9.479E+0	1.872E+1
-4.622E-1	9.683E+0	1.877E+1
-4.638E-1	9.531E+0	1.852E+1
-4.590E-1	9.505E+0	1.876E+1
-4.557E-1	9.521E+0	1.867E+1
-4.638E-1	9.573E+0	1.895E+1
-4.655E-1	9.521E+0	1.854E+1
-4.574E-1	9.677E+0	1.880E+1
-4.574E-1	9.456E+0	1.865E+1
-4.655E-1	9.492E+0	1.879E+1
-4.622E-1	9.605E+0	1.869E+1
-4.574E-1	9.570E+0	1.877E+1
-4.574E-1	9.609E+0	1.878E+1
-4.638E-1	9.479E+0	1.866E+1
-4.622E-1	9.537E+0	1.872E+1
-4.590E-1	9.508E+0	1.872E+1
-4.574E-1	9.508E+0	1.870E+1
-4.590E-1	9.531E+0	1.882E+1
-4.655E-1	9.537E+0	1.879E+1
-4.574E-1	9.459E+0	1.860E+1
-4.590E-1	9.641E+0	1.877E+1
-4.622E-1	9.492E+0	1.861E+1
-4.655E-1	9.651E+0	1.863E+1
-4.574E-1	9.641E+0	1.861E+1
-4.606E-1	9.534E+0	1.871E+1
-4.638E-1	9.583E+0	1.879E+1
-4.655E-1	9.528E+0	1.852E+1
-4.557E-1	9.485E+0	1.873E+1
-4.557E-1	9.472E+0	1.872E+1
-4.638E-1	9.524E+0	1.867E+1
-4.606E-1	9.508E+0	1.870E+1
-4.590E-1	9.528E+0	1.881E+1
-4.574E-1	9.391E+0	1.881E+1
-4.622E-1	9.544E+0	1.865E+1
-4.622E-1	9.433E+0	1.880E+1
-4.606E-1	9.505E+0	1.872E+1
-4.574E-1	9.521E+0	1.864E+1
-4.638E-1	9.463E+0	1.860E+1
-4.622E-1	9.544E+0	1.883E+1
-4.606E-1	9.427E+0	1.867E+1
-4.557E-1	9.511E+0	1.863E+1
-4.622E-1	9.472E+0	1.880E+1
-4.622E-1	9.612E+0	1.870E+1
-4.590E-1	9.592E+0	1.887E+1
-4.574E-1	9.450E+0	1.885E+1
-4.606E-1	9.625E+0	1.868E+1
-4.638E-1	9.524E+0	1.880E+1
-4.606E-1	9.498E+0	1.877E+1
-4.590E-1	9.508E+0	1.880E+1
-4.622E-1	9.544E+0	1.885E+1
-4.638E-1	9.459E+0	1.875E+1
-4.590E-1	9.570E+0	1.864E+1
-4.590E-1	9.657E+0	1.875E+1
-4.622E-1	9.537E+0	1.867E+1
-4.590E-1	9.382E+0	1.876E+1
-4.590E-1	9.589E+0	1.864E+1
-4.590E-1	9.609E+0	1.864E+1
-4.655E-1	9.583E+0	1.878E+1
-4.622E-1	9.592E+0	1.863E+1
-4.590E-1	9.566E+0	1.866E+1
-4.557E-1	9.463E+0	1.872E+1
-4.638E-1	9.609E+0	1.873E+1
-4.638E-1	9.560E+0	1.880E+1
-4.574E-1	9.592E+0	1.876E+1
-4.574E-1	9.576E+0	1.869E+1
-4.606E-1	9.502E+0	1.870E+1
-4.622E-1	9.612E+0	1.862E+1
-4.590E-1	9.547E+0	1.879E+1
-4.574E-1	9.583E+0	1.890E+1
-4.622E-1	9.508E+0	1.881E+1
-4.638E-1	9.589E+0	1.875E+1
-4.574E-1	9.560E+0	1.872E+1
-4.574E-1	9.537E+0	1.870E+1
-4.606E-1	9.570E+0	1.870E+1
-4.606E-1	9.550E+0	1.879E+1
-4.590E-1	9.592E+0	1.870E+1
-4.557E-1	9.557E+0	1.870E+1
-4.638E-1	9.553E+0	1.861E+1
-4.622E-1	9.557E+0	1.884E+1
-4.590E-1	9.592E+0	1.854E+1
-4.557E-1	9.699E+0	1.874E+1
-4.655E-1	9.618E+0	1.870E+1
-4.606E-1	9.544E+0	1.870E+1
-4.606E-1	9.703E+0	1.860E+1
-4.557E-1	9.534E+0	1.879E+1
-4.655E-1	9.524E+0	1.887E+1
-4.606E-1	9.553E+0	1.872E+1
-4.574E-1	9.524E+0	1.883E+1
-4.574E-1	9.592E+0	1.861E+1
-4.622E-1	9.563E+0	1.880E+1
-4.606E-1	9.573E+0	1.885E+1
-4.574E-1	9.472E+0	1.879E+1
-4.606E-1	9.654E+0	1.873E+1
-4.606E-1	9.408E+0	1.871E+1
-4.622E-1	9.553E+0	1.854E+1
-4.557E-1	9.518E+0	1.879E+1
-4.574E-1	9.534E+0	1.863E+1
-4.655E-1	9.670E+0	1.869E+1
-4.638E-1	9.560E+0	1.870E+1
-4.557E-1	9.690E+0	1.870E+1
-4.557E-1	9.579E+0	1.871E+1
-4.638E-1	9.570E+0	1.865E+1
-4.638E-1	9.690E+0	1.867E+1
-4.590E-1	9.550E+0	1.874E+1
-4.574E-1	9.482E+0	1.866E+1
-4.622E-1	9.505E+0	1.888E+1
-4.622E-1	9.560E+0	1.863E+1
-4.574E-1	9.531E+0	1.863E+1
-4.590E-1	9.550E+0	1.866E+1
-4.622E-1	9.518E+0	1.865E+1
-4.638E-1	9.524E+0	1.888E+1
-4.606E-1	9.622E+0	1.862E+1
-4.557E-1	9.453E+0	1.878E+1
-4.606E-1	9.476E+0	1.864E+1
-4.655E-1	9.557E+0	1.879E+1
-4.574E-1	9.631E+0	1.874E+1
-4.574E-1	9.547E+0	1.867E+1
-4.638E-1	9.622E+0	1.878E+1
-4.622E-1	9.466E+0	1.880E+1
-4.574E-1	9.489E+0	1.878E+1
-4.606E-1	9.502E+0	1.869E+1
-4.606E-1	9.599E+0	1.885E+1
-4.622E-1	9.602E+0	1.857E+1
-4.557E-1	9.463E+0	1.876E+1
-4.574E-1	9.547E+0	1.882E+1
-4.622E-1	9.495E+0	1.871E+1
-4.655E-1	9.443E+0	1.880E+1
-4.574E-1	9.576E+0	1.862E+1
-4.590E-1	9.541E+0	1.862E+1
-4.606E-1	9.495E+0	1.871E+1
-4.622E-1	9.537E+0	1.873E+1
-4.590E-1	9.482E+0	1.863E+1
-4.590E-1	9.589E+0	1.862E+1
-4.622E-1	9.573E+0	1.871E+1
-4.622E-1	9.524E+0	1.862E+1
-4.622E-1	9.599E+0	1.868E+1
-4.590E-1	9.515E+0	1.871E+1
-4.606E-1	9.635E+0	1.874E+1
-4.622E-1	9.502E+0	1.870E+1
-4.541E-1	9.469E+0	1.892E+1
-4.590E-1	9.450E+0	1.860E+1
-4.622E-1	9.492E+0	1.865E+1
-4.606E-1	9.482E+0	1.874E+1
-4.574E-1	9.433E+0	1.871E+1
-4.574E-1	9.622E+0	1.875E+1
-4.671E-1	9.537E+0	1.872E+1
-4.638E-1	9.550E+0	1.874E+1
-4.574E-1	9.625E+0	1.867E+1
-4.557E-1	9.505E+0	1.869E+1
-4.622E-1	9.563E+0	1.877E+1
-4.622E-1	9.518E+0	1.879E+1
-4.590E-1	9.528E+0	1.885E+1
-4.574E-1	9.537E+0	1.866E+1
-4.638E-1	9.641E+0	1.881E+1
-4.655E-1	9.592E+0	1.877E+1
-4.574E-1	9.433E+0	1.871E+1
-4.622E-1	9.541E+0	1.870E+1
-4.622E-1	9.544E+0	1.868E+1
-4.622E-1	9.537E+0	1.855E+1
-4.574E-1	9.586E+0	1.872E+1
-4.574E-1	9.641E+0	1.863E+1
-4.622E-1	9.524E+0	1.874E+1
-4.638E-1	9.391E+0	1.871E+1
-4.590E-1	9.550E+0	1.881E+1
-4.557E-1	9.505E+0	1.861E+1
-4.606E-1	9.599E+0	1.863E+1
-4.622E-1	9.618E+0	1.869E+1
-4.574E-1	9.570E+0	1.883E+1
-4.574E-1	9.602E+0	1.863E+1
-4.606E-1	9.456E+0	1.874E+1
-4.622E-1	9.541E+0	1.890E+1
-4.590E-1	9.482E+0	1.878E+1
-4.574E-1	9.566E+0	1.872E+1
-4.606E-1	9.615E+0	1.868E+1
-4.622E-1	9.495E+0	1.869E+1
-4.590E-1	9.446E+0	1.870E+1
-4.606E-1	9.586E+0	1.866E+1
-4.622E-1	9.609E+0	1.867E+1
-4.655E-1	9.605E+0	1.863E+1
-4.574E-1	9.615E+0	1.877E+1
-4.590E-1	9.618E+0	1.858E+1
-4.622E-1	9.408E+0	1.875E+1
-4.638E-1	9.531E+0	1.859E+1
-4.541E-1	9.485E+0	1.863E+1
-4.590E-1	9.521E+0	1.864E+1
-4.622E-1	9.531E+0	1.878E+1
-4.622E-1	9.524E+0	1.871E+1
-4.606E-1	9.566E+0	1.863E+1
-4.574E-1	9.596E+0	1.866E+1
-4.638E-1	9.492E+0	1.871E+1
-4.622E-1	9.528E+0	1.884E+1
-4.574E-1	9.609E+0	1.867E+1
-4.541E-1	9.680E+0	1.872E+1
-4.606E-1	9.505E+0	1.899E+1
-4.622E-1	9.489E+0	1.873E+1
-4.574E-1	9.450E+0	1.859E+1
-4.606E-1	9.466E+0	1.877E+1
-4.622E-1	9.502E+0	1.864E+1
-4.638E-1	9.537E+0	1.861E+1
-4.574E-1	9.583E+0	1.875E+1
-4.574E-1	9.489E+0	1.860E+1
-4.590E-1	9.528E+0	1.863E+1
-4.606E-1	9.498E+0	1.859E+1
-4.574E-1	9.505E+0	1.874E+1
-4.574E-1	9.560E+0	1.857E+1
-4.622E-1	9.482E+0	1.870E+1
-4.622E-1	9.502E+0	1.874E+1
-4.590E-1	9.524E+0	1.849E+1
-4.574E-1	9.566E+0	1.862E+1
-4.622E-1	9.531E+0	1.871E+1
-4.638E-1	9.544E+0	1.868E+1
-4.574E-1	9.472E+0	1.877E+1
-4.590E-1	9.463E+0	1.889E+1
-4.606E-1	9.599E+0	1.889E+1
-4.638E-1	9.502E+0	1.860E+1
-4.574E-1	9.521E+0	1.867E+1
-4.574E-1	9.596E+0	1.874E+1
-4.638E-1	9.521E+0	1.859E+1
-4.622E-1	9.498E+0	1.869E+1
-4.557E-1	9.602E+0	1.881E+1
-4.574E-1	9.560E+0	1.879E+1
-4.622E-1	9.615E+0	1.873E+1
-4.638E-1	9.521E+0	1.882E+1
-4.590E-1	9.534E+0	1.879E+1
-4.606E-1	9.544E+0	1.893E+1
-4.622E-1	9.586E+0	1.883E+1
-4.638E-1	9.579E+0	1.863E+1
-4.557E-1	9.524E+0	1.868E+1
-4.590E-1	9.570E+0	1.864E+1
-4.622E-1	9.417E+0	1.870E+1
-4.638E-1	9.424E+0	1.876E+1
-4.574E-1	9.502E+0	1.881E+1
-4.557E-1	9.476E+0	1.857E+1
-4.622E-1	9.609E+0	1.869E+1
-4.606E-1	9.515E+0	1.881E+1
-4.541E-1	9.541E+0	1.858E+1
-4.590E-1	9.401E+0	1.876E+1
-4.622E-1	9.395E+0	1.883E+1
-4.622E-1	9.544E+0	1.872E+1
-4.606E-1	9.576E+0	1.869E+1
-4.590E-1	9.524E+0	1.858E+1
-4.655E-1	9.625E+0	1.853E+1
-4.622E-1	9.651E+0	1.880E+1
-4.574E-1	9.476E+0	1.878E+1
-4.574E-1	9.398E+0	1.874E+1
-4.606E-1	9.515E+0	1.864E+1
-4.622E-1	9.570E+0	1.878E+1
-4.557E-1	9.479E+0	1.879E+1
-4.574E-1	9.583E+0	1.874E+1
-4.606E-1	9.596E+0	1.868E+1
-4.590E-1	9.398E+0	1.881E+1
-4.590E-1	9.583E+0	1.858E+1
-4.574E-1	9.596E+0	1.864E+1
-4.622E-1	9.534E+0	1.881E+1
-4.606E-1	9.586E+0	1.870E+1
-4.574E-1	9.401E+0	1.857E+1
-4.590E-1	9.609E+0	1.863E+1
-4.687E-1	9.583E+0	1.860E+1
-4.606E-1	9.576E+0	1.890E+1
-4.590E-1	9.524E+0	1.866E+1
-4.574E-1	9.440E+0	1.879E+1
-4.622E-1	9.485E+0	1.861E+1
-4.606E-1	9.482E+0	1.866E+1
-4.590E-1	9.557E+0	1.877E+1
-4.622E-1	9.508E+0	1.881E+1
-4.606E-1	9.524E+0	1.889E+1
-4.590E-1	9.515E+0	1.868E+1
-4.590E-1	9.570E+0	1.848E+1
-4.557E-1	9.579E+0	1.862E+1
-4.606E-1	9.446E+0	1.873E+1
-4.622E-1	9.576E+0	1.887E+1
-4.574E-1	9.735E+0	1.865E+1
-4.606E-1	9.456E+0	1.863E+1
-4.638E-1	9.563E+0	1.858E+1
-4.590E-1	9.453E+0	1.883E+1
-4.622E-1	9.550E+0	1.867E+1
-4.590E-1	9.472E+0	1.869E+1
-4.606E-1	9.518E+0	1.882E+1
-4.606E-1	9.541E+0	1.894E+1
-4.557E-1	9.563E+0	1.863E+1
-4.590E-1	9.560E+0	1.882E+1
-4.590E-1	9.618E+0	1.875E+1
-4.606E-1	9.482E+0	1.866E+1
-4.557E-1	9.492E+0	1.880E+1
-4.574E-1	9.654E+0	1.885E+1
-4.622E-1	9.524E+0	1.874E+1
-4.590E-1	9.657E+0	1.875E+1
-4.574E-1	9.553E+0	1.871E+1
-4.574E-1	9.498E+0	1.872E+1
-4.622E-1	9.395E+0	1.867E+1
-4.590E-1	9.605E+0	1.869E+1
-4.622E-1	9.511E+0	1.872E+1
-4.541E-1	9.631E+0	1.867E+1
-4.638E-1	9.531E+0	1.879E+1
-4.606E-1	9.635E+0	1.863E+1
-4.590E-1	9.476E+0	1.874E+1
-4.590E-1	9.541E+0	1.887E+1
-4.622E-1	9.576E+0	1.888E+1
-4.606E-1	9.528E+0	1.868E+1
-4.590E-1	9.563E+0	1.861E+1
-4.590E-1	9.631E+0	1.878E+1
-4.638E-1	9.605E+0	1.859E+1
-4.590E-1	9.511E+0	1.881E+1
-4.557E-1	9.541E+0	1.866E+1
-4.590E-1	9.641E+0	1.866E+1
-4.606E-1	9.573E+0	1.856E+1
-4.622E-1	9.459E+0	1.882E+1
-4.541E-1	9.450E+0	1.875E+1
-4.574E-1	9.437E+0	1.882E+1
-4.655E-1	9.550E+0	1.876E+1
-4.606E-1	9.605E+0	1.872E+1
-4.574E-1	9.433E+0	1.868E+1
-4.557E-1	9.625E+0	1.891E+1
-4.622E-1	9.686E+0	1.878E+1
-4.638E-1	9.531E+0	1.876E+1
-4.574E-1	9.622E+0	1.892E+1
-4.557E-1	9.411E+0	1.876E+1
-4.622E-1	9.560E+0	1.861E+1
-4.622E-1	9.502E+0	1.873E+1
-4.590E-1	9.586E+0	1.881E+1
-4.590E-1	9.566E+0	1.871E+1
-4.606E-1	9.605E+0	1.860E+1
-4.606E-1	9.541E+0	1.858E+1
-4.590E-1	9.459E+0	1.881E+1
-4.590E-1	9.482E+0	1.866E+1
-4.606E-1	9.596E+0	1.877E+1
-4.606E-1	9.524E+0	1.881E+1
-4.606E-1	9.492E+0	1.886E+1
-4.574E-1	9.661E+0	1.864E+1
-4.622E-1	9.476E+0	1.867E+1
-4.622E-1	9.566E+0	1.856E+1
-4.557E-1	9.557E+0	1.852E+1
-4.590E-1	9.541E+0	1.883E+1
-4.638E-1	9.566E+0	1.864E+1
-4.606E-1	9.583E+0	1.867E+1
-4.557E-1	9.430E+0	1.864E+1
-4.574E-1	9.599E+0	1.884E+1
-4.590E-1	9.469E+0	1.855E+1
-4.638E-1	9.528E+0	1.871E+1
-4.574E-1	9.518E+0	1.875E+1
-4.590E-1	9.518E+0	1.875E+1
-4.638E-1	9.560E+0	1.857E+1
-4.622E-1	9.521E+0	1.870E+1
-4.574E-1	9.479E+0	1.853E+1
-4.557E-1	9.544E+0	1.867E+1
-4.622E-1	9.505E+0	1.872E+1
-4.606E-1	9.599E+0	1.861E+1
-4.574E-1	9.605E+0	1.869E+1
-4.590E-1	9.391E+0	1.874E+1
-4.606E-1	9.553E+0	1.866E+1
-4.622E-1	9.521E+0	1.874E+1
-4.574E-1	9.476E+0	1.865E+1
-4.574E-1	9.547E+0	1.868E+1
-4.622E-1	9.515E+0	1.878E+1
-4.622E-1	9.463E+0	1.879E+1
-4.574E-1	9.550E+0	1.874E+1
-4.606E-1	9.537E+0	1.864E+1
-4.606E-1	9.537E+0	1.868E+1
-4.655E-1	9.515E+0	1.869E+1
-4.557E-1	9.511E+0	1.846E+1
-4.606E-1	9.544E+0	1.849E+1
-4.622E-1	9.612E+0	1.878E+1
-4.622E-1	9.589E+0	1.872E+1
-4.590E-1	9.508E+0	1.873E+1
-4.590E-1	9.583E+0	1.863E+1
-4.590E-1	9.628E+0	1.860E+1
-4.590E-1	9.479E+0	1.868E+1
-4.557E-1	9.511E+0	1.875E+1
-4.574E-1	9.453E+0	1.871E+1
-4.590E-1	9.557E+0	1.881E+1
-4.638E-1	9.531E+0	1.863E+1
-4.574E-1	9.599E+0	1.866E+1
-4.574E-1	9.524E+0	1.866E+1
-4.622E-1	9.515E+0	1.879E+1
-4.655E-1	9.609E+0	1.860E+1
-4.574E-1	9.528E+0	1.858E+1
-4.590E-1	9.599E+0	1.880E+1
-4.606E-1	9.550E+0	1.887E+1
-4.622E-1	9.518E+0	1.867E+1
-4.574E-1	9.534E+0	1.873E+1
-4.557E-1	9.602E+0	1.856E+1
-4.606E-1	9.638E+0	1.866E+1
-4.606E-1	9.576E+0	1.877E+1
-4.557E-1	9.641E+0	1.865E+1
-4.574E-1	9.531E+0	1.870E+1
-4.638E-1	9.579E+0	1.874E+1
-4.606E-1	9.482E+0	1.876E+1
-4.590E-1	9.362E+0	1.866E+1
-4.590E-1	9.479E+0	1.865E+1
-4.606E-1	9.508E+0	1.876E+1
-4.622E-1	9.531E+0	1.877E+1
-4.557E-1	9.547E+0	1.895E+1
-4.574E-1	9.550E+0	1.869E+1
-4.638E-1	9.583E+0	1.868E+1
-4.638E-1	9.511E+0	1.884E+1
-4.574E-1	9.579E+0	1.880E+1
-4.590E-1	9.518E+0	1.877E+1
-4.638E-1	9.573E+0	1.873E+1
-4.638E-1	9.615E+0	1.852E+1
-4.541E-1	9.544E+0	1.869E+1
-4.574E-1	9.638E+0	1.870E+1
-4.622E-1	9.541E+0	1.869E+1
-4.638E-1	9.657E+0	1.858E+1
-4.574E-1	9.563E+0	1.866E+1
-4.590E-1	9.498E+0	1.869E+1
-4.606E-1	9.476E+0	1.866E+1
-4.622E-1	9.618E+0	1.889E+1
-4.590E-1	9.541E+0	1.871E+1
-4.574E-1	9.583E+0	1.866E+1
-4.606E-1	9.489E+0	1.859E+1
-4.622E-1	9.583E+0	1.865E+1
-4.557E-1	9.560E+0	1.893E+1
-4.557E-1	9.664E+0	1.869E+1
-4.606E-1	9.644E+0	1.873E+1
-4.606E-1	9.524E+0	1.872E+1
-4.574E-1	9.550E+0	1.886E+1
-4.590E-1	9.521E+0	1.872E+1
-4.622E-1	9.605E+0	1.851E+1
-4.606E-1	9.495E+0	1.859E+1
-4.541E-1	9.502E+0	1.866E+1
-4.574E-1	9.570E+0	1.873E+1
-4.655E-1	9.612E+0	1.858E+1
-4.590E-1	9.408E+0	1.874E+1
-4.574E-1	9.612E+0	1.843E+1
-4.590E-1	9.553E+0	1.861E+1
-4.622E-1	9.528E+0	1.863E+1
-4.590E-1	9.605E+0	1.861E+1
-4.574E-1	9.674E+0	1.860E+1
-4.590E-1	9.515E+0	1.869E+1
-4.638E-1	9.398E+0	1.880E+1
-4.606E-1	9.456E+0	1.865E+1
-4.574E-1	9.482E+0	1.866E+1
-4.590E-1	9.602E+0	1.869E+1
-4.622E-1	9.560E+0	1.881E+1
-4.622E-1	9.502E+0	1.869E+1
-4.557E-1	9.541E+0	1.868E+1
-4.574E-1	9.544E+0	1.871E+1
-4.638E-1	9.472E+0	1.870E+1
-4.638E-1	9.560E+0	1.861E+1
-4.590E-1	9.440E+0	1.853E+1
-4.590E-1	9.553E+0	1.868E+1
-4.622E-1	9.560E+0	1.877E+1
-4.638E-1	9.430E+0	1.861E+1
-4.574E-1	9.521E+0	1.858E+1
-4.574E-1	9.605E+0	1.863E+1
-4.622E-1	9.563E+0	1.874E+1
-4.590E-1	9.528E+0	1.863E+1
-4.590E-1	9.515E+0	1.869E+1
-4.606E-1	9.550E+0	1.857E+1
-4.622E-1	9.550E+0	1.861E+1
-4.622E-1	9.605E+0	1.874E+1
-4.574E-1	9.456E+0	1.884E+1
-4.541E-1	9.498E+0	1.880E+1
-4.638E-1	9.505E+0	1.869E+1
-4.622E-1	9.524E+0	1.870E+1
-4.590E-1	9.534E+0	1.883E+1
-4.574E-1	9.498E+0	1.887E+1
-4.638E-1	9.492E+0	1.871E+1
-4.622E-1	9.602E+0	1.864E+1
-4.590E-1	9.498E+0	1.864E+1
-4.590E-1	9.440E+0	1.855E+1
-4.622E-1	9.450E+0	1.869E+1
-4.622E-1	9.560E+0	1.874E+1
-4.590E-1	9.553E+0	1.864E+1
-4.590E-1	9.605E+0	1.876E+1
-4.622E-1	9.693E+0	1.872E+1
-4.606E-1	9.550E+0	1.866E+1
-4.590E-1	9.469E+0	1.855E+1
-4.606E-1	9.657E+0	1.864E+1
-4.606E-1	9.537E+0	1.876E+1
-4.622E-1	9.547E+0	1.859E+1
-4.557E-1	9.609E+0	1.860E+1
-4.574E-1	9.557E+0	1.874E+1
-4.622E-1	9.589E+0	1.878E+1
-4.606E-1	9.518E+0	1.884E+1
-4.557E-1	9.563E+0	1.866E+1
-4.557E-1	9.515E+0	1.878E+1
-4.622E-1	9.437E+0	1.861E+1
-4.622E-1	9.628E+0	1.873E+1
-4.590E-1	9.427E+0	1.853E+1
-4.606E-1	9.541E+0	1.882E+1
-4.638E-1	9.544E+0	1.857E+1
-4.606E-1	9.586E+0	1.882E+1
-4.574E-1	9.524E+0	1.869E+1
-4.557E-1	9.638E+0	1.859E+1
-4.622E-1	9.521E+0	1.862E+1
-4.622E-1	9.644E+0	1.865E+1
-4.606E-1	9.570E+0	1.866E+1
-4.557E-1	9.541E+0	1.887E+1
-4.622E-1	9.433E+0	1.872E+1
-4.606E-1	9.466E+0	1.865E+1
-4.574E-1	9.625E+0	1.859E+1
-4.606E-1	9.622E+0	1.858E+1
-4.638E-1	9.547E+0	1.864E+1
-4.606E-1	9.433E+0	1.866E+1
-4.590E-1	9.641E+0	1.864E+1
-4.574E-1	9.644E+0	1.855E+1
-4.655E-1	9.563E+0	1.874E+1
-4.590E-1	9.505E+0	1.864E+1
-4.557E-1	9.563E+0	1.859E+1
-4.606E-1	9.401E+0	1.886E+1
-4.638E-1	9.450E+0	1.874E+1
-4.606E-1	9.437E+0	1.900E+1
-4.574E-1	9.528E+0	1.866E+1
-4.557E-1	9.489E+0	1.875E+1
-4.638E-1	9.557E+0	1.874E+1
-4.638E-1	9.563E+0	1.864E+1
-4.590E-1	9.579E+0	1.882E+1
-4.574E-1	9.430E+0	1.849E+1
-4.638E-1	9.553E+0	1.881E+1
-4.622E-1	9.476E+0	1.860E+1
-4.574E-1	9.463E+0	1.869E+1
-4.574E-1	9.573E+0	1.864E+1
-4.638E-1	9.511E+0	1.886E+1
-4.606E-1	9.583E+0	1.879E+1
-4.574E-1	9.605E+0	1.862E+1
-4.590E-1	9.479E+0	1.883E+1
-4.638E-1	9.602E+0	1.853E+1
-4.622E-1	9.618E+0	1.865E+1
-4.574E-1	9.534E+0	1.862E+1
-4.574E-1	9.518E+0	1.852E+1
-4.638E-1	9.541E+0	1.872E+1
-4.606E-1	9.515E+0	1.851E+1
-4.590E-1	9.547E+0	1.868E+1
-4.590E-1	9.680E+0	1.869E+1
-4.638E-1	9.605E+0	1.853E+1
-4.622E-1	9.537E+0	1.874E+1
-4.590E-1	9.615E+0	1.874E+1
-4.590E-1	9.469E+0	1.851E+1
-4.622E-1	9.553E+0	1.875E+1
-4.606E-1	9.437E+0	1.860E+1
-4.557E-1	9.463E+0	1.876E+1
-4.574E-1	9.498E+0	1.867E+1
-4.622E-1	9.553E+0	1.857E+1
-4.622E-1	9.443E+0	1.867E+1
-4.590E-1	9.586E+0	1.856E+1
-4.590E-1	9.579E+0	1.869E+1
-4.622E-1	9.563E+0	1.853E+1
-4.606E-1	9.553E+0	1.858E+1
-4.557E-1	9.618E+0	1.877E+1
-4.606E-1	9.330E+0	1.874E+1
-4.606E-1	9.521E+0	1.872E+1
-4.574E-1	9.550E+0	1.861E+1
-4.574E-1	9.365E+0	1.864E+1
-4.590E-1	9.553E+0	1.878E+1
-4.638E-1	9.589E+0	1.865E+1
-4.638E-1	9.437E+0	1.875E+1
-4.525E-1	9.563E+0	1.881E+1
-4.574E-1	9.570E+0	1.868E+1
-4.638E-1	9.589E+0	1.874E+1
-4.638E-1	9.586E+0	1.871E+1
-4.574E-1	9.518E+0	1.867E+1
-4.557E-1	9.602E+0	1.864E+1
-4.638E-1	9.609E+0	1.870E+1
-4.606E-1	9.674E+0	1.864E+1
-4.541E-1	9.518E+0	1.874E+1
-4.557E-1	9.485E+0	1.871E+1
-4.638E-1	9.424E+0	1.864E+1
-4.622E-1	9.408E+0	1.861E+1
-4.557E-1	9.573E+0	1.872E+1
-4.606E-1	9.482E+0	1.879E+1
-4.638E-1	9.541E+0	1.861E+1
-4.622E-1	9.553E+0	1.887E+1
-4.557E-1	9.579E+0	1.877E+1
-4.590E-1	9.479E+0	1.857E+1
-4.622E-1	9.589E+0	1.864E+1
-4.606E-1	9.583E+0	1.862E+1
-4.574E-1	9.524E+0	1.866E+1
-4.590E-1	9.628E+0	1.869E+1
-4.622E-1	9.518E+0	1.875E+1
-4.622E-1	9.583E+0	1.854E+1
-4.557E-1	9.476E+0	1.863E+1
-4.606E-1	9.602E+0	1.861E+1
-4.638E-1	9.476E+0	1.870E+1
-4.622E-1	9.469E+0	1.866E+1
-4.574E-1	9.466E+0	1.866E+1
-4.574E-1	9.469E+0	1.872E+1
-4.622E-1	9.589E+0	1.865E+1
-4.622E-1	9.560E+0	1.871E+1
-4.574E-1	9.586E+0	1.871E+1
-4.590E-1	9.670E+0	1.881E+1
-4.606E-1	9.654E+0	1.874E+1
-4.590E-1	9.602E+0	1.872E+1
-4.574E-1	9.586E+0	1.876E+1
-4.622E-1	9.570E+0	1.869E+1
-4.606E-1	9.612E+0	1.863E+1
-4.606E-1	9.602E+0	1.877E+1
-4.557E-1	9.502E+0	1.854E+1
-4.590E-1	9.612E+0	1.854E+1
-4.655E-1	9.573E+0	1.864E+1
-4.622E-1	9.534E+0	1.858E+1
-4.557E-1	9.534E+0	1.854E+1
-4.606E-1	9.550E+0	1.871E+1
-4.622E-1	9.583E+0	1.878E+1
-4.638E-1	9.570E+0	1.869E+1
-4.574E-1	9.605E+0	1.854E+1
-4.590E-1	9.563E+0	1.870E+1
-4.606E-1	9.531E+0	1.878E+1
-4.606E-1	9.579E+0	1.880E+1
-4.574E-1	9.547E+0	1.880E+1
-4.574E-1	9.505E+0	1.862E+1
-4.638E-1	9.528E+0	1.873E+1
-4.622E-1	9.599E+0	1.863E+1
-4.574E-1	9.628E+0	1.873E+1
-4.574E-1	9.427E+0	1.880E+1
-4.622E-1	9.599E+0	1.854E+1
-4.606E-1	9.424E+0	1.853E+1
-4.590E-1	9.482E+0	1.879E+1
-4.574E-1	9.547E+0	1.880E+1
-4.622E-1	9.424E+0	1.870E+1
-4.622E-1	9.534E+0	1.863E+1
-4.557E-1	9.427E+0	1.858E+1
-4.590E-1	9.544E+0	1.874E+1
-4.638E-1	9.576E+0	1.866E+1
-4.622E-1	9.583E+0	1.855E+1
-4.541E-1	9.553E+0	1.852E+1
-4.606E-1	9.641E+0	1.882E+1
-4.606E-1	9.511E+0	1.880E+1
-4.622E-1	9.544E+0	1.867E+1
-4.574E-1	9.498E+0	1.850E+1
-4.574E-1	9.628E+0	1.868E+1
-4.638E-1	9.602E+0	1.871E+1
-4.622E-1	9.505E+0	1.868E+1
-4.574E-1	9.492E+0	1.871E+1
-4.622E-1	9.450E+0	1.876E+1
-4.638E-1	9.437E+0	1.882E+1
-4.606E-1	9.537E+0	1.861E+1
-4.574E-1	9.699E+0	1.861E+1
-4.606E-1	9.570E+0	1.875E+1
-4.655E-1	9.553E+0	1.880E+1
-4.606E-1	9.680E+0	1.874E+1
-4.574E-1	9.592E+0	1.869E+1
-4.590E-1	9.544E+0	1.884E+1
-4.622E-1	9.515E+0	1.867E+1
-4.574E-1	9.625E+0	1.864E+1
-4.541E-1	9.414E+0	1.888E+1
-4.574E-1	9.576E+0	1.875E+1
-4.638E-1	9.583E+0	1.853E+1
-4.622E-1	9.382E+0	1.847E+1
-4.557E-1	9.635E+0	1.861E+1
-4.574E-1	9.625E+0	1.879E+1
-4.638E-1	9.576E+0	1.872E+1
-4.622E-1	9.560E+0	1.863E+1
-4.541E-1	9.579E+0	1.877E+1
-4.574E-1	9.502E+0	1.858E+1
-4.622E-1	9.505E+0	1.868E+1
-4.606E-1	9.583E+0	1.866E+1
-4.574E-1	9.531E+0	1.859E+1
-4.606E-1	9.482E+0	1.864E+1
-4.655E-1	9.566E+0	1.866E+1
-4.622E-1	9.550E+0	1.875E+1
-4.574E-1	9.541E+0	1.879E+1
-4.590E-1	9.492E+0	1.851E+1
-4.622E-1	9.515E+0	1.865E+1
-4.606E-1	9.502E+0	1.870E+1
-4.574E-1	9.566E+0	1.867E+1
-4.590E-1	9.654E+0	1.885E+1
-4.622E-1	9.537E+0	1.878E+1
-4.622E-1	9.498E+0	1.861E+1
-4.574E-1	9.521E+0	1.870E+1
-4.590E-1	9.605E+0	1.876E+1
-4.638E-1	9.508E+0	1.869E+1
-4.557E-1	9.566E+0	1.853E+1
-4.590E-1	9.502E+0	1.868E+1
-4.574E-1	9.599E+0	1.885E+1
-4.638E-1	9.553E+0	1.867E+1
-4.606E-1	9.576E+0	1.868E+1
-4.590E-1	9.492E+0	1.868E+1
-4.590E-1	9.528E+0	1.858E+1
-4.638E-1	9.524E+0	1.863E+1
-4.590E-1	9.560E+0	1.880E+1
-4.541E-1	9.589E+0	1.873E+1
-4.574E-1	9.579E+0	1.872E+1
-4.606E-1	9.586E+0	1.870E+1
-4.557E-1	9.479E+0	1.872E+1
-4.590E-1	9.492E+0	1.868E+1
-4.557E-1	9.661E+0	1.884E+1
-4.622E-1	9.479E+0	1.880E+1
-4.606E-1	9.573E+0	1.872E+1
-4.590E-1	9.661E+0	1.861E+1
-4.574E-1	9.463E+0	1.869E+1
-4.638E-1	9.521E+0	1.862E+1
-4.590E-1	9.482E+0	1.871E+1
-4.574E-1	9.498E+0	1.864E+1
-4.557E-1	9.570E+0	1.866E+1
-4.622E-1	9.667E+0	1.872E+1
-4.590E-1	9.456E+0	1.869E+1
-4.574E-1	9.515E+0	1.863E+1
-4.590E-1	9.583E+0	1.864E+1
-4.622E-1	9.489E+0	1.864E+1
-4.590E-1	9.528E+0	1.881E+1
-4.574E-1	9.583E+0	1.859E+1
-4.590E-1	9.515E+0	1.881E+1
-4.622E-1	9.544E+0	1.867E+1
-4.590E-1	9.505E+0	1.866E+1
-4.557E-1	9.599E+0	1.882E+1
-4.590E-1	9.450E+0	1.864E+1
-4.622E-1	9.466E+0	1.873E+1
-4.606E-1	9.599E+0	1.871E+1
-4.574E-1	9.560E+0	1.879E+1
-4.590E-1	9.570E+0	1.876E+1
-4.622E-1	9.609E+0	1.873E+1
-4.622E-1	9.622E+0	1.872E+1
-4.574E-1	9.505E+0	1.872E+1
-4.590E-1	9.615E+0	1.864E+1
-4.622E-1	9.599E+0	1.863E+1
-4.606E-1	9.476E+0	1.855E+1
-4.557E-1	9.528E+0	1.867E+1
-4.590E-1	9.466E+0	1.856E+1
-4.622E-1	9.537E+0	1.862E+1
-4.590E-1	9.566E+0	1.877E+1
-4.574E-1	9.537E+0	1.882E+1
-4.590E-1	9.657E+0	1.863E+1
-4.638E-1	9.576E+0	1.876E+1
-4.606E-1	9.528E+0	1.871E+1
-4.541E-1	9.524E+0	1.847E+1
-4.590E-1	9.463E+0	1.860E+1
-4.606E-1	9.586E+0	1.879E+1
-4.606E-1	9.537E+0	1.862E+1
-4.574E-1	9.544E+0	1.857E+1
-4.590E-1	9.505E+0	1.886E+1
-4.638E-1	9.534E+0	1.865E+1
-4.622E-1	9.631E+0	1.867E+1
-4.590E-1	9.599E+0	1.851E+1
-4.590E-1	9.537E+0	1.857E+1
-4.638E-1	9.618E+0	1.861E+1
-4.606E-1	9.518E+0	1.861E+1
-4.557E-1	9.472E+0	1.871E+1
-4.590E-1	9.515E+0	1.876E+1
-4.622E-1	9.586E+0	1.879E+1
-4.606E-1	9.453E+0	1.870E+1
-4.574E-1	9.550E+0	1.859E+1
-4.606E-1	9.479E+0	1.863E+1
-4.638E-1	9.482E+0	1.866E+1
-4.574E-1	9.557E+0	1.866E+1
-4.557E-1	9.424E+0	1.862E+1
-4.590E-1	9.553E+0	1.866E+1
-4.638E-1	9.583E+0	1.883E+1
-4.622E-1	9.437E+0	1.855E+1
-4.557E-1	9.625E+0	1.866E+1
-4.590E-1	9.476E+0	1.869E+1
-4.638E-1	9.609E+0	1.873E+1
-4.606E-1	9.628E+0	1.875E+1
-4.557E-1	9.563E+0	1.863E+1
-4.590E-1	9.631E+0	1.852E+1
-4.622E-1	9.534E+0	1.866E+1
-4.606E-1	9.631E+0	1.873E+1
-4.574E-1	9.618E+0	1.865E+1
-4.590E-1	9.576E+0	1.864E+1
-4.574E-1	9.661E+0	1.859E+1
-4.606E-1	9.547E+0	1.872E+1
-4.557E-1	9.411E+0	1.864E+1
-4.574E-1	9.615E+0	1.876E+1
-4.622E-1	9.446E+0	1.897E+1
-4.606E-1	9.583E+0	1.861E+1
-4.574E-1	9.657E+0	1.860E+1
-4.590E-1	9.459E+0	1.872E+1
-4.606E-1	9.515E+0	1.866E+1
-4.574E-1	9.489E+0	1.866E+1
-4.541E-1	9.495E+0	1.862E+1
-4.590E-1	9.476E+0	1.876E+1
-4.606E-1	9.456E+0	1.874E+1
-4.590E-1	9.596E+0	1.897E+1
-4.557E-1	9.683E+0	1.870E+1
-4.606E-1	9.579E+0	1.860E+1
-4.590E-1	9.579E+0	1.861E+1
-4.638E-1	9.670E+0	1.870E+1
-4.574E-1	9.609E+0	1.851E+1
-4.574E-1	9.531E+0	1.874E+1
-4.590E-1	9.505E+0	1.879E+1
-4.590E-1	9.557E+0	1.863E+1
-4.557E-1	9.661E+0	1.873E+1
-4.590E-1	9.609E+0	1.869E+1
-4.622E-1	9.466E+0	1.864E+1
-4.590E-1	9.573E+0	1.874E+1
-4.557E-1	9.521E+0	1.854E+1
-4.590E-1	9.544E+0	1.866E+1
-4.638E-1	9.508E+0	1.886E+1
-4.574E-1	9.502E+0	1.869E+1
-4.557E-1	9.683E+0	1.869E+1
-4.574E-1	9.466E+0	1.865E+1
-4.590E-1	9.476E+0	1.884E+1
-4.590E-1	9.524E+0	1.875E+1
-4.590E-1	9.544E+0	1.871E+1
-4.606E-1	9.541E+0	1.855E+1
-4.606E-1	9.612E+0	1.878E+1
-4.606E-1	9.408E+0	1.856E+1
-4.557E-1	9.573E+0	1.851E+1
-4.574E-1	9.508E+0	1.861E+1
-4.638E-1	9.648E+0	1.873E+1
-4.622E-1	9.612E+0	1.871E+1
-4.557E-1	9.625E+0	1.883E+1
-4.574E-1	9.417E+0	1.870E+1
-4.622E-1	9.586E+0	1.859E+1
-4.590E-1	9.602E+0	1.866E+1
-4.557E-1	9.505E+0	1.870E+1
-4.606E-1	9.498E+0	1.869E+1
-4.606E-1	9.541E+0	1.866E+1
-4.622E-1	9.589E+0	1.877E+1
-4.606E-1	9.654E+0	1.871E+1
-4.606E-1	9.528E+0	1.867E+1
-4.574E-1	9.485E+0	1.874E+1
-4.590E-1	9.492E+0	1.874E+1
-4.574E-1	9.489E+0	1.856E+1
-4.590E-1	9.563E+0	1.863E+1
-4.622E-1	9.515E+0	1.880E+1
-4.590E-1	9.524E+0	1.870E+1
-4.574E-1	9.566E+0	1.867E+1
-4.590E-1	9.524E+0	1.860E+1
-4.606E-1	9.450E+0	1.865E+1
-4.622E-1	9.531E+0	1.855E+1
-4.557E-1	9.479E+0	1.883E+1
-4.557E-1	9.622E+0	1.856E+1
-4.622E-1	9.453E+0	1.867E+1
-4.590E-1	9.583E+0	1.884E+1
-4.590E-1	9.560E+0	1.863E+1
-4.574E-1	9.599E+0	1.856E+1
-4.622E-1	9.492E+0	1.854E+1
-4.606E-1	9.479E+0	1.874E+1
-4.590E-1	9.541E+0	1.857E+1
-4.574E-1	9.586E+0	1.869E+1
-4.606E-1	9.557E+0	1.881E+1
-4.590E-1	9.550E+0	1.864E+1
-4.574E-1	9.541E+0	1.879E+1
-4.574E-1	9.440E+0	1.873E+1
-4.622E-1	9.534E+0	1.871E+1
-4.606E-1	9.515E+0	1.854E+1
-4.574E-1	9.472E+0	1.857E+1
-4.606E-1	9.511E+0	1.857E+1
-4.638E-1	9.596E+0	1.862E+1
-4.606E-1	9.524E+0	1.871E+1
-4.557E-1	9.489E+0	1.869E+1
-4.574E-1	9.489E+0	1.882E+1
-4.622E-1	9.521E+0	1.844E+1
-4.622E-1	9.417E+0	1.872E+1
-4.574E-1	9.618E+0	1.872E+1
-4.574E-1	9.566E+0	1.860E+1
-4.622E-1	9.528E+0	1.871E+1
-4.622E-1	9.459E+0	1.876E+1
-4.541E-1	9.670E+0	1.867E+1
-4.557E-1	9.528E+0	1.870E+1
-4.606E-1	9.657E+0	1.875E+1
-4.622E-1	9.612E+0	1.867E+1
-4.557E-1	9.511E+0	1.869E+1
-4.574E-1	9.541E+0	1.863E+1
-4.638E-1	9.544E+0	1.872E+1
-4.590E-1	9.553E+0	1.854E+1
-4.574E-1	9.566E+0	1.852E+1
-4.590E-1	9.534E+0	1.859E+1
-4.638E-1	9.492E+0	1.858E+1
-4.590E-1	9.579E+0	1.869E+1
-4.574E-1	9.628E+0	1.866E+1
-4.574E-1	9.531E+0	1.874E+1
-4.622E-1	9.459E+0	1.875E+1
-4.574E-1	9.528E+0	1.870E+1
-4.557E-1	9.550E+0	1.875E+1
-4.590E-1	9.566E+0	1.850E+1
-4.622E-1	9.459E+0	1.845E+1
-4.557E-1	9.372E+0	1.877E+1
-4.590E-1	9.528E+0	1.873E+1
-4.590E-1	9.605E+0	1.869E+1
-4.622E-1	9.505E+0	1.857E+1
-4.606E-1	9.586E+0	1.877E+1
-4.574E-1	9.450E+0	1.871E+1
-4.574E-1	9.566E+0	1.876E+1
-4.638E-1	9.570E+0	1.861E+1
-4.590E-1	9.395E+0	1.866E+1
-4.590E-1	9.686E+0	1.867E+1
-4.590E-1	9.531E+0	1.845E+1
-4.622E-1	9.583E+0	1.866E+1
-4.590E-1	9.450E+0	1.857E+1
-4.574E-1	9.576E+0	1.867E+1
-4.574E-1	9.563E+0	1.868E+1
-4.638E-1	9.453E+0	1.867E+1
-4.590E-1	9.492E+0	1.858E+1
-4.541E-1	9.472E+0	1.877E+1
-4.590E-1	9.482E+0	1.852E+1
-4.638E-1	9.479E+0	1.876E+1
-4.622E-1	9.511E+0	1.870E+1
-4.557E-1	9.443E+0	1.856E+1
-4.574E-1	9.570E+0	1.882E+1
-4.638E-1	9.573E+0	1.859E+1
-4.622E-1	9.424E+0	1.869E+1
-4.574E-1	9.592E+0	1.880E+1
-4.574E-1	9.547E+0	1.864E+1
-4.622E-1	9.596E+0	1.842E+1
-4.574E-1	9.677E+0	1.873E+1
-4.557E-1	9.573E+0	1.862E+1
-4.590E-1	9.524E+0	1.866E+1
-4.622E-1	9.515E+0	1.859E+1
-4.590E-1	9.537E+0	1.888E+1
-4.574E-1	9.508E+0	1.854E+1
-4.557E-1	9.596E+0	1.870E+1
-4.638E-1	9.518E+0	1.869E+1
-4.606E-1	9.576E+0	1.876E+1
-4.557E-1	9.472E+0	1.868E+1
-4.590E-1	9.492E+0	1.862E+1
-4.622E-1	9.502E+0	1.874E+1
-4.590E-1	9.492E+0	1.860E+1
-4.541E-1	9.518E+0	1.888E+1
-4.574E-1	9.443E+0	1.866E+1
-4.622E-1	9.531E+0	1.884E+1
-4.622E-1	9.518E+0	1.870E+1
-4.557E-1	9.534E+0	1.883E+1
-4.574E-1	9.505E+0	1.860E+1
-4.655E-1	9.618E+0	1.877E+1
-4.557E-1	9.372E+0	1.877E+1
-4.574E-1	9.446E+0	1.864E+1
-4.590E-1	9.534E+0	1.876E+1
-4.638E-1	9.602E+0	1.859E+1
-4.606E-1	9.618E+0	1.864E+1
-4.606E-1	9.622E+0	1.875E+1
-4.574E-1	9.472E+0	1.854E+1
-4.606E-1	9.450E+0	1.876E+1
-4.606E-1	9.446E+0	1.866E+1
-4.574E-1	9.583E+0	1.870E+1
-4.622E-1	9.570E+0	1.867E+1
-4.622E-1	9.521E+0	1.851E+1
-4.590E-1	9.576E+0	1.865E+1
-4.525E-1	9.498E+0	1.876E+1
-4.590E-1	9.541E+0	1.862E+1
-4.574E-1	9.657E+0	1.864E+1
-4.590E-1	9.498E+0	1.866E+1
-4.574E-1	9.511E+0	1.856E+1
-4.606E-1	9.557E+0	1.871E+1
-4.638E-1	9.489E+0	1.852E+1
-4.590E-1	9.547E+0	1.861E+1
-4.557E-1	9.495E+0	1.870E+1
-4.606E-1	9.602E+0	1.867E+1
-4.622E-1	9.592E+0	1.879E+1
-4.574E-1	9.583E+0	1.851E+1
-4.574E-1	9.570E+0	1.871E+1
-4.574E-1	9.450E+0	1.864E+1
-4.638E-1	9.579E+0	1.868E+1
-4.606E-1	9.654E+0	1.865E+1
-4.557E-1	9.547E+0	1.886E+1
-4.606E-1	9.615E+0	1.871E+1
-4.638E-1	9.472E+0	1.853E+1
-4.574E-1	9.528E+0	1.856E+1
-4.574E-1	9.466E+0	1.856E+1
-4.590E-1	9.541E+0	1.850E+1
-4.622E-1	9.498E+0	1.867E+1
-4.606E-1	9.401E+0	1.877E+1
-4.557E-1	9.573E+0	1.859E+1
-4.606E-1	9.602E+0	1.865E+1
-4.606E-1	9.570E+0	1.878E+1
-4.590E-1	9.576E+0	1.883E+1
-4.525E-1	9.502E+0	1.869E+1
-4.606E-1	9.511E+0	1.858E+1
-4.606E-1	9.521E+0	1.869E+1
-4.622E-1	9.628E+0	1.873E+1
-4.574E-1	9.609E+0	1.867E+1
-4.590E-1	9.544E+0	1.875E+1
-4.622E-1	9.498E+0	1.868E+1
-4.590E-1	9.670E+0	1.871E+1
-4.574E-1	9.631E+0	1.873E+1
-4.590E-1	9.385E+0	1.864E+1
-4.590E-1	9.573E+0	1.868E+1
-4.590E-1	9.605E+0	1.873E+1
-4.541E-1	9.560E+0	1.873E+1
-4.606E-1	9.505E+0	1.881E+1
-4.590E-1	9.566E+0	1.879E+1
-4.590E-1	9.508E+0	1.862E+1
-4.557E-1	9.550E+0	1.852E+1
-4.590E-1	9.544E+0	1.887E+1
-4.590E-1	9.485E+0	1.862E+1
-4.606E-1	9.433E+0	1.869E+1
-4.557E-1	9.420E+0	1.863E+1
-4.590E-1	9.485E+0	1.868E+1
-4.606E-1	9.664E+0	1.873E+1
-4.590E-1	9.534E+0	1.877E+1
-4.574E-1	9.553E+0	1.854E+1
-4.590E-1	9.579E+0	1.852E+1
-4.606E-1	9.450E+0	1.862E+1
-4.574E-1	9.586E+0	1.874E+1
-4.525E-1	9.541E+0	1.865E+1
-4.606E-1	9.508E+0	1.862E+1
-4.638E-1	9.524E+0	1.869E+1
-4.606E-1	9.437E+0	1.863E+1
-4.574E-1	9.618E+0	1.869E+1
-4.590E-1	9.547E+0	1.864E+1
-4.622E-1	9.453E+0	1.865E+1
-4.590E-1	9.576E+0	1.876E+1
-4.557E-1	9.489E+0	1.868E+1
-4.590E-1	9.469E+0	1.869E+1
-4.638E-1	9.456E+0	1.875E+1
-4.574E-1	9.570E+0	1.872E+1
-4.557E-1	9.498E+0	1.874E+1
-4.557E-1	9.599E+0	1.861E+1
-4.606E-1	9.395E+0	1.871E+1
-4.590E-1	9.602E+0	1.869E+1
-4.590E-1	9.524E+0	1.863E+1
-4.590E-1	9.463E+0	1.876E+1
-4.622E-1	9.566E+0	1.856E+1
-4.574E-1	9.511E+0	1.865E+1
-4.541E-1	9.625E+0	1.883E+1
-4.557E-1	9.531E+0	1.869E+1
-4.606E-1	9.570E+0	1.858E+1
-4.557E-1	9.489E+0	1.861E+1
-4.590E-1	9.586E+0	1.871E+1
-4.574E-1	9.495E+0	1.863E+1
-4.638E-1	9.479E+0	1.867E+1
-4.606E-1	9.547E+0	1.873E+1
-4.557E-1	9.466E+0	1.865E+1
-4.590E-1	9.547E+0	1.873E+1
-4.606E-1	9.430E+0	1.878E+1
-4.590E-1	9.541E+0	1.874E+1
-4.557E-1	9.502E+0	1.856E+1
-4.541E-1	9.622E+0	1.845E+1
-4.622E-1	9.605E+0	1.871E+1
-4.590E-1	9.638E+0	1.872E+1
-4.557E-1	9.401E+0	1.873E+1
-4.606E-1	9.482E+0	1.871E+1
-4.606E-1	9.573E+0	1.870E+1
-4.557E-1	9.450E+0	1.877E+1
-4.574E-1	9.680E+0	1.852E+1
-4.590E-1	9.508E+0	1.870E+1
-4.606E-1	9.592E+0	1.851E+1
-4.574E-1	9.553E+0	1.870E+1
-4.557E-1	9.463E+0	1.868E+1
-4.590E-1	9.693E+0	1.869E+1
-4.606E-1	9.466E+0	1.852E+1
-4.574E-1	9.586E+0	1.876E+1
-4.574E-1	9.528E+0	1.868E+1
-4.590E-1	9.349E+0	1.873E+1
-4.638E-1	9.443E+0	1.858E+1
-4.574E-1	9.648E+0	1.879E+1
-4.541E-1	9.515E+0	1.871E+1
-4.557E-1	9.498E+0	1.864E+1
-4.622E-1	9.440E+0	1.876E+1
-4.557E-1	9.579E+0	1.862E+1
-4.574E-1	9.534E+0	1.862E+1
-4.574E-1	9.427E+0	1.883E+1
-4.622E-1	9.489E+0	1.873E+1
-4.590E-1	9.599E+0	1.858E+1
-4.557E-1	9.505E+0	1.860E+1
-4.590E-1	9.563E+0	1.886E+1
-4.622E-1	9.573E+0	1.869E+1
-4.574E-1	9.420E+0	1.872E+1
-4.557E-1	9.485E+0	1.861E+1
-4.557E-1	9.505E+0	1.889E+1
-4.638E-1	9.479E+0	1.874E+1
-4.557E-1	9.521E+0	1.868E+1
-4.557E-1	9.492E+0	1.868E+1
-4.590E-1	9.534E+0	1.872E+1
-4.622E-1	9.563E+0	1.861E+1
-4.590E-1	9.550E+0	1.866E+1
-4.541E-1	9.528E+0	1.863E+1
-4.574E-1	9.485E+0	1.880E+1
-4.622E-1	9.521E+0	1.859E+1
-4.590E-1	9.550E+0	1.878E+1
-4.590E-1	9.583E+0	1.859E+1
-4.541E-1	9.683E+0	1.867E+1
-4.622E-1	9.498E+0	1.858E+1
-4.590E-1	9.453E+0	1.883E+1
-4.541E-1	9.605E+0	1.864E+1
-4.574E-1	9.459E+0	1.853E+1
-4.622E-1	9.742E+0	1.870E+1
-4.590E-1	9.557E+0	1.866E+1
-4.590E-1	9.612E+0	1.868E+1
-4.606E-1	9.553E+0	1.870E+1
-4.638E-1	9.557E+0	1.868E+1
-4.574E-1	9.492E+0	1.866E+1
-4.590E-1	9.469E+0	1.889E+1
-4.590E-1	9.472E+0	1.853E+1
-4.622E-1	9.537E+0	1.857E+1
-4.557E-1	9.495E+0	1.877E+1
-4.606E-1	9.563E+0	1.875E+1
-4.606E-1	9.476E+0	1.878E+1
-4.606E-1	9.459E+0	1.862E+1
-4.590E-1	9.528E+0	1.865E+1
-4.541E-1	9.592E+0	1.875E+1
-4.590E-1	9.492E+0	1.867E+1
-4.638E-1	9.576E+0	1.856E+1
-4.574E-1	9.557E+0	1.883E+1
-4.541E-1	9.521E+0	1.864E+1
-4.557E-1	9.592E+0	1.861E+1
-4.606E-1	9.531E+0	1.866E+1
-4.557E-1	9.498E+0	1.879E+1
-4.557E-1	9.664E+0	1.870E+1
-4.590E-1	9.518E+0	1.871E+1
-4.622E-1	9.433E+0	1.854E+1
-4.557E-1	9.547E+0	1.873E+1
-4.557E-1	9.469E+0	1.876E+1
-4.557E-1	9.638E+0	1.869E+1
-4.622E-1	9.641E+0	1.886E+1
-4.574E-1	9.576E+0	1.870E+1
-4.574E-1	9.531E+0	1.884E+1
-4.590E-1	9.544E+0	1.887E+1
-4.622E-1	9.563E+0	1.869E+1
-4.574E-1	9.648E+0	1.871E+1
-4.574E-1	9.498E+0	1.872E+1
-4.574E-1	9.472E+0	1.866E+1
-4.671E-1	9.579E+0	1.873E+1
-4.574E-1	9.579E+0	1.875E+1
-4.541E-1	9.537E+0	1.877E+1
-4.590E-1	9.625E+0	1.888E+1
-4.622E-1	9.547E+0	1.879E+1
-4.590E-1	9.560E+0	1.871E+1
-4.541E-1	9.515E+0	1.876E+1
-4.590E-1	9.498E+0	1.855E+1
-4.638E-1	9.541E+0	1.870E+1
-4.590E-1	9.453E+0	1.872E+1
-4.557E-1	9.576E+0	1.884E+1
-4.590E-1	9.618E+0	1.867E+1
-4.606E-1	9.505E+0	1.864E+1
-4.606E-1	9.446E+0	1.882E+1
-4.557E-1	9.609E+0	1.873E+1
-4.606E-1	9.446E+0	1.877E+1
-4.606E-1	9.531E+0	1.871E+1
-4.574E-1	9.628E+0	1.859E+1
-4.557E-1	9.459E+0	1.871E+1
-4.622E-1	9.531E+0	1.872E+1
-4.606E-1	9.570E+0	1.858E+1
-4.590E-1	9.592E+0	1.878E+1
-4.541E-1	9.518E+0	1.852E+1
-4.574E-1	9.589E+0	1.870E+1
-4.606E-1	9.508E+0	1.872E+1
-4.574E-1	9.450E+0	1.870E+1
-4.557E-1	9.528E+0	1.890E+1
-4.606E-1	9.541E+0	1.860E+1
-4.622E-1	9.382E+0	1.863E+1
-4.590E-1	9.508E+0	1.881E+1
-4.557E-1	9.459E+0	1.864E+1
-4.574E-1	9.544E+0	1.865E+1
-4.622E-1	9.547E+0	1.857E+1
-4.574E-1	9.541E+0	1.877E+1
-4.557E-1	9.469E+0	1.851E+1
-4.590E-1	9.528E+0	1.875E+1
-4.622E-1	9.544E+0	1.859E+1
-4.590E-1	9.618E+0	1.876E+1
-4.574E-1	9.544E+0	1.863E+1
-4.590E-1	9.534E+0	1.871E+1
-4.606E-1	9.579E+0	1.869E+1
-4.557E-1	9.583E+0	1.849E+1
-4.557E-1	9.469E+0	1.873E+1
-4.590E-1	9.553E+0	1.878E+1
-4.622E-1	9.579E+0	1.866E+1
-4.574E-1	9.602E+0	1.879E+1
-4.541E-1	9.602E+0	1.867E+1
-4.574E-1	9.414E+0	1.879E+1
-4.622E-1	9.654E+0	1.875E+1
-4.574E-1	9.541E+0	1.873E+1
-4.557E-1	9.479E+0	1.890E+1
-4.622E-1	9.612E+0	1.860E+1
-4.606E-1	9.583E+0	1.881E+1
-4.574E-1	9.521E+0	1.869E+1
-4.557E-1	9.515E+0	1.861E+1
-4.574E-1	9.531E+0	1.866E+1
-4.638E-1	9.563E+0	1.878E+1
-4.590E-1	9.453E+0	1.881E+1
-4.557E-1	9.495E+0	1.867E+1
-4.574E-1	9.573E+0	1.880E+1
-4.590E-1	9.528E+0	1.864E+1
-4.574E-1	9.482E+0	1.852E+1
-4.574E-1	9.573E+0	1.853E+1
-4.606E-1	9.570E+0	1.865E+1
-4.606E-1	9.553E+0	1.860E+1
-4.574E-1	9.573E+0	1.857E+1
-4.574E-1	9.628E+0	1.869E+1
-4.606E-1	9.498E+0	1.852E+1
-4.590E-1	9.586E+0	1.867E+1
-4.590E-1	9.648E+0	1.869E+1
-4.541E-1	9.492E+0	1.850E+1
-4.574E-1	9.553E+0	1.866E+1
-4.622E-1	9.511E+0	1.875E+1
-4.574E-1	9.541E+0	1.873E+1
-4.509E-1	9.534E+0	1.873E+1
-4.574E-1	9.401E+0	1.866E+1
-4.606E-1	9.521E+0	1.873E+1
-4.590E-1	9.657E+0	1.868E+1
-4.541E-1	9.592E+0	1.868E+1
-4.590E-1	9.482E+0	1.858E+1
-4.638E-1	9.566E+0	1.872E+1
-4.590E-1	9.586E+0	1.860E+1
-4.541E-1	9.433E+0	1.866E+1
-4.590E-1	9.635E+0	1.872E+1
-4.606E-1	9.589E+0	1.866E+1
-4.557E-1	9.362E+0	1.868E+1
-4.525E-1	9.573E+0	1.877E+1
-4.606E-1	9.485E+0	1.863E+1
-4.606E-1	9.531E+0	1.873E+1
-4.574E-1	9.515E+0	1.870E+1
-4.557E-1	9.690E+0	1.866E+1
-4.574E-1	9.476E+0	1.857E+1
-4.638E-1	9.566E+0	1.881E+1
-4.590E-1	9.560E+0	1.870E+1
-4.541E-1	9.596E+0	1.865E+1
-4.590E-1	9.518E+0	1.868E+1
-4.606E-1	9.605E+0	1.878E+1
-4.574E-1	9.534E+0	1.881E+1
-4.557E-1	9.547E+0	1.869E+1
-4.606E-1	9.440E+0	1.857E+1
-4.590E-1	9.576E+0	1.874E+1
-4.574E-1	9.576E+0	1.867E+1
-4.574E-1	9.505E+0	1.879E+1
-4.606E-1	9.489E+0	1.869E+1
-4.590E-1	9.599E+0	1.857E+1
-4.606E-1	9.618E+0	1.865E+1
-4.590E-1	9.524E+0	1.848E+1
-4.574E-1	9.586E+0	1.861E+1
-4.638E-1	9.505E+0	1.866E+1
-4.557E-1	9.547E+0	1.872E+1
[truncated: 93,984 more rows]
