# Supplementary material for: Improved ANAP incorporation and VCF analysis reveal details of P2X7 current facilitation and a limited conformational interplay between ATP binding and the intracellular ballast domain
Source: eLife. 2023 Jan 4;12:e82479. doi: 10.7554/eLife.82479 (PMC9859053; doi:10.7554/eLife.82479)
Supplement: Figure 3—source data 1. [file elife-82479-fig3-data1.zip › Figure-3_source-data-1/P120_j08#07.csv]

-5.320E-1	5.109E+0	1.125E+1
-5.303E-1	5.012E+0	1.129E+1
-5.271E-1	5.044E+0	1.127E+1
-5.320E-1	5.087E+0	1.121E+1
-5.320E-1	5.177E+0	1.140E+1
-5.320E-1	5.035E+0	1.131E+1
-5.287E-1	5.015E+0	1.123E+1
-5.303E-1	5.044E+0	1.111E+1
-5.320E-1	5.109E+0	1.122E+1
-5.287E-1	5.077E+0	1.110E+1
-5.271E-1	5.061E+0	1.118E+1
-5.303E-1	5.116E+0	1.109E+1
-5.336E-1	5.041E+0	1.118E+1
-5.287E-1	5.177E+0	1.121E+1
-5.303E-1	5.122E+0	1.140E+1
-5.320E-1	5.015E+0	1.121E+1
-5.320E-1	5.158E+0	1.123E+1
-5.336E-1	5.087E+0	1.121E+1
-5.303E-1	5.135E+0	1.128E+1
-5.336E-1	5.122E+0	1.128E+1
-5.336E-1	5.216E+0	1.123E+1
-5.303E-1	5.051E+0	1.117E+1
-5.303E-1	5.096E+0	1.132E+1
-5.336E-1	5.057E+0	1.118E+1
-5.352E-1	5.129E+0	1.113E+1
-5.271E-1	5.113E+0	1.119E+1
-5.287E-1	5.103E+0	1.122E+1
-5.287E-1	5.093E+0	1.114E+1
-5.303E-1	5.142E+0	1.115E+1
-5.303E-1	5.109E+0	1.132E+1
-5.287E-1	5.158E+0	1.113E+1
-5.320E-1	5.132E+0	1.118E+1
-5.320E-1	5.151E+0	1.110E+1
-5.271E-1	5.122E+0	1.122E+1
-5.271E-1	5.061E+0	1.122E+1
-5.287E-1	5.090E+0	1.135E+1
-5.320E-1	5.103E+0	1.127E+1
-5.303E-1	5.132E+0	1.125E+1
-5.287E-1	5.080E+0	1.131E+1
-5.303E-1	5.018E+0	1.120E+1
-5.303E-1	5.148E+0	1.118E+1
-5.271E-1	5.067E+0	1.132E+1
-5.239E-1	5.184E+0	1.120E+1
-5.320E-1	5.012E+0	1.114E+1
-5.320E-1	5.083E+0	1.127E+1
-5.271E-1	5.093E+0	1.122E+1
-5.303E-1	4.960E+0	1.132E+1
-5.320E-1	4.983E+0	1.120E+1
-5.271E-1	5.239E+0	1.129E+1
-5.303E-1	5.100E+0	1.125E+1
-5.287E-1	5.064E+0	1.145E+1
-5.303E-1	5.096E+0	1.130E+1
-5.303E-1	5.113E+0	1.121E+1
-5.303E-1	5.135E+0	1.125E+1
-5.271E-1	5.054E+0	1.119E+1
-5.303E-1	5.135E+0	1.131E+1
-5.368E-1	5.041E+0	1.119E+1
-5.287E-1	5.074E+0	1.118E+1
-5.287E-1	5.054E+0	1.132E+1
-5.320E-1	5.005E+0	1.124E+1
-5.320E-1	5.096E+0	1.124E+1
-5.303E-1	5.093E+0	1.126E+1
-5.303E-1	5.083E+0	1.138E+1
-5.287E-1	5.142E+0	1.120E+1
-5.320E-1	5.190E+0	1.127E+1
-5.303E-1	5.028E+0	1.118E+1
-5.271E-1	5.077E+0	1.114E+1
-5.303E-1	5.083E+0	1.122E+1
-5.320E-1	5.126E+0	1.124E+1
-5.320E-1	5.070E+0	1.130E+1
-5.287E-1	5.002E+0	1.123E+1
-5.287E-1	5.077E+0	1.122E+1
-5.320E-1	5.035E+0	1.119E+1
-5.303E-1	5.145E+0	1.113E+1
-5.303E-1	5.106E+0	1.110E+1
-5.303E-1	5.129E+0	1.117E+1
-5.352E-1	5.087E+0	1.117E+1
-5.287E-1	5.035E+0	1.132E+1
-5.303E-1	5.035E+0	1.120E+1
-5.336E-1	5.087E+0	1.127E+1
-5.336E-1	5.109E+0	1.117E+1
-5.271E-1	5.255E+0	1.114E+1
-5.287E-1	5.148E+0	1.123E+1
-5.320E-1	5.041E+0	1.123E+1
-5.320E-1	5.145E+0	1.126E+1
-5.320E-1	5.022E+0	1.136E+1
-5.320E-1	5.161E+0	1.127E+1
-5.336E-1	5.126E+0	1.113E+1
-5.320E-1	5.080E+0	1.119E+1
-5.287E-1	5.103E+0	1.130E+1
-5.271E-1	5.005E+0	1.112E+1
-5.303E-1	5.038E+0	1.127E+1
-5.336E-1	5.158E+0	1.126E+1
-5.303E-1	5.096E+0	1.125E+1
-5.287E-1	5.031E+0	1.127E+1
-5.303E-1	5.087E+0	1.132E+1
-5.352E-1	5.038E+0	1.110E+1
-5.303E-1	5.135E+0	1.120E+1
-5.320E-1	5.142E+0	1.121E+1
-5.336E-1	5.100E+0	1.113E+1
-5.336E-1	5.119E+0	1.131E+1
-5.287E-1	5.048E+0	1.120E+1
-5.287E-1	5.148E+0	1.120E+1
-5.320E-1	5.048E+0	1.121E+1
-5.336E-1	5.090E+0	1.123E+1
-5.271E-1	5.100E+0	1.123E+1
-5.287E-1	5.181E+0	1.117E+1
-5.320E-1	5.009E+0	1.115E+1
-5.303E-1	5.116E+0	1.120E+1
-5.287E-1	5.064E+0	1.118E+1
-5.336E-1	5.119E+0	1.129E+1
-5.336E-1	5.132E+0	1.129E+1
-5.336E-1	5.067E+0	1.122E+1
-5.320E-1	5.080E+0	1.119E+1
-5.287E-1	5.171E+0	1.124E+1
-5.303E-1	5.087E+0	1.127E+1
-5.336E-1	5.015E+0	1.126E+1
-5.303E-1	5.093E+0	1.116E+1
-5.287E-1	5.067E+0	1.123E+1
-5.336E-1	5.119E+0	1.118E+1
-5.336E-1	5.048E+0	1.129E+1
-5.303E-1	5.005E+0	1.130E+1
-5.303E-1	5.171E+0	1.134E+1
-5.320E-1	5.145E+0	1.123E+1
-5.303E-1	5.109E+0	1.120E+1
-5.320E-1	5.100E+0	1.123E+1
-5.271E-1	5.048E+0	1.114E+1
-5.320E-1	5.113E+0	1.116E+1
-5.368E-1	5.135E+0	1.125E+1
-5.303E-1	5.100E+0	1.119E+1
-5.320E-1	5.051E+0	1.121E+1
-5.352E-1	5.057E+0	1.125E+1
-5.352E-1	5.022E+0	1.121E+1
-5.287E-1	5.035E+0	1.133E+1
-5.287E-1	5.077E+0	1.130E+1
-5.303E-1	5.070E+0	1.121E+1
-5.336E-1	5.041E+0	1.115E+1
-5.303E-1	5.087E+0	1.114E+1
-5.287E-1	5.122E+0	1.112E+1
-5.336E-1	5.074E+0	1.126E+1
-5.352E-1	5.109E+0	1.118E+1
-5.320E-1	5.031E+0	1.124E+1
-5.320E-1	5.129E+0	1.121E+1
-5.336E-1	5.048E+0	1.114E+1
-5.336E-1	5.064E+0	1.123E+1
-5.287E-1	5.054E+0	1.123E+1
-5.336E-1	5.067E+0	1.125E+1
-5.287E-1	5.096E+0	1.129E+1
-5.320E-1	5.135E+0	1.128E+1
-5.320E-1	5.018E+0	1.130E+1
-5.303E-1	5.164E+0	1.119E+1
-5.320E-1	5.038E+0	1.113E+1
-5.336E-1	5.044E+0	1.123E+1
-5.287E-1	5.161E+0	1.123E+1
-5.320E-1	5.064E+0	1.130E+1
-5.320E-1	5.148E+0	1.128E+1
-5.320E-1	5.106E+0	1.129E+1
-5.320E-1	5.181E+0	1.123E+1
-5.336E-1	5.044E+0	1.125E+1
-5.352E-1	5.135E+0	1.120E+1
-5.352E-1	5.132E+0	1.119E+1
-5.303E-1	5.087E+0	1.130E+1
-5.303E-1	5.096E+0	1.124E+1
-5.336E-1	5.035E+0	1.114E+1
-5.336E-1	5.096E+0	1.128E+1
-5.320E-1	5.077E+0	1.123E+1
-5.303E-1	5.142E+0	1.121E+1
-5.336E-1	5.100E+0	1.110E+1
-5.352E-1	5.087E+0	1.131E+1
-5.320E-1	5.103E+0	1.109E+1
-5.320E-1	5.087E+0	1.121E+1
-5.336E-1	5.093E+0	1.118E+1
-5.368E-1	5.002E+0	1.128E+1
-5.303E-1	5.083E+0	1.132E+1
-5.303E-1	5.109E+0	1.121E+1
-5.336E-1	4.980E+0	1.122E+1
-5.368E-1	5.090E+0	1.126E+1
-5.303E-1	5.070E+0	1.114E+1
-5.303E-1	5.087E+0	1.134E+1
-5.368E-1	5.116E+0	1.130E+1
-5.352E-1	5.096E+0	1.110E+1
-5.303E-1	5.067E+0	1.119E+1
-5.303E-1	5.174E+0	1.122E+1
-5.352E-1	5.009E+0	1.114E+1
-5.385E-1	5.009E+0	1.126E+1
-5.320E-1	5.132E+0	1.121E+1
-5.303E-1	5.116E+0	1.130E+1
-5.336E-1	5.067E+0	1.121E+1
-5.352E-1	5.106E+0	1.129E+1
-5.336E-1	5.041E+0	1.116E+1
-5.336E-1	5.048E+0	1.126E+1
-5.320E-1	4.996E+0	1.112E+1
-5.352E-1	5.038E+0	1.120E+1
-5.320E-1	5.161E+0	1.122E+1
-5.320E-1	5.041E+0	1.112E+1
-5.352E-1	5.018E+0	1.120E+1
-5.336E-1	5.048E+0	1.131E+1
-5.352E-1	5.048E+0	1.114E+1
-5.336E-1	5.138E+0	1.120E+1
-5.368E-1	5.012E+0	1.127E+1
-5.385E-1	5.197E+0	1.114E+1
-5.368E-1	5.203E+0	1.117E+1
-5.336E-1	5.122E+0	1.121E+1
-5.352E-1	5.064E+0	1.131E+1
-5.352E-1	5.132E+0	1.121E+1
-5.303E-1	5.151E+0	1.131E+1
-5.320E-1	5.181E+0	1.113E+1
-5.352E-1	5.145E+0	1.130E+1
-5.352E-1	5.132E+0	1.126E+1
-5.336E-1	5.119E+0	1.120E+1
-5.336E-1	5.103E+0	1.127E+1
-5.385E-1	5.041E+0	1.119E+1
-5.352E-1	5.122E+0	1.109E+1
-5.336E-1	5.077E+0	1.119E+1
-5.303E-1	4.992E+0	1.124E+1
-5.385E-1	5.077E+0	1.119E+1
-5.352E-1	5.087E+0	1.121E+1
-5.352E-1	5.100E+0	1.107E+1
-5.336E-1	5.080E+0	1.123E+1
-5.352E-1	5.151E+0	1.120E+1
-5.352E-1	5.090E+0	1.111E+1
-5.320E-1	5.129E+0	1.120E+1
-5.336E-1	5.151E+0	1.125E+1
-5.336E-1	5.051E+0	1.121E+1
-5.352E-1	5.122E+0	1.122E+1
-5.336E-1	5.044E+0	1.127E+1
-5.320E-1	5.083E+0	1.135E+1
-5.352E-1	5.067E+0	1.108E+1
-5.368E-1	5.061E+0	1.109E+1
-5.336E-1	5.135E+0	1.120E+1
-5.336E-1	5.113E+0	1.125E+1
-5.368E-1	5.106E+0	1.131E+1
-5.385E-1	4.954E+0	1.122E+1
-5.336E-1	5.061E+0	1.114E+1
-5.320E-1	5.005E+0	1.120E+1
-5.368E-1	5.093E+0	1.131E+1
-5.385E-1	5.109E+0	1.126E+1
-5.320E-1	5.028E+0	1.123E+1
-5.303E-1	5.083E+0	1.121E+1
-5.352E-1	5.093E+0	1.121E+1
-5.368E-1	5.106E+0	1.114E+1
-5.352E-1	5.142E+0	1.123E+1
-5.320E-1	5.090E+0	1.125E+1
-5.336E-1	5.090E+0	1.115E+1
-5.336E-1	5.061E+0	1.127E+1
-5.352E-1	5.155E+0	1.113E+1
-5.352E-1	5.025E+0	1.133E+1
-5.352E-1	5.158E+0	1.126E+1
-5.352E-1	5.116E+0	1.115E+1
-5.352E-1	5.051E+0	1.128E+1
-5.336E-1	5.077E+0	1.126E+1
-5.368E-1	5.061E+0	1.124E+1
-5.385E-1	5.080E+0	1.120E+1
-5.320E-1	5.116E+0	1.120E+1
-5.336E-1	5.051E+0	1.137E+1
-5.368E-1	5.031E+0	1.130E+1
-5.385E-1	5.012E+0	1.117E+1
-5.336E-1	5.077E+0	1.125E+1
-5.352E-1	5.135E+0	1.107E+1
-5.352E-1	5.145E+0	1.117E+1
-5.352E-1	5.067E+0	1.115E+1
-5.320E-1	5.096E+0	1.126E+1
-5.320E-1	5.090E+0	1.120E+1
-5.368E-1	5.171E+0	1.135E+1
-5.368E-1	5.002E+0	1.127E+1
-5.352E-1	5.148E+0	1.128E+1
-5.336E-1	5.116E+0	1.110E+1
-5.368E-1	5.074E+0	1.131E+1
-5.368E-1	5.096E+0	1.117E+1
-5.352E-1	5.077E+0	1.123E+1
-5.336E-1	5.145E+0	1.108E+1
-5.352E-1	5.070E+0	1.128E+1
-5.385E-1	5.148E+0	1.126E+1
-5.352E-1	5.067E+0	1.123E+1
-5.336E-1	5.074E+0	1.122E+1
-5.368E-1	4.989E+0	1.108E+1
-5.417E-1	5.044E+0	1.133E+1
-5.336E-1	5.109E+0	1.132E+1
-5.352E-1	5.093E+0	1.124E+1
-5.385E-1	5.126E+0	1.114E+1
-5.368E-1	5.087E+0	1.134E+1
-5.368E-1	5.083E+0	1.124E+1
-5.303E-1	5.145E+0	1.110E+1
-5.385E-1	5.142E+0	1.129E+1
-5.368E-1	5.132E+0	1.120E+1
-5.303E-1	5.093E+0	1.108E+1
-5.320E-1	5.041E+0	1.126E+1
-5.368E-1	5.109E+0	1.123E+1
-5.352E-1	5.083E+0	1.122E+1
-5.352E-1	4.963E+0	1.109E+1
-5.368E-1	5.158E+0	1.126E+1
-5.368E-1	5.103E+0	1.117E+1
-5.385E-1	5.100E+0	1.126E+1
-5.352E-1	5.113E+0	1.125E+1
-5.336E-1	5.103E+0	1.119E+1
-5.352E-1	5.093E+0	1.111E+1
-5.352E-1	5.051E+0	1.111E+1
-5.368E-1	5.090E+0	1.121E+1
-5.352E-1	5.096E+0	1.122E+1
-5.336E-1	5.126E+0	1.118E+1
-5.336E-1	5.005E+0	1.111E+1
-5.336E-1	5.126E+0	1.123E+1
-5.368E-1	5.028E+0	1.118E+1
-5.368E-1	5.090E+0	1.129E+1
-5.385E-1	5.168E+0	1.131E+1
-5.336E-1	5.138E+0	1.127E+1
-5.336E-1	5.074E+0	1.141E+1
-5.368E-1	5.135E+0	1.116E+1
-5.385E-1	5.216E+0	1.113E+1
-5.336E-1	5.119E+0	1.130E+1
-5.336E-1	5.161E+0	1.111E+1
-5.352E-1	5.168E+0	1.126E+1
-5.385E-1	5.083E+0	1.121E+1
-5.352E-1	5.122E+0	1.118E+1
-5.368E-1	5.044E+0	1.123E+1
-5.368E-1	5.090E+0	1.122E+1
-5.368E-1	5.054E+0	1.125E+1
-5.336E-1	5.168E+0	1.114E+1
-5.352E-1	5.126E+0	1.119E+1
-5.368E-1	5.054E+0	1.128E+1
-5.368E-1	5.168E+0	1.133E+1
-5.352E-1	5.138E+0	1.138E+1
-5.320E-1	5.041E+0	1.120E+1
-5.368E-1	5.174E+0	1.117E+1
-5.368E-1	5.109E+0	1.123E+1
-5.320E-1	5.239E+0	1.121E+1
-5.336E-1	5.151E+0	1.131E+1
-5.368E-1	5.054E+0	1.117E+1
-5.368E-1	5.064E+0	1.114E+1
-5.352E-1	5.164E+0	1.135E+1
-5.336E-1	5.106E+0	1.129E+1
-5.368E-1	5.083E+0	1.116E+1
-5.368E-1	5.116E+0	1.117E+1
-5.336E-1	5.061E+0	1.121E+1
-5.320E-1	5.031E+0	1.113E+1
-5.352E-1	5.129E+0	1.114E+1
-5.352E-1	5.009E+0	1.129E+1
-5.336E-1	5.155E+0	1.134E+1
-5.352E-1	5.164E+0	1.119E+1
-5.368E-1	5.064E+0	1.123E+1
-5.401E-1	5.064E+0	1.118E+1
-5.336E-1	5.207E+0	1.124E+1
-5.336E-1	5.061E+0	1.122E+1
-5.368E-1	5.216E+0	1.124E+1
-5.368E-1	5.074E+0	1.126E+1
-5.336E-1	5.096E+0	1.117E+1
-5.352E-1	5.116E+0	1.131E+1
-5.336E-1	5.028E+0	1.119E+1
-5.368E-1	5.100E+0	1.126E+1
-5.368E-1	5.161E+0	1.130E+1
-5.320E-1	5.129E+0	1.121E+1
-5.368E-1	5.074E+0	1.111E+1
-5.401E-1	5.135E+0	1.106E+1
-5.320E-1	5.051E+0	1.122E+1
-5.352E-1	5.113E+0	1.131E+1
-5.352E-1	5.044E+0	1.113E+1
-5.352E-1	5.151E+0	1.135E+1
-5.352E-1	5.126E+0	1.118E+1
-5.336E-1	5.077E+0	1.123E+1
-5.385E-1	5.106E+0	1.125E+1
-5.352E-1	5.116E+0	1.125E+1
-5.336E-1	5.083E+0	1.121E+1
-5.336E-1	5.103E+0	1.122E+1
-5.352E-1	5.087E+0	1.120E+1
-5.352E-1	5.025E+0	1.119E+1
-5.368E-1	5.177E+0	1.124E+1
-5.336E-1	5.064E+0	1.118E+1
-5.336E-1	5.057E+0	1.120E+1
-5.368E-1	5.100E+0	1.121E+1
-5.352E-1	5.126E+0	1.129E+1
-5.352E-1	5.148E+0	1.120E+1
-5.336E-1	5.083E+0	1.114E+1
-5.352E-1	5.087E+0	1.121E+1
-5.336E-1	5.015E+0	1.135E+1
-5.336E-1	5.051E+0	1.118E+1
-5.385E-1	5.083E+0	1.118E+1
-5.368E-1	5.122E+0	1.126E+1
-5.320E-1	5.161E+0	1.112E+1
-5.336E-1	5.067E+0	1.120E+1
-5.385E-1	5.113E+0	1.126E+1
-5.401E-1	5.096E+0	1.121E+1
-5.336E-1	5.070E+0	1.121E+1
-5.352E-1	5.074E+0	1.125E+1
-5.385E-1	5.022E+0	1.119E+1
-5.352E-1	5.142E+0	1.129E+1
-5.320E-1	5.184E+0	1.129E+1
-5.352E-1	5.070E+0	1.123E+1
-5.336E-1	5.103E+0	1.126E+1
-5.385E-1	5.119E+0	1.123E+1
-5.352E-1	5.093E+0	1.132E+1
-5.336E-1	5.057E+0	1.123E+1
-5.368E-1	5.148E+0	1.126E+1
-5.385E-1	5.077E+0	1.121E+1
-5.336E-1	5.031E+0	1.132E+1
-5.320E-1	5.048E+0	1.125E+1
-5.352E-1	5.096E+0	1.118E+1
-5.385E-1	5.100E+0	1.115E+1
-5.336E-1	5.113E+0	1.110E+1
-5.336E-1	5.051E+0	1.126E+1
-5.385E-1	5.083E+0	1.118E+1
-5.352E-1	5.122E+0	1.112E+1
-5.320E-1	5.132E+0	1.130E+1
-5.352E-1	5.135E+0	1.119E+1
-5.385E-1	5.031E+0	1.127E+1
-5.385E-1	5.018E+0	1.117E+1
-5.336E-1	5.145E+0	1.126E+1
-5.320E-1	5.057E+0	1.132E+1
-5.352E-1	5.145E+0	1.129E+1
-5.401E-1	5.070E+0	1.104E+1
-5.368E-1	5.161E+0	1.125E+1
-5.336E-1	5.103E+0	1.127E+1
-5.401E-1	5.031E+0	1.127E+1
-5.352E-1	5.083E+0	1.110E+1
-5.336E-1	5.100E+0	1.121E+1
-5.368E-1	5.106E+0	1.115E+1
-5.385E-1	5.057E+0	1.112E+1
-5.352E-1	5.044E+0	1.121E+1
-5.336E-1	5.077E+0	1.131E+1
-5.352E-1	5.119E+0	1.129E+1
-5.368E-1	5.074E+0	1.104E+1
-5.336E-1	5.074E+0	1.114E+1
-5.352E-1	5.057E+0	1.123E+1
-5.336E-1	5.035E+0	1.128E+1
-5.336E-1	5.087E+0	1.114E+1
-5.352E-1	5.096E+0	1.126E+1
-5.320E-1	5.087E+0	1.121E+1
-5.336E-1	5.083E+0	1.118E+1
-5.368E-1	5.090E+0	1.134E+1
-5.368E-1	5.090E+0	1.122E+1
-5.352E-1	5.025E+0	1.116E+1
-5.320E-1	5.054E+0	1.125E+1
-5.352E-1	5.145E+0	1.126E+1
-5.352E-1	5.106E+0	1.124E+1
-5.336E-1	5.005E+0	1.124E+1
-5.320E-1	5.074E+0	1.123E+1
-5.368E-1	5.083E+0	1.122E+1
-5.352E-1	5.155E+0	1.115E+1
-5.336E-1	5.080E+0	1.139E+1
-5.352E-1	5.113E+0	1.111E+1
-5.385E-1	5.103E+0	1.129E+1
-5.385E-1	5.070E+0	1.121E+1
-5.336E-1	5.080E+0	1.119E+1
-5.352E-1	5.074E+0	1.126E+1
-5.352E-1	5.080E+0	1.126E+1
-5.385E-1	5.132E+0	1.125E+1
-5.352E-1	5.106E+0	1.112E+1
-5.352E-1	5.031E+0	1.121E+1
-5.352E-1	5.106E+0	1.123E+1
-5.368E-1	5.116E+0	1.126E+1
-5.336E-1	5.080E+0	1.116E+1
-5.368E-1	5.067E+0	1.117E+1
-5.368E-1	5.096E+0	1.139E+1
-5.352E-1	5.087E+0	1.115E+1
-5.336E-1	5.113E+0	1.132E+1
-5.303E-1	5.145E+0	1.118E+1
-5.352E-1	5.138E+0	1.124E+1
-5.368E-1	5.018E+0	1.119E+1
-5.336E-1	5.090E+0	1.124E+1
-5.368E-1	5.135E+0	1.124E+1
-5.352E-1	5.041E+0	1.121E+1
-5.352E-1	5.113E+0	1.134E+1
-5.336E-1	5.077E+0	1.120E+1
-5.336E-1	4.967E+0	1.126E+1
-5.352E-1	5.168E+0	1.119E+1
-5.352E-1	5.087E+0	1.118E+1
-5.352E-1	5.100E+0	1.125E+1
-5.336E-1	5.109E+0	1.121E+1
-5.368E-1	5.171E+0	1.112E+1
-5.368E-1	5.200E+0	1.107E+1
-5.336E-1	5.048E+0	1.133E+1
-5.320E-1	5.077E+0	1.125E+1
-5.385E-1	5.119E+0	1.108E+1
-5.352E-1	5.096E+0	1.124E+1
-5.320E-1	5.087E+0	1.128E+1
-5.303E-1	5.177E+0	1.117E+1
-5.385E-1	5.151E+0	1.118E+1
-5.368E-1	5.113E+0	1.118E+1
-5.352E-1	5.087E+0	1.116E+1
-5.336E-1	5.106E+0	1.123E+1
-5.368E-1	5.148E+0	1.119E+1
-5.385E-1	5.122E+0	1.120E+1
-5.336E-1	5.093E+0	1.117E+1
-5.336E-1	5.074E+0	1.115E+1
-5.368E-1	5.083E+0	1.116E+1
-5.368E-1	5.041E+0	1.129E+1
-5.336E-1	5.116E+0	1.138E+1
-5.320E-1	5.126E+0	1.130E+1
-5.368E-1	5.155E+0	1.117E+1
-5.368E-1	5.028E+0	1.116E+1
-5.352E-1	5.057E+0	1.116E+1
-5.303E-1	5.132E+0	1.115E+1
-5.352E-1	5.057E+0	1.115E+1
-5.352E-1	5.048E+0	1.118E+1
-5.336E-1	5.057E+0	1.131E+1
-5.336E-1	5.077E+0	1.121E+1
-5.368E-1	5.041E+0	1.114E+1
-5.352E-1	5.106E+0	1.122E+1
-5.352E-1	5.090E+0	1.120E+1
-5.320E-1	5.158E+0	1.113E+1
-5.368E-1	5.122E+0	1.134E+1
-5.368E-1	5.164E+0	1.119E+1
-5.336E-1	5.148E+0	1.129E+1
-5.320E-1	5.142E+0	1.114E+1
-5.336E-1	5.025E+0	1.115E+1
-5.352E-1	5.138E+0	1.121E+1
-5.336E-1	5.070E+0	1.116E+1
-5.320E-1	5.132E+0	1.131E+1
-5.336E-1	5.044E+0	1.135E+1
-5.368E-1	5.070E+0	1.119E+1
-5.303E-1	5.155E+0	1.116E+1
-5.320E-1	5.041E+0	1.114E+1
-5.385E-1	5.070E+0	1.118E+1
-5.352E-1	5.096E+0	1.130E+1
-5.336E-1	5.087E+0	1.111E+1
-5.352E-1	5.044E+0	1.108E+1
-5.352E-1	5.168E+0	1.122E+1
-5.368E-1	5.077E+0	1.121E+1
-5.320E-1	5.106E+0	1.118E+1
-5.320E-1	5.145E+0	1.119E+1
-5.352E-1	5.096E+0	1.123E+1
-5.368E-1	5.161E+0	1.125E+1
-5.320E-1	5.064E+0	1.119E+1
-5.336E-1	5.145E+0	1.122E+1
-5.336E-1	5.064E+0	1.113E+1
-5.320E-1	5.044E+0	1.118E+1
-5.320E-1	5.116E+0	1.126E+1
-5.336E-1	5.080E+0	1.117E+1
-5.368E-1	5.051E+0	1.122E+1
-5.336E-1	5.145E+0	1.125E+1
-5.336E-1	5.054E+0	1.114E+1
-5.320E-1	5.015E+0	1.123E+1
-5.368E-1	5.067E+0	1.125E+1
-5.352E-1	5.077E+0	1.119E+1
-5.320E-1	5.083E+0	1.118E+1
-5.320E-1	5.028E+0	1.133E+1
-5.401E-1	5.142E+0	1.115E+1
-5.368E-1	5.132E+0	1.124E+1
-5.320E-1	5.171E+0	1.132E+1
-5.303E-1	5.126E+0	1.120E+1
-5.368E-1	5.142E+0	1.104E+1
-5.336E-1	5.057E+0	1.113E+1
-5.303E-1	5.087E+0	1.133E+1
-5.320E-1	5.096E+0	1.123E+1
-5.336E-1	5.119E+0	1.128E+1
-5.352E-1	5.048E+0	1.132E+1
-5.320E-1	5.109E+0	1.129E+1
-5.336E-1	5.087E+0	1.123E+1
-5.352E-1	5.109E+0	1.124E+1
-5.352E-1	5.051E+0	1.111E+1
-5.303E-1	5.044E+0	1.121E+1
-5.303E-1	5.109E+0	1.126E+1
-5.368E-1	5.038E+0	1.114E+1
-5.385E-1	5.061E+0	1.119E+1
-5.320E-1	5.106E+0	1.139E+1
-5.320E-1	5.135E+0	1.117E+1
-5.368E-1	5.028E+0	1.115E+1
-5.352E-1	5.155E+0	1.116E+1
-5.320E-1	5.064E+0	1.132E+1
-5.303E-1	5.119E+0	1.108E+1
-5.336E-1	5.054E+0	1.118E+1
-5.352E-1	5.171E+0	1.118E+1
-5.336E-1	5.174E+0	1.124E+1
-5.320E-1	5.119E+0	1.141E+1
-5.368E-1	4.992E+0	1.119E+1
-5.336E-1	5.122E+0	1.105E+1
-5.336E-1	5.054E+0	1.127E+1
-5.303E-1	5.074E+0	1.120E+1
-5.368E-1	5.122E+0	1.112E+1
-5.336E-1	5.184E+0	1.138E+1
-5.336E-1	5.087E+0	1.129E+1
-5.303E-1	5.122E+0	1.123E+1
-5.336E-1	5.161E+0	1.123E+1
-5.336E-1	5.116E+0	1.128E+1
-5.320E-1	5.138E+0	1.130E+1
-5.303E-1	5.226E+0	1.124E+1
-5.368E-1	5.158E+0	1.126E+1
-5.336E-1	5.122E+0	1.121E+1
-5.320E-1	5.106E+0	1.125E+1
-5.336E-1	5.116E+0	1.118E+1
-5.336E-1	5.151E+0	1.121E+1
-5.352E-1	5.028E+0	1.120E+1
-5.287E-1	5.090E+0	1.125E+1
-5.303E-1	5.061E+0	1.130E+1
-5.320E-1	5.093E+0	1.124E+1
-5.336E-1	5.031E+0	1.119E+1
-5.303E-1	5.077E+0	1.118E+1
-5.303E-1	5.064E+0	1.126E+1
-5.336E-1	5.103E+0	1.124E+1
-5.320E-1	5.142E+0	1.129E+1
-5.320E-1	5.106E+0	1.120E+1
-5.320E-1	5.148E+0	1.121E+1
-5.352E-1	5.106E+0	1.117E+1
-5.352E-1	5.077E+0	1.107E+1
-5.352E-1	5.174E+0	1.125E+1
-5.320E-1	5.106E+0	1.122E+1
-5.336E-1	5.129E+0	1.117E+1
-5.336E-1	5.093E+0	1.134E+1
-5.320E-1	5.083E+0	1.119E+1
-5.336E-1	5.087E+0	1.132E+1
-5.352E-1	4.970E+0	1.128E+1
-5.320E-1	5.113E+0	1.119E+1
-5.320E-1	5.103E+0	1.143E+1
-5.287E-1	5.132E+0	1.136E+1
-5.352E-1	5.106E+0	1.113E+1
-5.303E-1	5.070E+0	1.133E+1
-5.287E-1	5.187E+0	1.119E+1
-5.336E-1	5.096E+0	1.140E+1
-5.352E-1	5.074E+0	1.131E+1
-5.336E-1	5.074E+0	1.125E+1
-5.320E-1	5.083E+0	1.127E+1
-5.320E-1	5.080E+0	1.130E+1
-5.336E-1	5.129E+0	1.123E+1
-5.336E-1	5.035E+0	1.114E+1
-5.303E-1	5.080E+0	1.123E+1
-5.303E-1	4.947E+0	1.128E+1
-5.336E-1	5.103E+0	1.126E+1
-5.336E-1	5.122E+0	1.133E+1
-5.303E-1	5.148E+0	1.123E+1
-5.303E-1	5.005E+0	1.127E+1
-5.320E-1	5.028E+0	1.116E+1
-5.336E-1	5.083E+0	1.113E+1
-5.287E-1	5.174E+0	1.117E+1
-5.303E-1	5.093E+0	1.122E+1
-5.320E-1	5.100E+0	1.137E+1
-5.368E-1	5.171E+0	1.112E+1
-5.287E-1	5.158E+0	1.132E+1
-5.287E-1	5.135E+0	1.114E+1
-5.352E-1	5.103E+0	1.133E+1
-5.320E-1	5.158E+0	1.139E+1
-5.303E-1	5.061E+0	1.122E+1
-5.320E-1	5.177E+0	1.127E+1
-5.336E-1	5.051E+0	1.118E+1
-5.336E-1	5.080E+0	1.123E+1
-5.287E-1	5.087E+0	1.126E+1
-5.320E-1	5.122E+0	1.112E+1
-5.352E-1	5.035E+0	1.133E+1
-5.352E-1	5.113E+0	1.130E+1
-5.303E-1	5.090E+0	1.127E+1
-5.303E-1	5.138E+0	1.111E+1
-5.352E-1	5.044E+0	1.114E+1
-5.336E-1	5.025E+0	1.131E+1
-5.303E-1	5.187E+0	1.114E+1
-5.287E-1	5.083E+0	1.121E+1
-5.336E-1	5.074E+0	1.128E+1
-5.303E-1	5.031E+0	1.123E+1
-5.303E-1	5.207E+0	1.119E+1
-5.320E-1	5.109E+0	1.120E+1
-5.336E-1	5.145E+0	1.114E+1
-5.336E-1	5.151E+0	1.131E+1
-5.303E-1	5.077E+0	1.124E+1
-5.320E-1	5.093E+0	1.121E+1
-5.320E-1	5.064E+0	1.125E+1
-5.336E-1	4.996E+0	1.121E+1
-5.287E-1	5.100E+0	1.124E+1
-5.336E-1	5.113E+0	1.108E+1
-5.336E-1	4.957E+0	1.122E+1
-5.320E-1	5.038E+0	1.117E+1
-5.303E-1	5.155E+0	1.135E+1
-5.303E-1	5.080E+0	1.131E+1
-5.336E-1	5.028E+0	1.123E+1
-5.352E-1	5.022E+0	1.130E+1
-5.320E-1	5.048E+0	1.119E+1
-5.287E-1	5.119E+0	1.114E+1
-5.352E-1	4.992E+0	1.122E+1
-5.352E-1	5.138E+0	1.130E+1
-5.303E-1	5.035E+0	1.121E+1
-5.287E-1	5.096E+0	1.117E+1
-5.320E-1	5.122E+0	1.121E+1
-5.303E-1	5.246E+0	1.116E+1
-5.303E-1	5.158E+0	1.132E+1
-5.336E-1	5.122E+0	1.120E+1
-5.303E-1	5.113E+0	1.120E+1
-5.320E-1	5.077E+0	1.115E+1
-5.303E-1	4.992E+0	1.132E+1
-5.303E-1	5.041E+0	1.122E+1
-5.336E-1	4.983E+0	1.113E+1
-5.320E-1	5.109E+0	1.125E+1
-5.303E-1	5.100E+0	1.111E+1
-5.320E-1	5.126E+0	1.114E+1
-5.336E-1	5.051E+0	1.122E+1
-5.336E-1	5.126E+0	1.131E+1
-5.303E-1	5.093E+0	1.127E+1
-5.303E-1	4.967E+0	1.123E+1
-5.352E-1	5.096E+0	1.114E+1
-5.352E-1	5.100E+0	1.126E+1
-5.303E-1	5.067E+0	1.114E+1
-5.287E-1	5.061E+0	1.117E+1
-5.320E-1	5.054E+0	1.122E+1
-5.352E-1	5.233E+0	1.120E+1
-5.303E-1	5.048E+0	1.126E+1
-5.287E-1	5.096E+0	1.136E+1
-5.320E-1	5.122E+0	1.123E+1
-5.352E-1	5.132E+0	1.123E+1
-5.336E-1	5.106E+0	1.129E+1
-5.303E-1	5.015E+0	1.110E+1
-5.320E-1	5.057E+0	1.130E+1
-5.320E-1	5.161E+0	1.128E+1
-5.303E-1	5.083E+0	1.122E+1
-5.303E-1	5.025E+0	1.127E+1
-5.352E-1	5.074E+0	1.125E+1
-5.368E-1	5.177E+0	1.120E+1
-5.303E-1	5.057E+0	1.115E+1
-5.320E-1	5.064E+0	1.131E+1
-5.368E-1	5.116E+0	1.119E+1
-5.336E-1	5.044E+0	1.114E+1
-5.303E-1	5.132E+0	1.114E+1
-5.320E-1	5.177E+0	1.118E+1
-5.336E-1	5.220E+0	1.126E+1
-5.336E-1	5.093E+0	1.120E+1
-5.303E-1	5.100E+0	1.123E+1
-5.320E-1	5.122E+0	1.121E+1
-5.303E-1	5.142E+0	1.109E+1
-5.320E-1	5.132E+0	1.115E+1
-5.287E-1	5.135E+0	1.115E+1
-5.287E-1	5.048E+0	1.119E+1
-5.352E-1	5.080E+0	1.121E+1
-5.352E-1	5.061E+0	1.124E+1
-5.336E-1	5.138E+0	1.131E+1
-5.336E-1	5.067E+0	1.118E+1
-5.336E-1	5.074E+0	1.120E+1
-5.303E-1	4.973E+0	1.117E+1
-5.320E-1	5.171E+0	1.119E+1
-5.303E-1	5.164E+0	1.109E+1
-5.336E-1	5.035E+0	1.125E+1
-5.303E-1	5.142E+0	1.109E+1
-5.303E-1	5.009E+0	1.129E+1
-5.336E-1	5.155E+0	1.120E+1
-5.336E-1	5.054E+0	1.127E+1
-5.320E-1	5.096E+0	1.115E+1
-5.303E-1	5.145E+0	1.122E+1
-5.303E-1	5.074E+0	1.135E+1
-5.320E-1	5.161E+0	1.123E+1
-5.368E-1	5.038E+0	1.124E+1
-5.320E-1	5.113E+0	1.113E+1
-5.303E-1	5.087E+0	1.110E+1
-5.352E-1	5.158E+0	1.116E+1
-5.336E-1	5.116E+0	1.126E+1
-5.336E-1	5.048E+0	1.118E+1
-5.303E-1	5.161E+0	1.114E+1
-5.352E-1	5.090E+0	1.129E+1
-5.352E-1	5.080E+0	1.135E+1
-5.320E-1	5.067E+0	1.120E+1
-5.303E-1	4.992E+0	1.132E+1
-5.336E-1	5.126E+0	1.119E+1
-5.336E-1	5.061E+0	1.115E+1
-5.303E-1	5.028E+0	1.108E+1
-5.287E-1	5.048E+0	1.123E+1
-5.320E-1	5.025E+0	1.117E+1
-5.320E-1	5.100E+0	1.118E+1
-5.320E-1	4.983E+0	1.123E+1
-5.320E-1	5.119E+0	1.107E+1
-5.336E-1	5.113E+0	1.132E+1
-5.352E-1	5.168E+0	1.121E+1
-5.320E-1	5.061E+0	1.121E+1
-5.336E-1	5.151E+0	1.115E+1
-5.336E-1	5.184E+0	1.127E+1
-5.352E-1	5.080E+0	1.099E+1
-5.320E-1	5.164E+0	1.111E+1
-5.303E-1	5.061E+0	1.116E+1
-5.336E-1	5.061E+0	1.131E+1
-5.336E-1	5.057E+0	1.122E+1
-5.336E-1	5.061E+0	1.136E+1
-5.320E-1	5.100E+0	1.121E+1
-5.336E-1	5.155E+0	1.117E+1
-5.336E-1	5.077E+0	1.124E+1
-5.303E-1	5.161E+0	1.119E+1
-5.320E-1	5.096E+0	1.107E+1
-5.352E-1	5.100E+0	1.129E+1
-5.352E-1	5.151E+0	1.122E+1
-5.336E-1	5.057E+0	1.116E+1
-5.320E-1	5.038E+0	1.119E+1
-5.336E-1	5.035E+0	1.127E+1
-5.336E-1	5.119E+0	1.130E+1
-5.303E-1	5.022E+0	1.131E+1
-5.336E-1	5.145E+0	1.121E+1
-5.352E-1	5.129E+0	1.133E+1
-5.352E-1	5.067E+0	1.118E+1
-5.336E-1	5.119E+0	1.116E+1
-5.320E-1	5.122E+0	1.121E+1
-5.352E-1	5.148E+0	1.131E+1
-5.336E-1	5.126E+0	1.130E+1
-5.320E-1	4.989E+0	1.127E+1
-5.336E-1	5.113E+0	1.123E+1
-5.320E-1	5.093E+0	1.119E+1
-5.320E-1	5.035E+0	1.122E+1
-5.320E-1	5.129E+0	1.129E+1
-5.320E-1	5.061E+0	1.113E+1
-5.368E-1	5.064E+0	1.122E+1
-5.336E-1	5.087E+0	1.117E+1
-5.320E-1	5.129E+0	1.120E+1
-5.320E-1	5.148E+0	1.134E+1
-5.352E-1	5.083E+0	1.120E+1
-5.336E-1	5.038E+0	1.129E+1
-5.303E-1	4.986E+0	1.119E+1
-5.320E-1	5.067E+0	1.115E+1
-5.352E-1	5.038E+0	1.124E+1
-5.352E-1	5.074E+0	1.127E+1
-5.303E-1	5.106E+0	1.133E+1
-5.336E-1	5.087E+0	1.132E+1
-5.368E-1	4.986E+0	1.124E+1
-5.336E-1	5.070E+0	1.119E+1
-5.320E-1	5.080E+0	1.111E+1
-5.320E-1	5.018E+0	1.119E+1
-5.336E-1	4.999E+0	1.112E+1
-5.336E-1	5.174E+0	1.131E+1
-5.303E-1	5.126E+0	1.110E+1
-5.320E-1	5.054E+0	1.117E+1
-5.352E-1	5.148E+0	1.121E+1
-5.320E-1	5.106E+0	1.120E+1
-5.352E-1	5.080E+0	1.125E+1
-5.336E-1	5.044E+0	1.117E+1
-5.336E-1	5.106E+0	1.120E+1
-5.368E-1	5.022E+0	1.109E+1
-5.320E-1	5.109E+0	1.136E+1
-5.336E-1	5.109E+0	1.135E+1
-5.368E-1	5.074E+0	1.110E+1
-5.385E-1	5.096E+0	1.131E+1
-5.336E-1	5.009E+0	1.122E+1
-5.336E-1	5.090E+0	1.122E+1
-5.352E-1	5.093E+0	1.129E+1
-5.368E-1	5.135E+0	1.129E+1
-5.320E-1	5.080E+0	1.117E+1
-5.303E-1	5.002E+0	1.121E+1
-5.320E-1	5.106E+0	1.120E+1
-5.368E-1	5.064E+0	1.116E+1
-5.336E-1	5.012E+0	1.120E+1
-5.303E-1	5.067E+0	1.131E+1
-5.352E-1	4.983E+0	1.129E+1
-5.368E-1	5.138E+0	1.128E+1
-5.320E-1	5.155E+0	1.127E+1
-5.336E-1	5.080E+0	1.128E+1
-5.385E-1	5.093E+0	1.117E+1
-5.320E-1	5.012E+0	1.119E+1
-5.336E-1	5.122E+0	1.118E+1
-5.336E-1	5.122E+0	1.120E+1
-5.352E-1	5.018E+0	1.120E+1
-5.352E-1	5.135E+0	1.115E+1
-5.320E-1	5.103E+0	1.117E+1
-5.320E-1	5.048E+0	1.132E+1
-5.336E-1	5.028E+0	1.112E+1
-5.320E-1	5.018E+0	1.112E+1
-5.336E-1	5.048E+0	1.122E+1
-5.320E-1	5.080E+0	1.115E+1
-5.368E-1	5.080E+0	1.116E+1
-5.336E-1	5.122E+0	1.125E+1
-5.320E-1	5.080E+0	1.110E+1
-5.336E-1	5.093E+0	1.111E+1
-5.352E-1	5.096E+0	1.122E+1
-5.368E-1	5.129E+0	1.112E+1
-5.336E-1	5.061E+0	1.117E+1
-5.320E-1	5.129E+0	1.130E+1
-5.368E-1	5.018E+0	1.106E+1
-5.368E-1	5.083E+0	1.123E+1
-5.352E-1	5.164E+0	1.122E+1
-5.352E-1	5.116E+0	1.123E+1
-5.368E-1	5.122E+0	1.127E+1
-5.352E-1	5.116E+0	1.123E+1
-5.352E-1	5.155E+0	1.140E+1
-5.320E-1	5.126E+0	1.128E+1
-5.352E-1	5.171E+0	1.127E+1
-5.368E-1	5.096E+0	1.124E+1
-5.336E-1	5.025E+0	1.124E+1
-5.352E-1	5.035E+0	1.120E+1
-5.368E-1	5.103E+0	1.117E+1
-5.385E-1	5.138E+0	1.128E+1
-5.336E-1	5.061E+0	1.126E+1
-5.320E-1	5.064E+0	1.126E+1
-5.352E-1	5.129E+0	1.113E+1
-5.385E-1	5.132E+0	1.129E+1
-5.352E-1	5.074E+0	1.124E+1
-5.303E-1	5.080E+0	1.130E+1
-5.336E-1	5.126E+0	1.136E+1
-5.336E-1	5.090E+0	1.126E+1
-5.320E-1	5.158E+0	1.112E+1
-5.352E-1	5.155E+0	1.118E+1
-5.368E-1	5.116E+0	1.131E+1
-5.336E-1	5.171E+0	1.137E+1
-5.336E-1	5.103E+0	1.121E+1
-5.352E-1	5.054E+0	1.141E+1
-5.320E-1	5.168E+0	1.127E+1
-5.352E-1	5.184E+0	1.123E+1
-5.320E-1	5.132E+0	1.122E+1
-5.336E-1	5.038E+0	1.132E+1
-5.352E-1	5.109E+0	1.116E+1
-5.336E-1	5.057E+0	1.129E+1
-5.336E-1	5.028E+0	1.126E+1
-5.352E-1	5.070E+0	1.116E+1
-5.385E-1	5.074E+0	1.115E+1
-5.368E-1	5.077E+0	1.128E+1
-5.320E-1	5.067E+0	1.120E+1
-5.320E-1	5.168E+0	1.121E+1
-5.352E-1	5.148E+0	1.119E+1
-5.352E-1	5.048E+0	1.122E+1
-5.336E-1	5.177E+0	1.113E+1
-5.352E-1	5.168E+0	1.138E+1
-5.368E-1	5.096E+0	1.110E+1
-5.352E-1	5.074E+0	1.103E+1
-5.303E-1	5.116E+0	1.129E+1
-5.303E-1	5.171E+0	1.124E+1
-5.368E-1	5.126E+0	1.119E+1
-5.352E-1	5.067E+0	1.119E+1
-5.336E-1	5.087E+0	1.119E+1
-5.336E-1	5.155E+0	1.139E+1
-5.352E-1	5.194E+0	1.122E+1
-5.336E-1	5.038E+0	1.126E+1
-5.352E-1	5.093E+0	1.109E+1
-5.352E-1	5.031E+0	1.109E+1
-5.368E-1	5.148E+0	1.130E+1
-5.368E-1	5.083E+0	1.118E+1
-5.320E-1	5.070E+0	1.116E+1
-5.336E-1	5.164E+0	1.129E+1
-5.352E-1	5.090E+0	1.118E+1
-5.336E-1	5.057E+0	1.118E+1
-5.320E-1	5.090E+0	1.111E+1
-5.336E-1	4.989E+0	1.119E+1
-5.336E-1	5.142E+0	1.118E+1
-5.368E-1	5.138E+0	1.121E+1
-5.320E-1	5.207E+0	1.117E+1
-5.352E-1	5.103E+0	1.120E+1
-5.336E-1	5.087E+0	1.114E+1
-5.336E-1	5.203E+0	1.115E+1
-5.336E-1	5.048E+0	1.122E+1
-5.336E-1	5.116E+0	1.123E+1
-5.368E-1	5.100E+0	1.136E+1
-5.368E-1	5.061E+0	1.119E+1
-5.336E-1	5.145E+0	1.122E+1
-5.336E-1	5.054E+0	1.142E+1
-5.352E-1	5.054E+0	1.125E+1
-5.336E-1	5.132E+0	1.127E+1
-5.320E-1	5.074E+0	1.117E+1
-5.352E-1	5.132E+0	1.116E+1
-5.352E-1	5.096E+0	1.114E+1
-5.352E-1	5.061E+0	1.129E+1
-5.352E-1	5.083E+0	1.131E+1
-5.320E-1	5.103E+0	1.130E+1
-5.320E-1	5.057E+0	1.125E+1
-5.336E-1	5.155E+0	1.114E+1
-5.303E-1	5.093E+0	1.128E+1
-5.336E-1	5.122E+0	1.123E+1
-5.336E-1	5.106E+0	1.103E+1
-5.336E-1	5.080E+0	1.128E+1
-5.320E-1	5.080E+0	1.127E+1
-5.352E-1	5.067E+0	1.131E+1
-5.368E-1	5.103E+0	1.120E+1
-5.336E-1	5.035E+0	1.128E+1
-5.303E-1	5.109E+0	1.125E+1
-5.303E-1	5.151E+0	1.120E+1
-5.368E-1	5.171E+0	1.127E+1
-5.368E-1	5.155E+0	1.119E+1
-5.303E-1	4.989E+0	1.119E+1
-5.352E-1	5.041E+0	1.123E+1
-5.336E-1	5.106E+0	1.131E+1
-5.336E-1	5.119E+0	1.114E+1
-5.320E-1	5.064E+0	1.114E+1
-5.303E-1	5.103E+0	1.117E+1
-5.352E-1	5.113E+0	1.122E+1
-5.352E-1	5.116E+0	1.116E+1
-5.336E-1	5.155E+0	1.129E+1
-5.336E-1	5.100E+0	1.119E+1
-5.352E-1	5.038E+0	1.129E+1
-5.352E-1	5.002E+0	1.119E+1
-5.303E-1	5.035E+0	1.119E+1
-5.320E-1	5.155E+0	1.122E+1
-5.336E-1	5.155E+0	1.127E+1
-5.320E-1	5.207E+0	1.120E+1
-5.320E-1	5.067E+0	1.125E+1
-5.336E-1	5.035E+0	1.113E+1
-5.368E-1	5.064E+0	1.128E+1
-5.352E-1	4.996E+0	1.122E+1
-5.303E-1	5.151E+0	1.131E+1
-5.336E-1	5.096E+0	1.131E+1
-5.368E-1	4.973E+0	1.108E+1
-5.368E-1	5.113E+0	1.118E+1
-5.303E-1	5.116E+0	1.115E+1
-5.320E-1	5.074E+0	1.119E+1
-5.368E-1	5.109E+0	1.126E+1
-5.368E-1	5.116E+0	1.118E+1
-5.320E-1	5.005E+0	1.123E+1
-5.320E-1	5.093E+0	1.138E+1
-5.336E-1	5.048E+0	1.111E+1
-5.336E-1	5.100E+0	1.126E+1
-5.287E-1	5.103E+0	1.128E+1
-5.320E-1	5.041E+0	1.115E+1
-5.336E-1	5.093E+0	1.126E+1
-5.352E-1	5.044E+0	1.134E+1
-5.320E-1	5.064E+0	1.131E+1
-5.336E-1	5.080E+0	1.123E+1
-5.336E-1	5.132E+0	1.128E+1
-5.352E-1	5.093E+0	1.133E+1
-5.320E-1	5.067E+0	1.120E+1
-5.287E-1	5.070E+0	1.126E+1
-5.352E-1	5.022E+0	1.122E+1
-5.336E-1	5.061E+0	1.114E+1
-5.320E-1	5.126E+0	1.130E+1
-5.336E-1	5.148E+0	1.124E+1
-5.352E-1	5.119E+0	1.116E+1
-5.352E-1	5.044E+0	1.119E+1
-5.303E-1	5.009E+0	1.117E+1
-5.320E-1	5.044E+0	1.132E+1
-5.352E-1	5.035E+0	1.119E+1
-5.352E-1	5.100E+0	1.134E+1
-5.320E-1	5.064E+0	1.120E+1
-5.336E-1	5.022E+0	1.116E+1
-5.336E-1	5.116E+0	1.115E+1
-5.336E-1	5.132E+0	1.127E+1
-5.336E-1	5.151E+0	1.119E+1
-5.320E-1	5.064E+0	1.119E+1
-5.368E-1	5.132E+0	1.121E+1
-5.352E-1	5.119E+0	1.118E+1
-5.336E-1	5.100E+0	1.117E+1
-5.320E-1	5.080E+0	1.119E+1
-5.368E-1	5.093E+0	1.124E+1
-5.352E-1	5.087E+0	1.115E+1
-5.320E-1	5.239E+0	1.128E+1
-5.336E-1	5.041E+0	1.120E+1
-5.320E-1	5.100E+0	1.118E+1
-5.336E-1	5.129E+0	1.116E+1
-5.320E-1	5.132E+0	1.115E+1
-5.320E-1	5.093E+0	1.114E+1
-5.336E-1	5.090E+0	1.117E+1
-5.320E-1	5.083E+0	1.135E+1
-5.271E-1	5.064E+0	1.118E+1
-5.336E-1	5.106E+0	1.120E+1
-5.320E-1	5.100E+0	1.126E+1
-5.320E-1	5.083E+0	1.116E+1
-5.287E-1	5.077E+0	1.115E+1
-5.320E-1	5.109E+0	1.129E+1
-5.336E-1	5.103E+0	1.118E+1
-5.368E-1	5.126E+0	1.128E+1
-5.287E-1	5.096E+0	1.137E+1
-5.303E-1	4.992E+0	1.119E+1
-5.336E-1	5.129E+0	1.114E+1
-5.336E-1	5.132E+0	1.119E+1
-5.303E-1	5.138E+0	1.117E+1
-5.320E-1	5.080E+0	1.134E+1
-5.352E-1	5.077E+0	1.116E+1
-5.320E-1	5.113E+0	1.118E+1
-5.303E-1	5.044E+0	1.120E+1
-5.303E-1	5.158E+0	1.116E+1
-5.320E-1	5.061E+0	1.127E+1
-5.320E-1	5.093E+0	1.130E+1
-5.287E-1	5.145E+0	1.123E+1
-5.320E-1	5.054E+0	1.113E+1
-5.303E-1	5.093E+0	1.124E+1
-5.352E-1	5.018E+0	1.129E+1
-5.287E-1	5.103E+0	1.121E+1
-5.303E-1	5.109E+0	1.113E+1
-5.320E-1	5.116E+0	1.120E+1
-5.303E-1	5.028E+0	1.126E+1
-5.287E-1	5.044E+0	1.116E+1
-5.287E-1	5.106E+0	1.124E+1
-5.352E-1	5.061E+0	1.131E+1
-5.336E-1	5.057E+0	1.120E+1
-5.255E-1	5.067E+0	1.129E+1
-5.320E-1	5.106E+0	1.109E+1
-5.336E-1	5.151E+0	1.112E+1
-5.352E-1	5.142E+0	1.111E+1
-5.287E-1	5.106E+0	1.124E+1
-5.287E-1	5.113E+0	1.106E+1
-5.336E-1	5.187E+0	1.120E+1
-5.320E-1	5.184E+0	1.125E+1
-5.287E-1	5.025E+0	1.124E+1
-5.303E-1	5.074E+0	1.125E+1
-5.320E-1	5.174E+0	1.123E+1
-5.352E-1	5.158E+0	1.113E+1
-5.287E-1	5.090E+0	1.120E+1
-5.303E-1	5.070E+0	1.133E+1
-5.303E-1	5.132E+0	1.117E+1
-5.320E-1	5.132E+0	1.131E+1
-5.271E-1	5.093E+0	1.112E+1
-5.303E-1	5.067E+0	1.108E+1
-5.320E-1	5.057E+0	1.124E+1
-5.320E-1	5.103E+0	1.114E+1
-5.303E-1	5.100E+0	1.123E+1
-5.271E-1	5.048E+0	1.118E+1
-5.336E-1	5.135E+0	1.134E+1
-5.320E-1	5.103E+0	1.109E+1
-5.287E-1	5.148E+0	1.125E+1
-5.303E-1	5.057E+0	1.120E+1
-5.336E-1	5.074E+0	1.127E+1
-5.320E-1	4.954E+0	1.132E+1
-5.303E-1	5.012E+0	1.118E+1
-5.320E-1	5.148E+0	1.113E+1
-5.320E-1	5.171E+0	1.125E+1
-5.303E-1	5.197E+0	1.134E+1
-5.271E-1	5.151E+0	1.127E+1
-5.303E-1	5.074E+0	1.114E+1
-5.336E-1	5.067E+0	1.118E+1
-5.336E-1	5.012E+0	1.119E+1
-5.287E-1	5.129E+0	1.117E+1
-5.303E-1	5.106E+0	1.119E+1
-5.336E-1	5.106E+0	1.117E+1
-5.303E-1	5.064E+0	1.130E+1
-5.255E-1	5.113E+0	1.128E+1
-5.303E-1	5.151E+0	1.118E+1
-5.336E-1	5.087E+0	1.123E+1
-5.303E-1	5.051E+0	1.113E+1
-5.287E-1	5.145E+0	1.112E+1
-5.271E-1	5.109E+0	1.120E+1
-5.320E-1	5.122E+0	1.120E+1
-5.303E-1	5.093E+0	1.119E+1
-5.303E-1	5.135E+0	1.127E+1
-5.287E-1	5.051E+0	1.123E+1
-5.352E-1	5.012E+0	1.127E+1
-5.320E-1	5.048E+0	1.129E+1
-5.287E-1	4.980E+0	1.115E+1
-5.303E-1	5.122E+0	1.128E+1
-5.303E-1	5.048E+0	1.121E+1
-5.320E-1	5.083E+0	1.115E+1
-5.287E-1	5.087E+0	1.097E+1
-5.303E-1	5.067E+0	1.108E+1
-5.287E-1	5.171E+0	1.121E+1
-5.303E-1	5.083E+0	1.126E+1
-5.287E-1	5.057E+0	1.107E+1
-5.271E-1	5.138E+0	1.119E+1
-5.320E-1	5.113E+0	1.116E+1
-5.287E-1	5.018E+0	1.136E+1
-5.303E-1	5.151E+0	1.121E+1
-5.287E-1	5.093E+0	1.122E+1
-5.303E-1	5.113E+0	1.105E+1
-5.336E-1	5.161E+0	1.126E+1
-5.271E-1	5.100E+0	1.110E+1
-5.303E-1	5.002E+0	1.123E+1
-5.303E-1	5.106E+0	1.133E+1
-5.320E-1	5.064E+0	1.118E+1
-5.271E-1	5.022E+0	1.145E+1
-5.303E-1	5.009E+0	1.119E+1
-5.320E-1	5.061E+0	1.111E+1
-5.303E-1	5.005E+0	1.124E+1
-5.255E-1	5.106E+0	1.107E+1
-5.303E-1	5.116E+0	1.113E+1
-5.303E-1	4.989E+0	1.117E+1
-5.320E-1	5.106E+0	1.125E+1
-5.287E-1	5.174E+0	1.126E+1
-5.320E-1	5.100E+0	1.126E+1
-5.320E-1	5.090E+0	1.113E+1
-5.303E-1	5.064E+0	1.114E+1
-5.287E-1	5.142E+0	1.128E+1
-5.287E-1	5.116E+0	1.130E+1
-5.320E-1	5.093E+0	1.106E+1
-5.271E-1	5.087E+0	1.122E+1
-5.255E-1	5.168E+0	1.128E+1
-5.271E-1	5.077E+0	1.119E+1
-5.303E-1	5.116E+0	1.137E+1
-5.287E-1	5.106E+0	1.119E+1
-5.287E-1	5.151E+0	1.129E+1
-5.287E-1	5.116E+0	1.137E+1
-5.303E-1	5.041E+0	1.123E+1
-5.303E-1	5.126E+0	1.115E+1
-5.271E-1	5.138E+0	1.115E+1
-5.287E-1	5.142E+0	1.124E+1
-5.287E-1	5.080E+0	1.115E+1
-5.287E-1	5.145E+0	1.123E+1
-5.271E-1	5.164E+0	1.118E+1
-5.255E-1	5.122E+0	1.121E+1
-5.336E-1	5.077E+0	1.114E+1
-5.287E-1	5.100E+0	1.122E+1
-5.271E-1	5.119E+0	1.124E+1
-5.271E-1	5.048E+0	1.116E+1
-5.287E-1	5.135E+0	1.129E+1
-5.303E-1	5.025E+0	1.111E+1
-5.271E-1	5.044E+0	1.120E+1
-5.255E-1	5.126E+0	1.118E+1
-5.336E-1	4.970E+0	1.134E+1
-5.303E-1	5.135E+0	1.122E+1
-5.255E-1	5.210E+0	1.115E+1
-5.287E-1	5.106E+0	1.104E+1
-5.320E-1	5.061E+0	1.128E+1
-5.303E-1	5.093E+0	1.118E+1
-5.271E-1	5.074E+0	1.123E+1
-5.255E-1	5.096E+0	1.119E+1
-5.287E-1	5.103E+0	1.122E+1
-5.287E-1	5.135E+0	1.126E+1
-5.287E-1	5.087E+0	1.114E+1
-5.303E-1	5.184E+0	1.110E+1
-5.303E-1	5.096E+0	1.120E+1
-5.287E-1	5.067E+0	1.124E+1
-5.271E-1	5.090E+0	1.122E+1
-5.271E-1	5.103E+0	1.123E+1
-5.303E-1	4.999E+0	1.118E+1
-5.287E-1	5.158E+0	1.116E+1
-5.271E-1	5.012E+0	1.116E+1
-5.287E-1	5.126E+0	1.113E+1
-5.320E-1	5.158E+0	1.127E+1
-5.287E-1	5.009E+0	1.120E+1
-5.287E-1	5.122E+0	1.138E+1
-5.287E-1	5.106E+0	1.136E+1
-5.303E-1	5.077E+0	1.117E+1
-5.271E-1	5.148E+0	1.129E+1
-5.255E-1	5.087E+0	1.127E+1
-5.255E-1	5.018E+0	1.129E+1
-5.287E-1	5.109E+0	1.128E+1
-5.271E-1	5.074E+0	1.127E+1
-5.239E-1	5.155E+0	1.112E+1
-5.287E-1	5.103E+0	1.127E+1
-5.320E-1	5.035E+0	1.138E+1
-5.287E-1	5.148E+0	1.131E+1
-5.239E-1	5.038E+0	1.128E+1
-5.287E-1	5.119E+0	1.125E+1
-5.336E-1	5.044E+0	1.119E+1
-5.287E-1	5.122E+0	1.122E+1
-5.255E-1	5.057E+0	1.122E+1
-5.287E-1	5.164E+0	1.117E+1
-5.287E-1	4.954E+0	1.113E+1
-5.287E-1	5.090E+0	1.122E+1
-5.271E-1	5.113E+0	1.122E+1
-5.239E-1	5.184E+0	1.127E+1
-5.303E-1	4.996E+0	1.122E+1
-5.287E-1	5.126E+0	1.138E+1
-5.239E-1	5.093E+0	1.123E+1
-5.255E-1	5.103E+0	1.123E+1
-5.287E-1	5.028E+0	1.121E+1
-5.287E-1	5.106E+0	1.116E+1
-5.255E-1	5.090E+0	1.122E+1
-5.271E-1	5.132E+0	1.125E+1
-5.271E-1	5.116E+0	1.120E+1
-5.271E-1	5.138E+0	1.130E+1
-5.255E-1	5.116E+0	1.116E+1
-5.271E-1	5.009E+0	1.121E+1
-5.320E-1	5.106E+0	1.126E+1
-5.255E-1	5.080E+0	1.111E+1
-5.271E-1	5.077E+0	1.118E+1
-5.239E-1	5.077E+0	1.122E+1
-5.303E-1	5.025E+0	1.128E+1
-5.287E-1	5.116E+0	1.115E+1
-5.255E-1	5.074E+0	1.130E+1
-5.271E-1	5.015E+0	1.113E+1
-5.303E-1	5.087E+0	1.122E+1
-5.271E-1	5.200E+0	1.133E+1
-5.271E-1	5.171E+0	1.121E+1
-5.271E-1	5.012E+0	1.123E+1
-5.287E-1	5.122E+0	1.124E+1
-5.287E-1	5.087E+0	1.117E+1
-5.255E-1	5.103E+0	1.127E+1
-5.271E-1	5.116E+0	1.116E+1
-5.287E-1	5.138E+0	1.122E+1
-5.287E-1	5.113E+0	1.116E+1
-5.271E-1	5.171E+0	1.118E+1
-5.255E-1	5.087E+0	1.121E+1
-5.287E-1	5.197E+0	1.123E+1
-5.287E-1	5.044E+0	1.124E+1
-5.255E-1	5.122E+0	1.115E+1
-5.255E-1	5.093E+0	1.112E+1
-5.287E-1	5.061E+0	1.135E+1
-5.303E-1	5.044E+0	1.123E+1
-5.255E-1	5.087E+0	1.123E+1
-5.287E-1	5.009E+0	1.126E+1
-5.287E-1	5.077E+0	1.125E+1
-5.287E-1	5.015E+0	1.119E+1
-5.271E-1	5.177E+0	1.106E+1
-5.271E-1	5.018E+0	1.119E+1
-5.287E-1	5.077E+0	1.132E+1
-5.271E-1	5.113E+0	1.119E+1
-5.222E-1	5.132E+0	1.123E+1
-5.239E-1	5.096E+0	1.125E+1
-5.271E-1	5.187E+0	1.120E+1
-5.287E-1	5.148E+0	1.114E+1
-5.271E-1	5.113E+0	1.114E+1
-5.271E-1	5.164E+0	1.115E+1
-5.271E-1	5.093E+0	1.127E+1
-5.287E-1	5.038E+0	1.115E+1
-5.239E-1	5.119E+0	1.119E+1
-5.271E-1	5.096E+0	1.118E+1
-5.287E-1	5.126E+0	1.110E+1
-5.287E-1	4.992E+0	1.128E+1
-5.255E-1	5.109E+0	1.115E+1
-5.271E-1	5.106E+0	1.115E+1
-5.271E-1	5.067E+0	1.133E+1
-5.271E-1	5.074E+0	1.106E+1
-5.239E-1	5.145E+0	1.127E+1
-5.303E-1	5.012E+0	1.115E+1
-5.287E-1	5.025E+0	1.126E+1
-5.271E-1	5.116E+0	1.123E+1
-5.239E-1	5.100E+0	1.117E+1
-5.303E-1	5.031E+0	1.121E+1
-5.255E-1	5.018E+0	1.127E+1
-5.303E-1	5.119E+0	1.123E+1
-5.239E-1	5.138E+0	1.134E+1
-5.255E-1	5.077E+0	1.125E+1
-5.271E-1	5.174E+0	1.106E+1
-5.303E-1	5.138E+0	1.107E+1
-5.255E-1	5.002E+0	1.120E+1
-5.255E-1	4.983E+0	1.119E+1
-5.271E-1	5.145E+0	1.120E+1
-5.271E-1	5.177E+0	1.133E+1
-5.271E-1	5.103E+0	1.129E+1
-5.255E-1	5.083E+0	1.130E+1
-5.303E-1	5.044E+0	1.129E+1
-5.303E-1	5.005E+0	1.112E+1
-5.255E-1	5.061E+0	1.124E+1
-5.271E-1	5.054E+0	1.126E+1
-5.303E-1	5.054E+0	1.146E+1
-5.271E-1	5.070E+0	1.120E+1
-5.255E-1	5.138E+0	1.122E+1
-5.271E-1	5.100E+0	1.129E+1
-5.303E-1	5.093E+0	1.121E+1
-5.287E-1	5.054E+0	1.131E+1
-5.239E-1	5.087E+0	1.115E+1
-5.287E-1	5.031E+0	1.123E+1
-5.303E-1	5.031E+0	1.127E+1
-5.255E-1	5.119E+0	1.105E+1
-5.239E-1	5.080E+0	1.123E+1
-5.255E-1	5.041E+0	1.118E+1
-5.271E-1	5.044E+0	1.129E+1
-5.287E-1	5.090E+0	1.123E+1
-5.271E-1	5.164E+0	1.126E+1
-5.271E-1	5.190E+0	1.119E+1
-5.303E-1	5.090E+0	1.122E+1
-5.287E-1	5.100E+0	1.113E+1
-5.239E-1	5.113E+0	1.119E+1
-5.255E-1	5.051E+0	1.123E+1
-5.271E-1	5.041E+0	1.115E+1
-5.287E-1	5.002E+0	1.135E+1
-5.239E-1	5.067E+0	1.113E+1
-5.255E-1	5.064E+0	1.115E+1
-5.303E-1	5.132E+0	1.110E+1
-5.271E-1	5.106E+0	1.114E+1
-5.255E-1	5.106E+0	1.122E+1
-5.271E-1	5.129E+0	1.124E+1
-5.303E-1	5.145E+0	1.118E+1
-5.303E-1	5.138E+0	1.119E+1
-5.271E-1	5.048E+0	1.121E+1
-5.255E-1	5.126E+0	1.127E+1
-5.303E-1	5.077E+0	1.112E+1
-5.271E-1	5.126E+0	1.117E+1
-5.239E-1	5.077E+0	1.127E+1
-5.271E-1	5.080E+0	1.120E+1
-5.287E-1	5.054E+0	1.118E+1
-5.255E-1	5.018E+0	1.114E+1
-5.255E-1	5.210E+0	1.133E+1
-5.271E-1	5.100E+0	1.119E+1
-5.336E-1	5.106E+0	1.124E+1
-5.303E-1	5.051E+0	1.123E+1
-5.255E-1	5.087E+0	1.112E+1
-5.287E-1	5.018E+0	1.114E+1
-5.320E-1	5.171E+0	1.123E+1
-5.287E-1	5.226E+0	1.131E+1
-5.255E-1	5.080E+0	1.118E+1
-5.271E-1	5.122E+0	1.132E+1
-5.303E-1	5.061E+0	1.111E+1
-5.271E-1	5.041E+0	1.129E+1
-5.255E-1	5.106E+0	1.124E+1
-5.271E-1	5.031E+0	1.125E+1
-5.320E-1	5.151E+0	1.120E+1
-5.287E-1	5.080E+0	1.111E+1
-5.255E-1	5.061E+0	1.117E+1
-5.271E-1	5.177E+0	1.124E+1
-5.320E-1	5.148E+0	1.124E+1
-5.287E-1	5.031E+0	1.133E+1
-5.239E-1	5.070E+0	1.114E+1
-5.271E-1	5.187E+0	1.125E+1
-5.271E-1	5.119E+0	1.123E+1
-5.271E-1	5.158E+0	1.112E+1
-5.271E-1	5.074E+0	1.119E+1
-5.271E-1	5.083E+0	1.119E+1
-5.287E-1	5.135E+0	1.121E+1
-5.271E-1	5.164E+0	1.121E+1
-5.255E-1	5.158E+0	1.128E+1
-5.271E-1	5.122E+0	1.112E+1
-5.287E-1	5.132E+0	1.119E+1
-5.271E-1	5.038E+0	1.118E+1
-5.255E-1	4.976E+0	1.119E+1
-5.239E-1	5.087E+0	1.130E+1
-5.303E-1	5.103E+0	1.119E+1
-5.287E-1	5.106E+0	1.115E+1
-5.239E-1	5.109E+0	1.120E+1
-5.287E-1	5.145E+0	1.122E+1
-5.320E-1	5.015E+0	1.116E+1
-5.303E-1	5.164E+0	1.126E+1
-5.271E-1	5.138E+0	1.122E+1
-5.255E-1	5.090E+0	1.129E+1
-5.287E-1	5.064E+0	1.125E+1
-5.303E-1	4.954E+0	1.119E+1
-5.239E-1	5.145E+0	1.125E+1
-5.303E-1	5.048E+0	1.113E+1
-5.303E-1	5.100E+0	1.114E+1
-5.287E-1	5.138E+0	1.126E+1
-5.255E-1	5.057E+0	1.121E+1
-5.255E-1	5.002E+0	1.112E+1
-5.303E-1	5.126E+0	1.121E+1
-5.287E-1	5.122E+0	1.132E+1
-5.255E-1	5.074E+0	1.120E+1
-5.271E-1	5.035E+0	1.116E+1
-5.303E-1	5.074E+0	1.124E+1
-5.255E-1	5.135E+0	1.123E+1
-5.255E-1	5.048E+0	1.108E+1
-5.271E-1	5.132E+0	1.121E+1
-5.336E-1	5.132E+0	1.110E+1
-5.287E-1	5.100E+0	1.113E+1
-5.287E-1	5.096E+0	1.125E+1
-5.255E-1	5.100E+0	1.135E+1
-5.303E-1	5.093E+0	1.123E+1
-5.303E-1	5.142E+0	1.126E+1
-5.287E-1	5.041E+0	1.116E+1
-5.271E-1	5.061E+0	1.107E+1
-5.303E-1	5.096E+0	1.135E+1
-5.303E-1	5.174E+0	1.123E+1
-5.287E-1	5.087E+0	1.124E+1
-5.287E-1	5.142E+0	1.113E+1
-5.303E-1	5.168E+0	1.121E+1
-5.287E-1	5.077E+0	1.112E+1
-5.255E-1	4.996E+0	1.117E+1
-5.255E-1	5.083E+0	1.116E+1
-5.303E-1	5.015E+0	1.121E+1
-5.303E-1	4.970E+0	1.112E+1
-5.287E-1	5.064E+0	1.117E+1
-5.303E-1	5.116E+0	1.121E+1
-5.336E-1	5.116E+0	1.118E+1
-5.303E-1	5.197E+0	1.117E+1
-5.255E-1	5.119E+0	1.129E+1
-5.336E-1	5.119E+0	1.110E+1
-5.336E-1	5.132E+0	1.117E+1
-5.320E-1	5.061E+0	1.114E+1
-5.287E-1	5.135E+0	1.121E+1
-5.287E-1	5.138E+0	1.118E+1
-5.303E-1	5.074E+0	1.131E+1
-5.320E-1	5.005E+0	1.118E+1
-5.271E-1	5.080E+0	1.130E+1
-5.303E-1	5.171E+0	1.122E+1
-5.336E-1	5.083E+0	1.133E+1
-5.320E-1	5.093E+0	1.115E+1
-5.271E-1	5.057E+0	1.119E+1
-5.303E-1	4.973E+0	1.111E+1
-5.303E-1	5.142E+0	1.123E+1
-5.320E-1	5.168E+0	1.125E+1
-5.271E-1	5.031E+0	1.122E+1
-5.303E-1	5.158E+0	1.113E+1
-5.320E-1	5.093E+0	1.115E+1
-5.320E-1	5.025E+0	1.120E+1
-5.287E-1	5.025E+0	1.133E+1
-5.336E-1	5.119E+0	1.109E+1
-5.320E-1	5.061E+0	1.119E+1
-5.320E-1	5.031E+0	1.107E+1
-5.287E-1	5.142E+0	1.119E+1
-5.303E-1	5.077E+0	1.097E+1
-5.303E-1	5.138E+0	1.131E+1
-5.336E-1	5.064E+0	1.114E+1
-5.303E-1	5.090E+0	1.120E+1
-5.336E-1	5.109E+0	1.127E+1
-5.352E-1	5.109E+0	1.128E+1
-5.303E-1	5.087E+0	1.115E+1
-5.320E-1	5.038E+0	1.113E+1
-5.320E-1	5.145E+0	1.130E+1
-5.368E-1	5.151E+0	1.123E+1
-5.352E-1	5.051E+0	1.118E+1
-5.303E-1	5.035E+0	1.125E+1
-5.336E-1	5.106E+0	1.123E+1
-5.320E-1	5.035E+0	1.130E+1
-5.352E-1	5.051E+0	1.119E+1
-5.303E-1	5.031E+0	1.125E+1
-5.320E-1	5.009E+0	1.120E+1
-5.336E-1	5.048E+0	1.123E+1
-5.368E-1	5.096E+0	1.121E+1
-5.303E-1	5.135E+0	1.117E+1
-5.320E-1	5.142E+0	1.131E+1
-5.336E-1	5.135E+0	1.121E+1
-5.368E-1	5.009E+0	1.122E+1
-5.271E-1	5.116E+0	1.123E+1
-5.336E-1	5.155E+0	1.131E+1
-5.336E-1	5.106E+0	1.123E+1
-5.352E-1	5.044E+0	1.106E+1
-5.320E-1	5.100E+0	1.128E+1
-5.352E-1	5.116E+0	1.119E+1
-5.352E-1	5.074E+0	1.116E+1
-5.352E-1	5.129E+0	1.119E+1
-5.303E-1	5.122E+0	1.109E+1
-5.320E-1	5.083E+0	1.113E+1
-5.352E-1	5.148E+0	1.121E+1
-5.352E-1	5.083E+0	1.130E+1
-5.303E-1	5.070E+0	1.127E+1
-5.336E-1	5.116E+0	1.139E+1
-5.368E-1	5.048E+0	1.116E+1
-5.320E-1	5.035E+0	1.122E+1
-5.320E-1	5.083E+0	1.115E+1
-5.368E-1	5.190E+0	1.115E+1
-5.368E-1	5.135E+0	1.126E+1
-5.336E-1	5.145E+0	1.126E+1
-5.320E-1	5.077E+0	1.120E+1
-5.336E-1	5.038E+0	1.120E+1
-5.368E-1	5.103E+0	1.107E+1
-5.368E-1	5.064E+0	1.111E+1
-5.336E-1	5.087E+0	1.118E+1
-5.352E-1	4.980E+0	1.114E+1
-5.368E-1	5.106E+0	1.131E+1
-5.352E-1	5.031E+0	1.131E+1
-5.303E-1	5.028E+0	1.121E+1
-5.320E-1	5.090E+0	1.127E+1
-5.352E-1	5.022E+0	1.121E+1
-5.336E-1	5.067E+0	1.116E+1
-5.336E-1	5.080E+0	1.112E+1
-5.336E-1	5.103E+0	1.126E+1
-5.352E-1	5.090E+0	1.122E+1
-5.336E-1	5.090E+0	1.118E+1
-5.336E-1	5.067E+0	1.119E+1
-5.352E-1	5.096E+0	1.115E+1
-5.368E-1	5.171E+0	1.114E+1
-5.352E-1	5.080E+0	1.126E+1
-5.320E-1	5.093E+0	1.124E+1
-5.352E-1	5.028E+0	1.120E+1
-5.368E-1	5.061E+0	1.116E+1
-5.352E-1	5.109E+0	1.119E+1
-5.336E-1	5.151E+0	1.104E+1
-5.352E-1	5.022E+0	1.118E+1
-5.368E-1	5.028E+0	1.108E+1
-5.417E-1	5.028E+0	1.125E+1
-5.352E-1	5.070E+0	1.115E+1
-5.303E-1	5.129E+0	1.120E+1
-5.352E-1	5.083E+0	1.130E+1
-5.368E-1	5.074E+0	1.127E+1
-5.320E-1	5.093E+0	1.128E+1
-5.352E-1	5.041E+0	1.119E+1
-5.368E-1	5.106E+0	1.129E+1
-5.336E-1	5.096E+0	1.130E+1
-5.336E-1	5.080E+0	1.126E+1
-5.352E-1	5.061E+0	1.119E+1
-5.368E-1	5.113E+0	1.134E+1
-5.385E-1	5.057E+0	1.134E+1
-5.336E-1	5.090E+0	1.123E+1
-5.352E-1	5.135E+0	1.117E+1
-5.368E-1	5.109E+0	1.113E+1
-5.352E-1	5.113E+0	1.115E+1
-5.336E-1	5.035E+0	1.121E+1
-5.336E-1	5.135E+0	1.107E+1
-5.368E-1	5.129E+0	1.123E+1
-5.368E-1	5.103E+0	1.120E+1
-5.352E-1	5.119E+0	1.116E+1
-5.352E-1	5.093E+0	1.116E+1
-5.368E-1	5.051E+0	1.113E+1
-5.352E-1	5.090E+0	1.112E+1
-5.336E-1	5.083E+0	1.120E+1
-5.368E-1	5.090E+0	1.131E+1
-5.385E-1	5.122E+0	1.117E+1
-5.368E-1	5.113E+0	1.121E+1
-5.336E-1	5.061E+0	1.124E+1
-5.368E-1	5.113E+0	1.120E+1
-5.401E-1	5.067E+0	1.119E+1
-5.352E-1	5.109E+0	1.128E+1
-5.320E-1	5.044E+0	1.127E+1
-5.352E-1	5.061E+0	1.122E+1
-5.401E-1	5.168E+0	1.121E+1
-5.368E-1	5.119E+0	1.127E+1
-5.368E-1	5.116E+0	1.121E+1
-5.385E-1	5.022E+0	1.126E+1
-5.385E-1	5.077E+0	1.122E+1
-5.368E-1	5.022E+0	1.118E+1
-5.352E-1	5.116E+0	1.120E+1
-5.352E-1	5.100E+0	1.128E+1
-5.385E-1	5.057E+0	1.130E+1
-5.385E-1	5.015E+0	1.120E+1
-5.352E-1	5.106E+0	1.130E+1
-5.336E-1	5.132E+0	1.120E+1
-5.401E-1	5.038E+0	1.110E+1
-5.320E-1	5.070E+0	1.126E+1
-5.352E-1	5.090E+0	1.121E+1
-5.336E-1	5.142E+0	1.118E+1
-5.401E-1	5.168E+0	1.129E+1
-5.368E-1	5.080E+0	1.115E+1
-5.368E-1	5.044E+0	1.137E+1
-5.385E-1	5.096E+0	1.119E+1
-5.401E-1	5.028E+0	1.118E+1
-5.368E-1	5.119E+0	1.131E+1
-5.352E-1	4.999E+0	1.127E+1
-5.385E-1	5.005E+0	1.115E+1
-5.401E-1	5.100E+0	1.110E+1
-5.368E-1	5.090E+0	1.118E+1
-5.320E-1	5.142E+0	1.108E+1
-5.352E-1	5.090E+0	1.119E+1
-5.385E-1	5.106E+0	1.113E+1
-5.368E-1	4.986E+0	1.118E+1
-5.352E-1	5.077E+0	1.114E+1
-5.368E-1	5.074E+0	1.118E+1
-5.401E-1	5.083E+0	1.130E+1
-5.385E-1	5.158E+0	1.105E+1
-5.352E-1	5.106E+0	1.130E+1
-5.385E-1	5.122E+0	1.121E+1
-5.385E-1	5.151E+0	1.127E+1
-5.352E-1	5.057E+0	1.117E+1
-5.352E-1	5.122E+0	1.122E+1
-5.352E-1	5.216E+0	1.123E+1
-5.401E-1	5.005E+0	1.123E+1
-5.352E-1	5.093E+0	1.113E+1
-5.368E-1	5.061E+0	1.109E+1
-5.385E-1	5.002E+0	1.122E+1
-5.417E-1	5.087E+0	1.123E+1
-5.385E-1	5.048E+0	1.121E+1
-5.336E-1	5.015E+0	1.127E+1
-5.368E-1	5.106E+0	1.120E+1
-5.401E-1	5.190E+0	1.121E+1
-5.401E-1	4.983E+0	1.120E+1
-5.336E-1	5.119E+0	1.112E+1
-5.368E-1	5.041E+0	1.112E+1
-5.385E-1	5.035E+0	1.117E+1
-5.352E-1	5.161E+0	1.112E+1
-5.352E-1	5.187E+0	1.119E+1
-5.352E-1	5.184E+0	1.112E+1
-5.401E-1	5.067E+0	1.136E+1
-5.368E-1	5.067E+0	1.111E+1
-5.368E-1	5.048E+0	1.120E+1
-5.368E-1	5.038E+0	1.106E+1
-5.401E-1	5.080E+0	1.122E+1
-5.385E-1	5.132E+0	1.125E+1
-5.336E-1	5.116E+0	1.130E+1
-5.368E-1	5.054E+0	1.124E+1
-5.401E-1	5.031E+0	1.120E+1
-5.368E-1	5.048E+0	1.129E+1
-5.352E-1	5.126E+0	1.119E+1
-5.385E-1	5.057E+0	1.117E+1
-5.385E-1	5.142E+0	1.120E+1
-5.385E-1	5.087E+0	1.127E+1
-5.352E-1	5.070E+0	1.124E+1
-5.368E-1	4.996E+0	1.118E+1
-5.417E-1	5.142E+0	1.113E+1
-5.368E-1	5.207E+0	1.116E+1
-5.352E-1	5.080E+0	1.114E+1
-5.368E-1	5.044E+0	1.125E+1
-5.417E-1	5.031E+0	1.133E+1
-5.368E-1	5.038E+0	1.121E+1
-5.368E-1	5.051E+0	1.117E+1
-5.352E-1	5.181E+0	1.128E+1
-5.385E-1	4.989E+0	1.120E+1
-5.385E-1	5.070E+0	1.107E+1
-5.401E-1	5.087E+0	1.113E+1
-5.385E-1	5.122E+0	1.112E+1
-5.401E-1	5.087E+0	1.117E+1
-5.352E-1	5.090E+0	1.128E+1
-5.368E-1	5.129E+0	1.116E+1
-5.385E-1	5.116E+0	1.123E+1
-5.401E-1	5.132E+0	1.112E+1
-5.385E-1	5.168E+0	1.120E+1
-5.352E-1	5.048E+0	1.117E+1
-5.385E-1	5.113E+0	1.126E+1
-5.368E-1	5.083E+0	1.130E+1
-5.368E-1	5.087E+0	1.124E+1
-5.352E-1	5.155E+0	1.126E+1
-5.385E-1	5.145E+0	1.119E+1
-5.417E-1	5.126E+0	1.123E+1
-5.368E-1	5.061E+0	1.125E+1
-5.368E-1	5.054E+0	1.114E+1
-5.385E-1	5.103E+0	1.117E+1
-5.449E-1	5.168E+0	1.106E+1
-5.385E-1	5.018E+0	1.127E+1
-5.336E-1	5.038E+0	1.124E+1
-5.401E-1	5.070E+0	1.116E+1
-5.385E-1	5.164E+0	1.130E+1
-5.385E-1	5.158E+0	1.126E+1
-5.368E-1	5.031E+0	1.110E+1
-5.385E-1	5.061E+0	1.121E+1
-5.401E-1	5.106E+0	1.124E+1
-5.401E-1	5.057E+0	1.114E+1
-5.352E-1	4.885E+0	1.119E+1
-5.385E-1	5.122E+0	1.107E+1
-5.385E-1	5.070E+0	1.125E+1
-5.401E-1	5.155E+0	1.108E+1
-5.385E-1	5.164E+0	1.122E+1
-5.401E-1	5.129E+0	1.119E+1
-5.401E-1	5.103E+0	1.120E+1
-5.401E-1	5.187E+0	1.118E+1
-5.368E-1	5.067E+0	1.114E+1
-5.385E-1	5.074E+0	1.119E+1
-5.385E-1	5.015E+0	1.118E+1
-5.417E-1	5.113E+0	1.138E+1
-5.352E-1	5.083E+0	1.119E+1
-5.401E-1	5.181E+0	1.128E+1
-5.417E-1	5.067E+0	1.128E+1
-5.368E-1	5.064E+0	1.125E+1
-5.385E-1	5.035E+0	1.128E+1
-5.368E-1	5.161E+0	1.102E+1
-5.401E-1	5.174E+0	1.117E+1
-5.368E-1	5.064E+0	1.130E+1
-5.368E-1	5.077E+0	1.105E+1
-5.352E-1	5.051E+0	1.118E+1
-5.385E-1	5.077E+0	1.129E+1
-5.368E-1	5.074E+0	1.123E+1
-5.352E-1	5.129E+0	1.118E+1
-5.368E-1	5.038E+0	1.126E+1
-5.401E-1	5.031E+0	1.128E+1
-5.368E-1	5.138E+0	1.117E+1
-5.385E-1	5.151E+0	1.122E+1
-5.368E-1	5.067E+0	1.116E+1
-5.401E-1	5.080E+0	1.122E+1
-5.385E-1	5.048E+0	1.121E+1
-5.352E-1	5.155E+0	1.120E+1
-5.401E-1	4.963E+0	1.119E+1
-5.401E-1	5.145E+0	1.116E+1
-5.385E-1	5.093E+0	1.102E+1
-5.368E-1	5.044E+0	1.110E+1
-5.385E-1	5.151E+0	1.128E+1
-5.417E-1	5.106E+0	1.115E+1
-5.417E-1	5.083E+0	1.127E+1
-5.352E-1	5.083E+0	1.107E+1
-5.401E-1	5.109E+0	1.122E+1
-5.433E-1	5.116E+0	1.127E+1
-5.401E-1	5.142E+0	1.114E+1
-5.352E-1	5.061E+0	1.120E+1
-5.368E-1	5.038E+0	1.114E+1
-5.401E-1	5.018E+0	1.121E+1
-5.385E-1	5.057E+0	1.125E+1
-5.368E-1	5.109E+0	1.125E+1
-5.368E-1	5.048E+0	1.125E+1
-5.401E-1	5.126E+0	1.123E+1
-5.401E-1	5.064E+0	1.134E+1
-5.368E-1	5.057E+0	1.124E+1
-5.385E-1	5.164E+0	1.114E+1
-5.401E-1	5.168E+0	1.116E+1
-5.433E-1	4.992E+0	1.119E+1
-5.368E-1	5.106E+0	1.129E+1
-5.401E-1	5.077E+0	1.126E+1
-5.385E-1	5.067E+0	1.113E+1
-5.385E-1	5.106E+0	1.115E+1
-5.385E-1	4.986E+0	1.121E+1
-5.401E-1	5.083E+0	1.130E+1
-5.401E-1	5.002E+0	1.118E+1
-5.385E-1	5.226E+0	1.124E+1
-5.368E-1	5.103E+0	1.115E+1
-5.368E-1	5.113E+0	1.131E+1
-5.449E-1	5.083E+0	1.117E+1
-5.401E-1	5.103E+0	1.128E+1
-5.368E-1	5.077E+0	1.116E+1
-5.385E-1	5.064E+0	1.123E+1
-5.417E-1	5.057E+0	1.117E+1
-5.385E-1	5.119E+0	1.108E+1
-5.417E-1	5.070E+0	1.128E+1
-5.401E-1	5.103E+0	1.108E+1
-5.417E-1	5.005E+0	1.114E+1
-5.401E-1	5.031E+0	1.115E+1
-5.368E-1	5.135E+0	1.113E+1
-5.401E-1	5.190E+0	1.126E+1
-5.417E-1	5.181E+0	1.121E+1
-5.417E-1	5.119E+0	1.141E+1
-5.401E-1	5.064E+0	1.117E+1
-5.385E-1	5.035E+0	1.121E+1
-5.433E-1	5.135E+0	1.121E+1
-5.401E-1	5.051E+0	1.119E+1
-5.417E-1	5.129E+0	1.117E+1
-5.385E-1	4.996E+0	1.118E+1
-5.449E-1	5.135E+0	1.119E+1
-5.385E-1	5.194E+0	1.117E+1
-5.401E-1	5.096E+0	1.123E+1
-5.401E-1	5.220E+0	1.120E+1
-5.401E-1	5.109E+0	1.124E+1
-5.385E-1	5.067E+0	1.113E+1
-5.385E-1	5.064E+0	1.130E+1
-5.401E-1	5.151E+0	1.125E+1
-5.417E-1	5.100E+0	1.109E+1
-5.368E-1	5.197E+0	1.125E+1
-5.401E-1	5.126E+0	1.120E+1
-5.385E-1	5.103E+0	1.120E+1
-5.417E-1	5.119E+0	1.127E+1
-5.385E-1	5.103E+0	1.123E+1
-5.368E-1	5.151E+0	1.116E+1
-5.417E-1	5.048E+0	1.112E+1
-5.401E-1	5.087E+0	1.124E+1
-5.417E-1	5.051E+0	1.113E+1
-5.385E-1	5.113E+0	1.118E+1
-5.385E-1	5.239E+0	1.125E+1
-5.433E-1	5.142E+0	1.118E+1
-5.401E-1	5.138E+0	1.120E+1
-5.401E-1	5.148E+0	1.118E+1
-5.417E-1	5.087E+0	1.128E+1
-5.433E-1	4.999E+0	1.111E+1
-5.401E-1	5.061E+0	1.122E+1
-5.401E-1	5.138E+0	1.115E+1
-5.417E-1	5.119E+0	1.124E+1
-5.417E-1	5.093E+0	1.111E+1
-5.417E-1	5.018E+0	1.132E+1
-5.401E-1	5.070E+0	1.118E+1
-5.433E-1	5.064E+0	1.130E+1
-5.449E-1	5.122E+0	1.129E+1
-5.401E-1	5.080E+0	1.119E+1
-5.368E-1	5.148E+0	1.134E+1
-5.401E-1	5.070E+0	1.117E+1
-5.417E-1	5.164E+0	1.116E+1
-5.417E-1	5.126E+0	1.109E+1
-5.385E-1	5.012E+0	1.124E+1
-5.417E-1	5.044E+0	1.121E+1
-5.417E-1	5.168E+0	1.124E+1
-5.401E-1	5.145E+0	1.118E+1
-5.417E-1	5.126E+0	1.127E+1
-5.417E-1	5.103E+0	1.115E+1
-5.449E-1	5.155E+0	1.116E+1
-5.417E-1	5.083E+0	1.135E+1
-5.368E-1	5.041E+0	1.125E+1
-5.417E-1	5.119E+0	1.121E+1
-5.449E-1	5.090E+0	1.119E+1
-5.433E-1	5.054E+0	1.130E+1
-5.385E-1	5.135E+0	1.122E+1
-5.401E-1	5.080E+0	1.124E+1
-5.433E-1	5.090E+0	1.114E+1
-5.417E-1	5.028E+0	1.114E+1
-5.401E-1	5.106E+0	1.115E+1
-5.417E-1	5.122E+0	1.127E+1
-5.417E-1	5.087E+0	1.123E+1
-5.417E-1	5.025E+0	1.111E+1
-5.417E-1	5.100E+0	1.131E+1
-5.401E-1	5.113E+0	1.133E+1
-5.449E-1	5.194E+0	1.119E+1
-5.433E-1	5.022E+0	1.120E+1
-5.385E-1	5.044E+0	1.112E+1
-5.417E-1	5.096E+0	1.120E+1
-5.449E-1	5.106E+0	1.110E+1
-5.401E-1	5.171E+0	1.113E+1
-5.401E-1	5.067E+0	1.110E+1
-5.417E-1	5.083E+0	1.120E+1
-5.449E-1	5.119E+0	1.130E+1
-5.433E-1	5.113E+0	1.119E+1
-5.417E-1	5.012E+0	1.124E+1
-5.417E-1	5.064E+0	1.117E+1
-5.433E-1	5.100E+0	1.124E+1
-5.417E-1	5.100E+0	1.115E+1
-5.401E-1	5.087E+0	1.129E+1
-5.433E-1	5.051E+0	1.117E+1
-5.433E-1	5.031E+0	1.115E+1
-5.433E-1	5.142E+0	1.113E+1
-5.433E-1	5.174E+0	1.128E+1
-5.401E-1	5.051E+0	1.125E+1
-5.449E-1	5.054E+0	1.123E+1
-5.417E-1	5.048E+0	1.119E+1
-5.417E-1	5.129E+0	1.116E+1
-5.417E-1	5.113E+0	1.128E+1
-5.449E-1	5.109E+0	1.114E+1
-5.417E-1	5.090E+0	1.122E+1
-5.417E-1	5.028E+0	1.121E+1
-5.401E-1	5.087E+0	1.118E+1
-5.433E-1	5.129E+0	1.118E+1
-5.433E-1	5.171E+0	1.121E+1
-5.368E-1	5.106E+0	1.121E+1
-5.417E-1	5.083E+0	1.101E+1
-5.466E-1	5.106E+0	1.107E+1
-5.417E-1	5.015E+0	1.121E+1
-5.385E-1	5.119E+0	1.121E+1
-5.417E-1	5.083E+0	1.115E+1
-5.449E-1	5.083E+0	1.120E+1
-5.433E-1	5.164E+0	1.114E+1
-5.433E-1	5.077E+0	1.143E+1
-5.449E-1	5.096E+0	1.125E+1
-5.433E-1	5.041E+0	1.124E+1
-5.433E-1	5.109E+0	1.124E+1
-5.417E-1	5.126E+0	1.113E+1
-5.417E-1	5.025E+0	1.118E+1
-5.466E-1	5.090E+0	1.119E+1
-5.433E-1	5.087E+0	1.125E+1
-5.401E-1	5.116E+0	1.118E+1
-5.417E-1	5.083E+0	1.118E+1
-5.466E-1	5.061E+0	1.117E+1
-5.449E-1	5.012E+0	1.113E+1
-5.401E-1	5.054E+0	1.124E+1
-5.433E-1	5.132E+0	1.126E+1
-5.466E-1	5.051E+0	1.126E+1
-5.433E-1	5.135E+0	1.123E+1
-5.401E-1	5.064E+0	1.127E+1
-5.449E-1	5.035E+0	1.119E+1
-5.449E-1	5.087E+0	1.115E+1
-5.417E-1	5.054E+0	1.127E+1
-5.417E-1	5.093E+0	1.120E+1
-5.449E-1	5.028E+0	1.118E+1
-5.433E-1	5.080E+0	1.128E+1
-5.417E-1	5.161E+0	1.125E+1
-5.466E-1	5.044E+0	1.110E+1
-5.417E-1	5.126E+0	1.119E+1
-5.482E-1	5.106E+0	1.134E+1
-5.449E-1	5.142E+0	1.126E+1
-5.417E-1	5.135E+0	1.126E+1
-5.417E-1	5.048E+0	1.119E+1
-5.449E-1	5.041E+0	1.125E+1
-5.466E-1	5.116E+0	1.131E+1
-5.417E-1	5.022E+0	1.117E+1
-5.433E-1	5.093E+0	1.131E+1
-5.449E-1	5.093E+0	1.125E+1
-5.417E-1	5.096E+0	1.129E+1
-5.449E-1	5.064E+0	1.112E+1
-5.417E-1	5.070E+0	1.118E+1
-5.498E-1	5.083E+0	1.117E+1
-5.417E-1	5.138E+0	1.121E+1
-5.417E-1	5.138E+0	1.122E+1
-5.449E-1	5.064E+0	1.123E+1
-5.482E-1	5.093E+0	1.116E+1
-5.417E-1	5.080E+0	1.121E+1
-5.401E-1	5.174E+0	1.122E+1
-5.433E-1	5.090E+0	1.113E+1
-5.466E-1	5.035E+0	1.129E+1
-5.417E-1	5.116E+0	1.131E+1
-5.433E-1	5.054E+0	1.125E+1
-5.449E-1	5.054E+0	1.108E+1
-5.449E-1	4.999E+0	1.103E+1
-5.417E-1	5.070E+0	1.124E+1
-5.401E-1	5.135E+0	1.122E+1
-5.449E-1	5.083E+0	1.121E+1
-5.449E-1	5.054E+0	1.121E+1
-5.417E-1	5.207E+0	1.113E+1
-5.401E-1	5.074E+0	1.133E+1
-5.433E-1	5.028E+0	1.124E+1
-5.466E-1	5.083E+0	1.127E+1
-5.433E-1	5.083E+0	1.119E+1
-5.417E-1	5.126E+0	1.116E+1
-5.433E-1	5.113E+0	1.105E+1
-5.449E-1	5.067E+0	1.118E+1
-5.401E-1	5.116E+0	1.119E+1
-5.433E-1	5.038E+0	1.125E+1
-5.433E-1	5.148E+0	1.121E+1
-5.449E-1	5.148E+0	1.116E+1
-5.466E-1	5.148E+0	1.118E+1
-5.417E-1	5.077E+0	1.124E+1
-5.449E-1	5.087E+0	1.127E+1
-5.466E-1	5.148E+0	1.127E+1
-5.417E-1	5.132E+0	1.117E+1
-5.433E-1	5.087E+0	1.122E+1
-5.417E-1	5.087E+0	1.120E+1
-5.449E-1	5.057E+0	1.127E+1
-5.449E-1	5.061E+0	1.114E+1
-5.417E-1	5.054E+0	1.135E+1
-5.449E-1	5.048E+0	1.131E+1
-5.449E-1	5.096E+0	1.108E+1
-5.417E-1	5.077E+0	1.134E+1
-5.417E-1	5.129E+0	1.115E+1
-5.449E-1	5.005E+0	1.106E+1
-5.466E-1	5.135E+0	1.120E+1
-5.417E-1	5.012E+0	1.133E+1
-5.417E-1	5.106E+0	1.132E+1
-5.466E-1	5.126E+0	1.131E+1
-5.433E-1	5.155E+0	1.122E+1
-5.417E-1	5.080E+0	1.123E+1
-5.401E-1	5.109E+0	1.112E+1
-5.401E-1	5.151E+0	1.114E+1
-5.433E-1	5.126E+0	1.109E+1
-5.449E-1	5.080E+0	1.125E+1
-5.417E-1	5.126E+0	1.120E+1
-5.433E-1	4.960E+0	1.131E+1
-5.449E-1	5.009E+0	1.113E+1
-5.417E-1	5.087E+0	1.118E+1
-5.433E-1	5.051E+0	1.117E+1
-5.433E-1	5.168E+0	1.118E+1
-5.466E-1	5.100E+0	1.111E+1
-5.449E-1	5.132E+0	1.131E+1
-5.417E-1	5.135E+0	1.102E+1
-5.433E-1	5.087E+0	1.131E+1
-5.482E-1	5.106E+0	1.120E+1
-5.417E-1	5.148E+0	1.121E+1
-5.417E-1	5.135E+0	1.112E+1
-5.433E-1	5.122E+0	1.112E+1
-5.449E-1	5.083E+0	1.119E+1
-5.433E-1	5.002E+0	1.123E+1
-5.417E-1	5.064E+0	1.122E+1
-5.449E-1	5.077E+0	1.112E+1
-5.466E-1	5.135E+0	1.127E+1
-5.417E-1	5.064E+0	1.127E+1
-5.401E-1	5.080E+0	1.118E+1
-5.449E-1	5.113E+0	1.110E+1
-5.466E-1	5.181E+0	1.121E+1
-5.466E-1	5.083E+0	1.122E+1
-5.401E-1	5.096E+0	1.122E+1
-5.449E-1	5.061E+0	1.118E+1
-5.466E-1	5.038E+0	1.129E+1
-5.433E-1	5.109E+0	1.120E+1
-5.433E-1	5.057E+0	1.118E+1
-5.417E-1	5.057E+0	1.112E+1
-5.466E-1	5.129E+0	1.124E+1
-5.433E-1	5.009E+0	1.122E+1
-5.401E-1	5.028E+0	1.121E+1
-5.433E-1	5.138E+0	1.129E+1
-5.482E-1	5.061E+0	1.112E+1
-5.385E-1	5.106E+0	1.112E+1
-5.433E-1	5.054E+0	1.122E+1
-5.449E-1	5.106E+0	1.123E+1
-5.449E-1	5.138E+0	1.118E+1
-5.433E-1	5.171E+0	1.123E+1
-5.417E-1	5.135E+0	1.137E+1
-5.417E-1	5.087E+0	1.123E+1
-5.466E-1	5.158E+0	1.119E+1
-5.433E-1	5.100E+0	1.119E+1
-5.417E-1	5.064E+0	1.121E+1
-5.417E-1	5.142E+0	1.113E+1
-5.449E-1	5.122E+0	1.130E+1
-5.433E-1	5.129E+0	1.118E+1
-5.417E-1	5.061E+0	1.125E+1
-5.449E-1	5.090E+0	1.140E+1
-5.449E-1	5.057E+0	1.121E+1
-5.433E-1	5.106E+0	1.126E+1
-5.417E-1	5.138E+0	1.119E+1
-5.417E-1	5.126E+0	1.124E+1
-5.466E-1	5.142E+0	1.124E+1
-5.417E-1	5.174E+0	1.114E+1
-5.385E-1	5.061E+0	1.128E+1
-5.417E-1	5.035E+0	1.121E+1
-5.449E-1	5.106E+0	1.125E+1
-5.417E-1	5.190E+0	1.137E+1
-5.385E-1	5.067E+0	1.117E+1
-5.417E-1	4.999E+0	1.131E+1
-5.449E-1	5.158E+0	1.119E+1
-5.433E-1	5.126E+0	1.116E+1
-5.417E-1	5.048E+0	1.122E+1
-5.433E-1	5.067E+0	1.121E+1
-5.433E-1	5.090E+0	1.128E+1
-5.417E-1	5.093E+0	1.126E+1
-5.417E-1	5.041E+0	1.130E+1
-5.417E-1	4.963E+0	1.127E+1
-5.449E-1	5.096E+0	1.120E+1
-5.417E-1	5.116E+0	1.126E+1
-5.401E-1	5.054E+0	1.124E+1
-5.417E-1	5.174E+0	1.133E+1
-5.433E-1	5.077E+0	1.118E+1
[truncated: 93,950 more rows]
