# Supplementary material for: Improved ANAP incorporation and VCF analysis reveal details of P2X7 current facilitation and a limited conformational interplay between ATP binding and the intracellular ballast domain
Source: eLife. 2023 Jan 4;12:e82479. doi: 10.7554/eLife.82479 (PMC9859053; doi:10.7554/eLife.82479)
Supplement: Figure 3—source data 1. [file elife-82479-fig3-data1.zip › Figure-3_source-data-1/P123_j21#14.csv]

-6.484E-2	5.372E+0	1.047E+1
-6.322E-2	5.284E+0	1.040E+1
-5.998E-2	5.353E+0	1.043E+1
-6.484E-2	5.379E+0	1.055E+1
-6.322E-2	5.294E+0	1.041E+1
-6.160E-2	5.320E+0	1.052E+1
-6.484E-2	5.437E+0	1.049E+1
-6.484E-2	5.417E+0	1.038E+1
-6.322E-2	5.242E+0	1.044E+1
-6.484E-2	5.314E+0	1.036E+1
-6.322E-2	5.304E+0	1.048E+1
-6.322E-2	5.430E+0	1.047E+1
-6.322E-2	5.353E+0	1.035E+1
-5.998E-2	5.421E+0	1.032E+1
-6.322E-2	5.294E+0	1.035E+1
-6.322E-2	5.366E+0	1.040E+1
-6.646E-2	5.333E+0	1.042E+1
-6.160E-2	5.284E+0	1.050E+1
-6.322E-2	5.346E+0	1.038E+1
-6.484E-2	5.356E+0	1.034E+1
-6.160E-2	5.353E+0	1.051E+1
-6.322E-2	5.437E+0	1.036E+1
-6.160E-2	5.310E+0	1.042E+1
-6.322E-2	5.353E+0	1.050E+1
-6.646E-2	5.385E+0	1.034E+1
-6.646E-2	5.414E+0	1.042E+1
-6.160E-2	5.375E+0	1.051E+1
-6.160E-2	5.359E+0	1.049E+1
-6.322E-2	5.434E+0	1.045E+1
-6.322E-2	5.375E+0	1.040E+1
-6.484E-2	5.417E+0	1.039E+1
-6.484E-2	5.330E+0	1.034E+1
-6.484E-2	5.336E+0	1.040E+1
-6.484E-2	5.343E+0	1.033E+1
-6.322E-2	5.424E+0	1.043E+1
-6.322E-2	5.317E+0	1.040E+1
-6.160E-2	5.466E+0	1.037E+1
-6.484E-2	5.349E+0	1.028E+1
-6.322E-2	5.343E+0	1.039E+1
-6.809E-2	5.314E+0	1.035E+1
-6.484E-2	5.330E+0	1.041E+1
-5.998E-2	5.362E+0	1.040E+1
-6.322E-2	5.421E+0	1.045E+1
-6.484E-2	5.411E+0	1.035E+1
-6.484E-2	5.336E+0	1.043E+1
-6.322E-2	5.392E+0	1.046E+1
-6.160E-2	5.398E+0	1.035E+1
-6.484E-2	5.317E+0	1.035E+1
-6.322E-2	5.385E+0	1.040E+1
-6.160E-2	5.336E+0	1.042E+1
-6.322E-2	5.284E+0	1.040E+1
-6.322E-2	5.323E+0	1.054E+1
-6.322E-2	5.327E+0	1.039E+1
-6.322E-2	5.404E+0	1.032E+1
-5.998E-2	5.382E+0	1.046E+1
-6.646E-2	5.388E+0	1.038E+1
-6.322E-2	5.320E+0	1.032E+1
-5.998E-2	5.246E+0	1.053E+1
-6.160E-2	5.340E+0	1.039E+1
-6.484E-2	5.411E+0	1.041E+1
-6.484E-2	5.356E+0	1.042E+1
-6.322E-2	5.327E+0	1.045E+1
-6.484E-2	5.259E+0	1.036E+1
-6.484E-2	5.275E+0	1.048E+1
-6.484E-2	5.359E+0	1.040E+1
-6.484E-2	5.382E+0	1.039E+1
-6.322E-2	5.359E+0	1.034E+1
-6.160E-2	5.353E+0	1.054E+1
-6.322E-2	5.333E+0	1.031E+1
-6.160E-2	5.401E+0	1.050E+1
-6.160E-2	5.297E+0	1.044E+1
-6.322E-2	5.356E+0	1.040E+1
-6.160E-2	5.259E+0	1.041E+1
-6.322E-2	5.379E+0	1.045E+1
-6.322E-2	5.281E+0	1.034E+1
-6.322E-2	5.447E+0	1.046E+1
-6.322E-2	5.333E+0	1.041E+1
-5.998E-2	5.385E+0	1.040E+1
-6.484E-2	5.304E+0	1.052E+1
-6.484E-2	5.353E+0	1.037E+1
-5.998E-2	5.353E+0	1.047E+1
-5.998E-2	5.359E+0	1.052E+1
-6.160E-2	5.385E+0	1.031E+1
-6.322E-2	5.265E+0	1.041E+1
-6.322E-2	5.362E+0	1.048E+1
-5.998E-2	5.385E+0	1.032E+1
-5.998E-2	5.372E+0	1.032E+1
-6.160E-2	5.434E+0	1.052E+1
-6.484E-2	5.317E+0	1.038E+1
-6.484E-2	5.304E+0	1.043E+1
-6.322E-2	5.427E+0	1.041E+1
-6.322E-2	5.265E+0	1.041E+1
-6.322E-2	5.281E+0	1.039E+1
-6.160E-2	5.411E+0	1.055E+1
-6.322E-2	5.447E+0	1.029E+1
-6.322E-2	5.372E+0	1.036E+1
-5.835E-2	5.336E+0	1.040E+1
-6.160E-2	5.314E+0	1.031E+1
-6.160E-2	5.340E+0	1.030E+1
-6.160E-2	5.275E+0	1.040E+1
-6.322E-2	5.392E+0	1.040E+1
-6.322E-2	5.349E+0	1.053E+1
-6.160E-2	5.349E+0	1.028E+1
-6.322E-2	5.333E+0	1.039E+1
-6.484E-2	5.336E+0	1.043E+1
-6.322E-2	5.333E+0	1.043E+1
-6.322E-2	5.346E+0	1.043E+1
-6.322E-2	5.366E+0	1.040E+1
-6.160E-2	5.398E+0	1.051E+1
-5.998E-2	5.288E+0	1.052E+1
-6.322E-2	5.356E+0	1.038E+1
-6.646E-2	5.434E+0	1.048E+1
-6.160E-2	5.356E+0	1.035E+1
-6.322E-2	5.385E+0	1.034E+1
-6.322E-2	5.392E+0	1.032E+1
-6.646E-2	5.379E+0	1.051E+1
-6.322E-2	5.301E+0	1.048E+1
-5.998E-2	5.392E+0	1.041E+1
-6.484E-2	5.291E+0	1.053E+1
-6.160E-2	5.353E+0	1.039E+1
-6.160E-2	5.314E+0	1.037E+1
-5.835E-2	5.314E+0	1.037E+1
-5.998E-2	5.320E+0	1.035E+1
-6.484E-2	5.434E+0	1.053E+1
-6.160E-2	5.430E+0	1.032E+1
-6.160E-2	5.366E+0	1.054E+1
-6.322E-2	5.395E+0	1.042E+1
-6.646E-2	5.330E+0	1.041E+1
-5.998E-2	5.375E+0	1.043E+1
-6.160E-2	5.382E+0	1.032E+1
-6.322E-2	5.349E+0	1.041E+1
-6.160E-2	5.252E+0	1.038E+1
-6.322E-2	5.353E+0	1.041E+1
-5.835E-2	5.359E+0	1.042E+1
-6.484E-2	5.369E+0	1.037E+1
-6.484E-2	5.372E+0	1.035E+1
-6.160E-2	5.333E+0	1.041E+1
-6.322E-2	5.333E+0	1.041E+1
-6.322E-2	5.343E+0	1.053E+1
-6.646E-2	5.499E+0	1.034E+1
-6.160E-2	5.421E+0	1.036E+1
-5.998E-2	5.330E+0	1.041E+1
-6.484E-2	5.297E+0	1.041E+1
-6.160E-2	5.246E+0	1.042E+1
-6.160E-2	5.349E+0	1.034E+1
-6.322E-2	5.366E+0	1.041E+1
-6.484E-2	5.301E+0	1.042E+1
-6.322E-2	5.259E+0	1.048E+1
-6.322E-2	5.320E+0	1.037E+1
-6.160E-2	5.304E+0	1.043E+1
-5.998E-2	5.456E+0	1.035E+1
-6.160E-2	5.356E+0	1.047E+1
-6.484E-2	5.353E+0	1.055E+1
-5.998E-2	5.395E+0	1.049E+1
-6.160E-2	5.401E+0	1.048E+1
-6.322E-2	5.288E+0	1.047E+1
-6.484E-2	5.379E+0	1.042E+1
-6.160E-2	5.382E+0	1.024E+1
-5.835E-2	5.385E+0	1.041E+1
-6.322E-2	5.288E+0	1.035E+1
-5.998E-2	5.372E+0	1.038E+1
-5.998E-2	5.330E+0	1.057E+1
-6.322E-2	5.404E+0	1.036E+1
-6.484E-2	5.401E+0	1.049E+1
-6.160E-2	5.268E+0	1.025E+1
-6.160E-2	5.375E+0	1.049E+1
-5.998E-2	5.330E+0	1.040E+1
-6.646E-2	5.372E+0	1.042E+1
-6.322E-2	5.379E+0	1.043E+1
-6.322E-2	5.268E+0	1.046E+1
-6.160E-2	5.294E+0	1.035E+1
-6.646E-2	5.414E+0	1.035E+1
-6.322E-2	5.320E+0	1.036E+1
-6.484E-2	5.375E+0	1.040E+1
-6.160E-2	5.366E+0	1.053E+1
-6.322E-2	5.268E+0	1.044E+1
-6.160E-2	5.229E+0	1.040E+1
-6.160E-2	5.349E+0	1.037E+1
-6.160E-2	5.346E+0	1.046E+1
-6.160E-2	5.320E+0	1.047E+1
-6.322E-2	5.330E+0	1.042E+1
-5.835E-2	5.333E+0	1.041E+1
-6.322E-2	5.314E+0	1.045E+1
-6.322E-2	5.278E+0	1.048E+1
-6.322E-2	5.340E+0	1.035E+1
-6.160E-2	5.262E+0	1.042E+1
-6.160E-2	5.275E+0	1.043E+1
-6.484E-2	5.466E+0	1.056E+1
-6.322E-2	5.265E+0	1.038E+1
-6.160E-2	5.297E+0	1.021E+1
-6.322E-2	5.327E+0	1.057E+1
-6.322E-2	5.336E+0	1.043E+1
-6.160E-2	5.362E+0	1.045E+1
-5.998E-2	5.349E+0	1.043E+1
-6.322E-2	5.356E+0	1.033E+1
-6.160E-2	5.291E+0	1.040E+1
-6.160E-2	5.301E+0	1.025E+1
-6.160E-2	5.359E+0	1.043E+1
-5.835E-2	5.336E+0	1.047E+1
-6.484E-2	5.356E+0	1.038E+1
-6.322E-2	5.323E+0	1.032E+1
-6.160E-2	5.340E+0	1.046E+1
-5.998E-2	5.327E+0	1.042E+1
-6.322E-2	5.340E+0	1.046E+1
-6.160E-2	5.327E+0	1.042E+1
-6.322E-2	5.294E+0	1.037E+1
-5.835E-2	5.294E+0	1.039E+1
-6.160E-2	5.291E+0	1.035E+1
-6.322E-2	5.382E+0	1.046E+1
-5.998E-2	5.281E+0	1.047E+1
-6.484E-2	5.456E+0	1.042E+1
-6.484E-2	5.320E+0	1.039E+1
-6.160E-2	5.291E+0	1.034E+1
-6.160E-2	5.375E+0	1.041E+1
-6.160E-2	5.278E+0	1.046E+1
-6.322E-2	5.366E+0	1.035E+1
-6.322E-2	5.333E+0	1.041E+1
-6.160E-2	5.330E+0	1.043E+1
-6.322E-2	5.275E+0	1.037E+1
-6.322E-2	5.362E+0	1.049E+1
-6.322E-2	5.349E+0	1.042E+1
-5.998E-2	5.356E+0	1.041E+1
-5.998E-2	5.327E+0	1.048E+1
-6.322E-2	5.278E+0	1.032E+1
-6.322E-2	5.349E+0	1.048E+1
-6.160E-2	5.327E+0	1.041E+1
-6.160E-2	5.284E+0	1.043E+1
-6.322E-2	5.320E+0	1.021E+1
-6.322E-2	5.242E+0	1.047E+1
-6.160E-2	5.262E+0	1.047E+1
-5.998E-2	5.379E+0	1.034E+1
-6.322E-2	5.255E+0	1.042E+1
-5.998E-2	5.382E+0	1.042E+1
-6.160E-2	5.223E+0	1.032E+1
-5.998E-2	5.320E+0	1.041E+1
-6.160E-2	5.340E+0	1.042E+1
-6.484E-2	5.417E+0	1.035E+1
-6.160E-2	5.372E+0	1.040E+1
-6.484E-2	5.434E+0	1.032E+1
-6.484E-2	5.366E+0	1.045E+1
-5.998E-2	5.262E+0	1.033E+1
-6.160E-2	5.382E+0	1.043E+1
-6.322E-2	5.271E+0	1.036E+1
-6.322E-2	5.314E+0	1.047E+1
-6.484E-2	5.291E+0	1.042E+1
-6.160E-2	5.340E+0	1.047E+1
-6.160E-2	5.330E+0	1.045E+1
-6.484E-2	5.310E+0	1.038E+1
-6.322E-2	5.382E+0	1.037E+1
-6.484E-2	5.349E+0	1.041E+1
-6.322E-2	5.369E+0	1.043E+1
-6.160E-2	5.366E+0	1.031E+1
-6.160E-2	5.323E+0	1.038E+1
-5.998E-2	5.372E+0	1.041E+1
-6.322E-2	5.291E+0	1.039E+1
-6.322E-2	5.294E+0	1.032E+1
-6.160E-2	5.421E+0	1.034E+1
-6.484E-2	5.307E+0	1.039E+1
-6.322E-2	5.320E+0	1.037E+1
-6.160E-2	5.288E+0	1.043E+1
-6.160E-2	5.366E+0	1.034E+1
-5.998E-2	5.268E+0	1.042E+1
-6.160E-2	5.301E+0	1.045E+1
-6.322E-2	5.349E+0	1.034E+1
-5.998E-2	5.392E+0	1.039E+1
-6.322E-2	5.320E+0	1.042E+1
-6.322E-2	5.301E+0	1.033E+1
-6.322E-2	5.372E+0	1.037E+1
-6.322E-2	5.417E+0	1.035E+1
-6.322E-2	5.379E+0	1.045E+1
-6.160E-2	5.320E+0	1.053E+1
-6.160E-2	5.379E+0	1.043E+1
-6.160E-2	5.314E+0	1.047E+1
-5.835E-2	5.340E+0	1.038E+1
-6.322E-2	5.310E+0	1.051E+1
-6.322E-2	5.346E+0	1.043E+1
-6.322E-2	5.398E+0	1.044E+1
-6.160E-2	5.327E+0	1.044E+1
-5.998E-2	5.362E+0	1.037E+1
-5.835E-2	5.430E+0	1.044E+1
-6.160E-2	5.294E+0	1.046E+1
-6.160E-2	5.239E+0	1.043E+1
-6.322E-2	5.317E+0	1.041E+1
-6.322E-2	5.417E+0	1.039E+1
-6.160E-2	5.333E+0	1.029E+1
-6.160E-2	5.275E+0	1.046E+1
-6.484E-2	5.304E+0	1.043E+1
-6.160E-2	5.382E+0	1.045E+1
-6.160E-2	5.330E+0	1.047E+1
-6.322E-2	5.401E+0	1.040E+1
-6.160E-2	5.349E+0	1.045E+1
-6.484E-2	5.304E+0	1.042E+1
-6.322E-2	5.411E+0	1.044E+1
-6.322E-2	5.333E+0	1.040E+1
-6.160E-2	5.330E+0	1.045E+1
-6.646E-2	5.340E+0	1.045E+1
-6.484E-2	5.392E+0	1.045E+1
-6.160E-2	5.372E+0	1.038E+1
-5.998E-2	5.297E+0	1.040E+1
-6.484E-2	5.281E+0	1.030E+1
-6.160E-2	5.310E+0	1.043E+1
-5.998E-2	5.327E+0	1.032E+1
-5.998E-2	5.349E+0	1.040E+1
-6.322E-2	5.434E+0	1.031E+1
-5.998E-2	5.278E+0	1.037E+1
-5.673E-2	5.304E+0	1.040E+1
-6.160E-2	5.340E+0	1.030E+1
-6.322E-2	5.382E+0	1.038E+1
-6.160E-2	5.356E+0	1.037E+1
-6.322E-2	5.336E+0	1.041E+1
-6.160E-2	5.356E+0	1.042E+1
-6.322E-2	5.284E+0	1.042E+1
-6.160E-2	5.281E+0	1.032E+1
-6.484E-2	5.307E+0	1.051E+1
-6.160E-2	5.404E+0	1.035E+1
-6.322E-2	5.336E+0	1.039E+1
-6.160E-2	5.304E+0	1.047E+1
-6.160E-2	5.327E+0	1.042E+1
-5.998E-2	5.314E+0	1.035E+1
-6.484E-2	5.382E+0	1.040E+1
-6.160E-2	5.382E+0	1.038E+1
-6.160E-2	5.310E+0	1.031E+1
-6.484E-2	5.333E+0	1.041E+1
-6.160E-2	5.411E+0	1.031E+1
-5.998E-2	5.340E+0	1.056E+1
-6.322E-2	5.262E+0	1.041E+1
-6.160E-2	5.340E+0	1.048E+1
-5.998E-2	5.343E+0	1.037E+1
-6.322E-2	5.395E+0	1.037E+1
-5.998E-2	5.291E+0	1.051E+1
-5.998E-2	5.366E+0	1.050E+1
-6.646E-2	5.265E+0	1.021E+1
-6.484E-2	5.294E+0	1.036E+1
-5.835E-2	5.362E+0	1.035E+1
-5.998E-2	5.346E+0	1.052E+1
-6.160E-2	5.320E+0	1.050E+1
-6.322E-2	5.369E+0	1.040E+1
-6.160E-2	5.275E+0	1.033E+1
-6.160E-2	5.453E+0	1.036E+1
-6.322E-2	5.327E+0	1.051E+1
-6.160E-2	5.340E+0	1.050E+1
-5.998E-2	5.366E+0	1.046E+1
-6.160E-2	5.271E+0	1.041E+1
-6.484E-2	5.278E+0	1.041E+1
-5.998E-2	5.284E+0	1.043E+1
-5.835E-2	5.379E+0	1.042E+1
-5.998E-2	5.398E+0	1.046E+1
-6.646E-2	5.392E+0	1.043E+1
-6.160E-2	5.278E+0	1.034E+1
-6.160E-2	5.372E+0	1.046E+1
-6.160E-2	5.349E+0	1.047E+1
-6.322E-2	5.398E+0	1.048E+1
-6.322E-2	5.353E+0	1.051E+1
-6.322E-2	5.359E+0	1.045E+1
-6.322E-2	5.275E+0	1.039E+1
-6.322E-2	5.356E+0	1.050E+1
-6.322E-2	5.343E+0	1.044E+1
-6.160E-2	5.239E+0	1.030E+1
-6.160E-2	5.369E+0	1.036E+1
-6.322E-2	5.288E+0	1.039E+1
-6.322E-2	5.304E+0	1.030E+1
-6.160E-2	5.372E+0	1.041E+1
-6.322E-2	5.362E+0	1.032E+1
-6.322E-2	5.323E+0	1.047E+1
-6.322E-2	5.317E+0	1.046E+1
-5.998E-2	5.469E+0	1.036E+1
-6.160E-2	5.275E+0	1.045E+1
-6.484E-2	5.362E+0	1.038E+1
-6.484E-2	5.323E+0	1.041E+1
-6.160E-2	5.379E+0	1.038E+1
-6.160E-2	5.388E+0	1.048E+1
-6.322E-2	5.392E+0	1.050E+1
-5.998E-2	5.340E+0	1.036E+1
-6.160E-2	5.372E+0	1.041E+1
-6.322E-2	5.252E+0	1.047E+1
-6.322E-2	5.372E+0	1.036E+1
-6.160E-2	5.304E+0	1.037E+1
-6.160E-2	5.320E+0	1.031E+1
-6.484E-2	5.343E+0	1.038E+1
-6.484E-2	5.265E+0	1.037E+1
-5.998E-2	5.356E+0	1.047E+1
-6.322E-2	5.307E+0	1.036E+1
-6.160E-2	5.265E+0	1.057E+1
-6.322E-2	5.482E+0	1.038E+1
-6.160E-2	5.297E+0	1.046E+1
-6.322E-2	5.349E+0	1.028E+1
-6.322E-2	5.450E+0	1.032E+1
-6.322E-2	5.320E+0	1.037E+1
-5.998E-2	5.307E+0	1.047E+1
-6.322E-2	5.404E+0	1.039E+1
-5.998E-2	5.314E+0	1.055E+1
-6.160E-2	5.271E+0	1.037E+1
-6.322E-2	5.284E+0	1.048E+1
-6.160E-2	5.323E+0	1.049E+1
-6.160E-2	5.392E+0	1.041E+1
-6.322E-2	5.430E+0	1.037E+1
-6.160E-2	5.317E+0	1.026E+1
-6.160E-2	5.297E+0	1.043E+1
-6.160E-2	5.392E+0	1.028E+1
-6.160E-2	5.346E+0	1.042E+1
-5.998E-2	5.288E+0	1.030E+1
-5.998E-2	5.359E+0	1.035E+1
-6.160E-2	5.388E+0	1.039E+1
-6.322E-2	5.395E+0	1.053E+1
-6.160E-2	5.297E+0	1.045E+1
-5.998E-2	5.473E+0	1.047E+1
-6.646E-2	5.369E+0	1.036E+1
-6.322E-2	5.356E+0	1.034E+1
-6.322E-2	5.372E+0	1.034E+1
-6.160E-2	5.323E+0	1.045E+1
-6.160E-2	5.203E+0	1.041E+1
-6.322E-2	5.388E+0	1.049E+1
-5.998E-2	5.349E+0	1.035E+1
-6.160E-2	5.288E+0	1.033E+1
-6.160E-2	5.395E+0	1.039E+1
-6.322E-2	5.346E+0	1.042E+1
-6.322E-2	5.395E+0	1.033E+1
-5.998E-2	5.366E+0	1.046E+1
-5.998E-2	5.375E+0	1.025E+1
-6.160E-2	5.317E+0	1.041E+1
-6.160E-2	5.369E+0	1.044E+1
-5.998E-2	5.353E+0	1.036E+1
-6.484E-2	5.317E+0	1.043E+1
-6.160E-2	5.307E+0	1.046E+1
-6.160E-2	5.388E+0	1.038E+1
-6.160E-2	5.288E+0	1.048E+1
-6.160E-2	5.268E+0	1.046E+1
-6.160E-2	5.327E+0	1.031E+1
-5.998E-2	5.379E+0	1.036E+1
-5.835E-2	5.333E+0	1.032E+1
-6.160E-2	5.385E+0	1.038E+1
-6.322E-2	5.382E+0	1.032E+1
-6.322E-2	5.379E+0	1.033E+1
-6.322E-2	5.336E+0	1.043E+1
-6.322E-2	5.291E+0	1.039E+1
-6.484E-2	5.336E+0	1.051E+1
-6.160E-2	5.317E+0	1.052E+1
-6.322E-2	5.372E+0	1.041E+1
-6.322E-2	5.233E+0	1.041E+1
-6.160E-2	5.346E+0	1.039E+1
-6.160E-2	5.366E+0	1.050E+1
-5.998E-2	5.271E+0	1.040E+1
-5.673E-2	5.379E+0	1.040E+1
-6.160E-2	5.388E+0	1.049E+1
-6.160E-2	5.304E+0	1.044E+1
-5.998E-2	5.366E+0	1.027E+1
-6.160E-2	5.340E+0	1.044E+1
-5.998E-2	5.408E+0	1.046E+1
-6.322E-2	5.372E+0	1.029E+1
-5.998E-2	5.330E+0	1.048E+1
-5.998E-2	5.401E+0	1.046E+1
-6.646E-2	5.268E+0	1.045E+1
-6.484E-2	5.349E+0	1.047E+1
-5.835E-2	5.473E+0	1.035E+1
-6.322E-2	5.353E+0	1.048E+1
-6.484E-2	5.236E+0	1.038E+1
-6.160E-2	5.346E+0	1.033E+1
-5.998E-2	5.382E+0	1.028E+1
-6.322E-2	5.362E+0	1.051E+1
-6.322E-2	5.356E+0	1.043E+1
-6.322E-2	5.346E+0	1.035E+1
-6.160E-2	5.349E+0	1.040E+1
-6.322E-2	5.304E+0	1.036E+1
-6.484E-2	5.385E+0	1.039E+1
-6.484E-2	5.369E+0	1.037E+1
-5.998E-2	5.246E+0	1.045E+1
-5.673E-2	5.333E+0	1.045E+1
-6.322E-2	5.333E+0	1.048E+1
-6.322E-2	5.323E+0	1.050E+1
-5.835E-2	5.366E+0	1.027E+1
-6.322E-2	5.463E+0	1.047E+1
-6.160E-2	5.271E+0	1.047E+1
-6.322E-2	5.401E+0	1.039E+1
-5.998E-2	5.392E+0	1.043E+1
-5.998E-2	5.404E+0	1.041E+1
-6.160E-2	5.327E+0	1.042E+1
-6.322E-2	5.392E+0	1.028E+1
-5.835E-2	5.259E+0	1.041E+1
-6.160E-2	5.353E+0	1.040E+1
-6.322E-2	5.307E+0	1.043E+1
-6.322E-2	5.346E+0	1.043E+1
-5.998E-2	5.336E+0	1.043E+1
-5.998E-2	5.379E+0	1.045E+1
-6.322E-2	5.473E+0	1.027E+1
-6.322E-2	5.430E+0	1.043E+1
-5.835E-2	5.330E+0	1.040E+1
-6.322E-2	5.278E+0	1.048E+1
-6.160E-2	5.275E+0	1.051E+1
-6.484E-2	5.382E+0	1.039E+1
-6.160E-2	5.430E+0	1.042E+1
-5.998E-2	5.362E+0	1.028E+1
-6.322E-2	5.450E+0	1.034E+1
-6.160E-2	5.366E+0	1.050E+1
-5.998E-2	5.401E+0	1.042E+1
-5.998E-2	5.362E+0	1.027E+1
-6.322E-2	5.356E+0	1.040E+1
-6.322E-2	5.336E+0	1.038E+1
-5.998E-2	5.262E+0	1.035E+1
-6.322E-2	5.359E+0	1.039E+1
-6.484E-2	5.353E+0	1.031E+1
-5.998E-2	5.349E+0	1.043E+1
-6.160E-2	5.314E+0	1.044E+1
-6.160E-2	5.408E+0	1.032E+1
-6.160E-2	5.265E+0	1.031E+1
-6.160E-2	5.333E+0	1.042E+1
-5.998E-2	5.430E+0	1.043E+1
-6.160E-2	5.317E+0	1.035E+1
-6.160E-2	5.427E+0	1.041E+1
-5.998E-2	5.346E+0	1.047E+1
-5.835E-2	5.379E+0	1.034E+1
-5.998E-2	5.310E+0	1.039E+1
-6.322E-2	5.362E+0	1.037E+1
-6.160E-2	5.411E+0	1.057E+1
-5.998E-2	5.382E+0	1.042E+1
-6.160E-2	5.372E+0	1.038E+1
-6.160E-2	5.372E+0	1.036E+1
-5.998E-2	5.421E+0	1.044E+1
-6.160E-2	5.304E+0	1.036E+1
-6.160E-2	5.333E+0	1.037E+1
-6.322E-2	5.275E+0	1.049E+1
-6.160E-2	5.388E+0	1.044E+1
-5.998E-2	5.346E+0	1.048E+1
-5.835E-2	5.353E+0	1.047E+1
-6.322E-2	5.398E+0	1.032E+1
-6.484E-2	5.327E+0	1.041E+1
-5.998E-2	5.349E+0	1.038E+1
-6.160E-2	5.466E+0	1.043E+1
-6.160E-2	5.434E+0	1.036E+1
-5.835E-2	5.327E+0	1.039E+1
-5.998E-2	5.323E+0	1.045E+1
-5.998E-2	5.375E+0	1.037E+1
-6.322E-2	5.333E+0	1.041E+1
-6.160E-2	5.401E+0	1.023E+1
-6.160E-2	5.327E+0	1.027E+1
-5.998E-2	5.333E+0	1.040E+1
-5.998E-2	5.284E+0	1.052E+1
-6.160E-2	5.233E+0	1.045E+1
-5.835E-2	5.362E+0	1.040E+1
-6.322E-2	5.304E+0	1.045E+1
-6.160E-2	5.249E+0	1.042E+1
-6.160E-2	5.288E+0	1.046E+1
-6.322E-2	5.379E+0	1.033E+1
-5.998E-2	5.330E+0	1.029E+1
-6.484E-2	5.340E+0	1.032E+1
-6.160E-2	5.356E+0	1.041E+1
-5.998E-2	5.362E+0	1.035E+1
-5.998E-2	5.301E+0	1.043E+1
-6.322E-2	5.284E+0	1.045E+1
-5.998E-2	5.330E+0	1.051E+1
-6.322E-2	5.343E+0	1.046E+1
-6.484E-2	5.398E+0	1.052E+1
-6.322E-2	5.340E+0	1.037E+1
-6.322E-2	5.317E+0	1.037E+1
-5.998E-2	5.388E+0	1.039E+1
-5.835E-2	5.356E+0	1.034E+1
-6.322E-2	5.327E+0	1.031E+1
-6.160E-2	5.430E+0	1.035E+1
-5.998E-2	5.398E+0	1.050E+1
-5.998E-2	5.291E+0	1.042E+1
-6.484E-2	5.369E+0	1.038E+1
-6.646E-2	5.382E+0	1.038E+1
-5.998E-2	5.411E+0	1.053E+1
-5.835E-2	5.281E+0	1.046E+1
-6.322E-2	5.320E+0	1.039E+1
-6.484E-2	5.369E+0	1.050E+1
-5.835E-2	5.369E+0	1.046E+1
-6.160E-2	5.404E+0	1.043E+1
-6.160E-2	5.343E+0	1.041E+1
-6.322E-2	5.336E+0	1.028E+1
-5.998E-2	5.330E+0	1.039E+1
-6.322E-2	5.349E+0	1.044E+1
-6.160E-2	5.443E+0	1.030E+1
-5.998E-2	5.340E+0	1.036E+1
-5.998E-2	5.340E+0	1.043E+1
-5.998E-2	5.408E+0	1.033E+1
-6.322E-2	5.353E+0	1.028E+1
-5.998E-2	5.304E+0	1.041E+1
-5.835E-2	5.314E+0	1.053E+1
-6.160E-2	5.343E+0	1.034E+1
-6.322E-2	5.333E+0	1.041E+1
-5.998E-2	5.297E+0	1.042E+1
-5.835E-2	5.398E+0	1.036E+1
-6.160E-2	5.372E+0	1.038E+1
-6.322E-2	5.333E+0	1.038E+1
-6.160E-2	5.340E+0	1.051E+1
-6.160E-2	5.437E+0	1.052E+1
-5.998E-2	5.297E+0	1.038E+1
-6.160E-2	5.262E+0	1.042E+1
-5.835E-2	5.327E+0	1.046E+1
-6.160E-2	5.346E+0	1.047E+1
-5.998E-2	5.327E+0	1.038E+1
-6.646E-2	5.317E+0	1.038E+1
-6.160E-2	5.346E+0	1.024E+1
-6.160E-2	5.434E+0	1.041E+1
-5.998E-2	5.336E+0	1.045E+1
-6.484E-2	5.330E+0	1.047E+1
-6.160E-2	5.346E+0	1.048E+1
-5.835E-2	5.362E+0	1.046E+1
-5.835E-2	5.307E+0	1.035E+1
-6.160E-2	5.411E+0	1.044E+1
-6.322E-2	5.379E+0	1.038E+1
-5.835E-2	5.297E+0	1.046E+1
-5.998E-2	5.333E+0	1.047E+1
-6.160E-2	5.291E+0	1.054E+1
-6.160E-2	5.323E+0	1.053E+1
-5.835E-2	5.336E+0	1.051E+1
-5.998E-2	5.301E+0	1.046E+1
-6.322E-2	5.291E+0	1.045E+1
-6.160E-2	5.411E+0	1.042E+1
-6.160E-2	5.382E+0	1.032E+1
-5.835E-2	5.388E+0	1.043E+1
-6.160E-2	5.336E+0	1.046E+1
-6.160E-2	5.395E+0	1.048E+1
-5.673E-2	5.398E+0	1.044E+1
-6.160E-2	5.379E+0	1.050E+1
-6.322E-2	5.297E+0	1.031E+1
-5.998E-2	5.317E+0	1.047E+1
-5.835E-2	5.421E+0	1.044E+1
-6.160E-2	5.356E+0	1.044E+1
-6.160E-2	5.366E+0	1.045E+1
-5.998E-2	5.320E+0	1.037E+1
-5.998E-2	5.323E+0	1.037E+1
-6.160E-2	5.359E+0	1.035E+1
-5.998E-2	5.388E+0	1.052E+1
-5.998E-2	5.375E+0	1.034E+1
-5.998E-2	5.366E+0	1.035E+1
-6.160E-2	5.434E+0	1.038E+1
-6.160E-2	5.401E+0	1.037E+1
-5.998E-2	5.366E+0	1.035E+1
-5.998E-2	5.294E+0	1.039E+1
-5.998E-2	5.333E+0	1.038E+1
-6.322E-2	5.359E+0	1.039E+1
-5.998E-2	5.275E+0	1.035E+1
-5.998E-2	5.447E+0	1.040E+1
-6.322E-2	5.349E+0	1.042E+1
-6.322E-2	5.366E+0	1.045E+1
-6.160E-2	5.297E+0	1.040E+1
-5.998E-2	5.301E+0	1.046E+1
-6.160E-2	5.366E+0	1.051E+1
-6.322E-2	5.340E+0	1.047E+1
-6.160E-2	5.281E+0	1.041E+1
-5.673E-2	5.353E+0	1.038E+1
-6.160E-2	5.398E+0	1.052E+1
-6.322E-2	5.343E+0	1.039E+1
-6.484E-2	5.278E+0	1.050E+1
-6.322E-2	5.392E+0	1.041E+1
-6.322E-2	5.388E+0	1.042E+1
-6.322E-2	5.220E+0	1.037E+1
-5.998E-2	5.375E+0	1.048E+1
-5.998E-2	5.281E+0	1.030E+1
-5.835E-2	5.284E+0	1.042E+1
-5.998E-2	5.401E+0	1.033E+1
-6.160E-2	5.291E+0	1.033E+1
-6.160E-2	5.356E+0	1.053E+1
-5.835E-2	5.330E+0	1.047E+1
-6.160E-2	5.268E+0	1.053E+1
-5.998E-2	5.359E+0	1.039E+1
-5.998E-2	5.349E+0	1.033E+1
-5.998E-2	5.301E+0	1.040E+1
-6.160E-2	5.203E+0	1.042E+1
-6.322E-2	5.330E+0	1.038E+1
-6.160E-2	5.281E+0	1.042E+1
-5.998E-2	5.340E+0	1.045E+1
-6.160E-2	5.349E+0	1.050E+1
-6.160E-2	5.401E+0	1.033E+1
-6.160E-2	5.379E+0	1.050E+1
-5.835E-2	5.353E+0	1.037E+1
-6.322E-2	5.395E+0	1.053E+1
-5.998E-2	5.362E+0	1.040E+1
-5.835E-2	5.356E+0	1.035E+1
-5.835E-2	5.336E+0	1.036E+1
-6.160E-2	5.482E+0	1.040E+1
-5.998E-2	5.271E+0	1.034E+1
-6.160E-2	5.278E+0	1.031E+1
-5.998E-2	5.401E+0	1.038E+1
-6.484E-2	5.275E+0	1.041E+1
-6.322E-2	5.262E+0	1.040E+1
-5.998E-2	5.327E+0	1.048E+1
-6.160E-2	5.366E+0	1.026E+1
-6.160E-2	5.369E+0	1.043E+1
-6.322E-2	5.297E+0	1.041E+1
-5.835E-2	5.366E+0	1.028E+1
-6.160E-2	5.323E+0	1.042E+1
-6.160E-2	5.362E+0	1.036E+1
-6.322E-2	5.262E+0	1.043E+1
-5.673E-2	5.336E+0	1.043E+1
-6.160E-2	5.327E+0	1.052E+1
-6.160E-2	5.327E+0	1.037E+1
-6.160E-2	5.382E+0	1.037E+1
-6.160E-2	5.372E+0	1.034E+1
-5.998E-2	5.382E+0	1.045E+1
-6.160E-2	5.336E+0	1.038E+1
-6.160E-2	5.340E+0	1.032E+1
-5.998E-2	5.333E+0	1.042E+1
-6.160E-2	5.369E+0	1.037E+1
-5.998E-2	5.314E+0	1.035E+1
-5.835E-2	5.278E+0	1.029E+1
-5.998E-2	5.336E+0	1.034E+1
-5.998E-2	5.340E+0	1.043E+1
-6.160E-2	5.291E+0	1.034E+1
-6.160E-2	5.320E+0	1.046E+1
-5.998E-2	5.200E+0	1.042E+1
-5.835E-2	5.242E+0	1.036E+1
-6.322E-2	5.317E+0	1.040E+1
-6.160E-2	5.304E+0	1.032E+1
-5.673E-2	5.281E+0	1.048E+1
-5.835E-2	5.330E+0	1.038E+1
-6.484E-2	5.414E+0	1.047E+1
-6.160E-2	5.404E+0	1.028E+1
-5.998E-2	5.388E+0	1.044E+1
-5.998E-2	5.333E+0	1.042E+1
-6.322E-2	5.294E+0	1.047E+1
-5.998E-2	5.375E+0	1.037E+1
-5.673E-2	5.297E+0	1.040E+1
-5.998E-2	5.317E+0	1.039E+1
-6.322E-2	5.327E+0	1.048E+1
-5.998E-2	5.353E+0	1.046E+1
-5.998E-2	5.388E+0	1.043E+1
-5.998E-2	5.392E+0	1.033E+1
-6.322E-2	5.359E+0	1.042E+1
-5.998E-2	5.359E+0	1.031E+1
-5.673E-2	5.447E+0	1.035E+1
-6.160E-2	5.323E+0	1.044E+1
-6.160E-2	5.362E+0	1.041E+1
-5.998E-2	5.314E+0	1.045E+1
-5.835E-2	5.262E+0	1.043E+1
-6.322E-2	5.297E+0	1.039E+1
-6.160E-2	5.401E+0	1.026E+1
-5.835E-2	5.330E+0	1.034E+1
-6.322E-2	5.353E+0	1.032E+1
-6.160E-2	5.336E+0	1.032E+1
-5.998E-2	5.450E+0	1.036E+1
-6.160E-2	5.327E+0	1.038E+1
-5.835E-2	5.343E+0	1.049E+1
-5.998E-2	5.268E+0	1.035E+1
-6.322E-2	5.330E+0	1.046E+1
-6.322E-2	5.356E+0	1.034E+1
-5.835E-2	5.304E+0	1.046E+1
-5.998E-2	5.271E+0	1.042E+1
-6.160E-2	5.359E+0	1.042E+1
-5.835E-2	5.343E+0	1.037E+1
-5.835E-2	5.349E+0	1.043E+1
-6.160E-2	5.336E+0	1.047E+1
-6.322E-2	5.340E+0	1.036E+1
-6.322E-2	5.398E+0	1.033E+1
-5.998E-2	5.392E+0	1.038E+1
-6.160E-2	5.259E+0	1.059E+1
-6.160E-2	5.259E+0	1.033E+1
-6.322E-2	5.291E+0	1.036E+1
-6.160E-2	5.388E+0	1.031E+1
-6.160E-2	5.310E+0	1.056E+1
-6.160E-2	5.310E+0	1.049E+1
-6.160E-2	5.385E+0	1.039E+1
-5.835E-2	5.330E+0	1.039E+1
-5.998E-2	5.336E+0	1.049E+1
-6.160E-2	5.330E+0	1.039E+1
-6.160E-2	5.343E+0	1.055E+1
-6.160E-2	5.304E+0	1.043E+1
-5.998E-2	5.353E+0	1.040E+1
-6.322E-2	5.340E+0	1.037E+1
-5.998E-2	5.366E+0	1.037E+1
-5.998E-2	5.314E+0	1.033E+1
-5.835E-2	5.417E+0	1.054E+1
-6.160E-2	5.408E+0	1.046E+1
-6.322E-2	5.317E+0	1.028E+1
-5.835E-2	5.327E+0	1.039E+1
-5.998E-2	5.385E+0	1.045E+1
-6.322E-2	5.349E+0	1.037E+1
-5.998E-2	5.278E+0	1.046E+1
-5.835E-2	5.395E+0	1.031E+1
-5.998E-2	5.288E+0	1.054E+1
-5.998E-2	5.395E+0	1.045E+1
-5.998E-2	5.369E+0	1.043E+1
-5.835E-2	5.401E+0	1.036E+1
-5.998E-2	5.366E+0	1.046E+1
-5.998E-2	5.388E+0	1.042E+1
-6.160E-2	5.356E+0	1.038E+1
-5.998E-2	5.307E+0	1.046E+1
-5.998E-2	5.275E+0	1.030E+1
-6.322E-2	5.320E+0	1.042E+1
-5.998E-2	5.317E+0	1.049E+1
-6.160E-2	5.359E+0	1.031E+1
-5.835E-2	5.323E+0	1.030E+1
-6.160E-2	5.294E+0	1.036E+1
-6.160E-2	5.255E+0	1.033E+1
-5.835E-2	5.379E+0	1.029E+1
-6.160E-2	5.349E+0	1.040E+1
-6.484E-2	5.349E+0	1.033E+1
-5.998E-2	5.379E+0	1.041E+1
-5.998E-2	5.362E+0	1.049E+1
-5.998E-2	5.460E+0	1.032E+1
-6.160E-2	5.333E+0	1.042E+1
-6.322E-2	5.343E+0	1.032E+1
-5.998E-2	5.310E+0	1.038E+1
-5.998E-2	5.349E+0	1.039E+1
-6.160E-2	5.255E+0	1.030E+1
-6.160E-2	5.417E+0	1.038E+1
-5.998E-2	5.301E+0	1.039E+1
-6.322E-2	5.262E+0	1.033E+1
-6.160E-2	5.349E+0	1.047E+1
-5.835E-2	5.255E+0	1.030E+1
-6.160E-2	5.268E+0	1.047E+1
-5.998E-2	5.288E+0	1.037E+1
-5.835E-2	5.336E+0	1.036E+1
-6.160E-2	5.340E+0	1.027E+1
-5.998E-2	5.314E+0	1.042E+1
-5.835E-2	5.395E+0	1.046E+1
-6.160E-2	5.356E+0	1.040E+1
-5.998E-2	5.330E+0	1.039E+1
-5.998E-2	5.330E+0	1.039E+1
-5.998E-2	5.340E+0	1.042E+1
-6.160E-2	5.333E+0	1.045E+1
-6.160E-2	5.333E+0	1.039E+1
-6.160E-2	5.343E+0	1.041E+1
-5.998E-2	5.450E+0	1.033E+1
-6.322E-2	5.392E+0	1.042E+1
-6.160E-2	5.453E+0	1.042E+1
-5.835E-2	5.375E+0	1.023E+1
-5.998E-2	5.297E+0	1.039E+1
-6.160E-2	5.271E+0	1.040E+1
-6.160E-2	5.288E+0	1.035E+1
-5.998E-2	5.398E+0	1.053E+1
-6.160E-2	5.401E+0	1.045E+1
-5.998E-2	5.372E+0	1.041E+1
-5.998E-2	5.317E+0	1.031E+1
-6.160E-2	5.268E+0	1.035E+1
-5.998E-2	5.275E+0	1.047E+1
-5.998E-2	5.356E+0	1.046E+1
-5.998E-2	5.408E+0	1.042E+1
-5.998E-2	5.278E+0	1.040E+1
-6.160E-2	5.392E+0	1.035E+1
-6.160E-2	5.417E+0	1.039E+1
-5.998E-2	5.375E+0	1.056E+1
-5.998E-2	5.271E+0	1.041E+1
-5.835E-2	5.307E+0	1.039E+1
-6.160E-2	5.252E+0	1.036E+1
-5.998E-2	5.382E+0	1.038E+1
-5.998E-2	5.349E+0	1.037E+1
-5.835E-2	5.359E+0	1.036E+1
-6.160E-2	5.346E+0	1.044E+1
-6.160E-2	5.430E+0	1.034E+1
-5.835E-2	5.252E+0	1.034E+1
-5.998E-2	5.362E+0	1.033E+1
-6.160E-2	5.353E+0	1.045E+1
-5.998E-2	5.392E+0	1.045E+1
-5.835E-2	5.275E+0	1.033E+1
-5.835E-2	5.346E+0	1.039E+1
-6.160E-2	5.268E+0	1.035E+1
-6.160E-2	5.281E+0	1.040E+1
-5.835E-2	5.340E+0	1.043E+1
-6.160E-2	5.430E+0	1.039E+1
-5.998E-2	5.307E+0	1.031E+1
-5.835E-2	5.414E+0	1.047E+1
-5.998E-2	5.310E+0	1.045E+1
-5.835E-2	5.385E+0	1.034E+1
-6.484E-2	5.314E+0	1.033E+1
-6.322E-2	5.249E+0	1.049E+1
-5.673E-2	5.327E+0	1.046E+1
-5.998E-2	5.385E+0	1.045E+1
-6.160E-2	5.356E+0	1.041E+1
-5.835E-2	5.372E+0	1.049E+1
-5.998E-2	5.301E+0	1.038E+1
-5.998E-2	5.320E+0	1.034E+1
-5.998E-2	5.314E+0	1.041E+1
-5.998E-2	5.346E+0	1.039E+1
-5.835E-2	5.323E+0	1.043E+1
-5.835E-2	5.401E+0	1.029E+1
-6.160E-2	5.356E+0	1.040E+1
-6.160E-2	5.359E+0	1.046E+1
-5.998E-2	5.401E+0	1.034E+1
-5.835E-2	5.382E+0	1.048E+1
-5.835E-2	5.259E+0	1.028E+1
-6.322E-2	5.310E+0	1.037E+1
-5.998E-2	5.288E+0	1.045E+1
-5.835E-2	5.281E+0	1.032E+1
-5.835E-2	5.310E+0	1.038E+1
-5.998E-2	5.353E+0	1.040E+1
-5.998E-2	5.401E+0	1.039E+1
-5.835E-2	5.456E+0	1.029E+1
-6.160E-2	5.340E+0	1.049E+1
-5.998E-2	5.275E+0	1.033E+1
-5.673E-2	5.268E+0	1.049E+1
-5.835E-2	5.255E+0	1.050E+1
-5.835E-2	5.375E+0	1.050E+1
-5.998E-2	5.443E+0	1.034E+1
-5.835E-2	5.304E+0	1.035E+1
-5.998E-2	5.278E+0	1.047E+1
-5.998E-2	5.336E+0	1.040E+1
-5.998E-2	5.369E+0	1.037E+1
-5.998E-2	5.278E+0	1.039E+1
-6.160E-2	5.216E+0	1.035E+1
-5.998E-2	5.294E+0	1.036E+1
-5.998E-2	5.323E+0	1.030E+1
-6.160E-2	5.375E+0	1.042E+1
-5.835E-2	5.297E+0	1.034E+1
-6.322E-2	5.323E+0	1.044E+1
-5.835E-2	5.385E+0	1.037E+1
-5.673E-2	5.265E+0	1.039E+1
-5.998E-2	5.317E+0	1.036E+1
-6.160E-2	5.333E+0	1.045E+1
-6.160E-2	5.265E+0	1.040E+1
-5.673E-2	5.297E+0	1.041E+1
-6.160E-2	5.398E+0	1.032E+1
-5.835E-2	5.297E+0	1.046E+1
-5.998E-2	5.259E+0	1.048E+1
-5.835E-2	5.278E+0	1.038E+1
-6.484E-2	5.414E+0	1.036E+1
-6.160E-2	5.349E+0	1.041E+1
-6.160E-2	5.349E+0	1.040E+1
-5.673E-2	5.249E+0	1.037E+1
-5.835E-2	5.330E+0	1.039E+1
-6.484E-2	5.356E+0	1.050E+1
-6.160E-2	5.392E+0	1.047E+1
-5.835E-2	5.216E+0	1.046E+1
-6.160E-2	5.278E+0	1.042E+1
-5.835E-2	5.372E+0	1.041E+1
-5.998E-2	5.379E+0	1.037E+1
-5.998E-2	5.336E+0	1.039E+1
-5.998E-2	5.408E+0	1.045E+1
-5.998E-2	5.343E+0	1.049E+1
-6.160E-2	5.356E+0	1.022E+1
-5.998E-2	5.349E+0	1.041E+1
-6.160E-2	5.424E+0	1.025E+1
-5.998E-2	5.236E+0	1.045E+1
-6.160E-2	5.375E+0	1.035E+1
-5.835E-2	5.330E+0	1.048E+1
-6.160E-2	5.372E+0	1.036E+1
-6.160E-2	5.310E+0	1.037E+1
-5.673E-2	5.417E+0	1.039E+1
-5.835E-2	5.346E+0	1.041E+1
-5.998E-2	5.440E+0	1.043E+1
-6.160E-2	5.369E+0	1.049E+1
-5.998E-2	5.359E+0	1.056E+1
-5.998E-2	5.372E+0	1.041E+1
-5.835E-2	5.437E+0	1.026E+1
-5.673E-2	5.336E+0	1.040E+1
-6.160E-2	5.262E+0	1.042E+1
-5.835E-2	5.252E+0	1.034E+1
-5.673E-2	5.330E+0	1.047E+1
-5.998E-2	5.281E+0	1.041E+1
-5.835E-2	5.366E+0	1.047E+1
-5.998E-2	5.362E+0	1.020E+1
-6.160E-2	5.401E+0	1.038E+1
-6.484E-2	5.307E+0	1.039E+1
-5.673E-2	5.340E+0	1.029E+1
-5.835E-2	5.304E+0	1.035E+1
-5.998E-2	5.330E+0	1.047E+1
-5.998E-2	5.437E+0	1.043E+1
-5.835E-2	5.249E+0	1.042E+1
-6.160E-2	5.356E+0	1.041E+1
-5.835E-2	5.388E+0	1.036E+1
-6.160E-2	5.356E+0	1.024E+1
-5.998E-2	5.382E+0	1.044E+1
-5.835E-2	5.314E+0	1.047E+1
-5.998E-2	5.317E+0	1.042E+1
-5.998E-2	5.314E+0	1.034E+1
-6.160E-2	5.385E+0	1.049E+1
-5.998E-2	5.327E+0	1.030E+1
-5.998E-2	5.408E+0	1.046E+1
-6.160E-2	5.356E+0	1.034E+1
-6.322E-2	5.323E+0	1.044E+1
-5.998E-2	5.314E+0	1.037E+1
-5.998E-2	5.291E+0	1.047E+1
-5.998E-2	5.213E+0	1.030E+1
-5.835E-2	5.327E+0	1.040E+1
-5.998E-2	5.271E+0	1.039E+1
-5.998E-2	5.353E+0	1.039E+1
-6.322E-2	5.385E+0	1.037E+1
-5.835E-2	5.317E+0	1.038E+1
-5.835E-2	5.317E+0	1.049E+1
-5.835E-2	5.421E+0	1.037E+1
-5.835E-2	5.385E+0	1.052E+1
-5.673E-2	5.275E+0	1.040E+1
-5.835E-2	5.385E+0	1.038E+1
-5.998E-2	5.385E+0	1.046E+1
-5.998E-2	5.262E+0	1.037E+1
-5.998E-2	5.310E+0	1.049E+1
-5.998E-2	5.307E+0	1.038E+1
-5.835E-2	5.307E+0	1.033E+1
-5.998E-2	5.323E+0	1.036E+1
-6.160E-2	5.356E+0	1.033E+1
-5.835E-2	5.398E+0	1.037E+1
-6.160E-2	5.275E+0	1.031E+1
-6.322E-2	5.401E+0	1.037E+1
-6.160E-2	5.382E+0	1.045E+1
-5.835E-2	5.421E+0	1.051E+1
-5.998E-2	5.346E+0	1.040E+1
-5.835E-2	5.359E+0	1.036E+1
-5.998E-2	5.314E+0	1.044E+1
-5.998E-2	5.343E+0	1.038E+1
-5.673E-2	5.301E+0	1.034E+1
-6.160E-2	5.314E+0	1.049E+1
-6.322E-2	5.320E+0	1.038E+1
-5.835E-2	5.356E+0	1.044E+1
-5.835E-2	5.297E+0	1.034E+1
-5.998E-2	5.320E+0	1.033E+1
-5.998E-2	5.343E+0	1.024E+1
-5.998E-2	5.359E+0	1.047E+1
-5.673E-2	5.330E+0	1.059E+1
-6.160E-2	5.401E+0	1.031E+1
-6.160E-2	5.340E+0	1.042E+1
-5.835E-2	5.369E+0	1.048E+1
-5.835E-2	5.233E+0	1.043E+1
-6.160E-2	5.307E+0	1.041E+1
-6.160E-2	5.333E+0	1.045E+1
-5.835E-2	5.353E+0	1.049E+1
-5.998E-2	5.366E+0	1.046E+1
-6.322E-2	5.310E+0	1.040E+1
-5.998E-2	5.278E+0	1.037E+1
-5.835E-2	5.281E+0	1.039E+1
-5.835E-2	5.375E+0	1.034E+1
-5.673E-2	5.294E+0	1.047E+1
-6.322E-2	5.291E+0	1.039E+1
-5.835E-2	5.307E+0	1.040E+1
-5.835E-2	5.314E+0	1.036E+1
-5.998E-2	5.356E+0	1.037E+1
-5.998E-2	5.366E+0	1.047E+1
-5.998E-2	5.281E+0	1.037E+1
-5.998E-2	5.314E+0	1.039E+1
-5.998E-2	5.294E+0	1.045E+1
-6.160E-2	5.401E+0	1.035E+1
-5.998E-2	5.430E+0	1.036E+1
-5.673E-2	5.398E+0	1.039E+1
-5.835E-2	5.304E+0	1.045E+1
-6.160E-2	5.307E+0	1.037E+1
-5.835E-2	5.356E+0	1.035E+1
-5.835E-2	5.414E+0	1.041E+1
-6.160E-2	5.343E+0	1.045E+1
-6.160E-2	5.343E+0	1.039E+1
-5.835E-2	5.359E+0	1.034E+1
-5.998E-2	5.255E+0	1.047E+1
-6.160E-2	5.275E+0	1.038E+1
-6.160E-2	5.314E+0	1.035E+1
-5.835E-2	5.356E+0	1.037E+1
-5.835E-2	5.294E+0	1.039E+1
-6.160E-2	5.307E+0	1.039E+1
-5.998E-2	5.440E+0	1.047E+1
-6.160E-2	5.281E+0	1.039E+1
-5.835E-2	5.297E+0	1.039E+1
-5.835E-2	5.333E+0	1.036E+1
-5.835E-2	5.359E+0	1.041E+1
-5.998E-2	5.275E+0	1.043E+1
-5.998E-2	5.336E+0	1.034E+1
-6.160E-2	5.336E+0	1.040E+1
-5.998E-2	5.372E+0	1.034E+1
-5.673E-2	5.320E+0	1.036E+1
-5.998E-2	5.362E+0	1.025E+1
-6.160E-2	5.336E+0	1.038E+1
-5.998E-2	5.353E+0	1.041E+1
-5.673E-2	5.236E+0	1.044E+1
-5.673E-2	5.434E+0	1.045E+1
-5.998E-2	5.307E+0	1.043E+1
-5.998E-2	5.242E+0	1.025E+1
-5.998E-2	5.346E+0	1.036E+1
-5.673E-2	5.359E+0	1.040E+1
-6.160E-2	5.379E+0	1.029E+1
-5.511E-2	5.379E+0	1.031E+1
-5.511E-2	5.340E+0	1.037E+1
-6.160E-2	5.382E+0	1.049E+1
-5.998E-2	5.333E+0	1.038E+1
-5.998E-2	5.353E+0	1.058E+1
-6.160E-2	5.353E+0	1.038E+1
-5.673E-2	5.268E+0	1.032E+1
-6.322E-2	5.346E+0	1.047E+1
-6.322E-2	5.297E+0	1.050E+1
-5.998E-2	5.366E+0	1.037E+1
-5.998E-2	5.343E+0	1.033E+1
-5.998E-2	5.359E+0	1.041E+1
-6.160E-2	5.366E+0	1.038E+1
-5.998E-2	5.388E+0	1.039E+1
-5.998E-2	5.356E+0	1.039E+1
-6.160E-2	5.259E+0	1.043E+1
-6.160E-2	5.317E+0	1.043E+1
-5.835E-2	5.271E+0	1.030E+1
-5.673E-2	5.353E+0	1.043E+1
-5.835E-2	5.317E+0	1.034E+1
-5.998E-2	5.297E+0	1.041E+1
-5.835E-2	5.291E+0	1.042E+1
-5.673E-2	5.453E+0	1.039E+1
-6.160E-2	5.359E+0	1.040E+1
-6.160E-2	5.427E+0	1.043E+1
-5.835E-2	5.262E+0	1.044E+1
-5.835E-2	5.346E+0	1.039E+1
-5.998E-2	5.453E+0	1.043E+1
-5.998E-2	5.307E+0	1.035E+1
-5.835E-2	5.385E+0	1.033E+1
-6.160E-2	5.327E+0	1.036E+1
-5.998E-2	5.323E+0	1.044E+1
-6.160E-2	5.317E+0	1.029E+1
-5.835E-2	5.327E+0	1.028E+1
-5.835E-2	5.359E+0	1.039E+1
-6.160E-2	5.362E+0	1.040E+1
-5.998E-2	5.333E+0	1.040E+1
-5.349E-2	5.430E+0	1.023E+1
-5.998E-2	5.236E+0	1.054E+1
-5.998E-2	5.242E+0	1.034E+1
-5.835E-2	5.359E+0	1.034E+1
-5.998E-2	5.372E+0	1.038E+1
-5.673E-2	5.307E+0	1.029E+1
-5.998E-2	5.398E+0	1.046E+1
-5.998E-2	5.362E+0	1.041E+1
-5.673E-2	5.469E+0	1.037E+1
-5.835E-2	5.362E+0	1.042E+1
-6.160E-2	5.336E+0	1.026E+1
-5.673E-2	5.366E+0	1.045E+1
-5.835E-2	5.450E+0	1.031E+1
-6.160E-2	5.190E+0	1.036E+1
-5.998E-2	5.346E+0	1.045E+1
-5.835E-2	5.372E+0	1.032E+1
-5.835E-2	5.333E+0	1.040E+1
-5.835E-2	5.310E+0	1.036E+1
-6.160E-2	5.356E+0	1.041E+1
-5.998E-2	5.310E+0	1.034E+1
-5.998E-2	5.440E+0	1.048E+1
-6.160E-2	5.242E+0	1.035E+1
-5.998E-2	5.301E+0	1.041E+1
-5.998E-2	5.320E+0	1.035E+1
-5.835E-2	5.375E+0	1.036E+1
-5.835E-2	5.353E+0	1.053E+1
-5.998E-2	5.314E+0	1.038E+1
-5.998E-2	5.359E+0	1.029E+1
-5.835E-2	5.427E+0	1.051E+1
-5.835E-2	5.327E+0	1.022E+1
-6.160E-2	5.375E+0	1.044E+1
-5.998E-2	5.362E+0	1.046E+1
-5.673E-2	5.356E+0	1.061E+1
-5.835E-2	5.340E+0	1.031E+1
-6.322E-2	5.320E+0	1.029E+1
-5.835E-2	5.424E+0	1.047E+1
-5.835E-2	5.385E+0	1.035E+1
-5.835E-2	5.320E+0	1.042E+1
-5.835E-2	5.340E+0	1.036E+1
-6.160E-2	5.359E+0	1.042E+1
-5.835E-2	5.356E+0	1.039E+1
-5.835E-2	5.304E+0	1.056E+1
-6.160E-2	5.320E+0	1.035E+1
-5.998E-2	5.366E+0	1.046E+1
-5.998E-2	5.349E+0	1.042E+1
-5.835E-2	5.379E+0	1.046E+1
-5.998E-2	5.379E+0	1.034E+1
-5.998E-2	5.291E+0	1.050E+1
-5.835E-2	5.349E+0	1.043E+1
-5.998E-2	5.434E+0	1.033E+1
-5.998E-2	5.314E+0	1.032E+1
-5.998E-2	5.346E+0	1.052E+1
-5.673E-2	5.421E+0	1.044E+1
-5.835E-2	5.388E+0	1.034E+1
-5.835E-2	5.356E+0	1.045E+1
-6.322E-2	5.271E+0	1.035E+1
-5.835E-2	5.281E+0	1.043E+1
-5.835E-2	5.388E+0	1.036E+1
-6.160E-2	5.310E+0	1.026E+1
-5.998E-2	5.320E+0	1.049E+1
-5.673E-2	5.333E+0	1.032E+1
-5.835E-2	5.369E+0	1.037E+1
-6.160E-2	5.479E+0	1.047E+1
-5.998E-2	5.353E+0	1.039E+1
-5.998E-2	5.294E+0	1.038E+1
-5.835E-2	5.379E+0	1.035E+1
-5.998E-2	5.372E+0	1.050E+1
-5.998E-2	5.275E+0	1.040E+1
-5.998E-2	5.281E+0	1.047E+1
-5.998E-2	5.366E+0	1.037E+1
-6.160E-2	5.301E+0	1.038E+1
-6.322E-2	5.281E+0	1.048E+1
-5.673E-2	5.336E+0	1.034E+1
-5.835E-2	5.301E+0	1.041E+1
-6.322E-2	5.278E+0	1.032E+1
-6.160E-2	5.314E+0	1.041E+1
-5.673E-2	5.320E+0	1.052E+1
-5.673E-2	5.262E+0	1.029E+1
-5.673E-2	5.366E+0	1.047E+1
-6.160E-2	5.388E+0	1.036E+1
-5.998E-2	5.408E+0	1.039E+1
-5.835E-2	5.327E+0	1.042E+1
-6.160E-2	5.314E+0	1.043E+1
-5.673E-2	5.492E+0	1.044E+1
-5.835E-2	5.226E+0	1.035E+1
-5.998E-2	5.366E+0	1.048E+1
-6.322E-2	5.430E+0	1.037E+1
-5.998E-2	5.304E+0	1.037E+1
-5.673E-2	5.320E+0	1.031E+1
-5.835E-2	5.310E+0	1.040E+1
-5.835E-2	5.450E+0	1.037E+1
-5.835E-2	5.388E+0	1.049E+1
-5.835E-2	5.362E+0	1.048E+1
-5.835E-2	5.353E+0	1.036E+1
-6.160E-2	5.294E+0	1.036E+1
-6.160E-2	5.330E+0	1.037E+1
-6.160E-2	5.301E+0	1.047E+1
-5.835E-2	5.340E+0	1.038E+1
-5.835E-2	5.304E+0	1.046E+1
-5.835E-2	5.281E+0	1.040E+1
-5.998E-2	5.268E+0	1.043E+1
-5.998E-2	5.323E+0	1.042E+1
-5.835E-2	5.366E+0	1.045E+1
-5.835E-2	5.424E+0	1.046E+1
-5.998E-2	5.340E+0	1.032E+1
-5.998E-2	5.411E+0	1.031E+1
-5.998E-2	5.343E+0	1.046E+1
-6.160E-2	5.210E+0	1.047E+1
-5.998E-2	5.343E+0	1.035E+1
-5.835E-2	5.392E+0	1.042E+1
-5.673E-2	5.323E+0	1.034E+1
-5.835E-2	5.278E+0	1.033E+1
-5.835E-2	5.447E+0	1.037E+1
-5.835E-2	5.379E+0	1.037E+1
-6.322E-2	5.343E+0	1.043E+1
-6.160E-2	5.317E+0	1.038E+1
-5.998E-2	5.343E+0	1.039E+1
-5.835E-2	5.317E+0	1.058E+1
-5.998E-2	5.375E+0	1.039E+1
-5.998E-2	5.353E+0	1.041E+1
-5.835E-2	5.369E+0	1.048E+1
-5.511E-2	5.252E+0	1.041E+1
-5.835E-2	5.246E+0	1.044E+1
-5.998E-2	5.349E+0	1.044E+1
-5.835E-2	5.301E+0	1.029E+1
-5.835E-2	5.304E+0	1.039E+1
-6.160E-2	5.362E+0	1.041E+1
-5.673E-2	5.369E+0	1.042E+1
-5.673E-2	5.353E+0	1.039E+1
-5.998E-2	5.271E+0	1.033E+1
-6.160E-2	5.301E+0	1.045E+1
-5.835E-2	5.356E+0	1.034E+1
-5.835E-2	5.346E+0	1.036E+1
-5.998E-2	5.268E+0	1.045E+1
-5.998E-2	5.213E+0	1.040E+1
-6.160E-2	5.330E+0	1.048E+1
-5.835E-2	5.456E+0	1.044E+1
-5.835E-2	5.323E+0	1.042E+1
-5.998E-2	5.353E+0	1.026E+1
-6.160E-2	5.268E+0	1.041E+1
-5.998E-2	5.382E+0	1.040E+1
-5.998E-2	5.268E+0	1.044E+1
-5.835E-2	5.336E+0	1.039E+1
-5.835E-2	5.291E+0	1.041E+1
-5.998E-2	5.233E+0	1.040E+1
-5.835E-2	5.414E+0	1.036E+1
-6.322E-2	5.379E+0	1.035E+1
-5.998E-2	5.330E+0	1.049E+1
-5.835E-2	5.379E+0	1.029E+1
-5.998E-2	5.398E+0	1.039E+1
-6.160E-2	5.392E+0	1.037E+1
-5.673E-2	5.239E+0	1.043E+1
-5.673E-2	5.356E+0	1.050E+1
-5.673E-2	5.307E+0	1.045E+1
-5.998E-2	5.190E+0	1.046E+1
-5.998E-2	5.353E+0	1.041E+1
-5.998E-2	5.440E+0	1.029E+1
-5.673E-2	5.353E+0	1.043E+1
-6.160E-2	5.447E+0	1.048E+1
-6.160E-2	5.288E+0	1.045E+1
-6.160E-2	5.437E+0	1.046E+1
-5.835E-2	5.392E+0	1.043E+1
-6.160E-2	5.330E+0	1.047E+1
-5.998E-2	5.359E+0	1.041E+1
-5.835E-2	5.340E+0	1.048E+1
-5.835E-2	5.262E+0	1.027E+1
-6.160E-2	5.349E+0	1.040E+1
-5.998E-2	5.340E+0	1.049E+1
-5.835E-2	5.414E+0	1.041E+1
-6.160E-2	5.392E+0	1.047E+1
-5.998E-2	5.340E+0	1.039E+1
-5.673E-2	5.349E+0	1.042E+1
-5.998E-2	5.271E+0	1.032E+1
-5.673E-2	5.372E+0	1.047E+1
-5.835E-2	5.346E+0	1.034E+1
-6.322E-2	5.281E+0	1.048E+1
-5.835E-2	5.291E+0	1.035E+1
-5.673E-2	5.330E+0	1.054E+1
-5.998E-2	5.385E+0	1.039E+1
-5.673E-2	5.323E+0	1.036E+1
-5.835E-2	5.268E+0	1.039E+1
-5.835E-2	5.271E+0	1.045E+1
-6.160E-2	5.330E+0	1.037E+1
-5.835E-2	5.421E+0	1.037E+1
-5.998E-2	5.297E+0	1.043E+1
-5.835E-2	5.359E+0	1.040E+1
-5.835E-2	5.330E+0	1.048E+1
-5.835E-2	5.366E+0	1.032E+1
-5.835E-2	5.301E+0	1.041E+1
-5.835E-2	5.317E+0	1.039E+1
-6.160E-2	5.330E+0	1.047E+1
-6.160E-2	5.262E+0	1.053E+1
-5.835E-2	5.369E+0	1.036E+1
-5.673E-2	5.252E+0	1.041E+1
-5.998E-2	5.359E+0	1.046E+1
-5.835E-2	5.362E+0	1.043E+1
-5.835E-2	5.372E+0	1.043E+1
-5.998E-2	5.340E+0	1.043E+1
-5.998E-2	5.323E+0	1.039E+1
-5.835E-2	5.382E+0	1.040E+1
-5.835E-2	5.343E+0	1.033E+1
-5.673E-2	5.385E+0	1.048E+1
-5.998E-2	5.388E+0	1.028E+1
-5.673E-2	5.281E+0	1.043E+1
-5.835E-2	5.336E+0	1.036E+1
-5.835E-2	5.343E+0	1.046E+1
-5.673E-2	5.307E+0	1.045E+1
-6.160E-2	5.297E+0	1.037E+1
-5.673E-2	5.301E+0	1.042E+1
-5.835E-2	5.424E+0	1.046E+1
-5.998E-2	5.346E+0	1.044E+1
-5.835E-2	5.333E+0	1.043E+1
-5.673E-2	5.327E+0	1.030E+1
-5.835E-2	5.317E+0	1.047E+1
-5.998E-2	5.437E+0	1.034E+1
-5.998E-2	5.330E+0	1.045E+1
-5.835E-2	5.304E+0	1.049E+1
-5.998E-2	5.327E+0	1.031E+1
-5.998E-2	5.333E+0	1.025E+1
-5.673E-2	5.310E+0	1.037E+1
-5.835E-2	5.372E+0	1.035E+1
-5.673E-2	5.297E+0	1.048E+1
-5.998E-2	5.336E+0	1.034E+1
-5.998E-2	5.388E+0	1.031E+1
-5.835E-2	5.265E+0	1.040E+1
-5.998E-2	5.349E+0	1.052E+1
-5.998E-2	5.349E+0	1.021E+1
-6.160E-2	5.310E+0	1.037E+1
-5.835E-2	5.291E+0	1.033E+1
-5.998E-2	5.395E+0	1.044E+1
-5.835E-2	5.304E+0	1.041E+1
-5.998E-2	5.369E+0	1.045E+1
-5.673E-2	5.320E+0	1.034E+1
-5.998E-2	5.382E+0	1.047E+1
-5.835E-2	5.330E+0	1.037E+1
-6.160E-2	5.330E+0	1.054E+1
-5.835E-2	5.310E+0	1.035E+1
-5.673E-2	5.382E+0	1.048E+1
-5.835E-2	5.395E+0	1.044E+1
-5.998E-2	5.414E+0	1.032E+1
-5.998E-2	5.366E+0	1.045E+1
-5.998E-2	5.268E+0	1.036E+1
-5.998E-2	5.340E+0	1.040E+1
-5.835E-2	5.366E+0	1.051E+1
-5.835E-2	5.307E+0	1.034E+1
-5.998E-2	5.297E+0	1.040E+1
-5.998E-2	5.249E+0	1.029E+1
-5.835E-2	5.340E+0	1.037E+1
-5.511E-2	5.343E+0	1.035E+1
-5.998E-2	5.369E+0	1.044E+1
-6.160E-2	5.385E+0	1.029E+1
-5.835E-2	5.392E+0	1.035E+1
-5.835E-2	5.369E+0	1.032E+1
-5.998E-2	5.314E+0	1.050E+1
-5.835E-2	5.333E+0	1.025E+1
-5.835E-2	5.340E+0	1.043E+1
-5.835E-2	5.385E+0	1.038E+1
-5.998E-2	5.317E+0	1.039E+1
-5.998E-2	5.353E+0	1.044E+1
-6.322E-2	5.242E+0	1.038E+1
-5.835E-2	5.275E+0	1.042E+1
-5.673E-2	5.281E+0	1.045E+1
-5.835E-2	5.304E+0	1.030E+1
-5.998E-2	5.200E+0	1.027E+1
-5.673E-2	5.327E+0	1.046E+1
-5.835E-2	5.366E+0	1.044E+1
-5.835E-2	5.382E+0	1.048E+1
-5.998E-2	5.434E+0	1.039E+1
-5.835E-2	5.255E+0	1.037E+1
-5.673E-2	5.340E+0	1.042E+1
-5.673E-2	5.327E+0	1.040E+1
-6.160E-2	5.301E+0	1.036E+1
-5.835E-2	5.369E+0	1.035E+1
-5.835E-2	5.356E+0	1.036E+1
-6.160E-2	5.213E+0	1.037E+1
-5.998E-2	5.395E+0	1.047E+1
-5.835E-2	5.349E+0	1.046E+1
-5.673E-2	5.343E+0	1.021E+1
-5.998E-2	5.314E+0	1.045E+1
-5.835E-2	5.310E+0	1.040E+1
-5.673E-2	5.369E+0	1.044E+1
-5.835E-2	5.327E+0	1.041E+1
-5.673E-2	5.262E+0	1.035E+1
-5.835E-2	5.330E+0	1.035E+1
-5.673E-2	5.359E+0	1.053E+1
-5.998E-2	5.414E+0	1.040E+1
-6.322E-2	5.268E+0	1.035E+1
-5.835E-2	5.356E+0	1.038E+1
-5.835E-2	5.404E+0	1.036E+1
-5.998E-2	5.301E+0	1.040E+1
-5.998E-2	5.336E+0	1.039E+1
-6.322E-2	5.414E+0	1.035E+1
-5.835E-2	5.291E+0	1.031E+1
-5.673E-2	5.372E+0	1.041E+1
-6.160E-2	5.310E+0	1.042E+1
-5.835E-2	5.388E+0	1.034E+1
-5.673E-2	5.268E+0	1.035E+1
-5.511E-2	5.456E+0	1.045E+1
-5.998E-2	5.304E+0	1.037E+1
-5.835E-2	5.382E+0	1.041E+1
-5.835E-2	5.353E+0	1.049E+1
-5.835E-2	5.362E+0	1.044E+1
-5.998E-2	5.288E+0	1.045E+1
-5.998E-2	5.297E+0	1.048E+1
-5.835E-2	5.275E+0	1.052E+1
-5.835E-2	5.430E+0	1.029E+1
-5.835E-2	5.453E+0	1.043E+1
-5.998E-2	5.353E+0	1.041E+1
-5.835E-2	5.408E+0	1.037E+1
-5.835E-2	5.366E+0	1.039E+1
-5.998E-2	5.379E+0	1.039E+1
-5.835E-2	5.346E+0	1.039E+1
-5.673E-2	5.404E+0	1.027E+1
-5.835E-2	5.346E+0	1.042E+1
-5.998E-2	5.333E+0	1.029E+1
-6.160E-2	5.327E+0	1.051E+1
-5.835E-2	5.297E+0	1.038E+1
-5.835E-2	5.356E+0	1.045E+1
-5.998E-2	5.362E+0	1.046E+1
-5.998E-2	5.307E+0	1.036E+1
-5.673E-2	5.304E+0	1.039E+1
-5.835E-2	5.317E+0	1.038E+1
-5.998E-2	5.398E+0	1.044E+1
-5.998E-2	5.356E+0	1.042E+1
-5.511E-2	5.382E+0	1.037E+1
-5.835E-2	5.304E+0	1.035E+1
-5.998E-2	5.379E+0	1.048E+1
-5.998E-2	5.414E+0	1.041E+1
-5.835E-2	5.301E+0	1.031E+1
-5.835E-2	5.297E+0	1.032E+1
-5.998E-2	5.353E+0	1.038E+1
-5.673E-2	5.353E+0	1.055E+1
-5.998E-2	5.327E+0	1.036E+1
-5.673E-2	5.340E+0	1.043E+1
-5.673E-2	5.323E+0	1.040E+1
-5.673E-2	5.366E+0	1.043E+1
-5.511E-2	5.437E+0	1.034E+1
-5.673E-2	5.343E+0	1.040E+1
-5.835E-2	5.489E+0	1.049E+1
-5.998E-2	5.362E+0	1.034E+1
-5.835E-2	5.294E+0	1.054E+1
-5.998E-2	5.310E+0	1.025E+1
-5.998E-2	5.353E+0	1.031E+1
-5.835E-2	5.382E+0	1.039E+1
-5.835E-2	5.330E+0	1.045E+1
-5.673E-2	5.336E+0	1.034E+1
-5.835E-2	5.294E+0	1.033E+1
-5.835E-2	5.314E+0	1.044E+1
-5.835E-2	5.353E+0	1.037E+1
-5.673E-2	5.375E+0	1.035E+1
-6.160E-2	5.278E+0	1.049E+1
-5.835E-2	5.314E+0	1.047E+1
-5.673E-2	5.353E+0	1.045E+1
-5.835E-2	5.310E+0	1.038E+1
-5.835E-2	5.408E+0	1.036E+1
-5.835E-2	5.310E+0	1.026E+1
-6.160E-2	5.320E+0	1.046E+1
-5.673E-2	5.404E+0	1.037E+1
-5.998E-2	5.288E+0	1.034E+1
-5.835E-2	5.346E+0	1.029E+1
-5.673E-2	5.265E+0	1.046E+1
-5.998E-2	5.366E+0	1.041E+1
-5.673E-2	5.356E+0	1.032E+1
-5.673E-2	5.447E+0	1.048E+1
-5.835E-2	5.343E+0	1.047E+1
-5.835E-2	5.284E+0	1.051E+1
-5.998E-2	5.327E+0	1.037E+1
-5.673E-2	5.343E+0	1.051E+1
-5.835E-2	5.375E+0	1.045E+1
-5.835E-2	5.317E+0	1.030E+1
-5.998E-2	5.268E+0	1.047E+1
-5.835E-2	5.340E+0	1.044E+1
-5.835E-2	5.288E+0	1.035E+1
-5.835E-2	5.408E+0	1.034E+1
-5.998E-2	5.353E+0	1.048E+1
-5.998E-2	5.395E+0	1.032E+1
-5.673E-2	5.320E+0	1.039E+1
-5.998E-2	5.356E+0	1.042E+1
-5.835E-2	5.372E+0	1.053E+1
-5.998E-2	5.307E+0	1.033E+1
-5.673E-2	5.301E+0	1.033E+1
-5.673E-2	5.297E+0	1.048E+1
-5.835E-2	5.301E+0	1.044E+1
-5.998E-2	5.281E+0	1.046E+1
-5.673E-2	5.317E+0	1.053E+1
-5.511E-2	5.288E+0	1.040E+1
-5.998E-2	5.288E+0	1.036E+1
-5.998E-2	5.356E+0	1.052E+1
-5.835E-2	5.369E+0	1.032E+1
-5.835E-2	5.388E+0	1.038E+1
-5.835E-2	5.291E+0	1.047E+1
-5.673E-2	5.317E+0	1.041E+1
-5.835E-2	5.291E+0	1.035E+1
-5.998E-2	5.314E+0	1.035E+1
-5.998E-2	5.414E+0	1.035E+1
-5.835E-2	5.333E+0	1.036E+1
-5.673E-2	5.297E+0	1.044E+1
-5.673E-2	5.346E+0	1.035E+1
-5.998E-2	5.346E+0	1.034E+1
-5.998E-2	5.362E+0	1.040E+1
-5.673E-2	5.353E+0	1.045E+1
-5.998E-2	5.255E+0	1.043E+1
-5.998E-2	5.281E+0	1.036E+1
-6.160E-2	5.359E+0	1.049E+1
-5.835E-2	5.408E+0	1.043E+1
-5.998E-2	5.317E+0	1.037E+1
-5.998E-2	5.323E+0	1.031E+1
-5.998E-2	5.362E+0	1.050E+1
-5.673E-2	5.411E+0	1.028E+1
-5.835E-2	5.366E+0	1.051E+1
-5.998E-2	5.301E+0	1.049E+1
-6.322E-2	5.424E+0	1.042E+1
-5.835E-2	5.233E+0	1.038E+1
-5.673E-2	5.268E+0	1.038E+1
-5.835E-2	5.388E+0	1.034E+1
-5.835E-2	5.372E+0	1.035E+1
-5.835E-2	5.372E+0	1.036E+1
-5.835E-2	5.281E+0	1.033E+1
-5.835E-2	5.268E+0	1.039E+1
-5.673E-2	5.395E+0	1.030E+1
-5.673E-2	5.375E+0	1.045E+1
-5.511E-2	5.317E+0	1.044E+1
-5.835E-2	5.346E+0	1.043E+1
-5.998E-2	5.385E+0	1.034E+1
-5.673E-2	5.349E+0	1.046E+1
-5.835E-2	5.317E+0	1.027E+1
-5.835E-2	5.323E+0	1.041E+1
-6.160E-2	5.268E+0	1.041E+1
-5.835E-2	5.259E+0	1.044E+1
-5.835E-2	5.320E+0	1.036E+1
-5.835E-2	5.349E+0	1.044E+1
-5.998E-2	5.288E+0	1.036E+1
-5.511E-2	5.262E+0	1.036E+1
-5.673E-2	5.229E+0	1.043E+1
-5.673E-2	5.320E+0	1.039E+1
-6.160E-2	5.327E+0	1.030E+1
-5.673E-2	5.417E+0	1.049E+1
-5.835E-2	5.284E+0	1.041E+1
-5.998E-2	5.304E+0	1.046E+1
-5.835E-2	5.307E+0	1.036E+1
-5.673E-2	5.323E+0	1.045E+1
-5.998E-2	5.356E+0	1.045E+1
-5.998E-2	5.304E+0	1.033E+1
-6.160E-2	5.294E+0	1.040E+1
-5.673E-2	5.330E+0	1.044E+1
-5.835E-2	5.262E+0	1.048E+1
-5.835E-2	5.466E+0	1.042E+1
-5.835E-2	5.336E+0	1.022E+1
-5.673E-2	5.372E+0	1.043E+1
-5.835E-2	5.372E+0	1.041E+1
-5.835E-2	5.275E+0	1.041E+1
-5.998E-2	5.353E+0	1.036E+1
-5.673E-2	5.349E+0	1.058E+1
-5.511E-2	5.317E+0	1.045E+1
-5.998E-2	5.327E+0	1.036E+1
-5.998E-2	5.382E+0	1.048E+1
-6.160E-2	5.395E+0	1.040E+1
-5.511E-2	5.265E+0	1.035E+1
-5.998E-2	5.297E+0	1.038E+1
-5.673E-2	5.320E+0	1.048E+1
-5.511E-2	5.369E+0	1.056E+1
-5.673E-2	5.323E+0	1.044E+1
-5.998E-2	5.372E+0	1.045E+1
-5.998E-2	5.398E+0	1.038E+1
-5.835E-2	5.333E+0	1.047E+1
-5.998E-2	5.236E+0	1.035E+1
-5.998E-2	5.385E+0	1.039E+1
-5.998E-2	5.362E+0	1.032E+1
-5.673E-2	5.359E+0	1.029E+1
-5.673E-2	5.362E+0	1.048E+1
-6.160E-2	5.320E+0	1.026E+1
-5.998E-2	5.233E+0	1.028E+1
-5.673E-2	5.356E+0	1.036E+1
-5.673E-2	5.356E+0	1.026E+1
-5.835E-2	5.288E+0	1.046E+1
-5.673E-2	5.372E+0	1.038E+1
-5.673E-2	5.307E+0	1.044E+1
-5.835E-2	5.284E+0	1.045E+1
-5.673E-2	5.424E+0	1.040E+1
-5.998E-2	5.291E+0	1.035E+1
-5.511E-2	5.278E+0	1.036E+1
-5.673E-2	5.349E+0	1.060E+1
-5.835E-2	5.408E+0	1.039E+1
-5.673E-2	5.294E+0	1.044E+1
-5.673E-2	5.450E+0	1.039E+1
-5.835E-2	5.388E+0	1.043E+1
-5.998E-2	5.278E+0	1.034E+1
-5.835E-2	5.320E+0	1.041E+1
-5.835E-2	5.372E+0	1.045E+1
-5.998E-2	5.382E+0	1.037E+1
-5.673E-2	5.301E+0	1.041E+1
-5.673E-2	5.379E+0	1.034E+1
-5.835E-2	5.271E+0	1.037E+1
-5.673E-2	5.356E+0	1.053E+1
-5.673E-2	5.310E+0	1.038E+1
-5.835E-2	5.294E+0	1.042E+1
-5.673E-2	5.375E+0	1.029E+1
-5.511E-2	5.323E+0	1.035E+1
-6.160E-2	5.398E+0	1.046E+1
-5.673E-2	5.366E+0	1.047E+1
-5.673E-2	5.421E+0	1.046E+1
-5.673E-2	5.242E+0	1.049E+1
-5.835E-2	5.346E+0	1.027E+1
-5.998E-2	5.294E+0	1.047E+1
-5.835E-2	5.314E+0	1.048E+1
-5.673E-2	5.375E+0	1.034E+1
-5.835E-2	5.385E+0	1.042E+1
-5.835E-2	5.340E+0	1.040E+1
-5.511E-2	5.320E+0	1.044E+1
-5.673E-2	5.336E+0	1.043E+1
-5.673E-2	5.304E+0	1.039E+1
-5.835E-2	5.304E+0	1.044E+1
-5.835E-2	5.359E+0	1.045E+1
-5.349E-2	5.353E+0	1.049E+1
-5.349E-2	5.288E+0	1.066E+1
-5.835E-2	5.375E+0	1.040E+1
-5.511E-2	5.265E+0	1.034E+1
-5.835E-2	5.362E+0	1.046E+1
-5.998E-2	5.336E+0	1.041E+1
-5.673E-2	5.349E+0	1.044E+1
-5.673E-2	5.284E+0	1.040E+1
-5.511E-2	5.421E+0	1.044E+1
-5.998E-2	5.330E+0	1.035E+1
-5.835E-2	5.310E+0	1.046E+1
-6.160E-2	5.320E+0	1.045E+1
-5.998E-2	5.291E+0	1.033E+1
-6.160E-2	5.310E+0	1.038E+1
-5.998E-2	5.401E+0	1.044E+1
-5.835E-2	5.353E+0	1.047E+1
-5.673E-2	5.226E+0	1.049E+1
-5.673E-2	5.317E+0	1.029E+1
-5.835E-2	5.304E+0	1.030E+1
-5.673E-2	5.259E+0	1.044E+1
-5.835E-2	5.349E+0	1.034E+1
-5.998E-2	5.421E+0	1.037E+1
-5.835E-2	5.320E+0	1.049E+1
-5.835E-2	5.372E+0	1.028E+1
-5.511E-2	5.443E+0	1.046E+1
-6.160E-2	5.401E+0	1.035E+1
-5.835E-2	5.284E+0	1.040E+1
-5.835E-2	5.268E+0	1.045E+1
-5.835E-2	5.294E+0	1.042E+1
-5.998E-2	5.268E+0	1.033E+1
-5.998E-2	5.353E+0	1.051E+1
-5.673E-2	5.281E+0	1.048E+1
-5.673E-2	5.294E+0	1.028E+1
-5.998E-2	5.349E+0	1.046E+1
-5.673E-2	5.392E+0	1.033E+1
-5.511E-2	5.310E+0	1.047E+1
-5.835E-2	5.408E+0	1.038E+1
-5.673E-2	5.353E+0	1.034E+1
-5.673E-2	5.271E+0	1.049E+1
-5.835E-2	5.362E+0	1.031E+1
-5.835E-2	5.349E+0	1.046E+1
-5.835E-2	5.353E+0	1.040E+1
-5.673E-2	5.307E+0	1.042E+1
-5.835E-2	5.392E+0	1.033E+1
-5.835E-2	5.278E+0	1.031E+1
-5.835E-2	5.207E+0	1.036E+1
-5.835E-2	5.359E+0	1.047E+1
-5.673E-2	5.379E+0	1.040E+1
-5.673E-2	5.327E+0	1.034E+1
-5.673E-2	5.375E+0	1.037E+1
-5.673E-2	5.421E+0	1.038E+1
-5.673E-2	5.401E+0	1.046E+1
-5.835E-2	5.443E+0	1.035E+1
-5.998E-2	5.320E+0	1.052E+1
-5.998E-2	5.366E+0	1.037E+1
-5.673E-2	5.249E+0	1.049E+1
-5.998E-2	5.281E+0	1.029E+1
-5.673E-2	5.187E+0	1.052E+1
-5.835E-2	5.252E+0	1.048E+1
-5.835E-2	5.336E+0	1.060E+1
-5.673E-2	5.323E+0	1.038E+1
-5.673E-2	5.336E+0	1.042E+1
-5.835E-2	5.323E+0	1.041E+1
-5.998E-2	5.333E+0	1.032E+1
-5.511E-2	5.372E+0	1.034E+1
-5.835E-2	5.353E+0	1.041E+1
-5.673E-2	5.447E+0	1.034E+1
-5.349E-2	5.327E+0	1.051E+1
-5.835E-2	5.456E+0	1.045E+1
-5.998E-2	5.320E+0	1.034E+1
-6.160E-2	5.327E+0	1.035E+1
-5.835E-2	5.356E+0	1.055E+1
-5.835E-2	5.372E+0	1.036E+1
-5.673E-2	5.404E+0	1.040E+1
-5.511E-2	5.359E+0	1.045E+1
-5.835E-2	5.447E+0	1.049E+1
-5.673E-2	5.317E+0	1.033E+1
-5.998E-2	5.317E+0	1.043E+1
-5.673E-2	5.343E+0	1.044E+1
-5.835E-2	5.359E+0	1.027E+1
-5.673E-2	5.307E+0	1.040E+1
-5.835E-2	5.336E+0	1.047E+1
-5.835E-2	5.398E+0	1.044E+1
-5.835E-2	5.362E+0	1.039E+1
-5.998E-2	5.349E+0	1.036E+1
-5.673E-2	5.330E+0	1.035E+1
-5.998E-2	5.314E+0	1.030E+1
-5.835E-2	5.401E+0	1.051E+1
-5.998E-2	5.404E+0	1.046E+1
-5.673E-2	5.301E+0	1.046E+1
-5.673E-2	5.421E+0	1.046E+1
-5.835E-2	5.447E+0	1.029E+1
-5.998E-2	5.314E+0	1.036E+1
-5.998E-2	5.336E+0	1.049E+1
-5.998E-2	5.392E+0	1.039E+1
-5.673E-2	5.404E+0	1.037E+1
-5.835E-2	5.323E+0	1.037E+1
-5.673E-2	5.278E+0	1.051E+1
-5.673E-2	5.310E+0	1.051E+1
-5.349E-2	5.317E+0	1.041E+1
-5.673E-2	5.372E+0	1.030E+1
-6.160E-2	5.382E+0	1.022E+1
-5.835E-2	5.349E+0	1.037E+1
-5.511E-2	5.323E+0	1.040E+1
-5.673E-2	5.343E+0	1.040E+1
-5.835E-2	5.236E+0	1.041E+1
-5.998E-2	5.356E+0	1.048E+1
-5.511E-2	5.310E+0	1.038E+1
-5.835E-2	5.379E+0	1.039E+1
-5.673E-2	5.440E+0	1.040E+1
-5.835E-2	5.336E+0	1.044E+1
-5.673E-2	5.317E+0	1.051E+1
-5.998E-2	5.307E+0	1.040E+1
-5.673E-2	5.310E+0	1.039E+1
-5.835E-2	5.333E+0	1.027E+1
-5.673E-2	5.327E+0	1.044E+1
-5.998E-2	5.395E+0	1.017E+1
-5.835E-2	5.336E+0	1.036E+1
-5.998E-2	5.327E+0	1.035E+1
-5.511E-2	5.401E+0	1.038E+1
-5.673E-2	5.401E+0	1.044E+1
-5.835E-2	5.259E+0	1.034E+1
-5.673E-2	5.310E+0	1.041E+1
-5.835E-2	5.327E+0	1.035E+1
-5.835E-2	5.388E+0	1.033E+1
-5.998E-2	5.382E+0	1.040E+1
-5.835E-2	5.385E+0	1.042E+1
-5.673E-2	5.301E+0	1.040E+1
-5.673E-2	5.353E+0	1.045E+1
-5.673E-2	5.301E+0	1.047E+1
-5.835E-2	5.307E+0	1.040E+1
-5.673E-2	5.395E+0	1.034E+1
-5.673E-2	5.226E+0	1.048E+1
-5.835E-2	5.265E+0	1.034E+1
-5.835E-2	5.408E+0	1.041E+1
-5.673E-2	5.346E+0	1.042E+1
-5.673E-2	5.417E+0	1.043E+1
-5.998E-2	5.281E+0	1.051E+1
-6.322E-2	5.356E+0	1.037E+1
-5.835E-2	5.450E+0	1.052E+1
-5.673E-2	5.437E+0	1.052E+1
-5.835E-2	5.340E+0	1.039E+1
-5.835E-2	5.366E+0	1.043E+1
-5.673E-2	5.417E+0	1.039E+1
-5.349E-2	5.275E+0	1.046E+1
-5.835E-2	5.366E+0	1.031E+1
-5.511E-2	5.353E+0	1.038E+1
-5.673E-2	5.469E+0	1.044E+1
-5.673E-2	5.372E+0	1.044E+1
-5.998E-2	5.317E+0	1.043E+1
-5.835E-2	5.271E+0	1.035E+1
-5.511E-2	5.336E+0	1.044E+1
-5.835E-2	5.229E+0	1.035E+1
-5.673E-2	5.366E+0	1.029E+1
-5.998E-2	5.362E+0	1.047E+1
-5.673E-2	5.275E+0	1.039E+1
-5.673E-2	5.226E+0	1.047E+1
-5.998E-2	5.284E+0	1.035E+1
-5.835E-2	5.434E+0	1.048E+1
-5.349E-2	5.265E+0	1.041E+1
-5.673E-2	5.320E+0	1.035E+1
-5.835E-2	5.330E+0	1.044E+1
-5.673E-2	5.366E+0	1.044E+1
-5.511E-2	5.304E+0	1.027E+1
-5.511E-2	5.336E+0	1.034E+1
-5.835E-2	5.226E+0	1.042E+1
-5.835E-2	5.359E+0	1.042E+1
-5.511E-2	5.288E+0	1.051E+1
-5.673E-2	5.375E+0	1.035E+1
-5.511E-2	5.278E+0	1.041E+1
-6.160E-2	5.336E+0	1.032E+1
-5.511E-2	5.362E+0	1.034E+1
-5.673E-2	5.333E+0	1.045E+1
-5.673E-2	5.395E+0	1.041E+1
-5.835E-2	5.210E+0	1.044E+1
-5.673E-2	5.327E+0	1.040E+1
-5.673E-2	5.430E+0	1.041E+1
-5.835E-2	5.310E+0	1.040E+1
-5.511E-2	5.362E+0	1.036E+1
-5.673E-2	5.297E+0	1.030E+1
-5.511E-2	5.359E+0	1.050E+1
-5.673E-2	5.333E+0	1.041E+1
-5.835E-2	5.362E+0	1.046E+1
-5.835E-2	5.359E+0	1.040E+1
-5.835E-2	5.317E+0	1.037E+1
-5.835E-2	5.414E+0	1.057E+1
-5.835E-2	5.330E+0	1.045E+1
-5.511E-2	5.398E+0	1.047E+1
-5.511E-2	5.379E+0	1.034E+1
-5.835E-2	5.359E+0	1.041E+1
-5.673E-2	5.424E+0	1.036E+1
-5.349E-2	5.333E+0	1.038E+1
-5.673E-2	5.417E+0	1.048E+1
-5.835E-2	5.294E+0	1.049E+1
-5.835E-2	5.291E+0	1.037E+1
-5.835E-2	5.333E+0	1.040E+1
-5.835E-2	5.297E+0	1.044E+1
-5.998E-2	5.382E+0	1.041E+1
-5.998E-2	5.382E+0	1.045E+1
-5.511E-2	5.265E+0	1.048E+1
-5.673E-2	5.268E+0	1.043E+1
-5.673E-2	5.343E+0	1.039E+1
-5.835E-2	5.320E+0	1.038E+1
-5.511E-2	5.362E+0	1.053E+1
-5.511E-2	5.411E+0	1.035E+1
-5.835E-2	5.375E+0	1.032E+1
-5.673E-2	5.223E+0	1.040E+1
-5.673E-2	5.382E+0	1.042E+1
-5.511E-2	5.301E+0	1.037E+1
-5.998E-2	5.323E+0	1.035E+1
-5.673E-2	5.294E+0	1.035E+1
-5.673E-2	5.275E+0	1.036E+1
-5.511E-2	5.366E+0	1.038E+1
-5.998E-2	5.340E+0	1.043E+1
-5.998E-2	5.249E+0	1.037E+1
-5.835E-2	5.359E+0	1.044E+1
-5.349E-2	5.203E+0	1.034E+1
-5.673E-2	5.375E+0	1.038E+1
-5.835E-2	5.362E+0	1.047E+1
-5.673E-2	5.323E+0	1.040E+1
-5.673E-2	5.310E+0	1.033E+1
-5.998E-2	5.233E+0	1.039E+1
-5.998E-2	5.327E+0	1.034E+1
-5.511E-2	5.278E+0	1.039E+1
-5.673E-2	5.379E+0	1.029E+1
-5.835E-2	5.288E+0	1.028E+1
-5.835E-2	5.284E+0	1.046E+1
-5.349E-2	5.401E+0	1.037E+1
-5.835E-2	5.304E+0	1.027E+1
-5.673E-2	5.297E+0	1.047E+1
-5.673E-2	5.304E+0	1.033E+1
-5.835E-2	5.336E+0	1.035E+1
-5.835E-2	5.411E+0	1.022E+1
-5.998E-2	5.307E+0	1.039E+1
-5.673E-2	5.213E+0	1.027E+1
-5.349E-2	5.343E+0	1.037E+1
-5.673E-2	5.353E+0	1.038E+1
-5.835E-2	5.333E+0	1.050E+1
-5.511E-2	5.353E+0	1.040E+1
-5.673E-2	5.336E+0	1.039E+1
-5.349E-2	5.340E+0	1.037E+1
-5.835E-2	5.288E+0	1.044E+1
-5.673E-2	5.317E+0	1.040E+1
-5.673E-2	5.317E+0	1.032E+1
-5.673E-2	5.411E+0	1.047E+1
-5.835E-2	5.346E+0	1.025E+1
-5.835E-2	5.323E+0	1.034E+1
-5.835E-2	5.385E+0	1.024E+1
-5.998E-2	5.398E+0	1.016E+1
-5.998E-2	5.340E+0	1.040E+1
-5.835E-2	5.255E+0	1.031E+1
-5.511E-2	5.404E+0	1.035E+1
-5.998E-2	5.398E+0	1.038E+1
-5.673E-2	5.333E+0	1.027E+1
-5.998E-2	5.320E+0	1.033E+1
-5.835E-2	5.304E+0	1.042E+1
-5.673E-2	5.362E+0	1.038E+1
-5.998E-2	5.398E+0	1.048E+1
-5.835E-2	5.330E+0	1.031E+1
-5.511E-2	5.440E+0	1.053E+1
-5.835E-2	5.366E+0	1.039E+1
-5.998E-2	5.336E+0	1.038E+1
-5.998E-2	5.385E+0	1.043E+1
-5.835E-2	5.388E+0	1.036E+1
-5.511E-2	5.314E+0	1.048E+1
-5.511E-2	5.304E+0	1.045E+1
-5.835E-2	5.356E+0	1.046E+1
-5.511E-2	5.362E+0	1.041E+1
-5.511E-2	5.353E+0	1.043E+1
-5.835E-2	5.366E+0	1.034E+1
-5.673E-2	5.288E+0	1.036E+1
-5.835E-2	5.343E+0	1.045E+1
-5.511E-2	5.301E+0	1.033E+1
-5.673E-2	5.301E+0	1.038E+1
-5.673E-2	5.226E+0	1.035E+1
-5.673E-2	5.333E+0	1.054E+1
-5.511E-2	5.385E+0	1.047E+1
-5.835E-2	5.294E+0	1.035E+1
-5.835E-2	5.359E+0	1.041E+1
-5.673E-2	5.259E+0	1.031E+1
-5.835E-2	5.320E+0	1.032E+1
-5.835E-2	5.291E+0	1.039E+1
-5.835E-2	5.382E+0	1.044E+1
-5.511E-2	5.385E+0	1.028E+1
-5.673E-2	5.233E+0	1.040E+1
-5.511E-2	5.408E+0	1.036E+1
-5.673E-2	5.427E+0	1.037E+1
-5.673E-2	5.349E+0	1.047E+1
-5.835E-2	5.372E+0	1.045E+1
-5.835E-2	5.297E+0	1.044E+1
-5.673E-2	5.340E+0	1.038E+1
-5.835E-2	5.291E+0	1.048E+1
-5.673E-2	5.388E+0	1.042E+1
-5.998E-2	5.388E+0	1.043E+1
-5.673E-2	5.320E+0	1.039E+1
-5.511E-2	5.349E+0	1.056E+1
-5.673E-2	5.385E+0	1.038E+1
-5.835E-2	5.301E+0	1.045E+1
-5.673E-2	5.404E+0	1.042E+1
-5.511E-2	5.340E+0	1.036E+1
-5.835E-2	5.330E+0	1.041E+1
-5.835E-2	5.356E+0	1.034E+1
-5.835E-2	5.372E+0	1.031E+1
-5.673E-2	5.310E+0	1.036E+1
-5.673E-2	5.249E+0	1.046E+1
-5.673E-2	5.297E+0	1.040E+1
-5.511E-2	5.284E+0	1.038E+1
-5.673E-2	5.294E+0	1.042E+1
-5.673E-2	5.246E+0	1.041E+1
-5.673E-2	5.440E+0	1.035E+1
-5.673E-2	5.307E+0	1.036E+1
-5.835E-2	5.297E+0	1.045E+1
-5.998E-2	5.443E+0	1.040E+1
-5.835E-2	5.262E+0	1.030E+1
-5.835E-2	5.323E+0	1.035E+1
-5.511E-2	5.366E+0	1.044E+1
-5.673E-2	5.372E+0	1.044E+1
-5.673E-2	5.388E+0	1.039E+1
-5.835E-2	5.229E+0	1.030E+1
-5.835E-2	5.327E+0	1.038E+1
-5.998E-2	5.307E+0	1.041E+1
-5.673E-2	5.401E+0	1.036E+1
-5.673E-2	5.310E+0	1.034E+1
-5.511E-2	5.343E+0	1.045E+1
-5.673E-2	5.281E+0	1.039E+1
-5.835E-2	5.353E+0	1.050E+1
-5.673E-2	5.327E+0	1.044E+1
-5.511E-2	5.317E+0	1.038E+1
-5.673E-2	5.421E+0	1.039E+1
-6.160E-2	5.411E+0	1.027E+1
-5.835E-2	5.343E+0	1.049E+1
-5.998E-2	5.401E+0	1.037E+1
-5.673E-2	5.103E+0	1.030E+1
-5.835E-2	5.401E+0	1.039E+1
-5.511E-2	5.336E+0	1.044E+1
-5.349E-2	5.362E+0	1.042E+1
-5.673E-2	5.375E+0	1.039E+1
-5.835E-2	5.336E+0	1.041E+1
-5.673E-2	5.356E+0	1.036E+1
-5.349E-2	5.320E+0	1.030E+1
-5.835E-2	5.271E+0	1.026E+1
-6.160E-2	5.304E+0	1.042E+1
-5.673E-2	5.327E+0	1.039E+1
-5.673E-2	5.278E+0	1.051E+1
-5.673E-2	5.437E+0	1.036E+1
-5.673E-2	5.379E+0	1.022E+1
-5.835E-2	5.323E+0	1.034E+1
-5.835E-2	5.382E+0	1.047E+1
-5.835E-2	5.262E+0	1.037E+1
-5.835E-2	5.388E+0	1.035E+1
-5.998E-2	5.307E+0	1.052E+1
-5.673E-2	5.343E+0	1.038E+1
-5.998E-2	5.398E+0	1.041E+1
-5.835E-2	5.401E+0	1.055E+1
-5.998E-2	5.356E+0	1.040E+1
-5.511E-2	5.323E+0	1.044E+1
-5.673E-2	5.310E+0	1.035E+1
-5.835E-2	5.336E+0	1.047E+1
-5.673E-2	5.395E+0	1.037E+1
-5.835E-2	5.304E+0	1.022E+1
-5.673E-2	5.304E+0	1.033E+1
-5.835E-2	5.284E+0	1.026E+1
-5.835E-2	5.369E+0	1.035E+1
-5.835E-2	5.265E+0	1.037E+1
-5.673E-2	5.372E+0	1.048E+1
-5.835E-2	5.320E+0	1.054E+1
-5.835E-2	5.314E+0	1.050E+1
-5.673E-2	5.359E+0	1.047E+1
-5.673E-2	5.239E+0	1.032E+1
-5.511E-2	5.346E+0	1.040E+1
-5.835E-2	5.388E+0	1.035E+1
-5.673E-2	5.340E+0	1.038E+1
-5.511E-2	5.301E+0	1.048E+1
-5.998E-2	5.349E+0	1.036E+1
-5.673E-2	5.307E+0	1.042E+1
-5.835E-2	5.421E+0	1.039E+1
-5.511E-2	5.359E+0	1.046E+1
-5.998E-2	5.310E+0	1.038E+1
-5.673E-2	5.323E+0	1.030E+1
-5.673E-2	5.372E+0	1.049E+1
-5.511E-2	5.278E+0	1.040E+1
-5.835E-2	5.382E+0	1.041E+1
-5.998E-2	5.307E+0	1.047E+1
-5.673E-2	5.353E+0	1.044E+1
-5.511E-2	5.346E+0	1.039E+1
-5.673E-2	5.249E+0	1.035E+1
-5.511E-2	5.372E+0	1.038E+1
-5.673E-2	5.362E+0	1.043E+1
-5.673E-2	5.327E+0	1.027E+1
-5.673E-2	5.417E+0	1.036E+1
-5.835E-2	5.304E+0	1.042E+1
-5.673E-2	5.327E+0	1.051E+1
-5.673E-2	5.336E+0	1.055E+1
-5.835E-2	5.343E+0	1.032E+1
[truncated: 93,960 more rows]
