# Supplementary material for: Improved ANAP incorporation and VCF analysis reveal details of P2X7 current facilitation and a limited conformational interplay between ATP binding and the intracellular ballast domain
Source: eLife. 2023 Jan 4;12:e82479. doi: 10.7554/eLife.82479 (PMC9859053; doi:10.7554/eLife.82479)
Supplement: Figure 3—source data 1. [file elife-82479-fig3-data1.zip › Figure-3_source-data-1/Q128_j22#07.csv]

-1.670E-1	1.358E+1	2.128E+1
-1.638E-1	1.389E+1	2.120E+1
-1.670E-1	1.368E+1	2.125E+1
-1.719E-1	1.369E+1	2.105E+1
-1.686E-1	1.385E+1	2.117E+1
-1.638E-1	1.380E+1	2.134E+1
-1.686E-1	1.368E+1	2.128E+1
-1.703E-1	1.391E+1	2.135E+1
-1.670E-1	1.376E+1	2.131E+1
-1.686E-1	1.374E+1	2.141E+1
-1.622E-1	1.354E+1	2.130E+1
-1.703E-1	1.393E+1	2.133E+1
-1.654E-1	1.388E+1	2.131E+1
-1.654E-1	1.375E+1	2.118E+1
-1.654E-1	1.376E+1	2.125E+1
-1.686E-1	1.396E+1	2.138E+1
-1.670E-1	1.376E+1	2.131E+1
-1.638E-1	1.376E+1	2.114E+1
-1.670E-1	1.387E+1	2.122E+1
-1.703E-1	1.386E+1	2.123E+1
-1.670E-1	1.385E+1	2.148E+1
-1.638E-1	1.373E+1	2.116E+1
-1.670E-1	1.373E+1	2.123E+1
-1.686E-1	1.374E+1	2.139E+1
-1.703E-1	1.372E+1	2.126E+1
-1.654E-1	1.385E+1	2.116E+1
-1.670E-1	1.387E+1	2.134E+1
-1.719E-1	1.364E+1	2.131E+1
-1.670E-1	1.379E+1	2.140E+1
-1.622E-1	1.375E+1	2.116E+1
-1.670E-1	1.375E+1	2.103E+1
-1.670E-1	1.384E+1	2.111E+1
-1.670E-1	1.387E+1	2.125E+1
-1.654E-1	1.374E+1	2.130E+1
-1.654E-1	1.395E+1	2.127E+1
-1.719E-1	1.373E+1	2.128E+1
-1.686E-1	1.390E+1	2.123E+1
-1.670E-1	1.388E+1	2.108E+1
-1.670E-1	1.382E+1	2.105E+1
-1.703E-1	1.380E+1	2.125E+1
-1.686E-1	1.378E+1	2.115E+1
-1.622E-1	1.378E+1	2.128E+1
-1.654E-1	1.391E+1	2.123E+1
-1.719E-1	1.385E+1	2.123E+1
-1.654E-1	1.371E+1	2.113E+1
-1.622E-1	1.375E+1	2.111E+1
-1.654E-1	1.367E+1	2.116E+1
-1.703E-1	1.371E+1	2.117E+1
-1.670E-1	1.374E+1	2.123E+1
-1.622E-1	1.391E+1	2.114E+1
-1.638E-1	1.379E+1	2.111E+1
-1.686E-1	1.382E+1	2.139E+1
-1.686E-1	1.378E+1	2.116E+1
-1.638E-1	1.373E+1	2.121E+1
-1.670E-1	1.397E+1	2.121E+1
-1.686E-1	1.365E+1	2.112E+1
-1.686E-1	1.378E+1	2.122E+1
-1.638E-1	1.376E+1	2.134E+1
-1.686E-1	1.390E+1	2.122E+1
-1.686E-1	1.378E+1	2.115E+1
-1.686E-1	1.391E+1	2.116E+1
-1.654E-1	1.378E+1	2.126E+1
-1.670E-1	1.372E+1	2.129E+1
-1.703E-1	1.364E+1	2.118E+1
-1.703E-1	1.379E+1	2.135E+1
-1.638E-1	1.389E+1	2.115E+1
-1.670E-1	1.386E+1	2.126E+1
-1.686E-1	1.380E+1	2.119E+1
-1.686E-1	1.383E+1	2.142E+1
-1.654E-1	1.373E+1	2.107E+1
-1.670E-1	1.380E+1	2.125E+1
-1.703E-1	1.388E+1	2.119E+1
-1.670E-1	1.380E+1	2.127E+1
-1.654E-1	1.381E+1	2.122E+1
-1.638E-1	1.383E+1	2.139E+1
-1.719E-1	1.378E+1	2.130E+1
-1.686E-1	1.379E+1	2.136E+1
-1.654E-1	1.382E+1	2.121E+1
-1.654E-1	1.372E+1	2.123E+1
-1.686E-1	1.382E+1	2.116E+1
-1.686E-1	1.389E+1	2.102E+1
-1.654E-1	1.380E+1	2.123E+1
-1.686E-1	1.385E+1	2.129E+1
-1.719E-1	1.373E+1	2.115E+1
-1.670E-1	1.385E+1	2.125E+1
-1.654E-1	1.381E+1	2.128E+1
-1.654E-1	1.376E+1	2.099E+1
-1.686E-1	1.398E+1	2.123E+1
-1.670E-1	1.368E+1	2.126E+1
-1.638E-1	1.376E+1	2.135E+1
-1.686E-1	1.366E+1	2.102E+1
-1.670E-1	1.386E+1	2.132E+1
-1.703E-1	1.380E+1	2.139E+1
-1.654E-1	1.397E+1	2.127E+1
-1.654E-1	1.362E+1	2.110E+1
-1.703E-1	1.375E+1	2.129E+1
-1.670E-1	1.365E+1	2.129E+1
-1.638E-1	1.373E+1	2.130E+1
-1.686E-1	1.373E+1	2.118E+1
-1.686E-1	1.390E+1	2.122E+1
-1.703E-1	1.399E+1	2.123E+1
-1.654E-1	1.386E+1	2.128E+1
-1.670E-1	1.375E+1	2.117E+1
-1.703E-1	1.375E+1	2.124E+1
-1.638E-1	1.379E+1	2.134E+1
-1.622E-1	1.364E+1	2.121E+1
-1.654E-1	1.364E+1	2.123E+1
-1.719E-1	1.376E+1	2.136E+1
-1.686E-1	1.370E+1	2.120E+1
-1.654E-1	1.398E+1	2.116E+1
-1.703E-1	1.376E+1	2.110E+1
-1.703E-1	1.385E+1	2.119E+1
-1.686E-1	1.380E+1	2.119E+1
-1.638E-1	1.368E+1	2.124E+1
-1.670E-1	1.365E+1	2.128E+1
-1.686E-1	1.386E+1	2.132E+1
-1.670E-1	1.380E+1	2.132E+1
-1.638E-1	1.374E+1	2.126E+1
-1.670E-1	1.383E+1	2.123E+1
-1.703E-1	1.383E+1	2.101E+1
-1.670E-1	1.375E+1	2.103E+1
-1.622E-1	1.385E+1	2.124E+1
-1.686E-1	1.369E+1	2.113E+1
-1.719E-1	1.385E+1	2.127E+1
-1.670E-1	1.394E+1	2.121E+1
-1.654E-1	1.360E+1	2.115E+1
-1.670E-1	1.372E+1	2.120E+1
-1.686E-1	1.379E+1	2.135E+1
-1.670E-1	1.372E+1	2.131E+1
-1.638E-1	1.383E+1	2.135E+1
-1.670E-1	1.373E+1	2.128E+1
-1.703E-1	1.381E+1	2.129E+1
-1.719E-1	1.384E+1	2.126E+1
-1.638E-1	1.372E+1	2.095E+1
-1.670E-1	1.380E+1	2.128E+1
-1.686E-1	1.376E+1	2.125E+1
-1.686E-1	1.372E+1	2.133E+1
-1.654E-1	1.382E+1	2.136E+1
-1.670E-1	1.382E+1	2.135E+1
-1.719E-1	1.380E+1	2.112E+1
-1.670E-1	1.374E+1	2.117E+1
-1.654E-1	1.379E+1	2.131E+1
-1.670E-1	1.385E+1	2.146E+1
-1.686E-1	1.360E+1	2.121E+1
-1.654E-1	1.380E+1	2.122E+1
-1.654E-1	1.374E+1	2.122E+1
-1.686E-1	1.369E+1	2.134E+1
-1.686E-1	1.387E+1	2.115E+1
-1.686E-1	1.387E+1	2.122E+1
-1.638E-1	1.390E+1	2.119E+1
-1.638E-1	1.381E+1	2.124E+1
-1.686E-1	1.383E+1	2.111E+1
-1.686E-1	1.378E+1	2.121E+1
-1.638E-1	1.377E+1	2.126E+1
-1.638E-1	1.386E+1	2.115E+1
-1.703E-1	1.389E+1	2.115E+1
-1.686E-1	1.378E+1	2.120E+1
-1.622E-1	1.380E+1	2.117E+1
-1.670E-1	1.386E+1	2.146E+1
-1.703E-1	1.375E+1	2.126E+1
-1.654E-1	1.385E+1	2.104E+1
-1.622E-1	1.383E+1	2.129E+1
-1.670E-1	1.389E+1	2.118E+1
-1.686E-1	1.379E+1	2.139E+1
-1.686E-1	1.384E+1	2.123E+1
-1.654E-1	1.383E+1	2.120E+1
-1.654E-1	1.373E+1	2.126E+1
-1.719E-1	1.383E+1	2.122E+1
-1.686E-1	1.387E+1	2.133E+1
-1.622E-1	1.369E+1	2.105E+1
-1.654E-1	1.379E+1	2.123E+1
-1.686E-1	1.365E+1	2.129E+1
-1.670E-1	1.383E+1	2.126E+1
-1.638E-1	1.376E+1	2.133E+1
-1.670E-1	1.381E+1	2.119E+1
-1.719E-1	1.381E+1	2.125E+1
-1.654E-1	1.379E+1	2.132E+1
-1.638E-1	1.373E+1	2.139E+1
-1.638E-1	1.372E+1	2.114E+1
-1.686E-1	1.384E+1	2.108E+1
-1.686E-1	1.373E+1	2.113E+1
-1.638E-1	1.380E+1	2.102E+1
-1.654E-1	1.373E+1	2.121E+1
-1.703E-1	1.381E+1	2.115E+1
-1.670E-1	1.379E+1	2.123E+1
-1.654E-1	1.376E+1	2.115E+1
-1.670E-1	1.380E+1	2.109E+1
-1.686E-1	1.376E+1	2.135E+1
-1.670E-1	1.383E+1	2.131E+1
-1.670E-1	1.385E+1	2.132E+1
-1.686E-1	1.382E+1	2.130E+1
-1.719E-1	1.377E+1	2.131E+1
-1.686E-1	1.377E+1	2.112E+1
-1.654E-1	1.381E+1	2.129E+1
-1.654E-1	1.381E+1	2.118E+1
-1.686E-1	1.381E+1	2.138E+1
-1.686E-1	1.390E+1	2.125E+1
-1.654E-1	1.367E+1	2.124E+1
-1.670E-1	1.386E+1	2.119E+1
-1.703E-1	1.394E+1	2.125E+1
-1.703E-1	1.392E+1	2.117E+1
-1.654E-1	1.371E+1	2.120E+1
-1.670E-1	1.374E+1	2.123E+1
-1.703E-1	1.389E+1	2.130E+1
-1.670E-1	1.384E+1	2.130E+1
-1.638E-1	1.370E+1	2.127E+1
-1.638E-1	1.385E+1	2.128E+1
-1.670E-1	1.380E+1	2.124E+1
-1.686E-1	1.384E+1	2.116E+1
-1.670E-1	1.377E+1	2.115E+1
-1.670E-1	1.380E+1	2.110E+1
-1.703E-1	1.368E+1	2.127E+1
-1.686E-1	1.382E+1	2.117E+1
-1.686E-1	1.364E+1	2.125E+1
-1.670E-1	1.391E+1	2.116E+1
-1.670E-1	1.377E+1	2.126E+1
-1.654E-1	1.371E+1	2.116E+1
-1.638E-1	1.386E+1	2.126E+1
-1.686E-1	1.359E+1	2.110E+1
-1.703E-1	1.370E+1	2.135E+1
-1.686E-1	1.386E+1	2.123E+1
-1.638E-1	1.376E+1	2.107E+1
-1.703E-1	1.384E+1	2.126E+1
-1.703E-1	1.377E+1	2.147E+1
-1.703E-1	1.380E+1	2.129E+1
-1.654E-1	1.368E+1	2.128E+1
-1.703E-1	1.372E+1	2.136E+1
-1.703E-1	1.386E+1	2.116E+1
-1.686E-1	1.387E+1	2.128E+1
-1.654E-1	1.379E+1	2.123E+1
-1.686E-1	1.365E+1	2.113E+1
-1.719E-1	1.373E+1	2.139E+1
-1.670E-1	1.381E+1	2.110E+1
-1.654E-1	1.380E+1	2.128E+1
-1.686E-1	1.373E+1	2.129E+1
-1.686E-1	1.372E+1	2.123E+1
-1.670E-1	1.363E+1	2.104E+1
-1.654E-1	1.380E+1	2.129E+1
-1.654E-1	1.378E+1	2.118E+1
-1.686E-1	1.380E+1	2.122E+1
-1.670E-1	1.377E+1	2.117E+1
-1.670E-1	1.376E+1	2.133E+1
-1.686E-1	1.386E+1	2.130E+1
-1.686E-1	1.375E+1	2.112E+1
-1.670E-1	1.385E+1	2.138E+1
-1.638E-1	1.378E+1	2.130E+1
-1.670E-1	1.381E+1	2.132E+1
-1.735E-1	1.371E+1	2.122E+1
-1.703E-1	1.379E+1	2.124E+1
-1.654E-1	1.394E+1	2.119E+1
-1.686E-1	1.373E+1	2.125E+1
-1.719E-1	1.366E+1	2.116E+1
-1.703E-1	1.380E+1	2.133E+1
-1.654E-1	1.365E+1	2.127E+1
-1.654E-1	1.373E+1	2.115E+1
-1.686E-1	1.384E+1	2.108E+1
-1.654E-1	1.373E+1	2.117E+1
-1.670E-1	1.372E+1	2.128E+1
-1.670E-1	1.379E+1	2.140E+1
-1.735E-1	1.367E+1	2.108E+1
-1.703E-1	1.379E+1	2.117E+1
-1.670E-1	1.375E+1	2.119E+1
-1.654E-1	1.389E+1	2.107E+1
-1.719E-1	1.389E+1	2.111E+1
-1.703E-1	1.376E+1	2.123E+1
-1.654E-1	1.376E+1	2.116E+1
-1.670E-1	1.377E+1	2.123E+1
-1.703E-1	1.380E+1	2.121E+1
-1.686E-1	1.377E+1	2.130E+1
-1.622E-1	1.383E+1	2.120E+1
-1.654E-1	1.384E+1	2.123E+1
-1.686E-1	1.371E+1	2.137E+1
-1.703E-1	1.388E+1	2.128E+1
-1.654E-1	1.383E+1	2.135E+1
-1.670E-1	1.373E+1	2.132E+1
-1.719E-1	1.387E+1	2.123E+1
-1.686E-1	1.386E+1	2.099E+1
-1.638E-1	1.374E+1	2.116E+1
-1.686E-1	1.375E+1	2.125E+1
-1.703E-1	1.373E+1	2.119E+1
-1.686E-1	1.376E+1	2.129E+1
-1.638E-1	1.393E+1	2.117E+1
-1.670E-1	1.375E+1	2.115E+1
-1.703E-1	1.383E+1	2.125E+1
-1.686E-1	1.383E+1	2.122E+1
-1.670E-1	1.377E+1	2.116E+1
-1.654E-1	1.388E+1	2.121E+1
-1.686E-1	1.378E+1	2.126E+1
-1.654E-1	1.386E+1	2.123E+1
-1.638E-1	1.377E+1	2.110E+1
-1.670E-1	1.379E+1	2.122E+1
-1.686E-1	1.391E+1	2.121E+1
-1.686E-1	1.376E+1	2.124E+1
-1.654E-1	1.375E+1	2.119E+1
-1.654E-1	1.369E+1	2.109E+1
-1.703E-1	1.394E+1	2.121E+1
-1.686E-1	1.354E+1	2.123E+1
-1.638E-1	1.373E+1	2.127E+1
-1.670E-1	1.363E+1	2.127E+1
-1.703E-1	1.360E+1	2.132E+1
-1.670E-1	1.372E+1	2.126E+1
-1.654E-1	1.384E+1	2.120E+1
-1.654E-1	1.394E+1	2.120E+1
-1.703E-1	1.387E+1	2.123E+1
-1.703E-1	1.381E+1	2.130E+1
-1.654E-1	1.379E+1	2.138E+1
-1.703E-1	1.377E+1	2.121E+1
-1.703E-1	1.358E+1	2.109E+1
-1.686E-1	1.378E+1	2.118E+1
-1.670E-1	1.371E+1	2.119E+1
-1.654E-1	1.394E+1	2.123E+1
-1.686E-1	1.373E+1	2.107E+1
-1.686E-1	1.374E+1	2.122E+1
-1.670E-1	1.379E+1	2.128E+1
-1.670E-1	1.375E+1	2.121E+1
-1.686E-1	1.378E+1	2.119E+1
-1.686E-1	1.380E+1	2.141E+1
-1.670E-1	1.378E+1	2.119E+1
-1.670E-1	1.393E+1	2.122E+1
-1.703E-1	1.380E+1	2.127E+1
-1.670E-1	1.376E+1	2.130E+1
-1.670E-1	1.371E+1	2.133E+1
-1.654E-1	1.378E+1	2.128E+1
-1.686E-1	1.374E+1	2.115E+1
-1.703E-1	1.375E+1	2.129E+1
-1.670E-1	1.372E+1	2.116E+1
-1.654E-1	1.375E+1	2.128E+1
-1.686E-1	1.378E+1	2.131E+1
-1.686E-1	1.388E+1	2.119E+1
-1.638E-1	1.389E+1	2.123E+1
-1.686E-1	1.389E+1	2.117E+1
-1.686E-1	1.392E+1	2.117E+1
-1.670E-1	1.379E+1	2.120E+1
-1.638E-1	1.365E+1	2.119E+1
-1.654E-1	1.376E+1	2.138E+1
-1.719E-1	1.374E+1	2.131E+1
-1.686E-1	1.384E+1	2.136E+1
-1.654E-1	1.368E+1	2.123E+1
-1.654E-1	1.388E+1	2.123E+1
-1.686E-1	1.384E+1	2.132E+1
-1.654E-1	1.385E+1	2.136E+1
-1.638E-1	1.382E+1	2.126E+1
-1.654E-1	1.369E+1	2.102E+1
-1.703E-1	1.375E+1	2.128E+1
-1.703E-1	1.387E+1	2.118E+1
-1.654E-1	1.370E+1	2.129E+1
-1.638E-1	1.384E+1	2.099E+1
-1.686E-1	1.377E+1	2.113E+1
-1.719E-1	1.391E+1	2.111E+1
-1.670E-1	1.377E+1	2.125E+1
-1.654E-1	1.372E+1	2.111E+1
-1.719E-1	1.376E+1	2.127E+1
-1.686E-1	1.377E+1	2.128E+1
-1.654E-1	1.382E+1	2.101E+1
-1.654E-1	1.379E+1	2.103E+1
-1.670E-1	1.383E+1	2.126E+1
-1.686E-1	1.388E+1	2.110E+1
-1.638E-1	1.371E+1	2.119E+1
-1.686E-1	1.385E+1	2.118E+1
-1.703E-1	1.379E+1	2.119E+1
-1.670E-1	1.373E+1	2.131E+1
-1.638E-1	1.380E+1	2.111E+1
-1.670E-1	1.380E+1	2.128E+1
-1.703E-1	1.382E+1	2.098E+1
-1.670E-1	1.378E+1	2.120E+1
-1.670E-1	1.378E+1	2.132E+1
-1.638E-1	1.381E+1	2.137E+1
-1.686E-1	1.383E+1	2.121E+1
-1.670E-1	1.392E+1	2.121E+1
-1.654E-1	1.370E+1	2.118E+1
-1.654E-1	1.369E+1	2.124E+1
-1.719E-1	1.380E+1	2.143E+1
-1.703E-1	1.384E+1	2.123E+1
-1.654E-1	1.378E+1	2.129E+1
-1.686E-1	1.369E+1	2.126E+1
-1.735E-1	1.381E+1	2.123E+1
-1.670E-1	1.362E+1	2.116E+1
-1.670E-1	1.369E+1	2.119E+1
-1.670E-1	1.382E+1	2.130E+1
-1.703E-1	1.368E+1	2.108E+1
-1.703E-1	1.386E+1	2.120E+1
-1.654E-1	1.376E+1	2.114E+1
-1.670E-1	1.364E+1	2.107E+1
-1.703E-1	1.385E+1	2.101E+1
-1.686E-1	1.379E+1	2.102E+1
-1.670E-1	1.373E+1	2.124E+1
-1.670E-1	1.367E+1	2.126E+1
-1.703E-1	1.394E+1	2.145E+1
-1.703E-1	1.378E+1	2.120E+1
-1.654E-1	1.371E+1	2.112E+1
-1.654E-1	1.378E+1	2.101E+1
-1.703E-1	1.380E+1	2.125E+1
-1.654E-1	1.367E+1	2.125E+1
-1.654E-1	1.388E+1	2.117E+1
-1.638E-1	1.367E+1	2.127E+1
-1.686E-1	1.385E+1	2.136E+1
-1.719E-1	1.377E+1	2.123E+1
-1.670E-1	1.385E+1	2.128E+1
-1.686E-1	1.376E+1	2.101E+1
-1.703E-1	1.373E+1	2.117E+1
-1.703E-1	1.372E+1	2.111E+1
-1.670E-1	1.384E+1	2.128E+1
-1.654E-1	1.385E+1	2.130E+1
-1.686E-1	1.373E+1	2.103E+1
-1.670E-1	1.385E+1	2.128E+1
-1.654E-1	1.363E+1	2.131E+1
-1.686E-1	1.378E+1	2.099E+1
-1.703E-1	1.396E+1	2.128E+1
-1.686E-1	1.371E+1	2.115E+1
-1.670E-1	1.379E+1	2.117E+1
-1.670E-1	1.378E+1	2.129E+1
-1.719E-1	1.373E+1	2.118E+1
-1.686E-1	1.376E+1	2.121E+1
-1.638E-1	1.356E+1	2.131E+1
-1.686E-1	1.377E+1	2.109E+1
-1.703E-1	1.366E+1	2.104E+1
-1.686E-1	1.397E+1	2.119E+1
-1.654E-1	1.376E+1	2.103E+1
-1.670E-1	1.366E+1	2.134E+1
-1.719E-1	1.374E+1	2.114E+1
-1.686E-1	1.374E+1	2.108E+1
-1.670E-1	1.376E+1	2.116E+1
-1.670E-1	1.375E+1	2.135E+1
-1.703E-1	1.377E+1	2.126E+1
-1.686E-1	1.368E+1	2.115E+1
-1.654E-1	1.372E+1	2.121E+1
-1.654E-1	1.366E+1	2.120E+1
-1.703E-1	1.371E+1	2.131E+1
-1.686E-1	1.377E+1	2.132E+1
-1.654E-1	1.370E+1	2.129E+1
-1.670E-1	1.381E+1	2.117E+1
-1.686E-1	1.373E+1	2.099E+1
-1.719E-1	1.374E+1	2.124E+1
-1.670E-1	1.359E+1	2.127E+1
-1.686E-1	1.381E+1	2.133E+1
-1.670E-1	1.384E+1	2.127E+1
-1.686E-1	1.386E+1	2.101E+1
-1.670E-1	1.382E+1	2.109E+1
-1.686E-1	1.381E+1	2.124E+1
-1.703E-1	1.387E+1	2.116E+1
-1.654E-1	1.373E+1	2.118E+1
-1.670E-1	1.371E+1	2.120E+1
-1.686E-1	1.367E+1	2.124E+1
-1.719E-1	1.374E+1	2.118E+1
-1.686E-1	1.368E+1	2.133E+1
-1.638E-1	1.375E+1	2.123E+1
-1.654E-1	1.374E+1	2.133E+1
-1.703E-1	1.383E+1	2.128E+1
-1.703E-1	1.372E+1	2.109E+1
-1.654E-1	1.372E+1	2.112E+1
-1.638E-1	1.375E+1	2.125E+1
-1.686E-1	1.367E+1	2.131E+1
-1.670E-1	1.386E+1	2.141E+1
-1.654E-1	1.377E+1	2.138E+1
-1.654E-1	1.377E+1	2.126E+1
-1.719E-1	1.373E+1	2.120E+1
-1.703E-1	1.368E+1	2.121E+1
-1.654E-1	1.374E+1	2.126E+1
-1.654E-1	1.385E+1	2.110E+1
-1.735E-1	1.371E+1	2.121E+1
-1.686E-1	1.374E+1	2.104E+1
-1.686E-1	1.384E+1	2.125E+1
-1.686E-1	1.369E+1	2.111E+1
-1.703E-1	1.381E+1	2.122E+1
-1.686E-1	1.383E+1	2.113E+1
-1.654E-1	1.378E+1	2.122E+1
-1.703E-1	1.374E+1	2.117E+1
-1.670E-1	1.386E+1	2.123E+1
-1.703E-1	1.382E+1	2.138E+1
-1.622E-1	1.368E+1	2.135E+1
-1.686E-1	1.374E+1	2.119E+1
-1.686E-1	1.358E+1	2.116E+1
-1.670E-1	1.370E+1	2.123E+1
-1.654E-1	1.385E+1	2.118E+1
-1.638E-1	1.378E+1	2.117E+1
-1.686E-1	1.389E+1	2.120E+1
-1.703E-1	1.370E+1	2.108E+1
-1.654E-1	1.378E+1	2.127E+1
-1.638E-1	1.378E+1	2.123E+1
-1.703E-1	1.376E+1	2.117E+1
-1.703E-1	1.366E+1	2.122E+1
-1.654E-1	1.365E+1	2.116E+1
-1.654E-1	1.371E+1	2.123E+1
-1.719E-1	1.387E+1	2.121E+1
-1.670E-1	1.376E+1	2.111E+1
-1.622E-1	1.383E+1	2.127E+1
-1.670E-1	1.371E+1	2.119E+1
-1.719E-1	1.371E+1	2.144E+1
-1.703E-1	1.368E+1	2.119E+1
-1.622E-1	1.374E+1	2.112E+1
-1.670E-1	1.370E+1	2.121E+1
-1.686E-1	1.382E+1	2.117E+1
-1.703E-1	1.373E+1	2.106E+1
-1.638E-1	1.375E+1	2.110E+1
-1.654E-1	1.377E+1	2.118E+1
-1.703E-1	1.381E+1	2.107E+1
-1.670E-1	1.366E+1	2.117E+1
-1.654E-1	1.378E+1	2.115E+1
-1.686E-1	1.378E+1	2.132E+1
-1.703E-1	1.372E+1	2.119E+1
-1.686E-1	1.371E+1	2.117E+1
-1.654E-1	1.374E+1	2.125E+1
-1.654E-1	1.381E+1	2.109E+1
-1.670E-1	1.368E+1	2.122E+1
-1.686E-1	1.375E+1	2.125E+1
-1.654E-1	1.387E+1	2.124E+1
-1.703E-1	1.380E+1	2.121E+1
-1.686E-1	1.382E+1	2.108E+1
-1.686E-1	1.396E+1	2.120E+1
-1.638E-1	1.380E+1	2.111E+1
-1.670E-1	1.378E+1	2.117E+1
-1.703E-1	1.367E+1	2.118E+1
-1.686E-1	1.381E+1	2.123E+1
-1.670E-1	1.371E+1	2.115E+1
-1.654E-1	1.378E+1	2.116E+1
-1.703E-1	1.377E+1	2.111E+1
-1.703E-1	1.397E+1	2.113E+1
-1.638E-1	1.373E+1	2.118E+1
-1.654E-1	1.376E+1	2.135E+1
-1.686E-1	1.370E+1	2.118E+1
-1.719E-1	1.385E+1	2.123E+1
-1.654E-1	1.372E+1	2.117E+1
-1.686E-1	1.368E+1	2.117E+1
-1.703E-1	1.378E+1	2.122E+1
-1.686E-1	1.372E+1	2.120E+1
-1.654E-1	1.364E+1	2.126E+1
-1.670E-1	1.372E+1	2.112E+1
-1.686E-1	1.376E+1	2.116E+1
-1.703E-1	1.364E+1	2.128E+1
-1.654E-1	1.372E+1	2.115E+1
-1.686E-1	1.368E+1	2.115E+1
-1.686E-1	1.373E+1	2.112E+1
-1.703E-1	1.375E+1	2.106E+1
-1.670E-1	1.375E+1	2.125E+1
-1.654E-1	1.380E+1	2.129E+1
-1.719E-1	1.385E+1	2.106E+1
-1.719E-1	1.373E+1	2.136E+1
-1.686E-1	1.369E+1	2.106E+1
-1.670E-1	1.364E+1	2.112E+1
-1.686E-1	1.384E+1	2.123E+1
-1.686E-1	1.378E+1	2.110E+1
-1.686E-1	1.379E+1	2.111E+1
-1.638E-1	1.390E+1	2.122E+1
-1.719E-1	1.381E+1	2.113E+1
-1.686E-1	1.376E+1	2.117E+1
-1.638E-1	1.379E+1	2.120E+1
-1.719E-1	1.378E+1	2.106E+1
-1.703E-1	1.369E+1	2.144E+1
-1.686E-1	1.386E+1	2.111E+1
-1.638E-1	1.377E+1	2.113E+1
-1.654E-1	1.369E+1	2.104E+1
-1.686E-1	1.369E+1	2.116E+1
-1.686E-1	1.363E+1	2.117E+1
-1.670E-1	1.378E+1	2.127E+1
-1.654E-1	1.369E+1	2.117E+1
-1.703E-1	1.378E+1	2.122E+1
-1.703E-1	1.380E+1	2.100E+1
-1.670E-1	1.370E+1	2.109E+1
-1.670E-1	1.375E+1	2.110E+1
-1.703E-1	1.386E+1	2.121E+1
-1.703E-1	1.382E+1	2.115E+1
-1.654E-1	1.386E+1	2.140E+1
-1.686E-1	1.367E+1	2.122E+1
-1.751E-1	1.373E+1	2.105E+1
-1.686E-1	1.381E+1	2.123E+1
-1.670E-1	1.381E+1	2.130E+1
-1.654E-1	1.376E+1	2.131E+1
-1.719E-1	1.380E+1	2.119E+1
-1.719E-1	1.371E+1	2.102E+1
-1.638E-1	1.379E+1	2.118E+1
-1.670E-1	1.372E+1	2.126E+1
-1.703E-1	1.364E+1	2.112E+1
-1.703E-1	1.369E+1	2.132E+1
-1.638E-1	1.368E+1	2.125E+1
-1.686E-1	1.374E+1	2.112E+1
-1.719E-1	1.379E+1	2.114E+1
-1.719E-1	1.380E+1	2.109E+1
-1.654E-1	1.389E+1	2.123E+1
-1.670E-1	1.381E+1	2.125E+1
-1.686E-1	1.388E+1	2.136E+1
-1.703E-1	1.379E+1	2.126E+1
-1.654E-1	1.376E+1	2.114E+1
-1.638E-1	1.375E+1	2.120E+1
-1.703E-1	1.385E+1	2.118E+1
-1.686E-1	1.388E+1	2.116E+1
-1.670E-1	1.370E+1	2.130E+1
-1.654E-1	1.392E+1	2.124E+1
-1.719E-1	1.366E+1	2.129E+1
-1.703E-1	1.384E+1	2.123E+1
-1.654E-1	1.376E+1	2.119E+1
-1.686E-1	1.361E+1	2.125E+1
-1.703E-1	1.381E+1	2.129E+1
-1.686E-1	1.379E+1	2.113E+1
-1.670E-1	1.383E+1	2.118E+1
-1.638E-1	1.360E+1	2.105E+1
-1.719E-1	1.374E+1	2.111E+1
-1.686E-1	1.383E+1	2.126E+1
-1.638E-1	1.375E+1	2.129E+1
-1.686E-1	1.388E+1	2.125E+1
-1.703E-1	1.374E+1	2.099E+1
-1.670E-1	1.384E+1	2.111E+1
-1.686E-1	1.368E+1	2.110E+1
-1.670E-1	1.380E+1	2.126E+1
-1.703E-1	1.391E+1	2.131E+1
-1.686E-1	1.373E+1	2.134E+1
-1.638E-1	1.375E+1	2.116E+1
-1.654E-1	1.363E+1	2.108E+1
-1.686E-1	1.377E+1	2.120E+1
-1.703E-1	1.380E+1	2.111E+1
-1.638E-1	1.388E+1	2.123E+1
-1.654E-1	1.373E+1	2.110E+1
-1.670E-1	1.378E+1	2.118E+1
-1.703E-1	1.379E+1	2.112E+1
-1.670E-1	1.369E+1	2.132E+1
-1.686E-1	1.380E+1	2.111E+1
-1.719E-1	1.363E+1	2.127E+1
-1.719E-1	1.389E+1	2.121E+1
-1.638E-1	1.385E+1	2.125E+1
-1.686E-1	1.385E+1	2.108E+1
-1.735E-1	1.384E+1	2.108E+1
-1.670E-1	1.391E+1	2.108E+1
-1.670E-1	1.389E+1	2.120E+1
-1.670E-1	1.366E+1	2.133E+1
-1.686E-1	1.373E+1	2.131E+1
-1.686E-1	1.380E+1	2.113E+1
-1.654E-1	1.376E+1	2.133E+1
-1.670E-1	1.381E+1	2.118E+1
-1.686E-1	1.371E+1	2.129E+1
-1.686E-1	1.362E+1	2.118E+1
-1.654E-1	1.388E+1	2.101E+1
-1.686E-1	1.395E+1	2.106E+1
-1.686E-1	1.393E+1	2.124E+1
-1.703E-1	1.369E+1	2.120E+1
-1.686E-1	1.368E+1	2.118E+1
-1.670E-1	1.364E+1	2.098E+1
-1.703E-1	1.377E+1	2.113E+1
-1.670E-1	1.365E+1	2.108E+1
-1.638E-1	1.374E+1	2.118E+1
-1.670E-1	1.385E+1	2.113E+1
-1.686E-1	1.385E+1	2.099E+1
-1.670E-1	1.379E+1	2.115E+1
-1.670E-1	1.369E+1	2.129E+1
-1.654E-1	1.374E+1	2.116E+1
-1.703E-1	1.382E+1	2.099E+1
-1.703E-1	1.400E+1	2.110E+1
-1.654E-1	1.372E+1	2.122E+1
-1.654E-1	1.364E+1	2.098E+1
-1.703E-1	1.382E+1	2.121E+1
-1.686E-1	1.383E+1	2.110E+1
-1.654E-1	1.375E+1	2.119E+1
-1.670E-1	1.376E+1	2.115E+1
-1.719E-1	1.371E+1	2.118E+1
-1.703E-1	1.375E+1	2.109E+1
-1.670E-1	1.371E+1	2.116E+1
-1.670E-1	1.374E+1	2.113E+1
-1.719E-1	1.380E+1	2.120E+1
-1.686E-1	1.377E+1	2.125E+1
-1.654E-1	1.377E+1	2.110E+1
-1.686E-1	1.382E+1	2.109E+1
-1.719E-1	1.377E+1	2.115E+1
-1.703E-1	1.365E+1	2.130E+1
-1.654E-1	1.374E+1	2.120E+1
-1.654E-1	1.397E+1	2.115E+1
-1.719E-1	1.364E+1	2.122E+1
-1.670E-1	1.366E+1	2.109E+1
-1.654E-1	1.365E+1	2.141E+1
-1.670E-1	1.374E+1	2.131E+1
-1.703E-1	1.392E+1	2.125E+1
-1.703E-1	1.382E+1	2.123E+1
-1.670E-1	1.380E+1	2.116E+1
-1.686E-1	1.383E+1	2.119E+1
-1.703E-1	1.383E+1	2.112E+1
-1.703E-1	1.383E+1	2.121E+1
-1.670E-1	1.373E+1	2.116E+1
-1.686E-1	1.385E+1	2.126E+1
-1.719E-1	1.381E+1	2.114E+1
-1.686E-1	1.380E+1	2.117E+1
-1.654E-1	1.370E+1	2.114E+1
-1.670E-1	1.371E+1	2.125E+1
-1.686E-1	1.370E+1	2.124E+1
-1.719E-1	1.361E+1	2.131E+1
-1.686E-1	1.364E+1	2.122E+1
-1.670E-1	1.367E+1	2.119E+1
-1.703E-1	1.387E+1	2.125E+1
-1.719E-1	1.372E+1	2.109E+1
-1.654E-1	1.386E+1	2.131E+1
-1.670E-1	1.373E+1	2.138E+1
-1.719E-1	1.381E+1	2.118E+1
-1.686E-1	1.383E+1	2.127E+1
-1.654E-1	1.376E+1	2.106E+1
-1.670E-1	1.386E+1	2.105E+1
-1.686E-1	1.378E+1	2.106E+1
-1.686E-1	1.380E+1	2.104E+1
-1.670E-1	1.382E+1	2.116E+1
-1.703E-1	1.372E+1	2.109E+1
-1.719E-1	1.382E+1	2.120E+1
-1.686E-1	1.376E+1	2.120E+1
-1.670E-1	1.391E+1	2.099E+1
-1.654E-1	1.371E+1	2.106E+1
-1.686E-1	1.372E+1	2.130E+1
-1.703E-1	1.372E+1	2.117E+1
-1.686E-1	1.381E+1	2.121E+1
-1.686E-1	1.385E+1	2.129E+1
-1.670E-1	1.371E+1	2.127E+1
-1.686E-1	1.375E+1	2.121E+1
-1.670E-1	1.369E+1	2.123E+1
-1.670E-1	1.381E+1	2.106E+1
-1.686E-1	1.375E+1	2.135E+1
-1.686E-1	1.373E+1	2.133E+1
-1.654E-1	1.387E+1	2.122E+1
-1.686E-1	1.391E+1	2.124E+1
-1.703E-1	1.384E+1	2.120E+1
-1.703E-1	1.369E+1	2.128E+1
-1.654E-1	1.394E+1	2.110E+1
-1.686E-1	1.376E+1	2.128E+1
-1.703E-1	1.381E+1	2.103E+1
-1.703E-1	1.381E+1	2.136E+1
-1.670E-1	1.374E+1	2.141E+1
-1.703E-1	1.380E+1	2.124E+1
-1.703E-1	1.376E+1	2.126E+1
-1.703E-1	1.369E+1	2.106E+1
-1.654E-1	1.367E+1	2.104E+1
-1.686E-1	1.356E+1	2.123E+1
-1.719E-1	1.367E+1	2.110E+1
-1.686E-1	1.394E+1	2.126E+1
-1.670E-1	1.366E+1	2.107E+1
-1.638E-1	1.380E+1	2.123E+1
-1.719E-1	1.372E+1	2.122E+1
-1.686E-1	1.379E+1	2.115E+1
-1.638E-1	1.362E+1	2.135E+1
-1.670E-1	1.389E+1	2.118E+1
-1.719E-1	1.378E+1	2.116E+1
-1.703E-1	1.372E+1	2.127E+1
-1.638E-1	1.390E+1	2.114E+1
-1.670E-1	1.353E+1	2.121E+1
-1.719E-1	1.395E+1	2.118E+1
-1.670E-1	1.377E+1	2.131E+1
-1.638E-1	1.384E+1	2.128E+1
-1.686E-1	1.373E+1	2.116E+1
-1.719E-1	1.375E+1	2.117E+1
-1.735E-1	1.364E+1	2.122E+1
-1.670E-1	1.375E+1	2.108E+1
-1.686E-1	1.372E+1	2.098E+1
-1.703E-1	1.382E+1	2.113E+1
-1.686E-1	1.375E+1	2.108E+1
-1.654E-1	1.372E+1	2.123E+1
-1.686E-1	1.384E+1	2.143E+1
-1.670E-1	1.374E+1	2.118E+1
-1.686E-1	1.381E+1	2.107E+1
-1.654E-1	1.368E+1	2.116E+1
-1.670E-1	1.380E+1	2.111E+1
-1.686E-1	1.377E+1	2.122E+1
-1.686E-1	1.380E+1	2.124E+1
-1.654E-1	1.395E+1	2.130E+1
-1.654E-1	1.370E+1	2.112E+1
-1.703E-1	1.379E+1	2.111E+1
-1.670E-1	1.373E+1	2.123E+1
-1.670E-1	1.378E+1	2.111E+1
-1.654E-1	1.377E+1	2.113E+1
-1.686E-1	1.376E+1	2.103E+1
-1.719E-1	1.382E+1	2.122E+1
-1.654E-1	1.376E+1	2.088E+1
-1.670E-1	1.371E+1	2.134E+1
-1.719E-1	1.375E+1	2.131E+1
-1.686E-1	1.376E+1	2.127E+1
-1.670E-1	1.371E+1	2.123E+1
-1.670E-1	1.376E+1	2.123E+1
-1.703E-1	1.380E+1	2.122E+1
-1.670E-1	1.373E+1	2.129E+1
-1.654E-1	1.369E+1	2.128E+1
-1.654E-1	1.383E+1	2.104E+1
-1.686E-1	1.399E+1	2.133E+1
-1.703E-1	1.368E+1	2.122E+1
-1.686E-1	1.382E+1	2.125E+1
-1.670E-1	1.373E+1	2.119E+1
-1.719E-1	1.376E+1	2.131E+1
-1.719E-1	1.374E+1	2.108E+1
-1.670E-1	1.366E+1	2.108E+1
-1.670E-1	1.373E+1	2.109E+1
-1.703E-1	1.371E+1	2.114E+1
-1.703E-1	1.385E+1	2.113E+1
-1.654E-1	1.365E+1	2.110E+1
-1.654E-1	1.374E+1	2.107E+1
-1.703E-1	1.375E+1	2.113E+1
-1.703E-1	1.391E+1	2.126E+1
-1.670E-1	1.369E+1	2.127E+1
-1.686E-1	1.364E+1	2.129E+1
-1.703E-1	1.383E+1	2.131E+1
-1.703E-1	1.363E+1	2.100E+1
-1.670E-1	1.384E+1	2.138E+1
-1.686E-1	1.374E+1	2.132E+1
-1.703E-1	1.372E+1	2.138E+1
-1.719E-1	1.359E+1	2.139E+1
-1.703E-1	1.384E+1	2.119E+1
-1.670E-1	1.383E+1	2.115E+1
-1.719E-1	1.381E+1	2.112E+1
-1.735E-1	1.362E+1	2.118E+1
-1.654E-1	1.370E+1	2.106E+1
-1.670E-1	1.369E+1	2.125E+1
-1.686E-1	1.372E+1	2.112E+1
-1.703E-1	1.374E+1	2.123E+1
-1.638E-1	1.380E+1	2.109E+1
-1.670E-1	1.389E+1	2.139E+1
-1.703E-1	1.373E+1	2.123E+1
-1.686E-1	1.379E+1	2.110E+1
-1.670E-1	1.375E+1	2.108E+1
-1.686E-1	1.377E+1	2.112E+1
-1.686E-1	1.371E+1	2.117E+1
-1.719E-1	1.372E+1	2.114E+1
-1.670E-1	1.362E+1	2.123E+1
-1.654E-1	1.376E+1	2.115E+1
-1.703E-1	1.373E+1	2.118E+1
-1.686E-1	1.368E+1	2.121E+1
-1.654E-1	1.373E+1	2.117E+1
-1.670E-1	1.374E+1	2.124E+1
-1.703E-1	1.376E+1	2.133E+1
-1.686E-1	1.374E+1	2.127E+1
-1.638E-1	1.383E+1	2.114E+1
-1.670E-1	1.380E+1	2.134E+1
-1.703E-1	1.371E+1	2.110E+1
-1.735E-1	1.375E+1	2.126E+1
-1.654E-1	1.366E+1	2.117E+1
-1.719E-1	1.376E+1	2.106E+1
-1.670E-1	1.372E+1	2.125E+1
-1.703E-1	1.371E+1	2.122E+1
-1.654E-1	1.380E+1	2.118E+1
-1.686E-1	1.376E+1	2.125E+1
-1.735E-1	1.377E+1	2.125E+1
-1.719E-1	1.376E+1	2.133E+1
-1.638E-1	1.366E+1	2.116E+1
-1.670E-1	1.378E+1	2.104E+1
-1.703E-1	1.377E+1	2.114E+1
-1.703E-1	1.369E+1	2.120E+1
-1.670E-1	1.369E+1	2.135E+1
-1.654E-1	1.377E+1	2.128E+1
-1.703E-1	1.377E+1	2.119E+1
-1.686E-1	1.371E+1	2.128E+1
-1.670E-1	1.386E+1	2.124E+1
-1.654E-1	1.383E+1	2.118E+1
-1.719E-1	1.383E+1	2.124E+1
-1.686E-1	1.385E+1	2.110E+1
-1.670E-1	1.384E+1	2.116E+1
-1.686E-1	1.389E+1	2.116E+1
-1.703E-1	1.361E+1	2.110E+1
-1.686E-1	1.372E+1	2.119E+1
-1.654E-1	1.375E+1	2.102E+1
-1.654E-1	1.373E+1	2.124E+1
-1.703E-1	1.385E+1	2.114E+1
-1.670E-1	1.359E+1	2.115E+1
-1.686E-1	1.384E+1	2.113E+1
-1.686E-1	1.385E+1	2.125E+1
-1.719E-1	1.369E+1	2.128E+1
-1.686E-1	1.382E+1	2.119E+1
-1.670E-1	1.381E+1	2.094E+1
-1.686E-1	1.367E+1	2.124E+1
-1.686E-1	1.376E+1	2.116E+1
-1.703E-1	1.382E+1	2.107E+1
-1.670E-1	1.385E+1	2.112E+1
-1.686E-1	1.375E+1	2.139E+1
-1.719E-1	1.382E+1	2.125E+1
-1.703E-1	1.378E+1	2.130E+1
-1.654E-1	1.385E+1	2.123E+1
-1.686E-1	1.374E+1	2.112E+1
-1.703E-1	1.378E+1	2.120E+1
-1.703E-1	1.369E+1	2.105E+1
-1.654E-1	1.371E+1	2.124E+1
-1.654E-1	1.379E+1	2.119E+1
-1.719E-1	1.377E+1	2.111E+1
-1.686E-1	1.374E+1	2.123E+1
-1.654E-1	1.370E+1	2.111E+1
-1.654E-1	1.370E+1	2.103E+1
-1.703E-1	1.381E+1	2.113E+1
-1.719E-1	1.367E+1	2.125E+1
-1.670E-1	1.378E+1	2.108E+1
-1.686E-1	1.388E+1	2.117E+1
-1.719E-1	1.373E+1	2.093E+1
-1.719E-1	1.385E+1	2.113E+1
-1.686E-1	1.379E+1	2.105E+1
-1.670E-1	1.369E+1	2.127E+1
-1.719E-1	1.372E+1	2.118E+1
-1.703E-1	1.388E+1	2.129E+1
-1.654E-1	1.368E+1	2.116E+1
-1.654E-1	1.373E+1	2.110E+1
-1.703E-1	1.375E+1	2.130E+1
-1.719E-1	1.378E+1	2.107E+1
-1.654E-1	1.370E+1	2.110E+1
-1.654E-1	1.373E+1	2.119E+1
-1.735E-1	1.365E+1	2.124E+1
-1.670E-1	1.375E+1	2.125E+1
-1.670E-1	1.380E+1	2.123E+1
-1.654E-1	1.372E+1	2.104E+1
-1.703E-1	1.392E+1	2.112E+1
-1.719E-1	1.376E+1	2.112E+1
-1.638E-1	1.368E+1	2.112E+1
-1.654E-1	1.368E+1	2.117E+1
-1.735E-1	1.377E+1	2.127E+1
-1.703E-1	1.372E+1	2.100E+1
-1.670E-1	1.372E+1	2.122E+1
-1.703E-1	1.366E+1	2.116E+1
-1.686E-1	1.372E+1	2.116E+1
-1.686E-1	1.372E+1	2.132E+1
-1.670E-1	1.367E+1	2.129E+1
-1.670E-1	1.376E+1	2.131E+1
-1.719E-1	1.376E+1	2.121E+1
-1.703E-1	1.384E+1	2.116E+1
-1.654E-1	1.370E+1	2.103E+1
-1.670E-1	1.390E+1	2.105E+1
-1.719E-1	1.373E+1	2.127E+1
-1.703E-1	1.392E+1	2.107E+1
-1.670E-1	1.384E+1	2.112E+1
-1.670E-1	1.374E+1	2.118E+1
-1.686E-1	1.372E+1	2.143E+1
-1.703E-1	1.379E+1	2.105E+1
-1.703E-1	1.380E+1	2.125E+1
-1.686E-1	1.382E+1	2.113E+1
-1.703E-1	1.373E+1	2.107E+1
-1.719E-1	1.382E+1	2.100E+1
-1.654E-1	1.377E+1	2.116E+1
-1.670E-1	1.375E+1	2.114E+1
-1.719E-1	1.376E+1	2.117E+1
-1.719E-1	1.381E+1	2.119E+1
-1.654E-1	1.381E+1	2.128E+1
-1.686E-1	1.389E+1	2.117E+1
-1.703E-1	1.373E+1	2.110E+1
-1.686E-1	1.377E+1	2.134E+1
-1.686E-1	1.375E+1	2.115E+1
-1.638E-1	1.365E+1	2.102E+1
-1.719E-1	1.381E+1	2.111E+1
-1.703E-1	1.382E+1	2.096E+1
-1.670E-1	1.370E+1	2.115E+1
-1.670E-1	1.381E+1	2.117E+1
-1.719E-1	1.370E+1	2.114E+1
-1.703E-1	1.383E+1	2.122E+1
-1.638E-1	1.383E+1	2.104E+1
-1.654E-1	1.377E+1	2.123E+1
-1.703E-1	1.379E+1	2.099E+1
-1.703E-1	1.370E+1	2.114E+1
-1.670E-1	1.370E+1	2.122E+1
-1.670E-1	1.377E+1	2.102E+1
-1.703E-1	1.389E+1	2.104E+1
-1.703E-1	1.365E+1	2.118E+1
-1.670E-1	1.380E+1	2.116E+1
-1.654E-1	1.381E+1	2.133E+1
-1.735E-1	1.378E+1	2.124E+1
-1.654E-1	1.373E+1	2.121E+1
-1.654E-1	1.379E+1	2.120E+1
-1.686E-1	1.365E+1	2.119E+1
-1.686E-1	1.369E+1	2.111E+1
-1.703E-1	1.363E+1	2.122E+1
-1.670E-1	1.369E+1	2.111E+1
-1.654E-1	1.385E+1	2.106E+1
-1.703E-1	1.375E+1	2.111E+1
-1.719E-1	1.383E+1	2.102E+1
-1.654E-1	1.372E+1	2.126E+1
-1.638E-1	1.375E+1	2.120E+1
-1.719E-1	1.366E+1	2.113E+1
-1.686E-1	1.384E+1	2.121E+1
-1.638E-1	1.387E+1	2.111E+1
-1.654E-1	1.363E+1	2.117E+1
-1.735E-1	1.371E+1	2.129E+1
-1.686E-1	1.372E+1	2.124E+1
-1.638E-1	1.367E+1	2.105E+1
-1.654E-1	1.370E+1	2.113E+1
-1.719E-1	1.376E+1	2.109E+1
-1.703E-1	1.378E+1	2.124E+1
-1.670E-1	1.375E+1	2.096E+1
-1.703E-1	1.374E+1	2.113E+1
-1.703E-1	1.387E+1	2.107E+1
-1.670E-1	1.376E+1	2.120E+1
-1.686E-1	1.372E+1	2.120E+1
-1.686E-1	1.377E+1	2.135E+1
-1.703E-1	1.376E+1	2.131E+1
-1.719E-1	1.384E+1	2.129E+1
-1.686E-1	1.368E+1	2.128E+1
-1.686E-1	1.363E+1	2.117E+1
-1.703E-1	1.369E+1	2.119E+1
-1.703E-1	1.369E+1	2.106E+1
-1.654E-1	1.383E+1	2.125E+1
-1.686E-1	1.389E+1	2.119E+1
-1.703E-1	1.373E+1	2.122E+1
-1.719E-1	1.370E+1	2.117E+1
-1.638E-1	1.376E+1	2.103E+1
-1.638E-1	1.364E+1	2.127E+1
-1.703E-1	1.382E+1	2.106E+1
-1.670E-1	1.375E+1	2.135E+1
-1.654E-1	1.373E+1	2.120E+1
-1.638E-1	1.374E+1	2.102E+1
-1.735E-1	1.370E+1	2.131E+1
-1.719E-1	1.367E+1	2.112E+1
-1.670E-1	1.369E+1	2.142E+1
-1.670E-1	1.365E+1	2.134E+1
-1.703E-1	1.367E+1	2.119E+1
-1.686E-1	1.362E+1	2.111E+1
-1.638E-1	1.376E+1	2.104E+1
-1.670E-1	1.377E+1	2.112E+1
-1.686E-1	1.364E+1	2.129E+1
-1.719E-1	1.375E+1	2.115E+1
-1.670E-1	1.392E+1	2.107E+1
-1.670E-1	1.375E+1	2.122E+1
-1.703E-1	1.372E+1	2.105E+1
-1.719E-1	1.372E+1	2.115E+1
-1.670E-1	1.362E+1	2.109E+1
-1.686E-1	1.360E+1	2.121E+1
-1.703E-1	1.381E+1	2.113E+1
-1.703E-1	1.370E+1	2.121E+1
-1.686E-1	1.383E+1	2.119E+1
-1.670E-1	1.387E+1	2.127E+1
-1.703E-1	1.376E+1	2.114E+1
-1.719E-1	1.372E+1	2.111E+1
-1.654E-1	1.371E+1	2.114E+1
-1.703E-1	1.373E+1	2.115E+1
-1.686E-1	1.374E+1	2.113E+1
-1.703E-1	1.375E+1	2.119E+1
-1.654E-1	1.358E+1	2.132E+1
-1.670E-1	1.381E+1	2.115E+1
-1.703E-1	1.379E+1	2.126E+1
-1.703E-1	1.381E+1	2.128E+1
-1.670E-1	1.391E+1	2.122E+1
-1.670E-1	1.368E+1	2.121E+1
-1.703E-1	1.366E+1	2.123E+1
-1.735E-1	1.368E+1	2.128E+1
-1.670E-1	1.383E+1	2.121E+1
-1.670E-1	1.372E+1	2.112E+1
-1.703E-1	1.386E+1	2.130E+1
-1.719E-1	1.377E+1	2.115E+1
-1.638E-1	1.387E+1	2.113E+1
-1.703E-1	1.373E+1	2.121E+1
-1.735E-1	1.381E+1	2.109E+1
-1.686E-1	1.356E+1	2.121E+1
-1.654E-1	1.378E+1	2.114E+1
-1.686E-1	1.365E+1	2.125E+1
-1.703E-1	1.380E+1	2.120E+1
-1.703E-1	1.380E+1	2.126E+1
-1.654E-1	1.379E+1	2.109E+1
-1.654E-1	1.365E+1	2.120E+1
-1.719E-1	1.371E+1	2.121E+1
-1.719E-1	1.393E+1	2.118E+1
-1.670E-1	1.382E+1	2.120E+1
-1.686E-1	1.373E+1	2.105E+1
-1.703E-1	1.391E+1	2.120E+1
-1.703E-1	1.375E+1	2.113E+1
-1.654E-1	1.381E+1	2.117E+1
-1.670E-1	1.379E+1	2.123E+1
-1.719E-1	1.369E+1	2.109E+1
-1.703E-1	1.374E+1	2.127E+1
-1.670E-1	1.379E+1	2.118E+1
-1.670E-1	1.379E+1	2.119E+1
-1.735E-1	1.377E+1	2.118E+1
-1.686E-1	1.354E+1	2.121E+1
-1.670E-1	1.387E+1	2.121E+1
-1.686E-1	1.377E+1	2.101E+1
-1.719E-1	1.374E+1	2.108E+1
-1.703E-1	1.379E+1	2.109E+1
-1.670E-1	1.380E+1	2.125E+1
-1.703E-1	1.368E+1	2.128E+1
-1.703E-1	1.386E+1	2.115E+1
-1.703E-1	1.375E+1	2.115E+1
-1.654E-1	1.368E+1	2.116E+1
-1.686E-1	1.381E+1	2.121E+1
-1.735E-1	1.361E+1	2.112E+1
-1.719E-1	1.378E+1	2.124E+1
-1.638E-1	1.386E+1	2.099E+1
-1.654E-1	1.373E+1	2.106E+1
-1.719E-1	1.385E+1	2.110E+1
-1.703E-1	1.370E+1	2.124E+1
-1.654E-1	1.380E+1	2.110E+1
-1.686E-1	1.366E+1	2.103E+1
-1.703E-1	1.361E+1	2.107E+1
-1.703E-1	1.373E+1	2.121E+1
-1.686E-1	1.363E+1	2.110E+1
-1.686E-1	1.387E+1	2.110E+1
-1.719E-1	1.378E+1	2.120E+1
-1.686E-1	1.371E+1	2.110E+1
-1.719E-1	1.368E+1	2.129E+1
-1.670E-1	1.380E+1	2.110E+1
-1.719E-1	1.373E+1	2.127E+1
-1.686E-1	1.373E+1	2.125E+1
-1.670E-1	1.379E+1	2.121E+1
-1.686E-1	1.371E+1	2.092E+1
-1.686E-1	1.370E+1	2.095E+1
-1.703E-1	1.384E+1	2.127E+1
-1.670E-1	1.364E+1	2.100E+1
-1.670E-1	1.382E+1	2.113E+1
-1.703E-1	1.373E+1	2.125E+1
-1.719E-1	1.371E+1	2.098E+1
-1.686E-1	1.393E+1	2.132E+1
-1.670E-1	1.370E+1	2.124E+1
-1.735E-1	1.361E+1	2.103E+1
-1.719E-1	1.366E+1	2.116E+1
-1.703E-1	1.376E+1	2.124E+1
-1.686E-1	1.389E+1	2.104E+1
-1.719E-1	1.373E+1	2.116E+1
-1.686E-1	1.367E+1	2.121E+1
-1.670E-1	1.361E+1	2.107E+1
-1.703E-1	1.357E+1	2.111E+1
-1.719E-1	1.379E+1	2.102E+1
-1.686E-1	1.383E+1	2.127E+1
-1.638E-1	1.378E+1	2.118E+1
-1.703E-1	1.381E+1	2.108E+1
-1.703E-1	1.375E+1	2.123E+1
-1.703E-1	1.380E+1	2.121E+1
-1.670E-1	1.361E+1	2.125E+1
-1.703E-1	1.370E+1	2.131E+1
-1.719E-1	1.372E+1	2.105E+1
-1.703E-1	1.369E+1	2.116E+1
-1.670E-1	1.381E+1	2.106E+1
-1.654E-1	1.361E+1	2.125E+1
-1.686E-1	1.369E+1	2.120E+1
-1.719E-1	1.374E+1	2.123E+1
-1.670E-1	1.385E+1	2.107E+1
-1.654E-1	1.349E+1	2.107E+1
-1.686E-1	1.384E+1	2.110E+1
-1.719E-1	1.371E+1	2.113E+1
-1.670E-1	1.360E+1	2.124E+1
-1.670E-1	1.379E+1	2.119E+1
-1.703E-1	1.377E+1	2.130E+1
-1.703E-1	1.383E+1	2.122E+1
-1.654E-1	1.377E+1	2.114E+1
-1.670E-1	1.373E+1	2.111E+1
-1.735E-1	1.377E+1	2.099E+1
-1.703E-1	1.368E+1	2.109E+1
-1.686E-1	1.361E+1	2.125E+1
-1.670E-1	1.380E+1	2.112E+1
-1.686E-1	1.374E+1	2.114E+1
-1.703E-1	1.381E+1	2.116E+1
-1.686E-1	1.391E+1	2.107E+1
-1.719E-1	1.367E+1	2.114E+1
-1.703E-1	1.375E+1	2.134E+1
-1.703E-1	1.375E+1	2.128E+1
-1.686E-1	1.375E+1	2.109E+1
-1.670E-1	1.375E+1	2.123E+1
-1.735E-1	1.362E+1	2.129E+1
-1.686E-1	1.369E+1	2.132E+1
-1.670E-1	1.374E+1	2.119E+1
-1.703E-1	1.368E+1	2.110E+1
-1.719E-1	1.369E+1	2.126E+1
-1.735E-1	1.365E+1	2.123E+1
-1.686E-1	1.373E+1	2.128E+1
-1.686E-1	1.359E+1	2.112E+1
-1.703E-1	1.387E+1	2.126E+1
-1.686E-1	1.368E+1	2.105E+1
-1.670E-1	1.375E+1	2.120E+1
-1.670E-1	1.379E+1	2.095E+1
-1.686E-1	1.383E+1	2.122E+1
-1.686E-1	1.365E+1	2.125E+1
-1.670E-1	1.374E+1	2.111E+1
-1.686E-1	1.376E+1	2.123E+1
-1.703E-1	1.371E+1	2.104E+1
-1.703E-1	1.379E+1	2.101E+1
-1.686E-1	1.375E+1	2.139E+1
-1.703E-1	1.369E+1	2.120E+1
-1.719E-1	1.376E+1	2.114E+1
-1.703E-1	1.367E+1	2.122E+1
-1.686E-1	1.377E+1	2.119E+1
-1.703E-1	1.384E+1	2.107E+1
-1.686E-1	1.388E+1	2.132E+1
-1.719E-1	1.377E+1	2.111E+1
-1.670E-1	1.374E+1	2.111E+1
-1.670E-1	1.366E+1	2.102E+1
-1.719E-1	1.373E+1	2.113E+1
-1.703E-1	1.366E+1	2.120E+1
-1.654E-1	1.366E+1	2.115E+1
-1.703E-1	1.380E+1	2.108E+1
-1.686E-1	1.370E+1	2.101E+1
-1.703E-1	1.378E+1	2.114E+1
-1.686E-1	1.373E+1	2.102E+1
-1.703E-1	1.369E+1	2.115E+1
-1.703E-1	1.376E+1	2.108E+1
-1.703E-1	1.378E+1	2.100E+1
-1.670E-1	1.381E+1	2.118E+1
-1.670E-1	1.374E+1	2.110E+1
-1.686E-1	1.379E+1	2.117E+1
-1.703E-1	1.378E+1	2.130E+1
-1.654E-1	1.373E+1	2.114E+1
-1.670E-1	1.376E+1	2.101E+1
-1.703E-1	1.372E+1	2.102E+1
-1.703E-1	1.380E+1	2.118E+1
-1.703E-1	1.370E+1	2.122E+1
-1.670E-1	1.374E+1	2.116E+1
-1.703E-1	1.368E+1	2.135E+1
-1.703E-1	1.379E+1	2.110E+1
-1.670E-1	1.375E+1	2.110E+1
-1.670E-1	1.380E+1	2.113E+1
-1.703E-1	1.374E+1	2.107E+1
-1.735E-1	1.369E+1	2.109E+1
-1.686E-1	1.390E+1	2.118E+1
-1.670E-1	1.368E+1	2.111E+1
-1.719E-1	1.373E+1	2.107E+1
-1.703E-1	1.373E+1	2.120E+1
-1.670E-1	1.362E+1	2.130E+1
-1.686E-1	1.373E+1	2.112E+1
-1.735E-1	1.361E+1	2.120E+1
-1.703E-1	1.376E+1	2.118E+1
-1.654E-1	1.375E+1	2.116E+1
-1.670E-1	1.374E+1	2.135E+1
-1.735E-1	1.364E+1	2.121E+1
-1.751E-1	1.395E+1	2.120E+1
-1.670E-1	1.381E+1	2.109E+1
-1.703E-1	1.376E+1	2.120E+1
-1.703E-1	1.361E+1	2.116E+1
-1.703E-1	1.386E+1	2.095E+1
-1.703E-1	1.372E+1	2.107E+1
-1.686E-1	1.385E+1	2.110E+1
-1.735E-1	1.381E+1	2.098E+1
-1.686E-1	1.369E+1	2.128E+1
-1.670E-1	1.377E+1	2.114E+1
-1.654E-1	1.370E+1	2.112E+1
-1.735E-1	1.375E+1	2.120E+1
-1.735E-1	1.377E+1	2.092E+1
-1.686E-1	1.377E+1	2.117E+1
-1.654E-1	1.377E+1	2.099E+1
-1.686E-1	1.376E+1	2.108E+1
-1.719E-1	1.373E+1	2.126E+1
-1.703E-1	1.379E+1	2.124E+1
-1.670E-1	1.375E+1	2.119E+1
-1.719E-1	1.381E+1	2.114E+1
-1.735E-1	1.364E+1	2.126E+1
-1.670E-1	1.379E+1	2.113E+1
-1.670E-1	1.376E+1	2.110E+1
-1.703E-1	1.385E+1	2.103E+1
-1.735E-1	1.377E+1	2.105E+1
-1.703E-1	1.369E+1	2.108E+1
-1.686E-1	1.385E+1	2.135E+1
-1.703E-1	1.362E+1	2.116E+1
-1.719E-1	1.369E+1	2.113E+1
-1.686E-1	1.381E+1	2.118E+1
-1.670E-1	1.372E+1	2.099E+1
-1.703E-1	1.378E+1	2.114E+1
-1.735E-1	1.374E+1	2.113E+1
-1.654E-1	1.375E+1	2.120E+1
-1.703E-1	1.390E+1	2.114E+1
-1.735E-1	1.381E+1	2.134E+1
-1.686E-1	1.369E+1	2.099E+1
-1.654E-1	1.380E+1	2.120E+1
-1.670E-1	1.389E+1	2.104E+1
-1.735E-1	1.368E+1	2.121E+1
-1.735E-1	1.371E+1	2.125E+1
-1.686E-1	1.366E+1	2.107E+1
-1.670E-1	1.369E+1	2.123E+1
-1.703E-1	1.373E+1	2.110E+1
-1.735E-1	1.370E+1	2.124E+1
-1.686E-1	1.380E+1	2.105E+1
-1.686E-1	1.373E+1	2.117E+1
-1.686E-1	1.375E+1	2.116E+1
-1.703E-1	1.372E+1	2.121E+1
-1.654E-1	1.362E+1	2.111E+1
-1.670E-1	1.389E+1	2.112E+1
-1.703E-1	1.368E+1	2.121E+1
-1.719E-1	1.367E+1	2.123E+1
-1.654E-1	1.381E+1	2.101E+1
-1.654E-1	1.378E+1	2.092E+1
-1.703E-1	1.369E+1	2.119E+1
-1.719E-1	1.375E+1	2.116E+1
-1.670E-1	1.374E+1	2.119E+1
-1.686E-1	1.351E+1	2.104E+1
-1.719E-1	1.368E+1	2.115E+1
-1.719E-1	1.378E+1	2.107E+1
-1.670E-1	1.381E+1	2.109E+1
-1.654E-1	1.373E+1	2.118E+1
-1.703E-1	1.378E+1	2.132E+1
-1.719E-1	1.366E+1	2.115E+1
-1.670E-1	1.361E+1	2.124E+1
-1.686E-1	1.374E+1	2.120E+1
-1.670E-1	1.374E+1	2.130E+1
-1.719E-1	1.366E+1	2.112E+1
-1.654E-1	1.385E+1	2.120E+1
-1.670E-1	1.371E+1	2.114E+1
-1.703E-1	1.365E+1	2.114E+1
-1.735E-1	1.383E+1	2.123E+1
-1.670E-1	1.393E+1	2.131E+1
-1.686E-1	1.362E+1	2.106E+1
-1.735E-1	1.365E+1	2.106E+1
-1.735E-1	1.373E+1	2.111E+1
-1.670E-1	1.360E+1	2.100E+1
-1.670E-1	1.384E+1	2.133E+1
-1.719E-1	1.364E+1	2.116E+1
-1.719E-1	1.383E+1	2.114E+1
-1.686E-1	1.376E+1	2.118E+1
-1.654E-1	1.385E+1	2.115E+1
-1.719E-1	1.373E+1	2.126E+1
-1.735E-1	1.386E+1	2.114E+1
-1.686E-1	1.360E+1	2.117E+1
-1.670E-1	1.376E+1	2.120E+1
-1.735E-1	1.369E+1	2.131E+1
-1.735E-1	1.390E+1	2.128E+1
-1.670E-1	1.372E+1	2.112E+1
-1.686E-1	1.381E+1	2.124E+1
-1.686E-1	1.382E+1	2.112E+1
-1.719E-1	1.381E+1	2.127E+1
-1.654E-1	1.370E+1	2.120E+1
-1.670E-1	1.373E+1	2.121E+1
-1.703E-1	1.374E+1	2.116E+1
-1.703E-1	1.379E+1	2.088E+1
-1.670E-1	1.372E+1	2.115E+1
-1.670E-1	1.364E+1	2.110E+1
-1.703E-1	1.378E+1	2.144E+1
-1.751E-1	1.369E+1	2.114E+1
-1.670E-1	1.384E+1	2.122E+1
-1.654E-1	1.380E+1	2.107E+1
-1.703E-1	1.373E+1	2.096E+1
-1.703E-1	1.381E+1	2.103E+1
-1.670E-1	1.378E+1	2.126E+1
-1.703E-1	1.381E+1	2.130E+1
-1.719E-1	1.357E+1	2.121E+1
-1.719E-1	1.390E+1	2.110E+1
-1.638E-1	1.364E+1	2.114E+1
-1.670E-1	1.373E+1	2.104E+1
-1.703E-1	1.368E+1	2.117E+1
-1.719E-1	1.379E+1	2.116E+1
-1.670E-1	1.374E+1	2.096E+1
-1.670E-1	1.382E+1	2.118E+1
-1.751E-1	1.363E+1	2.124E+1
-1.719E-1	1.366E+1	2.127E+1
-1.670E-1	1.375E+1	2.113E+1
-1.686E-1	1.380E+1	2.131E+1
-1.703E-1	1.377E+1	2.097E+1
-1.719E-1	1.368E+1	2.106E+1
-1.703E-1	1.367E+1	2.103E+1
-1.670E-1	1.365E+1	2.133E+1
-1.719E-1	1.378E+1	2.101E+1
-1.686E-1	1.373E+1	2.106E+1
-1.703E-1	1.369E+1	2.106E+1
-1.670E-1	1.383E+1	2.118E+1
-1.703E-1	1.372E+1	2.117E+1
-1.719E-1	1.364E+1	2.110E+1
-1.670E-1	1.370E+1	2.113E+1
-1.686E-1	1.366E+1	2.106E+1
-1.735E-1	1.374E+1	2.110E+1
-1.735E-1	1.372E+1	2.128E+1
-1.686E-1	1.373E+1	2.129E+1
-1.654E-1	1.378E+1	2.115E+1
-1.719E-1	1.373E+1	2.103E+1
-1.719E-1	1.371E+1	2.111E+1
-1.670E-1	1.379E+1	2.106E+1
-1.670E-1	1.366E+1	2.125E+1
-1.703E-1	1.376E+1	2.095E+1
-1.719E-1	1.375E+1	2.125E+1
-1.670E-1	1.373E+1	2.138E+1
-1.670E-1	1.376E+1	2.127E+1
-1.735E-1	1.370E+1	2.108E+1
-1.719E-1	1.367E+1	2.131E+1
-1.654E-1	1.370E+1	2.110E+1
-1.686E-1	1.375E+1	2.129E+1
-1.719E-1	1.376E+1	2.106E+1
-1.703E-1	1.365E+1	2.109E+1
-1.670E-1	1.367E+1	2.105E+1
-1.703E-1	1.373E+1	2.116E+1
-1.703E-1	1.375E+1	2.116E+1
-1.703E-1	1.371E+1	2.115E+1
-1.670E-1	1.384E+1	2.128E+1
-1.670E-1	1.373E+1	2.126E+1
-1.719E-1	1.390E+1	2.124E+1
-1.719E-1	1.389E+1	2.133E+1
-1.670E-1	1.370E+1	2.108E+1
-1.670E-1	1.370E+1	2.117E+1
-1.719E-1	1.380E+1	2.109E+1
-1.719E-1	1.363E+1	2.112E+1
-1.654E-1	1.375E+1	2.114E+1
-1.670E-1	1.369E+1	2.112E+1
-1.686E-1	1.378E+1	2.108E+1
-1.735E-1	1.370E+1	2.092E+1
-1.686E-1	1.381E+1	2.121E+1
-1.670E-1	1.382E+1	2.120E+1
-1.719E-1	1.385E+1	2.104E+1
-1.686E-1	1.383E+1	2.117E+1
-1.686E-1	1.374E+1	2.117E+1
-1.670E-1	1.371E+1	2.111E+1
-1.703E-1	1.362E+1	2.111E+1
-1.719E-1	1.364E+1	2.117E+1
-1.686E-1	1.378E+1	2.104E+1
-1.670E-1	1.374E+1	2.102E+1
-1.703E-1	1.388E+1	2.106E+1
-1.703E-1	1.375E+1	2.121E+1
-1.686E-1	1.374E+1	2.105E+1
-1.670E-1	1.379E+1	2.118E+1
-1.686E-1	1.374E+1	2.105E+1
-1.719E-1	1.374E+1	2.141E+1
-1.670E-1	1.363E+1	2.121E+1
-1.670E-1	1.368E+1	2.122E+1
-1.686E-1	1.376E+1	2.105E+1
-1.703E-1	1.388E+1	2.121E+1
-1.670E-1	1.377E+1	2.114E+1
-1.654E-1	1.368E+1	2.120E+1
-1.735E-1	1.374E+1	2.123E+1
-1.719E-1	1.372E+1	2.131E+1
-1.638E-1	1.370E+1	2.115E+1
-1.686E-1	1.380E+1	2.136E+1
-1.719E-1	1.366E+1	2.120E+1
-1.703E-1	1.373E+1	2.112E+1
-1.719E-1	1.385E+1	2.098E+1
-1.686E-1	1.373E+1	2.122E+1
-1.719E-1	1.358E+1	2.099E+1
-1.735E-1	1.357E+1	2.141E+1
-1.703E-1	1.370E+1	2.121E+1
-1.670E-1	1.368E+1	2.129E+1
-1.719E-1	1.376E+1	2.134E+1
-1.703E-1	1.371E+1	2.100E+1
-1.686E-1	1.371E+1	2.116E+1
-1.703E-1	1.368E+1	2.132E+1
-1.703E-1	1.372E+1	2.114E+1
-1.735E-1	1.386E+1	2.105E+1
-1.686E-1	1.370E+1	2.123E+1
-1.686E-1	1.375E+1	2.118E+1
-1.719E-1	1.370E+1	2.125E+1
-1.703E-1	1.349E+1	2.138E+1
-1.670E-1	1.363E+1	2.105E+1
-1.670E-1	1.379E+1	2.108E+1
-1.719E-1	1.360E+1	2.110E+1
-1.735E-1	1.372E+1	2.120E+1
-1.686E-1	1.380E+1	2.101E+1
-1.670E-1	1.366E+1	2.118E+1
-1.751E-1	1.383E+1	2.102E+1
-1.703E-1	1.383E+1	2.105E+1
-1.670E-1	1.378E+1	2.113E+1
-1.686E-1	1.378E+1	2.098E+1
-1.703E-1	1.382E+1	2.116E+1
-1.751E-1	1.372E+1	2.125E+1
-1.670E-1	1.373E+1	2.117E+1
-1.703E-1	1.373E+1	2.121E+1
-1.686E-1	1.378E+1	2.105E+1
-1.703E-1	1.390E+1	2.106E+1
-1.686E-1	1.372E+1	2.119E+1
-1.654E-1	1.364E+1	2.124E+1
-1.735E-1	1.378E+1	2.116E+1
-1.719E-1	1.359E+1	2.114E+1
-1.670E-1	1.369E+1	2.130E+1
-1.654E-1	1.356E+1	2.115E+1
-1.735E-1	1.369E+1	2.110E+1
-1.719E-1	1.368E+1	2.126E+1
-1.686E-1	1.379E+1	2.120E+1
-1.686E-1	1.382E+1	2.112E+1
-1.719E-1	1.377E+1	2.118E+1
-1.703E-1	1.363E+1	2.114E+1
-1.703E-1	1.367E+1	2.112E+1
-1.686E-1	1.363E+1	2.125E+1
-1.703E-1	1.379E+1	2.109E+1
-1.703E-1	1.369E+1	2.121E+1
-1.703E-1	1.360E+1	2.103E+1
-1.686E-1	1.372E+1	2.104E+1
-1.703E-1	1.386E+1	2.120E+1
-1.719E-1	1.380E+1	2.104E+1
-1.654E-1	1.380E+1	2.114E+1
-1.686E-1	1.359E+1	2.132E+1
-1.703E-1	1.378E+1	2.114E+1
-1.719E-1	1.387E+1	2.109E+1
-1.686E-1	1.375E+1	2.128E+1
-1.670E-1	1.371E+1	2.115E+1
-1.719E-1	1.383E+1	2.116E+1
-1.703E-1	1.372E+1	2.115E+1
-1.686E-1	1.381E+1	2.132E+1
-1.670E-1	1.357E+1	2.115E+1
-1.686E-1	1.366E+1	2.098E+1
-1.719E-1	1.373E+1	2.114E+1
-1.670E-1	1.366E+1	2.111E+1
-1.686E-1	1.383E+1	2.104E+1
-1.703E-1	1.382E+1	2.111E+1
-1.719E-1	1.367E+1	2.125E+1
-1.670E-1	1.382E+1	2.128E+1
-1.686E-1	1.380E+1	2.107E+1
-1.719E-1	1.391E+1	2.098E+1
-1.719E-1	1.370E+1	2.121E+1
-1.686E-1	1.372E+1	2.105E+1
-1.686E-1	1.366E+1	2.122E+1
-1.735E-1	1.369E+1	2.123E+1
-1.703E-1	1.371E+1	2.120E+1
-1.686E-1	1.385E+1	2.108E+1
-1.703E-1	1.370E+1	2.106E+1
-1.703E-1	1.374E+1	2.107E+1
-1.719E-1	1.365E+1	2.101E+1
-1.686E-1	1.378E+1	2.109E+1
-1.670E-1	1.375E+1	2.095E+1
-1.703E-1	1.383E+1	2.118E+1
-1.703E-1	1.369E+1	2.113E+1
-1.670E-1	1.371E+1	2.125E+1
-1.670E-1	1.374E+1	2.120E+1
-1.703E-1	1.368E+1	2.117E+1
-1.735E-1	1.375E+1	2.108E+1
-1.670E-1	1.375E+1	2.100E+1
-1.670E-1	1.363E+1	2.111E+1
-1.719E-1	1.377E+1	2.131E+1
-1.703E-1	1.378E+1	2.107E+1
-1.670E-1	1.362E+1	2.124E+1
-1.686E-1	1.364E+1	2.121E+1
-1.719E-1	1.366E+1	2.120E+1
-1.703E-1	1.380E+1	2.103E+1
-1.703E-1	1.380E+1	2.125E+1
-1.654E-1	1.369E+1	2.120E+1
-1.751E-1	1.367E+1	2.102E+1
-1.719E-1	1.375E+1	2.132E+1
-1.686E-1	1.368E+1	2.118E+1
-1.670E-1	1.381E+1	2.120E+1
-1.719E-1	1.365E+1	2.123E+1
-1.719E-1	1.381E+1	2.117E+1
-1.703E-1	1.367E+1	2.122E+1
-1.670E-1	1.373E+1	2.114E+1
-1.703E-1	1.382E+1	2.107E+1
-1.703E-1	1.376E+1	2.119E+1
-1.719E-1	1.373E+1	2.125E+1
-1.670E-1	1.375E+1	2.119E+1
-1.735E-1	1.389E+1	2.133E+1
-1.703E-1	1.373E+1	2.131E+1
-1.703E-1	1.378E+1	2.118E+1
-1.670E-1	1.368E+1	2.100E+1
-1.670E-1	1.374E+1	2.111E+1
-1.703E-1	1.380E+1	2.111E+1
-1.686E-1	1.372E+1	2.128E+1
-1.686E-1	1.374E+1	2.132E+1
-1.703E-1	1.366E+1	2.103E+1
-1.735E-1	1.377E+1	2.121E+1
-1.686E-1	1.375E+1	2.123E+1
-1.670E-1	1.380E+1	2.107E+1
-1.703E-1	1.363E+1	2.115E+1
-1.735E-1	1.367E+1	2.117E+1
-1.686E-1	1.377E+1	2.120E+1
-1.686E-1	1.377E+1	2.110E+1
-1.703E-1	1.361E+1	2.104E+1
-1.719E-1	1.373E+1	2.099E+1
-1.686E-1	1.385E+1	2.115E+1
-1.686E-1	1.374E+1	2.104E+1
-1.719E-1	1.376E+1	2.101E+1
-1.719E-1	1.377E+1	2.114E+1
-1.654E-1	1.368E+1	2.128E+1
-1.670E-1	1.378E+1	2.118E+1
-1.719E-1	1.379E+1	2.113E+1
-1.735E-1	1.362E+1	2.119E+1
-1.654E-1	1.386E+1	2.097E+1
-1.686E-1	1.364E+1	2.105E+1
-1.719E-1	1.365E+1	2.113E+1
-1.703E-1	1.376E+1	2.116E+1
-1.703E-1	1.369E+1	2.121E+1
-1.686E-1	1.374E+1	2.103E+1
-1.735E-1	1.369E+1	2.120E+1
-1.703E-1	1.369E+1	2.117E+1
-1.703E-1	1.369E+1	2.116E+1
-1.703E-1	1.378E+1	2.128E+1
-1.703E-1	1.374E+1	2.120E+1
-1.735E-1	1.389E+1	2.119E+1
-1.670E-1	1.381E+1	2.098E+1
-1.686E-1	1.380E+1	2.115E+1
-1.719E-1	1.372E+1	2.104E+1
-1.703E-1	1.377E+1	2.114E+1
-1.686E-1	1.358E+1	2.114E+1
-1.703E-1	1.373E+1	2.102E+1
-1.703E-1	1.386E+1	2.116E+1
-1.703E-1	1.374E+1	2.137E+1
-1.670E-1	1.368E+1	2.103E+1
-1.719E-1	1.378E+1	2.117E+1
-1.703E-1	1.365E+1	2.107E+1
-1.719E-1	1.385E+1	2.110E+1
-1.686E-1	1.366E+1	2.110E+1
-1.703E-1	1.381E+1	2.122E+1
-1.735E-1	1.377E+1	2.112E+1
-1.703E-1	1.366E+1	2.106E+1
-1.686E-1	1.379E+1	2.114E+1
-1.654E-1	1.367E+1	2.102E+1
-1.703E-1	1.369E+1	2.126E+1
-1.735E-1	1.377E+1	2.131E+1
-1.654E-1	1.377E+1	2.112E+1
-1.670E-1	1.360E+1	2.113E+1
-1.719E-1	1.369E+1	2.123E+1
-1.719E-1	1.373E+1	2.115E+1
-1.670E-1	1.365E+1	2.117E+1
-1.703E-1	1.377E+1	2.109E+1
-1.703E-1	1.384E+1	2.113E+1
-1.703E-1	1.359E+1	2.113E+1
-1.654E-1	1.385E+1	2.102E+1
-1.670E-1	1.367E+1	2.125E+1
-1.735E-1	1.379E+1	2.094E+1
-1.719E-1	1.361E+1	2.099E+1
-1.670E-1	1.364E+1	2.099E+1
-1.703E-1	1.373E+1	2.104E+1
-1.719E-1	1.378E+1	2.105E+1
-1.719E-1	1.388E+1	2.101E+1
-1.686E-1	1.370E+1	2.115E+1
-1.703E-1	1.379E+1	2.122E+1
-1.703E-1	1.372E+1	2.107E+1
-1.719E-1	1.362E+1	2.112E+1
-1.686E-1	1.392E+1	2.123E+1
-1.686E-1	1.373E+1	2.112E+1
-1.735E-1	1.373E+1	2.108E+1
-1.735E-1	1.376E+1	2.099E+1
-1.686E-1	1.373E+1	2.123E+1
-1.686E-1	1.372E+1	2.123E+1
-1.703E-1	1.371E+1	2.107E+1
-1.735E-1	1.370E+1	2.106E+1
-1.719E-1	1.373E+1	2.121E+1
-1.703E-1	1.361E+1	2.113E+1
-1.735E-1	1.370E+1	2.120E+1
-1.719E-1	1.375E+1	2.117E+1
-1.670E-1	1.376E+1	2.105E+1
-1.686E-1	1.389E+1	2.139E+1
-1.719E-1	1.358E+1	2.122E+1
-1.768E-1	1.374E+1	2.121E+1
-1.703E-1	1.371E+1	2.116E+1
-1.654E-1	1.367E+1	2.103E+1
-1.703E-1	1.377E+1	2.111E+1
-1.719E-1	1.365E+1	2.150E+1
-1.686E-1	1.371E+1	2.127E+1
-1.670E-1	1.371E+1	2.112E+1
-1.703E-1	1.367E+1	2.120E+1
-1.719E-1	1.374E+1	2.127E+1
-1.670E-1	1.372E+1	2.117E+1
-1.670E-1	1.367E+1	2.123E+1
-1.703E-1	1.374E+1	2.130E+1
-1.719E-1	1.385E+1	2.113E+1
-1.686E-1	1.392E+1	2.110E+1
-1.703E-1	1.379E+1	2.120E+1
-1.703E-1	1.377E+1	2.110E+1
-1.735E-1	1.371E+1	2.095E+1
-1.686E-1	1.370E+1	2.111E+1
-1.686E-1	1.370E+1	2.110E+1
-1.719E-1	1.365E+1	2.111E+1
-1.703E-1	1.384E+1	2.113E+1
-1.654E-1	1.356E+1	2.104E+1
-1.670E-1	1.366E+1	2.108E+1
-1.686E-1	1.379E+1	2.113E+1
-1.719E-1	1.369E+1	2.128E+1
-1.686E-1	1.374E+1	2.108E+1
-1.686E-1	1.373E+1	2.127E+1
-1.719E-1	1.375E+1	2.108E+1
-1.719E-1	1.367E+1	2.120E+1
-1.686E-1	1.375E+1	2.112E+1
-1.670E-1	1.371E+1	2.122E+1
-1.735E-1	1.357E+1	2.107E+1
-1.703E-1	1.368E+1	2.106E+1
-1.686E-1	1.359E+1	2.108E+1
-1.670E-1	1.363E+1	2.118E+1
-1.703E-1	1.384E+1	2.123E+1
-1.735E-1	1.376E+1	2.120E+1
-1.686E-1	1.373E+1	2.122E+1
-1.686E-1	1.374E+1	2.116E+1
-1.719E-1	1.380E+1	2.108E+1
-1.735E-1	1.371E+1	2.107E+1
-1.703E-1	1.367E+1	2.117E+1
-1.670E-1	1.376E+1	2.123E+1
-1.719E-1	1.374E+1	2.108E+1
-1.719E-1	1.378E+1	2.130E+1
-1.703E-1	1.364E+1	2.113E+1
-1.670E-1	1.377E+1	2.107E+1
-1.735E-1	1.369E+1	2.126E+1
-1.719E-1	1.372E+1	2.116E+1
-1.686E-1	1.359E+1	2.125E+1
-1.686E-1	1.368E+1	2.113E+1
-1.735E-1	1.373E+1	2.102E+1
-1.719E-1	1.365E+1	2.120E+1
-1.719E-1	1.377E+1	2.128E+1
-1.703E-1	1.364E+1	2.131E+1
-1.719E-1	1.374E+1	2.107E+1
-1.703E-1	1.361E+1	2.117E+1
-1.670E-1	1.379E+1	2.116E+1
-1.686E-1	1.367E+1	2.110E+1
-1.703E-1	1.374E+1	2.098E+1
-1.719E-1	1.383E+1	2.115E+1
-1.703E-1	1.379E+1	2.107E+1
-1.670E-1	1.378E+1	2.119E+1
-1.686E-1	1.368E+1	2.117E+1
-1.735E-1	1.373E+1	2.114E+1
-1.703E-1	1.368E+1	2.098E+1
-1.686E-1	1.371E+1	2.116E+1
-1.686E-1	1.375E+1	2.123E+1
-1.735E-1	1.362E+1	2.094E+1
-1.703E-1	1.381E+1	2.132E+1
-1.670E-1	1.365E+1	2.103E+1
-1.703E-1	1.357E+1	2.120E+1
-1.719E-1	1.365E+1	2.133E+1
-1.670E-1	1.360E+1	2.107E+1
-1.670E-1	1.366E+1	2.118E+1
-1.719E-1	1.359E+1	2.123E+1
-1.703E-1	1.367E+1	2.113E+1
-1.670E-1	1.372E+1	2.090E+1
-1.670E-1	1.381E+1	2.113E+1
-1.719E-1	1.375E+1	2.123E+1
-1.735E-1	1.360E+1	2.115E+1
-1.703E-1	1.376E+1	2.108E+1
-1.670E-1	1.379E+1	2.133E+1
-1.703E-1	1.373E+1	2.102E+1
-1.703E-1	1.368E+1	2.130E+1
-1.686E-1	1.364E+1	2.125E+1
-1.670E-1	1.356E+1	2.106E+1
-1.719E-1	1.360E+1	2.115E+1
-1.735E-1	1.375E+1	2.103E+1
-1.670E-1	1.369E+1	2.109E+1
-1.686E-1	1.382E+1	2.122E+1
-1.719E-1	1.371E+1	2.106E+1
-1.735E-1	1.378E+1	2.111E+1
-1.686E-1	1.370E+1	2.111E+1
-1.686E-1	1.363E+1	2.118E+1
-1.703E-1	1.399E+1	2.119E+1
-1.719E-1	1.370E+1	2.123E+1
-1.686E-1	1.369E+1	2.114E+1
-1.686E-1	1.360E+1	2.098E+1
-1.719E-1	1.367E+1	2.116E+1
-1.719E-1	1.382E+1	2.127E+1
-1.670E-1	1.369E+1	2.112E+1
-1.670E-1	1.374E+1	2.129E+1
-1.703E-1	1.373E+1	2.115E+1
-1.735E-1	1.386E+1	2.107E+1
-1.670E-1	1.389E+1	2.098E+1
-1.686E-1	1.376E+1	2.126E+1
-1.686E-1	1.372E+1	2.137E+1
-1.719E-1	1.381E+1	2.107E+1
-1.670E-1	1.369E+1	2.116E+1
-1.686E-1	1.368E+1	2.109E+1
-1.719E-1	1.377E+1	2.103E+1
-1.719E-1	1.373E+1	2.116E+1
-1.686E-1	1.373E+1	2.106E+1
-1.686E-1	1.367E+1	2.124E+1
-1.735E-1	1.367E+1	2.113E+1
-1.719E-1	1.364E+1	2.102E+1
-1.670E-1	1.389E+1	2.106E+1
-1.703E-1	1.375E+1	2.125E+1
-1.686E-1	1.386E+1	2.115E+1
-1.719E-1	1.370E+1	2.111E+1
-1.686E-1	1.376E+1	2.106E+1
-1.703E-1	1.370E+1	2.115E+1
-1.719E-1	1.373E+1	2.122E+1
-1.768E-1	1.380E+1	2.119E+1
-1.703E-1	1.362E+1	2.103E+1
-1.686E-1	1.360E+1	2.110E+1
-1.703E-1	1.362E+1	2.104E+1
-1.735E-1	1.361E+1	2.115E+1
-1.670E-1	1.372E+1	2.123E+1
-1.638E-1	1.370E+1	2.098E+1
-1.686E-1	1.375E+1	2.107E+1
-1.735E-1	1.385E+1	2.104E+1
-1.703E-1	1.363E+1	2.118E+1
-1.670E-1	1.368E+1	2.093E+1
-1.719E-1	1.369E+1	2.115E+1
-1.719E-1	1.370E+1	2.106E+1
-1.686E-1	1.380E+1	2.108E+1
-1.703E-1	1.372E+1	2.115E+1
-1.703E-1	1.378E+1	2.093E+1
-1.735E-1	1.376E+1	2.124E+1
-1.703E-1	1.369E+1	2.114E+1
-1.686E-1	1.387E+1	2.124E+1
-1.703E-1	1.379E+1	2.101E+1
-1.703E-1	1.378E+1	2.126E+1
-1.719E-1	1.373E+1	2.116E+1
-1.686E-1	1.374E+1	2.100E+1
-1.703E-1	1.370E+1	2.118E+1
-1.719E-1	1.379E+1	2.131E+1
-1.719E-1	1.369E+1	2.116E+1
-1.703E-1	1.361E+1	2.123E+1
-1.686E-1	1.371E+1	2.110E+1
-1.751E-1	1.368E+1	2.105E+1
-1.670E-1	1.376E+1	2.103E+1
-1.703E-1	1.367E+1	2.118E+1
-1.703E-1	1.354E+1	2.101E+1
-1.719E-1	1.366E+1	2.112E+1
-1.703E-1	1.367E+1	2.108E+1
-1.686E-1	1.375E+1	2.123E+1
-1.735E-1	1.373E+1	2.119E+1
-1.719E-1	1.367E+1	2.122E+1
-1.670E-1	1.363E+1	2.110E+1
-1.703E-1	1.360E+1	2.107E+1
-1.719E-1	1.363E+1	2.117E+1
-1.719E-1	1.366E+1	2.117E+1
-1.703E-1	1.369E+1	2.130E+1
-1.686E-1	1.371E+1	2.119E+1
-1.719E-1	1.372E+1	2.110E+1
-1.735E-1	1.377E+1	2.123E+1
-1.719E-1	1.368E+1	2.115E+1
-1.654E-1	1.378E+1	2.128E+1
-1.751E-1	1.381E+1	2.099E+1
-1.735E-1	1.373E+1	2.107E+1
-1.703E-1	1.368E+1	2.126E+1
-1.670E-1	1.366E+1	2.097E+1
-1.686E-1	1.382E+1	2.104E+1
-1.735E-1	1.367E+1	2.108E+1
-1.703E-1	1.372E+1	2.111E+1
-1.670E-1	1.383E+1	2.109E+1
-1.703E-1	1.369E+1	2.119E+1
-1.751E-1	1.339E+1	2.115E+1
-1.686E-1	1.367E+1	2.097E+1
-1.670E-1	1.375E+1	2.108E+1
-1.751E-1	1.374E+1	2.103E+1
-1.703E-1	1.374E+1	2.099E+1
-1.703E-1	1.378E+1	2.128E+1
-1.670E-1	1.357E+1	2.138E+1
-1.768E-1	1.369E+1	2.124E+1
-1.751E-1	1.385E+1	2.096E+1
-1.703E-1	1.369E+1	2.131E+1
-1.670E-1	1.380E+1	2.120E+1
-1.719E-1	1.372E+1	2.111E+1
-1.719E-1	1.364E+1	2.091E+1
-1.686E-1	1.378E+1	2.099E+1
-1.703E-1	1.391E+1	2.109E+1
-1.703E-1	1.378E+1	2.107E+1
-1.703E-1	1.367E+1	2.101E+1
-1.686E-1	1.372E+1	2.099E+1
-1.686E-1	1.379E+1	2.125E+1
-1.703E-1	1.367E+1	2.116E+1
-1.703E-1	1.390E+1	2.104E+1
-1.654E-1	1.365E+1	2.123E+1
-1.703E-1	1.377E+1	2.123E+1
-1.719E-1	1.374E+1	2.124E+1
-1.703E-1	1.370E+1	2.129E+1
-1.686E-1	1.381E+1	2.097E+1
-1.703E-1	1.381E+1	2.127E+1
-1.719E-1	1.368E+1	2.114E+1
-1.735E-1	1.382E+1	2.123E+1
-1.703E-1	1.365E+1	2.098E+1
-1.719E-1	1.360E+1	2.106E+1
-1.719E-1	1.366E+1	2.110E+1
-1.735E-1	1.386E+1	2.129E+1
-1.686E-1	1.366E+1	2.120E+1
-1.654E-1	1.372E+1	2.119E+1
-1.768E-1	1.370E+1	2.122E+1
-1.751E-1	1.364E+1	2.106E+1
-1.703E-1	1.369E+1	2.111E+1
-1.686E-1	1.370E+1	2.109E+1
-1.735E-1	1.364E+1	2.114E+1
-1.751E-1	1.381E+1	2.107E+1
-1.686E-1	1.367E+1	2.117E+1
-1.670E-1	1.370E+1	2.124E+1
-1.719E-1	1.368E+1	2.124E+1
-1.735E-1	1.388E+1	2.113E+1
-1.735E-1	1.381E+1	2.125E+1
-1.703E-1	1.386E+1	2.102E+1
-1.719E-1	1.373E+1	2.100E+1
-1.751E-1	1.368E+1	2.116E+1
-1.703E-1	1.367E+1	2.107E+1
-1.686E-1	1.371E+1	2.113E+1
-1.735E-1	1.379E+1	2.108E+1
-1.751E-1	1.379E+1	2.127E+1
-1.670E-1	1.371E+1	2.125E+1
-1.686E-1	1.377E+1	2.093E+1
-1.719E-1	1.375E+1	2.111E+1
-1.703E-1	1.377E+1	2.120E+1
-1.686E-1	1.363E+1	2.101E+1
-1.686E-1	1.375E+1	2.109E+1
-1.719E-1	1.368E+1	2.116E+1
-1.751E-1	1.358E+1	2.134E+1
-1.670E-1	1.374E+1	2.103E+1
-1.703E-1	1.368E+1	2.122E+1
-1.703E-1	1.383E+1	2.104E+1
-1.703E-1	1.362E+1	2.098E+1
-1.686E-1	1.361E+1	2.123E+1
-1.703E-1	1.379E+1	2.107E+1
-1.703E-1	1.368E+1	2.101E+1
-1.735E-1	1.372E+1	2.102E+1
-1.703E-1	1.364E+1	2.110E+1
-1.686E-1	1.388E+1	2.099E+1
-1.719E-1	1.375E+1	2.107E+1
-1.703E-1	1.371E+1	2.122E+1
-1.719E-1	1.369E+1	2.107E+1
-1.654E-1	1.375E+1	2.111E+1
-1.703E-1	1.371E+1	2.109E+1
-1.719E-1	1.375E+1	2.121E+1
-1.670E-1	1.383E+1	2.092E+1
-1.686E-1	1.378E+1	2.112E+1
-1.703E-1	1.358E+1	2.121E+1
-1.719E-1	1.372E+1	2.101E+1
-1.719E-1	1.373E+1	2.119E+1
-1.686E-1	1.375E+1	2.120E+1
-1.719E-1	1.373E+1	2.109E+1
-1.735E-1	1.372E+1	2.101E+1
-1.703E-1	1.371E+1	2.120E+1
-1.670E-1	1.388E+1	2.115E+1
-1.703E-1	1.367E+1	2.105E+1
-1.735E-1	1.376E+1	2.111E+1
-1.686E-1	1.377E+1	2.106E+1
-1.670E-1	1.368E+1	2.110E+1
-1.719E-1	1.380E+1	2.109E+1
-1.768E-1	1.371E+1	2.116E+1
-1.703E-1	1.368E+1	2.110E+1
-1.686E-1	1.375E+1	2.109E+1
-1.703E-1	1.372E+1	2.111E+1
-1.719E-1	1.377E+1	2.109E+1
-1.703E-1	1.388E+1	2.099E+1
-1.654E-1	1.376E+1	2.108E+1
-1.735E-1	1.371E+1	2.122E+1
-1.735E-1	1.359E+1	2.102E+1
-1.703E-1	1.377E+1	2.113E+1
-1.703E-1	1.371E+1	2.124E+1
-1.719E-1	1.371E+1	2.101E+1
-1.735E-1	1.379E+1	2.096E+1
-1.703E-1	1.373E+1	2.111E+1
-1.703E-1	1.380E+1	2.111E+1
-1.686E-1	1.381E+1	2.112E+1
-1.751E-1	1.374E+1	2.105E+1
-1.719E-1	1.375E+1	2.114E+1
-1.686E-1	1.379E+1	2.114E+1
-1.735E-1	1.364E+1	2.132E+1
-1.735E-1	1.366E+1	2.088E+1
-1.703E-1	1.363E+1	2.123E+1
-1.686E-1	1.373E+1	2.102E+1
-1.719E-1	1.366E+1	2.113E+1
-1.719E-1	1.363E+1	2.106E+1
-1.686E-1	1.378E+1	2.104E+1
-1.670E-1	1.377E+1	2.110E+1
-1.719E-1	1.369E+1	2.089E+1
-1.735E-1	1.362E+1	2.106E+1
-1.686E-1	1.373E+1	2.122E+1
-1.719E-1	1.355E+1	2.126E+1
-1.719E-1	1.380E+1	2.110E+1
-1.719E-1	1.376E+1	2.122E+1
-1.686E-1	1.382E+1	2.115E+1
-1.735E-1	1.367E+1	2.103E+1
-1.703E-1	1.370E+1	2.110E+1
-1.768E-1	1.382E+1	2.121E+1
-1.686E-1	1.361E+1	2.121E+1
-1.670E-1	1.363E+1	2.123E+1
-1.719E-1	1.361E+1	2.117E+1
-1.751E-1	1.373E+1	2.122E+1
-1.686E-1	1.377E+1	2.101E+1
-1.719E-1	1.361E+1	2.111E+1
-1.768E-1	1.369E+1	2.084E+1
-1.735E-1	1.368E+1	2.105E+1
-1.703E-1	1.373E+1	2.111E+1
-1.703E-1	1.388E+1	2.127E+1
-1.719E-1	1.362E+1	2.121E+1
-1.719E-1	1.365E+1	2.114E+1
-1.686E-1	1.356E+1	2.118E+1
-1.670E-1	1.375E+1	2.115E+1
-1.703E-1	1.380E+1	2.121E+1
-1.735E-1	1.377E+1	2.099E+1
-1.719E-1	1.377E+1	2.117E+1
-1.670E-1	1.380E+1	2.111E+1
-1.703E-1	1.364E+1	2.104E+1
-1.768E-1	1.371E+1	2.104E+1
-1.670E-1	1.371E+1	2.132E+1
-1.686E-1	1.367E+1	2.102E+1
-1.703E-1	1.379E+1	2.131E+1
-1.751E-1	1.386E+1	2.093E+1
-1.703E-1	1.371E+1	2.117E+1
-1.670E-1	1.358E+1	2.108E+1
-1.703E-1	1.371E+1	2.122E+1
-1.719E-1	1.371E+1	2.121E+1
-1.735E-1	1.374E+1	2.108E+1
-1.670E-1	1.363E+1	2.102E+1
-1.719E-1	1.382E+1	2.122E+1
-1.719E-1	1.369E+1	2.114E+1
-1.703E-1	1.368E+1	2.120E+1
-1.686E-1	1.371E+1	2.107E+1
-1.703E-1	1.370E+1	2.114E+1
-1.735E-1	1.370E+1	2.104E+1
-1.670E-1	1.362E+1	2.104E+1
-1.703E-1	1.381E+1	2.112E+1
-1.703E-1	1.369E+1	2.123E+1
-1.703E-1	1.381E+1	2.112E+1
-1.719E-1	1.370E+1	2.104E+1
-1.719E-1	1.372E+1	2.109E+1
-1.719E-1	1.378E+1	2.103E+1
-1.735E-1	1.356E+1	2.123E+1
-1.719E-1	1.371E+1	2.118E+1
-1.719E-1	1.373E+1	2.098E+1
-1.735E-1	1.367E+1	2.112E+1
-1.751E-1	1.372E+1	2.115E+1
-1.686E-1	1.375E+1	2.102E+1
-1.703E-1	1.365E+1	2.111E+1
-1.719E-1	1.375E+1	2.099E+1
-1.735E-1	1.365E+1	2.118E+1
-1.703E-1	1.383E+1	2.118E+1
-1.686E-1	1.366E+1	2.111E+1
-1.703E-1	1.376E+1	2.099E+1
-1.735E-1	1.388E+1	2.109E+1
-1.703E-1	1.374E+1	2.123E+1
-1.670E-1	1.385E+1	2.102E+1
-1.735E-1	1.358E+1	2.104E+1
-1.735E-1	1.365E+1	2.118E+1
-1.735E-1	1.374E+1	2.108E+1
-1.686E-1	1.370E+1	2.120E+1
-1.686E-1	1.368E+1	2.117E+1
-1.751E-1	1.371E+1	2.110E+1
-1.686E-1	1.367E+1	2.119E+1
-1.670E-1	1.384E+1	2.112E+1
-1.719E-1	1.369E+1	2.115E+1
-1.735E-1	1.374E+1	2.115E+1
-1.703E-1	1.376E+1	2.098E+1
-1.670E-1	1.384E+1	2.112E+1
-1.670E-1	1.377E+1	2.116E+1
-1.703E-1	1.374E+1	2.113E+1
-1.719E-1	1.377E+1	2.117E+1
-1.686E-1	1.395E+1	2.115E+1
-1.703E-1	1.376E+1	2.114E+1
-1.735E-1	1.380E+1	2.123E+1
-1.703E-1	1.371E+1	2.088E+1
-1.654E-1	1.360E+1	2.122E+1
-1.703E-1	1.388E+1	2.099E+1
-1.735E-1	1.382E+1	2.130E+1
-1.719E-1	1.376E+1	2.115E+1
-1.670E-1	1.375E+1	2.120E+1
-1.703E-1	1.374E+1	2.101E+1
-1.735E-1	1.372E+1	2.115E+1
-1.719E-1	1.370E+1	2.102E+1
-1.686E-1	1.369E+1	2.093E+1
-1.703E-1	1.364E+1	2.119E+1
-1.768E-1	1.383E+1	2.126E+1
-1.703E-1	1.380E+1	2.109E+1
-1.686E-1	1.375E+1	2.107E+1
-1.703E-1	1.378E+1	2.106E+1
-1.719E-1	1.376E+1	2.114E+1
-1.703E-1	1.378E+1	2.110E+1
-1.686E-1	1.373E+1	2.110E+1
-1.719E-1	1.373E+1	2.101E+1
-1.735E-1	1.389E+1	2.119E+1
-1.703E-1	1.372E+1	2.128E+1
-1.686E-1	1.368E+1	2.123E+1
-1.703E-1	1.373E+1	2.112E+1
[truncated: 93,961 more rows]
