# Supplementary material for: Improved ANAP incorporation and VCF analysis reveal details of P2X7 current facilitation and a limited conformational interplay between ATP binding and the intracellular ballast domain
Source: eLife. 2023 Jan 4;12:e82479. doi: 10.7554/eLife.82479 (PMC9859053; doi:10.7554/eLife.82479)
Supplement: Figure 3—source data 1. [file elife-82479-fig3-data1.zip › Figure-3_source-data-1/R125_k06#02.csv]

-1.265E-1	9.988E+0	1.609E+1
-1.249E-1	1.002E+1	1.596E+1
-1.281E-1	9.917E+0	1.604E+1
-1.313E-1	1.003E+1	1.573E+1
-1.249E-1	9.910E+0	1.589E+1
-1.281E-1	9.897E+0	1.598E+1
-1.281E-1	9.910E+0	1.588E+1
-1.330E-1	9.907E+0	1.611E+1
-1.265E-1	9.904E+0	1.580E+1
-1.265E-1	9.962E+0	1.591E+1
-1.297E-1	9.917E+0	1.594E+1
-1.330E-1	9.946E+0	1.591E+1
-1.297E-1	9.949E+0	1.584E+1
-1.249E-1	9.933E+0	1.599E+1
-1.281E-1	9.988E+0	1.580E+1
-1.346E-1	9.907E+0	1.593E+1
-1.297E-1	9.949E+0	1.600E+1
-1.249E-1	9.917E+0	1.596E+1
-1.265E-1	9.927E+0	1.581E+1
-1.313E-1	9.930E+0	1.584E+1
-1.297E-1	9.982E+0	1.589E+1
-1.281E-1	9.933E+0	1.583E+1
-1.297E-1	9.738E+0	1.581E+1
-1.330E-1	9.985E+0	1.595E+1
-1.297E-1	1.005E+1	1.583E+1
-1.249E-1	1.011E+1	1.585E+1
-1.281E-1	9.962E+0	1.574E+1
-1.297E-1	9.949E+0	1.576E+1
-1.281E-1	9.946E+0	1.587E+1
-1.265E-1	1.003E+1	1.594E+1
-1.281E-1	9.949E+0	1.591E+1
-1.313E-1	1.001E+1	1.581E+1
-1.281E-1	9.930E+0	1.592E+1
-1.265E-1	9.823E+0	1.586E+1
-1.265E-1	1.001E+1	1.587E+1
-1.313E-1	1.001E+1	1.587E+1
-1.281E-1	1.000E+1	1.588E+1
-1.232E-1	9.995E+0	1.584E+1
-1.281E-1	1.009E+1	1.605E+1
-1.313E-1	9.849E+0	1.584E+1
-1.265E-1	9.949E+0	1.598E+1
-1.249E-1	9.982E+0	1.590E+1
-1.265E-1	9.914E+0	1.583E+1
-1.297E-1	9.862E+0	1.576E+1
-1.265E-1	9.897E+0	1.598E+1
-1.265E-1	9.881E+0	1.558E+1
-1.281E-1	9.914E+0	1.589E+1
-1.281E-1	9.936E+0	1.584E+1
-1.281E-1	9.988E+0	1.594E+1
-1.249E-1	9.865E+0	1.594E+1
-1.297E-1	9.982E+0	1.592E+1
-1.313E-1	9.910E+0	1.575E+1
-1.313E-1	9.933E+0	1.585E+1
-1.265E-1	9.829E+0	1.600E+1
-1.313E-1	9.917E+0	1.578E+1
-1.313E-1	9.949E+0	1.595E+1
-1.281E-1	9.988E+0	1.584E+1
-1.249E-1	9.969E+0	1.590E+1
-1.297E-1	9.907E+0	1.586E+1
-1.281E-1	9.920E+0	1.589E+1
-1.297E-1	9.901E+0	1.586E+1
-1.297E-1	9.949E+0	1.582E+1
-1.330E-1	9.914E+0	1.594E+1
-1.313E-1	9.904E+0	1.593E+1
-1.297E-1	9.952E+0	1.590E+1
-1.265E-1	9.978E+0	1.594E+1
-1.265E-1	9.891E+0	1.583E+1
-1.313E-1	1.006E+1	1.603E+1
-1.297E-1	1.013E+1	1.577E+1
-1.265E-1	1.010E+1	1.576E+1
-1.281E-1	9.940E+0	1.577E+1
-1.313E-1	9.910E+0	1.588E+1
-1.281E-1	1.007E+1	1.593E+1
-1.265E-1	9.904E+0	1.593E+1
-1.297E-1	1.008E+1	1.584E+1
-1.313E-1	9.794E+0	1.576E+1
-1.281E-1	9.884E+0	1.591E+1
-1.265E-1	1.002E+1	1.585E+1
-1.297E-1	9.891E+0	1.592E+1
-1.313E-1	9.965E+0	1.584E+1
-1.297E-1	9.794E+0	1.585E+1
-1.249E-1	9.832E+0	1.573E+1
-1.281E-1	1.006E+1	1.596E+1
-1.330E-1	9.933E+0	1.591E+1
-1.297E-1	1.003E+1	1.579E+1
-1.265E-1	9.897E+0	1.593E+1
-1.281E-1	1.007E+1	1.596E+1
-1.297E-1	9.914E+0	1.599E+1
-1.297E-1	9.897E+0	1.580E+1
-1.249E-1	9.852E+0	1.599E+1
-1.281E-1	1.001E+1	1.582E+1
-1.297E-1	9.946E+0	1.588E+1
-1.313E-1	9.930E+0	1.581E+1
-1.249E-1	9.978E+0	1.583E+1
-1.281E-1	9.969E+0	1.581E+1
-1.313E-1	9.858E+0	1.593E+1
-1.281E-1	9.991E+0	1.577E+1
-1.265E-1	9.927E+0	1.577E+1
-1.313E-1	9.975E+0	1.578E+1
-1.297E-1	9.985E+0	1.598E+1
-1.281E-1	9.933E+0	1.590E+1
-1.249E-1	1.001E+1	1.595E+1
-1.281E-1	9.923E+0	1.590E+1
-1.330E-1	9.907E+0	1.583E+1
-1.313E-1	1.004E+1	1.564E+1
-1.265E-1	9.923E+0	1.586E+1
-1.281E-1	9.936E+0	1.597E+1
-1.330E-1	9.901E+0	1.586E+1
-1.281E-1	9.923E+0	1.583E+1
-1.249E-1	9.972E+0	1.590E+1
-1.313E-1	9.904E+0	1.583E+1
-1.330E-1	9.998E+0	1.576E+1
-1.313E-1	1.011E+1	1.577E+1
-1.281E-1	9.865E+0	1.596E+1
-1.297E-1	9.972E+0	1.600E+1
-1.330E-1	1.005E+1	1.600E+1
-1.313E-1	9.927E+0	1.583E+1
-1.281E-1	1.003E+1	1.597E+1
-1.297E-1	9.940E+0	1.589E+1
-1.313E-1	1.001E+1	1.574E+1
-1.281E-1	1.001E+1	1.599E+1
-1.249E-1	9.962E+0	1.594E+1
-1.297E-1	9.972E+0	1.587E+1
-1.330E-1	9.952E+0	1.589E+1
-1.249E-1	1.005E+1	1.580E+1
-1.281E-1	9.949E+0	1.594E+1
-1.313E-1	9.923E+0	1.590E+1
-1.330E-1	9.998E+0	1.596E+1
-1.281E-1	9.995E+0	1.596E+1
-1.265E-1	9.998E+0	1.597E+1
-1.297E-1	9.959E+0	1.590E+1
-1.330E-1	1.004E+1	1.574E+1
-1.265E-1	1.010E+1	1.591E+1
-1.265E-1	1.008E+1	1.592E+1
-1.281E-1	1.005E+1	1.570E+1
-1.330E-1	9.871E+0	1.583E+1
-1.281E-1	9.982E+0	1.585E+1
-1.281E-1	9.768E+0	1.572E+1
-1.297E-1	9.858E+0	1.585E+1
-1.297E-1	1.001E+1	1.583E+1
-1.281E-1	1.001E+1	1.602E+1
-1.281E-1	9.888E+0	1.594E+1
-1.297E-1	9.972E+0	1.582E+1
-1.330E-1	9.972E+0	1.590E+1
-1.265E-1	9.878E+0	1.574E+1
-1.265E-1	9.920E+0	1.594E+1
-1.281E-1	9.917E+0	1.583E+1
-1.313E-1	9.991E+0	1.583E+1
-1.281E-1	9.988E+0	1.606E+1
-1.297E-1	9.946E+0	1.607E+1
-1.281E-1	1.010E+1	1.596E+1
-1.362E-1	9.891E+0	1.593E+1
-1.281E-1	1.006E+1	1.597E+1
-1.281E-1	9.952E+0	1.586E+1
-1.297E-1	9.965E+0	1.579E+1
-1.330E-1	1.001E+1	1.586E+1
-1.281E-1	9.972E+0	1.569E+1
-1.265E-1	9.969E+0	1.580E+1
-1.313E-1	9.949E+0	1.588E+1
-1.313E-1	9.849E+0	1.589E+1
-1.281E-1	9.920E+0	1.600E+1
-1.265E-1	1.000E+1	1.591E+1
-1.281E-1	1.003E+1	1.582E+1
-1.346E-1	9.975E+0	1.594E+1
-1.297E-1	1.000E+1	1.589E+1
-1.265E-1	1.000E+1	1.574E+1
-1.265E-1	9.995E+0	1.588E+1
-1.346E-1	1.006E+1	1.596E+1
-1.265E-1	9.985E+0	1.576E+1
-1.297E-1	1.001E+1	1.594E+1
-1.297E-1	9.988E+0	1.606E+1
-1.313E-1	9.907E+0	1.577E+1
-1.281E-1	9.959E+0	1.577E+1
-1.265E-1	9.897E+0	1.586E+1
-1.297E-1	9.901E+0	1.590E+1
-1.362E-1	9.972E+0	1.597E+1
-1.281E-1	9.956E+0	1.595E+1
-1.297E-1	9.891E+0	1.589E+1
-1.281E-1	9.884E+0	1.577E+1
-1.313E-1	9.849E+0	1.590E+1
-1.281E-1	1.002E+1	1.595E+1
-1.249E-1	9.943E+0	1.602E+1
-1.281E-1	9.849E+0	1.591E+1
-1.346E-1	1.007E+1	1.591E+1
-1.297E-1	1.007E+1	1.584E+1
-1.249E-1	1.008E+1	1.596E+1
-1.313E-1	9.962E+0	1.571E+1
-1.330E-1	9.907E+0	1.595E+1
-1.297E-1	9.881E+0	1.567E+1
-1.232E-1	9.917E+0	1.593E+1
-1.265E-1	9.965E+0	1.600E+1
-1.330E-1	9.998E+0	1.587E+1
-1.265E-1	9.956E+0	1.574E+1
-1.249E-1	9.865E+0	1.587E+1
-1.297E-1	1.001E+1	1.591E+1
-1.346E-1	9.982E+0	1.584E+1
-1.281E-1	9.943E+0	1.586E+1
-1.297E-1	9.897E+0	1.598E+1
-1.313E-1	9.865E+0	1.594E+1
-1.281E-1	1.001E+1	1.585E+1
-1.249E-1	1.002E+1	1.593E+1
-1.281E-1	9.982E+0	1.602E+1
-1.297E-1	9.920E+0	1.581E+1
-1.330E-1	9.956E+0	1.589E+1
-1.330E-1	9.985E+0	1.587E+1
-1.265E-1	9.839E+0	1.569E+1
-1.281E-1	9.836E+0	1.586E+1
-1.313E-1	9.901E+0	1.593E+1
-1.313E-1	9.894E+0	1.584E+1
-1.281E-1	9.927E+0	1.590E+1
-1.313E-1	9.884E+0	1.587E+1
-1.330E-1	9.875E+0	1.597E+1
-1.313E-1	9.888E+0	1.591E+1
-1.297E-1	9.927E+0	1.587E+1
-1.297E-1	9.933E+0	1.569E+1
-1.346E-1	9.758E+0	1.590E+1
-1.297E-1	1.003E+1	1.575E+1
-1.281E-1	1.004E+1	1.587E+1
-1.265E-1	9.936E+0	1.591E+1
-1.297E-1	9.927E+0	1.585E+1
-1.281E-1	1.002E+1	1.595E+1
-1.265E-1	1.007E+1	1.583E+1
-1.313E-1	9.888E+0	1.579E+1
-1.297E-1	9.878E+0	1.582E+1
-1.281E-1	9.868E+0	1.582E+1
-1.249E-1	9.949E+0	1.585E+1
-1.281E-1	9.826E+0	1.572E+1
-1.313E-1	9.998E+0	1.583E+1
-1.265E-1	1.005E+1	1.583E+1
-1.249E-1	9.842E+0	1.594E+1
-1.313E-1	9.991E+0	1.600E+1
-1.330E-1	9.884E+0	1.577E+1
-1.297E-1	9.982E+0	1.591E+1
-1.249E-1	9.962E+0	1.583E+1
-1.313E-1	9.972E+0	1.575E+1
-1.313E-1	9.930E+0	1.584E+1
-1.281E-1	9.888E+0	1.587E+1
-1.249E-1	9.952E+0	1.580E+1
-1.313E-1	1.006E+1	1.591E+1
-1.313E-1	9.956E+0	1.585E+1
-1.297E-1	9.946E+0	1.588E+1
-1.265E-1	1.000E+1	1.588E+1
-1.313E-1	9.933E+0	1.587E+1
-1.297E-1	9.933E+0	1.596E+1
-1.297E-1	9.956E+0	1.590E+1
-1.265E-1	9.956E+0	1.582E+1
-1.297E-1	9.940E+0	1.585E+1
-1.330E-1	9.969E+0	1.585E+1
-1.281E-1	9.829E+0	1.580E+1
-1.265E-1	9.777E+0	1.584E+1
-1.313E-1	1.004E+1	1.586E+1
-1.313E-1	1.002E+1	1.588E+1
-1.313E-1	9.998E+0	1.574E+1
-1.249E-1	9.878E+0	1.587E+1
-1.297E-1	9.946E+0	1.578E+1
-1.313E-1	9.959E+0	1.585E+1
-1.313E-1	9.917E+0	1.582E+1
-1.249E-1	9.995E+0	1.565E+1
-1.281E-1	9.868E+0	1.587E+1
-1.330E-1	9.972E+0	1.581E+1
-1.330E-1	9.858E+0	1.587E+1
-1.249E-1	9.956E+0	1.579E+1
-1.330E-1	9.946E+0	1.600E+1
-1.330E-1	1.004E+1	1.596E+1
-1.313E-1	9.910E+0	1.589E+1
-1.232E-1	1.003E+1	1.586E+1
-1.330E-1	1.010E+1	1.587E+1
-1.297E-1	9.897E+0	1.580E+1
-1.281E-1	9.826E+0	1.580E+1
-1.265E-1	9.914E+0	1.583E+1
-1.313E-1	1.007E+1	1.603E+1
-1.313E-1	9.969E+0	1.573E+1
-1.297E-1	9.962E+0	1.583E+1
-1.265E-1	1.007E+1	1.585E+1
-1.297E-1	9.884E+0	1.608E+1
-1.330E-1	9.991E+0	1.585E+1
-1.297E-1	9.940E+0	1.591E+1
-1.281E-1	9.891E+0	1.577E+1
-1.297E-1	9.852E+0	1.587E+1
-1.313E-1	9.959E+0	1.590E+1
-1.313E-1	9.917E+0	1.588E+1
-1.249E-1	9.878E+0	1.573E+1
-1.346E-1	9.904E+0	1.588E+1
-1.346E-1	9.946E+0	1.599E+1
-1.297E-1	1.003E+1	1.589E+1
-1.265E-1	9.914E+0	1.576E+1
-1.297E-1	9.943E+0	1.588E+1
-1.313E-1	1.001E+1	1.580E+1
-1.297E-1	9.862E+0	1.594E+1
-1.281E-1	9.995E+0	1.571E+1
-1.313E-1	9.943E+0	1.574E+1
-1.330E-1	9.917E+0	1.586E+1
-1.313E-1	9.940E+0	1.584E+1
-1.249E-1	1.002E+1	1.578E+1
-1.297E-1	1.003E+1	1.591E+1
-1.330E-1	9.959E+0	1.584E+1
-1.297E-1	9.936E+0	1.583E+1
-1.281E-1	9.927E+0	1.590E+1
-1.297E-1	9.894E+0	1.598E+1
-1.346E-1	9.946E+0	1.576E+1
-1.265E-1	9.920E+0	1.586E+1
-1.297E-1	9.949E+0	1.587E+1
-1.281E-1	9.933E+0	1.600E+1
-1.346E-1	1.006E+1	1.572E+1
-1.281E-1	1.014E+1	1.576E+1
-1.265E-1	9.901E+0	1.595E+1
-1.297E-1	1.005E+1	1.589E+1
-1.313E-1	9.868E+0	1.587E+1
-1.265E-1	9.888E+0	1.575E+1
-1.281E-1	9.884E+0	1.592E+1
-1.297E-1	9.771E+0	1.571E+1
-1.313E-1	9.988E+0	1.594E+1
-1.297E-1	9.917E+0	1.597E+1
-1.281E-1	9.946E+0	1.589E+1
-1.297E-1	9.839E+0	1.588E+1
-1.313E-1	9.949E+0	1.592E+1
-1.281E-1	9.907E+0	1.589E+1
-1.265E-1	9.972E+0	1.592E+1
-1.297E-1	9.884E+0	1.587E+1
-1.346E-1	9.920E+0	1.597E+1
-1.281E-1	9.956E+0	1.586E+1
-1.313E-1	9.930E+0	1.578E+1
-1.297E-1	9.904E+0	1.580E+1
-1.346E-1	9.904E+0	1.592E+1
-1.265E-1	9.858E+0	1.573E+1
-1.265E-1	9.969E+0	1.578E+1
-1.281E-1	9.865E+0	1.591E+1
-1.346E-1	9.982E+0	1.592E+1
-1.281E-1	9.888E+0	1.592E+1
-1.265E-1	9.823E+0	1.578E+1
-1.297E-1	9.907E+0	1.582E+1
-1.330E-1	9.985E+0	1.594E+1
-1.297E-1	9.995E+0	1.588E+1
-1.265E-1	9.910E+0	1.583E+1
-1.281E-1	9.927E+0	1.580E+1
-1.378E-1	9.881E+0	1.576E+1
-1.281E-1	9.894E+0	1.599E+1
-1.265E-1	9.956E+0	1.585E+1
-1.281E-1	9.959E+0	1.586E+1
-1.330E-1	1.003E+1	1.605E+1
-1.265E-1	9.845E+0	1.576E+1
-1.313E-1	9.878E+0	1.596E+1
-1.281E-1	1.002E+1	1.581E+1
-1.346E-1	9.978E+0	1.569E+1
-1.281E-1	9.930E+0	1.585E+1
-1.281E-1	9.991E+0	1.581E+1
-1.297E-1	1.002E+1	1.591E+1
-1.330E-1	9.904E+0	1.586E+1
-1.281E-1	9.946E+0	1.589E+1
-1.281E-1	9.962E+0	1.600E+1
-1.297E-1	1.000E+1	1.577E+1
-1.378E-1	9.839E+0	1.584E+1
-1.281E-1	9.995E+0	1.593E+1
-1.281E-1	9.933E+0	1.577E+1
-1.297E-1	9.962E+0	1.594E+1
-1.313E-1	9.946E+0	1.569E+1
-1.281E-1	1.003E+1	1.589E+1
-1.297E-1	9.952E+0	1.578E+1
-1.313E-1	9.985E+0	1.593E+1
-1.330E-1	9.949E+0	1.592E+1
-1.281E-1	9.901E+0	1.589E+1
-1.313E-1	9.729E+0	1.576E+1
-1.297E-1	1.001E+1	1.586E+1
-1.362E-1	9.781E+0	1.597E+1
-1.265E-1	1.010E+1	1.569E+1
-1.249E-1	9.930E+0	1.598E+1
-1.297E-1	9.940E+0	1.583E+1
-1.346E-1	9.907E+0	1.582E+1
-1.265E-1	9.982E+0	1.587E+1
-1.297E-1	9.972E+0	1.582E+1
-1.313E-1	9.985E+0	1.587E+1
-1.378E-1	9.904E+0	1.591E+1
-1.297E-1	9.982E+0	1.592E+1
-1.265E-1	9.972E+0	1.578E+1
-1.313E-1	9.884E+0	1.592E+1
-1.346E-1	9.839E+0	1.575E+1
-1.297E-1	9.978E+0	1.600E+1
-1.281E-1	9.901E+0	1.576E+1
-1.281E-1	9.901E+0	1.580E+1
-1.330E-1	9.884E+0	1.589E+1
-1.281E-1	9.975E+0	1.590E+1
-1.297E-1	1.000E+1	1.577E+1
-1.313E-1	9.962E+0	1.597E+1
-1.330E-1	9.940E+0	1.572E+1
-1.313E-1	9.920E+0	1.569E+1
-1.265E-1	9.878E+0	1.600E+1
-1.297E-1	9.936E+0	1.580E+1
-1.346E-1	1.007E+1	1.593E+1
-1.297E-1	1.002E+1	1.563E+1
-1.297E-1	9.923E+0	1.588E+1
-1.297E-1	1.005E+1	1.597E+1
-1.346E-1	9.884E+0	1.589E+1
-1.297E-1	9.888E+0	1.570E+1
-1.265E-1	9.794E+0	1.584E+1
-1.313E-1	9.920E+0	1.578E+1
-1.330E-1	1.001E+1	1.593E+1
-1.313E-1	9.875E+0	1.574E+1
-1.281E-1	9.978E+0	1.588E+1
-1.297E-1	1.007E+1	1.577E+1
-1.346E-1	1.002E+1	1.586E+1
-1.297E-1	9.910E+0	1.580E+1
-1.297E-1	9.940E+0	1.589E+1
-1.313E-1	9.959E+0	1.597E+1
-1.313E-1	9.858E+0	1.591E+1
-1.281E-1	9.914E+0	1.579E+1
-1.281E-1	9.933E+0	1.581E+1
-1.313E-1	1.003E+1	1.581E+1
-1.346E-1	9.959E+0	1.585E+1
-1.313E-1	9.888E+0	1.592E+1
-1.265E-1	9.930E+0	1.583E+1
-1.313E-1	9.927E+0	1.588E+1
-1.313E-1	9.862E+0	1.576E+1
-1.297E-1	9.949E+0	1.591E+1
-1.281E-1	1.005E+1	1.596E+1
-1.346E-1	1.004E+1	1.581E+1
-1.313E-1	9.959E+0	1.581E+1
-1.313E-1	9.998E+0	1.568E+1
-1.281E-1	9.897E+0	1.594E+1
-1.313E-1	9.972E+0	1.597E+1
-1.330E-1	9.952E+0	1.569E+1
-1.297E-1	1.007E+1	1.581E+1
-1.265E-1	9.956E+0	1.588E+1
-1.330E-1	9.975E+0	1.578E+1
-1.346E-1	9.988E+0	1.573E+1
-1.297E-1	1.012E+1	1.582E+1
-1.297E-1	1.001E+1	1.579E+1
-1.330E-1	1.000E+1	1.597E+1
-1.313E-1	9.956E+0	1.586E+1
-1.313E-1	1.006E+1	1.576E+1
-1.281E-1	9.975E+0	1.589E+1
-1.313E-1	9.962E+0	1.586E+1
-1.346E-1	9.875E+0	1.590E+1
-1.297E-1	9.998E+0	1.569E+1
-1.265E-1	9.914E+0	1.581E+1
-1.297E-1	9.975E+0	1.581E+1
-1.330E-1	9.991E+0	1.573E+1
-1.281E-1	1.001E+1	1.587E+1
-1.265E-1	9.855E+0	1.597E+1
-1.313E-1	9.845E+0	1.582E+1
-1.346E-1	9.910E+0	1.576E+1
-1.297E-1	1.002E+1	1.585E+1
-1.249E-1	9.949E+0	1.581E+1
-1.297E-1	9.936E+0	1.572E+1
-1.313E-1	9.930E+0	1.578E+1
-1.297E-1	9.875E+0	1.587E+1
-1.265E-1	9.923E+0	1.581E+1
-1.330E-1	9.845E+0	1.581E+1
-1.330E-1	9.949E+0	1.589E+1
-1.297E-1	9.852E+0	1.584E+1
-1.281E-1	9.943E+0	1.588E+1
-1.330E-1	9.982E+0	1.587E+1
-1.330E-1	9.978E+0	1.589E+1
-1.330E-1	9.969E+0	1.591E+1
-1.281E-1	9.823E+0	1.575E+1
-1.313E-1	1.001E+1	1.584E+1
-1.346E-1	9.927E+0	1.596E+1
-1.313E-1	1.003E+1	1.584E+1
-1.281E-1	9.965E+0	1.590E+1
-1.346E-1	9.978E+0	1.595E+1
-1.313E-1	9.959E+0	1.589E+1
-1.297E-1	9.998E+0	1.584E+1
-1.265E-1	9.904E+0	1.589E+1
-1.330E-1	9.930E+0	1.592E+1
-1.346E-1	9.985E+0	1.599E+1
-1.281E-1	9.946E+0	1.596E+1
-1.297E-1	9.910E+0	1.590E+1
-1.330E-1	9.933E+0	1.590E+1
-1.330E-1	1.002E+1	1.593E+1
-1.313E-1	1.001E+1	1.574E+1
-1.265E-1	9.881E+0	1.574E+1
-1.313E-1	9.871E+0	1.591E+1
-1.313E-1	9.930E+0	1.574E+1
-1.313E-1	9.965E+0	1.571E+1
-1.297E-1	1.005E+1	1.579E+1
-1.297E-1	1.003E+1	1.596E+1
-1.330E-1	9.975E+0	1.584E+1
-1.281E-1	9.991E+0	1.580E+1
-1.297E-1	1.008E+1	1.583E+1
-1.297E-1	9.826E+0	1.583E+1
-1.313E-1	9.949E+0	1.587E+1
-1.265E-1	9.998E+0	1.573E+1
-1.297E-1	9.923E+0	1.579E+1
-1.330E-1	9.881E+0	1.586E+1
-1.346E-1	9.946E+0	1.605E+1
-1.297E-1	9.829E+0	1.582E+1
-1.281E-1	9.897E+0	1.578E+1
-1.297E-1	9.962E+0	1.587E+1
-1.330E-1	9.907E+0	1.583E+1
-1.313E-1	1.001E+1	1.580E+1
-1.281E-1	1.002E+1	1.599E+1
-1.346E-1	1.004E+1	1.590E+1
-1.330E-1	9.923E+0	1.588E+1
-1.297E-1	9.897E+0	1.583E+1
-1.297E-1	1.003E+1	1.579E+1
-1.297E-1	9.965E+0	1.573E+1
-1.346E-1	9.865E+0	1.569E+1
-1.297E-1	1.007E+1	1.589E+1
-1.330E-1	1.002E+1	1.589E+1
-1.281E-1	1.009E+1	1.567E+1
-1.346E-1	1.002E+1	1.570E+1
-1.297E-1	9.985E+0	1.580E+1
-1.313E-1	9.965E+0	1.580E+1
-1.313E-1	9.952E+0	1.584E+1
-1.313E-1	9.982E+0	1.595E+1
-1.313E-1	1.002E+1	1.596E+1
-1.297E-1	9.871E+0	1.588E+1
-1.313E-1	9.936E+0	1.567E+1
-1.362E-1	9.927E+0	1.579E+1
-1.297E-1	9.862E+0	1.577E+1
-1.232E-1	9.907E+0	1.589E+1
-1.313E-1	9.995E+0	1.599E+1
-1.330E-1	9.910E+0	1.584E+1
-1.313E-1	9.969E+0	1.592E+1
-1.297E-1	9.949E+0	1.567E+1
-1.297E-1	9.982E+0	1.588E+1
-1.362E-1	9.943E+0	1.568E+1
-1.265E-1	9.959E+0	1.584E+1
-1.297E-1	9.884E+0	1.573E+1
-1.313E-1	9.975E+0	1.572E+1
-1.362E-1	9.949E+0	1.598E+1
-1.265E-1	1.003E+1	1.577E+1
-1.313E-1	9.975E+0	1.581E+1
-1.330E-1	9.972E+0	1.584E+1
-1.362E-1	9.965E+0	1.583E+1
-1.297E-1	9.897E+0	1.587E+1
-1.297E-1	9.998E+0	1.581E+1
-1.330E-1	9.978E+0	1.588E+1
-1.362E-1	1.002E+1	1.598E+1
-1.297E-1	9.933E+0	1.571E+1
-1.313E-1	9.884E+0	1.581E+1
-1.297E-1	9.923E+0	1.574E+1
-1.362E-1	9.832E+0	1.590E+1
-1.313E-1	9.907E+0	1.585E+1
-1.297E-1	9.878E+0	1.589E+1
-1.313E-1	9.875E+0	1.579E+1
-1.330E-1	9.927E+0	1.594E+1
-1.281E-1	9.975E+0	1.573E+1
-1.281E-1	9.914E+0	1.574E+1
-1.313E-1	9.930E+0	1.578E+1
-1.346E-1	9.988E+0	1.579E+1
-1.313E-1	9.998E+0	1.576E+1
-1.297E-1	1.004E+1	1.591E+1
-1.313E-1	9.972E+0	1.589E+1
-1.330E-1	9.940E+0	1.584E+1
-1.281E-1	1.004E+1	1.577E+1
-1.297E-1	9.884E+0	1.588E+1
-1.313E-1	9.858E+0	1.590E+1
-1.362E-1	9.914E+0	1.570E+1
-1.297E-1	9.959E+0	1.597E+1
-1.281E-1	9.901E+0	1.585E+1
-1.313E-1	9.910E+0	1.580E+1
-1.346E-1	9.927E+0	1.593E+1
-1.297E-1	1.001E+1	1.578E+1
-1.313E-1	9.868E+0	1.574E+1
-1.330E-1	1.004E+1	1.591E+1
-1.362E-1	9.920E+0	1.579E+1
-1.313E-1	1.004E+1	1.589E+1
-1.297E-1	9.910E+0	1.574E+1
-1.330E-1	1.000E+1	1.586E+1
-1.330E-1	9.907E+0	1.580E+1
-1.297E-1	9.917E+0	1.576E+1
-1.313E-1	9.991E+0	1.578E+1
-1.297E-1	1.006E+1	1.576E+1
-1.330E-1	9.936E+0	1.591E+1
-1.281E-1	9.969E+0	1.591E+1
-1.297E-1	1.002E+1	1.580E+1
-1.313E-1	9.927E+0	1.580E+1
-1.330E-1	9.901E+0	1.584E+1
-1.281E-1	9.927E+0	1.584E+1
-1.313E-1	9.998E+0	1.577E+1
-1.330E-1	9.904E+0	1.587E+1
-1.346E-1	9.946E+0	1.576E+1
-1.313E-1	9.865E+0	1.578E+1
-1.281E-1	9.936E+0	1.585E+1
-1.313E-1	9.985E+0	1.599E+1
-1.362E-1	9.910E+0	1.570E+1
-1.313E-1	9.940E+0	1.594E+1
-1.265E-1	9.995E+0	1.569E+1
-1.313E-1	9.914E+0	1.603E+1
-1.346E-1	9.894E+0	1.590E+1
-1.297E-1	9.930E+0	1.580E+1
-1.265E-1	9.933E+0	1.580E+1
-1.330E-1	9.839E+0	1.582E+1
-1.346E-1	9.891E+0	1.584E+1
-1.297E-1	9.991E+0	1.584E+1
-1.265E-1	9.927E+0	1.585E+1
-1.297E-1	9.904E+0	1.572E+1
-1.330E-1	9.923E+0	1.583E+1
-1.313E-1	9.871E+0	1.585E+1
-1.297E-1	9.819E+0	1.595E+1
-1.330E-1	9.952E+0	1.593E+1
-1.313E-1	9.933E+0	1.603E+1
-1.297E-1	9.842E+0	1.591E+1
-1.281E-1	9.914E+0	1.597E+1
-1.313E-1	9.933E+0	1.580E+1
-1.346E-1	9.930E+0	1.592E+1
-1.297E-1	9.988E+0	1.588E+1
-1.265E-1	9.878E+0	1.578E+1
-1.330E-1	9.930E+0	1.591E+1
-1.330E-1	9.871E+0	1.597E+1
-1.297E-1	1.001E+1	1.598E+1
-1.297E-1	1.008E+1	1.579E+1
-1.346E-1	9.975E+0	1.568E+1
-1.313E-1	9.852E+0	1.592E+1
-1.313E-1	9.910E+0	1.584E+1
-1.297E-1	9.930E+0	1.575E+1
-1.313E-1	9.884E+0	1.584E+1
-1.313E-1	9.875E+0	1.590E+1
-1.297E-1	9.852E+0	1.587E+1
-1.281E-1	9.949E+0	1.574E+1
-1.330E-1	9.910E+0	1.563E+1
-1.346E-1	9.894E+0	1.585E+1
-1.281E-1	9.923E+0	1.586E+1
-1.297E-1	9.871E+0	1.567E+1
-1.330E-1	9.803E+0	1.574E+1
-1.330E-1	9.881E+0	1.570E+1
-1.281E-1	1.001E+1	1.594E+1
-1.281E-1	9.965E+0	1.584E+1
-1.313E-1	9.852E+0	1.592E+1
-1.297E-1	9.784E+0	1.581E+1
-1.297E-1	1.001E+1	1.591E+1
-1.265E-1	9.991E+0	1.583E+1
-1.313E-1	9.995E+0	1.580E+1
-1.346E-1	1.002E+1	1.577E+1
-1.297E-1	1.000E+1	1.573E+1
-1.281E-1	9.910E+0	1.589E+1
-1.346E-1	9.952E+0	1.585E+1
-1.313E-1	9.940E+0	1.577E+1
-1.313E-1	9.995E+0	1.586E+1
-1.265E-1	9.829E+0	1.589E+1
-1.346E-1	9.952E+0	1.567E+1
-1.330E-1	9.881E+0	1.580E+1
-1.313E-1	9.914E+0	1.575E+1
-1.297E-1	9.995E+0	1.581E+1
-1.330E-1	9.836E+0	1.585E+1
-1.330E-1	9.729E+0	1.594E+1
-1.330E-1	1.002E+1	1.574E+1
-1.281E-1	1.003E+1	1.583E+1
-1.330E-1	9.891E+0	1.596E+1
-1.330E-1	9.972E+0	1.591E+1
-1.297E-1	1.008E+1	1.582E+1
-1.297E-1	9.952E+0	1.588E+1
-1.297E-1	9.998E+0	1.583E+1
-1.330E-1	9.868E+0	1.580E+1
-1.297E-1	1.000E+1	1.590E+1
-1.281E-1	9.995E+0	1.567E+1
-1.346E-1	9.952E+0	1.588E+1
-1.313E-1	1.000E+1	1.572E+1
-1.297E-1	9.943E+0	1.576E+1
-1.313E-1	1.008E+1	1.599E+1
-1.313E-1	9.904E+0	1.576E+1
-1.362E-1	9.991E+0	1.571E+1
-1.313E-1	9.972E+0	1.582E+1
-1.297E-1	9.940E+0	1.583E+1
-1.313E-1	9.972E+0	1.581E+1
-1.362E-1	9.875E+0	1.580E+1
-1.297E-1	9.933E+0	1.593E+1
-1.281E-1	9.852E+0	1.587E+1
-1.281E-1	9.917E+0	1.585E+1
-1.346E-1	1.000E+1	1.588E+1
-1.297E-1	9.956E+0	1.590E+1
-1.265E-1	9.962E+0	1.578E+1
-1.297E-1	9.936E+0	1.574E+1
-1.346E-1	1.008E+1	1.579E+1
-1.281E-1	1.010E+1	1.569E+1
-1.297E-1	9.949E+0	1.584E+1
-1.330E-1	1.009E+1	1.568E+1
-1.330E-1	9.910E+0	1.584E+1
-1.297E-1	9.904E+0	1.572E+1
-1.313E-1	9.962E+0	1.578E+1
-1.313E-1	1.002E+1	1.578E+1
-1.378E-1	9.858E+0	1.587E+1
-1.313E-1	9.946E+0	1.579E+1
-1.297E-1	9.862E+0	1.579E+1
-1.330E-1	1.006E+1	1.577E+1
-1.362E-1	9.897E+0	1.578E+1
-1.297E-1	9.777E+0	1.587E+1
-1.297E-1	1.006E+1	1.581E+1
-1.346E-1	1.004E+1	1.579E+1
-1.362E-1	9.891E+0	1.567E+1
-1.297E-1	9.972E+0	1.570E+1
-1.313E-1	9.871E+0	1.583E+1
-1.330E-1	9.891E+0	1.588E+1
-1.362E-1	9.965E+0	1.576E+1
-1.297E-1	9.920E+0	1.579E+1
-1.297E-1	9.901E+0	1.592E+1
-1.297E-1	9.933E+0	1.571E+1
-1.362E-1	9.962E+0	1.584E+1
-1.297E-1	1.001E+1	1.575E+1
-1.313E-1	9.956E+0	1.574E+1
-1.346E-1	9.910E+0	1.588E+1
-1.346E-1	9.810E+0	1.596E+1
-1.297E-1	9.988E+0	1.572E+1
-1.297E-1	9.914E+0	1.576E+1
-1.313E-1	9.894E+0	1.579E+1
-1.395E-1	9.933E+0	1.572E+1
-1.313E-1	1.007E+1	1.578E+1
-1.281E-1	9.965E+0	1.578E+1
-1.297E-1	9.991E+0	1.579E+1
-1.346E-1	9.910E+0	1.559E+1
-1.281E-1	9.849E+0	1.582E+1
-1.297E-1	9.917E+0	1.594E+1
-1.313E-1	1.012E+1	1.579E+1
-1.346E-1	9.940E+0	1.574E+1
-1.313E-1	1.009E+1	1.586E+1
-1.297E-1	9.927E+0	1.588E+1
-1.313E-1	1.002E+1	1.572E+1
-1.346E-1	9.871E+0	1.576E+1
-1.313E-1	9.813E+0	1.574E+1
-1.330E-1	9.904E+0	1.599E+1
-1.330E-1	9.952E+0	1.583E+1
-1.313E-1	9.949E+0	1.588E+1
-1.297E-1	1.005E+1	1.568E+1
-1.297E-1	9.998E+0	1.582E+1
-1.330E-1	9.781E+0	1.579E+1
-1.362E-1	1.001E+1	1.593E+1
-1.281E-1	9.995E+0	1.587E+1
-1.313E-1	9.985E+0	1.582E+1
-1.313E-1	9.914E+0	1.591E+1
-1.346E-1	9.878E+0	1.583E+1
-1.313E-1	9.959E+0	1.592E+1
-1.313E-1	9.943E+0	1.579E+1
-1.265E-1	9.940E+0	1.576E+1
-1.330E-1	1.003E+1	1.575E+1
-1.313E-1	9.991E+0	1.577E+1
-1.313E-1	9.855E+0	1.579E+1
-1.313E-1	9.901E+0	1.574E+1
-1.346E-1	9.959E+0	1.576E+1
-1.297E-1	9.845E+0	1.573E+1
-1.297E-1	9.933E+0	1.592E+1
-1.297E-1	9.930E+0	1.581E+1
-1.362E-1	9.907E+0	1.607E+1
-1.281E-1	9.888E+0	1.581E+1
-1.297E-1	9.927E+0	1.571E+1
-1.313E-1	1.002E+1	1.561E+1
-1.346E-1	1.006E+1	1.587E+1
-1.313E-1	1.000E+1	1.592E+1
-1.297E-1	9.969E+0	1.581E+1
-1.330E-1	9.936E+0	1.575E+1
-1.313E-1	9.952E+0	1.575E+1
-1.313E-1	9.901E+0	1.579E+1
-1.313E-1	9.949E+0	1.579E+1
-1.313E-1	9.836E+0	1.579E+1
-1.330E-1	9.849E+0	1.580E+1
-1.313E-1	9.982E+0	1.573E+1
-1.297E-1	9.982E+0	1.567E+1
-1.313E-1	1.002E+1	1.575E+1
-1.346E-1	9.881E+0	1.585E+1
-1.313E-1	9.914E+0	1.570E+1
-1.281E-1	1.001E+1	1.564E+1
-1.330E-1	9.923E+0	1.584E+1
-1.362E-1	9.952E+0	1.592E+1
-1.313E-1	9.878E+0	1.572E+1
-1.297E-1	9.972E+0	1.579E+1
-1.330E-1	9.962E+0	1.580E+1
-1.330E-1	9.985E+0	1.583E+1
-1.330E-1	9.969E+0	1.579E+1
-1.281E-1	9.852E+0	1.576E+1
-1.346E-1	9.965E+0	1.577E+1
-1.346E-1	1.007E+1	1.581E+1
-1.313E-1	1.004E+1	1.588E+1
-1.297E-1	9.855E+0	1.588E+1
-1.297E-1	9.891E+0	1.591E+1
-1.330E-1	9.927E+0	1.591E+1
-1.313E-1	9.881E+0	1.593E+1
-1.281E-1	9.965E+0	1.572E+1
-1.346E-1	9.995E+0	1.578E+1
-1.362E-1	9.884E+0	1.582E+1
-1.330E-1	9.933E+0	1.571E+1
-1.297E-1	9.907E+0	1.585E+1
-1.330E-1	9.914E+0	1.569E+1
-1.313E-1	9.901E+0	1.576E+1
-1.313E-1	9.842E+0	1.583E+1
-1.281E-1	9.920E+0	1.593E+1
-1.297E-1	9.901E+0	1.582E+1
-1.346E-1	9.852E+0	1.573E+1
-1.330E-1	9.930E+0	1.576E+1
-1.265E-1	9.995E+0	1.575E+1
-1.313E-1	9.794E+0	1.567E+1
-1.330E-1	1.002E+1	1.578E+1
-1.313E-1	9.969E+0	1.583E+1
-1.249E-1	9.878E+0	1.575E+1
-1.346E-1	1.002E+1	1.572E+1
-1.362E-1	9.868E+0	1.566E+1
-1.297E-1	9.738E+0	1.585E+1
-1.297E-1	9.910E+0	1.574E+1
-1.313E-1	1.002E+1	1.590E+1
-1.362E-1	9.829E+0	1.585E+1
-1.297E-1	1.008E+1	1.577E+1
-1.297E-1	9.875E+0	1.570E+1
-1.346E-1	9.884E+0	1.574E+1
-1.346E-1	9.858E+0	1.581E+1
-1.297E-1	9.755E+0	1.580E+1
-1.281E-1	1.003E+1	1.571E+1
-1.362E-1	9.946E+0	1.578E+1
-1.346E-1	9.930E+0	1.557E+1
-1.313E-1	9.930E+0	1.583E+1
-1.265E-1	1.004E+1	1.574E+1
-1.362E-1	9.978E+0	1.570E+1
-1.346E-1	9.946E+0	1.569E+1
-1.330E-1	9.884E+0	1.582E+1
-1.265E-1	9.956E+0	1.588E+1
-1.330E-1	9.871E+0	1.574E+1
-1.330E-1	9.985E+0	1.587E+1
-1.346E-1	9.868E+0	1.580E+1
-1.297E-1	9.878E+0	1.584E+1
-1.362E-1	9.940E+0	1.574E+1
-1.362E-1	9.940E+0	1.566E+1
-1.313E-1	9.995E+0	1.575E+1
-1.313E-1	9.907E+0	1.584E+1
-1.346E-1	9.787E+0	1.586E+1
-1.346E-1	9.904E+0	1.601E+1
-1.313E-1	9.907E+0	1.562E+1
-1.281E-1	1.011E+1	1.584E+1
-1.313E-1	9.943E+0	1.580E+1
-1.362E-1	9.839E+0	1.583E+1
-1.346E-1	9.978E+0	1.582E+1
-1.297E-1	9.823E+0	1.578E+1
-1.313E-1	9.917E+0	1.580E+1
-1.346E-1	9.998E+0	1.585E+1
-1.313E-1	1.004E+1	1.576E+1
-1.281E-1	9.852E+0	1.579E+1
-1.330E-1	9.842E+0	1.589E+1
-1.346E-1	1.006E+1	1.578E+1
-1.313E-1	1.003E+1	1.600E+1
-1.297E-1	9.888E+0	1.592E+1
-1.313E-1	9.800E+0	1.578E+1
-1.346E-1	1.000E+1	1.582E+1
-1.313E-1	9.927E+0	1.583E+1
-1.297E-1	9.943E+0	1.586E+1
-1.297E-1	1.005E+1	1.586E+1
-1.362E-1	1.002E+1	1.595E+1
-1.297E-1	1.001E+1	1.586E+1
-1.297E-1	9.914E+0	1.569E+1
-1.346E-1	9.875E+0	1.575E+1
-1.346E-1	9.985E+0	1.594E+1
-1.313E-1	9.933E+0	1.588E+1
-1.297E-1	9.978E+0	1.590E+1
-1.330E-1	9.943E+0	1.576E+1
-1.330E-1	9.891E+0	1.580E+1
-1.313E-1	9.933E+0	1.575E+1
-1.313E-1	9.985E+0	1.584E+1
-1.346E-1	1.001E+1	1.570E+1
-1.346E-1	9.832E+0	1.560E+1
-1.313E-1	9.940E+0	1.580E+1
-1.313E-1	9.868E+0	1.575E+1
-1.313E-1	9.933E+0	1.571E+1
-1.362E-1	9.868E+0	1.581E+1
-1.313E-1	1.004E+1	1.577E+1
-1.281E-1	9.816E+0	1.582E+1
-1.330E-1	1.009E+1	1.576E+1
-1.346E-1	9.975E+0	1.591E+1
-1.346E-1	9.907E+0	1.566E+1
-1.313E-1	1.005E+1	1.586E+1
-1.313E-1	9.800E+0	1.579E+1
-1.362E-1	9.884E+0	1.589E+1
-1.313E-1	9.978E+0	1.584E+1
-1.313E-1	1.001E+1	1.569E+1
-1.313E-1	9.781E+0	1.575E+1
-1.346E-1	9.868E+0	1.576E+1
-1.313E-1	9.904E+0	1.561E+1
-1.297E-1	9.962E+0	1.583E+1
-1.330E-1	9.875E+0	1.580E+1
-1.330E-1	1.007E+1	1.570E+1
-1.297E-1	9.894E+0	1.557E+1
-1.297E-1	9.884E+0	1.564E+1
-1.313E-1	9.985E+0	1.573E+1
-1.330E-1	9.849E+0	1.573E+1
-1.281E-1	9.907E+0	1.577E+1
-1.297E-1	9.972E+0	1.595E+1
-1.297E-1	9.888E+0	1.588E+1
-1.346E-1	9.943E+0	1.588E+1
-1.297E-1	9.972E+0	1.593E+1
-1.330E-1	9.797E+0	1.580E+1
-1.330E-1	9.768E+0	1.593E+1
-1.362E-1	1.001E+1	1.578E+1
-1.281E-1	9.852E+0	1.593E+1
-1.330E-1	9.829E+0	1.578E+1
-1.313E-1	9.894E+0	1.573E+1
-1.362E-1	9.985E+0	1.584E+1
-1.313E-1	9.891E+0	1.572E+1
-1.313E-1	9.884E+0	1.577E+1
-1.330E-1	9.855E+0	1.582E+1
-1.362E-1	9.969E+0	1.578E+1
-1.313E-1	9.901E+0	1.583E+1
-1.330E-1	9.933E+0	1.594E+1
-1.313E-1	9.962E+0	1.587E+1
-1.346E-1	9.904E+0	1.584E+1
-1.297E-1	9.985E+0	1.576E+1
-1.297E-1	1.006E+1	1.588E+1
-1.346E-1	9.969E+0	1.580E+1
-1.378E-1	9.914E+0	1.592E+1
-1.297E-1	9.956E+0	1.578E+1
-1.313E-1	9.972E+0	1.574E+1
-1.281E-1	9.943E+0	1.593E+1
-1.362E-1	9.829E+0	1.578E+1
-1.297E-1	9.865E+0	1.592E+1
-1.297E-1	9.927E+0	1.582E+1
-1.330E-1	1.007E+1	1.580E+1
-1.362E-1	1.004E+1	1.591E+1
-1.330E-1	9.923E+0	1.588E+1
-1.297E-1	9.965E+0	1.583E+1
-1.313E-1	9.991E+0	1.593E+1
-1.346E-1	9.914E+0	1.575E+1
-1.281E-1	9.855E+0	1.581E+1
-1.330E-1	9.923E+0	1.568E+1
-1.330E-1	9.933E+0	1.579E+1
-1.313E-1	1.001E+1	1.585E+1
-1.330E-1	9.972E+0	1.585E+1
-1.281E-1	1.000E+1	1.596E+1
-1.330E-1	9.927E+0	1.576E+1
-1.362E-1	9.920E+0	1.584E+1
-1.297E-1	9.949E+0	1.592E+1
-1.297E-1	1.009E+1	1.572E+1
-1.346E-1	1.007E+1	1.576E+1
-1.313E-1	1.007E+1	1.592E+1
-1.313E-1	9.923E+0	1.570E+1
-1.313E-1	9.923E+0	1.590E+1
-1.330E-1	9.943E+0	1.580E+1
-1.346E-1	9.875E+0	1.595E+1
-1.330E-1	9.826E+0	1.587E+1
-1.297E-1	9.755E+0	1.582E+1
-1.346E-1	9.952E+0	1.563E+1
-1.346E-1	9.897E+0	1.572E+1
-1.297E-1	9.998E+0	1.576E+1
-1.330E-1	9.946E+0	1.580E+1
-1.330E-1	9.959E+0	1.585E+1
-1.346E-1	9.943E+0	1.585E+1
-1.330E-1	9.927E+0	1.585E+1
-1.313E-1	9.797E+0	1.580E+1
-1.330E-1	9.907E+0	1.566E+1
-1.362E-1	9.858E+0	1.577E+1
-1.313E-1	9.946E+0	1.587E+1
-1.297E-1	9.849E+0	1.569E+1
-1.330E-1	9.794E+0	1.584E+1
-1.330E-1	9.965E+0	1.590E+1
-1.313E-1	9.914E+0	1.569E+1
-1.297E-1	9.952E+0	1.593E+1
-1.330E-1	9.927E+0	1.573E+1
-1.346E-1	9.816E+0	1.598E+1
-1.313E-1	1.003E+1	1.573E+1
-1.313E-1	9.871E+0	1.590E+1
-1.330E-1	9.865E+0	1.579E+1
-1.330E-1	9.930E+0	1.577E+1
-1.330E-1	9.940E+0	1.576E+1
-1.281E-1	9.855E+0	1.582E+1
-1.362E-1	9.917E+0	1.579E+1
-1.346E-1	9.884E+0	1.574E+1
-1.313E-1	9.858E+0	1.568E+1
-1.297E-1	9.865E+0	1.578E+1
-1.362E-1	9.962E+0	1.591E+1
-1.346E-1	9.881E+0	1.572E+1
-1.313E-1	1.001E+1	1.581E+1
-1.281E-1	1.001E+1	1.585E+1
-1.346E-1	1.003E+1	1.582E+1
-1.346E-1	9.865E+0	1.578E+1
-1.346E-1	9.862E+0	1.578E+1
-1.297E-1	9.949E+0	1.577E+1
-1.330E-1	9.978E+0	1.576E+1
-1.346E-1	9.962E+0	1.585E+1
-1.313E-1	9.904E+0	1.597E+1
-1.265E-1	9.881E+0	1.590E+1
-1.330E-1	9.904E+0	1.567E+1
-1.346E-1	9.881E+0	1.591E+1
-1.330E-1	9.982E+0	1.580E+1
-1.281E-1	9.982E+0	1.584E+1
-1.346E-1	9.982E+0	1.574E+1
-1.330E-1	1.001E+1	1.580E+1
-1.313E-1	1.003E+1	1.578E+1
-1.313E-1	9.897E+0	1.548E+1
-1.330E-1	9.949E+0	1.587E+1
-1.362E-1	9.927E+0	1.579E+1
-1.330E-1	9.907E+0	1.576E+1
-1.281E-1	9.897E+0	1.588E+1
-1.346E-1	9.800E+0	1.574E+1
-1.362E-1	9.982E+0	1.579E+1
-1.297E-1	9.894E+0	1.586E+1
-1.297E-1	9.832E+0	1.581E+1
-1.330E-1	9.936E+0	1.583E+1
-1.346E-1	1.010E+1	1.590E+1
-1.313E-1	9.842E+0	1.581E+1
-1.297E-1	9.972E+0	1.591E+1
-1.330E-1	1.000E+1	1.572E+1
-1.346E-1	9.836E+0	1.580E+1
-1.297E-1	9.910E+0	1.597E+1
-1.297E-1	9.807E+0	1.588E+1
-1.330E-1	9.998E+0	1.593E+1
-1.346E-1	9.933E+0	1.573E+1
-1.362E-1	9.855E+0	1.580E+1
-1.281E-1	9.845E+0	1.597E+1
-1.330E-1	9.888E+0	1.579E+1
-1.346E-1	9.881E+0	1.576E+1
-1.313E-1	9.871E+0	1.579E+1
-1.313E-1	9.803E+0	1.579E+1
-1.362E-1	9.969E+0	1.586E+1
-1.395E-1	9.894E+0	1.580E+1
-1.313E-1	9.875E+0	1.587E+1
-1.297E-1	9.923E+0	1.582E+1
-1.330E-1	1.001E+1	1.585E+1
-1.346E-1	9.985E+0	1.566E+1
-1.330E-1	9.914E+0	1.586E+1
-1.313E-1	9.940E+0	1.581E+1
-1.362E-1	9.927E+0	1.587E+1
-1.330E-1	1.012E+1	1.579E+1
-1.313E-1	9.897E+0	1.570E+1
-1.281E-1	9.881E+0	1.599E+1
-1.313E-1	1.000E+1	1.589E+1
-1.378E-1	9.755E+0	1.575E+1
-1.297E-1	9.982E+0	1.570E+1
-1.346E-1	9.936E+0	1.573E+1
-1.330E-1	1.001E+1	1.588E+1
-1.378E-1	9.875E+0	1.589E+1
-1.330E-1	9.865E+0	1.591E+1
-1.313E-1	9.959E+0	1.597E+1
-1.330E-1	9.784E+0	1.578E+1
-1.346E-1	9.917E+0	1.589E+1
-1.313E-1	9.978E+0	1.567E+1
-1.297E-1	9.836E+0	1.585E+1
-1.330E-1	9.849E+0	1.577E+1
-1.346E-1	1.002E+1	1.596E+1
-1.313E-1	9.894E+0	1.572E+1
-1.281E-1	9.943E+0	1.575E+1
-1.330E-1	9.962E+0	1.585E+1
-1.362E-1	9.930E+0	1.583E+1
-1.330E-1	9.946E+0	1.579E+1
-1.313E-1	9.855E+0	1.568E+1
-1.330E-1	9.940E+0	1.571E+1
-1.346E-1	9.888E+0	1.598E+1
-1.297E-1	1.008E+1	1.581E+1
-1.313E-1	9.914E+0	1.592E+1
-1.346E-1	9.975E+0	1.583E+1
-1.362E-1	9.852E+0	1.583E+1
-1.281E-1	9.888E+0	1.572E+1
-1.313E-1	9.933E+0	1.577E+1
-1.330E-1	1.001E+1	1.590E+1
-1.362E-1	9.868E+0	1.591E+1
-1.330E-1	9.956E+0	1.569E+1
-1.297E-1	9.936E+0	1.573E+1
-1.330E-1	9.949E+0	1.578E+1
-1.346E-1	9.965E+0	1.576E+1
-1.297E-1	1.004E+1	1.578E+1
-1.297E-1	9.784E+0	1.573E+1
-1.313E-1	9.904E+0	1.580E+1
-1.378E-1	9.810E+0	1.586E+1
-1.281E-1	9.946E+0	1.573E+1
-1.313E-1	9.933E+0	1.581E+1
-1.313E-1	9.858E+0	1.583E+1
-1.362E-1	9.862E+0	1.589E+1
-1.330E-1	9.991E+0	1.564E+1
-1.313E-1	9.930E+0	1.577E+1
-1.330E-1	9.920E+0	1.583E+1
-1.362E-1	9.855E+0	1.565E+1
-1.330E-1	9.943E+0	1.585E+1
-1.313E-1	1.007E+1	1.576E+1
-1.330E-1	9.914E+0	1.570E+1
-1.378E-1	9.839E+0	1.600E+1
-1.313E-1	9.965E+0	1.574E+1
-1.313E-1	9.897E+0	1.575E+1
-1.346E-1	1.002E+1	1.563E+1
-1.362E-1	9.965E+0	1.571E+1
-1.330E-1	9.940E+0	1.565E+1
-1.313E-1	9.868E+0	1.579E+1
-1.313E-1	9.965E+0	1.579E+1
-1.330E-1	9.849E+0	1.577E+1
-1.346E-1	9.995E+0	1.568E+1
-1.297E-1	9.927E+0	1.567E+1
-1.362E-1	1.000E+1	1.587E+1
-1.378E-1	9.959E+0	1.591E+1
-1.297E-1	1.002E+1	1.579E+1
-1.297E-1	9.959E+0	1.591E+1
-1.330E-1	9.933E+0	1.570E+1
-1.362E-1	9.871E+0	1.600E+1
-1.265E-1	9.940E+0	1.572E+1
-1.313E-1	9.962E+0	1.588E+1
-1.297E-1	1.002E+1	1.579E+1
-1.330E-1	9.878E+0	1.589E+1
-1.330E-1	9.829E+0	1.572E+1
-1.313E-1	9.894E+0	1.592E+1
-1.297E-1	9.790E+0	1.589E+1
-1.346E-1	9.849E+0	1.582E+1
-1.313E-1	9.875E+0	1.577E+1
-1.313E-1	9.849E+0	1.586E+1
-1.346E-1	9.888E+0	1.560E+1
-1.362E-1	9.949E+0	1.567E+1
-1.313E-1	9.962E+0	1.569E+1
-1.313E-1	9.969E+0	1.592E+1
-1.330E-1	9.962E+0	1.569E+1
-1.362E-1	9.901E+0	1.585E+1
-1.313E-1	9.943E+0	1.581E+1
-1.313E-1	9.865E+0	1.577E+1
-1.346E-1	9.949E+0	1.576E+1
-1.346E-1	9.790E+0	1.585E+1
-1.313E-1	9.881E+0	1.574E+1
-1.297E-1	9.845E+0	1.581E+1
-1.330E-1	9.910E+0	1.580E+1
-1.346E-1	9.920E+0	1.560E+1
-1.330E-1	9.862E+0	1.589E+1
-1.281E-1	1.009E+1	1.585E+1
-1.346E-1	9.894E+0	1.567E+1
-1.330E-1	9.904E+0	1.594E+1
-1.297E-1	1.003E+1	1.571E+1
-1.313E-1	1.002E+1	1.567E+1
-1.346E-1	9.774E+0	1.573E+1
-1.346E-1	9.995E+0	1.576E+1
-1.346E-1	9.982E+0	1.577E+1
-1.281E-1	9.884E+0	1.573E+1
-1.330E-1	9.803E+0	1.579E+1
-1.362E-1	9.829E+0	1.574E+1
-1.330E-1	9.845E+0	1.591E+1
-1.281E-1	1.010E+1	1.570E+1
-1.362E-1	9.943E+0	1.564E+1
-1.346E-1	9.816E+0	1.576E+1
-1.330E-1	9.907E+0	1.571E+1
-1.297E-1	9.904E+0	1.591E+1
-1.362E-1	9.878E+0	1.589E+1
-1.362E-1	9.868E+0	1.574E+1
-1.313E-1	1.009E+1	1.577E+1
-1.313E-1	1.001E+1	1.577E+1
-1.346E-1	9.914E+0	1.589E+1
-1.330E-1	1.003E+1	1.573E+1
-1.330E-1	9.982E+0	1.585E+1
-1.313E-1	9.871E+0	1.582E+1
-1.378E-1	9.855E+0	1.569E+1
-1.346E-1	9.910E+0	1.567E+1
-1.330E-1	9.871E+0	1.585E+1
-1.346E-1	9.839E+0	1.579E+1
-1.378E-1	9.897E+0	1.570E+1
-1.330E-1	9.920E+0	1.580E+1
-1.313E-1	9.881E+0	1.581E+1
-1.297E-1	9.881E+0	1.593E+1
-1.346E-1	9.901E+0	1.575E+1
-1.362E-1	9.784E+0	1.584E+1
-1.313E-1	9.904E+0	1.592E+1
-1.297E-1	9.858E+0	1.555E+1
-1.346E-1	9.823E+0	1.567E+1
-1.330E-1	9.794E+0	1.582E+1
-1.313E-1	9.813E+0	1.576E+1
-1.297E-1	9.878E+0	1.571E+1
-1.362E-1	1.003E+1	1.586E+1
-1.362E-1	9.943E+0	1.580E+1
-1.330E-1	9.956E+0	1.585E+1
-1.346E-1	9.819E+0	1.589E+1
-1.362E-1	9.813E+0	1.586E+1
-1.346E-1	9.881E+0	1.575E+1
-1.346E-1	9.901E+0	1.578E+1
-1.313E-1	9.761E+0	1.565E+1
-1.378E-1	9.965E+0	1.568E+1
-1.330E-1	9.982E+0	1.579E+1
-1.330E-1	1.000E+1	1.589E+1
-1.313E-1	9.865E+0	1.571E+1
-1.346E-1	9.849E+0	1.575E+1
-1.362E-1	9.878E+0	1.567E+1
-1.330E-1	9.897E+0	1.581E+1
-1.281E-1	9.991E+0	1.589E+1
-1.313E-1	9.901E+0	1.570E+1
-1.330E-1	9.855E+0	1.584E+1
-1.346E-1	9.816E+0	1.560E+1
-1.313E-1	9.962E+0	1.585E+1
-1.330E-1	9.875E+0	1.579E+1
-1.378E-1	9.868E+0	1.585E+1
-1.330E-1	9.845E+0	1.575E+1
-1.297E-1	9.888E+0	1.580E+1
-1.362E-1	9.952E+0	1.588E+1
-1.346E-1	9.855E+0	1.573E+1
-1.330E-1	9.933E+0	1.580E+1
-1.313E-1	9.904E+0	1.591E+1
-1.330E-1	9.875E+0	1.573E+1
-1.346E-1	9.914E+0	1.576E+1
-1.362E-1	9.933E+0	1.581E+1
-1.297E-1	9.910E+0	1.592E+1
-1.362E-1	9.832E+0	1.567E+1
-1.362E-1	9.917E+0	1.579E+1
-1.313E-1	9.991E+0	1.584E+1
-1.281E-1	9.894E+0	1.574E+1
-1.330E-1	9.855E+0	1.574E+1
-1.362E-1	9.956E+0	1.583E+1
-1.313E-1	9.855E+0	1.584E+1
-1.313E-1	9.936E+0	1.570E+1
-1.330E-1	9.871E+0	1.579E+1
-1.346E-1	9.858E+0	1.570E+1
-1.346E-1	9.949E+0	1.574E+1
-1.297E-1	1.008E+1	1.589E+1
-1.346E-1	9.881E+0	1.581E+1
-1.346E-1	9.884E+0	1.584E+1
-1.313E-1	9.982E+0	1.586E+1
-1.313E-1	9.862E+0	1.579E+1
-1.346E-1	9.800E+0	1.592E+1
-1.362E-1	9.956E+0	1.565E+1
-1.313E-1	9.940E+0	1.580E+1
-1.330E-1	9.884E+0	1.572E+1
-1.313E-1	9.952E+0	1.579E+1
-1.362E-1	9.865E+0	1.589E+1
-1.313E-1	9.910E+0	1.580E+1
-1.313E-1	9.761E+0	1.586E+1
-1.346E-1	1.001E+1	1.581E+1
-1.346E-1	1.009E+1	1.580E+1
-1.313E-1	9.884E+0	1.578E+1
-1.313E-1	9.888E+0	1.584E+1
-1.330E-1	9.764E+0	1.581E+1
-1.362E-1	9.868E+0	1.591E+1
-1.330E-1	9.927E+0	1.561E+1
-1.281E-1	9.943E+0	1.574E+1
-1.362E-1	9.897E+0	1.573E+1
-1.346E-1	1.001E+1	1.568E+1
-1.313E-1	9.943E+0	1.568E+1
-1.297E-1	9.871E+0	1.586E+1
-1.346E-1	1.002E+1	1.579E+1
-1.362E-1	9.849E+0	1.587E+1
-1.330E-1	9.965E+0	1.564E+1
-1.330E-1	9.991E+0	1.584E+1
-1.346E-1	9.975E+0	1.587E+1
-1.395E-1	1.003E+1	1.578E+1
-1.346E-1	9.936E+0	1.572E+1
-1.330E-1	9.936E+0	1.590E+1
-1.330E-1	9.965E+0	1.566E+1
-1.378E-1	1.002E+1	1.585E+1
-1.330E-1	9.959E+0	1.581E+1
-1.346E-1	1.005E+1	1.573E+1
-1.330E-1	9.819E+0	1.578E+1
-1.362E-1	9.998E+0	1.575E+1
-1.313E-1	9.920E+0	1.580E+1
-1.330E-1	9.891E+0	1.578E+1
-1.330E-1	9.952E+0	1.582E+1
-1.378E-1	9.927E+0	1.586E+1
-1.297E-1	9.952E+0	1.571E+1
-1.313E-1	9.894E+0	1.579E+1
-1.330E-1	9.891E+0	1.573E+1
-1.395E-1	9.962E+0	1.582E+1
-1.313E-1	9.978E+0	1.565E+1
-1.313E-1	9.914E+0	1.575E+1
-1.362E-1	9.745E+0	1.576E+1
-1.362E-1	1.003E+1	1.587E+1
-1.313E-1	9.875E+0	1.577E+1
-1.313E-1	9.875E+0	1.594E+1
-1.313E-1	9.855E+0	1.567E+1
-1.362E-1	1.002E+1	1.575E+1
-1.313E-1	9.933E+0	1.567E+1
-1.313E-1	9.878E+0	1.582E+1
-1.346E-1	9.826E+0	1.590E+1
-1.378E-1	9.975E+0	1.585E+1
-1.297E-1	9.956E+0	1.582E+1
-1.330E-1	9.978E+0	1.576E+1
-1.346E-1	9.956E+0	1.596E+1
-1.411E-1	1.007E+1	1.576E+1
-1.313E-1	9.995E+0	1.567E+1
-1.281E-1	9.936E+0	1.570E+1
-1.330E-1	9.858E+0	1.581E+1
-1.362E-1	9.982E+0	1.591E+1
-1.313E-1	9.936E+0	1.587E+1
-1.346E-1	9.878E+0	1.573E+1
-1.313E-1	9.923E+0	1.583E+1
-1.362E-1	9.975E+0	1.580E+1
-1.313E-1	9.894E+0	1.579E+1
-1.297E-1	9.978E+0	1.579E+1
-1.330E-1	9.920E+0	1.563E+1
-1.378E-1	9.884E+0	1.579E+1
-1.330E-1	1.004E+1	1.578E+1
-1.330E-1	9.949E+0	1.581E+1
-1.346E-1	9.910E+0	1.581E+1
-1.378E-1	9.943E+0	1.575E+1
-1.313E-1	9.829E+0	1.577E+1
-1.313E-1	9.865E+0	1.564E+1
-1.346E-1	9.842E+0	1.590E+1
-1.378E-1	9.819E+0	1.583E+1
-1.330E-1	9.891E+0	1.584E+1
-1.297E-1	9.991E+0	1.595E+1
-1.330E-1	1.004E+1	1.566E+1
-1.362E-1	9.914E+0	1.579E+1
-1.313E-1	9.888E+0	1.584E+1
-1.313E-1	9.969E+0	1.591E+1
-1.313E-1	9.933E+0	1.580E+1
-1.330E-1	1.004E+1	1.579E+1
-1.346E-1	9.871E+0	1.573E+1
-1.313E-1	9.972E+0	1.581E+1
-1.346E-1	9.975E+0	1.588E+1
-1.362E-1	9.936E+0	1.596E+1
-1.330E-1	9.826E+0	1.574E+1
-1.313E-1	9.949E+0	1.583E+1
-1.362E-1	1.002E+1	1.579E+1
-1.346E-1	9.959E+0	1.579E+1
-1.330E-1	9.956E+0	1.580E+1
-1.297E-1	9.914E+0	1.573E+1
-1.362E-1	1.002E+1	1.580E+1
-1.346E-1	9.962E+0	1.572E+1
-1.330E-1	9.858E+0	1.588E+1
-1.313E-1	9.816E+0	1.573E+1
-1.330E-1	9.875E+0	1.583E+1
-1.362E-1	9.807E+0	1.579E+1
-1.330E-1	9.800E+0	1.583E+1
-1.297E-1	9.940E+0	1.573E+1
-1.362E-1	9.956E+0	1.580E+1
-1.346E-1	9.962E+0	1.567E+1
-1.330E-1	1.011E+1	1.578E+1
-1.297E-1	9.949E+0	1.557E+1
-1.362E-1	9.742E+0	1.578E+1
-1.346E-1	9.858E+0	1.577E+1
-1.297E-1	9.923E+0	1.575E+1
-1.313E-1	9.897E+0	1.571E+1
-1.346E-1	9.832E+0	1.580E+1
-1.346E-1	9.933E+0	1.581E+1
-1.362E-1	9.884E+0	1.578E+1
-1.313E-1	9.943E+0	1.575E+1
-1.362E-1	9.868E+0	1.577E+1
-1.362E-1	9.956E+0	1.581E+1
-1.313E-1	9.988E+0	1.578E+1
-1.281E-1	9.930E+0	1.584E+1
-1.362E-1	1.003E+1	1.583E+1
-1.362E-1	9.969E+0	1.586E+1
-1.297E-1	9.943E+0	1.580E+1
-1.330E-1	9.823E+0	1.570E+1
-1.330E-1	9.946E+0	1.593E+1
-1.395E-1	1.001E+1	1.585E+1
-1.330E-1	9.868E+0	1.584E+1
-1.297E-1	9.991E+0	1.564E+1
-1.362E-1	9.894E+0	1.589E+1
-1.346E-1	9.975E+0	1.578E+1
-1.313E-1	9.849E+0	1.599E+1
-1.313E-1	9.897E+0	1.573E+1
-1.330E-1	9.894E+0	1.567E+1
-1.378E-1	9.975E+0	1.580E+1
-1.330E-1	9.917E+0	1.577E+1
-1.313E-1	9.988E+0	1.583E+1
-1.346E-1	1.004E+1	1.581E+1
-1.346E-1	1.003E+1	1.585E+1
-1.330E-1	9.965E+0	1.597E+1
-1.313E-1	9.891E+0	1.558E+1
-1.362E-1	9.881E+0	1.576E+1
-1.362E-1	9.946E+0	1.575E+1
-1.346E-1	9.956E+0	1.584E+1
-1.313E-1	9.962E+0	1.569E+1
-1.378E-1	9.907E+0	1.582E+1
-1.346E-1	9.920E+0	1.579E+1
-1.346E-1	9.907E+0	1.560E+1
-1.313E-1	9.936E+0	1.578E+1
-1.346E-1	1.004E+1	1.562E+1
-1.346E-1	9.917E+0	1.568E+1
-1.346E-1	9.930E+0	1.577E+1
-1.330E-1	9.884E+0	1.581E+1
-1.330E-1	9.930E+0	1.585E+1
-1.362E-1	9.959E+0	1.578E+1
-1.330E-1	9.871E+0	1.578E+1
-1.313E-1	9.901E+0	1.586E+1
-1.378E-1	9.965E+0	1.579E+1
-1.346E-1	9.894E+0	1.570E+1
-1.346E-1	9.978E+0	1.583E+1
-1.313E-1	9.888E+0	1.569E+1
-1.346E-1	9.965E+0	1.574E+1
-1.362E-1	9.894E+0	1.575E+1
-1.297E-1	1.002E+1	1.584E+1
-1.281E-1	9.943E+0	1.585E+1
-1.362E-1	9.807E+0	1.597E+1
-1.378E-1	1.004E+1	1.565E+1
-1.346E-1	9.930E+0	1.572E+1
-1.330E-1	1.005E+1	1.585E+1
-1.378E-1	9.868E+0	1.560E+1
-1.362E-1	9.826E+0	1.580E+1
-1.330E-1	9.904E+0	1.578E+1
-1.297E-1	9.933E+0	1.586E+1
-1.362E-1	9.910E+0	1.562E+1
-1.362E-1	9.956E+0	1.566E+1
-1.330E-1	9.901E+0	1.574E+1
-1.346E-1	9.920E+0	1.574E+1
-1.330E-1	9.975E+0	1.573E+1
-1.378E-1	9.910E+0	1.583E+1
-1.346E-1	9.904E+0	1.571E+1
-1.313E-1	9.975E+0	1.590E+1
-1.362E-1	9.897E+0	1.573E+1
-1.362E-1	9.894E+0	1.578E+1
-1.330E-1	9.956E+0	1.580E+1
-1.297E-1	9.952E+0	1.574E+1
-1.346E-1	9.910E+0	1.579E+1
-1.362E-1	9.998E+0	1.558E+1
-1.330E-1	1.005E+1	1.584E+1
-1.330E-1	9.849E+0	1.587E+1
-1.346E-1	9.965E+0	1.578E+1
-1.362E-1	9.969E+0	1.569E+1
-1.330E-1	9.904E+0	1.564E+1
-1.313E-1	9.917E+0	1.591E+1
-1.330E-1	9.826E+0	1.590E+1
-1.378E-1	1.006E+1	1.583E+1
-1.330E-1	9.868E+0	1.589E+1
-1.313E-1	9.888E+0	1.575E+1
-1.346E-1	9.930E+0	1.578E+1
-1.378E-1	9.868E+0	1.589E+1
-1.346E-1	9.839E+0	1.575E+1
-1.346E-1	9.865E+0	1.575E+1
-1.330E-1	1.000E+1	1.582E+1
-1.378E-1	9.936E+0	1.585E+1
-1.330E-1	9.904E+0	1.577E+1
-1.330E-1	9.995E+0	1.587E+1
-1.346E-1	9.930E+0	1.583E+1
-1.362E-1	9.904E+0	1.587E+1
-1.313E-1	9.878E+0	1.572E+1
-1.313E-1	9.923E+0	1.586E+1
-1.330E-1	9.907E+0	1.586E+1
-1.395E-1	9.755E+0	1.580E+1
-1.313E-1	9.777E+0	1.588E+1
-1.313E-1	9.914E+0	1.584E+1
-1.378E-1	1.000E+1	1.595E+1
-1.378E-1	9.901E+0	1.566E+1
-1.346E-1	9.949E+0	1.569E+1
-1.330E-1	9.881E+0	1.582E+1
-1.346E-1	9.946E+0	1.586E+1
-1.378E-1	9.930E+0	1.564E+1
-1.297E-1	9.917E+0	1.579E+1
-1.346E-1	1.000E+1	1.594E+1
-1.330E-1	9.995E+0	1.587E+1
-1.346E-1	9.930E+0	1.585E+1
-1.330E-1	9.839E+0	1.579E+1
-1.313E-1	9.849E+0	1.558E+1
-1.330E-1	9.995E+0	1.579E+1
-1.378E-1	9.742E+0	1.579E+1
-1.346E-1	9.881E+0	1.584E+1
-1.313E-1	9.865E+0	1.578E+1
-1.346E-1	1.001E+1	1.572E+1
-1.378E-1	9.907E+0	1.588E+1
-1.346E-1	9.956E+0	1.577E+1
-1.330E-1	9.995E+0	1.577E+1
-1.346E-1	9.839E+0	1.574E+1
-1.378E-1	9.904E+0	1.585E+1
-1.297E-1	9.862E+0	1.571E+1
-1.330E-1	9.768E+0	1.567E+1
-1.330E-1	9.881E+0	1.575E+1
-1.395E-1	9.978E+0	1.579E+1
-1.297E-1	9.897E+0	1.589E+1
-1.313E-1	9.972E+0	1.577E+1
-1.378E-1	9.855E+0	1.562E+1
-1.346E-1	9.930E+0	1.587E+1
-1.313E-1	1.000E+1	1.576E+1
-1.313E-1	1.006E+1	1.582E+1
-1.378E-1	1.001E+1	1.569E+1
-1.362E-1	9.982E+0	1.586E+1
-1.330E-1	9.904E+0	1.573E+1
-1.313E-1	9.871E+0	1.572E+1
-1.330E-1	9.888E+0	1.587E+1
-1.362E-1	9.871E+0	1.581E+1
-1.313E-1	9.917E+0	1.594E+1
-1.330E-1	1.001E+1	1.583E+1
-1.362E-1	9.888E+0	1.572E+1
-1.330E-1	9.904E+0	1.587E+1
-1.346E-1	9.917E+0	1.584E+1
-1.330E-1	9.923E+0	1.582E+1
-1.346E-1	9.875E+0	1.565E+1
-1.346E-1	9.969E+0	1.581E+1
-1.346E-1	9.884E+0	1.582E+1
-1.297E-1	9.933E+0	1.583E+1
-1.346E-1	9.985E+0	1.572E+1
-1.362E-1	9.927E+0	1.580E+1
-1.330E-1	9.897E+0	1.577E+1
-1.297E-1	9.871E+0	1.580E+1
-1.346E-1	9.949E+0	1.575E+1
-1.362E-1	9.904E+0	1.589E+1
-1.313E-1	9.978E+0	1.587E+1
-1.346E-1	9.930E+0	1.576E+1
-1.346E-1	9.940E+0	1.579E+1
-1.395E-1	9.865E+0	1.584E+1
-1.313E-1	9.949E+0	1.586E+1
-1.330E-1	9.962E+0	1.591E+1
-1.362E-1	9.904E+0	1.586E+1
-1.330E-1	9.901E+0	1.569E+1
-1.313E-1	9.901E+0	1.567E+1
-1.313E-1	9.813E+0	1.572E+1
-1.362E-1	9.803E+0	1.566E+1
-1.378E-1	9.901E+0	1.581E+1
-1.313E-1	9.943E+0	1.575E+1
-1.297E-1	9.855E+0	1.574E+1
-1.395E-1	1.001E+1	1.572E+1
-1.378E-1	9.823E+0	1.573E+1
-1.330E-1	1.003E+1	1.570E+1
-1.313E-1	9.920E+0	1.575E+1
-1.362E-1	9.832E+0	1.578E+1
-1.378E-1	9.949E+0	1.567E+1
-1.362E-1	9.914E+0	1.577E+1
-1.330E-1	9.978E+0	1.579E+1
-1.346E-1	9.952E+0	1.578E+1
-1.362E-1	1.009E+1	1.584E+1
-1.313E-1	1.002E+1	1.575E+1
-1.330E-1	1.007E+1	1.580E+1
-1.362E-1	9.897E+0	1.580E+1
-1.362E-1	1.005E+1	1.572E+1
-1.378E-1	9.897E+0	1.583E+1
-1.330E-1	9.868E+0	1.578E+1
-1.378E-1	9.975E+0	1.581E+1
-1.362E-1	1.007E+1	1.576E+1
-1.330E-1	9.839E+0	1.575E+1
-1.297E-1	1.000E+1	1.577E+1
-1.378E-1	9.962E+0	1.572E+1
-1.362E-1	9.862E+0	1.583E+1
-1.362E-1	9.865E+0	1.575E+1
-1.297E-1	9.962E+0	1.585E+1
-1.362E-1	9.923E+0	1.581E+1
-1.378E-1	9.965E+0	1.582E+1
-1.330E-1	9.761E+0	1.582E+1
-1.313E-1	9.878E+0	1.575E+1
-1.362E-1	9.943E+0	1.573E+1
-1.378E-1	9.988E+0	1.587E+1
-1.362E-1	9.904E+0	1.577E+1
-1.346E-1	9.946E+0	1.587E+1
-1.411E-1	9.959E+0	1.577E+1
-1.378E-1	9.933E+0	1.575E+1
-1.362E-1	9.946E+0	1.579E+1
-1.313E-1	9.904E+0	1.579E+1
-1.395E-1	9.836E+0	1.585E+1
-1.346E-1	9.868E+0	1.556E+1
-1.330E-1	9.940E+0	1.578E+1
-1.297E-1	9.852E+0	1.573E+1
-1.346E-1	9.784E+0	1.573E+1
-1.346E-1	9.845E+0	1.574E+1
-1.346E-1	9.949E+0	1.581E+1
-1.313E-1	1.002E+1	1.569E+1
-1.346E-1	9.907E+0	1.595E+1
-1.346E-1	1.001E+1	1.595E+1
-1.330E-1	9.862E+0	1.569E+1
-1.313E-1	9.917E+0	1.586E+1
-1.346E-1	9.839E+0	1.580E+1
-1.362E-1	9.972E+0	1.585E+1
-1.346E-1	1.008E+1	1.577E+1
-1.313E-1	9.952E+0	1.577E+1
-1.362E-1	9.888E+0	1.592E+1
-1.378E-1	9.927E+0	1.577E+1
-1.330E-1	9.904E+0	1.576E+1
-1.313E-1	9.884E+0	1.591E+1
-1.346E-1	9.946E+0	1.572E+1
-1.362E-1	9.930E+0	1.576E+1
-1.330E-1	9.875E+0	1.585E+1
-1.313E-1	9.959E+0	1.565E+1
-1.378E-1	9.855E+0	1.569E+1
-1.378E-1	9.865E+0	1.582E+1
-1.313E-1	9.998E+0	1.583E+1
-1.281E-1	9.907E+0	1.580E+1
-1.346E-1	9.991E+0	1.576E+1
-1.362E-1	9.868E+0	1.559E+1
-1.346E-1	9.962E+0	1.577E+1
-1.313E-1	9.978E+0	1.572E+1
-1.362E-1	9.894E+0	1.575E+1
-1.378E-1	1.002E+1	1.578E+1
-1.330E-1	9.852E+0	1.579E+1
-1.313E-1	9.982E+0	1.576E+1
-1.346E-1	9.901E+0	1.563E+1
-1.362E-1	1.006E+1	1.560E+1
-1.346E-1	9.897E+0	1.565E+1
-1.346E-1	9.969E+0	1.587E+1
-1.362E-1	9.933E+0	1.565E+1
-1.362E-1	9.936E+0	1.564E+1
-1.330E-1	9.920E+0	1.565E+1
-1.313E-1	9.865E+0	1.588E+1
-1.330E-1	1.001E+1	1.578E+1
-1.395E-1	9.839E+0	1.581E+1
-1.313E-1	9.836E+0	1.561E+1
-1.346E-1	9.975E+0	1.569E+1
-1.346E-1	9.914E+0	1.566E+1
-1.378E-1	9.907E+0	1.566E+1
-1.330E-1	9.849E+0	1.575E+1
-1.330E-1	9.803E+0	1.575E+1
-1.378E-1	9.991E+0	1.579E+1
-1.378E-1	9.855E+0	1.577E+1
-1.313E-1	9.839E+0	1.581E+1
-1.313E-1	9.845E+0	1.578E+1
-1.362E-1	9.952E+0	1.559E+1
-1.362E-1	9.884E+0	1.571E+1
-1.330E-1	1.001E+1	1.588E+1
-1.330E-1	9.836E+0	1.569E+1
-1.362E-1	9.807E+0	1.591E+1
-1.395E-1	9.810E+0	1.589E+1
-1.313E-1	9.855E+0	1.565E+1
-1.330E-1	9.975E+0	1.572E+1
-1.346E-1	9.917E+0	1.593E+1
-1.395E-1	9.952E+0	1.590E+1
-1.330E-1	9.888E+0	1.587E+1
-1.313E-1	9.959E+0	1.569E+1
-1.346E-1	9.875E+0	1.589E+1
-1.378E-1	9.940E+0	1.576E+1
-1.313E-1	9.917E+0	1.576E+1
-1.362E-1	9.862E+0	1.591E+1
-1.346E-1	9.881E+0	1.580E+1
-1.378E-1	9.878E+0	1.579E+1
-1.330E-1	9.930E+0	1.566E+1
-1.330E-1	9.910E+0	1.586E+1
-1.330E-1	9.985E+0	1.570E+1
-1.395E-1	9.936E+0	1.571E+1
-1.330E-1	9.897E+0	1.585E+1
-1.330E-1	9.936E+0	1.561E+1
-1.362E-1	9.920E+0	1.571E+1
-1.395E-1	9.884E+0	1.580E+1
-1.313E-1	9.852E+0	1.568E+1
-1.297E-1	9.764E+0	1.585E+1
-1.362E-1	9.965E+0	1.572E+1
-1.395E-1	1.003E+1	1.568E+1
-1.346E-1	1.003E+1	1.572E+1
-1.313E-1	9.797E+0	1.563E+1
-1.362E-1	9.897E+0	1.571E+1
-1.362E-1	9.949E+0	1.575E+1
-1.297E-1	9.884E+0	1.591E+1
-1.346E-1	9.829E+0	1.587E+1
-1.362E-1	9.891E+0	1.577E+1
-1.346E-1	9.959E+0	1.588E+1
-1.313E-1	9.875E+0	1.577E+1
-1.378E-1	9.923E+0	1.591E+1
-1.378E-1	9.923E+0	1.582E+1
-1.395E-1	9.978E+0	1.578E+1
-1.346E-1	9.952E+0	1.577E+1
-1.313E-1	9.849E+0	1.573E+1
-1.346E-1	9.949E+0	1.574E+1
-1.378E-1	9.897E+0	1.576E+1
-1.362E-1	9.878E+0	1.581E+1
-1.330E-1	9.878E+0	1.576E+1
-1.346E-1	9.797E+0	1.570E+1
-1.362E-1	9.884E+0	1.576E+1
-1.330E-1	9.881E+0	1.581E+1
-1.313E-1	9.797E+0	1.578E+1
-1.378E-1	9.917E+0	1.578E+1
-1.395E-1	9.881E+0	1.569E+1
-1.330E-1	1.004E+1	1.568E+1
-1.313E-1	1.005E+1	1.567E+1
-1.362E-1	9.878E+0	1.579E+1
-1.395E-1	9.832E+0	1.571E+1
-1.313E-1	9.862E+0	1.589E+1
-1.313E-1	9.862E+0	1.579E+1
-1.362E-1	9.927E+0	1.591E+1
-1.411E-1	9.962E+0	1.567E+1
-1.330E-1	9.852E+0	1.571E+1
-1.330E-1	9.813E+0	1.593E+1
-1.362E-1	9.936E+0	1.577E+1
-1.378E-1	9.910E+0	1.574E+1
-1.346E-1	9.949E+0	1.596E+1
-1.297E-1	9.978E+0	1.584E+1
-1.362E-1	9.965E+0	1.585E+1
-1.378E-1	1.000E+1	1.577E+1
-1.378E-1	9.923E+0	1.581E+1
-1.346E-1	9.836E+0	1.575E+1
-1.378E-1	9.875E+0	1.583E+1
-1.395E-1	9.930E+0	1.582E+1
-1.330E-1	9.881E+0	1.569E+1
-1.346E-1	9.930E+0	1.570E+1
-1.362E-1	1.000E+1	1.563E+1
-1.362E-1	9.845E+0	1.572E+1
-1.362E-1	9.988E+0	1.563E+1
-1.330E-1	9.826E+0	1.577E+1
-1.362E-1	9.982E+0	1.565E+1
-1.362E-1	9.956E+0	1.579E+1
-1.330E-1	9.917E+0	1.579E+1
-1.297E-1	9.774E+0	1.590E+1
-1.378E-1	9.904E+0	1.578E+1
-1.362E-1	9.927E+0	1.589E+1
-1.330E-1	9.777E+0	1.567E+1
-1.297E-1	9.891E+0	1.579E+1
-1.378E-1	9.858E+0	1.579E+1
-1.378E-1	9.914E+0	1.583E+1
-1.346E-1	9.881E+0	1.587E+1
-1.313E-1	9.927E+0	1.572E+1
-1.362E-1	9.894E+0	1.578E+1
-1.362E-1	9.920E+0	1.583E+1
-1.346E-1	9.914E+0	1.588E+1
-1.330E-1	9.969E+0	1.563E+1
-1.346E-1	9.943E+0	1.579E+1
-1.378E-1	1.001E+1	1.574E+1
-1.362E-1	9.845E+0	1.562E+1
-1.330E-1	9.897E+0	1.586E+1
-1.378E-1	9.855E+0	1.580E+1
-1.362E-1	9.871E+0	1.576E+1
-1.330E-1	9.930E+0	1.569E+1
-1.313E-1	1.000E+1	1.564E+1
-1.378E-1	9.982E+0	1.578E+1
-1.362E-1	9.829E+0	1.571E+1
-1.330E-1	9.940E+0	1.572E+1
-1.313E-1	9.865E+0	1.586E+1
-1.378E-1	9.949E+0	1.579E+1
-1.362E-1	9.978E+0	1.579E+1
-1.362E-1	9.949E+0	1.579E+1
-1.313E-1	9.952E+0	1.581E+1
-1.362E-1	9.923E+0	1.566E+1
-1.362E-1	9.975E+0	1.570E+1
-1.378E-1	9.901E+0	1.576E+1
-1.330E-1	9.920E+0	1.569E+1
-1.362E-1	9.920E+0	1.586E+1
-1.362E-1	9.868E+0	1.569E+1
-1.362E-1	9.940E+0	1.580E+1
-1.297E-1	9.852E+0	1.572E+1
-1.362E-1	9.875E+0	1.572E+1
-1.378E-1	9.946E+0	1.581E+1
-1.330E-1	9.868E+0	1.580E+1
-1.281E-1	9.858E+0	1.570E+1
-1.378E-1	9.901E+0	1.579E+1
-1.362E-1	9.959E+0	1.572E+1
-1.362E-1	9.836E+0	1.576E+1
-1.313E-1	1.005E+1	1.563E+1
-1.362E-1	1.004E+1	1.578E+1
-1.378E-1	9.946E+0	1.560E+1
-1.330E-1	9.978E+0	1.588E+1
-1.313E-1	9.910E+0	1.580E+1
-1.362E-1	9.839E+0	1.560E+1
-1.330E-1	9.839E+0	1.581E+1
-1.346E-1	9.894E+0	1.574E+1
-1.297E-1	9.888E+0	1.548E+1
-1.330E-1	9.978E+0	1.566E+1
-1.378E-1	9.943E+0	1.564E+1
-1.330E-1	9.927E+0	1.567E+1
-1.346E-1	9.927E+0	1.593E+1
-1.346E-1	9.978E+0	1.577E+1
-1.362E-1	9.729E+0	1.575E+1
-1.346E-1	9.907E+0	1.592E+1
-1.313E-1	9.836E+0	1.597E+1
-1.362E-1	9.927E+0	1.571E+1
-1.362E-1	9.871E+0	1.586E+1
-1.330E-1	9.933E+0	1.557E+1
-1.330E-1	9.881E+0	1.574E+1
-1.346E-1	9.891E+0	1.583E+1
-1.362E-1	9.845E+0	1.579E+1
-1.346E-1	9.936E+0	1.578E+1
-1.313E-1	9.995E+0	1.580E+1
-1.362E-1	9.927E+0	1.587E+1
-1.378E-1	9.810E+0	1.572E+1
-1.330E-1	9.940E+0	1.578E+1
-1.330E-1	9.897E+0	1.560E+1
-1.362E-1	9.904E+0	1.577E+1
-1.395E-1	9.923E+0	1.571E+1
-1.313E-1	9.965E+0	1.579E+1
-1.362E-1	9.871E+0	1.574E+1
-1.346E-1	9.946E+0	1.575E+1
-1.378E-1	9.862E+0	1.581E+1
-1.313E-1	9.813E+0	1.585E+1
-1.281E-1	9.884E+0	1.575E+1
-1.378E-1	1.003E+1	1.588E+1
-1.362E-1	9.748E+0	1.590E+1
-1.297E-1	9.991E+0	1.580E+1
-1.330E-1	9.959E+0	1.567E+1
-1.395E-1	9.904E+0	1.567E+1
-1.395E-1	9.975E+0	1.578E+1
-1.297E-1	9.901E+0	1.568E+1
-1.330E-1	9.878E+0	1.590E+1
-1.362E-1	9.972E+0	1.578E+1
-1.362E-1	9.888E+0	1.566E+1
-1.330E-1	9.965E+0	1.587E+1
-1.346E-1	1.010E+1	1.575E+1
-1.313E-1	9.875E+0	1.564E+1
-1.378E-1	9.868E+0	1.577E+1
-1.346E-1	9.839E+0	1.589E+1
-1.362E-1	9.972E+0	1.572E+1
-1.346E-1	1.001E+1	1.571E+1
-1.395E-1	9.904E+0	1.570E+1
-1.330E-1	9.897E+0	1.577E+1
-1.330E-1	9.975E+0	1.589E+1
-1.362E-1	9.917E+0	1.578E+1
-1.395E-1	9.930E+0	1.568E+1
-1.330E-1	9.965E+0	1.579E+1
-1.313E-1	9.956E+0	1.566E+1
-1.362E-1	9.891E+0	1.587E+1
-1.362E-1	9.988E+0	1.579E+1
-1.313E-1	9.956E+0	1.568E+1
-1.346E-1	9.991E+0	1.589E+1
-1.346E-1	9.839E+0	1.574E+1
-1.411E-1	9.917E+0	1.579E+1
-1.330E-1	9.897E+0	1.577E+1
-1.330E-1	9.972E+0	1.565E+1
-1.330E-1	1.004E+1	1.573E+1
-1.378E-1	1.003E+1	1.575E+1
-1.362E-1	9.956E+0	1.585E+1
-1.313E-1	9.949E+0	1.587E+1
-1.346E-1	9.875E+0	1.578E+1
-1.362E-1	1.004E+1	1.574E+1
-1.313E-1	9.910E+0	1.577E+1
-1.346E-1	9.962E+0	1.569E+1
-1.378E-1	9.940E+0	1.567E+1
-1.378E-1	9.930E+0	1.585E+1
-1.346E-1	9.975E+0	1.579E+1
-1.330E-1	9.790E+0	1.582E+1
-1.346E-1	9.907E+0	1.588E+1
-1.395E-1	9.878E+0	1.586E+1
-1.313E-1	9.764E+0	1.577E+1
-1.346E-1	1.001E+1	1.573E+1
-1.346E-1	9.777E+0	1.583E+1
-1.395E-1	9.940E+0	1.577E+1
-1.330E-1	9.862E+0	1.568E+1
-1.313E-1	9.949E+0	1.585E+1
-1.378E-1	9.881E+0	1.574E+1
-1.378E-1	9.904E+0	1.583E+1
-1.330E-1	9.855E+0	1.588E+1
-1.362E-1	9.868E+0	1.569E+1
-1.362E-1	9.826E+0	1.574E+1
-1.346E-1	9.988E+0	1.581E+1
-1.313E-1	9.910E+0	1.584E+1
-1.313E-1	9.803E+0	1.566E+1
-1.378E-1	9.816E+0	1.584E+1
-1.378E-1	9.829E+0	1.575E+1
-1.346E-1	9.959E+0	1.586E+1
-1.330E-1	9.982E+0	1.574E+1
-1.378E-1	9.991E+0	1.579E+1
-1.395E-1	9.914E+0	1.574E+1
-1.346E-1	9.904E+0	1.572E+1
-1.346E-1	9.917E+0	1.563E+1
-1.362E-1	1.001E+1	1.565E+1
-1.395E-1	9.940E+0	1.579E+1
-1.346E-1	9.972E+0	1.579E+1
-1.362E-1	9.985E+0	1.578E+1
-1.378E-1	9.855E+0	1.576E+1
-1.395E-1	9.745E+0	1.577E+1
-1.330E-1	9.927E+0	1.566E+1
-1.330E-1	9.832E+0	1.568E+1
-1.378E-1	9.813E+0	1.580E+1
-1.378E-1	9.891E+0	1.574E+1
-1.330E-1	9.800E+0	1.582E+1
-1.330E-1	9.952E+0	1.585E+1
-1.346E-1	9.978E+0	1.590E+1
-1.378E-1	9.920E+0	1.580E+1
-1.362E-1	9.904E+0	1.571E+1
-1.346E-1	9.998E+0	1.565E+1
-1.395E-1	9.810E+0	1.571E+1
-1.362E-1	9.816E+0	1.576E+1
-1.313E-1	9.842E+0	1.561E+1
-1.297E-1	9.904E+0	1.585E+1
-1.378E-1	9.823E+0	1.582E+1
-1.362E-1	1.014E+1	1.570E+1
-1.346E-1	9.881E+0	1.557E+1
-1.313E-1	9.758E+0	1.571E+1
-1.395E-1	9.952E+0	1.568E+1
-1.378E-1	9.917E+0	1.572E+1
-1.346E-1	9.881E+0	1.571E+1
-1.330E-1	9.836E+0	1.560E+1
-1.378E-1	9.917E+0	1.581E+1
-1.378E-1	9.914E+0	1.583E+1
-1.346E-1	9.927E+0	1.579E+1
-1.330E-1	1.004E+1	1.584E+1
-1.346E-1	9.865E+0	1.590E+1
-1.362E-1	1.003E+1	1.575E+1
-1.346E-1	9.881E+0	1.564E+1
-1.330E-1	9.956E+0	1.577E+1
-1.362E-1	9.949E+0	1.579E+1
-1.378E-1	9.884E+0	1.571E+1
-1.330E-1	9.930E+0	1.584E+1
-1.330E-1	9.862E+0	1.583E+1
-1.362E-1	9.871E+0	1.590E+1
-1.362E-1	9.894E+0	1.579E+1
-1.362E-1	9.897E+0	1.584E+1
-1.313E-1	9.914E+0	1.602E+1
-1.378E-1	9.800E+0	1.576E+1
-1.395E-1	1.006E+1	1.584E+1
-1.362E-1	9.962E+0	1.576E+1
-1.313E-1	9.894E+0	1.594E+1
-1.362E-1	9.923E+0	1.585E+1
-1.362E-1	9.901E+0	1.588E+1
-1.346E-1	1.003E+1	1.582E+1
-1.297E-1	9.800E+0	1.588E+1
-1.362E-1	9.862E+0	1.568E+1
-1.346E-1	9.897E+0	1.573E+1
-1.362E-1	9.956E+0	1.574E+1
-1.313E-1	9.884E+0	1.578E+1
-1.346E-1	1.004E+1	1.566E+1
-1.362E-1	9.878E+0	1.575E+1
-1.362E-1	9.923E+0	1.559E+1
-1.330E-1	9.839E+0	1.583E+1
-1.378E-1	9.862E+0	1.579E+1
-1.395E-1	9.852E+0	1.569E+1
-1.330E-1	9.920E+0	1.574E+1
-1.346E-1	9.956E+0	1.583E+1
-1.378E-1	9.927E+0	1.586E+1
-1.378E-1	9.865E+0	1.579E+1
-1.346E-1	9.823E+0	1.577E+1
-1.330E-1	9.807E+0	1.555E+1
-1.346E-1	9.914E+0	1.579E+1
-1.395E-1	9.923E+0	1.577E+1
-1.362E-1	9.940E+0	1.587E+1
-1.330E-1	9.871E+0	1.575E+1
-1.346E-1	9.878E+0	1.575E+1
-1.362E-1	9.956E+0	1.585E+1
-1.346E-1	9.998E+0	1.581E+1
-1.313E-1	9.978E+0	1.581E+1
-1.411E-1	1.002E+1	1.569E+1
-1.395E-1	9.914E+0	1.573E+1
-1.346E-1	9.862E+0	1.575E+1
-1.313E-1	9.829E+0	1.588E+1
-1.378E-1	9.842E+0	1.560E+1
-1.362E-1	1.014E+1	1.588E+1
-1.346E-1	9.949E+0	1.592E+1
-1.313E-1	9.878E+0	1.586E+1
-1.395E-1	9.959E+0	1.588E+1
-1.395E-1	9.998E+0	1.572E+1
-1.362E-1	1.003E+1	1.581E+1
-1.313E-1	9.810E+0	1.577E+1
-1.362E-1	9.894E+0	1.580E+1
-1.378E-1	9.917E+0	1.585E+1
-1.346E-1	9.949E+0	1.569E+1
-1.330E-1	9.852E+0	1.579E+1
-1.362E-1	9.845E+0	1.560E+1
-1.362E-1	9.946E+0	1.583E+1
-1.330E-1	9.956E+0	1.572E+1
-1.297E-1	9.936E+0	1.580E+1
-1.378E-1	1.002E+1	1.580E+1
-1.378E-1	9.998E+0	1.580E+1
-1.346E-1	9.904E+0	1.575E+1
-1.330E-1	9.839E+0	1.574E+1
-1.330E-1	9.943E+0	1.585E+1
-1.362E-1	9.855E+0	1.573E+1
-1.362E-1	9.920E+0	1.577E+1
-1.313E-1	1.000E+1	1.580E+1
-1.378E-1	9.842E+0	1.579E+1
-1.378E-1	9.995E+0	1.568E+1
-1.346E-1	9.998E+0	1.580E+1
-1.330E-1	9.962E+0	1.579E+1
-1.378E-1	1.001E+1	1.589E+1
-1.411E-1	9.894E+0	1.584E+1
-1.313E-1	1.004E+1	1.569E+1
-1.346E-1	9.946E+0	1.575E+1
-1.362E-1	9.998E+0	1.583E+1
-1.378E-1	9.923E+0	1.582E+1
-1.346E-1	9.807E+0	1.578E+1
-1.362E-1	9.995E+0	1.588E+1
-1.362E-1	9.920E+0	1.567E+1
-1.395E-1	9.914E+0	1.571E+1
-1.330E-1	9.888E+0	1.574E+1
-1.346E-1	9.868E+0	1.565E+1
-1.346E-1	9.868E+0	1.569E+1
-1.378E-1	9.858E+0	1.577E+1
-1.330E-1	9.978E+0	1.583E+1
-1.346E-1	9.894E+0	1.599E+1
-1.362E-1	9.978E+0	1.571E+1
-1.395E-1	1.004E+1	1.574E+1
-1.313E-1	9.901E+0	1.570E+1
-1.362E-1	9.965E+0	1.576E+1
-1.362E-1	9.891E+0	1.565E+1
-1.395E-1	9.897E+0	1.565E+1
-1.346E-1	9.852E+0	1.570E+1
-1.362E-1	9.878E+0	1.574E+1
-1.346E-1	9.781E+0	1.577E+1
-1.411E-1	9.910E+0	1.588E+1
-1.330E-1	1.000E+1	1.568E+1
-1.313E-1	1.000E+1	1.570E+1
-1.362E-1	9.884E+0	1.578E+1
-1.395E-1	9.865E+0	1.562E+1
-1.346E-1	9.982E+0	1.580E+1
-1.297E-1	9.897E+0	1.573E+1
-1.362E-1	9.829E+0	1.578E+1
-1.395E-1	1.002E+1	1.587E+1
-1.313E-1	9.758E+0	1.579E+1
-1.330E-1	9.878E+0	1.567E+1
-1.362E-1	1.003E+1	1.578E+1
-1.395E-1	9.920E+0	1.566E+1
-1.330E-1	9.930E+0	1.580E+1
-1.346E-1	1.006E+1	1.580E+1
-1.362E-1	9.800E+0	1.576E+1
-1.378E-1	9.962E+0	1.584E+1
-1.346E-1	9.920E+0	1.585E+1
-1.330E-1	9.897E+0	1.583E+1
-1.346E-1	9.897E+0	1.573E+1
-1.378E-1	9.868E+0	1.571E+1
-1.313E-1	9.985E+0	1.578E+1
-1.330E-1	9.852E+0	1.583E+1
-1.362E-1	9.936E+0	1.586E+1
-1.378E-1	9.816E+0	1.575E+1
-1.313E-1	9.865E+0	1.581E+1
-1.330E-1	9.917E+0	1.569E+1
-1.378E-1	9.972E+0	1.582E+1
-1.395E-1	9.881E+0	1.586E+1
-1.346E-1	9.923E+0	1.589E+1
-1.346E-1	9.807E+0	1.586E+1
-1.346E-1	9.871E+0	1.578E+1
-1.378E-1	9.901E+0	1.578E+1
-1.362E-1	9.891E+0	1.584E+1
-1.346E-1	9.933E+0	1.561E+1
-1.362E-1	1.001E+1	1.589E+1
-1.411E-1	1.004E+1	1.578E+1
-1.362E-1	9.952E+0	1.583E+1
-1.330E-1	9.816E+0	1.563E+1
-1.346E-1	9.790E+0	1.589E+1
-1.378E-1	9.855E+0	1.565E+1
-1.362E-1	1.003E+1	1.562E+1
-1.330E-1	9.952E+0	1.578E+1
-1.362E-1	1.001E+1	1.574E+1
-1.362E-1	9.933E+0	1.558E+1
-1.362E-1	9.995E+0	1.574E+1
-1.330E-1	9.842E+0	1.574E+1
-1.330E-1	1.004E+1	1.572E+1
-1.378E-1	9.862E+0	1.581E+1
-1.362E-1	9.975E+0	1.586E+1
-1.313E-1	9.995E+0	1.570E+1
-1.362E-1	9.865E+0	1.567E+1
-1.378E-1	9.946E+0	1.572E+1
-1.330E-1	9.858E+0	1.588E+1
-1.297E-1	9.943E+0	1.576E+1
-1.378E-1	9.927E+0	1.565E+1
-1.395E-1	1.002E+1	1.598E+1
-1.330E-1	9.868E+0	1.574E+1
-1.297E-1	9.962E+0	1.579E+1
-1.395E-1	9.956E+0	1.565E+1
-1.378E-1	9.936E+0	1.579E+1
-1.362E-1	9.965E+0	1.587E+1
-1.362E-1	1.002E+1	1.587E+1
-1.395E-1	9.946E+0	1.591E+1
-1.346E-1	9.923E+0	1.572E+1
-1.362E-1	9.946E+0	1.577E+1
-1.346E-1	9.923E+0	1.583E+1
-1.378E-1	9.952E+0	1.564E+1
-1.362E-1	9.943E+0	1.572E+1
-1.378E-1	1.001E+1	1.572E+1
-1.330E-1	9.930E+0	1.587E+1
-1.362E-1	9.842E+0	1.585E+1
-1.378E-1	9.949E+0	1.567E+1
-1.378E-1	9.829E+0	1.566E+1
-1.313E-1	9.936E+0	1.567E+1
-1.362E-1	9.868E+0	1.575E+1
-1.378E-1	1.009E+1	1.584E+1
[truncated: 93,951 more rows]
