# Supplementary material for: Improved ANAP incorporation and VCF analysis reveal details of P2X7 current facilitation and a limited conformational interplay between ATP binding and the intracellular ballast domain
Source: eLife. 2023 Jan 4;12:e82479. doi: 10.7554/eLife.82479 (PMC9859053; doi:10.7554/eLife.82479)
Supplement: Figure 3—source data 1. [file elife-82479-fig3-data1.zip › Figure-3_source-data-1/S124_filterset-1_b22#11.csv]

-2.368E-1	1.220E+1	8.700E+0
-2.351E-1	1.234E+1	8.684E+0
-2.351E-1	1.235E+1	8.788E+0
-2.368E-1	1.233E+1	8.609E+0
-2.351E-1	1.224E+1	8.635E+0
-2.351E-1	1.240E+1	8.697E+0
-2.400E-1	1.256E+1	8.499E+0
-2.384E-1	1.222E+1	8.548E+0
-2.368E-1	1.223E+1	8.668E+0
-2.351E-1	1.252E+1	8.609E+0
-2.351E-1	1.234E+1	8.661E+0
-2.368E-1	1.225E+1	8.645E+0
-2.368E-1	1.247E+1	8.590E+0
-2.335E-1	1.255E+1	8.593E+0
-2.351E-1	1.228E+1	8.639E+0
-2.384E-1	1.241E+1	8.684E+0
-2.335E-1	1.244E+1	8.616E+0
-2.351E-1	1.227E+1	8.960E+0
-2.368E-1	1.238E+1	8.658E+0
-2.351E-1	1.227E+1	8.606E+0
-2.351E-1	1.214E+1	8.717E+0
-2.368E-1	1.243E+1	8.554E+0
-2.384E-1	1.223E+1	8.645E+0
-2.368E-1	1.235E+1	8.648E+0
-2.335E-1	1.227E+1	8.558E+0
-2.368E-1	1.237E+1	8.587E+0
-2.384E-1	1.236E+1	8.574E+0
-2.368E-1	1.219E+1	8.645E+0
-2.351E-1	1.224E+1	8.528E+0
-2.319E-1	1.233E+1	8.616E+0
-2.384E-1	1.225E+1	8.794E+0
-2.384E-1	1.233E+1	8.742E+0
-2.368E-1	1.228E+1	8.558E+0
-2.368E-1	1.236E+1	8.635E+0
-2.368E-1	1.237E+1	8.694E+0
-2.384E-1	1.223E+1	8.658E+0
-2.335E-1	1.240E+1	8.704E+0
-2.319E-1	1.215E+1	8.635E+0
-2.351E-1	1.241E+1	8.525E+0
-2.368E-1	1.242E+1	8.584E+0
-2.335E-1	1.221E+1	8.807E+0
-2.351E-1	1.227E+1	8.551E+0
-2.368E-1	1.231E+1	8.691E+0
-2.368E-1	1.239E+1	8.707E+0
-2.368E-1	1.244E+1	8.645E+0
-2.351E-1	1.232E+1	8.626E+0
-2.351E-1	1.223E+1	8.674E+0
-2.351E-1	1.235E+1	8.658E+0
-2.335E-1	1.232E+1	8.587E+0
-2.335E-1	1.242E+1	8.710E+0
-2.368E-1	1.224E+1	8.700E+0
-2.416E-1	1.238E+1	8.535E+0
-2.368E-1	1.236E+1	8.600E+0
-2.351E-1	1.238E+1	8.801E+0
-2.368E-1	1.221E+1	8.736E+0
-2.368E-1	1.251E+1	8.752E+0
-2.335E-1	1.252E+1	8.535E+0
-2.351E-1	1.256E+1	8.639E+0
-2.384E-1	1.228E+1	8.561E+0
-2.368E-1	1.264E+1	8.749E+0
-2.335E-1	1.240E+1	8.678E+0
-2.384E-1	1.219E+1	8.652E+0
-2.368E-1	1.225E+1	8.584E+0
-2.351E-1	1.232E+1	8.360E+0
-2.335E-1	1.255E+1	8.609E+0
-2.351E-1	1.232E+1	8.476E+0
-2.384E-1	1.217E+1	8.723E+0
-2.400E-1	1.231E+1	8.554E+0
-2.351E-1	1.227E+1	8.798E+0
-2.335E-1	1.240E+1	8.619E+0
-2.368E-1	1.235E+1	8.697E+0
-2.368E-1	1.229E+1	8.749E+0
-2.319E-1	1.236E+1	8.639E+0
-2.351E-1	1.238E+1	8.707E+0
-2.351E-1	1.235E+1	8.717E+0
-2.384E-1	1.243E+1	8.597E+0
-2.368E-1	1.229E+1	8.369E+0
-2.351E-1	1.239E+1	8.645E+0
-2.384E-1	1.226E+1	8.584E+0
-2.384E-1	1.241E+1	8.580E+0
-2.351E-1	1.234E+1	8.665E+0
-2.351E-1	1.252E+1	8.713E+0
-2.384E-1	1.238E+1	8.655E+0
-2.351E-1	1.221E+1	8.613E+0
-2.335E-1	1.234E+1	8.726E+0
-2.351E-1	1.235E+1	8.691E+0
-2.351E-1	1.238E+1	8.606E+0
-2.368E-1	1.220E+1	8.691E+0
-2.351E-1	1.244E+1	8.642E+0
-2.319E-1	1.231E+1	8.713E+0
-2.368E-1	1.235E+1	8.668E+0
-2.384E-1	1.245E+1	8.674E+0
-2.335E-1	1.236E+1	8.635E+0
-2.335E-1	1.225E+1	8.645E+0
-2.368E-1	1.226E+1	8.691E+0
-2.400E-1	1.240E+1	8.707E+0
-2.351E-1	1.240E+1	8.603E+0
-2.335E-1	1.235E+1	8.629E+0
-2.384E-1	1.235E+1	8.629E+0
-2.351E-1	1.238E+1	8.859E+0
-2.335E-1	1.242E+1	8.476E+0
-2.351E-1	1.228E+1	8.635E+0
-2.400E-1	1.243E+1	8.571E+0
-2.368E-1	1.252E+1	8.515E+0
-2.335E-1	1.239E+1	8.564E+0
-2.351E-1	1.213E+1	8.661E+0
-2.351E-1	1.231E+1	8.545E+0
-2.384E-1	1.227E+1	8.687E+0
-2.351E-1	1.238E+1	8.506E+0
-2.351E-1	1.237E+1	8.525E+0
-2.384E-1	1.244E+1	8.726E+0
-2.368E-1	1.216E+1	8.739E+0
-2.368E-1	1.225E+1	8.746E+0
-2.335E-1	1.231E+1	8.652E+0
-2.384E-1	1.226E+1	8.746E+0
-2.384E-1	1.209E+1	8.561E+0
-2.351E-1	1.212E+1	8.658E+0
-2.335E-1	1.235E+1	8.691E+0
-2.384E-1	1.213E+1	8.674E+0
-2.400E-1	1.234E+1	8.392E+0
-2.335E-1	1.235E+1	8.645E+0
-2.335E-1	1.237E+1	8.668E+0
-2.368E-1	1.252E+1	8.665E+0
-2.368E-1	1.240E+1	8.674E+0
-2.351E-1	1.245E+1	8.606E+0
-2.351E-1	1.239E+1	8.470E+0
-2.351E-1	1.231E+1	8.584E+0
-2.368E-1	1.233E+1	8.606E+0
-2.351E-1	1.240E+1	8.616E+0
-2.335E-1	1.253E+1	8.674E+0
-2.351E-1	1.237E+1	8.759E+0
-2.351E-1	1.231E+1	8.597E+0
-2.335E-1	1.236E+1	8.597E+0
-2.335E-1	1.245E+1	8.720E+0
-2.351E-1	1.245E+1	8.571E+0
-2.368E-1	1.244E+1	8.597E+0
-2.351E-1	1.246E+1	8.616E+0
-2.351E-1	1.216E+1	8.671E+0
-2.335E-1	1.213E+1	8.606E+0
-2.384E-1	1.225E+1	8.655E+0
-2.351E-1	1.228E+1	8.684E+0
-2.351E-1	1.229E+1	8.522E+0
-2.368E-1	1.232E+1	8.655E+0
-2.368E-1	1.226E+1	8.687E+0
-2.351E-1	1.238E+1	8.778E+0
-2.351E-1	1.250E+1	8.742E+0
-2.368E-1	1.247E+1	8.574E+0
-2.384E-1	1.248E+1	8.460E+0
-2.351E-1	1.229E+1	8.684E+0
-2.335E-1	1.253E+1	8.535E+0
-2.368E-1	1.245E+1	8.691E+0
-2.368E-1	1.229E+1	8.577E+0
-2.351E-1	1.234E+1	8.574E+0
-2.351E-1	1.246E+1	8.538E+0
-2.368E-1	1.245E+1	8.499E+0
-2.384E-1	1.230E+1	8.700E+0
-2.368E-1	1.231E+1	8.525E+0
-2.351E-1	1.242E+1	8.661E+0
-2.368E-1	1.232E+1	8.603E+0
-2.384E-1	1.227E+1	8.603E+0
-2.351E-1	1.233E+1	8.785E+0
-2.351E-1	1.256E+1	8.616E+0
-2.368E-1	1.237E+1	8.340E+0
-2.384E-1	1.223E+1	8.645E+0
-2.351E-1	1.237E+1	8.431E+0
-2.351E-1	1.246E+1	8.707E+0
-2.335E-1	1.235E+1	8.590E+0
-2.368E-1	1.235E+1	8.528E+0
-2.335E-1	1.229E+1	8.694E+0
-2.319E-1	1.239E+1	8.532E+0
-2.368E-1	1.231E+1	8.460E+0
-2.351E-1	1.228E+1	8.622E+0
-2.335E-1	1.234E+1	8.710E+0
-2.335E-1	1.232E+1	8.684E+0
-2.368E-1	1.239E+1	8.704E+0
-2.400E-1	1.237E+1	8.587E+0
-2.368E-1	1.238E+1	8.600E+0
-2.335E-1	1.228E+1	8.778E+0
-2.368E-1	1.236E+1	8.366E+0
-2.335E-1	1.232E+1	8.619E+0
-2.335E-1	1.224E+1	8.645E+0
-2.335E-1	1.209E+1	8.567E+0
-2.368E-1	1.225E+1	8.619E+0
-2.384E-1	1.256E+1	8.726E+0
-2.319E-1	1.234E+1	8.603E+0
-2.351E-1	1.234E+1	8.671E+0
-2.351E-1	1.219E+1	8.830E+0
-2.368E-1	1.224E+1	8.730E+0
-2.368E-1	1.224E+1	8.580E+0
-2.351E-1	1.241E+1	8.645E+0
-2.368E-1	1.253E+1	8.697E+0
-2.384E-1	1.237E+1	8.652E+0
-2.335E-1	1.236E+1	8.528E+0
-2.335E-1	1.245E+1	8.619E+0
-2.368E-1	1.239E+1	8.697E+0
-2.384E-1	1.230E+1	8.613E+0
-2.351E-1	1.226E+1	8.590E+0
-2.303E-1	1.214E+1	8.772E+0
-2.400E-1	1.218E+1	8.584E+0
-2.368E-1	1.247E+1	8.593E+0
-2.319E-1	1.225E+1	8.545E+0
-2.351E-1	1.238E+1	8.671E+0
-2.351E-1	1.230E+1	8.587E+0
-2.368E-1	1.220E+1	8.736E+0
-2.319E-1	1.244E+1	8.619E+0
-2.319E-1	1.241E+1	8.564E+0
-2.351E-1	1.237E+1	8.629E+0
-2.368E-1	1.233E+1	8.571E+0
-2.351E-1	1.226E+1	8.642E+0
-2.335E-1	1.226E+1	8.551E+0
-2.351E-1	1.240E+1	8.467E+0
-2.368E-1	1.228E+1	8.674E+0
-2.368E-1	1.242E+1	8.704E+0
-2.319E-1	1.239E+1	8.486E+0
-2.368E-1	1.241E+1	8.791E+0
-2.351E-1	1.241E+1	8.645E+0
-2.368E-1	1.245E+1	8.739E+0
-2.335E-1	1.248E+1	8.733E+0
-2.368E-1	1.235E+1	8.730E+0
-2.384E-1	1.231E+1	8.554E+0
-2.351E-1	1.233E+1	8.532E+0
-2.351E-1	1.231E+1	8.528E+0
-2.351E-1	1.207E+1	8.509E+0
-2.351E-1	1.211E+1	8.655E+0
-2.351E-1	1.233E+1	8.590E+0
-2.351E-1	1.240E+1	8.606E+0
-2.368E-1	1.238E+1	8.661E+0
-2.384E-1	1.248E+1	8.590E+0
-2.335E-1	1.245E+1	8.606E+0
-2.335E-1	1.234E+1	8.658E+0
-2.368E-1	1.238E+1	8.775E+0
-2.368E-1	1.236E+1	8.824E+0
-2.351E-1	1.231E+1	8.629E+0
-2.368E-1	1.225E+1	8.584E+0
-2.384E-1	1.224E+1	8.681E+0
-2.368E-1	1.218E+1	8.632E+0
-2.368E-1	1.230E+1	8.707E+0
-2.368E-1	1.240E+1	8.671E+0
-2.351E-1	1.239E+1	8.668E+0
-2.368E-1	1.246E+1	8.528E+0
-2.351E-1	1.232E+1	8.532E+0
-2.351E-1	1.250E+1	8.681E+0
-2.351E-1	1.247E+1	8.590E+0
-2.368E-1	1.241E+1	8.639E+0
-2.319E-1	1.225E+1	8.512E+0
-2.319E-1	1.228E+1	8.622E+0
-2.368E-1	1.229E+1	8.613E+0
-2.400E-1	1.261E+1	8.580E+0
-2.351E-1	1.235E+1	8.804E+0
-2.335E-1	1.234E+1	8.661E+0
-2.368E-1	1.226E+1	8.726E+0
-2.400E-1	1.246E+1	8.525E+0
-2.351E-1	1.227E+1	8.736E+0
-2.319E-1	1.251E+1	8.671E+0
-2.384E-1	1.239E+1	8.467E+0
-2.368E-1	1.218E+1	8.678E+0
-2.335E-1	1.246E+1	8.681E+0
-2.335E-1	1.229E+1	8.639E+0
-2.351E-1	1.247E+1	8.687E+0
-2.368E-1	1.242E+1	8.613E+0
-2.351E-1	1.229E+1	8.642E+0
-2.335E-1	1.233E+1	8.765E+0
-2.384E-1	1.240E+1	8.736E+0
-2.368E-1	1.216E+1	8.629E+0
-2.335E-1	1.240E+1	8.717E+0
-2.368E-1	1.214E+1	8.580E+0
-2.335E-1	1.239E+1	8.600E+0
-2.384E-1	1.220E+1	8.752E+0
-2.368E-1	1.240E+1	8.626E+0
-2.351E-1	1.233E+1	8.590E+0
-2.384E-1	1.240E+1	8.762E+0
-2.384E-1	1.227E+1	8.661E+0
-2.335E-1	1.224E+1	8.791E+0
-2.368E-1	1.222E+1	8.681E+0
-2.351E-1	1.235E+1	8.723E+0
-2.384E-1	1.225E+1	8.603E+0
-2.335E-1	1.238E+1	8.661E+0
-2.335E-1	1.253E+1	8.755E+0
-2.384E-1	1.220E+1	8.681E+0
-2.351E-1	1.228E+1	8.652E+0
-2.319E-1	1.229E+1	8.571E+0
-2.335E-1	1.233E+1	8.648E+0
-2.384E-1	1.243E+1	8.616E+0
-2.351E-1	1.238E+1	8.535E+0
-2.335E-1	1.232E+1	8.512E+0
-2.351E-1	1.230E+1	8.837E+0
-2.368E-1	1.247E+1	8.639E+0
-2.368E-1	1.227E+1	8.593E+0
-2.351E-1	1.228E+1	8.648E+0
-2.351E-1	1.213E+1	8.639E+0
-2.351E-1	1.252E+1	8.762E+0
-2.335E-1	1.239E+1	8.580E+0
-2.351E-1	1.239E+1	8.658E+0
-2.335E-1	1.231E+1	8.694E+0
-2.384E-1	1.221E+1	8.606E+0
-2.384E-1	1.247E+1	8.551E+0
-2.335E-1	1.240E+1	8.580E+0
-2.319E-1	1.244E+1	8.639E+0
-2.368E-1	1.215E+1	8.574E+0
-2.384E-1	1.231E+1	8.535E+0
-2.351E-1	1.240E+1	8.606E+0
-2.303E-1	1.236E+1	8.681E+0
-2.335E-1	1.222E+1	8.632E+0
-2.368E-1	1.235E+1	8.661E+0
-2.368E-1	1.250E+1	8.648E+0
-2.351E-1	1.240E+1	8.645E+0
-2.368E-1	1.238E+1	8.772E+0
-2.368E-1	1.221E+1	8.755E+0
-2.351E-1	1.239E+1	8.694E+0
-2.335E-1	1.241E+1	8.538E+0
-2.335E-1	1.221E+1	8.626E+0
-2.400E-1	1.244E+1	8.525E+0
-2.319E-1	1.238E+1	8.567E+0
-2.351E-1	1.226E+1	8.661E+0
-2.368E-1	1.233E+1	8.665E+0
-2.335E-1	1.213E+1	8.457E+0
-2.351E-1	1.233E+1	8.616E+0
-2.335E-1	1.220E+1	8.788E+0
-2.351E-1	1.241E+1	8.606E+0
-2.335E-1	1.231E+1	8.603E+0
-2.335E-1	1.228E+1	8.759E+0
-2.335E-1	1.225E+1	8.697E+0
-2.368E-1	1.246E+1	8.645E+0
-2.351E-1	1.238E+1	8.635E+0
-2.368E-1	1.214E+1	8.652E+0
-2.351E-1	1.249E+1	8.730E+0
-2.368E-1	1.228E+1	8.652E+0
-2.384E-1	1.238E+1	8.678E+0
-2.351E-1	1.237E+1	8.768E+0
-2.335E-1	1.228E+1	8.519E+0
-2.368E-1	1.241E+1	8.587E+0
-2.335E-1	1.225E+1	8.629E+0
-2.335E-1	1.227E+1	8.535E+0
-2.351E-1	1.235E+1	8.707E+0
-2.351E-1	1.226E+1	8.668E+0
-2.368E-1	1.246E+1	8.691E+0
-2.335E-1	1.227E+1	8.639E+0
-2.351E-1	1.217E+1	8.561E+0
-2.335E-1	1.231E+1	8.678E+0
-2.351E-1	1.241E+1	8.629E+0
-2.368E-1	1.239E+1	8.522E+0
-2.335E-1	1.241E+1	8.635E+0
-2.351E-1	1.225E+1	8.603E+0
-2.368E-1	1.236E+1	8.558E+0
-2.335E-1	1.232E+1	8.678E+0
-2.319E-1	1.213E+1	8.616E+0
-2.335E-1	1.245E+1	8.717E+0
-2.351E-1	1.227E+1	8.609E+0
-2.335E-1	1.256E+1	8.749E+0
-2.319E-1	1.222E+1	8.476E+0
-2.368E-1	1.242E+1	8.717E+0
-2.384E-1	1.221E+1	8.824E+0
-2.319E-1	1.232E+1	8.603E+0
-2.335E-1	1.253E+1	8.775E+0
-2.384E-1	1.238E+1	8.538E+0
-2.335E-1	1.225E+1	8.807E+0
-2.351E-1	1.234E+1	8.619E+0
-2.319E-1	1.243E+1	8.645E+0
-2.351E-1	1.242E+1	8.635E+0
-2.351E-1	1.237E+1	8.668E+0
-2.351E-1	1.234E+1	8.434E+0
-2.351E-1	1.239E+1	8.619E+0
-2.368E-1	1.236E+1	8.697E+0
-2.368E-1	1.212E+1	8.538E+0
-2.335E-1	1.258E+1	8.668E+0
-2.303E-1	1.235E+1	8.671E+0
-2.319E-1	1.234E+1	8.730E+0
-2.351E-1	1.215E+1	8.648E+0
-2.351E-1	1.225E+1	8.648E+0
-2.303E-1	1.227E+1	8.804E+0
-2.335E-1	1.244E+1	8.486E+0
-2.400E-1	1.243E+1	8.493E+0
-2.303E-1	1.247E+1	8.467E+0
-2.351E-1	1.237E+1	8.493E+0
-2.368E-1	1.253E+1	8.691E+0
-2.351E-1	1.215E+1	8.619E+0
-2.335E-1	1.237E+1	8.785E+0
-2.319E-1	1.229E+1	8.496E+0
-2.384E-1	1.209E+1	8.665E+0
-2.384E-1	1.248E+1	8.613E+0
-2.351E-1	1.236E+1	8.464E+0
-2.319E-1	1.233E+1	8.687E+0
-2.351E-1	1.251E+1	8.558E+0
-2.368E-1	1.245E+1	8.772E+0
-2.351E-1	1.230E+1	8.807E+0
-2.335E-1	1.228E+1	8.768E+0
-2.335E-1	1.231E+1	8.467E+0
-2.335E-1	1.218E+1	8.681E+0
-2.368E-1	1.258E+1	8.726E+0
-2.335E-1	1.242E+1	8.502E+0
-2.368E-1	1.232E+1	8.597E+0
-2.351E-1	1.226E+1	8.661E+0
-2.351E-1	1.250E+1	8.642E+0
-2.335E-1	1.228E+1	8.775E+0
-2.368E-1	1.229E+1	8.658E+0
-2.335E-1	1.248E+1	8.587E+0
-2.351E-1	1.215E+1	8.684E+0
-2.319E-1	1.244E+1	8.655E+0
-2.368E-1	1.241E+1	8.655E+0
-2.384E-1	1.241E+1	8.742E+0
-2.335E-1	1.224E+1	8.742E+0
-2.335E-1	1.234E+1	8.749E+0
-2.384E-1	1.219E+1	8.697E+0
-2.368E-1	1.218E+1	8.632E+0
-2.351E-1	1.219E+1	8.694E+0
-2.319E-1	1.240E+1	8.645E+0
-2.368E-1	1.239E+1	8.707E+0
-2.335E-1	1.236E+1	8.609E+0
-2.351E-1	1.234E+1	8.713E+0
-2.351E-1	1.201E+1	8.545E+0
-2.335E-1	1.220E+1	8.837E+0
-2.351E-1	1.220E+1	8.597E+0
-2.319E-1	1.249E+1	8.600E+0
-2.335E-1	1.245E+1	8.746E+0
-2.335E-1	1.238E+1	8.717E+0
-2.351E-1	1.221E+1	8.665E+0
-2.319E-1	1.220E+1	8.626E+0
-2.335E-1	1.230E+1	8.652E+0
-2.319E-1	1.229E+1	8.807E+0
-2.368E-1	1.226E+1	8.512E+0
-2.319E-1	1.223E+1	8.606E+0
-2.335E-1	1.241E+1	8.626E+0
-2.368E-1	1.251E+1	8.489E+0
-2.351E-1	1.249E+1	8.626E+0
-2.319E-1	1.226E+1	8.590E+0
-2.351E-1	1.227E+1	8.700E+0
-2.351E-1	1.223E+1	8.622E+0
-2.335E-1	1.206E+1	8.528E+0
-2.351E-1	1.216E+1	8.635E+0
-2.335E-1	1.244E+1	8.652E+0
-2.384E-1	1.237E+1	8.674E+0
-2.368E-1	1.246E+1	8.626E+0
-2.335E-1	1.253E+1	8.791E+0
-2.335E-1	1.230E+1	8.681E+0
-2.319E-1	1.234E+1	8.632E+0
-2.368E-1	1.221E+1	8.564E+0
-2.319E-1	1.221E+1	8.788E+0
-2.351E-1	1.251E+1	8.587E+0
-2.384E-1	1.235E+1	8.561E+0
-2.351E-1	1.254E+1	8.567E+0
-2.319E-1	1.221E+1	8.619E+0
-2.335E-1	1.199E+1	8.746E+0
-2.351E-1	1.239E+1	8.473E+0
-2.351E-1	1.254E+1	8.593E+0
-2.335E-1	1.249E+1	8.710E+0
-2.319E-1	1.228E+1	8.538E+0
-2.351E-1	1.241E+1	8.600E+0
-2.351E-1	1.233E+1	8.717E+0
-2.335E-1	1.245E+1	8.509E+0
-2.335E-1	1.223E+1	8.655E+0
-2.335E-1	1.231E+1	8.739E+0
-2.351E-1	1.238E+1	8.597E+0
-2.351E-1	1.225E+1	8.798E+0
-2.335E-1	1.242E+1	8.765E+0
-2.368E-1	1.229E+1	8.635E+0
-2.351E-1	1.238E+1	8.515E+0
-2.335E-1	1.240E+1	8.691E+0
-2.351E-1	1.231E+1	8.626E+0
-2.335E-1	1.225E+1	8.791E+0
-2.368E-1	1.223E+1	8.652E+0
-2.368E-1	1.211E+1	8.480E+0
-2.351E-1	1.242E+1	8.574E+0
-2.384E-1	1.220E+1	8.736E+0
-2.368E-1	1.214E+1	8.622E+0
-2.335E-1	1.246E+1	8.622E+0
-2.335E-1	1.237E+1	8.755E+0
-2.400E-1	1.236E+1	8.609E+0
-2.335E-1	1.224E+1	8.606E+0
-2.335E-1	1.229E+1	8.661E+0
-2.335E-1	1.237E+1	8.905E+0
-2.368E-1	1.249E+1	8.587E+0
-2.351E-1	1.231E+1	8.639E+0
-2.335E-1	1.226E+1	8.681E+0
-2.319E-1	1.235E+1	8.483E+0
-2.351E-1	1.229E+1	8.593E+0
-2.335E-1	1.240E+1	8.616E+0
-2.351E-1	1.230E+1	8.632E+0
-2.319E-1	1.218E+1	8.622E+0
-2.335E-1	1.229E+1	8.603E+0
-2.368E-1	1.221E+1	8.687E+0
-2.319E-1	1.237E+1	8.668E+0
-2.335E-1	1.221E+1	8.843E+0
-2.351E-1	1.238E+1	8.658E+0
-2.351E-1	1.252E+1	8.720E+0
-2.303E-1	1.221E+1	8.742E+0
-2.335E-1	1.225E+1	8.632E+0
-2.384E-1	1.240E+1	8.629E+0
-2.384E-1	1.244E+1	8.791E+0
-2.319E-1	1.227E+1	8.707E+0
-2.351E-1	1.261E+1	8.548E+0
-2.319E-1	1.226E+1	8.681E+0
-2.351E-1	1.230E+1	8.824E+0
-2.335E-1	1.221E+1	8.535E+0
-2.319E-1	1.239E+1	8.515E+0
-2.335E-1	1.237E+1	8.460E+0
-2.351E-1	1.250E+1	8.606E+0
-2.319E-1	1.244E+1	8.648E+0
-2.335E-1	1.247E+1	8.597E+0
-2.368E-1	1.218E+1	8.522E+0
-2.351E-1	1.243E+1	8.619E+0
-2.351E-1	1.247E+1	8.704E+0
-2.335E-1	1.240E+1	8.648E+0
-2.368E-1	1.229E+1	8.632E+0
-2.351E-1	1.230E+1	8.678E+0
-2.319E-1	1.226E+1	8.652E+0
-2.335E-1	1.244E+1	8.704E+0
-2.368E-1	1.239E+1	8.538E+0
-2.335E-1	1.231E+1	8.697E+0
-2.335E-1	1.231E+1	8.768E+0
-2.335E-1	1.219E+1	8.736E+0
-2.335E-1	1.233E+1	8.626E+0
-2.368E-1	1.233E+1	8.807E+0
-2.351E-1	1.246E+1	8.759E+0
-2.319E-1	1.242E+1	8.742E+0
-2.351E-1	1.243E+1	8.697E+0
-2.351E-1	1.230E+1	8.733E+0
-2.351E-1	1.231E+1	8.713E+0
-2.351E-1	1.218E+1	8.648E+0
-2.335E-1	1.225E+1	8.616E+0
-2.351E-1	1.234E+1	8.720E+0
-2.303E-1	1.222E+1	8.736E+0
-2.335E-1	1.243E+1	8.577E+0
-2.335E-1	1.222E+1	8.752E+0
-2.351E-1	1.251E+1	8.577E+0
-2.319E-1	1.220E+1	8.564E+0
-2.335E-1	1.237E+1	8.632E+0
-2.384E-1	1.233E+1	8.600E+0
-2.351E-1	1.220E+1	8.691E+0
-2.319E-1	1.228E+1	8.567E+0
-2.319E-1	1.228E+1	8.739E+0
-2.351E-1	1.228E+1	8.713E+0
-2.351E-1	1.222E+1	8.626E+0
-2.335E-1	1.240E+1	8.739E+0
-2.319E-1	1.233E+1	8.597E+0
-2.368E-1	1.235E+1	8.613E+0
-2.351E-1	1.252E+1	8.584E+0
-2.319E-1	1.228E+1	8.717E+0
-2.319E-1	1.237E+1	8.564E+0
-2.351E-1	1.242E+1	8.535E+0
-2.351E-1	1.219E+1	8.759E+0
-2.303E-1	1.238E+1	8.765E+0
-2.303E-1	1.233E+1	8.671E+0
-2.368E-1	1.222E+1	8.765E+0
-2.368E-1	1.229E+1	8.668E+0
-2.319E-1	1.233E+1	8.648E+0
-2.351E-1	1.233E+1	8.493E+0
-2.335E-1	1.246E+1	8.717E+0
-2.335E-1	1.224E+1	8.626E+0
-2.351E-1	1.238E+1	8.710E+0
-2.351E-1	1.225E+1	8.619E+0
-2.351E-1	1.237E+1	8.399E+0
-2.368E-1	1.240E+1	8.564E+0
-2.335E-1	1.237E+1	8.593E+0
-2.335E-1	1.240E+1	8.671E+0
-2.335E-1	1.224E+1	8.645E+0
-2.335E-1	1.242E+1	8.775E+0
-2.335E-1	1.227E+1	8.577E+0
-2.351E-1	1.241E+1	8.730E+0
-2.368E-1	1.232E+1	8.613E+0
-2.368E-1	1.208E+1	8.567E+0
-2.335E-1	1.225E+1	8.717E+0
-2.335E-1	1.236E+1	8.642E+0
-2.368E-1	1.216E+1	8.502E+0
-2.351E-1	1.245E+1	8.713E+0
-2.335E-1	1.222E+1	8.619E+0
-2.319E-1	1.234E+1	8.639E+0
-2.368E-1	1.225E+1	8.642E+0
-2.384E-1	1.234E+1	8.538E+0
-2.319E-1	1.221E+1	8.603E+0
-2.335E-1	1.241E+1	8.548E+0
-2.335E-1	1.219E+1	8.739E+0
-2.335E-1	1.234E+1	8.609E+0
-2.335E-1	1.228E+1	8.775E+0
-2.335E-1	1.235E+1	8.580E+0
-2.335E-1	1.235E+1	8.493E+0
-2.335E-1	1.233E+1	8.622E+0
-2.351E-1	1.232E+1	8.545E+0
-2.319E-1	1.221E+1	8.723E+0
-2.351E-1	1.216E+1	8.567E+0
-2.335E-1	1.222E+1	8.525E+0
-2.335E-1	1.240E+1	8.496E+0
-2.319E-1	1.209E+1	8.642E+0
-2.368E-1	1.236E+1	8.590E+0
-2.368E-1	1.225E+1	8.408E+0
-2.319E-1	1.213E+1	8.613E+0
-2.335E-1	1.230E+1	8.681E+0
-2.351E-1	1.255E+1	8.635E+0
-2.335E-1	1.217E+1	8.639E+0
-2.319E-1	1.244E+1	8.412E+0
-2.368E-1	1.226E+1	8.674E+0
-2.368E-1	1.251E+1	8.593E+0
-2.335E-1	1.225E+1	8.622E+0
-2.287E-1	1.225E+1	8.762E+0
-2.351E-1	1.211E+1	8.866E+0
-2.351E-1	1.233E+1	8.723E+0
-2.368E-1	1.237E+1	8.473E+0
-2.319E-1	1.249E+1	8.632E+0
-2.319E-1	1.220E+1	8.742E+0
-2.335E-1	1.216E+1	8.564E+0
-2.351E-1	1.231E+1	8.626E+0
-2.335E-1	1.239E+1	8.700E+0
-2.319E-1	1.233E+1	8.561E+0
-2.335E-1	1.226E+1	8.629E+0
-2.335E-1	1.240E+1	8.541E+0
-2.319E-1	1.233E+1	8.567E+0
-2.319E-1	1.229E+1	8.668E+0
-2.368E-1	1.228E+1	8.600E+0
-2.368E-1	1.224E+1	8.736E+0
-2.335E-1	1.238E+1	8.661E+0
-2.368E-1	1.248E+1	8.768E+0
-2.351E-1	1.248E+1	8.739E+0
-2.368E-1	1.215E+1	8.577E+0
-2.319E-1	1.232E+1	8.597E+0
-2.319E-1	1.264E+1	8.629E+0
-2.335E-1	1.225E+1	8.600E+0
-2.368E-1	1.224E+1	8.875E+0
-2.335E-1	1.231E+1	8.632E+0
-2.368E-1	1.226E+1	8.824E+0
-2.335E-1	1.246E+1	8.571E+0
-2.351E-1	1.243E+1	8.655E+0
-2.319E-1	1.225E+1	8.382E+0
-2.335E-1	1.221E+1	8.609E+0
-2.335E-1	1.228E+1	8.580E+0
-2.368E-1	1.224E+1	8.606E+0
-2.319E-1	1.234E+1	8.522E+0
-2.303E-1	1.237E+1	8.661E+0
-2.351E-1	1.217E+1	8.493E+0
-2.335E-1	1.230E+1	8.574E+0
-2.351E-1	1.225E+1	8.704E+0
-2.319E-1	1.215E+1	8.538E+0
-2.351E-1	1.236E+1	8.496E+0
-2.335E-1	1.228E+1	8.639E+0
-2.319E-1	1.247E+1	8.707E+0
-2.351E-1	1.242E+1	8.538E+0
-2.319E-1	1.240E+1	8.541E+0
-2.351E-1	1.235E+1	8.661E+0
-2.319E-1	1.226E+1	8.759E+0
-2.303E-1	1.222E+1	8.691E+0
-2.351E-1	1.231E+1	8.587E+0
-2.368E-1	1.215E+1	8.626E+0
-2.335E-1	1.225E+1	8.600E+0
-2.351E-1	1.233E+1	8.632E+0
-2.368E-1	1.247E+1	8.454E+0
-2.368E-1	1.239E+1	8.645E+0
-2.319E-1	1.211E+1	8.684E+0
-2.319E-1	1.209E+1	8.564E+0
-2.351E-1	1.233E+1	8.794E+0
-2.368E-1	1.221E+1	8.691E+0
-2.319E-1	1.253E+1	8.512E+0
-2.319E-1	1.228E+1	8.619E+0
-2.368E-1	1.234E+1	8.674E+0
-2.368E-1	1.231E+1	8.561E+0
-2.303E-1	1.255E+1	8.567E+0
-2.335E-1	1.233E+1	8.684E+0
-2.368E-1	1.232E+1	8.548E+0
-2.351E-1	1.216E+1	8.451E+0
-2.319E-1	1.239E+1	8.619E+0
-2.335E-1	1.236E+1	8.668E+0
-2.368E-1	1.229E+1	8.590E+0
-2.368E-1	1.233E+1	8.554E+0
-2.319E-1	1.224E+1	8.704E+0
-2.303E-1	1.218E+1	8.603E+0
-2.351E-1	1.226E+1	8.412E+0
-2.368E-1	1.213E+1	8.551E+0
-2.303E-1	1.228E+1	8.726E+0
-2.287E-1	1.227E+1	8.648E+0
-2.351E-1	1.228E+1	8.807E+0
-2.368E-1	1.226E+1	8.551E+0
-2.319E-1	1.238E+1	8.674E+0
-2.335E-1	1.235E+1	8.830E+0
-2.351E-1	1.250E+1	8.681E+0
-2.319E-1	1.208E+1	8.609E+0
-2.368E-1	1.238E+1	8.752E+0
-2.351E-1	1.231E+1	8.554E+0
-2.351E-1	1.226E+1	8.901E+0
-2.351E-1	1.251E+1	8.551E+0
-2.319E-1	1.223E+1	8.580E+0
-2.335E-1	1.234E+1	8.678E+0
-2.335E-1	1.237E+1	8.564E+0
-2.319E-1	1.224E+1	8.506E+0
-2.335E-1	1.222E+1	8.600E+0
-2.319E-1	1.226E+1	8.626E+0
-2.335E-1	1.220E+1	8.704E+0
-2.351E-1	1.236E+1	8.619E+0
-2.319E-1	1.225E+1	8.613E+0
-2.303E-1	1.232E+1	8.707E+0
-2.351E-1	1.258E+1	8.577E+0
-2.368E-1	1.246E+1	8.674E+0
-2.351E-1	1.228E+1	8.749E+0
-2.287E-1	1.222E+1	8.736E+0
-2.368E-1	1.240E+1	8.668E+0
-2.351E-1	1.224E+1	8.678E+0
-2.351E-1	1.236E+1	8.700E+0
-2.335E-1	1.253E+1	8.558E+0
-2.351E-1	1.252E+1	8.486E+0
-2.351E-1	1.237E+1	8.652E+0
-2.335E-1	1.240E+1	8.895E+0
-2.335E-1	1.228E+1	8.558E+0
-2.351E-1	1.235E+1	8.742E+0
-2.351E-1	1.228E+1	8.645E+0
-2.384E-1	1.228E+1	8.519E+0
-2.319E-1	1.221E+1	8.733E+0
-2.335E-1	1.225E+1	8.532E+0
-2.351E-1	1.226E+1	8.613E+0
-2.319E-1	1.236E+1	8.597E+0
-2.319E-1	1.228E+1	8.635E+0
-2.384E-1	1.241E+1	8.600E+0
-2.368E-1	1.221E+1	8.645E+0
-2.319E-1	1.240E+1	8.564E+0
-2.319E-1	1.219E+1	8.791E+0
-2.351E-1	1.246E+1	8.635E+0
-2.351E-1	1.247E+1	8.655E+0
-2.319E-1	1.227E+1	8.564E+0
-2.303E-1	1.232E+1	8.609E+0
-2.368E-1	1.207E+1	8.483E+0
-2.384E-1	1.213E+1	8.577E+0
-2.335E-1	1.220E+1	8.597E+0
-2.319E-1	1.215E+1	8.616E+0
-2.351E-1	1.231E+1	8.785E+0
-2.335E-1	1.233E+1	8.593E+0
-2.351E-1	1.244E+1	8.580E+0
-2.287E-1	1.256E+1	8.584E+0
-2.351E-1	1.238E+1	8.859E+0
-2.319E-1	1.223E+1	8.678E+0
-2.319E-1	1.213E+1	8.648E+0
-2.319E-1	1.232E+1	8.512E+0
-2.351E-1	1.234E+1	8.558E+0
-2.335E-1	1.231E+1	8.541E+0
-2.335E-1	1.239E+1	8.739E+0
-2.335E-1	1.244E+1	8.567E+0
-2.335E-1	1.239E+1	8.515E+0
-2.319E-1	1.228E+1	8.723E+0
-2.319E-1	1.239E+1	8.587E+0
-2.303E-1	1.248E+1	8.584E+0
-2.335E-1	1.242E+1	8.648E+0
-2.368E-1	1.225E+1	8.658E+0
-2.335E-1	1.227E+1	8.674E+0
-2.319E-1	1.255E+1	8.710E+0
-2.351E-1	1.218E+1	8.603E+0
-2.335E-1	1.202E+1	8.593E+0
-2.368E-1	1.238E+1	8.561E+0
-2.319E-1	1.218E+1	8.833E+0
-2.335E-1	1.234E+1	8.642E+0
-2.335E-1	1.243E+1	8.661E+0
-2.351E-1	1.228E+1	8.567E+0
-2.319E-1	1.207E+1	8.580E+0
-2.351E-1	1.217E+1	8.535E+0
-2.368E-1	1.249E+1	8.613E+0
-2.303E-1	1.237E+1	8.668E+0
-2.319E-1	1.218E+1	8.752E+0
-2.351E-1	1.224E+1	8.687E+0
-2.335E-1	1.231E+1	8.460E+0
-2.335E-1	1.222E+1	8.658E+0
-2.335E-1	1.220E+1	8.674E+0
-2.368E-1	1.222E+1	8.762E+0
-2.351E-1	1.241E+1	8.597E+0
-2.335E-1	1.235E+1	8.603E+0
-2.303E-1	1.206E+1	8.700E+0
-2.351E-1	1.239E+1	8.648E+0
-2.351E-1	1.228E+1	8.772E+0
-2.287E-1	1.250E+1	8.746E+0
-2.303E-1	1.229E+1	8.762E+0
-2.335E-1	1.238E+1	8.597E+0
-2.368E-1	1.224E+1	8.483E+0
-2.303E-1	1.232E+1	8.496E+0
-2.335E-1	1.251E+1	8.532E+0
-2.351E-1	1.238E+1	8.532E+0
-2.303E-1	1.226E+1	8.606E+0
-2.319E-1	1.234E+1	8.674E+0
-2.319E-1	1.231E+1	8.577E+0
-2.319E-1	1.250E+1	8.402E+0
-2.319E-1	1.247E+1	8.622E+0
-2.335E-1	1.210E+1	8.755E+0
-2.335E-1	1.231E+1	8.548E+0
-2.335E-1	1.232E+1	8.713E+0
-2.335E-1	1.233E+1	8.661E+0
-2.319E-1	1.232E+1	8.509E+0
-2.319E-1	1.236E+1	8.635E+0
-2.335E-1	1.257E+1	8.587E+0
-2.351E-1	1.214E+1	8.558E+0
-2.319E-1	1.243E+1	8.710E+0
-2.335E-1	1.244E+1	8.668E+0
-2.351E-1	1.237E+1	8.665E+0
-2.351E-1	1.233E+1	8.574E+0
-2.319E-1	1.229E+1	8.726E+0
-2.319E-1	1.244E+1	8.587E+0
-2.319E-1	1.247E+1	8.597E+0
-2.368E-1	1.235E+1	8.600E+0
-2.319E-1	1.224E+1	8.652E+0
-2.368E-1	1.244E+1	8.551E+0
-2.351E-1	1.228E+1	8.668E+0
-2.368E-1	1.227E+1	8.723E+0
-2.319E-1	1.235E+1	8.473E+0
-2.351E-1	1.222E+1	8.551E+0
-2.319E-1	1.232E+1	8.635E+0
-2.351E-1	1.243E+1	8.710E+0
-2.303E-1	1.250E+1	8.580E+0
-2.335E-1	1.232E+1	8.648E+0
-2.351E-1	1.230E+1	8.486E+0
-2.351E-1	1.229E+1	8.597E+0
-2.319E-1	1.217E+1	8.655E+0
-2.287E-1	1.233E+1	8.603E+0
-2.351E-1	1.212E+1	8.584E+0
-2.351E-1	1.227E+1	8.908E+0
-2.303E-1	1.245E+1	8.593E+0
-2.335E-1	1.233E+1	8.652E+0
-2.351E-1	1.243E+1	8.749E+0
-2.351E-1	1.252E+1	8.639E+0
-2.335E-1	1.233E+1	8.580E+0
-2.319E-1	1.231E+1	8.600E+0
-2.319E-1	1.229E+1	8.457E+0
-2.368E-1	1.235E+1	8.736E+0
-2.319E-1	1.247E+1	8.509E+0
-2.303E-1	1.235E+1	8.629E+0
-2.351E-1	1.217E+1	8.684E+0
-2.351E-1	1.216E+1	8.587E+0
-2.319E-1	1.241E+1	8.652E+0
-2.351E-1	1.228E+1	8.597E+0
-2.351E-1	1.231E+1	8.635E+0
-2.351E-1	1.216E+1	8.837E+0
-2.303E-1	1.227E+1	8.402E+0
-2.319E-1	1.240E+1	8.661E+0
-2.351E-1	1.216E+1	8.700E+0
-2.368E-1	1.228E+1	8.642E+0
-2.303E-1	1.239E+1	8.577E+0
-2.319E-1	1.230E+1	8.619E+0
-2.335E-1	1.248E+1	8.791E+0
-2.351E-1	1.214E+1	8.717E+0
-2.319E-1	1.220E+1	8.668E+0
-2.335E-1	1.218E+1	8.642E+0
-2.351E-1	1.231E+1	8.642E+0
-2.351E-1	1.230E+1	8.661E+0
-2.351E-1	1.233E+1	8.619E+0
-2.319E-1	1.252E+1	8.460E+0
-2.351E-1	1.236E+1	8.587E+0
-2.335E-1	1.223E+1	8.687E+0
-2.303E-1	1.248E+1	8.720E+0
-2.335E-1	1.228E+1	8.454E+0
-2.368E-1	1.216E+1	8.548E+0
-2.368E-1	1.225E+1	8.600E+0
-2.303E-1	1.243E+1	8.742E+0
-2.303E-1	1.242E+1	8.551E+0
-2.335E-1	1.231E+1	8.658E+0
-2.351E-1	1.239E+1	8.658E+0
-2.319E-1	1.250E+1	8.642E+0
-2.303E-1	1.228E+1	8.710E+0
-2.335E-1	1.234E+1	8.710E+0
-2.351E-1	1.221E+1	8.548E+0
-2.303E-1	1.244E+1	8.684E+0
-2.319E-1	1.232E+1	8.723E+0
-2.400E-1	1.227E+1	8.755E+0
-2.351E-1	1.229E+1	8.742E+0
-2.319E-1	1.215E+1	8.661E+0
-2.303E-1	1.237E+1	8.684E+0
-2.351E-1	1.230E+1	8.652E+0
-2.335E-1	1.241E+1	8.694E+0
-2.287E-1	1.244E+1	8.717E+0
-2.303E-1	1.254E+1	8.626E+0
-2.335E-1	1.227E+1	8.541E+0
-2.335E-1	1.241E+1	8.584E+0
-2.335E-1	1.223E+1	8.652E+0
-2.319E-1	1.253E+1	8.736E+0
-2.319E-1	1.230E+1	8.457E+0
-2.351E-1	1.239E+1	8.587E+0
-2.303E-1	1.230E+1	8.665E+0
-2.319E-1	1.244E+1	8.661E+0
-2.319E-1	1.241E+1	8.584E+0
-2.351E-1	1.251E+1	8.476E+0
-2.303E-1	1.226E+1	8.548E+0
-2.319E-1	1.215E+1	8.574E+0
-2.351E-1	1.233E+1	8.603E+0
-2.319E-1	1.259E+1	8.778E+0
-2.319E-1	1.235E+1	8.603E+0
-2.335E-1	1.239E+1	8.574E+0
-2.351E-1	1.238E+1	8.635E+0
-2.335E-1	1.214E+1	8.720E+0
-2.319E-1	1.200E+1	8.567E+0
-2.287E-1	1.233E+1	8.363E+0
-2.351E-1	1.249E+1	8.532E+0
-2.303E-1	1.214E+1	8.587E+0
-2.319E-1	1.227E+1	8.584E+0
-2.319E-1	1.222E+1	8.752E+0
-2.335E-1	1.228E+1	8.558E+0
-2.319E-1	1.210E+1	8.600E+0
-2.303E-1	1.233E+1	8.665E+0
-2.335E-1	1.235E+1	8.635E+0
-2.351E-1	1.216E+1	8.441E+0
-2.351E-1	1.208E+1	8.571E+0
-2.335E-1	1.224E+1	8.652E+0
-2.319E-1	1.229E+1	8.632E+0
-2.351E-1	1.230E+1	8.652E+0
-2.335E-1	1.207E+1	8.674E+0
-2.319E-1	1.235E+1	8.558E+0
-2.303E-1	1.215E+1	8.687E+0
-2.351E-1	1.228E+1	8.613E+0
-2.335E-1	1.241E+1	8.545E+0
-2.335E-1	1.227E+1	8.746E+0
-2.319E-1	1.236E+1	8.590E+0
-2.351E-1	1.231E+1	8.697E+0
-2.335E-1	1.219E+1	8.502E+0
-2.319E-1	1.237E+1	8.674E+0
-2.319E-1	1.236E+1	8.648E+0
-2.335E-1	1.237E+1	8.554E+0
-2.351E-1	1.231E+1	8.574E+0
-2.303E-1	1.226E+1	8.535E+0
-2.319E-1	1.226E+1	8.648E+0
-2.335E-1	1.244E+1	8.567E+0
-2.335E-1	1.239E+1	8.697E+0
-2.303E-1	1.236E+1	8.691E+0
-2.335E-1	1.247E+1	8.752E+0
-2.319E-1	1.244E+1	8.687E+0
-2.351E-1	1.235E+1	8.768E+0
-2.335E-1	1.236E+1	8.704E+0
-2.319E-1	1.207E+1	8.584E+0
-2.319E-1	1.240E+1	8.506E+0
-2.335E-1	1.237E+1	8.791E+0
-2.303E-1	1.212E+1	8.710E+0
-2.319E-1	1.237E+1	8.551E+0
-2.335E-1	1.236E+1	8.655E+0
-2.368E-1	1.216E+1	8.509E+0
-2.335E-1	1.242E+1	8.619E+0
-2.335E-1	1.224E+1	8.525E+0
-2.335E-1	1.238E+1	8.447E+0
-2.368E-1	1.242E+1	8.486E+0
-2.319E-1	1.226E+1	8.691E+0
-2.303E-1	1.231E+1	8.691E+0
-2.351E-1	1.238E+1	8.911E+0
-2.335E-1	1.227E+1	8.642E+0
-2.303E-1	1.232E+1	8.652E+0
-2.368E-1	1.240E+1	8.603E+0
-2.335E-1	1.225E+1	8.665E+0
-2.319E-1	1.243E+1	8.755E+0
-2.319E-1	1.233E+1	8.681E+0
-2.319E-1	1.247E+1	8.733E+0
-2.351E-1	1.223E+1	8.843E+0
-2.335E-1	1.225E+1	8.574E+0
-2.319E-1	1.215E+1	8.580E+0
-2.335E-1	1.223E+1	8.713E+0
-2.351E-1	1.234E+1	8.567E+0
-2.351E-1	1.230E+1	8.571E+0
-2.303E-1	1.226E+1	8.502E+0
-2.319E-1	1.233E+1	8.866E+0
-2.335E-1	1.245E+1	8.778E+0
-2.335E-1	1.232E+1	8.755E+0
-2.319E-1	1.221E+1	8.846E+0
-2.303E-1	1.221E+1	8.661E+0
-2.351E-1	1.235E+1	8.678E+0
-2.335E-1	1.241E+1	8.622E+0
-2.303E-1	1.251E+1	8.645E+0
-2.335E-1	1.216E+1	8.584E+0
-2.319E-1	1.231E+1	8.587E+0
-2.351E-1	1.234E+1	8.574E+0
-2.319E-1	1.232E+1	8.590E+0
-2.303E-1	1.240E+1	8.580E+0
-2.319E-1	1.207E+1	8.668E+0
-2.335E-1	1.246E+1	8.749E+0
-2.319E-1	1.234E+1	8.616E+0
-2.319E-1	1.231E+1	8.616E+0
-2.335E-1	1.234E+1	8.548E+0
-2.384E-1	1.221E+1	8.700E+0
-2.303E-1	1.244E+1	8.707E+0
-2.351E-1	1.216E+1	8.674E+0
-2.351E-1	1.241E+1	8.509E+0
-2.335E-1	1.222E+1	8.736E+0
-2.319E-1	1.246E+1	8.678E+0
-2.303E-1	1.241E+1	8.626E+0
-2.351E-1	1.204E+1	8.558E+0
-2.335E-1	1.239E+1	8.674E+0
-2.303E-1	1.235E+1	8.746E+0
-2.319E-1	1.247E+1	8.665E+0
-2.335E-1	1.229E+1	8.655E+0
-2.351E-1	1.226E+1	8.590E+0
-2.319E-1	1.244E+1	8.574E+0
-2.319E-1	1.235E+1	8.632E+0
-2.351E-1	1.244E+1	8.606E+0
-2.351E-1	1.218E+1	8.613E+0
-2.319E-1	1.230E+1	8.590E+0
-2.335E-1	1.245E+1	8.609E+0
-2.335E-1	1.240E+1	8.726E+0
-2.351E-1	1.241E+1	8.363E+0
-2.270E-1	1.243E+1	8.425E+0
-2.303E-1	1.242E+1	8.496E+0
-2.319E-1	1.249E+1	8.574E+0
-2.351E-1	1.236E+1	8.691E+0
-2.319E-1	1.246E+1	8.749E+0
-2.319E-1	1.230E+1	8.671E+0
-2.368E-1	1.226E+1	8.723E+0
-2.335E-1	1.230E+1	8.642E+0
-2.287E-1	1.236E+1	8.548E+0
-2.319E-1	1.250E+1	8.707E+0
-2.335E-1	1.233E+1	8.606E+0
-2.335E-1	1.233E+1	8.691E+0
-2.303E-1	1.227E+1	8.584E+0
-2.335E-1	1.243E+1	8.678E+0
-2.335E-1	1.248E+1	8.694E+0
-2.335E-1	1.237E+1	8.733E+0
-2.287E-1	1.244E+1	8.538E+0
-2.335E-1	1.232E+1	8.749E+0
-2.335E-1	1.234E+1	8.626E+0
-2.351E-1	1.227E+1	8.736E+0
-2.303E-1	1.232E+1	8.642E+0
-2.351E-1	1.233E+1	8.541E+0
-2.254E-1	1.254E+1	8.515E+0
-2.319E-1	1.235E+1	8.616E+0
-2.287E-1	1.222E+1	8.629E+0
-2.303E-1	1.230E+1	8.707E+0
-2.368E-1	1.232E+1	8.765E+0
-2.351E-1	1.234E+1	8.648E+0
-2.368E-1	1.229E+1	8.742E+0
-2.319E-1	1.240E+1	8.502E+0
-2.335E-1	1.232E+1	8.606E+0
-2.368E-1	1.237E+1	8.622E+0
-2.351E-1	1.255E+1	8.593E+0
-2.351E-1	1.225E+1	8.587E+0
-2.351E-1	1.216E+1	8.723E+0
-2.368E-1	1.236E+1	8.665E+0
-2.319E-1	1.229E+1	8.551E+0
-2.319E-1	1.230E+1	8.704E+0
-2.368E-1	1.228E+1	8.755E+0
-2.351E-1	1.213E+1	8.635E+0
-2.368E-1	1.221E+1	8.648E+0
-2.335E-1	1.223E+1	8.626E+0
-2.368E-1	1.232E+1	8.590E+0
-2.384E-1	1.221E+1	8.538E+0
-2.335E-1	1.217E+1	8.574E+0
-2.351E-1	1.242E+1	8.545E+0
-2.384E-1	1.231E+1	8.720E+0
-2.368E-1	1.252E+1	8.697E+0
-2.351E-1	1.229E+1	8.798E+0
-2.351E-1	1.230E+1	8.567E+0
-2.368E-1	1.221E+1	8.629E+0
-2.368E-1	1.229E+1	8.869E+0
-2.351E-1	1.228E+1	8.713E+0
-2.368E-1	1.225E+1	8.658E+0
-2.351E-1	1.212E+1	8.700E+0
-2.368E-1	1.229E+1	8.700E+0
-2.351E-1	1.227E+1	8.622E+0
-2.351E-1	1.239E+1	8.606E+0
-2.384E-1	1.226E+1	8.710E+0
-2.384E-1	1.249E+1	8.480E+0
-2.384E-1	1.226E+1	8.694E+0
-2.368E-1	1.239E+1	8.739E+0
-2.384E-1	1.242E+1	8.765E+0
-2.384E-1	1.232E+1	8.639E+0
-2.351E-1	1.230E+1	8.652E+0
-2.335E-1	1.222E+1	8.730E+0
-2.351E-1	1.226E+1	8.730E+0
-2.368E-1	1.242E+1	8.379E+0
-2.319E-1	1.230E+1	8.713E+0
-2.335E-1	1.235E+1	8.515E+0
-2.351E-1	1.236E+1	8.684E+0
-2.335E-1	1.236E+1	8.658E+0
-2.368E-1	1.230E+1	8.645E+0
-2.351E-1	1.222E+1	8.892E+0
-2.351E-1	1.240E+1	8.632E+0
-2.368E-1	1.227E+1	8.558E+0
-2.319E-1	1.235E+1	8.833E+0
-2.335E-1	1.222E+1	8.697E+0
-2.368E-1	1.252E+1	8.713E+0
-2.368E-1	1.235E+1	8.590E+0
-2.335E-1	1.229E+1	8.674E+0
-2.351E-1	1.223E+1	8.619E+0
-2.351E-1	1.224E+1	8.671E+0
-2.368E-1	1.225E+1	8.626E+0
-2.351E-1	1.253E+1	8.801E+0
-2.368E-1	1.234E+1	8.551E+0
-2.368E-1	1.236E+1	8.720E+0
-2.384E-1	1.240E+1	8.532E+0
-2.351E-1	1.228E+1	8.668E+0
-2.335E-1	1.216E+1	8.850E+0
-2.384E-1	1.250E+1	8.577E+0
-2.335E-1	1.242E+1	8.622E+0
-2.335E-1	1.210E+1	8.746E+0
-2.351E-1	1.228E+1	8.668E+0
-2.368E-1	1.251E+1	8.538E+0
-2.384E-1	1.228E+1	8.635E+0
-2.351E-1	1.242E+1	8.532E+0
-2.368E-1	1.238E+1	8.681E+0
-2.384E-1	1.216E+1	8.788E+0
-2.368E-1	1.223E+1	8.642E+0
-2.351E-1	1.211E+1	8.525E+0
-2.368E-1	1.221E+1	8.603E+0
-2.368E-1	1.227E+1	8.710E+0
-2.351E-1	1.232E+1	8.691E+0
-2.368E-1	1.227E+1	8.515E+0
-2.335E-1	1.217E+1	8.580E+0
-2.368E-1	1.226E+1	8.717E+0
-2.368E-1	1.234E+1	8.561E+0
-2.351E-1	1.252E+1	8.700E+0
-2.384E-1	1.231E+1	8.609E+0
-2.384E-1	1.228E+1	8.603E+0
-2.384E-1	1.223E+1	8.587E+0
-2.351E-1	1.223E+1	8.626E+0
-2.319E-1	1.226E+1	8.710E+0
-2.400E-1	1.234E+1	8.590E+0
-2.351E-1	1.206E+1	8.882E+0
-2.351E-1	1.224E+1	8.678E+0
-2.335E-1	1.234E+1	8.635E+0
-2.351E-1	1.235E+1	8.752E+0
-2.368E-1	1.245E+1	8.661E+0
-2.335E-1	1.238E+1	8.733E+0
-2.335E-1	1.236E+1	8.866E+0
-2.384E-1	1.234E+1	8.681E+0
-2.351E-1	1.235E+1	8.755E+0
-2.351E-1	1.234E+1	8.648E+0
-2.368E-1	1.234E+1	8.619E+0
-2.384E-1	1.236E+1	8.775E+0
-2.368E-1	1.250E+1	8.597E+0
-2.335E-1	1.231E+1	8.587E+0
-2.351E-1	1.237E+1	8.661E+0
-2.368E-1	1.232E+1	8.788E+0
-2.368E-1	1.245E+1	8.768E+0
-2.351E-1	1.219E+1	8.496E+0
-2.335E-1	1.234E+1	8.739E+0
-2.368E-1	1.230E+1	8.616E+0
-2.384E-1	1.233E+1	8.632E+0
-2.368E-1	1.238E+1	8.571E+0
-2.368E-1	1.229E+1	8.768E+0
-2.368E-1	1.231E+1	8.648E+0
-2.368E-1	1.234E+1	8.577E+0
-2.335E-1	1.224E+1	8.684E+0
-2.351E-1	1.243E+1	8.593E+0
-2.384E-1	1.215E+1	8.597E+0
-2.335E-1	1.250E+1	8.759E+0
-2.335E-1	1.245E+1	8.574E+0
-2.368E-1	1.224E+1	8.678E+0
-2.335E-1	1.240E+1	8.506E+0
-2.368E-1	1.240E+1	8.658E+0
-2.368E-1	1.226E+1	8.541E+0
-2.335E-1	1.227E+1	8.762E+0
-2.384E-1	1.216E+1	8.554E+0
-2.368E-1	1.245E+1	8.554E+0
-2.351E-1	1.218E+1	8.554E+0
-2.384E-1	1.234E+1	8.622E+0
-2.351E-1	1.230E+1	8.519E+0
-2.368E-1	1.235E+1	8.639E+0
-2.351E-1	1.232E+1	8.691E+0
-2.351E-1	1.232E+1	8.496E+0
-2.384E-1	1.241E+1	8.772E+0
-2.368E-1	1.237E+1	8.545E+0
-2.368E-1	1.251E+1	8.691E+0
-2.368E-1	1.216E+1	8.590E+0
-2.384E-1	1.223E+1	8.554E+0
-2.368E-1	1.226E+1	8.684E+0
-2.351E-1	1.232E+1	8.502E+0
-2.351E-1	1.242E+1	8.509E+0
-2.368E-1	1.257E+1	8.613E+0
-2.368E-1	1.221E+1	8.697E+0
-2.351E-1	1.248E+1	8.785E+0
-2.368E-1	1.234E+1	8.730E+0
-2.384E-1	1.258E+1	8.639E+0
-2.400E-1	1.227E+1	8.668E+0
-2.351E-1	1.247E+1	8.564E+0
-2.351E-1	1.233E+1	8.486E+0
-2.368E-1	1.239E+1	8.502E+0
-2.368E-1	1.230E+1	8.726E+0
-2.319E-1	1.248E+1	8.551E+0
-2.368E-1	1.221E+1	8.661E+0
-2.351E-1	1.246E+1	8.778E+0
-2.368E-1	1.229E+1	8.768E+0
-2.335E-1	1.249E+1	8.661E+0
-2.351E-1	1.231E+1	8.564E+0
-2.368E-1	1.245E+1	8.684E+0
-2.351E-1	1.245E+1	8.590E+0
-2.368E-1	1.209E+1	8.632E+0
-2.368E-1	1.238E+1	8.603E+0
-2.368E-1	1.236E+1	8.814E+0
-2.351E-1	1.241E+1	8.639E+0
-2.335E-1	1.213E+1	8.652E+0
-2.368E-1	1.237E+1	8.584E+0
-2.351E-1	1.238E+1	8.577E+0
-2.351E-1	1.240E+1	8.704E+0
-2.335E-1	1.235E+1	8.687E+0
-2.335E-1	1.227E+1	8.687E+0
-2.351E-1	1.237E+1	8.733E+0
-2.400E-1	1.243E+1	8.668E+0
-2.351E-1	1.229E+1	8.652E+0
-2.351E-1	1.241E+1	8.875E+0
-2.335E-1	1.223E+1	8.749E+0
-2.351E-1	1.241E+1	8.772E+0
-2.335E-1	1.240E+1	8.496E+0
-2.335E-1	1.203E+1	8.639E+0
-2.384E-1	1.225E+1	8.707E+0
-2.368E-1	1.237E+1	8.554E+0
-2.335E-1	1.264E+1	8.626E+0
-2.368E-1	1.236E+1	8.600E+0
-2.351E-1	1.234E+1	8.600E+0
-2.384E-1	1.233E+1	8.639E+0
-2.351E-1	1.242E+1	8.700E+0
-2.368E-1	1.238E+1	8.502E+0
-2.368E-1	1.240E+1	8.739E+0
-2.384E-1	1.228E+1	8.645E+0
-2.351E-1	1.215E+1	8.791E+0
-2.351E-1	1.236E+1	8.622E+0
-2.368E-1	1.242E+1	8.674E+0
-2.384E-1	1.229E+1	8.778E+0
-2.335E-1	1.253E+1	8.736E+0
-2.335E-1	1.239E+1	8.438E+0
-2.368E-1	1.236E+1	8.720E+0
-2.351E-1	1.225E+1	8.597E+0
-2.303E-1	1.222E+1	8.661E+0
-2.351E-1	1.245E+1	8.580E+0
-2.368E-1	1.249E+1	8.541E+0
-2.384E-1	1.251E+1	8.694E+0
-2.368E-1	1.223E+1	8.606E+0
-2.351E-1	1.233E+1	8.697E+0
-2.368E-1	1.226E+1	8.665E+0
-2.368E-1	1.225E+1	8.622E+0
-2.368E-1	1.221E+1	8.674E+0
-2.319E-1	1.233E+1	8.687E+0
-2.368E-1	1.244E+1	8.723E+0
-2.368E-1	1.226E+1	8.428E+0
-2.351E-1	1.223E+1	8.661E+0
-2.335E-1	1.238E+1	8.655E+0
-2.351E-1	1.250E+1	8.794E+0
-2.368E-1	1.217E+1	8.502E+0
-2.351E-1	1.220E+1	8.691E+0
-2.351E-1	1.229E+1	8.746E+0
-2.384E-1	1.226E+1	8.746E+0
-2.368E-1	1.233E+1	8.519E+0
-2.368E-1	1.243E+1	8.525E+0
-2.335E-1	1.228E+1	8.622E+0
-2.368E-1	1.235E+1	8.574E+0
-2.384E-1	1.221E+1	8.454E+0
-2.351E-1	1.223E+1	8.697E+0
-2.351E-1	1.240E+1	8.678E+0
-2.384E-1	1.225E+1	8.545E+0
-2.384E-1	1.214E+1	8.772E+0
-2.335E-1	1.235E+1	8.606E+0
-2.351E-1	1.223E+1	8.645E+0
-2.384E-1	1.223E+1	8.622E+0
-2.384E-1	1.238E+1	8.554E+0
-2.335E-1	1.235E+1	8.567E+0
-2.351E-1	1.227E+1	8.642E+0
-2.351E-1	1.243E+1	8.704E+0
-2.368E-1	1.223E+1	8.736E+0
-2.351E-1	1.234E+1	8.545E+0
-2.319E-1	1.213E+1	8.840E+0
-2.368E-1	1.237E+1	8.739E+0
-2.384E-1	1.235E+1	8.486E+0
-2.384E-1	1.234E+1	8.564E+0
-2.319E-1	1.240E+1	8.626E+0
-2.384E-1	1.254E+1	8.658E+0
-2.351E-1	1.228E+1	8.587E+0
-2.384E-1	1.203E+1	8.489E+0
-2.368E-1	1.237E+1	8.548E+0
-2.384E-1	1.235E+1	8.567E+0
-2.351E-1	1.223E+1	8.736E+0
-2.335E-1	1.240E+1	8.635E+0
-2.368E-1	1.239E+1	8.639E+0
-2.351E-1	1.212E+1	8.574E+0
-2.368E-1	1.243E+1	8.493E+0
-2.319E-1	1.220E+1	8.616E+0
-2.351E-1	1.242E+1	8.658E+0
-2.384E-1	1.227E+1	8.567E+0
-2.384E-1	1.239E+1	8.386E+0
-2.351E-1	1.255E+1	8.509E+0
-2.368E-1	1.239E+1	8.652E+0
-2.384E-1	1.262E+1	8.710E+0
-2.351E-1	1.242E+1	8.713E+0
-2.384E-1	1.228E+1	8.405E+0
-2.335E-1	1.207E+1	8.879E+0
-2.384E-1	1.228E+1	8.632E+0
-2.368E-1	1.234E+1	8.720E+0
-2.335E-1	1.227E+1	8.635E+0
-2.335E-1	1.228E+1	8.661E+0
-2.384E-1	1.219E+1	8.645E+0
-2.384E-1	1.248E+1	8.700E+0
-2.351E-1	1.216E+1	8.626E+0
-2.335E-1	1.224E+1	8.590E+0
-2.368E-1	1.219E+1	8.652E+0
-2.400E-1	1.226E+1	8.661E+0
-2.335E-1	1.259E+1	8.496E+0
-2.335E-1	1.227E+1	8.642E+0
-2.384E-1	1.233E+1	8.454E+0
-2.368E-1	1.228E+1	8.580E+0
-2.351E-1	1.233E+1	8.635E+0
-2.351E-1	1.235E+1	8.730E+0
-2.384E-1	1.248E+1	8.710E+0
-2.351E-1	1.236E+1	8.616E+0
-2.368E-1	1.228E+1	8.655E+0
-2.351E-1	1.239E+1	8.655E+0
-2.351E-1	1.232E+1	8.567E+0
-2.384E-1	1.239E+1	8.704E+0
-2.335E-1	1.222E+1	8.571E+0
-2.368E-1	1.252E+1	8.464E+0
-2.368E-1	1.256E+1	8.707E+0
-2.368E-1	1.213E+1	8.506E+0
-2.351E-1	1.240E+1	8.668E+0
-2.351E-1	1.241E+1	8.609E+0
-2.368E-1	1.231E+1	8.642E+0
-2.368E-1	1.223E+1	8.642E+0
-2.319E-1	1.228E+1	8.642E+0
-2.351E-1	1.227E+1	8.629E+0
-2.351E-1	1.231E+1	8.584E+0
-2.368E-1	1.235E+1	8.713E+0
-2.335E-1	1.228E+1	8.642E+0
-2.351E-1	1.235E+1	8.642E+0
-2.384E-1	1.234E+1	8.645E+0
-2.400E-1	1.234E+1	8.765E+0
-2.351E-1	1.225E+1	8.506E+0
-2.351E-1	1.237E+1	8.875E+0
-2.384E-1	1.229E+1	8.467E+0
-2.400E-1	1.242E+1	8.713E+0
-2.351E-1	1.232E+1	8.626E+0
-2.351E-1	1.237E+1	8.804E+0
-2.368E-1	1.228E+1	8.749E+0
-2.335E-1	1.244E+1	8.499E+0
-2.319E-1	1.244E+1	8.571E+0
-2.335E-1	1.237E+1	8.493E+0
-2.351E-1	1.252E+1	8.684E+0
-2.384E-1	1.248E+1	8.707E+0
-2.319E-1	1.233E+1	8.739E+0
-2.335E-1	1.240E+1	8.775E+0
-2.368E-1	1.212E+1	8.785E+0
-2.384E-1	1.248E+1	8.613E+0
-2.368E-1	1.230E+1	8.681E+0
-2.351E-1	1.228E+1	8.632E+0
-2.368E-1	1.235E+1	8.506E+0
-2.351E-1	1.230E+1	8.629E+0
-2.351E-1	1.254E+1	8.600E+0
-2.351E-1	1.237E+1	8.590E+0
-2.384E-1	1.240E+1	8.648E+0
-2.351E-1	1.237E+1	8.606E+0
-2.335E-1	1.225E+1	8.580E+0
-2.368E-1	1.235E+1	8.476E+0
-2.351E-1	1.228E+1	8.499E+0
-2.384E-1	1.227E+1	8.431E+0
-2.351E-1	1.238E+1	8.694E+0
-2.335E-1	1.231E+1	8.635E+0
-2.384E-1	1.233E+1	8.496E+0
-2.368E-1	1.231E+1	8.752E+0
-2.351E-1	1.228E+1	8.742E+0
-2.335E-1	1.247E+1	8.700E+0
-2.351E-1	1.239E+1	8.674E+0
-2.368E-1	1.237E+1	8.700E+0
-2.351E-1	1.229E+1	8.671E+0
-2.368E-1	1.233E+1	8.603E+0
-2.368E-1	1.249E+1	8.658E+0
-2.384E-1	1.250E+1	8.632E+0
-2.335E-1	1.229E+1	8.772E+0
-2.384E-1	1.238E+1	8.577E+0
-2.368E-1	1.235E+1	8.496E+0
-2.351E-1	1.234E+1	8.645E+0
-2.319E-1	1.242E+1	8.632E+0
-2.351E-1	1.236E+1	8.603E+0
-2.351E-1	1.229E+1	8.545E+0
-2.384E-1	1.236E+1	8.574E+0
-2.335E-1	1.228E+1	8.571E+0
-2.351E-1	1.235E+1	8.639E+0
-2.384E-1	1.233E+1	8.496E+0
-2.384E-1	1.215E+1	8.538E+0
-2.335E-1	1.240E+1	8.661E+0
-2.351E-1	1.216E+1	8.606E+0
-2.368E-1	1.230E+1	8.541E+0
-2.384E-1	1.234E+1	8.736E+0
-2.335E-1	1.248E+1	8.590E+0
-2.335E-1	1.247E+1	8.730E+0
-2.384E-1	1.239E+1	8.739E+0
-2.368E-1	1.240E+1	8.746E+0
-2.335E-1	1.252E+1	8.665E+0
-2.351E-1	1.230E+1	8.778E+0
-2.384E-1	1.241E+1	8.661E+0
-2.351E-1	1.228E+1	8.691E+0
-2.351E-1	1.243E+1	8.639E+0
-2.335E-1	1.227E+1	8.665E+0
-2.368E-1	1.234E+1	8.425E+0
-2.384E-1	1.222E+1	8.603E+0
-2.351E-1	1.232E+1	8.772E+0
-2.335E-1	1.237E+1	8.528E+0
-2.384E-1	1.218E+1	8.622E+0
-2.368E-1	1.235E+1	8.791E+0
-2.335E-1	1.245E+1	8.665E+0
-2.319E-1	1.231E+1	8.674E+0
-2.368E-1	1.235E+1	8.762E+0
-2.384E-1	1.224E+1	8.788E+0
-2.351E-1	1.256E+1	8.639E+0
-2.335E-1	1.230E+1	8.726E+0
-2.384E-1	1.234E+1	8.548E+0
-2.351E-1	1.239E+1	8.678E+0
-2.351E-1	1.219E+1	8.694E+0
-2.303E-1	1.234E+1	8.694E+0
-2.351E-1	1.229E+1	8.749E+0
-2.384E-1	1.245E+1	8.580E+0
-2.351E-1	1.245E+1	8.665E+0
-2.335E-1	1.225E+1	8.665E+0
-2.368E-1	1.217E+1	8.564E+0
-2.368E-1	1.230E+1	8.418E+0
-2.368E-1	1.221E+1	8.622E+0
-2.335E-1	1.216E+1	8.684E+0
-2.384E-1	1.231E+1	8.606E+0
-2.335E-1	1.237E+1	8.551E+0
-2.335E-1	1.214E+1	8.717E+0
-2.351E-1	1.227E+1	8.827E+0
-2.351E-1	1.244E+1	8.726E+0
-2.384E-1	1.263E+1	8.593E+0
-2.335E-1	1.246E+1	8.584E+0
-2.335E-1	1.226E+1	8.639E+0
-2.351E-1	1.226E+1	8.558E+0
-2.351E-1	1.244E+1	8.713E+0
-2.351E-1	1.240E+1	8.616E+0
-2.351E-1	1.245E+1	8.635E+0
-2.368E-1	1.226E+1	8.658E+0
-2.351E-1	1.234E+1	8.587E+0
-2.351E-1	1.220E+1	8.801E+0
-2.351E-1	1.224E+1	8.532E+0
-2.335E-1	1.229E+1	8.629E+0
-2.384E-1	1.239E+1	8.820E+0
-2.351E-1	1.217E+1	8.720E+0
-2.335E-1	1.231E+1	8.609E+0
-2.368E-1	1.234E+1	8.752E+0
-2.351E-1	1.242E+1	8.671E+0
-2.351E-1	1.236E+1	8.713E+0
-2.351E-1	1.229E+1	8.489E+0
-2.368E-1	1.235E+1	8.723E+0
-2.351E-1	1.243E+1	8.470E+0
-2.351E-1	1.228E+1	8.720E+0
-2.368E-1	1.240E+1	8.778E+0
-2.351E-1	1.231E+1	8.645E+0
-2.400E-1	1.233E+1	8.674E+0
-2.351E-1	1.258E+1	8.577E+0
-2.368E-1	1.243E+1	8.723E+0
-2.351E-1	1.236E+1	8.691E+0
-2.384E-1	1.249E+1	8.597E+0
-2.351E-1	1.236E+1	8.561E+0
-2.335E-1	1.218E+1	8.661E+0
-2.368E-1	1.219E+1	8.613E+0
-2.351E-1	1.237E+1	8.678E+0
-2.319E-1	1.224E+1	8.532E+0
-2.351E-1	1.225E+1	8.710E+0
-2.351E-1	1.251E+1	8.707E+0
-2.351E-1	1.257E+1	8.564E+0
-2.351E-1	1.228E+1	8.645E+0
-2.351E-1	1.218E+1	8.551E+0
-2.351E-1	1.231E+1	8.733E+0
-2.368E-1	1.223E+1	8.736E+0
-2.368E-1	1.225E+1	8.859E+0
-2.335E-1	1.252E+1	8.571E+0
-2.384E-1	1.226E+1	8.486E+0
-2.351E-1	1.240E+1	8.755E+0
-2.368E-1	1.235E+1	8.616E+0
-2.351E-1	1.236E+1	8.467E+0
-2.384E-1	1.229E+1	8.574E+0
-2.384E-1	1.229E+1	8.528E+0
-2.319E-1	1.229E+1	8.629E+0
-2.319E-1	1.233E+1	8.587E+0
-2.384E-1	1.235E+1	8.684E+0
-2.368E-1	1.230E+1	8.567E+0
-2.303E-1	1.241E+1	8.717E+0
-2.351E-1	1.228E+1	8.733E+0
-2.351E-1	1.231E+1	8.700E+0
-2.351E-1	1.224E+1	8.525E+0
-2.335E-1	1.227E+1	8.726E+0
-2.368E-1	1.235E+1	8.668E+0
-2.384E-1	1.222E+1	8.652E+0
-2.368E-1	1.244E+1	8.632E+0
-2.335E-1	1.235E+1	8.700E+0
-2.351E-1	1.230E+1	8.775E+0
-2.368E-1	1.218E+1	8.512E+0
-2.351E-1	1.216E+1	8.639E+0
-2.351E-1	1.227E+1	8.661E+0
-2.368E-1	1.231E+1	8.837E+0
-2.351E-1	1.233E+1	8.629E+0
-2.368E-1	1.230E+1	8.707E+0
-2.351E-1	1.242E+1	8.785E+0
-2.351E-1	1.240E+1	8.661E+0
-2.384E-1	1.232E+1	8.665E+0
-2.368E-1	1.217E+1	8.720E+0
-2.335E-1	1.228E+1	8.658E+0
-2.335E-1	1.225E+1	8.759E+0
-2.368E-1	1.247E+1	8.626E+0
-2.351E-1	1.225E+1	8.720E+0
-2.319E-1	1.234E+1	8.739E+0
-2.319E-1	1.231E+1	8.360E+0
-2.368E-1	1.234E+1	8.622E+0
-2.368E-1	1.212E+1	8.655E+0
-2.303E-1	1.239E+1	8.665E+0
-2.368E-1	1.218E+1	8.804E+0
-2.335E-1	1.212E+1	8.674E+0
-2.368E-1	1.240E+1	8.720E+0
-2.319E-1	1.236E+1	8.587E+0
-2.351E-1	1.235E+1	8.794E+0
-2.351E-1	1.222E+1	8.571E+0
-2.368E-1	1.248E+1	8.574E+0
-2.319E-1	1.230E+1	8.723E+0
-2.368E-1	1.239E+1	8.622E+0
-2.335E-1	1.240E+1	8.619E+0
-2.368E-1	1.219E+1	8.775E+0
-2.351E-1	1.240E+1	8.577E+0
-2.335E-1	1.221E+1	8.532E+0
-2.384E-1	1.229E+1	8.480E+0
-2.368E-1	1.221E+1	8.528E+0
-2.351E-1	1.227E+1	8.678E+0
-2.335E-1	1.272E+1	8.746E+0
-2.384E-1	1.208E+1	8.661E+0
-2.384E-1	1.236E+1	8.597E+0
-2.368E-1	1.235E+1	8.694E+0
-2.351E-1	1.233E+1	8.687E+0
-2.351E-1	1.224E+1	8.619E+0
-2.335E-1	1.251E+1	8.493E+0
-2.319E-1	1.234E+1	8.742E+0
-2.319E-1	1.210E+1	8.648E+0
-2.368E-1	1.237E+1	8.717E+0
-2.368E-1	1.225E+1	8.681E+0
-2.335E-1	1.222E+1	8.665E+0
-2.351E-1	1.235E+1	8.717E+0
-2.368E-1	1.189E+1	8.509E+0
-2.368E-1	1.229E+1	8.590E+0
-2.335E-1	1.245E+1	8.730E+0
-2.351E-1	1.231E+1	8.639E+0
-2.384E-1	1.223E+1	8.613E+0
-2.351E-1	1.234E+1	8.700E+0
-2.335E-1	1.253E+1	8.736E+0
-2.335E-1	1.223E+1	8.671E+0
-2.384E-1	1.259E+1	8.772E+0
-2.351E-1	1.219E+1	8.700E+0
-2.319E-1	1.247E+1	8.717E+0
-2.368E-1	1.231E+1	8.781E+0
-2.351E-1	1.250E+1	8.752E+0
-2.368E-1	1.250E+1	8.587E+0
-2.335E-1	1.235E+1	8.665E+0
-2.319E-1	1.243E+1	8.707E+0
-2.384E-1	1.247E+1	8.528E+0
-2.335E-1	1.237E+1	8.577E+0
-2.319E-1	1.240E+1	8.726E+0
-2.368E-1	1.224E+1	8.661E+0
-2.351E-1	1.222E+1	8.785E+0
-2.368E-1	1.229E+1	8.587E+0
-2.335E-1	1.233E+1	8.632E+0
-2.351E-1	1.235E+1	8.545E+0
-2.384E-1	1.235E+1	8.674E+0
-2.368E-1	1.226E+1	8.645E+0
-2.335E-1	1.236E+1	8.606E+0
-2.319E-1	1.228E+1	8.655E+0
-2.351E-1	1.240E+1	8.626E+0
-2.368E-1	1.245E+1	8.428E+0
-2.351E-1	1.219E+1	8.548E+0
-2.303E-1	1.255E+1	8.694E+0
-2.368E-1	1.229E+1	8.564E+0
-2.384E-1	1.229E+1	8.574E+0
-2.351E-1	1.251E+1	8.681E+0
-2.319E-1	1.240E+1	8.700E+0
-2.384E-1	1.230E+1	8.759E+0
-2.368E-1	1.234E+1	8.648E+0
-2.335E-1	1.210E+1	8.681E+0
-2.319E-1	1.223E+1	8.622E+0
-2.384E-1	1.223E+1	8.798E+0
-2.351E-1	1.228E+1	8.519E+0
-2.335E-1	1.237E+1	8.697E+0
-2.368E-1	1.232E+1	8.700E+0
-2.368E-1	1.263E+1	8.577E+0
-2.368E-1	1.224E+1	8.603E+0
-2.319E-1	1.241E+1	8.768E+0
-2.319E-1	1.213E+1	8.710E+0
-2.351E-1	1.219E+1	8.840E+0
-2.368E-1	1.228E+1	8.590E+0
-2.335E-1	1.252E+1	8.506E+0
-2.351E-1	1.229E+1	8.824E+0
-2.368E-1	1.251E+1	8.626E+0
-2.368E-1	1.251E+1	8.872E+0
-2.351E-1	1.243E+1	8.798E+0
-2.368E-1	1.212E+1	8.554E+0
-2.351E-1	1.251E+1	8.742E+0
-2.368E-1	1.227E+1	8.759E+0
-2.335E-1	1.223E+1	8.665E+0
-2.335E-1	1.240E+1	8.833E+0
-2.351E-1	1.237E+1	8.639E+0
-2.335E-1	1.245E+1	8.622E+0
-2.335E-1	1.219E+1	8.710E+0
-2.351E-1	1.232E+1	8.726E+0
-2.351E-1	1.245E+1	8.619E+0
-2.351E-1	1.212E+1	8.665E+0
-2.351E-1	1.226E+1	8.707E+0
-2.351E-1	1.227E+1	8.781E+0
-2.384E-1	1.246E+1	8.655E+0
-2.351E-1	1.226E+1	8.597E+0
-2.319E-1	1.218E+1	8.395E+0
-2.335E-1	1.227E+1	8.535E+0
-2.384E-1	1.231E+1	8.759E+0
-2.351E-1	1.240E+1	8.652E+0
-2.368E-1	1.228E+1	8.545E+0
-2.335E-1	1.243E+1	8.626E+0
-2.368E-1	1.221E+1	8.532E+0
-2.368E-1	1.228E+1	8.768E+0
-2.335E-1	1.233E+1	8.749E+0
-2.335E-1	1.229E+1	8.671E+0
-2.368E-1	1.243E+1	8.775E+0
-2.351E-1	1.231E+1	8.574E+0
-2.319E-1	1.227E+1	8.684E+0
-2.335E-1	1.246E+1	8.558E+0
-2.351E-1	1.199E+1	8.473E+0
-2.368E-1	1.229E+1	8.678E+0
-2.335E-1	1.236E+1	8.726E+0
-2.351E-1	1.215E+1	8.629E+0
-2.384E-1	1.243E+1	8.726E+0
-2.368E-1	1.224E+1	8.661E+0
-2.335E-1	1.208E+1	8.603E+0
-2.319E-1	1.239E+1	8.710E+0
-2.351E-1	1.244E+1	8.723E+0
-2.351E-1	1.229E+1	8.642E+0
-2.335E-1	1.239E+1	8.580E+0
-2.335E-1	1.234E+1	8.622E+0
-2.351E-1	1.243E+1	8.613E+0
-2.351E-1	1.236E+1	8.661E+0
-2.335E-1	1.231E+1	8.704E+0
-2.368E-1	1.234E+1	8.639E+0
-2.351E-1	1.233E+1	8.626E+0
-2.368E-1	1.240E+1	8.629E+0
-2.335E-1	1.233E+1	8.671E+0
-2.335E-1	1.228E+1	8.642E+0
-2.319E-1	1.227E+1	8.622E+0
-2.368E-1	1.236E+1	8.671E+0
-2.351E-1	1.218E+1	8.694E+0
-2.335E-1	1.230E+1	8.749E+0
-2.368E-1	1.229E+1	8.807E+0
-2.384E-1	1.243E+1	8.642E+0
-2.335E-1	1.225E+1	8.768E+0
-2.351E-1	1.230E+1	8.648E+0
-2.351E-1	1.220E+1	8.512E+0
-2.368E-1	1.247E+1	8.606E+0
-2.335E-1	1.234E+1	8.872E+0
-2.319E-1	1.239E+1	8.700E+0
-2.335E-1	1.226E+1	8.619E+0
-2.335E-1	1.224E+1	8.629E+0
-2.335E-1	1.220E+1	8.697E+0
-2.335E-1	1.227E+1	8.723E+0
-2.384E-1	1.238E+1	8.496E+0
-2.351E-1	1.239E+1	8.629E+0
-2.319E-1	1.231E+1	8.584E+0
-2.335E-1	1.233E+1	8.652E+0
-2.335E-1	1.245E+1	8.736E+0
-2.351E-1	1.253E+1	8.574E+0
-2.287E-1	1.220E+1	8.723E+0
-2.335E-1	1.246E+1	8.652E+0
-2.384E-1	1.217E+1	8.600E+0
-2.351E-1	1.222E+1	8.730E+0
-2.319E-1	1.229E+1	8.551E+0
-2.335E-1	1.213E+1	8.710E+0
-2.368E-1	1.224E+1	8.807E+0
-2.351E-1	1.217E+1	8.788E+0
-2.368E-1	1.235E+1	8.671E+0
-2.351E-1	1.231E+1	8.785E+0
-2.368E-1	1.244E+1	8.674E+0
-2.368E-1	1.238E+1	8.778E+0
-2.351E-1	1.237E+1	8.652E+0
-2.351E-1	1.229E+1	8.668E+0
-2.351E-1	1.240E+1	8.798E+0
-2.335E-1	1.229E+1	8.600E+0
-2.351E-1	1.218E+1	8.671E+0
-2.319E-1	1.226E+1	8.590E+0
-2.384E-1	1.254E+1	8.600E+0
-2.368E-1	1.207E+1	8.561E+0
-2.351E-1	1.241E+1	8.538E+0
-2.335E-1	1.229E+1	8.645E+0
-2.303E-1	1.247E+1	8.593E+0
-2.351E-1	1.241E+1	8.600E+0
-2.351E-1	1.251E+1	8.635E+0
-2.303E-1	1.235E+1	8.616E+0
-2.384E-1	1.250E+1	8.639E+0
-2.335E-1	1.217E+1	8.652E+0
-2.303E-1	1.228E+1	8.694E+0
-2.335E-1	1.242E+1	8.590E+0
-2.368E-1	1.229E+1	8.548E+0
-2.351E-1	1.237E+1	8.814E+0
-2.335E-1	1.228E+1	8.561E+0
-2.351E-1	1.233E+1	8.668E+0
-2.368E-1	1.231E+1	8.606E+0
-2.335E-1	1.227E+1	8.830E+0
-2.351E-1	1.247E+1	8.558E+0
-2.351E-1	1.230E+1	8.723E+0
-2.368E-1	1.227E+1	8.700E+0
-2.335E-1	1.237E+1	8.655E+0
-2.335E-1	1.240E+1	8.704E+0
-2.319E-1	1.236E+1	8.652E+0
-2.384E-1	1.242E+1	8.509E+0
-2.351E-1	1.229E+1	8.726E+0
-2.319E-1	1.226E+1	8.632E+0
-2.335E-1	1.256E+1	8.584E+0
-2.351E-1	1.210E+1	8.658E+0
-2.351E-1	1.233E+1	8.687E+0
-2.335E-1	1.213E+1	8.645E+0
-2.335E-1	1.233E+1	8.629E+0
-2.368E-1	1.243E+1	8.697E+0
-2.335E-1	1.223E+1	8.567E+0
-2.319E-1	1.226E+1	8.704E+0
-2.303E-1	1.238E+1	8.661E+0
-2.351E-1	1.249E+1	8.775E+0
-2.351E-1	1.225E+1	8.305E+0
-2.335E-1	1.240E+1	8.561E+0
-2.335E-1	1.247E+1	8.496E+0
-2.319E-1	1.231E+1	8.655E+0
-2.351E-1	1.240E+1	8.768E+0
-2.303E-1	1.223E+1	8.622E+0
-2.287E-1	1.239E+1	8.561E+0
-2.335E-1	1.241E+1	8.755E+0
-2.335E-1	1.230E+1	8.710E+0
-2.335E-1	1.216E+1	8.541E+0
-2.351E-1	1.239E+1	8.593E+0
-2.335E-1	1.226E+1	8.561E+0
-2.319E-1	1.256E+1	8.528E+0
-2.351E-1	1.248E+1	8.603E+0
-2.351E-1	1.226E+1	8.674E+0
-2.351E-1	1.227E+1	8.502E+0
-2.368E-1	1.258E+1	8.691E+0
-2.351E-1	1.237E+1	8.603E+0
-2.303E-1	1.231E+1	8.733E+0
-2.368E-1	1.213E+1	8.639E+0
-2.351E-1	1.239E+1	8.678E+0
-2.335E-1	1.232E+1	8.645E+0
-2.335E-1	1.233E+1	8.697E+0
-2.319E-1	1.219E+1	8.515E+0
-2.335E-1	1.233E+1	8.713E+0
-2.351E-1	1.233E+1	8.584E+0
-2.335E-1	1.234E+1	8.564E+0
-2.351E-1	1.237E+1	8.723E+0
-2.351E-1	1.226E+1	8.707E+0
-2.319E-1	1.226E+1	8.580E+0
-2.303E-1	1.217E+1	8.545E+0
-2.368E-1	1.224E+1	8.603E+0
-2.351E-1	1.241E+1	8.746E+0
-2.335E-1	1.233E+1	8.642E+0
-2.335E-1	1.242E+1	8.730E+0
-2.335E-1	1.228E+1	8.580E+0
-2.351E-1	1.241E+1	8.856E+0
-2.335E-1	1.226E+1	8.551E+0
-2.319E-1	1.237E+1	8.632E+0
-2.335E-1	1.220E+1	8.765E+0
-2.351E-1	1.251E+1	8.681E+0
-2.335E-1	1.237E+1	8.590E+0
-2.351E-1	1.246E+1	8.713E+0
-2.351E-1	1.231E+1	8.671E+0
-2.335E-1	1.255E+1	8.665E+0
-2.351E-1	1.239E+1	8.609E+0
-2.351E-1	1.233E+1	8.613E+0
-2.368E-1	1.238E+1	8.609E+0
-2.351E-1	1.225E+1	8.652E+0
-2.319E-1	1.219E+1	8.853E+0
-2.319E-1	1.240E+1	8.671E+0
-2.368E-1	1.224E+1	8.515E+0
-2.368E-1	1.229E+1	8.665E+0
-2.351E-1	1.246E+1	8.665E+0
-2.335E-1	1.246E+1	8.489E+0
-2.351E-1	1.233E+1	8.707E+0
-2.351E-1	1.225E+1	8.613E+0
-2.335E-1	1.232E+1	8.882E+0
-2.319E-1	1.225E+1	8.710E+0
-2.351E-1	1.221E+1	8.632E+0
-2.368E-1	1.228E+1	8.613E+0
-2.368E-1	1.233E+1	8.661E+0
-2.335E-1	1.233E+1	8.587E+0
-2.351E-1	1.234E+1	8.606E+0
-2.368E-1	1.229E+1	8.476E+0
-2.319E-1	1.251E+1	8.558E+0
-2.335E-1	1.249E+1	8.691E+0
-2.351E-1	1.246E+1	8.674E+0
-2.351E-1	1.239E+1	8.590E+0
-2.319E-1	1.249E+1	8.661E+0
-2.335E-1	1.243E+1	8.671E+0
-2.368E-1	1.206E+1	8.597E+0
-2.384E-1	1.224E+1	8.694E+0
-2.335E-1	1.259E+1	8.587E+0
-2.319E-1	1.240E+1	8.674E+0
-2.335E-1	1.222E+1	8.496E+0
-2.351E-1	1.245E+1	8.781E+0
-2.335E-1	1.216E+1	8.645E+0
-2.319E-1	1.237E+1	8.814E+0
-2.368E-1	1.222E+1	8.859E+0
-2.351E-1	1.214E+1	8.642E+0
-2.335E-1	1.238E+1	8.687E+0
-2.335E-1	1.235E+1	8.519E+0
-2.368E-1	1.230E+1	8.668E+0
-2.351E-1	1.230E+1	8.512E+0
-2.287E-1	1.229E+1	8.558E+0
-2.351E-1	1.208E+1	8.418E+0
-2.351E-1	1.244E+1	8.798E+0
-2.351E-1	1.226E+1	8.606E+0
-2.319E-1	1.227E+1	8.528E+0
-2.335E-1	1.226E+1	8.739E+0
-2.384E-1	1.228E+1	8.590E+0
-2.319E-1	1.246E+1	8.626E+0
-2.335E-1	1.237E+1	8.717E+0
-2.335E-1	1.228E+1	8.661E+0
-2.351E-1	1.232E+1	8.704E+0
-2.335E-1	1.234E+1	8.512E+0
-2.303E-1	1.211E+1	8.687E+0
-2.319E-1	1.235E+1	8.691E+0
-2.368E-1	1.246E+1	8.548E+0
-2.351E-1	1.241E+1	8.833E+0
-2.319E-1	1.217E+1	8.558E+0
-2.335E-1	1.226E+1	8.609E+0
-2.351E-1	1.213E+1	8.597E+0
-2.351E-1	1.234E+1	8.600E+0
-2.303E-1	1.218E+1	8.687E+0
-2.319E-1	1.244E+1	8.561E+0
-2.351E-1	1.252E+1	8.632E+0
-2.335E-1	1.219E+1	8.700E+0
-2.335E-1	1.250E+1	8.590E+0
-2.319E-1	1.237E+1	8.535E+0
-2.335E-1	1.243E+1	8.571E+0
-2.351E-1	1.233E+1	8.629E+0
-2.319E-1	1.231E+1	8.606E+0
-2.335E-1	1.246E+1	8.642E+0
-2.384E-1	1.245E+1	8.561E+0
-2.335E-1	1.226E+1	8.603E+0
-2.335E-1	1.246E+1	8.730E+0
-2.319E-1	1.239E+1	8.700E+0
-2.351E-1	1.240E+1	8.609E+0
-2.335E-1	1.229E+1	8.668E+0
-2.335E-1	1.235E+1	8.687E+0
-2.335E-1	1.250E+1	8.833E+0
-2.384E-1	1.239E+1	8.509E+0
-2.351E-1	1.237E+1	8.545E+0
-2.335E-1	1.234E+1	8.674E+0
-2.319E-1	1.234E+1	8.665E+0
-2.351E-1	1.226E+1	8.762E+0
-2.384E-1	1.225E+1	8.600E+0
-2.319E-1	1.232E+1	8.609E+0
-2.335E-1	1.230E+1	8.577E+0
-2.384E-1	1.235E+1	8.395E+0
-2.335E-1	1.227E+1	8.700E+0
-2.319E-1	1.220E+1	8.713E+0
-2.335E-1	1.222E+1	8.655E+0
-2.351E-1	1.237E+1	8.658E+0
-2.351E-1	1.243E+1	8.707E+0
-2.319E-1	1.224E+1	8.811E+0
-2.319E-1	1.243E+1	8.603E+0
-2.351E-1	1.235E+1	8.749E+0
-2.335E-1	1.233E+1	8.512E+0
-2.319E-1	1.223E+1	8.639E+0
-2.335E-1	1.223E+1	8.759E+0
-2.368E-1	1.234E+1	8.674E+0
-2.351E-1	1.229E+1	8.587E+0
-2.303E-1	1.240E+1	8.742E+0
-2.351E-1	1.243E+1	8.713E+0
-2.335E-1	1.228E+1	8.584E+0
-2.335E-1	1.213E+1	8.587E+0
-2.319E-1	1.245E+1	8.901E+0
-2.351E-1	1.227E+1	8.564E+0
-2.368E-1	1.223E+1	8.755E+0
-2.351E-1	1.242E+1	8.742E+0
-2.303E-1	1.240E+1	8.603E+0
-2.319E-1	1.241E+1	8.609E+0
-2.319E-1	1.240E+1	8.609E+0
-2.335E-1	1.232E+1	8.820E+0
-2.319E-1	1.238E+1	8.632E+0
-2.368E-1	1.231E+1	8.661E+0
-2.351E-1	1.267E+1	8.561E+0
-2.351E-1	1.223E+1	8.739E+0
-2.319E-1	1.237E+1	8.717E+0
-2.303E-1	1.235E+1	8.843E+0
-2.335E-1	1.215E+1	8.567E+0
-2.335E-1	1.229E+1	8.694E+0
-2.319E-1	1.225E+1	8.561E+0
-2.319E-1	1.241E+1	8.587E+0
-2.368E-1	1.238E+1	8.648E+0
-2.351E-1	1.230E+1	8.545E+0
-2.303E-1	1.249E+1	8.619E+0
-2.335E-1	1.232E+1	8.464E+0
-2.335E-1	1.239E+1	8.759E+0
-2.351E-1	1.208E+1	8.918E+0
-2.335E-1	1.240E+1	8.733E+0
-2.335E-1	1.218E+1	8.597E+0
-2.351E-1	1.236E+1	8.438E+0
-2.351E-1	1.244E+1	8.694E+0
-2.319E-1	1.226E+1	8.532E+0
-2.351E-1	1.244E+1	8.736E+0
-2.351E-1	1.228E+1	8.502E+0
-2.351E-1	1.230E+1	8.723E+0
-2.319E-1	1.234E+1	8.593E+0
-2.335E-1	1.229E+1	8.749E+0
-2.351E-1	1.230E+1	8.619E+0
-2.319E-1	1.231E+1	8.616E+0
-2.335E-1	1.221E+1	8.687E+0
-2.335E-1	1.244E+1	8.658E+0
-2.368E-1	1.213E+1	8.584E+0
-2.351E-1	1.216E+1	8.746E+0
-2.303E-1	1.205E+1	8.629E+0
-2.384E-1	1.223E+1	8.918E+0
-2.368E-1	1.215E+1	8.684E+0
-2.351E-1	1.238E+1	8.655E+0
-2.351E-1	1.245E+1	8.700E+0
-2.351E-1	1.218E+1	8.759E+0
-2.416E-1	1.241E+1	8.438E+0
-2.351E-1	1.225E+1	8.687E+0
-2.319E-1	1.220E+1	8.622E+0
-2.351E-1	1.240E+1	8.723E+0
-2.351E-1	1.222E+1	8.593E+0
-2.368E-1	1.221E+1	8.567E+0
-2.303E-1	1.231E+1	8.616E+0
-2.335E-1	1.231E+1	8.577E+0
-2.368E-1	1.235E+1	8.532E+0
-2.384E-1	1.228E+1	8.548E+0
-2.335E-1	1.218E+1	8.872E+0
-2.335E-1	1.238E+1	8.626E+0
-2.368E-1	1.227E+1	8.597E+0
-2.368E-1	1.226E+1	8.691E+0
-2.319E-1	1.237E+1	8.567E+0
-2.335E-1	1.229E+1	8.668E+0
-2.384E-1	1.251E+1	8.467E+0
-2.368E-1	1.230E+1	8.571E+0
-2.335E-1	1.218E+1	8.733E+0
-2.351E-1	1.255E+1	8.678E+0
-2.351E-1	1.245E+1	8.697E+0
-2.319E-1	1.223E+1	8.593E+0
-2.335E-1	1.228E+1	8.652E+0
-2.368E-1	1.206E+1	8.645E+0
-2.335E-1	1.227E+1	8.584E+0
-2.335E-1	1.230E+1	8.752E+0
-2.335E-1	1.250E+1	8.483E+0
-2.335E-1	1.236E+1	8.606E+0
-2.368E-1	1.253E+1	8.642E+0
-2.351E-1	1.250E+1	8.587E+0
-2.319E-1	1.239E+1	8.742E+0
-2.319E-1	1.207E+1	8.454E+0
-2.351E-1	1.224E+1	8.541E+0
-2.368E-1	1.220E+1	8.681E+0
-2.368E-1	1.240E+1	8.486E+0
-2.335E-1	1.236E+1	8.532E+0
-2.368E-1	1.237E+1	8.658E+0
-2.351E-1	1.239E+1	8.655E+0
-2.319E-1	1.242E+1	8.532E+0
-2.335E-1	1.228E+1	8.765E+0
-2.368E-1	1.232E+1	8.574E+0
-2.319E-1	1.232E+1	8.652E+0
-2.319E-1	1.243E+1	8.609E+0
-2.335E-1	1.234E+1	8.739E+0
-2.368E-1	1.246E+1	8.710E+0
-2.384E-1	1.253E+1	8.684E+0
-2.351E-1	1.249E+1	8.665E+0
-2.335E-1	1.212E+1	8.571E+0
-2.368E-1	1.219E+1	8.632E+0
-2.368E-1	1.237E+1	8.811E+0
-2.303E-1	1.252E+1	8.684E+0
-2.335E-1	1.245E+1	8.635E+0
-2.384E-1	1.244E+1	8.389E+0
-2.368E-1	1.221E+1	8.597E+0
-2.368E-1	1.238E+1	8.710E+0
-2.335E-1	1.243E+1	8.723E+0
-2.368E-1	1.227E+1	8.629E+0
-2.335E-1	1.239E+1	8.684E+0
-2.319E-1	1.236E+1	8.616E+0
-2.351E-1	1.238E+1	8.645E+0
-2.351E-1	1.243E+1	8.772E+0
-2.319E-1	1.231E+1	8.723E+0
-2.368E-1	1.250E+1	8.619E+0
-2.335E-1	1.236E+1	8.739E+0
-2.368E-1	1.233E+1	8.843E+0
-2.335E-1	1.236E+1	8.571E+0
-2.319E-1	1.223E+1	8.486E+0
-2.335E-1	1.233E+1	8.898E+0
-2.368E-1	1.227E+1	8.632E+0
-2.368E-1	1.227E+1	8.363E+0
-2.319E-1	1.216E+1	8.700E+0
-2.335E-1	1.238E+1	8.538E+0
-2.384E-1	1.227E+1	8.616E+0
-2.351E-1	1.222E+1	8.665E+0
-2.351E-1	1.218E+1	8.691E+0
-2.335E-1	1.216E+1	8.548E+0
-2.384E-1	1.240E+1	8.655E+0
-2.384E-1	1.224E+1	8.742E+0
-2.335E-1	1.222E+1	8.603E+0
-2.351E-1	1.214E+1	8.558E+0
-2.384E-1	1.234E+1	8.538E+0
-2.368E-1	1.236E+1	8.671E+0
-2.319E-1	1.234E+1	8.590E+0
-2.368E-1	1.230E+1	8.635E+0
-2.384E-1	1.217E+1	8.473E+0
-2.368E-1	1.227E+1	8.558E+0
-2.351E-1	1.247E+1	8.710E+0
-2.351E-1	1.238E+1	8.752E+0
-2.368E-1	1.222E+1	8.580E+0
-2.384E-1	1.241E+1	8.710E+0
-2.368E-1	1.225E+1	8.781E+0
-2.351E-1	1.213E+1	8.635E+0
-2.351E-1	1.225E+1	8.590E+0
-2.384E-1	1.226E+1	8.674E+0
-2.335E-1	1.245E+1	8.519E+0
-2.351E-1	1.225E+1	8.457E+0
-2.368E-1	1.230E+1	8.853E+0
-2.368E-1	1.232E+1	8.629E+0
-2.335E-1	1.240E+1	8.717E+0
-2.335E-1	1.239E+1	8.554E+0
-2.351E-1	1.252E+1	8.684E+0
-2.335E-1	1.228E+1	8.496E+0
-2.335E-1	1.246E+1	8.502E+0
-2.351E-1	1.236E+1	8.788E+0
-2.400E-1	1.240E+1	8.548E+0
-2.368E-1	1.234E+1	8.759E+0
-2.351E-1	1.221E+1	8.600E+0
-2.368E-1	1.254E+1	8.648E+0
-2.368E-1	1.238E+1	8.548E+0
-2.351E-1	1.226E+1	8.655E+0
-2.335E-1	1.242E+1	8.752E+0
-2.335E-1	1.246E+1	8.681E+0
-2.384E-1	1.246E+1	8.645E+0
-2.368E-1	1.238E+1	8.564E+0
-2.335E-1	1.237E+1	8.781E+0
-2.335E-1	1.216E+1	8.668E+0
-2.384E-1	1.228E+1	8.687E+0
-2.384E-1	1.240E+1	8.645E+0
[truncated: 100,933 more rows]
