# Supplementary material for: Improved ANAP incorporation and VCF analysis reveal details of P2X7 current facilitation and a limited conformational interplay between ATP binding and the intracellular ballast domain
Source: eLife. 2023 Jan 4;12:e82479. doi: 10.7554/eLife.82479 (PMC9859053; doi:10.7554/eLife.82479)
Supplement: Figure 3—source data 1. [file elife-82479-fig3-data1.zip › Figure-3_source-data-1/S124_filterset-2_h24#17.csv]

-8.917E-2	4.649E+0	9.028E+0
-8.593E-2	4.772E+0	8.953E+0
-8.431E-2	4.678E+0	9.018E+0
-8.431E-2	4.658E+0	9.060E+0
-8.917E-2	4.775E+0	8.931E+0
-8.431E-2	4.652E+0	9.002E+0
-8.431E-2	4.662E+0	9.080E+0
-8.268E-2	4.723E+0	9.005E+0
-8.593E-2	4.730E+0	9.060E+0
-8.593E-2	4.762E+0	8.905E+0
-8.431E-2	4.765E+0	9.025E+0
-8.593E-2	4.723E+0	8.973E+0
-8.593E-2	4.691E+0	8.976E+0
-8.593E-2	4.649E+0	8.986E+0
-8.593E-2	4.736E+0	9.038E+0
-8.268E-2	4.652E+0	8.940E+0
-8.755E-2	4.714E+0	8.960E+0
-8.431E-2	4.717E+0	9.044E+0
-8.431E-2	4.785E+0	8.970E+0
-8.593E-2	4.765E+0	9.051E+0
-8.755E-2	4.746E+0	8.970E+0
-8.431E-2	4.632E+0	8.940E+0
-8.593E-2	4.746E+0	9.038E+0
-8.268E-2	4.714E+0	8.983E+0
-8.755E-2	4.675E+0	8.966E+0
-8.917E-2	4.733E+0	8.850E+0
-8.268E-2	4.691E+0	9.002E+0
-8.268E-2	4.746E+0	8.979E+0
-8.755E-2	4.697E+0	8.963E+0
-8.593E-2	4.785E+0	9.060E+0
-8.431E-2	4.720E+0	8.986E+0
-8.593E-2	4.704E+0	9.028E+0
-8.593E-2	4.746E+0	8.983E+0
-8.593E-2	4.723E+0	9.057E+0
-8.268E-2	4.649E+0	8.986E+0
-8.917E-2	4.726E+0	8.957E+0
-9.242E-2	4.720E+0	9.064E+0
-8.593E-2	4.658E+0	8.992E+0
-8.593E-2	4.817E+0	9.005E+0
-8.593E-2	4.736E+0	9.021E+0
-8.755E-2	4.675E+0	8.986E+0
-8.755E-2	4.730E+0	8.963E+0
-8.431E-2	4.723E+0	9.044E+0
-8.755E-2	4.681E+0	9.142E+0
-8.755E-2	4.665E+0	8.963E+0
-8.431E-2	4.739E+0	8.921E+0
-8.268E-2	4.782E+0	8.999E+0
-8.431E-2	4.775E+0	9.051E+0
-8.755E-2	4.798E+0	9.005E+0
-8.431E-2	4.752E+0	9.002E+0
-8.755E-2	4.717E+0	9.025E+0
-8.593E-2	4.772E+0	9.054E+0
-8.593E-2	4.720E+0	9.009E+0
-8.431E-2	4.772E+0	8.963E+0
-8.431E-2	4.730E+0	9.009E+0
-8.593E-2	4.688E+0	9.060E+0
-8.755E-2	4.772E+0	8.921E+0
-8.593E-2	4.739E+0	8.970E+0
-8.431E-2	4.733E+0	8.986E+0
-8.593E-2	4.662E+0	9.067E+0
-8.593E-2	4.752E+0	8.973E+0
-8.593E-2	4.723E+0	8.892E+0
-8.593E-2	4.743E+0	8.908E+0
-8.755E-2	4.739E+0	9.067E+0
-9.079E-2	4.649E+0	9.015E+0
-8.431E-2	4.681E+0	8.931E+0
-8.431E-2	4.704E+0	9.093E+0
-8.431E-2	4.717E+0	8.973E+0
-8.917E-2	4.723E+0	8.940E+0
-8.593E-2	4.775E+0	8.992E+0
-8.268E-2	4.668E+0	8.947E+0
-8.268E-2	4.756E+0	8.859E+0
-8.593E-2	4.811E+0	9.047E+0
-8.268E-2	4.733E+0	8.963E+0
-8.106E-2	4.756E+0	8.992E+0
-8.755E-2	4.795E+0	8.966E+0
-8.755E-2	4.749E+0	8.966E+0
-8.593E-2	4.804E+0	8.957E+0
-8.106E-2	4.723E+0	8.892E+0
-8.755E-2	4.791E+0	9.038E+0
-8.593E-2	4.707E+0	8.898E+0
-8.593E-2	4.782E+0	9.031E+0
-8.106E-2	4.746E+0	8.911E+0
-8.593E-2	4.821E+0	9.060E+0
-8.431E-2	4.762E+0	9.012E+0
-8.431E-2	4.830E+0	9.099E+0
-8.431E-2	4.730E+0	9.047E+0
-8.755E-2	4.782E+0	8.986E+0
-8.917E-2	4.681E+0	8.875E+0
-8.431E-2	4.736E+0	8.833E+0
-8.593E-2	4.782E+0	8.898E+0
-8.755E-2	4.765E+0	8.957E+0
-8.755E-2	4.739E+0	9.067E+0
-8.593E-2	4.756E+0	9.041E+0
-8.268E-2	4.837E+0	8.953E+0
-8.593E-2	4.694E+0	8.931E+0
-8.917E-2	4.801E+0	8.957E+0
-8.755E-2	4.730E+0	8.901E+0
-8.431E-2	4.691E+0	9.018E+0
-8.431E-2	4.733E+0	8.960E+0
-8.593E-2	4.785E+0	9.135E+0
-8.268E-2	4.733E+0	8.885E+0
-8.431E-2	4.736E+0	9.021E+0
-8.593E-2	4.765E+0	9.060E+0
-8.755E-2	4.746E+0	9.080E+0
-8.431E-2	4.707E+0	9.116E+0
-8.268E-2	4.723E+0	9.090E+0
-8.593E-2	4.759E+0	9.034E+0
-8.755E-2	4.847E+0	8.940E+0
-8.593E-2	4.736E+0	9.018E+0
-8.593E-2	4.821E+0	9.064E+0
-8.431E-2	4.739E+0	8.827E+0
-8.593E-2	4.707E+0	9.054E+0
-8.755E-2	4.658E+0	9.096E+0
-8.431E-2	4.795E+0	8.989E+0
-8.755E-2	4.723E+0	8.908E+0
-8.755E-2	4.850E+0	9.031E+0
-8.593E-2	4.765E+0	9.070E+0
-8.593E-2	4.782E+0	8.989E+0
-8.431E-2	4.691E+0	9.015E+0
-8.755E-2	4.756E+0	8.934E+0
-8.593E-2	4.798E+0	8.940E+0
-8.268E-2	4.830E+0	9.021E+0
-8.431E-2	4.827E+0	9.086E+0
-8.593E-2	4.720E+0	8.888E+0
-8.431E-2	4.736E+0	8.960E+0
-8.593E-2	4.756E+0	9.054E+0
-8.593E-2	4.756E+0	8.947E+0
-8.593E-2	4.739E+0	8.960E+0
-8.431E-2	4.707E+0	9.002E+0
-8.268E-2	4.707E+0	9.041E+0
-8.593E-2	4.691E+0	8.918E+0
-8.755E-2	4.808E+0	8.983E+0
-8.431E-2	4.791E+0	9.012E+0
-8.431E-2	4.798E+0	9.005E+0
-8.268E-2	4.714E+0	9.054E+0
-8.593E-2	4.811E+0	9.135E+0
-8.593E-2	4.733E+0	8.914E+0
-8.268E-2	4.785E+0	9.021E+0
-8.593E-2	4.681E+0	8.996E+0
-8.593E-2	4.769E+0	9.038E+0
-8.755E-2	4.785E+0	8.934E+0
-8.593E-2	4.736E+0	8.927E+0
-8.431E-2	4.782E+0	9.044E+0
-8.593E-2	4.847E+0	8.957E+0
-8.431E-2	4.749E+0	8.866E+0
-8.431E-2	4.772E+0	9.073E+0
-8.593E-2	4.678E+0	8.966E+0
-8.755E-2	4.710E+0	8.979E+0
-8.431E-2	4.759E+0	9.005E+0
-8.431E-2	4.733E+0	9.060E+0
-8.593E-2	4.707E+0	9.038E+0
-8.593E-2	4.853E+0	8.973E+0
-8.593E-2	4.739E+0	8.957E+0
-8.106E-2	4.736E+0	8.924E+0
-8.755E-2	4.707E+0	8.963E+0
-8.593E-2	4.762E+0	9.044E+0
-8.593E-2	4.684E+0	8.999E+0
-8.431E-2	4.778E+0	8.914E+0
-8.755E-2	4.730E+0	8.976E+0
-8.268E-2	4.743E+0	9.028E+0
-8.268E-2	4.688E+0	9.034E+0
-8.431E-2	4.717E+0	9.044E+0
-8.593E-2	4.772E+0	8.944E+0
-9.079E-2	4.778E+0	8.973E+0
-8.268E-2	4.717E+0	9.070E+0
-8.106E-2	4.743E+0	9.064E+0
-8.593E-2	4.691E+0	8.963E+0
-8.593E-2	4.775E+0	8.866E+0
-8.431E-2	4.746E+0	8.918E+0
-8.593E-2	4.736E+0	8.986E+0
-8.431E-2	4.707E+0	9.103E+0
-8.755E-2	4.772E+0	8.963E+0
-8.593E-2	4.814E+0	8.824E+0
-8.431E-2	4.662E+0	9.002E+0
-8.431E-2	4.830E+0	8.989E+0
-8.755E-2	4.778E+0	8.911E+0
-8.431E-2	4.726E+0	9.041E+0
-8.593E-2	4.684E+0	9.086E+0
-8.593E-2	4.730E+0	8.869E+0
-8.755E-2	4.824E+0	9.002E+0
-8.593E-2	4.788E+0	8.963E+0
-8.106E-2	4.814E+0	9.028E+0
-8.106E-2	4.717E+0	8.970E+0
-8.917E-2	4.756E+0	9.021E+0
-8.593E-2	4.808E+0	8.976E+0
-8.268E-2	4.801E+0	9.158E+0
-8.431E-2	4.759E+0	8.892E+0
-8.755E-2	4.681E+0	8.986E+0
-8.106E-2	4.882E+0	9.002E+0
-8.431E-2	4.730E+0	8.983E+0
-8.431E-2	4.765E+0	8.908E+0
-8.593E-2	4.717E+0	8.905E+0
-8.431E-2	4.756E+0	8.905E+0
-8.431E-2	4.752E+0	9.015E+0
-8.431E-2	4.759E+0	9.005E+0
-8.593E-2	4.746E+0	8.966E+0
-8.593E-2	4.665E+0	9.025E+0
-8.593E-2	4.681E+0	8.927E+0
-8.593E-2	4.752E+0	9.070E+0
-8.593E-2	4.814E+0	8.953E+0
-8.431E-2	4.694E+0	9.009E+0
-8.593E-2	4.704E+0	9.015E+0
-8.593E-2	4.736E+0	8.846E+0
-8.755E-2	4.785E+0	8.989E+0
-8.431E-2	4.778E+0	9.044E+0
-8.431E-2	4.733E+0	8.918E+0
-8.593E-2	4.688E+0	9.009E+0
-8.431E-2	4.749E+0	9.093E+0
-8.593E-2	4.775E+0	8.970E+0
-8.106E-2	4.752E+0	9.051E+0
-8.431E-2	4.739E+0	8.957E+0
-8.593E-2	4.671E+0	8.944E+0
-8.755E-2	4.730E+0	9.009E+0
-8.431E-2	4.720E+0	9.041E+0
-8.431E-2	4.769E+0	9.164E+0
-8.755E-2	4.726E+0	9.054E+0
-8.431E-2	4.772E+0	9.047E+0
-8.106E-2	4.765E+0	9.135E+0
-8.268E-2	4.752E+0	8.979E+0
-8.593E-2	4.710E+0	8.918E+0
-8.593E-2	4.811E+0	8.957E+0
-8.268E-2	4.678E+0	8.918E+0
-8.431E-2	4.704E+0	8.830E+0
-8.593E-2	4.684E+0	9.012E+0
-8.268E-2	4.804E+0	8.989E+0
-8.268E-2	4.811E+0	9.028E+0
-8.593E-2	4.717E+0	8.888E+0
-8.755E-2	4.723E+0	8.937E+0
-8.755E-2	4.733E+0	8.892E+0
-8.431E-2	4.697E+0	9.015E+0
-8.755E-2	4.778E+0	8.895E+0
-8.593E-2	4.801E+0	8.973E+0
-8.593E-2	4.730E+0	8.986E+0
-8.431E-2	4.798E+0	9.106E+0
-8.593E-2	4.697E+0	9.112E+0
-8.593E-2	4.778E+0	9.012E+0
-8.755E-2	4.652E+0	8.944E+0
-8.106E-2	4.726E+0	9.021E+0
-8.593E-2	4.678E+0	9.012E+0
-8.593E-2	4.785E+0	8.960E+0
-8.593E-2	4.697E+0	9.012E+0
-8.268E-2	4.701E+0	8.924E+0
-8.593E-2	4.662E+0	9.073E+0
-8.755E-2	4.772E+0	9.015E+0
-8.755E-2	4.726E+0	9.086E+0
-8.755E-2	4.704E+0	9.021E+0
-8.431E-2	4.772E+0	8.898E+0
-8.593E-2	4.782E+0	8.927E+0
-8.755E-2	4.785E+0	9.041E+0
-8.431E-2	4.752E+0	9.034E+0
-8.431E-2	4.681E+0	9.012E+0
-8.755E-2	4.752E+0	8.937E+0
-8.431E-2	4.762E+0	9.002E+0
-8.593E-2	4.866E+0	8.866E+0
-8.431E-2	4.697E+0	9.051E+0
-8.917E-2	4.752E+0	9.009E+0
-8.593E-2	4.752E+0	9.067E+0
-8.106E-2	4.655E+0	9.057E+0
-8.431E-2	4.752E+0	9.015E+0
-8.755E-2	4.830E+0	8.931E+0
-8.268E-2	4.720E+0	8.901E+0
-8.106E-2	4.714E+0	8.850E+0
-8.755E-2	4.743E+0	8.973E+0
-8.755E-2	4.743E+0	9.103E+0
-8.593E-2	4.821E+0	8.934E+0
-8.268E-2	4.720E+0	8.989E+0
-8.593E-2	4.756E+0	9.031E+0
-8.593E-2	4.736E+0	8.846E+0
-8.431E-2	4.704E+0	9.041E+0
-8.431E-2	4.694E+0	9.064E+0
-8.431E-2	4.752E+0	9.038E+0
-8.755E-2	4.850E+0	9.038E+0
-8.593E-2	4.717E+0	9.064E+0
-8.106E-2	4.681E+0	8.934E+0
-8.268E-2	4.859E+0	8.931E+0
-8.917E-2	4.778E+0	9.002E+0
-8.593E-2	4.736E+0	9.047E+0
-8.431E-2	4.749E+0	8.976E+0
-8.431E-2	4.824E+0	9.005E+0
-8.755E-2	4.681E+0	9.038E+0
-8.268E-2	4.726E+0	8.892E+0
-8.431E-2	4.775E+0	9.018E+0
-8.431E-2	4.736E+0	8.983E+0
-8.755E-2	4.710E+0	9.038E+0
-8.106E-2	4.756E+0	9.005E+0
-7.944E-2	4.697E+0	9.002E+0
-8.593E-2	4.782E+0	9.034E+0
-8.755E-2	4.811E+0	9.005E+0
-8.755E-2	4.866E+0	9.025E+0
-8.593E-2	4.811E+0	8.957E+0
-8.755E-2	4.775E+0	8.979E+0
-8.917E-2	4.704E+0	9.034E+0
-8.593E-2	4.739E+0	8.953E+0
-8.431E-2	4.701E+0	8.885E+0
-8.593E-2	4.788E+0	9.002E+0
-8.431E-2	4.785E+0	8.996E+0
-8.431E-2	4.746E+0	8.966E+0
-8.106E-2	4.778E+0	9.034E+0
-8.593E-2	4.769E+0	8.911E+0
-8.593E-2	4.642E+0	9.005E+0
-8.755E-2	4.827E+0	9.025E+0
-8.431E-2	4.817E+0	9.018E+0
-8.593E-2	4.746E+0	9.015E+0
-8.431E-2	4.681E+0	9.005E+0
-8.755E-2	4.824E+0	8.996E+0
-8.593E-2	4.769E+0	9.015E+0
-8.593E-2	4.769E+0	9.025E+0
-8.755E-2	4.801E+0	9.021E+0
-8.268E-2	4.691E+0	8.989E+0
-8.431E-2	4.759E+0	9.135E+0
-8.755E-2	4.710E+0	8.996E+0
-8.431E-2	4.769E+0	9.080E+0
-8.593E-2	4.752E+0	8.992E+0
-8.431E-2	4.752E+0	9.103E+0
-8.755E-2	4.765E+0	8.924E+0
-8.593E-2	4.655E+0	9.064E+0
-8.755E-2	4.749E+0	9.031E+0
-8.593E-2	4.720E+0	8.944E+0
-8.431E-2	4.717E+0	8.976E+0
-8.917E-2	4.762E+0	8.931E+0
-8.106E-2	4.655E+0	9.018E+0
-8.431E-2	4.759E+0	8.989E+0
-8.755E-2	4.827E+0	8.866E+0
-8.593E-2	4.837E+0	8.940E+0
-8.431E-2	4.804E+0	8.966E+0
-8.268E-2	4.723E+0	9.034E+0
-8.755E-2	4.814E+0	8.856E+0
-8.593E-2	4.772E+0	8.944E+0
-8.431E-2	4.785E+0	8.979E+0
-8.268E-2	4.830E+0	9.002E+0
-8.755E-2	4.697E+0	9.012E+0
-8.593E-2	4.759E+0	9.028E+0
-8.268E-2	4.759E+0	8.986E+0
-8.431E-2	4.697E+0	9.132E+0
-8.431E-2	4.795E+0	8.979E+0
-8.917E-2	4.733E+0	8.992E+0
-8.593E-2	4.749E+0	9.112E+0
-8.268E-2	4.717E+0	8.963E+0
-8.431E-2	4.814E+0	8.914E+0
-8.755E-2	4.765E+0	9.015E+0
-8.593E-2	4.714E+0	8.970E+0
-8.431E-2	4.697E+0	8.986E+0
-8.755E-2	4.772E+0	9.044E+0
-8.593E-2	4.684E+0	9.064E+0
-8.593E-2	4.775E+0	8.986E+0
-8.431E-2	4.707E+0	9.051E+0
-8.593E-2	4.827E+0	9.096E+0
-8.268E-2	4.817E+0	8.960E+0
-8.593E-2	4.746E+0	8.921E+0
-8.593E-2	4.733E+0	9.122E+0
-8.755E-2	4.814E+0	8.882E+0
-8.755E-2	4.827E+0	8.898E+0
-8.431E-2	4.746E+0	8.970E+0
-8.268E-2	4.804E+0	9.064E+0
-8.755E-2	4.788E+0	9.064E+0
-8.755E-2	4.730E+0	9.060E+0
-8.593E-2	4.723E+0	8.927E+0
-8.431E-2	4.775E+0	8.992E+0
-8.431E-2	4.733E+0	9.009E+0
-8.755E-2	4.701E+0	8.950E+0
-8.593E-2	4.782E+0	9.012E+0
-8.268E-2	4.817E+0	9.148E+0
-8.593E-2	4.785E+0	9.002E+0
-8.593E-2	4.726E+0	8.931E+0
-8.431E-2	4.694E+0	8.976E+0
-8.593E-2	4.769E+0	8.950E+0
-8.755E-2	4.678E+0	9.025E+0
-8.755E-2	4.778E+0	9.067E+0
-8.593E-2	4.743E+0	9.073E+0
-8.593E-2	4.759E+0	9.012E+0
-8.593E-2	4.739E+0	8.931E+0
-8.917E-2	4.707E+0	8.937E+0
-8.593E-2	4.772E+0	9.148E+0
-8.431E-2	4.736E+0	9.070E+0
-8.593E-2	4.785E+0	8.914E+0
-8.917E-2	4.791E+0	9.057E+0
-8.431E-2	4.752E+0	9.012E+0
-8.431E-2	4.762E+0	9.060E+0
-8.593E-2	4.736E+0	8.940E+0
-8.917E-2	4.749E+0	9.090E+0
-8.431E-2	4.756E+0	8.999E+0
-8.268E-2	4.769E+0	8.989E+0
-8.917E-2	4.691E+0	8.996E+0
-8.755E-2	4.697E+0	8.986E+0
-8.755E-2	4.762E+0	8.947E+0
-8.431E-2	4.814E+0	9.044E+0
-8.268E-2	4.752E+0	9.018E+0
-8.917E-2	4.775E+0	9.021E+0
-8.593E-2	4.743E+0	8.979E+0
-8.268E-2	4.759E+0	9.041E+0
-8.431E-2	4.720E+0	9.054E+0
-8.431E-2	4.717E+0	9.038E+0
-8.431E-2	4.785E+0	9.041E+0
-8.431E-2	4.671E+0	9.060E+0
-8.755E-2	4.710E+0	9.002E+0
-8.755E-2	4.756E+0	8.983E+0
-8.431E-2	4.778E+0	8.963E+0
-8.431E-2	4.733E+0	9.067E+0
-8.431E-2	4.694E+0	9.031E+0
-8.593E-2	4.714E+0	9.034E+0
-8.755E-2	4.850E+0	8.999E+0
-8.755E-2	4.730E+0	8.979E+0
-8.593E-2	4.710E+0	8.875E+0
-8.593E-2	4.736E+0	9.009E+0
-8.431E-2	4.678E+0	9.070E+0
-8.268E-2	4.739E+0	9.041E+0
-8.431E-2	4.714E+0	8.992E+0
-8.917E-2	4.691E+0	9.028E+0
-8.431E-2	4.811E+0	8.892E+0
-8.431E-2	4.720E+0	9.038E+0
-8.593E-2	4.749E+0	8.940E+0
-8.593E-2	4.775E+0	9.015E+0
-8.755E-2	4.788E+0	8.979E+0
-8.593E-2	4.782E+0	9.135E+0
-8.593E-2	4.791E+0	9.142E+0
-9.242E-2	4.675E+0	8.866E+0
-8.431E-2	4.817E+0	9.070E+0
-8.268E-2	4.756E+0	9.073E+0
-8.431E-2	4.795E+0	9.051E+0
-8.593E-2	4.720E+0	8.963E+0
-8.593E-2	4.746E+0	9.093E+0
-8.431E-2	4.808E+0	9.047E+0
-8.593E-2	4.772E+0	8.966E+0
-8.917E-2	4.759E+0	8.976E+0
-8.431E-2	4.733E+0	8.866E+0
-8.431E-2	4.788E+0	8.992E+0
-8.268E-2	4.739E+0	8.914E+0
-8.755E-2	4.749E+0	9.041E+0
-8.593E-2	4.710E+0	8.953E+0
-8.593E-2	4.743E+0	8.924E+0
-8.755E-2	4.639E+0	8.882E+0
-8.755E-2	4.710E+0	9.051E+0
-8.268E-2	4.717E+0	8.957E+0
-8.106E-2	4.746E+0	8.996E+0
-8.431E-2	4.759E+0	9.129E+0
-8.755E-2	4.853E+0	8.976E+0
-8.593E-2	4.707E+0	8.979E+0
-8.593E-2	4.723E+0	9.073E+0
-8.593E-2	4.775E+0	9.067E+0
-8.593E-2	4.733E+0	8.999E+0
-8.431E-2	4.746E+0	9.028E+0
-8.431E-2	4.704E+0	9.180E+0
-8.755E-2	4.733E+0	8.983E+0
-8.593E-2	4.710E+0	8.966E+0
-8.431E-2	4.765E+0	8.979E+0
-8.593E-2	4.743E+0	8.979E+0
-8.593E-2	4.772E+0	9.116E+0
-8.431E-2	4.720E+0	9.021E+0
-8.593E-2	4.765E+0	9.038E+0
-8.106E-2	4.723E+0	9.161E+0
-8.431E-2	4.762E+0	9.057E+0
-8.755E-2	4.736E+0	8.976E+0
-8.431E-2	4.843E+0	8.960E+0
-8.268E-2	4.843E+0	9.025E+0
-8.431E-2	4.772E+0	9.034E+0
-8.755E-2	4.817E+0	8.986E+0
-8.268E-2	4.726E+0	9.009E+0
-8.593E-2	4.720E+0	9.132E+0
-8.431E-2	4.752E+0	8.901E+0
-8.593E-2	4.785E+0	9.028E+0
-8.593E-2	4.701E+0	9.060E+0
-8.593E-2	4.762E+0	8.934E+0
-8.431E-2	4.778E+0	8.895E+0
-8.755E-2	4.720E+0	9.009E+0
-8.593E-2	4.772E+0	8.983E+0
-8.431E-2	4.821E+0	9.073E+0
-8.431E-2	4.827E+0	9.090E+0
-8.755E-2	4.714E+0	8.937E+0
-8.431E-2	4.795E+0	9.106E+0
-8.593E-2	4.736E+0	9.122E+0
-8.268E-2	4.804E+0	9.129E+0
-8.755E-2	4.850E+0	9.031E+0
-8.431E-2	4.655E+0	9.086E+0
-8.593E-2	4.736E+0	9.015E+0
-8.755E-2	4.905E+0	9.028E+0
-8.593E-2	4.811E+0	9.038E+0
-8.268E-2	4.788E+0	8.986E+0
-8.268E-2	4.778E+0	9.047E+0
-8.431E-2	4.733E+0	8.992E+0
-8.593E-2	4.801E+0	9.018E+0
-8.431E-2	4.743E+0	9.002E+0
-8.431E-2	4.749E+0	8.963E+0
-8.917E-2	4.733E+0	8.905E+0
-8.593E-2	4.772E+0	8.931E+0
-8.593E-2	4.743E+0	9.009E+0
-8.593E-2	4.795E+0	8.983E+0
-8.755E-2	4.730E+0	8.966E+0
-8.593E-2	4.801E+0	8.885E+0
-8.593E-2	4.710E+0	9.116E+0
-8.268E-2	4.801E+0	9.031E+0
-8.755E-2	4.775E+0	9.093E+0
-8.917E-2	4.769E+0	8.996E+0
-8.268E-2	4.769E+0	9.151E+0
-8.268E-2	4.821E+0	8.989E+0
-8.431E-2	4.752E+0	9.021E+0
-8.755E-2	4.739E+0	9.099E+0
-8.755E-2	4.726E+0	8.989E+0
-8.593E-2	4.684E+0	9.051E+0
-8.593E-2	4.762E+0	9.021E+0
-8.755E-2	4.811E+0	9.005E+0
-8.268E-2	4.834E+0	8.960E+0
-8.268E-2	4.775E+0	9.096E+0
-8.268E-2	4.723E+0	9.067E+0
-8.755E-2	4.804E+0	9.057E+0
-8.593E-2	4.749E+0	8.992E+0
-8.431E-2	4.671E+0	8.996E+0
-8.431E-2	4.756E+0	9.009E+0
-8.593E-2	4.743E+0	8.953E+0
-8.593E-2	4.694E+0	9.064E+0
-8.106E-2	4.684E+0	9.021E+0
-8.593E-2	4.723E+0	8.989E+0
-8.755E-2	4.811E+0	8.934E+0
-8.593E-2	4.778E+0	9.057E+0
-8.431E-2	4.730E+0	8.940E+0
-8.593E-2	4.759E+0	9.051E+0
-8.593E-2	4.824E+0	8.996E+0
-8.593E-2	4.778E+0	8.976E+0
-8.755E-2	4.642E+0	9.025E+0
-8.268E-2	4.788E+0	8.970E+0
-8.755E-2	4.821E+0	8.947E+0
-8.593E-2	4.808E+0	9.077E+0
-8.431E-2	4.769E+0	8.986E+0
-8.593E-2	4.710E+0	9.060E+0
-8.431E-2	4.791E+0	9.103E+0
-8.593E-2	4.795E+0	9.083E+0
-8.431E-2	4.775E+0	8.914E+0
-8.593E-2	4.782E+0	8.895E+0
-8.755E-2	4.788E+0	9.174E+0
-8.431E-2	4.710E+0	9.064E+0
-8.106E-2	4.821E+0	8.953E+0
-8.268E-2	4.759E+0	9.047E+0
-8.755E-2	4.749E+0	9.122E+0
-8.431E-2	4.814E+0	8.944E+0
-8.431E-2	4.714E+0	8.960E+0
-8.755E-2	4.697E+0	9.038E+0
-8.755E-2	4.778E+0	9.044E+0
-8.593E-2	4.827E+0	9.125E+0
-8.431E-2	4.769E+0	9.090E+0
-8.431E-2	4.752E+0	9.109E+0
-8.593E-2	4.821E+0	9.025E+0
-8.268E-2	4.827E+0	9.125E+0
-8.268E-2	4.798E+0	9.067E+0
-8.755E-2	4.762E+0	8.953E+0
-8.755E-2	4.730E+0	8.950E+0
-8.755E-2	4.720E+0	9.054E+0
-8.106E-2	4.941E+0	9.180E+0
-8.593E-2	4.736E+0	9.034E+0
-8.917E-2	4.746E+0	9.132E+0
-8.431E-2	4.717E+0	9.034E+0
-8.431E-2	4.739E+0	9.009E+0
-8.593E-2	4.662E+0	8.996E+0
-8.593E-2	4.668E+0	9.054E+0
-8.593E-2	4.723E+0	8.950E+0
-8.431E-2	4.782E+0	8.970E+0
-8.593E-2	4.869E+0	8.999E+0
-8.755E-2	4.759E+0	8.931E+0
-8.268E-2	4.658E+0	9.073E+0
-8.268E-2	4.710E+0	9.047E+0
-8.593E-2	4.762E+0	8.901E+0
-8.593E-2	4.746E+0	8.937E+0
-8.755E-2	4.752E+0	9.116E+0
-8.431E-2	4.688E+0	8.914E+0
-8.593E-2	4.723E+0	8.970E+0
-8.755E-2	4.730E+0	9.090E+0
-8.431E-2	4.717E+0	8.960E+0
-8.755E-2	4.791E+0	9.025E+0
-8.431E-2	4.824E+0	8.966E+0
-8.755E-2	4.847E+0	8.895E+0
-8.755E-2	4.736E+0	9.005E+0
-8.431E-2	4.785E+0	8.973E+0
-8.268E-2	4.769E+0	9.038E+0
-8.431E-2	4.739E+0	9.009E+0
-8.593E-2	4.804E+0	8.983E+0
-8.593E-2	4.811E+0	9.103E+0
-8.755E-2	4.720E+0	8.944E+0
-8.917E-2	4.811E+0	8.931E+0
-8.431E-2	4.788E+0	8.996E+0
-8.268E-2	4.843E+0	9.041E+0
-8.593E-2	4.811E+0	9.083E+0
-8.755E-2	4.736E+0	9.060E+0
-8.431E-2	4.743E+0	8.901E+0
-8.431E-2	4.743E+0	8.976E+0
-8.593E-2	4.710E+0	9.099E+0
-8.755E-2	4.769E+0	8.963E+0
-8.593E-2	4.804E+0	9.047E+0
-8.268E-2	4.720E+0	8.992E+0
-8.431E-2	4.811E+0	9.051E+0
-8.917E-2	4.723E+0	8.901E+0
-8.593E-2	4.743E+0	8.944E+0
-8.106E-2	4.791E+0	8.953E+0
-8.593E-2	4.769E+0	9.054E+0
-8.755E-2	4.749E+0	9.018E+0
-8.593E-2	4.675E+0	9.051E+0
-8.593E-2	4.743E+0	8.827E+0
-8.593E-2	4.850E+0	9.051E+0
-8.917E-2	4.704E+0	9.041E+0
-8.593E-2	4.811E+0	9.099E+0
-8.431E-2	4.811E+0	9.025E+0
-8.431E-2	4.752E+0	9.009E+0
-8.593E-2	4.788E+0	9.021E+0
-8.431E-2	4.733E+0	8.963E+0
-8.431E-2	4.688E+0	9.025E+0
-8.755E-2	4.668E+0	8.966E+0
-8.593E-2	4.714E+0	9.077E+0
-8.593E-2	4.762E+0	9.044E+0
-8.431E-2	4.726E+0	9.116E+0
-8.268E-2	4.843E+0	9.070E+0
-8.755E-2	4.785E+0	9.021E+0
-8.593E-2	4.701E+0	9.180E+0
-8.106E-2	4.775E+0	9.025E+0
-8.268E-2	4.707E+0	9.047E+0
-8.593E-2	4.782E+0	9.009E+0
-8.431E-2	4.785E+0	9.009E+0
-8.593E-2	4.769E+0	8.960E+0
-8.755E-2	4.811E+0	8.973E+0
-8.755E-2	4.684E+0	9.021E+0
-8.593E-2	4.782E+0	8.957E+0
-8.431E-2	4.739E+0	8.986E+0
-8.268E-2	4.756E+0	9.054E+0
-9.079E-2	4.837E+0	8.979E+0
-8.431E-2	4.714E+0	8.888E+0
-8.268E-2	4.710E+0	8.901E+0
-8.431E-2	4.817E+0	8.934E+0
-8.593E-2	4.707E+0	9.025E+0
-8.268E-2	4.847E+0	9.005E+0
-8.431E-2	4.726E+0	9.038E+0
-8.755E-2	4.726E+0	9.047E+0
-8.917E-2	4.814E+0	8.940E+0
-8.431E-2	4.746E+0	8.953E+0
-8.593E-2	4.720E+0	9.038E+0
-8.431E-2	4.675E+0	8.921E+0
-8.593E-2	4.743E+0	9.038E+0
-8.431E-2	4.688E+0	8.947E+0
-8.268E-2	4.785E+0	9.096E+0
-8.755E-2	4.798E+0	8.979E+0
-8.917E-2	4.697E+0	8.934E+0
-8.431E-2	4.824E+0	9.116E+0
-7.944E-2	4.736E+0	9.047E+0
-8.755E-2	4.778E+0	8.918E+0
-8.593E-2	4.691E+0	9.015E+0
-8.268E-2	4.714E+0	8.905E+0
-8.268E-2	4.817E+0	8.921E+0
-8.755E-2	4.665E+0	8.944E+0
-8.755E-2	4.671E+0	9.142E+0
-8.593E-2	4.795E+0	9.096E+0
-8.268E-2	4.798E+0	9.047E+0
-8.593E-2	4.765E+0	9.009E+0
-8.593E-2	4.733E+0	9.002E+0
-8.593E-2	4.769E+0	9.009E+0
-8.431E-2	4.704E+0	9.099E+0
-8.755E-2	4.824E+0	8.976E+0
-8.917E-2	4.645E+0	8.963E+0
-8.755E-2	4.821E+0	8.986E+0
-8.268E-2	4.684E+0	8.937E+0
-9.079E-2	4.701E+0	9.025E+0
-8.593E-2	4.765E+0	8.976E+0
-8.755E-2	4.723E+0	9.005E+0
-7.944E-2	4.746E+0	8.983E+0
-8.431E-2	4.824E+0	8.895E+0
-8.593E-2	4.762E+0	8.927E+0
-8.593E-2	4.749E+0	9.067E+0
-8.431E-2	4.707E+0	9.109E+0
-8.593E-2	4.746E+0	8.986E+0
-8.917E-2	4.739E+0	8.957E+0
-8.593E-2	4.795E+0	8.989E+0
-8.431E-2	4.785E+0	8.944E+0
-8.593E-2	4.730E+0	8.944E+0
-8.755E-2	4.795E+0	8.934E+0
-8.755E-2	4.811E+0	9.057E+0
-8.431E-2	4.814E+0	9.148E+0
-8.755E-2	4.765E+0	8.970E+0
-8.755E-2	4.762E+0	8.950E+0
-8.431E-2	4.821E+0	8.992E+0
-8.268E-2	4.808E+0	9.015E+0
-8.593E-2	4.710E+0	9.077E+0
-8.593E-2	4.752E+0	8.999E+0
-8.755E-2	4.898E+0	9.138E+0
-8.106E-2	4.707E+0	9.028E+0
-8.268E-2	4.817E+0	9.057E+0
-8.917E-2	4.710E+0	8.989E+0
-8.593E-2	4.843E+0	9.099E+0
-8.268E-2	4.798E+0	9.041E+0
-8.593E-2	4.756E+0	9.018E+0
-8.593E-2	4.717E+0	9.041E+0
-8.431E-2	4.778E+0	9.002E+0
-8.268E-2	4.756E+0	8.937E+0
-8.755E-2	4.785E+0	9.064E+0
-8.755E-2	4.824E+0	8.979E+0
-8.755E-2	4.749E+0	8.976E+0
-8.593E-2	4.788E+0	9.096E+0
-8.593E-2	4.733E+0	8.966E+0
-8.593E-2	4.688E+0	8.979E+0
-8.431E-2	4.726E+0	9.015E+0
-8.268E-2	4.752E+0	9.099E+0
-8.755E-2	4.681E+0	9.054E+0
-8.755E-2	4.681E+0	8.989E+0
-8.431E-2	4.717E+0	9.018E+0
-8.431E-2	4.824E+0	9.119E+0
-8.431E-2	4.837E+0	9.041E+0
-8.431E-2	4.788E+0	8.885E+0
-8.593E-2	4.765E+0	8.924E+0
-8.268E-2	4.678E+0	8.992E+0
-8.593E-2	4.720E+0	8.986E+0
-8.755E-2	4.707E+0	8.979E+0
-8.593E-2	4.675E+0	9.060E+0
-8.593E-2	4.730E+0	9.047E+0
-8.593E-2	4.785E+0	9.116E+0
-8.755E-2	4.785E+0	8.996E+0
-8.755E-2	4.898E+0	8.976E+0
-8.106E-2	4.733E+0	9.015E+0
-8.593E-2	4.642E+0	9.041E+0
-9.079E-2	4.808E+0	8.963E+0
-8.593E-2	4.824E+0	8.963E+0
-8.106E-2	4.814E+0	8.901E+0
-8.593E-2	4.710E+0	9.093E+0
-8.755E-2	4.827E+0	8.966E+0
-8.593E-2	4.730E+0	9.083E+0
-8.431E-2	4.655E+0	9.070E+0
-8.755E-2	4.743E+0	9.103E+0
-8.917E-2	4.801E+0	8.921E+0
-8.593E-2	4.791E+0	9.109E+0
-8.268E-2	4.798E+0	8.947E+0
-8.755E-2	4.778E+0	9.025E+0
-8.755E-2	4.707E+0	9.119E+0
-8.431E-2	4.785E+0	9.067E+0
-8.431E-2	4.752E+0	8.901E+0
-8.431E-2	4.775E+0	8.976E+0
-8.755E-2	4.824E+0	9.015E+0
-8.431E-2	4.639E+0	9.057E+0
-8.268E-2	4.759E+0	9.070E+0
-8.431E-2	4.675E+0	8.885E+0
-8.755E-2	4.879E+0	9.009E+0
-8.593E-2	4.785E+0	9.080E+0
-8.593E-2	4.762E+0	8.983E+0
-8.593E-2	4.788E+0	9.083E+0
-8.755E-2	4.788E+0	9.057E+0
-8.268E-2	4.762E+0	8.986E+0
-8.268E-2	4.733E+0	8.992E+0
-8.593E-2	4.658E+0	9.012E+0
-8.755E-2	4.749E+0	8.973E+0
-8.431E-2	4.795E+0	8.986E+0
-8.268E-2	4.726E+0	8.885E+0
-8.755E-2	4.762E+0	8.996E+0
-8.593E-2	4.801E+0	8.973E+0
-8.431E-2	4.782E+0	9.103E+0
-8.106E-2	4.701E+0	8.970E+0
-8.593E-2	4.798E+0	9.002E+0
-8.431E-2	4.798E+0	8.957E+0
-8.917E-2	4.759E+0	8.979E+0
-8.431E-2	4.739E+0	9.064E+0
-8.593E-2	4.840E+0	8.944E+0
-8.593E-2	4.749E+0	9.086E+0
-8.431E-2	4.817E+0	8.927E+0
-8.431E-2	4.804E+0	8.908E+0
-8.593E-2	4.782E+0	9.025E+0
-8.755E-2	4.791E+0	9.047E+0
-8.268E-2	4.704E+0	9.096E+0
-8.593E-2	4.749E+0	9.060E+0
-8.431E-2	4.808E+0	9.018E+0
-8.917E-2	4.791E+0	9.051E+0
-8.593E-2	4.830E+0	9.106E+0
-8.268E-2	4.791E+0	8.863E+0
-8.755E-2	4.775E+0	8.979E+0
-8.917E-2	4.730E+0	8.937E+0
-8.593E-2	4.720E+0	9.096E+0
-8.593E-2	4.726E+0	9.028E+0
-8.106E-2	4.791E+0	9.021E+0
-8.593E-2	4.762E+0	8.996E+0
-8.431E-2	4.830E+0	9.054E+0
-8.268E-2	4.733E+0	8.966E+0
-8.593E-2	4.769E+0	8.992E+0
-8.593E-2	4.853E+0	8.957E+0
-8.431E-2	4.769E+0	9.057E+0
-8.431E-2	4.730E+0	8.924E+0
-8.755E-2	4.668E+0	9.028E+0
-8.431E-2	4.714E+0	8.989E+0
-8.268E-2	4.668E+0	8.957E+0
-8.431E-2	4.817E+0	8.996E+0
-8.593E-2	4.775E+0	8.986E+0
-9.079E-2	4.821E+0	9.047E+0
-8.755E-2	4.743E+0	8.947E+0
-8.755E-2	4.681E+0	8.970E+0
-8.268E-2	4.746E+0	9.051E+0
-8.755E-2	4.684E+0	9.103E+0
-8.431E-2	4.733E+0	9.086E+0
-8.755E-2	4.775E+0	8.947E+0
-8.593E-2	4.720E+0	8.996E+0
-8.917E-2	4.782E+0	8.957E+0
-8.431E-2	4.762E+0	9.015E+0
-8.593E-2	4.752E+0	9.018E+0
-8.593E-2	4.658E+0	9.132E+0
-8.755E-2	4.830E+0	9.025E+0
-8.431E-2	4.840E+0	9.077E+0
-8.268E-2	4.791E+0	9.025E+0
-8.431E-2	4.746E+0	8.908E+0
-8.917E-2	4.798E+0	9.167E+0
-8.593E-2	4.827E+0	8.924E+0
-8.593E-2	4.830E+0	9.142E+0
-8.593E-2	4.782E+0	8.908E+0
-9.079E-2	4.704E+0	9.064E+0
-8.431E-2	4.804E+0	8.986E+0
-8.593E-2	4.762E+0	9.038E+0
-8.593E-2	4.778E+0	8.875E+0
-8.593E-2	4.684E+0	8.937E+0
-8.431E-2	4.772E+0	8.989E+0
-8.268E-2	4.798E+0	9.002E+0
-8.755E-2	4.778E+0	9.057E+0
-8.917E-2	4.804E+0	9.077E+0
-8.593E-2	4.772E+0	8.963E+0
-8.268E-2	4.707E+0	9.057E+0
-8.755E-2	4.714E+0	8.905E+0
-8.755E-2	4.782E+0	9.021E+0
-8.917E-2	4.811E+0	8.872E+0
-8.593E-2	4.684E+0	9.145E+0
-8.917E-2	4.749E+0	9.028E+0
-8.755E-2	4.811E+0	8.908E+0
-8.431E-2	4.765E+0	8.983E+0
-8.268E-2	4.720E+0	8.963E+0
-8.593E-2	4.765E+0	9.047E+0
-8.917E-2	4.736E+0	8.937E+0
-8.431E-2	4.801E+0	9.116E+0
-8.268E-2	4.675E+0	8.986E+0
-8.431E-2	4.752E+0	8.966E+0
-8.755E-2	4.736E+0	9.005E+0
-8.431E-2	4.759E+0	8.970E+0
-8.593E-2	4.739E+0	9.125E+0
-8.755E-2	4.759E+0	8.927E+0
-8.593E-2	4.795E+0	9.051E+0
-8.755E-2	4.821E+0	8.885E+0
-8.106E-2	4.798E+0	8.979E+0
-8.755E-2	4.817E+0	9.051E+0
-8.593E-2	4.717E+0	8.960E+0
-8.431E-2	4.733E+0	9.122E+0
-8.268E-2	4.714E+0	9.080E+0
-8.755E-2	4.739E+0	9.031E+0
-8.593E-2	4.752E+0	9.116E+0
-8.431E-2	4.730E+0	9.005E+0
-8.431E-2	4.717E+0	8.963E+0
-8.755E-2	4.704E+0	9.025E+0
-8.593E-2	4.714E+0	9.018E+0
-8.593E-2	4.736E+0	8.999E+0
-8.593E-2	4.762E+0	8.953E+0
-8.593E-2	4.736E+0	9.158E+0
-8.917E-2	4.681E+0	9.093E+0
-8.593E-2	4.688E+0	8.986E+0
-8.755E-2	4.749E+0	9.038E+0
-8.593E-2	4.723E+0	9.015E+0
-8.755E-2	4.834E+0	9.047E+0
-8.755E-2	4.859E+0	8.989E+0
-8.593E-2	4.743E+0	8.940E+0
-8.431E-2	4.804E+0	9.116E+0
-8.755E-2	4.814E+0	8.914E+0
-8.431E-2	4.714E+0	8.940E+0
-8.593E-2	4.795E+0	8.989E+0
-8.593E-2	4.769E+0	8.885E+0
-8.917E-2	4.743E+0	9.070E+0
-8.593E-2	4.701E+0	9.093E+0
-8.593E-2	4.788E+0	9.116E+0
-8.431E-2	4.795E+0	9.028E+0
-8.593E-2	4.850E+0	9.099E+0
-8.593E-2	4.707E+0	8.940E+0
-8.106E-2	4.733E+0	8.999E+0
-9.079E-2	4.710E+0	8.966E+0
-8.917E-2	4.707E+0	9.106E+0
-8.755E-2	4.749E+0	8.979E+0
-8.593E-2	4.710E+0	9.005E+0
-8.755E-2	4.791E+0	8.940E+0
-8.755E-2	4.775E+0	9.038E+0
-8.593E-2	4.710E+0	8.989E+0
-8.431E-2	4.704E+0	9.021E+0
-8.755E-2	4.684E+0	9.054E+0
-8.755E-2	4.788E+0	9.167E+0
-8.593E-2	4.804E+0	9.021E+0
-8.268E-2	4.726E+0	8.901E+0
-8.268E-2	4.859E+0	8.846E+0
-8.593E-2	4.788E+0	9.021E+0
-8.431E-2	4.791E+0	9.060E+0
-8.268E-2	4.840E+0	9.031E+0
-8.593E-2	4.811E+0	9.002E+0
-8.917E-2	4.850E+0	9.025E+0
-8.593E-2	4.756E+0	9.034E+0
-8.268E-2	4.691E+0	9.028E+0
-8.755E-2	4.720E+0	8.976E+0
-8.755E-2	4.791E+0	9.002E+0
-8.431E-2	4.769E+0	8.979E+0
-8.593E-2	4.778E+0	9.073E+0
-8.755E-2	4.778E+0	9.038E+0
-8.917E-2	4.762E+0	9.073E+0
-8.593E-2	4.739E+0	8.970E+0
-8.431E-2	4.707E+0	9.171E+0
-8.755E-2	4.827E+0	8.940E+0
-8.593E-2	4.733E+0	9.093E+0
-8.593E-2	4.707E+0	9.002E+0
-8.431E-2	4.769E+0	9.044E+0
-8.593E-2	4.707E+0	8.983E+0
-8.593E-2	4.762E+0	8.986E+0
-8.593E-2	4.759E+0	9.060E+0
-8.593E-2	4.746E+0	9.054E+0
-8.755E-2	4.821E+0	9.206E+0
-8.755E-2	4.730E+0	8.966E+0
-8.755E-2	4.788E+0	9.086E+0
-8.106E-2	4.736E+0	9.093E+0
-8.593E-2	4.710E+0	8.989E+0
-8.755E-2	4.723E+0	8.940E+0
-8.268E-2	4.791E+0	8.996E+0
-8.593E-2	4.788E+0	8.953E+0
-8.593E-2	4.762E+0	8.992E+0
-8.755E-2	4.775E+0	9.015E+0
-8.593E-2	4.717E+0	9.086E+0
-8.431E-2	4.726E+0	9.015E+0
-8.593E-2	4.821E+0	9.005E+0
-8.593E-2	4.814E+0	8.957E+0
-8.431E-2	4.762E+0	9.109E+0
-8.268E-2	4.811E+0	8.999E+0
-8.431E-2	4.675E+0	9.031E+0
-8.917E-2	4.697E+0	8.973E+0
-8.593E-2	4.701E+0	8.989E+0
-8.268E-2	4.762E+0	9.060E+0
-8.755E-2	4.788E+0	9.119E+0
-8.917E-2	4.739E+0	9.057E+0
-8.755E-2	4.775E+0	8.960E+0
-7.944E-2	4.824E+0	8.963E+0
-8.593E-2	4.765E+0	9.067E+0
-8.755E-2	4.759E+0	8.996E+0
-8.268E-2	4.769E+0	9.054E+0
-8.268E-2	4.726E+0	9.041E+0
-8.755E-2	4.782E+0	8.953E+0
-8.593E-2	4.837E+0	8.963E+0
-8.268E-2	4.830E+0	8.940E+0
-8.268E-2	4.681E+0	9.090E+0
-8.593E-2	4.778E+0	8.957E+0
-8.593E-2	4.733E+0	8.966E+0
-8.755E-2	4.752E+0	9.028E+0
-8.755E-2	4.730E+0	9.041E+0
-8.593E-2	4.843E+0	9.044E+0
-8.593E-2	4.830E+0	8.979E+0
-8.593E-2	4.743E+0	9.038E+0
-8.431E-2	4.840E+0	9.028E+0
-8.593E-2	4.788E+0	8.921E+0
-8.917E-2	4.723E+0	8.953E+0
-8.268E-2	4.821E+0	9.047E+0
-8.268E-2	4.714E+0	9.015E+0
-8.593E-2	4.714E+0	9.161E+0
-8.755E-2	4.762E+0	9.044E+0
-8.755E-2	4.795E+0	9.012E+0
-8.593E-2	4.762E+0	9.138E+0
-8.431E-2	4.752E+0	8.953E+0
-8.755E-2	4.714E+0	9.002E+0
-8.593E-2	4.785E+0	9.070E+0
-8.431E-2	4.791E+0	9.028E+0
-8.268E-2	4.678E+0	8.927E+0
-8.917E-2	4.788E+0	8.937E+0
-8.593E-2	4.782E+0	9.057E+0
-8.755E-2	4.795E+0	8.879E+0
-8.755E-2	4.785E+0	9.099E+0
-8.755E-2	4.645E+0	8.934E+0
-8.755E-2	4.902E+0	9.005E+0
-8.593E-2	4.795E+0	8.911E+0
-8.755E-2	4.762E+0	8.927E+0
-8.755E-2	4.866E+0	9.009E+0
-8.593E-2	4.733E+0	9.116E+0
-8.431E-2	4.795E+0	9.057E+0
-8.593E-2	4.697E+0	8.937E+0
-8.755E-2	4.824E+0	9.129E+0
-8.593E-2	4.743E+0	9.005E+0
-8.593E-2	4.752E+0	9.002E+0
-8.431E-2	4.704E+0	9.025E+0
-8.917E-2	4.778E+0	9.064E+0
-8.431E-2	4.834E+0	9.073E+0
-8.593E-2	4.804E+0	9.028E+0
-8.431E-2	4.765E+0	8.950E+0
-8.431E-2	4.765E+0	8.966E+0
-8.593E-2	4.843E+0	9.057E+0
-8.268E-2	4.772E+0	9.015E+0
-8.755E-2	4.749E+0	9.009E+0
-8.593E-2	4.808E+0	8.989E+0
-8.431E-2	4.817E+0	9.070E+0
-8.268E-2	4.791E+0	8.957E+0
-8.755E-2	4.778E+0	8.963E+0
-8.593E-2	4.778E+0	9.051E+0
-8.593E-2	4.717E+0	8.927E+0
-8.593E-2	4.840E+0	8.924E+0
-8.593E-2	4.778E+0	9.021E+0
-8.917E-2	4.762E+0	9.067E+0
-8.755E-2	4.824E+0	9.002E+0
-8.268E-2	4.785E+0	9.064E+0
-8.431E-2	4.752E+0	9.025E+0
-8.755E-2	4.798E+0	8.957E+0
-8.593E-2	4.752E+0	8.908E+0
-8.268E-2	4.743E+0	8.911E+0
-8.593E-2	4.746E+0	9.099E+0
-8.593E-2	4.723E+0	9.005E+0
-8.593E-2	4.782E+0	9.060E+0
-8.431E-2	4.730E+0	9.005E+0
-8.593E-2	4.804E+0	8.999E+0
-8.917E-2	4.733E+0	9.112E+0
-8.431E-2	4.697E+0	9.093E+0
-8.431E-2	4.714E+0	9.138E+0
-8.593E-2	4.847E+0	9.002E+0
-8.593E-2	4.739E+0	8.973E+0
-8.755E-2	4.752E+0	9.009E+0
-8.431E-2	4.717E+0	9.041E+0
-8.755E-2	4.756E+0	8.892E+0
-8.593E-2	4.749E+0	8.960E+0
-8.268E-2	4.769E+0	8.992E+0
-8.593E-2	4.694E+0	9.005E+0
-8.755E-2	4.788E+0	8.973E+0
-8.755E-2	4.730E+0	9.106E+0
-8.593E-2	4.739E+0	8.911E+0
-8.268E-2	4.691E+0	9.060E+0
-8.431E-2	4.785E+0	9.041E+0
-8.917E-2	4.707E+0	8.973E+0
-8.755E-2	4.759E+0	8.869E+0
-8.593E-2	4.814E+0	8.957E+0
-8.593E-2	4.652E+0	9.002E+0
-8.593E-2	4.739E+0	8.869E+0
-8.593E-2	4.730E+0	9.028E+0
-8.593E-2	4.808E+0	9.106E+0
-8.917E-2	4.629E+0	9.009E+0
-8.431E-2	4.739E+0	8.937E+0
-8.593E-2	4.743E+0	8.963E+0
-8.593E-2	4.714E+0	9.047E+0
-8.431E-2	4.795E+0	8.963E+0
-8.593E-2	4.717E+0	8.973E+0
-8.431E-2	4.694E+0	9.093E+0
-8.593E-2	4.804E+0	9.103E+0
-8.593E-2	4.827E+0	8.992E+0
-8.755E-2	4.756E+0	9.015E+0
-8.431E-2	4.782E+0	8.976E+0
-8.593E-2	4.752E+0	9.064E+0
-8.593E-2	4.759E+0	9.060E+0
-8.755E-2	4.778E+0	8.973E+0
-8.593E-2	4.827E+0	9.109E+0
-8.431E-2	4.847E+0	9.070E+0
-8.593E-2	4.749E+0	8.979E+0
-8.593E-2	4.808E+0	9.009E+0
-8.593E-2	4.775E+0	9.031E+0
-8.593E-2	4.821E+0	9.158E+0
-8.917E-2	4.710E+0	9.038E+0
-8.755E-2	4.850E+0	8.914E+0
-8.593E-2	4.752E+0	9.057E+0
-8.593E-2	4.730E+0	9.060E+0
-8.593E-2	4.785E+0	8.914E+0
-8.593E-2	4.814E+0	9.021E+0
-8.431E-2	4.837E+0	9.047E+0
-8.593E-2	4.749E+0	8.986E+0
-8.431E-2	4.801E+0	9.044E+0
-8.755E-2	4.746E+0	9.009E+0
-8.268E-2	4.785E+0	8.963E+0
-8.593E-2	4.778E+0	8.924E+0
-8.917E-2	4.707E+0	8.979E+0
-8.917E-2	4.791E+0	9.093E+0
-8.593E-2	4.785E+0	8.970E+0
-8.593E-2	4.765E+0	8.918E+0
-8.431E-2	4.707E+0	9.028E+0
-8.755E-2	4.801E+0	8.840E+0
-8.917E-2	4.749E+0	9.083E+0
-8.593E-2	4.736E+0	8.872E+0
-8.755E-2	4.814E+0	9.122E+0
-8.755E-2	4.694E+0	9.177E+0
-8.593E-2	4.782E+0	8.846E+0
-8.593E-2	4.778E+0	8.940E+0
-8.593E-2	4.697E+0	9.018E+0
-8.593E-2	4.798E+0	9.070E+0
-8.755E-2	4.743E+0	8.963E+0
-8.593E-2	4.837E+0	8.979E+0
-8.431E-2	4.785E+0	9.073E+0
-8.431E-2	4.827E+0	8.960E+0
-8.593E-2	4.827E+0	9.073E+0
-8.593E-2	4.749E+0	9.041E+0
-8.593E-2	4.743E+0	8.966E+0
-8.755E-2	4.785E+0	9.044E+0
-8.755E-2	4.749E+0	9.018E+0
-8.593E-2	4.834E+0	9.051E+0
-8.593E-2	4.571E+0	9.018E+0
-8.593E-2	4.730E+0	9.009E+0
-8.593E-2	4.730E+0	9.080E+0
-8.431E-2	4.811E+0	9.002E+0
-8.593E-2	4.649E+0	9.002E+0
-8.755E-2	4.707E+0	8.908E+0
-8.593E-2	4.814E+0	8.953E+0
-8.106E-2	4.720E+0	8.996E+0
-8.431E-2	4.808E+0	9.018E+0
-9.079E-2	4.701E+0	9.083E+0
-8.593E-2	4.743E+0	9.054E+0
-8.431E-2	4.701E+0	9.054E+0
-8.755E-2	4.811E+0	8.963E+0
-8.593E-2	4.769E+0	9.145E+0
-8.593E-2	4.752E+0	9.025E+0
-8.106E-2	4.775E+0	9.021E+0
-8.755E-2	4.801E+0	9.132E+0
-8.917E-2	4.723E+0	9.083E+0
-8.593E-2	4.730E+0	8.999E+0
-8.268E-2	4.697E+0	9.021E+0
-8.593E-2	4.707E+0	9.067E+0
-8.593E-2	4.788E+0	9.009E+0
-8.431E-2	4.817E+0	8.976E+0
-7.944E-2	4.756E+0	9.028E+0
-8.593E-2	4.772E+0	8.999E+0
-8.593E-2	4.808E+0	8.973E+0
-8.431E-2	4.730E+0	8.859E+0
-8.268E-2	4.730E+0	8.996E+0
-8.431E-2	4.772E+0	9.057E+0
-9.079E-2	4.791E+0	9.005E+0
-8.593E-2	4.765E+0	9.012E+0
-8.593E-2	4.681E+0	9.099E+0
-8.755E-2	4.743E+0	9.028E+0
-8.755E-2	4.762E+0	8.921E+0
-8.431E-2	4.889E+0	9.057E+0
-8.593E-2	4.808E+0	9.060E+0
-8.268E-2	4.717E+0	9.015E+0
-8.917E-2	4.691E+0	8.940E+0
-8.268E-2	4.824E+0	8.953E+0
-8.268E-2	4.808E+0	9.002E+0
-8.593E-2	4.782E+0	8.996E+0
-8.593E-2	4.752E+0	8.983E+0
-8.593E-2	4.756E+0	9.031E+0
-8.106E-2	4.756E+0	8.957E+0
-8.755E-2	4.730E+0	9.064E+0
-8.755E-2	4.756E+0	9.028E+0
-8.755E-2	4.795E+0	9.073E+0
-8.755E-2	4.756E+0	8.953E+0
-8.593E-2	4.739E+0	9.012E+0
-8.755E-2	4.762E+0	9.015E+0
-8.268E-2	4.782E+0	8.950E+0
-8.593E-2	4.688E+0	9.057E+0
-8.268E-2	4.765E+0	8.986E+0
-8.593E-2	4.801E+0	9.028E+0
-8.593E-2	4.726E+0	9.116E+0
-8.268E-2	4.830E+0	9.096E+0
-8.593E-2	4.769E+0	9.060E+0
-8.755E-2	4.847E+0	8.979E+0
-8.431E-2	4.778E+0	8.937E+0
-8.431E-2	4.730E+0	9.051E+0
-8.431E-2	4.762E+0	9.174E+0
-8.755E-2	4.739E+0	9.034E+0
-8.755E-2	4.814E+0	9.060E+0
-8.431E-2	4.730E+0	9.018E+0
-8.593E-2	4.769E+0	8.947E+0
-8.755E-2	4.801E+0	9.018E+0
-8.755E-2	4.707E+0	9.099E+0
-8.268E-2	4.714E+0	8.931E+0
-8.431E-2	4.739E+0	8.996E+0
-8.755E-2	4.785E+0	9.031E+0
-8.593E-2	4.733E+0	9.125E+0
-8.431E-2	4.782E+0	9.093E+0
-8.431E-2	4.736E+0	9.005E+0
-8.917E-2	4.918E+0	9.070E+0
-8.755E-2	4.834E+0	8.966E+0
-8.431E-2	4.814E+0	8.999E+0
-8.593E-2	4.795E+0	9.051E+0
-8.755E-2	4.778E+0	9.018E+0
-8.268E-2	4.759E+0	9.086E+0
-8.431E-2	4.717E+0	9.080E+0
-8.593E-2	4.804E+0	9.060E+0
-8.593E-2	4.821E+0	8.957E+0
-8.431E-2	4.804E+0	8.934E+0
-8.431E-2	4.730E+0	9.142E+0
-8.593E-2	4.726E+0	8.989E+0
-8.755E-2	4.756E+0	8.960E+0
-8.593E-2	4.801E+0	9.064E+0
-8.755E-2	4.772E+0	9.034E+0
-8.593E-2	4.772E+0	9.057E+0
-8.593E-2	4.811E+0	9.187E+0
-8.593E-2	4.840E+0	9.109E+0
-8.431E-2	4.785E+0	8.979E+0
-8.593E-2	4.778E+0	9.057E+0
-8.917E-2	4.746E+0	9.060E+0
-8.755E-2	4.821E+0	8.914E+0
-8.431E-2	4.743E+0	9.005E+0
-8.593E-2	4.746E+0	9.034E+0
-8.755E-2	4.743E+0	8.989E+0
-8.755E-2	4.756E+0	8.934E+0
-8.431E-2	4.834E+0	8.992E+0
-8.593E-2	4.649E+0	9.057E+0
-8.431E-2	4.824E+0	9.054E+0
-8.917E-2	4.736E+0	8.898E+0
-8.593E-2	4.707E+0	9.064E+0
-8.431E-2	4.746E+0	9.002E+0
-8.755E-2	4.785E+0	8.996E+0
-8.431E-2	4.743E+0	8.996E+0
-8.268E-2	4.788E+0	9.112E+0
-8.755E-2	4.726E+0	9.012E+0
-8.593E-2	4.775E+0	9.009E+0
-8.593E-2	4.704E+0	8.996E+0
-8.431E-2	4.775E+0	9.060E+0
-8.431E-2	4.736E+0	8.846E+0
-8.755E-2	4.853E+0	9.028E+0
-8.593E-2	4.759E+0	9.051E+0
-8.593E-2	4.752E+0	9.025E+0
-8.593E-2	4.671E+0	8.921E+0
-8.593E-2	4.765E+0	9.258E+0
-8.593E-2	4.804E+0	8.950E+0
-8.431E-2	4.808E+0	9.116E+0
-8.593E-2	4.791E+0	9.099E+0
-8.755E-2	4.752E+0	9.080E+0
-8.755E-2	4.707E+0	9.116E+0
-8.268E-2	4.795E+0	8.905E+0
-8.593E-2	4.808E+0	9.122E+0
-8.593E-2	4.772E+0	9.038E+0
-8.593E-2	4.811E+0	8.924E+0
-8.593E-2	4.762E+0	9.038E+0
-8.268E-2	4.749E+0	9.021E+0
-8.917E-2	4.811E+0	8.979E+0
-8.593E-2	4.723E+0	8.983E+0
-8.593E-2	4.847E+0	8.970E+0
-8.431E-2	4.801E+0	8.999E+0
-8.755E-2	4.850E+0	9.025E+0
-8.268E-2	4.814E+0	8.986E+0
-8.268E-2	4.808E+0	8.983E+0
-8.755E-2	4.843E+0	9.077E+0
-8.917E-2	4.782E+0	9.103E+0
-8.431E-2	4.762E+0	9.060E+0
-8.431E-2	4.782E+0	8.960E+0
-8.268E-2	4.765E+0	9.060E+0
-8.431E-2	4.743E+0	8.992E+0
-8.593E-2	4.707E+0	8.976E+0
-8.431E-2	4.665E+0	9.009E+0
-8.593E-2	4.762E+0	9.025E+0
-8.431E-2	4.814E+0	8.999E+0
-8.593E-2	4.684E+0	9.021E+0
-8.431E-2	4.798E+0	8.927E+0
-8.593E-2	4.814E+0	8.947E+0
-8.593E-2	4.791E+0	9.177E+0
-8.593E-2	4.856E+0	9.012E+0
-8.431E-2	4.804E+0	9.044E+0
-8.431E-2	4.791E+0	8.999E+0
-9.079E-2	4.726E+0	9.125E+0
-8.917E-2	4.730E+0	9.034E+0
-8.593E-2	4.736E+0	8.992E+0
-8.431E-2	4.791E+0	9.044E+0
-8.593E-2	4.765E+0	9.038E+0
-8.593E-2	4.795E+0	9.047E+0
-8.431E-2	4.769E+0	8.973E+0
-8.755E-2	4.795E+0	8.908E+0
-8.917E-2	4.752E+0	9.057E+0
-8.593E-2	4.769E+0	8.996E+0
-8.593E-2	4.791E+0	9.138E+0
-8.593E-2	4.720E+0	8.957E+0
-8.917E-2	4.762E+0	9.021E+0
-8.431E-2	4.782E+0	8.960E+0
-8.268E-2	4.746E+0	8.999E+0
-8.755E-2	4.762E+0	9.112E+0
-8.593E-2	4.791E+0	9.051E+0
-8.755E-2	4.743E+0	9.164E+0
-8.268E-2	4.879E+0	9.015E+0
-8.593E-2	4.765E+0	8.992E+0
-8.755E-2	4.743E+0	8.908E+0
-8.431E-2	4.905E+0	8.895E+0
-8.431E-2	4.733E+0	9.018E+0
-8.755E-2	4.668E+0	8.953E+0
-8.755E-2	4.749E+0	9.129E+0
-8.593E-2	4.746E+0	9.064E+0
-8.431E-2	4.681E+0	8.966E+0
-8.755E-2	4.801E+0	8.879E+0
-8.593E-2	4.795E+0	9.086E+0
-8.917E-2	4.730E+0	9.167E+0
-8.431E-2	4.746E+0	8.957E+0
-8.593E-2	4.830E+0	9.021E+0
-8.593E-2	4.853E+0	9.086E+0
-8.593E-2	4.736E+0	8.983E+0
-8.431E-2	4.788E+0	9.070E+0
-8.755E-2	4.785E+0	8.950E+0
-8.917E-2	4.710E+0	8.976E+0
-8.431E-2	4.736E+0	9.116E+0
-8.593E-2	4.801E+0	8.989E+0
-8.431E-2	4.778E+0	9.051E+0
-8.917E-2	4.821E+0	9.054E+0
-8.593E-2	4.856E+0	9.015E+0
-8.593E-2	4.830E+0	9.096E+0
-8.431E-2	4.772E+0	8.986E+0
-8.593E-2	4.736E+0	9.077E+0
-8.755E-2	4.782E+0	9.034E+0
-8.755E-2	4.707E+0	9.193E+0
-8.431E-2	4.785E+0	8.999E+0
-8.755E-2	4.772E+0	8.992E+0
-8.431E-2	4.795E+0	8.911E+0
-8.431E-2	4.756E+0	8.950E+0
-8.755E-2	4.759E+0	9.002E+0
-9.079E-2	4.795E+0	9.005E+0
-8.431E-2	4.765E+0	9.200E+0
-8.593E-2	4.798E+0	8.966E+0
-8.593E-2	4.684E+0	9.002E+0
-8.755E-2	4.762E+0	9.044E+0
-8.431E-2	4.775E+0	9.005E+0
-8.431E-2	4.824E+0	9.086E+0
-8.268E-2	4.723E+0	9.021E+0
-8.755E-2	4.730E+0	8.970E+0
-8.593E-2	4.762E+0	9.034E+0
-8.593E-2	4.714E+0	9.093E+0
-8.593E-2	4.772E+0	8.986E+0
-8.593E-2	4.739E+0	8.976E+0
-8.593E-2	4.756E+0	9.096E+0
-8.431E-2	4.714E+0	9.044E+0
-8.431E-2	4.707E+0	8.983E+0
-8.593E-2	4.710E+0	9.051E+0
-8.755E-2	4.798E+0	9.135E+0
-8.593E-2	4.743E+0	8.989E+0
-8.431E-2	4.697E+0	8.970E+0
-8.917E-2	4.726E+0	8.986E+0
-8.755E-2	4.710E+0	9.073E+0
-8.268E-2	4.746E+0	9.119E+0
-8.593E-2	4.749E+0	9.067E+0
-8.755E-2	4.752E+0	9.116E+0
-8.268E-2	4.684E+0	8.983E+0
-8.268E-2	4.749E+0	9.057E+0
-8.431E-2	4.752E+0	8.944E+0
-8.755E-2	4.778E+0	9.051E+0
-8.593E-2	4.772E+0	8.901E+0
-8.431E-2	4.778E+0	8.989E+0
-8.593E-2	4.795E+0	9.060E+0
-8.755E-2	4.824E+0	9.064E+0
-8.268E-2	4.739E+0	8.999E+0
-8.268E-2	4.801E+0	9.028E+0
-8.431E-2	4.782E+0	9.109E+0
-8.755E-2	4.778E+0	9.021E+0
-8.593E-2	4.778E+0	9.041E+0
-8.593E-2	4.704E+0	8.950E+0
-8.431E-2	4.785E+0	9.054E+0
-8.917E-2	4.772E+0	9.021E+0
-8.755E-2	4.678E+0	8.963E+0
-8.431E-2	4.827E+0	8.983E+0
-8.755E-2	4.804E+0	9.054E+0
-8.917E-2	4.720E+0	8.989E+0
-8.431E-2	4.778E+0	9.154E+0
-8.431E-2	4.684E+0	9.044E+0
-8.593E-2	4.759E+0	8.947E+0
-8.755E-2	4.752E+0	8.992E+0
-8.593E-2	4.788E+0	8.960E+0
-8.268E-2	4.840E+0	8.947E+0
-8.431E-2	4.743E+0	9.034E+0
-8.917E-2	4.743E+0	9.047E+0
-8.431E-2	4.746E+0	9.083E+0
-8.268E-2	4.824E+0	9.041E+0
-8.431E-2	4.817E+0	9.005E+0
-8.593E-2	4.704E+0	8.944E+0
-8.593E-2	4.733E+0	9.012E+0
-8.431E-2	4.697E+0	9.080E+0
-8.106E-2	4.710E+0	9.051E+0
-8.755E-2	4.814E+0	9.164E+0
-8.431E-2	4.733E+0	9.119E+0
-8.268E-2	4.804E+0	8.986E+0
-8.755E-2	4.769E+0	9.021E+0
-8.593E-2	4.762E+0	9.012E+0
-8.917E-2	4.772E+0	8.992E+0
-8.431E-2	4.743E+0	9.057E+0
-8.593E-2	4.830E+0	8.934E+0
-8.593E-2	4.772E+0	9.015E+0
-8.755E-2	4.707E+0	8.966E+0
-8.593E-2	4.772E+0	9.112E+0
-8.593E-2	4.885E+0	9.122E+0
-8.755E-2	4.785E+0	9.031E+0
-8.593E-2	4.772E+0	9.051E+0
-8.268E-2	4.788E+0	9.103E+0
-8.917E-2	4.804E+0	8.999E+0
-8.917E-2	4.726E+0	9.054E+0
-8.431E-2	4.772E+0	9.077E+0
-8.268E-2	4.798E+0	8.973E+0
-8.431E-2	4.785E+0	8.960E+0
-8.593E-2	4.811E+0	8.960E+0
-8.431E-2	4.765E+0	8.882E+0
-8.431E-2	4.746E+0	8.983E+0
-8.593E-2	4.782E+0	9.025E+0
-8.917E-2	4.788E+0	8.986E+0
-8.755E-2	4.824E+0	9.015E+0
-8.593E-2	4.765E+0	9.067E+0
-8.593E-2	4.756E+0	9.021E+0
-8.593E-2	4.701E+0	8.892E+0
-8.755E-2	4.853E+0	9.054E+0
-8.593E-2	4.756E+0	9.083E+0
-8.755E-2	4.749E+0	9.034E+0
-8.755E-2	4.759E+0	8.979E+0
-8.593E-2	4.639E+0	8.827E+0
-8.268E-2	4.785E+0	9.164E+0
-8.755E-2	4.824E+0	8.914E+0
-8.917E-2	4.714E+0	8.989E+0
-8.431E-2	4.723E+0	9.041E+0
-8.593E-2	4.791E+0	9.018E+0
-8.431E-2	4.752E+0	9.018E+0
-8.593E-2	4.749E+0	9.028E+0
-8.593E-2	4.778E+0	9.034E+0
-8.106E-2	4.736E+0	8.944E+0
-8.755E-2	4.730E+0	9.057E+0
-8.755E-2	4.749E+0	9.103E+0
-8.917E-2	4.756E+0	9.034E+0
-8.268E-2	4.795E+0	8.957E+0
-8.593E-2	4.726E+0	9.086E+0
-8.755E-2	4.726E+0	9.080E+0
-8.593E-2	4.733E+0	9.060E+0
-8.431E-2	4.876E+0	9.021E+0
-8.755E-2	4.739E+0	9.047E+0
-8.593E-2	4.688E+0	8.979E+0
-8.593E-2	4.811E+0	9.135E+0
-8.431E-2	4.775E+0	8.966E+0
-8.593E-2	4.775E+0	8.989E+0
-8.593E-2	4.782E+0	9.012E+0
-8.593E-2	4.710E+0	8.950E+0
-8.431E-2	4.739E+0	9.021E+0
-8.268E-2	4.762E+0	8.957E+0
-8.593E-2	4.834E+0	8.872E+0
-8.755E-2	4.743E+0	9.025E+0
-8.593E-2	4.726E+0	9.103E+0
-8.431E-2	4.636E+0	9.080E+0
-8.755E-2	4.798E+0	8.953E+0
-8.593E-2	4.775E+0	9.060E+0
-8.431E-2	4.720E+0	8.888E+0
-8.593E-2	4.743E+0	9.009E+0
-8.917E-2	4.765E+0	8.992E+0
-8.593E-2	4.811E+0	9.012E+0
-8.593E-2	4.701E+0	8.963E+0
-8.431E-2	4.762E+0	8.999E+0
-8.755E-2	4.772E+0	8.976E+0
-8.431E-2	4.795E+0	9.125E+0
-8.106E-2	4.808E+0	9.112E+0
-9.079E-2	4.743E+0	9.044E+0
-8.755E-2	4.808E+0	9.057E+0
-8.593E-2	4.808E+0	8.999E+0
-8.593E-2	4.772E+0	8.944E+0
-8.917E-2	4.714E+0	9.060E+0
-8.917E-2	4.850E+0	9.047E+0
-8.593E-2	4.785E+0	8.957E+0
-8.431E-2	4.652E+0	9.025E+0
-8.593E-2	4.788E+0	8.999E+0
-8.755E-2	4.701E+0	8.931E+0
-8.755E-2	4.827E+0	9.002E+0
-8.431E-2	4.775E+0	9.073E+0
-8.431E-2	4.798E+0	9.038E+0
-8.917E-2	4.782E+0	9.057E+0
-8.593E-2	4.791E+0	8.966E+0
-8.593E-2	4.847E+0	9.041E+0
-8.593E-2	4.759E+0	9.080E+0
-8.917E-2	4.665E+0	9.012E+0
-8.268E-2	4.762E+0	8.976E+0
-8.755E-2	4.908E+0	9.070E+0
-8.431E-2	4.801E+0	9.009E+0
-9.079E-2	4.668E+0	8.986E+0
-8.268E-2	4.834E+0	9.015E+0
-8.431E-2	4.710E+0	9.067E+0
-8.431E-2	4.756E+0	9.015E+0
-8.593E-2	4.723E+0	9.028E+0
-8.431E-2	4.710E+0	9.073E+0
-8.431E-2	4.817E+0	9.090E+0
-8.593E-2	4.752E+0	9.012E+0
-8.917E-2	4.733E+0	9.002E+0
-8.593E-2	4.720E+0	8.966E+0
-8.431E-2	4.798E+0	9.216E+0
-8.755E-2	4.743E+0	9.034E+0
-8.755E-2	4.769E+0	8.983E+0
-8.593E-2	4.736E+0	8.979E+0
-8.431E-2	4.798E+0	8.983E+0
-8.431E-2	4.817E+0	8.960E+0
-8.755E-2	4.749E+0	8.996E+0
-8.755E-2	4.759E+0	8.976E+0
-8.431E-2	4.717E+0	9.051E+0
-8.755E-2	4.704E+0	9.161E+0
-8.917E-2	4.652E+0	9.012E+0
-8.593E-2	4.847E+0	8.911E+0
-8.431E-2	4.795E+0	8.953E+0
-8.593E-2	4.749E+0	9.090E+0
-8.593E-2	4.691E+0	8.979E+0
-8.268E-2	4.736E+0	8.983E+0
-8.268E-2	4.688E+0	9.054E+0
-8.593E-2	4.681E+0	9.051E+0
-8.755E-2	4.681E+0	8.979E+0
-8.593E-2	4.785E+0	9.044E+0
-8.755E-2	4.778E+0	8.927E+0
-8.593E-2	4.726E+0	9.060E+0
-8.917E-2	4.973E+0	9.236E+0
-8.268E-2	4.814E+0	9.070E+0
-8.431E-2	4.726E+0	9.109E+0
-8.593E-2	4.824E+0	8.895E+0
-8.755E-2	4.795E+0	9.060E+0
-8.755E-2	4.834E+0	9.028E+0
-8.593E-2	4.869E+0	9.109E+0
-8.431E-2	4.743E+0	9.067E+0
-9.079E-2	4.782E+0	8.992E+0
-8.917E-2	4.765E+0	9.028E+0
-8.593E-2	4.830E+0	9.145E+0
-8.431E-2	4.769E+0	9.138E+0
-8.755E-2	4.791E+0	9.041E+0
-8.268E-2	4.772E+0	9.080E+0
-8.593E-2	4.778E+0	8.947E+0
-8.593E-2	4.814E+0	9.021E+0
-8.755E-2	4.769E+0	8.927E+0
-8.431E-2	4.811E+0	9.002E+0
-8.106E-2	4.782E+0	9.038E+0
-8.593E-2	4.649E+0	9.041E+0
-8.593E-2	4.746E+0	9.038E+0
-8.431E-2	4.730E+0	9.096E+0
-8.431E-2	4.691E+0	8.947E+0
-8.593E-2	4.775E+0	8.957E+0
-8.431E-2	4.772E+0	8.996E+0
-8.431E-2	4.733E+0	8.957E+0
-8.431E-2	4.714E+0	9.041E+0
-8.431E-2	4.759E+0	9.031E+0
-8.755E-2	4.749E+0	9.047E+0
-8.917E-2	4.788E+0	9.038E+0
-8.431E-2	4.765E+0	8.989E+0
-8.593E-2	4.814E+0	9.073E+0
-8.917E-2	4.756E+0	9.038E+0
-8.431E-2	4.694E+0	9.057E+0
-8.431E-2	4.739E+0	8.976E+0
-8.755E-2	4.752E+0	9.005E+0
-8.593E-2	4.704E+0	9.054E+0
-8.431E-2	4.762E+0	9.161E+0
-8.755E-2	4.782E+0	8.986E+0
-8.593E-2	4.678E+0	8.940E+0
-8.755E-2	4.798E+0	9.129E+0
-8.593E-2	4.785E+0	8.934E+0
-8.431E-2	4.684E+0	8.921E+0
-8.431E-2	4.733E+0	9.031E+0
-9.079E-2	4.840E+0	9.028E+0
-8.431E-2	4.749E+0	8.979E+0
-8.431E-2	4.840E+0	9.031E+0
-8.593E-2	4.749E+0	8.989E+0
-9.079E-2	4.801E+0	9.009E+0
-8.755E-2	4.756E+0	8.921E+0
-8.431E-2	4.701E+0	9.080E+0
-8.593E-2	4.730E+0	8.996E+0
-8.755E-2	4.717E+0	8.973E+0
-8.755E-2	4.756E+0	9.158E+0
-8.755E-2	4.840E+0	9.044E+0
-8.593E-2	4.837E+0	9.093E+0
-8.593E-2	4.746E+0	9.080E+0
-8.431E-2	4.837E+0	8.953E+0
-8.268E-2	4.765E+0	9.009E+0
-8.755E-2	4.837E+0	9.021E+0
-8.917E-2	4.837E+0	8.979E+0
-8.593E-2	4.723E+0	8.966E+0
-8.431E-2	4.791E+0	9.044E+0
-8.593E-2	4.837E+0	9.086E+0
-8.593E-2	4.769E+0	9.002E+0
-8.593E-2	4.717E+0	9.009E+0
-8.755E-2	4.752E+0	9.051E+0
-8.593E-2	4.752E+0	9.086E+0
-8.755E-2	4.853E+0	9.086E+0
-8.755E-2	4.856E+0	8.973E+0
-8.431E-2	4.775E+0	9.054E+0
-8.593E-2	4.788E+0	9.099E+0
-8.593E-2	4.778E+0	9.047E+0
-8.593E-2	4.830E+0	9.005E+0
-8.593E-2	4.749E+0	9.103E+0
-8.755E-2	4.720E+0	9.044E+0
-9.079E-2	4.830E+0	9.034E+0
-8.755E-2	4.772E+0	9.054E+0
-8.755E-2	4.801E+0	9.171E+0
-8.917E-2	4.759E+0	8.996E+0
-8.755E-2	4.759E+0	9.106E+0
-8.593E-2	4.743E+0	8.914E+0
-8.593E-2	4.772E+0	9.012E+0
-8.755E-2	4.847E+0	9.034E+0
-8.593E-2	4.730E+0	9.002E+0
-8.593E-2	4.795E+0	9.132E+0
-8.593E-2	4.681E+0	9.038E+0
-8.593E-2	4.827E+0	9.041E+0
-8.917E-2	4.778E+0	8.976E+0
-8.593E-2	4.736E+0	9.077E+0
-8.755E-2	4.756E+0	9.125E+0
-8.593E-2	4.798E+0	9.077E+0
-8.917E-2	4.762E+0	9.051E+0
-8.593E-2	4.717E+0	9.047E+0
-8.431E-2	4.821E+0	8.940E+0
-8.593E-2	4.749E+0	9.031E+0
-8.755E-2	4.717E+0	9.109E+0
-8.755E-2	4.752E+0	8.983E+0
-8.431E-2	4.795E+0	8.953E+0
-8.431E-2	4.756E+0	9.090E+0
-8.431E-2	4.782E+0	8.989E+0
-8.593E-2	4.775E+0	9.103E+0
-8.593E-2	4.827E+0	9.015E+0
-8.755E-2	4.791E+0	9.025E+0
-8.917E-2	4.769E+0	9.073E+0
-8.431E-2	4.736E+0	9.125E+0
-8.755E-2	4.710E+0	8.957E+0
-8.917E-2	4.765E+0	9.067E+0
-8.755E-2	4.830E+0	8.966E+0
-8.755E-2	4.788E+0	9.018E+0
-8.593E-2	4.772E+0	9.021E+0
-8.593E-2	4.752E+0	9.021E+0
-8.755E-2	4.775E+0	8.979E+0
-8.593E-2	4.759E+0	8.983E+0
-8.593E-2	4.791E+0	9.044E+0
-8.431E-2	4.788E+0	8.970E+0
-8.917E-2	4.834E+0	9.073E+0
-8.593E-2	4.811E+0	8.898E+0
-8.755E-2	4.730E+0	9.132E+0
-8.593E-2	4.765E+0	8.973E+0
-8.917E-2	4.678E+0	8.879E+0
-8.755E-2	4.730E+0	9.041E+0
-8.431E-2	4.788E+0	9.067E+0
-8.917E-2	4.879E+0	9.177E+0
-8.593E-2	4.730E+0	9.142E+0
-8.755E-2	4.814E+0	9.129E+0
-8.431E-2	4.762E+0	9.083E+0
-8.431E-2	4.775E+0	9.132E+0
-8.917E-2	4.746E+0	9.080E+0
-8.917E-2	4.804E+0	8.983E+0
-8.431E-2	4.782E+0	9.164E+0
-8.593E-2	4.736E+0	9.142E+0
-8.593E-2	4.752E+0	9.005E+0
-8.431E-2	4.772E+0	9.060E+0
-8.593E-2	4.814E+0	9.151E+0
-8.431E-2	4.720E+0	9.038E+0
-8.917E-2	4.795E+0	9.031E+0
-8.593E-2	4.749E+0	9.025E+0
-8.593E-2	4.726E+0	9.025E+0
-8.593E-2	4.840E+0	9.031E+0
-8.593E-2	4.704E+0	9.015E+0
-8.593E-2	4.824E+0	9.064E+0
-8.431E-2	4.791E+0	9.077E+0
-8.593E-2	4.837E+0	9.009E+0
-8.917E-2	4.765E+0	9.083E+0
-8.593E-2	4.866E+0	9.005E+0
-8.268E-2	4.850E+0	8.999E+0
-8.431E-2	4.762E+0	8.999E+0
-8.593E-2	4.743E+0	9.099E+0
-8.431E-2	4.701E+0	9.180E+0
-8.268E-2	4.847E+0	9.018E+0
-8.593E-2	4.808E+0	8.976E+0
-8.755E-2	4.665E+0	8.957E+0
-8.593E-2	4.775E+0	9.021E+0
-8.755E-2	4.730E+0	9.106E+0
-8.755E-2	4.762E+0	9.041E+0
-8.593E-2	4.762E+0	9.148E+0
-8.593E-2	4.723E+0	9.018E+0
-8.268E-2	4.752E+0	9.041E+0
-8.431E-2	4.736E+0	9.047E+0
-8.755E-2	4.691E+0	9.009E+0
-8.755E-2	4.688E+0	9.041E+0
-8.431E-2	4.808E+0	8.957E+0
-8.593E-2	4.795E+0	8.947E+0
-8.917E-2	4.772E+0	9.174E+0
-8.593E-2	4.817E+0	9.090E+0
-8.268E-2	4.723E+0	9.005E+0
-8.593E-2	4.769E+0	8.924E+0
-8.755E-2	4.726E+0	9.116E+0
-8.755E-2	4.710E+0	9.018E+0
-8.431E-2	4.775E+0	8.957E+0
-8.593E-2	4.756E+0	9.038E+0
-8.593E-2	4.824E+0	9.044E+0
-8.593E-2	4.798E+0	9.096E+0
-8.593E-2	4.743E+0	8.979E+0
-8.593E-2	4.821E+0	9.083E+0
-8.755E-2	4.808E+0	9.148E+0
-8.917E-2	4.736E+0	9.112E+0
-8.755E-2	4.859E+0	8.953E+0
-8.755E-2	4.782E+0	9.148E+0
-8.593E-2	4.765E+0	9.070E+0
-8.755E-2	4.795E+0	9.018E+0
-8.268E-2	4.824E+0	9.057E+0
-8.593E-2	4.788E+0	9.080E+0
-8.755E-2	4.736E+0	8.918E+0
-8.593E-2	4.769E+0	9.009E+0
-8.431E-2	4.795E+0	9.034E+0
-8.593E-2	4.714E+0	9.018E+0
-9.079E-2	4.801E+0	9.057E+0
-8.755E-2	4.756E+0	9.041E+0
-8.755E-2	4.714E+0	8.918E+0
-8.593E-2	4.798E+0	9.054E+0
-8.917E-2	4.795E+0	8.950E+0
-8.593E-2	4.726E+0	8.966E+0
-8.431E-2	4.811E+0	9.122E+0
-8.431E-2	4.739E+0	8.950E+0
-8.755E-2	4.856E+0	9.125E+0
-8.755E-2	4.830E+0	9.005E+0
-8.593E-2	4.765E+0	9.031E+0
-8.755E-2	4.749E+0	9.031E+0
-9.079E-2	4.827E+0	9.031E+0
-8.593E-2	4.827E+0	9.103E+0
-8.431E-2	4.756E+0	8.986E+0
-8.431E-2	4.801E+0	9.025E+0
-8.917E-2	4.811E+0	8.986E+0
-8.755E-2	4.801E+0	9.018E+0
-8.593E-2	4.811E+0	8.989E+0
-8.593E-2	4.791E+0	9.028E+0
-8.593E-2	4.681E+0	9.125E+0
-8.593E-2	4.762E+0	9.064E+0
-8.593E-2	4.697E+0	8.983E+0
-8.593E-2	4.749E+0	9.031E+0
-8.755E-2	4.804E+0	9.015E+0
-8.431E-2	4.752E+0	9.034E+0
-8.268E-2	4.756E+0	9.161E+0
-8.593E-2	4.726E+0	9.060E+0
-8.917E-2	4.801E+0	8.927E+0
-8.431E-2	4.675E+0	9.086E+0
-8.431E-2	4.843E+0	9.057E+0
-8.431E-2	4.723E+0	9.077E+0
-8.917E-2	4.762E+0	9.002E+0
-9.079E-2	4.814E+0	9.005E+0
-8.593E-2	4.801E+0	9.129E+0
-8.431E-2	4.814E+0	8.989E+0
-8.593E-2	4.808E+0	9.064E+0
-8.755E-2	4.723E+0	9.031E+0
-8.268E-2	4.772E+0	9.096E+0
-8.593E-2	4.710E+0	9.054E+0
-8.917E-2	4.788E+0	8.986E+0
-8.431E-2	4.824E+0	9.103E+0
-8.593E-2	4.801E+0	9.132E+0
-8.431E-2	4.743E+0	8.957E+0
-9.079E-2	4.769E+0	9.002E+0
-8.755E-2	4.824E+0	9.054E+0
-8.268E-2	4.697E+0	9.096E+0
-8.593E-2	4.795E+0	8.973E+0
-8.755E-2	4.804E+0	9.073E+0
-8.268E-2	4.720E+0	8.957E+0
-8.431E-2	4.811E+0	8.966E+0
-8.593E-2	4.730E+0	9.018E+0
-8.917E-2	4.756E+0	9.090E+0
-8.755E-2	4.785E+0	9.060E+0
-8.593E-2	4.798E+0	8.953E+0
-8.755E-2	4.765E+0	8.989E+0
-8.917E-2	4.743E+0	9.073E+0
-8.755E-2	4.714E+0	9.051E+0
-8.431E-2	4.733E+0	9.073E+0
-8.593E-2	4.688E+0	9.106E+0
-8.755E-2	4.756E+0	8.931E+0
-8.431E-2	4.726E+0	9.060E+0
-8.593E-2	4.782E+0	9.064E+0
-8.755E-2	4.746E+0	9.034E+0
-8.755E-2	4.859E+0	8.957E+0
-8.268E-2	4.739E+0	9.067E+0
-8.268E-2	4.830E+0	9.028E+0
-8.917E-2	4.752E+0	9.077E+0
-8.755E-2	4.795E+0	9.025E+0
-8.593E-2	4.710E+0	9.034E+0
-8.593E-2	4.778E+0	9.012E+0
-8.755E-2	4.769E+0	9.031E+0
-9.079E-2	4.795E+0	9.138E+0
-8.593E-2	4.759E+0	9.158E+0
-8.593E-2	4.749E+0	9.054E+0
-8.593E-2	4.782E+0	8.999E+0
-8.593E-2	4.895E+0	8.966E+0
-8.593E-2	4.788E+0	9.038E+0
-8.593E-2	4.798E+0	9.025E+0
-8.593E-2	4.746E+0	8.892E+0
-8.755E-2	4.717E+0	9.067E+0
-8.755E-2	4.808E+0	8.931E+0
-8.593E-2	4.788E+0	9.073E+0
-8.917E-2	4.691E+0	8.986E+0
-8.917E-2	4.782E+0	9.054E+0
-8.755E-2	4.704E+0	9.148E+0
-8.268E-2	4.817E+0	8.973E+0
-8.593E-2	4.788E+0	9.083E+0
-8.755E-2	4.824E+0	9.106E+0
-8.431E-2	4.714E+0	9.005E+0
-8.593E-2	4.736E+0	9.060E+0
-8.755E-2	4.804E+0	8.963E+0
-8.755E-2	4.834E+0	8.947E+0
-8.755E-2	4.785E+0	9.067E+0
-8.593E-2	4.645E+0	9.054E+0
-8.593E-2	4.746E+0	8.960E+0
-8.431E-2	4.847E+0	9.135E+0
-8.593E-2	4.765E+0	9.031E+0
-8.268E-2	4.808E+0	8.979E+0
-8.431E-2	4.707E+0	9.009E+0
-8.593E-2	4.808E+0	9.083E+0
-8.593E-2	4.775E+0	8.986E+0
-8.593E-2	4.694E+0	9.180E+0
-8.593E-2	4.830E+0	9.096E+0
-8.917E-2	4.688E+0	9.080E+0
-8.917E-2	4.808E+0	8.934E+0
-8.593E-2	4.746E+0	8.944E+0
-8.268E-2	4.785E+0	9.109E+0
-8.755E-2	4.759E+0	9.077E+0
-8.917E-2	4.801E+0	9.047E+0
-8.755E-2	4.717E+0	9.031E+0
-8.593E-2	4.697E+0	9.112E+0
-8.917E-2	4.811E+0	8.953E+0
-8.917E-2	4.863E+0	9.018E+0
-8.593E-2	4.733E+0	9.073E+0
-8.755E-2	4.752E+0	9.002E+0
-8.917E-2	4.778E+0	9.044E+0
-8.755E-2	4.714E+0	9.180E+0
-8.431E-2	4.772E+0	9.051E+0
-8.755E-2	4.684E+0	9.034E+0
-8.755E-2	4.785E+0	8.940E+0
-8.431E-2	4.801E+0	8.937E+0
-8.755E-2	4.804E+0	8.989E+0
-8.593E-2	4.876E+0	9.041E+0
-8.593E-2	4.762E+0	9.044E+0
-8.431E-2	4.765E+0	9.038E+0
-8.593E-2	4.752E+0	9.070E+0
-8.268E-2	4.843E+0	9.067E+0
-8.917E-2	4.821E+0	9.031E+0
-8.917E-2	4.765E+0	8.947E+0
-8.593E-2	4.791E+0	9.180E+0
-8.268E-2	4.746E+0	9.070E+0
-8.593E-2	4.876E+0	9.164E+0
-8.431E-2	4.788E+0	8.960E+0
-8.268E-2	4.808E+0	8.989E+0
-8.593E-2	4.736E+0	8.989E+0
-9.079E-2	4.775E+0	9.129E+0
-8.593E-2	4.814E+0	9.025E+0
-8.593E-2	4.730E+0	8.966E+0
-8.755E-2	4.782E+0	9.229E+0
-8.755E-2	4.801E+0	9.041E+0
-8.755E-2	4.782E+0	9.012E+0
-8.431E-2	4.675E+0	9.129E+0
-8.755E-2	4.921E+0	9.064E+0
-8.593E-2	4.834E+0	9.012E+0
-8.593E-2	4.804E+0	9.119E+0
-8.431E-2	4.801E+0	9.151E+0
-8.593E-2	4.717E+0	9.070E+0
-8.917E-2	4.830E+0	8.996E+0
-8.593E-2	4.824E+0	9.051E+0
-8.268E-2	4.772E+0	9.031E+0
-8.593E-2	4.642E+0	8.992E+0
-8.593E-2	4.736E+0	9.044E+0
-8.593E-2	4.798E+0	9.077E+0
-8.431E-2	4.762E+0	9.005E+0
-8.593E-2	4.798E+0	9.064E+0
-8.755E-2	4.824E+0	9.064E+0
-8.917E-2	4.837E+0	9.132E+0
-8.593E-2	4.817E+0	9.025E+0
-8.593E-2	4.869E+0	9.034E+0
-8.917E-2	4.791E+0	8.940E+0
-8.593E-2	4.778E+0	9.090E+0
-8.593E-2	4.752E+0	8.927E+0
-8.431E-2	4.704E+0	9.009E+0
-8.593E-2	4.762E+0	8.996E+0
-8.755E-2	4.769E+0	9.086E+0
-8.268E-2	4.736E+0	8.999E+0
-8.593E-2	4.808E+0	9.041E+0
-8.755E-2	4.804E+0	9.093E+0
-8.593E-2	4.769E+0	9.044E+0
-8.431E-2	4.782E+0	9.054E+0
-8.431E-2	4.798E+0	9.060E+0
-8.917E-2	4.749E+0	8.953E+0
-8.593E-2	4.739E+0	9.009E+0
-8.755E-2	4.739E+0	9.060E+0
-8.755E-2	4.782E+0	9.009E+0
-9.242E-2	4.726E+0	9.064E+0
-8.431E-2	4.749E+0	8.953E+0
-8.593E-2	4.866E+0	8.924E+0
-8.755E-2	4.749E+0	8.973E+0
-8.593E-2	4.639E+0	8.963E+0
-8.755E-2	4.668E+0	8.947E+0
-8.431E-2	4.733E+0	9.012E+0
-8.593E-2	4.759E+0	9.021E+0
-8.917E-2	4.811E+0	8.989E+0
-8.917E-2	4.752E+0	9.171E+0
-8.431E-2	4.701E+0	8.996E+0
-8.755E-2	4.762E+0	8.970E+0
-8.917E-2	4.720E+0	8.973E+0
-8.593E-2	4.704E+0	9.064E+0
-8.431E-2	4.804E+0	8.999E+0
-8.593E-2	4.798E+0	9.067E+0
-8.593E-2	4.834E+0	9.077E+0
-8.755E-2	4.788E+0	9.012E+0
-8.431E-2	4.720E+0	9.125E+0
-8.593E-2	4.804E+0	9.012E+0
-8.593E-2	4.662E+0	9.154E+0
-8.593E-2	4.821E+0	8.931E+0
-8.593E-2	4.853E+0	9.086E+0
-8.755E-2	4.756E+0	9.031E+0
-8.755E-2	4.824E+0	8.940E+0
-8.431E-2	4.775E+0	9.112E+0
-8.431E-2	4.824E+0	8.976E+0
-8.268E-2	4.791E+0	8.901E+0
-8.755E-2	4.775E+0	9.005E+0
-8.593E-2	4.772E+0	9.009E+0
-8.268E-2	4.801E+0	9.041E+0
-8.593E-2	4.746E+0	9.151E+0
-9.079E-2	4.834E+0	9.070E+0
-8.593E-2	4.791E+0	9.044E+0
-8.268E-2	4.710E+0	9.038E+0
-8.593E-2	4.717E+0	9.125E+0
-9.079E-2	4.785E+0	9.090E+0
-8.755E-2	4.850E+0	9.038E+0
-8.268E-2	4.714E+0	9.119E+0
-8.917E-2	4.717E+0	9.015E+0
-8.593E-2	4.843E+0	9.099E+0
-8.593E-2	4.788E+0	9.051E+0
-8.593E-2	4.834E+0	9.112E+0
-8.755E-2	4.885E+0	9.044E+0
-8.917E-2	4.889E+0	9.067E+0
-8.431E-2	4.697E+0	8.957E+0
-8.755E-2	4.749E+0	8.888E+0
-8.593E-2	4.775E+0	9.051E+0
-8.593E-2	4.749E+0	9.015E+0
-8.755E-2	4.814E+0	8.966E+0
-8.431E-2	4.688E+0	8.963E+0
-8.268E-2	4.834E+0	9.021E+0
-8.755E-2	4.824E+0	9.073E+0
-8.593E-2	4.717E+0	8.950E+0
-8.593E-2	4.791E+0	9.005E+0
-8.593E-2	4.811E+0	9.054E+0
-8.755E-2	4.749E+0	9.021E+0
-8.593E-2	4.720E+0	9.041E+0
-8.431E-2	4.671E+0	9.064E+0
-8.593E-2	4.801E+0	9.129E+0
-8.917E-2	4.785E+0	9.119E+0
-8.431E-2	4.681E+0	9.083E+0
-8.106E-2	4.749E+0	9.018E+0
-8.431E-2	4.791E+0	9.031E+0
-8.755E-2	4.730E+0	9.093E+0
-8.431E-2	4.759E+0	9.051E+0
-8.431E-2	4.778E+0	9.057E+0
-8.755E-2	4.791E+0	9.044E+0
-8.755E-2	4.739E+0	9.047E+0
-8.431E-2	4.827E+0	9.070E+0
-8.431E-2	4.788E+0	9.122E+0
-8.755E-2	4.710E+0	9.057E+0
-8.593E-2	4.801E+0	9.025E+0
-8.917E-2	4.801E+0	9.070E+0
-8.431E-2	4.801E+0	9.158E+0
-8.431E-2	4.795E+0	9.021E+0
-8.755E-2	4.778E+0	9.077E+0
-8.593E-2	4.791E+0	9.034E+0
-8.106E-2	4.785E+0	9.070E+0
-8.755E-2	4.885E+0	9.009E+0
-8.755E-2	4.843E+0	9.021E+0
-8.431E-2	4.824E+0	9.038E+0
-8.431E-2	4.840E+0	9.190E+0
-8.593E-2	4.746E+0	8.937E+0
-8.431E-2	4.853E+0	8.853E+0
-8.755E-2	4.798E+0	9.077E+0
-8.431E-2	4.840E+0	8.973E+0
-8.755E-2	4.804E+0	8.957E+0
-8.917E-2	4.759E+0	8.866E+0
-8.755E-2	4.791E+0	8.973E+0
-8.593E-2	4.726E+0	9.064E+0
-8.593E-2	4.688E+0	8.979E+0
-8.755E-2	4.801E+0	8.924E+0
-8.755E-2	4.808E+0	9.012E+0
-8.431E-2	4.830E+0	9.025E+0
-8.755E-2	4.752E+0	9.009E+0
-8.917E-2	4.791E+0	9.038E+0
-8.755E-2	4.788E+0	8.960E+0
-8.593E-2	4.723E+0	8.940E+0
-8.593E-2	4.759E+0	9.119E+0
-8.917E-2	4.840E+0	8.986E+0
-8.593E-2	4.736E+0	9.009E+0
-8.755E-2	4.853E+0	9.106E+0
-8.755E-2	4.801E+0	9.060E+0
-8.593E-2	4.772E+0	9.051E+0
-8.593E-2	4.821E+0	8.996E+0
-8.755E-2	4.804E+0	9.096E+0
-8.593E-2	4.795E+0	9.054E+0
-9.079E-2	4.795E+0	9.005E+0
-8.593E-2	4.749E+0	9.057E+0
-8.268E-2	4.759E+0	8.992E+0
-8.755E-2	4.662E+0	8.898E+0
-8.755E-2	4.707E+0	8.999E+0
-8.917E-2	4.616E+0	9.073E+0
-8.431E-2	4.765E+0	9.057E+0
-8.268E-2	4.804E+0	8.872E+0
-9.079E-2	4.795E+0	8.999E+0
-8.593E-2	4.827E+0	9.015E+0
-8.755E-2	4.808E+0	9.080E+0
-8.917E-2	4.733E+0	9.051E+0
-8.755E-2	4.821E+0	9.148E+0
-8.917E-2	4.765E+0	9.015E+0
-8.593E-2	4.785E+0	8.960E+0
-8.917E-2	4.772E+0	9.018E+0
-8.431E-2	4.733E+0	8.999E+0
-8.755E-2	4.804E+0	9.080E+0
-8.431E-2	4.759E+0	9.005E+0
-8.593E-2	4.684E+0	9.083E+0
-8.917E-2	4.714E+0	8.953E+0
-8.755E-2	4.782E+0	9.009E+0
-8.593E-2	4.762E+0	9.060E+0
-8.755E-2	4.817E+0	9.057E+0
-8.755E-2	4.714E+0	9.028E+0
-8.431E-2	4.769E+0	9.073E+0
-8.431E-2	4.775E+0	9.054E+0
-8.593E-2	4.668E+0	8.901E+0
-8.917E-2	4.775E+0	8.996E+0
-8.593E-2	4.811E+0	9.034E+0
-8.593E-2	4.769E+0	9.070E+0
-8.593E-2	4.701E+0	8.911E+0
-8.917E-2	4.723E+0	8.921E+0
-8.755E-2	4.769E+0	9.034E+0
-8.593E-2	4.678E+0	9.064E+0
-8.593E-2	4.834E+0	8.989E+0
-8.593E-2	4.739E+0	9.028E+0
-8.593E-2	4.694E+0	9.116E+0
-8.106E-2	4.688E+0	8.979E+0
-8.431E-2	4.775E+0	8.989E+0
-8.755E-2	4.830E+0	9.080E+0
-8.593E-2	4.752E+0	9.060E+0
-8.268E-2	4.840E+0	9.090E+0
-8.593E-2	4.847E+0	9.122E+0
-8.755E-2	4.843E+0	8.999E+0
-8.755E-2	4.671E+0	9.145E+0
-8.593E-2	4.847E+0	9.057E+0
-8.755E-2	4.707E+0	9.064E+0
-8.917E-2	4.785E+0	9.080E+0
-8.431E-2	4.765E+0	9.122E+0
-8.755E-2	4.775E+0	9.021E+0
-8.755E-2	4.658E+0	9.086E+0
-9.079E-2	4.649E+0	9.031E+0
-8.755E-2	4.808E+0	9.005E+0
-8.431E-2	4.733E+0	9.021E+0
-8.755E-2	4.759E+0	9.057E+0
-8.917E-2	4.785E+0	8.996E+0
-8.593E-2	4.782E+0	9.054E+0
-8.593E-2	4.782E+0	8.957E+0
-8.431E-2	4.723E+0	9.116E+0
[truncated: 93,967 more rows]
