# Supplementary material for: Improved ANAP incorporation and VCF analysis reveal details of P2X7 current facilitation and a limited conformational interplay between ATP binding and the intracellular ballast domain
Source: eLife. 2023 Jan 4;12:e82479. doi: 10.7554/eLife.82479 (PMC9859053; doi:10.7554/eLife.82479)
Supplement: Figure 3—source data 1. [file elife-82479-fig3-data1.zip › Figure-3_source-data-1/S124_filterset-2_h24#19.csv]

-4.862E-2	3.351E+0	7.387E+0
-4.700E-2	3.416E+0	7.208E+0
-4.376E-2	3.332E+0	7.351E+0
-4.700E-2	3.396E+0	7.422E+0
-4.862E-2	3.361E+0	7.325E+0
-4.700E-2	3.429E+0	7.224E+0
-4.538E-2	3.384E+0	7.318E+0
-4.862E-2	3.374E+0	7.276E+0
-5.025E-2	3.371E+0	7.331E+0
-4.376E-2	3.348E+0	7.374E+0
-4.700E-2	3.445E+0	7.348E+0
-4.538E-2	3.380E+0	7.289E+0
-5.025E-2	3.393E+0	7.325E+0
-4.700E-2	3.400E+0	7.357E+0
-4.538E-2	3.396E+0	7.341E+0
-4.538E-2	3.361E+0	7.338E+0
-4.862E-2	3.406E+0	7.341E+0
-4.376E-2	3.338E+0	7.383E+0
-4.538E-2	3.403E+0	7.299E+0
-5.025E-2	3.374E+0	7.351E+0
-4.700E-2	3.367E+0	7.374E+0
-4.376E-2	3.387E+0	7.250E+0
-4.538E-2	3.312E+0	7.374E+0
-4.538E-2	3.371E+0	7.286E+0
-4.700E-2	3.361E+0	7.361E+0
-4.700E-2	3.371E+0	7.357E+0
-4.700E-2	3.364E+0	7.361E+0
-4.538E-2	3.293E+0	7.234E+0
-4.862E-2	3.377E+0	7.374E+0
-4.538E-2	3.358E+0	7.354E+0
-4.538E-2	3.341E+0	7.289E+0
-4.538E-2	3.422E+0	7.318E+0
-4.862E-2	3.328E+0	7.412E+0
-4.376E-2	3.309E+0	7.286E+0
-4.538E-2	3.345E+0	7.383E+0
-4.538E-2	3.435E+0	7.348E+0
-5.025E-2	3.367E+0	7.383E+0
-4.376E-2	3.341E+0	7.387E+0
-4.376E-2	3.348E+0	7.318E+0
-4.538E-2	3.416E+0	7.419E+0
-4.700E-2	3.364E+0	7.403E+0
-4.700E-2	3.387E+0	7.357E+0
-4.376E-2	3.371E+0	7.403E+0
-4.376E-2	3.341E+0	7.318E+0
-5.025E-2	3.354E+0	7.286E+0
-4.700E-2	3.393E+0	7.377E+0
-4.214E-2	3.361E+0	7.361E+0
-4.538E-2	3.384E+0	7.393E+0
-5.025E-2	3.358E+0	7.328E+0
-4.700E-2	3.348E+0	7.231E+0
-4.538E-2	3.416E+0	7.309E+0
-4.700E-2	3.328E+0	7.367E+0
-4.700E-2	3.406E+0	7.328E+0
-4.862E-2	3.419E+0	7.351E+0
-4.376E-2	3.335E+0	7.331E+0
-4.538E-2	3.422E+0	7.374E+0
-5.025E-2	3.422E+0	7.438E+0
-4.538E-2	3.406E+0	7.383E+0
-4.538E-2	3.345E+0	7.367E+0
-4.538E-2	3.416E+0	7.377E+0
-5.025E-2	3.332E+0	7.361E+0
-4.538E-2	3.439E+0	7.348E+0
-4.376E-2	3.371E+0	7.370E+0
-4.862E-2	3.371E+0	7.400E+0
-4.700E-2	3.435E+0	7.286E+0
-4.700E-2	3.263E+0	7.354E+0
-4.538E-2	3.354E+0	7.377E+0
-4.700E-2	3.361E+0	7.380E+0
-5.025E-2	3.387E+0	7.260E+0
-4.376E-2	3.351E+0	7.260E+0
-4.538E-2	3.358E+0	7.335E+0
-4.538E-2	3.413E+0	7.292E+0
-4.862E-2	3.345E+0	7.361E+0
-4.700E-2	3.302E+0	7.289E+0
-4.538E-2	3.319E+0	7.403E+0
-4.700E-2	3.416E+0	7.484E+0
-5.025E-2	3.384E+0	7.370E+0
-4.700E-2	3.439E+0	7.412E+0
-4.214E-2	3.335E+0	7.344E+0
-4.862E-2	3.374E+0	7.412E+0
-4.862E-2	3.406E+0	7.302E+0
-4.376E-2	3.387E+0	7.412E+0
-4.376E-2	3.302E+0	7.276E+0
-4.862E-2	3.377E+0	7.367E+0
-4.538E-2	3.341E+0	7.374E+0
-4.376E-2	3.374E+0	7.361E+0
-4.538E-2	3.306E+0	7.390E+0
-4.376E-2	3.351E+0	7.305E+0
-4.376E-2	3.302E+0	7.383E+0
-4.376E-2	3.312E+0	7.312E+0
-4.376E-2	3.319E+0	7.263E+0
-4.862E-2	3.354E+0	7.403E+0
-4.700E-2	3.374E+0	7.354E+0
-4.376E-2	3.325E+0	7.429E+0
-4.538E-2	3.377E+0	7.325E+0
-4.700E-2	3.396E+0	7.344E+0
-4.538E-2	3.384E+0	7.455E+0
-4.214E-2	3.332E+0	7.387E+0
-4.376E-2	3.322E+0	7.276E+0
-4.700E-2	3.371E+0	7.409E+0
-5.025E-2	3.354E+0	7.312E+0
-4.700E-2	3.390E+0	7.335E+0
-4.700E-2	3.474E+0	7.341E+0
-4.700E-2	3.380E+0	7.335E+0
-4.700E-2	3.422E+0	7.344E+0
-4.538E-2	3.387E+0	7.396E+0
-4.538E-2	3.312E+0	7.351E+0
-5.025E-2	3.380E+0	7.296E+0
-4.862E-2	3.380E+0	7.377E+0
-4.214E-2	3.377E+0	7.302E+0
-4.700E-2	3.335E+0	7.484E+0
-4.376E-2	3.422E+0	7.409E+0
-4.700E-2	3.390E+0	7.445E+0
-4.538E-2	3.406E+0	7.289E+0
-4.700E-2	3.335E+0	7.325E+0
-4.700E-2	3.322E+0	7.425E+0
-4.700E-2	3.409E+0	7.309E+0
-4.700E-2	3.390E+0	7.351E+0
-4.214E-2	3.445E+0	7.279E+0
-4.862E-2	3.332E+0	7.377E+0
-5.025E-2	3.267E+0	7.393E+0
-4.538E-2	3.309E+0	7.260E+0
-4.700E-2	3.325E+0	7.289E+0
-4.862E-2	3.358E+0	7.344E+0
-4.538E-2	3.335E+0	7.416E+0
-4.376E-2	3.354E+0	7.354E+0
-4.376E-2	3.361E+0	7.387E+0
-4.862E-2	3.390E+0	7.412E+0
-5.025E-2	3.403E+0	7.393E+0
-4.538E-2	3.396E+0	7.396E+0
-4.214E-2	3.364E+0	7.322E+0
-4.538E-2	3.306E+0	7.354E+0
-4.700E-2	3.345E+0	7.296E+0
-4.538E-2	3.335E+0	7.322E+0
-4.214E-2	3.315E+0	7.267E+0
-4.862E-2	3.296E+0	7.270E+0
-4.700E-2	3.328E+0	7.351E+0
-4.538E-2	3.442E+0	7.432E+0
-4.538E-2	3.387E+0	7.370E+0
-4.700E-2	3.358E+0	7.344E+0
-4.700E-2	3.409E+0	7.348E+0
-4.538E-2	3.419E+0	7.364E+0
-4.538E-2	3.458E+0	7.377E+0
-4.538E-2	3.338E+0	7.406E+0
-4.700E-2	3.380E+0	7.412E+0
-4.376E-2	3.416E+0	7.387E+0
-4.376E-2	3.448E+0	7.348E+0
-4.700E-2	3.384E+0	7.315E+0
-4.862E-2	3.361E+0	7.403E+0
-4.376E-2	3.328E+0	7.425E+0
-4.538E-2	3.396E+0	7.305E+0
-4.376E-2	3.419E+0	7.331E+0
-4.862E-2	3.341E+0	7.361E+0
-4.700E-2	3.325E+0	7.354E+0
-4.538E-2	3.445E+0	7.344E+0
-4.700E-2	3.435E+0	7.400E+0
-4.862E-2	3.461E+0	7.279E+0
-4.538E-2	3.396E+0	7.380E+0
-4.376E-2	3.396E+0	7.237E+0
-4.700E-2	3.406E+0	7.351E+0
-4.862E-2	3.377E+0	7.422E+0
-4.538E-2	3.387E+0	7.383E+0
-4.376E-2	3.338E+0	7.312E+0
-4.862E-2	3.478E+0	7.432E+0
-4.538E-2	3.351E+0	7.305E+0
-4.538E-2	3.403E+0	7.341E+0
-4.538E-2	3.429E+0	7.390E+0
-4.376E-2	3.422E+0	7.273E+0
-4.700E-2	3.319E+0	7.432E+0
-4.376E-2	3.361E+0	7.309E+0
-4.538E-2	3.338E+0	7.312E+0
-4.376E-2	3.338E+0	7.377E+0
-4.700E-2	3.403E+0	7.312E+0
-4.700E-2	3.361E+0	7.218E+0
-4.376E-2	3.367E+0	7.273E+0
-4.538E-2	3.364E+0	7.257E+0
-4.862E-2	3.387E+0	7.296E+0
-4.376E-2	3.396E+0	7.286E+0
-4.538E-2	3.387E+0	7.276E+0
-4.538E-2	3.409E+0	7.380E+0
-5.025E-2	3.364E+0	7.361E+0
-4.214E-2	3.358E+0	7.422E+0
-4.214E-2	3.302E+0	7.344E+0
-4.700E-2	3.396E+0	7.296E+0
-4.700E-2	3.351E+0	7.208E+0
-4.376E-2	3.354E+0	7.286E+0
-4.538E-2	3.409E+0	7.400E+0
-4.538E-2	3.351E+0	7.270E+0
-4.700E-2	3.422E+0	7.370E+0
-4.214E-2	3.364E+0	7.276E+0
-4.376E-2	3.409E+0	7.296E+0
-4.700E-2	3.361E+0	7.422E+0
-4.700E-2	3.361E+0	7.328E+0
-4.376E-2	3.364E+0	7.380E+0
-4.538E-2	3.390E+0	7.380E+0
-4.700E-2	3.409E+0	7.325E+0
-5.025E-2	3.390E+0	7.257E+0
-4.376E-2	3.439E+0	7.338E+0
-4.376E-2	3.364E+0	7.279E+0
-4.376E-2	3.403E+0	7.328E+0
-5.025E-2	3.393E+0	7.370E+0
-4.700E-2	3.332E+0	7.292E+0
-4.214E-2	3.364E+0	7.302E+0
-4.862E-2	3.416E+0	7.335E+0
-5.187E-2	3.419E+0	7.289E+0
-4.538E-2	3.341E+0	7.267E+0
-4.538E-2	3.403E+0	7.383E+0
-4.376E-2	3.371E+0	7.435E+0
-4.538E-2	3.358E+0	7.241E+0
-4.376E-2	3.361E+0	7.335E+0
-4.538E-2	3.367E+0	7.406E+0
-4.862E-2	3.396E+0	7.325E+0
-4.700E-2	3.396E+0	7.409E+0
-4.538E-2	3.413E+0	7.377E+0
-4.376E-2	3.309E+0	7.344E+0
-4.862E-2	3.426E+0	7.481E+0
-4.700E-2	3.309E+0	7.292E+0
-4.376E-2	3.419E+0	7.289E+0
-4.376E-2	3.439E+0	7.328E+0
-4.862E-2	3.302E+0	7.257E+0
-4.862E-2	3.361E+0	7.387E+0
-4.700E-2	3.403E+0	7.325E+0
-4.538E-2	3.348E+0	7.374E+0
-4.538E-2	3.442E+0	7.331E+0
-4.700E-2	3.403E+0	7.344E+0
-4.376E-2	3.328E+0	7.422E+0
-4.214E-2	3.448E+0	7.318E+0
-4.700E-2	3.345E+0	7.344E+0
-4.700E-2	3.371E+0	7.328E+0
-4.376E-2	3.390E+0	7.403E+0
-4.376E-2	3.299E+0	7.325E+0
-4.862E-2	3.309E+0	7.348E+0
-4.700E-2	3.413E+0	7.338E+0
-4.700E-2	3.345E+0	7.357E+0
-4.376E-2	3.332E+0	7.374E+0
-4.700E-2	3.325E+0	7.364E+0
-4.862E-2	3.364E+0	7.322E+0
-4.538E-2	3.273E+0	7.348E+0
-4.538E-2	3.413E+0	7.283E+0
-4.862E-2	3.309E+0	7.312E+0
-4.700E-2	3.384E+0	7.292E+0
-4.700E-2	3.409E+0	7.318E+0
-4.538E-2	3.351E+0	7.241E+0
-4.538E-2	3.338E+0	7.364E+0
-4.862E-2	3.393E+0	7.309E+0
-4.862E-2	3.322E+0	7.318E+0
-4.376E-2	3.332E+0	7.403E+0
-4.862E-2	3.367E+0	7.309E+0
-5.025E-2	3.335E+0	7.364E+0
-4.538E-2	3.312E+0	7.312E+0
-4.538E-2	3.345E+0	7.364E+0
-4.376E-2	3.361E+0	7.338E+0
-4.862E-2	3.364E+0	7.500E+0
-4.700E-2	3.419E+0	7.315E+0
-4.700E-2	3.380E+0	7.279E+0
-4.700E-2	3.384E+0	7.279E+0
-4.538E-2	3.390E+0	7.338E+0
-4.214E-2	3.351E+0	7.361E+0
-4.214E-2	3.345E+0	7.328E+0
-4.700E-2	3.513E+0	7.263E+0
-4.862E-2	3.409E+0	7.279E+0
-4.700E-2	3.364E+0	7.335E+0
-4.376E-2	3.338E+0	7.292E+0
-4.538E-2	3.351E+0	7.276E+0
-5.025E-2	3.322E+0	7.296E+0
-4.214E-2	3.403E+0	7.400E+0
-4.376E-2	3.403E+0	7.361E+0
-4.538E-2	3.367E+0	7.279E+0
-5.187E-2	3.387E+0	7.383E+0
-4.538E-2	3.367E+0	7.289E+0
-4.538E-2	3.345E+0	7.341E+0
-4.862E-2	3.358E+0	7.279E+0
-4.700E-2	3.322E+0	7.390E+0
-4.376E-2	3.338E+0	7.299E+0
-4.376E-2	3.406E+0	7.344E+0
-4.862E-2	3.348E+0	7.367E+0
-4.862E-2	3.445E+0	7.377E+0
-4.538E-2	3.439E+0	7.292E+0
-4.700E-2	3.371E+0	7.409E+0
-4.862E-2	3.315E+0	7.370E+0
-4.700E-2	3.374E+0	7.276E+0
-4.538E-2	3.364E+0	7.357E+0
-4.376E-2	3.471E+0	7.412E+0
-4.700E-2	3.361E+0	7.354E+0
-4.700E-2	3.293E+0	7.357E+0
-4.538E-2	3.328E+0	7.312E+0
-4.376E-2	3.364E+0	7.374E+0
-4.862E-2	3.361E+0	7.387E+0
-4.700E-2	3.374E+0	7.400E+0
-4.538E-2	3.403E+0	7.357E+0
-4.538E-2	3.422E+0	7.254E+0
-4.700E-2	3.458E+0	7.322E+0
-4.862E-2	3.338E+0	7.400E+0
-4.376E-2	3.364E+0	7.348E+0
-4.538E-2	3.367E+0	7.361E+0
-4.538E-2	3.406E+0	7.357E+0
-4.862E-2	3.358E+0	7.328E+0
-4.376E-2	3.387E+0	7.435E+0
-4.538E-2	3.361E+0	7.328E+0
-4.862E-2	3.361E+0	7.361E+0
-4.862E-2	3.390E+0	7.390E+0
-4.376E-2	3.364E+0	7.396E+0
-4.538E-2	3.351E+0	7.205E+0
-4.862E-2	3.393E+0	7.357E+0
-4.538E-2	3.377E+0	7.315E+0
-4.700E-2	3.361E+0	7.276E+0
-4.376E-2	3.319E+0	7.309E+0
-4.538E-2	3.374E+0	7.335E+0
-4.862E-2	3.413E+0	7.263E+0
-4.538E-2	3.442E+0	7.309E+0
-4.376E-2	3.328E+0	7.328E+0
-4.538E-2	3.374E+0	7.438E+0
-4.862E-2	3.377E+0	7.312E+0
-4.376E-2	3.371E+0	7.328E+0
-4.376E-2	3.361E+0	7.250E+0
-4.538E-2	3.338E+0	7.312E+0
-4.700E-2	3.413E+0	7.409E+0
-4.538E-2	3.403E+0	7.396E+0
-4.376E-2	3.409E+0	7.315E+0
-4.700E-2	3.377E+0	7.351E+0
-4.862E-2	3.429E+0	7.370E+0
-4.214E-2	3.380E+0	7.481E+0
-4.538E-2	3.442E+0	7.335E+0
-4.376E-2	3.393E+0	7.374E+0
-4.700E-2	3.439E+0	7.409E+0
-4.538E-2	3.354E+0	7.322E+0
-4.376E-2	3.426E+0	7.325E+0
-4.700E-2	3.309E+0	7.380E+0
-4.538E-2	3.387E+0	7.357E+0
-4.538E-2	3.338E+0	7.263E+0
-4.376E-2	3.371E+0	7.412E+0
-4.700E-2	3.432E+0	7.286E+0
-4.700E-2	3.371E+0	7.289E+0
-4.376E-2	3.432E+0	7.429E+0
-4.376E-2	3.351E+0	7.228E+0
-4.538E-2	3.471E+0	7.309E+0
-4.862E-2	3.403E+0	7.338E+0
-4.214E-2	3.325E+0	7.338E+0
-4.700E-2	3.338E+0	7.438E+0
-4.700E-2	3.396E+0	7.286E+0
-4.862E-2	3.319E+0	7.419E+0
-4.376E-2	3.306E+0	7.383E+0
-4.376E-2	3.364E+0	7.241E+0
-4.700E-2	3.413E+0	7.380E+0
-5.025E-2	3.354E+0	7.571E+0
-4.700E-2	3.471E+0	7.390E+0
-4.376E-2	3.416E+0	7.322E+0
-4.376E-2	3.448E+0	7.237E+0
-4.700E-2	3.309E+0	7.484E+0
-4.538E-2	3.358E+0	7.406E+0
-4.700E-2	3.364E+0	7.276E+0
-4.862E-2	3.371E+0	7.383E+0
-4.538E-2	3.432E+0	7.357E+0
-4.538E-2	3.358E+0	7.412E+0
-4.376E-2	3.403E+0	7.432E+0
-4.700E-2	3.426E+0	7.289E+0
-4.700E-2	3.289E+0	7.357E+0
-4.538E-2	3.254E+0	7.357E+0
-4.214E-2	3.432E+0	7.198E+0
-4.538E-2	3.358E+0	7.237E+0
-4.538E-2	3.461E+0	7.247E+0
-4.376E-2	3.309E+0	7.289E+0
-4.376E-2	3.312E+0	7.348E+0
-5.025E-2	3.351E+0	7.390E+0
-4.862E-2	3.380E+0	7.419E+0
-4.538E-2	3.309E+0	7.302E+0
-4.700E-2	3.289E+0	7.318E+0
-4.538E-2	3.348E+0	7.403E+0
-4.700E-2	3.348E+0	7.435E+0
-4.376E-2	3.393E+0	7.273E+0
-4.376E-2	3.302E+0	7.383E+0
-4.538E-2	3.371E+0	7.416E+0
-4.700E-2	3.413E+0	7.289E+0
-4.376E-2	3.335E+0	7.338E+0
-4.700E-2	3.351E+0	7.380E+0
-4.376E-2	3.322E+0	7.403E+0
-4.700E-2	3.319E+0	7.312E+0
-4.214E-2	3.445E+0	7.296E+0
-4.214E-2	3.403E+0	7.338E+0
-4.538E-2	3.354E+0	7.231E+0
-4.862E-2	3.345E+0	7.228E+0
-4.538E-2	3.422E+0	7.283E+0
-4.214E-2	3.358E+0	7.380E+0
-4.376E-2	3.361E+0	7.341E+0
-4.700E-2	3.380E+0	7.292E+0
-4.376E-2	3.380E+0	7.338E+0
-4.376E-2	3.455E+0	7.234E+0
-4.700E-2	3.354E+0	7.335E+0
-4.700E-2	3.393E+0	7.267E+0
-4.376E-2	3.380E+0	7.341E+0
-4.376E-2	3.387E+0	7.341E+0
-4.862E-2	3.380E+0	7.205E+0
-5.025E-2	3.319E+0	7.400E+0
-4.214E-2	3.374E+0	7.377E+0
-4.214E-2	3.422E+0	7.338E+0
-4.376E-2	3.299E+0	7.461E+0
-5.025E-2	3.422E+0	7.322E+0
-4.538E-2	3.332E+0	7.348E+0
-4.376E-2	3.380E+0	7.348E+0
-4.538E-2	3.348E+0	7.296E+0
-4.538E-2	3.393E+0	7.387E+0
-4.214E-2	3.364E+0	7.367E+0
-4.376E-2	3.341E+0	7.299E+0
-4.700E-2	3.364E+0	7.406E+0
-4.862E-2	3.380E+0	7.344E+0
-4.538E-2	3.374E+0	7.315E+0
-4.376E-2	3.396E+0	7.383E+0
-4.538E-2	3.364E+0	7.322E+0
-4.862E-2	3.432E+0	7.425E+0
-4.376E-2	3.361E+0	7.357E+0
-4.538E-2	3.358E+0	7.422E+0
-4.700E-2	3.319E+0	7.419E+0
-4.862E-2	3.335E+0	7.435E+0
-4.538E-2	3.358E+0	7.380E+0
-4.376E-2	3.319E+0	7.215E+0
-4.538E-2	3.348E+0	7.364E+0
-4.862E-2	3.413E+0	7.335E+0
-4.376E-2	3.403E+0	7.403E+0
-4.214E-2	3.384E+0	7.422E+0
-4.700E-2	3.384E+0	7.331E+0
-4.700E-2	3.422E+0	7.273E+0
-4.376E-2	3.341E+0	7.367E+0
-4.376E-2	3.351E+0	7.354E+0
-4.538E-2	3.364E+0	7.341E+0
-4.538E-2	3.384E+0	7.289E+0
-4.376E-2	3.377E+0	7.279E+0
-4.376E-2	3.416E+0	7.357E+0
-4.538E-2	3.341E+0	7.357E+0
-4.862E-2	3.393E+0	7.325E+0
-4.376E-2	3.299E+0	7.198E+0
-4.214E-2	3.422E+0	7.374E+0
-4.862E-2	3.396E+0	7.374E+0
-4.700E-2	3.396E+0	7.299E+0
-4.214E-2	3.413E+0	7.351E+0
-4.700E-2	3.390E+0	7.348E+0
-4.538E-2	3.419E+0	7.370E+0
-4.862E-2	3.345E+0	7.364E+0
-4.376E-2	3.367E+0	7.354E+0
-4.538E-2	3.361E+0	7.416E+0
-4.862E-2	3.319E+0	7.351E+0
-4.538E-2	3.309E+0	7.318E+0
-4.700E-2	3.354E+0	7.335E+0
-4.376E-2	3.390E+0	7.357E+0
-4.700E-2	3.432E+0	7.471E+0
-4.700E-2	3.413E+0	7.344E+0
-4.538E-2	3.422E+0	7.296E+0
-4.538E-2	3.384E+0	7.257E+0
-4.862E-2	3.332E+0	7.425E+0
-4.538E-2	3.432E+0	7.325E+0
-4.214E-2	3.325E+0	7.390E+0
-4.538E-2	3.416E+0	7.247E+0
-4.214E-2	3.351E+0	7.338E+0
-4.862E-2	3.403E+0	7.315E+0
-4.538E-2	3.374E+0	7.338E+0
-4.051E-2	3.416E+0	7.357E+0
-4.538E-2	3.380E+0	7.335E+0
-4.862E-2	3.309E+0	7.370E+0
-4.376E-2	3.299E+0	7.325E+0
-4.700E-2	3.351E+0	7.351E+0
-4.376E-2	3.367E+0	7.267E+0
-4.538E-2	3.358E+0	7.286E+0
-4.538E-2	3.400E+0	7.341E+0
-4.700E-2	3.361E+0	7.390E+0
-4.700E-2	3.364E+0	7.412E+0
-5.025E-2	3.380E+0	7.335E+0
-4.538E-2	3.319E+0	7.172E+0
-4.862E-2	3.354E+0	7.400E+0
-4.700E-2	3.302E+0	7.312E+0
-4.700E-2	3.380E+0	7.276E+0
-4.376E-2	3.358E+0	7.328E+0
-4.700E-2	3.390E+0	7.325E+0
-4.538E-2	3.351E+0	7.260E+0
-4.862E-2	3.377E+0	7.176E+0
-4.214E-2	3.374E+0	7.341E+0
-4.376E-2	3.377E+0	7.331E+0
-4.700E-2	3.319E+0	7.390E+0
-4.862E-2	3.419E+0	7.312E+0
-4.538E-2	3.364E+0	7.302E+0
-4.538E-2	3.351E+0	7.412E+0
-4.538E-2	3.380E+0	7.299E+0
-4.862E-2	3.371E+0	7.377E+0
-4.538E-2	3.341E+0	7.419E+0
-4.376E-2	3.367E+0	7.325E+0
-4.376E-2	3.315E+0	7.318E+0
-5.025E-2	3.387E+0	7.351E+0
-4.376E-2	3.393E+0	7.270E+0
-4.538E-2	3.413E+0	7.322E+0
-4.538E-2	3.341E+0	7.279E+0
-4.862E-2	3.422E+0	7.273E+0
-4.376E-2	3.335E+0	7.367E+0
-4.538E-2	3.319E+0	7.331E+0
-4.538E-2	3.448E+0	7.312E+0
-4.862E-2	3.361E+0	7.354E+0
-4.376E-2	3.377E+0	7.364E+0
-4.376E-2	3.361E+0	7.299E+0
-4.862E-2	3.351E+0	7.305E+0
-4.538E-2	3.393E+0	7.312E+0
-4.214E-2	3.371E+0	7.221E+0
-4.376E-2	3.377E+0	7.364E+0
-4.700E-2	3.439E+0	7.296E+0
-5.187E-2	3.426E+0	7.231E+0
-4.538E-2	3.361E+0	7.286E+0
-4.376E-2	3.351E+0	7.331E+0
-4.700E-2	3.354E+0	7.221E+0
-4.862E-2	3.426E+0	7.344E+0
-4.538E-2	3.406E+0	7.380E+0
-4.376E-2	3.422E+0	7.335E+0
-4.700E-2	3.367E+0	7.241E+0
-4.700E-2	3.260E+0	7.393E+0
-4.700E-2	3.435E+0	7.322E+0
-4.214E-2	3.406E+0	7.331E+0
-4.700E-2	3.325E+0	7.286E+0
-4.700E-2	3.409E+0	7.286E+0
-4.376E-2	3.400E+0	7.412E+0
-4.214E-2	3.374E+0	7.322E+0
-4.700E-2	3.312E+0	7.364E+0
-4.700E-2	3.361E+0	7.305E+0
-4.376E-2	3.351E+0	7.296E+0
-4.214E-2	3.393E+0	7.357E+0
-4.862E-2	3.312E+0	7.412E+0
-4.700E-2	3.384E+0	7.344E+0
-4.538E-2	3.403E+0	7.361E+0
-4.538E-2	3.396E+0	7.260E+0
-4.700E-2	3.468E+0	7.490E+0
-4.862E-2	3.280E+0	7.276E+0
-4.538E-2	3.380E+0	7.390E+0
-4.700E-2	3.345E+0	7.318E+0
-4.700E-2	3.413E+0	7.309E+0
-4.862E-2	3.312E+0	7.387E+0
-4.700E-2	3.361E+0	7.286E+0
-4.538E-2	3.409E+0	7.390E+0
-4.700E-2	3.400E+0	7.403E+0
-5.025E-2	3.348E+0	7.361E+0
-4.538E-2	3.384E+0	7.267E+0
-4.214E-2	3.380E+0	7.292E+0
-4.538E-2	3.280E+0	7.377E+0
-4.700E-2	3.367E+0	7.357E+0
-4.376E-2	3.289E+0	7.270E+0
-4.214E-2	3.341E+0	7.338E+0
-4.538E-2	3.406E+0	7.341E+0
-4.700E-2	3.361E+0	7.374E+0
-4.538E-2	3.354E+0	7.322E+0
-4.051E-2	3.416E+0	7.299E+0
-4.700E-2	3.409E+0	7.257E+0
-5.025E-2	3.302E+0	7.254E+0
-4.538E-2	3.387E+0	7.380E+0
-4.538E-2	3.351E+0	7.276E+0
-4.700E-2	3.348E+0	7.484E+0
-5.025E-2	3.390E+0	7.374E+0
-4.538E-2	3.384E+0	7.296E+0
-4.376E-2	3.361E+0	7.241E+0
-4.700E-2	3.319E+0	7.325E+0
-4.700E-2	3.435E+0	7.403E+0
-4.376E-2	3.416E+0	7.403E+0
-4.862E-2	3.354E+0	7.422E+0
-4.700E-2	3.396E+0	7.305E+0
-4.862E-2	3.341E+0	7.270E+0
-4.538E-2	3.341E+0	7.351E+0
-4.538E-2	3.393E+0	7.234E+0
-4.700E-2	3.465E+0	7.318E+0
-4.700E-2	3.374E+0	7.328E+0
-4.376E-2	3.409E+0	7.393E+0
-4.214E-2	3.384E+0	7.312E+0
-4.862E-2	3.377E+0	7.286E+0
-4.700E-2	3.351E+0	7.351E+0
-4.700E-2	3.309E+0	7.172E+0
-4.376E-2	3.380E+0	7.283E+0
-4.862E-2	3.384E+0	7.409E+0
-4.700E-2	3.419E+0	7.374E+0
-4.538E-2	3.341E+0	7.422E+0
-4.538E-2	3.348E+0	7.387E+0
-4.376E-2	3.393E+0	7.244E+0
-4.538E-2	3.322E+0	7.445E+0
-4.376E-2	3.309E+0	7.383E+0
-4.538E-2	3.374E+0	7.309E+0
-4.538E-2	3.442E+0	7.270E+0
-5.025E-2	3.426E+0	7.289E+0
-4.376E-2	3.319E+0	7.351E+0
-4.538E-2	3.384E+0	7.348E+0
-4.862E-2	3.390E+0	7.283E+0
-4.862E-2	3.280E+0	7.406E+0
-4.538E-2	3.332E+0	7.338E+0
-4.376E-2	3.396E+0	7.286E+0
-4.862E-2	3.322E+0	7.263E+0
-4.700E-2	3.387E+0	7.348E+0
-4.700E-2	3.283E+0	7.341E+0
-4.376E-2	3.468E+0	7.267E+0
-4.700E-2	3.364E+0	7.289E+0
-4.862E-2	3.361E+0	7.247E+0
-4.376E-2	3.393E+0	7.322E+0
-4.538E-2	3.374E+0	7.257E+0
-4.538E-2	3.396E+0	7.254E+0
-4.538E-2	3.371E+0	7.305E+0
-4.700E-2	3.403E+0	7.283E+0
-4.538E-2	3.393E+0	7.354E+0
-4.700E-2	3.452E+0	7.292E+0
-4.862E-2	3.374E+0	7.302E+0
-4.700E-2	3.445E+0	7.364E+0
-4.376E-2	3.374E+0	7.383E+0
-4.376E-2	3.387E+0	7.419E+0
-4.538E-2	3.429E+0	7.289E+0
-4.214E-2	3.351E+0	7.344E+0
-4.214E-2	3.371E+0	7.279E+0
-4.862E-2	3.309E+0	7.361E+0
-4.700E-2	3.358E+0	7.250E+0
-4.376E-2	3.335E+0	7.289E+0
-4.376E-2	3.367E+0	7.341E+0
-4.700E-2	3.354E+0	7.283E+0
-4.862E-2	3.374E+0	7.250E+0
-4.376E-2	3.332E+0	7.393E+0
-4.538E-2	3.361E+0	7.374E+0
-4.862E-2	3.361E+0	7.335E+0
-4.862E-2	3.390E+0	7.432E+0
-4.376E-2	3.406E+0	7.351E+0
-4.214E-2	3.396E+0	7.383E+0
-4.538E-2	3.384E+0	7.318E+0
-4.862E-2	3.387E+0	7.315E+0
-4.700E-2	3.390E+0	7.380E+0
-4.376E-2	3.396E+0	7.354E+0
-4.538E-2	3.439E+0	7.354E+0
-4.862E-2	3.319E+0	7.364E+0
-4.214E-2	3.393E+0	7.477E+0
-4.700E-2	3.283E+0	7.322E+0
-4.538E-2	3.367E+0	7.286E+0
-4.862E-2	3.393E+0	7.241E+0
-4.538E-2	3.319E+0	7.276E+0
-4.214E-2	3.354E+0	7.283E+0
-4.700E-2	3.319E+0	7.341E+0
-4.862E-2	3.364E+0	7.344E+0
-4.376E-2	3.396E+0	7.325E+0
-4.376E-2	3.338E+0	7.335E+0
-4.862E-2	3.364E+0	7.364E+0
-4.862E-2	3.442E+0	7.182E+0
-4.538E-2	3.380E+0	7.335E+0
-4.538E-2	3.332E+0	7.351E+0
-4.538E-2	3.312E+0	7.331E+0
-4.700E-2	3.426E+0	7.400E+0
-4.538E-2	3.465E+0	7.328E+0
-4.376E-2	3.312E+0	7.305E+0
-4.538E-2	3.341E+0	7.202E+0
-4.700E-2	3.403E+0	7.357E+0
-4.538E-2	3.371E+0	7.348E+0
-4.862E-2	3.406E+0	7.260E+0
-4.538E-2	3.403E+0	7.221E+0
-4.700E-2	3.396E+0	7.267E+0
-4.538E-2	3.302E+0	7.367E+0
-4.700E-2	3.380E+0	7.289E+0
-4.700E-2	3.390E+0	7.409E+0
-4.862E-2	3.338E+0	7.374E+0
-4.538E-2	3.429E+0	7.302E+0
-4.376E-2	3.377E+0	7.312E+0
-4.700E-2	3.416E+0	7.305E+0
-4.538E-2	3.384E+0	7.205E+0
-4.538E-2	3.380E+0	7.276E+0
-4.376E-2	3.409E+0	7.341E+0
-4.538E-2	3.338E+0	7.318E+0
-4.862E-2	3.452E+0	7.438E+0
-4.538E-2	3.296E+0	7.299E+0
-4.538E-2	3.312E+0	7.309E+0
-4.376E-2	3.371E+0	7.318E+0
-4.700E-2	3.419E+0	7.312E+0
-4.862E-2	3.413E+0	7.289E+0
-4.538E-2	3.384E+0	7.254E+0
-4.700E-2	3.364E+0	7.344E+0
-4.862E-2	3.315E+0	7.318E+0
-4.538E-2	3.416E+0	7.260E+0
-4.376E-2	3.429E+0	7.309E+0
-4.700E-2	3.409E+0	7.348E+0
-4.700E-2	3.299E+0	7.370E+0
-4.538E-2	3.358E+0	7.406E+0
-4.538E-2	3.406E+0	7.364E+0
-4.862E-2	3.380E+0	7.374E+0
-4.862E-2	3.335E+0	7.393E+0
-4.538E-2	3.293E+0	7.276E+0
-4.538E-2	3.390E+0	7.169E+0
-4.862E-2	3.322E+0	7.234E+0
-4.862E-2	3.354E+0	7.400E+0
-4.700E-2	3.377E+0	7.315E+0
-4.214E-2	3.328E+0	7.425E+0
-4.538E-2	3.426E+0	7.335E+0
-4.862E-2	3.435E+0	7.374E+0
-4.538E-2	3.338E+0	7.299E+0
-4.538E-2	3.422E+0	7.416E+0
-4.862E-2	3.374E+0	7.357E+0
-4.700E-2	3.328E+0	7.325E+0
-4.700E-2	3.374E+0	7.328E+0
-4.538E-2	3.374E+0	7.289E+0
-4.700E-2	3.400E+0	7.400E+0
-4.700E-2	3.419E+0	7.354E+0
-4.376E-2	3.422E+0	7.322E+0
-4.700E-2	3.302E+0	7.279E+0
-4.862E-2	3.354E+0	7.267E+0
-4.700E-2	3.361E+0	7.361E+0
-4.376E-2	3.403E+0	7.331E+0
-4.538E-2	3.396E+0	7.357E+0
-4.700E-2	3.396E+0	7.370E+0
-4.700E-2	3.364E+0	7.403E+0
-4.700E-2	3.380E+0	7.377E+0
-4.700E-2	3.345E+0	7.241E+0
-4.700E-2	3.354E+0	7.361E+0
-4.700E-2	3.374E+0	7.325E+0
-4.538E-2	3.367E+0	7.328E+0
-4.376E-2	3.351E+0	7.341E+0
-4.538E-2	3.387E+0	7.166E+0
-4.700E-2	3.351E+0	7.370E+0
-4.700E-2	3.435E+0	7.387E+0
-4.376E-2	3.377E+0	7.302E+0
-4.538E-2	3.409E+0	7.299E+0
-4.862E-2	3.409E+0	7.289E+0
-4.538E-2	3.332E+0	7.286E+0
-4.376E-2	3.312E+0	7.351E+0
-4.700E-2	3.345E+0	7.357E+0
-4.862E-2	3.429E+0	7.383E+0
-4.538E-2	3.474E+0	7.390E+0
-4.538E-2	3.406E+0	7.383E+0
-4.700E-2	3.396E+0	7.503E+0
-4.700E-2	3.432E+0	7.273E+0
-4.376E-2	3.380E+0	7.406E+0
-4.376E-2	3.390E+0	7.406E+0
-4.862E-2	3.374E+0	7.312E+0
-4.538E-2	3.435E+0	7.400E+0
-4.214E-2	3.341E+0	7.276E+0
-4.538E-2	3.419E+0	7.361E+0
-4.862E-2	3.348E+0	7.302E+0
-4.538E-2	3.387E+0	7.263E+0
-4.376E-2	3.299E+0	7.299E+0
-4.376E-2	3.390E+0	7.338E+0
-4.862E-2	3.377E+0	7.351E+0
-4.700E-2	3.409E+0	7.328E+0
-4.051E-2	3.387E+0	7.344E+0
-4.376E-2	3.435E+0	7.263E+0
-4.700E-2	3.393E+0	7.351E+0
-4.700E-2	3.371E+0	7.322E+0
-4.538E-2	3.335E+0	7.361E+0
-4.538E-2	3.371E+0	7.348E+0
-5.025E-2	3.341E+0	7.224E+0
-4.862E-2	3.426E+0	7.458E+0
-4.376E-2	3.422E+0	7.409E+0
-4.538E-2	3.312E+0	7.367E+0
-4.862E-2	3.348E+0	7.283E+0
-4.862E-2	3.413E+0	7.412E+0
-4.376E-2	3.422E+0	7.322E+0
-4.538E-2	3.358E+0	7.341E+0
-4.862E-2	3.367E+0	7.234E+0
-4.862E-2	3.322E+0	7.296E+0
-4.538E-2	3.380E+0	7.328E+0
-4.538E-2	3.371E+0	7.364E+0
-4.538E-2	3.367E+0	7.396E+0
-4.700E-2	3.452E+0	7.435E+0
-4.376E-2	3.413E+0	7.354E+0
-4.538E-2	3.396E+0	7.425E+0
-4.862E-2	3.380E+0	7.390E+0
-4.700E-2	3.380E+0	7.341E+0
-4.538E-2	3.335E+0	7.341E+0
-4.376E-2	3.429E+0	7.377E+0
-4.700E-2	3.478E+0	7.419E+0
-4.862E-2	3.384E+0	7.393E+0
-4.376E-2	3.351E+0	7.341E+0
-4.538E-2	3.341E+0	7.442E+0
-4.862E-2	3.413E+0	7.448E+0
-4.700E-2	3.455E+0	7.263E+0
-4.538E-2	3.387E+0	7.247E+0
-4.538E-2	3.325E+0	7.438E+0
-4.700E-2	3.345E+0	7.341E+0
-5.025E-2	3.306E+0	7.286E+0
-4.376E-2	3.361E+0	7.296E+0
-4.376E-2	3.302E+0	7.305E+0
-5.025E-2	3.319E+0	7.257E+0
-4.700E-2	3.367E+0	7.318E+0
-4.700E-2	3.315E+0	7.270E+0
-4.700E-2	3.280E+0	7.309E+0
-4.376E-2	3.390E+0	7.302E+0
-4.700E-2	3.364E+0	7.341E+0
-4.376E-2	3.387E+0	7.338E+0
-4.538E-2	3.390E+0	7.406E+0
-4.700E-2	3.429E+0	7.406E+0
-4.538E-2	3.390E+0	7.351E+0
-4.538E-2	3.364E+0	7.322E+0
-4.376E-2	3.345E+0	7.263E+0
-4.700E-2	3.364E+0	7.270E+0
-4.862E-2	3.348E+0	7.393E+0
-4.538E-2	3.403E+0	7.338E+0
-4.700E-2	3.364E+0	7.471E+0
-4.700E-2	3.406E+0	7.263E+0
-4.700E-2	3.387E+0	7.318E+0
-4.538E-2	3.380E+0	7.286E+0
-4.538E-2	3.341E+0	7.250E+0
-4.862E-2	3.361E+0	7.361E+0
-4.700E-2	3.396E+0	7.351E+0
-4.538E-2	3.416E+0	7.607E+0
-4.214E-2	3.293E+0	7.331E+0
-4.538E-2	3.358E+0	7.367E+0
-4.700E-2	3.455E+0	7.387E+0
-4.376E-2	3.315E+0	7.331E+0
-4.376E-2	3.432E+0	7.221E+0
-4.700E-2	3.413E+0	7.380E+0
-4.700E-2	3.384E+0	7.270E+0
-4.538E-2	3.393E+0	7.406E+0
-4.376E-2	3.341E+0	7.237E+0
-4.538E-2	3.455E+0	7.364E+0
-4.700E-2	3.435E+0	7.406E+0
-4.214E-2	3.396E+0	7.390E+0
-4.700E-2	3.348E+0	7.328E+0
-4.538E-2	3.422E+0	7.309E+0
-4.700E-2	3.387E+0	7.351E+0
-4.376E-2	3.403E+0	7.364E+0
-4.700E-2	3.413E+0	7.361E+0
-4.700E-2	3.422E+0	7.367E+0
-4.700E-2	3.319E+0	7.302E+0
-4.214E-2	3.387E+0	7.318E+0
-4.376E-2	3.263E+0	7.370E+0
-4.376E-2	3.348E+0	7.412E+0
-4.700E-2	3.419E+0	7.338E+0
-4.214E-2	3.384E+0	7.185E+0
-4.376E-2	3.371E+0	7.344E+0
-4.700E-2	3.377E+0	7.289E+0
-4.862E-2	3.354E+0	7.322E+0
-4.700E-2	3.387E+0	7.422E+0
-4.538E-2	3.358E+0	7.445E+0
-4.538E-2	3.384E+0	7.328E+0
-4.700E-2	3.332E+0	7.279E+0
-4.538E-2	3.393E+0	7.299E+0
-4.376E-2	3.390E+0	7.354E+0
-4.376E-2	3.367E+0	7.302E+0
-4.862E-2	3.393E+0	7.380E+0
-4.700E-2	3.345E+0	7.331E+0
-4.376E-2	3.293E+0	7.400E+0
-4.862E-2	3.263E+0	7.325E+0
-4.862E-2	3.393E+0	7.211E+0
-4.214E-2	3.409E+0	7.348E+0
-4.700E-2	3.299E+0	7.380E+0
-4.538E-2	3.358E+0	7.500E+0
-4.862E-2	3.416E+0	7.396E+0
-4.538E-2	3.429E+0	7.367E+0
-4.700E-2	3.377E+0	7.412E+0
-4.538E-2	3.380E+0	7.318E+0
-4.862E-2	3.432E+0	7.383E+0
-4.376E-2	3.413E+0	7.322E+0
-4.538E-2	3.361E+0	7.487E+0
-4.862E-2	3.358E+0	7.357E+0
-4.700E-2	3.406E+0	7.364E+0
-4.538E-2	3.416E+0	7.367E+0
-4.538E-2	3.390E+0	7.309E+0
-4.700E-2	3.400E+0	7.383E+0
-4.700E-2	3.390E+0	7.296E+0
-4.700E-2	3.416E+0	7.471E+0
-4.700E-2	3.351E+0	7.481E+0
-4.862E-2	3.341E+0	7.218E+0
-4.538E-2	3.396E+0	7.364E+0
-4.538E-2	3.371E+0	7.390E+0
-4.376E-2	3.419E+0	7.292E+0
-4.700E-2	3.439E+0	7.279E+0
-4.538E-2	3.312E+0	7.257E+0
-4.538E-2	3.439E+0	7.383E+0
-4.376E-2	3.341E+0	7.461E+0
-4.862E-2	3.361E+0	7.257E+0
-4.862E-2	3.439E+0	7.406E+0
-4.538E-2	3.354E+0	7.325E+0
-4.538E-2	3.341E+0	7.344E+0
-4.214E-2	3.322E+0	7.292E+0
-4.700E-2	3.384E+0	7.432E+0
-4.376E-2	3.345E+0	7.406E+0
-4.538E-2	3.396E+0	7.455E+0
-4.538E-2	3.419E+0	7.374E+0
-5.025E-2	3.452E+0	7.331E+0
-4.376E-2	3.422E+0	7.318E+0
-4.700E-2	3.406E+0	7.331E+0
-4.376E-2	3.380E+0	7.309E+0
-4.862E-2	3.455E+0	7.383E+0
-4.376E-2	3.458E+0	7.312E+0
-4.214E-2	3.374E+0	7.260E+0
-4.862E-2	3.358E+0	7.247E+0
-4.862E-2	3.442E+0	7.361E+0
-4.538E-2	3.377E+0	7.429E+0
-4.538E-2	3.377E+0	7.302E+0
-4.700E-2	3.422E+0	7.344E+0
-5.025E-2	3.358E+0	7.263E+0
-4.538E-2	3.387E+0	7.364E+0
-4.376E-2	3.390E+0	7.305E+0
-4.700E-2	3.354E+0	7.361E+0
-4.862E-2	3.377E+0	7.276E+0
-4.538E-2	3.371E+0	7.289E+0
-4.538E-2	3.400E+0	7.357E+0
-4.700E-2	3.348E+0	7.305E+0
-4.700E-2	3.312E+0	7.357E+0
-4.538E-2	3.416E+0	7.344E+0
-4.376E-2	3.377E+0	7.455E+0
-4.862E-2	3.455E+0	7.341E+0
-4.538E-2	3.377E+0	7.305E+0
-4.538E-2	3.345E+0	7.377E+0
-4.538E-2	3.371E+0	7.257E+0
-4.700E-2	3.380E+0	7.338E+0
-4.862E-2	3.374E+0	7.338E+0
-4.538E-2	3.416E+0	7.409E+0
-4.538E-2	3.354E+0	7.335E+0
-4.700E-2	3.319E+0	7.393E+0
-4.700E-2	3.416E+0	7.279E+0
-4.376E-2	3.416E+0	7.296E+0
-4.700E-2	3.276E+0	7.409E+0
-4.862E-2	3.332E+0	7.338E+0
-4.538E-2	3.374E+0	7.497E+0
-4.214E-2	3.325E+0	7.390E+0
-4.376E-2	3.354E+0	7.367E+0
-4.538E-2	3.364E+0	7.302E+0
-4.538E-2	3.377E+0	7.315E+0
-4.376E-2	3.400E+0	7.403E+0
-4.376E-2	3.422E+0	7.367E+0
-4.862E-2	3.315E+0	7.163E+0
-4.700E-2	3.445E+0	7.380E+0
-4.538E-2	3.387E+0	7.374E+0
-4.376E-2	3.361E+0	7.260E+0
-4.700E-2	3.403E+0	7.283E+0
-4.538E-2	3.374E+0	7.260E+0
-4.538E-2	3.439E+0	7.354E+0
-4.376E-2	3.393E+0	7.361E+0
-4.862E-2	3.396E+0	7.338E+0
-4.700E-2	3.384E+0	7.273E+0
-4.700E-2	3.351E+0	7.412E+0
-4.376E-2	3.458E+0	7.254E+0
-4.700E-2	3.325E+0	7.400E+0
-4.700E-2	3.387E+0	7.419E+0
-4.700E-2	3.354E+0	7.331E+0
-4.538E-2	3.387E+0	7.260E+0
-4.538E-2	3.377E+0	7.438E+0
-4.700E-2	3.364E+0	7.322E+0
-4.700E-2	3.348E+0	7.380E+0
-4.700E-2	3.416E+0	7.322E+0
-4.700E-2	3.338E+0	7.367E+0
-4.862E-2	3.403E+0	7.270E+0
-4.700E-2	3.380E+0	7.247E+0
-4.538E-2	3.400E+0	7.416E+0
-4.700E-2	3.439E+0	7.370E+0
-4.538E-2	3.400E+0	7.305E+0
-4.538E-2	3.390E+0	7.270E+0
-4.214E-2	3.371E+0	7.387E+0
-4.700E-2	3.396E+0	7.331E+0
-4.538E-2	3.487E+0	7.312E+0
-4.538E-2	3.348E+0	7.312E+0
-4.538E-2	3.351E+0	7.302E+0
-4.700E-2	3.384E+0	7.257E+0
-4.862E-2	3.338E+0	7.331E+0
-4.700E-2	3.377E+0	7.403E+0
-4.538E-2	3.380E+0	7.241E+0
-4.700E-2	3.367E+0	7.361E+0
-4.700E-2	3.309E+0	7.461E+0
-4.538E-2	3.403E+0	7.302E+0
-4.700E-2	3.393E+0	7.387E+0
-4.700E-2	3.377E+0	7.331E+0
-4.538E-2	3.358E+0	7.331E+0
-4.538E-2	3.319E+0	7.283E+0
-4.538E-2	3.358E+0	7.351E+0
-4.700E-2	3.387E+0	7.331E+0
-4.862E-2	3.387E+0	7.387E+0
-4.214E-2	3.361E+0	7.396E+0
-4.376E-2	3.390E+0	7.357E+0
-4.538E-2	3.325E+0	7.416E+0
-4.700E-2	3.393E+0	7.387E+0
-4.376E-2	3.354E+0	7.390E+0
-4.376E-2	3.354E+0	7.331E+0
-4.538E-2	3.341E+0	7.289E+0
-4.538E-2	3.406E+0	7.354E+0
-4.538E-2	3.426E+0	7.377E+0
-4.700E-2	3.406E+0	7.344E+0
-4.700E-2	3.364E+0	7.322E+0
-4.700E-2	3.380E+0	7.367E+0
-4.538E-2	3.338E+0	7.286E+0
-4.376E-2	3.309E+0	7.416E+0
-4.538E-2	3.371E+0	7.474E+0
-4.862E-2	3.432E+0	7.250E+0
-4.376E-2	3.400E+0	7.361E+0
-4.700E-2	3.413E+0	7.289E+0
-4.700E-2	3.390E+0	7.244E+0
-5.025E-2	3.377E+0	7.325E+0
-4.700E-2	3.406E+0	7.338E+0
-4.538E-2	3.380E+0	7.412E+0
-4.700E-2	3.387E+0	7.357E+0
-5.025E-2	3.358E+0	7.400E+0
-4.700E-2	3.380E+0	7.328E+0
-4.214E-2	3.332E+0	7.344E+0
-4.700E-2	3.400E+0	7.396E+0
-4.700E-2	3.435E+0	7.377E+0
-4.376E-2	3.338E+0	7.279E+0
-4.376E-2	3.380E+0	7.305E+0
-4.700E-2	3.442E+0	7.305E+0
-4.538E-2	3.335E+0	7.335E+0
-4.700E-2	3.367E+0	7.305E+0
-4.214E-2	3.387E+0	7.292E+0
-4.538E-2	3.380E+0	7.377E+0
-4.862E-2	3.380E+0	7.312E+0
-4.538E-2	3.452E+0	7.286E+0
-4.376E-2	3.419E+0	7.364E+0
-4.700E-2	3.390E+0	7.299E+0
-4.862E-2	3.358E+0	7.416E+0
-4.376E-2	3.393E+0	7.283E+0
-4.538E-2	3.364E+0	7.299E+0
-4.700E-2	3.390E+0	7.309E+0
-4.700E-2	3.374E+0	7.335E+0
-4.376E-2	3.315E+0	7.451E+0
-4.700E-2	3.335E+0	7.361E+0
-4.700E-2	3.387E+0	7.335E+0
-5.025E-2	3.367E+0	7.367E+0
-4.376E-2	3.439E+0	7.289E+0
-4.538E-2	3.409E+0	7.260E+0
-4.538E-2	3.409E+0	7.448E+0
-4.862E-2	3.393E+0	7.361E+0
-4.538E-2	3.403E+0	7.296E+0
-4.214E-2	3.387E+0	7.250E+0
-4.862E-2	3.371E+0	7.296E+0
-4.700E-2	3.341E+0	7.279E+0
-4.700E-2	3.374E+0	7.348E+0
-4.376E-2	3.403E+0	7.338E+0
-4.700E-2	3.374E+0	7.234E+0
-4.538E-2	3.354E+0	7.429E+0
-4.376E-2	3.432E+0	7.328E+0
-4.538E-2	3.319E+0	7.338E+0
-4.862E-2	3.384E+0	7.409E+0
-4.538E-2	3.435E+0	7.325E+0
-4.376E-2	3.374E+0	7.390E+0
-4.376E-2	3.335E+0	7.409E+0
-4.700E-2	3.328E+0	7.364E+0
-5.025E-2	3.409E+0	7.328E+0
-4.538E-2	3.367E+0	7.341E+0
-4.376E-2	3.358E+0	7.296E+0
-4.700E-2	3.380E+0	7.283E+0
-4.538E-2	3.322E+0	7.377E+0
-4.376E-2	3.390E+0	7.325E+0
-4.700E-2	3.380E+0	7.390E+0
-5.025E-2	3.377E+0	7.283E+0
-4.862E-2	3.432E+0	7.267E+0
-4.214E-2	3.351E+0	7.286E+0
-4.376E-2	3.504E+0	7.390E+0
-4.700E-2	3.306E+0	7.315E+0
-4.862E-2	3.409E+0	7.344E+0
-4.538E-2	3.426E+0	7.451E+0
-4.376E-2	3.393E+0	7.276E+0
-4.538E-2	3.371E+0	7.309E+0
-4.538E-2	3.422E+0	7.429E+0
-4.538E-2	3.426E+0	7.344E+0
-4.700E-2	3.351E+0	7.400E+0
-5.025E-2	3.396E+0	7.351E+0
-4.700E-2	3.422E+0	7.263E+0
-4.538E-2	3.426E+0	7.305E+0
-4.376E-2	3.419E+0	7.335E+0
-4.700E-2	3.380E+0	7.299E+0
-4.376E-2	3.442E+0	7.315E+0
-4.376E-2	3.390E+0	7.244E+0
-4.376E-2	3.396E+0	7.267E+0
-4.700E-2	3.367E+0	7.380E+0
-5.025E-2	3.361E+0	7.400E+0
-4.538E-2	3.364E+0	7.393E+0
-4.862E-2	3.341E+0	7.406E+0
-4.700E-2	3.396E+0	7.331E+0
-4.700E-2	3.419E+0	7.393E+0
-4.700E-2	3.435E+0	7.403E+0
-4.862E-2	3.403E+0	7.331E+0
-4.862E-2	3.400E+0	7.309E+0
-4.700E-2	3.416E+0	7.383E+0
-4.376E-2	3.315E+0	7.302E+0
-4.700E-2	3.361E+0	7.254E+0
-4.862E-2	3.338E+0	7.351E+0
-4.862E-2	3.396E+0	7.296E+0
-4.538E-2	3.465E+0	7.179E+0
-4.538E-2	3.371E+0	7.325E+0
-4.862E-2	3.374E+0	7.364E+0
-4.700E-2	3.351E+0	7.299E+0
-4.376E-2	3.374E+0	7.403E+0
-4.376E-2	3.413E+0	7.283E+0
-4.862E-2	3.367E+0	7.335E+0
-4.700E-2	3.400E+0	7.416E+0
-4.214E-2	3.380E+0	7.400E+0
-4.376E-2	3.377E+0	7.383E+0
-4.862E-2	3.393E+0	7.325E+0
-5.025E-2	3.367E+0	7.302E+0
-4.538E-2	3.400E+0	7.377E+0
-4.538E-2	3.364E+0	7.396E+0
-4.862E-2	3.403E+0	7.338E+0
-4.538E-2	3.400E+0	7.351E+0
-4.700E-2	3.400E+0	7.367E+0
-4.376E-2	3.299E+0	7.357E+0
-4.376E-2	3.322E+0	7.344E+0
-4.862E-2	3.396E+0	7.221E+0
-4.700E-2	3.409E+0	7.309E+0
-4.376E-2	3.319E+0	7.283E+0
-4.538E-2	3.403E+0	7.335E+0
-4.700E-2	3.455E+0	7.286E+0
-4.214E-2	3.393E+0	7.377E+0
-4.376E-2	3.419E+0	7.354E+0
-4.700E-2	3.387E+0	7.387E+0
-4.862E-2	3.341E+0	7.267E+0
-4.376E-2	3.400E+0	7.490E+0
-4.538E-2	3.390E+0	7.383E+0
-4.700E-2	3.299E+0	7.241E+0
-4.700E-2	3.474E+0	7.348E+0
-4.376E-2	3.312E+0	7.244E+0
-4.538E-2	3.400E+0	7.438E+0
-4.862E-2	3.315E+0	7.370E+0
-4.862E-2	3.263E+0	7.344E+0
-4.538E-2	3.358E+0	7.367E+0
-4.538E-2	3.325E+0	7.455E+0
-4.376E-2	3.387E+0	7.354E+0
-4.700E-2	3.377E+0	7.344E+0
-4.538E-2	3.422E+0	7.279E+0
-4.376E-2	3.384E+0	7.367E+0
-4.862E-2	3.390E+0	7.309E+0
-4.862E-2	3.338E+0	7.451E+0
-4.376E-2	3.354E+0	7.361E+0
-4.538E-2	3.390E+0	7.377E+0
-4.862E-2	3.439E+0	7.370E+0
-4.700E-2	3.384E+0	7.289E+0
-4.538E-2	3.445E+0	7.419E+0
-4.538E-2	3.315E+0	7.325E+0
-4.700E-2	3.319E+0	7.400E+0
-4.862E-2	3.400E+0	7.335E+0
-4.376E-2	3.345E+0	7.331E+0
-4.376E-2	3.478E+0	7.315E+0
-4.862E-2	3.384E+0	7.354E+0
-4.862E-2	3.371E+0	7.292E+0
-4.376E-2	3.461E+0	7.302E+0
-4.700E-2	3.377E+0	7.289E+0
-4.700E-2	3.374E+0	7.425E+0
-4.862E-2	3.468E+0	7.299E+0
-4.538E-2	3.435E+0	7.364E+0
-4.538E-2	3.406E+0	7.318E+0
-4.862E-2	3.345E+0	7.380E+0
-5.025E-2	3.367E+0	7.361E+0
-4.862E-2	3.361E+0	7.396E+0
-4.538E-2	3.377E+0	7.267E+0
-4.862E-2	3.406E+0	7.341E+0
-4.862E-2	3.429E+0	7.325E+0
-4.376E-2	3.413E+0	7.367E+0
-4.376E-2	3.426E+0	7.325E+0
-4.700E-2	3.387E+0	7.377E+0
-4.862E-2	3.364E+0	7.438E+0
-4.700E-2	3.306E+0	7.315E+0
-4.376E-2	3.371E+0	7.296E+0
-4.862E-2	3.341E+0	7.247E+0
-4.700E-2	3.325E+0	7.318E+0
-4.538E-2	3.384E+0	7.276E+0
-4.538E-2	3.406E+0	7.341E+0
-4.862E-2	3.406E+0	7.318E+0
-4.538E-2	3.335E+0	7.325E+0
-4.700E-2	3.367E+0	7.361E+0
-4.538E-2	3.384E+0	7.260E+0
-4.700E-2	3.364E+0	7.299E+0
-4.862E-2	3.348E+0	7.442E+0
-4.700E-2	3.448E+0	7.286E+0
-4.376E-2	3.419E+0	7.348E+0
-4.700E-2	3.432E+0	7.331E+0
-4.700E-2	3.364E+0	7.292E+0
-4.214E-2	3.354E+0	7.289E+0
-4.376E-2	3.361E+0	7.312E+0
-4.862E-2	3.380E+0	7.442E+0
-4.538E-2	3.367E+0	7.299E+0
-4.538E-2	3.312E+0	7.387E+0
-4.538E-2	3.416E+0	7.377E+0
-4.538E-2	3.426E+0	7.471E+0
-4.700E-2	3.384E+0	7.374E+0
-4.538E-2	3.393E+0	7.412E+0
-4.376E-2	3.335E+0	7.367E+0
-4.862E-2	3.351E+0	7.458E+0
-4.862E-2	3.296E+0	7.367E+0
-4.538E-2	3.387E+0	7.263E+0
-4.214E-2	3.422E+0	7.367E+0
-4.700E-2	3.387E+0	7.344E+0
-4.538E-2	3.429E+0	7.312E+0
-4.376E-2	3.455E+0	7.390E+0
-4.376E-2	3.400E+0	7.208E+0
-4.700E-2	3.341E+0	7.361E+0
-4.538E-2	3.345E+0	7.422E+0
-4.376E-2	3.432E+0	7.328E+0
-4.376E-2	3.345E+0	7.383E+0
-4.700E-2	3.461E+0	7.305E+0
-4.700E-2	3.377E+0	7.338E+0
-4.700E-2	3.400E+0	7.357E+0
-4.538E-2	3.358E+0	7.283E+0
-4.538E-2	3.348E+0	7.416E+0
-4.862E-2	3.367E+0	7.270E+0
-4.700E-2	3.461E+0	7.279E+0
-4.376E-2	3.396E+0	7.416E+0
-4.862E-2	3.426E+0	7.338E+0
-4.700E-2	3.419E+0	7.481E+0
-4.376E-2	3.384E+0	7.325E+0
-4.538E-2	3.289E+0	7.305E+0
-4.862E-2	3.361E+0	7.377E+0
-4.538E-2	3.452E+0	7.279E+0
-4.538E-2	3.341E+0	7.273E+0
-4.700E-2	3.338E+0	7.380E+0
-4.538E-2	3.367E+0	7.364E+0
-4.862E-2	3.315E+0	7.292E+0
-4.214E-2	3.393E+0	7.296E+0
-4.700E-2	3.276E+0	7.286E+0
-4.700E-2	3.377E+0	7.351E+0
-4.862E-2	3.419E+0	7.315E+0
-4.376E-2	3.296E+0	7.377E+0
-4.700E-2	3.393E+0	7.338E+0
-4.862E-2	3.312E+0	7.338E+0
-5.025E-2	3.406E+0	7.364E+0
-4.214E-2	3.263E+0	7.429E+0
-4.538E-2	3.299E+0	7.377E+0
-4.538E-2	3.445E+0	7.315E+0
-4.538E-2	3.380E+0	7.331E+0
-4.538E-2	3.367E+0	7.403E+0
-4.376E-2	3.400E+0	7.195E+0
-4.700E-2	3.351E+0	7.283E+0
-4.700E-2	3.354E+0	7.279E+0
-4.700E-2	3.419E+0	7.318E+0
-4.376E-2	3.377E+0	7.364E+0
-4.700E-2	3.361E+0	7.409E+0
-5.025E-2	3.413E+0	7.406E+0
-4.700E-2	3.351E+0	7.400E+0
-4.376E-2	3.325E+0	7.351E+0
-4.862E-2	3.448E+0	7.292E+0
-4.862E-2	3.364E+0	7.305E+0
-4.538E-2	3.390E+0	7.260E+0
-4.700E-2	3.403E+0	7.270E+0
-4.862E-2	3.387E+0	7.351E+0
-4.538E-2	3.429E+0	7.357E+0
-4.051E-2	3.296E+0	7.322E+0
-4.538E-2	3.403E+0	7.234E+0
-5.025E-2	3.354E+0	7.312E+0
-4.862E-2	3.406E+0	7.468E+0
-4.538E-2	3.380E+0	7.302E+0
-4.376E-2	3.413E+0	7.383E+0
-4.862E-2	3.367E+0	7.409E+0
-4.862E-2	3.335E+0	7.296E+0
-4.538E-2	3.312E+0	7.341E+0
-4.538E-2	3.345E+0	7.302E+0
-4.538E-2	3.384E+0	7.348E+0
-4.376E-2	3.341E+0	7.348E+0
-4.376E-2	3.289E+0	7.419E+0
-4.538E-2	3.322E+0	7.283E+0
-4.700E-2	3.471E+0	7.192E+0
-4.700E-2	3.364E+0	7.302E+0
-4.538E-2	3.416E+0	7.419E+0
-4.376E-2	3.335E+0	7.335E+0
-4.862E-2	3.406E+0	7.429E+0
-4.700E-2	3.367E+0	7.244E+0
-4.376E-2	3.377E+0	7.341E+0
-4.538E-2	3.374E+0	7.344E+0
-5.025E-2	3.409E+0	7.309E+0
-4.376E-2	3.348E+0	7.289E+0
-4.538E-2	3.341E+0	7.296E+0
-4.214E-2	3.374E+0	7.241E+0
-4.700E-2	3.341E+0	7.335E+0
-4.700E-2	3.338E+0	7.335E+0
-4.700E-2	3.306E+0	7.416E+0
-4.538E-2	3.328E+0	7.380E+0
-4.862E-2	3.377E+0	7.325E+0
-4.862E-2	3.416E+0	7.403E+0
-4.376E-2	3.400E+0	7.286E+0
-4.538E-2	3.338E+0	7.254E+0
-4.700E-2	3.393E+0	7.367E+0
-4.700E-2	3.419E+0	7.400E+0
-4.700E-2	3.371E+0	7.507E+0
-4.862E-2	3.358E+0	7.367E+0
-4.376E-2	3.439E+0	7.292E+0
-4.700E-2	3.351E+0	7.331E+0
-4.538E-2	3.338E+0	7.221E+0
-4.538E-2	3.442E+0	7.325E+0
-4.700E-2	3.364E+0	7.254E+0
-4.538E-2	3.338E+0	7.383E+0
-4.538E-2	3.396E+0	7.296E+0
-4.376E-2	3.354E+0	7.357E+0
-4.538E-2	3.403E+0	7.318E+0
-4.862E-2	3.322E+0	7.312E+0
-4.538E-2	3.380E+0	7.328E+0
-4.538E-2	3.367E+0	7.318E+0
-4.538E-2	3.387E+0	7.296E+0
-4.700E-2	3.354E+0	7.377E+0
-4.700E-2	3.367E+0	7.474E+0
-4.538E-2	3.393E+0	7.387E+0
-4.700E-2	3.345E+0	7.312E+0
-4.862E-2	3.416E+0	7.364E+0
-4.376E-2	3.380E+0	7.325E+0
-4.376E-2	3.358E+0	7.380E+0
-4.700E-2	3.325E+0	7.331E+0
-4.862E-2	3.247E+0	7.299E+0
-4.862E-2	3.445E+0	7.276E+0
-4.214E-2	3.348E+0	7.299E+0
-4.862E-2	3.445E+0	7.322E+0
-4.862E-2	3.452E+0	7.283E+0
-4.376E-2	3.364E+0	7.299E+0
-4.376E-2	3.371E+0	7.305E+0
-4.700E-2	3.393E+0	7.455E+0
-4.700E-2	3.358E+0	7.403E+0
-4.376E-2	3.371E+0	7.396E+0
-4.700E-2	3.345E+0	7.309E+0
-4.700E-2	3.419E+0	7.276E+0
-4.700E-2	3.400E+0	7.370E+0
-4.538E-2	3.396E+0	7.387E+0
-4.538E-2	3.354E+0	7.412E+0
-5.025E-2	3.387E+0	7.302E+0
-4.862E-2	3.452E+0	7.309E+0
-4.700E-2	3.409E+0	7.370E+0
-4.700E-2	3.416E+0	7.250E+0
-4.862E-2	3.409E+0	7.448E+0
-4.700E-2	3.406E+0	7.341E+0
-4.376E-2	3.341E+0	7.387E+0
-4.700E-2	3.335E+0	7.228E+0
-4.700E-2	3.400E+0	7.302E+0
-4.538E-2	3.393E+0	7.400E+0
-4.376E-2	3.361E+0	7.328E+0
-4.538E-2	3.328E+0	7.299E+0
-4.700E-2	3.445E+0	7.312E+0
-4.700E-2	3.332E+0	7.260E+0
-4.376E-2	3.354E+0	7.396E+0
-4.376E-2	3.387E+0	7.260E+0
-4.700E-2	3.341E+0	7.370E+0
-4.538E-2	3.413E+0	7.305E+0
-4.376E-2	3.432E+0	7.393E+0
-4.051E-2	3.419E+0	7.318E+0
-4.538E-2	3.325E+0	7.357E+0
-4.862E-2	3.400E+0	7.380E+0
-4.376E-2	3.335E+0	7.312E+0
-4.538E-2	3.377E+0	7.357E+0
-4.700E-2	3.390E+0	7.263E+0
-4.700E-2	3.380E+0	7.477E+0
-4.376E-2	3.435E+0	7.377E+0
-4.376E-2	3.393E+0	7.377E+0
-4.538E-2	3.367E+0	7.244E+0
-4.700E-2	3.406E+0	7.387E+0
-4.538E-2	3.413E+0	7.409E+0
-4.538E-2	3.396E+0	7.305E+0
-4.538E-2	3.390E+0	7.315E+0
-4.862E-2	3.422E+0	7.276E+0
-4.538E-2	3.426E+0	7.328E+0
-4.538E-2	3.390E+0	7.458E+0
-4.700E-2	3.299E+0	7.309E+0
-4.538E-2	3.361E+0	7.286E+0
-4.214E-2	3.354E+0	7.367E+0
-4.538E-2	3.358E+0	7.344E+0
-4.862E-2	3.442E+0	7.351E+0
-4.700E-2	3.413E+0	7.432E+0
-4.538E-2	3.484E+0	7.370E+0
-4.538E-2	3.455E+0	7.328E+0
-4.538E-2	3.338E+0	7.247E+0
-4.700E-2	3.390E+0	7.338E+0
-4.538E-2	3.403E+0	7.234E+0
-4.538E-2	3.322E+0	7.364E+0
-4.700E-2	3.364E+0	7.520E+0
-4.376E-2	3.419E+0	7.367E+0
-4.538E-2	3.351E+0	7.396E+0
-4.376E-2	3.338E+0	7.299E+0
-4.700E-2	3.413E+0	7.328E+0
-4.700E-2	3.442E+0	7.267E+0
-4.700E-2	3.396E+0	7.283E+0
-4.376E-2	3.432E+0	7.286E+0
-5.025E-2	3.387E+0	7.396E+0
-4.376E-2	3.419E+0	7.315E+0
-4.376E-2	3.302E+0	7.315E+0
-4.051E-2	3.409E+0	7.331E+0
-4.700E-2	3.361E+0	7.396E+0
-4.538E-2	3.358E+0	7.487E+0
-4.214E-2	3.387E+0	7.338E+0
-4.376E-2	3.341E+0	7.438E+0
-4.862E-2	3.361E+0	7.328E+0
-4.376E-2	3.364E+0	7.348E+0
-4.538E-2	3.435E+0	7.325E+0
-4.700E-2	3.358E+0	7.305E+0
-4.700E-2	3.309E+0	7.412E+0
-4.700E-2	3.426E+0	7.351E+0
-4.700E-2	3.328E+0	7.312E+0
-4.214E-2	3.364E+0	7.445E+0
-4.700E-2	3.283E+0	7.370E+0
-5.025E-2	3.393E+0	7.322E+0
-4.376E-2	3.309E+0	7.273E+0
-4.376E-2	3.422E+0	7.338E+0
-5.025E-2	3.393E+0	7.351E+0
-4.862E-2	3.471E+0	7.348E+0
-4.538E-2	3.345E+0	7.419E+0
-4.538E-2	3.348E+0	7.494E+0
-4.700E-2	3.367E+0	7.218E+0
-4.538E-2	3.374E+0	7.370E+0
-4.214E-2	3.328E+0	7.409E+0
-4.214E-2	3.322E+0	7.354E+0
-4.862E-2	3.416E+0	7.302E+0
-4.376E-2	3.309E+0	7.331E+0
-4.376E-2	3.341E+0	7.361E+0
-4.376E-2	3.319E+0	7.270E+0
-4.538E-2	3.335E+0	7.364E+0
-4.862E-2	3.348E+0	7.377E+0
-4.376E-2	3.332E+0	7.354E+0
-4.538E-2	3.426E+0	7.283E+0
-4.862E-2	3.422E+0	7.296E+0
-5.025E-2	3.332E+0	7.387E+0
-4.376E-2	3.361E+0	7.244E+0
-4.376E-2	3.371E+0	7.380E+0
-4.700E-2	3.325E+0	7.357E+0
-4.538E-2	3.419E+0	7.244E+0
-4.538E-2	3.406E+0	7.215E+0
-4.376E-2	3.361E+0	7.400E+0
-5.025E-2	3.374E+0	7.377E+0
-4.538E-2	3.345E+0	7.357E+0
-4.538E-2	3.396E+0	7.419E+0
-4.538E-2	3.432E+0	7.406E+0
-5.025E-2	3.435E+0	7.412E+0
-4.538E-2	3.371E+0	7.412E+0
-4.538E-2	3.351E+0	7.370E+0
-4.376E-2	3.426E+0	7.406E+0
-5.025E-2	3.487E+0	7.416E+0
-4.376E-2	3.445E+0	7.367E+0
-4.376E-2	3.335E+0	7.451E+0
-4.538E-2	3.390E+0	7.432E+0
-4.862E-2	3.283E+0	7.429E+0
-4.700E-2	3.419E+0	7.409E+0
-4.538E-2	3.393E+0	7.231E+0
-4.538E-2	3.458E+0	7.471E+0
-4.700E-2	3.387E+0	7.348E+0
-4.700E-2	3.426E+0	7.292E+0
-4.538E-2	3.371E+0	7.364E+0
-4.700E-2	3.396E+0	7.292E+0
-4.862E-2	3.442E+0	7.338E+0
-4.862E-2	3.481E+0	7.435E+0
-4.376E-2	3.387E+0	7.309E+0
-4.538E-2	3.416E+0	7.328E+0
-4.538E-2	3.319E+0	7.263E+0
-4.538E-2	3.435E+0	7.276E+0
-4.376E-2	3.332E+0	7.341E+0
-4.376E-2	3.345E+0	7.263E+0
-4.862E-2	3.422E+0	7.263E+0
-4.700E-2	3.371E+0	7.328E+0
-4.214E-2	3.416E+0	7.364E+0
-4.538E-2	3.377E+0	7.351E+0
-4.700E-2	3.309E+0	7.416E+0
-4.700E-2	3.354E+0	7.338E+0
-4.862E-2	3.319E+0	7.364E+0
-4.538E-2	3.374E+0	7.283E+0
-4.862E-2	3.416E+0	7.341E+0
-4.862E-2	3.358E+0	7.325E+0
-4.538E-2	3.341E+0	7.380E+0
-4.376E-2	3.345E+0	7.260E+0
-4.862E-2	3.354E+0	7.425E+0
-4.700E-2	3.396E+0	7.422E+0
-4.700E-2	3.332E+0	7.361E+0
-4.376E-2	3.325E+0	7.400E+0
-4.700E-2	3.432E+0	7.393E+0
-4.700E-2	3.358E+0	7.380E+0
-4.700E-2	3.351E+0	7.370E+0
-4.376E-2	3.409E+0	7.409E+0
-5.025E-2	3.409E+0	7.312E+0
-4.538E-2	3.325E+0	7.273E+0
-4.700E-2	3.426E+0	7.361E+0
-4.376E-2	3.403E+0	7.367E+0
-4.700E-2	3.442E+0	7.289E+0
-4.376E-2	3.465E+0	7.325E+0
-4.700E-2	3.345E+0	7.412E+0
-4.700E-2	3.416E+0	7.351E+0
-4.862E-2	3.341E+0	7.344E+0
-4.862E-2	3.400E+0	7.315E+0
-4.700E-2	3.406E+0	7.364E+0
-4.214E-2	3.413E+0	7.292E+0
-4.538E-2	3.319E+0	7.380E+0
-4.862E-2	3.432E+0	7.325E+0
-4.376E-2	3.374E+0	7.400E+0
-4.538E-2	3.364E+0	7.338E+0
-4.862E-2	3.341E+0	7.328E+0
-4.700E-2	3.354E+0	7.267E+0
-4.214E-2	3.338E+0	7.279E+0
-4.538E-2	3.426E+0	7.292E+0
-5.025E-2	3.406E+0	7.348E+0
-5.025E-2	3.413E+0	7.153E+0
-4.376E-2	3.400E+0	7.513E+0
-4.538E-2	3.276E+0	7.335E+0
-4.700E-2	3.351E+0	7.318E+0
-4.700E-2	3.306E+0	7.254E+0
-4.376E-2	3.429E+0	7.351E+0
-4.376E-2	3.296E+0	7.244E+0
-4.700E-2	3.377E+0	7.438E+0
-4.700E-2	3.435E+0	7.315E+0
-4.538E-2	3.452E+0	7.354E+0
-4.051E-2	3.384E+0	7.406E+0
-4.862E-2	3.406E+0	7.357E+0
-5.025E-2	3.384E+0	7.383E+0
-4.214E-2	3.413E+0	7.335E+0
-4.376E-2	3.341E+0	7.292E+0
-4.700E-2	3.332E+0	7.215E+0
-4.538E-2	3.390E+0	7.348E+0
-4.376E-2	3.309E+0	7.354E+0
-4.538E-2	3.403E+0	7.335E+0
-4.700E-2	3.439E+0	7.409E+0
-4.700E-2	3.393E+0	7.305E+0
-4.538E-2	3.358E+0	7.422E+0
-4.376E-2	3.361E+0	7.354E+0
-4.538E-2	3.393E+0	7.357E+0
-4.862E-2	3.374E+0	7.302E+0
-4.538E-2	3.377E+0	7.318E+0
-4.538E-2	3.390E+0	7.322E+0
-4.538E-2	3.358E+0	7.231E+0
-4.700E-2	3.387E+0	7.364E+0
-4.214E-2	3.335E+0	7.390E+0
-4.376E-2	3.416E+0	7.296E+0
-4.862E-2	3.422E+0	7.393E+0
-5.025E-2	3.354E+0	7.357E+0
-4.376E-2	3.354E+0	7.348E+0
-4.376E-2	3.390E+0	7.338E+0
-4.700E-2	3.364E+0	7.312E+0
-4.862E-2	3.315E+0	7.250E+0
-4.538E-2	3.439E+0	7.377E+0
-4.538E-2	3.351E+0	7.354E+0
-4.538E-2	3.419E+0	7.315E+0
-4.700E-2	3.341E+0	7.315E+0
-4.376E-2	3.448E+0	7.318E+0
-4.538E-2	3.367E+0	7.341E+0
-4.376E-2	3.380E+0	7.412E+0
-4.862E-2	3.377E+0	7.390E+0
-4.214E-2	3.348E+0	7.409E+0
-4.214E-2	3.380E+0	7.305E+0
-4.862E-2	3.361E+0	7.331E+0
-4.700E-2	3.364E+0	7.189E+0
-4.538E-2	3.332E+0	7.393E+0
-4.376E-2	3.345E+0	7.364E+0
-5.025E-2	3.387E+0	7.380E+0
-4.862E-2	3.341E+0	7.403E+0
-4.214E-2	3.367E+0	7.361E+0
-4.376E-2	3.409E+0	7.283E+0
-4.700E-2	3.426E+0	7.335E+0
-4.862E-2	3.348E+0	7.374E+0
-4.538E-2	3.345E+0	7.299E+0
-4.700E-2	3.390E+0	7.348E+0
-4.862E-2	3.293E+0	7.312E+0
-4.700E-2	3.341E+0	7.289E+0
-4.538E-2	3.380E+0	7.425E+0
-4.376E-2	3.377E+0	7.400E+0
-4.862E-2	3.377E+0	7.318E+0
-4.862E-2	3.419E+0	7.455E+0
-4.700E-2	3.384E+0	7.270E+0
-4.376E-2	3.374E+0	7.318E+0
-4.538E-2	3.406E+0	7.370E+0
-5.025E-2	3.403E+0	7.387E+0
-4.214E-2	3.413E+0	7.412E+0
-4.538E-2	3.332E+0	7.387E+0
-4.862E-2	3.367E+0	7.348E+0
-4.700E-2	3.351E+0	7.267E+0
-4.538E-2	3.435E+0	7.383E+0
-4.214E-2	3.325E+0	7.315E+0
-4.538E-2	3.364E+0	7.221E+0
-4.376E-2	3.283E+0	7.448E+0
-4.376E-2	3.403E+0	7.331E+0
-4.862E-2	3.390E+0	7.367E+0
-4.700E-2	3.322E+0	7.425E+0
-4.862E-2	3.345E+0	7.344E+0
-4.538E-2	3.377E+0	7.425E+0
-4.376E-2	3.409E+0	7.351E+0
-4.862E-2	3.351E+0	7.325E+0
-4.538E-2	3.384E+0	7.445E+0
-4.376E-2	3.335E+0	7.241E+0
-4.376E-2	3.390E+0	7.370E+0
-4.862E-2	3.384E+0	7.208E+0
-4.862E-2	3.364E+0	7.338E+0
-4.538E-2	3.345E+0	7.451E+0
-4.538E-2	3.455E+0	7.335E+0
-4.538E-2	3.377E+0	7.205E+0
-4.862E-2	3.367E+0	7.250E+0
-4.538E-2	3.354E+0	7.318E+0
-4.538E-2	3.426E+0	7.312E+0
-4.862E-2	3.325E+0	7.364E+0
-4.700E-2	3.351E+0	7.267E+0
-4.700E-2	3.403E+0	7.299E+0
-4.376E-2	3.416E+0	7.325E+0
-4.862E-2	3.409E+0	7.344E+0
-4.862E-2	3.445E+0	7.270E+0
-4.700E-2	3.426E+0	7.370E+0
-4.376E-2	3.396E+0	7.445E+0
-4.538E-2	3.387E+0	7.328E+0
-4.700E-2	3.452E+0	7.338E+0
-4.538E-2	3.328E+0	7.354E+0
-4.376E-2	3.393E+0	7.286E+0
-4.700E-2	3.403E+0	7.250E+0
-4.862E-2	3.345E+0	7.260E+0
-4.538E-2	3.422E+0	7.260E+0
-4.538E-2	3.413E+0	7.409E+0
-4.862E-2	3.426E+0	7.302E+0
-4.700E-2	3.354E+0	7.400E+0
-4.538E-2	3.371E+0	7.276E+0
-4.376E-2	3.380E+0	7.296E+0
-4.700E-2	3.341E+0	7.507E+0
-4.862E-2	3.400E+0	7.315E+0
-4.214E-2	3.380E+0	7.325E+0
-4.376E-2	3.432E+0	7.244E+0
-4.538E-2	3.387E+0	7.400E+0
-4.700E-2	3.426E+0	7.484E+0
-4.214E-2	3.387E+0	7.341E+0
-4.700E-2	3.335E+0	7.289E+0
-4.700E-2	3.439E+0	7.309E+0
-4.700E-2	3.393E+0	7.425E+0
-4.700E-2	3.322E+0	7.250E+0
-4.538E-2	3.390E+0	7.335E+0
-4.538E-2	3.341E+0	7.438E+0
-4.538E-2	3.400E+0	7.312E+0
-4.538E-2	3.354E+0	7.276E+0
-4.376E-2	3.416E+0	7.247E+0
-5.187E-2	3.416E+0	7.361E+0
-4.862E-2	3.354E+0	7.403E+0
-4.376E-2	3.390E+0	7.331E+0
-4.538E-2	3.403E+0	7.302E+0
-4.214E-2	3.384E+0	7.344E+0
-5.025E-2	3.396E+0	7.367E+0
-4.376E-2	3.413E+0	7.348E+0
-4.538E-2	3.358E+0	7.331E+0
-4.700E-2	3.371E+0	7.302E+0
-4.700E-2	3.432E+0	7.406E+0
-4.538E-2	3.348E+0	7.507E+0
-4.376E-2	3.377E+0	7.331E+0
-4.700E-2	3.435E+0	7.416E+0
-4.862E-2	3.289E+0	7.318E+0
-4.376E-2	3.377E+0	7.279E+0
-4.538E-2	3.384E+0	7.364E+0
-4.862E-2	3.358E+0	7.400E+0
-5.025E-2	3.332E+0	7.383E+0
-4.376E-2	3.351E+0	7.445E+0
-4.376E-2	3.416E+0	7.393E+0
-4.538E-2	3.439E+0	7.422E+0
-5.025E-2	3.442E+0	7.412E+0
-4.538E-2	3.396E+0	7.429E+0
-4.700E-2	3.371E+0	7.283E+0
-4.538E-2	3.354E+0	7.331E+0
-4.376E-2	3.406E+0	7.189E+0
-4.538E-2	3.354E+0	7.422E+0
-4.376E-2	3.380E+0	7.416E+0
-4.538E-2	3.361E+0	7.364E+0
-4.538E-2	3.403E+0	7.338E+0
-4.700E-2	3.374E+0	7.344E+0
-4.700E-2	3.371E+0	7.202E+0
-4.700E-2	3.393E+0	7.442E+0
-4.700E-2	3.299E+0	7.299E+0
-4.376E-2	3.387E+0	7.403E+0
-4.862E-2	3.387E+0	7.341E+0
-4.538E-2	3.374E+0	7.367E+0
-4.862E-2	3.390E+0	7.254E+0
-4.376E-2	3.335E+0	7.416E+0
-4.376E-2	3.364E+0	7.286E+0
-4.700E-2	3.345E+0	7.357E+0
-4.862E-2	3.312E+0	7.254E+0
-4.376E-2	3.380E+0	7.367E+0
-4.700E-2	3.422E+0	7.318E+0
-4.862E-2	3.328E+0	7.348E+0
-4.700E-2	3.354E+0	7.205E+0
-4.214E-2	3.371E+0	7.263E+0
-4.376E-2	3.364E+0	7.367E+0
-4.700E-2	3.364E+0	7.364E+0
-4.538E-2	3.348E+0	7.322E+0
-4.538E-2	3.384E+0	7.273E+0
-4.376E-2	3.471E+0	7.374E+0
-4.700E-2	3.354E+0	7.354E+0
-4.538E-2	3.341E+0	7.361E+0
-4.376E-2	3.393E+0	7.374E+0
-4.051E-2	3.396E+0	7.318E+0
-4.700E-2	3.348E+0	7.302E+0
-4.862E-2	3.364E+0	7.270E+0
-4.376E-2	3.358E+0	7.364E+0
-4.214E-2	3.338E+0	7.354E+0
-4.538E-2	3.351E+0	7.205E+0
-5.025E-2	3.409E+0	7.273E+0
-4.538E-2	3.396E+0	7.286E+0
-4.376E-2	3.400E+0	7.377E+0
-4.700E-2	3.361E+0	7.325E+0
-4.700E-2	3.380E+0	7.351E+0
-4.700E-2	3.400E+0	7.344E+0
-4.376E-2	3.361E+0	7.276E+0
-5.025E-2	3.406E+0	7.380E+0
-4.862E-2	3.400E+0	7.257E+0
-4.538E-2	3.364E+0	7.231E+0
-4.700E-2	3.348E+0	7.289E+0
-4.700E-2	3.348E+0	7.409E+0
-4.862E-2	3.332E+0	7.344E+0
-4.376E-2	3.413E+0	7.406E+0
-4.376E-2	3.367E+0	7.341E+0
-4.538E-2	3.380E+0	7.331E+0
-4.862E-2	3.387E+0	7.370E+0
-4.538E-2	3.387E+0	7.370E+0
-4.214E-2	3.419E+0	7.351E+0
-4.700E-2	3.461E+0	7.299E+0
-5.025E-2	3.393E+0	7.406E+0
-4.376E-2	3.312E+0	7.296E+0
-4.700E-2	3.377E+0	7.335E+0
-4.862E-2	3.348E+0	7.163E+0
-4.538E-2	3.380E+0	7.442E+0
-4.538E-2	3.361E+0	7.409E+0
-4.376E-2	3.367E+0	7.364E+0
-4.700E-2	3.280E+0	7.299E+0
-4.700E-2	3.371E+0	7.419E+0
-4.376E-2	3.419E+0	7.351E+0
-4.376E-2	3.354E+0	7.435E+0
-4.700E-2	3.409E+0	7.283E+0
-4.862E-2	3.338E+0	7.309E+0
-4.538E-2	3.396E+0	7.276E+0
-4.700E-2	3.387E+0	7.331E+0
-4.700E-2	3.390E+0	7.289E+0
-4.862E-2	3.416E+0	7.289E+0
-4.538E-2	3.377E+0	7.344E+0
-4.538E-2	3.335E+0	7.364E+0
-4.700E-2	3.361E+0	7.224E+0
-4.862E-2	3.367E+0	7.341E+0
-4.538E-2	3.364E+0	7.224E+0
-4.538E-2	3.358E+0	7.383E+0
-4.862E-2	3.364E+0	7.328E+0
-4.700E-2	3.432E+0	7.322E+0
-4.376E-2	3.422E+0	7.344E+0
-4.538E-2	3.358E+0	7.279E+0
-4.700E-2	3.348E+0	7.406E+0
-4.700E-2	3.351E+0	7.432E+0
-4.214E-2	3.400E+0	7.380E+0
-4.538E-2	3.374E+0	7.458E+0
-4.700E-2	3.367E+0	7.338E+0
-5.025E-2	3.452E+0	7.312E+0
-4.538E-2	3.396E+0	7.393E+0
-4.700E-2	3.419E+0	7.494E+0
-5.025E-2	3.351E+0	7.474E+0
-4.700E-2	3.358E+0	7.380E+0
-4.214E-2	3.335E+0	7.380E+0
-4.538E-2	3.348E+0	7.396E+0
-4.700E-2	3.455E+0	7.390E+0
-4.700E-2	3.390E+0	7.208E+0
-4.538E-2	3.406E+0	7.429E+0
-4.538E-2	3.416E+0	7.286E+0
-4.538E-2	3.351E+0	7.361E+0
-4.376E-2	3.358E+0	7.400E+0
-4.700E-2	3.396E+0	7.370E+0
-4.214E-2	3.377E+0	7.292E+0
-4.700E-2	3.306E+0	7.322E+0
-5.025E-2	3.439E+0	7.435E+0
-4.376E-2	3.354E+0	7.292E+0
-4.538E-2	3.325E+0	7.283E+0
-4.700E-2	3.409E+0	7.289E+0
-4.538E-2	3.371E+0	7.396E+0
-4.376E-2	3.367E+0	7.367E+0
-4.862E-2	3.400E+0	7.328E+0
-4.862E-2	3.455E+0	7.425E+0
-4.700E-2	3.299E+0	7.276E+0
-4.376E-2	3.461E+0	7.335E+0
-4.214E-2	3.341E+0	7.344E+0
-5.025E-2	3.276E+0	7.331E+0
-4.538E-2	3.380E+0	7.292E+0
-4.376E-2	3.377E+0	7.390E+0
-4.214E-2	3.406E+0	7.270E+0
-4.700E-2	3.338E+0	7.270E+0
-5.025E-2	3.419E+0	7.276E+0
-4.376E-2	3.358E+0	7.406E+0
-4.376E-2	3.422E+0	7.312E+0
-4.700E-2	3.296E+0	7.341E+0
-4.700E-2	3.309E+0	7.351E+0
-4.376E-2	3.380E+0	7.364E+0
-4.538E-2	3.299E+0	7.377E+0
-4.538E-2	3.358E+0	7.335E+0
-4.862E-2	3.351E+0	7.341E+0
-4.538E-2	3.367E+0	7.305E+0
-4.376E-2	3.358E+0	7.412E+0
-4.538E-2	3.325E+0	7.400E+0
-4.700E-2	3.413E+0	7.403E+0
-4.538E-2	3.429E+0	7.383E+0
-4.700E-2	3.432E+0	7.367E+0
-4.862E-2	3.348E+0	7.202E+0
-4.538E-2	3.322E+0	7.380E+0
-4.376E-2	3.348E+0	7.250E+0
-4.214E-2	3.351E+0	7.442E+0
-4.700E-2	3.351E+0	7.305E+0
-4.862E-2	3.387E+0	7.299E+0
-4.376E-2	3.348E+0	7.387E+0
-4.376E-2	3.413E+0	7.403E+0
-4.862E-2	3.465E+0	7.348E+0
-4.862E-2	3.335E+0	7.370E+0
-4.538E-2	3.380E+0	7.351E+0
-4.538E-2	3.406E+0	7.412E+0
-4.538E-2	3.341E+0	7.296E+0
-4.700E-2	3.361E+0	7.325E+0
-4.700E-2	3.384E+0	7.335E+0
-4.538E-2	3.393E+0	7.367E+0
-4.700E-2	3.293E+0	7.419E+0
-4.538E-2	3.403E+0	7.377E+0
-4.376E-2	3.377E+0	7.344E+0
-4.538E-2	3.348E+0	7.286E+0
-4.538E-2	3.384E+0	7.403E+0
-4.538E-2	3.393E+0	7.354E+0
-4.214E-2	3.422E+0	7.393E+0
-4.538E-2	3.371E+0	7.305E+0
-4.376E-2	3.348E+0	7.260E+0
-4.538E-2	3.416E+0	7.341E+0
-4.376E-2	3.358E+0	7.309E+0
-4.214E-2	3.429E+0	7.273E+0
-4.700E-2	3.374E+0	7.364E+0
-4.862E-2	3.396E+0	7.331E+0
-4.538E-2	3.238E+0	7.351E+0
-4.700E-2	3.380E+0	7.335E+0
-4.862E-2	3.403E+0	7.367E+0
-4.862E-2	3.332E+0	7.312E+0
-4.376E-2	3.393E+0	7.283E+0
-4.700E-2	3.354E+0	7.292E+0
-4.538E-2	3.328E+0	7.296E+0
-4.862E-2	3.445E+0	7.270E+0
-4.538E-2	3.416E+0	7.451E+0
-4.214E-2	3.419E+0	7.348E+0
-4.700E-2	3.371E+0	7.335E+0
-4.538E-2	3.280E+0	7.286E+0
-4.214E-2	3.422E+0	7.377E+0
-4.700E-2	3.413E+0	7.296E+0
-4.862E-2	3.426E+0	7.328E+0
-4.376E-2	3.328E+0	7.416E+0
-4.376E-2	3.393E+0	7.247E+0
-4.700E-2	3.374E+0	7.380E+0
-4.862E-2	3.396E+0	7.325E+0
-4.862E-2	3.341E+0	7.257E+0
-4.214E-2	3.380E+0	7.370E+0
-4.700E-2	3.367E+0	7.325E+0
-4.862E-2	3.371E+0	7.283E+0
-5.025E-2	3.400E+0	7.318E+0
-4.214E-2	3.429E+0	7.312E+0
-4.700E-2	3.341E+0	7.507E+0
-4.700E-2	3.345E+0	7.335E+0
-4.700E-2	3.309E+0	7.351E+0
-4.376E-2	3.364E+0	7.416E+0
-4.376E-2	3.400E+0	7.370E+0
-4.538E-2	3.358E+0	7.325E+0
-4.862E-2	3.403E+0	7.377E+0
-4.214E-2	3.419E+0	7.309E+0
-4.214E-2	3.361E+0	7.302E+0
-5.025E-2	3.332E+0	7.234E+0
-4.862E-2	3.390E+0	7.387E+0
-4.538E-2	3.315E+0	7.361E+0
-4.538E-2	3.413E+0	7.367E+0
-4.700E-2	3.406E+0	7.270E+0
-4.538E-2	3.413E+0	7.263E+0
-4.538E-2	3.390E+0	7.322E+0
-4.376E-2	3.400E+0	7.299E+0
-4.700E-2	3.416E+0	7.367E+0
-4.862E-2	3.422E+0	7.328E+0
-4.376E-2	3.426E+0	7.257E+0
-4.376E-2	3.341E+0	7.416E+0
-4.862E-2	3.348E+0	7.263E+0
-4.700E-2	3.367E+0	7.403E+0
-4.376E-2	3.361E+0	7.338E+0
-4.538E-2	3.319E+0	7.390E+0
-4.862E-2	3.387E+0	7.348E+0
-4.376E-2	3.396E+0	7.260E+0
-4.214E-2	3.351E+0	7.322E+0
-4.376E-2	3.325E+0	7.325E+0
-4.700E-2	3.387E+0	7.260E+0
-5.025E-2	3.354E+0	7.409E+0
-4.214E-2	3.416E+0	7.370E+0
-4.700E-2	3.387E+0	7.354E+0
-4.862E-2	3.416E+0	7.250E+0
-4.862E-2	3.435E+0	7.364E+0
-4.538E-2	3.364E+0	7.302E+0
-4.376E-2	3.461E+0	7.412E+0
-4.700E-2	3.387E+0	7.305E+0
-4.538E-2	3.348E+0	7.341E+0
-4.376E-2	3.335E+0	7.344E+0
-4.538E-2	3.361E+0	7.292E+0
-4.700E-2	3.406E+0	7.364E+0
-4.700E-2	3.345E+0	7.338E+0
-4.376E-2	3.377E+0	7.286E+0
-4.862E-2	3.364E+0	7.276E+0
-4.376E-2	3.328E+0	7.412E+0
-4.862E-2	3.351E+0	7.370E+0
-4.538E-2	3.306E+0	7.367E+0
-4.700E-2	3.351E+0	7.299E+0
-4.700E-2	3.416E+0	7.438E+0
-4.862E-2	3.448E+0	7.234E+0
-4.700E-2	3.432E+0	7.477E+0
-4.538E-2	3.416E+0	7.344E+0
-4.538E-2	3.338E+0	7.260E+0
-4.538E-2	3.332E+0	7.422E+0
-4.700E-2	3.426E+0	7.409E+0
-4.376E-2	3.328E+0	7.367E+0
-4.700E-2	3.422E+0	7.289E+0
-5.025E-2	3.361E+0	7.335E+0
-4.538E-2	3.517E+0	7.322E+0
-4.538E-2	3.400E+0	7.335E+0
-4.700E-2	3.315E+0	7.309E+0
-4.862E-2	3.432E+0	7.357E+0
-4.538E-2	3.403E+0	7.237E+0
-4.376E-2	3.351E+0	7.338E+0
-4.538E-2	3.406E+0	7.250E+0
-4.538E-2	3.348E+0	7.354E+0
-4.376E-2	3.364E+0	7.335E+0
-4.538E-2	3.384E+0	7.302E+0
-4.538E-2	3.306E+0	7.390E+0
-4.700E-2	3.328E+0	7.315E+0
-4.376E-2	3.390E+0	7.387E+0
-4.214E-2	3.322E+0	7.315E+0
-4.700E-2	3.390E+0	7.383E+0
-4.700E-2	3.380E+0	7.370E+0
-4.051E-2	3.390E+0	7.325E+0
-4.376E-2	3.315E+0	7.348E+0
-4.700E-2	3.432E+0	7.254E+0
-4.700E-2	3.361E+0	7.361E+0
-4.538E-2	3.354E+0	7.344E+0
-4.538E-2	3.374E+0	7.296E+0
-4.700E-2	3.345E+0	7.296E+0
-4.700E-2	3.351E+0	7.357E+0
-4.376E-2	3.348E+0	7.429E+0
-4.538E-2	3.364E+0	7.241E+0
-4.700E-2	3.374E+0	7.370E+0
-4.700E-2	3.364E+0	7.283E+0
-4.538E-2	3.380E+0	7.412E+0
-4.214E-2	3.364E+0	7.448E+0
-4.862E-2	3.406E+0	7.374E+0
-5.025E-2	3.374E+0	7.221E+0
-4.538E-2	3.387E+0	7.425E+0
-4.700E-2	3.396E+0	7.296E+0
-4.862E-2	3.390E+0	7.318E+0
-4.700E-2	3.341E+0	7.331E+0
-4.376E-2	3.374E+0	7.315E+0
-4.214E-2	3.361E+0	7.276E+0
-4.862E-2	3.435E+0	7.289E+0
-4.700E-2	3.439E+0	7.325E+0
-4.538E-2	3.429E+0	7.283E+0
-4.376E-2	3.358E+0	7.383E+0
-4.700E-2	3.371E+0	7.276E+0
-4.700E-2	3.374E+0	7.315E+0
-4.538E-2	3.422E+0	7.305E+0
-4.538E-2	3.367E+0	7.341E+0
-4.700E-2	3.319E+0	7.279E+0
-4.700E-2	3.335E+0	7.315E+0
-4.376E-2	3.409E+0	7.383E+0
-4.538E-2	3.351E+0	7.370E+0
-4.700E-2	3.364E+0	7.315E+0
-4.700E-2	3.393E+0	7.403E+0
-4.538E-2	3.380E+0	7.338E+0
-4.214E-2	3.338E+0	7.442E+0
-4.862E-2	3.296E+0	7.279E+0
-4.862E-2	3.351E+0	7.351E+0
-4.538E-2	3.367E+0	7.305E+0
-4.538E-2	3.393E+0	7.335E+0
-4.538E-2	3.361E+0	7.312E+0
-4.862E-2	3.325E+0	7.400E+0
-4.538E-2	3.332E+0	7.406E+0
-4.538E-2	3.455E+0	7.270E+0
-4.700E-2	3.348E+0	7.276E+0
-4.862E-2	3.348E+0	7.341E+0
-4.538E-2	3.361E+0	7.393E+0
-4.376E-2	3.377E+0	7.289E+0
-4.862E-2	3.338E+0	7.270E+0
-4.700E-2	3.393E+0	7.396E+0
-4.538E-2	3.416E+0	7.328E+0
-4.538E-2	3.393E+0	7.338E+0
-4.862E-2	3.380E+0	7.374E+0
-5.025E-2	3.409E+0	7.380E+0
-4.376E-2	3.364E+0	7.315E+0
-4.538E-2	3.345E+0	7.318E+0
-4.538E-2	3.471E+0	7.396E+0
-4.376E-2	3.435E+0	7.425E+0
-4.538E-2	3.384E+0	7.328E+0
-4.538E-2	3.377E+0	7.344E+0
-4.862E-2	3.387E+0	7.438E+0
-4.862E-2	3.429E+0	7.380E+0
-4.376E-2	3.354E+0	7.305E+0
-4.376E-2	3.351E+0	7.322E+0
-4.700E-2	3.325E+0	7.374E+0
-4.538E-2	3.387E+0	7.357E+0
-4.538E-2	3.413E+0	7.250E+0
-4.376E-2	3.393E+0	7.312E+0
-4.538E-2	3.367E+0	7.156E+0
-4.700E-2	3.435E+0	7.412E+0
-4.862E-2	3.426E+0	7.286E+0
-4.214E-2	3.302E+0	7.464E+0
-5.025E-2	3.390E+0	7.344E+0
-4.376E-2	3.390E+0	7.464E+0
-4.538E-2	3.400E+0	7.211E+0
-4.538E-2	3.393E+0	7.215E+0
-4.862E-2	3.384E+0	7.331E+0
-4.862E-2	3.393E+0	7.370E+0
-4.538E-2	3.364E+0	7.279E+0
-4.376E-2	3.338E+0	7.270E+0
-4.376E-2	3.345E+0	7.322E+0
-4.862E-2	3.393E+0	7.361E+0
-4.700E-2	3.409E+0	7.403E+0
-4.538E-2	3.390E+0	7.224E+0
-4.862E-2	3.354E+0	7.380E+0
-4.700E-2	3.345E+0	7.367E+0
-4.376E-2	3.364E+0	7.341E+0
-4.538E-2	3.413E+0	7.351E+0
-4.538E-2	3.426E+0	7.357E+0
-4.700E-2	3.377E+0	7.380E+0
-4.376E-2	3.341E+0	7.221E+0
-4.538E-2	3.371E+0	7.250E+0
-4.862E-2	3.422E+0	7.348E+0
-4.538E-2	3.338E+0	7.377E+0
-4.376E-2	3.387E+0	7.296E+0
-4.214E-2	3.390E+0	7.387E+0
-4.700E-2	3.387E+0	7.260E+0
-4.700E-2	3.312E+0	7.276E+0
-4.214E-2	3.374E+0	7.341E+0
-4.376E-2	3.413E+0	7.361E+0
-4.700E-2	3.419E+0	7.305E+0
-4.862E-2	3.309E+0	7.396E+0
-4.376E-2	3.400E+0	7.283E+0
-4.700E-2	3.351E+0	7.312E+0
-4.538E-2	3.358E+0	7.357E+0
-4.700E-2	3.367E+0	7.292E+0
-4.214E-2	3.377E+0	7.205E+0
-4.538E-2	3.416E+0	7.286E+0
-4.700E-2	3.396E+0	7.328E+0
-4.700E-2	3.416E+0	7.263E+0
-4.376E-2	3.426E+0	7.435E+0
-4.538E-2	3.358E+0	7.302E+0
-4.862E-2	3.455E+0	7.364E+0
-4.538E-2	3.465E+0	7.286E+0
-4.538E-2	3.367E+0	7.335E+0
-4.214E-2	3.396E+0	7.260E+0
-4.700E-2	3.409E+0	7.409E+0
[truncated: 93,973 more rows]
