# Supplementary material for: Improved ANAP incorporation and VCF analysis reveal details of P2X7 current facilitation and a limited conformational interplay between ATP binding and the intracellular ballast domain
Source: eLife. 2023 Jan 4;12:e82479. doi: 10.7554/eLife.82479 (PMC9859053; doi:10.7554/eLife.82479)
Supplement: Figure 3—source data 1. [file elife-82479-fig3-data1.zip › Figure-3_source-data-1/S124_filterset-2_h24#23.csv]

-8.268E-2	3.542E+0	7.695E+0
-8.106E-2	3.633E+0	7.727E+0
-7.944E-2	3.650E+0	7.724E+0
-7.782E-2	3.585E+0	7.659E+0
-8.106E-2	3.611E+0	7.636E+0
-8.106E-2	3.611E+0	7.627E+0
-7.782E-2	3.727E+0	7.708E+0
-7.944E-2	3.662E+0	7.740E+0
-7.944E-2	3.614E+0	7.704E+0
-7.944E-2	3.662E+0	7.558E+0
-7.944E-2	3.617E+0	7.620E+0
-7.782E-2	3.675E+0	7.678E+0
-7.944E-2	3.637E+0	7.821E+0
-8.106E-2	3.669E+0	7.636E+0
-7.944E-2	3.594E+0	7.653E+0
-7.782E-2	3.666E+0	7.614E+0
-8.106E-2	3.588E+0	7.597E+0
-8.106E-2	3.607E+0	7.824E+0
-7.782E-2	3.637E+0	7.704E+0
-7.782E-2	3.650E+0	7.558E+0
-7.944E-2	3.640E+0	7.636E+0
-8.106E-2	3.685E+0	7.627E+0
-7.782E-2	3.591E+0	7.594E+0
-7.782E-2	3.708E+0	7.698E+0
-7.944E-2	3.585E+0	7.695E+0
-7.944E-2	3.731E+0	7.760E+0
-7.457E-2	3.714E+0	7.640E+0
-7.782E-2	3.646E+0	7.682E+0
-8.106E-2	3.562E+0	7.750E+0
-7.944E-2	3.601E+0	7.701E+0
-7.620E-2	3.747E+0	7.760E+0
-7.944E-2	3.659E+0	7.763E+0
-7.944E-2	3.614E+0	7.649E+0
-8.106E-2	3.552E+0	7.708E+0
-8.106E-2	3.656E+0	7.734E+0
-7.782E-2	3.581E+0	7.701E+0
-8.106E-2	3.607E+0	7.604E+0
-8.431E-2	3.617E+0	7.695E+0
-7.782E-2	3.591E+0	7.704E+0
-7.782E-2	3.598E+0	7.802E+0
-8.431E-2	3.591E+0	7.653E+0
-8.106E-2	3.627E+0	7.666E+0
-7.620E-2	3.640E+0	7.734E+0
-7.944E-2	3.656E+0	7.594E+0
-7.944E-2	3.614E+0	7.623E+0
-7.944E-2	3.598E+0	7.802E+0
-7.944E-2	3.620E+0	7.698E+0
-7.620E-2	3.701E+0	7.724E+0
-8.106E-2	3.598E+0	7.610E+0
-7.944E-2	3.685E+0	7.575E+0
-7.782E-2	3.562E+0	7.730E+0
-7.620E-2	3.669E+0	7.669E+0
-7.944E-2	3.701E+0	7.698E+0
-7.944E-2	3.620E+0	7.659E+0
-7.944E-2	3.701E+0	7.666E+0
-7.620E-2	3.633E+0	7.591E+0
-8.268E-2	3.711E+0	7.708E+0
-7.944E-2	3.672E+0	7.597E+0
-7.944E-2	3.727E+0	7.672E+0
-7.620E-2	3.611E+0	7.669E+0
-8.106E-2	3.627E+0	7.643E+0
-8.268E-2	3.585E+0	7.549E+0
-7.944E-2	3.659E+0	7.727E+0
-7.782E-2	3.682E+0	7.646E+0
-7.944E-2	3.637E+0	7.678E+0
-8.268E-2	3.575E+0	7.513E+0
-7.782E-2	3.650E+0	7.584E+0
-7.620E-2	3.585E+0	7.734E+0
-8.268E-2	3.640E+0	7.734E+0
-8.106E-2	3.620E+0	7.630E+0
-7.944E-2	3.630E+0	7.672E+0
-7.620E-2	3.659E+0	7.688E+0
-7.944E-2	3.581E+0	7.688E+0
-8.268E-2	3.688E+0	7.691E+0
-7.782E-2	3.601E+0	7.597E+0
-7.620E-2	3.650E+0	7.685E+0
-8.106E-2	3.650E+0	7.734E+0
-8.106E-2	3.611E+0	7.675E+0
-7.782E-2	3.685E+0	7.701E+0
-7.620E-2	3.656E+0	7.724E+0
-7.944E-2	3.637E+0	7.682E+0
-7.944E-2	3.620E+0	7.724E+0
-7.782E-2	3.640E+0	7.575E+0
-7.620E-2	3.614E+0	7.588E+0
-7.944E-2	3.653E+0	7.617E+0
-7.944E-2	3.549E+0	7.653E+0
-7.782E-2	3.675E+0	7.643E+0
-8.106E-2	3.640E+0	7.591E+0
-8.106E-2	3.705E+0	7.695E+0
-8.106E-2	3.640E+0	7.678E+0
-7.782E-2	3.640E+0	7.662E+0
-7.620E-2	3.633E+0	7.610E+0
-8.268E-2	3.585E+0	7.672E+0
-7.944E-2	3.598E+0	7.649E+0
-7.782E-2	3.650E+0	7.721E+0
-7.457E-2	3.617E+0	7.672E+0
-8.106E-2	3.692E+0	7.601E+0
-8.106E-2	3.585E+0	7.685E+0
-7.782E-2	3.598E+0	7.766E+0
-7.620E-2	3.650E+0	7.743E+0
-8.106E-2	3.568E+0	7.633E+0
-8.268E-2	3.617E+0	7.682E+0
-7.782E-2	3.659E+0	7.549E+0
-8.106E-2	3.682E+0	7.717E+0
-8.106E-2	3.682E+0	7.688E+0
-7.944E-2	3.559E+0	7.688E+0
-7.620E-2	3.669E+0	7.617E+0
-7.782E-2	3.669E+0	7.666E+0
-7.944E-2	3.640E+0	7.708E+0
-8.106E-2	3.630E+0	7.740E+0
-7.620E-2	3.640E+0	7.601E+0
-7.944E-2	3.718E+0	7.678E+0
-8.106E-2	3.607E+0	7.704E+0
-8.106E-2	3.575E+0	7.698E+0
-7.620E-2	3.633E+0	7.597E+0
-7.457E-2	3.624E+0	7.646E+0
-8.106E-2	3.656E+0	7.630E+0
-8.106E-2	3.562E+0	7.688E+0
-7.295E-2	3.659E+0	7.792E+0
-7.782E-2	3.620E+0	7.633E+0
-7.782E-2	3.646E+0	7.682E+0
-8.106E-2	3.672E+0	7.740E+0
-7.620E-2	3.724E+0	7.760E+0
-7.620E-2	3.598E+0	7.695E+0
-8.106E-2	3.627E+0	7.666E+0
-8.106E-2	3.627E+0	7.721E+0
-7.620E-2	3.624E+0	7.588E+0
-7.782E-2	3.559E+0	7.691E+0
-7.944E-2	3.588E+0	7.640E+0
-8.106E-2	3.620E+0	7.721E+0
-7.620E-2	3.646E+0	7.627E+0
-7.620E-2	3.572E+0	7.818E+0
-7.944E-2	3.581E+0	7.636E+0
-7.944E-2	3.650E+0	7.591E+0
-7.620E-2	3.646E+0	7.685E+0
-7.782E-2	3.662E+0	7.640E+0
-8.431E-2	3.640E+0	7.581E+0
-8.106E-2	3.598E+0	7.601E+0
-7.295E-2	3.653E+0	7.711E+0
-7.782E-2	3.559E+0	7.653E+0
-8.106E-2	3.627E+0	7.711E+0
-8.106E-2	3.637E+0	7.685E+0
-7.782E-2	3.620E+0	7.688E+0
-7.782E-2	3.650E+0	7.682E+0
-7.944E-2	3.581E+0	7.617E+0
-8.268E-2	3.682E+0	7.633E+0
-7.782E-2	3.659E+0	7.659E+0
-7.944E-2	3.640E+0	7.649E+0
-7.944E-2	3.578E+0	7.636E+0
-8.106E-2	3.578E+0	7.643E+0
-7.620E-2	3.679E+0	7.636E+0
-7.944E-2	3.578E+0	7.636E+0
-7.944E-2	3.611E+0	7.782E+0
-7.782E-2	3.594E+0	7.730E+0
-7.295E-2	3.637E+0	7.698E+0
-7.620E-2	3.666E+0	7.588E+0
-7.944E-2	3.585E+0	7.776E+0
-8.268E-2	3.617E+0	7.659E+0
-7.620E-2	3.598E+0	7.688E+0
-7.944E-2	3.562E+0	7.584E+0
-7.944E-2	3.688E+0	7.721E+0
-8.106E-2	3.630E+0	7.627E+0
-7.457E-2	3.633E+0	7.747E+0
-7.782E-2	3.578E+0	7.539E+0
-8.106E-2	3.688E+0	7.779E+0
-7.782E-2	3.653E+0	7.591E+0
-7.620E-2	3.675E+0	7.811E+0
-7.620E-2	3.698E+0	7.594E+0
-8.106E-2	3.653E+0	7.581E+0
-7.944E-2	3.624E+0	7.610E+0
-7.457E-2	3.669E+0	7.708E+0
-7.782E-2	3.614E+0	7.630E+0
-7.944E-2	3.672E+0	7.724E+0
-8.268E-2	3.659E+0	7.552E+0
-7.782E-2	3.578E+0	7.666E+0
-7.620E-2	3.604E+0	7.734E+0
-7.944E-2	3.546E+0	7.549E+0
-7.944E-2	3.653E+0	7.721E+0
-7.782E-2	3.708E+0	7.704E+0
-7.620E-2	3.646E+0	7.760E+0
-7.782E-2	3.669E+0	7.597E+0
-7.620E-2	3.656E+0	7.627E+0
-7.620E-2	3.575E+0	7.666E+0
-7.457E-2	3.669E+0	7.640E+0
-7.620E-2	3.578E+0	7.640E+0
-8.268E-2	3.611E+0	7.698E+0
-7.944E-2	3.656E+0	7.591E+0
-7.782E-2	3.656E+0	7.653E+0
-7.944E-2	3.575E+0	7.623E+0
-7.620E-2	3.656E+0	7.717E+0
-7.620E-2	3.662E+0	7.685E+0
-7.620E-2	3.637E+0	7.747E+0
-7.944E-2	3.604E+0	7.704E+0
-7.944E-2	3.630E+0	7.610E+0
-7.782E-2	3.601E+0	7.584E+0
-8.106E-2	3.672E+0	7.656E+0
-8.106E-2	3.656E+0	7.685E+0
-8.268E-2	3.643E+0	7.617E+0
-7.782E-2	3.682E+0	7.685E+0
-7.782E-2	3.630E+0	7.789E+0
-8.106E-2	3.659E+0	7.623E+0
-7.944E-2	3.604E+0	7.649E+0
-7.782E-2	3.627E+0	7.669E+0
-7.620E-2	3.695E+0	7.730E+0
-8.106E-2	3.669E+0	7.701E+0
-7.944E-2	3.653E+0	7.688E+0
-7.620E-2	3.588E+0	7.695E+0
-7.620E-2	3.646E+0	7.659E+0
-8.106E-2	3.604E+0	7.740E+0
-7.944E-2	3.585E+0	7.756E+0
-7.782E-2	3.669E+0	7.675E+0
-7.782E-2	3.581E+0	7.578E+0
-7.944E-2	3.620E+0	7.695E+0
-7.944E-2	3.653E+0	7.675E+0
-7.944E-2	3.637E+0	7.708E+0
-7.782E-2	3.666E+0	7.591E+0
-8.106E-2	3.581E+0	7.760E+0
-8.106E-2	3.662E+0	7.633E+0
-7.620E-2	3.675E+0	7.669E+0
-7.620E-2	3.669E+0	7.717E+0
-8.106E-2	3.650E+0	7.763E+0
-8.106E-2	3.614E+0	7.643E+0
-7.620E-2	3.594E+0	7.724E+0
-7.457E-2	3.685E+0	7.734E+0
-7.944E-2	3.669E+0	7.643E+0
-8.106E-2	3.617E+0	7.682E+0
-7.944E-2	3.679E+0	7.786E+0
-7.620E-2	3.627E+0	7.698E+0
-7.782E-2	3.662E+0	7.610E+0
-7.944E-2	3.607E+0	7.685E+0
-7.620E-2	3.555E+0	7.756E+0
-7.457E-2	3.604E+0	7.607E+0
-8.431E-2	3.650E+0	7.769E+0
-7.782E-2	3.705E+0	7.740E+0
-7.782E-2	3.662E+0	7.685E+0
-7.620E-2	3.565E+0	7.691E+0
-8.106E-2	3.646E+0	7.734E+0
-7.944E-2	3.685E+0	7.636E+0
-7.944E-2	3.604E+0	7.763E+0
-7.620E-2	3.646E+0	7.792E+0
-7.782E-2	3.701E+0	7.682E+0
-7.944E-2	3.653E+0	7.682E+0
-7.620E-2	3.581E+0	7.640E+0
-7.620E-2	3.620E+0	7.653E+0
-8.106E-2	3.598E+0	7.691E+0
-7.944E-2	3.656E+0	7.662E+0
-7.620E-2	3.672E+0	7.721E+0
-7.620E-2	3.653E+0	7.623E+0
-7.944E-2	3.620E+0	7.740E+0
-8.268E-2	3.591E+0	7.682E+0
-8.106E-2	3.640E+0	7.581E+0
-7.782E-2	3.685E+0	7.714E+0
-7.782E-2	3.627E+0	7.623E+0
-7.944E-2	3.627E+0	7.782E+0
-7.620E-2	3.633E+0	7.756E+0
-8.106E-2	3.549E+0	7.727E+0
-7.944E-2	3.662E+0	7.653E+0
-8.106E-2	3.630E+0	7.688E+0
-7.782E-2	3.549E+0	7.597E+0
-7.782E-2	3.637E+0	7.662E+0
-7.944E-2	3.552E+0	7.743E+0
-7.782E-2	3.630E+0	7.646E+0
-7.944E-2	3.650E+0	7.734E+0
-7.620E-2	3.692E+0	7.656E+0
-8.106E-2	3.604E+0	7.717E+0
-8.106E-2	3.624E+0	7.688E+0
-7.944E-2	3.646E+0	7.653E+0
-7.782E-2	3.698E+0	7.653E+0
-8.106E-2	3.662E+0	7.685E+0
-7.944E-2	3.594E+0	7.669E+0
-7.620E-2	3.685E+0	7.711E+0
-7.620E-2	3.627E+0	7.607E+0
-7.782E-2	3.695E+0	7.691E+0
-7.944E-2	3.650E+0	7.685E+0
-7.620E-2	3.591E+0	7.743E+0
-8.106E-2	3.640E+0	7.662E+0
-8.268E-2	3.640E+0	7.717E+0
-7.944E-2	3.585E+0	7.646E+0
-7.620E-2	3.662E+0	7.672E+0
-7.782E-2	3.643E+0	7.630E+0
-7.944E-2	3.692E+0	7.653E+0
-8.106E-2	3.627E+0	7.607E+0
-7.620E-2	3.656E+0	7.763E+0
-7.944E-2	3.669E+0	7.610E+0
-7.782E-2	3.614E+0	7.714E+0
-8.268E-2	3.679E+0	7.704E+0
-7.295E-2	3.614E+0	7.653E+0
-7.944E-2	3.633E+0	7.721E+0
-7.944E-2	3.614E+0	7.656E+0
-7.944E-2	3.734E+0	7.769E+0
-7.620E-2	3.627E+0	7.614E+0
-7.944E-2	3.588E+0	7.734E+0
-7.782E-2	3.607E+0	7.695E+0
-7.944E-2	3.640E+0	7.750E+0
-7.457E-2	3.637E+0	7.708E+0
-7.782E-2	3.685E+0	7.633E+0
-7.944E-2	3.701E+0	7.662E+0
-8.106E-2	3.617E+0	7.643E+0
-7.457E-2	3.585E+0	7.724E+0
-7.944E-2	3.679E+0	7.743E+0
-7.944E-2	3.646E+0	7.643E+0
-7.944E-2	3.611E+0	7.750E+0
-7.620E-2	3.727E+0	7.682E+0
-7.457E-2	3.653E+0	7.555E+0
-7.782E-2	3.714E+0	7.666E+0
-8.268E-2	3.688E+0	7.698E+0
-7.620E-2	3.598E+0	7.669E+0
-7.944E-2	3.624E+0	7.656E+0
-7.782E-2	3.601E+0	7.675E+0
-8.106E-2	3.718E+0	7.617E+0
-7.782E-2	3.552E+0	7.656E+0
-7.620E-2	3.559E+0	7.730E+0
-7.944E-2	3.617E+0	7.691E+0
-7.944E-2	3.669E+0	7.620E+0
-7.944E-2	3.617E+0	7.714E+0
-7.620E-2	3.650E+0	7.698E+0
-8.106E-2	3.656E+0	7.682E+0
-8.268E-2	3.659E+0	7.597E+0
-7.620E-2	3.630E+0	7.636E+0
-7.782E-2	3.640E+0	7.636E+0
-8.106E-2	3.617E+0	7.701E+0
-7.944E-2	3.646E+0	7.685E+0
-7.782E-2	3.695E+0	7.766E+0
-7.782E-2	3.604E+0	7.627E+0
-8.106E-2	3.646E+0	7.662E+0
-7.944E-2	3.585E+0	7.685E+0
-7.620E-2	3.669E+0	7.630E+0
-7.782E-2	3.672E+0	7.704E+0
-8.106E-2	3.640E+0	7.627E+0
-7.944E-2	3.620E+0	7.695E+0
-7.620E-2	3.650E+0	7.588E+0
-7.782E-2	3.675E+0	7.662E+0
-7.782E-2	3.630E+0	7.711E+0
-7.944E-2	3.662E+0	7.623E+0
-7.457E-2	3.711E+0	7.704E+0
-7.457E-2	3.646E+0	7.575E+0
-7.782E-2	3.692E+0	7.756E+0
-8.106E-2	3.637E+0	7.653E+0
-7.782E-2	3.662E+0	7.662E+0
-7.620E-2	3.692E+0	7.701E+0
-7.782E-2	3.672E+0	7.649E+0
-7.944E-2	3.633E+0	7.617E+0
-7.782E-2	3.653E+0	7.678E+0
-7.782E-2	3.620E+0	7.604E+0
-8.106E-2	3.630E+0	7.743E+0
-8.106E-2	3.598E+0	7.591E+0
-7.620E-2	3.695E+0	7.678E+0
-7.782E-2	3.604E+0	7.659E+0
-7.782E-2	3.581E+0	7.617E+0
-7.944E-2	3.650E+0	7.695E+0
-7.620E-2	3.630E+0	7.717E+0
-7.782E-2	3.643E+0	7.779E+0
-8.106E-2	3.637E+0	7.646E+0
-7.944E-2	3.517E+0	7.672E+0
-7.782E-2	3.646E+0	7.730E+0
-7.620E-2	3.669E+0	7.678E+0
-8.106E-2	3.675E+0	7.769E+0
-8.106E-2	3.662E+0	7.756E+0
-7.620E-2	3.562E+0	7.571E+0
-7.782E-2	3.614E+0	7.659E+0
-7.782E-2	3.633E+0	7.828E+0
-8.106E-2	3.611E+0	7.653E+0
-7.782E-2	3.675E+0	7.691E+0
-7.782E-2	3.614E+0	7.659E+0
-8.106E-2	3.585E+0	7.717E+0
-7.944E-2	3.640E+0	7.565E+0
-7.944E-2	3.617E+0	7.662E+0
-7.782E-2	3.594E+0	7.675E+0
-7.944E-2	3.568E+0	7.734E+0
-8.106E-2	3.711E+0	7.636E+0
-7.782E-2	3.653E+0	7.808E+0
-7.457E-2	3.627E+0	7.672E+0
-7.944E-2	3.588E+0	7.597E+0
-7.620E-2	3.594E+0	7.588E+0
-7.944E-2	3.633E+0	7.604E+0
-7.620E-2	3.666E+0	7.743E+0
-8.106E-2	3.662E+0	7.678E+0
-8.106E-2	3.630E+0	7.656E+0
-7.782E-2	3.727E+0	7.653E+0
-7.782E-2	3.611E+0	7.815E+0
-7.944E-2	3.685E+0	7.610E+0
-7.944E-2	3.692E+0	7.594E+0
-7.620E-2	3.688E+0	7.578E+0
-7.620E-2	3.640E+0	7.649E+0
-7.782E-2	3.627E+0	7.649E+0
-8.268E-2	3.646E+0	7.659E+0
-7.782E-2	3.705E+0	7.659E+0
-7.782E-2	3.611E+0	7.740E+0
-7.944E-2	3.646E+0	7.649E+0
-8.106E-2	3.695E+0	7.666E+0
-7.944E-2	3.711E+0	7.646E+0
-7.620E-2	3.549E+0	7.701E+0
-7.944E-2	3.620E+0	7.711E+0
-7.944E-2	3.682E+0	7.640E+0
-7.782E-2	3.627E+0	7.646E+0
-7.782E-2	3.620E+0	7.529E+0
-7.620E-2	3.614E+0	7.779E+0
-7.944E-2	3.504E+0	7.708E+0
-7.944E-2	3.633E+0	7.805E+0
-7.620E-2	3.581E+0	7.597E+0
-8.268E-2	3.598E+0	7.708E+0
-7.944E-2	3.724E+0	7.659E+0
-7.782E-2	3.630E+0	7.691E+0
-7.457E-2	3.695E+0	7.620E+0
-7.944E-2	3.630E+0	7.659E+0
-7.782E-2	3.666E+0	7.743E+0
-8.106E-2	3.643E+0	7.773E+0
-7.457E-2	3.611E+0	7.610E+0
-8.106E-2	3.559E+0	7.646E+0
-7.944E-2	3.633E+0	7.672E+0
-7.782E-2	3.698E+0	7.614E+0
-7.457E-2	3.588E+0	7.721E+0
-8.106E-2	3.601E+0	7.695E+0
-8.106E-2	3.588E+0	7.711E+0
-7.620E-2	3.581E+0	7.620E+0
-7.944E-2	3.688E+0	7.623E+0
-7.944E-2	3.594E+0	7.623E+0
-7.782E-2	3.601E+0	7.769E+0
-7.620E-2	3.591E+0	7.597E+0
-7.620E-2	3.536E+0	7.623E+0
-8.106E-2	3.617E+0	7.721E+0
-7.944E-2	3.675E+0	7.656E+0
-7.944E-2	3.656E+0	7.659E+0
-7.620E-2	3.568E+0	7.734E+0
-7.944E-2	3.617E+0	7.682E+0
-7.782E-2	3.627E+0	7.730E+0
-7.782E-2	3.624E+0	7.636E+0
-7.620E-2	3.637E+0	7.549E+0
-8.268E-2	3.598E+0	7.688E+0
-8.268E-2	3.682E+0	7.737E+0
-7.782E-2	3.640E+0	7.727E+0
-8.106E-2	3.659E+0	7.672E+0
-7.944E-2	3.572E+0	7.672E+0
-7.944E-2	3.695E+0	7.653E+0
-7.295E-2	3.539E+0	7.685E+0
-7.944E-2	3.724E+0	7.620E+0
-7.782E-2	3.630E+0	7.701E+0
-8.106E-2	3.643E+0	7.730E+0
-7.620E-2	3.604E+0	7.708E+0
-7.782E-2	3.604E+0	7.656E+0
-7.944E-2	3.656E+0	7.678E+0
-8.106E-2	3.656E+0	7.669E+0
-7.944E-2	3.646E+0	7.666E+0
-7.457E-2	3.627E+0	7.636E+0
-7.782E-2	3.614E+0	7.669E+0
-7.782E-2	3.637E+0	7.656E+0
-7.944E-2	3.721E+0	7.617E+0
-7.944E-2	3.620E+0	7.678E+0
-7.782E-2	3.659E+0	7.656E+0
-8.106E-2	3.701E+0	7.656E+0
-7.782E-2	3.675E+0	7.653E+0
-7.944E-2	3.637E+0	7.675E+0
-8.106E-2	3.617E+0	7.734E+0
-7.782E-2	3.611E+0	7.704E+0
-7.944E-2	3.692E+0	7.610E+0
-7.944E-2	3.620E+0	7.743E+0
-8.106E-2	3.656E+0	7.649E+0
-7.944E-2	3.656E+0	7.617E+0
-7.457E-2	3.643E+0	7.678E+0
-7.944E-2	3.624E+0	7.678E+0
-7.944E-2	3.656E+0	7.620E+0
-8.106E-2	3.659E+0	7.675E+0
-7.620E-2	3.714E+0	7.672E+0
-7.782E-2	3.568E+0	7.656E+0
-8.106E-2	3.607E+0	7.727E+0
-7.944E-2	3.614E+0	7.594E+0
-7.620E-2	3.627E+0	7.649E+0
-7.944E-2	3.662E+0	7.601E+0
-7.944E-2	3.614E+0	7.633E+0
-8.431E-2	3.559E+0	7.750E+0
-7.620E-2	3.604E+0	7.747E+0
-7.620E-2	3.614E+0	7.672E+0
-7.944E-2	3.643E+0	7.669E+0
-8.593E-2	3.601E+0	7.617E+0
-7.620E-2	3.617E+0	7.672E+0
-7.944E-2	3.679E+0	7.701E+0
-8.268E-2	3.601E+0	7.695E+0
-8.106E-2	3.617E+0	7.730E+0
-7.457E-2	3.637E+0	7.760E+0
-7.782E-2	3.627E+0	7.568E+0
-7.782E-2	3.643E+0	7.691E+0
-8.106E-2	3.607E+0	7.646E+0
-7.944E-2	3.695E+0	7.750E+0
-8.106E-2	3.611E+0	7.717E+0
-7.944E-2	3.594E+0	7.666E+0
-8.106E-2	3.643E+0	7.704E+0
-7.782E-2	3.617E+0	7.604E+0
-7.782E-2	3.627E+0	7.617E+0
-7.944E-2	3.662E+0	7.714E+0
-7.944E-2	3.559E+0	7.578E+0
-7.620E-2	3.588E+0	7.536E+0
-7.782E-2	3.653E+0	7.640E+0
-7.944E-2	3.633E+0	7.786E+0
-8.106E-2	3.517E+0	7.591E+0
-7.620E-2	3.643E+0	7.552E+0
-7.457E-2	3.633E+0	7.682E+0
-8.106E-2	3.555E+0	7.789E+0
-8.106E-2	3.669E+0	7.620E+0
-7.782E-2	3.672E+0	7.636E+0
-7.295E-2	3.640E+0	7.565E+0
-7.944E-2	3.585E+0	7.811E+0
-8.268E-2	3.666E+0	7.743E+0
-7.782E-2	3.617E+0	7.782E+0
-7.620E-2	3.620E+0	7.701E+0
-7.620E-2	3.614E+0	7.698E+0
-7.944E-2	3.624E+0	7.685E+0
-7.782E-2	3.620E+0	7.555E+0
-7.457E-2	3.662E+0	7.627E+0
-8.106E-2	3.653E+0	7.565E+0
-8.268E-2	3.650E+0	7.685E+0
-7.782E-2	3.656E+0	7.610E+0
-7.944E-2	3.675E+0	7.581E+0
-8.106E-2	3.568E+0	7.672E+0
-7.944E-2	3.578E+0	7.734E+0
-7.620E-2	3.617E+0	7.691E+0
-7.457E-2	3.662E+0	7.685E+0
-8.106E-2	3.572E+0	7.649E+0
-8.106E-2	3.685E+0	7.727E+0
-7.782E-2	3.682E+0	7.688E+0
-7.782E-2	3.578E+0	7.633E+0
-8.106E-2	3.653E+0	7.714E+0
-7.944E-2	3.624E+0	7.607E+0
-7.620E-2	3.662E+0	7.727E+0
-7.620E-2	3.607E+0	7.685E+0
-7.944E-2	3.598E+0	7.734E+0
-7.782E-2	3.666E+0	7.588E+0
-7.620E-2	3.591E+0	7.717E+0
-7.782E-2	3.685E+0	7.607E+0
-7.782E-2	3.617E+0	7.662E+0
-7.782E-2	3.614E+0	7.649E+0
-7.944E-2	3.620E+0	7.649E+0
-7.782E-2	3.656E+0	7.688E+0
-8.106E-2	3.650E+0	7.704E+0
-7.944E-2	3.675E+0	7.675E+0
-7.782E-2	3.581E+0	7.708E+0
-7.457E-2	3.627E+0	7.724E+0
-7.782E-2	3.542E+0	7.575E+0
-7.944E-2	3.617E+0	7.627E+0
-7.782E-2	3.572E+0	7.610E+0
-7.782E-2	3.666E+0	7.721E+0
-7.944E-2	3.705E+0	7.636E+0
-8.106E-2	3.666E+0	7.662E+0
-7.782E-2	3.633E+0	7.653E+0
-7.620E-2	3.633E+0	7.627E+0
-8.106E-2	3.766E+0	7.698E+0
-8.431E-2	3.653E+0	7.714E+0
-7.782E-2	3.669E+0	7.678E+0
-7.457E-2	3.734E+0	7.847E+0
-7.782E-2	3.640E+0	7.698E+0
-8.268E-2	3.604E+0	7.604E+0
-7.944E-2	3.698E+0	7.659E+0
-7.944E-2	3.624E+0	7.633E+0
-7.944E-2	3.601E+0	7.743E+0
-8.106E-2	3.662E+0	7.750E+0
-7.944E-2	3.630E+0	7.688E+0
-7.620E-2	3.604E+0	7.633E+0
-7.782E-2	3.620E+0	7.646E+0
-8.106E-2	3.611E+0	7.717E+0
-7.944E-2	3.594E+0	7.656E+0
-7.782E-2	3.637E+0	7.656E+0
-7.782E-2	3.562E+0	7.575E+0
-8.106E-2	3.598E+0	7.662E+0
-7.782E-2	3.562E+0	7.669E+0
-7.295E-2	3.640E+0	7.691E+0
-7.944E-2	3.688E+0	7.730E+0
-8.268E-2	3.688E+0	7.636E+0
-7.782E-2	3.672E+0	7.727E+0
-7.782E-2	3.682E+0	7.721E+0
-7.782E-2	3.640E+0	7.734E+0
-8.268E-2	3.617E+0	7.737E+0
-7.944E-2	3.637E+0	7.834E+0
-7.944E-2	3.656E+0	7.656E+0
-7.944E-2	3.724E+0	7.691E+0
-7.944E-2	3.643E+0	7.633E+0
-7.782E-2	3.585E+0	7.714E+0
-7.944E-2	3.594E+0	7.698E+0
-7.782E-2	3.607E+0	7.698E+0
-7.944E-2	3.669E+0	7.701E+0
-7.944E-2	3.591E+0	7.769E+0
-7.620E-2	3.656E+0	7.721E+0
-7.944E-2	3.591E+0	7.607E+0
-8.106E-2	3.572E+0	7.724E+0
-7.620E-2	3.588E+0	7.666E+0
-7.457E-2	3.640E+0	7.678E+0
-8.431E-2	3.675E+0	7.776E+0
-7.782E-2	3.617E+0	7.704E+0
-7.782E-2	3.627E+0	7.698E+0
-7.782E-2	3.627E+0	7.649E+0
-7.782E-2	3.675E+0	7.730E+0
-7.782E-2	3.581E+0	7.727E+0
-7.782E-2	3.727E+0	7.682E+0
-7.620E-2	3.714E+0	7.682E+0
-8.106E-2	3.630E+0	7.682E+0
-8.106E-2	3.679E+0	7.756E+0
-7.944E-2	3.611E+0	7.740E+0
-7.944E-2	3.669E+0	7.753E+0
-7.944E-2	3.620E+0	7.769E+0
-8.106E-2	3.685E+0	7.704E+0
-7.944E-2	3.624E+0	7.594E+0
-7.782E-2	3.656E+0	7.721E+0
-8.106E-2	3.614E+0	7.724E+0
-7.944E-2	3.701E+0	7.711E+0
-7.782E-2	3.565E+0	7.769E+0
-7.782E-2	3.682E+0	7.653E+0
-7.944E-2	3.611E+0	7.724E+0
-8.431E-2	3.604E+0	7.678E+0
-7.782E-2	3.591E+0	7.614E+0
-7.944E-2	3.643E+0	7.597E+0
-8.106E-2	3.627E+0	7.672E+0
-8.268E-2	3.588E+0	7.704E+0
-7.944E-2	3.656E+0	7.627E+0
-7.457E-2	3.637E+0	7.724E+0
-8.106E-2	3.627E+0	7.734E+0
-8.106E-2	3.611E+0	7.662E+0
-7.782E-2	3.643E+0	7.640E+0
-7.944E-2	3.575E+0	7.685E+0
-7.620E-2	3.562E+0	7.675E+0
-8.106E-2	3.633E+0	7.701E+0
-7.620E-2	3.659E+0	7.649E+0
-8.106E-2	3.633E+0	7.708E+0
-8.106E-2	3.594E+0	7.630E+0
-8.106E-2	3.604E+0	7.779E+0
-7.782E-2	3.620E+0	7.636E+0
-7.782E-2	3.698E+0	7.630E+0
-8.268E-2	3.643E+0	7.740E+0
-8.106E-2	3.656E+0	7.646E+0
-7.782E-2	3.637E+0	7.678E+0
-7.620E-2	3.650E+0	7.656E+0
-7.944E-2	3.705E+0	7.675E+0
-8.268E-2	3.555E+0	7.682E+0
-7.782E-2	3.611E+0	7.646E+0
-7.782E-2	3.568E+0	7.727E+0
-7.944E-2	3.669E+0	7.558E+0
-8.106E-2	3.607E+0	7.698E+0
-7.782E-2	3.672E+0	7.678E+0
-8.268E-2	3.688E+0	7.601E+0
-7.944E-2	3.653E+0	7.750E+0
-8.106E-2	3.688E+0	7.737E+0
-7.782E-2	3.627E+0	7.672E+0
-7.782E-2	3.617E+0	7.669E+0
-8.106E-2	3.630E+0	7.678E+0
-8.268E-2	3.575E+0	7.701E+0
-7.782E-2	3.617E+0	7.614E+0
-8.268E-2	3.643E+0	7.620E+0
-8.106E-2	3.669E+0	7.734E+0
-8.268E-2	3.669E+0	7.760E+0
-7.944E-2	3.637E+0	7.691E+0
-7.782E-2	3.617E+0	7.704E+0
-7.944E-2	3.617E+0	7.734E+0
-8.431E-2	3.666E+0	7.675E+0
-7.944E-2	3.685E+0	7.750E+0
-7.782E-2	3.643E+0	7.659E+0
-8.106E-2	3.646E+0	7.656E+0
-8.268E-2	3.640E+0	7.568E+0
-7.944E-2	3.617E+0	7.630E+0
-7.782E-2	3.607E+0	7.575E+0
-8.106E-2	3.620E+0	7.763E+0
-8.268E-2	3.688E+0	7.756E+0
-7.782E-2	3.604E+0	7.730E+0
-8.268E-2	3.708E+0	7.769E+0
-8.106E-2	3.620E+0	7.607E+0
-8.268E-2	3.656E+0	7.666E+0
-7.944E-2	3.672E+0	7.584E+0
-8.268E-2	3.591E+0	7.610E+0
-8.268E-2	3.607E+0	7.659E+0
-8.106E-2	3.640E+0	7.721E+0
-8.431E-2	3.643E+0	7.623E+0
-7.782E-2	3.727E+0	7.591E+0
-7.944E-2	3.643E+0	7.636E+0
-8.106E-2	3.614E+0	7.672E+0
-8.106E-2	3.598E+0	7.672E+0
-7.620E-2	3.682E+0	7.795E+0
-8.268E-2	3.656E+0	7.565E+0
-7.944E-2	3.669E+0	7.747E+0
-7.944E-2	3.659E+0	7.649E+0
-8.106E-2	3.708E+0	7.714E+0
-7.944E-2	3.708E+0	7.584E+0
-8.106E-2	3.672E+0	7.675E+0
-7.944E-2	3.568E+0	7.662E+0
-7.944E-2	3.614E+0	7.711E+0
-8.431E-2	3.633E+0	7.669E+0
-8.268E-2	3.585E+0	7.795E+0
-7.782E-2	3.672E+0	7.672E+0
-8.106E-2	3.669E+0	7.750E+0
-8.268E-2	3.708E+0	7.662E+0
-8.268E-2	3.620E+0	7.691E+0
-8.106E-2	3.578E+0	7.685E+0
-7.782E-2	3.611E+0	7.617E+0
-8.106E-2	3.666E+0	7.769E+0
-8.431E-2	3.637E+0	7.779E+0
-8.268E-2	3.698E+0	7.740E+0
-7.944E-2	3.611E+0	7.558E+0
-8.268E-2	3.672E+0	7.698E+0
-8.431E-2	3.627E+0	7.584E+0
-8.431E-2	3.698E+0	7.672E+0
-7.944E-2	3.695E+0	7.662E+0
-8.593E-2	3.698E+0	7.597E+0
-8.593E-2	3.662E+0	7.743E+0
-8.268E-2	3.666E+0	7.636E+0
-8.268E-2	3.633E+0	7.737E+0
-8.431E-2	3.637E+0	7.649E+0
-8.431E-2	3.598E+0	7.747E+0
-8.431E-2	3.627E+0	7.633E+0
-8.106E-2	3.727E+0	7.536E+0
-8.593E-2	3.692E+0	7.695E+0
-8.593E-2	3.675E+0	7.682E+0
-8.755E-2	3.669E+0	7.743E+0
-8.268E-2	3.672E+0	7.672E+0
-8.917E-2	3.718E+0	7.802E+0
-8.917E-2	3.568E+0	7.698E+0
-8.755E-2	3.627E+0	7.717E+0
-8.593E-2	3.607E+0	7.766E+0
-8.755E-2	3.701E+0	7.711E+0
-8.593E-2	3.646E+0	7.711E+0
-8.755E-2	3.643E+0	7.795E+0
-8.268E-2	3.630E+0	7.620E+0
-8.755E-2	3.643E+0	7.640E+0
-8.917E-2	3.659E+0	7.776E+0
-8.431E-2	3.669E+0	7.747E+0
-8.917E-2	3.630E+0	7.562E+0
-8.917E-2	3.695E+0	7.633E+0
-9.079E-2	3.688E+0	7.708E+0
-8.593E-2	3.672E+0	7.659E+0
-8.431E-2	3.633E+0	7.760E+0
-9.079E-2	3.650E+0	7.656E+0
-8.755E-2	3.740E+0	7.536E+0
-8.431E-2	3.688E+0	7.799E+0
-8.917E-2	3.740E+0	7.591E+0
-8.755E-2	3.637E+0	7.614E+0
-8.917E-2	3.627E+0	7.737E+0
-8.917E-2	3.662E+0	7.636E+0
-8.593E-2	3.585E+0	7.607E+0
-8.917E-2	3.637E+0	7.691E+0
-9.079E-2	3.591E+0	7.717E+0
-8.755E-2	3.604E+0	7.581E+0
-8.917E-2	3.594E+0	7.614E+0
-9.242E-2	3.669E+0	7.737E+0
-9.242E-2	3.666E+0	7.691E+0
-8.917E-2	3.640E+0	7.678E+0
-8.755E-2	3.614E+0	7.782E+0
-8.917E-2	3.588E+0	7.704E+0
-9.242E-2	3.624E+0	7.604E+0
-8.917E-2	3.698E+0	7.620E+0
-8.917E-2	3.598E+0	7.672E+0
-9.404E-2	3.604E+0	7.666E+0
-9.404E-2	3.562E+0	7.727E+0
-8.755E-2	3.601E+0	7.675E+0
-8.593E-2	3.653E+0	7.610E+0
-8.917E-2	3.659E+0	7.649E+0
-9.242E-2	3.692E+0	7.649E+0
-8.755E-2	3.581E+0	7.828E+0
-8.917E-2	3.662E+0	7.662E+0
-9.242E-2	3.637E+0	7.659E+0
-9.404E-2	3.627E+0	7.695E+0
-8.755E-2	3.601E+0	7.711E+0
-8.917E-2	3.646E+0	7.704E+0
-9.242E-2	3.624E+0	7.714E+0
-9.079E-2	3.581E+0	7.808E+0
-8.755E-2	3.578E+0	7.695E+0
-8.755E-2	3.653E+0	7.750E+0
-8.917E-2	3.688E+0	7.607E+0
-9.079E-2	3.675E+0	7.588E+0
-8.755E-2	3.627E+0	7.672E+0
-9.079E-2	3.604E+0	7.711E+0
-8.917E-2	3.659E+0	7.685E+0
-9.079E-2	3.640E+0	7.734E+0
-8.755E-2	3.656E+0	7.620E+0
-8.917E-2	3.650E+0	7.691E+0
-9.242E-2	3.698E+0	7.760E+0
-9.079E-2	3.666E+0	7.688E+0
-8.755E-2	3.568E+0	7.769E+0
-8.917E-2	3.669E+0	7.672E+0
-9.242E-2	3.679E+0	7.643E+0
-9.079E-2	3.585E+0	7.708E+0
-8.593E-2	3.607E+0	7.688E+0
-8.593E-2	3.627E+0	7.711E+0
-8.917E-2	3.708E+0	7.678E+0
-9.242E-2	3.604E+0	7.724E+0
-9.079E-2	3.763E+0	7.727E+0
-8.755E-2	3.656E+0	7.724E+0
-9.079E-2	3.630E+0	7.734E+0
-9.079E-2	3.633E+0	7.659E+0
-9.079E-2	3.637E+0	7.623E+0
-9.242E-2	3.656E+0	7.763E+0
-8.917E-2	3.679E+0	7.643E+0
-9.242E-2	3.650E+0	7.633E+0
-8.917E-2	3.627E+0	7.701E+0
-8.917E-2	3.695E+0	7.653E+0
-9.242E-2	3.708E+0	7.653E+0
-9.404E-2	3.611E+0	7.571E+0
-8.917E-2	3.604E+0	7.633E+0
-9.079E-2	3.643E+0	7.656E+0
-9.079E-2	3.659E+0	7.672E+0
-9.242E-2	3.646E+0	7.643E+0
-9.079E-2	3.659E+0	7.708E+0
-8.917E-2	3.640E+0	7.782E+0
-9.079E-2	3.653E+0	7.724E+0
-9.404E-2	3.643E+0	7.708E+0
-9.079E-2	3.598E+0	7.730E+0
-9.079E-2	3.640E+0	7.737E+0
-9.242E-2	3.568E+0	7.656E+0
-9.404E-2	3.627E+0	7.685E+0
-8.917E-2	3.701E+0	7.717E+0
-8.755E-2	3.630E+0	7.604E+0
-8.917E-2	3.598E+0	7.682E+0
-8.917E-2	3.585E+0	7.643E+0
-8.593E-2	3.585E+0	7.653E+0
-9.242E-2	3.662E+0	7.542E+0
-9.079E-2	3.695E+0	7.704E+0
-9.079E-2	3.637E+0	7.701E+0
-8.755E-2	3.630E+0	7.588E+0
-8.917E-2	3.650E+0	7.646E+0
-9.242E-2	3.568E+0	7.717E+0
-9.242E-2	3.685E+0	7.763E+0
-8.917E-2	3.643E+0	7.779E+0
-8.917E-2	3.627E+0	7.724E+0
-8.917E-2	3.650E+0	7.698E+0
-9.242E-2	3.656E+0	7.776E+0
-8.755E-2	3.662E+0	7.672E+0
-8.755E-2	3.637E+0	7.682E+0
-8.755E-2	3.588E+0	7.708E+0
-8.917E-2	3.705E+0	7.695E+0
-8.593E-2	3.627E+0	7.623E+0
-8.593E-2	3.637E+0	7.730E+0
-8.431E-2	3.662E+0	7.552E+0
-8.593E-2	3.701E+0	7.646E+0
-8.268E-2	3.653E+0	7.743E+0
-8.593E-2	3.714E+0	7.760E+0
-8.755E-2	3.575E+0	7.669E+0
-8.917E-2	3.650E+0	7.695E+0
-8.268E-2	3.675E+0	7.636E+0
-8.593E-2	3.572E+0	7.653E+0
-8.593E-2	3.675E+0	7.597E+0
-8.755E-2	3.624E+0	7.588E+0
-8.593E-2	3.714E+0	7.581E+0
-8.593E-2	3.607E+0	7.662E+0
-9.079E-2	3.708E+0	7.675E+0
-9.079E-2	3.698E+0	7.669E+0
-8.593E-2	3.607E+0	7.714E+0
-9.079E-2	3.565E+0	7.672E+0
-8.593E-2	3.630E+0	7.854E+0
-8.917E-2	3.607E+0	7.711E+0
-8.917E-2	3.653E+0	7.682E+0
-8.917E-2	3.627E+0	7.695E+0
-8.917E-2	3.604E+0	7.701E+0
-8.917E-2	3.624E+0	7.760E+0
-8.755E-2	3.662E+0	7.698E+0
-8.593E-2	3.549E+0	7.649E+0
-8.917E-2	3.562E+0	7.659E+0
-8.755E-2	3.568E+0	7.672E+0
-8.593E-2	3.701E+0	7.685E+0
-8.593E-2	3.604E+0	7.685E+0
-8.917E-2	3.637E+0	7.643E+0
-9.242E-2	3.656E+0	7.766E+0
-8.755E-2	3.672E+0	7.740E+0
-8.431E-2	3.624E+0	7.575E+0
-8.917E-2	3.611E+0	7.763E+0
-8.917E-2	3.659E+0	7.653E+0
-8.755E-2	3.672E+0	7.607E+0
-8.755E-2	3.630E+0	7.633E+0
-8.755E-2	3.633E+0	7.695E+0
-8.917E-2	3.656E+0	7.675E+0
-8.755E-2	3.640E+0	7.743E+0
-8.755E-2	3.679E+0	7.607E+0
-8.917E-2	3.614E+0	7.711E+0
-8.917E-2	3.682E+0	7.724E+0
-8.755E-2	3.591E+0	7.568E+0
-8.593E-2	3.591E+0	7.727E+0
-9.079E-2	3.688E+0	7.747E+0
-9.242E-2	3.591E+0	7.763E+0
-9.079E-2	3.688E+0	7.743E+0
-8.755E-2	3.555E+0	7.581E+0
-9.242E-2	3.653E+0	7.769E+0
-9.079E-2	3.630E+0	7.688E+0
-8.917E-2	3.763E+0	7.750E+0
-8.431E-2	3.662E+0	7.747E+0
-9.079E-2	3.685E+0	7.792E+0
-8.917E-2	3.672E+0	7.701E+0
-8.755E-2	3.591E+0	7.620E+0
-8.755E-2	3.620E+0	7.565E+0
-9.242E-2	3.672E+0	7.591E+0
-8.755E-2	3.630E+0	7.695E+0
-8.755E-2	3.698E+0	7.721E+0
-8.593E-2	3.542E+0	7.698E+0
-8.917E-2	3.672E+0	7.640E+0
-9.242E-2	3.688E+0	7.766E+0
-9.079E-2	3.708E+0	7.656E+0
-8.755E-2	3.711E+0	7.688E+0
-9.079E-2	3.640E+0	7.678E+0
-9.242E-2	3.598E+0	7.724E+0
-8.755E-2	3.643E+0	7.633E+0
-8.593E-2	3.624E+0	7.753E+0
-8.917E-2	3.718E+0	7.698E+0
-9.242E-2	3.695E+0	7.672E+0
-8.917E-2	3.656E+0	7.678E+0
-8.593E-2	3.666E+0	7.607E+0
-8.755E-2	3.607E+0	7.620E+0
-9.079E-2	3.646E+0	7.815E+0
-8.755E-2	3.740E+0	7.743E+0
-8.755E-2	3.611E+0	7.610E+0
-8.917E-2	3.633E+0	7.737E+0
-9.242E-2	3.675E+0	7.682E+0
-8.917E-2	3.721E+0	7.782E+0
-8.431E-2	3.598E+0	7.662E+0
-9.079E-2	3.620E+0	7.714E+0
-9.242E-2	3.640E+0	7.734E+0
-8.917E-2	3.640E+0	7.698E+0
-8.917E-2	3.650E+0	7.799E+0
-8.917E-2	3.640E+0	7.571E+0
-9.079E-2	3.585E+0	7.666E+0
-9.079E-2	3.695E+0	7.747E+0
-8.593E-2	3.598E+0	7.633E+0
-9.242E-2	3.672E+0	7.769E+0
-9.566E-2	3.685E+0	7.646E+0
-8.917E-2	3.682E+0	7.766E+0
-9.079E-2	3.682E+0	7.672E+0
-9.242E-2	3.575E+0	7.662E+0
-9.242E-2	3.662E+0	7.678E+0
-8.917E-2	3.598E+0	7.646E+0
-8.593E-2	3.662E+0	7.568E+0
-9.242E-2	3.617E+0	7.776E+0
-9.242E-2	3.682E+0	7.659E+0
-8.917E-2	3.562E+0	7.649E+0
-8.755E-2	3.682E+0	7.656E+0
-9.079E-2	3.624E+0	7.666E+0
-9.079E-2	3.643E+0	7.607E+0
-8.917E-2	3.637E+0	7.691E+0
-8.755E-2	3.555E+0	7.633E+0
-8.917E-2	3.646E+0	7.656E+0
-8.917E-2	3.627E+0	7.669E+0
-8.593E-2	3.753E+0	7.597E+0
-8.917E-2	3.591E+0	7.766E+0
-8.755E-2	3.624E+0	7.756E+0
-9.242E-2	3.672E+0	7.730E+0
-8.755E-2	3.688E+0	7.698E+0
-8.917E-2	3.653E+0	7.695E+0
-8.917E-2	3.685E+0	7.730E+0
-9.242E-2	3.624E+0	7.701E+0
-8.917E-2	3.633E+0	7.649E+0
-8.917E-2	3.630E+0	7.620E+0
-9.404E-2	3.718E+0	7.552E+0
-9.242E-2	3.637E+0	7.620E+0
-8.755E-2	3.546E+0	7.653E+0
-8.755E-2	3.662E+0	7.675E+0
-9.079E-2	3.633E+0	7.691E+0
-9.566E-2	3.675E+0	7.734E+0
-8.593E-2	3.669E+0	7.808E+0
-8.755E-2	3.581E+0	7.747E+0
-9.242E-2	3.542E+0	7.721E+0
-9.404E-2	3.705E+0	7.704E+0
-8.755E-2	3.633E+0	7.630E+0
-8.755E-2	3.588E+0	7.591E+0
-8.917E-2	3.555E+0	7.760E+0
-9.079E-2	3.640E+0	7.669E+0
-8.917E-2	3.650E+0	7.721E+0
-8.755E-2	3.633E+0	7.646E+0
-9.079E-2	3.646E+0	7.685E+0
-8.917E-2	3.669E+0	7.601E+0
-8.755E-2	3.682E+0	7.750E+0
-8.917E-2	3.611E+0	7.776E+0
-8.917E-2	3.766E+0	7.594E+0
-9.079E-2	3.549E+0	7.792E+0
-8.593E-2	3.565E+0	7.688E+0
-8.755E-2	3.637E+0	7.656E+0
-9.079E-2	3.656E+0	7.740E+0
-9.079E-2	3.662E+0	7.649E+0
-8.431E-2	3.604E+0	7.597E+0
-8.593E-2	3.555E+0	7.620E+0
-9.079E-2	3.637E+0	7.708E+0
-9.079E-2	3.575E+0	7.597E+0
-8.917E-2	3.688E+0	7.691E+0
-8.917E-2	3.633E+0	7.695E+0
-8.917E-2	3.568E+0	7.756E+0
-9.242E-2	3.672E+0	7.724E+0
-8.593E-2	3.662E+0	7.640E+0
-8.593E-2	3.656E+0	7.604E+0
-8.917E-2	3.598E+0	7.734E+0
-9.079E-2	3.659E+0	7.584E+0
-8.755E-2	3.679E+0	7.717E+0
-9.079E-2	3.555E+0	7.802E+0
-9.079E-2	3.585E+0	7.617E+0
-8.917E-2	3.698E+0	7.724E+0
-8.755E-2	3.711E+0	7.711E+0
-8.917E-2	3.637E+0	7.610E+0
-8.917E-2	3.643E+0	7.688E+0
-9.242E-2	3.549E+0	7.614E+0
-8.755E-2	3.637E+0	7.614E+0
-8.755E-2	3.672E+0	7.607E+0
-9.079E-2	3.624E+0	7.678E+0
-9.242E-2	3.656E+0	7.766E+0
-8.755E-2	3.659E+0	7.691E+0
-8.917E-2	3.650E+0	7.640E+0
-9.079E-2	3.659E+0	7.620E+0
-9.079E-2	3.627E+0	7.773E+0
-8.917E-2	3.653E+0	7.714E+0
-8.917E-2	3.701E+0	7.682E+0
-9.079E-2	3.685E+0	7.623E+0
-9.079E-2	3.672E+0	7.649E+0
-8.755E-2	3.627E+0	7.734E+0
-8.755E-2	3.682E+0	7.811E+0
-9.079E-2	3.656E+0	7.646E+0
-8.917E-2	3.646E+0	7.688E+0
-8.917E-2	3.617E+0	7.691E+0
-8.593E-2	3.620E+0	7.614E+0
-9.079E-2	3.575E+0	7.698E+0
-9.242E-2	3.659E+0	7.737E+0
-8.431E-2	3.692E+0	7.691E+0
-8.755E-2	3.594E+0	7.630E+0
-8.917E-2	3.656E+0	7.542E+0
-8.917E-2	3.633E+0	7.708E+0
-8.917E-2	3.669E+0	7.747E+0
-8.755E-2	3.692E+0	7.571E+0
-9.079E-2	3.724E+0	7.678E+0
-9.242E-2	3.692E+0	7.708E+0
-9.079E-2	3.607E+0	7.776E+0
-8.755E-2	3.591E+0	7.623E+0
-9.242E-2	3.572E+0	7.636E+0
-8.917E-2	3.650E+0	7.691E+0
-8.431E-2	3.701E+0	7.682E+0
-8.917E-2	3.666E+0	7.633E+0
-8.917E-2	3.601E+0	7.678E+0
-8.917E-2	3.617E+0	7.698E+0
-8.755E-2	3.614E+0	7.776E+0
-8.755E-2	3.656E+0	7.669E+0
-9.242E-2	3.630E+0	7.640E+0
-9.242E-2	3.640E+0	7.630E+0
-8.917E-2	3.653E+0	7.653E+0
-8.593E-2	3.627E+0	7.763E+0
-9.079E-2	3.643E+0	7.623E+0
-9.242E-2	3.757E+0	7.571E+0
-8.755E-2	3.669E+0	7.727E+0
-8.755E-2	3.659E+0	7.763E+0
-9.242E-2	3.607E+0	7.601E+0
-9.079E-2	3.646E+0	7.711E+0
-8.917E-2	3.588E+0	7.740E+0
-8.917E-2	3.666E+0	7.688E+0
-9.242E-2	3.624E+0	7.730E+0
-9.079E-2	3.624E+0	7.610E+0
-8.917E-2	3.559E+0	7.698E+0
-8.917E-2	3.627E+0	7.627E+0
-9.079E-2	3.656E+0	7.773E+0
-9.242E-2	3.692E+0	7.685E+0
-9.079E-2	3.659E+0	7.636E+0
-8.755E-2	3.656E+0	7.578E+0
-9.079E-2	3.637E+0	7.659E+0
-9.242E-2	3.643E+0	7.529E+0
-9.079E-2	3.627E+0	7.740E+0
-8.755E-2	3.656E+0	7.656E+0
-9.242E-2	3.542E+0	7.656E+0
-8.917E-2	3.630E+0	7.666E+0
-8.917E-2	3.679E+0	7.724E+0
-8.755E-2	3.617E+0	7.743E+0
-9.079E-2	3.611E+0	7.685E+0
-9.079E-2	3.611E+0	7.672E+0
-8.593E-2	3.604E+0	7.678E+0
-8.755E-2	3.650E+0	7.623E+0
-9.079E-2	3.624E+0	7.695E+0
-9.079E-2	3.653E+0	7.724E+0
-8.917E-2	3.650E+0	7.792E+0
-8.755E-2	3.611E+0	7.653E+0
-9.242E-2	3.659E+0	7.734E+0
-9.079E-2	3.711E+0	7.678E+0
-8.755E-2	3.653E+0	7.633E+0
-8.755E-2	3.692E+0	7.786E+0
-9.079E-2	3.607E+0	7.714E+0
-9.404E-2	3.685E+0	7.698E+0
-8.917E-2	3.598E+0	7.659E+0
-8.917E-2	3.685E+0	7.601E+0
-9.079E-2	3.640E+0	7.659E+0
-9.242E-2	3.656E+0	7.678E+0
-9.079E-2	3.565E+0	7.724E+0
-8.593E-2	3.656E+0	7.701E+0
-9.404E-2	3.653E+0	7.743E+0
-9.404E-2	3.640E+0	7.786E+0
-9.079E-2	3.714E+0	7.714E+0
-8.917E-2	3.627E+0	7.844E+0
-9.079E-2	3.620E+0	7.627E+0
-9.404E-2	3.666E+0	7.743E+0
-8.755E-2	3.611E+0	7.636E+0
-8.917E-2	3.572E+0	7.614E+0
-8.917E-2	3.659E+0	7.818E+0
-9.242E-2	3.591E+0	7.649E+0
-8.917E-2	3.601E+0	7.659E+0
-8.755E-2	3.624E+0	7.734E+0
-9.079E-2	3.650E+0	7.653E+0
-9.079E-2	3.740E+0	7.643E+0
-8.431E-2	3.669E+0	7.782E+0
-8.431E-2	3.666E+0	7.633E+0
-9.242E-2	3.675E+0	7.591E+0
-8.755E-2	3.672E+0	7.685E+0
-8.593E-2	3.666E+0	7.711E+0
-8.431E-2	3.594E+0	7.808E+0
-8.917E-2	3.627E+0	7.730E+0
-9.242E-2	3.594E+0	7.721E+0
-8.431E-2	3.588E+0	7.640E+0
-8.593E-2	3.640E+0	7.685E+0
-9.079E-2	3.624E+0	7.799E+0
-9.079E-2	3.598E+0	7.786E+0
-8.755E-2	3.688E+0	7.815E+0
-8.593E-2	3.675E+0	7.747E+0
-8.917E-2	3.656E+0	7.672E+0
-8.917E-2	3.607E+0	7.666E+0
-8.593E-2	3.633E+0	7.740E+0
-8.593E-2	3.585E+0	7.691E+0
-9.079E-2	3.718E+0	7.643E+0
-9.079E-2	3.640E+0	7.691E+0
-8.593E-2	3.650E+0	7.682E+0
-8.431E-2	3.598E+0	7.734E+0
-8.593E-2	3.620E+0	7.760E+0
-9.079E-2	3.646E+0	7.734E+0
-8.755E-2	3.653E+0	7.649E+0
-8.593E-2	3.646E+0	7.594E+0
-8.755E-2	3.594E+0	7.704E+0
-9.079E-2	3.653E+0	7.721E+0
-8.593E-2	3.653E+0	7.682E+0
-8.431E-2	3.611E+0	7.617E+0
-8.755E-2	3.669E+0	7.737E+0
-8.917E-2	3.705E+0	7.730E+0
-8.755E-2	3.698E+0	7.597E+0
-8.755E-2	3.646E+0	7.792E+0
-9.079E-2	3.617E+0	7.815E+0
-9.242E-2	3.653E+0	7.597E+0
-8.917E-2	3.552E+0	7.730E+0
-9.079E-2	3.581E+0	7.672E+0
-8.917E-2	3.656E+0	7.782E+0
-9.566E-2	3.624E+0	7.627E+0
-8.755E-2	3.598E+0	7.682E+0
-8.917E-2	3.617E+0	7.740E+0
-8.917E-2	3.624E+0	7.711E+0
-9.242E-2	3.637E+0	7.630E+0
-8.917E-2	3.662E+0	7.857E+0
-8.755E-2	3.633E+0	7.750E+0
-8.755E-2	3.682E+0	7.643E+0
-9.079E-2	3.682E+0	7.688E+0
-8.917E-2	3.679E+0	7.539E+0
-8.917E-2	3.672E+0	7.627E+0
-8.917E-2	3.572E+0	7.740E+0
-9.079E-2	3.659E+0	7.730E+0
-8.593E-2	3.627E+0	7.685E+0
-9.242E-2	3.620E+0	7.640E+0
-9.242E-2	3.581E+0	7.678E+0
-9.242E-2	3.630E+0	7.662E+0
-8.755E-2	3.633E+0	7.779E+0
-8.917E-2	3.692E+0	7.672E+0
-9.404E-2	3.688E+0	7.714E+0
-9.079E-2	3.591E+0	7.678E+0
-8.917E-2	3.624E+0	7.691E+0
-8.917E-2	3.653E+0	7.691E+0
-9.242E-2	3.659E+0	7.727E+0
-9.404E-2	3.701E+0	7.662E+0
-8.917E-2	3.701E+0	7.786E+0
-8.917E-2	3.666E+0	7.789E+0
-9.079E-2	3.588E+0	7.760E+0
-9.404E-2	3.640E+0	7.552E+0
-8.917E-2	3.620E+0	7.730E+0
-8.593E-2	3.669E+0	7.691E+0
-8.917E-2	3.666E+0	7.717E+0
-9.242E-2	3.598E+0	7.734E+0
-8.917E-2	3.646E+0	7.708E+0
-8.917E-2	3.672E+0	7.701E+0
-8.917E-2	3.555E+0	7.734E+0
-9.079E-2	3.662E+0	7.623E+0
-8.917E-2	3.601E+0	7.691E+0
-8.917E-2	3.627E+0	7.672E+0
-9.079E-2	3.620E+0	7.659E+0
-8.917E-2	3.627E+0	7.623E+0
-8.917E-2	3.643E+0	7.649E+0
-8.755E-2	3.682E+0	7.682E+0
-9.079E-2	3.598E+0	7.646E+0
-9.404E-2	3.643E+0	7.786E+0
-9.079E-2	3.653E+0	7.776E+0
-8.917E-2	3.607E+0	7.581E+0
-9.079E-2	3.627E+0	7.666E+0
-9.242E-2	3.701E+0	7.653E+0
-8.593E-2	3.727E+0	7.552E+0
-9.242E-2	3.601E+0	7.610E+0
-9.079E-2	3.685E+0	7.672E+0
-9.404E-2	3.666E+0	7.727E+0
-8.917E-2	3.640E+0	7.630E+0
-8.755E-2	3.611E+0	7.799E+0
-9.079E-2	3.555E+0	7.685E+0
-9.079E-2	3.633E+0	7.575E+0
-8.593E-2	3.611E+0	7.627E+0
-8.593E-2	3.650E+0	7.760E+0
-8.755E-2	3.708E+0	7.659E+0
-8.755E-2	3.594E+0	7.734E+0
-8.755E-2	3.633E+0	7.695E+0
-8.755E-2	3.672E+0	7.743E+0
-8.917E-2	3.585E+0	7.675E+0
-8.755E-2	3.637E+0	7.691E+0
-8.593E-2	3.604E+0	7.841E+0
-8.593E-2	3.598E+0	7.646E+0
-8.755E-2	3.633E+0	7.714E+0
-8.917E-2	3.659E+0	7.734E+0
-8.755E-2	3.659E+0	7.672E+0
-8.755E-2	3.614E+0	7.653E+0
-8.917E-2	3.656E+0	7.701E+0
-9.079E-2	3.669E+0	7.662E+0
-8.593E-2	3.611E+0	7.701E+0
-8.593E-2	3.656E+0	7.782E+0
-8.755E-2	3.637E+0	7.802E+0
-9.079E-2	3.620E+0	7.730E+0
-8.755E-2	3.662E+0	7.581E+0
-8.268E-2	3.682E+0	7.727E+0
-9.079E-2	3.656E+0	7.623E+0
-8.917E-2	3.659E+0	7.698E+0
-8.431E-2	3.659E+0	7.704E+0
-8.593E-2	3.614E+0	7.708E+0
-8.755E-2	3.627E+0	7.711E+0
-8.431E-2	3.627E+0	7.782E+0
-8.431E-2	3.575E+0	7.773E+0
-8.268E-2	3.568E+0	7.760E+0
-8.593E-2	3.637E+0	7.779E+0
-8.593E-2	3.656E+0	7.578E+0
-8.593E-2	3.643E+0	7.769E+0
-8.268E-2	3.682E+0	7.636E+0
-8.593E-2	3.620E+0	7.653E+0
-8.593E-2	3.679E+0	7.649E+0
-8.593E-2	3.656E+0	7.740E+0
-8.431E-2	3.711E+0	7.669E+0
-8.431E-2	3.695E+0	7.594E+0
-8.593E-2	3.611E+0	7.558E+0
-8.431E-2	3.620E+0	7.653E+0
-8.431E-2	3.643E+0	7.653E+0
-8.755E-2	3.653E+0	7.659E+0
-8.917E-2	3.662E+0	7.695E+0
-8.268E-2	3.650E+0	7.753E+0
-8.268E-2	3.575E+0	7.776E+0
-8.917E-2	3.611E+0	7.675E+0
-8.593E-2	3.624E+0	7.601E+0
-8.755E-2	3.679E+0	7.753E+0
-8.268E-2	3.607E+0	7.653E+0
-8.755E-2	3.627E+0	7.656E+0
-8.755E-2	3.701E+0	7.701E+0
-8.431E-2	3.656E+0	7.734E+0
-8.593E-2	3.662E+0	7.682E+0
-8.917E-2	3.611E+0	7.672E+0
-9.079E-2	3.640E+0	7.704E+0
-8.431E-2	3.624E+0	7.786E+0
-8.755E-2	3.659E+0	7.763E+0
-8.755E-2	3.630E+0	7.627E+0
-9.079E-2	3.650E+0	7.627E+0
-8.755E-2	3.650E+0	7.701E+0
-8.593E-2	3.624E+0	7.643E+0
-8.917E-2	3.679E+0	7.714E+0
-9.079E-2	3.607E+0	7.633E+0
-8.755E-2	3.653E+0	7.740E+0
-8.755E-2	3.646E+0	7.753E+0
-9.079E-2	3.666E+0	7.682E+0
-8.755E-2	3.611E+0	7.643E+0
-8.755E-2	3.727E+0	7.743E+0
-8.593E-2	3.705E+0	7.630E+0
-8.593E-2	3.650E+0	7.653E+0
-8.917E-2	3.627E+0	7.708E+0
-8.431E-2	3.675E+0	7.627E+0
-8.917E-2	3.662E+0	7.675E+0
-8.917E-2	3.611E+0	7.633E+0
-8.917E-2	3.630E+0	7.575E+0
-8.755E-2	3.643E+0	7.597E+0
-8.593E-2	3.669E+0	7.747E+0
-8.917E-2	3.607E+0	7.678E+0
-9.079E-2	3.633E+0	7.734E+0
-8.593E-2	3.643E+0	7.824E+0
-8.755E-2	3.727E+0	7.721E+0
-9.079E-2	3.604E+0	7.662E+0
-8.755E-2	3.562E+0	7.675E+0
-8.917E-2	3.640E+0	7.711E+0
-8.755E-2	3.675E+0	7.643E+0
-8.917E-2	3.672E+0	7.717E+0
-9.242E-2	3.630E+0	7.633E+0
-8.917E-2	3.598E+0	7.714E+0
-8.917E-2	3.601E+0	7.704E+0
-8.755E-2	3.562E+0	7.666E+0
-9.079E-2	3.688E+0	7.724E+0
-8.593E-2	3.695E+0	7.740E+0
-8.755E-2	3.630E+0	7.678E+0
-8.593E-2	3.620E+0	7.656E+0
-8.917E-2	3.601E+0	7.627E+0
-8.431E-2	3.701E+0	7.675E+0
-8.431E-2	3.617E+0	7.743E+0
-8.755E-2	3.627E+0	7.756E+0
-8.755E-2	3.617E+0	7.646E+0
-8.593E-2	3.666E+0	7.760E+0
-8.593E-2	3.675E+0	7.685E+0
-8.593E-2	3.666E+0	7.747E+0
-8.917E-2	3.698E+0	7.691E+0
-8.431E-2	3.672E+0	7.643E+0
-8.593E-2	3.617E+0	7.727E+0
-8.593E-2	3.688E+0	7.662E+0
-8.917E-2	3.620E+0	7.649E+0
-8.268E-2	3.614E+0	7.695E+0
-8.593E-2	3.526E+0	7.691E+0
-8.593E-2	3.637E+0	7.620E+0
-8.917E-2	3.640E+0	7.688E+0
-8.431E-2	3.705E+0	7.717E+0
-8.431E-2	3.624E+0	7.623E+0
-9.079E-2	3.611E+0	7.773E+0
-8.917E-2	3.708E+0	7.737E+0
-8.431E-2	3.643E+0	7.760E+0
-8.431E-2	3.695E+0	7.627E+0
-8.917E-2	3.653E+0	7.821E+0
-8.755E-2	3.659E+0	7.649E+0
-8.593E-2	3.672E+0	7.795E+0
-8.593E-2	3.637E+0	7.737E+0
-8.917E-2	3.685E+0	7.698E+0
-8.593E-2	3.601E+0	7.588E+0
-8.431E-2	3.594E+0	7.704E+0
-8.593E-2	3.656E+0	7.760E+0
-8.431E-2	3.675E+0	7.649E+0
-8.593E-2	3.572E+0	7.821E+0
-8.268E-2	3.682E+0	7.597E+0
-8.106E-2	3.630E+0	7.740E+0
-8.268E-2	3.607E+0	7.698E+0
-8.755E-2	3.633E+0	7.685E+0
-8.431E-2	3.604E+0	7.691E+0
-8.106E-2	3.659E+0	7.675E+0
-8.593E-2	3.666E+0	7.824E+0
-8.755E-2	3.559E+0	7.662E+0
-8.755E-2	3.575E+0	7.678E+0
-8.268E-2	3.685E+0	7.584E+0
-8.268E-2	3.656E+0	7.666E+0
-8.755E-2	3.659E+0	7.643E+0
-8.431E-2	3.607E+0	7.523E+0
-8.268E-2	3.646E+0	7.604E+0
-8.917E-2	3.718E+0	7.636E+0
-8.593E-2	3.598E+0	7.730E+0
-8.431E-2	3.695E+0	7.682E+0
-8.593E-2	3.607E+0	7.769E+0
-8.106E-2	3.666E+0	7.555E+0
-8.755E-2	3.711E+0	7.691E+0
-8.268E-2	3.675E+0	7.666E+0
-8.431E-2	3.585E+0	7.701E+0
-8.431E-2	3.594E+0	7.766E+0
-8.917E-2	3.650E+0	7.734E+0
-8.593E-2	3.588E+0	7.523E+0
-8.593E-2	3.624E+0	7.786E+0
-8.755E-2	3.575E+0	7.581E+0
-8.755E-2	3.695E+0	7.588E+0
-8.431E-2	3.714E+0	7.727E+0
-8.431E-2	3.659E+0	7.708E+0
-8.755E-2	3.656E+0	7.760E+0
-8.593E-2	3.637E+0	7.659E+0
-8.106E-2	3.679E+0	7.734E+0
-8.268E-2	3.679E+0	7.708E+0
-8.593E-2	3.659E+0	7.760E+0
-8.917E-2	3.620E+0	7.675E+0
-8.431E-2	3.708E+0	7.662E+0
-8.268E-2	3.679E+0	7.721E+0
-8.593E-2	3.640E+0	7.730E+0
-8.593E-2	3.708E+0	7.737E+0
-8.268E-2	3.711E+0	7.730E+0
-8.268E-2	3.614E+0	7.799E+0
-8.593E-2	3.627E+0	7.724E+0
-8.593E-2	3.744E+0	7.698E+0
-8.268E-2	3.581E+0	7.594E+0
-8.268E-2	3.607E+0	7.721E+0
-8.593E-2	3.620E+0	7.740E+0
-8.917E-2	3.679E+0	7.666E+0
-8.268E-2	3.614E+0	7.753E+0
-8.431E-2	3.666E+0	7.640E+0
-8.431E-2	3.659E+0	7.805E+0
-8.593E-2	3.646E+0	7.672E+0
-8.268E-2	3.643E+0	7.653E+0
-8.268E-2	3.565E+0	7.633E+0
-8.431E-2	3.604E+0	7.730E+0
-8.593E-2	3.659E+0	7.588E+0
-8.593E-2	3.640E+0	7.675E+0
-8.268E-2	3.659E+0	7.688E+0
-8.917E-2	3.637E+0	7.695E+0
-8.593E-2	3.653E+0	7.691E+0
-8.106E-2	3.604E+0	7.588E+0
-8.268E-2	3.614E+0	7.575E+0
-8.431E-2	3.731E+0	7.691E+0
-8.268E-2	3.653E+0	7.627E+0
-8.431E-2	3.666E+0	7.766E+0
-8.106E-2	3.630E+0	7.691E+0
-8.431E-2	3.679E+0	7.766E+0
-8.917E-2	3.640E+0	7.792E+0
-8.268E-2	3.747E+0	7.769E+0
-8.431E-2	3.682E+0	7.743E+0
-8.593E-2	3.708E+0	7.649E+0
-8.431E-2	3.727E+0	7.740E+0
-8.431E-2	3.637E+0	7.607E+0
-8.431E-2	3.731E+0	7.743E+0
-8.268E-2	3.643E+0	7.708E+0
-8.431E-2	3.653E+0	7.743E+0
-8.593E-2	3.591E+0	7.753E+0
-8.431E-2	3.611E+0	7.545E+0
-8.755E-2	3.666E+0	7.747E+0
-8.593E-2	3.695E+0	7.743E+0
-8.431E-2	3.656E+0	7.714E+0
-8.106E-2	3.627E+0	7.643E+0
-8.593E-2	3.630E+0	7.614E+0
-8.593E-2	3.747E+0	7.701E+0
-8.755E-2	3.672E+0	7.571E+0
-8.268E-2	3.650E+0	7.698E+0
-8.431E-2	3.581E+0	7.662E+0
-8.593E-2	3.611E+0	7.734E+0
-8.431E-2	3.646E+0	7.756E+0
-8.431E-2	3.672E+0	7.763E+0
-8.593E-2	3.611E+0	7.714E+0
-8.917E-2	3.646E+0	7.724E+0
-8.593E-2	3.633E+0	7.633E+0
-8.431E-2	3.711E+0	7.633E+0
-8.431E-2	3.705E+0	7.708E+0
-8.593E-2	3.672E+0	7.597E+0
-8.593E-2	3.679E+0	7.701E+0
-8.106E-2	3.666E+0	7.734E+0
-8.755E-2	3.662E+0	7.630E+0
-8.755E-2	3.601E+0	7.714E+0
-8.917E-2	3.705E+0	7.591E+0
-8.431E-2	3.614E+0	7.649E+0
-8.268E-2	3.682E+0	7.623E+0
-8.917E-2	3.637E+0	7.578E+0
-8.593E-2	3.643E+0	7.747E+0
-8.431E-2	3.692E+0	7.721E+0
-8.593E-2	3.637E+0	7.747E+0
-8.755E-2	3.653E+0	7.617E+0
-8.431E-2	3.679E+0	7.636E+0
-8.431E-2	3.701E+0	7.808E+0
-8.755E-2	3.614E+0	7.721E+0
-8.755E-2	3.575E+0	7.714E+0
-8.268E-2	3.682E+0	7.666E+0
-8.431E-2	3.559E+0	7.698E+0
-8.431E-2	3.588E+0	7.760E+0
-8.917E-2	3.666E+0	7.695E+0
-8.431E-2	3.682E+0	7.675E+0
-8.268E-2	3.679E+0	7.659E+0
-8.917E-2	3.650E+0	7.815E+0
-8.917E-2	3.614E+0	7.610E+0
-8.431E-2	3.637E+0	7.575E+0
-8.431E-2	3.607E+0	7.643E+0
-8.755E-2	3.646E+0	7.675E+0
-8.917E-2	3.617E+0	7.568E+0
-8.431E-2	3.653E+0	7.695E+0
-8.593E-2	3.575E+0	7.653E+0
-8.755E-2	3.672E+0	7.627E+0
-8.917E-2	3.637E+0	7.708E+0
-8.431E-2	3.611E+0	7.704E+0
-8.431E-2	3.672E+0	7.682E+0
-8.755E-2	3.611E+0	7.672E+0
-9.079E-2	3.617E+0	7.708E+0
-8.431E-2	3.633E+0	7.763E+0
-8.431E-2	3.565E+0	7.659E+0
-8.431E-2	3.708E+0	7.701E+0
-8.917E-2	3.705E+0	7.691E+0
-8.431E-2	3.666E+0	7.724E+0
-8.431E-2	3.640E+0	7.640E+0
-8.755E-2	3.682E+0	7.678E+0
-8.917E-2	3.627E+0	7.935E+0
-8.593E-2	3.617E+0	7.675E+0
-8.431E-2	3.646E+0	7.604E+0
-8.593E-2	3.607E+0	7.760E+0
-8.917E-2	3.659E+0	7.682E+0
-8.917E-2	3.633E+0	7.666E+0
-8.431E-2	3.701E+0	7.805E+0
-8.593E-2	3.705E+0	7.714E+0
-8.593E-2	3.679E+0	7.766E+0
-8.268E-2	3.679E+0	7.523E+0
-8.593E-2	3.721E+0	7.669E+0
-8.431E-2	3.653E+0	7.724E+0
-9.079E-2	3.581E+0	7.724E+0
-8.593E-2	3.659E+0	7.659E+0
-8.593E-2	3.617E+0	7.743E+0
-8.106E-2	3.624E+0	7.760E+0
-8.755E-2	3.617E+0	7.623E+0
-8.431E-2	3.585E+0	7.776E+0
-8.593E-2	3.643E+0	7.643E+0
-8.593E-2	3.630E+0	7.695E+0
-9.079E-2	3.705E+0	7.714E+0
-8.431E-2	3.650E+0	7.666E+0
-8.431E-2	3.669E+0	7.721E+0
-8.755E-2	3.672E+0	7.691E+0
-8.755E-2	3.708E+0	7.834E+0
-8.268E-2	3.659E+0	7.760E+0
-8.431E-2	3.653E+0	7.727E+0
-8.431E-2	3.562E+0	7.698E+0
-8.917E-2	3.581E+0	7.662E+0
-8.755E-2	3.708E+0	7.662E+0
-8.755E-2	3.698E+0	7.708E+0
-8.755E-2	3.617E+0	7.627E+0
-8.917E-2	3.682E+0	7.666E+0
-8.755E-2	3.611E+0	7.659E+0
-8.593E-2	3.718E+0	7.643E+0
-8.593E-2	3.607E+0	7.743E+0
-8.593E-2	3.701E+0	7.734E+0
-8.755E-2	3.640E+0	7.776E+0
-8.431E-2	3.659E+0	7.782E+0
-8.755E-2	3.588E+0	7.685E+0
-8.755E-2	3.604E+0	7.643E+0
-8.268E-2	3.581E+0	7.730E+0
-7.944E-2	3.578E+0	7.575E+0
-8.268E-2	3.653E+0	7.727E+0
-8.593E-2	3.633E+0	7.669E+0
-8.268E-2	3.669E+0	7.756E+0
-7.944E-2	3.640E+0	7.734E+0
-8.431E-2	3.633E+0	7.675E+0
-8.755E-2	3.562E+0	7.698E+0
-8.431E-2	3.614E+0	7.717E+0
-8.431E-2	3.633E+0	7.614E+0
-8.593E-2	3.672E+0	7.649E+0
-8.755E-2	3.633E+0	7.756E+0
-8.268E-2	3.662E+0	7.678E+0
-8.106E-2	3.637E+0	7.672E+0
-8.431E-2	3.731E+0	7.620E+0
-8.431E-2	3.617E+0	7.682E+0
-8.106E-2	3.659E+0	7.678E+0
-7.944E-2	3.614E+0	7.724E+0
-8.431E-2	3.633E+0	7.688E+0
-8.268E-2	3.682E+0	7.669E+0
-8.431E-2	3.585E+0	7.769E+0
-8.431E-2	3.708E+0	7.656E+0
-8.431E-2	3.633E+0	7.594E+0
-8.755E-2	3.585E+0	7.695E+0
-8.268E-2	3.653E+0	7.662E+0
-8.106E-2	3.659E+0	7.802E+0
-8.593E-2	3.682E+0	7.763E+0
-8.593E-2	3.624E+0	7.688E+0
-8.268E-2	3.659E+0	7.818E+0
-8.593E-2	3.637E+0	7.701E+0
-8.268E-2	3.666E+0	7.730E+0
-8.593E-2	3.692E+0	7.659E+0
-8.106E-2	3.604E+0	7.685E+0
-8.593E-2	3.692E+0	7.727E+0
-8.755E-2	3.688E+0	7.708E+0
-8.431E-2	3.627E+0	7.614E+0
-8.431E-2	3.637E+0	7.682E+0
-8.593E-2	3.562E+0	7.711E+0
-8.593E-2	3.607E+0	7.594E+0
-8.755E-2	3.624E+0	7.688E+0
-8.593E-2	3.718E+0	7.656E+0
-8.431E-2	3.698E+0	7.721E+0
-8.431E-2	3.692E+0	7.730E+0
-8.755E-2	3.672E+0	7.568E+0
-8.593E-2	3.701E+0	7.695E+0
-8.755E-2	3.666E+0	7.627E+0
-8.917E-2	3.662E+0	7.695E+0
-8.755E-2	3.662E+0	7.701E+0
-8.268E-2	3.718E+0	7.714E+0
-8.268E-2	3.724E+0	7.678E+0
-8.431E-2	3.679E+0	7.627E+0
-8.431E-2	3.666E+0	7.614E+0
-8.431E-2	3.637E+0	7.721E+0
-8.268E-2	3.617E+0	7.704E+0
-8.593E-2	3.672E+0	7.721E+0
-8.755E-2	3.627E+0	7.691E+0
-8.431E-2	3.637E+0	7.672E+0
-8.106E-2	3.662E+0	7.740E+0
-8.755E-2	3.662E+0	7.678E+0
-8.755E-2	3.672E+0	7.682E+0
-8.593E-2	3.695E+0	7.659E+0
-8.268E-2	3.614E+0	7.753E+0
-8.755E-2	3.653E+0	7.711E+0
-8.755E-2	3.650E+0	7.597E+0
-8.755E-2	3.669E+0	7.685E+0
-8.268E-2	3.685E+0	7.682E+0
-8.593E-2	3.598E+0	7.776E+0
-8.593E-2	3.666E+0	7.747E+0
-8.431E-2	3.591E+0	7.659E+0
-8.268E-2	3.666E+0	7.698E+0
-8.431E-2	3.604E+0	7.701E+0
-8.755E-2	3.695E+0	7.617E+0
-8.593E-2	3.650E+0	7.688E+0
-8.268E-2	3.529E+0	7.659E+0
-8.917E-2	3.633E+0	7.824E+0
-8.917E-2	3.565E+0	7.568E+0
-8.431E-2	3.659E+0	7.704E+0
-8.268E-2	3.705E+0	7.649E+0
-8.917E-2	3.666E+0	7.675E+0
-8.917E-2	3.708E+0	7.708E+0
-8.593E-2	3.708E+0	7.756E+0
-8.268E-2	3.572E+0	7.571E+0
-8.593E-2	3.675E+0	7.769E+0
-8.755E-2	3.643E+0	7.568E+0
-8.593E-2	3.659E+0	7.575E+0
-8.268E-2	3.646E+0	7.782E+0
-8.917E-2	3.659E+0	7.704E+0
-8.917E-2	3.630E+0	7.597E+0
-8.917E-2	3.698E+0	7.701E+0
-8.593E-2	3.633E+0	7.669E+0
-9.079E-2	3.620E+0	7.701E+0
-9.242E-2	3.662E+0	7.704E+0
-8.431E-2	3.653E+0	7.656E+0
-8.431E-2	3.624E+0	7.662E+0
-8.917E-2	3.682E+0	7.701E+0
-9.079E-2	3.705E+0	7.662E+0
-8.755E-2	3.682E+0	7.656E+0
-8.268E-2	3.692E+0	7.756E+0
-8.593E-2	3.578E+0	7.753E+0
-8.917E-2	3.646E+0	7.747E+0
-8.755E-2	3.630E+0	7.672E+0
-8.593E-2	3.598E+0	7.734E+0
-8.917E-2	3.650E+0	7.646E+0
-8.755E-2	3.643E+0	7.717E+0
-8.593E-2	3.620E+0	7.575E+0
-8.431E-2	3.650E+0	7.717E+0
-8.755E-2	3.685E+0	7.818E+0
-8.917E-2	3.617E+0	7.549E+0
-8.268E-2	3.669E+0	7.669E+0
-8.593E-2	3.627E+0	7.678E+0
-8.755E-2	3.643E+0	7.630E+0
-9.079E-2	3.705E+0	7.607E+0
-8.755E-2	3.646E+0	7.763E+0
-8.593E-2	3.669E+0	7.808E+0
-8.917E-2	3.633E+0	7.821E+0
-9.079E-2	3.604E+0	7.799E+0
-8.917E-2	3.637E+0	7.672E+0
-8.755E-2	3.594E+0	7.675E+0
-8.917E-2	3.688E+0	7.779E+0
-9.404E-2	3.607E+0	7.701E+0
-8.593E-2	3.624E+0	7.685E+0
-8.755E-2	3.679E+0	7.601E+0
-8.755E-2	3.688E+0	7.717E+0
-9.079E-2	3.627E+0	7.620E+0
-8.755E-2	3.643E+0	7.633E+0
-8.593E-2	3.682E+0	7.646E+0
-8.755E-2	3.656E+0	7.623E+0
-9.079E-2	3.640E+0	7.786E+0
-8.917E-2	3.559E+0	7.614E+0
-8.755E-2	3.633E+0	7.636E+0
-8.917E-2	3.594E+0	7.594E+0
-9.242E-2	3.643E+0	7.646E+0
-8.593E-2	3.669E+0	7.610E+0
-8.593E-2	3.630E+0	7.627E+0
-8.593E-2	3.708E+0	7.666E+0
-9.242E-2	3.640E+0	7.691E+0
-8.593E-2	3.672E+0	7.672E+0
-8.431E-2	3.637E+0	7.675E+0
-8.755E-2	3.620E+0	7.653E+0
-9.079E-2	3.643E+0	7.640E+0
-8.755E-2	3.692E+0	7.698E+0
-8.917E-2	3.653E+0	7.698E+0
-8.755E-2	3.601E+0	7.601E+0
-9.404E-2	3.701E+0	7.743E+0
-8.593E-2	3.646E+0	7.786E+0
-8.431E-2	3.714E+0	7.614E+0
-8.593E-2	3.698E+0	7.594E+0
-8.755E-2	3.620E+0	7.730E+0
-9.079E-2	3.653E+0	7.653E+0
-8.593E-2	3.653E+0	7.695E+0
-8.431E-2	3.614E+0	7.597E+0
-8.917E-2	3.727E+0	7.578E+0
-8.593E-2	3.620E+0	7.831E+0
-8.431E-2	3.685E+0	7.555E+0
-8.431E-2	3.562E+0	7.727E+0
-9.242E-2	3.669E+0	7.649E+0
-8.593E-2	3.679E+0	7.659E+0
-8.755E-2	3.591E+0	7.682E+0
-8.593E-2	3.688E+0	7.646E+0
-8.593E-2	3.685E+0	7.649E+0
-8.268E-2	3.624E+0	7.740E+0
-8.593E-2	3.669E+0	7.695E+0
-8.593E-2	3.679E+0	7.773E+0
-8.593E-2	3.617E+0	7.711E+0
-8.431E-2	3.562E+0	7.662E+0
-8.268E-2	3.656E+0	7.685E+0
-8.917E-2	3.653E+0	7.558E+0
-9.079E-2	3.604E+0	7.704E+0
-8.593E-2	3.659E+0	7.730E+0
-8.431E-2	3.611E+0	7.795E+0
-8.755E-2	3.601E+0	7.646E+0
-8.755E-2	3.633E+0	7.643E+0
-9.079E-2	3.617E+0	7.698E+0
-8.593E-2	3.633E+0	7.685E+0
-8.755E-2	3.581E+0	7.623E+0
-9.242E-2	3.575E+0	7.753E+0
-8.593E-2	3.669E+0	7.756E+0
-8.755E-2	3.698E+0	7.640E+0
-8.917E-2	3.669E+0	7.727E+0
-8.755E-2	3.630E+0	7.698E+0
-9.079E-2	3.617E+0	7.701E+0
-8.593E-2	3.594E+0	7.763E+0
-8.917E-2	3.617E+0	7.669E+0
-9.242E-2	3.627E+0	7.750E+0
-8.917E-2	3.695E+0	7.721E+0
-8.593E-2	3.598E+0	7.669E+0
-8.917E-2	3.666E+0	7.653E+0
-8.917E-2	3.701E+0	7.730E+0
-8.755E-2	3.630E+0	7.711E+0
-8.593E-2	3.679E+0	7.691E+0
-8.593E-2	3.552E+0	7.675E+0
-9.079E-2	3.650E+0	7.604E+0
-8.917E-2	3.685E+0	7.802E+0
-8.755E-2	3.662E+0	7.701E+0
-8.917E-2	3.607E+0	7.678E+0
-9.079E-2	3.598E+0	7.737E+0
-8.593E-2	3.604E+0	7.730E+0
-8.917E-2	3.624E+0	7.737E+0
-8.755E-2	3.549E+0	7.773E+0
-9.242E-2	3.630E+0	7.672E+0
-8.593E-2	3.627E+0	7.698E+0
-8.755E-2	3.630E+0	7.633E+0
-8.917E-2	3.617E+0	7.701E+0
-9.079E-2	3.659E+0	7.766E+0
-8.917E-2	3.588E+0	7.678E+0
-8.755E-2	3.653E+0	7.714E+0
-9.079E-2	3.607E+0	7.747E+0
-8.755E-2	3.650E+0	7.717E+0
-8.593E-2	3.591E+0	7.682E+0
-8.593E-2	3.588E+0	7.666E+0
-8.917E-2	3.675E+0	7.672E+0
-9.079E-2	3.630E+0	7.776E+0
-8.593E-2	3.669E+0	7.740E+0
-8.431E-2	3.627E+0	7.649E+0
-8.917E-2	3.624E+0	7.682E+0
-9.079E-2	3.659E+0	7.614E+0
-8.917E-2	3.627E+0	7.575E+0
-8.755E-2	3.646E+0	7.698E+0
-8.593E-2	3.637E+0	7.795E+0
-8.917E-2	3.646E+0	7.756E+0
-8.593E-2	3.650E+0	7.750E+0
-8.755E-2	3.594E+0	7.717E+0
-8.755E-2	3.656E+0	7.646E+0
-9.079E-2	3.650E+0	7.633E+0
-8.755E-2	3.714E+0	7.730E+0
-8.593E-2	3.650E+0	7.682E+0
-8.593E-2	3.640E+0	7.721E+0
-8.917E-2	3.695E+0	7.724E+0
-8.755E-2	3.650E+0	7.675E+0
-8.268E-2	3.682E+0	7.633E+0
-9.079E-2	3.669E+0	7.717E+0
-9.079E-2	3.614E+0	7.656E+0
-8.755E-2	3.624E+0	7.740E+0
-8.431E-2	3.611E+0	7.750E+0
-8.917E-2	3.630E+0	7.721E+0
-8.593E-2	3.685E+0	7.607E+0
-8.593E-2	3.662E+0	7.656E+0
-8.593E-2	3.637E+0	7.678E+0
-8.917E-2	3.646E+0	7.636E+0
-8.917E-2	3.555E+0	7.730E+0
-8.755E-2	3.653E+0	7.782E+0
-8.431E-2	3.672E+0	7.656E+0
-8.593E-2	3.607E+0	7.591E+0
-9.079E-2	3.604E+0	7.640E+0
-8.755E-2	3.646E+0	7.756E+0
-8.431E-2	3.672E+0	7.802E+0
-8.755E-2	3.718E+0	7.717E+0
-8.593E-2	3.698E+0	7.682E+0
-8.755E-2	3.630E+0	7.669E+0
-8.755E-2	3.682E+0	7.575E+0
-8.917E-2	3.578E+0	7.695E+0
-8.755E-2	3.601E+0	7.717E+0
-8.593E-2	3.630E+0	7.682E+0
-8.593E-2	3.607E+0	7.627E+0
-8.917E-2	3.679E+0	7.750E+0
-8.917E-2	3.653E+0	7.678E+0
-8.593E-2	3.578E+0	7.756E+0
-8.268E-2	3.698E+0	7.675E+0
-8.755E-2	3.578E+0	7.597E+0
-8.593E-2	3.653E+0	7.737E+0
-8.917E-2	3.653E+0	7.640E+0
-8.268E-2	3.692E+0	7.594E+0
-8.593E-2	3.607E+0	7.708E+0
-8.755E-2	3.698E+0	7.721E+0
-8.755E-2	3.620E+0	7.704E+0
-8.593E-2	3.643E+0	7.601E+0
-8.593E-2	3.666E+0	7.763E+0
-8.755E-2	3.611E+0	7.633E+0
-8.593E-2	3.650E+0	7.727E+0
-8.268E-2	3.675E+0	7.688E+0
-8.755E-2	3.601E+0	7.691E+0
-8.593E-2	3.682E+0	7.672E+0
-8.755E-2	3.617E+0	7.653E+0
-8.593E-2	3.643E+0	7.649E+0
-8.431E-2	3.688E+0	7.701E+0
-9.079E-2	3.617E+0	7.653E+0
-8.755E-2	3.675E+0	7.646E+0
-8.431E-2	3.646E+0	7.649E+0
-9.079E-2	3.705E+0	7.636E+0
-8.917E-2	3.594E+0	7.782E+0
-8.593E-2	3.607E+0	7.737E+0
-8.431E-2	3.646E+0	7.584E+0
-8.593E-2	3.585E+0	7.601E+0
-8.917E-2	3.682E+0	7.666E+0
-8.593E-2	3.604E+0	7.656E+0
-8.593E-2	3.637E+0	7.727E+0
-8.593E-2	3.698E+0	7.630E+0
-9.079E-2	3.672E+0	7.711E+0
-8.593E-2	3.662E+0	7.620E+0
-8.431E-2	3.588E+0	7.666E+0
-8.917E-2	3.760E+0	7.769E+0
-8.917E-2	3.643E+0	7.646E+0
-8.593E-2	3.646E+0	7.620E+0
-8.755E-2	3.692E+0	7.584E+0
-8.593E-2	3.659E+0	7.766E+0
-8.755E-2	3.708E+0	7.678E+0
-8.431E-2	3.637E+0	7.779E+0
-8.917E-2	3.627E+0	7.682E+0
-8.755E-2	3.679E+0	7.717E+0
-9.079E-2	3.637E+0	7.727E+0
-8.431E-2	3.662E+0	7.714E+0
-8.755E-2	3.643E+0	7.766E+0
-8.593E-2	3.646E+0	7.597E+0
-9.079E-2	3.643E+0	7.717E+0
-8.593E-2	3.662E+0	7.743E+0
-8.593E-2	3.685E+0	7.740E+0
-8.593E-2	3.637E+0	7.730E+0
-8.917E-2	3.711E+0	7.672E+0
-8.431E-2	3.669E+0	7.769E+0
-8.755E-2	3.646E+0	7.649E+0
-8.593E-2	3.650E+0	7.633E+0
-8.917E-2	3.669E+0	7.653E+0
-8.593E-2	3.646E+0	7.756E+0
-8.755E-2	3.672E+0	7.727E+0
-8.755E-2	3.620E+0	7.708E+0
-8.917E-2	3.620E+0	7.695E+0
-8.593E-2	3.734E+0	7.730E+0
-8.593E-2	3.692E+0	7.607E+0
-8.593E-2	3.656E+0	7.685E+0
-9.079E-2	3.650E+0	7.727E+0
-8.593E-2	3.624E+0	7.727E+0
-8.431E-2	3.653E+0	7.688E+0
-8.593E-2	3.695E+0	7.678E+0
-9.079E-2	3.611E+0	7.740E+0
-8.755E-2	3.640E+0	7.727E+0
-8.593E-2	3.666E+0	7.662E+0
-8.755E-2	3.646E+0	7.620E+0
-9.079E-2	3.646E+0	7.747E+0
-8.593E-2	3.601E+0	7.737E+0
-8.431E-2	3.614E+0	7.828E+0
-8.431E-2	3.633E+0	7.691E+0
-9.242E-2	3.646E+0	7.659E+0
-8.593E-2	3.578E+0	7.714E+0
-8.268E-2	3.662E+0	7.711E+0
-8.593E-2	3.633E+0	7.737E+0
-8.917E-2	3.637E+0	7.669E+0
-8.917E-2	3.698E+0	7.662E+0
-8.268E-2	3.627E+0	7.711E+0
-8.755E-2	3.637E+0	7.662E+0
-8.917E-2	3.659E+0	7.669E+0
-8.431E-2	3.650E+0	7.649E+0
-8.593E-2	3.640E+0	7.617E+0
-8.917E-2	3.679E+0	7.575E+0
-8.755E-2	3.705E+0	7.737E+0
-8.431E-2	3.737E+0	7.753E+0
-8.268E-2	3.575E+0	7.675E+0
-8.593E-2	3.650E+0	7.688E+0
-8.755E-2	3.672E+0	7.688E+0
-8.431E-2	3.714E+0	7.811E+0
-8.431E-2	3.701E+0	7.640E+0
-8.268E-2	3.659E+0	7.708E+0
-8.755E-2	3.646E+0	7.717E+0
-8.755E-2	3.653E+0	7.717E+0
-8.431E-2	3.624E+0	7.714E+0
-8.755E-2	3.627E+0	7.588E+0
-8.755E-2	3.640E+0	7.688E+0
-8.755E-2	3.640E+0	7.666E+0
-8.593E-2	3.637E+0	7.581E+0
-8.917E-2	3.669E+0	7.669E+0
-9.079E-2	3.656E+0	7.691E+0
-8.755E-2	3.662E+0	7.640E+0
-8.593E-2	3.565E+0	7.714E+0
-8.593E-2	3.679E+0	7.704E+0
-9.079E-2	3.633E+0	7.617E+0
-8.431E-2	3.620E+0	7.873E+0
-8.431E-2	3.578E+0	7.659E+0
-8.755E-2	3.653E+0	7.704E+0
-8.917E-2	3.627E+0	7.646E+0
-8.593E-2	3.682E+0	7.675E+0
-8.755E-2	3.640E+0	7.756E+0
-8.755E-2	3.614E+0	7.669E+0
-9.242E-2	3.607E+0	7.565E+0
-8.593E-2	3.714E+0	7.656E+0
-8.431E-2	3.624E+0	7.711E+0
-9.242E-2	3.588E+0	7.828E+0
-8.593E-2	3.672E+0	7.753E+0
-8.755E-2	3.640E+0	7.753E+0
-8.431E-2	3.688E+0	7.662E+0
-8.917E-2	3.711E+0	7.779E+0
-8.755E-2	3.565E+0	7.740E+0
-8.917E-2	3.633E+0	7.630E+0
-8.593E-2	3.659E+0	7.698E+0
-8.755E-2	3.633E+0	7.837E+0
-8.917E-2	3.692E+0	7.734E+0
-8.755E-2	3.650E+0	7.747E+0
-8.431E-2	3.646E+0	7.646E+0
-8.917E-2	3.646E+0	7.721E+0
-8.755E-2	3.565E+0	7.750E+0
-8.755E-2	3.620E+0	7.701E+0
-8.755E-2	3.620E+0	7.617E+0
-8.755E-2	3.630E+0	7.721E+0
-8.917E-2	3.643E+0	7.685E+0
-8.593E-2	3.698E+0	7.711E+0
-8.431E-2	3.662E+0	7.782E+0
-8.593E-2	3.669E+0	7.669E+0
-8.755E-2	3.591E+0	7.659E+0
-8.431E-2	3.675E+0	7.636E+0
-8.431E-2	3.643E+0	7.688E+0
-8.431E-2	3.633E+0	7.666E+0
-8.917E-2	3.711E+0	7.675E+0
-8.917E-2	3.666E+0	7.763E+0
-8.593E-2	3.640E+0	7.717E+0
-8.755E-2	3.614E+0	7.649E+0
-8.917E-2	3.666E+0	7.776E+0
-8.593E-2	3.682E+0	7.760E+0
-8.431E-2	3.575E+0	7.672E+0
-8.755E-2	3.630E+0	7.656E+0
-8.755E-2	3.646E+0	7.717E+0
-8.917E-2	3.614E+0	7.776E+0
-8.593E-2	3.620E+0	7.685E+0
-8.593E-2	3.666E+0	7.773E+0
-8.917E-2	3.695E+0	7.688E+0
-8.917E-2	3.675E+0	7.646E+0
-8.431E-2	3.640E+0	7.688E+0
-8.917E-2	3.640E+0	7.646E+0
-8.917E-2	3.669E+0	7.734E+0
-8.755E-2	3.637E+0	7.789E+0
-8.106E-2	3.669E+0	7.691E+0
-8.755E-2	3.679E+0	7.597E+0
-9.079E-2	3.598E+0	7.685E+0
-8.593E-2	3.601E+0	7.711E+0
-8.106E-2	3.640E+0	7.682E+0
-8.593E-2	3.617E+0	7.539E+0
-8.755E-2	3.643E+0	7.789E+0
-8.593E-2	3.666E+0	7.695E+0
-8.106E-2	3.727E+0	7.649E+0
-8.755E-2	3.643E+0	7.666E+0
-8.917E-2	3.640E+0	7.666E+0
-8.755E-2	3.604E+0	7.659E+0
-8.268E-2	3.656E+0	7.730E+0
-8.755E-2	3.672E+0	7.766E+0
-8.755E-2	3.643E+0	7.682E+0
-8.593E-2	3.695E+0	7.763E+0
-8.593E-2	3.653E+0	7.653E+0
-8.755E-2	3.627E+0	7.773E+0
-8.755E-2	3.585E+0	7.675E+0
-8.593E-2	3.650E+0	7.695E+0
-8.755E-2	3.614E+0	7.653E+0
-8.755E-2	3.552E+0	7.568E+0
-9.242E-2	3.656E+0	7.640E+0
-8.755E-2	3.643E+0	7.672E+0
-8.593E-2	3.656E+0	7.740E+0
-8.917E-2	3.656E+0	7.698E+0
-9.079E-2	3.711E+0	7.568E+0
-8.755E-2	3.685E+0	7.734E+0
-8.431E-2	3.617E+0	7.711E+0
-8.755E-2	3.662E+0	7.594E+0
-8.917E-2	3.637E+0	7.666E+0
-8.917E-2	3.659E+0	7.828E+0
-8.431E-2	3.542E+0	7.643E+0
-8.755E-2	3.627E+0	7.737E+0
-8.917E-2	3.679E+0	7.776E+0
-8.755E-2	3.633E+0	7.666E+0
-8.431E-2	3.679E+0	7.597E+0
-8.917E-2	3.659E+0	7.802E+0
-9.079E-2	3.611E+0	7.688E+0
-8.431E-2	3.611E+0	7.727E+0
-8.755E-2	3.549E+0	7.542E+0
-8.755E-2	3.637E+0	7.698E+0
-9.079E-2	3.650E+0	7.643E+0
-8.593E-2	3.682E+0	7.653E+0
-8.593E-2	3.588E+0	7.756E+0
-9.079E-2	3.653E+0	7.773E+0
-9.079E-2	3.675E+0	7.584E+0
-8.593E-2	3.679E+0	7.721E+0
-8.917E-2	3.627E+0	7.627E+0
-8.431E-2	3.624E+0	7.708E+0
-8.917E-2	3.627E+0	7.597E+0
-8.268E-2	3.685E+0	7.620E+0
-8.106E-2	3.620E+0	7.643E+0
-7.944E-2	3.650E+0	7.714E+0
-8.268E-2	3.620E+0	7.756E+0
-7.944E-2	3.682E+0	7.640E+0
-7.782E-2	3.666E+0	7.656E+0
-8.106E-2	3.679E+0	7.685E+0
-8.431E-2	3.672E+0	7.688E+0
-8.268E-2	3.675E+0	7.666E+0
-8.268E-2	3.598E+0	7.623E+0
-8.268E-2	3.620E+0	7.743E+0
-8.593E-2	3.666E+0	7.704E+0
-8.268E-2	3.672E+0	7.571E+0
-8.268E-2	3.617E+0	7.740E+0
-8.106E-2	3.675E+0	7.633E+0
-8.268E-2	3.672E+0	7.782E+0
-8.106E-2	3.581E+0	7.649E+0
-7.944E-2	3.659E+0	7.737E+0
-8.106E-2	3.578E+0	7.610E+0
-8.431E-2	3.614E+0	7.743E+0
-7.457E-2	3.627E+0	7.662E+0
-7.944E-2	3.682E+0	7.727E+0
-7.944E-2	3.624E+0	7.743E+0
-8.431E-2	3.640E+0	7.691E+0
-7.944E-2	3.630E+0	7.627E+0
-7.944E-2	3.698E+0	7.688E+0
-8.106E-2	3.630E+0	7.604E+0
-8.431E-2	3.617E+0	7.701E+0
-8.431E-2	3.773E+0	7.666E+0
-8.268E-2	3.646E+0	7.672E+0
-8.431E-2	3.620E+0	7.662E+0
-8.431E-2	3.637E+0	7.727E+0
-8.431E-2	3.669E+0	7.607E+0
-8.106E-2	3.701E+0	7.779E+0
-8.431E-2	3.598E+0	7.724E+0
-8.755E-2	3.640E+0	7.562E+0
-8.268E-2	3.643E+0	7.737E+0
-8.268E-2	3.620E+0	7.701E+0
-8.268E-2	3.555E+0	7.721E+0
-8.593E-2	3.701E+0	7.656E+0
-8.593E-2	3.620E+0	7.682E+0
-8.106E-2	3.565E+0	7.740E+0
[truncated: 93,965 more rows]
