# Supplementary material for: Improved ANAP incorporation and VCF analysis reveal details of P2X7 current facilitation and a limited conformational interplay between ATP binding and the intracellular ballast domain
Source: eLife. 2023 Jan 4;12:e82479. doi: 10.7554/eLife.82479 (PMC9859053; doi:10.7554/eLife.82479)
Supplement: Figure 3—source data 1. [file elife-82479-fig3-data1.zip › Figure-3_source-data-1/S124_filterset-2_h25#03.csv]

-6.160E-2	5.606E+0	1.167E+1
-6.322E-2	5.680E+0	1.172E+1
-6.484E-2	5.619E+0	1.155E+1
-6.484E-2	5.515E+0	1.167E+1
-5.998E-2	5.563E+0	1.169E+1
-6.160E-2	5.664E+0	1.169E+1
-6.322E-2	5.583E+0	1.160E+1
-6.160E-2	5.625E+0	1.169E+1
-6.322E-2	5.674E+0	1.174E+1
-5.998E-2	5.612E+0	1.163E+1
-6.160E-2	5.596E+0	1.170E+1
-6.160E-2	5.703E+0	1.162E+1
-5.998E-2	5.576E+0	1.166E+1
-6.160E-2	5.567E+0	1.175E+1
-5.835E-2	5.583E+0	1.155E+1
-6.160E-2	5.664E+0	1.164E+1
-6.322E-2	5.606E+0	1.167E+1
-5.835E-2	5.654E+0	1.161E+1
-6.322E-2	5.586E+0	1.157E+1
-6.322E-2	5.544E+0	1.165E+1
-6.322E-2	5.612E+0	1.163E+1
-6.160E-2	5.602E+0	1.166E+1
-6.322E-2	5.541E+0	1.163E+1
-6.322E-2	5.596E+0	1.159E+1
-5.998E-2	5.583E+0	1.163E+1
-6.322E-2	5.696E+0	1.160E+1
-6.160E-2	5.645E+0	1.166E+1
-6.322E-2	5.589E+0	1.163E+1
-6.322E-2	5.706E+0	1.173E+1
-6.160E-2	5.541E+0	1.164E+1
-6.484E-2	5.580E+0	1.154E+1
-6.160E-2	5.573E+0	1.170E+1
-5.998E-2	5.664E+0	1.167E+1
-6.484E-2	5.696E+0	1.153E+1
-6.160E-2	5.709E+0	1.172E+1
-6.160E-2	5.557E+0	1.170E+1
-5.998E-2	5.560E+0	1.161E+1
-5.998E-2	5.677E+0	1.171E+1
-6.322E-2	5.654E+0	1.167E+1
-5.998E-2	5.615E+0	1.173E+1
-6.322E-2	5.654E+0	1.154E+1
-6.322E-2	5.576E+0	1.167E+1
-6.484E-2	5.680E+0	1.170E+1
-6.322E-2	5.670E+0	1.162E+1
-6.160E-2	5.648E+0	1.166E+1
-6.160E-2	5.661E+0	1.162E+1
-6.160E-2	5.615E+0	1.161E+1
-5.998E-2	5.615E+0	1.158E+1
-6.484E-2	5.674E+0	1.166E+1
-5.998E-2	5.690E+0	1.167E+1
-6.322E-2	5.651E+0	1.172E+1
-5.998E-2	5.602E+0	1.172E+1
-6.160E-2	5.583E+0	1.175E+1
-6.160E-2	5.609E+0	1.159E+1
-5.998E-2	5.706E+0	1.184E+1
-5.998E-2	5.573E+0	1.168E+1
-6.160E-2	5.619E+0	1.169E+1
-6.322E-2	5.615E+0	1.178E+1
-6.322E-2	5.612E+0	1.160E+1
-6.160E-2	5.651E+0	1.161E+1
-5.835E-2	5.586E+0	1.167E+1
-6.160E-2	5.602E+0	1.163E+1
-6.160E-2	5.606E+0	1.166E+1
-6.160E-2	5.612E+0	1.166E+1
-6.160E-2	5.570E+0	1.170E+1
-6.322E-2	5.580E+0	1.166E+1
-6.160E-2	5.658E+0	1.176E+1
-6.160E-2	5.580E+0	1.180E+1
-6.484E-2	5.635E+0	1.151E+1
-6.160E-2	5.667E+0	1.175E+1
-6.322E-2	5.599E+0	1.159E+1
-6.160E-2	5.609E+0	1.162E+1
-6.160E-2	5.648E+0	1.169E+1
-6.160E-2	5.550E+0	1.167E+1
-6.322E-2	5.625E+0	1.167E+1
-6.160E-2	5.619E+0	1.161E+1
-6.160E-2	5.632E+0	1.157E+1
-6.484E-2	5.599E+0	1.163E+1
-6.322E-2	5.589E+0	1.170E+1
-5.998E-2	5.609E+0	1.160E+1
-6.322E-2	5.658E+0	1.152E+1
-6.484E-2	5.554E+0	1.152E+1
-6.160E-2	5.576E+0	1.170E+1
-6.484E-2	5.619E+0	1.169E+1
-6.160E-2	5.619E+0	1.149E+1
-6.484E-2	5.645E+0	1.168E+1
-6.322E-2	5.573E+0	1.168E+1
-6.322E-2	5.635E+0	1.166E+1
-6.160E-2	5.550E+0	1.160E+1
-6.322E-2	5.567E+0	1.164E+1
-6.484E-2	5.557E+0	1.167E+1
-5.835E-2	5.547E+0	1.164E+1
-6.160E-2	5.622E+0	1.179E+1
-6.322E-2	5.586E+0	1.158E+1
-6.322E-2	5.489E+0	1.160E+1
-6.160E-2	5.658E+0	1.157E+1
-6.160E-2	5.654E+0	1.162E+1
-6.160E-2	5.680E+0	1.171E+1
-6.484E-2	5.606E+0	1.174E+1
-6.322E-2	5.589E+0	1.169E+1
-6.160E-2	5.638E+0	1.160E+1
-6.322E-2	5.622E+0	1.157E+1
-6.484E-2	5.667E+0	1.162E+1
-6.160E-2	5.726E+0	1.169E+1
-5.673E-2	5.638E+0	1.172E+1
-5.998E-2	5.667E+0	1.157E+1
-6.484E-2	5.576E+0	1.159E+1
-6.160E-2	5.515E+0	1.154E+1
-6.322E-2	5.625E+0	1.166E+1
-6.484E-2	5.722E+0	1.169E+1
-6.322E-2	5.619E+0	1.164E+1
-6.160E-2	5.537E+0	1.159E+1
-5.998E-2	5.615E+0	1.170E+1
-6.484E-2	5.651E+0	1.183E+1
-5.998E-2	5.661E+0	1.166E+1
-6.160E-2	5.713E+0	1.160E+1
-5.998E-2	5.580E+0	1.170E+1
-6.484E-2	5.645E+0	1.170E+1
-6.322E-2	5.774E+0	1.162E+1
-6.160E-2	5.716E+0	1.183E+1
-6.160E-2	5.628E+0	1.164E+1
-6.322E-2	5.713E+0	1.170E+1
-6.160E-2	5.706E+0	1.171E+1
-6.322E-2	5.667E+0	1.171E+1
-6.322E-2	5.599E+0	1.157E+1
-6.322E-2	5.648E+0	1.164E+1
-6.322E-2	5.619E+0	1.170E+1
-6.160E-2	5.661E+0	1.164E+1
-6.160E-2	5.576E+0	1.175E+1
-6.160E-2	5.606E+0	1.160E+1
-6.322E-2	5.687E+0	1.166E+1
-6.160E-2	5.576E+0	1.175E+1
-6.322E-2	5.641E+0	1.160E+1
-6.160E-2	5.732E+0	1.169E+1
-6.322E-2	5.651E+0	1.155E+1
-6.160E-2	5.632E+0	1.155E+1
-6.484E-2	5.593E+0	1.165E+1
-5.998E-2	5.787E+0	1.158E+1
-6.322E-2	5.680E+0	1.161E+1
-6.160E-2	5.612E+0	1.164E+1
-6.322E-2	5.586E+0	1.172E+1
-6.484E-2	5.696E+0	1.174E+1
-6.484E-2	5.547E+0	1.178E+1
-6.160E-2	5.602E+0	1.175E+1
-5.998E-2	5.557E+0	1.173E+1
-6.160E-2	5.560E+0	1.168E+1
-6.484E-2	5.599E+0	1.175E+1
-5.835E-2	5.654E+0	1.184E+1
-6.160E-2	5.651E+0	1.176E+1
-6.646E-2	5.625E+0	1.160E+1
-5.998E-2	5.550E+0	1.169E+1
-6.160E-2	5.693E+0	1.171E+1
-6.160E-2	5.606E+0	1.152E+1
-6.160E-2	5.635E+0	1.164E+1
-5.998E-2	5.570E+0	1.157E+1
-5.998E-2	5.567E+0	1.167E+1
-5.835E-2	5.651E+0	1.162E+1
-6.160E-2	5.635E+0	1.168E+1
-6.484E-2	5.573E+0	1.181E+1
-6.484E-2	5.596E+0	1.168E+1
-6.160E-2	5.622E+0	1.156E+1
-5.998E-2	5.518E+0	1.159E+1
-6.322E-2	5.625E+0	1.170E+1
-5.998E-2	5.528E+0	1.156E+1
-5.998E-2	5.609E+0	1.163E+1
-6.160E-2	5.612E+0	1.164E+1
-6.322E-2	5.583E+0	1.162E+1
-5.998E-2	5.628E+0	1.170E+1
-5.835E-2	5.599E+0	1.175E+1
-6.484E-2	5.515E+0	1.165E+1
-6.160E-2	5.550E+0	1.166E+1
-5.998E-2	5.563E+0	1.150E+1
-6.160E-2	5.580E+0	1.168E+1
-6.322E-2	5.609E+0	1.168E+1
-6.646E-2	5.658E+0	1.177E+1
-6.322E-2	5.667E+0	1.146E+1
-6.160E-2	5.722E+0	1.150E+1
-6.160E-2	5.596E+0	1.171E+1
-6.160E-2	5.667E+0	1.164E+1
-5.998E-2	5.622E+0	1.158E+1
-6.160E-2	5.713E+0	1.163E+1
-6.322E-2	5.635E+0	1.155E+1
-6.484E-2	5.638E+0	1.167E+1
-6.160E-2	5.651E+0	1.162E+1
-5.998E-2	5.586E+0	1.156E+1
-6.484E-2	5.482E+0	1.167E+1
-6.322E-2	5.602E+0	1.168E+1
-6.160E-2	5.696E+0	1.162E+1
-6.160E-2	5.560E+0	1.172E+1
-5.998E-2	5.609E+0	1.164E+1
-6.160E-2	5.664E+0	1.169E+1
-6.322E-2	5.625E+0	1.162E+1
-6.322E-2	5.586E+0	1.166E+1
-6.322E-2	5.654E+0	1.167E+1
-6.160E-2	5.674E+0	1.160E+1
-6.160E-2	5.586E+0	1.172E+1
-5.998E-2	5.612E+0	1.160E+1
-6.160E-2	5.645E+0	1.157E+1
-6.484E-2	5.492E+0	1.149E+1
-6.160E-2	5.593E+0	1.154E+1
-6.322E-2	5.628E+0	1.155E+1
-6.160E-2	5.677E+0	1.153E+1
-6.646E-2	5.612E+0	1.167E+1
-6.160E-2	5.615E+0	1.174E+1
-6.160E-2	5.651E+0	1.157E+1
-6.322E-2	5.625E+0	1.175E+1
-5.998E-2	5.580E+0	1.173E+1
-5.998E-2	5.641E+0	1.156E+1
-6.484E-2	5.505E+0	1.165E+1
-6.322E-2	5.606E+0	1.166E+1
-6.484E-2	5.638E+0	1.158E+1
-5.998E-2	5.674E+0	1.151E+1
-6.160E-2	5.606E+0	1.170E+1
-6.322E-2	5.557E+0	1.165E+1
-6.484E-2	5.576E+0	1.153E+1
-5.998E-2	5.589E+0	1.170E+1
-5.998E-2	5.683E+0	1.163E+1
-6.160E-2	5.622E+0	1.161E+1
-6.322E-2	5.683E+0	1.156E+1
-6.322E-2	5.609E+0	1.169E+1
-6.160E-2	5.550E+0	1.168E+1
-6.484E-2	5.658E+0	1.175E+1
-6.160E-2	5.534E+0	1.152E+1
-6.160E-2	5.586E+0	1.166E+1
-6.160E-2	5.719E+0	1.161E+1
-6.646E-2	5.680E+0	1.166E+1
-6.160E-2	5.670E+0	1.152E+1
-6.160E-2	5.576E+0	1.174E+1
-6.322E-2	5.632E+0	1.160E+1
-6.322E-2	5.632E+0	1.174E+1
-5.998E-2	5.709E+0	1.169E+1
-6.322E-2	5.606E+0	1.166E+1
-6.160E-2	5.560E+0	1.178E+1
-6.160E-2	5.589E+0	1.168E+1
-6.160E-2	5.687E+0	1.170E+1
-6.646E-2	5.664E+0	1.149E+1
-6.484E-2	5.706E+0	1.170E+1
-5.998E-2	5.583E+0	1.168E+1
-5.835E-2	5.667E+0	1.162E+1
-6.160E-2	5.716E+0	1.164E+1
-6.160E-2	5.632E+0	1.169E+1
-6.484E-2	5.460E+0	1.169E+1
-6.322E-2	5.570E+0	1.162E+1
-6.484E-2	5.593E+0	1.162E+1
-6.160E-2	5.654E+0	1.171E+1
-6.322E-2	5.664E+0	1.175E+1
-6.322E-2	5.609E+0	1.161E+1
-6.322E-2	5.635E+0	1.167E+1
-5.998E-2	5.641E+0	1.157E+1
-6.646E-2	5.638E+0	1.166E+1
-6.160E-2	5.586E+0	1.175E+1
-6.322E-2	5.567E+0	1.161E+1
-5.998E-2	5.615E+0	1.173E+1
-6.322E-2	5.625E+0	1.163E+1
-6.484E-2	5.583E+0	1.166E+1
-6.322E-2	5.609E+0	1.162E+1
-5.998E-2	5.612E+0	1.175E+1
-6.160E-2	5.758E+0	1.164E+1
-6.484E-2	5.638E+0	1.173E+1
-5.998E-2	5.576E+0	1.157E+1
-5.835E-2	5.645E+0	1.161E+1
-6.160E-2	5.628E+0	1.164E+1
-5.998E-2	5.563E+0	1.155E+1
-5.998E-2	5.677E+0	1.159E+1
-6.484E-2	5.693E+0	1.162E+1
-6.484E-2	5.680E+0	1.178E+1
-6.160E-2	5.560E+0	1.167E+1
-6.322E-2	5.570E+0	1.157E+1
-5.998E-2	5.593E+0	1.162E+1
-6.322E-2	5.745E+0	1.166E+1
-6.160E-2	5.654E+0	1.176E+1
-6.160E-2	5.674E+0	1.165E+1
-6.160E-2	5.648E+0	1.169E+1
-6.322E-2	5.645E+0	1.171E+1
-6.160E-2	5.602E+0	1.165E+1
-5.998E-2	5.674E+0	1.159E+1
-5.998E-2	5.508E+0	1.162E+1
-6.484E-2	5.667E+0	1.181E+1
-6.160E-2	5.541E+0	1.166E+1
-5.835E-2	5.628E+0	1.164E+1
-5.998E-2	5.576E+0	1.170E+1
-6.160E-2	5.661E+0	1.159E+1
-6.160E-2	5.700E+0	1.172E+1
-6.160E-2	5.583E+0	1.167E+1
-6.160E-2	5.612E+0	1.142E+1
-6.160E-2	5.612E+0	1.170E+1
-6.160E-2	5.632E+0	1.173E+1
-6.160E-2	5.615E+0	1.177E+1
-6.160E-2	5.612E+0	1.162E+1
-6.322E-2	5.635E+0	1.173E+1
-6.160E-2	5.635E+0	1.170E+1
-6.484E-2	5.632E+0	1.163E+1
-6.160E-2	5.690E+0	1.163E+1
-6.484E-2	5.628E+0	1.166E+1
-6.160E-2	5.648E+0	1.174E+1
-6.160E-2	5.719E+0	1.161E+1
-6.322E-2	5.745E+0	1.165E+1
-6.160E-2	5.580E+0	1.150E+1
-5.835E-2	5.690E+0	1.164E+1
-6.484E-2	5.609E+0	1.162E+1
-6.322E-2	5.632E+0	1.169E+1
-6.160E-2	5.537E+0	1.164E+1
-6.160E-2	5.609E+0	1.179E+1
-6.160E-2	5.586E+0	1.167E+1
-6.160E-2	5.742E+0	1.159E+1
-5.998E-2	5.593E+0	1.174E+1
-6.484E-2	5.531E+0	1.168E+1
-5.998E-2	5.645E+0	1.174E+1
-5.998E-2	5.648E+0	1.149E+1
-6.322E-2	5.554E+0	1.153E+1
-6.484E-2	5.615E+0	1.169E+1
-6.484E-2	5.700E+0	1.178E+1
-6.322E-2	5.602E+0	1.164E+1
-6.322E-2	5.619E+0	1.174E+1
-6.484E-2	5.518E+0	1.167E+1
-6.160E-2	5.664E+0	1.168E+1
-5.998E-2	5.648E+0	1.165E+1
-6.484E-2	5.628E+0	1.169E+1
-6.322E-2	5.729E+0	1.172E+1
-6.160E-2	5.534E+0	1.170E+1
-6.160E-2	5.602E+0	1.158E+1
-6.484E-2	5.664E+0	1.171E+1
-6.160E-2	5.615E+0	1.184E+1
-5.998E-2	5.632E+0	1.165E+1
-6.322E-2	5.632E+0	1.171E+1
-5.998E-2	5.573E+0	1.161E+1
-6.160E-2	5.576E+0	1.147E+1
-5.998E-2	5.661E+0	1.163E+1
-5.998E-2	5.641E+0	1.173E+1
-6.322E-2	5.693E+0	1.179E+1
-6.322E-2	5.638E+0	1.171E+1
-5.998E-2	5.654E+0	1.167E+1
-6.160E-2	5.693E+0	1.173E+1
-6.322E-2	5.670E+0	1.160E+1
-5.998E-2	5.687E+0	1.166E+1
-6.160E-2	5.612E+0	1.162E+1
-6.484E-2	5.641E+0	1.160E+1
-6.160E-2	5.622E+0	1.178E+1
-5.998E-2	5.602E+0	1.172E+1
-6.160E-2	5.606E+0	1.176E+1
-5.998E-2	5.612E+0	1.159E+1
-6.160E-2	5.648E+0	1.157E+1
-6.322E-2	5.693E+0	1.167E+1
-5.998E-2	5.580E+0	1.166E+1
-6.646E-2	5.586E+0	1.169E+1
-6.322E-2	5.606E+0	1.158E+1
-6.322E-2	5.635E+0	1.171E+1
-6.160E-2	5.593E+0	1.158E+1
-6.160E-2	5.632E+0	1.160E+1
-6.322E-2	5.528E+0	1.158E+1
-6.160E-2	5.622E+0	1.157E+1
-6.322E-2	5.619E+0	1.172E+1
-6.322E-2	5.625E+0	1.175E+1
-6.322E-2	5.664E+0	1.157E+1
-6.484E-2	5.625E+0	1.155E+1
-6.160E-2	5.554E+0	1.185E+1
-6.322E-2	5.619E+0	1.166E+1
-6.484E-2	5.537E+0	1.149E+1
-6.160E-2	5.674E+0	1.160E+1
-5.998E-2	5.658E+0	1.164E+1
-6.160E-2	5.664E+0	1.155E+1
-6.484E-2	5.667E+0	1.152E+1
-6.160E-2	5.667E+0	1.163E+1
-5.998E-2	5.735E+0	1.163E+1
-6.322E-2	5.664E+0	1.167E+1
-6.160E-2	5.661E+0	1.170E+1
-6.322E-2	5.602E+0	1.178E+1
-6.322E-2	5.547E+0	1.162E+1
-6.160E-2	5.570E+0	1.175E+1
-6.322E-2	5.570E+0	1.171E+1
-6.322E-2	5.680E+0	1.162E+1
-6.160E-2	5.661E+0	1.161E+1
-5.835E-2	5.567E+0	1.172E+1
-6.322E-2	5.680E+0	1.147E+1
-6.322E-2	5.567E+0	1.164E+1
-5.998E-2	5.638E+0	1.167E+1
-5.998E-2	5.641E+0	1.167E+1
-6.484E-2	5.719E+0	1.147E+1
-6.322E-2	5.658E+0	1.161E+1
-5.998E-2	5.658E+0	1.172E+1
-5.998E-2	5.599E+0	1.162E+1
-6.322E-2	5.554E+0	1.155E+1
-5.998E-2	5.667E+0	1.151E+1
-6.160E-2	5.554E+0	1.164E+1
-5.998E-2	5.596E+0	1.173E+1
-6.160E-2	5.700E+0	1.178E+1
-5.998E-2	5.628E+0	1.167E+1
-5.998E-2	5.635E+0	1.169E+1
-6.160E-2	5.628E+0	1.156E+1
-6.160E-2	5.541E+0	1.156E+1
-5.998E-2	5.635E+0	1.160E+1
-6.160E-2	5.654E+0	1.178E+1
-5.998E-2	5.586E+0	1.156E+1
-6.322E-2	5.622E+0	1.156E+1
-6.322E-2	5.619E+0	1.170E+1
-5.998E-2	5.648E+0	1.178E+1
-6.160E-2	5.628E+0	1.168E+1
-6.160E-2	5.732E+0	1.168E+1
-6.809E-2	5.606E+0	1.180E+1
-6.160E-2	5.612E+0	1.172E+1
-6.160E-2	5.645E+0	1.174E+1
-6.322E-2	5.680E+0	1.170E+1
-6.160E-2	5.687E+0	1.179E+1
-6.160E-2	5.525E+0	1.162E+1
-6.322E-2	5.677E+0	1.168E+1
-5.998E-2	5.635E+0	1.169E+1
-5.998E-2	5.674E+0	1.184E+1
-5.998E-2	5.654E+0	1.169E+1
-5.998E-2	5.606E+0	1.168E+1
-6.322E-2	5.622E+0	1.145E+1
-6.322E-2	5.615E+0	1.172E+1
-5.998E-2	5.554E+0	1.151E+1
-6.160E-2	5.599E+0	1.174E+1
-6.322E-2	5.703E+0	1.159E+1
-6.322E-2	5.589E+0	1.170E+1
-5.998E-2	5.709E+0	1.169E+1
-6.160E-2	5.557E+0	1.161E+1
-6.646E-2	5.593E+0	1.168E+1
-6.160E-2	5.606E+0	1.175E+1
-6.322E-2	5.683E+0	1.174E+1
-6.160E-2	5.602E+0	1.147E+1
-6.160E-2	5.661E+0	1.165E+1
-6.160E-2	5.664E+0	1.164E+1
-6.160E-2	5.745E+0	1.178E+1
-5.998E-2	5.589E+0	1.163E+1
-6.322E-2	5.612E+0	1.165E+1
-5.998E-2	5.589E+0	1.155E+1
-5.998E-2	5.709E+0	1.162E+1
-5.998E-2	5.593E+0	1.159E+1
-6.322E-2	5.537E+0	1.165E+1
-6.160E-2	5.687E+0	1.177E+1
-6.160E-2	5.735E+0	1.158E+1
-5.998E-2	5.602E+0	1.167E+1
-6.322E-2	5.593E+0	1.163E+1
-6.160E-2	5.654E+0	1.177E+1
-5.835E-2	5.687E+0	1.155E+1
-6.160E-2	5.602E+0	1.167E+1
-6.646E-2	5.586E+0	1.167E+1
-6.322E-2	5.518E+0	1.158E+1
-5.998E-2	5.674E+0	1.168E+1
-5.998E-2	5.632E+0	1.152E+1
-6.160E-2	5.641E+0	1.178E+1
-6.322E-2	5.586E+0	1.164E+1
-5.673E-2	5.599E+0	1.180E+1
-5.998E-2	5.609E+0	1.165E+1
-6.484E-2	5.638E+0	1.163E+1
-6.484E-2	5.664E+0	1.170E+1
-6.160E-2	5.547E+0	1.164E+1
-5.998E-2	5.709E+0	1.160E+1
-5.998E-2	5.589E+0	1.167E+1
-6.484E-2	5.632E+0	1.170E+1
-6.322E-2	5.690E+0	1.172E+1
-6.160E-2	5.625E+0	1.160E+1
-6.160E-2	5.615E+0	1.171E+1
-6.322E-2	5.651E+0	1.177E+1
-6.160E-2	5.625E+0	1.154E+1
-6.160E-2	5.654E+0	1.162E+1
-6.809E-2	5.541E+0	1.171E+1
-6.322E-2	5.596E+0	1.165E+1
-5.998E-2	5.615E+0	1.160E+1
-6.160E-2	5.537E+0	1.173E+1
-6.160E-2	5.612E+0	1.159E+1
-6.322E-2	5.680E+0	1.179E+1
-6.160E-2	5.606E+0	1.168E+1
-6.322E-2	5.654E+0	1.166E+1
-5.998E-2	5.583E+0	1.165E+1
-5.998E-2	5.651E+0	1.159E+1
-6.322E-2	5.622E+0	1.171E+1
-6.160E-2	5.641E+0	1.160E+1
-6.160E-2	5.658E+0	1.168E+1
-6.322E-2	5.651E+0	1.163E+1
-5.835E-2	5.670E+0	1.177E+1
-5.835E-2	5.619E+0	1.175E+1
-6.160E-2	5.615E+0	1.159E+1
-5.998E-2	5.664E+0	1.151E+1
-6.322E-2	5.612E+0	1.156E+1
-5.998E-2	5.645E+0	1.164E+1
-5.998E-2	5.612E+0	1.169E+1
-5.998E-2	5.658E+0	1.170E+1
-5.835E-2	5.690E+0	1.159E+1
-6.484E-2	5.599E+0	1.175E+1
-6.322E-2	5.599E+0	1.162E+1
-6.484E-2	5.661E+0	1.162E+1
-6.322E-2	5.615E+0	1.163E+1
-6.160E-2	5.550E+0	1.175E+1
-6.322E-2	5.664E+0	1.164E+1
-6.322E-2	5.531E+0	1.165E+1
-5.835E-2	5.638E+0	1.170E+1
-5.998E-2	5.537E+0	1.171E+1
-6.160E-2	5.635E+0	1.165E+1
-6.160E-2	5.586E+0	1.157E+1
-6.160E-2	5.589E+0	1.169E+1
-5.998E-2	5.609E+0	1.153E+1
-6.160E-2	5.687E+0	1.166E+1
-6.322E-2	5.745E+0	1.173E+1
-6.322E-2	5.628E+0	1.173E+1
-6.160E-2	5.593E+0	1.169E+1
-6.322E-2	5.703E+0	1.176E+1
-6.160E-2	5.683E+0	1.168E+1
-6.484E-2	5.567E+0	1.148E+1
-6.322E-2	5.619E+0	1.158E+1
-6.322E-2	5.664E+0	1.171E+1
-6.484E-2	5.661E+0	1.183E+1
-6.160E-2	5.567E+0	1.155E+1
-5.835E-2	5.641E+0	1.160E+1
-6.646E-2	5.609E+0	1.168E+1
-6.484E-2	5.534E+0	1.157E+1
-6.322E-2	5.580E+0	1.165E+1
-6.322E-2	5.739E+0	1.172E+1
-6.322E-2	5.596E+0	1.176E+1
-6.322E-2	5.606E+0	1.161E+1
-6.484E-2	5.635E+0	1.169E+1
-6.160E-2	5.648E+0	1.163E+1
-5.998E-2	5.696E+0	1.150E+1
-6.322E-2	5.602E+0	1.159E+1
-5.835E-2	5.495E+0	1.154E+1
-5.998E-2	5.648E+0	1.167E+1
-6.484E-2	5.615E+0	1.155E+1
-5.998E-2	5.641E+0	1.171E+1
-6.322E-2	5.648E+0	1.156E+1
-6.160E-2	5.583E+0	1.178E+1
-6.160E-2	5.703E+0	1.158E+1
-6.322E-2	5.615E+0	1.156E+1
-5.998E-2	5.641E+0	1.167E+1
-5.835E-2	5.567E+0	1.172E+1
-6.322E-2	5.667E+0	1.166E+1
-6.160E-2	5.583E+0	1.171E+1
-6.160E-2	5.596E+0	1.154E+1
-6.322E-2	5.615E+0	1.169E+1
-6.322E-2	5.690E+0	1.171E+1
-6.160E-2	5.645E+0	1.168E+1
-5.998E-2	5.739E+0	1.159E+1
-6.160E-2	5.602E+0	1.172E+1
-6.160E-2	5.632E+0	1.169E+1
-6.160E-2	5.606E+0	1.161E+1
-6.160E-2	5.654E+0	1.165E+1
-6.322E-2	5.531E+0	1.160E+1
-6.322E-2	5.677E+0	1.162E+1
-6.322E-2	5.609E+0	1.164E+1
-6.322E-2	5.567E+0	1.173E+1
-6.322E-2	5.586E+0	1.156E+1
-6.322E-2	5.596E+0	1.165E+1
-6.322E-2	5.628E+0	1.159E+1
-5.998E-2	5.619E+0	1.166E+1
-6.160E-2	5.593E+0	1.156E+1
-6.160E-2	5.632E+0	1.168E+1
-6.160E-2	5.593E+0	1.167E+1
-5.673E-2	5.570E+0	1.169E+1
-5.998E-2	5.560E+0	1.168E+1
-6.160E-2	5.580E+0	1.162E+1
-6.322E-2	5.596E+0	1.161E+1
-5.998E-2	5.554E+0	1.172E+1
-6.160E-2	5.632E+0	1.175E+1
-6.484E-2	5.716E+0	1.163E+1
-5.998E-2	5.690E+0	1.159E+1
-5.998E-2	5.664E+0	1.166E+1
-5.835E-2	5.648E+0	1.146E+1
-6.160E-2	5.648E+0	1.164E+1
-6.160E-2	5.674E+0	1.170E+1
-6.322E-2	5.567E+0	1.154E+1
-6.484E-2	5.674E+0	1.166E+1
-6.484E-2	5.557E+0	1.154E+1
-6.160E-2	5.654E+0	1.178E+1
-6.160E-2	5.502E+0	1.171E+1
-6.160E-2	5.677E+0	1.171E+1
-6.484E-2	5.612E+0	1.180E+1
-6.160E-2	5.622E+0	1.154E+1
-5.673E-2	5.632E+0	1.160E+1
-6.160E-2	5.651E+0	1.179E+1
-6.322E-2	5.622E+0	1.161E+1
-6.322E-2	5.765E+0	1.162E+1
-6.322E-2	5.703E+0	1.164E+1
-6.160E-2	5.690E+0	1.155E+1
-5.998E-2	5.606E+0	1.162E+1
-6.322E-2	5.716E+0	1.167E+1
-5.998E-2	5.521E+0	1.173E+1
-5.998E-2	5.596E+0	1.155E+1
-6.322E-2	5.602E+0	1.152E+1
-6.160E-2	5.625E+0	1.167E+1
-6.322E-2	5.716E+0	1.164E+1
-6.160E-2	5.537E+0	1.159E+1
-6.484E-2	5.567E+0	1.166E+1
-6.160E-2	5.619E+0	1.169E+1
-6.160E-2	5.602E+0	1.158E+1
-6.322E-2	5.703E+0	1.156E+1
-5.998E-2	5.583E+0	1.171E+1
-6.322E-2	5.567E+0	1.156E+1
-5.998E-2	5.544E+0	1.158E+1
-6.160E-2	5.654E+0	1.166E+1
-6.322E-2	5.683E+0	1.165E+1
-6.160E-2	5.596E+0	1.174E+1
-6.160E-2	5.683E+0	1.172E+1
-6.322E-2	5.628E+0	1.162E+1
-6.160E-2	5.596E+0	1.165E+1
-6.160E-2	5.537E+0	1.167E+1
-5.998E-2	5.648E+0	1.175E+1
-6.484E-2	5.596E+0	1.169E+1
-5.998E-2	5.606E+0	1.164E+1
-6.160E-2	5.703E+0	1.165E+1
-6.160E-2	5.625E+0	1.181E+1
-5.835E-2	5.648E+0	1.173E+1
-6.160E-2	5.693E+0	1.169E+1
-6.484E-2	5.761E+0	1.170E+1
-6.322E-2	5.674E+0	1.158E+1
-5.998E-2	5.619E+0	1.158E+1
-6.484E-2	5.667E+0	1.168E+1
-5.998E-2	5.667E+0	1.161E+1
-5.998E-2	5.654E+0	1.172E+1
-6.484E-2	5.732E+0	1.165E+1
-6.322E-2	5.664E+0	1.160E+1
-6.160E-2	5.612E+0	1.169E+1
-5.998E-2	5.554E+0	1.160E+1
-6.322E-2	5.619E+0	1.174E+1
-6.484E-2	5.612E+0	1.168E+1
-6.322E-2	5.602E+0	1.159E+1
-6.322E-2	5.596E+0	1.172E+1
-6.160E-2	5.726E+0	1.167E+1
-6.484E-2	5.628E+0	1.166E+1
-6.322E-2	5.690E+0	1.168E+1
-5.998E-2	5.722E+0	1.179E+1
-5.998E-2	5.495E+0	1.173E+1
-6.160E-2	5.547E+0	1.169E+1
-5.998E-2	5.742E+0	1.163E+1
-5.673E-2	5.670E+0	1.166E+1
-5.835E-2	5.596E+0	1.168E+1
-6.322E-2	5.713E+0	1.156E+1
-6.160E-2	5.602E+0	1.167E+1
-5.835E-2	5.593E+0	1.162E+1
-6.160E-2	5.635E+0	1.173E+1
-6.484E-2	5.589E+0	1.160E+1
-6.160E-2	5.625E+0	1.153E+1
-6.160E-2	5.670E+0	1.172E+1
-6.160E-2	5.573E+0	1.158E+1
-6.322E-2	5.586E+0	1.164E+1
-6.160E-2	5.625E+0	1.169E+1
-6.322E-2	5.690E+0	1.170E+1
-6.322E-2	5.680E+0	1.171E+1
-6.322E-2	5.670E+0	1.155E+1
-6.484E-2	5.645E+0	1.146E+1
-5.998E-2	5.609E+0	1.170E+1
-6.160E-2	5.576E+0	1.172E+1
-6.160E-2	5.528E+0	1.164E+1
-6.160E-2	5.525E+0	1.159E+1
-5.998E-2	5.463E+0	1.167E+1
-6.160E-2	5.680E+0	1.164E+1
-6.322E-2	5.752E+0	1.166E+1
-5.998E-2	5.638E+0	1.155E+1
-6.160E-2	5.638E+0	1.160E+1
-5.998E-2	5.658E+0	1.171E+1
-6.322E-2	5.609E+0	1.154E+1
-6.160E-2	5.677E+0	1.170E+1
-5.998E-2	5.622E+0	1.161E+1
-6.322E-2	5.615E+0	1.159E+1
-6.484E-2	5.687E+0	1.187E+1
-6.160E-2	5.667E+0	1.172E+1
-5.998E-2	5.570E+0	1.168E+1
-5.835E-2	5.696E+0	1.173E+1
-6.484E-2	5.586E+0	1.164E+1
-5.998E-2	5.768E+0	1.155E+1
-6.160E-2	5.658E+0	1.158E+1
-5.998E-2	5.651E+0	1.152E+1
-6.322E-2	5.638E+0	1.166E+1
-6.322E-2	5.664E+0	1.163E+1
-6.160E-2	5.563E+0	1.168E+1
-5.998E-2	5.612E+0	1.171E+1
-6.322E-2	5.602E+0	1.162E+1
-6.160E-2	5.687E+0	1.162E+1
-6.322E-2	5.683E+0	1.168E+1
-5.835E-2	5.547E+0	1.163E+1
-6.322E-2	5.729E+0	1.171E+1
-5.998E-2	5.654E+0	1.160E+1
-5.998E-2	5.645E+0	1.160E+1
-6.160E-2	5.570E+0	1.166E+1
-6.322E-2	5.674E+0	1.160E+1
-6.160E-2	5.622E+0	1.165E+1
-6.322E-2	5.612E+0	1.181E+1
-6.160E-2	5.599E+0	1.156E+1
-6.322E-2	5.612E+0	1.165E+1
-6.322E-2	5.576E+0	1.182E+1
-6.160E-2	5.602E+0	1.180E+1
-6.322E-2	5.615E+0	1.160E+1
-6.484E-2	5.635E+0	1.177E+1
-6.322E-2	5.632E+0	1.164E+1
-5.998E-2	5.635E+0	1.165E+1
-6.322E-2	5.586E+0	1.149E+1
-5.998E-2	5.544E+0	1.155E+1
-6.160E-2	5.677E+0	1.166E+1
-6.160E-2	5.589E+0	1.159E+1
-6.160E-2	5.576E+0	1.152E+1
-5.998E-2	5.641E+0	1.169E+1
-6.160E-2	5.690E+0	1.165E+1
-5.998E-2	5.550E+0	1.170E+1
-6.484E-2	5.690E+0	1.157E+1
-6.322E-2	5.586E+0	1.157E+1
-5.998E-2	5.550E+0	1.161E+1
-5.998E-2	5.609E+0	1.172E+1
-6.160E-2	5.609E+0	1.166E+1
-6.322E-2	5.687E+0	1.156E+1
-6.484E-2	5.687E+0	1.151E+1
-5.998E-2	5.570E+0	1.162E+1
-6.160E-2	5.638E+0	1.165E+1
-6.322E-2	5.544E+0	1.158E+1
-6.322E-2	5.589E+0	1.163E+1
-5.835E-2	5.622E+0	1.157E+1
-5.998E-2	5.667E+0	1.162E+1
-6.484E-2	5.709E+0	1.150E+1
-6.322E-2	5.690E+0	1.162E+1
-6.160E-2	5.729E+0	1.167E+1
-6.160E-2	5.690E+0	1.168E+1
-5.998E-2	5.586E+0	1.169E+1
-5.998E-2	5.683E+0	1.144E+1
-6.484E-2	5.654E+0	1.185E+1
-6.322E-2	5.606E+0	1.174E+1
-6.322E-2	5.658E+0	1.161E+1
-6.322E-2	5.658E+0	1.173E+1
-6.160E-2	5.641E+0	1.153E+1
-5.998E-2	5.599E+0	1.158E+1
-6.484E-2	5.609E+0	1.170E+1
-6.160E-2	5.690E+0	1.166E+1
-5.998E-2	5.677E+0	1.167E+1
-6.322E-2	5.586E+0	1.168E+1
-6.160E-2	5.654E+0	1.163E+1
-6.322E-2	5.593E+0	1.172E+1
-5.835E-2	5.638E+0	1.170E+1
-6.160E-2	5.674E+0	1.158E+1
-6.322E-2	5.534E+0	1.167E+1
-6.322E-2	5.589E+0	1.154E+1
-5.835E-2	5.586E+0	1.151E+1
-5.998E-2	5.654E+0	1.171E+1
-5.998E-2	5.680E+0	1.173E+1
-6.160E-2	5.670E+0	1.158E+1
-6.160E-2	5.560E+0	1.160E+1
-6.160E-2	5.632E+0	1.158E+1
-6.160E-2	5.635E+0	1.154E+1
-6.322E-2	5.589E+0	1.161E+1
-5.998E-2	5.641E+0	1.152E+1
-5.835E-2	5.612E+0	1.161E+1
-6.322E-2	5.625E+0	1.163E+1
-6.322E-2	5.690E+0	1.158E+1
-6.160E-2	5.680E+0	1.173E+1
-5.835E-2	5.700E+0	1.178E+1
-5.998E-2	5.615E+0	1.156E+1
-6.160E-2	5.661E+0	1.156E+1
-6.160E-2	5.602E+0	1.169E+1
-6.160E-2	5.632E+0	1.149E+1
-6.322E-2	5.550E+0	1.169E+1
-5.998E-2	5.683E+0	1.165E+1
-6.160E-2	5.609E+0	1.172E+1
-6.160E-2	5.554E+0	1.162E+1
-6.322E-2	5.622E+0	1.162E+1
-5.998E-2	5.619E+0	1.168E+1
-6.160E-2	5.576E+0	1.161E+1
-6.160E-2	5.690E+0	1.180E+1
-6.160E-2	5.537E+0	1.168E+1
-5.835E-2	5.651E+0	1.160E+1
-6.160E-2	5.622E+0	1.167E+1
-6.322E-2	5.654E+0	1.168E+1
-6.322E-2	5.619E+0	1.155E+1
-6.322E-2	5.596E+0	1.165E+1
-6.160E-2	5.586E+0	1.156E+1
-6.160E-2	5.661E+0	1.149E+1
-6.484E-2	5.547E+0	1.167E+1
-5.998E-2	5.687E+0	1.179E+1
-5.998E-2	5.563E+0	1.171E+1
-6.160E-2	5.606E+0	1.163E+1
-6.322E-2	5.570E+0	1.176E+1
-5.998E-2	5.628E+0	1.168E+1
-6.322E-2	5.537E+0	1.156E+1
-6.160E-2	5.680E+0	1.176E+1
-5.998E-2	5.508E+0	1.151E+1
-5.998E-2	5.580E+0	1.173E+1
-5.998E-2	5.537E+0	1.155E+1
-6.322E-2	5.528E+0	1.174E+1
-6.322E-2	5.670E+0	1.180E+1
-6.484E-2	5.625E+0	1.162E+1
-6.160E-2	5.596E+0	1.155E+1
-6.160E-2	5.612E+0	1.168E+1
-6.160E-2	5.654E+0	1.166E+1
-6.322E-2	5.560E+0	1.169E+1
-6.322E-2	5.693E+0	1.168E+1
-6.322E-2	5.690E+0	1.163E+1
-6.322E-2	5.615E+0	1.167E+1
-5.998E-2	5.664E+0	1.167E+1
-5.998E-2	5.648E+0	1.158E+1
-6.160E-2	5.537E+0	1.150E+1
-6.322E-2	5.622E+0	1.173E+1
-6.322E-2	5.693E+0	1.164E+1
-6.322E-2	5.674E+0	1.163E+1
-5.998E-2	5.612E+0	1.160E+1
-6.322E-2	5.664E+0	1.185E+1
-6.160E-2	5.619E+0	1.158E+1
-6.160E-2	5.628E+0	1.167E+1
-6.160E-2	5.593E+0	1.149E+1
-6.484E-2	5.580E+0	1.160E+1
-6.322E-2	5.625E+0	1.173E+1
-5.835E-2	5.567E+0	1.165E+1
-6.160E-2	5.700E+0	1.164E+1
-6.322E-2	5.619E+0	1.163E+1
-6.322E-2	5.661E+0	1.164E+1
-6.322E-2	5.612E+0	1.166E+1
-6.160E-2	5.674E+0	1.165E+1
-6.484E-2	5.648E+0	1.177E+1
-6.322E-2	5.638E+0	1.171E+1
-5.998E-2	5.625E+0	1.170E+1
-6.322E-2	5.670E+0	1.174E+1
-6.322E-2	5.596E+0	1.167E+1
-6.484E-2	5.677E+0	1.172E+1
-5.998E-2	5.570E+0	1.153E+1
-6.484E-2	5.651E+0	1.164E+1
-6.160E-2	5.693E+0	1.161E+1
-6.160E-2	5.541E+0	1.162E+1
-6.160E-2	5.606E+0	1.179E+1
-6.160E-2	5.550E+0	1.165E+1
-6.322E-2	5.690E+0	1.161E+1
-5.998E-2	5.576E+0	1.165E+1
-5.673E-2	5.635E+0	1.161E+1
-5.998E-2	5.599E+0	1.169E+1
-6.160E-2	5.628E+0	1.174E+1
-6.160E-2	5.593E+0	1.175E+1
-6.322E-2	5.615E+0	1.156E+1
-6.160E-2	5.641E+0	1.172E+1
-6.322E-2	5.615E+0	1.167E+1
-6.160E-2	5.596E+0	1.154E+1
-5.835E-2	5.570E+0	1.181E+1
-6.160E-2	5.531E+0	1.167E+1
-6.484E-2	5.596E+0	1.162E+1
-6.322E-2	5.654E+0	1.166E+1
-5.835E-2	5.505E+0	1.167E+1
-6.160E-2	5.654E+0	1.155E+1
-6.322E-2	5.612E+0	1.166E+1
-6.322E-2	5.541E+0	1.167E+1
-6.160E-2	5.541E+0	1.154E+1
-6.322E-2	5.602E+0	1.161E+1
-6.160E-2	5.619E+0	1.165E+1
-6.160E-2	5.706E+0	1.171E+1
-6.160E-2	5.599E+0	1.167E+1
-6.322E-2	5.567E+0	1.163E+1
-6.160E-2	5.661E+0	1.160E+1
-5.835E-2	5.619E+0	1.160E+1
-5.835E-2	5.615E+0	1.168E+1
-5.998E-2	5.638E+0	1.166E+1
-6.160E-2	5.606E+0	1.168E+1
-6.322E-2	5.716E+0	1.168E+1
-6.484E-2	5.641E+0	1.163E+1
-5.998E-2	5.573E+0	1.161E+1
-5.998E-2	5.589E+0	1.159E+1
-6.160E-2	5.609E+0	1.161E+1
-5.998E-2	5.593E+0	1.163E+1
-5.998E-2	5.645E+0	1.175E+1
-6.160E-2	5.570E+0	1.155E+1
-6.160E-2	5.563E+0	1.172E+1
-5.998E-2	5.609E+0	1.177E+1
-6.160E-2	5.570E+0	1.173E+1
-6.322E-2	5.612E+0	1.164E+1
-6.322E-2	5.641E+0	1.164E+1
-6.160E-2	5.719E+0	1.168E+1
-6.160E-2	5.700E+0	1.164E+1
-5.998E-2	5.586E+0	1.156E+1
-6.484E-2	5.670E+0	1.162E+1
-6.160E-2	5.570E+0	1.177E+1
-6.160E-2	5.583E+0	1.146E+1
-6.160E-2	5.696E+0	1.184E+1
-5.998E-2	5.602E+0	1.155E+1
-6.322E-2	5.599E+0	1.161E+1
-5.998E-2	5.664E+0	1.171E+1
-6.322E-2	5.563E+0	1.167E+1
-5.998E-2	5.589E+0	1.172E+1
-5.998E-2	5.554E+0	1.156E+1
-6.160E-2	5.609E+0	1.162E+1
-5.998E-2	5.586E+0	1.167E+1
-6.484E-2	5.628E+0	1.171E+1
-6.322E-2	5.554E+0	1.178E+1
-5.998E-2	5.664E+0	1.165E+1
-6.160E-2	5.622E+0	1.154E+1
-6.484E-2	5.732E+0	1.164E+1
-6.322E-2	5.609E+0	1.170E+1
-6.160E-2	5.599E+0	1.162E+1
-6.322E-2	5.683E+0	1.167E+1
-6.322E-2	5.570E+0	1.156E+1
-5.998E-2	5.609E+0	1.168E+1
-6.160E-2	5.628E+0	1.165E+1
-5.835E-2	5.547E+0	1.163E+1
-5.998E-2	5.625E+0	1.161E+1
-5.998E-2	5.521E+0	1.167E+1
-6.160E-2	5.661E+0	1.164E+1
-6.484E-2	5.625E+0	1.161E+1
-6.646E-2	5.638E+0	1.156E+1
-6.160E-2	5.586E+0	1.169E+1
-6.160E-2	5.628E+0	1.178E+1
-6.160E-2	5.580E+0	1.151E+1
-6.322E-2	5.599E+0	1.166E+1
-5.998E-2	5.550E+0	1.161E+1
-6.322E-2	5.589E+0	1.169E+1
-6.160E-2	5.599E+0	1.165E+1
-6.160E-2	5.609E+0	1.155E+1
-6.160E-2	5.589E+0	1.163E+1
-5.998E-2	5.700E+0	1.164E+1
-6.160E-2	5.573E+0	1.157E+1
-6.160E-2	5.557E+0	1.169E+1
-6.160E-2	5.632E+0	1.171E+1
-6.160E-2	5.706E+0	1.169E+1
-6.646E-2	5.664E+0	1.161E+1
-6.160E-2	5.641E+0	1.167E+1
-5.998E-2	5.606E+0	1.173E+1
-6.322E-2	5.567E+0	1.157E+1
-6.484E-2	5.580E+0	1.173E+1
-6.646E-2	5.625E+0	1.173E+1
-6.160E-2	5.693E+0	1.156E+1
-5.998E-2	5.482E+0	1.170E+1
-6.160E-2	5.609E+0	1.167E+1
-5.998E-2	5.554E+0	1.162E+1
-6.160E-2	5.661E+0	1.165E+1
-5.998E-2	5.628E+0	1.160E+1
-6.646E-2	5.641E+0	1.155E+1
-6.160E-2	5.648E+0	1.164E+1
-6.322E-2	5.576E+0	1.170E+1
-6.160E-2	5.560E+0	1.162E+1
-6.160E-2	5.606E+0	1.160E+1
-6.322E-2	5.638E+0	1.159E+1
-6.160E-2	5.593E+0	1.171E+1
-5.998E-2	5.693E+0	1.164E+1
-5.998E-2	5.560E+0	1.155E+1
-6.322E-2	5.638E+0	1.159E+1
-6.322E-2	5.563E+0	1.168E+1
-5.673E-2	5.570E+0	1.158E+1
-6.484E-2	5.576E+0	1.153E+1
-6.160E-2	5.664E+0	1.166E+1
-6.160E-2	5.758E+0	1.166E+1
-6.484E-2	5.703E+0	1.164E+1
-6.646E-2	5.735E+0	1.160E+1
-6.322E-2	5.632E+0	1.165E+1
-5.998E-2	5.596E+0	1.170E+1
-5.998E-2	5.602E+0	1.171E+1
-6.322E-2	5.489E+0	1.152E+1
-6.322E-2	5.638E+0	1.173E+1
-5.998E-2	5.541E+0	1.177E+1
-6.160E-2	5.596E+0	1.173E+1
-6.160E-2	5.658E+0	1.181E+1
-6.160E-2	5.619E+0	1.175E+1
-5.998E-2	5.580E+0	1.168E+1
-6.160E-2	5.664E+0	1.157E+1
-6.322E-2	5.563E+0	1.154E+1
-6.322E-2	5.654E+0	1.161E+1
-6.484E-2	5.622E+0	1.168E+1
-6.160E-2	5.589E+0	1.164E+1
-6.322E-2	5.632E+0	1.171E+1
-6.160E-2	5.632E+0	1.160E+1
-5.998E-2	5.567E+0	1.167E+1
-6.160E-2	5.667E+0	1.166E+1
-6.322E-2	5.664E+0	1.176E+1
-6.322E-2	5.619E+0	1.161E+1
-5.998E-2	5.537E+0	1.174E+1
-6.160E-2	5.557E+0	1.159E+1
-6.160E-2	5.567E+0	1.158E+1
-6.160E-2	5.563E+0	1.156E+1
-5.835E-2	5.765E+0	1.161E+1
-5.998E-2	5.622E+0	1.150E+1
-6.484E-2	5.739E+0	1.163E+1
-6.322E-2	5.703E+0	1.162E+1
-6.160E-2	5.651E+0	1.168E+1
-5.998E-2	5.554E+0	1.158E+1
-6.322E-2	5.550E+0	1.168E+1
-5.998E-2	5.612E+0	1.161E+1
-5.998E-2	5.521E+0	1.174E+1
-6.322E-2	5.609E+0	1.160E+1
-6.322E-2	5.693E+0	1.171E+1
-6.322E-2	5.667E+0	1.163E+1
-5.998E-2	5.430E+0	1.169E+1
-6.160E-2	5.661E+0	1.156E+1
-6.484E-2	5.628E+0	1.173E+1
-6.484E-2	5.658E+0	1.161E+1
-5.998E-2	5.651E+0	1.158E+1
-6.160E-2	5.654E+0	1.172E+1
-6.484E-2	5.586E+0	1.158E+1
-6.160E-2	5.534E+0	1.162E+1
-6.160E-2	5.674E+0	1.160E+1
-5.998E-2	5.583E+0	1.164E+1
-6.322E-2	5.645E+0	1.151E+1
-5.998E-2	5.719E+0	1.163E+1
-6.160E-2	5.583E+0	1.156E+1
-6.322E-2	5.677E+0	1.167E+1
-6.160E-2	5.641E+0	1.169E+1
-6.322E-2	5.628E+0	1.166E+1
-5.835E-2	5.512E+0	1.173E+1
-5.998E-2	5.531E+0	1.154E+1
-6.160E-2	5.706E+0	1.164E+1
-6.160E-2	5.638E+0	1.155E+1
-6.160E-2	5.648E+0	1.158E+1
-5.998E-2	5.609E+0	1.170E+1
-6.322E-2	5.576E+0	1.176E+1
-6.322E-2	5.641E+0	1.162E+1
-6.322E-2	5.612E+0	1.174E+1
-6.160E-2	5.619E+0	1.160E+1
-6.646E-2	5.576E+0	1.167E+1
-6.160E-2	5.619E+0	1.159E+1
-5.998E-2	5.596E+0	1.171E+1
-6.322E-2	5.628E+0	1.166E+1
-6.484E-2	5.664E+0	1.167E+1
-6.160E-2	5.651E+0	1.168E+1
-5.998E-2	5.557E+0	1.164E+1
-5.835E-2	5.729E+0	1.167E+1
-6.646E-2	5.648E+0	1.173E+1
-6.160E-2	5.641E+0	1.161E+1
-6.160E-2	5.661E+0	1.156E+1
-5.998E-2	5.628E+0	1.166E+1
-6.160E-2	5.619E+0	1.156E+1
-6.160E-2	5.541E+0	1.168E+1
-6.160E-2	5.628E+0	1.157E+1
-5.998E-2	5.693E+0	1.166E+1
-6.484E-2	5.664E+0	1.159E+1
-6.322E-2	5.615E+0	1.161E+1
-6.484E-2	5.570E+0	1.171E+1
-6.160E-2	5.576E+0	1.164E+1
-6.484E-2	5.628E+0	1.169E+1
-6.160E-2	5.580E+0	1.160E+1
-6.160E-2	5.541E+0	1.175E+1
-6.322E-2	5.593E+0	1.166E+1
-6.160E-2	5.550E+0	1.174E+1
-6.322E-2	5.638E+0	1.153E+1
-6.160E-2	5.687E+0	1.160E+1
-6.322E-2	5.651E+0	1.166E+1
-6.160E-2	5.550E+0	1.159E+1
-6.160E-2	5.651E+0	1.158E+1
-6.484E-2	5.654E+0	1.169E+1
-6.160E-2	5.586E+0	1.171E+1
-5.998E-2	5.667E+0	1.168E+1
-6.484E-2	5.651E+0	1.167E+1
-5.998E-2	5.576E+0	1.172E+1
-6.160E-2	5.625E+0	1.174E+1
-6.322E-2	5.534E+0	1.170E+1
-5.998E-2	5.648E+0	1.161E+1
-6.160E-2	5.680E+0	1.171E+1
-5.998E-2	5.502E+0	1.165E+1
-6.160E-2	5.625E+0	1.166E+1
-5.998E-2	5.576E+0	1.167E+1
-5.998E-2	5.687E+0	1.169E+1
-6.322E-2	5.664E+0	1.176E+1
-6.160E-2	5.670E+0	1.168E+1
-6.160E-2	5.576E+0	1.168E+1
-5.998E-2	5.713E+0	1.160E+1
-6.322E-2	5.625E+0	1.162E+1
-6.322E-2	5.658E+0	1.160E+1
-6.160E-2	5.589E+0	1.163E+1
-6.160E-2	5.622E+0	1.164E+1
-6.322E-2	5.641E+0	1.171E+1
-6.160E-2	5.576E+0	1.171E+1
-6.160E-2	5.622E+0	1.162E+1
-6.322E-2	5.638E+0	1.158E+1
-6.160E-2	5.677E+0	1.169E+1
-6.322E-2	5.567E+0	1.157E+1
-6.160E-2	5.583E+0	1.169E+1
-6.160E-2	5.563E+0	1.146E+1
-5.998E-2	5.596E+0	1.174E+1
-6.484E-2	5.632E+0	1.166E+1
-6.322E-2	5.693E+0	1.160E+1
-6.160E-2	5.563E+0	1.170E+1
-6.160E-2	5.645E+0	1.168E+1
-6.322E-2	5.583E+0	1.161E+1
-6.160E-2	5.654E+0	1.165E+1
-5.998E-2	5.619E+0	1.159E+1
-6.322E-2	5.593E+0	1.170E+1
-6.160E-2	5.664E+0	1.164E+1
-5.998E-2	5.628E+0	1.171E+1
-6.322E-2	5.765E+0	1.155E+1
-6.322E-2	5.661E+0	1.171E+1
-6.322E-2	5.648E+0	1.164E+1
-6.160E-2	5.602E+0	1.170E+1
-5.998E-2	5.583E+0	1.153E+1
-5.835E-2	5.693E+0	1.160E+1
-6.322E-2	5.486E+0	1.157E+1
-6.160E-2	5.632E+0	1.160E+1
-5.998E-2	5.648E+0	1.161E+1
-6.160E-2	5.554E+0	1.158E+1
-6.160E-2	5.583E+0	1.159E+1
-5.835E-2	5.589E+0	1.157E+1
-6.160E-2	5.602E+0	1.160E+1
-6.322E-2	5.648E+0	1.168E+1
-6.160E-2	5.667E+0	1.167E+1
-6.160E-2	5.615E+0	1.159E+1
-6.160E-2	5.593E+0	1.168E+1
-6.484E-2	5.628E+0	1.174E+1
-6.160E-2	5.560E+0	1.160E+1
-6.160E-2	5.677E+0	1.160E+1
-6.160E-2	5.622E+0	1.167E+1
-6.322E-2	5.560E+0	1.156E+1
-6.160E-2	5.732E+0	1.152E+1
-5.998E-2	5.599E+0	1.150E+1
-6.160E-2	5.586E+0	1.159E+1
-6.322E-2	5.651E+0	1.174E+1
-6.322E-2	5.583E+0	1.156E+1
-5.998E-2	5.696E+0	1.159E+1
-6.322E-2	5.537E+0	1.157E+1
-6.160E-2	5.479E+0	1.156E+1
-6.160E-2	5.648E+0	1.179E+1
-6.322E-2	5.521E+0	1.166E+1
-5.998E-2	5.602E+0	1.172E+1
-5.998E-2	5.635E+0	1.155E+1
-6.160E-2	5.667E+0	1.173E+1
-6.160E-2	5.664E+0	1.161E+1
-6.322E-2	5.593E+0	1.164E+1
-5.998E-2	5.563E+0	1.148E+1
-6.160E-2	5.528E+0	1.168E+1
-6.322E-2	5.645E+0	1.137E+1
-5.998E-2	5.531E+0	1.160E+1
-6.322E-2	5.645E+0	1.165E+1
-6.160E-2	5.573E+0	1.170E+1
-6.322E-2	5.599E+0	1.158E+1
-5.835E-2	5.674E+0	1.160E+1
-6.160E-2	5.713E+0	1.181E+1
-6.322E-2	5.654E+0	1.168E+1
-6.160E-2	5.635E+0	1.162E+1
-6.160E-2	5.563E+0	1.155E+1
-5.835E-2	5.703E+0	1.158E+1
-6.322E-2	5.658E+0	1.157E+1
-6.160E-2	5.583E+0	1.157E+1
-6.160E-2	5.570E+0	1.166E+1
-6.322E-2	5.570E+0	1.166E+1
-6.322E-2	5.612E+0	1.154E+1
-6.160E-2	5.505E+0	1.164E+1
-5.835E-2	5.602E+0	1.167E+1
-5.998E-2	5.628E+0	1.173E+1
-6.322E-2	5.645E+0	1.151E+1
-6.160E-2	5.602E+0	1.147E+1
-5.998E-2	5.427E+0	1.168E+1
-6.160E-2	5.693E+0	1.172E+1
-6.322E-2	5.664E+0	1.166E+1
-6.160E-2	5.670E+0	1.170E+1
-5.835E-2	5.609E+0	1.169E+1
-5.835E-2	5.670E+0	1.153E+1
-6.160E-2	5.683E+0	1.158E+1
-6.322E-2	5.651E+0	1.170E+1
-5.835E-2	5.628E+0	1.163E+1
-5.998E-2	5.645E+0	1.162E+1
-6.160E-2	5.557E+0	1.158E+1
-5.998E-2	5.683E+0	1.172E+1
-6.160E-2	5.625E+0	1.167E+1
-6.160E-2	5.635E+0	1.163E+1
-6.322E-2	5.586E+0	1.166E+1
-5.998E-2	5.716E+0	1.166E+1
-5.835E-2	5.732E+0	1.159E+1
-6.484E-2	5.609E+0	1.147E+1
-5.998E-2	5.677E+0	1.153E+1
-5.835E-2	5.641E+0	1.169E+1
-5.673E-2	5.560E+0	1.173E+1
-5.998E-2	5.612E+0	1.171E+1
-6.484E-2	5.586E+0	1.170E+1
-6.160E-2	5.674E+0	1.176E+1
-6.160E-2	5.664E+0	1.171E+1
-5.835E-2	5.560E+0	1.158E+1
-5.835E-2	5.606E+0	1.146E+1
-5.998E-2	5.586E+0	1.169E+1
-5.835E-2	5.677E+0	1.168E+1
-6.160E-2	5.573E+0	1.147E+1
-6.160E-2	5.563E+0	1.166E+1
-6.160E-2	5.667E+0	1.166E+1
-6.322E-2	5.515E+0	1.158E+1
-6.322E-2	5.612E+0	1.173E+1
-6.322E-2	5.602E+0	1.155E+1
-5.998E-2	5.628E+0	1.155E+1
-5.998E-2	5.628E+0	1.157E+1
-5.998E-2	5.593E+0	1.157E+1
-6.160E-2	5.670E+0	1.156E+1
-5.998E-2	5.547E+0	1.175E+1
-5.998E-2	5.612E+0	1.156E+1
-5.998E-2	5.615E+0	1.167E+1
-6.484E-2	5.606E+0	1.154E+1
-6.160E-2	5.557E+0	1.171E+1
-6.160E-2	5.677E+0	1.159E+1
-5.998E-2	5.625E+0	1.167E+1
-6.322E-2	5.606E+0	1.172E+1
-6.322E-2	5.635E+0	1.172E+1
-5.998E-2	5.615E+0	1.161E+1
-6.322E-2	5.550E+0	1.158E+1
-6.160E-2	5.651E+0	1.154E+1
-6.322E-2	5.619E+0	1.167E+1
-6.322E-2	5.654E+0	1.158E+1
-6.322E-2	5.606E+0	1.164E+1
-6.484E-2	5.567E+0	1.165E+1
-6.322E-2	5.628E+0	1.169E+1
-6.160E-2	5.573E+0	1.165E+1
-5.998E-2	5.602E+0	1.165E+1
-6.160E-2	5.563E+0	1.157E+1
-5.998E-2	5.667E+0	1.160E+1
-5.998E-2	5.664E+0	1.163E+1
-6.484E-2	5.658E+0	1.162E+1
-6.484E-2	5.677E+0	1.171E+1
-5.998E-2	5.641E+0	1.163E+1
-6.322E-2	5.596E+0	1.160E+1
-6.160E-2	5.674E+0	1.172E+1
-6.160E-2	5.547E+0	1.157E+1
-5.998E-2	5.596E+0	1.153E+1
-6.322E-2	5.609E+0	1.164E+1
-6.160E-2	5.706E+0	1.173E+1
-6.322E-2	5.596E+0	1.172E+1
-6.322E-2	5.612E+0	1.164E+1
-5.998E-2	5.693E+0	1.163E+1
-6.160E-2	5.499E+0	1.161E+1
-6.322E-2	5.563E+0	1.155E+1
-6.160E-2	5.589E+0	1.163E+1
-6.322E-2	5.641E+0	1.171E+1
-6.322E-2	5.544E+0	1.167E+1
-6.322E-2	5.573E+0	1.169E+1
-6.322E-2	5.625E+0	1.168E+1
-6.160E-2	5.645E+0	1.167E+1
-6.322E-2	5.670E+0	1.166E+1
-6.160E-2	5.505E+0	1.153E+1
-6.322E-2	5.625E+0	1.156E+1
-5.998E-2	5.683E+0	1.177E+1
-6.322E-2	5.651E+0	1.161E+1
-6.322E-2	5.576E+0	1.162E+1
-6.484E-2	5.602E+0	1.157E+1
-5.998E-2	5.508E+0	1.158E+1
-6.322E-2	5.573E+0	1.155E+1
-6.322E-2	5.761E+0	1.163E+1
-6.160E-2	5.563E+0	1.171E+1
-6.322E-2	5.735E+0	1.175E+1
-6.160E-2	5.606E+0	1.177E+1
-5.998E-2	5.586E+0	1.159E+1
-6.322E-2	5.654E+0	1.172E+1
-5.998E-2	5.612E+0	1.163E+1
-6.160E-2	5.599E+0	1.161E+1
-6.322E-2	5.674E+0	1.162E+1
-6.160E-2	5.635E+0	1.165E+1
-6.160E-2	5.599E+0	1.173E+1
-5.998E-2	5.658E+0	1.157E+1
-6.160E-2	5.615E+0	1.164E+1
-6.322E-2	5.602E+0	1.163E+1
-5.998E-2	5.586E+0	1.166E+1
-6.160E-2	5.596E+0	1.162E+1
-6.160E-2	5.573E+0	1.165E+1
-6.160E-2	5.700E+0	1.167E+1
-6.160E-2	5.589E+0	1.174E+1
-6.160E-2	5.638E+0	1.157E+1
-6.160E-2	5.683E+0	1.175E+1
-6.484E-2	5.615E+0	1.160E+1
-6.160E-2	5.593E+0	1.169E+1
-6.160E-2	5.677E+0	1.160E+1
-6.484E-2	5.534E+0	1.174E+1
-6.160E-2	5.687E+0	1.152E+1
-6.160E-2	5.586E+0	1.169E+1
-6.160E-2	5.512E+0	1.162E+1
-6.160E-2	5.683E+0	1.173E+1
-6.160E-2	5.716E+0	1.172E+1
-5.998E-2	5.609E+0	1.173E+1
-6.322E-2	5.661E+0	1.160E+1
-6.160E-2	5.638E+0	1.171E+1
-5.998E-2	5.589E+0	1.163E+1
-5.998E-2	5.525E+0	1.168E+1
-6.322E-2	5.560E+0	1.157E+1
-6.322E-2	5.670E+0	1.160E+1
-6.160E-2	5.550E+0	1.164E+1
-6.160E-2	5.641E+0	1.162E+1
-5.998E-2	5.606E+0	1.158E+1
-6.322E-2	5.606E+0	1.171E+1
-6.160E-2	5.544E+0	1.163E+1
-6.160E-2	5.537E+0	1.159E+1
-6.160E-2	5.645E+0	1.161E+1
-6.160E-2	5.648E+0	1.155E+1
-5.998E-2	5.619E+0	1.175E+1
-5.835E-2	5.544E+0	1.158E+1
-6.322E-2	5.560E+0	1.168E+1
-6.484E-2	5.622E+0	1.167E+1
-6.160E-2	5.541E+0	1.178E+1
-5.998E-2	5.473E+0	1.164E+1
-5.998E-2	5.573E+0	1.161E+1
-6.322E-2	5.573E+0	1.163E+1
-5.998E-2	5.638E+0	1.164E+1
-5.998E-2	5.596E+0	1.160E+1
-6.160E-2	5.622E+0	1.167E+1
-6.160E-2	5.635E+0	1.167E+1
-6.322E-2	5.664E+0	1.173E+1
-6.160E-2	5.589E+0	1.167E+1
-6.160E-2	5.651E+0	1.181E+1
-6.484E-2	5.557E+0	1.172E+1
-6.322E-2	5.690E+0	1.164E+1
-5.998E-2	5.674E+0	1.167E+1
-6.322E-2	5.576E+0	1.165E+1
-6.160E-2	5.606E+0	1.167E+1
-6.322E-2	5.609E+0	1.169E+1
-6.160E-2	5.648E+0	1.160E+1
-5.998E-2	5.518E+0	1.173E+1
-6.160E-2	5.557E+0	1.173E+1
-6.160E-2	5.648E+0	1.154E+1
-5.835E-2	5.589E+0	1.175E+1
-5.998E-2	5.612E+0	1.161E+1
-6.322E-2	5.651E+0	1.151E+1
-6.322E-2	5.670E+0	1.164E+1
-6.160E-2	5.557E+0	1.155E+1
-6.484E-2	5.593E+0	1.166E+1
-5.998E-2	5.683E+0	1.173E+1
-6.322E-2	5.729E+0	1.164E+1
-6.160E-2	5.573E+0	1.165E+1
-5.835E-2	5.583E+0	1.161E+1
-6.322E-2	5.674E+0	1.153E+1
-6.322E-2	5.557E+0	1.156E+1
-5.998E-2	5.683E+0	1.156E+1
-6.484E-2	5.537E+0	1.168E+1
-6.322E-2	5.586E+0	1.168E+1
-5.998E-2	5.651E+0	1.165E+1
-5.998E-2	5.586E+0	1.147E+1
-6.322E-2	5.667E+0	1.160E+1
-5.998E-2	5.619E+0	1.149E+1
-6.160E-2	5.664E+0	1.141E+1
-5.835E-2	5.670E+0	1.173E+1
-6.160E-2	5.606E+0	1.178E+1
-6.160E-2	5.541E+0	1.162E+1
-6.322E-2	5.635E+0	1.165E+1
-5.998E-2	5.700E+0	1.163E+1
-6.160E-2	5.732E+0	1.166E+1
-6.322E-2	5.667E+0	1.172E+1
-6.160E-2	5.612E+0	1.167E+1
-5.835E-2	5.625E+0	1.171E+1
-6.160E-2	5.512E+0	1.158E+1
-6.160E-2	5.700E+0	1.171E+1
-6.160E-2	5.732E+0	1.175E+1
-5.998E-2	5.632E+0	1.156E+1
-5.835E-2	5.683E+0	1.161E+1
-6.322E-2	5.628E+0	1.172E+1
-6.322E-2	5.619E+0	1.159E+1
-5.998E-2	5.596E+0	1.161E+1
-6.160E-2	5.638E+0	1.162E+1
-5.998E-2	5.609E+0	1.168E+1
-5.998E-2	5.599E+0	1.162E+1
-5.998E-2	5.719E+0	1.158E+1
-6.322E-2	5.541E+0	1.158E+1
-6.322E-2	5.632E+0	1.150E+1
-6.322E-2	5.609E+0	1.156E+1
-5.835E-2	5.554E+0	1.168E+1
-5.998E-2	5.583E+0	1.158E+1
-6.322E-2	5.606E+0	1.160E+1
-6.484E-2	5.583E+0	1.153E+1
-5.998E-2	5.576E+0	1.166E+1
-6.322E-2	5.586E+0	1.175E+1
-6.322E-2	5.622E+0	1.156E+1
-6.322E-2	5.596E+0	1.163E+1
-5.998E-2	5.658E+0	1.168E+1
-6.160E-2	5.628E+0	1.172E+1
-6.160E-2	5.580E+0	1.164E+1
-5.998E-2	5.573E+0	1.173E+1
-6.322E-2	5.696E+0	1.165E+1
-6.322E-2	5.635E+0	1.162E+1
-6.322E-2	5.706E+0	1.157E+1
-5.998E-2	5.654E+0	1.169E+1
-6.322E-2	5.609E+0	1.166E+1
-6.322E-2	5.739E+0	1.147E+1
-6.322E-2	5.580E+0	1.156E+1
-5.835E-2	5.576E+0	1.166E+1
-6.322E-2	5.612E+0	1.173E+1
-6.160E-2	5.576E+0	1.155E+1
-6.322E-2	5.703E+0	1.170E+1
-6.160E-2	5.632E+0	1.170E+1
-5.835E-2	5.632E+0	1.157E+1
-5.998E-2	5.628E+0	1.168E+1
-6.160E-2	5.593E+0	1.162E+1
-6.160E-2	5.589E+0	1.157E+1
-6.160E-2	5.609E+0	1.162E+1
-5.998E-2	5.661E+0	1.177E+1
-6.160E-2	5.654E+0	1.165E+1
-6.322E-2	5.576E+0	1.172E+1
-6.322E-2	5.670E+0	1.163E+1
-6.160E-2	5.570E+0	1.163E+1
-6.160E-2	5.589E+0	1.153E+1
-5.998E-2	5.726E+0	1.162E+1
-5.998E-2	5.537E+0	1.149E+1
-6.160E-2	5.674E+0	1.161E+1
-5.998E-2	5.573E+0	1.170E+1
-6.160E-2	5.628E+0	1.165E+1
-5.835E-2	5.638E+0	1.171E+1
-6.160E-2	5.638E+0	1.166E+1
-6.484E-2	5.632E+0	1.159E+1
-6.160E-2	5.609E+0	1.155E+1
-6.322E-2	5.709E+0	1.170E+1
-5.835E-2	5.667E+0	1.165E+1
-6.160E-2	5.683E+0	1.170E+1
-5.998E-2	5.635E+0	1.160E+1
-6.322E-2	5.541E+0	1.157E+1
-6.160E-2	5.622E+0	1.155E+1
-6.646E-2	5.700E+0	1.151E+1
-5.998E-2	5.690E+0	1.154E+1
-6.322E-2	5.693E+0	1.154E+1
-5.998E-2	5.635E+0	1.171E+1
-5.998E-2	5.544E+0	1.177E+1
-5.998E-2	5.596E+0	1.160E+1
-6.160E-2	5.512E+0	1.164E+1
-5.998E-2	5.593E+0	1.164E+1
-6.160E-2	5.703E+0	1.168E+1
-6.160E-2	5.645E+0	1.166E+1
-6.322E-2	5.453E+0	1.157E+1
-5.998E-2	5.615E+0	1.168E+1
-6.160E-2	5.505E+0	1.171E+1
-6.160E-2	5.576E+0	1.166E+1
-5.998E-2	5.622E+0	1.159E+1
-6.160E-2	5.505E+0	1.152E+1
-6.160E-2	5.658E+0	1.168E+1
-6.160E-2	5.638E+0	1.164E+1
-5.998E-2	5.570E+0	1.167E+1
-6.160E-2	5.593E+0	1.182E+1
-6.322E-2	5.619E+0	1.163E+1
-5.998E-2	5.700E+0	1.172E+1
-6.160E-2	5.625E+0	1.174E+1
-6.322E-2	5.638E+0	1.159E+1
-6.322E-2	5.719E+0	1.149E+1
-6.322E-2	5.635E+0	1.156E+1
-6.322E-2	5.593E+0	1.171E+1
-6.160E-2	5.687E+0	1.159E+1
-6.322E-2	5.651E+0	1.170E+1
-6.160E-2	5.593E+0	1.154E+1
-5.998E-2	5.651E+0	1.162E+1
-5.998E-2	5.716E+0	1.149E+1
-5.998E-2	5.635E+0	1.159E+1
-6.160E-2	5.576E+0	1.159E+1
-6.322E-2	5.632E+0	1.169E+1
-5.998E-2	5.622E+0	1.152E+1
-6.322E-2	5.622E+0	1.162E+1
-6.322E-2	5.632E+0	1.156E+1
-5.998E-2	5.677E+0	1.162E+1
-6.160E-2	5.615E+0	1.156E+1
-6.322E-2	5.573E+0	1.165E+1
-6.160E-2	5.550E+0	1.154E+1
-5.998E-2	5.619E+0	1.159E+1
-6.160E-2	5.641E+0	1.159E+1
-6.322E-2	5.606E+0	1.154E+1
-5.998E-2	5.628E+0	1.155E+1
-5.998E-2	5.670E+0	1.164E+1
-5.998E-2	5.658E+0	1.167E+1
-5.998E-2	5.547E+0	1.164E+1
-6.160E-2	5.635E+0	1.170E+1
-6.160E-2	5.729E+0	1.168E+1
-6.160E-2	5.651E+0	1.166E+1
-6.322E-2	5.619E+0	1.162E+1
-6.322E-2	5.602E+0	1.169E+1
-5.998E-2	5.606E+0	1.168E+1
-5.998E-2	5.628E+0	1.163E+1
-5.998E-2	5.706E+0	1.167E+1
-6.322E-2	5.583E+0	1.170E+1
-6.160E-2	5.628E+0	1.157E+1
-5.998E-2	5.658E+0	1.174E+1
-5.998E-2	5.632E+0	1.164E+1
-5.998E-2	5.628E+0	1.160E+1
-6.160E-2	5.625E+0	1.155E+1
-5.998E-2	5.661E+0	1.162E+1
-6.484E-2	5.599E+0	1.173E+1
-6.160E-2	5.589E+0	1.168E+1
-6.160E-2	5.674E+0	1.164E+1
-5.835E-2	5.667E+0	1.162E+1
-6.322E-2	5.645E+0	1.164E+1
-6.322E-2	5.599E+0	1.162E+1
-5.998E-2	5.645E+0	1.170E+1
-5.998E-2	5.560E+0	1.154E+1
-6.160E-2	5.670E+0	1.167E+1
-6.160E-2	5.550E+0	1.164E+1
-5.998E-2	5.528E+0	1.159E+1
-6.160E-2	5.709E+0	1.153E+1
-6.160E-2	5.563E+0	1.163E+1
-6.160E-2	5.622E+0	1.158E+1
-5.998E-2	5.602E+0	1.176E+1
-6.322E-2	5.667E+0	1.165E+1
-5.998E-2	5.641E+0	1.178E+1
-6.322E-2	5.658E+0	1.159E+1
-5.998E-2	5.622E+0	1.174E+1
-5.998E-2	5.680E+0	1.163E+1
-5.998E-2	5.648E+0	1.159E+1
-6.160E-2	5.651E+0	1.155E+1
-5.835E-2	5.596E+0	1.155E+1
-6.484E-2	5.609E+0	1.155E+1
-6.160E-2	5.615E+0	1.161E+1
-5.998E-2	5.576E+0	1.167E+1
-5.998E-2	5.599E+0	1.172E+1
-6.160E-2	5.632E+0	1.168E+1
-6.322E-2	5.654E+0	1.163E+1
-6.322E-2	5.589E+0	1.140E+1
-5.998E-2	5.580E+0	1.170E+1
-5.998E-2	5.593E+0	1.168E+1
-6.160E-2	5.625E+0	1.177E+1
-5.998E-2	5.648E+0	1.170E+1
-6.160E-2	5.469E+0	1.157E+1
-6.160E-2	5.654E+0	1.162E+1
-6.160E-2	5.651E+0	1.158E+1
-6.160E-2	5.726E+0	1.168E+1
-5.835E-2	5.667E+0	1.164E+1
-6.160E-2	5.563E+0	1.164E+1
-6.322E-2	5.677E+0	1.169E+1
-6.160E-2	5.700E+0	1.163E+1
-6.160E-2	5.674E+0	1.159E+1
-5.835E-2	5.622E+0	1.162E+1
-6.484E-2	5.667E+0	1.158E+1
-6.160E-2	5.615E+0	1.161E+1
-6.160E-2	5.700E+0	1.162E+1
-6.160E-2	5.706E+0	1.175E+1
-6.322E-2	5.713E+0	1.165E+1
-5.835E-2	5.531E+0	1.145E+1
-5.835E-2	5.726E+0	1.163E+1
-6.160E-2	5.758E+0	1.165E+1
-6.484E-2	5.625E+0	1.177E+1
-6.160E-2	5.593E+0	1.163E+1
-5.998E-2	5.632E+0	1.151E+1
-5.998E-2	5.628E+0	1.156E+1
-6.322E-2	5.580E+0	1.156E+1
-6.160E-2	5.703E+0	1.159E+1
-5.998E-2	5.612E+0	1.161E+1
-6.322E-2	5.554E+0	1.164E+1
-6.160E-2	5.625E+0	1.161E+1
-6.322E-2	5.622E+0	1.160E+1
-5.998E-2	5.609E+0	1.174E+1
-5.998E-2	5.576E+0	1.152E+1
-6.160E-2	5.567E+0	1.161E+1
-5.998E-2	5.466E+0	1.161E+1
-6.160E-2	5.563E+0	1.163E+1
-5.998E-2	5.508E+0	1.160E+1
-5.998E-2	5.658E+0	1.169E+1
-6.160E-2	5.693E+0	1.172E+1
-5.998E-2	5.690E+0	1.173E+1
-6.160E-2	5.602E+0	1.151E+1
-5.998E-2	5.658E+0	1.159E+1
-6.160E-2	5.612E+0	1.165E+1
-6.160E-2	5.651E+0	1.173E+1
-5.673E-2	5.654E+0	1.161E+1
-6.322E-2	5.645E+0	1.160E+1
-5.998E-2	5.690E+0	1.161E+1
-5.998E-2	5.612E+0	1.158E+1
-6.322E-2	5.648E+0	1.169E+1
-6.322E-2	5.700E+0	1.165E+1
-5.998E-2	5.784E+0	1.162E+1
-6.160E-2	5.687E+0	1.159E+1
-6.160E-2	5.619E+0	1.156E+1
-6.484E-2	5.518E+0	1.159E+1
-5.998E-2	5.651E+0	1.170E+1
-6.160E-2	5.599E+0	1.146E+1
-6.160E-2	5.563E+0	1.152E+1
-6.160E-2	5.674E+0	1.170E+1
-6.160E-2	5.534E+0	1.167E+1
-5.998E-2	5.606E+0	1.173E+1
-5.835E-2	5.554E+0	1.167E+1
-6.484E-2	5.576E+0	1.172E+1
-5.998E-2	5.554E+0	1.164E+1
-5.998E-2	5.632E+0	1.155E+1
-5.835E-2	5.677E+0	1.162E+1
-6.484E-2	5.606E+0	1.170E+1
-6.160E-2	5.593E+0	1.158E+1
-6.160E-2	5.622E+0	1.155E+1
-6.160E-2	5.583E+0	1.162E+1
-6.160E-2	5.645E+0	1.166E+1
-6.322E-2	5.606E+0	1.156E+1
-6.322E-2	5.690E+0	1.160E+1
-5.835E-2	5.635E+0	1.176E+1
-6.322E-2	5.645E+0	1.168E+1
-6.322E-2	5.528E+0	1.167E+1
-5.998E-2	5.586E+0	1.171E+1
-5.998E-2	5.729E+0	1.175E+1
-6.160E-2	5.703E+0	1.160E+1
-5.835E-2	5.570E+0	1.172E+1
-5.998E-2	5.680E+0	1.162E+1
-5.998E-2	5.615E+0	1.179E+1
-6.160E-2	5.550E+0	1.167E+1
-6.484E-2	5.680E+0	1.164E+1
-5.998E-2	5.606E+0	1.160E+1
-5.998E-2	5.576E+0	1.157E+1
-6.160E-2	5.677E+0	1.187E+1
-5.998E-2	5.664E+0	1.162E+1
-6.322E-2	5.622E+0	1.180E+1
-5.835E-2	5.606E+0	1.169E+1
-6.160E-2	5.596E+0	1.157E+1
-6.484E-2	5.690E+0	1.162E+1
-6.160E-2	5.580E+0	1.179E+1
-6.322E-2	5.560E+0	1.165E+1
-6.484E-2	5.641E+0	1.161E+1
-6.322E-2	5.557E+0	1.155E+1
-5.835E-2	5.599E+0	1.159E+1
-6.160E-2	5.661E+0	1.163E+1
-6.322E-2	5.680E+0	1.169E+1
-5.998E-2	5.735E+0	1.163E+1
-6.160E-2	5.537E+0	1.164E+1
-6.160E-2	5.576E+0	1.167E+1
-6.160E-2	5.651E+0	1.164E+1
-5.998E-2	5.706E+0	1.176E+1
-5.998E-2	5.557E+0	1.169E+1
-5.998E-2	5.625E+0	1.144E+1
-6.160E-2	5.729E+0	1.168E+1
-6.322E-2	5.567E+0	1.166E+1
-5.998E-2	5.683E+0	1.163E+1
-5.998E-2	5.664E+0	1.152E+1
-6.322E-2	5.602E+0	1.163E+1
-5.998E-2	5.713E+0	1.174E+1
-5.998E-2	5.606E+0	1.154E+1
-5.835E-2	5.670E+0	1.158E+1
-6.160E-2	5.609E+0	1.163E+1
-5.998E-2	5.512E+0	1.168E+1
-6.160E-2	5.573E+0	1.165E+1
-6.160E-2	5.557E+0	1.159E+1
-6.160E-2	5.573E+0	1.165E+1
-5.998E-2	5.619E+0	1.170E+1
-6.322E-2	5.632E+0	1.162E+1
-6.160E-2	5.654E+0	1.153E+1
-6.160E-2	5.599E+0	1.169E+1
-6.160E-2	5.641E+0	1.160E+1
-6.160E-2	5.709E+0	1.168E+1
-6.160E-2	5.606E+0	1.166E+1
-6.322E-2	5.580E+0	1.154E+1
-5.998E-2	5.622E+0	1.162E+1
-6.322E-2	5.645E+0	1.158E+1
-6.322E-2	5.645E+0	1.158E+1
-6.646E-2	5.645E+0	1.158E+1
-6.322E-2	5.703E+0	1.172E+1
-6.160E-2	5.541E+0	1.168E+1
-6.160E-2	5.560E+0	1.174E+1
-6.484E-2	5.515E+0	1.161E+1
-6.160E-2	5.654E+0	1.165E+1
-6.160E-2	5.589E+0	1.162E+1
-6.160E-2	5.606E+0	1.178E+1
-6.160E-2	5.632E+0	1.166E+1
-5.998E-2	5.645E+0	1.156E+1
-6.322E-2	5.521E+0	1.165E+1
-6.322E-2	5.602E+0	1.161E+1
-5.998E-2	5.596E+0	1.154E+1
-6.322E-2	5.670E+0	1.163E+1
-5.998E-2	5.580E+0	1.152E+1
-5.998E-2	5.606E+0	1.163E+1
-6.160E-2	5.651E+0	1.146E+1
-6.484E-2	5.602E+0	1.163E+1
-6.160E-2	5.576E+0	1.164E+1
-6.160E-2	5.690E+0	1.159E+1
-6.322E-2	5.505E+0	1.168E+1
-6.160E-2	5.612E+0	1.163E+1
-5.998E-2	5.615E+0	1.155E+1
-6.160E-2	5.612E+0	1.160E+1
-6.322E-2	5.580E+0	1.159E+1
-6.160E-2	5.661E+0	1.156E+1
-6.160E-2	5.628E+0	1.160E+1
-6.160E-2	5.661E+0	1.160E+1
-6.646E-2	5.606E+0	1.165E+1
-6.322E-2	5.703E+0	1.164E+1
-6.160E-2	5.635E+0	1.167E+1
-6.160E-2	5.518E+0	1.152E+1
-6.160E-2	5.619E+0	1.154E+1
-5.998E-2	5.635E+0	1.155E+1
-5.835E-2	5.573E+0	1.171E+1
-6.322E-2	5.615E+0	1.157E+1
-6.322E-2	5.596E+0	1.171E+1
-6.322E-2	5.645E+0	1.163E+1
-6.160E-2	5.599E+0	1.170E+1
-6.160E-2	5.635E+0	1.152E+1
-6.484E-2	5.602E+0	1.169E+1
-6.160E-2	5.622E+0	1.171E+1
-6.160E-2	5.667E+0	1.157E+1
-6.484E-2	5.641E+0	1.162E+1
-6.160E-2	5.638E+0	1.168E+1
-6.160E-2	5.619E+0	1.160E+1
-5.835E-2	5.619E+0	1.151E+1
-6.484E-2	5.648E+0	1.165E+1
-6.484E-2	5.641E+0	1.150E+1
-5.998E-2	5.534E+0	1.154E+1
-6.160E-2	5.648E+0	1.158E+1
-6.322E-2	5.632E+0	1.166E+1
-5.998E-2	5.648E+0	1.162E+1
-6.160E-2	5.563E+0	1.157E+1
-6.484E-2	5.690E+0	1.165E+1
-5.998E-2	5.534E+0	1.167E+1
-5.835E-2	5.693E+0	1.153E+1
-6.484E-2	5.654E+0	1.165E+1
-5.998E-2	5.638E+0	1.168E+1
-5.998E-2	5.700E+0	1.165E+1
-6.646E-2	5.658E+0	1.153E+1
-5.998E-2	5.619E+0	1.166E+1
-6.322E-2	5.612E+0	1.172E+1
-5.998E-2	5.658E+0	1.175E+1
-6.160E-2	5.589E+0	1.164E+1
-5.998E-2	5.557E+0	1.159E+1
-6.322E-2	5.687E+0	1.163E+1
-5.998E-2	5.658E+0	1.155E+1
-5.998E-2	5.625E+0	1.154E+1
-6.322E-2	5.638E+0	1.158E+1
-6.322E-2	5.606E+0	1.164E+1
-6.322E-2	5.576E+0	1.161E+1
-6.160E-2	5.573E+0	1.173E+1
-5.998E-2	5.635E+0	1.149E+1
-6.160E-2	5.625E+0	1.176E+1
-5.998E-2	5.602E+0	1.155E+1
-6.322E-2	5.641E+0	1.152E+1
-6.160E-2	5.557E+0	1.154E+1
-6.160E-2	5.573E+0	1.159E+1
-6.484E-2	5.544E+0	1.161E+1
-6.160E-2	5.518E+0	1.162E+1
-5.998E-2	5.628E+0	1.154E+1
-6.160E-2	5.609E+0	1.160E+1
-5.998E-2	5.570E+0	1.170E+1
-6.160E-2	5.625E+0	1.174E+1
-6.322E-2	5.632E+0	1.150E+1
-5.998E-2	5.716E+0	1.159E+1
-6.322E-2	5.586E+0	1.147E+1
-6.484E-2	5.606E+0	1.153E+1
-5.998E-2	5.606E+0	1.177E+1
-6.322E-2	5.619E+0	1.165E+1
-5.998E-2	5.570E+0	1.157E+1
-6.322E-2	5.625E+0	1.176E+1
-5.835E-2	5.658E+0	1.150E+1
-6.160E-2	5.635E+0	1.156E+1
-5.998E-2	5.703E+0	1.157E+1
-5.998E-2	5.667E+0	1.163E+1
-6.160E-2	5.619E+0	1.168E+1
-6.322E-2	5.664E+0	1.168E+1
-5.998E-2	5.635E+0	1.168E+1
-6.646E-2	5.612E+0	1.155E+1
-6.160E-2	5.612E+0	1.158E+1
-6.160E-2	5.550E+0	1.161E+1
-5.998E-2	5.615E+0	1.165E+1
-6.322E-2	5.612E+0	1.154E+1
-6.484E-2	5.661E+0	1.152E+1
-6.160E-2	5.709E+0	1.155E+1
-6.160E-2	5.583E+0	1.156E+1
-5.998E-2	5.583E+0	1.175E+1
-6.160E-2	5.680E+0	1.156E+1
-5.998E-2	5.586E+0	1.168E+1
-5.673E-2	5.612E+0	1.170E+1
-6.322E-2	5.570E+0	1.158E+1
-5.998E-2	5.645E+0	1.161E+1
-6.160E-2	5.651E+0	1.166E+1
-6.322E-2	5.544E+0	1.162E+1
-5.998E-2	5.651E+0	1.174E+1
-6.160E-2	5.661E+0	1.164E+1
-5.998E-2	5.622E+0	1.165E+1
-5.998E-2	5.512E+0	1.167E+1
-6.322E-2	5.583E+0	1.161E+1
-6.322E-2	5.586E+0	1.174E+1
-5.998E-2	5.670E+0	1.155E+1
-5.998E-2	5.580E+0	1.167E+1
-6.322E-2	5.651E+0	1.161E+1
-6.160E-2	5.567E+0	1.169E+1
-6.160E-2	5.696E+0	1.173E+1
-6.484E-2	5.609E+0	1.168E+1
-6.484E-2	5.693E+0	1.154E+1
-6.322E-2	5.664E+0	1.167E+1
-5.998E-2	5.602E+0	1.167E+1
-6.160E-2	5.651E+0	1.161E+1
-5.998E-2	5.674E+0	1.162E+1
-5.998E-2	5.557E+0	1.163E+1
-5.998E-2	5.674E+0	1.173E+1
-6.160E-2	5.583E+0	1.157E+1
-6.484E-2	5.589E+0	1.152E+1
-6.160E-2	5.547E+0	1.169E+1
-5.998E-2	5.641E+0	1.149E+1
-6.160E-2	5.661E+0	1.151E+1
-6.322E-2	5.580E+0	1.164E+1
-6.322E-2	5.680E+0	1.161E+1
-6.160E-2	5.716E+0	1.166E+1
-6.160E-2	5.576E+0	1.152E+1
-6.160E-2	5.602E+0	1.172E+1
-5.998E-2	5.716E+0	1.156E+1
-5.998E-2	5.606E+0	1.164E+1
-5.835E-2	5.632E+0	1.161E+1
-6.160E-2	5.602E+0	1.157E+1
-6.160E-2	5.635E+0	1.167E+1
-5.998E-2	5.693E+0	1.172E+1
-5.998E-2	5.661E+0	1.161E+1
-6.160E-2	5.560E+0	1.166E+1
-6.484E-2	5.599E+0	1.161E+1
-6.322E-2	5.680E+0	1.168E+1
-5.835E-2	5.537E+0	1.157E+1
-6.322E-2	5.612E+0	1.174E+1
-6.160E-2	5.596E+0	1.171E+1
-5.998E-2	5.628E+0	1.163E+1
-6.160E-2	5.619E+0	1.162E+1
-6.160E-2	5.580E+0	1.164E+1
-6.160E-2	5.541E+0	1.168E+1
-5.998E-2	5.544E+0	1.162E+1
-5.998E-2	5.690E+0	1.157E+1
-6.160E-2	5.544E+0	1.166E+1
-6.322E-2	5.596E+0	1.165E+1
-5.998E-2	5.661E+0	1.161E+1
-6.160E-2	5.537E+0	1.162E+1
-6.160E-2	5.554E+0	1.165E+1
-6.160E-2	5.576E+0	1.155E+1
-5.998E-2	5.583E+0	1.172E+1
-5.998E-2	5.576E+0	1.162E+1
-6.160E-2	5.534E+0	1.171E+1
-6.322E-2	5.706E+0	1.160E+1
-6.160E-2	5.628E+0	1.159E+1
-6.160E-2	5.625E+0	1.157E+1
-5.998E-2	5.670E+0	1.166E+1
-5.998E-2	5.632E+0	1.151E+1
-6.160E-2	5.609E+0	1.157E+1
-6.160E-2	5.612E+0	1.157E+1
-6.484E-2	5.648E+0	1.155E+1
-6.322E-2	5.619E+0	1.165E+1
-6.160E-2	5.622E+0	1.156E+1
-5.835E-2	5.635E+0	1.162E+1
-6.322E-2	5.651E+0	1.163E+1
-5.998E-2	5.680E+0	1.149E+1
-5.998E-2	5.619E+0	1.156E+1
-5.998E-2	5.674E+0	1.147E+1
-6.160E-2	5.664E+0	1.171E+1
-6.322E-2	5.589E+0	1.173E+1
-6.160E-2	5.583E+0	1.161E+1
-6.160E-2	5.664E+0	1.171E+1
-6.160E-2	5.586E+0	1.161E+1
-5.998E-2	5.619E+0	1.170E+1
-5.998E-2	5.628E+0	1.168E+1
-6.484E-2	5.534E+0	1.167E+1
-6.160E-2	5.651E+0	1.156E+1
-5.998E-2	5.696E+0	1.164E+1
-5.998E-2	5.625E+0	1.163E+1
-6.160E-2	5.534E+0	1.171E+1
-6.322E-2	5.706E+0	1.168E+1
-6.160E-2	5.622E+0	1.168E+1
-5.835E-2	5.651E+0	1.172E+1
-6.160E-2	5.664E+0	1.168E+1
-5.998E-2	5.612E+0	1.161E+1
-5.835E-2	5.570E+0	1.163E+1
-5.998E-2	5.654E+0	1.171E+1
-5.998E-2	5.670E+0	1.160E+1
-5.998E-2	5.609E+0	1.157E+1
-6.322E-2	5.648E+0	1.151E+1
-5.998E-2	5.486E+0	1.157E+1
-6.322E-2	5.593E+0	1.162E+1
-6.322E-2	5.541E+0	1.164E+1
-5.998E-2	5.602E+0	1.161E+1
-5.835E-2	5.658E+0	1.160E+1
-5.998E-2	5.641E+0	1.156E+1
-6.322E-2	5.670E+0	1.163E+1
-5.998E-2	5.508E+0	1.173E+1
-5.998E-2	5.554E+0	1.161E+1
-6.160E-2	5.664E+0	1.158E+1
-5.998E-2	5.670E+0	1.166E+1
-6.322E-2	5.628E+0	1.163E+1
-5.998E-2	5.648E+0	1.162E+1
-6.322E-2	5.619E+0	1.175E+1
-6.160E-2	5.596E+0	1.175E+1
-6.160E-2	5.638E+0	1.169E+1
-6.160E-2	5.586E+0	1.159E+1
-5.998E-2	5.570E+0	1.159E+1
-6.160E-2	5.654E+0	1.173E+1
-6.160E-2	5.606E+0	1.166E+1
-6.160E-2	5.544E+0	1.174E+1
-6.322E-2	5.625E+0	1.172E+1
-6.160E-2	5.628E+0	1.174E+1
-5.998E-2	5.482E+0	1.165E+1
-6.160E-2	5.567E+0	1.162E+1
-6.484E-2	5.632E+0	1.166E+1
-6.322E-2	5.589E+0	1.159E+1
-6.322E-2	5.628E+0	1.156E+1
-6.160E-2	5.667E+0	1.174E+1
-6.322E-2	5.615E+0	1.162E+1
-6.160E-2	5.589E+0	1.157E+1
-6.160E-2	5.661E+0	1.178E+1
-5.998E-2	5.615E+0	1.167E+1
-6.322E-2	5.683E+0	1.158E+1
-6.322E-2	5.635E+0	1.165E+1
-6.160E-2	5.589E+0	1.159E+1
-5.998E-2	5.619E+0	1.169E+1
-6.160E-2	5.583E+0	1.177E+1
-5.998E-2	5.625E+0	1.179E+1
-5.998E-2	5.722E+0	1.155E+1
-6.322E-2	5.622E+0	1.170E+1
-6.322E-2	5.576E+0	1.174E+1
-5.998E-2	5.706E+0	1.170E+1
-5.998E-2	5.541E+0	1.152E+1
-5.998E-2	5.583E+0	1.159E+1
-6.160E-2	5.547E+0	1.166E+1
-6.160E-2	5.674E+0	1.162E+1
-6.160E-2	5.658E+0	1.173E+1
-5.998E-2	5.599E+0	1.155E+1
-5.998E-2	5.609E+0	1.164E+1
-6.322E-2	5.709E+0	1.188E+1
-6.322E-2	5.651E+0	1.158E+1
-5.998E-2	5.550E+0	1.155E+1
-5.998E-2	5.670E+0	1.180E+1
-6.322E-2	5.606E+0	1.159E+1
-6.322E-2	5.658E+0	1.161E+1
-5.998E-2	5.641E+0	1.169E+1
-5.835E-2	5.525E+0	1.156E+1
-6.322E-2	5.667E+0	1.157E+1
-5.998E-2	5.596E+0	1.157E+1
-6.160E-2	5.703E+0	1.163E+1
-6.322E-2	5.567E+0	1.152E+1
-6.322E-2	5.570E+0	1.156E+1
-5.835E-2	5.554E+0	1.152E+1
-6.322E-2	5.615E+0	1.152E+1
-6.160E-2	5.670E+0	1.161E+1
-6.160E-2	5.622E+0	1.167E+1
-5.998E-2	5.609E+0	1.155E+1
-6.160E-2	5.670E+0	1.172E+1
-5.998E-2	5.628E+0	1.164E+1
-6.322E-2	5.635E+0	1.161E+1
-5.835E-2	5.628E+0	1.163E+1
-6.160E-2	5.693E+0	1.161E+1
-5.998E-2	5.589E+0	1.172E+1
-6.160E-2	5.619E+0	1.159E+1
-6.160E-2	5.651E+0	1.152E+1
-6.160E-2	5.719E+0	1.150E+1
-5.998E-2	5.667E+0	1.155E+1
-6.322E-2	5.622E+0	1.155E+1
-6.160E-2	5.700E+0	1.156E+1
-6.160E-2	5.667E+0	1.167E+1
-5.998E-2	5.648E+0	1.162E+1
-6.160E-2	5.583E+0	1.180E+1
-6.160E-2	5.583E+0	1.172E+1
-5.998E-2	5.622E+0	1.163E+1
-6.160E-2	5.664E+0	1.159E+1
-6.160E-2	5.651E+0	1.177E+1
-6.160E-2	5.554E+0	1.166E+1
-6.160E-2	5.641E+0	1.169E+1
-6.160E-2	5.625E+0	1.146E+1
-6.484E-2	5.645E+0	1.176E+1
-6.160E-2	5.619E+0	1.166E+1
-6.160E-2	5.473E+0	1.163E+1
-5.998E-2	5.658E+0	1.159E+1
-6.160E-2	5.632E+0	1.178E+1
-6.160E-2	5.580E+0	1.155E+1
-5.998E-2	5.719E+0	1.160E+1
-6.160E-2	5.687E+0	1.155E+1
-6.322E-2	5.573E+0	1.157E+1
-6.160E-2	5.606E+0	1.155E+1
-6.160E-2	5.651E+0	1.163E+1
-5.998E-2	5.567E+0	1.167E+1
-6.484E-2	5.489E+0	1.166E+1
-6.322E-2	5.593E+0	1.151E+1
-6.160E-2	5.615E+0	1.163E+1
-6.160E-2	5.619E+0	1.159E+1
-5.998E-2	5.664E+0	1.180E+1
-5.998E-2	5.567E+0	1.157E+1
-5.998E-2	5.573E+0	1.165E+1
-5.998E-2	5.687E+0	1.169E+1
-5.998E-2	5.677E+0	1.162E+1
-5.998E-2	5.648E+0	1.155E+1
-5.835E-2	5.625E+0	1.143E+1
-6.160E-2	5.658E+0	1.164E+1
-6.322E-2	5.674E+0	1.160E+1
-6.322E-2	5.489E+0	1.161E+1
-6.160E-2	5.606E+0	1.151E+1
-5.998E-2	5.599E+0	1.168E+1
-6.484E-2	5.560E+0	1.166E+1
-5.998E-2	5.635E+0	1.163E+1
-6.322E-2	5.583E+0	1.166E+1
-5.998E-2	5.563E+0	1.152E+1
-6.160E-2	5.534E+0	1.161E+1
-6.160E-2	5.674E+0	1.160E+1
-5.998E-2	5.619E+0	1.170E+1
-6.160E-2	5.745E+0	1.159E+1
-6.160E-2	5.690E+0	1.158E+1
-6.160E-2	5.648E+0	1.164E+1
-5.835E-2	5.651E+0	1.158E+1
-6.160E-2	5.645E+0	1.177E+1
-6.322E-2	5.625E+0	1.157E+1
-5.998E-2	5.654E+0	1.167E+1
-5.998E-2	5.635E+0	1.168E+1
-6.160E-2	5.680E+0	1.158E+1
-6.160E-2	5.563E+0	1.155E+1
-6.160E-2	5.677E+0	1.163E+1
-6.322E-2	5.599E+0	1.163E+1
-6.160E-2	5.706E+0	1.166E+1
-6.322E-2	5.583E+0	1.167E+1
-5.998E-2	5.606E+0	1.164E+1
-5.998E-2	5.615E+0	1.164E+1
-6.160E-2	5.531E+0	1.161E+1
-6.322E-2	5.693E+0	1.165E+1
-6.160E-2	5.661E+0	1.147E+1
-5.998E-2	5.651E+0	1.155E+1
-6.160E-2	5.622E+0	1.156E+1
-6.160E-2	5.661E+0	1.175E+1
-6.160E-2	5.573E+0	1.164E+1
-6.160E-2	5.570E+0	1.156E+1
-5.998E-2	5.612E+0	1.173E+1
-6.484E-2	5.583E+0	1.162E+1
-6.160E-2	5.680E+0	1.154E+1
-5.835E-2	5.680E+0	1.157E+1
-6.160E-2	5.589E+0	1.166E+1
-6.322E-2	5.586E+0	1.164E+1
-6.322E-2	5.589E+0	1.156E+1
-5.998E-2	5.648E+0	1.169E+1
-6.160E-2	5.586E+0	1.165E+1
-6.322E-2	5.683E+0	1.161E+1
-6.160E-2	5.677E+0	1.162E+1
-5.998E-2	5.658E+0	1.167E+1
-6.160E-2	5.645E+0	1.165E+1
-6.322E-2	5.696E+0	1.164E+1
-6.160E-2	5.638E+0	1.167E+1
-5.998E-2	5.596E+0	1.172E+1
-5.998E-2	5.593E+0	1.168E+1
-6.484E-2	5.700E+0	1.164E+1
-6.160E-2	5.602E+0	1.165E+1
-5.998E-2	5.622E+0	1.159E+1
-6.160E-2	5.589E+0	1.161E+1
-6.160E-2	5.680E+0	1.158E+1
-6.160E-2	5.661E+0	1.160E+1
-5.998E-2	5.573E+0	1.153E+1
-5.998E-2	5.580E+0	1.151E+1
-6.160E-2	5.560E+0	1.173E+1
-5.835E-2	5.732E+0	1.167E+1
-5.998E-2	5.544E+0	1.141E+1
-6.160E-2	5.576E+0	1.164E+1
-6.160E-2	5.664E+0	1.168E+1
-6.160E-2	5.670E+0	1.173E+1
-5.835E-2	5.628E+0	1.170E+1
-6.322E-2	5.612E+0	1.168E+1
-5.998E-2	5.573E+0	1.162E+1
-5.998E-2	5.560E+0	1.167E+1
-5.998E-2	5.635E+0	1.150E+1
-5.998E-2	5.609E+0	1.165E+1
-6.160E-2	5.557E+0	1.161E+1
-6.160E-2	5.609E+0	1.169E+1
-6.322E-2	5.580E+0	1.153E+1
[truncated: 93,950 more rows]
