# Supplementary material for: Improved ANAP incorporation and VCF analysis reveal details of P2X7 current facilitation and a limited conformational interplay between ATP binding and the intracellular ballast domain
Source: eLife. 2023 Jan 4;12:e82479. doi: 10.7554/eLife.82479 (PMC9859053; doi:10.7554/eLife.82479)
Supplement: Figure 3—source data 1. [file elife-82479-fig3-data1.zip › Figure-3_source-data-1/S124_filterset-2_h25#07.csv]

-1.297E-1	7.409E+0	1.437E+1
-1.281E-1	7.669E+0	1.447E+1
-1.313E-1	7.623E+0	1.437E+1
-1.281E-1	7.591E+0	1.470E+1
-1.313E-1	7.571E+0	1.464E+1
-1.297E-1	7.503E+0	1.458E+1
-1.297E-1	7.568E+0	1.458E+1
-1.346E-1	7.568E+0	1.448E+1
-1.297E-1	7.646E+0	1.442E+1
-1.297E-1	7.539E+0	1.453E+1
-1.265E-1	7.711E+0	1.440E+1
-1.346E-1	7.610E+0	1.452E+1
-1.265E-1	7.458E+0	1.466E+1
-1.330E-1	7.656E+0	1.437E+1
-1.297E-1	7.568E+0	1.427E+1
-1.346E-1	7.571E+0	1.450E+1
-1.249E-1	7.614E+0	1.455E+1
-1.297E-1	7.623E+0	1.456E+1
-1.313E-1	7.555E+0	1.445E+1
-1.346E-1	7.552E+0	1.439E+1
-1.281E-1	7.539E+0	1.460E+1
-1.313E-1	7.494E+0	1.460E+1
-1.313E-1	7.614E+0	1.454E+1
-1.346E-1	7.617E+0	1.451E+1
-1.281E-1	7.526E+0	1.448E+1
-1.313E-1	7.516E+0	1.461E+1
-1.313E-1	7.510E+0	1.447E+1
-1.330E-1	7.555E+0	1.438E+1
-1.265E-1	7.646E+0	1.447E+1
-1.297E-1	7.549E+0	1.453E+1
-1.281E-1	7.571E+0	1.448E+1
-1.362E-1	7.516E+0	1.442E+1
-1.281E-1	7.571E+0	1.449E+1
-1.297E-1	7.558E+0	1.436E+1
-1.313E-1	7.536E+0	1.444E+1
-1.330E-1	7.497E+0	1.452E+1
-1.281E-1	7.555E+0	1.460E+1
-1.313E-1	7.568E+0	1.438E+1
-1.346E-1	7.568E+0	1.453E+1
-1.330E-1	7.380E+0	1.453E+1
-1.281E-1	7.601E+0	1.455E+1
-1.297E-1	7.691E+0	1.454E+1
-1.281E-1	7.627E+0	1.459E+1
-1.346E-1	7.558E+0	1.453E+1
-1.281E-1	7.516E+0	1.456E+1
-1.297E-1	7.584E+0	1.442E+1
-1.313E-1	7.497E+0	1.453E+1
-1.330E-1	7.552E+0	1.447E+1
-1.281E-1	7.640E+0	1.445E+1
-1.313E-1	7.562E+0	1.445E+1
-1.313E-1	7.451E+0	1.444E+1
-1.313E-1	7.643E+0	1.453E+1
-1.281E-1	7.617E+0	1.454E+1
-1.330E-1	7.672E+0	1.445E+1
-1.281E-1	7.494E+0	1.441E+1
-1.330E-1	7.542E+0	1.451E+1
-1.265E-1	7.539E+0	1.454E+1
-1.313E-1	7.497E+0	1.463E+1
-1.330E-1	7.562E+0	1.453E+1
-1.297E-1	7.549E+0	1.448E+1
-1.281E-1	7.520E+0	1.439E+1
-1.313E-1	7.549E+0	1.441E+1
-1.313E-1	7.581E+0	1.449E+1
-1.313E-1	7.669E+0	1.448E+1
-1.297E-1	7.568E+0	1.445E+1
-1.313E-1	7.529E+0	1.453E+1
-1.297E-1	7.691E+0	1.461E+1
-1.346E-1	7.507E+0	1.447E+1
-1.281E-1	7.594E+0	1.450E+1
-1.330E-1	7.575E+0	1.461E+1
-1.281E-1	7.653E+0	1.441E+1
-1.330E-1	7.565E+0	1.440E+1
-1.265E-1	7.604E+0	1.450E+1
-1.330E-1	7.503E+0	1.444E+1
-1.313E-1	7.617E+0	1.443E+1
-1.330E-1	7.568E+0	1.445E+1
-1.265E-1	7.584E+0	1.450E+1
-1.265E-1	7.520E+0	1.465E+1
-1.297E-1	7.490E+0	1.444E+1
-1.330E-1	7.672E+0	1.440E+1
-1.281E-1	7.575E+0	1.460E+1
-1.297E-1	7.601E+0	1.462E+1
-1.297E-1	7.685E+0	1.446E+1
-1.346E-1	7.614E+0	1.447E+1
-1.265E-1	7.539E+0	1.442E+1
-1.297E-1	7.575E+0	1.439E+1
-1.281E-1	7.594E+0	1.456E+1
-1.313E-1	7.507E+0	1.456E+1
-1.297E-1	7.659E+0	1.459E+1
-1.330E-1	7.562E+0	1.456E+1
-1.313E-1	7.484E+0	1.450E+1
-1.362E-1	7.688E+0	1.457E+1
-1.265E-1	7.471E+0	1.449E+1
-1.330E-1	7.604E+0	1.450E+1
-1.313E-1	7.610E+0	1.456E+1
-1.346E-1	7.552E+0	1.455E+1
-1.249E-1	7.588E+0	1.463E+1
-1.313E-1	7.562E+0	1.446E+1
-1.281E-1	7.597E+0	1.451E+1
-1.297E-1	7.516E+0	1.454E+1
-1.281E-1	7.627E+0	1.443E+1
-1.313E-1	7.529E+0	1.455E+1
-1.313E-1	7.604E+0	1.458E+1
-1.330E-1	7.555E+0	1.454E+1
-1.297E-1	7.753E+0	1.446E+1
-1.297E-1	7.617E+0	1.439E+1
-1.281E-1	7.484E+0	1.449E+1
-1.313E-1	7.633E+0	1.442E+1
-1.281E-1	7.552E+0	1.450E+1
-1.330E-1	7.584E+0	1.452E+1
-1.313E-1	7.545E+0	1.443E+1
-1.330E-1	7.542E+0	1.462E+1
-1.313E-1	7.513E+0	1.453E+1
-1.297E-1	7.591E+0	1.458E+1
-1.313E-1	7.578E+0	1.443E+1
-1.346E-1	7.552E+0	1.456E+1
-1.281E-1	7.526E+0	1.436E+1
-1.281E-1	7.536E+0	1.452E+1
-1.330E-1	7.584E+0	1.445E+1
-1.330E-1	7.571E+0	1.450E+1
-1.330E-1	7.562E+0	1.451E+1
-1.249E-1	7.656E+0	1.452E+1
-1.346E-1	7.565E+0	1.454E+1
-1.297E-1	7.545E+0	1.452E+1
-1.346E-1	7.533E+0	1.455E+1
-1.265E-1	7.451E+0	1.431E+1
-1.346E-1	7.529E+0	1.455E+1
-1.281E-1	7.578E+0	1.448E+1
-1.362E-1	7.568E+0	1.454E+1
-1.249E-1	7.558E+0	1.458E+1
-1.362E-1	7.513E+0	1.444E+1
-1.297E-1	7.575E+0	1.448E+1
-1.330E-1	7.477E+0	1.449E+1
-1.281E-1	7.643E+0	1.437E+1
-1.330E-1	7.471E+0	1.455E+1
-1.313E-1	7.669E+0	1.439E+1
-1.330E-1	7.503E+0	1.456E+1
-1.249E-1	7.542E+0	1.457E+1
-1.313E-1	7.617E+0	1.452E+1
-1.297E-1	7.516E+0	1.440E+1
-1.346E-1	7.584E+0	1.457E+1
-1.281E-1	7.633E+0	1.446E+1
-1.395E-1	7.607E+0	1.452E+1
-1.281E-1	7.649E+0	1.458E+1
-1.330E-1	7.552E+0	1.448E+1
-1.249E-1	7.588E+0	1.452E+1
-1.330E-1	7.477E+0	1.463E+1
-1.265E-1	7.520E+0	1.455E+1
-1.330E-1	7.526E+0	1.453E+1
-1.265E-1	7.549E+0	1.456E+1
-1.330E-1	7.542E+0	1.450E+1
-1.281E-1	7.487E+0	1.442E+1
-1.297E-1	7.513E+0	1.456E+1
-1.265E-1	7.520E+0	1.451E+1
-1.346E-1	7.630E+0	1.457E+1
-1.281E-1	7.594E+0	1.456E+1
-1.313E-1	7.636E+0	1.446E+1
-1.297E-1	7.630E+0	1.452E+1
-1.346E-1	7.461E+0	1.448E+1
-1.281E-1	7.513E+0	1.438E+1
-1.313E-1	7.662E+0	1.456E+1
-1.265E-1	7.636E+0	1.455E+1
-1.346E-1	7.490E+0	1.452E+1
-1.330E-1	7.571E+0	1.457E+1
-1.313E-1	7.571E+0	1.450E+1
-1.265E-1	7.698E+0	1.466E+1
-1.330E-1	7.575E+0	1.462E+1
-1.330E-1	7.581E+0	1.436E+1
-1.330E-1	7.549E+0	1.447E+1
-1.281E-1	7.708E+0	1.446E+1
-1.330E-1	7.675E+0	1.451E+1
-1.313E-1	7.581E+0	1.436E+1
-1.297E-1	7.588E+0	1.446E+1
-1.313E-1	7.510E+0	1.454E+1
-1.330E-1	7.497E+0	1.435E+1
-1.330E-1	7.562E+0	1.446E+1
-1.297E-1	7.545E+0	1.453E+1
-1.313E-1	7.649E+0	1.447E+1
-1.313E-1	7.636E+0	1.448E+1
-1.346E-1	7.552E+0	1.443E+1
-1.297E-1	7.464E+0	1.439E+1
-1.330E-1	7.571E+0	1.445E+1
-1.313E-1	7.588E+0	1.453E+1
-1.313E-1	7.627E+0	1.441E+1
-1.297E-1	7.552E+0	1.453E+1
-1.297E-1	7.471E+0	1.458E+1
-1.297E-1	7.623E+0	1.456E+1
-1.330E-1	7.555E+0	1.452E+1
-1.297E-1	7.588E+0	1.443E+1
-1.313E-1	7.555E+0	1.441E+1
-1.313E-1	7.649E+0	1.446E+1
-1.313E-1	7.565E+0	1.443E+1
-1.281E-1	7.555E+0	1.445E+1
-1.313E-1	7.604E+0	1.446E+1
-1.297E-1	7.513E+0	1.460E+1
-1.330E-1	7.597E+0	1.450E+1
-1.265E-1	7.520E+0	1.462E+1
-1.281E-1	7.526E+0	1.458E+1
-1.281E-1	7.591E+0	1.444E+1
-1.330E-1	7.494E+0	1.447E+1
-1.281E-1	7.562E+0	1.441E+1
-1.346E-1	7.601E+0	1.447E+1
-1.313E-1	7.552E+0	1.444E+1
-1.346E-1	7.636E+0	1.448E+1
-1.313E-1	7.610E+0	1.457E+1
-1.313E-1	7.607E+0	1.456E+1
-1.297E-1	7.552E+0	1.452E+1
-1.313E-1	7.691E+0	1.457E+1
-1.265E-1	7.584E+0	1.439E+1
-1.313E-1	7.416E+0	1.454E+1
-1.297E-1	7.607E+0	1.455E+1
-1.330E-1	7.545E+0	1.448E+1
-1.313E-1	7.617E+0	1.452E+1
-1.297E-1	7.552E+0	1.446E+1
-1.313E-1	7.552E+0	1.446E+1
-1.281E-1	7.568E+0	1.457E+1
-1.281E-1	7.523E+0	1.448E+1
-1.297E-1	7.520E+0	1.460E+1
-1.313E-1	7.623E+0	1.452E+1
-1.362E-1	7.533E+0	1.447E+1
-1.313E-1	7.659E+0	1.453E+1
-1.297E-1	7.555E+0	1.432E+1
-1.297E-1	7.533E+0	1.452E+1
-1.297E-1	7.500E+0	1.469E+1
-1.297E-1	7.523E+0	1.440E+1
-1.281E-1	7.636E+0	1.462E+1
-1.297E-1	7.575E+0	1.449E+1
-1.297E-1	7.487E+0	1.454E+1
-1.281E-1	7.536E+0	1.464E+1
-1.297E-1	7.549E+0	1.454E+1
-1.297E-1	7.507E+0	1.447E+1
-1.297E-1	7.627E+0	1.447E+1
-1.265E-1	7.653E+0	1.446E+1
-1.297E-1	7.594E+0	1.448E+1
-1.313E-1	7.584E+0	1.450E+1
-1.330E-1	7.597E+0	1.446E+1
-1.281E-1	7.610E+0	1.458E+1
-1.330E-1	7.607E+0	1.455E+1
-1.297E-1	7.562E+0	1.446E+1
-1.346E-1	7.627E+0	1.446E+1
-1.281E-1	7.643E+0	1.455E+1
-1.313E-1	7.539E+0	1.453E+1
-1.281E-1	7.507E+0	1.453E+1
-1.346E-1	7.643E+0	1.447E+1
-1.265E-1	7.500E+0	1.448E+1
-1.297E-1	7.526E+0	1.444E+1
-1.297E-1	7.494E+0	1.450E+1
-1.330E-1	7.656E+0	1.450E+1
-1.281E-1	7.607E+0	1.455E+1
-1.330E-1	7.633E+0	1.456E+1
-1.281E-1	7.633E+0	1.453E+1
-1.346E-1	7.539E+0	1.448E+1
-1.281E-1	7.643E+0	1.453E+1
-1.313E-1	7.539E+0	1.458E+1
-1.313E-1	7.633E+0	1.456E+1
-1.330E-1	7.565E+0	1.462E+1
-1.281E-1	7.591E+0	1.448E+1
-1.297E-1	7.484E+0	1.446E+1
-1.313E-1	7.581E+0	1.451E+1
-1.346E-1	7.445E+0	1.452E+1
-1.297E-1	7.552E+0	1.442E+1
-1.313E-1	7.533E+0	1.451E+1
-1.265E-1	7.607E+0	1.450E+1
-1.330E-1	7.614E+0	1.473E+1
-1.265E-1	7.568E+0	1.440E+1
-1.297E-1	7.604E+0	1.451E+1
-1.313E-1	7.597E+0	1.462E+1
-1.346E-1	7.643E+0	1.457E+1
-1.281E-1	7.503E+0	1.439E+1
-1.313E-1	7.565E+0	1.453E+1
-1.297E-1	7.429E+0	1.473E+1
-1.330E-1	7.458E+0	1.443E+1
-1.313E-1	7.545E+0	1.446E+1
-1.297E-1	7.659E+0	1.459E+1
-1.330E-1	7.653E+0	1.435E+1
-1.346E-1	7.636E+0	1.460E+1
-1.265E-1	7.591E+0	1.452E+1
-1.313E-1	7.610E+0	1.452E+1
-1.330E-1	7.562E+0	1.450E+1
-1.313E-1	7.555E+0	1.438E+1
-1.265E-1	7.630E+0	1.454E+1
-1.330E-1	7.666E+0	1.436E+1
-1.297E-1	7.643E+0	1.442E+1
-1.313E-1	7.552E+0	1.448E+1
-1.265E-1	7.545E+0	1.442E+1
-1.281E-1	7.620E+0	1.455E+1
-1.330E-1	7.614E+0	1.461E+1
-1.297E-1	7.568E+0	1.467E+1
-1.297E-1	7.526E+0	1.460E+1
-1.281E-1	7.610E+0	1.454E+1
-1.346E-1	7.620E+0	1.446E+1
-1.297E-1	7.682E+0	1.452E+1
-1.346E-1	7.646E+0	1.447E+1
-1.281E-1	7.565E+0	1.436E+1
-1.330E-1	7.737E+0	1.448E+1
-1.297E-1	7.523E+0	1.457E+1
-1.330E-1	7.578E+0	1.443E+1
-1.265E-1	7.529E+0	1.446E+1
-1.330E-1	7.468E+0	1.445E+1
-1.297E-1	7.662E+0	1.453E+1
-1.346E-1	7.584E+0	1.434E+1
-1.281E-1	7.542E+0	1.446E+1
-1.362E-1	7.487E+0	1.450E+1
-1.297E-1	7.594E+0	1.446E+1
-1.362E-1	7.649E+0	1.442E+1
-1.281E-1	7.565E+0	1.458E+1
-1.362E-1	7.610E+0	1.451E+1
-1.265E-1	7.565E+0	1.458E+1
-1.346E-1	7.523E+0	1.450E+1
-1.265E-1	7.568E+0	1.445E+1
-1.378E-1	7.630E+0	1.454E+1
-1.297E-1	7.529E+0	1.442E+1
-1.362E-1	7.565E+0	1.449E+1
-1.232E-1	7.571E+0	1.430E+1
-1.346E-1	7.581E+0	1.448E+1
-1.297E-1	7.685E+0	1.434E+1
-1.330E-1	7.584E+0	1.450E+1
-1.265E-1	7.623E+0	1.445E+1
-1.378E-1	7.614E+0	1.454E+1
-1.313E-1	7.578E+0	1.451E+1
-1.330E-1	7.562E+0	1.457E+1
-1.265E-1	7.617E+0	1.438E+1
-1.346E-1	7.630E+0	1.439E+1
-1.297E-1	7.455E+0	1.459E+1
-1.346E-1	7.565E+0	1.466E+1
-1.265E-1	7.497E+0	1.441E+1
-1.362E-1	7.562E+0	1.431E+1
-1.313E-1	7.575E+0	1.456E+1
-1.313E-1	7.562E+0	1.453E+1
-1.265E-1	7.490E+0	1.443E+1
-1.362E-1	7.584E+0	1.446E+1
-1.313E-1	7.549E+0	1.456E+1
-1.297E-1	7.688E+0	1.460E+1
-1.265E-1	7.588E+0	1.456E+1
-1.346E-1	7.610E+0	1.454E+1
-1.313E-1	7.604E+0	1.460E+1
-1.297E-1	7.507E+0	1.462E+1
-1.281E-1	7.575E+0	1.448E+1
-1.330E-1	7.536E+0	1.473E+1
-1.330E-1	7.643E+0	1.446E+1
-1.297E-1	7.442E+0	1.443E+1
-1.297E-1	7.666E+0	1.464E+1
-1.346E-1	7.500E+0	1.446E+1
-1.330E-1	7.529E+0	1.457E+1
-1.313E-1	7.520E+0	1.454E+1
-1.281E-1	7.649E+0	1.438E+1
-1.330E-1	7.503E+0	1.437E+1
-1.297E-1	7.516E+0	1.453E+1
-1.313E-1	7.581E+0	1.442E+1
-1.297E-1	7.568E+0	1.458E+1
-1.330E-1	7.601E+0	1.455E+1
-1.330E-1	7.555E+0	1.460E+1
-1.281E-1	7.588E+0	1.457E+1
-1.281E-1	7.584E+0	1.448E+1
-1.330E-1	7.558E+0	1.452E+1
-1.330E-1	7.539E+0	1.468E+1
-1.281E-1	7.584E+0	1.451E+1
-1.313E-1	7.604E+0	1.456E+1
-1.330E-1	7.555E+0	1.463E+1
-1.330E-1	7.646E+0	1.456E+1
-1.281E-1	7.662E+0	1.457E+1
-1.330E-1	7.516E+0	1.458E+1
-1.281E-1	7.604E+0	1.457E+1
-1.330E-1	7.523E+0	1.451E+1
-1.297E-1	7.633E+0	1.440E+1
-1.330E-1	7.627E+0	1.457E+1
-1.297E-1	7.533E+0	1.456E+1
-1.330E-1	7.539E+0	1.453E+1
-1.313E-1	7.568E+0	1.436E+1
-1.330E-1	7.568E+0	1.461E+1
-1.313E-1	7.539E+0	1.467E+1
-1.362E-1	7.666E+0	1.442E+1
-1.281E-1	7.565E+0	1.448E+1
-1.330E-1	7.507E+0	1.443E+1
-1.297E-1	7.516E+0	1.444E+1
-1.346E-1	7.568E+0	1.445E+1
-1.281E-1	7.662E+0	1.438E+1
-1.265E-1	7.536E+0	1.460E+1
-1.313E-1	7.520E+0	1.460E+1
-1.330E-1	7.481E+0	1.457E+1
-1.265E-1	7.549E+0	1.448E+1
-1.297E-1	7.412E+0	1.447E+1
-1.297E-1	7.555E+0	1.449E+1
-1.362E-1	7.617E+0	1.446E+1
-1.281E-1	7.562E+0	1.463E+1
-1.313E-1	7.451E+0	1.443E+1
-1.313E-1	7.614E+0	1.447E+1
-1.330E-1	7.614E+0	1.444E+1
-1.281E-1	7.571E+0	1.431E+1
-1.313E-1	7.620E+0	1.463E+1
-1.346E-1	7.594E+0	1.458E+1
-1.378E-1	7.669E+0	1.449E+1
-1.313E-1	7.627E+0	1.451E+1
-1.330E-1	7.542E+0	1.456E+1
-1.313E-1	7.601E+0	1.450E+1
-1.346E-1	7.597E+0	1.458E+1
-1.297E-1	7.558E+0	1.458E+1
-1.313E-1	7.607E+0	1.446E+1
-1.297E-1	7.610E+0	1.446E+1
-1.330E-1	7.503E+0	1.463E+1
-1.297E-1	7.494E+0	1.453E+1
-1.297E-1	7.545E+0	1.451E+1
-1.330E-1	7.558E+0	1.453E+1
-1.313E-1	7.591E+0	1.439E+1
-1.281E-1	7.490E+0	1.452E+1
-1.297E-1	7.474E+0	1.451E+1
-1.330E-1	7.610E+0	1.460E+1
-1.330E-1	7.623E+0	1.454E+1
-1.281E-1	7.549E+0	1.453E+1
-1.330E-1	7.698E+0	1.442E+1
-1.281E-1	7.588E+0	1.435E+1
-1.346E-1	7.539E+0	1.463E+1
-1.281E-1	7.545E+0	1.449E+1
-1.297E-1	7.591E+0	1.453E+1
-1.313E-1	7.533E+0	1.444E+1
-1.346E-1	7.429E+0	1.459E+1
-1.281E-1	7.571E+0	1.446E+1
-1.313E-1	7.620E+0	1.451E+1
-1.313E-1	7.591E+0	1.458E+1
-1.378E-1	7.533E+0	1.450E+1
-1.313E-1	7.494E+0	1.457E+1
-1.313E-1	7.520E+0	1.455E+1
-1.313E-1	7.630E+0	1.459E+1
-1.330E-1	7.588E+0	1.439E+1
-1.297E-1	7.513E+0	1.457E+1
-1.265E-1	7.666E+0	1.447E+1
-1.297E-1	7.617E+0	1.427E+1
-1.362E-1	7.494E+0	1.445E+1
-1.265E-1	7.604E+0	1.461E+1
-1.313E-1	7.565E+0	1.457E+1
-1.313E-1	7.565E+0	1.441E+1
-1.330E-1	7.633E+0	1.456E+1
-1.249E-1	7.643E+0	1.440E+1
-1.313E-1	7.549E+0	1.453E+1
-1.297E-1	7.698E+0	1.443E+1
-1.362E-1	7.555E+0	1.444E+1
-1.297E-1	7.565E+0	1.449E+1
-1.297E-1	7.526E+0	1.448E+1
-1.265E-1	7.581E+0	1.425E+1
-1.330E-1	7.659E+0	1.442E+1
-1.281E-1	7.484E+0	1.459E+1
-1.313E-1	7.627E+0	1.459E+1
-1.297E-1	7.558E+0	1.451E+1
-1.313E-1	7.529E+0	1.442E+1
-1.281E-1	7.601E+0	1.451E+1
-1.313E-1	7.558E+0	1.449E+1
-1.330E-1	7.451E+0	1.458E+1
-1.313E-1	7.490E+0	1.448E+1
-1.297E-1	7.516E+0	1.450E+1
-1.297E-1	7.610E+0	1.444E+1
-1.330E-1	7.623E+0	1.446E+1
-1.330E-1	7.507E+0	1.450E+1
-1.297E-1	7.584E+0	1.441E+1
-1.330E-1	7.533E+0	1.442E+1
-1.313E-1	7.494E+0	1.452E+1
-1.346E-1	7.588E+0	1.458E+1
-1.281E-1	7.575E+0	1.440E+1
-1.281E-1	7.542E+0	1.446E+1
-1.313E-1	7.545E+0	1.438E+1
-1.313E-1	7.455E+0	1.447E+1
-1.330E-1	7.607E+0	1.454E+1
-1.297E-1	7.536E+0	1.447E+1
-1.346E-1	7.549E+0	1.453E+1
-1.346E-1	7.539E+0	1.448E+1
-1.313E-1	7.500E+0	1.448E+1
-1.265E-1	7.601E+0	1.442E+1
-1.330E-1	7.484E+0	1.445E+1
-1.297E-1	7.614E+0	1.441E+1
-1.330E-1	7.568E+0	1.446E+1
-1.281E-1	7.623E+0	1.446E+1
-1.346E-1	7.555E+0	1.442E+1
-1.313E-1	7.662E+0	1.450E+1
-1.330E-1	7.601E+0	1.450E+1
-1.265E-1	7.545E+0	1.453E+1
-1.330E-1	7.620E+0	1.456E+1
-1.313E-1	7.584E+0	1.463E+1
-1.330E-1	7.542E+0	1.451E+1
-1.249E-1	7.549E+0	1.440E+1
-1.378E-1	7.581E+0	1.442E+1
-1.346E-1	7.510E+0	1.444E+1
-1.330E-1	7.597E+0	1.460E+1
-1.265E-1	7.484E+0	1.461E+1
-1.378E-1	7.539E+0	1.455E+1
-1.313E-1	7.604E+0	1.452E+1
-1.378E-1	7.617E+0	1.452E+1
-1.265E-1	7.584E+0	1.448E+1
-1.346E-1	7.568E+0	1.448E+1
-1.297E-1	7.471E+0	1.455E+1
-1.330E-1	7.597E+0	1.462E+1
-1.265E-1	7.610E+0	1.458E+1
-1.346E-1	7.636E+0	1.445E+1
-1.297E-1	7.604E+0	1.448E+1
-1.346E-1	7.672E+0	1.451E+1
-1.232E-1	7.691E+0	1.443E+1
-1.378E-1	7.630E+0	1.453E+1
-1.297E-1	7.591E+0	1.458E+1
-1.330E-1	7.549E+0	1.456E+1
-1.265E-1	7.617E+0	1.442E+1
-1.362E-1	7.562E+0	1.438E+1
-1.362E-1	7.685E+0	1.441E+1
-1.297E-1	7.520E+0	1.450E+1
-1.297E-1	7.555E+0	1.453E+1
-1.330E-1	7.581E+0	1.442E+1
-1.313E-1	7.542E+0	1.446E+1
-1.297E-1	7.510E+0	1.445E+1
-1.281E-1	7.633E+0	1.445E+1
-1.346E-1	7.542E+0	1.443E+1
-1.330E-1	7.500E+0	1.443E+1
-1.346E-1	7.575E+0	1.453E+1
-1.297E-1	7.578E+0	1.451E+1
-1.346E-1	7.549E+0	1.442E+1
-1.313E-1	7.549E+0	1.446E+1
-1.330E-1	7.552E+0	1.455E+1
-1.313E-1	7.607E+0	1.439E+1
-1.313E-1	7.562E+0	1.455E+1
-1.313E-1	7.503E+0	1.446E+1
-1.313E-1	7.591E+0	1.448E+1
-1.297E-1	7.529E+0	1.462E+1
-1.346E-1	7.646E+0	1.456E+1
-1.313E-1	7.656E+0	1.457E+1
-1.313E-1	7.507E+0	1.448E+1
-1.313E-1	7.604E+0	1.439E+1
-1.313E-1	7.471E+0	1.444E+1
-1.330E-1	7.643E+0	1.462E+1
-1.265E-1	7.545E+0	1.451E+1
-1.330E-1	7.555E+0	1.447E+1
-1.281E-1	7.555E+0	1.446E+1
-1.330E-1	7.565E+0	1.446E+1
-1.297E-1	7.536E+0	1.461E+1
-1.330E-1	7.520E+0	1.455E+1
-1.313E-1	7.542E+0	1.449E+1
-1.330E-1	7.588E+0	1.443E+1
-1.330E-1	7.666E+0	1.452E+1
-1.313E-1	7.584E+0	1.451E+1
-1.281E-1	7.487E+0	1.457E+1
-1.346E-1	7.477E+0	1.445E+1
-1.297E-1	7.464E+0	1.451E+1
-1.330E-1	7.594E+0	1.448E+1
-1.297E-1	7.565E+0	1.463E+1
-1.362E-1	7.614E+0	1.456E+1
-1.313E-1	7.643E+0	1.457E+1
-1.330E-1	7.500E+0	1.444E+1
-1.281E-1	7.533E+0	1.444E+1
-1.362E-1	7.591E+0	1.459E+1
-1.297E-1	7.604E+0	1.458E+1
-1.330E-1	7.533E+0	1.438E+1
-1.313E-1	7.588E+0	1.453E+1
-1.346E-1	7.503E+0	1.438E+1
-1.265E-1	7.669E+0	1.448E+1
-1.313E-1	7.571E+0	1.456E+1
-1.313E-1	7.597E+0	1.441E+1
-1.346E-1	7.497E+0	1.453E+1
-1.281E-1	7.594E+0	1.436E+1
-1.313E-1	7.630E+0	1.458E+1
-1.313E-1	7.497E+0	1.452E+1
-1.330E-1	7.581E+0	1.449E+1
-1.297E-1	7.555E+0	1.444E+1
-1.346E-1	7.578E+0	1.436E+1
-1.297E-1	7.617E+0	1.465E+1
-1.362E-1	7.607E+0	1.442E+1
-1.281E-1	7.623E+0	1.464E+1
-1.313E-1	7.497E+0	1.449E+1
-1.297E-1	7.591E+0	1.436E+1
-1.330E-1	7.695E+0	1.452E+1
-1.265E-1	7.614E+0	1.463E+1
-1.313E-1	7.717E+0	1.434E+1
-1.313E-1	7.584E+0	1.449E+1
-1.346E-1	7.542E+0	1.456E+1
-1.313E-1	7.669E+0	1.428E+1
-1.281E-1	7.630E+0	1.456E+1
-1.297E-1	7.510E+0	1.447E+1
-1.313E-1	7.614E+0	1.441E+1
-1.330E-1	7.604E+0	1.456E+1
-1.313E-1	7.552E+0	1.453E+1
-1.313E-1	7.575E+0	1.454E+1
-1.330E-1	7.614E+0	1.461E+1
-1.281E-1	7.584E+0	1.458E+1
-1.330E-1	7.571E+0	1.456E+1
-1.297E-1	7.536E+0	1.459E+1
-1.330E-1	7.601E+0	1.455E+1
-1.281E-1	7.562E+0	1.452E+1
-1.313E-1	7.442E+0	1.452E+1
-1.281E-1	7.597E+0	1.444E+1
-1.346E-1	7.526E+0	1.452E+1
-1.281E-1	7.474E+0	1.453E+1
-1.330E-1	7.672E+0	1.444E+1
-1.297E-1	7.500E+0	1.446E+1
-1.346E-1	7.578E+0	1.448E+1
-1.281E-1	7.516E+0	1.456E+1
-1.313E-1	7.604E+0	1.456E+1
-1.297E-1	7.591E+0	1.448E+1
-1.346E-1	7.653E+0	1.457E+1
-1.281E-1	7.565E+0	1.455E+1
-1.330E-1	7.578E+0	1.448E+1
-1.297E-1	7.429E+0	1.451E+1
-1.346E-1	7.565E+0	1.452E+1
-1.265E-1	7.474E+0	1.459E+1
-1.281E-1	7.627E+0	1.458E+1
-1.313E-1	7.601E+0	1.448E+1
-1.346E-1	7.523E+0	1.453E+1
-1.297E-1	7.607E+0	1.446E+1
-1.297E-1	7.503E+0	1.451E+1
-1.297E-1	7.588E+0	1.435E+1
-1.346E-1	7.597E+0	1.453E+1
-1.281E-1	7.656E+0	1.439E+1
-1.330E-1	7.568E+0	1.448E+1
-1.297E-1	7.555E+0	1.450E+1
-1.362E-1	7.601E+0	1.448E+1
-1.265E-1	7.630E+0	1.456E+1
-1.346E-1	7.545E+0	1.459E+1
-1.281E-1	7.507E+0	1.443E+1
-1.362E-1	7.575E+0	1.450E+1
-1.281E-1	7.584E+0	1.445E+1
-1.313E-1	7.568E+0	1.441E+1
-1.297E-1	7.594E+0	1.432E+1
-1.362E-1	7.594E+0	1.446E+1
-1.297E-1	7.584E+0	1.454E+1
-1.330E-1	7.581E+0	1.460E+1
-1.313E-1	7.649E+0	1.439E+1
-1.330E-1	7.455E+0	1.446E+1
-1.281E-1	7.555E+0	1.441E+1
-1.297E-1	7.555E+0	1.438E+1
-1.313E-1	7.601E+0	1.451E+1
-1.330E-1	7.565E+0	1.451E+1
-1.313E-1	7.536E+0	1.454E+1
-1.297E-1	7.630E+0	1.451E+1
-1.330E-1	7.601E+0	1.462E+1
-1.297E-1	7.539E+0	1.451E+1
-1.313E-1	7.633E+0	1.441E+1
-1.330E-1	7.620E+0	1.454E+1
-1.346E-1	7.601E+0	1.437E+1
-1.313E-1	7.468E+0	1.438E+1
-1.330E-1	7.633E+0	1.462E+1
-1.297E-1	7.653E+0	1.440E+1
-1.346E-1	7.636E+0	1.457E+1
-1.330E-1	7.510E+0	1.443E+1
-1.346E-1	7.474E+0	1.443E+1
-1.281E-1	7.448E+0	1.460E+1
-1.346E-1	7.565E+0	1.439E+1
-1.297E-1	7.458E+0	1.456E+1
-1.346E-1	7.507E+0	1.458E+1
-1.265E-1	7.666E+0	1.447E+1
-1.346E-1	7.565E+0	1.444E+1
-1.265E-1	7.640E+0	1.447E+1
-1.330E-1	7.678E+0	1.459E+1
-1.297E-1	7.526E+0	1.446E+1
-1.330E-1	7.558E+0	1.435E+1
-1.313E-1	7.627E+0	1.451E+1
-1.346E-1	7.552E+0	1.465E+1
-1.249E-1	7.565E+0	1.462E+1
-1.362E-1	7.669E+0	1.446E+1
-1.330E-1	7.552E+0	1.459E+1
-1.313E-1	7.503E+0	1.453E+1
-1.265E-1	7.533E+0	1.436E+1
-1.346E-1	7.487E+0	1.459E+1
-1.281E-1	7.494E+0	1.466E+1
-1.330E-1	7.571E+0	1.444E+1
-1.281E-1	7.614E+0	1.442E+1
-1.378E-1	7.477E+0	1.448E+1
-1.281E-1	7.675E+0	1.439E+1
-1.330E-1	7.630E+0	1.458E+1
-1.281E-1	7.552E+0	1.444E+1
-1.395E-1	7.610E+0	1.450E+1
-1.297E-1	7.630E+0	1.438E+1
-1.330E-1	7.653E+0	1.458E+1
-1.265E-1	7.656E+0	1.449E+1
-1.362E-1	7.451E+0	1.448E+1
-1.281E-1	7.601E+0	1.462E+1
-1.346E-1	7.507E+0	1.447E+1
-1.232E-1	7.607E+0	1.446E+1
-1.330E-1	7.591E+0	1.455E+1
-1.346E-1	7.604E+0	1.441E+1
-1.297E-1	7.633E+0	1.441E+1
-1.313E-1	7.662E+0	1.443E+1
-1.362E-1	7.487E+0	1.438E+1
-1.330E-1	7.643E+0	1.440E+1
-1.330E-1	7.565E+0	1.460E+1
-1.281E-1	7.581E+0	1.447E+1
-1.330E-1	7.620E+0	1.460E+1
-1.346E-1	7.584E+0	1.444E+1
-1.313E-1	7.500E+0	1.446E+1
-1.313E-1	7.659E+0	1.462E+1
-1.330E-1	7.500E+0	1.438E+1
-1.313E-1	7.610E+0	1.446E+1
-1.297E-1	7.584E+0	1.444E+1
-1.297E-1	7.594E+0	1.449E+1
-1.330E-1	7.630E+0	1.448E+1
-1.346E-1	7.581E+0	1.453E+1
-1.297E-1	7.549E+0	1.443E+1
-1.313E-1	7.675E+0	1.463E+1
-1.330E-1	7.507E+0	1.456E+1
-1.362E-1	7.597E+0	1.444E+1
-1.297E-1	7.578E+0	1.449E+1
-1.313E-1	7.601E+0	1.447E+1
-1.313E-1	7.594E+0	1.434E+1
-1.378E-1	7.666E+0	1.452E+1
-1.297E-1	7.620E+0	1.457E+1
-1.330E-1	7.529E+0	1.449E+1
-1.346E-1	7.490E+0	1.445E+1
-1.330E-1	7.571E+0	1.452E+1
-1.330E-1	7.617E+0	1.438E+1
-1.346E-1	7.552E+0	1.440E+1
-1.330E-1	7.607E+0	1.448E+1
-1.346E-1	7.549E+0	1.452E+1
-1.313E-1	7.497E+0	1.452E+1
-1.330E-1	7.604E+0	1.447E+1
-1.297E-1	7.640E+0	1.447E+1
-1.346E-1	7.516E+0	1.438E+1
-1.297E-1	7.604E+0	1.434E+1
-1.313E-1	7.539E+0	1.460E+1
-1.330E-1	7.552E+0	1.459E+1
-1.346E-1	7.555E+0	1.452E+1
-1.281E-1	7.620E+0	1.439E+1
-1.346E-1	7.507E+0	1.437E+1
-1.313E-1	7.649E+0	1.453E+1
-1.362E-1	7.520E+0	1.456E+1
-1.265E-1	7.588E+0	1.455E+1
-1.330E-1	7.562E+0	1.449E+1
-1.297E-1	7.419E+0	1.445E+1
-1.378E-1	7.558E+0	1.452E+1
-1.313E-1	7.597E+0	1.442E+1
-1.330E-1	7.526E+0	1.441E+1
-1.313E-1	7.536E+0	1.451E+1
-1.362E-1	7.597E+0	1.443E+1
-1.297E-1	7.607E+0	1.450E+1
-1.313E-1	7.617E+0	1.447E+1
-1.346E-1	7.601E+0	1.443E+1
-1.330E-1	7.623E+0	1.445E+1
-1.281E-1	7.542E+0	1.456E+1
-1.313E-1	7.545E+0	1.450E+1
-1.330E-1	7.653E+0	1.446E+1
-1.346E-1	7.558E+0	1.455E+1
-1.313E-1	7.568E+0	1.447E+1
-1.330E-1	7.500E+0	1.454E+1
-1.313E-1	7.490E+0	1.449E+1
-1.330E-1	7.549E+0	1.447E+1
-1.281E-1	7.490E+0	1.460E+1
-1.313E-1	7.584E+0	1.468E+1
-1.313E-1	7.617E+0	1.451E+1
-1.346E-1	7.575E+0	1.463E+1
-1.297E-1	7.633E+0	1.460E+1
-1.297E-1	7.513E+0	1.432E+1
-1.313E-1	7.617E+0	1.453E+1
-1.346E-1	7.536E+0	1.442E+1
-1.297E-1	7.607E+0	1.448E+1
-1.313E-1	7.601E+0	1.458E+1
-1.313E-1	7.578E+0	1.443E+1
-1.330E-1	7.503E+0	1.453E+1
-1.297E-1	7.510E+0	1.434E+1
-1.281E-1	7.623E+0	1.453E+1
-1.330E-1	7.552E+0	1.450E+1
-1.346E-1	7.633E+0	1.459E+1
-1.297E-1	7.568E+0	1.447E+1
-1.330E-1	7.497E+0	1.445E+1
-1.297E-1	7.588E+0	1.437E+1
-1.330E-1	7.545E+0	1.466E+1
-1.313E-1	7.533E+0	1.455E+1
-1.330E-1	7.691E+0	1.438E+1
-1.313E-1	7.581E+0	1.455E+1
-1.362E-1	7.523E+0	1.457E+1
-1.297E-1	7.497E+0	1.451E+1
-1.330E-1	7.545E+0	1.456E+1
-1.281E-1	7.623E+0	1.433E+1
-1.378E-1	7.536E+0	1.454E+1
-1.297E-1	7.526E+0	1.455E+1
-1.297E-1	7.601E+0	1.444E+1
-1.297E-1	7.526E+0	1.463E+1
-1.346E-1	7.584E+0	1.448E+1
-1.330E-1	7.529E+0	1.438E+1
-1.330E-1	7.636E+0	1.443E+1
-1.330E-1	7.503E+0	1.430E+1
-1.362E-1	7.633E+0	1.448E+1
-1.297E-1	7.610E+0	1.443E+1
-1.313E-1	7.581E+0	1.443E+1
-1.281E-1	7.643E+0	1.444E+1
-1.330E-1	7.571E+0	1.448E+1
-1.281E-1	7.565E+0	1.461E+1
-1.330E-1	7.529E+0	1.441E+1
-1.297E-1	7.484E+0	1.465E+1
-1.378E-1	7.588E+0	1.449E+1
-1.297E-1	7.607E+0	1.450E+1
-1.313E-1	7.507E+0	1.457E+1
-1.313E-1	7.500E+0	1.450E+1
-1.313E-1	7.565E+0	1.446E+1
-1.265E-1	7.594E+0	1.449E+1
-1.330E-1	7.630E+0	1.445E+1
-1.313E-1	7.510E+0	1.455E+1
-1.346E-1	7.575E+0	1.448E+1
-1.297E-1	7.555E+0	1.457E+1
-1.313E-1	7.591E+0	1.436E+1
-1.297E-1	7.529E+0	1.444E+1
-1.346E-1	7.617E+0	1.443E+1
-1.313E-1	7.578E+0	1.441E+1
-1.265E-1	7.471E+0	1.448E+1
-1.313E-1	7.601E+0	1.436E+1
-1.346E-1	7.636E+0	1.465E+1
-1.330E-1	7.565E+0	1.454E+1
-1.313E-1	7.646E+0	1.448E+1
-1.330E-1	7.584E+0	1.459E+1
-1.346E-1	7.591E+0	1.452E+1
-1.313E-1	7.698E+0	1.446E+1
-1.297E-1	7.571E+0	1.458E+1
-1.313E-1	7.630E+0	1.456E+1
-1.346E-1	7.555E+0	1.444E+1
-1.313E-1	7.578E+0	1.464E+1
-1.313E-1	7.649E+0	1.444E+1
-1.330E-1	7.594E+0	1.449E+1
-1.330E-1	7.539E+0	1.442E+1
-1.330E-1	7.672E+0	1.449E+1
-1.265E-1	7.533E+0	1.450E+1
-1.346E-1	7.614E+0	1.467E+1
-1.297E-1	7.539E+0	1.434E+1
-1.313E-1	7.636E+0	1.459E+1
-1.297E-1	7.672E+0	1.454E+1
-1.330E-1	7.558E+0	1.443E+1
-1.313E-1	7.555E+0	1.442E+1
-1.330E-1	7.578E+0	1.453E+1
-1.297E-1	7.552E+0	1.465E+1
-1.346E-1	7.555E+0	1.464E+1
-1.297E-1	7.497E+0	1.451E+1
-1.346E-1	7.584E+0	1.448E+1
-1.265E-1	7.597E+0	1.453E+1
-1.362E-1	7.497E+0	1.449E+1
-1.297E-1	7.678E+0	1.451E+1
-1.346E-1	7.685E+0	1.437E+1
-1.281E-1	7.542E+0	1.437E+1
-1.362E-1	7.542E+0	1.453E+1
-1.313E-1	7.523E+0	1.446E+1
-1.346E-1	7.578E+0	1.444E+1
-1.281E-1	7.494E+0	1.452E+1
-1.362E-1	7.633E+0	1.441E+1
-1.281E-1	7.672E+0	1.443E+1
-1.362E-1	7.549E+0	1.448E+1
-1.265E-1	7.594E+0	1.454E+1
-1.362E-1	7.562E+0	1.458E+1
-1.313E-1	7.458E+0	1.453E+1
-1.346E-1	7.549E+0	1.437E+1
-1.313E-1	7.659E+0	1.444E+1
-1.362E-1	7.503E+0	1.456E+1
-1.330E-1	7.542E+0	1.454E+1
-1.330E-1	7.704E+0	1.446E+1
-1.265E-1	7.571E+0	1.452E+1
-1.330E-1	7.662E+0	1.439E+1
-1.313E-1	7.591E+0	1.446E+1
-1.330E-1	7.604E+0	1.459E+1
-1.313E-1	7.568E+0	1.459E+1
-1.346E-1	7.607E+0	1.452E+1
-1.313E-1	7.545E+0	1.452E+1
-1.313E-1	7.545E+0	1.455E+1
-1.281E-1	7.571E+0	1.454E+1
-1.362E-1	7.513E+0	1.447E+1
-1.330E-1	7.688E+0	1.461E+1
-1.330E-1	7.578E+0	1.437E+1
-1.297E-1	7.630E+0	1.464E+1
-1.346E-1	7.610E+0	1.437E+1
-1.330E-1	7.617E+0	1.438E+1
-1.313E-1	7.516E+0	1.447E+1
-1.330E-1	7.575E+0	1.445E+1
-1.330E-1	7.526E+0	1.438E+1
-1.346E-1	7.591E+0	1.449E+1
-1.313E-1	7.562E+0	1.468E+1
-1.313E-1	7.656E+0	1.456E+1
-1.330E-1	7.633E+0	1.458E+1
-1.346E-1	7.533E+0	1.437E+1
-1.281E-1	7.646E+0	1.446E+1
-1.330E-1	7.529E+0	1.446E+1
-1.330E-1	7.640E+0	1.449E+1
-1.346E-1	7.584E+0	1.454E+1
-1.313E-1	7.581E+0	1.438E+1
-1.297E-1	7.565E+0	1.466E+1
-1.297E-1	7.575E+0	1.455E+1
-1.346E-1	7.529E+0	1.426E+1
-1.313E-1	7.520E+0	1.464E+1
-1.313E-1	7.588E+0	1.444E+1
-1.330E-1	7.711E+0	1.446E+1
-1.346E-1	7.588E+0	1.457E+1
-1.313E-1	7.678E+0	1.441E+1
-1.346E-1	7.601E+0	1.444E+1
-1.346E-1	7.575E+0	1.445E+1
-1.362E-1	7.588E+0	1.450E+1
-1.313E-1	7.662E+0	1.442E+1
-1.330E-1	7.640E+0	1.458E+1
-1.330E-1	7.565E+0	1.453E+1
-1.362E-1	7.627E+0	1.446E+1
-1.313E-1	7.578E+0	1.459E+1
-1.330E-1	7.507E+0	1.450E+1
-1.297E-1	7.614E+0	1.448E+1
-1.313E-1	7.555E+0	1.458E+1
-1.330E-1	7.552E+0	1.452E+1
-1.346E-1	7.617E+0	1.453E+1
-1.330E-1	7.601E+0	1.438E+1
-1.362E-1	7.526E+0	1.457E+1
-1.297E-1	7.662E+0	1.451E+1
-1.297E-1	7.539E+0	1.443E+1
-1.281E-1	7.545E+0	1.455E+1
-1.346E-1	7.604E+0	1.443E+1
-1.313E-1	7.594E+0	1.443E+1
-1.346E-1	7.597E+0	1.447E+1
-1.297E-1	7.578E+0	1.455E+1
-1.346E-1	7.542E+0	1.446E+1
-1.297E-1	7.536E+0	1.457E+1
-1.313E-1	7.659E+0	1.444E+1
-1.313E-1	7.484E+0	1.442E+1
-1.346E-1	7.400E+0	1.442E+1
-1.297E-1	7.549E+0	1.455E+1
-1.330E-1	7.597E+0	1.462E+1
-1.330E-1	7.549E+0	1.449E+1
-1.362E-1	7.490E+0	1.447E+1
-1.297E-1	7.484E+0	1.442E+1
-1.330E-1	7.607E+0	1.435E+1
-1.313E-1	7.552E+0	1.453E+1
-1.346E-1	7.513E+0	1.445E+1
-1.297E-1	7.468E+0	1.440E+1
-1.313E-1	7.578E+0	1.446E+1
-1.313E-1	7.623E+0	1.443E+1
-1.362E-1	7.562E+0	1.461E+1
-1.297E-1	7.516E+0	1.435E+1
-1.330E-1	7.607E+0	1.454E+1
-1.281E-1	7.558E+0	1.457E+1
-1.378E-1	7.562E+0	1.438E+1
-1.281E-1	7.494E+0	1.460E+1
-1.313E-1	7.597E+0	1.448E+1
-1.313E-1	7.529E+0	1.444E+1
-1.330E-1	7.555E+0	1.457E+1
-1.297E-1	7.636E+0	1.452E+1
-1.346E-1	7.494E+0	1.444E+1
-1.330E-1	7.727E+0	1.446E+1
-1.346E-1	7.552E+0	1.444E+1
-1.265E-1	7.558E+0	1.451E+1
-1.330E-1	7.604E+0	1.438E+1
-1.330E-1	7.542E+0	1.466E+1
-1.346E-1	7.633E+0	1.452E+1
-1.313E-1	7.542E+0	1.455E+1
-1.346E-1	7.750E+0	1.459E+1
-1.313E-1	7.529E+0	1.452E+1
-1.362E-1	7.633E+0	1.450E+1
-1.297E-1	7.471E+0	1.437E+1
-1.330E-1	7.471E+0	1.443E+1
-1.330E-1	7.533E+0	1.444E+1
-1.346E-1	7.549E+0	1.445E+1
-1.297E-1	7.497E+0	1.451E+1
-1.330E-1	7.607E+0	1.445E+1
-1.313E-1	7.575E+0	1.448E+1
-1.330E-1	7.507E+0	1.450E+1
-1.313E-1	7.507E+0	1.460E+1
-1.330E-1	7.533E+0	1.434E+1
-1.297E-1	7.516E+0	1.458E+1
-1.362E-1	7.529E+0	1.468E+1
-1.281E-1	7.510E+0	1.454E+1
-1.330E-1	7.562E+0	1.456E+1
-1.313E-1	7.620E+0	1.450E+1
-1.362E-1	7.633E+0	1.449E+1
-1.281E-1	7.565E+0	1.451E+1
-1.297E-1	7.539E+0	1.438E+1
-1.313E-1	7.549E+0	1.447E+1
-1.362E-1	7.477E+0	1.459E+1
-1.297E-1	7.507E+0	1.454E+1
-1.313E-1	7.672E+0	1.434E+1
-1.330E-1	7.558E+0	1.450E+1
-1.362E-1	7.558E+0	1.455E+1
-1.330E-1	7.623E+0	1.457E+1
-1.330E-1	7.513E+0	1.441E+1
-1.330E-1	7.490E+0	1.450E+1
-1.362E-1	7.558E+0	1.447E+1
-1.330E-1	7.617E+0	1.455E+1
-1.281E-1	7.630E+0	1.461E+1
-1.330E-1	7.568E+0	1.453E+1
-1.346E-1	7.571E+0	1.440E+1
-1.330E-1	7.533E+0	1.458E+1
-1.313E-1	7.620E+0	1.462E+1
-1.330E-1	7.591E+0	1.439E+1
-1.330E-1	7.627E+0	1.448E+1
-1.297E-1	7.471E+0	1.469E+1
-1.297E-1	7.565E+0	1.433E+1
-1.297E-1	7.633E+0	1.452E+1
-1.346E-1	7.750E+0	1.443E+1
-1.313E-1	7.549E+0	1.447E+1
-1.297E-1	7.549E+0	1.452E+1
-1.346E-1	7.552E+0	1.435E+1
-1.330E-1	7.597E+0	1.444E+1
-1.330E-1	7.545E+0	1.442E+1
-1.297E-1	7.510E+0	1.448E+1
-1.330E-1	7.562E+0	1.443E+1
-1.346E-1	7.542E+0	1.463E+1
-1.330E-1	7.604E+0	1.450E+1
-1.297E-1	7.646E+0	1.455E+1
-1.346E-1	7.484E+0	1.452E+1
-1.330E-1	7.503E+0	1.436E+1
-1.346E-1	7.591E+0	1.452E+1
-1.281E-1	7.516E+0	1.442E+1
-1.346E-1	7.545E+0	1.452E+1
-1.313E-1	7.549E+0	1.453E+1
-1.362E-1	7.558E+0	1.446E+1
-1.297E-1	7.542E+0	1.449E+1
-1.346E-1	7.571E+0	1.446E+1
-1.297E-1	7.558E+0	1.439E+1
-1.346E-1	7.558E+0	1.452E+1
-1.297E-1	7.594E+0	1.458E+1
-1.362E-1	7.520E+0	1.451E+1
-1.330E-1	7.513E+0	1.448E+1
-1.330E-1	7.604E+0	1.445E+1
-1.281E-1	7.490E+0	1.455E+1
-1.346E-1	7.640E+0	1.444E+1
-1.297E-1	7.549E+0	1.457E+1
-1.362E-1	7.474E+0	1.450E+1
-1.297E-1	7.545E+0	1.448E+1
-1.362E-1	7.542E+0	1.443E+1
-1.297E-1	7.614E+0	1.441E+1
-1.346E-1	7.571E+0	1.442E+1
-1.281E-1	7.523E+0	1.450E+1
-1.346E-1	7.597E+0	1.451E+1
-1.297E-1	7.490E+0	1.456E+1
-1.330E-1	7.516E+0	1.450E+1
-1.297E-1	7.516E+0	1.457E+1
-1.395E-1	7.646E+0	1.448E+1
-1.346E-1	7.533E+0	1.431E+1
-1.346E-1	7.640E+0	1.445E+1
-1.281E-1	7.516E+0	1.462E+1
-1.346E-1	7.659E+0	1.452E+1
-1.330E-1	7.513E+0	1.449E+1
-1.330E-1	7.474E+0	1.449E+1
-1.297E-1	7.497E+0	1.434E+1
-1.346E-1	7.669E+0	1.439E+1
-1.362E-1	7.516E+0	1.457E+1
-1.313E-1	7.487E+0	1.446E+1
-1.313E-1	7.533E+0	1.464E+1
-1.346E-1	7.666E+0	1.466E+1
-1.346E-1	7.614E+0	1.447E+1
-1.313E-1	7.568E+0	1.453E+1
-1.281E-1	7.529E+0	1.445E+1
-1.362E-1	7.545E+0	1.451E+1
-1.346E-1	7.507E+0	1.454E+1
-1.313E-1	7.623E+0	1.434E+1
-1.313E-1	7.581E+0	1.448E+1
-1.346E-1	7.500E+0	1.467E+1
-1.362E-1	7.633E+0	1.451E+1
-1.297E-1	7.516E+0	1.446E+1
-1.330E-1	7.503E+0	1.447E+1
-1.313E-1	7.675E+0	1.451E+1
-1.378E-1	7.591E+0	1.460E+1
-1.313E-1	7.698E+0	1.453E+1
-1.330E-1	7.666E+0	1.456E+1
-1.313E-1	7.510E+0	1.454E+1
-1.346E-1	7.597E+0	1.441E+1
-1.297E-1	7.588E+0	1.463E+1
-1.313E-1	7.623E+0	1.447E+1
-1.313E-1	7.477E+0	1.452E+1
-1.346E-1	7.471E+0	1.455E+1
-1.313E-1	7.623E+0	1.453E+1
-1.330E-1	7.539E+0	1.459E+1
-1.297E-1	7.529E+0	1.453E+1
-1.346E-1	7.627E+0	1.454E+1
-1.313E-1	7.808E+0	1.450E+1
-1.330E-1	7.649E+0	1.450E+1
-1.330E-1	7.581E+0	1.449E+1
-1.378E-1	7.445E+0	1.449E+1
-1.297E-1	7.533E+0	1.455E+1
-1.313E-1	7.604E+0	1.453E+1
-1.297E-1	7.575E+0	1.456E+1
-1.378E-1	7.507E+0	1.436E+1
-1.313E-1	7.578E+0	1.455E+1
-1.330E-1	7.614E+0	1.427E+1
-1.313E-1	7.620E+0	1.454E+1
-1.378E-1	7.484E+0	1.446E+1
-1.281E-1	7.604E+0	1.429E+1
-1.330E-1	7.594E+0	1.445E+1
-1.313E-1	7.516E+0	1.457E+1
-1.330E-1	7.588E+0	1.447E+1
-1.297E-1	7.649E+0	1.459E+1
-1.313E-1	7.604E+0	1.442E+1
-1.330E-1	7.666E+0	1.450E+1
-1.362E-1	7.614E+0	1.439E+1
-1.313E-1	7.542E+0	1.449E+1
-1.313E-1	7.539E+0	1.447E+1
-1.346E-1	7.646E+0	1.447E+1
-1.346E-1	7.529E+0	1.447E+1
-1.330E-1	7.594E+0	1.441E+1
-1.313E-1	7.623E+0	1.437E+1
-1.346E-1	7.630E+0	1.458E+1
-1.378E-1	7.584E+0	1.443E+1
-1.313E-1	7.581E+0	1.454E+1
-1.313E-1	7.656E+0	1.441E+1
-1.330E-1	7.555E+0	1.446E+1
-1.330E-1	7.490E+0	1.435E+1
-1.313E-1	7.484E+0	1.460E+1
-1.330E-1	7.584E+0	1.451E+1
-1.297E-1	7.675E+0	1.444E+1
-1.330E-1	7.659E+0	1.439E+1
-1.330E-1	7.594E+0	1.453E+1
-1.330E-1	7.581E+0	1.456E+1
-1.346E-1	7.533E+0	1.440E+1
-1.330E-1	7.503E+0	1.450E+1
-1.297E-1	7.565E+0	1.461E+1
-1.297E-1	7.533E+0	1.451E+1
-1.330E-1	7.568E+0	1.442E+1
-1.346E-1	7.568E+0	1.450E+1
-1.313E-1	7.656E+0	1.454E+1
-1.313E-1	7.623E+0	1.439E+1
-1.313E-1	7.523E+0	1.445E+1
-1.362E-1	7.555E+0	1.443E+1
-1.313E-1	7.685E+0	1.451E+1
-1.313E-1	7.533E+0	1.446E+1
-1.281E-1	7.617E+0	1.453E+1
-1.362E-1	7.659E+0	1.446E+1
-1.313E-1	7.581E+0	1.442E+1
-1.346E-1	7.620E+0	1.449E+1
-1.346E-1	7.510E+0	1.454E+1
-1.362E-1	7.662E+0	1.444E+1
-1.313E-1	7.558E+0	1.442E+1
-1.330E-1	7.659E+0	1.457E+1
-1.297E-1	7.510E+0	1.453E+1
-1.346E-1	7.542E+0	1.452E+1
-1.297E-1	7.568E+0	1.453E+1
-1.330E-1	7.578E+0	1.457E+1
-1.313E-1	7.636E+0	1.451E+1
-1.362E-1	7.662E+0	1.439E+1
-1.297E-1	7.614E+0	1.445E+1
-1.330E-1	7.565E+0	1.455E+1
-1.313E-1	7.597E+0	1.443E+1
-1.362E-1	7.529E+0	1.440E+1
-1.281E-1	7.581E+0	1.450E+1
-1.313E-1	7.623E+0	1.447E+1
-1.313E-1	7.575E+0	1.454E+1
-1.362E-1	7.507E+0	1.440E+1
-1.297E-1	7.653E+0	1.451E+1
-1.346E-1	7.497E+0	1.455E+1
-1.330E-1	7.520E+0	1.441E+1
-1.346E-1	7.711E+0	1.456E+1
-1.330E-1	7.565E+0	1.444E+1
-1.346E-1	7.562E+0	1.449E+1
-1.313E-1	7.591E+0	1.443E+1
-1.346E-1	7.571E+0	1.443E+1
-1.313E-1	7.604E+0	1.452E+1
-1.346E-1	7.601E+0	1.437E+1
-1.346E-1	7.545E+0	1.451E+1
-1.346E-1	7.477E+0	1.452E+1
-1.330E-1	7.633E+0	1.445E+1
-1.313E-1	7.523E+0	1.455E+1
-1.330E-1	7.565E+0	1.439E+1
-1.378E-1	7.451E+0	1.452E+1
-1.313E-1	7.539E+0	1.455E+1
-1.313E-1	7.520E+0	1.443E+1
-1.313E-1	7.584E+0	1.461E+1
-1.346E-1	7.594E+0	1.451E+1
-1.346E-1	7.636E+0	1.449E+1
-1.297E-1	7.588E+0	1.447E+1
-1.362E-1	7.484E+0	1.458E+1
-1.362E-1	7.558E+0	1.443E+1
-1.330E-1	7.523E+0	1.447E+1
-1.313E-1	7.523E+0	1.461E+1
-1.330E-1	7.500E+0	1.445E+1
-1.313E-1	7.571E+0	1.463E+1
-1.313E-1	7.442E+0	1.450E+1
-1.265E-1	7.620E+0	1.441E+1
-1.330E-1	7.601E+0	1.454E+1
-1.313E-1	7.568E+0	1.440E+1
-1.313E-1	7.607E+0	1.453E+1
-1.297E-1	7.640E+0	1.447E+1
-1.346E-1	7.643E+0	1.440E+1
-1.313E-1	7.500E+0	1.458E+1
-1.346E-1	7.591E+0	1.452E+1
-1.281E-1	7.601E+0	1.452E+1
-1.346E-1	7.588E+0	1.441E+1
-1.330E-1	7.575E+0	1.434E+1
-1.346E-1	7.604E+0	1.438E+1
-1.281E-1	7.533E+0	1.451E+1
-1.362E-1	7.555E+0	1.458E+1
-1.313E-1	7.523E+0	1.445E+1
-1.346E-1	7.513E+0	1.449E+1
-1.281E-1	7.562E+0	1.460E+1
-1.362E-1	7.549E+0	1.454E+1
-1.297E-1	7.555E+0	1.435E+1
-1.378E-1	7.484E+0	1.447E+1
-1.297E-1	7.552E+0	1.440E+1
-1.346E-1	7.630E+0	1.451E+1
-1.281E-1	7.536E+0	1.444E+1
-1.362E-1	7.529E+0	1.450E+1
-1.265E-1	7.520E+0	1.443E+1
-1.362E-1	7.633E+0	1.446E+1
-1.330E-1	7.620E+0	1.450E+1
-1.346E-1	7.636E+0	1.466E+1
-1.281E-1	7.591E+0	1.463E+1
-1.362E-1	7.688E+0	1.459E+1
-1.313E-1	7.588E+0	1.445E+1
-1.362E-1	7.529E+0	1.448E+1
-1.313E-1	7.627E+0	1.451E+1
-1.346E-1	7.555E+0	1.444E+1
-1.346E-1	7.510E+0	1.452E+1
-1.313E-1	7.588E+0	1.447E+1
-1.330E-1	7.597E+0	1.453E+1
-1.346E-1	7.747E+0	1.437E+1
-1.330E-1	7.513E+0	1.435E+1
-1.330E-1	7.562E+0	1.451E+1
-1.297E-1	7.565E+0	1.440E+1
-1.313E-1	7.545E+0	1.447E+1
-1.346E-1	7.594E+0	1.438E+1
-1.346E-1	7.708E+0	1.455E+1
-1.313E-1	7.610E+0	1.450E+1
-1.313E-1	7.513E+0	1.448E+1
-1.346E-1	7.510E+0	1.450E+1
-1.330E-1	7.529E+0	1.442E+1
-1.297E-1	7.649E+0	1.435E+1
-1.346E-1	7.678E+0	1.448E+1
-1.346E-1	7.659E+0	1.444E+1
-1.362E-1	7.523E+0	1.447E+1
-1.313E-1	7.636E+0	1.457E+1
-1.313E-1	7.594E+0	1.440E+1
-1.346E-1	7.659E+0	1.457E+1
-1.313E-1	7.607E+0	1.449E+1
-1.330E-1	7.617E+0	1.437E+1
-1.330E-1	7.581E+0	1.445E+1
-1.346E-1	7.507E+0	1.444E+1
-1.297E-1	7.610E+0	1.454E+1
-1.330E-1	7.646E+0	1.445E+1
-1.313E-1	7.643E+0	1.454E+1
-1.346E-1	7.594E+0	1.439E+1
-1.313E-1	7.568E+0	1.456E+1
-1.362E-1	7.597E+0	1.458E+1
-1.330E-1	7.549E+0	1.449E+1
-1.362E-1	7.581E+0	1.453E+1
-1.330E-1	7.640E+0	1.448E+1
-1.313E-1	7.604E+0	1.452E+1
-1.330E-1	7.529E+0	1.448E+1
-1.346E-1	7.542E+0	1.450E+1
-1.297E-1	7.529E+0	1.444E+1
-1.313E-1	7.623E+0	1.450E+1
-1.297E-1	7.607E+0	1.452E+1
-1.346E-1	7.481E+0	1.440E+1
-1.313E-1	7.578E+0	1.450E+1
-1.330E-1	7.516E+0	1.446E+1
-1.313E-1	7.565E+0	1.438E+1
-1.362E-1	7.539E+0	1.449E+1
-1.281E-1	7.630E+0	1.450E+1
-1.346E-1	7.542E+0	1.446E+1
-1.313E-1	7.659E+0	1.449E+1
-1.378E-1	7.533E+0	1.462E+1
-1.297E-1	7.562E+0	1.460E+1
-1.346E-1	7.565E+0	1.435E+1
-1.313E-1	7.442E+0	1.445E+1
-1.362E-1	7.623E+0	1.440E+1
-1.313E-1	7.620E+0	1.462E+1
-1.330E-1	7.533E+0	1.458E+1
-1.313E-1	7.682E+0	1.456E+1
-1.346E-1	7.523E+0	1.438E+1
-1.330E-1	7.516E+0	1.449E+1
-1.330E-1	7.604E+0	1.438E+1
-1.297E-1	7.562E+0	1.446E+1
-1.362E-1	7.594E+0	1.463E+1
-1.313E-1	7.442E+0	1.461E+1
-1.330E-1	7.620E+0	1.451E+1
-1.330E-1	7.558E+0	1.426E+1
-1.362E-1	7.575E+0	1.447E+1
-1.297E-1	7.516E+0	1.453E+1
-1.330E-1	7.474E+0	1.445E+1
-1.297E-1	7.627E+0	1.453E+1
-1.362E-1	7.526E+0	1.449E+1
-1.297E-1	7.584E+0	1.458E+1
-1.346E-1	7.597E+0	1.430E+1
-1.313E-1	7.565E+0	1.445E+1
-1.346E-1	7.727E+0	1.451E+1
-1.297E-1	7.643E+0	1.452E+1
-1.313E-1	7.607E+0	1.450E+1
-1.330E-1	7.565E+0	1.457E+1
-1.362E-1	7.455E+0	1.454E+1
-1.346E-1	7.643E+0	1.426E+1
-1.330E-1	7.636E+0	1.432E+1
-1.330E-1	7.685E+0	1.463E+1
-1.346E-1	7.578E+0	1.448E+1
-1.346E-1	7.588E+0	1.444E+1
-1.330E-1	7.539E+0	1.450E+1
-1.313E-1	7.536E+0	1.444E+1
-1.346E-1	7.607E+0	1.443E+1
-1.313E-1	7.571E+0	1.434E+1
-1.330E-1	7.536E+0	1.447E+1
-1.313E-1	7.510E+0	1.450E+1
-1.362E-1	7.610E+0	1.446E+1
-1.297E-1	7.591E+0	1.446E+1
-1.330E-1	7.533E+0	1.469E+1
-1.313E-1	7.672E+0	1.457E+1
-1.362E-1	7.617E+0	1.451E+1
-1.313E-1	7.607E+0	1.447E+1
-1.313E-1	7.565E+0	1.440E+1
-1.265E-1	7.640E+0	1.448E+1
-1.378E-1	7.740E+0	1.445E+1
-1.313E-1	7.539E+0	1.458E+1
-1.297E-1	7.646E+0	1.435E+1
-1.330E-1	7.565E+0	1.438E+1
-1.378E-1	7.536E+0	1.454E+1
-1.281E-1	7.526E+0	1.438E+1
-1.330E-1	7.565E+0	1.458E+1
-1.313E-1	7.510E+0	1.443E+1
-1.346E-1	7.653E+0	1.454E+1
-1.313E-1	7.607E+0	1.444E+1
-1.313E-1	7.513E+0	1.434E+1
-1.330E-1	7.565E+0	1.456E+1
-1.362E-1	7.565E+0	1.446E+1
-1.281E-1	7.533E+0	1.451E+1
-1.346E-1	7.529E+0	1.446E+1
-1.297E-1	7.545E+0	1.456E+1
-1.378E-1	7.594E+0	1.450E+1
-1.297E-1	7.578E+0	1.446E+1
-1.313E-1	7.523E+0	1.452E+1
-1.313E-1	7.520E+0	1.448E+1
-1.395E-1	7.614E+0	1.444E+1
-1.313E-1	7.649E+0	1.436E+1
-1.297E-1	7.588E+0	1.439E+1
-1.330E-1	7.568E+0	1.450E+1
-1.330E-1	7.555E+0	1.464E+1
-1.330E-1	7.591E+0	1.439E+1
-1.297E-1	7.640E+0	1.459E+1
-1.346E-1	7.575E+0	1.426E+1
-1.330E-1	7.669E+0	1.456E+1
-1.346E-1	7.578E+0	1.432E+1
-1.330E-1	7.571E+0	1.460E+1
-1.362E-1	7.575E+0	1.439E+1
-1.330E-1	7.630E+0	1.453E+1
-1.330E-1	7.630E+0	1.453E+1
-1.297E-1	7.490E+0	1.451E+1
-1.346E-1	7.601E+0	1.453E+1
-1.346E-1	7.617E+0	1.439E+1
-1.330E-1	7.545E+0	1.454E+1
-1.297E-1	7.571E+0	1.465E+1
-1.330E-1	7.633E+0	1.446E+1
-1.346E-1	7.571E+0	1.454E+1
-1.330E-1	7.571E+0	1.457E+1
-1.313E-1	7.584E+0	1.456E+1
-1.362E-1	7.636E+0	1.465E+1
-1.313E-1	7.636E+0	1.442E+1
-1.362E-1	7.701E+0	1.453E+1
-1.313E-1	7.617E+0	1.441E+1
-1.346E-1	7.575E+0	1.451E+1
-1.313E-1	7.597E+0	1.446E+1
-1.346E-1	7.552E+0	1.445E+1
-1.281E-1	7.526E+0	1.441E+1
-1.362E-1	7.435E+0	1.449E+1
-1.346E-1	7.565E+0	1.430E+1
-1.330E-1	7.630E+0	1.444E+1
-1.313E-1	7.555E+0	1.445E+1
-1.362E-1	7.565E+0	1.453E+1
-1.362E-1	7.594E+0	1.457E+1
-1.362E-1	7.594E+0	1.454E+1
-1.249E-1	7.529E+0	1.450E+1
-1.346E-1	7.497E+0	1.443E+1
-1.313E-1	7.607E+0	1.449E+1
-1.330E-1	7.526E+0	1.452E+1
-1.281E-1	7.526E+0	1.440E+1
-1.362E-1	7.610E+0	1.451E+1
-1.313E-1	7.698E+0	1.451E+1
-1.362E-1	7.562E+0	1.452E+1
-1.330E-1	7.584E+0	1.458E+1
-1.346E-1	7.539E+0	1.462E+1
-1.330E-1	7.636E+0	1.434E+1
-1.330E-1	7.666E+0	1.446E+1
-1.281E-1	7.633E+0	1.460E+1
-1.378E-1	7.672E+0	1.444E+1
-1.346E-1	7.666E+0	1.450E+1
-1.362E-1	7.773E+0	1.451E+1
-1.330E-1	7.523E+0	1.454E+1
-1.362E-1	7.591E+0	1.441E+1
-1.330E-1	7.545E+0	1.436E+1
-1.330E-1	7.610E+0	1.458E+1
-1.297E-1	7.507E+0	1.447E+1
-1.330E-1	7.601E+0	1.440E+1
-1.330E-1	7.601E+0	1.444E+1
-1.313E-1	7.539E+0	1.437E+1
-1.330E-1	7.474E+0	1.448E+1
-1.330E-1	7.552E+0	1.444E+1
-1.330E-1	7.636E+0	1.441E+1
-1.346E-1	7.510E+0	1.442E+1
-1.330E-1	7.610E+0	1.457E+1
-1.330E-1	7.601E+0	1.439E+1
-1.346E-1	7.575E+0	1.443E+1
-1.330E-1	7.471E+0	1.446E+1
-1.313E-1	7.643E+0	1.453E+1
-1.362E-1	7.614E+0	1.458E+1
-1.330E-1	7.594E+0	1.448E+1
-1.330E-1	7.620E+0	1.446E+1
-1.330E-1	7.510E+0	1.458E+1
-1.330E-1	7.510E+0	1.423E+1
-1.346E-1	7.533E+0	1.449E+1
-1.330E-1	7.630E+0	1.443E+1
-1.330E-1	7.610E+0	1.433E+1
-1.297E-1	7.601E+0	1.446E+1
-1.330E-1	7.568E+0	1.452E+1
-1.297E-1	7.542E+0	1.466E+1
-1.330E-1	7.640E+0	1.446E+1
-1.297E-1	7.555E+0	1.444E+1
-1.346E-1	7.604E+0	1.454E+1
-1.313E-1	7.640E+0	1.444E+1
-1.330E-1	7.571E+0	1.452E+1
-1.330E-1	7.542E+0	1.454E+1
-1.362E-1	7.533E+0	1.450E+1
-1.297E-1	7.578E+0	1.435E+1
-1.313E-1	7.477E+0	1.436E+1
-1.330E-1	7.597E+0	1.449E+1
-1.378E-1	7.614E+0	1.430E+1
-1.313E-1	7.643E+0	1.449E+1
-1.330E-1	7.588E+0	1.449E+1
-1.281E-1	7.542E+0	1.452E+1
-1.362E-1	7.640E+0	1.456E+1
-1.330E-1	7.627E+0	1.454E+1
-1.346E-1	7.588E+0	1.448E+1
-1.313E-1	7.575E+0	1.449E+1
-1.395E-1	7.513E+0	1.457E+1
-1.297E-1	7.555E+0	1.449E+1
-1.346E-1	7.497E+0	1.458E+1
-1.313E-1	7.604E+0	1.437E+1
-1.395E-1	7.533E+0	1.441E+1
-1.313E-1	7.649E+0	1.439E+1
-1.346E-1	7.630E+0	1.461E+1
-1.330E-1	7.607E+0	1.460E+1
-1.362E-1	7.740E+0	1.450E+1
-1.297E-1	7.760E+0	1.463E+1
-1.330E-1	7.643E+0	1.469E+1
-1.346E-1	7.571E+0	1.457E+1
-1.362E-1	7.571E+0	1.452E+1
-1.297E-1	7.630E+0	1.454E+1
-1.313E-1	7.575E+0	1.434E+1
-1.297E-1	7.497E+0	1.447E+1
-1.378E-1	7.695E+0	1.436E+1
-1.346E-1	7.614E+0	1.452E+1
-1.313E-1	7.477E+0	1.451E+1
-1.330E-1	7.545E+0	1.453E+1
-1.378E-1	7.533E+0	1.445E+1
-1.297E-1	7.558E+0	1.455E+1
-1.346E-1	7.490E+0	1.450E+1
-1.265E-1	7.490E+0	1.456E+1
-1.346E-1	7.636E+0	1.448E+1
-1.330E-1	7.374E+0	1.454E+1
-1.346E-1	7.610E+0	1.449E+1
-1.313E-1	7.539E+0	1.452E+1
-1.346E-1	7.536E+0	1.454E+1
-1.313E-1	7.614E+0	1.436E+1
-1.313E-1	7.448E+0	1.450E+1
-1.330E-1	7.565E+0	1.440E+1
-1.330E-1	7.494E+0	1.455E+1
-1.330E-1	7.688E+0	1.460E+1
-1.313E-1	7.601E+0	1.451E+1
-1.313E-1	7.643E+0	1.440E+1
-1.378E-1	7.484E+0	1.453E+1
-1.313E-1	7.604E+0	1.450E+1
-1.313E-1	7.549E+0	1.441E+1
-1.297E-1	7.403E+0	1.458E+1
-1.378E-1	7.555E+0	1.460E+1
-1.313E-1	7.643E+0	1.454E+1
-1.313E-1	7.555E+0	1.455E+1
-1.313E-1	7.588E+0	1.452E+1
-1.346E-1	7.588E+0	1.444E+1
-1.346E-1	7.581E+0	1.447E+1
-1.313E-1	7.529E+0	1.433E+1
-1.313E-1	7.552E+0	1.461E+1
-1.346E-1	7.627E+0	1.457E+1
-1.313E-1	7.536E+0	1.447E+1
-1.330E-1	7.643E+0	1.445E+1
-1.297E-1	7.516E+0	1.437E+1
-1.362E-1	7.533E+0	1.451E+1
-1.330E-1	7.529E+0	1.454E+1
-1.313E-1	7.568E+0	1.454E+1
-1.313E-1	7.627E+0	1.452E+1
-1.346E-1	7.620E+0	1.457E+1
-1.297E-1	7.536E+0	1.449E+1
-1.313E-1	7.494E+0	1.449E+1
-1.297E-1	7.594E+0	1.446E+1
-1.362E-1	7.581E+0	1.427E+1
-1.330E-1	7.623E+0	1.452E+1
-1.346E-1	7.539E+0	1.453E+1
-1.281E-1	7.487E+0	1.430E+1
-1.362E-1	7.685E+0	1.466E+1
-1.330E-1	7.627E+0	1.450E+1
-1.313E-1	7.581E+0	1.457E+1
-1.313E-1	7.643E+0	1.449E+1
-1.378E-1	7.571E+0	1.458E+1
-1.313E-1	7.584E+0	1.441E+1
-1.330E-1	7.549E+0	1.446E+1
-1.330E-1	7.516E+0	1.446E+1
-1.362E-1	7.662E+0	1.446E+1
-1.330E-1	7.513E+0	1.447E+1
-1.330E-1	7.507E+0	1.437E+1
-1.313E-1	7.604E+0	1.464E+1
-1.378E-1	7.529E+0	1.449E+1
-1.313E-1	7.500E+0	1.461E+1
-1.330E-1	7.591E+0	1.447E+1
-1.313E-1	7.610E+0	1.446E+1
-1.378E-1	7.666E+0	1.446E+1
-1.330E-1	7.539E+0	1.440E+1
-1.313E-1	7.597E+0	1.469E+1
-1.346E-1	7.594E+0	1.453E+1
-1.330E-1	7.588E+0	1.440E+1
-1.346E-1	7.594E+0	1.442E+1
-1.313E-1	7.497E+0	1.455E+1
-1.346E-1	7.516E+0	1.455E+1
-1.362E-1	7.633E+0	1.441E+1
-1.330E-1	7.633E+0	1.436E+1
-1.346E-1	7.507E+0	1.446E+1
-1.313E-1	7.591E+0	1.444E+1
-1.362E-1	7.607E+0	1.434E+1
-1.346E-1	7.666E+0	1.454E+1
-1.281E-1	7.678E+0	1.435E+1
-1.362E-1	7.536E+0	1.455E+1
-1.330E-1	7.520E+0	1.451E+1
-1.346E-1	7.623E+0	1.463E+1
-1.281E-1	7.588E+0	1.446E+1
-1.330E-1	7.536E+0	1.447E+1
-1.330E-1	7.659E+0	1.435E+1
-1.362E-1	7.529E+0	1.444E+1
-1.281E-1	7.617E+0	1.434E+1
-1.362E-1	7.552E+0	1.453E+1
-1.346E-1	7.575E+0	1.461E+1
-1.362E-1	7.471E+0	1.447E+1
-1.297E-1	7.513E+0	1.448E+1
-1.346E-1	7.601E+0	1.444E+1
-1.330E-1	7.539E+0	1.451E+1
-1.346E-1	7.614E+0	1.463E+1
-1.313E-1	7.529E+0	1.448E+1
-1.346E-1	7.691E+0	1.452E+1
-1.313E-1	7.565E+0	1.449E+1
-1.330E-1	7.597E+0	1.441E+1
-1.281E-1	7.458E+0	1.453E+1
-1.362E-1	7.542E+0	1.439E+1
-1.346E-1	7.588E+0	1.454E+1
-1.362E-1	7.578E+0	1.439E+1
-1.313E-1	7.520E+0	1.443E+1
-1.378E-1	7.675E+0	1.443E+1
-1.330E-1	7.513E+0	1.448E+1
-1.362E-1	7.633E+0	1.457E+1
-1.281E-1	7.630E+0	1.454E+1
-1.362E-1	7.562E+0	1.456E+1
-1.297E-1	7.669E+0	1.461E+1
-1.362E-1	7.591E+0	1.468E+1
-1.297E-1	7.523E+0	1.451E+1
-1.346E-1	7.591E+0	1.458E+1
-1.362E-1	7.568E+0	1.456E+1
-1.313E-1	7.636E+0	1.454E+1
-1.313E-1	7.568E+0	1.449E+1
-1.313E-1	7.533E+0	1.448E+1
-1.362E-1	7.516E+0	1.428E+1
-1.330E-1	7.584E+0	1.450E+1
-1.313E-1	7.490E+0	1.451E+1
-1.362E-1	7.633E+0	1.458E+1
-1.378E-1	7.630E+0	1.459E+1
-1.346E-1	7.497E+0	1.456E+1
-1.297E-1	7.591E+0	1.432E+1
-1.330E-1	7.536E+0	1.444E+1
-1.313E-1	7.601E+0	1.440E+1
-1.346E-1	7.520E+0	1.453E+1
-1.313E-1	7.610E+0	1.448E+1
-1.330E-1	7.601E+0	1.441E+1
-1.362E-1	7.497E+0	1.451E+1
-1.346E-1	7.627E+0	1.453E+1
-1.313E-1	7.549E+0	1.442E+1
-1.313E-1	7.568E+0	1.444E+1
-1.362E-1	7.500E+0	1.441E+1
-1.313E-1	7.581E+0	1.457E+1
-1.313E-1	7.552E+0	1.448E+1
-1.313E-1	7.678E+0	1.459E+1
-1.362E-1	7.594E+0	1.457E+1
-1.297E-1	7.503E+0	1.460E+1
-1.297E-1	7.490E+0	1.459E+1
-1.313E-1	7.539E+0	1.442E+1
-1.362E-1	7.627E+0	1.461E+1
-1.297E-1	7.571E+0	1.446E+1
-1.346E-1	7.640E+0	1.445E+1
-1.297E-1	7.662E+0	1.447E+1
-1.362E-1	7.520E+0	1.456E+1
-1.297E-1	7.688E+0	1.446E+1
-1.346E-1	7.627E+0	1.450E+1
-1.313E-1	7.520E+0	1.436E+1
-1.346E-1	7.640E+0	1.449E+1
-1.281E-1	7.555E+0	1.448E+1
-1.313E-1	7.653E+0	1.440E+1
-1.313E-1	7.558E+0	1.443E+1
-1.362E-1	7.646E+0	1.448E+1
-1.313E-1	7.636E+0	1.449E+1
-1.346E-1	7.591E+0	1.446E+1
-1.313E-1	7.536E+0	1.435E+1
-1.346E-1	7.539E+0	1.457E+1
-1.330E-1	7.503E+0	1.446E+1
-1.346E-1	7.643E+0	1.460E+1
-1.297E-1	7.636E+0	1.440E+1
-1.378E-1	7.620E+0	1.458E+1
-1.297E-1	7.549E+0	1.459E+1
-1.330E-1	7.584E+0	1.446E+1
-1.297E-1	7.614E+0	1.451E+1
-1.362E-1	7.617E+0	1.448E+1
-1.346E-1	7.633E+0	1.449E+1
-1.330E-1	7.500E+0	1.459E+1
-1.313E-1	7.601E+0	1.450E+1
-1.362E-1	7.507E+0	1.454E+1
-1.297E-1	7.513E+0	1.450E+1
-1.346E-1	7.520E+0	1.452E+1
-1.297E-1	7.623E+0	1.453E+1
-1.378E-1	7.555E+0	1.449E+1
-1.330E-1	7.481E+0	1.446E+1
-1.330E-1	7.678E+0	1.455E+1
-1.297E-1	7.565E+0	1.453E+1
-1.362E-1	7.575E+0	1.458E+1
-1.313E-1	7.536E+0	1.448E+1
-1.330E-1	7.555E+0	1.435E+1
-1.313E-1	7.507E+0	1.452E+1
-1.330E-1	7.513E+0	1.461E+1
-1.330E-1	7.581E+0	1.456E+1
-1.313E-1	7.487E+0	1.445E+1
-1.313E-1	7.477E+0	1.439E+1
-1.313E-1	7.662E+0	1.441E+1
-1.313E-1	7.620E+0	1.452E+1
-1.330E-1	7.520E+0	1.447E+1
-1.281E-1	7.435E+0	1.452E+1
-1.346E-1	7.617E+0	1.454E+1
-1.346E-1	7.610E+0	1.448E+1
-1.330E-1	7.558E+0	1.439E+1
-1.313E-1	7.484E+0	1.450E+1
-1.330E-1	7.555E+0	1.454E+1
-1.313E-1	7.536E+0	1.465E+1
-1.281E-1	7.584E+0	1.440E+1
-1.297E-1	7.623E+0	1.446E+1
-1.378E-1	7.549E+0	1.448E+1
-1.297E-1	7.604E+0	1.455E+1
-1.346E-1	7.630E+0	1.431E+1
-1.297E-1	7.633E+0	1.450E+1
-1.362E-1	7.520E+0	1.455E+1
-1.297E-1	7.507E+0	1.444E+1
-1.330E-1	7.549E+0	1.466E+1
-1.313E-1	7.520E+0	1.446E+1
-1.362E-1	7.568E+0	1.443E+1
-1.313E-1	7.529E+0	1.449E+1
-1.313E-1	7.571E+0	1.454E+1
-1.313E-1	7.536E+0	1.450E+1
-1.362E-1	7.627E+0	1.461E+1
-1.313E-1	7.523E+0	1.445E+1
-1.330E-1	7.477E+0	1.452E+1
-1.297E-1	7.614E+0	1.454E+1
-1.362E-1	7.516E+0	1.434E+1
-1.330E-1	7.614E+0	1.445E+1
-1.330E-1	7.520E+0	1.460E+1
-1.297E-1	7.529E+0	1.453E+1
-1.362E-1	7.497E+0	1.474E+1
-1.330E-1	7.451E+0	1.445E+1
-1.297E-1	7.526E+0	1.446E+1
-1.313E-1	7.601E+0	1.445E+1
-1.378E-1	7.552E+0	1.450E+1
-1.297E-1	7.666E+0	1.436E+1
-1.346E-1	7.526E+0	1.445E+1
-1.297E-1	7.529E+0	1.439E+1
-1.330E-1	7.620E+0	1.444E+1
-1.297E-1	7.575E+0	1.452E+1
-1.313E-1	7.529E+0	1.458E+1
-1.330E-1	7.487E+0	1.441E+1
-1.346E-1	7.597E+0	1.445E+1
-1.313E-1	7.695E+0	1.447E+1
-1.313E-1	7.588E+0	1.457E+1
-1.313E-1	7.594E+0	1.431E+1
-1.378E-1	7.558E+0	1.436E+1
-1.313E-1	7.549E+0	1.446E+1
-1.313E-1	7.594E+0	1.449E+1
-1.346E-1	7.490E+0	1.444E+1
-1.346E-1	7.490E+0	1.452E+1
-1.313E-1	7.662E+0	1.460E+1
-1.313E-1	7.584E+0	1.431E+1
-1.313E-1	7.584E+0	1.453E+1
-1.362E-1	7.442E+0	1.439E+1
-1.346E-1	7.627E+0	1.448E+1
-1.330E-1	7.617E+0	1.449E+1
-1.330E-1	7.464E+0	1.443E+1
-1.330E-1	7.513E+0	1.446E+1
-1.346E-1	7.588E+0	1.453E+1
-1.297E-1	7.607E+0	1.444E+1
-1.362E-1	7.614E+0	1.439E+1
-1.330E-1	7.604E+0	1.435E+1
-1.346E-1	7.662E+0	1.458E+1
-1.313E-1	7.591E+0	1.458E+1
-1.362E-1	7.698E+0	1.448E+1
-1.362E-1	7.623E+0	1.444E+1
-1.346E-1	7.646E+0	1.456E+1
-1.313E-1	7.448E+0	1.448E+1
-1.362E-1	7.594E+0	1.460E+1
-1.297E-1	7.562E+0	1.448E+1
-1.362E-1	7.656E+0	1.454E+1
-1.297E-1	7.523E+0	1.451E+1
-1.346E-1	7.568E+0	1.444E+1
-1.313E-1	7.678E+0	1.446E+1
-1.346E-1	7.474E+0	1.444E+1
-1.313E-1	7.536E+0	1.464E+1
-1.313E-1	7.571E+0	1.453E+1
-1.313E-1	7.649E+0	1.440E+1
-1.346E-1	7.646E+0	1.454E+1
-1.281E-1	7.494E+0	1.451E+1
-1.362E-1	7.539E+0	1.435E+1
-1.330E-1	7.549E+0	1.455E+1
-1.378E-1	7.617E+0	1.449E+1
-1.297E-1	7.533E+0	1.447E+1
-1.378E-1	7.633E+0	1.449E+1
-1.313E-1	7.558E+0	1.441E+1
-1.362E-1	7.581E+0	1.449E+1
-1.297E-1	7.513E+0	1.450E+1
-1.346E-1	7.604E+0	1.448E+1
-1.330E-1	7.416E+0	1.446E+1
-1.378E-1	7.568E+0	1.444E+1
-1.281E-1	7.656E+0	1.458E+1
-1.362E-1	7.630E+0	1.452E+1
-1.330E-1	7.409E+0	1.460E+1
-1.362E-1	7.617E+0	1.452E+1
-1.313E-1	7.520E+0	1.449E+1
-1.362E-1	7.497E+0	1.456E+1
-1.362E-1	7.653E+0	1.465E+1
-1.313E-1	7.523E+0	1.450E+1
-1.297E-1	7.643E+0	1.453E+1
-1.346E-1	7.675E+0	1.455E+1
-1.378E-1	7.581E+0	1.442E+1
-1.362E-1	7.442E+0	1.439E+1
-1.281E-1	7.584E+0	1.456E+1
-1.330E-1	7.672E+0	1.436E+1
-1.330E-1	7.562E+0	1.448E+1
-1.330E-1	7.503E+0	1.443E+1
-1.313E-1	7.533E+0	1.451E+1
-1.330E-1	7.523E+0	1.443E+1
-1.346E-1	7.568E+0	1.449E+1
-1.346E-1	7.513E+0	1.446E+1
-1.297E-1	7.604E+0	1.449E+1
-1.346E-1	7.584E+0	1.443E+1
-1.330E-1	7.565E+0	1.454E+1
-1.346E-1	7.549E+0	1.454E+1
-1.313E-1	7.477E+0	1.449E+1
-1.297E-1	7.552E+0	1.442E+1
-1.395E-1	7.507E+0	1.440E+1
-1.330E-1	7.571E+0	1.456E+1
-1.313E-1	7.717E+0	1.446E+1
-1.313E-1	7.578E+0	1.454E+1
-1.378E-1	7.678E+0	1.449E+1
-1.330E-1	7.539E+0	1.442E+1
-1.346E-1	7.497E+0	1.440E+1
-1.330E-1	7.610E+0	1.442E+1
-1.378E-1	7.474E+0	1.448E+1
-1.330E-1	7.536E+0	1.452E+1
-1.346E-1	7.591E+0	1.453E+1
-1.313E-1	7.740E+0	1.451E+1
-1.362E-1	7.481E+0	1.434E+1
-1.330E-1	7.682E+0	1.455E+1
-1.330E-1	7.575E+0	1.444E+1
-1.281E-1	7.640E+0	1.454E+1
-1.346E-1	7.545E+0	1.458E+1
-1.297E-1	7.513E+0	1.457E+1
-1.330E-1	7.578E+0	1.431E+1
-1.297E-1	7.507E+0	1.438E+1
-1.362E-1	7.591E+0	1.443E+1
-1.330E-1	7.623E+0	1.455E+1
-1.330E-1	7.536E+0	1.458E+1
-1.281E-1	7.623E+0	1.448E+1
-1.378E-1	7.601E+0	1.452E+1
-1.330E-1	7.714E+0	1.435E+1
-1.346E-1	7.533E+0	1.443E+1
-1.297E-1	7.529E+0	1.451E+1
-1.362E-1	7.597E+0	1.445E+1
-1.313E-1	7.383E+0	1.442E+1
-1.313E-1	7.610E+0	1.447E+1
-1.297E-1	7.523E+0	1.453E+1
-1.362E-1	7.597E+0	1.439E+1
-1.297E-1	7.533E+0	1.466E+1
-1.313E-1	7.627E+0	1.455E+1
-1.297E-1	7.571E+0	1.456E+1
-1.346E-1	7.529E+0	1.442E+1
-1.313E-1	7.507E+0	1.431E+1
-1.330E-1	7.568E+0	1.441E+1
-1.330E-1	7.578E+0	1.456E+1
-1.378E-1	7.490E+0	1.473E+1
-1.313E-1	7.539E+0	1.442E+1
-1.346E-1	7.656E+0	1.445E+1
-1.297E-1	7.536E+0	1.451E+1
-1.346E-1	7.698E+0	1.440E+1
-1.313E-1	7.523E+0	1.438E+1
-1.330E-1	7.617E+0	1.450E+1
-1.346E-1	7.617E+0	1.450E+1
-1.346E-1	7.607E+0	1.449E+1
-1.346E-1	7.558E+0	1.432E+1
-1.346E-1	7.529E+0	1.443E+1
-1.313E-1	7.588E+0	1.448E+1
-1.362E-1	7.549E+0	1.442E+1
-1.346E-1	7.571E+0	1.444E+1
-1.313E-1	7.526E+0	1.441E+1
-1.313E-1	7.666E+0	1.451E+1
-1.362E-1	7.594E+0	1.448E+1
-1.346E-1	7.623E+0	1.456E+1
-1.330E-1	7.630E+0	1.446E+1
-1.313E-1	7.406E+0	1.461E+1
-1.378E-1	7.545E+0	1.451E+1
-1.330E-1	7.545E+0	1.434E+1
-1.346E-1	7.630E+0	1.458E+1
-1.281E-1	7.610E+0	1.444E+1
-1.362E-1	7.588E+0	1.445E+1
-1.346E-1	7.571E+0	1.452E+1
-1.313E-1	7.617E+0	1.441E+1
-1.297E-1	7.516E+0	1.452E+1
-1.362E-1	7.604E+0	1.453E+1
-1.313E-1	7.627E+0	1.443E+1
-1.313E-1	7.659E+0	1.450E+1
-1.330E-1	7.533E+0	1.457E+1
-1.378E-1	7.730E+0	1.451E+1
-1.330E-1	7.500E+0	1.437E+1
-1.330E-1	7.578E+0	1.446E+1
-1.313E-1	7.545E+0	1.445E+1
-1.362E-1	7.539E+0	1.437E+1
-1.330E-1	7.581E+0	1.466E+1
-1.330E-1	7.539E+0	1.457E+1
-1.297E-1	7.649E+0	1.456E+1
-1.378E-1	7.620E+0	1.456E+1
-1.297E-1	7.513E+0	1.451E+1
-1.313E-1	7.646E+0	1.458E+1
-1.313E-1	7.630E+0	1.457E+1
-1.378E-1	7.698E+0	1.445E+1
-1.313E-1	7.571E+0	1.451E+1
-1.330E-1	7.701E+0	1.443E+1
-1.297E-1	7.610E+0	1.443E+1
-1.362E-1	7.695E+0	1.440E+1
-1.313E-1	7.701E+0	1.455E+1
-1.346E-1	7.552E+0	1.447E+1
-1.313E-1	7.656E+0	1.437E+1
-1.362E-1	7.568E+0	1.437E+1
-1.313E-1	7.549E+0	1.446E+1
-1.313E-1	7.601E+0	1.443E+1
-1.297E-1	7.549E+0	1.456E+1
-1.346E-1	7.597E+0	1.441E+1
-1.330E-1	7.507E+0	1.460E+1
-1.313E-1	7.659E+0	1.448E+1
-1.330E-1	7.588E+0	1.458E+1
-1.362E-1	7.630E+0	1.436E+1
-1.313E-1	7.610E+0	1.448E+1
-1.297E-1	7.568E+0	1.444E+1
-1.297E-1	7.516E+0	1.446E+1
-1.362E-1	7.672E+0	1.443E+1
-1.330E-1	7.523E+0	1.455E+1
-1.313E-1	7.675E+0	1.442E+1
-1.330E-1	7.610E+0	1.437E+1
-1.346E-1	7.649E+0	1.463E+1
-1.362E-1	7.571E+0	1.446E+1
-1.313E-1	7.653E+0	1.444E+1
-1.313E-1	7.588E+0	1.442E+1
-1.346E-1	7.597E+0	1.444E+1
-1.346E-1	7.666E+0	1.446E+1
-1.330E-1	7.526E+0	1.456E+1
-1.330E-1	7.484E+0	1.439E+1
-1.346E-1	7.549E+0	1.444E+1
-1.378E-1	7.571E+0	1.448E+1
-1.313E-1	7.562E+0	1.463E+1
-1.346E-1	7.510E+0	1.445E+1
-1.313E-1	7.614E+0	1.456E+1
-1.362E-1	7.477E+0	1.454E+1
-1.330E-1	7.529E+0	1.440E+1
-1.346E-1	7.565E+0	1.442E+1
-1.330E-1	7.591E+0	1.454E+1
-1.346E-1	7.571E+0	1.444E+1
-1.281E-1	7.552E+0	1.453E+1
-1.346E-1	7.730E+0	1.460E+1
-1.346E-1	7.597E+0	1.464E+1
-1.362E-1	7.597E+0	1.450E+1
-1.297E-1	7.581E+0	1.436E+1
-1.362E-1	7.562E+0	1.438E+1
-1.330E-1	7.594E+0	1.436E+1
-1.362E-1	7.497E+0	1.453E+1
-1.297E-1	7.523E+0	1.447E+1
-1.346E-1	7.623E+0	1.434E+1
-1.330E-1	7.640E+0	1.451E+1
-1.330E-1	7.549E+0	1.443E+1
-1.281E-1	7.529E+0	1.450E+1
-1.346E-1	7.591E+0	1.439E+1
-1.313E-1	7.584E+0	1.446E+1
-1.378E-1	7.597E+0	1.452E+1
-1.297E-1	7.682E+0	1.459E+1
-1.378E-1	7.607E+0	1.454E+1
-1.330E-1	7.620E+0	1.446E+1
-1.378E-1	7.533E+0	1.452E+1
-1.313E-1	7.568E+0	1.468E+1
-1.362E-1	7.490E+0	1.478E+1
-1.346E-1	7.594E+0	1.456E+1
-1.362E-1	7.523E+0	1.448E+1
-1.297E-1	7.529E+0	1.464E+1
-1.346E-1	7.591E+0	1.441E+1
-1.346E-1	7.640E+0	1.453E+1
-1.395E-1	7.594E+0	1.444E+1
-1.330E-1	7.662E+0	1.446E+1
-1.362E-1	7.552E+0	1.448E+1
-1.330E-1	7.568E+0	1.437E+1
-1.346E-1	7.581E+0	1.454E+1
-1.281E-1	7.656E+0	1.464E+1
-1.313E-1	7.614E+0	1.450E+1
-1.362E-1	7.565E+0	1.453E+1
-1.362E-1	7.630E+0	1.448E+1
-1.330E-1	7.568E+0	1.444E+1
-1.346E-1	7.588E+0	1.441E+1
-1.346E-1	7.533E+0	1.434E+1
-1.346E-1	7.640E+0	1.455E+1
-1.313E-1	7.545E+0	1.444E+1
-1.330E-1	7.529E+0	1.444E+1
-1.346E-1	7.494E+0	1.442E+1
-1.330E-1	7.594E+0	1.445E+1
-1.330E-1	7.552E+0	1.455E+1
-1.330E-1	7.685E+0	1.441E+1
-1.362E-1	7.584E+0	1.463E+1
-1.330E-1	7.656E+0	1.455E+1
-1.330E-1	7.627E+0	1.435E+1
-1.297E-1	7.669E+0	1.437E+1
-1.330E-1	7.510E+0	1.443E+1
-1.330E-1	7.604E+0	1.444E+1
-1.346E-1	7.578E+0	1.468E+1
-1.297E-1	7.536E+0	1.438E+1
-1.346E-1	7.529E+0	1.457E+1
-1.330E-1	7.588E+0	1.440E+1
-1.297E-1	7.477E+0	1.442E+1
-1.313E-1	7.529E+0	1.454E+1
-1.378E-1	7.617E+0	1.441E+1
-1.297E-1	7.568E+0	1.448E+1
-1.346E-1	7.594E+0	1.459E+1
-1.346E-1	7.597E+0	1.444E+1
-1.395E-1	7.610E+0	1.457E+1
-1.313E-1	7.750E+0	1.441E+1
-1.346E-1	7.646E+0	1.451E+1
-1.297E-1	7.533E+0	1.453E+1
-1.330E-1	7.500E+0	1.456E+1
-1.330E-1	7.666E+0	1.453E+1
-1.330E-1	7.636E+0	1.442E+1
-1.297E-1	7.627E+0	1.447E+1
-1.378E-1	7.607E+0	1.451E+1
-1.346E-1	7.578E+0	1.437E+1
-1.346E-1	7.523E+0	1.449E+1
-1.297E-1	7.526E+0	1.443E+1
-1.362E-1	7.529E+0	1.454E+1
-1.313E-1	7.507E+0	1.441E+1
-1.330E-1	7.536E+0	1.464E+1
-1.330E-1	7.630E+0	1.440E+1
-1.362E-1	7.549E+0	1.451E+1
-1.313E-1	7.620E+0	1.446E+1
-1.330E-1	7.617E+0	1.441E+1
-1.313E-1	7.591E+0	1.436E+1
-1.346E-1	7.633E+0	1.448E+1
-1.297E-1	7.503E+0	1.449E+1
-1.346E-1	7.617E+0	1.458E+1
-1.297E-1	7.578E+0	1.453E+1
-1.362E-1	7.513E+0	1.440E+1
-1.313E-1	7.584E+0	1.454E+1
-1.330E-1	7.429E+0	1.440E+1
-1.297E-1	7.558E+0	1.450E+1
-1.395E-1	7.558E+0	1.430E+1
-1.362E-1	7.565E+0	1.448E+1
-1.330E-1	7.571E+0	1.453E+1
-1.330E-1	7.516E+0	1.460E+1
-1.362E-1	7.662E+0	1.443E+1
-1.346E-1	7.617E+0	1.446E+1
-1.330E-1	7.614E+0	1.446E+1
-1.313E-1	7.649E+0	1.445E+1
-1.362E-1	7.601E+0	1.447E+1
-1.313E-1	7.542E+0	1.432E+1
-1.313E-1	7.584E+0	1.444E+1
-1.330E-1	7.581E+0	1.454E+1
-1.346E-1	7.571E+0	1.464E+1
-1.330E-1	7.643E+0	1.455E+1
-1.330E-1	7.471E+0	1.456E+1
-1.297E-1	7.604E+0	1.452E+1
-1.362E-1	7.575E+0	1.441E+1
-1.330E-1	7.510E+0	1.453E+1
-1.346E-1	7.636E+0	1.431E+1
-1.346E-1	7.656E+0	1.458E+1
-1.346E-1	7.507E+0	1.446E+1
-1.346E-1	7.584E+0	1.445E+1
-1.313E-1	7.464E+0	1.448E+1
-1.346E-1	7.597E+0	1.452E+1
-1.346E-1	7.545E+0	1.440E+1
-1.346E-1	7.490E+0	1.451E+1
-1.330E-1	7.542E+0	1.453E+1
-1.297E-1	7.565E+0	1.457E+1
-1.362E-1	7.607E+0	1.442E+1
-1.346E-1	7.503E+0	1.451E+1
-1.297E-1	7.656E+0	1.444E+1
-1.313E-1	7.494E+0	1.444E+1
-1.378E-1	7.354E+0	1.438E+1
-1.330E-1	7.685E+0	1.434E+1
-1.297E-1	7.552E+0	1.458E+1
-1.281E-1	7.588E+0	1.457E+1
-1.362E-1	7.627E+0	1.446E+1
-1.330E-1	7.594E+0	1.455E+1
-1.346E-1	7.678E+0	1.448E+1
-1.313E-1	7.581E+0	1.457E+1
-1.346E-1	7.555E+0	1.444E+1
-1.313E-1	7.636E+0	1.443E+1
-1.297E-1	7.549E+0	1.442E+1
-1.313E-1	7.653E+0	1.446E+1
-1.378E-1	7.601E+0	1.442E+1
-1.313E-1	7.591E+0	1.451E+1
-1.313E-1	7.646E+0	1.446E+1
-1.313E-1	7.607E+0	1.450E+1
-1.362E-1	7.562E+0	1.438E+1
-1.330E-1	7.675E+0	1.429E+1
-1.346E-1	7.568E+0	1.445E+1
-1.297E-1	7.490E+0	1.449E+1
-1.346E-1	7.659E+0	1.455E+1
-1.346E-1	7.610E+0	1.441E+1
-1.346E-1	7.510E+0	1.448E+1
-1.313E-1	7.581E+0	1.457E+1
-1.346E-1	7.614E+0	1.453E+1
-1.330E-1	7.568E+0	1.449E+1
-1.313E-1	7.584E+0	1.441E+1
-1.313E-1	7.500E+0	1.448E+1
-1.362E-1	7.529E+0	1.442E+1
[truncated: 93,978 more rows]
