# Supplementary material for: Improved ANAP incorporation and VCF analysis reveal details of P2X7 current facilitation and a limited conformational interplay between ATP binding and the intracellular ballast domain
Source: eLife. 2023 Jan 4;12:e82479. doi: 10.7554/eLife.82479 (PMC9859053; doi:10.7554/eLife.82479)
Supplement: Figure 3—source data 1. [file elife-82479-fig3-data1.zip › Figure-3_source-data-1/S124_filterset-2_h26#26.csv]

-1.070E-1	6.274E+0	1.403E+1
-1.070E-1	6.339E+0	1.410E+1
-1.103E-1	6.290E+0	1.408E+1
-1.086E-1	6.199E+0	1.394E+1
-1.038E-1	6.313E+0	1.418E+1
-1.103E-1	6.228E+0	1.397E+1
-1.103E-1	6.251E+0	1.417E+1
-1.054E-1	6.284E+0	1.421E+1
-1.021E-1	6.306E+0	1.410E+1
-1.070E-1	6.300E+0	1.396E+1
-1.086E-1	6.173E+0	1.397E+1
-1.086E-1	6.287E+0	1.406E+1
-1.054E-1	6.293E+0	1.406E+1
-1.054E-1	6.326E+0	1.402E+1
-1.086E-1	6.332E+0	1.399E+1
-1.086E-1	6.261E+0	1.421E+1
-1.054E-1	6.332E+0	1.408E+1
-1.070E-1	6.199E+0	1.421E+1
-1.103E-1	6.241E+0	1.399E+1
-1.054E-1	6.342E+0	1.419E+1
-1.070E-1	6.267E+0	1.405E+1
-1.054E-1	6.297E+0	1.410E+1
-1.086E-1	6.261E+0	1.412E+1
-1.070E-1	6.306E+0	1.410E+1
-1.038E-1	6.245E+0	1.419E+1
-1.054E-1	6.212E+0	1.412E+1
-1.119E-1	6.277E+0	1.399E+1
-1.070E-1	6.173E+0	1.409E+1
-1.070E-1	6.394E+0	1.414E+1
-1.054E-1	6.348E+0	1.412E+1
-1.070E-1	6.355E+0	1.406E+1
-1.086E-1	6.277E+0	1.409E+1
-1.021E-1	6.313E+0	1.412E+1
-1.086E-1	6.306E+0	1.408E+1
-1.103E-1	6.319E+0	1.412E+1
-1.070E-1	6.316E+0	1.414E+1
-1.038E-1	6.277E+0	1.402E+1
-1.086E-1	6.280E+0	1.409E+1
-1.119E-1	6.297E+0	1.412E+1
-1.070E-1	6.387E+0	1.416E+1
-1.070E-1	6.254E+0	1.414E+1
-1.086E-1	6.258E+0	1.418E+1
-1.070E-1	6.352E+0	1.414E+1
-1.086E-1	6.271E+0	1.403E+1
-1.038E-1	6.297E+0	1.428E+1
-1.086E-1	6.348E+0	1.410E+1
-1.103E-1	6.407E+0	1.420E+1
-1.054E-1	6.254E+0	1.413E+1
-1.038E-1	6.206E+0	1.404E+1
-1.086E-1	6.293E+0	1.389E+1
-1.103E-1	6.254E+0	1.410E+1
-1.070E-1	6.258E+0	1.408E+1
-1.054E-1	6.280E+0	1.417E+1
-1.086E-1	6.326E+0	1.417E+1
-1.103E-1	6.345E+0	1.412E+1
-1.070E-1	6.313E+0	1.404E+1
-1.070E-1	6.303E+0	1.408E+1
-1.054E-1	6.345E+0	1.424E+1
-1.070E-1	6.206E+0	1.412E+1
-1.103E-1	6.303E+0	1.419E+1
-1.070E-1	6.284E+0	1.418E+1
-1.021E-1	6.235E+0	1.414E+1
-1.103E-1	6.261E+0	1.401E+1
-1.070E-1	6.215E+0	1.409E+1
-1.054E-1	6.365E+0	1.410E+1
-1.070E-1	6.212E+0	1.423E+1
-1.103E-1	6.287E+0	1.409E+1
-1.070E-1	6.313E+0	1.410E+1
-1.021E-1	6.280E+0	1.413E+1
-1.070E-1	6.310E+0	1.405E+1
-1.086E-1	6.235E+0	1.412E+1
-1.086E-1	6.329E+0	1.420E+1
-1.070E-1	6.238E+0	1.398E+1
-1.086E-1	6.245E+0	1.401E+1
-1.103E-1	6.271E+0	1.397E+1
-1.086E-1	6.397E+0	1.400E+1
-1.038E-1	6.326E+0	1.401E+1
-1.054E-1	6.264E+0	1.403E+1
-1.103E-1	6.271E+0	1.399E+1
-1.070E-1	6.245E+0	1.411E+1
-1.054E-1	6.361E+0	1.412E+1
-1.070E-1	6.209E+0	1.402E+1
-1.086E-1	6.235E+0	1.416E+1
-1.054E-1	6.306E+0	1.412E+1
-1.054E-1	6.261E+0	1.402E+1
-1.070E-1	6.245E+0	1.410E+1
-1.086E-1	6.293E+0	1.405E+1
-1.086E-1	6.215E+0	1.422E+1
-1.038E-1	6.332E+0	1.398E+1
-1.054E-1	6.310E+0	1.424E+1
-1.070E-1	6.267E+0	1.411E+1
-1.086E-1	6.313E+0	1.420E+1
-1.070E-1	6.280E+0	1.404E+1
-1.070E-1	6.326E+0	1.417E+1
-1.086E-1	6.228E+0	1.415E+1
-1.070E-1	6.303E+0	1.407E+1
-1.054E-1	6.303E+0	1.407E+1
-1.070E-1	6.374E+0	1.407E+1
-1.103E-1	6.193E+0	1.401E+1
-1.086E-1	6.241E+0	1.409E+1
-1.070E-1	6.397E+0	1.410E+1
-1.070E-1	6.310E+0	1.401E+1
-1.119E-1	6.313E+0	1.413E+1
-1.086E-1	6.284E+0	1.417E+1
-1.054E-1	6.235E+0	1.404E+1
-1.086E-1	6.284E+0	1.422E+1
-1.135E-1	6.254E+0	1.391E+1
-1.086E-1	6.323E+0	1.420E+1
-1.070E-1	6.238E+0	1.407E+1
-1.070E-1	6.287E+0	1.410E+1
-1.070E-1	6.430E+0	1.391E+1
-1.086E-1	6.316E+0	1.409E+1
-1.070E-1	6.267E+0	1.403E+1
-1.070E-1	6.365E+0	1.406E+1
-1.103E-1	6.267E+0	1.410E+1
-1.103E-1	6.225E+0	1.407E+1
-1.070E-1	6.342E+0	1.409E+1
-1.086E-1	6.219E+0	1.406E+1
-1.103E-1	6.254E+0	1.423E+1
-1.070E-1	6.326E+0	1.400E+1
-1.054E-1	6.303E+0	1.428E+1
-1.070E-1	6.271E+0	1.406E+1
-1.086E-1	6.277E+0	1.404E+1
-1.103E-1	6.335E+0	1.421E+1
-1.038E-1	6.323E+0	1.406E+1
-1.054E-1	6.316E+0	1.410E+1
-1.086E-1	6.319E+0	1.409E+1
-1.103E-1	6.342E+0	1.412E+1
-1.038E-1	6.293E+0	1.394E+1
-1.070E-1	6.329E+0	1.407E+1
-1.086E-1	6.284E+0	1.409E+1
-1.086E-1	6.297E+0	1.414E+1
-1.070E-1	6.271E+0	1.431E+1
-1.070E-1	6.271E+0	1.410E+1
-1.086E-1	6.397E+0	1.403E+1
-1.086E-1	6.232E+0	1.414E+1
-1.070E-1	6.300E+0	1.410E+1
-1.070E-1	6.323E+0	1.405E+1
-1.135E-1	6.297E+0	1.408E+1
-1.070E-1	6.329E+0	1.409E+1
-1.054E-1	6.345E+0	1.414E+1
-1.070E-1	6.339E+0	1.411E+1
-1.103E-1	6.196E+0	1.408E+1
-1.086E-1	6.293E+0	1.402E+1
-1.070E-1	6.316E+0	1.407E+1
-1.054E-1	6.374E+0	1.422E+1
-1.119E-1	6.316E+0	1.396E+1
-1.070E-1	6.261E+0	1.417E+1
-1.038E-1	6.280E+0	1.405E+1
-1.054E-1	6.297E+0	1.416E+1
-1.135E-1	6.397E+0	1.412E+1
-1.103E-1	6.374E+0	1.412E+1
-1.054E-1	6.290E+0	1.410E+1
-1.070E-1	6.235E+0	1.421E+1
-1.086E-1	6.280E+0	1.401E+1
-1.070E-1	6.358E+0	1.416E+1
-1.038E-1	6.277E+0	1.413E+1
-1.070E-1	6.310E+0	1.407E+1
-1.103E-1	6.397E+0	1.410E+1
-1.086E-1	6.245E+0	1.419E+1
-1.070E-1	6.300E+0	1.403E+1
-1.070E-1	6.319E+0	1.403E+1
-1.103E-1	6.241E+0	1.405E+1
-1.086E-1	6.391E+0	1.415E+1
-1.086E-1	6.280E+0	1.411E+1
-1.086E-1	6.297E+0	1.406E+1
-1.103E-1	6.251E+0	1.426E+1
-1.119E-1	6.313E+0	1.421E+1
-1.086E-1	6.300E+0	1.406E+1
-1.070E-1	6.297E+0	1.407E+1
-1.103E-1	6.329E+0	1.409E+1
-1.103E-1	6.332E+0	1.416E+1
-1.038E-1	6.274E+0	1.402E+1
-1.070E-1	6.297E+0	1.414E+1
-1.086E-1	6.284E+0	1.398E+1
-1.086E-1	6.300E+0	1.428E+1
-1.054E-1	6.248E+0	1.403E+1
-1.070E-1	6.339E+0	1.405E+1
-1.086E-1	6.287E+0	1.424E+1
-1.070E-1	6.394E+0	1.415E+1
-1.070E-1	6.267E+0	1.404E+1
-1.038E-1	6.339E+0	1.412E+1
-1.103E-1	6.303E+0	1.404E+1
-1.054E-1	6.284E+0	1.409E+1
-1.070E-1	6.371E+0	1.406E+1
-1.054E-1	6.212E+0	1.405E+1
-1.103E-1	6.190E+0	1.390E+1
-1.086E-1	6.378E+0	1.407E+1
-1.038E-1	6.293E+0	1.412E+1
-1.054E-1	6.313E+0	1.409E+1
-1.119E-1	6.287E+0	1.418E+1
-1.103E-1	6.264E+0	1.409E+1
-1.070E-1	6.241E+0	1.391E+1
-1.086E-1	6.196E+0	1.399E+1
-1.119E-1	6.358E+0	1.426E+1
-1.103E-1	6.297E+0	1.409E+1
-1.054E-1	6.332E+0	1.399E+1
-1.054E-1	6.355E+0	1.392E+1
-1.086E-1	6.345E+0	1.414E+1
-1.103E-1	6.248E+0	1.419E+1
-1.054E-1	6.329E+0	1.409E+1
-1.038E-1	6.397E+0	1.403E+1
-1.119E-1	6.280E+0	1.413E+1
-1.103E-1	6.303E+0	1.408E+1
-1.070E-1	6.277E+0	1.403E+1
-1.086E-1	6.371E+0	1.426E+1
-1.086E-1	6.267E+0	1.416E+1
-1.070E-1	6.251E+0	1.397E+1
-1.070E-1	6.287E+0	1.405E+1
-1.054E-1	6.228E+0	1.386E+1
-1.135E-1	6.319E+0	1.410E+1
-1.103E-1	6.397E+0	1.419E+1
-1.038E-1	6.277E+0	1.411E+1
-1.054E-1	6.261E+0	1.397E+1
-1.103E-1	6.316E+0	1.400E+1
-1.070E-1	6.232E+0	1.410E+1
-1.070E-1	6.258E+0	1.417E+1
-1.086E-1	6.303E+0	1.409E+1
-1.086E-1	6.371E+0	1.407E+1
-1.086E-1	6.290E+0	1.418E+1
-1.005E-1	6.284E+0	1.403E+1
-1.086E-1	6.290E+0	1.420E+1
-1.119E-1	6.212E+0	1.415E+1
-1.086E-1	6.235E+0	1.424E+1
-1.054E-1	6.342E+0	1.400E+1
-1.070E-1	6.319E+0	1.409E+1
-1.103E-1	6.300E+0	1.410E+1
-1.103E-1	6.300E+0	1.411E+1
-1.054E-1	6.404E+0	1.408E+1
-1.086E-1	6.303E+0	1.402E+1
-1.103E-1	6.332E+0	1.406E+1
-1.070E-1	6.352E+0	1.410E+1
-1.070E-1	6.365E+0	1.417E+1
-1.103E-1	6.332E+0	1.401E+1
-1.070E-1	6.202E+0	1.410E+1
-1.103E-1	6.355E+0	1.400E+1
-1.070E-1	6.319E+0	1.415E+1
-1.054E-1	6.413E+0	1.404E+1
-1.119E-1	6.332E+0	1.411E+1
-1.086E-1	6.251E+0	1.400E+1
-1.054E-1	6.326E+0	1.414E+1
-1.070E-1	6.267E+0	1.407E+1
-1.103E-1	6.417E+0	1.400E+1
-1.086E-1	6.287E+0	1.412E+1
-1.070E-1	6.342E+0	1.417E+1
-1.086E-1	6.261E+0	1.420E+1
-1.086E-1	6.264E+0	1.412E+1
-1.119E-1	6.339E+0	1.407E+1
-1.054E-1	6.300E+0	1.417E+1
-1.086E-1	6.417E+0	1.396E+1
-1.119E-1	6.378E+0	1.413E+1
-1.103E-1	6.345E+0	1.402E+1
-1.054E-1	6.339E+0	1.412E+1
-1.086E-1	6.361E+0	1.423E+1
-1.119E-1	6.284E+0	1.411E+1
-1.086E-1	6.303E+0	1.404E+1
-1.038E-1	6.228E+0	1.398E+1
-1.086E-1	6.293E+0	1.418E+1
-1.086E-1	6.287E+0	1.418E+1
-1.086E-1	6.274E+0	1.418E+1
-1.086E-1	6.293E+0	1.408E+1
-1.070E-1	6.267E+0	1.399E+1
-1.119E-1	6.319E+0	1.415E+1
-1.103E-1	6.215E+0	1.433E+1
-1.070E-1	6.254E+0	1.414E+1
-1.054E-1	6.222E+0	1.410E+1
-1.103E-1	6.355E+0	1.437E+1
-1.119E-1	6.293E+0	1.407E+1
-1.054E-1	6.332E+0	1.410E+1
-1.054E-1	6.280E+0	1.410E+1
-1.103E-1	6.232E+0	1.402E+1
-1.135E-1	6.358E+0	1.412E+1
-1.070E-1	6.374E+0	1.417E+1
-1.054E-1	6.267E+0	1.394E+1
-1.103E-1	6.274E+0	1.412E+1
-1.103E-1	6.228E+0	1.418E+1
-1.070E-1	6.199E+0	1.407E+1
-1.054E-1	6.329E+0	1.422E+1
-1.103E-1	6.277E+0	1.406E+1
-1.086E-1	6.391E+0	1.419E+1
-1.070E-1	6.261E+0	1.415E+1
-1.070E-1	6.316E+0	1.411E+1
-1.086E-1	6.258E+0	1.408E+1
-1.086E-1	6.319E+0	1.396E+1
-1.054E-1	6.387E+0	1.432E+1
-1.086E-1	6.332E+0	1.410E+1
-1.103E-1	6.274E+0	1.408E+1
-1.086E-1	6.206E+0	1.399E+1
-1.054E-1	6.193E+0	1.408E+1
-1.086E-1	6.280E+0	1.398E+1
-1.103E-1	6.254E+0	1.413E+1
-1.054E-1	6.378E+0	1.411E+1
-1.038E-1	6.452E+0	1.418E+1
-1.070E-1	6.251E+0	1.402E+1
-1.086E-1	6.348E+0	1.421E+1
-1.119E-1	6.287E+0	1.416E+1
-1.070E-1	6.339E+0	1.417E+1
-1.054E-1	6.267E+0	1.410E+1
-1.086E-1	6.303E+0	1.407E+1
-1.119E-1	6.293E+0	1.412E+1
-1.054E-1	6.290E+0	1.397E+1
-1.103E-1	6.280E+0	1.410E+1
-1.086E-1	6.316E+0	1.398E+1
-1.070E-1	6.254E+0	1.409E+1
-1.054E-1	6.280E+0	1.411E+1
-1.086E-1	6.332E+0	1.418E+1
-1.070E-1	6.352E+0	1.411E+1
-1.086E-1	6.232E+0	1.415E+1
-1.103E-1	6.306E+0	1.404E+1
-1.070E-1	6.232E+0	1.402E+1
-1.135E-1	6.407E+0	1.411E+1
-1.103E-1	6.300E+0	1.404E+1
-1.054E-1	6.381E+0	1.411E+1
-1.086E-1	6.348E+0	1.408E+1
-1.086E-1	6.261E+0	1.403E+1
-1.086E-1	6.355E+0	1.407E+1
-1.054E-1	6.219E+0	1.411E+1
-1.054E-1	6.345E+0	1.405E+1
-1.103E-1	6.264E+0	1.405E+1
-1.103E-1	6.300E+0	1.413E+1
-1.070E-1	6.368E+0	1.411E+1
-1.070E-1	6.284E+0	1.412E+1
-1.103E-1	6.287E+0	1.401E+1
-1.086E-1	6.290E+0	1.409E+1
-1.070E-1	6.329E+0	1.410E+1
-1.086E-1	6.329E+0	1.404E+1
-1.103E-1	6.384E+0	1.399E+1
-1.070E-1	6.264E+0	1.412E+1
-1.103E-1	6.232E+0	1.414E+1
-1.086E-1	6.287E+0	1.409E+1
-1.086E-1	6.407E+0	1.407E+1
-1.103E-1	6.339E+0	1.405E+1
-1.086E-1	6.267E+0	1.404E+1
-1.103E-1	6.335E+0	1.419E+1
-1.135E-1	6.251E+0	1.428E+1
-1.086E-1	6.258E+0	1.403E+1
-1.086E-1	6.225E+0	1.399E+1
-1.086E-1	6.329E+0	1.415E+1
-1.103E-1	6.342E+0	1.405E+1
-1.103E-1	6.241E+0	1.412E+1
-1.070E-1	6.332E+0	1.416E+1
-1.086E-1	6.215E+0	1.411E+1
-1.086E-1	6.342E+0	1.418E+1
-1.119E-1	6.381E+0	1.404E+1
-1.086E-1	6.306E+0	1.407E+1
-1.086E-1	6.280E+0	1.416E+1
-1.103E-1	6.361E+0	1.405E+1
-1.103E-1	6.313E+0	1.402E+1
-1.086E-1	6.355E+0	1.398E+1
-1.054E-1	6.335E+0	1.416E+1
-1.119E-1	6.300E+0	1.426E+1
-1.086E-1	6.323E+0	1.401E+1
-1.070E-1	6.339E+0	1.419E+1
-1.086E-1	6.167E+0	1.413E+1
-1.070E-1	6.323E+0	1.418E+1
-1.086E-1	6.339E+0	1.408E+1
-1.070E-1	6.413E+0	1.404E+1
-1.070E-1	6.254E+0	1.408E+1
-1.103E-1	6.339E+0	1.415E+1
-1.070E-1	6.342E+0	1.405E+1
-1.086E-1	6.254E+0	1.401E+1
-1.070E-1	6.222E+0	1.402E+1
-1.086E-1	6.164E+0	1.417E+1
-1.103E-1	6.361E+0	1.414E+1
-1.070E-1	6.274E+0	1.410E+1
-1.086E-1	6.329E+0	1.421E+1
-1.086E-1	6.261E+0	1.421E+1
-1.103E-1	6.355E+0	1.418E+1
-1.070E-1	6.238E+0	1.403E+1
-1.086E-1	6.407E+0	1.428E+1
-1.119E-1	6.335E+0	1.418E+1
-1.135E-1	6.232E+0	1.398E+1
-1.038E-1	6.407E+0	1.418E+1
-1.086E-1	6.293E+0	1.411E+1
-1.070E-1	6.264E+0	1.414E+1
-1.119E-1	6.342E+0	1.419E+1
-1.086E-1	6.290E+0	1.425E+1
-1.103E-1	6.378E+0	1.410E+1
-1.135E-1	6.342E+0	1.391E+1
-1.103E-1	6.258E+0	1.398E+1
-1.070E-1	6.287E+0	1.402E+1
-1.070E-1	6.264E+0	1.418E+1
-1.119E-1	6.248E+0	1.416E+1
-1.103E-1	6.329E+0	1.400E+1
-1.070E-1	6.280E+0	1.410E+1
-1.086E-1	6.287E+0	1.409E+1
-1.119E-1	6.319E+0	1.388E+1
-1.103E-1	6.212E+0	1.405E+1
-1.086E-1	6.254E+0	1.417E+1
-1.070E-1	6.261E+0	1.390E+1
-1.119E-1	6.261E+0	1.406E+1
-1.103E-1	6.297E+0	1.401E+1
-1.086E-1	6.323E+0	1.413E+1
-1.086E-1	6.225E+0	1.419E+1
-1.086E-1	6.319E+0	1.399E+1
-1.103E-1	6.264E+0	1.392E+1
-1.054E-1	6.329E+0	1.413E+1
-1.070E-1	6.313E+0	1.410E+1
-1.103E-1	6.245E+0	1.412E+1
-1.070E-1	6.329E+0	1.419E+1
-1.086E-1	6.348E+0	1.422E+1
-1.086E-1	6.277E+0	1.398E+1
-1.103E-1	6.287E+0	1.410E+1
-1.103E-1	6.303E+0	1.410E+1
-1.086E-1	6.186E+0	1.410E+1
-1.086E-1	6.277E+0	1.410E+1
-1.103E-1	6.280E+0	1.397E+1
-1.103E-1	6.342E+0	1.389E+1
-1.070E-1	6.335E+0	1.410E+1
-1.086E-1	6.254E+0	1.402E+1
-1.103E-1	6.332E+0	1.411E+1
-1.086E-1	6.222E+0	1.407E+1
-1.070E-1	6.326E+0	1.397E+1
-1.070E-1	6.274E+0	1.417E+1
-1.086E-1	6.329E+0	1.414E+1
-1.119E-1	6.329E+0	1.417E+1
-1.070E-1	6.219E+0	1.409E+1
-1.054E-1	6.374E+0	1.419E+1
-1.103E-1	6.361E+0	1.421E+1
-1.086E-1	6.303E+0	1.396E+1
-1.070E-1	6.199E+0	1.423E+1
-1.054E-1	6.319E+0	1.398E+1
-1.119E-1	6.352E+0	1.409E+1
-1.135E-1	6.248E+0	1.409E+1
-1.038E-1	6.261E+0	1.418E+1
-1.070E-1	6.313E+0	1.414E+1
-1.119E-1	6.339E+0	1.411E+1
-1.086E-1	6.258E+0	1.407E+1
-1.086E-1	6.319E+0	1.416E+1
-1.086E-1	6.348E+0	1.420E+1
-1.119E-1	6.284E+0	1.401E+1
-1.103E-1	6.381E+0	1.417E+1
-1.054E-1	6.228E+0	1.411E+1
-1.086E-1	6.319E+0	1.401E+1
-1.103E-1	6.329E+0	1.400E+1
-1.119E-1	6.215E+0	1.416E+1
-1.070E-1	6.287E+0	1.401E+1
-1.086E-1	6.274E+0	1.415E+1
-1.135E-1	6.378E+0	1.405E+1
-1.119E-1	6.306E+0	1.410E+1
-1.070E-1	6.258E+0	1.407E+1
-1.070E-1	6.313E+0	1.414E+1
-1.103E-1	6.215E+0	1.422E+1
-1.103E-1	6.303E+0	1.402E+1
-1.070E-1	6.374E+0	1.404E+1
-1.070E-1	6.290E+0	1.410E+1
-1.135E-1	6.348E+0	1.397E+1
-1.103E-1	6.300E+0	1.421E+1
-1.070E-1	6.306E+0	1.415E+1
-1.070E-1	6.199E+0	1.411E+1
-1.103E-1	6.280E+0	1.414E+1
-1.119E-1	6.241E+0	1.411E+1
-1.054E-1	6.355E+0	1.415E+1
-1.038E-1	6.199E+0	1.400E+1
-1.086E-1	6.329E+0	1.407E+1
-1.103E-1	6.254E+0	1.401E+1
-1.070E-1	6.358E+0	1.408E+1
-1.054E-1	6.352E+0	1.408E+1
-1.103E-1	6.316E+0	1.416E+1
-1.103E-1	6.287E+0	1.412E+1
-1.086E-1	6.248E+0	1.397E+1
-1.070E-1	6.261E+0	1.403E+1
-1.119E-1	6.300E+0	1.404E+1
-1.103E-1	6.274E+0	1.416E+1
-1.054E-1	6.248E+0	1.407E+1
-1.054E-1	6.400E+0	1.406E+1
-1.119E-1	6.193E+0	1.407E+1
-1.070E-1	6.300E+0	1.411E+1
-1.070E-1	6.355E+0	1.420E+1
-1.086E-1	6.180E+0	1.407E+1
-1.103E-1	6.316E+0	1.411E+1
-1.103E-1	6.426E+0	1.412E+1
-1.086E-1	6.306E+0	1.411E+1
-1.086E-1	6.300E+0	1.416E+1
-1.103E-1	6.316E+0	1.407E+1
-1.103E-1	6.277E+0	1.393E+1
-1.054E-1	6.274E+0	1.416E+1
-1.103E-1	6.358E+0	1.403E+1
-1.103E-1	6.241E+0	1.404E+1
-1.119E-1	6.183E+0	1.410E+1
-1.070E-1	6.251E+0	1.414E+1
-1.070E-1	6.342E+0	1.423E+1
-1.103E-1	6.300E+0	1.392E+1
-1.119E-1	6.436E+0	1.412E+1
-1.086E-1	6.355E+0	1.423E+1
-1.070E-1	6.313E+0	1.399E+1
-1.086E-1	6.352E+0	1.414E+1
-1.135E-1	6.287E+0	1.409E+1
-1.086E-1	6.387E+0	1.416E+1
-1.070E-1	6.300E+0	1.399E+1
-1.119E-1	6.348E+0	1.408E+1
-1.103E-1	6.271E+0	1.407E+1
-1.070E-1	6.310E+0	1.394E+1
-1.070E-1	6.261E+0	1.417E+1
-1.103E-1	6.206E+0	1.404E+1
-1.119E-1	6.300E+0	1.411E+1
-1.070E-1	6.222E+0	1.416E+1
-1.119E-1	6.384E+0	1.408E+1
-1.086E-1	6.332E+0	1.414E+1
-1.119E-1	6.290E+0	1.393E+1
-1.070E-1	6.345E+0	1.411E+1
-1.086E-1	6.355E+0	1.408E+1
-1.103E-1	6.306E+0	1.419E+1
-1.119E-1	6.261E+0	1.414E+1
-1.070E-1	6.348E+0	1.413E+1
-1.086E-1	6.274E+0	1.408E+1
-1.119E-1	6.329E+0	1.426E+1
-1.119E-1	6.339E+0	1.416E+1
-1.086E-1	6.228E+0	1.413E+1
-1.103E-1	6.258E+0	1.417E+1
-1.135E-1	6.361E+0	1.401E+1
-1.119E-1	6.374E+0	1.400E+1
-1.070E-1	6.228E+0	1.413E+1
-1.086E-1	6.310E+0	1.400E+1
-1.103E-1	6.287E+0	1.417E+1
-1.086E-1	6.310E+0	1.404E+1
-1.070E-1	6.157E+0	1.423E+1
-1.054E-1	6.339E+0	1.410E+1
-1.119E-1	6.368E+0	1.399E+1
-1.135E-1	6.335E+0	1.413E+1
-1.086E-1	6.306E+0	1.420E+1
-1.070E-1	6.378E+0	1.420E+1
-1.119E-1	6.251E+0	1.405E+1
-1.086E-1	6.313E+0	1.408E+1
-1.103E-1	6.306E+0	1.414E+1
-1.070E-1	6.228E+0	1.412E+1
-1.135E-1	6.284E+0	1.414E+1
-1.103E-1	6.329E+0	1.413E+1
-1.086E-1	6.222E+0	1.413E+1
-1.086E-1	6.225E+0	1.403E+1
-1.086E-1	6.316E+0	1.400E+1
-1.103E-1	6.332E+0	1.398E+1
-1.086E-1	6.374E+0	1.414E+1
-1.070E-1	6.254E+0	1.411E+1
-1.119E-1	6.290E+0	1.404E+1
-1.103E-1	6.352E+0	1.400E+1
-1.086E-1	6.306E+0	1.417E+1
-1.086E-1	6.323E+0	1.398E+1
-1.119E-1	6.407E+0	1.421E+1
-1.119E-1	6.306E+0	1.400E+1
-1.086E-1	6.306E+0	1.399E+1
-1.086E-1	6.297E+0	1.397E+1
-1.103E-1	6.287E+0	1.398E+1
-1.119E-1	6.264E+0	1.413E+1
-1.038E-1	6.261E+0	1.413E+1
-1.086E-1	6.274E+0	1.408E+1
-1.119E-1	6.342E+0	1.398E+1
-1.119E-1	6.368E+0	1.393E+1
-1.054E-1	6.212E+0	1.406E+1
-1.086E-1	6.316E+0	1.402E+1
-1.119E-1	6.274E+0	1.397E+1
-1.119E-1	6.238E+0	1.402E+1
-1.054E-1	6.219E+0	1.408E+1
-1.086E-1	6.319E+0	1.401E+1
-1.103E-1	6.374E+0	1.422E+1
-1.103E-1	6.348E+0	1.416E+1
-1.070E-1	6.342E+0	1.410E+1
-1.086E-1	6.368E+0	1.401E+1
-1.103E-1	6.232E+0	1.413E+1
-1.119E-1	6.348E+0	1.398E+1
-1.086E-1	6.319E+0	1.397E+1
-1.103E-1	6.274E+0	1.404E+1
-1.135E-1	6.238E+0	1.411E+1
-1.119E-1	6.293E+0	1.404E+1
-1.086E-1	6.319E+0	1.414E+1
-1.103E-1	6.326E+0	1.413E+1
-1.135E-1	6.293E+0	1.395E+1
-1.103E-1	6.297E+0	1.401E+1
-1.086E-1	6.235E+0	1.419E+1
-1.086E-1	6.219E+0	1.406E+1
-1.103E-1	6.335E+0	1.414E+1
-1.103E-1	6.274E+0	1.414E+1
-1.054E-1	6.261E+0	1.416E+1
-1.086E-1	6.261E+0	1.413E+1
-1.103E-1	6.186E+0	1.395E+1
-1.119E-1	6.251E+0	1.415E+1
-1.103E-1	6.206E+0	1.418E+1
-1.086E-1	6.332E+0	1.403E+1
-1.119E-1	6.378E+0	1.416E+1
-1.135E-1	6.297E+0	1.431E+1
-1.070E-1	6.303E+0	1.403E+1
-1.086E-1	6.206E+0	1.411E+1
-1.103E-1	6.358E+0	1.422E+1
-1.103E-1	6.254E+0	1.409E+1
-1.054E-1	6.297E+0	1.416E+1
-1.070E-1	6.267E+0	1.399E+1
-1.119E-1	6.215E+0	1.408E+1
-1.119E-1	6.206E+0	1.426E+1
-1.070E-1	6.271E+0	1.403E+1
-1.103E-1	6.335E+0	1.415E+1
-1.086E-1	6.329E+0	1.403E+1
-1.086E-1	6.235E+0	1.413E+1
-1.086E-1	6.206E+0	1.401E+1
-1.086E-1	6.225E+0	1.411E+1
-1.119E-1	6.232E+0	1.406E+1
-1.135E-1	6.280E+0	1.437E+1
-1.070E-1	6.407E+0	1.407E+1
-1.103E-1	6.387E+0	1.399E+1
-1.086E-1	6.303E+0	1.411E+1
-1.135E-1	6.326E+0	1.403E+1
-1.070E-1	6.199E+0	1.403E+1
-1.070E-1	6.446E+0	1.411E+1
-1.119E-1	6.284E+0	1.405E+1
-1.086E-1	6.251E+0	1.393E+1
-1.086E-1	6.310E+0	1.407E+1
-1.086E-1	6.267E+0	1.406E+1
-1.119E-1	6.251E+0	1.411E+1
-1.119E-1	6.225E+0	1.408E+1
-1.086E-1	6.222E+0	1.413E+1
-1.103E-1	6.358E+0	1.403E+1
-1.119E-1	6.319E+0	1.417E+1
-1.103E-1	6.183E+0	1.401E+1
-1.103E-1	6.297E+0	1.405E+1
-1.103E-1	6.339E+0	1.412E+1
-1.135E-1	6.258E+0	1.411E+1
-1.103E-1	6.232E+0	1.410E+1
-1.103E-1	6.280E+0	1.405E+1
-1.086E-1	6.164E+0	1.401E+1
-1.103E-1	6.287E+0	1.397E+1
-1.135E-1	6.219E+0	1.403E+1
-1.103E-1	6.271E+0	1.411E+1
-1.070E-1	6.196E+0	1.405E+1
-1.135E-1	6.212E+0	1.395E+1
-1.119E-1	6.170E+0	1.410E+1
-1.086E-1	6.206E+0	1.421E+1
-1.038E-1	6.261E+0	1.408E+1
-1.119E-1	6.186E+0	1.410E+1
-1.103E-1	6.332E+0	1.407E+1
-1.086E-1	6.355E+0	1.413E+1
-1.086E-1	6.310E+0	1.411E+1
-1.103E-1	6.316E+0	1.413E+1
-1.119E-1	6.258E+0	1.410E+1
-1.054E-1	6.310E+0	1.399E+1
-1.103E-1	6.267E+0	1.412E+1
-1.119E-1	6.219E+0	1.418E+1
-1.119E-1	6.222E+0	1.418E+1
-1.086E-1	6.245E+0	1.404E+1
-1.054E-1	6.261E+0	1.410E+1
-1.103E-1	6.335E+0	1.414E+1
-1.086E-1	6.297E+0	1.406E+1
-1.070E-1	6.358E+0	1.404E+1
-1.086E-1	6.332E+0	1.399E+1
-1.103E-1	6.384E+0	1.404E+1
-1.135E-1	6.251E+0	1.388E+1
-1.103E-1	6.274E+0	1.412E+1
-1.103E-1	6.306E+0	1.394E+1
-1.103E-1	6.232E+0	1.400E+1
-1.135E-1	6.368E+0	1.399E+1
-1.070E-1	6.293E+0	1.411E+1
-1.086E-1	6.293E+0	1.423E+1
-1.119E-1	6.271E+0	1.411E+1
-1.135E-1	6.284E+0	1.393E+1
-1.070E-1	6.378E+0	1.392E+1
-1.086E-1	6.206E+0	1.399E+1
-1.119E-1	6.277E+0	1.418E+1
-1.119E-1	6.280E+0	1.400E+1
-1.086E-1	6.287E+0	1.407E+1
-1.054E-1	6.164E+0	1.410E+1
-1.135E-1	6.494E+0	1.408E+1
-1.103E-1	6.241E+0	1.410E+1
-1.070E-1	6.274E+0	1.406E+1
-1.070E-1	6.235E+0	1.410E+1
-1.119E-1	6.303E+0	1.402E+1
-1.086E-1	6.271E+0	1.398E+1
-1.086E-1	6.258E+0	1.410E+1
-1.086E-1	6.310E+0	1.401E+1
-1.103E-1	6.361E+0	1.400E+1
-1.151E-1	6.326E+0	1.407E+1
-1.086E-1	6.284E+0	1.403E+1
-1.086E-1	6.316E+0	1.407E+1
-1.135E-1	6.316E+0	1.401E+1
-1.119E-1	6.310E+0	1.403E+1
-1.103E-1	6.381E+0	1.401E+1
-1.086E-1	6.274E+0	1.401E+1
-1.119E-1	6.313E+0	1.417E+1
-1.119E-1	6.313E+0	1.397E+1
-1.086E-1	6.267E+0	1.407E+1
-1.086E-1	6.335E+0	1.415E+1
-1.135E-1	6.209E+0	1.404E+1
-1.103E-1	6.287E+0	1.399E+1
-1.086E-1	6.254E+0	1.399E+1
-1.103E-1	6.306E+0	1.407E+1
-1.119E-1	6.267E+0	1.409E+1
-1.119E-1	6.384E+0	1.422E+1
-1.070E-1	6.332E+0	1.412E+1
-1.103E-1	6.183E+0	1.399E+1
-1.119E-1	6.206E+0	1.412E+1
-1.119E-1	6.290E+0	1.411E+1
-1.086E-1	6.232E+0	1.421E+1
-1.086E-1	6.313E+0	1.401E+1
-1.119E-1	6.215E+0	1.426E+1
-1.135E-1	6.248E+0	1.418E+1
-1.086E-1	6.258E+0	1.406E+1
-1.070E-1	6.335E+0	1.415E+1
-1.151E-1	6.232E+0	1.409E+1
-1.119E-1	6.287E+0	1.397E+1
-1.070E-1	6.258E+0	1.405E+1
-1.103E-1	6.297E+0	1.403E+1
-1.135E-1	6.238E+0	1.417E+1
-1.119E-1	6.274E+0	1.406E+1
-1.103E-1	6.391E+0	1.414E+1
-1.103E-1	6.261E+0	1.415E+1
-1.135E-1	6.238E+0	1.406E+1
-1.119E-1	6.339E+0	1.405E+1
-1.103E-1	6.196E+0	1.412E+1
-1.103E-1	6.303E+0	1.408E+1
-1.103E-1	6.264E+0	1.403E+1
-1.119E-1	6.206E+0	1.401E+1
-1.054E-1	6.335E+0	1.403E+1
-1.054E-1	6.271E+0	1.402E+1
-1.135E-1	6.277E+0	1.408E+1
-1.135E-1	6.209E+0	1.407E+1
-1.070E-1	6.267E+0	1.404E+1
-1.070E-1	6.355E+0	1.403E+1
-1.119E-1	6.167E+0	1.407E+1
-1.103E-1	6.358E+0	1.407E+1
-1.070E-1	6.339E+0	1.401E+1
-1.086E-1	6.303E+0	1.407E+1
-1.119E-1	6.303E+0	1.427E+1
-1.135E-1	6.267E+0	1.413E+1
-1.103E-1	6.284E+0	1.403E+1
-1.086E-1	6.313E+0	1.421E+1
-1.103E-1	6.206E+0	1.412E+1
-1.103E-1	6.251E+0	1.399E+1
-1.054E-1	6.348E+0	1.415E+1
-1.086E-1	6.313E+0	1.424E+1
-1.135E-1	6.232E+0	1.413E+1
-1.135E-1	6.258E+0	1.404E+1
-1.119E-1	6.261E+0	1.397E+1
-1.086E-1	6.287E+0	1.414E+1
-1.135E-1	6.183E+0	1.415E+1
-1.119E-1	6.332E+0	1.412E+1
-1.086E-1	6.277E+0	1.402E+1
-1.054E-1	6.219E+0	1.407E+1
-1.135E-1	6.209E+0	1.417E+1
-1.135E-1	6.319E+0	1.424E+1
-1.103E-1	6.209E+0	1.416E+1
-1.070E-1	6.258E+0	1.410E+1
-1.135E-1	6.303E+0	1.394E+1
-1.103E-1	6.329E+0	1.407E+1
-1.070E-1	6.219E+0	1.404E+1
-1.103E-1	6.254E+0	1.399E+1
-1.119E-1	6.378E+0	1.407E+1
-1.103E-1	6.368E+0	1.411E+1
-1.086E-1	6.225E+0	1.395E+1
-1.086E-1	6.423E+0	1.405E+1
-1.119E-1	6.384E+0	1.406E+1
-1.135E-1	6.271E+0	1.415E+1
-1.070E-1	6.410E+0	1.410E+1
-1.086E-1	6.300E+0	1.409E+1
-1.103E-1	6.335E+0	1.399E+1
-1.135E-1	6.316E+0	1.417E+1
-1.103E-1	6.219E+0	1.409E+1
-1.086E-1	6.300E+0	1.409E+1
-1.119E-1	6.141E+0	1.404E+1
-1.135E-1	6.271E+0	1.415E+1
-1.070E-1	6.284E+0	1.422E+1
-1.119E-1	6.378E+0	1.403E+1
-1.135E-1	6.339E+0	1.395E+1
-1.135E-1	6.335E+0	1.404E+1
-1.070E-1	6.293E+0	1.420E+1
-1.086E-1	6.391E+0	1.398E+1
-1.135E-1	6.300E+0	1.407E+1
-1.135E-1	6.319E+0	1.414E+1
-1.103E-1	6.264E+0	1.408E+1
-1.086E-1	6.300E+0	1.417E+1
-1.135E-1	6.261E+0	1.409E+1
-1.119E-1	6.326E+0	1.407E+1
-1.086E-1	6.293E+0	1.403E+1
-1.086E-1	6.284E+0	1.421E+1
-1.119E-1	6.316E+0	1.416E+1
-1.119E-1	6.261E+0	1.419E+1
-1.086E-1	6.225E+0	1.408E+1
-1.070E-1	6.391E+0	1.402E+1
-1.119E-1	6.196E+0	1.417E+1
-1.070E-1	6.306E+0	1.392E+1
-1.086E-1	6.365E+0	1.395E+1
-1.070E-1	6.280E+0	1.408E+1
-1.135E-1	6.352E+0	1.394E+1
-1.103E-1	6.339E+0	1.402E+1
-1.086E-1	6.287E+0	1.390E+1
-1.086E-1	6.238E+0	1.413E+1
-1.086E-1	6.329E+0	1.408E+1
-1.119E-1	6.368E+0	1.407E+1
-1.070E-1	6.287E+0	1.401E+1
-1.135E-1	6.332E+0	1.409E+1
-1.135E-1	6.310E+0	1.406E+1
-1.135E-1	6.378E+0	1.409E+1
-1.119E-1	6.212E+0	1.406E+1
-1.103E-1	6.277E+0	1.405E+1
-1.103E-1	6.261E+0	1.410E+1
-1.135E-1	6.329E+0	1.404E+1
-1.103E-1	6.352E+0	1.411E+1
-1.086E-1	6.245E+0	1.391E+1
-1.103E-1	6.115E+0	1.387E+1
-1.135E-1	6.358E+0	1.413E+1
-1.086E-1	6.264E+0	1.401E+1
-1.086E-1	6.199E+0	1.416E+1
-1.103E-1	6.215E+0	1.408E+1
-1.119E-1	6.303E+0	1.409E+1
-1.119E-1	6.264E+0	1.404E+1
-1.086E-1	6.147E+0	1.410E+1
-1.119E-1	6.290E+0	1.416E+1
-1.151E-1	6.173E+0	1.416E+1
-1.103E-1	6.300E+0	1.403E+1
-1.070E-1	6.316E+0	1.401E+1
-1.135E-1	6.248E+0	1.417E+1
-1.135E-1	6.297E+0	1.399E+1
-1.103E-1	6.274E+0	1.407E+1
-1.070E-1	6.258E+0	1.387E+1
-1.119E-1	6.264E+0	1.406E+1
-1.103E-1	6.297E+0	1.397E+1
-1.086E-1	6.284E+0	1.415E+1
-1.070E-1	6.251E+0	1.398E+1
-1.119E-1	6.345E+0	1.419E+1
-1.151E-1	6.345E+0	1.416E+1
-1.086E-1	6.258E+0	1.417E+1
-1.086E-1	6.264E+0	1.426E+1
-1.135E-1	6.206E+0	1.402E+1
-1.103E-1	6.177E+0	1.408E+1
-1.086E-1	6.238E+0	1.403E+1
-1.103E-1	6.258E+0	1.403E+1
-1.086E-1	6.339E+0	1.406E+1
-1.119E-1	6.300E+0	1.409E+1
-1.070E-1	6.358E+0	1.400E+1
-1.103E-1	6.310E+0	1.398E+1
-1.119E-1	6.323E+0	1.412E+1
-1.135E-1	6.329E+0	1.408E+1
-1.086E-1	6.206E+0	1.402E+1
-1.151E-1	6.199E+0	1.421E+1
-1.135E-1	6.141E+0	1.399E+1
-1.086E-1	6.329E+0	1.405E+1
-1.086E-1	6.332E+0	1.425E+1
-1.086E-1	6.277E+0	1.403E+1
-1.135E-1	6.348E+0	1.415E+1
-1.135E-1	6.313E+0	1.397E+1
-1.070E-1	6.355E+0	1.408E+1
-1.086E-1	6.264E+0	1.404E+1
-1.119E-1	6.368E+0	1.410E+1
-1.135E-1	6.164E+0	1.401E+1
-1.103E-1	6.245E+0	1.399E+1
-1.070E-1	6.264E+0	1.416E+1
-1.119E-1	6.313E+0	1.409E+1
-1.119E-1	6.245E+0	1.403E+1
-1.103E-1	6.261E+0	1.386E+1
-1.119E-1	6.345E+0	1.418E+1
-1.119E-1	6.323E+0	1.406E+1
-1.135E-1	6.245E+0	1.401E+1
-1.086E-1	6.258E+0	1.407E+1
-1.103E-1	6.329E+0	1.404E+1
-1.119E-1	6.316E+0	1.404E+1
-1.151E-1	6.248E+0	1.403E+1
-1.103E-1	6.248E+0	1.412E+1
-1.103E-1	6.335E+0	1.400E+1
-1.119E-1	6.287E+0	1.422E+1
-1.119E-1	6.274E+0	1.409E+1
-1.086E-1	6.316E+0	1.401E+1
-1.086E-1	6.310E+0	1.408E+1
-1.135E-1	6.225E+0	1.404E+1
-1.135E-1	6.222E+0	1.420E+1
-1.103E-1	6.248E+0	1.399E+1
-1.119E-1	6.222E+0	1.409E+1
-1.103E-1	6.173E+0	1.399E+1
-1.135E-1	6.228E+0	1.394E+1
-1.086E-1	6.196E+0	1.400E+1
-1.086E-1	6.293E+0	1.413E+1
-1.119E-1	6.423E+0	1.409E+1
-1.135E-1	6.316E+0	1.413E+1
-1.103E-1	6.332E+0	1.422E+1
-1.103E-1	6.287E+0	1.407E+1
-1.119E-1	6.319E+0	1.410E+1
-1.135E-1	6.345E+0	1.405E+1
-1.119E-1	6.287E+0	1.395E+1
-1.070E-1	6.264E+0	1.406E+1
-1.103E-1	6.335E+0	1.415E+1
-1.119E-1	6.232E+0	1.401E+1
-1.070E-1	6.274E+0	1.398E+1
-1.103E-1	6.206E+0	1.415E+1
-1.119E-1	6.277E+0	1.416E+1
-1.135E-1	6.300E+0	1.406E+1
-1.086E-1	6.313E+0	1.414E+1
-1.119E-1	6.374E+0	1.396E+1
-1.119E-1	6.284E+0	1.403E+1
-1.119E-1	6.371E+0	1.406E+1
-1.103E-1	6.306E+0	1.418E+1
-1.103E-1	6.245E+0	1.406E+1
-1.119E-1	6.394E+0	1.387E+1
-1.135E-1	6.206E+0	1.416E+1
-1.070E-1	6.352E+0	1.411E+1
-1.135E-1	6.271E+0	1.415E+1
-1.119E-1	6.284E+0	1.415E+1
-1.135E-1	6.245E+0	1.408E+1
-1.103E-1	6.267E+0	1.399E+1
-1.103E-1	6.368E+0	1.407E+1
-1.119E-1	6.323E+0	1.399E+1
-1.103E-1	6.228E+0	1.410E+1
-1.103E-1	6.326E+0	1.417E+1
-1.086E-1	6.245E+0	1.408E+1
-1.103E-1	6.313E+0	1.397E+1
-1.103E-1	6.212E+0	1.414E+1
-1.086E-1	6.407E+0	1.404E+1
-1.103E-1	6.241E+0	1.417E+1
-1.119E-1	6.209E+0	1.392E+1
-1.151E-1	6.310E+0	1.410E+1
-1.054E-1	6.326E+0	1.397E+1
-1.070E-1	6.332E+0	1.402E+1
-1.119E-1	6.404E+0	1.412E+1
-1.103E-1	6.323E+0	1.388E+1
-1.086E-1	6.335E+0	1.409E+1
-1.070E-1	6.277E+0	1.406E+1
-1.119E-1	6.261E+0	1.400E+1
-1.135E-1	6.316E+0	1.427E+1
-1.070E-1	6.391E+0	1.398E+1
-1.086E-1	6.316E+0	1.406E+1
-1.086E-1	6.293E+0	1.417E+1
-1.119E-1	6.248E+0	1.399E+1
-1.103E-1	6.241E+0	1.411E+1
-1.103E-1	6.258E+0	1.418E+1
-1.103E-1	6.235E+0	1.411E+1
-1.135E-1	6.306E+0	1.403E+1
-1.103E-1	6.361E+0	1.409E+1
-1.086E-1	6.287E+0	1.408E+1
-1.151E-1	6.248E+0	1.408E+1
-1.119E-1	6.355E+0	1.407E+1
-1.103E-1	6.287E+0	1.411E+1
-1.070E-1	6.319E+0	1.402E+1
-1.151E-1	6.316E+0	1.408E+1
-1.119E-1	6.306E+0	1.395E+1
-1.086E-1	6.284E+0	1.411E+1
-1.086E-1	6.277E+0	1.401E+1
-1.119E-1	6.342E+0	1.409E+1
-1.151E-1	6.264E+0	1.391E+1
-1.103E-1	6.303E+0	1.414E+1
-1.103E-1	6.267E+0	1.401E+1
-1.151E-1	6.277E+0	1.399E+1
-1.119E-1	6.267E+0	1.404E+1
-1.070E-1	6.251E+0	1.407E+1
-1.086E-1	6.222E+0	1.399E+1
-1.135E-1	6.326E+0	1.407E+1
-1.135E-1	6.228E+0	1.408E+1
-1.086E-1	6.274E+0	1.396E+1
-1.086E-1	6.303E+0	1.409E+1
-1.135E-1	6.323E+0	1.397E+1
-1.151E-1	6.319E+0	1.402E+1
-1.119E-1	6.303E+0	1.411E+1
-1.103E-1	6.391E+0	1.404E+1
-1.151E-1	6.271E+0	1.418E+1
-1.151E-1	6.219E+0	1.394E+1
-1.086E-1	6.329E+0	1.393E+1
-1.103E-1	6.365E+0	1.403E+1
-1.119E-1	6.361E+0	1.413E+1
-1.135E-1	6.202E+0	1.406E+1
-1.086E-1	6.228E+0	1.414E+1
-1.103E-1	6.339E+0	1.404E+1
-1.119E-1	6.251E+0	1.414E+1
-1.151E-1	6.284E+0	1.415E+1
-1.086E-1	6.361E+0	1.409E+1
-1.086E-1	6.313E+0	1.404E+1
-1.119E-1	6.264E+0	1.397E+1
-1.119E-1	6.245E+0	1.411E+1
-1.103E-1	6.310E+0	1.393E+1
-1.086E-1	6.277E+0	1.394E+1
-1.135E-1	6.316E+0	1.403E+1
-1.135E-1	6.222E+0	1.401E+1
-1.086E-1	6.348E+0	1.399E+1
-1.086E-1	6.219E+0	1.411E+1
-1.103E-1	6.271E+0	1.406E+1
-1.151E-1	6.306E+0	1.410E+1
-1.103E-1	6.300E+0	1.404E+1
-1.119E-1	6.258E+0	1.411E+1
-1.135E-1	6.251E+0	1.408E+1
-1.119E-1	6.313E+0	1.406E+1
-1.086E-1	6.251E+0	1.406E+1
-1.103E-1	6.215E+0	1.408E+1
-1.103E-1	6.248E+0	1.401E+1
-1.103E-1	6.277E+0	1.406E+1
-1.070E-1	6.459E+0	1.410E+1
-1.119E-1	6.280E+0	1.416E+1
-1.135E-1	6.316E+0	1.407E+1
-1.151E-1	6.303E+0	1.418E+1
-1.103E-1	6.280E+0	1.411E+1
-1.054E-1	6.261E+0	1.404E+1
-1.119E-1	6.251E+0	1.411E+1
-1.119E-1	6.332E+0	1.419E+1
-1.103E-1	6.361E+0	1.395E+1
-1.086E-1	6.345E+0	1.407E+1
-1.119E-1	6.293E+0	1.399E+1
-1.135E-1	6.329E+0	1.426E+1
-1.103E-1	6.310E+0	1.405E+1
-1.119E-1	6.326E+0	1.389E+1
-1.119E-1	6.228E+0	1.406E+1
-1.135E-1	6.199E+0	1.411E+1
-1.103E-1	6.232E+0	1.411E+1
-1.103E-1	6.319E+0	1.404E+1
-1.135E-1	6.267E+0	1.412E+1
-1.103E-1	6.190E+0	1.401E+1
-1.086E-1	6.290E+0	1.396E+1
-1.119E-1	6.170E+0	1.417E+1
-1.103E-1	6.206E+0	1.418E+1
-1.119E-1	6.316E+0	1.411E+1
-1.103E-1	6.271E+0	1.401E+1
-1.103E-1	6.287E+0	1.412E+1
-1.135E-1	6.235E+0	1.412E+1
-1.119E-1	6.352E+0	1.404E+1
-1.103E-1	6.319E+0	1.412E+1
-1.086E-1	6.248E+0	1.413E+1
-1.135E-1	6.228E+0	1.411E+1
-1.135E-1	6.277E+0	1.393E+1
-1.103E-1	6.258E+0	1.401E+1
-1.086E-1	6.248E+0	1.403E+1
-1.135E-1	6.225E+0	1.422E+1
-1.135E-1	6.277E+0	1.411E+1
-1.070E-1	6.261E+0	1.401E+1
-1.086E-1	6.290E+0	1.401E+1
-1.086E-1	6.323E+0	1.401E+1
-1.119E-1	6.141E+0	1.411E+1
-1.070E-1	6.378E+0	1.413E+1
-1.086E-1	6.342E+0	1.394E+1
-1.135E-1	6.254E+0	1.406E+1
-1.119E-1	6.303E+0	1.406E+1
-1.103E-1	6.284E+0	1.391E+1
-1.103E-1	6.326E+0	1.410E+1
-1.135E-1	6.280E+0	1.394E+1
-1.135E-1	6.352E+0	1.396E+1
-1.086E-1	6.313E+0	1.399E+1
-1.086E-1	6.339E+0	1.415E+1
-1.119E-1	6.206E+0	1.403E+1
-1.103E-1	6.222E+0	1.400E+1
-1.086E-1	6.316E+0	1.408E+1
-1.119E-1	6.245E+0	1.416E+1
-1.135E-1	6.287E+0	1.406E+1
-1.151E-1	6.378E+0	1.405E+1
-1.103E-1	6.222E+0	1.407E+1
-1.103E-1	6.387E+0	1.404E+1
-1.135E-1	6.323E+0	1.399E+1
-1.151E-1	6.238E+0	1.408E+1
-1.086E-1	6.355E+0	1.414E+1
-1.086E-1	6.274E+0	1.422E+1
-1.135E-1	6.348E+0	1.398E+1
-1.135E-1	6.284E+0	1.409E+1
-1.086E-1	6.297E+0	1.402E+1
-1.070E-1	6.251E+0	1.410E+1
-1.103E-1	6.319E+0	1.391E+1
-1.119E-1	6.323E+0	1.406E+1
-1.086E-1	6.238E+0	1.401E+1
-1.086E-1	6.335E+0	1.410E+1
-1.151E-1	6.332E+0	1.409E+1
-1.119E-1	6.222E+0	1.394E+1
-1.070E-1	6.384E+0	1.397E+1
-1.103E-1	6.271E+0	1.400E+1
-1.119E-1	6.319E+0	1.400E+1
-1.135E-1	6.365E+0	1.405E+1
-1.086E-1	6.238E+0	1.404E+1
-1.086E-1	6.332E+0	1.408E+1
-1.119E-1	6.293E+0	1.397E+1
-1.151E-1	6.342E+0	1.404E+1
-1.086E-1	6.391E+0	1.416E+1
-1.119E-1	6.287E+0	1.404E+1
-1.119E-1	6.345E+0	1.405E+1
-1.151E-1	6.215E+0	1.415E+1
-1.119E-1	6.306E+0	1.408E+1
-1.119E-1	6.348E+0	1.404E+1
-1.135E-1	6.280E+0	1.403E+1
-1.135E-1	6.235E+0	1.396E+1
-1.086E-1	6.332E+0	1.396E+1
-1.086E-1	6.368E+0	1.406E+1
-1.135E-1	6.290E+0	1.401E+1
-1.135E-1	6.339E+0	1.398E+1
-1.135E-1	6.335E+0	1.398E+1
-1.119E-1	6.199E+0	1.406E+1
-1.103E-1	6.371E+0	1.398E+1
-1.151E-1	6.358E+0	1.415E+1
-1.054E-1	6.287E+0	1.403E+1
-1.086E-1	6.313E+0	1.396E+1
-1.119E-1	6.251E+0	1.397E+1
-1.135E-1	6.219E+0	1.404E+1
-1.086E-1	6.316E+0	1.397E+1
-1.054E-1	6.400E+0	1.401E+1
-1.151E-1	6.319E+0	1.410E+1
-1.135E-1	6.271E+0	1.403E+1
-1.086E-1	6.352E+0	1.406E+1
-1.103E-1	6.199E+0	1.404E+1
-1.119E-1	6.323E+0	1.407E+1
-1.151E-1	6.352E+0	1.403E+1
-1.086E-1	6.329E+0	1.402E+1
-1.119E-1	6.303E+0	1.417E+1
-1.119E-1	6.319E+0	1.406E+1
-1.135E-1	6.316E+0	1.424E+1
-1.086E-1	6.345E+0	1.403E+1
-1.086E-1	6.394E+0	1.393E+1
-1.119E-1	6.345E+0	1.411E+1
-1.119E-1	6.306E+0	1.410E+1
-1.103E-1	6.332E+0	1.406E+1
-1.103E-1	6.361E+0	1.397E+1
-1.103E-1	6.306E+0	1.419E+1
-1.135E-1	6.274E+0	1.415E+1
-1.103E-1	6.271E+0	1.397E+1
-1.119E-1	6.306E+0	1.419E+1
-1.135E-1	6.228E+0	1.403E+1
-1.151E-1	6.355E+0	1.398E+1
-1.086E-1	6.206E+0	1.398E+1
-1.070E-1	6.326E+0	1.408E+1
-1.119E-1	6.284E+0	1.407E+1
-1.119E-1	6.332E+0	1.406E+1
-1.103E-1	6.323E+0	1.416E+1
-1.103E-1	6.316E+0	1.407E+1
-1.135E-1	6.306E+0	1.414E+1
-1.151E-1	6.232E+0	1.385E+1
-1.119E-1	6.238E+0	1.409E+1
-1.119E-1	6.264E+0	1.412E+1
-1.135E-1	6.222E+0	1.400E+1
-1.167E-1	6.303E+0	1.408E+1
-1.103E-1	6.290E+0	1.400E+1
-1.119E-1	6.342E+0	1.406E+1
-1.135E-1	6.238E+0	1.401E+1
-1.119E-1	6.222E+0	1.410E+1
-1.119E-1	6.316E+0	1.402E+1
-1.086E-1	6.293E+0	1.399E+1
-1.119E-1	6.222E+0	1.410E+1
-1.119E-1	6.274E+0	1.418E+1
-1.103E-1	6.225E+0	1.406E+1
-1.086E-1	6.254E+0	1.411E+1
-1.119E-1	6.235E+0	1.395E+1
-1.151E-1	6.355E+0	1.412E+1
-1.119E-1	6.274E+0	1.415E+1
-1.103E-1	6.306E+0	1.411E+1
-1.119E-1	6.225E+0	1.403E+1
-1.135E-1	6.287E+0	1.411E+1
-1.135E-1	6.277E+0	1.405E+1
-1.103E-1	6.241E+0	1.400E+1
-1.103E-1	6.306E+0	1.406E+1
-1.103E-1	6.352E+0	1.390E+1
-1.103E-1	6.248E+0	1.409E+1
-1.103E-1	6.274E+0	1.400E+1
-1.135E-1	6.238E+0	1.420E+1
-1.135E-1	6.297E+0	1.413E+1
-1.103E-1	6.303E+0	1.392E+1
-1.103E-1	6.287E+0	1.399E+1
-1.135E-1	6.287E+0	1.419E+1
-1.135E-1	6.225E+0	1.404E+1
-1.103E-1	6.329E+0	1.417E+1
-1.086E-1	6.300E+0	1.400E+1
-1.119E-1	6.238E+0	1.406E+1
-1.119E-1	6.251E+0	1.415E+1
-1.119E-1	6.267E+0	1.399E+1
-1.086E-1	6.245E+0	1.397E+1
-1.135E-1	6.297E+0	1.411E+1
-1.135E-1	6.251E+0	1.392E+1
-1.070E-1	6.290E+0	1.410E+1
-1.086E-1	6.280E+0	1.414E+1
-1.119E-1	6.355E+0	1.403E+1
-1.135E-1	6.430E+0	1.419E+1
-1.119E-1	6.264E+0	1.407E+1
-1.103E-1	6.394E+0	1.400E+1
-1.167E-1	6.465E+0	1.398E+1
-1.151E-1	6.297E+0	1.406E+1
-1.103E-1	6.332E+0	1.414E+1
-1.103E-1	6.290E+0	1.410E+1
-1.135E-1	6.225E+0	1.408E+1
-1.151E-1	6.245E+0	1.407E+1
-1.086E-1	6.274E+0	1.405E+1
-1.119E-1	6.245E+0	1.410E+1
-1.119E-1	6.284E+0	1.410E+1
-1.119E-1	6.215E+0	1.406E+1
-1.086E-1	6.248E+0	1.425E+1
-1.086E-1	6.316E+0	1.408E+1
-1.135E-1	6.271E+0	1.401E+1
-1.103E-1	6.358E+0	1.408E+1
-1.103E-1	6.264E+0	1.404E+1
-1.119E-1	6.284E+0	1.409E+1
-1.119E-1	6.261E+0	1.401E+1
-1.135E-1	6.335E+0	1.414E+1
-1.119E-1	6.261E+0	1.403E+1
-1.054E-1	6.404E+0	1.404E+1
-1.135E-1	6.284E+0	1.410E+1
-1.119E-1	6.193E+0	1.408E+1
-1.119E-1	6.358E+0	1.401E+1
-1.135E-1	6.199E+0	1.404E+1
-1.151E-1	6.235E+0	1.408E+1
-1.135E-1	6.313E+0	1.405E+1
-1.135E-1	6.232E+0	1.408E+1
-1.086E-1	6.284E+0	1.401E+1
-1.135E-1	6.245E+0	1.404E+1
-1.119E-1	6.326E+0	1.414E+1
-1.103E-1	6.284E+0	1.409E+1
-1.086E-1	6.245E+0	1.418E+1
-1.135E-1	6.241E+0	1.397E+1
-1.135E-1	6.232E+0	1.414E+1
-1.086E-1	6.297E+0	1.400E+1
-1.103E-1	6.303E+0	1.398E+1
-1.119E-1	6.290E+0	1.400E+1
-1.167E-1	6.332E+0	1.397E+1
-1.103E-1	6.287E+0	1.395E+1
-1.103E-1	6.397E+0	1.415E+1
-1.135E-1	6.258E+0	1.398E+1
-1.119E-1	6.319E+0	1.415E+1
-1.086E-1	6.258E+0	1.409E+1
-1.070E-1	6.316E+0	1.398E+1
-1.119E-1	6.212E+0	1.400E+1
-1.135E-1	6.248E+0	1.414E+1
-1.119E-1	6.306E+0	1.402E+1
-1.103E-1	6.196E+0	1.414E+1
-1.135E-1	6.306E+0	1.406E+1
-1.119E-1	6.274E+0	1.418E+1
-1.135E-1	6.365E+0	1.391E+1
-1.086E-1	6.222E+0	1.397E+1
-1.135E-1	6.323E+0	1.403E+1
-1.135E-1	6.274E+0	1.410E+1
-1.103E-1	6.206E+0	1.399E+1
-1.103E-1	6.261E+0	1.405E+1
-1.103E-1	6.384E+0	1.395E+1
-1.151E-1	6.339E+0	1.408E+1
-1.103E-1	6.358E+0	1.405E+1
-1.086E-1	6.177E+0	1.401E+1
-1.119E-1	6.316E+0	1.403E+1
-1.119E-1	6.335E+0	1.416E+1
-1.086E-1	6.284E+0	1.394E+1
-1.103E-1	6.280E+0	1.410E+1
-1.151E-1	6.277E+0	1.415E+1
-1.119E-1	6.254E+0	1.410E+1
-1.103E-1	6.316E+0	1.394E+1
-1.103E-1	6.313E+0	1.411E+1
-1.135E-1	6.193E+0	1.399E+1
-1.119E-1	6.267E+0	1.406E+1
-1.103E-1	6.199E+0	1.392E+1
-1.103E-1	6.313E+0	1.401E+1
-1.086E-1	6.300E+0	1.404E+1
-1.119E-1	6.348E+0	1.397E+1
-1.119E-1	6.228E+0	1.399E+1
-1.103E-1	6.297E+0	1.395E+1
-1.151E-1	6.241E+0	1.391E+1
-1.119E-1	6.494E+0	1.426E+1
-1.135E-1	6.215E+0	1.417E+1
-1.103E-1	6.264E+0	1.405E+1
-1.135E-1	6.232E+0	1.402E+1
-1.135E-1	6.287E+0	1.412E+1
-1.119E-1	6.290E+0	1.401E+1
-1.135E-1	6.209E+0	1.395E+1
-1.119E-1	6.274E+0	1.410E+1
-1.167E-1	6.225E+0	1.410E+1
-1.119E-1	6.297E+0	1.401E+1
-1.103E-1	6.287E+0	1.406E+1
-1.151E-1	6.241E+0	1.416E+1
-1.167E-1	6.261E+0	1.394E+1
-1.103E-1	6.219E+0	1.422E+1
-1.103E-1	6.290E+0	1.414E+1
-1.103E-1	6.290E+0	1.417E+1
-1.135E-1	6.290E+0	1.422E+1
-1.103E-1	6.235E+0	1.397E+1
-1.103E-1	6.287E+0	1.405E+1
-1.135E-1	6.251E+0	1.416E+1
-1.167E-1	6.365E+0	1.412E+1
-1.103E-1	6.261E+0	1.395E+1
-1.086E-1	6.319E+0	1.393E+1
-1.103E-1	6.339E+0	1.407E+1
-1.135E-1	6.381E+0	1.413E+1
-1.103E-1	6.173E+0	1.404E+1
-1.086E-1	6.394E+0	1.392E+1
-1.151E-1	6.274E+0	1.416E+1
-1.184E-1	6.267E+0	1.410E+1
-1.119E-1	6.267E+0	1.416E+1
-1.103E-1	6.271E+0	1.401E+1
-1.135E-1	6.245E+0	1.403E+1
-1.135E-1	6.196E+0	1.410E+1
-1.119E-1	6.300E+0	1.396E+1
-1.103E-1	6.251E+0	1.402E+1
-1.119E-1	6.358E+0	1.414E+1
-1.119E-1	6.271E+0	1.408E+1
-1.119E-1	6.144E+0	1.411E+1
-1.086E-1	6.254E+0	1.411E+1
-1.119E-1	6.271E+0	1.403E+1
-1.135E-1	6.426E+0	1.406E+1
-1.119E-1	6.238E+0	1.413E+1
-1.103E-1	6.212E+0	1.404E+1
-1.119E-1	6.267E+0	1.420E+1
-1.119E-1	6.258E+0	1.405E+1
-1.103E-1	6.151E+0	1.398E+1
-1.103E-1	6.358E+0	1.411E+1
-1.151E-1	6.228E+0	1.399E+1
-1.167E-1	6.183E+0	1.401E+1
-1.103E-1	6.164E+0	1.412E+1
-1.103E-1	6.293E+0	1.409E+1
-1.119E-1	6.280E+0	1.396E+1
-1.151E-1	6.352E+0	1.402E+1
-1.135E-1	6.323E+0	1.399E+1
-1.119E-1	6.251E+0	1.402E+1
-1.103E-1	6.190E+0	1.406E+1
-1.151E-1	6.245E+0	1.410E+1
-1.103E-1	6.287E+0	1.417E+1
-1.119E-1	6.235E+0	1.398E+1
-1.151E-1	6.374E+0	1.396E+1
-1.151E-1	6.310E+0	1.402E+1
-1.135E-1	6.303E+0	1.393E+1
-1.086E-1	6.258E+0	1.393E+1
-1.135E-1	6.378E+0	1.417E+1
-1.135E-1	6.358E+0	1.397E+1
-1.086E-1	6.261E+0	1.401E+1
-1.119E-1	6.287E+0	1.408E+1
-1.135E-1	6.303E+0	1.392E+1
-1.135E-1	6.300E+0	1.417E+1
-1.103E-1	6.186E+0	1.423E+1
-1.103E-1	6.254E+0	1.406E+1
-1.103E-1	6.280E+0	1.400E+1
-1.135E-1	6.345E+0	1.406E+1
-1.119E-1	6.245E+0	1.394E+1
-1.119E-1	6.202E+0	1.404E+1
-1.135E-1	6.290E+0	1.405E+1
-1.151E-1	6.157E+0	1.406E+1
-1.086E-1	6.365E+0	1.391E+1
-1.135E-1	6.310E+0	1.401E+1
-1.151E-1	6.358E+0	1.412E+1
-1.151E-1	6.297E+0	1.409E+1
-1.135E-1	6.264E+0	1.406E+1
-1.103E-1	6.274E+0	1.401E+1
-1.151E-1	6.267E+0	1.404E+1
-1.119E-1	6.238E+0	1.400E+1
-1.119E-1	6.232E+0	1.412E+1
-1.086E-1	6.313E+0	1.401E+1
-1.167E-1	6.235E+0	1.395E+1
-1.167E-1	6.264E+0	1.406E+1
-1.086E-1	6.293E+0	1.398E+1
-1.103E-1	6.332E+0	1.412E+1
-1.151E-1	6.342E+0	1.417E+1
-1.151E-1	6.339E+0	1.407E+1
-1.135E-1	6.206E+0	1.412E+1
-1.119E-1	6.345E+0	1.412E+1
-1.119E-1	6.358E+0	1.407E+1
-1.151E-1	6.345E+0	1.393E+1
-1.119E-1	6.300E+0	1.417E+1
-1.086E-1	6.228E+0	1.415E+1
-1.135E-1	6.254E+0	1.408E+1
-1.151E-1	6.267E+0	1.398E+1
-1.119E-1	6.342E+0	1.419E+1
-1.086E-1	6.335E+0	1.417E+1
-1.119E-1	6.193E+0	1.406E+1
-1.151E-1	6.274E+0	1.403E+1
-1.119E-1	6.290E+0	1.399E+1
-1.103E-1	6.190E+0	1.401E+1
-1.167E-1	6.209E+0	1.399E+1
-1.135E-1	6.261E+0	1.399E+1
-1.070E-1	6.284E+0	1.396E+1
-1.135E-1	6.232E+0	1.394E+1
-1.151E-1	6.222E+0	1.407E+1
-1.167E-1	6.277E+0	1.401E+1
-1.135E-1	6.335E+0	1.398E+1
-1.119E-1	6.430E+0	1.416E+1
-1.119E-1	6.258E+0	1.402E+1
-1.184E-1	6.264E+0	1.422E+1
-1.135E-1	6.378E+0	1.402E+1
-1.119E-1	6.251E+0	1.410E+1
-1.167E-1	6.261E+0	1.391E+1
-1.167E-1	6.332E+0	1.401E+1
-1.086E-1	6.323E+0	1.383E+1
-1.119E-1	6.316E+0	1.414E+1
-1.135E-1	6.397E+0	1.398E+1
-1.135E-1	6.219E+0	1.410E+1
-1.119E-1	6.251E+0	1.401E+1
-1.086E-1	6.280E+0	1.405E+1
-1.135E-1	6.193E+0	1.410E+1
-1.135E-1	6.335E+0	1.409E+1
-1.151E-1	6.316E+0	1.401E+1
-1.119E-1	6.323E+0	1.393E+1
-1.135E-1	6.245E+0	1.411E+1
-1.151E-1	6.228E+0	1.390E+1
-1.135E-1	6.284E+0	1.407E+1
-1.119E-1	6.267E+0	1.406E+1
-1.135E-1	6.280E+0	1.398E+1
-1.151E-1	6.297E+0	1.397E+1
-1.103E-1	6.241E+0	1.398E+1
-1.103E-1	6.306E+0	1.402E+1
-1.151E-1	6.183E+0	1.396E+1
-1.135E-1	6.264E+0	1.403E+1
-1.119E-1	6.339E+0	1.403E+1
-1.119E-1	6.300E+0	1.421E+1
-1.135E-1	6.329E+0	1.408E+1
-1.151E-1	6.254E+0	1.413E+1
-1.135E-1	6.323E+0	1.414E+1
-1.135E-1	6.251E+0	1.413E+1
-1.135E-1	6.290E+0	1.415E+1
-1.151E-1	6.190E+0	1.409E+1
-1.119E-1	6.222E+0	1.394E+1
-1.135E-1	6.335E+0	1.406E+1
-1.135E-1	6.303E+0	1.388E+1
-1.167E-1	6.287E+0	1.403E+1
-1.103E-1	6.293E+0	1.422E+1
-1.086E-1	6.387E+0	1.412E+1
-1.151E-1	6.300E+0	1.404E+1
-1.167E-1	6.287E+0	1.391E+1
-1.119E-1	6.258E+0	1.411E+1
-1.086E-1	6.251E+0	1.404E+1
-1.135E-1	6.319E+0	1.390E+1
-1.151E-1	6.381E+0	1.417E+1
-1.135E-1	6.310E+0	1.420E+1
-1.086E-1	6.306E+0	1.415E+1
-1.135E-1	6.284E+0	1.397E+1
-1.151E-1	6.300E+0	1.406E+1
-1.135E-1	6.274E+0	1.399E+1
-1.119E-1	6.310E+0	1.408E+1
-1.135E-1	6.287E+0	1.401E+1
-1.151E-1	6.397E+0	1.400E+1
-1.135E-1	6.202E+0	1.401E+1
-1.119E-1	6.186E+0	1.397E+1
-1.135E-1	6.316E+0	1.408E+1
-1.135E-1	6.361E+0	1.405E+1
-1.135E-1	6.348E+0	1.415E+1
-1.103E-1	6.277E+0	1.410E+1
-1.135E-1	6.193E+0	1.410E+1
-1.167E-1	6.212E+0	1.410E+1
-1.103E-1	6.267E+0	1.404E+1
-1.103E-1	6.245E+0	1.408E+1
-1.119E-1	6.313E+0	1.396E+1
-1.135E-1	6.245E+0	1.400E+1
-1.119E-1	6.339E+0	1.384E+1
-1.103E-1	6.251E+0	1.401E+1
-1.167E-1	6.212E+0	1.402E+1
-1.184E-1	6.326E+0	1.415E+1
-1.119E-1	6.219E+0	1.404E+1
-1.086E-1	6.219E+0	1.406E+1
-1.167E-1	6.394E+0	1.405E+1
-1.135E-1	6.300E+0	1.391E+1
-1.135E-1	6.232E+0	1.409E+1
-1.119E-1	6.303E+0	1.399E+1
-1.135E-1	6.235E+0	1.397E+1
-1.151E-1	6.290E+0	1.407E+1
-1.103E-1	6.248E+0	1.411E+1
-1.103E-1	6.319E+0	1.407E+1
-1.135E-1	6.212E+0	1.397E+1
-1.151E-1	6.310E+0	1.398E+1
-1.135E-1	6.287E+0	1.397E+1
-1.086E-1	6.206E+0	1.403E+1
-1.135E-1	6.316E+0	1.418E+1
-1.167E-1	6.303E+0	1.400E+1
-1.135E-1	6.290E+0	1.397E+1
-1.103E-1	6.235E+0	1.406E+1
-1.151E-1	6.290E+0	1.411E+1
-1.135E-1	6.313E+0	1.397E+1
-1.151E-1	6.381E+0	1.405E+1
-1.135E-1	6.290E+0	1.414E+1
-1.151E-1	6.232E+0	1.400E+1
-1.167E-1	6.254E+0	1.413E+1
-1.103E-1	6.238E+0	1.398E+1
-1.119E-1	6.323E+0	1.401E+1
-1.135E-1	6.209E+0	1.400E+1
-1.167E-1	6.319E+0	1.406E+1
-1.103E-1	6.264E+0	1.404E+1
-1.151E-1	6.219E+0	1.412E+1
-1.135E-1	6.232E+0	1.412E+1
-1.135E-1	6.365E+0	1.399E+1
-1.135E-1	6.267E+0	1.399E+1
-1.135E-1	6.439E+0	1.418E+1
-1.119E-1	6.293E+0	1.401E+1
-1.151E-1	6.323E+0	1.408E+1
-1.119E-1	6.164E+0	1.402E+1
-1.103E-1	6.287E+0	1.398E+1
-1.167E-1	6.378E+0	1.401E+1
-1.103E-1	6.361E+0	1.408E+1
-1.119E-1	6.310E+0	1.408E+1
-1.119E-1	6.407E+0	1.401E+1
-1.135E-1	6.264E+0	1.411E+1
-1.167E-1	6.277E+0	1.381E+1
-1.119E-1	6.232E+0	1.414E+1
-1.119E-1	6.206E+0	1.409E+1
-1.119E-1	6.297E+0	1.390E+1
-1.135E-1	6.352E+0	1.399E+1
-1.119E-1	6.261E+0	1.403E+1
-1.086E-1	6.420E+0	1.405E+1
-1.135E-1	6.251E+0	1.408E+1
-1.135E-1	6.167E+0	1.409E+1
-1.119E-1	6.277E+0	1.394E+1
-1.103E-1	6.254E+0	1.409E+1
-1.103E-1	6.313E+0	1.397E+1
-1.167E-1	6.284E+0	1.414E+1
-1.119E-1	6.378E+0	1.402E+1
-1.135E-1	6.339E+0	1.409E+1
-1.119E-1	6.381E+0	1.400E+1
-1.167E-1	6.248E+0	1.410E+1
-1.119E-1	6.245E+0	1.395E+1
-1.119E-1	6.310E+0	1.412E+1
-1.151E-1	6.274E+0	1.384E+1
-1.167E-1	6.254E+0	1.399E+1
-1.135E-1	6.225E+0	1.404E+1
-1.086E-1	6.293E+0	1.398E+1
-1.135E-1	6.303E+0	1.400E+1
-1.151E-1	6.339E+0	1.388E+1
-1.119E-1	6.316E+0	1.410E+1
-1.103E-1	6.151E+0	1.415E+1
-1.135E-1	6.332E+0	1.410E+1
-1.151E-1	6.348E+0	1.408E+1
-1.151E-1	6.384E+0	1.409E+1
-1.086E-1	6.329E+0	1.394E+1
-1.167E-1	6.235E+0	1.380E+1
-1.184E-1	6.235E+0	1.409E+1
-1.103E-1	6.271E+0	1.415E+1
-1.119E-1	6.196E+0	1.402E+1
-1.119E-1	6.284E+0	1.408E+1
-1.167E-1	6.261E+0	1.389E+1
-1.135E-1	6.358E+0	1.397E+1
-1.103E-1	6.310E+0	1.415E+1
-1.151E-1	6.277E+0	1.401E+1
-1.135E-1	6.274E+0	1.410E+1
-1.103E-1	6.358E+0	1.396E+1
-1.119E-1	6.232E+0	1.397E+1
-1.151E-1	6.319E+0	1.413E+1
-1.151E-1	6.297E+0	1.402E+1
-1.135E-1	6.323E+0	1.407E+1
-1.151E-1	6.306E+0	1.402E+1
-1.135E-1	6.300E+0	1.395E+1
-1.167E-1	6.235E+0	1.422E+1
-1.135E-1	6.245E+0	1.399E+1
-1.103E-1	6.228E+0	1.408E+1
-1.119E-1	6.355E+0	1.393E+1
-1.184E-1	6.352E+0	1.399E+1
-1.135E-1	6.342E+0	1.412E+1
-1.103E-1	6.293E+0	1.419E+1
-1.135E-1	6.326E+0	1.407E+1
-1.151E-1	6.228E+0	1.418E+1
-1.135E-1	6.245E+0	1.391E+1
-1.119E-1	6.306E+0	1.388E+1
-1.167E-1	6.332E+0	1.403E+1
-1.151E-1	6.248E+0	1.404E+1
-1.103E-1	6.219E+0	1.389E+1
-1.103E-1	6.177E+0	1.400E+1
-1.135E-1	6.313E+0	1.416E+1
-1.135E-1	6.115E+0	1.396E+1
-1.119E-1	6.355E+0	1.395E+1
-1.119E-1	6.267E+0	1.406E+1
-1.167E-1	6.306E+0	1.395E+1
-1.167E-1	6.222E+0	1.401E+1
-1.086E-1	6.248E+0	1.390E+1
-1.119E-1	6.384E+0	1.407E+1
-1.151E-1	6.303E+0	1.424E+1
-1.200E-1	6.264E+0	1.402E+1
-1.135E-1	6.339E+0	1.419E+1
-1.103E-1	6.264E+0	1.402E+1
-1.167E-1	6.202E+0	1.397E+1
-1.151E-1	6.251E+0	1.402E+1
-1.103E-1	6.368E+0	1.404E+1
-1.103E-1	6.361E+0	1.399E+1
-1.151E-1	6.293E+0	1.414E+1
-1.167E-1	6.407E+0	1.418E+1
-1.151E-1	6.323E+0	1.400E+1
-1.135E-1	6.284E+0	1.402E+1
-1.135E-1	6.323E+0	1.408E+1
-1.135E-1	6.202E+0	1.416E+1
-1.135E-1	6.397E+0	1.408E+1
-1.119E-1	6.206E+0	1.408E+1
-1.135E-1	6.297E+0	1.398E+1
-1.151E-1	6.248E+0	1.402E+1
-1.119E-1	6.254E+0	1.408E+1
-1.119E-1	6.251E+0	1.403E+1
-1.119E-1	6.316E+0	1.401E+1
-1.151E-1	6.105E+0	1.386E+1
-1.135E-1	6.280E+0	1.413E+1
-1.135E-1	6.310E+0	1.395E+1
-1.167E-1	6.290E+0	1.399E+1
-1.184E-1	6.287E+0	1.402E+1
-1.151E-1	6.225E+0	1.410E+1
-1.119E-1	6.316E+0	1.412E+1
-1.135E-1	6.319E+0	1.416E+1
-1.167E-1	6.248E+0	1.408E+1
-1.135E-1	6.254E+0	1.391E+1
-1.103E-1	6.241E+0	1.400E+1
-1.135E-1	6.258E+0	1.410E+1
-1.167E-1	6.280E+0	1.411E+1
-1.119E-1	6.352E+0	1.406E+1
-1.086E-1	6.232E+0	1.402E+1
-1.135E-1	6.164E+0	1.400E+1
-1.167E-1	6.254E+0	1.416E+1
-1.119E-1	6.245E+0	1.394E+1
-1.119E-1	6.190E+0	1.392E+1
-1.151E-1	6.222E+0	1.394E+1
-1.151E-1	6.248E+0	1.405E+1
-1.119E-1	6.274E+0	1.395E+1
-1.119E-1	6.264E+0	1.400E+1
-1.119E-1	6.339E+0	1.405E+1
-1.151E-1	6.254E+0	1.400E+1
-1.103E-1	6.348E+0	1.407E+1
-1.103E-1	6.241E+0	1.399E+1
-1.135E-1	6.391E+0	1.392E+1
-1.184E-1	6.361E+0	1.391E+1
-1.151E-1	6.232E+0	1.405E+1
-1.135E-1	6.287E+0	1.400E+1
-1.135E-1	6.264E+0	1.404E+1
-1.184E-1	6.452E+0	1.411E+1
-1.119E-1	6.267E+0	1.403E+1
-1.086E-1	6.284E+0	1.400E+1
-1.135E-1	6.193E+0	1.397E+1
-1.135E-1	6.371E+0	1.403E+1
-1.103E-1	6.310E+0	1.412E+1
-1.119E-1	6.397E+0	1.412E+1
-1.119E-1	6.264E+0	1.391E+1
-1.167E-1	6.290E+0	1.401E+1
-1.119E-1	6.300E+0	1.388E+1
-1.086E-1	6.332E+0	1.391E+1
-1.135E-1	6.326E+0	1.402E+1
-1.151E-1	6.355E+0	1.407E+1
-1.119E-1	6.274E+0	1.397E+1
-1.103E-1	6.183E+0	1.406E+1
-1.135E-1	6.258E+0	1.394E+1
-1.135E-1	6.316E+0	1.410E+1
-1.135E-1	6.264E+0	1.401E+1
-1.086E-1	6.193E+0	1.413E+1
-1.119E-1	6.258E+0	1.407E+1
-1.167E-1	6.209E+0	1.406E+1
-1.119E-1	6.177E+0	1.391E+1
-1.119E-1	6.258E+0	1.403E+1
-1.135E-1	6.251E+0	1.397E+1
-1.151E-1	6.290E+0	1.417E+1
-1.119E-1	6.264E+0	1.406E+1
-1.103E-1	6.264E+0	1.402E+1
-1.135E-1	6.335E+0	1.408E+1
-1.167E-1	6.215E+0	1.409E+1
-1.151E-1	6.271E+0	1.413E+1
-1.119E-1	6.358E+0	1.398E+1
-1.135E-1	6.215E+0	1.409E+1
-1.167E-1	6.287E+0	1.406E+1
-1.151E-1	6.274E+0	1.410E+1
-1.119E-1	6.248E+0	1.393E+1
-1.119E-1	6.316E+0	1.391E+1
-1.167E-1	6.280E+0	1.401E+1
-1.135E-1	6.323E+0	1.402E+1
-1.119E-1	6.335E+0	1.409E+1
-1.151E-1	6.297E+0	1.424E+1
-1.167E-1	6.264E+0	1.397E+1
-1.151E-1	6.196E+0	1.406E+1
-1.103E-1	6.258E+0	1.403E+1
-1.119E-1	6.335E+0	1.410E+1
-1.167E-1	6.241E+0	1.413E+1
-1.103E-1	6.258E+0	1.395E+1
-1.135E-1	6.290E+0	1.394E+1
-1.151E-1	6.394E+0	1.423E+1
-1.135E-1	6.219E+0	1.414E+1
-1.119E-1	6.335E+0	1.422E+1
-1.119E-1	6.326E+0	1.396E+1
-1.135E-1	6.170E+0	1.393E+1
-1.151E-1	6.394E+0	1.402E+1
-1.135E-1	6.420E+0	1.399E+1
-1.103E-1	6.199E+0	1.397E+1
-1.151E-1	6.196E+0	1.412E+1
-1.167E-1	6.332E+0	1.400E+1
-1.135E-1	6.293E+0	1.414E+1
-1.103E-1	6.310E+0	1.402E+1
-1.119E-1	6.329E+0	1.393E+1
-1.167E-1	6.271E+0	1.396E+1
-1.167E-1	6.180E+0	1.408E+1
-1.135E-1	6.245E+0	1.396E+1
-1.119E-1	6.280E+0	1.397E+1
-1.184E-1	6.342E+0	1.412E+1
-1.119E-1	6.313E+0	1.409E+1
-1.103E-1	6.222E+0	1.405E+1
-1.135E-1	6.199E+0	1.410E+1
-1.184E-1	6.261E+0	1.397E+1
-1.119E-1	6.271E+0	1.412E+1
-1.135E-1	6.209E+0	1.390E+1
-1.135E-1	6.261E+0	1.416E+1
-1.151E-1	6.261E+0	1.415E+1
-1.135E-1	6.264E+0	1.402E+1
-1.135E-1	6.352E+0	1.410E+1
-1.119E-1	6.232E+0	1.402E+1
-1.151E-1	6.248E+0	1.397E+1
-1.135E-1	6.335E+0	1.400E+1
-1.119E-1	6.245E+0	1.400E+1
-1.119E-1	6.365E+0	1.397E+1
-1.167E-1	6.228E+0	1.402E+1
-1.119E-1	6.300E+0	1.400E+1
-1.103E-1	6.238E+0	1.402E+1
-1.167E-1	6.238E+0	1.393E+1
-1.151E-1	6.274E+0	1.407E+1
-1.119E-1	6.342E+0	1.394E+1
-1.119E-1	6.332E+0	1.400E+1
-1.167E-1	6.293E+0	1.410E+1
-1.167E-1	6.374E+0	1.399E+1
-1.135E-1	6.290E+0	1.412E+1
-1.103E-1	6.254E+0	1.400E+1
-1.135E-1	6.358E+0	1.406E+1
-1.135E-1	6.300E+0	1.391E+1
-1.135E-1	6.358E+0	1.396E+1
-1.086E-1	6.329E+0	1.416E+1
-1.167E-1	6.245E+0	1.402E+1
-1.167E-1	6.277E+0	1.411E+1
-1.086E-1	6.313E+0	1.415E+1
-1.103E-1	6.277E+0	1.406E+1
-1.151E-1	6.251E+0	1.402E+1
-1.167E-1	6.238E+0	1.398E+1
-1.103E-1	6.271E+0	1.398E+1
-1.119E-1	6.404E+0	1.413E+1
-1.151E-1	6.209E+0	1.397E+1
-1.167E-1	6.277E+0	1.395E+1
-1.103E-1	6.261E+0	1.412E+1
-1.135E-1	6.177E+0	1.397E+1
-1.151E-1	6.326E+0	1.402E+1
-1.135E-1	6.241E+0	1.392E+1
-1.151E-1	6.397E+0	1.421E+1
-1.119E-1	6.310E+0	1.397E+1
-1.151E-1	6.280E+0	1.401E+1
-1.167E-1	6.245E+0	1.404E+1
-1.103E-1	6.345E+0	1.403E+1
-1.135E-1	6.160E+0	1.399E+1
-1.119E-1	6.303E+0	1.393E+1
-1.167E-1	6.235E+0	1.407E+1
-1.119E-1	6.245E+0	1.402E+1
-1.086E-1	6.151E+0	1.392E+1
-1.103E-1	6.378E+0	1.404E+1
-1.167E-1	6.284E+0	1.404E+1
-1.151E-1	6.241E+0	1.396E+1
-1.103E-1	6.290E+0	1.397E+1
-1.135E-1	6.335E+0	1.406E+1
-1.184E-1	6.248E+0	1.397E+1
-1.135E-1	6.381E+0	1.397E+1
-1.103E-1	6.345E+0	1.408E+1
-1.151E-1	6.397E+0	1.427E+1
-1.167E-1	6.319E+0	1.393E+1
-1.135E-1	6.335E+0	1.411E+1
-1.103E-1	6.157E+0	1.400E+1
-1.135E-1	6.228E+0	1.408E+1
-1.200E-1	6.261E+0	1.422E+1
-1.119E-1	6.306E+0	1.400E+1
-1.103E-1	6.329E+0	1.397E+1
-1.135E-1	6.241E+0	1.407E+1
-1.151E-1	6.310E+0	1.399E+1
-1.135E-1	6.358E+0	1.413E+1
-1.086E-1	6.352E+0	1.405E+1
-1.151E-1	6.186E+0	1.406E+1
-1.200E-1	6.222E+0	1.395E+1
-1.135E-1	6.345E+0	1.405E+1
-1.119E-1	6.284E+0	1.397E+1
-1.119E-1	6.157E+0	1.414E+1
-1.167E-1	6.303E+0	1.403E+1
-1.119E-1	6.267E+0	1.401E+1
-1.103E-1	6.417E+0	1.397E+1
-1.151E-1	6.300E+0	1.411E+1
-1.151E-1	6.348E+0	1.407E+1
-1.135E-1	6.215E+0	1.391E+1
-1.119E-1	6.238E+0	1.410E+1
-1.167E-1	6.287E+0	1.408E+1
-1.167E-1	6.202E+0	1.411E+1
-1.103E-1	6.251E+0	1.398E+1
-1.119E-1	6.222E+0	1.410E+1
-1.119E-1	6.335E+0	1.416E+1
-1.184E-1	6.245E+0	1.395E+1
-1.135E-1	6.293E+0	1.393E+1
-1.086E-1	6.206E+0	1.419E+1
-1.151E-1	6.254E+0	1.394E+1
-1.151E-1	6.277E+0	1.414E+1
-1.151E-1	6.241E+0	1.399E+1
-1.151E-1	6.232E+0	1.402E+1
-1.119E-1	6.206E+0	1.387E+1
-1.151E-1	6.365E+0	1.400E+1
-1.119E-1	6.352E+0	1.401E+1
-1.103E-1	6.280E+0	1.401E+1
-1.135E-1	6.235E+0	1.404E+1
-1.151E-1	6.254E+0	1.396E+1
-1.135E-1	6.280E+0	1.406E+1
-1.103E-1	6.202E+0	1.399E+1
-1.151E-1	6.202E+0	1.397E+1
-1.167E-1	6.183E+0	1.398E+1
-1.135E-1	6.284E+0	1.400E+1
-1.119E-1	6.297E+0	1.410E+1
-1.167E-1	6.316E+0	1.403E+1
-1.167E-1	6.287E+0	1.395E+1
-1.151E-1	6.219E+0	1.401E+1
-1.103E-1	6.274E+0	1.411E+1
-1.119E-1	6.332E+0	1.404E+1
-1.184E-1	6.258E+0	1.399E+1
-1.135E-1	6.245E+0	1.400E+1
-1.119E-1	6.326E+0	1.403E+1
-1.151E-1	6.267E+0	1.390E+1
-1.135E-1	6.313E+0	1.384E+1
-1.151E-1	6.222E+0	1.410E+1
-1.119E-1	6.271E+0	1.407E+1
-1.119E-1	6.287E+0	1.398E+1
-1.167E-1	6.277E+0	1.402E+1
-1.135E-1	6.183E+0	1.402E+1
-1.119E-1	6.170E+0	1.419E+1
-1.167E-1	6.339E+0	1.404E+1
-1.151E-1	6.206E+0	1.407E+1
-1.167E-1	6.280E+0	1.392E+1
-1.119E-1	6.274E+0	1.394E+1
-1.135E-1	6.293E+0	1.410E+1
-1.151E-1	6.355E+0	1.380E+1
-1.135E-1	6.209E+0	1.392E+1
-1.103E-1	6.374E+0	1.403E+1
-1.135E-1	6.326E+0	1.402E+1
-1.151E-1	6.151E+0	1.389E+1
-1.151E-1	6.199E+0	1.387E+1
-1.119E-1	6.300E+0	1.407E+1
-1.135E-1	6.235E+0	1.394E+1
-1.184E-1	6.251E+0	1.419E+1
-1.135E-1	6.284E+0	1.410E+1
-1.119E-1	6.368E+0	1.399E+1
-1.151E-1	6.371E+0	1.389E+1
-1.151E-1	6.297E+0	1.399E+1
-1.119E-1	6.202E+0	1.410E+1
-1.135E-1	6.284E+0	1.400E+1
-1.135E-1	6.254E+0	1.401E+1
-1.167E-1	6.277E+0	1.398E+1
-1.151E-1	6.228E+0	1.408E+1
-1.119E-1	6.335E+0	1.406E+1
-1.135E-1	6.245E+0	1.416E+1
-1.167E-1	6.280E+0	1.412E+1
-1.151E-1	6.319E+0	1.411E+1
-1.103E-1	6.245E+0	1.413E+1
-1.103E-1	6.348E+0	1.397E+1
-1.184E-1	6.254E+0	1.410E+1
-1.151E-1	6.254E+0	1.397E+1
-1.103E-1	6.254E+0	1.400E+1
-1.135E-1	6.271E+0	1.405E+1
-1.151E-1	6.267E+0	1.409E+1
-1.135E-1	6.319E+0	1.395E+1
-1.151E-1	6.290E+0	1.406E+1
-1.151E-1	6.225E+0	1.384E+1
-1.167E-1	6.303E+0	1.396E+1
-1.119E-1	6.300E+0	1.404E+1
-1.135E-1	6.186E+0	1.398E+1
-1.151E-1	6.332E+0	1.394E+1
-1.200E-1	6.215E+0	1.397E+1
-1.167E-1	6.400E+0	1.404E+1
-1.119E-1	6.241E+0	1.394E+1
-1.167E-1	6.245E+0	1.402E+1
-1.151E-1	6.267E+0	1.407E+1
-1.151E-1	6.251E+0	1.420E+1
-1.103E-1	6.313E+0	1.403E+1
-1.151E-1	6.290E+0	1.388E+1
-1.135E-1	6.245E+0	1.388E+1
-1.119E-1	6.277E+0	1.410E+1
-1.103E-1	6.326E+0	1.404E+1
-1.135E-1	6.287E+0	1.393E+1
-1.151E-1	6.306E+0	1.404E+1
-1.167E-1	6.293E+0	1.404E+1
-1.119E-1	6.245E+0	1.406E+1
-1.135E-1	6.193E+0	1.396E+1
-1.200E-1	6.297E+0	1.414E+1
-1.151E-1	6.297E+0	1.395E+1
-1.119E-1	6.274E+0	1.408E+1
-1.167E-1	6.251E+0	1.398E+1
-1.184E-1	6.209E+0	1.387E+1
-1.119E-1	6.196E+0	1.406E+1
-1.086E-1	6.248E+0	1.406E+1
-1.151E-1	6.287E+0	1.401E+1
-1.184E-1	6.300E+0	1.403E+1
-1.119E-1	6.245E+0	1.413E+1
-1.086E-1	6.251E+0	1.391E+1
-1.119E-1	6.306E+0	1.406E+1
-1.151E-1	6.232E+0	1.403E+1
-1.151E-1	6.433E+0	1.395E+1
-1.119E-1	6.228E+0	1.427E+1
-1.135E-1	6.352E+0	1.398E+1
-1.184E-1	6.219E+0	1.400E+1
-1.167E-1	6.284E+0	1.402E+1
-1.135E-1	6.345E+0	1.392E+1
-1.135E-1	6.313E+0	1.414E+1
-1.184E-1	6.254E+0	1.400E+1
-1.135E-1	6.219E+0	1.395E+1
-1.135E-1	6.300E+0	1.398E+1
-1.151E-1	6.306E+0	1.404E+1
-1.167E-1	6.196E+0	1.399E+1
-1.135E-1	6.290E+0	1.418E+1
-1.103E-1	6.206E+0	1.394E+1
-1.135E-1	6.258E+0	1.397E+1
-1.167E-1	6.199E+0	1.404E+1
-1.135E-1	6.290E+0	1.403E+1
-1.119E-1	6.251E+0	1.390E+1
-1.135E-1	6.264E+0	1.408E+1
-1.167E-1	6.316E+0	1.405E+1
-1.119E-1	6.267E+0	1.400E+1
-1.103E-1	6.248E+0	1.393E+1
-1.135E-1	6.293E+0	1.401E+1
-1.184E-1	6.193E+0	1.407E+1
-1.151E-1	6.186E+0	1.399E+1
-1.151E-1	6.248E+0	1.401E+1
-1.151E-1	6.368E+0	1.398E+1
-1.184E-1	6.251E+0	1.397E+1
-1.119E-1	6.160E+0	1.402E+1
-1.135E-1	6.290E+0	1.420E+1
-1.167E-1	6.271E+0	1.397E+1
-1.151E-1	6.335E+0	1.407E+1
-1.167E-1	6.381E+0	1.403E+1
-1.151E-1	6.219E+0	1.402E+1
-1.167E-1	6.348E+0	1.391E+1
-1.200E-1	6.287E+0	1.403E+1
-1.151E-1	6.245E+0	1.409E+1
-1.135E-1	6.228E+0	1.400E+1
-1.151E-1	6.348E+0	1.394E+1
-1.184E-1	6.202E+0	1.408E+1
-1.135E-1	6.368E+0	1.396E+1
-1.135E-1	6.319E+0	1.398E+1
-1.135E-1	6.267E+0	1.407E+1
-1.167E-1	6.303E+0	1.390E+1
-1.167E-1	6.306E+0	1.410E+1
-1.103E-1	6.316E+0	1.390E+1
-1.167E-1	6.235E+0	1.396E+1
-1.184E-1	6.235E+0	1.398E+1
-1.184E-1	6.251E+0	1.405E+1
-1.119E-1	6.261E+0	1.403E+1
-1.151E-1	6.190E+0	1.405E+1
-1.184E-1	6.284E+0	1.401E+1
-1.151E-1	6.225E+0	1.414E+1
-1.103E-1	6.274E+0	1.404E+1
-1.119E-1	6.238E+0	1.397E+1
-1.151E-1	6.313E+0	1.398E+1
-1.151E-1	6.235E+0	1.394E+1
-1.135E-1	6.241E+0	1.399E+1
-1.151E-1	6.222E+0	1.390E+1
-1.184E-1	6.241E+0	1.403E+1
-1.167E-1	6.186E+0	1.407E+1
-1.119E-1	6.316E+0	1.401E+1
-1.135E-1	6.157E+0	1.408E+1
-1.151E-1	6.342E+0	1.403E+1
-1.135E-1	6.300E+0	1.409E+1
-1.119E-1	6.254E+0	1.409E+1
-1.167E-1	6.186E+0	1.400E+1
-1.167E-1	6.345E+0	1.397E+1
-1.135E-1	6.284E+0	1.401E+1
-1.103E-1	6.267E+0	1.395E+1
-1.135E-1	6.167E+0	1.396E+1
-1.167E-1	6.352E+0	1.407E+1
-1.135E-1	6.319E+0	1.397E+1
-1.135E-1	6.378E+0	1.404E+1
-1.151E-1	6.167E+0	1.414E+1
-1.200E-1	6.222E+0	1.404E+1
-1.151E-1	6.326E+0	1.407E+1
-1.119E-1	6.287E+0	1.405E+1
-1.135E-1	6.306E+0	1.413E+1
-1.167E-1	6.293E+0	1.396E+1
-1.135E-1	6.258E+0	1.409E+1
-1.119E-1	6.212E+0	1.410E+1
-1.119E-1	6.345E+0	1.413E+1
-1.167E-1	6.303E+0	1.414E+1
-1.151E-1	6.355E+0	1.393E+1
-1.135E-1	6.290E+0	1.413E+1
-1.135E-1	6.251E+0	1.401E+1
-1.167E-1	6.264E+0	1.410E+1
-1.151E-1	6.196E+0	1.404E+1
-1.103E-1	6.293E+0	1.408E+1
-1.135E-1	6.215E+0	1.401E+1
-1.200E-1	6.271E+0	1.411E+1
-1.151E-1	6.190E+0	1.391E+1
-1.119E-1	6.274E+0	1.403E+1
-1.184E-1	6.335E+0	1.393E+1
-1.167E-1	6.232E+0	1.405E+1
-1.103E-1	6.215E+0	1.410E+1
-1.119E-1	6.335E+0	1.392E+1
-1.151E-1	6.241E+0	1.413E+1
-1.167E-1	6.271E+0	1.403E+1
-1.135E-1	6.287E+0	1.402E+1
-1.135E-1	6.225E+0	1.403E+1
-1.151E-1	6.258E+0	1.402E+1
-1.167E-1	6.306E+0	1.402E+1
-1.151E-1	6.274E+0	1.408E+1
-1.135E-1	6.235E+0	1.406E+1
-1.167E-1	6.332E+0	1.394E+1
-1.151E-1	6.323E+0	1.406E+1
-1.135E-1	6.209E+0	1.394E+1
-1.103E-1	6.335E+0	1.406E+1
-1.119E-1	6.300E+0	1.402E+1
-1.167E-1	6.264E+0	1.410E+1
-1.151E-1	6.225E+0	1.396E+1
-1.167E-1	6.313E+0	1.411E+1
-1.119E-1	6.332E+0	1.406E+1
-1.135E-1	6.196E+0	1.405E+1
-1.167E-1	6.300E+0	1.403E+1
-1.119E-1	6.332E+0	1.397E+1
-1.135E-1	6.228E+0	1.403E+1
-1.184E-1	6.170E+0	1.389E+1
-1.151E-1	6.209E+0	1.397E+1
-1.151E-1	6.144E+0	1.409E+1
-1.151E-1	6.245E+0	1.400E+1
-1.151E-1	6.404E+0	1.424E+1
-1.135E-1	6.323E+0	1.393E+1
-1.119E-1	6.348E+0	1.400E+1
-1.167E-1	6.329E+0	1.390E+1
-1.135E-1	6.417E+0	1.403E+1
-1.184E-1	6.280E+0	1.398E+1
-1.119E-1	6.186E+0	1.410E+1
-1.135E-1	6.215E+0	1.404E+1
-1.184E-1	6.228E+0	1.387E+1
-1.119E-1	6.258E+0	1.394E+1
-1.119E-1	6.264E+0	1.392E+1
-1.151E-1	6.251E+0	1.405E+1
-1.184E-1	6.267E+0	1.400E+1
-1.135E-1	6.287E+0	1.397E+1
-1.103E-1	6.219E+0	1.378E+1
-1.151E-1	6.261E+0	1.410E+1
-1.184E-1	6.335E+0	1.409E+1
-1.167E-1	6.313E+0	1.397E+1
-1.167E-1	6.277E+0	1.396E+1
-1.119E-1	6.271E+0	1.392E+1
-1.184E-1	6.284E+0	1.397E+1
-1.151E-1	6.160E+0	1.396E+1
-1.135E-1	6.264E+0	1.396E+1
-1.167E-1	6.319E+0	1.411E+1
-1.151E-1	6.326E+0	1.396E+1
-1.135E-1	6.326E+0	1.403E+1
-1.119E-1	6.297E+0	1.397E+1
-1.135E-1	6.241E+0	1.401E+1
-1.151E-1	6.238E+0	1.405E+1
-1.135E-1	6.196E+0	1.398E+1
-1.119E-1	6.303E+0	1.409E+1
-1.135E-1	6.225E+0	1.396E+1
-1.200E-1	6.394E+0	1.404E+1
[truncated: 93,948 more rows]
