# Supplementary material for: Improved ANAP incorporation and VCF analysis reveal details of P2X7 current facilitation and a limited conformational interplay between ATP binding and the intracellular ballast domain
Source: eLife. 2023 Jan 4;12:e82479. doi: 10.7554/eLife.82479 (PMC9859053; doi:10.7554/eLife.82479)
Supplement: Figure 3—source data 1. [file elife-82479-fig3-data1.zip › Figure-3_source-data-1/S124_filterset-2_h26#27.csv]

-1.670E-1	6.770E+0	1.379E+1
-1.735E-1	6.744E+0	1.356E+1
-1.686E-1	6.751E+0	1.387E+1
-1.703E-1	6.777E+0	1.384E+1
-1.703E-1	6.767E+0	1.385E+1
-1.686E-1	6.790E+0	1.360E+1
-1.735E-1	6.757E+0	1.372E+1
-1.719E-1	6.786E+0	1.378E+1
-1.703E-1	6.738E+0	1.383E+1
-1.670E-1	6.796E+0	1.369E+1
-1.719E-1	6.803E+0	1.386E+1
-1.735E-1	6.754E+0	1.366E+1
-1.703E-1	6.835E+0	1.367E+1
-1.686E-1	6.790E+0	1.369E+1
-1.686E-1	6.747E+0	1.374E+1
-1.735E-1	6.705E+0	1.373E+1
-1.703E-1	6.783E+0	1.384E+1
-1.670E-1	6.799E+0	1.365E+1
-1.719E-1	6.718E+0	1.379E+1
-1.735E-1	6.816E+0	1.376E+1
-1.703E-1	6.747E+0	1.377E+1
-1.686E-1	6.751E+0	1.367E+1
-1.735E-1	6.770E+0	1.382E+1
-1.751E-1	6.867E+0	1.374E+1
-1.719E-1	6.793E+0	1.379E+1
-1.703E-1	6.722E+0	1.361E+1
-1.703E-1	6.842E+0	1.375E+1
-1.735E-1	6.790E+0	1.370E+1
-1.703E-1	6.786E+0	1.387E+1
-1.703E-1	6.738E+0	1.373E+1
-1.703E-1	6.718E+0	1.382E+1
-1.719E-1	6.764E+0	1.373E+1
-1.686E-1	6.741E+0	1.367E+1
-1.703E-1	6.812E+0	1.373E+1
-1.719E-1	6.722E+0	1.354E+1
-1.751E-1	6.809E+0	1.382E+1
-1.703E-1	6.702E+0	1.381E+1
-1.703E-1	6.770E+0	1.368E+1
-1.719E-1	6.796E+0	1.389E+1
-1.751E-1	6.832E+0	1.370E+1
-1.703E-1	6.809E+0	1.365E+1
-1.719E-1	6.819E+0	1.366E+1
-1.703E-1	6.829E+0	1.373E+1
-1.719E-1	6.816E+0	1.377E+1
-1.735E-1	6.825E+0	1.367E+1
-1.703E-1	6.751E+0	1.382E+1
-1.735E-1	6.712E+0	1.392E+1
-1.735E-1	6.718E+0	1.370E+1
-1.719E-1	6.790E+0	1.376E+1
-1.686E-1	6.757E+0	1.374E+1
-1.703E-1	6.747E+0	1.370E+1
-1.735E-1	6.825E+0	1.377E+1
-1.735E-1	6.890E+0	1.373E+1
-1.670E-1	6.790E+0	1.378E+1
-1.719E-1	6.829E+0	1.374E+1
-1.751E-1	6.858E+0	1.369E+1
-1.735E-1	6.825E+0	1.370E+1
-1.719E-1	6.848E+0	1.358E+1
-1.735E-1	6.780E+0	1.386E+1
-1.735E-1	6.734E+0	1.391E+1
-1.703E-1	6.903E+0	1.373E+1
-1.719E-1	6.705E+0	1.370E+1
-1.719E-1	6.657E+0	1.381E+1
-1.735E-1	6.829E+0	1.373E+1
-1.719E-1	6.683E+0	1.392E+1
-1.670E-1	6.770E+0	1.365E+1
-1.719E-1	6.858E+0	1.378E+1
-1.719E-1	6.855E+0	1.386E+1
-1.703E-1	6.786E+0	1.380E+1
-1.670E-1	6.731E+0	1.363E+1
-1.686E-1	6.848E+0	1.381E+1
-1.719E-1	6.822E+0	1.377E+1
-1.703E-1	6.777E+0	1.382E+1
-1.686E-1	6.796E+0	1.383E+1
-1.735E-1	6.676E+0	1.382E+1
-1.703E-1	6.835E+0	1.397E+1
-1.686E-1	6.744E+0	1.384E+1
-1.703E-1	6.848E+0	1.366E+1
-1.686E-1	6.809E+0	1.363E+1
-1.735E-1	6.712E+0	1.391E+1
-1.703E-1	6.770E+0	1.369E+1
-1.703E-1	6.848E+0	1.384E+1
-1.703E-1	6.770E+0	1.374E+1
-1.719E-1	6.799E+0	1.377E+1
-1.703E-1	6.777E+0	1.394E+1
-1.703E-1	6.760E+0	1.359E+1
-1.703E-1	6.790E+0	1.362E+1
-1.768E-1	6.741E+0	1.382E+1
-1.703E-1	6.835E+0	1.384E+1
-1.670E-1	6.751E+0	1.369E+1
-1.703E-1	6.793E+0	1.377E+1
-1.735E-1	6.786E+0	1.386E+1
-1.719E-1	6.709E+0	1.377E+1
-1.686E-1	6.890E+0	1.362E+1
-1.703E-1	6.803E+0	1.368E+1
-1.735E-1	6.786E+0	1.383E+1
-1.686E-1	6.754E+0	1.377E+1
-1.654E-1	6.838E+0	1.365E+1
-1.686E-1	6.835E+0	1.370E+1
-1.735E-1	6.812E+0	1.371E+1
-1.703E-1	6.773E+0	1.371E+1
-1.686E-1	6.777E+0	1.378E+1
-1.719E-1	6.734E+0	1.386E+1
-1.735E-1	6.773E+0	1.384E+1
-1.686E-1	6.806E+0	1.374E+1
-1.703E-1	6.806E+0	1.376E+1
-1.719E-1	6.835E+0	1.375E+1
-1.735E-1	6.793E+0	1.385E+1
-1.686E-1	6.786E+0	1.364E+1
-1.686E-1	6.799E+0	1.389E+1
-1.703E-1	6.770E+0	1.386E+1
-1.735E-1	6.780E+0	1.374E+1
-1.703E-1	6.754E+0	1.373E+1
-1.670E-1	6.848E+0	1.377E+1
-1.703E-1	6.783E+0	1.364E+1
-1.735E-1	6.858E+0	1.373E+1
-1.735E-1	6.803E+0	1.383E+1
-1.686E-1	6.773E+0	1.379E+1
-1.686E-1	6.747E+0	1.382E+1
-1.735E-1	6.725E+0	1.387E+1
-1.703E-1	6.773E+0	1.385E+1
-1.654E-1	6.696E+0	1.371E+1
-1.686E-1	6.773E+0	1.374E+1
-1.751E-1	6.874E+0	1.390E+1
-1.703E-1	6.897E+0	1.383E+1
-1.703E-1	6.799E+0	1.375E+1
-1.719E-1	6.890E+0	1.379E+1
-1.735E-1	6.806E+0	1.387E+1
-1.703E-1	6.741E+0	1.385E+1
-1.686E-1	6.825E+0	1.394E+1
-1.703E-1	6.773E+0	1.376E+1
-1.719E-1	6.822E+0	1.355E+1
-1.719E-1	6.734E+0	1.374E+1
-1.670E-1	6.803E+0	1.378E+1
-1.719E-1	6.796E+0	1.370E+1
-1.719E-1	6.803E+0	1.369E+1
-1.719E-1	6.773E+0	1.367E+1
-1.703E-1	6.806E+0	1.393E+1
-1.703E-1	6.864E+0	1.384E+1
-1.751E-1	6.825E+0	1.368E+1
-1.719E-1	6.858E+0	1.373E+1
-1.703E-1	6.900E+0	1.374E+1
-1.719E-1	6.780E+0	1.387E+1
-1.735E-1	6.744E+0	1.373E+1
-1.703E-1	6.799E+0	1.385E+1
-1.686E-1	6.777E+0	1.374E+1
-1.735E-1	6.816E+0	1.380E+1
-1.735E-1	6.848E+0	1.373E+1
-1.686E-1	6.738E+0	1.380E+1
-1.686E-1	6.812E+0	1.368E+1
-1.719E-1	6.760E+0	1.367E+1
-1.719E-1	6.760E+0	1.368E+1
-1.686E-1	6.799E+0	1.374E+1
-1.703E-1	6.812E+0	1.372E+1
-1.719E-1	6.757E+0	1.375E+1
-1.735E-1	6.819E+0	1.372E+1
-1.703E-1	6.880E+0	1.378E+1
-1.670E-1	6.842E+0	1.382E+1
-1.686E-1	6.809E+0	1.365E+1
-1.768E-1	6.796E+0	1.370E+1
-1.703E-1	6.764E+0	1.385E+1
-1.654E-1	6.799E+0	1.374E+1
-1.719E-1	6.832E+0	1.370E+1
-1.735E-1	6.822E+0	1.383E+1
-1.686E-1	6.796E+0	1.365E+1
-1.703E-1	6.786E+0	1.369E+1
-1.719E-1	6.809E+0	1.369E+1
-1.735E-1	6.734E+0	1.370E+1
-1.703E-1	6.790E+0	1.386E+1
-1.670E-1	6.793E+0	1.372E+1
-1.703E-1	6.835E+0	1.389E+1
-1.719E-1	6.712E+0	1.369E+1
-1.703E-1	6.877E+0	1.379E+1
-1.703E-1	6.835E+0	1.374E+1
-1.703E-1	6.744E+0	1.376E+1
-1.735E-1	6.855E+0	1.389E+1
-1.719E-1	6.780E+0	1.372E+1
-1.670E-1	6.764E+0	1.355E+1
-1.719E-1	6.786E+0	1.372E+1
-1.735E-1	6.793E+0	1.385E+1
-1.703E-1	6.734E+0	1.370E+1
-1.703E-1	6.812E+0	1.373E+1
-1.686E-1	6.715E+0	1.369E+1
-1.735E-1	6.845E+0	1.385E+1
-1.703E-1	6.731E+0	1.388E+1
-1.654E-1	6.728E+0	1.381E+1
-1.703E-1	6.809E+0	1.365E+1
-1.719E-1	6.709E+0	1.375E+1
-1.703E-1	6.770E+0	1.380E+1
-1.686E-1	6.741E+0	1.358E+1
-1.719E-1	6.760E+0	1.378E+1
-1.735E-1	6.780E+0	1.384E+1
-1.686E-1	6.783E+0	1.378E+1
-1.654E-1	6.741E+0	1.382E+1
-1.670E-1	6.715E+0	1.373E+1
-1.735E-1	6.819E+0	1.369E+1
-1.735E-1	6.848E+0	1.367E+1
-1.703E-1	6.770E+0	1.381E+1
-1.719E-1	6.829E+0	1.388E+1
-1.735E-1	6.877E+0	1.386E+1
-1.719E-1	6.783E+0	1.369E+1
-1.670E-1	6.835E+0	1.380E+1
-1.703E-1	6.777E+0	1.359E+1
-1.703E-1	6.692E+0	1.374E+1
-1.670E-1	6.705E+0	1.390E+1
-1.638E-1	6.816E+0	1.372E+1
-1.686E-1	6.796E+0	1.379E+1
-1.703E-1	6.744E+0	1.374E+1
-1.703E-1	6.809E+0	1.381E+1
-1.670E-1	6.796E+0	1.383E+1
-1.703E-1	6.793E+0	1.377E+1
-1.703E-1	6.751E+0	1.366E+1
-1.719E-1	6.897E+0	1.388E+1
-1.654E-1	6.731E+0	1.361E+1
-1.719E-1	6.851E+0	1.371E+1
-1.735E-1	6.731E+0	1.364E+1
-1.686E-1	6.712E+0	1.381E+1
-1.686E-1	6.816E+0	1.373E+1
-1.686E-1	6.832E+0	1.387E+1
-1.719E-1	6.845E+0	1.370E+1
-1.719E-1	6.799E+0	1.372E+1
-1.703E-1	6.770E+0	1.375E+1
-1.703E-1	6.829E+0	1.370E+1
-1.735E-1	6.751E+0	1.383E+1
-1.719E-1	6.747E+0	1.385E+1
-1.670E-1	6.803E+0	1.380E+1
-1.719E-1	6.819E+0	1.367E+1
-1.719E-1	6.848E+0	1.376E+1
-1.670E-1	6.890E+0	1.377E+1
-1.654E-1	6.738E+0	1.376E+1
-1.670E-1	6.715E+0	1.388E+1
-1.719E-1	6.760E+0	1.370E+1
-1.670E-1	6.806E+0	1.373E+1
-1.686E-1	6.825E+0	1.366E+1
-1.735E-1	6.608E+0	1.382E+1
-1.703E-1	6.731E+0	1.374E+1
-1.735E-1	6.738E+0	1.390E+1
-1.670E-1	6.696E+0	1.376E+1
-1.703E-1	6.816E+0	1.372E+1
-1.686E-1	6.754E+0	1.373E+1
-1.703E-1	6.777E+0	1.368E+1
-1.686E-1	6.790E+0	1.375E+1
-1.719E-1	6.644E+0	1.375E+1
-1.719E-1	6.829E+0	1.376E+1
-1.703E-1	6.764E+0	1.373E+1
-1.654E-1	6.770E+0	1.373E+1
-1.686E-1	6.780E+0	1.358E+1
-1.703E-1	6.764E+0	1.372E+1
-1.735E-1	6.744E+0	1.383E+1
-1.686E-1	6.848E+0	1.374E+1
-1.686E-1	6.689E+0	1.383E+1
-1.719E-1	6.793E+0	1.379E+1
-1.686E-1	6.936E+0	1.372E+1
-1.654E-1	6.799E+0	1.344E+1
-1.670E-1	6.773E+0	1.367E+1
-1.703E-1	6.832E+0	1.368E+1
-1.719E-1	6.786E+0	1.376E+1
-1.654E-1	6.913E+0	1.381E+1
-1.703E-1	6.822E+0	1.378E+1
-1.735E-1	6.790E+0	1.370E+1
-1.686E-1	6.744E+0	1.384E+1
-1.670E-1	6.816E+0	1.371E+1
-1.686E-1	6.767E+0	1.369E+1
-1.719E-1	6.845E+0	1.384E+1
-1.686E-1	6.825E+0	1.372E+1
-1.670E-1	6.741E+0	1.380E+1
-1.686E-1	6.696E+0	1.372E+1
-1.751E-1	6.777E+0	1.379E+1
-1.703E-1	6.803E+0	1.385E+1
-1.719E-1	6.919E+0	1.372E+1
-1.703E-1	6.806E+0	1.356E+1
-1.719E-1	6.767E+0	1.365E+1
-1.719E-1	6.829E+0	1.365E+1
-1.670E-1	6.705E+0	1.374E+1
-1.703E-1	6.773E+0	1.370E+1
-1.703E-1	6.692E+0	1.374E+1
-1.703E-1	6.910E+0	1.374E+1
-1.686E-1	6.702E+0	1.362E+1
-1.686E-1	6.867E+0	1.381E+1
-1.719E-1	6.829E+0	1.378E+1
-1.686E-1	6.803E+0	1.367E+1
-1.686E-1	6.812E+0	1.381E+1
-1.686E-1	6.722E+0	1.377E+1
-1.735E-1	6.816E+0	1.370E+1
-1.686E-1	6.851E+0	1.377E+1
-1.686E-1	6.835E+0	1.388E+1
-1.703E-1	6.731E+0	1.364E+1
-1.719E-1	6.829E+0	1.368E+1
-1.686E-1	6.767E+0	1.379E+1
-1.670E-1	6.777E+0	1.372E+1
-1.703E-1	6.819E+0	1.379E+1
-1.719E-1	6.884E+0	1.380E+1
-1.703E-1	6.806E+0	1.374E+1
-1.670E-1	6.728E+0	1.372E+1
-1.670E-1	6.777E+0	1.361E+1
-1.703E-1	6.773E+0	1.378E+1
-1.703E-1	6.877E+0	1.361E+1
-1.686E-1	6.793E+0	1.382E+1
-1.686E-1	6.770E+0	1.382E+1
-1.719E-1	6.822E+0	1.386E+1
-1.703E-1	6.822E+0	1.366E+1
-1.670E-1	6.773E+0	1.376E+1
-1.703E-1	6.773E+0	1.372E+1
-1.703E-1	6.838E+0	1.369E+1
-1.670E-1	6.754E+0	1.390E+1
-1.638E-1	6.712E+0	1.361E+1
-1.703E-1	6.767E+0	1.369E+1
-1.719E-1	6.725E+0	1.369E+1
-1.686E-1	6.942E+0	1.369E+1
-1.670E-1	6.770E+0	1.378E+1
-1.703E-1	6.793E+0	1.375E+1
-1.703E-1	6.728E+0	1.372E+1
-1.703E-1	6.767E+0	1.374E+1
-1.686E-1	6.845E+0	1.376E+1
-1.703E-1	6.725E+0	1.371E+1
-1.703E-1	6.705E+0	1.365E+1
-1.686E-1	6.806E+0	1.384E+1
-1.670E-1	6.799E+0	1.354E+1
-1.703E-1	6.812E+0	1.373E+1
-1.735E-1	6.819E+0	1.371E+1
-1.686E-1	6.855E+0	1.385E+1
-1.654E-1	6.793E+0	1.376E+1
-1.703E-1	6.747E+0	1.373E+1
-1.719E-1	6.731E+0	1.360E+1
-1.670E-1	6.867E+0	1.372E+1
-1.703E-1	6.725E+0	1.375E+1
-1.719E-1	6.793E+0	1.373E+1
-1.719E-1	6.777E+0	1.370E+1
-1.670E-1	6.738E+0	1.376E+1
-1.686E-1	6.848E+0	1.378E+1
-1.686E-1	6.812E+0	1.367E+1
-1.719E-1	6.822E+0	1.371E+1
-1.686E-1	6.825E+0	1.377E+1
-1.703E-1	6.790E+0	1.367E+1
-1.703E-1	6.751E+0	1.373E+1
-1.703E-1	6.728E+0	1.379E+1
-1.686E-1	6.738E+0	1.387E+1
-1.654E-1	6.845E+0	1.386E+1
-1.703E-1	6.819E+0	1.372E+1
-1.703E-1	6.747E+0	1.379E+1
-1.686E-1	6.689E+0	1.379E+1
-1.654E-1	6.897E+0	1.377E+1
-1.686E-1	6.858E+0	1.372E+1
-1.703E-1	6.829E+0	1.374E+1
-1.703E-1	6.848E+0	1.385E+1
-1.654E-1	6.683E+0	1.379E+1
-1.703E-1	6.806E+0	1.373E+1
-1.719E-1	6.686E+0	1.376E+1
-1.686E-1	6.689E+0	1.377E+1
-1.654E-1	6.709E+0	1.377E+1
-1.703E-1	6.796E+0	1.372E+1
-1.703E-1	6.725E+0	1.366E+1
-1.703E-1	6.822E+0	1.363E+1
-1.654E-1	6.751E+0	1.380E+1
-1.703E-1	6.829E+0	1.389E+1
-1.703E-1	6.692E+0	1.365E+1
-1.670E-1	6.773E+0	1.372E+1
-1.719E-1	6.611E+0	1.362E+1
-1.670E-1	6.718E+0	1.377E+1
-1.719E-1	6.780E+0	1.380E+1
-1.686E-1	6.715E+0	1.373E+1
-1.670E-1	6.666E+0	1.364E+1
-1.670E-1	6.786E+0	1.366E+1
-1.703E-1	6.783E+0	1.369E+1
-1.670E-1	6.793E+0	1.373E+1
-1.670E-1	6.744E+0	1.381E+1
-1.703E-1	6.757E+0	1.372E+1
-1.703E-1	6.793E+0	1.385E+1
-1.686E-1	6.793E+0	1.376E+1
-1.654E-1	6.783E+0	1.387E+1
-1.703E-1	6.734E+0	1.376E+1
-1.703E-1	6.848E+0	1.363E+1
-1.670E-1	6.835E+0	1.370E+1
-1.654E-1	6.803E+0	1.370E+1
-1.686E-1	6.722E+0	1.356E+1
-1.703E-1	6.809E+0	1.361E+1
-1.735E-1	6.718E+0	1.374E+1
-1.670E-1	6.767E+0	1.367E+1
-1.670E-1	6.734E+0	1.375E+1
-1.751E-1	6.773E+0	1.392E+1
-1.703E-1	6.793E+0	1.373E+1
-1.654E-1	6.777E+0	1.368E+1
-1.670E-1	6.744E+0	1.378E+1
-1.735E-1	6.916E+0	1.374E+1
-1.703E-1	6.692E+0	1.369E+1
-1.654E-1	6.738E+0	1.383E+1
-1.703E-1	6.751E+0	1.372E+1
-1.719E-1	6.709E+0	1.372E+1
-1.703E-1	6.822E+0	1.374E+1
-1.670E-1	6.877E+0	1.368E+1
-1.686E-1	6.871E+0	1.362E+1
-1.719E-1	6.754E+0	1.376E+1
-1.703E-1	6.699E+0	1.390E+1
-1.654E-1	6.777E+0	1.380E+1
-1.686E-1	6.851E+0	1.373E+1
-1.703E-1	6.845E+0	1.367E+1
-1.703E-1	6.809E+0	1.375E+1
-1.703E-1	6.816E+0	1.367E+1
-1.686E-1	6.770E+0	1.380E+1
-1.703E-1	6.835E+0	1.380E+1
-1.670E-1	6.822E+0	1.370E+1
-1.638E-1	6.757E+0	1.359E+1
-1.703E-1	6.851E+0	1.369E+1
-1.703E-1	6.738E+0	1.363E+1
-1.686E-1	6.790E+0	1.375E+1
-1.670E-1	6.793E+0	1.374E+1
-1.686E-1	6.777E+0	1.388E+1
-1.719E-1	6.731E+0	1.367E+1
-1.703E-1	6.822E+0	1.377E+1
-1.654E-1	6.790E+0	1.370E+1
-1.670E-1	6.754E+0	1.375E+1
-1.703E-1	6.738E+0	1.372E+1
-1.686E-1	6.916E+0	1.379E+1
-1.670E-1	6.747E+0	1.364E+1
-1.686E-1	6.900E+0	1.373E+1
-1.719E-1	6.741E+0	1.382E+1
-1.686E-1	6.709E+0	1.377E+1
-1.654E-1	6.803E+0	1.367E+1
-1.686E-1	6.747E+0	1.373E+1
-1.735E-1	6.835E+0	1.373E+1
-1.686E-1	6.777E+0	1.376E+1
-1.670E-1	6.819E+0	1.381E+1
-1.703E-1	6.793E+0	1.374E+1
-1.719E-1	6.819E+0	1.362E+1
-1.686E-1	6.770E+0	1.364E+1
-1.654E-1	6.715E+0	1.369E+1
-1.686E-1	6.793E+0	1.376E+1
-1.670E-1	6.770E+0	1.391E+1
-1.686E-1	6.754E+0	1.360E+1
-1.686E-1	6.728E+0	1.376E+1
-1.703E-1	6.722E+0	1.380E+1
-1.735E-1	6.773E+0	1.369E+1
-1.703E-1	6.731E+0	1.368E+1
-1.670E-1	6.838E+0	1.376E+1
-1.686E-1	6.734E+0	1.370E+1
-1.703E-1	6.786E+0	1.370E+1
-1.703E-1	6.760E+0	1.369E+1
-1.686E-1	6.773E+0	1.368E+1
-1.686E-1	6.718E+0	1.378E+1
-1.735E-1	6.686E+0	1.375E+1
-1.670E-1	6.757E+0	1.372E+1
-1.670E-1	6.803E+0	1.373E+1
-1.670E-1	6.835E+0	1.361E+1
-1.735E-1	6.816E+0	1.376E+1
-1.703E-1	6.783E+0	1.373E+1
-1.654E-1	6.757E+0	1.369E+1
-1.686E-1	6.702E+0	1.366E+1
-1.719E-1	6.819E+0	1.384E+1
-1.703E-1	6.825E+0	1.368E+1
-1.654E-1	6.910E+0	1.376E+1
-1.670E-1	6.803E+0	1.373E+1
-1.703E-1	6.747E+0	1.361E+1
-1.703E-1	6.705E+0	1.371E+1
-1.654E-1	6.699E+0	1.362E+1
-1.686E-1	6.686E+0	1.381E+1
-1.686E-1	6.777E+0	1.377E+1
-1.686E-1	6.812E+0	1.368E+1
-1.686E-1	6.855E+0	1.375E+1
-1.719E-1	6.722E+0	1.363E+1
-1.703E-1	6.754E+0	1.369E+1
-1.703E-1	6.864E+0	1.376E+1
-1.654E-1	6.741E+0	1.367E+1
-1.686E-1	6.679E+0	1.367E+1
-1.703E-1	6.796E+0	1.370E+1
-1.703E-1	6.829E+0	1.370E+1
-1.686E-1	6.829E+0	1.385E+1
-1.703E-1	6.696E+0	1.373E+1
-1.751E-1	6.751E+0	1.381E+1
-1.703E-1	6.640E+0	1.374E+1
-1.654E-1	6.734E+0	1.384E+1
-1.670E-1	6.851E+0	1.375E+1
-1.735E-1	6.705E+0	1.376E+1
-1.703E-1	6.728E+0	1.364E+1
-1.686E-1	6.806E+0	1.369E+1
-1.654E-1	6.806E+0	1.369E+1
-1.751E-1	6.790E+0	1.371E+1
-1.686E-1	6.696E+0	1.368E+1
-1.670E-1	6.702E+0	1.367E+1
-1.670E-1	6.757E+0	1.380E+1
-1.703E-1	6.851E+0	1.359E+1
-1.719E-1	6.838E+0	1.367E+1
-1.703E-1	6.842E+0	1.374E+1
-1.703E-1	6.803E+0	1.382E+1
-1.703E-1	6.718E+0	1.375E+1
-1.686E-1	6.816E+0	1.364E+1
-1.686E-1	6.764E+0	1.375E+1
-1.654E-1	6.829E+0	1.370E+1
-1.719E-1	6.832E+0	1.383E+1
-1.670E-1	6.696E+0	1.373E+1
-1.654E-1	6.705E+0	1.376E+1
-1.670E-1	6.764E+0	1.365E+1
-1.719E-1	6.897E+0	1.393E+1
-1.686E-1	6.803E+0	1.393E+1
-1.654E-1	6.829E+0	1.374E+1
-1.686E-1	6.725E+0	1.369E+1
-1.719E-1	6.747E+0	1.356E+1
-1.654E-1	6.777E+0	1.358E+1
-1.670E-1	6.812E+0	1.373E+1
-1.686E-1	6.764E+0	1.373E+1
-1.686E-1	6.725E+0	1.375E+1
-1.703E-1	6.692E+0	1.367E+1
-1.686E-1	6.790E+0	1.378E+1
-1.670E-1	6.932E+0	1.381E+1
-1.703E-1	6.913E+0	1.367E+1
-1.686E-1	6.816E+0	1.365E+1
-1.686E-1	6.809E+0	1.364E+1
-1.703E-1	6.832E+0	1.381E+1
-1.703E-1	6.741E+0	1.370E+1
-1.686E-1	6.809E+0	1.373E+1
-1.654E-1	6.725E+0	1.370E+1
-1.703E-1	6.754E+0	1.383E+1
-1.703E-1	6.728E+0	1.366E+1
-1.703E-1	6.725E+0	1.358E+1
-1.638E-1	6.777E+0	1.365E+1
-1.703E-1	6.715E+0	1.369E+1
-1.686E-1	6.709E+0	1.365E+1
-1.703E-1	6.767E+0	1.367E+1
-1.670E-1	6.777E+0	1.370E+1
-1.686E-1	6.842E+0	1.374E+1
-1.719E-1	6.793E+0	1.365E+1
-1.670E-1	6.686E+0	1.363E+1
-1.686E-1	6.812E+0	1.360E+1
-1.686E-1	6.812E+0	1.364E+1
-1.686E-1	6.715E+0	1.364E+1
-1.703E-1	6.929E+0	1.372E+1
-1.654E-1	6.728E+0	1.361E+1
-1.670E-1	6.877E+0	1.368E+1
-1.719E-1	6.725E+0	1.372E+1
-1.686E-1	6.722E+0	1.372E+1
-1.686E-1	6.822E+0	1.373E+1
-1.654E-1	6.786E+0	1.363E+1
-1.703E-1	6.864E+0	1.372E+1
-1.703E-1	6.819E+0	1.387E+1
-1.654E-1	6.790E+0	1.370E+1
-1.686E-1	6.783E+0	1.386E+1
-1.735E-1	6.705E+0	1.368E+1
-1.686E-1	6.757E+0	1.388E+1
-1.654E-1	6.718E+0	1.387E+1
-1.686E-1	6.696E+0	1.370E+1
-1.719E-1	6.731E+0	1.365E+1
-1.686E-1	6.773E+0	1.386E+1
-1.638E-1	6.780E+0	1.364E+1
-1.670E-1	6.767E+0	1.372E+1
-1.703E-1	6.806E+0	1.379E+1
-1.670E-1	6.754E+0	1.372E+1
-1.686E-1	6.738E+0	1.377E+1
-1.703E-1	6.754E+0	1.371E+1
-1.703E-1	6.754E+0	1.368E+1
-1.719E-1	6.786E+0	1.374E+1
-1.654E-1	6.738E+0	1.374E+1
-1.703E-1	6.809E+0	1.378E+1
-1.719E-1	6.747E+0	1.362E+1
-1.670E-1	6.871E+0	1.380E+1
-1.654E-1	6.738E+0	1.381E+1
-1.670E-1	6.709E+0	1.380E+1
-1.703E-1	6.738E+0	1.368E+1
-1.686E-1	6.751E+0	1.388E+1
-1.654E-1	6.855E+0	1.377E+1
-1.686E-1	6.822E+0	1.388E+1
-1.686E-1	6.790E+0	1.370E+1
-1.703E-1	6.848E+0	1.356E+1
-1.686E-1	6.663E+0	1.372E+1
-1.654E-1	6.705E+0	1.384E+1
-1.703E-1	6.796E+0	1.381E+1
-1.686E-1	6.786E+0	1.352E+1
-1.670E-1	6.689E+0	1.370E+1
-1.703E-1	6.783E+0	1.376E+1
-1.703E-1	6.806E+0	1.371E+1
-1.686E-1	6.822E+0	1.377E+1
-1.638E-1	6.722E+0	1.368E+1
-1.670E-1	6.777E+0	1.379E+1
-1.686E-1	6.829E+0	1.383E+1
-1.686E-1	6.751E+0	1.397E+1
-1.670E-1	6.760E+0	1.377E+1
-1.686E-1	6.799E+0	1.356E+1
-1.719E-1	6.757E+0	1.371E+1
-1.703E-1	6.786E+0	1.376E+1
-1.654E-1	6.842E+0	1.371E+1
-1.686E-1	6.855E+0	1.384E+1
-1.719E-1	6.757E+0	1.370E+1
-1.686E-1	6.734E+0	1.373E+1
-1.638E-1	6.747E+0	1.374E+1
-1.686E-1	6.741E+0	1.355E+1
-1.686E-1	6.919E+0	1.373E+1
-1.654E-1	6.835E+0	1.373E+1
-1.686E-1	6.803E+0	1.385E+1
-1.686E-1	6.858E+0	1.367E+1
-1.719E-1	6.829E+0	1.388E+1
-1.686E-1	6.819E+0	1.366E+1
-1.670E-1	6.835E+0	1.383E+1
-1.654E-1	6.793E+0	1.381E+1
-1.703E-1	6.670E+0	1.367E+1
-1.703E-1	6.819E+0	1.348E+1
-1.622E-1	6.803E+0	1.378E+1
-1.703E-1	6.799E+0	1.371E+1
-1.703E-1	6.825E+0	1.364E+1
-1.670E-1	6.838E+0	1.373E+1
-1.670E-1	6.864E+0	1.371E+1
-1.686E-1	6.809E+0	1.372E+1
-1.703E-1	6.728E+0	1.375E+1
-1.654E-1	6.676E+0	1.371E+1
-1.686E-1	6.790E+0	1.381E+1
-1.670E-1	6.770E+0	1.370E+1
-1.670E-1	6.816E+0	1.367E+1
-1.670E-1	6.812E+0	1.381E+1
-1.686E-1	6.877E+0	1.385E+1
-1.703E-1	6.809E+0	1.367E+1
-1.670E-1	6.822E+0	1.364E+1
-1.670E-1	6.829E+0	1.384E+1
-1.670E-1	6.819E+0	1.383E+1
-1.670E-1	6.770E+0	1.379E+1
-1.703E-1	6.718E+0	1.374E+1
-1.703E-1	6.764E+0	1.374E+1
-1.654E-1	6.799E+0	1.374E+1
-1.703E-1	6.751E+0	1.374E+1
-1.719E-1	6.812E+0	1.377E+1
-1.703E-1	6.764E+0	1.368E+1
-1.654E-1	6.751E+0	1.381E+1
-1.670E-1	6.845E+0	1.379E+1
-1.719E-1	6.751E+0	1.372E+1
-1.670E-1	6.692E+0	1.375E+1
-1.654E-1	6.767E+0	1.378E+1
-1.686E-1	6.770E+0	1.375E+1
-1.686E-1	6.767E+0	1.376E+1
-1.686E-1	6.796E+0	1.370E+1
-1.638E-1	6.786E+0	1.368E+1
-1.686E-1	6.757E+0	1.373E+1
-1.719E-1	6.738E+0	1.368E+1
-1.654E-1	6.741E+0	1.372E+1
-1.670E-1	6.780E+0	1.366E+1
-1.670E-1	6.715E+0	1.370E+1
-1.703E-1	6.851E+0	1.373E+1
-1.703E-1	6.832E+0	1.376E+1
-1.654E-1	6.858E+0	1.369E+1
-1.686E-1	6.867E+0	1.366E+1
-1.719E-1	6.764E+0	1.363E+1
-1.686E-1	6.731E+0	1.381E+1
-1.686E-1	6.777E+0	1.375E+1
-1.670E-1	6.760E+0	1.375E+1
-1.719E-1	6.845E+0	1.368E+1
-1.670E-1	6.803E+0	1.372E+1
-1.654E-1	6.764E+0	1.373E+1
-1.686E-1	6.799E+0	1.370E+1
-1.719E-1	6.812E+0	1.383E+1
-1.686E-1	6.744E+0	1.374E+1
-1.638E-1	6.722E+0	1.376E+1
-1.703E-1	6.780E+0	1.384E+1
-1.719E-1	6.747E+0	1.366E+1
-1.654E-1	6.777E+0	1.374E+1
-1.686E-1	6.893E+0	1.363E+1
-1.654E-1	6.845E+0	1.381E+1
-1.703E-1	6.783E+0	1.378E+1
-1.686E-1	6.734E+0	1.374E+1
-1.638E-1	6.618E+0	1.386E+1
-1.686E-1	6.773E+0	1.356E+1
-1.703E-1	6.747E+0	1.388E+1
-1.686E-1	6.793E+0	1.377E+1
-1.654E-1	6.770E+0	1.364E+1
-1.686E-1	6.683E+0	1.354E+1
-1.703E-1	6.747E+0	1.372E+1
-1.670E-1	6.757E+0	1.369E+1
-1.654E-1	6.738E+0	1.369E+1
-1.686E-1	6.728E+0	1.375E+1
-1.686E-1	6.699E+0	1.365E+1
-1.703E-1	6.819E+0	1.363E+1
-1.654E-1	6.751E+0	1.362E+1
-1.670E-1	6.764E+0	1.362E+1
-1.686E-1	6.777E+0	1.373E+1
-1.670E-1	6.793E+0	1.376E+1
-1.654E-1	6.855E+0	1.356E+1
-1.670E-1	6.734E+0	1.365E+1
-1.703E-1	6.783E+0	1.366E+1
-1.670E-1	6.822E+0	1.368E+1
-1.638E-1	6.760E+0	1.378E+1
-1.654E-1	6.867E+0	1.382E+1
-1.719E-1	6.816E+0	1.367E+1
-1.686E-1	6.773E+0	1.369E+1
-1.654E-1	6.734E+0	1.378E+1
-1.670E-1	6.757E+0	1.371E+1
-1.703E-1	6.858E+0	1.360E+1
-1.670E-1	6.887E+0	1.373E+1
-1.670E-1	6.764E+0	1.378E+1
-1.686E-1	6.741E+0	1.373E+1
-1.686E-1	6.744E+0	1.362E+1
-1.670E-1	6.913E+0	1.368E+1
-1.654E-1	6.848E+0	1.373E+1
-1.654E-1	6.715E+0	1.353E+1
-1.703E-1	6.744E+0	1.373E+1
-1.670E-1	6.851E+0	1.368E+1
-1.654E-1	6.806E+0	1.361E+1
-1.670E-1	6.812E+0	1.365E+1
-1.703E-1	6.767E+0	1.367E+1
-1.686E-1	6.832E+0	1.383E+1
-1.654E-1	6.738E+0	1.381E+1
-1.654E-1	6.783E+0	1.366E+1
-1.703E-1	6.738E+0	1.380E+1
-1.670E-1	6.884E+0	1.371E+1
-1.670E-1	6.670E+0	1.377E+1
-1.670E-1	6.608E+0	1.388E+1
-1.686E-1	6.803E+0	1.372E+1
-1.686E-1	6.715E+0	1.369E+1
-1.638E-1	6.906E+0	1.371E+1
-1.670E-1	6.754E+0	1.367E+1
-1.670E-1	6.751E+0	1.375E+1
-1.703E-1	6.793E+0	1.374E+1
-1.670E-1	6.738E+0	1.377E+1
-1.703E-1	6.741E+0	1.373E+1
-1.686E-1	6.799E+0	1.384E+1
-1.686E-1	6.874E+0	1.351E+1
-1.654E-1	6.832E+0	1.377E+1
-1.654E-1	6.683E+0	1.383E+1
-1.703E-1	6.806E+0	1.362E+1
-1.670E-1	6.715E+0	1.366E+1
-1.654E-1	6.809E+0	1.373E+1
-1.670E-1	6.825E+0	1.373E+1
-1.703E-1	6.760E+0	1.375E+1
-1.654E-1	6.835E+0	1.378E+1
-1.670E-1	6.731E+0	1.370E+1
-1.654E-1	6.793E+0	1.371E+1
-1.686E-1	6.799E+0	1.378E+1
-1.719E-1	6.699E+0	1.373E+1
-1.670E-1	6.880E+0	1.378E+1
-1.686E-1	6.783E+0	1.364E+1
-1.686E-1	6.751E+0	1.374E+1
-1.622E-1	6.871E+0	1.378E+1
-1.670E-1	6.683E+0	1.364E+1
-1.686E-1	6.653E+0	1.383E+1
-1.670E-1	6.793E+0	1.368E+1
-1.703E-1	6.718E+0	1.377E+1
-1.686E-1	6.754E+0	1.371E+1
-1.654E-1	6.734E+0	1.375E+1
-1.735E-1	6.809E+0	1.386E+1
-1.686E-1	6.747E+0	1.363E+1
-1.670E-1	6.780E+0	1.369E+1
-1.670E-1	6.754E+0	1.369E+1
-1.686E-1	6.903E+0	1.356E+1
-1.703E-1	6.738E+0	1.376E+1
-1.654E-1	6.806E+0	1.369E+1
-1.670E-1	6.689E+0	1.385E+1
-1.670E-1	6.777E+0	1.372E+1
-1.686E-1	6.734E+0	1.372E+1
-1.638E-1	6.709E+0	1.373E+1
-1.670E-1	6.858E+0	1.367E+1
-1.686E-1	6.734E+0	1.372E+1
-1.703E-1	6.796E+0	1.366E+1
-1.686E-1	6.764E+0	1.377E+1
-1.670E-1	6.705E+0	1.387E+1
-1.686E-1	6.767E+0	1.377E+1
-1.686E-1	6.822E+0	1.384E+1
-1.638E-1	6.893E+0	1.385E+1
-1.686E-1	6.803E+0	1.366E+1
-1.670E-1	6.812E+0	1.376E+1
-1.654E-1	6.812E+0	1.373E+1
-1.654E-1	6.842E+0	1.356E+1
-1.686E-1	6.880E+0	1.386E+1
-1.686E-1	6.718E+0	1.363E+1
-1.686E-1	6.897E+0	1.379E+1
-1.654E-1	6.780E+0	1.373E+1
-1.654E-1	6.874E+0	1.374E+1
-1.686E-1	6.777E+0	1.365E+1
-1.670E-1	6.770E+0	1.359E+1
-1.670E-1	6.705E+0	1.365E+1
-1.686E-1	6.679E+0	1.370E+1
-1.670E-1	6.747E+0	1.376E+1
-1.670E-1	6.793E+0	1.373E+1
-1.686E-1	6.783E+0	1.361E+1
-1.670E-1	6.731E+0	1.377E+1
-1.686E-1	6.829E+0	1.363E+1
-1.703E-1	6.650E+0	1.375E+1
-1.638E-1	6.780E+0	1.375E+1
-1.686E-1	6.845E+0	1.370E+1
-1.686E-1	6.825E+0	1.364E+1
-1.670E-1	6.777E+0	1.363E+1
-1.638E-1	6.760E+0	1.367E+1
-1.654E-1	6.731E+0	1.367E+1
-1.719E-1	6.832E+0	1.380E+1
-1.670E-1	6.757E+0	1.386E+1
-1.638E-1	6.683E+0	1.374E+1
-1.686E-1	6.760E+0	1.372E+1
-1.719E-1	6.764E+0	1.364E+1
-1.703E-1	6.770E+0	1.371E+1
-1.654E-1	6.777E+0	1.370E+1
-1.638E-1	6.829E+0	1.367E+1
-1.703E-1	6.812E+0	1.358E+1
-1.703E-1	6.819E+0	1.359E+1
-1.638E-1	6.855E+0	1.369E+1
-1.654E-1	6.738E+0	1.374E+1
-1.686E-1	6.897E+0	1.357E+1
-1.670E-1	6.793E+0	1.383E+1
-1.686E-1	6.842E+0	1.360E+1
-1.670E-1	6.858E+0	1.362E+1
-1.686E-1	6.712E+0	1.382E+1
-1.703E-1	6.705E+0	1.364E+1
-1.670E-1	6.686E+0	1.361E+1
-1.670E-1	6.767E+0	1.368E+1
-1.686E-1	6.809E+0	1.368E+1
-1.654E-1	6.679E+0	1.373E+1
-1.670E-1	6.786E+0	1.381E+1
-1.654E-1	6.884E+0	1.356E+1
-1.703E-1	6.838E+0	1.370E+1
-1.686E-1	6.809E+0	1.360E+1
-1.654E-1	6.786E+0	1.369E+1
-1.686E-1	6.790E+0	1.356E+1
-1.703E-1	6.793E+0	1.381E+1
-1.670E-1	6.793E+0	1.357E+1
-1.638E-1	6.715E+0	1.358E+1
-1.670E-1	6.796E+0	1.352E+1
-1.703E-1	6.741E+0	1.365E+1
-1.686E-1	6.770E+0	1.370E+1
-1.670E-1	6.786E+0	1.364E+1
-1.638E-1	6.773E+0	1.376E+1
-1.719E-1	6.757E+0	1.365E+1
-1.703E-1	6.767E+0	1.362E+1
-1.670E-1	6.819E+0	1.371E+1
-1.654E-1	6.790E+0	1.356E+1
-1.703E-1	6.793E+0	1.376E+1
-1.686E-1	6.757E+0	1.367E+1
-1.686E-1	6.709E+0	1.362E+1
-1.638E-1	6.653E+0	1.368E+1
-1.670E-1	6.858E+0	1.370E+1
-1.686E-1	6.747E+0	1.387E+1
-1.654E-1	6.689E+0	1.377E+1
-1.686E-1	6.777E+0	1.367E+1
-1.686E-1	6.819E+0	1.369E+1
-1.670E-1	6.880E+0	1.379E+1
-1.670E-1	6.777E+0	1.370E+1
-1.670E-1	6.816E+0	1.368E+1
-1.703E-1	6.809E+0	1.378E+1
-1.719E-1	6.679E+0	1.369E+1
-1.638E-1	6.825E+0	1.364E+1
-1.654E-1	6.812E+0	1.376E+1
-1.703E-1	6.731E+0	1.355E+1
-1.670E-1	6.709E+0	1.367E+1
-1.654E-1	6.786E+0	1.367E+1
-1.654E-1	6.773E+0	1.368E+1
-1.703E-1	6.806E+0	1.369E+1
-1.670E-1	6.783E+0	1.356E+1
-1.638E-1	6.718E+0	1.358E+1
-1.654E-1	6.741E+0	1.382E+1
-1.703E-1	6.751E+0	1.381E+1
-1.670E-1	6.709E+0	1.378E+1
-1.638E-1	6.793E+0	1.363E+1
-1.703E-1	6.689E+0	1.381E+1
-1.686E-1	6.832E+0	1.366E+1
-1.654E-1	6.799E+0	1.378E+1
-1.670E-1	6.741E+0	1.371E+1
-1.654E-1	6.722E+0	1.378E+1
-1.686E-1	6.803E+0	1.373E+1
-1.670E-1	6.734E+0	1.379E+1
-1.654E-1	6.783E+0	1.373E+1
-1.686E-1	6.705E+0	1.375E+1
-1.670E-1	6.699E+0	1.369E+1
-1.670E-1	6.777E+0	1.375E+1
-1.654E-1	6.725E+0	1.370E+1
-1.654E-1	6.686E+0	1.366E+1
-1.703E-1	6.751E+0	1.363E+1
-1.686E-1	6.692E+0	1.376E+1
-1.622E-1	6.673E+0	1.367E+1
-1.638E-1	6.816E+0	1.370E+1
-1.654E-1	6.822E+0	1.365E+1
-1.670E-1	6.734E+0	1.360E+1
-1.638E-1	6.744E+0	1.378E+1
-1.670E-1	6.822E+0	1.379E+1
-1.686E-1	6.728E+0	1.367E+1
-1.719E-1	6.744E+0	1.368E+1
-1.638E-1	6.738E+0	1.366E+1
-1.670E-1	6.734E+0	1.355E+1
-1.670E-1	6.767E+0	1.358E+1
-1.686E-1	6.725E+0	1.377E+1
-1.638E-1	6.754E+0	1.369E+1
-1.654E-1	6.816E+0	1.367E+1
-1.670E-1	6.793E+0	1.386E+1
-1.670E-1	6.822E+0	1.342E+1
-1.654E-1	6.725E+0	1.375E+1
-1.654E-1	6.744E+0	1.360E+1
-1.670E-1	6.861E+0	1.367E+1
-1.670E-1	6.754E+0	1.374E+1
-1.670E-1	6.777E+0	1.367E+1
-1.654E-1	6.890E+0	1.388E+1
-1.703E-1	6.770E+0	1.373E+1
-1.654E-1	6.676E+0	1.373E+1
-1.654E-1	6.816E+0	1.373E+1
-1.654E-1	6.799E+0	1.372E+1
-1.703E-1	6.715E+0	1.364E+1
-1.686E-1	6.722E+0	1.376E+1
-1.670E-1	6.812E+0	1.367E+1
-1.638E-1	6.692E+0	1.377E+1
-1.670E-1	6.777E+0	1.364E+1
-1.686E-1	6.751E+0	1.367E+1
-1.686E-1	6.751E+0	1.371E+1
-1.670E-1	6.861E+0	1.369E+1
-1.670E-1	6.806E+0	1.367E+1
-1.670E-1	6.722E+0	1.359E+1
-1.670E-1	6.819E+0	1.371E+1
-1.638E-1	6.679E+0	1.363E+1
-1.686E-1	6.734E+0	1.375E+1
-1.686E-1	6.757E+0	1.370E+1
-1.670E-1	6.744E+0	1.367E+1
-1.638E-1	6.751E+0	1.373E+1
-1.670E-1	6.760E+0	1.365E+1
-1.703E-1	6.650E+0	1.362E+1
-1.638E-1	6.819E+0	1.365E+1
-1.703E-1	6.903E+0	1.361E+1
-1.686E-1	6.660E+0	1.370E+1
-1.686E-1	6.812E+0	1.380E+1
-1.638E-1	6.799E+0	1.379E+1
-1.654E-1	6.855E+0	1.359E+1
-1.686E-1	6.793E+0	1.366E+1
-1.670E-1	6.816E+0	1.369E+1
-1.638E-1	6.747E+0	1.365E+1
-1.654E-1	6.835E+0	1.392E+1
-1.686E-1	6.689E+0	1.370E+1
-1.654E-1	6.637E+0	1.377E+1
-1.622E-1	6.965E+0	1.376E+1
-1.670E-1	6.686E+0	1.373E+1
-1.703E-1	6.799E+0	1.369E+1
-1.654E-1	6.816E+0	1.377E+1
-1.638E-1	6.835E+0	1.385E+1
-1.654E-1	6.786E+0	1.374E+1
-1.686E-1	6.806E+0	1.364E+1
-1.654E-1	6.715E+0	1.374E+1
-1.654E-1	6.744E+0	1.385E+1
-1.638E-1	6.803E+0	1.375E+1
-1.719E-1	6.709E+0	1.374E+1
-1.670E-1	6.744E+0	1.384E+1
-1.638E-1	6.780E+0	1.379E+1
-1.686E-1	6.790E+0	1.377E+1
-1.703E-1	6.809E+0	1.373E+1
-1.670E-1	6.793E+0	1.371E+1
-1.622E-1	6.825E+0	1.368E+1
-1.638E-1	6.741E+0	1.374E+1
-1.686E-1	6.822E+0	1.369E+1
-1.654E-1	6.816E+0	1.362E+1
-1.638E-1	6.777E+0	1.362E+1
-1.605E-1	6.858E+0	1.363E+1
-1.703E-1	6.786E+0	1.374E+1
-1.703E-1	6.670E+0	1.381E+1
-1.670E-1	6.874E+0	1.358E+1
-1.654E-1	6.637E+0	1.377E+1
-1.686E-1	6.760E+0	1.364E+1
-1.670E-1	6.858E+0	1.370E+1
-1.670E-1	6.825E+0	1.369E+1
-1.670E-1	6.741E+0	1.364E+1
-1.703E-1	6.793E+0	1.371E+1
-1.670E-1	6.728E+0	1.383E+1
-1.654E-1	6.867E+0	1.371E+1
-1.654E-1	6.722E+0	1.374E+1
-1.686E-1	6.757E+0	1.364E+1
-1.670E-1	6.816E+0	1.371E+1
-1.638E-1	6.744E+0	1.379E+1
-1.654E-1	6.790E+0	1.383E+1
-1.686E-1	6.822E+0	1.363E+1
-1.654E-1	6.686E+0	1.374E+1
-1.622E-1	6.796E+0	1.371E+1
-1.654E-1	6.793E+0	1.371E+1
-1.670E-1	6.738E+0	1.368E+1
-1.670E-1	6.709E+0	1.374E+1
-1.638E-1	6.734E+0	1.377E+1
-1.670E-1	6.699E+0	1.378E+1
-1.686E-1	6.731E+0	1.358E+1
-1.654E-1	6.722E+0	1.359E+1
-1.638E-1	6.825E+0	1.378E+1
-1.654E-1	6.832E+0	1.367E+1
-1.686E-1	6.747E+0	1.387E+1
-1.654E-1	6.773E+0	1.374E+1
-1.622E-1	6.741E+0	1.372E+1
-1.654E-1	6.709E+0	1.360E+1
-1.686E-1	6.734E+0	1.375E+1
-1.686E-1	6.877E+0	1.371E+1
-1.605E-1	6.673E+0	1.364E+1
-1.670E-1	6.829E+0	1.374E+1
-1.686E-1	6.799E+0	1.371E+1
-1.686E-1	6.816E+0	1.386E+1
-1.622E-1	6.822E+0	1.391E+1
-1.654E-1	6.767E+0	1.354E+1
-1.686E-1	6.715E+0	1.379E+1
-1.670E-1	6.829E+0	1.364E+1
-1.654E-1	6.676E+0	1.351E+1
-1.654E-1	6.767E+0	1.372E+1
-1.703E-1	6.783E+0	1.366E+1
-1.686E-1	6.816E+0	1.385E+1
-1.638E-1	6.777E+0	1.384E+1
-1.654E-1	6.773E+0	1.370E+1
-1.670E-1	6.861E+0	1.367E+1
-1.670E-1	6.738E+0	1.364E+1
-1.670E-1	6.773E+0	1.373E+1
-1.638E-1	6.864E+0	1.385E+1
-1.638E-1	6.699E+0	1.377E+1
-1.686E-1	6.790E+0	1.385E+1
-1.654E-1	6.838E+0	1.374E+1
-1.638E-1	6.780E+0	1.375E+1
-1.686E-1	6.709E+0	1.367E+1
-1.670E-1	6.757E+0	1.372E+1
-1.670E-1	6.910E+0	1.370E+1
-1.670E-1	6.757E+0	1.375E+1
-1.703E-1	6.799E+0	1.373E+1
-1.670E-1	6.757E+0	1.372E+1
-1.638E-1	6.803E+0	1.362E+1
-1.654E-1	6.663E+0	1.373E+1
-1.686E-1	6.760E+0	1.361E+1
-1.686E-1	6.747E+0	1.381E+1
-1.605E-1	6.764E+0	1.366E+1
-1.670E-1	6.770E+0	1.358E+1
-1.654E-1	6.731E+0	1.375E+1
-1.686E-1	6.767E+0	1.366E+1
-1.622E-1	6.734E+0	1.378E+1
-1.654E-1	6.722E+0	1.363E+1
-1.719E-1	6.783E+0	1.379E+1
-1.654E-1	6.767E+0	1.365E+1
-1.654E-1	6.731E+0	1.361E+1
-1.670E-1	6.738E+0	1.373E+1
-1.686E-1	6.809E+0	1.380E+1
-1.670E-1	6.705E+0	1.370E+1
-1.622E-1	6.874E+0	1.377E+1
-1.654E-1	6.806E+0	1.373E+1
-1.686E-1	6.832E+0	1.375E+1
-1.686E-1	6.631E+0	1.374E+1
-1.670E-1	6.780E+0	1.358E+1
-1.654E-1	6.605E+0	1.361E+1
-1.686E-1	6.790E+0	1.373E+1
-1.686E-1	6.686E+0	1.381E+1
-1.670E-1	6.696E+0	1.365E+1
-1.670E-1	6.845E+0	1.372E+1
-1.686E-1	6.741E+0	1.366E+1
-1.686E-1	6.786E+0	1.383E+1
-1.654E-1	6.738E+0	1.379E+1
-1.654E-1	6.764E+0	1.349E+1
-1.686E-1	6.835E+0	1.364E+1
-1.670E-1	6.816E+0	1.369E+1
-1.638E-1	6.835E+0	1.374E+1
-1.622E-1	6.783E+0	1.373E+1
-1.670E-1	6.764E+0	1.369E+1
-1.654E-1	6.783E+0	1.379E+1
-1.622E-1	6.728E+0	1.371E+1
-1.654E-1	6.864E+0	1.376E+1
-1.703E-1	6.816E+0	1.367E+1
-1.670E-1	6.712E+0	1.367E+1
-1.654E-1	6.887E+0	1.353E+1
-1.638E-1	6.786E+0	1.376E+1
-1.670E-1	6.809E+0	1.383E+1
-1.638E-1	6.780E+0	1.380E+1
-1.654E-1	6.751E+0	1.368E+1
-1.638E-1	6.702E+0	1.363E+1
-1.670E-1	6.877E+0	1.374E+1
-1.670E-1	6.835E+0	1.367E+1
-1.622E-1	6.799E+0	1.373E+1
-1.638E-1	6.731E+0	1.362E+1
-1.703E-1	6.751E+0	1.369E+1
-1.670E-1	6.799E+0	1.365E+1
-1.638E-1	6.728E+0	1.360E+1
-1.638E-1	6.757E+0	1.373E+1
-1.686E-1	6.747E+0	1.364E+1
-1.686E-1	6.822E+0	1.372E+1
-1.638E-1	6.747E+0	1.378E+1
-1.654E-1	6.738E+0	1.367E+1
-1.654E-1	6.796E+0	1.356E+1
-1.686E-1	6.796E+0	1.373E+1
-1.654E-1	6.741E+0	1.364E+1
-1.654E-1	6.796E+0	1.366E+1
-1.703E-1	6.705E+0	1.375E+1
-1.686E-1	6.793E+0	1.375E+1
-1.622E-1	6.767E+0	1.384E+1
-1.638E-1	6.718E+0	1.372E+1
-1.638E-1	6.734E+0	1.370E+1
-1.670E-1	6.887E+0	1.365E+1
-1.622E-1	6.812E+0	1.365E+1
-1.670E-1	6.812E+0	1.377E+1
-1.703E-1	6.738E+0	1.367E+1
-1.670E-1	6.770E+0	1.378E+1
-1.638E-1	6.832E+0	1.373E+1
-1.638E-1	6.838E+0	1.373E+1
-1.670E-1	6.702E+0	1.377E+1
-1.670E-1	6.747E+0	1.377E+1
-1.638E-1	6.754E+0	1.375E+1
-1.638E-1	6.783E+0	1.378E+1
-1.703E-1	6.747E+0	1.365E+1
-1.686E-1	6.725E+0	1.373E+1
-1.654E-1	6.715E+0	1.366E+1
-1.654E-1	6.780E+0	1.376E+1
-1.703E-1	6.884E+0	1.369E+1
-1.670E-1	6.829E+0	1.375E+1
-1.622E-1	6.640E+0	1.377E+1
-1.654E-1	6.764E+0	1.365E+1
-1.686E-1	6.754E+0	1.352E+1
-1.654E-1	6.764E+0	1.366E+1
-1.638E-1	6.760E+0	1.360E+1
-1.654E-1	6.757E+0	1.361E+1
-1.670E-1	6.780E+0	1.366E+1
-1.654E-1	6.855E+0	1.363E+1
-1.654E-1	6.864E+0	1.383E+1
-1.670E-1	6.773E+0	1.366E+1
-1.686E-1	6.683E+0	1.362E+1
-1.622E-1	6.760E+0	1.356E+1
-1.638E-1	6.822E+0	1.364E+1
-1.670E-1	6.855E+0	1.373E+1
-1.703E-1	6.647E+0	1.359E+1
-1.670E-1	6.728E+0	1.376E+1
-1.654E-1	6.692E+0	1.364E+1
-1.670E-1	6.835E+0	1.385E+1
-1.654E-1	6.760E+0	1.368E+1
-1.670E-1	6.773E+0	1.372E+1
-1.654E-1	6.799E+0	1.359E+1
-1.654E-1	6.842E+0	1.371E+1
-1.703E-1	6.731E+0	1.366E+1
-1.670E-1	6.855E+0	1.369E+1
-1.654E-1	6.728E+0	1.365E+1
-1.686E-1	6.832E+0	1.376E+1
-1.670E-1	6.764E+0	1.367E+1
-1.654E-1	6.923E+0	1.367E+1
-1.622E-1	6.738E+0	1.356E+1
-1.638E-1	6.799E+0	1.362E+1
-1.703E-1	6.832E+0	1.388E+1
-1.638E-1	6.803E+0	1.383E+1
-1.638E-1	6.816E+0	1.372E+1
-1.670E-1	6.793E+0	1.363E+1
-1.686E-1	6.686E+0	1.375E+1
-1.670E-1	6.819E+0	1.372E+1
-1.654E-1	6.796E+0	1.367E+1
-1.654E-1	6.757E+0	1.367E+1
-1.670E-1	6.783E+0	1.373E+1
-1.670E-1	6.780E+0	1.362E+1
-1.638E-1	6.845E+0	1.370E+1
-1.638E-1	6.751E+0	1.372E+1
-1.670E-1	6.845E+0	1.358E+1
-1.654E-1	6.722E+0	1.365E+1
-1.605E-1	6.825E+0	1.380E+1
-1.654E-1	6.832E+0	1.370E+1
-1.654E-1	6.786E+0	1.362E+1
-1.654E-1	6.760E+0	1.374E+1
-1.654E-1	6.712E+0	1.369E+1
-1.638E-1	6.770E+0	1.389E+1
-1.670E-1	6.764E+0	1.362E+1
-1.670E-1	6.838E+0	1.378E+1
-1.638E-1	6.747E+0	1.368E+1
-1.654E-1	6.793E+0	1.377E+1
-1.654E-1	6.747E+0	1.361E+1
-1.670E-1	6.702E+0	1.370E+1
-1.654E-1	6.803E+0	1.364E+1
-1.654E-1	6.796E+0	1.364E+1
-1.686E-1	6.777E+0	1.364E+1
-1.638E-1	6.744E+0	1.391E+1
-1.638E-1	6.696E+0	1.372E+1
-1.654E-1	6.699E+0	1.375E+1
-1.670E-1	6.741E+0	1.378E+1
-1.638E-1	6.851E+0	1.367E+1
-1.638E-1	6.731E+0	1.368E+1
-1.638E-1	6.712E+0	1.371E+1
-1.670E-1	6.757E+0	1.381E+1
-1.654E-1	6.812E+0	1.378E+1
-1.654E-1	6.702E+0	1.372E+1
-1.654E-1	6.848E+0	1.357E+1
-1.686E-1	6.670E+0	1.377E+1
-1.703E-1	6.812E+0	1.378E+1
-1.622E-1	6.786E+0	1.373E+1
-1.638E-1	6.790E+0	1.371E+1
-1.670E-1	6.812E+0	1.374E+1
-1.670E-1	6.760E+0	1.364E+1
-1.638E-1	6.738E+0	1.374E+1
-1.654E-1	6.809E+0	1.357E+1
-1.670E-1	6.699E+0	1.360E+1
-1.686E-1	6.760E+0	1.353E+1
-1.638E-1	6.829E+0	1.363E+1
-1.638E-1	6.809E+0	1.373E+1
-1.686E-1	6.751E+0	1.371E+1
-1.654E-1	6.754E+0	1.376E+1
-1.654E-1	6.722E+0	1.366E+1
-1.605E-1	6.760E+0	1.373E+1
-1.670E-1	6.796E+0	1.373E+1
-1.654E-1	6.806E+0	1.377E+1
-1.605E-1	6.738E+0	1.352E+1
-1.638E-1	6.783E+0	1.375E+1
-1.654E-1	6.777E+0	1.374E+1
-1.654E-1	6.734E+0	1.358E+1
-1.654E-1	6.809E+0	1.380E+1
-1.670E-1	6.731E+0	1.377E+1
-1.670E-1	6.725E+0	1.385E+1
-1.670E-1	6.741E+0	1.362E+1
-1.638E-1	6.738E+0	1.366E+1
-1.654E-1	6.689E+0	1.362E+1
-1.686E-1	6.806E+0	1.363E+1
-1.654E-1	6.715E+0	1.384E+1
-1.670E-1	6.838E+0	1.369E+1
-1.638E-1	6.747E+0	1.377E+1
-1.670E-1	6.754E+0	1.368E+1
-1.654E-1	6.829E+0	1.364E+1
-1.638E-1	6.670E+0	1.356E+1
-1.638E-1	6.806E+0	1.372E+1
-1.670E-1	6.864E+0	1.364E+1
-1.654E-1	6.734E+0	1.372E+1
-1.670E-1	6.653E+0	1.377E+1
-1.654E-1	6.757E+0	1.362E+1
-1.654E-1	6.829E+0	1.384E+1
-1.654E-1	6.790E+0	1.359E+1
-1.622E-1	6.747E+0	1.381E+1
-1.622E-1	6.803E+0	1.368E+1
-1.670E-1	6.793E+0	1.358E+1
-1.654E-1	6.709E+0	1.373E+1
-1.654E-1	6.780E+0	1.375E+1
-1.622E-1	6.696E+0	1.376E+1
-1.670E-1	6.773E+0	1.375E+1
-1.654E-1	6.770E+0	1.365E+1
-1.622E-1	6.751E+0	1.373E+1
-1.670E-1	6.741E+0	1.363E+1
-1.654E-1	6.910E+0	1.373E+1
-1.670E-1	6.744E+0	1.366E+1
-1.638E-1	6.744E+0	1.361E+1
-1.605E-1	6.786E+0	1.364E+1
-1.670E-1	6.777E+0	1.372E+1
-1.670E-1	6.809E+0	1.356E+1
-1.622E-1	6.783E+0	1.367E+1
-1.654E-1	6.793E+0	1.363E+1
-1.654E-1	6.751E+0	1.358E+1
-1.670E-1	6.744E+0	1.357E+1
-1.638E-1	6.734E+0	1.367E+1
-1.638E-1	6.705E+0	1.368E+1
-1.670E-1	6.845E+0	1.360E+1
-1.654E-1	6.744E+0	1.356E+1
-1.638E-1	6.816E+0	1.380E+1
-1.622E-1	6.858E+0	1.372E+1
-1.654E-1	6.822E+0	1.379E+1
-1.670E-1	6.738E+0	1.380E+1
-1.638E-1	6.611E+0	1.373E+1
-1.654E-1	6.871E+0	1.385E+1
-1.670E-1	6.867E+0	1.375E+1
-1.654E-1	6.855E+0	1.360E+1
-1.638E-1	6.796E+0	1.363E+1
-1.654E-1	6.731E+0	1.370E+1
-1.654E-1	6.832E+0	1.363E+1
-1.654E-1	6.864E+0	1.374E+1
-1.638E-1	6.747E+0	1.363E+1
-1.638E-1	6.738E+0	1.354E+1
-1.638E-1	6.867E+0	1.365E+1
-1.670E-1	6.556E+0	1.353E+1
-1.638E-1	6.767E+0	1.376E+1
-1.654E-1	6.829E+0	1.353E+1
-1.686E-1	6.835E+0	1.353E+1
-1.654E-1	6.819E+0	1.359E+1
-1.622E-1	6.793E+0	1.373E+1
-1.654E-1	6.855E+0	1.360E+1
-1.686E-1	6.780E+0	1.365E+1
-1.654E-1	6.709E+0	1.365E+1
-1.638E-1	6.942E+0	1.372E+1
-1.622E-1	6.725E+0	1.361E+1
-1.670E-1	6.699E+0	1.358E+1
-1.654E-1	6.741E+0	1.372E+1
-1.622E-1	6.744E+0	1.371E+1
-1.654E-1	6.767E+0	1.366E+1
-1.686E-1	6.829E+0	1.357E+1
-1.670E-1	6.829E+0	1.369E+1
-1.622E-1	6.829E+0	1.373E+1
-1.654E-1	6.786E+0	1.358E+1
-1.703E-1	6.767E+0	1.366E+1
-1.654E-1	6.663E+0	1.367E+1
-1.638E-1	6.728E+0	1.360E+1
-1.670E-1	6.861E+0	1.388E+1
-1.670E-1	6.796E+0	1.372E+1
-1.654E-1	6.790E+0	1.378E+1
-1.638E-1	6.718E+0	1.366E+1
-1.622E-1	6.825E+0	1.372E+1
-1.654E-1	6.767E+0	1.361E+1
-1.654E-1	6.760E+0	1.374E+1
-1.638E-1	6.790E+0	1.368E+1
-1.638E-1	6.825E+0	1.373E+1
-1.686E-1	6.722E+0	1.361E+1
-1.670E-1	6.832E+0	1.376E+1
-1.638E-1	6.777E+0	1.375E+1
-1.654E-1	6.864E+0	1.374E+1
-1.670E-1	6.793E+0	1.374E+1
-1.638E-1	6.793E+0	1.371E+1
-1.638E-1	6.731E+0	1.354E+1
-1.654E-1	6.728E+0	1.369E+1
-1.686E-1	6.647E+0	1.364E+1
-1.670E-1	6.806E+0	1.376E+1
-1.638E-1	6.751E+0	1.359E+1
-1.605E-1	6.773E+0	1.366E+1
-1.686E-1	6.747E+0	1.374E+1
-1.654E-1	6.783E+0	1.376E+1
-1.638E-1	6.780E+0	1.378E+1
-1.638E-1	6.702E+0	1.373E+1
-1.670E-1	6.851E+0	1.376E+1
-1.654E-1	6.644E+0	1.372E+1
-1.622E-1	6.773E+0	1.369E+1
-1.638E-1	6.767E+0	1.364E+1
-1.654E-1	6.799E+0	1.373E+1
-1.638E-1	6.835E+0	1.380E+1
-1.605E-1	6.764E+0	1.385E+1
-1.670E-1	6.754E+0	1.377E+1
-1.686E-1	6.777E+0	1.356E+1
-1.670E-1	6.796E+0	1.368E+1
-1.638E-1	6.715E+0	1.369E+1
-1.670E-1	6.747E+0	1.368E+1
-1.654E-1	6.780E+0	1.369E+1
-1.638E-1	6.692E+0	1.379E+1
-1.638E-1	6.803E+0	1.369E+1
-1.638E-1	6.829E+0	1.376E+1
-1.670E-1	6.767E+0	1.367E+1
-1.686E-1	6.822E+0	1.356E+1
-1.622E-1	6.644E+0	1.379E+1
-1.670E-1	6.884E+0	1.364E+1
-1.654E-1	6.777E+0	1.357E+1
-1.670E-1	6.812E+0	1.372E+1
-1.605E-1	6.764E+0	1.379E+1
-1.638E-1	6.631E+0	1.369E+1
-1.654E-1	6.666E+0	1.373E+1
-1.638E-1	6.825E+0	1.368E+1
-1.638E-1	6.842E+0	1.377E+1
-1.638E-1	6.816E+0	1.377E+1
-1.703E-1	6.666E+0	1.365E+1
-1.670E-1	6.786E+0	1.376E+1
-1.638E-1	6.867E+0	1.361E+1
-1.654E-1	6.793E+0	1.365E+1
-1.638E-1	6.871E+0	1.362E+1
-1.638E-1	6.757E+0	1.377E+1
-1.638E-1	6.618E+0	1.373E+1
-1.654E-1	6.718E+0	1.370E+1
-1.670E-1	6.689E+0	1.361E+1
-1.654E-1	6.770E+0	1.381E+1
-1.605E-1	6.819E+0	1.362E+1
-1.670E-1	6.705E+0	1.354E+1
-1.654E-1	6.689E+0	1.365E+1
-1.654E-1	6.754E+0	1.379E+1
-1.654E-1	6.657E+0	1.380E+1
-1.670E-1	6.624E+0	1.375E+1
-1.670E-1	6.702E+0	1.361E+1
-1.638E-1	6.712E+0	1.378E+1
-1.638E-1	6.764E+0	1.389E+1
-1.638E-1	6.777E+0	1.373E+1
-1.654E-1	6.673E+0	1.369E+1
-1.654E-1	6.887E+0	1.390E+1
-1.654E-1	6.861E+0	1.365E+1
-1.670E-1	6.722E+0	1.371E+1
-1.654E-1	6.712E+0	1.373E+1
-1.654E-1	6.887E+0	1.370E+1
-1.605E-1	6.871E+0	1.382E+1
-1.638E-1	6.790E+0	1.369E+1
-1.654E-1	6.809E+0	1.369E+1
-1.670E-1	6.624E+0	1.370E+1
-1.622E-1	6.871E+0	1.361E+1
-1.654E-1	6.793E+0	1.373E+1
-1.670E-1	6.783E+0	1.365E+1
-1.686E-1	6.738E+0	1.369E+1
-1.622E-1	6.783E+0	1.367E+1
-1.622E-1	6.786E+0	1.384E+1
-1.670E-1	6.764E+0	1.375E+1
-1.670E-1	6.829E+0	1.378E+1
-1.638E-1	6.728E+0	1.370E+1
-1.638E-1	6.744E+0	1.376E+1
-1.654E-1	6.747E+0	1.360E+1
-1.670E-1	6.790E+0	1.383E+1
-1.638E-1	6.757E+0	1.380E+1
-1.622E-1	6.757E+0	1.361E+1
-1.703E-1	6.699E+0	1.357E+1
-1.638E-1	6.754E+0	1.363E+1
-1.622E-1	6.744E+0	1.368E+1
-1.622E-1	6.699E+0	1.360E+1
-1.686E-1	6.725E+0	1.363E+1
-1.654E-1	6.832E+0	1.373E+1
-1.622E-1	6.760E+0	1.365E+1
-1.622E-1	6.799E+0	1.361E+1
-1.686E-1	6.689E+0	1.360E+1
-1.670E-1	6.835E+0	1.363E+1
-1.638E-1	6.689E+0	1.392E+1
-1.638E-1	6.773E+0	1.360E+1
-1.638E-1	6.731E+0	1.379E+1
-1.670E-1	6.705E+0	1.366E+1
-1.654E-1	6.867E+0	1.361E+1
-1.654E-1	6.744E+0	1.385E+1
-1.670E-1	6.663E+0	1.375E+1
-1.670E-1	6.829E+0	1.376E+1
-1.670E-1	6.728E+0	1.373E+1
-1.638E-1	6.773E+0	1.370E+1
-1.670E-1	6.786E+0	1.372E+1
-1.670E-1	6.744E+0	1.366E+1
-1.622E-1	6.705E+0	1.384E+1
-1.654E-1	6.747E+0	1.373E+1
-1.670E-1	6.793E+0	1.361E+1
-1.686E-1	6.777E+0	1.373E+1
-1.654E-1	6.780E+0	1.376E+1
-1.638E-1	6.790E+0	1.372E+1
-1.670E-1	6.819E+0	1.360E+1
-1.654E-1	6.734E+0	1.358E+1
-1.622E-1	6.715E+0	1.377E+1
-1.605E-1	6.855E+0	1.371E+1
-1.670E-1	6.725E+0	1.366E+1
-1.638E-1	6.777E+0	1.362E+1
-1.670E-1	6.770E+0	1.380E+1
-1.654E-1	6.757E+0	1.366E+1
-1.686E-1	6.773E+0	1.376E+1
-1.670E-1	6.699E+0	1.367E+1
-1.622E-1	6.734E+0	1.376E+1
-1.654E-1	6.692E+0	1.363E+1
-1.686E-1	6.770E+0	1.372E+1
-1.654E-1	6.809E+0	1.366E+1
-1.605E-1	6.851E+0	1.360E+1
-1.638E-1	6.741E+0	1.365E+1
-1.686E-1	6.783E+0	1.361E+1
-1.638E-1	6.874E+0	1.369E+1
-1.638E-1	6.683E+0	1.368E+1
-1.622E-1	6.809E+0	1.373E+1
-1.686E-1	6.786E+0	1.384E+1
-1.654E-1	6.780E+0	1.379E+1
-1.686E-1	6.825E+0	1.371E+1
-1.638E-1	6.741E+0	1.368E+1
-1.670E-1	6.683E+0	1.370E+1
-1.638E-1	6.816E+0	1.371E+1
-1.638E-1	6.747E+0	1.370E+1
-1.654E-1	6.855E+0	1.362E+1
-1.686E-1	6.702E+0	1.355E+1
-1.654E-1	6.783E+0	1.364E+1
-1.638E-1	6.773E+0	1.358E+1
-1.638E-1	6.799E+0	1.375E+1
-1.654E-1	6.838E+0	1.376E+1
-1.654E-1	6.793E+0	1.370E+1
-1.654E-1	6.790E+0	1.367E+1
-1.605E-1	6.838E+0	1.363E+1
-1.654E-1	6.731E+0	1.362E+1
-1.654E-1	6.754E+0	1.349E+1
-1.605E-1	6.809E+0	1.387E+1
-1.622E-1	6.647E+0	1.369E+1
-1.654E-1	6.760E+0	1.361E+1
-1.654E-1	6.812E+0	1.373E+1
-1.622E-1	6.829E+0	1.372E+1
-1.605E-1	6.822E+0	1.366E+1
-1.703E-1	6.799E+0	1.361E+1
-1.638E-1	6.705E+0	1.371E+1
-1.622E-1	6.744E+0	1.361E+1
-1.605E-1	6.705E+0	1.364E+1
-1.654E-1	6.855E+0	1.372E+1
-1.670E-1	6.825E+0	1.361E+1
-1.638E-1	6.725E+0	1.373E+1
-1.638E-1	6.705E+0	1.363E+1
-1.654E-1	6.773E+0	1.374E+1
-1.686E-1	6.709E+0	1.368E+1
-1.605E-1	6.816E+0	1.373E+1
-1.622E-1	6.718E+0	1.374E+1
-1.654E-1	6.793E+0	1.358E+1
-1.654E-1	6.741E+0	1.370E+1
-1.605E-1	6.741E+0	1.367E+1
-1.638E-1	6.858E+0	1.368E+1
-1.654E-1	6.709E+0	1.359E+1
-1.654E-1	6.770E+0	1.365E+1
-1.605E-1	6.790E+0	1.350E+1
-1.638E-1	6.770E+0	1.368E+1
-1.686E-1	6.822E+0	1.369E+1
-1.670E-1	6.722E+0	1.374E+1
-1.622E-1	6.816E+0	1.359E+1
-1.605E-1	6.829E+0	1.377E+1
-1.638E-1	6.777E+0	1.366E+1
-1.670E-1	6.816E+0	1.364E+1
-1.654E-1	6.699E+0	1.373E+1
-1.622E-1	6.660E+0	1.366E+1
-1.670E-1	6.722E+0	1.378E+1
-1.654E-1	6.835E+0	1.365E+1
-1.638E-1	6.848E+0	1.374E+1
-1.638E-1	6.744E+0	1.364E+1
-1.654E-1	6.783E+0	1.373E+1
-1.638E-1	6.773E+0	1.373E+1
-1.638E-1	6.631E+0	1.373E+1
-1.605E-1	6.835E+0	1.361E+1
-1.654E-1	6.666E+0	1.372E+1
-1.654E-1	6.757E+0	1.370E+1
-1.654E-1	6.692E+0	1.378E+1
-1.638E-1	6.767E+0	1.352E+1
-1.670E-1	6.689E+0	1.375E+1
-1.654E-1	6.780E+0	1.363E+1
-1.622E-1	6.809E+0	1.375E+1
-1.654E-1	6.751E+0	1.377E+1
-1.638E-1	6.751E+0	1.377E+1
-1.670E-1	6.809E+0	1.369E+1
-1.638E-1	6.803E+0	1.374E+1
-1.622E-1	6.803E+0	1.382E+1
-1.670E-1	6.858E+0	1.379E+1
-1.686E-1	6.812E+0	1.370E+1
-1.622E-1	6.696E+0	1.365E+1
-1.638E-1	6.842E+0	1.370E+1
-1.638E-1	6.783E+0	1.381E+1
-1.654E-1	6.864E+0	1.375E+1
-1.622E-1	6.796E+0	1.364E+1
-1.638E-1	6.696E+0	1.363E+1
-1.654E-1	6.822E+0	1.382E+1
-1.638E-1	6.799E+0	1.374E+1
-1.622E-1	6.764E+0	1.373E+1
-1.622E-1	6.722E+0	1.384E+1
-1.686E-1	6.773E+0	1.358E+1
-1.670E-1	6.803E+0	1.374E+1
-1.622E-1	6.760E+0	1.372E+1
-1.638E-1	6.829E+0	1.358E+1
-1.670E-1	6.816E+0	1.375E+1
-1.654E-1	6.728E+0	1.374E+1
-1.622E-1	6.712E+0	1.372E+1
-1.670E-1	6.734E+0	1.368E+1
-1.703E-1	6.738E+0	1.370E+1
-1.638E-1	6.725E+0	1.362E+1
-1.622E-1	6.777E+0	1.371E+1
-1.670E-1	6.666E+0	1.370E+1
-1.654E-1	6.786E+0	1.350E+1
-1.638E-1	6.812E+0	1.366E+1
-1.622E-1	6.734E+0	1.382E+1
-1.654E-1	6.845E+0	1.362E+1
-1.670E-1	6.783E+0	1.375E+1
-1.670E-1	6.741E+0	1.389E+1
-1.622E-1	6.731E+0	1.370E+1
-1.654E-1	6.754E+0	1.384E+1
-1.638E-1	6.855E+0	1.377E+1
-1.686E-1	6.773E+0	1.382E+1
-1.622E-1	6.799E+0	1.374E+1
-1.622E-1	6.683E+0	1.372E+1
-1.654E-1	6.692E+0	1.377E+1
-1.622E-1	6.880E+0	1.355E+1
-1.654E-1	6.644E+0	1.374E+1
-1.622E-1	6.796E+0	1.371E+1
-1.654E-1	6.793E+0	1.366E+1
-1.622E-1	6.722E+0	1.383E+1
-1.638E-1	6.734E+0	1.371E+1
-1.654E-1	6.773E+0	1.370E+1
-1.654E-1	6.819E+0	1.368E+1
-1.654E-1	6.741E+0	1.359E+1
-1.605E-1	6.786E+0	1.376E+1
-1.622E-1	6.906E+0	1.364E+1
-1.686E-1	6.760E+0	1.365E+1
-1.686E-1	6.712E+0	1.364E+1
-1.622E-1	6.825E+0	1.366E+1
-1.670E-1	6.741E+0	1.373E+1
-1.654E-1	6.705E+0	1.370E+1
-1.622E-1	6.867E+0	1.379E+1
-1.622E-1	6.705E+0	1.361E+1
-1.638E-1	6.855E+0	1.369E+1
-1.654E-1	6.683E+0	1.366E+1
-1.654E-1	6.777E+0	1.371E+1
-1.622E-1	6.747E+0	1.360E+1
-1.622E-1	6.747E+0	1.366E+1
-1.654E-1	6.747E+0	1.365E+1
-1.638E-1	6.861E+0	1.375E+1
-1.638E-1	6.741E+0	1.375E+1
-1.638E-1	6.773E+0	1.356E+1
-1.654E-1	6.657E+0	1.373E+1
-1.638E-1	6.790E+0	1.396E+1
-1.605E-1	6.770E+0	1.362E+1
-1.622E-1	6.887E+0	1.365E+1
-1.670E-1	6.702E+0	1.368E+1
-1.638E-1	6.874E+0	1.369E+1
-1.589E-1	6.887E+0	1.382E+1
-1.638E-1	6.793E+0	1.369E+1
-1.686E-1	6.890E+0	1.363E+1
-1.654E-1	6.718E+0	1.377E+1
-1.638E-1	6.731E+0	1.367E+1
-1.654E-1	6.777E+0	1.358E+1
-1.686E-1	6.757E+0	1.378E+1
-1.654E-1	6.741E+0	1.379E+1
-1.622E-1	6.657E+0	1.375E+1
-1.654E-1	6.786E+0	1.373E+1
-1.670E-1	6.722E+0	1.359E+1
-1.654E-1	6.812E+0	1.374E+1
-1.622E-1	6.806E+0	1.373E+1
-1.622E-1	6.835E+0	1.360E+1
-1.638E-1	6.783E+0	1.370E+1
-1.622E-1	6.751E+0	1.361E+1
-1.638E-1	6.910E+0	1.372E+1
-1.654E-1	6.838E+0	1.370E+1
-1.686E-1	6.806E+0	1.359E+1
-1.622E-1	6.637E+0	1.355E+1
-1.622E-1	6.864E+0	1.376E+1
-1.622E-1	6.728E+0	1.367E+1
-1.670E-1	6.793E+0	1.371E+1
-1.654E-1	6.819E+0	1.364E+1
-1.638E-1	6.790E+0	1.366E+1
-1.622E-1	6.722E+0	1.366E+1
-1.703E-1	6.825E+0	1.387E+1
-1.686E-1	6.734E+0	1.378E+1
-1.605E-1	6.825E+0	1.362E+1
-1.622E-1	6.777E+0	1.374E+1
-1.654E-1	6.780E+0	1.376E+1
-1.654E-1	6.728E+0	1.376E+1
-1.622E-1	6.747E+0	1.366E+1
-1.670E-1	6.829E+0	1.382E+1
-1.654E-1	6.829E+0	1.384E+1
-1.622E-1	6.734E+0	1.374E+1
-1.638E-1	6.764E+0	1.366E+1
-1.622E-1	6.803E+0	1.365E+1
-1.654E-1	6.738E+0	1.361E+1
-1.654E-1	6.679E+0	1.366E+1
-1.605E-1	6.741E+0	1.370E+1
-1.622E-1	6.838E+0	1.369E+1
-1.686E-1	6.812E+0	1.367E+1
-1.670E-1	6.754E+0	1.377E+1
-1.638E-1	6.663E+0	1.373E+1
-1.622E-1	6.747E+0	1.382E+1
-1.654E-1	6.741E+0	1.361E+1
-1.654E-1	6.773E+0	1.364E+1
-1.622E-1	6.738E+0	1.361E+1
-1.638E-1	6.786E+0	1.366E+1
-1.638E-1	6.760E+0	1.362E+1
-1.670E-1	6.757E+0	1.366E+1
-1.622E-1	6.696E+0	1.389E+1
-1.622E-1	6.851E+0	1.363E+1
-1.638E-1	6.718E+0	1.374E+1
-1.654E-1	6.699E+0	1.364E+1
-1.622E-1	6.738E+0	1.358E+1
-1.605E-1	6.851E+0	1.378E+1
-1.670E-1	6.640E+0	1.369E+1
-1.638E-1	6.809E+0	1.374E+1
-1.638E-1	6.744E+0	1.375E+1
-1.605E-1	6.845E+0	1.366E+1
-1.654E-1	6.709E+0	1.379E+1
-1.686E-1	6.722E+0	1.374E+1
-1.605E-1	6.816E+0	1.369E+1
-1.654E-1	6.806E+0	1.371E+1
-1.654E-1	6.770E+0	1.370E+1
-1.638E-1	6.816E+0	1.364E+1
-1.622E-1	6.877E+0	1.385E+1
-1.638E-1	6.741E+0	1.361E+1
-1.670E-1	6.799E+0	1.367E+1
-1.654E-1	6.816E+0	1.362E+1
-1.622E-1	6.764E+0	1.365E+1
-1.605E-1	6.689E+0	1.383E+1
-1.638E-1	6.764E+0	1.372E+1
-1.654E-1	6.835E+0	1.356E+1
-1.638E-1	6.780E+0	1.370E+1
-1.622E-1	6.666E+0	1.355E+1
-1.670E-1	6.731E+0	1.364E+1
-1.654E-1	6.760E+0	1.370E+1
-1.622E-1	6.764E+0	1.343E+1
-1.654E-1	6.780E+0	1.370E+1
-1.654E-1	6.747E+0	1.370E+1
-1.670E-1	6.874E+0	1.367E+1
-1.638E-1	6.734E+0	1.366E+1
-1.638E-1	6.757E+0	1.377E+1
-1.654E-1	6.712E+0	1.375E+1
-1.686E-1	6.838E+0	1.373E+1
-1.589E-1	6.744E+0	1.360E+1
-1.622E-1	6.699E+0	1.369E+1
-1.654E-1	6.692E+0	1.371E+1
-1.654E-1	6.851E+0	1.371E+1
-1.605E-1	6.738E+0	1.385E+1
-1.638E-1	6.861E+0	1.385E+1
-1.686E-1	6.741E+0	1.378E+1
-1.638E-1	6.679E+0	1.356E+1
-1.589E-1	6.754E+0	1.360E+1
-1.622E-1	6.767E+0	1.368E+1
-1.638E-1	6.877E+0	1.369E+1
-1.654E-1	6.819E+0	1.360E+1
-1.654E-1	6.767E+0	1.354E+1
-1.605E-1	6.855E+0	1.375E+1
-1.638E-1	6.867E+0	1.370E+1
-1.686E-1	6.744E+0	1.375E+1
-1.638E-1	6.627E+0	1.371E+1
-1.622E-1	6.793E+0	1.372E+1
-1.654E-1	6.874E+0	1.382E+1
-1.654E-1	6.764E+0	1.361E+1
-1.622E-1	6.777E+0	1.366E+1
-1.638E-1	6.803E+0	1.379E+1
-1.654E-1	6.848E+0	1.371E+1
-1.670E-1	6.679E+0	1.372E+1
-1.622E-1	6.851E+0	1.369E+1
-1.622E-1	6.819E+0	1.374E+1
-1.654E-1	6.686E+0	1.363E+1
-1.638E-1	6.744E+0	1.375E+1
-1.605E-1	6.725E+0	1.358E+1
-1.654E-1	6.715E+0	1.385E+1
-1.654E-1	6.722E+0	1.373E+1
-1.654E-1	6.773E+0	1.373E+1
-1.638E-1	6.855E+0	1.361E+1
-1.622E-1	6.783E+0	1.377E+1
-1.686E-1	6.712E+0	1.374E+1
-1.654E-1	6.757E+0	1.365E+1
-1.638E-1	6.799E+0	1.375E+1
-1.605E-1	6.712E+0	1.370E+1
-1.654E-1	6.686E+0	1.367E+1
-1.654E-1	6.725E+0	1.355E+1
-1.605E-1	6.760E+0	1.383E+1
-1.622E-1	6.799E+0	1.372E+1
-1.638E-1	6.738E+0	1.383E+1
-1.638E-1	6.773E+0	1.372E+1
-1.605E-1	6.796E+0	1.355E+1
-1.638E-1	6.822E+0	1.357E+1
-1.638E-1	6.754E+0	1.373E+1
-1.638E-1	6.734E+0	1.369E+1
-1.605E-1	6.754E+0	1.378E+1
-1.638E-1	6.757E+0	1.361E+1
-1.654E-1	6.790E+0	1.367E+1
-1.654E-1	6.796E+0	1.364E+1
-1.654E-1	6.777E+0	1.365E+1
-1.622E-1	6.582E+0	1.383E+1
-1.654E-1	6.747E+0	1.373E+1
-1.670E-1	6.825E+0	1.373E+1
-1.622E-1	6.764E+0	1.385E+1
-1.622E-1	6.842E+0	1.365E+1
-1.670E-1	6.816E+0	1.372E+1
-1.670E-1	6.770E+0	1.373E+1
-1.638E-1	6.686E+0	1.369E+1
-1.638E-1	6.871E+0	1.378E+1
-1.654E-1	6.822E+0	1.366E+1
-1.654E-1	6.715E+0	1.373E+1
-1.638E-1	6.670E+0	1.374E+1
-1.622E-1	6.734E+0	1.378E+1
-1.654E-1	6.887E+0	1.355E+1
-1.654E-1	6.816E+0	1.384E+1
-1.638E-1	6.825E+0	1.370E+1
-1.605E-1	6.751E+0	1.374E+1
-1.654E-1	6.812E+0	1.374E+1
-1.622E-1	6.689E+0	1.372E+1
-1.622E-1	6.760E+0	1.378E+1
-1.589E-1	6.777E+0	1.393E+1
-1.654E-1	6.741E+0	1.362E+1
-1.654E-1	6.754E+0	1.356E+1
-1.638E-1	6.767E+0	1.373E+1
-1.638E-1	6.718E+0	1.367E+1
-1.670E-1	6.764E+0	1.368E+1
-1.654E-1	6.741E+0	1.357E+1
-1.638E-1	6.816E+0	1.371E+1
-1.622E-1	6.747E+0	1.370E+1
-1.686E-1	6.838E+0	1.363E+1
-1.638E-1	6.777E+0	1.370E+1
-1.654E-1	6.842E+0	1.382E+1
-1.638E-1	6.786E+0	1.369E+1
-1.670E-1	6.796E+0	1.359E+1
-1.638E-1	6.696E+0	1.366E+1
-1.605E-1	6.702E+0	1.370E+1
-1.638E-1	6.829E+0	1.369E+1
-1.670E-1	6.728E+0	1.369E+1
-1.686E-1	6.699E+0	1.368E+1
-1.605E-1	6.780E+0	1.372E+1
-1.638E-1	6.803E+0	1.362E+1
-1.638E-1	6.822E+0	1.368E+1
-1.622E-1	6.783E+0	1.371E+1
-1.573E-1	6.812E+0	1.371E+1
-1.654E-1	6.799E+0	1.375E+1
-1.638E-1	6.893E+0	1.375E+1
-1.686E-1	6.751E+0	1.365E+1
-1.638E-1	6.709E+0	1.371E+1
-1.654E-1	6.689E+0	1.359E+1
-1.654E-1	6.712E+0	1.374E+1
-1.654E-1	6.780E+0	1.363E+1
-1.622E-1	6.777E+0	1.386E+1
-1.622E-1	6.744E+0	1.369E+1
-1.654E-1	6.709E+0	1.364E+1
-1.638E-1	6.718E+0	1.367E+1
-1.638E-1	6.689E+0	1.364E+1
-1.622E-1	6.699E+0	1.365E+1
-1.670E-1	6.796E+0	1.377E+1
-1.654E-1	6.829E+0	1.377E+1
-1.589E-1	6.806E+0	1.369E+1
-1.622E-1	6.640E+0	1.363E+1
-1.654E-1	6.786E+0	1.365E+1
-1.654E-1	6.731E+0	1.387E+1
-1.622E-1	6.829E+0	1.375E+1
-1.654E-1	6.780E+0	1.374E+1
-1.638E-1	6.864E+0	1.384E+1
-1.622E-1	6.848E+0	1.356E+1
-1.622E-1	6.764E+0	1.349E+1
-1.622E-1	6.744E+0	1.359E+1
-1.654E-1	6.673E+0	1.368E+1
-1.638E-1	6.754E+0	1.364E+1
-1.622E-1	6.796E+0	1.366E+1
-1.622E-1	6.722E+0	1.355E+1
-1.654E-1	6.829E+0	1.362E+1
-1.638E-1	6.722E+0	1.363E+1
-1.589E-1	6.747E+0	1.386E+1
-1.670E-1	6.696E+0	1.368E+1
-1.670E-1	6.747E+0	1.363E+1
-1.638E-1	6.728E+0	1.361E+1
-1.622E-1	6.819E+0	1.368E+1
-1.622E-1	6.663E+0	1.366E+1
-1.654E-1	6.760E+0	1.351E+1
-1.670E-1	6.709E+0	1.376E+1
-1.589E-1	6.683E+0	1.363E+1
-1.622E-1	6.709E+0	1.365E+1
-1.654E-1	6.764E+0	1.373E+1
-1.638E-1	6.754E+0	1.365E+1
-1.622E-1	6.734E+0	1.362E+1
-1.638E-1	6.731E+0	1.380E+1
-1.638E-1	6.842E+0	1.369E+1
-1.638E-1	6.793E+0	1.364E+1
-1.622E-1	6.760E+0	1.377E+1
-1.638E-1	6.718E+0	1.373E+1
-1.670E-1	6.903E+0	1.375E+1
-1.622E-1	6.783E+0	1.365E+1
-1.605E-1	6.709E+0	1.368E+1
-1.638E-1	6.754E+0	1.373E+1
-1.654E-1	6.845E+0	1.361E+1
-1.670E-1	6.767E+0	1.355E+1
-1.605E-1	6.848E+0	1.361E+1
-1.622E-1	6.773E+0	1.352E+1
-1.638E-1	6.786E+0	1.373E+1
-1.638E-1	6.822E+0	1.359E+1
-1.622E-1	6.718E+0	1.368E+1
-1.605E-1	6.848E+0	1.373E+1
-1.638E-1	6.734E+0	1.366E+1
-1.654E-1	6.666E+0	1.358E+1
-1.622E-1	6.799E+0	1.379E+1
-1.622E-1	6.825E+0	1.377E+1
-1.654E-1	6.806E+0	1.368E+1
-1.622E-1	6.770E+0	1.371E+1
-1.622E-1	6.855E+0	1.366E+1
-1.622E-1	6.767E+0	1.363E+1
-1.638E-1	6.829E+0	1.375E+1
-1.654E-1	6.741E+0	1.366E+1
-1.605E-1	6.812E+0	1.379E+1
-1.638E-1	6.676E+0	1.367E+1
-1.622E-1	6.835E+0	1.356E+1
-1.638E-1	6.848E+0	1.361E+1
-1.638E-1	6.692E+0	1.375E+1
-1.638E-1	6.793E+0	1.354E+1
-1.638E-1	6.848E+0	1.368E+1
-1.622E-1	6.822E+0	1.376E+1
-1.589E-1	6.819E+0	1.385E+1
-1.622E-1	6.747E+0	1.370E+1
-1.654E-1	6.780E+0	1.361E+1
-1.670E-1	6.790E+0	1.378E+1
-1.622E-1	6.725E+0	1.363E+1
-1.638E-1	6.809E+0	1.361E+1
-1.686E-1	6.760E+0	1.362E+1
-1.638E-1	6.832E+0	1.377E+1
-1.605E-1	6.712E+0	1.365E+1
-1.654E-1	6.712E+0	1.369E+1
-1.654E-1	6.760E+0	1.361E+1
-1.654E-1	6.829E+0	1.374E+1
-1.622E-1	6.786E+0	1.371E+1
-1.638E-1	6.929E+0	1.360E+1
-1.670E-1	6.741E+0	1.367E+1
-1.638E-1	6.767E+0	1.371E+1
-1.622E-1	6.842E+0	1.368E+1
-1.605E-1	6.728E+0	1.356E+1
-1.654E-1	6.757E+0	1.371E+1
-1.670E-1	6.725E+0	1.369E+1
-1.605E-1	6.858E+0	1.363E+1
-1.638E-1	6.705E+0	1.372E+1
-1.638E-1	6.731E+0	1.390E+1
-1.622E-1	6.744E+0	1.362E+1
-1.638E-1	6.858E+0	1.375E+1
-1.605E-1	6.777E+0	1.368E+1
-1.654E-1	6.741E+0	1.371E+1
-1.622E-1	6.809E+0	1.376E+1
-1.605E-1	6.786E+0	1.368E+1
-1.622E-1	6.887E+0	1.371E+1
-1.605E-1	6.770E+0	1.364E+1
-1.638E-1	6.838E+0	1.346E+1
-1.638E-1	6.741E+0	1.373E+1
-1.622E-1	6.799E+0	1.371E+1
-1.622E-1	6.715E+0	1.368E+1
-1.638E-1	6.806E+0	1.364E+1
-1.622E-1	6.728E+0	1.371E+1
-1.638E-1	6.644E+0	1.366E+1
-1.670E-1	6.760E+0	1.361E+1
-1.654E-1	6.790E+0	1.364E+1
-1.589E-1	6.770E+0	1.382E+1
-1.622E-1	6.832E+0	1.375E+1
-1.654E-1	6.757E+0	1.366E+1
-1.654E-1	6.777E+0	1.372E+1
-1.622E-1	6.760E+0	1.365E+1
-1.654E-1	6.793E+0	1.372E+1
-1.654E-1	6.806E+0	1.358E+1
-1.638E-1	6.754E+0	1.370E+1
-1.622E-1	6.683E+0	1.371E+1
-1.638E-1	6.686E+0	1.372E+1
-1.638E-1	6.696E+0	1.366E+1
-1.638E-1	6.760E+0	1.361E+1
-1.622E-1	6.725E+0	1.369E+1
-1.638E-1	6.767E+0	1.356E+1
-1.686E-1	6.786E+0	1.370E+1
-1.638E-1	6.799E+0	1.373E+1
-1.622E-1	6.780E+0	1.366E+1
-1.605E-1	6.686E+0	1.360E+1
-1.638E-1	6.715E+0	1.364E+1
-1.638E-1	6.871E+0	1.368E+1
-1.573E-1	6.676E+0	1.374E+1
-1.638E-1	6.780E+0	1.360E+1
-1.622E-1	6.673E+0	1.375E+1
-1.654E-1	6.777E+0	1.371E+1
-1.605E-1	6.832E+0	1.361E+1
-1.638E-1	6.796E+0	1.363E+1
-1.654E-1	6.819E+0	1.374E+1
-1.622E-1	6.793E+0	1.366E+1
-1.622E-1	6.764E+0	1.367E+1
-1.622E-1	6.747E+0	1.366E+1
-1.654E-1	6.786E+0	1.364E+1
-1.622E-1	6.861E+0	1.378E+1
-1.589E-1	6.806E+0	1.350E+1
-1.638E-1	6.728E+0	1.363E+1
-1.638E-1	6.803E+0	1.360E+1
-1.638E-1	6.806E+0	1.371E+1
-1.573E-1	6.786E+0	1.374E+1
-1.638E-1	6.848E+0	1.357E+1
-1.638E-1	6.699E+0	1.367E+1
-1.622E-1	6.734E+0	1.366E+1
-1.605E-1	6.796E+0	1.367E+1
-1.605E-1	6.686E+0	1.378E+1
-1.670E-1	6.796E+0	1.366E+1
-1.622E-1	6.803E+0	1.366E+1
-1.605E-1	6.890E+0	1.376E+1
-1.589E-1	6.705E+0	1.362E+1
-1.622E-1	6.822E+0	1.381E+1
-1.638E-1	6.822E+0	1.359E+1
-1.622E-1	6.747E+0	1.373E+1
-1.622E-1	6.725E+0	1.370E+1
-1.622E-1	6.725E+0	1.370E+1
-1.622E-1	6.825E+0	1.356E+1
-1.638E-1	6.699E+0	1.368E+1
-1.638E-1	6.842E+0	1.376E+1
-1.686E-1	6.803E+0	1.372E+1
-1.670E-1	6.809E+0	1.361E+1
-1.622E-1	6.728E+0	1.365E+1
-1.622E-1	6.900E+0	1.373E+1
-1.654E-1	6.751E+0	1.368E+1
-1.638E-1	6.722E+0	1.365E+1
-1.605E-1	6.757E+0	1.364E+1
-1.622E-1	6.725E+0	1.360E+1
-1.670E-1	6.848E+0	1.371E+1
-1.654E-1	6.864E+0	1.355E+1
-1.622E-1	6.906E+0	1.360E+1
-1.622E-1	6.747E+0	1.368E+1
-1.638E-1	6.741E+0	1.361E+1
-1.654E-1	6.741E+0	1.367E+1
-1.605E-1	6.673E+0	1.375E+1
-1.622E-1	6.786E+0	1.367E+1
-1.638E-1	6.741E+0	1.372E+1
-1.654E-1	6.773E+0	1.371E+1
-1.622E-1	6.760E+0	1.379E+1
-1.605E-1	6.786E+0	1.375E+1
-1.654E-1	6.855E+0	1.360E+1
-1.638E-1	6.764E+0	1.365E+1
-1.589E-1	6.796E+0	1.372E+1
-1.638E-1	6.773E+0	1.355E+1
-1.638E-1	6.764E+0	1.379E+1
-1.638E-1	6.783E+0	1.367E+1
-1.622E-1	6.773E+0	1.382E+1
-1.589E-1	6.722E+0	1.382E+1
-1.670E-1	6.842E+0	1.370E+1
-1.654E-1	6.731E+0	1.369E+1
-1.654E-1	6.764E+0	1.377E+1
-1.589E-1	6.757E+0	1.360E+1
-1.638E-1	6.783E+0	1.370E+1
-1.638E-1	6.861E+0	1.378E+1
-1.622E-1	6.803E+0	1.383E+1
-1.622E-1	6.780E+0	1.381E+1
-1.654E-1	6.838E+0	1.374E+1
-1.654E-1	6.838E+0	1.365E+1
-1.605E-1	6.767E+0	1.369E+1
-1.622E-1	6.806E+0	1.381E+1
-1.638E-1	6.793E+0	1.364E+1
-1.654E-1	6.819E+0	1.368E+1
-1.638E-1	6.910E+0	1.370E+1
-1.622E-1	6.835E+0	1.368E+1
-1.638E-1	6.783E+0	1.364E+1
-1.654E-1	6.747E+0	1.368E+1
-1.589E-1	6.848E+0	1.363E+1
-1.605E-1	6.845E+0	1.374E+1
-1.638E-1	6.715E+0	1.362E+1
-1.622E-1	6.767E+0	1.362E+1
-1.605E-1	6.679E+0	1.359E+1
-1.638E-1	6.770E+0	1.367E+1
-1.654E-1	6.822E+0	1.367E+1
-1.622E-1	6.770E+0	1.374E+1
-1.605E-1	6.819E+0	1.370E+1
-1.622E-1	6.767E+0	1.359E+1
-1.654E-1	6.751E+0	1.362E+1
-1.638E-1	6.838E+0	1.380E+1
-1.589E-1	6.699E+0	1.373E+1
-1.654E-1	6.786E+0	1.364E+1
-1.622E-1	6.637E+0	1.356E+1
-1.638E-1	6.832E+0	1.362E+1
-1.605E-1	6.816E+0	1.372E+1
-1.605E-1	6.764E+0	1.366E+1
-1.686E-1	6.806E+0	1.370E+1
-1.638E-1	6.877E+0	1.368E+1
-1.605E-1	6.731E+0	1.367E+1
-1.654E-1	6.793E+0	1.365E+1
-1.605E-1	6.757E+0	1.369E+1
-1.638E-1	6.799E+0	1.372E+1
-1.622E-1	6.803E+0	1.366E+1
-1.654E-1	6.806E+0	1.372E+1
-1.638E-1	6.757E+0	1.372E+1
-1.654E-1	6.773E+0	1.368E+1
-1.605E-1	6.770E+0	1.358E+1
-1.622E-1	6.822E+0	1.364E+1
-1.654E-1	6.738E+0	1.370E+1
-1.622E-1	6.747E+0	1.366E+1
-1.622E-1	6.825E+0	1.364E+1
-1.622E-1	6.874E+0	1.375E+1
-1.638E-1	6.783E+0	1.351E+1
-1.654E-1	6.812E+0	1.378E+1
-1.622E-1	6.770E+0	1.370E+1
-1.638E-1	6.819E+0	1.361E+1
-1.638E-1	6.767E+0	1.360E+1
-1.638E-1	6.734E+0	1.363E+1
-1.622E-1	6.614E+0	1.361E+1
-1.605E-1	6.722E+0	1.369E+1
-1.654E-1	6.738E+0	1.373E+1
-1.622E-1	6.767E+0	1.376E+1
-1.605E-1	6.767E+0	1.366E+1
-1.622E-1	6.728E+0	1.370E+1
-1.654E-1	6.663E+0	1.368E+1
-1.654E-1	6.812E+0	1.373E+1
-1.605E-1	6.728E+0	1.370E+1
-1.622E-1	6.783E+0	1.358E+1
-1.638E-1	6.796E+0	1.367E+1
-1.670E-1	6.803E+0	1.356E+1
-1.622E-1	6.806E+0	1.372E+1
-1.638E-1	6.764E+0	1.353E+1
-1.638E-1	6.747E+0	1.375E+1
[truncated: 93,958 more rows]
