# Supplementary material for: Improved ANAP incorporation and VCF analysis reveal details of P2X7 current facilitation and a limited conformational interplay between ATP binding and the intracellular ballast domain
Source: eLife. 2023 Jan 4;12:e82479. doi: 10.7554/eLife.82479 (PMC9859053; doi:10.7554/eLife.82479)
Supplement: Figure 3—source data 1. [file elife-82479-fig3-data1.zip › Figure-3_source-data-1/S124_filterset-2_j01#12.csv]

-4.963E-1	1.167E+1	2.843E+1
-4.979E-1	1.153E+1	2.831E+1
-5.012E-1	1.176E+1	2.817E+1
-5.012E-1	1.161E+1	2.841E+1
-4.995E-1	1.148E+1	2.836E+1
-4.979E-1	1.161E+1	2.843E+1
-4.979E-1	1.160E+1	2.841E+1
-4.995E-1	1.179E+1	2.829E+1
-4.995E-1	1.158E+1	2.844E+1
-4.995E-1	1.159E+1	2.839E+1
-5.028E-1	1.161E+1	2.850E+1
-4.979E-1	1.163E+1	2.844E+1
-4.947E-1	1.179E+1	2.828E+1
-4.963E-1	1.186E+1	2.827E+1
-5.028E-1	1.158E+1	2.830E+1
-4.995E-1	1.147E+1	2.842E+1
-4.963E-1	1.165E+1	2.828E+1
-4.963E-1	1.176E+1	2.827E+1
-4.979E-1	1.163E+1	2.837E+1
-5.028E-1	1.168E+1	2.847E+1
-4.979E-1	1.148E+1	2.841E+1
-4.947E-1	1.164E+1	2.834E+1
-5.012E-1	1.165E+1	2.839E+1
-4.995E-1	1.167E+1	2.825E+1
-4.963E-1	1.157E+1	2.849E+1
-4.963E-1	1.163E+1	2.837E+1
-5.012E-1	1.159E+1	2.837E+1
-5.028E-1	1.158E+1	2.821E+1
-4.979E-1	1.166E+1	2.826E+1
-4.963E-1	1.157E+1	2.829E+1
-4.995E-1	1.177E+1	2.826E+1
-4.995E-1	1.168E+1	2.849E+1
-4.947E-1	1.173E+1	2.836E+1
-4.979E-1	1.170E+1	2.827E+1
-5.028E-1	1.167E+1	2.820E+1
-5.012E-1	1.172E+1	2.820E+1
-4.979E-1	1.163E+1	2.833E+1
-4.947E-1	1.162E+1	2.835E+1
-4.979E-1	1.177E+1	2.825E+1
-4.995E-1	1.155E+1	2.835E+1
-4.995E-1	1.169E+1	2.829E+1
-4.979E-1	1.178E+1	2.831E+1
-5.028E-1	1.157E+1	2.836E+1
-4.995E-1	1.169E+1	2.839E+1
-4.979E-1	1.165E+1	2.820E+1
-4.963E-1	1.163E+1	2.854E+1
-5.012E-1	1.168E+1	2.831E+1
-5.028E-1	1.164E+1	2.842E+1
-4.979E-1	1.170E+1	2.843E+1
-4.979E-1	1.158E+1	2.844E+1
-4.995E-1	1.157E+1	2.840E+1
-5.012E-1	1.179E+1	2.842E+1
-4.963E-1	1.164E+1	2.828E+1
-4.979E-1	1.167E+1	2.821E+1
-4.995E-1	1.170E+1	2.827E+1
-4.995E-1	1.170E+1	2.835E+1
-4.979E-1	1.167E+1	2.829E+1
-4.979E-1	1.168E+1	2.835E+1
-5.028E-1	1.163E+1	2.822E+1
-4.963E-1	1.161E+1	2.820E+1
-4.979E-1	1.163E+1	2.824E+1
-4.947E-1	1.158E+1	2.824E+1
-5.028E-1	1.169E+1	2.820E+1
-4.995E-1	1.176E+1	2.833E+1
-4.963E-1	1.164E+1	2.854E+1
-4.963E-1	1.178E+1	2.833E+1
-5.012E-1	1.157E+1	2.842E+1
-5.012E-1	1.162E+1	2.845E+1
-4.963E-1	1.171E+1	2.812E+1
-4.947E-1	1.165E+1	2.838E+1
-4.995E-1	1.157E+1	2.813E+1
-5.028E-1	1.180E+1	2.832E+1
-4.995E-1	1.155E+1	2.816E+1
-4.979E-1	1.174E+1	2.838E+1
-4.995E-1	1.170E+1	2.841E+1
-4.995E-1	1.161E+1	2.830E+1
-4.979E-1	1.164E+1	2.824E+1
-4.963E-1	1.159E+1	2.840E+1
-5.012E-1	1.168E+1	2.835E+1
-5.028E-1	1.150E+1	2.838E+1
-4.979E-1	1.163E+1	2.822E+1
-4.947E-1	1.173E+1	2.832E+1
-5.012E-1	1.157E+1	2.825E+1
-5.012E-1	1.163E+1	2.828E+1
-4.979E-1	1.162E+1	2.831E+1
-4.963E-1	1.171E+1	2.846E+1
-5.012E-1	1.157E+1	2.829E+1
-5.012E-1	1.153E+1	2.834E+1
-4.979E-1	1.171E+1	2.833E+1
-4.979E-1	1.166E+1	2.825E+1
-5.012E-1	1.155E+1	2.835E+1
-4.963E-1	1.165E+1	2.841E+1
-4.979E-1	1.167E+1	2.826E+1
-4.947E-1	1.162E+1	2.823E+1
-4.979E-1	1.169E+1	2.829E+1
-4.979E-1	1.156E+1	2.822E+1
-4.947E-1	1.164E+1	2.829E+1
-4.963E-1	1.163E+1	2.840E+1
-4.979E-1	1.162E+1	2.833E+1
-5.012E-1	1.163E+1	2.836E+1
-5.012E-1	1.162E+1	2.843E+1
-4.963E-1	1.179E+1	2.822E+1
-4.995E-1	1.169E+1	2.845E+1
-5.028E-1	1.164E+1	2.830E+1
-4.979E-1	1.162E+1	2.828E+1
-4.947E-1	1.161E+1	2.817E+1
-4.995E-1	1.146E+1	2.836E+1
-4.995E-1	1.162E+1	2.842E+1
-4.963E-1	1.178E+1	2.848E+1
-4.995E-1	1.170E+1	2.828E+1
-4.979E-1	1.158E+1	2.837E+1
-4.995E-1	1.166E+1	2.818E+1
-4.947E-1	1.161E+1	2.834E+1
-4.947E-1	1.168E+1	2.836E+1
-5.012E-1	1.165E+1	2.823E+1
-5.028E-1	1.165E+1	2.817E+1
-4.963E-1	1.167E+1	2.835E+1
-4.995E-1	1.162E+1	2.816E+1
-5.060E-1	1.172E+1	2.827E+1
-4.995E-1	1.142E+1	2.855E+1
-4.963E-1	1.166E+1	2.832E+1
-4.963E-1	1.174E+1	2.804E+1
-4.995E-1	1.162E+1	2.819E+1
-5.012E-1	1.160E+1	2.809E+1
-4.947E-1	1.152E+1	2.832E+1
-4.995E-1	1.142E+1	2.826E+1
-5.012E-1	1.170E+1	2.825E+1
-4.995E-1	1.161E+1	2.833E+1
-4.979E-1	1.170E+1	2.839E+1
-4.963E-1	1.173E+1	2.815E+1
-5.012E-1	1.154E+1	2.828E+1
-5.012E-1	1.166E+1	2.823E+1
-4.979E-1	1.149E+1	2.814E+1
-4.979E-1	1.179E+1	2.838E+1
-4.995E-1	1.144E+1	2.830E+1
-4.995E-1	1.155E+1	2.834E+1
-4.979E-1	1.157E+1	2.819E+1
-4.979E-1	1.168E+1	2.815E+1
-4.979E-1	1.165E+1	2.829E+1
-5.028E-1	1.171E+1	2.841E+1
-4.963E-1	1.155E+1	2.833E+1
-4.995E-1	1.169E+1	2.804E+1
-4.995E-1	1.166E+1	2.841E+1
-5.028E-1	1.157E+1	2.838E+1
-4.963E-1	1.173E+1	2.833E+1
-4.995E-1	1.166E+1	2.812E+1
-5.028E-1	1.178E+1	2.814E+1
-5.028E-1	1.175E+1	2.821E+1
-4.947E-1	1.150E+1	2.827E+1
-4.963E-1	1.159E+1	2.837E+1
-5.028E-1	1.172E+1	2.840E+1
-4.979E-1	1.160E+1	2.828E+1
-4.963E-1	1.154E+1	2.835E+1
-4.963E-1	1.176E+1	2.841E+1
-5.012E-1	1.162E+1	2.833E+1
-5.012E-1	1.164E+1	2.837E+1
-4.947E-1	1.161E+1	2.839E+1
-4.995E-1	1.169E+1	2.823E+1
-5.028E-1	1.151E+1	2.820E+1
-5.012E-1	1.168E+1	2.841E+1
-4.995E-1	1.153E+1	2.820E+1
-4.979E-1	1.153E+1	2.808E+1
-4.995E-1	1.160E+1	2.812E+1
-4.979E-1	1.152E+1	2.825E+1
-4.963E-1	1.153E+1	2.827E+1
-4.995E-1	1.162E+1	2.822E+1
-5.012E-1	1.155E+1	2.836E+1
-5.028E-1	1.163E+1	2.841E+1
-4.963E-1	1.168E+1	2.817E+1
-4.995E-1	1.161E+1	2.828E+1
-5.012E-1	1.157E+1	2.821E+1
-5.044E-1	1.163E+1	2.839E+1
-4.963E-1	1.163E+1	2.847E+1
-4.979E-1	1.159E+1	2.829E+1
-5.028E-1	1.159E+1	2.839E+1
-5.028E-1	1.166E+1	2.808E+1
-4.963E-1	1.163E+1	2.828E+1
-4.995E-1	1.163E+1	2.829E+1
-5.012E-1	1.166E+1	2.832E+1
-5.012E-1	1.171E+1	2.813E+1
-4.995E-1	1.165E+1	2.818E+1
-4.979E-1	1.161E+1	2.842E+1
-4.995E-1	1.156E+1	2.826E+1
-5.028E-1	1.168E+1	2.822E+1
-4.963E-1	1.165E+1	2.816E+1
-4.979E-1	1.157E+1	2.823E+1
-4.995E-1	1.153E+1	2.811E+1
-5.012E-1	1.155E+1	2.840E+1
-4.979E-1	1.179E+1	2.823E+1
-4.947E-1	1.161E+1	2.812E+1
-5.012E-1	1.167E+1	2.836E+1
-5.012E-1	1.174E+1	2.839E+1
-4.995E-1	1.166E+1	2.849E+1
-4.995E-1	1.156E+1	2.837E+1
-4.995E-1	1.177E+1	2.834E+1
-4.995E-1	1.161E+1	2.816E+1
-4.979E-1	1.147E+1	2.832E+1
-4.979E-1	1.159E+1	2.845E+1
-5.012E-1	1.166E+1	2.832E+1
-5.012E-1	1.164E+1	2.819E+1
-4.995E-1	1.149E+1	2.833E+1
-4.979E-1	1.167E+1	2.840E+1
-5.012E-1	1.161E+1	2.827E+1
-5.028E-1	1.158E+1	2.839E+1
-4.979E-1	1.168E+1	2.829E+1
-4.963E-1	1.161E+1	2.826E+1
-5.028E-1	1.163E+1	2.817E+1
-5.012E-1	1.162E+1	2.819E+1
-4.963E-1	1.174E+1	2.828E+1
-4.963E-1	1.163E+1	2.831E+1
-5.012E-1	1.159E+1	2.832E+1
-4.995E-1	1.162E+1	2.819E+1
-4.979E-1	1.155E+1	2.820E+1
-4.979E-1	1.161E+1	2.834E+1
-4.995E-1	1.167E+1	2.832E+1
-5.012E-1	1.155E+1	2.830E+1
-4.995E-1	1.163E+1	2.826E+1
-4.979E-1	1.170E+1	2.814E+1
-5.028E-1	1.159E+1	2.817E+1
-5.028E-1	1.182E+1	2.829E+1
-4.963E-1	1.160E+1	2.838E+1
-5.012E-1	1.160E+1	2.810E+1
-5.012E-1	1.148E+1	2.820E+1
-5.044E-1	1.169E+1	2.818E+1
-4.963E-1	1.154E+1	2.841E+1
-4.995E-1	1.173E+1	2.825E+1
-5.044E-1	1.155E+1	2.815E+1
-5.028E-1	1.168E+1	2.836E+1
-4.979E-1	1.155E+1	2.817E+1
-4.947E-1	1.164E+1	2.844E+1
-5.028E-1	1.167E+1	2.827E+1
-5.012E-1	1.158E+1	2.826E+1
-4.963E-1	1.166E+1	2.826E+1
-5.012E-1	1.176E+1	2.843E+1
-4.995E-1	1.163E+1	2.798E+1
-5.012E-1	1.173E+1	2.834E+1
-5.012E-1	1.169E+1	2.829E+1
-4.979E-1	1.167E+1	2.849E+1
-4.995E-1	1.162E+1	2.818E+1
-5.028E-1	1.156E+1	2.812E+1
-5.012E-1	1.172E+1	2.837E+1
-4.995E-1	1.163E+1	2.831E+1
-4.995E-1	1.151E+1	2.814E+1
-5.012E-1	1.166E+1	2.830E+1
-4.995E-1	1.167E+1	2.822E+1
-4.979E-1	1.164E+1	2.830E+1
-5.028E-1	1.165E+1	2.834E+1
-5.012E-1	1.156E+1	2.825E+1
-4.963E-1	1.162E+1	2.813E+1
-4.979E-1	1.158E+1	2.833E+1
-5.012E-1	1.166E+1	2.819E+1
-5.028E-1	1.158E+1	2.831E+1
-5.012E-1	1.150E+1	2.814E+1
-4.979E-1	1.159E+1	2.837E+1
-4.995E-1	1.159E+1	2.843E+1
-5.028E-1	1.164E+1	2.831E+1
-4.995E-1	1.154E+1	2.817E+1
-4.995E-1	1.162E+1	2.821E+1
-5.028E-1	1.149E+1	2.826E+1
-5.012E-1	1.156E+1	2.833E+1
-5.012E-1	1.171E+1	2.819E+1
-4.979E-1	1.157E+1	2.808E+1
-5.028E-1	1.157E+1	2.844E+1
-5.012E-1	1.169E+1	2.842E+1
-4.979E-1	1.149E+1	2.827E+1
-4.963E-1	1.154E+1	2.815E+1
-5.012E-1	1.164E+1	2.811E+1
-5.012E-1	1.159E+1	2.831E+1
-4.995E-1	1.172E+1	2.828E+1
-4.963E-1	1.167E+1	2.828E+1
-4.995E-1	1.157E+1	2.824E+1
-4.963E-1	1.149E+1	2.851E+1
-4.995E-1	1.151E+1	2.823E+1
-4.947E-1	1.152E+1	2.813E+1
-5.012E-1	1.149E+1	2.807E+1
-5.028E-1	1.171E+1	2.812E+1
-4.995E-1	1.160E+1	2.829E+1
-4.963E-1	1.140E+1	2.824E+1
-4.995E-1	1.160E+1	2.836E+1
-4.995E-1	1.163E+1	2.831E+1
-5.012E-1	1.148E+1	2.821E+1
-4.995E-1	1.156E+1	2.815E+1
-4.995E-1	1.158E+1	2.825E+1
-5.044E-1	1.169E+1	2.811E+1
-5.012E-1	1.167E+1	2.831E+1
-4.995E-1	1.158E+1	2.809E+1
-5.028E-1	1.161E+1	2.826E+1
-5.028E-1	1.163E+1	2.813E+1
-4.995E-1	1.158E+1	2.827E+1
-4.979E-1	1.156E+1	2.834E+1
-5.012E-1	1.166E+1	2.826E+1
-5.028E-1	1.168E+1	2.826E+1
-4.979E-1	1.163E+1	2.824E+1
-5.012E-1	1.166E+1	2.821E+1
-5.012E-1	1.161E+1	2.810E+1
-5.012E-1	1.160E+1	2.814E+1
-4.979E-1	1.169E+1	2.822E+1
-4.963E-1	1.150E+1	2.809E+1
-5.012E-1	1.160E+1	2.793E+1
-5.028E-1	1.158E+1	2.799E+1
-5.012E-1	1.147E+1	2.834E+1
-4.979E-1	1.164E+1	2.810E+1
-4.995E-1	1.158E+1	2.811E+1
-5.028E-1	1.167E+1	2.814E+1
-4.979E-1	1.160E+1	2.799E+1
-4.995E-1	1.169E+1	2.816E+1
-5.028E-1	1.148E+1	2.825E+1
-5.028E-1	1.159E+1	2.814E+1
-5.012E-1	1.164E+1	2.827E+1
-4.995E-1	1.145E+1	2.810E+1
-4.995E-1	1.168E+1	2.822E+1
-5.028E-1	1.149E+1	2.817E+1
-4.979E-1	1.159E+1	2.830E+1
-5.012E-1	1.166E+1	2.828E+1
-4.995E-1	1.165E+1	2.828E+1
-4.995E-1	1.159E+1	2.825E+1
-4.995E-1	1.158E+1	2.819E+1
-4.995E-1	1.147E+1	2.813E+1
-5.012E-1	1.162E+1	2.815E+1
-4.995E-1	1.153E+1	2.813E+1
-4.995E-1	1.168E+1	2.823E+1
-4.995E-1	1.153E+1	2.809E+1
-4.995E-1	1.166E+1	2.816E+1
-5.044E-1	1.167E+1	2.824E+1
-4.995E-1	1.173E+1	2.828E+1
-4.995E-1	1.164E+1	2.820E+1
-5.012E-1	1.167E+1	2.810E+1
-5.060E-1	1.173E+1	2.840E+1
-5.012E-1	1.164E+1	2.819E+1
-5.012E-1	1.160E+1	2.816E+1
-5.012E-1	1.158E+1	2.809E+1
-5.028E-1	1.173E+1	2.813E+1
-4.979E-1	1.165E+1	2.851E+1
-4.995E-1	1.167E+1	2.823E+1
-4.995E-1	1.167E+1	2.819E+1
-5.028E-1	1.147E+1	2.839E+1
-4.979E-1	1.170E+1	2.802E+1
-4.963E-1	1.155E+1	2.828E+1
-5.028E-1	1.164E+1	2.824E+1
-5.012E-1	1.170E+1	2.837E+1
-4.979E-1	1.145E+1	2.785E+1
-4.979E-1	1.154E+1	2.831E+1
-4.995E-1	1.152E+1	2.818E+1
-5.028E-1	1.162E+1	2.808E+1
-4.995E-1	1.148E+1	2.830E+1
-4.995E-1	1.157E+1	2.821E+1
-4.995E-1	1.164E+1	2.815E+1
-5.028E-1	1.155E+1	2.818E+1
-4.979E-1	1.161E+1	2.828E+1
-4.963E-1	1.165E+1	2.807E+1
-4.995E-1	1.164E+1	2.832E+1
-5.028E-1	1.171E+1	2.807E+1
-4.995E-1	1.167E+1	2.814E+1
-4.963E-1	1.164E+1	2.818E+1
-5.028E-1	1.160E+1	2.817E+1
-5.044E-1	1.154E+1	2.817E+1
-5.012E-1	1.166E+1	2.811E+1
-4.979E-1	1.149E+1	2.812E+1
-5.028E-1	1.163E+1	2.811E+1
-5.012E-1	1.172E+1	2.819E+1
-4.995E-1	1.159E+1	2.830E+1
-4.979E-1	1.150E+1	2.800E+1
-5.012E-1	1.159E+1	2.806E+1
-5.012E-1	1.161E+1	2.818E+1
-4.995E-1	1.157E+1	2.808E+1
-4.979E-1	1.158E+1	2.804E+1
-5.028E-1	1.150E+1	2.812E+1
-5.028E-1	1.145E+1	2.829E+1
-4.979E-1	1.163E+1	2.822E+1
-4.979E-1	1.170E+1	2.825E+1
-4.995E-1	1.155E+1	2.822E+1
-5.044E-1	1.171E+1	2.793E+1
-4.995E-1	1.162E+1	2.820E+1
-4.995E-1	1.173E+1	2.817E+1
-5.012E-1	1.161E+1	2.810E+1
-5.044E-1	1.157E+1	2.822E+1
-4.995E-1	1.168E+1	2.800E+1
-4.979E-1	1.155E+1	2.822E+1
-5.028E-1	1.149E+1	2.821E+1
-5.028E-1	1.155E+1	2.828E+1
-4.995E-1	1.167E+1	2.823E+1
-4.963E-1	1.156E+1	2.818E+1
-5.012E-1	1.158E+1	2.819E+1
-5.012E-1	1.163E+1	2.837E+1
-4.995E-1	1.171E+1	2.826E+1
-4.995E-1	1.159E+1	2.821E+1
-5.012E-1	1.163E+1	2.803E+1
-5.028E-1	1.153E+1	2.809E+1
-5.012E-1	1.157E+1	2.819E+1
-4.995E-1	1.161E+1	2.825E+1
-5.012E-1	1.152E+1	2.808E+1
-5.028E-1	1.159E+1	2.816E+1
-5.012E-1	1.161E+1	2.812E+1
-4.963E-1	1.165E+1	2.818E+1
-5.028E-1	1.156E+1	2.821E+1
-5.012E-1	1.156E+1	2.811E+1
-4.995E-1	1.164E+1	2.804E+1
-4.995E-1	1.157E+1	2.807E+1
-5.012E-1	1.159E+1	2.809E+1
-5.028E-1	1.162E+1	2.806E+1
-5.012E-1	1.164E+1	2.798E+1
-4.979E-1	1.160E+1	2.812E+1
-5.044E-1	1.172E+1	2.819E+1
-5.060E-1	1.148E+1	2.801E+1
-5.012E-1	1.154E+1	2.818E+1
-4.979E-1	1.156E+1	2.813E+1
-5.028E-1	1.163E+1	2.825E+1
-5.044E-1	1.164E+1	2.807E+1
-5.012E-1	1.156E+1	2.827E+1
-4.979E-1	1.143E+1	2.802E+1
-4.995E-1	1.165E+1	2.813E+1
-5.012E-1	1.163E+1	2.798E+1
-4.979E-1	1.157E+1	2.807E+1
-4.979E-1	1.158E+1	2.816E+1
-5.028E-1	1.157E+1	2.832E+1
-5.012E-1	1.165E+1	2.819E+1
-4.995E-1	1.154E+1	2.801E+1
-4.995E-1	1.160E+1	2.820E+1
-5.012E-1	1.168E+1	2.810E+1
-5.044E-1	1.161E+1	2.808E+1
-4.995E-1	1.154E+1	2.824E+1
-4.995E-1	1.161E+1	2.815E+1
-5.012E-1	1.164E+1	2.800E+1
-5.028E-1	1.140E+1	2.807E+1
-4.995E-1	1.155E+1	2.824E+1
-4.979E-1	1.166E+1	2.804E+1
-4.995E-1	1.169E+1	2.799E+1
-5.012E-1	1.147E+1	2.846E+1
-5.028E-1	1.173E+1	2.820E+1
-5.012E-1	1.140E+1	2.800E+1
-5.028E-1	1.155E+1	2.813E+1
-5.028E-1	1.157E+1	2.809E+1
-4.995E-1	1.160E+1	2.811E+1
-4.979E-1	1.144E+1	2.834E+1
-5.012E-1	1.152E+1	2.804E+1
-5.044E-1	1.171E+1	2.824E+1
-5.012E-1	1.159E+1	2.812E+1
-4.995E-1	1.169E+1	2.821E+1
-5.012E-1	1.154E+1	2.813E+1
-5.028E-1	1.155E+1	2.822E+1
-4.995E-1	1.147E+1	2.831E+1
-4.979E-1	1.162E+1	2.818E+1
-5.012E-1	1.161E+1	2.810E+1
-5.044E-1	1.160E+1	2.800E+1
-5.012E-1	1.167E+1	2.811E+1
-4.979E-1	1.147E+1	2.817E+1
-5.028E-1	1.151E+1	2.802E+1
-5.028E-1	1.158E+1	2.825E+1
-5.012E-1	1.164E+1	2.823E+1
-4.979E-1	1.160E+1	2.813E+1
-5.060E-1	1.143E+1	2.821E+1
-5.012E-1	1.163E+1	2.820E+1
-4.995E-1	1.163E+1	2.802E+1
-5.012E-1	1.165E+1	2.809E+1
-5.012E-1	1.149E+1	2.824E+1
-5.012E-1	1.166E+1	2.791E+1
-4.995E-1	1.160E+1	2.808E+1
-4.995E-1	1.167E+1	2.796E+1
-5.028E-1	1.164E+1	2.813E+1
-5.012E-1	1.169E+1	2.788E+1
-4.995E-1	1.164E+1	2.833E+1
-5.012E-1	1.164E+1	2.833E+1
-4.995E-1	1.156E+1	2.816E+1
-5.012E-1	1.155E+1	2.807E+1
-5.012E-1	1.153E+1	2.830E+1
-4.995E-1	1.158E+1	2.803E+1
-5.012E-1	1.155E+1	2.823E+1
-5.028E-1	1.163E+1	2.805E+1
-5.012E-1	1.159E+1	2.811E+1
-5.012E-1	1.160E+1	2.804E+1
-4.995E-1	1.150E+1	2.813E+1
-5.044E-1	1.155E+1	2.790E+1
-4.995E-1	1.155E+1	2.809E+1
-4.995E-1	1.158E+1	2.801E+1
-4.995E-1	1.164E+1	2.795E+1
-5.044E-1	1.165E+1	2.804E+1
-4.995E-1	1.163E+1	2.813E+1
-4.979E-1	1.175E+1	2.810E+1
-5.044E-1	1.159E+1	2.813E+1
-5.044E-1	1.167E+1	2.801E+1
-4.979E-1	1.154E+1	2.785E+1
-4.979E-1	1.151E+1	2.802E+1
-5.012E-1	1.168E+1	2.817E+1
-5.028E-1	1.158E+1	2.842E+1
-4.995E-1	1.157E+1	2.817E+1
-4.979E-1	1.173E+1	2.823E+1
-5.044E-1	1.158E+1	2.805E+1
-5.028E-1	1.146E+1	2.814E+1
-5.012E-1	1.151E+1	2.807E+1
-4.995E-1	1.152E+1	2.818E+1
-4.995E-1	1.153E+1	2.815E+1
-5.028E-1	1.152E+1	2.818E+1
-5.028E-1	1.158E+1	2.812E+1
-4.995E-1	1.167E+1	2.816E+1
-5.044E-1	1.159E+1	2.816E+1
-5.028E-1	1.153E+1	2.827E+1
-4.979E-1	1.168E+1	2.793E+1
-4.995E-1	1.146E+1	2.832E+1
-5.028E-1	1.152E+1	2.841E+1
-5.028E-1	1.155E+1	2.823E+1
-5.012E-1	1.156E+1	2.809E+1
-4.995E-1	1.164E+1	2.808E+1
-4.995E-1	1.155E+1	2.800E+1
-5.028E-1	1.157E+1	2.800E+1
-4.995E-1	1.169E+1	2.784E+1
-4.979E-1	1.156E+1	2.816E+1
-5.012E-1	1.154E+1	2.795E+1
-5.060E-1	1.170E+1	2.804E+1
-4.979E-1	1.166E+1	2.801E+1
-4.995E-1	1.151E+1	2.818E+1
-5.028E-1	1.158E+1	2.817E+1
-5.044E-1	1.159E+1	2.816E+1
-5.012E-1	1.173E+1	2.820E+1
-4.995E-1	1.154E+1	2.811E+1
-5.028E-1	1.157E+1	2.810E+1
-5.028E-1	1.160E+1	2.810E+1
-4.979E-1	1.158E+1	2.800E+1
-4.963E-1	1.155E+1	2.796E+1
-5.012E-1	1.163E+1	2.796E+1
-5.044E-1	1.167E+1	2.814E+1
-4.995E-1	1.159E+1	2.825E+1
-5.012E-1	1.164E+1	2.799E+1
-5.028E-1	1.162E+1	2.797E+1
-5.012E-1	1.157E+1	2.813E+1
-4.995E-1	1.157E+1	2.781E+1
-4.979E-1	1.155E+1	2.795E+1
-5.028E-1	1.157E+1	2.831E+1
-5.044E-1	1.177E+1	2.809E+1
-4.979E-1	1.156E+1	2.820E+1
-4.963E-1	1.168E+1	2.830E+1
-4.995E-1	1.158E+1	2.814E+1
-5.060E-1	1.160E+1	2.799E+1
-5.012E-1	1.165E+1	2.814E+1
-4.979E-1	1.153E+1	2.812E+1
-5.044E-1	1.146E+1	2.800E+1
-5.028E-1	1.158E+1	2.814E+1
-4.995E-1	1.152E+1	2.801E+1
-4.979E-1	1.152E+1	2.806E+1
-5.028E-1	1.157E+1	2.809E+1
-5.044E-1	1.157E+1	2.793E+1
-5.012E-1	1.161E+1	2.805E+1
-4.995E-1	1.144E+1	2.808E+1
-5.012E-1	1.164E+1	2.806E+1
-5.044E-1	1.161E+1	2.801E+1
-5.012E-1	1.160E+1	2.815E+1
-5.012E-1	1.155E+1	2.812E+1
-5.012E-1	1.157E+1	2.803E+1
-5.028E-1	1.170E+1	2.813E+1
-5.012E-1	1.168E+1	2.793E+1
-5.012E-1	1.166E+1	2.813E+1
-5.028E-1	1.166E+1	2.815E+1
-5.028E-1	1.160E+1	2.814E+1
-5.012E-1	1.148E+1	2.801E+1
-4.979E-1	1.152E+1	2.822E+1
-5.012E-1	1.144E+1	2.793E+1
-5.044E-1	1.160E+1	2.815E+1
-5.028E-1	1.160E+1	2.818E+1
-5.012E-1	1.160E+1	2.789E+1
-4.995E-1	1.163E+1	2.778E+1
-5.044E-1	1.144E+1	2.796E+1
-5.012E-1	1.143E+1	2.827E+1
-5.012E-1	1.156E+1	2.785E+1
-5.012E-1	1.158E+1	2.799E+1
-5.044E-1	1.154E+1	2.801E+1
-5.012E-1	1.162E+1	2.803E+1
-4.995E-1	1.173E+1	2.813E+1
-5.012E-1	1.166E+1	2.818E+1
-5.028E-1	1.168E+1	2.795E+1
-5.012E-1	1.163E+1	2.810E+1
-4.995E-1	1.164E+1	2.799E+1
-5.012E-1	1.160E+1	2.791E+1
-5.044E-1	1.164E+1	2.813E+1
-4.995E-1	1.163E+1	2.820E+1
-5.028E-1	1.159E+1	2.819E+1
-5.012E-1	1.165E+1	2.809E+1
-5.060E-1	1.157E+1	2.807E+1
-5.012E-1	1.149E+1	2.826E+1
-4.995E-1	1.158E+1	2.816E+1
-5.044E-1	1.165E+1	2.804E+1
-5.012E-1	1.148E+1	2.810E+1
-5.012E-1	1.153E+1	2.786E+1
-4.995E-1	1.165E+1	2.812E+1
-5.028E-1	1.158E+1	2.813E+1
-5.028E-1	1.161E+1	2.804E+1
-5.044E-1	1.160E+1	2.818E+1
-4.995E-1	1.163E+1	2.810E+1
-5.012E-1	1.155E+1	2.792E+1
-5.060E-1	1.157E+1	2.792E+1
-5.028E-1	1.156E+1	2.815E+1
-5.028E-1	1.148E+1	2.796E+1
-5.028E-1	1.166E+1	2.822E+1
-5.028E-1	1.165E+1	2.815E+1
-5.012E-1	1.153E+1	2.794E+1
-4.995E-1	1.169E+1	2.798E+1
-5.044E-1	1.148E+1	2.780E+1
-5.044E-1	1.157E+1	2.816E+1
-5.028E-1	1.157E+1	2.796E+1
-5.012E-1	1.171E+1	2.808E+1
-5.028E-1	1.163E+1	2.799E+1
-5.028E-1	1.157E+1	2.814E+1
-5.012E-1	1.154E+1	2.817E+1
-4.979E-1	1.144E+1	2.813E+1
-5.028E-1	1.160E+1	2.827E+1
-5.044E-1	1.164E+1	2.816E+1
-5.012E-1	1.159E+1	2.802E+1
-4.979E-1	1.156E+1	2.788E+1
-5.028E-1	1.155E+1	2.807E+1
-5.044E-1	1.157E+1	2.807E+1
-4.995E-1	1.146E+1	2.801E+1
-4.995E-1	1.157E+1	2.818E+1
-5.012E-1	1.159E+1	2.798E+1
-5.028E-1	1.153E+1	2.796E+1
-5.012E-1	1.159E+1	2.814E+1
-4.995E-1	1.168E+1	2.778E+1
-5.044E-1	1.153E+1	2.819E+1
-5.028E-1	1.160E+1	2.812E+1
-5.028E-1	1.170E+1	2.828E+1
-5.028E-1	1.163E+1	2.810E+1
-5.012E-1	1.162E+1	2.815E+1
-5.028E-1	1.169E+1	2.789E+1
-5.028E-1	1.161E+1	2.792E+1
-5.012E-1	1.168E+1	2.800E+1
-5.044E-1	1.168E+1	2.803E+1
-5.060E-1	1.149E+1	2.793E+1
-5.028E-1	1.162E+1	2.817E+1
-5.028E-1	1.144E+1	2.796E+1
-5.028E-1	1.163E+1	2.796E+1
-5.044E-1	1.153E+1	2.805E+1
-5.028E-1	1.149E+1	2.801E+1
-4.979E-1	1.149E+1	2.822E+1
-5.012E-1	1.161E+1	2.814E+1
-5.076E-1	1.158E+1	2.811E+1
-5.012E-1	1.158E+1	2.806E+1
-4.995E-1	1.159E+1	2.803E+1
-5.012E-1	1.152E+1	2.805E+1
-5.076E-1	1.159E+1	2.805E+1
-4.979E-1	1.157E+1	2.821E+1
-4.995E-1	1.177E+1	2.810E+1
-5.028E-1	1.148E+1	2.804E+1
-5.028E-1	1.157E+1	2.794E+1
-5.028E-1	1.164E+1	2.812E+1
-4.979E-1	1.169E+1	2.799E+1
-4.995E-1	1.155E+1	2.801E+1
-5.044E-1	1.156E+1	2.810E+1
-4.995E-1	1.162E+1	2.824E+1
-5.012E-1	1.140E+1	2.826E+1
-5.012E-1	1.162E+1	2.828E+1
-5.044E-1	1.150E+1	2.805E+1
-4.995E-1	1.156E+1	2.795E+1
-5.028E-1	1.158E+1	2.798E+1
-5.012E-1	1.155E+1	2.810E+1
-5.044E-1	1.160E+1	2.807E+1
-5.028E-1	1.155E+1	2.798E+1
-5.012E-1	1.162E+1	2.791E+1
-5.028E-1	1.152E+1	2.827E+1
-5.044E-1	1.166E+1	2.793E+1
-5.012E-1	1.157E+1	2.802E+1
-5.012E-1	1.162E+1	2.820E+1
-5.012E-1	1.157E+1	2.798E+1
-5.060E-1	1.155E+1	2.809E+1
-5.028E-1	1.148E+1	2.812E+1
-5.012E-1	1.159E+1	2.815E+1
-5.028E-1	1.171E+1	2.822E+1
-5.044E-1	1.148E+1	2.807E+1
-5.012E-1	1.152E+1	2.800E+1
-4.995E-1	1.145E+1	2.814E+1
-5.044E-1	1.152E+1	2.812E+1
-5.044E-1	1.158E+1	2.819E+1
-5.028E-1	1.146E+1	2.806E+1
-4.995E-1	1.173E+1	2.794E+1
-5.012E-1	1.161E+1	2.811E+1
-5.044E-1	1.155E+1	2.825E+1
-4.995E-1	1.150E+1	2.808E+1
-5.044E-1	1.165E+1	2.782E+1
-5.028E-1	1.156E+1	2.817E+1
-5.044E-1	1.149E+1	2.792E+1
-5.012E-1	1.156E+1	2.798E+1
-5.012E-1	1.156E+1	2.811E+1
-5.012E-1	1.163E+1	2.813E+1
-5.044E-1	1.154E+1	2.819E+1
-5.028E-1	1.152E+1	2.796E+1
-5.012E-1	1.161E+1	2.799E+1
-5.012E-1	1.167E+1	2.799E+1
-5.028E-1	1.137E+1	2.818E+1
-4.995E-1	1.164E+1	2.811E+1
-5.012E-1	1.155E+1	2.813E+1
-5.028E-1	1.152E+1	2.798E+1
-5.044E-1	1.162E+1	2.806E+1
-5.012E-1	1.164E+1	2.806E+1
-5.012E-1	1.150E+1	2.800E+1
-5.060E-1	1.153E+1	2.795E+1
-5.060E-1	1.152E+1	2.789E+1
-5.028E-1	1.161E+1	2.802E+1
-4.979E-1	1.168E+1	2.801E+1
-5.012E-1	1.161E+1	2.804E+1
-5.044E-1	1.163E+1	2.800E+1
-5.012E-1	1.163E+1	2.810E+1
-5.012E-1	1.160E+1	2.796E+1
-4.995E-1	1.153E+1	2.800E+1
-5.044E-1	1.164E+1	2.828E+1
-5.028E-1	1.164E+1	2.800E+1
-4.979E-1	1.154E+1	2.817E+1
-5.012E-1	1.158E+1	2.800E+1
-5.044E-1	1.168E+1	2.817E+1
-5.012E-1	1.166E+1	2.809E+1
-5.012E-1	1.152E+1	2.794E+1
-5.028E-1	1.160E+1	2.796E+1
-5.060E-1	1.154E+1	2.821E+1
-5.028E-1	1.147E+1	2.808E+1
-5.012E-1	1.154E+1	2.822E+1
-4.995E-1	1.149E+1	2.803E+1
-4.995E-1	1.161E+1	2.803E+1
-5.028E-1	1.164E+1	2.812E+1
-4.995E-1	1.163E+1	2.789E+1
-4.995E-1	1.157E+1	2.809E+1
-5.028E-1	1.153E+1	2.810E+1
-4.995E-1	1.167E+1	2.809E+1
-5.012E-1	1.157E+1	2.802E+1
-5.028E-1	1.160E+1	2.788E+1
-5.060E-1	1.152E+1	2.818E+1
-5.028E-1	1.146E+1	2.819E+1
-5.012E-1	1.165E+1	2.821E+1
-5.012E-1	1.165E+1	2.782E+1
-5.028E-1	1.169E+1	2.808E+1
-5.028E-1	1.147E+1	2.793E+1
-4.979E-1	1.157E+1	2.803E+1
-5.028E-1	1.155E+1	2.805E+1
-5.044E-1	1.150E+1	2.798E+1
-5.012E-1	1.164E+1	2.813E+1
-4.979E-1	1.148E+1	2.810E+1
-5.028E-1	1.147E+1	2.807E+1
-5.028E-1	1.152E+1	2.803E+1
-5.028E-1	1.166E+1	2.816E+1
-4.995E-1	1.145E+1	2.813E+1
-5.028E-1	1.155E+1	2.798E+1
-5.028E-1	1.146E+1	2.818E+1
-5.028E-1	1.163E+1	2.808E+1
-4.995E-1	1.162E+1	2.795E+1
-5.028E-1	1.161E+1	2.835E+1
-5.044E-1	1.154E+1	2.799E+1
-5.028E-1	1.157E+1	2.813E+1
-5.012E-1	1.147E+1	2.807E+1
-5.028E-1	1.145E+1	2.818E+1
-5.076E-1	1.163E+1	2.802E+1
-5.044E-1	1.161E+1	2.794E+1
-4.979E-1	1.153E+1	2.783E+1
-4.995E-1	1.158E+1	2.798E+1
-5.044E-1	1.151E+1	2.798E+1
-5.012E-1	1.158E+1	2.821E+1
-4.995E-1	1.153E+1	2.796E+1
-5.044E-1	1.158E+1	2.802E+1
-5.028E-1	1.160E+1	2.809E+1
-5.028E-1	1.159E+1	2.808E+1
-4.963E-1	1.146E+1	2.806E+1
-5.044E-1	1.155E+1	2.812E+1
-5.060E-1	1.158E+1	2.802E+1
-4.995E-1	1.145E+1	2.801E+1
-5.012E-1	1.155E+1	2.786E+1
-5.028E-1	1.157E+1	2.825E+1
-5.028E-1	1.149E+1	2.791E+1
-5.044E-1	1.145E+1	2.804E+1
-4.979E-1	1.159E+1	2.813E+1
-5.012E-1	1.156E+1	2.810E+1
-5.060E-1	1.165E+1	2.813E+1
-5.012E-1	1.159E+1	2.810E+1
-4.995E-1	1.152E+1	2.817E+1
-4.995E-1	1.144E+1	2.801E+1
-5.076E-1	1.155E+1	2.825E+1
-5.012E-1	1.146E+1	2.811E+1
-5.012E-1	1.154E+1	2.806E+1
-5.028E-1	1.147E+1	2.796E+1
-5.028E-1	1.160E+1	2.790E+1
-5.028E-1	1.163E+1	2.808E+1
-4.995E-1	1.147E+1	2.792E+1
-5.012E-1	1.158E+1	2.790E+1
-5.060E-1	1.154E+1	2.799E+1
-5.012E-1	1.158E+1	2.782E+1
-4.995E-1	1.166E+1	2.809E+1
-5.012E-1	1.155E+1	2.795E+1
-5.044E-1	1.169E+1	2.802E+1
-5.028E-1	1.161E+1	2.813E+1
-5.044E-1	1.155E+1	2.795E+1
-5.044E-1	1.159E+1	2.786E+1
-5.028E-1	1.164E+1	2.815E+1
-5.028E-1	1.154E+1	2.797E+1
-5.012E-1	1.157E+1	2.785E+1
-5.044E-1	1.169E+1	2.817E+1
-5.044E-1	1.159E+1	2.804E+1
-5.028E-1	1.163E+1	2.794E+1
-5.012E-1	1.146E+1	2.810E+1
-5.012E-1	1.170E+1	2.806E+1
-5.012E-1	1.153E+1	2.798E+1
-4.995E-1	1.163E+1	2.806E+1
-4.995E-1	1.162E+1	2.801E+1
-5.060E-1	1.163E+1	2.803E+1
-5.044E-1	1.163E+1	2.796E+1
-5.028E-1	1.141E+1	2.810E+1
-5.012E-1	1.165E+1	2.786E+1
-4.995E-1	1.149E+1	2.819E+1
-5.060E-1	1.143E+1	2.810E+1
-5.028E-1	1.159E+1	2.806E+1
-5.012E-1	1.144E+1	2.803E+1
-5.028E-1	1.162E+1	2.805E+1
-5.044E-1	1.155E+1	2.797E+1
-5.060E-1	1.153E+1	2.800E+1
-5.012E-1	1.154E+1	2.803E+1
-5.028E-1	1.159E+1	2.814E+1
-5.060E-1	1.163E+1	2.810E+1
-5.012E-1	1.160E+1	2.812E+1
-4.995E-1	1.148E+1	2.795E+1
-5.028E-1	1.154E+1	2.782E+1
-5.076E-1	1.144E+1	2.801E+1
-5.028E-1	1.150E+1	2.802E+1
-4.995E-1	1.150E+1	2.807E+1
-5.028E-1	1.164E+1	2.796E+1
-5.060E-1	1.161E+1	2.805E+1
-5.028E-1	1.163E+1	2.817E+1
-4.995E-1	1.169E+1	2.805E+1
-5.044E-1	1.167E+1	2.817E+1
-5.044E-1	1.152E+1	2.808E+1
-5.028E-1	1.145E+1	2.804E+1
-5.012E-1	1.146E+1	2.793E+1
-5.028E-1	1.150E+1	2.808E+1
-5.028E-1	1.147E+1	2.792E+1
-5.044E-1	1.145E+1	2.808E+1
-5.012E-1	1.161E+1	2.800E+1
-5.028E-1	1.142E+1	2.809E+1
-5.060E-1	1.156E+1	2.796E+1
-5.044E-1	1.159E+1	2.782E+1
-4.995E-1	1.154E+1	2.791E+1
-5.044E-1	1.155E+1	2.804E+1
-5.060E-1	1.162E+1	2.811E+1
-5.028E-1	1.165E+1	2.803E+1
-5.012E-1	1.161E+1	2.803E+1
-5.012E-1	1.162E+1	2.813E+1
-5.028E-1	1.162E+1	2.808E+1
-5.028E-1	1.151E+1	2.819E+1
-5.044E-1	1.148E+1	2.798E+1
-5.012E-1	1.159E+1	2.782E+1
-5.044E-1	1.159E+1	2.795E+1
-5.012E-1	1.167E+1	2.789E+1
-5.012E-1	1.153E+1	2.807E+1
-5.012E-1	1.147E+1	2.798E+1
-5.060E-1	1.164E+1	2.812E+1
-5.028E-1	1.163E+1	2.820E+1
-5.028E-1	1.146E+1	2.806E+1
-5.012E-1	1.155E+1	2.806E+1
-5.060E-1	1.149E+1	2.798E+1
-5.044E-1	1.159E+1	2.793E+1
-4.963E-1	1.161E+1	2.796E+1
-5.028E-1	1.151E+1	2.801E+1
-5.044E-1	1.156E+1	2.795E+1
-5.028E-1	1.151E+1	2.801E+1
-5.012E-1	1.141E+1	2.800E+1
-5.012E-1	1.157E+1	2.808E+1
-5.060E-1	1.164E+1	2.795E+1
-5.044E-1	1.154E+1	2.803E+1
-4.995E-1	1.157E+1	2.806E+1
-5.028E-1	1.154E+1	2.808E+1
-5.044E-1	1.162E+1	2.817E+1
-5.044E-1	1.160E+1	2.785E+1
-5.012E-1	1.153E+1	2.813E+1
-5.028E-1	1.157E+1	2.786E+1
-5.044E-1	1.154E+1	2.808E+1
-5.044E-1	1.154E+1	2.803E+1
-4.995E-1	1.146E+1	2.818E+1
-5.060E-1	1.153E+1	2.801E+1
-5.076E-1	1.148E+1	2.788E+1
-5.044E-1	1.155E+1	2.807E+1
-5.012E-1	1.150E+1	2.798E+1
-5.044E-1	1.140E+1	2.797E+1
-5.060E-1	1.146E+1	2.782E+1
-5.044E-1	1.159E+1	2.796E+1
-4.979E-1	1.157E+1	2.808E+1
-5.044E-1	1.162E+1	2.819E+1
-5.060E-1	1.156E+1	2.793E+1
-5.060E-1	1.160E+1	2.796E+1
-4.979E-1	1.149E+1	2.798E+1
-5.028E-1	1.144E+1	2.804E+1
-5.060E-1	1.150E+1	2.788E+1
-5.012E-1	1.158E+1	2.793E+1
-5.012E-1	1.156E+1	2.795E+1
-5.012E-1	1.159E+1	2.794E+1
-5.060E-1	1.155E+1	2.818E+1
-5.012E-1	1.157E+1	2.782E+1
-4.963E-1	1.134E+1	2.796E+1
-5.012E-1	1.160E+1	2.781E+1
-5.044E-1	1.155E+1	2.798E+1
-5.028E-1	1.153E+1	2.790E+1
-5.012E-1	1.156E+1	2.807E+1
-5.012E-1	1.147E+1	2.787E+1
-5.076E-1	1.147E+1	2.799E+1
-5.060E-1	1.155E+1	2.808E+1
-4.995E-1	1.153E+1	2.793E+1
-5.028E-1	1.155E+1	2.798E+1
-5.028E-1	1.158E+1	2.814E+1
-5.012E-1	1.153E+1	2.811E+1
-5.012E-1	1.159E+1	2.795E+1
-5.012E-1	1.154E+1	2.788E+1
-5.044E-1	1.157E+1	2.786E+1
-5.044E-1	1.140E+1	2.819E+1
-4.995E-1	1.150E+1	2.817E+1
-5.044E-1	1.148E+1	2.793E+1
-5.060E-1	1.147E+1	2.807E+1
-5.012E-1	1.147E+1	2.803E+1
-5.028E-1	1.167E+1	2.798E+1
-5.012E-1	1.146E+1	2.800E+1
-5.028E-1	1.153E+1	2.795E+1
-4.995E-1	1.161E+1	2.780E+1
-5.012E-1	1.160E+1	2.811E+1
-5.044E-1	1.152E+1	2.786E+1
-5.028E-1	1.164E+1	2.772E+1
-5.028E-1	1.153E+1	2.790E+1
-4.995E-1	1.164E+1	2.797E+1
-5.028E-1	1.149E+1	2.788E+1
-5.060E-1	1.161E+1	2.805E+1
-5.060E-1	1.154E+1	2.784E+1
-5.012E-1	1.155E+1	2.808E+1
-5.060E-1	1.149E+1	2.788E+1
-5.044E-1	1.152E+1	2.797E+1
-5.012E-1	1.157E+1	2.811E+1
-5.012E-1	1.158E+1	2.806E+1
-5.028E-1	1.153E+1	2.798E+1
-5.044E-1	1.162E+1	2.791E+1
-5.060E-1	1.160E+1	2.792E+1
-5.028E-1	1.147E+1	2.785E+1
-5.028E-1	1.153E+1	2.794E+1
-5.060E-1	1.146E+1	2.795E+1
-5.012E-1	1.157E+1	2.806E+1
-4.995E-1	1.153E+1	2.834E+1
-5.044E-1	1.153E+1	2.805E+1
-5.076E-1	1.151E+1	2.806E+1
-5.028E-1	1.162E+1	2.787E+1
-4.995E-1	1.161E+1	2.793E+1
-5.028E-1	1.157E+1	2.803E+1
-5.028E-1	1.153E+1	2.789E+1
-5.028E-1	1.163E+1	2.803E+1
-5.028E-1	1.154E+1	2.805E+1
-5.028E-1	1.155E+1	2.808E+1
-5.044E-1	1.154E+1	2.813E+1
-5.028E-1	1.166E+1	2.777E+1
-5.028E-1	1.160E+1	2.803E+1
-5.012E-1	1.144E+1	2.812E+1
-5.028E-1	1.150E+1	2.810E+1
-5.044E-1	1.150E+1	2.794E+1
-5.012E-1	1.143E+1	2.794E+1
-5.044E-1	1.166E+1	2.795E+1
-5.028E-1	1.159E+1	2.793E+1
-5.076E-1	1.158E+1	2.802E+1
-5.012E-1	1.159E+1	2.799E+1
-5.044E-1	1.166E+1	2.807E+1
-5.060E-1	1.160E+1	2.808E+1
-5.060E-1	1.150E+1	2.787E+1
-5.012E-1	1.156E+1	2.800E+1
-5.028E-1	1.155E+1	2.809E+1
-5.076E-1	1.146E+1	2.796E+1
-5.012E-1	1.155E+1	2.810E+1
-5.028E-1	1.160E+1	2.788E+1
-5.028E-1	1.164E+1	2.794E+1
-5.076E-1	1.153E+1	2.797E+1
-5.012E-1	1.164E+1	2.796E+1
-5.012E-1	1.160E+1	2.796E+1
-5.012E-1	1.156E+1	2.805E+1
-5.060E-1	1.145E+1	2.805E+1
-5.028E-1	1.161E+1	2.805E+1
-5.028E-1	1.158E+1	2.791E+1
-5.044E-1	1.165E+1	2.803E+1
-5.044E-1	1.168E+1	2.811E+1
-5.028E-1	1.155E+1	2.809E+1
-4.995E-1	1.147E+1	2.807E+1
-5.028E-1	1.161E+1	2.779E+1
-5.060E-1	1.175E+1	2.804E+1
-5.044E-1	1.164E+1	2.792E+1
-5.012E-1	1.158E+1	2.797E+1
-5.028E-1	1.153E+1	2.797E+1
-5.044E-1	1.154E+1	2.800E+1
-5.012E-1	1.154E+1	2.821E+1
-4.995E-1	1.156E+1	2.805E+1
-5.028E-1	1.152E+1	2.789E+1
-5.060E-1	1.147E+1	2.787E+1
-4.995E-1	1.152E+1	2.826E+1
-4.995E-1	1.160E+1	2.787E+1
-5.044E-1	1.160E+1	2.798E+1
-5.044E-1	1.165E+1	2.807E+1
-5.060E-1	1.150E+1	2.800E+1
-5.012E-1	1.141E+1	2.802E+1
-4.995E-1	1.146E+1	2.796E+1
-5.060E-1	1.133E+1	2.805E+1
-5.028E-1	1.147E+1	2.797E+1
-5.028E-1	1.152E+1	2.805E+1
-5.012E-1	1.148E+1	2.803E+1
-5.060E-1	1.157E+1	2.814E+1
-5.060E-1	1.148E+1	2.807E+1
-5.012E-1	1.149E+1	2.808E+1
-5.012E-1	1.153E+1	2.793E+1
-5.044E-1	1.164E+1	2.776E+1
-5.028E-1	1.161E+1	2.801E+1
-5.012E-1	1.158E+1	2.789E+1
-5.028E-1	1.152E+1	2.796E+1
-5.060E-1	1.145E+1	2.795E+1
-5.044E-1	1.146E+1	2.796E+1
-5.012E-1	1.156E+1	2.793E+1
-5.060E-1	1.156E+1	2.821E+1
-5.093E-1	1.151E+1	2.813E+1
-5.044E-1	1.169E+1	2.790E+1
-4.995E-1	1.161E+1	2.801E+1
-4.995E-1	1.146E+1	2.795E+1
-5.076E-1	1.154E+1	2.795E+1
-5.060E-1	1.143E+1	2.792E+1
-4.995E-1	1.149E+1	2.800E+1
-5.044E-1	1.147E+1	2.794E+1
-5.060E-1	1.149E+1	2.804E+1
-5.044E-1	1.157E+1	2.806E+1
-5.012E-1	1.146E+1	2.807E+1
-5.028E-1	1.160E+1	2.802E+1
-5.060E-1	1.164E+1	2.801E+1
-5.028E-1	1.156E+1	2.809E+1
-5.012E-1	1.158E+1	2.809E+1
-5.044E-1	1.151E+1	2.792E+1
-5.109E-1	1.146E+1	2.813E+1
-5.012E-1	1.154E+1	2.801E+1
-5.012E-1	1.154E+1	2.798E+1
-4.995E-1	1.166E+1	2.793E+1
-5.060E-1	1.167E+1	2.814E+1
-5.028E-1	1.164E+1	2.815E+1
-5.012E-1	1.153E+1	2.782E+1
-5.028E-1	1.161E+1	2.807E+1
-5.060E-1	1.156E+1	2.802E+1
-5.028E-1	1.170E+1	2.784E+1
-5.012E-1	1.148E+1	2.784E+1
-5.028E-1	1.159E+1	2.794E+1
-5.044E-1	1.154E+1	2.796E+1
-5.044E-1	1.146E+1	2.801E+1
-5.012E-1	1.156E+1	2.803E+1
-5.044E-1	1.170E+1	2.808E+1
-5.044E-1	1.161E+1	2.803E+1
-5.044E-1	1.148E+1	2.793E+1
-5.028E-1	1.157E+1	2.800E+1
-5.012E-1	1.145E+1	2.801E+1
-5.060E-1	1.167E+1	2.809E+1
-5.044E-1	1.157E+1	2.796E+1
-4.995E-1	1.153E+1	2.806E+1
-5.060E-1	1.149E+1	2.798E+1
-5.044E-1	1.143E+1	2.800E+1
-5.012E-1	1.155E+1	2.800E+1
-5.012E-1	1.160E+1	2.828E+1
-5.012E-1	1.159E+1	2.791E+1
-5.060E-1	1.157E+1	2.806E+1
-5.044E-1	1.159E+1	2.794E+1
-5.012E-1	1.164E+1	2.812E+1
-5.076E-1	1.170E+1	2.812E+1
-5.044E-1	1.155E+1	2.807E+1
-5.028E-1	1.155E+1	2.806E+1
-5.012E-1	1.160E+1	2.805E+1
-5.012E-1	1.147E+1	2.786E+1
-5.076E-1	1.150E+1	2.789E+1
-5.028E-1	1.155E+1	2.797E+1
-5.028E-1	1.160E+1	2.797E+1
-5.060E-1	1.160E+1	2.792E+1
-5.044E-1	1.163E+1	2.785E+1
-5.044E-1	1.170E+1	2.789E+1
-4.995E-1	1.157E+1	2.817E+1
-5.028E-1	1.158E+1	2.811E+1
-5.076E-1	1.156E+1	2.799E+1
-5.060E-1	1.150E+1	2.790E+1
-5.028E-1	1.146E+1	2.810E+1
-5.028E-1	1.158E+1	2.789E+1
-5.060E-1	1.166E+1	2.806E+1
-5.044E-1	1.155E+1	2.776E+1
-5.012E-1	1.159E+1	2.803E+1
-5.044E-1	1.155E+1	2.800E+1
-5.060E-1	1.145E+1	2.806E+1
-5.060E-1	1.145E+1	2.791E+1
-4.995E-1	1.161E+1	2.789E+1
-5.060E-1	1.152E+1	2.779E+1
-5.060E-1	1.158E+1	2.796E+1
-5.044E-1	1.163E+1	2.814E+1
-5.012E-1	1.160E+1	2.814E+1
-5.044E-1	1.175E+1	2.794E+1
-5.076E-1	1.165E+1	2.806E+1
-5.028E-1	1.167E+1	2.802E+1
-5.028E-1	1.166E+1	2.797E+1
-5.044E-1	1.160E+1	2.787E+1
-5.060E-1	1.162E+1	2.804E+1
-5.028E-1	1.150E+1	2.808E+1
-5.012E-1	1.150E+1	2.830E+1
-5.012E-1	1.158E+1	2.784E+1
-5.060E-1	1.157E+1	2.821E+1
-5.076E-1	1.154E+1	2.809E+1
-5.028E-1	1.152E+1	2.803E+1
-5.028E-1	1.154E+1	2.786E+1
-5.044E-1	1.156E+1	2.797E+1
-5.044E-1	1.148E+1	2.782E+1
-5.012E-1	1.153E+1	2.809E+1
-5.060E-1	1.156E+1	2.801E+1
-5.060E-1	1.147E+1	2.790E+1
-5.028E-1	1.152E+1	2.818E+1
-5.044E-1	1.156E+1	2.793E+1
-5.044E-1	1.165E+1	2.801E+1
-5.076E-1	1.157E+1	2.799E+1
-5.060E-1	1.157E+1	2.792E+1
-5.028E-1	1.155E+1	2.787E+1
-5.060E-1	1.158E+1	2.791E+1
-5.060E-1	1.157E+1	2.796E+1
-5.044E-1	1.155E+1	2.787E+1
-5.044E-1	1.151E+1	2.794E+1
-5.028E-1	1.153E+1	2.790E+1
-5.060E-1	1.152E+1	2.814E+1
-5.044E-1	1.145E+1	2.814E+1
-5.012E-1	1.162E+1	2.804E+1
-5.028E-1	1.162E+1	2.799E+1
-5.076E-1	1.166E+1	2.822E+1
-5.028E-1	1.149E+1	2.803E+1
-5.028E-1	1.148E+1	2.797E+1
-5.028E-1	1.150E+1	2.791E+1
-5.044E-1	1.159E+1	2.807E+1
-5.060E-1	1.148E+1	2.798E+1
-5.028E-1	1.144E+1	2.798E+1
-5.060E-1	1.161E+1	2.792E+1
-5.076E-1	1.144E+1	2.800E+1
-5.060E-1	1.160E+1	2.798E+1
-5.012E-1	1.158E+1	2.804E+1
-5.044E-1	1.153E+1	2.800E+1
-5.060E-1	1.148E+1	2.814E+1
-5.028E-1	1.147E+1	2.793E+1
-5.012E-1	1.150E+1	2.803E+1
-5.044E-1	1.160E+1	2.807E+1
-5.076E-1	1.135E+1	2.797E+1
-5.076E-1	1.171E+1	2.797E+1
-4.995E-1	1.140E+1	2.810E+1
-5.044E-1	1.142E+1	2.789E+1
-5.109E-1	1.148E+1	2.818E+1
-5.060E-1	1.165E+1	2.799E+1
-5.012E-1	1.170E+1	2.796E+1
-5.012E-1	1.160E+1	2.789E+1
-5.076E-1	1.155E+1	2.780E+1
-5.060E-1	1.159E+1	2.795E+1
-5.028E-1	1.151E+1	2.807E+1
-5.076E-1	1.156E+1	2.802E+1
-5.060E-1	1.144E+1	2.786E+1
-5.060E-1	1.170E+1	2.814E+1
-5.028E-1	1.147E+1	2.795E+1
-5.028E-1	1.147E+1	2.815E+1
-5.044E-1	1.155E+1	2.801E+1
-5.044E-1	1.156E+1	2.808E+1
-5.044E-1	1.165E+1	2.817E+1
-5.044E-1	1.167E+1	2.801E+1
-5.060E-1	1.159E+1	2.794E+1
-5.060E-1	1.155E+1	2.818E+1
-5.028E-1	1.159E+1	2.817E+1
-5.012E-1	1.153E+1	2.801E+1
-5.060E-1	1.146E+1	2.808E+1
-5.060E-1	1.146E+1	2.795E+1
-5.044E-1	1.149E+1	2.797E+1
-5.060E-1	1.136E+1	2.813E+1
-5.093E-1	1.154E+1	2.805E+1
-5.060E-1	1.161E+1	2.793E+1
-5.028E-1	1.157E+1	2.791E+1
-5.028E-1	1.164E+1	2.791E+1
-5.076E-1	1.154E+1	2.807E+1
-5.076E-1	1.151E+1	2.803E+1
-5.044E-1	1.165E+1	2.794E+1
-5.028E-1	1.161E+1	2.786E+1
-5.060E-1	1.151E+1	2.802E+1
-5.060E-1	1.159E+1	2.817E+1
-5.028E-1	1.153E+1	2.792E+1
-5.028E-1	1.157E+1	2.805E+1
-5.093E-1	1.152E+1	2.788E+1
-5.028E-1	1.152E+1	2.805E+1
-5.012E-1	1.160E+1	2.814E+1
-5.044E-1	1.161E+1	2.796E+1
-5.060E-1	1.151E+1	2.796E+1
-5.060E-1	1.172E+1	2.800E+1
-5.028E-1	1.163E+1	2.786E+1
-5.044E-1	1.152E+1	2.804E+1
-5.109E-1	1.144E+1	2.784E+1
-5.060E-1	1.153E+1	2.820E+1
-5.028E-1	1.161E+1	2.809E+1
-5.012E-1	1.158E+1	2.789E+1
-5.060E-1	1.154E+1	2.815E+1
-5.044E-1	1.168E+1	2.795E+1
-5.028E-1	1.152E+1	2.791E+1
-5.044E-1	1.154E+1	2.805E+1
-5.076E-1	1.145E+1	2.791E+1
-5.093E-1	1.144E+1	2.782E+1
-5.028E-1	1.171E+1	2.808E+1
-5.044E-1	1.149E+1	2.802E+1
-5.044E-1	1.159E+1	2.811E+1
-5.076E-1	1.155E+1	2.779E+1
-5.012E-1	1.162E+1	2.787E+1
-5.028E-1	1.157E+1	2.782E+1
-5.076E-1	1.144E+1	2.791E+1
-5.076E-1	1.157E+1	2.790E+1
-5.044E-1	1.152E+1	2.793E+1
-5.044E-1	1.151E+1	2.797E+1
-5.060E-1	1.159E+1	2.799E+1
-5.044E-1	1.157E+1	2.785E+1
-5.028E-1	1.166E+1	2.818E+1
-5.044E-1	1.145E+1	2.792E+1
-5.076E-1	1.155E+1	2.801E+1
-5.076E-1	1.162E+1	2.801E+1
-5.044E-1	1.162E+1	2.787E+1
-5.028E-1	1.157E+1	2.800E+1
-5.060E-1	1.161E+1	2.776E+1
-5.060E-1	1.155E+1	2.804E+1
-5.028E-1	1.161E+1	2.813E+1
-5.012E-1	1.136E+1	2.835E+1
-5.093E-1	1.146E+1	2.794E+1
-5.093E-1	1.159E+1	2.777E+1
-5.028E-1	1.167E+1	2.801E+1
-5.044E-1	1.141E+1	2.809E+1
-5.076E-1	1.156E+1	2.790E+1
-5.044E-1	1.156E+1	2.775E+1
-5.044E-1	1.154E+1	2.798E+1
-5.044E-1	1.153E+1	2.804E+1
-5.109E-1	1.159E+1	2.823E+1
-5.076E-1	1.157E+1	2.797E+1
-5.044E-1	1.149E+1	2.798E+1
-5.028E-1	1.155E+1	2.811E+1
-5.060E-1	1.142E+1	2.793E+1
-5.044E-1	1.155E+1	2.804E+1
-5.044E-1	1.146E+1	2.789E+1
-5.044E-1	1.154E+1	2.804E+1
-5.109E-1	1.149E+1	2.806E+1
-5.060E-1	1.144E+1	2.765E+1
-5.012E-1	1.145E+1	2.812E+1
-5.060E-1	1.157E+1	2.787E+1
-5.060E-1	1.162E+1	2.795E+1
-5.060E-1	1.167E+1	2.802E+1
-5.044E-1	1.138E+1	2.794E+1
-5.044E-1	1.160E+1	2.799E+1
-5.060E-1	1.161E+1	2.789E+1
-5.060E-1	1.169E+1	2.798E+1
-5.012E-1	1.152E+1	2.808E+1
-5.028E-1	1.135E+1	2.777E+1
-5.076E-1	1.158E+1	2.818E+1
-5.093E-1	1.158E+1	2.828E+1
-5.028E-1	1.161E+1	2.795E+1
-5.076E-1	1.152E+1	2.784E+1
-5.109E-1	1.160E+1	2.813E+1
-5.076E-1	1.164E+1	2.796E+1
-5.044E-1	1.149E+1	2.804E+1
-5.028E-1	1.162E+1	2.796E+1
-5.060E-1	1.156E+1	2.796E+1
-5.076E-1	1.154E+1	2.791E+1
-5.012E-1	1.155E+1	2.786E+1
-5.028E-1	1.150E+1	2.811E+1
-5.109E-1	1.166E+1	2.813E+1
-5.060E-1	1.154E+1	2.788E+1
-5.044E-1	1.143E+1	2.779E+1
-5.060E-1	1.148E+1	2.791E+1
-5.093E-1	1.161E+1	2.795E+1
-5.076E-1	1.150E+1	2.797E+1
-5.028E-1	1.158E+1	2.786E+1
-5.076E-1	1.153E+1	2.806E+1
-5.076E-1	1.144E+1	2.775E+1
-5.028E-1	1.162E+1	2.808E+1
-5.044E-1	1.155E+1	2.789E+1
-5.012E-1	1.155E+1	2.798E+1
-5.060E-1	1.168E+1	2.810E+1
-5.093E-1	1.155E+1	2.811E+1
-5.044E-1	1.162E+1	2.795E+1
-5.028E-1	1.155E+1	2.798E+1
-5.060E-1	1.166E+1	2.795E+1
-5.076E-1	1.162E+1	2.810E+1
-5.028E-1	1.164E+1	2.792E+1
-5.012E-1	1.149E+1	2.799E+1
-5.060E-1	1.152E+1	2.789E+1
-5.093E-1	1.150E+1	2.797E+1
-5.076E-1	1.164E+1	2.793E+1
-5.028E-1	1.155E+1	2.784E+1
-5.076E-1	1.154E+1	2.792E+1
-5.093E-1	1.151E+1	2.790E+1
-5.028E-1	1.166E+1	2.807E+1
-5.044E-1	1.158E+1	2.802E+1
-5.060E-1	1.152E+1	2.803E+1
-5.076E-1	1.157E+1	2.801E+1
-5.044E-1	1.158E+1	2.796E+1
-5.076E-1	1.160E+1	2.815E+1
-5.076E-1	1.163E+1	2.824E+1
-5.076E-1	1.154E+1	2.796E+1
-5.028E-1	1.149E+1	2.815E+1
-5.028E-1	1.141E+1	2.801E+1
-5.076E-1	1.145E+1	2.784E+1
-5.093E-1	1.162E+1	2.794E+1
-5.028E-1	1.148E+1	2.756E+1
-5.060E-1	1.153E+1	2.805E+1
-5.093E-1	1.147E+1	2.796E+1
-5.060E-1	1.157E+1	2.809E+1
-5.044E-1	1.152E+1	2.786E+1
-5.044E-1	1.156E+1	2.819E+1
-5.076E-1	1.169E+1	2.792E+1
-5.076E-1	1.150E+1	2.801E+1
-5.012E-1	1.147E+1	2.808E+1
-5.060E-1	1.157E+1	2.813E+1
-5.076E-1	1.163E+1	2.805E+1
-5.076E-1	1.159E+1	2.803E+1
-5.028E-1	1.146E+1	2.785E+1
-5.060E-1	1.156E+1	2.797E+1
-5.093E-1	1.150E+1	2.815E+1
-5.076E-1	1.152E+1	2.811E+1
-5.012E-1	1.151E+1	2.809E+1
-5.044E-1	1.151E+1	2.776E+1
-5.060E-1	1.147E+1	2.804E+1
-5.093E-1	1.161E+1	2.809E+1
-5.060E-1	1.163E+1	2.792E+1
-5.028E-1	1.155E+1	2.804E+1
-5.060E-1	1.174E+1	2.808E+1
-5.076E-1	1.157E+1	2.810E+1
-5.012E-1	1.161E+1	2.787E+1
-5.060E-1	1.154E+1	2.807E+1
-5.093E-1	1.165E+1	2.801E+1
-5.060E-1	1.155E+1	2.793E+1
-5.028E-1	1.160E+1	2.780E+1
-5.028E-1	1.158E+1	2.812E+1
-5.093E-1	1.149E+1	2.788E+1
-5.044E-1	1.162E+1	2.788E+1
-5.044E-1	1.156E+1	2.798E+1
-5.044E-1	1.162E+1	2.791E+1
-5.060E-1	1.165E+1	2.788E+1
-5.093E-1	1.147E+1	2.801E+1
-5.044E-1	1.154E+1	2.803E+1
-5.028E-1	1.169E+1	2.812E+1
-5.076E-1	1.151E+1	2.813E+1
-5.060E-1	1.160E+1	2.801E+1
-5.060E-1	1.151E+1	2.804E+1
-5.028E-1	1.151E+1	2.794E+1
-5.076E-1	1.157E+1	2.805E+1
-5.093E-1	1.156E+1	2.804E+1
-5.044E-1	1.155E+1	2.815E+1
-5.044E-1	1.167E+1	2.813E+1
-5.093E-1	1.160E+1	2.805E+1
-5.060E-1	1.161E+1	2.803E+1
-5.060E-1	1.155E+1	2.798E+1
-5.060E-1	1.151E+1	2.789E+1
-5.028E-1	1.153E+1	2.820E+1
-5.093E-1	1.155E+1	2.812E+1
-5.093E-1	1.163E+1	2.804E+1
-5.076E-1	1.146E+1	2.797E+1
-5.093E-1	1.152E+1	2.810E+1
-5.060E-1	1.149E+1	2.805E+1
-5.028E-1	1.151E+1	2.808E+1
-5.044E-1	1.146E+1	2.808E+1
-5.060E-1	1.162E+1	2.789E+1
-5.076E-1	1.151E+1	2.817E+1
-5.060E-1	1.157E+1	2.791E+1
-5.044E-1	1.146E+1	2.790E+1
-5.093E-1	1.150E+1	2.789E+1
-5.076E-1	1.150E+1	2.794E+1
-5.044E-1	1.162E+1	2.803E+1
-5.028E-1	1.160E+1	2.796E+1
-5.093E-1	1.150E+1	2.807E+1
-5.076E-1	1.146E+1	2.799E+1
-5.044E-1	1.153E+1	2.813E+1
-5.028E-1	1.168E+1	2.788E+1
-5.076E-1	1.164E+1	2.800E+1
-5.093E-1	1.149E+1	2.808E+1
-5.060E-1	1.160E+1	2.804E+1
-5.044E-1	1.162E+1	2.791E+1
-5.093E-1	1.166E+1	2.788E+1
-5.060E-1	1.162E+1	2.799E+1
-5.028E-1	1.140E+1	2.796E+1
-5.060E-1	1.158E+1	2.789E+1
-5.093E-1	1.160E+1	2.804E+1
-5.093E-1	1.153E+1	2.805E+1
-5.012E-1	1.157E+1	2.805E+1
-5.060E-1	1.161E+1	2.814E+1
-5.109E-1	1.163E+1	2.821E+1
-5.076E-1	1.155E+1	2.823E+1
-5.060E-1	1.160E+1	2.806E+1
-5.044E-1	1.147E+1	2.802E+1
-5.060E-1	1.158E+1	2.787E+1
-5.060E-1	1.154E+1	2.786E+1
-5.044E-1	1.153E+1	2.795E+1
-5.060E-1	1.155E+1	2.800E+1
-5.093E-1	1.175E+1	2.802E+1
-5.109E-1	1.174E+1	2.791E+1
-5.028E-1	1.155E+1	2.800E+1
-5.076E-1	1.160E+1	2.804E+1
-5.076E-1	1.171E+1	2.808E+1
-5.060E-1	1.171E+1	2.785E+1
-5.044E-1	1.174E+1	2.801E+1
-5.044E-1	1.161E+1	2.794E+1
-5.076E-1	1.148E+1	2.820E+1
-5.093E-1	1.145E+1	2.793E+1
-5.044E-1	1.160E+1	2.791E+1
-5.028E-1	1.173E+1	2.802E+1
-5.060E-1	1.155E+1	2.799E+1
-5.076E-1	1.160E+1	2.802E+1
-5.044E-1	1.154E+1	2.790E+1
-5.060E-1	1.158E+1	2.797E+1
-5.076E-1	1.158E+1	2.795E+1
-5.093E-1	1.150E+1	2.823E+1
-5.060E-1	1.157E+1	2.795E+1
-5.044E-1	1.162E+1	2.795E+1
-5.060E-1	1.165E+1	2.797E+1
-5.076E-1	1.152E+1	2.807E+1
-5.028E-1	1.149E+1	2.786E+1
-5.044E-1	1.155E+1	2.794E+1
-5.060E-1	1.161E+1	2.799E+1
-5.076E-1	1.159E+1	2.786E+1
-5.044E-1	1.155E+1	2.771E+1
-5.028E-1	1.158E+1	2.796E+1
-5.093E-1	1.154E+1	2.818E+1
-5.044E-1	1.156E+1	2.800E+1
-5.012E-1	1.161E+1	2.799E+1
-5.060E-1	1.142E+1	2.806E+1
-5.060E-1	1.149E+1	2.809E+1
-5.076E-1	1.149E+1	2.801E+1
-5.060E-1	1.152E+1	2.791E+1
-5.060E-1	1.160E+1	2.792E+1
-5.076E-1	1.150E+1	2.805E+1
-5.060E-1	1.153E+1	2.830E+1
-5.028E-1	1.143E+1	2.800E+1
-5.060E-1	1.153E+1	2.799E+1
-5.093E-1	1.151E+1	2.791E+1
-5.076E-1	1.151E+1	2.808E+1
-5.060E-1	1.154E+1	2.807E+1
-5.044E-1	1.155E+1	2.790E+1
-5.076E-1	1.157E+1	2.792E+1
-5.093E-1	1.151E+1	2.796E+1
-5.028E-1	1.141E+1	2.806E+1
-5.060E-1	1.160E+1	2.797E+1
-5.060E-1	1.168E+1	2.797E+1
-5.093E-1	1.155E+1	2.801E+1
-5.060E-1	1.168E+1	2.799E+1
-5.109E-1	1.142E+1	2.812E+1
-5.109E-1	1.160E+1	2.804E+1
-5.076E-1	1.155E+1	2.791E+1
-5.060E-1	1.150E+1	2.793E+1
-5.060E-1	1.169E+1	2.780E+1
-5.109E-1	1.139E+1	2.799E+1
-5.093E-1	1.162E+1	2.785E+1
-5.044E-1	1.160E+1	2.794E+1
-5.060E-1	1.155E+1	2.782E+1
-5.093E-1	1.168E+1	2.805E+1
-5.076E-1	1.154E+1	2.810E+1
-5.076E-1	1.166E+1	2.813E+1
-5.044E-1	1.162E+1	2.804E+1
-5.076E-1	1.150E+1	2.812E+1
-5.076E-1	1.136E+1	2.803E+1
-5.028E-1	1.158E+1	2.813E+1
-5.060E-1	1.164E+1	2.791E+1
-5.093E-1	1.153E+1	2.803E+1
-5.093E-1	1.150E+1	2.784E+1
-5.028E-1	1.152E+1	2.779E+1
-5.060E-1	1.157E+1	2.803E+1
-5.093E-1	1.171E+1	2.793E+1
-5.093E-1	1.162E+1	2.804E+1
-5.044E-1	1.168E+1	2.796E+1
-5.044E-1	1.152E+1	2.798E+1
-5.125E-1	1.158E+1	2.799E+1
-5.076E-1	1.165E+1	2.803E+1
-5.060E-1	1.154E+1	2.798E+1
-5.044E-1	1.139E+1	2.796E+1
-5.060E-1	1.163E+1	2.807E+1
-5.076E-1	1.155E+1	2.792E+1
-5.044E-1	1.161E+1	2.779E+1
-5.076E-1	1.156E+1	2.798E+1
-5.060E-1	1.155E+1	2.798E+1
-5.060E-1	1.157E+1	2.801E+1
-5.060E-1	1.155E+1	2.803E+1
-5.044E-1	1.138E+1	2.798E+1
-5.093E-1	1.164E+1	2.815E+1
-5.076E-1	1.154E+1	2.794E+1
-5.044E-1	1.152E+1	2.795E+1
-5.076E-1	1.160E+1	2.796E+1
-5.060E-1	1.155E+1	2.820E+1
-5.076E-1	1.163E+1	2.801E+1
-5.060E-1	1.159E+1	2.795E+1
-5.044E-1	1.152E+1	2.804E+1
-5.093E-1	1.154E+1	2.801E+1
-5.076E-1	1.149E+1	2.806E+1
-5.044E-1	1.157E+1	2.813E+1
-5.076E-1	1.166E+1	2.764E+1
-5.076E-1	1.153E+1	2.797E+1
-5.076E-1	1.148E+1	2.791E+1
-5.044E-1	1.167E+1	2.807E+1
-5.028E-1	1.156E+1	2.764E+1
-5.093E-1	1.155E+1	2.806E+1
-5.093E-1	1.159E+1	2.801E+1
-5.060E-1	1.166E+1	2.788E+1
-5.060E-1	1.149E+1	2.813E+1
-5.044E-1	1.145E+1	2.811E+1
-5.060E-1	1.157E+1	2.787E+1
-5.044E-1	1.165E+1	2.781E+1
-5.044E-1	1.152E+1	2.815E+1
-5.109E-1	1.160E+1	2.802E+1
-5.093E-1	1.156E+1	2.807E+1
-5.076E-1	1.146E+1	2.805E+1
-5.076E-1	1.139E+1	2.802E+1
-5.093E-1	1.157E+1	2.805E+1
-5.093E-1	1.147E+1	2.783E+1
-5.028E-1	1.150E+1	2.778E+1
-5.076E-1	1.152E+1	2.808E+1
-5.076E-1	1.157E+1	2.796E+1
-5.076E-1	1.151E+1	2.810E+1
-5.060E-1	1.161E+1	2.772E+1
-5.044E-1	1.155E+1	2.807E+1
-5.093E-1	1.161E+1	2.810E+1
-5.076E-1	1.166E+1	2.789E+1
-5.044E-1	1.155E+1	2.797E+1
-5.076E-1	1.151E+1	2.792E+1
-5.076E-1	1.153E+1	2.824E+1
-5.093E-1	1.155E+1	2.774E+1
-5.060E-1	1.159E+1	2.805E+1
-5.044E-1	1.164E+1	2.806E+1
-5.093E-1	1.149E+1	2.790E+1
-5.093E-1	1.155E+1	2.795E+1
-5.044E-1	1.147E+1	2.801E+1
-5.044E-1	1.160E+1	2.792E+1
-5.093E-1	1.152E+1	2.793E+1
-5.060E-1	1.145E+1	2.792E+1
-5.060E-1	1.158E+1	2.785E+1
-5.060E-1	1.154E+1	2.783E+1
-5.109E-1	1.154E+1	2.812E+1
-5.093E-1	1.158E+1	2.793E+1
-5.044E-1	1.154E+1	2.792E+1
-5.044E-1	1.161E+1	2.798E+1
-5.109E-1	1.171E+1	2.797E+1
-5.076E-1	1.161E+1	2.793E+1
-5.060E-1	1.152E+1	2.808E+1
-5.060E-1	1.152E+1	2.800E+1
-5.076E-1	1.165E+1	2.809E+1
-5.125E-1	1.151E+1	2.772E+1
-5.060E-1	1.160E+1	2.803E+1
-5.093E-1	1.155E+1	2.792E+1
-5.060E-1	1.154E+1	2.792E+1
-5.076E-1	1.161E+1	2.806E+1
-5.044E-1	1.156E+1	2.797E+1
-5.060E-1	1.155E+1	2.791E+1
-5.093E-1	1.155E+1	2.793E+1
-5.093E-1	1.175E+1	2.785E+1
-5.060E-1	1.156E+1	2.807E+1
-5.076E-1	1.160E+1	2.784E+1
-5.109E-1	1.159E+1	2.811E+1
-5.093E-1	1.172E+1	2.804E+1
-5.076E-1	1.155E+1	2.795E+1
-5.060E-1	1.149E+1	2.812E+1
-5.076E-1	1.156E+1	2.801E+1
-5.125E-1	1.158E+1	2.796E+1
-5.044E-1	1.154E+1	2.788E+1
-5.044E-1	1.155E+1	2.815E+1
-5.076E-1	1.155E+1	2.806E+1
-5.109E-1	1.165E+1	2.807E+1
-5.076E-1	1.152E+1	2.809E+1
-5.060E-1	1.164E+1	2.785E+1
-5.093E-1	1.154E+1	2.811E+1
-5.109E-1	1.156E+1	2.793E+1
-5.044E-1	1.151E+1	2.787E+1
-5.028E-1	1.158E+1	2.794E+1
-5.076E-1	1.151E+1	2.806E+1
-5.093E-1	1.158E+1	2.811E+1
-5.076E-1	1.145E+1	2.785E+1
-5.060E-1	1.146E+1	2.795E+1
-5.076E-1	1.157E+1	2.802E+1
-5.093E-1	1.159E+1	2.802E+1
-5.060E-1	1.159E+1	2.789E+1
-5.060E-1	1.160E+1	2.802E+1
-5.093E-1	1.155E+1	2.808E+1
-5.109E-1	1.158E+1	2.789E+1
-5.093E-1	1.161E+1	2.810E+1
-5.044E-1	1.155E+1	2.792E+1
-5.093E-1	1.170E+1	2.777E+1
-5.109E-1	1.156E+1	2.796E+1
-5.076E-1	1.155E+1	2.793E+1
-5.044E-1	1.147E+1	2.801E+1
-5.109E-1	1.147E+1	2.795E+1
-5.109E-1	1.162E+1	2.801E+1
-5.044E-1	1.159E+1	2.807E+1
-5.060E-1	1.143E+1	2.808E+1
-5.076E-1	1.150E+1	2.799E+1
-5.109E-1	1.155E+1	2.781E+1
-5.044E-1	1.154E+1	2.797E+1
-5.060E-1	1.139E+1	2.781E+1
-5.093E-1	1.160E+1	2.790E+1
-5.109E-1	1.144E+1	2.785E+1
-5.076E-1	1.148E+1	2.787E+1
-5.076E-1	1.156E+1	2.805E+1
-5.109E-1	1.161E+1	2.797E+1
-5.109E-1	1.143E+1	2.786E+1
-5.076E-1	1.157E+1	2.802E+1
-5.060E-1	1.154E+1	2.792E+1
-5.109E-1	1.140E+1	2.808E+1
-5.093E-1	1.150E+1	2.798E+1
-5.060E-1	1.153E+1	2.805E+1
-5.076E-1	1.151E+1	2.799E+1
-5.109E-1	1.161E+1	2.809E+1
-5.093E-1	1.143E+1	2.798E+1
-5.060E-1	1.166E+1	2.810E+1
-5.012E-1	1.153E+1	2.806E+1
-5.093E-1	1.154E+1	2.800E+1
-5.093E-1	1.149E+1	2.804E+1
-5.028E-1	1.160E+1	2.814E+1
-5.076E-1	1.161E+1	2.823E+1
-5.093E-1	1.160E+1	2.790E+1
-5.125E-1	1.149E+1	2.811E+1
-5.044E-1	1.166E+1	2.786E+1
-5.060E-1	1.155E+1	2.794E+1
-5.060E-1	1.161E+1	2.826E+1
-5.093E-1	1.151E+1	2.810E+1
-5.060E-1	1.148E+1	2.804E+1
-5.076E-1	1.158E+1	2.814E+1
-5.093E-1	1.154E+1	2.811E+1
-5.093E-1	1.158E+1	2.804E+1
-5.044E-1	1.156E+1	2.784E+1
-5.093E-1	1.158E+1	2.779E+1
-5.125E-1	1.155E+1	2.788E+1
-5.076E-1	1.156E+1	2.797E+1
-5.060E-1	1.160E+1	2.800E+1
-5.076E-1	1.141E+1	2.801E+1
-5.093E-1	1.162E+1	2.819E+1
-5.093E-1	1.164E+1	2.815E+1
-5.028E-1	1.153E+1	2.818E+1
-5.076E-1	1.163E+1	2.797E+1
-5.076E-1	1.154E+1	2.813E+1
-5.093E-1	1.162E+1	2.801E+1
-5.076E-1	1.155E+1	2.802E+1
-5.060E-1	1.145E+1	2.803E+1
-5.093E-1	1.150E+1	2.794E+1
-5.125E-1	1.161E+1	2.794E+1
-5.044E-1	1.153E+1	2.802E+1
-5.060E-1	1.153E+1	2.784E+1
-5.093E-1	1.161E+1	2.804E+1
-5.093E-1	1.164E+1	2.795E+1
-5.076E-1	1.152E+1	2.800E+1
-5.028E-1	1.154E+1	2.779E+1
-5.093E-1	1.157E+1	2.805E+1
-5.109E-1	1.155E+1	2.809E+1
-5.076E-1	1.170E+1	2.804E+1
-5.044E-1	1.161E+1	2.786E+1
-5.093E-1	1.157E+1	2.823E+1
-5.093E-1	1.142E+1	2.801E+1
-5.060E-1	1.160E+1	2.806E+1
-5.044E-1	1.147E+1	2.808E+1
-5.093E-1	1.136E+1	2.811E+1
-5.093E-1	1.171E+1	2.793E+1
-5.076E-1	1.166E+1	2.819E+1
-5.028E-1	1.172E+1	2.808E+1
-5.109E-1	1.168E+1	2.808E+1
-5.109E-1	1.163E+1	2.784E+1
-5.060E-1	1.157E+1	2.804E+1
-5.093E-1	1.161E+1	2.801E+1
-5.109E-1	1.160E+1	2.795E+1
-5.125E-1	1.157E+1	2.812E+1
-5.044E-1	1.156E+1	2.807E+1
-5.044E-1	1.166E+1	2.805E+1
-5.109E-1	1.152E+1	2.782E+1
-5.093E-1	1.143E+1	2.776E+1
-5.093E-1	1.154E+1	2.788E+1
-5.076E-1	1.149E+1	2.799E+1
-5.093E-1	1.153E+1	2.803E+1
-5.093E-1	1.143E+1	2.797E+1
-5.093E-1	1.156E+1	2.803E+1
-5.060E-1	1.153E+1	2.778E+1
-5.093E-1	1.143E+1	2.797E+1
-5.060E-1	1.156E+1	2.800E+1
-5.044E-1	1.158E+1	2.809E+1
-5.060E-1	1.159E+1	2.787E+1
-5.093E-1	1.155E+1	2.798E+1
-5.109E-1	1.160E+1	2.797E+1
-5.060E-1	1.155E+1	2.796E+1
-5.076E-1	1.166E+1	2.792E+1
-5.093E-1	1.153E+1	2.792E+1
-5.109E-1	1.154E+1	2.797E+1
-5.093E-1	1.151E+1	2.796E+1
-5.060E-1	1.141E+1	2.777E+1
-5.109E-1	1.152E+1	2.787E+1
-5.109E-1	1.163E+1	2.787E+1
-5.093E-1	1.161E+1	2.806E+1
-5.028E-1	1.157E+1	2.817E+1
-5.093E-1	1.153E+1	2.802E+1
-5.125E-1	1.154E+1	2.798E+1
-5.060E-1	1.154E+1	2.797E+1
-5.076E-1	1.152E+1	2.790E+1
-5.109E-1	1.154E+1	2.801E+1
-5.093E-1	1.162E+1	2.792E+1
-5.093E-1	1.159E+1	2.814E+1
-5.044E-1	1.165E+1	2.798E+1
-5.125E-1	1.155E+1	2.812E+1
-5.109E-1	1.155E+1	2.802E+1
-5.093E-1	1.157E+1	2.806E+1
-5.044E-1	1.160E+1	2.795E+1
-5.076E-1	1.141E+1	2.818E+1
-5.109E-1	1.174E+1	2.789E+1
-5.076E-1	1.139E+1	2.794E+1
-5.060E-1	1.161E+1	2.790E+1
-5.109E-1	1.164E+1	2.782E+1
-5.125E-1	1.152E+1	2.791E+1
-5.093E-1	1.151E+1	2.807E+1
-5.028E-1	1.144E+1	2.790E+1
-5.109E-1	1.159E+1	2.803E+1
-5.125E-1	1.151E+1	2.802E+1
-5.044E-1	1.155E+1	2.803E+1
-5.060E-1	1.143E+1	2.783E+1
-5.093E-1	1.161E+1	2.799E+1
-5.125E-1	1.158E+1	2.799E+1
-5.076E-1	1.153E+1	2.805E+1
-5.076E-1	1.152E+1	2.796E+1
-5.076E-1	1.149E+1	2.787E+1
-5.109E-1	1.159E+1	2.815E+1
-5.093E-1	1.160E+1	2.791E+1
-5.076E-1	1.149E+1	2.816E+1
-5.109E-1	1.143E+1	2.803E+1
-5.125E-1	1.163E+1	2.805E+1
-5.093E-1	1.157E+1	2.802E+1
-5.060E-1	1.151E+1	2.793E+1
-5.109E-1	1.167E+1	2.804E+1
-5.125E-1	1.157E+1	2.787E+1
-5.109E-1	1.160E+1	2.783E+1
-5.076E-1	1.154E+1	2.802E+1
-5.093E-1	1.152E+1	2.775E+1
-5.093E-1	1.150E+1	2.808E+1
-5.060E-1	1.159E+1	2.785E+1
-5.060E-1	1.155E+1	2.792E+1
-5.109E-1	1.167E+1	2.817E+1
-5.125E-1	1.148E+1	2.780E+1
-5.044E-1	1.156E+1	2.814E+1
-5.076E-1	1.156E+1	2.805E+1
-5.109E-1	1.153E+1	2.808E+1
-5.093E-1	1.145E+1	2.785E+1
-5.044E-1	1.157E+1	2.811E+1
-5.060E-1	1.159E+1	2.807E+1
-5.109E-1	1.153E+1	2.788E+1
-5.093E-1	1.155E+1	2.797E+1
-5.060E-1	1.158E+1	2.788E+1
-5.076E-1	1.139E+1	2.797E+1
-5.076E-1	1.151E+1	2.795E+1
-5.125E-1	1.160E+1	2.804E+1
-5.060E-1	1.162E+1	2.793E+1
-5.060E-1	1.157E+1	2.791E+1
-5.109E-1	1.149E+1	2.794E+1
-5.109E-1	1.158E+1	2.795E+1
-5.093E-1	1.163E+1	2.815E+1
-5.093E-1	1.157E+1	2.802E+1
-5.109E-1	1.161E+1	2.794E+1
-5.109E-1	1.149E+1	2.775E+1
-5.060E-1	1.150E+1	2.816E+1
-5.060E-1	1.164E+1	2.792E+1
-5.125E-1	1.159E+1	2.808E+1
-5.125E-1	1.142E+1	2.802E+1
-5.044E-1	1.164E+1	2.795E+1
-5.093E-1	1.155E+1	2.798E+1
-5.109E-1	1.161E+1	2.801E+1
-5.125E-1	1.142E+1	2.793E+1
-5.076E-1	1.158E+1	2.802E+1
-5.093E-1	1.151E+1	2.790E+1
-5.109E-1	1.159E+1	2.794E+1
-5.076E-1	1.158E+1	2.810E+1
-5.060E-1	1.152E+1	2.796E+1
-5.076E-1	1.148E+1	2.804E+1
-5.125E-1	1.150E+1	2.769E+1
-5.125E-1	1.164E+1	2.819E+1
-5.093E-1	1.152E+1	2.797E+1
-5.076E-1	1.168E+1	2.786E+1
-5.125E-1	1.170E+1	2.786E+1
-5.141E-1	1.154E+1	2.792E+1
-5.093E-1	1.151E+1	2.819E+1
-5.060E-1	1.145E+1	2.804E+1
-5.093E-1	1.159E+1	2.804E+1
-5.093E-1	1.172E+1	2.787E+1
-5.076E-1	1.140E+1	2.794E+1
-5.093E-1	1.148E+1	2.796E+1
-5.093E-1	1.157E+1	2.802E+1
-5.109E-1	1.159E+1	2.813E+1
-5.076E-1	1.155E+1	2.784E+1
-5.076E-1	1.152E+1	2.821E+1
-5.109E-1	1.153E+1	2.795E+1
-5.125E-1	1.153E+1	2.792E+1
-5.093E-1	1.160E+1	2.799E+1
-5.076E-1	1.158E+1	2.803E+1
-5.093E-1	1.143E+1	2.816E+1
-5.125E-1	1.139E+1	2.779E+1
-5.076E-1	1.175E+1	2.814E+1
-5.076E-1	1.152E+1	2.810E+1
-5.076E-1	1.168E+1	2.787E+1
-5.141E-1	1.159E+1	2.812E+1
-5.093E-1	1.160E+1	2.781E+1
-5.044E-1	1.156E+1	2.811E+1
-5.093E-1	1.150E+1	2.792E+1
-5.125E-1	1.161E+1	2.787E+1
-5.093E-1	1.158E+1	2.789E+1
-5.093E-1	1.150E+1	2.778E+1
-5.093E-1	1.164E+1	2.819E+1
-5.093E-1	1.155E+1	2.813E+1
-5.044E-1	1.151E+1	2.804E+1
-5.076E-1	1.157E+1	2.803E+1
-5.141E-1	1.163E+1	2.803E+1
-5.125E-1	1.160E+1	2.799E+1
-5.093E-1	1.140E+1	2.782E+1
-5.093E-1	1.155E+1	2.804E+1
-5.141E-1	1.166E+1	2.803E+1
-5.109E-1	1.151E+1	2.805E+1
-5.093E-1	1.156E+1	2.788E+1
-5.109E-1	1.152E+1	2.788E+1
-5.093E-1	1.156E+1	2.812E+1
-5.093E-1	1.160E+1	2.795E+1
-5.076E-1	1.143E+1	2.786E+1
-5.076E-1	1.155E+1	2.791E+1
-5.109E-1	1.158E+1	2.815E+1
-5.109E-1	1.144E+1	2.805E+1
-5.060E-1	1.149E+1	2.815E+1
-5.093E-1	1.159E+1	2.791E+1
-5.093E-1	1.147E+1	2.809E+1
-5.125E-1	1.161E+1	2.801E+1
-5.076E-1	1.150E+1	2.794E+1
-5.093E-1	1.156E+1	2.797E+1
-5.109E-1	1.144E+1	2.804E+1
-5.125E-1	1.150E+1	2.788E+1
-5.093E-1	1.169E+1	2.819E+1
-5.076E-1	1.162E+1	2.807E+1
-5.093E-1	1.164E+1	2.803E+1
-5.125E-1	1.155E+1	2.805E+1
-5.141E-1	1.166E+1	2.766E+1
-5.060E-1	1.151E+1	2.801E+1
-5.141E-1	1.153E+1	2.789E+1
-5.093E-1	1.154E+1	2.806E+1
-5.076E-1	1.161E+1	2.805E+1
-5.093E-1	1.165E+1	2.812E+1
-5.109E-1	1.159E+1	2.815E+1
-5.076E-1	1.156E+1	2.797E+1
-5.093E-1	1.144E+1	2.807E+1
-5.076E-1	1.169E+1	2.788E+1
-5.109E-1	1.167E+1	2.806E+1
-5.109E-1	1.160E+1	2.812E+1
-5.093E-1	1.151E+1	2.799E+1
-5.060E-1	1.155E+1	2.800E+1
-5.109E-1	1.156E+1	2.790E+1
-5.141E-1	1.166E+1	2.796E+1
-5.093E-1	1.146E+1	2.800E+1
-5.093E-1	1.152E+1	2.808E+1
-5.109E-1	1.154E+1	2.773E+1
-5.141E-1	1.152E+1	2.776E+1
-5.109E-1	1.157E+1	2.812E+1
-5.093E-1	1.153E+1	2.822E+1
-5.125E-1	1.152E+1	2.808E+1
-5.141E-1	1.160E+1	2.808E+1
-5.076E-1	1.144E+1	2.786E+1
-5.076E-1	1.156E+1	2.803E+1
-5.125E-1	1.153E+1	2.786E+1
-5.093E-1	1.147E+1	2.809E+1
-5.109E-1	1.153E+1	2.792E+1
-5.060E-1	1.153E+1	2.799E+1
-5.109E-1	1.165E+1	2.836E+1
-5.125E-1	1.146E+1	2.799E+1
-5.093E-1	1.165E+1	2.804E+1
-5.076E-1	1.158E+1	2.804E+1
-5.093E-1	1.150E+1	2.791E+1
-5.109E-1	1.147E+1	2.788E+1
-5.093E-1	1.166E+1	2.796E+1
-5.093E-1	1.154E+1	2.820E+1
-5.093E-1	1.161E+1	2.781E+1
-5.109E-1	1.148E+1	2.806E+1
-5.093E-1	1.155E+1	2.806E+1
-5.093E-1	1.158E+1	2.780E+1
-5.109E-1	1.157E+1	2.806E+1
-5.109E-1	1.154E+1	2.822E+1
-5.060E-1	1.143E+1	2.803E+1
-5.028E-1	1.146E+1	2.810E+1
-5.076E-1	1.151E+1	2.797E+1
-5.125E-1	1.160E+1	2.781E+1
-5.109E-1	1.163E+1	2.782E+1
-5.093E-1	1.159E+1	2.805E+1
-5.125E-1	1.148E+1	2.809E+1
-5.125E-1	1.146E+1	2.807E+1
-5.093E-1	1.141E+1	2.783E+1
-5.060E-1	1.150E+1	2.801E+1
-5.109E-1	1.147E+1	2.793E+1
-5.109E-1	1.156E+1	2.797E+1
-5.109E-1	1.156E+1	2.795E+1
-5.093E-1	1.145E+1	2.795E+1
-5.109E-1	1.161E+1	2.802E+1
-5.093E-1	1.152E+1	2.772E+1
-5.093E-1	1.145E+1	2.801E+1
-5.076E-1	1.155E+1	2.801E+1
-5.093E-1	1.164E+1	2.822E+1
-5.109E-1	1.160E+1	2.798E+1
-5.076E-1	1.165E+1	2.801E+1
-5.093E-1	1.161E+1	2.801E+1
-5.125E-1	1.160E+1	2.814E+1
-5.141E-1	1.163E+1	2.797E+1
-5.109E-1	1.163E+1	2.808E+1
-5.093E-1	1.156E+1	2.810E+1
-5.093E-1	1.160E+1	2.783E+1
-5.093E-1	1.160E+1	2.806E+1
-5.093E-1	1.144E+1	2.813E+1
-5.093E-1	1.157E+1	2.802E+1
-5.141E-1	1.153E+1	2.788E+1
-5.125E-1	1.155E+1	2.787E+1
-5.060E-1	1.159E+1	2.808E+1
-5.076E-1	1.155E+1	2.802E+1
-5.093E-1	1.165E+1	2.792E+1
-5.141E-1	1.172E+1	2.799E+1
-5.060E-1	1.149E+1	2.798E+1
-5.093E-1	1.156E+1	2.806E+1
-5.093E-1	1.166E+1	2.805E+1
-5.109E-1	1.172E+1	2.816E+1
-5.076E-1	1.144E+1	2.813E+1
-5.093E-1	1.145E+1	2.814E+1
-5.109E-1	1.157E+1	2.793E+1
-5.109E-1	1.149E+1	2.806E+1
-5.109E-1	1.162E+1	2.787E+1
-5.076E-1	1.144E+1	2.785E+1
-5.093E-1	1.165E+1	2.775E+1
-5.158E-1	1.161E+1	2.791E+1
-5.109E-1	1.155E+1	2.798E+1
-5.109E-1	1.150E+1	2.802E+1
-5.125E-1	1.167E+1	2.777E+1
-5.109E-1	1.157E+1	2.803E+1
-5.076E-1	1.159E+1	2.795E+1
-5.093E-1	1.154E+1	2.801E+1
-5.158E-1	1.153E+1	2.812E+1
-5.125E-1	1.165E+1	2.791E+1
-5.125E-1	1.156E+1	2.809E+1
-5.076E-1	1.154E+1	2.809E+1
-5.093E-1	1.169E+1	2.802E+1
-5.141E-1	1.148E+1	2.798E+1
-5.076E-1	1.157E+1	2.812E+1
-5.076E-1	1.152E+1	2.789E+1
-5.093E-1	1.157E+1	2.798E+1
-5.125E-1	1.153E+1	2.808E+1
-5.093E-1	1.153E+1	2.800E+1
-5.093E-1	1.142E+1	2.820E+1
-5.109E-1	1.160E+1	2.791E+1
-5.125E-1	1.157E+1	2.800E+1
-5.076E-1	1.167E+1	2.796E+1
-5.093E-1	1.168E+1	2.809E+1
-5.093E-1	1.158E+1	2.785E+1
-5.125E-1	1.150E+1	2.781E+1
-5.109E-1	1.155E+1	2.795E+1
-5.093E-1	1.156E+1	2.808E+1
-5.093E-1	1.143E+1	2.789E+1
-5.109E-1	1.157E+1	2.806E+1
-5.093E-1	1.154E+1	2.800E+1
-5.076E-1	1.164E+1	2.805E+1
-5.109E-1	1.145E+1	2.825E+1
-5.125E-1	1.161E+1	2.818E+1
-5.093E-1	1.159E+1	2.805E+1
-5.060E-1	1.154E+1	2.810E+1
-5.109E-1	1.158E+1	2.793E+1
-5.141E-1	1.153E+1	2.813E+1
-5.093E-1	1.166E+1	2.800E+1
-5.109E-1	1.149E+1	2.785E+1
-5.109E-1	1.148E+1	2.800E+1
-5.125E-1	1.162E+1	2.789E+1
-5.125E-1	1.155E+1	2.794E+1
-5.076E-1	1.166E+1	2.785E+1
-5.141E-1	1.158E+1	2.813E+1
-5.141E-1	1.157E+1	2.797E+1
-5.093E-1	1.140E+1	2.803E+1
-5.093E-1	1.165E+1	2.805E+1
-5.125E-1	1.155E+1	2.780E+1
-5.093E-1	1.151E+1	2.771E+1
-5.109E-1	1.158E+1	2.773E+1
-5.109E-1	1.169E+1	2.802E+1
-5.093E-1	1.153E+1	2.791E+1
-5.141E-1	1.158E+1	2.807E+1
-5.093E-1	1.138E+1	2.779E+1
-5.109E-1	1.161E+1	2.785E+1
-5.125E-1	1.144E+1	2.782E+1
-5.109E-1	1.159E+1	2.797E+1
-5.093E-1	1.156E+1	2.789E+1
-5.093E-1	1.152E+1	2.800E+1
-5.109E-1	1.152E+1	2.818E+1
-5.125E-1	1.160E+1	2.796E+1
-5.093E-1	1.157E+1	2.785E+1
-5.060E-1	1.159E+1	2.805E+1
-5.093E-1	1.146E+1	2.792E+1
-5.109E-1	1.156E+1	2.793E+1
-5.125E-1	1.156E+1	2.805E+1
-5.109E-1	1.151E+1	2.799E+1
-5.125E-1	1.155E+1	2.811E+1
-5.125E-1	1.152E+1	2.791E+1
-5.125E-1	1.147E+1	2.817E+1
-5.093E-1	1.160E+1	2.819E+1
-5.109E-1	1.161E+1	2.799E+1
-5.109E-1	1.147E+1	2.787E+1
-5.125E-1	1.165E+1	2.786E+1
-5.076E-1	1.168E+1	2.802E+1
-5.093E-1	1.160E+1	2.795E+1
-5.093E-1	1.156E+1	2.796E+1
-5.093E-1	1.147E+1	2.787E+1
-5.093E-1	1.152E+1	2.810E+1
-5.109E-1	1.158E+1	2.805E+1
-5.125E-1	1.145E+1	2.795E+1
-5.125E-1	1.161E+1	2.794E+1
-5.109E-1	1.162E+1	2.802E+1
-5.141E-1	1.157E+1	2.794E+1
-5.125E-1	1.158E+1	2.798E+1
-5.109E-1	1.148E+1	2.806E+1
-5.093E-1	1.163E+1	2.790E+1
-5.109E-1	1.162E+1	2.792E+1
-5.109E-1	1.168E+1	2.785E+1
-5.109E-1	1.154E+1	2.804E+1
-5.076E-1	1.168E+1	2.768E+1
-5.125E-1	1.155E+1	2.809E+1
-5.141E-1	1.169E+1	2.795E+1
-5.109E-1	1.152E+1	2.796E+1
-5.076E-1	1.149E+1	2.801E+1
-5.109E-1	1.155E+1	2.813E+1
[truncated: 93,953 more rows]
