# Supplementary material for: Improved ANAP incorporation and VCF analysis reveal details of P2X7 current facilitation and a limited conformational interplay between ATP binding and the intracellular ballast domain
Source: eLife. 2023 Jan 4;12:e82479. doi: 10.7554/eLife.82479 (PMC9859053; doi:10.7554/eLife.82479)
Supplement: Figure 3—source data 1. [file elife-82479-fig3-data1.zip › Figure-3_source-data-1/S124_filterset-2_j01#22.csv]

-1.330E-1	7.354E+0	1.634E+1
-1.362E-1	7.354E+0	1.641E+1
-1.378E-1	7.419E+0	1.638E+1
-1.378E-1	7.461E+0	1.629E+1
-1.330E-1	7.364E+0	1.637E+1
-1.362E-1	7.422E+0	1.627E+1
-1.346E-1	7.425E+0	1.640E+1
-1.378E-1	7.406E+0	1.628E+1
-1.346E-1	7.468E+0	1.632E+1
-1.362E-1	7.409E+0	1.637E+1
-1.395E-1	7.364E+0	1.639E+1
-1.378E-1	7.448E+0	1.631E+1
-1.362E-1	7.393E+0	1.636E+1
-1.362E-1	7.438E+0	1.628E+1
-1.362E-1	7.438E+0	1.631E+1
-1.362E-1	7.383E+0	1.637E+1
-1.346E-1	7.374E+0	1.633E+1
-1.362E-1	7.425E+0	1.624E+1
-1.411E-1	7.396E+0	1.622E+1
-1.362E-1	7.406E+0	1.623E+1
-1.346E-1	7.565E+0	1.637E+1
-1.330E-1	7.364E+0	1.620E+1
-1.395E-1	7.328E+0	1.645E+1
-1.378E-1	7.380E+0	1.636E+1
-1.346E-1	7.387E+0	1.623E+1
-1.362E-1	7.464E+0	1.621E+1
-1.346E-1	7.425E+0	1.629E+1
-1.378E-1	7.448E+0	1.638E+1
-1.346E-1	7.422E+0	1.648E+1
-1.362E-1	7.448E+0	1.633E+1
-1.362E-1	7.338E+0	1.629E+1
-1.362E-1	7.464E+0	1.636E+1
-1.346E-1	7.442E+0	1.646E+1
-1.346E-1	7.419E+0	1.637E+1
-1.378E-1	7.448E+0	1.623E+1
-1.378E-1	7.500E+0	1.642E+1
-1.313E-1	7.432E+0	1.631E+1
-1.346E-1	7.455E+0	1.624E+1
-1.362E-1	7.455E+0	1.635E+1
-1.346E-1	7.474E+0	1.625E+1
-1.346E-1	7.448E+0	1.629E+1
-1.395E-1	7.422E+0	1.653E+1
-1.378E-1	7.302E+0	1.610E+1
-1.395E-1	7.412E+0	1.638E+1
-1.362E-1	7.387E+0	1.636E+1
-1.378E-1	7.464E+0	1.625E+1
-1.378E-1	7.344E+0	1.633E+1
-1.346E-1	7.393E+0	1.625E+1
-1.362E-1	7.348E+0	1.631E+1
-1.362E-1	7.468E+0	1.631E+1
-1.378E-1	7.328E+0	1.622E+1
-1.378E-1	7.390E+0	1.636E+1
-1.330E-1	7.578E+0	1.639E+1
-1.330E-1	7.344E+0	1.638E+1
-1.362E-1	7.393E+0	1.626E+1
-1.346E-1	7.354E+0	1.632E+1
-1.330E-1	7.409E+0	1.637E+1
-1.330E-1	7.484E+0	1.642E+1
-1.362E-1	7.500E+0	1.639E+1
-1.362E-1	7.403E+0	1.632E+1
-1.330E-1	7.432E+0	1.637E+1
-1.362E-1	7.438E+0	1.633E+1
-1.378E-1	7.442E+0	1.609E+1
-1.378E-1	7.286E+0	1.635E+1
-1.313E-1	7.432E+0	1.619E+1
-1.378E-1	7.390E+0	1.635E+1
-1.362E-1	7.406E+0	1.627E+1
-1.346E-1	7.338E+0	1.626E+1
-1.362E-1	7.419E+0	1.635E+1
-1.362E-1	7.370E+0	1.635E+1
-1.362E-1	7.507E+0	1.617E+1
-1.378E-1	7.461E+0	1.637E+1
-1.346E-1	7.403E+0	1.654E+1
-1.362E-1	7.331E+0	1.636E+1
-1.411E-1	7.429E+0	1.632E+1
-1.362E-1	7.432E+0	1.627E+1
-1.362E-1	7.468E+0	1.634E+1
-1.378E-1	7.357E+0	1.633E+1
-1.395E-1	7.445E+0	1.630E+1
-1.362E-1	7.422E+0	1.626E+1
-1.346E-1	7.377E+0	1.620E+1
-1.378E-1	7.490E+0	1.627E+1
-1.378E-1	7.477E+0	1.640E+1
-1.378E-1	7.432E+0	1.632E+1
-1.330E-1	7.507E+0	1.643E+1
-1.362E-1	7.497E+0	1.632E+1
-1.378E-1	7.438E+0	1.633E+1
-1.395E-1	7.464E+0	1.644E+1
-1.330E-1	7.409E+0	1.627E+1
-1.346E-1	7.374E+0	1.634E+1
-1.395E-1	7.276E+0	1.643E+1
-1.362E-1	7.344E+0	1.626E+1
-1.346E-1	7.451E+0	1.628E+1
-1.378E-1	7.328E+0	1.634E+1
-1.395E-1	7.377E+0	1.637E+1
-1.346E-1	7.348E+0	1.635E+1
-1.330E-1	7.367E+0	1.619E+1
-1.346E-1	7.403E+0	1.627E+1
-1.362E-1	7.396E+0	1.635E+1
-1.362E-1	7.338E+0	1.636E+1
-1.346E-1	7.497E+0	1.633E+1
-1.330E-1	7.442E+0	1.645E+1
-1.378E-1	7.364E+0	1.625E+1
-1.346E-1	7.374E+0	1.611E+1
-1.378E-1	7.529E+0	1.627E+1
-1.330E-1	7.503E+0	1.646E+1
-1.378E-1	7.481E+0	1.626E+1
-1.378E-1	7.387E+0	1.630E+1
-1.330E-1	7.448E+0	1.636E+1
-1.362E-1	7.445E+0	1.627E+1
-1.395E-1	7.468E+0	1.623E+1
-1.362E-1	7.390E+0	1.631E+1
-1.346E-1	7.328E+0	1.641E+1
-1.378E-1	7.412E+0	1.639E+1
-1.362E-1	7.461E+0	1.634E+1
-1.378E-1	7.477E+0	1.632E+1
-1.330E-1	7.344E+0	1.636E+1
-1.362E-1	7.412E+0	1.616E+1
-1.378E-1	7.516E+0	1.654E+1
-1.362E-1	7.406E+0	1.638E+1
-1.346E-1	7.458E+0	1.632E+1
-1.330E-1	7.575E+0	1.635E+1
-1.395E-1	7.471E+0	1.621E+1
-1.378E-1	7.432E+0	1.635E+1
-1.330E-1	7.445E+0	1.640E+1
-1.362E-1	7.341E+0	1.647E+1
-1.362E-1	7.403E+0	1.634E+1
-1.362E-1	7.335E+0	1.626E+1
-1.330E-1	7.432E+0	1.630E+1
-1.378E-1	7.425E+0	1.622E+1
-1.378E-1	7.357E+0	1.618E+1
-1.362E-1	7.438E+0	1.644E+1
-1.346E-1	7.516E+0	1.646E+1
-1.362E-1	7.442E+0	1.634E+1
-1.362E-1	7.419E+0	1.655E+1
-1.346E-1	7.419E+0	1.624E+1
-1.362E-1	7.435E+0	1.625E+1
-1.346E-1	7.435E+0	1.643E+1
-1.378E-1	7.471E+0	1.630E+1
-1.346E-1	7.335E+0	1.615E+1
-1.362E-1	7.354E+0	1.633E+1
-1.346E-1	7.471E+0	1.627E+1
-1.395E-1	7.419E+0	1.639E+1
-1.346E-1	7.325E+0	1.631E+1
-1.313E-1	7.361E+0	1.633E+1
-1.378E-1	7.513E+0	1.612E+1
-1.362E-1	7.348E+0	1.644E+1
-1.346E-1	7.409E+0	1.635E+1
-1.362E-1	7.458E+0	1.641E+1
-1.378E-1	7.490E+0	1.630E+1
-1.378E-1	7.341E+0	1.628E+1
-1.395E-1	7.396E+0	1.628E+1
-1.346E-1	7.461E+0	1.633E+1
-1.362E-1	7.328E+0	1.643E+1
-1.362E-1	7.370E+0	1.625E+1
-1.378E-1	7.445E+0	1.639E+1
-1.346E-1	7.403E+0	1.618E+1
-1.346E-1	7.442E+0	1.638E+1
-1.395E-1	7.451E+0	1.630E+1
-1.330E-1	7.348E+0	1.638E+1
-1.330E-1	7.432E+0	1.639E+1
-1.346E-1	7.374E+0	1.623E+1
-1.378E-1	7.387E+0	1.629E+1
-1.378E-1	7.425E+0	1.640E+1
-1.362E-1	7.390E+0	1.624E+1
-1.330E-1	7.309E+0	1.640E+1
-1.378E-1	7.425E+0	1.644E+1
-1.362E-1	7.351E+0	1.635E+1
-1.330E-1	7.412E+0	1.638E+1
-1.346E-1	7.370E+0	1.657E+1
-1.362E-1	7.494E+0	1.632E+1
-1.346E-1	7.490E+0	1.628E+1
-1.330E-1	7.361E+0	1.639E+1
-1.362E-1	7.474E+0	1.646E+1
-1.378E-1	7.419E+0	1.624E+1
-1.378E-1	7.558E+0	1.632E+1
-1.330E-1	7.331E+0	1.642E+1
-1.378E-1	7.438E+0	1.645E+1
-1.378E-1	7.432E+0	1.626E+1
-1.378E-1	7.432E+0	1.647E+1
-1.362E-1	7.309E+0	1.642E+1
-1.378E-1	7.445E+0	1.635E+1
-1.362E-1	7.396E+0	1.636E+1
-1.346E-1	7.425E+0	1.627E+1
-1.346E-1	7.432E+0	1.629E+1
-1.346E-1	7.348E+0	1.625E+1
-1.395E-1	7.432E+0	1.632E+1
-1.362E-1	7.490E+0	1.630E+1
-1.362E-1	7.403E+0	1.635E+1
-1.346E-1	7.481E+0	1.634E+1
-1.378E-1	7.507E+0	1.637E+1
-1.362E-1	7.442E+0	1.644E+1
-1.313E-1	7.383E+0	1.627E+1
-1.395E-1	7.487E+0	1.634E+1
-1.362E-1	7.387E+0	1.626E+1
-1.362E-1	7.390E+0	1.636E+1
-1.346E-1	7.471E+0	1.633E+1
-1.362E-1	7.354E+0	1.627E+1
-1.346E-1	7.429E+0	1.622E+1
-1.346E-1	7.390E+0	1.633E+1
-1.330E-1	7.374E+0	1.651E+1
-1.362E-1	7.406E+0	1.627E+1
-1.395E-1	7.367E+0	1.639E+1
-1.395E-1	7.510E+0	1.609E+1
-1.362E-1	7.448E+0	1.630E+1
-1.362E-1	7.318E+0	1.630E+1
-1.395E-1	7.412E+0	1.614E+1
-1.346E-1	7.494E+0	1.635E+1
-1.346E-1	7.380E+0	1.628E+1
-1.362E-1	7.425E+0	1.640E+1
-1.395E-1	7.581E+0	1.632E+1
-1.346E-1	7.523E+0	1.626E+1
-1.346E-1	7.390E+0	1.638E+1
-1.346E-1	7.442E+0	1.635E+1
-1.362E-1	7.403E+0	1.637E+1
-1.346E-1	7.448E+0	1.640E+1
-1.346E-1	7.422E+0	1.631E+1
-1.378E-1	7.396E+0	1.638E+1
-1.411E-1	7.390E+0	1.623E+1
-1.378E-1	7.425E+0	1.632E+1
-1.330E-1	7.276E+0	1.641E+1
-1.362E-1	7.409E+0	1.615E+1
-1.378E-1	7.370E+0	1.648E+1
-1.362E-1	7.409E+0	1.628E+1
-1.346E-1	7.458E+0	1.640E+1
-1.362E-1	7.432E+0	1.634E+1
-1.330E-1	7.383E+0	1.615E+1
-1.346E-1	7.409E+0	1.626E+1
-1.346E-1	7.451E+0	1.638E+1
-1.378E-1	7.484E+0	1.634E+1
-1.395E-1	7.416E+0	1.640E+1
-1.346E-1	7.374E+0	1.632E+1
-1.362E-1	7.455E+0	1.637E+1
-1.346E-1	7.367E+0	1.627E+1
-1.395E-1	7.503E+0	1.619E+1
-1.346E-1	7.419E+0	1.639E+1
-1.362E-1	7.380E+0	1.613E+1
-1.362E-1	7.438E+0	1.647E+1
-1.395E-1	7.396E+0	1.624E+1
-1.362E-1	7.510E+0	1.651E+1
-1.346E-1	7.338E+0	1.644E+1
-1.362E-1	7.422E+0	1.636E+1
-1.378E-1	7.403E+0	1.627E+1
-1.362E-1	7.419E+0	1.625E+1
-1.346E-1	7.507E+0	1.619E+1
-1.395E-1	7.458E+0	1.619E+1
-1.378E-1	7.429E+0	1.633E+1
-1.362E-1	7.380E+0	1.650E+1
-1.346E-1	7.445E+0	1.623E+1
-1.330E-1	7.377E+0	1.640E+1
-1.378E-1	7.503E+0	1.639E+1
-1.362E-1	7.348E+0	1.633E+1
-1.346E-1	7.432E+0	1.629E+1
-1.378E-1	7.445E+0	1.626E+1
-1.378E-1	7.416E+0	1.637E+1
-1.395E-1	7.338E+0	1.633E+1
-1.362E-1	7.438E+0	1.632E+1
-1.378E-1	7.425E+0	1.645E+1
-1.395E-1	7.481E+0	1.620E+1
-1.395E-1	7.348E+0	1.638E+1
-1.346E-1	7.393E+0	1.626E+1
-1.330E-1	7.328E+0	1.636E+1
-1.378E-1	7.468E+0	1.627E+1
-1.330E-1	7.416E+0	1.628E+1
-1.346E-1	7.490E+0	1.654E+1
-1.346E-1	7.513E+0	1.637E+1
-1.395E-1	7.442E+0	1.622E+1
-1.346E-1	7.422E+0	1.621E+1
-1.330E-1	7.416E+0	1.627E+1
-1.362E-1	7.351E+0	1.634E+1
-1.378E-1	7.412E+0	1.637E+1
-1.346E-1	7.432E+0	1.633E+1
-1.346E-1	7.357E+0	1.642E+1
-1.362E-1	7.533E+0	1.628E+1
-1.378E-1	7.471E+0	1.626E+1
-1.346E-1	7.477E+0	1.641E+1
-1.346E-1	7.448E+0	1.627E+1
-1.362E-1	7.351E+0	1.624E+1
-1.378E-1	7.377E+0	1.640E+1
-1.346E-1	7.464E+0	1.627E+1
-1.362E-1	7.383E+0	1.621E+1
-1.362E-1	7.542E+0	1.622E+1
-1.362E-1	7.348E+0	1.637E+1
-1.362E-1	7.312E+0	1.636E+1
-1.330E-1	7.507E+0	1.638E+1
-1.346E-1	7.438E+0	1.629E+1
-1.411E-1	7.400E+0	1.634E+1
-1.362E-1	7.442E+0	1.638E+1
-1.346E-1	7.435E+0	1.637E+1
-1.346E-1	7.406E+0	1.637E+1
-1.346E-1	7.400E+0	1.617E+1
-1.362E-1	7.370E+0	1.640E+1
-1.362E-1	7.451E+0	1.632E+1
-1.313E-1	7.380E+0	1.632E+1
-1.395E-1	7.429E+0	1.645E+1
-1.330E-1	7.354E+0	1.639E+1
-1.362E-1	7.318E+0	1.635E+1
-1.330E-1	7.364E+0	1.624E+1
-1.411E-1	7.416E+0	1.625E+1
-1.378E-1	7.393E+0	1.619E+1
-1.330E-1	7.438E+0	1.637E+1
-1.378E-1	7.361E+0	1.623E+1
-1.395E-1	7.490E+0	1.635E+1
-1.346E-1	7.484E+0	1.641E+1
-1.362E-1	7.370E+0	1.627E+1
-1.346E-1	7.374E+0	1.641E+1
-1.378E-1	7.438E+0	1.621E+1
-1.330E-1	7.425E+0	1.633E+1
-1.330E-1	7.341E+0	1.625E+1
-1.362E-1	7.315E+0	1.643E+1
-1.362E-1	7.416E+0	1.632E+1
-1.346E-1	7.361E+0	1.644E+1
-1.346E-1	7.396E+0	1.626E+1
-1.362E-1	7.396E+0	1.650E+1
-1.378E-1	7.461E+0	1.641E+1
-1.378E-1	7.458E+0	1.649E+1
-1.378E-1	7.393E+0	1.635E+1
-1.378E-1	7.335E+0	1.628E+1
-1.395E-1	7.416E+0	1.644E+1
-1.362E-1	7.442E+0	1.639E+1
-1.346E-1	7.357E+0	1.622E+1
-1.362E-1	7.507E+0	1.627E+1
-1.362E-1	7.344E+0	1.622E+1
-1.362E-1	7.331E+0	1.629E+1
-1.362E-1	7.406E+0	1.632E+1
-1.346E-1	7.374E+0	1.625E+1
-1.378E-1	7.455E+0	1.628E+1
-1.362E-1	7.464E+0	1.644E+1
-1.346E-1	7.442E+0	1.634E+1
-1.330E-1	7.503E+0	1.614E+1
-1.378E-1	7.429E+0	1.640E+1
-1.378E-1	7.503E+0	1.635E+1
-1.378E-1	7.458E+0	1.631E+1
-1.378E-1	7.422E+0	1.635E+1
-1.395E-1	7.419E+0	1.629E+1
-1.330E-1	7.484E+0	1.632E+1
-1.346E-1	7.513E+0	1.633E+1
-1.378E-1	7.558E+0	1.636E+1
-1.378E-1	7.474E+0	1.636E+1
-1.362E-1	7.494E+0	1.646E+1
-1.313E-1	7.393E+0	1.625E+1
-1.346E-1	7.458E+0	1.617E+1
-1.395E-1	7.348E+0	1.632E+1
-1.362E-1	7.185E+0	1.622E+1
-1.346E-1	7.471E+0	1.616E+1
-1.362E-1	7.520E+0	1.641E+1
-1.362E-1	7.520E+0	1.635E+1
-1.362E-1	7.422E+0	1.632E+1
-1.362E-1	7.468E+0	1.635E+1
-1.378E-1	7.503E+0	1.642E+1
-1.378E-1	7.403E+0	1.621E+1
-1.395E-1	7.451E+0	1.649E+1
-1.362E-1	7.344E+0	1.638E+1
-1.362E-1	7.438E+0	1.622E+1
-1.362E-1	7.458E+0	1.645E+1
-1.362E-1	7.435E+0	1.608E+1
-1.346E-1	7.325E+0	1.625E+1
-1.362E-1	7.451E+0	1.625E+1
-1.395E-1	7.435E+0	1.630E+1
-1.346E-1	7.591E+0	1.645E+1
-1.362E-1	7.494E+0	1.627E+1
-1.346E-1	7.403E+0	1.634E+1
-1.395E-1	7.409E+0	1.636E+1
-1.378E-1	7.445E+0	1.614E+1
-1.346E-1	7.393E+0	1.630E+1
-1.395E-1	7.364E+0	1.641E+1
-1.395E-1	7.299E+0	1.630E+1
-1.362E-1	7.455E+0	1.633E+1
-1.362E-1	7.406E+0	1.636E+1
-1.378E-1	7.425E+0	1.635E+1
-1.378E-1	7.484E+0	1.632E+1
-1.378E-1	7.361E+0	1.637E+1
-1.378E-1	7.497E+0	1.632E+1
-1.346E-1	7.445E+0	1.628E+1
-1.378E-1	7.393E+0	1.644E+1
-1.362E-1	7.357E+0	1.648E+1
-1.362E-1	7.380E+0	1.622E+1
-1.330E-1	7.393E+0	1.636E+1
-1.395E-1	7.416E+0	1.620E+1
-1.346E-1	7.503E+0	1.635E+1
-1.362E-1	7.387E+0	1.630E+1
-1.362E-1	7.429E+0	1.616E+1
-1.378E-1	7.503E+0	1.631E+1
-1.346E-1	7.429E+0	1.633E+1
-1.362E-1	7.455E+0	1.636E+1
-1.362E-1	7.526E+0	1.624E+1
-1.362E-1	7.364E+0	1.629E+1
-1.330E-1	7.364E+0	1.625E+1
-1.346E-1	7.429E+0	1.632E+1
-1.378E-1	7.351E+0	1.636E+1
-1.378E-1	7.422E+0	1.624E+1
-1.378E-1	7.406E+0	1.626E+1
-1.346E-1	7.344E+0	1.638E+1
-1.378E-1	7.445E+0	1.635E+1
-1.378E-1	7.393E+0	1.635E+1
-1.362E-1	7.351E+0	1.639E+1
-1.346E-1	7.477E+0	1.620E+1
-1.378E-1	7.477E+0	1.634E+1
-1.378E-1	7.432E+0	1.628E+1
-1.362E-1	7.464E+0	1.625E+1
-1.362E-1	7.455E+0	1.629E+1
-1.362E-1	7.471E+0	1.646E+1
-1.395E-1	7.409E+0	1.626E+1
-1.362E-1	7.487E+0	1.627E+1
-1.346E-1	7.383E+0	1.634E+1
-1.378E-1	7.429E+0	1.626E+1
-1.362E-1	7.390E+0	1.635E+1
-1.378E-1	7.296E+0	1.639E+1
-1.362E-1	7.451E+0	1.629E+1
-1.378E-1	7.448E+0	1.630E+1
-1.362E-1	7.503E+0	1.645E+1
-1.378E-1	7.503E+0	1.643E+1
-1.346E-1	7.464E+0	1.632E+1
-1.346E-1	7.315E+0	1.631E+1
-1.378E-1	7.425E+0	1.637E+1
-1.378E-1	7.400E+0	1.638E+1
-1.346E-1	7.383E+0	1.630E+1
-1.362E-1	7.296E+0	1.641E+1
-1.362E-1	7.445E+0	1.621E+1
-1.362E-1	7.247E+0	1.633E+1
-1.313E-1	7.464E+0	1.633E+1
-1.313E-1	7.380E+0	1.640E+1
-1.395E-1	7.429E+0	1.631E+1
-1.362E-1	7.494E+0	1.636E+1
-1.346E-1	7.412E+0	1.630E+1
-1.378E-1	7.283E+0	1.633E+1
-1.378E-1	7.357E+0	1.636E+1
-1.378E-1	7.520E+0	1.630E+1
-1.346E-1	7.374E+0	1.628E+1
-1.346E-1	7.422E+0	1.630E+1
-1.378E-1	7.377E+0	1.638E+1
-1.378E-1	7.348E+0	1.651E+1
-1.330E-1	7.419E+0	1.639E+1
-1.346E-1	7.429E+0	1.630E+1
-1.395E-1	7.344E+0	1.629E+1
-1.330E-1	7.396E+0	1.643E+1
-1.362E-1	7.487E+0	1.636E+1
-1.378E-1	7.396E+0	1.628E+1
-1.378E-1	7.387E+0	1.625E+1
-1.362E-1	7.344E+0	1.624E+1
-1.346E-1	7.497E+0	1.633E+1
-1.378E-1	7.468E+0	1.626E+1
-1.395E-1	7.396E+0	1.635E+1
-1.362E-1	7.403E+0	1.623E+1
-1.346E-1	7.500E+0	1.620E+1
-1.346E-1	7.403E+0	1.640E+1
-1.378E-1	7.380E+0	1.630E+1
-1.346E-1	7.477E+0	1.630E+1
-1.362E-1	7.318E+0	1.627E+1
-1.378E-1	7.425E+0	1.643E+1
-1.395E-1	7.396E+0	1.640E+1
-1.378E-1	7.348E+0	1.631E+1
-1.330E-1	7.383E+0	1.632E+1
-1.346E-1	7.494E+0	1.632E+1
-1.378E-1	7.400E+0	1.639E+1
-1.411E-1	7.377E+0	1.643E+1
-1.330E-1	7.468E+0	1.614E+1
-1.378E-1	7.374E+0	1.626E+1
-1.378E-1	7.432E+0	1.634E+1
-1.362E-1	7.416E+0	1.627E+1
-1.362E-1	7.406E+0	1.640E+1
-1.395E-1	7.435E+0	1.623E+1
-1.378E-1	7.425E+0	1.635E+1
-1.362E-1	7.396E+0	1.623E+1
-1.346E-1	7.390E+0	1.618E+1
-1.346E-1	7.494E+0	1.630E+1
-1.378E-1	7.529E+0	1.633E+1
-1.378E-1	7.429E+0	1.643E+1
-1.346E-1	7.393E+0	1.641E+1
-1.362E-1	7.477E+0	1.639E+1
-1.378E-1	7.361E+0	1.636E+1
-1.362E-1	7.396E+0	1.637E+1
-1.362E-1	7.445E+0	1.645E+1
-1.362E-1	7.578E+0	1.635E+1
-1.378E-1	7.406E+0	1.620E+1
-1.362E-1	7.461E+0	1.632E+1
-1.362E-1	7.464E+0	1.640E+1
-1.378E-1	7.455E+0	1.637E+1
-1.378E-1	7.416E+0	1.618E+1
-1.378E-1	7.403E+0	1.625E+1
-1.362E-1	7.445E+0	1.631E+1
-1.346E-1	7.445E+0	1.629E+1
-1.378E-1	7.516E+0	1.641E+1
-1.362E-1	7.383E+0	1.643E+1
-1.330E-1	7.503E+0	1.635E+1
-1.378E-1	7.464E+0	1.626E+1
-1.362E-1	7.380E+0	1.623E+1
-1.362E-1	7.555E+0	1.630E+1
-1.330E-1	7.429E+0	1.637E+1
-1.362E-1	7.400E+0	1.641E+1
-1.378E-1	7.481E+0	1.636E+1
-1.378E-1	7.529E+0	1.648E+1
-1.346E-1	7.451E+0	1.634E+1
-1.362E-1	7.299E+0	1.648E+1
-1.362E-1	7.481E+0	1.640E+1
-1.362E-1	7.331E+0	1.636E+1
-1.362E-1	7.500E+0	1.653E+1
-1.346E-1	7.497E+0	1.633E+1
-1.411E-1	7.367E+0	1.626E+1
-1.395E-1	7.513E+0	1.629E+1
-1.362E-1	7.302E+0	1.633E+1
-1.362E-1	7.387E+0	1.632E+1
-1.362E-1	7.338E+0	1.649E+1
-1.378E-1	7.387E+0	1.629E+1
-1.330E-1	7.364E+0	1.637E+1
-1.362E-1	7.474E+0	1.645E+1
-1.362E-1	7.393E+0	1.649E+1
-1.346E-1	7.477E+0	1.648E+1
-1.346E-1	7.331E+0	1.640E+1
-1.362E-1	7.490E+0	1.632E+1
-1.362E-1	7.393E+0	1.626E+1
-1.378E-1	7.429E+0	1.627E+1
-1.362E-1	7.464E+0	1.615E+1
-1.346E-1	7.429E+0	1.626E+1
-1.378E-1	7.451E+0	1.634E+1
-1.346E-1	7.438E+0	1.648E+1
-1.362E-1	7.387E+0	1.638E+1
-1.330E-1	7.393E+0	1.640E+1
-1.378E-1	7.351E+0	1.630E+1
-1.378E-1	7.425E+0	1.640E+1
-1.362E-1	7.425E+0	1.632E+1
-1.362E-1	7.510E+0	1.619E+1
-1.362E-1	7.497E+0	1.633E+1
-1.346E-1	7.416E+0	1.631E+1
-1.346E-1	7.429E+0	1.645E+1
-1.346E-1	7.429E+0	1.639E+1
-1.362E-1	7.536E+0	1.624E+1
-1.362E-1	7.490E+0	1.634E+1
-1.346E-1	7.445E+0	1.638E+1
-1.362E-1	7.354E+0	1.622E+1
-1.395E-1	7.464E+0	1.638E+1
-1.346E-1	7.318E+0	1.638E+1
-1.346E-1	7.425E+0	1.631E+1
-1.346E-1	7.468E+0	1.643E+1
-1.362E-1	7.387E+0	1.620E+1
-1.362E-1	7.422E+0	1.626E+1
-1.330E-1	7.422E+0	1.634E+1
-1.346E-1	7.403E+0	1.630E+1
-1.378E-1	7.406E+0	1.632E+1
-1.346E-1	7.438E+0	1.632E+1
-1.330E-1	7.477E+0	1.630E+1
-1.346E-1	7.412E+0	1.625E+1
-1.395E-1	7.549E+0	1.639E+1
-1.378E-1	7.445E+0	1.647E+1
-1.330E-1	7.432E+0	1.616E+1
-1.362E-1	7.500E+0	1.628E+1
-1.395E-1	7.344E+0	1.623E+1
-1.378E-1	7.487E+0	1.635E+1
-1.346E-1	7.387E+0	1.645E+1
-1.362E-1	7.464E+0	1.630E+1
-1.378E-1	7.309E+0	1.629E+1
-1.395E-1	7.438E+0	1.628E+1
-1.346E-1	7.302E+0	1.620E+1
-1.362E-1	7.367E+0	1.633E+1
-1.378E-1	7.400E+0	1.629E+1
-1.346E-1	7.341E+0	1.633E+1
-1.346E-1	7.387E+0	1.648E+1
-1.330E-1	7.422E+0	1.633E+1
-1.411E-1	7.425E+0	1.636E+1
-1.346E-1	7.429E+0	1.625E+1
-1.330E-1	7.458E+0	1.622E+1
-1.378E-1	7.448E+0	1.628E+1
-1.411E-1	7.416E+0	1.626E+1
-1.346E-1	7.533E+0	1.627E+1
-1.346E-1	7.370E+0	1.629E+1
-1.362E-1	7.348E+0	1.643E+1
-1.378E-1	7.387E+0	1.631E+1
-1.362E-1	7.445E+0	1.637E+1
-1.346E-1	7.419E+0	1.636E+1
-1.362E-1	7.390E+0	1.626E+1
-1.362E-1	7.377E+0	1.634E+1
-1.395E-1	7.516E+0	1.621E+1
-1.346E-1	7.400E+0	1.626E+1
-1.346E-1	7.400E+0	1.643E+1
-1.362E-1	7.354E+0	1.613E+1
-1.362E-1	7.416E+0	1.639E+1
-1.346E-1	7.507E+0	1.633E+1
-1.378E-1	7.500E+0	1.643E+1
-1.362E-1	7.344E+0	1.628E+1
-1.378E-1	7.380E+0	1.630E+1
-1.346E-1	7.377E+0	1.622E+1
-1.346E-1	7.487E+0	1.643E+1
-1.378E-1	7.400E+0	1.639E+1
-1.346E-1	7.455E+0	1.625E+1
-1.346E-1	7.451E+0	1.638E+1
-1.362E-1	7.305E+0	1.643E+1
-1.362E-1	7.387E+0	1.637E+1
-1.378E-1	7.481E+0	1.631E+1
-1.346E-1	7.322E+0	1.615E+1
-1.378E-1	7.380E+0	1.636E+1
-1.411E-1	7.477E+0	1.632E+1
-1.346E-1	7.497E+0	1.643E+1
-1.346E-1	7.367E+0	1.619E+1
-1.330E-1	7.513E+0	1.634E+1
-1.378E-1	7.432E+0	1.647E+1
-1.362E-1	7.481E+0	1.630E+1
-1.362E-1	7.374E+0	1.623E+1
-1.378E-1	7.445E+0	1.627E+1
-1.362E-1	7.442E+0	1.628E+1
-1.362E-1	7.387E+0	1.625E+1
-1.346E-1	7.416E+0	1.626E+1
-1.346E-1	7.445E+0	1.627E+1
-1.395E-1	7.458E+0	1.641E+1
-1.362E-1	7.474E+0	1.636E+1
-1.362E-1	7.438E+0	1.628E+1
-1.362E-1	7.477E+0	1.636E+1
-1.346E-1	7.474E+0	1.638E+1
-1.362E-1	7.318E+0	1.631E+1
-1.330E-1	7.416E+0	1.633E+1
-1.362E-1	7.400E+0	1.626E+1
-1.378E-1	7.416E+0	1.639E+1
-1.362E-1	7.487E+0	1.624E+1
-1.346E-1	7.438E+0	1.647E+1
-1.346E-1	7.403E+0	1.641E+1
-1.395E-1	7.520E+0	1.623E+1
-1.362E-1	7.380E+0	1.636E+1
-1.346E-1	7.315E+0	1.632E+1
-1.362E-1	7.377E+0	1.639E+1
-1.378E-1	7.484E+0	1.632E+1
-1.346E-1	7.406E+0	1.623E+1
-1.330E-1	7.419E+0	1.621E+1
-1.362E-1	7.425E+0	1.616E+1
-1.378E-1	7.432E+0	1.621E+1
-1.362E-1	7.403E+0	1.633E+1
-1.362E-1	7.357E+0	1.634E+1
-1.330E-1	7.448E+0	1.635E+1
-1.378E-1	7.481E+0	1.623E+1
-1.330E-1	7.374E+0	1.614E+1
-1.362E-1	7.490E+0	1.607E+1
-1.362E-1	7.364E+0	1.611E+1
-1.362E-1	7.318E+0	1.641E+1
-1.362E-1	7.471E+0	1.627E+1
-1.362E-1	7.477E+0	1.637E+1
-1.346E-1	7.445E+0	1.627E+1
-1.378E-1	7.416E+0	1.630E+1
-1.378E-1	7.477E+0	1.630E+1
-1.346E-1	7.364E+0	1.634E+1
-1.362E-1	7.458E+0	1.649E+1
-1.411E-1	7.481E+0	1.630E+1
-1.346E-1	7.435E+0	1.635E+1
-1.346E-1	7.529E+0	1.637E+1
-1.362E-1	7.344E+0	1.650E+1
-1.362E-1	7.468E+0	1.639E+1
-1.346E-1	7.422E+0	1.645E+1
-1.346E-1	7.477E+0	1.628E+1
-1.362E-1	7.575E+0	1.635E+1
-1.378E-1	7.318E+0	1.628E+1
-1.378E-1	7.507E+0	1.633E+1
-1.330E-1	7.442E+0	1.629E+1
-1.346E-1	7.432E+0	1.632E+1
-1.362E-1	7.442E+0	1.639E+1
-1.362E-1	7.464E+0	1.630E+1
-1.346E-1	7.497E+0	1.627E+1
-1.362E-1	7.419E+0	1.630E+1
-1.378E-1	7.370E+0	1.629E+1
-1.362E-1	7.215E+0	1.635E+1
-1.346E-1	7.296E+0	1.636E+1
-1.362E-1	7.416E+0	1.642E+1
-1.378E-1	7.549E+0	1.643E+1
-1.346E-1	7.387E+0	1.633E+1
-1.362E-1	7.383E+0	1.622E+1
-1.346E-1	7.464E+0	1.631E+1
-1.330E-1	7.464E+0	1.637E+1
-1.362E-1	7.400E+0	1.637E+1
-1.346E-1	7.529E+0	1.631E+1
-1.378E-1	7.510E+0	1.640E+1
-1.330E-1	7.383E+0	1.639E+1
-1.330E-1	7.367E+0	1.635E+1
-1.346E-1	7.367E+0	1.633E+1
-1.346E-1	7.461E+0	1.625E+1
-1.378E-1	7.425E+0	1.620E+1
-1.362E-1	7.520E+0	1.632E+1
-1.330E-1	7.390E+0	1.627E+1
-1.362E-1	7.458E+0	1.630E+1
-1.378E-1	7.296E+0	1.637E+1
-1.346E-1	7.484E+0	1.631E+1
-1.330E-1	7.490E+0	1.624E+1
-1.362E-1	7.432E+0	1.630E+1
-1.395E-1	7.348E+0	1.630E+1
-1.362E-1	7.396E+0	1.645E+1
-1.362E-1	7.412E+0	1.627E+1
-1.362E-1	7.464E+0	1.627E+1
-1.362E-1	7.396E+0	1.645E+1
-1.362E-1	7.351E+0	1.623E+1
-1.330E-1	7.448E+0	1.635E+1
-1.330E-1	7.344E+0	1.630E+1
-1.378E-1	7.487E+0	1.624E+1
-1.362E-1	7.549E+0	1.642E+1
-1.362E-1	7.468E+0	1.644E+1
-1.346E-1	7.507E+0	1.628E+1
-1.378E-1	7.435E+0	1.644E+1
-1.378E-1	7.393E+0	1.634E+1
-1.362E-1	7.409E+0	1.637E+1
-1.346E-1	7.507E+0	1.632E+1
-1.395E-1	7.513E+0	1.629E+1
-1.330E-1	7.445E+0	1.639E+1
-1.330E-1	7.468E+0	1.635E+1
-1.378E-1	7.468E+0	1.634E+1
-1.395E-1	7.474E+0	1.616E+1
-1.378E-1	7.325E+0	1.636E+1
-1.346E-1	7.451E+0	1.646E+1
-1.346E-1	7.497E+0	1.640E+1
-1.395E-1	7.292E+0	1.627E+1
-1.378E-1	7.464E+0	1.636E+1
-1.362E-1	7.510E+0	1.627E+1
-1.378E-1	7.445E+0	1.616E+1
-1.395E-1	7.477E+0	1.623E+1
-1.346E-1	7.328E+0	1.624E+1
-1.313E-1	7.494E+0	1.636E+1
-1.346E-1	7.438E+0	1.629E+1
-1.378E-1	7.451E+0	1.631E+1
-1.362E-1	7.351E+0	1.630E+1
-1.362E-1	7.335E+0	1.626E+1
-1.362E-1	7.286E+0	1.634E+1
-1.330E-1	7.507E+0	1.649E+1
-1.395E-1	7.481E+0	1.618E+1
-1.346E-1	7.380E+0	1.637E+1
-1.378E-1	7.383E+0	1.615E+1
-1.378E-1	7.448E+0	1.625E+1
-1.346E-1	7.481E+0	1.630E+1
-1.362E-1	7.409E+0	1.636E+1
-1.346E-1	7.520E+0	1.630E+1
-1.395E-1	7.425E+0	1.650E+1
-1.362E-1	7.396E+0	1.642E+1
-1.330E-1	7.354E+0	1.629E+1
-1.378E-1	7.438E+0	1.632E+1
-1.362E-1	7.383E+0	1.643E+1
-1.346E-1	7.341E+0	1.622E+1
-1.330E-1	7.468E+0	1.650E+1
-1.362E-1	7.416E+0	1.623E+1
-1.378E-1	7.435E+0	1.619E+1
-1.362E-1	7.357E+0	1.625E+1
-1.346E-1	7.484E+0	1.641E+1
-1.346E-1	7.419E+0	1.634E+1
-1.378E-1	7.448E+0	1.633E+1
-1.395E-1	7.448E+0	1.629E+1
-1.362E-1	7.458E+0	1.629E+1
-1.346E-1	7.406E+0	1.637E+1
-1.378E-1	7.400E+0	1.647E+1
-1.346E-1	7.400E+0	1.627E+1
-1.395E-1	7.494E+0	1.645E+1
-1.362E-1	7.380E+0	1.621E+1
-1.362E-1	7.400E+0	1.629E+1
-1.362E-1	7.416E+0	1.621E+1
-1.362E-1	7.533E+0	1.639E+1
-1.346E-1	7.383E+0	1.633E+1
-1.362E-1	7.429E+0	1.640E+1
-1.395E-1	7.451E+0	1.618E+1
-1.378E-1	7.510E+0	1.655E+1
-1.378E-1	7.432E+0	1.622E+1
-1.362E-1	7.312E+0	1.631E+1
-1.378E-1	7.429E+0	1.630E+1
-1.362E-1	7.445E+0	1.622E+1
-1.346E-1	7.322E+0	1.627E+1
-1.378E-1	7.477E+0	1.646E+1
-1.346E-1	7.448E+0	1.654E+1
-1.346E-1	7.471E+0	1.640E+1
-1.362E-1	7.409E+0	1.632E+1
-1.378E-1	7.468E+0	1.632E+1
-1.378E-1	7.425E+0	1.627E+1
-1.346E-1	7.406E+0	1.636E+1
-1.346E-1	7.477E+0	1.631E+1
-1.411E-1	7.390E+0	1.639E+1
-1.362E-1	7.393E+0	1.640E+1
-1.362E-1	7.364E+0	1.639E+1
-1.362E-1	7.364E+0	1.635E+1
-1.411E-1	7.367E+0	1.618E+1
-1.346E-1	7.526E+0	1.625E+1
-1.313E-1	7.435E+0	1.631E+1
-1.346E-1	7.461E+0	1.630E+1
-1.362E-1	7.315E+0	1.646E+1
-1.330E-1	7.409E+0	1.628E+1
-1.346E-1	7.406E+0	1.639E+1
-1.346E-1	7.309E+0	1.630E+1
-1.362E-1	7.325E+0	1.629E+1
-1.362E-1	7.474E+0	1.628E+1
-1.313E-1	7.374E+0	1.627E+1
-1.362E-1	7.445E+0	1.629E+1
-1.362E-1	7.490E+0	1.648E+1
-1.378E-1	7.383E+0	1.632E+1
-1.346E-1	7.451E+0	1.627E+1
-1.346E-1	7.435E+0	1.628E+1
-1.362E-1	7.403E+0	1.636E+1
-1.378E-1	7.377E+0	1.629E+1
-1.346E-1	7.325E+0	1.636E+1
-1.362E-1	7.412E+0	1.631E+1
-1.378E-1	7.490E+0	1.630E+1
-1.346E-1	7.412E+0	1.633E+1
-1.362E-1	7.331E+0	1.630E+1
-1.362E-1	7.432E+0	1.619E+1
-1.395E-1	7.396E+0	1.622E+1
-1.362E-1	7.461E+0	1.630E+1
-1.346E-1	7.354E+0	1.614E+1
-1.362E-1	7.422E+0	1.624E+1
-1.378E-1	7.390E+0	1.633E+1
-1.378E-1	7.461E+0	1.631E+1
-1.330E-1	7.435E+0	1.627E+1
-1.362E-1	7.380E+0	1.635E+1
-1.378E-1	7.390E+0	1.639E+1
-1.378E-1	7.510E+0	1.616E+1
-1.362E-1	7.419E+0	1.629E+1
-1.362E-1	7.435E+0	1.639E+1
-1.346E-1	7.396E+0	1.641E+1
-1.362E-1	7.432E+0	1.617E+1
-1.362E-1	7.468E+0	1.622E+1
-1.346E-1	7.393E+0	1.627E+1
-1.378E-1	7.432E+0	1.640E+1
-1.395E-1	7.335E+0	1.633E+1
-1.330E-1	7.455E+0	1.637E+1
-1.346E-1	7.503E+0	1.631E+1
-1.378E-1	7.425E+0	1.636E+1
-1.362E-1	7.393E+0	1.637E+1
-1.330E-1	7.367E+0	1.633E+1
-1.330E-1	7.445E+0	1.624E+1
-1.378E-1	7.490E+0	1.642E+1
-1.378E-1	7.387E+0	1.639E+1
-1.346E-1	7.435E+0	1.644E+1
-1.346E-1	7.494E+0	1.631E+1
-1.378E-1	7.500E+0	1.636E+1
-1.378E-1	7.464E+0	1.634E+1
-1.330E-1	7.445E+0	1.649E+1
-1.330E-1	7.497E+0	1.625E+1
-1.378E-1	7.455E+0	1.653E+1
-1.362E-1	7.435E+0	1.616E+1
-1.346E-1	7.442E+0	1.631E+1
-1.346E-1	7.344E+0	1.627E+1
-1.378E-1	7.348E+0	1.622E+1
-1.362E-1	7.468E+0	1.637E+1
-1.346E-1	7.455E+0	1.636E+1
-1.346E-1	7.396E+0	1.631E+1
-1.362E-1	7.390E+0	1.642E+1
-1.378E-1	7.387E+0	1.635E+1
-1.313E-1	7.419E+0	1.625E+1
-1.362E-1	7.419E+0	1.625E+1
-1.378E-1	7.361E+0	1.616E+1
-1.346E-1	7.370E+0	1.632E+1
-1.362E-1	7.331E+0	1.637E+1
-1.346E-1	7.494E+0	1.615E+1
-1.378E-1	7.442E+0	1.630E+1
-1.346E-1	7.545E+0	1.625E+1
-1.330E-1	7.503E+0	1.652E+1
-1.362E-1	7.387E+0	1.626E+1
-1.378E-1	7.315E+0	1.629E+1
-1.378E-1	7.425E+0	1.643E+1
-1.330E-1	7.387E+0	1.637E+1
-1.362E-1	7.370E+0	1.649E+1
-1.378E-1	7.380E+0	1.638E+1
-1.378E-1	7.325E+0	1.632E+1
-1.362E-1	7.455E+0	1.648E+1
-1.362E-1	7.341E+0	1.630E+1
-1.378E-1	7.422E+0	1.624E+1
-1.346E-1	7.422E+0	1.620E+1
-1.346E-1	7.396E+0	1.633E+1
-1.378E-1	7.442E+0	1.638E+1
-1.378E-1	7.442E+0	1.638E+1
-1.362E-1	7.471E+0	1.645E+1
-1.362E-1	7.494E+0	1.628E+1
-1.346E-1	7.390E+0	1.627E+1
-1.395E-1	7.357E+0	1.630E+1
-1.378E-1	7.455E+0	1.631E+1
-1.346E-1	7.380E+0	1.637E+1
-1.330E-1	7.370E+0	1.622E+1
-1.395E-1	7.455E+0	1.635E+1
-1.362E-1	7.516E+0	1.634E+1
-1.330E-1	7.464E+0	1.632E+1
-1.362E-1	7.218E+0	1.615E+1
-1.395E-1	7.442E+0	1.619E+1
-1.362E-1	7.331E+0	1.629E+1
-1.346E-1	7.354E+0	1.626E+1
-1.346E-1	7.497E+0	1.631E+1
-1.378E-1	7.435E+0	1.639E+1
-1.362E-1	7.468E+0	1.630E+1
-1.330E-1	7.403E+0	1.619E+1
-1.346E-1	7.377E+0	1.630E+1
-1.395E-1	7.351E+0	1.637E+1
-1.346E-1	7.484E+0	1.641E+1
-1.313E-1	7.374E+0	1.628E+1
-1.378E-1	7.351E+0	1.633E+1
-1.378E-1	7.348E+0	1.632E+1
-1.330E-1	7.412E+0	1.636E+1
-1.346E-1	7.494E+0	1.638E+1
-1.362E-1	7.523E+0	1.635E+1
-1.378E-1	7.348E+0	1.646E+1
-1.362E-1	7.451E+0	1.613E+1
-1.346E-1	7.383E+0	1.632E+1
-1.346E-1	7.461E+0	1.622E+1
-1.362E-1	7.335E+0	1.628E+1
-1.346E-1	7.367E+0	1.621E+1
-1.346E-1	7.335E+0	1.635E+1
-1.346E-1	7.468E+0	1.630E+1
-1.346E-1	7.396E+0	1.624E+1
-1.362E-1	7.351E+0	1.643E+1
-1.330E-1	7.328E+0	1.638E+1
-1.346E-1	7.364E+0	1.641E+1
-1.362E-1	7.396E+0	1.640E+1
-1.346E-1	7.387E+0	1.634E+1
-1.378E-1	7.513E+0	1.626E+1
-1.330E-1	7.445E+0	1.622E+1
-1.378E-1	7.387E+0	1.638E+1
-1.362E-1	7.445E+0	1.635E+1
-1.346E-1	7.429E+0	1.631E+1
-1.330E-1	7.344E+0	1.639E+1
-1.378E-1	7.367E+0	1.626E+1
-1.362E-1	7.393E+0	1.639E+1
-1.313E-1	7.536E+0	1.633E+1
-1.330E-1	7.419E+0	1.637E+1
-1.346E-1	7.451E+0	1.637E+1
-1.378E-1	7.445E+0	1.631E+1
-1.378E-1	7.513E+0	1.625E+1
-1.330E-1	7.481E+0	1.624E+1
-1.378E-1	7.422E+0	1.620E+1
-1.362E-1	7.438E+0	1.645E+1
-1.330E-1	7.497E+0	1.634E+1
-1.346E-1	7.474E+0	1.629E+1
-1.362E-1	7.419E+0	1.624E+1
-1.362E-1	7.409E+0	1.625E+1
-1.330E-1	7.419E+0	1.639E+1
-1.346E-1	7.387E+0	1.637E+1
-1.378E-1	7.507E+0	1.631E+1
-1.362E-1	7.390E+0	1.646E+1
-1.346E-1	7.390E+0	1.621E+1
-1.346E-1	7.435E+0	1.632E+1
-1.378E-1	7.542E+0	1.638E+1
-1.362E-1	7.396E+0	1.643E+1
-1.362E-1	7.412E+0	1.628E+1
-1.378E-1	7.403E+0	1.632E+1
-1.362E-1	7.507E+0	1.644E+1
-1.378E-1	7.305E+0	1.606E+1
-1.362E-1	7.416E+0	1.631E+1
-1.346E-1	7.361E+0	1.636E+1
-1.362E-1	7.497E+0	1.627E+1
-1.378E-1	7.331E+0	1.628E+1
-1.346E-1	7.451E+0	1.634E+1
-1.362E-1	7.533E+0	1.620E+1
-1.378E-1	7.533E+0	1.647E+1
-1.346E-1	7.400E+0	1.626E+1
-1.330E-1	7.526E+0	1.636E+1
-1.362E-1	7.481E+0	1.629E+1
-1.346E-1	7.419E+0	1.616E+1
-1.362E-1	7.451E+0	1.632E+1
-1.346E-1	7.432E+0	1.629E+1
-1.362E-1	7.422E+0	1.624E+1
-1.395E-1	7.409E+0	1.629E+1
-1.378E-1	7.361E+0	1.641E+1
-1.362E-1	7.468E+0	1.623E+1
-1.346E-1	7.484E+0	1.639E+1
-1.378E-1	7.526E+0	1.637E+1
-1.362E-1	7.367E+0	1.621E+1
-1.330E-1	7.533E+0	1.639E+1
-1.362E-1	7.442E+0	1.633E+1
-1.346E-1	7.435E+0	1.632E+1
-1.346E-1	7.455E+0	1.623E+1
-1.346E-1	7.403E+0	1.630E+1
-1.346E-1	7.361E+0	1.624E+1
-1.378E-1	7.516E+0	1.638E+1
-1.362E-1	7.471E+0	1.645E+1
-1.378E-1	7.409E+0	1.613E+1
-1.346E-1	7.367E+0	1.633E+1
-1.362E-1	7.507E+0	1.640E+1
-1.362E-1	7.422E+0	1.637E+1
-1.362E-1	7.432E+0	1.623E+1
-1.346E-1	7.549E+0	1.636E+1
-1.395E-1	7.380E+0	1.632E+1
-1.378E-1	7.380E+0	1.624E+1
-1.346E-1	7.396E+0	1.644E+1
-1.346E-1	7.276E+0	1.629E+1
-1.378E-1	7.461E+0	1.633E+1
-1.378E-1	7.471E+0	1.628E+1
-1.395E-1	7.390E+0	1.632E+1
-1.378E-1	7.335E+0	1.635E+1
-1.346E-1	7.510E+0	1.639E+1
-1.362E-1	7.451E+0	1.619E+1
-1.330E-1	7.461E+0	1.632E+1
-1.362E-1	7.455E+0	1.638E+1
-1.378E-1	7.374E+0	1.617E+1
-1.362E-1	7.412E+0	1.626E+1
-1.346E-1	7.335E+0	1.635E+1
-1.346E-1	7.357E+0	1.624E+1
-1.346E-1	7.393E+0	1.640E+1
-1.378E-1	7.309E+0	1.632E+1
-1.362E-1	7.387E+0	1.619E+1
-1.362E-1	7.448E+0	1.629E+1
-1.378E-1	7.309E+0	1.634E+1
-1.362E-1	7.523E+0	1.638E+1
-1.362E-1	7.296E+0	1.640E+1
-1.362E-1	7.400E+0	1.643E+1
-1.362E-1	7.361E+0	1.632E+1
-1.378E-1	7.429E+0	1.616E+1
-1.346E-1	7.403E+0	1.627E+1
-1.378E-1	7.471E+0	1.617E+1
-1.395E-1	7.429E+0	1.638E+1
-1.362E-1	7.393E+0	1.621E+1
-1.346E-1	7.448E+0	1.629E+1
-1.362E-1	7.406E+0	1.643E+1
-1.378E-1	7.412E+0	1.615E+1
-1.378E-1	7.468E+0	1.633E+1
-1.346E-1	7.487E+0	1.630E+1
-1.378E-1	7.468E+0	1.633E+1
-1.362E-1	7.445E+0	1.633E+1
-1.362E-1	7.393E+0	1.632E+1
-1.346E-1	7.370E+0	1.620E+1
-1.362E-1	7.422E+0	1.636E+1
-1.378E-1	7.364E+0	1.625E+1
-1.378E-1	7.412E+0	1.637E+1
-1.346E-1	7.468E+0	1.628E+1
-1.346E-1	7.390E+0	1.630E+1
-1.378E-1	7.409E+0	1.629E+1
-1.362E-1	7.396E+0	1.630E+1
-1.330E-1	7.497E+0	1.622E+1
-1.346E-1	7.400E+0	1.641E+1
-1.378E-1	7.299E+0	1.634E+1
-1.395E-1	7.403E+0	1.630E+1
-1.330E-1	7.464E+0	1.639E+1
-1.378E-1	7.471E+0	1.640E+1
-1.378E-1	7.383E+0	1.631E+1
-1.362E-1	7.409E+0	1.657E+1
-1.330E-1	7.438E+0	1.640E+1
-1.346E-1	7.464E+0	1.644E+1
-1.362E-1	7.510E+0	1.627E+1
-1.362E-1	7.445E+0	1.645E+1
-1.346E-1	7.292E+0	1.634E+1
-1.362E-1	7.416E+0	1.625E+1
-1.362E-1	7.601E+0	1.634E+1
-1.378E-1	7.523E+0	1.648E+1
-1.378E-1	7.448E+0	1.627E+1
-1.330E-1	7.377E+0	1.623E+1
-1.378E-1	7.487E+0	1.626E+1
-1.378E-1	7.507E+0	1.633E+1
-1.330E-1	7.344E+0	1.637E+1
-1.362E-1	7.370E+0	1.625E+1
-1.395E-1	7.494E+0	1.637E+1
-1.395E-1	7.416E+0	1.625E+1
-1.378E-1	7.494E+0	1.646E+1
-1.346E-1	7.455E+0	1.624E+1
-1.346E-1	7.374E+0	1.627E+1
-1.362E-1	7.416E+0	1.618E+1
-1.346E-1	7.416E+0	1.631E+1
-1.330E-1	7.445E+0	1.630E+1
-1.395E-1	7.393E+0	1.626E+1
-1.346E-1	7.322E+0	1.636E+1
-1.362E-1	7.455E+0	1.635E+1
-1.330E-1	7.494E+0	1.639E+1
-1.378E-1	7.403E+0	1.628E+1
-1.362E-1	7.516E+0	1.638E+1
-1.378E-1	7.461E+0	1.639E+1
-1.378E-1	7.474E+0	1.620E+1
-1.378E-1	7.361E+0	1.638E+1
-1.378E-1	7.354E+0	1.633E+1
-1.330E-1	7.458E+0	1.628E+1
-1.346E-1	7.403E+0	1.643E+1
-1.378E-1	7.416E+0	1.625E+1
-1.362E-1	7.412E+0	1.625E+1
-1.362E-1	7.325E+0	1.606E+1
-1.346E-1	7.464E+0	1.629E+1
-1.346E-1	7.412E+0	1.626E+1
-1.378E-1	7.380E+0	1.636E+1
-1.330E-1	7.458E+0	1.644E+1
-1.362E-1	7.484E+0	1.629E+1
-1.411E-1	7.448E+0	1.627E+1
-1.346E-1	7.435E+0	1.618E+1
-1.362E-1	7.296E+0	1.639E+1
-1.378E-1	7.494E+0	1.636E+1
-1.395E-1	7.387E+0	1.640E+1
-1.378E-1	7.464E+0	1.630E+1
-1.346E-1	7.438E+0	1.627E+1
-1.346E-1	7.357E+0	1.626E+1
-1.362E-1	7.357E+0	1.641E+1
-1.378E-1	7.477E+0	1.636E+1
-1.378E-1	7.487E+0	1.637E+1
-1.346E-1	7.455E+0	1.642E+1
-1.378E-1	7.370E+0	1.627E+1
-1.346E-1	7.419E+0	1.604E+1
-1.346E-1	7.380E+0	1.638E+1
-1.362E-1	7.273E+0	1.639E+1
-1.362E-1	7.318E+0	1.631E+1
-1.346E-1	7.494E+0	1.626E+1
-1.346E-1	7.377E+0	1.641E+1
-1.346E-1	7.361E+0	1.621E+1
-1.378E-1	7.419E+0	1.632E+1
-1.378E-1	7.481E+0	1.633E+1
-1.346E-1	7.565E+0	1.638E+1
-1.346E-1	7.387E+0	1.626E+1
-1.395E-1	7.419E+0	1.645E+1
-1.362E-1	7.357E+0	1.639E+1
-1.330E-1	7.383E+0	1.625E+1
-1.346E-1	7.477E+0	1.643E+1
-1.378E-1	7.494E+0	1.630E+1
-1.378E-1	7.348E+0	1.643E+1
-1.362E-1	7.490E+0	1.626E+1
-1.395E-1	7.484E+0	1.647E+1
-1.362E-1	7.406E+0	1.622E+1
-1.346E-1	7.438E+0	1.642E+1
-1.346E-1	7.425E+0	1.635E+1
-1.362E-1	7.344E+0	1.622E+1
-1.346E-1	7.393E+0	1.630E+1
-1.346E-1	7.558E+0	1.646E+1
-1.362E-1	7.412E+0	1.627E+1
-1.378E-1	7.458E+0	1.629E+1
-1.395E-1	7.422E+0	1.639E+1
-1.362E-1	7.455E+0	1.637E+1
-1.362E-1	7.419E+0	1.627E+1
-1.395E-1	7.438E+0	1.635E+1
-1.362E-1	7.490E+0	1.637E+1
-1.362E-1	7.318E+0	1.620E+1
-1.346E-1	7.416E+0	1.641E+1
-1.346E-1	7.445E+0	1.637E+1
-1.346E-1	7.451E+0	1.627E+1
-1.362E-1	7.429E+0	1.636E+1
-1.330E-1	7.468E+0	1.621E+1
-1.362E-1	7.442E+0	1.640E+1
-1.395E-1	7.361E+0	1.636E+1
-1.362E-1	7.387E+0	1.626E+1
-1.362E-1	7.325E+0	1.633E+1
-1.362E-1	7.500E+0	1.643E+1
-1.362E-1	7.422E+0	1.620E+1
-1.346E-1	7.429E+0	1.624E+1
-1.346E-1	7.374E+0	1.617E+1
-1.346E-1	7.458E+0	1.611E+1
-1.362E-1	7.383E+0	1.636E+1
-1.362E-1	7.477E+0	1.630E+1
-1.346E-1	7.435E+0	1.642E+1
-1.378E-1	7.425E+0	1.622E+1
-1.395E-1	7.335E+0	1.631E+1
-1.362E-1	7.520E+0	1.627E+1
-1.362E-1	7.507E+0	1.639E+1
-1.346E-1	7.442E+0	1.641E+1
-1.362E-1	7.536E+0	1.642E+1
-1.395E-1	7.370E+0	1.623E+1
-1.362E-1	7.445E+0	1.632E+1
-1.362E-1	7.458E+0	1.615E+1
-1.378E-1	7.425E+0	1.633E+1
-1.362E-1	7.425E+0	1.632E+1
-1.346E-1	7.422E+0	1.629E+1
-1.346E-1	7.377E+0	1.631E+1
-1.378E-1	7.455E+0	1.630E+1
-1.395E-1	7.503E+0	1.623E+1
-1.346E-1	7.412E+0	1.631E+1
-1.362E-1	7.545E+0	1.641E+1
-1.362E-1	7.468E+0	1.636E+1
-1.362E-1	7.374E+0	1.635E+1
-1.362E-1	7.558E+0	1.636E+1
-1.346E-1	7.406E+0	1.642E+1
-1.362E-1	7.429E+0	1.628E+1
-1.362E-1	7.412E+0	1.645E+1
-1.362E-1	7.361E+0	1.634E+1
-1.346E-1	7.425E+0	1.632E+1
-1.362E-1	7.451E+0	1.627E+1
-1.395E-1	7.393E+0	1.639E+1
-1.362E-1	7.432E+0	1.642E+1
-1.330E-1	7.490E+0	1.634E+1
-1.378E-1	7.458E+0	1.638E+1
-1.362E-1	7.406E+0	1.639E+1
-1.330E-1	7.400E+0	1.627E+1
-1.362E-1	7.455E+0	1.633E+1
-1.362E-1	7.335E+0	1.624E+1
-1.378E-1	7.406E+0	1.618E+1
-1.330E-1	7.487E+0	1.632E+1
-1.330E-1	7.448E+0	1.650E+1
-1.378E-1	7.370E+0	1.639E+1
-1.362E-1	7.435E+0	1.618E+1
-1.346E-1	7.393E+0	1.635E+1
-1.378E-1	7.383E+0	1.628E+1
-1.395E-1	7.338E+0	1.621E+1
-1.378E-1	7.383E+0	1.645E+1
-1.346E-1	7.448E+0	1.633E+1
-1.346E-1	7.429E+0	1.643E+1
-1.378E-1	7.422E+0	1.629E+1
-1.362E-1	7.448E+0	1.648E+1
-1.362E-1	7.348E+0	1.638E+1
-1.362E-1	7.377E+0	1.632E+1
-1.362E-1	7.484E+0	1.643E+1
-1.362E-1	7.374E+0	1.642E+1
-1.346E-1	7.390E+0	1.630E+1
-1.346E-1	7.448E+0	1.638E+1
-1.378E-1	7.364E+0	1.639E+1
-1.378E-1	7.451E+0	1.639E+1
-1.330E-1	7.458E+0	1.635E+1
-1.330E-1	7.419E+0	1.629E+1
-1.346E-1	7.393E+0	1.621E+1
-1.362E-1	7.429E+0	1.621E+1
-1.362E-1	7.409E+0	1.645E+1
-1.346E-1	7.510E+0	1.622E+1
-1.362E-1	7.468E+0	1.632E+1
-1.330E-1	7.464E+0	1.634E+1
-1.362E-1	7.448E+0	1.631E+1
-1.378E-1	7.438E+0	1.630E+1
-1.378E-1	7.367E+0	1.613E+1
-1.395E-1	7.484E+0	1.628E+1
-1.362E-1	7.435E+0	1.619E+1
-1.346E-1	7.364E+0	1.620E+1
-1.378E-1	7.396E+0	1.627E+1
-1.362E-1	7.338E+0	1.628E+1
-1.330E-1	7.484E+0	1.623E+1
-1.362E-1	7.542E+0	1.640E+1
-1.362E-1	7.490E+0	1.639E+1
-1.346E-1	7.442E+0	1.630E+1
-1.346E-1	7.383E+0	1.638E+1
-1.362E-1	7.302E+0	1.636E+1
-1.346E-1	7.387E+0	1.626E+1
-1.362E-1	7.338E+0	1.630E+1
-1.330E-1	7.461E+0	1.650E+1
-1.362E-1	7.357E+0	1.625E+1
-1.362E-1	7.322E+0	1.625E+1
-1.378E-1	7.513E+0	1.618E+1
-1.362E-1	7.464E+0	1.629E+1
-1.362E-1	7.400E+0	1.635E+1
-1.362E-1	7.448E+0	1.608E+1
-1.362E-1	7.477E+0	1.625E+1
-1.362E-1	7.400E+0	1.634E+1
-1.346E-1	7.412E+0	1.643E+1
-1.378E-1	7.487E+0	1.634E+1
-1.395E-1	7.425E+0	1.635E+1
-1.362E-1	7.432E+0	1.639E+1
-1.362E-1	7.400E+0	1.621E+1
-1.378E-1	7.377E+0	1.628E+1
-1.395E-1	7.481E+0	1.639E+1
-1.362E-1	7.529E+0	1.633E+1
-1.378E-1	7.406E+0	1.622E+1
-1.395E-1	7.374E+0	1.650E+1
-1.346E-1	7.474E+0	1.629E+1
-1.346E-1	7.406E+0	1.636E+1
-1.346E-1	7.400E+0	1.627E+1
-1.378E-1	7.409E+0	1.639E+1
-1.378E-1	7.383E+0	1.636E+1
-1.330E-1	7.412E+0	1.619E+1
-1.330E-1	7.477E+0	1.644E+1
-1.395E-1	7.442E+0	1.650E+1
-1.362E-1	7.396E+0	1.636E+1
-1.362E-1	7.545E+0	1.629E+1
-1.346E-1	7.364E+0	1.627E+1
-1.362E-1	7.468E+0	1.640E+1
-1.362E-1	7.438E+0	1.624E+1
-1.330E-1	7.429E+0	1.634E+1
-1.362E-1	7.487E+0	1.619E+1
-1.395E-1	7.458E+0	1.629E+1
-1.362E-1	7.461E+0	1.628E+1
-1.346E-1	7.442E+0	1.623E+1
-1.330E-1	7.458E+0	1.632E+1
-1.362E-1	7.477E+0	1.626E+1
-1.395E-1	7.455E+0	1.626E+1
-1.330E-1	7.344E+0	1.626E+1
-1.378E-1	7.461E+0	1.636E+1
-1.378E-1	7.416E+0	1.646E+1
-1.346E-1	7.429E+0	1.627E+1
-1.362E-1	7.331E+0	1.636E+1
-1.378E-1	7.458E+0	1.627E+1
-1.346E-1	7.461E+0	1.629E+1
-1.378E-1	7.425E+0	1.635E+1
-1.346E-1	7.461E+0	1.622E+1
-1.362E-1	7.507E+0	1.624E+1
-1.362E-1	7.383E+0	1.639E+1
-1.362E-1	7.390E+0	1.636E+1
-1.362E-1	7.494E+0	1.624E+1
-1.346E-1	7.474E+0	1.634E+1
-1.378E-1	7.458E+0	1.633E+1
-1.362E-1	7.403E+0	1.639E+1
-1.362E-1	7.432E+0	1.623E+1
-1.330E-1	7.393E+0	1.641E+1
-1.378E-1	7.390E+0	1.620E+1
-1.362E-1	7.477E+0	1.625E+1
-1.330E-1	7.429E+0	1.641E+1
-1.346E-1	7.429E+0	1.642E+1
-1.378E-1	7.484E+0	1.636E+1
-1.378E-1	7.474E+0	1.640E+1
-1.346E-1	7.432E+0	1.644E+1
-1.346E-1	7.578E+0	1.639E+1
-1.330E-1	7.400E+0	1.614E+1
-1.362E-1	7.464E+0	1.635E+1
-1.346E-1	7.361E+0	1.647E+1
-1.346E-1	7.526E+0	1.614E+1
-1.362E-1	7.409E+0	1.627E+1
-1.362E-1	7.432E+0	1.628E+1
-1.313E-1	7.387E+0	1.628E+1
-1.362E-1	7.497E+0	1.634E+1
-1.395E-1	7.380E+0	1.624E+1
-1.346E-1	7.558E+0	1.634E+1
-1.330E-1	7.455E+0	1.631E+1
-1.362E-1	7.412E+0	1.629E+1
-1.346E-1	7.387E+0	1.634E+1
-1.362E-1	7.374E+0	1.626E+1
-1.362E-1	7.438E+0	1.629E+1
-1.346E-1	7.387E+0	1.622E+1
-1.346E-1	7.464E+0	1.635E+1
-1.378E-1	7.390E+0	1.636E+1
-1.362E-1	7.435E+0	1.626E+1
-1.378E-1	7.432E+0	1.630E+1
-1.378E-1	7.393E+0	1.642E+1
-1.362E-1	7.458E+0	1.628E+1
-1.362E-1	7.435E+0	1.627E+1
-1.346E-1	7.348E+0	1.630E+1
-1.378E-1	7.400E+0	1.625E+1
-1.346E-1	7.422E+0	1.631E+1
-1.346E-1	7.409E+0	1.642E+1
-1.378E-1	7.477E+0	1.618E+1
-1.330E-1	7.380E+0	1.632E+1
-1.362E-1	7.409E+0	1.615E+1
-1.346E-1	7.484E+0	1.640E+1
-1.346E-1	7.451E+0	1.627E+1
-1.411E-1	7.500E+0	1.643E+1
-1.362E-1	7.374E+0	1.639E+1
-1.346E-1	7.429E+0	1.638E+1
-1.362E-1	7.520E+0	1.630E+1
-1.378E-1	7.468E+0	1.625E+1
-1.378E-1	7.412E+0	1.639E+1
-1.346E-1	7.455E+0	1.627E+1
-1.362E-1	7.331E+0	1.634E+1
-1.362E-1	7.445E+0	1.619E+1
-1.378E-1	7.458E+0	1.629E+1
-1.362E-1	7.526E+0	1.626E+1
-1.346E-1	7.276E+0	1.623E+1
-1.378E-1	7.425E+0	1.625E+1
-1.362E-1	7.416E+0	1.636E+1
-1.362E-1	7.442E+0	1.635E+1
-1.362E-1	7.458E+0	1.622E+1
-1.346E-1	7.409E+0	1.627E+1
-1.378E-1	7.383E+0	1.616E+1
-1.346E-1	7.474E+0	1.639E+1
-1.346E-1	7.442E+0	1.641E+1
-1.362E-1	7.409E+0	1.619E+1
-1.362E-1	7.468E+0	1.644E+1
-1.330E-1	7.484E+0	1.627E+1
-1.330E-1	7.387E+0	1.643E+1
-1.378E-1	7.422E+0	1.627E+1
-1.362E-1	7.396E+0	1.622E+1
-1.346E-1	7.374E+0	1.638E+1
-1.346E-1	7.477E+0	1.618E+1
-1.395E-1	7.416E+0	1.615E+1
-1.346E-1	7.387E+0	1.647E+1
-1.346E-1	7.435E+0	1.643E+1
-1.313E-1	7.406E+0	1.630E+1
-1.378E-1	7.390E+0	1.635E+1
-1.378E-1	7.422E+0	1.645E+1
-1.362E-1	7.406E+0	1.631E+1
-1.346E-1	7.468E+0	1.633E+1
-1.378E-1	7.383E+0	1.628E+1
-1.378E-1	7.383E+0	1.623E+1
-1.378E-1	7.390E+0	1.637E+1
-1.346E-1	7.409E+0	1.639E+1
-1.395E-1	7.425E+0	1.640E+1
-1.362E-1	7.451E+0	1.628E+1
-1.346E-1	7.445E+0	1.637E+1
-1.362E-1	7.442E+0	1.631E+1
-1.346E-1	7.409E+0	1.630E+1
-1.378E-1	7.409E+0	1.640E+1
-1.346E-1	7.370E+0	1.621E+1
-1.330E-1	7.432E+0	1.630E+1
-1.378E-1	7.422E+0	1.629E+1
-1.362E-1	7.490E+0	1.643E+1
-1.346E-1	7.497E+0	1.641E+1
-1.362E-1	7.552E+0	1.631E+1
-1.378E-1	7.474E+0	1.617E+1
-1.395E-1	7.432E+0	1.640E+1
-1.346E-1	7.344E+0	1.638E+1
-1.330E-1	7.442E+0	1.627E+1
-1.362E-1	7.425E+0	1.637E+1
-1.378E-1	7.458E+0	1.634E+1
-1.330E-1	7.490E+0	1.616E+1
-1.346E-1	7.416E+0	1.624E+1
-1.362E-1	7.419E+0	1.639E+1
-1.346E-1	7.322E+0	1.631E+1
-1.346E-1	7.429E+0	1.646E+1
-1.346E-1	7.487E+0	1.632E+1
-1.362E-1	7.422E+0	1.630E+1
-1.411E-1	7.442E+0	1.626E+1
-1.362E-1	7.510E+0	1.639E+1
-1.346E-1	7.318E+0	1.632E+1
-1.362E-1	7.390E+0	1.648E+1
-1.362E-1	7.438E+0	1.631E+1
-1.346E-1	7.455E+0	1.637E+1
-1.346E-1	7.471E+0	1.645E+1
-1.346E-1	7.497E+0	1.639E+1
-1.378E-1	7.432E+0	1.636E+1
-1.346E-1	7.520E+0	1.640E+1
-1.346E-1	7.393E+0	1.632E+1
-1.378E-1	7.377E+0	1.637E+1
-1.395E-1	7.374E+0	1.612E+1
-1.313E-1	7.464E+0	1.634E+1
-1.313E-1	7.549E+0	1.633E+1
-1.362E-1	7.542E+0	1.631E+1
-1.378E-1	7.549E+0	1.640E+1
-1.313E-1	7.318E+0	1.628E+1
-1.362E-1	7.487E+0	1.619E+1
-1.378E-1	7.377E+0	1.617E+1
-1.395E-1	7.335E+0	1.641E+1
-1.346E-1	7.477E+0	1.630E+1
-1.346E-1	7.273E+0	1.635E+1
-1.346E-1	7.468E+0	1.627E+1
-1.395E-1	7.442E+0	1.640E+1
-1.330E-1	7.490E+0	1.622E+1
-1.346E-1	7.481E+0	1.632E+1
-1.362E-1	7.403E+0	1.628E+1
-1.362E-1	7.435E+0	1.628E+1
-1.346E-1	7.393E+0	1.636E+1
-1.330E-1	7.529E+0	1.621E+1
-1.362E-1	7.422E+0	1.649E+1
-1.378E-1	7.403E+0	1.617E+1
-1.362E-1	7.380E+0	1.624E+1
-1.378E-1	7.468E+0	1.636E+1
-1.378E-1	7.458E+0	1.637E+1
-1.362E-1	7.490E+0	1.621E+1
-1.346E-1	7.315E+0	1.633E+1
-1.346E-1	7.464E+0	1.615E+1
-1.378E-1	7.494E+0	1.631E+1
-1.346E-1	7.520E+0	1.651E+1
-1.362E-1	7.396E+0	1.644E+1
-1.346E-1	7.364E+0	1.645E+1
-1.346E-1	7.442E+0	1.632E+1
-1.362E-1	7.455E+0	1.629E+1
-1.346E-1	7.403E+0	1.633E+1
-1.330E-1	7.312E+0	1.632E+1
-1.362E-1	7.523E+0	1.628E+1
-1.346E-1	7.474E+0	1.626E+1
-1.346E-1	7.474E+0	1.633E+1
-1.330E-1	7.526E+0	1.635E+1
-1.378E-1	7.331E+0	1.638E+1
-1.395E-1	7.412E+0	1.638E+1
-1.313E-1	7.507E+0	1.632E+1
-1.330E-1	7.380E+0	1.637E+1
-1.395E-1	7.552E+0	1.629E+1
-1.346E-1	7.335E+0	1.632E+1
-1.313E-1	7.474E+0	1.639E+1
-1.330E-1	7.396E+0	1.619E+1
-1.378E-1	7.464E+0	1.642E+1
-1.378E-1	7.442E+0	1.635E+1
-1.346E-1	7.393E+0	1.627E+1
-1.330E-1	7.435E+0	1.634E+1
-1.395E-1	7.400E+0	1.626E+1
-1.362E-1	7.432E+0	1.625E+1
-1.346E-1	7.591E+0	1.640E+1
-1.362E-1	7.503E+0	1.634E+1
-1.378E-1	7.448E+0	1.634E+1
-1.395E-1	7.458E+0	1.630E+1
-1.346E-1	7.422E+0	1.629E+1
-1.313E-1	7.305E+0	1.628E+1
-1.346E-1	7.432E+0	1.627E+1
-1.362E-1	7.396E+0	1.622E+1
-1.362E-1	7.374E+0	1.632E+1
-1.362E-1	7.438E+0	1.644E+1
-1.362E-1	7.435E+0	1.648E+1
-1.362E-1	7.429E+0	1.624E+1
-1.346E-1	7.507E+0	1.644E+1
-1.330E-1	7.344E+0	1.618E+1
-1.378E-1	7.500E+0	1.641E+1
-1.362E-1	7.497E+0	1.635E+1
-1.346E-1	7.507E+0	1.618E+1
-1.330E-1	7.461E+0	1.634E+1
-1.378E-1	7.315E+0	1.625E+1
-1.395E-1	7.481E+0	1.622E+1
-1.362E-1	7.445E+0	1.646E+1
-1.378E-1	7.406E+0	1.623E+1
-1.362E-1	7.400E+0	1.644E+1
-1.362E-1	7.387E+0	1.632E+1
-1.362E-1	7.490E+0	1.625E+1
-1.346E-1	7.409E+0	1.628E+1
-1.411E-1	7.536E+0	1.629E+1
-1.378E-1	7.507E+0	1.637E+1
-1.330E-1	7.432E+0	1.651E+1
-1.330E-1	7.406E+0	1.620E+1
-1.378E-1	7.451E+0	1.618E+1
-1.378E-1	7.425E+0	1.635E+1
-1.362E-1	7.419E+0	1.624E+1
-1.362E-1	7.422E+0	1.631E+1
-1.378E-1	7.393E+0	1.635E+1
-1.378E-1	7.435E+0	1.630E+1
-1.362E-1	7.422E+0	1.628E+1
-1.330E-1	7.429E+0	1.624E+1
-1.395E-1	7.283E+0	1.636E+1
-1.378E-1	7.497E+0	1.633E+1
-1.362E-1	7.516E+0	1.642E+1
-1.362E-1	7.409E+0	1.634E+1
-1.313E-1	7.338E+0	1.621E+1
-1.362E-1	7.451E+0	1.640E+1
-1.362E-1	7.377E+0	1.622E+1
-1.362E-1	7.471E+0	1.632E+1
-1.395E-1	7.516E+0	1.632E+1
-1.395E-1	7.425E+0	1.631E+1
-1.362E-1	7.396E+0	1.633E+1
-1.346E-1	7.484E+0	1.628E+1
-1.395E-1	7.526E+0	1.640E+1
-1.378E-1	7.338E+0	1.629E+1
-1.330E-1	7.348E+0	1.638E+1
-1.362E-1	7.458E+0	1.642E+1
-1.378E-1	7.393E+0	1.614E+1
-1.378E-1	7.325E+0	1.620E+1
-1.330E-1	7.380E+0	1.632E+1
-1.346E-1	7.429E+0	1.646E+1
-1.362E-1	7.409E+0	1.628E+1
-1.378E-1	7.461E+0	1.645E+1
-1.346E-1	7.445E+0	1.632E+1
-1.346E-1	7.497E+0	1.657E+1
-1.346E-1	7.487E+0	1.631E+1
-1.395E-1	7.435E+0	1.645E+1
-1.330E-1	7.507E+0	1.635E+1
-1.378E-1	7.416E+0	1.633E+1
-1.362E-1	7.422E+0	1.628E+1
-1.378E-1	7.406E+0	1.636E+1
-1.346E-1	7.396E+0	1.642E+1
-1.346E-1	7.484E+0	1.620E+1
-1.362E-1	7.396E+0	1.635E+1
-1.362E-1	7.348E+0	1.620E+1
-1.346E-1	7.283E+0	1.630E+1
-1.330E-1	7.448E+0	1.648E+1
-1.362E-1	7.503E+0	1.630E+1
-1.362E-1	7.348E+0	1.641E+1
-1.346E-1	7.425E+0	1.633E+1
-1.362E-1	7.464E+0	1.621E+1
-1.362E-1	7.422E+0	1.631E+1
-1.395E-1	7.344E+0	1.620E+1
-1.330E-1	7.526E+0	1.656E+1
-1.378E-1	7.448E+0	1.628E+1
-1.411E-1	7.458E+0	1.639E+1
-1.362E-1	7.432E+0	1.613E+1
-1.346E-1	7.461E+0	1.634E+1
-1.362E-1	7.390E+0	1.640E+1
-1.346E-1	7.490E+0	1.634E+1
-1.395E-1	7.451E+0	1.627E+1
-1.330E-1	7.409E+0	1.637E+1
-1.346E-1	7.377E+0	1.639E+1
-1.378E-1	7.455E+0	1.636E+1
-1.378E-1	7.520E+0	1.644E+1
-1.362E-1	7.432E+0	1.628E+1
-1.362E-1	7.552E+0	1.647E+1
-1.378E-1	7.318E+0	1.638E+1
-1.346E-1	7.471E+0	1.631E+1
-1.297E-1	7.520E+0	1.626E+1
-1.346E-1	7.481E+0	1.636E+1
-1.378E-1	7.396E+0	1.630E+1
-1.362E-1	7.442E+0	1.630E+1
-1.346E-1	7.474E+0	1.626E+1
-1.378E-1	7.484E+0	1.642E+1
-1.378E-1	7.539E+0	1.626E+1
-1.362E-1	7.435E+0	1.627E+1
-1.346E-1	7.451E+0	1.628E+1
-1.346E-1	7.503E+0	1.634E+1
-1.330E-1	7.419E+0	1.638E+1
-1.395E-1	7.510E+0	1.627E+1
-1.362E-1	7.296E+0	1.635E+1
-1.330E-1	7.400E+0	1.628E+1
-1.362E-1	7.425E+0	1.646E+1
-1.378E-1	7.494E+0	1.634E+1
-1.330E-1	7.627E+0	1.645E+1
-1.362E-1	7.416E+0	1.635E+1
-1.378E-1	7.487E+0	1.654E+1
-1.362E-1	7.672E+0	1.642E+1
-1.362E-1	7.490E+0	1.635E+1
-1.330E-1	7.445E+0	1.622E+1
-1.378E-1	7.432E+0	1.636E+1
-1.395E-1	7.455E+0	1.637E+1
-1.362E-1	7.487E+0	1.631E+1
-1.346E-1	7.425E+0	1.638E+1
-1.378E-1	7.461E+0	1.629E+1
-1.378E-1	7.400E+0	1.635E+1
-1.346E-1	7.445E+0	1.634E+1
-1.346E-1	7.516E+0	1.638E+1
-1.378E-1	7.477E+0	1.615E+1
-1.346E-1	7.529E+0	1.648E+1
-1.362E-1	7.377E+0	1.641E+1
-1.362E-1	7.481E+0	1.636E+1
-1.378E-1	7.503E+0	1.627E+1
-1.362E-1	7.400E+0	1.629E+1
-1.362E-1	7.536E+0	1.647E+1
-1.362E-1	7.520E+0	1.626E+1
-1.362E-1	7.536E+0	1.632E+1
-1.378E-1	7.422E+0	1.648E+1
-1.330E-1	7.412E+0	1.631E+1
-1.330E-1	7.435E+0	1.649E+1
-1.378E-1	7.331E+0	1.635E+1
-1.378E-1	7.529E+0	1.633E+1
-1.362E-1	7.471E+0	1.628E+1
-1.330E-1	7.474E+0	1.626E+1
-1.378E-1	7.438E+0	1.627E+1
-1.346E-1	7.477E+0	1.622E+1
-1.378E-1	7.484E+0	1.639E+1
-1.362E-1	7.390E+0	1.632E+1
-1.378E-1	7.400E+0	1.625E+1
-1.362E-1	7.507E+0	1.617E+1
-1.378E-1	7.477E+0	1.630E+1
-1.346E-1	7.516E+0	1.623E+1
-1.362E-1	7.494E+0	1.628E+1
-1.395E-1	7.477E+0	1.640E+1
-1.346E-1	7.409E+0	1.633E+1
-1.330E-1	7.357E+0	1.633E+1
-1.378E-1	7.562E+0	1.614E+1
-1.395E-1	7.481E+0	1.622E+1
-1.362E-1	7.474E+0	1.636E+1
-1.346E-1	7.286E+0	1.627E+1
-1.362E-1	7.503E+0	1.636E+1
-1.378E-1	7.455E+0	1.630E+1
-1.346E-1	7.364E+0	1.637E+1
-1.362E-1	7.464E+0	1.629E+1
-1.346E-1	7.387E+0	1.639E+1
-1.362E-1	7.474E+0	1.639E+1
-1.346E-1	7.361E+0	1.648E+1
-1.362E-1	7.507E+0	1.647E+1
-1.346E-1	7.403E+0	1.639E+1
-1.346E-1	7.558E+0	1.618E+1
-1.346E-1	7.552E+0	1.625E+1
-1.362E-1	7.448E+0	1.648E+1
-1.378E-1	7.380E+0	1.634E+1
-1.395E-1	7.448E+0	1.633E+1
-1.346E-1	7.425E+0	1.634E+1
-1.362E-1	7.468E+0	1.642E+1
-1.378E-1	7.451E+0	1.638E+1
-1.330E-1	7.526E+0	1.618E+1
-1.362E-1	7.523E+0	1.627E+1
-1.346E-1	7.409E+0	1.637E+1
-1.378E-1	7.533E+0	1.640E+1
-1.378E-1	7.435E+0	1.629E+1
-1.346E-1	7.455E+0	1.643E+1
-1.378E-1	7.442E+0	1.637E+1
-1.395E-1	7.487E+0	1.636E+1
-1.378E-1	7.393E+0	1.644E+1
-1.313E-1	7.354E+0	1.638E+1
-1.362E-1	7.500E+0	1.626E+1
-1.378E-1	7.481E+0	1.622E+1
-1.362E-1	7.396E+0	1.639E+1
-1.362E-1	7.529E+0	1.642E+1
-1.346E-1	7.523E+0	1.644E+1
-1.346E-1	7.361E+0	1.638E+1
-1.395E-1	7.380E+0	1.643E+1
-1.362E-1	7.455E+0	1.638E+1
-1.378E-1	7.315E+0	1.632E+1
-1.378E-1	7.477E+0	1.630E+1
-1.362E-1	7.455E+0	1.630E+1
-1.330E-1	7.484E+0	1.637E+1
-1.346E-1	7.477E+0	1.645E+1
-1.362E-1	7.442E+0	1.631E+1
-1.362E-1	7.571E+0	1.620E+1
-1.346E-1	7.406E+0	1.620E+1
-1.313E-1	7.419E+0	1.637E+1
-1.362E-1	7.455E+0	1.645E+1
-1.346E-1	7.422E+0	1.647E+1
-1.330E-1	7.205E+0	1.629E+1
-1.346E-1	7.533E+0	1.631E+1
-1.346E-1	7.455E+0	1.637E+1
-1.362E-1	7.425E+0	1.644E+1
-1.346E-1	7.461E+0	1.628E+1
-1.330E-1	7.416E+0	1.639E+1
-1.378E-1	7.455E+0	1.635E+1
-1.395E-1	7.361E+0	1.639E+1
-1.378E-1	7.516E+0	1.626E+1
-1.346E-1	7.390E+0	1.634E+1
-1.378E-1	7.481E+0	1.637E+1
-1.378E-1	7.468E+0	1.634E+1
-1.346E-1	7.416E+0	1.621E+1
-1.346E-1	7.484E+0	1.647E+1
-1.378E-1	7.396E+0	1.656E+1
-1.346E-1	7.552E+0	1.627E+1
-1.346E-1	7.468E+0	1.639E+1
-1.346E-1	7.545E+0	1.637E+1
-1.378E-1	7.481E+0	1.642E+1
-1.378E-1	7.458E+0	1.640E+1
-1.362E-1	7.370E+0	1.630E+1
-1.346E-1	7.477E+0	1.643E+1
-1.346E-1	7.445E+0	1.626E+1
-1.362E-1	7.419E+0	1.631E+1
-1.378E-1	7.474E+0	1.641E+1
-1.313E-1	7.393E+0	1.627E+1
-1.346E-1	7.361E+0	1.649E+1
-1.362E-1	7.335E+0	1.624E+1
-1.362E-1	7.396E+0	1.629E+1
-1.346E-1	7.468E+0	1.624E+1
-1.378E-1	7.387E+0	1.636E+1
-1.362E-1	7.464E+0	1.632E+1
-1.346E-1	7.419E+0	1.639E+1
-1.362E-1	7.380E+0	1.641E+1
-1.346E-1	7.422E+0	1.635E+1
-1.378E-1	7.468E+0	1.629E+1
-1.378E-1	7.468E+0	1.630E+1
-1.346E-1	7.568E+0	1.632E+1
-1.378E-1	7.438E+0	1.619E+1
-1.346E-1	7.477E+0	1.640E+1
-1.346E-1	7.523E+0	1.615E+1
-1.313E-1	7.364E+0	1.644E+1
-1.346E-1	7.403E+0	1.643E+1
-1.378E-1	7.464E+0	1.632E+1
-1.330E-1	7.455E+0	1.643E+1
-1.346E-1	7.484E+0	1.620E+1
-1.362E-1	7.390E+0	1.641E+1
-1.362E-1	7.400E+0	1.643E+1
-1.378E-1	7.416E+0	1.630E+1
-1.346E-1	7.318E+0	1.622E+1
-1.378E-1	7.445E+0	1.634E+1
-1.346E-1	7.409E+0	1.627E+1
-1.346E-1	7.468E+0	1.628E+1
-1.330E-1	7.396E+0	1.658E+1
-1.378E-1	7.351E+0	1.624E+1
-1.346E-1	7.451E+0	1.630E+1
-1.362E-1	7.344E+0	1.634E+1
-1.346E-1	7.448E+0	1.620E+1
-1.362E-1	7.425E+0	1.634E+1
-1.362E-1	7.445E+0	1.632E+1
-1.362E-1	7.536E+0	1.641E+1
-1.330E-1	7.526E+0	1.632E+1
-1.362E-1	7.364E+0	1.640E+1
-1.362E-1	7.432E+0	1.628E+1
-1.346E-1	7.400E+0	1.646E+1
-1.346E-1	7.422E+0	1.634E+1
-1.346E-1	7.351E+0	1.629E+1
-1.378E-1	7.464E+0	1.634E+1
-1.346E-1	7.425E+0	1.641E+1
-1.362E-1	7.403E+0	1.635E+1
-1.346E-1	7.422E+0	1.633E+1
-1.346E-1	7.604E+0	1.648E+1
-1.330E-1	7.286E+0	1.631E+1
-1.346E-1	7.562E+0	1.621E+1
-1.378E-1	7.584E+0	1.645E+1
-1.378E-1	7.435E+0	1.635E+1
-1.346E-1	7.393E+0	1.639E+1
-1.346E-1	7.432E+0	1.616E+1
-1.346E-1	7.370E+0	1.634E+1
-1.378E-1	7.471E+0	1.626E+1
-1.346E-1	7.520E+0	1.630E+1
-1.330E-1	7.448E+0	1.638E+1
-1.378E-1	7.380E+0	1.640E+1
-1.362E-1	7.464E+0	1.630E+1
-1.362E-1	7.451E+0	1.637E+1
-1.330E-1	7.416E+0	1.638E+1
-1.378E-1	7.328E+0	1.631E+1
-1.378E-1	7.380E+0	1.626E+1
-1.346E-1	7.455E+0	1.627E+1
-1.362E-1	7.471E+0	1.629E+1
-1.362E-1	7.487E+0	1.635E+1
-1.362E-1	7.409E+0	1.643E+1
-1.330E-1	7.419E+0	1.634E+1
-1.362E-1	7.435E+0	1.643E+1
-1.346E-1	7.549E+0	1.639E+1
-1.362E-1	7.474E+0	1.628E+1
-1.346E-1	7.555E+0	1.639E+1
-1.346E-1	7.429E+0	1.634E+1
-1.346E-1	7.464E+0	1.618E+1
-1.362E-1	7.364E+0	1.632E+1
-1.330E-1	7.435E+0	1.649E+1
-1.378E-1	7.520E+0	1.631E+1
-1.346E-1	7.526E+0	1.641E+1
-1.395E-1	7.477E+0	1.637E+1
-1.378E-1	7.390E+0	1.632E+1
-1.330E-1	7.448E+0	1.626E+1
-1.378E-1	7.393E+0	1.626E+1
-1.378E-1	7.416E+0	1.631E+1
-1.330E-1	7.545E+0	1.629E+1
-1.362E-1	7.445E+0	1.623E+1
-1.378E-1	7.481E+0	1.626E+1
-1.362E-1	7.510E+0	1.642E+1
-1.362E-1	7.361E+0	1.636E+1
-1.346E-1	7.318E+0	1.641E+1
-1.378E-1	7.396E+0	1.641E+1
-1.362E-1	7.458E+0	1.647E+1
-1.330E-1	7.442E+0	1.632E+1
-1.346E-1	7.448E+0	1.643E+1
-1.362E-1	7.412E+0	1.632E+1
-1.378E-1	7.425E+0	1.632E+1
-1.346E-1	7.451E+0	1.627E+1
-1.346E-1	7.328E+0	1.631E+1
-1.346E-1	7.562E+0	1.636E+1
-1.395E-1	7.490E+0	1.622E+1
-1.330E-1	7.409E+0	1.631E+1
-1.346E-1	7.513E+0	1.625E+1
-1.395E-1	7.507E+0	1.630E+1
-1.378E-1	7.406E+0	1.648E+1
-1.330E-1	7.302E+0	1.623E+1
-1.346E-1	7.422E+0	1.638E+1
-1.346E-1	7.403E+0	1.629E+1
-1.362E-1	7.364E+0	1.640E+1
-1.362E-1	7.400E+0	1.635E+1
-1.346E-1	7.425E+0	1.635E+1
-1.378E-1	7.503E+0	1.636E+1
-1.378E-1	7.406E+0	1.632E+1
-1.346E-1	7.348E+0	1.620E+1
-1.362E-1	7.461E+0	1.624E+1
-1.362E-1	7.425E+0	1.631E+1
-1.378E-1	7.322E+0	1.629E+1
-1.346E-1	7.393E+0	1.644E+1
-1.330E-1	7.461E+0	1.638E+1
-1.378E-1	7.494E+0	1.632E+1
-1.362E-1	7.477E+0	1.621E+1
-1.362E-1	7.445E+0	1.641E+1
-1.362E-1	7.455E+0	1.631E+1
-1.378E-1	7.455E+0	1.651E+1
-1.362E-1	7.390E+0	1.642E+1
-1.362E-1	7.458E+0	1.637E+1
-1.378E-1	7.477E+0	1.630E+1
-1.395E-1	7.510E+0	1.625E+1
-1.362E-1	7.374E+0	1.615E+1
-1.330E-1	7.555E+0	1.632E+1
-1.362E-1	7.455E+0	1.629E+1
-1.378E-1	7.494E+0	1.648E+1
-1.346E-1	7.367E+0	1.627E+1
-1.362E-1	7.429E+0	1.642E+1
-1.330E-1	7.361E+0	1.625E+1
-1.395E-1	7.477E+0	1.640E+1
-1.395E-1	7.374E+0	1.632E+1
-1.346E-1	7.351E+0	1.643E+1
-1.313E-1	7.432E+0	1.637E+1
-1.362E-1	7.377E+0	1.638E+1
-1.346E-1	7.406E+0	1.613E+1
-1.362E-1	7.526E+0	1.632E+1
-1.346E-1	7.387E+0	1.628E+1
-1.378E-1	7.305E+0	1.634E+1
-1.346E-1	7.445E+0	1.628E+1
-1.313E-1	7.432E+0	1.637E+1
-1.395E-1	7.471E+0	1.638E+1
-1.378E-1	7.400E+0	1.632E+1
-1.362E-1	7.400E+0	1.637E+1
-1.346E-1	7.377E+0	1.639E+1
-1.330E-1	7.442E+0	1.621E+1
-1.378E-1	7.393E+0	1.631E+1
-1.395E-1	7.438E+0	1.641E+1
-1.362E-1	7.516E+0	1.637E+1
-1.313E-1	7.536E+0	1.630E+1
-1.346E-1	7.468E+0	1.636E+1
-1.378E-1	7.464E+0	1.626E+1
-1.346E-1	7.588E+0	1.633E+1
-1.362E-1	7.328E+0	1.639E+1
-1.378E-1	7.406E+0	1.650E+1
-1.395E-1	7.377E+0	1.611E+1
-1.330E-1	7.468E+0	1.643E+1
-1.346E-1	7.513E+0	1.638E+1
-1.378E-1	7.445E+0	1.620E+1
-1.362E-1	7.542E+0	1.626E+1
-1.330E-1	7.403E+0	1.634E+1
-1.378E-1	7.458E+0	1.641E+1
-1.362E-1	7.377E+0	1.609E+1
-1.395E-1	7.396E+0	1.640E+1
-1.362E-1	7.451E+0	1.640E+1
-1.346E-1	7.464E+0	1.626E+1
-1.362E-1	7.523E+0	1.638E+1
-1.378E-1	7.503E+0	1.637E+1
-1.346E-1	7.396E+0	1.625E+1
-1.330E-1	7.331E+0	1.636E+1
-1.378E-1	7.474E+0	1.629E+1
-1.362E-1	7.435E+0	1.635E+1
-1.330E-1	7.393E+0	1.632E+1
-1.346E-1	7.425E+0	1.634E+1
-1.362E-1	7.494E+0	1.619E+1
-1.346E-1	7.438E+0	1.628E+1
-1.297E-1	7.344E+0	1.632E+1
-1.346E-1	7.464E+0	1.628E+1
-1.378E-1	7.461E+0	1.640E+1
-1.362E-1	7.380E+0	1.645E+1
-1.362E-1	7.341E+0	1.639E+1
-1.346E-1	7.412E+0	1.639E+1
-1.378E-1	7.536E+0	1.637E+1
-1.378E-1	7.510E+0	1.644E+1
-1.362E-1	7.377E+0	1.625E+1
-1.362E-1	7.536E+0	1.630E+1
-1.362E-1	7.435E+0	1.627E+1
-1.378E-1	7.429E+0	1.642E+1
-1.362E-1	7.474E+0	1.630E+1
-1.378E-1	7.516E+0	1.628E+1
-1.362E-1	7.406E+0	1.636E+1
-1.362E-1	7.416E+0	1.639E+1
-1.330E-1	7.338E+0	1.623E+1
-1.362E-1	7.412E+0	1.626E+1
-1.362E-1	7.396E+0	1.619E+1
-1.362E-1	7.523E+0	1.632E+1
-1.346E-1	7.464E+0	1.649E+1
-1.330E-1	7.526E+0	1.652E+1
-1.395E-1	7.487E+0	1.640E+1
-1.378E-1	7.403E+0	1.616E+1
-1.346E-1	7.412E+0	1.633E+1
-1.346E-1	7.442E+0	1.626E+1
-1.378E-1	7.325E+0	1.640E+1
-1.346E-1	7.429E+0	1.625E+1
-1.378E-1	7.432E+0	1.639E+1
-1.330E-1	7.513E+0	1.624E+1
-1.378E-1	7.438E+0	1.634E+1
-1.346E-1	7.344E+0	1.627E+1
-1.330E-1	7.341E+0	1.636E+1
-1.346E-1	7.367E+0	1.630E+1
-1.395E-1	7.348E+0	1.641E+1
-1.362E-1	7.354E+0	1.642E+1
-1.378E-1	7.568E+0	1.630E+1
-1.362E-1	7.516E+0	1.629E+1
-1.362E-1	7.536E+0	1.620E+1
-1.362E-1	7.604E+0	1.629E+1
-1.378E-1	7.409E+0	1.627E+1
-1.346E-1	7.425E+0	1.633E+1
-1.346E-1	7.545E+0	1.636E+1
-1.378E-1	7.545E+0	1.621E+1
-1.362E-1	7.445E+0	1.647E+1
-1.330E-1	7.367E+0	1.644E+1
-1.346E-1	7.490E+0	1.638E+1
-1.378E-1	7.451E+0	1.640E+1
-1.346E-1	7.435E+0	1.626E+1
-1.362E-1	7.338E+0	1.627E+1
-1.395E-1	7.455E+0	1.633E+1
-1.378E-1	7.438E+0	1.627E+1
-1.362E-1	7.497E+0	1.640E+1
-1.362E-1	7.468E+0	1.632E+1
-1.378E-1	7.497E+0	1.637E+1
-1.395E-1	7.442E+0	1.627E+1
-1.346E-1	7.377E+0	1.634E+1
-1.362E-1	7.380E+0	1.632E+1
-1.362E-1	7.383E+0	1.631E+1
-1.362E-1	7.448E+0	1.627E+1
-1.346E-1	7.503E+0	1.650E+1
-1.330E-1	7.549E+0	1.638E+1
-1.362E-1	7.445E+0	1.637E+1
-1.378E-1	7.380E+0	1.629E+1
-1.362E-1	7.403E+0	1.627E+1
-1.378E-1	7.364E+0	1.627E+1
-1.378E-1	7.361E+0	1.632E+1
-1.378E-1	7.458E+0	1.616E+1
-1.313E-1	7.429E+0	1.629E+1
-1.346E-1	7.442E+0	1.619E+1
-1.378E-1	7.490E+0	1.634E+1
-1.411E-1	7.461E+0	1.640E+1
-1.362E-1	7.503E+0	1.635E+1
-1.330E-1	7.497E+0	1.634E+1
-1.378E-1	7.422E+0	1.631E+1
-1.378E-1	7.461E+0	1.624E+1
-1.362E-1	7.448E+0	1.626E+1
-1.330E-1	7.614E+0	1.638E+1
-1.346E-1	7.361E+0	1.643E+1
-1.395E-1	7.500E+0	1.637E+1
-1.330E-1	7.432E+0	1.631E+1
-1.346E-1	7.435E+0	1.639E+1
-1.362E-1	7.461E+0	1.620E+1
-1.362E-1	7.455E+0	1.644E+1
-1.346E-1	7.510E+0	1.642E+1
-1.346E-1	7.435E+0	1.640E+1
-1.362E-1	7.374E+0	1.623E+1
-1.395E-1	7.348E+0	1.641E+1
-1.346E-1	7.458E+0	1.616E+1
-1.346E-1	7.370E+0	1.623E+1
-1.346E-1	7.445E+0	1.637E+1
-1.362E-1	7.523E+0	1.637E+1
-1.330E-1	7.383E+0	1.630E+1
-1.362E-1	7.464E+0	1.635E+1
-1.411E-1	7.455E+0	1.608E+1
-1.378E-1	7.396E+0	1.637E+1
-1.378E-1	7.484E+0	1.631E+1
-1.330E-1	7.344E+0	1.628E+1
-1.378E-1	7.455E+0	1.639E+1
-1.378E-1	7.536E+0	1.643E+1
-1.362E-1	7.604E+0	1.627E+1
-1.346E-1	7.299E+0	1.646E+1
-1.395E-1	7.403E+0	1.630E+1
-1.346E-1	7.481E+0	1.629E+1
-1.378E-1	7.507E+0	1.628E+1
-1.362E-1	7.393E+0	1.650E+1
-1.378E-1	7.390E+0	1.636E+1
-1.378E-1	7.442E+0	1.628E+1
-1.346E-1	7.455E+0	1.652E+1
-1.330E-1	7.471E+0	1.630E+1
-1.395E-1	7.377E+0	1.629E+1
-1.362E-1	7.481E+0	1.626E+1
-1.330E-1	7.292E+0	1.634E+1
-1.330E-1	7.474E+0	1.623E+1
-1.362E-1	7.406E+0	1.630E+1
-1.378E-1	7.435E+0	1.645E+1
-1.346E-1	7.455E+0	1.634E+1
-1.378E-1	7.361E+0	1.625E+1
-1.362E-1	7.471E+0	1.643E+1
-1.395E-1	7.516E+0	1.631E+1
-1.346E-1	7.468E+0	1.620E+1
-1.362E-1	7.487E+0	1.632E+1
-1.362E-1	7.400E+0	1.645E+1
-1.362E-1	7.552E+0	1.639E+1
-1.346E-1	7.455E+0	1.628E+1
-1.362E-1	7.481E+0	1.625E+1
-1.378E-1	7.490E+0	1.632E+1
-1.378E-1	7.377E+0	1.631E+1
-1.362E-1	7.445E+0	1.654E+1
-1.346E-1	7.494E+0	1.629E+1
-1.378E-1	7.425E+0	1.625E+1
-1.362E-1	7.419E+0	1.645E+1
-1.330E-1	7.468E+0	1.634E+1
-1.362E-1	7.396E+0	1.641E+1
-1.362E-1	7.419E+0	1.629E+1
-1.378E-1	7.338E+0	1.641E+1
-1.330E-1	7.429E+0	1.651E+1
-1.362E-1	7.390E+0	1.625E+1
-1.362E-1	7.367E+0	1.634E+1
-1.395E-1	7.468E+0	1.612E+1
-1.395E-1	7.490E+0	1.628E+1
-1.362E-1	7.412E+0	1.627E+1
-1.378E-1	7.464E+0	1.635E+1
-1.362E-1	7.442E+0	1.648E+1
-1.346E-1	7.438E+0	1.641E+1
-1.378E-1	7.461E+0	1.636E+1
-1.378E-1	7.374E+0	1.641E+1
-1.378E-1	7.520E+0	1.628E+1
-1.362E-1	7.464E+0	1.624E+1
-1.313E-1	7.302E+0	1.632E+1
-1.346E-1	7.464E+0	1.631E+1
-1.362E-1	7.448E+0	1.638E+1
-1.362E-1	7.432E+0	1.649E+1
-1.362E-1	7.490E+0	1.644E+1
-1.362E-1	7.448E+0	1.622E+1
-1.378E-1	7.520E+0	1.625E+1
-1.362E-1	7.438E+0	1.636E+1
-1.346E-1	7.425E+0	1.615E+1
-1.346E-1	7.435E+0	1.633E+1
-1.362E-1	7.432E+0	1.642E+1
-1.330E-1	7.474E+0	1.620E+1
-1.330E-1	7.448E+0	1.636E+1
-1.378E-1	7.503E+0	1.632E+1
-1.362E-1	7.461E+0	1.640E+1
[truncated: 93,945 more rows]
