# Supplementary material for: Improved ANAP incorporation and VCF analysis reveal details of P2X7 current facilitation and a limited conformational interplay between ATP binding and the intracellular ballast domain
Source: eLife. 2023 Jan 4;12:e82479. doi: 10.7554/eLife.82479 (PMC9859053; doi:10.7554/eLife.82479)
Supplement: Figure 3—source data 1. [file elife-82479-fig3-data1.zip › Figure-3_source-data-1/S124_filterset-2_j01#24.csv]

-9.242E-2	1.034E+1	2.265E+1
-9.242E-2	1.026E+1	2.248E+1
-9.404E-2	1.021E+1	2.262E+1
-9.242E-2	1.033E+1	2.254E+1
-9.242E-2	1.025E+1	2.246E+1
-9.566E-2	1.019E+1	2.238E+1
-9.890E-2	1.014E+1	2.240E+1
-9.079E-2	1.019E+1	2.268E+1
-9.404E-2	1.022E+1	2.254E+1
-9.404E-2	1.024E+1	2.254E+1
-9.728E-2	1.027E+1	2.247E+1
-9.404E-2	1.029E+1	2.262E+1
-9.242E-2	1.028E+1	2.248E+1
-9.242E-2	1.012E+1	2.270E+1
-9.728E-2	1.025E+1	2.264E+1
-9.242E-2	1.025E+1	2.245E+1
-9.404E-2	1.028E+1	2.268E+1
-9.242E-2	1.017E+1	2.258E+1
-9.566E-2	1.018E+1	2.261E+1
-9.242E-2	1.026E+1	2.242E+1
-9.242E-2	1.021E+1	2.246E+1
-9.404E-2	1.015E+1	2.257E+1
-9.566E-2	1.021E+1	2.263E+1
-9.242E-2	1.025E+1	2.264E+1
-9.404E-2	1.026E+1	2.263E+1
-9.404E-2	1.014E+1	2.267E+1
-9.404E-2	1.025E+1	2.250E+1
-9.566E-2	1.016E+1	2.258E+1
-9.079E-2	1.012E+1	2.263E+1
-9.242E-2	1.025E+1	2.234E+1
-9.728E-2	1.015E+1	2.257E+1
-9.242E-2	1.026E+1	2.271E+1
-9.404E-2	1.013E+1	2.264E+1
-9.404E-2	1.012E+1	2.244E+1
-9.728E-2	1.032E+1	2.262E+1
-9.242E-2	1.026E+1	2.259E+1
-9.404E-2	1.024E+1	2.242E+1
-9.404E-2	1.019E+1	2.269E+1
-9.566E-2	1.024E+1	2.258E+1
-9.242E-2	1.012E+1	2.271E+1
-9.242E-2	1.028E+1	2.243E+1
-9.242E-2	1.026E+1	2.263E+1
-9.566E-2	1.028E+1	2.246E+1
-9.242E-2	1.031E+1	2.258E+1
-9.242E-2	1.030E+1	2.268E+1
-9.404E-2	1.026E+1	2.256E+1
-9.566E-2	1.028E+1	2.260E+1
-9.242E-2	1.024E+1	2.256E+1
-9.079E-2	1.022E+1	2.260E+1
-9.242E-2	1.012E+1	2.261E+1
-9.566E-2	1.015E+1	2.256E+1
-9.566E-2	1.026E+1	2.260E+1
-9.404E-2	1.032E+1	2.255E+1
-9.566E-2	1.038E+1	2.272E+1
-9.566E-2	1.036E+1	2.236E+1
-9.566E-2	1.025E+1	2.254E+1
-9.242E-2	1.039E+1	2.244E+1
-9.404E-2	1.026E+1	2.251E+1
-9.404E-2	1.029E+1	2.271E+1
-9.404E-2	1.025E+1	2.261E+1
-9.242E-2	1.025E+1	2.263E+1
-9.404E-2	1.022E+1	2.272E+1
-9.566E-2	1.035E+1	2.253E+1
-9.079E-2	1.025E+1	2.248E+1
-9.242E-2	1.017E+1	2.254E+1
-9.404E-2	1.011E+1	2.261E+1
-9.404E-2	1.025E+1	2.254E+1
-9.404E-2	1.035E+1	2.263E+1
-9.079E-2	1.016E+1	2.246E+1
-9.404E-2	1.023E+1	2.259E+1
-9.404E-2	1.033E+1	2.248E+1
-9.242E-2	1.040E+1	2.260E+1
-9.242E-2	1.025E+1	2.252E+1
-9.404E-2	1.034E+1	2.266E+1
-9.566E-2	1.020E+1	2.255E+1
-9.404E-2	1.017E+1	2.248E+1
-9.079E-2	1.031E+1	2.277E+1
-9.404E-2	1.027E+1	2.253E+1
-9.566E-2	1.019E+1	2.266E+1
-9.728E-2	1.020E+1	2.256E+1
-9.242E-2	1.013E+1	2.272E+1
-9.242E-2	1.009E+1	2.267E+1
-9.566E-2	1.033E+1	2.246E+1
-9.404E-2	1.017E+1	2.256E+1
-8.755E-2	1.022E+1	2.260E+1
-9.079E-2	1.021E+1	2.249E+1
-9.404E-2	1.031E+1	2.262E+1
-9.242E-2	1.027E+1	2.245E+1
-9.242E-2	1.018E+1	2.255E+1
-9.242E-2	1.030E+1	2.241E+1
-9.242E-2	1.033E+1	2.257E+1
-9.566E-2	1.010E+1	2.254E+1
-9.404E-2	1.038E+1	2.251E+1
-9.404E-2	1.024E+1	2.256E+1
-9.566E-2	1.011E+1	2.260E+1
-9.079E-2	1.013E+1	2.245E+1
-9.079E-2	1.032E+1	2.240E+1
-9.079E-2	1.011E+1	2.248E+1
-9.566E-2	1.029E+1	2.260E+1
-9.404E-2	1.021E+1	2.237E+1
-9.079E-2	1.022E+1	2.271E+1
-9.404E-2	1.016E+1	2.257E+1
-9.242E-2	1.030E+1	2.250E+1
-9.404E-2	1.022E+1	2.248E+1
-9.404E-2	1.015E+1	2.266E+1
-9.566E-2	1.012E+1	2.261E+1
-9.566E-2	1.020E+1	2.257E+1
-9.728E-2	1.020E+1	2.263E+1
-9.242E-2	1.028E+1	2.259E+1
-9.242E-2	1.040E+1	2.277E+1
-9.404E-2	1.030E+1	2.266E+1
-9.404E-2	1.021E+1	2.253E+1
-9.404E-2	1.016E+1	2.255E+1
-9.404E-2	1.025E+1	2.250E+1
-9.404E-2	1.019E+1	2.240E+1
-9.566E-2	1.022E+1	2.273E+1
-9.079E-2	1.030E+1	2.263E+1
-9.404E-2	1.022E+1	2.268E+1
-9.728E-2	1.034E+1	2.259E+1
-9.566E-2	1.016E+1	2.275E+1
-9.079E-2	1.045E+1	2.258E+1
-9.242E-2	1.027E+1	2.250E+1
-9.404E-2	1.032E+1	2.266E+1
-9.242E-2	1.022E+1	2.248E+1
-9.242E-2	1.031E+1	2.239E+1
-9.242E-2	1.021E+1	2.258E+1
-9.242E-2	1.026E+1	2.249E+1
-9.242E-2	1.018E+1	2.255E+1
-9.079E-2	1.016E+1	2.257E+1
-9.566E-2	1.021E+1	2.268E+1
-9.566E-2	1.023E+1	2.274E+1
-9.242E-2	1.023E+1	2.261E+1
-8.917E-2	1.011E+1	2.241E+1
-9.242E-2	1.022E+1	2.277E+1
-9.890E-2	1.025E+1	2.253E+1
-9.079E-2	1.005E+1	2.245E+1
-9.079E-2	1.026E+1	2.264E+1
-9.566E-2	1.022E+1	2.249E+1
-9.566E-2	1.032E+1	2.250E+1
-9.079E-2	1.026E+1	2.260E+1
-9.242E-2	1.020E+1	2.266E+1
-9.566E-2	1.022E+1	2.245E+1
-9.566E-2	1.018E+1	2.262E+1
-9.242E-2	1.035E+1	2.258E+1
-9.242E-2	1.022E+1	2.242E+1
-9.242E-2	1.035E+1	2.260E+1
-9.566E-2	1.029E+1	2.279E+1
-9.404E-2	1.026E+1	2.260E+1
-9.242E-2	1.022E+1	2.261E+1
-9.404E-2	1.037E+1	2.250E+1
-9.728E-2	1.026E+1	2.241E+1
-9.566E-2	1.014E+1	2.255E+1
-9.242E-2	1.032E+1	2.249E+1
-9.404E-2	1.014E+1	2.251E+1
-9.566E-2	1.032E+1	2.256E+1
-9.242E-2	1.019E+1	2.247E+1
-9.242E-2	1.005E+1	2.252E+1
-9.404E-2	1.028E+1	2.254E+1
-9.404E-2	1.019E+1	2.252E+1
-9.404E-2	1.021E+1	2.264E+1
-9.404E-2	1.031E+1	2.263E+1
-9.566E-2	1.028E+1	2.258E+1
-9.566E-2	1.013E+1	2.250E+1
-9.404E-2	1.032E+1	2.255E+1
-9.404E-2	1.039E+1	2.261E+1
-9.242E-2	1.023E+1	2.256E+1
-9.566E-2	1.037E+1	2.265E+1
-9.404E-2	1.034E+1	2.251E+1
-9.242E-2	1.017E+1	2.248E+1
-9.404E-2	1.030E+1	2.250E+1
-9.728E-2	1.020E+1	2.261E+1
-9.404E-2	1.017E+1	2.246E+1
-9.242E-2	1.029E+1	2.269E+1
-9.079E-2	1.025E+1	2.248E+1
-9.728E-2	1.016E+1	2.253E+1
-9.242E-2	1.029E+1	2.258E+1
-9.079E-2	1.028E+1	2.269E+1
-8.917E-2	1.012E+1	2.247E+1
-9.404E-2	1.023E+1	2.256E+1
-9.242E-2	1.023E+1	2.264E+1
-9.242E-2	1.023E+1	2.274E+1
-9.404E-2	1.037E+1	2.250E+1
-9.566E-2	1.029E+1	2.247E+1
-9.566E-2	1.022E+1	2.248E+1
-9.242E-2	1.017E+1	2.253E+1
-9.728E-2	1.021E+1	2.248E+1
-9.566E-2	1.022E+1	2.236E+1
-9.404E-2	1.012E+1	2.264E+1
-9.242E-2	1.022E+1	2.258E+1
-9.566E-2	1.021E+1	2.271E+1
-9.566E-2	1.031E+1	2.248E+1
-9.404E-2	1.016E+1	2.257E+1
-9.566E-2	1.023E+1	2.274E+1
-9.242E-2	1.031E+1	2.267E+1
-9.566E-2	1.035E+1	2.254E+1
-9.242E-2	1.031E+1	2.257E+1
-9.242E-2	1.009E+1	2.248E+1
-9.404E-2	1.025E+1	2.263E+1
-9.404E-2	1.028E+1	2.253E+1
-9.404E-2	1.022E+1	2.279E+1
-8.917E-2	1.010E+1	2.258E+1
-9.566E-2	1.022E+1	2.250E+1
-9.728E-2	1.032E+1	2.257E+1
-9.404E-2	1.022E+1	2.245E+1
-9.079E-2	1.022E+1	2.289E+1
-9.404E-2	1.021E+1	2.261E+1
-9.566E-2	1.011E+1	2.252E+1
-9.079E-2	1.018E+1	2.254E+1
-9.242E-2	1.025E+1	2.251E+1
-9.242E-2	1.022E+1	2.266E+1
-9.566E-2	1.026E+1	2.259E+1
-9.404E-2	1.016E+1	2.262E+1
-9.079E-2	1.026E+1	2.257E+1
-9.404E-2	1.020E+1	2.254E+1
-9.728E-2	1.028E+1	2.246E+1
-9.242E-2	1.030E+1	2.269E+1
-9.566E-2	1.024E+1	2.244E+1
-9.404E-2	1.022E+1	2.256E+1
-9.566E-2	1.022E+1	2.273E+1
-9.404E-2	1.027E+1	2.263E+1
-9.566E-2	1.025E+1	2.251E+1
-9.566E-2	1.036E+1	2.258E+1
-9.242E-2	1.027E+1	2.246E+1
-9.566E-2	1.026E+1	2.265E+1
-9.242E-2	1.021E+1	2.239E+1
-9.242E-2	1.033E+1	2.247E+1
-9.566E-2	1.022E+1	2.255E+1
-9.566E-2	1.030E+1	2.249E+1
-8.917E-2	1.014E+1	2.249E+1
-9.566E-2	1.011E+1	2.239E+1
-9.566E-2	1.024E+1	2.265E+1
-9.566E-2	1.017E+1	2.271E+1
-9.404E-2	1.023E+1	2.253E+1
-9.566E-2	1.029E+1	2.261E+1
-9.566E-2	1.018E+1	2.264E+1
-9.404E-2	1.022E+1	2.265E+1
-9.404E-2	1.036E+1	2.281E+1
-9.566E-2	1.008E+1	2.262E+1
-9.728E-2	1.025E+1	2.262E+1
-9.566E-2	1.018E+1	2.261E+1
-9.242E-2	1.015E+1	2.259E+1
-9.404E-2	1.022E+1	2.253E+1
-9.404E-2	1.022E+1	2.262E+1
-9.728E-2	1.026E+1	2.249E+1
-9.404E-2	1.020E+1	2.265E+1
-9.404E-2	1.011E+1	2.253E+1
-9.404E-2	1.017E+1	2.273E+1
-9.242E-2	1.030E+1	2.268E+1
-9.079E-2	1.030E+1	2.256E+1
-9.566E-2	1.034E+1	2.243E+1
-9.566E-2	1.025E+1	2.254E+1
-9.566E-2	1.018E+1	2.265E+1
-9.242E-2	1.024E+1	2.271E+1
-9.404E-2	1.021E+1	2.252E+1
-9.566E-2	1.025E+1	2.262E+1
-9.404E-2	1.023E+1	2.261E+1
-9.079E-2	1.022E+1	2.254E+1
-9.404E-2	1.029E+1	2.273E+1
-9.404E-2	1.026E+1	2.261E+1
-9.566E-2	1.021E+1	2.245E+1
-9.566E-2	1.019E+1	2.262E+1
-9.242E-2	1.020E+1	2.254E+1
-9.404E-2	1.027E+1	2.259E+1
-9.566E-2	1.029E+1	2.262E+1
-9.079E-2	1.021E+1	2.260E+1
-9.404E-2	1.026E+1	2.252E+1
-9.728E-2	1.027E+1	2.254E+1
-9.728E-2	1.016E+1	2.279E+1
-9.242E-2	1.019E+1	2.262E+1
-9.404E-2	1.023E+1	2.264E+1
-9.404E-2	1.032E+1	2.239E+1
-9.566E-2	1.022E+1	2.258E+1
-9.566E-2	1.020E+1	2.251E+1
-9.242E-2	1.026E+1	2.261E+1
-9.404E-2	1.019E+1	2.269E+1
-9.404E-2	1.033E+1	2.252E+1
-9.404E-2	1.015E+1	2.262E+1
-9.404E-2	1.033E+1	2.262E+1
-9.566E-2	1.015E+1	2.256E+1
-9.566E-2	1.031E+1	2.259E+1
-8.917E-2	1.022E+1	2.249E+1
-9.079E-2	1.032E+1	2.256E+1
-9.728E-2	1.021E+1	2.260E+1
-9.404E-2	1.024E+1	2.263E+1
-9.566E-2	1.029E+1	2.258E+1
-9.404E-2	1.026E+1	2.252E+1
-9.566E-2	1.016E+1	2.245E+1
-9.566E-2	1.025E+1	2.258E+1
-9.404E-2	1.017E+1	2.262E+1
-9.404E-2	1.020E+1	2.259E+1
-9.566E-2	1.028E+1	2.239E+1
-9.079E-2	1.036E+1	2.266E+1
-9.242E-2	1.025E+1	2.264E+1
-9.242E-2	1.026E+1	2.259E+1
-9.242E-2	1.016E+1	2.255E+1
-9.242E-2	1.026E+1	2.260E+1
-9.242E-2	1.027E+1	2.254E+1
-9.242E-2	1.028E+1	2.260E+1
-9.404E-2	1.027E+1	2.266E+1
-9.404E-2	1.041E+1	2.244E+1
-9.079E-2	1.020E+1	2.272E+1
-9.566E-2	1.025E+1	2.254E+1
-9.566E-2	1.024E+1	2.257E+1
-9.566E-2	1.026E+1	2.266E+1
-9.404E-2	1.020E+1	2.273E+1
-9.404E-2	1.026E+1	2.251E+1
-9.890E-2	1.031E+1	2.251E+1
-9.728E-2	1.016E+1	2.252E+1
-9.079E-2	1.020E+1	2.268E+1
-9.404E-2	1.034E+1	2.246E+1
-9.566E-2	1.040E+1	2.255E+1
-9.242E-2	1.022E+1	2.268E+1
-9.404E-2	1.034E+1	2.241E+1
-9.242E-2	1.036E+1	2.250E+1
-9.566E-2	1.019E+1	2.252E+1
-9.566E-2	1.031E+1	2.234E+1
-9.242E-2	1.033E+1	2.249E+1
-9.242E-2	1.027E+1	2.246E+1
-9.404E-2	1.014E+1	2.268E+1
-9.404E-2	1.028E+1	2.255E+1
-9.404E-2	1.019E+1	2.244E+1
-9.242E-2	1.030E+1	2.269E+1
-9.728E-2	1.022E+1	2.240E+1
-9.566E-2	1.023E+1	2.264E+1
-9.079E-2	1.026E+1	2.253E+1
-9.404E-2	1.038E+1	2.277E+1
-9.404E-2	1.014E+1	2.272E+1
-9.242E-2	1.021E+1	2.253E+1
-9.242E-2	1.032E+1	2.252E+1
-9.242E-2	1.022E+1	2.273E+1
-9.566E-2	1.040E+1	2.244E+1
-9.242E-2	1.028E+1	2.244E+1
-9.566E-2	1.025E+1	2.253E+1
-8.917E-2	1.020E+1	2.270E+1
-9.890E-2	1.042E+1	2.265E+1
-9.242E-2	1.028E+1	2.240E+1
-9.079E-2	1.023E+1	2.265E+1
-9.242E-2	1.023E+1	2.254E+1
-9.566E-2	1.014E+1	2.273E+1
-9.404E-2	1.019E+1	2.264E+1
-9.404E-2	1.029E+1	2.265E+1
-9.242E-2	1.022E+1	2.233E+1
-9.566E-2	1.030E+1	2.251E+1
-9.566E-2	1.023E+1	2.268E+1
-9.079E-2	1.040E+1	2.256E+1
-9.242E-2	1.025E+1	2.263E+1
-9.404E-2	1.024E+1	2.249E+1
-9.242E-2	1.026E+1	2.257E+1
-9.404E-2	1.025E+1	2.252E+1
-9.404E-2	1.023E+1	2.266E+1
-9.404E-2	1.022E+1	2.256E+1
-9.728E-2	1.012E+1	2.264E+1
-9.242E-2	1.030E+1	2.248E+1
-9.242E-2	1.025E+1	2.252E+1
-9.566E-2	1.023E+1	2.254E+1
-9.242E-2	1.022E+1	2.262E+1
-9.242E-2	1.017E+1	2.260E+1
-9.566E-2	1.029E+1	2.265E+1
-9.404E-2	1.022E+1	2.262E+1
-9.404E-2	1.021E+1	2.255E+1
-9.079E-2	1.021E+1	2.243E+1
-9.404E-2	1.025E+1	2.247E+1
-9.404E-2	1.028E+1	2.259E+1
-9.728E-2	1.022E+1	2.265E+1
-9.242E-2	1.026E+1	2.247E+1
-9.079E-2	1.020E+1	2.248E+1
-9.728E-2	1.024E+1	2.261E+1
-9.404E-2	1.027E+1	2.257E+1
-9.079E-2	1.016E+1	2.261E+1
-9.242E-2	1.029E+1	2.253E+1
-9.566E-2	1.027E+1	2.249E+1
-9.566E-2	1.027E+1	2.271E+1
-9.242E-2	1.021E+1	2.250E+1
-9.404E-2	1.024E+1	2.254E+1
-9.566E-2	1.030E+1	2.267E+1
-9.404E-2	1.021E+1	2.264E+1
-9.242E-2	1.027E+1	2.249E+1
-9.242E-2	1.027E+1	2.251E+1
-9.728E-2	1.037E+1	2.261E+1
-9.242E-2	1.031E+1	2.275E+1
-9.242E-2	1.028E+1	2.275E+1
-9.404E-2	1.019E+1	2.243E+1
-9.890E-2	1.017E+1	2.248E+1
-9.242E-2	1.033E+1	2.268E+1
-9.079E-2	1.028E+1	2.258E+1
-9.242E-2	1.016E+1	2.263E+1
-9.566E-2	1.034E+1	2.259E+1
-9.566E-2	1.022E+1	2.244E+1
-9.404E-2	1.018E+1	2.256E+1
-9.404E-2	1.029E+1	2.266E+1
-9.566E-2	1.021E+1	2.252E+1
-9.242E-2	1.016E+1	2.261E+1
-9.242E-2	1.037E+1	2.257E+1
-9.404E-2	1.036E+1	2.247E+1
-9.566E-2	1.032E+1	2.260E+1
-9.566E-2	1.024E+1	2.249E+1
-9.242E-2	1.016E+1	2.283E+1
-9.242E-2	1.030E+1	2.249E+1
-9.890E-2	1.023E+1	2.262E+1
-9.079E-2	1.023E+1	2.261E+1
-9.242E-2	1.013E+1	2.273E+1
-9.242E-2	1.021E+1	2.256E+1
-9.566E-2	1.020E+1	2.249E+1
-9.242E-2	1.017E+1	2.260E+1
-9.242E-2	1.025E+1	2.245E+1
-9.566E-2	1.038E+1	2.261E+1
-9.404E-2	1.019E+1	2.266E+1
-9.566E-2	1.026E+1	2.234E+1
-9.404E-2	1.019E+1	2.252E+1
-9.566E-2	1.011E+1	2.233E+1
-9.566E-2	1.022E+1	2.253E+1
-9.404E-2	1.019E+1	2.259E+1
-9.404E-2	1.014E+1	2.263E+1
-9.404E-2	1.027E+1	2.259E+1
-9.890E-2	1.025E+1	2.261E+1
-9.242E-2	1.022E+1	2.258E+1
-9.242E-2	1.026E+1	2.242E+1
-9.242E-2	1.015E+1	2.257E+1
-9.728E-2	1.028E+1	2.248E+1
-9.404E-2	1.027E+1	2.252E+1
-9.079E-2	1.017E+1	2.229E+1
-9.242E-2	1.030E+1	2.241E+1
-9.566E-2	1.027E+1	2.256E+1
-9.404E-2	1.037E+1	2.260E+1
-9.079E-2	1.020E+1	2.263E+1
-9.404E-2	1.028E+1	2.254E+1
-9.404E-2	1.029E+1	2.251E+1
-9.404E-2	1.016E+1	2.258E+1
-8.917E-2	1.022E+1	2.241E+1
-9.566E-2	1.024E+1	2.256E+1
-9.404E-2	1.035E+1	2.239E+1
-9.566E-2	1.025E+1	2.267E+1
-9.242E-2	1.021E+1	2.262E+1
-9.242E-2	1.034E+1	2.251E+1
-9.728E-2	1.015E+1	2.245E+1
-9.566E-2	1.025E+1	2.259E+1
-9.242E-2	1.020E+1	2.247E+1
-9.079E-2	1.038E+1	2.259E+1
-9.566E-2	1.029E+1	2.258E+1
-9.404E-2	1.028E+1	2.248E+1
-9.242E-2	1.031E+1	2.269E+1
-9.728E-2	1.016E+1	2.276E+1
-9.404E-2	1.016E+1	2.268E+1
-9.728E-2	1.029E+1	2.268E+1
-9.079E-2	1.015E+1	2.262E+1
-9.079E-2	1.031E+1	2.245E+1
-9.404E-2	1.030E+1	2.264E+1
-9.566E-2	1.021E+1	2.266E+1
-9.079E-2	1.035E+1	2.249E+1
-9.242E-2	1.025E+1	2.249E+1
-9.566E-2	1.026E+1	2.255E+1
-9.728E-2	1.022E+1	2.256E+1
-9.079E-2	1.024E+1	2.244E+1
-9.404E-2	1.031E+1	2.243E+1
-9.242E-2	1.027E+1	2.258E+1
-9.566E-2	1.029E+1	2.250E+1
-9.566E-2	1.022E+1	2.264E+1
-9.728E-2	1.015E+1	2.273E+1
-9.728E-2	1.022E+1	2.261E+1
-9.242E-2	1.032E+1	2.260E+1
-9.404E-2	1.023E+1	2.248E+1
-9.404E-2	1.019E+1	2.251E+1
-9.404E-2	1.010E+1	2.251E+1
-9.242E-2	1.022E+1	2.246E+1
-9.566E-2	1.013E+1	2.259E+1
-9.242E-2	1.025E+1	2.249E+1
-9.728E-2	1.041E+1	2.246E+1
-9.404E-2	1.032E+1	2.268E+1
-9.242E-2	1.020E+1	2.262E+1
-9.728E-2	1.035E+1	2.270E+1
-9.566E-2	1.023E+1	2.258E+1
-9.404E-2	1.022E+1	2.260E+1
-9.566E-2	1.032E+1	2.256E+1
-9.566E-2	1.023E+1	2.249E+1
-9.566E-2	1.026E+1	2.274E+1
-9.404E-2	1.035E+1	2.263E+1
-9.242E-2	1.024E+1	2.256E+1
-9.404E-2	1.022E+1	2.239E+1
-9.728E-2	1.030E+1	2.258E+1
-9.242E-2	1.027E+1	2.269E+1
-9.242E-2	1.030E+1	2.239E+1
-9.079E-2	1.026E+1	2.254E+1
-9.566E-2	1.035E+1	2.258E+1
-9.404E-2	1.014E+1	2.255E+1
-9.242E-2	1.020E+1	2.257E+1
-9.566E-2	1.037E+1	2.241E+1
-9.404E-2	1.025E+1	2.251E+1
-9.566E-2	1.027E+1	2.252E+1
-9.404E-2	1.025E+1	2.236E+1
-9.404E-2	1.021E+1	2.281E+1
-9.566E-2	1.036E+1	2.255E+1
-9.728E-2	1.017E+1	2.254E+1
-9.242E-2	1.024E+1	2.247E+1
-9.404E-2	1.014E+1	2.262E+1
-9.404E-2	1.022E+1	2.270E+1
-9.404E-2	1.021E+1	2.252E+1
-9.079E-2	1.022E+1	2.267E+1
-9.404E-2	1.020E+1	2.260E+1
-9.566E-2	1.026E+1	2.257E+1
-9.242E-2	1.051E+1	2.253E+1
-9.242E-2	1.011E+1	2.245E+1
-9.566E-2	1.030E+1	2.252E+1
-9.728E-2	1.031E+1	2.265E+1
-9.728E-2	1.034E+1	2.263E+1
-9.404E-2	1.023E+1	2.263E+1
-9.404E-2	1.032E+1	2.254E+1
-9.728E-2	1.019E+1	2.270E+1
-9.079E-2	1.017E+1	2.259E+1
-9.566E-2	1.021E+1	2.253E+1
-9.566E-2	1.021E+1	2.261E+1
-9.566E-2	1.023E+1	2.254E+1
-9.242E-2	1.024E+1	2.256E+1
-9.566E-2	1.023E+1	2.260E+1
-9.566E-2	1.034E+1	2.243E+1
-9.242E-2	1.014E+1	2.256E+1
-9.728E-2	1.017E+1	2.272E+1
-9.242E-2	1.028E+1	2.263E+1
-9.404E-2	1.037E+1	2.246E+1
-9.728E-2	1.013E+1	2.236E+1
-9.566E-2	1.021E+1	2.254E+1
-9.242E-2	1.025E+1	2.255E+1
-9.728E-2	1.022E+1	2.270E+1
-9.728E-2	1.037E+1	2.257E+1
-9.404E-2	1.020E+1	2.273E+1
-9.079E-2	1.029E+1	2.246E+1
-9.242E-2	1.026E+1	2.253E+1
-9.566E-2	1.021E+1	2.251E+1
-9.566E-2	1.023E+1	2.263E+1
-9.242E-2	1.024E+1	2.249E+1
-9.404E-2	1.031E+1	2.258E+1
-9.728E-2	1.029E+1	2.262E+1
-9.566E-2	1.035E+1	2.254E+1
-9.242E-2	1.024E+1	2.265E+1
-9.242E-2	1.025E+1	2.250E+1
-9.890E-2	1.035E+1	2.262E+1
-9.566E-2	1.037E+1	2.241E+1
-9.242E-2	1.028E+1	2.263E+1
-9.404E-2	1.022E+1	2.260E+1
-9.566E-2	1.027E+1	2.265E+1
-9.404E-2	1.022E+1	2.266E+1
-9.404E-2	1.026E+1	2.257E+1
-9.404E-2	1.022E+1	2.262E+1
-9.404E-2	1.024E+1	2.258E+1
-9.404E-2	1.020E+1	2.254E+1
-9.079E-2	1.033E+1	2.273E+1
-9.728E-2	1.029E+1	2.282E+1
-9.404E-2	1.028E+1	2.243E+1
-9.566E-2	1.023E+1	2.276E+1
-9.404E-2	1.031E+1	2.265E+1
-9.566E-2	1.035E+1	2.262E+1
-9.404E-2	1.029E+1	2.262E+1
-9.566E-2	1.024E+1	2.255E+1
-9.242E-2	1.021E+1	2.265E+1
-9.404E-2	1.026E+1	2.261E+1
-9.728E-2	1.023E+1	2.262E+1
-9.404E-2	1.018E+1	2.267E+1
-9.242E-2	1.031E+1	2.248E+1
-8.917E-2	1.017E+1	2.260E+1
-9.728E-2	1.023E+1	2.261E+1
-9.404E-2	1.021E+1	2.258E+1
-9.404E-2	1.035E+1	2.252E+1
-9.079E-2	1.029E+1	2.255E+1
-9.566E-2	1.021E+1	2.248E+1
-9.242E-2	1.005E+1	2.255E+1
-9.566E-2	1.020E+1	2.256E+1
-9.404E-2	1.020E+1	2.272E+1
-9.242E-2	1.023E+1	2.240E+1
-9.404E-2	1.022E+1	2.248E+1
-9.079E-2	1.016E+1	2.287E+1
-9.242E-2	1.031E+1	2.270E+1
-9.890E-2	1.021E+1	2.270E+1
-9.728E-2	1.034E+1	2.259E+1
-9.079E-2	1.027E+1	2.243E+1
-9.242E-2	1.025E+1	2.271E+1
-9.566E-2	1.015E+1	2.248E+1
-9.404E-2	1.025E+1	2.265E+1
-9.079E-2	1.030E+1	2.259E+1
-9.079E-2	1.030E+1	2.256E+1
-9.728E-2	1.020E+1	2.252E+1
-9.242E-2	1.034E+1	2.261E+1
-9.242E-2	1.023E+1	2.264E+1
-9.242E-2	1.030E+1	2.240E+1
-9.566E-2	1.014E+1	2.261E+1
-9.566E-2	1.023E+1	2.269E+1
-9.404E-2	1.022E+1	2.260E+1
-9.242E-2	1.022E+1	2.263E+1
-9.242E-2	1.021E+1	2.249E+1
-9.404E-2	1.023E+1	2.256E+1
-9.404E-2	1.017E+1	2.249E+1
-9.404E-2	1.023E+1	2.259E+1
-9.566E-2	1.034E+1	2.280E+1
-9.242E-2	1.026E+1	2.267E+1
-8.917E-2	1.022E+1	2.274E+1
-9.242E-2	1.016E+1	2.239E+1
-9.728E-2	1.026E+1	2.239E+1
-9.404E-2	1.020E+1	2.260E+1
-9.242E-2	1.017E+1	2.269E+1
-9.404E-2	1.026E+1	2.259E+1
-9.890E-2	1.024E+1	2.266E+1
-9.566E-2	1.026E+1	2.270E+1
-9.079E-2	1.026E+1	2.264E+1
-9.404E-2	1.034E+1	2.263E+1
-9.566E-2	1.025E+1	2.262E+1
-9.566E-2	1.019E+1	2.266E+1
-9.079E-2	1.011E+1	2.248E+1
-9.404E-2	1.035E+1	2.263E+1
-9.728E-2	1.004E+1	2.275E+1
-9.404E-2	1.031E+1	2.264E+1
-9.404E-2	1.036E+1	2.259E+1
-9.404E-2	1.017E+1	2.244E+1
-9.566E-2	1.008E+1	2.258E+1
-9.566E-2	1.020E+1	2.252E+1
-9.242E-2	1.021E+1	2.264E+1
-9.566E-2	1.013E+1	2.277E+1
-9.404E-2	1.024E+1	2.262E+1
-9.242E-2	1.013E+1	2.267E+1
-9.242E-2	1.022E+1	2.264E+1
-9.404E-2	1.024E+1	2.249E+1
-9.728E-2	1.025E+1	2.269E+1
-9.404E-2	1.016E+1	2.260E+1
-9.079E-2	1.016E+1	2.254E+1
-9.242E-2	1.023E+1	2.258E+1
-9.728E-2	1.030E+1	2.256E+1
-9.404E-2	1.026E+1	2.259E+1
-9.242E-2	1.025E+1	2.249E+1
-9.566E-2	1.029E+1	2.268E+1
-9.566E-2	1.024E+1	2.261E+1
-9.890E-2	1.038E+1	2.241E+1
-9.242E-2	1.037E+1	2.268E+1
-9.404E-2	1.034E+1	2.256E+1
-9.404E-2	1.041E+1	2.254E+1
-9.404E-2	1.025E+1	2.259E+1
-9.242E-2	1.022E+1	2.262E+1
-9.242E-2	1.023E+1	2.272E+1
-9.404E-2	1.030E+1	2.260E+1
-9.404E-2	1.020E+1	2.260E+1
-9.404E-2	1.022E+1	2.258E+1
-9.242E-2	1.028E+1	2.257E+1
-9.566E-2	1.021E+1	2.256E+1
-9.566E-2	1.022E+1	2.244E+1
-9.079E-2	1.024E+1	2.267E+1
-9.404E-2	1.026E+1	2.269E+1
-9.404E-2	1.031E+1	2.261E+1
-9.728E-2	1.029E+1	2.285E+1
-9.566E-2	1.035E+1	2.253E+1
-9.242E-2	1.034E+1	2.246E+1
-9.890E-2	1.019E+1	2.248E+1
-9.566E-2	1.038E+1	2.257E+1
-9.404E-2	1.022E+1	2.244E+1
-9.404E-2	1.020E+1	2.254E+1
-9.566E-2	1.028E+1	2.258E+1
-9.242E-2	1.024E+1	2.254E+1
-9.242E-2	1.023E+1	2.237E+1
-9.404E-2	1.029E+1	2.244E+1
-9.728E-2	1.029E+1	2.253E+1
-9.404E-2	1.028E+1	2.238E+1
-9.566E-2	1.024E+1	2.245E+1
-9.404E-2	1.016E+1	2.279E+1
-9.566E-2	1.019E+1	2.269E+1
-9.242E-2	1.039E+1	2.249E+1
-9.242E-2	1.037E+1	2.256E+1
-9.404E-2	1.037E+1	2.262E+1
-9.566E-2	1.030E+1	2.276E+1
-9.404E-2	1.013E+1	2.267E+1
-9.079E-2	1.035E+1	2.252E+1
-9.404E-2	1.023E+1	2.260E+1
-9.890E-2	1.029E+1	2.270E+1
-9.242E-2	1.017E+1	2.268E+1
-9.242E-2	1.034E+1	2.280E+1
-9.242E-2	1.025E+1	2.263E+1
-9.404E-2	1.023E+1	2.251E+1
-9.566E-2	1.039E+1	2.264E+1
-9.242E-2	1.024E+1	2.261E+1
-9.404E-2	1.039E+1	2.244E+1
-9.242E-2	1.014E+1	2.265E+1
-9.566E-2	1.023E+1	2.268E+1
-9.079E-2	1.030E+1	2.276E+1
-9.404E-2	1.026E+1	2.279E+1
-9.728E-2	1.017E+1	2.262E+1
-9.566E-2	1.042E+1	2.253E+1
-9.404E-2	1.025E+1	2.265E+1
-9.566E-2	1.020E+1	2.256E+1
-9.566E-2	1.027E+1	2.254E+1
-9.566E-2	1.033E+1	2.265E+1
-9.404E-2	1.031E+1	2.280E+1
-9.566E-2	1.033E+1	2.269E+1
-9.566E-2	1.027E+1	2.256E+1
-9.404E-2	1.027E+1	2.265E+1
-9.242E-2	1.024E+1	2.256E+1
-9.404E-2	1.004E+1	2.237E+1
-9.404E-2	1.017E+1	2.268E+1
-9.566E-2	1.035E+1	2.246E+1
-9.079E-2	1.019E+1	2.250E+1
-9.242E-2	1.026E+1	2.273E+1
-9.728E-2	1.025E+1	2.238E+1
-9.566E-2	1.026E+1	2.274E+1
-9.242E-2	1.015E+1	2.276E+1
-9.242E-2	1.030E+1	2.262E+1
-9.566E-2	1.033E+1	2.233E+1
-9.566E-2	1.010E+1	2.241E+1
-9.404E-2	1.024E+1	2.252E+1
-9.242E-2	1.020E+1	2.258E+1
-9.404E-2	1.029E+1	2.235E+1
-9.242E-2	1.025E+1	2.266E+1
-9.404E-2	1.027E+1	2.267E+1
-9.242E-2	1.018E+1	2.266E+1
-9.566E-2	1.032E+1	2.262E+1
-9.566E-2	1.013E+1	2.281E+1
-9.242E-2	1.027E+1	2.256E+1
-9.566E-2	1.034E+1	2.245E+1
-9.728E-2	1.007E+1	2.263E+1
-9.566E-2	1.024E+1	2.287E+1
-9.242E-2	1.028E+1	2.260E+1
-9.404E-2	1.020E+1	2.246E+1
-9.404E-2	1.027E+1	2.246E+1
-9.079E-2	1.028E+1	2.246E+1
-9.404E-2	1.021E+1	2.239E+1
-9.404E-2	1.023E+1	2.264E+1
-9.566E-2	1.017E+1	2.256E+1
-9.566E-2	1.030E+1	2.265E+1
-8.917E-2	1.021E+1	2.256E+1
-9.404E-2	1.032E+1	2.257E+1
-9.404E-2	1.024E+1	2.258E+1
-9.566E-2	1.017E+1	2.269E+1
-9.566E-2	1.014E+1	2.244E+1
-9.242E-2	1.032E+1	2.262E+1
-9.079E-2	1.027E+1	2.254E+1
-9.728E-2	1.032E+1	2.251E+1
-9.404E-2	1.038E+1	2.262E+1
-9.242E-2	1.033E+1	2.252E+1
-9.404E-2	1.018E+1	2.251E+1
-9.404E-2	1.022E+1	2.249E+1
-9.728E-2	1.030E+1	2.262E+1
-9.242E-2	1.020E+1	2.245E+1
-9.404E-2	1.007E+1	2.242E+1
-9.404E-2	1.024E+1	2.261E+1
-9.242E-2	1.032E+1	2.263E+1
-9.728E-2	1.023E+1	2.259E+1
-9.566E-2	1.024E+1	2.244E+1
-9.566E-2	1.023E+1	2.261E+1
-9.566E-2	1.020E+1	2.263E+1
-9.566E-2	1.025E+1	2.264E+1
-9.890E-2	1.027E+1	2.260E+1
-9.566E-2	1.028E+1	2.251E+1
-9.566E-2	1.039E+1	2.261E+1
-9.404E-2	1.028E+1	2.265E+1
-9.404E-2	1.020E+1	2.247E+1
-9.566E-2	1.014E+1	2.256E+1
-9.404E-2	1.020E+1	2.249E+1
-9.566E-2	1.022E+1	2.263E+1
-9.566E-2	1.033E+1	2.245E+1
-9.404E-2	1.032E+1	2.265E+1
-9.404E-2	1.029E+1	2.249E+1
-9.404E-2	1.030E+1	2.272E+1
-9.566E-2	1.037E+1	2.262E+1
-9.566E-2	1.028E+1	2.248E+1
-9.242E-2	1.033E+1	2.236E+1
-9.242E-2	1.030E+1	2.257E+1
-9.890E-2	1.025E+1	2.252E+1
-9.890E-2	1.029E+1	2.252E+1
-9.566E-2	1.030E+1	2.270E+1
-9.566E-2	1.041E+1	2.256E+1
-9.566E-2	1.028E+1	2.258E+1
-9.566E-2	1.011E+1	2.258E+1
-9.404E-2	1.022E+1	2.269E+1
-9.566E-2	1.024E+1	2.265E+1
-9.890E-2	1.043E+1	2.269E+1
-9.566E-2	1.022E+1	2.254E+1
-9.404E-2	1.016E+1	2.252E+1
-9.404E-2	1.024E+1	2.261E+1
-9.404E-2	1.019E+1	2.262E+1
-9.404E-2	1.029E+1	2.285E+1
-9.404E-2	1.022E+1	2.242E+1
-9.242E-2	1.023E+1	2.270E+1
-9.728E-2	1.020E+1	2.252E+1
-9.890E-2	1.040E+1	2.263E+1
-9.242E-2	1.011E+1	2.262E+1
-9.404E-2	1.025E+1	2.255E+1
-9.566E-2	1.011E+1	2.260E+1
-9.404E-2	1.027E+1	2.272E+1
-9.404E-2	1.017E+1	2.253E+1
-9.566E-2	1.035E+1	2.251E+1
-9.566E-2	1.029E+1	2.275E+1
-9.566E-2	1.023E+1	2.248E+1
-9.404E-2	1.020E+1	2.253E+1
-9.566E-2	1.036E+1	2.253E+1
-9.404E-2	1.031E+1	2.254E+1
-9.242E-2	1.025E+1	2.245E+1
-9.404E-2	1.022E+1	2.261E+1
-9.079E-2	1.033E+1	2.253E+1
-9.890E-2	1.029E+1	2.250E+1
-9.404E-2	1.030E+1	2.256E+1
-9.242E-2	1.024E+1	2.252E+1
-9.404E-2	1.024E+1	2.271E+1
-9.566E-2	1.016E+1	2.256E+1
-9.566E-2	1.010E+1	2.258E+1
-9.566E-2	1.024E+1	2.263E+1
-9.404E-2	1.028E+1	2.252E+1
-9.728E-2	1.040E+1	2.268E+1
-9.728E-2	1.033E+1	2.248E+1
-9.242E-2	1.024E+1	2.256E+1
-9.404E-2	1.021E+1	2.251E+1
-9.566E-2	1.019E+1	2.253E+1
-9.404E-2	1.024E+1	2.270E+1
-9.242E-2	1.012E+1	2.260E+1
-9.404E-2	1.025E+1	2.259E+1
-9.566E-2	1.017E+1	2.257E+1
-9.242E-2	1.026E+1	2.261E+1
-9.242E-2	1.030E+1	2.262E+1
-9.242E-2	1.027E+1	2.242E+1
-9.728E-2	1.023E+1	2.263E+1
-9.728E-2	1.020E+1	2.269E+1
-9.242E-2	1.020E+1	2.261E+1
-9.404E-2	1.028E+1	2.264E+1
-9.728E-2	1.029E+1	2.253E+1
-9.242E-2	1.026E+1	2.252E+1
-9.404E-2	1.024E+1	2.245E+1
-9.404E-2	1.039E+1	2.256E+1
-9.404E-2	1.023E+1	2.239E+1
-9.242E-2	1.019E+1	2.260E+1
-9.566E-2	1.017E+1	2.242E+1
-9.566E-2	1.022E+1	2.249E+1
-9.566E-2	1.019E+1	2.278E+1
-9.728E-2	1.030E+1	2.264E+1
-9.079E-2	1.029E+1	2.278E+1
-9.566E-2	1.038E+1	2.266E+1
-9.566E-2	1.031E+1	2.245E+1
-9.728E-2	1.026E+1	2.257E+1
-9.242E-2	1.016E+1	2.258E+1
-9.242E-2	1.026E+1	2.256E+1
-9.566E-2	1.030E+1	2.250E+1
-9.728E-2	1.021E+1	2.256E+1
-9.242E-2	1.036E+1	2.243E+1
-9.242E-2	1.023E+1	2.252E+1
-9.728E-2	1.029E+1	2.259E+1
-9.566E-2	1.022E+1	2.260E+1
-9.404E-2	1.019E+1	2.266E+1
-9.242E-2	1.023E+1	2.261E+1
-9.890E-2	1.024E+1	2.253E+1
-9.890E-2	1.027E+1	2.260E+1
-9.079E-2	1.029E+1	2.242E+1
-9.404E-2	1.029E+1	2.232E+1
-9.728E-2	1.015E+1	2.254E+1
-9.566E-2	1.034E+1	2.250E+1
-9.404E-2	1.017E+1	2.244E+1
-9.242E-2	1.022E+1	2.268E+1
-9.728E-2	1.029E+1	2.241E+1
-9.890E-2	1.027E+1	2.279E+1
-9.079E-2	1.038E+1	2.259E+1
-9.242E-2	1.026E+1	2.248E+1
-9.890E-2	1.007E+1	2.273E+1
-9.728E-2	1.022E+1	2.254E+1
-9.404E-2	1.028E+1	2.282E+1
-9.566E-2	1.020E+1	2.253E+1
-9.728E-2	1.038E+1	2.248E+1
-9.728E-2	1.017E+1	2.256E+1
-9.728E-2	1.020E+1	2.252E+1
-9.404E-2	1.025E+1	2.262E+1
-9.404E-2	1.033E+1	2.253E+1
-9.566E-2	1.018E+1	2.244E+1
-9.404E-2	1.027E+1	2.280E+1
-9.404E-2	1.027E+1	2.251E+1
-9.566E-2	1.020E+1	2.266E+1
-9.566E-2	1.027E+1	2.261E+1
-9.404E-2	1.025E+1	2.270E+1
-9.404E-2	1.019E+1	2.270E+1
-9.566E-2	1.028E+1	2.260E+1
-9.566E-2	1.042E+1	2.255E+1
-9.404E-2	1.028E+1	2.257E+1
-9.404E-2	1.032E+1	2.250E+1
-9.566E-2	1.012E+1	2.264E+1
-9.728E-2	1.025E+1	2.259E+1
-9.242E-2	1.022E+1	2.252E+1
-9.404E-2	1.019E+1	2.259E+1
-9.404E-2	1.022E+1	2.255E+1
-9.566E-2	1.026E+1	2.243E+1
-9.404E-2	1.016E+1	2.261E+1
-9.404E-2	1.042E+1	2.270E+1
-9.728E-2	1.014E+1	2.241E+1
-9.242E-2	1.020E+1	2.246E+1
-9.242E-2	1.027E+1	2.251E+1
-9.890E-2	1.038E+1	2.257E+1
-9.404E-2	1.015E+1	2.263E+1
-9.728E-2	1.018E+1	2.245E+1
-9.242E-2	1.021E+1	2.261E+1
-9.566E-2	1.035E+1	2.268E+1
-9.728E-2	1.034E+1	2.257E+1
-9.728E-2	1.021E+1	2.257E+1
-9.566E-2	1.024E+1	2.256E+1
-9.404E-2	1.029E+1	2.256E+1
-9.728E-2	1.025E+1	2.252E+1
-9.728E-2	1.033E+1	2.250E+1
-9.242E-2	1.018E+1	2.269E+1
-9.404E-2	1.032E+1	2.260E+1
-9.890E-2	1.023E+1	2.272E+1
-9.728E-2	1.021E+1	2.244E+1
-9.566E-2	1.031E+1	2.256E+1
-9.079E-2	1.026E+1	2.262E+1
-9.728E-2	1.032E+1	2.275E+1
-9.566E-2	1.028E+1	2.246E+1
-9.242E-2	1.034E+1	2.259E+1
-9.242E-2	1.027E+1	2.246E+1
-9.566E-2	1.030E+1	2.275E+1
-9.728E-2	1.021E+1	2.277E+1
-9.566E-2	1.021E+1	2.261E+1
-9.242E-2	1.032E+1	2.263E+1
-9.404E-2	1.025E+1	2.250E+1
-9.566E-2	1.025E+1	2.263E+1
-9.404E-2	1.035E+1	2.270E+1
-9.242E-2	1.018E+1	2.268E+1
-9.728E-2	1.024E+1	2.260E+1
-9.728E-2	1.035E+1	2.252E+1
-9.566E-2	1.032E+1	2.268E+1
-9.404E-2	1.020E+1	2.259E+1
-9.728E-2	1.028E+1	2.268E+1
-9.566E-2	1.034E+1	2.281E+1
-9.404E-2	1.032E+1	2.262E+1
-9.404E-2	1.022E+1	2.266E+1
-9.566E-2	1.039E+1	2.246E+1
-9.566E-2	1.032E+1	2.242E+1
-9.404E-2	1.014E+1	2.260E+1
-9.242E-2	1.025E+1	2.253E+1
-9.566E-2	1.032E+1	2.271E+1
-9.566E-2	1.026E+1	2.258E+1
-9.566E-2	1.014E+1	2.262E+1
-9.404E-2	1.032E+1	2.254E+1
-9.728E-2	1.027E+1	2.257E+1
-9.890E-2	1.025E+1	2.249E+1
-9.242E-2	1.031E+1	2.269E+1
-9.404E-2	1.038E+1	2.247E+1
-9.890E-2	1.025E+1	2.254E+1
-9.566E-2	1.020E+1	2.241E+1
-9.566E-2	1.029E+1	2.276E+1
-9.079E-2	1.021E+1	2.270E+1
-9.728E-2	1.014E+1	2.257E+1
-9.566E-2	1.026E+1	2.237E+1
-9.566E-2	1.026E+1	2.266E+1
-9.242E-2	1.016E+1	2.238E+1
-9.728E-2	1.025E+1	2.263E+1
-9.566E-2	1.030E+1	2.275E+1
-9.079E-2	1.028E+1	2.263E+1
-9.242E-2	1.019E+1	2.253E+1
-9.566E-2	1.025E+1	2.265E+1
-9.566E-2	1.021E+1	2.276E+1
-9.242E-2	1.022E+1	2.286E+1
-9.566E-2	1.028E+1	2.278E+1
-9.566E-2	1.035E+1	2.259E+1
-9.728E-2	1.022E+1	2.263E+1
-9.404E-2	1.024E+1	2.260E+1
-9.079E-2	1.031E+1	2.288E+1
-9.566E-2	1.014E+1	2.261E+1
-9.404E-2	1.030E+1	2.253E+1
-9.404E-2	1.026E+1	2.255E+1
-9.242E-2	1.032E+1	2.275E+1
-9.728E-2	1.024E+1	2.268E+1
-9.728E-2	1.014E+1	2.255E+1
-9.566E-2	1.023E+1	2.257E+1
-9.404E-2	1.020E+1	2.258E+1
-9.728E-2	1.023E+1	2.258E+1
-9.890E-2	1.042E+1	2.265E+1
-9.566E-2	1.022E+1	2.236E+1
-9.566E-2	1.022E+1	2.244E+1
-9.404E-2	1.023E+1	2.259E+1
-9.566E-2	1.034E+1	2.265E+1
-9.566E-2	1.019E+1	2.257E+1
-9.242E-2	1.024E+1	2.257E+1
-9.404E-2	1.027E+1	2.262E+1
-9.242E-2	1.019E+1	2.256E+1
-9.566E-2	1.028E+1	2.240E+1
-9.404E-2	1.032E+1	2.254E+1
-9.728E-2	1.014E+1	2.277E+1
-9.566E-2	1.030E+1	2.238E+1
-9.566E-2	1.021E+1	2.251E+1
-9.404E-2	1.017E+1	2.265E+1
-9.566E-2	1.035E+1	2.261E+1
-9.890E-2	1.023E+1	2.263E+1
-9.566E-2	1.025E+1	2.259E+1
-9.566E-2	1.028E+1	2.239E+1
-9.890E-2	1.037E+1	2.284E+1
-9.566E-2	1.016E+1	2.256E+1
-9.404E-2	1.033E+1	2.261E+1
-9.404E-2	1.028E+1	2.263E+1
-9.404E-2	1.013E+1	2.257E+1
-9.242E-2	1.022E+1	2.244E+1
-9.566E-2	1.021E+1	2.251E+1
-9.728E-2	1.035E+1	2.250E+1
-9.890E-2	1.030E+1	2.249E+1
-9.728E-2	1.030E+1	2.251E+1
-9.242E-2	1.021E+1	2.244E+1
-9.242E-2	1.030E+1	2.256E+1
-9.566E-2	1.029E+1	2.256E+1
-9.404E-2	1.033E+1	2.265E+1
-9.566E-2	1.030E+1	2.265E+1
-9.404E-2	1.041E+1	2.238E+1
-9.566E-2	1.019E+1	2.248E+1
-9.890E-2	1.023E+1	2.274E+1
-9.404E-2	1.015E+1	2.261E+1
-9.566E-2	1.038E+1	2.254E+1
-9.728E-2	1.024E+1	2.250E+1
-9.728E-2	1.020E+1	2.269E+1
-9.566E-2	1.019E+1	2.250E+1
-9.566E-2	1.023E+1	2.259E+1
-1.005E-1	1.022E+1	2.252E+1
-9.566E-2	1.025E+1	2.254E+1
-9.566E-2	1.034E+1	2.257E+1
-9.404E-2	1.026E+1	2.255E+1
-9.242E-2	1.025E+1	2.238E+1
-9.728E-2	1.028E+1	2.270E+1
-9.566E-2	1.018E+1	2.256E+1
-9.242E-2	1.031E+1	2.248E+1
-9.566E-2	1.030E+1	2.262E+1
-9.404E-2	1.013E+1	2.275E+1
-9.404E-2	1.037E+1	2.269E+1
-9.404E-2	1.023E+1	2.245E+1
-9.404E-2	1.024E+1	2.263E+1
-9.566E-2	1.022E+1	2.276E+1
-9.404E-2	1.026E+1	2.260E+1
-9.242E-2	1.025E+1	2.233E+1
-9.566E-2	1.018E+1	2.273E+1
-9.404E-2	1.027E+1	2.243E+1
-9.079E-2	1.023E+1	2.268E+1
-9.728E-2	1.032E+1	2.268E+1
-9.404E-2	1.037E+1	2.266E+1
-9.404E-2	1.028E+1	2.260E+1
-9.079E-2	1.032E+1	2.252E+1
-9.242E-2	1.002E+1	2.256E+1
-9.566E-2	1.039E+1	2.247E+1
-9.566E-2	1.030E+1	2.267E+1
-9.404E-2	1.037E+1	2.256E+1
-9.404E-2	1.018E+1	2.271E+1
-9.566E-2	1.030E+1	2.257E+1
-9.566E-2	1.018E+1	2.256E+1
-9.242E-2	1.027E+1	2.270E+1
-9.404E-2	1.021E+1	2.253E+1
-9.890E-2	1.025E+1	2.255E+1
-9.404E-2	1.024E+1	2.244E+1
-9.566E-2	1.035E+1	2.243E+1
-9.404E-2	1.014E+1	2.255E+1
-9.404E-2	1.015E+1	2.260E+1
-9.404E-2	1.015E+1	2.246E+1
-9.079E-2	1.023E+1	2.276E+1
-9.566E-2	1.024E+1	2.260E+1
-9.566E-2	1.024E+1	2.270E+1
-9.566E-2	1.032E+1	2.256E+1
-9.728E-2	1.020E+1	2.267E+1
-9.242E-2	1.035E+1	2.261E+1
-9.404E-2	1.035E+1	2.265E+1
-9.404E-2	1.020E+1	2.252E+1
-9.079E-2	1.030E+1	2.247E+1
-9.566E-2	1.021E+1	2.252E+1
-9.728E-2	1.026E+1	2.249E+1
-9.566E-2	1.009E+1	2.253E+1
-9.728E-2	1.023E+1	2.252E+1
-9.404E-2	1.029E+1	2.252E+1
-9.404E-2	1.026E+1	2.263E+1
-9.404E-2	1.047E+1	2.260E+1
-9.404E-2	1.031E+1	2.261E+1
-9.242E-2	1.026E+1	2.257E+1
-9.728E-2	1.030E+1	2.254E+1
-9.404E-2	1.034E+1	2.270E+1
-9.079E-2	1.032E+1	2.252E+1
-9.404E-2	1.028E+1	2.246E+1
-9.728E-2	1.032E+1	2.259E+1
-9.566E-2	1.034E+1	2.256E+1
-9.566E-2	1.028E+1	2.277E+1
-9.566E-2	1.030E+1	2.236E+1
-9.242E-2	1.026E+1	2.256E+1
-9.566E-2	1.022E+1	2.254E+1
-9.079E-2	1.013E+1	2.254E+1
-9.566E-2	1.037E+1	2.233E+1
-9.566E-2	1.030E+1	2.256E+1
-9.242E-2	1.024E+1	2.266E+1
-9.728E-2	1.029E+1	2.262E+1
-9.079E-2	1.023E+1	2.262E+1
-9.566E-2	1.032E+1	2.258E+1
-9.728E-2	1.025E+1	2.241E+1
-9.404E-2	1.024E+1	2.262E+1
-9.566E-2	1.024E+1	2.240E+1
-9.566E-2	1.024E+1	2.257E+1
-9.728E-2	1.029E+1	2.262E+1
-9.404E-2	1.034E+1	2.259E+1
-9.566E-2	1.025E+1	2.274E+1
-9.728E-2	1.013E+1	2.259E+1
-9.566E-2	1.024E+1	2.252E+1
-9.404E-2	1.042E+1	2.264E+1
-9.566E-2	1.026E+1	2.250E+1
-9.566E-2	1.012E+1	2.262E+1
-9.566E-2	1.012E+1	2.247E+1
-9.404E-2	1.032E+1	2.276E+1
-9.566E-2	1.028E+1	2.277E+1
-9.890E-2	1.025E+1	2.260E+1
-9.566E-2	1.025E+1	2.250E+1
-9.566E-2	1.029E+1	2.254E+1
-9.404E-2	1.035E+1	2.263E+1
-9.890E-2	1.036E+1	2.265E+1
-9.566E-2	1.026E+1	2.261E+1
-9.404E-2	1.032E+1	2.273E+1
-9.566E-2	1.025E+1	2.251E+1
-9.728E-2	1.022E+1	2.265E+1
-9.890E-2	1.024E+1	2.249E+1
-9.404E-2	1.012E+1	2.253E+1
-9.566E-2	1.029E+1	2.254E+1
-9.890E-2	1.030E+1	2.271E+1
-9.404E-2	1.030E+1	2.265E+1
-9.404E-2	1.038E+1	2.262E+1
-9.242E-2	1.034E+1	2.247E+1
-9.404E-2	1.017E+1	2.244E+1
-9.566E-2	1.032E+1	2.251E+1
-9.566E-2	1.018E+1	2.270E+1
-9.566E-2	1.020E+1	2.258E+1
-9.890E-2	1.011E+1	2.250E+1
-9.404E-2	1.026E+1	2.263E+1
-9.728E-2	1.021E+1	2.260E+1
-9.242E-2	1.041E+1	2.266E+1
-1.005E-1	1.025E+1	2.249E+1
-9.728E-2	1.026E+1	2.258E+1
-9.566E-2	1.026E+1	2.267E+1
-9.404E-2	1.022E+1	2.245E+1
-9.566E-2	1.023E+1	2.250E+1
-9.404E-2	1.024E+1	2.268E+1
-9.566E-2	1.038E+1	2.261E+1
-9.728E-2	1.018E+1	2.269E+1
-9.566E-2	1.020E+1	2.259E+1
-9.404E-2	1.029E+1	2.235E+1
-9.404E-2	1.034E+1	2.255E+1
-9.404E-2	1.022E+1	2.271E+1
-9.566E-2	1.019E+1	2.268E+1
-9.890E-2	1.026E+1	2.265E+1
-9.404E-2	1.028E+1	2.249E+1
-9.404E-2	1.025E+1	2.243E+1
-9.728E-2	1.025E+1	2.259E+1
-9.566E-2	1.038E+1	2.255E+1
-9.566E-2	1.044E+1	2.256E+1
-9.566E-2	1.031E+1	2.247E+1
-9.728E-2	1.035E+1	2.260E+1
-9.728E-2	1.024E+1	2.264E+1
-9.404E-2	1.035E+1	2.268E+1
-9.404E-2	1.020E+1	2.270E+1
-9.242E-2	1.028E+1	2.249E+1
-9.728E-2	1.022E+1	2.276E+1
-9.566E-2	1.031E+1	2.257E+1
-9.728E-2	1.025E+1	2.273E+1
-9.728E-2	1.041E+1	2.257E+1
-9.728E-2	1.033E+1	2.275E+1
-9.890E-2	1.027E+1	2.260E+1
-9.404E-2	1.032E+1	2.237E+1
-9.890E-2	1.033E+1	2.262E+1
-9.566E-2	1.028E+1	2.245E+1
-9.404E-2	1.022E+1	2.248E+1
-9.404E-2	1.028E+1	2.271E+1
-9.890E-2	1.028E+1	2.256E+1
-9.728E-2	1.016E+1	2.250E+1
-9.242E-2	1.014E+1	2.249E+1
-9.404E-2	1.020E+1	2.265E+1
-9.404E-2	1.042E+1	2.253E+1
-9.566E-2	1.024E+1	2.273E+1
-9.242E-2	1.030E+1	2.249E+1
-9.566E-2	1.010E+1	2.260E+1
-9.728E-2	1.036E+1	2.241E+1
-9.890E-2	1.012E+1	2.266E+1
-9.242E-2	1.034E+1	2.241E+1
-9.566E-2	1.025E+1	2.268E+1
-9.566E-2	1.039E+1	2.245E+1
-9.728E-2	1.022E+1	2.253E+1
-9.242E-2	1.032E+1	2.245E+1
-9.566E-2	1.025E+1	2.286E+1
-9.404E-2	1.023E+1	2.276E+1
-9.728E-2	1.016E+1	2.256E+1
-9.404E-2	1.033E+1	2.255E+1
-9.728E-2	1.035E+1	2.252E+1
-9.728E-2	1.029E+1	2.262E+1
-9.890E-2	1.024E+1	2.259E+1
-9.404E-2	1.024E+1	2.253E+1
-9.404E-2	1.024E+1	2.268E+1
-9.566E-2	1.031E+1	2.265E+1
-9.890E-2	1.022E+1	2.254E+1
-9.242E-2	1.023E+1	2.271E+1
-9.566E-2	1.022E+1	2.255E+1
-9.566E-2	1.033E+1	2.274E+1
-9.566E-2	1.034E+1	2.249E+1
-9.566E-2	1.026E+1	2.258E+1
-9.404E-2	1.015E+1	2.264E+1
-9.404E-2	1.024E+1	2.247E+1
-9.728E-2	1.047E+1	2.263E+1
-9.242E-2	1.025E+1	2.260E+1
-9.242E-2	1.015E+1	2.253E+1
-9.890E-2	1.032E+1	2.275E+1
-9.728E-2	1.022E+1	2.262E+1
-9.566E-2	1.024E+1	2.259E+1
-9.566E-2	1.019E+1	2.238E+1
-9.566E-2	1.012E+1	2.249E+1
-9.566E-2	1.014E+1	2.269E+1
-9.242E-2	1.033E+1	2.255E+1
-9.404E-2	1.032E+1	2.255E+1
-9.566E-2	1.019E+1	2.255E+1
-9.728E-2	1.030E+1	2.263E+1
-9.566E-2	1.015E+1	2.249E+1
-9.566E-2	1.024E+1	2.259E+1
-9.890E-2	1.005E+1	2.264E+1
-9.890E-2	1.033E+1	2.248E+1
-9.728E-2	1.022E+1	2.268E+1
-9.404E-2	1.022E+1	2.262E+1
-9.404E-2	9.995E+0	2.249E+1
-9.728E-2	1.024E+1	2.262E+1
-9.566E-2	1.026E+1	2.265E+1
-9.404E-2	1.030E+1	2.268E+1
-9.404E-2	1.033E+1	2.251E+1
-9.728E-2	1.031E+1	2.238E+1
-9.404E-2	1.019E+1	2.250E+1
-9.566E-2	1.027E+1	2.236E+1
-9.728E-2	1.041E+1	2.256E+1
-9.404E-2	1.010E+1	2.261E+1
-9.566E-2	1.036E+1	2.239E+1
-9.242E-2	1.015E+1	2.255E+1
-9.890E-2	1.026E+1	2.249E+1
-9.728E-2	1.016E+1	2.258E+1
-9.566E-2	1.035E+1	2.255E+1
-9.404E-2	1.023E+1	2.273E+1
-9.890E-2	1.029E+1	2.263E+1
-9.566E-2	1.028E+1	2.254E+1
-9.242E-2	1.027E+1	2.263E+1
-9.566E-2	1.023E+1	2.254E+1
-9.728E-2	1.027E+1	2.250E+1
-9.728E-2	1.017E+1	2.255E+1
-9.242E-2	1.018E+1	2.257E+1
-9.242E-2	1.035E+1	2.237E+1
-9.566E-2	1.027E+1	2.259E+1
-9.890E-2	1.026E+1	2.265E+1
-9.728E-2	1.027E+1	2.255E+1
-9.404E-2	1.018E+1	2.253E+1
-9.728E-2	1.027E+1	2.265E+1
-9.728E-2	1.031E+1	2.263E+1
-9.404E-2	1.041E+1	2.252E+1
-9.404E-2	1.028E+1	2.269E+1
-9.728E-2	1.035E+1	2.267E+1
-9.728E-2	1.030E+1	2.251E+1
-9.242E-2	1.019E+1	2.256E+1
-9.404E-2	1.031E+1	2.234E+1
-9.890E-2	1.022E+1	2.270E+1
-9.890E-2	1.032E+1	2.256E+1
-9.404E-2	1.022E+1	2.263E+1
-9.566E-2	1.032E+1	2.244E+1
-9.890E-2	1.025E+1	2.247E+1
-9.566E-2	1.021E+1	2.249E+1
-9.566E-2	1.024E+1	2.261E+1
-9.404E-2	1.024E+1	2.260E+1
-9.566E-2	1.024E+1	2.255E+1
-9.404E-2	1.037E+1	2.254E+1
-9.404E-2	1.031E+1	2.257E+1
-9.404E-2	1.033E+1	2.270E+1
-9.566E-2	1.035E+1	2.270E+1
-9.890E-2	1.033E+1	2.276E+1
-9.404E-2	1.021E+1	2.257E+1
-9.404E-2	1.036E+1	2.263E+1
-9.728E-2	1.032E+1	2.254E+1
-9.728E-2	1.032E+1	2.269E+1
-9.404E-2	1.038E+1	2.252E+1
-9.566E-2	1.019E+1	2.256E+1
-9.728E-2	1.024E+1	2.274E+1
-9.404E-2	1.023E+1	2.259E+1
-9.242E-2	1.021E+1	2.249E+1
-9.242E-2	1.024E+1	2.247E+1
-9.890E-2	1.023E+1	2.269E+1
-9.566E-2	1.025E+1	2.257E+1
-9.242E-2	1.035E+1	2.252E+1
-9.404E-2	1.019E+1	2.256E+1
-9.404E-2	1.033E+1	2.252E+1
-9.728E-2	1.036E+1	2.273E+1
-9.566E-2	1.025E+1	2.242E+1
-9.728E-2	1.031E+1	2.261E+1
-9.404E-2	1.028E+1	2.266E+1
-9.890E-2	1.021E+1	2.248E+1
-9.242E-2	1.036E+1	2.254E+1
-9.242E-2	1.027E+1	2.241E+1
-9.566E-2	1.027E+1	2.244E+1
-9.566E-2	1.040E+1	2.261E+1
-9.566E-2	1.032E+1	2.252E+1
-9.566E-2	1.024E+1	2.245E+1
-9.566E-2	1.029E+1	2.250E+1
-9.566E-2	1.027E+1	2.244E+1
-9.404E-2	1.028E+1	2.256E+1
-9.566E-2	1.027E+1	2.275E+1
-9.728E-2	1.025E+1	2.269E+1
-9.728E-2	1.017E+1	2.274E+1
-9.404E-2	1.028E+1	2.257E+1
-9.404E-2	1.023E+1	2.257E+1
-9.728E-2	1.032E+1	2.256E+1
-9.728E-2	1.032E+1	2.268E+1
-9.404E-2	1.029E+1	2.260E+1
-9.566E-2	1.026E+1	2.258E+1
-9.566E-2	1.026E+1	2.246E+1
-9.728E-2	1.023E+1	2.256E+1
-9.242E-2	1.020E+1	2.254E+1
-9.242E-2	1.026E+1	2.266E+1
-9.566E-2	1.019E+1	2.258E+1
-9.566E-2	1.023E+1	2.254E+1
-9.404E-2	1.024E+1	2.264E+1
-9.404E-2	1.025E+1	2.257E+1
-9.566E-2	1.017E+1	2.262E+1
-9.890E-2	1.014E+1	2.271E+1
-9.242E-2	1.024E+1	2.246E+1
-9.404E-2	1.023E+1	2.263E+1
-9.890E-2	1.025E+1	2.261E+1
-9.728E-2	1.026E+1	2.248E+1
-9.404E-2	1.025E+1	2.260E+1
-9.242E-2	1.021E+1	2.262E+1
-9.566E-2	1.017E+1	2.254E+1
-9.890E-2	1.022E+1	2.261E+1
-9.566E-2	1.023E+1	2.264E+1
-9.566E-2	1.026E+1	2.246E+1
-9.566E-2	1.026E+1	2.264E+1
-9.728E-2	1.036E+1	2.235E+1
-9.566E-2	1.023E+1	2.268E+1
-9.404E-2	1.024E+1	2.263E+1
-9.566E-2	1.026E+1	2.256E+1
-9.566E-2	1.030E+1	2.263E+1
-9.404E-2	1.031E+1	2.277E+1
-9.728E-2	1.040E+1	2.253E+1
-9.728E-2	1.034E+1	2.232E+1
-9.728E-2	1.029E+1	2.264E+1
-9.566E-2	1.033E+1	2.254E+1
-9.404E-2	1.046E+1	2.257E+1
-9.404E-2	1.017E+1	2.268E+1
-9.728E-2	1.023E+1	2.246E+1
-9.404E-2	1.029E+1	2.255E+1
-9.242E-2	1.033E+1	2.257E+1
-9.566E-2	1.039E+1	2.256E+1
-9.728E-2	1.023E+1	2.267E+1
-9.404E-2	1.022E+1	2.268E+1
-9.242E-2	1.024E+1	2.244E+1
-9.404E-2	1.021E+1	2.235E+1
-9.728E-2	1.024E+1	2.260E+1
-9.890E-2	1.019E+1	2.251E+1
-9.242E-2	1.025E+1	2.257E+1
-9.566E-2	1.021E+1	2.246E+1
-1.005E-1	1.043E+1	2.249E+1
-9.728E-2	1.032E+1	2.267E+1
-9.566E-2	1.026E+1	2.252E+1
-9.566E-2	1.033E+1	2.253E+1
-9.890E-2	1.020E+1	2.267E+1
-9.728E-2	1.024E+1	2.268E+1
-9.404E-2	1.016E+1	2.251E+1
-9.728E-2	1.026E+1	2.268E+1
-9.566E-2	1.022E+1	2.262E+1
-9.242E-2	1.014E+1	2.248E+1
-9.728E-2	1.015E+1	2.231E+1
-9.728E-2	1.027E+1	2.250E+1
-9.890E-2	1.022E+1	2.263E+1
-9.566E-2	1.030E+1	2.249E+1
-9.728E-2	1.023E+1	2.263E+1
-9.566E-2	1.017E+1	2.252E+1
-9.890E-2	1.032E+1	2.253E+1
-9.404E-2	1.036E+1	2.262E+1
-9.890E-2	1.023E+1	2.251E+1
-9.566E-2	1.026E+1	2.276E+1
-9.566E-2	1.026E+1	2.247E+1
-9.079E-2	1.018E+1	2.251E+1
-9.404E-2	1.017E+1	2.250E+1
-9.890E-2	1.022E+1	2.264E+1
-9.728E-2	1.020E+1	2.239E+1
-9.404E-2	1.032E+1	2.261E+1
-9.566E-2	1.027E+1	2.241E+1
-9.566E-2	1.021E+1	2.259E+1
-9.566E-2	1.029E+1	2.261E+1
-9.404E-2	1.039E+1	2.265E+1
-9.242E-2	1.026E+1	2.259E+1
-9.566E-2	1.017E+1	2.269E+1
-9.890E-2	1.012E+1	2.261E+1
-9.242E-2	1.036E+1	2.250E+1
-9.566E-2	1.032E+1	2.266E+1
-9.728E-2	1.042E+1	2.233E+1
-9.890E-2	1.041E+1	2.267E+1
-9.566E-2	1.037E+1	2.251E+1
-9.404E-2	1.036E+1	2.256E+1
-9.566E-2	1.020E+1	2.251E+1
-9.890E-2	1.025E+1	2.249E+1
-9.242E-2	1.036E+1	2.250E+1
-9.566E-2	1.028E+1	2.258E+1
-9.728E-2	1.029E+1	2.259E+1
-9.728E-2	1.028E+1	2.262E+1
-9.566E-2	1.031E+1	2.259E+1
-9.404E-2	1.020E+1	2.258E+1
-9.728E-2	1.027E+1	2.263E+1
-9.566E-2	1.034E+1	2.251E+1
-9.242E-2	1.038E+1	2.262E+1
-9.242E-2	1.023E+1	2.237E+1
-9.728E-2	1.033E+1	2.267E+1
-9.890E-2	1.033E+1	2.259E+1
-9.566E-2	1.019E+1	2.262E+1
-9.566E-2	1.025E+1	2.249E+1
-9.728E-2	1.033E+1	2.258E+1
-9.728E-2	1.031E+1	2.255E+1
-9.728E-2	1.043E+1	2.264E+1
-9.566E-2	1.027E+1	2.272E+1
-9.890E-2	1.022E+1	2.244E+1
-9.566E-2	1.011E+1	2.245E+1
-9.242E-2	1.017E+1	2.271E+1
-9.404E-2	1.045E+1	2.272E+1
-9.566E-2	1.032E+1	2.279E+1
-9.566E-2	1.043E+1	2.263E+1
-9.404E-2	1.031E+1	2.255E+1
-9.566E-2	1.030E+1	2.259E+1
-9.728E-2	1.031E+1	2.264E+1
-9.728E-2	1.036E+1	2.248E+1
-9.404E-2	1.039E+1	2.243E+1
-9.242E-2	1.030E+1	2.258E+1
-9.404E-2	1.016E+1	2.257E+1
-9.566E-2	1.033E+1	2.257E+1
-9.404E-2	1.031E+1	2.241E+1
-9.242E-2	1.015E+1	2.262E+1
-9.566E-2	1.016E+1	2.258E+1
-9.566E-2	1.018E+1	2.263E+1
-9.566E-2	1.018E+1	2.240E+1
-9.242E-2	1.036E+1	2.249E+1
-9.566E-2	1.029E+1	2.260E+1
-9.728E-2	1.028E+1	2.269E+1
-9.404E-2	1.030E+1	2.270E+1
-9.404E-2	1.026E+1	2.249E+1
-9.404E-2	1.021E+1	2.266E+1
-9.566E-2	1.035E+1	2.258E+1
-9.404E-2	1.028E+1	2.253E+1
-9.728E-2	1.020E+1	2.245E+1
-9.566E-2	1.020E+1	2.256E+1
-9.890E-2	1.029E+1	2.266E+1
-9.404E-2	1.035E+1	2.270E+1
-9.728E-2	1.026E+1	2.252E+1
-9.890E-2	1.027E+1	2.240E+1
-9.728E-2	1.029E+1	2.244E+1
-9.566E-2	1.026E+1	2.247E+1
-9.566E-2	1.019E+1	2.267E+1
-9.728E-2	1.014E+1	2.262E+1
-9.728E-2	1.033E+1	2.244E+1
-9.566E-2	1.034E+1	2.239E+1
-9.404E-2	1.022E+1	2.268E+1
-9.728E-2	1.030E+1	2.260E+1
-9.566E-2	1.035E+1	2.250E+1
-9.728E-2	1.026E+1	2.254E+1
-9.242E-2	1.038E+1	2.260E+1
-9.728E-2	1.025E+1	2.248E+1
-9.890E-2	1.022E+1	2.246E+1
-9.566E-2	1.021E+1	2.248E+1
-9.566E-2	1.026E+1	2.266E+1
-9.728E-2	1.035E+1	2.233E+1
-9.566E-2	1.037E+1	2.267E+1
-9.728E-2	1.031E+1	2.251E+1
-9.242E-2	1.028E+1	2.255E+1
-9.566E-2	1.022E+1	2.256E+1
-9.566E-2	1.023E+1	2.283E+1
-9.242E-2	1.036E+1	2.275E+1
-9.728E-2	1.025E+1	2.249E+1
-9.566E-2	1.029E+1	2.272E+1
-1.021E-1	1.023E+1	2.272E+1
-9.728E-2	1.019E+1	2.262E+1
-9.404E-2	1.026E+1	2.265E+1
-9.566E-2	1.025E+1	2.259E+1
-9.728E-2	1.021E+1	2.249E+1
-9.242E-2	1.024E+1	2.253E+1
-9.566E-2	1.027E+1	2.261E+1
-9.728E-2	1.024E+1	2.267E+1
-9.566E-2	1.033E+1	2.255E+1
-9.566E-2	1.028E+1	2.261E+1
-9.404E-2	1.032E+1	2.284E+1
-9.566E-2	1.020E+1	2.251E+1
-9.890E-2	1.024E+1	2.254E+1
-9.404E-2	1.015E+1	2.248E+1
-9.728E-2	1.024E+1	2.254E+1
-9.566E-2	1.022E+1	2.254E+1
-9.890E-2	1.032E+1	2.254E+1
-9.242E-2	1.032E+1	2.267E+1
-9.404E-2	1.029E+1	2.241E+1
-9.728E-2	1.023E+1	2.253E+1
-9.566E-2	1.021E+1	2.243E+1
-9.728E-2	1.035E+1	2.266E+1
-9.728E-2	1.024E+1	2.261E+1
-9.566E-2	1.027E+1	2.247E+1
-9.404E-2	1.028E+1	2.277E+1
-9.566E-2	1.029E+1	2.243E+1
-9.728E-2	1.028E+1	2.254E+1
-9.566E-2	1.031E+1	2.240E+1
-9.728E-2	1.028E+1	2.251E+1
-9.728E-2	1.032E+1	2.258E+1
-9.566E-2	1.028E+1	2.243E+1
-9.566E-2	1.035E+1	2.280E+1
-9.728E-2	1.025E+1	2.236E+1
-9.404E-2	1.026E+1	2.250E+1
-9.404E-2	1.019E+1	2.271E+1
-9.404E-2	1.028E+1	2.267E+1
-9.890E-2	1.030E+1	2.272E+1
-9.404E-2	1.033E+1	2.256E+1
-9.728E-2	1.031E+1	2.245E+1
-9.566E-2	1.025E+1	2.257E+1
-9.728E-2	1.018E+1	2.247E+1
-9.404E-2	1.024E+1	2.244E+1
-9.566E-2	1.033E+1	2.256E+1
-9.728E-2	1.025E+1	2.243E+1
-9.728E-2	1.034E+1	2.258E+1
-9.404E-2	1.027E+1	2.257E+1
-9.404E-2	1.027E+1	2.263E+1
-9.566E-2	1.035E+1	2.262E+1
-9.890E-2	1.017E+1	2.252E+1
-9.242E-2	1.031E+1	2.251E+1
-9.890E-2	1.033E+1	2.274E+1
-9.566E-2	1.029E+1	2.269E+1
-9.728E-2	1.028E+1	2.250E+1
-9.566E-2	1.026E+1	2.260E+1
-9.890E-2	1.022E+1	2.269E+1
-9.890E-2	1.024E+1	2.262E+1
-9.728E-2	1.031E+1	2.245E+1
-9.566E-2	1.029E+1	2.283E+1
-9.404E-2	1.031E+1	2.255E+1
-9.566E-2	1.029E+1	2.266E+1
-1.005E-1	1.030E+1	2.267E+1
-9.728E-2	1.030E+1	2.262E+1
-9.404E-2	1.019E+1	2.256E+1
-9.566E-2	1.032E+1	2.267E+1
-9.728E-2	1.022E+1	2.242E+1
-9.404E-2	1.022E+1	2.248E+1
-9.404E-2	1.028E+1	2.269E+1
-9.728E-2	1.031E+1	2.260E+1
-9.566E-2	1.023E+1	2.261E+1
-9.890E-2	1.030E+1	2.266E+1
-9.404E-2	1.030E+1	2.262E+1
-9.890E-2	1.030E+1	2.256E+1
-9.566E-2	1.017E+1	2.255E+1
-9.566E-2	1.022E+1	2.252E+1
-9.404E-2	1.023E+1	2.256E+1
-9.728E-2	1.018E+1	2.268E+1
-9.728E-2	1.030E+1	2.254E+1
-9.242E-2	1.022E+1	2.256E+1
-9.404E-2	1.022E+1	2.264E+1
-1.005E-1	1.033E+1	2.260E+1
-9.890E-2	1.030E+1	2.244E+1
-9.566E-2	1.028E+1	2.245E+1
-9.566E-2	1.018E+1	2.266E+1
-9.728E-2	1.015E+1	2.256E+1
-9.728E-2	1.030E+1	2.263E+1
-9.566E-2	1.029E+1	2.253E+1
-9.242E-2	1.038E+1	2.253E+1
-9.728E-2	1.026E+1	2.258E+1
-9.728E-2	1.011E+1	2.256E+1
-9.404E-2	1.035E+1	2.242E+1
-9.566E-2	1.024E+1	2.270E+1
-9.566E-2	1.030E+1	2.253E+1
-9.728E-2	1.014E+1	2.261E+1
-9.566E-2	1.029E+1	2.256E+1
-9.566E-2	1.035E+1	2.249E+1
-9.728E-2	1.025E+1	2.255E+1
-9.890E-2	1.038E+1	2.263E+1
-9.566E-2	1.019E+1	2.259E+1
-9.566E-2	1.025E+1	2.248E+1
-9.890E-2	1.021E+1	2.263E+1
-9.728E-2	1.031E+1	2.243E+1
-9.242E-2	1.023E+1	2.246E+1
-9.404E-2	1.020E+1	2.262E+1
-9.728E-2	1.022E+1	2.250E+1
-9.890E-2	1.027E+1	2.258E+1
-9.566E-2	1.029E+1	2.256E+1
-9.404E-2	1.025E+1	2.244E+1
-9.566E-2	1.024E+1	2.265E+1
-9.404E-2	1.032E+1	2.253E+1
-9.404E-2	1.023E+1	2.259E+1
-9.728E-2	1.038E+1	2.257E+1
-9.566E-2	1.027E+1	2.262E+1
-9.728E-2	1.025E+1	2.263E+1
-9.566E-2	1.021E+1	2.240E+1
-9.728E-2	1.029E+1	2.260E+1
-9.566E-2	1.018E+1	2.247E+1
-9.566E-2	1.028E+1	2.234E+1
-9.404E-2	1.034E+1	2.264E+1
-9.404E-2	1.023E+1	2.269E+1
-9.728E-2	1.027E+1	2.244E+1
-9.404E-2	1.030E+1	2.260E+1
-9.566E-2	1.041E+1	2.263E+1
-9.404E-2	1.024E+1	2.254E+1
-9.728E-2	1.034E+1	2.244E+1
-9.728E-2	1.021E+1	2.239E+1
-9.404E-2	1.026E+1	2.248E+1
-9.079E-2	1.022E+1	2.277E+1
-9.728E-2	1.031E+1	2.273E+1
-9.890E-2	1.025E+1	2.238E+1
-9.566E-2	1.031E+1	2.261E+1
-9.566E-2	1.029E+1	2.272E+1
-9.890E-2	1.022E+1	2.261E+1
-9.566E-2	1.020E+1	2.257E+1
-9.566E-2	1.030E+1	2.249E+1
-9.566E-2	1.021E+1	2.249E+1
-9.566E-2	1.025E+1	2.259E+1
-9.728E-2	1.026E+1	2.259E+1
-9.566E-2	1.019E+1	2.267E+1
-9.566E-2	1.037E+1	2.257E+1
-9.728E-2	1.011E+1	2.254E+1
-1.005E-1	1.024E+1	2.241E+1
-9.728E-2	1.035E+1	2.248E+1
-9.566E-2	1.026E+1	2.252E+1
-9.728E-2	1.014E+1	2.263E+1
-9.890E-2	1.018E+1	2.256E+1
-9.404E-2	1.025E+1	2.240E+1
-9.404E-2	1.027E+1	2.253E+1
-9.566E-2	1.012E+1	2.260E+1
-9.728E-2	1.028E+1	2.252E+1
-9.566E-2	1.028E+1	2.269E+1
-9.566E-2	1.022E+1	2.241E+1
-9.728E-2	1.032E+1	2.255E+1
-9.566E-2	1.023E+1	2.255E+1
-9.728E-2	1.035E+1	2.262E+1
-9.566E-2	1.035E+1	2.259E+1
-9.566E-2	1.028E+1	2.235E+1
-9.890E-2	1.025E+1	2.260E+1
-9.566E-2	1.029E+1	2.263E+1
-9.566E-2	1.027E+1	2.258E+1
-9.566E-2	1.039E+1	2.269E+1
-9.728E-2	1.028E+1	2.242E+1
-9.566E-2	1.025E+1	2.259E+1
-9.728E-2	1.031E+1	2.252E+1
-9.728E-2	1.029E+1	2.249E+1
-1.005E-1	1.022E+1	2.259E+1
-9.242E-2	1.039E+1	2.267E+1
-9.404E-2	1.033E+1	2.264E+1
-9.890E-2	1.030E+1	2.270E+1
-9.404E-2	1.020E+1	2.258E+1
-9.890E-2	1.022E+1	2.261E+1
-9.404E-2	1.039E+1	2.253E+1
-9.728E-2	1.028E+1	2.280E+1
-1.005E-1	1.030E+1	2.269E+1
-9.242E-2	1.019E+1	2.259E+1
-9.890E-2	1.018E+1	2.246E+1
-9.566E-2	1.024E+1	2.251E+1
-1.005E-1	1.028E+1	2.268E+1
-9.728E-2	1.020E+1	2.243E+1
-9.890E-2	1.029E+1	2.264E+1
-9.566E-2	1.028E+1	2.237E+1
-9.728E-2	1.020E+1	2.256E+1
-9.566E-2	1.036E+1	2.255E+1
-9.404E-2	1.026E+1	2.259E+1
-9.728E-2	1.033E+1	2.246E+1
-9.890E-2	1.030E+1	2.253E+1
-9.404E-2	1.034E+1	2.242E+1
-9.404E-2	1.033E+1	2.259E+1
-9.890E-2	1.018E+1	2.248E+1
-9.728E-2	1.030E+1	2.252E+1
-9.890E-2	1.025E+1	2.252E+1
-9.404E-2	1.031E+1	2.259E+1
-9.728E-2	1.020E+1	2.265E+1
-9.728E-2	1.020E+1	2.249E+1
-9.566E-2	1.025E+1	2.256E+1
-9.566E-2	1.026E+1	2.261E+1
-9.728E-2	1.021E+1	2.275E+1
-1.005E-1	1.022E+1	2.259E+1
-9.566E-2	1.023E+1	2.254E+1
-9.566E-2	1.034E+1	2.265E+1
-9.566E-2	1.023E+1	2.248E+1
-1.005E-1	1.030E+1	2.257E+1
-9.566E-2	1.038E+1	2.271E+1
-9.728E-2	1.018E+1	2.257E+1
-9.566E-2	1.036E+1	2.268E+1
-9.890E-2	1.022E+1	2.242E+1
-9.890E-2	1.025E+1	2.261E+1
-9.890E-2	1.027E+1	2.256E+1
-9.890E-2	1.026E+1	2.255E+1
-9.728E-2	1.024E+1	2.263E+1
-9.404E-2	1.030E+1	2.254E+1
-9.566E-2	1.024E+1	2.254E+1
-9.728E-2	1.029E+1	2.253E+1
-9.890E-2	1.027E+1	2.256E+1
-9.728E-2	1.046E+1	2.262E+1
-9.404E-2	1.024E+1	2.271E+1
-9.890E-2	1.032E+1	2.258E+1
-1.005E-1	1.021E+1	2.268E+1
-9.242E-2	1.026E+1	2.257E+1
-9.242E-2	1.027E+1	2.249E+1
-9.566E-2	1.037E+1	2.259E+1
-9.728E-2	1.024E+1	2.252E+1
-9.728E-2	1.018E+1	2.264E+1
-9.890E-2	1.034E+1	2.263E+1
-9.404E-2	1.033E+1	2.268E+1
-9.728E-2	1.031E+1	2.254E+1
-9.566E-2	1.021E+1	2.273E+1
-9.728E-2	1.030E+1	2.262E+1
-9.566E-2	1.028E+1	2.263E+1
-1.005E-1	1.017E+1	2.254E+1
-9.404E-2	1.032E+1	2.253E+1
-9.566E-2	1.041E+1	2.263E+1
-9.890E-2	1.019E+1	2.268E+1
-9.728E-2	1.019E+1	2.268E+1
-9.566E-2	1.022E+1	2.256E+1
-9.404E-2	1.029E+1	2.267E+1
-9.566E-2	1.027E+1	2.275E+1
-9.890E-2	1.020E+1	2.254E+1
-9.566E-2	1.024E+1	2.249E+1
-9.566E-2	1.042E+1	2.253E+1
-9.728E-2	1.026E+1	2.244E+1
-9.404E-2	1.020E+1	2.250E+1
-9.728E-2	1.023E+1	2.254E+1
-9.404E-2	1.024E+1	2.256E+1
-9.566E-2	1.016E+1	2.274E+1
-9.890E-2	1.031E+1	2.262E+1
-9.566E-2	1.031E+1	2.273E+1
-9.404E-2	1.026E+1	2.267E+1
-9.566E-2	1.031E+1	2.266E+1
-9.728E-2	1.030E+1	2.262E+1
-9.404E-2	1.032E+1	2.257E+1
-9.566E-2	1.024E+1	2.268E+1
-9.890E-2	1.032E+1	2.244E+1
-9.728E-2	1.022E+1	2.249E+1
-9.566E-2	1.019E+1	2.254E+1
-9.404E-2	1.022E+1	2.257E+1
-9.890E-2	1.019E+1	2.258E+1
-9.890E-2	1.028E+1	2.275E+1
-9.728E-2	1.026E+1	2.252E+1
-9.566E-2	1.015E+1	2.266E+1
-9.566E-2	1.035E+1	2.256E+1
-9.728E-2	1.028E+1	2.259E+1
-9.566E-2	1.026E+1	2.263E+1
-9.404E-2	1.045E+1	2.245E+1
-9.890E-2	1.027E+1	2.251E+1
-1.005E-1	1.038E+1	2.248E+1
-9.566E-2	1.019E+1	2.259E+1
-9.728E-2	1.031E+1	2.253E+1
-9.890E-2	1.025E+1	2.249E+1
-9.566E-2	1.035E+1	2.260E+1
-9.404E-2	1.042E+1	2.251E+1
-9.404E-2	1.034E+1	2.251E+1
-9.404E-2	1.033E+1	2.242E+1
-9.728E-2	1.014E+1	2.242E+1
-9.404E-2	1.030E+1	2.260E+1
-9.728E-2	1.032E+1	2.252E+1
-9.728E-2	1.035E+1	2.244E+1
-9.404E-2	1.039E+1	2.249E+1
-9.566E-2	1.041E+1	2.259E+1
-9.566E-2	1.011E+1	2.239E+1
-9.728E-2	1.022E+1	2.275E+1
-9.728E-2	1.033E+1	2.255E+1
-9.890E-2	1.044E+1	2.254E+1
-9.566E-2	1.030E+1	2.273E+1
-9.728E-2	1.029E+1	2.245E+1
-1.005E-1	1.037E+1	2.249E+1
-9.404E-2	1.024E+1	2.278E+1
-9.242E-2	1.026E+1	2.245E+1
-9.728E-2	1.038E+1	2.266E+1
-9.566E-2	1.020E+1	2.249E+1
-9.404E-2	1.031E+1	2.268E+1
-9.404E-2	1.019E+1	2.269E+1
-9.566E-2	1.021E+1	2.257E+1
-9.728E-2	1.022E+1	2.259E+1
-9.890E-2	1.038E+1	2.237E+1
-9.566E-2	1.025E+1	2.246E+1
-9.890E-2	1.037E+1	2.255E+1
-9.890E-2	1.017E+1	2.257E+1
-9.728E-2	1.026E+1	2.256E+1
-9.728E-2	1.031E+1	2.254E+1
-9.728E-2	1.033E+1	2.266E+1
-9.728E-2	1.021E+1	2.272E+1
-9.242E-2	1.022E+1	2.248E+1
-9.404E-2	1.027E+1	2.248E+1
-9.566E-2	1.032E+1	2.256E+1
-9.890E-2	1.030E+1	2.270E+1
-9.404E-2	1.036E+1	2.261E+1
-9.728E-2	1.024E+1	2.268E+1
-9.728E-2	1.024E+1	2.242E+1
-9.890E-2	1.024E+1	2.262E+1
-9.404E-2	1.039E+1	2.261E+1
-9.404E-2	1.025E+1	2.269E+1
-9.728E-2	1.034E+1	2.244E+1
-9.890E-2	1.031E+1	2.265E+1
-9.890E-2	1.021E+1	2.243E+1
-9.566E-2	1.031E+1	2.262E+1
-9.728E-2	1.023E+1	2.253E+1
-9.890E-2	1.031E+1	2.248E+1
-9.566E-2	1.024E+1	2.255E+1
-9.728E-2	1.036E+1	2.273E+1
-9.728E-2	1.046E+1	2.243E+1
-9.728E-2	1.034E+1	2.274E+1
-9.728E-2	1.027E+1	2.264E+1
-9.566E-2	1.022E+1	2.259E+1
-9.566E-2	1.033E+1	2.247E+1
-9.890E-2	1.023E+1	2.277E+1
-9.890E-2	1.035E+1	2.253E+1
-9.404E-2	1.030E+1	2.249E+1
-9.890E-2	1.026E+1	2.250E+1
-1.005E-1	1.033E+1	2.262E+1
-9.404E-2	1.021E+1	2.253E+1
-9.404E-2	1.019E+1	2.254E+1
-9.566E-2	1.034E+1	2.266E+1
-9.890E-2	1.020E+1	2.260E+1
-9.566E-2	1.039E+1	2.244E+1
-9.566E-2	1.023E+1	2.253E+1
-9.404E-2	1.028E+1	2.250E+1
-9.890E-2	1.026E+1	2.253E+1
-9.566E-2	1.037E+1	2.232E+1
-9.566E-2	1.020E+1	2.249E+1
-9.890E-2	1.035E+1	2.254E+1
-9.566E-2	1.028E+1	2.245E+1
-9.728E-2	1.026E+1	2.266E+1
-9.728E-2	1.025E+1	2.262E+1
-1.005E-1	1.020E+1	2.276E+1
-9.728E-2	1.028E+1	2.260E+1
-9.728E-2	1.029E+1	2.251E+1
-9.728E-2	1.030E+1	2.274E+1
-9.566E-2	1.031E+1	2.248E+1
-9.728E-2	1.031E+1	2.271E+1
-9.566E-2	1.034E+1	2.241E+1
-9.566E-2	1.029E+1	2.258E+1
-9.566E-2	1.034E+1	2.242E+1
-9.890E-2	1.027E+1	2.254E+1
-9.728E-2	1.027E+1	2.252E+1
-9.728E-2	1.036E+1	2.242E+1
-9.566E-2	1.023E+1	2.245E+1
-9.890E-2	1.043E+1	2.246E+1
-9.566E-2	1.023E+1	2.262E+1
-9.890E-2	1.023E+1	2.249E+1
-9.890E-2	1.029E+1	2.244E+1
-9.890E-2	1.031E+1	2.254E+1
-9.566E-2	1.034E+1	2.261E+1
-9.566E-2	1.031E+1	2.259E+1
-9.566E-2	1.030E+1	2.246E+1
-9.728E-2	1.031E+1	2.259E+1
-9.566E-2	1.024E+1	2.256E+1
-9.566E-2	1.028E+1	2.252E+1
-9.890E-2	1.032E+1	2.259E+1
-9.728E-2	1.023E+1	2.266E+1
-9.566E-2	1.024E+1	2.248E+1
-9.079E-2	1.015E+1	2.252E+1
-9.728E-2	1.015E+1	2.249E+1
-9.728E-2	1.036E+1	2.256E+1
-9.566E-2	1.031E+1	2.257E+1
-9.566E-2	1.028E+1	2.251E+1
-9.890E-2	1.024E+1	2.253E+1
-9.890E-2	1.014E+1	2.272E+1
-9.566E-2	1.014E+1	2.263E+1
-9.566E-2	1.038E+1	2.245E+1
-9.728E-2	1.031E+1	2.257E+1
-9.890E-2	1.036E+1	2.251E+1
-9.728E-2	1.020E+1	2.267E+1
-9.728E-2	1.029E+1	2.255E+1
-1.005E-1	1.024E+1	2.241E+1
-9.728E-2	1.018E+1	2.266E+1
-9.728E-2	1.029E+1	2.251E+1
-9.566E-2	1.020E+1	2.267E+1
-9.728E-2	1.031E+1	2.258E+1
-9.728E-2	1.034E+1	2.262E+1
-9.728E-2	1.030E+1	2.231E+1
-9.566E-2	1.048E+1	2.268E+1
-9.890E-2	1.029E+1	2.250E+1
-9.890E-2	1.020E+1	2.237E+1
-9.890E-2	1.038E+1	2.255E+1
-9.728E-2	1.028E+1	2.261E+1
-9.566E-2	1.037E+1	2.267E+1
-9.890E-2	1.019E+1	2.251E+1
-9.242E-2	1.033E+1	2.259E+1
-9.404E-2	1.031E+1	2.263E+1
-9.728E-2	1.029E+1	2.247E+1
-9.728E-2	1.025E+1	2.265E+1
-9.890E-2	1.034E+1	2.249E+1
-9.242E-2	1.035E+1	2.252E+1
-9.890E-2	1.020E+1	2.266E+1
-1.005E-1	1.037E+1	2.255E+1
-9.566E-2	1.030E+1	2.268E+1
-9.566E-2	1.025E+1	2.246E+1
-9.566E-2	1.029E+1	2.256E+1
-9.404E-2	1.022E+1	2.267E+1
-9.404E-2	1.030E+1	2.250E+1
-9.566E-2	1.043E+1	2.247E+1
-9.728E-2	1.020E+1	2.267E+1
-9.728E-2	1.026E+1	2.283E+1
-9.728E-2	1.026E+1	2.237E+1
-9.728E-2	1.018E+1	2.265E+1
-9.566E-2	1.027E+1	2.249E+1
-9.728E-2	1.023E+1	2.255E+1
-9.404E-2	1.026E+1	2.245E+1
-9.566E-2	1.027E+1	2.265E+1
-9.566E-2	1.022E+1	2.250E+1
-9.566E-2	1.021E+1	2.246E+1
-9.404E-2	1.020E+1	2.255E+1
-9.404E-2	1.017E+1	2.249E+1
-9.566E-2	1.022E+1	2.280E+1
-9.890E-2	1.029E+1	2.244E+1
-1.005E-1	1.027E+1	2.253E+1
-9.728E-2	1.025E+1	2.250E+1
-9.728E-2	1.014E+1	2.250E+1
-1.005E-1	1.027E+1	2.256E+1
-9.728E-2	1.024E+1	2.248E+1
-9.728E-2	1.035E+1	2.259E+1
-9.728E-2	1.023E+1	2.249E+1
-9.566E-2	1.020E+1	2.252E+1
-9.728E-2	1.034E+1	2.256E+1
-9.566E-2	1.017E+1	2.237E+1
-9.566E-2	1.018E+1	2.262E+1
-9.890E-2	1.025E+1	2.244E+1
-9.728E-2	1.025E+1	2.239E+1
-9.404E-2	1.027E+1	2.238E+1
-9.890E-2	1.036E+1	2.259E+1
-9.890E-2	1.024E+1	2.272E+1
-9.728E-2	1.033E+1	2.265E+1
-9.566E-2	1.031E+1	2.261E+1
-9.890E-2	1.020E+1	2.257E+1
-1.005E-1	1.026E+1	2.262E+1
-9.404E-2	1.035E+1	2.263E+1
-9.404E-2	1.039E+1	2.258E+1
-9.728E-2	1.022E+1	2.237E+1
-9.728E-2	1.024E+1	2.283E+1
-9.566E-2	1.035E+1	2.276E+1
-9.404E-2	1.021E+1	2.245E+1
-9.890E-2	1.028E+1	2.222E+1
-9.890E-2	1.022E+1	2.264E+1
-9.566E-2	1.027E+1	2.266E+1
-9.566E-2	1.035E+1	2.259E+1
-9.728E-2	1.019E+1	2.275E+1
-9.566E-2	1.018E+1	2.281E+1
-9.728E-2	1.027E+1	2.269E+1
-9.890E-2	1.022E+1	2.236E+1
-9.728E-2	1.024E+1	2.261E+1
-9.728E-2	1.039E+1	2.246E+1
-9.728E-2	1.034E+1	2.242E+1
-9.890E-2	1.028E+1	2.272E+1
-9.566E-2	1.022E+1	2.241E+1
-9.890E-2	1.026E+1	2.261E+1
-9.566E-2	1.021E+1	2.253E+1
-9.728E-2	1.026E+1	2.258E+1
-9.566E-2	1.024E+1	2.248E+1
-9.728E-2	1.027E+1	2.257E+1
-9.728E-2	1.022E+1	2.258E+1
-9.566E-2	1.041E+1	2.263E+1
-9.890E-2	1.034E+1	2.266E+1
-9.728E-2	1.040E+1	2.271E+1
-9.728E-2	1.027E+1	2.250E+1
-9.566E-2	1.039E+1	2.246E+1
-9.566E-2	1.041E+1	2.260E+1
-9.728E-2	1.022E+1	2.268E+1
-9.404E-2	1.028E+1	2.255E+1
-9.242E-2	1.025E+1	2.261E+1
-9.890E-2	1.029E+1	2.253E+1
-9.890E-2	1.039E+1	2.263E+1
-9.728E-2	1.029E+1	2.264E+1
-9.890E-2	1.019E+1	2.259E+1
-9.566E-2	1.044E+1	2.267E+1
-9.890E-2	1.037E+1	2.257E+1
-9.404E-2	1.025E+1	2.264E+1
-9.728E-2	1.023E+1	2.271E+1
-9.728E-2	1.020E+1	2.269E+1
-9.890E-2	1.021E+1	2.256E+1
-9.728E-2	1.024E+1	2.255E+1
-9.404E-2	1.031E+1	2.252E+1
-9.566E-2	1.030E+1	2.280E+1
-9.728E-2	1.031E+1	2.247E+1
-1.005E-1	1.043E+1	2.264E+1
-9.890E-2	1.026E+1	2.257E+1
-9.728E-2	1.011E+1	2.261E+1
-9.728E-2	1.032E+1	2.269E+1
-9.404E-2	1.034E+1	2.261E+1
-9.728E-2	1.030E+1	2.267E+1
-9.728E-2	1.032E+1	2.263E+1
-9.890E-2	1.028E+1	2.261E+1
-9.404E-2	1.025E+1	2.264E+1
-9.566E-2	1.031E+1	2.248E+1
-9.890E-2	1.023E+1	2.224E+1
-9.890E-2	1.026E+1	2.265E+1
-9.566E-2	1.026E+1	2.260E+1
-9.728E-2	1.031E+1	2.239E+1
-9.566E-2	1.036E+1	2.252E+1
-9.890E-2	1.033E+1	2.255E+1
-9.566E-2	1.025E+1	2.263E+1
-9.728E-2	1.022E+1	2.259E+1
-9.728E-2	1.033E+1	2.255E+1
-9.890E-2	1.039E+1	2.262E+1
-9.404E-2	1.016E+1	2.259E+1
-9.566E-2	1.021E+1	2.261E+1
-9.728E-2	1.033E+1	2.260E+1
-9.728E-2	1.033E+1	2.255E+1
-9.566E-2	1.023E+1	2.255E+1
-9.566E-2	1.021E+1	2.238E+1
-9.566E-2	1.030E+1	2.234E+1
-9.728E-2	1.019E+1	2.252E+1
-9.566E-2	1.036E+1	2.271E+1
-9.728E-2	1.021E+1	2.266E+1
-9.890E-2	1.034E+1	2.263E+1
-9.566E-2	1.022E+1	2.267E+1
-9.404E-2	1.032E+1	2.250E+1
-9.728E-2	1.027E+1	2.258E+1
-9.728E-2	1.015E+1	2.273E+1
-9.890E-2	1.028E+1	2.244E+1
-9.728E-2	1.030E+1	2.261E+1
-9.890E-2	1.031E+1	2.262E+1
-9.890E-2	1.027E+1	2.243E+1
-9.890E-2	1.034E+1	2.237E+1
-9.890E-2	1.019E+1	2.253E+1
-9.728E-2	1.038E+1	2.261E+1
-9.890E-2	1.008E+1	2.250E+1
-9.566E-2	1.031E+1	2.252E+1
-9.728E-2	1.024E+1	2.252E+1
-9.566E-2	1.038E+1	2.263E+1
-9.728E-2	1.034E+1	2.254E+1
-9.890E-2	1.036E+1	2.252E+1
-9.566E-2	1.030E+1	2.236E+1
-9.890E-2	1.025E+1	2.245E+1
-9.728E-2	1.042E+1	2.272E+1
-1.005E-1	1.017E+1	2.242E+1
-9.728E-2	1.037E+1	2.254E+1
-9.404E-2	1.029E+1	2.270E+1
-9.728E-2	1.022E+1	2.258E+1
-9.890E-2	1.024E+1	2.280E+1
[truncated: 93,944 more rows]
