# Supplementary material for: Improved ANAP incorporation and VCF analysis reveal details of P2X7 current facilitation and a limited conformational interplay between ATP binding and the intracellular ballast domain
Source: eLife. 2023 Jan 4;12:e82479. doi: 10.7554/eLife.82479 (PMC9859053; doi:10.7554/eLife.82479)
Supplement: Figure 3—source data 1. [file elife-82479-fig3-data1.zip › Figure-3_source-data-1/S124_filterset-2_j02#15.csv]

-5.835E-2	1.276E+1	2.669E+1
-5.835E-2	1.269E+1	2.661E+1
-6.160E-2	1.276E+1	2.667E+1
-5.998E-2	1.281E+1	2.665E+1
-5.998E-2	1.281E+1	2.654E+1
-5.673E-2	1.271E+1	2.646E+1
-5.835E-2	1.296E+1	2.653E+1
-5.998E-2	1.283E+1	2.650E+1
-5.998E-2	1.273E+1	2.655E+1
-5.998E-2	1.287E+1	2.670E+1
-5.835E-2	1.278E+1	2.648E+1
-6.160E-2	1.280E+1	2.662E+1
-5.835E-2	1.277E+1	2.679E+1
-5.835E-2	1.272E+1	2.683E+1
-5.835E-2	1.264E+1	2.654E+1
-6.160E-2	1.285E+1	2.666E+1
-5.673E-2	1.280E+1	2.661E+1
-5.998E-2	1.278E+1	2.665E+1
-5.511E-2	1.282E+1	2.663E+1
-6.160E-2	1.275E+1	2.674E+1
-5.673E-2	1.260E+1	2.659E+1
-5.835E-2	1.280E+1	2.674E+1
-6.160E-2	1.295E+1	2.659E+1
-5.998E-2	1.275E+1	2.654E+1
-5.998E-2	1.276E+1	2.694E+1
-5.835E-2	1.273E+1	2.664E+1
-5.835E-2	1.277E+1	2.658E+1
-6.160E-2	1.264E+1	2.670E+1
-6.160E-2	1.262E+1	2.664E+1
-5.673E-2	1.276E+1	2.684E+1
-5.673E-2	1.288E+1	2.668E+1
-5.998E-2	1.278E+1	2.655E+1
-5.835E-2	1.289E+1	2.664E+1
-5.835E-2	1.269E+1	2.660E+1
-5.835E-2	1.273E+1	2.671E+1
-6.160E-2	1.282E+1	2.665E+1
-5.998E-2	1.285E+1	2.652E+1
-5.673E-2	1.271E+1	2.656E+1
-5.673E-2	1.266E+1	2.654E+1
-5.998E-2	1.259E+1	2.657E+1
-6.160E-2	1.283E+1	2.684E+1
-5.673E-2	1.266E+1	2.671E+1
-5.998E-2	1.272E+1	2.677E+1
-6.160E-2	1.286E+1	2.678E+1
-5.673E-2	1.293E+1	2.679E+1
-5.511E-2	1.290E+1	2.671E+1
-5.998E-2	1.278E+1	2.673E+1
-6.160E-2	1.270E+1	2.653E+1
-5.673E-2	1.284E+1	2.682E+1
-5.998E-2	1.270E+1	2.665E+1
-5.998E-2	1.284E+1	2.670E+1
-6.322E-2	1.275E+1	2.669E+1
-5.998E-2	1.277E+1	2.671E+1
-5.673E-2	1.287E+1	2.673E+1
-5.998E-2	1.286E+1	2.656E+1
-6.322E-2	1.286E+1	2.671E+1
-5.835E-2	1.273E+1	2.668E+1
-5.835E-2	1.265E+1	2.676E+1
-5.511E-2	1.281E+1	2.682E+1
-6.160E-2	1.269E+1	2.669E+1
-5.673E-2	1.279E+1	2.664E+1
-5.673E-2	1.268E+1	2.656E+1
-5.998E-2	1.291E+1	2.656E+1
-6.160E-2	1.279E+1	2.661E+1
-6.160E-2	1.276E+1	2.649E+1
-5.835E-2	1.283E+1	2.677E+1
-5.998E-2	1.285E+1	2.666E+1
-6.160E-2	1.275E+1	2.650E+1
-5.835E-2	1.292E+1	2.664E+1
-5.835E-2	1.278E+1	2.670E+1
-5.998E-2	1.278E+1	2.666E+1
-6.484E-2	1.277E+1	2.644E+1
-5.835E-2	1.285E+1	2.667E+1
-5.998E-2	1.293E+1	2.652E+1
-5.835E-2	1.291E+1	2.672E+1
-5.998E-2	1.266E+1	2.668E+1
-5.998E-2	1.292E+1	2.657E+1
-5.835E-2	1.277E+1	2.648E+1
-5.835E-2	1.268E+1	2.650E+1
-6.160E-2	1.284E+1	2.665E+1
-5.998E-2	1.291E+1	2.669E+1
-5.673E-2	1.284E+1	2.665E+1
-6.160E-2	1.280E+1	2.660E+1
-5.998E-2	1.295E+1	2.661E+1
-5.673E-2	1.284E+1	2.668E+1
-5.835E-2	1.288E+1	2.651E+1
-5.835E-2	1.282E+1	2.680E+1
-5.998E-2	1.276E+1	2.678E+1
-5.998E-2	1.278E+1	2.651E+1
-5.835E-2	1.282E+1	2.669E+1
-5.673E-2	1.289E+1	2.664E+1
-5.835E-2	1.278E+1	2.647E+1
-5.673E-2	1.284E+1	2.668E+1
-5.835E-2	1.280E+1	2.680E+1
-5.835E-2	1.287E+1	2.675E+1
-5.998E-2	1.282E+1	2.646E+1
-5.835E-2	1.284E+1	2.687E+1
-5.835E-2	1.286E+1	2.677E+1
-5.835E-2	1.273E+1	2.646E+1
-6.160E-2	1.271E+1	2.658E+1
-5.835E-2	1.270E+1	2.666E+1
-5.673E-2	1.274E+1	2.655E+1
-5.835E-2	1.286E+1	2.660E+1
-6.160E-2	1.280E+1	2.647E+1
-5.673E-2	1.278E+1	2.649E+1
-5.511E-2	1.295E+1	2.646E+1
-5.998E-2	1.270E+1	2.657E+1
-6.160E-2	1.279E+1	2.629E+1
-5.673E-2	1.270E+1	2.649E+1
-5.835E-2	1.271E+1	2.652E+1
-5.511E-2	1.269E+1	2.668E+1
-5.998E-2	1.274E+1	2.657E+1
-5.673E-2	1.278E+1	2.660E+1
-5.673E-2	1.278E+1	2.671E+1
-5.835E-2	1.292E+1	2.679E+1
-5.835E-2	1.290E+1	2.675E+1
-5.835E-2	1.280E+1	2.668E+1
-5.511E-2	1.274E+1	2.675E+1
-5.835E-2	1.287E+1	2.671E+1
-6.160E-2	1.281E+1	2.670E+1
-5.835E-2	1.280E+1	2.664E+1
-5.998E-2	1.286E+1	2.677E+1
-5.835E-2	1.285E+1	2.677E+1
-5.998E-2	1.276E+1	2.674E+1
-6.160E-2	1.277E+1	2.647E+1
-5.673E-2	1.275E+1	2.661E+1
-5.835E-2	1.276E+1	2.672E+1
-5.998E-2	1.281E+1	2.675E+1
-6.160E-2	1.280E+1	2.663E+1
-5.511E-2	1.285E+1	2.659E+1
-5.673E-2	1.257E+1	2.665E+1
-5.835E-2	1.272E+1	2.675E+1
-5.998E-2	1.282E+1	2.668E+1
-5.835E-2	1.278E+1	2.675E+1
-5.835E-2	1.282E+1	2.668E+1
-5.835E-2	1.277E+1	2.672E+1
-5.835E-2	1.283E+1	2.676E+1
-5.835E-2	1.293E+1	2.665E+1
-5.998E-2	1.280E+1	2.640E+1
-6.160E-2	1.280E+1	2.667E+1
-5.835E-2	1.281E+1	2.635E+1
-5.835E-2	1.285E+1	2.668E+1
-6.160E-2	1.280E+1	2.662E+1
-5.835E-2	1.291E+1	2.665E+1
-5.998E-2	1.275E+1	2.640E+1
-5.673E-2	1.264E+1	2.675E+1
-5.835E-2	1.269E+1	2.644E+1
-6.160E-2	1.278E+1	2.659E+1
-5.673E-2	1.279E+1	2.663E+1
-5.835E-2	1.288E+1	2.669E+1
-6.160E-2	1.276E+1	2.675E+1
-6.160E-2	1.276E+1	2.654E+1
-6.160E-2	1.279E+1	2.663E+1
-5.673E-2	1.281E+1	2.661E+1
-5.835E-2	1.286E+1	2.663E+1
-6.322E-2	1.267E+1	2.657E+1
-5.998E-2	1.288E+1	2.656E+1
-5.673E-2	1.280E+1	2.653E+1
-5.673E-2	1.274E+1	2.661E+1
-6.160E-2	1.276E+1	2.669E+1
-6.160E-2	1.274E+1	2.677E+1
-5.673E-2	1.268E+1	2.670E+1
-5.835E-2	1.281E+1	2.650E+1
-5.998E-2	1.284E+1	2.664E+1
-6.160E-2	1.294E+1	2.665E+1
-5.673E-2	1.282E+1	2.651E+1
-5.835E-2	1.277E+1	2.648E+1
-6.160E-2	1.263E+1	2.665E+1
-5.835E-2	1.282E+1	2.650E+1
-5.673E-2	1.270E+1	2.647E+1
-5.835E-2	1.273E+1	2.639E+1
-6.322E-2	1.281E+1	2.680E+1
-5.998E-2	1.289E+1	2.660E+1
-5.998E-2	1.298E+1	2.663E+1
-5.835E-2	1.279E+1	2.652E+1
-5.998E-2	1.285E+1	2.656E+1
-5.673E-2	1.284E+1	2.682E+1
-5.835E-2	1.281E+1	2.665E+1
-5.998E-2	1.276E+1	2.661E+1
-6.160E-2	1.288E+1	2.654E+1
-5.835E-2	1.294E+1	2.665E+1
-5.835E-2	1.270E+1	2.660E+1
-5.998E-2	1.276E+1	2.658E+1
-6.160E-2	1.273E+1	2.660E+1
-5.835E-2	1.283E+1	2.642E+1
-5.998E-2	1.273E+1	2.680E+1
-5.511E-2	1.291E+1	2.658E+1
-6.322E-2	1.282E+1	2.679E+1
-6.160E-2	1.274E+1	2.672E+1
-5.835E-2	1.270E+1	2.659E+1
-5.835E-2	1.282E+1	2.655E+1
-6.322E-2	1.272E+1	2.681E+1
-5.673E-2	1.280E+1	2.665E+1
-5.673E-2	1.268E+1	2.669E+1
-5.835E-2	1.284E+1	2.657E+1
-6.322E-2	1.285E+1	2.645E+1
-5.835E-2	1.272E+1	2.666E+1
-5.835E-2	1.278E+1	2.680E+1
-5.835E-2	1.271E+1	2.667E+1
-5.998E-2	1.279E+1	2.658E+1
-5.998E-2	1.287E+1	2.656E+1
-6.160E-2	1.279E+1	2.657E+1
-5.835E-2	1.270E+1	2.672E+1
-5.998E-2	1.282E+1	2.674E+1
-5.835E-2	1.282E+1	2.645E+1
-5.835E-2	1.275E+1	2.668E+1
-5.998E-2	1.278E+1	2.660E+1
-6.160E-2	1.286E+1	2.626E+1
-5.998E-2	1.281E+1	2.660E+1
-5.835E-2	1.279E+1	2.655E+1
-5.998E-2	1.271E+1	2.668E+1
-5.998E-2	1.289E+1	2.660E+1
-5.998E-2	1.263E+1	2.676E+1
-5.998E-2	1.275E+1	2.680E+1
-5.998E-2	1.261E+1	2.666E+1
-5.673E-2	1.272E+1	2.657E+1
-5.998E-2	1.291E+1	2.664E+1
-5.673E-2	1.288E+1	2.674E+1
-5.998E-2	1.286E+1	2.650E+1
-6.160E-2	1.279E+1	2.655E+1
-5.673E-2	1.277E+1	2.672E+1
-5.673E-2	1.277E+1	2.658E+1
-5.835E-2	1.268E+1	2.642E+1
-6.160E-2	1.272E+1	2.661E+1
-5.998E-2	1.277E+1	2.661E+1
-5.673E-2	1.289E+1	2.657E+1
-6.160E-2	1.293E+1	2.652E+1
-6.484E-2	1.266E+1	2.645E+1
-5.835E-2	1.274E+1	2.658E+1
-5.511E-2	1.287E+1	2.664E+1
-5.998E-2	1.276E+1	2.667E+1
-5.998E-2	1.279E+1	2.676E+1
-5.835E-2	1.277E+1	2.643E+1
-5.835E-2	1.283E+1	2.665E+1
-5.998E-2	1.289E+1	2.665E+1
-6.160E-2	1.266E+1	2.675E+1
-5.998E-2	1.279E+1	2.672E+1
-5.998E-2	1.275E+1	2.649E+1
-5.998E-2	1.277E+1	2.643E+1
-5.998E-2	1.284E+1	2.655E+1
-5.835E-2	1.279E+1	2.656E+1
-5.998E-2	1.273E+1	2.664E+1
-6.160E-2	1.277E+1	2.658E+1
-6.322E-2	1.273E+1	2.647E+1
-5.998E-2	1.278E+1	2.658E+1
-5.673E-2	1.279E+1	2.664E+1
-5.673E-2	1.267E+1	2.644E+1
-5.835E-2	1.266E+1	2.664E+1
-5.835E-2	1.270E+1	2.676E+1
-6.160E-2	1.267E+1	2.659E+1
-5.511E-2	1.280E+1	2.648E+1
-5.998E-2	1.280E+1	2.648E+1
-5.998E-2	1.286E+1	2.652E+1
-5.673E-2	1.274E+1	2.678E+1
-5.835E-2	1.280E+1	2.680E+1
-5.998E-2	1.285E+1	2.662E+1
-5.673E-2	1.275E+1	2.645E+1
-5.835E-2	1.272E+1	2.666E+1
-5.998E-2	1.266E+1	2.678E+1
-6.160E-2	1.274E+1	2.661E+1
-5.673E-2	1.277E+1	2.654E+1
-5.835E-2	1.278E+1	2.654E+1
-6.160E-2	1.270E+1	2.653E+1
-6.160E-2	1.288E+1	2.651E+1
-5.998E-2	1.282E+1	2.650E+1
-5.673E-2	1.275E+1	2.662E+1
-6.160E-2	1.271E+1	2.663E+1
-6.160E-2	1.287E+1	2.663E+1
-5.673E-2	1.280E+1	2.656E+1
-5.835E-2	1.275E+1	2.655E+1
-5.835E-2	1.279E+1	2.656E+1
-6.160E-2	1.275E+1	2.643E+1
-5.998E-2	1.285E+1	2.656E+1
-5.835E-2	1.288E+1	2.668E+1
-5.673E-2	1.278E+1	2.650E+1
-6.160E-2	1.283E+1	2.645E+1
-5.998E-2	1.288E+1	2.662E+1
-5.998E-2	1.273E+1	2.655E+1
-5.835E-2	1.283E+1	2.668E+1
-6.484E-2	1.272E+1	2.648E+1
-5.998E-2	1.271E+1	2.662E+1
-5.998E-2	1.292E+1	2.665E+1
-5.998E-2	1.278E+1	2.685E+1
-5.998E-2	1.275E+1	2.656E+1
-5.998E-2	1.278E+1	2.667E+1
-5.835E-2	1.290E+1	2.691E+1
-6.160E-2	1.271E+1	2.656E+1
-6.322E-2	1.290E+1	2.665E+1
-6.160E-2	1.273E+1	2.662E+1
-5.835E-2	1.286E+1	2.676E+1
-5.835E-2	1.279E+1	2.665E+1
-6.160E-2	1.281E+1	2.672E+1
-5.835E-2	1.280E+1	2.681E+1
-5.835E-2	1.289E+1	2.667E+1
-5.998E-2	1.288E+1	2.660E+1
-6.322E-2	1.291E+1	2.661E+1
-5.998E-2	1.279E+1	2.671E+1
-5.998E-2	1.268E+1	2.662E+1
-5.835E-2	1.276E+1	2.663E+1
-5.998E-2	1.286E+1	2.644E+1
-5.998E-2	1.278E+1	2.658E+1
-5.673E-2	1.275E+1	2.661E+1
-5.998E-2	1.268E+1	2.670E+1
-5.835E-2	1.264E+1	2.664E+1
-5.835E-2	1.276E+1	2.650E+1
-5.511E-2	1.280E+1	2.644E+1
-5.835E-2	1.280E+1	2.660E+1
-6.160E-2	1.280E+1	2.646E+1
-5.998E-2	1.274E+1	2.649E+1
-5.673E-2	1.261E+1	2.667E+1
-5.835E-2	1.272E+1	2.660E+1
-6.322E-2	1.287E+1	2.658E+1
-5.835E-2	1.294E+1	2.653E+1
-5.835E-2	1.269E+1	2.666E+1
-5.998E-2	1.278E+1	2.681E+1
-5.998E-2	1.273E+1	2.658E+1
-5.673E-2	1.277E+1	2.659E+1
-5.511E-2	1.285E+1	2.652E+1
-5.673E-2	1.277E+1	2.664E+1
-5.835E-2	1.273E+1	2.649E+1
-5.998E-2	1.276E+1	2.683E+1
-5.835E-2	1.272E+1	2.674E+1
-5.673E-2	1.281E+1	2.674E+1
-6.160E-2	1.275E+1	2.669E+1
-5.835E-2	1.281E+1	2.672E+1
-5.673E-2	1.287E+1	2.662E+1
-6.160E-2	1.262E+1	2.680E+1
-6.322E-2	1.292E+1	2.657E+1
-5.673E-2	1.272E+1	2.636E+1
-5.998E-2	1.273E+1	2.663E+1
-6.322E-2	1.268E+1	2.659E+1
-5.835E-2	1.265E+1	2.666E+1
-5.835E-2	1.283E+1	2.667E+1
-5.835E-2	1.292E+1	2.664E+1
-5.998E-2	1.281E+1	2.670E+1
-5.998E-2	1.281E+1	2.679E+1
-5.998E-2	1.272E+1	2.657E+1
-5.835E-2	1.283E+1	2.666E+1
-5.998E-2	1.270E+1	2.642E+1
-5.998E-2	1.277E+1	2.649E+1
-5.835E-2	1.280E+1	2.659E+1
-5.835E-2	1.272E+1	2.642E+1
-5.998E-2	1.289E+1	2.663E+1
-5.998E-2	1.285E+1	2.658E+1
-5.835E-2	1.273E+1	2.669E+1
-5.673E-2	1.283E+1	2.674E+1
-5.673E-2	1.279E+1	2.670E+1
-6.322E-2	1.273E+1	2.666E+1
-5.998E-2	1.287E+1	2.658E+1
-5.835E-2	1.269E+1	2.653E+1
-5.835E-2	1.277E+1	2.668E+1
-5.998E-2	1.289E+1	2.664E+1
-5.998E-2	1.287E+1	2.677E+1
-5.835E-2	1.277E+1	2.657E+1
-6.160E-2	1.288E+1	2.658E+1
-5.998E-2	1.268E+1	2.670E+1
-5.673E-2	1.289E+1	2.681E+1
-5.511E-2	1.288E+1	2.641E+1
-5.998E-2	1.268E+1	2.651E+1
-6.322E-2	1.285E+1	2.664E+1
-5.835E-2	1.289E+1	2.646E+1
-5.673E-2	1.295E+1	2.669E+1
-5.998E-2	1.271E+1	2.667E+1
-5.673E-2	1.271E+1	2.665E+1
-5.998E-2	1.273E+1	2.669E+1
-5.673E-2	1.273E+1	2.669E+1
-5.998E-2	1.274E+1	2.658E+1
-6.160E-2	1.289E+1	2.652E+1
-6.160E-2	1.263E+1	2.666E+1
-5.673E-2	1.276E+1	2.663E+1
-5.673E-2	1.279E+1	2.663E+1
-6.322E-2	1.279E+1	2.649E+1
-5.673E-2	1.290E+1	2.663E+1
-5.511E-2	1.271E+1	2.667E+1
-6.160E-2	1.274E+1	2.682E+1
-6.160E-2	1.293E+1	2.658E+1
-5.998E-2	1.282E+1	2.667E+1
-5.998E-2	1.271E+1	2.652E+1
-5.673E-2	1.275E+1	2.666E+1
-6.160E-2	1.286E+1	2.656E+1
-6.160E-2	1.297E+1	2.658E+1
-5.835E-2	1.276E+1	2.655E+1
-5.673E-2	1.272E+1	2.667E+1
-6.322E-2	1.269E+1	2.670E+1
-6.160E-2	1.277E+1	2.657E+1
-5.835E-2	1.273E+1	2.663E+1
-5.835E-2	1.280E+1	2.654E+1
-5.998E-2	1.275E+1	2.653E+1
-5.673E-2	1.282E+1	2.657E+1
-5.511E-2	1.283E+1	2.642E+1
-5.511E-2	1.268E+1	2.663E+1
-5.998E-2	1.272E+1	2.661E+1
-5.835E-2	1.294E+1	2.639E+1
-5.835E-2	1.280E+1	2.646E+1
-5.998E-2	1.290E+1	2.643E+1
-5.998E-2	1.275E+1	2.661E+1
-5.835E-2	1.288E+1	2.671E+1
-5.673E-2	1.294E+1	2.661E+1
-6.160E-2	1.280E+1	2.672E+1
-5.998E-2	1.284E+1	2.663E+1
-5.835E-2	1.284E+1	2.640E+1
-5.673E-2	1.281E+1	2.664E+1
-5.835E-2	1.281E+1	2.665E+1
-5.835E-2	1.284E+1	2.676E+1
-5.835E-2	1.286E+1	2.676E+1
-5.835E-2	1.283E+1	2.664E+1
-5.998E-2	1.287E+1	2.670E+1
-5.998E-2	1.282E+1	2.651E+1
-5.835E-2	1.276E+1	2.652E+1
-5.835E-2	1.281E+1	2.669E+1
-5.998E-2	1.276E+1	2.660E+1
-6.160E-2	1.278E+1	2.659E+1
-5.835E-2	1.282E+1	2.665E+1
-5.835E-2	1.274E+1	2.658E+1
-5.998E-2	1.287E+1	2.654E+1
-6.160E-2	1.289E+1	2.654E+1
-6.160E-2	1.283E+1	2.665E+1
-5.998E-2	1.275E+1	2.656E+1
-5.998E-2	1.275E+1	2.646E+1
-6.160E-2	1.278E+1	2.656E+1
-5.835E-2	1.286E+1	2.673E+1
-5.673E-2	1.272E+1	2.658E+1
-6.160E-2	1.279E+1	2.659E+1
-5.998E-2	1.281E+1	2.645E+1
-5.835E-2	1.271E+1	2.654E+1
-5.673E-2	1.272E+1	2.651E+1
-5.835E-2	1.267E+1	2.681E+1
-6.160E-2	1.271E+1	2.669E+1
-5.998E-2	1.271E+1	2.660E+1
-5.673E-2	1.289E+1	2.664E+1
-5.998E-2	1.287E+1	2.644E+1
-6.160E-2	1.288E+1	2.662E+1
-5.835E-2	1.282E+1	2.663E+1
-5.673E-2	1.275E+1	2.668E+1
-5.835E-2	1.275E+1	2.645E+1
-5.835E-2	1.288E+1	2.661E+1
-5.835E-2	1.271E+1	2.659E+1
-5.511E-2	1.276E+1	2.676E+1
-5.998E-2	1.267E+1	2.678E+1
-5.998E-2	1.274E+1	2.653E+1
-5.835E-2	1.263E+1	2.654E+1
-5.673E-2	1.274E+1	2.644E+1
-5.998E-2	1.268E+1	2.679E+1
-6.160E-2	1.274E+1	2.643E+1
-5.998E-2	1.264E+1	2.660E+1
-5.511E-2	1.279E+1	2.658E+1
-5.673E-2	1.276E+1	2.660E+1
-6.322E-2	1.274E+1	2.666E+1
-5.998E-2	1.285E+1	2.664E+1
-5.835E-2	1.284E+1	2.654E+1
-5.673E-2	1.288E+1	2.664E+1
-6.160E-2	1.273E+1	2.666E+1
-5.998E-2	1.277E+1	2.653E+1
-5.835E-2	1.286E+1	2.657E+1
-5.673E-2	1.279E+1	2.650E+1
-6.160E-2	1.274E+1	2.657E+1
-5.835E-2	1.271E+1	2.670E+1
-5.673E-2	1.288E+1	2.678E+1
-6.160E-2	1.275E+1	2.642E+1
-6.160E-2	1.279E+1	2.661E+1
-6.160E-2	1.270E+1	2.661E+1
-5.511E-2	1.280E+1	2.677E+1
-5.998E-2	1.273E+1	2.652E+1
-6.160E-2	1.272E+1	2.656E+1
-6.160E-2	1.280E+1	2.671E+1
-5.673E-2	1.269E+1	2.658E+1
-5.998E-2	1.281E+1	2.664E+1
-5.998E-2	1.278E+1	2.661E+1
-5.673E-2	1.285E+1	2.671E+1
-5.998E-2	1.270E+1	2.652E+1
-5.835E-2	1.285E+1	2.661E+1
-6.160E-2	1.275E+1	2.676E+1
-6.160E-2	1.280E+1	2.645E+1
-5.835E-2	1.283E+1	2.653E+1
-5.835E-2	1.269E+1	2.658E+1
-6.160E-2	1.281E+1	2.654E+1
-5.673E-2	1.267E+1	2.680E+1
-5.835E-2	1.288E+1	2.662E+1
-5.673E-2	1.281E+1	2.666E+1
-5.998E-2	1.267E+1	2.668E+1
-5.835E-2	1.267E+1	2.661E+1
-5.673E-2	1.282E+1	2.660E+1
-5.673E-2	1.285E+1	2.656E+1
-6.160E-2	1.261E+1	2.662E+1
-6.160E-2	1.284E+1	2.651E+1
-5.673E-2	1.282E+1	2.657E+1
-5.998E-2	1.280E+1	2.649E+1
-5.998E-2	1.290E+1	2.656E+1
-5.835E-2	1.278E+1	2.676E+1
-5.511E-2	1.286E+1	2.654E+1
-5.835E-2	1.271E+1	2.649E+1
-6.160E-2	1.277E+1	2.669E+1
-5.998E-2	1.276E+1	2.665E+1
-5.511E-2	1.283E+1	2.652E+1
-6.160E-2	1.273E+1	2.668E+1
-6.322E-2	1.281E+1	2.657E+1
-5.835E-2	1.284E+1	2.653E+1
-5.835E-2	1.293E+1	2.651E+1
-5.835E-2	1.278E+1	2.654E+1
-6.160E-2	1.291E+1	2.645E+1
-5.835E-2	1.287E+1	2.635E+1
-5.673E-2	1.287E+1	2.670E+1
-5.673E-2	1.285E+1	2.674E+1
-6.484E-2	1.283E+1	2.671E+1
-5.835E-2	1.280E+1	2.674E+1
-5.673E-2	1.275E+1	2.658E+1
-5.511E-2	1.282E+1	2.659E+1
-5.998E-2	1.284E+1	2.668E+1
-5.998E-2	1.277E+1	2.670E+1
-5.673E-2	1.281E+1	2.668E+1
-5.673E-2	1.278E+1	2.654E+1
-5.998E-2	1.287E+1	2.661E+1
-5.998E-2	1.278E+1	2.656E+1
-5.673E-2	1.279E+1	2.653E+1
-6.160E-2	1.267E+1	2.661E+1
-6.484E-2	1.276E+1	2.666E+1
-5.835E-2	1.284E+1	2.667E+1
-5.511E-2	1.276E+1	2.664E+1
-6.160E-2	1.274E+1	2.656E+1
-5.998E-2	1.275E+1	2.653E+1
-5.998E-2	1.278E+1	2.670E+1
-5.835E-2	1.278E+1	2.651E+1
-6.160E-2	1.285E+1	2.662E+1
-6.322E-2	1.274E+1	2.656E+1
-6.160E-2	1.276E+1	2.665E+1
-5.835E-2	1.284E+1	2.647E+1
-5.673E-2	1.280E+1	2.663E+1
-5.998E-2	1.270E+1	2.644E+1
-6.160E-2	1.283E+1	2.677E+1
-5.673E-2	1.271E+1	2.664E+1
-5.835E-2	1.277E+1	2.667E+1
-6.160E-2	1.283E+1	2.666E+1
-5.998E-2	1.270E+1	2.661E+1
-5.835E-2	1.278E+1	2.659E+1
-5.673E-2	1.274E+1	2.631E+1
-5.998E-2	1.280E+1	2.662E+1
-5.998E-2	1.280E+1	2.666E+1
-5.673E-2	1.281E+1	2.656E+1
-5.835E-2	1.286E+1	2.669E+1
-6.160E-2	1.285E+1	2.629E+1
-6.160E-2	1.273E+1	2.645E+1
-5.998E-2	1.276E+1	2.677E+1
-5.673E-2	1.276E+1	2.666E+1
-5.998E-2	1.280E+1	2.662E+1
-6.322E-2	1.268E+1	2.647E+1
-5.998E-2	1.272E+1	2.667E+1
-5.835E-2	1.277E+1	2.639E+1
-6.160E-2	1.276E+1	2.675E+1
-5.998E-2	1.278E+1	2.650E+1
-5.835E-2	1.271E+1	2.670E+1
-5.835E-2	1.275E+1	2.655E+1
-6.160E-2	1.277E+1	2.666E+1
-5.998E-2	1.276E+1	2.641E+1
-5.835E-2	1.278E+1	2.649E+1
-5.998E-2	1.277E+1	2.670E+1
-6.322E-2	1.284E+1	2.654E+1
-5.835E-2	1.285E+1	2.647E+1
-5.998E-2	1.272E+1	2.656E+1
-5.835E-2	1.275E+1	2.658E+1
-5.835E-2	1.291E+1	2.652E+1
-5.835E-2	1.286E+1	2.639E+1
-5.511E-2	1.276E+1	2.654E+1
-5.673E-2	1.281E+1	2.682E+1
-6.322E-2	1.278E+1	2.676E+1
-5.998E-2	1.274E+1	2.677E+1
-5.673E-2	1.286E+1	2.661E+1
-5.998E-2	1.267E+1	2.653E+1
-5.835E-2	1.270E+1	2.657E+1
-5.998E-2	1.264E+1	2.656E+1
-5.835E-2	1.282E+1	2.666E+1
-5.835E-2	1.268E+1	2.662E+1
-6.160E-2	1.280E+1	2.653E+1
-5.998E-2	1.274E+1	2.664E+1
-5.998E-2	1.280E+1	2.665E+1
-5.998E-2	1.275E+1	2.667E+1
-6.160E-2	1.263E+1	2.659E+1
-5.835E-2	1.281E+1	2.649E+1
-5.511E-2	1.276E+1	2.649E+1
-6.160E-2	1.271E+1	2.674E+1
-6.160E-2	1.280E+1	2.665E+1
-5.835E-2	1.277E+1	2.657E+1
-5.673E-2	1.285E+1	2.654E+1
-5.673E-2	1.284E+1	2.670E+1
-5.998E-2	1.282E+1	2.651E+1
-5.835E-2	1.274E+1	2.643E+1
-6.160E-2	1.283E+1	2.669E+1
-5.835E-2	1.272E+1	2.680E+1
-5.998E-2	1.276E+1	2.665E+1
-5.998E-2	1.270E+1	2.647E+1
-5.673E-2	1.273E+1	2.654E+1
-6.160E-2	1.279E+1	2.651E+1
-6.160E-2	1.277E+1	2.673E+1
-5.998E-2	1.283E+1	2.654E+1
-5.998E-2	1.268E+1	2.668E+1
-6.160E-2	1.285E+1	2.649E+1
-6.160E-2	1.271E+1	2.669E+1
-5.835E-2	1.261E+1	2.652E+1
-5.835E-2	1.270E+1	2.661E+1
-5.998E-2	1.289E+1	2.653E+1
-5.998E-2	1.275E+1	2.673E+1
-5.998E-2	1.290E+1	2.667E+1
-5.835E-2	1.286E+1	2.665E+1
-5.998E-2	1.281E+1	2.676E+1
-5.998E-2	1.276E+1	2.641E+1
-5.835E-2	1.264E+1	2.666E+1
-5.835E-2	1.284E+1	2.649E+1
-5.835E-2	1.283E+1	2.652E+1
-6.322E-2	1.274E+1	2.653E+1
-5.998E-2	1.280E+1	2.671E+1
-5.835E-2	1.275E+1	2.669E+1
-5.998E-2	1.278E+1	2.661E+1
-5.998E-2	1.278E+1	2.648E+1
-5.998E-2	1.278E+1	2.661E+1
-5.673E-2	1.288E+1	2.648E+1
-5.998E-2	1.297E+1	2.647E+1
-6.160E-2	1.273E+1	2.655E+1
-6.322E-2	1.286E+1	2.671E+1
-6.160E-2	1.284E+1	2.674E+1
-5.998E-2	1.267E+1	2.655E+1
-6.160E-2	1.280E+1	2.661E+1
-6.160E-2	1.284E+1	2.645E+1
-5.835E-2	1.280E+1	2.662E+1
-5.673E-2	1.282E+1	2.663E+1
-6.322E-2	1.282E+1	2.670E+1
-5.835E-2	1.276E+1	2.664E+1
-5.835E-2	1.273E+1	2.674E+1
-5.835E-2	1.261E+1	2.678E+1
-5.998E-2	1.278E+1	2.649E+1
-5.998E-2	1.279E+1	2.657E+1
-5.673E-2	1.282E+1	2.650E+1
-5.835E-2	1.275E+1	2.653E+1
-5.998E-2	1.285E+1	2.652E+1
-5.673E-2	1.271E+1	2.644E+1
-5.835E-2	1.282E+1	2.641E+1
-5.998E-2	1.270E+1	2.672E+1
-5.998E-2	1.289E+1	2.664E+1
-6.160E-2	1.273E+1	2.662E+1
-5.673E-2	1.282E+1	2.665E+1
-5.998E-2	1.280E+1	2.647E+1
-5.998E-2	1.270E+1	2.650E+1
-5.835E-2	1.289E+1	2.640E+1
-5.673E-2	1.278E+1	2.669E+1
-6.160E-2	1.270E+1	2.649E+1
-5.998E-2	1.275E+1	2.654E+1
-5.673E-2	1.294E+1	2.654E+1
-5.998E-2	1.281E+1	2.649E+1
-5.998E-2	1.282E+1	2.655E+1
-6.160E-2	1.268E+1	2.675E+1
-5.998E-2	1.288E+1	2.648E+1
-5.511E-2	1.283E+1	2.656E+1
-5.835E-2	1.266E+1	2.660E+1
-6.160E-2	1.282E+1	2.666E+1
-5.835E-2	1.292E+1	2.667E+1
-5.835E-2	1.283E+1	2.676E+1
-5.998E-2	1.273E+1	2.688E+1
-6.322E-2	1.283E+1	2.658E+1
-5.835E-2	1.284E+1	2.650E+1
-5.998E-2	1.275E+1	2.670E+1
-5.998E-2	1.275E+1	2.654E+1
-5.998E-2	1.271E+1	2.670E+1
-5.998E-2	1.277E+1	2.665E+1
-5.998E-2	1.278E+1	2.641E+1
-5.998E-2	1.288E+1	2.681E+1
-5.998E-2	1.273E+1	2.663E+1
-5.998E-2	1.275E+1	2.643E+1
-5.835E-2	1.278E+1	2.658E+1
-5.998E-2	1.283E+1	2.655E+1
-6.160E-2	1.276E+1	2.660E+1
-5.998E-2	1.288E+1	2.658E+1
-5.673E-2	1.283E+1	2.659E+1
-5.673E-2	1.284E+1	2.653E+1
-6.322E-2	1.287E+1	2.656E+1
-5.998E-2	1.280E+1	2.658E+1
-5.673E-2	1.272E+1	2.657E+1
-5.998E-2	1.293E+1	2.655E+1
-6.160E-2	1.282E+1	2.650E+1
-5.998E-2	1.289E+1	2.657E+1
-5.835E-2	1.272E+1	2.659E+1
-6.160E-2	1.269E+1	2.660E+1
-6.160E-2	1.282E+1	2.664E+1
-6.160E-2	1.272E+1	2.656E+1
-5.673E-2	1.282E+1	2.663E+1
-5.835E-2	1.267E+1	2.656E+1
-6.484E-2	1.276E+1	2.668E+1
-5.998E-2	1.294E+1	2.668E+1
-5.673E-2	1.274E+1	2.659E+1
-5.673E-2	1.282E+1	2.632E+1
-5.998E-2	1.284E+1	2.648E+1
-6.160E-2	1.288E+1	2.644E+1
-5.835E-2	1.279E+1	2.656E+1
-5.998E-2	1.272E+1	2.646E+1
-5.835E-2	1.285E+1	2.660E+1
-6.160E-2	1.267E+1	2.651E+1
-5.835E-2	1.281E+1	2.661E+1
-5.673E-2	1.286E+1	2.661E+1
-6.160E-2	1.286E+1	2.639E+1
-5.998E-2	1.278E+1	2.632E+1
-5.673E-2	1.275E+1	2.661E+1
-5.998E-2	1.271E+1	2.653E+1
-6.484E-2	1.283E+1	2.649E+1
-6.160E-2	1.285E+1	2.661E+1
-5.673E-2	1.273E+1	2.668E+1
-5.835E-2	1.275E+1	2.671E+1
-6.322E-2	1.276E+1	2.672E+1
-5.998E-2	1.266E+1	2.660E+1
-5.835E-2	1.274E+1	2.660E+1
-5.998E-2	1.278E+1	2.658E+1
-5.998E-2	1.274E+1	2.651E+1
-5.998E-2	1.271E+1	2.662E+1
-5.673E-2	1.262E+1	2.660E+1
-5.673E-2	1.289E+1	2.654E+1
-6.160E-2	1.272E+1	2.659E+1
-5.998E-2	1.273E+1	2.656E+1
-5.835E-2	1.271E+1	2.664E+1
-5.673E-2	1.269E+1	2.651E+1
-6.160E-2	1.296E+1	2.662E+1
-6.160E-2	1.266E+1	2.663E+1
-5.835E-2	1.276E+1	2.640E+1
-5.835E-2	1.277E+1	2.651E+1
-6.160E-2	1.276E+1	2.660E+1
-5.998E-2	1.281E+1	2.658E+1
-5.835E-2	1.264E+1	2.639E+1
-5.835E-2	1.267E+1	2.662E+1
-6.160E-2	1.283E+1	2.665E+1
-6.160E-2	1.263E+1	2.652E+1
-5.673E-2	1.274E+1	2.654E+1
-5.998E-2	1.291E+1	2.655E+1
-5.998E-2	1.268E+1	2.680E+1
-5.998E-2	1.263E+1	2.678E+1
-5.998E-2	1.286E+1	2.676E+1
-5.998E-2	1.282E+1	2.665E+1
-5.998E-2	1.273E+1	2.667E+1
-5.998E-2	1.280E+1	2.666E+1
-5.835E-2	1.293E+1	2.674E+1
-5.673E-2	1.274E+1	2.664E+1
-6.160E-2	1.295E+1	2.651E+1
-5.998E-2	1.279E+1	2.651E+1
-5.998E-2	1.277E+1	2.682E+1
-5.835E-2	1.276E+1	2.659E+1
-6.160E-2	1.270E+1	2.660E+1
-6.322E-2	1.276E+1	2.660E+1
-5.835E-2	1.277E+1	2.662E+1
-5.998E-2	1.271E+1	2.649E+1
-6.322E-2	1.286E+1	2.665E+1
-5.835E-2	1.263E+1	2.662E+1
-5.673E-2	1.270E+1	2.655E+1
-5.511E-2	1.282E+1	2.654E+1
-5.998E-2	1.269E+1	2.651E+1
-5.998E-2	1.289E+1	2.650E+1
-5.673E-2	1.273E+1	2.662E+1
-5.998E-2	1.287E+1	2.652E+1
-6.484E-2	1.284E+1	2.668E+1
-5.835E-2	1.277E+1	2.671E+1
-5.835E-2	1.277E+1	2.664E+1
-6.160E-2	1.288E+1	2.645E+1
-5.835E-2	1.282E+1	2.662E+1
-5.673E-2	1.285E+1	2.659E+1
-6.484E-2	1.289E+1	2.638E+1
-5.673E-2	1.272E+1	2.653E+1
-5.835E-2	1.276E+1	2.667E+1
-5.998E-2	1.278E+1	2.649E+1
-5.998E-2	1.284E+1	2.665E+1
-5.835E-2	1.275E+1	2.632E+1
-5.998E-2	1.272E+1	2.685E+1
-6.160E-2	1.280E+1	2.677E+1
-6.160E-2	1.280E+1	2.667E+1
-5.998E-2	1.281E+1	2.672E+1
-5.835E-2	1.278E+1	2.651E+1
-5.835E-2	1.283E+1	2.672E+1
-5.835E-2	1.272E+1	2.660E+1
-5.998E-2	1.287E+1	2.644E+1
-5.998E-2	1.289E+1	2.655E+1
-5.998E-2	1.284E+1	2.673E+1
-5.835E-2	1.283E+1	2.648E+1
-5.998E-2	1.276E+1	2.661E+1
-6.160E-2	1.270E+1	2.652E+1
-5.835E-2	1.279E+1	2.656E+1
-5.998E-2	1.275E+1	2.657E+1
-5.673E-2	1.283E+1	2.667E+1
-6.160E-2	1.277E+1	2.632E+1
-5.998E-2	1.287E+1	2.653E+1
-5.835E-2	1.279E+1	2.671E+1
-6.160E-2	1.280E+1	2.664E+1
-5.998E-2	1.273E+1	2.669E+1
-5.835E-2	1.285E+1	2.662E+1
-5.511E-2	1.276E+1	2.660E+1
-5.673E-2	1.285E+1	2.650E+1
-6.160E-2	1.283E+1	2.661E+1
-5.998E-2	1.285E+1	2.673E+1
-5.998E-2	1.281E+1	2.662E+1
-5.835E-2	1.294E+1	2.635E+1
-6.160E-2	1.277E+1	2.672E+1
-5.835E-2	1.279E+1	2.665E+1
-5.835E-2	1.263E+1	2.653E+1
-5.511E-2	1.279E+1	2.659E+1
-6.160E-2	1.277E+1	2.656E+1
-6.322E-2	1.274E+1	2.634E+1
-5.673E-2	1.286E+1	2.666E+1
-5.673E-2	1.272E+1	2.663E+1
-6.322E-2	1.277E+1	2.662E+1
-5.998E-2	1.276E+1	2.663E+1
-5.673E-2	1.286E+1	2.639E+1
-6.160E-2	1.275E+1	2.640E+1
-6.160E-2	1.297E+1	2.659E+1
-5.673E-2	1.271E+1	2.666E+1
-5.835E-2	1.285E+1	2.653E+1
-5.998E-2	1.273E+1	2.665E+1
-6.322E-2	1.285E+1	2.655E+1
-5.835E-2	1.285E+1	2.642E+1
-5.673E-2	1.266E+1	2.672E+1
-5.998E-2	1.270E+1	2.678E+1
-5.998E-2	1.284E+1	2.667E+1
-5.998E-2	1.271E+1	2.652E+1
-5.835E-2	1.271E+1	2.661E+1
-6.160E-2	1.285E+1	2.663E+1
-5.998E-2	1.290E+1	2.648E+1
-5.835E-2	1.264E+1	2.662E+1
-5.998E-2	1.273E+1	2.648E+1
-5.673E-2	1.284E+1	2.642E+1
-6.160E-2	1.281E+1	2.648E+1
-6.160E-2	1.274E+1	2.669E+1
-5.835E-2	1.278E+1	2.644E+1
-5.673E-2	1.282E+1	2.651E+1
-6.322E-2	1.286E+1	2.673E+1
-5.835E-2	1.277E+1	2.644E+1
-5.998E-2	1.283E+1	2.655E+1
-5.835E-2	1.273E+1	2.658E+1
-6.322E-2	1.285E+1	2.659E+1
-6.160E-2	1.278E+1	2.669E+1
-5.511E-2	1.281E+1	2.663E+1
-5.998E-2	1.274E+1	2.662E+1
-6.322E-2	1.284E+1	2.660E+1
-5.998E-2	1.279E+1	2.675E+1
-5.511E-2	1.285E+1	2.632E+1
-5.835E-2	1.273E+1	2.651E+1
-6.322E-2	1.280E+1	2.664E+1
-6.160E-2	1.272E+1	2.658E+1
-5.998E-2	1.278E+1	2.671E+1
-5.998E-2	1.268E+1	2.659E+1
-6.160E-2	1.286E+1	2.670E+1
-6.160E-2	1.281E+1	2.657E+1
-5.998E-2	1.276E+1	2.657E+1
-5.673E-2	1.267E+1	2.646E+1
-6.322E-2	1.254E+1	2.644E+1
-5.998E-2	1.275E+1	2.639E+1
-5.835E-2	1.277E+1	2.663E+1
-5.998E-2	1.276E+1	2.655E+1
-6.484E-2	1.269E+1	2.668E+1
-5.835E-2	1.277E+1	2.644E+1
-5.673E-2	1.274E+1	2.650E+1
-5.998E-2	1.288E+1	2.684E+1
-6.160E-2	1.292E+1	2.660E+1
-5.998E-2	1.276E+1	2.646E+1
-5.673E-2	1.277E+1	2.656E+1
-6.322E-2	1.252E+1	2.667E+1
-5.998E-2	1.281E+1	2.659E+1
-5.998E-2	1.276E+1	2.663E+1
-5.673E-2	1.276E+1	2.658E+1
-5.998E-2	1.272E+1	2.654E+1
-5.998E-2	1.285E+1	2.667E+1
-5.835E-2	1.264E+1	2.671E+1
-5.673E-2	1.288E+1	2.662E+1
-5.835E-2	1.270E+1	2.650E+1
-5.835E-2	1.273E+1	2.652E+1
-6.160E-2	1.275E+1	2.650E+1
-5.511E-2	1.267E+1	2.646E+1
-5.835E-2	1.276E+1	2.663E+1
-6.322E-2	1.297E+1	2.665E+1
-5.998E-2	1.277E+1	2.667E+1
-5.511E-2	1.279E+1	2.629E+1
-5.998E-2	1.274E+1	2.660E+1
-6.160E-2	1.278E+1	2.655E+1
-5.998E-2	1.279E+1	2.670E+1
-5.835E-2	1.280E+1	2.636E+1
-5.998E-2	1.274E+1	2.653E+1
-5.998E-2	1.273E+1	2.657E+1
-6.322E-2	1.273E+1	2.666E+1
-5.998E-2	1.270E+1	2.663E+1
-5.835E-2	1.289E+1	2.655E+1
-5.835E-2	1.269E+1	2.658E+1
-6.160E-2	1.285E+1	2.661E+1
-5.673E-2	1.276E+1	2.652E+1
-5.835E-2	1.287E+1	2.646E+1
-6.160E-2	1.277E+1	2.656E+1
-6.160E-2	1.271E+1	2.651E+1
-5.673E-2	1.283E+1	2.653E+1
-5.998E-2	1.281E+1	2.656E+1
-6.322E-2	1.279E+1	2.662E+1
-5.998E-2	1.276E+1	2.654E+1
-6.160E-2	1.281E+1	2.670E+1
-5.835E-2	1.285E+1	2.661E+1
-5.998E-2	1.280E+1	2.667E+1
-6.322E-2	1.289E+1	2.642E+1
-5.998E-2	1.273E+1	2.656E+1
-5.998E-2	1.279E+1	2.653E+1
-6.160E-2	1.266E+1	2.655E+1
-5.998E-2	1.278E+1	2.650E+1
-5.835E-2	1.261E+1	2.666E+1
-5.835E-2	1.283E+1	2.685E+1
-6.160E-2	1.284E+1	2.671E+1
-5.835E-2	1.287E+1	2.648E+1
-5.998E-2	1.286E+1	2.665E+1
-6.160E-2	1.278E+1	2.652E+1
-6.484E-2	1.288E+1	2.656E+1
-6.322E-2	1.280E+1	2.643E+1
-5.998E-2	1.294E+1	2.674E+1
-6.160E-2	1.278E+1	2.642E+1
-6.160E-2	1.269E+1	2.633E+1
-6.160E-2	1.281E+1	2.668E+1
-5.998E-2	1.277E+1	2.662E+1
-5.998E-2	1.289E+1	2.653E+1
-6.322E-2	1.277E+1	2.654E+1
-6.160E-2	1.285E+1	2.656E+1
-5.835E-2	1.280E+1	2.677E+1
-6.160E-2	1.279E+1	2.664E+1
-6.160E-2	1.279E+1	2.662E+1
-5.998E-2	1.280E+1	2.651E+1
-5.998E-2	1.282E+1	2.654E+1
-5.998E-2	1.280E+1	2.662E+1
-6.322E-2	1.283E+1	2.657E+1
-5.835E-2	1.267E+1	2.658E+1
-5.835E-2	1.287E+1	2.644E+1
-5.998E-2	1.272E+1	2.661E+1
-6.484E-2	1.280E+1	2.646E+1
-6.160E-2	1.270E+1	2.651E+1
-5.835E-2	1.282E+1	2.667E+1
-5.835E-2	1.278E+1	2.646E+1
-6.322E-2	1.279E+1	2.652E+1
-5.998E-2	1.273E+1	2.660E+1
-6.160E-2	1.269E+1	2.649E+1
-5.998E-2	1.300E+1	2.641E+1
-6.160E-2	1.305E+1	2.688E+1
-6.484E-2	1.290E+1	2.662E+1
-5.998E-2	1.279E+1	2.658E+1
-6.322E-2	1.261E+1	2.653E+1
-6.322E-2	1.269E+1	2.659E+1
-6.322E-2	1.301E+1	2.652E+1
-5.835E-2	1.276E+1	2.644E+1
-5.998E-2	1.272E+1	2.655E+1
-6.484E-2	1.269E+1	2.657E+1
-6.160E-2	1.283E+1	2.663E+1
-5.998E-2	1.280E+1	2.633E+1
-6.160E-2	1.287E+1	2.657E+1
-6.160E-2	1.266E+1	2.648E+1
-5.835E-2	1.285E+1	2.660E+1
-5.998E-2	1.274E+1	2.637E+1
-5.835E-2	1.275E+1	2.652E+1
-6.160E-2	1.297E+1	2.654E+1
-5.998E-2	1.277E+1	2.644E+1
-5.998E-2	1.271E+1	2.643E+1
-5.835E-2	1.286E+1	2.649E+1
-6.160E-2	1.281E+1	2.662E+1
-6.160E-2	1.278E+1	2.644E+1
-5.673E-2	1.280E+1	2.667E+1
-5.835E-2	1.276E+1	2.655E+1
-6.160E-2	1.282E+1	2.663E+1
-6.160E-2	1.283E+1	2.683E+1
-5.835E-2	1.270E+1	2.643E+1
-5.998E-2	1.280E+1	2.633E+1
-6.160E-2	1.287E+1	2.656E+1
-5.998E-2	1.275E+1	2.640E+1
-5.998E-2	1.272E+1	2.654E+1
-6.160E-2	1.279E+1	2.656E+1
-6.160E-2	1.277E+1	2.657E+1
-5.835E-2	1.288E+1	2.659E+1
-5.673E-2	1.276E+1	2.671E+1
-5.835E-2	1.265E+1	2.623E+1
-6.160E-2	1.282E+1	2.655E+1
-5.673E-2	1.290E+1	2.657E+1
-5.998E-2	1.295E+1	2.662E+1
-5.835E-2	1.283E+1	2.645E+1
-6.484E-2	1.269E+1	2.659E+1
-5.998E-2	1.288E+1	2.635E+1
-5.998E-2	1.298E+1	2.647E+1
-5.673E-2	1.272E+1	2.673E+1
-6.160E-2	1.280E+1	2.665E+1
-6.160E-2	1.287E+1	2.643E+1
-5.998E-2	1.274E+1	2.660E+1
-6.322E-2	1.276E+1	2.666E+1
-6.160E-2	1.276E+1	2.642E+1
-5.998E-2	1.280E+1	2.662E+1
-5.998E-2	1.274E+1	2.654E+1
-5.998E-2	1.278E+1	2.651E+1
-6.322E-2	1.280E+1	2.670E+1
-6.160E-2	1.275E+1	2.663E+1
-5.998E-2	1.273E+1	2.670E+1
-6.160E-2	1.274E+1	2.656E+1
-6.484E-2	1.287E+1	2.659E+1
-5.998E-2	1.271E+1	2.660E+1
-5.835E-2	1.284E+1	2.643E+1
-6.160E-2	1.264E+1	2.647E+1
-6.322E-2	1.295E+1	2.661E+1
-5.835E-2	1.276E+1	2.669E+1
-5.998E-2	1.274E+1	2.664E+1
-5.835E-2	1.280E+1	2.663E+1
-6.160E-2	1.280E+1	2.671E+1
-6.160E-2	1.279E+1	2.660E+1
-5.511E-2	1.278E+1	2.652E+1
-5.998E-2	1.290E+1	2.656E+1
-6.160E-2	1.288E+1	2.663E+1
-5.835E-2	1.284E+1	2.662E+1
-5.998E-2	1.279E+1	2.641E+1
-5.673E-2	1.292E+1	2.662E+1
-6.160E-2	1.274E+1	2.654E+1
-6.160E-2	1.279E+1	2.653E+1
-5.998E-2	1.285E+1	2.660E+1
-5.835E-2	1.281E+1	2.639E+1
-5.998E-2	1.284E+1	2.649E+1
-6.160E-2	1.274E+1	2.644E+1
-5.835E-2	1.279E+1	2.660E+1
-5.835E-2	1.288E+1	2.657E+1
-6.160E-2	1.273E+1	2.658E+1
-6.160E-2	1.272E+1	2.655E+1
-5.998E-2	1.279E+1	2.664E+1
-5.835E-2	1.277E+1	2.656E+1
-6.160E-2	1.270E+1	2.656E+1
-5.835E-2	1.285E+1	2.647E+1
-5.998E-2	1.272E+1	2.646E+1
-6.322E-2	1.263E+1	2.653E+1
-6.484E-2	1.283E+1	2.670E+1
-5.998E-2	1.276E+1	2.656E+1
-5.835E-2	1.269E+1	2.651E+1
-5.998E-2	1.280E+1	2.671E+1
-6.322E-2	1.283E+1	2.674E+1
-5.835E-2	1.276E+1	2.655E+1
-5.835E-2	1.268E+1	2.662E+1
-5.835E-2	1.262E+1	2.646E+1
-6.160E-2	1.269E+1	2.664E+1
-5.998E-2	1.285E+1	2.668E+1
-5.835E-2	1.278E+1	2.654E+1
-5.835E-2	1.284E+1	2.667E+1
-5.835E-2	1.276E+1	2.668E+1
-5.998E-2	1.276E+1	2.653E+1
-5.835E-2	1.284E+1	2.647E+1
-5.998E-2	1.276E+1	2.658E+1
-6.322E-2	1.288E+1	2.635E+1
-6.160E-2	1.284E+1	2.653E+1
-5.998E-2	1.273E+1	2.668E+1
-5.835E-2	1.288E+1	2.662E+1
-5.998E-2	1.281E+1	2.651E+1
-6.322E-2	1.283E+1	2.668E+1
-5.835E-2	1.261E+1	2.653E+1
-5.998E-2	1.274E+1	2.667E+1
-6.160E-2	1.287E+1	2.642E+1
-6.160E-2	1.285E+1	2.668E+1
-5.835E-2	1.279E+1	2.656E+1
-5.835E-2	1.273E+1	2.669E+1
-6.160E-2	1.276E+1	2.642E+1
-5.998E-2	1.282E+1	2.653E+1
-5.998E-2	1.286E+1	2.637E+1
-6.160E-2	1.282E+1	2.645E+1
-6.484E-2	1.270E+1	2.637E+1
-5.998E-2	1.273E+1	2.663E+1
-5.835E-2	1.280E+1	2.656E+1
-6.160E-2	1.281E+1	2.652E+1
-5.998E-2	1.290E+1	2.650E+1
-6.322E-2	1.276E+1	2.664E+1
-5.673E-2	1.273E+1	2.664E+1
-5.673E-2	1.285E+1	2.664E+1
-5.998E-2	1.277E+1	2.649E+1
-6.160E-2	1.271E+1	2.640E+1
-5.673E-2	1.279E+1	2.661E+1
-6.160E-2	1.273E+1	2.657E+1
-6.322E-2	1.277E+1	2.649E+1
-6.160E-2	1.271E+1	2.656E+1
-5.998E-2	1.280E+1	2.654E+1
-5.835E-2	1.287E+1	2.643E+1
-6.322E-2	1.289E+1	2.653E+1
-5.998E-2	1.272E+1	2.663E+1
-5.673E-2	1.278E+1	2.640E+1
-5.998E-2	1.290E+1	2.639E+1
-6.160E-2	1.274E+1	2.675E+1
-5.835E-2	1.290E+1	2.655E+1
-5.673E-2	1.277E+1	2.653E+1
-6.160E-2	1.266E+1	2.664E+1
-5.998E-2	1.278E+1	2.649E+1
-5.998E-2	1.273E+1	2.647E+1
-5.998E-2	1.277E+1	2.649E+1
-6.160E-2	1.276E+1	2.637E+1
-6.160E-2	1.275E+1	2.650E+1
-5.835E-2	1.284E+1	2.648E+1
-5.998E-2	1.273E+1	2.656E+1
-5.835E-2	1.278E+1	2.641E+1
-6.160E-2	1.276E+1	2.636E+1
-6.322E-2	1.278E+1	2.639E+1
-5.835E-2	1.286E+1	2.656E+1
-5.998E-2	1.284E+1	2.658E+1
-5.998E-2	1.277E+1	2.655E+1
-5.998E-2	1.280E+1	2.654E+1
-5.835E-2	1.278E+1	2.673E+1
-5.835E-2	1.275E+1	2.661E+1
-6.484E-2	1.275E+1	2.639E+1
-6.322E-2	1.280E+1	2.648E+1
-5.835E-2	1.264E+1	2.659E+1
-5.998E-2	1.273E+1	2.643E+1
-6.322E-2	1.276E+1	2.664E+1
-5.998E-2	1.285E+1	2.651E+1
-5.673E-2	1.286E+1	2.657E+1
-5.998E-2	1.281E+1	2.654E+1
-6.160E-2	1.279E+1	2.658E+1
-6.322E-2	1.264E+1	2.647E+1
-5.835E-2	1.269E+1	2.646E+1
-6.160E-2	1.272E+1	2.657E+1
-6.160E-2	1.281E+1	2.650E+1
-5.835E-2	1.283E+1	2.665E+1
-5.673E-2	1.274E+1	2.634E+1
-5.998E-2	1.273E+1	2.670E+1
-6.322E-2	1.275E+1	2.663E+1
-5.998E-2	1.275E+1	2.652E+1
-6.160E-2	1.277E+1	2.660E+1
-5.998E-2	1.280E+1	2.616E+1
-6.160E-2	1.283E+1	2.656E+1
-5.998E-2	1.281E+1	2.676E+1
-5.998E-2	1.277E+1	2.668E+1
-5.998E-2	1.281E+1	2.652E+1
-6.160E-2	1.276E+1	2.659E+1
-5.835E-2	1.258E+1	2.658E+1
-5.998E-2	1.274E+1	2.670E+1
-5.998E-2	1.276E+1	2.655E+1
-6.322E-2	1.278E+1	2.653E+1
-5.835E-2	1.271E+1	2.647E+1
-5.673E-2	1.285E+1	2.661E+1
-5.673E-2	1.271E+1	2.665E+1
-5.998E-2	1.284E+1	2.657E+1
-6.322E-2	1.279E+1	2.666E+1
-6.160E-2	1.282E+1	2.643E+1
-5.835E-2	1.291E+1	2.648E+1
-5.998E-2	1.281E+1	2.664E+1
-5.998E-2	1.293E+1	2.642E+1
-5.835E-2	1.291E+1	2.675E+1
-6.160E-2	1.274E+1	2.650E+1
-6.160E-2	1.287E+1	2.669E+1
-6.160E-2	1.267E+1	2.661E+1
-6.160E-2	1.280E+1	2.657E+1
-5.835E-2	1.279E+1	2.652E+1
-6.322E-2	1.271E+1	2.649E+1
-5.998E-2	1.266E+1	2.654E+1
-5.673E-2	1.277E+1	2.645E+1
-5.835E-2	1.276E+1	2.656E+1
-6.484E-2	1.267E+1	2.636E+1
-6.160E-2	1.283E+1	2.644E+1
-5.835E-2	1.275E+1	2.666E+1
-5.835E-2	1.275E+1	2.660E+1
-6.322E-2	1.283E+1	2.643E+1
-6.160E-2	1.288E+1	2.647E+1
-5.835E-2	1.273E+1	2.659E+1
-5.835E-2	1.276E+1	2.667E+1
-6.160E-2	1.265E+1	2.652E+1
-5.835E-2	1.269E+1	2.657E+1
-5.673E-2	1.280E+1	2.652E+1
-5.835E-2	1.278E+1	2.661E+1
-5.998E-2	1.280E+1	2.642E+1
-5.998E-2	1.280E+1	2.648E+1
-5.998E-2	1.274E+1	2.649E+1
-5.835E-2	1.289E+1	2.663E+1
-6.160E-2	1.291E+1	2.655E+1
-5.998E-2	1.272E+1	2.651E+1
-5.998E-2	1.273E+1	2.629E+1
-5.998E-2	1.280E+1	2.651E+1
-6.322E-2	1.288E+1	2.668E+1
-6.160E-2	1.269E+1	2.635E+1
-5.835E-2	1.274E+1	2.660E+1
-6.160E-2	1.284E+1	2.664E+1
-6.160E-2	1.280E+1	2.663E+1
-5.998E-2	1.285E+1	2.654E+1
-5.835E-2	1.280E+1	2.666E+1
-5.998E-2	1.274E+1	2.656E+1
-6.160E-2	1.282E+1	2.633E+1
-5.998E-2	1.276E+1	2.624E+1
-5.998E-2	1.285E+1	2.649E+1
-5.998E-2	1.274E+1	2.647E+1
-6.160E-2	1.276E+1	2.645E+1
-6.160E-2	1.288E+1	2.657E+1
-5.511E-2	1.268E+1	2.664E+1
-5.998E-2	1.279E+1	2.656E+1
-6.322E-2	1.281E+1	2.673E+1
-5.998E-2	1.279E+1	2.653E+1
-5.998E-2	1.280E+1	2.677E+1
-5.998E-2	1.277E+1	2.656E+1
-5.998E-2	1.270E+1	2.659E+1
-6.160E-2	1.277E+1	2.673E+1
-5.998E-2	1.276E+1	2.654E+1
-5.835E-2	1.267E+1	2.651E+1
-6.160E-2	1.263E+1	2.648E+1
-5.998E-2	1.275E+1	2.661E+1
-6.160E-2	1.284E+1	2.642E+1
-5.835E-2	1.283E+1	2.649E+1
-5.998E-2	1.271E+1	2.649E+1
-5.998E-2	1.284E+1	2.663E+1
-5.998E-2	1.267E+1	2.653E+1
-5.835E-2	1.266E+1	2.656E+1
-6.322E-2	1.276E+1	2.639E+1
-6.322E-2	1.257E+1	2.653E+1
-5.835E-2	1.297E+1	2.650E+1
-5.998E-2	1.271E+1	2.644E+1
-6.322E-2	1.281E+1	2.683E+1
-5.835E-2	1.284E+1	2.640E+1
-5.998E-2	1.277E+1	2.669E+1
-5.835E-2	1.267E+1	2.649E+1
-6.322E-2	1.266E+1	2.642E+1
-6.322E-2	1.282E+1	2.654E+1
-5.835E-2	1.277E+1	2.676E+1
-6.160E-2	1.290E+1	2.645E+1
-6.160E-2	1.280E+1	2.660E+1
-5.835E-2	1.282E+1	2.636E+1
-5.673E-2	1.281E+1	2.651E+1
-5.998E-2	1.274E+1	2.674E+1
-5.835E-2	1.272E+1	2.667E+1
-6.160E-2	1.276E+1	2.666E+1
-5.673E-2	1.273E+1	2.635E+1
-5.835E-2	1.289E+1	2.650E+1
-6.484E-2	1.273E+1	2.656E+1
-6.646E-2	1.282E+1	2.645E+1
-5.998E-2	1.289E+1	2.641E+1
-6.160E-2	1.284E+1	2.660E+1
-5.998E-2	1.271E+1	2.657E+1
-6.160E-2	1.276E+1	2.660E+1
-5.998E-2	1.274E+1	2.649E+1
-5.835E-2	1.283E+1	2.664E+1
-5.998E-2	1.282E+1	2.647E+1
-5.998E-2	1.268E+1	2.656E+1
-5.835E-2	1.276E+1	2.644E+1
-6.160E-2	1.265E+1	2.643E+1
-6.322E-2	1.272E+1	2.655E+1
-5.998E-2	1.271E+1	2.657E+1
-6.160E-2	1.286E+1	2.662E+1
-6.160E-2	1.272E+1	2.666E+1
-6.322E-2	1.281E+1	2.649E+1
-5.998E-2	1.268E+1	2.654E+1
-5.673E-2	1.282E+1	2.659E+1
-5.835E-2	1.276E+1	2.666E+1
-5.998E-2	1.289E+1	2.628E+1
-5.835E-2	1.288E+1	2.673E+1
-5.349E-2	1.275E+1	2.647E+1
-5.835E-2	1.287E+1	2.661E+1
-6.160E-2	1.289E+1	2.646E+1
-6.322E-2	1.277E+1	2.624E+1
-5.835E-2	1.275E+1	2.646E+1
-5.998E-2	1.274E+1	2.644E+1
-6.160E-2	1.283E+1	2.657E+1
-5.998E-2	1.288E+1	2.654E+1
-5.673E-2	1.273E+1	2.644E+1
-5.835E-2	1.282E+1	2.650E+1
-6.322E-2	1.277E+1	2.654E+1
-5.998E-2	1.283E+1	2.671E+1
-5.511E-2	1.277E+1	2.643E+1
-5.835E-2	1.262E+1	2.651E+1
-5.673E-2	1.270E+1	2.644E+1
-6.160E-2	1.279E+1	2.650E+1
-5.998E-2	1.275E+1	2.649E+1
-5.835E-2	1.272E+1	2.645E+1
-5.998E-2	1.288E+1	2.647E+1
-6.160E-2	1.278E+1	2.647E+1
-5.673E-2	1.274E+1	2.651E+1
-5.835E-2	1.292E+1	2.644E+1
-6.322E-2	1.274E+1	2.661E+1
-6.160E-2	1.290E+1	2.638E+1
-5.835E-2	1.275E+1	2.638E+1
-5.998E-2	1.280E+1	2.641E+1
-6.322E-2	1.265E+1	2.661E+1
-6.160E-2	1.266E+1	2.643E+1
-5.673E-2	1.262E+1	2.659E+1
-5.835E-2	1.290E+1	2.667E+1
-6.160E-2	1.269E+1	2.654E+1
-6.160E-2	1.271E+1	2.656E+1
-5.835E-2	1.275E+1	2.644E+1
-6.160E-2	1.287E+1	2.665E+1
-6.322E-2	1.264E+1	2.636E+1
-5.998E-2	1.276E+1	2.670E+1
-5.673E-2	1.286E+1	2.645E+1
-6.322E-2	1.283E+1	2.655E+1
-5.998E-2	1.271E+1	2.656E+1
-5.998E-2	1.279E+1	2.648E+1
-5.998E-2	1.286E+1	2.653E+1
-5.998E-2	1.299E+1	2.655E+1
-5.835E-2	1.273E+1	2.653E+1
-5.673E-2	1.284E+1	2.656E+1
-5.673E-2	1.285E+1	2.664E+1
-5.835E-2	1.275E+1	2.646E+1
-5.835E-2	1.282E+1	2.664E+1
-6.160E-2	1.271E+1	2.632E+1
-5.835E-2	1.286E+1	2.638E+1
-5.835E-2	1.272E+1	2.649E+1
-6.160E-2	1.286E+1	2.652E+1
-6.160E-2	1.284E+1	2.650E+1
-5.673E-2	1.280E+1	2.640E+1
-5.998E-2	1.276E+1	2.656E+1
-6.160E-2	1.266E+1	2.654E+1
-6.322E-2	1.284E+1	2.655E+1
-6.160E-2	1.287E+1	2.653E+1
-5.673E-2	1.274E+1	2.663E+1
-6.646E-2	1.278E+1	2.662E+1
-5.998E-2	1.291E+1	2.646E+1
-5.998E-2	1.275E+1	2.643E+1
-6.160E-2	1.275E+1	2.653E+1
-5.835E-2	1.291E+1	2.640E+1
-5.998E-2	1.278E+1	2.658E+1
-5.835E-2	1.269E+1	2.649E+1
-5.835E-2	1.283E+1	2.658E+1
-6.160E-2	1.276E+1	2.663E+1
-6.322E-2	1.268E+1	2.680E+1
-5.835E-2	1.274E+1	2.650E+1
-5.998E-2	1.275E+1	2.644E+1
-6.322E-2	1.271E+1	2.657E+1
-6.160E-2	1.286E+1	2.658E+1
-5.998E-2	1.276E+1	2.656E+1
-6.160E-2	1.280E+1	2.630E+1
-6.160E-2	1.277E+1	2.680E+1
-5.998E-2	1.285E+1	2.675E+1
-5.835E-2	1.265E+1	2.664E+1
-5.998E-2	1.272E+1	2.645E+1
-6.322E-2	1.277E+1	2.663E+1
-6.160E-2	1.279E+1	2.649E+1
-5.673E-2	1.283E+1	2.660E+1
-6.322E-2	1.273E+1	2.665E+1
-6.160E-2	1.286E+1	2.645E+1
-6.160E-2	1.285E+1	2.648E+1
-5.835E-2	1.282E+1	2.670E+1
-6.322E-2	1.286E+1	2.643E+1
-6.160E-2	1.272E+1	2.655E+1
-5.835E-2	1.287E+1	2.664E+1
-6.160E-2	1.283E+1	2.649E+1
-5.998E-2	1.270E+1	2.665E+1
-6.322E-2	1.269E+1	2.656E+1
-5.998E-2	1.294E+1	2.653E+1
-5.673E-2	1.271E+1	2.636E+1
-5.998E-2	1.275E+1	2.664E+1
-6.160E-2	1.275E+1	2.681E+1
-5.835E-2	1.286E+1	2.650E+1
-5.835E-2	1.287E+1	2.659E+1
-5.835E-2	1.274E+1	2.641E+1
-6.322E-2	1.289E+1	2.659E+1
-6.160E-2	1.270E+1	2.654E+1
-5.998E-2	1.275E+1	2.635E+1
-6.160E-2	1.264E+1	2.657E+1
-6.160E-2	1.281E+1	2.655E+1
-5.835E-2	1.287E+1	2.636E+1
-5.835E-2	1.276E+1	2.651E+1
-5.998E-2	1.269E+1	2.654E+1
-5.835E-2	1.277E+1	2.672E+1
-6.160E-2	1.290E+1	2.652E+1
-6.160E-2	1.276E+1	2.654E+1
-5.998E-2	1.272E+1	2.660E+1
-5.998E-2	1.276E+1	2.637E+1
-5.998E-2	1.272E+1	2.659E+1
-5.835E-2	1.275E+1	2.642E+1
-5.998E-2	1.272E+1	2.650E+1
-6.322E-2	1.284E+1	2.624E+1
-6.160E-2	1.275E+1	2.657E+1
-6.160E-2	1.279E+1	2.651E+1
-5.998E-2	1.273E+1	2.656E+1
-6.322E-2	1.276E+1	2.662E+1
-6.160E-2	1.276E+1	2.653E+1
-6.160E-2	1.279E+1	2.658E+1
-5.998E-2	1.290E+1	2.656E+1
-5.998E-2	1.269E+1	2.666E+1
-6.322E-2	1.284E+1	2.653E+1
-5.998E-2	1.274E+1	2.664E+1
-5.673E-2	1.292E+1	2.654E+1
-5.998E-2	1.278E+1	2.642E+1
-6.160E-2	1.279E+1	2.668E+1
-5.835E-2	1.279E+1	2.654E+1
-5.998E-2	1.272E+1	2.660E+1
-5.998E-2	1.280E+1	2.661E+1
-6.160E-2	1.271E+1	2.661E+1
-5.673E-2	1.266E+1	2.657E+1
-5.998E-2	1.281E+1	2.661E+1
-6.160E-2	1.290E+1	2.657E+1
-6.160E-2	1.276E+1	2.632E+1
-5.998E-2	1.274E+1	2.638E+1
-5.998E-2	1.289E+1	2.663E+1
-6.160E-2	1.279E+1	2.641E+1
-6.160E-2	1.287E+1	2.646E+1
-5.998E-2	1.280E+1	2.666E+1
-6.322E-2	1.288E+1	2.649E+1
-6.160E-2	1.279E+1	2.657E+1
-6.160E-2	1.275E+1	2.652E+1
-5.835E-2	1.265E+1	2.643E+1
-6.484E-2	1.284E+1	2.647E+1
-6.322E-2	1.272E+1	2.670E+1
-6.160E-2	1.273E+1	2.647E+1
-5.673E-2	1.284E+1	2.652E+1
-6.160E-2	1.287E+1	2.654E+1
-5.998E-2	1.291E+1	2.651E+1
-6.160E-2	1.279E+1	2.649E+1
-5.835E-2	1.278E+1	2.656E+1
-5.835E-2	1.282E+1	2.652E+1
-6.322E-2	1.265E+1	2.656E+1
-6.322E-2	1.273E+1	2.668E+1
-5.835E-2	1.290E+1	2.658E+1
-5.998E-2	1.274E+1	2.663E+1
-6.160E-2	1.278E+1	2.650E+1
-6.160E-2	1.273E+1	2.649E+1
-5.835E-2	1.265E+1	2.642E+1
-5.998E-2	1.287E+1	2.644E+1
-5.835E-2	1.288E+1	2.637E+1
-5.998E-2	1.289E+1	2.655E+1
-5.835E-2	1.269E+1	2.660E+1
-6.160E-2	1.279E+1	2.649E+1
-6.160E-2	1.265E+1	2.634E+1
-6.160E-2	1.283E+1	2.651E+1
-5.998E-2	1.275E+1	2.667E+1
-5.998E-2	1.288E+1	2.653E+1
-6.160E-2	1.282E+1	2.666E+1
-6.160E-2	1.265E+1	2.654E+1
-5.673E-2	1.274E+1	2.638E+1
-5.998E-2	1.264E+1	2.644E+1
-6.322E-2	1.278E+1	2.659E+1
-6.160E-2	1.277E+1	2.656E+1
-5.835E-2	1.282E+1	2.655E+1
-5.511E-2	1.282E+1	2.674E+1
-6.160E-2	1.282E+1	2.648E+1
-6.160E-2	1.276E+1	2.647E+1
-5.835E-2	1.289E+1	2.656E+1
-6.160E-2	1.277E+1	2.646E+1
-6.484E-2	1.277E+1	2.649E+1
-6.322E-2	1.273E+1	2.630E+1
-5.835E-2	1.271E+1	2.647E+1
-5.835E-2	1.273E+1	2.647E+1
-6.322E-2	1.274E+1	2.656E+1
-6.160E-2	1.273E+1	2.658E+1
-6.160E-2	1.279E+1	2.656E+1
-6.160E-2	1.261E+1	2.661E+1
-6.322E-2	1.285E+1	2.671E+1
-6.322E-2	1.268E+1	2.644E+1
-6.160E-2	1.284E+1	2.665E+1
-5.998E-2	1.268E+1	2.653E+1
-6.160E-2	1.271E+1	2.669E+1
-5.998E-2	1.276E+1	2.643E+1
-5.673E-2	1.274E+1	2.651E+1
-6.160E-2	1.284E+1	2.635E+1
-5.835E-2	1.284E+1	2.632E+1
-5.835E-2	1.284E+1	2.652E+1
-5.835E-2	1.288E+1	2.645E+1
-5.835E-2	1.276E+1	2.641E+1
-6.160E-2	1.278E+1	2.677E+1
-5.835E-2	1.287E+1	2.641E+1
-5.673E-2	1.261E+1	2.659E+1
-5.835E-2	1.282E+1	2.662E+1
-6.160E-2	1.290E+1	2.659E+1
-6.160E-2	1.271E+1	2.665E+1
-5.835E-2	1.273E+1	2.661E+1
-6.160E-2	1.275E+1	2.662E+1
-6.322E-2	1.280E+1	2.653E+1
-5.998E-2	1.285E+1	2.656E+1
-5.998E-2	1.274E+1	2.652E+1
-5.998E-2	1.278E+1	2.653E+1
-6.322E-2	1.270E+1	2.649E+1
-5.835E-2	1.274E+1	2.649E+1
-6.160E-2	1.279E+1	2.651E+1
-5.835E-2	1.278E+1	2.647E+1
-6.160E-2	1.275E+1	2.656E+1
-6.322E-2	1.284E+1	2.640E+1
-5.998E-2	1.273E+1	2.647E+1
-6.160E-2	1.285E+1	2.655E+1
-6.160E-2	1.277E+1	2.660E+1
-6.160E-2	1.282E+1	2.657E+1
-5.835E-2	1.270E+1	2.646E+1
-5.998E-2	1.284E+1	2.661E+1
-6.160E-2	1.286E+1	2.646E+1
-5.998E-2	1.284E+1	2.636E+1
-5.998E-2	1.271E+1	2.665E+1
-5.998E-2	1.275E+1	2.656E+1
-6.322E-2	1.267E+1	2.644E+1
-6.160E-2	1.281E+1	2.638E+1
-5.998E-2	1.290E+1	2.658E+1
-5.998E-2	1.260E+1	2.655E+1
-6.322E-2	1.275E+1	2.637E+1
-5.998E-2	1.276E+1	2.634E+1
-5.998E-2	1.276E+1	2.672E+1
-6.160E-2	1.261E+1	2.662E+1
-6.484E-2	1.269E+1	2.639E+1
-5.998E-2	1.272E+1	2.648E+1
-5.998E-2	1.289E+1	2.639E+1
-5.998E-2	1.270E+1	2.642E+1
-6.322E-2	1.285E+1	2.655E+1
-6.160E-2	1.270E+1	2.652E+1
-6.160E-2	1.272E+1	2.683E+1
-5.673E-2	1.266E+1	2.667E+1
-6.160E-2	1.279E+1	2.654E+1
-6.160E-2	1.267E+1	2.646E+1
-5.998E-2	1.271E+1	2.636E+1
-6.160E-2	1.282E+1	2.664E+1
-6.160E-2	1.278E+1	2.664E+1
-5.998E-2	1.276E+1	2.632E+1
-5.998E-2	1.265E+1	2.642E+1
-6.160E-2	1.271E+1	2.650E+1
-6.322E-2	1.281E+1	2.641E+1
-5.835E-2	1.286E+1	2.665E+1
-5.998E-2	1.275E+1	2.669E+1
-6.160E-2	1.284E+1	2.649E+1
-6.322E-2	1.283E+1	2.644E+1
-6.160E-2	1.282E+1	2.628E+1
-5.835E-2	1.272E+1	2.651E+1
-5.835E-2	1.277E+1	2.655E+1
-6.160E-2	1.289E+1	2.647E+1
-5.998E-2	1.278E+1	2.649E+1
-5.835E-2	1.272E+1	2.650E+1
-5.835E-2	1.285E+1	2.651E+1
-6.322E-2	1.278E+1	2.633E+1
-5.998E-2	1.285E+1	2.675E+1
-5.835E-2	1.273E+1	2.660E+1
-6.160E-2	1.278E+1	2.663E+1
-6.484E-2	1.281E+1	2.655E+1
-5.998E-2	1.276E+1	2.677E+1
-5.835E-2	1.274E+1	2.655E+1
-5.835E-2	1.282E+1	2.643E+1
-5.998E-2	1.290E+1	2.635E+1
-6.160E-2	1.276E+1	2.671E+1
-6.160E-2	1.276E+1	2.670E+1
-6.322E-2	1.273E+1	2.634E+1
-6.322E-2	1.275E+1	2.655E+1
-5.998E-2	1.275E+1	2.632E+1
-5.998E-2	1.278E+1	2.637E+1
-6.160E-2	1.275E+1	2.662E+1
-6.484E-2	1.272E+1	2.646E+1
-6.160E-2	1.275E+1	2.651E+1
-5.998E-2	1.275E+1	2.657E+1
-5.673E-2	1.269E+1	2.654E+1
-6.322E-2	1.273E+1	2.647E+1
-6.484E-2	1.257E+1	2.666E+1
-5.835E-2	1.272E+1	2.650E+1
-5.998E-2	1.291E+1	2.647E+1
-5.998E-2	1.288E+1	2.662E+1
-6.322E-2	1.265E+1	2.656E+1
-5.835E-2	1.286E+1	2.637E+1
-5.998E-2	1.267E+1	2.653E+1
-5.998E-2	1.284E+1	2.627E+1
-5.998E-2	1.278E+1	2.662E+1
-5.835E-2	1.277E+1	2.662E+1
-5.998E-2	1.286E+1	2.645E+1
-6.484E-2	1.280E+1	2.643E+1
-5.998E-2	1.281E+1	2.641E+1
-5.835E-2	1.283E+1	2.656E+1
-5.998E-2	1.283E+1	2.645E+1
-6.160E-2	1.286E+1	2.659E+1
-6.160E-2	1.282E+1	2.649E+1
-5.998E-2	1.287E+1	2.643E+1
-5.998E-2	1.272E+1	2.647E+1
-6.322E-2	1.269E+1	2.663E+1
-6.646E-2	1.283E+1	2.655E+1
-5.673E-2	1.292E+1	2.639E+1
-5.835E-2	1.276E+1	2.639E+1
-6.322E-2	1.293E+1	2.655E+1
-5.511E-2	1.266E+1	2.643E+1
-5.998E-2	1.283E+1	2.670E+1
-6.160E-2	1.277E+1	2.653E+1
-6.484E-2	1.269E+1	2.642E+1
-5.998E-2	1.276E+1	2.666E+1
-5.998E-2	1.274E+1	2.649E+1
-6.160E-2	1.267E+1	2.654E+1
-6.160E-2	1.284E+1	2.647E+1
-6.160E-2	1.272E+1	2.639E+1
-5.511E-2	1.290E+1	2.638E+1
-5.835E-2	1.264E+1	2.653E+1
-6.160E-2	1.267E+1	2.646E+1
-6.322E-2	1.281E+1	2.631E+1
-5.835E-2	1.271E+1	2.664E+1
-5.998E-2	1.272E+1	2.639E+1
-6.484E-2	1.281E+1	2.656E+1
-6.322E-2	1.293E+1	2.683E+1
-5.673E-2	1.275E+1	2.638E+1
-5.998E-2	1.272E+1	2.646E+1
-6.484E-2	1.275E+1	2.642E+1
-6.160E-2	1.288E+1	2.654E+1
-5.511E-2	1.273E+1	2.647E+1
-6.160E-2	1.268E+1	2.654E+1
-6.160E-2	1.272E+1	2.652E+1
-6.322E-2	1.287E+1	2.660E+1
-5.998E-2	1.297E+1	2.653E+1
-5.835E-2	1.278E+1	2.634E+1
-6.322E-2	1.264E+1	2.654E+1
-6.160E-2	1.284E+1	2.658E+1
-5.673E-2	1.277E+1	2.655E+1
-5.998E-2	1.277E+1	2.652E+1
-6.322E-2	1.282E+1	2.641E+1
-6.322E-2	1.277E+1	2.638E+1
-5.673E-2	1.271E+1	2.637E+1
-6.322E-2	1.267E+1	2.650E+1
-6.160E-2	1.281E+1	2.656E+1
-6.160E-2	1.289E+1	2.648E+1
-5.835E-2	1.275E+1	2.648E+1
-5.998E-2	1.269E+1	2.649E+1
-6.160E-2	1.276E+1	2.656E+1
-5.998E-2	1.265E+1	2.642E+1
-5.835E-2	1.289E+1	2.650E+1
-5.998E-2	1.276E+1	2.661E+1
-6.160E-2	1.277E+1	2.631E+1
-6.322E-2	1.284E+1	2.647E+1
-5.998E-2	1.280E+1	2.656E+1
-5.998E-2	1.277E+1	2.669E+1
-6.160E-2	1.289E+1	2.653E+1
-6.160E-2	1.278E+1	2.660E+1
-6.160E-2	1.276E+1	2.664E+1
-5.998E-2	1.271E+1	2.657E+1
-6.160E-2	1.278E+1	2.654E+1
-6.322E-2	1.269E+1	2.642E+1
-5.835E-2	1.296E+1	2.640E+1
-6.160E-2	1.277E+1	2.657E+1
-6.322E-2	1.282E+1	2.644E+1
-6.160E-2	1.285E+1	2.642E+1
-5.998E-2	1.269E+1	2.665E+1
-6.484E-2	1.280E+1	2.654E+1
-6.160E-2	1.279E+1	2.670E+1
-5.835E-2	1.278E+1	2.659E+1
-5.998E-2	1.293E+1	2.664E+1
-6.160E-2	1.278E+1	2.645E+1
-6.160E-2	1.293E+1	2.660E+1
-6.484E-2	1.280E+1	2.658E+1
-5.998E-2	1.287E+1	2.650E+1
-6.160E-2	1.283E+1	2.659E+1
-5.998E-2	1.281E+1	2.654E+1
-6.160E-2	1.277E+1	2.648E+1
-5.998E-2	1.278E+1	2.653E+1
-5.998E-2	1.286E+1	2.668E+1
-6.484E-2	1.288E+1	2.680E+1
-6.484E-2	1.282E+1	2.640E+1
-5.998E-2	1.272E+1	2.651E+1
-5.835E-2	1.275E+1	2.654E+1
-6.160E-2	1.272E+1	2.651E+1
-6.322E-2	1.278E+1	2.645E+1
-5.998E-2	1.269E+1	2.661E+1
-5.835E-2	1.284E+1	2.649E+1
-6.160E-2	1.291E+1	2.644E+1
-6.322E-2	1.277E+1	2.644E+1
-5.998E-2	1.267E+1	2.656E+1
-5.998E-2	1.283E+1	2.653E+1
-5.998E-2	1.271E+1	2.641E+1
-6.160E-2	1.271E+1	2.663E+1
-6.160E-2	1.269E+1	2.638E+1
-6.160E-2	1.277E+1	2.644E+1
-6.322E-2	1.261E+1	2.656E+1
-6.160E-2	1.282E+1	2.643E+1
-5.998E-2	1.269E+1	2.624E+1
-5.998E-2	1.275E+1	2.625E+1
-6.160E-2	1.273E+1	2.639E+1
-6.160E-2	1.284E+1	2.643E+1
-5.998E-2	1.272E+1	2.650E+1
-5.673E-2	1.281E+1	2.649E+1
-6.484E-2	1.293E+1	2.640E+1
-6.160E-2	1.284E+1	2.645E+1
-5.998E-2	1.292E+1	2.652E+1
-5.835E-2	1.271E+1	2.662E+1
-6.160E-2	1.279E+1	2.653E+1
-6.322E-2	1.273E+1	2.641E+1
-5.835E-2	1.287E+1	2.636E+1
-5.998E-2	1.276E+1	2.661E+1
-6.646E-2	1.280E+1	2.641E+1
-5.998E-2	1.281E+1	2.648E+1
-5.998E-2	1.274E+1	2.656E+1
-5.835E-2	1.275E+1	2.653E+1
-6.484E-2	1.278E+1	2.638E+1
-6.160E-2	1.280E+1	2.650E+1
-5.998E-2	1.266E+1	2.643E+1
-6.160E-2	1.278E+1	2.674E+1
-6.484E-2	1.274E+1	2.646E+1
-6.160E-2	1.276E+1	2.656E+1
-5.998E-2	1.285E+1	2.649E+1
-5.835E-2	1.274E+1	2.652E+1
-6.322E-2	1.285E+1	2.644E+1
-6.160E-2	1.276E+1	2.652E+1
-5.835E-2	1.287E+1	2.669E+1
-5.998E-2	1.266E+1	2.635E+1
-6.484E-2	1.278E+1	2.655E+1
-5.835E-2	1.275E+1	2.647E+1
-5.998E-2	1.278E+1	2.650E+1
-5.998E-2	1.274E+1	2.645E+1
-6.322E-2	1.302E+1	2.654E+1
-5.835E-2	1.276E+1	2.648E+1
-5.835E-2	1.270E+1	2.638E+1
-5.998E-2	1.280E+1	2.658E+1
-6.160E-2	1.277E+1	2.636E+1
-5.998E-2	1.271E+1	2.643E+1
-5.998E-2	1.278E+1	2.634E+1
-6.160E-2	1.263E+1	2.650E+1
-6.484E-2	1.284E+1	2.643E+1
-5.998E-2	1.281E+1	2.651E+1
-5.835E-2	1.280E+1	2.656E+1
-5.835E-2	1.281E+1	2.651E+1
-6.322E-2	1.269E+1	2.645E+1
-5.998E-2	1.283E+1	2.654E+1
-6.160E-2	1.281E+1	2.649E+1
-5.998E-2	1.281E+1	2.657E+1
-6.160E-2	1.270E+1	2.657E+1
-6.160E-2	1.284E+1	2.643E+1
-5.998E-2	1.288E+1	2.654E+1
-5.998E-2	1.271E+1	2.641E+1
-6.160E-2	1.276E+1	2.658E+1
-5.835E-2	1.272E+1	2.670E+1
-5.998E-2	1.268E+1	2.654E+1
-6.160E-2	1.274E+1	2.635E+1
-6.322E-2	1.281E+1	2.643E+1
-6.160E-2	1.282E+1	2.645E+1
-5.835E-2	1.278E+1	2.657E+1
-5.835E-2	1.264E+1	2.645E+1
-5.998E-2	1.273E+1	2.647E+1
-6.160E-2	1.288E+1	2.667E+1
-5.998E-2	1.267E+1	2.657E+1
-5.998E-2	1.278E+1	2.660E+1
-6.160E-2	1.281E+1	2.661E+1
-6.322E-2	1.272E+1	2.656E+1
-6.160E-2	1.279E+1	2.663E+1
-5.998E-2	1.282E+1	2.650E+1
-6.322E-2	1.276E+1	2.672E+1
-6.160E-2	1.273E+1	2.646E+1
-5.998E-2	1.282E+1	2.627E+1
-6.160E-2	1.276E+1	2.656E+1
-6.322E-2	1.270E+1	2.646E+1
-6.160E-2	1.286E+1	2.673E+1
-5.835E-2	1.272E+1	2.648E+1
-6.160E-2	1.274E+1	2.674E+1
-5.998E-2	1.278E+1	2.634E+1
-6.322E-2	1.284E+1	2.649E+1
-6.160E-2	1.289E+1	2.652E+1
-5.998E-2	1.278E+1	2.656E+1
-6.322E-2	1.259E+1	2.635E+1
-6.322E-2	1.286E+1	2.639E+1
-5.998E-2	1.276E+1	2.637E+1
-5.835E-2	1.277E+1	2.641E+1
-5.998E-2	1.286E+1	2.647E+1
-6.484E-2	1.295E+1	2.655E+1
-5.998E-2	1.271E+1	2.636E+1
-5.998E-2	1.279E+1	2.656E+1
-6.160E-2	1.288E+1	2.645E+1
-6.322E-2	1.280E+1	2.635E+1
-5.835E-2	1.255E+1	2.645E+1
-5.835E-2	1.277E+1	2.662E+1
-6.322E-2	1.277E+1	2.640E+1
-5.998E-2	1.286E+1	2.656E+1
-5.511E-2	1.272E+1	2.667E+1
-5.835E-2	1.281E+1	2.647E+1
-5.835E-2	1.285E+1	2.640E+1
-5.998E-2	1.278E+1	2.654E+1
-6.160E-2	1.283E+1	2.656E+1
-6.160E-2	1.282E+1	2.654E+1
-6.160E-2	1.271E+1	2.635E+1
-6.160E-2	1.262E+1	2.666E+1
-5.835E-2	1.280E+1	2.643E+1
-5.998E-2	1.279E+1	2.656E+1
-5.998E-2	1.281E+1	2.649E+1
-6.160E-2	1.284E+1	2.635E+1
-5.835E-2	1.260E+1	2.627E+1
-6.160E-2	1.279E+1	2.665E+1
-6.322E-2	1.264E+1	2.638E+1
-6.322E-2	1.278E+1	2.648E+1
-6.160E-2	1.275E+1	2.628E+1
-6.160E-2	1.276E+1	2.630E+1
-6.160E-2	1.281E+1	2.661E+1
-6.322E-2	1.277E+1	2.644E+1
-6.160E-2	1.274E+1	2.658E+1
-5.835E-2	1.277E+1	2.639E+1
-6.322E-2	1.264E+1	2.630E+1
-6.322E-2	1.272E+1	2.644E+1
-5.835E-2	1.281E+1	2.667E+1
-5.998E-2	1.287E+1	2.655E+1
-6.160E-2	1.279E+1	2.653E+1
-6.160E-2	1.278E+1	2.654E+1
-5.835E-2	1.286E+1	2.661E+1
-5.835E-2	1.279E+1	2.646E+1
-6.160E-2	1.277E+1	2.658E+1
-6.322E-2	1.283E+1	2.646E+1
-5.835E-2	1.284E+1	2.646E+1
-5.835E-2	1.267E+1	2.643E+1
-6.484E-2	1.291E+1	2.650E+1
-6.322E-2	1.295E+1	2.649E+1
-5.835E-2	1.278E+1	2.663E+1
-6.160E-2	1.288E+1	2.646E+1
-6.322E-2	1.280E+1	2.654E+1
-6.322E-2	1.280E+1	2.642E+1
-5.998E-2	1.277E+1	2.657E+1
-5.998E-2	1.267E+1	2.642E+1
-6.484E-2	1.280E+1	2.651E+1
-6.160E-2	1.265E+1	2.643E+1
-5.998E-2	1.273E+1	2.651E+1
-5.835E-2	1.270E+1	2.643E+1
-6.160E-2	1.272E+1	2.631E+1
-6.160E-2	1.273E+1	2.656E+1
-6.160E-2	1.262E+1	2.647E+1
-6.160E-2	1.289E+1	2.627E+1
-6.160E-2	1.289E+1	2.634E+1
-6.160E-2	1.271E+1	2.668E+1
-5.998E-2	1.268E+1	2.629E+1
-5.835E-2	1.254E+1	2.646E+1
-6.160E-2	1.283E+1	2.641E+1
-5.998E-2	1.275E+1	2.652E+1
-5.998E-2	1.274E+1	2.644E+1
-5.673E-2	1.276E+1	2.654E+1
-6.484E-2	1.282E+1	2.645E+1
-6.322E-2	1.263E+1	2.680E+1
-6.322E-2	1.275E+1	2.655E+1
-6.160E-2	1.282E+1	2.679E+1
-6.160E-2	1.269E+1	2.648E+1
-5.998E-2	1.273E+1	2.656E+1
-5.998E-2	1.279E+1	2.644E+1
-6.160E-2	1.271E+1	2.642E+1
-6.322E-2	1.280E+1	2.658E+1
-6.322E-2	1.276E+1	2.644E+1
-5.835E-2	1.279E+1	2.634E+1
-5.998E-2	1.275E+1	2.656E+1
-6.160E-2	1.277E+1	2.642E+1
-5.835E-2	1.274E+1	2.639E+1
-5.835E-2	1.280E+1	2.656E+1
-6.160E-2	1.272E+1	2.645E+1
-6.322E-2	1.277E+1	2.636E+1
-6.160E-2	1.283E+1	2.648E+1
-5.998E-2	1.273E+1	2.646E+1
-5.998E-2	1.282E+1	2.639E+1
-6.160E-2	1.289E+1	2.630E+1
-6.160E-2	1.276E+1	2.672E+1
-5.998E-2	1.271E+1	2.650E+1
-5.998E-2	1.285E+1	2.655E+1
-5.998E-2	1.272E+1	2.660E+1
-6.160E-2	1.278E+1	2.665E+1
-5.998E-2	1.267E+1	2.678E+1
-5.998E-2	1.280E+1	2.632E+1
-6.322E-2	1.288E+1	2.650E+1
-6.322E-2	1.279E+1	2.642E+1
-5.998E-2	1.275E+1	2.653E+1
-5.998E-2	1.286E+1	2.639E+1
-6.160E-2	1.277E+1	2.658E+1
-5.998E-2	1.269E+1	2.662E+1
-5.835E-2	1.294E+1	2.655E+1
-5.835E-2	1.271E+1	2.653E+1
-6.484E-2	1.278E+1	2.655E+1
-5.835E-2	1.274E+1	2.668E+1
-6.160E-2	1.287E+1	2.637E+1
-5.835E-2	1.270E+1	2.659E+1
-5.998E-2	1.275E+1	2.654E+1
-6.160E-2	1.281E+1	2.667E+1
-5.998E-2	1.286E+1	2.638E+1
-5.998E-2	1.272E+1	2.659E+1
-5.998E-2	1.275E+1	2.659E+1
-6.160E-2	1.276E+1	2.660E+1
-6.160E-2	1.268E+1	2.667E+1
-5.835E-2	1.270E+1	2.667E+1
-6.322E-2	1.284E+1	2.654E+1
-5.835E-2	1.276E+1	2.659E+1
-5.998E-2	1.283E+1	2.637E+1
-5.998E-2	1.266E+1	2.657E+1
-6.646E-2	1.291E+1	2.638E+1
-6.322E-2	1.269E+1	2.662E+1
-6.160E-2	1.275E+1	2.650E+1
-5.835E-2	1.271E+1	2.645E+1
-6.484E-2	1.278E+1	2.646E+1
-5.998E-2	1.265E+1	2.652E+1
-5.998E-2	1.256E+1	2.644E+1
-5.998E-2	1.277E+1	2.656E+1
-6.322E-2	1.289E+1	2.656E+1
-6.322E-2	1.279E+1	2.630E+1
-5.835E-2	1.261E+1	2.668E+1
-5.835E-2	1.266E+1	2.652E+1
-6.322E-2	1.265E+1	2.656E+1
-6.160E-2	1.275E+1	2.652E+1
-5.835E-2	1.268E+1	2.653E+1
-5.835E-2	1.294E+1	2.643E+1
-6.484E-2	1.272E+1	2.641E+1
-6.484E-2	1.280E+1	2.630E+1
-6.160E-2	1.281E+1	2.667E+1
-5.998E-2	1.281E+1	2.635E+1
-5.998E-2	1.281E+1	2.647E+1
-6.322E-2	1.284E+1	2.650E+1
-6.160E-2	1.288E+1	2.649E+1
-6.322E-2	1.271E+1	2.654E+1
-6.322E-2	1.269E+1	2.640E+1
-6.160E-2	1.264E+1	2.649E+1
-5.835E-2	1.276E+1	2.652E+1
-6.160E-2	1.290E+1	2.643E+1
-6.322E-2	1.270E+1	2.648E+1
-5.998E-2	1.286E+1	2.646E+1
-5.998E-2	1.266E+1	2.656E+1
-5.998E-2	1.270E+1	2.660E+1
-6.322E-2	1.285E+1	2.648E+1
-6.484E-2	1.271E+1	2.651E+1
-5.998E-2	1.274E+1	2.627E+1
-5.673E-2	1.278E+1	2.652E+1
-6.160E-2	1.287E+1	2.657E+1
-6.160E-2	1.285E+1	2.646E+1
-6.160E-2	1.262E+1	2.640E+1
-5.998E-2	1.262E+1	2.644E+1
-6.160E-2	1.264E+1	2.631E+1
-6.160E-2	1.263E+1	2.643E+1
-5.998E-2	1.264E+1	2.659E+1
-5.673E-2	1.274E+1	2.655E+1
-5.998E-2	1.286E+1	2.646E+1
-6.160E-2	1.281E+1	2.652E+1
-5.835E-2	1.292E+1	2.656E+1
-6.160E-2	1.278E+1	2.649E+1
-6.322E-2	1.276E+1	2.650E+1
-6.322E-2	1.270E+1	2.657E+1
-5.998E-2	1.288E+1	2.637E+1
-5.998E-2	1.283E+1	2.660E+1
-6.484E-2	1.277E+1	2.658E+1
-6.322E-2	1.282E+1	2.662E+1
-5.998E-2	1.271E+1	2.641E+1
-6.160E-2	1.274E+1	2.634E+1
-6.160E-2	1.276E+1	2.637E+1
-6.160E-2	1.281E+1	2.637E+1
-5.673E-2	1.281E+1	2.641E+1
-6.322E-2	1.271E+1	2.654E+1
-5.998E-2	1.280E+1	2.659E+1
-6.160E-2	1.269E+1	2.652E+1
-6.160E-2	1.284E+1	2.666E+1
-6.160E-2	1.275E+1	2.629E+1
-6.160E-2	1.273E+1	2.635E+1
-5.998E-2	1.272E+1	2.660E+1
-5.998E-2	1.297E+1	2.627E+1
-5.998E-2	1.275E+1	2.653E+1
-6.160E-2	1.283E+1	2.642E+1
-5.998E-2	1.289E+1	2.652E+1
-6.160E-2	1.284E+1	2.635E+1
-6.160E-2	1.266E+1	2.650E+1
-6.484E-2	1.274E+1	2.663E+1
-5.998E-2	1.276E+1	2.658E+1
-5.673E-2	1.289E+1	2.632E+1
-5.998E-2	1.275E+1	2.655E+1
-6.322E-2	1.279E+1	2.631E+1
-6.160E-2	1.278E+1	2.638E+1
-5.998E-2	1.294E+1	2.650E+1
-6.160E-2	1.279E+1	2.647E+1
-6.322E-2	1.274E+1	2.665E+1
-6.160E-2	1.264E+1	2.657E+1
-5.998E-2	1.281E+1	2.668E+1
-5.998E-2	1.276E+1	2.654E+1
-6.484E-2	1.279E+1	2.639E+1
-5.998E-2	1.288E+1	2.642E+1
-5.835E-2	1.275E+1	2.663E+1
-5.998E-2	1.280E+1	2.669E+1
-6.160E-2	1.274E+1	2.631E+1
-6.484E-2	1.278E+1	2.654E+1
-5.511E-2	1.267E+1	2.639E+1
-5.998E-2	1.274E+1	2.650E+1
-6.322E-2	1.255E+1	2.629E+1
-6.160E-2	1.271E+1	2.650E+1
-5.998E-2	1.267E+1	2.647E+1
-6.160E-2	1.279E+1	2.649E+1
-6.160E-2	1.256E+1	2.666E+1
-6.160E-2	1.278E+1	2.648E+1
-6.322E-2	1.274E+1	2.635E+1
-5.835E-2	1.268E+1	2.631E+1
-5.998E-2	1.274E+1	2.640E+1
-6.322E-2	1.289E+1	2.646E+1
-5.998E-2	1.287E+1	2.653E+1
-5.998E-2	1.282E+1	2.647E+1
-6.322E-2	1.296E+1	2.659E+1
-6.322E-2	1.280E+1	2.657E+1
-5.835E-2	1.277E+1	2.652E+1
-6.322E-2	1.281E+1	2.665E+1
-6.160E-2	1.268E+1	2.668E+1
-6.160E-2	1.265E+1	2.644E+1
-5.998E-2	1.279E+1	2.652E+1
-6.160E-2	1.272E+1	2.660E+1
-6.322E-2	1.262E+1	2.641E+1
-6.160E-2	1.270E+1	2.648E+1
-6.160E-2	1.286E+1	2.653E+1
-5.673E-2	1.282E+1	2.650E+1
-6.160E-2	1.259E+1	2.642E+1
-6.322E-2	1.279E+1	2.649E+1
-5.998E-2	1.285E+1	2.635E+1
-5.998E-2	1.265E+1	2.638E+1
-6.322E-2	1.279E+1	2.660E+1
-5.998E-2	1.280E+1	2.659E+1
-5.998E-2	1.273E+1	2.658E+1
-6.160E-2	1.270E+1	2.652E+1
-5.998E-2	1.269E+1	2.649E+1
-6.160E-2	1.280E+1	2.639E+1
-5.673E-2	1.275E+1	2.648E+1
-5.998E-2	1.288E+1	2.645E+1
-6.322E-2	1.281E+1	2.633E+1
-6.322E-2	1.262E+1	2.629E+1
-5.998E-2	1.266E+1	2.663E+1
-5.835E-2	1.283E+1	2.646E+1
-6.160E-2	1.275E+1	2.642E+1
-6.160E-2	1.273E+1	2.647E+1
-5.835E-2	1.279E+1	2.633E+1
-6.160E-2	1.274E+1	2.619E+1
-6.322E-2	1.273E+1	2.637E+1
-5.998E-2	1.282E+1	2.631E+1
-5.998E-2	1.282E+1	2.641E+1
-5.998E-2	1.274E+1	2.680E+1
-6.322E-2	1.284E+1	2.654E+1
-6.322E-2	1.277E+1	2.655E+1
-5.835E-2	1.289E+1	2.635E+1
-5.835E-2	1.277E+1	2.650E+1
-6.160E-2	1.276E+1	2.642E+1
-6.484E-2	1.284E+1	2.647E+1
-5.835E-2	1.273E+1	2.667E+1
-5.998E-2	1.264E+1	2.649E+1
-6.160E-2	1.281E+1	2.645E+1
-6.160E-2	1.289E+1	2.652E+1
-5.673E-2	1.273E+1	2.647E+1
-5.998E-2	1.284E+1	2.678E+1
-5.998E-2	1.278E+1	2.642E+1
-6.160E-2	1.265E+1	2.650E+1
-5.835E-2	1.294E+1	2.628E+1
-5.673E-2	1.276E+1	2.677E+1
-6.322E-2	1.274E+1	2.658E+1
-6.484E-2	1.274E+1	2.654E+1
-5.998E-2	1.280E+1	2.638E+1
-5.835E-2	1.283E+1	2.647E+1
-6.322E-2	1.270E+1	2.636E+1
[truncated: 93,948 more rows]
