# Supplementary material for: Improved ANAP incorporation and VCF analysis reveal details of P2X7 current facilitation and a limited conformational interplay between ATP binding and the intracellular ballast domain
Source: eLife. 2023 Jan 4;12:e82479. doi: 10.7554/eLife.82479 (PMC9859053; doi:10.7554/eLife.82479)
Supplement: Figure 3—source data 1. [file elife-82479-fig3-data1.zip › Figure-3_source-data-1/S124_filterset-2_m08#04.csv]

-4.055E-1	4.681E+0	1.017E+1
-4.055E-1	4.714E+0	1.003E+1
-4.119E-1	4.788E+0	1.009E+1
-4.055E-1	4.710E+0	1.002E+1
-4.055E-1	4.701E+0	1.013E+1
-4.055E-1	4.772E+0	1.011E+1
-4.087E-1	4.684E+0	1.010E+1
-4.087E-1	4.684E+0	1.017E+1
-4.038E-1	4.723E+0	1.007E+1
-4.087E-1	4.756E+0	1.009E+1
-4.087E-1	4.671E+0	1.015E+1
-4.055E-1	4.808E+0	1.003E+1
-4.038E-1	4.730E+0	9.933E+0
-4.071E-1	4.808E+0	1.020E+1
-4.119E-1	4.726E+0	1.012E+1
-4.071E-1	4.577E+0	1.004E+1
-4.055E-1	4.710E+0	1.023E+1
-4.071E-1	4.772E+0	1.009E+1
-4.103E-1	4.691E+0	1.013E+1
-4.087E-1	4.636E+0	1.020E+1
-4.038E-1	4.717E+0	1.003E+1
-4.087E-1	4.701E+0	1.017E+1
-4.119E-1	4.811E+0	1.008E+1
-4.071E-1	4.765E+0	1.001E+1
-4.022E-1	4.704E+0	1.009E+1
-4.071E-1	4.678E+0	1.006E+1
-4.087E-1	4.824E+0	1.009E+1
-4.055E-1	4.785E+0	1.002E+1
-4.071E-1	4.697E+0	1.012E+1
-4.087E-1	4.791E+0	1.003E+1
-4.119E-1	4.811E+0	1.016E+1
-4.038E-1	4.739E+0	1.015E+1
-4.071E-1	4.720E+0	1.004E+1
-4.071E-1	4.736E+0	1.011E+1
-4.103E-1	4.788E+0	1.009E+1
-4.071E-1	4.782E+0	1.019E+1
-4.055E-1	4.752E+0	1.005E+1
-4.103E-1	4.785E+0	1.014E+1
-4.103E-1	4.691E+0	1.012E+1
-4.087E-1	4.714E+0	1.001E+1
-4.055E-1	4.788E+0	1.008E+1
-4.087E-1	4.710E+0	1.015E+1
-4.087E-1	4.723E+0	1.003E+1
-4.071E-1	4.769E+0	1.006E+1
-4.038E-1	4.830E+0	1.010E+1
-4.071E-1	4.752E+0	1.013E+1
-4.103E-1	4.785E+0	1.023E+1
-4.071E-1	4.782E+0	1.012E+1
-4.071E-1	4.814E+0	1.004E+1
-4.087E-1	4.765E+0	1.012E+1
-4.103E-1	4.723E+0	1.021E+1
-4.071E-1	4.707E+0	1.008E+1
-4.038E-1	4.717E+0	1.012E+1
-4.087E-1	4.720E+0	1.011E+1
-4.119E-1	4.739E+0	1.010E+1
-4.071E-1	4.778E+0	1.012E+1
-4.055E-1	4.642E+0	1.015E+1
-4.055E-1	4.752E+0	1.010E+1
-4.136E-1	4.739E+0	1.021E+1
-4.055E-1	4.769E+0	1.016E+1
-4.055E-1	4.720E+0	1.011E+1
-4.055E-1	4.872E+0	1.009E+1
-4.119E-1	4.726E+0	1.012E+1
-4.087E-1	4.795E+0	1.001E+1
-4.038E-1	4.720E+0	9.982E+0
-4.071E-1	4.788E+0	1.005E+1
-4.136E-1	4.801E+0	1.014E+1
-4.087E-1	4.730E+0	1.014E+1
-4.071E-1	4.782E+0	9.985E+0
-4.071E-1	4.752E+0	1.015E+1
-4.087E-1	4.752E+0	1.016E+1
-4.038E-1	4.811E+0	1.003E+1
-4.038E-1	4.782E+0	1.008E+1
-4.071E-1	4.720E+0	1.011E+1
-4.087E-1	4.684E+0	1.000E+1
-4.055E-1	4.765E+0	1.006E+1
-4.055E-1	4.775E+0	1.018E+1
-4.071E-1	4.723E+0	1.016E+1
-4.136E-1	4.752E+0	9.998E+0
-4.055E-1	4.804E+0	1.012E+1
-4.006E-1	4.681E+0	1.015E+1
-4.087E-1	4.697E+0	1.018E+1
-4.119E-1	4.824E+0	1.005E+1
-4.087E-1	4.843E+0	1.011E+1
-4.055E-1	4.778E+0	1.016E+1
-4.103E-1	4.808E+0	1.010E+1
-4.103E-1	4.681E+0	1.023E+1
-4.071E-1	4.739E+0	1.018E+1
-4.038E-1	4.697E+0	1.021E+1
-4.071E-1	4.785E+0	1.011E+1
-4.087E-1	4.772E+0	1.013E+1
-4.071E-1	4.824E+0	9.946E+0
-4.038E-1	4.658E+0	1.010E+1
-4.087E-1	4.736E+0	1.018E+1
-4.119E-1	4.739E+0	1.008E+1
-4.038E-1	4.791E+0	1.008E+1
-4.055E-1	4.856E+0	1.004E+1
-4.071E-1	4.775E+0	1.010E+1
-4.071E-1	4.691E+0	1.014E+1
-4.038E-1	4.788E+0	1.010E+1
-4.055E-1	4.671E+0	1.022E+1
-4.087E-1	4.743E+0	1.004E+1
-4.119E-1	4.765E+0	1.005E+1
-4.087E-1	4.694E+0	9.991E+0
-4.022E-1	4.762E+0	1.016E+1
-4.055E-1	4.804E+0	1.006E+1
-4.103E-1	4.710E+0	1.000E+1
-4.071E-1	4.762E+0	1.001E+1
-4.038E-1	4.752E+0	1.001E+1
-4.087E-1	4.756E+0	1.008E+1
-4.103E-1	4.808E+0	1.009E+1
-4.055E-1	4.775E+0	1.025E+1
-4.022E-1	4.723E+0	1.009E+1
-4.071E-1	4.743E+0	1.009E+1
-4.087E-1	4.775E+0	1.016E+1
-4.055E-1	4.658E+0	1.006E+1
-4.022E-1	4.743E+0	1.010E+1
-4.071E-1	4.788E+0	1.023E+1
-4.103E-1	4.772E+0	1.015E+1
-4.071E-1	4.756E+0	1.020E+1
-4.022E-1	4.704E+0	1.021E+1
-4.071E-1	4.782E+0	1.004E+1
-4.087E-1	4.649E+0	9.959E+0
-4.071E-1	4.778E+0	1.016E+1
-4.038E-1	4.675E+0	1.020E+1
-4.103E-1	4.772E+0	1.010E+1
-4.103E-1	4.889E+0	1.006E+1
-4.071E-1	4.697E+0	1.014E+1
-4.038E-1	4.684E+0	1.011E+1
-4.071E-1	4.746E+0	1.007E+1
-4.087E-1	4.791E+0	1.000E+1
-4.071E-1	4.824E+0	1.015E+1
-4.006E-1	4.782E+0	1.010E+1
-4.087E-1	4.697E+0	1.010E+1
-4.087E-1	4.765E+0	1.013E+1
-4.071E-1	4.723E+0	1.009E+1
-4.055E-1	4.701E+0	1.008E+1
-4.087E-1	4.772E+0	1.011E+1
-4.136E-1	4.726E+0	1.014E+1
-4.055E-1	4.765E+0	1.009E+1
-4.071E-1	4.811E+0	1.011E+1
-4.055E-1	4.804E+0	1.011E+1
-4.103E-1	4.743E+0	1.011E+1
-4.055E-1	4.707E+0	1.009E+1
-4.038E-1	4.710E+0	1.014E+1
-4.087E-1	4.739E+0	1.010E+1
-4.119E-1	4.775E+0	1.018E+1
-4.071E-1	4.723E+0	1.014E+1
-4.055E-1	4.798E+0	1.024E+1
-4.103E-1	4.707E+0	1.010E+1
-4.119E-1	4.710E+0	1.017E+1
-4.055E-1	4.749E+0	1.018E+1
-4.055E-1	4.694E+0	1.022E+1
-4.071E-1	4.769E+0	1.020E+1
-4.103E-1	4.691E+0	1.008E+1
-4.087E-1	4.778E+0	1.006E+1
-4.087E-1	4.769E+0	1.001E+1
-4.103E-1	4.726E+0	1.016E+1
-4.087E-1	4.772E+0	1.017E+1
-4.071E-1	4.769E+0	1.010E+1
-4.038E-1	4.762E+0	1.028E+1
-4.055E-1	4.723E+0	1.001E+1
-4.087E-1	4.746E+0	1.012E+1
-4.055E-1	4.707E+0	1.009E+1
-4.022E-1	4.697E+0	1.022E+1
-4.087E-1	4.710E+0	1.007E+1
-4.103E-1	4.717E+0	9.969E+0
-4.087E-1	4.752E+0	1.013E+1
-4.038E-1	4.736E+0	1.004E+1
-4.071E-1	4.730E+0	1.002E+1
-4.119E-1	4.756E+0	1.014E+1
-4.071E-1	4.691E+0	1.018E+1
-4.038E-1	4.908E+0	1.010E+1
-4.087E-1	4.662E+0	1.019E+1
-4.119E-1	4.850E+0	1.007E+1
-4.055E-1	4.762E+0	1.007E+1
-4.038E-1	4.730E+0	1.017E+1
-4.071E-1	4.752E+0	1.009E+1
-4.119E-1	4.726E+0	1.010E+1
-4.038E-1	4.811E+0	1.013E+1
-4.055E-1	4.675E+0	1.018E+1
-4.087E-1	4.788E+0	1.013E+1
-4.103E-1	4.746E+0	1.020E+1
-4.071E-1	4.775E+0	1.024E+1
-4.038E-1	4.752E+0	1.014E+1
-4.071E-1	4.778E+0	1.010E+1
-4.087E-1	4.743E+0	1.012E+1
-4.071E-1	4.739E+0	1.016E+1
-4.055E-1	4.717E+0	1.009E+1
-4.071E-1	4.720E+0	1.015E+1
-4.119E-1	4.726E+0	1.017E+1
-4.055E-1	4.814E+0	1.007E+1
-4.038E-1	4.785E+0	1.006E+1
-4.071E-1	4.882E+0	1.010E+1
-4.103E-1	4.684E+0	1.010E+1
-4.071E-1	4.752E+0	1.024E+1
-4.038E-1	4.684E+0	1.006E+1
-4.087E-1	4.772E+0	1.015E+1
-4.103E-1	4.704E+0	1.012E+1
-4.055E-1	4.830E+0	1.012E+1
-4.038E-1	4.739E+0	1.017E+1
-4.103E-1	4.736E+0	1.007E+1
-4.103E-1	4.671E+0	1.008E+1
-4.055E-1	4.824E+0	1.015E+1
-4.055E-1	4.769E+0	1.010E+1
-4.055E-1	4.830E+0	1.015E+1
-4.103E-1	4.756E+0	1.011E+1
-4.087E-1	4.739E+0	1.012E+1
-4.038E-1	4.765E+0	1.010E+1
-4.071E-1	4.675E+0	1.002E+1
-4.119E-1	4.704E+0	1.013E+1
-4.087E-1	4.697E+0	1.012E+1
-4.038E-1	4.759E+0	1.011E+1
-4.087E-1	4.885E+0	1.016E+1
-4.119E-1	4.717E+0	9.991E+0
-4.055E-1	4.769E+0	1.017E+1
-4.071E-1	4.717E+0	1.010E+1
-4.119E-1	4.697E+0	1.004E+1
-4.103E-1	4.736E+0	1.013E+1
-4.071E-1	4.691E+0	1.008E+1
-4.055E-1	4.707E+0	1.008E+1
-4.071E-1	4.795E+0	1.015E+1
-4.119E-1	4.762E+0	1.006E+1
-4.071E-1	4.798E+0	1.002E+1
-4.022E-1	4.717E+0	1.012E+1
-4.055E-1	4.785E+0	1.018E+1
-4.119E-1	4.691E+0	1.014E+1
-4.071E-1	4.736E+0	1.021E+1
-4.087E-1	4.726E+0	1.019E+1
-4.055E-1	4.772E+0	1.014E+1
-4.103E-1	4.733E+0	1.002E+1
-4.038E-1	4.798E+0	1.006E+1
-4.038E-1	4.688E+0	1.004E+1
-4.055E-1	4.804E+0	1.003E+1
-4.103E-1	4.775E+0	1.017E+1
-4.071E-1	4.782E+0	9.943E+0
-4.038E-1	4.824E+0	1.013E+1
-4.055E-1	4.762E+0	9.998E+0
-4.103E-1	4.730E+0	1.004E+1
-4.055E-1	4.675E+0	1.010E+1
-4.055E-1	4.707E+0	1.017E+1
-4.119E-1	4.726E+0	1.008E+1
-4.103E-1	4.717E+0	1.008E+1
-4.071E-1	4.775E+0	1.008E+1
-4.055E-1	4.821E+0	1.018E+1
-4.071E-1	4.743E+0	1.010E+1
-4.119E-1	4.765E+0	1.013E+1
-4.055E-1	4.681E+0	1.002E+1
-4.038E-1	4.746E+0	1.007E+1
-4.055E-1	4.804E+0	1.008E+1
-4.087E-1	4.821E+0	1.006E+1
-4.071E-1	4.752E+0	1.019E+1
-4.038E-1	4.726E+0	1.021E+1
-4.087E-1	4.791E+0	1.010E+1
-4.071E-1	4.856E+0	1.016E+1
-4.087E-1	4.652E+0	1.023E+1
-4.055E-1	4.769E+0	1.008E+1
-4.055E-1	4.697E+0	1.005E+1
-4.103E-1	4.749E+0	1.010E+1
-4.038E-1	4.837E+0	1.015E+1
-4.038E-1	4.730E+0	1.029E+1
-4.087E-1	4.817E+0	1.012E+1
-4.136E-1	4.723E+0	1.012E+1
-4.071E-1	4.788E+0	1.011E+1
-4.038E-1	4.723E+0	1.007E+1
-4.071E-1	4.765E+0	1.014E+1
-4.103E-1	4.749E+0	1.003E+1
-4.103E-1	4.801E+0	1.013E+1
-4.055E-1	4.752E+0	1.022E+1
-4.103E-1	4.762E+0	1.009E+1
-4.136E-1	4.808E+0	9.991E+0
-4.055E-1	4.782E+0	1.012E+1
-4.071E-1	4.837E+0	1.014E+1
-4.103E-1	4.658E+0	1.010E+1
-4.136E-1	4.675E+0	1.007E+1
-4.087E-1	4.759E+0	1.012E+1
-4.055E-1	4.710E+0	1.021E+1
-4.071E-1	4.782E+0	1.016E+1
-4.119E-1	4.859E+0	1.008E+1
-4.071E-1	4.701E+0	1.010E+1
-4.022E-1	4.791E+0	1.016E+1
-4.103E-1	4.814E+0	1.017E+1
-4.103E-1	4.759E+0	1.000E+1
-4.038E-1	4.837E+0	1.019E+1
-4.071E-1	4.791E+0	1.006E+1
-4.071E-1	4.701E+0	1.016E+1
-4.103E-1	4.752E+0	1.015E+1
-4.055E-1	4.739E+0	1.016E+1
-4.055E-1	4.830E+0	1.011E+1
-4.087E-1	4.749E+0	1.021E+1
-4.136E-1	4.804E+0	1.019E+1
-4.055E-1	4.710E+0	1.020E+1
-4.071E-1	4.769E+0	1.021E+1
-4.087E-1	4.775E+0	1.013E+1
-4.103E-1	4.684E+0	1.024E+1
-4.071E-1	4.795E+0	1.022E+1
-4.055E-1	4.756E+0	1.013E+1
-4.071E-1	4.707E+0	1.019E+1
-4.087E-1	4.772E+0	1.014E+1
-4.055E-1	4.788E+0	1.000E+1
-4.055E-1	4.736E+0	1.017E+1
-4.087E-1	4.704E+0	1.011E+1
-4.103E-1	4.775E+0	1.006E+1
-4.103E-1	4.782E+0	1.009E+1
-4.055E-1	4.736E+0	1.034E+1
-4.055E-1	4.778E+0	1.016E+1
-4.087E-1	4.762E+0	1.014E+1
-4.055E-1	4.733E+0	1.016E+1
-4.038E-1	4.743E+0	1.015E+1
-4.071E-1	4.765E+0	1.011E+1
-4.087E-1	4.697E+0	1.004E+1
-4.055E-1	4.733E+0	1.005E+1
-4.087E-1	4.739E+0	1.009E+1
-4.087E-1	4.736E+0	1.002E+1
-4.136E-1	4.710E+0	1.003E+1
-4.055E-1	4.691E+0	1.016E+1
-4.071E-1	4.759E+0	9.920E+0
-4.071E-1	4.749E+0	1.009E+1
-4.103E-1	4.808E+0	1.001E+1
-4.071E-1	4.743E+0	1.022E+1
-4.022E-1	4.752E+0	1.011E+1
-4.071E-1	4.694E+0	1.002E+1
-4.119E-1	4.691E+0	1.024E+1
-4.087E-1	4.765E+0	1.012E+1
-4.055E-1	4.701E+0	1.016E+1
-4.087E-1	4.756E+0	1.018E+1
-4.136E-1	4.769E+0	1.019E+1
-4.071E-1	4.714E+0	1.013E+1
-4.038E-1	4.681E+0	1.014E+1
-4.103E-1	4.769E+0	1.006E+1
-4.103E-1	4.658E+0	1.002E+1
-4.071E-1	4.717E+0	1.021E+1
-4.038E-1	4.785E+0	1.024E+1
-4.071E-1	4.772E+0	1.006E+1
-4.103E-1	4.743E+0	1.004E+1
-4.071E-1	4.801E+0	1.014E+1
-4.055E-1	4.723E+0	1.008E+1
-4.071E-1	4.746E+0	1.007E+1
-4.136E-1	4.814E+0	1.009E+1
-4.055E-1	4.765E+0	1.006E+1
-4.038E-1	4.726E+0	1.022E+1
-4.103E-1	4.707E+0	1.012E+1
-4.119E-1	4.658E+0	1.022E+1
-4.071E-1	4.772E+0	9.998E+0
-4.071E-1	4.808E+0	1.012E+1
-4.087E-1	4.782E+0	1.008E+1
-4.136E-1	4.772E+0	1.020E+1
-4.055E-1	4.652E+0	1.002E+1
-4.038E-1	4.720E+0	9.949E+0
-4.087E-1	4.759E+0	1.012E+1
-4.119E-1	4.714E+0	1.007E+1
-4.055E-1	4.765E+0	1.001E+1
-4.087E-1	4.717E+0	1.001E+1
-4.087E-1	4.876E+0	1.014E+1
-4.103E-1	4.707E+0	1.011E+1
-4.055E-1	4.756E+0	1.010E+1
-4.071E-1	4.707E+0	1.011E+1
-4.071E-1	4.681E+0	1.018E+1
-4.087E-1	4.688E+0	1.002E+1
-4.071E-1	4.704E+0	1.021E+1
-4.055E-1	4.714E+0	1.015E+1
-4.119E-1	4.824E+0	1.019E+1
-4.103E-1	4.791E+0	1.009E+1
-4.055E-1	4.736E+0	1.011E+1
-4.038E-1	4.775E+0	1.012E+1
-4.087E-1	4.717E+0	1.023E+1
-4.119E-1	4.707E+0	1.003E+1
-4.055E-1	4.675E+0	1.004E+1
-4.038E-1	4.710E+0	1.010E+1
-4.071E-1	4.668E+0	1.004E+1
-4.119E-1	4.681E+0	1.004E+1
-4.071E-1	4.668E+0	1.013E+1
-4.055E-1	4.739E+0	1.008E+1
-4.103E-1	4.749E+0	1.014E+1
-4.136E-1	4.707E+0	1.008E+1
-4.055E-1	4.782E+0	1.013E+1
-4.071E-1	4.739E+0	1.021E+1
-4.087E-1	4.743E+0	1.018E+1
-4.119E-1	4.762E+0	1.009E+1
-4.055E-1	4.808E+0	1.000E+1
-4.038E-1	4.752E+0	1.005E+1
-4.103E-1	4.720E+0	1.019E+1
-4.103E-1	4.707E+0	1.021E+1
-4.071E-1	4.817E+0	1.013E+1
-4.071E-1	4.730E+0	1.017E+1
-4.071E-1	4.795E+0	1.010E+1
-4.087E-1	4.778E+0	1.003E+1
-4.071E-1	4.736E+0	1.022E+1
-4.022E-1	4.658E+0	9.962E+0
-4.071E-1	4.707E+0	1.017E+1
-4.103E-1	4.714E+0	1.008E+1
-4.055E-1	4.772E+0	1.017E+1
-4.038E-1	4.834E+0	1.016E+1
-4.119E-1	4.765E+0	1.009E+1
-4.103E-1	4.704E+0	1.012E+1
-4.087E-1	4.785E+0	1.014E+1
-4.055E-1	4.649E+0	1.019E+1
-4.087E-1	4.756E+0	1.018E+1
-4.119E-1	4.717E+0	1.007E+1
-4.071E-1	4.756E+0	1.013E+1
-4.055E-1	4.759E+0	1.014E+1
-4.087E-1	4.756E+0	1.009E+1
-4.103E-1	4.726E+0	1.009E+1
-4.103E-1	4.707E+0	1.011E+1
-4.071E-1	4.752E+0	1.012E+1
-4.087E-1	4.704E+0	1.004E+1
-4.103E-1	4.785E+0	1.015E+1
-4.087E-1	4.801E+0	1.017E+1
-4.055E-1	4.681E+0	1.003E+1
-4.087E-1	4.736E+0	1.012E+1
-4.119E-1	4.707E+0	1.005E+1
-4.071E-1	4.798E+0	1.020E+1
-4.055E-1	4.746E+0	1.012E+1
-4.119E-1	4.726E+0	1.019E+1
-4.119E-1	4.795E+0	1.016E+1
-4.071E-1	4.804E+0	1.018E+1
-4.022E-1	4.730E+0	1.010E+1
-4.087E-1	4.749E+0	1.014E+1
-4.136E-1	4.746E+0	1.002E+1
-4.071E-1	4.752E+0	1.012E+1
-4.071E-1	4.733E+0	1.009E+1
-4.103E-1	4.717E+0	1.012E+1
-4.103E-1	4.769E+0	1.022E+1
-4.087E-1	4.694E+0	1.002E+1
-4.055E-1	4.668E+0	1.023E+1
-4.087E-1	4.733E+0	1.013E+1
-4.103E-1	4.736E+0	1.022E+1
-4.071E-1	4.726E+0	1.012E+1
-4.055E-1	4.665E+0	1.025E+1
-4.087E-1	4.752E+0	1.006E+1
-4.103E-1	4.707E+0	1.005E+1
-4.071E-1	4.791E+0	1.010E+1
-4.038E-1	4.814E+0	9.998E+0
-4.087E-1	4.749E+0	1.015E+1
-4.087E-1	4.697E+0	1.015E+1
-4.071E-1	4.723E+0	1.013E+1
-4.087E-1	4.756E+0	1.010E+1
-4.087E-1	4.746E+0	9.985E+0
-4.103E-1	4.658E+0	1.004E+1
-4.055E-1	4.756E+0	1.007E+1
-4.038E-1	4.720E+0	1.011E+1
-4.087E-1	4.746E+0	1.015E+1
-4.103E-1	4.843E+0	1.016E+1
-4.071E-1	4.788E+0	1.011E+1
-4.071E-1	4.694E+0	1.014E+1
-4.071E-1	4.623E+0	1.007E+1
-4.087E-1	4.678E+0	9.978E+0
-4.071E-1	4.668E+0	1.012E+1
-4.038E-1	4.739E+0	1.017E+1
-4.103E-1	4.830E+0	9.962E+0
-4.136E-1	4.749E+0	1.014E+1
-4.071E-1	4.723E+0	1.006E+1
-4.071E-1	4.817E+0	1.025E+1
-4.071E-1	4.668E+0	1.015E+1
-4.119E-1	4.665E+0	1.024E+1
-4.038E-1	4.749E+0	1.022E+1
-4.055E-1	4.817E+0	1.005E+1
-4.087E-1	4.772E+0	1.018E+1
-4.119E-1	4.814E+0	1.002E+1
-4.071E-1	4.778E+0	1.007E+1
-4.055E-1	4.723E+0	1.006E+1
-4.087E-1	4.655E+0	1.010E+1
-4.119E-1	4.730E+0	1.021E+1
-4.071E-1	4.752E+0	1.014E+1
-4.055E-1	4.808E+0	1.007E+1
-4.103E-1	4.752E+0	1.008E+1
-4.119E-1	4.726E+0	1.013E+1
-4.087E-1	4.736E+0	1.014E+1
-4.071E-1	4.804E+0	1.016E+1
-4.087E-1	4.749E+0	1.011E+1
-4.103E-1	4.746E+0	1.022E+1
-4.071E-1	4.798E+0	1.016E+1
-4.055E-1	4.791E+0	1.015E+1
-4.119E-1	4.733E+0	1.000E+1
-4.119E-1	4.668E+0	1.016E+1
-4.055E-1	4.769E+0	1.019E+1
-4.071E-1	4.798E+0	1.010E+1
-4.087E-1	4.827E+0	1.019E+1
-4.103E-1	4.752E+0	1.013E+1
-4.087E-1	4.762E+0	1.005E+1
-4.038E-1	4.752E+0	1.014E+1
-4.087E-1	4.788E+0	1.017E+1
-4.103E-1	4.752E+0	1.018E+1
-4.087E-1	4.701E+0	1.016E+1
-4.055E-1	4.756E+0	1.014E+1
-4.087E-1	4.600E+0	1.011E+1
-4.087E-1	4.743E+0	1.016E+1
-4.055E-1	4.694E+0	1.009E+1
-4.071E-1	4.775E+0	1.017E+1
-4.087E-1	4.749E+0	1.003E+1
-4.103E-1	4.743E+0	1.012E+1
-4.071E-1	4.717E+0	1.025E+1
-4.087E-1	4.730E+0	1.008E+1
-4.071E-1	4.717E+0	1.022E+1
-4.087E-1	4.782E+0	1.020E+1
-4.071E-1	4.665E+0	1.018E+1
-4.038E-1	4.697E+0	1.011E+1
-4.087E-1	4.746E+0	1.007E+1
-4.119E-1	4.749E+0	9.995E+0
-4.055E-1	4.743E+0	1.017E+1
-4.071E-1	4.704E+0	1.021E+1
-4.103E-1	4.746E+0	1.015E+1
-4.103E-1	4.723E+0	1.009E+1
-4.071E-1	4.791E+0	1.013E+1
-4.055E-1	4.720E+0	1.008E+1
-4.087E-1	4.795E+0	1.003E+1
-4.119E-1	4.717E+0	1.010E+1
-4.071E-1	4.665E+0	1.002E+1
-4.087E-1	4.791E+0	1.010E+1
-4.087E-1	4.710E+0	1.013E+1
-4.119E-1	4.717E+0	1.015E+1
-4.071E-1	4.714E+0	1.010E+1
-4.071E-1	4.746E+0	1.006E+1
-4.103E-1	4.606E+0	9.920E+0
-4.119E-1	4.710E+0	1.021E+1
-4.071E-1	4.733E+0	1.023E+1
-4.038E-1	4.830E+0	1.018E+1
-4.103E-1	4.769E+0	1.022E+1
-4.103E-1	4.775E+0	1.011E+1
-4.071E-1	4.801E+0	1.018E+1
-4.071E-1	4.707E+0	1.006E+1
-4.103E-1	4.723E+0	1.010E+1
-4.103E-1	4.746E+0	1.011E+1
-4.071E-1	4.723E+0	1.000E+1
-4.087E-1	4.733E+0	1.020E+1
-4.087E-1	4.759E+0	1.019E+1
-4.119E-1	4.736E+0	9.965E+0
-4.087E-1	4.739E+0	1.017E+1
-4.055E-1	4.688E+0	1.002E+1
-4.087E-1	4.707E+0	1.004E+1
-4.119E-1	4.723E+0	1.012E+1
-4.071E-1	4.827E+0	1.015E+1
-4.038E-1	4.759E+0	1.004E+1
-4.119E-1	4.785E+0	1.016E+1
-4.103E-1	4.847E+0	1.025E+1
-4.071E-1	4.726E+0	1.011E+1
-4.087E-1	4.801E+0	1.015E+1
-4.119E-1	4.701E+0	1.012E+1
-4.136E-1	4.681E+0	1.012E+1
-4.071E-1	4.843E+0	1.010E+1
-4.055E-1	4.791E+0	1.003E+1
-4.087E-1	4.739E+0	1.013E+1
-4.119E-1	4.717E+0	1.012E+1
-4.087E-1	4.717E+0	9.952E+0
-4.103E-1	4.798E+0	1.005E+1
-4.087E-1	4.714E+0	1.018E+1
-4.103E-1	4.707E+0	1.001E+1
-4.087E-1	4.678E+0	1.023E+1
-4.055E-1	4.762E+0	1.010E+1
-4.087E-1	4.701E+0	1.015E+1
-4.119E-1	4.743E+0	1.026E+1
-4.071E-1	4.765E+0	1.010E+1
-4.055E-1	4.739E+0	1.003E+1
-4.103E-1	4.743E+0	1.014E+1
-4.087E-1	4.658E+0	1.024E+1
-4.071E-1	4.707E+0	1.002E+1
-4.071E-1	4.739E+0	1.009E+1
-4.087E-1	4.739E+0	1.015E+1
-4.119E-1	4.778E+0	1.012E+1
-4.087E-1	4.733E+0	1.009E+1
-4.071E-1	4.749E+0	1.012E+1
-4.103E-1	4.756E+0	9.907E+0
-4.119E-1	4.778E+0	1.020E+1
-4.087E-1	4.769E+0	1.013E+1
-4.071E-1	4.749E+0	9.991E+0
-4.087E-1	4.681E+0	1.016E+1
-4.119E-1	4.726E+0	1.016E+1
-4.087E-1	4.791E+0	1.006E+1
-4.055E-1	4.675E+0	1.011E+1
-4.071E-1	4.726E+0	1.017E+1
-4.136E-1	4.714E+0	1.018E+1
-4.071E-1	4.743E+0	1.002E+1
-4.055E-1	4.730E+0	1.020E+1
-4.119E-1	4.817E+0	1.010E+1
-4.103E-1	4.756E+0	1.021E+1
-4.103E-1	4.872E+0	1.015E+1
-4.071E-1	4.730E+0	1.010E+1
-4.103E-1	4.710E+0	1.010E+1
-4.136E-1	4.775E+0	1.005E+1
-4.103E-1	4.821E+0	1.009E+1
-4.055E-1	4.746E+0	1.018E+1
-4.087E-1	4.772E+0	1.008E+1
-4.119E-1	4.736E+0	1.023E+1
-4.071E-1	4.801E+0	1.007E+1
-4.071E-1	4.769E+0	1.003E+1
-4.136E-1	4.714E+0	1.033E+1
-4.119E-1	4.723E+0	1.010E+1
-4.071E-1	4.752E+0	1.010E+1
-4.087E-1	4.733E+0	1.008E+1
-4.136E-1	4.743E+0	1.013E+1
-4.136E-1	4.788E+0	1.007E+1
-4.071E-1	4.769E+0	1.005E+1
-4.055E-1	4.817E+0	1.016E+1
-4.119E-1	4.726E+0	9.965E+0
-4.103E-1	4.739E+0	1.010E+1
-4.087E-1	4.655E+0	1.016E+1
-4.071E-1	4.795E+0	1.010E+1
-4.103E-1	4.769E+0	1.017E+1
-4.119E-1	4.782E+0	1.006E+1
-4.103E-1	4.811E+0	1.009E+1
-4.055E-1	4.720E+0	1.017E+1
-4.103E-1	4.684E+0	1.022E+1
-4.152E-1	4.733E+0	1.014E+1
-4.071E-1	4.749E+0	9.975E+0
-4.087E-1	4.704E+0	1.002E+1
-4.103E-1	4.697E+0	1.010E+1
-4.119E-1	4.749E+0	1.015E+1
-4.071E-1	4.743E+0	1.014E+1
-4.071E-1	4.743E+0	1.010E+1
-4.103E-1	4.701E+0	1.011E+1
-4.119E-1	4.739E+0	1.021E+1
-4.071E-1	4.710E+0	1.006E+1
-4.038E-1	4.730E+0	1.022E+1
-4.087E-1	4.775E+0	1.009E+1
-4.119E-1	4.788E+0	1.011E+1
-4.087E-1	4.782E+0	1.000E+1
-4.055E-1	4.743E+0	1.014E+1
-4.087E-1	4.756E+0	1.011E+1
-4.103E-1	4.788E+0	1.007E+1
-4.071E-1	4.720E+0	1.023E+1
-4.071E-1	4.756E+0	1.012E+1
-4.103E-1	4.714E+0	1.016E+1
-4.119E-1	4.730E+0	1.016E+1
-4.071E-1	4.736E+0	1.022E+1
-4.071E-1	4.788E+0	1.010E+1
-4.119E-1	4.752E+0	1.012E+1
-4.103E-1	4.795E+0	9.995E+0
-4.103E-1	4.788E+0	1.017E+1
-4.071E-1	4.782E+0	1.026E+1
-4.119E-1	4.675E+0	1.007E+1
-4.136E-1	4.756E+0	1.006E+1
-4.087E-1	4.778E+0	1.009E+1
-4.055E-1	4.791E+0	1.005E+1
-4.087E-1	4.795E+0	1.016E+1
-4.103E-1	4.723E+0	1.004E+1
-4.087E-1	4.726E+0	9.982E+0
-4.071E-1	4.739E+0	1.010E+1
-4.103E-1	4.837E+0	1.014E+1
-4.119E-1	4.772E+0	9.952E+0
-4.087E-1	4.743E+0	1.012E+1
-4.087E-1	4.762E+0	1.015E+1
-4.103E-1	4.752E+0	1.025E+1
-4.103E-1	4.840E+0	1.004E+1
-4.087E-1	4.798E+0	1.016E+1
-4.055E-1	4.778E+0	1.005E+1
-4.119E-1	4.704E+0	1.010E+1
-4.119E-1	4.691E+0	1.005E+1
-4.071E-1	4.782E+0	1.013E+1
-4.071E-1	4.668E+0	1.012E+1
-4.119E-1	4.704E+0	1.019E+1
-4.087E-1	4.788E+0	1.003E+1
-4.103E-1	4.730E+0	1.010E+1
-4.055E-1	4.726E+0	1.016E+1
-4.103E-1	4.814E+0	1.007E+1
-4.103E-1	4.782E+0	1.002E+1
-4.071E-1	4.739E+0	1.017E+1
-4.055E-1	4.788E+0	1.007E+1
-4.103E-1	4.801E+0	1.015E+1
-4.103E-1	4.714E+0	1.015E+1
-4.087E-1	4.694E+0	1.004E+1
-4.071E-1	4.714E+0	1.001E+1
-4.119E-1	4.743E+0	1.011E+1
-4.103E-1	4.701E+0	1.009E+1
-4.071E-1	4.684E+0	1.024E+1
-4.071E-1	4.655E+0	1.004E+1
-4.119E-1	4.717E+0	1.002E+1
-4.136E-1	4.853E+0	1.015E+1
-4.071E-1	4.795E+0	9.991E+0
-4.055E-1	4.717E+0	1.006E+1
-4.119E-1	4.733E+0	1.012E+1
-4.119E-1	4.733E+0	1.008E+1
-4.071E-1	4.853E+0	1.017E+1
-4.087E-1	4.749E+0	1.014E+1
-4.071E-1	4.694E+0	1.005E+1
-4.136E-1	4.769E+0	1.029E+1
-4.055E-1	4.710E+0	1.017E+1
-4.071E-1	4.671E+0	1.004E+1
-4.103E-1	4.795E+0	1.011E+1
-4.103E-1	4.778E+0	1.015E+1
-4.071E-1	4.811E+0	1.018E+1
-4.071E-1	4.671E+0	1.007E+1
-4.103E-1	4.652E+0	1.015E+1
-4.136E-1	4.720E+0	1.012E+1
-4.103E-1	4.830E+0	1.008E+1
-4.071E-1	4.782E+0	1.005E+1
-4.071E-1	4.743E+0	1.015E+1
-4.136E-1	4.782E+0	1.005E+1
-4.087E-1	4.714E+0	1.008E+1
-4.071E-1	4.795E+0	1.017E+1
-4.103E-1	4.701E+0	1.006E+1
-4.103E-1	4.652E+0	1.018E+1
-4.087E-1	4.782E+0	1.007E+1
-4.103E-1	4.775E+0	1.009E+1
-4.103E-1	4.733E+0	1.008E+1
-4.103E-1	4.872E+0	1.010E+1
-4.071E-1	4.759E+0	1.020E+1
-4.071E-1	4.694E+0	1.019E+1
-4.119E-1	4.762E+0	1.022E+1
-4.119E-1	4.769E+0	1.022E+1
-4.071E-1	4.707E+0	1.014E+1
-4.071E-1	4.717E+0	1.011E+1
-4.087E-1	4.714E+0	1.030E+1
-4.119E-1	4.788E+0	1.007E+1
-4.071E-1	4.658E+0	1.012E+1
-4.087E-1	4.775E+0	1.014E+1
-4.087E-1	4.665E+0	1.013E+1
-4.103E-1	4.756E+0	1.009E+1
-4.071E-1	4.756E+0	1.007E+1
-4.071E-1	4.817E+0	1.009E+1
-4.087E-1	4.752E+0	1.004E+1
-4.103E-1	4.804E+0	1.020E+1
-4.071E-1	4.762E+0	1.010E+1
-4.055E-1	4.772E+0	1.001E+1
-4.119E-1	4.681E+0	1.012E+1
-4.103E-1	4.749E+0	1.011E+1
-4.055E-1	4.772E+0	1.014E+1
-4.055E-1	4.775E+0	1.007E+1
-4.103E-1	4.788E+0	1.012E+1
-4.136E-1	4.730E+0	1.007E+1
-4.087E-1	4.694E+0	1.018E+1
-4.055E-1	4.785E+0	1.008E+1
-4.087E-1	4.765E+0	1.013E+1
-4.103E-1	4.739E+0	1.000E+1
-4.071E-1	4.739E+0	1.016E+1
-4.055E-1	4.778E+0	1.012E+1
-4.119E-1	4.714E+0	1.017E+1
-4.103E-1	4.798E+0	1.014E+1
-4.071E-1	4.723E+0	1.011E+1
-4.103E-1	4.743E+0	1.008E+1
-4.087E-1	4.717E+0	1.007E+1
-4.103E-1	4.723E+0	1.009E+1
-4.071E-1	4.730E+0	1.020E+1
-4.087E-1	4.756E+0	1.006E+1
-4.119E-1	4.759E+0	1.014E+1
-4.103E-1	4.733E+0	1.012E+1
-4.087E-1	4.778E+0	1.013E+1
-4.071E-1	4.717E+0	1.008E+1
-4.103E-1	4.723E+0	1.010E+1
-4.103E-1	4.762E+0	1.006E+1
-4.071E-1	4.714E+0	1.016E+1
-4.055E-1	4.759E+0	1.025E+1
-4.103E-1	4.726E+0	1.015E+1
-4.103E-1	4.772E+0	1.022E+1
-4.103E-1	4.668E+0	1.001E+1
-4.071E-1	4.717E+0	1.009E+1
-4.136E-1	4.782E+0	1.011E+1
-4.119E-1	4.772E+0	1.009E+1
-4.103E-1	4.733E+0	1.006E+1
-4.087E-1	4.801E+0	1.010E+1
-4.103E-1	4.730E+0	1.004E+1
-4.119E-1	4.778E+0	1.017E+1
-4.055E-1	4.701E+0	1.004E+1
-4.087E-1	4.743E+0	1.004E+1
-4.087E-1	4.749E+0	1.012E+1
-4.119E-1	4.778E+0	1.013E+1
-4.071E-1	4.652E+0	1.014E+1
-4.087E-1	4.804E+0	1.010E+1
-4.103E-1	4.710E+0	1.009E+1
-4.136E-1	4.681E+0	1.025E+1
-4.071E-1	4.801E+0	9.969E+0
-4.071E-1	4.788E+0	1.013E+1
-4.103E-1	4.791E+0	1.005E+1
-4.119E-1	4.652E+0	1.007E+1
-4.087E-1	4.769E+0	1.006E+1
-4.038E-1	4.684E+0	1.018E+1
-4.119E-1	4.749E+0	1.011E+1
-4.119E-1	4.603E+0	1.013E+1
-4.087E-1	4.746E+0	1.012E+1
-4.055E-1	4.772E+0	1.006E+1
-4.119E-1	4.804E+0	1.003E+1
-4.119E-1	4.707E+0	9.952E+0
-4.087E-1	4.762E+0	1.004E+1
-4.103E-1	4.778E+0	1.016E+1
-4.119E-1	4.765E+0	1.012E+1
-4.136E-1	4.662E+0	1.014E+1
-4.071E-1	4.798E+0	1.007E+1
-4.087E-1	4.782E+0	1.008E+1
-4.119E-1	4.714E+0	1.007E+1
-4.119E-1	4.765E+0	1.012E+1
-4.087E-1	4.775E+0	1.007E+1
-4.103E-1	4.723E+0	1.019E+1
-4.103E-1	4.730E+0	1.007E+1
-4.136E-1	4.684E+0	1.012E+1
-4.071E-1	4.743E+0	1.019E+1
-4.087E-1	4.726E+0	1.017E+1
-4.119E-1	4.730E+0	1.027E+1
-4.103E-1	4.714E+0	1.016E+1
-4.071E-1	4.762E+0	1.007E+1
-4.087E-1	4.704E+0	1.011E+1
-4.119E-1	4.733E+0	1.018E+1
-4.136E-1	4.759E+0	1.013E+1
-4.087E-1	4.765E+0	9.998E+0
-4.071E-1	4.804E+0	1.014E+1
-4.103E-1	4.752E+0	9.982E+0
-4.119E-1	4.743E+0	1.014E+1
-4.071E-1	4.785E+0	9.969E+0
-4.055E-1	4.701E+0	1.005E+1
-4.152E-1	4.752E+0	1.012E+1
-4.103E-1	4.749E+0	1.013E+1
-4.071E-1	4.775E+0	1.014E+1
-4.071E-1	4.801E+0	9.991E+0
-4.136E-1	4.694E+0	1.008E+1
-4.136E-1	4.746E+0	1.017E+1
-4.103E-1	4.714E+0	1.017E+1
-4.087E-1	4.730E+0	9.965E+0
-4.071E-1	4.697E+0	1.006E+1
-4.103E-1	4.733E+0	1.005E+1
-4.087E-1	4.704E+0	1.002E+1
-4.071E-1	4.639E+0	1.003E+1
-4.103E-1	4.717E+0	1.001E+1
-4.119E-1	4.730E+0	1.004E+1
-4.071E-1	4.736E+0	1.002E+1
-4.087E-1	4.746E+0	1.011E+1
-4.119E-1	4.759E+0	1.008E+1
-4.136E-1	4.714E+0	1.023E+1
-4.055E-1	4.726E+0	1.022E+1
-4.071E-1	4.645E+0	1.015E+1
-4.103E-1	4.665E+0	9.985E+0
-4.119E-1	4.694E+0	1.010E+1
-4.071E-1	4.717E+0	1.004E+1
-4.071E-1	4.717E+0	1.020E+1
-4.103E-1	4.739E+0	1.012E+1
-4.103E-1	4.642E+0	1.005E+1
-4.071E-1	4.756E+0	1.002E+1
-4.087E-1	4.733E+0	1.017E+1
-4.103E-1	4.688E+0	1.006E+1
-4.136E-1	4.746E+0	1.015E+1
-4.087E-1	4.701E+0	1.007E+1
-4.103E-1	4.720E+0	1.006E+1
-4.087E-1	4.629E+0	1.011E+1
-4.119E-1	4.765E+0	9.917E+0
-4.071E-1	4.785E+0	1.015E+1
-4.071E-1	4.678E+0	1.014E+1
-4.136E-1	4.830E+0	1.005E+1
-4.119E-1	4.762E+0	1.006E+1
-4.087E-1	4.723E+0	1.013E+1
-4.103E-1	4.733E+0	1.012E+1
-4.119E-1	4.798E+0	1.015E+1
-4.136E-1	4.733E+0	1.009E+1
-4.071E-1	4.720E+0	1.021E+1
-4.055E-1	4.785E+0	1.018E+1
-4.103E-1	4.733E+0	1.019E+1
-4.136E-1	4.817E+0	1.016E+1
-4.071E-1	4.720E+0	1.000E+1
-4.087E-1	4.739E+0	1.004E+1
-4.103E-1	4.717E+0	1.013E+1
-4.119E-1	4.746E+0	9.991E+0
-4.087E-1	4.772E+0	1.010E+1
-4.038E-1	4.746E+0	1.010E+1
-4.087E-1	4.694E+0	1.021E+1
-4.119E-1	4.788E+0	1.009E+1
-4.103E-1	4.655E+0	1.001E+1
-4.055E-1	4.782E+0	1.010E+1
-4.103E-1	4.769E+0	1.014E+1
-4.136E-1	4.694E+0	1.011E+1
-4.071E-1	4.726E+0	1.012E+1
-4.071E-1	4.814E+0	1.008E+1
-4.136E-1	4.736E+0	1.002E+1
-4.136E-1	4.704E+0	1.015E+1
-4.071E-1	4.697E+0	1.013E+1
-4.071E-1	4.827E+0	1.010E+1
-4.136E-1	4.684E+0	1.014E+1
-4.119E-1	4.795E+0	1.003E+1
-4.087E-1	4.739E+0	1.015E+1
-4.087E-1	4.791E+0	1.006E+1
-4.103E-1	4.642E+0	1.011E+1
-4.152E-1	4.726E+0	1.009E+1
-4.087E-1	4.759E+0	1.016E+1
-4.087E-1	4.743E+0	1.015E+1
-4.103E-1	4.704E+0	1.017E+1
-4.119E-1	4.778E+0	1.024E+1
-4.071E-1	4.772E+0	1.003E+1
-4.071E-1	4.707E+0	1.011E+1
-4.119E-1	4.762E+0	9.952E+0
-4.103E-1	4.704E+0	1.012E+1
-4.087E-1	4.808E+0	1.017E+1
-4.087E-1	4.762E+0	1.021E+1
-4.103E-1	4.736E+0	1.013E+1
-4.119E-1	4.746E+0	1.006E+1
-4.087E-1	4.798E+0	1.006E+1
-4.038E-1	4.678E+0	9.978E+0
-4.136E-1	4.782E+0	1.019E+1
-4.136E-1	4.649E+0	1.019E+1
-4.038E-1	4.743E+0	1.013E+1
-4.071E-1	4.788E+0	1.012E+1
-4.152E-1	4.723E+0	1.005E+1
-4.119E-1	4.746E+0	1.015E+1
-4.103E-1	4.675E+0	1.004E+1
-4.071E-1	4.791E+0	1.014E+1
-4.152E-1	4.743E+0	1.024E+1
-4.103E-1	4.791E+0	1.017E+1
-4.103E-1	4.769E+0	1.010E+1
-4.087E-1	4.759E+0	1.011E+1
-4.103E-1	4.730E+0	1.017E+1
-4.119E-1	4.772E+0	1.011E+1
-4.055E-1	4.704E+0	1.010E+1
-4.087E-1	4.739E+0	1.010E+1
-4.119E-1	4.782E+0	1.010E+1
-4.152E-1	4.752E+0	1.017E+1
-4.087E-1	4.752E+0	1.018E+1
-4.071E-1	4.808E+0	1.001E+1
-4.136E-1	4.707E+0	1.013E+1
-4.136E-1	4.704E+0	1.005E+1
-4.071E-1	4.739E+0	1.009E+1
-4.071E-1	4.756E+0	1.020E+1
-4.119E-1	4.707E+0	9.943E+0
-4.119E-1	4.707E+0	1.009E+1
-4.071E-1	4.834E+0	1.008E+1
-4.055E-1	4.707E+0	1.010E+1
-4.152E-1	4.778E+0	1.022E+1
-4.119E-1	4.652E+0	1.022E+1
-4.071E-1	4.821E+0	9.995E+0
-4.103E-1	4.762E+0	1.004E+1
-4.087E-1	4.658E+0	1.004E+1
-4.136E-1	4.684E+0	1.008E+1
-4.055E-1	4.746E+0	1.010E+1
-4.103E-1	4.752E+0	1.008E+1
-4.136E-1	4.739E+0	1.003E+1
-4.136E-1	4.791E+0	1.017E+1
-4.071E-1	4.746E+0	1.012E+1
-4.103E-1	4.710E+0	1.013E+1
-4.119E-1	4.804E+0	1.012E+1
-4.119E-1	4.749E+0	1.021E+1
-4.087E-1	4.743E+0	1.023E+1
-4.087E-1	4.765E+0	1.008E+1
-4.119E-1	4.723E+0	1.013E+1
-4.136E-1	4.765E+0	1.013E+1
-4.038E-1	4.743E+0	1.014E+1
-4.087E-1	4.645E+0	9.991E+0
-4.103E-1	4.752E+0	1.014E+1
-4.152E-1	4.817E+0	1.004E+1
-4.103E-1	4.795E+0	1.006E+1
-4.071E-1	4.707E+0	1.018E+1
-4.103E-1	4.762E+0	1.011E+1
-4.119E-1	4.808E+0	1.005E+1
-4.103E-1	4.749E+0	1.011E+1
-4.103E-1	4.811E+0	9.998E+0
-4.119E-1	4.730E+0	1.004E+1
-4.103E-1	4.658E+0	1.011E+1
-4.071E-1	4.736E+0	1.004E+1
-4.103E-1	4.837E+0	9.978E+0
-4.119E-1	4.772E+0	1.014E+1
-4.119E-1	4.697E+0	1.009E+1
-4.055E-1	4.691E+0	1.007E+1
-4.055E-1	4.720E+0	1.000E+1
-4.119E-1	4.749E+0	1.021E+1
-4.103E-1	4.662E+0	1.010E+1
-4.087E-1	4.739E+0	1.021E+1
-4.087E-1	4.798E+0	9.969E+0
-4.119E-1	4.717E+0	1.006E+1
-4.136E-1	4.726E+0	9.936E+0
-4.087E-1	4.863E+0	1.018E+1
-4.103E-1	4.730E+0	1.014E+1
-4.103E-1	4.649E+0	1.019E+1
-4.119E-1	4.827E+0	1.023E+1
-4.071E-1	4.775E+0	1.018E+1
-4.071E-1	4.665E+0	1.008E+1
-4.103E-1	4.791E+0	1.017E+1
-4.119E-1	4.762E+0	1.010E+1
-4.071E-1	4.714E+0	1.015E+1
-4.103E-1	4.811E+0	1.006E+1
-4.087E-1	4.788E+0	1.012E+1
-4.119E-1	4.762E+0	1.011E+1
-4.071E-1	4.710E+0	1.013E+1
-4.071E-1	4.830E+0	1.009E+1
-4.119E-1	4.707E+0	1.019E+1
-4.103E-1	4.782E+0	1.023E+1
-4.087E-1	4.743E+0	1.005E+1
-4.087E-1	4.671E+0	1.015E+1
-4.119E-1	4.765E+0	1.003E+1
-4.119E-1	4.743E+0	1.002E+1
-4.087E-1	4.808E+0	1.008E+1
-4.087E-1	4.665E+0	9.946E+0
-4.136E-1	4.743E+0	1.007E+1
-4.119E-1	4.808E+0	1.014E+1
-4.071E-1	4.801E+0	1.006E+1
-4.087E-1	4.717E+0	1.013E+1
-4.103E-1	4.730E+0	1.009E+1
-4.136E-1	4.710E+0	1.009E+1
-4.087E-1	4.756E+0	1.011E+1
-4.087E-1	4.697E+0	1.015E+1
-4.119E-1	4.743E+0	1.004E+1
-4.136E-1	4.830E+0	1.020E+1
-4.071E-1	4.668E+0	1.007E+1
-4.087E-1	4.697E+0	1.004E+1
-4.119E-1	4.736E+0	1.009E+1
-4.119E-1	4.756E+0	1.017E+1
-4.103E-1	4.778E+0	1.009E+1
-4.071E-1	4.636E+0	1.009E+1
-4.119E-1	4.752E+0	1.012E+1
-4.136E-1	4.717E+0	1.006E+1
-4.055E-1	4.691E+0	1.003E+1
-4.055E-1	4.736E+0	9.969E+0
-4.136E-1	4.752E+0	1.011E+1
-4.152E-1	4.658E+0	1.007E+1
-4.087E-1	4.649E+0	1.025E+1
-4.071E-1	4.759E+0	1.022E+1
-4.152E-1	4.678E+0	1.012E+1
-4.136E-1	4.788E+0	9.998E+0
-4.103E-1	4.772E+0	9.995E+0
-4.087E-1	4.616E+0	1.020E+1
-4.136E-1	4.756E+0	1.009E+1
-4.103E-1	4.775E+0	1.009E+1
-4.087E-1	4.694E+0	1.008E+1
-4.087E-1	4.704E+0	1.004E+1
-4.103E-1	4.697E+0	1.010E+1
-4.201E-1	4.782E+0	1.022E+1
-4.022E-1	4.726E+0	1.008E+1
-4.071E-1	4.694E+0	1.015E+1
-4.119E-1	4.694E+0	1.001E+1
-4.136E-1	4.726E+0	1.018E+1
-4.103E-1	4.752E+0	1.016E+1
-4.103E-1	4.772E+0	1.014E+1
-4.152E-1	4.688E+0	1.015E+1
-4.103E-1	4.756E+0	1.014E+1
-4.087E-1	4.675E+0	1.006E+1
-4.071E-1	4.859E+0	1.022E+1
-4.103E-1	4.726E+0	1.025E+1
-4.087E-1	4.765E+0	1.010E+1
-4.087E-1	4.723E+0	1.007E+1
-4.103E-1	4.675E+0	1.000E+1
-4.119E-1	4.730E+0	1.001E+1
-4.119E-1	4.739E+0	1.011E+1
-4.071E-1	4.733E+0	1.001E+1
-4.087E-1	4.782E+0	1.015E+1
-4.103E-1	4.707E+0	1.010E+1
-4.119E-1	4.746E+0	1.001E+1
-4.071E-1	4.707E+0	1.011E+1
-4.071E-1	4.778E+0	1.025E+1
-4.119E-1	4.827E+0	1.005E+1
-4.119E-1	4.782E+0	1.024E+1
-4.087E-1	4.821E+0	1.010E+1
-4.087E-1	4.769E+0	1.017E+1
-4.071E-1	4.795E+0	1.019E+1
-4.103E-1	4.739E+0	1.015E+1
-4.055E-1	4.717E+0	1.020E+1
-4.087E-1	4.726E+0	1.015E+1
-4.136E-1	4.720E+0	1.013E+1
-4.119E-1	4.707E+0	1.015E+1
-4.071E-1	4.752E+0	1.020E+1
-4.087E-1	4.662E+0	1.013E+1
-4.119E-1	4.772E+0	1.015E+1
-4.103E-1	4.671E+0	1.020E+1
-4.071E-1	4.710E+0	1.016E+1
-4.071E-1	4.775E+0	1.018E+1
-4.152E-1	4.765E+0	9.978E+0
-4.119E-1	4.785E+0	1.009E+1
-4.103E-1	4.743E+0	1.011E+1
-4.071E-1	4.681E+0	1.014E+1
-4.136E-1	4.804E+0	1.006E+1
-4.119E-1	4.798E+0	1.010E+1
-4.055E-1	4.726E+0	1.014E+1
-4.055E-1	4.743E+0	1.007E+1
-4.103E-1	4.746E+0	1.014E+1
-4.136E-1	4.778E+0	1.006E+1
-4.055E-1	4.817E+0	1.011E+1
-4.087E-1	4.691E+0	1.005E+1
-4.136E-1	4.717E+0	1.007E+1
-4.103E-1	4.765E+0	1.006E+1
-4.103E-1	4.752E+0	1.012E+1
-4.087E-1	4.772E+0	1.013E+1
-4.136E-1	4.759E+0	1.012E+1
-4.103E-1	4.808E+0	9.959E+0
-4.087E-1	4.671E+0	1.023E+1
-4.087E-1	4.694E+0	1.010E+1
-4.119E-1	4.785E+0	1.004E+1
-4.119E-1	4.714E+0	1.012E+1
-4.087E-1	4.775E+0	1.012E+1
-4.103E-1	4.743E+0	9.969E+0
-4.136E-1	4.743E+0	1.028E+1
-4.136E-1	4.701E+0	1.019E+1
-4.071E-1	4.739E+0	1.007E+1
-4.087E-1	4.756E+0	1.016E+1
-4.119E-1	4.652E+0	1.010E+1
-4.136E-1	4.710E+0	1.007E+1
-4.103E-1	4.782E+0	1.009E+1
-4.087E-1	4.720E+0	1.017E+1
-4.119E-1	4.704E+0	1.011E+1
-4.136E-1	4.756E+0	1.018E+1
-4.087E-1	4.714E+0	1.013E+1
-4.087E-1	4.717E+0	1.008E+1
-4.152E-1	4.707E+0	1.006E+1
-4.152E-1	4.736E+0	1.012E+1
-4.071E-1	4.804E+0	1.028E+1
-4.071E-1	4.788E+0	1.010E+1
-4.119E-1	4.743E+0	1.007E+1
-4.103E-1	4.804E+0	1.008E+1
-4.087E-1	4.765E+0	1.005E+1
-4.087E-1	4.726E+0	1.018E+1
-4.152E-1	4.684E+0	1.004E+1
-4.152E-1	4.756E+0	1.006E+1
-4.087E-1	4.762E+0	1.015E+1
-4.103E-1	4.788E+0	1.017E+1
-4.103E-1	4.827E+0	1.023E+1
-4.119E-1	4.814E+0	1.012E+1
-4.071E-1	4.778E+0	1.009E+1
-4.087E-1	4.752E+0	1.002E+1
-4.103E-1	4.733E+0	1.005E+1
-4.119E-1	4.717E+0	1.003E+1
-4.071E-1	4.756E+0	1.016E+1
-4.087E-1	4.824E+0	1.017E+1
-4.119E-1	4.769E+0	1.009E+1
-4.103E-1	4.746E+0	1.009E+1
-4.071E-1	4.739E+0	1.008E+1
-4.087E-1	4.726E+0	1.011E+1
-4.119E-1	4.743E+0	1.016E+1
-4.103E-1	4.726E+0	1.006E+1
-4.103E-1	4.691E+0	1.011E+1
-4.087E-1	4.769E+0	1.011E+1
-4.103E-1	4.739E+0	1.010E+1
-4.103E-1	4.752E+0	1.009E+1
-4.038E-1	4.769E+0	1.007E+1
-4.087E-1	4.733E+0	1.011E+1
-4.152E-1	4.840E+0	1.002E+1
-4.103E-1	4.726E+0	1.006E+1
-4.087E-1	4.684E+0	1.010E+1
-4.103E-1	4.726E+0	1.013E+1
-4.136E-1	4.726E+0	1.009E+1
-4.103E-1	4.746E+0	1.007E+1
-4.087E-1	4.752E+0	1.014E+1
-4.087E-1	4.684E+0	1.016E+1
-4.103E-1	4.714E+0	1.009E+1
-4.119E-1	4.730E+0	1.007E+1
-4.103E-1	4.736E+0	1.009E+1
-4.055E-1	4.834E+0	1.001E+1
-4.103E-1	4.785E+0	1.013E+1
-4.119E-1	4.746E+0	1.005E+1
-4.087E-1	4.759E+0	1.012E+1
-4.087E-1	4.752E+0	1.008E+1
-4.119E-1	4.710E+0	1.002E+1
-4.119E-1	4.775E+0	1.021E+1
-4.071E-1	4.765E+0	1.008E+1
-4.071E-1	4.778E+0	1.005E+1
-4.119E-1	4.668E+0	1.018E+1
-4.119E-1	4.765E+0	1.018E+1
-4.087E-1	4.772E+0	1.008E+1
-4.087E-1	4.795E+0	1.005E+1
-4.103E-1	4.743E+0	1.015E+1
-4.136E-1	4.752E+0	1.012E+1
-4.087E-1	4.746E+0	9.982E+0
-4.087E-1	4.730E+0	1.021E+1
-4.152E-1	4.697E+0	1.000E+1
-4.103E-1	4.723E+0	1.008E+1
-4.071E-1	4.821E+0	1.016E+1
-4.071E-1	4.655E+0	1.008E+1
-4.119E-1	4.749E+0	1.015E+1
-4.152E-1	4.795E+0	1.004E+1
-4.087E-1	4.736E+0	9.904E+0
-4.087E-1	4.717E+0	1.011E+1
-4.136E-1	4.688E+0	9.965E+0
-4.136E-1	4.782E+0	1.009E+1
-4.071E-1	4.739E+0	1.016E+1
-4.087E-1	4.717E+0	1.007E+1
-4.103E-1	4.730E+0	1.002E+1
-4.071E-1	4.714E+0	1.016E+1
-4.071E-1	4.691E+0	1.014E+1
-4.103E-1	4.837E+0	1.007E+1
-4.087E-1	4.798E+0	9.956E+0
-4.152E-1	4.824E+0	1.007E+1
-4.071E-1	4.811E+0	1.011E+1
-4.087E-1	4.736E+0	1.018E+1
-4.136E-1	4.704E+0	9.930E+0
-4.119E-1	4.788E+0	1.008E+1
-4.071E-1	4.730E+0	1.006E+1
-4.087E-1	4.739E+0	1.012E+1
-4.103E-1	4.759E+0	1.012E+1
-4.136E-1	4.769E+0	1.010E+1
-4.071E-1	4.827E+0	1.026E+1
-4.103E-1	4.710E+0	1.019E+1
-4.136E-1	4.668E+0	1.004E+1
-4.136E-1	4.811E+0	1.018E+1
-4.119E-1	4.791E+0	1.019E+1
-4.071E-1	4.746E+0	9.965E+0
-4.119E-1	4.691E+0	1.011E+1
-4.136E-1	4.749E+0	1.006E+1
-4.103E-1	4.746E+0	1.017E+1
-4.087E-1	4.701E+0	1.004E+1
-4.136E-1	4.733E+0	1.013E+1
-4.119E-1	4.723E+0	1.005E+1
-4.071E-1	4.756E+0	1.011E+1
-4.087E-1	4.736E+0	1.007E+1
-4.136E-1	4.710E+0	1.010E+1
-4.119E-1	4.782E+0	1.011E+1
-4.055E-1	4.739E+0	1.011E+1
-4.071E-1	4.681E+0	1.005E+1
-4.119E-1	4.827E+0	1.011E+1
-4.103E-1	4.710E+0	1.019E+1
-4.087E-1	4.824E+0	1.013E+1
-4.071E-1	4.739E+0	1.001E+1
-4.119E-1	4.642E+0	1.018E+1
-4.103E-1	4.720E+0	1.007E+1
-4.087E-1	4.697E+0	1.004E+1
-4.087E-1	4.726E+0	1.003E+1
-4.136E-1	4.723E+0	1.008E+1
-4.119E-1	4.746E+0	1.017E+1
-4.119E-1	4.733E+0	1.009E+1
-4.119E-1	4.726E+0	1.014E+1
-4.119E-1	4.801E+0	1.008E+1
-4.103E-1	4.746E+0	1.010E+1
-4.071E-1	4.675E+0	1.007E+1
-4.038E-1	4.668E+0	9.949E+0
-4.119E-1	4.782E+0	1.010E+1
-4.136E-1	4.707E+0	1.010E+1
-4.071E-1	4.746E+0	1.010E+1
-4.055E-1	4.684E+0	1.019E+1
-4.119E-1	4.665E+0	1.003E+1
-4.136E-1	4.730E+0	1.003E+1
-4.055E-1	4.746E+0	1.009E+1
-4.119E-1	4.769E+0	1.010E+1
-4.136E-1	4.746E+0	1.001E+1
-4.119E-1	4.720E+0	9.972E+0
-4.071E-1	4.749E+0	1.004E+1
-4.087E-1	4.834E+0	1.001E+1
-4.103E-1	4.736E+0	1.011E+1
-4.119E-1	4.765E+0	1.013E+1
-4.103E-1	4.756E+0	1.016E+1
-4.087E-1	4.756E+0	1.007E+1
-4.136E-1	4.814E+0	1.012E+1
-4.136E-1	4.707E+0	1.009E+1
-4.103E-1	4.746E+0	1.002E+1
-4.087E-1	4.746E+0	1.011E+1
-4.119E-1	4.723E+0	1.012E+1
-4.136E-1	4.668E+0	1.014E+1
-4.071E-1	4.762E+0	1.017E+1
-4.087E-1	4.714E+0	1.014E+1
-4.152E-1	4.720E+0	1.015E+1
-4.136E-1	4.752E+0	1.019E+1
-4.103E-1	4.756E+0	9.995E+0
-4.071E-1	4.714E+0	9.946E+0
-4.136E-1	4.681E+0	1.013E+1
-4.103E-1	4.733E+0	1.009E+1
-4.071E-1	4.782E+0	1.008E+1
-4.087E-1	4.714E+0	1.013E+1
-4.152E-1	4.749E+0	1.018E+1
-4.136E-1	4.749E+0	1.013E+1
-4.087E-1	4.707E+0	1.007E+1
-4.055E-1	4.834E+0	1.015E+1
-4.136E-1	4.769E+0	1.009E+1
-4.152E-1	4.752E+0	9.959E+0
-4.087E-1	4.752E+0	1.001E+1
-4.103E-1	4.701E+0	1.010E+1
-4.136E-1	4.785E+0	1.005E+1
-4.152E-1	4.710E+0	1.014E+1
-4.103E-1	4.652E+0	9.959E+0
-4.087E-1	4.743E+0	1.021E+1
-4.119E-1	4.723E+0	1.006E+1
-4.152E-1	4.726E+0	9.975E+0
-4.055E-1	4.788E+0	1.013E+1
-4.087E-1	4.655E+0	1.013E+1
-4.103E-1	4.853E+0	1.021E+1
-4.119E-1	4.778E+0	1.015E+1
-4.071E-1	4.730E+0	1.009E+1
-4.055E-1	4.668E+0	1.015E+1
-4.119E-1	4.733E+0	1.007E+1
-4.103E-1	4.746E+0	1.027E+1
-4.103E-1	4.769E+0	1.005E+1
-4.071E-1	4.782E+0	1.000E+1
-4.152E-1	4.769E+0	1.011E+1
-4.136E-1	4.743E+0	1.016E+1
-4.103E-1	4.717E+0	1.015E+1
-4.071E-1	4.759E+0	1.009E+1
-4.119E-1	4.675E+0	1.009E+1
-4.119E-1	4.762E+0	1.011E+1
-4.087E-1	4.710E+0	1.002E+1
-4.119E-1	4.710E+0	1.019E+1
-4.119E-1	4.681E+0	1.011E+1
-4.087E-1	4.765E+0	1.005E+1
-4.087E-1	4.665E+0	1.012E+1
-4.087E-1	4.811E+0	1.013E+1
-4.119E-1	4.671E+0	1.012E+1
-4.152E-1	4.759E+0	1.019E+1
-4.103E-1	4.743E+0	1.017E+1
-4.071E-1	4.739E+0	1.018E+1
-4.119E-1	4.775E+0	1.018E+1
-4.119E-1	4.769E+0	1.019E+1
-4.087E-1	4.798E+0	1.013E+1
-4.119E-1	4.778E+0	1.016E+1
-4.119E-1	4.853E+0	1.015E+1
-4.119E-1	4.749E+0	1.009E+1
-4.087E-1	4.688E+0	1.015E+1
-4.087E-1	4.765E+0	1.007E+1
-4.103E-1	4.814E+0	1.007E+1
-4.103E-1	4.756E+0	1.013E+1
-4.087E-1	4.662E+0	1.017E+1
-4.119E-1	4.762E+0	1.011E+1
-4.136E-1	4.701E+0	1.004E+1
-4.119E-1	4.691E+0	1.009E+1
-4.087E-1	4.726E+0	1.005E+1
-4.087E-1	4.778E+0	1.007E+1
-4.136E-1	4.681E+0	1.010E+1
-4.103E-1	4.730E+0	1.019E+1
-4.087E-1	4.752E+0	1.006E+1
-4.087E-1	4.746E+0	1.022E+1
-4.119E-1	4.655E+0	1.011E+1
-4.136E-1	4.746E+0	1.012E+1
-4.087E-1	4.798E+0	1.006E+1
-4.071E-1	4.756E+0	1.013E+1
-4.087E-1	4.759E+0	1.008E+1
-4.136E-1	4.765E+0	1.015E+1
-4.087E-1	4.714E+0	1.014E+1
-4.087E-1	4.814E+0	1.014E+1
-4.119E-1	4.739E+0	1.001E+1
-4.136E-1	4.791E+0	1.010E+1
-4.087E-1	4.701E+0	1.012E+1
-4.087E-1	4.730E+0	1.007E+1
-4.103E-1	4.658E+0	1.003E+1
-4.103E-1	4.834E+0	1.011E+1
-4.103E-1	4.739E+0	1.014E+1
-4.103E-1	4.681E+0	9.972E+0
-4.136E-1	4.765E+0	1.015E+1
-4.136E-1	4.746E+0	1.006E+1
-4.103E-1	4.772E+0	1.011E+1
-4.103E-1	4.795E+0	1.008E+1
-4.152E-1	4.739E+0	1.014E+1
-4.136E-1	4.697E+0	1.012E+1
-4.071E-1	4.775E+0	1.017E+1
-4.087E-1	4.759E+0	1.016E+1
-4.168E-1	4.733E+0	9.962E+0
-4.119E-1	4.710E+0	1.005E+1
-4.119E-1	4.704E+0	1.015E+1
-4.103E-1	4.691E+0	1.023E+1
-4.119E-1	4.733E+0	1.003E+1
-4.103E-1	4.714E+0	1.001E+1
-4.103E-1	4.759E+0	1.012E+1
-4.103E-1	4.730E+0	1.010E+1
-4.136E-1	4.769E+0	1.003E+1
-4.119E-1	4.785E+0	1.011E+1
-4.087E-1	4.736E+0	1.019E+1
-4.087E-1	4.736E+0	1.007E+1
-4.152E-1	4.752E+0	1.020E+1
-4.119E-1	4.743E+0	1.009E+1
-4.071E-1	4.752E+0	1.017E+1
-4.087E-1	4.697E+0	9.978E+0
-4.119E-1	4.752E+0	1.018E+1
-4.136E-1	4.714E+0	1.014E+1
-4.103E-1	4.756E+0	1.016E+1
-4.087E-1	4.733E+0	1.001E+1
-4.136E-1	4.765E+0	1.009E+1
-4.136E-1	4.720E+0	1.005E+1
-4.087E-1	4.827E+0	1.021E+1
-4.087E-1	4.788E+0	1.015E+1
-4.103E-1	4.665E+0	1.013E+1
-4.119E-1	4.717E+0	1.011E+1
-4.103E-1	4.743E+0	1.011E+1
-4.103E-1	4.726E+0	1.012E+1
-4.136E-1	4.730E+0	1.017E+1
-4.103E-1	4.752E+0	1.021E+1
-4.103E-1	4.717E+0	1.012E+1
-4.071E-1	4.675E+0	1.014E+1
-4.136E-1	4.733E+0	1.009E+1
-4.103E-1	4.717E+0	1.005E+1
-4.087E-1	4.827E+0	1.009E+1
-4.071E-1	4.743E+0	9.952E+0
-4.136E-1	4.714E+0	1.007E+1
-4.119E-1	4.765E+0	1.011E+1
-4.087E-1	4.726E+0	1.024E+1
-4.087E-1	4.778E+0	1.006E+1
-4.119E-1	4.678E+0	9.969E+0
-4.136E-1	4.662E+0	1.011E+1
-4.087E-1	4.752E+0	1.010E+1
-4.103E-1	4.762E+0	1.022E+1
-4.103E-1	4.665E+0	1.010E+1
-4.119E-1	4.778E+0	1.009E+1
-4.103E-1	4.746E+0	1.002E+1
-4.087E-1	4.704E+0	1.019E+1
-4.087E-1	4.769E+0	1.018E+1
-4.136E-1	4.772E+0	1.004E+1
-4.103E-1	4.749E+0	1.004E+1
-4.071E-1	4.749E+0	1.007E+1
-4.136E-1	4.739E+0	1.010E+1
-4.136E-1	4.746E+0	1.010E+1
-4.071E-1	4.749E+0	1.013E+1
-4.103E-1	4.684E+0	1.028E+1
-4.136E-1	4.762E+0	1.007E+1
-4.119E-1	4.681E+0	1.014E+1
-4.087E-1	4.765E+0	1.005E+1
-4.103E-1	4.752E+0	1.022E+1
-4.119E-1	4.678E+0	1.022E+1
-4.119E-1	4.736E+0	1.001E+1
-4.087E-1	4.827E+0	1.007E+1
-4.087E-1	4.736E+0	1.014E+1
-4.136E-1	4.752E+0	1.022E+1
-4.119E-1	4.606E+0	1.005E+1
-4.087E-1	4.710E+0	1.017E+1
-4.071E-1	4.772E+0	1.002E+1
-4.119E-1	4.720E+0	1.004E+1
-4.119E-1	4.821E+0	1.020E+1
-4.071E-1	4.743E+0	1.002E+1
-4.071E-1	4.775E+0	1.037E+1
-4.103E-1	4.726E+0	1.010E+1
-4.119E-1	4.710E+0	1.012E+1
-4.103E-1	4.830E+0	1.021E+1
-4.087E-1	4.694E+0	1.009E+1
-4.136E-1	4.759E+0	1.002E+1
-4.119E-1	4.723E+0	1.018E+1
-4.087E-1	4.801E+0	1.008E+1
-4.119E-1	4.756E+0	1.014E+1
-4.119E-1	4.736E+0	1.020E+1
-4.152E-1	4.788E+0	1.007E+1
-4.071E-1	4.778E+0	1.009E+1
-4.087E-1	4.720E+0	1.017E+1
-4.136E-1	4.668E+0	1.016E+1
-4.103E-1	4.808E+0	1.011E+1
-4.087E-1	4.746E+0	1.016E+1
-4.103E-1	4.782E+0	1.009E+1
-4.119E-1	4.808E+0	1.007E+1
-4.136E-1	4.730E+0	1.021E+1
-4.071E-1	4.697E+0	1.017E+1
-4.087E-1	4.762E+0	1.004E+1
-4.152E-1	4.739E+0	1.021E+1
-4.103E-1	4.746E+0	1.010E+1
-4.087E-1	4.739E+0	1.005E+1
-4.087E-1	4.714E+0	1.001E+1
-4.136E-1	4.730E+0	1.015E+1
-4.119E-1	4.720E+0	1.019E+1
-4.071E-1	4.749E+0	1.025E+1
-4.087E-1	4.746E+0	1.024E+1
-4.119E-1	4.714E+0	1.015E+1
-4.136E-1	4.772E+0	1.010E+1
-4.103E-1	4.769E+0	1.014E+1
-4.103E-1	4.671E+0	1.010E+1
-4.152E-1	4.671E+0	1.010E+1
-4.119E-1	4.759E+0	1.010E+1
-4.103E-1	4.671E+0	1.009E+1
-4.103E-1	4.795E+0	1.004E+1
-4.119E-1	4.798E+0	9.910E+0
-4.152E-1	4.733E+0	1.005E+1
-4.103E-1	4.701E+0	1.006E+1
-4.087E-1	4.730E+0	1.010E+1
-4.136E-1	4.762E+0	1.009E+1
-4.119E-1	4.830E+0	1.011E+1
-4.103E-1	4.736E+0	1.004E+1
-4.087E-1	4.681E+0	1.018E+1
-4.152E-1	4.697E+0	1.002E+1
-4.119E-1	4.714E+0	1.007E+1
-4.087E-1	4.642E+0	1.013E+1
-4.119E-1	4.714E+0	1.014E+1
-4.152E-1	4.817E+0	1.017E+1
-4.136E-1	4.701E+0	1.014E+1
-4.087E-1	4.798E+0	1.015E+1
-4.087E-1	4.671E+0	1.012E+1
-4.119E-1	4.681E+0	1.006E+1
-4.119E-1	4.743E+0	1.014E+1
-4.103E-1	4.743E+0	1.012E+1
-4.119E-1	4.623E+0	1.001E+1
-4.136E-1	4.707E+0	1.010E+1
-4.103E-1	4.759E+0	1.007E+1
-4.087E-1	4.736E+0	1.011E+1
-4.087E-1	4.743E+0	1.005E+1
-4.168E-1	4.804E+0	1.009E+1
-4.136E-1	4.743E+0	1.009E+1
-4.103E-1	4.736E+0	1.002E+1
-4.087E-1	4.791E+0	1.011E+1
-4.136E-1	4.765E+0	1.017E+1
-4.136E-1	4.863E+0	1.012E+1
-4.087E-1	4.691E+0	1.012E+1
-4.087E-1	4.739E+0	1.027E+1
-4.119E-1	4.739E+0	1.004E+1
-4.136E-1	4.623E+0	1.010E+1
-4.087E-1	4.785E+0	9.988E+0
-4.103E-1	4.710E+0	1.013E+1
-4.119E-1	4.746E+0	1.001E+1
-4.103E-1	4.710E+0	1.004E+1
-4.103E-1	4.655E+0	1.013E+1
-4.103E-1	4.869E+0	1.009E+1
-4.136E-1	4.756E+0	1.012E+1
-4.152E-1	4.701E+0	1.010E+1
-4.087E-1	4.652E+0	1.010E+1
-4.119E-1	4.739E+0	1.004E+1
-4.136E-1	4.743E+0	1.003E+1
-4.136E-1	4.720E+0	1.001E+1
-4.055E-1	4.684E+0	1.014E+1
-4.087E-1	4.688E+0	1.004E+1
-4.152E-1	4.775E+0	1.013E+1
-4.136E-1	4.714E+0	1.010E+1
-4.087E-1	4.701E+0	1.022E+1
-4.119E-1	4.775E+0	9.949E+0
-4.136E-1	4.681E+0	9.975E+0
-4.136E-1	4.675E+0	1.021E+1
-4.087E-1	4.821E+0	1.009E+1
-4.103E-1	4.775E+0	1.010E+1
-4.136E-1	4.736E+0	1.019E+1
-4.136E-1	4.769E+0	1.002E+1
-4.071E-1	4.785E+0	1.002E+1
-4.103E-1	4.733E+0	1.003E+1
-4.136E-1	4.704E+0	1.017E+1
-4.119E-1	4.697E+0	1.009E+1
-4.087E-1	4.739E+0	1.015E+1
-4.087E-1	4.688E+0	1.020E+1
-4.136E-1	4.743E+0	1.018E+1
-4.152E-1	4.720E+0	9.982E+0
-4.071E-1	4.762E+0	1.017E+1
-4.103E-1	4.714E+0	1.004E+1
-4.168E-1	4.678E+0	1.012E+1
-4.136E-1	4.730E+0	1.012E+1
-4.055E-1	4.697E+0	1.007E+1
-4.087E-1	4.730E+0	9.995E+0
-4.119E-1	4.710E+0	1.004E+1
-4.119E-1	4.762E+0	1.010E+1
-4.087E-1	4.726E+0	1.017E+1
-4.071E-1	4.743E+0	1.007E+1
-4.119E-1	4.775E+0	1.016E+1
-4.119E-1	4.814E+0	1.006E+1
-4.071E-1	4.752E+0	1.011E+1
-4.087E-1	4.593E+0	1.001E+1
-4.136E-1	4.733E+0	1.021E+1
-4.136E-1	4.827E+0	1.020E+1
-4.087E-1	4.834E+0	1.013E+1
-4.087E-1	4.714E+0	1.015E+1
-4.136E-1	4.795E+0	1.008E+1
-4.136E-1	4.704E+0	1.005E+1
-4.103E-1	4.746E+0	1.010E+1
-4.087E-1	4.759E+0	1.005E+1
-4.136E-1	4.785E+0	1.006E+1
-4.119E-1	4.778E+0	1.014E+1
-4.071E-1	4.749E+0	9.940E+0
-4.103E-1	4.749E+0	1.003E+1
-4.152E-1	4.714E+0	1.013E+1
-4.119E-1	4.749E+0	1.007E+1
-4.087E-1	4.665E+0	9.965E+0
-4.087E-1	4.717E+0	1.015E+1
-4.136E-1	4.720E+0	1.011E+1
-4.119E-1	4.694E+0	1.003E+1
-4.103E-1	4.701E+0	9.995E+0
-4.087E-1	4.717E+0	1.009E+1
-4.136E-1	4.726E+0	1.019E+1
-4.119E-1	4.749E+0	1.006E+1
-4.071E-1	4.795E+0	1.003E+1
-4.103E-1	4.762E+0	1.015E+1
-4.136E-1	4.759E+0	9.991E+0
-4.119E-1	4.726E+0	1.016E+1
-4.071E-1	4.843E+0	1.011E+1
-4.087E-1	4.808E+0	1.014E+1
-4.119E-1	4.762E+0	1.015E+1
-4.103E-1	4.788E+0	1.008E+1
-4.071E-1	4.798E+0	1.014E+1
-4.103E-1	4.759E+0	1.008E+1
-4.136E-1	4.730E+0	1.013E+1
-4.136E-1	4.701E+0	1.001E+1
-4.087E-1	4.759E+0	1.013E+1
-4.103E-1	4.723E+0	1.008E+1
-4.136E-1	4.798E+0	1.006E+1
-4.103E-1	4.662E+0	1.018E+1
-4.071E-1	4.710E+0	9.991E+0
-4.071E-1	4.726E+0	1.006E+1
-4.152E-1	4.801E+0	1.012E+1
-4.136E-1	4.791E+0	1.011E+1
-4.103E-1	4.782E+0	1.003E+1
-4.103E-1	4.717E+0	1.016E+1
-4.136E-1	4.788E+0	1.004E+1
-4.103E-1	4.730E+0	1.003E+1
-4.087E-1	4.720E+0	1.005E+1
-4.103E-1	4.756E+0	1.005E+1
-4.136E-1	4.649E+0	1.019E+1
-4.103E-1	4.697E+0	1.005E+1
-4.071E-1	4.652E+0	1.002E+1
-4.103E-1	4.710E+0	1.020E+1
-4.152E-1	4.701E+0	1.014E+1
-4.119E-1	4.778E+0	1.009E+1
-4.103E-1	4.765E+0	1.022E+1
-4.103E-1	4.681E+0	1.020E+1
-4.152E-1	4.739E+0	1.005E+1
-4.103E-1	4.733E+0	1.031E+1
-4.103E-1	4.759E+0	1.014E+1
-4.087E-1	4.688E+0	1.008E+1
-4.152E-1	4.743E+0	1.013E+1
-4.136E-1	4.847E+0	1.011E+1
-4.071E-1	4.795E+0	1.014E+1
-4.087E-1	4.778E+0	1.005E+1
-4.119E-1	4.720E+0	1.007E+1
-4.152E-1	4.694E+0	1.008E+1
-4.087E-1	4.717E+0	1.004E+1
-4.087E-1	4.691E+0	1.017E+1
-4.136E-1	4.762E+0	1.018E+1
-4.152E-1	4.752E+0	9.991E+0
-4.087E-1	4.759E+0	1.014E+1
-4.071E-1	4.678E+0	1.004E+1
-4.136E-1	4.671E+0	1.024E+1
-4.119E-1	4.710E+0	1.010E+1
-4.071E-1	4.749E+0	1.019E+1
-4.103E-1	4.652E+0	1.013E+1
-4.136E-1	4.688E+0	1.001E+1
-4.119E-1	4.726E+0	1.008E+1
-4.119E-1	4.743E+0	9.975E+0
-4.087E-1	4.665E+0	1.009E+1
-4.119E-1	4.798E+0	1.005E+1
-4.136E-1	4.697E+0	1.005E+1
-4.071E-1	4.752E+0	1.003E+1
-4.103E-1	4.746E+0	1.012E+1
-4.136E-1	4.730E+0	1.007E+1
-4.119E-1	4.821E+0	1.008E+1
-4.055E-1	4.752E+0	1.018E+1
-4.087E-1	4.778E+0	9.985E+0
-4.168E-1	4.730E+0	1.015E+1
-4.136E-1	4.756E+0	1.001E+1
-4.071E-1	4.791E+0	1.012E+1
-4.087E-1	4.759E+0	1.005E+1
-4.119E-1	4.701E+0	1.006E+1
-4.119E-1	4.743E+0	1.004E+1
-4.087E-1	4.665E+0	1.004E+1
-4.103E-1	4.691E+0	1.005E+1
-4.152E-1	4.775E+0	1.017E+1
-4.136E-1	4.821E+0	1.005E+1
-4.087E-1	4.665E+0	1.015E+1
-4.103E-1	4.769E+0	1.002E+1
-4.136E-1	4.714E+0	1.007E+1
-4.103E-1	4.762E+0	9.982E+0
-4.103E-1	4.707E+0	1.002E+1
-4.103E-1	4.752E+0	1.008E+1
-4.168E-1	4.723E+0	9.975E+0
-4.136E-1	4.746E+0	1.013E+1
-4.071E-1	4.678E+0	1.006E+1
-4.087E-1	4.759E+0	1.001E+1
-4.152E-1	4.743E+0	1.008E+1
-4.119E-1	4.684E+0	1.003E+1
-4.071E-1	4.655E+0	1.021E+1
-4.103E-1	4.684E+0	1.015E+1
-4.119E-1	4.762E+0	1.007E+1
-4.103E-1	4.730E+0	1.008E+1
-4.087E-1	4.778E+0	1.006E+1
-4.119E-1	4.675E+0	1.018E+1
-4.136E-1	4.785E+0	1.010E+1
-4.119E-1	4.791E+0	1.008E+1
-4.119E-1	4.717E+0	9.998E+0
-4.087E-1	4.668E+0	1.012E+1
-4.136E-1	4.769E+0	1.015E+1
-4.136E-1	4.655E+0	1.007E+1
-4.087E-1	4.798E+0	1.008E+1
-4.119E-1	4.694E+0	1.009E+1
-4.168E-1	4.762E+0	1.010E+1
-4.119E-1	4.662E+0	1.000E+1
-4.103E-1	4.739E+0	1.006E+1
-4.071E-1	4.697E+0	1.001E+1
-4.119E-1	4.756E+0	1.001E+1
-4.119E-1	4.739E+0	1.011E+1
-4.119E-1	4.772E+0	1.007E+1
-4.119E-1	4.824E+0	1.006E+1
-4.152E-1	4.632E+0	9.991E+0
-4.136E-1	4.759E+0	1.010E+1
-4.103E-1	4.817E+0	1.017E+1
-4.087E-1	4.623E+0	1.014E+1
-4.136E-1	4.782E+0	1.026E+1
-4.136E-1	4.717E+0	1.009E+1
-4.055E-1	4.778E+0	1.007E+1
-4.119E-1	4.746E+0	1.019E+1
-4.136E-1	4.801E+0	1.012E+1
-4.136E-1	4.756E+0	1.008E+1
-4.087E-1	4.717E+0	1.009E+1
-4.087E-1	4.808E+0	1.014E+1
-4.136E-1	4.694E+0	1.013E+1
-4.119E-1	4.733E+0	1.018E+1
-4.071E-1	4.801E+0	1.010E+1
-4.071E-1	4.736E+0	1.001E+1
-4.136E-1	4.736E+0	1.010E+1
-4.119E-1	4.811E+0	1.006E+1
-4.071E-1	4.739E+0	9.978E+0
-4.119E-1	4.704E+0	1.010E+1
-4.136E-1	4.675E+0	1.008E+1
-4.119E-1	4.743E+0	1.016E+1
-4.103E-1	4.681E+0	1.006E+1
-4.103E-1	4.746E+0	1.005E+1
-4.119E-1	4.782E+0	1.006E+1
-4.087E-1	4.746E+0	1.013E+1
-4.087E-1	4.707E+0	1.002E+1
-4.119E-1	4.778E+0	1.011E+1
-4.119E-1	4.801E+0	1.012E+1
-4.136E-1	4.749E+0	1.003E+1
-4.087E-1	4.798E+0	1.013E+1
-4.071E-1	4.791E+0	1.003E+1
-4.119E-1	4.759E+0	9.930E+0
-4.136E-1	4.733E+0	1.016E+1
-4.119E-1	4.678E+0	1.018E+1
-4.103E-1	4.671E+0	1.010E+1
-4.136E-1	4.681E+0	1.003E+1
-4.136E-1	4.765E+0	1.006E+1
-4.103E-1	4.739E+0	1.021E+1
-4.103E-1	4.733E+0	9.943E+0
-4.119E-1	4.752E+0	1.008E+1
-4.103E-1	4.817E+0	1.015E+1
-4.071E-1	4.694E+0	1.003E+1
-4.103E-1	4.778E+0	1.000E+1
-4.136E-1	4.691E+0	1.003E+1
-4.119E-1	4.730E+0	1.014E+1
-4.087E-1	4.701E+0	1.008E+1
-4.103E-1	4.856E+0	1.002E+1
-4.119E-1	4.688E+0	1.021E+1
-4.136E-1	4.872E+0	1.011E+1
-4.087E-1	4.684E+0	1.002E+1
-4.087E-1	4.746E+0	1.003E+1
-4.119E-1	4.788E+0	1.007E+1
-4.119E-1	4.765E+0	1.008E+1
-4.103E-1	4.714E+0	1.010E+1
-4.087E-1	4.749E+0	1.012E+1
-4.136E-1	4.834E+0	1.012E+1
-4.119E-1	4.778E+0	1.006E+1
-4.103E-1	4.785E+0	1.015E+1
-4.103E-1	4.769E+0	1.003E+1
-4.168E-1	4.840E+0	1.016E+1
-4.119E-1	4.707E+0	9.998E+0
-4.103E-1	4.730E+0	1.012E+1
-4.103E-1	4.723E+0	1.011E+1
-4.152E-1	4.720E+0	1.002E+1
-4.103E-1	4.782E+0	1.023E+1
-4.087E-1	4.775E+0	1.013E+1
-4.119E-1	4.830E+0	9.988E+0
-4.136E-1	4.733E+0	1.002E+1
-4.087E-1	4.701E+0	1.014E+1
-4.071E-1	4.697E+0	1.001E+1
-4.103E-1	4.821E+0	1.010E+1
-4.119E-1	4.704E+0	1.014E+1
-4.103E-1	4.704E+0	1.007E+1
-4.071E-1	4.597E+0	1.023E+1
-4.087E-1	4.714E+0	1.016E+1
-4.136E-1	4.733E+0	1.008E+1
-4.103E-1	4.642E+0	1.005E+1
-4.103E-1	4.791E+0	1.016E+1
-4.103E-1	4.723E+0	1.017E+1
-4.168E-1	4.817E+0	1.012E+1
-4.119E-1	4.749E+0	1.012E+1
-4.087E-1	4.736E+0	1.009E+1
-4.103E-1	4.675E+0	1.008E+1
-4.119E-1	4.746E+0	1.005E+1
-4.136E-1	4.739E+0	1.009E+1
-4.055E-1	4.795E+0	9.998E+0
-4.103E-1	4.769E+0	1.010E+1
-4.136E-1	4.701E+0	1.006E+1
-4.103E-1	4.668E+0	1.024E+1
-4.055E-1	4.688E+0	1.001E+1
-4.087E-1	4.756E+0	1.014E+1
-4.152E-1	4.710E+0	1.019E+1
-4.119E-1	4.671E+0	1.003E+1
-4.071E-1	4.697E+0	1.014E+1
-4.103E-1	4.707E+0	1.004E+1
-4.119E-1	4.759E+0	1.004E+1
-4.136E-1	4.733E+0	1.018E+1
-4.087E-1	4.658E+0	1.007E+1
-4.071E-1	4.694E+0	1.012E+1
-4.119E-1	4.668E+0	1.013E+1
-4.119E-1	4.795E+0	1.009E+1
-4.055E-1	4.804E+0	9.965E+0
-4.103E-1	4.726E+0	1.021E+1
-4.152E-1	4.717E+0	9.910E+0
-4.103E-1	4.668E+0	9.985E+0
-4.087E-1	4.743E+0	1.008E+1
-4.087E-1	4.655E+0	1.003E+1
-4.152E-1	4.843E+0	1.003E+1
-4.136E-1	4.752E+0	1.019E+1
-4.071E-1	4.707E+0	1.004E+1
-4.103E-1	4.726E+0	9.969E+0
-4.168E-1	4.739E+0	1.008E+1
-4.136E-1	4.752E+0	1.002E+1
-4.087E-1	4.746E+0	1.001E+1
-4.087E-1	4.736E+0	1.002E+1
-4.136E-1	4.743E+0	1.013E+1
-4.136E-1	4.749E+0	1.021E+1
-4.071E-1	4.717E+0	9.936E+0
-4.103E-1	4.681E+0	1.027E+1
-4.136E-1	4.788E+0	1.020E+1
-4.152E-1	4.694E+0	1.013E+1
-4.055E-1	4.756E+0	1.008E+1
-4.103E-1	4.791E+0	1.005E+1
-4.119E-1	4.785E+0	1.012E+1
-4.119E-1	4.791E+0	1.011E+1
-4.071E-1	4.662E+0	1.004E+1
-4.087E-1	4.697E+0	1.006E+1
-4.152E-1	4.772E+0	1.012E+1
-4.103E-1	4.710E+0	1.004E+1
-4.055E-1	4.746E+0	1.008E+1
-4.103E-1	4.798E+0	1.011E+1
-4.103E-1	4.762E+0	1.020E+1
-4.119E-1	4.736E+0	1.000E+1
-4.087E-1	4.714E+0	1.011E+1
-4.103E-1	4.749E+0	1.018E+1
-4.152E-1	4.743E+0	1.015E+1
-4.152E-1	4.662E+0	1.020E+1
-4.087E-1	4.720E+0	1.009E+1
-4.119E-1	4.723E+0	1.002E+1
-4.152E-1	4.645E+0	1.013E+1
-4.119E-1	4.788E+0	1.013E+1
-4.071E-1	4.684E+0	1.010E+1
-4.103E-1	4.658E+0	1.007E+1
-4.136E-1	4.782E+0	9.956E+0
-4.119E-1	4.795E+0	1.002E+1
-4.055E-1	4.804E+0	1.010E+1
-4.103E-1	4.749E+0	1.004E+1
-4.136E-1	4.697E+0	1.025E+1
-4.136E-1	4.756E+0	1.000E+1
-4.071E-1	4.775E+0	1.005E+1
-4.103E-1	4.791E+0	1.013E+1
-4.152E-1	4.759E+0	1.014E+1
-4.136E-1	4.743E+0	1.012E+1
-4.103E-1	4.726E+0	1.013E+1
-4.119E-1	4.701E+0	1.005E+1
-4.136E-1	4.720E+0	1.013E+1
-4.136E-1	4.775E+0	1.017E+1
-4.071E-1	4.775E+0	1.009E+1
-4.103E-1	4.847E+0	9.975E+0
-4.152E-1	4.694E+0	1.006E+1
-4.136E-1	4.714E+0	1.015E+1
-4.103E-1	4.730E+0	1.002E+1
-4.087E-1	4.710E+0	9.991E+0
-4.136E-1	4.704E+0	9.982E+0
-4.119E-1	4.726E+0	1.006E+1
-4.087E-1	4.704E+0	1.007E+1
-4.103E-1	4.717E+0	1.011E+1
-4.136E-1	4.782E+0	1.007E+1
-4.136E-1	4.691E+0	1.008E+1
-4.071E-1	4.707E+0	1.005E+1
-4.119E-1	4.759E+0	1.011E+1
-4.119E-1	4.720E+0	9.962E+0
-4.103E-1	4.707E+0	1.018E+1
-4.103E-1	4.778E+0	1.014E+1
-4.119E-1	4.684E+0	1.005E+1
-4.136E-1	4.733E+0	9.936E+0
-4.119E-1	4.665E+0	1.015E+1
-4.103E-1	4.746E+0	1.011E+1
-4.087E-1	4.723E+0	9.956E+0
-4.103E-1	4.710E+0	9.959E+0
-4.119E-1	4.749E+0	1.013E+1
-4.087E-1	4.769E+0	1.007E+1
-4.087E-1	4.723E+0	1.004E+1
-4.152E-1	4.678E+0	1.008E+1
-4.119E-1	4.736E+0	1.017E+1
-4.087E-1	4.785E+0	1.009E+1
-4.119E-1	4.730E+0	9.975E+0
-4.152E-1	4.675E+0	1.012E+1
-4.119E-1	4.649E+0	1.012E+1
-4.071E-1	4.675E+0	1.013E+1
-4.087E-1	4.723E+0	1.016E+1
-4.119E-1	4.746E+0	1.007E+1
-4.119E-1	4.720E+0	1.010E+1
-4.071E-1	4.765E+0	1.009E+1
-4.087E-1	4.778E+0	1.006E+1
-4.136E-1	4.723E+0	1.019E+1
-4.087E-1	4.743E+0	1.012E+1
-4.087E-1	4.853E+0	9.975E+0
-4.103E-1	4.869E+0	1.022E+1
-4.136E-1	4.710E+0	1.010E+1
-4.103E-1	4.688E+0	1.015E+1
-4.071E-1	4.759E+0	1.023E+1
-4.103E-1	4.733E+0	1.019E+1
-4.152E-1	4.853E+0	1.017E+1
-4.136E-1	4.675E+0	9.965E+0
-4.055E-1	4.772E+0	1.005E+1
-4.103E-1	4.785E+0	1.002E+1
-4.152E-1	4.746E+0	1.010E+1
-4.119E-1	4.678E+0	1.017E+1
-4.103E-1	4.759E+0	1.009E+1
-4.103E-1	4.782E+0	1.016E+1
-4.136E-1	4.765E+0	1.012E+1
-4.103E-1	4.733E+0	1.010E+1
-4.071E-1	4.694E+0	1.005E+1
-4.103E-1	4.804E+0	1.009E+1
-4.168E-1	4.714E+0	1.006E+1
-4.119E-1	4.707E+0	1.017E+1
-4.103E-1	4.853E+0	1.005E+1
-4.103E-1	4.707E+0	1.014E+1
-4.136E-1	4.817E+0	1.006E+1
-4.087E-1	4.739E+0	1.019E+1
-4.103E-1	4.675E+0	1.018E+1
-4.087E-1	4.717E+0	1.010E+1
-4.168E-1	4.736E+0	1.014E+1
-4.103E-1	4.817E+0	1.009E+1
-4.119E-1	4.730E+0	1.000E+1
-4.103E-1	4.765E+0	1.011E+1
-4.136E-1	4.749E+0	1.017E+1
-4.136E-1	4.769E+0	1.013E+1
-4.087E-1	4.801E+0	1.018E+1
-4.103E-1	4.749E+0	1.000E+1
-4.136E-1	4.759E+0	9.995E+0
-4.119E-1	4.739E+0	1.017E+1
-4.071E-1	4.749E+0	1.014E+1
-4.103E-1	4.843E+0	1.008E+1
-4.119E-1	4.769E+0	9.959E+0
-4.119E-1	4.749E+0	1.010E+1
-4.071E-1	4.811E+0	1.010E+1
-4.087E-1	4.675E+0	1.000E+1
-4.152E-1	4.749E+0	1.013E+1
-4.103E-1	4.743E+0	1.009E+1
-4.087E-1	4.704E+0	1.015E+1
-4.103E-1	4.752E+0	1.006E+1
-4.136E-1	4.681E+0	1.021E+1
-4.103E-1	4.743E+0	1.012E+1
-4.087E-1	4.723E+0	9.998E+0
-4.103E-1	4.662E+0	1.003E+1
-4.136E-1	4.795E+0	1.010E+1
-4.087E-1	4.746E+0	1.006E+1
-4.119E-1	4.892E+0	1.009E+1
-4.103E-1	4.730E+0	1.022E+1
-4.168E-1	4.752E+0	1.010E+1
-4.119E-1	4.778E+0	1.004E+1
-4.136E-1	4.710E+0	1.008E+1
-4.119E-1	4.759E+0	1.006E+1
-4.119E-1	4.675E+0	1.013E+1
-4.136E-1	4.710E+0	1.018E+1
-4.103E-1	4.759E+0	1.003E+1
-4.152E-1	4.691E+0	1.012E+1
-4.152E-1	4.739E+0	1.016E+1
-4.136E-1	4.704E+0	1.009E+1
-4.071E-1	4.723E+0	9.995E+0
-4.103E-1	4.808E+0	1.002E+1
-4.152E-1	4.739E+0	1.006E+1
-4.136E-1	4.697E+0	1.005E+1
-4.071E-1	4.691E+0	1.019E+1
-4.119E-1	4.736E+0	1.006E+1
-4.119E-1	4.765E+0	1.010E+1
-4.103E-1	4.710E+0	1.012E+1
-4.103E-1	4.714E+0	1.011E+1
-4.119E-1	4.736E+0	1.004E+1
-4.119E-1	4.733E+0	1.019E+1
-4.136E-1	4.723E+0	1.010E+1
-4.071E-1	4.707E+0	1.003E+1
-4.103E-1	4.743E+0	1.010E+1
-4.136E-1	4.804E+0	9.982E+0
-4.136E-1	4.801E+0	1.019E+1
-4.119E-1	4.697E+0	1.010E+1
-4.087E-1	4.752E+0	1.017E+1
-4.152E-1	4.694E+0	1.006E+1
-4.119E-1	4.730E+0	1.007E+1
-4.087E-1	4.795E+0	1.005E+1
-4.103E-1	4.720E+0	1.010E+1
-4.136E-1	4.701E+0	1.008E+1
-4.119E-1	4.736E+0	1.006E+1
-4.087E-1	4.655E+0	1.014E+1
-4.119E-1	4.775E+0	1.022E+1
-4.136E-1	4.606E+0	1.006E+1
-4.136E-1	4.762E+0	1.021E+1
-4.071E-1	4.691E+0	1.014E+1
-4.103E-1	4.746E+0	1.010E+1
-4.168E-1	4.817E+0	1.015E+1
-4.103E-1	4.762E+0	1.005E+1
-4.087E-1	4.762E+0	1.011E+1
-4.103E-1	4.775E+0	1.009E+1
-4.136E-1	4.772E+0	1.002E+1
-4.119E-1	4.717E+0	1.007E+1
-4.038E-1	4.720E+0	1.002E+1
-4.119E-1	4.769E+0	1.009E+1
-4.136E-1	4.694E+0	1.006E+1
-4.119E-1	4.697E+0	1.012E+1
-4.103E-1	4.714E+0	1.000E+1
-4.103E-1	4.610E+0	1.013E+1
-4.152E-1	4.662E+0	1.012E+1
-4.103E-1	4.736E+0	1.004E+1
-4.087E-1	4.694E+0	9.959E+0
-4.119E-1	4.856E+0	9.933E+0
-4.119E-1	4.817E+0	1.010E+1
-4.103E-1	4.895E+0	1.003E+1
-4.087E-1	4.723E+0	1.008E+1
-4.071E-1	4.714E+0	1.009E+1
-4.136E-1	4.749E+0	1.004E+1
-4.136E-1	4.733E+0	1.013E+1
-4.087E-1	4.739E+0	1.007E+1
-4.071E-1	4.798E+0	1.004E+1
-4.136E-1	4.697E+0	1.016E+1
-4.136E-1	4.782E+0	1.007E+1
-4.103E-1	4.717E+0	1.010E+1
-4.119E-1	4.739E+0	1.001E+1
-4.168E-1	4.769E+0	9.998E+0
-4.136E-1	4.723E+0	9.904E+0
-4.087E-1	4.775E+0	1.024E+1
-4.103E-1	4.675E+0	1.018E+1
-4.152E-1	4.811E+0	1.014E+1
-4.152E-1	4.733E+0	1.004E+1
-4.119E-1	4.688E+0	9.972E+0
-4.119E-1	4.710E+0	1.013E+1
-4.103E-1	4.726E+0	1.017E+1
-4.119E-1	4.681E+0	1.009E+1
-4.087E-1	4.717E+0	9.927E+0
-4.087E-1	4.791E+0	1.010E+1
-4.152E-1	4.714E+0	9.988E+0
-4.119E-1	4.707E+0	1.010E+1
-4.103E-1	4.717E+0	1.017E+1
-4.087E-1	4.701E+0	1.006E+1
-4.119E-1	4.840E+0	1.011E+1
-4.136E-1	4.769E+0	9.988E+0
-4.071E-1	4.788E+0	1.006E+1
-4.103E-1	4.717E+0	1.001E+1
-4.152E-1	4.782E+0	1.003E+1
-4.119E-1	4.720E+0	1.011E+1
-4.103E-1	4.746E+0	1.009E+1
-4.119E-1	4.723E+0	1.010E+1
-4.103E-1	4.782E+0	1.010E+1
-4.136E-1	4.736E+0	1.016E+1
-4.087E-1	4.749E+0	1.010E+1
-4.103E-1	4.785E+0	9.998E+0
-4.152E-1	4.749E+0	1.014E+1
-4.103E-1	4.733E+0	1.011E+1
-4.119E-1	4.704E+0	1.013E+1
-4.103E-1	4.704E+0	1.014E+1
-4.168E-1	4.701E+0	1.005E+1
-4.136E-1	4.749E+0	1.015E+1
-4.087E-1	4.665E+0	1.008E+1
-4.087E-1	4.811E+0	1.015E+1
-4.136E-1	4.785E+0	1.006E+1
-4.136E-1	4.811E+0	1.011E+1
-4.055E-1	4.701E+0	9.949E+0
-4.103E-1	4.736E+0	1.007E+1
-4.119E-1	4.681E+0	9.995E+0
-4.119E-1	4.778E+0	1.005E+1
-4.071E-1	4.681E+0	1.009E+1
[truncated: 93,945 more rows]
