# Supplementary material for: Improved ANAP incorporation and VCF analysis reveal details of P2X7 current facilitation and a limited conformational interplay between ATP binding and the intracellular ballast domain
Source: eLife. 2023 Jan 4;12:e82479. doi: 10.7554/eLife.82479 (PMC9859053; doi:10.7554/eLife.82479)
Supplement: Figure 3—source data 1. [file elife-82479-fig3-data1.zip › Figure-3_source-data-1/Y122_j29#05.csv]

-2.546E-1	5.346E+0	1.213E+1
-2.579E-1	5.252E+0	1.219E+1
-2.546E-1	5.369E+0	1.210E+1
-2.514E-1	5.226E+0	1.210E+1
-2.546E-1	5.155E+0	1.225E+1
-2.562E-1	5.314E+0	1.223E+1
-2.530E-1	5.284E+0	1.192E+1
-2.562E-1	5.297E+0	1.198E+1
-2.514E-1	5.301E+0	1.198E+1
-2.530E-1	5.278E+0	1.211E+1
-2.546E-1	5.255E+0	1.202E+1
-2.497E-1	5.265E+0	1.200E+1
-2.530E-1	5.233E+0	1.218E+1
-2.562E-1	5.343E+0	1.213E+1
-2.546E-1	5.161E+0	1.203E+1
-2.514E-1	5.233E+0	1.221E+1
-2.530E-1	5.314E+0	1.205E+1
-2.562E-1	5.366E+0	1.221E+1
-2.530E-1	5.271E+0	1.209E+1
-2.530E-1	5.340E+0	1.227E+1
-2.546E-1	5.346E+0	1.213E+1
-2.546E-1	5.281E+0	1.202E+1
-2.530E-1	5.265E+0	1.210E+1
-2.514E-1	5.304E+0	1.196E+1
-2.562E-1	5.291E+0	1.205E+1
-2.579E-1	5.288E+0	1.218E+1
-2.546E-1	5.301E+0	1.212E+1
-2.546E-1	5.259E+0	1.207E+1
-2.546E-1	5.281E+0	1.213E+1
-2.546E-1	5.271E+0	1.207E+1
-2.530E-1	5.307E+0	1.215E+1
-2.530E-1	5.297E+0	1.199E+1
-2.546E-1	5.333E+0	1.210E+1
-2.530E-1	5.249E+0	1.202E+1
-2.530E-1	5.388E+0	1.198E+1
-2.530E-1	5.281E+0	1.198E+1
-2.514E-1	5.275E+0	1.211E+1
-2.546E-1	5.226E+0	1.210E+1
-2.562E-1	5.259E+0	1.221E+1
-2.530E-1	5.314E+0	1.209E+1
-2.579E-1	5.197E+0	1.214E+1
-2.562E-1	5.317E+0	1.213E+1
-2.514E-1	5.327E+0	1.202E+1
-2.530E-1	5.340E+0	1.213E+1
-2.546E-1	5.320E+0	1.197E+1
-2.546E-1	5.327E+0	1.200E+1
-2.546E-1	5.265E+0	1.215E+1
-2.546E-1	5.330E+0	1.207E+1
-2.530E-1	5.220E+0	1.200E+1
-2.562E-1	5.294E+0	1.223E+1
-2.546E-1	5.314E+0	1.201E+1
-2.530E-1	5.330E+0	1.218E+1
-2.514E-1	5.242E+0	1.196E+1
-2.546E-1	5.252E+0	1.216E+1
-2.514E-1	5.304E+0	1.198E+1
-2.546E-1	5.187E+0	1.214E+1
-2.514E-1	5.294E+0	1.201E+1
-2.546E-1	5.307E+0	1.209E+1
-2.530E-1	5.242E+0	1.204E+1
-2.546E-1	5.236E+0	1.209E+1
-2.562E-1	5.392E+0	1.214E+1
-2.546E-1	5.411E+0	1.214E+1
-2.530E-1	5.278E+0	1.215E+1
-2.497E-1	5.278E+0	1.203E+1
-2.530E-1	5.246E+0	1.216E+1
-2.530E-1	5.314E+0	1.215E+1
-2.530E-1	5.379E+0	1.210E+1
-2.497E-1	5.249E+0	1.211E+1
-2.546E-1	5.343E+0	1.210E+1
-2.530E-1	5.284E+0	1.222E+1
-2.514E-1	5.275E+0	1.202E+1
-2.514E-1	5.356E+0	1.214E+1
-2.562E-1	5.297E+0	1.203E+1
-2.562E-1	5.301E+0	1.213E+1
-2.562E-1	5.291E+0	1.211E+1
-2.579E-1	5.291E+0	1.223E+1
-2.530E-1	5.275E+0	1.211E+1
-2.546E-1	5.304E+0	1.219E+1
-2.514E-1	5.239E+0	1.211E+1
-2.514E-1	5.349E+0	1.196E+1
-2.530E-1	5.336E+0	1.219E+1
-2.579E-1	5.340E+0	1.217E+1
-2.546E-1	5.310E+0	1.202E+1
-2.497E-1	5.262E+0	1.210E+1
-2.530E-1	5.262E+0	1.218E+1
-2.546E-1	5.246E+0	1.216E+1
-2.514E-1	5.203E+0	1.212E+1
-2.546E-1	5.336E+0	1.200E+1
-2.546E-1	5.271E+0	1.214E+1
-2.562E-1	5.327E+0	1.206E+1
-2.530E-1	5.301E+0	1.206E+1
-2.530E-1	5.236E+0	1.205E+1
-2.546E-1	5.356E+0	1.210E+1
-2.546E-1	5.314E+0	1.213E+1
-2.514E-1	5.317E+0	1.207E+1
-2.514E-1	5.366E+0	1.207E+1
-2.530E-1	5.233E+0	1.208E+1
-2.562E-1	5.307E+0	1.211E+1
-2.530E-1	5.294E+0	1.203E+1
-2.514E-1	5.271E+0	1.214E+1
-2.546E-1	5.291E+0	1.210E+1
-2.514E-1	5.310E+0	1.207E+1
-2.546E-1	5.265E+0	1.205E+1
-2.546E-1	5.242E+0	1.213E+1
-2.530E-1	5.353E+0	1.212E+1
-2.514E-1	5.262E+0	1.206E+1
-2.530E-1	5.288E+0	1.210E+1
-2.514E-1	5.210E+0	1.227E+1
-2.530E-1	5.262E+0	1.209E+1
-2.530E-1	5.314E+0	1.203E+1
-2.514E-1	5.242E+0	1.206E+1
-2.562E-1	5.353E+0	1.217E+1
-2.546E-1	5.268E+0	1.213E+1
-2.562E-1	5.353E+0	1.206E+1
-2.530E-1	5.340E+0	1.210E+1
-2.530E-1	5.323E+0	1.208E+1
-2.562E-1	5.275E+0	1.209E+1
-2.530E-1	5.239E+0	1.205E+1
-2.530E-1	5.239E+0	1.204E+1
-2.497E-1	5.255E+0	1.202E+1
-2.546E-1	5.262E+0	1.208E+1
-2.530E-1	5.249E+0	1.204E+1
-2.530E-1	5.200E+0	1.208E+1
-2.497E-1	5.223E+0	1.209E+1
-2.530E-1	5.220E+0	1.205E+1
-2.530E-1	5.301E+0	1.224E+1
-2.514E-1	5.207E+0	1.220E+1
-2.530E-1	5.417E+0	1.195E+1
-2.530E-1	5.233E+0	1.221E+1
-2.546E-1	5.265E+0	1.214E+1
-2.514E-1	5.203E+0	1.206E+1
-2.530E-1	5.278E+0	1.228E+1
-2.530E-1	5.343E+0	1.193E+1
-2.514E-1	5.268E+0	1.206E+1
-2.546E-1	5.375E+0	1.207E+1
-2.530E-1	5.161E+0	1.202E+1
-2.562E-1	5.392E+0	1.209E+1
-2.546E-1	5.249E+0	1.210E+1
-2.497E-1	5.259E+0	1.212E+1
-2.514E-1	5.226E+0	1.205E+1
-2.530E-1	5.262E+0	1.211E+1
-2.546E-1	5.327E+0	1.216E+1
-2.514E-1	5.278E+0	1.220E+1
-2.514E-1	5.346E+0	1.202E+1
-2.530E-1	5.362E+0	1.210E+1
-2.546E-1	5.366E+0	1.216E+1
-2.530E-1	5.343E+0	1.203E+1
-2.530E-1	5.385E+0	1.197E+1
-2.530E-1	5.216E+0	1.204E+1
-2.562E-1	5.259E+0	1.221E+1
-2.530E-1	5.177E+0	1.204E+1
-2.497E-1	5.229E+0	1.211E+1
-2.546E-1	5.291E+0	1.212E+1
-2.514E-1	5.262E+0	1.213E+1
-2.514E-1	5.323E+0	1.211E+1
-2.514E-1	5.382E+0	1.224E+1
-2.514E-1	5.310E+0	1.217E+1
-2.546E-1	5.343E+0	1.210E+1
-2.530E-1	5.181E+0	1.210E+1
-2.514E-1	5.336E+0	1.217E+1
-2.514E-1	5.323E+0	1.208E+1
-2.530E-1	5.310E+0	1.203E+1
-2.514E-1	5.122E+0	1.219E+1
-2.530E-1	5.255E+0	1.209E+1
-2.514E-1	5.281E+0	1.194E+1
-2.562E-1	5.259E+0	1.215E+1
-2.514E-1	5.294E+0	1.207E+1
-2.514E-1	5.197E+0	1.211E+1
-2.530E-1	5.340E+0	1.209E+1
-2.530E-1	5.320E+0	1.203E+1
-2.497E-1	5.297E+0	1.203E+1
-2.530E-1	5.216E+0	1.209E+1
-2.546E-1	5.249E+0	1.215E+1
-2.514E-1	5.233E+0	1.214E+1
-2.514E-1	5.259E+0	1.206E+1
-2.530E-1	5.288E+0	1.217E+1
-2.514E-1	5.304E+0	1.214E+1
-2.530E-1	5.281E+0	1.213E+1
-2.530E-1	5.255E+0	1.213E+1
-2.546E-1	5.304E+0	1.209E+1
-2.497E-1	5.301E+0	1.202E+1
-2.530E-1	5.259E+0	1.221E+1
-2.530E-1	5.323E+0	1.215E+1
-2.514E-1	5.301E+0	1.207E+1
-2.514E-1	5.223E+0	1.206E+1
-2.546E-1	5.223E+0	1.210E+1
-2.514E-1	5.317E+0	1.209E+1
-2.546E-1	5.291E+0	1.205E+1
-2.514E-1	5.294E+0	1.204E+1
-2.530E-1	5.239E+0	1.205E+1
-2.497E-1	5.203E+0	1.209E+1
-2.530E-1	5.323E+0	1.214E+1
-2.497E-1	5.310E+0	1.212E+1
-2.530E-1	5.229E+0	1.225E+1
-2.497E-1	5.307E+0	1.205E+1
-2.497E-1	5.288E+0	1.202E+1
-2.546E-1	5.356E+0	1.216E+1
-2.530E-1	5.226E+0	1.204E+1
-2.530E-1	5.317E+0	1.210E+1
-2.514E-1	5.281E+0	1.214E+1
-2.562E-1	5.323E+0	1.218E+1
-2.579E-1	5.233E+0	1.210E+1
-2.514E-1	5.252E+0	1.206E+1
-2.530E-1	5.268E+0	1.208E+1
-2.514E-1	5.317E+0	1.195E+1
-2.514E-1	5.275E+0	1.209E+1
-2.530E-1	5.385E+0	1.195E+1
-2.481E-1	5.314E+0	1.206E+1
-2.530E-1	5.229E+0	1.200E+1
-2.546E-1	5.310E+0	1.203E+1
-2.497E-1	5.213E+0	1.192E+1
-2.546E-1	5.252E+0	1.203E+1
-2.514E-1	5.346E+0	1.205E+1
-2.530E-1	5.220E+0	1.212E+1
-2.497E-1	5.281E+0	1.213E+1
-2.530E-1	5.330E+0	1.221E+1
-2.514E-1	5.359E+0	1.224E+1
-2.546E-1	5.259E+0	1.206E+1
-2.514E-1	5.281E+0	1.216E+1
-2.481E-1	5.294E+0	1.215E+1
-2.497E-1	5.229E+0	1.199E+1
-2.546E-1	5.327E+0	1.211E+1
-2.497E-1	5.262E+0	1.208E+1
-2.514E-1	5.281E+0	1.205E+1
-2.514E-1	5.346E+0	1.216E+1
-2.530E-1	5.349E+0	1.204E+1
-2.530E-1	5.291E+0	1.223E+1
-2.481E-1	5.353E+0	1.218E+1
-2.530E-1	5.249E+0	1.211E+1
-2.514E-1	5.317E+0	1.217E+1
-2.497E-1	5.226E+0	1.206E+1
-2.514E-1	5.297E+0	1.213E+1
-2.530E-1	5.242E+0	1.209E+1
-2.514E-1	5.268E+0	1.211E+1
-2.530E-1	5.330E+0	1.202E+1
-2.497E-1	5.278E+0	1.217E+1
-2.530E-1	5.229E+0	1.211E+1
-2.530E-1	5.262E+0	1.206E+1
-2.514E-1	5.320E+0	1.210E+1
-2.497E-1	5.353E+0	1.201E+1
-2.497E-1	5.262E+0	1.218E+1
-2.497E-1	5.301E+0	1.201E+1
-2.497E-1	5.366E+0	1.214E+1
-2.514E-1	5.356E+0	1.200E+1
-2.514E-1	5.304E+0	1.212E+1
-2.514E-1	5.336E+0	1.208E+1
-2.530E-1	5.190E+0	1.202E+1
-2.497E-1	5.268E+0	1.213E+1
-2.546E-1	5.246E+0	1.204E+1
-2.530E-1	5.388E+0	1.213E+1
-2.514E-1	5.310E+0	1.210E+1
-2.530E-1	5.177E+0	1.226E+1
-2.514E-1	5.255E+0	1.206E+1
-2.546E-1	5.259E+0	1.218E+1
-2.514E-1	5.246E+0	1.211E+1
-2.514E-1	5.323E+0	1.216E+1
-2.514E-1	5.259E+0	1.187E+1
-2.530E-1	5.265E+0	1.209E+1
-2.514E-1	5.265E+0	1.210E+1
-2.497E-1	5.268E+0	1.214E+1
-2.497E-1	5.323E+0	1.201E+1
-2.546E-1	5.304E+0	1.211E+1
-2.514E-1	5.340E+0	1.208E+1
-2.481E-1	5.320E+0	1.203E+1
-2.530E-1	5.327E+0	1.216E+1
-2.530E-1	5.262E+0	1.218E+1
-2.497E-1	5.284E+0	1.208E+1
-2.497E-1	5.323E+0	1.196E+1
-2.514E-1	5.314E+0	1.205E+1
-2.530E-1	5.229E+0	1.212E+1
-2.514E-1	5.330E+0	1.194E+1
-2.497E-1	5.304E+0	1.220E+1
-2.514E-1	5.259E+0	1.227E+1
-2.562E-1	5.291E+0	1.204E+1
-2.530E-1	5.304E+0	1.200E+1
-2.514E-1	5.356E+0	1.229E+1
-2.530E-1	5.320E+0	1.211E+1
-2.562E-1	5.294E+0	1.217E+1
-2.514E-1	5.323E+0	1.207E+1
-2.514E-1	5.229E+0	1.209E+1
-2.530E-1	5.333E+0	1.211E+1
-2.546E-1	5.333E+0	1.207E+1
-2.530E-1	5.288E+0	1.227E+1
-2.481E-1	5.223E+0	1.206E+1
-2.530E-1	5.333E+0	1.227E+1
-2.530E-1	5.284E+0	1.205E+1
-2.514E-1	5.291E+0	1.211E+1
-2.530E-1	5.265E+0	1.211E+1
-2.530E-1	5.297E+0	1.209E+1
-2.546E-1	5.259E+0	1.214E+1
-2.514E-1	5.255E+0	1.214E+1
-2.481E-1	5.259E+0	1.210E+1
-2.514E-1	5.229E+0	1.218E+1
-2.514E-1	5.200E+0	1.208E+1
-2.481E-1	5.223E+0	1.212E+1
-2.497E-1	5.242E+0	1.212E+1
-2.497E-1	5.330E+0	1.206E+1
-2.546E-1	5.385E+0	1.196E+1
-2.514E-1	5.246E+0	1.202E+1
-2.497E-1	5.236E+0	1.215E+1
-2.497E-1	5.317E+0	1.222E+1
-2.546E-1	5.210E+0	1.210E+1
-2.481E-1	5.359E+0	1.202E+1
-2.514E-1	5.417E+0	1.212E+1
-2.530E-1	5.271E+0	1.208E+1
-2.514E-1	5.239E+0	1.215E+1
-2.514E-1	5.265E+0	1.206E+1
-2.514E-1	5.252E+0	1.196E+1
-2.530E-1	5.336E+0	1.203E+1
-2.546E-1	5.278E+0	1.207E+1
-2.514E-1	5.314E+0	1.212E+1
-2.514E-1	5.233E+0	1.212E+1
-2.514E-1	5.259E+0	1.215E+1
-2.546E-1	5.252E+0	1.201E+1
-2.514E-1	5.262E+0	1.219E+1
-2.481E-1	5.307E+0	1.214E+1
-2.497E-1	5.213E+0	1.218E+1
-2.546E-1	5.369E+0	1.209E+1
-2.530E-1	5.294E+0	1.224E+1
-2.514E-1	5.252E+0	1.214E+1
-2.530E-1	5.220E+0	1.194E+1
-2.546E-1	5.275E+0	1.215E+1
-2.514E-1	5.369E+0	1.220E+1
-2.465E-1	5.301E+0	1.206E+1
-2.514E-1	5.255E+0	1.207E+1
-2.514E-1	5.320E+0	1.218E+1
-2.497E-1	5.242E+0	1.212E+1
-2.497E-1	5.366E+0	1.209E+1
-2.497E-1	5.320E+0	1.210E+1
-2.530E-1	5.271E+0	1.210E+1
-2.497E-1	5.336E+0	1.206E+1
-2.497E-1	5.294E+0	1.211E+1
-2.514E-1	5.223E+0	1.215E+1
-2.546E-1	5.284E+0	1.219E+1
-2.497E-1	5.220E+0	1.206E+1
-2.514E-1	5.323E+0	1.206E+1
-2.481E-1	5.236E+0	1.220E+1
-2.497E-1	5.255E+0	1.204E+1
-2.497E-1	5.291E+0	1.207E+1
-2.514E-1	5.346E+0	1.199E+1
-2.497E-1	5.281E+0	1.204E+1
-2.530E-1	5.288E+0	1.215E+1
-2.514E-1	5.291E+0	1.209E+1
-2.514E-1	5.197E+0	1.204E+1
-2.514E-1	5.327E+0	1.218E+1
-2.562E-1	5.327E+0	1.215E+1
-2.497E-1	5.281E+0	1.213E+1
-2.514E-1	5.314E+0	1.204E+1
-2.514E-1	5.359E+0	1.197E+1
-2.497E-1	5.385E+0	1.208E+1
-2.514E-1	5.229E+0	1.214E+1
-2.497E-1	5.223E+0	1.214E+1
-2.497E-1	5.278E+0	1.209E+1
-2.530E-1	5.200E+0	1.211E+1
-2.497E-1	5.291E+0	1.200E+1
-2.481E-1	5.288E+0	1.216E+1
-2.481E-1	5.249E+0	1.208E+1
-2.530E-1	5.336E+0	1.208E+1
-2.530E-1	5.252E+0	1.202E+1
-2.530E-1	5.259E+0	1.196E+1
-2.465E-1	5.288E+0	1.200E+1
-2.514E-1	5.340E+0	1.214E+1
-2.497E-1	5.284E+0	1.214E+1
-2.497E-1	5.174E+0	1.225E+1
-2.514E-1	5.356E+0	1.203E+1
-2.514E-1	5.336E+0	1.214E+1
-2.497E-1	5.291E+0	1.207E+1
-2.497E-1	5.229E+0	1.211E+1
-2.481E-1	5.297E+0	1.209E+1
-2.497E-1	5.327E+0	1.206E+1
-2.481E-1	5.304E+0	1.211E+1
-2.514E-1	5.340E+0	1.193E+1
-2.497E-1	5.246E+0	1.211E+1
-2.546E-1	5.307E+0	1.214E+1
-2.481E-1	5.323E+0	1.216E+1
-2.514E-1	5.213E+0	1.195E+1
-2.514E-1	5.249E+0	1.211E+1
-2.514E-1	5.271E+0	1.210E+1
-2.497E-1	5.340E+0	1.209E+1
-2.514E-1	5.291E+0	1.222E+1
-2.514E-1	5.284E+0	1.213E+1
-2.530E-1	5.284E+0	1.209E+1
-2.497E-1	5.284E+0	1.204E+1
-2.497E-1	5.252E+0	1.226E+1
-2.481E-1	5.239E+0	1.205E+1
-2.546E-1	5.168E+0	1.198E+1
-2.530E-1	5.294E+0	1.214E+1
-2.497E-1	5.320E+0	1.216E+1
-2.514E-1	5.301E+0	1.208E+1
-2.514E-1	5.301E+0	1.206E+1
-2.514E-1	5.236E+0	1.201E+1
-2.514E-1	5.246E+0	1.209E+1
-2.497E-1	5.284E+0	1.201E+1
-2.530E-1	5.168E+0	1.216E+1
-2.497E-1	5.310E+0	1.209E+1
-2.530E-1	5.346E+0	1.197E+1
-2.514E-1	5.252E+0	1.215E+1
-2.497E-1	5.268E+0	1.204E+1
-2.497E-1	5.177E+0	1.206E+1
-2.497E-1	5.323E+0	1.202E+1
-2.497E-1	5.349E+0	1.206E+1
-2.481E-1	5.385E+0	1.215E+1
-2.514E-1	5.229E+0	1.205E+1
-2.497E-1	5.275E+0	1.201E+1
-2.481E-1	5.366E+0	1.207E+1
-2.497E-1	5.275E+0	1.209E+1
-2.497E-1	5.343E+0	1.224E+1
-2.514E-1	5.268E+0	1.210E+1
-2.497E-1	5.281E+0	1.206E+1
-2.497E-1	5.164E+0	1.228E+1
-2.481E-1	5.207E+0	1.211E+1
-2.497E-1	5.268E+0	1.199E+1
-2.497E-1	5.317E+0	1.215E+1
-2.530E-1	5.320E+0	1.208E+1
-2.497E-1	5.427E+0	1.211E+1
-2.481E-1	5.323E+0	1.223E+1
-2.514E-1	5.349E+0	1.204E+1
-2.514E-1	5.314E+0	1.214E+1
-2.497E-1	5.398E+0	1.202E+1
-2.497E-1	5.314E+0	1.201E+1
-2.481E-1	5.262E+0	1.217E+1
-2.497E-1	5.310E+0	1.215E+1
-2.497E-1	5.278E+0	1.199E+1
-2.497E-1	5.249E+0	1.216E+1
-2.481E-1	5.284E+0	1.202E+1
-2.481E-1	5.252E+0	1.215E+1
-2.497E-1	5.307E+0	1.214E+1
-2.481E-1	5.333E+0	1.209E+1
-2.497E-1	5.314E+0	1.201E+1
-2.514E-1	5.246E+0	1.217E+1
-2.514E-1	5.317E+0	1.224E+1
-2.481E-1	5.252E+0	1.220E+1
-2.497E-1	5.255E+0	1.208E+1
-2.514E-1	5.275E+0	1.215E+1
-2.481E-1	5.336E+0	1.216E+1
-2.497E-1	5.262E+0	1.209E+1
-2.481E-1	5.262E+0	1.196E+1
-2.514E-1	5.336E+0	1.211E+1
-2.514E-1	5.246E+0	1.206E+1
-2.481E-1	5.220E+0	1.198E+1
-2.514E-1	5.275E+0	1.199E+1
-2.514E-1	5.297E+0	1.199E+1
-2.497E-1	5.233E+0	1.195E+1
-2.497E-1	5.359E+0	1.217E+1
-2.497E-1	5.252E+0	1.202E+1
-2.530E-1	5.252E+0	1.202E+1
-2.497E-1	5.252E+0	1.223E+1
-2.497E-1	5.259E+0	1.207E+1
-2.497E-1	5.216E+0	1.200E+1
-2.514E-1	5.395E+0	1.207E+1
-2.514E-1	5.242E+0	1.197E+1
-2.481E-1	5.327E+0	1.209E+1
-2.449E-1	5.353E+0	1.228E+1
-2.481E-1	5.323E+0	1.205E+1
-2.546E-1	5.281E+0	1.208E+1
-2.481E-1	5.226E+0	1.204E+1
-2.497E-1	5.239E+0	1.204E+1
-2.514E-1	5.239E+0	1.225E+1
-2.497E-1	5.314E+0	1.204E+1
-2.497E-1	5.304E+0	1.192E+1
-2.497E-1	5.265E+0	1.202E+1
-2.514E-1	5.327E+0	1.202E+1
-2.514E-1	5.190E+0	1.213E+1
-2.497E-1	5.271E+0	1.203E+1
-2.514E-1	5.297E+0	1.222E+1
-2.497E-1	5.249E+0	1.208E+1
-2.497E-1	5.375E+0	1.216E+1
-2.497E-1	5.294E+0	1.208E+1
-2.497E-1	5.271E+0	1.205E+1
-2.481E-1	5.310E+0	1.212E+1
-2.497E-1	5.284E+0	1.214E+1
-2.497E-1	5.301E+0	1.206E+1
-2.481E-1	5.291E+0	1.215E+1
-2.497E-1	5.275E+0	1.213E+1
-2.465E-1	5.294E+0	1.206E+1
-2.497E-1	5.281E+0	1.204E+1
-2.514E-1	5.233E+0	1.206E+1
-2.497E-1	5.284E+0	1.215E+1
-2.514E-1	5.297E+0	1.216E+1
-2.481E-1	5.271E+0	1.222E+1
-2.497E-1	5.271E+0	1.209E+1
-2.481E-1	5.268E+0	1.200E+1
-2.497E-1	5.278E+0	1.212E+1
-2.514E-1	5.297E+0	1.211E+1
-2.514E-1	5.203E+0	1.212E+1
-2.514E-1	5.343E+0	1.211E+1
-2.514E-1	5.216E+0	1.200E+1
-2.481E-1	5.203E+0	1.216E+1
-2.497E-1	5.281E+0	1.211E+1
-2.481E-1	5.336E+0	1.222E+1
-2.497E-1	5.301E+0	1.210E+1
-2.497E-1	5.330E+0	1.206E+1
-2.481E-1	5.262E+0	1.211E+1
-2.514E-1	5.255E+0	1.191E+1
-2.481E-1	5.278E+0	1.207E+1
-2.497E-1	5.246E+0	1.201E+1
-2.497E-1	5.314E+0	1.216E+1
-2.497E-1	5.304E+0	1.197E+1
-2.497E-1	5.356E+0	1.215E+1
-2.465E-1	5.216E+0	1.209E+1
-2.481E-1	5.307E+0	1.205E+1
-2.497E-1	5.252E+0	1.217E+1
-2.514E-1	5.372E+0	1.197E+1
-2.514E-1	5.226E+0	1.204E+1
-2.481E-1	5.346E+0	1.216E+1
-2.514E-1	5.265E+0	1.203E+1
-2.497E-1	5.259E+0	1.209E+1
-2.465E-1	5.307E+0	1.214E+1
-2.497E-1	5.255E+0	1.213E+1
-2.514E-1	5.349E+0	1.199E+1
-2.465E-1	5.194E+0	1.223E+1
-2.449E-1	5.320E+0	1.199E+1
-2.481E-1	5.343E+0	1.205E+1
-2.530E-1	5.330E+0	1.210E+1
-2.481E-1	5.275E+0	1.204E+1
-2.497E-1	5.284E+0	1.204E+1
-2.497E-1	5.314E+0	1.210E+1
-2.497E-1	5.259E+0	1.207E+1
-2.465E-1	5.294E+0	1.225E+1
-2.497E-1	5.310E+0	1.210E+1
-2.497E-1	5.259E+0	1.212E+1
-2.481E-1	5.317E+0	1.207E+1
-2.481E-1	5.349E+0	1.219E+1
-2.465E-1	5.408E+0	1.199E+1
-2.514E-1	5.268E+0	1.217E+1
-2.514E-1	5.278E+0	1.212E+1
-2.497E-1	5.242E+0	1.210E+1
-2.481E-1	5.268E+0	1.212E+1
-2.497E-1	5.304E+0	1.221E+1
-2.497E-1	5.236E+0	1.204E+1
-2.481E-1	5.275E+0	1.204E+1
-2.465E-1	5.333E+0	1.212E+1
-2.465E-1	5.190E+0	1.195E+1
-2.514E-1	5.262E+0	1.208E+1
-2.497E-1	5.161E+0	1.213E+1
-2.497E-1	5.210E+0	1.215E+1
-2.497E-1	5.200E+0	1.209E+1
-2.497E-1	5.275E+0	1.213E+1
-2.497E-1	5.323E+0	1.217E+1
-2.481E-1	5.317E+0	1.202E+1
-2.481E-1	5.246E+0	1.217E+1
-2.465E-1	5.392E+0	1.201E+1
-2.481E-1	5.229E+0	1.211E+1
-2.497E-1	5.304E+0	1.196E+1
-2.481E-1	5.246E+0	1.221E+1
-2.481E-1	5.265E+0	1.217E+1
-2.465E-1	5.236E+0	1.204E+1
-2.481E-1	5.310E+0	1.216E+1
-2.465E-1	5.262E+0	1.214E+1
-2.497E-1	5.268E+0	1.209E+1
-2.497E-1	5.226E+0	1.203E+1
-2.497E-1	5.278E+0	1.214E+1
-2.497E-1	5.304E+0	1.204E+1
-2.497E-1	5.239E+0	1.207E+1
-2.497E-1	5.320E+0	1.205E+1
-2.497E-1	5.288E+0	1.223E+1
-2.514E-1	5.265E+0	1.200E+1
-2.497E-1	5.229E+0	1.203E+1
-2.497E-1	5.281E+0	1.202E+1
-2.497E-1	5.190E+0	1.218E+1
-2.497E-1	5.181E+0	1.209E+1
-2.481E-1	5.210E+0	1.199E+1
-2.465E-1	5.259E+0	1.210E+1
-2.465E-1	5.314E+0	1.205E+1
-2.497E-1	5.246E+0	1.213E+1
-2.497E-1	5.336E+0	1.211E+1
-2.497E-1	5.278E+0	1.222E+1
-2.481E-1	5.262E+0	1.202E+1
-2.481E-1	5.369E+0	1.203E+1
-2.481E-1	5.239E+0	1.205E+1
-2.465E-1	5.333E+0	1.204E+1
-2.465E-1	5.265E+0	1.206E+1
-2.465E-1	5.259E+0	1.216E+1
-2.497E-1	5.356E+0	1.227E+1
-2.514E-1	5.314E+0	1.219E+1
-2.497E-1	5.275E+0	1.211E+1
-2.465E-1	5.207E+0	1.201E+1
-2.465E-1	5.366E+0	1.202E+1
-2.497E-1	5.372E+0	1.212E+1
-2.481E-1	5.304E+0	1.208E+1
-2.497E-1	5.281E+0	1.218E+1
-2.481E-1	5.317E+0	1.207E+1
-2.465E-1	5.388E+0	1.208E+1
-2.449E-1	5.265E+0	1.216E+1
-2.497E-1	5.343E+0	1.212E+1
-2.497E-1	5.271E+0	1.202E+1
-2.481E-1	5.314E+0	1.207E+1
-2.465E-1	5.346E+0	1.217E+1
-2.497E-1	5.314E+0	1.212E+1
-2.497E-1	5.236E+0	1.218E+1
-2.465E-1	5.268E+0	1.195E+1
-2.481E-1	5.294E+0	1.215E+1
-2.481E-1	5.427E+0	1.211E+1
-2.497E-1	5.294E+0	1.209E+1
-2.514E-1	5.362E+0	1.208E+1
-2.465E-1	5.262E+0	1.212E+1
-2.481E-1	5.259E+0	1.207E+1
-2.481E-1	5.246E+0	1.197E+1
-2.481E-1	5.284E+0	1.214E+1
-2.465E-1	5.408E+0	1.229E+1
-2.481E-1	5.301E+0	1.200E+1
-2.497E-1	5.275E+0	1.210E+1
-2.465E-1	5.262E+0	1.205E+1
-2.481E-1	5.288E+0	1.217E+1
-2.481E-1	5.278E+0	1.208E+1
-2.514E-1	5.388E+0	1.207E+1
-2.497E-1	5.255E+0	1.206E+1
-2.465E-1	5.203E+0	1.209E+1
-2.514E-1	5.249E+0	1.201E+1
-2.497E-1	5.249E+0	1.203E+1
-2.514E-1	5.297E+0	1.210E+1
-2.497E-1	5.291E+0	1.217E+1
-2.497E-1	5.246E+0	1.212E+1
-2.481E-1	5.291E+0	1.206E+1
-2.497E-1	5.340E+0	1.196E+1
-2.481E-1	5.281E+0	1.212E+1
-2.465E-1	5.255E+0	1.214E+1
-2.481E-1	5.304E+0	1.202E+1
-2.497E-1	5.323E+0	1.200E+1
-2.497E-1	5.223E+0	1.208E+1
-2.449E-1	5.252E+0	1.205E+1
-2.465E-1	5.226E+0	1.206E+1
-2.481E-1	5.229E+0	1.206E+1
-2.481E-1	5.327E+0	1.209E+1
-2.497E-1	5.220E+0	1.205E+1
-2.481E-1	5.242E+0	1.207E+1
-2.514E-1	5.320E+0	1.202E+1
-2.465E-1	5.194E+0	1.214E+1
-2.481E-1	5.259E+0	1.201E+1
-2.465E-1	5.343E+0	1.202E+1
-2.481E-1	5.281E+0	1.192E+1
-2.449E-1	5.203E+0	1.213E+1
-2.497E-1	5.343E+0	1.209E+1
-2.481E-1	5.330E+0	1.216E+1
-2.497E-1	5.281E+0	1.216E+1
-2.449E-1	5.346E+0	1.207E+1
-2.481E-1	5.187E+0	1.214E+1
-2.497E-1	5.366E+0	1.203E+1
-2.481E-1	5.310E+0	1.201E+1
-2.481E-1	5.353E+0	1.221E+1
-2.465E-1	5.216E+0	1.209E+1
-2.497E-1	5.288E+0	1.214E+1
-2.449E-1	5.278E+0	1.212E+1
-2.449E-1	5.301E+0	1.204E+1
-2.481E-1	5.333E+0	1.212E+1
-2.465E-1	5.346E+0	1.203E+1
-2.449E-1	5.323E+0	1.218E+1
-2.481E-1	5.284E+0	1.218E+1
-2.481E-1	5.268E+0	1.216E+1
-2.481E-1	5.181E+0	1.208E+1
-2.449E-1	5.362E+0	1.204E+1
-2.497E-1	5.284E+0	1.198E+1
-2.449E-1	5.330E+0	1.205E+1
-2.514E-1	5.171E+0	1.204E+1
-2.433E-1	5.327E+0	1.207E+1
-2.465E-1	5.304E+0	1.203E+1
-2.481E-1	5.288E+0	1.205E+1
-2.514E-1	5.314E+0	1.204E+1
-2.465E-1	5.353E+0	1.211E+1
-2.481E-1	5.229E+0	1.213E+1
-2.497E-1	5.223E+0	1.202E+1
-2.514E-1	5.268E+0	1.213E+1
-2.497E-1	5.271E+0	1.213E+1
-2.433E-1	5.372E+0	1.209E+1
-2.465E-1	5.275E+0	1.204E+1
-2.465E-1	5.236E+0	1.208E+1
-2.465E-1	5.223E+0	1.218E+1
-2.465E-1	5.242E+0	1.203E+1
-2.514E-1	5.236E+0	1.211E+1
-2.465E-1	5.265E+0	1.219E+1
-2.497E-1	5.317E+0	1.207E+1
-2.465E-1	5.239E+0	1.217E+1
-2.465E-1	5.249E+0	1.207E+1
-2.497E-1	5.284E+0	1.203E+1
-2.465E-1	5.317E+0	1.217E+1
-2.433E-1	5.307E+0	1.207E+1
-2.465E-1	5.281E+0	1.213E+1
-2.481E-1	5.265E+0	1.208E+1
-2.449E-1	5.284E+0	1.216E+1
-2.481E-1	5.246E+0	1.216E+1
-2.465E-1	5.317E+0	1.209E+1
-2.465E-1	5.291E+0	1.213E+1
-2.449E-1	5.294E+0	1.207E+1
-2.449E-1	5.288E+0	1.210E+1
-2.497E-1	5.119E+0	1.221E+1
-2.481E-1	5.203E+0	1.219E+1
-2.465E-1	5.291E+0	1.212E+1
-2.481E-1	5.281E+0	1.196E+1
-2.497E-1	5.239E+0	1.211E+1
-2.481E-1	5.281E+0	1.207E+1
-2.465E-1	5.288E+0	1.212E+1
-2.449E-1	5.294E+0	1.209E+1
-2.465E-1	5.268E+0	1.211E+1
-2.481E-1	5.207E+0	1.225E+1
-2.465E-1	5.356E+0	1.211E+1
-2.481E-1	5.229E+0	1.212E+1
-2.497E-1	5.236E+0	1.203E+1
-2.481E-1	5.294E+0	1.221E+1
-2.481E-1	5.255E+0	1.204E+1
-2.449E-1	5.197E+0	1.216E+1
-2.449E-1	5.190E+0	1.214E+1
-2.465E-1	5.294E+0	1.203E+1
-2.449E-1	5.304E+0	1.196E+1
-2.481E-1	5.297E+0	1.191E+1
-2.465E-1	5.281E+0	1.216E+1
-2.481E-1	5.330E+0	1.209E+1
-2.481E-1	5.288E+0	1.204E+1
-2.465E-1	5.314E+0	1.199E+1
-2.465E-1	5.288E+0	1.206E+1
-2.497E-1	5.336E+0	1.206E+1
-2.449E-1	5.200E+0	1.212E+1
-2.449E-1	5.291E+0	1.210E+1
-2.465E-1	5.346E+0	1.195E+1
-2.497E-1	5.310E+0	1.207E+1
-2.481E-1	5.343E+0	1.211E+1
-2.497E-1	5.307E+0	1.216E+1
-2.465E-1	5.304E+0	1.201E+1
-2.497E-1	5.255E+0	1.213E+1
-2.481E-1	5.259E+0	1.208E+1
-2.465E-1	5.304E+0	1.206E+1
-2.497E-1	5.288E+0	1.220E+1
-2.465E-1	5.268E+0	1.216E+1
-2.433E-1	5.291E+0	1.200E+1
-2.465E-1	5.333E+0	1.207E+1
-2.497E-1	5.246E+0	1.208E+1
-2.481E-1	5.320E+0	1.213E+1
-2.449E-1	5.284E+0	1.215E+1
-2.465E-1	5.359E+0	1.201E+1
-2.465E-1	5.327E+0	1.211E+1
-2.465E-1	5.268E+0	1.209E+1
-2.465E-1	5.340E+0	1.216E+1
-2.465E-1	5.265E+0	1.200E+1
-2.449E-1	5.236E+0	1.197E+1
-2.481E-1	5.236E+0	1.220E+1
-2.481E-1	5.340E+0	1.226E+1
-2.497E-1	5.281E+0	1.209E+1
-2.465E-1	5.278E+0	1.221E+1
-2.497E-1	5.223E+0	1.210E+1
-2.449E-1	5.210E+0	1.203E+1
-2.433E-1	5.340E+0	1.204E+1
-2.481E-1	5.194E+0	1.207E+1
-2.481E-1	5.271E+0	1.195E+1
-2.465E-1	5.281E+0	1.206E+1
-2.449E-1	5.359E+0	1.209E+1
-2.465E-1	5.262E+0	1.215E+1
-2.481E-1	5.353E+0	1.212E+1
-2.465E-1	5.307E+0	1.198E+1
-2.481E-1	5.265E+0	1.208E+1
-2.481E-1	5.281E+0	1.204E+1
-2.497E-1	5.343E+0	1.207E+1
-2.433E-1	5.281E+0	1.204E+1
-2.449E-1	5.379E+0	1.210E+1
-2.465E-1	5.463E+0	1.190E+1
-2.449E-1	5.278E+0	1.207E+1
-2.449E-1	5.216E+0	1.204E+1
-2.465E-1	5.242E+0	1.212E+1
-2.481E-1	5.132E+0	1.210E+1
-2.481E-1	5.216E+0	1.192E+1
-2.465E-1	5.259E+0	1.210E+1
-2.465E-1	5.294E+0	1.200E+1
-2.465E-1	5.333E+0	1.217E+1
-2.481E-1	5.349E+0	1.215E+1
-2.449E-1	5.320E+0	1.205E+1
-2.465E-1	5.349E+0	1.215E+1
-2.481E-1	5.233E+0	1.192E+1
-2.481E-1	5.275E+0	1.212E+1
-2.449E-1	5.268E+0	1.209E+1
-2.449E-1	5.284E+0	1.222E+1
-2.481E-1	5.314E+0	1.200E+1
-2.465E-1	5.294E+0	1.208E+1
-2.481E-1	5.307E+0	1.200E+1
-2.449E-1	5.268E+0	1.202E+1
-2.465E-1	5.233E+0	1.210E+1
-2.465E-1	5.271E+0	1.207E+1
-2.465E-1	5.353E+0	1.223E+1
-2.465E-1	5.271E+0	1.215E+1
-2.481E-1	5.275E+0	1.202E+1
-2.481E-1	5.213E+0	1.211E+1
-2.481E-1	5.239E+0	1.210E+1
-2.449E-1	5.323E+0	1.215E+1
-2.481E-1	5.346E+0	1.214E+1
-2.465E-1	5.291E+0	1.213E+1
-2.465E-1	5.278E+0	1.206E+1
-2.465E-1	5.226E+0	1.205E+1
-2.465E-1	5.330E+0	1.194E+1
-2.497E-1	5.284E+0	1.197E+1
-2.465E-1	5.336E+0	1.210E+1
-2.481E-1	5.265E+0	1.203E+1
-2.497E-1	5.255E+0	1.211E+1
-2.497E-1	5.223E+0	1.217E+1
-2.465E-1	5.294E+0	1.203E+1
-2.433E-1	5.304E+0	1.199E+1
-2.481E-1	5.346E+0	1.205E+1
-2.481E-1	5.216E+0	1.209E+1
-2.449E-1	5.271E+0	1.203E+1
-2.449E-1	5.265E+0	1.194E+1
-2.481E-1	5.375E+0	1.201E+1
-2.465E-1	5.372E+0	1.219E+1
-2.465E-1	5.304E+0	1.206E+1
-2.449E-1	5.327E+0	1.191E+1
-2.465E-1	5.297E+0	1.217E+1
-2.465E-1	5.366E+0	1.212E+1
-2.433E-1	5.314E+0	1.206E+1
-2.481E-1	5.268E+0	1.209E+1
-2.497E-1	5.297E+0	1.203E+1
-2.481E-1	5.327E+0	1.203E+1
-2.481E-1	5.288E+0	1.213E+1
-2.465E-1	5.314E+0	1.211E+1
-2.465E-1	5.310E+0	1.198E+1
-2.449E-1	5.220E+0	1.198E+1
-2.465E-1	5.291E+0	1.200E+1
-2.465E-1	5.278E+0	1.197E+1
-2.465E-1	5.398E+0	1.207E+1
-2.481E-1	5.359E+0	1.216E+1
-2.449E-1	5.271E+0	1.207E+1
-2.449E-1	5.340E+0	1.213E+1
-2.433E-1	5.314E+0	1.188E+1
-2.465E-1	5.278E+0	1.202E+1
-2.449E-1	5.291E+0	1.222E+1
-2.449E-1	5.320E+0	1.208E+1
-2.465E-1	5.304E+0	1.205E+1
-2.465E-1	5.233E+0	1.198E+1
-2.481E-1	5.297E+0	1.208E+1
-2.433E-1	5.333E+0	1.212E+1
-2.481E-1	5.294E+0	1.202E+1
-2.481E-1	5.223E+0	1.215E+1
-2.481E-1	5.284E+0	1.196E+1
-2.465E-1	5.168E+0	1.184E+1
-2.481E-1	5.340E+0	1.215E+1
-2.465E-1	5.255E+0	1.212E+1
-2.449E-1	5.255E+0	1.210E+1
-2.433E-1	5.223E+0	1.208E+1
-2.465E-1	5.278E+0	1.200E+1
-2.481E-1	5.249E+0	1.213E+1
-2.465E-1	5.291E+0	1.211E+1
-2.465E-1	5.307E+0	1.216E+1
-2.481E-1	5.265E+0	1.222E+1
-2.481E-1	5.242E+0	1.200E+1
-2.433E-1	5.268E+0	1.209E+1
-2.465E-1	5.307E+0	1.204E+1
-2.465E-1	5.340E+0	1.197E+1
-2.465E-1	5.294E+0	1.202E+1
-2.465E-1	5.249E+0	1.203E+1
-2.449E-1	5.249E+0	1.207E+1
-2.449E-1	5.226E+0	1.216E+1
-2.449E-1	5.359E+0	1.222E+1
-2.497E-1	5.210E+0	1.191E+1
-2.449E-1	5.226E+0	1.208E+1
-2.465E-1	5.307E+0	1.207E+1
-2.497E-1	5.252E+0	1.203E+1
-2.465E-1	5.314E+0	1.197E+1
-2.465E-1	5.343E+0	1.197E+1
-2.481E-1	5.236E+0	1.202E+1
-2.497E-1	5.174E+0	1.217E+1
-2.449E-1	5.229E+0	1.213E+1
-2.449E-1	5.304E+0	1.207E+1
-2.465E-1	5.281E+0	1.206E+1
-2.465E-1	5.346E+0	1.212E+1
-2.465E-1	5.249E+0	1.200E+1
-2.449E-1	5.262E+0	1.210E+1
-2.465E-1	5.275E+0	1.203E+1
-2.449E-1	5.242E+0	1.211E+1
-2.481E-1	5.291E+0	1.200E+1
-2.449E-1	5.268E+0	1.215E+1
-2.465E-1	5.353E+0	1.203E+1
-2.449E-1	5.307E+0	1.210E+1
-2.449E-1	5.262E+0	1.211E+1
-2.449E-1	5.288E+0	1.205E+1
-2.481E-1	5.330E+0	1.215E+1
-2.497E-1	5.220E+0	1.210E+1
-2.449E-1	5.242E+0	1.204E+1
-2.481E-1	5.246E+0	1.202E+1
-2.465E-1	5.288E+0	1.193E+1
-2.449E-1	5.242E+0	1.205E+1
-2.465E-1	5.333E+0	1.215E+1
-2.449E-1	5.320E+0	1.210E+1
-2.449E-1	5.353E+0	1.191E+1
-2.465E-1	5.168E+0	1.206E+1
-2.433E-1	5.297E+0	1.202E+1
-2.433E-1	5.207E+0	1.198E+1
-2.465E-1	5.242E+0	1.196E+1
-2.481E-1	5.301E+0	1.214E+1
-2.433E-1	5.190E+0	1.209E+1
-2.433E-1	5.268E+0	1.196E+1
-2.465E-1	5.330E+0	1.208E+1
-2.465E-1	5.259E+0	1.205E+1
-2.449E-1	5.284E+0	1.203E+1
-2.433E-1	5.271E+0	1.210E+1
-2.433E-1	5.304E+0	1.211E+1
-2.465E-1	5.223E+0	1.208E+1
-2.449E-1	5.268E+0	1.204E+1
-2.465E-1	5.226E+0	1.203E+1
-2.449E-1	5.336E+0	1.204E+1
-2.481E-1	5.259E+0	1.203E+1
-2.433E-1	5.220E+0	1.217E+1
-2.449E-1	5.158E+0	1.202E+1
-2.465E-1	5.301E+0	1.201E+1
-2.481E-1	5.346E+0	1.213E+1
-2.481E-1	5.262E+0	1.191E+1
-2.416E-1	5.220E+0	1.212E+1
-2.433E-1	5.268E+0	1.206E+1
-2.465E-1	5.275E+0	1.203E+1
-2.465E-1	5.278E+0	1.210E+1
-2.449E-1	5.336E+0	1.216E+1
-2.449E-1	5.307E+0	1.204E+1
-2.481E-1	5.259E+0	1.200E+1
-2.449E-1	5.294E+0	1.223E+1
-2.449E-1	5.310E+0	1.207E+1
-2.449E-1	5.343E+0	1.205E+1
-2.465E-1	5.304E+0	1.200E+1
-2.433E-1	5.284E+0	1.202E+1
-2.433E-1	5.359E+0	1.209E+1
-2.416E-1	5.320E+0	1.201E+1
-2.433E-1	5.323E+0	1.214E+1
-2.433E-1	5.291E+0	1.195E+1
-2.449E-1	5.327E+0	1.211E+1
-2.449E-1	5.275E+0	1.219E+1
-2.481E-1	5.310E+0	1.213E+1
-2.449E-1	5.259E+0	1.207E+1
-2.416E-1	5.181E+0	1.203E+1
-2.449E-1	5.297E+0	1.207E+1
-2.481E-1	5.310E+0	1.216E+1
-2.433E-1	5.307E+0	1.201E+1
-2.433E-1	5.304E+0	1.212E+1
-2.449E-1	5.395E+0	1.205E+1
-2.449E-1	5.284E+0	1.210E+1
-2.465E-1	5.288E+0	1.206E+1
-2.465E-1	5.327E+0	1.210E+1
-2.449E-1	5.194E+0	1.204E+1
-2.465E-1	5.284E+0	1.199E+1
-2.449E-1	5.268E+0	1.206E+1
-2.416E-1	5.314E+0	1.203E+1
-2.449E-1	5.233E+0	1.196E+1
-2.465E-1	5.304E+0	1.203E+1
-2.433E-1	5.372E+0	1.210E+1
-2.449E-1	5.220E+0	1.212E+1
-2.416E-1	5.268E+0	1.207E+1
-2.481E-1	5.379E+0	1.207E+1
-2.416E-1	5.353E+0	1.204E+1
-2.433E-1	5.239E+0	1.206E+1
-2.465E-1	5.307E+0	1.217E+1
-2.465E-1	5.155E+0	1.216E+1
-2.433E-1	5.314E+0	1.218E+1
-2.481E-1	5.330E+0	1.216E+1
-2.449E-1	5.275E+0	1.200E+1
-2.465E-1	5.207E+0	1.216E+1
-2.449E-1	5.440E+0	1.223E+1
-2.449E-1	5.343E+0	1.204E+1
-2.465E-1	5.281E+0	1.209E+1
-2.465E-1	5.252E+0	1.217E+1
-2.433E-1	5.255E+0	1.210E+1
-2.433E-1	5.417E+0	1.217E+1
-2.449E-1	5.233E+0	1.208E+1
-2.449E-1	5.294E+0	1.202E+1
-2.449E-1	5.265E+0	1.206E+1
-2.449E-1	5.333E+0	1.207E+1
-2.465E-1	5.294E+0	1.205E+1
-2.449E-1	5.216E+0	1.208E+1
-2.449E-1	5.288E+0	1.215E+1
-2.449E-1	5.340E+0	1.215E+1
-2.449E-1	5.259E+0	1.206E+1
-2.449E-1	5.252E+0	1.204E+1
-2.433E-1	5.398E+0	1.200E+1
-2.449E-1	5.278E+0	1.210E+1
-2.449E-1	5.362E+0	1.223E+1
-2.481E-1	5.346E+0	1.200E+1
-2.449E-1	5.226E+0	1.196E+1
-2.416E-1	5.314E+0	1.216E+1
-2.465E-1	5.307E+0	1.203E+1
-2.449E-1	5.294E+0	1.206E+1
-2.433E-1	5.359E+0	1.204E+1
-2.433E-1	5.246E+0	1.206E+1
-2.449E-1	5.320E+0	1.209E+1
-2.449E-1	5.297E+0	1.225E+1
-2.433E-1	5.323E+0	1.211E+1
-2.433E-1	5.356E+0	1.201E+1
-2.465E-1	5.385E+0	1.205E+1
-2.481E-1	5.327E+0	1.196E+1
-2.433E-1	5.275E+0	1.208E+1
-2.433E-1	5.369E+0	1.216E+1
-2.465E-1	5.294E+0	1.199E+1
-2.449E-1	5.333E+0	1.213E+1
-2.416E-1	5.414E+0	1.221E+1
-2.465E-1	5.184E+0	1.199E+1
-2.449E-1	5.252E+0	1.221E+1
-2.449E-1	5.246E+0	1.194E+1
-2.433E-1	5.340E+0	1.206E+1
-2.465E-1	5.369E+0	1.209E+1
-2.465E-1	5.369E+0	1.196E+1
-2.465E-1	5.288E+0	1.211E+1
-2.449E-1	5.262E+0	1.218E+1
-2.433E-1	5.271E+0	1.202E+1
-2.449E-1	5.252E+0	1.199E+1
-2.497E-1	5.226E+0	1.202E+1
-2.433E-1	5.291E+0	1.213E+1
-2.433E-1	5.301E+0	1.226E+1
-2.465E-1	5.288E+0	1.203E+1
-2.465E-1	5.281E+0	1.222E+1
-2.465E-1	5.382E+0	1.201E+1
-2.449E-1	5.333E+0	1.220E+1
-2.433E-1	5.356E+0	1.202E+1
-2.481E-1	5.242E+0	1.210E+1
-2.433E-1	5.242E+0	1.205E+1
-2.416E-1	5.194E+0	1.211E+1
-2.449E-1	5.161E+0	1.189E+1
-2.465E-1	5.246E+0	1.205E+1
-2.449E-1	5.336E+0	1.207E+1
-2.449E-1	5.327E+0	1.189E+1
-2.433E-1	5.314E+0	1.202E+1
-2.433E-1	5.288E+0	1.215E+1
-2.433E-1	5.145E+0	1.198E+1
-2.416E-1	5.327E+0	1.216E+1
-2.433E-1	5.252E+0	1.204E+1
-2.449E-1	5.252E+0	1.218E+1
-2.400E-1	5.207E+0	1.213E+1
-2.416E-1	5.323E+0	1.218E+1
-2.449E-1	5.346E+0	1.198E+1
-2.449E-1	5.314E+0	1.205E+1
-2.416E-1	5.271E+0	1.211E+1
-2.449E-1	5.278E+0	1.217E+1
-2.449E-1	5.297E+0	1.212E+1
-2.465E-1	5.411E+0	1.214E+1
-2.449E-1	5.236E+0	1.210E+1
-2.433E-1	5.200E+0	1.199E+1
-2.433E-1	5.323E+0	1.194E+1
-2.465E-1	5.307E+0	1.210E+1
-2.449E-1	5.330E+0	1.199E+1
-2.433E-1	5.333E+0	1.210E+1
-2.433E-1	5.281E+0	1.194E+1
-2.449E-1	5.288E+0	1.213E+1
-2.433E-1	5.259E+0	1.201E+1
-2.433E-1	5.291E+0	1.220E+1
-2.465E-1	5.249E+0	1.210E+1
-2.433E-1	5.330E+0	1.196E+1
-2.465E-1	5.236E+0	1.207E+1
-2.433E-1	5.268E+0	1.205E+1
-2.465E-1	5.242E+0	1.215E+1
-2.433E-1	5.291E+0	1.203E+1
-2.433E-1	5.288E+0	1.221E+1
-2.449E-1	5.239E+0	1.211E+1
-2.449E-1	5.349E+0	1.196E+1
-2.449E-1	5.236E+0	1.202E+1
-2.416E-1	5.223E+0	1.200E+1
-2.433E-1	5.278E+0	1.206E+1
-2.449E-1	5.307E+0	1.217E+1
-2.449E-1	5.275E+0	1.208E+1
-2.433E-1	5.330E+0	1.205E+1
-2.449E-1	5.343E+0	1.210E+1
-2.433E-1	5.304E+0	1.210E+1
-2.449E-1	5.252E+0	1.205E+1
-2.433E-1	5.278E+0	1.206E+1
-2.433E-1	5.216E+0	1.210E+1
-2.481E-1	5.304E+0	1.213E+1
-2.465E-1	5.301E+0	1.200E+1
-2.449E-1	5.233E+0	1.205E+1
-2.465E-1	5.229E+0	1.206E+1
-2.433E-1	5.317E+0	1.214E+1
-2.449E-1	5.239E+0	1.220E+1
-2.416E-1	5.281E+0	1.203E+1
-2.433E-1	5.346E+0	1.197E+1
-2.449E-1	5.362E+0	1.204E+1
-2.449E-1	5.213E+0	1.197E+1
-2.449E-1	5.223E+0	1.220E+1
-2.416E-1	5.336E+0	1.223E+1
-2.433E-1	5.327E+0	1.219E+1
-2.449E-1	5.246E+0	1.202E+1
-2.433E-1	5.375E+0	1.200E+1
-2.416E-1	5.242E+0	1.207E+1
-2.449E-1	5.242E+0	1.201E+1
-2.449E-1	5.268E+0	1.205E+1
-2.433E-1	5.252E+0	1.211E+1
-2.433E-1	5.213E+0	1.209E+1
-2.449E-1	5.213E+0	1.209E+1
-2.465E-1	5.297E+0	1.205E+1
-2.416E-1	5.369E+0	1.204E+1
-2.465E-1	5.275E+0	1.205E+1
-2.465E-1	5.233E+0	1.205E+1
-2.433E-1	5.291E+0	1.207E+1
-2.433E-1	5.307E+0	1.217E+1
-2.465E-1	5.255E+0	1.216E+1
-2.449E-1	5.291E+0	1.218E+1
-2.465E-1	5.369E+0	1.196E+1
-2.433E-1	5.366E+0	1.204E+1
-2.433E-1	5.171E+0	1.203E+1
-2.416E-1	5.249E+0	1.217E+1
-2.433E-1	5.265E+0	1.209E+1
-2.449E-1	5.252E+0	1.208E+1
-2.433E-1	5.307E+0	1.214E+1
-2.449E-1	5.314E+0	1.206E+1
-2.481E-1	5.255E+0	1.218E+1
-2.416E-1	5.310E+0	1.216E+1
-2.433E-1	5.210E+0	1.218E+1
-2.465E-1	5.323E+0	1.202E+1
-2.481E-1	5.294E+0	1.209E+1
-2.416E-1	5.356E+0	1.200E+1
-2.433E-1	5.203E+0	1.213E+1
-2.433E-1	5.327E+0	1.209E+1
-2.481E-1	5.259E+0	1.207E+1
-2.449E-1	5.310E+0	1.215E+1
-2.449E-1	5.265E+0	1.220E+1
-2.433E-1	5.255E+0	1.197E+1
-2.449E-1	5.304E+0	1.196E+1
-2.433E-1	5.229E+0	1.200E+1
-2.416E-1	5.249E+0	1.200E+1
-2.433E-1	5.340E+0	1.212E+1
-2.449E-1	5.323E+0	1.205E+1
-2.449E-1	5.310E+0	1.216E+1
-2.416E-1	5.271E+0	1.206E+1
-2.449E-1	5.242E+0	1.201E+1
-2.433E-1	5.317E+0	1.204E+1
-2.433E-1	5.291E+0	1.203E+1
-2.433E-1	5.291E+0	1.206E+1
-2.433E-1	5.284E+0	1.220E+1
-2.433E-1	5.297E+0	1.202E+1
-2.433E-1	5.262E+0	1.197E+1
-2.465E-1	5.327E+0	1.201E+1
-2.465E-1	5.275E+0	1.206E+1
-2.449E-1	5.314E+0	1.193E+1
-2.465E-1	5.281E+0	1.204E+1
-2.433E-1	5.197E+0	1.217E+1
-2.416E-1	5.284E+0	1.200E+1
-2.465E-1	5.220E+0	1.204E+1
-2.465E-1	5.307E+0	1.197E+1
-2.433E-1	5.255E+0	1.228E+1
-2.433E-1	5.362E+0	1.208E+1
-2.481E-1	5.307E+0	1.219E+1
-2.433E-1	5.200E+0	1.211E+1
-2.433E-1	5.249E+0	1.211E+1
-2.449E-1	5.320E+0	1.210E+1
-2.433E-1	5.288E+0	1.196E+1
-2.465E-1	5.200E+0	1.213E+1
-2.416E-1	5.330E+0	1.214E+1
-2.400E-1	5.284E+0	1.224E+1
-2.433E-1	5.262E+0	1.204E+1
-2.433E-1	5.294E+0	1.199E+1
-2.449E-1	5.343E+0	1.217E+1
-2.433E-1	5.229E+0	1.197E+1
-2.449E-1	5.246E+0	1.204E+1
-2.433E-1	5.284E+0	1.213E+1
-2.433E-1	5.327E+0	1.193E+1
-2.449E-1	5.259E+0	1.208E+1
-2.416E-1	5.304E+0	1.209E+1
-2.433E-1	5.323E+0	1.199E+1
-2.384E-1	5.304E+0	1.203E+1
-2.416E-1	5.369E+0	1.219E+1
-2.449E-1	5.246E+0	1.208E+1
-2.433E-1	5.323E+0	1.202E+1
-2.449E-1	5.255E+0	1.206E+1
-2.449E-1	5.336E+0	1.213E+1
-2.465E-1	5.297E+0	1.198E+1
-2.433E-1	5.262E+0	1.213E+1
-2.416E-1	5.259E+0	1.207E+1
-2.416E-1	5.246E+0	1.205E+1
-2.433E-1	5.246E+0	1.206E+1
-2.416E-1	5.262E+0	1.201E+1
-2.433E-1	5.262E+0	1.203E+1
-2.449E-1	5.236E+0	1.206E+1
-2.433E-1	5.259E+0	1.205E+1
-2.416E-1	5.314E+0	1.202E+1
-2.400E-1	5.349E+0	1.203E+1
-2.433E-1	5.294E+0	1.197E+1
-2.433E-1	5.375E+0	1.211E+1
-2.416E-1	5.366E+0	1.213E+1
-2.433E-1	5.340E+0	1.201E+1
-2.433E-1	5.291E+0	1.210E+1
-2.449E-1	5.297E+0	1.211E+1
-2.449E-1	5.343E+0	1.198E+1
-2.433E-1	5.249E+0	1.209E+1
-2.449E-1	5.252E+0	1.212E+1
-2.465E-1	5.421E+0	1.209E+1
-2.433E-1	5.310E+0	1.216E+1
-2.416E-1	5.314E+0	1.207E+1
-2.449E-1	5.246E+0	1.212E+1
-2.449E-1	5.307E+0	1.220E+1
-2.433E-1	5.249E+0	1.225E+1
-2.433E-1	5.288E+0	1.201E+1
-2.433E-1	5.265E+0	1.199E+1
-2.449E-1	5.336E+0	1.203E+1
-2.416E-1	5.353E+0	1.198E+1
-2.433E-1	5.213E+0	1.205E+1
-2.433E-1	5.275E+0	1.209E+1
-2.416E-1	5.343E+0	1.205E+1
-2.433E-1	5.291E+0	1.204E+1
-2.416E-1	5.271E+0	1.203E+1
-2.416E-1	5.343E+0	1.208E+1
-2.433E-1	5.252E+0	1.202E+1
-2.416E-1	5.330E+0	1.211E+1
-2.416E-1	5.366E+0	1.199E+1
-2.433E-1	5.372E+0	1.207E+1
-2.384E-1	5.395E+0	1.196E+1
-2.416E-1	5.327E+0	1.200E+1
-2.400E-1	5.310E+0	1.217E+1
-2.449E-1	5.174E+0	1.214E+1
-2.433E-1	5.255E+0	1.203E+1
-2.416E-1	5.330E+0	1.211E+1
-2.416E-1	5.220E+0	1.198E+1
-2.416E-1	5.336E+0	1.197E+1
-2.416E-1	5.288E+0	1.211E+1
-2.416E-1	5.259E+0	1.209E+1
-2.433E-1	5.333E+0	1.208E+1
-2.433E-1	5.249E+0	1.213E+1
-2.433E-1	5.171E+0	1.208E+1
-2.433E-1	5.385E+0	1.216E+1
-2.433E-1	5.259E+0	1.204E+1
-2.449E-1	5.265E+0	1.196E+1
-2.433E-1	5.362E+0	1.212E+1
-2.416E-1	5.265E+0	1.196E+1
-2.416E-1	5.268E+0	1.206E+1
-2.433E-1	5.284E+0	1.210E+1
-2.416E-1	5.145E+0	1.204E+1
-2.416E-1	5.255E+0	1.208E+1
-2.449E-1	5.249E+0	1.215E+1
-2.449E-1	5.281E+0	1.215E+1
-2.433E-1	5.307E+0	1.199E+1
-2.416E-1	5.284E+0	1.207E+1
-2.433E-1	5.268E+0	1.208E+1
-2.449E-1	5.213E+0	1.225E+1
-2.433E-1	5.239E+0	1.206E+1
-2.433E-1	5.288E+0	1.212E+1
-2.433E-1	5.252E+0	1.208E+1
-2.400E-1	5.236E+0	1.202E+1
-2.433E-1	5.213E+0	1.212E+1
-2.416E-1	5.317E+0	1.208E+1
-2.416E-1	5.340E+0	1.208E+1
-2.433E-1	5.252E+0	1.205E+1
-2.433E-1	5.262E+0	1.204E+1
-2.384E-1	5.291E+0	1.212E+1
-2.400E-1	5.203E+0	1.208E+1
-2.449E-1	5.297E+0	1.215E+1
-2.416E-1	5.291E+0	1.207E+1
-2.433E-1	5.268E+0	1.217E+1
-2.416E-1	5.249E+0	1.198E+1
-2.416E-1	5.171E+0	1.199E+1
-2.433E-1	5.278E+0	1.195E+1
-2.400E-1	5.223E+0	1.215E+1
-2.416E-1	5.284E+0	1.200E+1
-2.433E-1	5.323E+0	1.206E+1
-2.449E-1	5.343E+0	1.208E+1
-2.416E-1	5.294E+0	1.207E+1
-2.416E-1	5.336E+0	1.216E+1
-2.449E-1	5.268E+0	1.206E+1
-2.433E-1	5.275E+0	1.199E+1
-2.433E-1	5.372E+0	1.207E+1
-2.416E-1	5.275E+0	1.202E+1
-2.416E-1	5.291E+0	1.220E+1
-2.433E-1	5.252E+0	1.213E+1
-2.416E-1	5.336E+0	1.201E+1
-2.400E-1	5.223E+0	1.208E+1
-2.433E-1	5.259E+0	1.197E+1
-2.465E-1	5.310E+0	1.217E+1
-2.416E-1	5.304E+0	1.204E+1
-2.400E-1	5.252E+0	1.202E+1
-2.433E-1	5.310E+0	1.208E+1
-2.416E-1	5.333E+0	1.213E+1
-2.416E-1	5.323E+0	1.205E+1
-2.416E-1	5.226E+0	1.192E+1
-2.465E-1	5.213E+0	1.209E+1
-2.449E-1	5.294E+0	1.210E+1
-2.416E-1	5.366E+0	1.205E+1
-2.433E-1	5.333E+0	1.204E+1
-2.449E-1	5.239E+0	1.221E+1
-2.433E-1	5.353E+0	1.199E+1
-2.416E-1	5.301E+0	1.206E+1
-2.416E-1	5.317E+0	1.213E+1
-2.433E-1	5.249E+0	1.196E+1
-2.465E-1	5.271E+0	1.207E+1
-2.400E-1	5.210E+0	1.198E+1
-2.416E-1	5.307E+0	1.196E+1
-2.384E-1	5.184E+0	1.198E+1
-2.449E-1	5.281E+0	1.209E+1
-2.416E-1	5.323E+0	1.202E+1
-2.433E-1	5.278E+0	1.195E+1
-2.416E-1	5.275E+0	1.203E+1
-2.465E-1	5.349E+0	1.213E+1
-2.416E-1	5.226E+0	1.204E+1
-2.400E-1	5.223E+0	1.206E+1
-2.416E-1	5.301E+0	1.212E+1
-2.449E-1	5.278E+0	1.216E+1
-2.416E-1	5.259E+0	1.212E+1
-2.416E-1	5.242E+0	1.214E+1
-2.449E-1	5.265E+0	1.198E+1
-2.433E-1	5.271E+0	1.212E+1
-2.449E-1	5.301E+0	1.202E+1
-2.400E-1	5.268E+0	1.205E+1
-2.433E-1	5.353E+0	1.203E+1
-2.416E-1	5.281E+0	1.204E+1
-2.416E-1	5.213E+0	1.212E+1
-2.433E-1	5.271E+0	1.216E+1
-2.433E-1	5.268E+0	1.206E+1
-2.449E-1	5.220E+0	1.211E+1
-2.433E-1	5.297E+0	1.213E+1
-2.449E-1	5.210E+0	1.207E+1
-2.433E-1	5.255E+0	1.210E+1
-2.433E-1	5.284E+0	1.209E+1
-2.400E-1	5.278E+0	1.214E+1
-2.384E-1	5.220E+0	1.203E+1
-2.449E-1	5.320E+0	1.204E+1
-2.416E-1	5.233E+0	1.205E+1
-2.400E-1	5.343E+0	1.208E+1
-2.400E-1	5.288E+0	1.212E+1
-2.400E-1	5.242E+0	1.202E+1
-2.400E-1	5.265E+0	1.208E+1
-2.400E-1	5.330E+0	1.205E+1
-2.400E-1	5.307E+0	1.197E+1
-2.433E-1	5.343E+0	1.209E+1
-2.433E-1	5.343E+0	1.214E+1
-2.416E-1	5.288E+0	1.202E+1
-2.433E-1	5.213E+0	1.207E+1
-2.449E-1	5.288E+0	1.205E+1
-2.416E-1	5.294E+0	1.199E+1
-2.433E-1	5.301E+0	1.198E+1
-2.416E-1	5.294E+0	1.204E+1
-2.433E-1	5.291E+0	1.197E+1
-2.449E-1	5.223E+0	1.208E+1
-2.416E-1	5.239E+0	1.206E+1
-2.416E-1	5.330E+0	1.202E+1
-2.400E-1	5.392E+0	1.203E+1
-2.449E-1	5.278E+0	1.212E+1
-2.416E-1	5.242E+0	1.200E+1
-2.416E-1	5.262E+0	1.206E+1
-2.433E-1	5.294E+0	1.213E+1
-2.433E-1	5.320E+0	1.213E+1
-2.433E-1	5.187E+0	1.204E+1
-2.384E-1	5.343E+0	1.214E+1
-2.416E-1	5.291E+0	1.211E+1
-2.433E-1	5.333E+0	1.216E+1
-2.433E-1	5.375E+0	1.213E+1
-2.416E-1	5.346E+0	1.212E+1
-2.416E-1	5.388E+0	1.198E+1
-2.433E-1	5.275E+0	1.211E+1
-2.416E-1	5.297E+0	1.204E+1
-2.433E-1	5.353E+0	1.192E+1
-2.433E-1	5.281E+0	1.212E+1
-2.416E-1	5.288E+0	1.205E+1
-2.400E-1	5.366E+0	1.216E+1
-2.400E-1	5.343E+0	1.207E+1
-2.433E-1	5.323E+0	1.203E+1
-2.433E-1	5.288E+0	1.206E+1
-2.400E-1	5.288E+0	1.220E+1
-2.416E-1	5.301E+0	1.220E+1
-2.433E-1	5.262E+0	1.208E+1
-2.416E-1	5.239E+0	1.203E+1
-2.416E-1	5.323E+0	1.204E+1
-2.400E-1	5.239E+0	1.217E+1
-2.416E-1	5.275E+0	1.207E+1
-2.433E-1	5.242E+0	1.221E+1
-2.416E-1	5.210E+0	1.226E+1
-2.384E-1	5.223E+0	1.207E+1
-2.416E-1	5.223E+0	1.216E+1
-2.433E-1	5.359E+0	1.215E+1
-2.400E-1	5.226E+0	1.206E+1
-2.400E-1	5.281E+0	1.199E+1
-2.416E-1	5.304E+0	1.213E+1
-2.416E-1	5.259E+0	1.212E+1
-2.416E-1	5.284E+0	1.206E+1
-2.416E-1	5.203E+0	1.201E+1
-2.400E-1	5.320E+0	1.214E+1
-2.416E-1	5.284E+0	1.197E+1
-2.400E-1	5.255E+0	1.210E+1
-2.400E-1	5.310E+0	1.207E+1
-2.416E-1	5.255E+0	1.198E+1
-2.433E-1	5.262E+0	1.202E+1
-2.416E-1	5.301E+0	1.199E+1
-2.368E-1	5.265E+0	1.199E+1
-2.416E-1	5.171E+0	1.211E+1
-2.433E-1	5.259E+0	1.206E+1
-2.416E-1	5.366E+0	1.207E+1
-2.384E-1	5.268E+0	1.216E+1
-2.416E-1	5.346E+0	1.202E+1
-2.416E-1	5.314E+0	1.190E+1
-2.400E-1	5.323E+0	1.203E+1
-2.416E-1	5.239E+0	1.216E+1
-2.433E-1	5.288E+0	1.214E+1
-2.400E-1	5.301E+0	1.209E+1
-2.400E-1	5.359E+0	1.219E+1
-2.368E-1	5.349E+0	1.215E+1
-2.368E-1	5.255E+0	1.197E+1
-2.400E-1	5.323E+0	1.210E+1
-2.400E-1	5.155E+0	1.209E+1
-2.400E-1	5.301E+0	1.206E+1
-2.433E-1	5.284E+0	1.208E+1
-2.416E-1	5.297E+0	1.214E+1
-2.384E-1	5.304E+0	1.206E+1
-2.449E-1	5.369E+0	1.203E+1
-2.433E-1	5.239E+0	1.202E+1
-2.416E-1	5.317E+0	1.196E+1
-2.400E-1	5.249E+0	1.211E+1
-2.368E-1	5.340E+0	1.211E+1
-2.416E-1	5.284E+0	1.214E+1
-2.433E-1	5.265E+0	1.202E+1
-2.400E-1	5.220E+0	1.201E+1
-2.400E-1	5.288E+0	1.214E+1
-2.416E-1	5.284E+0	1.219E+1
-2.400E-1	5.268E+0	1.210E+1
-2.416E-1	5.362E+0	1.203E+1
-2.368E-1	5.336E+0	1.201E+1
-2.416E-1	5.262E+0	1.203E+1
-2.416E-1	5.443E+0	1.208E+1
-2.400E-1	5.310E+0	1.219E+1
-2.384E-1	5.278E+0	1.204E+1
-2.400E-1	5.314E+0	1.208E+1
-2.400E-1	5.236E+0	1.214E+1
-2.416E-1	5.333E+0	1.199E+1
-2.384E-1	5.294E+0	1.201E+1
-2.400E-1	5.314E+0	1.211E+1
-2.433E-1	5.307E+0	1.204E+1
-2.400E-1	5.333E+0	1.212E+1
-2.400E-1	5.301E+0	1.216E+1
-2.433E-1	5.271E+0	1.208E+1
-2.416E-1	5.288E+0	1.202E+1
-2.384E-1	5.323E+0	1.201E+1
-2.416E-1	5.242E+0	1.224E+1
-2.400E-1	5.278E+0	1.225E+1
-2.449E-1	5.294E+0	1.201E+1
-2.416E-1	5.278E+0	1.210E+1
-2.400E-1	5.255E+0	1.209E+1
-2.400E-1	5.327E+0	1.199E+1
-2.416E-1	5.246E+0	1.198E+1
-2.400E-1	5.200E+0	1.205E+1
-2.416E-1	5.336E+0	1.199E+1
-2.400E-1	5.356E+0	1.205E+1
-2.416E-1	5.255E+0	1.214E+1
-2.351E-1	5.252E+0	1.193E+1
-2.416E-1	5.200E+0	1.198E+1
-2.400E-1	5.275E+0	1.211E+1
-2.400E-1	5.288E+0	1.212E+1
-2.384E-1	5.220E+0	1.201E+1
-2.416E-1	5.379E+0	1.201E+1
-2.416E-1	5.259E+0	1.220E+1
-2.416E-1	5.242E+0	1.196E+1
-2.400E-1	5.301E+0	1.190E+1
-2.400E-1	5.220E+0	1.209E+1
-2.433E-1	5.249E+0	1.207E+1
-2.433E-1	5.375E+0	1.204E+1
-2.400E-1	5.226E+0	1.208E+1
-2.416E-1	5.288E+0	1.197E+1
-2.416E-1	5.388E+0	1.192E+1
-2.400E-1	5.278E+0	1.214E+1
-2.449E-1	5.255E+0	1.205E+1
-2.416E-1	5.310E+0	1.195E+1
-2.400E-1	5.249E+0	1.216E+1
-2.416E-1	5.239E+0	1.209E+1
-2.416E-1	5.249E+0	1.201E+1
-2.416E-1	5.278E+0	1.214E+1
-2.400E-1	5.255E+0	1.204E+1
-2.416E-1	5.343E+0	1.196E+1
-2.416E-1	5.281E+0	1.210E+1
-2.384E-1	5.336E+0	1.195E+1
-2.416E-1	5.281E+0	1.199E+1
-2.384E-1	5.388E+0	1.204E+1
-2.400E-1	5.265E+0	1.197E+1
-2.416E-1	5.187E+0	1.204E+1
-2.400E-1	5.233E+0	1.202E+1
-2.416E-1	5.268E+0	1.220E+1
-2.384E-1	5.340E+0	1.225E+1
-2.400E-1	5.304E+0	1.206E+1
-2.400E-1	5.320E+0	1.200E+1
-2.416E-1	5.242E+0	1.199E+1
-2.400E-1	5.320E+0	1.217E+1
-2.400E-1	5.301E+0	1.208E+1
-2.433E-1	5.291E+0	1.197E+1
-2.400E-1	5.304E+0	1.209E+1
-2.368E-1	5.372E+0	1.199E+1
-2.400E-1	5.190E+0	1.207E+1
-2.416E-1	5.255E+0	1.204E+1
-2.433E-1	5.255E+0	1.214E+1
-2.400E-1	5.333E+0	1.201E+1
-2.416E-1	5.284E+0	1.215E+1
-2.416E-1	5.327E+0	1.207E+1
-2.433E-1	5.207E+0	1.199E+1
-2.384E-1	5.353E+0	1.214E+1
-2.416E-1	5.291E+0	1.201E+1
-2.400E-1	5.233E+0	1.208E+1
-2.416E-1	5.229E+0	1.202E+1
-2.400E-1	5.291E+0	1.218E+1
-2.368E-1	5.301E+0	1.203E+1
-2.416E-1	5.259E+0	1.213E+1
-2.400E-1	5.281E+0	1.202E+1
-2.384E-1	5.207E+0	1.201E+1
-2.384E-1	5.336E+0	1.202E+1
-2.400E-1	5.271E+0	1.204E+1
-2.416E-1	5.216E+0	1.199E+1
-2.400E-1	5.288E+0	1.206E+1
-2.384E-1	5.259E+0	1.215E+1
-2.400E-1	5.297E+0	1.213E+1
-2.433E-1	5.333E+0	1.225E+1
-2.400E-1	5.301E+0	1.213E+1
-2.400E-1	5.310E+0	1.211E+1
-2.416E-1	5.252E+0	1.212E+1
-2.416E-1	5.323E+0	1.217E+1
-2.400E-1	5.271E+0	1.204E+1
-2.368E-1	5.275E+0	1.211E+1
-2.384E-1	5.284E+0	1.204E+1
-2.416E-1	5.317E+0	1.208E+1
-2.400E-1	5.336E+0	1.196E+1
-2.384E-1	5.297E+0	1.208E+1
-2.416E-1	5.362E+0	1.204E+1
-2.416E-1	5.375E+0	1.212E+1
-2.384E-1	5.307E+0	1.200E+1
-2.400E-1	5.307E+0	1.182E+1
-2.400E-1	5.320E+0	1.201E+1
-2.416E-1	5.265E+0	1.210E+1
-2.400E-1	5.294E+0	1.216E+1
-2.433E-1	5.297E+0	1.208E+1
-2.416E-1	5.291E+0	1.215E+1
-2.368E-1	5.304E+0	1.209E+1
-2.400E-1	5.255E+0	1.207E+1
-2.384E-1	5.343E+0	1.204E+1
-2.416E-1	5.294E+0	1.208E+1
-2.416E-1	5.294E+0	1.198E+1
-2.400E-1	5.330E+0	1.213E+1
-2.400E-1	5.278E+0	1.204E+1
-2.416E-1	5.242E+0	1.198E+1
-2.416E-1	5.278E+0	1.196E+1
-2.400E-1	5.213E+0	1.192E+1
-2.416E-1	5.223E+0	1.191E+1
-2.416E-1	5.190E+0	1.204E+1
-2.416E-1	5.369E+0	1.202E+1
-2.416E-1	5.294E+0	1.204E+1
-2.400E-1	5.239E+0	1.202E+1
-2.400E-1	5.252E+0	1.202E+1
-2.400E-1	5.278E+0	1.208E+1
-2.384E-1	5.307E+0	1.216E+1
-2.351E-1	5.223E+0	1.204E+1
-2.384E-1	5.226E+0	1.206E+1
-2.433E-1	5.297E+0	1.200E+1
-2.384E-1	5.271E+0	1.203E+1
-2.416E-1	5.359E+0	1.199E+1
-2.384E-1	5.268E+0	1.218E+1
-2.416E-1	5.301E+0	1.220E+1
-2.400E-1	5.268E+0	1.205E+1
-2.400E-1	5.259E+0	1.228E+1
-2.384E-1	5.395E+0	1.213E+1
-2.416E-1	5.369E+0	1.208E+1
-2.384E-1	5.246E+0	1.218E+1
-2.351E-1	5.252E+0	1.206E+1
-2.384E-1	5.268E+0	1.196E+1
-2.400E-1	5.223E+0	1.197E+1
-2.384E-1	5.291E+0	1.192E+1
-2.368E-1	5.265E+0	1.213E+1
-2.400E-1	5.304E+0	1.215E+1
-2.384E-1	5.327E+0	1.213E+1
-2.384E-1	5.265E+0	1.212E+1
-2.400E-1	5.213E+0	1.204E+1
-2.416E-1	5.343E+0	1.207E+1
-2.400E-1	5.278E+0	1.201E+1
-2.400E-1	5.301E+0	1.206E+1
-2.384E-1	5.343E+0	1.207E+1
-2.384E-1	5.317E+0	1.213E+1
-2.384E-1	5.262E+0	1.205E+1
-2.400E-1	5.333E+0	1.223E+1
-2.384E-1	5.304E+0	1.200E+1
-2.416E-1	5.310E+0	1.205E+1
-2.416E-1	5.252E+0	1.185E+1
-2.400E-1	5.349E+0	1.210E+1
-2.384E-1	5.181E+0	1.207E+1
-2.384E-1	5.278E+0	1.209E+1
-2.416E-1	5.333E+0	1.204E+1
-2.384E-1	5.265E+0	1.219E+1
-2.384E-1	5.343E+0	1.196E+1
-2.433E-1	5.200E+0	1.209E+1
-2.384E-1	5.278E+0	1.208E+1
-2.384E-1	5.226E+0	1.198E+1
-2.384E-1	5.203E+0	1.201E+1
-2.416E-1	5.278E+0	1.208E+1
-2.384E-1	5.304E+0	1.198E+1
-2.384E-1	5.226E+0	1.210E+1
-2.368E-1	5.271E+0	1.208E+1
-2.433E-1	5.314E+0	1.197E+1
-2.433E-1	5.327E+0	1.205E+1
-2.384E-1	5.297E+0	1.197E+1
-2.400E-1	5.333E+0	1.210E+1
-2.400E-1	5.259E+0	1.195E+1
-2.416E-1	5.255E+0	1.215E+1
-2.384E-1	5.284E+0	1.198E+1
-2.384E-1	5.259E+0	1.219E+1
-2.400E-1	5.174E+0	1.216E+1
-2.400E-1	5.268E+0	1.225E+1
-2.368E-1	5.284E+0	1.212E+1
-2.368E-1	5.340E+0	1.204E+1
-2.416E-1	5.262E+0	1.202E+1
-2.400E-1	5.216E+0	1.210E+1
-2.416E-1	5.304E+0	1.216E+1
-2.351E-1	5.223E+0	1.197E+1
-2.416E-1	5.297E+0	1.208E+1
-2.400E-1	5.310E+0	1.194E+1
-2.384E-1	5.242E+0	1.215E+1
-2.368E-1	5.281E+0	1.220E+1
-2.400E-1	5.249E+0	1.223E+1
-2.400E-1	5.327E+0	1.209E+1
-2.368E-1	5.317E+0	1.215E+1
-2.384E-1	5.398E+0	1.201E+1
-2.368E-1	5.239E+0	1.210E+1
-2.400E-1	5.317E+0	1.212E+1
-2.368E-1	5.284E+0	1.203E+1
-2.368E-1	5.375E+0	1.204E+1
-2.384E-1	5.262E+0	1.210E+1
-2.416E-1	5.291E+0	1.217E+1
-2.368E-1	5.213E+0	1.216E+1
-2.416E-1	5.301E+0	1.207E+1
-2.368E-1	5.304E+0	1.204E+1
-2.433E-1	5.246E+0	1.200E+1
-2.384E-1	5.213E+0	1.215E+1
-2.368E-1	5.353E+0	1.204E+1
-2.384E-1	5.310E+0	1.196E+1
-2.384E-1	5.242E+0	1.215E+1
-2.400E-1	5.317E+0	1.214E+1
-2.368E-1	5.310E+0	1.196E+1
-2.416E-1	5.369E+0	1.194E+1
-2.384E-1	5.252E+0	1.211E+1
-2.384E-1	5.268E+0	1.206E+1
-2.368E-1	5.310E+0	1.207E+1
-2.368E-1	5.304E+0	1.211E+1
-2.400E-1	5.323E+0	1.200E+1
-2.368E-1	5.275E+0	1.216E+1
-2.400E-1	5.294E+0	1.205E+1
-2.400E-1	5.275E+0	1.196E+1
-2.400E-1	5.187E+0	1.196E+1
-2.351E-1	5.281E+0	1.194E+1
-2.384E-1	5.291E+0	1.206E+1
-2.400E-1	5.275E+0	1.211E+1
-2.416E-1	5.239E+0	1.198E+1
-2.368E-1	5.259E+0	1.200E+1
-2.400E-1	5.265E+0	1.196E+1
-2.368E-1	5.366E+0	1.212E+1
-2.384E-1	5.268E+0	1.201E+1
-2.384E-1	5.291E+0	1.193E+1
-2.400E-1	5.356E+0	1.197E+1
-2.416E-1	5.220E+0	1.222E+1
-2.400E-1	5.268E+0	1.204E+1
-2.400E-1	5.301E+0	1.207E+1
-2.400E-1	5.307E+0	1.204E+1
-2.400E-1	5.265E+0	1.207E+1
-2.400E-1	5.278E+0	1.206E+1
-2.384E-1	5.233E+0	1.196E+1
-2.368E-1	5.346E+0	1.197E+1
-2.384E-1	5.304E+0	1.198E+1
-2.384E-1	5.320E+0	1.214E+1
-2.384E-1	5.262E+0	1.198E+1
-2.368E-1	5.239E+0	1.199E+1
-2.400E-1	5.323E+0	1.209E+1
-2.400E-1	5.317E+0	1.195E+1
-2.433E-1	5.297E+0	1.212E+1
-2.384E-1	5.252E+0	1.202E+1
-2.384E-1	5.213E+0	1.194E+1
-2.384E-1	5.349E+0	1.195E+1
-2.416E-1	5.323E+0	1.212E+1
-2.384E-1	5.314E+0	1.216E+1
-2.351E-1	5.362E+0	1.199E+1
-2.368E-1	5.382E+0	1.202E+1
-2.368E-1	5.301E+0	1.202E+1
-2.368E-1	5.385E+0	1.208E+1
-2.416E-1	5.271E+0	1.207E+1
-2.400E-1	5.297E+0	1.197E+1
-2.351E-1	5.265E+0	1.204E+1
-2.384E-1	5.236E+0	1.202E+1
-2.384E-1	5.271E+0	1.203E+1
-2.351E-1	5.353E+0	1.213E+1
-2.384E-1	5.255E+0	1.209E+1
-2.384E-1	5.239E+0	1.224E+1
-2.384E-1	5.252E+0	1.201E+1
-2.384E-1	5.336E+0	1.205E+1
-2.368E-1	5.330E+0	1.216E+1
-2.384E-1	5.307E+0	1.203E+1
-2.400E-1	5.291E+0	1.209E+1
-2.368E-1	5.307E+0	1.208E+1
-2.368E-1	5.369E+0	1.216E+1
-2.368E-1	5.284E+0	1.191E+1
-2.368E-1	5.249E+0	1.208E+1
-2.384E-1	5.246E+0	1.203E+1
-2.368E-1	5.362E+0	1.192E+1
-2.384E-1	5.362E+0	1.196E+1
-2.368E-1	5.314E+0	1.200E+1
-2.384E-1	5.213E+0	1.196E+1
-2.351E-1	5.310E+0	1.218E+1
-2.368E-1	5.246E+0	1.209E+1
-2.351E-1	5.249E+0	1.197E+1
-2.384E-1	5.255E+0	1.206E+1
-2.384E-1	5.346E+0	1.215E+1
-2.400E-1	5.177E+0	1.206E+1
-2.400E-1	5.385E+0	1.206E+1
-2.400E-1	5.301E+0	1.213E+1
-2.351E-1	5.372E+0	1.208E+1
-2.433E-1	5.366E+0	1.202E+1
-2.400E-1	5.291E+0	1.210E+1
-2.351E-1	5.281E+0	1.211E+1
-2.368E-1	5.297E+0	1.212E+1
-2.400E-1	5.233E+0	1.210E+1
-2.384E-1	5.414E+0	1.215E+1
-2.416E-1	5.275E+0	1.200E+1
-2.400E-1	5.262E+0	1.202E+1
-2.400E-1	5.297E+0	1.195E+1
-2.368E-1	5.333E+0	1.208E+1
-2.416E-1	5.265E+0	1.212E+1
-2.351E-1	5.220E+0	1.205E+1
-2.400E-1	5.281E+0	1.198E+1
-2.384E-1	5.304E+0	1.199E+1
-2.384E-1	5.291E+0	1.204E+1
-2.351E-1	5.310E+0	1.214E+1
-2.351E-1	5.284E+0	1.206E+1
-2.351E-1	5.229E+0	1.209E+1
-2.384E-1	5.349E+0	1.209E+1
-2.368E-1	5.246E+0	1.198E+1
-2.351E-1	5.278E+0	1.202E+1
-2.368E-1	5.317E+0	1.207E+1
-2.368E-1	5.271E+0	1.199E+1
-2.351E-1	5.320E+0	1.219E+1
-2.368E-1	5.349E+0	1.213E+1
-2.384E-1	5.304E+0	1.197E+1
-2.384E-1	5.194E+0	1.213E+1
-2.335E-1	5.398E+0	1.210E+1
-2.351E-1	5.291E+0	1.215E+1
-2.384E-1	5.401E+0	1.200E+1
-2.368E-1	5.343E+0	1.213E+1
-2.351E-1	5.252E+0	1.198E+1
-2.368E-1	5.336E+0	1.216E+1
-2.384E-1	5.310E+0	1.198E+1
-2.368E-1	5.359E+0	1.204E+1
-2.384E-1	5.246E+0	1.201E+1
-2.368E-1	5.229E+0	1.193E+1
-2.351E-1	5.398E+0	1.204E+1
-2.384E-1	5.317E+0	1.196E+1
-2.319E-1	5.239E+0	1.207E+1
-2.368E-1	5.262E+0	1.206E+1
-2.400E-1	5.450E+0	1.202E+1
-2.368E-1	5.203E+0	1.204E+1
-2.368E-1	5.271E+0	1.217E+1
-2.384E-1	5.375E+0	1.213E+1
-2.384E-1	5.323E+0	1.198E+1
-2.400E-1	5.297E+0	1.198E+1
-2.368E-1	5.265E+0	1.207E+1
-2.368E-1	5.304E+0	1.220E+1
-2.384E-1	5.278E+0	1.222E+1
-2.384E-1	5.281E+0	1.201E+1
-2.368E-1	5.246E+0	1.205E+1
-2.351E-1	5.268E+0	1.209E+1
-2.368E-1	5.356E+0	1.204E+1
-2.384E-1	5.294E+0	1.208E+1
-2.400E-1	5.281E+0	1.217E+1
-2.384E-1	5.343E+0	1.193E+1
-2.384E-1	5.333E+0	1.197E+1
-2.384E-1	5.278E+0	1.224E+1
-2.400E-1	5.310E+0	1.195E+1
-2.351E-1	5.284E+0	1.213E+1
-2.400E-1	5.291E+0	1.205E+1
-2.368E-1	5.297E+0	1.213E+1
-2.368E-1	5.304E+0	1.208E+1
-2.335E-1	5.291E+0	1.205E+1
-2.368E-1	5.291E+0	1.215E+1
-2.384E-1	5.249E+0	1.218E+1
-2.351E-1	5.392E+0	1.202E+1
-2.368E-1	5.291E+0	1.211E+1
-2.400E-1	5.259E+0	1.203E+1
-2.384E-1	5.246E+0	1.209E+1
-2.368E-1	5.353E+0	1.202E+1
-2.368E-1	5.288E+0	1.197E+1
-2.384E-1	5.190E+0	1.218E+1
-2.368E-1	5.372E+0	1.198E+1
-2.400E-1	5.304E+0	1.210E+1
-2.368E-1	5.249E+0	1.206E+1
-2.400E-1	5.343E+0	1.195E+1
-2.351E-1	5.291E+0	1.211E+1
-2.368E-1	5.220E+0	1.210E+1
-2.384E-1	5.259E+0	1.206E+1
-2.351E-1	5.255E+0	1.210E+1
-2.400E-1	5.265E+0	1.212E+1
-2.368E-1	5.271E+0	1.202E+1
-2.368E-1	5.307E+0	1.210E+1
-2.384E-1	5.259E+0	1.208E+1
-2.384E-1	5.340E+0	1.197E+1
-2.351E-1	5.375E+0	1.204E+1
-2.335E-1	5.187E+0	1.215E+1
-2.384E-1	5.372E+0	1.213E+1
-2.384E-1	5.262E+0	1.200E+1
-2.351E-1	5.242E+0	1.207E+1
-2.351E-1	5.265E+0	1.213E+1
-2.384E-1	5.330E+0	1.201E+1
-2.368E-1	5.291E+0	1.213E+1
-2.351E-1	5.265E+0	1.199E+1
-2.351E-1	5.275E+0	1.211E+1
-2.368E-1	5.236E+0	1.208E+1
-2.400E-1	5.236E+0	1.206E+1
-2.368E-1	5.353E+0	1.197E+1
-2.351E-1	5.317E+0	1.199E+1
-2.368E-1	5.223E+0	1.204E+1
-2.384E-1	5.297E+0	1.212E+1
-2.368E-1	5.398E+0	1.201E+1
-2.351E-1	5.323E+0	1.203E+1
-2.368E-1	5.320E+0	1.205E+1
-2.384E-1	5.207E+0	1.206E+1
-2.351E-1	5.220E+0	1.201E+1
-2.351E-1	5.323E+0	1.218E+1
-2.384E-1	5.252E+0	1.201E+1
-2.416E-1	5.307E+0	1.205E+1
-2.368E-1	5.395E+0	1.200E+1
-2.351E-1	5.246E+0	1.191E+1
-2.384E-1	5.148E+0	1.207E+1
-2.384E-1	5.278E+0	1.218E+1
-2.368E-1	5.310E+0	1.207E+1
-2.400E-1	5.327E+0	1.215E+1
-2.368E-1	5.310E+0	1.205E+1
-2.368E-1	5.349E+0	1.214E+1
-2.368E-1	5.236E+0	1.202E+1
-2.368E-1	5.249E+0	1.207E+1
-2.384E-1	5.278E+0	1.206E+1
-2.400E-1	5.213E+0	1.210E+1
-2.351E-1	5.216E+0	1.192E+1
-2.351E-1	5.320E+0	1.203E+1
-2.368E-1	5.203E+0	1.207E+1
-2.368E-1	5.242E+0	1.211E+1
-2.335E-1	5.304E+0	1.203E+1
-2.351E-1	5.262E+0	1.197E+1
-2.384E-1	5.356E+0	1.200E+1
-2.400E-1	5.291E+0	1.204E+1
-2.335E-1	5.323E+0	1.213E+1
-2.368E-1	5.233E+0	1.210E+1
-2.368E-1	5.288E+0	1.201E+1
-2.400E-1	5.262E+0	1.207E+1
-2.351E-1	5.362E+0	1.201E+1
-2.351E-1	5.278E+0	1.216E+1
-2.368E-1	5.343E+0	1.210E+1
-2.368E-1	5.284E+0	1.204E+1
-2.368E-1	5.375E+0	1.208E+1
-2.368E-1	5.271E+0	1.208E+1
-2.384E-1	5.246E+0	1.206E+1
-2.368E-1	5.194E+0	1.218E+1
-2.351E-1	5.220E+0	1.201E+1
-2.368E-1	5.284E+0	1.195E+1
-2.368E-1	5.294E+0	1.207E+1
-2.368E-1	5.271E+0	1.206E+1
-2.335E-1	5.259E+0	1.206E+1
-2.368E-1	5.323E+0	1.224E+1
-2.351E-1	5.366E+0	1.210E+1
-2.368E-1	5.265E+0	1.201E+1
-2.368E-1	5.349E+0	1.216E+1
-2.335E-1	5.330E+0	1.195E+1
-2.351E-1	5.314E+0	1.197E+1
-2.384E-1	5.404E+0	1.211E+1
-2.368E-1	5.291E+0	1.200E+1
-2.351E-1	5.307E+0	1.211E+1
-2.384E-1	5.294E+0	1.204E+1
-2.400E-1	5.259E+0	1.200E+1
-2.384E-1	5.265E+0	1.203E+1
-2.351E-1	5.330E+0	1.213E+1
-2.368E-1	5.330E+0	1.197E+1
-2.351E-1	5.262E+0	1.211E+1
-2.351E-1	5.301E+0	1.206E+1
-2.368E-1	5.246E+0	1.217E+1
-2.351E-1	5.343E+0	1.213E+1
-2.400E-1	5.317E+0	1.208E+1
-2.351E-1	5.392E+0	1.206E+1
-2.319E-1	5.259E+0	1.208E+1
-2.351E-1	5.310E+0	1.203E+1
-2.384E-1	5.281E+0	1.204E+1
-2.351E-1	5.284E+0	1.199E+1
-2.368E-1	5.226E+0	1.214E+1
-2.368E-1	5.249E+0	1.210E+1
-2.384E-1	5.281E+0	1.216E+1
-2.351E-1	5.372E+0	1.216E+1
-2.368E-1	5.314E+0	1.215E+1
-2.368E-1	5.190E+0	1.208E+1
-2.368E-1	5.229E+0	1.205E+1
-2.351E-1	5.294E+0	1.221E+1
-2.368E-1	5.307E+0	1.199E+1
-2.400E-1	5.281E+0	1.201E+1
-2.384E-1	5.275E+0	1.201E+1
-2.351E-1	5.271E+0	1.204E+1
-2.335E-1	5.323E+0	1.206E+1
-2.384E-1	5.233E+0	1.216E+1
-2.368E-1	5.307E+0	1.198E+1
-2.368E-1	5.294E+0	1.186E+1
-2.335E-1	5.349E+0	1.208E+1
-2.368E-1	5.252E+0	1.201E+1
-2.368E-1	5.271E+0	1.205E+1
-2.335E-1	5.249E+0	1.203E+1
-2.351E-1	5.229E+0	1.218E+1
-2.384E-1	5.259E+0	1.201E+1
-2.351E-1	5.236E+0	1.209E+1
-2.335E-1	5.388E+0	1.221E+1
-2.351E-1	5.236E+0	1.206E+1
-2.384E-1	5.271E+0	1.203E+1
-2.400E-1	5.310E+0	1.203E+1
-2.335E-1	5.307E+0	1.217E+1
-2.351E-1	5.255E+0	1.203E+1
-2.368E-1	5.375E+0	1.206E+1
-2.384E-1	5.284E+0	1.201E+1
-2.351E-1	5.255E+0	1.207E+1
-2.351E-1	5.197E+0	1.193E+1
-2.368E-1	5.294E+0	1.197E+1
-2.351E-1	5.249E+0	1.205E+1
-2.368E-1	5.327E+0	1.212E+1
-2.335E-1	5.194E+0	1.213E+1
-2.335E-1	5.346E+0	1.205E+1
-2.368E-1	5.281E+0	1.208E+1
-2.303E-1	5.297E+0	1.201E+1
-2.368E-1	5.249E+0	1.214E+1
-2.384E-1	5.246E+0	1.204E+1
-2.400E-1	5.346E+0	1.194E+1
-2.335E-1	5.246E+0	1.199E+1
-2.368E-1	5.252E+0	1.211E+1
-2.368E-1	5.288E+0	1.209E+1
-2.384E-1	5.336E+0	1.185E+1
-2.368E-1	5.288E+0	1.206E+1
-2.368E-1	5.330E+0	1.207E+1
-2.335E-1	5.343E+0	1.209E+1
-2.319E-1	5.297E+0	1.207E+1
-2.368E-1	5.226E+0	1.193E+1
-2.335E-1	5.271E+0	1.201E+1
-2.368E-1	5.291E+0	1.205E+1
-2.351E-1	5.320E+0	1.201E+1
-2.400E-1	5.249E+0	1.185E+1
-2.335E-1	5.246E+0	1.204E+1
-2.351E-1	5.223E+0	1.205E+1
-2.368E-1	5.194E+0	1.207E+1
-2.335E-1	5.246E+0	1.201E+1
-2.335E-1	5.310E+0	1.214E+1
-2.368E-1	5.288E+0	1.200E+1
-2.368E-1	5.327E+0	1.200E+1
-2.335E-1	5.291E+0	1.212E+1
-2.335E-1	5.268E+0	1.195E+1
-2.351E-1	5.317E+0	1.201E+1
-2.384E-1	5.278E+0	1.208E+1
-2.335E-1	5.278E+0	1.205E+1
-2.368E-1	5.301E+0	1.195E+1
-2.368E-1	5.294E+0	1.210E+1
-2.351E-1	5.239E+0	1.197E+1
-2.351E-1	5.259E+0	1.219E+1
-2.335E-1	5.346E+0	1.206E+1
-2.384E-1	5.278E+0	1.202E+1
-2.368E-1	5.278E+0	1.203E+1
-2.351E-1	5.271E+0	1.195E+1
-2.368E-1	5.174E+0	1.191E+1
-2.384E-1	5.343E+0	1.204E+1
-2.384E-1	5.265E+0	1.199E+1
-2.335E-1	5.252E+0	1.206E+1
-2.368E-1	5.249E+0	1.204E+1
-2.368E-1	5.336E+0	1.204E+1
-2.351E-1	5.239E+0	1.208E+1
-2.368E-1	5.236E+0	1.201E+1
-2.368E-1	5.336E+0	1.205E+1
-2.335E-1	5.236E+0	1.195E+1
-2.368E-1	5.281E+0	1.208E+1
-2.368E-1	5.271E+0	1.205E+1
-2.319E-1	5.327E+0	1.205E+1
-2.335E-1	5.301E+0	1.206E+1
-2.335E-1	5.388E+0	1.205E+1
-2.368E-1	5.336E+0	1.208E+1
-2.368E-1	5.317E+0	1.209E+1
-2.351E-1	5.353E+0	1.199E+1
-2.384E-1	5.340E+0	1.196E+1
-2.351E-1	5.366E+0	1.194E+1
-2.335E-1	5.307E+0	1.207E+1
-2.368E-1	5.349E+0	1.210E+1
-2.384E-1	5.233E+0	1.203E+1
-2.351E-1	5.284E+0	1.209E+1
-2.351E-1	5.330E+0	1.215E+1
-2.368E-1	5.242E+0	1.190E+1
-2.384E-1	5.330E+0	1.198E+1
-2.335E-1	5.210E+0	1.212E+1
-2.319E-1	5.275E+0	1.206E+1
-2.384E-1	5.207E+0	1.208E+1
-2.368E-1	5.236E+0	1.204E+1
-2.368E-1	5.450E+0	1.198E+1
-2.351E-1	5.226E+0	1.197E+1
-2.351E-1	5.294E+0	1.210E+1
-2.351E-1	5.323E+0	1.192E+1
-2.319E-1	5.294E+0	1.214E+1
-2.351E-1	5.216E+0	1.199E+1
-2.384E-1	5.340E+0	1.197E+1
-2.368E-1	5.297E+0	1.205E+1
-2.351E-1	5.220E+0	1.211E+1
-2.351E-1	5.310E+0	1.202E+1
-2.368E-1	5.278E+0	1.198E+1
-2.384E-1	5.327E+0	1.197E+1
-2.351E-1	5.320E+0	1.213E+1
-2.335E-1	5.252E+0	1.203E+1
-2.351E-1	5.314E+0	1.214E+1
-2.384E-1	5.320E+0	1.198E+1
-2.335E-1	5.271E+0	1.207E+1
-2.368E-1	5.336E+0	1.204E+1
-2.368E-1	5.281E+0	1.226E+1
-2.384E-1	5.323E+0	1.203E+1
-2.319E-1	5.229E+0	1.195E+1
-2.335E-1	5.207E+0	1.202E+1
-2.368E-1	5.284E+0	1.214E+1
-2.368E-1	5.265E+0	1.216E+1
-2.351E-1	5.333E+0	1.202E+1
-2.351E-1	5.265E+0	1.201E+1
-2.368E-1	5.278E+0	1.205E+1
-2.368E-1	5.265E+0	1.202E+1
-2.303E-1	5.310E+0	1.196E+1
-2.351E-1	5.275E+0	1.202E+1
-2.384E-1	5.281E+0	1.212E+1
-2.368E-1	5.255E+0	1.202E+1
-2.368E-1	5.307E+0	1.202E+1
-2.335E-1	5.323E+0	1.195E+1
-2.384E-1	5.242E+0	1.189E+1
-2.368E-1	5.307E+0	1.209E+1
-2.303E-1	5.353E+0	1.218E+1
-2.368E-1	5.187E+0	1.201E+1
[truncated: 93,938 more rows]
