# Supplementary material for: Improved ANAP incorporation and VCF analysis reveal details of P2X7 current facilitation and a limited conformational interplay between ATP binding and the intracellular ballast domain
Source: eLife. 2023 Jan 4;12:e82479. doi: 10.7554/eLife.82479 (PMC9859053; doi:10.7554/eLife.82479)
Supplement: Figure 3—figure supplement 1—source data 1. [file elife-82479-fig3-figsupp1-data1.zip]

Archive with 9 entries (8 files):
- Figure-3_figure-supplement-1_source-data-1/
- Figure-3_figure-supplement-1_source-data-1/GlyR_ANAP-MM-40_m09#45.csv
- Figure-3_figure-supplement-1_source-data-1/GlyR_ANAP-MM_k02#02.csv
- Figure-3_figure-supplement-1_source-data-1/GlyR_H2O_m07#06.csv
- Figure-3_figure-supplement-1_source-data-1/P2X1_ANAP-MM_h24#12.csv
- Figure-3_figure-supplement-1_source-data-1/P2X2_Anap-MM_j30#41.csv
- Figure-3_figure-supplement-1_source-data-1/P2X2_H2O_j28#14.csv
- Figure-3_figure-supplement-1_source-data-1/Wt_ANAP-MM_j08#36.csv
- Figure-3_figure-supplement-1_source-data-1/Wt_H2O_j01#25.csv
