# Supplementary material for: Improved ANAP incorporation and VCF analysis reveal details of P2X7 current facilitation and a limited conformational interplay between ATP binding and the intracellular ballast domain
Source: eLife. 2023 Jan 4;12:e82479. doi: 10.7554/eLife.82479 (PMC9859053; doi:10.7554/eLife.82479)
Supplement: Figure 3—figure supplement 1—source data 1. [file elife-82479-fig3-figsupp1-data1.zip › Figure-3_figure-supplement-1_source-data-1/GlyR_ANAP-MM-40_m09#45.csv]

-2.822E-1	4.295E+0	8.412E+0
-2.838E-1	4.253E+0	8.343E+0
-2.854E-1	4.311E+0	8.353E+0
-2.822E-1	4.237E+0	8.460E+0
-2.806E-1	4.324E+0	8.451E+0
-2.806E-1	4.292E+0	8.412E+0
-2.838E-1	4.169E+0	8.395E+0
-2.822E-1	4.344E+0	8.343E+0
-2.822E-1	4.379E+0	8.363E+0
-2.806E-1	4.318E+0	8.334E+0
-2.854E-1	4.350E+0	8.454E+0
-2.822E-1	4.295E+0	8.305E+0
-2.806E-1	4.298E+0	8.382E+0
-2.806E-1	4.298E+0	8.379E+0
-2.854E-1	4.272E+0	8.356E+0
-2.854E-1	4.295E+0	8.441E+0
-2.806E-1	4.276E+0	8.399E+0
-2.822E-1	4.308E+0	8.379E+0
-2.854E-1	4.279E+0	8.418E+0
-2.854E-1	4.295E+0	8.499E+0
-2.773E-1	4.353E+0	8.298E+0
-2.789E-1	4.305E+0	8.376E+0
-2.838E-1	4.211E+0	8.376E+0
-2.822E-1	4.204E+0	8.360E+0
-2.789E-1	4.279E+0	8.402E+0
-2.806E-1	4.272E+0	8.418E+0
-2.822E-1	4.292E+0	8.421E+0
-2.838E-1	4.321E+0	8.425E+0
-2.838E-1	4.376E+0	8.399E+0
-2.806E-1	4.217E+0	8.347E+0
-2.838E-1	4.272E+0	8.314E+0
-2.838E-1	4.175E+0	8.314E+0
-2.838E-1	4.185E+0	8.350E+0
-2.806E-1	4.292E+0	8.389E+0
-2.822E-1	4.217E+0	8.356E+0
-2.838E-1	4.220E+0	8.376E+0
-2.806E-1	4.227E+0	8.473E+0
-2.822E-1	4.220E+0	8.253E+0
-2.806E-1	4.285E+0	8.467E+0
-2.838E-1	4.224E+0	8.473E+0
-2.822E-1	4.246E+0	8.337E+0
-2.806E-1	4.207E+0	8.373E+0
-2.822E-1	4.276E+0	8.314E+0
-2.822E-1	4.256E+0	8.191E+0
-2.806E-1	4.331E+0	8.321E+0
-2.806E-1	4.353E+0	8.324E+0
-2.838E-1	4.227E+0	8.496E+0
-2.838E-1	4.282E+0	8.272E+0
-2.806E-1	4.246E+0	8.321E+0
-2.806E-1	4.289E+0	8.269E+0
-2.822E-1	4.318E+0	8.360E+0
-2.838E-1	4.360E+0	8.460E+0
-2.822E-1	4.204E+0	8.360E+0
-2.822E-1	4.315E+0	8.363E+0
-2.854E-1	4.292E+0	8.405E+0
-2.838E-1	4.305E+0	8.369E+0
-2.789E-1	4.243E+0	8.376E+0
-2.789E-1	4.259E+0	8.392E+0
-2.838E-1	4.295E+0	8.405E+0
-2.838E-1	4.321E+0	8.434E+0
-2.789E-1	4.340E+0	8.363E+0
-2.822E-1	4.350E+0	8.512E+0
-2.871E-1	4.211E+0	8.331E+0
-2.854E-1	4.250E+0	8.337E+0
-2.822E-1	4.279E+0	8.457E+0
-2.806E-1	4.285E+0	8.249E+0
-2.854E-1	4.373E+0	8.451E+0
-2.854E-1	4.311E+0	8.425E+0
-2.789E-1	4.337E+0	8.408E+0
-2.822E-1	4.230E+0	8.386E+0
-2.854E-1	4.246E+0	8.434E+0
-2.854E-1	4.259E+0	8.428E+0
-2.822E-1	4.298E+0	8.405E+0
-2.806E-1	4.272E+0	8.408E+0
-2.854E-1	4.295E+0	8.418E+0
-2.854E-1	4.214E+0	8.389E+0
-2.806E-1	4.269E+0	8.412E+0
-2.806E-1	4.327E+0	8.366E+0
-2.838E-1	4.298E+0	8.434E+0
-2.806E-1	4.269E+0	8.470E+0
-2.806E-1	4.214E+0	8.382E+0
-2.806E-1	4.246E+0	8.379E+0
-2.822E-1	4.227E+0	8.434E+0
-2.854E-1	4.276E+0	8.266E+0
-2.789E-1	4.295E+0	8.457E+0
-2.838E-1	4.266E+0	8.379E+0
-2.854E-1	4.298E+0	8.207E+0
-2.838E-1	4.324E+0	8.379E+0
-2.822E-1	4.279E+0	8.295E+0
-2.789E-1	4.276E+0	8.379E+0
-2.822E-1	4.250E+0	8.399E+0
-2.838E-1	4.227E+0	8.369E+0
-2.822E-1	4.230E+0	8.402E+0
-2.806E-1	4.334E+0	8.496E+0
-2.838E-1	4.263E+0	8.337E+0
-2.854E-1	4.276E+0	8.236E+0
-2.806E-1	4.321E+0	8.454E+0
-2.806E-1	4.302E+0	8.447E+0
-2.838E-1	4.363E+0	8.441E+0
-2.854E-1	4.256E+0	8.395E+0
-2.838E-1	4.276E+0	8.318E+0
-2.806E-1	4.302E+0	8.334E+0
-2.822E-1	4.289E+0	8.418E+0
-2.822E-1	4.289E+0	8.295E+0
-2.822E-1	4.256E+0	8.405E+0
-2.806E-1	4.344E+0	8.246E+0
-2.854E-1	4.263E+0	8.373E+0
-2.871E-1	4.269E+0	8.499E+0
-2.789E-1	4.269E+0	8.340E+0
-2.806E-1	4.272E+0	8.476E+0
-2.838E-1	4.256E+0	8.363E+0
-2.871E-1	4.363E+0	8.408E+0
-2.838E-1	4.315E+0	8.292E+0
-2.789E-1	4.220E+0	8.399E+0
-2.838E-1	4.363E+0	8.311E+0
-2.871E-1	4.266E+0	8.262E+0
-2.806E-1	4.340E+0	8.412E+0
-2.773E-1	4.279E+0	8.331E+0
-2.822E-1	4.272E+0	8.489E+0
-2.838E-1	4.311E+0	8.402E+0
-2.789E-1	4.353E+0	8.395E+0
-2.822E-1	4.272E+0	8.389E+0
-2.822E-1	4.331E+0	8.340E+0
-2.806E-1	4.379E+0	8.360E+0
-2.822E-1	4.233E+0	8.418E+0
-2.822E-1	4.233E+0	8.314E+0
-2.822E-1	4.237E+0	8.493E+0
-2.871E-1	4.298E+0	8.318E+0
-2.822E-1	4.263E+0	8.431E+0
-2.806E-1	4.237E+0	8.545E+0
-2.838E-1	4.292E+0	8.392E+0
-2.838E-1	4.327E+0	8.405E+0
-2.838E-1	4.263E+0	8.295E+0
-2.838E-1	4.321E+0	8.337E+0
-2.838E-1	4.240E+0	8.343E+0
-2.854E-1	4.321E+0	8.425E+0
-2.838E-1	4.289E+0	8.373E+0
-2.822E-1	4.285E+0	8.434E+0
-2.822E-1	4.207E+0	8.408E+0
-2.838E-1	4.191E+0	8.425E+0
-2.789E-1	4.272E+0	8.337E+0
-2.757E-1	4.311E+0	8.418E+0
-2.822E-1	4.302E+0	8.402E+0
-2.822E-1	4.194E+0	8.301E+0
-2.806E-1	4.292E+0	8.399E+0
-2.822E-1	4.259E+0	8.431E+0
-2.822E-1	4.243E+0	8.421E+0
-2.871E-1	4.289E+0	8.428E+0
-2.806E-1	4.331E+0	8.532E+0
-2.838E-1	4.340E+0	8.337E+0
-2.838E-1	4.250E+0	8.402E+0
-2.854E-1	4.285E+0	8.269E+0
-2.838E-1	4.233E+0	8.305E+0
-2.822E-1	4.315E+0	8.428E+0
-2.838E-1	4.211E+0	8.389E+0
-2.854E-1	4.240E+0	8.353E+0
-2.822E-1	4.318E+0	8.363E+0
-2.789E-1	4.279E+0	8.350E+0
-2.838E-1	4.344E+0	8.337E+0
-2.854E-1	4.272E+0	8.262E+0
-2.806E-1	4.305E+0	8.382E+0
-2.822E-1	4.214E+0	8.425E+0
-2.822E-1	4.311E+0	8.399E+0
-2.822E-1	4.272E+0	8.373E+0
-2.806E-1	4.269E+0	8.408E+0
-2.789E-1	4.298E+0	8.395E+0
-2.854E-1	4.243E+0	8.356E+0
-2.838E-1	4.276E+0	8.438E+0
-2.806E-1	4.305E+0	8.305E+0
-2.806E-1	4.324E+0	8.483E+0
-2.838E-1	4.298E+0	8.327E+0
-2.822E-1	4.272E+0	8.509E+0
-2.806E-1	4.337E+0	8.382E+0
-2.806E-1	4.266E+0	8.369E+0
-2.838E-1	4.279E+0	8.236E+0
-2.854E-1	4.266E+0	8.382E+0
-2.822E-1	4.302E+0	8.308E+0
-2.838E-1	4.279E+0	8.451E+0
-2.822E-1	4.276E+0	8.373E+0
-2.854E-1	4.308E+0	8.288E+0
-2.806E-1	4.292E+0	8.421E+0
-2.822E-1	4.269E+0	8.451E+0
-2.838E-1	4.353E+0	8.438E+0
-2.838E-1	4.256E+0	8.288E+0
-2.822E-1	4.259E+0	8.282E+0
-2.789E-1	4.305E+0	8.382E+0
-2.838E-1	4.233E+0	8.405E+0
-2.871E-1	4.182E+0	8.305E+0
-2.789E-1	4.263E+0	8.324E+0
-2.789E-1	4.263E+0	8.512E+0
-2.838E-1	4.243E+0	8.379E+0
-2.838E-1	4.327E+0	8.246E+0
-2.789E-1	4.217E+0	8.340E+0
-2.822E-1	4.246E+0	8.292E+0
-2.838E-1	4.266E+0	8.327E+0
-2.854E-1	4.289E+0	8.324E+0
-2.806E-1	4.110E+0	8.324E+0
-2.806E-1	4.331E+0	8.334E+0
-2.854E-1	4.315E+0	8.214E+0
-2.838E-1	4.334E+0	8.353E+0
-2.806E-1	4.353E+0	8.428E+0
-2.806E-1	4.311E+0	8.412E+0
-2.822E-1	4.292E+0	8.343E+0
-2.822E-1	4.305E+0	8.405E+0
-2.806E-1	4.263E+0	8.451E+0
-2.806E-1	4.220E+0	8.470E+0
-2.838E-1	4.240E+0	8.428E+0
-2.871E-1	4.250E+0	8.366E+0
-2.806E-1	4.240E+0	8.444E+0
-2.822E-1	4.321E+0	8.415E+0
-2.822E-1	4.318E+0	8.464E+0
-2.838E-1	4.318E+0	8.288E+0
-2.806E-1	4.282E+0	8.392E+0
-2.789E-1	4.253E+0	8.489E+0
-2.838E-1	4.302E+0	8.486E+0
-2.822E-1	4.308E+0	8.366E+0
-2.806E-1	4.214E+0	8.402E+0
-2.806E-1	4.344E+0	8.509E+0
-2.838E-1	4.285E+0	8.301E+0
-2.854E-1	4.233E+0	8.382E+0
-2.854E-1	4.233E+0	8.343E+0
-2.789E-1	4.302E+0	8.337E+0
-2.822E-1	4.233E+0	8.327E+0
-2.822E-1	4.259E+0	8.353E+0
-2.806E-1	4.295E+0	8.340E+0
-2.806E-1	4.315E+0	8.314E+0
-2.854E-1	4.198E+0	8.311E+0
-2.871E-1	4.220E+0	8.376E+0
-2.822E-1	4.214E+0	8.334E+0
-2.789E-1	4.308E+0	8.321E+0
-2.838E-1	4.250E+0	8.444E+0
-2.822E-1	4.321E+0	8.395E+0
-2.822E-1	4.256E+0	8.467E+0
-2.806E-1	4.340E+0	8.259E+0
-2.838E-1	4.266E+0	8.408E+0
-2.838E-1	4.295E+0	8.447E+0
-2.806E-1	4.182E+0	8.415E+0
-2.789E-1	4.227E+0	8.460E+0
-2.822E-1	4.227E+0	8.301E+0
-2.871E-1	4.266E+0	8.347E+0
-2.822E-1	4.276E+0	8.353E+0
-2.789E-1	4.311E+0	8.499E+0
-2.822E-1	4.259E+0	8.337E+0
-2.854E-1	4.253E+0	8.350E+0
-2.838E-1	4.253E+0	8.350E+0
-2.822E-1	4.246E+0	8.288E+0
-2.822E-1	4.272E+0	8.337E+0
-2.854E-1	4.305E+0	8.395E+0
-2.822E-1	4.233E+0	8.279E+0
-2.806E-1	4.298E+0	8.554E+0
-2.854E-1	4.315E+0	8.321E+0
-2.838E-1	4.282E+0	8.314E+0
-2.806E-1	4.337E+0	8.451E+0
-2.789E-1	4.230E+0	8.379E+0
-2.838E-1	4.327E+0	8.395E+0
-2.854E-1	4.272E+0	8.376E+0
-2.838E-1	4.373E+0	8.467E+0
-2.789E-1	4.344E+0	8.275E+0
-2.822E-1	4.279E+0	8.311E+0
-2.854E-1	4.276E+0	8.418E+0
-2.806E-1	4.194E+0	8.460E+0
-2.806E-1	4.253E+0	8.402E+0
-2.854E-1	4.308E+0	8.412E+0
-2.822E-1	4.243E+0	8.447E+0
-2.789E-1	4.292E+0	8.522E+0
-2.822E-1	4.227E+0	8.366E+0
-2.854E-1	4.230E+0	8.311E+0
-2.854E-1	4.285E+0	8.376E+0
-2.822E-1	4.318E+0	8.366E+0
-2.822E-1	4.282E+0	8.425E+0
-2.871E-1	4.214E+0	8.369E+0
-2.854E-1	4.298E+0	8.428E+0
-2.806E-1	4.350E+0	8.318E+0
-2.822E-1	4.220E+0	8.473E+0
-2.806E-1	4.289E+0	8.376E+0
-2.838E-1	4.344E+0	8.444E+0
-2.822E-1	4.246E+0	8.415E+0
-2.838E-1	4.350E+0	8.382E+0
-2.822E-1	4.272E+0	8.425E+0
-2.854E-1	4.198E+0	8.301E+0
-2.838E-1	4.327E+0	8.292E+0
-2.806E-1	4.256E+0	8.327E+0
-2.838E-1	4.269E+0	8.389E+0
-2.838E-1	4.285E+0	8.292E+0
-2.789E-1	4.311E+0	8.340E+0
-2.789E-1	4.233E+0	8.470E+0
-2.838E-1	4.308E+0	8.331E+0
-2.854E-1	4.263E+0	8.515E+0
-2.822E-1	4.224E+0	8.382E+0
-2.789E-1	4.217E+0	8.421E+0
-2.838E-1	4.256E+0	8.399E+0
-2.871E-1	4.279E+0	8.389E+0
-2.806E-1	4.298E+0	8.356E+0
-2.773E-1	4.220E+0	8.331E+0
-2.806E-1	4.308E+0	8.363E+0
-2.854E-1	4.282E+0	8.311E+0
-2.822E-1	4.256E+0	8.275E+0
-2.806E-1	4.324E+0	8.402E+0
-2.854E-1	4.373E+0	8.418E+0
-2.838E-1	4.259E+0	8.408E+0
-2.838E-1	4.292E+0	8.438E+0
-2.822E-1	4.279E+0	8.298E+0
-2.806E-1	4.308E+0	8.324E+0
-2.854E-1	4.259E+0	8.327E+0
-2.838E-1	4.269E+0	8.467E+0
-2.822E-1	4.302E+0	8.376E+0
-2.854E-1	4.331E+0	8.347E+0
-2.854E-1	4.259E+0	8.386E+0
-2.789E-1	4.243E+0	8.327E+0
-2.789E-1	4.178E+0	8.428E+0
-2.854E-1	4.230E+0	8.382E+0
-2.838E-1	4.357E+0	8.311E+0
-2.822E-1	4.250E+0	8.360E+0
-2.789E-1	4.146E+0	8.369E+0
-2.838E-1	4.220E+0	8.415E+0
-2.854E-1	4.308E+0	8.373E+0
-2.789E-1	4.324E+0	8.441E+0
-2.806E-1	4.289E+0	8.379E+0
-2.822E-1	4.250E+0	8.373E+0
-2.838E-1	4.311E+0	8.386E+0
-2.806E-1	4.279E+0	8.340E+0
-2.806E-1	4.227E+0	8.305E+0
-2.838E-1	4.269E+0	8.405E+0
-2.838E-1	4.256E+0	8.311E+0
-2.806E-1	4.321E+0	8.415E+0
-2.806E-1	4.376E+0	8.262E+0
-2.838E-1	4.227E+0	8.405E+0
-2.854E-1	4.266E+0	8.428E+0
-2.789E-1	4.256E+0	8.327E+0
-2.822E-1	4.318E+0	8.324E+0
-2.838E-1	4.308E+0	8.522E+0
-2.871E-1	4.230E+0	8.392E+0
-2.806E-1	4.269E+0	8.343E+0
-2.822E-1	4.302E+0	8.337E+0
-2.838E-1	4.305E+0	8.412E+0
-2.854E-1	4.220E+0	8.343E+0
-2.838E-1	4.370E+0	8.366E+0
-2.773E-1	4.220E+0	8.311E+0
-2.838E-1	4.272E+0	8.318E+0
-2.822E-1	4.321E+0	8.483E+0
-2.822E-1	4.282E+0	8.502E+0
-2.806E-1	4.256E+0	8.395E+0
-2.838E-1	4.266E+0	8.324E+0
-2.854E-1	4.224E+0	8.389E+0
-2.789E-1	4.207E+0	8.379E+0
-2.806E-1	4.269E+0	8.311E+0
-2.822E-1	4.327E+0	8.334E+0
-2.822E-1	4.350E+0	8.353E+0
-2.806E-1	4.295E+0	8.425E+0
-2.773E-1	4.230E+0	8.451E+0
-2.854E-1	4.295E+0	8.321E+0
-2.838E-1	4.302E+0	8.366E+0
-2.822E-1	4.318E+0	8.412E+0
-2.789E-1	4.285E+0	8.305E+0
-2.838E-1	4.373E+0	8.597E+0
-2.822E-1	4.379E+0	8.691E+0
-2.806E-1	4.305E+0	8.438E+0
-2.806E-1	4.175E+0	8.331E+0
-2.822E-1	4.272E+0	8.467E+0
-2.822E-1	4.204E+0	8.402E+0
-2.806E-1	4.139E+0	8.379E+0
-2.789E-1	4.266E+0	8.476E+0
-2.838E-1	4.311E+0	8.376E+0
-2.822E-1	4.246E+0	8.441E+0
-2.806E-1	4.233E+0	8.314E+0
-2.789E-1	4.240E+0	8.314E+0
-2.838E-1	4.337E+0	8.389E+0
-2.838E-1	4.253E+0	8.350E+0
-2.838E-1	4.269E+0	8.438E+0
-2.789E-1	4.227E+0	8.305E+0
-2.822E-1	4.246E+0	8.369E+0
-2.822E-1	4.266E+0	8.389E+0
-2.822E-1	4.175E+0	8.418E+0
-2.806E-1	4.204E+0	8.347E+0
-2.822E-1	4.279E+0	8.356E+0
-2.871E-1	4.253E+0	8.415E+0
-2.838E-1	4.266E+0	8.366E+0
-2.806E-1	4.227E+0	8.467E+0
-2.822E-1	4.344E+0	8.379E+0
-2.854E-1	4.207E+0	8.373E+0
-2.789E-1	4.327E+0	8.464E+0
-2.806E-1	4.201E+0	8.379E+0
-2.838E-1	4.253E+0	8.438E+0
-2.822E-1	4.315E+0	8.324E+0
-2.806E-1	4.253E+0	8.454E+0
-2.806E-1	4.211E+0	8.301E+0
-2.822E-1	4.230E+0	8.447E+0
-2.854E-1	4.311E+0	8.279E+0
-2.822E-1	4.295E+0	8.227E+0
-2.806E-1	4.321E+0	8.334E+0
-2.838E-1	4.237E+0	8.249E+0
-2.838E-1	4.279E+0	8.262E+0
-2.789E-1	4.259E+0	8.275E+0
-2.789E-1	4.289E+0	8.353E+0
-2.838E-1	4.282E+0	8.318E+0
-2.838E-1	4.201E+0	8.334E+0
-2.822E-1	4.327E+0	8.327E+0
-2.806E-1	4.269E+0	8.402E+0
-2.822E-1	4.279E+0	8.467E+0
-2.871E-1	4.318E+0	8.295E+0
-2.822E-1	4.366E+0	8.363E+0
-2.806E-1	4.250E+0	8.321E+0
-2.838E-1	4.392E+0	8.457E+0
-2.854E-1	4.246E+0	8.418E+0
-2.838E-1	4.272E+0	8.392E+0
-2.822E-1	4.311E+0	8.379E+0
-2.822E-1	4.289E+0	8.360E+0
-2.838E-1	4.220E+0	8.386E+0
-2.806E-1	4.295E+0	8.415E+0
-2.806E-1	4.295E+0	8.389E+0
-2.854E-1	4.207E+0	8.421E+0
-2.854E-1	4.220E+0	8.363E+0
-2.822E-1	4.227E+0	8.454E+0
-2.806E-1	4.256E+0	8.395E+0
-2.854E-1	4.269E+0	8.373E+0
-2.838E-1	4.256E+0	8.438E+0
-2.806E-1	4.311E+0	8.256E+0
-2.789E-1	4.227E+0	8.363E+0
-2.822E-1	4.201E+0	8.292E+0
-2.871E-1	4.230E+0	8.382E+0
-2.822E-1	4.282E+0	8.457E+0
-2.806E-1	4.350E+0	8.350E+0
-2.822E-1	4.337E+0	8.321E+0
-2.838E-1	4.253E+0	8.343E+0
-2.822E-1	4.305E+0	8.246E+0
-2.789E-1	4.308E+0	8.369E+0
-2.838E-1	4.269E+0	8.331E+0
-2.871E-1	4.263E+0	8.363E+0
-2.838E-1	4.185E+0	8.314E+0
-2.838E-1	4.178E+0	8.308E+0
-2.838E-1	4.263E+0	8.389E+0
-2.871E-1	4.318E+0	8.340E+0
-2.838E-1	4.292E+0	8.220E+0
-2.806E-1	4.266E+0	8.301E+0
-2.789E-1	4.250E+0	8.464E+0
-2.854E-1	4.217E+0	8.311E+0
-2.806E-1	4.240E+0	8.496E+0
-2.789E-1	4.308E+0	8.369E+0
-2.838E-1	4.305E+0	8.386E+0
-2.838E-1	4.246E+0	8.314E+0
-2.838E-1	4.298E+0	8.418E+0
-2.806E-1	4.256E+0	8.279E+0
-2.822E-1	4.327E+0	8.350E+0
-2.806E-1	4.337E+0	8.350E+0
-2.838E-1	4.194E+0	8.308E+0
-2.806E-1	4.178E+0	8.366E+0
-2.822E-1	4.188E+0	8.386E+0
-2.838E-1	4.237E+0	8.373E+0
-2.806E-1	4.259E+0	8.421E+0
-2.757E-1	4.272E+0	8.327E+0
-2.806E-1	4.285E+0	8.301E+0
-2.838E-1	4.178E+0	8.298E+0
-2.822E-1	4.230E+0	8.159E+0
-2.789E-1	4.308E+0	8.331E+0
-2.822E-1	4.250E+0	8.243E+0
-2.854E-1	4.337E+0	8.480E+0
-2.822E-1	4.272E+0	8.402E+0
-2.822E-1	4.194E+0	8.418E+0
-2.806E-1	4.315E+0	8.470E+0
-2.854E-1	4.298E+0	8.356E+0
-2.822E-1	4.253E+0	8.399E+0
-2.806E-1	4.289E+0	8.314E+0
-2.838E-1	4.324E+0	8.460E+0
-2.854E-1	4.302E+0	8.369E+0
-2.838E-1	4.272E+0	8.327E+0
-2.789E-1	4.217E+0	8.285E+0
-2.838E-1	4.321E+0	8.366E+0
-2.822E-1	4.240E+0	8.447E+0
-2.822E-1	4.259E+0	8.334E+0
-2.822E-1	4.298E+0	8.340E+0
-2.806E-1	4.295E+0	8.256E+0
-2.838E-1	4.315E+0	8.324E+0
-2.789E-1	4.289E+0	8.499E+0
-2.822E-1	4.259E+0	8.298E+0
-2.822E-1	4.253E+0	8.412E+0
-2.854E-1	4.259E+0	8.438E+0
-2.838E-1	4.305E+0	8.337E+0
-2.789E-1	4.315E+0	8.421E+0
-2.822E-1	4.321E+0	8.402E+0
-2.838E-1	4.207E+0	8.314E+0
-2.822E-1	4.204E+0	8.395E+0
-2.806E-1	4.282E+0	8.379E+0
-2.822E-1	4.269E+0	8.220E+0
-2.854E-1	4.360E+0	8.360E+0
-2.822E-1	4.292E+0	8.486E+0
-2.806E-1	4.243E+0	8.347E+0
-2.822E-1	4.256E+0	8.392E+0
-2.838E-1	4.256E+0	8.499E+0
-2.822E-1	4.305E+0	8.369E+0
-2.806E-1	4.276E+0	8.311E+0
-2.854E-1	4.282E+0	8.382E+0
-2.887E-1	4.289E+0	8.369E+0
-2.822E-1	4.237E+0	8.363E+0
-2.822E-1	4.227E+0	8.318E+0
-2.822E-1	4.269E+0	8.340E+0
-2.838E-1	4.295E+0	8.350E+0
-2.822E-1	4.217E+0	8.343E+0
-2.789E-1	4.327E+0	8.464E+0
-2.822E-1	4.295E+0	8.369E+0
-2.854E-1	4.337E+0	8.408E+0
-2.838E-1	4.259E+0	8.308E+0
-2.806E-1	4.240E+0	8.311E+0
-2.806E-1	4.182E+0	8.272E+0
-2.854E-1	4.246E+0	8.441E+0
-2.822E-1	4.246E+0	8.204E+0
-2.806E-1	4.224E+0	8.405E+0
-2.838E-1	4.279E+0	8.350E+0
-2.838E-1	4.292E+0	8.353E+0
-2.822E-1	4.240E+0	8.486E+0
-2.789E-1	4.259E+0	8.447E+0
-2.854E-1	4.340E+0	8.347E+0
-2.871E-1	4.214E+0	8.379E+0
-2.822E-1	4.185E+0	8.314E+0
-2.854E-1	4.289E+0	8.295E+0
-2.854E-1	4.204E+0	8.292E+0
-2.838E-1	4.253E+0	8.243E+0
-2.822E-1	4.240E+0	8.444E+0
-2.822E-1	4.237E+0	8.266E+0
-2.822E-1	4.298E+0	8.324E+0
-2.822E-1	4.276E+0	8.331E+0
-2.822E-1	4.263E+0	8.376E+0
-2.806E-1	4.182E+0	8.405E+0
-2.838E-1	4.318E+0	8.223E+0
-2.838E-1	4.253E+0	8.321E+0
-2.806E-1	4.194E+0	8.392E+0
-2.822E-1	4.188E+0	8.392E+0
-2.838E-1	4.315E+0	8.366E+0
-2.838E-1	4.269E+0	8.545E+0
-2.806E-1	4.191E+0	8.353E+0
-2.806E-1	4.233E+0	8.288E+0
-2.871E-1	4.217E+0	8.298E+0
-2.822E-1	4.285E+0	8.340E+0
-2.822E-1	4.243E+0	8.337E+0
-2.789E-1	4.220E+0	8.292E+0
-2.822E-1	4.204E+0	8.340E+0
-2.854E-1	4.256E+0	8.318E+0
-2.838E-1	4.386E+0	8.259E+0
-2.806E-1	4.331E+0	8.408E+0
-2.822E-1	4.357E+0	8.343E+0
-2.871E-1	4.263E+0	8.321E+0
-2.789E-1	4.298E+0	8.360E+0
-2.789E-1	4.282E+0	8.360E+0
-2.838E-1	4.276E+0	8.373E+0
-2.822E-1	4.276E+0	8.412E+0
-2.822E-1	4.318E+0	8.392E+0
-2.806E-1	4.298E+0	8.415E+0
-2.806E-1	4.269E+0	8.366E+0
-2.838E-1	4.276E+0	8.473E+0
-2.838E-1	4.311E+0	8.360E+0
-2.789E-1	4.233E+0	8.305E+0
-2.806E-1	4.272E+0	8.331E+0
-2.854E-1	4.230E+0	8.376E+0
-2.838E-1	4.305E+0	8.350E+0
-2.822E-1	4.318E+0	8.314E+0
-2.838E-1	4.237E+0	8.356E+0
-2.838E-1	4.253E+0	8.324E+0
-2.806E-1	4.305E+0	8.266E+0
-2.789E-1	4.227E+0	8.217E+0
-2.806E-1	4.279E+0	8.431E+0
-2.854E-1	4.269E+0	8.311E+0
-2.822E-1	4.292E+0	8.386E+0
-2.773E-1	4.324E+0	8.318E+0
-2.838E-1	4.259E+0	8.360E+0
-2.838E-1	4.279E+0	8.266E+0
-2.822E-1	4.214E+0	8.311E+0
-2.806E-1	4.263E+0	8.321E+0
-2.822E-1	4.272E+0	8.408E+0
-2.871E-1	4.263E+0	8.308E+0
-2.838E-1	4.253E+0	8.305E+0
-2.822E-1	4.279E+0	8.360E+0
-2.822E-1	4.321E+0	8.298E+0
-2.854E-1	4.311E+0	8.308E+0
-2.822E-1	4.272E+0	8.243E+0
-2.822E-1	4.311E+0	8.392E+0
-2.822E-1	4.263E+0	8.321E+0
-2.854E-1	4.259E+0	8.308E+0
-2.806E-1	4.188E+0	8.279E+0
-2.838E-1	4.269E+0	8.295E+0
-2.822E-1	4.263E+0	8.298E+0
-2.822E-1	4.292E+0	8.347E+0
-2.789E-1	4.250E+0	8.382E+0
-2.789E-1	4.305E+0	8.266E+0
-2.806E-1	4.266E+0	8.340E+0
-2.838E-1	4.159E+0	8.347E+0
-2.789E-1	4.276E+0	8.262E+0
-2.789E-1	4.198E+0	8.363E+0
-2.822E-1	4.305E+0	8.311E+0
-2.854E-1	4.214E+0	8.438E+0
-2.854E-1	4.269E+0	8.331E+0
-2.806E-1	4.243E+0	8.266E+0
-2.806E-1	4.263E+0	8.243E+0
-2.854E-1	4.305E+0	8.334E+0
-2.838E-1	4.259E+0	8.292E+0
-2.806E-1	4.237E+0	8.314E+0
-2.806E-1	4.285E+0	8.434E+0
-2.854E-1	4.214E+0	8.392E+0
-2.789E-1	4.256E+0	8.314E+0
-2.806E-1	4.240E+0	8.230E+0
-2.806E-1	4.363E+0	8.366E+0
-2.822E-1	4.191E+0	8.334E+0
-2.789E-1	4.276E+0	8.262E+0
-2.822E-1	4.308E+0	8.272E+0
-2.822E-1	4.279E+0	8.308E+0
-2.838E-1	4.217E+0	8.347E+0
-2.822E-1	4.311E+0	8.350E+0
-2.806E-1	4.237E+0	8.350E+0
-2.806E-1	4.269E+0	8.347E+0
-2.854E-1	4.321E+0	8.369E+0
-2.822E-1	4.240E+0	8.340E+0
-2.822E-1	4.285E+0	8.272E+0
-2.838E-1	4.227E+0	8.356E+0
-2.822E-1	4.130E+0	8.279E+0
-2.822E-1	4.318E+0	8.373E+0
-2.806E-1	4.292E+0	8.412E+0
-2.806E-1	4.298E+0	8.249E+0
-2.822E-1	4.279E+0	8.233E+0
-2.822E-1	4.298E+0	8.295E+0
-2.789E-1	4.266E+0	8.356E+0
-2.806E-1	4.253E+0	8.418E+0
-2.838E-1	4.240E+0	8.353E+0
-2.822E-1	4.172E+0	8.295E+0
-2.822E-1	4.289E+0	8.369E+0
-2.838E-1	4.302E+0	8.392E+0
-2.838E-1	4.379E+0	8.311E+0
-2.838E-1	4.139E+0	8.347E+0
-2.806E-1	4.340E+0	8.311E+0
-2.838E-1	4.302E+0	8.431E+0
-2.838E-1	4.321E+0	8.353E+0
-2.822E-1	4.302E+0	8.343E+0
-2.789E-1	4.159E+0	8.363E+0
-2.822E-1	4.305E+0	8.399E+0
-2.822E-1	4.272E+0	8.334E+0
-2.838E-1	4.327E+0	8.373E+0
-2.822E-1	4.292E+0	8.561E+0
-2.806E-1	4.240E+0	8.486E+0
-2.871E-1	4.233E+0	8.318E+0
-2.854E-1	4.246E+0	8.408E+0
-2.806E-1	4.243E+0	8.408E+0
-2.822E-1	4.337E+0	8.259E+0
-2.854E-1	4.233E+0	8.369E+0
-2.806E-1	4.295E+0	8.447E+0
-2.789E-1	4.256E+0	8.295E+0
-2.789E-1	4.220E+0	8.402E+0
-2.838E-1	4.207E+0	8.356E+0
-2.822E-1	4.292E+0	8.353E+0
-2.789E-1	4.259E+0	8.337E+0
-2.822E-1	4.194E+0	8.389E+0
-2.838E-1	4.207E+0	8.447E+0
-2.854E-1	4.220E+0	8.262E+0
-2.822E-1	4.250E+0	8.292E+0
-2.806E-1	4.321E+0	8.460E+0
-2.822E-1	4.276E+0	8.386E+0
-2.806E-1	4.250E+0	8.395E+0
-2.822E-1	4.263E+0	8.298E+0
-2.822E-1	4.350E+0	8.246E+0
-2.854E-1	4.263E+0	8.279E+0
-2.838E-1	4.246E+0	8.282E+0
-2.773E-1	4.256E+0	8.412E+0
-2.854E-1	4.308E+0	8.428E+0
-2.822E-1	4.279E+0	8.314E+0
-2.822E-1	4.272E+0	8.298E+0
-2.822E-1	4.292E+0	8.438E+0
-2.838E-1	4.263E+0	8.363E+0
-2.838E-1	4.308E+0	8.285E+0
-2.822E-1	4.279E+0	8.204E+0
-2.806E-1	4.246E+0	8.431E+0
-2.822E-1	4.315E+0	8.295E+0
-2.822E-1	4.353E+0	8.295E+0
-2.789E-1	4.324E+0	8.253E+0
-2.806E-1	4.279E+0	8.331E+0
-2.822E-1	4.302E+0	8.331E+0
-2.854E-1	4.276E+0	8.269E+0
-2.806E-1	4.321E+0	8.288E+0
-2.806E-1	4.250E+0	8.405E+0
-2.838E-1	4.363E+0	8.331E+0
-2.854E-1	4.315E+0	8.535E+0
-2.838E-1	4.279E+0	8.331E+0
-2.806E-1	4.318E+0	8.399E+0
-2.838E-1	4.243E+0	8.275E+0
-2.838E-1	4.259E+0	8.353E+0
-2.838E-1	4.272E+0	8.434E+0
-2.806E-1	4.253E+0	8.379E+0
-2.822E-1	4.305E+0	8.314E+0
-2.838E-1	4.285E+0	8.373E+0
-2.806E-1	4.315E+0	8.486E+0
-2.822E-1	4.272E+0	8.269E+0
-2.806E-1	4.240E+0	8.343E+0
-2.854E-1	4.302E+0	8.331E+0
-2.822E-1	4.282E+0	8.337E+0
-2.789E-1	4.318E+0	8.347E+0
-2.838E-1	4.285E+0	8.256E+0
-2.854E-1	4.256E+0	8.337E+0
-2.806E-1	4.211E+0	8.275E+0
-2.773E-1	4.363E+0	8.305E+0
-2.789E-1	4.295E+0	8.395E+0
-2.854E-1	4.279E+0	8.292E+0
-2.838E-1	4.250E+0	8.295E+0
-2.789E-1	4.263E+0	8.321E+0
-2.822E-1	4.318E+0	8.269E+0
-2.854E-1	4.198E+0	8.454E+0
-2.838E-1	4.191E+0	8.340E+0
-2.806E-1	4.233E+0	8.305E+0
-2.822E-1	4.188E+0	8.272E+0
-2.854E-1	4.331E+0	8.373E+0
-2.822E-1	4.298E+0	8.395E+0
-2.822E-1	4.308E+0	8.191E+0
-2.822E-1	4.318E+0	8.412E+0
-2.854E-1	4.276E+0	8.308E+0
-2.854E-1	4.243E+0	8.282E+0
-2.789E-1	4.357E+0	8.314E+0
-2.806E-1	4.246E+0	8.353E+0
-2.838E-1	4.344E+0	8.340E+0
-2.822E-1	4.324E+0	8.292E+0
-2.806E-1	4.230E+0	8.379E+0
-2.822E-1	4.266E+0	8.298E+0
-2.806E-1	4.227E+0	8.243E+0
-2.822E-1	4.266E+0	8.369E+0
-2.838E-1	4.315E+0	8.363E+0
-2.838E-1	4.279E+0	8.441E+0
-2.854E-1	4.308E+0	8.418E+0
-2.806E-1	4.250E+0	8.405E+0
-2.806E-1	4.311E+0	8.353E+0
-2.822E-1	4.386E+0	8.318E+0
-2.822E-1	4.389E+0	8.301E+0
-2.822E-1	4.289E+0	8.318E+0
-2.806E-1	4.201E+0	8.327E+0
-2.789E-1	4.243E+0	8.227E+0
-2.854E-1	4.191E+0	8.376E+0
-2.822E-1	4.272E+0	8.343E+0
-2.822E-1	4.256E+0	8.347E+0
-2.822E-1	4.276E+0	8.288E+0
-2.854E-1	4.344E+0	8.324E+0
-2.806E-1	4.201E+0	8.337E+0
-2.806E-1	4.311E+0	8.389E+0
-2.822E-1	4.305E+0	8.308E+0
-2.854E-1	4.285E+0	8.301E+0
-2.806E-1	4.198E+0	8.334E+0
-2.806E-1	4.295E+0	8.327E+0
-2.838E-1	4.185E+0	8.363E+0
-2.854E-1	4.198E+0	8.334E+0
-2.822E-1	4.311E+0	8.363E+0
-2.806E-1	4.259E+0	8.366E+0
-2.822E-1	4.182E+0	8.269E+0
-2.854E-1	4.292E+0	8.376E+0
-2.838E-1	4.263E+0	8.243E+0
-2.806E-1	4.165E+0	8.318E+0
-2.822E-1	4.324E+0	8.285E+0
-2.806E-1	4.227E+0	8.249E+0
-2.871E-1	4.243E+0	8.311E+0
-2.773E-1	4.282E+0	8.373E+0
-2.854E-1	4.224E+0	8.373E+0
-2.838E-1	4.233E+0	8.285E+0
-2.838E-1	4.292E+0	8.308E+0
-2.806E-1	4.240E+0	8.334E+0
-2.838E-1	4.217E+0	8.314E+0
-2.854E-1	4.302E+0	8.262E+0
-2.822E-1	4.259E+0	8.425E+0
-2.789E-1	4.272E+0	8.408E+0
-2.822E-1	4.250E+0	8.327E+0
-2.854E-1	4.227E+0	8.324E+0
-2.822E-1	4.272E+0	8.464E+0
-2.822E-1	4.315E+0	8.421E+0
-2.822E-1	4.279E+0	8.366E+0
-2.822E-1	4.363E+0	8.337E+0
-2.806E-1	4.292E+0	8.256E+0
-2.806E-1	4.292E+0	8.360E+0
-2.822E-1	4.292E+0	8.418E+0
-2.838E-1	4.311E+0	8.327E+0
-2.838E-1	4.295E+0	8.350E+0
-2.806E-1	4.191E+0	8.269E+0
-2.838E-1	4.266E+0	8.253E+0
-2.854E-1	4.240E+0	8.457E+0
-2.822E-1	4.327E+0	8.305E+0
-2.806E-1	4.266E+0	8.288E+0
-2.822E-1	4.292E+0	8.233E+0
-2.854E-1	4.396E+0	8.356E+0
-2.838E-1	4.217E+0	8.421E+0
-2.789E-1	4.315E+0	8.353E+0
-2.822E-1	4.204E+0	8.447E+0
-2.871E-1	4.233E+0	8.353E+0
-2.822E-1	4.185E+0	8.392E+0
-2.838E-1	4.318E+0	8.350E+0
-2.806E-1	4.250E+0	8.285E+0
-2.838E-1	4.259E+0	8.269E+0
-2.838E-1	4.308E+0	8.272E+0
-2.822E-1	4.201E+0	8.350E+0
-2.789E-1	4.357E+0	8.343E+0
-2.854E-1	4.276E+0	8.373E+0
-2.838E-1	4.233E+0	8.347E+0
-2.789E-1	4.240E+0	8.369E+0
-2.822E-1	4.253E+0	8.356E+0
-2.871E-1	4.269E+0	8.220E+0
-2.854E-1	4.305E+0	8.305E+0
-2.822E-1	4.253E+0	8.249E+0
-2.822E-1	4.308E+0	8.425E+0
-2.838E-1	4.360E+0	8.285E+0
-2.822E-1	4.263E+0	8.353E+0
-2.789E-1	4.360E+0	8.334E+0
-2.822E-1	4.246E+0	8.324E+0
-2.854E-1	4.214E+0	8.451E+0
-2.822E-1	4.272E+0	8.275E+0
-2.806E-1	4.246E+0	8.402E+0
-2.806E-1	4.266E+0	8.324E+0
-2.854E-1	4.315E+0	8.438E+0
-2.822E-1	4.311E+0	8.285E+0
-2.806E-1	4.211E+0	8.425E+0
-2.822E-1	4.289E+0	8.369E+0
-2.854E-1	4.250E+0	8.363E+0
-2.806E-1	4.246E+0	8.386E+0
-2.806E-1	4.308E+0	8.305E+0
-2.806E-1	4.321E+0	8.418E+0
-2.854E-1	4.259E+0	8.347E+0
-2.806E-1	4.266E+0	8.360E+0
-2.789E-1	4.337E+0	8.191E+0
-2.822E-1	4.285E+0	8.405E+0
-2.854E-1	4.266E+0	8.324E+0
-2.822E-1	4.237E+0	8.366E+0
-2.789E-1	4.230E+0	8.246E+0
-2.806E-1	4.289E+0	8.282E+0
-2.838E-1	4.233E+0	8.382E+0
-2.822E-1	4.305E+0	8.366E+0
-2.806E-1	4.276E+0	8.311E+0
-2.822E-1	4.220E+0	8.418E+0
-2.854E-1	4.240E+0	8.337E+0
-2.838E-1	4.253E+0	8.382E+0
-2.822E-1	4.272E+0	8.350E+0
-2.806E-1	4.256E+0	8.301E+0
-2.822E-1	4.240E+0	8.305E+0
-2.806E-1	4.327E+0	8.262E+0
-2.789E-1	4.230E+0	8.343E+0
-2.806E-1	4.292E+0	8.314E+0
-2.838E-1	4.259E+0	8.308E+0
-2.822E-1	4.334E+0	8.331E+0
-2.806E-1	4.327E+0	8.369E+0
-2.822E-1	4.227E+0	8.298E+0
-2.822E-1	4.282E+0	8.337E+0
-2.806E-1	4.311E+0	8.369E+0
-2.789E-1	4.237E+0	8.334E+0
-2.822E-1	4.227E+0	8.356E+0
-2.806E-1	4.311E+0	8.318E+0
-2.854E-1	4.344E+0	8.412E+0
-2.789E-1	4.207E+0	8.295E+0
-2.806E-1	4.256E+0	8.201E+0
-2.887E-1	4.315E+0	8.337E+0
-2.854E-1	4.285E+0	8.340E+0
-2.789E-1	4.214E+0	8.311E+0
-2.789E-1	4.198E+0	8.305E+0
-2.822E-1	4.253E+0	8.240E+0
-2.822E-1	4.211E+0	8.298E+0
-2.773E-1	4.289E+0	8.292E+0
-2.806E-1	4.279E+0	8.343E+0
-2.838E-1	4.204E+0	8.389E+0
-2.838E-1	4.292E+0	8.243E+0
-2.822E-1	4.311E+0	8.308E+0
-2.822E-1	4.298E+0	8.314E+0
-2.838E-1	4.253E+0	8.331E+0
-2.838E-1	4.295E+0	8.408E+0
-2.757E-1	4.266E+0	8.334E+0
-2.822E-1	4.237E+0	8.223E+0
-2.838E-1	4.327E+0	8.389E+0
-2.822E-1	4.272E+0	8.243E+0
-2.806E-1	4.269E+0	8.350E+0
-2.806E-1	4.227E+0	8.314E+0
-2.871E-1	4.237E+0	8.288E+0
-2.822E-1	4.237E+0	8.366E+0
-2.806E-1	4.308E+0	8.311E+0
-2.789E-1	4.282E+0	8.363E+0
-2.838E-1	4.334E+0	8.376E+0
-2.806E-1	4.237E+0	8.340E+0
-2.806E-1	4.169E+0	8.395E+0
-2.838E-1	4.214E+0	8.428E+0
-2.822E-1	4.337E+0	8.324E+0
-2.822E-1	4.272E+0	8.194E+0
-2.806E-1	4.224E+0	8.379E+0
-2.822E-1	4.194E+0	8.279E+0
-2.822E-1	4.194E+0	8.292E+0
-2.838E-1	4.272E+0	8.405E+0
-2.773E-1	4.344E+0	8.327E+0
-2.822E-1	4.321E+0	8.288E+0
-2.838E-1	4.305E+0	8.259E+0
-2.822E-1	4.321E+0	8.259E+0
-2.806E-1	4.302E+0	8.353E+0
-2.806E-1	4.243E+0	8.337E+0
-2.838E-1	4.272E+0	8.340E+0
-2.838E-1	4.379E+0	8.434E+0
-2.806E-1	4.298E+0	8.373E+0
-2.822E-1	4.276E+0	8.262E+0
-2.838E-1	4.246E+0	8.227E+0
-2.854E-1	4.276E+0	8.301E+0
-2.806E-1	4.272E+0	8.366E+0
-2.806E-1	4.237E+0	8.259E+0
-2.822E-1	4.237E+0	8.376E+0
-2.838E-1	4.289E+0	8.340E+0
-2.822E-1	4.289E+0	8.412E+0
-2.838E-1	4.308E+0	8.324E+0
-2.854E-1	4.308E+0	8.301E+0
-2.806E-1	4.253E+0	8.389E+0
-2.822E-1	4.289E+0	8.334E+0
-2.838E-1	4.191E+0	8.340E+0
-2.822E-1	4.185E+0	8.340E+0
-2.854E-1	4.318E+0	8.240E+0
-2.822E-1	4.207E+0	8.340E+0
-2.822E-1	4.269E+0	8.227E+0
-2.822E-1	4.207E+0	8.321E+0
-2.854E-1	4.237E+0	8.311E+0
-2.822E-1	4.243E+0	8.301E+0
-2.806E-1	4.289E+0	8.321E+0
-2.854E-1	4.285E+0	8.334E+0
-2.838E-1	4.253E+0	8.318E+0
-2.806E-1	4.305E+0	8.327E+0
-2.773E-1	4.269E+0	8.415E+0
-2.854E-1	4.266E+0	8.314E+0
-2.838E-1	4.350E+0	8.415E+0
-2.806E-1	4.321E+0	8.457E+0
-2.822E-1	4.279E+0	8.318E+0
-2.838E-1	4.256E+0	8.334E+0
-2.822E-1	4.253E+0	8.350E+0
-2.822E-1	4.305E+0	8.360E+0
-2.838E-1	4.263E+0	8.321E+0
-2.854E-1	4.282E+0	8.292E+0
-2.838E-1	4.217E+0	8.418E+0
-2.838E-1	4.201E+0	8.337E+0
-2.838E-1	4.308E+0	8.210E+0
-2.854E-1	4.315E+0	8.350E+0
-2.806E-1	4.298E+0	8.340E+0
-2.822E-1	4.269E+0	8.438E+0
-2.822E-1	4.321E+0	8.295E+0
-2.838E-1	4.227E+0	8.272E+0
-2.838E-1	4.308E+0	8.314E+0
-2.806E-1	4.321E+0	8.366E+0
-2.838E-1	4.159E+0	8.421E+0
-2.838E-1	4.337E+0	8.321E+0
-2.822E-1	4.337E+0	8.318E+0
-2.806E-1	4.220E+0	8.308E+0
-2.789E-1	4.295E+0	8.331E+0
-2.854E-1	4.289E+0	8.236E+0
-2.838E-1	4.334E+0	8.292E+0
-2.806E-1	4.256E+0	8.249E+0
-2.789E-1	4.194E+0	8.288E+0
-2.822E-1	4.240E+0	8.356E+0
-2.822E-1	4.250E+0	8.275E+0
-2.822E-1	4.233E+0	8.415E+0
-2.822E-1	4.240E+0	8.373E+0
-2.838E-1	4.331E+0	8.243E+0
-2.822E-1	4.279E+0	8.191E+0
-2.806E-1	4.282E+0	8.392E+0
-2.822E-1	4.276E+0	8.356E+0
-2.854E-1	4.253E+0	8.314E+0
-2.838E-1	4.233E+0	8.185E+0
-2.806E-1	4.315E+0	8.402E+0
-2.806E-1	4.243E+0	8.308E+0
-2.854E-1	4.256E+0	8.353E+0
-2.822E-1	4.240E+0	8.373E+0
-2.789E-1	4.224E+0	8.266E+0
-2.822E-1	4.263E+0	8.369E+0
-2.806E-1	4.227E+0	8.327E+0
-2.789E-1	4.217E+0	8.395E+0
-2.789E-1	4.266E+0	8.308E+0
-2.822E-1	4.315E+0	8.321E+0
-2.854E-1	4.279E+0	8.382E+0
-2.822E-1	4.289E+0	8.399E+0
-2.806E-1	4.211E+0	8.324E+0
-2.806E-1	4.266E+0	8.369E+0
-2.838E-1	4.224E+0	8.324E+0
-2.838E-1	4.269E+0	8.311E+0
-2.822E-1	4.253E+0	8.282E+0
-2.822E-1	4.250E+0	8.353E+0
-2.838E-1	4.246E+0	8.259E+0
-2.838E-1	4.315E+0	8.233E+0
-2.838E-1	4.285E+0	8.243E+0
-2.806E-1	4.298E+0	8.314E+0
-2.822E-1	4.256E+0	8.369E+0
-2.822E-1	4.318E+0	8.305E+0
-2.822E-1	4.194E+0	8.292E+0
-2.806E-1	4.272E+0	8.327E+0
-2.838E-1	4.240E+0	8.246E+0
-2.838E-1	4.347E+0	8.431E+0
-2.806E-1	4.308E+0	8.350E+0
-2.822E-1	4.357E+0	8.431E+0
-2.854E-1	4.308E+0	8.295E+0
-2.838E-1	4.263E+0	8.347E+0
-2.789E-1	4.289E+0	8.188E+0
-2.789E-1	4.227E+0	8.340E+0
-2.854E-1	4.315E+0	8.311E+0
-2.838E-1	4.298E+0	8.233E+0
-2.806E-1	4.285E+0	8.288E+0
-2.838E-1	4.269E+0	8.418E+0
-2.838E-1	4.224E+0	8.337E+0
-2.822E-1	4.276E+0	8.434E+0
-2.789E-1	4.256E+0	8.434E+0
-2.838E-1	4.289E+0	8.343E+0
-2.838E-1	4.214E+0	8.318E+0
-2.854E-1	4.295E+0	8.350E+0
-2.822E-1	4.337E+0	8.324E+0
-2.822E-1	4.295E+0	8.188E+0
-2.871E-1	4.282E+0	8.262E+0
-2.854E-1	4.233E+0	8.464E+0
-2.822E-1	4.104E+0	8.389E+0
-2.838E-1	4.198E+0	8.236E+0
-2.822E-1	4.243E+0	8.376E+0
-2.838E-1	4.230E+0	8.366E+0
-2.789E-1	4.240E+0	8.382E+0
-2.822E-1	4.298E+0	8.314E+0
-2.838E-1	4.353E+0	8.408E+0
-2.806E-1	4.321E+0	8.366E+0
-2.822E-1	4.253E+0	8.249E+0
-2.806E-1	4.289E+0	8.285E+0
-2.854E-1	4.302E+0	8.292E+0
-2.854E-1	4.237E+0	8.356E+0
-2.789E-1	4.331E+0	8.483E+0
-2.789E-1	4.233E+0	8.331E+0
-2.838E-1	4.305E+0	8.438E+0
-2.806E-1	4.298E+0	8.311E+0
-2.806E-1	4.185E+0	8.438E+0
-2.789E-1	4.263E+0	8.408E+0
-2.854E-1	4.172E+0	8.305E+0
-2.822E-1	4.276E+0	8.366E+0
-2.838E-1	4.259E+0	8.282E+0
-2.806E-1	4.289E+0	8.223E+0
-2.854E-1	4.357E+0	8.412E+0
-2.854E-1	4.331E+0	8.288E+0
-2.789E-1	4.165E+0	8.321E+0
-2.822E-1	4.344E+0	8.379E+0
-2.854E-1	4.233E+0	8.360E+0
-2.854E-1	4.298E+0	8.369E+0
-2.806E-1	4.315E+0	8.382E+0
-2.806E-1	4.227E+0	8.240E+0
-2.838E-1	4.344E+0	8.392E+0
-2.838E-1	4.373E+0	8.369E+0
-2.806E-1	4.282E+0	8.318E+0
-2.838E-1	4.334E+0	8.412E+0
-2.838E-1	4.227E+0	8.373E+0
-2.854E-1	4.263E+0	8.236E+0
-2.773E-1	4.318E+0	8.392E+0
-2.822E-1	4.305E+0	8.243E+0
-2.854E-1	4.243E+0	8.402E+0
-2.838E-1	4.279E+0	8.360E+0
-2.806E-1	4.256E+0	8.214E+0
-2.806E-1	4.263E+0	8.311E+0
-2.806E-1	4.282E+0	8.230E+0
-2.838E-1	4.250E+0	8.292E+0
-2.806E-1	4.194E+0	8.353E+0
-2.806E-1	4.256E+0	8.327E+0
-2.806E-1	4.337E+0	8.321E+0
-2.838E-1	4.207E+0	8.363E+0
-2.822E-1	4.266E+0	8.259E+0
-2.822E-1	4.315E+0	8.308E+0
-2.838E-1	4.214E+0	8.441E+0
-2.838E-1	4.243E+0	8.324E+0
-2.806E-1	4.337E+0	8.308E+0
-2.838E-1	4.240E+0	8.288E+0
-2.854E-1	4.282E+0	8.279E+0
-2.838E-1	4.353E+0	8.431E+0
-2.806E-1	4.220E+0	8.318E+0
-2.822E-1	4.272E+0	8.334E+0
-2.838E-1	4.289E+0	8.230E+0
-2.838E-1	4.295E+0	8.418E+0
-2.789E-1	4.295E+0	8.350E+0
-2.806E-1	4.217E+0	8.259E+0
-2.838E-1	4.224E+0	8.434E+0
-2.838E-1	4.269E+0	8.266E+0
-2.789E-1	4.308E+0	8.220E+0
-2.822E-1	4.311E+0	8.379E+0
-2.838E-1	4.276E+0	8.298E+0
-2.838E-1	4.276E+0	8.305E+0
-2.854E-1	4.263E+0	8.285E+0
-2.822E-1	4.253E+0	8.266E+0
-2.838E-1	4.324E+0	8.347E+0
-2.822E-1	4.292E+0	8.285E+0
-2.789E-1	4.233E+0	8.350E+0
-2.806E-1	4.347E+0	8.347E+0
-2.854E-1	4.259E+0	8.369E+0
-2.838E-1	4.246E+0	8.233E+0
-2.789E-1	4.217E+0	8.266E+0
-2.806E-1	4.311E+0	8.389E+0
-2.838E-1	4.243E+0	8.373E+0
-2.838E-1	4.302E+0	8.412E+0
-2.773E-1	4.357E+0	8.314E+0
-2.822E-1	4.233E+0	8.292E+0
-2.838E-1	4.256E+0	8.415E+0
-2.822E-1	4.334E+0	8.178E+0
-2.806E-1	4.305E+0	8.334E+0
-2.838E-1	4.324E+0	8.308E+0
-2.871E-1	4.366E+0	8.288E+0
-2.871E-1	4.263E+0	8.230E+0
-2.806E-1	4.165E+0	8.340E+0
-2.806E-1	4.156E+0	8.214E+0
-2.838E-1	4.302E+0	8.172E+0
-2.838E-1	4.282E+0	8.376E+0
-2.789E-1	4.230E+0	8.327E+0
-2.838E-1	4.227E+0	8.363E+0
-2.854E-1	4.331E+0	8.262E+0
-2.822E-1	4.259E+0	8.353E+0
-2.806E-1	4.383E+0	8.369E+0
-2.838E-1	4.266E+0	8.337E+0
-2.822E-1	4.263E+0	8.347E+0
-2.838E-1	4.237E+0	8.321E+0
-2.806E-1	4.214E+0	8.230E+0
-2.806E-1	4.292E+0	8.292E+0
-2.854E-1	4.194E+0	8.298E+0
-2.822E-1	4.266E+0	8.305E+0
-2.838E-1	4.253E+0	8.324E+0
-2.822E-1	4.285E+0	8.373E+0
-2.838E-1	4.263E+0	8.279E+0
-2.838E-1	4.366E+0	8.308E+0
-2.822E-1	4.305E+0	8.363E+0
-2.806E-1	4.233E+0	8.305E+0
-2.838E-1	4.230E+0	8.360E+0
-2.854E-1	4.305E+0	8.321E+0
-2.773E-1	4.256E+0	8.347E+0
-2.806E-1	4.282E+0	8.282E+0
-2.822E-1	4.327E+0	8.314E+0
-2.838E-1	4.360E+0	8.334E+0
-2.789E-1	4.230E+0	8.363E+0
-2.822E-1	4.246E+0	8.249E+0
-2.854E-1	4.233E+0	8.324E+0
-2.854E-1	4.324E+0	8.340E+0
-2.806E-1	4.256E+0	8.262E+0
-2.806E-1	4.204E+0	8.272E+0
-2.822E-1	4.233E+0	8.343E+0
-2.822E-1	4.214E+0	8.340E+0
-2.822E-1	4.188E+0	8.363E+0
-2.822E-1	4.246E+0	8.366E+0
-2.871E-1	4.324E+0	8.366E+0
-2.822E-1	4.305E+0	8.305E+0
-2.806E-1	4.289E+0	8.334E+0
-2.806E-1	4.318E+0	8.282E+0
-2.854E-1	4.182E+0	8.373E+0
-2.838E-1	4.276E+0	8.295E+0
-2.806E-1	4.243E+0	8.379E+0
-2.806E-1	4.292E+0	8.256E+0
-2.822E-1	4.214E+0	8.301E+0
-2.822E-1	4.201E+0	8.314E+0
-2.789E-1	4.250E+0	8.353E+0
-2.822E-1	4.285E+0	8.366E+0
-2.838E-1	4.220E+0	8.282E+0
-2.838E-1	4.334E+0	8.376E+0
-2.773E-1	4.298E+0	8.402E+0
-2.789E-1	4.337E+0	8.230E+0
-2.854E-1	4.321E+0	8.324E+0
-2.838E-1	4.292E+0	8.188E+0
-2.806E-1	4.237E+0	8.272E+0
-2.822E-1	4.191E+0	8.301E+0
-2.822E-1	4.240E+0	8.275E+0
-2.806E-1	4.178E+0	8.389E+0
-2.773E-1	4.217E+0	8.337E+0
-2.822E-1	4.207E+0	8.295E+0
-2.822E-1	4.246E+0	8.305E+0
-2.806E-1	4.237E+0	8.318E+0
-2.806E-1	4.324E+0	8.249E+0
-2.838E-1	4.256E+0	8.369E+0
-2.838E-1	4.259E+0	8.214E+0
-2.854E-1	4.344E+0	8.321E+0
-2.806E-1	4.201E+0	8.305E+0
-2.822E-1	4.279E+0	8.259E+0
-2.838E-1	4.217E+0	8.350E+0
-2.871E-1	4.246E+0	8.207E+0
-2.789E-1	4.253E+0	8.399E+0
-2.806E-1	4.253E+0	8.334E+0
-2.838E-1	4.318E+0	8.233E+0
-2.822E-1	4.292E+0	8.337E+0
-2.822E-1	4.272E+0	8.230E+0
-2.806E-1	4.302E+0	8.259E+0
-2.871E-1	4.276E+0	8.399E+0
-2.854E-1	4.298E+0	8.408E+0
-2.806E-1	4.347E+0	8.327E+0
-2.822E-1	4.276E+0	8.379E+0
-2.871E-1	4.256E+0	8.288E+0
-2.854E-1	4.272E+0	8.441E+0
-2.822E-1	4.272E+0	8.324E+0
-2.806E-1	4.237E+0	8.331E+0
-2.838E-1	4.383E+0	8.363E+0
-2.838E-1	4.230E+0	8.275E+0
-2.789E-1	4.194E+0	8.369E+0
-2.822E-1	4.143E+0	8.243E+0
-2.854E-1	4.298E+0	8.399E+0
-2.871E-1	4.220E+0	8.327E+0
-2.806E-1	4.363E+0	8.292E+0
-2.822E-1	4.269E+0	8.360E+0
-2.822E-1	4.396E+0	8.379E+0
-2.854E-1	4.269E+0	8.314E+0
-2.806E-1	4.256E+0	8.363E+0
-2.789E-1	4.272E+0	8.395E+0
-2.838E-1	4.315E+0	8.311E+0
-2.854E-1	4.302E+0	8.230E+0
-2.822E-1	4.337E+0	8.373E+0
-2.822E-1	4.182E+0	8.350E+0
-2.838E-1	4.230E+0	8.412E+0
-2.838E-1	4.246E+0	8.412E+0
-2.822E-1	4.327E+0	8.347E+0
-2.806E-1	4.230E+0	8.402E+0
-2.822E-1	4.237E+0	8.288E+0
-2.838E-1	4.233E+0	8.285E+0
-2.789E-1	4.373E+0	8.201E+0
-2.822E-1	4.344E+0	8.298E+0
-2.822E-1	4.272E+0	8.460E+0
-2.871E-1	4.214E+0	8.301E+0
-2.806E-1	4.246E+0	8.318E+0
-2.822E-1	4.230E+0	8.373E+0
-2.854E-1	4.246E+0	8.223E+0
-2.838E-1	4.198E+0	8.340E+0
-2.806E-1	4.259E+0	8.473E+0
-2.806E-1	4.263E+0	8.421E+0
-2.838E-1	4.282E+0	8.363E+0
-2.838E-1	4.363E+0	8.305E+0
-2.806E-1	4.227E+0	8.343E+0
-2.822E-1	4.282E+0	8.282E+0
-2.871E-1	4.276E+0	8.369E+0
-2.854E-1	4.256E+0	8.292E+0
-2.806E-1	4.178E+0	8.353E+0
-2.822E-1	4.217E+0	8.386E+0
-2.838E-1	4.295E+0	8.402E+0
-2.838E-1	4.311E+0	8.379E+0
-2.838E-1	4.308E+0	8.418E+0
-2.806E-1	4.334E+0	8.295E+0
-2.871E-1	4.379E+0	8.318E+0
-2.822E-1	4.237E+0	8.366E+0
-2.789E-1	4.246E+0	8.321E+0
-2.806E-1	4.182E+0	8.269E+0
-2.806E-1	4.285E+0	8.402E+0
-2.806E-1	4.298E+0	8.408E+0
-2.806E-1	4.185E+0	8.272E+0
-2.806E-1	4.315E+0	8.366E+0
-2.838E-1	4.272E+0	8.311E+0
-2.838E-1	4.246E+0	8.269E+0
-2.806E-1	4.276E+0	8.331E+0
-2.838E-1	4.363E+0	8.418E+0
-2.838E-1	4.250E+0	8.356E+0
-2.854E-1	4.305E+0	8.447E+0
-2.789E-1	4.315E+0	8.376E+0
-2.822E-1	4.224E+0	8.340E+0
-2.822E-1	4.282E+0	8.369E+0
-2.806E-1	4.240E+0	8.279E+0
-2.806E-1	4.298E+0	8.373E+0
-2.806E-1	4.266E+0	8.272E+0
-2.854E-1	4.237E+0	8.269E+0
-2.838E-1	4.259E+0	8.191E+0
-2.806E-1	4.198E+0	8.402E+0
-2.806E-1	4.305E+0	8.337E+0
-2.838E-1	4.266E+0	8.363E+0
-2.838E-1	4.272E+0	8.363E+0
-2.822E-1	4.233E+0	8.431E+0
-2.806E-1	4.350E+0	8.324E+0
-2.806E-1	4.350E+0	8.350E+0
-2.838E-1	4.250E+0	8.321E+0
-2.789E-1	4.256E+0	8.366E+0
-2.806E-1	4.240E+0	8.337E+0
-2.838E-1	4.376E+0	8.408E+0
-2.838E-1	4.250E+0	8.350E+0
-2.806E-1	4.292E+0	8.356E+0
-2.789E-1	4.243E+0	8.282E+0
-2.838E-1	4.246E+0	8.350E+0
-2.838E-1	4.282E+0	8.373E+0
-2.806E-1	4.224E+0	8.298E+0
-2.806E-1	4.285E+0	8.369E+0
-2.854E-1	4.302E+0	8.376E+0
-2.838E-1	4.318E+0	8.343E+0
-2.806E-1	4.224E+0	8.369E+0
-2.806E-1	4.334E+0	8.389E+0
-2.822E-1	4.230E+0	8.412E+0
-2.822E-1	4.321E+0	8.279E+0
-2.789E-1	4.185E+0	8.249E+0
-2.806E-1	4.276E+0	8.392E+0
-2.838E-1	4.246E+0	8.305E+0
-2.871E-1	4.279E+0	8.324E+0
-2.806E-1	4.331E+0	8.353E+0
-2.806E-1	4.311E+0	8.318E+0
-2.838E-1	4.276E+0	8.376E+0
-2.871E-1	4.282E+0	8.324E+0
-2.806E-1	4.263E+0	8.464E+0
-2.806E-1	4.243E+0	8.350E+0
-2.838E-1	4.256E+0	8.282E+0
-2.838E-1	4.412E+0	8.382E+0
-2.822E-1	4.240E+0	8.305E+0
-2.789E-1	4.214E+0	8.347E+0
-2.871E-1	4.327E+0	8.279E+0
-2.822E-1	4.305E+0	8.373E+0
-2.773E-1	4.253E+0	8.337E+0
-2.806E-1	4.289E+0	8.305E+0
-2.838E-1	4.250E+0	8.324E+0
-2.854E-1	4.308E+0	8.382E+0
-2.806E-1	4.246E+0	8.253E+0
-2.822E-1	4.259E+0	8.223E+0
-2.838E-1	4.269E+0	8.314E+0
-2.871E-1	4.237E+0	8.324E+0
-2.822E-1	4.305E+0	8.376E+0
-2.838E-1	4.331E+0	8.292E+0
-2.838E-1	4.243E+0	8.347E+0
-2.838E-1	4.263E+0	8.418E+0
-2.806E-1	4.266E+0	8.288E+0
-2.838E-1	4.204E+0	8.266E+0
-2.854E-1	4.220E+0	8.305E+0
-2.838E-1	4.305E+0	8.272E+0
-2.838E-1	4.308E+0	8.236E+0
-2.806E-1	4.269E+0	8.295E+0
-2.822E-1	4.292E+0	8.337E+0
-2.838E-1	4.315E+0	8.298E+0
-2.806E-1	4.302E+0	8.314E+0
-2.822E-1	4.263E+0	8.334E+0
-2.838E-1	4.318E+0	8.350E+0
-2.822E-1	4.321E+0	8.343E+0
-2.838E-1	4.308E+0	8.434E+0
-2.822E-1	4.256E+0	8.366E+0
-2.838E-1	4.217E+0	8.460E+0
-2.822E-1	4.217E+0	8.249E+0
-2.773E-1	4.250E+0	8.360E+0
-2.806E-1	4.162E+0	8.311E+0
-2.838E-1	4.243E+0	8.412E+0
-2.854E-1	4.230E+0	8.405E+0
-2.806E-1	4.289E+0	8.386E+0
-2.822E-1	4.337E+0	8.373E+0
-2.854E-1	4.211E+0	8.379E+0
-2.838E-1	4.259E+0	8.353E+0
-2.789E-1	4.253E+0	8.298E+0
-2.806E-1	4.259E+0	8.308E+0
-2.854E-1	4.295E+0	8.399E+0
-2.822E-1	4.276E+0	8.395E+0
-2.806E-1	4.230E+0	8.262E+0
-2.789E-1	4.243E+0	8.389E+0
-2.806E-1	4.230E+0	8.253E+0
-2.822E-1	4.289E+0	8.373E+0
-2.806E-1	4.302E+0	8.356E+0
-2.789E-1	4.347E+0	8.314E+0
-2.822E-1	4.292E+0	8.360E+0
-2.838E-1	4.292E+0	8.295E+0
-2.806E-1	4.207E+0	8.402E+0
-2.789E-1	4.263E+0	8.395E+0
-2.871E-1	4.302E+0	8.405E+0
-2.854E-1	4.289E+0	8.389E+0
-2.789E-1	4.327E+0	8.308E+0
-2.806E-1	4.237E+0	8.340E+0
-2.822E-1	4.272E+0	8.243E+0
-2.854E-1	4.289E+0	8.389E+0
-2.806E-1	4.311E+0	8.249E+0
-2.773E-1	4.211E+0	8.230E+0
-2.822E-1	4.191E+0	8.353E+0
-2.838E-1	4.230E+0	8.343E+0
-2.822E-1	4.227E+0	8.269E+0
-2.822E-1	4.289E+0	8.392E+0
-2.854E-1	4.269E+0	8.353E+0
-2.822E-1	4.350E+0	8.451E+0
-2.822E-1	4.292E+0	8.438E+0
-2.806E-1	4.272E+0	8.262E+0
-2.854E-1	4.156E+0	8.386E+0
-2.838E-1	4.269E+0	8.376E+0
-2.822E-1	4.276E+0	8.298E+0
-2.806E-1	4.217E+0	8.275E+0
-2.854E-1	4.224E+0	8.321E+0
-2.854E-1	4.282E+0	8.353E+0
-2.838E-1	4.178E+0	8.347E+0
-2.806E-1	4.311E+0	8.240E+0
-2.822E-1	4.347E+0	8.356E+0
-2.871E-1	4.266E+0	8.347E+0
-2.806E-1	4.298E+0	8.353E+0
-2.822E-1	4.246E+0	8.292E+0
-2.822E-1	4.246E+0	8.399E+0
-2.806E-1	4.259E+0	8.369E+0
-2.806E-1	4.253E+0	8.295E+0
-2.838E-1	4.357E+0	8.217E+0
-2.838E-1	4.295E+0	8.334E+0
-2.838E-1	4.321E+0	8.259E+0
-2.822E-1	4.269E+0	8.360E+0
-2.838E-1	4.272E+0	8.214E+0
-2.838E-1	4.285E+0	8.295E+0
-2.871E-1	4.295E+0	8.279E+0
-2.789E-1	4.302E+0	8.386E+0
-2.806E-1	4.250E+0	8.220E+0
-2.838E-1	4.282E+0	8.295E+0
-2.854E-1	4.272E+0	8.204E+0
-2.822E-1	4.308E+0	8.460E+0
-2.806E-1	4.308E+0	8.249E+0
-2.854E-1	4.327E+0	8.434E+0
-2.838E-1	4.302E+0	8.282E+0
-2.806E-1	4.298E+0	8.425E+0
-2.822E-1	4.269E+0	8.288E+0
-2.806E-1	4.321E+0	8.292E+0
-2.838E-1	4.207E+0	8.386E+0
-2.806E-1	4.289E+0	8.366E+0
-2.822E-1	4.259E+0	8.360E+0
-2.838E-1	4.227E+0	8.408E+0
-2.838E-1	4.282E+0	8.334E+0
-2.789E-1	4.240E+0	8.275E+0
-2.806E-1	4.240E+0	8.331E+0
-2.838E-1	4.334E+0	8.285E+0
-2.854E-1	4.327E+0	8.288E+0
-2.822E-1	4.246E+0	8.350E+0
-2.789E-1	4.230E+0	8.272E+0
-2.822E-1	4.353E+0	8.447E+0
-2.854E-1	4.302E+0	8.418E+0
-2.822E-1	4.243E+0	8.292E+0
-2.822E-1	4.289E+0	8.324E+0
-2.854E-1	4.360E+0	8.259E+0
-2.838E-1	4.276E+0	8.324E+0
-2.822E-1	4.276E+0	8.275E+0
-2.838E-1	4.211E+0	8.279E+0
-2.789E-1	4.224E+0	8.379E+0
-2.838E-1	4.240E+0	8.334E+0
-2.806E-1	4.250E+0	8.350E+0
-2.806E-1	4.250E+0	8.360E+0
-2.838E-1	4.240E+0	8.282E+0
-2.838E-1	4.256E+0	8.347E+0
-2.854E-1	4.298E+0	8.275E+0
-2.838E-1	4.318E+0	8.295E+0
-2.822E-1	4.285E+0	8.223E+0
-2.871E-1	4.298E+0	8.343E+0
-2.822E-1	4.175E+0	8.360E+0
-2.822E-1	4.276E+0	8.340E+0
-2.854E-1	4.321E+0	8.279E+0
-2.854E-1	4.289E+0	8.337E+0
-2.822E-1	4.256E+0	8.275E+0
-2.789E-1	4.269E+0	8.298E+0
-2.838E-1	4.285E+0	8.418E+0
-2.838E-1	4.308E+0	8.233E+0
-2.789E-1	4.217E+0	8.353E+0
-2.806E-1	4.224E+0	8.382E+0
-2.854E-1	4.246E+0	8.327E+0
-2.822E-1	4.295E+0	8.428E+0
-2.806E-1	4.237E+0	8.311E+0
-2.806E-1	4.302E+0	8.369E+0
-2.806E-1	4.279E+0	8.340E+0
-2.854E-1	4.289E+0	8.343E+0
-2.822E-1	4.311E+0	8.256E+0
-2.806E-1	4.240E+0	8.506E+0
-2.854E-1	4.237E+0	8.292E+0
-2.854E-1	4.211E+0	8.425E+0
-2.806E-1	4.243E+0	8.253E+0
-2.822E-1	4.308E+0	8.282E+0
-2.838E-1	4.243E+0	8.324E+0
-2.838E-1	4.279E+0	8.382E+0
-2.806E-1	4.220E+0	8.337E+0
-2.822E-1	4.253E+0	8.272E+0
-2.822E-1	4.315E+0	8.386E+0
-2.838E-1	4.318E+0	8.243E+0
-2.838E-1	4.237E+0	8.266E+0
-2.789E-1	4.243E+0	8.321E+0
-2.871E-1	4.276E+0	8.331E+0
-2.854E-1	4.302E+0	8.464E+0
-2.789E-1	4.302E+0	8.305E+0
-2.789E-1	4.188E+0	8.318E+0
-2.838E-1	4.285E+0	8.275E+0
-2.838E-1	4.305E+0	8.366E+0
-2.822E-1	4.344E+0	8.369E+0
-2.822E-1	4.305E+0	8.318E+0
-2.838E-1	4.311E+0	8.308E+0
-2.871E-1	4.302E+0	8.318E+0
-2.838E-1	4.308E+0	8.308E+0
-2.822E-1	4.321E+0	8.405E+0
-2.838E-1	4.253E+0	8.318E+0
-2.854E-1	4.282E+0	8.405E+0
-2.806E-1	4.253E+0	8.327E+0
-2.773E-1	4.302E+0	8.382E+0
-2.822E-1	4.224E+0	8.331E+0
-2.854E-1	4.308E+0	8.412E+0
-2.822E-1	4.250E+0	8.292E+0
-2.806E-1	4.305E+0	8.343E+0
-2.854E-1	4.175E+0	8.230E+0
-2.838E-1	4.191E+0	8.350E+0
-2.806E-1	4.224E+0	8.331E+0
-2.822E-1	4.259E+0	8.314E+0
-2.854E-1	4.256E+0	8.311E+0
-2.822E-1	4.201E+0	8.262E+0
-2.806E-1	4.214E+0	8.321E+0
-2.806E-1	4.376E+0	8.282E+0
-2.854E-1	4.292E+0	8.324E+0
-2.838E-1	4.253E+0	8.259E+0
-2.822E-1	4.311E+0	8.246E+0
-2.822E-1	4.289E+0	8.279E+0
-2.854E-1	4.292E+0	8.282E+0
-2.838E-1	4.256E+0	8.324E+0
-2.806E-1	4.298E+0	8.412E+0
-2.789E-1	4.220E+0	8.363E+0
-2.838E-1	4.243E+0	8.376E+0
-2.871E-1	4.259E+0	8.395E+0
-2.822E-1	4.246E+0	8.395E+0
-2.806E-1	4.337E+0	8.305E+0
-2.871E-1	4.305E+0	8.324E+0
-2.838E-1	4.334E+0	8.331E+0
-2.806E-1	4.327E+0	8.266E+0
-2.854E-1	4.289E+0	8.392E+0
-2.838E-1	4.188E+0	8.386E+0
-2.838E-1	4.250E+0	8.331E+0
-2.822E-1	4.298E+0	8.421E+0
-2.822E-1	4.315E+0	8.282E+0
-2.838E-1	4.302E+0	8.441E+0
-2.822E-1	4.276E+0	8.363E+0
-2.789E-1	4.237E+0	8.451E+0
-2.789E-1	4.282E+0	8.356E+0
-2.822E-1	4.302E+0	8.347E+0
-2.854E-1	4.357E+0	8.376E+0
-2.789E-1	4.295E+0	8.272E+0
-2.773E-1	4.285E+0	8.331E+0
-2.822E-1	4.311E+0	8.230E+0
-2.806E-1	4.305E+0	8.392E+0
-2.822E-1	4.321E+0	8.282E+0
-2.822E-1	4.344E+0	8.366E+0
-2.838E-1	4.302E+0	8.246E+0
-2.871E-1	4.315E+0	8.509E+0
-2.806E-1	4.263E+0	8.288E+0
-2.806E-1	4.298E+0	8.266E+0
-2.854E-1	4.344E+0	8.379E+0
-2.871E-1	4.305E+0	8.198E+0
-2.822E-1	4.259E+0	8.337E+0
-2.822E-1	4.259E+0	8.321E+0
-2.806E-1	4.185E+0	8.366E+0
-2.854E-1	4.327E+0	8.324E+0
-2.822E-1	4.308E+0	8.363E+0
-2.806E-1	4.318E+0	8.343E+0
-2.871E-1	4.331E+0	8.386E+0
-2.871E-1	4.295E+0	8.412E+0
-2.789E-1	4.292E+0	8.233E+0
-2.822E-1	4.250E+0	8.369E+0
-2.806E-1	4.340E+0	8.441E+0
-2.871E-1	4.243E+0	8.408E+0
-2.806E-1	4.256E+0	8.412E+0
-2.822E-1	4.253E+0	8.389E+0
-2.806E-1	4.269E+0	8.366E+0
-2.838E-1	4.240E+0	8.405E+0
-2.838E-1	4.289E+0	8.321E+0
-2.822E-1	4.240E+0	8.321E+0
-2.838E-1	4.211E+0	8.311E+0
-2.838E-1	4.344E+0	8.305E+0
-2.806E-1	4.279E+0	8.382E+0
-2.806E-1	4.334E+0	8.269E+0
-2.822E-1	4.318E+0	8.408E+0
-2.854E-1	4.246E+0	8.373E+0
-2.822E-1	4.269E+0	8.356E+0
-2.789E-1	4.272E+0	8.227E+0
-2.822E-1	4.263E+0	8.324E+0
-2.838E-1	4.279E+0	8.259E+0
-2.789E-1	4.308E+0	8.295E+0
-2.806E-1	4.214E+0	8.337E+0
-2.822E-1	4.344E+0	8.353E+0
-2.822E-1	4.253E+0	8.243E+0
-2.806E-1	4.246E+0	8.285E+0
-2.838E-1	4.302E+0	8.395E+0
-2.822E-1	4.175E+0	8.447E+0
-2.854E-1	4.266E+0	8.314E+0
-2.806E-1	4.272E+0	8.321E+0
-2.773E-1	4.263E+0	8.246E+0
-2.822E-1	4.327E+0	8.334E+0
-2.838E-1	4.295E+0	8.405E+0
-2.789E-1	4.237E+0	8.331E+0
-2.806E-1	4.256E+0	8.350E+0
-2.854E-1	4.214E+0	8.340E+0
-2.854E-1	4.331E+0	8.269E+0
-2.806E-1	4.399E+0	8.334E+0
-2.806E-1	4.357E+0	8.363E+0
-2.822E-1	4.334E+0	8.347E+0
-2.871E-1	4.272E+0	8.275E+0
-2.806E-1	4.269E+0	8.382E+0
-2.822E-1	4.259E+0	8.421E+0
-2.838E-1	4.266E+0	8.366E+0
-2.854E-1	4.256E+0	8.262E+0
-2.789E-1	4.250E+0	8.353E+0
-2.838E-1	4.256E+0	8.259E+0
-2.838E-1	4.230E+0	8.318E+0
-2.838E-1	4.289E+0	8.412E+0
-2.806E-1	4.311E+0	8.356E+0
-2.822E-1	4.266E+0	8.379E+0
-2.854E-1	4.340E+0	8.172E+0
-2.854E-1	4.285E+0	8.389E+0
-2.806E-1	4.305E+0	8.282E+0
-2.789E-1	4.214E+0	8.288E+0
-2.854E-1	4.253E+0	8.269E+0
-2.854E-1	4.302E+0	8.207E+0
-2.822E-1	4.204E+0	8.399E+0
-2.789E-1	4.353E+0	8.259E+0
-2.838E-1	4.279E+0	8.194E+0
-2.854E-1	4.204E+0	8.438E+0
-2.806E-1	4.279E+0	8.285E+0
-2.854E-1	4.230E+0	8.314E+0
-2.806E-1	4.289E+0	8.447E+0
-2.854E-1	4.289E+0	8.356E+0
-2.822E-1	4.214E+0	8.382E+0
-2.806E-1	4.305E+0	8.444E+0
-2.822E-1	4.220E+0	8.181E+0
-2.838E-1	4.233E+0	8.438E+0
-2.822E-1	4.305E+0	8.311E+0
-2.838E-1	4.295E+0	8.308E+0
-2.838E-1	4.315E+0	8.311E+0
-2.822E-1	4.321E+0	8.285E+0
-2.822E-1	4.178E+0	8.392E+0
-2.822E-1	4.298E+0	8.243E+0
-2.822E-1	4.266E+0	8.327E+0
-2.838E-1	4.256E+0	8.408E+0
-2.838E-1	4.272E+0	8.301E+0
-2.838E-1	4.272E+0	8.305E+0
-2.838E-1	4.266E+0	8.363E+0
-2.871E-1	4.289E+0	8.363E+0
-2.806E-1	4.263E+0	8.223E+0
-2.806E-1	4.289E+0	8.191E+0
-2.822E-1	4.360E+0	8.279E+0
-2.854E-1	4.172E+0	8.480E+0
-2.806E-1	4.298E+0	8.227E+0
-2.806E-1	4.279E+0	8.340E+0
-2.854E-1	4.266E+0	8.324E+0
-2.838E-1	4.308E+0	8.314E+0
-2.789E-1	4.263E+0	8.399E+0
-2.822E-1	4.298E+0	8.331E+0
-2.822E-1	4.194E+0	8.395E+0
-2.838E-1	4.298E+0	8.412E+0
-2.838E-1	4.217E+0	8.301E+0
-2.806E-1	4.263E+0	8.324E+0
-2.822E-1	4.227E+0	8.305E+0
-2.854E-1	4.292E+0	8.392E+0
-2.806E-1	4.318E+0	8.356E+0
-2.822E-1	4.282E+0	8.292E+0
-2.871E-1	4.350E+0	8.168E+0
-2.838E-1	4.337E+0	8.460E+0
-2.822E-1	4.337E+0	8.392E+0
-2.838E-1	4.279E+0	8.301E+0
-2.789E-1	4.263E+0	8.392E+0
-2.854E-1	4.327E+0	8.402E+0
-2.822E-1	4.279E+0	8.269E+0
-2.789E-1	4.276E+0	8.343E+0
-2.838E-1	4.207E+0	8.269E+0
-2.871E-1	4.266E+0	8.334E+0
-2.789E-1	4.392E+0	8.334E+0
-2.789E-1	4.250E+0	8.236E+0
-2.822E-1	4.298E+0	8.295E+0
-2.822E-1	4.285E+0	8.272E+0
-2.806E-1	4.334E+0	8.337E+0
-2.806E-1	4.331E+0	8.301E+0
-2.838E-1	4.253E+0	8.421E+0
-2.806E-1	4.279E+0	8.360E+0
-2.838E-1	4.302E+0	8.318E+0
-2.806E-1	4.279E+0	8.402E+0
-2.822E-1	4.227E+0	8.369E+0
-2.854E-1	4.276E+0	8.418E+0
-2.838E-1	4.289E+0	8.421E+0
-2.838E-1	4.334E+0	8.350E+0
-2.854E-1	4.344E+0	8.233E+0
-2.838E-1	4.263E+0	8.165E+0
-2.806E-1	4.220E+0	8.331E+0
-2.822E-1	4.289E+0	8.379E+0
-2.838E-1	4.285E+0	8.285E+0
-2.854E-1	4.305E+0	8.185E+0
-2.822E-1	4.298E+0	8.360E+0
-2.806E-1	4.269E+0	8.133E+0
-2.822E-1	4.285E+0	8.379E+0
-2.871E-1	4.285E+0	8.369E+0
-2.822E-1	4.217E+0	8.331E+0
-2.789E-1	4.282E+0	8.343E+0
-2.838E-1	4.321E+0	8.327E+0
-2.838E-1	4.224E+0	8.379E+0
-2.822E-1	4.207E+0	8.285E+0
-2.806E-1	4.331E+0	8.230E+0
-2.822E-1	4.311E+0	8.240E+0
-2.871E-1	4.373E+0	8.321E+0
-2.822E-1	4.240E+0	8.308E+0
-2.822E-1	4.230E+0	8.353E+0
-2.822E-1	4.321E+0	8.353E+0
-2.838E-1	4.347E+0	8.412E+0
-2.789E-1	4.279E+0	8.279E+0
-2.822E-1	4.220E+0	8.285E+0
-2.822E-1	4.253E+0	8.356E+0
-2.854E-1	4.237E+0	8.334E+0
-2.822E-1	4.220E+0	8.347E+0
-2.789E-1	4.240E+0	8.412E+0
-2.822E-1	4.289E+0	8.282E+0
-2.854E-1	4.266E+0	8.321E+0
-2.806E-1	4.230E+0	8.337E+0
-2.789E-1	4.253E+0	8.395E+0
-2.854E-1	4.227E+0	8.308E+0
-2.822E-1	4.276E+0	8.337E+0
-2.806E-1	4.302E+0	8.246E+0
-2.773E-1	4.350E+0	8.275E+0
-2.854E-1	4.302E+0	8.347E+0
-2.871E-1	4.250E+0	8.298E+0
-2.838E-1	4.152E+0	8.366E+0
-2.789E-1	4.282E+0	8.360E+0
-2.822E-1	4.201E+0	8.259E+0
-2.838E-1	4.214E+0	8.331E+0
-2.838E-1	4.269E+0	8.389E+0
-2.822E-1	4.282E+0	8.327E+0
-2.822E-1	4.230E+0	8.227E+0
-2.854E-1	4.347E+0	8.292E+0
-2.806E-1	4.253E+0	8.324E+0
-2.806E-1	4.143E+0	8.301E+0
-2.822E-1	4.276E+0	8.308E+0
-2.822E-1	4.243E+0	8.311E+0
-2.838E-1	4.266E+0	8.246E+0
-2.822E-1	4.266E+0	8.460E+0
-2.822E-1	4.182E+0	8.321E+0
-2.871E-1	4.276E+0	8.376E+0
-2.822E-1	4.230E+0	8.311E+0
-2.806E-1	4.321E+0	8.236E+0
-2.838E-1	4.292E+0	8.266E+0
-2.854E-1	4.276E+0	8.282E+0
-2.854E-1	4.256E+0	8.308E+0
-2.822E-1	4.318E+0	8.301E+0
-2.806E-1	4.298E+0	8.301E+0
-2.838E-1	4.211E+0	8.233E+0
-2.838E-1	4.311E+0	8.353E+0
-2.806E-1	4.298E+0	8.253E+0
-2.854E-1	4.269E+0	8.314E+0
-2.854E-1	4.227E+0	8.392E+0
-2.822E-1	4.350E+0	8.347E+0
-2.806E-1	4.217E+0	8.178E+0
-2.838E-1	4.295E+0	8.301E+0
-2.854E-1	4.305E+0	8.353E+0
-2.822E-1	4.263E+0	8.191E+0
-2.822E-1	4.282E+0	8.311E+0
-2.838E-1	4.220E+0	8.311E+0
-2.838E-1	4.357E+0	8.256E+0
-2.822E-1	4.308E+0	8.356E+0
-2.789E-1	4.227E+0	8.298E+0
-2.822E-1	4.276E+0	8.382E+0
-2.854E-1	4.246E+0	8.337E+0
-2.806E-1	4.246E+0	8.292E+0
-2.789E-1	4.237E+0	8.301E+0
-2.838E-1	4.263E+0	8.279E+0
-2.838E-1	4.276E+0	8.311E+0
-2.854E-1	4.269E+0	8.318E+0
-2.822E-1	4.347E+0	8.431E+0
-2.822E-1	4.282E+0	8.499E+0
-2.838E-1	4.263E+0	8.343E+0
-2.806E-1	4.263E+0	8.246E+0
-2.806E-1	4.334E+0	8.373E+0
-2.822E-1	4.305E+0	8.337E+0
-2.871E-1	4.276E+0	8.331E+0
-2.806E-1	4.353E+0	8.292E+0
-2.806E-1	4.259E+0	8.298E+0
-2.854E-1	4.256E+0	8.373E+0
-2.822E-1	4.337E+0	8.311E+0
-2.838E-1	4.204E+0	8.159E+0
-2.806E-1	4.295E+0	8.305E+0
-2.822E-1	4.272E+0	8.356E+0
-2.854E-1	4.250E+0	8.334E+0
-2.806E-1	4.302E+0	8.386E+0
-2.806E-1	4.311E+0	8.243E+0
-2.838E-1	4.256E+0	8.392E+0
-2.854E-1	4.259E+0	8.204E+0
-2.838E-1	4.201E+0	8.279E+0
-2.838E-1	4.289E+0	8.347E+0
-2.838E-1	4.204E+0	8.288E+0
-2.854E-1	4.295E+0	8.343E+0
-2.822E-1	4.353E+0	8.288E+0
-2.806E-1	4.259E+0	8.421E+0
-2.789E-1	4.315E+0	8.314E+0
-2.838E-1	4.233E+0	8.327E+0
-2.822E-1	4.214E+0	8.353E+0
-2.806E-1	4.227E+0	8.360E+0
-2.838E-1	4.269E+0	8.275E+0
-2.854E-1	4.246E+0	8.269E+0
-2.822E-1	4.298E+0	8.279E+0
-2.822E-1	4.204E+0	8.399E+0
-2.822E-1	4.201E+0	8.269E+0
-2.838E-1	4.282E+0	8.376E+0
-2.806E-1	4.272E+0	8.421E+0
-2.789E-1	4.292E+0	8.298E+0
-2.838E-1	4.256E+0	8.343E+0
-2.822E-1	4.230E+0	8.279E+0
-2.854E-1	4.353E+0	8.275E+0
-2.789E-1	4.279E+0	8.259E+0
-2.871E-1	4.318E+0	8.379E+0
-2.854E-1	4.269E+0	8.327E+0
-2.806E-1	4.272E+0	8.350E+0
-2.806E-1	4.315E+0	8.240E+0
-2.854E-1	4.263E+0	8.282E+0
-2.838E-1	4.321E+0	8.305E+0
-2.806E-1	4.295E+0	8.350E+0
-2.806E-1	4.308E+0	8.321E+0
-2.838E-1	4.250E+0	8.282E+0
-2.854E-1	4.269E+0	8.298E+0
-2.822E-1	4.308E+0	8.311E+0
-2.806E-1	4.295E+0	8.366E+0
-2.838E-1	4.224E+0	8.366E+0
-2.822E-1	4.285E+0	8.253E+0
-2.806E-1	4.230E+0	8.298E+0
-2.822E-1	4.272E+0	8.489E+0
-2.854E-1	4.282E+0	8.331E+0
-2.838E-1	4.263E+0	8.331E+0
-2.822E-1	4.204E+0	8.331E+0
-2.806E-1	4.305E+0	8.360E+0
-2.806E-1	4.305E+0	8.356E+0
-2.838E-1	4.259E+0	8.223E+0
-2.822E-1	4.292E+0	8.318E+0
-2.806E-1	4.211E+0	8.379E+0
-2.838E-1	4.204E+0	8.376E+0
-2.838E-1	4.243E+0	8.405E+0
-2.822E-1	4.263E+0	8.298E+0
-2.822E-1	4.347E+0	8.269E+0
-2.806E-1	4.298E+0	8.246E+0
-2.854E-1	4.269E+0	8.282E+0
-2.822E-1	4.334E+0	8.314E+0
-2.822E-1	4.305E+0	8.382E+0
-2.854E-1	4.292E+0	8.262E+0
-2.854E-1	4.370E+0	8.347E+0
-2.806E-1	4.256E+0	8.366E+0
-2.806E-1	4.227E+0	8.295E+0
-2.838E-1	4.217E+0	8.363E+0
-2.822E-1	4.311E+0	8.353E+0
-2.806E-1	4.233E+0	8.272E+0
-2.806E-1	4.259E+0	8.259E+0
-2.838E-1	4.276E+0	8.249E+0
-2.871E-1	4.318E+0	8.431E+0
-2.822E-1	4.240E+0	8.376E+0
-2.806E-1	4.269E+0	8.217E+0
-2.838E-1	4.298E+0	8.376E+0
-2.838E-1	4.269E+0	8.350E+0
-2.854E-1	4.224E+0	8.402E+0
-2.806E-1	4.269E+0	8.285E+0
-2.838E-1	4.315E+0	8.334E+0
-2.838E-1	4.233E+0	8.230E+0
-2.822E-1	4.269E+0	8.337E+0
-2.789E-1	4.334E+0	8.256E+0
-2.838E-1	4.276E+0	8.230E+0
-2.854E-1	4.243E+0	8.418E+0
-2.838E-1	4.305E+0	8.223E+0
-2.822E-1	4.253E+0	8.366E+0
-2.806E-1	4.266E+0	8.483E+0
-2.871E-1	4.321E+0	8.408E+0
-2.806E-1	4.302E+0	8.373E+0
-2.806E-1	4.237E+0	8.321E+0
-2.838E-1	4.295E+0	8.266E+0
-2.838E-1	4.246E+0	8.236E+0
-2.822E-1	4.211E+0	8.253E+0
-2.822E-1	4.289E+0	8.259E+0
-2.838E-1	4.340E+0	8.305E+0
-2.838E-1	4.269E+0	8.337E+0
-2.822E-1	4.266E+0	8.360E+0
-2.773E-1	4.289E+0	8.350E+0
-2.838E-1	4.266E+0	8.236E+0
-2.838E-1	4.207E+0	8.382E+0
-2.806E-1	4.373E+0	8.392E+0
-2.822E-1	4.315E+0	8.324E+0
-2.806E-1	4.302E+0	8.327E+0
-2.854E-1	4.269E+0	8.434E+0
-2.806E-1	4.305E+0	8.373E+0
-2.838E-1	4.266E+0	8.402E+0
-2.838E-1	4.276E+0	8.327E+0
-2.854E-1	4.266E+0	8.314E+0
-2.822E-1	4.282E+0	8.412E+0
-2.789E-1	4.269E+0	8.243E+0
-2.838E-1	4.302E+0	8.366E+0
-2.822E-1	4.363E+0	8.321E+0
-2.854E-1	4.230E+0	8.428E+0
-2.789E-1	4.295E+0	8.431E+0
-2.854E-1	4.295E+0	8.343E+0
-2.854E-1	4.227E+0	8.275E+0
-2.854E-1	4.272E+0	8.337E+0
-2.806E-1	4.279E+0	8.334E+0
-2.854E-1	4.289E+0	8.311E+0
-2.838E-1	4.279E+0	8.243E+0
-2.822E-1	4.282E+0	8.334E+0
-2.822E-1	4.233E+0	8.402E+0
-2.822E-1	4.276E+0	8.201E+0
-2.838E-1	4.292E+0	8.412E+0
-2.838E-1	4.191E+0	8.220E+0
-2.789E-1	4.269E+0	8.389E+0
-2.822E-1	4.259E+0	8.295E+0
-2.838E-1	4.311E+0	8.379E+0
-2.822E-1	4.311E+0	8.340E+0
-2.806E-1	4.321E+0	8.327E+0
-2.838E-1	4.363E+0	8.272E+0
-2.822E-1	4.327E+0	8.340E+0
-2.838E-1	4.227E+0	8.240E+0
-2.806E-1	4.276E+0	8.288E+0
-2.854E-1	4.282E+0	8.353E+0
-2.854E-1	4.263E+0	8.298E+0
-2.822E-1	4.285E+0	8.288E+0
-2.789E-1	4.295E+0	8.366E+0
-2.822E-1	4.305E+0	8.236E+0
-2.871E-1	4.266E+0	8.275E+0
-2.822E-1	4.282E+0	8.191E+0
-2.822E-1	4.246E+0	8.366E+0
-2.822E-1	4.285E+0	8.311E+0
-2.838E-1	4.217E+0	8.457E+0
-2.838E-1	4.318E+0	8.327E+0
-2.806E-1	4.334E+0	8.305E+0
-2.822E-1	4.237E+0	8.376E+0
-2.871E-1	4.305E+0	8.360E+0
-2.838E-1	4.243E+0	8.470E+0
-2.822E-1	4.250E+0	8.285E+0
-2.822E-1	4.276E+0	8.298E+0
-2.871E-1	4.379E+0	8.347E+0
-2.854E-1	4.298E+0	8.337E+0
-2.838E-1	4.263E+0	8.392E+0
-2.838E-1	4.272E+0	8.295E+0
-2.854E-1	4.285E+0	8.272E+0
-2.822E-1	4.298E+0	8.324E+0
-2.854E-1	4.315E+0	8.266E+0
-2.838E-1	4.285E+0	8.376E+0
-2.871E-1	4.243E+0	8.266E+0
-2.822E-1	4.321E+0	8.408E+0
-2.806E-1	4.285E+0	8.360E+0
-2.806E-1	4.188E+0	8.402E+0
-2.854E-1	4.230E+0	8.389E+0
-2.838E-1	4.315E+0	8.292E+0
-2.806E-1	4.259E+0	8.350E+0
-2.838E-1	4.370E+0	8.347E+0
-2.871E-1	4.198E+0	8.240E+0
-2.822E-1	4.292E+0	8.356E+0
-2.806E-1	4.357E+0	8.311E+0
-2.838E-1	4.237E+0	8.269E+0
-2.838E-1	4.318E+0	8.382E+0
-2.822E-1	4.279E+0	8.340E+0
-2.822E-1	4.266E+0	8.282E+0
-2.854E-1	4.217E+0	8.249E+0
-2.854E-1	4.298E+0	8.376E+0
-2.822E-1	4.214E+0	8.311E+0
-2.822E-1	4.285E+0	8.408E+0
-2.806E-1	4.250E+0	8.418E+0
-2.822E-1	4.295E+0	8.308E+0
-2.838E-1	4.263E+0	8.343E+0
-2.806E-1	4.311E+0	8.428E+0
-2.838E-1	4.253E+0	8.340E+0
-2.838E-1	4.279E+0	8.395E+0
-2.822E-1	4.363E+0	8.324E+0
-2.806E-1	4.250E+0	8.431E+0
-2.822E-1	4.308E+0	8.298E+0
-2.854E-1	4.366E+0	8.386E+0
-2.854E-1	4.347E+0	8.405E+0
-2.789E-1	4.272E+0	8.295E+0
-2.854E-1	4.246E+0	8.181E+0
-2.854E-1	4.279E+0	8.418E+0
-2.838E-1	4.207E+0	8.308E+0
-2.822E-1	4.311E+0	8.292E+0
-2.822E-1	4.253E+0	8.227E+0
-2.854E-1	4.188E+0	8.334E+0
-2.822E-1	4.233E+0	8.311E+0
-2.789E-1	4.389E+0	8.331E+0
-2.838E-1	4.207E+0	8.269E+0
-2.854E-1	4.321E+0	8.233E+0
-2.871E-1	4.305E+0	8.408E+0
-2.789E-1	4.305E+0	8.305E+0
-2.854E-1	4.272E+0	8.292E+0
-2.854E-1	4.324E+0	8.292E+0
-2.871E-1	4.253E+0	8.334E+0
-2.789E-1	4.243E+0	8.305E+0
-2.854E-1	4.250E+0	8.399E+0
-2.854E-1	4.204E+0	8.395E+0
-2.822E-1	4.191E+0	8.350E+0
-2.822E-1	4.340E+0	8.295E+0
-2.806E-1	4.243E+0	8.331E+0
-2.871E-1	4.331E+0	8.246E+0
-2.822E-1	4.292E+0	8.259E+0
-2.789E-1	4.282E+0	8.288E+0
-2.838E-1	4.253E+0	8.350E+0
-2.854E-1	4.272E+0	8.425E+0
-2.838E-1	4.315E+0	8.253E+0
-2.838E-1	4.324E+0	8.308E+0
-2.822E-1	4.353E+0	8.240E+0
-2.854E-1	4.185E+0	8.343E+0
-2.838E-1	4.233E+0	8.340E+0
-2.789E-1	4.347E+0	8.334E+0
-2.822E-1	4.243E+0	8.327E+0
-2.854E-1	4.266E+0	8.295E+0
-2.838E-1	4.305E+0	8.327E+0
-2.806E-1	4.243E+0	8.243E+0
-2.822E-1	4.246E+0	8.279E+0
-2.871E-1	4.246E+0	8.321E+0
-2.838E-1	4.259E+0	8.382E+0
-2.789E-1	4.383E+0	8.425E+0
-2.806E-1	4.340E+0	8.379E+0
-2.871E-1	4.256E+0	8.392E+0
-2.806E-1	4.370E+0	8.441E+0
-2.789E-1	4.201E+0	8.305E+0
-2.822E-1	4.243E+0	8.301E+0
-2.854E-1	4.272E+0	8.295E+0
-2.838E-1	4.230E+0	8.405E+0
-2.822E-1	4.318E+0	8.386E+0
-2.838E-1	4.295E+0	8.421E+0
-2.854E-1	4.292E+0	8.233E+0
-2.822E-1	4.331E+0	8.191E+0
-2.806E-1	4.253E+0	8.240E+0
-2.822E-1	4.318E+0	8.288E+0
-2.838E-1	4.311E+0	8.275E+0
-2.838E-1	4.263E+0	8.301E+0
-2.806E-1	4.315E+0	8.389E+0
-2.838E-1	4.243E+0	8.298E+0
-2.871E-1	4.311E+0	8.454E+0
-2.806E-1	4.256E+0	8.324E+0
-2.838E-1	4.256E+0	8.288E+0
-2.871E-1	4.182E+0	8.308E+0
-2.854E-1	4.321E+0	8.343E+0
-2.822E-1	4.272E+0	8.321E+0
-2.822E-1	4.276E+0	8.350E+0
-2.822E-1	4.266E+0	8.279E+0
-2.822E-1	4.233E+0	8.308E+0
-2.838E-1	4.295E+0	8.298E+0
-2.806E-1	4.311E+0	8.389E+0
-2.838E-1	4.266E+0	8.331E+0
-2.838E-1	4.269E+0	8.298E+0
-2.822E-1	4.263E+0	8.356E+0
-2.822E-1	4.337E+0	8.288E+0
-2.822E-1	4.298E+0	8.308E+0
-2.854E-1	4.302E+0	8.360E+0
-2.838E-1	4.253E+0	8.379E+0
-2.822E-1	4.243E+0	8.350E+0
-2.838E-1	4.279E+0	8.220E+0
-2.838E-1	4.318E+0	8.269E+0
-2.822E-1	4.282E+0	8.259E+0
-2.789E-1	4.344E+0	8.168E+0
-2.822E-1	4.289E+0	8.350E+0
-2.871E-1	4.198E+0	8.382E+0
-2.854E-1	4.282E+0	8.311E+0
-2.789E-1	4.207E+0	8.253E+0
-2.838E-1	4.308E+0	8.343E+0
[truncated: 106,317 more rows]
