# Supplementary material for: Improved ANAP incorporation and VCF analysis reveal details of P2X7 current facilitation and a limited conformational interplay between ATP binding and the intracellular ballast domain
Source: eLife. 2023 Jan 4;12:e82479. doi: 10.7554/eLife.82479 (PMC9859053; doi:10.7554/eLife.82479)
Supplement: Figure 3—figure supplement 1—source data 1. [file elife-82479-fig3-figsupp1-data1.zip › Figure-3_figure-supplement-1_source-data-1/GlyR_ANAP-MM_k02#02.csv]

-8.431E-2	7.390E+0	1.669E+1
-8.755E-2	7.458E+0	1.669E+1
-8.431E-2	7.442E+0	1.673E+1
-8.106E-2	7.374E+0	1.670E+1
-8.755E-2	7.364E+0	1.678E+1
-9.242E-2	7.338E+0	1.676E+1
-8.268E-2	7.490E+0	1.667E+1
-8.268E-2	7.322E+0	1.676E+1
-8.431E-2	7.500E+0	1.681E+1
-8.755E-2	7.393E+0	1.672E+1
-8.268E-2	7.520E+0	1.668E+1
-7.944E-2	7.341E+0	1.660E+1
-8.755E-2	7.318E+0	1.684E+1
-8.593E-2	7.474E+0	1.660E+1
-8.593E-2	7.412E+0	1.673E+1
-7.944E-2	7.341E+0	1.676E+1
-8.593E-2	7.448E+0	1.669E+1
-8.917E-2	7.500E+0	1.668E+1
-8.268E-2	7.458E+0	1.678E+1
-8.268E-2	7.474E+0	1.679E+1
-8.431E-2	7.432E+0	1.672E+1
-8.755E-2	7.438E+0	1.679E+1
-8.431E-2	7.464E+0	1.683E+1
-8.431E-2	7.403E+0	1.683E+1
-8.593E-2	7.448E+0	1.668E+1
-8.917E-2	7.461E+0	1.663E+1
-8.268E-2	7.296E+0	1.665E+1
-8.106E-2	7.364E+0	1.681E+1
-8.268E-2	7.471E+0	1.669E+1
-8.755E-2	7.471E+0	1.663E+1
-8.431E-2	7.364E+0	1.668E+1
-8.106E-2	7.494E+0	1.676E+1
-8.593E-2	7.367E+0	1.681E+1
-8.593E-2	7.442E+0	1.660E+1
-8.593E-2	7.351E+0	1.679E+1
-8.431E-2	7.374E+0	1.675E+1
-8.755E-2	7.448E+0	1.665E+1
-8.755E-2	7.455E+0	1.659E+1
-8.268E-2	7.383E+0	1.682E+1
-8.106E-2	7.429E+0	1.670E+1
-8.593E-2	7.507E+0	1.663E+1
-8.755E-2	7.461E+0	1.681E+1
-8.431E-2	7.403E+0	1.674E+1
-8.268E-2	7.322E+0	1.676E+1
-8.593E-2	7.400E+0	1.667E+1
-8.755E-2	7.429E+0	1.662E+1
-8.431E-2	7.432E+0	1.670E+1
-8.268E-2	7.396E+0	1.668E+1
-8.593E-2	7.286E+0	1.675E+1
-8.593E-2	7.429E+0	1.662E+1
-8.268E-2	7.387E+0	1.670E+1
-7.944E-2	7.309E+0	1.670E+1
-8.593E-2	7.231E+0	1.671E+1
-8.755E-2	7.412E+0	1.688E+1
-8.268E-2	7.351E+0	1.681E+1
-8.106E-2	7.302E+0	1.696E+1
-8.431E-2	7.445E+0	1.676E+1
-8.917E-2	7.396E+0	1.690E+1
-8.268E-2	7.315E+0	1.677E+1
-8.106E-2	7.322E+0	1.685E+1
-8.755E-2	7.361E+0	1.696E+1
-8.755E-2	7.409E+0	1.677E+1
-8.106E-2	7.396E+0	1.657E+1
-8.268E-2	7.432E+0	1.688E+1
-8.431E-2	7.361E+0	1.660E+1
-8.431E-2	7.374E+0	1.671E+1
-8.593E-2	7.458E+0	1.668E+1
-8.431E-2	7.474E+0	1.676E+1
-8.268E-2	7.302E+0	1.672E+1
-8.755E-2	7.344E+0	1.671E+1
-8.268E-2	7.351E+0	1.676E+1
-8.268E-2	7.396E+0	1.672E+1
-8.431E-2	7.328E+0	1.663E+1
-8.593E-2	7.263E+0	1.672E+1
-8.106E-2	7.305E+0	1.676E+1
-8.268E-2	7.406E+0	1.664E+1
-8.268E-2	7.309E+0	1.672E+1
-9.079E-2	7.312E+0	1.676E+1
-8.431E-2	7.361E+0	1.667E+1
-8.431E-2	7.357E+0	1.678E+1
-8.593E-2	7.435E+0	1.677E+1
-8.593E-2	7.380E+0	1.675E+1
-8.268E-2	7.523E+0	1.671E+1
-8.106E-2	7.377E+0	1.677E+1
-8.755E-2	7.403E+0	1.677E+1
-8.917E-2	7.380E+0	1.673E+1
-8.268E-2	7.348E+0	1.660E+1
-8.106E-2	7.409E+0	1.669E+1
-8.755E-2	7.468E+0	1.666E+1
-8.755E-2	7.406E+0	1.660E+1
-8.431E-2	7.425E+0	1.685E+1
-8.106E-2	7.299E+0	1.678E+1
-8.593E-2	7.445E+0	1.670E+1
-8.593E-2	7.400E+0	1.666E+1
-8.431E-2	7.396E+0	1.676E+1
-7.782E-2	7.451E+0	1.657E+1
-8.755E-2	7.296E+0	1.673E+1
-8.755E-2	7.383E+0	1.673E+1
-7.944E-2	7.435E+0	1.677E+1
-7.944E-2	7.338E+0	1.671E+1
-8.593E-2	7.383E+0	1.668E+1
-8.917E-2	7.497E+0	1.683E+1
-8.268E-2	7.367E+0	1.677E+1
-7.944E-2	7.328E+0	1.671E+1
-8.268E-2	7.429E+0	1.680E+1
-9.079E-2	7.318E+0	1.678E+1
-8.268E-2	7.400E+0	1.679E+1
-8.106E-2	7.361E+0	1.669E+1
-8.431E-2	7.438E+0	1.648E+1
-8.593E-2	7.234E+0	1.658E+1
-8.431E-2	7.322E+0	1.665E+1
-8.268E-2	7.400E+0	1.672E+1
-8.431E-2	7.429E+0	1.682E+1
-8.917E-2	7.305E+0	1.650E+1
-8.268E-2	7.367E+0	1.686E+1
-8.106E-2	7.442E+0	1.662E+1
-8.755E-2	7.357E+0	1.668E+1
-8.755E-2	7.318E+0	1.667E+1
-8.106E-2	7.390E+0	1.658E+1
-8.431E-2	7.442E+0	1.682E+1
-8.593E-2	7.400E+0	1.678E+1
-8.593E-2	7.328E+0	1.695E+1
-8.268E-2	7.432E+0	1.676E+1
-8.431E-2	7.503E+0	1.681E+1
-8.431E-2	7.584E+0	1.666E+1
-8.917E-2	7.387E+0	1.683E+1
-7.944E-2	7.338E+0	1.678E+1
-8.268E-2	7.354E+0	1.660E+1
-8.431E-2	7.429E+0	1.675E+1
-9.079E-2	7.387E+0	1.681E+1
-8.106E-2	7.383E+0	1.683E+1
-8.268E-2	7.464E+0	1.667E+1
-8.431E-2	7.390E+0	1.664E+1
-9.079E-2	7.455E+0	1.665E+1
-8.106E-2	7.367E+0	1.670E+1
-8.268E-2	7.455E+0	1.676E+1
-8.431E-2	7.481E+0	1.682E+1
-8.593E-2	7.425E+0	1.673E+1
-8.431E-2	7.412E+0	1.690E+1
-8.431E-2	7.396E+0	1.670E+1
-8.755E-2	7.396E+0	1.669E+1
-8.431E-2	7.406E+0	1.671E+1
-8.106E-2	7.309E+0	1.662E+1
-8.106E-2	7.348E+0	1.672E+1
-8.593E-2	7.458E+0	1.673E+1
-8.755E-2	7.377E+0	1.677E+1
-8.431E-2	7.416E+0	1.673E+1
-8.106E-2	7.503E+0	1.670E+1
-8.755E-2	7.377E+0	1.660E+1
-8.755E-2	7.432E+0	1.668E+1
-8.268E-2	7.406E+0	1.666E+1
-8.268E-2	7.445E+0	1.673E+1
-8.431E-2	7.351E+0	1.679E+1
-8.593E-2	7.448E+0	1.673E+1
-8.268E-2	7.374E+0	1.670E+1
-8.268E-2	7.412E+0	1.674E+1
-8.106E-2	7.400E+0	1.679E+1
-8.755E-2	7.403E+0	1.662E+1
-8.593E-2	7.309E+0	1.659E+1
-8.106E-2	7.429E+0	1.672E+1
-8.431E-2	7.341E+0	1.674E+1
-8.755E-2	7.393E+0	1.665E+1
-8.431E-2	7.484E+0	1.672E+1
-8.106E-2	7.458E+0	1.676E+1
-8.755E-2	7.406E+0	1.671E+1
-8.431E-2	7.422E+0	1.677E+1
-8.431E-2	7.367E+0	1.674E+1
-7.944E-2	7.383E+0	1.666E+1
-8.431E-2	7.429E+0	1.666E+1
-8.593E-2	7.338E+0	1.676E+1
-8.431E-2	7.464E+0	1.668E+1
-8.106E-2	7.458E+0	1.677E+1
-8.431E-2	7.341E+0	1.660E+1
-8.755E-2	7.377E+0	1.680E+1
-8.106E-2	7.247E+0	1.683E+1
-7.944E-2	7.416E+0	1.672E+1
-8.593E-2	7.370E+0	1.659E+1
-8.917E-2	7.244E+0	1.673E+1
-8.106E-2	7.425E+0	1.667E+1
-8.106E-2	7.503E+0	1.670E+1
-8.755E-2	7.448E+0	1.667E+1
-8.917E-2	7.406E+0	1.683E+1
-8.268E-2	7.425E+0	1.669E+1
-7.944E-2	7.458E+0	1.670E+1
-8.431E-2	7.406E+0	1.686E+1
-8.431E-2	7.328E+0	1.651E+1
-7.944E-2	7.435E+0	1.667E+1
-7.944E-2	7.409E+0	1.674E+1
-8.431E-2	7.377E+0	1.660E+1
-8.593E-2	7.390E+0	1.678E+1
-8.106E-2	7.435E+0	1.665E+1
-8.106E-2	7.494E+0	1.673E+1
-8.593E-2	7.383E+0	1.676E+1
-8.431E-2	7.377E+0	1.657E+1
-8.431E-2	7.331E+0	1.679E+1
-8.106E-2	7.380E+0	1.667E+1
-8.593E-2	7.461E+0	1.676E+1
-8.593E-2	7.513E+0	1.656E+1
-8.268E-2	7.390E+0	1.681E+1
-8.106E-2	7.396E+0	1.669E+1
-8.593E-2	7.552E+0	1.681E+1
-8.917E-2	7.409E+0	1.673E+1
-8.106E-2	7.412E+0	1.667E+1
-8.106E-2	7.383E+0	1.660E+1
-8.268E-2	7.305E+0	1.681E+1
-8.755E-2	7.357E+0	1.662E+1
-8.106E-2	7.403E+0	1.673E+1
-8.106E-2	7.354E+0	1.666E+1
-8.593E-2	7.338E+0	1.667E+1
-8.755E-2	7.387E+0	1.668E+1
-8.268E-2	7.409E+0	1.682E+1
-8.268E-2	7.322E+0	1.678E+1
-8.593E-2	7.393E+0	1.688E+1
-8.755E-2	7.322E+0	1.685E+1
-8.431E-2	7.393E+0	1.672E+1
-8.268E-2	7.445E+0	1.666E+1
-8.593E-2	7.254E+0	1.667E+1
-8.755E-2	7.400E+0	1.660E+1
-8.268E-2	7.403E+0	1.672E+1
-8.106E-2	7.425E+0	1.672E+1
-8.431E-2	7.228E+0	1.683E+1
-8.593E-2	7.448E+0	1.689E+1
-8.268E-2	7.474E+0	1.659E+1
-8.268E-2	7.338E+0	1.672E+1
-8.593E-2	7.387E+0	1.660E+1
-8.755E-2	7.254E+0	1.676E+1
-8.431E-2	7.354E+0	1.679E+1
-7.944E-2	7.380E+0	1.674E+1
-8.755E-2	7.364E+0	1.681E+1
-8.431E-2	7.393E+0	1.672E+1
-8.106E-2	7.432E+0	1.682E+1
-7.944E-2	7.390E+0	1.667E+1
-8.755E-2	7.393E+0	1.659E+1
-8.917E-2	7.318E+0	1.669E+1
-8.268E-2	7.445E+0	1.666E+1
-8.106E-2	7.370E+0	1.677E+1
-8.593E-2	7.516E+0	1.671E+1
-8.593E-2	7.468E+0	1.678E+1
-8.268E-2	7.302E+0	1.659E+1
-8.106E-2	7.279E+0	1.678E+1
-8.593E-2	7.484E+0	1.676E+1
-8.593E-2	7.516E+0	1.674E+1
-8.593E-2	7.393E+0	1.669E+1
-8.106E-2	7.315E+0	1.673E+1
-8.593E-2	7.461E+0	1.693E+1
-8.593E-2	7.318E+0	1.671E+1
-7.944E-2	7.461E+0	1.666E+1
-8.106E-2	7.409E+0	1.680E+1
-8.268E-2	7.335E+0	1.673E+1
-8.268E-2	7.292E+0	1.662E+1
-8.106E-2	7.487E+0	1.681E+1
-7.944E-2	7.364E+0	1.675E+1
-8.431E-2	7.429E+0	1.666E+1
-9.079E-2	7.267E+0	1.663E+1
-7.944E-2	7.273E+0	1.684E+1
-7.944E-2	7.448E+0	1.671E+1
-8.755E-2	7.403E+0	1.666E+1
-8.593E-2	7.409E+0	1.676E+1
-8.268E-2	7.380E+0	1.661E+1
-8.106E-2	7.357E+0	1.683E+1
-8.755E-2	7.348E+0	1.672E+1
-8.593E-2	7.351E+0	1.663E+1
-8.106E-2	7.348E+0	1.673E+1
-8.106E-2	7.328E+0	1.672E+1
-8.593E-2	7.422E+0	1.685E+1
-8.917E-2	7.400E+0	1.673E+1
-8.431E-2	7.412E+0	1.681E+1
-8.268E-2	7.331E+0	1.677E+1
-8.431E-2	7.367E+0	1.678E+1
-8.755E-2	7.474E+0	1.678E+1
-8.431E-2	7.325E+0	1.673E+1
-7.944E-2	7.442E+0	1.675E+1
-8.593E-2	7.367E+0	1.676E+1
-8.755E-2	7.477E+0	1.668E+1
-8.106E-2	7.315E+0	1.669E+1
-8.268E-2	7.500E+0	1.662E+1
-8.593E-2	7.461E+0	1.669E+1
-8.755E-2	7.429E+0	1.675E+1
-8.106E-2	7.536E+0	1.688E+1
-8.106E-2	7.341E+0	1.679E+1
-8.593E-2	7.312E+0	1.665E+1
-8.755E-2	7.305E+0	1.678E+1
-8.106E-2	7.361E+0	1.663E+1
-8.106E-2	7.445E+0	1.653E+1
-8.268E-2	7.409E+0	1.689E+1
-8.431E-2	7.296E+0	1.675E+1
-8.268E-2	7.513E+0	1.679E+1
-7.944E-2	7.341E+0	1.681E+1
-8.593E-2	7.396E+0	1.670E+1
-8.268E-2	7.289E+0	1.661E+1
-8.106E-2	7.377E+0	1.679E+1
-7.782E-2	7.451E+0	1.672E+1
-8.106E-2	7.435E+0	1.667E+1
-8.268E-2	7.390E+0	1.667E+1
-8.431E-2	7.305E+0	1.674E+1
-7.944E-2	7.377E+0	1.684E+1
-8.268E-2	7.494E+0	1.672E+1
-8.593E-2	7.464E+0	1.669E+1
-8.106E-2	7.464E+0	1.683E+1
-8.268E-2	7.348E+0	1.659E+1
-8.755E-2	7.396E+0	1.679E+1
-8.755E-2	7.387E+0	1.690E+1
-8.106E-2	7.393E+0	1.680E+1
-7.944E-2	7.442E+0	1.671E+1
-8.268E-2	7.361E+0	1.671E+1
-8.755E-2	7.364E+0	1.672E+1
-8.268E-2	7.565E+0	1.678E+1
-8.268E-2	7.309E+0	1.672E+1
-8.268E-2	7.351E+0	1.653E+1
-8.917E-2	7.412E+0	1.666E+1
-8.106E-2	7.451E+0	1.674E+1
-8.106E-2	7.370E+0	1.689E+1
-8.106E-2	7.520E+0	1.664E+1
-8.593E-2	7.357E+0	1.680E+1
-7.944E-2	7.400E+0	1.668E+1
-8.106E-2	7.322E+0	1.663E+1
-8.593E-2	7.383E+0	1.672E+1
-8.593E-2	7.558E+0	1.671E+1
-8.268E-2	7.477E+0	1.684E+1
-8.268E-2	7.474E+0	1.657E+1
-8.593E-2	7.380E+0	1.665E+1
-8.917E-2	7.387E+0	1.672E+1
-8.593E-2	7.403E+0	1.665E+1
-8.106E-2	7.400E+0	1.669E+1
-8.755E-2	7.374E+0	1.671E+1
-8.431E-2	7.422E+0	1.687E+1
-8.268E-2	7.445E+0	1.691E+1
-8.106E-2	7.507E+0	1.668E+1
-8.755E-2	7.283E+0	1.667E+1
-8.755E-2	7.490E+0	1.665E+1
-8.106E-2	7.429E+0	1.663E+1
-8.106E-2	7.377E+0	1.671E+1
-8.917E-2	7.263E+0	1.673E+1
-8.755E-2	7.416E+0	1.675E+1
-8.268E-2	7.406E+0	1.656E+1
-7.782E-2	7.419E+0	1.679E+1
-8.431E-2	7.357E+0	1.678E+1
-8.755E-2	7.357E+0	1.666E+1
-8.106E-2	7.377E+0	1.684E+1
-8.268E-2	7.425E+0	1.659E+1
-8.593E-2	7.442E+0	1.662E+1
-8.268E-2	7.367E+0	1.683E+1
-8.268E-2	7.435E+0	1.684E+1
-8.106E-2	7.497E+0	1.670E+1
-8.268E-2	7.412E+0	1.673E+1
-8.593E-2	7.364E+0	1.652E+1
-8.106E-2	7.412E+0	1.673E+1
-8.268E-2	7.354E+0	1.657E+1
-8.593E-2	7.309E+0	1.666E+1
-8.593E-2	7.400E+0	1.686E+1
-8.268E-2	7.367E+0	1.670E+1
-8.268E-2	7.403E+0	1.659E+1
-8.268E-2	7.422E+0	1.657E+1
-8.755E-2	7.507E+0	1.661E+1
-8.431E-2	7.513E+0	1.688E+1
-8.106E-2	7.507E+0	1.667E+1
-8.431E-2	7.429E+0	1.684E+1
-8.431E-2	7.455E+0	1.669E+1
-8.268E-2	7.374E+0	1.681E+1
-7.944E-2	7.364E+0	1.664E+1
-8.593E-2	7.432E+0	1.674E+1
-8.593E-2	7.435E+0	1.672E+1
-8.431E-2	7.377E+0	1.662E+1
-8.106E-2	7.425E+0	1.673E+1
-8.431E-2	7.471E+0	1.651E+1
-8.593E-2	7.387E+0	1.663E+1
-8.431E-2	7.487E+0	1.681E+1
-8.106E-2	7.380E+0	1.675E+1
-8.593E-2	7.348E+0	1.674E+1
-8.431E-2	7.503E+0	1.681E+1
-8.431E-2	7.458E+0	1.668E+1
-7.944E-2	7.348E+0	1.675E+1
-8.593E-2	7.536E+0	1.670E+1
-8.917E-2	7.484E+0	1.668E+1
-7.944E-2	7.390E+0	1.678E+1
-8.268E-2	7.283E+0	1.672E+1
-8.268E-2	7.435E+0	1.668E+1
-8.755E-2	7.383E+0	1.672E+1
-8.431E-2	7.387E+0	1.671E+1
-7.782E-2	7.416E+0	1.686E+1
-8.106E-2	7.325E+0	1.668E+1
-8.755E-2	7.364E+0	1.677E+1
-7.944E-2	7.477E+0	1.678E+1
-8.106E-2	7.455E+0	1.676E+1
-8.593E-2	7.464E+0	1.680E+1
-8.593E-2	7.400E+0	1.664E+1
-8.106E-2	7.558E+0	1.675E+1
-7.944E-2	7.503E+0	1.678E+1
-8.431E-2	7.325E+0	1.663E+1
-8.755E-2	7.361E+0	1.678E+1
-8.268E-2	7.328E+0	1.679E+1
-8.268E-2	7.409E+0	1.676E+1
-8.431E-2	7.409E+0	1.673E+1
-8.593E-2	7.374E+0	1.657E+1
-8.106E-2	7.244E+0	1.678E+1
-8.106E-2	7.377E+0	1.673E+1
-8.106E-2	7.393E+0	1.657E+1
-8.431E-2	7.438E+0	1.661E+1
-8.106E-2	7.451E+0	1.673E+1
-8.106E-2	7.289E+0	1.673E+1
-8.593E-2	7.374E+0	1.671E+1
-8.755E-2	7.331E+0	1.662E+1
-8.106E-2	7.387E+0	1.675E+1
-8.106E-2	7.520E+0	1.682E+1
-8.431E-2	7.367E+0	1.689E+1
-8.431E-2	7.481E+0	1.676E+1
-8.106E-2	7.393E+0	1.657E+1
-8.431E-2	7.497E+0	1.662E+1
-8.593E-2	7.442E+0	1.680E+1
-8.755E-2	7.357E+0	1.675E+1
-8.106E-2	7.429E+0	1.658E+1
-7.944E-2	7.455E+0	1.675E+1
-8.593E-2	7.422E+0	1.678E+1
-8.593E-2	7.432E+0	1.687E+1
-8.106E-2	7.533E+0	1.691E+1
-8.106E-2	7.416E+0	1.671E+1
-8.593E-2	7.367E+0	1.665E+1
-8.917E-2	7.315E+0	1.681E+1
-8.268E-2	7.503E+0	1.658E+1
-8.106E-2	7.377E+0	1.675E+1
-8.431E-2	7.412E+0	1.664E+1
-8.755E-2	7.445E+0	1.678E+1
-8.431E-2	7.416E+0	1.667E+1
-7.944E-2	7.396E+0	1.663E+1
-8.268E-2	7.341E+0	1.674E+1
-8.593E-2	7.390E+0	1.665E+1
-8.268E-2	7.507E+0	1.680E+1
-8.106E-2	7.393E+0	1.674E+1
-8.755E-2	7.458E+0	1.669E+1
-8.431E-2	7.451E+0	1.677E+1
-8.106E-2	7.335E+0	1.687E+1
-8.106E-2	7.425E+0	1.668E+1
-8.268E-2	7.370E+0	1.672E+1
-8.917E-2	7.396E+0	1.693E+1
-8.106E-2	7.344E+0	1.669E+1
-7.620E-2	7.296E+0	1.672E+1
-8.593E-2	7.471E+0	1.661E+1
-8.431E-2	7.341E+0	1.667E+1
-8.106E-2	7.403E+0	1.676E+1
-7.944E-2	7.250E+0	1.688E+1
-8.431E-2	7.396E+0	1.678E+1
-8.755E-2	7.377E+0	1.666E+1
-8.106E-2	7.393E+0	1.675E+1
-7.944E-2	7.448E+0	1.668E+1
-8.755E-2	7.328E+0	1.673E+1
-8.755E-2	7.383E+0	1.678E+1
-7.944E-2	7.432E+0	1.674E+1
-7.944E-2	7.380E+0	1.687E+1
-8.268E-2	7.348E+0	1.678E+1
-8.431E-2	7.357E+0	1.669E+1
-7.944E-2	7.529E+0	1.676E+1
-8.106E-2	7.412E+0	1.677E+1
-8.106E-2	7.351E+0	1.679E+1
-8.431E-2	7.396E+0	1.662E+1
-8.106E-2	7.348E+0	1.681E+1
-8.268E-2	7.370E+0	1.668E+1
-8.268E-2	7.471E+0	1.669E+1
-8.593E-2	7.445E+0	1.659E+1
-7.944E-2	7.468E+0	1.664E+1
-7.944E-2	7.374E+0	1.670E+1
-8.431E-2	7.377E+0	1.676E+1
-8.593E-2	7.536E+0	1.669E+1
-8.106E-2	7.416E+0	1.683E+1
-8.106E-2	7.494E+0	1.668E+1
-8.431E-2	7.455E+0	1.674E+1
-8.431E-2	7.416E+0	1.665E+1
-7.944E-2	7.468E+0	1.677E+1
-8.268E-2	7.481E+0	1.674E+1
-8.431E-2	7.464E+0	1.679E+1
-8.593E-2	7.432E+0	1.676E+1
-7.944E-2	7.558E+0	1.676E+1
-7.782E-2	7.374E+0	1.678E+1
-8.431E-2	7.435E+0	1.672E+1
-8.593E-2	7.455E+0	1.659E+1
-8.106E-2	7.325E+0	1.657E+1
-7.944E-2	7.292E+0	1.660E+1
-8.593E-2	7.367E+0	1.668E+1
-8.917E-2	7.422E+0	1.664E+1
-7.944E-2	7.315E+0	1.661E+1
-8.106E-2	7.419E+0	1.679E+1
-8.593E-2	7.419E+0	1.681E+1
-8.268E-2	7.331E+0	1.683E+1
-7.944E-2	7.425E+0	1.671E+1
-8.106E-2	7.422E+0	1.676E+1
-8.268E-2	7.416E+0	1.670E+1
-8.593E-2	7.357E+0	1.663E+1
-8.268E-2	7.377E+0	1.690E+1
-7.782E-2	7.318E+0	1.673E+1
-8.431E-2	7.377E+0	1.665E+1
-8.431E-2	7.296E+0	1.680E+1
-7.944E-2	7.474E+0	1.679E+1
-8.106E-2	7.377E+0	1.682E+1
-8.268E-2	7.471E+0	1.661E+1
-8.593E-2	7.432E+0	1.660E+1
-7.944E-2	7.497E+0	1.655E+1
-8.106E-2	7.341E+0	1.662E+1
-8.431E-2	7.377E+0	1.673E+1
-8.431E-2	7.481E+0	1.670E+1
-8.106E-2	7.403E+0	1.675E+1
-7.782E-2	7.471E+0	1.676E+1
-8.431E-2	7.409E+0	1.673E+1
-8.593E-2	7.542E+0	1.688E+1
-8.268E-2	7.390E+0	1.669E+1
-7.944E-2	7.396E+0	1.678E+1
-8.431E-2	7.328E+0	1.665E+1
-8.755E-2	7.387E+0	1.664E+1
-8.106E-2	7.325E+0	1.671E+1
-7.944E-2	7.403E+0	1.663E+1
-8.593E-2	7.396E+0	1.676E+1
-8.431E-2	7.367E+0	1.676E+1
-8.106E-2	7.387E+0	1.674E+1
-7.944E-2	7.374E+0	1.657E+1
-8.593E-2	7.273E+0	1.676E+1
-8.593E-2	7.412E+0	1.688E+1
-8.106E-2	7.344E+0	1.668E+1
-8.106E-2	7.396E+0	1.676E+1
-8.268E-2	7.455E+0	1.664E+1
-8.268E-2	7.474E+0	1.684E+1
-8.106E-2	7.331E+0	1.661E+1
-7.944E-2	7.390E+0	1.679E+1
-8.755E-2	7.442E+0	1.688E+1
-8.593E-2	7.464E+0	1.672E+1
-8.106E-2	7.406E+0	1.691E+1
-7.944E-2	7.471E+0	1.681E+1
-8.431E-2	7.419E+0	1.663E+1
-8.431E-2	7.474E+0	1.679E+1
-7.944E-2	7.438E+0	1.666E+1
-7.944E-2	7.435E+0	1.675E+1
-8.268E-2	7.438E+0	1.675E+1
-8.593E-2	7.374E+0	1.675E+1
-8.106E-2	7.406E+0	1.674E+1
-8.268E-2	7.357E+0	1.678E+1
-8.106E-2	7.357E+0	1.684E+1
-8.755E-2	7.438E+0	1.672E+1
-8.106E-2	7.348E+0	1.682E+1
-8.106E-2	7.500E+0	1.667E+1
-8.593E-2	7.315E+0	1.683E+1
-8.593E-2	7.312E+0	1.676E+1
-8.106E-2	7.477E+0	1.670E+1
-8.106E-2	7.403E+0	1.667E+1
-8.431E-2	7.390E+0	1.670E+1
-8.431E-2	7.442E+0	1.686E+1
-8.106E-2	7.361E+0	1.685E+1
-8.106E-2	7.429E+0	1.676E+1
-8.431E-2	7.474E+0	1.691E+1
-8.431E-2	7.494E+0	1.677E+1
-8.268E-2	7.396E+0	1.678E+1
-8.268E-2	7.438E+0	1.674E+1
-8.593E-2	7.510E+0	1.686E+1
-8.431E-2	7.406E+0	1.678E+1
-8.268E-2	7.442E+0	1.657E+1
-7.944E-2	7.455E+0	1.667E+1
-8.431E-2	7.425E+0	1.677E+1
-8.431E-2	7.400E+0	1.663E+1
-8.106E-2	7.322E+0	1.673E+1
-7.944E-2	7.367E+0	1.706E+1
-8.431E-2	7.523E+0	1.679E+1
-8.593E-2	7.241E+0	1.676E+1
-7.944E-2	7.461E+0	1.688E+1
-7.782E-2	7.390E+0	1.673E+1
-8.431E-2	7.416E+0	1.668E+1
-8.755E-2	7.370E+0	1.684E+1
-7.944E-2	7.497E+0	1.684E+1
-7.944E-2	7.484E+0	1.683E+1
-8.268E-2	7.361E+0	1.681E+1
-8.593E-2	7.357E+0	1.674E+1
-8.106E-2	7.396E+0	1.679E+1
-7.782E-2	7.432E+0	1.659E+1
-8.268E-2	7.335E+0	1.685E+1
-8.268E-2	7.416E+0	1.665E+1
-8.268E-2	7.520E+0	1.675E+1
-7.944E-2	7.448E+0	1.663E+1
-8.593E-2	7.322E+0	1.675E+1
-8.431E-2	7.464E+0	1.673E+1
-8.106E-2	7.387E+0	1.668E+1
-8.106E-2	7.429E+0	1.663E+1
-8.593E-2	7.448E+0	1.668E+1
-8.593E-2	7.490E+0	1.664E+1
-7.944E-2	7.390E+0	1.686E+1
-7.944E-2	7.458E+0	1.683E+1
-8.268E-2	7.468E+0	1.671E+1
-8.431E-2	7.318E+0	1.675E+1
-7.944E-2	7.387E+0	1.685E+1
-8.106E-2	7.364E+0	1.669E+1
-8.106E-2	7.390E+0	1.677E+1
-8.431E-2	7.315E+0	1.666E+1
-8.268E-2	7.390E+0	1.673E+1
-7.944E-2	7.451E+0	1.677E+1
-8.593E-2	7.448E+0	1.681E+1
-8.106E-2	7.429E+0	1.668E+1
-8.106E-2	7.416E+0	1.675E+1
-7.944E-2	7.387E+0	1.651E+1
-8.593E-2	7.406E+0	1.672E+1
-8.431E-2	7.302E+0	1.669E+1
-7.944E-2	7.468E+0	1.673E+1
-8.106E-2	7.503E+0	1.666E+1
-8.593E-2	7.383E+0	1.683E+1
-8.431E-2	7.464E+0	1.663E+1
-7.944E-2	7.497E+0	1.681E+1
-7.782E-2	7.377E+0	1.672E+1
-8.106E-2	7.380E+0	1.673E+1
-8.593E-2	7.445E+0	1.651E+1
-8.106E-2	7.367E+0	1.659E+1
-7.944E-2	7.484E+0	1.674E+1
-8.755E-2	7.468E+0	1.677E+1
-8.593E-2	7.322E+0	1.663E+1
-7.782E-2	7.409E+0	1.681E+1
-7.944E-2	7.393E+0	1.667E+1
-8.431E-2	7.490E+0	1.673E+1
-8.431E-2	7.445E+0	1.665E+1
-7.944E-2	7.432E+0	1.689E+1
-7.944E-2	7.322E+0	1.667E+1
-8.431E-2	7.461E+0	1.672E+1
-8.593E-2	7.348E+0	1.666E+1
-8.106E-2	7.419E+0	1.678E+1
-7.944E-2	7.494E+0	1.670E+1
-8.431E-2	7.406E+0	1.673E+1
-8.755E-2	7.374E+0	1.660E+1
-8.106E-2	7.497E+0	1.685E+1
-8.268E-2	7.393E+0	1.677E+1
-8.593E-2	7.406E+0	1.670E+1
-8.593E-2	7.351E+0	1.669E+1
-8.268E-2	7.425E+0	1.663E+1
-7.782E-2	7.370E+0	1.656E+1
-8.268E-2	7.367E+0	1.674E+1
-8.431E-2	7.357E+0	1.666E+1
-7.944E-2	7.422E+0	1.661E+1
-7.944E-2	7.422E+0	1.656E+1
-8.431E-2	7.357E+0	1.668E+1
-8.755E-2	7.445E+0	1.682E+1
-7.944E-2	7.406E+0	1.674E+1
-8.106E-2	7.351E+0	1.678E+1
-8.268E-2	7.442E+0	1.676E+1
-8.431E-2	7.364E+0	1.673E+1
-7.944E-2	7.344E+0	1.663E+1
-8.106E-2	7.403E+0	1.663E+1
-8.431E-2	7.387E+0	1.677E+1
-8.268E-2	7.442E+0	1.666E+1
-7.782E-2	7.422E+0	1.672E+1
-7.782E-2	7.377E+0	1.674E+1
-8.268E-2	7.422E+0	1.691E+1
-8.755E-2	7.267E+0	1.679E+1
-8.106E-2	7.416E+0	1.663E+1
-7.782E-2	7.370E+0	1.682E+1
-8.268E-2	7.409E+0	1.672E+1
-8.755E-2	7.461E+0	1.675E+1
-7.944E-2	7.377E+0	1.672E+1
-7.620E-2	7.451E+0	1.686E+1
-8.268E-2	7.477E+0	1.683E+1
-8.431E-2	7.425E+0	1.664E+1
-8.106E-2	7.416E+0	1.671E+1
-8.106E-2	7.357E+0	1.669E+1
-8.268E-2	7.299E+0	1.672E+1
-8.268E-2	7.468E+0	1.664E+1
-7.944E-2	7.390E+0	1.664E+1
-7.944E-2	7.361E+0	1.668E+1
-8.431E-2	7.409E+0	1.672E+1
-8.755E-2	7.299E+0	1.681E+1
-7.944E-2	7.351E+0	1.673E+1
-7.944E-2	7.351E+0	1.665E+1
-8.268E-2	7.409E+0	1.668E+1
-8.431E-2	7.516E+0	1.669E+1
-7.944E-2	7.409E+0	1.680E+1
-7.782E-2	7.481E+0	1.675E+1
-8.106E-2	7.377E+0	1.685E+1
-8.431E-2	7.416E+0	1.687E+1
-7.944E-2	7.416E+0	1.679E+1
-8.106E-2	7.299E+0	1.677E+1
-8.431E-2	7.341E+0	1.689E+1
-8.593E-2	7.481E+0	1.675E+1
-8.106E-2	7.435E+0	1.675E+1
-8.106E-2	7.451E+0	1.677E+1
-8.268E-2	7.351E+0	1.661E+1
-8.431E-2	7.425E+0	1.673E+1
-8.268E-2	7.503E+0	1.659E+1
-7.944E-2	7.419E+0	1.672E+1
-8.268E-2	7.451E+0	1.679E+1
-8.431E-2	7.406E+0	1.665E+1
-8.106E-2	7.309E+0	1.673E+1
-7.944E-2	7.412E+0	1.684E+1
-8.106E-2	7.328E+0	1.660E+1
-8.431E-2	7.383E+0	1.670E+1
-8.268E-2	7.455E+0	1.673E+1
-7.944E-2	7.438E+0	1.662E+1
-8.431E-2	7.419E+0	1.674E+1
-8.755E-2	7.370E+0	1.663E+1
-8.106E-2	7.435E+0	1.680E+1
-7.944E-2	7.468E+0	1.675E+1
-8.593E-2	7.354E+0	1.682E+1
-8.431E-2	7.380E+0	1.686E+1
-7.944E-2	7.318E+0	1.679E+1
-7.944E-2	7.309E+0	1.677E+1
-8.268E-2	7.374E+0	1.660E+1
-8.593E-2	7.364E+0	1.664E+1
-7.944E-2	7.390E+0	1.673E+1
-7.944E-2	7.555E+0	1.663E+1
-8.755E-2	7.481E+0	1.667E+1
-8.593E-2	7.549E+0	1.664E+1
-7.944E-2	7.412E+0	1.661E+1
-7.944E-2	7.468E+0	1.670E+1
-8.431E-2	7.383E+0	1.684E+1
-8.431E-2	7.419E+0	1.658E+1
-8.268E-2	7.555E+0	1.656E+1
-7.944E-2	7.374E+0	1.662E+1
-8.106E-2	7.396E+0	1.656E+1
-8.268E-2	7.416E+0	1.686E+1
-7.944E-2	7.393E+0	1.658E+1
-8.106E-2	7.270E+0	1.664E+1
-8.268E-2	7.412E+0	1.667E+1
-8.268E-2	7.487E+0	1.675E+1
-7.944E-2	7.377E+0	1.668E+1
-7.782E-2	7.416E+0	1.674E+1
-8.431E-2	7.445E+0	1.700E+1
-8.755E-2	7.416E+0	1.676E+1
-7.782E-2	7.419E+0	1.652E+1
-7.944E-2	7.331E+0	1.682E+1
-8.593E-2	7.377E+0	1.663E+1
-8.431E-2	7.494E+0	1.682E+1
-7.944E-2	7.387E+0	1.670E+1
-7.944E-2	7.364E+0	1.682E+1
-8.431E-2	7.416E+0	1.688E+1
-8.268E-2	7.494E+0	1.670E+1
-7.620E-2	7.390E+0	1.676E+1
-7.944E-2	7.367E+0	1.674E+1
-8.106E-2	7.487E+0	1.680E+1
-8.431E-2	7.468E+0	1.671E+1
-7.620E-2	7.503E+0	1.676E+1
-8.106E-2	7.354E+0	1.689E+1
-8.755E-2	7.425E+0	1.653E+1
-8.431E-2	7.416E+0	1.680E+1
-7.944E-2	7.484E+0	1.678E+1
-7.944E-2	7.409E+0	1.675E+1
-8.268E-2	7.438E+0	1.678E+1
-8.106E-2	7.374E+0	1.686E+1
-7.944E-2	7.448E+0	1.671E+1
-7.944E-2	7.455E+0	1.680E+1
-8.106E-2	7.507E+0	1.669E+1
-8.593E-2	7.393E+0	1.673E+1
-8.106E-2	7.403E+0	1.676E+1
-8.106E-2	7.318E+0	1.682E+1
-8.106E-2	7.403E+0	1.669E+1
-8.431E-2	7.494E+0	1.656E+1
-7.944E-2	7.464E+0	1.674E+1
-7.620E-2	7.361E+0	1.669E+1
-8.268E-2	7.601E+0	1.675E+1
-8.431E-2	7.338E+0	1.662E+1
-8.106E-2	7.419E+0	1.685E+1
-7.944E-2	7.380E+0	1.668E+1
-8.593E-2	7.390E+0	1.674E+1
-8.593E-2	7.364E+0	1.679E+1
-7.944E-2	7.374E+0	1.676E+1
-7.620E-2	7.354E+0	1.674E+1
-8.431E-2	7.468E+0	1.675E+1
-8.431E-2	7.318E+0	1.677E+1
-7.944E-2	7.474E+0	1.674E+1
-8.106E-2	7.438E+0	1.667E+1
-8.268E-2	7.448E+0	1.693E+1
-8.431E-2	7.526E+0	1.654E+1
-8.268E-2	7.484E+0	1.682E+1
-7.944E-2	7.361E+0	1.677E+1
-8.431E-2	7.387E+0	1.677E+1
-8.593E-2	7.494E+0	1.685E+1
-7.782E-2	7.357E+0	1.663E+1
-7.944E-2	7.448E+0	1.672E+1
-8.268E-2	7.357E+0	1.656E+1
-8.268E-2	7.393E+0	1.667E+1
-7.944E-2	7.435E+0	1.685E+1
-7.944E-2	7.383E+0	1.674E+1
-8.106E-2	7.361E+0	1.684E+1
-8.268E-2	7.435E+0	1.672E+1
-8.268E-2	7.500E+0	1.677E+1
-7.944E-2	7.396E+0	1.665E+1
-8.268E-2	7.458E+0	1.663E+1
-8.431E-2	7.419E+0	1.670E+1
-8.106E-2	7.364E+0	1.670E+1
-7.782E-2	7.409E+0	1.670E+1
-8.431E-2	7.412E+0	1.669E+1
-8.106E-2	7.328E+0	1.683E+1
-8.106E-2	7.438E+0	1.673E+1
-7.782E-2	7.542E+0	1.686E+1
-8.268E-2	7.584E+0	1.674E+1
-8.268E-2	7.367E+0	1.670E+1
-7.944E-2	7.377E+0	1.673E+1
-8.106E-2	7.523E+0	1.666E+1
-8.268E-2	7.432E+0	1.668E+1
-8.593E-2	7.510E+0	1.671E+1
-7.782E-2	7.552E+0	1.666E+1
-7.782E-2	7.377E+0	1.668E+1
-8.106E-2	7.309E+0	1.684E+1
-8.268E-2	7.364E+0	1.667E+1
-8.106E-2	7.357E+0	1.665E+1
-7.944E-2	7.374E+0	1.673E+1
-8.593E-2	7.539E+0	1.681E+1
-8.431E-2	7.442E+0	1.656E+1
-8.106E-2	7.374E+0	1.668E+1
-7.782E-2	7.435E+0	1.680E+1
-8.106E-2	7.393E+0	1.675E+1
-8.431E-2	7.406E+0	1.664E+1
-8.106E-2	7.380E+0	1.664E+1
-7.782E-2	7.416E+0	1.661E+1
-8.268E-2	7.416E+0	1.684E+1
-8.431E-2	7.533E+0	1.669E+1
-7.944E-2	7.361E+0	1.674E+1
-8.106E-2	7.357E+0	1.649E+1
-8.106E-2	7.374E+0	1.671E+1
-8.755E-2	7.409E+0	1.665E+1
-7.944E-2	7.370E+0	1.671E+1
-7.944E-2	7.351E+0	1.662E+1
-8.106E-2	7.451E+0	1.666E+1
-8.268E-2	7.461E+0	1.666E+1
-8.106E-2	7.477E+0	1.670E+1
-7.782E-2	7.510E+0	1.671E+1
-8.268E-2	7.429E+0	1.667E+1
-8.431E-2	7.390E+0	1.680E+1
-8.106E-2	7.348E+0	1.660E+1
-8.106E-2	7.412E+0	1.673E+1
-8.593E-2	7.367E+0	1.675E+1
-8.268E-2	7.523E+0	1.675E+1
-7.944E-2	7.471E+0	1.663E+1
-7.782E-2	7.445E+0	1.683E+1
-7.944E-2	7.419E+0	1.680E+1
-8.268E-2	7.536E+0	1.683E+1
-7.944E-2	7.494E+0	1.680E+1
-7.620E-2	7.357E+0	1.664E+1
-8.268E-2	7.354E+0	1.679E+1
-8.431E-2	7.409E+0	1.678E+1
-7.782E-2	7.451E+0	1.676E+1
-7.944E-2	7.364E+0	1.687E+1
-8.268E-2	7.341E+0	1.677E+1
-8.593E-2	7.500E+0	1.679E+1
-8.106E-2	7.422E+0	1.667E+1
-7.620E-2	7.474E+0	1.679E+1
-8.268E-2	7.448E+0	1.669E+1
-8.106E-2	7.565E+0	1.682E+1
-8.106E-2	7.390E+0	1.682E+1
-8.106E-2	7.400E+0	1.673E+1
-8.431E-2	7.435E+0	1.678E+1
-8.593E-2	7.468E+0	1.694E+1
-7.782E-2	7.416E+0	1.685E+1
-7.782E-2	7.390E+0	1.683E+1
-8.268E-2	7.438E+0	1.681E+1
-8.593E-2	7.455E+0	1.665E+1
-7.944E-2	7.315E+0	1.671E+1
-7.944E-2	7.380E+0	1.669E+1
-8.431E-2	7.409E+0	1.685E+1
-8.268E-2	7.296E+0	1.674E+1
-8.106E-2	7.367E+0	1.668E+1
-7.944E-2	7.341E+0	1.678E+1
-8.431E-2	7.383E+0	1.669E+1
-8.431E-2	7.484E+0	1.680E+1
-8.106E-2	7.390E+0	1.673E+1
-7.620E-2	7.448E+0	1.680E+1
-8.431E-2	7.367E+0	1.692E+1
-8.431E-2	7.455E+0	1.681E+1
-8.106E-2	7.458E+0	1.672E+1
-7.782E-2	7.367E+0	1.682E+1
-8.431E-2	7.406E+0	1.676E+1
-8.431E-2	7.403E+0	1.673E+1
-7.944E-2	7.451E+0	1.664E+1
-7.620E-2	7.416E+0	1.671E+1
-8.268E-2	7.396E+0	1.674E+1
-8.268E-2	7.409E+0	1.676E+1
-7.782E-2	7.536E+0	1.666E+1
-7.944E-2	7.325E+0	1.671E+1
-8.431E-2	7.448E+0	1.667E+1
-8.593E-2	7.445E+0	1.662E+1
-7.944E-2	7.377E+0	1.666E+1
-7.944E-2	7.393E+0	1.684E+1
-8.268E-2	7.458E+0	1.659E+1
-8.431E-2	7.445E+0	1.670E+1
-8.106E-2	7.299E+0	1.679E+1
-8.106E-2	7.429E+0	1.674E+1
-8.431E-2	7.406E+0	1.676E+1
-8.755E-2	7.474E+0	1.671E+1
-7.782E-2	7.500E+0	1.665E+1
-7.620E-2	7.474E+0	1.672E+1
-8.106E-2	7.445E+0	1.675E+1
-8.268E-2	7.403E+0	1.679E+1
-7.944E-2	7.451E+0	1.676E+1
-7.782E-2	7.351E+0	1.676E+1
-8.268E-2	7.516E+0	1.676E+1
-8.431E-2	7.536E+0	1.678E+1
-7.782E-2	7.487E+0	1.674E+1
-8.106E-2	7.562E+0	1.672E+1
-7.944E-2	7.445E+0	1.681E+1
-8.593E-2	7.481E+0	1.676E+1
-8.106E-2	7.416E+0	1.675E+1
-7.782E-2	7.429E+0	1.677E+1
-8.268E-2	7.396E+0	1.682E+1
-8.593E-2	7.435E+0	1.667E+1
-8.106E-2	7.474E+0	1.685E+1
-7.782E-2	7.425E+0	1.680E+1
-8.268E-2	7.357E+0	1.668E+1
-8.106E-2	7.390E+0	1.663E+1
-7.944E-2	7.523E+0	1.670E+1
-7.782E-2	7.487E+0	1.666E+1
-8.106E-2	7.425E+0	1.690E+1
-8.431E-2	7.458E+0	1.670E+1
-8.106E-2	7.432E+0	1.666E+1
-8.106E-2	7.435E+0	1.685E+1
-8.268E-2	7.477E+0	1.672E+1
-8.431E-2	7.451E+0	1.677E+1
-7.782E-2	7.451E+0	1.692E+1
-7.782E-2	7.276E+0	1.672E+1
-8.431E-2	7.455E+0	1.692E+1
-8.268E-2	7.309E+0	1.676E+1
-8.106E-2	7.445E+0	1.673E+1
-7.782E-2	7.523E+0	1.682E+1
-8.106E-2	7.458E+0	1.674E+1
-8.593E-2	7.351E+0	1.676E+1
-7.944E-2	7.393E+0	1.684E+1
-7.944E-2	7.412E+0	1.676E+1
-8.431E-2	7.406E+0	1.659E+1
-8.593E-2	7.328E+0	1.679E+1
-7.782E-2	7.416E+0	1.668E+1
-7.620E-2	7.432E+0	1.668E+1
-8.268E-2	7.387E+0	1.687E+1
-8.268E-2	7.409E+0	1.675E+1
-8.106E-2	7.387E+0	1.680E+1
-7.944E-2	7.503E+0	1.677E+1
-8.268E-2	7.429E+0	1.669E+1
-8.431E-2	7.432E+0	1.671E+1
-7.620E-2	7.367E+0	1.683E+1
-8.106E-2	7.536E+0	1.671E+1
-8.268E-2	7.429E+0	1.670E+1
-8.106E-2	7.507E+0	1.664E+1
-7.782E-2	7.435E+0	1.684E+1
-7.620E-2	7.468E+0	1.656E+1
-8.106E-2	7.383E+0	1.677E+1
-8.593E-2	7.328E+0	1.688E+1
-7.944E-2	7.468E+0	1.659E+1
-7.944E-2	7.468E+0	1.663E+1
-8.431E-2	7.348E+0	1.656E+1
-8.593E-2	7.455E+0	1.653E+1
-7.944E-2	7.451E+0	1.689E+1
-7.944E-2	7.400E+0	1.673E+1
-8.593E-2	7.445E+0	1.671E+1
-8.431E-2	7.374E+0	1.681E+1
-8.106E-2	7.500E+0	1.680E+1
-8.106E-2	7.338E+0	1.666E+1
-8.106E-2	7.396E+0	1.659E+1
-8.268E-2	7.377E+0	1.687E+1
-8.106E-2	7.448E+0	1.678E+1
-7.944E-2	7.451E+0	1.670E+1
-8.268E-2	7.425E+0	1.683E+1
-8.268E-2	7.435E+0	1.655E+1
-7.944E-2	7.435E+0	1.678E+1
-7.944E-2	7.503E+0	1.667E+1
-8.593E-2	7.487E+0	1.664E+1
-8.593E-2	7.474E+0	1.682E+1
-7.944E-2	7.471E+0	1.680E+1
-7.944E-2	7.516E+0	1.690E+1
-8.106E-2	7.419E+0	1.663E+1
-8.106E-2	7.409E+0	1.674E+1
-8.106E-2	7.406E+0	1.665E+1
-7.620E-2	7.283E+0	1.673E+1
-8.268E-2	7.464E+0	1.674E+1
-8.268E-2	7.461E+0	1.679E+1
-7.782E-2	7.387E+0	1.669E+1
-8.106E-2	7.442E+0	1.661E+1
-8.268E-2	7.520E+0	1.677E+1
-8.268E-2	7.387E+0	1.661E+1
-7.944E-2	7.364E+0	1.685E+1
-7.782E-2	7.523E+0	1.665E+1
-8.268E-2	7.351E+0	1.688E+1
-8.431E-2	7.412E+0	1.676E+1
-8.106E-2	7.400E+0	1.668E+1
-7.782E-2	7.477E+0	1.662E+1
-8.431E-2	7.484E+0	1.667E+1
-8.268E-2	7.477E+0	1.689E+1
-7.620E-2	7.374E+0	1.664E+1
-7.944E-2	7.383E+0	1.676E+1
-8.106E-2	7.409E+0	1.686E+1
-8.268E-2	7.351E+0	1.676E+1
-7.944E-2	7.416E+0	1.665E+1
-7.782E-2	7.250E+0	1.671E+1
-8.431E-2	7.500E+0	1.686E+1
-8.268E-2	7.292E+0	1.677E+1
-7.782E-2	7.419E+0	1.673E+1
-8.106E-2	7.315E+0	1.674E+1
-8.268E-2	7.425E+0	1.676E+1
-8.268E-2	7.503E+0	1.666E+1
-7.620E-2	7.484E+0	1.674E+1
-7.782E-2	7.458E+0	1.665E+1
-8.268E-2	7.380E+0	1.674E+1
-8.106E-2	7.432E+0	1.661E+1
-7.944E-2	7.409E+0	1.659E+1
-8.106E-2	7.468E+0	1.677E+1
-8.268E-2	7.458E+0	1.687E+1
-8.431E-2	7.438E+0	1.661E+1
-8.106E-2	7.435E+0	1.676E+1
-7.782E-2	7.523E+0	1.680E+1
-7.782E-2	7.477E+0	1.667E+1
-8.106E-2	7.435E+0	1.674E+1
-7.944E-2	7.400E+0	1.659E+1
-7.620E-2	7.393E+0	1.672E+1
-8.431E-2	7.422E+0	1.662E+1
-8.106E-2	7.412E+0	1.668E+1
-7.782E-2	7.474E+0	1.678E+1
-7.782E-2	7.305E+0	1.676E+1
-8.268E-2	7.377E+0	1.664E+1
-8.268E-2	7.387E+0	1.679E+1
-7.944E-2	7.429E+0	1.686E+1
-7.944E-2	7.438E+0	1.670E+1
-8.268E-2	7.370E+0	1.673E+1
-8.268E-2	7.309E+0	1.657E+1
-8.106E-2	7.315E+0	1.666E+1
-8.106E-2	7.458E+0	1.678E+1
-8.106E-2	7.477E+0	1.671E+1
-8.268E-2	7.510E+0	1.681E+1
-8.106E-2	7.458E+0	1.652E+1
-7.782E-2	7.286E+0	1.666E+1
-8.268E-2	7.328E+0	1.672E+1
-8.268E-2	7.406E+0	1.675E+1
-7.944E-2	7.448E+0	1.673E+1
-7.944E-2	7.432E+0	1.665E+1
-8.268E-2	7.500E+0	1.671E+1
-8.268E-2	7.338E+0	1.674E+1
-7.944E-2	7.445E+0	1.664E+1
-7.944E-2	7.435E+0	1.677E+1
-8.268E-2	7.513E+0	1.684E+1
-8.106E-2	7.442E+0	1.668E+1
-7.782E-2	7.464E+0	1.672E+1
-7.782E-2	7.497E+0	1.672E+1
-8.268E-2	7.471E+0	1.659E+1
-8.268E-2	7.416E+0	1.675E+1
-7.944E-2	7.529E+0	1.662E+1
-7.782E-2	7.555E+0	1.675E+1
-7.944E-2	7.279E+0	1.658E+1
-8.106E-2	7.442E+0	1.688E+1
-7.782E-2	7.322E+0	1.672E+1
-7.782E-2	7.445E+0	1.656E+1
-8.106E-2	7.374E+0	1.673E+1
-8.431E-2	7.422E+0	1.664E+1
-7.782E-2	7.370E+0	1.686E+1
-7.620E-2	7.513E+0	1.681E+1
-8.268E-2	7.487E+0	1.674E+1
-8.268E-2	7.344E+0	1.682E+1
-7.944E-2	7.409E+0	1.681E+1
-7.782E-2	7.425E+0	1.655E+1
-8.268E-2	7.416E+0	1.681E+1
-8.106E-2	7.315E+0	1.684E+1
-7.620E-2	7.357E+0	1.662E+1
-8.106E-2	7.471E+0	1.652E+1
-7.944E-2	7.607E+0	1.670E+1
-8.593E-2	7.380E+0	1.683E+1
-7.944E-2	7.396E+0	1.666E+1
-7.782E-2	7.383E+0	1.673E+1
-7.944E-2	7.406E+0	1.673E+1
-8.268E-2	7.412E+0	1.682E+1
-7.782E-2	7.335E+0	1.673E+1
-7.782E-2	7.370E+0	1.673E+1
-8.106E-2	7.429E+0	1.685E+1
-8.106E-2	7.341E+0	1.668E+1
-7.944E-2	7.348E+0	1.680E+1
-7.782E-2	7.533E+0	1.665E+1
-8.268E-2	7.341E+0	1.678E+1
-8.431E-2	7.422E+0	1.676E+1
-7.782E-2	7.533E+0	1.675E+1
-7.944E-2	7.328E+0	1.687E+1
-8.268E-2	7.445E+0	1.662E+1
-8.431E-2	7.367E+0	1.664E+1
-7.782E-2	7.438E+0	1.682E+1
-7.782E-2	7.357E+0	1.676E+1
-8.268E-2	7.468E+0	1.674E+1
-8.106E-2	7.396E+0	1.662E+1
-7.782E-2	7.442E+0	1.676E+1
-7.457E-2	7.464E+0	1.675E+1
-8.268E-2	7.380E+0	1.680E+1
-8.268E-2	7.510E+0	1.684E+1
-7.944E-2	7.416E+0	1.667E+1
-7.782E-2	7.416E+0	1.673E+1
-7.944E-2	7.341E+0	1.680E+1
-8.431E-2	7.416E+0	1.674E+1
-7.620E-2	7.549E+0	1.670E+1
-7.782E-2	7.377E+0	1.669E+1
-7.944E-2	7.464E+0	1.669E+1
-8.106E-2	7.396E+0	1.676E+1
-7.782E-2	7.494E+0	1.689E+1
-7.620E-2	7.503E+0	1.672E+1
-8.106E-2	7.435E+0	1.676E+1
-7.944E-2	7.432E+0	1.678E+1
-7.782E-2	7.520E+0	1.668E+1
-7.944E-2	7.490E+0	1.673E+1
-8.106E-2	7.416E+0	1.669E+1
-8.268E-2	7.523E+0	1.672E+1
-7.782E-2	7.494E+0	1.679E+1
-7.782E-2	7.390E+0	1.672E+1
-8.268E-2	7.322E+0	1.678E+1
-8.268E-2	7.325E+0	1.668E+1
-8.106E-2	7.387E+0	1.671E+1
-7.782E-2	7.419E+0	1.670E+1
-8.106E-2	7.448E+0	1.666E+1
-8.431E-2	7.400E+0	1.681E+1
-7.782E-2	7.387E+0	1.662E+1
-7.782E-2	7.387E+0	1.680E+1
-8.268E-2	7.419E+0	1.690E+1
-8.268E-2	7.341E+0	1.678E+1
-7.782E-2	7.471E+0	1.677E+1
-7.620E-2	7.474E+0	1.676E+1
-8.431E-2	7.451E+0	1.680E+1
-8.593E-2	7.400E+0	1.673E+1
-7.620E-2	7.396E+0	1.678E+1
-7.620E-2	7.380E+0	1.677E+1
-8.268E-2	7.380E+0	1.676E+1
-8.431E-2	7.429E+0	1.677E+1
-7.944E-2	7.445E+0	1.682E+1
-7.944E-2	7.451E+0	1.680E+1
-8.106E-2	7.520E+0	1.671E+1
-8.106E-2	7.461E+0	1.673E+1
-7.944E-2	7.481E+0	1.677E+1
-7.457E-2	7.468E+0	1.666E+1
-8.268E-2	7.416E+0	1.680E+1
-8.593E-2	7.409E+0	1.673E+1
-7.944E-2	7.523E+0	1.676E+1
-7.782E-2	7.458E+0	1.672E+1
-8.106E-2	7.419E+0	1.679E+1
-8.431E-2	7.341E+0	1.659E+1
-7.782E-2	7.445E+0	1.677E+1
-7.944E-2	7.390E+0	1.678E+1
-8.106E-2	7.377E+0	1.674E+1
-8.268E-2	7.354E+0	1.675E+1
-7.620E-2	7.315E+0	1.662E+1
-7.944E-2	7.374E+0	1.670E+1
-8.268E-2	7.435E+0	1.672E+1
-8.268E-2	7.484E+0	1.673E+1
-7.782E-2	7.396E+0	1.666E+1
-7.295E-2	7.471E+0	1.670E+1
-8.268E-2	7.520E+0	1.680E+1
-8.268E-2	7.374E+0	1.665E+1
-8.431E-2	7.406E+0	1.671E+1
-7.620E-2	7.432E+0	1.672E+1
-8.106E-2	7.461E+0	1.697E+1
-8.431E-2	7.344E+0	1.662E+1
-7.944E-2	7.412E+0	1.678E+1
-7.944E-2	7.374E+0	1.678E+1
-8.431E-2	7.403E+0	1.672E+1
-8.106E-2	7.325E+0	1.675E+1
-7.782E-2	7.442E+0	1.674E+1
-7.944E-2	7.387E+0	1.679E+1
-8.106E-2	7.435E+0	1.680E+1
-8.431E-2	7.435E+0	1.661E+1
-7.944E-2	7.344E+0	1.675E+1
-7.782E-2	7.409E+0	1.670E+1
-8.106E-2	7.396E+0	1.678E+1
-8.268E-2	7.393E+0	1.680E+1
-7.782E-2	7.403E+0	1.670E+1
-7.620E-2	7.429E+0	1.669E+1
-8.106E-2	7.458E+0	1.684E+1
-8.106E-2	7.435E+0	1.675E+1
-7.944E-2	7.458E+0	1.687E+1
-7.944E-2	7.477E+0	1.677E+1
-8.431E-2	7.490E+0	1.685E+1
-8.268E-2	7.536E+0	1.668E+1
-7.620E-2	7.442E+0	1.662E+1
-7.782E-2	7.425E+0	1.667E+1
-8.106E-2	7.429E+0	1.675E+1
-8.593E-2	7.416E+0	1.684E+1
-7.620E-2	7.377E+0	1.662E+1
-7.944E-2	7.429E+0	1.664E+1
-8.106E-2	7.494E+0	1.683E+1
-8.268E-2	7.390E+0	1.682E+1
-7.944E-2	7.481E+0	1.672E+1
-7.620E-2	7.445E+0	1.673E+1
-8.268E-2	7.442E+0	1.684E+1
-8.431E-2	7.494E+0	1.666E+1
-7.782E-2	7.412E+0	1.678E+1
-7.620E-2	7.400E+0	1.677E+1
-8.431E-2	7.263E+0	1.675E+1
-8.268E-2	7.412E+0	1.674E+1
-7.782E-2	7.429E+0	1.675E+1
-7.782E-2	7.374E+0	1.681E+1
-8.268E-2	7.370E+0	1.664E+1
-8.431E-2	7.370E+0	1.668E+1
-7.620E-2	7.361E+0	1.667E+1
-7.620E-2	7.380E+0	1.670E+1
-7.944E-2	7.455E+0	1.681E+1
-8.431E-2	7.442E+0	1.670E+1
-8.106E-2	7.552E+0	1.658E+1
-8.268E-2	7.484E+0	1.663E+1
-8.268E-2	7.403E+0	1.667E+1
-8.268E-2	7.383E+0	1.683E+1
-7.457E-2	7.412E+0	1.681E+1
-7.944E-2	7.442E+0	1.661E+1
-8.268E-2	7.241E+0	1.652E+1
-8.106E-2	7.361E+0	1.675E+1
-7.782E-2	7.461E+0	1.685E+1
-7.620E-2	7.325E+0	1.686E+1
-8.268E-2	7.435E+0	1.688E+1
-8.268E-2	7.419E+0	1.668E+1
-7.782E-2	7.370E+0	1.681E+1
-7.620E-2	7.425E+0	1.668E+1
-8.106E-2	7.409E+0	1.675E+1
-8.106E-2	7.503E+0	1.674E+1
-8.106E-2	7.367E+0	1.676E+1
-7.782E-2	7.348E+0	1.674E+1
-7.944E-2	7.374E+0	1.671E+1
-8.268E-2	7.331E+0	1.683E+1
-7.944E-2	7.429E+0	1.676E+1
-7.457E-2	7.325E+0	1.686E+1
-8.106E-2	7.406E+0	1.662E+1
-8.431E-2	7.396E+0	1.666E+1
-7.944E-2	7.461E+0	1.673E+1
-7.457E-2	7.318E+0	1.668E+1
-7.944E-2	7.338E+0	1.667E+1
-7.944E-2	7.396E+0	1.665E+1
-7.620E-2	7.325E+0	1.680E+1
-8.106E-2	7.425E+0	1.674E+1
-8.431E-2	7.497E+0	1.676E+1
-8.431E-2	7.471E+0	1.655E+1
-7.620E-2	7.370E+0	1.673E+1
-7.782E-2	7.406E+0	1.679E+1
-8.268E-2	7.296E+0	1.665E+1
-8.106E-2	7.568E+0	1.670E+1
-7.782E-2	7.425E+0	1.670E+1
-7.782E-2	7.400E+0	1.659E+1
-8.106E-2	7.387E+0	1.680E+1
-8.268E-2	7.471E+0	1.668E+1
-7.944E-2	7.361E+0	1.665E+1
-7.782E-2	7.429E+0	1.678E+1
-8.268E-2	7.455E+0	1.668E+1
-8.106E-2	7.451E+0	1.666E+1
-7.944E-2	7.328E+0	1.682E+1
-7.944E-2	7.555E+0	1.676E+1
-8.268E-2	7.422E+0	1.677E+1
-8.106E-2	7.455E+0	1.674E+1
-7.944E-2	7.477E+0	1.675E+1
-7.457E-2	7.406E+0	1.669E+1
-8.268E-2	7.387E+0	1.669E+1
-8.431E-2	7.448E+0	1.664E+1
-7.782E-2	7.351E+0	1.667E+1
-7.620E-2	7.396E+0	1.687E+1
-8.268E-2	7.477E+0	1.656E+1
-8.431E-2	7.419E+0	1.672E+1
-7.457E-2	7.422E+0	1.666E+1
-7.782E-2	7.383E+0	1.695E+1
-8.268E-2	7.390E+0	1.674E+1
-8.106E-2	7.370E+0	1.682E+1
-7.620E-2	7.461E+0	1.663E+1
-7.782E-2	7.390E+0	1.676E+1
-8.268E-2	7.374E+0	1.683E+1
-8.106E-2	7.464E+0	1.667E+1
-7.944E-2	7.484E+0	1.675E+1
-7.620E-2	7.458E+0	1.676E+1
-8.106E-2	7.429E+0	1.666E+1
-7.944E-2	7.416E+0	1.661E+1
-7.782E-2	7.416E+0	1.662E+1
-7.782E-2	7.513E+0	1.668E+1
-7.944E-2	7.325E+0	1.658E+1
-8.106E-2	7.461E+0	1.667E+1
-7.457E-2	7.503E+0	1.669E+1
-7.944E-2	7.455E+0	1.675E+1
-8.268E-2	7.438E+0	1.668E+1
-8.268E-2	7.374E+0	1.659E+1
-7.457E-2	7.406E+0	1.670E+1
-7.457E-2	7.445E+0	1.684E+1
-8.106E-2	7.451E+0	1.664E+1
-8.268E-2	7.494E+0	1.670E+1
-7.782E-2	7.575E+0	1.672E+1
-7.782E-2	7.471E+0	1.667E+1
-8.106E-2	7.438E+0	1.669E+1
-8.106E-2	7.377E+0	1.668E+1
-7.944E-2	7.338E+0	1.663E+1
-7.457E-2	7.377E+0	1.664E+1
-7.782E-2	7.335E+0	1.666E+1
-8.431E-2	7.354E+0	1.681E+1
-7.620E-2	7.370E+0	1.682E+1
-7.782E-2	7.451E+0	1.676E+1
-8.431E-2	7.464E+0	1.661E+1
-8.268E-2	7.487E+0	1.683E+1
-7.620E-2	7.383E+0	1.674E+1
-7.620E-2	7.471E+0	1.667E+1
-8.268E-2	7.390E+0	1.681E+1
-8.268E-2	7.468E+0	1.668E+1
-7.782E-2	7.445E+0	1.680E+1
-7.457E-2	7.387E+0	1.687E+1
-7.944E-2	7.510E+0	1.668E+1
-8.268E-2	7.484E+0	1.663E+1
-7.782E-2	7.348E+0	1.658E+1
-7.782E-2	7.503E+0	1.674E+1
-8.268E-2	7.354E+0	1.684E+1
-8.268E-2	7.474E+0	1.683E+1
-7.782E-2	7.425E+0	1.674E+1
-7.782E-2	7.487E+0	1.673E+1
-8.106E-2	7.461E+0	1.676E+1
-8.268E-2	7.477E+0	1.664E+1
-7.457E-2	7.455E+0	1.658E+1
-7.620E-2	7.422E+0	1.673E+1
-8.106E-2	7.377E+0	1.668E+1
-8.268E-2	7.451E+0	1.689E+1
-7.782E-2	7.406E+0	1.663E+1
-7.782E-2	7.477E+0	1.662E+1
-8.268E-2	7.380E+0	1.678E+1
-7.944E-2	7.335E+0	1.683E+1
-7.944E-2	7.510E+0	1.667E+1
-7.457E-2	7.302E+0	1.668E+1
-8.106E-2	7.484E+0	1.668E+1
-8.268E-2	7.348E+0	1.680E+1
-7.620E-2	7.545E+0	1.663E+1
-7.620E-2	7.487E+0	1.689E+1
-8.106E-2	7.374E+0	1.662E+1
-8.268E-2	7.474E+0	1.667E+1
-8.106E-2	7.409E+0	1.678E+1
-7.620E-2	7.416E+0	1.668E+1
-8.106E-2	7.400E+0	1.658E+1
-8.106E-2	7.422E+0	1.672E+1
-7.782E-2	7.370E+0	1.686E+1
-7.782E-2	7.354E+0	1.682E+1
-8.268E-2	7.380E+0	1.681E+1
-8.268E-2	7.432E+0	1.664E+1
-7.944E-2	7.500E+0	1.678E+1
-7.620E-2	7.377E+0	1.655E+1
-8.268E-2	7.357E+0	1.670E+1
-8.106E-2	7.403E+0	1.676E+1
-7.944E-2	7.357E+0	1.682E+1
-7.620E-2	7.451E+0	1.676E+1
-8.268E-2	7.490E+0	1.674E+1
-8.106E-2	7.458E+0	1.667E+1
-7.944E-2	7.435E+0	1.679E+1
-7.620E-2	7.484E+0	1.666E+1
-8.106E-2	7.367E+0	1.661E+1
-8.431E-2	7.370E+0	1.668E+1
-7.782E-2	7.367E+0	1.671E+1
-7.620E-2	7.458E+0	1.667E+1
-7.782E-2	7.448E+0	1.674E+1
-8.268E-2	7.419E+0	1.658E+1
-7.944E-2	7.390E+0	1.677E+1
-7.782E-2	7.455E+0	1.661E+1
-7.944E-2	7.354E+0	1.667E+1
-8.106E-2	7.383E+0	1.654E+1
-7.944E-2	7.416E+0	1.669E+1
-7.620E-2	7.477E+0	1.676E+1
-8.431E-2	7.503E+0	1.659E+1
-8.268E-2	7.497E+0	1.666E+1
-7.782E-2	7.448E+0	1.673E+1
-7.782E-2	7.403E+0	1.671E+1
-8.106E-2	7.393E+0	1.693E+1
-8.106E-2	7.510E+0	1.674E+1
-7.944E-2	7.458E+0	1.670E+1
-7.782E-2	7.419E+0	1.681E+1
-7.944E-2	7.322E+0	1.667E+1
-7.944E-2	7.438E+0	1.677E+1
-7.944E-2	7.429E+0	1.679E+1
-7.620E-2	7.309E+0	1.664E+1
-7.944E-2	7.318E+0	1.661E+1
-7.944E-2	7.503E+0	1.670E+1
-7.620E-2	7.494E+0	1.683E+1
-7.620E-2	7.442E+0	1.673E+1
-8.268E-2	7.380E+0	1.667E+1
-7.944E-2	7.477E+0	1.667E+1
-7.944E-2	7.412E+0	1.682E+1
-7.620E-2	7.377E+0	1.675E+1
-7.944E-2	7.400E+0	1.662E+1
-7.944E-2	7.380E+0	1.686E+1
-8.106E-2	7.400E+0	1.686E+1
-7.944E-2	7.432E+0	1.665E+1
-7.944E-2	7.393E+0	1.675E+1
-8.106E-2	7.250E+0	1.658E+1
-7.457E-2	7.396E+0	1.678E+1
-7.944E-2	7.276E+0	1.670E+1
-8.268E-2	7.396E+0	1.681E+1
-8.431E-2	7.377E+0	1.681E+1
-7.782E-2	7.409E+0	1.687E+1
-7.457E-2	7.451E+0	1.677E+1
-8.431E-2	7.357E+0	1.665E+1
-8.268E-2	7.497E+0	1.677E+1
-7.782E-2	7.409E+0	1.675E+1
-7.782E-2	7.348E+0	1.671E+1
-8.106E-2	7.325E+0	1.670E+1
-8.106E-2	7.529E+0	1.665E+1
-7.620E-2	7.390E+0	1.672E+1
-7.457E-2	7.309E+0	1.671E+1
-7.944E-2	7.325E+0	1.663E+1
-7.944E-2	7.455E+0	1.659E+1
-7.782E-2	7.374E+0	1.669E+1
-7.782E-2	7.422E+0	1.667E+1
-8.106E-2	7.403E+0	1.673E+1
-8.268E-2	7.387E+0	1.680E+1
-7.457E-2	7.497E+0	1.668E+1
-7.782E-2	7.419E+0	1.684E+1
-7.944E-2	7.367E+0	1.671E+1
-8.106E-2	7.438E+0	1.668E+1
-7.782E-2	7.461E+0	1.669E+1
-7.782E-2	7.448E+0	1.674E+1
-7.944E-2	7.442E+0	1.687E+1
-8.268E-2	7.442E+0	1.687E+1
-7.620E-2	7.367E+0	1.671E+1
-7.944E-2	7.455E+0	1.677E+1
-8.268E-2	7.448E+0	1.673E+1
-7.944E-2	7.513E+0	1.674E+1
-7.944E-2	7.302E+0	1.668E+1
-8.106E-2	7.383E+0	1.676E+1
-8.106E-2	7.500E+0	1.674E+1
-8.431E-2	7.283E+0	1.656E+1
-7.782E-2	7.374E+0	1.673E+1
-7.782E-2	7.484E+0	1.668E+1
-8.106E-2	7.451E+0	1.689E+1
-8.268E-2	7.416E+0	1.694E+1
-7.782E-2	7.500E+0	1.669E+1
-7.620E-2	7.374E+0	1.669E+1
-8.431E-2	7.455E+0	1.673E+1
-8.106E-2	7.458E+0	1.678E+1
-7.620E-2	7.377E+0	1.665E+1
-7.782E-2	7.490E+0	1.663E+1
-8.106E-2	7.409E+0	1.668E+1
-8.431E-2	7.338E+0	1.675E+1
-7.782E-2	7.458E+0	1.672E+1
-7.620E-2	7.419E+0	1.690E+1
-8.268E-2	7.464E+0	1.654E+1
-8.106E-2	7.318E+0	1.691E+1
-7.620E-2	7.393E+0	1.659E+1
-7.620E-2	7.432E+0	1.666E+1
-8.106E-2	7.419E+0	1.656E+1
-8.106E-2	7.461E+0	1.673E+1
-7.457E-2	7.458E+0	1.675E+1
-7.782E-2	7.383E+0	1.653E+1
-7.944E-2	7.383E+0	1.686E+1
-7.944E-2	7.390E+0	1.680E+1
-7.620E-2	7.461E+0	1.675E+1
-7.782E-2	7.338E+0	1.688E+1
-7.944E-2	7.273E+0	1.676E+1
-8.106E-2	7.461E+0	1.690E+1
-7.620E-2	7.435E+0	1.683E+1
-7.457E-2	7.435E+0	1.688E+1
-8.431E-2	7.338E+0	1.669E+1
-8.268E-2	7.448E+0	1.664E+1
-7.620E-2	7.380E+0	1.677E+1
-7.782E-2	7.484E+0	1.676E+1
-8.106E-2	7.451E+0	1.690E+1
-8.106E-2	7.503E+0	1.668E+1
-7.620E-2	7.474E+0	1.661E+1
-7.620E-2	7.468E+0	1.654E+1
-8.106E-2	7.412E+0	1.673E+1
-8.106E-2	7.400E+0	1.660E+1
-7.944E-2	7.393E+0	1.675E+1
-7.457E-2	7.442E+0	1.679E+1
-7.944E-2	7.468E+0	1.668E+1
-8.268E-2	7.416E+0	1.680E+1
-7.457E-2	7.390E+0	1.682E+1
-7.620E-2	7.406E+0	1.663E+1
-8.106E-2	7.490E+0	1.680E+1
-8.268E-2	7.419E+0	1.683E+1
-7.944E-2	7.435E+0	1.667E+1
-7.620E-2	7.487E+0	1.685E+1
-8.106E-2	7.335E+0	1.663E+1
-8.268E-2	7.487E+0	1.671E+1
-7.457E-2	7.494E+0	1.671E+1
-7.620E-2	7.396E+0	1.676E+1
-8.106E-2	7.403E+0	1.671E+1
-8.268E-2	7.364E+0	1.673E+1
-7.620E-2	7.448E+0	1.661E+1
-7.782E-2	7.497E+0	1.676E+1
-8.268E-2	7.481E+0	1.682E+1
-8.431E-2	7.387E+0	1.666E+1
-7.620E-2	7.383E+0	1.664E+1
-7.295E-2	7.435E+0	1.685E+1
-8.106E-2	7.364E+0	1.669E+1
-8.106E-2	7.487E+0	1.670E+1
-7.457E-2	7.429E+0	1.681E+1
-7.457E-2	7.481E+0	1.677E+1
-7.944E-2	7.442E+0	1.666E+1
-8.106E-2	7.442E+0	1.676E+1
-7.782E-2	7.367E+0	1.682E+1
-7.782E-2	7.393E+0	1.678E+1
-8.106E-2	7.305E+0	1.676E+1
-8.431E-2	7.529E+0	1.681E+1
-7.620E-2	7.380E+0	1.660E+1
-7.620E-2	7.409E+0	1.672E+1
-8.106E-2	7.396E+0	1.675E+1
-8.106E-2	7.464E+0	1.674E+1
-7.620E-2	7.422E+0	1.672E+1
-7.620E-2	7.429E+0	1.660E+1
-8.268E-2	7.432E+0	1.674E+1
-8.106E-2	7.425E+0	1.674E+1
-7.782E-2	7.425E+0	1.686E+1
-7.782E-2	7.425E+0	1.684E+1
-8.106E-2	7.487E+0	1.683E+1
-8.268E-2	7.390E+0	1.680E+1
-7.457E-2	7.513E+0	1.677E+1
-7.295E-2	7.484E+0	1.662E+1
-7.782E-2	7.477E+0	1.686E+1
-8.106E-2	7.448E+0	1.682E+1
-7.782E-2	7.409E+0	1.674E+1
-7.620E-2	7.568E+0	1.682E+1
-8.106E-2	7.412E+0	1.670E+1
-7.944E-2	7.357E+0	1.681E+1
-7.782E-2	7.451E+0	1.679E+1
-7.782E-2	7.393E+0	1.676E+1
-7.944E-2	7.494E+0	1.675E+1
-8.268E-2	7.387E+0	1.659E+1
-7.944E-2	7.503E+0	1.686E+1
-7.782E-2	7.432E+0	1.678E+1
-7.782E-2	7.335E+0	1.668E+1
-7.944E-2	7.474E+0	1.685E+1
-7.620E-2	7.416E+0	1.670E+1
-7.620E-2	7.432E+0	1.667E+1
-7.944E-2	7.374E+0	1.672E+1
-7.944E-2	7.406E+0	1.670E+1
-7.782E-2	7.464E+0	1.673E+1
-7.457E-2	7.477E+0	1.663E+1
-7.944E-2	7.435E+0	1.673E+1
-8.431E-2	7.575E+0	1.686E+1
-7.782E-2	7.335E+0	1.668E+1
-7.457E-2	7.422E+0	1.665E+1
-7.944E-2	7.354E+0	1.676E+1
-8.106E-2	7.231E+0	1.651E+1
-7.620E-2	7.468E+0	1.668E+1
-7.295E-2	7.474E+0	1.664E+1
-8.106E-2	7.429E+0	1.665E+1
-8.106E-2	7.451E+0	1.662E+1
-7.782E-2	7.526E+0	1.668E+1
-7.620E-2	7.364E+0	1.676E+1
-8.106E-2	7.419E+0	1.679E+1
-8.268E-2	7.351E+0	1.659E+1
-7.782E-2	7.451E+0	1.671E+1
-7.457E-2	7.481E+0	1.663E+1
-7.782E-2	7.520E+0	1.677E+1
-8.106E-2	7.396E+0	1.666E+1
-7.620E-2	7.416E+0	1.675E+1
-7.620E-2	7.494E+0	1.655E+1
-7.782E-2	7.429E+0	1.673E+1
-8.431E-2	7.380E+0	1.671E+1
-7.620E-2	7.494E+0	1.668E+1
-7.620E-2	7.374E+0	1.674E+1
-8.268E-2	7.357E+0	1.659E+1
-8.431E-2	7.507E+0	1.666E+1
-7.620E-2	7.422E+0	1.675E+1
-7.620E-2	7.494E+0	1.668E+1
-7.944E-2	7.474E+0	1.661E+1
-8.106E-2	7.442E+0	1.690E+1
-7.782E-2	7.513E+0	1.665E+1
-7.457E-2	7.539E+0	1.691E+1
-8.106E-2	7.494E+0	1.680E+1
-8.106E-2	7.461E+0	1.680E+1
-7.944E-2	7.477E+0	1.679E+1
-7.620E-2	7.494E+0	1.669E+1
-8.268E-2	7.481E+0	1.675E+1
-8.106E-2	7.484E+0	1.666E+1
-7.620E-2	7.390E+0	1.660E+1
-7.620E-2	7.435E+0	1.699E+1
-8.106E-2	7.455E+0	1.670E+1
-8.106E-2	7.497E+0	1.658E+1
-7.782E-2	7.484E+0	1.670E+1
-7.457E-2	7.422E+0	1.684E+1
-7.782E-2	7.422E+0	1.667E+1
-8.106E-2	7.468E+0	1.682E+1
-7.620E-2	7.383E+0	1.668E+1
-7.295E-2	7.438E+0	1.693E+1
-8.106E-2	7.432E+0	1.661E+1
-8.268E-2	7.484E+0	1.676E+1
-7.620E-2	7.490E+0	1.692E+1
-7.782E-2	7.507E+0	1.671E+1
-8.106E-2	7.438E+0	1.661E+1
-8.106E-2	7.400E+0	1.686E+1
-7.620E-2	7.416E+0	1.657E+1
-7.620E-2	7.526E+0	1.673E+1
-7.944E-2	7.448E+0	1.661E+1
-8.268E-2	7.357E+0	1.686E+1
-7.944E-2	7.477E+0	1.667E+1
-7.457E-2	7.328E+0	1.676E+1
-8.106E-2	7.438E+0	1.685E+1
-7.944E-2	7.438E+0	1.682E+1
-7.457E-2	7.484E+0	1.683E+1
-7.620E-2	7.406E+0	1.675E+1
-7.782E-2	7.474E+0	1.686E+1
-8.106E-2	7.468E+0	1.672E+1
-7.457E-2	7.400E+0	1.675E+1
-7.457E-2	7.393E+0	1.666E+1
-8.268E-2	7.536E+0	1.672E+1
-8.268E-2	7.481E+0	1.660E+1
-7.620E-2	7.351E+0	1.678E+1
-7.457E-2	7.513E+0	1.678E+1
-7.944E-2	7.416E+0	1.681E+1
-8.268E-2	7.393E+0	1.671E+1
-7.457E-2	7.471E+0	1.686E+1
-7.620E-2	7.464E+0	1.672E+1
-8.106E-2	7.383E+0	1.668E+1
-7.620E-2	7.354E+0	1.673E+1
-7.782E-2	7.361E+0	1.662E+1
-7.457E-2	7.503E+0	1.659E+1
-7.782E-2	7.435E+0	1.663E+1
-7.944E-2	7.383E+0	1.668E+1
-7.944E-2	7.458E+0	1.676E+1
-7.620E-2	7.380E+0	1.675E+1
-8.106E-2	7.445E+0	1.667E+1
-7.944E-2	7.425E+0	1.686E+1
-7.944E-2	7.429E+0	1.664E+1
-7.457E-2	7.445E+0	1.686E+1
-7.944E-2	7.487E+0	1.677E+1
-7.782E-2	7.361E+0	1.687E+1
-7.457E-2	7.526E+0	1.672E+1
-7.782E-2	7.400E+0	1.663E+1
-7.782E-2	7.403E+0	1.683E+1
-7.944E-2	7.383E+0	1.688E+1
-7.620E-2	7.442E+0	1.684E+1
-7.620E-2	7.425E+0	1.681E+1
-7.944E-2	7.503E+0	1.674E+1
-8.268E-2	7.361E+0	1.672E+1
-7.782E-2	7.542E+0	1.671E+1
-7.782E-2	7.445E+0	1.656E+1
-7.944E-2	7.500E+0	1.684E+1
-7.944E-2	7.335E+0	1.668E+1
-7.620E-2	7.536E+0	1.673E+1
-7.620E-2	7.438E+0	1.687E+1
-7.944E-2	7.393E+0	1.659E+1
-7.944E-2	7.464E+0	1.691E+1
-7.457E-2	7.406E+0	1.678E+1
-7.457E-2	7.500E+0	1.664E+1
-8.106E-2	7.481E+0	1.673E+1
-7.944E-2	7.445E+0	1.676E+1
-7.295E-2	7.387E+0	1.663E+1
-7.620E-2	7.500E+0	1.680E+1
-7.782E-2	7.422E+0	1.670E+1
-7.944E-2	7.425E+0	1.671E+1
-7.782E-2	7.458E+0	1.666E+1
-7.295E-2	7.468E+0	1.655E+1
-7.944E-2	7.357E+0	1.655E+1
-7.944E-2	7.497E+0	1.666E+1
-7.782E-2	7.497E+0	1.671E+1
-7.457E-2	7.464E+0	1.672E+1
-7.944E-2	7.442E+0	1.666E+1
-7.944E-2	7.484E+0	1.674E+1
-7.782E-2	7.500E+0	1.676E+1
-7.782E-2	7.455E+0	1.675E+1
-8.106E-2	7.523E+0	1.664E+1
-8.106E-2	7.396E+0	1.670E+1
-7.620E-2	7.406E+0	1.674E+1
-7.457E-2	7.412E+0	1.670E+1
-7.944E-2	7.406E+0	1.675E+1
-8.106E-2	7.370E+0	1.683E+1
-7.620E-2	7.471E+0	1.675E+1
-7.457E-2	7.529E+0	1.686E+1
-8.268E-2	7.510E+0	1.672E+1
-8.268E-2	7.516E+0	1.684E+1
-7.295E-2	7.464E+0	1.684E+1
-7.782E-2	7.409E+0	1.669E+1
-8.106E-2	7.370E+0	1.673E+1
-7.944E-2	7.283E+0	1.697E+1
-7.620E-2	7.497E+0	1.665E+1
-7.620E-2	7.510E+0	1.667E+1
-7.782E-2	7.435E+0	1.667E+1
-8.268E-2	7.481E+0	1.686E+1
-7.782E-2	7.568E+0	1.683E+1
-7.620E-2	7.526E+0	1.681E+1
-7.782E-2	7.348E+0	1.665E+1
-8.106E-2	7.338E+0	1.673E+1
-7.620E-2	7.513E+0	1.689E+1
-7.457E-2	7.471E+0	1.676E+1
-8.268E-2	7.477E+0	1.665E+1
-7.944E-2	7.549E+0	1.664E+1
-7.457E-2	7.494E+0	1.669E+1
-7.620E-2	7.403E+0	1.682E+1
-8.106E-2	7.442E+0	1.663E+1
-7.944E-2	7.461E+0	1.666E+1
-7.620E-2	7.487E+0	1.663E+1
-7.620E-2	7.412E+0	1.703E+1
-7.782E-2	7.461E+0	1.680E+1
-7.944E-2	7.468E+0	1.670E+1
-7.620E-2	7.377E+0	1.682E+1
-7.457E-2	7.357E+0	1.678E+1
-7.944E-2	7.523E+0	1.677E+1
-8.106E-2	7.451E+0	1.685E+1
-7.782E-2	7.432E+0	1.667E+1
-7.295E-2	7.481E+0	1.684E+1
-7.782E-2	7.445E+0	1.671E+1
-7.944E-2	7.357E+0	1.664E+1
-7.782E-2	7.400E+0	1.691E+1
-7.620E-2	7.438E+0	1.676E+1
-7.944E-2	7.344E+0	1.681E+1
-8.106E-2	7.344E+0	1.676E+1
-7.620E-2	7.494E+0	1.676E+1
-7.457E-2	7.422E+0	1.666E+1
-8.106E-2	7.474E+0	1.674E+1
-7.944E-2	7.429E+0	1.668E+1
-7.620E-2	7.539E+0	1.672E+1
-7.782E-2	7.396E+0	1.682E+1
-7.620E-2	7.442E+0	1.694E+1
-7.944E-2	7.390E+0	1.675E+1
-7.620E-2	7.455E+0	1.662E+1
-7.620E-2	7.396E+0	1.673E+1
-8.106E-2	7.390E+0	1.689E+1
-8.268E-2	7.474E+0	1.657E+1
-7.782E-2	7.422E+0	1.686E+1
-7.620E-2	7.380E+0	1.681E+1
-8.268E-2	7.507E+0	1.677E+1
-8.106E-2	7.429E+0	1.684E+1
-7.620E-2	7.377E+0	1.667E+1
-7.295E-2	7.455E+0	1.666E+1
-7.944E-2	7.468E+0	1.677E+1
-8.268E-2	7.468E+0	1.671E+1
-7.620E-2	7.448E+0	1.684E+1
-7.620E-2	7.445E+0	1.677E+1
-7.944E-2	7.464E+0	1.657E+1
-8.106E-2	7.416E+0	1.668E+1
-7.457E-2	7.322E+0	1.663E+1
-7.782E-2	7.338E+0	1.686E+1
-7.782E-2	7.393E+0	1.662E+1
-7.782E-2	7.438E+0	1.688E+1
-7.620E-2	7.393E+0	1.677E+1
-7.782E-2	7.377E+0	1.677E+1
-7.620E-2	7.416E+0	1.658E+1
-8.106E-2	7.507E+0	1.663E+1
-7.457E-2	7.432E+0	1.665E+1
-7.457E-2	7.361E+0	1.680E+1
-8.106E-2	7.367E+0	1.680E+1
-7.944E-2	7.380E+0	1.657E+1
-7.782E-2	7.400E+0	1.657E+1
-7.782E-2	7.325E+0	1.649E+1
-7.944E-2	7.390E+0	1.680E+1
-8.106E-2	7.390E+0	1.671E+1
-7.457E-2	7.516E+0	1.681E+1
-7.620E-2	7.387E+0	1.667E+1
-7.620E-2	7.455E+0	1.659E+1
-7.944E-2	7.387E+0	1.673E+1
-7.782E-2	7.516E+0	1.681E+1
-7.295E-2	7.529E+0	1.667E+1
-8.106E-2	7.403E+0	1.671E+1
-7.944E-2	7.455E+0	1.664E+1
-7.620E-2	7.419E+0	1.664E+1
-7.457E-2	7.425E+0	1.681E+1
-7.620E-2	7.416E+0	1.663E+1
-7.782E-2	7.390E+0	1.674E+1
-7.620E-2	7.487E+0	1.659E+1
-7.457E-2	7.461E+0	1.665E+1
-8.106E-2	7.429E+0	1.676E+1
-8.106E-2	7.471E+0	1.664E+1
-7.457E-2	7.429E+0	1.677E+1
-7.457E-2	7.510E+0	1.672E+1
-7.944E-2	7.328E+0	1.666E+1
-7.944E-2	7.500E+0	1.661E+1
-7.457E-2	7.412E+0	1.672E+1
-7.620E-2	7.490E+0	1.678E+1
-8.106E-2	7.461E+0	1.678E+1
-7.944E-2	7.442E+0	1.675E+1
-7.782E-2	7.429E+0	1.656E+1
-7.782E-2	7.380E+0	1.681E+1
-8.106E-2	7.396E+0	1.663E+1
-7.944E-2	7.390E+0	1.673E+1
-7.620E-2	7.409E+0	1.669E+1
-7.620E-2	7.361E+0	1.689E+1
-8.106E-2	7.416E+0	1.681E+1
-8.268E-2	7.516E+0	1.671E+1
-7.620E-2	7.503E+0	1.673E+1
-7.457E-2	7.432E+0	1.673E+1
-7.944E-2	7.523E+0	1.665E+1
-8.106E-2	7.400E+0	1.675E+1
-7.782E-2	7.497E+0	1.673E+1
-7.620E-2	7.390E+0	1.673E+1
-8.106E-2	7.510E+0	1.667E+1
-7.944E-2	7.364E+0	1.667E+1
-7.457E-2	7.422E+0	1.668E+1
-7.457E-2	7.630E+0	1.669E+1
-8.268E-2	7.484E+0	1.675E+1
-8.268E-2	7.520E+0	1.681E+1
-7.457E-2	7.526E+0	1.680E+1
-7.620E-2	7.464E+0	1.677E+1
-7.944E-2	7.416E+0	1.665E+1
-8.268E-2	7.425E+0	1.670E+1
-7.457E-2	7.445E+0	1.676E+1
-7.620E-2	7.545E+0	1.678E+1
-8.268E-2	7.400E+0	1.688E+1
-7.944E-2	7.455E+0	1.668E+1
-7.620E-2	7.438E+0	1.697E+1
-7.620E-2	7.435E+0	1.672E+1
-7.782E-2	7.390E+0	1.670E+1
-8.106E-2	7.549E+0	1.679E+1
-7.620E-2	7.490E+0	1.675E+1
-7.620E-2	7.406E+0	1.670E+1
-8.106E-2	7.344E+0	1.670E+1
-8.268E-2	7.351E+0	1.666E+1
-7.457E-2	7.516E+0	1.682E+1
-7.620E-2	7.481E+0	1.664E+1
-7.944E-2	7.494E+0	1.683E+1
-7.944E-2	7.484E+0	1.678E+1
-7.295E-2	7.390E+0	1.671E+1
-7.457E-2	7.412E+0	1.677E+1
-7.944E-2	7.497E+0	1.668E+1
-8.106E-2	7.451E+0	1.661E+1
-7.620E-2	7.461E+0	1.681E+1
-7.782E-2	7.497E+0	1.668E+1
-7.944E-2	7.481E+0	1.665E+1
-7.944E-2	7.435E+0	1.676E+1
-7.620E-2	7.503E+0	1.697E+1
-7.620E-2	7.442E+0	1.658E+1
-7.944E-2	7.468E+0	1.677E+1
-8.106E-2	7.503E+0	1.679E+1
-7.620E-2	7.468E+0	1.668E+1
-7.620E-2	7.422E+0	1.673E+1
-7.944E-2	7.425E+0	1.665E+1
-8.106E-2	7.406E+0	1.669E+1
-7.457E-2	7.526E+0	1.674E+1
-7.620E-2	7.425E+0	1.678E+1
-7.620E-2	7.442E+0	1.665E+1
-8.268E-2	7.471E+0	1.661E+1
-7.782E-2	7.412E+0	1.675E+1
-7.457E-2	7.503E+0	1.673E+1
-7.944E-2	7.370E+0	1.677E+1
-7.782E-2	7.380E+0	1.670E+1
-7.620E-2	7.396E+0	1.682E+1
-7.457E-2	7.344E+0	1.662E+1
-8.106E-2	7.523E+0	1.676E+1
-8.106E-2	7.396E+0	1.672E+1
-7.620E-2	7.432E+0	1.670E+1
-7.620E-2	7.416E+0	1.676E+1
-7.782E-2	7.442E+0	1.663E+1
-8.106E-2	7.438E+0	1.671E+1
-7.782E-2	7.409E+0	1.700E+1
-7.295E-2	7.474E+0	1.671E+1
-7.944E-2	7.344E+0	1.660E+1
-7.782E-2	7.474E+0	1.675E+1
-7.620E-2	7.510E+0	1.689E+1
-7.782E-2	7.406E+0	1.658E+1
-7.782E-2	7.520E+0	1.667E+1
-7.944E-2	7.461E+0	1.682E+1
-7.457E-2	7.429E+0	1.671E+1
-7.620E-2	7.412E+0	1.681E+1
-7.620E-2	7.448E+0	1.689E+1
-8.268E-2	7.510E+0	1.671E+1
-7.457E-2	7.383E+0	1.679E+1
-7.620E-2	7.529E+0	1.672E+1
-7.944E-2	7.406E+0	1.677E+1
-7.944E-2	7.490E+0	1.691E+1
-7.620E-2	7.432E+0	1.656E+1
-7.782E-2	7.494E+0	1.678E+1
-7.944E-2	7.403E+0	1.672E+1
-7.944E-2	7.400E+0	1.685E+1
-7.457E-2	7.565E+0	1.675E+1
-7.782E-2	7.393E+0	1.669E+1
-7.782E-2	7.503E+0	1.670E+1
-8.106E-2	7.331E+0	1.668E+1
-7.782E-2	7.400E+0	1.666E+1
-7.457E-2	7.438E+0	1.657E+1
-7.782E-2	7.464E+0	1.674E+1
-7.944E-2	7.458E+0	1.652E+1
-7.944E-2	7.442E+0	1.659E+1
-7.457E-2	7.458E+0	1.681E+1
-7.944E-2	7.523E+0	1.676E+1
-7.944E-2	7.416E+0	1.673E+1
-7.782E-2	7.435E+0	1.677E+1
-7.295E-2	7.484E+0	1.648E+1
-7.944E-2	7.396E+0	1.679E+1
-8.106E-2	7.412E+0	1.664E+1
-7.620E-2	7.448E+0	1.689E+1
-7.295E-2	7.578E+0	1.686E+1
-7.944E-2	7.412E+0	1.659E+1
-7.944E-2	7.335E+0	1.667E+1
-7.457E-2	7.542E+0	1.667E+1
-7.295E-2	7.425E+0	1.657E+1
-7.944E-2	7.448E+0	1.676E+1
-7.944E-2	7.309E+0	1.676E+1
-7.457E-2	7.383E+0	1.677E+1
-7.457E-2	7.364E+0	1.670E+1
-7.620E-2	7.357E+0	1.682E+1
-8.106E-2	7.448E+0	1.696E+1
-7.782E-2	7.387E+0	1.673E+1
-7.620E-2	7.380E+0	1.667E+1
-7.944E-2	7.400E+0	1.676E+1
-7.782E-2	7.455E+0	1.687E+1
-7.620E-2	7.435E+0	1.669E+1
-7.133E-2	7.419E+0	1.668E+1
-8.268E-2	7.406E+0	1.676E+1
-7.782E-2	7.374E+0	1.676E+1
-7.782E-2	7.468E+0	1.692E+1
-7.620E-2	7.474E+0	1.678E+1
-7.782E-2	7.419E+0	1.679E+1
-7.944E-2	7.435E+0	1.691E+1
-7.295E-2	7.438E+0	1.669E+1
-7.457E-2	7.542E+0	1.675E+1
-8.106E-2	7.429E+0	1.679E+1
-8.106E-2	7.458E+0	1.686E+1
-7.620E-2	7.484E+0	1.680E+1
-7.620E-2	7.458E+0	1.674E+1
-7.782E-2	7.299E+0	1.664E+1
-8.106E-2	7.474E+0	1.669E+1
-7.620E-2	7.370E+0	1.664E+1
-7.620E-2	7.464E+0	1.681E+1
-7.944E-2	7.510E+0	1.669E+1
-7.944E-2	7.484E+0	1.655E+1
-7.133E-2	7.510E+0	1.688E+1
-7.457E-2	7.435E+0	1.672E+1
-7.782E-2	7.451E+0	1.658E+1
-7.782E-2	7.445E+0	1.674E+1
-7.782E-2	7.393E+0	1.679E+1
-7.620E-2	7.461E+0	1.684E+1
-8.106E-2	7.374E+0	1.672E+1
-7.944E-2	7.474E+0	1.663E+1
-7.620E-2	7.500E+0	1.673E+1
-7.620E-2	7.383E+0	1.667E+1
-7.944E-2	7.435E+0	1.672E+1
-7.944E-2	7.435E+0	1.662E+1
-7.457E-2	7.451E+0	1.664E+1
-7.620E-2	7.575E+0	1.674E+1
-7.944E-2	7.429E+0	1.667E+1
-8.268E-2	7.318E+0	1.666E+1
-7.782E-2	7.536E+0	1.675E+1
-7.457E-2	7.442E+0	1.663E+1
-7.782E-2	7.474E+0	1.672E+1
-8.268E-2	7.422E+0	1.679E+1
-7.457E-2	7.435E+0	1.663E+1
-7.620E-2	7.380E+0	1.670E+1
-7.782E-2	7.481E+0	1.687E+1
-7.944E-2	7.406E+0	1.674E+1
-7.620E-2	7.455E+0	1.680E+1
-7.457E-2	7.422E+0	1.682E+1
-8.106E-2	7.487E+0	1.671E+1
-8.106E-2	7.455E+0	1.694E+1
-7.295E-2	7.445E+0	1.671E+1
-7.457E-2	7.507E+0	1.677E+1
-7.944E-2	7.526E+0	1.676E+1
-8.106E-2	7.344E+0	1.679E+1
-7.620E-2	7.513E+0	1.688E+1
-7.944E-2	7.487E+0	1.665E+1
-7.944E-2	7.341E+0	1.678E+1
-7.944E-2	7.406E+0	1.669E+1
-7.457E-2	7.471E+0	1.672E+1
-7.295E-2	7.377E+0	1.684E+1
-7.944E-2	7.461E+0	1.661E+1
-8.268E-2	7.429E+0	1.667E+1
-7.457E-2	7.406E+0	1.680E+1
-7.620E-2	7.348E+0	1.676E+1
-7.620E-2	7.374E+0	1.672E+1
-7.620E-2	7.416E+0	1.675E+1
-7.620E-2	7.474E+0	1.687E+1
-7.457E-2	7.429E+0	1.688E+1
-7.782E-2	7.477E+0	1.663E+1
-7.944E-2	7.481E+0	1.662E+1
-7.457E-2	7.516E+0	1.674E+1
-7.782E-2	7.474E+0	1.691E+1
-7.782E-2	7.468E+0	1.666E+1
-8.106E-2	7.344E+0	1.678E+1
-7.620E-2	7.325E+0	1.678E+1
-7.457E-2	7.341E+0	1.685E+1
-7.944E-2	7.422E+0	1.669E+1
-8.268E-2	7.400E+0	1.684E+1
-7.620E-2	7.409E+0	1.677E+1
-7.295E-2	7.400E+0	1.670E+1
-7.944E-2	7.451E+0	1.656E+1
-7.944E-2	7.487E+0	1.658E+1
-7.620E-2	7.412E+0	1.697E+1
-7.457E-2	7.539E+0	1.669E+1
-7.944E-2	7.555E+0	1.672E+1
-7.944E-2	7.442E+0	1.673E+1
-7.620E-2	7.445E+0	1.676E+1
-7.620E-2	7.448E+0	1.671E+1
-7.782E-2	7.406E+0	1.673E+1
-7.944E-2	7.490E+0	1.658E+1
-7.620E-2	7.387E+0	1.655E+1
-7.620E-2	7.448E+0	1.667E+1
-8.106E-2	7.396E+0	1.674E+1
-7.620E-2	7.562E+0	1.673E+1
-7.457E-2	7.474E+0	1.665E+1
-7.295E-2	7.494E+0	1.673E+1
-7.620E-2	7.422E+0	1.679E+1
-7.944E-2	7.481E+0	1.666E+1
-7.295E-2	7.322E+0	1.660E+1
-7.457E-2	7.471E+0	1.671E+1
-7.782E-2	7.406E+0	1.678E+1
-8.106E-2	7.568E+0	1.674E+1
-7.457E-2	7.377E+0	1.681E+1
-7.457E-2	7.448E+0	1.658E+1
-8.106E-2	7.448E+0	1.674E+1
-7.782E-2	7.406E+0	1.670E+1
-7.133E-2	7.416E+0	1.669E+1
-7.620E-2	7.494E+0	1.692E+1
-7.944E-2	7.442E+0	1.677E+1
-8.106E-2	7.370E+0	1.681E+1
-7.457E-2	7.422E+0	1.677E+1
-7.782E-2	7.442E+0	1.679E+1
-7.782E-2	7.445E+0	1.678E+1
-7.944E-2	7.442E+0	1.676E+1
-7.620E-2	7.338E+0	1.686E+1
-7.295E-2	7.445E+0	1.669E+1
-8.106E-2	7.422E+0	1.680E+1
-7.944E-2	7.526E+0	1.671E+1
-7.620E-2	7.325E+0	1.661E+1
-7.295E-2	7.380E+0	1.670E+1
-7.944E-2	7.396E+0	1.674E+1
-7.944E-2	7.458E+0	1.678E+1
-7.620E-2	7.432E+0	1.688E+1
-7.620E-2	7.487E+0	1.677E+1
-7.782E-2	7.458E+0	1.677E+1
-7.944E-2	7.409E+0	1.676E+1
-7.295E-2	7.507E+0	1.676E+1
-7.457E-2	7.400E+0	1.679E+1
-7.944E-2	7.390E+0	1.691E+1
-7.944E-2	7.403E+0	1.674E+1
-7.295E-2	7.335E+0	1.676E+1
-7.620E-2	7.432E+0	1.672E+1
-7.782E-2	7.419E+0	1.673E+1
-7.782E-2	7.507E+0	1.669E+1
-7.620E-2	7.500E+0	1.675E+1
-7.620E-2	7.471E+0	1.685E+1
-7.782E-2	7.533E+0	1.671E+1
-8.268E-2	7.396E+0	1.679E+1
-7.457E-2	7.361E+0	1.683E+1
-7.457E-2	7.448E+0	1.668E+1
-7.782E-2	7.503E+0	1.657E+1
-7.782E-2	7.513E+0	1.672E+1
-7.457E-2	7.575E+0	1.657E+1
-7.457E-2	7.383E+0	1.672E+1
[truncated: 82,236 more rows]
