# Supplementary material for: Improved ANAP incorporation and VCF analysis reveal details of P2X7 current facilitation and a limited conformational interplay between ATP binding and the intracellular ballast domain
Source: eLife. 2023 Jan 4;12:e82479. doi: 10.7554/eLife.82479 (PMC9859053; doi:10.7554/eLife.82479)
Supplement: Figure 3—figure supplement 1—source data 1. [file elife-82479-fig3-figsupp1-data1.zip › Figure-3_figure-supplement-1_source-data-1/GlyR_H2O_m07#06.csv]

-5.673E-2	1.914E+0	3.672E+0
-5.998E-2	1.950E+0	3.604E+0
-5.511E-2	1.875E+0	3.718E+0
-5.187E-2	1.820E+0	3.559E+0
-5.349E-2	1.911E+0	3.630E+0
-5.835E-2	1.836E+0	3.633E+0
-5.998E-2	1.859E+0	3.705E+0
-5.673E-2	1.839E+0	3.624E+0
-5.349E-2	1.826E+0	3.627E+0
-5.835E-2	1.856E+0	3.575E+0
-5.835E-2	1.888E+0	3.666E+0
-5.511E-2	1.852E+0	3.601E+0
-5.673E-2	1.869E+0	3.630E+0
-5.673E-2	1.911E+0	3.598E+0
-5.998E-2	1.888E+0	3.627E+0
-5.349E-2	1.856E+0	3.633E+0
-5.511E-2	1.878E+0	3.692E+0
-5.998E-2	1.856E+0	3.666E+0
-5.835E-2	1.953E+0	3.614E+0
-5.835E-2	1.862E+0	3.614E+0
-5.511E-2	1.901E+0	3.675E+0
-5.998E-2	1.898E+0	3.559E+0
-5.835E-2	1.856E+0	3.692E+0
-5.187E-2	1.885E+0	3.640E+0
-5.511E-2	1.817E+0	3.630E+0
-5.835E-2	1.878E+0	3.588E+0
-5.673E-2	1.852E+0	3.630E+0
-5.349E-2	1.843E+0	3.633E+0
-5.673E-2	1.862E+0	3.646E+0
-5.673E-2	1.865E+0	3.630E+0
-5.835E-2	1.807E+0	3.669E+0
-5.511E-2	1.885E+0	3.585E+0
-5.349E-2	1.895E+0	3.614E+0
-5.998E-2	1.891E+0	3.643E+0
-5.998E-2	1.895E+0	3.601E+0
-5.673E-2	1.946E+0	3.643E+0
-5.349E-2	1.927E+0	3.650E+0
-5.998E-2	1.869E+0	3.659E+0
-5.673E-2	1.849E+0	3.646E+0
-5.187E-2	1.859E+0	3.620E+0
-5.673E-2	1.820E+0	3.568E+0
-5.998E-2	1.937E+0	3.536E+0
-5.998E-2	1.843E+0	3.607E+0
-5.349E-2	1.888E+0	3.653E+0
-5.511E-2	1.878E+0	3.688E+0
-6.160E-2	1.911E+0	3.575E+0
-5.835E-2	1.888E+0	3.572E+0
-5.835E-2	1.882E+0	3.637E+0
-5.511E-2	1.869E+0	3.585E+0
-6.160E-2	1.817E+0	3.679E+0
-5.673E-2	1.859E+0	3.666E+0
-5.349E-2	1.927E+0	3.650E+0
-5.511E-2	1.904E+0	3.679E+0
-5.835E-2	1.862E+0	3.594E+0
-5.998E-2	1.908E+0	3.565E+0
-5.511E-2	1.888E+0	3.656E+0
-5.673E-2	1.888E+0	3.656E+0
-5.998E-2	1.872E+0	3.598E+0
-5.835E-2	1.895E+0	3.685E+0
-5.511E-2	1.898E+0	3.633E+0
-5.673E-2	1.872E+0	3.701E+0
-5.998E-2	1.914E+0	3.675E+0
-5.835E-2	1.891E+0	3.646E+0
-5.673E-2	1.865E+0	3.575E+0
-5.835E-2	1.813E+0	3.637E+0
-5.835E-2	1.901E+0	3.594E+0
-5.998E-2	1.872E+0	3.640E+0
-5.349E-2	1.917E+0	3.568E+0
-5.673E-2	1.849E+0	3.555E+0
-5.998E-2	1.950E+0	3.646E+0
-5.835E-2	1.917E+0	3.591E+0
-5.349E-2	1.875E+0	3.591E+0
-5.511E-2	1.927E+0	3.555E+0
-5.673E-2	1.862E+0	3.633E+0
-5.673E-2	1.924E+0	3.585E+0
-5.511E-2	1.859E+0	3.640E+0
-5.349E-2	1.865E+0	3.611E+0
-5.673E-2	1.862E+0	3.585E+0
-5.673E-2	1.869E+0	3.692E+0
-5.349E-2	1.872E+0	3.685E+0
-5.511E-2	1.953E+0	3.620E+0
-5.835E-2	1.839E+0	3.604E+0
-5.673E-2	1.908E+0	3.753E+0
-5.349E-2	1.872E+0	3.653E+0
-5.349E-2	1.917E+0	3.659E+0
-5.835E-2	1.911E+0	3.692E+0
-6.160E-2	1.924E+0	3.568E+0
-5.511E-2	1.849E+0	3.617E+0
-5.511E-2	1.901E+0	3.666E+0
-5.835E-2	1.833E+0	3.614E+0
-5.673E-2	1.875E+0	3.627E+0
-5.835E-2	1.888E+0	3.614E+0
-5.511E-2	1.862E+0	3.627E+0
-5.835E-2	1.872E+0	3.688E+0
-5.835E-2	1.904E+0	3.588E+0
-5.511E-2	1.875E+0	3.507E+0
-5.511E-2	1.878E+0	3.607E+0
-5.673E-2	1.930E+0	3.611E+0
-5.511E-2	1.891E+0	3.585E+0
-5.511E-2	1.885E+0	3.643E+0
-5.349E-2	1.898E+0	3.650E+0
-5.998E-2	1.846E+0	3.614E+0
-5.673E-2	1.875E+0	3.552E+0
-5.511E-2	1.865E+0	3.591E+0
-5.349E-2	1.891E+0	3.637E+0
-5.835E-2	1.859E+0	3.659E+0
-5.835E-2	1.820E+0	3.585E+0
-5.511E-2	1.836E+0	3.659E+0
-5.835E-2	1.898E+0	3.555E+0
-5.998E-2	1.882E+0	3.666E+0
-6.160E-2	1.927E+0	3.620E+0
-5.673E-2	1.849E+0	3.594E+0
-5.511E-2	1.859E+0	3.588E+0
-5.998E-2	1.875E+0	3.549E+0
-5.673E-2	1.901E+0	3.627E+0
-5.835E-2	1.895E+0	3.624E+0
-5.349E-2	1.856E+0	3.594E+0
-5.835E-2	1.846E+0	3.604E+0
-5.673E-2	1.933E+0	3.614E+0
-5.835E-2	1.843E+0	3.594E+0
-5.673E-2	1.920E+0	3.637E+0
-5.998E-2	1.904E+0	3.666E+0
-5.673E-2	1.862E+0	3.562E+0
-5.673E-2	1.872E+0	3.659E+0
-5.349E-2	1.878E+0	3.601E+0
-5.835E-2	1.917E+0	3.698E+0
-5.998E-2	1.891E+0	3.614E+0
-5.835E-2	1.846E+0	3.698E+0
-5.511E-2	1.852E+0	3.578E+0
-5.998E-2	1.836E+0	3.598E+0
-5.835E-2	1.875E+0	3.568E+0
-5.673E-2	1.901E+0	3.630E+0
-5.673E-2	1.865E+0	3.637E+0
-5.835E-2	1.856E+0	3.594E+0
-5.835E-2	1.830E+0	3.653E+0
-5.511E-2	1.859E+0	3.568E+0
-5.998E-2	1.865E+0	3.620E+0
-5.511E-2	1.852E+0	3.637E+0
-5.835E-2	1.878E+0	3.604E+0
-5.511E-2	1.895E+0	3.669E+0
-5.673E-2	1.852E+0	3.643E+0
-5.511E-2	1.885E+0	3.520E+0
-5.835E-2	1.852E+0	3.675E+0
-5.511E-2	1.882E+0	3.685E+0
-5.511E-2	1.891E+0	3.646E+0
-5.835E-2	1.878E+0	3.640E+0
-5.511E-2	1.823E+0	3.624E+0
-5.187E-2	1.869E+0	3.643E+0
-5.511E-2	1.836E+0	3.643E+0
-5.835E-2	1.862E+0	3.643E+0
-5.673E-2	1.882E+0	3.672E+0
-5.349E-2	1.914E+0	3.611E+0
-5.673E-2	1.911E+0	3.533E+0
-5.511E-2	1.875E+0	3.542E+0
-5.835E-2	1.878E+0	3.718E+0
-5.673E-2	1.911E+0	3.591E+0
-5.349E-2	1.862E+0	3.633E+0
-5.673E-2	1.849E+0	3.643E+0
-5.835E-2	1.898E+0	3.542E+0
-5.673E-2	1.911E+0	3.572E+0
-5.349E-2	1.859E+0	3.604E+0
-5.835E-2	1.885E+0	3.598E+0
-6.160E-2	1.920E+0	3.617E+0
-5.673E-2	1.849E+0	3.662E+0
-5.673E-2	1.891E+0	3.633E+0
-5.835E-2	1.823E+0	3.627E+0
-5.998E-2	1.888E+0	3.607E+0
-5.673E-2	1.869E+0	3.630E+0
-5.511E-2	1.920E+0	3.617E+0
-5.835E-2	1.875E+0	3.653E+0
-5.835E-2	1.859E+0	3.598E+0
-5.187E-2	1.875E+0	3.562E+0
-5.673E-2	1.895E+0	3.627E+0
-5.998E-2	1.937E+0	3.578E+0
-5.998E-2	1.878E+0	3.620E+0
-5.511E-2	1.852E+0	3.591E+0
-5.349E-2	1.901E+0	3.640E+0
-5.998E-2	1.930E+0	3.620E+0
-5.835E-2	1.875E+0	3.604E+0
-5.835E-2	1.920E+0	3.643E+0
-5.511E-2	1.810E+0	3.585E+0
-5.835E-2	1.862E+0	3.559E+0
-5.673E-2	1.901E+0	3.542E+0
-5.349E-2	1.865E+0	3.591E+0
-5.511E-2	1.869E+0	3.718E+0
-5.835E-2	1.872E+0	3.685E+0
-5.835E-2	1.869E+0	3.536E+0
-5.349E-2	1.878E+0	3.539E+0
-5.511E-2	1.872E+0	3.620E+0
-5.998E-2	1.843E+0	3.640E+0
-5.835E-2	1.859E+0	3.585E+0
-5.511E-2	1.865E+0	3.591E+0
-5.349E-2	1.888E+0	3.555E+0
-5.998E-2	1.833E+0	3.594E+0
-5.835E-2	1.846E+0	3.604E+0
-5.673E-2	1.872E+0	3.614E+0
-5.511E-2	1.846E+0	3.637E+0
-5.998E-2	1.875E+0	3.640E+0
-5.673E-2	1.888E+0	3.591E+0
-5.673E-2	1.904E+0	3.575E+0
-5.511E-2	1.888E+0	3.594E+0
-5.998E-2	1.901E+0	3.624E+0
-5.835E-2	1.839E+0	3.617E+0
-5.511E-2	1.917E+0	3.549E+0
-5.673E-2	1.914E+0	3.598E+0
-5.673E-2	1.849E+0	3.594E+0
-5.673E-2	1.927E+0	3.633E+0
-5.349E-2	1.836E+0	3.617E+0
-5.349E-2	1.839E+0	3.549E+0
-5.835E-2	1.885E+0	3.542E+0
-5.673E-2	1.865E+0	3.607E+0
-5.511E-2	1.908E+0	3.627E+0
-5.511E-2	1.823E+0	3.568E+0
-5.835E-2	1.836E+0	3.601E+0
-5.835E-2	1.826E+0	3.646E+0
-5.349E-2	1.872E+0	3.598E+0
-5.511E-2	1.937E+0	3.578E+0
-5.835E-2	1.830E+0	3.650E+0
-5.673E-2	1.856E+0	3.617E+0
-5.673E-2	1.882E+0	3.559E+0
-5.673E-2	1.878E+0	3.591E+0
-5.835E-2	1.875E+0	3.630E+0
-5.835E-2	1.856E+0	3.630E+0
-5.511E-2	1.830E+0	3.614E+0
-5.511E-2	1.862E+0	3.572E+0
-5.998E-2	1.843E+0	3.572E+0
-5.835E-2	1.904E+0	3.624E+0
-5.349E-2	1.862E+0	3.669E+0
-5.511E-2	1.817E+0	3.640E+0
-5.835E-2	1.869E+0	3.591E+0
-5.835E-2	1.804E+0	3.572E+0
-5.511E-2	1.859E+0	3.575E+0
-5.673E-2	1.817E+0	3.542E+0
-5.835E-2	1.852E+0	3.588E+0
-5.835E-2	1.895E+0	3.604E+0
-5.187E-2	1.820E+0	3.542E+0
-5.673E-2	1.888E+0	3.575E+0
-5.998E-2	1.872E+0	3.585E+0
-5.673E-2	1.917E+0	3.575E+0
-5.511E-2	1.895E+0	3.604E+0
-5.349E-2	1.849E+0	3.555E+0
-5.998E-2	1.846E+0	3.568E+0
-5.835E-2	1.911E+0	3.614E+0
-5.673E-2	1.836E+0	3.607E+0
-5.511E-2	1.882E+0	3.601E+0
-6.160E-2	1.872E+0	3.620E+0
-5.998E-2	1.797E+0	3.601E+0
-5.187E-2	1.833E+0	3.614E+0
-5.835E-2	1.862E+0	3.659E+0
-6.160E-2	1.804E+0	3.533E+0
-5.835E-2	1.872E+0	3.659E+0
-5.511E-2	1.891E+0	3.604E+0
-5.511E-2	1.875E+0	3.614E+0
-5.998E-2	1.862E+0	3.627E+0
-5.998E-2	1.895E+0	3.581E+0
-5.349E-2	1.859E+0	3.614E+0
-5.673E-2	1.933E+0	3.581E+0
-5.673E-2	1.843E+0	3.653E+0
-5.673E-2	1.895E+0	3.633E+0
-5.511E-2	1.833E+0	3.572E+0
-5.511E-2	1.859E+0	3.542E+0
-5.835E-2	1.898E+0	3.555E+0
-5.673E-2	1.878E+0	3.591E+0
-5.511E-2	1.869E+0	3.594E+0
-5.673E-2	1.852E+0	3.594E+0
-5.511E-2	1.911E+0	3.633E+0
-5.511E-2	1.872E+0	3.572E+0
-5.673E-2	1.859E+0	3.536E+0
-5.673E-2	1.904E+0	3.575E+0
-5.835E-2	1.852E+0	3.624E+0
-5.511E-2	1.852E+0	3.565E+0
-5.349E-2	1.852E+0	3.585E+0
-5.511E-2	1.846E+0	3.620E+0
-5.673E-2	1.872E+0	3.575E+0
-5.673E-2	1.888E+0	3.630E+0
-5.349E-2	1.846E+0	3.601E+0
-5.673E-2	1.849E+0	3.484E+0
-5.835E-2	1.914E+0	3.640E+0
-5.998E-2	1.865E+0	3.604E+0
-5.511E-2	1.878E+0	3.594E+0
-5.673E-2	1.865E+0	3.581E+0
-5.673E-2	1.882E+0	3.575E+0
-5.673E-2	1.882E+0	3.617E+0
-5.349E-2	1.882E+0	3.578E+0
-5.673E-2	1.888E+0	3.643E+0
-5.998E-2	1.839E+0	3.624E+0
-5.998E-2	1.891E+0	3.598E+0
-5.511E-2	1.872E+0	3.624E+0
-5.673E-2	1.826E+0	3.526E+0
-6.160E-2	1.833E+0	3.620E+0
-5.673E-2	1.895E+0	3.572E+0
-5.349E-2	1.862E+0	3.591E+0
-5.511E-2	1.856E+0	3.611E+0
-5.998E-2	1.943E+0	3.507E+0
-5.998E-2	1.856E+0	3.523E+0
-5.673E-2	1.859E+0	3.624E+0
-5.673E-2	1.865E+0	3.617E+0
-5.673E-2	1.869E+0	3.542E+0
-5.673E-2	1.937E+0	3.620E+0
-5.673E-2	1.882E+0	3.672E+0
-5.673E-2	1.920E+0	3.559E+0
-5.835E-2	1.882E+0	3.633E+0
-5.835E-2	1.833E+0	3.650E+0
-5.835E-2	1.891E+0	3.650E+0
-5.349E-2	1.843E+0	3.601E+0
-6.160E-2	1.865E+0	3.607E+0
-6.160E-2	1.885E+0	3.588E+0
-5.673E-2	1.843E+0	3.659E+0
-5.673E-2	1.914E+0	3.650E+0
-5.998E-2	1.914E+0	3.549E+0
-5.998E-2	1.904E+0	3.617E+0
-5.511E-2	1.849E+0	3.591E+0
-5.835E-2	1.839E+0	3.594E+0
-6.160E-2	1.813E+0	3.604E+0
-5.835E-2	1.852E+0	3.607E+0
-5.673E-2	1.856E+0	3.568E+0
-5.511E-2	1.856E+0	3.591E+0
-5.673E-2	1.852E+0	3.594E+0
-5.998E-2	1.852E+0	3.633E+0
-5.673E-2	1.885E+0	3.565E+0
-5.673E-2	1.859E+0	3.533E+0
-5.998E-2	1.820E+0	3.591E+0
-5.998E-2	1.865E+0	3.562E+0
-5.835E-2	1.869E+0	3.604E+0
-5.673E-2	1.856E+0	3.653E+0
-5.835E-2	1.856E+0	3.546E+0
-5.673E-2	1.846E+0	3.588E+0
-5.511E-2	1.878E+0	3.611E+0
-5.511E-2	1.869E+0	3.578E+0
-5.998E-2	1.807E+0	3.633E+0
-5.835E-2	1.901E+0	3.591E+0
-5.511E-2	1.852E+0	3.591E+0
-5.187E-2	1.849E+0	3.594E+0
-5.673E-2	1.830E+0	3.513E+0
-5.998E-2	1.888E+0	3.650E+0
-5.187E-2	1.846E+0	3.572E+0
-5.835E-2	1.895E+0	3.611E+0
-6.160E-2	1.849E+0	3.523E+0
-5.835E-2	1.904E+0	3.591E+0
-5.511E-2	1.794E+0	3.591E+0
-5.511E-2	1.904E+0	3.578E+0
-5.511E-2	1.830E+0	3.604E+0
-5.835E-2	1.849E+0	3.643E+0
-5.187E-2	1.839E+0	3.546E+0
-5.349E-2	1.846E+0	3.572E+0
-5.998E-2	1.856E+0	3.614E+0
-5.511E-2	1.856E+0	3.581E+0
-5.511E-2	1.885E+0	3.630E+0
-5.511E-2	1.891E+0	3.568E+0
-5.835E-2	1.849E+0	3.539E+0
-5.835E-2	1.878E+0	3.662E+0
-5.511E-2	1.813E+0	3.604E+0
-5.349E-2	1.891E+0	3.604E+0
-5.998E-2	1.826E+0	3.562E+0
-5.998E-2	1.869E+0	3.633E+0
-5.511E-2	1.869E+0	3.546E+0
-5.511E-2	1.869E+0	3.549E+0
-5.835E-2	1.865E+0	3.546E+0
-5.835E-2	1.901E+0	3.461E+0
-5.187E-2	1.875E+0	3.630E+0
-5.673E-2	1.875E+0	3.581E+0
-5.835E-2	1.823E+0	3.630E+0
-5.998E-2	1.836E+0	3.529E+0
-5.511E-2	1.856E+0	3.601E+0
-5.349E-2	1.859E+0	3.620E+0
-5.998E-2	1.882E+0	3.624E+0
-5.511E-2	1.794E+0	3.568E+0
-5.511E-2	1.865E+0	3.542E+0
-5.349E-2	1.895E+0	3.575E+0
-5.835E-2	1.859E+0	3.604E+0
-5.673E-2	1.843E+0	3.507E+0
-5.511E-2	1.901E+0	3.565E+0
-5.673E-2	1.924E+0	3.513E+0
-5.835E-2	1.908E+0	3.585E+0
-5.511E-2	1.856E+0	3.542E+0
-5.511E-2	1.830E+0	3.630E+0
-5.511E-2	1.911E+0	3.572E+0
-5.835E-2	1.891E+0	3.614E+0
-5.511E-2	1.846E+0	3.555E+0
-5.187E-2	1.862E+0	3.546E+0
-5.835E-2	1.856E+0	3.536E+0
-5.835E-2	1.862E+0	3.601E+0
-5.673E-2	1.891E+0	3.611E+0
-5.511E-2	1.862E+0	3.575E+0
-5.835E-2	1.878E+0	3.601E+0
-5.673E-2	1.904E+0	3.565E+0
-5.673E-2	1.891E+0	3.601E+0
-5.187E-2	1.885E+0	3.624E+0
-5.835E-2	1.820E+0	3.594E+0
-5.835E-2	1.878E+0	3.504E+0
-5.673E-2	1.859E+0	3.562E+0
-5.673E-2	1.843E+0	3.542E+0
-5.673E-2	1.862E+0	3.588E+0
-6.160E-2	1.869E+0	3.620E+0
-5.673E-2	1.865E+0	3.552E+0
-5.349E-2	1.882E+0	3.624E+0
-5.673E-2	1.895E+0	3.568E+0
-5.835E-2	1.839E+0	3.549E+0
-5.998E-2	1.930E+0	3.568E+0
-5.349E-2	1.852E+0	3.662E+0
-5.511E-2	1.882E+0	3.607E+0
-5.511E-2	1.823E+0	3.611E+0
-5.835E-2	1.859E+0	3.614E+0
-5.511E-2	1.826E+0	3.549E+0
-5.511E-2	1.839E+0	3.559E+0
-5.835E-2	1.891E+0	3.572E+0
-5.835E-2	1.882E+0	3.630E+0
-5.187E-2	1.839E+0	3.572E+0
-5.673E-2	1.836E+0	3.565E+0
-6.160E-2	1.875E+0	3.539E+0
-5.835E-2	1.846E+0	3.565E+0
-5.835E-2	1.869E+0	3.468E+0
-5.349E-2	1.859E+0	3.607E+0
-5.998E-2	1.885E+0	3.585E+0
-5.673E-2	1.833E+0	3.491E+0
-5.511E-2	1.882E+0	3.575E+0
-5.511E-2	1.875E+0	3.539E+0
-5.998E-2	1.859E+0	3.585E+0
-5.835E-2	1.813E+0	3.559E+0
-5.511E-2	1.865E+0	3.591E+0
-5.673E-2	1.830E+0	3.494E+0
-5.998E-2	1.813E+0	3.510E+0
-5.673E-2	1.865E+0	3.585E+0
-5.187E-2	1.823E+0	3.594E+0
-5.673E-2	1.885E+0	3.539E+0
-5.673E-2	1.927E+0	3.533E+0
-5.673E-2	1.843E+0	3.575E+0
-5.349E-2	1.917E+0	3.517E+0
-5.835E-2	1.885E+0	3.523E+0
-6.160E-2	1.859E+0	3.529E+0
-5.835E-2	1.869E+0	3.578E+0
-5.511E-2	1.875E+0	3.617E+0
-5.511E-2	1.875E+0	3.549E+0
-5.673E-2	1.852E+0	3.581E+0
-5.998E-2	1.869E+0	3.594E+0
-5.673E-2	1.882E+0	3.656E+0
-5.511E-2	1.878E+0	3.478E+0
-5.835E-2	1.875E+0	3.513E+0
-5.673E-2	1.875E+0	3.568E+0
-5.349E-2	1.849E+0	3.572E+0
-5.511E-2	1.852E+0	3.487E+0
-5.835E-2	1.869E+0	3.536E+0
-5.835E-2	1.862E+0	3.591E+0
-5.511E-2	1.908E+0	3.581E+0
-5.511E-2	1.830E+0	3.533E+0
-5.835E-2	1.862E+0	3.614E+0
-5.835E-2	1.859E+0	3.520E+0
-5.349E-2	1.904E+0	3.565E+0
-5.673E-2	1.846E+0	3.578E+0
-5.835E-2	1.849E+0	3.562E+0
-5.835E-2	1.865E+0	3.562E+0
-5.673E-2	1.833E+0	3.617E+0
-5.349E-2	1.862E+0	3.604E+0
-5.835E-2	1.878E+0	3.497E+0
-5.835E-2	1.784E+0	3.575E+0
-5.835E-2	1.865E+0	3.507E+0
-5.673E-2	1.836E+0	3.640E+0
-5.835E-2	1.904E+0	3.555E+0
-5.835E-2	1.817E+0	3.572E+0
-5.349E-2	1.852E+0	3.523E+0
-5.511E-2	1.813E+0	3.552E+0
-5.835E-2	1.908E+0	3.581E+0
-5.998E-2	1.875E+0	3.568E+0
-5.511E-2	1.862E+0	3.614E+0
-5.511E-2	1.895E+0	3.523E+0
-5.835E-2	1.804E+0	3.640E+0
-5.835E-2	1.826E+0	3.507E+0
-5.673E-2	1.820E+0	3.588E+0
-5.673E-2	1.843E+0	3.611E+0
-6.160E-2	1.878E+0	3.552E+0
-5.673E-2	1.911E+0	3.568E+0
-5.349E-2	1.817E+0	3.487E+0
-5.349E-2	1.826E+0	3.568E+0
-6.160E-2	1.869E+0	3.484E+0
-5.673E-2	1.856E+0	3.588E+0
-5.511E-2	1.869E+0	3.458E+0
-5.187E-2	1.911E+0	3.500E+0
-5.835E-2	1.833E+0	3.585E+0
-5.673E-2	1.878E+0	3.601E+0
-5.349E-2	1.865E+0	3.575E+0
-5.349E-2	1.836E+0	3.568E+0
-5.835E-2	1.813E+0	3.633E+0
-5.511E-2	1.846E+0	3.575E+0
-5.349E-2	1.852E+0	3.581E+0
-5.835E-2	1.885E+0	3.588E+0
-5.835E-2	1.836E+0	3.523E+0
-5.835E-2	1.865E+0	3.465E+0
-5.349E-2	1.878E+0	3.484E+0
-5.673E-2	1.859E+0	3.555E+0
-5.673E-2	1.833E+0	3.594E+0
-5.673E-2	1.872E+0	3.552E+0
-5.511E-2	1.807E+0	3.591E+0
-5.511E-2	1.878E+0	3.536E+0
-5.673E-2	1.888E+0	3.555E+0
-5.673E-2	1.865E+0	3.507E+0
-5.349E-2	1.878E+0	3.555E+0
-5.349E-2	1.852E+0	3.611E+0
-5.998E-2	1.878E+0	3.549E+0
-5.673E-2	1.859E+0	3.533E+0
-5.349E-2	1.856E+0	3.536E+0
-5.349E-2	1.823E+0	3.640E+0
-6.160E-2	1.878E+0	3.526E+0
-5.673E-2	1.843E+0	3.562E+0
-5.673E-2	1.859E+0	3.572E+0
-5.511E-2	1.830E+0	3.526E+0
-5.835E-2	1.917E+0	3.520E+0
-5.673E-2	1.888E+0	3.585E+0
-5.187E-2	1.869E+0	3.572E+0
-5.349E-2	1.826E+0	3.494E+0
-5.998E-2	1.852E+0	3.562E+0
-5.673E-2	1.846E+0	3.497E+0
-5.511E-2	1.852E+0	3.517E+0
-5.835E-2	1.804E+0	3.484E+0
-5.511E-2	1.813E+0	3.526E+0
-5.673E-2	1.836E+0	3.604E+0
-5.673E-2	1.862E+0	3.633E+0
-5.511E-2	1.843E+0	3.484E+0
-5.673E-2	1.810E+0	3.539E+0
-5.673E-2	1.865E+0	3.588E+0
-5.511E-2	1.836E+0	3.533E+0
-5.511E-2	1.830E+0	3.588E+0
-5.835E-2	1.908E+0	3.598E+0
-5.998E-2	1.875E+0	3.497E+0
-5.673E-2	1.833E+0	3.536E+0
-5.673E-2	1.869E+0	3.461E+0
-5.998E-2	1.830E+0	3.575E+0
-5.998E-2	1.833E+0	3.484E+0
-5.511E-2	1.865E+0	3.662E+0
-5.673E-2	1.823E+0	3.549E+0
-5.349E-2	1.856E+0	3.500E+0
-5.835E-2	1.849E+0	3.640E+0
-5.673E-2	1.904E+0	3.588E+0
-5.511E-2	1.852E+0	3.568E+0
-5.835E-2	1.895E+0	3.575E+0
-5.998E-2	1.852E+0	3.455E+0
-5.187E-2	1.940E+0	3.630E+0
-5.673E-2	1.817E+0	3.542E+0
-5.349E-2	1.846E+0	3.529E+0
-5.673E-2	1.852E+0	3.546E+0
-5.511E-2	1.813E+0	3.588E+0
-5.511E-2	1.904E+0	3.555E+0
-5.998E-2	1.820E+0	3.533E+0
-5.673E-2	1.836E+0	3.510E+0
-5.511E-2	1.839E+0	3.542E+0
-5.349E-2	1.865E+0	3.529E+0
-5.835E-2	1.833E+0	3.474E+0
-5.998E-2	1.833E+0	3.520E+0
-5.349E-2	1.826E+0	3.578E+0
-5.511E-2	1.797E+0	3.555E+0
-6.160E-2	1.843E+0	3.581E+0
-5.835E-2	1.820E+0	3.500E+0
-5.349E-2	1.878E+0	3.562E+0
-5.673E-2	1.856E+0	3.594E+0
-5.998E-2	1.800E+0	3.504E+0
-5.835E-2	1.849E+0	3.468E+0
-5.511E-2	1.891E+0	3.491E+0
-5.511E-2	1.843E+0	3.507E+0
-6.160E-2	1.878E+0	3.552E+0
-5.511E-2	1.833E+0	3.562E+0
-5.187E-2	1.872E+0	3.510E+0
-5.673E-2	1.859E+0	3.555E+0
-5.835E-2	1.878E+0	3.494E+0
-5.673E-2	1.856E+0	3.529E+0
-5.511E-2	1.846E+0	3.526E+0
-5.349E-2	1.908E+0	3.455E+0
-5.998E-2	1.856E+0	3.568E+0
-5.835E-2	1.813E+0	3.650E+0
-5.349E-2	1.859E+0	3.507E+0
-5.511E-2	1.856E+0	3.542E+0
-5.835E-2	1.839E+0	3.581E+0
-5.998E-2	1.878E+0	3.578E+0
-5.349E-2	1.872E+0	3.578E+0
-5.187E-2	1.891E+0	3.533E+0
-5.835E-2	1.820E+0	3.500E+0
-5.998E-2	1.849E+0	3.510E+0
-5.673E-2	1.843E+0	3.572E+0
-5.511E-2	1.888E+0	3.520E+0
-5.673E-2	1.869E+0	3.533E+0
-5.673E-2	1.888E+0	3.542E+0
-5.349E-2	1.813E+0	3.529E+0
-5.673E-2	1.852E+0	3.500E+0
-5.998E-2	1.836E+0	3.523E+0
-5.835E-2	1.826E+0	3.529E+0
-5.349E-2	1.833E+0	3.513E+0
-5.673E-2	1.810E+0	3.484E+0
-5.835E-2	1.895E+0	3.439E+0
-5.673E-2	1.859E+0	3.559E+0
-5.349E-2	1.865E+0	3.568E+0
-5.673E-2	1.875E+0	3.568E+0
-6.160E-2	1.826E+0	3.581E+0
-5.835E-2	1.843E+0	3.484E+0
-5.511E-2	1.813E+0	3.491E+0
-5.673E-2	1.908E+0	3.533E+0
-5.998E-2	1.878E+0	3.478E+0
-5.673E-2	1.895E+0	3.517E+0
-5.673E-2	1.882E+0	3.578E+0
-5.511E-2	1.817E+0	3.529E+0
-5.998E-2	1.872E+0	3.604E+0
-5.511E-2	1.856E+0	3.562E+0
-5.349E-2	1.865E+0	3.513E+0
-5.673E-2	1.888E+0	3.517E+0
-5.998E-2	1.830E+0	3.559E+0
-5.673E-2	1.856E+0	3.591E+0
-5.187E-2	1.839E+0	3.500E+0
-5.998E-2	1.865E+0	3.578E+0
-5.673E-2	1.797E+0	3.500E+0
-5.835E-2	1.833E+0	3.604E+0
-5.673E-2	1.852E+0	3.546E+0
-5.511E-2	1.859E+0	3.555E+0
-5.835E-2	1.856E+0	3.526E+0
-5.673E-2	1.862E+0	3.510E+0
-5.511E-2	1.817E+0	3.591E+0
-5.673E-2	1.826E+0	3.484E+0
-5.835E-2	1.820E+0	3.572E+0
-5.673E-2	1.833E+0	3.520E+0
-5.511E-2	1.888E+0	3.500E+0
-5.349E-2	1.846E+0	3.526E+0
-5.998E-2	1.839E+0	3.562E+0
-5.835E-2	1.865E+0	3.637E+0
-5.349E-2	1.882E+0	3.500E+0
-5.349E-2	1.852E+0	3.526E+0
-5.835E-2	1.791E+0	3.471E+0
-5.673E-2	1.830E+0	3.578E+0
-5.511E-2	1.901E+0	3.546E+0
-5.673E-2	1.859E+0	3.520E+0
-5.673E-2	1.817E+0	3.559E+0
-5.673E-2	1.875E+0	3.581E+0
-5.511E-2	1.836E+0	3.484E+0
-5.511E-2	1.862E+0	3.562E+0
-5.835E-2	1.865E+0	3.523E+0
-5.673E-2	1.865E+0	3.497E+0
-5.511E-2	1.917E+0	3.529E+0
-5.673E-2	1.875E+0	3.539E+0
-5.998E-2	1.882E+0	3.484E+0
-5.673E-2	1.882E+0	3.526E+0
-5.349E-2	1.843E+0	3.555E+0
-5.673E-2	1.875E+0	3.575E+0
-6.160E-2	1.895E+0	3.552E+0
-5.835E-2	1.865E+0	3.435E+0
-5.349E-2	1.882E+0	3.517E+0
-5.511E-2	1.865E+0	3.497E+0
-5.998E-2	1.856E+0	3.601E+0
-5.835E-2	1.878E+0	3.507E+0
-5.187E-2	1.856E+0	3.549E+0
-5.511E-2	1.846E+0	3.562E+0
-5.835E-2	1.898E+0	3.510E+0
-5.835E-2	1.865E+0	3.520E+0
-5.511E-2	1.830E+0	3.581E+0
-5.511E-2	1.865E+0	3.526E+0
-5.673E-2	1.846E+0	3.526E+0
-5.673E-2	1.830E+0	3.517E+0
-5.835E-2	1.869E+0	3.445E+0
-5.511E-2	1.891E+0	3.452E+0
-5.673E-2	1.826E+0	3.481E+0
-5.835E-2	1.817E+0	3.591E+0
-5.511E-2	1.846E+0	3.523E+0
-5.511E-2	1.849E+0	3.517E+0
-5.998E-2	1.843E+0	3.549E+0
-5.673E-2	1.804E+0	3.565E+0
-5.673E-2	1.804E+0	3.533E+0
-5.673E-2	1.800E+0	3.523E+0
-5.673E-2	1.826E+0	3.510E+0
-5.998E-2	1.807E+0	3.565E+0
-5.349E-2	1.830E+0	3.549E+0
-5.835E-2	1.839E+0	3.601E+0
-5.835E-2	1.791E+0	3.536E+0
-5.673E-2	1.836E+0	3.481E+0
-5.349E-2	1.820E+0	3.507E+0
-5.349E-2	1.927E+0	3.474E+0
-5.673E-2	1.869E+0	3.546E+0
-5.673E-2	1.865E+0	3.448E+0
-5.511E-2	1.839E+0	3.520E+0
-5.511E-2	1.813E+0	3.494E+0
-5.835E-2	1.865E+0	3.565E+0
-5.673E-2	1.804E+0	3.542E+0
-5.349E-2	1.833E+0	3.555E+0
-5.673E-2	1.807E+0	3.468E+0
-5.835E-2	1.878E+0	3.520E+0
-5.673E-2	1.872E+0	3.484E+0
-5.673E-2	1.849E+0	3.484E+0
-5.673E-2	1.846E+0	3.529E+0
-5.998E-2	1.895E+0	3.474E+0
-5.835E-2	1.813E+0	3.497E+0
-5.511E-2	1.787E+0	3.517E+0
-5.673E-2	1.836E+0	3.539E+0
-5.835E-2	1.882E+0	3.542E+0
-5.835E-2	1.830E+0	3.578E+0
-5.187E-2	1.865E+0	3.517E+0
-5.673E-2	1.823E+0	3.478E+0
-5.998E-2	1.869E+0	3.507E+0
-5.835E-2	1.885E+0	3.562E+0
-5.673E-2	1.849E+0	3.591E+0
-5.673E-2	1.904E+0	3.552E+0
-5.998E-2	1.852E+0	3.481E+0
-5.835E-2	1.843E+0	3.601E+0
-5.025E-2	1.878E+0	3.575E+0
-5.673E-2	1.904E+0	3.533E+0
-5.673E-2	1.833E+0	3.458E+0
-5.673E-2	1.852E+0	3.504E+0
-5.349E-2	1.878E+0	3.565E+0
-5.835E-2	1.846E+0	3.568E+0
-5.835E-2	1.920E+0	3.533E+0
-5.673E-2	1.817E+0	3.445E+0
-5.673E-2	1.836E+0	3.471E+0
-5.998E-2	1.865E+0	3.520E+0
-5.835E-2	1.826E+0	3.591E+0
-5.998E-2	1.826E+0	3.536E+0
-5.511E-2	1.924E+0	3.396E+0
-5.511E-2	1.859E+0	3.520E+0
-5.673E-2	1.807E+0	3.552E+0
-5.835E-2	1.839E+0	3.468E+0
-5.673E-2	1.836E+0	3.526E+0
-5.673E-2	1.891E+0	3.517E+0
-5.835E-2	1.856E+0	3.513E+0
-5.511E-2	1.830E+0	3.611E+0
-5.349E-2	1.895E+0	3.539E+0
-5.673E-2	1.869E+0	3.552E+0
-5.835E-2	1.878E+0	3.549E+0
-5.673E-2	1.820E+0	3.578E+0
-5.673E-2	1.872E+0	3.552E+0
-5.673E-2	1.878E+0	3.546E+0
-5.835E-2	1.878E+0	3.539E+0
-5.998E-2	1.878E+0	3.559E+0
-5.673E-2	1.914E+0	3.504E+0
-5.673E-2	1.830E+0	3.617E+0
-5.673E-2	1.856E+0	3.500E+0
-5.673E-2	1.843E+0	3.504E+0
-5.511E-2	1.843E+0	3.552E+0
-5.673E-2	1.856E+0	3.594E+0
-6.322E-2	1.885E+0	3.504E+0
-5.511E-2	1.856E+0	3.517E+0
-5.187E-2	1.826E+0	3.607E+0
-5.673E-2	1.875E+0	3.390E+0
-6.160E-2	1.839E+0	3.546E+0
-5.673E-2	1.862E+0	3.520E+0
-5.187E-2	1.908E+0	3.546E+0
-5.511E-2	1.901E+0	3.533E+0
-5.673E-2	1.908E+0	3.536E+0
-5.673E-2	1.846E+0	3.533E+0
-5.511E-2	1.836E+0	3.484E+0
-5.673E-2	1.908E+0	3.594E+0
-5.835E-2	1.807E+0	3.471E+0
-5.673E-2	1.856E+0	3.510E+0
-5.511E-2	1.836E+0	3.562E+0
-5.835E-2	1.826E+0	3.510E+0
-5.673E-2	1.804E+0	3.539E+0
-5.835E-2	1.826E+0	3.380E+0
-5.511E-2	1.800E+0	3.504E+0
-5.673E-2	1.839E+0	3.478E+0
-5.835E-2	1.930E+0	3.581E+0
-5.835E-2	1.830E+0	3.504E+0
-5.349E-2	1.882E+0	3.465E+0
-5.835E-2	1.859E+0	3.504E+0
-5.673E-2	1.833E+0	3.614E+0
-5.835E-2	1.849E+0	3.517E+0
-5.511E-2	1.865E+0	3.468E+0
-5.511E-2	1.895E+0	3.539E+0
-5.835E-2	1.817E+0	3.484E+0
-5.835E-2	1.810E+0	3.581E+0
-5.349E-2	1.826E+0	3.494E+0
-5.673E-2	1.807E+0	3.588E+0
-5.998E-2	1.830E+0	3.491E+0
-5.673E-2	1.833E+0	3.465E+0
-5.673E-2	1.843E+0	3.529E+0
-5.673E-2	1.849E+0	3.562E+0
-5.673E-2	1.826E+0	3.529E+0
-5.673E-2	1.843E+0	3.559E+0
-5.187E-2	1.849E+0	3.494E+0
-5.511E-2	1.888E+0	3.478E+0
-5.998E-2	1.823E+0	3.465E+0
-5.835E-2	1.843E+0	3.484E+0
-5.349E-2	1.862E+0	3.439E+0
-5.673E-2	1.872E+0	3.491E+0
-6.160E-2	1.849E+0	3.572E+0
-5.998E-2	1.833E+0	3.536E+0
-5.511E-2	1.833E+0	3.588E+0
-5.673E-2	1.820E+0	3.559E+0
-5.673E-2	1.862E+0	3.542E+0
-5.673E-2	1.820E+0	3.523E+0
-5.511E-2	1.872E+0	3.539E+0
-5.511E-2	1.836E+0	3.445E+0
-5.998E-2	1.856E+0	3.520E+0
-5.835E-2	1.878E+0	3.517E+0
-5.673E-2	1.908E+0	3.555E+0
-5.673E-2	1.839E+0	3.517E+0
-5.998E-2	1.891E+0	3.484E+0
-5.673E-2	1.856E+0	3.500E+0
-5.511E-2	1.839E+0	3.607E+0
-5.511E-2	1.830E+0	3.533E+0
-5.673E-2	1.823E+0	3.494E+0
-5.998E-2	1.823E+0	3.565E+0
-5.349E-2	1.872E+0	3.442E+0
-5.673E-2	1.839E+0	3.542E+0
-5.998E-2	1.862E+0	3.539E+0
-5.835E-2	1.846E+0	3.507E+0
-5.511E-2	1.839E+0	3.542E+0
-5.673E-2	1.904E+0	3.529E+0
-5.998E-2	1.888E+0	3.500E+0
-5.673E-2	1.826E+0	3.504E+0
-5.673E-2	1.836E+0	3.523E+0
-5.511E-2	1.849E+0	3.523E+0
-5.673E-2	1.862E+0	3.533E+0
-5.673E-2	1.895E+0	3.533E+0
-5.511E-2	1.820E+0	3.523E+0
-5.998E-2	1.797E+0	3.588E+0
-5.835E-2	1.882E+0	3.539E+0
-5.673E-2	1.914E+0	3.523E+0
-5.511E-2	1.830E+0	3.565E+0
-5.835E-2	1.846E+0	3.513E+0
-5.835E-2	1.852E+0	3.565E+0
-5.511E-2	1.804E+0	3.588E+0
-5.673E-2	1.820E+0	3.500E+0
-5.511E-2	1.875E+0	3.491E+0
-5.998E-2	1.869E+0	3.455E+0
-5.673E-2	1.794E+0	3.494E+0
-5.349E-2	1.839E+0	3.465E+0
-5.673E-2	1.843E+0	3.500E+0
-5.835E-2	1.784E+0	3.507E+0
-5.511E-2	1.865E+0	3.481E+0
-5.511E-2	1.859E+0	3.500E+0
-5.511E-2	1.836E+0	3.633E+0
-5.673E-2	1.865E+0	3.536E+0
-5.349E-2	1.875E+0	3.546E+0
-5.511E-2	1.865E+0	3.581E+0
-5.673E-2	1.833E+0	3.562E+0
-5.998E-2	1.895E+0	3.439E+0
-5.511E-2	1.843E+0	3.517E+0
-5.673E-2	1.852E+0	3.478E+0
-5.835E-2	1.862E+0	3.507E+0
-5.835E-2	1.836E+0	3.529E+0
-5.673E-2	1.852E+0	3.513E+0
-5.187E-2	1.807E+0	3.539E+0
-5.511E-2	1.872E+0	3.500E+0
-5.998E-2	1.843E+0	3.546E+0
-5.673E-2	1.846E+0	3.552E+0
-5.511E-2	1.859E+0	3.536E+0
-5.673E-2	1.849E+0	3.474E+0
-5.835E-2	1.823E+0	3.461E+0
-5.673E-2	1.804E+0	3.510E+0
-5.673E-2	1.826E+0	3.565E+0
-5.511E-2	1.885E+0	3.523E+0
-5.511E-2	1.869E+0	3.474E+0
-5.673E-2	1.875E+0	3.474E+0
-5.349E-2	1.856E+0	3.533E+0
-5.673E-2	1.836E+0	3.497E+0
-5.835E-2	1.895E+0	3.542E+0
-5.835E-2	1.862E+0	3.517E+0
-5.349E-2	1.849E+0	3.549E+0
-5.349E-2	1.846E+0	3.500E+0
-5.673E-2	1.849E+0	3.520E+0
-5.511E-2	1.859E+0	3.500E+0
-5.349E-2	1.849E+0	3.426E+0
-5.835E-2	1.885E+0	3.517E+0
-5.998E-2	1.875E+0	3.465E+0
-5.673E-2	1.846E+0	3.529E+0
-5.511E-2	1.826E+0	3.536E+0
-5.511E-2	1.823E+0	3.520E+0
-5.673E-2	1.862E+0	3.513E+0
-5.835E-2	1.800E+0	3.630E+0
-5.511E-2	1.888E+0	3.497E+0
-5.511E-2	1.810E+0	3.474E+0
-5.835E-2	1.810E+0	3.513E+0
-5.673E-2	1.895E+0	3.507E+0
-5.349E-2	1.869E+0	3.536E+0
-5.998E-2	1.862E+0	3.552E+0
-5.835E-2	1.898E+0	3.526E+0
-5.998E-2	1.807E+0	3.539E+0
-5.673E-2	1.843E+0	3.542E+0
-5.511E-2	1.843E+0	3.513E+0
-5.835E-2	1.826E+0	3.546E+0
-5.835E-2	1.839E+0	3.468E+0
-5.835E-2	1.830E+0	3.471E+0
-5.511E-2	1.862E+0	3.549E+0
-5.998E-2	1.869E+0	3.523E+0
-5.835E-2	1.830E+0	3.546E+0
-5.511E-2	1.833E+0	3.478E+0
-5.511E-2	1.791E+0	3.510E+0
-5.998E-2	1.836E+0	3.536E+0
-5.511E-2	1.859E+0	3.555E+0
-5.511E-2	1.846E+0	3.526E+0
-5.511E-2	1.875E+0	3.572E+0
-5.835E-2	1.817E+0	3.546E+0
-5.835E-2	1.797E+0	3.478E+0
-5.835E-2	1.804E+0	3.562E+0
-5.835E-2	1.836E+0	3.458E+0
-5.673E-2	1.820E+0	3.614E+0
-5.835E-2	1.836E+0	3.481E+0
-5.187E-2	1.826E+0	3.500E+0
-5.511E-2	1.872E+0	3.572E+0
-5.835E-2	1.813E+0	3.439E+0
-5.673E-2	1.804E+0	3.562E+0
-5.349E-2	1.836E+0	3.523E+0
-5.998E-2	1.901E+0	3.491E+0
-5.998E-2	1.878E+0	3.546E+0
-5.835E-2	1.846E+0	3.500E+0
-5.511E-2	1.794E+0	3.442E+0
-5.673E-2	1.839E+0	3.474E+0
-5.998E-2	1.856E+0	3.562E+0
-5.835E-2	1.859E+0	3.491E+0
-5.349E-2	1.800E+0	3.474E+0
-5.187E-2	1.813E+0	3.445E+0
-5.835E-2	1.846E+0	3.555E+0
-5.511E-2	1.813E+0	3.461E+0
-5.187E-2	1.869E+0	3.533E+0
-5.673E-2	1.862E+0	3.478E+0
-5.673E-2	1.856E+0	3.546E+0
-5.673E-2	1.833E+0	3.517E+0
-5.349E-2	1.830E+0	3.542E+0
-5.673E-2	1.833E+0	3.513E+0
-5.835E-2	1.872E+0	3.494E+0
-5.349E-2	1.810E+0	3.559E+0
-5.349E-2	1.823E+0	3.497E+0
-5.673E-2	1.869E+0	3.507E+0
-5.998E-2	1.882E+0	3.494E+0
-5.673E-2	1.804E+0	3.494E+0
-5.349E-2	1.862E+0	3.500E+0
-5.835E-2	1.891E+0	3.637E+0
-5.998E-2	1.800E+0	3.546E+0
-5.673E-2	1.865E+0	3.471E+0
-5.187E-2	1.911E+0	3.529E+0
-5.835E-2	1.813E+0	3.487E+0
-5.673E-2	1.823E+0	3.526E+0
-5.835E-2	1.891E+0	3.526E+0
-5.349E-2	1.846E+0	3.494E+0
-5.835E-2	1.901E+0	3.572E+0
-5.835E-2	1.872E+0	3.491E+0
-5.835E-2	1.817E+0	3.439E+0
-5.511E-2	1.904E+0	3.546E+0
-5.511E-2	1.865E+0	3.478E+0
-5.998E-2	1.920E+0	3.435E+0
-5.673E-2	1.882E+0	3.546E+0
-5.349E-2	1.859E+0	3.504E+0
-5.673E-2	1.843E+0	3.504E+0
-5.998E-2	1.830E+0	3.494E+0
-5.511E-2	1.807E+0	3.445E+0
-5.349E-2	1.878E+0	3.481E+0
-5.835E-2	1.839E+0	3.504E+0
-5.998E-2	1.849E+0	3.513E+0
-5.511E-2	1.836E+0	3.565E+0
-5.349E-2	1.787E+0	3.497E+0
-5.835E-2	1.826E+0	3.452E+0
-5.835E-2	1.849E+0	3.471E+0
-5.835E-2	1.856E+0	3.562E+0
-5.511E-2	1.859E+0	3.536E+0
-5.511E-2	1.839E+0	3.581E+0
-6.160E-2	1.875E+0	3.594E+0
-5.349E-2	1.813E+0	3.562E+0
-5.511E-2	1.849E+0	3.471E+0
-5.835E-2	1.826E+0	3.419E+0
-5.673E-2	1.888E+0	3.452E+0
-5.673E-2	1.872E+0	3.529E+0
-5.835E-2	1.839E+0	3.393E+0
-5.511E-2	1.856E+0	3.452E+0
-5.835E-2	1.898E+0	3.517E+0
-5.673E-2	1.823E+0	3.487E+0
-5.511E-2	1.830E+0	3.497E+0
-6.160E-2	1.865E+0	3.497E+0
-5.835E-2	1.856E+0	3.533E+0
-5.511E-2	1.807E+0	3.523E+0
-5.511E-2	1.856E+0	3.445E+0
-5.511E-2	1.891E+0	3.494E+0
-5.998E-2	1.862E+0	3.539E+0
-5.511E-2	1.843E+0	3.513E+0
-5.511E-2	1.839E+0	3.539E+0
-5.349E-2	1.804E+0	3.533E+0
-5.998E-2	1.888E+0	3.549E+0
-5.511E-2	1.852E+0	3.513E+0
-5.349E-2	1.888E+0	3.523E+0
-5.673E-2	1.852E+0	3.497E+0
-6.160E-2	1.800E+0	3.520E+0
-5.511E-2	1.807E+0	3.536E+0
-5.835E-2	1.849E+0	3.552E+0
-5.511E-2	1.865E+0	3.491E+0
-5.998E-2	1.875E+0	3.526E+0
-5.511E-2	1.791E+0	3.529E+0
-5.511E-2	1.839E+0	3.552E+0
-5.511E-2	1.810E+0	3.510E+0
-5.673E-2	1.859E+0	3.465E+0
-5.673E-2	1.826E+0	3.578E+0
-5.349E-2	1.823E+0	3.542E+0
-5.673E-2	1.885E+0	3.487E+0
-5.998E-2	1.862E+0	3.559E+0
-5.511E-2	1.826E+0	3.510E+0
-5.349E-2	1.908E+0	3.510E+0
-5.511E-2	1.882E+0	3.439E+0
-5.835E-2	1.817E+0	3.513E+0
-5.673E-2	1.836E+0	3.529E+0
-5.511E-2	1.823E+0	3.533E+0
-5.349E-2	1.891E+0	3.491E+0
-5.835E-2	1.833E+0	3.572E+0
-5.511E-2	1.823E+0	3.491E+0
-5.511E-2	1.895E+0	3.624E+0
-5.349E-2	1.830E+0	3.507E+0
-5.673E-2	1.865E+0	3.539E+0
-5.673E-2	1.817E+0	3.581E+0
-5.349E-2	1.804E+0	3.510E+0
-5.511E-2	1.865E+0	3.497E+0
-5.835E-2	1.856E+0	3.481E+0
-5.511E-2	1.882E+0	3.474E+0
-5.349E-2	1.856E+0	3.461E+0
-5.673E-2	1.823E+0	3.497E+0
-5.998E-2	1.823E+0	3.559E+0
-5.673E-2	1.872E+0	3.536E+0
-5.673E-2	1.843E+0	3.491E+0
-5.349E-2	1.917E+0	3.517E+0
-5.998E-2	1.817E+0	3.481E+0
-5.673E-2	1.895E+0	3.523E+0
-5.511E-2	1.804E+0	3.455E+0
-5.835E-2	1.807E+0	3.520E+0
-5.998E-2	1.820E+0	3.585E+0
-5.511E-2	1.794E+0	3.568E+0
-5.511E-2	1.882E+0	3.500E+0
-5.349E-2	1.869E+0	3.474E+0
-5.998E-2	1.852E+0	3.526E+0
-5.673E-2	1.843E+0	3.513E+0
-5.673E-2	1.852E+0	3.601E+0
-5.511E-2	1.826E+0	3.529E+0
-5.835E-2	1.813E+0	3.504E+0
-5.673E-2	1.807E+0	3.455E+0
-5.511E-2	1.856E+0	3.471E+0
-5.349E-2	1.833E+0	3.568E+0
-5.835E-2	1.856E+0	3.452E+0
-5.835E-2	1.794E+0	3.510E+0
-5.349E-2	1.872E+0	3.494E+0
-5.998E-2	1.839E+0	3.504E+0
-5.673E-2	1.891E+0	3.500E+0
-5.511E-2	1.865E+0	3.487E+0
-5.511E-2	1.846E+0	3.526E+0
-5.835E-2	1.813E+0	3.504E+0
-5.998E-2	1.865E+0	3.484E+0
-5.673E-2	1.839E+0	3.507E+0
-5.511E-2	1.846E+0	3.546E+0
-5.673E-2	1.771E+0	3.520E+0
-6.160E-2	1.843E+0	3.507E+0
-5.511E-2	1.849E+0	3.504E+0
-5.511E-2	1.856E+0	3.432E+0
-5.673E-2	1.859E+0	3.468E+0
-5.835E-2	1.826E+0	3.452E+0
-5.673E-2	1.875E+0	3.523E+0
-5.349E-2	1.895E+0	3.562E+0
-5.998E-2	1.859E+0	3.549E+0
-5.998E-2	1.859E+0	3.552E+0
-5.673E-2	1.820E+0	3.517E+0
-5.349E-2	1.839E+0	3.426E+0
-5.511E-2	1.836E+0	3.549E+0
-5.998E-2	1.839E+0	3.513E+0
-5.835E-2	1.826E+0	3.513E+0
-5.511E-2	1.875E+0	3.481E+0
-5.349E-2	1.856E+0	3.562E+0
-5.835E-2	1.865E+0	3.520E+0
-5.673E-2	1.836E+0	3.439E+0
-5.187E-2	1.804E+0	3.523E+0
-5.511E-2	1.820E+0	3.481E+0
-5.998E-2	1.846E+0	3.504E+0
-5.835E-2	1.859E+0	3.529E+0
-5.349E-2	1.927E+0	3.588E+0
-5.673E-2	1.869E+0	3.549E+0
-5.673E-2	1.865E+0	3.552E+0
-5.835E-2	1.856E+0	3.520E+0
-5.673E-2	1.849E+0	3.523E+0
-5.673E-2	1.885E+0	3.497E+0
-5.511E-2	1.794E+0	3.507E+0
-5.673E-2	1.830E+0	3.585E+0
-5.349E-2	1.849E+0	3.523E+0
-5.673E-2	1.862E+0	3.533E+0
-5.673E-2	1.836E+0	3.439E+0
-5.673E-2	1.807E+0	3.526E+0
-5.511E-2	1.846E+0	3.497E+0
-5.673E-2	1.895E+0	3.562E+0
-5.835E-2	1.817E+0	3.529E+0
-5.673E-2	1.839E+0	3.585E+0
-5.673E-2	1.807E+0	3.504E+0
-5.349E-2	1.849E+0	3.494E+0
-5.998E-2	1.882E+0	3.504E+0
-5.349E-2	1.817E+0	3.461E+0
-5.511E-2	1.843E+0	3.468E+0
-5.673E-2	1.869E+0	3.523E+0
-5.835E-2	1.856E+0	3.448E+0
-5.673E-2	1.830E+0	3.529E+0
-5.511E-2	1.878E+0	3.513E+0
-5.673E-2	1.872E+0	3.523E+0
-5.998E-2	1.820E+0	3.484E+0
-5.511E-2	1.875E+0	3.491E+0
-5.349E-2	1.839E+0	3.513E+0
-5.187E-2	1.862E+0	3.517E+0
-5.835E-2	1.865E+0	3.591E+0
-5.673E-2	1.911E+0	3.491E+0
-5.511E-2	1.839E+0	3.442E+0
-5.511E-2	1.830E+0	3.471E+0
-5.673E-2	1.852E+0	3.481E+0
-5.511E-2	1.813E+0	3.520E+0
-5.187E-2	1.826E+0	3.536E+0
-5.511E-2	1.862E+0	3.504E+0
-5.835E-2	1.862E+0	3.513E+0
-5.673E-2	1.830E+0	3.552E+0
-5.349E-2	1.807E+0	3.504E+0
-5.673E-2	1.865E+0	3.491E+0
-5.835E-2	1.817E+0	3.575E+0
-5.511E-2	1.813E+0	3.491E+0
-5.349E-2	1.833E+0	3.533E+0
-5.511E-2	1.833E+0	3.500E+0
-5.998E-2	1.846E+0	3.585E+0
-5.511E-2	1.852E+0	3.504E+0
-5.511E-2	1.846E+0	3.481E+0
-5.511E-2	1.843E+0	3.520E+0
-6.160E-2	1.800E+0	3.455E+0
-5.349E-2	1.807E+0	3.478E+0
-5.349E-2	1.859E+0	3.500E+0
-5.835E-2	1.846E+0	3.533E+0
-5.511E-2	1.849E+0	3.539E+0
-5.511E-2	1.836E+0	3.445E+0
-5.349E-2	1.882E+0	3.529E+0
-5.835E-2	1.865E+0	3.517E+0
-5.835E-2	1.820E+0	3.542E+0
-5.835E-2	1.800E+0	3.513E+0
-5.835E-2	1.813E+0	3.507E+0
-5.673E-2	1.826E+0	3.559E+0
-5.835E-2	1.817E+0	3.546E+0
-5.511E-2	1.823E+0	3.526E+0
-5.511E-2	1.869E+0	3.526E+0
-5.673E-2	1.859E+0	3.487E+0
-5.998E-2	1.794E+0	3.445E+0
-5.511E-2	1.856E+0	3.435E+0
-5.349E-2	1.830E+0	3.452E+0
-5.673E-2	1.839E+0	3.513E+0
-5.511E-2	1.817E+0	3.591E+0
-5.511E-2	1.852E+0	3.478E+0
-5.349E-2	1.826E+0	3.539E+0
-5.673E-2	1.830E+0	3.562E+0
-5.835E-2	1.849E+0	3.507E+0
-5.511E-2	1.846E+0	3.491E+0
-5.511E-2	1.843E+0	3.497E+0
-5.673E-2	1.823E+0	3.549E+0
-5.998E-2	1.885E+0	3.507E+0
-5.349E-2	1.833E+0	3.568E+0
-5.511E-2	1.800E+0	3.497E+0
-5.673E-2	1.849E+0	3.500E+0
-5.511E-2	1.920E+0	3.520E+0
-5.349E-2	1.800E+0	3.471E+0
-5.511E-2	1.804E+0	3.517E+0
-5.673E-2	1.875E+0	3.484E+0
-5.835E-2	1.888E+0	3.526E+0
-5.835E-2	1.849E+0	3.598E+0
-5.349E-2	1.872E+0	3.500E+0
-5.511E-2	1.820E+0	3.471E+0
-5.835E-2	1.823E+0	3.468E+0
-5.349E-2	1.804E+0	3.442E+0
-5.187E-2	1.820E+0	3.474E+0
-5.835E-2	1.843E+0	3.419E+0
-5.998E-2	1.846E+0	3.520E+0
-5.511E-2	1.882E+0	3.552E+0
-5.349E-2	1.872E+0	3.487E+0
-5.998E-2	1.885E+0	3.549E+0
-5.511E-2	1.869E+0	3.510E+0
-5.673E-2	1.823E+0	3.468E+0
-5.349E-2	1.846E+0	3.520E+0
-5.673E-2	1.830E+0	3.526E+0
-5.673E-2	1.865E+0	3.448E+0
-5.835E-2	1.856E+0	3.481E+0
-5.511E-2	1.843E+0	3.520E+0
-5.673E-2	1.833E+0	3.559E+0
-5.673E-2	1.830E+0	3.484E+0
-5.511E-2	1.810E+0	3.474E+0
-5.187E-2	1.872E+0	3.536E+0
-5.349E-2	1.875E+0	3.536E+0
-5.998E-2	1.849E+0	3.572E+0
-5.511E-2	1.849E+0	3.491E+0
-5.349E-2	1.862E+0	3.426E+0
-5.835E-2	1.810E+0	3.494E+0
-5.998E-2	1.836E+0	3.536E+0
-5.673E-2	1.839E+0	3.478E+0
-5.511E-2	1.830E+0	3.500E+0
-5.673E-2	1.826E+0	3.539E+0
-6.160E-2	1.817E+0	3.461E+0
-5.673E-2	1.817E+0	3.513E+0
-5.349E-2	1.830E+0	3.529E+0
-5.998E-2	1.856E+0	3.468E+0
-5.998E-2	1.852E+0	3.533E+0
-5.349E-2	1.862E+0	3.452E+0
-5.349E-2	1.843E+0	3.507E+0
-5.673E-2	1.820E+0	3.559E+0
-5.835E-2	1.839E+0	3.598E+0
-5.511E-2	1.846E+0	3.601E+0
-5.511E-2	1.869E+0	3.533E+0
-5.673E-2	1.836E+0	3.513E+0
-6.160E-2	1.875E+0	3.507E+0
-5.511E-2	1.836E+0	3.474E+0
-5.511E-2	1.872E+0	3.474E+0
-5.835E-2	1.810E+0	3.507E+0
-5.835E-2	1.914E+0	3.559E+0
-5.349E-2	1.846E+0	3.497E+0
-5.349E-2	1.823E+0	3.539E+0
-5.349E-2	1.885E+0	3.504E+0
-5.998E-2	1.826E+0	3.500E+0
-5.511E-2	1.856E+0	3.445E+0
-5.511E-2	1.810E+0	3.517E+0
-5.835E-2	1.852E+0	3.504E+0
-5.673E-2	1.869E+0	3.426E+0
-5.511E-2	1.833E+0	3.523E+0
-5.349E-2	1.875E+0	3.452E+0
-5.835E-2	1.865E+0	3.546E+0
-5.835E-2	1.833E+0	3.572E+0
-5.835E-2	1.862E+0	3.452E+0
-5.349E-2	1.875E+0	3.539E+0
-5.998E-2	1.901E+0	3.468E+0
-5.673E-2	1.865E+0	3.513E+0
-5.511E-2	1.862E+0	3.507E+0
-5.349E-2	1.839E+0	3.474E+0
-5.673E-2	1.878E+0	3.422E+0
-5.835E-2	1.820E+0	3.432E+0
-5.511E-2	1.820E+0	3.439E+0
-5.349E-2	1.882E+0	3.500E+0
-5.673E-2	1.833E+0	3.536E+0
-5.835E-2	1.836E+0	3.581E+0
-5.511E-2	1.846E+0	3.562E+0
-5.187E-2	1.843E+0	3.497E+0
-5.673E-2	1.856E+0	3.507E+0
-5.998E-2	1.859E+0	3.575E+0
-5.673E-2	1.869E+0	3.491E+0
-5.187E-2	1.810E+0	3.513E+0
-5.673E-2	1.807E+0	3.559E+0
-5.835E-2	1.862E+0	3.517E+0
-5.998E-2	1.946E+0	3.575E+0
-5.511E-2	1.839E+0	3.539E+0
-5.673E-2	1.826E+0	3.510E+0
-5.835E-2	1.852E+0	3.523E+0
-5.511E-2	1.849E+0	3.565E+0
-5.349E-2	1.839E+0	3.504E+0
-5.673E-2	1.904E+0	3.452E+0
-6.160E-2	1.862E+0	3.546E+0
-5.511E-2	1.813E+0	3.481E+0
-5.673E-2	1.813E+0	3.458E+0
-5.673E-2	1.807E+0	3.474E+0
-5.511E-2	1.901E+0	3.403E+0
-5.673E-2	1.817E+0	3.507E+0
-5.349E-2	1.872E+0	3.539E+0
-5.511E-2	1.768E+0	3.481E+0
-5.998E-2	1.846E+0	3.494E+0
-5.349E-2	1.885E+0	3.588E+0
-5.349E-2	1.859E+0	3.562E+0
-5.835E-2	1.852E+0	3.445E+0
-5.673E-2	1.830E+0	3.497E+0
-5.511E-2	1.865E+0	3.568E+0
-5.673E-2	1.843E+0	3.494E+0
-5.673E-2	1.865E+0	3.507E+0
-6.160E-2	1.852E+0	3.533E+0
-5.349E-2	1.791E+0	3.549E+0
-5.673E-2	1.804E+0	3.520E+0
-5.349E-2	1.865E+0	3.432E+0
-5.673E-2	1.810E+0	3.517E+0
-5.187E-2	1.862E+0	3.500E+0
-5.511E-2	1.865E+0	3.565E+0
-5.511E-2	1.843E+0	3.500E+0
-5.835E-2	1.872E+0	3.504E+0
-5.349E-2	1.836E+0	3.432E+0
-5.349E-2	1.865E+0	3.471E+0
-5.835E-2	1.856E+0	3.491E+0
-5.673E-2	1.856E+0	3.507E+0
-5.673E-2	1.830E+0	3.471E+0
-5.349E-2	1.826E+0	3.536E+0
-5.349E-2	1.852E+0	3.500E+0
-5.835E-2	1.836E+0	3.520E+0
-5.511E-2	1.875E+0	3.481E+0
-5.511E-2	1.830E+0	3.517E+0
-5.511E-2	1.846E+0	3.504E+0
-5.673E-2	1.849E+0	3.517E+0
-5.511E-2	1.862E+0	3.546E+0
-5.187E-2	1.869E+0	3.426E+0
-5.835E-2	1.865E+0	3.575E+0
-5.835E-2	1.804E+0	3.458E+0
-5.673E-2	1.849E+0	3.494E+0
-5.673E-2	1.846E+0	3.484E+0
-5.998E-2	1.872E+0	3.513E+0
-5.998E-2	1.817E+0	3.533E+0
-5.511E-2	1.830E+0	3.504E+0
-5.349E-2	1.865E+0	3.478E+0
-5.511E-2	1.869E+0	3.507E+0
-5.673E-2	1.859E+0	3.465E+0
-5.349E-2	1.852E+0	3.539E+0
-5.349E-2	1.852E+0	3.546E+0
-5.835E-2	1.856E+0	3.465E+0
-5.998E-2	1.797E+0	3.536E+0
-5.349E-2	1.784E+0	3.458E+0
-5.349E-2	1.846E+0	3.458E+0
-5.835E-2	1.784E+0	3.481E+0
-5.835E-2	1.820E+0	3.542E+0
-5.673E-2	1.862E+0	3.523E+0
-5.511E-2	1.856E+0	3.507E+0
-5.835E-2	1.852E+0	3.474E+0
-5.998E-2	1.875E+0	3.481E+0
-5.673E-2	1.856E+0	3.568E+0
-5.511E-2	1.898E+0	3.422E+0
-5.673E-2	1.833E+0	3.546E+0
-5.835E-2	1.817E+0	3.539E+0
-5.511E-2	1.856E+0	3.533E+0
-5.349E-2	1.836E+0	3.572E+0
-5.835E-2	1.807E+0	3.568E+0
-5.673E-2	1.797E+0	3.517E+0
-5.349E-2	1.891E+0	3.536E+0
-5.835E-2	1.823E+0	3.494E+0
-5.673E-2	1.846E+0	3.448E+0
-5.835E-2	1.862E+0	3.497E+0
-5.673E-2	1.758E+0	3.517E+0
-5.349E-2	1.833E+0	3.549E+0
-5.511E-2	1.852E+0	3.494E+0
-5.998E-2	1.826E+0	3.533E+0
-5.673E-2	1.875E+0	3.484E+0
-5.349E-2	1.852E+0	3.549E+0
-5.349E-2	1.849E+0	3.484E+0
-5.998E-2	1.862E+0	3.481E+0
-5.673E-2	1.846E+0	3.452E+0
-5.511E-2	1.839E+0	3.471E+0
-5.835E-2	1.833E+0	3.491E+0
-6.160E-2	1.862E+0	3.504E+0
-5.835E-2	1.843E+0	3.465E+0
-5.187E-2	1.817E+0	3.529E+0
-5.511E-2	1.852E+0	3.422E+0
-5.998E-2	1.898E+0	3.497E+0
-5.673E-2	1.830E+0	3.478E+0
-5.511E-2	1.830E+0	3.510E+0
-5.673E-2	1.882E+0	3.549E+0
-5.835E-2	1.820E+0	3.465E+0
-5.673E-2	1.888E+0	3.549E+0
-5.673E-2	1.830E+0	3.481E+0
-5.835E-2	1.852E+0	3.435E+0
-6.160E-2	1.804E+0	3.481E+0
-5.511E-2	1.859E+0	3.510E+0
-5.511E-2	1.813E+0	3.526E+0
-5.673E-2	1.852E+0	3.510E+0
-5.998E-2	1.872E+0	3.549E+0
-5.511E-2	1.826E+0	3.468E+0
-5.349E-2	1.878E+0	3.474E+0
-5.673E-2	1.839E+0	3.504E+0
-5.835E-2	1.859E+0	3.653E+0
-5.511E-2	1.836E+0	3.520E+0
-5.673E-2	1.820E+0	3.452E+0
-5.511E-2	1.826E+0	3.435E+0
-5.998E-2	1.839E+0	3.435E+0
-5.511E-2	1.862E+0	3.458E+0
-5.673E-2	1.878E+0	3.536E+0
-5.673E-2	1.839E+0	3.529E+0
-5.998E-2	1.813E+0	3.552E+0
-5.835E-2	1.846E+0	3.517E+0
-5.673E-2	1.820E+0	3.500E+0
-5.673E-2	1.849E+0	3.481E+0
-5.673E-2	1.849E+0	3.529E+0
-5.511E-2	1.888E+0	3.452E+0
-5.511E-2	1.885E+0	3.497E+0
-5.511E-2	1.830E+0	3.510E+0
-5.998E-2	1.775E+0	3.517E+0
-5.511E-2	1.859E+0	3.520E+0
-5.511E-2	1.875E+0	3.552E+0
-5.673E-2	1.878E+0	3.523E+0
-5.835E-2	1.859E+0	3.539E+0
-5.511E-2	1.895E+0	3.526E+0
-5.673E-2	1.852E+0	3.510E+0
-5.511E-2	1.836E+0	3.594E+0
-5.673E-2	1.878E+0	3.533E+0
-5.511E-2	1.862E+0	3.637E+0
-5.349E-2	1.839E+0	3.517E+0
-5.511E-2	1.843E+0	3.585E+0
-5.673E-2	1.849E+0	3.445E+0
-5.511E-2	1.846E+0	3.487E+0
-5.349E-2	1.859E+0	3.598E+0
-5.835E-2	1.826E+0	3.542E+0
-5.673E-2	1.843E+0	3.575E+0
-5.349E-2	1.813E+0	3.478E+0
-5.187E-2	1.843E+0	3.526E+0
-5.673E-2	1.846E+0	3.529E+0
-5.835E-2	1.875E+0	3.458E+0
-5.349E-2	1.882E+0	3.542E+0
-5.511E-2	1.865E+0	3.465E+0
-5.673E-2	1.856E+0	3.565E+0
-5.673E-2	1.833E+0	3.555E+0
-5.673E-2	1.878E+0	3.504E+0
-5.511E-2	1.859E+0	3.497E+0
-5.511E-2	1.826E+0	3.523E+0
-5.998E-2	1.791E+0	3.458E+0
-5.511E-2	1.856E+0	3.471E+0
-5.187E-2	1.833E+0	3.455E+0
-5.835E-2	1.830E+0	3.539E+0
-6.160E-2	1.849E+0	3.520E+0
-5.835E-2	1.830E+0	3.500E+0
-5.349E-2	1.862E+0	3.513E+0
-5.835E-2	1.830E+0	3.500E+0
-5.835E-2	1.833E+0	3.604E+0
-5.673E-2	1.836E+0	3.455E+0
-5.187E-2	1.872E+0	3.559E+0
-5.511E-2	1.878E+0	3.555E+0
-5.998E-2	1.843E+0	3.491E+0
-5.673E-2	1.859E+0	3.432E+0
-5.349E-2	1.872E+0	3.504E+0
-5.835E-2	1.911E+0	3.494E+0
-5.835E-2	1.869E+0	3.523E+0
-5.511E-2	1.830E+0	3.465E+0
-5.673E-2	1.849E+0	3.513E+0
-5.835E-2	1.856E+0	3.539E+0
-5.835E-2	1.914E+0	3.504E+0
-5.511E-2	1.839E+0	3.555E+0
-5.349E-2	1.807E+0	3.536E+0
-5.835E-2	1.823E+0	3.581E+0
-6.160E-2	1.836E+0	3.517E+0
-5.673E-2	1.820E+0	3.529E+0
-5.511E-2	1.849E+0	3.520E+0
-5.673E-2	1.826E+0	3.494E+0
-5.998E-2	1.820E+0	3.491E+0
-5.673E-2	1.904E+0	3.529E+0
-5.349E-2	1.817E+0	3.497E+0
-5.673E-2	1.869E+0	3.565E+0
-5.835E-2	1.856E+0	3.520E+0
-5.511E-2	1.859E+0	3.471E+0
-5.673E-2	1.859E+0	3.435E+0
-5.835E-2	1.784E+0	3.500E+0
-5.998E-2	1.846E+0	3.481E+0
-5.349E-2	1.839E+0	3.555E+0
-5.349E-2	1.775E+0	3.604E+0
-5.673E-2	1.852E+0	3.504E+0
-5.998E-2	1.794E+0	3.542E+0
-5.349E-2	1.836E+0	3.491E+0
-5.187E-2	1.846E+0	3.497E+0
-5.998E-2	1.878E+0	3.432E+0
-5.835E-2	1.765E+0	3.494E+0
-5.349E-2	1.865E+0	3.393E+0
-5.673E-2	1.836E+0	3.565E+0
-5.673E-2	1.869E+0	3.585E+0
-5.673E-2	1.875E+0	3.526E+0
-5.511E-2	1.872E+0	3.465E+0
-5.349E-2	1.813E+0	3.510E+0
-5.835E-2	1.839E+0	3.494E+0
-5.673E-2	1.888E+0	3.432E+0
-5.511E-2	1.895E+0	3.520E+0
-5.511E-2	1.820E+0	3.559E+0
-5.673E-2	1.849E+0	3.484E+0
-5.835E-2	1.865E+0	3.465E+0
-5.673E-2	1.826E+0	3.406E+0
-5.511E-2	1.794E+0	3.504E+0
-5.673E-2	1.846E+0	3.526E+0
-5.998E-2	1.800E+0	3.491E+0
-5.511E-2	1.859E+0	3.555E+0
-5.349E-2	1.826E+0	3.542E+0
-5.673E-2	1.836E+0	3.487E+0
-5.998E-2	1.820E+0	3.458E+0
-5.673E-2	1.778E+0	3.478E+0
-5.673E-2	1.856E+0	3.539E+0
-5.511E-2	1.813E+0	3.517E+0
-5.835E-2	1.846E+0	3.507E+0
-5.349E-2	1.823E+0	3.500E+0
-5.187E-2	1.856E+0	3.445E+0
-5.673E-2	1.882E+0	3.523E+0
-5.998E-2	1.807E+0	3.520E+0
-5.511E-2	1.901E+0	3.513E+0
-5.349E-2	1.895E+0	3.533E+0
-5.511E-2	1.830E+0	3.513E+0
-5.998E-2	1.836E+0	3.562E+0
-5.673E-2	1.865E+0	3.513E+0
-5.673E-2	1.901E+0	3.507E+0
-5.673E-2	1.797E+0	3.510E+0
-5.673E-2	1.878E+0	3.491E+0
-5.673E-2	1.846E+0	3.432E+0
-5.187E-2	1.836E+0	3.552E+0
-5.998E-2	1.810E+0	3.533E+0
-5.835E-2	1.846E+0	3.513E+0
-5.511E-2	1.826E+0	3.474E+0
-5.349E-2	1.823E+0	3.481E+0
-5.835E-2	1.862E+0	3.494E+0
-5.835E-2	1.813E+0	3.552E+0
-5.673E-2	1.817E+0	3.504E+0
-5.349E-2	1.836E+0	3.513E+0
-5.835E-2	1.839E+0	3.520E+0
-5.511E-2	1.820E+0	3.568E+0
-5.511E-2	1.833E+0	3.507E+0
-5.511E-2	1.810E+0	3.497E+0
-5.673E-2	1.817E+0	3.478E+0
-5.673E-2	1.875E+0	3.575E+0
-5.511E-2	1.833E+0	3.491E+0
-5.349E-2	1.878E+0	3.419E+0
-5.511E-2	1.856E+0	3.487E+0
-5.998E-2	1.830E+0	3.504E+0
-5.511E-2	1.852E+0	3.529E+0
-5.673E-2	1.846E+0	3.517E+0
-5.673E-2	1.839E+0	3.539E+0
-5.998E-2	1.872E+0	3.445E+0
-5.511E-2	1.781E+0	3.523E+0
-5.511E-2	1.826E+0	3.497E+0
-5.998E-2	1.836E+0	3.578E+0
-5.835E-2	1.872E+0	3.478E+0
-5.835E-2	1.836E+0	3.478E+0
-5.349E-2	1.875E+0	3.533E+0
-5.673E-2	1.833E+0	3.504E+0
-5.998E-2	1.885E+0	3.471E+0
-5.349E-2	1.872E+0	3.471E+0
-5.349E-2	1.849E+0	3.448E+0
-5.673E-2	1.856E+0	3.422E+0
-5.673E-2	1.830E+0	3.494E+0
-5.511E-2	1.833E+0	3.517E+0
-5.673E-2	1.869E+0	3.478E+0
-5.998E-2	1.826E+0	3.562E+0
-5.998E-2	1.804E+0	3.429E+0
-5.511E-2	1.920E+0	3.565E+0
-5.349E-2	1.856E+0	3.487E+0
-5.511E-2	1.908E+0	3.484E+0
-5.835E-2	1.833E+0	3.471E+0
-5.511E-2	1.911E+0	3.504E+0
-5.673E-2	1.862E+0	3.562E+0
-5.673E-2	1.865E+0	3.491E+0
-5.998E-2	1.813E+0	3.617E+0
-5.511E-2	1.839E+0	3.549E+0
-5.187E-2	1.852E+0	3.497E+0
-5.511E-2	1.843E+0	3.559E+0
-5.998E-2	1.891E+0	3.517E+0
-5.673E-2	1.859E+0	3.481E+0
-5.673E-2	1.882E+0	3.627E+0
-5.998E-2	1.817E+0	3.484E+0
-5.998E-2	1.869E+0	3.523E+0
-5.349E-2	1.839E+0	3.510E+0
-5.673E-2	1.872E+0	3.461E+0
-5.673E-2	1.771E+0	3.526E+0
-5.673E-2	1.869E+0	3.491E+0
-5.511E-2	1.839E+0	3.504E+0
-5.673E-2	1.836E+0	3.523E+0
-5.835E-2	1.943E+0	3.474E+0
-5.998E-2	1.843E+0	3.585E+0
-5.349E-2	1.823E+0	3.517E+0
-5.673E-2	1.878E+0	3.494E+0
-5.673E-2	1.859E+0	3.510E+0
-5.835E-2	1.778E+0	3.546E+0
-5.673E-2	1.917E+0	3.523E+0
-5.349E-2	1.846E+0	3.445E+0
-5.673E-2	1.839E+0	3.445E+0
-5.673E-2	1.839E+0	3.529E+0
-5.511E-2	1.865E+0	3.588E+0
-5.349E-2	1.839E+0	3.504E+0
-5.835E-2	1.810E+0	3.478E+0
-5.673E-2	1.869E+0	3.510E+0
-5.835E-2	1.859E+0	3.487E+0
-5.511E-2	1.862E+0	3.448E+0
-5.673E-2	1.797E+0	3.562E+0
-6.160E-2	1.833E+0	3.494E+0
-5.349E-2	1.895E+0	3.500E+0
-5.511E-2	1.875E+0	3.497E+0
-5.835E-2	1.911E+0	3.478E+0
-5.998E-2	1.836E+0	3.471E+0
-5.835E-2	1.872E+0	3.591E+0
-5.673E-2	1.865E+0	3.529E+0
-5.835E-2	1.846E+0	3.526E+0
-5.673E-2	1.872E+0	3.471E+0
-5.349E-2	1.839E+0	3.442E+0
-5.349E-2	1.781E+0	3.432E+0
-5.673E-2	1.823E+0	3.585E+0
-5.673E-2	1.862E+0	3.487E+0
-5.511E-2	1.856E+0	3.513E+0
-5.673E-2	1.846E+0	3.507E+0
-5.349E-2	1.843E+0	3.549E+0
-5.673E-2	1.901E+0	3.478E+0
-5.835E-2	1.800E+0	3.478E+0
-5.349E-2	1.826E+0	3.533E+0
-5.511E-2	1.820E+0	3.426E+0
-5.998E-2	1.830E+0	3.533E+0
-5.673E-2	1.826E+0	3.484E+0
-5.511E-2	1.862E+0	3.487E+0
-5.511E-2	1.862E+0	3.546E+0
-5.835E-2	1.836E+0	3.526E+0
-5.673E-2	1.833E+0	3.461E+0
-5.511E-2	1.856E+0	3.578E+0
-5.511E-2	1.804E+0	3.507E+0
-5.673E-2	1.865E+0	3.513E+0
-5.511E-2	1.852E+0	3.474E+0
-5.511E-2	1.843E+0	3.478E+0
-5.998E-2	1.862E+0	3.497E+0
-5.835E-2	1.878E+0	3.520E+0
-5.511E-2	1.856E+0	3.452E+0
-5.511E-2	1.872E+0	3.529E+0
-5.835E-2	1.872E+0	3.536E+0
-5.673E-2	1.852E+0	3.510E+0
-5.349E-2	1.865E+0	3.601E+0
-5.349E-2	1.830E+0	3.500E+0
-5.673E-2	1.826E+0	3.497E+0
-5.673E-2	1.843E+0	3.471E+0
-5.511E-2	1.800E+0	3.474E+0
-5.835E-2	1.775E+0	3.526E+0
-5.998E-2	1.826E+0	3.461E+0
-6.160E-2	1.833E+0	3.513E+0
-5.673E-2	1.882E+0	3.555E+0
-5.511E-2	1.869E+0	3.552E+0
-5.673E-2	1.810E+0	3.536E+0
-5.998E-2	1.846E+0	3.494E+0
-5.349E-2	1.849E+0	3.435E+0
-5.511E-2	1.813E+0	3.568E+0
-5.673E-2	1.804E+0	3.422E+0
-5.835E-2	1.856E+0	3.500E+0
-5.673E-2	1.813E+0	3.607E+0
-5.673E-2	1.823E+0	3.487E+0
-5.835E-2	1.849E+0	3.510E+0
-5.998E-2	1.836E+0	3.510E+0
-5.511E-2	1.888E+0	3.494E+0
-5.349E-2	1.833E+0	3.461E+0
-5.998E-2	1.830E+0	3.429E+0
-5.998E-2	1.846E+0	3.529E+0
-5.673E-2	1.856E+0	3.465E+0
-5.511E-2	1.826E+0	3.494E+0
-5.835E-2	1.797E+0	3.529E+0
-5.998E-2	1.852E+0	3.497E+0
-5.349E-2	1.810E+0	3.497E+0
-5.511E-2	1.800E+0	3.523E+0
-5.835E-2	1.872E+0	3.523E+0
-6.160E-2	1.794E+0	3.581E+0
-5.835E-2	1.843E+0	3.529E+0
-5.511E-2	1.846E+0	3.588E+0
-5.998E-2	1.869E+0	3.533E+0
-5.835E-2	1.813E+0	3.536E+0
-5.835E-2	1.862E+0	3.526E+0
-5.187E-2	1.846E+0	3.435E+0
-5.673E-2	1.856E+0	3.491E+0
-5.998E-2	1.862E+0	3.491E+0
-5.511E-2	1.888E+0	3.533E+0
-5.673E-2	1.849E+0	3.517E+0
-5.511E-2	1.823E+0	3.507E+0
-5.835E-2	1.823E+0	3.559E+0
-5.511E-2	1.852E+0	3.491E+0
-5.511E-2	1.839E+0	3.559E+0
-5.673E-2	1.794E+0	3.458E+0
-5.998E-2	1.872E+0	3.520E+0
-5.511E-2	1.807E+0	3.562E+0
-5.673E-2	1.856E+0	3.491E+0
-5.673E-2	1.836E+0	3.523E+0
-5.835E-2	1.872E+0	3.517E+0
-5.511E-2	1.882E+0	3.474E+0
-5.187E-2	1.875E+0	3.471E+0
-5.511E-2	1.872E+0	3.507E+0
-5.998E-2	1.823E+0	3.549E+0
-5.673E-2	1.888E+0	3.575E+0
-5.187E-2	1.804E+0	3.536E+0
-5.835E-2	1.836E+0	3.559E+0
-5.835E-2	1.843E+0	3.520E+0
-5.511E-2	1.885E+0	3.549E+0
-5.673E-2	1.859E+0	3.542E+0
-5.835E-2	1.797E+0	3.572E+0
-5.673E-2	1.794E+0	3.452E+0
-5.187E-2	1.820E+0	3.471E+0
-5.349E-2	1.846E+0	3.507E+0
-5.998E-2	1.804E+0	3.614E+0
-5.835E-2	1.856E+0	3.484E+0
-5.673E-2	1.826E+0	3.510E+0
-5.349E-2	1.849E+0	3.523E+0
-5.835E-2	1.882E+0	3.533E+0
-5.835E-2	1.830E+0	3.562E+0
-5.673E-2	1.826E+0	3.500E+0
-5.349E-2	1.817E+0	3.526E+0
-5.511E-2	1.865E+0	3.523E+0
-5.673E-2	1.791E+0	3.497E+0
-5.835E-2	1.839E+0	3.474E+0
-5.511E-2	1.859E+0	3.471E+0
-5.835E-2	1.862E+0	3.513E+0
-5.835E-2	1.862E+0	3.529E+0
-5.673E-2	1.888E+0	3.539E+0
-5.673E-2	1.839E+0	3.572E+0
-5.835E-2	1.862E+0	3.549E+0
-5.673E-2	1.807E+0	3.555E+0
-5.511E-2	1.875E+0	3.513E+0
-5.511E-2	1.852E+0	3.465E+0
-5.673E-2	1.849E+0	3.448E+0
-5.673E-2	1.869E+0	3.546E+0
-5.673E-2	1.830E+0	3.419E+0
-5.511E-2	1.820E+0	3.546E+0
-5.998E-2	1.872E+0	3.520E+0
-5.998E-2	1.768E+0	3.565E+0
-5.673E-2	1.826E+0	3.452E+0
-5.511E-2	1.839E+0	3.504E+0
-5.835E-2	1.856E+0	3.517E+0
-5.835E-2	1.885E+0	3.500E+0
-5.349E-2	1.849E+0	3.533E+0
-5.673E-2	1.823E+0	3.565E+0
-5.673E-2	1.839E+0	3.494E+0
-5.673E-2	1.878E+0	3.529E+0
-5.511E-2	1.904E+0	3.562E+0
-5.511E-2	1.891E+0	3.504E+0
-5.998E-2	1.846E+0	3.510E+0
-5.998E-2	1.859E+0	3.484E+0
-5.349E-2	1.898E+0	3.542E+0
-5.511E-2	1.849E+0	3.507E+0
-5.673E-2	1.755E+0	3.435E+0
-5.673E-2	1.852E+0	3.526E+0
-5.511E-2	1.833E+0	3.468E+0
-5.511E-2	1.904E+0	3.478E+0
-5.673E-2	1.859E+0	3.533E+0
-6.160E-2	1.810E+0	3.562E+0
-5.349E-2	1.882E+0	3.581E+0
-5.511E-2	1.865E+0	3.478E+0
-5.835E-2	1.885E+0	3.484E+0
-5.998E-2	1.833E+0	3.536E+0
-5.511E-2	1.843E+0	3.523E+0
-5.511E-2	1.830E+0	3.471E+0
-5.835E-2	1.830E+0	3.494E+0
-5.835E-2	1.836E+0	3.426E+0
-5.349E-2	1.817E+0	3.520E+0
-5.349E-2	1.885E+0	3.559E+0
-5.673E-2	1.843E+0	3.546E+0
-5.835E-2	1.846E+0	3.529E+0
-5.187E-2	1.859E+0	3.529E+0
-5.349E-2	1.904E+0	3.520E+0
-5.998E-2	1.849E+0	3.594E+0
-5.673E-2	1.885E+0	3.471E+0
-5.349E-2	1.817E+0	3.539E+0
-5.673E-2	1.878E+0	3.390E+0
-5.673E-2	1.839E+0	3.546E+0
-5.998E-2	1.836E+0	3.520E+0
-5.673E-2	1.826E+0	3.504E+0
-5.511E-2	1.862E+0	3.487E+0
-5.673E-2	1.830E+0	3.536E+0
-5.998E-2	1.878E+0	3.478E+0
-5.511E-2	1.839E+0	3.478E+0
-5.349E-2	1.826E+0	3.526E+0
-5.835E-2	1.852E+0	3.474E+0
-5.835E-2	1.849E+0	3.500E+0
-5.511E-2	1.797E+0	3.513E+0
-5.511E-2	1.859E+0	3.465E+0
-5.998E-2	1.901E+0	3.487E+0
-5.998E-2	1.862E+0	3.458E+0
-5.349E-2	1.859E+0	3.455E+0
-5.673E-2	1.846E+0	3.497E+0
-5.673E-2	1.823E+0	3.529E+0
-5.998E-2	1.865E+0	3.504E+0
-5.673E-2	1.823E+0	3.432E+0
-5.349E-2	1.846E+0	3.598E+0
-5.835E-2	1.878E+0	3.474E+0
-5.835E-2	1.836E+0	3.513E+0
-5.511E-2	1.775E+0	3.471E+0
-5.835E-2	1.820E+0	3.461E+0
-5.998E-2	1.830E+0	3.481E+0
-5.835E-2	1.852E+0	3.529E+0
-5.187E-2	1.852E+0	3.500E+0
-5.511E-2	1.813E+0	3.517E+0
-5.998E-2	1.865E+0	3.510E+0
-5.998E-2	1.852E+0	3.468E+0
-5.187E-2	1.846E+0	3.474E+0
-5.349E-2	1.852E+0	3.497E+0
-5.673E-2	1.849E+0	3.536E+0
-5.998E-2	1.872E+0	3.403E+0
-5.349E-2	1.859E+0	3.491E+0
-5.349E-2	1.846E+0	3.510E+0
-5.673E-2	1.872E+0	3.416E+0
-5.835E-2	1.872E+0	3.536E+0
-5.349E-2	1.846E+0	3.581E+0
-5.673E-2	1.865E+0	3.471E+0
-5.673E-2	1.820E+0	3.536E+0
-5.998E-2	1.865E+0	3.500E+0
-5.511E-2	1.852E+0	3.497E+0
-5.511E-2	1.859E+0	3.468E+0
-5.673E-2	1.859E+0	3.478E+0
-5.835E-2	1.823E+0	3.536E+0
-5.511E-2	1.833E+0	3.562E+0
-5.349E-2	1.865E+0	3.481E+0
-5.835E-2	1.813E+0	3.426E+0
-5.835E-2	1.859E+0	3.465E+0
-5.349E-2	1.865E+0	3.523E+0
-5.349E-2	1.865E+0	3.539E+0
-5.835E-2	1.826E+0	3.465E+0
-5.673E-2	1.859E+0	3.517E+0
-5.511E-2	1.843E+0	3.474E+0
-5.349E-2	1.843E+0	3.549E+0
-5.835E-2	1.862E+0	3.478E+0
-5.835E-2	1.823E+0	3.474E+0
-5.511E-2	1.888E+0	3.507E+0
-5.511E-2	1.826E+0	3.555E+0
-5.998E-2	1.849E+0	3.562E+0
-5.673E-2	1.875E+0	3.526E+0
-5.835E-2	1.817E+0	3.552E+0
-5.673E-2	1.862E+0	3.542E+0
-5.835E-2	1.839E+0	3.555E+0
-5.998E-2	1.823E+0	3.559E+0
-5.349E-2	1.846E+0	3.474E+0
-5.673E-2	1.917E+0	3.523E+0
-5.835E-2	1.846E+0	3.542E+0
-5.835E-2	1.898E+0	3.481E+0
-5.835E-2	1.885E+0	3.442E+0
-5.511E-2	1.846E+0	3.520E+0
-5.998E-2	1.862E+0	3.494E+0
-5.673E-2	1.865E+0	3.471E+0
-5.673E-2	1.914E+0	3.559E+0
-5.511E-2	1.843E+0	3.539E+0
-5.673E-2	1.901E+0	3.546E+0
-5.673E-2	1.872E+0	3.484E+0
-5.349E-2	1.833E+0	3.513E+0
-5.673E-2	1.826E+0	3.510E+0
-5.835E-2	1.895E+0	3.520E+0
-5.998E-2	1.846E+0	3.650E+0
-5.673E-2	1.875E+0	3.526E+0
-5.673E-2	1.820E+0	3.520E+0
-5.835E-2	1.833E+0	3.559E+0
-5.673E-2	1.882E+0	3.520E+0
-5.673E-2	1.775E+0	3.526E+0
-5.187E-2	1.846E+0	3.494E+0
-5.835E-2	1.865E+0	3.520E+0
-5.673E-2	1.820E+0	3.504E+0
-5.511E-2	1.882E+0	3.523E+0
-5.835E-2	1.872E+0	3.481E+0
-5.673E-2	1.846E+0	3.542E+0
-5.673E-2	1.891E+0	3.455E+0
-5.511E-2	1.778E+0	3.559E+0
-5.673E-2	1.836E+0	3.529E+0
-5.673E-2	1.843E+0	3.594E+0
-5.511E-2	1.791E+0	3.461E+0
-5.349E-2	1.830E+0	3.520E+0
-5.511E-2	1.839E+0	3.601E+0
-5.673E-2	1.823E+0	3.526E+0
-5.835E-2	1.836E+0	3.562E+0
-5.511E-2	1.804E+0	3.517E+0
-5.511E-2	1.856E+0	3.452E+0
-5.673E-2	1.839E+0	3.520E+0
-5.673E-2	1.891E+0	3.455E+0
-5.511E-2	1.882E+0	3.546E+0
-5.187E-2	1.872E+0	3.390E+0
-5.673E-2	1.888E+0	3.520E+0
-5.835E-2	1.898E+0	3.465E+0
-5.511E-2	1.791E+0	3.539E+0
-5.511E-2	1.875E+0	3.494E+0
-5.998E-2	1.875E+0	3.461E+0
-5.673E-2	1.852E+0	3.455E+0
-5.511E-2	1.836E+0	3.491E+0
-5.511E-2	1.839E+0	3.539E+0
-5.835E-2	1.820E+0	3.513E+0
-5.673E-2	1.800E+0	3.429E+0
-5.349E-2	1.865E+0	3.491E+0
-5.187E-2	1.859E+0	3.510E+0
-5.673E-2	1.852E+0	3.455E+0
-5.673E-2	1.830E+0	3.552E+0
-5.673E-2	1.823E+0	3.413E+0
-5.349E-2	1.862E+0	3.549E+0
-5.673E-2	1.859E+0	3.546E+0
-5.673E-2	1.833E+0	3.517E+0
-5.349E-2	1.836E+0	3.533E+0
-5.187E-2	1.891E+0	3.591E+0
-5.673E-2	1.839E+0	3.507E+0
-5.673E-2	1.843E+0	3.542E+0
-5.349E-2	1.843E+0	3.565E+0
-5.511E-2	1.823E+0	3.461E+0
-5.835E-2	1.856E+0	3.484E+0
-5.835E-2	1.826E+0	3.448E+0
-5.511E-2	1.862E+0	3.513E+0
-5.349E-2	1.856E+0	3.491E+0
-5.673E-2	1.846E+0	3.572E+0
-6.160E-2	1.813E+0	3.546E+0
-5.673E-2	1.839E+0	3.533E+0
-5.673E-2	1.888E+0	3.494E+0
-5.511E-2	1.846E+0	3.409E+0
-5.835E-2	1.820E+0	3.510E+0
-5.349E-2	1.839E+0	3.526E+0
-5.187E-2	1.836E+0	3.468E+0
-5.835E-2	1.830E+0	3.565E+0
-5.673E-2	1.839E+0	3.484E+0
-5.349E-2	1.875E+0	3.442E+0
-5.511E-2	1.794E+0	3.484E+0
-5.835E-2	1.826E+0	3.504E+0
-5.511E-2	1.830E+0	3.565E+0
-5.349E-2	1.865E+0	3.559E+0
-5.511E-2	1.784E+0	3.494E+0
-5.998E-2	1.849E+0	3.497E+0
-5.349E-2	1.800E+0	3.465E+0
-5.673E-2	1.839E+0	3.546E+0
-5.511E-2	1.859E+0	3.624E+0
-5.835E-2	1.820E+0	3.458E+0
-5.835E-2	1.878E+0	3.497E+0
-5.511E-2	1.869E+0	3.552E+0
-5.349E-2	1.846E+0	3.429E+0
-5.998E-2	1.826E+0	3.529E+0
-5.835E-2	1.794E+0	3.491E+0
-5.187E-2	1.820E+0	3.627E+0
-5.673E-2	1.823E+0	3.497E+0
-5.673E-2	1.895E+0	3.546E+0
-5.835E-2	1.878E+0	3.461E+0
-5.511E-2	1.836E+0	3.494E+0
-5.349E-2	1.859E+0	3.523E+0
-5.835E-2	1.823E+0	3.549E+0
-5.998E-2	1.872E+0	3.491E+0
-5.187E-2	1.820E+0	3.520E+0
-5.349E-2	1.849E+0	3.552E+0
-5.998E-2	1.856E+0	3.426E+0
-5.998E-2	1.768E+0	3.529E+0
-5.511E-2	1.823E+0	3.517E+0
-5.349E-2	1.852E+0	3.487E+0
-5.998E-2	1.836E+0	3.487E+0
-5.835E-2	1.852E+0	3.513E+0
-5.349E-2	1.865E+0	3.539E+0
-5.187E-2	1.823E+0	3.562E+0
-5.835E-2	1.810E+0	3.533E+0
-5.673E-2	1.856E+0	3.562E+0
-5.673E-2	1.813E+0	3.510E+0
-5.349E-2	1.862E+0	3.510E+0
-5.835E-2	1.817E+0	3.542E+0
-5.835E-2	1.791E+0	3.442E+0
-5.511E-2	1.849E+0	3.620E+0
-5.511E-2	1.852E+0	3.565E+0
-5.835E-2	1.869E+0	3.562E+0
-5.835E-2	1.820E+0	3.491E+0
-5.349E-2	1.888E+0	3.465E+0
-5.835E-2	1.794E+0	3.568E+0
-5.673E-2	1.852E+0	3.581E+0
-5.835E-2	1.859E+0	3.539E+0
-5.511E-2	1.878E+0	3.546E+0
-5.511E-2	1.862E+0	3.484E+0
-5.835E-2	1.846E+0	3.533E+0
-5.835E-2	1.856E+0	3.500E+0
-5.511E-2	1.817E+0	3.507E+0
-5.511E-2	1.885E+0	3.507E+0
-5.673E-2	1.833E+0	3.513E+0
-5.998E-2	1.823E+0	3.487E+0
-5.349E-2	1.833E+0	3.529E+0
-5.511E-2	1.833E+0	3.546E+0
-5.835E-2	1.865E+0	3.526E+0
-5.835E-2	1.852E+0	3.481E+0
-5.349E-2	1.891E+0	3.523E+0
-5.349E-2	1.830E+0	3.536E+0
-5.511E-2	1.813E+0	3.520E+0
-5.835E-2	1.820E+0	3.546E+0
-5.673E-2	1.856E+0	3.481E+0
-5.511E-2	1.823E+0	3.494E+0
-5.835E-2	1.869E+0	3.536E+0
-5.998E-2	1.826E+0	3.549E+0
-5.673E-2	1.843E+0	3.536E+0
-5.673E-2	1.817E+0	3.439E+0
-5.998E-2	1.904E+0	3.481E+0
-5.835E-2	1.852E+0	3.458E+0
-5.187E-2	1.839E+0	3.452E+0
-5.511E-2	1.885E+0	3.504E+0
-5.998E-2	1.852E+0	3.533E+0
-5.835E-2	1.911E+0	3.390E+0
-5.511E-2	1.869E+0	3.484E+0
-5.673E-2	1.895E+0	3.465E+0
-5.835E-2	1.856E+0	3.565E+0
-5.998E-2	1.826E+0	3.520E+0
-5.835E-2	1.836E+0	3.523E+0
-5.673E-2	1.856E+0	3.497E+0
-5.835E-2	1.914E+0	3.471E+0
-6.160E-2	1.882E+0	3.520E+0
-5.349E-2	1.830E+0	3.497E+0
-5.673E-2	1.895E+0	3.510E+0
-5.673E-2	1.856E+0	3.568E+0
-5.998E-2	1.856E+0	3.484E+0
-5.511E-2	1.920E+0	3.481E+0
-5.511E-2	1.882E+0	3.549E+0
-5.673E-2	1.833E+0	3.552E+0
-5.835E-2	1.872E+0	3.419E+0
-5.349E-2	1.901E+0	3.484E+0
-5.835E-2	1.901E+0	3.562E+0
-5.673E-2	1.849E+0	3.572E+0
-5.835E-2	1.813E+0	3.520E+0
-5.349E-2	1.856E+0	3.445E+0
-5.349E-2	1.784E+0	3.445E+0
-5.835E-2	1.839E+0	3.504E+0
-5.835E-2	1.869E+0	3.445E+0
-5.511E-2	1.891E+0	3.448E+0
-5.673E-2	1.820E+0	3.601E+0
-5.998E-2	1.839E+0	3.494E+0
-5.673E-2	1.810E+0	3.484E+0
-5.349E-2	1.839E+0	3.484E+0
-5.349E-2	1.885E+0	3.533E+0
-5.835E-2	1.839E+0	3.552E+0
-5.835E-2	1.846E+0	3.585E+0
-5.349E-2	1.872E+0	3.432E+0
-5.673E-2	1.865E+0	3.536E+0
-5.673E-2	1.875E+0	3.510E+0
-5.673E-2	1.846E+0	3.445E+0
-5.349E-2	1.875E+0	3.487E+0
-5.511E-2	1.885E+0	3.562E+0
-5.673E-2	1.823E+0	3.617E+0
-5.673E-2	1.852E+0	3.452E+0
-5.673E-2	1.846E+0	3.581E+0
-5.511E-2	1.830E+0	3.594E+0
-5.673E-2	1.833E+0	3.494E+0
-5.511E-2	1.920E+0	3.481E+0
-5.187E-2	1.817E+0	3.422E+0
-5.511E-2	1.839E+0	3.517E+0
-5.835E-2	1.817E+0	3.484E+0
-5.998E-2	1.856E+0	3.533E+0
-5.673E-2	1.865E+0	3.497E+0
-5.511E-2	1.817E+0	3.533E+0
-5.998E-2	1.862E+0	3.546E+0
-5.835E-2	1.830E+0	3.552E+0
-5.511E-2	1.856E+0	3.552E+0
-5.673E-2	1.908E+0	3.403E+0
-5.835E-2	1.862E+0	3.517E+0
-5.673E-2	1.817E+0	3.494E+0
-5.187E-2	1.882E+0	3.529E+0
-5.511E-2	1.830E+0	3.439E+0
-5.673E-2	1.862E+0	3.435E+0
-5.673E-2	1.820E+0	3.520E+0
-5.511E-2	1.872E+0	3.513E+0
-5.511E-2	1.830E+0	3.471E+0
-5.835E-2	1.826E+0	3.523E+0
-5.835E-2	1.885E+0	3.539E+0
-5.511E-2	1.904E+0	3.523E+0
-5.511E-2	1.862E+0	3.413E+0
-5.511E-2	1.846E+0	3.542E+0
-5.998E-2	1.836E+0	3.549E+0
-5.673E-2	1.859E+0	3.474E+0
-5.673E-2	1.872E+0	3.484E+0
-5.673E-2	1.810E+0	3.497E+0
-5.511E-2	1.849E+0	3.484E+0
-5.673E-2	1.869E+0	3.520E+0
-5.349E-2	1.813E+0	3.474E+0
[truncated: 93,974 more rows]
