# Supplementary material for: Improved ANAP incorporation and VCF analysis reveal details of P2X7 current facilitation and a limited conformational interplay between ATP binding and the intracellular ballast domain
Source: eLife. 2023 Jan 4;12:e82479. doi: 10.7554/eLife.82479 (PMC9859053; doi:10.7554/eLife.82479)
Supplement: Figure 3—figure supplement 1—source data 1. [file elife-82479-fig3-figsupp1-data1.zip › Figure-3_figure-supplement-1_source-data-1/P2X1_ANAP-MM_h24#12.csv]

-5.076E-1	3.795E+0	6.981E+0
-5.076E-1	3.737E+0	6.916E+0
-5.028E-1	3.789E+0	6.949E+0
-5.093E-1	3.766E+0	6.994E+0
-5.060E-1	3.802E+0	6.893E+0
-5.076E-1	3.731E+0	6.997E+0
-5.109E-1	3.883E+0	6.978E+0
-5.093E-1	3.789E+0	6.916E+0
-5.060E-1	3.685E+0	7.023E+0
-5.076E-1	3.795E+0	6.949E+0
-5.109E-1	3.818E+0	6.932E+0
-5.109E-1	3.786E+0	6.981E+0
-5.060E-1	3.757E+0	6.936E+0
-5.076E-1	3.802E+0	6.958E+0
-5.060E-1	3.711E+0	6.903E+0
-5.076E-1	3.675E+0	6.926E+0
-5.060E-1	3.711E+0	6.939E+0
-5.060E-1	3.854E+0	6.851E+0
-5.044E-1	3.779E+0	6.942E+0
-5.076E-1	3.805E+0	6.991E+0
-5.076E-1	3.802E+0	6.978E+0
-5.076E-1	3.815E+0	6.910E+0
-5.076E-1	3.770E+0	7.036E+0
-5.044E-1	3.783E+0	6.945E+0
-5.060E-1	3.818E+0	6.900E+0
-5.076E-1	3.815E+0	6.949E+0
-5.044E-1	3.727E+0	7.000E+0
-5.109E-1	3.828E+0	6.913E+0
-5.093E-1	3.818E+0	6.858E+0
-5.076E-1	3.825E+0	6.890E+0
-5.076E-1	3.770E+0	6.949E+0
-5.076E-1	3.766E+0	6.965E+0
-5.060E-1	3.789E+0	6.949E+0
-5.076E-1	3.734E+0	6.855E+0
-5.076E-1	3.734E+0	6.900E+0
-5.093E-1	3.812E+0	6.910E+0
-5.093E-1	3.799E+0	6.890E+0
-5.060E-1	3.812E+0	6.910E+0
-5.076E-1	3.786E+0	6.848E+0
-5.125E-1	3.799E+0	6.971E+0
-5.093E-1	3.828E+0	7.043E+0
-5.093E-1	3.821E+0	6.877E+0
-5.076E-1	3.737E+0	6.913E+0
-5.093E-1	3.786E+0	6.916E+0
-5.093E-1	3.734E+0	6.971E+0
-5.076E-1	3.779E+0	7.056E+0
-5.060E-1	3.747E+0	6.968E+0
-5.093E-1	3.753E+0	6.897E+0
-5.093E-1	3.766E+0	6.903E+0
-5.060E-1	3.770E+0	6.880E+0
-5.060E-1	3.799E+0	6.858E+0
-5.109E-1	3.867E+0	6.848E+0
-5.076E-1	3.747E+0	7.069E+0
-5.076E-1	3.757E+0	7.000E+0
-5.093E-1	3.854E+0	6.962E+0
-5.093E-1	3.747E+0	6.939E+0
-5.044E-1	3.740E+0	7.056E+0
-5.076E-1	3.783E+0	6.890E+0
-5.076E-1	3.750E+0	6.919E+0
-5.076E-1	3.834E+0	6.867E+0
-5.076E-1	3.740E+0	6.906E+0
-5.044E-1	3.818E+0	6.929E+0
-5.093E-1	3.763E+0	6.932E+0
-5.109E-1	3.802E+0	6.942E+0
-5.044E-1	3.805E+0	6.903E+0
-5.060E-1	3.734E+0	6.906E+0
-5.076E-1	3.776E+0	6.855E+0
-5.076E-1	3.773E+0	7.026E+0
-5.076E-1	3.705E+0	6.952E+0
-5.028E-1	3.828E+0	6.919E+0
-5.076E-1	3.815E+0	6.942E+0
-5.093E-1	3.783E+0	6.955E+0
-5.093E-1	3.779E+0	6.945E+0
-5.093E-1	3.825E+0	6.893E+0
-5.076E-1	3.818E+0	6.900E+0
-5.060E-1	3.779E+0	7.010E+0
-5.093E-1	3.812E+0	6.965E+0
-5.109E-1	3.808E+0	6.845E+0
-5.076E-1	3.815E+0	7.007E+0
-5.093E-1	3.744E+0	6.916E+0
-5.076E-1	3.844E+0	7.020E+0
-5.093E-1	3.815E+0	6.916E+0
-5.076E-1	3.757E+0	7.007E+0
-5.093E-1	3.844E+0	6.997E+0
-5.093E-1	3.766E+0	6.919E+0
-5.109E-1	3.802E+0	6.897E+0
-5.060E-1	3.841E+0	6.975E+0
-5.093E-1	3.815E+0	6.890E+0
-5.076E-1	3.747E+0	6.949E+0
-5.076E-1	3.792E+0	6.903E+0
-5.076E-1	3.779E+0	6.864E+0
-5.093E-1	3.786E+0	6.955E+0
-5.076E-1	3.701E+0	6.942E+0
-5.060E-1	3.789E+0	6.962E+0
-5.076E-1	3.760E+0	6.997E+0
-5.076E-1	3.789E+0	7.026E+0
-5.109E-1	3.753E+0	6.919E+0
-5.060E-1	3.805E+0	6.877E+0
-5.076E-1	3.766E+0	6.975E+0
-5.076E-1	3.675E+0	6.958E+0
-5.093E-1	3.860E+0	6.929E+0
-5.076E-1	3.766E+0	6.923E+0
-5.076E-1	3.792E+0	6.906E+0
-5.093E-1	3.857E+0	6.965E+0
-5.076E-1	3.818E+0	6.929E+0
-5.060E-1	3.724E+0	6.851E+0
-5.076E-1	3.773E+0	6.880E+0
-5.109E-1	3.770E+0	6.871E+0
-5.060E-1	3.808E+0	6.851E+0
-5.076E-1	3.795E+0	6.968E+0
-5.093E-1	3.821E+0	6.897E+0
-5.076E-1	3.776E+0	6.936E+0
-5.076E-1	3.760E+0	6.845E+0
-5.060E-1	3.695E+0	6.942E+0
-5.076E-1	3.831E+0	6.981E+0
-5.093E-1	3.750E+0	6.978E+0
-5.060E-1	3.783E+0	6.890E+0
-5.060E-1	3.711E+0	6.903E+0
-5.076E-1	3.812E+0	6.777E+0
-5.093E-1	3.776E+0	6.991E+0
-5.060E-1	3.783E+0	7.085E+0
-5.093E-1	3.714E+0	6.900E+0
-5.060E-1	3.779E+0	6.952E+0
-5.109E-1	3.821E+0	6.978E+0
-5.060E-1	3.766E+0	7.082E+0
-5.076E-1	3.766E+0	6.845E+0
-5.076E-1	3.808E+0	6.955E+0
-5.076E-1	3.792E+0	6.945E+0
-5.076E-1	3.860E+0	6.932E+0
-5.044E-1	3.776E+0	6.893E+0
-5.076E-1	3.750E+0	6.923E+0
-5.093E-1	3.727E+0	6.913E+0
-5.076E-1	3.747E+0	6.949E+0
-5.093E-1	3.789E+0	6.955E+0
-5.093E-1	3.766E+0	7.026E+0
-5.093E-1	3.847E+0	6.874E+0
-5.076E-1	3.802E+0	6.913E+0
-5.060E-1	3.795E+0	6.949E+0
-5.093E-1	3.802E+0	6.890E+0
-5.093E-1	3.744E+0	6.988E+0
-5.076E-1	3.802E+0	7.020E+0
-5.076E-1	3.753E+0	6.939E+0
-5.076E-1	3.734E+0	6.861E+0
-5.060E-1	3.802E+0	6.893E+0
-5.093E-1	3.779E+0	6.932E+0
-5.076E-1	3.763E+0	6.926E+0
-5.093E-1	3.779E+0	6.978E+0
-5.093E-1	3.792E+0	6.955E+0
-5.076E-1	3.766E+0	6.777E+0
-5.093E-1	3.815E+0	6.903E+0
-5.093E-1	3.812E+0	6.835E+0
-5.093E-1	3.802E+0	7.036E+0
-5.076E-1	3.718E+0	7.049E+0
-5.060E-1	3.675E+0	6.949E+0
-5.060E-1	3.763E+0	6.929E+0
-5.093E-1	3.766E+0	6.981E+0
-5.093E-1	3.770E+0	6.936E+0
-5.076E-1	3.786E+0	6.968E+0
-5.109E-1	3.821E+0	7.007E+0
-5.109E-1	3.747E+0	6.936E+0
-5.076E-1	3.727E+0	6.975E+0
-5.076E-1	3.747E+0	6.978E+0
-5.076E-1	3.705E+0	6.997E+0
-5.093E-1	3.818E+0	6.897E+0
-5.093E-1	3.776E+0	7.036E+0
-5.093E-1	3.770E+0	6.906E+0
-5.076E-1	3.695E+0	7.033E+0
-5.093E-1	3.766E+0	7.023E+0
-5.060E-1	3.851E+0	6.910E+0
-5.044E-1	3.841E+0	6.949E+0
-5.093E-1	3.731E+0	6.887E+0
-5.076E-1	3.779E+0	6.903E+0
-5.109E-1	3.708E+0	6.945E+0
-5.093E-1	3.795E+0	6.913E+0
-5.093E-1	3.763E+0	6.965E+0
-5.109E-1	3.786E+0	6.923E+0
-5.093E-1	3.789E+0	6.923E+0
-5.076E-1	3.731E+0	6.962E+0
-5.076E-1	3.815E+0	6.910E+0
-5.093E-1	3.799E+0	6.949E+0
-5.076E-1	3.805E+0	6.871E+0
-5.076E-1	3.757E+0	6.919E+0
-5.076E-1	3.760E+0	6.942E+0
-5.076E-1	3.847E+0	6.971E+0
-5.109E-1	3.666E+0	7.039E+0
-5.093E-1	3.805E+0	6.955E+0
-5.076E-1	3.805E+0	6.942E+0
-5.093E-1	3.711E+0	6.988E+0
-5.076E-1	3.867E+0	6.903E+0
-5.093E-1	3.747E+0	7.010E+0
-5.093E-1	3.766E+0	6.984E+0
-5.109E-1	3.795E+0	6.816E+0
-5.076E-1	3.701E+0	6.981E+0
-5.076E-1	3.731E+0	6.923E+0
-5.093E-1	3.792E+0	7.010E+0
-5.076E-1	3.747E+0	6.945E+0
-5.076E-1	3.789E+0	6.832E+0
-5.060E-1	3.783E+0	6.952E+0
-5.093E-1	3.828E+0	6.893E+0
-5.076E-1	3.779E+0	6.988E+0
-5.109E-1	3.737E+0	6.929E+0
-5.060E-1	3.828E+0	6.971E+0
-5.093E-1	3.779E+0	7.082E+0
-5.093E-1	3.708E+0	6.942E+0
-5.093E-1	3.805E+0	6.949E+0
-5.060E-1	3.714E+0	6.871E+0
-5.093E-1	3.854E+0	6.994E+0
-5.076E-1	3.799E+0	6.926E+0
-5.044E-1	3.701E+0	6.965E+0
-5.044E-1	3.724E+0	7.007E+0
-5.060E-1	3.776E+0	6.978E+0
-5.060E-1	3.799E+0	6.955E+0
-5.060E-1	3.805E+0	6.874E+0
-5.044E-1	3.834E+0	6.997E+0
-5.076E-1	3.701E+0	6.945E+0
-5.076E-1	3.808E+0	6.906E+0
-5.093E-1	3.783E+0	6.955E+0
-5.076E-1	3.799E+0	6.906E+0
-5.076E-1	3.724E+0	6.858E+0
-5.109E-1	3.831E+0	6.942E+0
-5.076E-1	3.776E+0	6.923E+0
-5.076E-1	3.763E+0	6.971E+0
-5.076E-1	3.705E+0	6.971E+0
-5.109E-1	3.753E+0	6.939E+0
-5.076E-1	3.747E+0	6.916E+0
-5.060E-1	3.760E+0	6.929E+0
-5.060E-1	3.779E+0	7.049E+0
-5.093E-1	3.750E+0	6.916E+0
-5.060E-1	3.815E+0	6.988E+0
-5.109E-1	3.828E+0	6.958E+0
-5.076E-1	3.828E+0	6.994E+0
-5.076E-1	3.766E+0	7.026E+0
-5.060E-1	3.844E+0	6.955E+0
-5.060E-1	3.734E+0	6.988E+0
-5.060E-1	3.802E+0	6.923E+0
-5.060E-1	3.877E+0	6.994E+0
-5.076E-1	3.734E+0	6.936E+0
-5.109E-1	3.747E+0	6.942E+0
-5.060E-1	3.753E+0	6.900E+0
-5.076E-1	3.786E+0	6.939E+0
-5.060E-1	3.808E+0	7.000E+0
-5.076E-1	3.821E+0	7.036E+0
-5.076E-1	3.757E+0	6.968E+0
-5.093E-1	3.766E+0	6.939E+0
-5.093E-1	3.808E+0	6.945E+0
-5.093E-1	3.783E+0	6.975E+0
-5.076E-1	3.818E+0	6.874E+0
-5.109E-1	3.637E+0	6.942E+0
-5.076E-1	3.737E+0	6.900E+0
-5.076E-1	3.773E+0	6.984E+0
-5.076E-1	3.776E+0	6.890E+0
-5.109E-1	3.766E+0	6.984E+0
-5.093E-1	3.812E+0	6.900E+0
-5.060E-1	3.831E+0	6.929E+0
-5.076E-1	3.731E+0	7.010E+0
-5.093E-1	3.834E+0	6.929E+0
-5.093E-1	3.770E+0	7.082E+0
-5.060E-1	3.828E+0	6.958E+0
-5.060E-1	3.783E+0	7.007E+0
-5.076E-1	3.718E+0	6.864E+0
-5.060E-1	3.744E+0	7.000E+0
-5.060E-1	3.831E+0	6.858E+0
-5.060E-1	3.776E+0	6.880E+0
-5.125E-1	3.805E+0	6.965E+0
-5.093E-1	3.766E+0	7.072E+0
-5.060E-1	3.821E+0	6.893E+0
-5.076E-1	3.802E+0	6.929E+0
-5.093E-1	3.750E+0	6.874E+0
-5.109E-1	3.770E+0	6.949E+0
-5.060E-1	3.776E+0	6.962E+0
-5.076E-1	3.851E+0	7.043E+0
-5.093E-1	3.792E+0	6.903E+0
-5.076E-1	3.792E+0	6.962E+0
-5.093E-1	3.847E+0	6.997E+0
-5.060E-1	3.818E+0	6.971E+0
-5.093E-1	3.766E+0	6.949E+0
-5.093E-1	3.724E+0	6.864E+0
-5.060E-1	3.792E+0	6.887E+0
-5.093E-1	3.773E+0	6.962E+0
-5.109E-1	3.864E+0	6.913E+0
-5.093E-1	3.812E+0	6.997E+0
-5.076E-1	3.773E+0	6.913E+0
-5.044E-1	3.776E+0	6.874E+0
-5.093E-1	3.818E+0	6.887E+0
-5.093E-1	3.734E+0	6.939E+0
-5.076E-1	3.773E+0	6.942E+0
-5.093E-1	3.659E+0	6.916E+0
-5.125E-1	3.776E+0	7.004E+0
-5.060E-1	3.802E+0	6.880E+0
-5.060E-1	3.763E+0	6.958E+0
-5.060E-1	3.750E+0	6.949E+0
-5.109E-1	3.747E+0	6.900E+0
-5.093E-1	3.825E+0	6.945E+0
-5.060E-1	3.757E+0	6.880E+0
-5.060E-1	3.799E+0	6.994E+0
-5.093E-1	3.795E+0	6.835E+0
-5.093E-1	3.831E+0	6.984E+0
-5.044E-1	3.812E+0	6.965E+0
-5.076E-1	3.688E+0	6.861E+0
-5.093E-1	3.705E+0	6.861E+0
-5.076E-1	3.757E+0	6.890E+0
-5.044E-1	3.834E+0	6.923E+0
-5.060E-1	3.727E+0	6.897E+0
-5.093E-1	3.753E+0	6.981E+0
-5.093E-1	3.792E+0	6.916E+0
-5.093E-1	3.802E+0	6.958E+0
-5.076E-1	3.783E+0	6.981E+0
-5.076E-1	3.773E+0	7.030E+0
-5.076E-1	3.808E+0	6.822E+0
-5.076E-1	3.792E+0	6.988E+0
-5.076E-1	3.873E+0	6.997E+0
-5.060E-1	3.799E+0	7.069E+0
-5.093E-1	3.818E+0	7.013E+0
-5.076E-1	3.744E+0	6.975E+0
-5.076E-1	3.834E+0	6.994E+0
-5.076E-1	3.679E+0	6.838E+0
-5.076E-1	3.792E+0	6.965E+0
-5.060E-1	3.789E+0	7.007E+0
-5.060E-1	3.802E+0	6.942E+0
-5.109E-1	3.770E+0	6.877E+0
-5.076E-1	3.847E+0	6.923E+0
-5.076E-1	3.802E+0	6.887E+0
-5.076E-1	3.834E+0	6.858E+0
-5.109E-1	3.757E+0	6.952E+0
-5.076E-1	3.750E+0	6.855E+0
-5.060E-1	3.770E+0	6.890E+0
-5.093E-1	3.818E+0	6.929E+0
-5.109E-1	3.770E+0	6.975E+0
-5.076E-1	3.805E+0	6.919E+0
-5.076E-1	3.714E+0	6.926E+0
-5.093E-1	3.783E+0	6.949E+0
-5.076E-1	3.724E+0	6.942E+0
-5.109E-1	3.783E+0	6.926E+0
-5.044E-1	3.757E+0	6.906E+0
-5.093E-1	3.776E+0	6.945E+0
-5.093E-1	3.770E+0	6.929E+0
-5.093E-1	3.750E+0	6.832E+0
-5.076E-1	3.744E+0	6.858E+0
-5.076E-1	3.740E+0	6.906E+0
-5.093E-1	3.776E+0	6.897E+0
-5.093E-1	3.844E+0	7.007E+0
-5.044E-1	3.731E+0	6.832E+0
-5.060E-1	3.857E+0	6.939E+0
-5.093E-1	3.770E+0	6.913E+0
-5.060E-1	3.760E+0	6.939E+0
-5.044E-1	3.727E+0	6.806E+0
-5.076E-1	3.763E+0	6.893E+0
-5.125E-1	3.770E+0	6.861E+0
-5.060E-1	3.760E+0	6.910E+0
-5.076E-1	3.766E+0	6.887E+0
-5.109E-1	3.802E+0	6.952E+0
-5.076E-1	3.831E+0	6.945E+0
-5.076E-1	3.789E+0	7.023E+0
-5.044E-1	3.760E+0	6.880E+0
-5.076E-1	3.776E+0	7.030E+0
-5.125E-1	3.873E+0	6.958E+0
-5.060E-1	3.776E+0	6.994E+0
-5.093E-1	3.753E+0	6.913E+0
-5.076E-1	3.792E+0	6.884E+0
-5.109E-1	3.757E+0	6.945E+0
-5.076E-1	3.766E+0	6.848E+0
-5.044E-1	3.773E+0	6.932E+0
-5.093E-1	3.740E+0	6.900E+0
-5.093E-1	3.792E+0	6.887E+0
-5.076E-1	3.760E+0	6.919E+0
-5.060E-1	3.799E+0	6.949E+0
-5.076E-1	3.773E+0	7.013E+0
-5.093E-1	3.795E+0	6.965E+0
-5.060E-1	3.802E+0	6.906E+0
-5.076E-1	3.721E+0	6.887E+0
-5.109E-1	3.701E+0	7.013E+0
-5.076E-1	3.818E+0	6.880E+0
-5.093E-1	3.783E+0	6.936E+0
-5.076E-1	3.825E+0	6.962E+0
-5.076E-1	3.737E+0	6.910E+0
-5.093E-1	3.789E+0	6.952E+0
-5.076E-1	3.711E+0	6.926E+0
-5.060E-1	3.760E+0	6.900E+0
-5.076E-1	3.802E+0	6.939E+0
-5.076E-1	3.747E+0	6.796E+0
-5.109E-1	3.789E+0	6.971E+0
-5.076E-1	3.750E+0	6.968E+0
-5.093E-1	3.731E+0	6.926E+0
-5.125E-1	3.812E+0	6.884E+0
-5.060E-1	3.740E+0	6.929E+0
-5.044E-1	3.773E+0	6.913E+0
-5.060E-1	3.786E+0	7.043E+0
-5.093E-1	3.779E+0	6.913E+0
-5.109E-1	3.766E+0	6.877E+0
-5.093E-1	3.727E+0	6.929E+0
-5.093E-1	3.821E+0	6.936E+0
-5.093E-1	3.812E+0	7.134E+0
-5.093E-1	3.802E+0	6.913E+0
-5.109E-1	3.731E+0	6.949E+0
-5.093E-1	3.721E+0	7.010E+0
-5.093E-1	3.737E+0	6.952E+0
-5.060E-1	3.753E+0	6.958E+0
-5.060E-1	3.838E+0	6.806E+0
-5.109E-1	3.802E+0	6.932E+0
-5.076E-1	3.711E+0	7.007E+0
-5.076E-1	3.825E+0	6.932E+0
-5.076E-1	3.821E+0	7.036E+0
-5.076E-1	3.786E+0	6.936E+0
-5.093E-1	3.779E+0	6.910E+0
-5.076E-1	3.825E+0	6.936E+0
-5.044E-1	3.799E+0	6.975E+0
-5.076E-1	3.838E+0	6.816E+0
-5.093E-1	3.789E+0	6.893E+0
-5.093E-1	3.886E+0	6.942E+0
-5.093E-1	3.812E+0	6.897E+0
-5.093E-1	3.731E+0	6.910E+0
-5.076E-1	3.744E+0	6.890E+0
-5.093E-1	3.841E+0	6.777E+0
-5.060E-1	3.757E+0	6.897E+0
-5.093E-1	3.708E+0	6.945E+0
-5.109E-1	3.776E+0	6.900E+0
-5.093E-1	3.792E+0	6.923E+0
-5.076E-1	3.757E+0	6.978E+0
-5.076E-1	3.740E+0	6.913E+0
-5.076E-1	3.760E+0	6.923E+0
-5.076E-1	3.760E+0	6.884E+0
-5.109E-1	3.770E+0	6.971E+0
-5.076E-1	3.795E+0	6.962E+0
-5.093E-1	3.669E+0	6.939E+0
-5.076E-1	3.750E+0	6.971E+0
-5.060E-1	3.763E+0	6.923E+0
-5.093E-1	3.763E+0	6.880E+0
-5.076E-1	3.789E+0	6.981E+0
-5.044E-1	3.750E+0	6.955E+0
-5.060E-1	3.711E+0	6.929E+0
-5.076E-1	3.776E+0	6.988E+0
-5.076E-1	3.805E+0	6.962E+0
-5.060E-1	3.731E+0	6.916E+0
-5.093E-1	3.773E+0	6.923E+0
-5.076E-1	3.802E+0	6.858E+0
-5.109E-1	3.766E+0	6.942E+0
-5.076E-1	3.802E+0	6.806E+0
-5.076E-1	3.792E+0	6.981E+0
-5.093E-1	3.753E+0	6.822E+0
-5.076E-1	3.724E+0	6.919E+0
-5.093E-1	3.682E+0	6.965E+0
-5.060E-1	3.789E+0	6.988E+0
-5.093E-1	3.763E+0	6.945E+0
-5.093E-1	3.721E+0	6.945E+0
-5.076E-1	3.760E+0	6.900E+0
-5.060E-1	3.828E+0	6.848E+0
-5.060E-1	3.802E+0	7.026E+0
-5.109E-1	3.783E+0	6.968E+0
-5.109E-1	3.753E+0	6.900E+0
-5.060E-1	3.773E+0	6.884E+0
-5.093E-1	3.773E+0	6.923E+0
-5.093E-1	3.770E+0	6.884E+0
-5.125E-1	3.763E+0	6.945E+0
-5.076E-1	3.760E+0	6.926E+0
-5.109E-1	3.753E+0	6.900E+0
-5.109E-1	3.770E+0	7.026E+0
-5.093E-1	3.805E+0	6.965E+0
-5.060E-1	3.770E+0	6.929E+0
-5.093E-1	3.753E+0	6.932E+0
-5.109E-1	3.760E+0	6.932E+0
-5.093E-1	3.685E+0	6.984E+0
-5.076E-1	3.747E+0	6.936E+0
-5.044E-1	3.828E+0	6.906E+0
-5.093E-1	3.795E+0	6.968E+0
-5.060E-1	3.834E+0	6.932E+0
-5.060E-1	3.679E+0	6.855E+0
-5.060E-1	3.821E+0	7.004E+0
-5.093E-1	3.860E+0	6.952E+0
-5.076E-1	3.757E+0	6.877E+0
-5.060E-1	3.685E+0	6.936E+0
-5.076E-1	3.727E+0	6.975E+0
-5.109E-1	3.770E+0	6.910E+0
-5.109E-1	3.695E+0	6.903E+0
-5.060E-1	3.808E+0	6.858E+0
-5.076E-1	3.795E+0	6.962E+0
-5.109E-1	3.786E+0	7.046E+0
-5.076E-1	3.747E+0	6.923E+0
-5.093E-1	3.821E+0	6.919E+0
-5.093E-1	3.773E+0	7.004E+0
-5.093E-1	3.731E+0	6.855E+0
-5.093E-1	3.688E+0	6.962E+0
-5.076E-1	3.792E+0	6.932E+0
-5.076E-1	3.763E+0	6.884E+0
-5.093E-1	3.727E+0	7.010E+0
-5.076E-1	3.695E+0	7.023E+0
-5.060E-1	3.795E+0	6.893E+0
-5.093E-1	3.773E+0	6.910E+0
-5.125E-1	3.744E+0	6.945E+0
-5.109E-1	3.799E+0	6.926E+0
-5.060E-1	3.795E+0	6.965E+0
-5.093E-1	3.815E+0	6.962E+0
-5.076E-1	3.724E+0	6.874E+0
-5.093E-1	3.799E+0	6.900E+0
-5.060E-1	3.757E+0	6.965E+0
-5.076E-1	3.825E+0	6.949E+0
-5.093E-1	3.753E+0	6.936E+0
-5.044E-1	3.779E+0	6.955E+0
-5.093E-1	3.825E+0	6.968E+0
-5.109E-1	3.701E+0	6.893E+0
-5.093E-1	3.747E+0	6.877E+0
-5.076E-1	3.757E+0	6.988E+0
-5.093E-1	3.899E+0	6.929E+0
-5.093E-1	3.802E+0	6.858E+0
-5.093E-1	3.847E+0	6.855E+0
-5.076E-1	3.770E+0	6.975E+0
-5.093E-1	3.705E+0	7.036E+0
-5.109E-1	3.776E+0	6.962E+0
-5.076E-1	3.808E+0	6.958E+0
-5.093E-1	3.773E+0	6.877E+0
-5.076E-1	3.714E+0	6.968E+0
-5.093E-1	3.834E+0	6.942E+0
-5.093E-1	3.701E+0	6.893E+0
-5.076E-1	3.779E+0	7.013E+0
-5.060E-1	3.766E+0	6.842E+0
-5.076E-1	3.805E+0	6.936E+0
-5.093E-1	3.786E+0	6.988E+0
-5.093E-1	3.821E+0	6.971E+0
-5.076E-1	3.727E+0	6.884E+0
-5.076E-1	3.714E+0	7.004E+0
-5.076E-1	3.737E+0	6.949E+0
-5.093E-1	3.783E+0	6.877E+0
-5.093E-1	3.808E+0	6.988E+0
-5.076E-1	3.770E+0	6.816E+0
-5.076E-1	3.789E+0	6.880E+0
-5.076E-1	3.750E+0	6.842E+0
-5.076E-1	3.779E+0	6.958E+0
-5.060E-1	3.776E+0	6.913E+0
-5.076E-1	3.805E+0	6.988E+0
-5.060E-1	3.740E+0	6.962E+0
-5.093E-1	3.750E+0	6.955E+0
-5.125E-1	3.844E+0	6.984E+0
-5.093E-1	3.744E+0	6.874E+0
-5.060E-1	3.870E+0	6.884E+0
-5.060E-1	3.740E+0	6.968E+0
-5.093E-1	3.805E+0	7.017E+0
-5.109E-1	3.750E+0	6.910E+0
-5.093E-1	3.818E+0	6.874E+0
-5.076E-1	3.812E+0	6.900E+0
-5.093E-1	3.818E+0	6.991E+0
-5.093E-1	3.792E+0	7.004E+0
-5.093E-1	3.783E+0	6.968E+0
-5.076E-1	3.753E+0	6.939E+0
-5.093E-1	3.899E+0	6.874E+0
-5.060E-1	3.757E+0	6.923E+0
-5.093E-1	3.786E+0	6.900E+0
-5.060E-1	3.724E+0	6.955E+0
-5.060E-1	3.662E+0	7.017E+0
-5.109E-1	3.708E+0	6.874E+0
-5.076E-1	3.825E+0	7.020E+0
-5.093E-1	3.864E+0	6.997E+0
-5.076E-1	3.747E+0	6.874E+0
-5.093E-1	3.805E+0	6.958E+0
-5.076E-1	3.789E+0	6.997E+0
-5.093E-1	3.760E+0	6.958E+0
-5.076E-1	3.792E+0	6.932E+0
-5.093E-1	3.808E+0	6.971E+0
-5.093E-1	3.776E+0	6.962E+0
-5.076E-1	3.770E+0	6.910E+0
-5.076E-1	3.783E+0	7.007E+0
-5.109E-1	3.873E+0	6.851E+0
-5.093E-1	3.789E+0	6.997E+0
-5.076E-1	3.815E+0	6.936E+0
-5.109E-1	3.799E+0	6.825E+0
-5.093E-1	3.685E+0	7.049E+0
-5.109E-1	3.821E+0	6.916E+0
-5.076E-1	3.792E+0	6.871E+0
-5.076E-1	3.795E+0	6.903E+0
-5.093E-1	3.708E+0	6.910E+0
-5.109E-1	3.812E+0	7.017E+0
-5.076E-1	3.766E+0	6.942E+0
-5.125E-1	3.851E+0	6.978E+0
-5.093E-1	3.740E+0	6.906E+0
-5.076E-1	3.757E+0	7.026E+0
-5.076E-1	3.734E+0	6.871E+0
-5.093E-1	3.786E+0	6.923E+0
-5.060E-1	3.786E+0	6.932E+0
-5.093E-1	3.805E+0	6.906E+0
-5.109E-1	3.812E+0	7.033E+0
-5.093E-1	3.818E+0	6.984E+0
-5.076E-1	3.812E+0	6.871E+0
-5.060E-1	3.734E+0	7.085E+0
-5.093E-1	3.740E+0	7.052E+0
-5.076E-1	3.763E+0	6.855E+0
-5.076E-1	3.789E+0	6.952E+0
-5.060E-1	3.734E+0	6.919E+0
-5.093E-1	3.808E+0	6.887E+0
-5.109E-1	3.808E+0	6.780E+0
-5.076E-1	3.799E+0	6.910E+0
-5.076E-1	3.770E+0	7.013E+0
-5.076E-1	3.786E+0	6.887E+0
-5.044E-1	3.770E+0	6.910E+0
-5.093E-1	3.906E+0	6.916E+0
-5.093E-1	3.737E+0	6.887E+0
-5.076E-1	3.753E+0	6.932E+0
-5.093E-1	3.851E+0	7.000E+0
-5.109E-1	3.864E+0	6.900E+0
-5.060E-1	3.763E+0	6.962E+0
-5.076E-1	3.808E+0	6.926E+0
-5.076E-1	3.766E+0	6.913E+0
-5.076E-1	3.721E+0	6.887E+0
-5.093E-1	3.737E+0	6.936E+0
-5.093E-1	3.789E+0	6.994E+0
-5.093E-1	3.786E+0	6.816E+0
-5.093E-1	3.818E+0	6.939E+0
-5.076E-1	3.669E+0	6.877E+0
-5.109E-1	3.766E+0	6.923E+0
-5.076E-1	3.721E+0	6.919E+0
-5.093E-1	3.734E+0	6.893E+0
-5.093E-1	3.815E+0	6.975E+0
-5.093E-1	3.795E+0	6.861E+0
-5.076E-1	3.721E+0	6.848E+0
-5.093E-1	3.776E+0	6.890E+0
-5.093E-1	3.825E+0	6.919E+0
-5.076E-1	3.770E+0	6.754E+0
-5.093E-1	3.864E+0	6.952E+0
-5.109E-1	3.854E+0	7.036E+0
-5.076E-1	3.763E+0	6.981E+0
-5.076E-1	3.844E+0	6.945E+0
-5.093E-1	3.821E+0	6.991E+0
-5.093E-1	3.789E+0	6.916E+0
-5.076E-1	3.727E+0	7.036E+0
-5.076E-1	3.763E+0	6.955E+0
-5.076E-1	3.757E+0	6.897E+0
-5.109E-1	3.760E+0	6.965E+0
-5.076E-1	3.760E+0	6.897E+0
-5.076E-1	3.812E+0	6.874E+0
-5.125E-1	3.792E+0	6.887E+0
-5.076E-1	3.786E+0	6.971E+0
-5.076E-1	3.821E+0	6.913E+0
-5.076E-1	3.783E+0	6.867E+0
-5.076E-1	3.773E+0	6.978E+0
-5.109E-1	3.831E+0	6.893E+0
-5.076E-1	3.672E+0	6.819E+0
-5.076E-1	3.737E+0	6.910E+0
-5.076E-1	3.786E+0	7.026E+0
-5.109E-1	3.731E+0	6.871E+0
-5.093E-1	3.808E+0	7.046E+0
-5.093E-1	3.792E+0	6.968E+0
-5.093E-1	3.760E+0	6.936E+0
-5.093E-1	3.828E+0	7.013E+0
-5.093E-1	3.744E+0	6.916E+0
-5.060E-1	3.760E+0	6.991E+0
-5.076E-1	3.825E+0	6.809E+0
-5.109E-1	3.792E+0	6.919E+0
-5.060E-1	3.818E+0	7.056E+0
-5.076E-1	3.815E+0	6.952E+0
-5.109E-1	3.825E+0	6.952E+0
-5.093E-1	3.864E+0	6.929E+0
-5.060E-1	3.844E+0	6.971E+0
-5.060E-1	3.818E+0	7.000E+0
-5.076E-1	3.831E+0	6.984E+0
-5.109E-1	3.812E+0	6.945E+0
-5.076E-1	3.750E+0	6.988E+0
-5.060E-1	3.786E+0	6.942E+0
-5.109E-1	3.770E+0	6.923E+0
-5.093E-1	3.760E+0	6.991E+0
-5.076E-1	3.808E+0	6.829E+0
-5.093E-1	3.737E+0	6.906E+0
-5.076E-1	3.815E+0	6.842E+0
-5.076E-1	3.757E+0	6.838E+0
-5.076E-1	3.783E+0	6.871E+0
-5.076E-1	3.753E+0	6.952E+0
-5.076E-1	3.857E+0	6.871E+0
-5.109E-1	3.805E+0	7.000E+0
-5.093E-1	3.724E+0	6.955E+0
-5.076E-1	3.718E+0	6.906E+0
-5.093E-1	3.701E+0	6.900E+0
-5.109E-1	3.783E+0	6.855E+0
-5.076E-1	3.757E+0	7.056E+0
-5.076E-1	3.873E+0	6.975E+0
-5.076E-1	3.740E+0	6.978E+0
-5.076E-1	3.795E+0	6.975E+0
-5.060E-1	3.731E+0	6.900E+0
-5.076E-1	3.890E+0	6.984E+0
-5.076E-1	3.750E+0	7.036E+0
-5.060E-1	3.727E+0	6.997E+0
-5.076E-1	3.789E+0	6.897E+0
-5.060E-1	3.821E+0	6.913E+0
-5.076E-1	3.789E+0	6.981E+0
-5.060E-1	3.802E+0	6.897E+0
-5.076E-1	3.731E+0	6.864E+0
-5.076E-1	3.815E+0	6.913E+0
-5.093E-1	3.770E+0	6.887E+0
-5.093E-1	3.718E+0	6.877E+0
-5.076E-1	3.763E+0	7.000E+0
-5.076E-1	3.821E+0	6.958E+0
-5.076E-1	3.779E+0	6.919E+0
-5.125E-1	3.747E+0	6.926E+0
-5.076E-1	3.789E+0	6.877E+0
-5.109E-1	3.831E+0	6.988E+0
-5.060E-1	3.776E+0	6.932E+0
-5.125E-1	3.812E+0	6.923E+0
-5.093E-1	3.786E+0	6.962E+0
-5.076E-1	3.789E+0	6.942E+0
-5.093E-1	3.766E+0	6.965E+0
-5.093E-1	3.864E+0	6.958E+0
-5.093E-1	3.792E+0	6.971E+0
-5.093E-1	3.776E+0	6.971E+0
-5.093E-1	3.760E+0	6.984E+0
-5.093E-1	3.734E+0	6.897E+0
-5.093E-1	3.831E+0	6.851E+0
-5.076E-1	3.821E+0	7.039E+0
-5.060E-1	3.757E+0	6.942E+0
-5.093E-1	3.760E+0	6.945E+0
-5.093E-1	3.792E+0	6.962E+0
-5.093E-1	3.753E+0	6.978E+0
-5.076E-1	3.760E+0	6.952E+0
-5.109E-1	3.805E+0	6.890E+0
-5.093E-1	3.763E+0	6.984E+0
-5.076E-1	3.799E+0	6.926E+0
-5.076E-1	3.828E+0	7.000E+0
-5.076E-1	3.718E+0	6.926E+0
-5.076E-1	3.757E+0	6.812E+0
-5.060E-1	3.763E+0	6.971E+0
-5.109E-1	3.724E+0	6.919E+0
-5.109E-1	3.705E+0	6.884E+0
-5.076E-1	3.812E+0	6.845E+0
-5.076E-1	3.721E+0	6.936E+0
-5.093E-1	3.831E+0	6.829E+0
-5.109E-1	3.786E+0	6.975E+0
-5.093E-1	3.834E+0	6.942E+0
-5.060E-1	3.773E+0	7.000E+0
-5.076E-1	3.753E+0	6.932E+0
-5.076E-1	3.779E+0	6.965E+0
-5.060E-1	3.753E+0	6.991E+0
-5.093E-1	3.747E+0	7.039E+0
-5.060E-1	3.669E+0	6.942E+0
-5.141E-1	3.770E+0	6.874E+0
-5.060E-1	3.692E+0	6.809E+0
-5.060E-1	3.766E+0	7.010E+0
-5.093E-1	3.753E+0	7.095E+0
-5.093E-1	3.821E+0	6.936E+0
-5.044E-1	3.763E+0	6.887E+0
-5.093E-1	3.734E+0	6.919E+0
-5.093E-1	3.747E+0	6.838E+0
-5.125E-1	3.744E+0	7.030E+0
-5.093E-1	3.724E+0	6.822E+0
-5.076E-1	3.770E+0	6.939E+0
-5.093E-1	3.805E+0	7.033E+0
-5.093E-1	3.747E+0	6.971E+0
-5.093E-1	3.747E+0	6.994E+0
-5.093E-1	3.718E+0	6.861E+0
-5.109E-1	3.692E+0	6.936E+0
-5.093E-1	3.773E+0	7.059E+0
-5.093E-1	3.786E+0	6.767E+0
-5.093E-1	3.744E+0	6.984E+0
-5.109E-1	3.763E+0	6.893E+0
-5.109E-1	3.821E+0	6.942E+0
-5.076E-1	3.766E+0	6.919E+0
-5.093E-1	3.705E+0	6.916E+0
-5.076E-1	3.731E+0	6.955E+0
-5.109E-1	3.779E+0	6.832E+0
-5.109E-1	3.847E+0	6.988E+0
-5.076E-1	3.834E+0	6.975E+0
-5.109E-1	3.760E+0	6.932E+0
-5.125E-1	3.757E+0	6.887E+0
-5.076E-1	3.750E+0	6.923E+0
-5.076E-1	3.854E+0	6.812E+0
-5.076E-1	3.828E+0	6.932E+0
-5.109E-1	3.770E+0	6.900E+0
-5.076E-1	3.795E+0	6.874E+0
-5.093E-1	3.766E+0	6.906E+0
-5.093E-1	3.766E+0	6.939E+0
-5.093E-1	3.757E+0	6.835E+0
-5.060E-1	3.763E+0	7.000E+0
-5.060E-1	3.679E+0	6.851E+0
-5.076E-1	3.753E+0	6.978E+0
-5.093E-1	3.844E+0	6.919E+0
-5.076E-1	3.760E+0	6.871E+0
-5.093E-1	3.789E+0	6.962E+0
-5.060E-1	3.789E+0	6.926E+0
-5.076E-1	3.851E+0	6.968E+0
-5.093E-1	3.825E+0	6.984E+0
-5.076E-1	3.860E+0	6.871E+0
-5.109E-1	3.760E+0	6.893E+0
-5.109E-1	3.802E+0	6.949E+0
-5.093E-1	3.799E+0	6.919E+0
-5.076E-1	3.857E+0	7.000E+0
-5.093E-1	3.737E+0	6.968E+0
-5.109E-1	3.766E+0	6.809E+0
-5.076E-1	3.724E+0	6.809E+0
-5.076E-1	3.770E+0	7.072E+0
-5.093E-1	3.841E+0	6.926E+0
-5.109E-1	3.763E+0	6.965E+0
-5.093E-1	3.805E+0	6.900E+0
-5.076E-1	3.857E+0	6.965E+0
-5.093E-1	3.760E+0	7.007E+0
-5.109E-1	3.734E+0	6.887E+0
-5.093E-1	3.724E+0	6.867E+0
-5.060E-1	3.838E+0	6.997E+0
-5.076E-1	3.799E+0	6.932E+0
-5.109E-1	3.792E+0	6.893E+0
-5.076E-1	3.773E+0	6.965E+0
-5.093E-1	3.834E+0	6.929E+0
-5.093E-1	3.812E+0	6.897E+0
-5.125E-1	3.734E+0	6.936E+0
-5.060E-1	3.779E+0	6.988E+0
-5.076E-1	3.786E+0	6.864E+0
-5.076E-1	3.779E+0	6.897E+0
-5.109E-1	3.821E+0	6.965E+0
-5.076E-1	3.789E+0	6.910E+0
-5.093E-1	3.808E+0	6.884E+0
-5.093E-1	3.825E+0	6.916E+0
-5.060E-1	3.753E+0	6.932E+0
-5.093E-1	3.831E+0	6.871E+0
-5.093E-1	3.753E+0	6.880E+0
-5.060E-1	3.802E+0	6.936E+0
-5.109E-1	3.792E+0	6.945E+0
-5.076E-1	3.808E+0	6.926E+0
-5.093E-1	3.818E+0	6.929E+0
-5.093E-1	3.834E+0	7.039E+0
-5.109E-1	3.799E+0	6.984E+0
-5.109E-1	3.825E+0	6.910E+0
-5.060E-1	3.744E+0	6.851E+0
-5.076E-1	3.783E+0	6.871E+0
-5.125E-1	3.779E+0	6.871E+0
-5.076E-1	3.792E+0	6.932E+0
-5.093E-1	3.747E+0	6.939E+0
-5.093E-1	3.779E+0	6.923E+0
-5.060E-1	3.799E+0	6.978E+0
-5.076E-1	3.783E+0	6.988E+0
-5.093E-1	3.779E+0	6.939E+0
-5.076E-1	3.727E+0	6.819E+0
-5.093E-1	3.812E+0	6.971E+0
-5.093E-1	3.815E+0	6.926E+0
-5.093E-1	3.753E+0	6.978E+0
-5.109E-1	3.776E+0	6.984E+0
-5.109E-1	3.711E+0	6.887E+0
-5.109E-1	3.747E+0	7.004E+0
-5.076E-1	3.886E+0	6.897E+0
-5.093E-1	3.727E+0	6.939E+0
-5.109E-1	3.783E+0	6.988E+0
-5.060E-1	3.825E+0	6.965E+0
-5.076E-1	3.760E+0	6.893E+0
-5.076E-1	3.818E+0	6.887E+0
-5.109E-1	3.760E+0	6.939E+0
-5.060E-1	3.757E+0	6.962E+0
-5.093E-1	3.857E+0	7.085E+0
-5.076E-1	3.753E+0	6.942E+0
-5.109E-1	3.786E+0	6.939E+0
-5.093E-1	3.695E+0	6.867E+0
-5.076E-1	3.805E+0	7.023E+0
-5.109E-1	3.770E+0	6.971E+0
-5.076E-1	3.779E+0	6.903E+0
-5.093E-1	3.685E+0	6.887E+0
-5.060E-1	3.795E+0	6.978E+0
-5.076E-1	3.773E+0	6.913E+0
-5.060E-1	3.734E+0	6.919E+0
-5.076E-1	3.795E+0	6.848E+0
-5.125E-1	3.718E+0	6.884E+0
-5.093E-1	3.808E+0	6.903E+0
-5.109E-1	3.786E+0	6.991E+0
-5.044E-1	3.740E+0	6.971E+0
-5.060E-1	3.727E+0	7.033E+0
-5.093E-1	3.747E+0	6.829E+0
-5.076E-1	3.766E+0	6.887E+0
-5.076E-1	3.789E+0	6.949E+0
-5.109E-1	3.805E+0	6.945E+0
-5.076E-1	3.721E+0	6.939E+0
-5.109E-1	3.779E+0	6.890E+0
-5.076E-1	3.792E+0	6.923E+0
-5.060E-1	3.753E+0	6.962E+0
-5.060E-1	3.828E+0	6.962E+0
-5.109E-1	3.821E+0	6.855E+0
-5.093E-1	3.672E+0	6.835E+0
-5.109E-1	3.766E+0	7.030E+0
-5.093E-1	3.808E+0	7.069E+0
-5.093E-1	3.786E+0	6.958E+0
-5.093E-1	3.867E+0	6.923E+0
-5.076E-1	3.812E+0	7.010E+0
-5.076E-1	3.714E+0	6.893E+0
-5.076E-1	3.770E+0	6.858E+0
-5.093E-1	3.757E+0	6.971E+0
-5.060E-1	3.708E+0	6.809E+0
-5.093E-1	3.821E+0	6.858E+0
-5.109E-1	3.838E+0	6.929E+0
-5.093E-1	3.789E+0	6.887E+0
-5.076E-1	3.721E+0	6.994E+0
-5.093E-1	3.786E+0	6.845E+0
-5.060E-1	3.708E+0	6.955E+0
-5.093E-1	3.841E+0	6.845E+0
-5.076E-1	3.750E+0	6.988E+0
-5.093E-1	3.773E+0	6.916E+0
-5.093E-1	3.844E+0	7.033E+0
-5.076E-1	3.685E+0	6.926E+0
-5.109E-1	3.760E+0	6.887E+0
-5.109E-1	3.688E+0	6.978E+0
-5.093E-1	3.753E+0	6.858E+0
-5.093E-1	3.821E+0	6.867E+0
-5.109E-1	3.708E+0	6.932E+0
-5.093E-1	3.795E+0	6.965E+0
-5.076E-1	3.766E+0	6.913E+0
-5.093E-1	3.825E+0	6.994E+0
-5.109E-1	3.757E+0	6.965E+0
-5.076E-1	3.770E+0	6.965E+0
-5.109E-1	3.812E+0	6.919E+0
-5.093E-1	3.789E+0	6.906E+0
-5.093E-1	3.779E+0	6.910E+0
-5.109E-1	3.783E+0	6.893E+0
-5.093E-1	3.740E+0	6.913E+0
-5.093E-1	3.808E+0	6.952E+0
-5.093E-1	3.724E+0	7.069E+0
-5.109E-1	3.773E+0	6.900E+0
-5.093E-1	3.818E+0	6.923E+0
-5.076E-1	3.799E+0	7.059E+0
-5.060E-1	3.821E+0	6.955E+0
-5.060E-1	3.773E+0	6.906E+0
-5.093E-1	3.763E+0	6.871E+0
-5.109E-1	3.685E+0	6.874E+0
-5.093E-1	3.815E+0	7.007E+0
-5.093E-1	3.805E+0	6.975E+0
-5.076E-1	3.766E+0	6.952E+0
-5.076E-1	3.854E+0	6.913E+0
-5.060E-1	3.783E+0	6.958E+0
-5.109E-1	3.727E+0	6.929E+0
-5.093E-1	3.783E+0	6.965E+0
-5.109E-1	3.870E+0	6.984E+0
-5.076E-1	3.808E+0	6.949E+0
-5.093E-1	3.786E+0	6.936E+0
-5.093E-1	3.779E+0	6.942E+0
-5.076E-1	3.799E+0	6.958E+0
-5.076E-1	3.808E+0	6.988E+0
-5.076E-1	3.773E+0	6.965E+0
-5.125E-1	3.818E+0	6.829E+0
-5.076E-1	3.721E+0	7.023E+0
-5.093E-1	3.789E+0	6.855E+0
-5.076E-1	3.773E+0	6.900E+0
-5.093E-1	3.763E+0	6.855E+0
-5.109E-1	3.763E+0	7.033E+0
-5.093E-1	3.773E+0	6.923E+0
-5.076E-1	3.727E+0	6.942E+0
-5.093E-1	3.750E+0	6.867E+0
-5.093E-1	3.805E+0	6.893E+0
-5.109E-1	3.714E+0	6.932E+0
-5.125E-1	3.812E+0	6.945E+0
-5.076E-1	3.860E+0	6.952E+0
-5.076E-1	3.757E+0	6.945E+0
-5.076E-1	3.786E+0	6.923E+0
-5.125E-1	3.792E+0	7.000E+0
-5.093E-1	3.841E+0	6.932E+0
-5.060E-1	3.792E+0	6.783E+0
-5.060E-1	3.789E+0	7.017E+0
-5.076E-1	3.783E+0	6.962E+0
-5.060E-1	3.802E+0	6.936E+0
-5.076E-1	3.792E+0	6.942E+0
-5.044E-1	3.838E+0	6.981E+0
-5.076E-1	3.783E+0	6.991E+0
-5.109E-1	3.740E+0	6.945E+0
-5.093E-1	3.763E+0	6.932E+0
-5.076E-1	3.727E+0	6.793E+0
-5.060E-1	3.841E+0	6.952E+0
-5.076E-1	3.776E+0	7.007E+0
-5.076E-1	3.799E+0	6.890E+0
-5.060E-1	3.812E+0	6.838E+0
-5.093E-1	3.860E+0	6.910E+0
-5.093E-1	3.783E+0	6.958E+0
-5.076E-1	3.873E+0	7.078E+0
-5.076E-1	3.744E+0	6.903E+0
-5.093E-1	3.815E+0	6.932E+0
-5.093E-1	3.802E+0	6.919E+0
-5.109E-1	3.818E+0	6.991E+0
-5.076E-1	3.760E+0	6.864E+0
-5.076E-1	3.757E+0	6.916E+0
-5.093E-1	3.744E+0	7.036E+0
-5.093E-1	3.698E+0	6.949E+0
-5.076E-1	3.860E+0	6.790E+0
-5.076E-1	3.818E+0	6.874E+0
-5.125E-1	3.766E+0	6.848E+0
-5.060E-1	3.802E+0	6.897E+0
-5.076E-1	3.783E+0	6.848E+0
-5.109E-1	3.805E+0	7.020E+0
-5.109E-1	3.773E+0	6.949E+0
-5.093E-1	3.750E+0	6.793E+0
-5.076E-1	3.847E+0	6.910E+0
-5.093E-1	3.757E+0	6.932E+0
-5.141E-1	3.753E+0	6.919E+0
-5.093E-1	3.799E+0	6.965E+0
-5.044E-1	3.747E+0	6.975E+0
-5.093E-1	3.847E+0	6.926E+0
-5.109E-1	3.818E+0	6.975E+0
-5.093E-1	3.734E+0	6.981E+0
-5.093E-1	3.753E+0	6.835E+0
-5.093E-1	3.815E+0	6.900E+0
-5.076E-1	3.711E+0	6.858E+0
-5.109E-1	3.808E+0	6.916E+0
-5.076E-1	3.711E+0	6.965E+0
-5.109E-1	3.750E+0	6.929E+0
-5.093E-1	3.805E+0	6.867E+0
-5.109E-1	3.760E+0	6.822E+0
-5.060E-1	3.818E+0	6.877E+0
-5.109E-1	3.731E+0	6.988E+0
-5.109E-1	3.838E+0	7.072E+0
-5.076E-1	3.815E+0	6.897E+0
-5.076E-1	3.773E+0	6.942E+0
-5.093E-1	3.714E+0	6.923E+0
-5.093E-1	3.805E+0	6.958E+0
-5.060E-1	3.757E+0	6.958E+0
-5.093E-1	3.812E+0	7.020E+0
-5.093E-1	3.721E+0	6.858E+0
-5.109E-1	3.737E+0	6.913E+0
-5.076E-1	3.740E+0	6.819E+0
-5.093E-1	3.734E+0	6.861E+0
-5.093E-1	3.760E+0	7.023E+0
-5.093E-1	3.783E+0	6.929E+0
-5.076E-1	3.750E+0	6.919E+0
-5.076E-1	3.779E+0	7.007E+0
-5.109E-1	3.714E+0	7.000E+0
-5.093E-1	3.727E+0	6.848E+0
-5.093E-1	3.828E+0	6.942E+0
-5.093E-1	3.766E+0	6.864E+0
-5.060E-1	3.731E+0	6.936E+0
-5.109E-1	3.766E+0	6.916E+0
-5.093E-1	3.818E+0	6.965E+0
-5.044E-1	3.821E+0	6.939E+0
-5.076E-1	3.825E+0	6.825E+0
-5.109E-1	3.841E+0	6.962E+0
-5.109E-1	3.786E+0	6.932E+0
-5.076E-1	3.799E+0	7.039E+0
-5.093E-1	3.802E+0	6.887E+0
-5.076E-1	3.773E+0	6.926E+0
-5.076E-1	3.802E+0	6.923E+0
-5.076E-1	3.786E+0	6.858E+0
-5.093E-1	3.783E+0	6.975E+0
-5.093E-1	3.757E+0	6.981E+0
-5.076E-1	3.744E+0	6.884E+0
-5.044E-1	3.763E+0	6.877E+0
-5.076E-1	3.731E+0	6.994E+0
-5.093E-1	3.825E+0	6.835E+0
-5.109E-1	3.792E+0	6.968E+0
-5.060E-1	3.789E+0	6.893E+0
-5.093E-1	3.779E+0	6.929E+0
-5.109E-1	3.812E+0	6.877E+0
-5.076E-1	3.805E+0	6.923E+0
-5.076E-1	3.747E+0	6.903E+0
-5.060E-1	3.766E+0	6.764E+0
-5.109E-1	3.834E+0	6.880E+0
-5.076E-1	3.695E+0	6.913E+0
-5.093E-1	3.747E+0	6.975E+0
-5.076E-1	3.711E+0	6.903E+0
-5.093E-1	3.815E+0	6.923E+0
-5.093E-1	3.753E+0	6.893E+0
-5.093E-1	3.815E+0	6.825E+0
-5.044E-1	3.766E+0	6.962E+0
-5.109E-1	3.766E+0	7.052E+0
-5.093E-1	3.760E+0	6.988E+0
-5.060E-1	3.776E+0	7.000E+0
-5.109E-1	3.757E+0	6.864E+0
-5.109E-1	3.773E+0	6.887E+0
-5.125E-1	3.776E+0	6.887E+0
-5.109E-1	3.753E+0	7.004E+0
-5.076E-1	3.744E+0	6.890E+0
-5.076E-1	3.815E+0	7.013E+0
-5.076E-1	3.744E+0	6.884E+0
-5.093E-1	3.747E+0	6.949E+0
-5.093E-1	3.718E+0	6.926E+0
-5.093E-1	3.770E+0	6.890E+0
-5.076E-1	3.792E+0	6.932E+0
-5.076E-1	3.808E+0	6.955E+0
-5.109E-1	3.805E+0	6.900E+0
-5.093E-1	3.864E+0	6.926E+0
-5.093E-1	3.734E+0	6.978E+0
-5.076E-1	3.770E+0	6.900E+0
-5.109E-1	3.734E+0	6.910E+0
-5.093E-1	3.721E+0	6.923E+0
-5.076E-1	3.831E+0	6.877E+0
-5.076E-1	3.760E+0	6.848E+0
-5.076E-1	3.763E+0	6.871E+0
-5.109E-1	3.828E+0	7.004E+0
-5.076E-1	3.815E+0	6.919E+0
-5.076E-1	3.763E+0	6.926E+0
-5.093E-1	3.698E+0	6.929E+0
-5.109E-1	3.770E+0	6.949E+0
-5.093E-1	3.724E+0	6.968E+0
-5.093E-1	3.841E+0	6.926E+0
-5.093E-1	3.766E+0	6.851E+0
-5.093E-1	3.760E+0	6.916E+0
-5.076E-1	3.766E+0	6.877E+0
-5.076E-1	3.818E+0	6.855E+0
-5.093E-1	3.708E+0	7.010E+0
-5.093E-1	3.714E+0	6.903E+0
-5.093E-1	3.799E+0	6.880E+0
-5.076E-1	3.708E+0	6.900E+0
-5.109E-1	3.792E+0	6.978E+0
-5.109E-1	3.734E+0	7.036E+0
-5.109E-1	3.727E+0	6.773E+0
-5.060E-1	3.815E+0	6.910E+0
-5.093E-1	3.825E+0	6.949E+0
-5.109E-1	3.734E+0	7.017E+0
-5.093E-1	3.776E+0	6.955E+0
-5.093E-1	3.695E+0	6.923E+0
-5.076E-1	3.763E+0	7.007E+0
-5.109E-1	3.727E+0	7.020E+0
-5.093E-1	3.773E+0	6.949E+0
-5.093E-1	3.740E+0	6.926E+0
-5.093E-1	3.828E+0	6.903E+0
-5.125E-1	3.883E+0	6.949E+0
-5.076E-1	3.727E+0	6.903E+0
-5.060E-1	3.789E+0	6.968E+0
-5.093E-1	3.773E+0	6.958E+0
-5.109E-1	3.792E+0	6.939E+0
-5.076E-1	3.812E+0	6.971E+0
-5.093E-1	3.773E+0	6.867E+0
-5.109E-1	3.685E+0	6.949E+0
-5.109E-1	3.786E+0	6.929E+0
-5.093E-1	3.727E+0	6.981E+0
-5.044E-1	3.828E+0	6.952E+0
-5.093E-1	3.847E+0	6.890E+0
-5.093E-1	3.815E+0	6.929E+0
-5.093E-1	3.795E+0	6.855E+0
-5.093E-1	3.854E+0	6.952E+0
-5.109E-1	3.786E+0	6.913E+0
-5.125E-1	3.779E+0	7.013E+0
-5.093E-1	3.857E+0	6.906E+0
-5.093E-1	3.873E+0	7.017E+0
-5.093E-1	3.744E+0	6.861E+0
-5.109E-1	3.773E+0	6.965E+0
-5.109E-1	3.740E+0	6.893E+0
-5.093E-1	3.779E+0	6.890E+0
-5.109E-1	3.841E+0	6.975E+0
-5.141E-1	3.731E+0	6.929E+0
-5.076E-1	3.744E+0	6.968E+0
-5.109E-1	3.763E+0	6.884E+0
-5.093E-1	3.737E+0	6.919E+0
-5.093E-1	3.831E+0	6.906E+0
-5.093E-1	3.831E+0	6.916E+0
-5.076E-1	3.770E+0	6.981E+0
-5.093E-1	3.779E+0	6.945E+0
-5.125E-1	3.770E+0	6.871E+0
-5.109E-1	3.805E+0	6.884E+0
-5.076E-1	3.731E+0	6.793E+0
-5.076E-1	3.786E+0	6.897E+0
-5.093E-1	3.818E+0	6.897E+0
-5.076E-1	3.792E+0	6.981E+0
-5.060E-1	3.779E+0	6.919E+0
-5.076E-1	3.825E+0	6.945E+0
-5.109E-1	3.711E+0	6.955E+0
-5.109E-1	3.828E+0	7.010E+0
-5.076E-1	3.740E+0	6.988E+0
-5.109E-1	3.789E+0	6.874E+0
-5.109E-1	3.812E+0	6.962E+0
-5.076E-1	3.698E+0	6.900E+0
-5.076E-1	3.766E+0	6.893E+0
-5.076E-1	3.776E+0	6.932E+0
-5.060E-1	3.731E+0	7.036E+0
-5.060E-1	3.841E+0	6.932E+0
-5.060E-1	3.821E+0	6.942E+0
-5.076E-1	3.773E+0	6.991E+0
-5.109E-1	3.734E+0	6.890E+0
-5.093E-1	3.744E+0	6.906E+0
-5.060E-1	3.795E+0	6.855E+0
-5.093E-1	3.688E+0	7.000E+0
-5.109E-1	3.818E+0	6.910E+0
-5.076E-1	3.851E+0	6.965E+0
-5.076E-1	3.847E+0	6.981E+0
-5.109E-1	3.831E+0	6.893E+0
-5.125E-1	3.828E+0	7.030E+0
-5.093E-1	3.799E+0	7.000E+0
-5.044E-1	3.757E+0	6.978E+0
-5.093E-1	3.860E+0	6.942E+0
-5.109E-1	3.744E+0	6.997E+0
-5.109E-1	3.795E+0	6.952E+0
-5.109E-1	3.815E+0	6.890E+0
-5.076E-1	3.841E+0	6.916E+0
-5.060E-1	3.802E+0	6.932E+0
-5.076E-1	3.711E+0	6.906E+0
-5.076E-1	3.802E+0	6.916E+0
-5.093E-1	3.812E+0	6.926E+0
-5.093E-1	3.831E+0	6.965E+0
-5.044E-1	3.786E+0	6.864E+0
-5.109E-1	3.724E+0	6.958E+0
-5.060E-1	3.851E+0	6.952E+0
-5.093E-1	3.792E+0	6.770E+0
-5.093E-1	3.789E+0	6.929E+0
-5.076E-1	3.805E+0	6.949E+0
-5.060E-1	3.718E+0	6.880E+0
-5.093E-1	3.808E+0	6.910E+0
-5.076E-1	3.770E+0	6.855E+0
-5.060E-1	3.695E+0	6.861E+0
-5.109E-1	3.779E+0	6.848E+0
-5.109E-1	3.802E+0	6.861E+0
-5.093E-1	3.864E+0	6.981E+0
-5.044E-1	3.812E+0	6.991E+0
-5.109E-1	3.808E+0	6.932E+0
-5.093E-1	3.831E+0	6.962E+0
-5.076E-1	3.834E+0	6.968E+0
-5.076E-1	3.770E+0	6.851E+0
-5.093E-1	3.818E+0	6.949E+0
-5.125E-1	3.750E+0	6.955E+0
-5.093E-1	3.808E+0	6.799E+0
-5.093E-1	3.744E+0	6.955E+0
-5.060E-1	3.757E+0	6.945E+0
-5.109E-1	3.731E+0	6.842E+0
-5.093E-1	3.799E+0	6.829E+0
-5.093E-1	3.851E+0	6.916E+0
-5.093E-1	3.747E+0	6.877E+0
-5.109E-1	3.825E+0	7.033E+0
-5.093E-1	3.795E+0	6.975E+0
-5.060E-1	3.792E+0	6.906E+0
-5.125E-1	3.834E+0	6.880E+0
-5.125E-1	3.757E+0	6.978E+0
-5.093E-1	3.760E+0	6.829E+0
-5.060E-1	3.821E+0	6.913E+0
-5.093E-1	3.815E+0	6.900E+0
-5.060E-1	3.847E+0	6.916E+0
-5.076E-1	3.773E+0	6.913E+0
-5.076E-1	3.753E+0	6.945E+0
-5.076E-1	3.799E+0	6.864E+0
-5.093E-1	3.737E+0	6.958E+0
-5.076E-1	3.802E+0	6.936E+0
-5.060E-1	3.786E+0	6.988E+0
-5.093E-1	3.864E+0	6.867E+0
-5.093E-1	3.753E+0	6.945E+0
-5.076E-1	3.834E+0	6.858E+0
-5.076E-1	3.757E+0	6.858E+0
-5.109E-1	3.711E+0	6.952E+0
-5.109E-1	3.789E+0	7.007E+0
-5.125E-1	3.847E+0	6.858E+0
-5.076E-1	3.734E+0	6.994E+0
-5.076E-1	3.757E+0	6.829E+0
-5.109E-1	3.721E+0	6.975E+0
-5.060E-1	3.841E+0	6.851E+0
-5.060E-1	3.779E+0	6.942E+0
-5.060E-1	3.776E+0	6.816E+0
-5.076E-1	3.731E+0	6.884E+0
-5.076E-1	3.750E+0	6.981E+0
-5.044E-1	3.844E+0	6.919E+0
-5.109E-1	3.786E+0	6.874E+0
-5.109E-1	3.763E+0	6.851E+0
-5.060E-1	3.854E+0	6.913E+0
-5.076E-1	3.734E+0	6.906E+0
-5.060E-1	3.737E+0	6.955E+0
-5.076E-1	3.779E+0	6.962E+0
-5.060E-1	3.708E+0	6.851E+0
-5.076E-1	3.773E+0	6.981E+0
-5.093E-1	3.821E+0	6.910E+0
-5.109E-1	3.831E+0	6.978E+0
-5.076E-1	3.786E+0	6.932E+0
-5.109E-1	3.740E+0	6.994E+0
-5.109E-1	3.734E+0	6.864E+0
-5.060E-1	3.792E+0	6.874E+0
-5.093E-1	3.770E+0	6.819E+0
-5.076E-1	3.763E+0	6.988E+0
-5.093E-1	3.750E+0	6.926E+0
-5.093E-1	3.825E+0	6.822E+0
-5.125E-1	3.721E+0	6.825E+0
-5.076E-1	3.727E+0	6.916E+0
-5.093E-1	3.724E+0	7.000E+0
-5.093E-1	3.763E+0	6.871E+0
-5.093E-1	3.740E+0	6.832E+0
-5.076E-1	3.860E+0	6.955E+0
-5.076E-1	3.818E+0	6.910E+0
-5.141E-1	3.770E+0	6.877E+0
-5.109E-1	3.688E+0	6.994E+0
-5.060E-1	3.701E+0	6.910E+0
-5.093E-1	3.795E+0	6.910E+0
-5.076E-1	3.838E+0	6.919E+0
-5.093E-1	3.799E+0	6.903E+0
-5.060E-1	3.766E+0	6.803E+0
-5.060E-1	3.740E+0	6.838E+0
-5.109E-1	3.821E+0	6.978E+0
-5.093E-1	3.750E+0	7.026E+0
-5.060E-1	3.818E+0	6.861E+0
-5.109E-1	3.740E+0	6.910E+0
-5.093E-1	3.828E+0	6.965E+0
-5.060E-1	3.812E+0	6.923E+0
-5.093E-1	3.740E+0	7.069E+0
-5.093E-1	3.763E+0	6.809E+0
-5.093E-1	3.714E+0	6.945E+0
-5.093E-1	3.757E+0	6.890E+0
-5.076E-1	3.812E+0	6.942E+0
-5.060E-1	3.812E+0	6.851E+0
-5.076E-1	3.721E+0	6.861E+0
-5.109E-1	3.896E+0	6.867E+0
-5.060E-1	3.831E+0	6.968E+0
-5.109E-1	3.763E+0	6.994E+0
-5.109E-1	3.792E+0	7.088E+0
-5.076E-1	3.821E+0	6.939E+0
-5.076E-1	3.825E+0	6.864E+0
-5.109E-1	3.708E+0	6.780E+0
-5.076E-1	3.740E+0	6.816E+0
-5.076E-1	3.662E+0	6.822E+0
-5.093E-1	3.783E+0	7.004E+0
-5.076E-1	3.770E+0	6.965E+0
-5.093E-1	3.854E+0	6.906E+0
-5.060E-1	3.718E+0	6.913E+0
-5.060E-1	3.770E+0	6.949E+0
-5.076E-1	3.825E+0	7.049E+0
-5.109E-1	3.805E+0	6.942E+0
-5.076E-1	3.786E+0	6.858E+0
-5.093E-1	3.757E+0	6.926E+0
-5.093E-1	3.737E+0	6.923E+0
-5.093E-1	3.747E+0	6.822E+0
-5.093E-1	3.783E+0	7.010E+0
-5.060E-1	3.828E+0	6.939E+0
-5.076E-1	3.724E+0	6.997E+0
-5.109E-1	3.808E+0	6.984E+0
-5.093E-1	3.841E+0	6.913E+0
-5.076E-1	3.701E+0	6.874E+0
-5.076E-1	3.802E+0	6.838E+0
-5.125E-1	3.724E+0	6.819E+0
-5.076E-1	3.763E+0	6.994E+0
-5.044E-1	3.808E+0	7.026E+0
-5.093E-1	3.692E+0	6.903E+0
-5.076E-1	3.757E+0	6.884E+0
-5.093E-1	3.721E+0	6.932E+0
-5.093E-1	3.753E+0	6.923E+0
-5.093E-1	3.802E+0	6.867E+0
-5.125E-1	3.877E+0	6.991E+0
-5.076E-1	3.721E+0	6.975E+0
-5.060E-1	3.734E+0	6.923E+0
-5.109E-1	3.802E+0	6.988E+0
-5.125E-1	3.847E+0	6.968E+0
-5.076E-1	3.757E+0	6.897E+0
-5.093E-1	3.747E+0	6.926E+0
-5.093E-1	3.773E+0	6.952E+0
-5.093E-1	3.760E+0	7.023E+0
-5.076E-1	3.688E+0	6.913E+0
-5.093E-1	3.789E+0	6.958E+0
-5.093E-1	3.834E+0	6.893E+0
-5.093E-1	3.851E+0	6.916E+0
-5.076E-1	3.695E+0	6.913E+0
-5.076E-1	3.795E+0	6.932E+0
-5.109E-1	3.825E+0	6.871E+0
-5.141E-1	3.776E+0	6.890E+0
-5.076E-1	3.766E+0	6.851E+0
-5.093E-1	3.770E+0	6.864E+0
-5.076E-1	3.805E+0	6.955E+0
-5.076E-1	3.770E+0	6.981E+0
-5.093E-1	3.802E+0	6.965E+0
-5.109E-1	3.731E+0	6.884E+0
-5.076E-1	3.747E+0	6.926E+0
-5.125E-1	3.779E+0	6.855E+0
-5.076E-1	3.799E+0	6.945E+0
-5.076E-1	3.792E+0	6.874E+0
-5.060E-1	3.734E+0	6.949E+0
-5.076E-1	3.815E+0	6.887E+0
-5.076E-1	3.805E+0	6.910E+0
-5.060E-1	3.757E+0	6.913E+0
-5.093E-1	3.799E+0	6.952E+0
-5.093E-1	3.770E+0	6.965E+0
-5.060E-1	3.821E+0	6.955E+0
-5.060E-1	3.760E+0	6.994E+0
-5.076E-1	3.831E+0	7.013E+0
-5.109E-1	3.760E+0	6.910E+0
-5.093E-1	3.812E+0	7.013E+0
-5.076E-1	3.701E+0	6.851E+0
-5.076E-1	3.789E+0	6.871E+0
-5.125E-1	3.789E+0	6.903E+0
-5.076E-1	3.841E+0	6.919E+0
-5.076E-1	3.789E+0	6.910E+0
-5.076E-1	3.718E+0	6.997E+0
-5.093E-1	3.734E+0	6.887E+0
-5.076E-1	3.766E+0	6.871E+0
-5.060E-1	3.815E+0	6.965E+0
-5.060E-1	3.786E+0	6.884E+0
-5.093E-1	3.740E+0	6.893E+0
-5.093E-1	3.951E+0	7.013E+0
-5.060E-1	3.770E+0	6.932E+0
-5.076E-1	3.656E+0	6.851E+0
-5.093E-1	3.883E+0	6.994E+0
-5.109E-1	3.867E+0	6.877E+0
-5.060E-1	3.799E+0	6.880E+0
-5.076E-1	3.795E+0	6.919E+0
-5.093E-1	3.776E+0	6.887E+0
-5.060E-1	3.763E+0	6.955E+0
-5.109E-1	3.770E+0	6.939E+0
-5.093E-1	3.812E+0	6.949E+0
-5.125E-1	3.873E+0	6.936E+0
-5.060E-1	3.750E+0	6.916E+0
-5.060E-1	3.792E+0	6.874E+0
-5.109E-1	3.727E+0	6.955E+0
-5.093E-1	3.770E+0	6.754E+0
-5.109E-1	3.786E+0	6.936E+0
-5.060E-1	3.795E+0	6.845E+0
-5.076E-1	3.779E+0	6.981E+0
-5.076E-1	3.714E+0	7.010E+0
-5.093E-1	3.753E+0	6.906E+0
-5.093E-1	3.818E+0	6.932E+0
-5.093E-1	3.854E+0	6.945E+0
-5.109E-1	3.760E+0	6.829E+0
-5.093E-1	3.737E+0	6.864E+0
-5.093E-1	3.770E+0	6.880E+0
-5.093E-1	3.821E+0	6.858E+0
-5.076E-1	3.750E+0	6.971E+0
-5.076E-1	3.799E+0	6.968E+0
-5.060E-1	3.854E+0	6.835E+0
-5.093E-1	3.731E+0	6.942E+0
-5.109E-1	3.786E+0	6.939E+0
-5.076E-1	3.734E+0	6.929E+0
-5.060E-1	3.815E+0	6.936E+0
-5.076E-1	3.740E+0	6.903E+0
-5.109E-1	3.740E+0	6.916E+0
-5.060E-1	3.718E+0	6.867E+0
-5.093E-1	3.799E+0	6.965E+0
-5.109E-1	3.757E+0	6.884E+0
-5.076E-1	3.760E+0	6.952E+0
-5.060E-1	3.734E+0	6.984E+0
-5.076E-1	3.815E+0	6.968E+0
-5.109E-1	3.750E+0	6.913E+0
-5.109E-1	3.802E+0	6.949E+0
-5.076E-1	3.763E+0	6.887E+0
-5.060E-1	3.714E+0	6.900E+0
-5.060E-1	3.890E+0	6.929E+0
-5.093E-1	3.773E+0	6.932E+0
-5.093E-1	3.708E+0	6.942E+0
-5.060E-1	3.786E+0	6.900E+0
-5.109E-1	3.740E+0	6.965E+0
-5.109E-1	3.734E+0	6.864E+0
-5.076E-1	3.734E+0	6.958E+0
-5.093E-1	3.783E+0	6.923E+0
-5.093E-1	3.783E+0	6.939E+0
-5.076E-1	3.808E+0	6.897E+0
-5.093E-1	3.880E+0	6.939E+0
-5.060E-1	3.750E+0	6.848E+0
-5.093E-1	3.740E+0	7.017E+0
-5.093E-1	3.714E+0	6.900E+0
-5.093E-1	3.812E+0	6.978E+0
-5.093E-1	3.854E+0	6.932E+0
-5.093E-1	3.831E+0	6.867E+0
-5.109E-1	3.795E+0	6.932E+0
-5.093E-1	3.799E+0	6.968E+0
-5.076E-1	3.724E+0	7.023E+0
-5.093E-1	3.760E+0	6.923E+0
-5.109E-1	3.792E+0	6.919E+0
-5.109E-1	3.799E+0	6.968E+0
-5.076E-1	3.799E+0	6.864E+0
-5.076E-1	3.799E+0	6.851E+0
-5.044E-1	3.727E+0	7.020E+0
-5.060E-1	3.805E+0	6.971E+0
-5.076E-1	3.795E+0	6.877E+0
-5.093E-1	3.802E+0	6.884E+0
-5.109E-1	3.815E+0	7.052E+0
-5.093E-1	3.760E+0	6.812E+0
-5.060E-1	3.808E+0	6.832E+0
-5.093E-1	3.805E+0	6.832E+0
-5.076E-1	3.812E+0	6.897E+0
-5.093E-1	3.757E+0	6.916E+0
-5.060E-1	3.779E+0	6.942E+0
-5.093E-1	3.844E+0	6.871E+0
-5.093E-1	3.799E+0	6.884E+0
-5.076E-1	3.766E+0	6.916E+0
-5.060E-1	3.779E+0	6.858E+0
-5.060E-1	3.783E+0	6.923E+0
-5.109E-1	3.740E+0	6.952E+0
-5.060E-1	3.727E+0	7.013E+0
-5.076E-1	3.747E+0	6.880E+0
-5.093E-1	3.789E+0	6.975E+0
-5.093E-1	3.828E+0	6.978E+0
-5.076E-1	3.757E+0	6.991E+0
-5.060E-1	3.766E+0	6.955E+0
-5.093E-1	3.779E+0	6.832E+0
-5.093E-1	3.808E+0	6.890E+0
-5.109E-1	3.828E+0	6.952E+0
-5.093E-1	3.786E+0	6.942E+0
-5.076E-1	3.727E+0	6.816E+0
-5.109E-1	3.792E+0	6.890E+0
-5.060E-1	3.789E+0	6.897E+0
-5.076E-1	3.750E+0	6.978E+0
-5.093E-1	3.825E+0	6.932E+0
-5.093E-1	3.682E+0	6.855E+0
-5.109E-1	3.701E+0	6.926E+0
-5.060E-1	3.779E+0	6.965E+0
-5.093E-1	3.786E+0	6.893E+0
-5.125E-1	3.821E+0	6.799E+0
-5.076E-1	3.825E+0	6.955E+0
-5.060E-1	3.789E+0	7.010E+0
-5.093E-1	3.737E+0	6.913E+0
-5.076E-1	3.844E+0	6.936E+0
-5.076E-1	3.815E+0	6.822E+0
-5.076E-1	3.812E+0	6.884E+0
-5.093E-1	3.789E+0	6.864E+0
-5.093E-1	3.708E+0	6.877E+0
-5.076E-1	3.815E+0	6.906E+0
-5.109E-1	3.731E+0	6.968E+0
-5.076E-1	3.750E+0	6.851E+0
-5.093E-1	3.779E+0	6.939E+0
-5.076E-1	3.753E+0	6.777E+0
-5.109E-1	3.802E+0	6.949E+0
-5.076E-1	3.802E+0	6.955E+0
-5.093E-1	3.783E+0	6.939E+0
-5.076E-1	3.770E+0	6.926E+0
-5.060E-1	3.812E+0	6.867E+0
-5.060E-1	3.795E+0	6.897E+0
-5.109E-1	3.750E+0	6.838E+0
-5.093E-1	3.792E+0	6.913E+0
-5.093E-1	3.773E+0	6.984E+0
-5.076E-1	3.731E+0	6.796E+0
-5.093E-1	3.802E+0	6.884E+0
-5.076E-1	3.750E+0	6.900E+0
-5.060E-1	3.747E+0	6.838E+0
-5.076E-1	3.786E+0	6.975E+0
-5.093E-1	3.724E+0	6.975E+0
-5.141E-1	3.802E+0	6.923E+0
-5.060E-1	3.718E+0	6.877E+0
-5.109E-1	3.831E+0	6.884E+0
-5.093E-1	3.682E+0	6.949E+0
-5.093E-1	3.766E+0	6.949E+0
-5.109E-1	3.760E+0	6.871E+0
-5.093E-1	3.838E+0	6.958E+0
-5.076E-1	3.808E+0	6.893E+0
-5.076E-1	3.770E+0	6.913E+0
-5.060E-1	3.779E+0	6.913E+0
-5.093E-1	3.701E+0	6.903E+0
-5.093E-1	3.714E+0	6.939E+0
-5.093E-1	3.724E+0	6.971E+0
-5.093E-1	3.724E+0	6.877E+0
-5.093E-1	3.783E+0	6.842E+0
-5.093E-1	3.731E+0	6.890E+0
-5.060E-1	3.818E+0	6.919E+0
-5.093E-1	3.744E+0	6.939E+0
-5.093E-1	3.714E+0	6.929E+0
-5.093E-1	3.812E+0	6.962E+0
-5.060E-1	3.792E+0	6.877E+0
-5.076E-1	3.770E+0	6.897E+0
-5.076E-1	3.802E+0	6.939E+0
-5.093E-1	3.795E+0	6.906E+0
-5.060E-1	3.711E+0	6.919E+0
-5.076E-1	3.834E+0	6.916E+0
-5.109E-1	3.815E+0	6.962E+0
-5.093E-1	3.770E+0	6.968E+0
-5.093E-1	3.812E+0	6.975E+0
-5.076E-1	3.841E+0	6.871E+0
-5.076E-1	3.789E+0	6.893E+0
-5.076E-1	3.789E+0	6.861E+0
-5.076E-1	3.828E+0	6.903E+0
-5.093E-1	3.799E+0	6.877E+0
-5.093E-1	3.808E+0	6.952E+0
-5.093E-1	3.779E+0	6.932E+0
-5.093E-1	3.714E+0	6.842E+0
-5.076E-1	3.760E+0	6.984E+0
-5.060E-1	3.731E+0	6.897E+0
-5.076E-1	3.825E+0	6.945E+0
-5.076E-1	3.786E+0	6.887E+0
-5.093E-1	3.766E+0	6.858E+0
-5.076E-1	3.766E+0	7.049E+0
-5.125E-1	3.737E+0	6.880E+0
-5.093E-1	3.737E+0	6.812E+0
-5.093E-1	3.851E+0	6.952E+0
-5.093E-1	3.750E+0	6.822E+0
-5.109E-1	3.805E+0	6.861E+0
-5.076E-1	3.838E+0	6.880E+0
-5.060E-1	3.783E+0	6.939E+0
-5.076E-1	3.757E+0	6.900E+0
-5.109E-1	3.857E+0	6.842E+0
-5.093E-1	3.737E+0	6.916E+0
-5.060E-1	3.815E+0	6.793E+0
-5.076E-1	3.799E+0	6.893E+0
-5.093E-1	3.815E+0	6.981E+0
-5.093E-1	3.740E+0	6.903E+0
-5.060E-1	3.799E+0	6.893E+0
-5.093E-1	3.792E+0	6.968E+0
-5.076E-1	3.815E+0	6.988E+0
-5.076E-1	3.805E+0	6.874E+0
-5.076E-1	3.744E+0	6.910E+0
-5.093E-1	3.828E+0	6.923E+0
-5.109E-1	3.766E+0	6.923E+0
-5.044E-1	3.747E+0	6.981E+0
-5.076E-1	3.718E+0	6.932E+0
-5.109E-1	3.770E+0	7.017E+0
-5.109E-1	3.734E+0	6.887E+0
-5.076E-1	3.799E+0	6.991E+0
-5.076E-1	3.841E+0	6.809E+0
-5.076E-1	3.815E+0	6.877E+0
-5.076E-1	3.760E+0	6.884E+0
-5.093E-1	3.750E+0	6.978E+0
-5.060E-1	3.851E+0	6.981E+0
-5.093E-1	3.753E+0	6.975E+0
-5.093E-1	3.685E+0	7.049E+0
-5.060E-1	3.838E+0	6.939E+0
-5.109E-1	3.799E+0	6.936E+0
-5.060E-1	3.776E+0	6.936E+0
-5.093E-1	3.789E+0	6.906E+0
-5.076E-1	3.714E+0	6.890E+0
-5.044E-1	3.802E+0	6.855E+0
-5.060E-1	3.731E+0	6.932E+0
-5.093E-1	3.737E+0	6.858E+0
-5.109E-1	3.724E+0	6.929E+0
-5.093E-1	3.779E+0	7.104E+0
-5.076E-1	3.854E+0	6.923E+0
-5.093E-1	3.711E+0	6.916E+0
-5.093E-1	3.857E+0	6.913E+0
-5.076E-1	3.747E+0	6.913E+0
-5.076E-1	3.714E+0	7.000E+0
-5.093E-1	3.773E+0	6.906E+0
-5.093E-1	3.757E+0	6.900E+0
-5.093E-1	3.740E+0	6.884E+0
-5.076E-1	3.695E+0	6.845E+0
-5.093E-1	3.825E+0	6.913E+0
-5.093E-1	3.705E+0	6.978E+0
-5.076E-1	3.831E+0	6.906E+0
-5.093E-1	3.795E+0	6.851E+0
-5.093E-1	3.857E+0	6.975E+0
-5.093E-1	3.805E+0	6.838E+0
-5.076E-1	3.825E+0	6.949E+0
-5.093E-1	3.779E+0	6.958E+0
-5.109E-1	3.776E+0	6.965E+0
-5.076E-1	3.821E+0	7.010E+0
-5.076E-1	3.812E+0	7.007E+0
-5.076E-1	3.727E+0	6.945E+0
-5.076E-1	3.753E+0	6.962E+0
-5.109E-1	3.808E+0	6.923E+0
-5.093E-1	3.766E+0	6.994E+0
-5.076E-1	3.747E+0	6.929E+0
-5.109E-1	3.770E+0	7.004E+0
-5.125E-1	3.734E+0	6.942E+0
-5.076E-1	3.766E+0	6.939E+0
-5.125E-1	3.841E+0	6.796E+0
-5.093E-1	3.805E+0	6.942E+0
-5.093E-1	3.860E+0	6.942E+0
-5.093E-1	3.750E+0	6.858E+0
-5.093E-1	3.770E+0	6.913E+0
-5.125E-1	3.783E+0	6.884E+0
-5.076E-1	3.783E+0	7.007E+0
-5.093E-1	3.776E+0	6.932E+0
-5.093E-1	3.805E+0	6.962E+0
-5.109E-1	3.779E+0	6.923E+0
-5.109E-1	3.737E+0	6.962E+0
-5.109E-1	3.721E+0	6.877E+0
-5.109E-1	3.776E+0	6.968E+0
-5.093E-1	3.844E+0	7.000E+0
-5.076E-1	3.747E+0	6.955E+0
-5.076E-1	3.721E+0	6.949E+0
-5.093E-1	3.740E+0	6.884E+0
-5.060E-1	3.776E+0	6.991E+0
-5.093E-1	3.718E+0	6.910E+0
-5.076E-1	3.831E+0	6.906E+0
-5.076E-1	3.776E+0	6.952E+0
-5.125E-1	3.724E+0	6.910E+0
-5.076E-1	3.838E+0	6.900E+0
-5.093E-1	3.779E+0	6.884E+0
-5.060E-1	3.795E+0	6.867E+0
-5.093E-1	3.815E+0	6.923E+0
-5.093E-1	3.789E+0	6.848E+0
-5.093E-1	3.773E+0	6.929E+0
-5.093E-1	3.747E+0	6.877E+0
-5.125E-1	3.737E+0	6.936E+0
-5.076E-1	3.770E+0	6.871E+0
-5.076E-1	3.792E+0	6.978E+0
-5.109E-1	3.841E+0	7.004E+0
-5.076E-1	3.783E+0	6.932E+0
-5.109E-1	3.757E+0	6.949E+0
-5.076E-1	3.753E+0	6.936E+0
-5.093E-1	3.802E+0	6.829E+0
-5.093E-1	3.896E+0	6.838E+0
-5.093E-1	3.795E+0	6.945E+0
-5.060E-1	3.795E+0	6.968E+0
-5.093E-1	3.766E+0	6.848E+0
-5.093E-1	3.760E+0	6.819E+0
-5.093E-1	3.750E+0	6.913E+0
-5.076E-1	3.776E+0	6.877E+0
-5.076E-1	3.786E+0	6.893E+0
-5.076E-1	3.818E+0	6.890E+0
-5.093E-1	3.799E+0	6.897E+0
-5.093E-1	3.763E+0	6.903E+0
-5.109E-1	3.786E+0	6.861E+0
-5.060E-1	3.711E+0	6.975E+0
-5.076E-1	3.737E+0	6.864E+0
-5.076E-1	3.779E+0	6.988E+0
-5.076E-1	3.792E+0	6.880E+0
-5.109E-1	3.873E+0	6.913E+0
-5.109E-1	3.714E+0	6.890E+0
-5.093E-1	3.860E+0	6.913E+0
-5.093E-1	3.786E+0	6.887E+0
-5.125E-1	3.795E+0	6.971E+0
-5.076E-1	3.750E+0	6.932E+0
-5.093E-1	3.799E+0	6.965E+0
-5.060E-1	3.783E+0	6.942E+0
-5.109E-1	3.783E+0	6.926E+0
-5.125E-1	3.773E+0	6.988E+0
-5.109E-1	3.795E+0	6.864E+0
-5.093E-1	3.763E+0	7.049E+0
-5.093E-1	3.818E+0	6.877E+0
-5.076E-1	3.857E+0	6.942E+0
-5.093E-1	3.799E+0	6.890E+0
-5.076E-1	3.757E+0	6.893E+0
-5.093E-1	3.815E+0	6.867E+0
-5.109E-1	3.844E+0	6.829E+0
-5.076E-1	3.740E+0	6.864E+0
-5.093E-1	3.789E+0	6.812E+0
-5.076E-1	3.721E+0	6.971E+0
-5.076E-1	3.802E+0	6.952E+0
-5.109E-1	3.818E+0	6.796E+0
-5.093E-1	3.773E+0	6.887E+0
-5.109E-1	3.766E+0	6.994E+0
-5.076E-1	3.831E+0	6.962E+0
-5.076E-1	3.766E+0	6.858E+0
-5.109E-1	3.831E+0	6.874E+0
-5.093E-1	3.805E+0	6.893E+0
-5.109E-1	3.880E+0	6.897E+0
-5.076E-1	3.737E+0	7.039E+0
-5.109E-1	3.818E+0	6.861E+0
-5.109E-1	3.708E+0	6.893E+0
-5.093E-1	3.740E+0	6.906E+0
-5.093E-1	3.812E+0	6.955E+0
-5.076E-1	3.792E+0	6.877E+0
-5.109E-1	3.805E+0	7.007E+0
-5.093E-1	3.834E+0	6.952E+0
-5.109E-1	3.773E+0	6.913E+0
-5.109E-1	3.828E+0	6.952E+0
-5.093E-1	3.873E+0	6.900E+0
-5.109E-1	3.841E+0	7.049E+0
-5.076E-1	3.808E+0	6.913E+0
-5.093E-1	3.786E+0	6.871E+0
-5.109E-1	3.695E+0	6.884E+0
-5.109E-1	3.737E+0	6.984E+0
-5.093E-1	3.766E+0	6.971E+0
-5.109E-1	3.828E+0	6.978E+0
-5.109E-1	3.679E+0	6.932E+0
-5.093E-1	3.799E+0	6.864E+0
-5.076E-1	3.857E+0	6.890E+0
-5.076E-1	3.760E+0	6.910E+0
-5.093E-1	3.779E+0	6.978E+0
-5.076E-1	3.838E+0	6.871E+0
-5.076E-1	3.799E+0	6.971E+0
-5.093E-1	3.753E+0	6.884E+0
-5.109E-1	3.760E+0	6.994E+0
-5.109E-1	3.805E+0	7.036E+0
-5.076E-1	3.812E+0	6.897E+0
-5.109E-1	3.805E+0	7.036E+0
-5.076E-1	3.779E+0	6.906E+0
-5.093E-1	3.789E+0	7.013E+0
-5.076E-1	3.737E+0	6.916E+0
-5.093E-1	3.854E+0	6.835E+0
-5.109E-1	3.821E+0	7.013E+0
-5.109E-1	3.838E+0	6.910E+0
-5.125E-1	3.792E+0	6.952E+0
-5.093E-1	3.818E+0	6.910E+0
-5.109E-1	3.786E+0	6.991E+0
-5.093E-1	3.763E+0	6.858E+0
-5.076E-1	3.731E+0	6.890E+0
-5.076E-1	3.834E+0	7.033E+0
-5.109E-1	3.776E+0	6.903E+0
-5.093E-1	3.808E+0	6.916E+0
-5.109E-1	3.714E+0	6.932E+0
-5.109E-1	3.740E+0	6.945E+0
-5.093E-1	3.834E+0	6.952E+0
-5.109E-1	3.877E+0	6.978E+0
-5.093E-1	3.805E+0	6.900E+0
-5.109E-1	3.776E+0	6.923E+0
-5.125E-1	3.747E+0	7.007E+0
-5.076E-1	3.783E+0	6.997E+0
-5.109E-1	3.795E+0	6.942E+0
-5.125E-1	3.795E+0	6.858E+0
-5.141E-1	3.705E+0	6.871E+0
-5.093E-1	3.841E+0	6.929E+0
-5.060E-1	3.821E+0	6.848E+0
-5.109E-1	3.766E+0	6.962E+0
-5.109E-1	3.711E+0	6.932E+0
-5.109E-1	3.695E+0	6.809E+0
-5.093E-1	3.776E+0	7.020E+0
-5.093E-1	3.701E+0	6.939E+0
-5.109E-1	3.847E+0	6.877E+0
-5.109E-1	3.812E+0	6.968E+0
-5.076E-1	3.799E+0	6.832E+0
-5.109E-1	3.818E+0	6.929E+0
-5.076E-1	3.770E+0	6.952E+0
-5.060E-1	3.747E+0	7.072E+0
-5.093E-1	3.714E+0	6.932E+0
-5.076E-1	3.783E+0	6.897E+0
-5.109E-1	3.795E+0	6.874E+0
-5.093E-1	3.783E+0	6.968E+0
-5.109E-1	3.740E+0	6.845E+0
-5.093E-1	3.815E+0	6.877E+0
-5.109E-1	3.662E+0	6.975E+0
-5.076E-1	3.860E+0	6.861E+0
-5.109E-1	3.783E+0	6.997E+0
-5.093E-1	3.783E+0	6.929E+0
-5.093E-1	3.821E+0	6.968E+0
-5.093E-1	3.766E+0	6.897E+0
-5.044E-1	3.779E+0	6.897E+0
-5.076E-1	3.740E+0	7.000E+0
-5.125E-1	3.799E+0	6.855E+0
-5.109E-1	3.870E+0	6.945E+0
-5.076E-1	3.786E+0	6.783E+0
-5.093E-1	3.750E+0	6.929E+0
-5.125E-1	3.821E+0	6.975E+0
-5.109E-1	3.802E+0	6.939E+0
-5.093E-1	3.718E+0	6.929E+0
-5.125E-1	3.825E+0	6.910E+0
-5.125E-1	3.770E+0	6.929E+0
-5.076E-1	3.841E+0	6.858E+0
-5.076E-1	3.786E+0	6.874E+0
-5.093E-1	3.737E+0	6.845E+0
-5.109E-1	3.818E+0	6.906E+0
-5.076E-1	3.786E+0	6.939E+0
-5.076E-1	3.792E+0	6.962E+0
-5.125E-1	3.834E+0	6.913E+0
-5.093E-1	3.770E+0	6.955E+0
-5.076E-1	3.812E+0	6.919E+0
-5.076E-1	3.750E+0	6.861E+0
-5.076E-1	3.818E+0	6.913E+0
-5.125E-1	3.844E+0	6.929E+0
-5.109E-1	3.718E+0	7.023E+0
-5.093E-1	3.770E+0	6.952E+0
-5.076E-1	3.792E+0	6.871E+0
-5.109E-1	3.799E+0	6.916E+0
-5.060E-1	3.818E+0	6.919E+0
-5.076E-1	3.857E+0	7.056E+0
-5.093E-1	3.747E+0	6.926E+0
-5.093E-1	3.757E+0	6.926E+0
-5.093E-1	3.821E+0	6.884E+0
-5.125E-1	3.857E+0	6.855E+0
-5.109E-1	3.789E+0	6.884E+0
-5.093E-1	3.808E+0	6.825E+0
-5.109E-1	3.802E+0	6.945E+0
-5.076E-1	3.779E+0	6.958E+0
-5.125E-1	3.808E+0	6.988E+0
-5.093E-1	3.779E+0	6.975E+0
-5.093E-1	3.818E+0	6.913E+0
-5.093E-1	3.825E+0	6.897E+0
-5.093E-1	3.779E+0	6.825E+0
-5.076E-1	3.747E+0	6.916E+0
-5.093E-1	3.828E+0	6.971E+0
-5.109E-1	3.727E+0	6.910E+0
-5.060E-1	3.760E+0	6.893E+0
-5.093E-1	3.779E+0	6.971E+0
-5.093E-1	3.783E+0	6.945E+0
-5.044E-1	3.757E+0	6.900E+0
-5.109E-1	3.880E+0	7.017E+0
-5.093E-1	3.711E+0	7.049E+0
-5.060E-1	3.721E+0	6.923E+0
-5.076E-1	3.776E+0	6.913E+0
-5.109E-1	3.779E+0	6.978E+0
-5.109E-1	3.753E+0	6.936E+0
-5.076E-1	3.799E+0	6.962E+0
-5.076E-1	3.834E+0	6.991E+0
-5.076E-1	3.808E+0	6.867E+0
-5.076E-1	3.747E+0	7.052E+0
-5.093E-1	3.698E+0	6.906E+0
-5.076E-1	3.760E+0	6.968E+0
-5.125E-1	3.873E+0	6.848E+0
-5.093E-1	3.779E+0	6.978E+0
-5.060E-1	3.750E+0	6.955E+0
-5.109E-1	3.708E+0	6.910E+0
-5.109E-1	3.750E+0	6.923E+0
-5.076E-1	3.770E+0	6.968E+0
-5.109E-1	3.773E+0	7.085E+0
-5.076E-1	3.838E+0	7.052E+0
-5.109E-1	3.779E+0	6.971E+0
-5.125E-1	3.786E+0	6.936E+0
-5.076E-1	3.776E+0	6.855E+0
-5.076E-1	3.776E+0	6.848E+0
-5.076E-1	3.779E+0	6.949E+0
-5.093E-1	3.818E+0	7.069E+0
-5.093E-1	3.737E+0	7.030E+0
-5.076E-1	3.783E+0	6.962E+0
-5.109E-1	3.831E+0	6.783E+0
-5.093E-1	3.740E+0	6.942E+0
-5.109E-1	3.834E+0	6.962E+0
-5.109E-1	3.744E+0	6.952E+0
-5.076E-1	3.786E+0	6.858E+0
-5.093E-1	3.724E+0	6.923E+0
-5.093E-1	3.779E+0	6.832E+0
-5.093E-1	3.818E+0	7.023E+0
-5.093E-1	3.783E+0	6.939E+0
-5.093E-1	3.828E+0	7.013E+0
-5.093E-1	3.669E+0	6.900E+0
-5.109E-1	3.753E+0	6.913E+0
-5.109E-1	3.766E+0	6.978E+0
-5.109E-1	3.779E+0	6.962E+0
-5.093E-1	3.711E+0	6.906E+0
-5.076E-1	3.750E+0	6.926E+0
-5.125E-1	3.815E+0	6.919E+0
-5.109E-1	3.783E+0	6.968E+0
-5.093E-1	3.841E+0	6.880E+0
-5.093E-1	3.812E+0	6.929E+0
-5.093E-1	3.870E+0	6.981E+0
-5.125E-1	3.815E+0	6.835E+0
-5.076E-1	3.753E+0	7.007E+0
-5.109E-1	3.815E+0	6.962E+0
-5.109E-1	3.802E+0	6.819E+0
-5.125E-1	3.750E+0	6.926E+0
-5.109E-1	3.792E+0	6.936E+0
-5.093E-1	3.727E+0	6.962E+0
-5.093E-1	3.734E+0	6.913E+0
-5.109E-1	3.834E+0	6.926E+0
-5.093E-1	3.867E+0	6.842E+0
-5.076E-1	3.779E+0	6.926E+0
-5.125E-1	3.766E+0	6.981E+0
-5.125E-1	3.753E+0	6.958E+0
-5.093E-1	3.792E+0	7.062E+0
-5.093E-1	3.786E+0	6.939E+0
-5.076E-1	3.821E+0	6.942E+0
-5.141E-1	3.760E+0	6.991E+0
-5.109E-1	3.779E+0	6.923E+0
-5.076E-1	3.864E+0	6.923E+0
-5.076E-1	3.727E+0	6.903E+0
-5.093E-1	3.786E+0	6.952E+0
-5.060E-1	3.747E+0	6.965E+0
-5.060E-1	3.766E+0	6.929E+0
-5.076E-1	3.724E+0	6.887E+0
-5.093E-1	3.789E+0	6.958E+0
-5.076E-1	3.753E+0	6.874E+0
-5.093E-1	3.740E+0	6.955E+0
-5.093E-1	3.779E+0	6.893E+0
-5.093E-1	3.747E+0	6.910E+0
-5.076E-1	3.831E+0	6.958E+0
-5.076E-1	3.760E+0	6.871E+0
-5.109E-1	3.698E+0	6.919E+0
-5.093E-1	3.812E+0	6.939E+0
-5.076E-1	3.834E+0	7.000E+0
-5.076E-1	3.779E+0	7.017E+0
-5.093E-1	3.750E+0	6.923E+0
-5.093E-1	3.766E+0	6.848E+0
-5.060E-1	3.795E+0	6.932E+0
-5.076E-1	3.773E+0	6.962E+0
-5.093E-1	3.763E+0	6.975E+0
-5.109E-1	3.812E+0	6.877E+0
-5.076E-1	3.821E+0	6.984E+0
-5.076E-1	3.776E+0	6.842E+0
-5.076E-1	3.825E+0	6.958E+0
-5.093E-1	3.792E+0	6.845E+0
-5.076E-1	3.734E+0	6.760E+0
-5.076E-1	3.740E+0	6.968E+0
-5.076E-1	3.770E+0	7.000E+0
-5.125E-1	3.821E+0	6.887E+0
-5.076E-1	3.724E+0	6.835E+0
-5.109E-1	3.776E+0	6.929E+0
-5.093E-1	3.841E+0	7.004E+0
-5.125E-1	3.802E+0	6.958E+0
-5.093E-1	3.770E+0	6.861E+0
-5.093E-1	3.799E+0	6.923E+0
-5.109E-1	3.773E+0	6.871E+0
-5.109E-1	3.792E+0	6.955E+0
-5.093E-1	3.805E+0	6.845E+0
-5.093E-1	3.831E+0	6.997E+0
-5.109E-1	3.770E+0	6.926E+0
-5.109E-1	3.857E+0	6.848E+0
-5.109E-1	3.734E+0	6.949E+0
-5.076E-1	3.825E+0	6.890E+0
-5.093E-1	3.770E+0	6.877E+0
-5.125E-1	3.718E+0	6.958E+0
-5.060E-1	3.737E+0	6.978E+0
-5.109E-1	3.792E+0	6.838E+0
-5.109E-1	3.812E+0	6.858E+0
-5.109E-1	3.757E+0	6.906E+0
-5.093E-1	3.808E+0	6.945E+0
-5.109E-1	3.857E+0	6.887E+0
-5.076E-1	3.740E+0	6.893E+0
-5.093E-1	3.757E+0	7.004E+0
-5.093E-1	3.740E+0	6.978E+0
-5.060E-1	3.740E+0	6.893E+0
-5.109E-1	3.747E+0	6.952E+0
-5.093E-1	3.779E+0	6.855E+0
-5.109E-1	3.698E+0	6.939E+0
-5.076E-1	3.757E+0	7.033E+0
-5.076E-1	3.740E+0	7.030E+0
-5.076E-1	3.714E+0	6.936E+0
-5.093E-1	3.831E+0	7.026E+0
-5.093E-1	3.825E+0	7.004E+0
-5.093E-1	3.718E+0	6.880E+0
-5.076E-1	3.805E+0	6.988E+0
-5.060E-1	3.776E+0	6.900E+0
-5.093E-1	3.802E+0	6.916E+0
-5.093E-1	3.795E+0	6.913E+0
-5.093E-1	3.763E+0	6.897E+0
-5.109E-1	3.802E+0	6.926E+0
-5.076E-1	3.740E+0	6.893E+0
-5.109E-1	3.760E+0	6.936E+0
-5.125E-1	3.744E+0	6.962E+0
-5.076E-1	3.721E+0	6.926E+0
-5.109E-1	3.779E+0	7.020E+0
-5.076E-1	3.753E+0	6.932E+0
-5.093E-1	3.851E+0	6.919E+0
-5.125E-1	3.805E+0	6.971E+0
-5.060E-1	3.740E+0	6.962E+0
-5.125E-1	3.770E+0	6.919E+0
-5.076E-1	3.695E+0	6.981E+0
-5.093E-1	3.812E+0	6.913E+0
-5.093E-1	3.727E+0	6.945E+0
-5.125E-1	3.812E+0	6.939E+0
-5.076E-1	3.812E+0	6.919E+0
-5.109E-1	3.770E+0	6.770E+0
-5.060E-1	3.776E+0	7.078E+0
-5.125E-1	3.799E+0	6.975E+0
-5.125E-1	3.818E+0	6.874E+0
-5.093E-1	3.825E+0	6.975E+0
-5.093E-1	3.886E+0	6.958E+0
-5.109E-1	3.770E+0	6.936E+0
-5.093E-1	3.763E+0	6.939E+0
-5.093E-1	3.818E+0	6.910E+0
-5.076E-1	3.740E+0	6.887E+0
-5.093E-1	3.799E+0	6.968E+0
-5.093E-1	3.799E+0	6.952E+0
-5.093E-1	3.776E+0	6.952E+0
-5.093E-1	3.818E+0	6.880E+0
-5.076E-1	3.812E+0	6.952E+0
-5.125E-1	3.773E+0	6.936E+0
-5.093E-1	3.757E+0	6.916E+0
-5.093E-1	3.731E+0	6.893E+0
-5.109E-1	3.737E+0	6.903E+0
-5.093E-1	3.708E+0	6.942E+0
-5.093E-1	3.805E+0	6.952E+0
-5.076E-1	3.789E+0	6.919E+0
-5.093E-1	3.750E+0	6.939E+0
-5.076E-1	3.821E+0	6.936E+0
-5.076E-1	3.825E+0	6.760E+0
-5.093E-1	3.789E+0	6.955E+0
-5.109E-1	3.750E+0	7.007E+0
-5.076E-1	3.721E+0	7.033E+0
[truncated: 18,982 more rows]
