# Supplementary material for: Improved ANAP incorporation and VCF analysis reveal details of P2X7 current facilitation and a limited conformational interplay between ATP binding and the intracellular ballast domain
Source: eLife. 2023 Jan 4;12:e82479. doi: 10.7554/eLife.82479 (PMC9859053; doi:10.7554/eLife.82479)
Supplement: Figure 3—figure supplement 1—source data 1. [file elife-82479-fig3-figsupp1-data1.zip › Figure-3_figure-supplement-1_source-data-1/P2X2_Anap-MM_j30#41.csv]

-5.514E-1	1.096E+1	2.253E+1
-5.514E-1	1.091E+1	2.247E+1
-5.482E-1	1.094E+1	2.262E+1
-5.498E-1	1.083E+1	2.244E+1
-5.531E-1	1.102E+1	2.252E+1
-5.531E-1	1.093E+1	2.256E+1
-5.482E-1	1.089E+1	2.248E+1
-5.498E-1	1.098E+1	2.244E+1
-5.547E-1	1.095E+1	2.260E+1
-5.531E-1	1.094E+1	2.256E+1
-5.498E-1	1.091E+1	2.232E+1
-5.466E-1	1.097E+1	2.247E+1
-5.547E-1	1.090E+1	2.250E+1
-5.547E-1	1.094E+1	2.251E+1
-5.466E-1	1.096E+1	2.239E+1
-5.498E-1	1.086E+1	2.237E+1
-5.531E-1	1.102E+1	2.236E+1
-5.531E-1	1.083E+1	2.238E+1
-5.498E-1	1.094E+1	2.265E+1
-5.482E-1	1.095E+1	2.239E+1
-5.514E-1	1.089E+1	2.252E+1
-5.482E-1	1.094E+1	2.260E+1
-5.466E-1	1.097E+1	2.255E+1
-5.466E-1	1.108E+1	2.236E+1
-5.531E-1	1.101E+1	2.252E+1
-5.514E-1	1.094E+1	2.247E+1
-5.466E-1	1.096E+1	2.259E+1
-5.466E-1	1.108E+1	2.281E+1
-5.531E-1	1.093E+1	2.253E+1
-5.547E-1	1.091E+1	2.246E+1
-5.482E-1	1.085E+1	2.264E+1
-5.482E-1	1.098E+1	2.248E+1
-5.498E-1	1.095E+1	2.246E+1
-5.531E-1	1.098E+1	2.244E+1
-5.482E-1	1.091E+1	2.249E+1
-5.482E-1	1.087E+1	2.260E+1
-5.531E-1	1.099E+1	2.251E+1
-5.514E-1	1.084E+1	2.270E+1
-5.482E-1	1.086E+1	2.268E+1
-5.482E-1	1.082E+1	2.246E+1
-5.514E-1	1.106E+1	2.253E+1
-5.498E-1	1.100E+1	2.243E+1
-5.482E-1	1.081E+1	2.250E+1
-5.498E-1	1.097E+1	2.257E+1
-5.514E-1	1.099E+1	2.254E+1
-5.498E-1	1.092E+1	2.256E+1
-5.482E-1	1.090E+1	2.252E+1
-5.482E-1	1.089E+1	2.234E+1
-5.498E-1	1.089E+1	2.249E+1
-5.514E-1	1.090E+1	2.256E+1
-5.449E-1	1.097E+1	2.261E+1
-5.482E-1	1.094E+1	2.256E+1
-5.514E-1	1.097E+1	2.249E+1
-5.498E-1	1.096E+1	2.253E+1
-5.466E-1	1.092E+1	2.230E+1
-5.482E-1	1.081E+1	2.276E+1
-5.547E-1	1.090E+1	2.233E+1
-5.514E-1	1.087E+1	2.252E+1
-5.466E-1	1.095E+1	2.260E+1
-5.466E-1	1.092E+1	2.247E+1
-5.514E-1	1.082E+1	2.248E+1
-5.498E-1	1.099E+1	2.265E+1
-5.449E-1	1.088E+1	2.247E+1
-5.466E-1	1.100E+1	2.262E+1
-5.482E-1	1.102E+1	2.244E+1
-5.482E-1	1.083E+1	2.255E+1
-5.466E-1	1.078E+1	2.252E+1
-5.449E-1	1.107E+1	2.268E+1
-5.514E-1	1.084E+1	2.272E+1
-5.482E-1	1.089E+1	2.269E+1
-5.449E-1	1.082E+1	2.251E+1
-5.449E-1	1.097E+1	2.255E+1
-5.498E-1	1.094E+1	2.253E+1
-5.498E-1	1.096E+1	2.259E+1
-5.449E-1	1.095E+1	2.229E+1
-5.466E-1	1.096E+1	2.263E+1
-5.514E-1	1.099E+1	2.252E+1
-5.498E-1	1.083E+1	2.268E+1
-5.466E-1	1.099E+1	2.238E+1
-5.433E-1	1.091E+1	2.258E+1
-5.498E-1	1.094E+1	2.250E+1
-5.482E-1	1.099E+1	2.258E+1
-5.449E-1	1.092E+1	2.270E+1
-5.466E-1	1.079E+1	2.232E+1
-5.498E-1	1.097E+1	2.261E+1
-5.498E-1	1.098E+1	2.260E+1
-5.433E-1	1.088E+1	2.253E+1
-5.466E-1	1.095E+1	2.241E+1
-5.498E-1	1.082E+1	2.246E+1
-5.449E-1	1.071E+1	2.267E+1
-5.466E-1	1.095E+1	2.257E+1
-5.466E-1	1.096E+1	2.228E+1
-5.498E-1	1.092E+1	2.253E+1
-5.466E-1	1.087E+1	2.248E+1
-5.449E-1	1.104E+1	2.254E+1
-5.449E-1	1.090E+1	2.259E+1
-5.514E-1	1.078E+1	2.250E+1
-5.498E-1	1.100E+1	2.243E+1
-5.466E-1	1.095E+1	2.252E+1
-5.466E-1	1.092E+1	2.255E+1
-5.466E-1	1.093E+1	2.268E+1
-5.482E-1	1.093E+1	2.264E+1
-5.449E-1	1.079E+1	2.260E+1
-5.433E-1	1.089E+1	2.242E+1
-5.498E-1	1.096E+1	2.258E+1
-5.482E-1	1.097E+1	2.247E+1
-5.449E-1	1.085E+1	2.256E+1
-5.449E-1	1.094E+1	2.270E+1
-5.482E-1	1.106E+1	2.269E+1
-5.498E-1	1.099E+1	2.261E+1
-5.433E-1	1.085E+1	2.245E+1
-5.449E-1	1.091E+1	2.273E+1
-5.466E-1	1.093E+1	2.265E+1
-5.498E-1	1.095E+1	2.250E+1
-5.466E-1	1.092E+1	2.247E+1
-5.449E-1	1.100E+1	2.241E+1
-5.498E-1	1.095E+1	2.251E+1
-5.482E-1	1.102E+1	2.243E+1
-5.449E-1	1.094E+1	2.232E+1
-5.433E-1	1.084E+1	2.278E+1
-5.482E-1	1.096E+1	2.260E+1
-5.514E-1	1.096E+1	2.256E+1
-5.449E-1	1.092E+1	2.244E+1
-5.466E-1	1.099E+1	2.244E+1
-5.466E-1	1.095E+1	2.245E+1
-5.482E-1	1.089E+1	2.264E+1
-5.449E-1	1.091E+1	2.275E+1
-5.433E-1	1.089E+1	2.270E+1
-5.466E-1	1.091E+1	2.258E+1
-5.482E-1	1.090E+1	2.269E+1
-5.449E-1	1.101E+1	2.253E+1
-5.433E-1	1.096E+1	2.257E+1
-5.466E-1	1.102E+1	2.246E+1
-5.449E-1	1.089E+1	2.247E+1
-5.449E-1	1.098E+1	2.268E+1
-5.449E-1	1.088E+1	2.269E+1
-5.482E-1	1.105E+1	2.252E+1
-5.466E-1	1.092E+1	2.254E+1
-5.466E-1	1.105E+1	2.252E+1
-5.449E-1	1.091E+1	2.252E+1
-5.466E-1	1.111E+1	2.257E+1
-5.498E-1	1.084E+1	2.232E+1
-5.449E-1	1.101E+1	2.256E+1
-5.433E-1	1.092E+1	2.261E+1
-5.482E-1	1.083E+1	2.240E+1
-5.482E-1	1.089E+1	2.248E+1
-5.433E-1	1.086E+1	2.260E+1
-5.417E-1	1.097E+1	2.264E+1
-5.482E-1	1.090E+1	2.258E+1
-5.466E-1	1.079E+1	2.247E+1
-5.449E-1	1.098E+1	2.253E+1
-5.449E-1	1.096E+1	2.262E+1
-5.466E-1	1.095E+1	2.275E+1
-5.466E-1	1.096E+1	2.252E+1
-5.417E-1	1.090E+1	2.267E+1
-5.466E-1	1.092E+1	2.256E+1
-5.466E-1	1.090E+1	2.256E+1
-5.417E-1	1.094E+1	2.244E+1
-5.433E-1	1.090E+1	2.246E+1
-5.433E-1	1.097E+1	2.252E+1
-5.466E-1	1.087E+1	2.256E+1
-5.449E-1	1.095E+1	2.251E+1
-5.417E-1	1.088E+1	2.252E+1
-5.433E-1	1.094E+1	2.251E+1
-5.466E-1	1.103E+1	2.246E+1
-5.466E-1	1.102E+1	2.229E+1
-5.417E-1	1.091E+1	2.244E+1
-5.449E-1	1.090E+1	2.247E+1
-5.466E-1	1.094E+1	2.249E+1
-5.433E-1	1.099E+1	2.250E+1
-5.385E-1	1.085E+1	2.252E+1
-5.449E-1	1.101E+1	2.261E+1
-5.466E-1	1.098E+1	2.251E+1
-5.449E-1	1.102E+1	2.253E+1
-5.449E-1	1.071E+1	2.263E+1
-5.433E-1	1.098E+1	2.265E+1
-5.466E-1	1.085E+1	2.256E+1
-5.466E-1	1.108E+1	2.247E+1
-5.449E-1	1.085E+1	2.261E+1
-5.433E-1	1.095E+1	2.234E+1
-5.466E-1	1.103E+1	2.246E+1
-5.449E-1	1.093E+1	2.247E+1
-5.385E-1	1.100E+1	2.245E+1
-5.433E-1	1.097E+1	2.248E+1
-5.466E-1	1.097E+1	2.252E+1
-5.449E-1	1.087E+1	2.263E+1
-5.417E-1	1.097E+1	2.266E+1
-5.401E-1	1.098E+1	2.255E+1
-5.449E-1	1.087E+1	2.243E+1
-5.433E-1	1.092E+1	2.248E+1
-5.401E-1	1.084E+1	2.271E+1
-5.401E-1	1.095E+1	2.247E+1
-5.417E-1	1.092E+1	2.266E+1
-5.449E-1	1.104E+1	2.259E+1
-5.449E-1	1.078E+1	2.236E+1
-5.417E-1	1.106E+1	2.254E+1
-5.466E-1	1.073E+1	2.249E+1
-5.466E-1	1.095E+1	2.272E+1
-5.417E-1	1.089E+1	2.245E+1
-5.433E-1	1.096E+1	2.247E+1
-5.482E-1	1.087E+1	2.265E+1
-5.449E-1	1.094E+1	2.235E+1
-5.385E-1	1.090E+1	2.239E+1
-5.417E-1	1.083E+1	2.259E+1
-5.449E-1	1.079E+1	2.237E+1
-5.482E-1	1.093E+1	2.242E+1
-5.433E-1	1.090E+1	2.258E+1
-5.401E-1	1.078E+1	2.257E+1
-5.449E-1	1.093E+1	2.253E+1
-5.417E-1	1.092E+1	2.255E+1
-5.417E-1	1.082E+1	2.240E+1
-5.417E-1	1.102E+1	2.256E+1
-5.449E-1	1.092E+1	2.259E+1
-5.433E-1	1.087E+1	2.233E+1
-5.401E-1	1.093E+1	2.241E+1
-5.433E-1	1.092E+1	2.253E+1
-5.433E-1	1.084E+1	2.245E+1
-5.433E-1	1.080E+1	2.265E+1
-5.433E-1	1.087E+1	2.246E+1
-5.433E-1	1.091E+1	2.241E+1
-5.433E-1	1.094E+1	2.258E+1
-5.449E-1	1.099E+1	2.231E+1
-5.385E-1	1.094E+1	2.241E+1
-5.401E-1	1.092E+1	2.244E+1
-5.449E-1	1.088E+1	2.240E+1
-5.433E-1	1.087E+1	2.252E+1
-5.433E-1	1.084E+1	2.249E+1
-5.417E-1	1.090E+1	2.245E+1
-5.482E-1	1.077E+1	2.259E+1
-5.433E-1	1.091E+1	2.245E+1
-5.385E-1	1.093E+1	2.268E+1
-5.417E-1	1.090E+1	2.243E+1
-5.466E-1	1.083E+1	2.253E+1
-5.449E-1	1.079E+1	2.271E+1
-5.417E-1	1.091E+1	2.248E+1
-5.433E-1	1.078E+1	2.247E+1
-5.449E-1	1.105E+1	2.253E+1
-5.433E-1	1.104E+1	2.244E+1
-5.401E-1	1.096E+1	2.247E+1
-5.433E-1	1.087E+1	2.258E+1
-5.433E-1	1.085E+1	2.250E+1
-5.466E-1	1.102E+1	2.246E+1
-5.417E-1	1.102E+1	2.256E+1
-5.385E-1	1.093E+1	2.257E+1
-5.449E-1	1.088E+1	2.256E+1
-5.417E-1	1.092E+1	2.252E+1
-5.417E-1	1.106E+1	2.256E+1
-5.401E-1	1.099E+1	2.257E+1
-5.466E-1	1.093E+1	2.253E+1
-5.401E-1	1.092E+1	2.251E+1
-5.401E-1	1.093E+1	2.239E+1
-5.401E-1	1.080E+1	2.241E+1
-5.449E-1	1.087E+1	2.252E+1
-5.417E-1	1.107E+1	2.233E+1
-5.449E-1	1.084E+1	2.259E+1
-5.401E-1	1.096E+1	2.252E+1
-5.433E-1	1.094E+1	2.271E+1
-5.449E-1	1.086E+1	2.256E+1
-5.385E-1	1.094E+1	2.255E+1
-5.417E-1	1.101E+1	2.233E+1
-5.433E-1	1.090E+1	2.257E+1
-5.401E-1	1.085E+1	2.250E+1
-5.385E-1	1.094E+1	2.261E+1
-5.417E-1	1.090E+1	2.255E+1
-5.449E-1	1.084E+1	2.246E+1
-5.417E-1	1.094E+1	2.263E+1
-5.417E-1	1.094E+1	2.253E+1
-5.401E-1	1.084E+1	2.251E+1
-5.417E-1	1.087E+1	2.260E+1
-5.417E-1	1.102E+1	2.244E+1
-5.417E-1	1.094E+1	2.254E+1
-5.385E-1	1.100E+1	2.242E+1
-5.449E-1	1.089E+1	2.234E+1
-5.449E-1	1.090E+1	2.247E+1
-5.401E-1	1.093E+1	2.254E+1
-5.401E-1	1.092E+1	2.263E+1
-5.466E-1	1.092E+1	2.266E+1
-5.401E-1	1.085E+1	2.235E+1
-5.401E-1	1.087E+1	2.251E+1
-5.385E-1	1.094E+1	2.258E+1
-5.417E-1	1.086E+1	2.242E+1
-5.433E-1	1.105E+1	2.250E+1
-5.401E-1	1.081E+1	2.256E+1
-5.385E-1	1.095E+1	2.233E+1
-5.449E-1	1.085E+1	2.238E+1
-5.401E-1	1.092E+1	2.245E+1
-5.385E-1	1.079E+1	2.261E+1
-5.417E-1	1.097E+1	2.240E+1
-5.417E-1	1.083E+1	2.235E+1
-5.433E-1	1.095E+1	2.254E+1
-5.401E-1	1.081E+1	2.251E+1
-5.385E-1	1.088E+1	2.261E+1
-5.449E-1	1.095E+1	2.261E+1
-5.433E-1	1.089E+1	2.250E+1
-5.417E-1	1.069E+1	2.246E+1
-5.401E-1	1.101E+1	2.241E+1
-5.417E-1	1.084E+1	2.248E+1
-5.433E-1	1.084E+1	2.249E+1
-5.385E-1	1.072E+1	2.257E+1
-5.417E-1	1.094E+1	2.245E+1
-5.449E-1	1.080E+1	2.244E+1
-5.417E-1	1.093E+1	2.254E+1
-5.368E-1	1.098E+1	2.248E+1
-5.401E-1	1.091E+1	2.248E+1
-5.401E-1	1.094E+1	2.252E+1
-5.385E-1	1.077E+1	2.243E+1
-5.368E-1	1.097E+1	2.260E+1
-5.417E-1	1.092E+1	2.220E+1
-5.433E-1	1.085E+1	2.246E+1
-5.433E-1	1.102E+1	2.240E+1
-5.401E-1	1.103E+1	2.242E+1
-5.385E-1	1.096E+1	2.248E+1
-5.417E-1	1.088E+1	2.259E+1
-5.417E-1	1.091E+1	2.233E+1
-5.368E-1	1.088E+1	2.260E+1
-5.401E-1	1.076E+1	2.247E+1
-5.417E-1	1.085E+1	2.248E+1
-5.401E-1	1.102E+1	2.246E+1
-5.368E-1	1.097E+1	2.251E+1
-5.401E-1	1.074E+1	2.232E+1
-5.417E-1	1.093E+1	2.247E+1
-5.417E-1	1.087E+1	2.248E+1
-5.368E-1	1.097E+1	2.235E+1
-5.401E-1	1.084E+1	2.253E+1
-5.401E-1	1.087E+1	2.247E+1
-5.433E-1	1.087E+1	2.246E+1
-5.385E-1	1.093E+1	2.254E+1
-5.417E-1	1.105E+1	2.250E+1
-5.417E-1	1.080E+1	2.226E+1
-5.401E-1	1.101E+1	2.237E+1
-5.401E-1	1.100E+1	2.259E+1
-5.385E-1	1.088E+1	2.242E+1
-5.417E-1	1.095E+1	2.272E+1
-5.417E-1	1.102E+1	2.254E+1
-5.401E-1	1.095E+1	2.268E+1
-5.368E-1	1.093E+1	2.249E+1
-5.417E-1	1.095E+1	2.252E+1
-5.401E-1	1.095E+1	2.253E+1
-5.368E-1	1.093E+1	2.252E+1
-5.417E-1	1.079E+1	2.244E+1
-5.401E-1	1.095E+1	2.261E+1
-5.385E-1	1.076E+1	2.253E+1
-5.336E-1	1.087E+1	2.237E+1
-5.368E-1	1.088E+1	2.261E+1
-5.417E-1	1.103E+1	2.251E+1
-5.417E-1	1.101E+1	2.260E+1
-5.368E-1	1.085E+1	2.248E+1
-5.385E-1	1.088E+1	2.243E+1
-5.433E-1	1.099E+1	2.228E+1
-5.385E-1	1.097E+1	2.252E+1
-5.352E-1	1.088E+1	2.242E+1
-5.368E-1	1.083E+1	2.239E+1
-5.401E-1	1.105E+1	2.247E+1
-5.417E-1	1.103E+1	2.233E+1
-5.385E-1	1.088E+1	2.253E+1
-5.385E-1	1.099E+1	2.252E+1
-5.417E-1	1.079E+1	2.252E+1
-5.401E-1	1.083E+1	2.243E+1
-5.368E-1	1.084E+1	2.245E+1
-5.368E-1	1.101E+1	2.241E+1
-5.401E-1	1.091E+1	2.240E+1
-5.417E-1	1.089E+1	2.240E+1
-5.385E-1	1.087E+1	2.240E+1
-5.368E-1	1.080E+1	2.241E+1
-5.417E-1	1.090E+1	2.238E+1
-5.433E-1	1.083E+1	2.234E+1
-5.368E-1	1.083E+1	2.248E+1
-5.385E-1	1.098E+1	2.262E+1
-5.433E-1	1.089E+1	2.266E+1
-5.433E-1	1.092E+1	2.248E+1
-5.352E-1	1.095E+1	2.247E+1
-5.368E-1	1.076E+1	2.227E+1
-5.401E-1	1.104E+1	2.234E+1
-5.401E-1	1.087E+1	2.249E+1
-5.368E-1	1.095E+1	2.246E+1
-5.385E-1	1.079E+1	2.237E+1
-5.401E-1	1.088E+1	2.256E+1
-5.401E-1	1.094E+1	2.262E+1
-5.368E-1	1.083E+1	2.242E+1
-5.368E-1	1.087E+1	2.238E+1
-5.401E-1	1.089E+1	2.237E+1
-5.385E-1	1.091E+1	2.254E+1
-5.385E-1	1.092E+1	2.240E+1
-5.368E-1	1.097E+1	2.234E+1
-5.385E-1	1.090E+1	2.266E+1
-5.385E-1	1.075E+1	2.233E+1
-5.352E-1	1.091E+1	2.247E+1
-5.368E-1	1.098E+1	2.227E+1
-5.449E-1	1.090E+1	2.228E+1
-5.401E-1	1.090E+1	2.242E+1
-5.368E-1	1.094E+1	2.244E+1
-5.401E-1	1.088E+1	2.248E+1
-5.433E-1	1.088E+1	2.233E+1
-5.352E-1	1.085E+1	2.233E+1
-5.368E-1	1.083E+1	2.235E+1
-5.368E-1	1.092E+1	2.250E+1
-5.401E-1	1.091E+1	2.229E+1
-5.385E-1	1.091E+1	2.238E+1
-5.385E-1	1.086E+1	2.259E+1
-5.368E-1	1.094E+1	2.233E+1
-5.401E-1	1.096E+1	2.222E+1
-5.401E-1	1.097E+1	2.234E+1
-5.352E-1	1.088E+1	2.241E+1
-5.368E-1	1.088E+1	2.255E+1
-5.401E-1	1.079E+1	2.260E+1
-5.417E-1	1.086E+1	2.235E+1
-5.352E-1	1.090E+1	2.236E+1
-5.368E-1	1.112E+1	2.245E+1
-5.449E-1	1.089E+1	2.246E+1
-5.385E-1	1.085E+1	2.244E+1
-5.336E-1	1.093E+1	2.263E+1
-5.368E-1	1.092E+1	2.263E+1
-5.417E-1	1.093E+1	2.254E+1
-5.368E-1	1.082E+1	2.233E+1
-5.352E-1	1.089E+1	2.246E+1
-5.368E-1	1.089E+1	2.240E+1
-5.368E-1	1.083E+1	2.247E+1
-5.385E-1	1.084E+1	2.246E+1
-5.336E-1	1.100E+1	2.238E+1
-5.385E-1	1.101E+1	2.250E+1
-5.417E-1	1.102E+1	2.255E+1
-5.352E-1	1.099E+1	2.235E+1
-5.368E-1	1.068E+1	2.233E+1
-5.368E-1	1.083E+1	2.245E+1
-5.385E-1	1.094E+1	2.244E+1
-5.385E-1	1.088E+1	2.224E+1
-5.385E-1	1.075E+1	2.244E+1
-5.385E-1	1.100E+1	2.252E+1
-5.368E-1	1.095E+1	2.266E+1
-5.385E-1	1.102E+1	2.246E+1
-5.401E-1	1.088E+1	2.240E+1
-5.368E-1	1.097E+1	2.214E+1
-5.401E-1	1.089E+1	2.223E+1
-5.385E-1	1.088E+1	2.257E+1
-5.368E-1	1.092E+1	2.242E+1
-5.385E-1	1.091E+1	2.246E+1
-5.385E-1	1.096E+1	2.233E+1
-5.368E-1	1.089E+1	2.242E+1
-5.368E-1	1.091E+1	2.239E+1
-5.352E-1	1.091E+1	2.228E+1
-5.401E-1	1.091E+1	2.236E+1
-5.385E-1	1.093E+1	2.256E+1
-5.352E-1	1.086E+1	2.245E+1
-5.352E-1	1.085E+1	2.243E+1
-5.385E-1	1.100E+1	2.242E+1
-5.385E-1	1.078E+1	2.244E+1
-5.385E-1	1.090E+1	2.239E+1
-5.336E-1	1.086E+1	2.227E+1
-5.401E-1	1.084E+1	2.237E+1
-5.336E-1	1.087E+1	2.266E+1
-5.352E-1	1.094E+1	2.260E+1
-5.336E-1	1.087E+1	2.250E+1
-5.417E-1	1.086E+1	2.260E+1
-5.385E-1	1.100E+1	2.236E+1
-5.352E-1	1.084E+1	2.242E+1
-5.368E-1	1.084E+1	2.229E+1
-5.417E-1	1.080E+1	2.235E+1
-5.368E-1	1.085E+1	2.244E+1
-5.352E-1	1.096E+1	2.223E+1
-5.336E-1	1.086E+1	2.248E+1
-5.401E-1	1.096E+1	2.246E+1
-5.368E-1	1.099E+1	2.235E+1
-5.368E-1	1.097E+1	2.240E+1
-5.336E-1	1.093E+1	2.232E+1
-5.368E-1	1.096E+1	2.240E+1
-5.401E-1	1.097E+1	2.261E+1
-5.320E-1	1.082E+1	2.232E+1
-5.368E-1	1.087E+1	2.234E+1
-5.417E-1	1.086E+1	2.224E+1
-5.385E-1	1.081E+1	2.246E+1
-5.368E-1	1.079E+1	2.240E+1
-5.336E-1	1.085E+1	2.254E+1
-5.368E-1	1.097E+1	2.236E+1
-5.368E-1	1.085E+1	2.232E+1
-5.336E-1	1.090E+1	2.243E+1
-5.385E-1	1.086E+1	2.258E+1
-5.401E-1	1.089E+1	2.241E+1
-5.368E-1	1.092E+1	2.226E+1
-5.336E-1	1.091E+1	2.226E+1
-5.352E-1	1.093E+1	2.254E+1
-5.385E-1	1.090E+1	2.240E+1
-5.385E-1	1.089E+1	2.226E+1
-5.336E-1	1.074E+1	2.235E+1
-5.336E-1	1.082E+1	2.231E+1
-5.352E-1	1.098E+1	2.241E+1
-5.401E-1	1.095E+1	2.238E+1
-5.336E-1	1.084E+1	2.238E+1
-5.352E-1	1.089E+1	2.223E+1
-5.368E-1	1.088E+1	2.232E+1
-5.368E-1	1.085E+1	2.235E+1
-5.352E-1	1.089E+1	2.254E+1
-5.352E-1	1.086E+1	2.243E+1
-5.385E-1	1.087E+1	2.230E+1
-5.368E-1	1.083E+1	2.229E+1
-5.336E-1	1.086E+1	2.252E+1
-5.368E-1	1.095E+1	2.256E+1
-5.368E-1	1.077E+1	2.246E+1
-5.368E-1	1.090E+1	2.232E+1
-5.320E-1	1.096E+1	2.238E+1
-5.352E-1	1.079E+1	2.253E+1
-5.352E-1	1.091E+1	2.240E+1
-5.401E-1	1.076E+1	2.255E+1
-5.336E-1	1.095E+1	2.228E+1
-5.352E-1	1.093E+1	2.239E+1
-5.385E-1	1.098E+1	2.237E+1
-5.336E-1	1.083E+1	2.260E+1
-5.320E-1	1.082E+1	2.233E+1
-5.303E-1	1.089E+1	2.246E+1
-5.368E-1	1.091E+1	2.239E+1
-5.352E-1	1.089E+1	2.246E+1
-5.336E-1	1.079E+1	2.245E+1
-5.352E-1	1.083E+1	2.220E+1
-5.385E-1	1.084E+1	2.239E+1
-5.352E-1	1.082E+1	2.244E+1
-5.320E-1	1.084E+1	2.250E+1
-5.336E-1	1.071E+1	2.249E+1
-5.352E-1	1.089E+1	2.235E+1
-5.352E-1	1.097E+1	2.249E+1
-5.320E-1	1.096E+1	2.248E+1
-5.336E-1	1.086E+1	2.234E+1
-5.385E-1	1.095E+1	2.257E+1
-5.352E-1	1.088E+1	2.217E+1
-5.320E-1	1.091E+1	2.229E+1
-5.352E-1	1.081E+1	2.219E+1
-5.352E-1	1.086E+1	2.259E+1
-5.368E-1	1.085E+1	2.220E+1
-5.320E-1	1.100E+1	2.236E+1
-5.320E-1	1.097E+1	2.247E+1
-5.385E-1	1.089E+1	2.225E+1
-5.368E-1	1.084E+1	2.230E+1
-5.320E-1	1.081E+1	2.235E+1
-5.352E-1	1.094E+1	2.220E+1
-5.368E-1	1.088E+1	2.242E+1
-5.368E-1	1.087E+1	2.235E+1
-5.320E-1	1.087E+1	2.244E+1
-5.336E-1	1.095E+1	2.243E+1
-5.352E-1	1.083E+1	2.229E+1
-5.352E-1	1.086E+1	2.228E+1
-5.320E-1	1.087E+1	2.244E+1
-5.336E-1	1.081E+1	2.248E+1
-5.336E-1	1.097E+1	2.245E+1
-5.368E-1	1.090E+1	2.229E+1
-5.336E-1	1.087E+1	2.240E+1
-5.352E-1	1.089E+1	2.252E+1
-5.368E-1	1.089E+1	2.233E+1
-5.352E-1	1.069E+1	2.233E+1
-5.287E-1	1.089E+1	2.248E+1
-5.320E-1	1.084E+1	2.246E+1
-5.320E-1	1.102E+1	2.241E+1
-5.352E-1	1.087E+1	2.249E+1
-5.320E-1	1.085E+1	2.229E+1
-5.336E-1	1.101E+1	2.233E+1
-5.368E-1	1.086E+1	2.224E+1
-5.352E-1	1.077E+1	2.237E+1
-5.320E-1	1.093E+1	2.242E+1
-5.287E-1	1.086E+1	2.255E+1
-5.352E-1	1.090E+1	2.254E+1
-5.320E-1	1.081E+1	2.261E+1
-5.303E-1	1.089E+1	2.236E+1
-5.320E-1	1.104E+1	2.223E+1
-5.352E-1	1.080E+1	2.235E+1
-5.336E-1	1.083E+1	2.236E+1
-5.303E-1	1.087E+1	2.234E+1
-5.336E-1	1.094E+1	2.238E+1
-5.352E-1	1.072E+1	2.222E+1
-5.336E-1	1.095E+1	2.232E+1
-5.303E-1	1.087E+1	2.237E+1
-5.336E-1	1.092E+1	2.235E+1
-5.352E-1	1.088E+1	2.246E+1
-5.336E-1	1.102E+1	2.236E+1
-5.303E-1	1.095E+1	2.239E+1
-5.303E-1	1.090E+1	2.237E+1
-5.368E-1	1.080E+1	2.226E+1
-5.336E-1	1.070E+1	2.243E+1
-5.320E-1	1.084E+1	2.247E+1
-5.320E-1	1.081E+1	2.232E+1
-5.352E-1	1.091E+1	2.218E+1
-5.368E-1	1.084E+1	2.233E+1
-5.303E-1	1.099E+1	2.246E+1
-5.303E-1	1.098E+1	2.251E+1
-5.368E-1	1.071E+1	2.230E+1
-5.352E-1	1.083E+1	2.239E+1
-5.320E-1	1.091E+1	2.255E+1
-5.303E-1	1.091E+1	2.231E+1
-5.368E-1	1.091E+1	2.225E+1
-5.336E-1	1.092E+1	2.223E+1
-5.303E-1	1.090E+1	2.232E+1
-5.303E-1	1.082E+1	2.253E+1
-5.401E-1	1.091E+1	2.252E+1
-5.336E-1	1.081E+1	2.240E+1
-5.320E-1	1.084E+1	2.237E+1
-5.303E-1	1.091E+1	2.230E+1
-5.385E-1	1.087E+1	2.253E+1
-5.352E-1	1.084E+1	2.245E+1
-5.336E-1	1.086E+1	2.228E+1
-5.336E-1	1.099E+1	2.224E+1
-5.336E-1	1.087E+1	2.237E+1
-5.352E-1	1.087E+1	2.227E+1
-5.336E-1	1.084E+1	2.249E+1
-5.303E-1	1.081E+1	2.226E+1
-5.352E-1	1.093E+1	2.227E+1
-5.352E-1	1.097E+1	2.243E+1
-5.336E-1	1.085E+1	2.240E+1
-5.336E-1	1.089E+1	2.258E+1
-5.352E-1	1.099E+1	2.228E+1
-5.336E-1	1.090E+1	2.229E+1
-5.320E-1	1.084E+1	2.243E+1
-5.303E-1	1.080E+1	2.249E+1
-5.368E-1	1.089E+1	2.229E+1
-5.320E-1	1.094E+1	2.241E+1
-5.320E-1	1.080E+1	2.235E+1
-5.320E-1	1.078E+1	2.243E+1
-5.368E-1	1.073E+1	2.251E+1
-5.336E-1	1.083E+1	2.244E+1
-5.320E-1	1.082E+1	2.222E+1
-5.320E-1	1.093E+1	2.237E+1
-5.352E-1	1.083E+1	2.242E+1
-5.303E-1	1.091E+1	2.237E+1
-5.320E-1	1.078E+1	2.231E+1
-5.303E-1	1.094E+1	2.244E+1
-5.336E-1	1.091E+1	2.222E+1
-5.336E-1	1.085E+1	2.235E+1
-5.336E-1	1.089E+1	2.243E+1
-5.303E-1	1.094E+1	2.230E+1
-5.320E-1	1.092E+1	2.256E+1
-5.320E-1	1.090E+1	2.237E+1
-5.320E-1	1.083E+1	2.229E+1
-5.287E-1	1.085E+1	2.222E+1
-5.352E-1	1.081E+1	2.247E+1
-5.336E-1	1.083E+1	2.236E+1
-5.303E-1	1.094E+1	2.231E+1
-5.352E-1	1.089E+1	2.242E+1
-5.368E-1	1.089E+1	2.240E+1
-5.352E-1	1.093E+1	2.240E+1
-5.336E-1	1.095E+1	2.244E+1
-5.320E-1	1.087E+1	2.247E+1
-5.352E-1	1.089E+1	2.222E+1
-5.352E-1	1.088E+1	2.249E+1
-5.336E-1	1.082E+1	2.237E+1
-5.320E-1	1.091E+1	2.260E+1
-5.352E-1	1.084E+1	2.250E+1
-5.336E-1	1.088E+1	2.245E+1
-5.320E-1	1.083E+1	2.224E+1
-5.320E-1	1.086E+1	2.237E+1
-5.336E-1	1.093E+1	2.232E+1
-5.352E-1	1.094E+1	2.247E+1
-5.303E-1	1.086E+1	2.225E+1
-5.320E-1	1.085E+1	2.236E+1
-5.352E-1	1.094E+1	2.216E+1
-5.336E-1	1.086E+1	2.250E+1
-5.287E-1	1.081E+1	2.249E+1
-5.320E-1	1.079E+1	2.244E+1
-5.352E-1	1.080E+1	2.231E+1
-5.336E-1	1.083E+1	2.240E+1
-5.303E-1	1.085E+1	2.222E+1
-5.320E-1	1.079E+1	2.235E+1
-5.336E-1	1.091E+1	2.245E+1
-5.336E-1	1.087E+1	2.253E+1
-5.320E-1	1.099E+1	2.227E+1
-5.303E-1	1.086E+1	2.231E+1
-5.352E-1	1.089E+1	2.226E+1
-5.336E-1	1.085E+1	2.246E+1
-5.287E-1	1.085E+1	2.244E+1
-5.336E-1	1.098E+1	2.242E+1
-5.320E-1	1.084E+1	2.236E+1
-5.336E-1	1.095E+1	2.218E+1
-5.303E-1	1.075E+1	2.234E+1
-5.271E-1	1.080E+1	2.238E+1
-5.336E-1	1.092E+1	2.223E+1
-5.352E-1	1.095E+1	2.226E+1
-5.303E-1	1.073E+1	2.242E+1
-5.271E-1	1.084E+1	2.221E+1
-5.352E-1	1.073E+1	2.213E+1
-5.336E-1	1.100E+1	2.231E+1
-5.271E-1	1.088E+1	2.229E+1
-5.320E-1	1.081E+1	2.238E+1
-5.368E-1	1.086E+1	2.232E+1
-5.336E-1	1.075E+1	2.218E+1
-5.320E-1	1.084E+1	2.247E+1
-5.320E-1	1.081E+1	2.233E+1
-5.368E-1	1.084E+1	2.240E+1
-5.352E-1	1.077E+1	2.237E+1
-5.303E-1	1.090E+1	2.225E+1
-5.336E-1	1.095E+1	2.236E+1
-5.336E-1	1.077E+1	2.247E+1
-5.303E-1	1.078E+1	2.250E+1
-5.271E-1	1.091E+1	2.243E+1
-5.303E-1	1.083E+1	2.252E+1
-5.303E-1	1.084E+1	2.248E+1
-5.320E-1	1.089E+1	2.241E+1
-5.271E-1	1.088E+1	2.240E+1
-5.287E-1	1.081E+1	2.222E+1
-5.336E-1	1.097E+1	2.237E+1
-5.352E-1	1.084E+1	2.236E+1
-5.287E-1	1.085E+1	2.246E+1
-5.336E-1	1.080E+1	2.228E+1
-5.336E-1	1.087E+1	2.252E+1
-5.336E-1	1.083E+1	2.254E+1
-5.271E-1	1.094E+1	2.229E+1
-5.320E-1	1.083E+1	2.223E+1
-5.352E-1	1.084E+1	2.239E+1
-5.320E-1	1.084E+1	2.217E+1
-5.303E-1	1.089E+1	2.241E+1
-5.320E-1	1.082E+1	2.239E+1
-5.352E-1	1.086E+1	2.228E+1
-5.320E-1	1.088E+1	2.241E+1
-5.303E-1	1.091E+1	2.237E+1
-5.287E-1	1.091E+1	2.241E+1
-5.303E-1	1.087E+1	2.224E+1
-5.320E-1	1.081E+1	2.223E+1
-5.287E-1	1.093E+1	2.238E+1
-5.287E-1	1.087E+1	2.250E+1
-5.352E-1	1.081E+1	2.218E+1
-5.368E-1	1.089E+1	2.219E+1
-5.271E-1	1.085E+1	2.257E+1
-5.336E-1	1.087E+1	2.227E+1
-5.320E-1	1.075E+1	2.220E+1
-5.320E-1	1.103E+1	2.230E+1
-5.255E-1	1.088E+1	2.239E+1
-5.336E-1	1.090E+1	2.229E+1
-5.352E-1	1.080E+1	2.214E+1
-5.320E-1	1.085E+1	2.219E+1
-5.303E-1	1.100E+1	2.250E+1
-5.336E-1	1.086E+1	2.238E+1
-5.336E-1	1.094E+1	2.239E+1
-5.336E-1	1.090E+1	2.226E+1
-5.303E-1	1.089E+1	2.224E+1
-5.287E-1	1.096E+1	2.223E+1
-5.336E-1	1.095E+1	2.213E+1
-5.303E-1	1.102E+1	2.236E+1
-5.287E-1	1.066E+1	2.230E+1
-5.303E-1	1.088E+1	2.245E+1
-5.303E-1	1.087E+1	2.249E+1
-5.320E-1	1.099E+1	2.248E+1
-5.303E-1	1.095E+1	2.247E+1
-5.303E-1	1.083E+1	2.231E+1
-5.352E-1	1.078E+1	2.245E+1
-5.320E-1	1.088E+1	2.226E+1
-5.303E-1	1.090E+1	2.242E+1
-5.303E-1	1.075E+1	2.221E+1
-5.336E-1	1.090E+1	2.241E+1
-5.336E-1	1.087E+1	2.234E+1
-5.303E-1	1.088E+1	2.220E+1
-5.320E-1	1.098E+1	2.226E+1
-5.352E-1	1.067E+1	2.244E+1
-5.303E-1	1.083E+1	2.230E+1
-5.303E-1	1.098E+1	2.232E+1
-5.303E-1	1.083E+1	2.235E+1
-5.320E-1	1.084E+1	2.223E+1
-5.320E-1	1.080E+1	2.244E+1
-5.320E-1	1.081E+1	2.228E+1
-5.336E-1	1.105E+1	2.229E+1
-5.352E-1	1.078E+1	2.236E+1
-5.336E-1	1.077E+1	2.227E+1
-5.287E-1	1.078E+1	2.232E+1
-5.320E-1	1.078E+1	2.229E+1
-5.336E-1	1.091E+1	2.230E+1
-5.320E-1	1.079E+1	2.222E+1
-5.320E-1	1.095E+1	2.255E+1
-5.271E-1	1.089E+1	2.240E+1
-5.336E-1	1.088E+1	2.227E+1
-5.352E-1	1.099E+1	2.236E+1
-5.303E-1	1.080E+1	2.215E+1
-5.287E-1	1.091E+1	2.242E+1
-5.336E-1	1.088E+1	2.238E+1
-5.336E-1	1.085E+1	2.244E+1
-5.320E-1	1.083E+1	2.222E+1
-5.320E-1	1.094E+1	2.251E+1
-5.352E-1	1.084E+1	2.241E+1
-5.320E-1	1.083E+1	2.231E+1
-5.320E-1	1.084E+1	2.226E+1
-5.320E-1	1.093E+1	2.241E+1
-5.320E-1	1.088E+1	2.231E+1
-5.336E-1	1.086E+1	2.245E+1
-5.271E-1	1.098E+1	2.232E+1
-5.336E-1	1.071E+1	2.231E+1
-5.352E-1	1.082E+1	2.252E+1
-5.320E-1	1.085E+1	2.236E+1
-5.303E-1	1.088E+1	2.234E+1
-5.287E-1	1.081E+1	2.248E+1
-5.352E-1	1.081E+1	2.229E+1
-5.352E-1	1.088E+1	2.225E+1
-5.303E-1	1.092E+1	2.235E+1
-5.303E-1	1.090E+1	2.235E+1
-5.385E-1	1.084E+1	2.231E+1
-5.352E-1	1.080E+1	2.230E+1
-5.320E-1	1.094E+1	2.238E+1
-5.303E-1	1.083E+1	2.230E+1
-5.336E-1	1.085E+1	2.228E+1
-5.336E-1	1.092E+1	2.249E+1
-5.320E-1	1.094E+1	2.243E+1
-5.303E-1	1.071E+1	2.238E+1
-5.368E-1	1.092E+1	2.247E+1
-5.352E-1	1.088E+1	2.222E+1
-5.320E-1	1.096E+1	2.229E+1
-5.336E-1	1.081E+1	2.225E+1
-5.352E-1	1.094E+1	2.240E+1
-5.336E-1	1.087E+1	2.234E+1
-5.320E-1	1.083E+1	2.226E+1
-5.303E-1	1.087E+1	2.250E+1
-5.352E-1	1.093E+1	2.234E+1
-5.368E-1	1.095E+1	2.227E+1
-5.320E-1	1.084E+1	2.226E+1
-5.287E-1	1.069E+1	2.247E+1
-5.352E-1	1.076E+1	2.240E+1
-5.352E-1	1.091E+1	2.227E+1
-5.320E-1	1.084E+1	2.249E+1
-5.303E-1	1.092E+1	2.237E+1
-5.336E-1	1.091E+1	2.238E+1
-5.336E-1	1.080E+1	2.247E+1
-5.336E-1	1.091E+1	2.227E+1
-5.303E-1	1.095E+1	2.247E+1
-5.352E-1	1.086E+1	2.236E+1
-5.336E-1	1.078E+1	2.230E+1
-5.303E-1	1.086E+1	2.227E+1
-5.303E-1	1.088E+1	2.238E+1
-5.385E-1	1.094E+1	2.249E+1
-5.336E-1	1.088E+1	2.239E+1
-5.320E-1	1.087E+1	2.227E+1
-5.336E-1	1.083E+1	2.232E+1
-5.320E-1	1.082E+1	2.228E+1
-5.320E-1	1.078E+1	2.209E+1
-5.303E-1	1.097E+1	2.225E+1
-5.303E-1	1.089E+1	2.249E+1
-5.352E-1	1.082E+1	2.237E+1
-5.352E-1	1.086E+1	2.252E+1
-5.320E-1	1.096E+1	2.235E+1
-5.320E-1	1.091E+1	2.247E+1
-5.368E-1	1.091E+1	2.234E+1
-5.320E-1	1.093E+1	2.228E+1
-5.320E-1	1.079E+1	2.240E+1
-5.287E-1	1.091E+1	2.231E+1
-5.336E-1	1.082E+1	2.237E+1
-5.320E-1	1.090E+1	2.236E+1
-5.287E-1	1.093E+1	2.235E+1
-5.320E-1	1.073E+1	2.232E+1
-5.352E-1	1.091E+1	2.253E+1
-5.352E-1	1.084E+1	2.222E+1
-5.287E-1	1.095E+1	2.237E+1
-5.303E-1	1.082E+1	2.228E+1
-5.352E-1	1.080E+1	2.244E+1
-5.336E-1	1.091E+1	2.250E+1
-5.320E-1	1.093E+1	2.238E+1
-5.320E-1	1.083E+1	2.244E+1
-5.352E-1	1.090E+1	2.232E+1
-5.303E-1	1.078E+1	2.250E+1
-5.320E-1	1.074E+1	2.235E+1
-5.320E-1	1.084E+1	2.210E+1
-5.352E-1	1.087E+1	2.233E+1
-5.368E-1	1.097E+1	2.227E+1
-5.303E-1	1.091E+1	2.250E+1
-5.336E-1	1.073E+1	2.230E+1
-5.368E-1	1.084E+1	2.238E+1
-5.320E-1	1.089E+1	2.226E+1
-5.287E-1	1.093E+1	2.229E+1
-5.320E-1	1.086E+1	2.234E+1
-5.336E-1	1.089E+1	2.201E+1
-5.320E-1	1.079E+1	2.242E+1
-5.287E-1	1.092E+1	2.225E+1
-5.320E-1	1.082E+1	2.244E+1
-5.303E-1	1.082E+1	2.240E+1
-5.336E-1	1.095E+1	2.251E+1
-5.303E-1	1.094E+1	2.241E+1
-5.352E-1	1.077E+1	2.241E+1
-5.368E-1	1.090E+1	2.232E+1
-5.352E-1	1.085E+1	2.222E+1
-5.287E-1	1.093E+1	2.238E+1
-5.336E-1	1.085E+1	2.211E+1
-5.368E-1	1.097E+1	2.230E+1
-5.352E-1	1.088E+1	2.237E+1
-5.336E-1	1.095E+1	2.245E+1
-5.336E-1	1.074E+1	2.236E+1
-5.336E-1	1.083E+1	2.237E+1
-5.336E-1	1.080E+1	2.237E+1
-5.303E-1	1.082E+1	2.234E+1
-5.336E-1	1.094E+1	2.226E+1
-5.368E-1	1.083E+1	2.227E+1
-5.352E-1	1.087E+1	2.232E+1
-5.303E-1	1.095E+1	2.210E+1
-5.336E-1	1.079E+1	2.240E+1
-5.352E-1	1.089E+1	2.227E+1
-5.352E-1	1.080E+1	2.231E+1
-5.303E-1	1.075E+1	2.240E+1
-5.303E-1	1.084E+1	2.226E+1
-5.352E-1	1.082E+1	2.235E+1
-5.336E-1	1.087E+1	2.242E+1
-5.320E-1	1.084E+1	2.237E+1
-5.352E-1	1.101E+1	2.232E+1
-5.385E-1	1.082E+1	2.234E+1
-5.336E-1	1.085E+1	2.231E+1
-5.320E-1	1.080E+1	2.228E+1
-5.336E-1	1.076E+1	2.225E+1
-5.352E-1	1.080E+1	2.228E+1
-5.336E-1	1.086E+1	2.232E+1
-5.336E-1	1.080E+1	2.245E+1
-5.352E-1	1.082E+1	2.248E+1
-5.352E-1	1.083E+1	2.246E+1
-5.352E-1	1.095E+1	2.227E+1
-5.287E-1	1.084E+1	2.227E+1
-5.368E-1	1.080E+1	2.222E+1
-5.352E-1	1.080E+1	2.249E+1
-5.368E-1	1.085E+1	2.245E+1
-5.320E-1	1.091E+1	2.243E+1
-5.352E-1	1.086E+1	2.238E+1
-5.320E-1	1.086E+1	2.247E+1
-5.352E-1	1.082E+1	2.251E+1
-5.303E-1	1.085E+1	2.236E+1
-5.336E-1	1.081E+1	2.254E+1
-5.352E-1	1.090E+1	2.247E+1
-5.352E-1	1.088E+1	2.232E+1
-5.303E-1	1.089E+1	2.239E+1
-5.320E-1	1.085E+1	2.233E+1
-5.352E-1	1.100E+1	2.246E+1
-5.352E-1	1.076E+1	2.223E+1
-5.303E-1	1.098E+1	2.240E+1
-5.352E-1	1.082E+1	2.218E+1
-5.368E-1	1.089E+1	2.239E+1
-5.352E-1	1.092E+1	2.240E+1
-5.320E-1	1.083E+1	2.221E+1
-5.352E-1	1.084E+1	2.238E+1
-5.385E-1	1.078E+1	2.215E+1
-5.368E-1	1.087E+1	2.233E+1
-5.336E-1	1.077E+1	2.236E+1
-5.336E-1	1.084E+1	2.237E+1
-5.352E-1	1.087E+1	2.206E+1
-5.352E-1	1.081E+1	2.246E+1
-5.336E-1	1.079E+1	2.225E+1
-5.320E-1	1.074E+1	2.232E+1
-5.352E-1	1.091E+1	2.228E+1
-5.368E-1	1.087E+1	2.238E+1
-5.320E-1	1.086E+1	2.224E+1
-5.352E-1	1.086E+1	2.238E+1
-5.385E-1	1.092E+1	2.235E+1
-5.352E-1	1.085E+1	2.244E+1
-5.336E-1	1.075E+1	2.262E+1
-5.320E-1	1.092E+1	2.230E+1
-5.401E-1	1.080E+1	2.240E+1
-5.352E-1	1.084E+1	2.226E+1
-5.303E-1	1.089E+1	2.232E+1
-5.352E-1	1.086E+1	2.251E+1
-5.352E-1	1.085E+1	2.232E+1
-5.368E-1	1.081E+1	2.238E+1
-5.320E-1	1.092E+1	2.243E+1
-5.352E-1	1.091E+1	2.224E+1
-5.368E-1	1.084E+1	2.235E+1
-5.336E-1	1.084E+1	2.244E+1
-5.320E-1	1.075E+1	2.232E+1
-5.352E-1	1.082E+1	2.219E+1
-5.336E-1	1.080E+1	2.242E+1
-5.385E-1	1.092E+1	2.244E+1
-5.336E-1	1.088E+1	2.246E+1
-5.368E-1	1.100E+1	2.245E+1
-5.385E-1	1.095E+1	2.245E+1
-5.352E-1	1.092E+1	2.235E+1
-5.336E-1	1.079E+1	2.240E+1
-5.368E-1	1.100E+1	2.255E+1
-5.401E-1	1.083E+1	2.240E+1
-5.352E-1	1.092E+1	2.240E+1
-5.336E-1	1.083E+1	2.238E+1
-5.336E-1	1.083E+1	2.238E+1
-5.368E-1	1.085E+1	2.228E+1
-5.352E-1	1.085E+1	2.233E+1
-5.352E-1	1.088E+1	2.240E+1
-5.320E-1	1.081E+1	2.239E+1
-5.368E-1	1.067E+1	2.244E+1
-5.336E-1	1.075E+1	2.235E+1
-5.368E-1	1.071E+1	2.242E+1
-5.336E-1	1.089E+1	2.231E+1
-5.401E-1	1.076E+1	2.231E+1
-5.336E-1	1.084E+1	2.236E+1
-5.320E-1	1.090E+1	2.251E+1
-5.320E-1	1.092E+1	2.234E+1
-5.368E-1	1.095E+1	2.231E+1
-5.352E-1	1.095E+1	2.237E+1
-5.336E-1	1.090E+1	2.220E+1
-5.336E-1	1.083E+1	2.244E+1
-5.385E-1	1.095E+1	2.240E+1
-5.368E-1	1.082E+1	2.236E+1
-5.336E-1	1.090E+1	2.252E+1
-5.336E-1	1.078E+1	2.234E+1
-5.385E-1	1.095E+1	2.242E+1
-5.385E-1	1.078E+1	2.235E+1
-5.320E-1	1.081E+1	2.234E+1
-5.336E-1	1.080E+1	2.245E+1
-5.401E-1	1.089E+1	2.224E+1
-5.385E-1	1.082E+1	2.231E+1
-5.336E-1	1.087E+1	2.215E+1
-5.336E-1	1.100E+1	2.243E+1
-5.385E-1	1.084E+1	2.230E+1
-5.385E-1	1.093E+1	2.234E+1
-5.368E-1	1.083E+1	2.257E+1
-5.320E-1	1.086E+1	2.233E+1
-5.401E-1	1.080E+1	2.214E+1
-5.368E-1	1.089E+1	2.228E+1
-5.352E-1	1.087E+1	2.236E+1
-5.352E-1	1.091E+1	2.233E+1
-5.401E-1	1.088E+1	2.225E+1
-5.368E-1	1.086E+1	2.248E+1
-5.320E-1	1.096E+1	2.241E+1
-5.336E-1	1.083E+1	2.228E+1
-5.385E-1	1.087E+1	2.249E+1
-5.385E-1	1.111E+1	2.227E+1
-5.352E-1	1.084E+1	2.233E+1
-5.352E-1	1.088E+1	2.222E+1
-5.352E-1	1.085E+1	2.244E+1
-5.385E-1	1.086E+1	2.243E+1
-5.352E-1	1.099E+1	2.260E+1
-5.336E-1	1.088E+1	2.241E+1
-5.401E-1	1.069E+1	2.238E+1
-5.352E-1	1.087E+1	2.236E+1
-5.320E-1	1.088E+1	2.217E+1
-5.352E-1	1.105E+1	2.235E+1
-5.385E-1	1.083E+1	2.240E+1
-5.385E-1	1.097E+1	2.227E+1
-5.352E-1	1.087E+1	2.237E+1
-5.336E-1	1.098E+1	2.221E+1
-5.352E-1	1.094E+1	2.236E+1
-5.336E-1	1.100E+1	2.214E+1
-5.368E-1	1.096E+1	2.236E+1
-5.352E-1	1.092E+1	2.242E+1
-5.385E-1	1.093E+1	2.244E+1
-5.385E-1	1.090E+1	2.255E+1
-5.336E-1	1.079E+1	2.233E+1
-5.368E-1	1.089E+1	2.242E+1
-5.385E-1	1.081E+1	2.229E+1
-5.401E-1	1.092E+1	2.221E+1
-5.352E-1	1.098E+1	2.231E+1
-5.385E-1	1.098E+1	2.230E+1
-5.401E-1	1.089E+1	2.237E+1
-5.385E-1	1.089E+1	2.224E+1
-5.336E-1	1.093E+1	2.243E+1
-5.368E-1	1.082E+1	2.247E+1
-5.401E-1	1.089E+1	2.225E+1
-5.352E-1	1.100E+1	2.237E+1
-5.336E-1	1.091E+1	2.233E+1
-5.385E-1	1.081E+1	2.232E+1
-5.401E-1	1.087E+1	2.241E+1
-5.401E-1	1.095E+1	2.221E+1
-5.352E-1	1.076E+1	2.253E+1
-5.385E-1	1.090E+1	2.221E+1
-5.385E-1	1.097E+1	2.244E+1
-5.401E-1	1.078E+1	2.220E+1
-5.336E-1	1.083E+1	2.228E+1
-5.336E-1	1.091E+1	2.238E+1
-5.401E-1	1.093E+1	2.230E+1
-5.385E-1	1.076E+1	2.249E+1
-5.352E-1	1.086E+1	2.241E+1
-5.368E-1	1.087E+1	2.230E+1
-5.401E-1	1.092E+1	2.232E+1
-5.401E-1	1.089E+1	2.222E+1
-5.336E-1	1.093E+1	2.230E+1
-5.368E-1	1.090E+1	2.243E+1
-5.385E-1	1.094E+1	2.221E+1
-5.385E-1	1.089E+1	2.229E+1
-5.320E-1	1.085E+1	2.229E+1
-5.401E-1	1.092E+1	2.221E+1
-5.401E-1	1.096E+1	2.250E+1
-5.368E-1	1.080E+1	2.217E+1
-5.368E-1	1.084E+1	2.224E+1
-5.368E-1	1.075E+1	2.259E+1
-5.368E-1	1.092E+1	2.220E+1
-5.417E-1	1.090E+1	2.244E+1
-5.352E-1	1.077E+1	2.232E+1
-5.352E-1	1.065E+1	2.242E+1
-5.368E-1	1.082E+1	2.246E+1
-5.417E-1	1.079E+1	2.244E+1
-5.352E-1	1.077E+1	2.250E+1
-5.385E-1	1.099E+1	2.240E+1
-5.401E-1	1.088E+1	2.245E+1
-5.417E-1	1.100E+1	2.229E+1
-5.352E-1	1.085E+1	2.238E+1
-5.368E-1	1.090E+1	2.241E+1
-5.401E-1	1.094E+1	2.235E+1
-5.385E-1	1.079E+1	2.232E+1
-5.352E-1	1.074E+1	2.225E+1
-5.368E-1	1.078E+1	2.217E+1
-5.368E-1	1.083E+1	2.242E+1
-5.401E-1	1.080E+1	2.220E+1
-5.352E-1	1.086E+1	2.219E+1
-5.368E-1	1.098E+1	2.245E+1
-5.417E-1	1.086E+1	2.235E+1
-5.368E-1	1.082E+1	2.247E+1
-5.385E-1	1.091E+1	2.229E+1
-5.385E-1	1.087E+1	2.243E+1
-5.401E-1	1.095E+1	2.234E+1
-5.401E-1	1.085E+1	2.240E+1
-5.352E-1	1.079E+1	2.247E+1
-5.352E-1	1.090E+1	2.232E+1
-5.417E-1	1.103E+1	2.238E+1
-5.368E-1	1.095E+1	2.256E+1
-5.368E-1	1.078E+1	2.234E+1
-5.368E-1	1.101E+1	2.239E+1
-5.401E-1	1.092E+1	2.228E+1
-5.385E-1	1.081E+1	2.244E+1
-5.352E-1	1.094E+1	2.229E+1
-5.336E-1	1.084E+1	2.231E+1
-5.417E-1	1.092E+1	2.238E+1
-5.385E-1	1.084E+1	2.240E+1
-5.368E-1	1.090E+1	2.246E+1
-5.385E-1	1.078E+1	2.243E+1
-5.401E-1	1.089E+1	2.247E+1
-5.368E-1	1.095E+1	2.249E+1
-5.352E-1	1.084E+1	2.242E+1
-5.368E-1	1.080E+1	2.212E+1
-5.401E-1	1.078E+1	2.231E+1
-5.401E-1	1.067E+1	2.217E+1
-5.352E-1	1.086E+1	2.233E+1
-5.385E-1	1.090E+1	2.229E+1
-5.385E-1	1.081E+1	2.228E+1
-5.401E-1	1.087E+1	2.232E+1
-5.368E-1	1.090E+1	2.232E+1
-5.368E-1	1.092E+1	2.231E+1
-5.417E-1	1.093E+1	2.245E+1
-5.385E-1	1.074E+1	2.242E+1
-5.368E-1	1.096E+1	2.223E+1
-5.352E-1	1.098E+1	2.241E+1
-5.417E-1	1.093E+1	2.241E+1
-5.401E-1	1.080E+1	2.232E+1
-5.352E-1	1.082E+1	2.230E+1
-5.368E-1	1.084E+1	2.234E+1
-5.417E-1	1.090E+1	2.244E+1
-5.401E-1	1.087E+1	2.225E+1
-5.368E-1	1.078E+1	2.235E+1
-5.352E-1	1.081E+1	2.226E+1
-5.417E-1	1.086E+1	2.255E+1
-5.368E-1	1.079E+1	2.238E+1
-5.352E-1	1.080E+1	2.251E+1
-5.368E-1	1.093E+1	2.241E+1
-5.433E-1	1.085E+1	2.234E+1
-5.401E-1	1.084E+1	2.234E+1
-5.352E-1	1.109E+1	2.220E+1
-5.352E-1	1.087E+1	2.232E+1
-5.417E-1	1.082E+1	2.237E+1
-5.385E-1	1.093E+1	2.237E+1
-5.385E-1	1.097E+1	2.250E+1
-5.368E-1	1.080E+1	2.236E+1
-5.385E-1	1.083E+1	2.225E+1
-5.401E-1	1.087E+1	2.221E+1
-5.368E-1	1.093E+1	2.244E+1
-5.368E-1	1.076E+1	2.244E+1
-5.417E-1	1.083E+1	2.244E+1
-5.368E-1	1.087E+1	2.218E+1
-5.352E-1	1.090E+1	2.238E+1
-5.368E-1	1.095E+1	2.249E+1
-5.401E-1	1.088E+1	2.230E+1
-5.385E-1	1.089E+1	2.235E+1
-5.352E-1	1.082E+1	2.238E+1
-5.352E-1	1.095E+1	2.234E+1
-5.449E-1	1.083E+1	2.227E+1
-5.368E-1	1.084E+1	2.232E+1
-5.385E-1	1.086E+1	2.230E+1
-5.368E-1	1.080E+1	2.230E+1
-5.417E-1	1.090E+1	2.255E+1
-5.368E-1	1.070E+1	2.237E+1
-5.368E-1	1.087E+1	2.240E+1
-5.352E-1	1.087E+1	2.224E+1
-5.433E-1	1.092E+1	2.242E+1
-5.385E-1	1.090E+1	2.249E+1
-5.352E-1	1.099E+1	2.224E+1
-5.368E-1	1.086E+1	2.239E+1
-5.417E-1	1.085E+1	2.230E+1
-5.401E-1	1.087E+1	2.234E+1
-5.385E-1	1.065E+1	2.232E+1
-5.385E-1	1.079E+1	2.233E+1
-5.433E-1	1.095E+1	2.238E+1
-5.401E-1	1.086E+1	2.252E+1
-5.368E-1	1.085E+1	2.235E+1
-5.368E-1	1.083E+1	2.222E+1
-5.401E-1	1.081E+1	2.245E+1
-5.385E-1	1.099E+1	2.249E+1
-5.336E-1	1.090E+1	2.230E+1
-5.385E-1	1.082E+1	2.239E+1
-5.417E-1	1.087E+1	2.243E+1
-5.385E-1	1.094E+1	2.232E+1
-5.385E-1	1.077E+1	2.239E+1
-5.368E-1	1.089E+1	2.216E+1
-5.433E-1	1.084E+1	2.229E+1
-5.368E-1	1.076E+1	2.229E+1
-5.336E-1	1.074E+1	2.238E+1
-5.336E-1	1.085E+1	2.248E+1
-5.401E-1	1.085E+1	2.244E+1
-5.368E-1	1.084E+1	2.234E+1
-5.336E-1	1.089E+1	2.236E+1
-5.352E-1	1.094E+1	2.233E+1
-5.401E-1	1.082E+1	2.249E+1
-5.385E-1	1.083E+1	2.236E+1
-5.352E-1	1.088E+1	2.236E+1
-5.385E-1	1.081E+1	2.247E+1
-5.401E-1	1.089E+1	2.236E+1
-5.385E-1	1.083E+1	2.234E+1
-5.368E-1	1.084E+1	2.244E+1
-5.352E-1	1.094E+1	2.225E+1
-5.417E-1	1.092E+1	2.261E+1
-5.368E-1	1.085E+1	2.248E+1
-5.368E-1	1.087E+1	2.241E+1
-5.368E-1	1.087E+1	2.238E+1
-5.417E-1	1.091E+1	2.223E+1
-5.385E-1	1.096E+1	2.231E+1
-5.336E-1	1.084E+1	2.244E+1
-5.368E-1	1.087E+1	2.229E+1
-5.385E-1	1.089E+1	2.237E+1
-5.385E-1	1.104E+1	2.245E+1
-5.336E-1	1.095E+1	2.237E+1
-5.368E-1	1.088E+1	2.235E+1
-5.368E-1	1.092E+1	2.229E+1
-5.401E-1	1.098E+1	2.229E+1
-5.336E-1	1.103E+1	2.263E+1
-5.368E-1	1.095E+1	2.232E+1
-5.401E-1	1.090E+1	2.220E+1
-5.401E-1	1.093E+1	2.226E+1
-5.336E-1	1.082E+1	2.244E+1
-5.336E-1	1.074E+1	2.244E+1
-5.368E-1	1.090E+1	2.230E+1
-5.401E-1	1.074E+1	2.227E+1
-5.352E-1	1.094E+1	2.248E+1
-5.368E-1	1.087E+1	2.225E+1
-5.401E-1	1.085E+1	2.238E+1
-5.385E-1	1.078E+1	2.229E+1
-5.352E-1	1.089E+1	2.232E+1
-5.385E-1	1.096E+1	2.225E+1
-5.417E-1	1.096E+1	2.241E+1
-5.401E-1	1.086E+1	2.247E+1
-5.336E-1	1.077E+1	2.239E+1
-5.352E-1	1.079E+1	2.251E+1
-5.385E-1	1.085E+1	2.242E+1
-5.368E-1	1.092E+1	2.246E+1
-5.352E-1	1.084E+1	2.242E+1
-5.352E-1	1.087E+1	2.252E+1
-5.385E-1	1.104E+1	2.235E+1
-5.385E-1	1.089E+1	2.232E+1
-5.320E-1	1.090E+1	2.226E+1
-5.385E-1	1.082E+1	2.236E+1
-5.401E-1	1.076E+1	2.221E+1
-5.385E-1	1.083E+1	2.244E+1
-5.352E-1	1.094E+1	2.234E+1
-5.368E-1	1.092E+1	2.246E+1
-5.385E-1	1.084E+1	2.244E+1
-5.401E-1	1.103E+1	2.229E+1
-5.385E-1	1.083E+1	2.228E+1
-5.352E-1	1.084E+1	2.219E+1
-5.385E-1	1.100E+1	2.221E+1
-5.385E-1	1.093E+1	2.238E+1
-5.336E-1	1.088E+1	2.224E+1
-5.385E-1	1.077E+1	2.222E+1
-5.385E-1	1.099E+1	2.220E+1
-5.385E-1	1.088E+1	2.244E+1
-5.336E-1	1.088E+1	2.237E+1
-5.368E-1	1.094E+1	2.224E+1
-5.385E-1	1.090E+1	2.226E+1
-5.368E-1	1.085E+1	2.247E+1
-5.336E-1	1.084E+1	2.240E+1
-5.385E-1	1.088E+1	2.245E+1
-5.433E-1	1.081E+1	2.231E+1
-5.385E-1	1.101E+1	2.219E+1
-5.336E-1	1.082E+1	2.234E+1
-5.368E-1	1.092E+1	2.222E+1
-5.401E-1	1.079E+1	2.246E+1
-5.417E-1	1.080E+1	2.260E+1
-5.368E-1	1.095E+1	2.248E+1
-5.385E-1	1.074E+1	2.238E+1
-5.385E-1	1.078E+1	2.236E+1
-5.385E-1	1.088E+1	2.254E+1
-5.336E-1	1.086E+1	2.244E+1
-5.336E-1	1.095E+1	2.250E+1
-5.417E-1	1.083E+1	2.239E+1
-5.368E-1	1.086E+1	2.236E+1
-5.352E-1	1.097E+1	2.234E+1
-5.352E-1	1.092E+1	2.254E+1
-5.385E-1	1.093E+1	2.232E+1
-5.385E-1	1.087E+1	2.241E+1
-5.385E-1	1.095E+1	2.239E+1
-5.352E-1	1.097E+1	2.233E+1
-5.385E-1	1.089E+1	2.239E+1
-5.368E-1	1.074E+1	2.240E+1
-5.336E-1	1.091E+1	2.226E+1
-5.336E-1	1.084E+1	2.251E+1
-5.385E-1	1.087E+1	2.233E+1
-5.401E-1	1.083E+1	2.228E+1
-5.368E-1	1.085E+1	2.247E+1
-5.352E-1	1.079E+1	2.242E+1
-5.368E-1	1.083E+1	2.244E+1
-5.401E-1	1.108E+1	2.242E+1
-5.368E-1	1.086E+1	2.232E+1
-5.336E-1	1.085E+1	2.239E+1
-5.417E-1	1.088E+1	2.240E+1
-5.368E-1	1.094E+1	2.239E+1
-5.368E-1	1.082E+1	2.228E+1
-5.352E-1	1.089E+1	2.236E+1
-5.385E-1	1.094E+1	2.231E+1
-5.385E-1	1.097E+1	2.246E+1
-5.336E-1	1.087E+1	2.232E+1
-5.368E-1	1.098E+1	2.240E+1
-5.385E-1	1.096E+1	2.235E+1
-5.368E-1	1.075E+1	2.250E+1
-5.368E-1	1.077E+1	2.239E+1
-5.352E-1	1.092E+1	2.243E+1
-5.417E-1	1.093E+1	2.216E+1
-5.368E-1	1.098E+1	2.237E+1
-5.352E-1	1.091E+1	2.235E+1
-5.352E-1	1.097E+1	2.235E+1
-5.368E-1	1.089E+1	2.231E+1
-5.368E-1	1.089E+1	2.255E+1
-5.336E-1	1.084E+1	2.245E+1
-5.368E-1	1.080E+1	2.244E+1
-5.417E-1	1.093E+1	2.239E+1
-5.385E-1	1.081E+1	2.245E+1
-5.336E-1	1.082E+1	2.253E+1
-5.336E-1	1.093E+1	2.244E+1
-5.417E-1	1.085E+1	2.226E+1
-5.385E-1	1.080E+1	2.227E+1
-5.385E-1	1.087E+1	2.242E+1
-5.368E-1	1.084E+1	2.241E+1
-5.385E-1	1.081E+1	2.221E+1
-5.368E-1	1.089E+1	2.229E+1
-5.385E-1	1.091E+1	2.239E+1
-5.385E-1	1.083E+1	2.232E+1
-5.385E-1	1.081E+1	2.231E+1
-5.385E-1	1.080E+1	2.245E+1
-5.352E-1	1.082E+1	2.219E+1
-5.385E-1	1.085E+1	2.235E+1
-5.417E-1	1.081E+1	2.228E+1
-5.385E-1	1.092E+1	2.243E+1
-5.352E-1	1.089E+1	2.262E+1
-5.352E-1	1.084E+1	2.239E+1
-5.385E-1	1.088E+1	2.268E+1
-5.401E-1	1.085E+1	2.240E+1
-5.368E-1	1.095E+1	2.254E+1
-5.352E-1	1.074E+1	2.242E+1
-5.401E-1	1.088E+1	2.239E+1
-5.352E-1	1.077E+1	2.252E+1
-5.352E-1	1.086E+1	2.238E+1
-5.368E-1	1.090E+1	2.232E+1
-5.385E-1	1.077E+1	2.252E+1
-5.401E-1	1.088E+1	2.234E+1
-5.336E-1	1.087E+1	2.242E+1
-5.336E-1	1.100E+1	2.236E+1
-5.385E-1	1.101E+1	2.234E+1
-5.352E-1	1.081E+1	2.248E+1
-5.352E-1	1.087E+1	2.237E+1
-5.352E-1	1.096E+1	2.224E+1
-5.417E-1	1.082E+1	2.260E+1
-5.385E-1	1.093E+1	2.225E+1
-5.352E-1	1.092E+1	2.239E+1
-5.336E-1	1.082E+1	2.240E+1
-5.417E-1	1.095E+1	2.234E+1
-5.385E-1	1.084E+1	2.237E+1
-5.352E-1	1.089E+1	2.249E+1
-5.352E-1	1.076E+1	2.249E+1
-5.433E-1	1.087E+1	2.231E+1
-5.368E-1	1.101E+1	2.247E+1
-5.352E-1	1.092E+1	2.245E+1
-5.336E-1	1.083E+1	2.233E+1
-5.417E-1	1.083E+1	2.239E+1
-5.368E-1	1.086E+1	2.242E+1
-5.336E-1	1.077E+1	2.228E+1
-5.352E-1	1.078E+1	2.241E+1
-5.385E-1	1.086E+1	2.220E+1
-5.368E-1	1.087E+1	2.242E+1
-5.336E-1	1.090E+1	2.222E+1
-5.385E-1	1.086E+1	2.228E+1
-5.385E-1	1.098E+1	2.240E+1
-5.352E-1	1.092E+1	2.236E+1
-5.352E-1	1.082E+1	2.252E+1
-5.336E-1	1.091E+1	2.248E+1
-5.385E-1	1.082E+1	2.253E+1
-5.368E-1	1.076E+1	2.243E+1
-5.336E-1	1.086E+1	2.243E+1
-5.368E-1	1.083E+1	2.233E+1
-5.401E-1	1.093E+1	2.228E+1
-5.368E-1	1.083E+1	2.242E+1
-5.352E-1	1.081E+1	2.251E+1
-5.385E-1	1.089E+1	2.242E+1
-5.385E-1	1.098E+1	2.234E+1
-5.368E-1	1.077E+1	2.247E+1
-5.352E-1	1.087E+1	2.243E+1
-5.368E-1	1.088E+1	2.247E+1
-5.401E-1	1.092E+1	2.239E+1
-5.385E-1	1.090E+1	2.237E+1
-5.352E-1	1.099E+1	2.233E+1
-5.368E-1	1.091E+1	2.239E+1
-5.368E-1	1.077E+1	2.239E+1
-5.401E-1	1.082E+1	2.234E+1
-5.320E-1	1.082E+1	2.252E+1
-5.368E-1	1.080E+1	2.247E+1
-5.352E-1	1.083E+1	2.243E+1
-5.368E-1	1.088E+1	2.234E+1
-5.352E-1	1.089E+1	2.236E+1
-5.385E-1	1.079E+1	2.244E+1
-5.385E-1	1.096E+1	2.248E+1
-5.368E-1	1.089E+1	2.247E+1
-5.320E-1	1.088E+1	2.241E+1
-5.352E-1	1.096E+1	2.240E+1
-5.401E-1	1.081E+1	2.237E+1
-5.368E-1	1.089E+1	2.229E+1
-5.352E-1	1.091E+1	2.226E+1
-5.368E-1	1.092E+1	2.228E+1
-5.385E-1	1.101E+1	2.219E+1
-5.368E-1	1.082E+1	2.222E+1
-5.336E-1	1.095E+1	2.228E+1
-5.385E-1	1.099E+1	2.223E+1
-5.385E-1	1.089E+1	2.244E+1
-5.385E-1	1.096E+1	2.238E+1
-5.336E-1	1.089E+1	2.239E+1
-5.352E-1	1.099E+1	2.258E+1
-5.368E-1	1.083E+1	2.228E+1
-5.385E-1	1.091E+1	2.237E+1
-5.352E-1	1.087E+1	2.226E+1
-5.368E-1	1.085E+1	2.228E+1
-5.385E-1	1.095E+1	2.241E+1
-5.368E-1	1.089E+1	2.237E+1
-5.336E-1	1.097E+1	2.244E+1
-5.352E-1	1.104E+1	2.252E+1
-5.385E-1	1.086E+1	2.229E+1
-5.368E-1	1.085E+1	2.236E+1
-5.336E-1	1.088E+1	2.243E+1
-5.352E-1	1.094E+1	2.232E+1
-5.385E-1	1.083E+1	2.227E+1
-5.368E-1	1.092E+1	2.254E+1
-5.336E-1	1.087E+1	2.240E+1
-5.352E-1	1.078E+1	2.232E+1
-5.385E-1	1.093E+1	2.231E+1
-5.368E-1	1.080E+1	2.258E+1
-5.303E-1	1.086E+1	2.235E+1
-5.385E-1	1.086E+1	2.228E+1
-5.385E-1	1.089E+1	2.245E+1
-5.385E-1	1.078E+1	2.241E+1
-5.303E-1	1.094E+1	2.256E+1
-5.352E-1	1.084E+1	2.238E+1
-5.401E-1	1.086E+1	2.238E+1
-5.385E-1	1.091E+1	2.253E+1
-5.336E-1	1.095E+1	2.249E+1
-5.368E-1	1.082E+1	2.235E+1
-5.368E-1	1.095E+1	2.232E+1
-5.368E-1	1.088E+1	2.233E+1
-5.336E-1	1.092E+1	2.232E+1
-5.352E-1	1.093E+1	2.224E+1
-5.368E-1	1.091E+1	2.235E+1
-5.352E-1	1.083E+1	2.244E+1
-5.303E-1	1.087E+1	2.253E+1
-5.352E-1	1.091E+1	2.254E+1
-5.368E-1	1.088E+1	2.238E+1
-5.385E-1	1.091E+1	2.238E+1
-5.336E-1	1.086E+1	2.230E+1
-5.352E-1	1.064E+1	2.248E+1
-5.385E-1	1.087E+1	2.244E+1
-5.385E-1	1.078E+1	2.239E+1
-5.336E-1	1.089E+1	2.232E+1
-5.368E-1	1.095E+1	2.243E+1
-5.385E-1	1.081E+1	2.226E+1
-5.385E-1	1.090E+1	2.234E+1
-5.352E-1	1.092E+1	2.240E+1
-5.336E-1	1.088E+1	2.267E+1
-5.368E-1	1.090E+1	2.247E+1
-5.368E-1	1.088E+1	2.229E+1
-5.368E-1	1.081E+1	2.254E+1
-5.368E-1	1.085E+1	2.235E+1
-5.385E-1	1.088E+1	2.238E+1
-5.385E-1	1.090E+1	2.248E+1
-5.352E-1	1.090E+1	2.244E+1
-5.352E-1	1.083E+1	2.243E+1
-5.385E-1	1.090E+1	2.244E+1
-5.336E-1	1.095E+1	2.238E+1
-5.336E-1	1.086E+1	2.244E+1
-5.368E-1	1.095E+1	2.236E+1
-5.385E-1	1.084E+1	2.251E+1
-5.385E-1	1.089E+1	2.229E+1
-5.368E-1	1.084E+1	2.246E+1
-5.336E-1	1.086E+1	2.231E+1
-5.385E-1	1.083E+1	2.234E+1
-5.385E-1	1.083E+1	2.250E+1
-5.336E-1	1.091E+1	2.233E+1
-5.320E-1	1.095E+1	2.229E+1
-5.385E-1	1.080E+1	2.227E+1
-5.352E-1	1.084E+1	2.249E+1
-5.352E-1	1.096E+1	2.254E+1
-5.352E-1	1.089E+1	2.222E+1
-5.385E-1	1.087E+1	2.243E+1
-5.336E-1	1.094E+1	2.238E+1
-5.352E-1	1.096E+1	2.249E+1
-5.352E-1	1.087E+1	2.242E+1
-5.385E-1	1.075E+1	2.251E+1
-5.368E-1	1.083E+1	2.235E+1
-5.352E-1	1.086E+1	2.254E+1
-5.320E-1	1.080E+1	2.260E+1
-5.401E-1	1.092E+1	2.246E+1
-5.352E-1	1.101E+1	2.250E+1
-5.336E-1	1.096E+1	2.246E+1
-5.352E-1	1.088E+1	2.262E+1
-5.385E-1	1.091E+1	2.240E+1
-5.368E-1	1.096E+1	2.257E+1
-5.352E-1	1.096E+1	2.237E+1
-5.336E-1	1.087E+1	2.236E+1
-5.385E-1	1.085E+1	2.252E+1
-5.352E-1	1.085E+1	2.239E+1
-5.320E-1	1.083E+1	2.240E+1
-5.303E-1	1.085E+1	2.252E+1
-5.401E-1	1.089E+1	2.250E+1
-5.368E-1	1.086E+1	2.239E+1
-5.336E-1	1.091E+1	2.237E+1
-5.368E-1	1.074E+1	2.247E+1
-5.368E-1	1.089E+1	2.232E+1
-5.352E-1	1.095E+1	2.240E+1
-5.336E-1	1.090E+1	2.256E+1
-5.352E-1	1.083E+1	2.243E+1
-5.352E-1	1.087E+1	2.252E+1
-5.336E-1	1.082E+1	2.231E+1
-5.352E-1	1.081E+1	2.231E+1
-5.320E-1	1.080E+1	2.245E+1
-5.385E-1	1.079E+1	2.228E+1
-5.368E-1	1.072E+1	2.241E+1
-5.336E-1	1.093E+1	2.227E+1
-5.352E-1	1.086E+1	2.238E+1
-5.417E-1	1.079E+1	2.234E+1
-5.352E-1	1.092E+1	2.243E+1
-5.352E-1	1.078E+1	2.226E+1
-5.320E-1	1.085E+1	2.228E+1
-5.368E-1	1.096E+1	2.247E+1
-5.352E-1	1.075E+1	2.252E+1
-5.352E-1	1.097E+1	2.245E+1
-5.303E-1	1.099E+1	2.254E+1
-5.368E-1	1.080E+1	2.238E+1
-5.368E-1	1.090E+1	2.239E+1
-5.336E-1	1.101E+1	2.244E+1
-5.320E-1	1.087E+1	2.238E+1
-5.401E-1	1.078E+1	2.248E+1
-5.352E-1	1.097E+1	2.232E+1
-5.336E-1	1.081E+1	2.239E+1
-5.336E-1	1.093E+1	2.249E+1
-5.401E-1	1.090E+1	2.215E+1
-5.352E-1	1.078E+1	2.246E+1
-5.352E-1	1.088E+1	2.238E+1
-5.336E-1	1.089E+1	2.251E+1
-5.352E-1	1.082E+1	2.259E+1
-5.352E-1	1.086E+1	2.249E+1
-5.336E-1	1.088E+1	2.250E+1
-5.336E-1	1.089E+1	2.239E+1
-5.352E-1	1.081E+1	2.231E+1
-5.336E-1	1.086E+1	2.249E+1
-5.320E-1	1.087E+1	2.242E+1
-5.336E-1	1.095E+1	2.232E+1
-5.352E-1	1.095E+1	2.241E+1
-5.336E-1	1.093E+1	2.245E+1
-5.303E-1	1.093E+1	2.230E+1
-5.336E-1	1.095E+1	2.243E+1
-5.385E-1	1.087E+1	2.244E+1
-5.352E-1	1.098E+1	2.243E+1
-5.320E-1	1.088E+1	2.240E+1
-5.320E-1	1.091E+1	2.240E+1
-5.368E-1	1.100E+1	2.251E+1
-5.320E-1	1.087E+1	2.237E+1
-5.336E-1	1.082E+1	2.261E+1
-5.352E-1	1.087E+1	2.254E+1
-5.320E-1	1.090E+1	2.251E+1
-5.320E-1	1.091E+1	2.222E+1
-5.303E-1	1.084E+1	2.252E+1
-5.352E-1	1.080E+1	2.255E+1
-5.352E-1	1.083E+1	2.247E+1
-5.336E-1	1.091E+1	2.242E+1
-5.336E-1	1.095E+1	2.252E+1
-5.320E-1	1.077E+1	2.247E+1
-5.352E-1	1.087E+1	2.242E+1
-5.352E-1	1.084E+1	2.248E+1
-5.320E-1	1.097E+1	2.229E+1
-5.352E-1	1.087E+1	2.254E+1
-5.352E-1	1.082E+1	2.243E+1
-5.336E-1	1.082E+1	2.243E+1
-5.336E-1	1.101E+1	2.237E+1
-5.352E-1	1.092E+1	2.252E+1
-5.368E-1	1.080E+1	2.242E+1
-5.352E-1	1.096E+1	2.222E+1
-5.303E-1	1.087E+1	2.260E+1
-5.352E-1	1.089E+1	2.224E+1
-5.352E-1	1.088E+1	2.246E+1
-5.336E-1	1.090E+1	2.256E+1
-5.287E-1	1.085E+1	2.236E+1
-5.320E-1	1.074E+1	2.238E+1
-5.368E-1	1.089E+1	2.234E+1
-5.352E-1	1.095E+1	2.232E+1
-5.320E-1	1.097E+1	2.232E+1
-5.320E-1	1.089E+1	2.227E+1
-5.336E-1	1.083E+1	2.254E+1
-5.336E-1	1.085E+1	2.239E+1
-5.320E-1	1.082E+1	2.254E+1
-5.336E-1	1.092E+1	2.246E+1
-5.352E-1	1.083E+1	2.246E+1
-5.352E-1	1.085E+1	2.243E+1
-5.336E-1	1.086E+1	2.241E+1
-5.320E-1	1.091E+1	2.241E+1
-5.336E-1	1.106E+1	2.232E+1
-5.320E-1	1.095E+1	2.243E+1
-5.287E-1	1.086E+1	2.256E+1
-5.320E-1	1.097E+1	2.242E+1
-5.368E-1	1.079E+1	2.246E+1
-5.336E-1	1.103E+1	2.239E+1
-5.303E-1	1.085E+1	2.231E+1
-5.336E-1	1.099E+1	2.242E+1
-5.352E-1	1.092E+1	2.246E+1
-5.368E-1	1.092E+1	2.232E+1
-5.287E-1	1.097E+1	2.251E+1
-5.336E-1	1.089E+1	2.244E+1
-5.352E-1	1.079E+1	2.238E+1
-5.320E-1	1.083E+1	2.248E+1
-5.303E-1	1.090E+1	2.257E+1
-5.303E-1	1.081E+1	2.242E+1
-5.336E-1	1.095E+1	2.252E+1
-5.352E-1	1.077E+1	2.251E+1
-5.303E-1	1.080E+1	2.235E+1
-5.336E-1	1.093E+1	2.228E+1
-5.336E-1	1.085E+1	2.245E+1
-5.320E-1	1.090E+1	2.260E+1
-5.303E-1	1.087E+1	2.241E+1
-5.303E-1	1.100E+1	2.248E+1
-5.336E-1	1.088E+1	2.239E+1
-5.352E-1	1.083E+1	2.251E+1
-5.303E-1	1.084E+1	2.244E+1
-5.320E-1	1.095E+1	2.239E+1
-5.352E-1	1.088E+1	2.243E+1
-5.352E-1	1.099E+1	2.258E+1
-5.271E-1	1.091E+1	2.247E+1
-5.320E-1	1.089E+1	2.246E+1
-5.336E-1	1.084E+1	2.259E+1
-5.352E-1	1.092E+1	2.243E+1
-5.320E-1	1.093E+1	2.251E+1
-5.287E-1	1.088E+1	2.252E+1
-5.352E-1	1.087E+1	2.233E+1
-5.336E-1	1.096E+1	2.248E+1
-5.303E-1	1.082E+1	2.249E+1
-5.336E-1	1.086E+1	2.247E+1
-5.336E-1	1.074E+1	2.252E+1
-5.352E-1	1.091E+1	2.239E+1
-5.336E-1	1.086E+1	2.235E+1
-5.303E-1	1.083E+1	2.237E+1
-5.336E-1	1.095E+1	2.244E+1
-5.352E-1	1.084E+1	2.241E+1
-5.303E-1	1.085E+1	2.259E+1
-5.336E-1	1.081E+1	2.260E+1
-5.352E-1	1.090E+1	2.235E+1
-5.336E-1	1.093E+1	2.257E+1
-5.303E-1	1.082E+1	2.260E+1
-5.303E-1	1.083E+1	2.230E+1
-5.352E-1	1.078E+1	2.248E+1
-5.320E-1	1.092E+1	2.247E+1
-5.271E-1	1.082E+1	2.247E+1
-5.320E-1	1.090E+1	2.237E+1
-5.336E-1	1.080E+1	2.267E+1
-5.303E-1	1.088E+1	2.238E+1
-5.287E-1	1.081E+1	2.266E+1
-5.320E-1	1.087E+1	2.236E+1
-5.352E-1	1.084E+1	2.232E+1
-5.287E-1	1.093E+1	2.251E+1
-5.287E-1	1.086E+1	2.238E+1
-5.287E-1	1.086E+1	2.232E+1
-5.336E-1	1.088E+1	2.234E+1
-5.303E-1	1.089E+1	2.253E+1
-5.271E-1	1.097E+1	2.239E+1
-5.271E-1	1.096E+1	2.250E+1
-5.336E-1	1.091E+1	2.244E+1
-5.271E-1	1.083E+1	2.224E+1
-5.303E-1	1.083E+1	2.237E+1
-5.287E-1	1.093E+1	2.233E+1
-5.336E-1	1.101E+1	2.252E+1
-5.287E-1	1.078E+1	2.249E+1
-5.303E-1	1.082E+1	2.243E+1
-5.303E-1	1.101E+1	2.256E+1
-5.336E-1	1.085E+1	2.253E+1
-5.320E-1	1.088E+1	2.246E+1
-5.287E-1	1.077E+1	2.249E+1
-5.303E-1	1.090E+1	2.242E+1
-5.336E-1	1.095E+1	2.235E+1
-5.320E-1	1.086E+1	2.224E+1
-5.287E-1	1.100E+1	2.244E+1
-5.287E-1	1.086E+1	2.249E+1
-5.368E-1	1.094E+1	2.252E+1
-5.336E-1	1.080E+1	2.236E+1
-5.320E-1	1.092E+1	2.236E+1
-5.303E-1	1.083E+1	2.253E+1
-5.368E-1	1.105E+1	2.245E+1
-5.336E-1	1.091E+1	2.246E+1
-5.303E-1	1.084E+1	2.249E+1
-5.336E-1	1.083E+1	2.240E+1
-5.320E-1	1.092E+1	2.230E+1
-5.320E-1	1.086E+1	2.238E+1
-5.303E-1	1.078E+1	2.243E+1
-5.303E-1	1.084E+1	2.250E+1
-5.352E-1	1.095E+1	2.240E+1
-5.320E-1	1.096E+1	2.237E+1
-5.303E-1	1.087E+1	2.228E+1
-5.320E-1	1.096E+1	2.262E+1
-5.368E-1	1.095E+1	2.235E+1
-5.287E-1	1.089E+1	2.255E+1
-5.303E-1	1.101E+1	2.240E+1
-5.303E-1	1.095E+1	2.247E+1
-5.320E-1	1.091E+1	2.235E+1
-5.303E-1	1.084E+1	2.248E+1
-5.303E-1	1.092E+1	2.254E+1
-5.287E-1	1.084E+1	2.242E+1
-5.336E-1	1.092E+1	2.259E+1
-5.320E-1	1.086E+1	2.229E+1
-5.303E-1	1.090E+1	2.254E+1
-5.287E-1	1.064E+1	2.245E+1
-5.320E-1	1.099E+1	2.233E+1
-5.287E-1	1.092E+1	2.254E+1
-5.287E-1	1.076E+1	2.232E+1
-5.303E-1	1.088E+1	2.236E+1
-5.336E-1	1.091E+1	2.233E+1
-5.303E-1	1.085E+1	2.234E+1
-5.271E-1	1.085E+1	2.237E+1
-5.271E-1	1.083E+1	2.243E+1
-5.336E-1	1.077E+1	2.243E+1
-5.303E-1	1.093E+1	2.221E+1
-5.287E-1	1.094E+1	2.239E+1
-5.287E-1	1.095E+1	2.232E+1
-5.336E-1	1.079E+1	2.255E+1
-5.303E-1	1.093E+1	2.229E+1
-5.287E-1	1.076E+1	2.234E+1
-5.336E-1	1.086E+1	2.232E+1
-5.320E-1	1.090E+1	2.237E+1
-5.336E-1	1.090E+1	2.232E+1
-5.303E-1	1.093E+1	2.256E+1
-5.271E-1	1.092E+1	2.252E+1
-5.336E-1	1.094E+1	2.233E+1
-5.336E-1	1.090E+1	2.242E+1
-5.271E-1	1.076E+1	2.245E+1
-5.287E-1	1.085E+1	2.236E+1
-5.336E-1	1.078E+1	2.242E+1
-5.320E-1	1.087E+1	2.239E+1
-5.255E-1	1.101E+1	2.245E+1
-5.287E-1	1.090E+1	2.243E+1
-5.336E-1	1.087E+1	2.232E+1
-5.287E-1	1.091E+1	2.247E+1
-5.271E-1	1.096E+1	2.252E+1
-5.303E-1	1.094E+1	2.245E+1
-5.320E-1	1.084E+1	2.233E+1
-5.320E-1	1.080E+1	2.238E+1
-5.271E-1	1.098E+1	2.259E+1
-5.287E-1	1.089E+1	2.238E+1
-5.336E-1	1.092E+1	2.261E+1
-5.303E-1	1.093E+1	2.253E+1
-5.271E-1	1.080E+1	2.244E+1
-5.287E-1	1.089E+1	2.245E+1
-5.303E-1	1.088E+1	2.257E+1
-5.303E-1	1.089E+1	2.238E+1
-5.271E-1	1.074E+1	2.246E+1
-5.287E-1	1.100E+1	2.259E+1
-5.320E-1	1.099E+1	2.247E+1
-5.320E-1	1.087E+1	2.238E+1
-5.255E-1	1.092E+1	2.245E+1
-5.303E-1	1.081E+1	2.244E+1
-5.320E-1	1.087E+1	2.258E+1
-5.320E-1	1.095E+1	2.239E+1
-5.287E-1	1.091E+1	2.238E+1
-5.303E-1	1.083E+1	2.243E+1
-5.336E-1	1.092E+1	2.247E+1
-5.320E-1	1.098E+1	2.238E+1
-5.271E-1	1.077E+1	2.232E+1
-5.303E-1	1.095E+1	2.238E+1
-5.287E-1	1.080E+1	2.228E+1
-5.303E-1	1.088E+1	2.237E+1
-5.255E-1	1.077E+1	2.249E+1
-5.303E-1	1.084E+1	2.246E+1
-5.320E-1	1.094E+1	2.242E+1
-5.287E-1	1.094E+1	2.234E+1
-5.287E-1	1.079E+1	2.245E+1
-5.287E-1	1.086E+1	2.233E+1
-5.303E-1	1.093E+1	2.243E+1
-5.271E-1	1.082E+1	2.224E+1
-5.287E-1	1.095E+1	2.235E+1
-5.271E-1	1.096E+1	2.243E+1
-5.320E-1	1.096E+1	2.246E+1
-5.271E-1	1.093E+1	2.231E+1
-5.287E-1	1.080E+1	2.232E+1
-5.255E-1	1.080E+1	2.246E+1
-5.303E-1	1.093E+1	2.230E+1
-5.303E-1	1.080E+1	2.235E+1
-5.206E-1	1.090E+1	2.235E+1
-5.303E-1	1.103E+1	2.253E+1
-5.303E-1	1.098E+1	2.245E+1
-5.303E-1	1.078E+1	2.246E+1
-5.271E-1	1.091E+1	2.245E+1
-5.287E-1	1.075E+1	2.249E+1
-5.287E-1	1.088E+1	2.256E+1
-5.320E-1	1.081E+1	2.242E+1
-5.287E-1	1.097E+1	2.240E+1
-5.303E-1	1.086E+1	2.265E+1
-5.303E-1	1.096E+1	2.254E+1
-5.287E-1	1.084E+1	2.223E+1
-5.255E-1	1.075E+1	2.242E+1
-5.287E-1	1.088E+1	2.246E+1
-5.320E-1	1.083E+1	2.251E+1
-5.303E-1	1.092E+1	2.233E+1
-5.255E-1	1.105E+1	2.224E+1
-5.271E-1	1.106E+1	2.240E+1
-5.287E-1	1.095E+1	2.246E+1
-5.303E-1	1.087E+1	2.245E+1
-5.222E-1	1.090E+1	2.250E+1
-5.271E-1	1.083E+1	2.244E+1
-5.320E-1	1.090E+1	2.231E+1
-5.303E-1	1.088E+1	2.249E+1
-5.271E-1	1.078E+1	2.241E+1
-5.255E-1	1.086E+1	2.242E+1
-5.320E-1	1.084E+1	2.248E+1
-5.255E-1	1.095E+1	2.250E+1
-5.287E-1	1.087E+1	2.225E+1
-5.255E-1	1.096E+1	2.246E+1
-5.303E-1	1.082E+1	2.236E+1
-5.287E-1	1.096E+1	2.239E+1
-5.271E-1	1.085E+1	2.240E+1
-5.255E-1	1.075E+1	2.229E+1
-5.303E-1	1.093E+1	2.244E+1
-5.320E-1	1.092E+1	2.236E+1
-5.287E-1	1.081E+1	2.253E+1
-5.287E-1	1.092E+1	2.244E+1
-5.303E-1	1.081E+1	2.248E+1
-5.303E-1	1.098E+1	2.249E+1
-5.255E-1	1.093E+1	2.227E+1
-5.287E-1	1.095E+1	2.240E+1
-5.336E-1	1.086E+1	2.246E+1
-5.287E-1	1.084E+1	2.244E+1
-5.255E-1	1.096E+1	2.242E+1
-5.271E-1	1.085E+1	2.253E+1
-5.303E-1	1.088E+1	2.242E+1
-5.271E-1	1.082E+1	2.253E+1
-5.239E-1	1.073E+1	2.235E+1
-5.255E-1	1.092E+1	2.250E+1
-5.303E-1	1.079E+1	2.239E+1
-5.271E-1	1.101E+1	2.231E+1
-5.239E-1	1.080E+1	2.255E+1
-5.287E-1	1.097E+1	2.266E+1
-5.287E-1	1.083E+1	2.234E+1
-5.287E-1	1.086E+1	2.234E+1
-5.271E-1	1.096E+1	2.223E+1
-5.255E-1	1.092E+1	2.247E+1
-5.303E-1	1.093E+1	2.254E+1
-5.287E-1	1.086E+1	2.244E+1
-5.239E-1	1.084E+1	2.249E+1
-5.255E-1	1.087E+1	2.234E+1
-5.303E-1	1.091E+1	2.242E+1
-5.271E-1	1.090E+1	2.242E+1
-5.271E-1	1.088E+1	2.250E+1
-5.271E-1	1.085E+1	2.243E+1
-5.287E-1	1.097E+1	2.237E+1
-5.255E-1	1.095E+1	2.249E+1
-5.239E-1	1.095E+1	2.256E+1
-5.255E-1	1.097E+1	2.254E+1
-5.320E-1	1.087E+1	2.232E+1
-5.255E-1	1.092E+1	2.223E+1
-5.255E-1	1.084E+1	2.260E+1
-5.255E-1	1.087E+1	2.232E+1
-5.303E-1	1.094E+1	2.244E+1
-5.287E-1	1.089E+1	2.231E+1
-5.303E-1	1.094E+1	2.248E+1
-5.271E-1	1.096E+1	2.240E+1
-5.320E-1	1.083E+1	2.255E+1
-5.303E-1	1.084E+1	2.268E+1
-5.239E-1	1.104E+1	2.225E+1
-5.255E-1	1.089E+1	2.246E+1
-5.320E-1	1.096E+1	2.258E+1
-5.271E-1	1.090E+1	2.248E+1
-5.271E-1	1.087E+1	2.242E+1
-5.271E-1	1.082E+1	2.232E+1
-5.287E-1	1.091E+1	2.242E+1
-5.271E-1	1.104E+1	2.243E+1
-5.271E-1	1.082E+1	2.254E+1
-5.239E-1	1.102E+1	2.237E+1
-5.336E-1	1.080E+1	2.239E+1
-5.271E-1	1.095E+1	2.247E+1
-5.271E-1	1.088E+1	2.253E+1
-5.287E-1	1.084E+1	2.261E+1
-5.303E-1	1.104E+1	2.238E+1
-5.287E-1	1.081E+1	2.249E+1
-5.271E-1	1.089E+1	2.256E+1
-5.255E-1	1.093E+1	2.241E+1
-5.303E-1	1.095E+1	2.216E+1
-5.255E-1	1.098E+1	2.221E+1
-5.271E-1	1.087E+1	2.242E+1
-5.239E-1	1.092E+1	2.228E+1
-5.320E-1	1.088E+1	2.249E+1
-5.255E-1	1.093E+1	2.247E+1
-5.255E-1	1.083E+1	2.252E+1
-5.255E-1	1.096E+1	2.242E+1
-5.320E-1	1.088E+1	2.227E+1
-5.287E-1	1.094E+1	2.222E+1
-5.255E-1	1.078E+1	2.228E+1
-5.255E-1	1.084E+1	2.236E+1
-5.320E-1	1.091E+1	2.240E+1
-5.255E-1	1.091E+1	2.253E+1
-5.287E-1	1.082E+1	2.247E+1
-5.287E-1	1.086E+1	2.259E+1
-5.303E-1	1.091E+1	2.248E+1
-5.287E-1	1.085E+1	2.238E+1
-5.271E-1	1.072E+1	2.242E+1
-5.287E-1	1.096E+1	2.214E+1
-5.320E-1	1.092E+1	2.250E+1
-5.303E-1	1.095E+1	2.244E+1
-5.239E-1	1.095E+1	2.239E+1
-5.255E-1	1.100E+1	2.240E+1
-5.287E-1	1.100E+1	2.246E+1
-5.287E-1	1.084E+1	2.226E+1
-5.239E-1	1.095E+1	2.239E+1
-5.287E-1	1.093E+1	2.236E+1
-5.320E-1	1.087E+1	2.257E+1
-5.287E-1	1.087E+1	2.254E+1
-5.255E-1	1.080E+1	2.260E+1
-5.271E-1	1.097E+1	2.247E+1
-5.303E-1	1.092E+1	2.256E+1
-5.287E-1	1.091E+1	2.232E+1
-5.239E-1	1.079E+1	2.249E+1
-5.255E-1	1.089E+1	2.249E+1
-5.287E-1	1.076E+1	2.239E+1
-5.287E-1	1.080E+1	2.229E+1
-5.255E-1	1.081E+1	2.249E+1
-5.271E-1	1.082E+1	2.238E+1
-5.303E-1	1.095E+1	2.231E+1
-5.303E-1	1.111E+1	2.251E+1
-5.255E-1	1.092E+1	2.250E+1
-5.271E-1	1.083E+1	2.245E+1
-5.287E-1	1.071E+1	2.246E+1
-5.271E-1	1.092E+1	2.235E+1
-5.255E-1	1.098E+1	2.243E+1
-5.271E-1	1.083E+1	2.235E+1
-5.271E-1	1.074E+1	2.256E+1
-5.287E-1	1.094E+1	2.260E+1
-5.255E-1	1.094E+1	2.237E+1
-5.255E-1	1.083E+1	2.260E+1
-5.287E-1	1.091E+1	2.244E+1
-5.303E-1	1.099E+1	2.247E+1
-5.239E-1	1.081E+1	2.244E+1
-5.271E-1	1.090E+1	2.246E+1
-5.271E-1	1.099E+1	2.241E+1
-5.303E-1	1.084E+1	2.232E+1
-5.239E-1	1.093E+1	2.260E+1
-5.271E-1	1.085E+1	2.216E+1
-5.320E-1	1.088E+1	2.251E+1
-5.271E-1	1.085E+1	2.246E+1
-5.239E-1	1.093E+1	2.237E+1
-5.271E-1	1.079E+1	2.241E+1
-5.271E-1	1.083E+1	2.254E+1
-5.271E-1	1.091E+1	2.243E+1
-5.239E-1	1.093E+1	2.253E+1
-5.255E-1	1.084E+1	2.256E+1
-5.271E-1	1.087E+1	2.256E+1
-5.287E-1	1.083E+1	2.246E+1
-5.222E-1	1.086E+1	2.241E+1
-5.255E-1	1.099E+1	2.238E+1
-5.303E-1	1.079E+1	2.256E+1
-5.271E-1	1.083E+1	2.242E+1
-5.239E-1	1.091E+1	2.254E+1
-5.287E-1	1.091E+1	2.231E+1
-5.303E-1	1.082E+1	2.250E+1
-5.303E-1	1.091E+1	2.235E+1
-5.239E-1	1.083E+1	2.255E+1
-5.303E-1	1.089E+1	2.250E+1
-5.255E-1	1.092E+1	2.241E+1
-5.320E-1	1.115E+1	2.249E+1
-5.222E-1	1.105E+1	2.255E+1
-5.271E-1	1.086E+1	2.241E+1
-5.271E-1	1.094E+1	2.247E+1
-5.271E-1	1.103E+1	2.239E+1
-5.239E-1	1.089E+1	2.247E+1
-5.255E-1	1.087E+1	2.257E+1
-5.271E-1	1.081E+1	2.245E+1
-5.271E-1	1.083E+1	2.238E+1
-5.239E-1	1.084E+1	2.244E+1
-5.255E-1	1.082E+1	2.256E+1
-5.303E-1	1.088E+1	2.265E+1
-5.255E-1	1.089E+1	2.245E+1
-5.239E-1	1.092E+1	2.245E+1
-5.255E-1	1.088E+1	2.249E+1
-5.271E-1	1.099E+1	2.242E+1
-5.255E-1	1.086E+1	2.232E+1
-5.239E-1	1.084E+1	2.243E+1
-5.287E-1	1.082E+1	2.251E+1
-5.271E-1	1.082E+1	2.249E+1
-5.239E-1	1.106E+1	2.243E+1
-5.222E-1	1.094E+1	2.237E+1
-5.255E-1	1.093E+1	2.246E+1
-5.271E-1	1.097E+1	2.236E+1
-5.271E-1	1.095E+1	2.253E+1
-5.239E-1	1.088E+1	2.238E+1
-5.255E-1	1.088E+1	2.228E+1
-5.303E-1	1.095E+1	2.256E+1
-5.271E-1	1.097E+1	2.262E+1
-5.287E-1	1.087E+1	2.250E+1
-5.255E-1	1.090E+1	2.252E+1
-5.320E-1	1.083E+1	2.241E+1
-5.255E-1	1.082E+1	2.236E+1
-5.255E-1	1.100E+1	2.239E+1
-5.271E-1	1.091E+1	2.239E+1
-5.303E-1	1.106E+1	2.252E+1
-5.271E-1	1.088E+1	2.247E+1
-5.255E-1	1.086E+1	2.249E+1
-5.271E-1	1.086E+1	2.238E+1
-5.336E-1	1.095E+1	2.242E+1
-5.287E-1	1.096E+1	2.257E+1
-5.271E-1	1.083E+1	2.240E+1
-5.271E-1	1.091E+1	2.243E+1
-5.303E-1	1.094E+1	2.219E+1
-5.303E-1	1.088E+1	2.255E+1
-5.271E-1	1.074E+1	2.241E+1
-5.271E-1	1.082E+1	2.243E+1
[truncated: 93,946 more rows]
