# Supplementary material for: Improved ANAP incorporation and VCF analysis reveal details of P2X7 current facilitation and a limited conformational interplay between ATP binding and the intracellular ballast domain
Source: eLife. 2023 Jan 4;12:e82479. doi: 10.7554/eLife.82479 (PMC9859053; doi:10.7554/eLife.82479)
Supplement: Figure 3—figure supplement 1—source data 1. [file elife-82479-fig3-figsupp1-data1.zip › Figure-3_figure-supplement-1_source-data-1/P2X2_H2O_j28#14.csv]

-6.163E-1	7.932E+0	1.487E+1
-6.131E-1	8.003E+0	1.480E+1
-6.131E-1	7.941E+0	1.487E+1
-6.147E-1	7.974E+0	1.486E+1
-6.147E-1	7.961E+0	1.479E+1
-6.147E-1	7.938E+0	1.479E+1
-6.147E-1	7.954E+0	1.487E+1
-6.163E-1	8.097E+0	1.469E+1
-6.163E-1	7.938E+0	1.481E+1
-6.114E-1	7.935E+0	1.477E+1
-6.098E-1	7.909E+0	1.481E+1
-6.147E-1	7.974E+0	1.490E+1
-6.147E-1	7.967E+0	1.475E+1
-6.131E-1	7.948E+0	1.496E+1
-6.131E-1	7.987E+0	1.489E+1
-6.163E-1	7.954E+0	1.483E+1
-6.179E-1	8.016E+0	1.475E+1
-6.147E-1	7.919E+0	1.477E+1
-6.098E-1	7.993E+0	1.480E+1
-6.163E-1	8.035E+0	1.486E+1
-6.147E-1	7.935E+0	1.477E+1
-6.114E-1	7.961E+0	1.491E+1
-6.114E-1	7.948E+0	1.492E+1
-6.131E-1	8.029E+0	1.491E+1
-6.163E-1	7.863E+0	1.477E+1
-6.147E-1	8.048E+0	1.469E+1
-6.147E-1	7.980E+0	1.499E+1
-6.163E-1	7.935E+0	1.473E+1
-6.131E-1	8.058E+0	1.494E+1
-6.114E-1	7.948E+0	1.481E+1
-6.131E-1	7.993E+0	1.467E+1
-6.147E-1	8.090E+0	1.484E+1
-6.163E-1	7.935E+0	1.479E+1
-6.147E-1	8.065E+0	1.482E+1
-6.147E-1	8.006E+0	1.474E+1
-6.147E-1	8.039E+0	1.485E+1
-6.131E-1	7.873E+0	1.481E+1
-6.131E-1	7.957E+0	1.476E+1
-6.147E-1	7.964E+0	1.475E+1
-6.163E-1	8.022E+0	1.468E+1
-6.131E-1	8.065E+0	1.501E+1
-6.114E-1	7.883E+0	1.485E+1
-6.131E-1	8.013E+0	1.491E+1
-6.163E-1	7.886E+0	1.479E+1
-6.114E-1	7.987E+0	1.491E+1
-6.114E-1	7.873E+0	1.478E+1
-6.147E-1	8.009E+0	1.470E+1
-6.163E-1	7.912E+0	1.485E+1
-6.163E-1	8.026E+0	1.496E+1
-6.147E-1	8.009E+0	1.487E+1
-6.114E-1	8.003E+0	1.469E+1
-6.131E-1	8.061E+0	1.474E+1
-6.163E-1	7.980E+0	1.475E+1
-6.163E-1	7.948E+0	1.475E+1
-6.131E-1	7.948E+0	1.470E+1
-6.163E-1	7.876E+0	1.475E+1
-6.179E-1	8.009E+0	1.464E+1
-6.131E-1	7.967E+0	1.488E+1
-6.147E-1	7.876E+0	1.476E+1
-6.163E-1	8.000E+0	1.493E+1
-6.196E-1	7.818E+0	1.483E+1
-6.147E-1	7.993E+0	1.482E+1
-6.147E-1	7.912E+0	1.484E+1
-6.147E-1	7.974E+0	1.486E+1
-6.163E-1	7.928E+0	1.490E+1
-6.098E-1	7.974E+0	1.487E+1
-6.131E-1	7.996E+0	1.486E+1
-6.147E-1	7.883E+0	1.474E+1
-6.163E-1	7.983E+0	1.490E+1
-6.114E-1	7.944E+0	1.492E+1
-6.114E-1	7.967E+0	1.489E+1
-6.163E-1	8.006E+0	1.495E+1
-6.147E-1	7.948E+0	1.462E+1
-6.147E-1	7.935E+0	1.458E+1
-6.147E-1	7.974E+0	1.489E+1
-6.147E-1	8.026E+0	1.475E+1
-6.179E-1	7.948E+0	1.479E+1
-6.147E-1	7.941E+0	1.473E+1
-6.131E-1	7.928E+0	1.491E+1
-6.147E-1	7.896E+0	1.489E+1
-6.179E-1	8.071E+0	1.480E+1
-6.147E-1	7.893E+0	1.497E+1
-6.098E-1	7.925E+0	1.489E+1
-6.163E-1	7.970E+0	1.483E+1
-6.179E-1	8.061E+0	1.501E+1
-6.131E-1	8.013E+0	1.479E+1
-6.147E-1	7.993E+0	1.477E+1
-6.147E-1	7.948E+0	1.492E+1
-6.196E-1	8.032E+0	1.479E+1
-6.163E-1	7.925E+0	1.492E+1
-6.114E-1	7.951E+0	1.483E+1
-6.163E-1	7.876E+0	1.479E+1
-6.179E-1	7.961E+0	1.478E+1
-6.179E-1	7.867E+0	1.488E+1
-6.131E-1	7.880E+0	1.490E+1
-6.163E-1	7.967E+0	1.493E+1
-6.147E-1	7.983E+0	1.502E+1
-6.114E-1	7.990E+0	1.473E+1
-6.147E-1	8.071E+0	1.492E+1
-6.131E-1	7.902E+0	1.491E+1
-6.147E-1	7.889E+0	1.477E+1
-6.163E-1	7.974E+0	1.484E+1
-6.147E-1	8.029E+0	1.482E+1
-6.147E-1	7.948E+0	1.471E+1
-6.147E-1	7.932E+0	1.485E+1
-6.147E-1	7.987E+0	1.465E+1
-6.147E-1	7.915E+0	1.477E+1
-6.196E-1	8.039E+0	1.483E+1
-6.147E-1	7.957E+0	1.477E+1
-6.147E-1	7.831E+0	1.483E+1
-6.147E-1	7.883E+0	1.470E+1
-6.163E-1	7.941E+0	1.496E+1
-6.147E-1	8.029E+0	1.484E+1
-6.131E-1	7.980E+0	1.485E+1
-6.131E-1	7.847E+0	1.489E+1
-6.196E-1	7.964E+0	1.483E+1
-6.179E-1	7.844E+0	1.483E+1
-6.163E-1	8.003E+0	1.472E+1
-6.147E-1	7.919E+0	1.482E+1
-6.147E-1	7.983E+0	1.482E+1
-6.147E-1	8.003E+0	1.491E+1
-6.131E-1	7.844E+0	1.480E+1
-6.147E-1	7.970E+0	1.485E+1
-6.114E-1	7.912E+0	1.492E+1
-6.163E-1	8.107E+0	1.481E+1
-6.147E-1	7.932E+0	1.484E+1
-6.147E-1	7.987E+0	1.490E+1
-6.163E-1	7.954E+0	1.486E+1
-6.163E-1	7.957E+0	1.494E+1
-6.114E-1	7.980E+0	1.487E+1
-6.147E-1	8.016E+0	1.485E+1
-6.163E-1	7.909E+0	1.478E+1
-6.196E-1	7.990E+0	1.482E+1
-6.131E-1	7.883E+0	1.477E+1
-6.147E-1	7.837E+0	1.483E+1
-6.131E-1	8.006E+0	1.484E+1
-6.147E-1	7.987E+0	1.491E+1
-6.131E-1	8.052E+0	1.478E+1
-6.147E-1	7.876E+0	1.464E+1
-6.147E-1	7.996E+0	1.489E+1
-6.196E-1	7.993E+0	1.485E+1
-6.147E-1	8.006E+0	1.489E+1
-6.131E-1	7.906E+0	1.472E+1
-6.147E-1	7.925E+0	1.483E+1
-6.163E-1	7.993E+0	1.479E+1
-6.147E-1	8.016E+0	1.490E+1
-6.147E-1	8.022E+0	1.484E+1
-6.163E-1	7.996E+0	1.467E+1
-6.179E-1	7.899E+0	1.487E+1
-6.147E-1	7.996E+0	1.475E+1
-6.147E-1	7.880E+0	1.487E+1
-6.179E-1	7.977E+0	1.473E+1
-6.196E-1	7.990E+0	1.480E+1
-6.163E-1	7.847E+0	1.479E+1
-6.131E-1	7.961E+0	1.496E+1
-6.163E-1	8.048E+0	1.485E+1
-6.196E-1	8.090E+0	1.472E+1
-6.147E-1	7.828E+0	1.486E+1
-6.131E-1	7.915E+0	1.471E+1
-6.179E-1	7.957E+0	1.474E+1
-6.179E-1	7.987E+0	1.478E+1
-6.147E-1	8.013E+0	1.478E+1
-6.147E-1	7.837E+0	1.490E+1
-6.179E-1	7.938E+0	1.472E+1
-6.163E-1	7.983E+0	1.502E+1
-6.131E-1	7.928E+0	1.483E+1
-6.147E-1	8.013E+0	1.491E+1
-6.179E-1	7.919E+0	1.475E+1
-6.179E-1	7.977E+0	1.478E+1
-6.131E-1	8.016E+0	1.482E+1
-6.114E-1	8.009E+0	1.484E+1
-6.163E-1	7.854E+0	1.463E+1
-6.179E-1	8.039E+0	1.494E+1
-6.114E-1	8.000E+0	1.485E+1
-6.114E-1	7.899E+0	1.483E+1
-6.179E-1	7.964E+0	1.496E+1
-6.179E-1	7.961E+0	1.473E+1
-6.163E-1	7.880E+0	1.491E+1
-6.147E-1	7.980E+0	1.485E+1
-6.163E-1	8.035E+0	1.466E+1
-6.179E-1	7.860E+0	1.481E+1
-6.147E-1	7.922E+0	1.488E+1
-6.147E-1	7.909E+0	1.473E+1
-6.163E-1	8.000E+0	1.482E+1
-6.147E-1	7.961E+0	1.482E+1
-6.131E-1	7.957E+0	1.479E+1
-6.147E-1	7.928E+0	1.479E+1
-6.163E-1	7.948E+0	1.483E+1
-6.163E-1	7.957E+0	1.488E+1
-6.131E-1	8.035E+0	1.471E+1
-6.147E-1	7.932E+0	1.478E+1
-6.196E-1	8.032E+0	1.490E+1
-6.147E-1	7.974E+0	1.481E+1
-6.114E-1	7.844E+0	1.480E+1
-6.114E-1	7.967E+0	1.476E+1
-6.147E-1	8.019E+0	1.493E+1
-6.147E-1	7.948E+0	1.485E+1
-6.131E-1	7.967E+0	1.491E+1
-6.131E-1	8.042E+0	1.487E+1
-6.179E-1	7.961E+0	1.487E+1
-6.163E-1	7.987E+0	1.468E+1
-6.147E-1	7.944E+0	1.483E+1
-6.147E-1	7.928E+0	1.480E+1
-6.147E-1	7.987E+0	1.479E+1
-6.179E-1	7.867E+0	1.473E+1
-6.131E-1	7.899E+0	1.498E+1
-6.114E-1	7.977E+0	1.481E+1
-6.147E-1	7.925E+0	1.479E+1
-6.196E-1	7.961E+0	1.475E+1
-6.114E-1	7.928E+0	1.483E+1
-6.114E-1	8.029E+0	1.489E+1
-6.147E-1	7.915E+0	1.472E+1
-6.147E-1	7.883E+0	1.480E+1
-6.098E-1	8.107E+0	1.484E+1
-6.114E-1	7.928E+0	1.483E+1
-6.163E-1	7.915E+0	1.482E+1
-6.179E-1	7.863E+0	1.476E+1
-6.163E-1	7.925E+0	1.479E+1
-6.098E-1	7.837E+0	1.482E+1
-6.114E-1	8.068E+0	1.473E+1
-6.147E-1	7.983E+0	1.486E+1
-6.131E-1	7.873E+0	1.476E+1
-6.114E-1	7.906E+0	1.483E+1
-6.147E-1	8.006E+0	1.482E+1
-6.179E-1	7.909E+0	1.495E+1
-6.131E-1	7.951E+0	1.480E+1
-6.131E-1	7.870E+0	1.493E+1
-6.147E-1	7.928E+0	1.490E+1
-6.179E-1	7.970E+0	1.489E+1
-6.114E-1	7.996E+0	1.489E+1
-6.147E-1	7.974E+0	1.481E+1
-6.131E-1	7.983E+0	1.481E+1
-6.131E-1	7.993E+0	1.477E+1
-6.147E-1	7.964E+0	1.483E+1
-6.114E-1	7.967E+0	1.484E+1
-6.131E-1	7.957E+0	1.485E+1
-6.147E-1	7.919E+0	1.488E+1
-6.114E-1	7.951E+0	1.481E+1
-6.131E-1	8.013E+0	1.478E+1
-6.131E-1	7.818E+0	1.475E+1
-6.163E-1	8.042E+0	1.474E+1
-6.114E-1	8.016E+0	1.488E+1
-6.098E-1	7.919E+0	1.475E+1
-6.147E-1	7.951E+0	1.480E+1
-6.147E-1	7.902E+0	1.499E+1
-6.131E-1	7.951E+0	1.485E+1
-6.114E-1	7.906E+0	1.478E+1
-6.163E-1	7.844E+0	1.477E+1
-6.163E-1	7.987E+0	1.483E+1
-6.131E-1	7.938E+0	1.464E+1
-6.147E-1	7.828E+0	1.488E+1
-6.131E-1	7.996E+0	1.476E+1
-6.147E-1	8.000E+0	1.483E+1
-6.131E-1	7.915E+0	1.491E+1
-6.131E-1	7.932E+0	1.472E+1
-6.131E-1	7.896E+0	1.474E+1
-6.163E-1	7.896E+0	1.481E+1
-6.147E-1	8.039E+0	1.482E+1
-6.131E-1	7.980E+0	1.484E+1
-6.147E-1	7.922E+0	1.477E+1
-6.163E-1	7.961E+0	1.472E+1
-6.147E-1	7.860E+0	1.503E+1
-6.114E-1	8.055E+0	1.471E+1
-6.147E-1	7.977E+0	1.488E+1
-6.131E-1	7.912E+0	1.475E+1
-6.114E-1	7.938E+0	1.482E+1
-6.098E-1	8.074E+0	1.480E+1
-6.147E-1	7.961E+0	1.462E+1
-6.114E-1	8.032E+0	1.475E+1
-6.131E-1	8.090E+0	1.472E+1
-6.131E-1	7.837E+0	1.480E+1
-6.147E-1	8.006E+0	1.491E+1
-6.131E-1	8.013E+0	1.486E+1
-6.147E-1	7.996E+0	1.468E+1
-6.131E-1	7.980E+0	1.470E+1
-6.147E-1	7.974E+0	1.480E+1
-6.163E-1	7.889E+0	1.485E+1
-6.131E-1	7.996E+0	1.492E+1
-6.147E-1	7.941E+0	1.486E+1
-6.163E-1	8.022E+0	1.480E+1
-6.147E-1	7.941E+0	1.493E+1
-6.131E-1	7.964E+0	1.487E+1
-6.098E-1	7.993E+0	1.491E+1
-6.163E-1	7.925E+0	1.479E+1
-6.147E-1	7.970E+0	1.496E+1
-6.147E-1	7.932E+0	1.485E+1
-6.114E-1	8.042E+0	1.469E+1
-6.114E-1	7.967E+0	1.480E+1
-6.163E-1	7.967E+0	1.491E+1
-6.147E-1	8.045E+0	1.481E+1
-6.082E-1	7.996E+0	1.482E+1
-6.098E-1	7.987E+0	1.474E+1
-6.147E-1	8.032E+0	1.490E+1
-6.114E-1	7.912E+0	1.484E+1
-6.131E-1	8.016E+0	1.478E+1
-6.098E-1	8.061E+0	1.487E+1
-6.114E-1	7.954E+0	1.480E+1
-6.147E-1	7.977E+0	1.480E+1
-6.114E-1	8.065E+0	1.481E+1
-6.131E-1	7.977E+0	1.473E+1
-6.131E-1	8.032E+0	1.478E+1
-6.131E-1	8.039E+0	1.493E+1
-6.131E-1	7.919E+0	1.480E+1
-6.114E-1	8.052E+0	1.486E+1
-6.147E-1	7.967E+0	1.481E+1
-6.131E-1	7.854E+0	1.491E+1
-6.098E-1	7.993E+0	1.478E+1
-6.163E-1	7.834E+0	1.472E+1
-6.147E-1	7.870E+0	1.486E+1
-6.147E-1	7.928E+0	1.500E+1
-6.131E-1	7.837E+0	1.469E+1
-6.131E-1	7.925E+0	1.485E+1
-6.131E-1	8.055E+0	1.475E+1
-6.131E-1	7.974E+0	1.496E+1
-6.114E-1	7.967E+0	1.476E+1
-6.147E-1	7.990E+0	1.470E+1
-6.131E-1	7.922E+0	1.478E+1
-6.114E-1	7.951E+0	1.496E+1
-6.114E-1	7.957E+0	1.482E+1
-6.131E-1	7.980E+0	1.489E+1
-6.147E-1	7.993E+0	1.477E+1
-6.114E-1	7.902E+0	1.488E+1
-6.114E-1	7.957E+0	1.488E+1
-6.114E-1	7.896E+0	1.501E+1
-6.147E-1	7.876E+0	1.474E+1
-6.114E-1	7.954E+0	1.467E+1
-6.114E-1	7.906E+0	1.482E+1
-6.147E-1	8.026E+0	1.470E+1
-6.147E-1	8.019E+0	1.485E+1
-6.131E-1	7.983E+0	1.477E+1
-6.114E-1	7.925E+0	1.482E+1
-6.147E-1	8.026E+0	1.483E+1
-6.147E-1	7.980E+0	1.460E+1
-6.114E-1	8.048E+0	1.472E+1
-6.114E-1	7.935E+0	1.470E+1
-6.163E-1	7.996E+0	1.476E+1
-6.131E-1	7.967E+0	1.472E+1
-6.114E-1	7.980E+0	1.488E+1
-6.114E-1	7.880E+0	1.480E+1
-6.114E-1	7.996E+0	1.473E+1
-6.131E-1	7.957E+0	1.491E+1
-6.131E-1	8.042E+0	1.481E+1
-6.114E-1	8.032E+0	1.484E+1
-6.131E-1	7.893E+0	1.479E+1
-6.114E-1	8.068E+0	1.478E+1
-6.131E-1	7.967E+0	1.474E+1
-6.131E-1	8.042E+0	1.480E+1
-6.147E-1	8.003E+0	1.483E+1
-6.163E-1	7.983E+0	1.473E+1
-6.098E-1	8.032E+0	1.482E+1
-6.098E-1	7.938E+0	1.500E+1
-6.131E-1	7.983E+0	1.474E+1
-6.163E-1	7.977E+0	1.482E+1
-6.147E-1	7.909E+0	1.481E+1
-6.098E-1	7.906E+0	1.471E+1
-6.131E-1	7.818E+0	1.478E+1
-6.163E-1	7.889E+0	1.471E+1
-6.131E-1	7.857E+0	1.473E+1
-6.114E-1	8.048E+0	1.487E+1
-6.131E-1	7.896E+0	1.474E+1
-6.147E-1	8.022E+0	1.471E+1
-6.147E-1	7.983E+0	1.480E+1
-6.098E-1	7.967E+0	1.475E+1
-6.131E-1	7.941E+0	1.475E+1
-6.131E-1	7.919E+0	1.484E+1
-6.098E-1	8.013E+0	1.479E+1
-6.114E-1	7.974E+0	1.479E+1
-6.114E-1	7.831E+0	1.484E+1
-6.114E-1	7.954E+0	1.474E+1
-6.098E-1	7.919E+0	1.474E+1
-6.114E-1	7.932E+0	1.472E+1
-6.131E-1	7.948E+0	1.491E+1
-6.163E-1	7.899E+0	1.481E+1
-6.098E-1	8.006E+0	1.472E+1
-6.147E-1	7.902E+0	1.478E+1
-6.131E-1	8.013E+0	1.485E+1
-6.147E-1	8.110E+0	1.481E+1
-6.131E-1	7.977E+0	1.492E+1
-6.147E-1	7.974E+0	1.485E+1
-6.131E-1	7.906E+0	1.468E+1
-6.131E-1	8.003E+0	1.488E+1
-6.131E-1	7.870E+0	1.486E+1
-6.147E-1	7.964E+0	1.492E+1
-6.131E-1	8.016E+0	1.497E+1
-6.131E-1	7.954E+0	1.494E+1
-6.098E-1	8.048E+0	1.471E+1
-6.114E-1	8.009E+0	1.492E+1
-6.147E-1	8.022E+0	1.492E+1
-6.163E-1	7.857E+0	1.484E+1
-6.131E-1	7.847E+0	1.485E+1
-6.098E-1	7.857E+0	1.487E+1
-6.131E-1	7.876E+0	1.478E+1
-6.147E-1	7.977E+0	1.481E+1
-6.147E-1	7.909E+0	1.486E+1
-6.098E-1	8.022E+0	1.479E+1
-6.147E-1	7.977E+0	1.493E+1
-6.163E-1	8.022E+0	1.477E+1
-6.082E-1	7.941E+0	1.477E+1
-6.098E-1	7.831E+0	1.481E+1
-6.147E-1	7.928E+0	1.478E+1
-6.163E-1	7.961E+0	1.477E+1
-6.147E-1	7.932E+0	1.482E+1
-6.147E-1	7.753E+0	1.482E+1
-6.114E-1	7.977E+0	1.490E+1
-6.147E-1	8.006E+0	1.479E+1
-6.131E-1	8.013E+0	1.474E+1
-6.147E-1	7.970E+0	1.482E+1
-6.147E-1	7.928E+0	1.486E+1
-6.179E-1	7.873E+0	1.494E+1
-6.114E-1	7.847E+0	1.479E+1
-6.131E-1	7.967E+0	1.484E+1
-6.163E-1	7.906E+0	1.475E+1
-6.147E-1	7.957E+0	1.479E+1
-6.131E-1	8.032E+0	1.468E+1
-6.147E-1	7.967E+0	1.469E+1
-6.147E-1	7.977E+0	1.479E+1
-6.147E-1	7.990E+0	1.466E+1
-6.131E-1	7.883E+0	1.474E+1
-6.114E-1	7.932E+0	1.479E+1
-6.114E-1	7.860E+0	1.477E+1
-6.179E-1	7.961E+0	1.487E+1
-6.114E-1	7.928E+0	1.475E+1
-6.114E-1	7.889E+0	1.481E+1
-6.163E-1	7.932E+0	1.468E+1
-6.147E-1	7.964E+0	1.477E+1
-6.147E-1	7.873E+0	1.480E+1
-6.114E-1	7.935E+0	1.468E+1
-6.147E-1	7.993E+0	1.472E+1
-6.163E-1	7.938E+0	1.473E+1
-6.098E-1	7.961E+0	1.477E+1
-6.114E-1	7.893E+0	1.478E+1
-6.163E-1	8.039E+0	1.481E+1
-6.163E-1	8.094E+0	1.488E+1
-6.131E-1	8.016E+0	1.483E+1
-6.147E-1	7.980E+0	1.483E+1
-6.147E-1	7.983E+0	1.471E+1
-6.163E-1	7.928E+0	1.459E+1
-6.147E-1	7.961E+0	1.462E+1
-6.131E-1	7.948E+0	1.481E+1
-6.131E-1	7.977E+0	1.490E+1
-6.163E-1	7.974E+0	1.480E+1
-6.147E-1	7.951E+0	1.492E+1
-6.114E-1	7.948E+0	1.487E+1
-6.131E-1	7.863E+0	1.471E+1
-6.163E-1	7.870E+0	1.486E+1
-6.114E-1	7.983E+0	1.479E+1
-6.114E-1	7.867E+0	1.479E+1
-6.163E-1	7.889E+0	1.481E+1
-6.131E-1	8.055E+0	1.475E+1
-6.098E-1	7.922E+0	1.474E+1
-6.131E-1	8.013E+0	1.485E+1
-6.179E-1	7.915E+0	1.481E+1
-6.179E-1	7.990E+0	1.478E+1
-6.147E-1	7.932E+0	1.469E+1
-6.131E-1	8.035E+0	1.482E+1
-6.131E-1	7.941E+0	1.479E+1
-6.163E-1	7.893E+0	1.475E+1
-6.131E-1	7.883E+0	1.492E+1
-6.114E-1	7.880E+0	1.494E+1
-6.147E-1	7.919E+0	1.481E+1
-6.131E-1	7.983E+0	1.495E+1
-6.131E-1	7.919E+0	1.480E+1
-6.114E-1	7.987E+0	1.493E+1
-6.147E-1	7.854E+0	1.471E+1
-6.179E-1	7.980E+0	1.490E+1
-6.131E-1	8.039E+0	1.482E+1
-6.147E-1	7.909E+0	1.478E+1
-6.147E-1	8.100E+0	1.480E+1
-6.147E-1	7.970E+0	1.479E+1
-6.147E-1	7.951E+0	1.481E+1
-6.114E-1	8.065E+0	1.489E+1
-6.163E-1	7.996E+0	1.485E+1
-6.147E-1	7.867E+0	1.492E+1
-6.114E-1	7.977E+0	1.476E+1
-6.114E-1	7.919E+0	1.483E+1
-6.147E-1	7.993E+0	1.465E+1
-6.114E-1	7.954E+0	1.491E+1
-6.098E-1	8.061E+0	1.475E+1
-6.147E-1	7.876E+0	1.480E+1
-6.131E-1	8.055E+0	1.475E+1
-6.147E-1	7.857E+0	1.485E+1
-6.163E-1	8.039E+0	1.470E+1
-6.131E-1	7.824E+0	1.485E+1
-6.114E-1	7.873E+0	1.480E+1
-6.147E-1	7.977E+0	1.482E+1
-6.131E-1	7.967E+0	1.485E+1
-6.114E-1	7.899E+0	1.467E+1
-6.131E-1	7.938E+0	1.474E+1
-6.147E-1	7.870E+0	1.473E+1
-6.131E-1	7.883E+0	1.471E+1
-6.131E-1	7.996E+0	1.486E+1
-6.147E-1	7.919E+0	1.480E+1
-6.147E-1	8.019E+0	1.474E+1
-6.131E-1	7.944E+0	1.482E+1
-6.098E-1	8.048E+0	1.485E+1
-6.131E-1	7.896E+0	1.486E+1
-6.179E-1	8.039E+0	1.480E+1
-6.131E-1	7.925E+0	1.473E+1
-6.114E-1	7.977E+0	1.474E+1
-6.131E-1	8.107E+0	1.480E+1
-6.131E-1	8.003E+0	1.471E+1
-6.114E-1	7.941E+0	1.487E+1
-6.098E-1	7.993E+0	1.477E+1
-6.131E-1	8.022E+0	1.489E+1
-6.147E-1	7.876E+0	1.484E+1
-6.114E-1	7.896E+0	1.482E+1
-6.131E-1	7.909E+0	1.481E+1
-6.147E-1	8.013E+0	1.492E+1
-6.163E-1	7.996E+0	1.488E+1
-6.131E-1	7.948E+0	1.479E+1
-6.131E-1	7.970E+0	1.474E+1
-6.131E-1	7.954E+0	1.466E+1
-6.131E-1	7.993E+0	1.473E+1
-6.114E-1	7.951E+0	1.482E+1
-6.114E-1	8.003E+0	1.477E+1
-6.147E-1	8.058E+0	1.484E+1
-6.163E-1	7.857E+0	1.488E+1
-6.098E-1	7.932E+0	1.470E+1
-6.098E-1	8.013E+0	1.475E+1
-6.147E-1	7.961E+0	1.496E+1
-6.163E-1	7.919E+0	1.482E+1
-6.098E-1	8.016E+0	1.477E+1
-6.098E-1	7.974E+0	1.471E+1
-6.131E-1	7.935E+0	1.475E+1
-6.147E-1	7.919E+0	1.484E+1
-6.131E-1	7.967E+0	1.482E+1
-6.114E-1	7.883E+0	1.480E+1
-6.131E-1	7.857E+0	1.485E+1
-6.163E-1	7.993E+0	1.477E+1
-6.131E-1	7.886E+0	1.485E+1
-6.114E-1	7.841E+0	1.465E+1
-6.131E-1	7.876E+0	1.466E+1
-6.147E-1	7.987E+0	1.480E+1
-6.114E-1	7.902E+0	1.482E+1
-6.114E-1	7.889E+0	1.470E+1
-6.147E-1	7.944E+0	1.477E+1
-6.163E-1	8.039E+0	1.494E+1
-6.131E-1	8.006E+0	1.488E+1
-6.098E-1	8.071E+0	1.476E+1
-6.163E-1	7.983E+0	1.480E+1
-6.114E-1	7.954E+0	1.477E+1
-6.114E-1	7.954E+0	1.471E+1
-6.114E-1	7.980E+0	1.476E+1
-6.114E-1	7.847E+0	1.482E+1
-6.131E-1	8.019E+0	1.466E+1
-6.147E-1	7.948E+0	1.486E+1
-6.114E-1	7.876E+0	1.473E+1
-6.147E-1	7.954E+0	1.467E+1
-6.131E-1	7.831E+0	1.479E+1
-6.098E-1	7.932E+0	1.482E+1
-6.098E-1	8.013E+0	1.466E+1
-6.131E-1	7.938E+0	1.483E+1
-6.131E-1	7.932E+0	1.484E+1
-6.114E-1	7.961E+0	1.472E+1
-6.098E-1	7.951E+0	1.488E+1
-6.163E-1	7.857E+0	1.478E+1
-6.131E-1	7.967E+0	1.475E+1
-6.114E-1	7.883E+0	1.477E+1
-6.114E-1	7.863E+0	1.482E+1
-6.147E-1	7.944E+0	1.484E+1
-6.147E-1	7.915E+0	1.491E+1
-6.114E-1	7.967E+0	1.482E+1
-6.098E-1	7.844E+0	1.474E+1
-6.098E-1	8.029E+0	1.473E+1
-6.098E-1	7.922E+0	1.481E+1
-6.098E-1	7.983E+0	1.485E+1
-6.098E-1	7.961E+0	1.470E+1
-6.131E-1	8.068E+0	1.484E+1
-6.147E-1	7.977E+0	1.479E+1
-6.082E-1	8.013E+0	1.482E+1
-6.098E-1	7.876E+0	1.490E+1
-6.147E-1	7.944E+0	1.490E+1
-6.163E-1	7.938E+0	1.477E+1
-6.114E-1	7.957E+0	1.473E+1
-6.098E-1	8.107E+0	1.492E+1
-6.131E-1	7.948E+0	1.485E+1
-6.131E-1	8.039E+0	1.494E+1
-6.098E-1	7.990E+0	1.482E+1
-6.098E-1	8.019E+0	1.476E+1
-6.114E-1	7.886E+0	1.470E+1
-6.147E-1	7.980E+0	1.475E+1
-6.098E-1	7.954E+0	1.485E+1
-6.114E-1	8.035E+0	1.483E+1
-6.147E-1	7.912E+0	1.487E+1
-6.147E-1	7.919E+0	1.488E+1
-6.147E-1	7.922E+0	1.488E+1
-6.098E-1	7.957E+0	1.474E+1
-6.131E-1	8.000E+0	1.489E+1
-6.131E-1	7.941E+0	1.492E+1
-6.098E-1	7.951E+0	1.467E+1
-6.114E-1	7.847E+0	1.480E+1
-6.147E-1	7.935E+0	1.472E+1
-6.163E-1	7.977E+0	1.474E+1
-6.098E-1	7.919E+0	1.480E+1
-6.098E-1	7.987E+0	1.479E+1
-6.098E-1	8.035E+0	1.482E+1
-6.179E-1	8.042E+0	1.478E+1
-6.131E-1	7.938E+0	1.477E+1
-6.131E-1	8.026E+0	1.473E+1
-6.131E-1	7.867E+0	1.479E+1
-6.147E-1	7.938E+0	1.475E+1
-6.114E-1	7.990E+0	1.469E+1
-6.114E-1	7.941E+0	1.475E+1
-6.147E-1	7.977E+0	1.477E+1
-6.131E-1	7.886E+0	1.477E+1
-6.098E-1	8.019E+0	1.475E+1
-6.114E-1	7.990E+0	1.486E+1
-6.098E-1	8.035E+0	1.480E+1
-6.131E-1	8.029E+0	1.480E+1
-6.131E-1	7.948E+0	1.477E+1
-6.114E-1	7.951E+0	1.459E+1
-6.131E-1	7.880E+0	1.485E+1
-6.131E-1	7.957E+0	1.468E+1
-6.131E-1	7.993E+0	1.481E+1
-6.082E-1	7.993E+0	1.496E+1
-6.147E-1	7.850E+0	1.482E+1
-6.131E-1	7.983E+0	1.469E+1
-6.114E-1	7.834E+0	1.469E+1
-6.114E-1	7.944E+0	1.478E+1
-6.098E-1	8.016E+0	1.500E+1
-6.114E-1	8.026E+0	1.497E+1
-6.131E-1	7.983E+0	1.473E+1
-6.082E-1	7.964E+0	1.478E+1
-6.131E-1	7.919E+0	1.478E+1
-6.114E-1	7.893E+0	1.476E+1
-6.131E-1	7.919E+0	1.474E+1
-6.082E-1	8.006E+0	1.458E+1
-6.098E-1	7.824E+0	1.466E+1
-6.131E-1	8.026E+0	1.485E+1
-6.114E-1	8.045E+0	1.481E+1
-6.098E-1	7.876E+0	1.481E+1
-6.098E-1	7.970E+0	1.478E+1
-6.147E-1	7.876E+0	1.473E+1
-6.131E-1	7.925E+0	1.478E+1
-6.082E-1	7.961E+0	1.490E+1
-6.114E-1	7.893E+0	1.474E+1
-6.131E-1	8.065E+0	1.479E+1
-6.082E-1	7.987E+0	1.478E+1
-6.098E-1	7.873E+0	1.463E+1
-6.147E-1	7.854E+0	1.484E+1
-6.131E-1	7.935E+0	1.481E+1
-6.082E-1	7.925E+0	1.495E+1
-6.114E-1	7.928E+0	1.470E+1
-6.131E-1	7.919E+0	1.468E+1
-6.114E-1	7.889E+0	1.467E+1
-6.082E-1	7.983E+0	1.474E+1
-6.114E-1	7.964E+0	1.490E+1
-6.131E-1	7.987E+0	1.473E+1
-6.147E-1	8.013E+0	1.482E+1
-6.114E-1	7.970E+0	1.474E+1
-6.098E-1	7.932E+0	1.495E+1
-6.114E-1	8.003E+0	1.488E+1
-6.131E-1	7.957E+0	1.473E+1
-6.131E-1	7.964E+0	1.479E+1
-6.082E-1	7.957E+0	1.481E+1
-6.147E-1	7.951E+0	1.482E+1
-6.114E-1	7.977E+0	1.504E+1
-6.098E-1	8.009E+0	1.464E+1
-6.082E-1	7.925E+0	1.480E+1
-6.131E-1	7.935E+0	1.476E+1
-6.131E-1	7.896E+0	1.477E+1
-6.098E-1	7.987E+0	1.478E+1
-6.098E-1	7.977E+0	1.482E+1
-6.114E-1	7.951E+0	1.488E+1
-6.114E-1	7.993E+0	1.481E+1
-6.066E-1	7.987E+0	1.483E+1
-6.082E-1	7.967E+0	1.476E+1
-6.114E-1	7.876E+0	1.496E+1
-6.131E-1	7.964E+0	1.465E+1
-6.114E-1	7.750E+0	1.486E+1
-6.098E-1	7.919E+0	1.474E+1
-6.114E-1	7.967E+0	1.486E+1
-6.114E-1	7.941E+0	1.480E+1
-6.082E-1	7.938E+0	1.474E+1
-6.098E-1	7.990E+0	1.477E+1
-6.114E-1	8.065E+0	1.480E+1
-6.131E-1	7.922E+0	1.462E+1
-6.098E-1	7.961E+0	1.467E+1
-6.082E-1	7.828E+0	1.489E+1
-6.131E-1	7.857E+0	1.473E+1
-6.114E-1	7.893E+0	1.480E+1
-6.098E-1	7.980E+0	1.488E+1
-6.098E-1	7.951E+0	1.469E+1
-6.098E-1	7.932E+0	1.464E+1
-6.131E-1	7.957E+0	1.470E+1
-6.098E-1	7.993E+0	1.486E+1
-6.082E-1	7.964E+0	1.478E+1
-6.098E-1	8.039E+0	1.490E+1
-6.131E-1	8.016E+0	1.484E+1
-6.098E-1	7.970E+0	1.481E+1
-6.098E-1	7.957E+0	1.492E+1
-6.114E-1	8.039E+0	1.487E+1
-6.147E-1	7.893E+0	1.490E+1
-6.082E-1	7.996E+0	1.491E+1
-6.098E-1	7.873E+0	1.477E+1
-6.131E-1	8.009E+0	1.498E+1
-6.098E-1	8.058E+0	1.475E+1
-6.082E-1	8.006E+0	1.493E+1
-6.114E-1	7.850E+0	1.486E+1
-6.098E-1	7.951E+0	1.477E+1
-6.114E-1	8.097E+0	1.483E+1
-6.082E-1	8.022E+0	1.472E+1
-6.082E-1	7.860E+0	1.477E+1
-6.114E-1	8.000E+0	1.480E+1
-6.131E-1	8.055E+0	1.477E+1
-6.114E-1	7.987E+0	1.485E+1
-6.066E-1	7.919E+0	1.478E+1
-6.147E-1	7.954E+0	1.473E+1
-6.114E-1	7.974E+0	1.478E+1
-6.098E-1	7.964E+0	1.468E+1
-6.114E-1	7.993E+0	1.485E+1
-6.114E-1	8.009E+0	1.457E+1
-6.131E-1	8.065E+0	1.485E+1
-6.082E-1	7.967E+0	1.488E+1
-6.098E-1	8.009E+0	1.478E+1
-6.114E-1	7.948E+0	1.481E+1
-6.147E-1	7.880E+0	1.488E+1
-6.098E-1	7.983E+0	1.471E+1
-6.098E-1	7.818E+0	1.487E+1
-6.114E-1	7.996E+0	1.477E+1
-6.114E-1	7.841E+0	1.485E+1
-6.114E-1	7.821E+0	1.485E+1
-6.114E-1	7.906E+0	1.472E+1
-6.082E-1	7.980E+0	1.476E+1
-6.114E-1	8.003E+0	1.472E+1
-6.114E-1	7.996E+0	1.481E+1
-6.114E-1	7.837E+0	1.476E+1
-6.131E-1	7.896E+0	1.484E+1
-6.131E-1	8.116E+0	1.467E+1
-6.098E-1	8.026E+0	1.479E+1
-6.098E-1	7.993E+0	1.471E+1
-6.147E-1	7.983E+0	1.482E+1
-6.114E-1	7.867E+0	1.475E+1
-6.098E-1	7.906E+0	1.469E+1
-6.114E-1	7.880E+0	1.471E+1
-6.131E-1	7.957E+0	1.453E+1
-6.131E-1	7.980E+0	1.493E+1
-6.114E-1	7.909E+0	1.473E+1
-6.114E-1	7.987E+0	1.490E+1
-6.098E-1	8.042E+0	1.475E+1
-6.147E-1	7.880E+0	1.474E+1
-6.082E-1	8.052E+0	1.483E+1
-6.082E-1	7.987E+0	1.472E+1
-6.114E-1	7.983E+0	1.466E+1
-6.114E-1	7.769E+0	1.482E+1
-6.114E-1	8.048E+0	1.484E+1
-6.098E-1	7.880E+0	1.491E+1
-6.114E-1	8.035E+0	1.486E+1
-6.114E-1	7.970E+0	1.478E+1
-6.082E-1	8.022E+0	1.484E+1
-6.066E-1	7.906E+0	1.494E+1
-6.114E-1	7.883E+0	1.476E+1
-6.147E-1	8.055E+0	1.484E+1
-6.066E-1	8.019E+0	1.476E+1
-6.098E-1	7.919E+0	1.472E+1
-6.147E-1	7.808E+0	1.474E+1
-6.147E-1	8.000E+0	1.491E+1
-6.082E-1	7.974E+0	1.488E+1
-6.066E-1	7.906E+0	1.482E+1
-6.114E-1	7.961E+0	1.483E+1
-6.147E-1	8.065E+0	1.491E+1
-6.114E-1	7.815E+0	1.488E+1
-6.114E-1	7.964E+0	1.482E+1
-6.131E-1	7.909E+0	1.477E+1
-6.147E-1	7.932E+0	1.485E+1
-6.098E-1	7.932E+0	1.486E+1
-6.114E-1	7.811E+0	1.479E+1
-6.131E-1	7.909E+0	1.481E+1
-6.131E-1	7.886E+0	1.465E+1
-6.098E-1	7.928E+0	1.491E+1
-6.098E-1	7.915E+0	1.470E+1
-6.114E-1	7.974E+0	1.490E+1
-6.147E-1	8.055E+0	1.464E+1
-6.098E-1	7.980E+0	1.479E+1
-6.082E-1	7.935E+0	1.490E+1
-6.131E-1	7.792E+0	1.486E+1
-6.131E-1	8.003E+0	1.493E+1
-6.114E-1	8.000E+0	1.464E+1
-6.082E-1	7.983E+0	1.480E+1
-6.098E-1	7.967E+0	1.479E+1
-6.114E-1	7.944E+0	1.482E+1
-6.114E-1	7.974E+0	1.484E+1
-6.114E-1	7.980E+0	1.476E+1
-6.131E-1	7.980E+0	1.482E+1
-6.131E-1	7.996E+0	1.480E+1
-6.098E-1	8.103E+0	1.477E+1
-6.114E-1	7.906E+0	1.487E+1
-6.114E-1	7.896E+0	1.482E+1
-6.131E-1	8.009E+0	1.491E+1
-6.098E-1	7.886E+0	1.485E+1
-6.114E-1	7.850E+0	1.480E+1
-6.131E-1	7.886E+0	1.460E+1
-6.163E-1	8.081E+0	1.485E+1
-6.098E-1	7.967E+0	1.475E+1
-6.131E-1	7.915E+0	1.475E+1
-6.131E-1	7.828E+0	1.471E+1
-6.131E-1	7.912E+0	1.482E+1
-6.098E-1	7.932E+0	1.474E+1
-6.114E-1	7.970E+0	1.459E+1
-6.131E-1	7.932E+0	1.480E+1
-6.147E-1	7.873E+0	1.471E+1
-6.098E-1	7.928E+0	1.478E+1
-6.114E-1	7.805E+0	1.482E+1
-6.098E-1	7.983E+0	1.479E+1
-6.098E-1	7.954E+0	1.483E+1
-6.098E-1	7.889E+0	1.491E+1
-6.098E-1	7.896E+0	1.473E+1
-6.098E-1	8.045E+0	1.481E+1
-6.131E-1	7.974E+0	1.479E+1
-6.114E-1	7.961E+0	1.485E+1
-6.131E-1	7.993E+0	1.482E+1
-6.098E-1	8.032E+0	1.487E+1
-6.098E-1	8.006E+0	1.481E+1
-6.098E-1	7.974E+0	1.469E+1
-6.082E-1	7.854E+0	1.468E+1
-6.114E-1	8.019E+0	1.490E+1
-6.114E-1	7.987E+0	1.478E+1
-6.114E-1	7.896E+0	1.497E+1
-6.098E-1	7.938E+0	1.470E+1
-6.114E-1	7.967E+0	1.484E+1
-6.163E-1	8.006E+0	1.474E+1
-6.082E-1	7.834E+0	1.483E+1
-6.082E-1	7.983E+0	1.477E+1
-6.114E-1	8.019E+0	1.468E+1
-6.131E-1	7.919E+0	1.465E+1
-6.147E-1	7.802E+0	1.478E+1
-6.098E-1	7.896E+0	1.478E+1
-6.114E-1	7.990E+0	1.478E+1
-6.131E-1	7.935E+0	1.464E+1
-6.082E-1	7.980E+0	1.472E+1
-6.082E-1	7.932E+0	1.494E+1
-6.098E-1	7.824E+0	1.473E+1
-6.114E-1	7.893E+0	1.502E+1
-6.082E-1	7.925E+0	1.469E+1
-6.098E-1	7.902E+0	1.466E+1
-6.131E-1	7.961E+0	1.466E+1
-6.114E-1	7.970E+0	1.488E+1
-6.098E-1	8.029E+0	1.476E+1
-6.114E-1	7.983E+0	1.475E+1
-6.098E-1	7.893E+0	1.463E+1
-6.131E-1	7.854E+0	1.470E+1
-6.114E-1	7.941E+0	1.476E+1
-6.066E-1	7.831E+0	1.465E+1
-6.098E-1	7.844E+0	1.472E+1
-6.114E-1	7.831E+0	1.476E+1
-6.098E-1	7.880E+0	1.486E+1
-6.114E-1	7.935E+0	1.469E+1
-6.098E-1	7.938E+0	1.467E+1
-6.131E-1	7.928E+0	1.474E+1
-6.114E-1	8.065E+0	1.480E+1
-6.082E-1	7.951E+0	1.495E+1
-6.147E-1	7.983E+0	1.480E+1
-6.082E-1	7.935E+0	1.486E+1
-6.082E-1	7.996E+0	1.473E+1
-6.098E-1	7.880E+0	1.468E+1
-6.114E-1	7.883E+0	1.487E+1
-6.114E-1	7.928E+0	1.487E+1
-6.098E-1	7.841E+0	1.480E+1
-6.066E-1	7.951E+0	1.470E+1
-6.114E-1	7.948E+0	1.475E+1
-6.114E-1	8.081E+0	1.490E+1
-6.114E-1	8.065E+0	1.484E+1
-6.098E-1	7.915E+0	1.475E+1
-6.131E-1	7.974E+0	1.474E+1
-6.114E-1	7.854E+0	1.485E+1
-6.098E-1	7.964E+0	1.497E+1
-6.098E-1	7.964E+0	1.481E+1
-6.131E-1	7.880E+0	1.484E+1
-6.131E-1	7.964E+0	1.472E+1
-6.114E-1	7.847E+0	1.484E+1
-6.050E-1	7.996E+0	1.469E+1
-6.163E-1	7.876E+0	1.473E+1
-6.114E-1	7.954E+0	1.481E+1
-6.082E-1	8.016E+0	1.480E+1
-6.098E-1	7.824E+0	1.465E+1
-6.147E-1	7.977E+0	1.484E+1
-6.114E-1	8.084E+0	1.487E+1
-6.147E-1	7.974E+0	1.467E+1
-6.098E-1	7.983E+0	1.477E+1
-6.131E-1	7.932E+0	1.476E+1
-6.131E-1	7.799E+0	1.483E+1
-6.098E-1	7.983E+0	1.456E+1
-6.114E-1	8.022E+0	1.464E+1
-6.131E-1	7.935E+0	1.486E+1
-6.114E-1	7.941E+0	1.494E+1
-6.114E-1	7.948E+0	1.486E+1
-6.098E-1	7.948E+0	1.451E+1
-6.114E-1	7.889E+0	1.473E+1
-6.131E-1	7.941E+0	1.481E+1
-6.098E-1	7.925E+0	1.478E+1
-6.114E-1	7.902E+0	1.492E+1
-6.082E-1	8.009E+0	1.480E+1
-6.114E-1	8.019E+0	1.480E+1
-6.098E-1	7.954E+0	1.471E+1
-6.098E-1	8.045E+0	1.466E+1
-6.131E-1	8.000E+0	1.479E+1
-6.098E-1	7.889E+0	1.492E+1
-6.131E-1	8.013E+0	1.490E+1
-6.114E-1	7.941E+0	1.481E+1
-6.114E-1	7.860E+0	1.488E+1
-6.114E-1	7.902E+0	1.482E+1
-6.098E-1	7.954E+0	1.475E+1
-6.098E-1	7.967E+0	1.464E+1
-6.098E-1	7.961E+0	1.469E+1
-6.131E-1	8.003E+0	1.481E+1
-6.098E-1	7.954E+0	1.494E+1
-6.114E-1	7.957E+0	1.482E+1
-6.114E-1	7.954E+0	1.484E+1
-6.131E-1	7.954E+0	1.480E+1
-6.098E-1	7.922E+0	1.469E+1
-6.098E-1	7.970E+0	1.483E+1
-6.082E-1	7.909E+0	1.488E+1
-6.131E-1	8.032E+0	1.483E+1
-6.098E-1	8.019E+0	1.474E+1
-6.098E-1	7.870E+0	1.483E+1
-6.131E-1	7.857E+0	1.480E+1
-6.131E-1	7.925E+0	1.481E+1
-6.131E-1	8.055E+0	1.487E+1
-6.082E-1	7.880E+0	1.507E+1
-6.147E-1	7.951E+0	1.480E+1
-6.131E-1	7.857E+0	1.476E+1
-6.098E-1	7.857E+0	1.481E+1
-6.114E-1	7.948E+0	1.482E+1
-6.131E-1	8.009E+0	1.477E+1
-6.147E-1	7.919E+0	1.480E+1
-6.114E-1	7.857E+0	1.478E+1
-6.098E-1	7.867E+0	1.477E+1
-6.131E-1	7.912E+0	1.488E+1
-6.131E-1	7.954E+0	1.483E+1
-6.131E-1	7.935E+0	1.486E+1
-6.082E-1	7.915E+0	1.484E+1
-6.131E-1	7.977E+0	1.483E+1
-6.131E-1	7.756E+0	1.476E+1
-6.114E-1	7.996E+0	1.468E+1
-6.114E-1	7.964E+0	1.469E+1
-6.131E-1	7.935E+0	1.491E+1
-6.147E-1	8.026E+0	1.489E+1
-6.147E-1	7.899E+0	1.480E+1
-6.098E-1	7.857E+0	1.482E+1
-6.131E-1	7.889E+0	1.484E+1
-6.114E-1	8.084E+0	1.479E+1
-6.066E-1	8.061E+0	1.478E+1
-6.114E-1	8.035E+0	1.477E+1
-6.114E-1	8.052E+0	1.472E+1
-6.131E-1	7.941E+0	1.476E+1
-6.098E-1	8.061E+0	1.477E+1
-6.114E-1	8.009E+0	1.481E+1
-6.131E-1	7.932E+0	1.482E+1
-6.131E-1	7.854E+0	1.477E+1
-6.114E-1	7.954E+0	1.489E+1
-6.114E-1	7.977E+0	1.481E+1
-6.147E-1	7.906E+0	1.491E+1
-6.131E-1	7.967E+0	1.486E+1
-6.131E-1	7.883E+0	1.472E+1
-6.082E-1	7.870E+0	1.473E+1
-6.114E-1	8.006E+0	1.478E+1
-6.163E-1	7.961E+0	1.475E+1
-6.114E-1	8.090E+0	1.472E+1
-6.114E-1	7.922E+0	1.475E+1
-6.114E-1	7.857E+0	1.474E+1
-6.098E-1	7.912E+0	1.479E+1
-6.066E-1	7.983E+0	1.476E+1
-6.098E-1	7.990E+0	1.473E+1
-6.131E-1	7.967E+0	1.476E+1
-6.131E-1	7.925E+0	1.470E+1
-6.098E-1	7.886E+0	1.466E+1
-6.098E-1	7.964E+0	1.476E+1
-6.131E-1	8.087E+0	1.478E+1
-6.114E-1	7.889E+0	1.475E+1
-6.098E-1	7.935E+0	1.469E+1
-6.114E-1	7.974E+0	1.488E+1
-6.131E-1	7.938E+0	1.466E+1
-6.147E-1	8.022E+0	1.483E+1
-6.098E-1	7.951E+0	1.476E+1
-6.114E-1	8.000E+0	1.466E+1
-6.114E-1	8.022E+0	1.469E+1
-6.147E-1	7.863E+0	1.462E+1
-6.147E-1	7.948E+0	1.481E+1
-6.098E-1	7.893E+0	1.487E+1
-6.114E-1	7.896E+0	1.485E+1
-6.114E-1	7.919E+0	1.484E+1
-6.114E-1	7.880E+0	1.490E+1
-6.114E-1	7.938E+0	1.468E+1
-6.147E-1	7.993E+0	1.482E+1
-6.163E-1	7.944E+0	1.477E+1
-6.131E-1	7.970E+0	1.485E+1
-6.114E-1	8.035E+0	1.472E+1
-6.114E-1	8.013E+0	1.468E+1
-6.131E-1	8.052E+0	1.489E+1
-6.147E-1	8.022E+0	1.482E+1
-6.114E-1	7.938E+0	1.476E+1
-6.131E-1	7.925E+0	1.477E+1
-6.147E-1	8.019E+0	1.469E+1
-6.114E-1	8.042E+0	1.474E+1
-6.082E-1	8.039E+0	1.498E+1
-6.114E-1	7.850E+0	1.474E+1
-6.147E-1	7.932E+0	1.475E+1
-6.147E-1	8.006E+0	1.496E+1
-6.114E-1	7.987E+0	1.476E+1
-6.114E-1	7.850E+0	1.484E+1
-6.131E-1	7.993E+0	1.472E+1
-6.114E-1	7.909E+0	1.484E+1
-6.082E-1	8.039E+0	1.481E+1
-6.114E-1	7.893E+0	1.467E+1
-6.163E-1	7.867E+0	1.478E+1
-6.114E-1	7.983E+0	1.485E+1
-6.098E-1	8.035E+0	1.471E+1
-6.098E-1	8.009E+0	1.480E+1
-6.163E-1	8.000E+0	1.477E+1
-6.147E-1	7.912E+0	1.491E+1
-6.098E-1	8.071E+0	1.480E+1
-6.147E-1	7.928E+0	1.489E+1
-6.131E-1	7.987E+0	1.484E+1
-6.114E-1	7.876E+0	1.480E+1
-6.131E-1	7.967E+0	1.475E+1
-6.114E-1	7.935E+0	1.456E+1
-6.131E-1	7.834E+0	1.462E+1
-6.147E-1	7.935E+0	1.490E+1
-6.114E-1	7.983E+0	1.486E+1
-6.114E-1	8.019E+0	1.472E+1
-6.147E-1	7.935E+0	1.477E+1
-6.114E-1	7.863E+0	1.480E+1
-6.131E-1	7.883E+0	1.479E+1
-6.147E-1	7.932E+0	1.489E+1
-6.163E-1	7.941E+0	1.473E+1
-6.131E-1	7.935E+0	1.475E+1
-6.131E-1	7.983E+0	1.473E+1
-6.114E-1	7.970E+0	1.492E+1
-6.147E-1	7.906E+0	1.480E+1
-6.131E-1	7.919E+0	1.476E+1
-6.114E-1	7.964E+0	1.477E+1
-6.163E-1	7.837E+0	1.496E+1
-6.147E-1	8.035E+0	1.487E+1
-6.114E-1	8.009E+0	1.481E+1
-6.082E-1	7.977E+0	1.473E+1
-6.131E-1	7.919E+0	1.473E+1
-6.163E-1	7.990E+0	1.483E+1
-6.114E-1	8.022E+0	1.462E+1
-6.114E-1	7.915E+0	1.474E+1
-6.131E-1	7.922E+0	1.471E+1
-6.163E-1	7.990E+0	1.478E+1
-6.114E-1	7.954E+0	1.470E+1
-6.114E-1	7.954E+0	1.483E+1
-6.147E-1	7.932E+0	1.468E+1
-6.147E-1	7.954E+0	1.491E+1
-6.114E-1	7.951E+0	1.471E+1
-6.131E-1	7.906E+0	1.478E+1
-6.163E-1	7.983E+0	1.477E+1
-6.131E-1	7.974E+0	1.469E+1
-6.114E-1	7.932E+0	1.494E+1
-6.098E-1	7.961E+0	1.465E+1
-6.114E-1	7.870E+0	1.475E+1
-6.114E-1	7.964E+0	1.481E+1
-6.131E-1	7.880E+0	1.472E+1
-6.082E-1	7.967E+0	1.483E+1
-6.131E-1	7.996E+0	1.463E+1
-6.147E-1	7.919E+0	1.474E+1
-6.114E-1	7.925E+0	1.490E+1
-6.114E-1	7.915E+0	1.496E+1
-6.147E-1	7.974E+0	1.481E+1
-6.163E-1	7.983E+0	1.478E+1
-6.131E-1	8.029E+0	1.479E+1
-6.114E-1	7.886E+0	1.476E+1
-6.163E-1	7.906E+0	1.481E+1
-6.163E-1	7.873E+0	1.465E+1
-6.147E-1	7.906E+0	1.494E+1
-6.131E-1	7.935E+0	1.486E+1
-6.131E-1	7.928E+0	1.486E+1
-6.131E-1	7.977E+0	1.493E+1
-6.131E-1	8.006E+0	1.482E+1
-6.131E-1	7.974E+0	1.480E+1
-6.147E-1	8.055E+0	1.474E+1
-6.114E-1	7.977E+0	1.480E+1
-6.114E-1	8.009E+0	1.482E+1
-6.131E-1	7.987E+0	1.480E+1
-6.147E-1	7.987E+0	1.474E+1
-6.147E-1	7.893E+0	1.477E+1
-6.114E-1	8.087E+0	1.463E+1
-6.114E-1	7.886E+0	1.477E+1
-6.131E-1	7.831E+0	1.487E+1
-6.163E-1	8.009E+0	1.462E+1
-6.114E-1	8.048E+0	1.489E+1
-6.098E-1	7.996E+0	1.487E+1
-6.131E-1	7.935E+0	1.489E+1
-6.147E-1	8.100E+0	1.469E+1
-6.098E-1	7.941E+0	1.486E+1
-6.114E-1	7.974E+0	1.474E+1
-6.131E-1	7.925E+0	1.468E+1
-6.147E-1	7.847E+0	1.476E+1
-6.147E-1	7.915E+0	1.487E+1
-6.131E-1	7.811E+0	1.489E+1
-6.131E-1	7.915E+0	1.472E+1
-6.163E-1	7.896E+0	1.480E+1
-6.098E-1	7.954E+0	1.490E+1
-6.098E-1	7.896E+0	1.483E+1
-6.098E-1	7.970E+0	1.469E+1
-6.131E-1	7.876E+0	1.481E+1
-6.131E-1	7.912E+0	1.478E+1
-6.131E-1	7.977E+0	1.476E+1
-6.147E-1	8.065E+0	1.479E+1
-6.131E-1	7.970E+0	1.472E+1
-6.179E-1	8.087E+0	1.494E+1
-6.114E-1	7.880E+0	1.486E+1
-6.163E-1	8.035E+0	1.472E+1
-6.147E-1	7.896E+0	1.486E+1
-6.131E-1	8.029E+0	1.477E+1
-6.131E-1	7.886E+0	1.475E+1
-6.131E-1	7.928E+0	1.473E+1
-6.147E-1	7.993E+0	1.482E+1
-6.114E-1	7.970E+0	1.475E+1
-6.114E-1	7.935E+0	1.471E+1
-6.147E-1	7.983E+0	1.477E+1
-6.163E-1	7.896E+0	1.478E+1
-6.131E-1	7.935E+0	1.487E+1
-6.147E-1	7.789E+0	1.474E+1
-6.131E-1	8.009E+0	1.486E+1
-6.147E-1	7.932E+0	1.464E+1
-6.114E-1	7.967E+0	1.471E+1
-6.098E-1	7.935E+0	1.479E+1
-6.147E-1	7.935E+0	1.480E+1
-6.163E-1	7.909E+0	1.462E+1
-6.131E-1	7.977E+0	1.485E+1
-6.114E-1	7.844E+0	1.476E+1
-6.147E-1	7.850E+0	1.476E+1
-6.098E-1	7.876E+0	1.484E+1
-6.114E-1	7.944E+0	1.468E+1
-6.098E-1	7.922E+0	1.471E+1
-6.147E-1	7.987E+0	1.463E+1
-6.147E-1	7.889E+0	1.475E+1
-6.147E-1	7.941E+0	1.476E+1
-6.114E-1	7.951E+0	1.492E+1
-6.147E-1	7.912E+0	1.470E+1
-6.163E-1	7.857E+0	1.488E+1
-6.163E-1	8.019E+0	1.458E+1
-6.082E-1	7.987E+0	1.487E+1
-6.131E-1	8.000E+0	1.479E+1
-6.131E-1	7.828E+0	1.470E+1
-6.114E-1	7.948E+0	1.489E+1
-6.114E-1	8.042E+0	1.470E+1
-6.147E-1	7.876E+0	1.497E+1
-6.163E-1	7.932E+0	1.475E+1
-6.114E-1	7.987E+0	1.465E+1
-6.147E-1	7.964E+0	1.474E+1
-6.147E-1	7.899E+0	1.479E+1
-6.147E-1	7.993E+0	1.479E+1
-6.131E-1	7.899E+0	1.477E+1
-6.114E-1	7.983E+0	1.478E+1
-6.147E-1	7.883E+0	1.471E+1
-6.179E-1	7.967E+0	1.482E+1
-6.114E-1	7.974E+0	1.494E+1
-6.114E-1	7.957E+0	1.478E+1
-6.147E-1	7.935E+0	1.479E+1
-6.147E-1	7.983E+0	1.498E+1
-6.114E-1	7.941E+0	1.480E+1
-6.114E-1	7.996E+0	1.462E+1
-6.131E-1	8.003E+0	1.482E+1
-6.131E-1	7.996E+0	1.473E+1
-6.114E-1	7.915E+0	1.478E+1
-6.114E-1	7.961E+0	1.488E+1
-6.131E-1	8.039E+0	1.470E+1
-6.147E-1	8.032E+0	1.483E+1
-6.131E-1	7.987E+0	1.491E+1
-6.114E-1	7.870E+0	1.486E+1
-6.147E-1	8.035E+0	1.474E+1
-6.131E-1	7.860E+0	1.480E+1
-6.098E-1	8.016E+0	1.474E+1
-6.114E-1	7.993E+0	1.488E+1
-6.131E-1	7.951E+0	1.487E+1
-6.114E-1	7.961E+0	1.481E+1
-6.098E-1	7.951E+0	1.488E+1
-6.114E-1	7.815E+0	1.481E+1
-6.131E-1	7.821E+0	1.476E+1
-6.147E-1	7.983E+0	1.485E+1
-6.131E-1	7.854E+0	1.489E+1
-6.098E-1	7.980E+0	1.470E+1
-6.163E-1	7.841E+0	1.465E+1
-6.131E-1	7.938E+0	1.470E+1
-6.163E-1	7.867E+0	1.476E+1
-6.147E-1	7.983E+0	1.480E+1
-6.163E-1	8.016E+0	1.490E+1
-6.163E-1	7.957E+0	1.478E+1
-6.131E-1	7.983E+0	1.482E+1
-6.114E-1	7.938E+0	1.480E+1
-6.147E-1	7.996E+0	1.473E+1
-6.163E-1	7.938E+0	1.466E+1
-6.147E-1	7.980E+0	1.474E+1
-6.131E-1	7.857E+0	1.488E+1
-6.163E-1	7.967E+0	1.477E+1
-6.179E-1	7.902E+0	1.486E+1
-6.163E-1	7.967E+0	1.481E+1
-6.131E-1	7.980E+0	1.476E+1
-6.147E-1	7.938E+0	1.476E+1
-6.196E-1	7.938E+0	1.474E+1
-6.163E-1	8.013E+0	1.485E+1
-6.131E-1	7.935E+0	1.482E+1
-6.147E-1	7.974E+0	1.471E+1
-6.147E-1	7.876E+0	1.485E+1
-6.147E-1	7.906E+0	1.476E+1
-6.131E-1	7.980E+0	1.475E+1
-6.147E-1	7.912E+0	1.466E+1
-6.179E-1	7.906E+0	1.472E+1
-6.114E-1	7.980E+0	1.465E+1
-6.131E-1	8.084E+0	1.465E+1
-6.147E-1	7.987E+0	1.475E+1
-6.163E-1	7.847E+0	1.473E+1
-6.098E-1	7.928E+0	1.479E+1
-6.131E-1	7.932E+0	1.483E+1
-6.147E-1	8.035E+0	1.483E+1
-6.163E-1	8.016E+0	1.460E+1
-6.114E-1	7.850E+0	1.470E+1
-6.147E-1	8.003E+0	1.470E+1
-6.163E-1	7.993E+0	1.472E+1
-6.131E-1	7.964E+0	1.478E+1
-6.131E-1	7.996E+0	1.474E+1
-6.131E-1	7.932E+0	1.483E+1
-6.147E-1	7.883E+0	1.468E+1
-6.163E-1	7.912E+0	1.482E+1
-6.114E-1	7.935E+0	1.470E+1
-6.114E-1	7.857E+0	1.482E+1
-6.147E-1	7.941E+0	1.490E+1
-6.147E-1	7.876E+0	1.470E+1
-6.147E-1	7.925E+0	1.488E+1
-6.114E-1	8.032E+0	1.482E+1
-6.163E-1	7.867E+0	1.476E+1
-6.131E-1	8.032E+0	1.475E+1
-6.131E-1	7.951E+0	1.473E+1
-6.131E-1	8.029E+0	1.466E+1
-6.131E-1	7.964E+0	1.479E+1
-6.147E-1	7.948E+0	1.481E+1
-6.131E-1	7.977E+0	1.471E+1
-6.098E-1	7.948E+0	1.476E+1
-6.147E-1	7.977E+0	1.477E+1
-6.179E-1	7.906E+0	1.482E+1
-6.082E-1	8.035E+0	1.484E+1
-6.114E-1	7.886E+0	1.487E+1
-6.114E-1	7.873E+0	1.472E+1
-6.131E-1	7.951E+0	1.481E+1
-6.131E-1	7.944E+0	1.486E+1
-6.114E-1	7.944E+0	1.476E+1
-6.147E-1	7.919E+0	1.465E+1
-6.131E-1	7.990E+0	1.486E+1
-6.147E-1	7.980E+0	1.486E+1
-6.114E-1	7.961E+0	1.470E+1
-6.147E-1	7.915E+0	1.494E+1
-6.163E-1	7.987E+0	1.484E+1
-6.114E-1	7.996E+0	1.479E+1
-6.114E-1	8.016E+0	1.483E+1
-6.098E-1	8.065E+0	1.486E+1
-6.131E-1	8.003E+0	1.473E+1
-6.131E-1	7.957E+0	1.490E+1
-6.114E-1	7.928E+0	1.474E+1
-6.147E-1	7.883E+0	1.482E+1
-6.147E-1	7.899E+0	1.476E+1
-6.114E-1	7.977E+0	1.464E+1
-6.114E-1	7.841E+0	1.476E+1
-6.147E-1	7.948E+0	1.491E+1
-6.114E-1	7.873E+0	1.478E+1
-6.114E-1	7.847E+0	1.488E+1
-6.131E-1	7.996E+0	1.470E+1
-6.147E-1	8.000E+0	1.477E+1
-6.147E-1	8.006E+0	1.478E+1
-6.131E-1	7.980E+0	1.487E+1
-6.098E-1	8.042E+0	1.478E+1
-6.147E-1	7.928E+0	1.474E+1
-6.131E-1	8.058E+0	1.487E+1
-6.098E-1	8.013E+0	1.487E+1
-6.114E-1	7.870E+0	1.485E+1
-6.147E-1	7.912E+0	1.483E+1
-6.147E-1	8.013E+0	1.480E+1
-6.114E-1	7.883E+0	1.488E+1
-6.114E-1	7.964E+0	1.473E+1
-6.131E-1	7.870E+0	1.476E+1
-6.147E-1	7.983E+0	1.478E+1
-6.147E-1	7.941E+0	1.473E+1
-6.114E-1	7.896E+0	1.486E+1
-6.147E-1	7.980E+0	1.477E+1
-6.131E-1	7.961E+0	1.470E+1
-6.131E-1	8.048E+0	1.473E+1
-6.114E-1	8.087E+0	1.478E+1
-6.163E-1	7.951E+0	1.486E+1
-6.163E-1	7.983E+0	1.468E+1
-6.131E-1	7.977E+0	1.482E+1
-6.131E-1	7.970E+0	1.483E+1
-6.098E-1	8.009E+0	1.472E+1
-6.114E-1	7.944E+0	1.482E+1
-6.098E-1	8.058E+0	1.475E+1
-6.098E-1	7.964E+0	1.478E+1
-6.114E-1	8.026E+0	1.490E+1
-6.163E-1	7.873E+0	1.474E+1
-6.098E-1	7.919E+0	1.483E+1
-6.114E-1	7.977E+0	1.477E+1
-6.131E-1	7.944E+0	1.481E+1
-6.163E-1	7.925E+0	1.471E+1
-6.098E-1	7.990E+0	1.479E+1
-6.098E-1	8.009E+0	1.487E+1
-6.147E-1	7.906E+0	1.484E+1
-6.179E-1	7.990E+0	1.494E+1
-6.114E-1	7.922E+0	1.483E+1
-6.114E-1	7.909E+0	1.476E+1
-6.114E-1	7.925E+0	1.457E+1
-6.131E-1	8.013E+0	1.488E+1
-6.114E-1	7.889E+0	1.482E+1
-6.114E-1	7.925E+0	1.476E+1
-6.114E-1	7.944E+0	1.479E+1
-6.131E-1	7.928E+0	1.467E+1
-6.131E-1	8.042E+0	1.486E+1
-6.098E-1	7.961E+0	1.496E+1
-6.131E-1	7.961E+0	1.456E+1
-6.131E-1	7.970E+0	1.466E+1
-6.114E-1	8.035E+0	1.472E+1
-6.114E-1	8.009E+0	1.495E+1
-6.131E-1	7.977E+0	1.469E+1
-6.131E-1	7.834E+0	1.484E+1
-6.131E-1	7.876E+0	1.481E+1
-6.066E-1	7.902E+0	1.477E+1
-6.131E-1	7.935E+0	1.482E+1
-6.147E-1	7.941E+0	1.495E+1
-6.114E-1	7.909E+0	1.473E+1
-6.114E-1	7.938E+0	1.477E+1
-6.114E-1	7.983E+0	1.469E+1
-6.114E-1	7.944E+0	1.477E+1
-6.114E-1	7.980E+0	1.483E+1
-6.114E-1	7.964E+0	1.485E+1
-6.114E-1	7.932E+0	1.475E+1
-6.131E-1	8.032E+0	1.481E+1
-6.131E-1	7.987E+0	1.478E+1
-6.131E-1	8.019E+0	1.460E+1
-6.147E-1	7.948E+0	1.477E+1
-6.131E-1	7.899E+0	1.476E+1
-6.114E-1	7.873E+0	1.474E+1
-6.114E-1	8.013E+0	1.489E+1
-6.163E-1	7.980E+0	1.476E+1
-6.147E-1	7.919E+0	1.480E+1
-6.114E-1	7.987E+0	1.465E+1
-6.082E-1	8.009E+0	1.490E+1
-6.114E-1	7.954E+0	1.477E+1
-6.147E-1	7.932E+0	1.492E+1
-6.114E-1	7.899E+0	1.483E+1
-6.114E-1	8.081E+0	1.481E+1
-6.114E-1	8.013E+0	1.483E+1
-6.098E-1	7.970E+0	1.487E+1
-6.131E-1	7.996E+0	1.483E+1
-6.114E-1	7.983E+0	1.485E+1
-6.131E-1	7.941E+0	1.455E+1
-6.147E-1	7.899E+0	1.491E+1
-6.114E-1	7.909E+0	1.484E+1
-6.114E-1	7.987E+0	1.476E+1
-6.098E-1	7.876E+0	1.485E+1
-6.147E-1	7.977E+0	1.478E+1
-6.114E-1	8.016E+0	1.476E+1
-6.098E-1	7.805E+0	1.482E+1
-6.147E-1	7.863E+0	1.485E+1
-6.114E-1	7.932E+0	1.483E+1
-6.098E-1	7.925E+0	1.471E+1
-6.131E-1	7.957E+0	1.491E+1
-6.114E-1	8.084E+0	1.482E+1
-6.131E-1	7.957E+0	1.477E+1
-6.131E-1	7.928E+0	1.470E+1
-6.131E-1	7.909E+0	1.470E+1
-6.131E-1	7.880E+0	1.469E+1
-6.114E-1	8.003E+0	1.465E+1
-6.066E-1	7.854E+0	1.483E+1
-6.114E-1	8.087E+0	1.471E+1
-6.163E-1	7.873E+0	1.472E+1
-6.147E-1	8.029E+0	1.469E+1
-6.114E-1	7.948E+0	1.480E+1
-6.114E-1	7.938E+0	1.483E+1
-6.131E-1	7.837E+0	1.482E+1
-6.147E-1	8.035E+0	1.478E+1
-6.098E-1	7.941E+0	1.485E+1
-6.098E-1	7.880E+0	1.479E+1
-6.131E-1	7.863E+0	1.491E+1
-6.131E-1	7.983E+0	1.470E+1
-6.131E-1	7.974E+0	1.484E+1
-6.114E-1	7.919E+0	1.491E+1
-6.163E-1	8.000E+0	1.478E+1
-6.147E-1	7.957E+0	1.490E+1
-6.114E-1	7.983E+0	1.486E+1
-6.114E-1	7.964E+0	1.469E+1
-6.131E-1	7.860E+0	1.474E+1
-6.114E-1	7.954E+0	1.475E+1
-6.131E-1	7.977E+0	1.493E+1
-6.114E-1	7.938E+0	1.474E+1
-6.147E-1	7.928E+0	1.475E+1
-6.147E-1	7.902E+0	1.487E+1
-6.114E-1	7.987E+0	1.475E+1
-6.131E-1	7.919E+0	1.476E+1
-6.131E-1	7.867E+0	1.483E+1
-6.114E-1	7.909E+0	1.483E+1
-6.114E-1	7.944E+0	1.483E+1
-6.114E-1	7.932E+0	1.479E+1
-6.114E-1	7.870E+0	1.482E+1
-6.131E-1	8.032E+0	1.478E+1
-6.114E-1	7.867E+0	1.485E+1
-6.098E-1	7.870E+0	1.487E+1
-6.131E-1	7.967E+0	1.467E+1
-6.179E-1	7.928E+0	1.477E+1
-6.131E-1	7.873E+0	1.474E+1
-6.082E-1	7.948E+0	1.488E+1
-6.114E-1	7.954E+0	1.481E+1
-6.131E-1	8.019E+0	1.487E+1
-6.114E-1	7.938E+0	1.482E+1
-6.114E-1	7.925E+0	1.470E+1
-6.147E-1	7.841E+0	1.488E+1
-6.131E-1	7.886E+0	1.486E+1
-6.131E-1	8.026E+0	1.475E+1
-6.098E-1	7.863E+0	1.478E+1
-6.114E-1	7.834E+0	1.475E+1
-6.131E-1	7.954E+0	1.480E+1
-6.114E-1	8.045E+0	1.472E+1
-6.114E-1	7.896E+0	1.461E+1
-6.131E-1	7.925E+0	1.488E+1
-6.147E-1	7.873E+0	1.482E+1
-6.114E-1	7.970E+0	1.476E+1
-6.114E-1	7.932E+0	1.480E+1
-6.147E-1	7.915E+0	1.474E+1
-6.131E-1	7.951E+0	1.487E+1
-6.082E-1	7.951E+0	1.469E+1
-6.082E-1	7.906E+0	1.474E+1
-6.131E-1	7.870E+0	1.473E+1
-6.131E-1	7.915E+0	1.472E+1
-6.098E-1	7.961E+0	1.483E+1
-6.147E-1	7.967E+0	1.485E+1
-6.163E-1	7.944E+0	1.477E+1
-6.114E-1	7.980E+0	1.499E+1
-6.114E-1	8.006E+0	1.471E+1
-6.114E-1	8.058E+0	1.492E+1
-6.131E-1	7.970E+0	1.475E+1
-6.131E-1	7.902E+0	1.479E+1
-6.114E-1	7.974E+0	1.480E+1
-6.098E-1	8.084E+0	1.468E+1
-6.114E-1	7.792E+0	1.473E+1
-6.147E-1	7.967E+0	1.483E+1
-6.114E-1	7.899E+0	1.469E+1
-6.114E-1	7.983E+0	1.482E+1
-6.147E-1	7.938E+0	1.481E+1
-6.114E-1	7.944E+0	1.486E+1
-6.114E-1	7.957E+0	1.484E+1
-6.098E-1	8.048E+0	1.476E+1
-6.147E-1	7.993E+0	1.487E+1
-6.163E-1	7.993E+0	1.480E+1
-6.098E-1	7.915E+0	1.477E+1
-6.114E-1	7.948E+0	1.477E+1
-6.147E-1	7.993E+0	1.480E+1
-6.114E-1	7.925E+0	1.485E+1
-6.098E-1	7.967E+0	1.486E+1
-6.098E-1	7.880E+0	1.471E+1
-6.131E-1	7.980E+0	1.467E+1
-6.147E-1	7.983E+0	1.477E+1
-6.098E-1	7.896E+0	1.481E+1
-6.082E-1	7.847E+0	1.478E+1
-6.114E-1	7.886E+0	1.486E+1
-6.114E-1	7.967E+0	1.482E+1
-6.098E-1	7.847E+0	1.484E+1
-6.098E-1	8.084E+0	1.481E+1
-6.098E-1	7.938E+0	1.474E+1
-6.131E-1	7.841E+0	1.486E+1
-6.098E-1	7.954E+0	1.468E+1
-6.098E-1	7.922E+0	1.464E+1
-6.114E-1	7.912E+0	1.498E+1
-6.147E-1	7.906E+0	1.488E+1
-6.098E-1	7.961E+0	1.472E+1
-6.114E-1	7.883E+0	1.470E+1
-6.131E-1	7.867E+0	1.482E+1
-6.114E-1	7.912E+0	1.475E+1
-6.114E-1	8.000E+0	1.487E+1
-6.131E-1	7.948E+0	1.474E+1
-6.147E-1	7.964E+0	1.470E+1
-6.147E-1	8.039E+0	1.473E+1
-6.114E-1	7.932E+0	1.485E+1
-6.082E-1	8.009E+0	1.478E+1
-6.114E-1	7.912E+0	1.486E+1
-6.131E-1	7.896E+0	1.466E+1
-6.131E-1	7.964E+0	1.473E+1
-6.098E-1	7.919E+0	1.480E+1
-6.131E-1	7.944E+0	1.492E+1
-6.114E-1	8.055E+0	1.475E+1
-6.114E-1	7.925E+0	1.469E+1
-6.098E-1	7.919E+0	1.474E+1
-6.114E-1	8.071E+0	1.468E+1
-6.147E-1	7.954E+0	1.477E+1
-6.114E-1	8.077E+0	1.472E+1
-6.131E-1	7.925E+0	1.469E+1
-6.098E-1	7.912E+0	1.478E+1
-6.131E-1	7.967E+0	1.479E+1
-6.114E-1	7.938E+0	1.469E+1
-6.114E-1	8.039E+0	1.481E+1
-6.114E-1	8.006E+0	1.477E+1
-6.131E-1	7.980E+0	1.469E+1
-6.082E-1	7.928E+0	1.490E+1
-6.114E-1	7.922E+0	1.481E+1
-6.131E-1	7.954E+0	1.478E+1
-6.131E-1	7.919E+0	1.475E+1
-6.114E-1	7.909E+0	1.480E+1
-6.098E-1	7.961E+0	1.479E+1
-6.131E-1	7.980E+0	1.480E+1
-6.131E-1	8.090E+0	1.470E+1
-6.131E-1	7.944E+0	1.469E+1
-6.098E-1	7.922E+0	1.485E+1
-6.114E-1	7.834E+0	1.487E+1
-6.131E-1	7.915E+0	1.480E+1
-6.114E-1	7.899E+0	1.456E+1
-6.098E-1	7.938E+0	1.470E+1
-6.114E-1	7.951E+0	1.475E+1
-6.179E-1	7.873E+0	1.470E+1
-6.114E-1	7.961E+0	1.473E+1
-6.114E-1	7.831E+0	1.467E+1
-6.114E-1	7.944E+0	1.483E+1
-6.114E-1	7.886E+0	1.471E+1
-6.114E-1	7.964E+0	1.472E+1
-6.114E-1	7.944E+0	1.485E+1
-6.114E-1	7.938E+0	1.465E+1
-6.131E-1	7.970E+0	1.481E+1
-6.098E-1	7.954E+0	1.493E+1
-6.098E-1	8.019E+0	1.481E+1
-6.131E-1	7.954E+0	1.472E+1
-6.114E-1	8.000E+0	1.468E+1
-6.082E-1	7.987E+0	1.470E+1
-6.131E-1	7.883E+0	1.499E+1
-6.114E-1	7.889E+0	1.487E+1
-6.131E-1	8.071E+0	1.470E+1
-6.114E-1	8.048E+0	1.468E+1
-6.147E-1	7.857E+0	1.477E+1
-6.098E-1	7.944E+0	1.489E+1
-6.147E-1	7.996E+0	1.478E+1
-6.082E-1	7.886E+0	1.478E+1
-6.066E-1	7.967E+0	1.474E+1
-6.114E-1	7.996E+0	1.490E+1
-6.114E-1	7.951E+0	1.472E+1
-6.082E-1	8.029E+0	1.478E+1
-6.114E-1	7.980E+0	1.499E+1
-6.131E-1	7.912E+0	1.481E+1
-6.098E-1	8.055E+0	1.482E+1
-6.131E-1	7.967E+0	1.466E+1
-6.131E-1	7.912E+0	1.475E+1
-6.131E-1	7.970E+0	1.478E+1
-6.131E-1	7.987E+0	1.481E+1
-6.082E-1	7.964E+0	1.487E+1
-6.131E-1	7.948E+0	1.487E+1
-6.147E-1	7.941E+0	1.479E+1
-6.131E-1	7.957E+0	1.478E+1
-6.131E-1	7.906E+0	1.481E+1
-6.082E-1	7.977E+0	1.470E+1
-6.114E-1	7.912E+0	1.476E+1
-6.147E-1	7.941E+0	1.476E+1
-6.114E-1	8.013E+0	1.478E+1
-6.114E-1	7.889E+0	1.489E+1
-6.114E-1	7.928E+0	1.479E+1
-6.098E-1	7.951E+0	1.475E+1
-6.131E-1	7.993E+0	1.479E+1
-6.114E-1	7.935E+0	1.474E+1
-6.131E-1	7.915E+0	1.485E+1
-6.147E-1	7.847E+0	1.467E+1
-6.131E-1	7.980E+0	1.484E+1
-6.131E-1	7.932E+0	1.487E+1
-6.131E-1	7.954E+0	1.478E+1
-6.131E-1	7.922E+0	1.468E+1
-6.131E-1	7.886E+0	1.495E+1
-6.131E-1	7.880E+0	1.480E+1
-6.131E-1	7.893E+0	1.464E+1
-6.163E-1	7.970E+0	1.480E+1
-6.131E-1	7.967E+0	1.472E+1
-6.147E-1	7.961E+0	1.485E+1
-6.114E-1	7.954E+0	1.494E+1
-6.114E-1	7.928E+0	1.488E+1
-6.114E-1	7.941E+0	1.490E+1
-6.114E-1	8.077E+0	1.482E+1
-6.131E-1	7.996E+0	1.485E+1
-6.147E-1	7.808E+0	1.470E+1
-6.114E-1	7.977E+0	1.482E+1
-6.131E-1	7.906E+0	1.487E+1
-6.131E-1	7.970E+0	1.466E+1
-6.131E-1	7.987E+0	1.476E+1
-6.131E-1	7.896E+0	1.481E+1
-6.098E-1	7.951E+0	1.461E+1
-6.147E-1	8.013E+0	1.475E+1
-6.131E-1	7.922E+0	1.488E+1
-6.131E-1	7.938E+0	1.465E+1
-6.098E-1	7.915E+0	1.482E+1
-6.131E-1	7.922E+0	1.486E+1
-6.147E-1	8.052E+0	1.465E+1
-6.098E-1	7.876E+0	1.480E+1
-6.114E-1	8.061E+0	1.479E+1
-6.131E-1	7.970E+0	1.468E+1
-6.147E-1	7.996E+0	1.478E+1
-6.131E-1	8.013E+0	1.486E+1
-6.098E-1	7.996E+0	1.474E+1
-6.163E-1	7.948E+0	1.458E+1
-6.114E-1	7.954E+0	1.495E+1
-6.131E-1	8.009E+0	1.468E+1
-6.098E-1	7.990E+0	1.493E+1
-6.131E-1	8.026E+0	1.483E+1
-6.114E-1	7.964E+0	1.478E+1
-6.114E-1	7.919E+0	1.477E+1
-6.098E-1	8.000E+0	1.494E+1
-6.114E-1	8.045E+0	1.471E+1
-6.147E-1	8.026E+0	1.462E+1
-6.114E-1	7.980E+0	1.477E+1
-6.114E-1	7.896E+0	1.483E+1
-6.163E-1	7.925E+0	1.482E+1
-6.147E-1	7.935E+0	1.482E+1
-6.131E-1	7.847E+0	1.466E+1
-6.147E-1	7.983E+0	1.474E+1
-6.131E-1	7.974E+0	1.463E+1
-6.147E-1	7.974E+0	1.468E+1
-6.114E-1	8.006E+0	1.476E+1
-6.114E-1	7.980E+0	1.483E+1
-6.131E-1	7.993E+0	1.479E+1
-6.131E-1	7.957E+0	1.479E+1
-6.147E-1	8.016E+0	1.479E+1
-6.114E-1	7.873E+0	1.474E+1
-6.163E-1	7.818E+0	1.480E+1
-6.163E-1	7.967E+0	1.466E+1
-6.131E-1	7.899E+0	1.486E+1
-6.114E-1	7.948E+0	1.484E+1
-6.147E-1	8.022E+0	1.472E+1
-6.147E-1	7.957E+0	1.469E+1
-6.082E-1	7.944E+0	1.474E+1
-6.147E-1	7.876E+0	1.474E+1
-6.131E-1	7.883E+0	1.472E+1
-6.147E-1	7.909E+0	1.484E+1
-6.114E-1	7.899E+0	1.462E+1
-6.163E-1	7.938E+0	1.485E+1
-6.147E-1	8.019E+0	1.467E+1
-6.114E-1	7.964E+0	1.491E+1
-6.114E-1	8.000E+0	1.470E+1
-6.114E-1	8.061E+0	1.480E+1
-6.114E-1	7.776E+0	1.464E+1
-6.114E-1	7.948E+0	1.483E+1
-6.114E-1	8.077E+0	1.501E+1
-6.098E-1	7.906E+0	1.473E+1
-6.131E-1	7.948E+0	1.473E+1
-6.147E-1	7.951E+0	1.463E+1
-6.131E-1	7.948E+0	1.477E+1
-6.114E-1	7.957E+0	1.471E+1
-6.131E-1	7.922E+0	1.479E+1
-6.163E-1	7.818E+0	1.468E+1
-6.098E-1	7.935E+0	1.485E+1
-6.147E-1	7.967E+0	1.472E+1
-6.114E-1	7.957E+0	1.483E+1
-6.131E-1	7.873E+0	1.478E+1
-6.098E-1	7.906E+0	1.492E+1
-6.131E-1	7.906E+0	1.472E+1
-6.147E-1	7.902E+0	1.462E+1
-6.147E-1	7.837E+0	1.481E+1
-6.114E-1	7.980E+0	1.489E+1
-6.114E-1	7.925E+0	1.476E+1
-6.147E-1	7.867E+0	1.487E+1
-6.147E-1	7.902E+0	1.478E+1
-6.114E-1	8.045E+0	1.480E+1
-6.114E-1	7.873E+0	1.490E+1
-6.147E-1	7.977E+0	1.465E+1
-6.147E-1	7.938E+0	1.477E+1
-6.098E-1	7.941E+0	1.480E+1
-6.114E-1	7.902E+0	1.463E+1
-6.163E-1	7.993E+0	1.482E+1
-6.131E-1	7.912E+0	1.472E+1
-6.114E-1	7.893E+0	1.482E+1
-6.131E-1	7.996E+0	1.470E+1
-6.163E-1	8.006E+0	1.471E+1
-6.131E-1	7.893E+0	1.480E+1
-6.163E-1	7.915E+0	1.476E+1
-6.098E-1	7.831E+0	1.463E+1
-6.131E-1	8.026E+0	1.472E+1
-6.131E-1	7.967E+0	1.461E+1
-6.147E-1	8.022E+0	1.471E+1
-6.082E-1	7.948E+0	1.480E+1
-6.147E-1	7.993E+0	1.480E+1
-6.131E-1	7.906E+0	1.479E+1
-6.098E-1	8.065E+0	1.467E+1
-6.098E-1	7.948E+0	1.477E+1
-6.131E-1	7.860E+0	1.473E+1
-6.131E-1	7.932E+0	1.480E+1
-6.114E-1	7.964E+0	1.470E+1
-6.098E-1	8.071E+0	1.478E+1
-6.114E-1	7.883E+0	1.477E+1
-6.131E-1	7.974E+0	1.481E+1
-6.114E-1	7.863E+0	1.464E+1
-6.098E-1	7.893E+0	1.491E+1
-6.131E-1	8.013E+0	1.492E+1
-6.114E-1	7.909E+0	1.473E+1
-6.114E-1	8.074E+0	1.471E+1
-6.082E-1	7.902E+0	1.469E+1
-6.131E-1	7.954E+0	1.464E+1
-6.114E-1	8.032E+0	1.481E+1
-6.098E-1	8.029E+0	1.466E+1
-6.098E-1	7.941E+0	1.471E+1
-6.131E-1	8.052E+0	1.473E+1
-6.114E-1	7.977E+0	1.476E+1
-6.098E-1	7.876E+0	1.472E+1
-6.131E-1	7.987E+0	1.474E+1
-6.114E-1	7.870E+0	1.480E+1
-6.131E-1	7.915E+0	1.484E+1
-6.098E-1	7.873E+0	1.484E+1
-6.098E-1	7.948E+0	1.475E+1
-6.114E-1	7.961E+0	1.481E+1
-6.098E-1	7.906E+0	1.460E+1
-6.114E-1	7.954E+0	1.467E+1
-6.114E-1	8.039E+0	1.490E+1
-6.098E-1	7.889E+0	1.481E+1
-6.098E-1	7.925E+0	1.484E+1
-6.131E-1	7.983E+0	1.468E+1
-6.114E-1	7.912E+0	1.491E+1
-6.131E-1	8.000E+0	1.476E+1
-6.131E-1	7.899E+0	1.462E+1
-6.098E-1	7.919E+0	1.476E+1
-6.114E-1	7.996E+0	1.499E+1
-6.147E-1	8.032E+0	1.475E+1
-6.131E-1	7.948E+0	1.473E+1
-6.114E-1	7.944E+0	1.463E+1
-6.131E-1	7.922E+0	1.482E+1
-6.114E-1	8.003E+0	1.492E+1
-6.131E-1	8.009E+0	1.480E+1
-6.098E-1	8.016E+0	1.488E+1
-6.098E-1	7.863E+0	1.468E+1
-6.114E-1	7.880E+0	1.480E+1
-6.114E-1	7.980E+0	1.474E+1
-6.114E-1	7.990E+0	1.486E+1
-6.098E-1	7.915E+0	1.477E+1
-6.114E-1	8.042E+0	1.477E+1
-6.147E-1	7.922E+0	1.480E+1
-6.114E-1	7.915E+0	1.479E+1
-6.082E-1	7.850E+0	1.480E+1
-6.131E-1	7.860E+0	1.496E+1
-6.131E-1	7.909E+0	1.479E+1
-6.114E-1	7.983E+0	1.464E+1
-6.114E-1	8.039E+0	1.477E+1
-6.131E-1	7.912E+0	1.478E+1
-6.147E-1	7.928E+0	1.487E+1
-6.114E-1	7.906E+0	1.483E+1
-6.098E-1	8.039E+0	1.489E+1
-6.131E-1	7.821E+0	1.486E+1
-6.114E-1	8.009E+0	1.466E+1
-6.098E-1	7.948E+0	1.463E+1
-6.114E-1	7.906E+0	1.477E+1
-6.098E-1	8.016E+0	1.473E+1
-6.131E-1	7.967E+0	1.468E+1
-6.147E-1	7.815E+0	1.486E+1
-6.098E-1	7.938E+0	1.475E+1
-6.131E-1	7.850E+0	1.480E+1
-6.131E-1	8.029E+0	1.490E+1
-6.131E-1	7.974E+0	1.472E+1
-6.114E-1	7.919E+0	1.458E+1
-6.114E-1	7.902E+0	1.474E+1
-6.131E-1	8.016E+0	1.470E+1
-6.098E-1	7.932E+0	1.479E+1
-6.114E-1	7.961E+0	1.481E+1
-6.163E-1	8.003E+0	1.482E+1
-6.147E-1	7.932E+0	1.479E+1
-6.066E-1	7.935E+0	1.473E+1
-6.131E-1	8.032E+0	1.468E+1
-6.131E-1	7.944E+0	1.483E+1
-6.131E-1	7.983E+0	1.469E+1
-6.114E-1	7.893E+0	1.474E+1
-6.114E-1	7.915E+0	1.456E+1
-6.179E-1	7.996E+0	1.479E+1
-6.147E-1	7.834E+0	1.476E+1
-6.114E-1	7.993E+0	1.490E+1
-6.131E-1	8.026E+0	1.479E+1
-6.163E-1	7.883E+0	1.471E+1
-6.163E-1	7.938E+0	1.478E+1
-6.179E-1	7.996E+0	1.466E+1
-6.147E-1	7.860E+0	1.481E+1
-6.163E-1	7.944E+0	1.492E+1
-6.212E-1	7.863E+0	1.472E+1
-6.163E-1	8.029E+0	1.479E+1
-6.147E-1	7.935E+0	1.472E+1
-6.179E-1	7.928E+0	1.488E+1
-6.179E-1	7.990E+0	1.489E+1
-6.147E-1	7.928E+0	1.469E+1
-6.147E-1	8.061E+0	1.476E+1
-6.179E-1	8.081E+0	1.476E+1
-6.147E-1	7.906E+0	1.480E+1
-6.163E-1	7.899E+0	1.489E+1
-6.131E-1	7.899E+0	1.461E+1
-6.179E-1	7.996E+0	1.490E+1
-6.163E-1	7.889E+0	1.461E+1
-6.131E-1	7.870E+0	1.487E+1
-6.147E-1	7.873E+0	1.468E+1
-6.179E-1	7.990E+0	1.472E+1
-6.179E-1	7.896E+0	1.478E+1
-6.131E-1	7.906E+0	1.490E+1
-6.179E-1	7.932E+0	1.475E+1
-6.179E-1	7.983E+0	1.464E+1
-6.196E-1	7.948E+0	1.482E+1
-6.147E-1	7.922E+0	1.467E+1
-6.163E-1	7.870E+0	1.479E+1
-6.163E-1	8.090E+0	1.468E+1
-6.179E-1	7.912E+0	1.474E+1
-6.179E-1	7.974E+0	1.478E+1
-6.147E-1	7.876E+0	1.475E+1
-6.179E-1	7.847E+0	1.471E+1
-6.196E-1	7.896E+0	1.469E+1
-6.179E-1	8.003E+0	1.465E+1
-6.163E-1	7.837E+0	1.473E+1
-6.212E-1	7.944E+0	1.472E+1
-6.228E-1	8.016E+0	1.482E+1
-6.179E-1	7.922E+0	1.471E+1
-6.196E-1	7.919E+0	1.485E+1
-6.179E-1	7.915E+0	1.472E+1
-6.212E-1	8.029E+0	1.489E+1
-6.196E-1	7.834E+0	1.486E+1
-6.179E-1	7.919E+0	1.488E+1
-6.196E-1	7.925E+0	1.470E+1
-6.196E-1	8.029E+0	1.486E+1
-6.196E-1	8.035E+0	1.456E+1
-6.147E-1	8.039E+0	1.478E+1
-6.196E-1	8.003E+0	1.463E+1
-6.228E-1	7.938E+0	1.477E+1
-6.179E-1	7.919E+0	1.463E+1
-6.163E-1	7.844E+0	1.495E+1
-6.196E-1	7.906E+0	1.477E+1
-6.179E-1	7.970E+0	1.478E+1
-6.163E-1	8.000E+0	1.472E+1
-6.163E-1	7.854E+0	1.481E+1
-6.196E-1	7.925E+0	1.471E+1
-6.196E-1	7.987E+0	1.473E+1
-6.196E-1	7.964E+0	1.466E+1
-6.196E-1	8.039E+0	1.480E+1
-6.212E-1	7.893E+0	1.487E+1
-6.212E-1	7.909E+0	1.482E+1
-6.196E-1	7.977E+0	1.461E+1
-6.212E-1	8.000E+0	1.464E+1
-6.179E-1	7.990E+0	1.477E+1
-6.212E-1	7.983E+0	1.483E+1
-6.196E-1	7.970E+0	1.481E+1
-6.163E-1	7.857E+0	1.484E+1
-6.196E-1	7.831E+0	1.479E+1
-6.196E-1	7.850E+0	1.464E+1
-6.196E-1	7.912E+0	1.476E+1
-6.179E-1	7.951E+0	1.464E+1
-6.228E-1	8.042E+0	1.489E+1
-6.228E-1	7.944E+0	1.477E+1
-6.179E-1	7.906E+0	1.473E+1
-6.196E-1	7.980E+0	1.479E+1
-6.228E-1	7.899E+0	1.467E+1
-6.228E-1	7.970E+0	1.465E+1
-6.163E-1	7.919E+0	1.476E+1
-6.163E-1	7.896E+0	1.483E+1
-6.212E-1	7.854E+0	1.471E+1
-6.196E-1	7.967E+0	1.479E+1
-6.163E-1	7.831E+0	1.464E+1
-6.196E-1	7.883E+0	1.487E+1
-6.196E-1	8.029E+0	1.475E+1
-6.212E-1	7.948E+0	1.486E+1
-6.163E-1	7.886E+0	1.475E+1
-6.196E-1	7.980E+0	1.470E+1
-6.212E-1	8.003E+0	1.475E+1
-6.212E-1	7.983E+0	1.474E+1
-6.196E-1	7.964E+0	1.465E+1
-6.196E-1	7.880E+0	1.462E+1
-6.212E-1	7.970E+0	1.478E+1
-6.244E-1	7.964E+0	1.476E+1
-6.179E-1	7.932E+0	1.475E+1
-6.179E-1	7.990E+0	1.482E+1
-6.179E-1	7.867E+0	1.457E+1
-6.212E-1	7.951E+0	1.474E+1
-6.196E-1	7.941E+0	1.466E+1
-6.163E-1	7.880E+0	1.483E+1
-6.212E-1	7.893E+0	1.471E+1
-6.212E-1	7.990E+0	1.490E+1
-6.163E-1	8.029E+0	1.476E+1
-6.196E-1	7.932E+0	1.474E+1
-6.179E-1	7.873E+0	1.476E+1
-6.228E-1	7.857E+0	1.483E+1
-6.212E-1	7.970E+0	1.481E+1
-6.196E-1	7.899E+0	1.467E+1
-6.228E-1	8.009E+0	1.475E+1
-6.244E-1	7.847E+0	1.464E+1
-6.179E-1	8.013E+0	1.474E+1
-6.196E-1	7.954E+0	1.462E+1
-6.212E-1	7.941E+0	1.484E+1
-6.228E-1	7.990E+0	1.490E+1
-6.179E-1	7.880E+0	1.481E+1
-6.179E-1	8.019E+0	1.481E+1
-6.179E-1	7.964E+0	1.470E+1
-6.228E-1	7.928E+0	1.482E+1
-6.196E-1	7.954E+0	1.472E+1
-6.196E-1	7.919E+0	1.477E+1
-6.228E-1	7.951E+0	1.486E+1
-6.228E-1	7.954E+0	1.474E+1
-6.212E-1	7.909E+0	1.474E+1
-6.179E-1	7.883E+0	1.473E+1
-6.179E-1	7.834E+0	1.477E+1
-6.244E-1	7.915E+0	1.481E+1
-6.179E-1	7.964E+0	1.472E+1
-6.163E-1	7.899E+0	1.479E+1
-6.196E-1	7.925E+0	1.482E+1
-6.228E-1	8.016E+0	1.489E+1
-6.196E-1	7.928E+0	1.481E+1
-6.212E-1	7.980E+0	1.476E+1
-6.228E-1	7.870E+0	1.480E+1
-6.179E-1	7.928E+0	1.478E+1
-6.212E-1	8.019E+0	1.485E+1
-6.179E-1	8.035E+0	1.485E+1
-6.179E-1	8.055E+0	1.475E+1
-6.228E-1	7.919E+0	1.479E+1
-6.196E-1	7.977E+0	1.479E+1
-6.179E-1	7.860E+0	1.472E+1
-6.228E-1	8.026E+0	1.486E+1
-6.212E-1	7.990E+0	1.476E+1
-6.179E-1	7.912E+0	1.463E+1
-6.196E-1	7.886E+0	1.478E+1
-6.179E-1	7.889E+0	1.484E+1
-6.196E-1	8.035E+0	1.499E+1
-6.196E-1	7.896E+0	1.471E+1
-6.212E-1	7.964E+0	1.476E+1
-6.212E-1	7.954E+0	1.496E+1
-6.179E-1	7.954E+0	1.469E+1
-6.179E-1	7.928E+0	1.482E+1
-6.212E-1	7.980E+0	1.471E+1
-6.212E-1	7.957E+0	1.472E+1
-6.244E-1	7.987E+0	1.474E+1
-6.147E-1	7.902E+0	1.485E+1
-6.196E-1	7.899E+0	1.482E+1
-6.212E-1	7.987E+0	1.480E+1
-6.228E-1	8.061E+0	1.485E+1
-6.212E-1	7.896E+0	1.484E+1
-6.179E-1	8.013E+0	1.491E+1
-6.228E-1	7.873E+0	1.470E+1
-6.212E-1	7.996E+0	1.471E+1
-6.163E-1	7.850E+0	1.470E+1
-6.179E-1	7.935E+0	1.482E+1
-6.244E-1	7.893E+0	1.474E+1
-6.212E-1	8.019E+0	1.479E+1
-6.212E-1	7.811E+0	1.484E+1
-6.196E-1	7.957E+0	1.470E+1
-6.212E-1	7.912E+0	1.470E+1
-6.196E-1	7.912E+0	1.468E+1
-6.179E-1	7.954E+0	1.481E+1
-6.179E-1	7.961E+0	1.482E+1
-6.228E-1	7.873E+0	1.486E+1
-6.212E-1	7.870E+0	1.470E+1
-6.179E-1	7.970E+0	1.472E+1
-6.179E-1	7.912E+0	1.473E+1
-6.212E-1	7.944E+0	1.470E+1
-6.196E-1	7.951E+0	1.475E+1
-6.179E-1	7.987E+0	1.485E+1
-6.163E-1	7.935E+0	1.474E+1
-6.196E-1	7.896E+0	1.480E+1
-6.212E-1	7.906E+0	1.470E+1
-6.179E-1	7.863E+0	1.484E+1
-6.196E-1	7.948E+0	1.483E+1
-6.163E-1	7.889E+0	1.475E+1
-6.179E-1	7.961E+0	1.474E+1
-6.179E-1	7.957E+0	1.487E+1
-6.147E-1	7.932E+0	1.477E+1
-6.212E-1	7.915E+0	1.467E+1
-6.196E-1	7.990E+0	1.477E+1
-6.179E-1	7.935E+0	1.467E+1
-6.163E-1	7.932E+0	1.467E+1
-6.228E-1	7.909E+0	1.476E+1
-6.212E-1	8.039E+0	1.470E+1
-6.179E-1	8.055E+0	1.481E+1
-6.147E-1	8.000E+0	1.489E+1
-6.196E-1	7.935E+0	1.471E+1
-6.179E-1	7.922E+0	1.468E+1
-6.179E-1	7.769E+0	1.469E+1
-6.163E-1	7.928E+0	1.464E+1
-6.196E-1	7.915E+0	1.485E+1
-6.212E-1	7.896E+0	1.474E+1
-6.163E-1	8.029E+0	1.474E+1
-6.163E-1	7.944E+0	1.495E+1
-6.212E-1	7.909E+0	1.476E+1
-6.179E-1	7.935E+0	1.463E+1
-6.179E-1	7.873E+0	1.486E+1
-6.147E-1	7.837E+0	1.474E+1
-6.196E-1	7.948E+0	1.469E+1
-6.228E-1	7.863E+0	1.465E+1
-6.163E-1	7.941E+0	1.494E+1
-6.147E-1	7.951E+0	1.481E+1
-6.179E-1	8.045E+0	1.488E+1
-6.179E-1	7.880E+0	1.456E+1
-6.163E-1	7.769E+0	1.472E+1
-6.179E-1	7.964E+0	1.479E+1
-6.163E-1	7.980E+0	1.485E+1
-6.179E-1	8.006E+0	1.474E+1
-6.179E-1	7.769E+0	1.492E+1
-6.179E-1	7.857E+0	1.457E+1
-6.179E-1	7.957E+0	1.472E+1
-6.196E-1	7.970E+0	1.481E+1
-6.163E-1	7.980E+0	1.463E+1
-6.163E-1	7.915E+0	1.484E+1
-6.196E-1	7.935E+0	1.478E+1
-6.179E-1	7.935E+0	1.484E+1
-6.179E-1	8.039E+0	1.486E+1
-6.179E-1	7.902E+0	1.482E+1
-6.179E-1	7.883E+0	1.491E+1
-6.179E-1	8.039E+0	1.480E+1
-6.163E-1	7.951E+0	1.466E+1
-6.163E-1	7.957E+0	1.465E+1
-6.179E-1	7.941E+0	1.478E+1
-6.179E-1	7.987E+0	1.483E+1
-6.147E-1	8.042E+0	1.487E+1
-6.179E-1	7.925E+0	1.470E+1
-6.163E-1	7.928E+0	1.477E+1
-6.212E-1	7.896E+0	1.474E+1
-6.147E-1	7.769E+0	1.488E+1
-6.179E-1	7.844E+0	1.489E+1
-6.179E-1	7.948E+0	1.470E+1
[truncated: 93,949 more rows]
