# Supplementary material for: Improved ANAP incorporation and VCF analysis reveal details of P2X7 current facilitation and a limited conformational interplay between ATP binding and the intracellular ballast domain
Source: eLife. 2023 Jan 4;12:e82479. doi: 10.7554/eLife.82479 (PMC9859053; doi:10.7554/eLife.82479)
Supplement: Figure 3—figure supplement 1—source data 1. [file elife-82479-fig3-figsupp1-data1.zip › Figure-3_figure-supplement-1_source-data-1/Wt_ANAP-MM_j08#36.csv]

-1.313E-1	5.087E+0	1.067E+1
-1.330E-1	5.074E+0	1.078E+1
-1.330E-1	4.944E+0	1.076E+1
-1.330E-1	4.928E+0	1.069E+1
-1.313E-1	4.970E+0	1.082E+1
-1.362E-1	4.992E+0	1.075E+1
-1.346E-1	5.100E+0	1.078E+1
-1.330E-1	4.983E+0	1.067E+1
-1.297E-1	5.018E+0	1.081E+1
-1.330E-1	4.950E+0	1.068E+1
-1.346E-1	5.022E+0	1.083E+1
-1.281E-1	4.983E+0	1.068E+1
-1.330E-1	5.083E+0	1.067E+1
-1.313E-1	5.005E+0	1.079E+1
-1.362E-1	5.074E+0	1.071E+1
-1.330E-1	4.992E+0	1.075E+1
-1.313E-1	4.992E+0	1.078E+1
-1.330E-1	5.031E+0	1.084E+1
-1.378E-1	5.028E+0	1.077E+1
-1.330E-1	5.074E+0	1.079E+1
-1.281E-1	4.999E+0	1.068E+1
-1.313E-1	4.970E+0	1.075E+1
-1.378E-1	4.960E+0	1.081E+1
-1.297E-1	5.067E+0	1.091E+1
-1.346E-1	5.048E+0	1.052E+1
-1.313E-1	5.100E+0	1.073E+1
-1.362E-1	5.015E+0	1.069E+1
-1.313E-1	4.989E+0	1.071E+1
-1.313E-1	5.048E+0	1.084E+1
-1.346E-1	4.905E+0	1.072E+1
-1.362E-1	5.138E+0	1.074E+1
-1.313E-1	5.015E+0	1.070E+1
-1.313E-1	5.132E+0	1.079E+1
-1.362E-1	5.126E+0	1.077E+1
-1.378E-1	5.012E+0	1.069E+1
-1.313E-1	5.009E+0	1.077E+1
-1.297E-1	5.090E+0	1.085E+1
-1.346E-1	4.963E+0	1.082E+1
-1.378E-1	5.018E+0	1.075E+1
-1.346E-1	4.996E+0	1.066E+1
-1.297E-1	5.015E+0	1.081E+1
-1.313E-1	5.132E+0	1.070E+1
-1.346E-1	4.992E+0	1.090E+1
-1.362E-1	5.025E+0	1.080E+1
-1.313E-1	5.116E+0	1.089E+1
-1.362E-1	4.941E+0	1.066E+1
-1.362E-1	4.963E+0	1.083E+1
-1.330E-1	5.074E+0	1.089E+1
-1.313E-1	5.031E+0	1.076E+1
-1.346E-1	5.132E+0	1.074E+1
-1.330E-1	4.941E+0	1.069E+1
-1.313E-1	4.989E+0	1.081E+1
-1.297E-1	5.038E+0	1.082E+1
-1.362E-1	4.908E+0	1.078E+1
-1.362E-1	5.100E+0	1.077E+1
-1.313E-1	5.018E+0	1.075E+1
-1.297E-1	5.025E+0	1.075E+1
-1.346E-1	4.957E+0	1.078E+1
-1.362E-1	4.992E+0	1.075E+1
-1.330E-1	4.999E+0	1.066E+1
-1.313E-1	5.025E+0	1.072E+1
-1.330E-1	5.096E+0	1.080E+1
-1.362E-1	5.145E+0	1.073E+1
-1.346E-1	4.989E+0	1.077E+1
-1.330E-1	4.954E+0	1.078E+1
-1.362E-1	5.028E+0	1.082E+1
-1.378E-1	5.022E+0	1.076E+1
-1.362E-1	5.041E+0	1.071E+1
-1.297E-1	4.989E+0	1.070E+1
-1.346E-1	5.051E+0	1.087E+1
-1.346E-1	5.074E+0	1.073E+1
-1.330E-1	4.992E+0	1.077E+1
-1.313E-1	4.999E+0	1.066E+1
-1.362E-1	5.077E+0	1.074E+1
-1.362E-1	4.954E+0	1.078E+1
-1.313E-1	5.012E+0	1.075E+1
-1.313E-1	4.980E+0	1.064E+1
-1.346E-1	5.080E+0	1.087E+1
-1.362E-1	5.028E+0	1.086E+1
-1.330E-1	5.041E+0	1.073E+1
-1.297E-1	5.048E+0	1.087E+1
-1.346E-1	5.018E+0	1.079E+1
-1.346E-1	5.044E+0	1.062E+1
-1.297E-1	4.992E+0	1.066E+1
-1.313E-1	5.067E+0	1.069E+1
-1.378E-1	4.963E+0	1.078E+1
-1.378E-1	5.025E+0	1.055E+1
-1.330E-1	5.015E+0	1.082E+1
-1.297E-1	5.051E+0	1.081E+1
-1.330E-1	5.009E+0	1.066E+1
-1.346E-1	5.038E+0	1.065E+1
-1.313E-1	5.031E+0	1.069E+1
-1.297E-1	5.044E+0	1.060E+1
-1.313E-1	5.064E+0	1.091E+1
-1.346E-1	4.992E+0	1.070E+1
-1.330E-1	5.070E+0	1.073E+1
-1.313E-1	5.009E+0	1.081E+1
-1.378E-1	5.009E+0	1.079E+1
-1.362E-1	5.116E+0	1.068E+1
-1.297E-1	5.018E+0	1.080E+1
-1.313E-1	5.087E+0	1.071E+1
-1.330E-1	5.083E+0	1.073E+1
-1.362E-1	5.090E+0	1.071E+1
-1.330E-1	5.015E+0	1.066E+1
-1.313E-1	4.973E+0	1.083E+1
-1.330E-1	5.074E+0	1.079E+1
-1.346E-1	5.109E+0	1.071E+1
-1.330E-1	5.018E+0	1.077E+1
-1.313E-1	5.096E+0	1.076E+1
-1.346E-1	4.989E+0	1.077E+1
-1.378E-1	5.080E+0	1.073E+1
-1.313E-1	5.093E+0	1.078E+1
-1.281E-1	5.077E+0	1.081E+1
-1.330E-1	5.064E+0	1.067E+1
-1.378E-1	5.054E+0	1.079E+1
-1.297E-1	5.002E+0	1.068E+1
-1.281E-1	5.090E+0	1.094E+1
-1.330E-1	4.976E+0	1.082E+1
-1.346E-1	5.158E+0	1.069E+1
-1.346E-1	4.992E+0	1.076E+1
-1.313E-1	5.087E+0	1.067E+1
-1.313E-1	5.080E+0	1.083E+1
-1.362E-1	5.061E+0	1.061E+1
-1.313E-1	4.983E+0	1.082E+1
-1.297E-1	4.999E+0	1.076E+1
-1.346E-1	4.973E+0	1.077E+1
-1.362E-1	5.109E+0	1.070E+1
-1.297E-1	5.002E+0	1.088E+1
-1.297E-1	5.038E+0	1.069E+1
-1.378E-1	4.967E+0	1.071E+1
-1.362E-1	5.035E+0	1.082E+1
-1.330E-1	4.996E+0	1.055E+1
-1.297E-1	4.999E+0	1.076E+1
-1.346E-1	5.018E+0	1.074E+1
-1.362E-1	5.057E+0	1.071E+1
-1.346E-1	5.106E+0	1.083E+1
-1.281E-1	5.015E+0	1.072E+1
-1.330E-1	5.028E+0	1.075E+1
-1.362E-1	5.025E+0	1.073E+1
-1.297E-1	4.996E+0	1.074E+1
-1.313E-1	5.012E+0	1.082E+1
-1.346E-1	5.009E+0	1.072E+1
-1.378E-1	4.983E+0	1.076E+1
-1.313E-1	5.038E+0	1.074E+1
-1.346E-1	5.041E+0	1.074E+1
-1.346E-1	5.028E+0	1.066E+1
-1.378E-1	5.028E+0	1.070E+1
-1.297E-1	4.973E+0	1.080E+1
-1.313E-1	5.067E+0	1.061E+1
-1.346E-1	5.009E+0	1.084E+1
-1.330E-1	5.022E+0	1.068E+1
-1.313E-1	5.077E+0	1.070E+1
-1.313E-1	5.064E+0	1.073E+1
-1.330E-1	5.005E+0	1.066E+1
-1.346E-1	5.025E+0	1.069E+1
-1.281E-1	5.044E+0	1.088E+1
-1.313E-1	4.986E+0	1.072E+1
-1.330E-1	5.074E+0	1.077E+1
-1.346E-1	5.018E+0	1.082E+1
-1.330E-1	4.963E+0	1.083E+1
-1.281E-1	5.022E+0	1.066E+1
-1.313E-1	5.005E+0	1.073E+1
-1.346E-1	5.077E+0	1.078E+1
-1.330E-1	5.048E+0	1.083E+1
-1.313E-1	5.038E+0	1.072E+1
-1.330E-1	5.044E+0	1.079E+1
-1.362E-1	5.106E+0	1.071E+1
-1.313E-1	5.057E+0	1.076E+1
-1.297E-1	5.009E+0	1.065E+1
-1.330E-1	5.041E+0	1.063E+1
-1.330E-1	5.070E+0	1.078E+1
-1.297E-1	5.041E+0	1.074E+1
-1.281E-1	5.041E+0	1.079E+1
-1.362E-1	5.090E+0	1.081E+1
-1.362E-1	5.074E+0	1.068E+1
-1.313E-1	5.061E+0	1.073E+1
-1.297E-1	5.051E+0	1.068E+1
-1.313E-1	5.041E+0	1.071E+1
-1.330E-1	5.035E+0	1.073E+1
-1.265E-1	5.067E+0	1.074E+1
-1.281E-1	5.012E+0	1.066E+1
-1.330E-1	5.025E+0	1.064E+1
-1.313E-1	5.051E+0	1.067E+1
-1.313E-1	5.025E+0	1.062E+1
-1.330E-1	5.018E+0	1.068E+1
-1.362E-1	5.054E+0	1.067E+1
-1.346E-1	5.005E+0	1.077E+1
-1.297E-1	5.074E+0	1.074E+1
-1.313E-1	4.999E+0	1.066E+1
-1.313E-1	5.031E+0	1.089E+1
-1.362E-1	5.002E+0	1.080E+1
-1.313E-1	5.031E+0	1.070E+1
-1.313E-1	5.100E+0	1.059E+1
-1.362E-1	5.005E+0	1.071E+1
-1.330E-1	5.022E+0	1.074E+1
-1.297E-1	4.986E+0	1.071E+1
-1.297E-1	5.100E+0	1.073E+1
-1.330E-1	5.038E+0	1.076E+1
-1.313E-1	4.944E+0	1.070E+1
-1.297E-1	5.106E+0	1.065E+1
-1.313E-1	5.051E+0	1.083E+1
-1.330E-1	5.057E+0	1.074E+1
-1.346E-1	5.022E+0	1.085E+1
-1.281E-1	5.038E+0	1.075E+1
-1.313E-1	4.999E+0	1.078E+1
-1.362E-1	4.950E+0	1.072E+1
-1.346E-1	5.005E+0	1.070E+1
-1.313E-1	5.031E+0	1.076E+1
-1.297E-1	4.967E+0	1.082E+1
-1.330E-1	5.002E+0	1.071E+1
-1.346E-1	5.038E+0	1.081E+1
-1.281E-1	4.996E+0	1.064E+1
-1.297E-1	5.044E+0	1.072E+1
-1.346E-1	5.005E+0	1.074E+1
-1.346E-1	5.106E+0	1.085E+1
-1.313E-1	5.048E+0	1.079E+1
-1.281E-1	4.986E+0	1.075E+1
-1.313E-1	5.031E+0	1.066E+1
-1.362E-1	5.005E+0	1.078E+1
-1.313E-1	5.044E+0	1.064E+1
-1.313E-1	5.025E+0	1.067E+1
-1.330E-1	4.992E+0	1.079E+1
-1.297E-1	4.928E+0	1.065E+1
-1.297E-1	4.999E+0	1.076E+1
-1.313E-1	4.992E+0	1.076E+1
-1.330E-1	5.022E+0	1.082E+1
-1.362E-1	5.012E+0	1.071E+1
-1.297E-1	4.967E+0	1.071E+1
-1.281E-1	5.022E+0	1.077E+1
-1.346E-1	5.002E+0	1.071E+1
-1.346E-1	4.996E+0	1.075E+1
-1.297E-1	5.041E+0	1.077E+1
-1.281E-1	5.038E+0	1.074E+1
-1.330E-1	5.132E+0	1.072E+1
-1.313E-1	5.087E+0	1.076E+1
-1.297E-1	4.996E+0	1.082E+1
-1.297E-1	5.054E+0	1.072E+1
-1.346E-1	5.061E+0	1.077E+1
-1.330E-1	4.986E+0	1.075E+1
-1.297E-1	5.103E+0	1.077E+1
-1.297E-1	5.005E+0	1.070E+1
-1.346E-1	4.970E+0	1.063E+1
-1.330E-1	5.093E+0	1.053E+1
-1.297E-1	5.002E+0	1.059E+1
-1.265E-1	5.028E+0	1.074E+1
-1.330E-1	5.005E+0	1.068E+1
-1.362E-1	5.074E+0	1.069E+1
-1.297E-1	5.100E+0	1.078E+1
-1.281E-1	4.941E+0	1.064E+1
-1.330E-1	5.028E+0	1.076E+1
-1.313E-1	5.018E+0	1.070E+1
-1.330E-1	5.051E+0	1.064E+1
-1.297E-1	4.911E+0	1.066E+1
-1.330E-1	5.064E+0	1.070E+1
-1.362E-1	5.064E+0	1.067E+1
-1.265E-1	4.989E+0	1.069E+1
-1.313E-1	4.970E+0	1.072E+1
-1.330E-1	4.983E+0	1.080E+1
-1.313E-1	5.074E+0	1.078E+1
-1.313E-1	5.057E+0	1.069E+1
-1.265E-1	5.096E+0	1.069E+1
-1.313E-1	5.035E+0	1.093E+1
-1.330E-1	5.035E+0	1.084E+1
-1.281E-1	4.957E+0	1.056E+1
-1.281E-1	5.103E+0	1.073E+1
-1.313E-1	5.093E+0	1.064E+1
-1.313E-1	4.921E+0	1.056E+1
-1.297E-1	5.018E+0	1.068E+1
-1.297E-1	5.048E+0	1.079E+1
-1.313E-1	5.022E+0	1.061E+1
-1.330E-1	5.080E+0	1.071E+1
-1.313E-1	5.051E+0	1.071E+1
-1.297E-1	5.044E+0	1.079E+1
-1.313E-1	5.109E+0	1.078E+1
-1.330E-1	5.090E+0	1.069E+1
-1.297E-1	5.067E+0	1.082E+1
-1.297E-1	5.093E+0	1.080E+1
-1.346E-1	5.070E+0	1.083E+1
-1.330E-1	5.015E+0	1.068E+1
-1.313E-1	5.025E+0	1.076E+1
-1.297E-1	5.064E+0	1.075E+1
-1.346E-1	4.989E+0	1.072E+1
-1.330E-1	5.106E+0	1.062E+1
-1.313E-1	5.080E+0	1.081E+1
-1.313E-1	5.018E+0	1.080E+1
-1.313E-1	4.973E+0	1.076E+1
-1.313E-1	5.035E+0	1.064E+1
-1.281E-1	5.051E+0	1.082E+1
-1.281E-1	5.057E+0	1.060E+1
-1.330E-1	5.080E+0	1.071E+1
-1.330E-1	5.012E+0	1.071E+1
-1.297E-1	4.999E+0	1.079E+1
-1.313E-1	4.967E+0	1.062E+1
-1.313E-1	5.009E+0	1.072E+1
-1.330E-1	5.022E+0	1.070E+1
-1.265E-1	4.986E+0	1.077E+1
-1.281E-1	4.957E+0	1.073E+1
-1.313E-1	4.973E+0	1.066E+1
-1.330E-1	5.051E+0	1.089E+1
-1.265E-1	4.999E+0	1.063E+1
-1.313E-1	5.093E+0	1.078E+1
-1.313E-1	5.015E+0	1.073E+1
-1.330E-1	5.035E+0	1.072E+1
-1.330E-1	5.109E+0	1.071E+1
-1.281E-1	4.996E+0	1.069E+1
-1.313E-1	5.002E+0	1.058E+1
-1.346E-1	5.031E+0	1.078E+1
-1.330E-1	5.093E+0	1.074E+1
-1.297E-1	5.012E+0	1.068E+1
-1.313E-1	4.976E+0	1.063E+1
-1.330E-1	5.005E+0	1.074E+1
-1.281E-1	5.044E+0	1.078E+1
-1.281E-1	4.996E+0	1.066E+1
-1.330E-1	5.061E+0	1.069E+1
-1.346E-1	4.960E+0	1.070E+1
-1.281E-1	5.002E+0	1.076E+1
-1.281E-1	5.090E+0	1.076E+1
-1.330E-1	5.067E+0	1.081E+1
-1.362E-1	5.070E+0	1.073E+1
-1.281E-1	5.035E+0	1.079E+1
-1.297E-1	5.100E+0	1.068E+1
-1.378E-1	5.035E+0	1.065E+1
-1.346E-1	4.954E+0	1.060E+1
-1.313E-1	5.080E+0	1.082E+1
-1.297E-1	4.976E+0	1.077E+1
-1.281E-1	5.009E+0	1.078E+1
-1.330E-1	4.954E+0	1.065E+1
-1.297E-1	4.983E+0	1.074E+1
-1.281E-1	4.931E+0	1.084E+1
-1.297E-1	5.015E+0	1.074E+1
-1.346E-1	5.051E+0	1.077E+1
-1.297E-1	4.999E+0	1.071E+1
-1.330E-1	4.989E+0	1.068E+1
-1.330E-1	4.999E+0	1.077E+1
-1.330E-1	5.093E+0	1.076E+1
-1.297E-1	5.015E+0	1.073E+1
-1.281E-1	4.992E+0	1.062E+1
-1.330E-1	5.096E+0	1.068E+1
-1.330E-1	5.070E+0	1.061E+1
-1.297E-1	5.025E+0	1.070E+1
-1.281E-1	5.100E+0	1.071E+1
-1.346E-1	4.963E+0	1.068E+1
-1.330E-1	4.986E+0	1.072E+1
-1.297E-1	5.093E+0	1.080E+1
-1.297E-1	4.941E+0	1.073E+1
-1.330E-1	5.044E+0	1.082E+1
-1.330E-1	5.005E+0	1.062E+1
-1.281E-1	5.087E+0	1.060E+1
-1.281E-1	4.963E+0	1.066E+1
-1.313E-1	5.002E+0	1.071E+1
-1.330E-1	5.015E+0	1.065E+1
-1.281E-1	5.025E+0	1.069E+1
-1.281E-1	4.957E+0	1.064E+1
-1.346E-1	5.057E+0	1.065E+1
-1.346E-1	5.044E+0	1.076E+1
-1.265E-1	5.009E+0	1.070E+1
-1.297E-1	5.057E+0	1.070E+1
-1.313E-1	5.142E+0	1.078E+1
-1.330E-1	4.976E+0	1.060E+1
-1.297E-1	5.096E+0	1.081E+1
-1.313E-1	5.135E+0	1.067E+1
-1.313E-1	5.025E+0	1.083E+1
-1.313E-1	5.057E+0	1.073E+1
-1.297E-1	5.054E+0	1.066E+1
-1.265E-1	4.963E+0	1.079E+1
-1.313E-1	4.999E+0	1.073E+1
-1.362E-1	5.022E+0	1.069E+1
-1.297E-1	4.918E+0	1.076E+1
-1.297E-1	4.895E+0	1.062E+1
-1.362E-1	5.025E+0	1.065E+1
-1.330E-1	4.989E+0	1.077E+1
-1.281E-1	5.090E+0	1.073E+1
-1.297E-1	4.999E+0	1.073E+1
-1.346E-1	5.087E+0	1.076E+1
-1.330E-1	5.070E+0	1.082E+1
-1.297E-1	5.009E+0	1.075E+1
-1.297E-1	5.096E+0	1.076E+1
-1.313E-1	5.051E+0	1.071E+1
-1.346E-1	5.051E+0	1.071E+1
-1.265E-1	5.018E+0	1.066E+1
-1.297E-1	5.005E+0	1.064E+1
-1.297E-1	5.093E+0	1.071E+1
-1.330E-1	5.022E+0	1.078E+1
-1.281E-1	4.999E+0	1.075E+1
-1.281E-1	4.970E+0	1.068E+1
-1.330E-1	5.009E+0	1.076E+1
-1.330E-1	5.035E+0	1.071E+1
-1.313E-1	5.035E+0	1.070E+1
-1.281E-1	4.960E+0	1.074E+1
-1.313E-1	5.038E+0	1.082E+1
-1.313E-1	5.038E+0	1.072E+1
-1.297E-1	4.996E+0	1.067E+1
-1.281E-1	5.103E+0	1.066E+1
-1.281E-1	5.018E+0	1.079E+1
-1.330E-1	5.061E+0	1.063E+1
-1.265E-1	5.061E+0	1.075E+1
-1.281E-1	5.070E+0	1.083E+1
-1.346E-1	5.009E+0	1.067E+1
-1.297E-1	5.009E+0	1.070E+1
-1.281E-1	5.035E+0	1.075E+1
-1.281E-1	5.080E+0	1.062E+1
-1.330E-1	5.087E+0	1.063E+1
-1.313E-1	4.957E+0	1.071E+1
-1.297E-1	5.025E+0	1.085E+1
-1.281E-1	4.980E+0	1.060E+1
-1.346E-1	5.103E+0	1.076E+1
-1.346E-1	5.087E+0	1.065E+1
-1.265E-1	5.090E+0	1.066E+1
-1.281E-1	5.083E+0	1.059E+1
-1.362E-1	4.970E+0	1.065E+1
-1.346E-1	5.103E+0	1.077E+1
-1.265E-1	4.947E+0	1.080E+1
-1.297E-1	5.038E+0	1.071E+1
-1.346E-1	5.106E+0	1.072E+1
-1.313E-1	5.041E+0	1.066E+1
-1.281E-1	5.025E+0	1.059E+1
-1.265E-1	5.005E+0	1.072E+1
-1.313E-1	4.973E+0	1.066E+1
-1.330E-1	5.044E+0	1.077E+1
-1.297E-1	5.061E+0	1.062E+1
-1.281E-1	4.986E+0	1.069E+1
-1.313E-1	5.080E+0	1.076E+1
-1.330E-1	5.067E+0	1.074E+1
-1.297E-1	5.009E+0	1.062E+1
-1.297E-1	5.028E+0	1.083E+1
-1.313E-1	5.038E+0	1.086E+1
-1.346E-1	4.992E+0	1.067E+1
-1.281E-1	5.057E+0	1.075E+1
-1.313E-1	4.996E+0	1.061E+1
-1.297E-1	5.074E+0	1.064E+1
-1.297E-1	5.022E+0	1.067E+1
-1.281E-1	5.054E+0	1.078E+1
-1.297E-1	5.067E+0	1.073E+1
-1.313E-1	5.005E+0	1.074E+1
-1.313E-1	5.028E+0	1.072E+1
-1.265E-1	4.996E+0	1.076E+1
-1.313E-1	5.035E+0	1.072E+1
-1.313E-1	4.986E+0	1.073E+1
-1.313E-1	5.064E+0	1.065E+1
-1.281E-1	4.947E+0	1.078E+1
-1.265E-1	5.018E+0	1.071E+1
-1.313E-1	4.976E+0	1.070E+1
-1.346E-1	5.129E+0	1.064E+1
-1.297E-1	5.054E+0	1.081E+1
-1.281E-1	5.005E+0	1.072E+1
-1.313E-1	5.070E+0	1.062E+1
-1.330E-1	4.996E+0	1.070E+1
-1.297E-1	4.996E+0	1.072E+1
-1.297E-1	4.992E+0	1.059E+1
-1.313E-1	4.976E+0	1.083E+1
-1.346E-1	5.142E+0	1.070E+1
-1.313E-1	5.057E+0	1.059E+1
-1.281E-1	4.983E+0	1.072E+1
-1.330E-1	5.080E+0	1.070E+1
-1.330E-1	5.051E+0	1.068E+1
-1.297E-1	5.070E+0	1.065E+1
-1.313E-1	4.934E+0	1.071E+1
-1.330E-1	5.009E+0	1.071E+1
-1.313E-1	4.992E+0	1.076E+1
-1.249E-1	4.996E+0	1.064E+1
-1.265E-1	5.096E+0	1.073E+1
-1.313E-1	5.051E+0	1.065E+1
-1.313E-1	5.083E+0	1.061E+1
-1.297E-1	5.054E+0	1.083E+1
-1.297E-1	4.986E+0	1.071E+1
-1.297E-1	5.048E+0	1.063E+1
-1.346E-1	5.044E+0	1.070E+1
-1.297E-1	5.096E+0	1.060E+1
-1.265E-1	5.090E+0	1.059E+1
-1.346E-1	5.015E+0	1.068E+1
-1.313E-1	5.090E+0	1.062E+1
-1.297E-1	5.070E+0	1.071E+1
-1.281E-1	5.100E+0	1.068E+1
-1.281E-1	5.005E+0	1.064E+1
-1.330E-1	4.992E+0	1.071E+1
-1.297E-1	4.989E+0	1.060E+1
-1.281E-1	4.957E+0	1.062E+1
-1.346E-1	5.015E+0	1.071E+1
-1.313E-1	5.028E+0	1.061E+1
-1.297E-1	4.898E+0	1.063E+1
-1.281E-1	4.967E+0	1.065E+1
-1.313E-1	5.012E+0	1.070E+1
-1.330E-1	5.025E+0	1.065E+1
-1.281E-1	5.031E+0	1.069E+1
-1.281E-1	5.070E+0	1.065E+1
-1.330E-1	4.954E+0	1.089E+1
-1.330E-1	4.976E+0	1.077E+1
-1.281E-1	5.018E+0	1.058E+1
-1.281E-1	5.002E+0	1.074E+1
-1.330E-1	4.967E+0	1.071E+1
-1.313E-1	5.087E+0	1.066E+1
-1.281E-1	4.989E+0	1.078E+1
-1.297E-1	4.983E+0	1.055E+1
-1.330E-1	5.015E+0	1.072E+1
-1.313E-1	5.018E+0	1.075E+1
-1.297E-1	5.012E+0	1.078E+1
-1.281E-1	5.009E+0	1.071E+1
-1.330E-1	5.064E+0	1.062E+1
-1.297E-1	5.177E+0	1.068E+1
-1.281E-1	4.918E+0	1.063E+1
-1.265E-1	5.051E+0	1.074E+1
-1.313E-1	4.973E+0	1.074E+1
-1.313E-1	4.937E+0	1.066E+1
-1.297E-1	5.002E+0	1.072E+1
-1.281E-1	5.100E+0	1.060E+1
-1.313E-1	5.031E+0	1.068E+1
-1.297E-1	5.005E+0	1.061E+1
-1.297E-1	5.035E+0	1.074E+1
-1.281E-1	5.070E+0	1.075E+1
-1.346E-1	4.928E+0	1.075E+1
-1.313E-1	4.973E+0	1.062E+1
-1.265E-1	4.921E+0	1.086E+1
-1.281E-1	4.992E+0	1.071E+1
-1.313E-1	4.950E+0	1.068E+1
-1.297E-1	4.986E+0	1.077E+1
-1.281E-1	4.986E+0	1.078E+1
-1.313E-1	5.096E+0	1.058E+1
-1.346E-1	5.096E+0	1.067E+1
-1.330E-1	5.067E+0	1.082E+1
-1.297E-1	5.028E+0	1.074E+1
-1.265E-1	5.080E+0	1.067E+1
-1.346E-1	5.070E+0	1.072E+1
-1.297E-1	5.113E+0	1.068E+1
-1.297E-1	5.025E+0	1.052E+1
-1.281E-1	5.005E+0	1.084E+1
-1.313E-1	4.970E+0	1.071E+1
-1.313E-1	5.025E+0	1.069E+1
-1.281E-1	5.022E+0	1.076E+1
-1.265E-1	5.070E+0	1.075E+1
-1.313E-1	4.934E+0	1.069E+1
-1.313E-1	5.038E+0	1.081E+1
-1.249E-1	4.941E+0	1.071E+1
-1.281E-1	5.012E+0	1.061E+1
-1.313E-1	4.960E+0	1.073E+1
-1.346E-1	4.970E+0	1.054E+1
-1.297E-1	5.057E+0	1.061E+1
-1.297E-1	5.067E+0	1.063E+1
-1.346E-1	5.031E+0	1.067E+1
-1.313E-1	5.064E+0	1.065E+1
-1.281E-1	5.080E+0	1.070E+1
-1.265E-1	4.986E+0	1.064E+1
-1.313E-1	5.035E+0	1.067E+1
-1.313E-1	5.025E+0	1.059E+1
-1.265E-1	4.973E+0	1.088E+1
-1.265E-1	5.038E+0	1.056E+1
-1.313E-1	5.057E+0	1.076E+1
-1.297E-1	5.090E+0	1.067E+1
-1.297E-1	4.983E+0	1.064E+1
-1.297E-1	5.022E+0	1.083E+1
-1.330E-1	5.025E+0	1.067E+1
-1.313E-1	5.048E+0	1.069E+1
-1.265E-1	5.022E+0	1.075E+1
-1.265E-1	4.989E+0	1.068E+1
-1.313E-1	5.009E+0	1.064E+1
-1.297E-1	4.983E+0	1.063E+1
-1.281E-1	4.963E+0	1.071E+1
-1.330E-1	5.054E+0	1.068E+1
-1.330E-1	5.044E+0	1.060E+1
-1.330E-1	4.986E+0	1.071E+1
-1.265E-1	4.963E+0	1.071E+1
-1.297E-1	5.009E+0	1.067E+1
-1.297E-1	4.879E+0	1.057E+1
-1.313E-1	5.080E+0	1.075E+1
-1.265E-1	5.093E+0	1.062E+1
-1.281E-1	4.937E+0	1.071E+1
-1.297E-1	5.022E+0	1.062E+1
-1.313E-1	4.992E+0	1.067E+1
-1.265E-1	5.018E+0	1.069E+1
-1.281E-1	4.970E+0	1.070E+1
-1.313E-1	4.996E+0	1.065E+1
-1.281E-1	4.941E+0	1.067E+1
-1.281E-1	5.015E+0	1.058E+1
-1.265E-1	4.934E+0	1.071E+1
-1.313E-1	5.051E+0	1.069E+1
-1.297E-1	4.980E+0	1.055E+1
-1.281E-1	5.051E+0	1.072E+1
-1.281E-1	4.911E+0	1.070E+1
-1.330E-1	4.921E+0	1.071E+1
-1.313E-1	4.989E+0	1.073E+1
-1.265E-1	5.022E+0	1.059E+1
-1.265E-1	4.996E+0	1.061E+1
-1.313E-1	5.022E+0	1.066E+1
-1.297E-1	5.044E+0	1.066E+1
-1.297E-1	5.031E+0	1.062E+1
-1.281E-1	5.009E+0	1.056E+1
-1.297E-1	4.976E+0	1.066E+1
-1.313E-1	5.054E+0	1.059E+1
-1.313E-1	4.996E+0	1.067E+1
-1.281E-1	5.035E+0	1.054E+1
-1.313E-1	4.996E+0	1.059E+1
-1.313E-1	4.944E+0	1.071E+1
-1.249E-1	5.054E+0	1.073E+1
-1.297E-1	4.992E+0	1.070E+1
-1.297E-1	4.908E+0	1.074E+1
-1.313E-1	5.012E+0	1.066E+1
-1.313E-1	5.090E+0	1.069E+1
-1.281E-1	4.999E+0	1.054E+1
-1.313E-1	5.031E+0	1.075E+1
-1.281E-1	5.106E+0	1.067E+1
-1.265E-1	4.947E+0	1.063E+1
-1.249E-1	4.999E+0	1.059E+1
-1.313E-1	4.960E+0	1.070E+1
-1.297E-1	5.035E+0	1.065E+1
-1.281E-1	4.989E+0	1.067E+1
-1.281E-1	5.028E+0	1.083E+1
-1.313E-1	5.057E+0	1.070E+1
-1.313E-1	4.983E+0	1.069E+1
-1.265E-1	4.954E+0	1.056E+1
-1.265E-1	4.999E+0	1.058E+1
-1.346E-1	5.048E+0	1.081E+1
-1.330E-1	5.064E+0	1.070E+1
-1.281E-1	5.012E+0	1.058E+1
-1.281E-1	4.989E+0	1.066E+1
-1.313E-1	5.022E+0	1.057E+1
-1.313E-1	5.025E+0	1.065E+1
-1.281E-1	5.041E+0	1.083E+1
-1.297E-1	5.028E+0	1.072E+1
-1.297E-1	4.924E+0	1.060E+1
-1.297E-1	5.083E+0	1.066E+1
-1.281E-1	4.992E+0	1.063E+1
-1.297E-1	4.970E+0	1.057E+1
-1.330E-1	5.051E+0	1.078E+1
-1.313E-1	5.022E+0	1.065E+1
-1.265E-1	5.002E+0	1.071E+1
-1.281E-1	4.957E+0	1.065E+1
-1.313E-1	5.064E+0	1.071E+1
-1.330E-1	4.892E+0	1.069E+1
-1.297E-1	5.044E+0	1.065E+1
-1.281E-1	4.989E+0	1.061E+1
-1.313E-1	4.980E+0	1.056E+1
-1.330E-1	5.070E+0	1.073E+1
-1.281E-1	5.054E+0	1.059E+1
-1.265E-1	5.103E+0	1.061E+1
-1.313E-1	4.967E+0	1.075E+1
-1.313E-1	5.018E+0	1.060E+1
-1.297E-1	5.018E+0	1.072E+1
-1.281E-1	5.113E+0	1.064E+1
-1.313E-1	4.947E+0	1.072E+1
-1.330E-1	4.947E+0	1.063E+1
-1.265E-1	5.038E+0	1.063E+1
-1.297E-1	5.025E+0	1.072E+1
-1.313E-1	5.077E+0	1.069E+1
-1.313E-1	5.038E+0	1.071E+1
-1.281E-1	5.044E+0	1.078E+1
-1.313E-1	4.976E+0	1.074E+1
-1.313E-1	4.957E+0	1.055E+1
-1.313E-1	5.022E+0	1.068E+1
-1.265E-1	4.947E+0	1.067E+1
-1.249E-1	4.954E+0	1.063E+1
-1.330E-1	4.928E+0	1.071E+1
-1.313E-1	5.015E+0	1.060E+1
-1.265E-1	5.015E+0	1.068E+1
-1.281E-1	4.931E+0	1.065E+1
-1.330E-1	4.999E+0	1.058E+1
-1.330E-1	4.989E+0	1.067E+1
-1.281E-1	4.980E+0	1.067E+1
-1.281E-1	5.051E+0	1.066E+1
-1.297E-1	4.970E+0	1.068E+1
-1.313E-1	5.009E+0	1.073E+1
-1.281E-1	4.986E+0	1.069E+1
-1.297E-1	5.083E+0	1.062E+1
-1.281E-1	5.041E+0	1.078E+1
-1.330E-1	4.967E+0	1.065E+1
-1.281E-1	4.944E+0	1.071E+1
-1.281E-1	4.996E+0	1.058E+1
-1.330E-1	4.902E+0	1.066E+1
-1.330E-1	4.992E+0	1.058E+1
-1.249E-1	4.999E+0	1.076E+1
-1.281E-1	5.005E+0	1.062E+1
-1.330E-1	4.983E+0	1.063E+1
-1.297E-1	5.044E+0	1.058E+1
-1.281E-1	5.022E+0	1.065E+1
-1.297E-1	5.080E+0	1.062E+1
-1.297E-1	4.967E+0	1.075E+1
-1.313E-1	5.015E+0	1.059E+1
-1.297E-1	5.025E+0	1.065E+1
-1.265E-1	5.025E+0	1.064E+1
-1.297E-1	4.957E+0	1.070E+1
-1.281E-1	4.986E+0	1.067E+1
-1.265E-1	5.012E+0	1.069E+1
-1.265E-1	5.057E+0	1.069E+1
-1.330E-1	5.031E+0	1.067E+1
-1.281E-1	5.054E+0	1.066E+1
-1.265E-1	5.080E+0	1.073E+1
-1.265E-1	4.970E+0	1.069E+1
-1.313E-1	4.996E+0	1.072E+1
-1.297E-1	4.928E+0	1.080E+1
-1.265E-1	5.018E+0	1.056E+1
-1.265E-1	5.025E+0	1.078E+1
-1.313E-1	5.018E+0	1.066E+1
-1.281E-1	4.937E+0	1.065E+1
-1.281E-1	5.035E+0	1.077E+1
-1.281E-1	4.996E+0	1.059E+1
-1.297E-1	5.028E+0	1.075E+1
-1.313E-1	5.054E+0	1.067E+1
-1.249E-1	4.970E+0	1.069E+1
-1.281E-1	5.048E+0	1.058E+1
-1.297E-1	5.074E+0	1.065E+1
-1.297E-1	4.950E+0	1.062E+1
-1.281E-1	4.976E+0	1.048E+1
-1.281E-1	4.973E+0	1.049E+1
-1.297E-1	5.090E+0	1.064E+1
-1.313E-1	5.025E+0	1.058E+1
-1.249E-1	5.025E+0	1.062E+1
-1.249E-1	4.970E+0	1.074E+1
-1.313E-1	5.002E+0	1.060E+1
-1.313E-1	5.048E+0	1.070E+1
-1.249E-1	5.002E+0	1.069E+1
-1.281E-1	5.064E+0	1.071E+1
-1.297E-1	4.947E+0	1.059E+1
-1.265E-1	4.915E+0	1.071E+1
-1.265E-1	5.080E+0	1.075E+1
-1.281E-1	4.980E+0	1.056E+1
-1.297E-1	4.908E+0	1.075E+1
-1.281E-1	5.018E+0	1.068E+1
-1.265E-1	5.025E+0	1.077E+1
-1.281E-1	4.999E+0	1.068E+1
-1.313E-1	5.035E+0	1.060E+1
-1.297E-1	4.986E+0	1.073E+1
-1.281E-1	5.025E+0	1.070E+1
-1.281E-1	5.002E+0	1.061E+1
-1.330E-1	4.973E+0	1.073E+1
-1.297E-1	4.973E+0	1.068E+1
-1.281E-1	4.989E+0	1.068E+1
-1.281E-1	4.980E+0	1.075E+1
-1.330E-1	4.989E+0	1.068E+1
-1.330E-1	5.041E+0	1.062E+1
-1.281E-1	5.048E+0	1.059E+1
-1.281E-1	5.074E+0	1.062E+1
-1.313E-1	5.022E+0	1.069E+1
-1.297E-1	5.096E+0	1.068E+1
-1.232E-1	5.074E+0	1.076E+1
-1.281E-1	5.038E+0	1.068E+1
-1.297E-1	5.061E+0	1.066E+1
-1.297E-1	5.028E+0	1.068E+1
-1.249E-1	5.012E+0	1.064E+1
-1.232E-1	4.986E+0	1.077E+1
-1.313E-1	5.067E+0	1.070E+1
-1.281E-1	4.967E+0	1.078E+1
-1.232E-1	4.973E+0	1.068E+1
-1.281E-1	5.022E+0	1.070E+1
-1.330E-1	4.973E+0	1.059E+1
-1.346E-1	4.983E+0	1.060E+1
-1.249E-1	5.031E+0	1.063E+1
-1.281E-1	5.057E+0	1.065E+1
-1.330E-1	4.992E+0	1.060E+1
-1.265E-1	4.957E+0	1.065E+1
-1.265E-1	5.009E+0	1.057E+1
-1.281E-1	5.031E+0	1.065E+1
-1.330E-1	4.944E+0	1.052E+1
-1.330E-1	4.980E+0	1.062E+1
-1.281E-1	4.960E+0	1.072E+1
-1.249E-1	5.031E+0	1.062E+1
-1.313E-1	5.093E+0	1.070E+1
-1.313E-1	5.044E+0	1.063E+1
-1.281E-1	5.070E+0	1.069E+1
-1.281E-1	4.957E+0	1.068E+1
-1.330E-1	4.905E+0	1.068E+1
-1.313E-1	5.035E+0	1.069E+1
-1.265E-1	4.983E+0	1.059E+1
-1.297E-1	5.002E+0	1.057E+1
-1.297E-1	4.928E+0	1.054E+1
-1.265E-1	4.986E+0	1.055E+1
-1.265E-1	5.002E+0	1.079E+1
-1.249E-1	4.944E+0	1.055E+1
-1.313E-1	5.022E+0	1.066E+1
-1.313E-1	5.080E+0	1.056E+1
-1.249E-1	4.937E+0	1.064E+1
-1.281E-1	4.989E+0	1.075E+1
-1.281E-1	5.044E+0	1.061E+1
-1.249E-1	5.080E+0	1.070E+1
-1.265E-1	5.074E+0	1.066E+1
-1.281E-1	4.921E+0	1.070E+1
-1.330E-1	4.996E+0	1.071E+1
-1.297E-1	5.015E+0	1.065E+1
-1.265E-1	5.064E+0	1.060E+1
-1.281E-1	5.005E+0	1.067E+1
-1.330E-1	5.077E+0	1.062E+1
-1.281E-1	4.937E+0	1.065E+1
-1.249E-1	4.989E+0	1.066E+1
-1.249E-1	4.980E+0	1.069E+1
-1.313E-1	4.963E+0	1.068E+1
-1.313E-1	5.009E+0	1.059E+1
-1.281E-1	4.989E+0	1.062E+1
-1.281E-1	5.035E+0	1.074E+1
-1.297E-1	5.025E+0	1.063E+1
-1.313E-1	5.025E+0	1.076E+1
-1.249E-1	4.957E+0	1.066E+1
-1.281E-1	5.051E+0	1.065E+1
-1.297E-1	5.041E+0	1.067E+1
-1.297E-1	4.996E+0	1.062E+1
-1.265E-1	4.898E+0	1.064E+1
-1.265E-1	4.973E+0	1.050E+1
-1.313E-1	4.970E+0	1.057E+1
-1.265E-1	5.031E+0	1.061E+1
-1.265E-1	4.976E+0	1.059E+1
-1.265E-1	5.048E+0	1.063E+1
-1.297E-1	5.096E+0	1.078E+1
-1.281E-1	4.980E+0	1.051E+1
-1.249E-1	5.103E+0	1.070E+1
-1.265E-1	5.022E+0	1.071E+1
-1.297E-1	4.980E+0	1.065E+1
-1.297E-1	4.996E+0	1.065E+1
-1.281E-1	5.028E+0	1.071E+1
-1.265E-1	4.989E+0	1.060E+1
-1.313E-1	5.051E+0	1.057E+1
-1.313E-1	5.022E+0	1.068E+1
-1.232E-1	5.009E+0	1.056E+1
-1.281E-1	4.937E+0	1.062E+1
-1.281E-1	5.093E+0	1.065E+1
-1.281E-1	5.061E+0	1.065E+1
-1.265E-1	5.028E+0	1.068E+1
-1.249E-1	5.005E+0	1.067E+1
-1.297E-1	5.054E+0	1.065E+1
-1.281E-1	5.064E+0	1.062E+1
-1.249E-1	4.960E+0	1.070E+1
-1.249E-1	4.937E+0	1.048E+1
-1.297E-1	5.002E+0	1.065E+1
-1.297E-1	4.996E+0	1.062E+1
-1.265E-1	4.941E+0	1.056E+1
-1.249E-1	4.970E+0	1.079E+1
-1.313E-1	4.869E+0	1.048E+1
-1.313E-1	4.960E+0	1.066E+1
-1.265E-1	5.044E+0	1.070E+1
-1.281E-1	5.074E+0	1.074E+1
-1.313E-1	5.028E+0	1.061E+1
-1.281E-1	4.986E+0	1.076E+1
-1.249E-1	4.999E+0	1.068E+1
-1.281E-1	5.038E+0	1.076E+1
-1.313E-1	5.093E+0	1.055E+1
-1.281E-1	4.957E+0	1.068E+1
-1.249E-1	5.002E+0	1.058E+1
-1.265E-1	4.973E+0	1.071E+1
-1.297E-1	5.025E+0	1.056E+1
-1.281E-1	4.960E+0	1.059E+1
-1.249E-1	4.992E+0	1.076E+1
-1.265E-1	5.067E+0	1.058E+1
-1.313E-1	5.025E+0	1.076E+1
-1.297E-1	5.022E+0	1.055E+1
-1.249E-1	5.041E+0	1.075E+1
-1.265E-1	5.018E+0	1.067E+1
-1.281E-1	5.022E+0	1.056E+1
-1.281E-1	5.061E+0	1.073E+1
-1.265E-1	5.012E+0	1.067E+1
-1.281E-1	4.989E+0	1.054E+1
-1.313E-1	4.967E+0	1.062E+1
-1.297E-1	4.986E+0	1.067E+1
-1.265E-1	4.944E+0	1.068E+1
-1.281E-1	4.967E+0	1.069E+1
-1.313E-1	5.096E+0	1.067E+1
-1.297E-1	5.038E+0	1.055E+1
-1.232E-1	5.031E+0	1.052E+1
-1.265E-1	5.005E+0	1.071E+1
-1.313E-1	5.018E+0	1.069E+1
-1.281E-1	5.018E+0	1.065E+1
-1.249E-1	5.044E+0	1.059E+1
-1.265E-1	4.999E+0	1.070E+1
-1.297E-1	4.941E+0	1.075E+1
-1.313E-1	4.989E+0	1.059E+1
-1.265E-1	4.992E+0	1.069E+1
-1.281E-1	5.038E+0	1.062E+1
-1.297E-1	5.028E+0	1.073E+1
-1.313E-1	5.005E+0	1.071E+1
-1.232E-1	4.992E+0	1.065E+1
-1.265E-1	5.061E+0	1.071E+1
-1.281E-1	5.061E+0	1.062E+1
-1.297E-1	4.924E+0	1.058E+1
-1.265E-1	5.015E+0	1.049E+1
-1.265E-1	5.074E+0	1.068E+1
-1.297E-1	4.992E+0	1.060E+1
-1.281E-1	5.067E+0	1.055E+1
-1.265E-1	5.038E+0	1.065E+1
-1.265E-1	5.028E+0	1.053E+1
-1.313E-1	5.074E+0	1.058E+1
-1.265E-1	5.012E+0	1.072E+1
-1.249E-1	4.889E+0	1.068E+1
-1.265E-1	5.038E+0	1.057E+1
-1.297E-1	5.028E+0	1.073E+1
-1.281E-1	4.954E+0	1.082E+1
-1.265E-1	5.041E+0	1.055E+1
-1.265E-1	4.996E+0	1.066E+1
-1.313E-1	4.950E+0	1.079E+1
-1.281E-1	4.898E+0	1.076E+1
-1.249E-1	5.041E+0	1.055E+1
-1.281E-1	4.996E+0	1.058E+1
-1.297E-1	4.911E+0	1.049E+1
-1.281E-1	4.963E+0	1.073E+1
-1.281E-1	4.983E+0	1.066E+1
-1.265E-1	4.989E+0	1.073E+1
-1.297E-1	5.077E+0	1.057E+1
-1.297E-1	4.986E+0	1.063E+1
-1.265E-1	5.012E+0	1.059E+1
-1.265E-1	4.989E+0	1.061E+1
-1.313E-1	5.005E+0	1.061E+1
-1.297E-1	4.957E+0	1.070E+1
-1.249E-1	4.960E+0	1.061E+1
-1.281E-1	5.057E+0	1.050E+1
-1.313E-1	5.051E+0	1.055E+1
-1.281E-1	5.064E+0	1.057E+1
-1.216E-1	4.983E+0	1.079E+1
-1.265E-1	4.937E+0	1.066E+1
-1.265E-1	5.074E+0	1.061E+1
-1.281E-1	5.155E+0	1.068E+1
-1.249E-1	4.947E+0	1.074E+1
-1.265E-1	5.087E+0	1.070E+1
-1.313E-1	4.999E+0	1.065E+1
-1.281E-1	5.005E+0	1.072E+1
-1.249E-1	5.012E+0	1.075E+1
-1.265E-1	5.012E+0	1.048E+1
-1.297E-1	4.954E+0	1.068E+1
-1.281E-1	5.038E+0	1.073E+1
-1.265E-1	5.015E+0	1.055E+1
-1.249E-1	4.941E+0	1.067E+1
-1.330E-1	4.928E+0	1.054E+1
-1.297E-1	5.012E+0	1.068E+1
-1.265E-1	4.967E+0	1.072E+1
-1.265E-1	5.161E+0	1.068E+1
-1.297E-1	5.074E+0	1.063E+1
-1.281E-1	5.002E+0	1.062E+1
-1.265E-1	5.012E+0	1.072E+1
-1.232E-1	5.028E+0	1.070E+1
-1.330E-1	4.931E+0	1.061E+1
-1.297E-1	4.963E+0	1.059E+1
-1.249E-1	4.963E+0	1.066E+1
-1.281E-1	4.928E+0	1.076E+1
-1.297E-1	4.937E+0	1.083E+1
-1.265E-1	4.950E+0	1.068E+1
-1.232E-1	5.041E+0	1.069E+1
-1.281E-1	4.992E+0	1.069E+1
-1.281E-1	5.041E+0	1.064E+1
-1.297E-1	5.041E+0	1.057E+1
-1.249E-1	5.018E+0	1.066E+1
-1.249E-1	5.012E+0	1.058E+1
-1.313E-1	4.934E+0	1.072E+1
-1.265E-1	4.931E+0	1.068E+1
-1.249E-1	5.002E+0	1.061E+1
-1.265E-1	4.986E+0	1.055E+1
-1.313E-1	5.061E+0	1.050E+1
-1.265E-1	5.002E+0	1.071E+1
-1.281E-1	4.976E+0	1.061E+1
-1.265E-1	5.035E+0	1.055E+1
-1.265E-1	4.973E+0	1.066E+1
-1.281E-1	4.967E+0	1.064E+1
-1.232E-1	5.022E+0	1.057E+1
-1.281E-1	4.885E+0	1.066E+1
-1.297E-1	5.041E+0	1.073E+1
-1.265E-1	4.960E+0	1.059E+1
-1.265E-1	4.967E+0	1.064E+1
-1.265E-1	4.937E+0	1.070E+1
-1.281E-1	4.976E+0	1.062E+1
-1.265E-1	4.976E+0	1.051E+1
-1.200E-1	4.902E+0	1.060E+1
-1.249E-1	5.025E+0	1.048E+1
-1.297E-1	4.996E+0	1.063E+1
-1.281E-1	4.911E+0	1.070E+1
-1.249E-1	4.905E+0	1.064E+1
-1.281E-1	5.025E+0	1.062E+1
-1.265E-1	5.009E+0	1.072E+1
-1.281E-1	5.077E+0	1.061E+1
-1.216E-1	5.015E+0	1.074E+1
-1.249E-1	5.009E+0	1.069E+1
-1.281E-1	4.931E+0	1.063E+1
-1.281E-1	5.031E+0	1.060E+1
-1.232E-1	4.980E+0	1.083E+1
-1.281E-1	5.087E+0	1.063E+1
-1.297E-1	5.018E+0	1.072E+1
-1.281E-1	4.983E+0	1.062E+1
-1.249E-1	4.973E+0	1.073E+1
-1.265E-1	5.015E+0	1.062E+1
-1.265E-1	5.005E+0	1.064E+1
-1.281E-1	4.967E+0	1.054E+1
-1.216E-1	4.967E+0	1.052E+1
-1.232E-1	5.067E+0	1.055E+1
-1.330E-1	4.980E+0	1.063E+1
-1.281E-1	4.992E+0	1.067E+1
-1.249E-1	5.028E+0	1.070E+1
-1.249E-1	4.989E+0	1.065E+1
-1.313E-1	5.009E+0	1.075E+1
-1.297E-1	5.038E+0	1.068E+1
-1.265E-1	5.064E+0	1.050E+1
-1.249E-1	5.012E+0	1.069E+1
-1.297E-1	4.941E+0	1.075E+1
-1.281E-1	4.879E+0	1.075E+1
-1.265E-1	5.031E+0	1.059E+1
-1.265E-1	5.090E+0	1.063E+1
-1.297E-1	5.119E+0	1.063E+1
-1.265E-1	4.963E+0	1.065E+1
-1.216E-1	5.028E+0	1.071E+1
-1.249E-1	5.074E+0	1.054E+1
-1.297E-1	5.090E+0	1.067E+1
-1.265E-1	4.902E+0	1.056E+1
-1.232E-1	4.947E+0	1.060E+1
-1.249E-1	4.989E+0	1.060E+1
-1.330E-1	5.070E+0	1.056E+1
-1.281E-1	4.970E+0	1.054E+1
-1.232E-1	4.957E+0	1.064E+1
-1.265E-1	5.015E+0	1.056E+1
-1.313E-1	5.048E+0	1.072E+1
-1.281E-1	5.035E+0	1.074E+1
-1.232E-1	5.122E+0	1.060E+1
-1.232E-1	5.002E+0	1.064E+1
-1.313E-1	4.960E+0	1.066E+1
-1.281E-1	4.973E+0	1.061E+1
-1.249E-1	5.031E+0	1.057E+1
-1.265E-1	5.002E+0	1.064E+1
-1.297E-1	5.025E+0	1.067E+1
-1.265E-1	4.918E+0	1.054E+1
-1.249E-1	4.963E+0	1.062E+1
-1.281E-1	5.070E+0	1.066E+1
-1.281E-1	5.022E+0	1.063E+1
-1.313E-1	4.963E+0	1.071E+1
-1.249E-1	5.048E+0	1.056E+1
-1.249E-1	5.018E+0	1.059E+1
-1.297E-1	5.025E+0	1.071E+1
-1.249E-1	5.012E+0	1.070E+1
-1.232E-1	4.934E+0	1.062E+1
-1.265E-1	5.012E+0	1.058E+1
-1.297E-1	4.999E+0	1.061E+1
-1.281E-1	4.950E+0	1.069E+1
-1.249E-1	4.960E+0	1.050E+1
-1.265E-1	4.954E+0	1.065E+1
-1.281E-1	5.009E+0	1.069E+1
-1.281E-1	5.025E+0	1.059E+1
-1.249E-1	5.054E+0	1.053E+1
-1.232E-1	5.005E+0	1.062E+1
-1.281E-1	4.986E+0	1.067E+1
-1.265E-1	5.012E+0	1.065E+1
-1.265E-1	4.976E+0	1.065E+1
-1.265E-1	4.944E+0	1.050E+1
-1.297E-1	5.074E+0	1.060E+1
-1.281E-1	4.957E+0	1.054E+1
-1.265E-1	4.937E+0	1.066E+1
-1.265E-1	5.077E+0	1.060E+1
-1.281E-1	5.048E+0	1.082E+1
-1.281E-1	5.106E+0	1.065E+1
-1.265E-1	5.054E+0	1.059E+1
-1.281E-1	5.018E+0	1.070E+1
-1.297E-1	5.025E+0	1.066E+1
-1.297E-1	4.989E+0	1.050E+1
-1.265E-1	4.941E+0	1.060E+1
-1.249E-1	4.980E+0	1.053E+1
-1.313E-1	5.041E+0	1.072E+1
-1.265E-1	4.950E+0	1.060E+1
-1.249E-1	5.070E+0	1.064E+1
-1.249E-1	4.963E+0	1.079E+1
-1.281E-1	4.941E+0	1.070E+1
-1.265E-1	5.103E+0	1.053E+1
-1.232E-1	5.054E+0	1.073E+1
-1.232E-1	4.980E+0	1.055E+1
-1.313E-1	4.950E+0	1.071E+1
-1.265E-1	4.944E+0	1.068E+1
-1.232E-1	4.954E+0	1.073E+1
-1.297E-1	4.983E+0	1.062E+1
-1.313E-1	4.983E+0	1.060E+1
-1.297E-1	4.954E+0	1.062E+1
-1.216E-1	5.038E+0	1.066E+1
-1.281E-1	4.967E+0	1.059E+1
-1.281E-1	5.044E+0	1.061E+1
-1.265E-1	5.038E+0	1.059E+1
-1.265E-1	4.989E+0	1.070E+1
-1.232E-1	5.044E+0	1.051E+1
-1.281E-1	4.973E+0	1.054E+1
-1.249E-1	4.980E+0	1.068E+1
-1.265E-1	5.051E+0	1.055E+1
-1.249E-1	4.967E+0	1.060E+1
-1.297E-1	5.002E+0	1.062E+1
-1.281E-1	4.976E+0	1.069E+1
-1.265E-1	4.950E+0	1.069E+1
-1.281E-1	4.999E+0	1.067E+1
-1.281E-1	5.031E+0	1.068E+1
-1.265E-1	5.070E+0	1.066E+1
-1.265E-1	4.937E+0	1.067E+1
-1.265E-1	4.941E+0	1.054E+1
-1.297E-1	4.980E+0	1.065E+1
-1.249E-1	5.038E+0	1.065E+1
-1.249E-1	4.950E+0	1.058E+1
-1.265E-1	5.113E+0	1.065E+1
-1.265E-1	4.915E+0	1.063E+1
-1.297E-1	5.090E+0	1.051E+1
-1.232E-1	5.022E+0	1.065E+1
-1.249E-1	4.999E+0	1.061E+1
-1.281E-1	4.992E+0	1.053E+1
-1.232E-1	4.892E+0	1.055E+1
-1.249E-1	5.044E+0	1.074E+1
-1.313E-1	5.009E+0	1.071E+1
-1.313E-1	4.921E+0	1.063E+1
-1.281E-1	5.018E+0	1.055E+1
-1.216E-1	5.061E+0	1.062E+1
-1.249E-1	4.898E+0	1.073E+1
-1.281E-1	4.973E+0	1.065E+1
-1.281E-1	4.947E+0	1.066E+1
-1.249E-1	4.967E+0	1.063E+1
-1.232E-1	4.970E+0	1.051E+1
-1.297E-1	5.028E+0	1.059E+1
-1.249E-1	5.048E+0	1.073E+1
-1.216E-1	4.980E+0	1.065E+1
-1.265E-1	5.041E+0	1.066E+1
-1.297E-1	5.018E+0	1.060E+1
-1.265E-1	5.051E+0	1.058E+1
-1.249E-1	4.989E+0	1.063E+1
-1.249E-1	5.051E+0	1.062E+1
-1.281E-1	4.947E+0	1.062E+1
-1.265E-1	4.986E+0	1.064E+1
-1.232E-1	4.970E+0	1.060E+1
-1.265E-1	4.986E+0	1.064E+1
-1.281E-1	4.973E+0	1.070E+1
-1.265E-1	5.005E+0	1.076E+1
-1.265E-1	5.057E+0	1.054E+1
-1.265E-1	4.992E+0	1.066E+1
-1.297E-1	4.967E+0	1.062E+1
-1.265E-1	4.954E+0	1.051E+1
-1.232E-1	5.051E+0	1.060E+1
-1.265E-1	4.970E+0	1.059E+1
-1.297E-1	5.077E+0	1.065E+1
-1.265E-1	4.954E+0	1.057E+1
-1.265E-1	5.025E+0	1.066E+1
-1.265E-1	4.954E+0	1.072E+1
-1.281E-1	5.005E+0	1.055E+1
-1.249E-1	5.070E+0	1.067E+1
-1.249E-1	4.992E+0	1.069E+1
-1.232E-1	4.954E+0	1.062E+1
-1.281E-1	5.005E+0	1.068E+1
-1.281E-1	5.041E+0	1.064E+1
-1.232E-1	4.947E+0	1.064E+1
-1.249E-1	4.963E+0	1.066E+1
-1.281E-1	5.022E+0	1.058E+1
-1.297E-1	5.015E+0	1.058E+1
-1.232E-1	4.963E+0	1.074E+1
-1.281E-1	5.103E+0	1.055E+1
-1.297E-1	5.061E+0	1.069E+1
-1.265E-1	4.996E+0	1.061E+1
-1.249E-1	4.976E+0	1.070E+1
-1.249E-1	5.083E+0	1.062E+1
-1.249E-1	4.986E+0	1.062E+1
-1.281E-1	4.996E+0	1.063E+1
-1.281E-1	4.996E+0	1.051E+1
-1.249E-1	4.992E+0	1.073E+1
-1.313E-1	4.967E+0	1.075E+1
-1.265E-1	5.080E+0	1.078E+1
-1.249E-1	5.028E+0	1.072E+1
-1.249E-1	5.038E+0	1.064E+1
-1.281E-1	4.999E+0	1.052E+1
-1.281E-1	4.970E+0	1.067E+1
-1.249E-1	4.898E+0	1.064E+1
-1.265E-1	5.064E+0	1.057E+1
-1.297E-1	5.002E+0	1.070E+1
-1.281E-1	4.976E+0	1.053E+1
-1.232E-1	5.070E+0	1.054E+1
-1.297E-1	5.041E+0	1.050E+1
-1.297E-1	4.970E+0	1.068E+1
-1.265E-1	4.996E+0	1.047E+1
-1.232E-1	5.051E+0	1.055E+1
-1.232E-1	5.005E+0	1.065E+1
-1.297E-1	5.061E+0	1.072E+1
-1.281E-1	5.022E+0	1.065E+1
-1.265E-1	5.067E+0	1.065E+1
-1.265E-1	5.057E+0	1.058E+1
-1.281E-1	5.054E+0	1.074E+1
-1.249E-1	4.980E+0	1.058E+1
-1.232E-1	4.967E+0	1.054E+1
-1.249E-1	4.915E+0	1.063E+1
-1.297E-1	4.889E+0	1.058E+1
-1.265E-1	5.083E+0	1.049E+1
-1.232E-1	4.983E+0	1.063E+1
-1.281E-1	5.057E+0	1.060E+1
-1.265E-1	4.999E+0	1.056E+1
-1.281E-1	4.915E+0	1.051E+1
-1.249E-1	5.022E+0	1.064E+1
-1.249E-1	4.983E+0	1.059E+1
-1.297E-1	5.025E+0	1.066E+1
-1.265E-1	4.983E+0	1.072E+1
-1.265E-1	4.944E+0	1.047E+1
-1.281E-1	5.067E+0	1.070E+1
-1.297E-1	4.973E+0	1.076E+1
-1.249E-1	5.022E+0	1.066E+1
-1.216E-1	5.018E+0	1.068E+1
-1.265E-1	5.012E+0	1.059E+1
-1.281E-1	5.041E+0	1.071E+1
-1.265E-1	5.009E+0	1.059E+1
-1.216E-1	5.080E+0	1.063E+1
-1.281E-1	5.009E+0	1.068E+1
-1.265E-1	5.054E+0	1.075E+1
-1.249E-1	5.002E+0	1.054E+1
-1.232E-1	4.967E+0	1.064E+1
-1.249E-1	4.973E+0	1.067E+1
-1.313E-1	4.947E+0	1.053E+1
-1.232E-1	4.941E+0	1.052E+1
-1.281E-1	5.018E+0	1.062E+1
-1.249E-1	4.941E+0	1.057E+1
-1.281E-1	4.996E+0	1.055E+1
-1.265E-1	5.028E+0	1.060E+1
-1.232E-1	4.876E+0	1.055E+1
-1.232E-1	5.041E+0	1.066E+1
-1.281E-1	5.057E+0	1.074E+1
-1.249E-1	4.954E+0	1.073E+1
-1.232E-1	4.941E+0	1.061E+1
-1.265E-1	5.067E+0	1.061E+1
-1.313E-1	5.028E+0	1.059E+1
-1.265E-1	4.944E+0	1.068E+1
-1.232E-1	4.986E+0	1.058E+1
-1.265E-1	4.947E+0	1.063E+1
-1.281E-1	4.960E+0	1.046E+1
-1.265E-1	4.963E+0	1.062E+1
-1.216E-1	5.031E+0	1.067E+1
-1.249E-1	4.992E+0	1.071E+1
-1.281E-1	4.967E+0	1.057E+1
-1.281E-1	5.025E+0	1.064E+1
-1.232E-1	5.044E+0	1.053E+1
-1.265E-1	5.022E+0	1.064E+1
-1.313E-1	5.038E+0	1.054E+1
-1.265E-1	4.947E+0	1.058E+1
-1.232E-1	4.967E+0	1.065E+1
-1.265E-1	5.100E+0	1.060E+1
-1.281E-1	5.064E+0	1.062E+1
-1.281E-1	5.005E+0	1.061E+1
-1.232E-1	5.035E+0	1.063E+1
-1.249E-1	5.015E+0	1.057E+1
-1.297E-1	5.005E+0	1.066E+1
-1.249E-1	5.005E+0	1.063E+1
-1.265E-1	4.986E+0	1.054E+1
-1.249E-1	5.035E+0	1.070E+1
-1.281E-1	4.980E+0	1.074E+1
-1.232E-1	5.005E+0	1.055E+1
-1.249E-1	4.996E+0	1.076E+1
-1.265E-1	5.061E+0	1.061E+1
-1.281E-1	4.882E+0	1.065E+1
-1.249E-1	5.028E+0	1.057E+1
-1.216E-1	4.944E+0	1.061E+1
-1.232E-1	5.031E+0	1.064E+1
-1.281E-1	4.973E+0	1.051E+1
-1.265E-1	5.018E+0	1.061E+1
-1.216E-1	4.967E+0	1.065E+1
-1.265E-1	4.895E+0	1.060E+1
-1.281E-1	4.950E+0	1.084E+1
-1.265E-1	5.002E+0	1.067E+1
-1.216E-1	4.928E+0	1.047E+1
-1.265E-1	4.989E+0	1.062E+1
-1.281E-1	4.970E+0	1.053E+1
-1.265E-1	5.035E+0	1.062E+1
-1.249E-1	4.915E+0	1.070E+1
-1.265E-1	4.898E+0	1.063E+1
-1.281E-1	4.931E+0	1.068E+1
-1.265E-1	4.980E+0	1.073E+1
-1.249E-1	4.970E+0	1.061E+1
-1.249E-1	5.113E+0	1.063E+1
-1.281E-1	4.950E+0	1.059E+1
-1.249E-1	5.031E+0	1.067E+1
-1.216E-1	4.999E+0	1.072E+1
-1.265E-1	5.083E+0	1.059E+1
-1.265E-1	5.005E+0	1.056E+1
-1.265E-1	5.064E+0	1.069E+1
-1.216E-1	5.171E+0	1.060E+1
-1.265E-1	4.999E+0	1.056E+1
-1.313E-1	5.041E+0	1.053E+1
-1.249E-1	4.918E+0	1.060E+1
-1.216E-1	5.035E+0	1.057E+1
-1.265E-1	5.044E+0	1.061E+1
-1.281E-1	5.090E+0	1.060E+1
-1.232E-1	5.129E+0	1.070E+1
-1.232E-1	5.038E+0	1.053E+1
-1.265E-1	4.973E+0	1.052E+1
-1.281E-1	5.031E+0	1.071E+1
-1.249E-1	4.992E+0	1.082E+1
-1.232E-1	5.035E+0	1.059E+1
-1.249E-1	5.018E+0	1.058E+1
-1.265E-1	5.044E+0	1.064E+1
-1.265E-1	5.067E+0	1.065E+1
-1.216E-1	4.928E+0	1.056E+1
-1.249E-1	4.950E+0	1.064E+1
-1.281E-1	5.077E+0	1.061E+1
-1.249E-1	5.005E+0	1.066E+1
-1.232E-1	4.999E+0	1.061E+1
-1.265E-1	4.967E+0	1.055E+1
-1.265E-1	5.005E+0	1.053E+1
-1.249E-1	5.015E+0	1.054E+1
-1.249E-1	4.983E+0	1.066E+1
-1.249E-1	5.031E+0	1.065E+1
-1.297E-1	5.090E+0	1.055E+1
-1.265E-1	5.028E+0	1.056E+1
-1.216E-1	4.980E+0	1.056E+1
-1.265E-1	4.960E+0	1.060E+1
-1.313E-1	5.009E+0	1.057E+1
-1.232E-1	5.025E+0	1.063E+1
-1.216E-1	4.996E+0	1.071E+1
-1.249E-1	5.002E+0	1.067E+1
-1.281E-1	4.999E+0	1.062E+1
-1.249E-1	4.983E+0	1.065E+1
-1.232E-1	4.957E+0	1.068E+1
-1.249E-1	4.983E+0	1.067E+1
-1.281E-1	5.012E+0	1.068E+1
-1.216E-1	5.038E+0	1.067E+1
-1.216E-1	5.018E+0	1.048E+1
-1.265E-1	5.025E+0	1.060E+1
-1.265E-1	5.028E+0	1.055E+1
-1.281E-1	5.022E+0	1.065E+1
-1.216E-1	4.983E+0	1.060E+1
-1.281E-1	4.902E+0	1.064E+1
-1.265E-1	5.015E+0	1.058E+1
-1.232E-1	5.090E+0	1.055E+1
-1.232E-1	4.996E+0	1.063E+1
-1.265E-1	4.963E+0	1.070E+1
-1.281E-1	5.038E+0	1.060E+1
-1.249E-1	5.025E+0	1.058E+1
-1.249E-1	4.902E+0	1.061E+1
-1.232E-1	5.106E+0	1.055E+1
-1.313E-1	5.077E+0	1.058E+1
-1.232E-1	4.957E+0	1.059E+1
-1.216E-1	5.012E+0	1.065E+1
-1.249E-1	4.999E+0	1.052E+1
-1.297E-1	4.872E+0	1.072E+1
-1.281E-1	4.937E+0	1.066E+1
-1.265E-1	5.009E+0	1.080E+1
-1.265E-1	5.028E+0	1.058E+1
-1.281E-1	4.996E+0	1.066E+1
-1.249E-1	4.996E+0	1.052E+1
-1.232E-1	5.048E+0	1.060E+1
-1.249E-1	4.989E+0	1.065E+1
-1.297E-1	4.928E+0	1.059E+1
-1.265E-1	4.999E+0	1.051E+1
-1.265E-1	5.015E+0	1.071E+1
-1.265E-1	4.928E+0	1.059E+1
-1.265E-1	5.083E+0	1.057E+1
-1.265E-1	5.002E+0	1.052E+1
-1.232E-1	4.963E+0	1.064E+1
-1.249E-1	5.005E+0	1.055E+1
-1.265E-1	5.054E+0	1.057E+1
-1.265E-1	4.918E+0	1.064E+1
-1.200E-1	5.022E+0	1.077E+1
-1.232E-1	4.928E+0	1.057E+1
-1.281E-1	4.983E+0	1.047E+1
-1.249E-1	5.022E+0	1.054E+1
-1.232E-1	4.999E+0	1.070E+1
-1.216E-1	5.015E+0	1.076E+1
-1.297E-1	5.022E+0	1.072E+1
-1.249E-1	4.963E+0	1.072E+1
-1.232E-1	5.061E+0	1.059E+1
-1.249E-1	5.009E+0	1.080E+1
-1.313E-1	4.937E+0	1.068E+1
-1.249E-1	5.061E+0	1.070E+1
-1.216E-1	4.983E+0	1.063E+1
-1.265E-1	4.963E+0	1.054E+1
-1.265E-1	5.064E+0	1.059E+1
-1.232E-1	5.031E+0	1.064E+1
-1.216E-1	5.048E+0	1.070E+1
-1.249E-1	5.051E+0	1.073E+1
-1.281E-1	5.022E+0	1.042E+1
-1.249E-1	5.031E+0	1.060E+1
-1.249E-1	5.061E+0	1.058E+1
-1.249E-1	5.028E+0	1.055E+1
-1.297E-1	4.999E+0	1.071E+1
-1.265E-1	4.934E+0	1.068E+1
-1.216E-1	4.976E+0	1.056E+1
-1.265E-1	5.018E+0	1.056E+1
-1.281E-1	4.967E+0	1.058E+1
-1.265E-1	4.924E+0	1.073E+1
-1.216E-1	5.025E+0	1.049E+1
-1.249E-1	4.999E+0	1.062E+1
-1.265E-1	5.009E+0	1.067E+1
-1.232E-1	4.992E+0	1.083E+1
-1.249E-1	4.973E+0	1.055E+1
-1.232E-1	4.921E+0	1.057E+1
-1.281E-1	4.986E+0	1.068E+1
-1.265E-1	5.028E+0	1.069E+1
-1.216E-1	5.022E+0	1.071E+1
-1.232E-1	5.028E+0	1.059E+1
-1.265E-1	4.957E+0	1.055E+1
-1.249E-1	4.947E+0	1.064E+1
-1.216E-1	5.012E+0	1.069E+1
-1.265E-1	5.051E+0	1.062E+1
-1.265E-1	5.012E+0	1.064E+1
-1.249E-1	4.944E+0	1.062E+1
-1.232E-1	4.973E+0	1.063E+1
-1.249E-1	4.973E+0	1.055E+1
-1.265E-1	5.015E+0	1.054E+1
-1.232E-1	4.989E+0	1.064E+1
-1.232E-1	5.031E+0	1.058E+1
-1.265E-1	5.044E+0	1.057E+1
-1.265E-1	4.967E+0	1.062E+1
-1.249E-1	4.937E+0	1.048E+1
-1.216E-1	4.999E+0	1.066E+1
-1.265E-1	4.996E+0	1.068E+1
-1.297E-1	4.983E+0	1.064E+1
-1.281E-1	5.064E+0	1.069E+1
-1.232E-1	4.999E+0	1.066E+1
-1.265E-1	5.070E+0	1.058E+1
-1.281E-1	4.931E+0	1.072E+1
-1.249E-1	5.031E+0	1.072E+1
-1.249E-1	5.015E+0	1.060E+1
-1.249E-1	4.967E+0	1.064E+1
-1.265E-1	4.892E+0	1.067E+1
-1.265E-1	5.064E+0	1.053E+1
-1.216E-1	4.976E+0	1.056E+1
-1.249E-1	5.031E+0	1.057E+1
-1.297E-1	4.960E+0	1.071E+1
-1.249E-1	5.012E+0	1.055E+1
-1.216E-1	4.967E+0	1.065E+1
-1.281E-1	4.928E+0	1.063E+1
-1.265E-1	5.044E+0	1.064E+1
-1.232E-1	5.077E+0	1.058E+1
-1.216E-1	5.038E+0	1.061E+1
-1.249E-1	5.083E+0	1.056E+1
-1.297E-1	5.018E+0	1.060E+1
-1.249E-1	4.963E+0	1.065E+1
-1.232E-1	4.976E+0	1.061E+1
-1.249E-1	4.980E+0	1.064E+1
-1.297E-1	5.087E+0	1.056E+1
-1.265E-1	5.074E+0	1.066E+1
-1.232E-1	4.967E+0	1.060E+1
-1.232E-1	4.973E+0	1.046E+1
-1.281E-1	5.002E+0	1.047E+1
-1.249E-1	5.070E+0	1.057E+1
-1.200E-1	4.937E+0	1.066E+1
-1.232E-1	5.126E+0	1.051E+1
-1.281E-1	4.885E+0	1.054E+1
-1.249E-1	4.996E+0	1.055E+1
-1.216E-1	5.012E+0	1.065E+1
-1.281E-1	5.044E+0	1.056E+1
-1.281E-1	5.028E+0	1.054E+1
-1.232E-1	4.999E+0	1.048E+1
-1.216E-1	4.960E+0	1.059E+1
-1.265E-1	5.009E+0	1.053E+1
-1.265E-1	5.022E+0	1.058E+1
-1.249E-1	5.031E+0	1.055E+1
-1.232E-1	5.015E+0	1.059E+1
-1.232E-1	5.083E+0	1.069E+1
-1.265E-1	5.074E+0	1.066E+1
-1.216E-1	5.048E+0	1.060E+1
-1.249E-1	4.996E+0	1.066E+1
-1.249E-1	5.077E+0	1.055E+1
-1.297E-1	4.921E+0	1.060E+1
-1.216E-1	5.018E+0	1.075E+1
-1.216E-1	4.999E+0	1.059E+1
-1.232E-1	5.018E+0	1.056E+1
-1.265E-1	4.937E+0	1.056E+1
-1.232E-1	5.028E+0	1.052E+1
-1.249E-1	4.947E+0	1.058E+1
-1.249E-1	4.937E+0	1.059E+1
-1.297E-1	5.002E+0	1.062E+1
-1.249E-1	4.976E+0	1.069E+1
-1.232E-1	5.028E+0	1.048E+1
-1.249E-1	5.012E+0	1.059E+1
-1.265E-1	5.015E+0	1.059E+1
-1.232E-1	4.980E+0	1.050E+1
-1.216E-1	4.999E+0	1.051E+1
-1.249E-1	4.954E+0	1.067E+1
-1.297E-1	4.892E+0	1.066E+1
-1.232E-1	4.967E+0	1.060E+1
-1.200E-1	5.012E+0	1.050E+1
-1.232E-1	4.950E+0	1.060E+1
-1.281E-1	5.057E+0	1.059E+1
-1.232E-1	4.957E+0	1.062E+1
-1.216E-1	4.983E+0	1.057E+1
-1.265E-1	5.035E+0	1.059E+1
-1.297E-1	4.960E+0	1.063E+1
-1.232E-1	5.061E+0	1.051E+1
-1.200E-1	4.954E+0	1.055E+1
-1.249E-1	5.048E+0	1.053E+1
-1.297E-1	4.973E+0	1.065E+1
-1.249E-1	4.934E+0	1.061E+1
-1.184E-1	5.113E+0	1.059E+1
-1.249E-1	4.921E+0	1.079E+1
-1.281E-1	5.015E+0	1.056E+1
-1.232E-1	4.921E+0	1.061E+1
-1.216E-1	5.005E+0	1.062E+1
-1.249E-1	4.957E+0	1.053E+1
-1.249E-1	5.018E+0	1.067E+1
-1.249E-1	4.999E+0	1.066E+1
-1.249E-1	5.009E+0	1.068E+1
-1.265E-1	5.041E+0	1.052E+1
-1.281E-1	5.051E+0	1.061E+1
-1.216E-1	4.986E+0	1.058E+1
-1.200E-1	4.986E+0	1.048E+1
-1.265E-1	4.950E+0	1.061E+1
-1.249E-1	4.967E+0	1.066E+1
-1.232E-1	4.986E+0	1.062E+1
-1.265E-1	4.918E+0	1.068E+1
-1.249E-1	4.924E+0	1.058E+1
-1.297E-1	5.005E+0	1.062E+1
-1.265E-1	4.999E+0	1.066E+1
-1.232E-1	4.941E+0	1.071E+1
-1.249E-1	5.074E+0	1.063E+1
-1.281E-1	5.057E+0	1.062E+1
-1.232E-1	5.025E+0	1.056E+1
-1.200E-1	4.918E+0	1.059E+1
-1.232E-1	5.009E+0	1.065E+1
-1.265E-1	4.954E+0	1.064E+1
-1.232E-1	4.963E+0	1.069E+1
-1.232E-1	5.044E+0	1.052E+1
-1.265E-1	4.960E+0	1.053E+1
-1.281E-1	5.041E+0	1.063E+1
-1.232E-1	4.973E+0	1.060E+1
-1.232E-1	4.999E+0	1.053E+1
-1.265E-1	5.035E+0	1.049E+1
-1.281E-1	5.044E+0	1.053E+1
-1.216E-1	5.022E+0	1.064E+1
-1.216E-1	4.976E+0	1.067E+1
-1.265E-1	5.022E+0	1.068E+1
-1.297E-1	4.980E+0	1.049E+1
-1.265E-1	5.061E+0	1.056E+1
-1.216E-1	5.057E+0	1.069E+1
-1.249E-1	4.915E+0	1.066E+1
-1.281E-1	5.009E+0	1.054E+1
-1.232E-1	4.918E+0	1.060E+1
-1.216E-1	5.002E+0	1.060E+1
-1.249E-1	4.960E+0	1.066E+1
-1.249E-1	5.067E+0	1.053E+1
-1.232E-1	5.035E+0	1.051E+1
-1.200E-1	4.950E+0	1.065E+1
-1.249E-1	5.035E+0	1.060E+1
-1.281E-1	5.038E+0	1.068E+1
-1.216E-1	4.970E+0	1.064E+1
-1.200E-1	4.950E+0	1.056E+1
-1.281E-1	4.947E+0	1.058E+1
-1.265E-1	5.025E+0	1.056E+1
-1.232E-1	4.976E+0	1.070E+1
-1.200E-1	5.031E+0	1.062E+1
-1.281E-1	4.954E+0	1.067E+1
-1.281E-1	4.970E+0	1.065E+1
-1.232E-1	5.028E+0	1.056E+1
-1.200E-1	4.915E+0	1.059E+1
-1.249E-1	5.015E+0	1.056E+1
-1.281E-1	5.064E+0	1.066E+1
-1.249E-1	4.941E+0	1.063E+1
-1.232E-1	5.035E+0	1.048E+1
-1.265E-1	5.070E+0	1.062E+1
-1.281E-1	4.941E+0	1.060E+1
-1.265E-1	5.064E+0	1.063E+1
-1.216E-1	5.002E+0	1.070E+1
-1.265E-1	5.057E+0	1.064E+1
-1.281E-1	5.061E+0	1.066E+1
-1.249E-1	5.096E+0	1.065E+1
-1.232E-1	5.080E+0	1.064E+1
-1.249E-1	4.973E+0	1.062E+1
-1.281E-1	4.921E+0	1.058E+1
-1.281E-1	4.954E+0	1.060E+1
-1.216E-1	4.970E+0	1.059E+1
-1.249E-1	5.031E+0	1.053E+1
-1.265E-1	4.915E+0	1.050E+1
-1.232E-1	5.093E+0	1.057E+1
-1.216E-1	5.009E+0	1.077E+1
-1.265E-1	4.980E+0	1.063E+1
-1.265E-1	4.934E+0	1.062E+1
-1.232E-1	5.051E+0	1.061E+1
-1.167E-1	4.996E+0	1.065E+1
-1.216E-1	5.132E+0	1.061E+1
-1.281E-1	4.999E+0	1.058E+1
-1.249E-1	4.970E+0	1.063E+1
-1.216E-1	5.025E+0	1.052E+1
-1.232E-1	4.973E+0	1.067E+1
-1.281E-1	4.918E+0	1.068E+1
-1.216E-1	5.031E+0	1.066E+1
-1.232E-1	4.983E+0	1.059E+1
-1.232E-1	5.009E+0	1.063E+1
-1.281E-1	5.005E+0	1.069E+1
-1.216E-1	4.915E+0	1.063E+1
-1.216E-1	4.947E+0	1.060E+1
-1.249E-1	4.924E+0	1.063E+1
-1.265E-1	5.015E+0	1.070E+1
-1.232E-1	5.002E+0	1.054E+1
-1.184E-1	4.999E+0	1.059E+1
-1.249E-1	5.090E+0	1.064E+1
-1.249E-1	4.976E+0	1.063E+1
-1.249E-1	4.950E+0	1.059E+1
-1.216E-1	4.996E+0	1.069E+1
-1.232E-1	4.957E+0	1.057E+1
-1.281E-1	5.009E+0	1.056E+1
-1.232E-1	4.934E+0	1.067E+1
-1.232E-1	4.941E+0	1.059E+1
-1.265E-1	5.012E+0	1.070E+1
-1.265E-1	5.012E+0	1.058E+1
-1.232E-1	4.989E+0	1.059E+1
-1.216E-1	5.012E+0	1.050E+1
-1.249E-1	4.944E+0	1.063E+1
-1.265E-1	4.950E+0	1.061E+1
-1.232E-1	5.051E+0	1.066E+1
-1.216E-1	4.941E+0	1.051E+1
-1.232E-1	4.950E+0	1.063E+1
-1.265E-1	4.960E+0	1.066E+1
-1.216E-1	4.976E+0	1.066E+1
-1.249E-1	5.002E+0	1.053E+1
-1.265E-1	4.973E+0	1.061E+1
-1.281E-1	4.931E+0	1.044E+1
-1.216E-1	4.941E+0	1.069E+1
-1.216E-1	4.986E+0	1.061E+1
-1.265E-1	4.895E+0	1.057E+1
-1.265E-1	5.035E+0	1.069E+1
-1.216E-1	4.934E+0	1.050E+1
-1.216E-1	5.051E+0	1.058E+1
-1.249E-1	4.989E+0	1.058E+1
-1.281E-1	4.989E+0	1.059E+1
-1.232E-1	4.944E+0	1.064E+1
-1.200E-1	4.947E+0	1.070E+1
-1.249E-1	5.044E+0	1.054E+1
-1.281E-1	5.048E+0	1.066E+1
-1.216E-1	4.967E+0	1.060E+1
-1.265E-1	4.928E+0	1.065E+1
-1.216E-1	5.018E+0	1.054E+1
-1.281E-1	4.986E+0	1.066E+1
-1.216E-1	5.100E+0	1.060E+1
-1.216E-1	5.022E+0	1.074E+1
-1.265E-1	5.002E+0	1.049E+1
-1.265E-1	5.044E+0	1.058E+1
-1.232E-1	5.022E+0	1.059E+1
-1.232E-1	4.944E+0	1.069E+1
-1.265E-1	5.061E+0	1.071E+1
-1.249E-1	5.061E+0	1.058E+1
-1.216E-1	4.928E+0	1.063E+1
-1.232E-1	5.087E+0	1.061E+1
-1.249E-1	4.856E+0	1.047E+1
-1.249E-1	4.980E+0	1.052E+1
-1.249E-1	5.087E+0	1.058E+1
-1.216E-1	4.976E+0	1.054E+1
-1.249E-1	5.038E+0	1.062E+1
-1.265E-1	4.983E+0	1.075E+1
-1.232E-1	4.967E+0	1.061E+1
-1.249E-1	4.986E+0	1.065E+1
-1.249E-1	4.992E+0	1.057E+1
-1.265E-1	5.048E+0	1.047E+1
-1.249E-1	5.002E+0	1.064E+1
-1.216E-1	5.022E+0	1.064E+1
-1.265E-1	4.970E+0	1.060E+1
-1.281E-1	4.999E+0	1.071E+1
-1.232E-1	4.980E+0	1.066E+1
-1.232E-1	4.960E+0	1.055E+1
-1.232E-1	4.970E+0	1.063E+1
-1.265E-1	4.967E+0	1.059E+1
-1.265E-1	5.061E+0	1.049E+1
-1.200E-1	5.002E+0	1.058E+1
-1.265E-1	4.980E+0	1.073E+1
-1.265E-1	5.015E+0	1.058E+1
-1.232E-1	5.048E+0	1.059E+1
-1.184E-1	5.054E+0	1.046E+1
-1.249E-1	4.957E+0	1.047E+1
-1.249E-1	5.044E+0	1.053E+1
-1.232E-1	5.018E+0	1.052E+1
-1.167E-1	5.038E+0	1.069E+1
-1.232E-1	5.035E+0	1.054E+1
-1.265E-1	5.015E+0	1.067E+1
-1.216E-1	4.992E+0	1.058E+1
-1.232E-1	4.941E+0	1.060E+1
-1.249E-1	5.054E+0	1.051E+1
-1.249E-1	5.031E+0	1.058E+1
-1.216E-1	5.135E+0	1.053E+1
-1.200E-1	4.986E+0	1.062E+1
-1.265E-1	4.892E+0	1.062E+1
-1.249E-1	4.947E+0	1.047E+1
-1.216E-1	5.057E+0	1.057E+1
-1.216E-1	4.980E+0	1.076E+1
-1.249E-1	5.035E+0	1.070E+1
-1.265E-1	4.970E+0	1.065E+1
-1.216E-1	5.054E+0	1.069E+1
-1.216E-1	4.983E+0	1.053E+1
-1.232E-1	5.090E+0	1.069E+1
-1.232E-1	5.031E+0	1.070E+1
-1.200E-1	4.885E+0	1.070E+1
-1.232E-1	4.980E+0	1.052E+1
-1.281E-1	4.973E+0	1.059E+1
-1.265E-1	4.976E+0	1.067E+1
-1.232E-1	5.048E+0	1.046E+1
-1.249E-1	4.992E+0	1.059E+1
-1.249E-1	5.031E+0	1.057E+1
-1.265E-1	5.031E+0	1.060E+1
-1.216E-1	4.999E+0	1.065E+1
-1.249E-1	5.005E+0	1.064E+1
-1.281E-1	5.028E+0	1.074E+1
-1.297E-1	4.934E+0	1.067E+1
-1.200E-1	4.989E+0	1.065E+1
-1.216E-1	5.061E+0	1.064E+1
-1.249E-1	5.028E+0	1.060E+1
-1.232E-1	4.963E+0	1.053E+1
-1.232E-1	5.005E+0	1.064E+1
-1.232E-1	5.038E+0	1.064E+1
-1.232E-1	4.915E+0	1.057E+1
-1.249E-1	4.967E+0	1.065E+1
-1.232E-1	5.012E+0	1.052E+1
-1.216E-1	4.947E+0	1.053E+1
-1.232E-1	5.090E+0	1.061E+1
-1.265E-1	4.986E+0	1.059E+1
-1.232E-1	4.967E+0	1.058E+1
-1.216E-1	4.957E+0	1.065E+1
-1.232E-1	5.018E+0	1.064E+1
-1.232E-1	4.983E+0	1.059E+1
-1.249E-1	4.954E+0	1.062E+1
-1.249E-1	4.931E+0	1.063E+1
-1.249E-1	5.012E+0	1.061E+1
-1.249E-1	5.018E+0	1.048E+1
-1.216E-1	5.005E+0	1.054E+1
-1.216E-1	5.028E+0	1.059E+1
-1.249E-1	4.980E+0	1.070E+1
-1.232E-1	5.012E+0	1.067E+1
-1.216E-1	5.044E+0	1.061E+1
-1.216E-1	5.015E+0	1.051E+1
-1.249E-1	5.051E+0	1.057E+1
-1.249E-1	5.048E+0	1.063E+1
-1.216E-1	4.960E+0	1.044E+1
-1.216E-1	4.992E+0	1.064E+1
-1.281E-1	5.113E+0	1.062E+1
-1.232E-1	4.992E+0	1.064E+1
-1.232E-1	4.954E+0	1.062E+1
-1.216E-1	4.924E+0	1.059E+1
-1.249E-1	4.983E+0	1.064E+1
-1.281E-1	5.009E+0	1.066E+1
-1.200E-1	5.090E+0	1.065E+1
-1.249E-1	4.931E+0	1.057E+1
-1.265E-1	4.944E+0	1.071E+1
-1.216E-1	4.960E+0	1.068E+1
-1.200E-1	4.996E+0	1.047E+1
-1.232E-1	4.992E+0	1.065E+1
-1.265E-1	5.051E+0	1.067E+1
-1.265E-1	4.989E+0	1.057E+1
-1.216E-1	4.957E+0	1.072E+1
-1.216E-1	5.031E+0	1.047E+1
-1.265E-1	5.025E+0	1.060E+1
-1.232E-1	5.129E+0	1.062E+1
-1.216E-1	5.041E+0	1.066E+1
-1.200E-1	5.018E+0	1.057E+1
-1.249E-1	5.041E+0	1.050E+1
-1.249E-1	5.022E+0	1.067E+1
-1.232E-1	4.934E+0	1.059E+1
-1.200E-1	4.992E+0	1.064E+1
-1.249E-1	5.002E+0	1.055E+1
-1.265E-1	4.983E+0	1.059E+1
-1.216E-1	5.025E+0	1.065E+1
-1.200E-1	4.921E+0	1.053E+1
-1.265E-1	5.015E+0	1.064E+1
-1.249E-1	4.963E+0	1.067E+1
-1.232E-1	5.041E+0	1.062E+1
-1.200E-1	5.025E+0	1.071E+1
-1.249E-1	5.038E+0	1.059E+1
-1.265E-1	4.970E+0	1.055E+1
-1.216E-1	5.038E+0	1.062E+1
-1.232E-1	4.928E+0	1.061E+1
-1.216E-1	4.954E+0	1.053E+1
-1.232E-1	4.967E+0	1.068E+1
-1.216E-1	4.983E+0	1.068E+1
-1.216E-1	5.087E+0	1.056E+1
-1.281E-1	5.031E+0	1.062E+1
-1.265E-1	5.022E+0	1.058E+1
-1.249E-1	4.992E+0	1.056E+1
-1.216E-1	5.077E+0	1.057E+1
-1.249E-1	4.921E+0	1.064E+1
-1.265E-1	5.018E+0	1.050E+1
-1.216E-1	5.038E+0	1.071E+1
-1.200E-1	4.911E+0	1.061E+1
-1.232E-1	5.012E+0	1.056E+1
-1.249E-1	5.041E+0	1.054E+1
-1.216E-1	5.054E+0	1.064E+1
-1.216E-1	4.898E+0	1.056E+1
-1.232E-1	5.018E+0	1.055E+1
-1.265E-1	4.898E+0	1.053E+1
-1.232E-1	4.983E+0	1.056E+1
-1.232E-1	5.012E+0	1.069E+1
-1.232E-1	5.057E+0	1.067E+1
-1.265E-1	5.035E+0	1.050E+1
-1.216E-1	5.015E+0	1.058E+1
-1.216E-1	4.944E+0	1.060E+1
-1.249E-1	5.057E+0	1.058E+1
-1.265E-1	5.018E+0	1.044E+1
-1.216E-1	4.992E+0	1.057E+1
-1.232E-1	5.012E+0	1.051E+1
-1.249E-1	4.928E+0	1.056E+1
-1.249E-1	5.012E+0	1.053E+1
-1.200E-1	4.970E+0	1.072E+1
-1.184E-1	4.947E+0	1.071E+1
-1.232E-1	4.905E+0	1.053E+1
-1.265E-1	4.973E+0	1.047E+1
-1.200E-1	5.035E+0	1.066E+1
-1.200E-1	4.947E+0	1.066E+1
-1.249E-1	4.970E+0	1.055E+1
-1.265E-1	4.915E+0	1.075E+1
-1.216E-1	5.005E+0	1.064E+1
-1.200E-1	5.038E+0	1.047E+1
-1.249E-1	5.005E+0	1.056E+1
-1.249E-1	5.031E+0	1.061E+1
-1.249E-1	5.057E+0	1.063E+1
-1.200E-1	5.022E+0	1.055E+1
-1.249E-1	4.983E+0	1.058E+1
-1.265E-1	5.002E+0	1.050E+1
-1.216E-1	5.041E+0	1.057E+1
-1.216E-1	5.015E+0	1.067E+1
-1.265E-1	4.934E+0	1.052E+1
-1.232E-1	4.986E+0	1.063E+1
-1.200E-1	5.028E+0	1.054E+1
-1.216E-1	5.022E+0	1.048E+1
-1.249E-1	4.947E+0	1.047E+1
-1.232E-1	5.057E+0	1.065E+1
-1.200E-1	5.083E+0	1.048E+1
-1.200E-1	4.944E+0	1.069E+1
-1.249E-1	4.992E+0	1.061E+1
-1.232E-1	4.954E+0	1.046E+1
-1.216E-1	4.999E+0	1.075E+1
-1.184E-1	4.941E+0	1.074E+1
-1.249E-1	4.999E+0	1.067E+1
-1.249E-1	5.025E+0	1.054E+1
-1.232E-1	5.083E+0	1.048E+1
-1.200E-1	5.070E+0	1.063E+1
-1.232E-1	5.041E+0	1.058E+1
-1.249E-1	4.928E+0	1.064E+1
-1.216E-1	4.967E+0	1.056E+1
-1.216E-1	5.009E+0	1.047E+1
-1.249E-1	5.028E+0	1.053E+1
-1.265E-1	4.989E+0	1.069E+1
-1.216E-1	5.028E+0	1.062E+1
-1.232E-1	4.957E+0	1.063E+1
-1.249E-1	4.963E+0	1.045E+1
-1.265E-1	4.999E+0	1.058E+1
-1.216E-1	4.954E+0	1.066E+1
-1.249E-1	4.911E+0	1.055E+1
-1.265E-1	5.028E+0	1.052E+1
-1.249E-1	5.038E+0	1.059E+1
-1.200E-1	4.989E+0	1.056E+1
-1.200E-1	4.921E+0	1.063E+1
-1.232E-1	5.044E+0	1.059E+1
-1.249E-1	5.048E+0	1.056E+1
-1.216E-1	4.947E+0	1.056E+1
-1.216E-1	5.018E+0	1.043E+1
-1.249E-1	4.941E+0	1.058E+1
-1.281E-1	5.067E+0	1.060E+1
-1.200E-1	5.113E+0	1.064E+1
-1.216E-1	4.999E+0	1.059E+1
-1.265E-1	4.996E+0	1.058E+1
-1.249E-1	5.038E+0	1.071E+1
-1.232E-1	4.957E+0	1.058E+1
-1.216E-1	4.999E+0	1.050E+1
-1.265E-1	4.989E+0	1.058E+1
-1.232E-1	5.028E+0	1.059E+1
-1.200E-1	4.957E+0	1.061E+1
-1.232E-1	5.009E+0	1.071E+1
-1.265E-1	4.983E+0	1.067E+1
-1.232E-1	5.051E+0	1.063E+1
-1.216E-1	4.976E+0	1.063E+1
-1.200E-1	4.986E+0	1.070E+1
-1.265E-1	5.009E+0	1.062E+1
-1.232E-1	4.992E+0	1.067E+1
-1.216E-1	5.048E+0	1.061E+1
-1.200E-1	5.005E+0	1.059E+1
-1.249E-1	5.031E+0	1.057E+1
-1.216E-1	4.992E+0	1.074E+1
-1.216E-1	5.051E+0	1.062E+1
-1.184E-1	4.954E+0	1.061E+1
-1.249E-1	4.970E+0	1.059E+1
-1.232E-1	4.947E+0	1.060E+1
-1.232E-1	4.999E+0	1.051E+1
-1.184E-1	5.064E+0	1.056E+1
-1.265E-1	4.983E+0	1.068E+1
-1.232E-1	5.009E+0	1.049E+1
-1.200E-1	5.057E+0	1.053E+1
-1.232E-1	4.976E+0	1.065E+1
-1.249E-1	5.002E+0	1.062E+1
-1.232E-1	4.954E+0	1.066E+1
-1.200E-1	5.005E+0	1.059E+1
-1.216E-1	4.908E+0	1.061E+1
-1.216E-1	4.960E+0	1.052E+1
-1.249E-1	5.028E+0	1.052E+1
-1.200E-1	5.035E+0	1.056E+1
-1.232E-1	5.113E+0	1.055E+1
-1.249E-1	4.980E+0	1.068E+1
-1.249E-1	5.035E+0	1.053E+1
-1.200E-1	4.934E+0	1.071E+1
-1.200E-1	4.983E+0	1.063E+1
-1.249E-1	4.954E+0	1.069E+1
-1.249E-1	5.044E+0	1.054E+1
-1.232E-1	4.960E+0	1.052E+1
-1.216E-1	4.950E+0	1.063E+1
-1.232E-1	5.054E+0	1.051E+1
-1.216E-1	5.012E+0	1.073E+1
-1.216E-1	4.954E+0	1.073E+1
-1.216E-1	4.947E+0	1.062E+1
-1.265E-1	5.031E+0	1.051E+1
-1.249E-1	5.031E+0	1.061E+1
-1.200E-1	5.012E+0	1.059E+1
-1.216E-1	4.963E+0	1.075E+1
-1.265E-1	4.915E+0	1.050E+1
-1.249E-1	5.061E+0	1.058E+1
-1.216E-1	4.967E+0	1.060E+1
-1.232E-1	4.996E+0	1.064E+1
-1.232E-1	5.051E+0	1.058E+1
-1.249E-1	5.028E+0	1.060E+1
-1.200E-1	5.057E+0	1.056E+1
-1.216E-1	4.983E+0	1.057E+1
-1.249E-1	5.090E+0	1.049E+1
-1.232E-1	5.038E+0	1.057E+1
-1.200E-1	5.048E+0	1.061E+1
-1.200E-1	4.908E+0	1.068E+1
-1.249E-1	4.980E+0	1.064E+1
-1.249E-1	5.022E+0	1.069E+1
-1.200E-1	4.963E+0	1.053E+1
-1.184E-1	5.028E+0	1.055E+1
-1.249E-1	4.937E+0	1.048E+1
-1.249E-1	4.957E+0	1.059E+1
-1.200E-1	4.967E+0	1.056E+1
-1.216E-1	4.996E+0	1.057E+1
-1.265E-1	5.077E+0	1.064E+1
-1.216E-1	4.957E+0	1.057E+1
-1.216E-1	4.954E+0	1.050E+1
-1.216E-1	5.103E+0	1.061E+1
-1.249E-1	5.080E+0	1.065E+1
-1.232E-1	5.038E+0	1.047E+1
-1.216E-1	5.077E+0	1.058E+1
-1.216E-1	4.992E+0	1.072E+1
-1.232E-1	5.074E+0	1.064E+1
-1.232E-1	5.106E+0	1.052E+1
-1.200E-1	4.872E+0	1.061E+1
-1.216E-1	4.944E+0	1.057E+1
-1.249E-1	4.944E+0	1.059E+1
-1.265E-1	4.892E+0	1.058E+1
-1.216E-1	4.976E+0	1.060E+1
-1.216E-1	4.986E+0	1.056E+1
-1.249E-1	5.057E+0	1.064E+1
-1.232E-1	4.983E+0	1.058E+1
-1.184E-1	5.106E+0	1.055E+1
-1.216E-1	5.054E+0	1.060E+1
-1.216E-1	5.018E+0	1.061E+1
-1.265E-1	4.898E+0	1.066E+1
-1.200E-1	5.051E+0	1.046E+1
-1.232E-1	5.005E+0	1.067E+1
-1.249E-1	4.963E+0	1.067E+1
-1.249E-1	5.005E+0	1.057E+1
-1.184E-1	4.950E+0	1.065E+1
-1.216E-1	5.048E+0	1.061E+1
-1.249E-1	4.957E+0	1.048E+1
-1.232E-1	5.057E+0	1.056E+1
-1.184E-1	4.944E+0	1.066E+1
-1.216E-1	4.980E+0	1.069E+1
-1.265E-1	5.025E+0	1.059E+1
-1.232E-1	5.048E+0	1.054E+1
-1.216E-1	4.950E+0	1.059E+1
-1.200E-1	4.941E+0	1.048E+1
-1.281E-1	5.005E+0	1.045E+1
-1.265E-1	5.070E+0	1.057E+1
-1.216E-1	4.996E+0	1.062E+1
-1.216E-1	5.002E+0	1.052E+1
-1.232E-1	5.015E+0	1.059E+1
-1.249E-1	4.973E+0	1.064E+1
-1.200E-1	4.957E+0	1.060E+1
-1.216E-1	5.009E+0	1.055E+1
-1.249E-1	4.989E+0	1.050E+1
-1.265E-1	4.980E+0	1.052E+1
-1.184E-1	5.009E+0	1.058E+1
-1.232E-1	4.992E+0	1.047E+1
-1.265E-1	4.967E+0	1.059E+1
-1.265E-1	4.950E+0	1.061E+1
-1.184E-1	4.973E+0	1.059E+1
-1.232E-1	4.963E+0	1.053E+1
-1.265E-1	4.992E+0	1.051E+1
-1.265E-1	4.921E+0	1.068E+1
-1.184E-1	4.902E+0	1.064E+1
-1.216E-1	4.973E+0	1.073E+1
-1.232E-1	5.012E+0	1.068E+1
-1.232E-1	4.941E+0	1.061E+1
-1.216E-1	5.077E+0	1.069E+1
-1.200E-1	4.915E+0	1.053E+1
-1.265E-1	5.015E+0	1.046E+1
-1.232E-1	4.960E+0	1.048E+1
-1.200E-1	4.996E+0	1.060E+1
-1.232E-1	5.090E+0	1.059E+1
-1.232E-1	4.937E+0	1.068E+1
-1.265E-1	4.980E+0	1.065E+1
-1.200E-1	5.018E+0	1.056E+1
-1.184E-1	4.941E+0	1.053E+1
-1.249E-1	4.983E+0	1.055E+1
-1.232E-1	5.028E+0	1.072E+1
-1.200E-1	5.064E+0	1.067E+1
-1.184E-1	5.109E+0	1.062E+1
-1.232E-1	4.992E+0	1.069E+1
-1.281E-1	5.077E+0	1.070E+1
-1.167E-1	5.051E+0	1.071E+1
-1.216E-1	4.941E+0	1.056E+1
-1.200E-1	5.005E+0	1.061E+1
-1.232E-1	4.911E+0	1.056E+1
-1.216E-1	5.018E+0	1.058E+1
-1.216E-1	5.028E+0	1.057E+1
-1.232E-1	4.996E+0	1.060E+1
-1.249E-1	5.035E+0	1.053E+1
-1.216E-1	4.967E+0	1.056E+1
-1.200E-1	5.080E+0	1.054E+1
-1.232E-1	5.077E+0	1.056E+1
-1.232E-1	4.973E+0	1.061E+1
-1.232E-1	4.941E+0	1.054E+1
-1.216E-1	5.022E+0	1.057E+1
-1.232E-1	5.116E+0	1.068E+1
-1.249E-1	4.950E+0	1.062E+1
-1.184E-1	5.025E+0	1.049E+1
-1.232E-1	5.070E+0	1.059E+1
-1.232E-1	5.048E+0	1.054E+1
-1.281E-1	5.041E+0	1.052E+1
-1.216E-1	4.980E+0	1.058E+1
-1.200E-1	4.960E+0	1.062E+1
-1.265E-1	5.083E+0	1.054E+1
-1.249E-1	4.963E+0	1.077E+1
-1.216E-1	4.976E+0	1.047E+1
-1.184E-1	5.009E+0	1.063E+1
-1.249E-1	4.976E+0	1.061E+1
-1.265E-1	5.012E+0	1.057E+1
-1.200E-1	5.022E+0	1.057E+1
-1.232E-1	4.937E+0	1.069E+1
-1.265E-1	5.035E+0	1.059E+1
-1.281E-1	4.889E+0	1.059E+1
-1.200E-1	4.954E+0	1.060E+1
-1.232E-1	5.022E+0	1.063E+1
[truncated: 93,956 more rows]
