# Supplementary material for: Improved ANAP incorporation and VCF analysis reveal details of P2X7 current facilitation and a limited conformational interplay between ATP binding and the intracellular ballast domain
Source: eLife. 2023 Jan 4;12:e82479. doi: 10.7554/eLife.82479 (PMC9859053; doi:10.7554/eLife.82479)
Supplement: Figure 3—figure supplement 1—source data 1. [file elife-82479-fig3-figsupp1-data1.zip › Figure-3_figure-supplement-1_source-data-1/Wt_H2O_j01#25.csv]

-1.832E-1	4.113E+0	8.113E+0
-1.849E-1	4.117E+0	8.246E+0
-1.849E-1	4.026E+0	8.275E+0
-1.832E-1	4.156E+0	8.162E+0
-1.816E-1	4.126E+0	8.285E+0
-1.865E-1	4.156E+0	8.168E+0
-1.849E-1	4.113E+0	8.139E+0
-1.816E-1	4.094E+0	8.107E+0
-1.849E-1	4.042E+0	8.210E+0
-1.816E-1	4.039E+0	8.282E+0
-1.816E-1	4.091E+0	8.285E+0
-1.832E-1	4.049E+0	8.285E+0
-1.816E-1	4.065E+0	8.087E+0
-1.881E-1	4.058E+0	8.230E+0
-1.865E-1	3.987E+0	8.282E+0
-1.816E-1	3.974E+0	8.249E+0
-1.832E-1	3.997E+0	8.327E+0
-1.849E-1	4.100E+0	8.230E+0
-1.832E-1	4.110E+0	8.262E+0
-1.816E-1	4.071E+0	8.178E+0
-1.849E-1	4.120E+0	8.103E+0
-1.849E-1	4.074E+0	8.233E+0
-1.832E-1	4.074E+0	8.185E+0
-1.832E-1	4.087E+0	8.152E+0
-1.832E-1	4.113E+0	8.194E+0
-1.865E-1	4.120E+0	8.214E+0
-1.832E-1	4.091E+0	8.249E+0
-1.816E-1	4.097E+0	8.210E+0
-1.832E-1	4.068E+0	8.369E+0
-1.849E-1	4.097E+0	8.178E+0
-1.832E-1	4.065E+0	8.253E+0
-1.816E-1	4.117E+0	8.217E+0
-1.832E-1	4.107E+0	8.230E+0
-1.849E-1	4.126E+0	8.236E+0
-1.832E-1	4.104E+0	8.159E+0
-1.832E-1	4.091E+0	8.178E+0
-1.832E-1	4.165E+0	8.321E+0
-1.881E-1	4.042E+0	8.266E+0
-1.800E-1	4.058E+0	8.240E+0
-1.816E-1	4.071E+0	8.253E+0
-1.816E-1	4.026E+0	8.165E+0
-1.832E-1	4.081E+0	8.201E+0
-1.832E-1	4.159E+0	8.168E+0
-1.816E-1	4.100E+0	8.120E+0
-1.832E-1	4.149E+0	8.152E+0
-1.881E-1	4.049E+0	8.198E+0
-1.816E-1	4.100E+0	8.230E+0
-1.832E-1	4.097E+0	8.077E+0
-1.832E-1	4.104E+0	8.188E+0
-1.865E-1	4.094E+0	8.256E+0
-1.832E-1	4.117E+0	8.376E+0
-1.832E-1	4.091E+0	8.217E+0
-1.816E-1	4.023E+0	8.350E+0
-1.849E-1	4.104E+0	8.240E+0
-1.832E-1	4.078E+0	8.162E+0
-1.849E-1	4.100E+0	8.227E+0
-1.849E-1	4.058E+0	8.191E+0
-1.881E-1	4.074E+0	8.324E+0
-1.832E-1	4.149E+0	8.356E+0
-1.849E-1	4.130E+0	8.298E+0
-1.849E-1	4.097E+0	8.240E+0
-1.849E-1	4.039E+0	8.204E+0
-1.832E-1	4.094E+0	8.223E+0
-1.832E-1	4.110E+0	8.175E+0
-1.832E-1	4.036E+0	8.337E+0
-1.865E-1	4.139E+0	8.198E+0
-1.800E-1	4.130E+0	8.311E+0
-1.832E-1	4.149E+0	8.204E+0
-1.865E-1	4.074E+0	8.266E+0
-1.865E-1	4.110E+0	8.292E+0
-1.849E-1	4.071E+0	8.188E+0
-1.832E-1	4.029E+0	8.172E+0
-1.849E-1	4.049E+0	8.246E+0
-1.849E-1	4.117E+0	8.198E+0
-1.816E-1	4.126E+0	8.217E+0
-1.784E-1	4.113E+0	8.120E+0
-1.832E-1	4.136E+0	8.266E+0
-1.865E-1	4.133E+0	8.321E+0
-1.816E-1	4.078E+0	8.204E+0
-1.800E-1	4.068E+0	8.191E+0
-1.816E-1	4.094E+0	8.236E+0
-1.849E-1	4.026E+0	8.113E+0
-1.816E-1	4.097E+0	8.181E+0
-1.832E-1	4.081E+0	8.275E+0
-1.816E-1	4.094E+0	8.207E+0
-1.849E-1	4.107E+0	8.175E+0
-1.816E-1	4.052E+0	8.301E+0
-1.816E-1	4.094E+0	8.204E+0
-1.832E-1	4.152E+0	8.266E+0
-1.832E-1	4.081E+0	8.198E+0
-1.849E-1	4.091E+0	8.214E+0
-1.816E-1	4.042E+0	8.230E+0
-1.816E-1	4.068E+0	8.198E+0
-1.832E-1	4.042E+0	8.272E+0
-1.849E-1	4.191E+0	8.340E+0
-1.832E-1	3.990E+0	8.116E+0
-1.800E-1	4.026E+0	8.243E+0
-1.865E-1	4.104E+0	8.266E+0
-1.816E-1	4.120E+0	8.340E+0
-1.816E-1	4.091E+0	8.159E+0
-1.816E-1	4.068E+0	8.159E+0
-1.816E-1	4.162E+0	8.269E+0
-1.832E-1	4.136E+0	8.090E+0
-1.832E-1	4.074E+0	8.188E+0
-1.800E-1	4.068E+0	8.191E+0
-1.832E-1	4.094E+0	8.188E+0
-1.832E-1	4.091E+0	8.292E+0
-1.816E-1	4.055E+0	8.214E+0
-1.832E-1	4.107E+0	8.220E+0
-1.832E-1	4.068E+0	8.207E+0
-1.849E-1	4.175E+0	8.256E+0
-1.800E-1	4.094E+0	8.214E+0
-1.784E-1	4.019E+0	8.301E+0
-1.832E-1	4.107E+0	8.210E+0
-1.849E-1	4.100E+0	8.266E+0
-1.784E-1	4.058E+0	8.220E+0
-1.832E-1	4.120E+0	8.175E+0
-1.832E-1	4.211E+0	8.198E+0
-1.849E-1	4.068E+0	8.185E+0
-1.816E-1	4.071E+0	8.198E+0
-1.849E-1	4.191E+0	8.282E+0
-1.832E-1	4.078E+0	8.207E+0
-1.832E-1	4.133E+0	8.266E+0
-1.784E-1	3.980E+0	8.168E+0
-1.800E-1	4.061E+0	8.188E+0
-1.816E-1	4.110E+0	8.172E+0
-1.816E-1	4.023E+0	8.149E+0
-1.784E-1	4.084E+0	8.285E+0
-1.849E-1	4.061E+0	8.405E+0
-1.849E-1	4.049E+0	8.181E+0
-1.832E-1	4.052E+0	8.152E+0
-1.816E-1	4.013E+0	8.194E+0
-1.832E-1	4.029E+0	8.175E+0
-1.832E-1	4.087E+0	8.227E+0
-1.816E-1	4.026E+0	8.259E+0
-1.816E-1	4.052E+0	8.136E+0
-1.832E-1	4.152E+0	8.162E+0
-1.849E-1	4.055E+0	8.236E+0
-1.800E-1	4.104E+0	8.249E+0
-1.800E-1	4.039E+0	8.243E+0
-1.816E-1	4.120E+0	8.146E+0
-1.832E-1	4.178E+0	8.094E+0
-1.800E-1	4.078E+0	8.103E+0
-1.800E-1	4.058E+0	8.178E+0
-1.816E-1	4.055E+0	8.155E+0
-1.832E-1	4.055E+0	8.347E+0
-1.832E-1	4.013E+0	8.262E+0
-1.768E-1	4.052E+0	8.168E+0
-1.849E-1	4.130E+0	8.301E+0
-1.816E-1	4.100E+0	8.191E+0
-1.832E-1	4.061E+0	8.181E+0
-1.784E-1	4.120E+0	8.347E+0
-1.832E-1	4.081E+0	8.201E+0
-1.816E-1	4.065E+0	8.185E+0
-1.816E-1	4.042E+0	8.198E+0
-1.800E-1	4.084E+0	8.272E+0
-1.800E-1	4.113E+0	8.207E+0
-1.832E-1	4.169E+0	8.308E+0
-1.816E-1	4.087E+0	8.262E+0
-1.816E-1	4.055E+0	8.240E+0
-1.816E-1	4.139E+0	8.175E+0
-1.832E-1	4.139E+0	8.262E+0
-1.800E-1	4.061E+0	8.223E+0
-1.816E-1	4.081E+0	8.275E+0
-1.816E-1	4.058E+0	8.236E+0
-1.816E-1	4.029E+0	8.149E+0
-1.816E-1	4.071E+0	8.188E+0
-1.800E-1	4.039E+0	8.123E+0
-1.816E-1	4.097E+0	8.100E+0
-1.832E-1	4.045E+0	8.236E+0
-1.800E-1	4.117E+0	8.269E+0
-1.800E-1	4.074E+0	8.272E+0
-1.800E-1	4.097E+0	8.223E+0
-1.816E-1	4.104E+0	8.249E+0
-1.832E-1	4.146E+0	8.256E+0
-1.800E-1	4.107E+0	8.282E+0
-1.816E-1	4.133E+0	8.188E+0
-1.832E-1	4.130E+0	8.269E+0
-1.784E-1	4.133E+0	8.168E+0
-1.784E-1	4.074E+0	8.314E+0
-1.816E-1	4.207E+0	8.350E+0
-1.816E-1	4.100E+0	8.210E+0
-1.800E-1	4.094E+0	8.350E+0
-1.800E-1	4.084E+0	8.162E+0
-1.816E-1	4.026E+0	8.110E+0
-1.832E-1	4.068E+0	8.175E+0
-1.800E-1	4.113E+0	8.314E+0
-1.816E-1	4.074E+0	8.262E+0
-1.800E-1	4.045E+0	8.249E+0
-1.849E-1	3.964E+0	8.097E+0
-1.800E-1	4.081E+0	8.360E+0
-1.800E-1	4.123E+0	8.243E+0
-1.800E-1	4.104E+0	8.227E+0
-1.816E-1	4.071E+0	8.233E+0
-1.800E-1	4.042E+0	8.282E+0
-1.800E-1	4.117E+0	8.165E+0
-1.800E-1	4.074E+0	8.259E+0
-1.832E-1	4.036E+0	8.217E+0
-1.800E-1	4.061E+0	8.256E+0
-1.784E-1	4.097E+0	8.207E+0
-1.784E-1	4.058E+0	8.204E+0
-1.816E-1	4.156E+0	8.256E+0
-1.832E-1	4.019E+0	8.065E+0
-1.784E-1	4.117E+0	8.305E+0
-1.816E-1	4.130E+0	8.223E+0
-1.849E-1	4.133E+0	8.236E+0
-1.832E-1	4.130E+0	8.087E+0
-1.832E-1	4.126E+0	8.262E+0
-1.800E-1	4.016E+0	8.162E+0
-1.832E-1	4.061E+0	8.272E+0
-1.784E-1	4.084E+0	8.269E+0
-1.800E-1	4.120E+0	8.165E+0
-1.800E-1	4.074E+0	8.110E+0
-1.832E-1	4.006E+0	8.178E+0
-1.816E-1	4.019E+0	8.233E+0
-1.816E-1	4.149E+0	8.262E+0
-1.816E-1	4.065E+0	8.285E+0
-1.816E-1	4.029E+0	8.259E+0
-1.800E-1	4.097E+0	8.165E+0
-1.784E-1	4.052E+0	8.207E+0
-1.816E-1	4.094E+0	8.334E+0
-1.832E-1	4.006E+0	8.321E+0
-1.816E-1	4.049E+0	8.249E+0
-1.784E-1	4.032E+0	8.230E+0
-1.816E-1	4.078E+0	8.204E+0
-1.832E-1	4.032E+0	8.110E+0
-1.784E-1	4.052E+0	8.292E+0
-1.768E-1	4.110E+0	8.175E+0
-1.800E-1	4.113E+0	8.298E+0
-1.800E-1	4.120E+0	8.097E+0
-1.784E-1	4.211E+0	8.230E+0
-1.816E-1	4.036E+0	8.249E+0
-1.800E-1	4.061E+0	8.217E+0
-1.849E-1	4.068E+0	8.324E+0
-1.784E-1	4.055E+0	8.146E+0
-1.784E-1	4.071E+0	8.110E+0
-1.800E-1	4.126E+0	8.103E+0
-1.849E-1	4.136E+0	8.201E+0
-1.800E-1	4.107E+0	8.100E+0
-1.800E-1	4.068E+0	8.279E+0
-1.784E-1	4.100E+0	8.256E+0
-1.816E-1	4.078E+0	8.220E+0
-1.816E-1	4.091E+0	8.185E+0
-1.816E-1	4.036E+0	8.210E+0
-1.784E-1	4.117E+0	8.269E+0
-1.832E-1	4.074E+0	8.084E+0
-1.800E-1	4.049E+0	8.301E+0
-1.768E-1	4.094E+0	8.282E+0
-1.784E-1	4.136E+0	8.133E+0
-1.800E-1	3.984E+0	8.227E+0
-1.816E-1	4.065E+0	8.285E+0
-1.800E-1	3.990E+0	8.386E+0
-1.832E-1	4.201E+0	8.178E+0
-1.816E-1	4.074E+0	8.275E+0
-1.800E-1	4.042E+0	8.262E+0
-1.784E-1	4.026E+0	8.165E+0
-1.816E-1	4.071E+0	8.162E+0
-1.816E-1	4.036E+0	8.279E+0
-1.800E-1	3.993E+0	8.292E+0
-1.784E-1	4.036E+0	8.159E+0
-1.832E-1	4.078E+0	8.155E+0
-1.800E-1	3.971E+0	8.236E+0
-1.800E-1	4.074E+0	8.165E+0
-1.816E-1	4.026E+0	8.194E+0
-1.784E-1	4.068E+0	8.353E+0
-1.816E-1	4.149E+0	8.233E+0
-1.800E-1	4.065E+0	8.256E+0
-1.784E-1	4.126E+0	8.204E+0
-1.768E-1	4.029E+0	8.146E+0
-1.800E-1	4.087E+0	8.175E+0
-1.800E-1	4.152E+0	8.269E+0
-1.800E-1	4.042E+0	8.120E+0
-1.800E-1	4.113E+0	8.249E+0
-1.816E-1	4.065E+0	8.204E+0
-1.784E-1	4.074E+0	8.172E+0
-1.800E-1	4.084E+0	8.230E+0
-1.800E-1	4.000E+0	8.227E+0
-1.816E-1	4.113E+0	8.236E+0
-1.832E-1	4.019E+0	8.295E+0
-1.800E-1	4.113E+0	8.149E+0
-1.800E-1	4.013E+0	8.243E+0
-1.784E-1	4.087E+0	8.188E+0
-1.800E-1	3.990E+0	8.246E+0
-1.768E-1	4.097E+0	8.253E+0
-1.832E-1	4.026E+0	8.146E+0
-1.816E-1	4.071E+0	8.269E+0
-1.800E-1	4.010E+0	8.201E+0
-1.784E-1	4.178E+0	8.262E+0
-1.816E-1	4.130E+0	8.204E+0
-1.800E-1	4.097E+0	8.243E+0
-1.800E-1	4.159E+0	8.282E+0
-1.768E-1	4.055E+0	8.201E+0
-1.784E-1	4.068E+0	8.207E+0
-1.784E-1	4.068E+0	8.159E+0
-1.816E-1	4.071E+0	8.207E+0
-1.800E-1	4.006E+0	8.298E+0
-1.816E-1	4.068E+0	8.275E+0
-1.832E-1	4.065E+0	8.100E+0
-1.800E-1	4.107E+0	8.272E+0
-1.784E-1	4.100E+0	8.198E+0
-1.816E-1	4.055E+0	8.204E+0
-1.784E-1	4.061E+0	8.065E+0
-1.832E-1	4.081E+0	8.214E+0
-1.800E-1	4.100E+0	8.188E+0
-1.816E-1	4.071E+0	8.220E+0
-1.800E-1	4.110E+0	8.220E+0
-1.816E-1	4.068E+0	8.240E+0
-1.751E-1	4.045E+0	8.139E+0
-1.816E-1	4.130E+0	8.214E+0
-1.800E-1	4.130E+0	8.168E+0
-1.800E-1	4.097E+0	8.233E+0
-1.751E-1	4.016E+0	8.318E+0
-1.800E-1	4.068E+0	8.240E+0
-1.784E-1	4.120E+0	8.236E+0
-1.816E-1	4.029E+0	8.185E+0
-1.768E-1	4.117E+0	8.210E+0
-1.784E-1	4.045E+0	8.318E+0
-1.800E-1	4.087E+0	8.168E+0
-1.800E-1	4.058E+0	8.133E+0
-1.784E-1	4.126E+0	8.201E+0
-1.800E-1	4.055E+0	8.279E+0
-1.800E-1	4.139E+0	8.266E+0
-1.800E-1	4.110E+0	8.217E+0
-1.784E-1	4.084E+0	8.246E+0
-1.768E-1	4.091E+0	8.282E+0
-1.816E-1	4.100E+0	8.236E+0
-1.816E-1	4.136E+0	8.142E+0
-1.784E-1	4.029E+0	8.126E+0
-1.800E-1	4.104E+0	8.269E+0
-1.800E-1	4.058E+0	8.162E+0
-1.816E-1	4.123E+0	8.175E+0
-1.800E-1	4.029E+0	8.282E+0
-1.800E-1	4.084E+0	8.246E+0
-1.800E-1	4.052E+0	8.256E+0
-1.784E-1	3.984E+0	8.185E+0
-1.784E-1	4.104E+0	8.246E+0
-1.800E-1	4.087E+0	8.246E+0
-1.784E-1	4.071E+0	8.301E+0
-1.784E-1	4.065E+0	8.201E+0
-1.800E-1	4.081E+0	8.133E+0
-1.784E-1	4.104E+0	8.207E+0
-1.800E-1	4.042E+0	8.305E+0
-1.784E-1	4.045E+0	8.220E+0
-1.784E-1	4.065E+0	8.363E+0
-1.784E-1	4.178E+0	8.327E+0
-1.816E-1	4.188E+0	8.292E+0
-1.784E-1	4.049E+0	8.275E+0
-1.768E-1	4.152E+0	8.220E+0
-1.784E-1	4.146E+0	8.181E+0
-1.816E-1	4.084E+0	8.178E+0
-1.784E-1	4.049E+0	8.236E+0
-1.800E-1	4.182E+0	8.198E+0
-1.768E-1	4.061E+0	8.214E+0
-1.800E-1	4.123E+0	8.292E+0
-1.768E-1	4.117E+0	8.074E+0
-1.768E-1	4.091E+0	8.175E+0
-1.784E-1	4.055E+0	8.168E+0
-1.800E-1	4.055E+0	8.194E+0
-1.800E-1	4.152E+0	8.194E+0
-1.751E-1	4.094E+0	8.236E+0
-1.800E-1	4.036E+0	8.210E+0
-1.800E-1	4.023E+0	8.308E+0
-1.784E-1	4.146E+0	8.185E+0
-1.751E-1	4.107E+0	8.256E+0
-1.784E-1	4.087E+0	8.136E+0
-1.832E-1	4.087E+0	8.369E+0
-1.768E-1	4.136E+0	8.204E+0
-1.735E-1	4.061E+0	8.214E+0
-1.751E-1	4.042E+0	8.168E+0
-1.800E-1	4.094E+0	8.188E+0
-1.768E-1	4.149E+0	8.207E+0
-1.768E-1	4.074E+0	8.256E+0
-1.768E-1	4.087E+0	8.275E+0
-1.816E-1	4.139E+0	8.217E+0
-1.784E-1	4.097E+0	8.314E+0
-1.768E-1	4.010E+0	8.249E+0
-1.784E-1	4.052E+0	8.201E+0
-1.832E-1	4.045E+0	8.233E+0
-1.800E-1	4.094E+0	8.100E+0
-1.800E-1	4.107E+0	8.081E+0
-1.768E-1	4.023E+0	8.331E+0
-1.816E-1	4.039E+0	8.149E+0
-1.768E-1	4.130E+0	8.210E+0
-1.768E-1	4.058E+0	8.142E+0
-1.784E-1	4.074E+0	8.123E+0
-1.800E-1	4.074E+0	8.259E+0
-1.784E-1	4.074E+0	8.334E+0
-1.768E-1	4.074E+0	8.198E+0
-1.768E-1	4.100E+0	8.288E+0
-1.816E-1	4.084E+0	8.269E+0
-1.800E-1	4.000E+0	8.152E+0
-1.751E-1	4.058E+0	8.256E+0
-1.768E-1	4.097E+0	8.249E+0
-1.816E-1	4.107E+0	8.188E+0
-1.768E-1	4.143E+0	8.178E+0
-1.800E-1	4.130E+0	8.272E+0
-1.768E-1	4.042E+0	8.292E+0
-1.784E-1	4.042E+0	8.236E+0
-1.800E-1	4.049E+0	8.198E+0
-1.751E-1	4.120E+0	8.210E+0
-1.768E-1	4.162E+0	8.256E+0
-1.800E-1	4.061E+0	8.081E+0
-1.768E-1	4.071E+0	8.204E+0
-1.768E-1	4.068E+0	8.191E+0
-1.784E-1	4.091E+0	8.269E+0
-1.800E-1	4.055E+0	8.253E+0
-1.768E-1	4.156E+0	8.272E+0
-1.784E-1	4.110E+0	8.318E+0
-1.784E-1	4.097E+0	8.198E+0
-1.800E-1	4.019E+0	8.198E+0
-1.768E-1	4.113E+0	8.159E+0
-1.768E-1	4.110E+0	8.314E+0
-1.768E-1	4.052E+0	8.272E+0
-1.800E-1	4.068E+0	8.269E+0
-1.768E-1	4.036E+0	8.275E+0
-1.800E-1	4.058E+0	8.178E+0
-1.768E-1	4.045E+0	8.308E+0
-1.800E-1	4.049E+0	8.282E+0
-1.768E-1	4.045E+0	8.262E+0
-1.768E-1	4.042E+0	8.233E+0
-1.768E-1	4.016E+0	8.311E+0
-1.800E-1	4.049E+0	8.198E+0
-1.784E-1	4.097E+0	8.214E+0
-1.751E-1	4.185E+0	8.269E+0
-1.784E-1	4.159E+0	8.198E+0
-1.784E-1	4.078E+0	8.227E+0
-1.784E-1	4.100E+0	8.243E+0
-1.784E-1	4.104E+0	8.214E+0
-1.784E-1	4.081E+0	8.165E+0
-1.784E-1	4.049E+0	8.155E+0
-1.800E-1	4.078E+0	8.318E+0
-1.768E-1	4.162E+0	8.201E+0
-1.768E-1	4.097E+0	8.168E+0
-1.800E-1	4.113E+0	8.256E+0
-1.768E-1	4.159E+0	8.181E+0
-1.768E-1	4.032E+0	8.301E+0
-1.784E-1	4.146E+0	8.230E+0
-1.800E-1	4.045E+0	8.230E+0
-1.800E-1	4.143E+0	8.305E+0
-1.768E-1	4.107E+0	8.198E+0
-1.800E-1	4.175E+0	8.262E+0
-1.784E-1	4.169E+0	8.133E+0
-1.800E-1	4.136E+0	8.337E+0
-1.784E-1	4.078E+0	8.217E+0
-1.768E-1	4.052E+0	8.314E+0
-1.800E-1	4.074E+0	8.220E+0
-1.800E-1	4.084E+0	8.249E+0
-1.751E-1	4.107E+0	8.282E+0
-1.784E-1	3.974E+0	8.266E+0
-1.784E-1	4.065E+0	8.223E+0
-1.816E-1	4.078E+0	8.227E+0
-1.768E-1	4.117E+0	8.262E+0
-1.784E-1	4.061E+0	8.162E+0
-1.784E-1	4.120E+0	8.188E+0
-1.865E-1	4.068E+0	8.074E+0
-1.768E-1	4.104E+0	8.162E+0
-1.768E-1	4.175E+0	8.204E+0
-1.800E-1	4.026E+0	8.217E+0
-1.800E-1	4.029E+0	8.262E+0
-1.768E-1	4.071E+0	8.129E+0
-1.800E-1	4.042E+0	8.168E+0
-1.800E-1	4.084E+0	8.146E+0
-1.768E-1	4.175E+0	8.139E+0
-1.768E-1	4.224E+0	8.253E+0
-1.784E-1	4.126E+0	8.191E+0
-1.768E-1	4.055E+0	8.311E+0
-1.784E-1	4.052E+0	8.236E+0
-1.751E-1	4.087E+0	8.308E+0
-1.768E-1	4.029E+0	8.188E+0
-1.751E-1	4.130E+0	8.301E+0
-1.784E-1	4.010E+0	8.292E+0
-1.768E-1	4.049E+0	8.324E+0
-1.768E-1	4.113E+0	8.223E+0
-1.784E-1	4.178E+0	8.191E+0
-1.800E-1	4.068E+0	8.214E+0
-1.784E-1	4.016E+0	8.210E+0
-1.800E-1	4.078E+0	8.175E+0
-1.784E-1	4.081E+0	8.220E+0
-1.784E-1	4.091E+0	8.201E+0
-1.751E-1	4.097E+0	8.249E+0
-1.768E-1	4.052E+0	8.155E+0
-1.816E-1	4.049E+0	8.275E+0
-1.768E-1	4.185E+0	8.198E+0
-1.768E-1	4.071E+0	8.256E+0
-1.751E-1	4.156E+0	8.198E+0
-1.784E-1	4.000E+0	8.223E+0
-1.800E-1	4.094E+0	8.259E+0
-1.735E-1	4.091E+0	8.262E+0
-1.784E-1	4.055E+0	8.185E+0
-1.784E-1	4.032E+0	8.210E+0
-1.784E-1	4.159E+0	8.223E+0
-1.751E-1	4.097E+0	8.256E+0
-1.751E-1	4.019E+0	8.314E+0
-1.784E-1	4.162E+0	8.201E+0
-1.784E-1	4.104E+0	8.149E+0
-1.735E-1	4.094E+0	8.279E+0
-1.784E-1	4.110E+0	8.201E+0
-1.784E-1	4.136E+0	8.308E+0
-1.784E-1	4.055E+0	8.240E+0
-1.768E-1	4.143E+0	8.188E+0
-1.768E-1	4.094E+0	8.133E+0
-1.784E-1	4.100E+0	8.172E+0
-1.784E-1	4.097E+0	8.253E+0
-1.768E-1	4.042E+0	8.233E+0
-1.751E-1	4.071E+0	8.376E+0
-1.768E-1	4.071E+0	8.214E+0
-1.768E-1	4.068E+0	8.227E+0
-1.751E-1	4.052E+0	8.266E+0
-1.751E-1	4.097E+0	8.314E+0
-1.768E-1	4.120E+0	8.223E+0
-1.800E-1	4.113E+0	8.198E+0
-1.751E-1	4.117E+0	8.318E+0
-1.768E-1	4.084E+0	8.223E+0
-1.784E-1	4.061E+0	8.129E+0
-1.784E-1	4.133E+0	8.243E+0
-1.768E-1	4.055E+0	8.107E+0
-1.784E-1	4.052E+0	8.236E+0
-1.816E-1	4.087E+0	8.243E+0
-1.768E-1	4.169E+0	8.292E+0
-1.751E-1	4.065E+0	8.146E+0
-1.735E-1	4.104E+0	8.133E+0
-1.784E-1	4.094E+0	8.249E+0
-1.768E-1	4.068E+0	8.210E+0
-1.768E-1	4.074E+0	8.084E+0
-1.751E-1	4.074E+0	8.168E+0
-1.784E-1	4.104E+0	8.350E+0
-1.768E-1	4.032E+0	8.279E+0
-1.800E-1	4.039E+0	8.198E+0
-1.719E-1	4.078E+0	8.272E+0
-1.784E-1	4.036E+0	8.288E+0
-1.784E-1	4.120E+0	8.262E+0
-1.751E-1	4.078E+0	8.201E+0
-1.751E-1	3.974E+0	8.191E+0
-1.800E-1	4.091E+0	8.266E+0
-1.768E-1	4.084E+0	8.175E+0
-1.751E-1	4.084E+0	8.230E+0
-1.751E-1	4.039E+0	8.068E+0
-1.768E-1	4.084E+0	8.142E+0
-1.735E-1	4.026E+0	8.318E+0
-1.751E-1	4.081E+0	8.214E+0
-1.768E-1	4.172E+0	8.269E+0
-1.768E-1	4.032E+0	8.266E+0
-1.768E-1	4.097E+0	8.168E+0
-1.751E-1	4.055E+0	8.292E+0
-1.768E-1	4.094E+0	8.240E+0
-1.784E-1	4.071E+0	8.152E+0
-1.768E-1	4.068E+0	8.279E+0
-1.768E-1	4.058E+0	8.191E+0
-1.751E-1	4.036E+0	8.162E+0
-1.768E-1	4.078E+0	8.100E+0
-1.768E-1	4.061E+0	8.356E+0
-1.768E-1	4.100E+0	8.253E+0
-1.751E-1	4.097E+0	8.249E+0
-1.751E-1	4.130E+0	8.327E+0
-1.768E-1	4.094E+0	8.175E+0
-1.768E-1	4.074E+0	8.253E+0
-1.719E-1	4.146E+0	8.230E+0
-1.784E-1	4.146E+0	8.207E+0
-1.735E-1	4.091E+0	8.181E+0
-1.751E-1	4.065E+0	8.165E+0
-1.768E-1	4.042E+0	8.201E+0
-1.800E-1	4.032E+0	8.155E+0
-1.735E-1	4.110E+0	8.194E+0
-1.784E-1	3.990E+0	8.253E+0
-1.784E-1	4.094E+0	8.292E+0
-1.784E-1	4.081E+0	8.149E+0
-1.751E-1	4.068E+0	8.269E+0
-1.751E-1	4.172E+0	8.236E+0
-1.751E-1	4.097E+0	8.175E+0
-1.751E-1	4.032E+0	8.227E+0
-1.784E-1	4.071E+0	8.198E+0
-1.751E-1	4.152E+0	8.181E+0
-1.751E-1	4.113E+0	8.094E+0
-1.800E-1	4.061E+0	8.262E+0
-1.751E-1	4.055E+0	8.249E+0
-1.768E-1	4.146E+0	8.334E+0
-1.751E-1	4.016E+0	8.288E+0
-1.784E-1	4.146E+0	8.155E+0
-1.735E-1	4.078E+0	8.133E+0
-1.751E-1	4.087E+0	8.230E+0
-1.751E-1	4.074E+0	8.266E+0
-1.784E-1	4.042E+0	8.181E+0
-1.735E-1	4.175E+0	8.133E+0
-1.735E-1	4.055E+0	8.249E+0
-1.751E-1	4.130E+0	8.168E+0
-1.768E-1	4.042E+0	8.282E+0
-1.735E-1	4.058E+0	8.240E+0
-1.768E-1	3.997E+0	8.227E+0
-1.751E-1	4.039E+0	8.301E+0
-1.784E-1	4.016E+0	8.227E+0
-1.735E-1	4.097E+0	8.223E+0
-1.768E-1	4.165E+0	8.262E+0
-1.768E-1	4.104E+0	8.227E+0
-1.751E-1	4.123E+0	8.175E+0
-1.784E-1	4.045E+0	8.159E+0
-1.751E-1	4.130E+0	8.113E+0
-1.735E-1	4.065E+0	8.301E+0
-1.784E-1	4.104E+0	8.243E+0
-1.735E-1	4.097E+0	8.269E+0
-1.735E-1	4.084E+0	8.217E+0
-1.751E-1	4.074E+0	8.204E+0
-1.784E-1	4.023E+0	8.253E+0
-1.751E-1	4.126E+0	8.275E+0
-1.751E-1	4.081E+0	8.220E+0
-1.751E-1	4.126E+0	8.175E+0
-1.768E-1	4.081E+0	8.240E+0
-1.784E-1	4.058E+0	8.298E+0
-1.719E-1	4.074E+0	8.175E+0
-1.751E-1	4.061E+0	8.253E+0
-1.751E-1	4.175E+0	8.168E+0
-1.751E-1	4.136E+0	8.201E+0
-1.751E-1	4.049E+0	8.181E+0
-1.735E-1	4.107E+0	8.191E+0
-1.768E-1	4.172E+0	8.103E+0
-1.768E-1	4.052E+0	8.178E+0
-1.751E-1	4.097E+0	8.198E+0
-1.751E-1	4.165E+0	8.207E+0
-1.768E-1	4.081E+0	8.366E+0
-1.768E-1	4.107E+0	8.133E+0
-1.751E-1	4.107E+0	8.279E+0
-1.751E-1	4.071E+0	8.295E+0
-1.768E-1	4.010E+0	8.240E+0
-1.768E-1	4.136E+0	8.285E+0
-1.703E-1	4.094E+0	8.275E+0
-1.768E-1	4.087E+0	8.162E+0
-1.768E-1	4.136E+0	8.191E+0
-1.735E-1	4.113E+0	8.223E+0
-1.784E-1	4.068E+0	8.214E+0
-1.784E-1	4.123E+0	8.204E+0
-1.768E-1	4.087E+0	8.275E+0
-1.735E-1	4.087E+0	8.214E+0
-1.735E-1	4.113E+0	8.324E+0
-1.735E-1	4.071E+0	8.191E+0
-1.751E-1	4.039E+0	8.116E+0
-1.768E-1	4.081E+0	8.217E+0
-1.735E-1	4.029E+0	8.204E+0
-1.751E-1	4.107E+0	8.100E+0
-1.784E-1	4.065E+0	8.253E+0
-1.768E-1	4.074E+0	8.331E+0
-1.719E-1	4.097E+0	8.126E+0
-1.751E-1	4.110E+0	8.266E+0
-1.751E-1	4.049E+0	8.204E+0
-1.751E-1	4.110E+0	8.259E+0
-1.735E-1	4.068E+0	8.253E+0
-1.735E-1	4.097E+0	8.090E+0
-1.768E-1	4.081E+0	8.279E+0
-1.751E-1	4.036E+0	8.191E+0
-1.719E-1	4.081E+0	8.175E+0
-1.768E-1	4.136E+0	8.279E+0
-1.768E-1	4.058E+0	8.253E+0
-1.751E-1	4.065E+0	8.236E+0
-1.735E-1	4.078E+0	8.272E+0
-1.751E-1	4.146E+0	8.253E+0
-1.784E-1	4.084E+0	8.249E+0
-1.768E-1	4.042E+0	8.133E+0
-1.735E-1	4.113E+0	8.246E+0
-1.735E-1	4.049E+0	8.126E+0
-1.751E-1	4.061E+0	8.178E+0
-1.751E-1	4.071E+0	8.246E+0
-1.735E-1	4.126E+0	8.210E+0
-1.751E-1	4.068E+0	8.282E+0
-1.735E-1	4.100E+0	8.194E+0
-1.751E-1	4.058E+0	8.194E+0
-1.735E-1	4.013E+0	8.181E+0
-1.751E-1	4.055E+0	8.292E+0
-1.751E-1	4.100E+0	8.272E+0
-1.768E-1	4.120E+0	8.288E+0
-1.751E-1	4.169E+0	8.188E+0
-1.768E-1	4.078E+0	8.204E+0
-1.735E-1	4.068E+0	8.340E+0
-1.751E-1	4.120E+0	8.412E+0
-1.768E-1	4.139E+0	8.227E+0
-1.735E-1	4.159E+0	8.210E+0
-1.751E-1	4.061E+0	8.305E+0
-1.751E-1	4.087E+0	8.292E+0
-1.735E-1	4.149E+0	8.227E+0
-1.735E-1	4.071E+0	8.165E+0
-1.784E-1	4.097E+0	8.201E+0
-1.751E-1	4.091E+0	8.220E+0
-1.703E-1	4.026E+0	8.136E+0
-1.735E-1	4.055E+0	8.198E+0
-1.751E-1	4.068E+0	8.236E+0
-1.768E-1	4.104E+0	8.172E+0
-1.751E-1	4.042E+0	8.266E+0
-1.719E-1	4.139E+0	8.181E+0
-1.768E-1	4.042E+0	8.201E+0
-1.735E-1	4.162E+0	8.204E+0
-1.719E-1	4.110E+0	8.191E+0
-1.768E-1	4.156E+0	8.175E+0
-1.751E-1	4.097E+0	8.204E+0
-1.735E-1	4.123E+0	8.272E+0
-1.751E-1	4.100E+0	8.227E+0
-1.768E-1	4.029E+0	8.181E+0
-1.768E-1	4.036E+0	8.246E+0
-1.751E-1	4.091E+0	8.262E+0
-1.751E-1	4.100E+0	8.295E+0
-1.735E-1	4.084E+0	8.285E+0
-1.768E-1	4.100E+0	8.321E+0
-1.735E-1	4.113E+0	8.240E+0
-1.768E-1	4.049E+0	8.210E+0
-1.751E-1	4.055E+0	8.249E+0
-1.768E-1	4.156E+0	8.210E+0
-1.768E-1	4.123E+0	8.152E+0
-1.735E-1	4.110E+0	8.204E+0
-1.768E-1	4.084E+0	8.343E+0
-1.768E-1	4.107E+0	8.214E+0
-1.751E-1	4.091E+0	8.159E+0
-1.751E-1	4.036E+0	8.223E+0
-1.751E-1	4.172E+0	8.201E+0
-1.751E-1	4.061E+0	8.178E+0
-1.735E-1	4.045E+0	8.230E+0
-1.719E-1	4.055E+0	8.103E+0
-1.735E-1	4.049E+0	8.223E+0
-1.751E-1	4.091E+0	8.227E+0
-1.719E-1	4.068E+0	8.123E+0
-1.719E-1	4.071E+0	8.275E+0
-1.751E-1	4.156E+0	8.259E+0
-1.768E-1	4.081E+0	8.262E+0
-1.719E-1	4.094E+0	8.217E+0
-1.735E-1	4.123E+0	8.285E+0
-1.735E-1	4.104E+0	8.230E+0
-1.768E-1	4.159E+0	8.343E+0
-1.719E-1	4.023E+0	8.139E+0
-1.768E-1	4.000E+0	8.227E+0
-1.719E-1	4.087E+0	8.233E+0
-1.784E-1	4.019E+0	8.253E+0
-1.768E-1	4.107E+0	8.162E+0
-1.735E-1	4.165E+0	8.230E+0
-1.751E-1	4.107E+0	8.230E+0
-1.751E-1	4.068E+0	8.172E+0
-1.768E-1	4.120E+0	8.305E+0
-1.751E-1	4.113E+0	8.198E+0
-1.735E-1	4.100E+0	8.159E+0
-1.768E-1	4.165E+0	8.246E+0
-1.719E-1	4.061E+0	8.298E+0
-1.768E-1	4.036E+0	8.210E+0
-1.735E-1	4.061E+0	8.194E+0
-1.751E-1	4.130E+0	8.360E+0
-1.703E-1	4.162E+0	8.240E+0
-1.751E-1	4.123E+0	8.223E+0
-1.735E-1	4.094E+0	8.259E+0
-1.784E-1	4.081E+0	8.159E+0
-1.784E-1	4.055E+0	8.120E+0
-1.719E-1	4.097E+0	8.136E+0
-1.768E-1	4.165E+0	8.217E+0
-1.751E-1	4.110E+0	8.243E+0
-1.751E-1	4.146E+0	8.210E+0
-1.751E-1	4.139E+0	8.217E+0
-1.751E-1	4.026E+0	8.087E+0
-1.768E-1	4.162E+0	8.253E+0
-1.719E-1	4.055E+0	8.353E+0
-1.719E-1	4.074E+0	8.292E+0
-1.751E-1	4.084E+0	8.292E+0
-1.784E-1	4.110E+0	8.155E+0
-1.719E-1	4.045E+0	8.243E+0
-1.719E-1	4.162E+0	8.123E+0
-1.719E-1	4.091E+0	8.181E+0
-1.751E-1	4.068E+0	8.146E+0
-1.735E-1	4.019E+0	8.285E+0
-1.703E-1	4.097E+0	8.269E+0
-1.735E-1	4.107E+0	8.292E+0
-1.768E-1	4.023E+0	8.256E+0
-1.768E-1	4.074E+0	8.262E+0
-1.719E-1	4.061E+0	8.123E+0
-1.735E-1	4.100E+0	8.201E+0
-1.751E-1	4.078E+0	8.256E+0
-1.751E-1	4.094E+0	8.233E+0
-1.719E-1	4.061E+0	8.311E+0
-1.703E-1	4.107E+0	8.129E+0
-1.751E-1	4.123E+0	8.207E+0
-1.768E-1	4.074E+0	8.210E+0
-1.719E-1	4.045E+0	8.133E+0
-1.768E-1	4.113E+0	8.097E+0
-1.751E-1	4.055E+0	8.217E+0
-1.751E-1	4.139E+0	8.126E+0
-1.735E-1	4.019E+0	8.220E+0
-1.703E-1	4.087E+0	8.181E+0
-1.735E-1	4.026E+0	8.262E+0
-1.719E-1	4.123E+0	8.236E+0
-1.735E-1	4.058E+0	8.314E+0
-1.751E-1	4.081E+0	8.207E+0
-1.735E-1	4.032E+0	8.185E+0
-1.735E-1	4.061E+0	8.236E+0
-1.719E-1	4.023E+0	8.282E+0
-1.735E-1	4.052E+0	8.155E+0
-1.751E-1	4.178E+0	8.243E+0
-1.751E-1	4.107E+0	8.181E+0
-1.703E-1	4.078E+0	8.097E+0
-1.735E-1	4.081E+0	8.272E+0
-1.735E-1	4.006E+0	8.275E+0
-1.751E-1	4.149E+0	8.207E+0
-1.719E-1	4.107E+0	8.217E+0
-1.719E-1	4.074E+0	8.087E+0
-1.768E-1	4.087E+0	8.185E+0
-1.735E-1	4.227E+0	8.266E+0
-1.735E-1	4.104E+0	8.217E+0
-1.751E-1	4.061E+0	8.240E+0
-1.735E-1	4.136E+0	8.253E+0
-1.735E-1	4.156E+0	8.217E+0
-1.735E-1	4.100E+0	8.240E+0
-1.719E-1	4.071E+0	8.292E+0
-1.735E-1	4.087E+0	8.159E+0
-1.751E-1	4.084E+0	8.272E+0
-1.735E-1	3.990E+0	8.159E+0
-1.751E-1	4.130E+0	8.139E+0
-1.735E-1	4.019E+0	8.198E+0
-1.735E-1	4.146E+0	8.256E+0
-1.751E-1	3.987E+0	8.207E+0
-1.751E-1	4.023E+0	8.178E+0
-1.751E-1	4.061E+0	8.100E+0
-1.751E-1	4.084E+0	8.223E+0
-1.719E-1	4.107E+0	8.428E+0
-1.719E-1	4.013E+0	8.201E+0
-1.751E-1	4.065E+0	8.136E+0
-1.751E-1	4.162E+0	8.269E+0
-1.703E-1	4.074E+0	8.243E+0
-1.751E-1	4.084E+0	8.168E+0
-1.703E-1	4.146E+0	8.266E+0
-1.751E-1	4.078E+0	8.279E+0
-1.703E-1	4.097E+0	8.207E+0
-1.735E-1	4.113E+0	8.243E+0
-1.751E-1	4.107E+0	8.194E+0
-1.751E-1	4.052E+0	8.165E+0
-1.719E-1	4.055E+0	8.113E+0
-1.719E-1	4.068E+0	8.185E+0
-1.751E-1	4.097E+0	8.240E+0
-1.735E-1	4.029E+0	8.198E+0
-1.719E-1	4.107E+0	8.272E+0
-1.719E-1	4.081E+0	8.223E+0
-1.751E-1	4.074E+0	8.233E+0
-1.735E-1	4.107E+0	8.191E+0
-1.719E-1	4.165E+0	8.207E+0
-1.719E-1	4.052E+0	8.210E+0
-1.751E-1	4.094E+0	8.259E+0
-1.719E-1	4.078E+0	8.301E+0
-1.719E-1	4.084E+0	8.220E+0
-1.719E-1	4.172E+0	8.129E+0
-1.735E-1	4.071E+0	8.275E+0
-1.735E-1	4.055E+0	8.256E+0
-1.719E-1	3.971E+0	8.168E+0
-1.719E-1	4.042E+0	8.217E+0
-1.751E-1	4.049E+0	8.126E+0
-1.719E-1	4.133E+0	8.301E+0
-1.735E-1	4.194E+0	8.201E+0
-1.735E-1	4.094E+0	8.256E+0
-1.735E-1	4.036E+0	8.253E+0
-1.735E-1	4.055E+0	8.207E+0
-1.703E-1	4.045E+0	8.191E+0
-1.719E-1	4.026E+0	8.285E+0
-1.735E-1	4.107E+0	8.230E+0
-1.751E-1	4.100E+0	8.259E+0
-1.703E-1	4.074E+0	8.369E+0
-1.719E-1	4.100E+0	8.100E+0
-1.751E-1	4.061E+0	8.230E+0
-1.735E-1	4.049E+0	8.223E+0
-1.719E-1	4.156E+0	8.220E+0
-1.719E-1	4.120E+0	8.142E+0
-1.751E-1	4.136E+0	8.185E+0
-1.703E-1	4.094E+0	8.246E+0
-1.703E-1	4.104E+0	8.146E+0
-1.719E-1	4.055E+0	8.217E+0
-1.751E-1	4.081E+0	8.262E+0
-1.719E-1	4.068E+0	8.168E+0
-1.719E-1	4.136E+0	8.236E+0
-1.735E-1	4.071E+0	8.259E+0
-1.751E-1	4.074E+0	8.233E+0
-1.703E-1	4.107E+0	8.198E+0
-1.735E-1	4.084E+0	8.198E+0
-1.719E-1	4.003E+0	8.295E+0
-1.735E-1	4.087E+0	8.207E+0
-1.735E-1	4.026E+0	8.194E+0
-1.719E-1	4.039E+0	8.152E+0
-1.703E-1	4.136E+0	8.240E+0
-1.751E-1	4.074E+0	8.269E+0
-1.703E-1	4.123E+0	8.107E+0
-1.751E-1	4.081E+0	8.152E+0
-1.719E-1	4.074E+0	8.256E+0
-1.735E-1	4.113E+0	8.259E+0
-1.735E-1	4.026E+0	8.210E+0
-1.735E-1	4.146E+0	8.298E+0
-1.751E-1	4.117E+0	8.204E+0
-1.751E-1	4.071E+0	8.159E+0
-1.735E-1	4.091E+0	8.314E+0
-1.735E-1	4.100E+0	8.236E+0
-1.686E-1	4.097E+0	8.279E+0
-1.751E-1	4.078E+0	8.298E+0
-1.735E-1	4.061E+0	8.272E+0
-1.719E-1	4.071E+0	8.107E+0
-1.703E-1	4.068E+0	8.308E+0
-1.768E-1	4.065E+0	8.272E+0
-1.735E-1	4.074E+0	8.185E+0
-1.719E-1	4.052E+0	8.214E+0
-1.719E-1	4.084E+0	8.233E+0
-1.751E-1	3.984E+0	8.279E+0
-1.735E-1	4.061E+0	8.214E+0
-1.686E-1	4.036E+0	8.295E+0
-1.719E-1	4.052E+0	8.159E+0
-1.719E-1	4.117E+0	8.266E+0
-1.703E-1	4.139E+0	8.210E+0
-1.686E-1	4.156E+0	8.188E+0
-1.735E-1	4.149E+0	8.337E+0
-1.751E-1	4.162E+0	8.240E+0
-1.735E-1	4.042E+0	8.217E+0
-1.719E-1	4.042E+0	8.181E+0
-1.735E-1	4.091E+0	8.230E+0
-1.751E-1	4.068E+0	8.308E+0
-1.735E-1	4.049E+0	8.230E+0
-1.670E-1	4.113E+0	8.191E+0
-1.703E-1	4.084E+0	8.185E+0
-1.703E-1	4.058E+0	8.230E+0
-1.751E-1	4.123E+0	8.210E+0
-1.703E-1	4.126E+0	8.236E+0
-1.719E-1	4.029E+0	8.295E+0
-1.735E-1	4.071E+0	8.146E+0
-1.703E-1	4.097E+0	8.155E+0
-1.703E-1	4.104E+0	8.191E+0
-1.686E-1	4.094E+0	8.288E+0
-1.735E-1	4.058E+0	8.198E+0
-1.735E-1	4.097E+0	8.253E+0
-1.735E-1	4.107E+0	8.272E+0
-1.686E-1	4.036E+0	8.240E+0
-1.735E-1	4.094E+0	8.214E+0
-1.751E-1	4.126E+0	8.116E+0
-1.686E-1	4.042E+0	8.340E+0
-1.719E-1	4.087E+0	8.149E+0
-1.768E-1	4.055E+0	8.236E+0
-1.719E-1	4.078E+0	8.262E+0
-1.719E-1	4.078E+0	8.210E+0
-1.751E-1	4.019E+0	8.240E+0
-1.703E-1	4.023E+0	8.285E+0
-1.735E-1	4.068E+0	8.142E+0
-1.703E-1	4.074E+0	8.210E+0
-1.751E-1	4.052E+0	8.159E+0
-1.735E-1	4.136E+0	8.220E+0
-1.719E-1	4.068E+0	8.133E+0
-1.703E-1	4.074E+0	8.129E+0
-1.768E-1	4.091E+0	8.214E+0
-1.703E-1	4.058E+0	8.198E+0
-1.735E-1	4.065E+0	8.262E+0
-1.670E-1	4.097E+0	8.233E+0
-1.719E-1	4.169E+0	8.253E+0
-1.719E-1	4.074E+0	8.240E+0
-1.719E-1	4.052E+0	8.223E+0
-1.703E-1	4.032E+0	8.220E+0
-1.719E-1	4.097E+0	8.168E+0
-1.751E-1	4.065E+0	8.178E+0
-1.719E-1	4.149E+0	8.227E+0
-1.686E-1	4.182E+0	8.210E+0
-1.735E-1	4.136E+0	8.295E+0
-1.686E-1	4.087E+0	8.149E+0
-1.751E-1	4.133E+0	8.337E+0
-1.703E-1	4.052E+0	8.149E+0
-1.719E-1	4.087E+0	8.217E+0
-1.735E-1	4.113E+0	8.259E+0
-1.719E-1	4.061E+0	8.188E+0
-1.703E-1	4.049E+0	8.272E+0
-1.751E-1	4.049E+0	8.129E+0
-1.751E-1	4.042E+0	8.246E+0
-1.719E-1	4.100E+0	8.305E+0
-1.686E-1	4.139E+0	8.308E+0
-1.719E-1	4.097E+0	8.152E+0
-1.751E-1	4.055E+0	8.220E+0
-1.719E-1	4.107E+0	8.275E+0
-1.719E-1	4.091E+0	8.191E+0
-1.703E-1	4.126E+0	8.181E+0
-1.768E-1	4.117E+0	8.249E+0
-1.735E-1	4.055E+0	8.259E+0
-1.719E-1	4.113E+0	8.230E+0
-1.735E-1	4.091E+0	8.272E+0
-1.719E-1	4.113E+0	8.217E+0
-1.735E-1	4.152E+0	8.210E+0
-1.654E-1	4.078E+0	8.376E+0
-1.735E-1	4.182E+0	8.162E+0
-1.719E-1	4.078E+0	8.188E+0
-1.719E-1	4.100E+0	8.100E+0
-1.719E-1	3.997E+0	8.311E+0
-1.719E-1	4.130E+0	8.129E+0
-1.735E-1	4.061E+0	8.256E+0
-1.703E-1	4.078E+0	8.246E+0
-1.703E-1	4.055E+0	8.194E+0
-1.719E-1	4.172E+0	8.249E+0
-1.719E-1	4.045E+0	8.116E+0
-1.719E-1	4.123E+0	8.259E+0
-1.735E-1	4.110E+0	8.262E+0
-1.719E-1	4.055E+0	8.204E+0
-1.751E-1	3.990E+0	8.210E+0
-1.703E-1	4.143E+0	8.305E+0
-1.703E-1	4.143E+0	8.168E+0
-1.719E-1	4.084E+0	8.321E+0
-1.751E-1	4.107E+0	8.305E+0
-1.703E-1	4.117E+0	8.282E+0
-1.686E-1	4.097E+0	8.181E+0
-1.703E-1	4.036E+0	8.204E+0
-1.703E-1	4.084E+0	8.295E+0
-1.719E-1	4.117E+0	8.236E+0
-1.686E-1	4.117E+0	8.162E+0
-1.719E-1	4.117E+0	8.159E+0
-1.751E-1	4.130E+0	8.214E+0
-1.719E-1	4.133E+0	8.198E+0
-1.703E-1	4.110E+0	8.266E+0
-1.719E-1	4.058E+0	8.188E+0
-1.735E-1	4.123E+0	8.249E+0
-1.703E-1	4.149E+0	8.198E+0
-1.703E-1	4.097E+0	8.230E+0
-1.686E-1	4.165E+0	8.295E+0
-1.719E-1	4.087E+0	8.191E+0
-1.703E-1	4.117E+0	8.259E+0
-1.703E-1	4.130E+0	8.181E+0
-1.703E-1	4.100E+0	8.236E+0
-1.735E-1	4.087E+0	8.077E+0
-1.735E-1	4.162E+0	8.217E+0
-1.703E-1	4.071E+0	8.243E+0
-1.703E-1	4.094E+0	8.279E+0
-1.751E-1	4.113E+0	8.188E+0
-1.751E-1	4.110E+0	8.282E+0
-1.703E-1	4.133E+0	8.198E+0
-1.735E-1	4.162E+0	8.308E+0
-1.719E-1	4.165E+0	8.201E+0
-1.751E-1	4.104E+0	8.249E+0
-1.703E-1	4.172E+0	8.223E+0
-1.735E-1	4.172E+0	8.272E+0
-1.735E-1	4.133E+0	8.168E+0
-1.735E-1	4.029E+0	8.198E+0
-1.703E-1	4.068E+0	8.272E+0
-1.703E-1	4.091E+0	8.136E+0
-1.719E-1	4.078E+0	8.301E+0
-1.703E-1	4.000E+0	8.233E+0
-1.703E-1	4.068E+0	8.246E+0
-1.719E-1	4.087E+0	8.214E+0
-1.751E-1	4.003E+0	8.198E+0
-1.719E-1	4.169E+0	8.191E+0
-1.719E-1	4.100E+0	8.253E+0
-1.719E-1	4.032E+0	8.233E+0
-1.735E-1	4.136E+0	8.233E+0
-1.719E-1	4.055E+0	8.175E+0
-1.735E-1	4.081E+0	8.230E+0
-1.719E-1	4.126E+0	8.204E+0
-1.719E-1	4.074E+0	8.236E+0
-1.735E-1	4.045E+0	8.227E+0
-1.686E-1	4.091E+0	8.198E+0
-1.686E-1	4.110E+0	8.165E+0
-1.735E-1	4.097E+0	8.246E+0
-1.719E-1	4.065E+0	8.308E+0
-1.719E-1	4.058E+0	8.126E+0
-1.703E-1	4.104E+0	8.149E+0
-1.719E-1	4.159E+0	8.240E+0
-1.703E-1	4.136E+0	8.210E+0
-1.735E-1	4.100E+0	8.207E+0
-1.719E-1	4.094E+0	8.379E+0
-1.751E-1	4.107E+0	8.162E+0
-1.719E-1	4.081E+0	8.191E+0
-1.735E-1	4.081E+0	8.275E+0
-1.686E-1	4.055E+0	8.246E+0
-1.719E-1	4.107E+0	8.081E+0
-1.703E-1	4.068E+0	8.314E+0
-1.703E-1	3.987E+0	8.077E+0
-1.686E-1	4.188E+0	8.152E+0
-1.735E-1	4.100E+0	8.149E+0
-1.735E-1	4.055E+0	8.217E+0
-1.703E-1	4.123E+0	8.340E+0
-1.686E-1	4.081E+0	8.266E+0
-1.735E-1	4.039E+0	8.065E+0
-1.703E-1	4.152E+0	8.116E+0
-1.703E-1	4.097E+0	8.136E+0
-1.703E-1	4.110E+0	8.217E+0
-1.735E-1	4.117E+0	8.243E+0
-1.735E-1	4.045E+0	8.181E+0
-1.686E-1	4.071E+0	8.256E+0
-1.719E-1	4.165E+0	8.240E+0
-1.719E-1	4.055E+0	8.165E+0
-1.703E-1	4.107E+0	8.185E+0
-1.703E-1	4.143E+0	8.275E+0
-1.703E-1	4.133E+0	8.220E+0
-1.719E-1	4.074E+0	8.314E+0
-1.735E-1	4.146E+0	8.308E+0
-1.686E-1	4.074E+0	8.314E+0
-1.703E-1	4.071E+0	8.210E+0
-1.703E-1	4.117E+0	8.246E+0
-1.719E-1	4.113E+0	8.214E+0
-1.686E-1	3.997E+0	8.155E+0
-1.719E-1	4.094E+0	8.178E+0
-1.703E-1	4.091E+0	8.191E+0
-1.686E-1	4.113E+0	8.178E+0
-1.719E-1	4.133E+0	8.120E+0
-1.719E-1	4.091E+0	8.272E+0
-1.735E-1	4.078E+0	8.301E+0
-1.703E-1	4.058E+0	8.321E+0
-1.703E-1	4.117E+0	8.269E+0
-1.735E-1	4.091E+0	8.175E+0
-1.735E-1	4.152E+0	8.214E+0
-1.703E-1	4.198E+0	8.350E+0
-1.703E-1	4.126E+0	8.159E+0
-1.719E-1	4.107E+0	8.217E+0
-1.735E-1	4.042E+0	8.159E+0
-1.719E-1	4.130E+0	8.301E+0
-1.703E-1	4.107E+0	8.295E+0
-1.735E-1	4.065E+0	8.301E+0
-1.719E-1	4.084E+0	8.236E+0
-1.703E-1	4.104E+0	8.321E+0
-1.703E-1	4.065E+0	8.243E+0
-1.719E-1	4.097E+0	8.262E+0
-1.719E-1	4.110E+0	8.249E+0
-1.719E-1	4.107E+0	8.301E+0
-1.686E-1	4.094E+0	8.223E+0
-1.719E-1	4.091E+0	8.223E+0
-1.735E-1	4.081E+0	8.142E+0
-1.703E-1	4.107E+0	8.369E+0
-1.735E-1	4.065E+0	8.230E+0
-1.686E-1	4.113E+0	8.282E+0
-1.719E-1	4.036E+0	8.272E+0
-1.719E-1	4.052E+0	8.249E+0
-1.686E-1	4.029E+0	8.191E+0
-1.719E-1	4.146E+0	8.249E+0
-1.735E-1	4.052E+0	8.227E+0
-1.735E-1	4.029E+0	8.185E+0
-1.719E-1	4.143E+0	8.188E+0
-1.703E-1	4.071E+0	8.249E+0
-1.719E-1	4.162E+0	8.146E+0
-1.735E-1	4.110E+0	8.210E+0
-1.703E-1	4.084E+0	8.152E+0
-1.703E-1	4.071E+0	8.259E+0
-1.751E-1	4.084E+0	8.253E+0
-1.751E-1	4.010E+0	8.249E+0
-1.703E-1	4.097E+0	8.185E+0
-1.686E-1	4.058E+0	8.194E+0
-1.719E-1	4.097E+0	8.185E+0
-1.719E-1	4.204E+0	8.129E+0
-1.686E-1	4.169E+0	8.259E+0
-1.703E-1	4.032E+0	8.233E+0
-1.703E-1	4.013E+0	8.246E+0
-1.703E-1	4.152E+0	8.149E+0
-1.670E-1	4.169E+0	8.220E+0
-1.719E-1	4.110E+0	8.217E+0
-1.703E-1	4.065E+0	8.191E+0
-1.719E-1	4.049E+0	8.269E+0
-1.670E-1	4.104E+0	8.253E+0
-1.670E-1	4.091E+0	8.220E+0
-1.735E-1	4.130E+0	8.191E+0
-1.686E-1	4.065E+0	8.220E+0
-1.686E-1	3.987E+0	8.295E+0
-1.703E-1	4.100E+0	8.207E+0
-1.735E-1	4.074E+0	8.243E+0
-1.719E-1	4.074E+0	8.243E+0
-1.686E-1	4.100E+0	8.227E+0
-1.703E-1	4.136E+0	8.324E+0
-1.703E-1	4.126E+0	8.243E+0
-1.703E-1	4.117E+0	8.331E+0
-1.719E-1	4.068E+0	8.142E+0
-1.686E-1	4.084E+0	8.204E+0
-1.735E-1	4.107E+0	8.366E+0
-1.686E-1	4.194E+0	8.301E+0
-1.703E-1	4.084E+0	8.107E+0
-1.703E-1	4.045E+0	8.204E+0
-1.703E-1	4.113E+0	8.266E+0
-1.735E-1	4.081E+0	8.246E+0
-1.686E-1	4.133E+0	8.314E+0
-1.686E-1	4.207E+0	8.288E+0
-1.719E-1	4.110E+0	8.162E+0
-1.703E-1	4.042E+0	8.146E+0
-1.670E-1	4.104E+0	8.220E+0
-1.686E-1	4.152E+0	8.155E+0
-1.735E-1	4.117E+0	8.181E+0
-1.719E-1	4.094E+0	8.178E+0
-1.719E-1	4.094E+0	8.311E+0
-1.686E-1	4.091E+0	8.139E+0
-1.703E-1	4.061E+0	8.175E+0
-1.719E-1	4.113E+0	8.168E+0
-1.670E-1	4.110E+0	8.126E+0
-1.719E-1	4.094E+0	8.165E+0
-1.703E-1	4.052E+0	8.269E+0
-1.703E-1	4.117E+0	8.243E+0
-1.686E-1	4.107E+0	8.298E+0
-1.670E-1	4.126E+0	8.233E+0
-1.719E-1	4.117E+0	8.201E+0
-1.735E-1	4.204E+0	8.230E+0
-1.703E-1	4.100E+0	8.210E+0
-1.719E-1	4.010E+0	8.191E+0
-1.703E-1	4.078E+0	8.266E+0
-1.703E-1	4.013E+0	8.220E+0
-1.703E-1	4.081E+0	8.198E+0
-1.686E-1	4.078E+0	8.236E+0
-1.735E-1	4.026E+0	8.159E+0
-1.703E-1	4.162E+0	8.275E+0
-1.670E-1	4.130E+0	8.185E+0
-1.719E-1	4.087E+0	8.126E+0
-1.719E-1	4.058E+0	8.201E+0
-1.686E-1	4.081E+0	8.253E+0
-1.719E-1	4.117E+0	8.223E+0
-1.686E-1	4.078E+0	8.181E+0
-1.686E-1	4.045E+0	8.269E+0
-1.703E-1	4.110E+0	8.162E+0
-1.670E-1	4.104E+0	8.253E+0
-1.719E-1	4.100E+0	8.181E+0
-1.703E-1	4.120E+0	8.240E+0
-1.703E-1	4.094E+0	8.220E+0
-1.686E-1	4.087E+0	8.165E+0
-1.703E-1	4.078E+0	8.204E+0
-1.719E-1	4.110E+0	8.194E+0
-1.703E-1	4.204E+0	8.217E+0
-1.686E-1	4.078E+0	8.376E+0
-1.670E-1	4.185E+0	8.217E+0
-1.719E-1	4.117E+0	8.288E+0
-1.703E-1	4.045E+0	8.198E+0
-1.686E-1	4.052E+0	8.142E+0
-1.703E-1	4.178E+0	8.269E+0
-1.703E-1	4.100E+0	8.236E+0
-1.686E-1	4.159E+0	8.204E+0
-1.686E-1	4.117E+0	8.253E+0
-1.670E-1	4.081E+0	8.217E+0
-1.703E-1	4.156E+0	8.194E+0
-1.686E-1	4.110E+0	8.259E+0
-1.703E-1	4.188E+0	8.227E+0
-1.670E-1	4.065E+0	8.292E+0
-1.735E-1	4.107E+0	8.204E+0
-1.719E-1	4.055E+0	8.188E+0
-1.703E-1	4.097E+0	8.152E+0
-1.686E-1	4.068E+0	8.227E+0
-1.735E-1	4.169E+0	8.240E+0
-1.735E-1	4.065E+0	8.172E+0
-1.670E-1	4.052E+0	8.116E+0
-1.670E-1	4.087E+0	8.162E+0
-1.735E-1	4.113E+0	8.146E+0
-1.703E-1	4.065E+0	8.243E+0
-1.670E-1	4.146E+0	8.094E+0
-1.686E-1	4.126E+0	8.301E+0
-1.719E-1	4.006E+0	8.129E+0
-1.703E-1	4.052E+0	8.295E+0
-1.719E-1	4.071E+0	8.288E+0
-1.670E-1	4.139E+0	8.188E+0
-1.719E-1	4.094E+0	8.227E+0
-1.735E-1	4.068E+0	8.172E+0
-1.670E-1	4.113E+0	8.233E+0
-1.703E-1	4.039E+0	8.292E+0
-1.719E-1	4.094E+0	8.207E+0
-1.719E-1	4.117E+0	8.269E+0
-1.703E-1	4.071E+0	8.204E+0
-1.703E-1	4.097E+0	8.259E+0
-1.703E-1	4.058E+0	8.175E+0
-1.703E-1	4.094E+0	8.246E+0
-1.703E-1	4.074E+0	8.331E+0
-1.686E-1	4.055E+0	8.311E+0
-1.703E-1	4.065E+0	8.301E+0
-1.719E-1	4.049E+0	8.191E+0
-1.654E-1	4.133E+0	8.285E+0
-1.686E-1	4.010E+0	8.321E+0
-1.703E-1	4.039E+0	8.071E+0
-1.703E-1	4.143E+0	8.220E+0
-1.670E-1	4.061E+0	8.279E+0
-1.719E-1	4.091E+0	8.201E+0
-1.719E-1	4.052E+0	8.262E+0
-1.686E-1	4.110E+0	8.288E+0
-1.686E-1	4.055E+0	8.149E+0
-1.670E-1	4.084E+0	8.188E+0
-1.670E-1	4.107E+0	8.292E+0
-1.703E-1	4.084E+0	8.266E+0
-1.654E-1	4.084E+0	8.146E+0
-1.703E-1	4.113E+0	8.204E+0
-1.719E-1	4.068E+0	8.181E+0
-1.703E-1	4.107E+0	8.272E+0
-1.703E-1	4.097E+0	8.162E+0
-1.703E-1	4.110E+0	8.129E+0
-1.703E-1	4.061E+0	8.324E+0
-1.703E-1	4.003E+0	8.198E+0
-1.686E-1	4.084E+0	8.347E+0
-1.686E-1	4.068E+0	8.223E+0
-1.686E-1	4.058E+0	8.412E+0
-1.686E-1	4.110E+0	8.168E+0
-1.686E-1	4.068E+0	8.295E+0
-1.703E-1	4.061E+0	8.152E+0
-1.703E-1	4.058E+0	8.230E+0
-1.703E-1	4.091E+0	8.230E+0
-1.670E-1	4.104E+0	8.168E+0
-1.686E-1	4.026E+0	8.191E+0
-1.735E-1	4.061E+0	8.256E+0
-1.670E-1	4.042E+0	8.217E+0
-1.686E-1	4.074E+0	8.165E+0
-1.670E-1	4.110E+0	8.188E+0
-1.670E-1	4.149E+0	8.159E+0
-1.735E-1	4.074E+0	8.337E+0
-1.638E-1	4.113E+0	8.269E+0
-1.670E-1	4.045E+0	8.217E+0
-1.686E-1	4.149E+0	8.236E+0
-1.719E-1	4.068E+0	8.165E+0
-1.670E-1	4.117E+0	8.327E+0
-1.703E-1	4.049E+0	8.249E+0
-1.719E-1	4.049E+0	8.240E+0
-1.719E-1	4.084E+0	8.233E+0
-1.670E-1	4.130E+0	8.201E+0
-1.719E-1	4.110E+0	8.227E+0
-1.703E-1	4.100E+0	8.275E+0
-1.703E-1	4.078E+0	8.308E+0
-1.654E-1	4.052E+0	8.210E+0
-1.703E-1	4.172E+0	8.116E+0
-1.703E-1	4.039E+0	8.191E+0
-1.719E-1	4.045E+0	8.266E+0
-1.686E-1	4.136E+0	8.272E+0
-1.686E-1	4.110E+0	8.048E+0
-1.686E-1	4.049E+0	8.185E+0
-1.703E-1	4.136E+0	8.301E+0
-1.654E-1	4.055E+0	8.162E+0
-1.670E-1	4.113E+0	8.324E+0
-1.703E-1	4.165E+0	8.288E+0
-1.703E-1	4.026E+0	8.146E+0
-1.670E-1	4.097E+0	8.220E+0
-1.686E-1	4.159E+0	8.172E+0
-1.719E-1	3.990E+0	8.207E+0
-1.719E-1	4.133E+0	8.253E+0
-1.686E-1	4.110E+0	8.097E+0
-1.703E-1	4.042E+0	8.220E+0
-1.703E-1	4.081E+0	8.292E+0
-1.719E-1	4.136E+0	8.220E+0
-1.670E-1	4.143E+0	8.201E+0
-1.686E-1	4.036E+0	8.246E+0
-1.686E-1	4.087E+0	8.055E+0
-1.703E-1	4.123E+0	8.133E+0
-1.703E-1	4.149E+0	8.233E+0
-1.703E-1	4.139E+0	8.272E+0
-1.703E-1	4.065E+0	8.217E+0
-1.703E-1	4.074E+0	8.256E+0
-1.719E-1	4.094E+0	8.246E+0
-1.670E-1	4.071E+0	8.227E+0
-1.703E-1	4.081E+0	8.266E+0
-1.686E-1	4.104E+0	8.324E+0
-1.686E-1	4.094E+0	8.305E+0
-1.654E-1	4.055E+0	8.139E+0
-1.719E-1	4.091E+0	8.204E+0
-1.686E-1	4.094E+0	8.094E+0
-1.686E-1	4.058E+0	8.162E+0
-1.686E-1	4.126E+0	8.223E+0
-1.654E-1	4.045E+0	8.181E+0
-1.703E-1	4.081E+0	8.129E+0
-1.686E-1	4.130E+0	8.230E+0
-1.686E-1	4.023E+0	8.165E+0
-1.719E-1	4.113E+0	8.223E+0
-1.670E-1	4.074E+0	8.159E+0
-1.670E-1	4.091E+0	8.142E+0
-1.703E-1	4.097E+0	8.149E+0
-1.719E-1	4.097E+0	8.207E+0
-1.670E-1	4.100E+0	8.172E+0
-1.686E-1	4.117E+0	8.288E+0
-1.686E-1	4.104E+0	8.175E+0
-1.670E-1	4.100E+0	8.214E+0
-1.686E-1	4.036E+0	8.256E+0
-1.670E-1	4.123E+0	8.227E+0
-1.670E-1	4.065E+0	8.220E+0
-1.719E-1	4.055E+0	8.155E+0
-1.703E-1	4.023E+0	8.110E+0
-1.703E-1	4.133E+0	8.139E+0
-1.686E-1	4.100E+0	8.236E+0
-1.703E-1	4.126E+0	8.285E+0
-1.719E-1	4.149E+0	8.136E+0
-1.686E-1	4.146E+0	8.249E+0
-1.686E-1	4.061E+0	8.243E+0
-1.703E-1	4.130E+0	8.227E+0
-1.686E-1	4.052E+0	8.201E+0
-1.670E-1	4.003E+0	8.191E+0
-1.670E-1	4.123E+0	8.198E+0
-1.670E-1	4.097E+0	8.256E+0
-1.686E-1	4.136E+0	8.292E+0
-1.670E-1	4.061E+0	8.133E+0
-1.670E-1	4.107E+0	8.214E+0
-1.735E-1	4.172E+0	8.178E+0
-1.686E-1	4.016E+0	8.233E+0
-1.686E-1	4.120E+0	8.214E+0
-1.654E-1	4.120E+0	8.220E+0
-1.703E-1	4.081E+0	8.285E+0
-1.670E-1	4.068E+0	8.311E+0
-1.670E-1	4.087E+0	8.175E+0
-1.670E-1	4.065E+0	8.107E+0
-1.735E-1	4.139E+0	8.185E+0
-1.703E-1	4.052E+0	8.249E+0
-1.670E-1	4.091E+0	8.275E+0
-1.686E-1	4.191E+0	8.162E+0
-1.686E-1	4.055E+0	8.175E+0
-1.670E-1	4.052E+0	8.279E+0
-1.686E-1	4.074E+0	8.210E+0
-1.686E-1	4.156E+0	8.207E+0
-1.703E-1	4.061E+0	8.175E+0
-1.686E-1	4.146E+0	8.295E+0
-1.670E-1	4.139E+0	8.210E+0
-1.686E-1	4.029E+0	8.162E+0
-1.719E-1	4.042E+0	8.129E+0
-1.686E-1	4.165E+0	8.240E+0
-1.670E-1	4.045E+0	8.240E+0
-1.670E-1	4.087E+0	8.288E+0
-1.703E-1	4.071E+0	8.168E+0
-1.654E-1	4.117E+0	8.292E+0
-1.670E-1	4.143E+0	8.201E+0
-1.686E-1	4.146E+0	8.139E+0
-1.719E-1	4.061E+0	8.275E+0
-1.686E-1	4.036E+0	8.220E+0
-1.670E-1	4.023E+0	8.259E+0
-1.670E-1	4.091E+0	8.356E+0
-1.686E-1	4.126E+0	8.162E+0
-1.703E-1	4.061E+0	8.201E+0
-1.670E-1	4.074E+0	8.217E+0
-1.670E-1	4.130E+0	8.181E+0
-1.703E-1	4.117E+0	8.217E+0
-1.686E-1	4.081E+0	8.243E+0
-1.654E-1	4.078E+0	8.223E+0
-1.670E-1	4.068E+0	8.207E+0
-1.686E-1	4.071E+0	8.236E+0
-1.686E-1	4.084E+0	8.100E+0
-1.670E-1	4.091E+0	8.146E+0
-1.670E-1	4.074E+0	8.220E+0
-1.686E-1	4.143E+0	8.155E+0
-1.719E-1	4.058E+0	8.110E+0
-1.670E-1	4.074E+0	8.275E+0
-1.686E-1	4.139E+0	8.318E+0
-1.670E-1	4.104E+0	8.178E+0
-1.686E-1	4.094E+0	8.249E+0
-1.686E-1	4.091E+0	8.188E+0
-1.654E-1	4.094E+0	8.175E+0
-1.670E-1	4.052E+0	8.188E+0
-1.719E-1	4.013E+0	8.159E+0
-1.686E-1	4.091E+0	8.178E+0
-1.686E-1	4.081E+0	8.236E+0
-1.703E-1	4.139E+0	8.243E+0
-1.703E-1	4.188E+0	8.217E+0
-1.654E-1	4.169E+0	8.308E+0
-1.686E-1	4.061E+0	8.243E+0
-1.703E-1	4.130E+0	8.185E+0
-1.703E-1	4.055E+0	8.295E+0
-1.686E-1	4.146E+0	8.185E+0
-1.686E-1	3.984E+0	8.230E+0
-1.670E-1	4.130E+0	8.165E+0
-1.686E-1	4.074E+0	8.185E+0
-1.686E-1	4.055E+0	8.275E+0
-1.670E-1	4.029E+0	8.204E+0
-1.670E-1	4.159E+0	8.201E+0
-1.703E-1	4.045E+0	8.168E+0
-1.686E-1	4.139E+0	8.253E+0
-1.670E-1	4.126E+0	8.185E+0
-1.686E-1	4.074E+0	8.214E+0
-1.670E-1	4.097E+0	8.198E+0
-1.670E-1	4.149E+0	8.168E+0
-1.654E-1	4.078E+0	8.279E+0
-1.686E-1	4.029E+0	8.230E+0
-1.719E-1	4.104E+0	8.305E+0
-1.654E-1	4.026E+0	8.230E+0
-1.686E-1	4.149E+0	8.210E+0
-1.686E-1	4.049E+0	8.194E+0
-1.703E-1	4.133E+0	8.116E+0
-1.686E-1	4.058E+0	8.246E+0
-1.670E-1	4.104E+0	8.139E+0
-1.719E-1	4.110E+0	8.249E+0
-1.703E-1	4.087E+0	8.168E+0
-1.654E-1	4.133E+0	8.159E+0
-1.670E-1	4.032E+0	8.207E+0
-1.719E-1	4.178E+0	8.178E+0
-1.686E-1	4.065E+0	8.188E+0
-1.686E-1	4.091E+0	8.240E+0
-1.654E-1	4.061E+0	8.181E+0
-1.703E-1	3.987E+0	8.331E+0
-1.703E-1	4.049E+0	8.113E+0
-1.686E-1	4.049E+0	8.035E+0
-1.654E-1	4.097E+0	8.256E+0
-1.670E-1	4.029E+0	8.347E+0
-1.654E-1	4.120E+0	8.103E+0
-1.670E-1	4.087E+0	8.230E+0
-1.670E-1	4.123E+0	8.353E+0
-1.686E-1	4.052E+0	8.233E+0
-1.703E-1	4.029E+0	8.230E+0
-1.686E-1	4.136E+0	8.230E+0
-1.670E-1	4.045E+0	8.188E+0
-1.703E-1	4.100E+0	8.172E+0
-1.703E-1	4.029E+0	8.185E+0
-1.686E-1	4.074E+0	8.334E+0
-1.670E-1	4.065E+0	8.230E+0
-1.703E-1	4.071E+0	8.318E+0
-1.654E-1	3.984E+0	8.126E+0
-1.654E-1	4.133E+0	8.288E+0
-1.670E-1	4.146E+0	8.214E+0
-1.670E-1	4.107E+0	8.288E+0
-1.719E-1	4.071E+0	8.246E+0
-1.670E-1	4.068E+0	8.295E+0
-1.638E-1	4.074E+0	8.269E+0
-1.703E-1	4.084E+0	8.149E+0
-1.703E-1	4.113E+0	8.103E+0
-1.670E-1	4.133E+0	8.198E+0
-1.670E-1	4.061E+0	8.292E+0
-1.686E-1	4.055E+0	8.168E+0
-1.670E-1	4.084E+0	8.172E+0
-1.670E-1	4.113E+0	8.126E+0
-1.670E-1	4.023E+0	8.243E+0
-1.686E-1	4.081E+0	8.204E+0
-1.686E-1	4.162E+0	8.155E+0
-1.638E-1	4.071E+0	8.123E+0
-1.654E-1	4.019E+0	8.318E+0
-1.703E-1	4.006E+0	8.337E+0
-1.670E-1	4.078E+0	8.175E+0
-1.654E-1	4.058E+0	8.194E+0
-1.670E-1	4.078E+0	8.120E+0
-1.686E-1	4.055E+0	8.240E+0
-1.670E-1	4.049E+0	8.266E+0
-1.670E-1	4.065E+0	8.253E+0
-1.654E-1	4.084E+0	8.236E+0
-1.703E-1	4.091E+0	8.314E+0
-1.686E-1	4.152E+0	8.272E+0
-1.686E-1	4.061E+0	8.162E+0
-1.670E-1	4.094E+0	8.246E+0
-1.686E-1	4.052E+0	8.185E+0
-1.719E-1	3.997E+0	8.266E+0
-1.670E-1	4.061E+0	8.227E+0
-1.670E-1	4.091E+0	8.152E+0
-1.719E-1	4.068E+0	8.223E+0
-1.686E-1	4.091E+0	8.227E+0
-1.670E-1	4.081E+0	8.262E+0
-1.670E-1	4.058E+0	8.191E+0
-1.686E-1	4.039E+0	8.210E+0
-1.686E-1	4.165E+0	8.178E+0
-1.686E-1	4.143E+0	8.149E+0
-1.686E-1	4.087E+0	8.126E+0
-1.703E-1	4.010E+0	8.220E+0
-1.719E-1	4.139E+0	8.149E+0
-1.686E-1	4.094E+0	8.230E+0
-1.703E-1	4.191E+0	8.275E+0
-1.686E-1	4.091E+0	8.178E+0
-1.703E-1	4.078E+0	8.129E+0
-1.686E-1	4.045E+0	8.266E+0
-1.686E-1	4.091E+0	8.223E+0
-1.719E-1	4.130E+0	8.246E+0
-1.703E-1	4.113E+0	8.275E+0
-1.703E-1	4.104E+0	8.181E+0
-1.686E-1	4.032E+0	8.249E+0
-1.686E-1	4.061E+0	8.275E+0
-1.703E-1	4.052E+0	8.198E+0
-1.686E-1	4.019E+0	8.207E+0
-1.703E-1	4.006E+0	8.230E+0
-1.719E-1	4.042E+0	8.279E+0
-1.686E-1	4.130E+0	8.204E+0
-1.703E-1	4.084E+0	8.191E+0
-1.670E-1	4.117E+0	8.279E+0
-1.735E-1	4.049E+0	8.201E+0
-1.703E-1	4.071E+0	8.048E+0
-1.686E-1	4.165E+0	8.223E+0
-1.686E-1	4.042E+0	8.152E+0
-1.735E-1	4.078E+0	8.240E+0
-1.686E-1	4.152E+0	8.305E+0
-1.703E-1	4.026E+0	8.204E+0
-1.670E-1	4.104E+0	8.298E+0
-1.719E-1	4.045E+0	8.178E+0
-1.719E-1	4.078E+0	8.220E+0
-1.703E-1	4.104E+0	8.285E+0
-1.703E-1	4.084E+0	8.181E+0
-1.703E-1	4.136E+0	8.233E+0
-1.686E-1	4.107E+0	8.185E+0
-1.703E-1	3.987E+0	8.168E+0
-1.703E-1	4.117E+0	8.152E+0
-1.719E-1	4.162E+0	8.308E+0
-1.703E-1	4.068E+0	8.318E+0
-1.670E-1	4.104E+0	8.288E+0
-1.719E-1	3.948E+0	8.207E+0
-1.703E-1	4.074E+0	8.214E+0
-1.670E-1	4.207E+0	8.217E+0
-1.703E-1	4.110E+0	8.285E+0
-1.670E-1	4.165E+0	8.266E+0
-1.703E-1	4.042E+0	8.279E+0
-1.735E-1	4.097E+0	8.236E+0
-1.703E-1	4.146E+0	8.233E+0
-1.670E-1	4.045E+0	8.181E+0
-1.703E-1	4.100E+0	8.194E+0
-1.686E-1	4.081E+0	8.110E+0
-1.719E-1	3.941E+0	8.285E+0
-1.686E-1	4.136E+0	8.253E+0
-1.719E-1	4.061E+0	8.139E+0
-1.703E-1	4.078E+0	8.262E+0
-1.686E-1	4.091E+0	8.185E+0
-1.670E-1	4.130E+0	8.181E+0
-1.735E-1	4.058E+0	8.223E+0
-1.686E-1	4.149E+0	8.207E+0
-1.703E-1	4.094E+0	8.204E+0
-1.670E-1	4.081E+0	8.168E+0
-1.670E-1	4.110E+0	8.272E+0
-1.703E-1	4.058E+0	8.136E+0
-1.686E-1	4.152E+0	8.159E+0
-1.719E-1	4.136E+0	8.181E+0
-1.703E-1	4.113E+0	8.204E+0
-1.703E-1	4.169E+0	8.236E+0
-1.654E-1	4.029E+0	8.220E+0
-1.703E-1	4.068E+0	8.113E+0
-1.719E-1	4.146E+0	8.331E+0
-1.719E-1	4.061E+0	8.318E+0
-1.670E-1	4.058E+0	8.210E+0
-1.670E-1	4.013E+0	8.240E+0
-1.686E-1	4.049E+0	8.198E+0
-1.703E-1	4.042E+0	8.185E+0
-1.670E-1	4.130E+0	8.230E+0
-1.686E-1	4.094E+0	8.152E+0
-1.719E-1	4.149E+0	8.301E+0
-1.719E-1	4.023E+0	8.298E+0
-1.686E-1	4.113E+0	8.194E+0
-1.686E-1	4.126E+0	8.259E+0
-1.703E-1	4.032E+0	8.191E+0
-1.703E-1	4.055E+0	8.269E+0
-1.686E-1	4.107E+0	8.204E+0
-1.703E-1	4.159E+0	8.152E+0
-1.703E-1	4.123E+0	8.113E+0
-1.703E-1	4.104E+0	8.262E+0
-1.670E-1	4.143E+0	8.227E+0
-1.670E-1	4.185E+0	8.259E+0
-1.670E-1	4.010E+0	8.230E+0
-1.703E-1	4.120E+0	8.272E+0
-1.686E-1	4.175E+0	8.236E+0
-1.703E-1	4.065E+0	8.246E+0
-1.686E-1	4.087E+0	8.201E+0
-1.703E-1	4.143E+0	8.366E+0
-1.686E-1	4.130E+0	8.253E+0
-1.686E-1	4.117E+0	8.272E+0
-1.686E-1	4.049E+0	8.139E+0
-1.719E-1	4.091E+0	8.162E+0
-1.670E-1	4.100E+0	8.139E+0
-1.686E-1	4.091E+0	8.305E+0
-1.703E-1	4.065E+0	8.178E+0
-1.686E-1	4.136E+0	8.155E+0
-1.670E-1	4.162E+0	8.214E+0
-1.686E-1	4.146E+0	8.285E+0
-1.719E-1	4.156E+0	8.152E+0
-1.703E-1	4.055E+0	8.207E+0
-1.670E-1	4.061E+0	8.227E+0
-1.670E-1	3.961E+0	8.185E+0
-1.751E-1	4.120E+0	8.227E+0
-1.686E-1	4.091E+0	8.230E+0
-1.686E-1	3.997E+0	8.026E+0
-1.670E-1	4.071E+0	8.165E+0
-1.703E-1	4.169E+0	8.168E+0
-1.719E-1	4.032E+0	8.272E+0
-1.670E-1	4.084E+0	8.230E+0
-1.703E-1	4.071E+0	8.214E+0
-1.703E-1	4.023E+0	8.253E+0
-1.703E-1	4.100E+0	8.214E+0
-1.686E-1	4.126E+0	8.201E+0
-1.654E-1	4.019E+0	8.217E+0
-1.703E-1	4.143E+0	8.249E+0
-1.686E-1	4.136E+0	8.275E+0
-1.670E-1	4.126E+0	8.207E+0
-1.703E-1	4.084E+0	8.162E+0
-1.703E-1	4.006E+0	8.285E+0
-1.686E-1	4.065E+0	8.308E+0
-1.686E-1	4.107E+0	8.123E+0
-1.670E-1	4.019E+0	8.298E+0
-1.703E-1	4.032E+0	8.159E+0
-1.719E-1	4.023E+0	8.178E+0
-1.670E-1	4.061E+0	8.249E+0
-1.670E-1	4.126E+0	8.233E+0
-1.703E-1	4.039E+0	8.298E+0
-1.703E-1	4.117E+0	8.246E+0
-1.686E-1	4.029E+0	8.269E+0
-1.654E-1	4.036E+0	8.253E+0
-1.703E-1	4.104E+0	8.172E+0
-1.719E-1	4.087E+0	8.220E+0
-1.670E-1	4.065E+0	8.253E+0
-1.670E-1	4.094E+0	8.181E+0
-1.719E-1	4.016E+0	8.246E+0
-1.670E-1	4.104E+0	8.201E+0
-1.703E-1	4.104E+0	8.243E+0
-1.654E-1	4.081E+0	8.246E+0
-1.703E-1	4.055E+0	8.275E+0
-1.703E-1	4.081E+0	8.236E+0
-1.670E-1	4.104E+0	8.279E+0
-1.686E-1	4.084E+0	8.172E+0
-1.703E-1	4.100E+0	8.129E+0
-1.703E-1	4.055E+0	8.113E+0
-1.670E-1	4.133E+0	8.159E+0
-1.703E-1	4.100E+0	8.136E+0
-1.703E-1	4.094E+0	8.172E+0
-1.703E-1	4.104E+0	8.172E+0
-1.670E-1	4.071E+0	8.198E+0
-1.686E-1	4.006E+0	8.146E+0
-1.703E-1	4.042E+0	8.246E+0
-1.686E-1	4.117E+0	8.168E+0
-1.654E-1	4.123E+0	8.223E+0
-1.686E-1	4.094E+0	8.253E+0
-1.670E-1	4.194E+0	8.230E+0
-1.703E-1	4.113E+0	8.240E+0
-1.703E-1	4.091E+0	8.194E+0
-1.686E-1	4.091E+0	8.288E+0
-1.719E-1	4.094E+0	8.266E+0
-1.719E-1	4.133E+0	8.220E+0
-1.686E-1	4.084E+0	8.178E+0
-1.670E-1	4.185E+0	8.210E+0
-1.686E-1	4.078E+0	8.168E+0
-1.703E-1	4.071E+0	8.052E+0
-1.670E-1	4.091E+0	8.198E+0
-1.703E-1	4.049E+0	8.240E+0
-1.686E-1	4.068E+0	8.110E+0
-1.703E-1	4.003E+0	8.146E+0
-1.686E-1	4.078E+0	8.253E+0
-1.670E-1	4.055E+0	8.256E+0
-1.686E-1	4.117E+0	8.178E+0
-1.686E-1	4.042E+0	8.275E+0
-1.686E-1	4.100E+0	8.233E+0
-1.670E-1	4.191E+0	8.288E+0
-1.686E-1	4.068E+0	8.191E+0
-1.686E-1	4.029E+0	8.175E+0
-1.638E-1	4.081E+0	8.185E+0
-1.670E-1	4.123E+0	8.181E+0
-1.686E-1	4.126E+0	8.223E+0
-1.670E-1	4.049E+0	8.210E+0
-1.686E-1	4.107E+0	8.159E+0
-1.670E-1	4.130E+0	8.292E+0
-1.703E-1	4.045E+0	8.253E+0
-1.703E-1	4.065E+0	8.210E+0
-1.670E-1	4.149E+0	8.159E+0
-1.670E-1	4.061E+0	8.314E+0
-1.703E-1	4.071E+0	8.159E+0
-1.703E-1	4.139E+0	8.253E+0
-1.670E-1	4.104E+0	8.399E+0
-1.654E-1	4.029E+0	8.243E+0
-1.703E-1	4.136E+0	8.285E+0
-1.703E-1	3.990E+0	8.074E+0
-1.654E-1	4.097E+0	8.181E+0
-1.670E-1	4.107E+0	8.292E+0
-1.686E-1	4.049E+0	8.282E+0
-1.703E-1	4.081E+0	8.279E+0
-1.654E-1	4.130E+0	8.204E+0
-1.654E-1	4.149E+0	8.155E+0
-1.686E-1	4.149E+0	8.220E+0
-1.686E-1	4.013E+0	8.223E+0
-1.638E-1	4.097E+0	8.090E+0
-1.686E-1	4.081E+0	8.178E+0
-1.703E-1	4.065E+0	8.217E+0
-1.719E-1	4.078E+0	8.253E+0
-1.654E-1	4.049E+0	8.246E+0
-1.654E-1	4.019E+0	8.210E+0
-1.686E-1	4.052E+0	8.201E+0
-1.686E-1	4.049E+0	8.094E+0
-1.654E-1	4.055E+0	8.191E+0
-1.686E-1	4.120E+0	8.262E+0
-1.670E-1	4.042E+0	8.188E+0
-1.703E-1	4.055E+0	8.133E+0
-1.654E-1	4.081E+0	8.214E+0
-1.686E-1	4.078E+0	8.230E+0
-1.703E-1	4.139E+0	8.321E+0
-1.719E-1	4.061E+0	8.318E+0
-1.654E-1	4.117E+0	8.181E+0
-1.670E-1	4.023E+0	8.279E+0
-1.719E-1	4.078E+0	8.191E+0
-1.719E-1	4.110E+0	8.253E+0
-1.638E-1	4.055E+0	8.311E+0
-1.686E-1	4.143E+0	8.256E+0
-1.686E-1	4.091E+0	8.139E+0
-1.670E-1	4.003E+0	8.220E+0
-1.654E-1	4.068E+0	8.172E+0
-1.686E-1	4.143E+0	8.172E+0
-1.686E-1	4.185E+0	8.065E+0
-1.686E-1	4.110E+0	8.243E+0
-1.686E-1	4.061E+0	8.233E+0
-1.703E-1	4.061E+0	8.168E+0
-1.703E-1	4.013E+0	8.269E+0
-1.686E-1	4.130E+0	8.201E+0
-1.654E-1	4.178E+0	8.194E+0
-1.638E-1	4.097E+0	8.139E+0
-1.686E-1	4.169E+0	8.139E+0
-1.670E-1	4.143E+0	8.269E+0
-1.703E-1	4.032E+0	8.331E+0
-1.670E-1	4.107E+0	8.146E+0
-1.654E-1	4.133E+0	8.246E+0
-1.670E-1	4.133E+0	8.292E+0
-1.638E-1	4.032E+0	8.269E+0
-1.670E-1	4.123E+0	8.204E+0
-1.686E-1	4.113E+0	8.178E+0
-1.719E-1	4.068E+0	8.136E+0
-1.638E-1	4.045E+0	8.240E+0
-1.670E-1	4.042E+0	8.155E+0
-1.703E-1	4.061E+0	8.353E+0
-1.703E-1	4.113E+0	8.246E+0
-1.654E-1	4.094E+0	8.217E+0
-1.654E-1	4.042E+0	8.214E+0
-1.686E-1	4.113E+0	8.198E+0
-1.670E-1	4.136E+0	8.249E+0
-1.654E-1	4.091E+0	8.191E+0
-1.703E-1	4.016E+0	8.146E+0
-1.703E-1	4.065E+0	8.227E+0
-1.654E-1	4.078E+0	8.246E+0
-1.654E-1	4.110E+0	8.243E+0
-1.654E-1	4.107E+0	8.246E+0
-1.686E-1	4.081E+0	8.110E+0
-1.670E-1	4.107E+0	8.269E+0
-1.670E-1	4.068E+0	8.178E+0
-1.670E-1	4.061E+0	8.204E+0
-1.670E-1	4.107E+0	8.129E+0
-1.719E-1	4.172E+0	8.168E+0
-1.670E-1	4.126E+0	8.272E+0
-1.670E-1	4.084E+0	8.191E+0
-1.686E-1	4.058E+0	8.201E+0
-1.686E-1	4.036E+0	8.162E+0
-1.670E-1	4.146E+0	8.318E+0
-1.670E-1	4.055E+0	8.152E+0
-1.703E-1	4.013E+0	8.210E+0
-1.654E-1	4.110E+0	8.097E+0
-1.638E-1	4.172E+0	8.236E+0
-1.670E-1	4.126E+0	8.149E+0
-1.686E-1	4.058E+0	8.334E+0
-1.719E-1	4.136E+0	8.308E+0
-1.638E-1	4.061E+0	8.285E+0
-1.654E-1	4.094E+0	8.194E+0
-1.686E-1	4.013E+0	8.181E+0
-1.686E-1	4.055E+0	8.155E+0
-1.670E-1	4.091E+0	8.256E+0
-1.670E-1	4.091E+0	8.103E+0
-1.670E-1	4.133E+0	8.324E+0
-1.686E-1	4.049E+0	8.045E+0
-1.638E-1	4.139E+0	8.275E+0
-1.670E-1	4.178E+0	8.165E+0
-1.670E-1	4.087E+0	8.198E+0
-1.686E-1	4.036E+0	8.198E+0
-1.670E-1	4.078E+0	8.207E+0
-1.638E-1	4.094E+0	8.149E+0
-1.670E-1	4.074E+0	8.236E+0
-1.686E-1	4.100E+0	8.298E+0
-1.670E-1	4.120E+0	8.172E+0
-1.654E-1	4.117E+0	8.204E+0
-1.670E-1	4.136E+0	8.314E+0
-1.670E-1	4.026E+0	8.236E+0
-1.670E-1	4.162E+0	8.175E+0
-1.670E-1	4.120E+0	8.279E+0
-1.703E-1	4.042E+0	8.113E+0
-1.654E-1	4.104E+0	8.181E+0
-1.654E-1	4.042E+0	8.123E+0
-1.670E-1	4.061E+0	8.282E+0
-1.654E-1	4.113E+0	8.272E+0
-1.670E-1	4.126E+0	8.253E+0
-1.670E-1	4.061E+0	8.305E+0
-1.686E-1	4.068E+0	8.110E+0
-1.654E-1	4.120E+0	8.262E+0
-1.670E-1	4.107E+0	8.175E+0
-1.638E-1	4.084E+0	8.318E+0
-1.654E-1	4.139E+0	8.269E+0
-1.670E-1	4.019E+0	8.275E+0
-1.686E-1	4.091E+0	8.256E+0
-1.654E-1	4.071E+0	8.149E+0
-1.654E-1	4.042E+0	8.159E+0
-1.686E-1	4.058E+0	8.210E+0
-1.654E-1	4.110E+0	8.185E+0
-1.686E-1	4.120E+0	8.288E+0
-1.654E-1	4.100E+0	8.159E+0
-1.670E-1	4.117E+0	8.259E+0
-1.654E-1	4.081E+0	8.256E+0
-1.622E-1	4.146E+0	8.172E+0
-1.654E-1	4.058E+0	8.259E+0
-1.719E-1	4.049E+0	8.243E+0
-1.703E-1	4.110E+0	8.188E+0
-1.654E-1	4.094E+0	8.210E+0
-1.654E-1	4.058E+0	8.210E+0
-1.703E-1	4.143E+0	8.298E+0
-1.703E-1	4.113E+0	8.386E+0
-1.638E-1	4.139E+0	8.243E+0
-1.670E-1	4.013E+0	8.220E+0
-1.670E-1	4.078E+0	8.133E+0
-1.654E-1	4.081E+0	8.223E+0
-1.622E-1	4.156E+0	8.168E+0
-1.670E-1	4.100E+0	8.217E+0
-1.686E-1	4.071E+0	8.301E+0
-1.670E-1	4.133E+0	8.227E+0
-1.654E-1	4.087E+0	8.227E+0
-1.670E-1	4.045E+0	8.136E+0
-1.670E-1	4.094E+0	8.227E+0
-1.654E-1	4.049E+0	8.168E+0
-1.654E-1	4.058E+0	8.133E+0
-1.670E-1	4.097E+0	8.246E+0
-1.703E-1	4.149E+0	8.288E+0
-1.654E-1	4.113E+0	8.149E+0
-1.654E-1	4.123E+0	8.259E+0
-1.670E-1	4.029E+0	8.113E+0
-1.703E-1	4.104E+0	8.223E+0
-1.670E-1	4.178E+0	8.207E+0
-1.638E-1	4.110E+0	8.126E+0
-1.654E-1	4.026E+0	8.259E+0
-1.670E-1	4.081E+0	8.236E+0
-1.654E-1	4.068E+0	8.123E+0
-1.654E-1	4.065E+0	8.223E+0
-1.654E-1	4.026E+0	8.262E+0
-1.670E-1	4.087E+0	8.217E+0
-1.686E-1	4.081E+0	8.155E+0
-1.654E-1	4.084E+0	8.100E+0
-1.670E-1	4.120E+0	8.139E+0
-1.670E-1	4.087E+0	8.110E+0
-1.654E-1	4.146E+0	8.327E+0
-1.654E-1	4.091E+0	8.285E+0
-1.670E-1	4.081E+0	8.272E+0
-1.686E-1	4.065E+0	8.129E+0
-1.686E-1	4.211E+0	8.155E+0
-1.638E-1	4.130E+0	8.295E+0
-1.654E-1	4.091E+0	8.243E+0
-1.654E-1	4.123E+0	8.272E+0
-1.686E-1	4.175E+0	8.275E+0
-1.670E-1	3.993E+0	8.175E+0
-1.638E-1	4.084E+0	8.214E+0
-1.670E-1	4.045E+0	8.223E+0
-1.654E-1	4.120E+0	8.233E+0
-1.638E-1	4.136E+0	8.214E+0
-1.686E-1	4.078E+0	8.214E+0
-1.686E-1	4.159E+0	8.223E+0
-1.638E-1	4.097E+0	8.266E+0
-1.638E-1	4.055E+0	8.259E+0
-1.654E-1	4.149E+0	8.240E+0
-1.670E-1	4.146E+0	8.217E+0
-1.654E-1	4.081E+0	8.207E+0
-1.654E-1	4.029E+0	8.198E+0
-1.654E-1	4.120E+0	8.214E+0
-1.686E-1	4.133E+0	8.194E+0
-1.654E-1	4.065E+0	8.308E+0
-1.654E-1	4.091E+0	8.207E+0
-1.654E-1	4.068E+0	8.282E+0
-1.670E-1	4.107E+0	8.249E+0
-1.703E-1	4.126E+0	8.311E+0
-1.654E-1	4.100E+0	8.272E+0
-1.654E-1	4.117E+0	8.191E+0
-1.654E-1	4.091E+0	8.152E+0
-1.670E-1	4.117E+0	8.185E+0
-1.622E-1	4.094E+0	8.201E+0
-1.686E-1	4.123E+0	8.204E+0
-1.654E-1	4.104E+0	8.259E+0
-1.670E-1	4.071E+0	8.253E+0
-1.638E-1	3.993E+0	8.227E+0
-1.686E-1	4.097E+0	8.214E+0
-1.654E-1	3.990E+0	8.175E+0
-1.670E-1	4.107E+0	8.305E+0
-1.654E-1	4.094E+0	8.113E+0
-1.638E-1	4.143E+0	8.191E+0
-1.654E-1	4.074E+0	8.243E+0
-1.654E-1	4.071E+0	8.337E+0
-1.686E-1	4.123E+0	8.253E+0
-1.670E-1	4.156E+0	8.253E+0
-1.654E-1	4.146E+0	8.168E+0
-1.686E-1	4.126E+0	8.285E+0
-1.638E-1	4.097E+0	8.292E+0
-1.670E-1	4.126E+0	8.094E+0
-1.654E-1	4.123E+0	8.253E+0
-1.686E-1	4.065E+0	8.243E+0
-1.622E-1	4.178E+0	8.207E+0
-1.638E-1	4.010E+0	8.214E+0
-1.670E-1	4.136E+0	8.282E+0
-1.670E-1	4.084E+0	8.279E+0
-1.622E-1	4.133E+0	8.253E+0
-1.703E-1	4.006E+0	8.253E+0
-1.670E-1	4.100E+0	8.311E+0
-1.670E-1	4.023E+0	8.301E+0
-1.638E-1	4.071E+0	8.279E+0
-1.654E-1	4.097E+0	8.188E+0
-1.703E-1	4.110E+0	8.233E+0
-1.670E-1	4.110E+0	8.256E+0
-1.638E-1	4.068E+0	8.259E+0
-1.654E-1	4.091E+0	8.172E+0
-1.654E-1	4.120E+0	8.279E+0
-1.654E-1	3.987E+0	8.305E+0
-1.654E-1	4.146E+0	8.175E+0
-1.686E-1	4.156E+0	8.165E+0
-1.654E-1	4.117E+0	8.227E+0
-1.670E-1	4.143E+0	8.269E+0
-1.622E-1	4.191E+0	8.194E+0
-1.654E-1	4.100E+0	8.204E+0
-1.670E-1	4.058E+0	8.210E+0
-1.654E-1	4.126E+0	8.272E+0
-1.638E-1	4.045E+0	8.168E+0
-1.654E-1	4.039E+0	8.314E+0
-1.719E-1	4.087E+0	8.107E+0
-1.654E-1	4.094E+0	8.142E+0
-1.654E-1	4.078E+0	8.162E+0
-1.638E-1	4.026E+0	8.220E+0
-1.686E-1	4.084E+0	8.207E+0
-1.654E-1	4.055E+0	8.071E+0
-1.638E-1	4.071E+0	8.201E+0
-1.622E-1	4.010E+0	8.292E+0
-1.654E-1	4.065E+0	8.256E+0
-1.638E-1	4.185E+0	8.236E+0
-1.638E-1	4.042E+0	8.214E+0
-1.654E-1	4.169E+0	8.227E+0
-1.686E-1	4.071E+0	8.207E+0
-1.686E-1	4.029E+0	8.084E+0
-1.638E-1	4.110E+0	8.308E+0
-1.638E-1	4.107E+0	8.233E+0
-1.670E-1	4.052E+0	8.249E+0
-1.686E-1	4.113E+0	8.220E+0
-1.654E-1	4.039E+0	8.279E+0
-1.638E-1	4.113E+0	8.301E+0
-1.670E-1	4.123E+0	8.178E+0
-1.654E-1	4.065E+0	8.227E+0
-1.654E-1	4.172E+0	8.249E+0
-1.622E-1	4.117E+0	8.230E+0
-1.670E-1	4.094E+0	8.243E+0
-1.670E-1	4.029E+0	8.159E+0
-1.638E-1	4.117E+0	8.204E+0
-1.703E-1	4.120E+0	8.181E+0
-1.686E-1	4.100E+0	8.262E+0
-1.622E-1	4.052E+0	8.340E+0
-1.654E-1	4.097E+0	8.133E+0
-1.638E-1	4.042E+0	8.214E+0
-1.670E-1	4.039E+0	8.081E+0
-1.654E-1	4.110E+0	8.159E+0
-1.654E-1	4.162E+0	8.159E+0
-1.638E-1	4.097E+0	8.223E+0
-1.686E-1	4.110E+0	8.107E+0
-1.670E-1	4.074E+0	8.275E+0
-1.638E-1	4.159E+0	8.214E+0
-1.638E-1	4.120E+0	8.249E+0
-1.654E-1	4.023E+0	8.223E+0
-1.670E-1	4.149E+0	8.275E+0
-1.622E-1	4.026E+0	8.201E+0
[truncated: 93,959 more rows]
