# Supplementary material for: Improved ANAP incorporation and VCF analysis reveal details of P2X7 current facilitation and a limited conformational interplay between ATP binding and the intracellular ballast domain
Source: eLife. 2023 Jan 4;12:e82479. doi: 10.7554/eLife.82479 (PMC9859053; doi:10.7554/eLife.82479)
Supplement: Figure 3—figure supplement 2—source data 1. [file elife-82479-fig3-figsupp2-data1.zip]

Archive with 13 entries (12 files):
- Figure-3_figure-supplement-2_source-data-1/
- Figure-3_figure-supplement-2_source-data-1/F11_ANAP_m09#31.csv
- Figure-3_figure-supplement-2_source-data-1/F11_ANAP_MM_h25#30.csv
- Figure-3_figure-supplement-2_source-data-1/F11_H2O_m09#24.csv
- Figure-3_figure-supplement-2_source-data-1/F11_MM_m09#26.csv
- Figure-3_figure-supplement-2_source-data-1/S124_ANAP_m09#21.csv
- Figure-3_figure-supplement-2_source-data-1/S124_ANAP_MM_h26#27.csv
- Figure-3_figure-supplement-2_source-data-1/S124_H2O_m09#12.csv
- Figure-3_figure-supplement-2_source-data-1/S124_MM_m09#18.csv
- Figure-3_figure-supplement-2_source-data-1/T340_ANAP_m06#11.csv
- Figure-3_figure-supplement-2_source-data-1/T340_ANAP_MM_e03#05.csv
- Figure-3_figure-supplement-2_source-data-1/T340_H2O_m06#04.csv
- Figure-3_figure-supplement-2_source-data-1/T340_MM_m06#12.csv
