# Supplementary material for: Improved ANAP incorporation and VCF analysis reveal details of P2X7 current facilitation and a limited conformational interplay between ATP binding and the intracellular ballast domain
Source: eLife. 2023 Jan 4;12:e82479. doi: 10.7554/eLife.82479 (PMC9859053; doi:10.7554/eLife.82479)
Supplement: Figure 3—figure supplement 2—source data 1. [file elife-82479-fig3-figsupp2-data1.zip › Figure-3_figure-supplement-2_source-data-1/F11_ANAP_m09#31.csv]

-1.557E-1	1.820E+0	3.478E+0
-1.605E-1	1.878E+0	3.426E+0
-1.589E-1	1.888E+0	3.413E+0
-1.557E-1	1.839E+0	3.455E+0
-1.541E-1	1.856E+0	3.400E+0
-1.589E-1	1.895E+0	3.435E+0
-1.605E-1	1.891E+0	3.523E+0
-1.573E-1	1.846E+0	3.474E+0
-1.573E-1	1.895E+0	3.429E+0
-1.573E-1	1.895E+0	3.448E+0
-1.589E-1	1.904E+0	3.442E+0
-1.589E-1	1.885E+0	3.458E+0
-1.557E-1	1.901E+0	3.517E+0
-1.573E-1	1.875E+0	3.546E+0
-1.605E-1	1.872E+0	3.497E+0
-1.541E-1	1.924E+0	3.393E+0
-1.573E-1	1.865E+0	3.461E+0
-1.573E-1	1.882E+0	3.500E+0
-1.589E-1	1.933E+0	3.526E+0
-1.541E-1	1.843E+0	3.526E+0
-1.557E-1	1.878E+0	3.533E+0
-1.589E-1	1.862E+0	3.494E+0
-1.573E-1	1.856E+0	3.500E+0
-1.541E-1	1.888E+0	3.500E+0
-1.541E-1	1.882E+0	3.504E+0
-1.589E-1	1.904E+0	3.507E+0
-1.589E-1	1.920E+0	3.484E+0
-1.573E-1	1.924E+0	3.448E+0
-1.557E-1	1.836E+0	3.562E+0
-1.589E-1	1.904E+0	3.416E+0
-1.589E-1	1.898E+0	3.448E+0
-1.541E-1	1.872E+0	3.361E+0
-1.557E-1	1.914E+0	3.448E+0
-1.605E-1	1.917E+0	3.481E+0
-1.589E-1	1.930E+0	3.526E+0
-1.541E-1	1.852E+0	3.484E+0
-1.573E-1	1.849E+0	3.529E+0
-1.605E-1	1.891E+0	3.419E+0
-1.573E-1	1.898E+0	3.422E+0
-1.557E-1	1.859E+0	3.471E+0
-1.557E-1	1.940E+0	3.478E+0
-1.605E-1	1.869E+0	3.478E+0
-1.605E-1	1.898E+0	3.481E+0
-1.573E-1	1.917E+0	3.426E+0
-1.557E-1	1.898E+0	3.510E+0
-1.622E-1	1.924E+0	3.504E+0
-1.605E-1	1.859E+0	3.523E+0
-1.541E-1	1.914E+0	3.426E+0
-1.557E-1	1.862E+0	3.533E+0
-1.589E-1	1.839E+0	3.513E+0
-1.589E-1	1.920E+0	3.439E+0
-1.557E-1	1.878E+0	3.481E+0
-1.573E-1	1.904E+0	3.442E+0
-1.573E-1	1.846E+0	3.426E+0
-1.589E-1	1.823E+0	3.539E+0
-1.573E-1	1.891E+0	3.452E+0
-1.557E-1	1.927E+0	3.559E+0
-1.605E-1	1.885E+0	3.500E+0
-1.589E-1	1.862E+0	3.435E+0
-1.589E-1	1.917E+0	3.500E+0
-1.557E-1	1.882E+0	3.455E+0
-1.622E-1	1.878E+0	3.517E+0
-1.622E-1	1.859E+0	3.445E+0
-1.573E-1	1.908E+0	3.452E+0
-1.589E-1	1.895E+0	3.491E+0
-1.605E-1	1.959E+0	3.510E+0
-1.589E-1	1.911E+0	3.507E+0
-1.557E-1	1.917E+0	3.448E+0
-1.557E-1	1.843E+0	3.426E+0
-1.573E-1	1.878E+0	3.510E+0
-1.589E-1	1.953E+0	3.452E+0
-1.589E-1	1.901E+0	3.507E+0
-1.557E-1	1.963E+0	3.533E+0
-1.589E-1	1.914E+0	3.497E+0
-1.605E-1	1.937E+0	3.465E+0
-1.573E-1	1.937E+0	3.523E+0
-1.557E-1	1.875E+0	3.471E+0
-1.622E-1	1.927E+0	3.448E+0
-1.605E-1	1.888E+0	3.542E+0
-1.573E-1	1.898E+0	3.455E+0
-1.557E-1	1.911E+0	3.510E+0
-1.589E-1	1.885E+0	3.565E+0
-1.605E-1	1.882E+0	3.416E+0
-1.541E-1	1.869E+0	3.445E+0
-1.573E-1	1.849E+0	3.481E+0
-1.573E-1	1.917E+0	3.513E+0
-1.589E-1	1.875E+0	3.481E+0
-1.557E-1	1.852E+0	3.429E+0
-1.557E-1	1.882E+0	3.510E+0
-1.573E-1	1.904E+0	3.523E+0
-1.605E-1	1.940E+0	3.465E+0
-1.557E-1	1.908E+0	3.552E+0
-1.557E-1	1.914E+0	3.455E+0
-1.589E-1	1.882E+0	3.478E+0
-1.605E-1	1.882E+0	3.465E+0
-1.573E-1	1.891E+0	3.484E+0
-1.557E-1	1.933E+0	3.422E+0
-1.605E-1	1.878E+0	3.452E+0
-1.589E-1	1.898E+0	3.507E+0
-1.589E-1	1.933E+0	3.510E+0
-1.589E-1	1.888E+0	3.517E+0
-1.622E-1	1.927E+0	3.500E+0
-1.589E-1	1.914E+0	3.471E+0
-1.573E-1	1.856E+0	3.468E+0
-1.573E-1	1.898E+0	3.536E+0
-1.622E-1	1.875E+0	3.439E+0
-1.589E-1	1.862E+0	3.513E+0
-1.557E-1	1.950E+0	3.478E+0
-1.573E-1	1.856E+0	3.455E+0
-1.573E-1	1.888E+0	3.458E+0
-1.589E-1	1.940E+0	3.429E+0
-1.541E-1	1.839E+0	3.481E+0
-1.573E-1	1.846E+0	3.413E+0
-1.589E-1	1.901E+0	3.513E+0
-1.605E-1	1.875E+0	3.504E+0
-1.573E-1	1.888E+0	3.520E+0
-1.573E-1	1.911E+0	3.500E+0
-1.605E-1	1.885E+0	3.448E+0
-1.589E-1	1.875E+0	3.478E+0
-1.557E-1	1.917E+0	3.484E+0
-1.573E-1	1.927E+0	3.497E+0
-1.605E-1	1.859E+0	3.452E+0
-1.589E-1	1.950E+0	3.484E+0
-1.557E-1	1.904E+0	3.445E+0
-1.589E-1	1.901E+0	3.471E+0
-1.573E-1	1.911E+0	3.510E+0
-1.589E-1	1.872E+0	3.572E+0
-1.557E-1	1.830E+0	3.504E+0
-1.557E-1	1.859E+0	3.455E+0
-1.573E-1	1.869E+0	3.468E+0
-1.605E-1	1.882E+0	3.552E+0
-1.557E-1	1.946E+0	3.445E+0
-1.557E-1	1.943E+0	3.504E+0
-1.573E-1	1.895E+0	3.452E+0
-1.605E-1	1.878E+0	3.497E+0
-1.573E-1	1.953E+0	3.439E+0
-1.541E-1	1.869E+0	3.507E+0
-1.605E-1	1.865E+0	3.435E+0
-1.622E-1	1.895E+0	3.413E+0
-1.605E-1	1.898E+0	3.432E+0
-1.557E-1	1.862E+0	3.445E+0
-1.605E-1	1.849E+0	3.471E+0
-1.573E-1	1.843E+0	3.416E+0
-1.573E-1	1.872E+0	3.455E+0
-1.605E-1	1.898E+0	3.517E+0
-1.589E-1	1.920E+0	3.559E+0
-1.605E-1	1.875E+0	3.409E+0
-1.573E-1	1.895E+0	3.497E+0
-1.541E-1	1.820E+0	3.507E+0
-1.605E-1	1.878E+0	3.468E+0
-1.605E-1	1.882E+0	3.474E+0
-1.541E-1	1.911E+0	3.416E+0
-1.589E-1	1.888E+0	3.432E+0
-1.589E-1	1.875E+0	3.471E+0
-1.573E-1	1.859E+0	3.435E+0
-1.557E-1	1.940E+0	3.562E+0
-1.557E-1	1.950E+0	3.416E+0
-1.573E-1	1.865E+0	3.478E+0
-1.573E-1	1.862E+0	3.542E+0
-1.589E-1	1.930E+0	3.517E+0
-1.573E-1	1.930E+0	3.445E+0
-1.605E-1	1.908E+0	3.448E+0
-1.605E-1	1.898E+0	3.471E+0
-1.541E-1	1.911E+0	3.478E+0
-1.541E-1	1.882E+0	3.507E+0
-1.605E-1	1.908E+0	3.504E+0
-1.605E-1	1.895E+0	3.520E+0
-1.557E-1	1.862E+0	3.520E+0
-1.541E-1	1.862E+0	3.406E+0
-1.589E-1	1.810E+0	3.468E+0
-1.605E-1	1.898E+0	3.461E+0
-1.524E-1	1.901E+0	3.471E+0
-1.589E-1	1.891E+0	3.442E+0
-1.605E-1	1.914E+0	3.416E+0
-1.589E-1	1.862E+0	3.432E+0
-1.573E-1	1.862E+0	3.484E+0
-1.557E-1	1.872E+0	3.445E+0
-1.605E-1	1.869E+0	3.510E+0
-1.638E-1	1.852E+0	3.494E+0
-1.573E-1	1.859E+0	3.461E+0
-1.557E-1	1.950E+0	3.419E+0
-1.589E-1	1.920E+0	3.439E+0
-1.573E-1	1.849E+0	3.484E+0
-1.605E-1	1.924E+0	3.513E+0
-1.541E-1	1.927E+0	3.497E+0
-1.589E-1	1.917E+0	3.465E+0
-1.589E-1	1.911E+0	3.507E+0
-1.573E-1	1.914E+0	3.471E+0
-1.557E-1	1.901E+0	3.507E+0
-1.589E-1	1.908E+0	3.536E+0
-1.589E-1	1.862E+0	3.474E+0
-1.589E-1	1.878E+0	3.422E+0
-1.573E-1	1.959E+0	3.439E+0
-1.605E-1	1.865E+0	3.542E+0
-1.605E-1	1.865E+0	3.461E+0
-1.557E-1	1.869E+0	3.471E+0
-1.524E-1	1.875E+0	3.458E+0
-1.605E-1	1.875E+0	3.494E+0
-1.605E-1	1.908E+0	3.426E+0
-1.557E-1	1.869E+0	3.465E+0
-1.557E-1	1.904E+0	3.491E+0
-1.589E-1	1.914E+0	3.507E+0
-1.573E-1	1.843E+0	3.422E+0
-1.589E-1	1.901E+0	3.478E+0
-1.573E-1	1.908E+0	3.468E+0
-1.589E-1	1.901E+0	3.455E+0
-1.557E-1	1.882E+0	3.513E+0
-1.573E-1	1.891E+0	3.468E+0
-1.573E-1	1.862E+0	3.500E+0
-1.605E-1	1.930E+0	3.484E+0
-1.622E-1	1.885E+0	3.461E+0
-1.557E-1	1.885E+0	3.526E+0
-1.557E-1	1.843E+0	3.533E+0
-1.573E-1	1.924E+0	3.406E+0
-1.605E-1	1.865E+0	3.448E+0
-1.557E-1	1.849E+0	3.507E+0
-1.557E-1	1.920E+0	3.345E+0
-1.589E-1	1.882E+0	3.422E+0
-1.605E-1	1.885E+0	3.484E+0
-1.541E-1	1.940E+0	3.559E+0
-1.541E-1	1.878E+0	3.419E+0
-1.605E-1	1.904E+0	3.494E+0
-1.605E-1	1.904E+0	3.510E+0
-1.557E-1	1.901E+0	3.435E+0
-1.589E-1	1.895E+0	3.442E+0
-1.589E-1	1.937E+0	3.536E+0
-1.605E-1	1.920E+0	3.504E+0
-1.573E-1	1.891E+0	3.497E+0
-1.573E-1	1.856E+0	3.526E+0
-1.605E-1	1.917E+0	3.445E+0
-1.605E-1	1.895E+0	3.445E+0
-1.557E-1	1.869E+0	3.484E+0
-1.557E-1	1.904E+0	3.435E+0
-1.573E-1	1.878E+0	3.494E+0
-1.622E-1	1.930E+0	3.513E+0
-1.573E-1	1.933E+0	3.439E+0
-1.557E-1	1.882E+0	3.403E+0
-1.605E-1	1.924E+0	3.520E+0
-1.605E-1	1.856E+0	3.474E+0
-1.557E-1	1.914E+0	3.403E+0
-1.589E-1	1.914E+0	3.504E+0
-1.589E-1	1.859E+0	3.478E+0
-1.605E-1	1.908E+0	3.536E+0
-1.573E-1	1.882E+0	3.510E+0
-1.557E-1	1.917E+0	3.445E+0
-1.557E-1	1.859E+0	3.461E+0
-1.605E-1	1.950E+0	3.484E+0
-1.557E-1	1.872E+0	3.461E+0
-1.541E-1	1.911E+0	3.491E+0
-1.573E-1	1.846E+0	3.552E+0
-1.605E-1	1.859E+0	3.442E+0
-1.557E-1	1.895E+0	3.452E+0
-1.557E-1	1.924E+0	3.452E+0
-1.605E-1	1.898E+0	3.471E+0
-1.589E-1	1.830E+0	3.478E+0
-1.557E-1	1.927E+0	3.500E+0
-1.573E-1	1.865E+0	3.468E+0
-1.573E-1	1.914E+0	3.494E+0
-1.622E-1	1.882E+0	3.439E+0
-1.573E-1	1.933E+0	3.481E+0
-1.557E-1	1.895E+0	3.507E+0
-1.605E-1	1.891E+0	3.471E+0
-1.605E-1	1.878E+0	3.487E+0
-1.541E-1	1.924E+0	3.510E+0
-1.573E-1	1.920E+0	3.529E+0
-1.605E-1	1.869E+0	3.400E+0
-1.605E-1	1.972E+0	3.426E+0
-1.557E-1	1.888E+0	3.529E+0
-1.573E-1	1.846E+0	3.442E+0
-1.589E-1	1.901E+0	3.435E+0
-1.605E-1	1.904E+0	3.445E+0
-1.573E-1	1.908E+0	3.581E+0
-1.557E-1	1.875E+0	3.526E+0
-1.605E-1	1.911E+0	3.517E+0
-1.589E-1	1.882E+0	3.471E+0
-1.557E-1	1.927E+0	3.542E+0
-1.573E-1	1.891E+0	3.478E+0
-1.589E-1	1.927E+0	3.465E+0
-1.605E-1	1.911E+0	3.494E+0
-1.573E-1	1.856E+0	3.552E+0
-1.573E-1	1.901E+0	3.452E+0
-1.573E-1	1.882E+0	3.439E+0
-1.589E-1	1.895E+0	3.526E+0
-1.573E-1	1.882E+0	3.487E+0
-1.557E-1	1.804E+0	3.565E+0
-1.605E-1	1.904E+0	3.435E+0
-1.605E-1	1.872E+0	3.442E+0
-1.557E-1	1.946E+0	3.491E+0
-1.573E-1	1.856E+0	3.406E+0
-1.589E-1	1.904E+0	3.458E+0
-1.589E-1	1.901E+0	3.400E+0
-1.573E-1	1.933E+0	3.458E+0
-1.557E-1	1.872E+0	3.555E+0
-1.605E-1	1.933E+0	3.491E+0
-1.605E-1	1.882E+0	3.510E+0
-1.573E-1	1.885E+0	3.552E+0
-1.573E-1	1.940E+0	3.396E+0
-1.573E-1	1.891E+0	3.455E+0
-1.622E-1	1.843E+0	3.504E+0
-1.573E-1	1.865E+0	3.452E+0
-1.541E-1	1.946E+0	3.461E+0
-1.589E-1	1.839E+0	3.465E+0
-1.573E-1	1.895E+0	3.494E+0
-1.557E-1	1.911E+0	3.474E+0
-1.573E-1	1.869E+0	3.445E+0
-1.622E-1	1.908E+0	3.565E+0
-1.573E-1	1.933E+0	3.523E+0
-1.557E-1	1.898E+0	3.481E+0
-1.557E-1	1.852E+0	3.435E+0
-1.605E-1	1.895E+0	3.400E+0
-1.638E-1	1.875E+0	3.432E+0
-1.589E-1	1.937E+0	3.529E+0
-1.541E-1	1.904E+0	3.542E+0
-1.573E-1	1.914E+0	3.465E+0
-1.622E-1	1.872E+0	3.539E+0
-1.589E-1	1.992E+0	3.494E+0
-1.573E-1	1.914E+0	3.471E+0
-1.589E-1	1.937E+0	3.426E+0
-1.605E-1	1.930E+0	3.572E+0
-1.557E-1	1.891E+0	3.487E+0
-1.589E-1	1.888E+0	3.507E+0
-1.589E-1	1.917E+0	3.445E+0
-1.589E-1	1.895E+0	3.471E+0
-1.573E-1	1.875E+0	3.468E+0
-1.589E-1	1.865E+0	3.523E+0
-1.589E-1	1.908E+0	3.426E+0
-1.605E-1	1.888E+0	3.555E+0
-1.605E-1	1.888E+0	3.497E+0
-1.541E-1	1.885E+0	3.426E+0
-1.605E-1	1.911E+0	3.481E+0
-1.589E-1	1.826E+0	3.422E+0
-1.541E-1	1.888E+0	3.549E+0
-1.557E-1	1.856E+0	3.478E+0
-1.589E-1	1.875E+0	3.439E+0
-1.638E-1	1.872E+0	3.510E+0
-1.589E-1	1.911E+0	3.442E+0
-1.573E-1	1.920E+0	3.452E+0
-1.622E-1	1.862E+0	3.484E+0
-1.589E-1	1.943E+0	3.396E+0
-1.557E-1	1.901E+0	3.458E+0
-1.557E-1	1.872E+0	3.504E+0
-1.573E-1	1.872E+0	3.484E+0
-1.605E-1	1.940E+0	3.432E+0
-1.589E-1	1.882E+0	3.520E+0
-1.557E-1	1.891E+0	3.507E+0
-1.605E-1	1.911E+0	3.403E+0
-1.605E-1	1.872E+0	3.513E+0
-1.573E-1	1.914E+0	3.555E+0
-1.557E-1	1.891E+0	3.487E+0
-1.589E-1	1.904E+0	3.494E+0
-1.573E-1	1.924E+0	3.474E+0
-1.557E-1	1.979E+0	3.439E+0
-1.541E-1	1.914E+0	3.442E+0
-1.622E-1	1.895E+0	3.529E+0
-1.605E-1	1.898E+0	3.478E+0
-1.589E-1	1.888E+0	3.594E+0
-1.573E-1	1.898E+0	3.445E+0
-1.557E-1	1.895E+0	3.393E+0
-1.605E-1	1.895E+0	3.448E+0
-1.573E-1	1.885E+0	3.491E+0
-1.589E-1	1.836E+0	3.471E+0
-1.605E-1	1.946E+0	3.468E+0
-1.573E-1	1.898E+0	3.445E+0
-1.573E-1	1.843E+0	3.510E+0
-1.573E-1	1.943E+0	3.474E+0
-1.573E-1	1.830E+0	3.539E+0
-1.589E-1	1.885E+0	3.474E+0
-1.557E-1	1.911E+0	3.491E+0
-1.573E-1	1.891E+0	3.520E+0
-1.589E-1	1.904E+0	3.426E+0
-1.605E-1	1.904E+0	3.494E+0
-1.557E-1	1.833E+0	3.497E+0
-1.605E-1	1.917E+0	3.504E+0
-1.573E-1	1.869E+0	3.481E+0
-1.605E-1	1.898E+0	3.474E+0
-1.589E-1	1.872E+0	3.491E+0
-1.557E-1	1.895E+0	3.494E+0
-1.573E-1	1.908E+0	3.380E+0
-1.622E-1	1.869E+0	3.474E+0
-1.573E-1	1.865E+0	3.442E+0
-1.573E-1	1.911E+0	3.429E+0
-1.605E-1	1.843E+0	3.478E+0
-1.605E-1	1.953E+0	3.452E+0
-1.573E-1	1.882E+0	3.445E+0
-1.541E-1	1.895E+0	3.409E+0
-1.622E-1	1.901E+0	3.442E+0
-1.589E-1	1.911E+0	3.432E+0
-1.573E-1	1.823E+0	3.517E+0
-1.557E-1	1.901E+0	3.442E+0
-1.557E-1	1.865E+0	3.458E+0
-1.605E-1	1.852E+0	3.432E+0
-1.557E-1	1.914E+0	3.552E+0
-1.573E-1	1.920E+0	3.461E+0
-1.573E-1	1.849E+0	3.484E+0
-1.638E-1	1.920E+0	3.448E+0
-1.589E-1	1.904E+0	3.481E+0
-1.573E-1	1.908E+0	3.497E+0
-1.589E-1	1.908E+0	3.533E+0
-1.622E-1	1.872E+0	3.448E+0
-1.557E-1	1.914E+0	3.487E+0
-1.573E-1	1.888E+0	3.500E+0
-1.589E-1	1.872E+0	3.536E+0
-1.605E-1	1.891E+0	3.539E+0
-1.573E-1	1.891E+0	3.461E+0
-1.573E-1	1.914E+0	3.403E+0
-1.589E-1	1.917E+0	3.504E+0
-1.638E-1	1.930E+0	3.491E+0
-1.541E-1	1.911E+0	3.481E+0
-1.573E-1	1.852E+0	3.406E+0
-1.573E-1	1.901E+0	3.455E+0
-1.622E-1	1.976E+0	3.439E+0
-1.589E-1	1.862E+0	3.562E+0
-1.573E-1	1.898E+0	3.468E+0
-1.589E-1	1.869E+0	3.481E+0
-1.638E-1	1.885E+0	3.435E+0
-1.557E-1	1.849E+0	3.533E+0
-1.541E-1	1.895E+0	3.546E+0
-1.589E-1	1.924E+0	3.507E+0
-1.573E-1	1.917E+0	3.419E+0
-1.541E-1	1.852E+0	3.406E+0
-1.573E-1	1.959E+0	3.507E+0
-1.589E-1	1.852E+0	3.487E+0
-1.605E-1	1.937E+0	3.562E+0
-1.589E-1	1.898E+0	3.448E+0
-1.557E-1	1.924E+0	3.510E+0
-1.589E-1	1.888E+0	3.435E+0
-1.589E-1	1.833E+0	3.552E+0
-1.589E-1	1.878E+0	3.468E+0
-1.557E-1	1.891E+0	3.504E+0
-1.589E-1	1.946E+0	3.500E+0
-1.589E-1	1.882E+0	3.491E+0
-1.557E-1	1.901E+0	3.504E+0
-1.557E-1	1.898E+0	3.435E+0
-1.589E-1	1.920E+0	3.419E+0
-1.605E-1	1.920E+0	3.413E+0
-1.605E-1	1.895E+0	3.497E+0
-1.557E-1	1.849E+0	3.432E+0
-1.589E-1	1.927E+0	3.487E+0
-1.622E-1	1.924E+0	3.507E+0
-1.573E-1	1.895E+0	3.426E+0
-1.557E-1	1.852E+0	3.507E+0
-1.589E-1	1.882E+0	3.426E+0
-1.622E-1	1.908E+0	3.445E+0
-1.589E-1	1.904E+0	3.487E+0
-1.524E-1	1.869E+0	3.494E+0
-1.557E-1	1.875E+0	3.552E+0
-1.622E-1	1.872E+0	3.500E+0
-1.573E-1	1.927E+0	3.458E+0
-1.573E-1	1.869E+0	3.513E+0
-1.589E-1	1.972E+0	3.416E+0
-1.622E-1	1.930E+0	3.432E+0
-1.557E-1	1.904E+0	3.403E+0
-1.573E-1	1.888E+0	3.426E+0
-1.573E-1	1.911E+0	3.520E+0
-1.589E-1	1.933E+0	3.432E+0
-1.557E-1	1.904E+0	3.448E+0
-1.557E-1	1.911E+0	3.400E+0
-1.589E-1	1.869E+0	3.400E+0
-1.622E-1	1.904E+0	3.409E+0
-1.589E-1	1.872E+0	3.484E+0
-1.557E-1	1.852E+0	3.432E+0
-1.573E-1	1.836E+0	3.455E+0
-1.605E-1	1.882E+0	3.442E+0
-1.573E-1	1.895E+0	3.513E+0
-1.557E-1	1.924E+0	3.419E+0
-1.573E-1	1.914E+0	3.445E+0
-1.638E-1	1.901E+0	3.539E+0
-1.557E-1	1.895E+0	3.422E+0
-1.557E-1	1.849E+0	3.380E+0
-1.573E-1	1.920E+0	3.481E+0
-1.605E-1	1.885E+0	3.481E+0
-1.573E-1	1.885E+0	3.465E+0
-1.573E-1	1.920E+0	3.468E+0
-1.589E-1	1.888E+0	3.471E+0
-1.622E-1	1.833E+0	3.559E+0
-1.605E-1	1.917E+0	3.474E+0
-1.573E-1	1.927E+0	3.458E+0
-1.589E-1	1.911E+0	3.529E+0
-1.622E-1	1.895E+0	3.517E+0
-1.573E-1	1.862E+0	3.507E+0
-1.573E-1	1.943E+0	3.533E+0
-1.557E-1	1.898E+0	3.471E+0
-1.622E-1	1.953E+0	3.487E+0
-1.573E-1	1.885E+0	3.517E+0
-1.573E-1	1.869E+0	3.455E+0
-1.605E-1	1.895E+0	3.452E+0
-1.573E-1	1.924E+0	3.445E+0
-1.573E-1	1.946E+0	3.474E+0
-1.573E-1	1.920E+0	3.491E+0
-1.589E-1	1.924E+0	3.471E+0
-1.622E-1	1.865E+0	3.517E+0
-1.605E-1	1.904E+0	3.458E+0
-1.573E-1	1.917E+0	3.429E+0
-1.589E-1	1.911E+0	3.413E+0
-1.638E-1	1.882E+0	3.461E+0
-1.589E-1	1.937E+0	3.468E+0
-1.557E-1	1.956E+0	3.474E+0
-1.589E-1	1.852E+0	3.487E+0
-1.589E-1	1.927E+0	3.513E+0
-1.557E-1	1.904E+0	3.500E+0
-1.557E-1	1.859E+0	3.474E+0
-1.573E-1	1.917E+0	3.504E+0
-1.589E-1	1.917E+0	3.458E+0
-1.605E-1	1.911E+0	3.481E+0
-1.557E-1	1.852E+0	3.429E+0
-1.589E-1	1.882E+0	3.465E+0
-1.605E-1	1.895E+0	3.432E+0
-1.589E-1	1.979E+0	3.491E+0
-1.573E-1	1.882E+0	3.549E+0
-1.605E-1	1.885E+0	3.484E+0
-1.622E-1	1.833E+0	3.458E+0
-1.605E-1	1.839E+0	3.487E+0
-1.541E-1	1.933E+0	3.478E+0
-1.622E-1	1.891E+0	3.533E+0
-1.589E-1	1.920E+0	3.487E+0
-1.589E-1	1.885E+0	3.409E+0
-1.557E-1	1.930E+0	3.513E+0
-1.589E-1	1.901E+0	3.507E+0
-1.622E-1	1.904E+0	3.439E+0
-1.589E-1	1.882E+0	3.481E+0
-1.573E-1	1.904E+0	3.497E+0
-1.589E-1	1.856E+0	3.517E+0
-1.589E-1	1.901E+0	3.478E+0
-1.573E-1	1.911E+0	3.513E+0
-1.573E-1	1.869E+0	3.442E+0
-1.605E-1	1.878E+0	3.458E+0
-1.605E-1	1.865E+0	3.468E+0
-1.622E-1	1.953E+0	3.487E+0
-1.557E-1	1.891E+0	3.565E+0
-1.573E-1	1.891E+0	3.458E+0
-1.605E-1	1.839E+0	3.448E+0
-1.605E-1	1.869E+0	3.432E+0
-1.541E-1	1.862E+0	3.507E+0
-1.589E-1	1.872E+0	3.484E+0
-1.622E-1	1.940E+0	3.491E+0
-1.573E-1	1.872E+0	3.461E+0
-1.557E-1	1.891E+0	3.435E+0
-1.589E-1	1.924E+0	3.455E+0
-1.573E-1	1.859E+0	3.504E+0
-1.573E-1	1.901E+0	3.529E+0
-1.557E-1	1.911E+0	3.494E+0
-1.605E-1	1.878E+0	3.452E+0
-1.589E-1	1.891E+0	3.348E+0
-1.589E-1	1.901E+0	3.481E+0
-1.557E-1	1.833E+0	3.458E+0
-1.589E-1	1.856E+0	3.478E+0
-1.589E-1	1.917E+0	3.465E+0
-1.589E-1	1.856E+0	3.458E+0
-1.573E-1	1.927E+0	3.455E+0
-1.589E-1	1.865E+0	3.445E+0
-1.622E-1	1.865E+0	3.497E+0
-1.605E-1	1.836E+0	3.529E+0
-1.573E-1	1.895E+0	3.468E+0
-1.573E-1	1.927E+0	3.494E+0
-1.605E-1	1.937E+0	3.455E+0
-1.605E-1	1.930E+0	3.507E+0
-1.589E-1	1.869E+0	3.481E+0
-1.589E-1	1.869E+0	3.507E+0
-1.622E-1	1.826E+0	3.487E+0
-1.589E-1	1.891E+0	3.468E+0
-1.557E-1	1.882E+0	3.549E+0
-1.573E-1	1.878E+0	3.465E+0
-1.605E-1	1.937E+0	3.461E+0
-1.557E-1	1.911E+0	3.533E+0
-1.573E-1	1.885E+0	3.507E+0
-1.573E-1	1.917E+0	3.400E+0
-1.622E-1	1.933E+0	3.387E+0
-1.622E-1	1.878E+0	3.445E+0
-1.573E-1	1.862E+0	3.497E+0
-1.605E-1	1.882E+0	3.461E+0
-1.589E-1	1.943E+0	3.568E+0
-1.573E-1	1.933E+0	3.481E+0
-1.557E-1	1.856E+0	3.448E+0
-1.589E-1	1.869E+0	3.448E+0
-1.605E-1	1.940E+0	3.568E+0
-1.589E-1	1.882E+0	3.497E+0
-1.557E-1	1.888E+0	3.413E+0
-1.605E-1	1.940E+0	3.539E+0
-1.622E-1	1.927E+0	3.491E+0
-1.589E-1	1.898E+0	3.481E+0
-1.573E-1	1.849E+0	3.529E+0
-1.573E-1	1.920E+0	3.507E+0
-1.605E-1	1.882E+0	3.491E+0
-1.605E-1	1.882E+0	3.461E+0
-1.573E-1	1.885E+0	3.390E+0
-1.605E-1	1.917E+0	3.520E+0
-1.638E-1	1.908E+0	3.487E+0
-1.573E-1	1.904E+0	3.507E+0
-1.541E-1	1.920E+0	3.465E+0
-1.589E-1	1.882E+0	3.536E+0
-1.605E-1	1.872E+0	3.497E+0
-1.589E-1	1.904E+0	3.533E+0
-1.573E-1	1.898E+0	3.504E+0
-1.589E-1	1.846E+0	3.484E+0
-1.605E-1	1.895E+0	3.565E+0
-1.605E-1	1.930E+0	3.455E+0
-1.573E-1	1.908E+0	3.491E+0
-1.589E-1	1.911E+0	3.465E+0
-1.638E-1	1.869E+0	3.471E+0
-1.589E-1	1.904E+0	3.468E+0
-1.573E-1	1.930E+0	3.487E+0
-1.589E-1	1.836E+0	3.458E+0
-1.622E-1	1.927E+0	3.500E+0
-1.541E-1	1.959E+0	3.559E+0
-1.541E-1	1.856E+0	3.435E+0
-1.589E-1	1.856E+0	3.448E+0
-1.622E-1	1.937E+0	3.552E+0
-1.573E-1	1.920E+0	3.494E+0
-1.573E-1	1.920E+0	3.507E+0
-1.573E-1	1.914E+0	3.380E+0
-1.605E-1	1.882E+0	3.484E+0
-1.589E-1	1.940E+0	3.458E+0
-1.573E-1	1.920E+0	3.481E+0
-1.589E-1	1.950E+0	3.536E+0
-1.605E-1	1.920E+0	3.510E+0
-1.589E-1	1.823E+0	3.474E+0
-1.573E-1	1.937E+0	3.494E+0
-1.557E-1	1.839E+0	3.419E+0
-1.589E-1	1.908E+0	3.442E+0
-1.605E-1	1.920E+0	3.500E+0
-1.573E-1	1.898E+0	3.478E+0
-1.605E-1	1.901E+0	3.455E+0
-1.605E-1	1.872E+0	3.520E+0
-1.557E-1	1.859E+0	3.491E+0
-1.541E-1	1.901E+0	3.513E+0
-1.557E-1	1.865E+0	3.461E+0
-1.605E-1	1.869E+0	3.452E+0
-1.573E-1	1.920E+0	3.507E+0
-1.589E-1	1.927E+0	3.474E+0
-1.573E-1	1.823E+0	3.513E+0
-1.589E-1	1.895E+0	3.422E+0
-1.573E-1	1.891E+0	3.481E+0
-1.557E-1	1.920E+0	3.565E+0
-1.605E-1	1.930E+0	3.442E+0
-1.638E-1	1.908E+0	3.422E+0
-1.589E-1	1.891E+0	3.491E+0
-1.573E-1	1.852E+0	3.487E+0
-1.573E-1	1.904E+0	3.594E+0
-1.605E-1	1.901E+0	3.439E+0
-1.573E-1	1.898E+0	3.400E+0
-1.557E-1	1.869E+0	3.539E+0
-1.573E-1	1.872E+0	3.422E+0
-1.605E-1	1.959E+0	3.491E+0
-1.573E-1	1.878E+0	3.422E+0
-1.573E-1	1.956E+0	3.491E+0
-1.605E-1	1.917E+0	3.500E+0
-1.573E-1	1.908E+0	3.536E+0
-1.605E-1	1.924E+0	3.364E+0
-1.541E-1	1.856E+0	3.510E+0
-1.589E-1	1.943E+0	3.465E+0
-1.622E-1	1.891E+0	3.474E+0
-1.573E-1	1.914E+0	3.478E+0
-1.541E-1	1.895E+0	3.371E+0
-1.605E-1	1.862E+0	3.487E+0
-1.589E-1	1.849E+0	3.468E+0
-1.589E-1	1.869E+0	3.517E+0
-1.557E-1	1.872E+0	3.448E+0
-1.589E-1	1.869E+0	3.390E+0
-1.605E-1	1.927E+0	3.445E+0
-1.605E-1	1.872E+0	3.487E+0
-1.541E-1	1.875E+0	3.481E+0
-1.573E-1	1.859E+0	3.448E+0
-1.605E-1	1.963E+0	3.455E+0
-1.589E-1	1.901E+0	3.445E+0
-1.573E-1	1.898E+0	3.465E+0
-1.589E-1	1.856E+0	3.510E+0
-1.638E-1	1.882E+0	3.458E+0
-1.605E-1	1.927E+0	3.455E+0
-1.557E-1	1.904E+0	3.513E+0
-1.573E-1	1.920E+0	3.513E+0
-1.622E-1	1.943E+0	3.510E+0
-1.589E-1	1.898E+0	3.494E+0
-1.557E-1	1.895E+0	3.432E+0
-1.605E-1	1.891E+0	3.445E+0
-1.589E-1	1.869E+0	3.481E+0
-1.605E-1	1.901E+0	3.419E+0
-1.589E-1	1.898E+0	3.504E+0
-1.573E-1	1.898E+0	3.406E+0
-1.622E-1	1.856E+0	3.416E+0
-1.605E-1	1.924E+0	3.504E+0
-1.557E-1	1.933E+0	3.406E+0
-1.605E-1	1.920E+0	3.481E+0
-1.622E-1	1.817E+0	3.500E+0
-1.573E-1	1.914E+0	3.562E+0
-1.573E-1	1.937E+0	3.491E+0
-1.589E-1	1.878E+0	3.478E+0
-1.605E-1	1.882E+0	3.487E+0
-1.573E-1	1.940E+0	3.452E+0
-1.573E-1	1.878E+0	3.507E+0
-1.573E-1	1.904E+0	3.500E+0
-1.589E-1	1.908E+0	3.471E+0
-1.589E-1	1.882E+0	3.478E+0
-1.573E-1	1.875E+0	3.484E+0
-1.589E-1	1.898E+0	3.552E+0
-1.589E-1	1.937E+0	3.471E+0
-1.557E-1	1.895E+0	3.523E+0
-1.573E-1	1.833E+0	3.481E+0
-1.605E-1	1.885E+0	3.458E+0
-1.605E-1	1.943E+0	3.494E+0
-1.589E-1	1.908E+0	3.510E+0
-1.573E-1	1.888E+0	3.491E+0
-1.573E-1	1.878E+0	3.426E+0
-1.605E-1	1.859E+0	3.491E+0
-1.589E-1	1.895E+0	3.494E+0
-1.573E-1	1.898E+0	3.513E+0
-1.573E-1	1.933E+0	3.413E+0
-1.638E-1	1.950E+0	3.445E+0
-1.589E-1	1.882E+0	3.422E+0
-1.557E-1	1.950E+0	3.393E+0
-1.589E-1	1.911E+0	3.452E+0
-1.605E-1	1.862E+0	3.481E+0
-1.589E-1	1.882E+0	3.513E+0
-1.557E-1	1.930E+0	3.429E+0
-1.589E-1	1.804E+0	3.484E+0
-1.589E-1	1.888E+0	3.461E+0
-1.605E-1	1.852E+0	3.494E+0
-1.557E-1	1.843E+0	3.426E+0
-1.573E-1	1.878E+0	3.474E+0
-1.638E-1	1.833E+0	3.513E+0
-1.557E-1	1.989E+0	3.491E+0
-1.573E-1	1.917E+0	3.478E+0
-1.589E-1	1.963E+0	3.390E+0
-1.638E-1	1.888E+0	3.452E+0
-1.605E-1	1.856E+0	3.461E+0
-1.557E-1	1.826E+0	3.448E+0
-1.589E-1	1.901E+0	3.487E+0
-1.622E-1	1.911E+0	3.478E+0
-1.589E-1	1.826E+0	3.461E+0
-1.573E-1	1.927E+0	3.426E+0
-1.589E-1	1.898E+0	3.435E+0
-1.605E-1	1.836E+0	3.517E+0
-1.589E-1	1.904E+0	3.572E+0
-1.573E-1	1.885E+0	3.517E+0
-1.605E-1	1.882E+0	3.429E+0
-1.605E-1	1.917E+0	3.403E+0
-1.589E-1	1.953E+0	3.533E+0
-1.541E-1	1.914E+0	3.461E+0
-1.589E-1	1.862E+0	3.435E+0
-1.638E-1	1.901E+0	3.598E+0
-1.573E-1	1.917E+0	3.474E+0
-1.573E-1	1.898E+0	3.491E+0
-1.573E-1	1.869E+0	3.396E+0
-1.573E-1	1.869E+0	3.471E+0
-1.573E-1	1.852E+0	3.416E+0
-1.573E-1	1.875E+0	3.439E+0
-1.589E-1	1.888E+0	3.432E+0
-1.622E-1	1.937E+0	3.384E+0
-1.589E-1	1.878E+0	3.448E+0
-1.573E-1	1.904E+0	3.474E+0
-1.589E-1	1.927E+0	3.494E+0
-1.605E-1	1.875E+0	3.484E+0
-1.605E-1	1.875E+0	3.468E+0
-1.573E-1	1.901E+0	3.520E+0
-1.605E-1	1.917E+0	3.513E+0
-1.622E-1	1.904E+0	3.400E+0
-1.589E-1	1.885E+0	3.471E+0
-1.557E-1	1.891E+0	3.510E+0
-1.622E-1	1.898E+0	3.510E+0
-1.589E-1	1.878E+0	3.494E+0
-1.589E-1	1.904E+0	3.471E+0
-1.573E-1	1.924E+0	3.429E+0
-1.589E-1	1.859E+0	3.422E+0
-1.605E-1	1.891E+0	3.461E+0
-1.589E-1	1.836E+0	3.487E+0
-1.557E-1	1.885E+0	3.491E+0
-1.557E-1	1.891E+0	3.465E+0
-1.654E-1	1.859E+0	3.465E+0
-1.589E-1	1.885E+0	3.481E+0
-1.573E-1	1.917E+0	3.435E+0
-1.557E-1	1.878E+0	3.484E+0
-1.605E-1	1.869E+0	3.409E+0
-1.605E-1	1.888E+0	3.471E+0
-1.573E-1	1.862E+0	3.468E+0
-1.557E-1	1.891E+0	3.400E+0
-1.622E-1	1.859E+0	3.406E+0
-1.589E-1	1.895E+0	3.403E+0
-1.557E-1	1.904E+0	3.491E+0
-1.557E-1	1.888E+0	3.461E+0
-1.622E-1	1.865E+0	3.413E+0
-1.557E-1	1.943E+0	3.413E+0
-1.557E-1	1.901E+0	3.465E+0
-1.605E-1	1.898E+0	3.396E+0
-1.622E-1	1.933E+0	3.559E+0
-1.589E-1	1.872E+0	3.510E+0
-1.573E-1	1.901E+0	3.396E+0
-1.589E-1	1.826E+0	3.448E+0
-1.605E-1	1.875E+0	3.478E+0
-1.605E-1	1.882E+0	3.465E+0
-1.573E-1	1.901E+0	3.445E+0
-1.589E-1	1.927E+0	3.419E+0
-1.605E-1	1.888E+0	3.413E+0
-1.589E-1	1.891E+0	3.529E+0
-1.589E-1	1.852E+0	3.526E+0
-1.573E-1	1.914E+0	3.458E+0
-1.589E-1	1.927E+0	3.461E+0
-1.605E-1	1.901E+0	3.439E+0
-1.557E-1	1.888E+0	3.416E+0
-1.589E-1	1.914E+0	3.445E+0
-1.622E-1	1.869E+0	3.396E+0
-1.605E-1	1.904E+0	3.539E+0
-1.557E-1	1.875E+0	3.471E+0
-1.589E-1	1.898E+0	3.468E+0
-1.622E-1	1.862E+0	3.387E+0
-1.573E-1	1.872E+0	3.429E+0
-1.541E-1	1.859E+0	3.445E+0
-1.557E-1	1.852E+0	3.419E+0
-1.605E-1	1.895E+0	3.458E+0
-1.589E-1	1.878E+0	3.409E+0
-1.573E-1	1.849E+0	3.504E+0
-1.589E-1	1.843E+0	3.468E+0
-1.605E-1	1.901E+0	3.497E+0
-1.573E-1	1.849E+0	3.452E+0
-1.573E-1	1.891E+0	3.487E+0
-1.589E-1	1.869E+0	3.487E+0
-1.622E-1	1.852E+0	3.452E+0
-1.605E-1	1.843E+0	3.413E+0
-1.589E-1	1.869E+0	3.491E+0
-1.589E-1	1.878E+0	3.442E+0
-1.622E-1	1.882E+0	3.526E+0
-1.605E-1	1.911E+0	3.513E+0
-1.573E-1	1.898E+0	3.396E+0
-1.557E-1	1.891E+0	3.517E+0
-1.605E-1	1.917E+0	3.481E+0
-1.573E-1	1.956E+0	3.458E+0
-1.573E-1	1.940E+0	3.400E+0
-1.589E-1	1.875E+0	3.494E+0
-1.589E-1	1.839E+0	3.416E+0
-1.605E-1	1.920E+0	3.429E+0
-1.573E-1	1.856E+0	3.465E+0
-1.589E-1	1.849E+0	3.445E+0
-1.622E-1	1.862E+0	3.384E+0
-1.589E-1	1.937E+0	3.474E+0
-1.573E-1	1.891E+0	3.484E+0
-1.589E-1	1.869E+0	3.455E+0
-1.638E-1	1.914E+0	3.465E+0
-1.589E-1	1.895E+0	3.396E+0
-1.541E-1	1.846E+0	3.494E+0
-1.557E-1	1.885E+0	3.406E+0
-1.605E-1	1.940E+0	3.442E+0
-1.622E-1	1.869E+0	3.539E+0
-1.573E-1	1.875E+0	3.474E+0
-1.541E-1	1.885E+0	3.520E+0
-1.622E-1	1.849E+0	3.520E+0
-1.589E-1	1.865E+0	3.461E+0
-1.557E-1	1.839E+0	3.426E+0
-1.605E-1	1.852E+0	3.406E+0
-1.622E-1	1.908E+0	3.445E+0
-1.589E-1	1.891E+0	3.442E+0
-1.573E-1	1.882E+0	3.468E+0
-1.605E-1	1.859E+0	3.468E+0
-1.622E-1	1.862E+0	3.526E+0
-1.541E-1	1.888E+0	3.468E+0
-1.589E-1	1.908E+0	3.513E+0
-1.573E-1	1.869E+0	3.474E+0
-1.573E-1	1.862E+0	3.513E+0
-1.573E-1	1.898E+0	3.435E+0
-1.541E-1	1.862E+0	3.461E+0
-1.573E-1	1.933E+0	3.468E+0
-1.605E-1	1.885E+0	3.510E+0
-1.605E-1	1.937E+0	3.474E+0
-1.589E-1	1.891E+0	3.445E+0
-1.589E-1	1.852E+0	3.461E+0
-1.622E-1	1.895E+0	3.419E+0
-1.605E-1	1.908E+0	3.559E+0
-1.589E-1	1.927E+0	3.448E+0
-1.573E-1	1.843E+0	3.416E+0
-1.605E-1	1.920E+0	3.507E+0
-1.589E-1	1.901E+0	3.461E+0
-1.541E-1	1.891E+0	3.409E+0
-1.589E-1	1.895E+0	3.484E+0
-1.622E-1	1.862E+0	3.432E+0
-1.589E-1	1.901E+0	3.491E+0
-1.557E-1	1.830E+0	3.523E+0
-1.557E-1	1.927E+0	3.461E+0
-1.605E-1	1.888E+0	3.452E+0
-1.589E-1	1.882E+0	3.416E+0
-1.557E-1	1.869E+0	3.529E+0
-1.605E-1	1.930E+0	3.409E+0
-1.589E-1	1.908E+0	3.403E+0
-1.622E-1	1.901E+0	3.468E+0
-1.573E-1	1.885E+0	3.348E+0
-1.589E-1	1.901E+0	3.497E+0
-1.605E-1	1.817E+0	3.461E+0
-1.605E-1	1.862E+0	3.500E+0
-1.541E-1	1.904E+0	3.455E+0
-1.605E-1	1.849E+0	3.461E+0
-1.622E-1	1.888E+0	3.504E+0
-1.605E-1	1.891E+0	3.468E+0
-1.557E-1	1.875E+0	3.471E+0
-1.589E-1	1.898E+0	3.539E+0
-1.654E-1	1.898E+0	3.474E+0
-1.589E-1	1.891E+0	3.487E+0
-1.605E-1	1.933E+0	3.468E+0
-1.605E-1	1.856E+0	3.504E+0
-1.622E-1	1.888E+0	3.500E+0
-1.605E-1	1.904E+0	3.471E+0
-1.557E-1	1.911E+0	3.416E+0
-1.573E-1	1.898E+0	3.452E+0
-1.622E-1	1.882E+0	3.432E+0
-1.622E-1	1.940E+0	3.481E+0
-1.573E-1	1.839E+0	3.448E+0
-1.573E-1	1.846E+0	3.380E+0
-1.622E-1	1.875E+0	3.439E+0
-1.589E-1	1.904E+0	3.465E+0
-1.589E-1	1.908E+0	3.478E+0
-1.589E-1	1.830E+0	3.422E+0
-1.654E-1	1.901E+0	3.442E+0
-1.573E-1	1.856E+0	3.461E+0
-1.573E-1	1.826E+0	3.481E+0
-1.573E-1	1.888E+0	3.478E+0
-1.605E-1	1.920E+0	3.517E+0
-1.573E-1	1.875E+0	3.546E+0
-1.573E-1	1.901E+0	3.448E+0
-1.573E-1	1.920E+0	3.555E+0
-1.605E-1	1.898E+0	3.552E+0
-1.605E-1	1.911E+0	3.523E+0
-1.541E-1	1.943E+0	3.513E+0
-1.589E-1	1.914E+0	3.533E+0
-1.638E-1	1.898E+0	3.442E+0
-1.589E-1	1.823E+0	3.481E+0
-1.589E-1	1.895E+0	3.494E+0
-1.541E-1	1.901E+0	3.439E+0
-1.638E-1	1.852E+0	3.419E+0
-1.589E-1	1.862E+0	3.445E+0
-1.605E-1	1.908E+0	3.416E+0
-1.589E-1	1.930E+0	3.500E+0
-1.622E-1	1.849E+0	3.448E+0
-1.605E-1	1.933E+0	3.393E+0
-1.557E-1	1.895E+0	3.448E+0
-1.622E-1	1.924E+0	3.474E+0
-1.589E-1	1.878E+0	3.393E+0
-1.589E-1	1.895E+0	3.465E+0
-1.573E-1	1.859E+0	3.504E+0
-1.589E-1	1.959E+0	3.422E+0
-1.589E-1	1.862E+0	3.513E+0
-1.605E-1	1.908E+0	3.478E+0
-1.557E-1	1.901E+0	3.413E+0
-1.589E-1	1.882E+0	3.458E+0
-1.605E-1	1.878E+0	3.481E+0
-1.589E-1	1.885E+0	3.445E+0
-1.557E-1	1.940E+0	3.435E+0
-1.573E-1	1.888E+0	3.468E+0
-1.589E-1	1.927E+0	3.461E+0
-1.589E-1	1.904E+0	3.471E+0
-1.573E-1	1.885E+0	3.445E+0
-1.573E-1	1.914E+0	3.529E+0
-1.622E-1	1.872E+0	3.409E+0
-1.622E-1	1.895E+0	3.422E+0
-1.557E-1	1.914E+0	3.555E+0
-1.589E-1	1.911E+0	3.478E+0
-1.622E-1	1.908E+0	3.426E+0
-1.622E-1	1.888E+0	3.500E+0
-1.573E-1	1.930E+0	3.474E+0
-1.605E-1	1.852E+0	3.517E+0
-1.622E-1	1.898E+0	3.497E+0
-1.605E-1	1.888E+0	3.487E+0
-1.557E-1	1.865E+0	3.478E+0
-1.557E-1	1.872E+0	3.448E+0
-1.638E-1	1.856E+0	3.465E+0
-1.589E-1	1.917E+0	3.445E+0
-1.589E-1	1.875E+0	3.529E+0
-1.589E-1	1.898E+0	3.484E+0
-1.605E-1	1.843E+0	3.500E+0
-1.605E-1	1.966E+0	3.481E+0
-1.573E-1	1.943E+0	3.461E+0
-1.573E-1	1.908E+0	3.581E+0
-1.589E-1	1.888E+0	3.439E+0
-1.605E-1	1.933E+0	3.510E+0
-1.557E-1	1.875E+0	3.465E+0
-1.589E-1	1.933E+0	3.465E+0
-1.605E-1	1.895E+0	3.481E+0
-1.605E-1	1.950E+0	3.461E+0
-1.589E-1	1.833E+0	3.517E+0
-1.573E-1	1.862E+0	3.442E+0
-1.622E-1	1.930E+0	3.461E+0
-1.589E-1	1.927E+0	3.390E+0
-1.557E-1	1.872E+0	3.422E+0
-1.605E-1	1.875E+0	3.474E+0
-1.605E-1	1.898E+0	3.422E+0
-1.605E-1	1.885E+0	3.403E+0
-1.573E-1	1.911E+0	3.403E+0
-1.589E-1	1.908E+0	3.478E+0
-1.605E-1	1.891E+0	3.458E+0
-1.605E-1	1.852E+0	3.539E+0
-1.557E-1	1.885E+0	3.539E+0
-1.557E-1	1.856E+0	3.461E+0
-1.605E-1	1.911E+0	3.536E+0
-1.589E-1	1.878E+0	3.439E+0
-1.573E-1	1.956E+0	3.471E+0
-1.589E-1	1.872E+0	3.416E+0
-1.605E-1	1.875E+0	3.442E+0
-1.605E-1	1.898E+0	3.465E+0
-1.573E-1	1.878E+0	3.416E+0
-1.589E-1	1.852E+0	3.439E+0
-1.605E-1	1.888E+0	3.442E+0
-1.589E-1	1.875E+0	3.484E+0
-1.589E-1	1.904E+0	3.494E+0
-1.589E-1	1.927E+0	3.520E+0
-1.605E-1	1.878E+0	3.413E+0
-1.605E-1	1.901E+0	3.432E+0
-1.557E-1	1.888E+0	3.432E+0
-1.573E-1	1.875E+0	3.526E+0
-1.605E-1	1.904E+0	3.471E+0
-1.573E-1	1.891E+0	3.448E+0
-1.589E-1	1.914E+0	3.435E+0
-1.573E-1	1.901E+0	3.487E+0
-1.605E-1	1.869E+0	3.471E+0
-1.605E-1	1.869E+0	3.445E+0
-1.589E-1	1.885E+0	3.500E+0
-1.573E-1	1.869E+0	3.400E+0
-1.622E-1	1.885E+0	3.465E+0
-1.605E-1	1.885E+0	3.513E+0
-1.573E-1	1.914E+0	3.455E+0
-1.573E-1	1.904E+0	3.458E+0
-1.605E-1	1.898E+0	3.413E+0
-1.605E-1	1.852E+0	3.461E+0
-1.589E-1	1.865E+0	3.432E+0
-1.589E-1	1.911E+0	3.504E+0
-1.622E-1	1.920E+0	3.481E+0
-1.605E-1	1.872E+0	3.513E+0
-1.573E-1	1.872E+0	3.491E+0
-1.573E-1	1.865E+0	3.419E+0
-1.622E-1	1.878E+0	3.455E+0
-1.605E-1	1.882E+0	3.455E+0
-1.573E-1	1.911E+0	3.513E+0
-1.589E-1	1.930E+0	3.491E+0
-1.605E-1	1.904E+0	3.484E+0
-1.622E-1	1.836E+0	3.474E+0
-1.573E-1	1.878E+0	3.458E+0
-1.573E-1	1.891E+0	3.481E+0
-1.605E-1	1.865E+0	3.468E+0
-1.605E-1	1.878E+0	3.458E+0
-1.605E-1	1.898E+0	3.497E+0
-1.605E-1	1.943E+0	3.539E+0
-1.605E-1	1.869E+0	3.471E+0
-1.605E-1	1.882E+0	3.474E+0
-1.573E-1	1.908E+0	3.491E+0
-1.573E-1	1.862E+0	3.494E+0
-1.605E-1	1.888E+0	3.526E+0
-1.605E-1	1.833E+0	3.478E+0
-1.573E-1	1.859E+0	3.448E+0
-1.605E-1	1.875E+0	3.458E+0
-1.622E-1	1.891E+0	3.529E+0
-1.622E-1	1.927E+0	3.471E+0
-1.589E-1	1.933E+0	3.517E+0
-1.573E-1	1.836E+0	3.497E+0
-1.622E-1	1.875E+0	3.510E+0
-1.605E-1	1.895E+0	3.448E+0
-1.573E-1	1.885E+0	3.474E+0
-1.573E-1	1.940E+0	3.487E+0
-1.589E-1	1.908E+0	3.471E+0
-1.605E-1	1.898E+0	3.523E+0
-1.589E-1	1.914E+0	3.513E+0
-1.589E-1	1.875E+0	3.426E+0
-1.638E-1	1.920E+0	3.504E+0
-1.589E-1	1.898E+0	3.481E+0
-1.573E-1	1.924E+0	3.481E+0
-1.557E-1	1.888E+0	3.539E+0
-1.622E-1	1.888E+0	3.461E+0
-1.622E-1	1.911E+0	3.484E+0
-1.557E-1	1.885E+0	3.478E+0
-1.589E-1	1.843E+0	3.520E+0
-1.622E-1	1.891E+0	3.474E+0
-1.573E-1	1.895E+0	3.594E+0
-1.557E-1	1.937E+0	3.484E+0
-1.589E-1	1.917E+0	3.435E+0
-1.605E-1	1.856E+0	3.448E+0
-1.573E-1	1.914E+0	3.455E+0
-1.573E-1	1.908E+0	3.351E+0
-1.605E-1	1.946E+0	3.500E+0
-1.622E-1	1.937E+0	3.422E+0
-1.605E-1	1.933E+0	3.523E+0
-1.589E-1	1.859E+0	3.478E+0
-1.573E-1	1.856E+0	3.471E+0
-1.622E-1	1.872E+0	3.445E+0
-1.622E-1	1.959E+0	3.484E+0
-1.589E-1	1.904E+0	3.552E+0
-1.605E-1	1.930E+0	3.413E+0
-1.622E-1	1.908E+0	3.549E+0
-1.622E-1	1.927E+0	3.471E+0
-1.589E-1	1.914E+0	3.474E+0
-1.605E-1	1.872E+0	3.452E+0
-1.622E-1	1.908E+0	3.487E+0
-1.622E-1	1.901E+0	3.471E+0
-1.573E-1	1.914E+0	3.513E+0
-1.605E-1	1.924E+0	3.442E+0
-1.622E-1	1.882E+0	3.435E+0
-1.622E-1	1.878E+0	3.513E+0
-1.557E-1	1.882E+0	3.448E+0
-1.573E-1	1.911E+0	3.452E+0
-1.605E-1	1.872E+0	3.491E+0
-1.638E-1	1.917E+0	3.468E+0
-1.573E-1	1.882E+0	3.468E+0
-1.573E-1	1.865E+0	3.452E+0
-1.589E-1	1.911E+0	3.461E+0
-1.589E-1	1.891E+0	3.419E+0
-1.557E-1	1.904E+0	3.461E+0
-1.589E-1	1.901E+0	3.419E+0
-1.622E-1	1.862E+0	3.374E+0
-1.589E-1	1.869E+0	3.426E+0
-1.573E-1	1.852E+0	3.458E+0
-1.589E-1	1.859E+0	3.465E+0
-1.605E-1	1.891E+0	3.439E+0
-1.605E-1	1.885E+0	3.429E+0
-1.573E-1	1.878E+0	3.546E+0
-1.589E-1	1.843E+0	3.510E+0
-1.605E-1	1.898E+0	3.513E+0
-1.605E-1	1.859E+0	3.461E+0
-1.557E-1	1.901E+0	3.332E+0
-1.557E-1	1.878E+0	3.419E+0
-1.605E-1	1.904E+0	3.458E+0
-1.605E-1	1.908E+0	3.465E+0
-1.573E-1	1.869E+0	3.439E+0
-1.589E-1	1.924E+0	3.448E+0
-1.605E-1	1.852E+0	3.380E+0
-1.573E-1	1.963E+0	3.358E+0
-1.557E-1	1.885E+0	3.448E+0
-1.557E-1	1.878E+0	3.497E+0
-1.622E-1	1.882E+0	3.429E+0
-1.622E-1	1.908E+0	3.448E+0
-1.573E-1	1.885E+0	3.526E+0
-1.622E-1	1.862E+0	3.471E+0
-1.622E-1	1.898E+0	3.429E+0
-1.605E-1	1.911E+0	3.468E+0
-1.589E-1	1.904E+0	3.445E+0
-1.573E-1	1.872E+0	3.400E+0
-1.622E-1	1.895E+0	3.429E+0
-1.605E-1	1.885E+0	3.393E+0
-1.589E-1	1.885E+0	3.452E+0
-1.605E-1	1.878E+0	3.497E+0
-1.605E-1	1.888E+0	3.439E+0
-1.622E-1	1.882E+0	3.500E+0
-1.557E-1	1.891E+0	3.497E+0
-1.573E-1	1.869E+0	3.387E+0
-1.622E-1	1.849E+0	3.497E+0
-1.589E-1	1.898E+0	3.523E+0
-1.573E-1	1.911E+0	3.409E+0
-1.573E-1	1.869E+0	3.500E+0
-1.589E-1	1.875E+0	3.435E+0
-1.605E-1	1.865E+0	3.510E+0
-1.605E-1	1.895E+0	3.416E+0
-1.589E-1	1.865E+0	3.484E+0
-1.605E-1	1.959E+0	3.439E+0
-1.605E-1	1.856E+0	3.504E+0
-1.573E-1	1.888E+0	3.429E+0
-1.557E-1	1.859E+0	3.523E+0
-1.605E-1	1.836E+0	3.542E+0
-1.622E-1	1.882E+0	3.400E+0
-1.557E-1	1.833E+0	3.387E+0
-1.589E-1	1.930E+0	3.497E+0
-1.605E-1	1.888E+0	3.487E+0
-1.589E-1	1.911E+0	3.471E+0
-1.589E-1	1.872E+0	3.474E+0
-1.573E-1	1.839E+0	3.429E+0
-1.605E-1	1.898E+0	3.468E+0
-1.605E-1	1.878E+0	3.481E+0
-1.557E-1	1.895E+0	3.494E+0
-1.573E-1	1.836E+0	3.426E+0
-1.622E-1	1.911E+0	3.458E+0
-1.622E-1	1.869E+0	3.439E+0
-1.573E-1	1.888E+0	3.471E+0
-1.573E-1	1.914E+0	3.448E+0
-1.589E-1	1.885E+0	3.400E+0
-1.638E-1	1.891E+0	3.429E+0
-1.557E-1	1.891E+0	3.494E+0
-1.573E-1	1.875E+0	3.474E+0
-1.589E-1	1.930E+0	3.458E+0
-1.638E-1	1.943E+0	3.481E+0
-1.605E-1	1.911E+0	3.481E+0
-1.589E-1	1.817E+0	3.500E+0
-1.589E-1	1.950E+0	3.448E+0
-1.589E-1	1.885E+0	3.374E+0
-1.573E-1	1.852E+0	3.461E+0
-1.557E-1	1.904E+0	3.406E+0
-1.622E-1	1.823E+0	3.448E+0
-1.605E-1	1.895E+0	3.455E+0
-1.557E-1	1.924E+0	3.510E+0
-1.589E-1	1.888E+0	3.458E+0
-1.622E-1	1.937E+0	3.478E+0
-1.622E-1	1.833E+0	3.419E+0
-1.557E-1	1.908E+0	3.484E+0
-1.605E-1	1.878E+0	3.471E+0
-1.622E-1	1.865E+0	3.481E+0
-1.622E-1	1.856E+0	3.416E+0
-1.557E-1	1.904E+0	3.432E+0
-1.589E-1	1.901E+0	3.585E+0
-1.638E-1	1.862E+0	3.413E+0
-1.605E-1	1.839E+0	3.445E+0
-1.589E-1	1.933E+0	3.435E+0
-1.573E-1	1.898E+0	3.416E+0
-1.622E-1	1.846E+0	3.468E+0
-1.622E-1	1.872E+0	3.442E+0
-1.573E-1	1.823E+0	3.442E+0
-1.557E-1	1.885E+0	3.536E+0
-1.638E-1	1.927E+0	3.510E+0
-1.622E-1	1.856E+0	3.445E+0
-1.573E-1	1.856E+0	3.448E+0
-1.573E-1	1.891E+0	3.406E+0
-1.622E-1	1.885E+0	3.481E+0
-1.605E-1	1.865E+0	3.491E+0
-1.605E-1	1.895E+0	3.507E+0
-1.573E-1	1.911E+0	3.426E+0
-1.622E-1	1.917E+0	3.387E+0
-1.622E-1	1.963E+0	3.403E+0
-1.557E-1	1.888E+0	3.452E+0
-1.573E-1	1.836E+0	3.409E+0
-1.605E-1	1.943E+0	3.452E+0
-1.638E-1	1.878E+0	3.455E+0
-1.605E-1	1.833E+0	3.461E+0
-1.557E-1	1.852E+0	3.500E+0
-1.605E-1	1.846E+0	3.546E+0
-1.622E-1	1.882E+0	3.452E+0
-1.573E-1	1.820E+0	3.419E+0
-1.573E-1	1.920E+0	3.481E+0
-1.622E-1	1.862E+0	3.406E+0
-1.622E-1	1.924E+0	3.507E+0
-1.573E-1	1.917E+0	3.426E+0
-1.589E-1	1.891E+0	3.396E+0
-1.605E-1	1.856E+0	3.471E+0
-1.622E-1	1.927E+0	3.481E+0
-1.573E-1	1.901E+0	3.371E+0
-1.605E-1	1.849E+0	3.474E+0
-1.573E-1	1.878E+0	3.448E+0
-1.638E-1	1.878E+0	3.497E+0
-1.573E-1	1.875E+0	3.539E+0
-1.573E-1	1.865E+0	3.526E+0
-1.557E-1	1.878E+0	3.481E+0
-1.622E-1	1.820E+0	3.442E+0
-1.573E-1	1.940E+0	3.494E+0
-1.605E-1	1.908E+0	3.455E+0
-1.573E-1	1.826E+0	3.461E+0
-1.622E-1	1.865E+0	3.429E+0
-1.605E-1	1.869E+0	3.507E+0
-1.573E-1	1.852E+0	3.387E+0
-1.589E-1	1.875E+0	3.435E+0
-1.605E-1	1.882E+0	3.435E+0
-1.589E-1	1.901E+0	3.442E+0
-1.573E-1	1.891E+0	3.539E+0
-1.622E-1	1.898E+0	3.478E+0
-1.654E-1	1.846E+0	3.390E+0
-1.573E-1	1.862E+0	3.468E+0
-1.573E-1	1.956E+0	3.474E+0
-1.605E-1	1.882E+0	3.419E+0
-1.605E-1	1.924E+0	3.549E+0
-1.573E-1	1.920E+0	3.491E+0
-1.573E-1	1.882E+0	3.426E+0
-1.605E-1	1.885E+0	3.419E+0
-1.622E-1	1.869E+0	3.422E+0
-1.573E-1	1.856E+0	3.429E+0
-1.605E-1	1.882E+0	3.474E+0
-1.573E-1	1.891E+0	3.387E+0
-1.622E-1	1.946E+0	3.387E+0
-1.573E-1	1.869E+0	3.468E+0
-1.573E-1	1.856E+0	3.426E+0
-1.605E-1	1.836E+0	3.468E+0
-1.605E-1	1.895E+0	3.487E+0
-1.573E-1	1.859E+0	3.419E+0
-1.605E-1	1.882E+0	3.500E+0
-1.605E-1	1.888E+0	3.487E+0
-1.605E-1	1.843E+0	3.452E+0
-1.557E-1	1.891E+0	3.487E+0
-1.605E-1	1.888E+0	3.481E+0
-1.622E-1	1.946E+0	3.504E+0
-1.605E-1	1.888E+0	3.497E+0
-1.573E-1	1.849E+0	3.504E+0
-1.573E-1	1.800E+0	3.445E+0
-1.622E-1	1.882E+0	3.465E+0
-1.605E-1	1.846E+0	3.465E+0
-1.573E-1	1.914E+0	3.432E+0
-1.605E-1	1.872E+0	3.429E+0
-1.589E-1	1.856E+0	3.520E+0
-1.605E-1	1.959E+0	3.445E+0
-1.605E-1	1.920E+0	3.341E+0
-1.557E-1	1.869E+0	3.484E+0
-1.605E-1	1.888E+0	3.458E+0
-1.622E-1	1.920E+0	3.455E+0
-1.589E-1	1.911E+0	3.452E+0
-1.589E-1	1.927E+0	3.487E+0
-1.622E-1	1.862E+0	3.507E+0
-1.589E-1	1.859E+0	3.416E+0
-1.573E-1	1.930E+0	3.455E+0
-1.573E-1	1.940E+0	3.400E+0
-1.605E-1	1.908E+0	3.504E+0
-1.605E-1	1.950E+0	3.491E+0
-1.589E-1	1.872E+0	3.465E+0
-1.573E-1	1.898E+0	3.474E+0
-1.622E-1	1.937E+0	3.406E+0
-1.589E-1	1.891E+0	3.445E+0
-1.573E-1	1.872E+0	3.406E+0
-1.573E-1	1.908E+0	3.409E+0
-1.589E-1	1.862E+0	3.442E+0
-1.589E-1	1.836E+0	3.442E+0
-1.557E-1	1.875E+0	3.387E+0
-1.573E-1	1.849E+0	3.445E+0
-1.622E-1	1.865E+0	3.445E+0
-1.573E-1	1.865E+0	3.478E+0
-1.605E-1	1.901E+0	3.442E+0
-1.589E-1	1.849E+0	3.416E+0
-1.605E-1	1.917E+0	3.445E+0
-1.622E-1	1.904E+0	3.471E+0
-1.573E-1	1.917E+0	3.487E+0
-1.605E-1	1.933E+0	3.465E+0
-1.605E-1	1.849E+0	3.474E+0
-1.638E-1	1.895E+0	3.409E+0
-1.557E-1	1.901E+0	3.455E+0
-1.589E-1	1.839E+0	3.517E+0
-1.589E-1	1.908E+0	3.468E+0
-1.605E-1	1.911E+0	3.416E+0
-1.573E-1	1.927E+0	3.471E+0
-1.573E-1	1.859E+0	3.387E+0
-1.573E-1	1.888E+0	3.529E+0
-1.589E-1	1.917E+0	3.432E+0
-1.573E-1	1.914E+0	3.491E+0
-1.573E-1	1.904E+0	3.380E+0
-1.605E-1	1.878E+0	3.455E+0
-1.638E-1	1.885E+0	3.559E+0
-1.589E-1	1.911E+0	3.426E+0
-1.589E-1	1.846E+0	3.523E+0
-1.589E-1	1.904E+0	3.478E+0
-1.622E-1	1.901E+0	3.448E+0
-1.573E-1	1.846E+0	3.507E+0
-1.573E-1	1.924E+0	3.387E+0
-1.589E-1	1.911E+0	3.497E+0
-1.622E-1	1.911E+0	3.432E+0
-1.589E-1	1.878E+0	3.529E+0
-1.589E-1	1.901E+0	3.416E+0
-1.622E-1	1.891E+0	3.429E+0
-1.622E-1	1.917E+0	3.461E+0
-1.622E-1	1.882E+0	3.465E+0
-1.589E-1	1.911E+0	3.461E+0
-1.622E-1	1.898E+0	3.510E+0
-1.638E-1	1.882E+0	3.426E+0
-1.589E-1	1.891E+0	3.468E+0
-1.589E-1	1.911E+0	3.461E+0
-1.622E-1	1.859E+0	3.471E+0
-1.622E-1	1.901E+0	3.413E+0
-1.557E-1	1.914E+0	3.484E+0
-1.573E-1	1.924E+0	3.416E+0
-1.605E-1	1.927E+0	3.455E+0
-1.605E-1	1.817E+0	3.448E+0
-1.589E-1	1.927E+0	3.465E+0
-1.589E-1	1.823E+0	3.422E+0
-1.622E-1	1.940E+0	3.504E+0
-1.589E-1	1.895E+0	3.429E+0
-1.589E-1	1.908E+0	3.471E+0
-1.573E-1	1.849E+0	3.422E+0
-1.605E-1	1.917E+0	3.367E+0
-1.605E-1	1.869E+0	3.504E+0
-1.589E-1	1.885E+0	3.426E+0
-1.573E-1	1.878E+0	3.474E+0
-1.589E-1	1.940E+0	3.409E+0
-1.605E-1	1.869E+0	3.432E+0
-1.573E-1	1.875E+0	3.445E+0
-1.557E-1	1.865E+0	3.497E+0
-1.589E-1	1.920E+0	3.494E+0
-1.605E-1	1.943E+0	3.465E+0
-1.557E-1	1.937E+0	3.504E+0
-1.557E-1	1.898E+0	3.484E+0
-1.605E-1	1.843E+0	3.465E+0
-1.622E-1	1.859E+0	3.413E+0
-1.589E-1	1.917E+0	3.448E+0
-1.573E-1	1.888E+0	3.487E+0
-1.622E-1	1.869E+0	3.439E+0
-1.638E-1	1.914E+0	3.448E+0
-1.589E-1	1.862E+0	3.429E+0
-1.573E-1	1.878E+0	3.468E+0
-1.589E-1	1.953E+0	3.465E+0
-1.605E-1	1.878E+0	3.445E+0
-1.573E-1	1.914E+0	3.523E+0
-1.573E-1	1.895E+0	3.452E+0
-1.622E-1	1.875E+0	3.465E+0
-1.638E-1	1.933E+0	3.552E+0
-1.605E-1	1.862E+0	3.445E+0
-1.573E-1	1.875E+0	3.520E+0
-1.605E-1	1.865E+0	3.442E+0
-1.638E-1	1.982E+0	3.448E+0
-1.573E-1	1.895E+0	3.471E+0
-1.573E-1	1.872E+0	3.422E+0
-1.622E-1	1.898E+0	3.448E+0
-1.622E-1	1.933E+0	3.474E+0
-1.605E-1	1.888E+0	3.523E+0
-1.573E-1	1.862E+0	3.510E+0
-1.605E-1	1.869E+0	3.426E+0
-1.638E-1	1.917E+0	3.484E+0
-1.557E-1	1.920E+0	3.487E+0
-1.573E-1	1.830E+0	3.413E+0
-1.589E-1	1.920E+0	3.465E+0
-1.638E-1	1.891E+0	3.465E+0
-1.573E-1	1.891E+0	3.471E+0
-1.573E-1	1.846E+0	3.474E+0
-1.605E-1	1.933E+0	3.500E+0
-1.654E-1	1.891E+0	3.481E+0
-1.589E-1	1.865E+0	3.546E+0
-1.589E-1	1.917E+0	3.461E+0
-1.605E-1	1.862E+0	3.458E+0
-1.589E-1	1.895E+0	3.445E+0
-1.589E-1	1.878E+0	3.435E+0
-1.589E-1	1.865E+0	3.497E+0
-1.605E-1	1.937E+0	3.517E+0
-1.605E-1	1.869E+0	3.406E+0
-1.605E-1	1.885E+0	3.465E+0
-1.557E-1	1.904E+0	3.426E+0
-1.605E-1	1.914E+0	3.487E+0
-1.605E-1	1.891E+0	3.458E+0
-1.573E-1	1.878E+0	3.474E+0
-1.589E-1	1.865E+0	3.539E+0
-1.605E-1	1.869E+0	3.471E+0
-1.622E-1	1.856E+0	3.474E+0
-1.622E-1	1.898E+0	3.468E+0
-1.573E-1	1.924E+0	3.403E+0
-1.622E-1	1.904E+0	3.439E+0
-1.638E-1	1.950E+0	3.542E+0
-1.605E-1	1.869E+0	3.465E+0
-1.573E-1	1.901E+0	3.500E+0
-1.622E-1	1.908E+0	3.542E+0
-1.605E-1	1.933E+0	3.422E+0
-1.573E-1	1.904E+0	3.455E+0
-1.589E-1	1.914E+0	3.390E+0
-1.605E-1	1.882E+0	3.549E+0
-1.605E-1	1.830E+0	3.510E+0
-1.605E-1	1.920E+0	3.504E+0
-1.605E-1	1.895E+0	3.517E+0
-1.605E-1	1.839E+0	3.487E+0
-1.605E-1	1.920E+0	3.442E+0
-1.557E-1	1.875E+0	3.455E+0
-1.573E-1	1.927E+0	3.491E+0
-1.589E-1	1.843E+0	3.400E+0
-1.622E-1	1.872E+0	3.468E+0
-1.589E-1	1.882E+0	3.507E+0
-1.573E-1	1.872E+0	3.497E+0
-1.622E-1	1.895E+0	3.481E+0
-1.622E-1	1.856E+0	3.426E+0
-1.557E-1	1.901E+0	3.471E+0
-1.605E-1	1.911E+0	3.341E+0
-1.605E-1	1.895E+0	3.432E+0
-1.622E-1	1.833E+0	3.487E+0
-1.605E-1	1.930E+0	3.400E+0
-1.589E-1	1.862E+0	3.426E+0
-1.605E-1	1.859E+0	3.474E+0
-1.654E-1	1.875E+0	3.481E+0
-1.605E-1	1.836E+0	3.461E+0
-1.573E-1	1.891E+0	3.468E+0
-1.605E-1	1.891E+0	3.439E+0
-1.622E-1	1.898E+0	3.419E+0
-1.573E-1	1.872E+0	3.520E+0
-1.573E-1	1.943E+0	3.435E+0
-1.589E-1	1.872E+0	3.413E+0
-1.622E-1	1.943E+0	3.413E+0
-1.605E-1	1.891E+0	3.484E+0
-1.557E-1	1.878E+0	3.465E+0
-1.605E-1	1.901E+0	3.426E+0
-1.622E-1	1.859E+0	3.452E+0
-1.589E-1	1.872E+0	3.546E+0
-1.589E-1	1.875E+0	3.474E+0
-1.589E-1	1.826E+0	3.491E+0
-1.622E-1	1.885E+0	3.481E+0
-1.589E-1	1.895E+0	3.513E+0
-1.573E-1	1.888E+0	3.529E+0
-1.573E-1	1.904E+0	3.426E+0
-1.605E-1	1.875E+0	3.439E+0
-1.589E-1	1.865E+0	3.481E+0
-1.589E-1	1.924E+0	3.474E+0
-1.605E-1	1.898E+0	3.439E+0
-1.589E-1	1.891E+0	3.455E+0
-1.605E-1	1.862E+0	3.494E+0
-1.589E-1	1.888E+0	3.497E+0
-1.638E-1	1.869E+0	3.432E+0
-1.622E-1	1.836E+0	3.481E+0
-1.589E-1	1.927E+0	3.487E+0
-1.573E-1	1.865E+0	3.474E+0
-1.622E-1	1.888E+0	3.406E+0
-1.638E-1	1.839E+0	3.435E+0
-1.589E-1	1.888E+0	3.455E+0
-1.589E-1	1.872E+0	3.517E+0
-1.622E-1	1.859E+0	3.474E+0
-1.605E-1	1.865E+0	3.484E+0
-1.605E-1	1.946E+0	3.513E+0
-1.573E-1	1.878E+0	3.468E+0
-1.605E-1	1.895E+0	3.419E+0
-1.622E-1	1.852E+0	3.429E+0
-1.589E-1	1.911E+0	3.481E+0
-1.573E-1	1.846E+0	3.520E+0
-1.622E-1	1.914E+0	3.445E+0
-1.638E-1	1.937E+0	3.442E+0
-1.573E-1	1.872E+0	3.465E+0
-1.573E-1	1.895E+0	3.481E+0
-1.589E-1	1.920E+0	3.455E+0
-1.622E-1	1.920E+0	3.419E+0
-1.573E-1	1.901E+0	3.432E+0
-1.589E-1	1.846E+0	3.468E+0
-1.638E-1	1.869E+0	3.416E+0
-1.638E-1	1.862E+0	3.471E+0
-1.605E-1	1.891E+0	3.445E+0
-1.557E-1	1.872E+0	3.409E+0
-1.589E-1	1.920E+0	3.507E+0
-1.622E-1	1.882E+0	3.542E+0
-1.589E-1	1.904E+0	3.465E+0
-1.589E-1	1.843E+0	3.432E+0
-1.589E-1	1.901E+0	3.435E+0
-1.638E-1	1.869E+0	3.497E+0
-1.589E-1	1.908E+0	3.403E+0
-1.589E-1	1.891E+0	3.461E+0
-1.589E-1	1.885E+0	3.468E+0
-1.622E-1	1.888E+0	3.513E+0
-1.573E-1	1.865E+0	3.371E+0
-1.589E-1	1.849E+0	3.429E+0
-1.589E-1	1.888E+0	3.435E+0
-1.605E-1	1.888E+0	3.461E+0
-1.589E-1	1.872E+0	3.474E+0
-1.573E-1	1.856E+0	3.500E+0
-1.622E-1	1.885E+0	3.461E+0
-1.622E-1	1.956E+0	3.478E+0
-1.573E-1	1.865E+0	3.487E+0
-1.573E-1	1.914E+0	3.445E+0
-1.605E-1	1.898E+0	3.500E+0
-1.622E-1	1.930E+0	3.536E+0
-1.573E-1	1.859E+0	3.487E+0
-1.589E-1	1.859E+0	3.468E+0
-1.622E-1	1.924E+0	3.542E+0
-1.605E-1	1.878E+0	3.455E+0
-1.622E-1	1.869E+0	3.471E+0
-1.589E-1	1.917E+0	3.439E+0
-1.605E-1	1.914E+0	3.448E+0
-1.622E-1	1.924E+0	3.474E+0
-1.605E-1	1.888E+0	3.429E+0
-1.589E-1	1.878E+0	3.455E+0
-1.573E-1	1.878E+0	3.465E+0
-1.605E-1	1.953E+0	3.465E+0
-1.589E-1	1.865E+0	3.468E+0
-1.573E-1	1.878E+0	3.474E+0
-1.589E-1	1.891E+0	3.497E+0
-1.622E-1	1.927E+0	3.510E+0
-1.589E-1	1.875E+0	3.406E+0
-1.589E-1	1.885E+0	3.432E+0
-1.622E-1	1.872E+0	3.455E+0
-1.654E-1	1.878E+0	3.393E+0
-1.589E-1	1.901E+0	3.546E+0
-1.573E-1	1.933E+0	3.422E+0
-1.605E-1	1.875E+0	3.458E+0
-1.622E-1	1.865E+0	3.409E+0
-1.605E-1	1.869E+0	3.504E+0
-1.589E-1	1.878E+0	3.526E+0
-1.589E-1	1.917E+0	3.452E+0
-1.622E-1	1.888E+0	3.474E+0
-1.589E-1	1.911E+0	3.491E+0
-1.573E-1	1.856E+0	3.439E+0
-1.622E-1	1.895E+0	3.458E+0
-1.605E-1	1.927E+0	3.471E+0
-1.605E-1	1.908E+0	3.393E+0
-1.557E-1	1.908E+0	3.471E+0
-1.589E-1	1.924E+0	3.445E+0
-1.622E-1	1.888E+0	3.568E+0
-1.573E-1	1.852E+0	3.442E+0
-1.573E-1	1.849E+0	3.481E+0
-1.589E-1	1.859E+0	3.494E+0
-1.622E-1	1.813E+0	3.468E+0
-1.573E-1	1.859E+0	3.478E+0
-1.589E-1	1.917E+0	3.429E+0
-1.605E-1	1.852E+0	3.484E+0
-1.622E-1	1.908E+0	3.465E+0
-1.589E-1	1.875E+0	3.445E+0
-1.557E-1	1.872E+0	3.529E+0
-1.638E-1	1.901E+0	3.406E+0
-1.638E-1	1.888E+0	3.455E+0
-1.589E-1	1.904E+0	3.406E+0
-1.557E-1	1.878E+0	3.468E+0
-1.605E-1	1.875E+0	3.413E+0
-1.638E-1	1.885E+0	3.468E+0
-1.573E-1	1.882E+0	3.445E+0
-1.573E-1	1.852E+0	3.504E+0
-1.589E-1	1.872E+0	3.458E+0
-1.622E-1	1.898E+0	3.458E+0
-1.589E-1	1.852E+0	3.455E+0
-1.573E-1	1.843E+0	3.390E+0
-1.622E-1	1.898E+0	3.507E+0
-1.589E-1	1.885E+0	3.403E+0
-1.605E-1	1.875E+0	3.510E+0
-1.573E-1	1.895E+0	3.413E+0
-1.638E-1	1.836E+0	3.452E+0
-1.638E-1	1.872E+0	3.504E+0
-1.589E-1	1.898E+0	3.455E+0
-1.589E-1	1.852E+0	3.465E+0
-1.589E-1	1.888E+0	3.513E+0
-1.605E-1	1.859E+0	3.416E+0
-1.573E-1	1.901E+0	3.497E+0
-1.573E-1	1.869E+0	3.513E+0
-1.589E-1	1.856E+0	3.471E+0
-1.638E-1	1.875E+0	3.435E+0
-1.589E-1	1.856E+0	3.510E+0
-1.557E-1	1.920E+0	3.484E+0
-1.589E-1	1.908E+0	3.445E+0
-1.622E-1	1.882E+0	3.432E+0
-1.622E-1	1.882E+0	3.591E+0
-1.589E-1	1.872E+0	3.497E+0
-1.605E-1	1.898E+0	3.481E+0
-1.638E-1	1.869E+0	3.542E+0
-1.622E-1	1.917E+0	3.504E+0
-1.573E-1	1.924E+0	3.478E+0
-1.589E-1	1.891E+0	3.458E+0
-1.622E-1	1.930E+0	3.452E+0
-1.573E-1	1.862E+0	3.435E+0
-1.573E-1	1.917E+0	3.426E+0
-1.622E-1	1.908E+0	3.465E+0
-1.622E-1	1.891E+0	3.497E+0
-1.605E-1	1.878E+0	3.504E+0
-1.557E-1	1.885E+0	3.468E+0
-1.589E-1	1.836E+0	3.507E+0
-1.622E-1	1.849E+0	3.384E+0
-1.589E-1	1.908E+0	3.455E+0
-1.573E-1	1.888E+0	3.374E+0
-1.605E-1	1.901E+0	3.513E+0
-1.605E-1	1.882E+0	3.422E+0
-1.589E-1	1.872E+0	3.442E+0
-1.573E-1	1.908E+0	3.494E+0
-1.605E-1	1.943E+0	3.497E+0
-1.622E-1	1.895E+0	3.403E+0
-1.589E-1	1.898E+0	3.510E+0
-1.589E-1	1.869E+0	3.400E+0
-1.589E-1	1.862E+0	3.429E+0
-1.638E-1	1.878E+0	3.452E+0
-1.605E-1	1.920E+0	3.442E+0
-1.589E-1	1.888E+0	3.406E+0
-1.638E-1	1.836E+0	3.439E+0
-1.638E-1	1.869E+0	3.452E+0
-1.573E-1	1.904E+0	3.510E+0
-1.589E-1	1.940E+0	3.448E+0
-1.622E-1	1.875E+0	3.435E+0
-1.605E-1	1.843E+0	3.481E+0
-1.622E-1	1.898E+0	3.419E+0
-1.589E-1	1.859E+0	3.484E+0
-1.589E-1	1.933E+0	3.497E+0
-1.622E-1	1.904E+0	3.468E+0
-1.605E-1	1.872E+0	3.426E+0
-1.573E-1	1.839E+0	3.513E+0
-1.622E-1	1.891E+0	3.468E+0
-1.622E-1	1.911E+0	3.458E+0
-1.605E-1	1.891E+0	3.507E+0
-1.573E-1	1.891E+0	3.419E+0
-1.605E-1	1.898E+0	3.510E+0
-1.622E-1	1.891E+0	3.581E+0
-1.605E-1	1.888E+0	3.487E+0
-1.557E-1	1.846E+0	3.374E+0
-1.622E-1	1.920E+0	3.468E+0
-1.638E-1	1.875E+0	3.429E+0
-1.589E-1	1.901E+0	3.497E+0
-1.557E-1	1.891E+0	3.471E+0
-1.605E-1	1.901E+0	3.429E+0
-1.622E-1	1.862E+0	3.487E+0
-1.589E-1	1.843E+0	3.448E+0
-1.589E-1	1.885E+0	3.491E+0
-1.605E-1	1.888E+0	3.422E+0
-1.605E-1	1.891E+0	3.403E+0
-1.605E-1	1.885E+0	3.335E+0
-1.589E-1	1.813E+0	3.539E+0
-1.589E-1	1.869E+0	3.429E+0
-1.605E-1	1.869E+0	3.500E+0
-1.605E-1	1.875E+0	3.510E+0
-1.605E-1	1.865E+0	3.435E+0
-1.622E-1	1.933E+0	3.491E+0
-1.638E-1	1.920E+0	3.435E+0
-1.622E-1	1.917E+0	3.416E+0
-1.573E-1	1.859E+0	3.529E+0
-1.622E-1	1.865E+0	3.510E+0
-1.622E-1	1.865E+0	3.517E+0
-1.589E-1	1.859E+0	3.458E+0
-1.557E-1	1.904E+0	3.439E+0
-1.605E-1	1.869E+0	3.413E+0
-1.622E-1	1.908E+0	3.487E+0
-1.622E-1	1.895E+0	3.448E+0
-1.589E-1	1.937E+0	3.396E+0
-1.605E-1	1.856E+0	3.435E+0
-1.654E-1	1.911E+0	3.387E+0
-1.605E-1	1.875E+0	3.458E+0
-1.573E-1	1.885E+0	3.367E+0
-1.605E-1	1.852E+0	3.471E+0
-1.622E-1	1.924E+0	3.507E+0
-1.589E-1	1.872E+0	3.432E+0
-1.605E-1	1.830E+0	3.474E+0
-1.605E-1	1.872E+0	3.445E+0
-1.654E-1	1.846E+0	3.387E+0
-1.589E-1	1.836E+0	3.448E+0
-1.573E-1	1.872E+0	3.409E+0
-1.605E-1	1.904E+0	3.445E+0
-1.638E-1	1.882E+0	3.500E+0
-1.605E-1	1.839E+0	3.465E+0
-1.573E-1	1.865E+0	3.435E+0
-1.589E-1	1.885E+0	3.435E+0
-1.605E-1	1.888E+0	3.481E+0
-1.589E-1	1.904E+0	3.416E+0
-1.589E-1	1.836E+0	3.487E+0
-1.573E-1	1.914E+0	3.413E+0
-1.638E-1	1.898E+0	3.585E+0
-1.605E-1	1.946E+0	3.390E+0
-1.573E-1	1.927E+0	3.487E+0
-1.622E-1	1.852E+0	3.474E+0
-1.622E-1	1.856E+0	3.452E+0
-1.638E-1	1.959E+0	3.494E+0
-1.589E-1	1.898E+0	3.517E+0
-1.622E-1	1.872E+0	3.458E+0
-1.622E-1	1.898E+0	3.461E+0
-1.605E-1	1.872E+0	3.465E+0
-1.573E-1	1.869E+0	3.481E+0
-1.589E-1	1.856E+0	3.478E+0
-1.605E-1	1.872E+0	3.439E+0
-1.589E-1	1.924E+0	3.435E+0
-1.573E-1	1.917E+0	3.468E+0
-1.605E-1	1.878E+0	3.432E+0
-1.622E-1	1.888E+0	3.474E+0
-1.589E-1	1.875E+0	3.445E+0
-1.573E-1	1.927E+0	3.396E+0
-1.605E-1	1.888E+0	3.468E+0
-1.622E-1	1.888E+0	3.364E+0
-1.589E-1	1.911E+0	3.491E+0
-1.557E-1	1.885E+0	3.435E+0
-1.573E-1	1.869E+0	3.455E+0
-1.605E-1	1.882E+0	3.442E+0
-1.589E-1	1.898E+0	3.422E+0
-1.589E-1	1.891E+0	3.419E+0
-1.589E-1	1.882E+0	3.426E+0
-1.589E-1	1.885E+0	3.458E+0
-1.589E-1	1.946E+0	3.487E+0
-1.573E-1	1.882E+0	3.465E+0
-1.605E-1	1.862E+0	3.455E+0
-1.622E-1	1.878E+0	3.403E+0
-1.605E-1	1.862E+0	3.491E+0
-1.589E-1	1.898E+0	3.461E+0
-1.622E-1	1.869E+0	3.500E+0
-1.638E-1	1.826E+0	3.474E+0
-1.605E-1	1.839E+0	3.478E+0
-1.605E-1	1.875E+0	3.455E+0
-1.589E-1	1.920E+0	3.468E+0
-1.605E-1	1.927E+0	3.487E+0
-1.589E-1	1.882E+0	3.426E+0
-1.589E-1	1.927E+0	3.442E+0
-1.589E-1	1.933E+0	3.487E+0
-1.638E-1	1.888E+0	3.478E+0
-1.589E-1	1.898E+0	3.484E+0
-1.573E-1	1.895E+0	3.468E+0
-1.622E-1	1.872E+0	3.445E+0
-1.622E-1	1.891E+0	3.439E+0
-1.605E-1	1.878E+0	3.409E+0
-1.589E-1	1.901E+0	3.354E+0
-1.605E-1	1.891E+0	3.478E+0
-1.638E-1	1.933E+0	3.484E+0
-1.589E-1	1.856E+0	3.461E+0
-1.605E-1	1.904E+0	3.419E+0
-1.589E-1	1.875E+0	3.471E+0
-1.638E-1	1.836E+0	3.481E+0
-1.605E-1	1.933E+0	3.455E+0
-1.605E-1	1.875E+0	3.419E+0
-1.605E-1	1.878E+0	3.455E+0
-1.654E-1	1.933E+0	3.481E+0
-1.605E-1	1.937E+0	3.487E+0
-1.605E-1	1.862E+0	3.452E+0
-1.589E-1	1.891E+0	3.465E+0
-1.622E-1	1.930E+0	3.400E+0
-1.605E-1	1.888E+0	3.422E+0
-1.557E-1	1.901E+0	3.396E+0
-1.589E-1	1.920E+0	3.465E+0
-1.622E-1	1.888E+0	3.484E+0
-1.605E-1	1.904E+0	3.497E+0
-1.573E-1	1.927E+0	3.481E+0
-1.605E-1	1.839E+0	3.396E+0
-1.622E-1	1.885E+0	3.384E+0
-1.573E-1	1.833E+0	3.497E+0
-1.589E-1	1.901E+0	3.458E+0
-1.573E-1	1.865E+0	3.419E+0
-1.638E-1	1.888E+0	3.487E+0
-1.605E-1	1.898E+0	3.452E+0
-1.573E-1	1.872E+0	3.500E+0
-1.573E-1	1.878E+0	3.487E+0
-1.638E-1	1.898E+0	3.497E+0
-1.622E-1	1.888E+0	3.442E+0
-1.573E-1	1.888E+0	3.439E+0
-1.589E-1	1.898E+0	3.481E+0
-1.622E-1	1.904E+0	3.406E+0
-1.589E-1	1.898E+0	3.426E+0
-1.573E-1	1.856E+0	3.426E+0
-1.573E-1	1.875E+0	3.426E+0
-1.638E-1	1.872E+0	3.507E+0
-1.605E-1	1.911E+0	3.419E+0
-1.573E-1	1.872E+0	3.497E+0
-1.605E-1	1.911E+0	3.361E+0
-1.622E-1	1.878E+0	3.494E+0
-1.638E-1	1.908E+0	3.458E+0
-1.573E-1	1.933E+0	3.461E+0
-1.622E-1	1.901E+0	3.465E+0
-1.654E-1	1.940E+0	3.448E+0
-1.589E-1	1.891E+0	3.474E+0
-1.589E-1	1.833E+0	3.481E+0
-1.622E-1	1.878E+0	3.419E+0
-1.622E-1	1.914E+0	3.448E+0
-1.605E-1	1.898E+0	3.455E+0
-1.573E-1	1.830E+0	3.484E+0
-1.622E-1	1.927E+0	3.406E+0
-1.622E-1	1.933E+0	3.452E+0
-1.622E-1	1.904E+0	3.458E+0
-1.557E-1	1.882E+0	3.429E+0
-1.557E-1	1.940E+0	3.439E+0
-1.622E-1	1.859E+0	3.380E+0
-1.622E-1	1.856E+0	3.523E+0
-1.573E-1	1.836E+0	3.384E+0
-1.622E-1	1.865E+0	3.400E+0
-1.622E-1	1.852E+0	3.497E+0
-1.622E-1	1.901E+0	3.461E+0
-1.573E-1	1.856E+0	3.448E+0
-1.605E-1	1.895E+0	3.452E+0
-1.622E-1	1.852E+0	3.474E+0
-1.605E-1	1.875E+0	3.549E+0
-1.573E-1	1.878E+0	3.461E+0
-1.589E-1	1.865E+0	3.409E+0
-1.622E-1	1.888E+0	3.413E+0
-1.605E-1	1.908E+0	3.517E+0
-1.589E-1	1.927E+0	3.341E+0
-1.589E-1	1.891E+0	3.474E+0
-1.654E-1	1.878E+0	3.435E+0
-1.622E-1	1.869E+0	3.429E+0
-1.573E-1	1.898E+0	3.523E+0
-1.605E-1	1.943E+0	3.455E+0
-1.622E-1	1.901E+0	3.435E+0
-1.622E-1	1.917E+0	3.533E+0
-1.573E-1	1.839E+0	3.474E+0
-1.605E-1	1.878E+0	3.458E+0
-1.638E-1	1.908E+0	3.465E+0
-1.605E-1	1.904E+0	3.481E+0
-1.605E-1	1.882E+0	3.442E+0
-1.638E-1	1.901E+0	3.484E+0
-1.622E-1	1.911E+0	3.432E+0
-1.605E-1	1.895E+0	3.471E+0
-1.589E-1	1.933E+0	3.442E+0
-1.589E-1	1.882E+0	3.413E+0
-1.638E-1	1.901E+0	3.429E+0
-1.622E-1	1.882E+0	3.448E+0
-1.573E-1	1.830E+0	3.471E+0
-1.573E-1	1.911E+0	3.465E+0
-1.670E-1	1.937E+0	3.455E+0
-1.589E-1	1.920E+0	3.452E+0
-1.589E-1	1.904E+0	3.458E+0
-1.573E-1	1.839E+0	3.400E+0
-1.638E-1	1.901E+0	3.458E+0
-1.605E-1	1.885E+0	3.465E+0
-1.589E-1	1.843E+0	3.448E+0
-1.605E-1	1.781E+0	3.384E+0
-1.622E-1	1.908E+0	3.448E+0
-1.605E-1	1.917E+0	3.471E+0
-1.589E-1	1.878E+0	3.422E+0
-1.622E-1	1.888E+0	3.426E+0
-1.605E-1	1.885E+0	3.458E+0
-1.605E-1	1.885E+0	3.513E+0
-1.589E-1	1.843E+0	3.455E+0
-1.622E-1	1.891E+0	3.435E+0
-1.638E-1	1.875E+0	3.539E+0
-1.589E-1	1.839E+0	3.455E+0
-1.573E-1	1.856E+0	3.448E+0
-1.589E-1	1.914E+0	3.484E+0
-1.654E-1	1.891E+0	3.452E+0
-1.605E-1	1.856E+0	3.494E+0
-1.589E-1	1.856E+0	3.468E+0
-1.622E-1	1.882E+0	3.491E+0
-1.622E-1	1.862E+0	3.497E+0
-1.589E-1	1.895E+0	3.387E+0
-1.589E-1	1.875E+0	3.484E+0
-1.573E-1	1.885E+0	3.448E+0
-1.638E-1	1.908E+0	3.497E+0
-1.605E-1	1.869E+0	3.471E+0
-1.573E-1	1.901E+0	3.487E+0
-1.622E-1	1.859E+0	3.435E+0
-1.622E-1	1.878E+0	3.494E+0
-1.605E-1	1.839E+0	3.442E+0
-1.573E-1	1.888E+0	3.452E+0
-1.589E-1	1.872E+0	3.465E+0
-1.638E-1	1.920E+0	3.491E+0
-1.573E-1	1.959E+0	3.494E+0
-1.589E-1	1.920E+0	3.406E+0
-1.573E-1	1.875E+0	3.491E+0
-1.622E-1	1.830E+0	3.445E+0
-1.638E-1	1.901E+0	3.426E+0
-1.589E-1	1.875E+0	3.478E+0
-1.622E-1	1.878E+0	3.523E+0
-1.622E-1	1.872E+0	3.442E+0
-1.638E-1	1.901E+0	3.455E+0
-1.589E-1	1.882E+0	3.520E+0
-1.622E-1	1.859E+0	3.539E+0
-1.622E-1	1.882E+0	3.413E+0
-1.638E-1	1.836E+0	3.461E+0
-1.573E-1	1.901E+0	3.406E+0
-1.573E-1	1.869E+0	3.471E+0
-1.654E-1	1.940E+0	3.442E+0
-1.638E-1	1.859E+0	3.465E+0
-1.589E-1	1.943E+0	3.481E+0
-1.605E-1	1.924E+0	3.371E+0
-1.638E-1	1.911E+0	3.497E+0
-1.622E-1	1.878E+0	3.458E+0
-1.573E-1	1.891E+0	3.468E+0
-1.622E-1	1.930E+0	3.426E+0
-1.622E-1	1.976E+0	3.500E+0
-1.589E-1	1.920E+0	3.471E+0
-1.573E-1	1.872E+0	3.409E+0
-1.605E-1	1.937E+0	3.429E+0
-1.638E-1	1.898E+0	3.474E+0
-1.605E-1	1.856E+0	3.406E+0
-1.605E-1	1.933E+0	3.520E+0
-1.605E-1	1.859E+0	3.484E+0
-1.622E-1	1.856E+0	3.458E+0
-1.589E-1	1.904E+0	3.465E+0
-1.573E-1	1.927E+0	3.468E+0
-1.573E-1	1.901E+0	3.507E+0
-1.638E-1	1.920E+0	3.429E+0
-1.622E-1	1.927E+0	3.465E+0
-1.589E-1	1.888E+0	3.484E+0
-1.605E-1	1.865E+0	3.455E+0
-1.622E-1	1.846E+0	3.474E+0
-1.638E-1	1.888E+0	3.448E+0
-1.573E-1	1.927E+0	3.416E+0
-1.622E-1	1.911E+0	3.445E+0
-1.622E-1	1.872E+0	3.513E+0
-1.622E-1	1.953E+0	3.494E+0
-1.605E-1	1.914E+0	3.468E+0
-1.605E-1	1.839E+0	3.510E+0
-1.622E-1	1.862E+0	3.510E+0
-1.622E-1	1.933E+0	3.494E+0
-1.589E-1	1.966E+0	3.406E+0
-1.605E-1	1.856E+0	3.494E+0
-1.622E-1	1.878E+0	3.461E+0
-1.605E-1	1.872E+0	3.452E+0
-1.589E-1	1.885E+0	3.491E+0
-1.605E-1	1.908E+0	3.471E+0
-1.622E-1	1.904E+0	3.487E+0
-1.605E-1	1.920E+0	3.504E+0
-1.573E-1	1.878E+0	3.380E+0
-1.605E-1	1.862E+0	3.461E+0
-1.622E-1	1.930E+0	3.452E+0
-1.589E-1	1.914E+0	3.442E+0
-1.589E-1	1.869E+0	3.461E+0
-1.589E-1	1.943E+0	3.439E+0
-1.638E-1	1.891E+0	3.539E+0
-1.622E-1	1.882E+0	3.396E+0
-1.573E-1	1.862E+0	3.478E+0
-1.573E-1	1.888E+0	3.429E+0
-1.638E-1	1.904E+0	3.396E+0
-1.622E-1	1.895E+0	3.422E+0
-1.605E-1	1.869E+0	3.523E+0
-1.589E-1	1.869E+0	3.432E+0
-1.605E-1	1.898E+0	3.409E+0
-1.638E-1	1.888E+0	3.452E+0
-1.605E-1	1.839E+0	3.494E+0
-1.622E-1	1.901E+0	3.523E+0
-1.670E-1	1.917E+0	3.448E+0
-1.622E-1	1.885E+0	3.445E+0
-1.589E-1	1.904E+0	3.497E+0
-1.622E-1	1.869E+0	3.533E+0
-1.622E-1	1.865E+0	3.439E+0
-1.605E-1	1.972E+0	3.468E+0
-1.589E-1	1.901E+0	3.478E+0
-1.622E-1	1.904E+0	3.465E+0
-1.622E-1	1.852E+0	3.461E+0
-1.622E-1	1.940E+0	3.432E+0
-1.605E-1	1.882E+0	3.445E+0
-1.605E-1	1.898E+0	3.494E+0
-1.622E-1	1.901E+0	3.500E+0
-1.622E-1	1.901E+0	3.474E+0
-1.589E-1	1.869E+0	3.500E+0
-1.573E-1	1.846E+0	3.452E+0
-1.638E-1	1.869E+0	3.406E+0
-1.638E-1	1.843E+0	3.426E+0
-1.573E-1	1.904E+0	3.458E+0
-1.605E-1	1.904E+0	3.529E+0
-1.605E-1	1.911E+0	3.435E+0
-1.670E-1	1.856E+0	3.523E+0
-1.573E-1	1.865E+0	3.500E+0
-1.605E-1	1.878E+0	3.416E+0
-1.638E-1	1.787E+0	3.422E+0
-1.622E-1	1.895E+0	3.458E+0
-1.589E-1	1.943E+0	3.494E+0
-1.605E-1	1.875E+0	3.406E+0
-1.605E-1	1.898E+0	3.481E+0
-1.605E-1	1.878E+0	3.432E+0
-1.573E-1	1.869E+0	3.429E+0
-1.589E-1	1.852E+0	3.432E+0
-1.622E-1	1.917E+0	3.539E+0
-1.638E-1	1.849E+0	3.468E+0
-1.589E-1	1.914E+0	3.435E+0
-1.589E-1	1.940E+0	3.474E+0
-1.654E-1	1.901E+0	3.442E+0
-1.622E-1	1.927E+0	3.494E+0
-1.589E-1	1.901E+0	3.445E+0
-1.589E-1	1.898E+0	3.461E+0
-1.638E-1	1.885E+0	3.481E+0
-1.638E-1	1.917E+0	3.478E+0
-1.605E-1	1.875E+0	3.455E+0
-1.573E-1	1.930E+0	3.474E+0
-1.654E-1	1.843E+0	3.422E+0
-1.638E-1	1.914E+0	3.445E+0
-1.589E-1	1.885E+0	3.455E+0
-1.589E-1	1.878E+0	3.487E+0
-1.638E-1	1.911E+0	3.455E+0
-1.654E-1	1.888E+0	3.474E+0
-1.605E-1	1.888E+0	3.442E+0
-1.589E-1	1.920E+0	3.416E+0
-1.638E-1	1.885E+0	3.393E+0
[truncated: 93,965 more rows]
