# Supplementary material for: Improved ANAP incorporation and VCF analysis reveal details of P2X7 current facilitation and a limited conformational interplay between ATP binding and the intracellular ballast domain
Source: eLife. 2023 Jan 4;12:e82479. doi: 10.7554/eLife.82479 (PMC9859053; doi:10.7554/eLife.82479)
Supplement: Figure 3—figure supplement 2—source data 1. [file elife-82479-fig3-figsupp2-data1.zip › Figure-3_figure-supplement-2_source-data-1/F11_ANAP_MM_h25#30.csv]

-3.649E-1	3.419E+0	8.282E+0
-3.665E-1	3.461E+0	8.369E+0
-3.600E-1	3.510E+0	8.353E+0
-3.600E-1	3.442E+0	8.207E+0
-3.617E-1	3.387E+0	8.279E+0
-3.665E-1	3.494E+0	8.337E+0
-3.649E-1	3.432E+0	8.275E+0
-3.600E-1	3.445E+0	8.210E+0
-3.617E-1	3.484E+0	8.314E+0
-3.649E-1	3.526E+0	8.279E+0
-3.617E-1	3.465E+0	8.243E+0
-3.568E-1	3.367E+0	8.321E+0
-3.633E-1	3.416E+0	8.366E+0
-3.649E-1	3.455E+0	8.412E+0
-3.649E-1	3.442E+0	8.292E+0
-3.633E-1	3.371E+0	8.262E+0
-3.633E-1	3.497E+0	8.347E+0
-3.665E-1	3.426E+0	8.279E+0
-3.665E-1	3.426E+0	8.207E+0
-3.617E-1	3.422E+0	8.295E+0
-3.617E-1	3.497E+0	8.275E+0
-3.617E-1	3.432E+0	8.324E+0
-3.600E-1	3.481E+0	8.253E+0
-3.600E-1	3.426E+0	8.321E+0
-3.617E-1	3.426E+0	8.363E+0
-3.649E-1	3.471E+0	8.259E+0
-3.665E-1	3.429E+0	8.288E+0
-3.600E-1	3.348E+0	8.217E+0
-3.633E-1	3.387E+0	8.298E+0
-3.665E-1	3.396E+0	8.233E+0
-3.600E-1	3.517E+0	8.279E+0
-3.617E-1	3.429E+0	8.321E+0
-3.600E-1	3.396E+0	8.369E+0
-3.633E-1	3.364E+0	8.340E+0
-3.584E-1	3.494E+0	8.262E+0
-3.600E-1	3.494E+0	8.347E+0
-3.633E-1	3.439E+0	8.269E+0
-3.649E-1	3.413E+0	8.292E+0
-3.633E-1	3.422E+0	8.334E+0
-3.600E-1	3.474E+0	8.382E+0
-3.617E-1	3.429E+0	8.204E+0
-3.617E-1	3.380E+0	8.288E+0
-3.617E-1	3.384E+0	8.272E+0
-3.600E-1	3.432E+0	8.360E+0
-3.633E-1	3.474E+0	8.415E+0
-3.649E-1	3.380E+0	8.266E+0
-3.617E-1	3.442E+0	8.360E+0
-3.600E-1	3.445E+0	8.292E+0
-3.633E-1	3.416E+0	8.343E+0
-3.649E-1	3.400E+0	8.269E+0
-3.633E-1	3.458E+0	8.308E+0
-3.600E-1	3.364E+0	8.379E+0
-3.633E-1	3.406E+0	8.288E+0
-3.633E-1	3.562E+0	8.305E+0
-3.633E-1	3.455E+0	8.431E+0
-3.584E-1	3.371E+0	8.441E+0
-3.600E-1	3.432E+0	8.301E+0
-3.633E-1	3.461E+0	8.246E+0
-3.617E-1	3.445E+0	8.421E+0
-3.600E-1	3.484E+0	8.314E+0
-3.617E-1	3.458E+0	8.301E+0
-3.649E-1	3.491E+0	8.340E+0
-3.617E-1	3.448E+0	8.376E+0
-3.617E-1	3.442E+0	8.363E+0
-3.617E-1	3.419E+0	8.259E+0
-3.617E-1	3.413E+0	8.305E+0
-3.617E-1	3.510E+0	8.272E+0
-3.584E-1	3.413E+0	8.408E+0
-3.633E-1	3.526E+0	8.262E+0
-3.649E-1	3.432E+0	8.275E+0
-3.617E-1	3.517E+0	8.240E+0
-3.617E-1	3.458E+0	8.133E+0
-3.617E-1	3.497E+0	8.350E+0
-3.698E-1	3.409E+0	8.343E+0
-3.617E-1	3.400E+0	8.259E+0
-3.633E-1	3.377E+0	8.331E+0
-3.633E-1	3.465E+0	8.279E+0
-3.633E-1	3.458E+0	8.217E+0
-3.600E-1	3.409E+0	8.305E+0
-3.584E-1	3.526E+0	8.236E+0
-3.600E-1	3.435E+0	8.301E+0
-3.633E-1	3.377E+0	8.223E+0
-3.633E-1	3.416E+0	8.249E+0
-3.600E-1	3.442E+0	8.301E+0
-3.633E-1	3.546E+0	8.285E+0
-3.633E-1	3.491E+0	8.292E+0
-3.617E-1	3.526E+0	8.369E+0
-3.617E-1	3.484E+0	8.369E+0
-3.617E-1	3.409E+0	8.402E+0
-3.617E-1	3.426E+0	8.298E+0
-3.617E-1	3.406E+0	8.308E+0
-3.600E-1	3.406E+0	8.246E+0
-3.600E-1	3.426E+0	8.373E+0
-3.633E-1	3.419E+0	8.327E+0
-3.600E-1	3.439E+0	8.249E+0
-3.600E-1	3.406E+0	8.292E+0
-3.584E-1	3.416E+0	8.334E+0
-3.617E-1	3.471E+0	8.269E+0
-3.600E-1	3.422E+0	8.379E+0
-3.617E-1	3.435E+0	8.314E+0
-3.617E-1	3.419E+0	8.327E+0
-3.633E-1	3.458E+0	8.253E+0
-3.617E-1	3.500E+0	8.262E+0
-3.617E-1	3.468E+0	8.272E+0
-3.617E-1	3.409E+0	8.272E+0
-3.617E-1	3.435E+0	8.269E+0
-3.633E-1	3.377E+0	8.146E+0
-3.600E-1	3.419E+0	8.272E+0
-3.600E-1	3.429E+0	8.266E+0
-3.633E-1	3.448E+0	8.298E+0
-3.633E-1	3.461E+0	8.275E+0
-3.584E-1	3.445E+0	8.285E+0
-3.633E-1	3.396E+0	8.301E+0
-3.617E-1	3.458E+0	8.233E+0
-3.584E-1	3.474E+0	8.285E+0
-3.568E-1	3.529E+0	8.217E+0
-3.633E-1	3.409E+0	8.382E+0
-3.633E-1	3.400E+0	8.334E+0
-3.617E-1	3.435E+0	8.266E+0
-3.600E-1	3.455E+0	8.295E+0
-3.600E-1	3.348E+0	8.172E+0
-3.633E-1	3.500E+0	8.210E+0
-3.600E-1	3.422E+0	8.360E+0
-3.617E-1	3.481E+0	8.275E+0
-3.617E-1	3.419E+0	8.360E+0
-3.649E-1	3.406E+0	8.236E+0
-3.617E-1	3.461E+0	8.292E+0
-3.584E-1	3.497E+0	8.379E+0
-3.584E-1	3.435E+0	8.246E+0
-3.649E-1	3.439E+0	8.434E+0
-3.617E-1	3.455E+0	8.301E+0
-3.584E-1	3.358E+0	8.324E+0
-3.617E-1	3.416E+0	8.331E+0
-3.649E-1	3.455E+0	8.389E+0
-3.633E-1	3.465E+0	8.243E+0
-3.600E-1	3.517E+0	8.418E+0
-3.617E-1	3.468E+0	8.324E+0
-3.617E-1	3.510E+0	8.262E+0
-3.600E-1	3.361E+0	8.369E+0
-3.584E-1	3.510E+0	8.356E+0
-3.584E-1	3.455E+0	8.369E+0
-3.617E-1	3.319E+0	8.314E+0
-3.600E-1	3.458E+0	8.451E+0
-3.584E-1	3.484E+0	8.243E+0
-3.617E-1	3.491E+0	8.324E+0
-3.633E-1	3.468E+0	8.444E+0
-3.633E-1	3.533E+0	8.223E+0
-3.617E-1	3.520E+0	8.321E+0
-3.617E-1	3.367E+0	8.311E+0
-3.617E-1	3.497E+0	8.275E+0
-3.600E-1	3.400E+0	8.311E+0
-3.568E-1	3.487E+0	8.181E+0
-3.617E-1	3.465E+0	8.295E+0
-3.633E-1	3.478E+0	8.389E+0
-3.600E-1	3.455E+0	8.382E+0
-3.584E-1	3.461E+0	8.386E+0
-3.617E-1	3.461E+0	8.334E+0
-3.617E-1	3.465E+0	8.285E+0
-3.600E-1	3.406E+0	8.360E+0
-3.600E-1	3.497E+0	8.324E+0
-3.600E-1	3.442E+0	8.318E+0
-3.617E-1	3.468E+0	8.369E+0
-3.633E-1	3.442E+0	8.311E+0
-3.600E-1	3.468E+0	8.347E+0
-3.584E-1	3.471E+0	8.308E+0
-3.617E-1	3.507E+0	8.292E+0
-3.600E-1	3.452E+0	8.324E+0
-3.584E-1	3.471E+0	8.428E+0
-3.617E-1	3.471E+0	8.334E+0
-3.633E-1	3.403E+0	8.298E+0
-3.584E-1	3.426E+0	8.356E+0
-3.584E-1	3.468E+0	8.308E+0
-3.600E-1	3.396E+0	8.295E+0
-3.649E-1	3.465E+0	8.337E+0
-3.633E-1	3.422E+0	8.434E+0
-3.617E-1	3.461E+0	8.308E+0
-3.633E-1	3.526E+0	8.334E+0
-3.633E-1	3.422E+0	8.402E+0
-3.617E-1	3.413E+0	8.243E+0
-3.584E-1	3.474E+0	8.298E+0
-3.600E-1	3.413E+0	8.223E+0
-3.633E-1	3.458E+0	8.386E+0
-3.600E-1	3.442E+0	8.392E+0
-3.617E-1	3.513E+0	8.207E+0
-3.617E-1	3.448E+0	8.337E+0
-3.633E-1	3.497E+0	8.292E+0
-3.617E-1	3.448E+0	8.373E+0
-3.617E-1	3.442E+0	8.324E+0
-3.600E-1	3.452E+0	8.389E+0
-3.633E-1	3.539E+0	8.311E+0
-3.617E-1	3.426E+0	8.353E+0
-3.617E-1	3.468E+0	8.305E+0
-3.617E-1	3.552E+0	8.266E+0
-3.633E-1	3.445E+0	8.425E+0
-3.600E-1	3.374E+0	8.233E+0
-3.600E-1	3.442E+0	8.528E+0
-3.617E-1	3.390E+0	8.269E+0
-3.633E-1	3.416E+0	8.227E+0
-3.633E-1	3.478E+0	8.262E+0
-3.568E-1	3.390E+0	8.272E+0
-3.600E-1	3.481E+0	8.259E+0
-3.649E-1	3.491E+0	8.331E+0
-3.617E-1	3.468E+0	8.266E+0
-3.584E-1	3.471E+0	8.243E+0
-3.600E-1	3.455E+0	8.318E+0
-3.633E-1	3.494E+0	8.256E+0
-3.617E-1	3.458E+0	8.279E+0
-3.617E-1	3.390E+0	8.210E+0
-3.600E-1	3.390E+0	8.318E+0
-3.600E-1	3.533E+0	8.321E+0
-3.600E-1	3.403E+0	8.275E+0
-3.600E-1	3.435E+0	8.369E+0
-3.584E-1	3.445E+0	8.188E+0
-3.633E-1	3.507E+0	8.236E+0
-3.617E-1	3.484E+0	8.285E+0
-3.600E-1	3.416E+0	8.159E+0
-3.600E-1	3.393E+0	8.353E+0
-3.649E-1	3.455E+0	8.272E+0
-3.617E-1	3.429E+0	8.220E+0
-3.584E-1	3.448E+0	8.392E+0
-3.568E-1	3.426E+0	8.230E+0
-3.617E-1	3.435E+0	8.266E+0
-3.600E-1	3.435E+0	8.262E+0
-3.617E-1	3.471E+0	8.240E+0
-3.600E-1	3.409E+0	8.360E+0
-3.617E-1	3.504E+0	8.285E+0
-3.584E-1	3.471E+0	8.340E+0
-3.617E-1	3.435E+0	8.350E+0
-3.600E-1	3.396E+0	8.318E+0
-3.633E-1	3.468E+0	8.295E+0
-3.600E-1	3.465E+0	8.350E+0
-3.584E-1	3.419E+0	8.201E+0
-3.552E-1	3.396E+0	8.369E+0
-3.633E-1	3.494E+0	8.275E+0
-3.617E-1	3.439E+0	8.223E+0
-3.617E-1	3.504E+0	8.395E+0
-3.617E-1	3.387E+0	8.356E+0
-3.633E-1	3.484E+0	8.292E+0
-3.584E-1	3.491E+0	8.334E+0
-3.584E-1	3.491E+0	8.178E+0
-3.600E-1	3.409E+0	8.217E+0
-3.617E-1	3.426E+0	8.214E+0
-3.600E-1	3.474E+0	8.324E+0
-3.568E-1	3.374E+0	8.282E+0
-3.617E-1	3.520E+0	8.408E+0
-3.633E-1	3.439E+0	8.220E+0
-3.600E-1	3.533E+0	8.236E+0
-3.600E-1	3.422E+0	8.272E+0
-3.600E-1	3.481E+0	8.295E+0
-3.633E-1	3.435E+0	8.269E+0
-3.600E-1	3.416E+0	8.282E+0
-3.584E-1	3.468E+0	8.210E+0
-3.617E-1	3.419E+0	8.360E+0
-3.600E-1	3.478E+0	8.301E+0
-3.600E-1	3.497E+0	8.314E+0
-3.568E-1	3.471E+0	8.240E+0
-3.600E-1	3.432E+0	8.301E+0
-3.649E-1	3.400E+0	8.301E+0
-3.649E-1	3.396E+0	8.318E+0
-3.584E-1	3.458E+0	8.418E+0
-3.584E-1	3.439E+0	8.198E+0
-3.617E-1	3.458E+0	8.343E+0
-3.617E-1	3.409E+0	8.295E+0
-3.552E-1	3.416E+0	8.266E+0
-3.633E-1	3.384E+0	8.227E+0
-3.633E-1	3.520E+0	8.172E+0
-3.617E-1	3.432E+0	8.389E+0
-3.568E-1	3.481E+0	8.210E+0
-3.600E-1	3.384E+0	8.279E+0
-3.600E-1	3.345E+0	8.421E+0
-3.600E-1	3.517E+0	8.376E+0
-3.568E-1	3.461E+0	8.353E+0
-3.584E-1	3.471E+0	8.217E+0
-3.649E-1	3.461E+0	8.360E+0
-3.584E-1	3.455E+0	8.347E+0
-3.552E-1	3.458E+0	8.285E+0
-3.600E-1	3.458E+0	8.240E+0
-3.617E-1	3.484E+0	8.308E+0
-3.600E-1	3.549E+0	8.343E+0
-3.584E-1	3.442E+0	8.373E+0
-3.600E-1	3.517E+0	8.288E+0
-3.617E-1	3.474E+0	8.236E+0
-3.600E-1	3.426E+0	8.305E+0
-3.633E-1	3.435E+0	8.262E+0
-3.600E-1	3.426E+0	8.314E+0
-3.617E-1	3.439E+0	8.360E+0
-3.617E-1	3.468E+0	8.428E+0
-3.584E-1	3.396E+0	8.305E+0
-3.617E-1	3.419E+0	8.389E+0
-3.617E-1	3.445E+0	8.334E+0
-3.584E-1	3.452E+0	8.334E+0
-3.568E-1	3.468E+0	8.324E+0
-3.600E-1	3.439E+0	8.301E+0
-3.600E-1	3.500E+0	8.256E+0
-3.600E-1	3.474E+0	8.369E+0
-3.584E-1	3.474E+0	8.331E+0
-3.584E-1	3.400E+0	8.386E+0
-3.649E-1	3.419E+0	8.418E+0
-3.584E-1	3.422E+0	8.256E+0
-3.568E-1	3.468E+0	8.327E+0
-3.617E-1	3.478E+0	8.282E+0
-3.617E-1	3.445E+0	8.331E+0
-3.617E-1	3.445E+0	8.298E+0
-3.600E-1	3.448E+0	8.402E+0
-3.584E-1	3.432E+0	8.421E+0
-3.617E-1	3.390E+0	8.337E+0
-3.584E-1	3.448E+0	8.331E+0
-3.568E-1	3.452E+0	8.185E+0
-3.600E-1	3.520E+0	8.246E+0
-3.617E-1	3.393E+0	8.343E+0
-3.617E-1	3.533E+0	8.279E+0
-3.584E-1	3.442E+0	8.282E+0
-3.600E-1	3.426E+0	8.386E+0
-3.600E-1	3.400E+0	8.253E+0
-3.600E-1	3.426E+0	8.350E+0
-3.584E-1	3.413E+0	8.246E+0
-3.584E-1	3.484E+0	8.279E+0
-3.617E-1	3.461E+0	8.305E+0
-3.600E-1	3.500E+0	8.256E+0
-3.584E-1	3.413E+0	8.314E+0
-3.584E-1	3.403E+0	8.217E+0
-3.600E-1	3.448E+0	8.266E+0
-3.600E-1	3.452E+0	8.395E+0
-3.568E-1	3.455E+0	8.318E+0
-3.568E-1	3.452E+0	8.350E+0
-3.617E-1	3.474E+0	8.327E+0
-3.617E-1	3.419E+0	8.305E+0
-3.584E-1	3.429E+0	8.246E+0
-3.568E-1	3.497E+0	8.288E+0
-3.617E-1	3.474E+0	8.392E+0
-3.617E-1	3.458E+0	8.301E+0
-3.584E-1	3.400E+0	8.415E+0
-3.600E-1	3.413E+0	8.246E+0
-3.617E-1	3.487E+0	8.282E+0
-3.600E-1	3.465E+0	8.259E+0
-3.552E-1	3.474E+0	8.392E+0
-3.617E-1	3.539E+0	8.243E+0
-3.633E-1	3.500E+0	8.308E+0
-3.600E-1	3.400E+0	8.243E+0
-3.600E-1	3.497E+0	8.272E+0
-3.584E-1	3.409E+0	8.343E+0
-3.633E-1	3.526E+0	8.421E+0
-3.617E-1	3.497E+0	8.353E+0
-3.584E-1	3.481E+0	8.288E+0
-3.600E-1	3.435E+0	8.415E+0
-3.584E-1	3.461E+0	8.343E+0
-3.584E-1	3.426E+0	8.382E+0
-3.568E-1	3.555E+0	8.382E+0
-3.552E-1	3.510E+0	8.308E+0
-3.600E-1	3.393E+0	8.308E+0
-3.584E-1	3.422E+0	8.217E+0
-3.584E-1	3.429E+0	8.220E+0
-3.600E-1	3.442E+0	8.386E+0
-3.617E-1	3.484E+0	8.379E+0
-3.584E-1	3.409E+0	8.172E+0
-3.584E-1	3.455E+0	8.275E+0
-3.584E-1	3.455E+0	8.314E+0
-3.600E-1	3.474E+0	8.327E+0
-3.584E-1	3.481E+0	8.318E+0
-3.600E-1	3.409E+0	8.272E+0
-3.552E-1	3.481E+0	8.279E+0
-3.617E-1	3.455E+0	8.337E+0
-3.633E-1	3.526E+0	8.262E+0
-3.552E-1	3.403E+0	8.350E+0
-3.568E-1	3.491E+0	8.308E+0
-3.633E-1	3.484E+0	8.324E+0
-3.568E-1	3.484E+0	8.412E+0
-3.584E-1	3.487E+0	8.308E+0
-3.584E-1	3.406E+0	8.347E+0
-3.617E-1	3.445E+0	8.331E+0
-3.600E-1	3.452E+0	8.331E+0
-3.584E-1	3.478E+0	8.392E+0
-3.584E-1	3.429E+0	8.217E+0
-3.633E-1	3.435E+0	8.249E+0
-3.600E-1	3.484E+0	8.327E+0
-3.600E-1	3.500E+0	8.262E+0
-3.584E-1	3.465E+0	8.282E+0
-3.617E-1	3.513E+0	8.292E+0
-3.617E-1	3.481E+0	8.201E+0
-3.552E-1	3.354E+0	8.337E+0
-3.600E-1	3.461E+0	8.311E+0
-3.584E-1	3.536E+0	8.308E+0
-3.584E-1	3.442E+0	8.331E+0
-3.568E-1	3.471E+0	8.499E+0
-3.584E-1	3.471E+0	8.360E+0
-3.617E-1	3.429E+0	8.321E+0
-3.584E-1	3.507E+0	8.272E+0
-3.568E-1	3.426E+0	8.347E+0
-3.584E-1	3.448E+0	8.253E+0
-3.600E-1	3.416E+0	8.327E+0
-3.600E-1	3.413E+0	8.340E+0
-3.584E-1	3.435E+0	8.337E+0
-3.617E-1	3.406E+0	8.292E+0
-3.633E-1	3.426E+0	8.376E+0
-3.584E-1	3.416E+0	8.402E+0
-3.568E-1	3.491E+0	8.285E+0
-3.600E-1	3.452E+0	8.288E+0
-3.617E-1	3.468E+0	8.340E+0
-3.617E-1	3.465E+0	8.356E+0
-3.568E-1	3.448E+0	8.347E+0
-3.600E-1	3.413E+0	8.321E+0
-3.665E-1	3.439E+0	8.217E+0
-3.584E-1	3.448E+0	8.295E+0
-3.552E-1	3.409E+0	8.353E+0
-3.584E-1	3.455E+0	8.301E+0
-3.633E-1	3.487E+0	8.311E+0
-3.600E-1	3.448E+0	8.275E+0
-3.584E-1	3.504E+0	8.201E+0
-3.584E-1	3.419E+0	8.412E+0
-3.617E-1	3.445E+0	8.369E+0
-3.584E-1	3.432E+0	8.282E+0
-3.552E-1	3.439E+0	8.181E+0
-3.600E-1	3.448E+0	8.441E+0
-3.600E-1	3.435E+0	8.366E+0
-3.600E-1	3.409E+0	8.327E+0
-3.568E-1	3.435E+0	8.298E+0
-3.600E-1	3.396E+0	8.292E+0
-3.584E-1	3.478E+0	8.292E+0
-3.600E-1	3.419E+0	8.353E+0
-3.536E-1	3.471E+0	8.434E+0
-3.584E-1	3.409E+0	8.399E+0
-3.617E-1	3.429E+0	8.233E+0
-3.584E-1	3.478E+0	8.204E+0
-3.584E-1	3.471E+0	8.185E+0
-3.600E-1	3.419E+0	8.272E+0
-3.600E-1	3.413E+0	8.227E+0
-3.584E-1	3.517E+0	8.402E+0
-3.568E-1	3.504E+0	8.321E+0
-3.568E-1	3.432E+0	8.376E+0
-3.584E-1	3.533E+0	8.275E+0
-3.584E-1	3.455E+0	8.373E+0
-3.552E-1	3.445E+0	8.246E+0
-3.584E-1	3.406E+0	8.324E+0
-3.633E-1	3.439E+0	8.389E+0
-3.568E-1	3.442E+0	8.301E+0
-3.584E-1	3.403E+0	8.373E+0
-3.568E-1	3.465E+0	8.308E+0
-3.584E-1	3.465E+0	8.350E+0
-3.568E-1	3.426E+0	8.308E+0
-3.568E-1	3.390E+0	8.259E+0
-3.584E-1	3.445E+0	8.282E+0
-3.584E-1	3.452E+0	8.350E+0
-3.600E-1	3.484E+0	8.428E+0
-3.584E-1	3.448E+0	8.314E+0
-3.568E-1	3.380E+0	8.318E+0
-3.584E-1	3.458E+0	8.347E+0
-3.584E-1	3.458E+0	8.460E+0
-3.568E-1	3.419E+0	8.353E+0
-3.568E-1	3.487E+0	8.350E+0
-3.617E-1	3.461E+0	8.295E+0
-3.584E-1	3.406E+0	8.243E+0
-3.568E-1	3.422E+0	8.204E+0
-3.568E-1	3.465E+0	8.340E+0
-3.600E-1	3.409E+0	8.366E+0
-3.568E-1	3.445E+0	8.275E+0
-3.584E-1	3.497E+0	8.369E+0
-3.600E-1	3.458E+0	8.418E+0
-3.600E-1	3.497E+0	8.253E+0
-3.600E-1	3.484E+0	8.350E+0
-3.552E-1	3.526E+0	8.279E+0
-3.552E-1	3.491E+0	8.324E+0
-3.617E-1	3.409E+0	8.395E+0
-3.584E-1	3.406E+0	8.337E+0
-3.552E-1	3.471E+0	8.334E+0
-3.568E-1	3.461E+0	8.369E+0
-3.617E-1	3.390E+0	8.376E+0
-3.552E-1	3.455E+0	8.191E+0
-3.536E-1	3.458E+0	8.337E+0
-3.584E-1	3.426E+0	8.282E+0
-3.617E-1	3.546E+0	8.282E+0
-3.600E-1	3.465E+0	8.373E+0
-3.552E-1	3.448E+0	8.298E+0
-3.600E-1	3.406E+0	8.376E+0
-3.600E-1	3.452E+0	8.249E+0
-3.584E-1	3.435E+0	8.460E+0
-3.552E-1	3.419E+0	8.373E+0
-3.584E-1	3.435E+0	8.253E+0
-3.600E-1	3.487E+0	8.159E+0
-3.536E-1	3.471E+0	8.382E+0
-3.584E-1	3.533E+0	8.243E+0
-3.584E-1	3.468E+0	8.220E+0
-3.600E-1	3.377E+0	8.369E+0
-3.600E-1	3.523E+0	8.356E+0
-3.568E-1	3.439E+0	8.373E+0
-3.600E-1	3.384E+0	8.240E+0
-3.617E-1	3.439E+0	8.389E+0
-3.568E-1	3.455E+0	8.324E+0
-3.568E-1	3.452E+0	8.269E+0
-3.584E-1	3.445E+0	8.249E+0
-3.617E-1	3.426E+0	8.240E+0
-3.600E-1	3.439E+0	8.269E+0
-3.552E-1	3.426E+0	8.460E+0
-3.568E-1	3.458E+0	8.324E+0
-3.584E-1	3.435E+0	8.308E+0
-3.584E-1	3.442E+0	8.321E+0
-3.568E-1	3.442E+0	8.360E+0
-3.568E-1	3.484E+0	8.392E+0
-3.600E-1	3.432E+0	8.288E+0
-3.584E-1	3.461E+0	8.230E+0
-3.568E-1	3.406E+0	8.214E+0
-3.552E-1	3.406E+0	8.253E+0
-3.584E-1	3.439E+0	8.314E+0
-3.584E-1	3.429E+0	8.272E+0
-3.552E-1	3.426E+0	8.314E+0
-3.568E-1	3.481E+0	8.360E+0
-3.600E-1	3.390E+0	8.363E+0
-3.600E-1	3.474E+0	8.399E+0
-3.584E-1	3.432E+0	8.460E+0
-3.568E-1	3.487E+0	8.298E+0
-3.568E-1	3.419E+0	8.314E+0
-3.600E-1	3.487E+0	8.395E+0
-3.568E-1	3.445E+0	8.327E+0
-3.552E-1	3.465E+0	8.240E+0
-3.584E-1	3.409E+0	8.353E+0
-3.568E-1	3.481E+0	8.347E+0
-3.568E-1	3.461E+0	8.334E+0
-3.600E-1	3.426E+0	8.331E+0
-3.568E-1	3.500E+0	8.249E+0
-3.600E-1	3.529E+0	8.408E+0
-3.568E-1	3.409E+0	8.356E+0
-3.600E-1	3.452E+0	8.249E+0
-3.600E-1	3.507E+0	8.331E+0
-3.584E-1	3.500E+0	8.334E+0
-3.536E-1	3.416E+0	8.321E+0
-3.536E-1	3.396E+0	8.295E+0
-3.600E-1	3.513E+0	8.314E+0
-3.584E-1	3.429E+0	8.382E+0
-3.568E-1	3.432E+0	8.318E+0
-3.584E-1	3.409E+0	8.295E+0
-3.584E-1	3.429E+0	8.305E+0
-3.584E-1	3.416E+0	8.295E+0
-3.584E-1	3.422E+0	8.360E+0
-3.552E-1	3.409E+0	8.314E+0
-3.600E-1	3.452E+0	8.373E+0
-3.584E-1	3.487E+0	8.262E+0
-3.552E-1	3.354E+0	8.399E+0
-3.568E-1	3.416E+0	8.360E+0
-3.584E-1	3.426E+0	8.305E+0
-3.584E-1	3.565E+0	8.308E+0
-3.536E-1	3.461E+0	8.282E+0
-3.584E-1	3.380E+0	8.285E+0
-3.600E-1	3.461E+0	8.249E+0
-3.584E-1	3.523E+0	8.473E+0
-3.552E-1	3.371E+0	8.311E+0
-3.568E-1	3.494E+0	8.282E+0
-3.584E-1	3.458E+0	8.301E+0
-3.600E-1	3.435E+0	8.324E+0
-3.536E-1	3.455E+0	8.256E+0
-3.552E-1	3.432E+0	8.438E+0
-3.568E-1	3.413E+0	8.369E+0
-3.584E-1	3.452E+0	8.369E+0
-3.584E-1	3.445E+0	8.356E+0
-3.568E-1	3.452E+0	8.314E+0
-3.617E-1	3.542E+0	8.363E+0
-3.600E-1	3.513E+0	8.194E+0
-3.552E-1	3.526E+0	8.356E+0
-3.584E-1	3.497E+0	8.489E+0
-3.617E-1	3.471E+0	8.382E+0
-3.617E-1	3.396E+0	8.489E+0
-3.552E-1	3.491E+0	8.366E+0
-3.584E-1	3.387E+0	8.402E+0
-3.584E-1	3.529E+0	8.379E+0
-3.568E-1	3.666E+0	8.606E+0
-3.568E-1	3.393E+0	8.408E+0
-3.584E-1	3.471E+0	8.331E+0
-3.600E-1	3.377E+0	8.246E+0
-3.568E-1	3.374E+0	8.249E+0
-3.568E-1	3.494E+0	8.249E+0
-3.552E-1	3.533E+0	8.285E+0
-3.600E-1	3.474E+0	8.318E+0
-3.600E-1	3.448E+0	8.366E+0
-3.568E-1	3.497E+0	8.279E+0
-3.552E-1	3.445E+0	8.347E+0
-3.600E-1	3.481E+0	8.275E+0
-3.568E-1	3.445E+0	8.275E+0
-3.568E-1	3.497E+0	8.243E+0
-3.568E-1	3.455E+0	8.269E+0
-3.584E-1	3.419E+0	8.334E+0
-3.552E-1	3.400E+0	8.376E+0
-3.519E-1	3.413E+0	8.311E+0
-3.568E-1	3.361E+0	8.363E+0
-3.600E-1	3.487E+0	8.272E+0
-3.584E-1	3.497E+0	8.340E+0
-3.552E-1	3.429E+0	8.198E+0
-3.552E-1	3.448E+0	8.266E+0
-3.617E-1	3.406E+0	8.266E+0
-3.584E-1	3.513E+0	8.275E+0
-3.584E-1	3.458E+0	8.321E+0
-3.600E-1	3.435E+0	8.369E+0
-3.568E-1	3.406E+0	8.275E+0
-3.568E-1	3.500E+0	8.343E+0
-3.568E-1	3.422E+0	8.373E+0
-3.536E-1	3.500E+0	8.292E+0
-3.600E-1	3.384E+0	8.269E+0
-3.584E-1	3.432E+0	8.227E+0
-3.584E-1	3.445E+0	8.347E+0
-3.568E-1	3.416E+0	8.285E+0
-3.584E-1	3.439E+0	8.318E+0
-3.584E-1	3.406E+0	8.353E+0
-3.536E-1	3.429E+0	8.369E+0
-3.568E-1	3.439E+0	8.373E+0
-3.584E-1	3.478E+0	8.366E+0
-3.568E-1	3.429E+0	8.392E+0
-3.519E-1	3.513E+0	8.292E+0
-3.552E-1	3.452E+0	8.340E+0
-3.568E-1	3.419E+0	8.285E+0
-3.552E-1	3.406E+0	8.350E+0
-3.568E-1	3.445E+0	8.269E+0
-3.552E-1	3.478E+0	8.379E+0
-3.568E-1	3.513E+0	8.230E+0
-3.568E-1	3.387E+0	8.272E+0
-3.568E-1	3.390E+0	8.269E+0
-3.536E-1	3.484E+0	8.373E+0
-3.584E-1	3.432E+0	8.288E+0
-3.584E-1	3.500E+0	8.191E+0
-3.552E-1	3.562E+0	8.467E+0
-3.536E-1	3.445E+0	8.350E+0
-3.552E-1	3.539E+0	8.382E+0
-3.584E-1	3.445E+0	8.343E+0
-3.552E-1	3.400E+0	8.392E+0
-3.568E-1	3.455E+0	8.334E+0
-3.584E-1	3.442E+0	8.301E+0
-3.584E-1	3.500E+0	8.301E+0
-3.552E-1	3.500E+0	8.230E+0
-3.584E-1	3.439E+0	8.181E+0
-3.600E-1	3.465E+0	8.366E+0
-3.584E-1	3.461E+0	8.272E+0
-3.536E-1	3.432E+0	8.236E+0
-3.536E-1	3.481E+0	8.259E+0
-3.600E-1	3.481E+0	8.324E+0
-3.552E-1	3.494E+0	8.343E+0
-3.536E-1	3.422E+0	8.243E+0
-3.552E-1	3.380E+0	8.340E+0
-3.552E-1	3.465E+0	8.272E+0
-3.600E-1	3.478E+0	8.272E+0
-3.568E-1	3.416E+0	8.340E+0
-3.568E-1	3.465E+0	8.305E+0
-3.584E-1	3.513E+0	8.353E+0
-3.568E-1	3.416E+0	8.266E+0
-3.536E-1	3.448E+0	8.308E+0
-3.568E-1	3.513E+0	8.266E+0
-3.568E-1	3.413E+0	8.331E+0
-3.568E-1	3.377E+0	8.347E+0
-3.552E-1	3.481E+0	8.298E+0
-3.568E-1	3.500E+0	8.421E+0
-3.600E-1	3.432E+0	8.227E+0
-3.552E-1	3.422E+0	8.327E+0
-3.552E-1	3.416E+0	8.337E+0
-3.568E-1	3.536E+0	8.350E+0
-3.584E-1	3.510E+0	8.392E+0
-3.584E-1	3.393E+0	8.331E+0
-3.568E-1	3.442E+0	8.340E+0
-3.568E-1	3.400E+0	8.318E+0
-3.568E-1	3.403E+0	8.363E+0
-3.568E-1	3.416E+0	8.249E+0
-3.568E-1	3.452E+0	8.379E+0
-3.568E-1	3.497E+0	8.327E+0
-3.568E-1	3.468E+0	8.369E+0
-3.552E-1	3.422E+0	8.395E+0
-3.519E-1	3.471E+0	8.324E+0
-3.552E-1	3.500E+0	8.311E+0
-3.600E-1	3.406E+0	8.240E+0
-3.568E-1	3.448E+0	8.473E+0
-3.536E-1	3.500E+0	8.262E+0
-3.568E-1	3.497E+0	8.327E+0
-3.584E-1	3.416E+0	8.347E+0
-3.568E-1	3.426E+0	8.191E+0
-3.519E-1	3.403E+0	8.292E+0
-3.519E-1	3.445E+0	8.337E+0
-3.584E-1	3.409E+0	8.314E+0
-3.584E-1	3.351E+0	8.386E+0
-3.536E-1	3.452E+0	8.233E+0
-3.584E-1	3.429E+0	8.308E+0
-3.584E-1	3.403E+0	8.298E+0
-3.584E-1	3.562E+0	8.246E+0
-3.568E-1	3.465E+0	8.350E+0
-3.519E-1	3.445E+0	8.321E+0
-3.568E-1	3.439E+0	8.305E+0
-3.568E-1	3.429E+0	8.353E+0
-3.536E-1	3.409E+0	8.366E+0
-3.536E-1	3.393E+0	8.285E+0
-3.552E-1	3.429E+0	8.230E+0
-3.584E-1	3.439E+0	8.376E+0
-3.552E-1	3.455E+0	8.373E+0
-3.568E-1	3.471E+0	8.428E+0
-3.600E-1	3.487E+0	8.369E+0
-3.552E-1	3.416E+0	8.194E+0
-3.552E-1	3.468E+0	8.279E+0
-3.552E-1	3.445E+0	8.350E+0
-3.568E-1	3.478E+0	8.405E+0
-3.568E-1	3.481E+0	8.311E+0
-3.552E-1	3.429E+0	8.243E+0
-3.568E-1	3.484E+0	8.337E+0
-3.584E-1	3.455E+0	8.337E+0
-3.568E-1	3.422E+0	8.324E+0
-3.503E-1	3.461E+0	8.366E+0
-3.568E-1	3.435E+0	8.350E+0
-3.552E-1	3.445E+0	8.292E+0
-3.584E-1	3.487E+0	8.311E+0
-3.552E-1	3.546E+0	8.253E+0
-3.552E-1	3.448E+0	8.402E+0
-3.552E-1	3.429E+0	8.353E+0
-3.568E-1	3.377E+0	8.269E+0
-3.536E-1	3.458E+0	8.441E+0
-3.519E-1	3.400E+0	8.269E+0
-3.552E-1	3.387E+0	8.298E+0
-3.552E-1	3.526E+0	8.347E+0
-3.552E-1	3.578E+0	8.230E+0
-3.536E-1	3.481E+0	8.295E+0
-3.568E-1	3.448E+0	8.343E+0
-3.568E-1	3.507E+0	8.412E+0
-3.536E-1	3.465E+0	8.210E+0
-3.536E-1	3.442E+0	8.331E+0
-3.568E-1	3.442E+0	8.343E+0
-3.568E-1	3.491E+0	8.343E+0
-3.568E-1	3.458E+0	8.279E+0
-3.536E-1	3.426E+0	8.318E+0
-3.584E-1	3.526E+0	8.210E+0
-3.568E-1	3.478E+0	8.282E+0
-3.552E-1	3.455E+0	8.165E+0
-3.552E-1	3.491E+0	8.279E+0
-3.584E-1	3.432E+0	8.331E+0
-3.584E-1	3.458E+0	8.214E+0
-3.519E-1	3.484E+0	8.311E+0
-3.568E-1	3.422E+0	8.496E+0
-3.568E-1	3.468E+0	8.347E+0
-3.552E-1	3.523E+0	8.269E+0
-3.536E-1	3.455E+0	8.337E+0
-3.519E-1	3.448E+0	8.350E+0
-3.600E-1	3.448E+0	8.350E+0
-3.584E-1	3.448E+0	8.350E+0
-3.568E-1	3.439E+0	8.249E+0
-3.552E-1	3.452E+0	8.288E+0
-3.552E-1	3.374E+0	8.334E+0
-3.568E-1	3.387E+0	8.301E+0
-3.568E-1	3.471E+0	8.249E+0
-3.552E-1	3.510E+0	8.379E+0
-3.568E-1	3.429E+0	8.405E+0
-3.584E-1	3.416E+0	8.376E+0
-3.568E-1	3.439E+0	8.314E+0
-3.536E-1	3.442E+0	8.373E+0
-3.584E-1	3.426E+0	8.266E+0
-3.568E-1	3.419E+0	8.373E+0
-3.503E-1	3.435E+0	8.399E+0
-3.552E-1	3.432E+0	8.369E+0
-3.568E-1	3.419E+0	8.415E+0
-3.568E-1	3.494E+0	8.301E+0
-3.552E-1	3.455E+0	8.376E+0
-3.552E-1	3.529E+0	8.311E+0
-3.568E-1	3.445E+0	8.311E+0
-3.552E-1	3.452E+0	8.285E+0
-3.552E-1	3.435E+0	8.389E+0
-3.552E-1	3.481E+0	8.334E+0
-3.600E-1	3.384E+0	8.386E+0
-3.584E-1	3.465E+0	8.301E+0
-3.536E-1	3.413E+0	8.279E+0
-3.552E-1	3.465E+0	8.327E+0
-3.584E-1	3.422E+0	8.386E+0
-3.552E-1	3.452E+0	8.298E+0
-3.584E-1	3.520E+0	8.217E+0
-3.552E-1	3.426E+0	8.327E+0
-3.617E-1	3.452E+0	8.353E+0
-3.568E-1	3.491E+0	8.382E+0
-3.536E-1	3.458E+0	8.428E+0
-3.568E-1	3.484E+0	8.441E+0
-3.568E-1	3.448E+0	8.223E+0
-3.584E-1	3.445E+0	8.266E+0
-3.536E-1	3.435E+0	8.441E+0
-3.536E-1	3.432E+0	8.343E+0
-3.568E-1	3.403E+0	8.311E+0
-3.552E-1	3.426E+0	8.204E+0
-3.568E-1	3.468E+0	8.220E+0
-3.536E-1	3.442E+0	8.327E+0
-3.568E-1	3.413E+0	8.369E+0
-3.552E-1	3.367E+0	8.379E+0
-3.552E-1	3.409E+0	8.288E+0
-3.536E-1	3.526E+0	8.308E+0
-3.584E-1	3.432E+0	8.311E+0
-3.584E-1	3.458E+0	8.340E+0
-3.519E-1	3.416E+0	8.347E+0
-3.568E-1	3.380E+0	8.275E+0
-3.568E-1	3.484E+0	8.236E+0
-3.584E-1	3.471E+0	8.379E+0
-3.536E-1	3.491E+0	8.292E+0
-3.519E-1	3.559E+0	8.460E+0
-3.584E-1	3.429E+0	8.356E+0
-3.584E-1	3.403E+0	8.334E+0
-3.536E-1	3.497E+0	8.321E+0
-3.536E-1	3.413E+0	8.285E+0
-3.568E-1	3.406E+0	8.305E+0
-3.568E-1	3.426E+0	8.295E+0
-3.536E-1	3.445E+0	8.347E+0
-3.552E-1	3.416E+0	8.360E+0
-3.584E-1	3.478E+0	8.363E+0
-3.568E-1	3.478E+0	8.418E+0
-3.568E-1	3.439E+0	8.331E+0
-3.536E-1	3.406E+0	8.356E+0
-3.552E-1	3.432E+0	8.259E+0
-3.552E-1	3.416E+0	8.233E+0
-3.519E-1	3.500E+0	8.266E+0
-3.536E-1	3.494E+0	8.353E+0
-3.584E-1	3.491E+0	8.425E+0
-3.568E-1	3.468E+0	8.279E+0
-3.552E-1	3.478E+0	8.438E+0
-3.568E-1	3.416E+0	8.373E+0
-3.600E-1	3.390E+0	8.399E+0
-3.552E-1	3.445E+0	8.308E+0
-3.536E-1	3.354E+0	8.210E+0
-3.536E-1	3.409E+0	8.288E+0
-3.552E-1	3.435E+0	8.301E+0
-3.584E-1	3.465E+0	8.246E+0
-3.568E-1	3.445E+0	8.327E+0
-3.536E-1	3.471E+0	8.285E+0
-3.568E-1	3.439E+0	8.399E+0
-3.552E-1	3.426E+0	8.340E+0
-3.519E-1	3.396E+0	8.347E+0
-3.568E-1	3.429E+0	8.402E+0
-3.568E-1	3.445E+0	8.405E+0
-3.568E-1	3.435E+0	8.292E+0
-3.519E-1	3.491E+0	8.334E+0
-3.519E-1	3.448E+0	8.311E+0
-3.584E-1	3.494E+0	8.321E+0
-3.568E-1	3.384E+0	8.288E+0
-3.536E-1	3.432E+0	8.298E+0
-3.536E-1	3.471E+0	8.240E+0
-3.584E-1	3.448E+0	8.308E+0
-3.568E-1	3.517E+0	8.295E+0
-3.536E-1	3.435E+0	8.324E+0
-3.536E-1	3.484E+0	8.204E+0
-3.552E-1	3.416E+0	8.246E+0
-3.600E-1	3.487E+0	8.318E+0
-3.536E-1	3.461E+0	8.418E+0
-3.536E-1	3.426E+0	8.347E+0
-3.600E-1	3.465E+0	8.379E+0
-3.568E-1	3.474E+0	8.376E+0
-3.519E-1	3.468E+0	8.434E+0
-3.568E-1	3.481E+0	8.301E+0
-3.568E-1	3.393E+0	8.243E+0
-3.552E-1	3.445E+0	8.327E+0
-3.552E-1	3.390E+0	8.360E+0
-3.568E-1	3.416E+0	8.324E+0
-3.552E-1	3.500E+0	8.321E+0
-3.552E-1	3.478E+0	8.308E+0
-3.568E-1	3.474E+0	8.363E+0
-3.536E-1	3.474E+0	8.321E+0
-3.552E-1	3.439E+0	8.292E+0
-3.568E-1	3.419E+0	8.327E+0
-3.503E-1	3.468E+0	8.343E+0
-3.552E-1	3.429E+0	8.441E+0
-3.552E-1	3.452E+0	8.301E+0
-3.568E-1	3.481E+0	8.389E+0
-3.503E-1	3.458E+0	8.266E+0
-3.536E-1	3.419E+0	8.431E+0
-3.568E-1	3.387E+0	8.337E+0
-3.552E-1	3.432E+0	8.392E+0
-3.536E-1	3.429E+0	8.305E+0
-3.552E-1	3.487E+0	8.318E+0
-3.568E-1	3.384E+0	8.369E+0
-3.568E-1	3.406E+0	8.376E+0
-3.536E-1	3.400E+0	8.243E+0
-3.519E-1	3.403E+0	8.373E+0
-3.552E-1	3.406E+0	8.249E+0
-3.568E-1	3.510E+0	8.350E+0
-3.552E-1	3.452E+0	8.428E+0
-3.536E-1	3.445E+0	8.324E+0
-3.552E-1	3.435E+0	8.395E+0
-3.536E-1	3.520E+0	8.188E+0
-3.552E-1	3.400E+0	8.499E+0
-3.519E-1	3.422E+0	8.292E+0
-3.536E-1	3.422E+0	8.311E+0
-3.568E-1	3.435E+0	8.473E+0
-3.519E-1	3.455E+0	8.340E+0
-3.584E-1	3.426E+0	8.438E+0
-3.584E-1	3.461E+0	8.331E+0
-3.568E-1	3.416E+0	8.356E+0
-3.536E-1	3.419E+0	8.373E+0
-3.552E-1	3.452E+0	8.259E+0
-3.568E-1	3.426E+0	8.343E+0
-3.503E-1	3.442E+0	8.249E+0
-3.519E-1	3.416E+0	8.343E+0
-3.519E-1	3.406E+0	8.272E+0
-3.552E-1	3.384E+0	8.292E+0
-3.552E-1	3.429E+0	8.327E+0
-3.536E-1	3.471E+0	8.285E+0
-3.519E-1	3.429E+0	8.227E+0
-3.552E-1	3.455E+0	8.308E+0
-3.552E-1	3.448E+0	8.311E+0
-3.519E-1	3.458E+0	8.438E+0
-3.536E-1	3.387E+0	8.350E+0
-3.568E-1	3.458E+0	8.408E+0
-3.552E-1	3.533E+0	8.279E+0
-3.536E-1	3.458E+0	8.230E+0
-3.552E-1	3.439E+0	8.311E+0
-3.568E-1	3.390E+0	8.428E+0
-3.568E-1	3.500E+0	8.405E+0
-3.536E-1	3.374E+0	8.321E+0
-3.519E-1	3.387E+0	8.311E+0
-3.552E-1	3.435E+0	8.441E+0
-3.552E-1	3.484E+0	8.366E+0
-3.552E-1	3.419E+0	8.285E+0
-3.503E-1	3.422E+0	8.227E+0
-3.552E-1	3.507E+0	8.418E+0
-3.536E-1	3.445E+0	8.334E+0
-3.536E-1	3.474E+0	8.236E+0
-3.519E-1	3.481E+0	8.321E+0
-3.568E-1	3.471E+0	8.408E+0
-3.568E-1	3.507E+0	8.347E+0
-3.519E-1	3.400E+0	8.334E+0
-3.536E-1	3.442E+0	8.343E+0
-3.552E-1	3.487E+0	8.324E+0
-3.568E-1	3.487E+0	8.373E+0
-3.552E-1	3.448E+0	8.392E+0
-3.536E-1	3.455E+0	8.369E+0
-3.552E-1	3.413E+0	8.334E+0
-3.600E-1	3.461E+0	8.366E+0
-3.519E-1	3.432E+0	8.382E+0
-3.503E-1	3.403E+0	8.408E+0
-3.584E-1	3.406E+0	8.376E+0
-3.600E-1	3.461E+0	8.318E+0
-3.536E-1	3.484E+0	8.288E+0
-3.536E-1	3.448E+0	8.340E+0
-3.552E-1	3.439E+0	8.321E+0
-3.568E-1	3.474E+0	8.308E+0
-3.503E-1	3.448E+0	8.314E+0
-3.519E-1	3.380E+0	8.249E+0
-3.568E-1	3.419E+0	8.288E+0
-3.536E-1	3.445E+0	8.249E+0
-3.519E-1	3.468E+0	8.249E+0
-3.519E-1	3.442E+0	8.308E+0
-3.568E-1	3.471E+0	8.360E+0
-3.552E-1	3.549E+0	8.428E+0
-3.536E-1	3.448E+0	8.314E+0
-3.519E-1	3.458E+0	8.269E+0
-3.552E-1	3.461E+0	8.366E+0
-3.536E-1	3.474E+0	8.321E+0
-3.503E-1	3.471E+0	8.311E+0
-3.519E-1	3.500E+0	8.340E+0
-3.584E-1	3.406E+0	8.253E+0
-3.536E-1	3.432E+0	8.405E+0
-3.519E-1	3.510E+0	8.233E+0
-3.536E-1	3.435E+0	8.369E+0
-3.568E-1	3.445E+0	8.366E+0
-3.568E-1	3.380E+0	8.295E+0
-3.536E-1	3.461E+0	8.379E+0
-3.519E-1	3.455E+0	8.285E+0
-3.552E-1	3.432E+0	8.275E+0
-3.568E-1	3.536E+0	8.285E+0
-3.536E-1	3.491E+0	8.327E+0
-3.519E-1	3.435E+0	8.379E+0
-3.552E-1	3.484E+0	8.272E+0
-3.568E-1	3.445E+0	8.438E+0
-3.519E-1	3.478E+0	8.292E+0
-3.503E-1	3.478E+0	8.327E+0
-3.552E-1	3.374E+0	8.356E+0
-3.552E-1	3.471E+0	8.343E+0
-3.519E-1	3.416E+0	8.363E+0
-3.519E-1	3.400E+0	8.279E+0
-3.568E-1	3.377E+0	8.298E+0
-3.584E-1	3.458E+0	8.389E+0
-3.536E-1	3.429E+0	8.230E+0
-3.536E-1	3.400E+0	8.366E+0
-3.552E-1	3.458E+0	8.305E+0
-3.552E-1	3.419E+0	8.360E+0
-3.536E-1	3.494E+0	8.392E+0
-3.552E-1	3.384E+0	8.373E+0
-3.536E-1	3.390E+0	8.220E+0
-3.584E-1	3.504E+0	8.350E+0
-3.536E-1	3.364E+0	8.366E+0
-3.536E-1	3.465E+0	8.389E+0
-3.552E-1	3.432E+0	8.347E+0
-3.552E-1	3.500E+0	8.451E+0
-3.503E-1	3.445E+0	8.379E+0
-3.568E-1	3.500E+0	8.340E+0
-3.536E-1	3.396E+0	8.324E+0
-3.552E-1	3.445E+0	8.434E+0
-3.519E-1	3.465E+0	8.353E+0
-3.536E-1	3.487E+0	8.298E+0
-3.536E-1	3.439E+0	8.369E+0
-3.568E-1	3.474E+0	8.301E+0
-3.552E-1	3.455E+0	8.353E+0
-3.536E-1	3.416E+0	8.454E+0
-3.487E-1	3.432E+0	8.428E+0
-3.536E-1	3.504E+0	8.340E+0
-3.519E-1	3.406E+0	8.408E+0
-3.536E-1	3.371E+0	8.337E+0
-3.552E-1	3.435E+0	8.395E+0
-3.568E-1	3.338E+0	8.318E+0
-3.536E-1	3.471E+0	8.269E+0
-3.519E-1	3.406E+0	8.227E+0
-3.568E-1	3.458E+0	8.425E+0
-3.552E-1	3.468E+0	8.428E+0
-3.536E-1	3.458E+0	8.402E+0
-3.552E-1	3.409E+0	8.220E+0
-3.536E-1	3.390E+0	8.356E+0
-3.536E-1	3.409E+0	8.279E+0
-3.503E-1	3.474E+0	8.353E+0
-3.536E-1	3.487E+0	8.412E+0
-3.536E-1	3.484E+0	8.321E+0
-3.568E-1	3.471E+0	8.331E+0
-3.536E-1	3.504E+0	8.402E+0
-3.519E-1	3.442E+0	8.292E+0
-3.568E-1	3.426E+0	8.256E+0
-3.536E-1	3.442E+0	8.392E+0
-3.536E-1	3.409E+0	8.360E+0
-3.536E-1	3.497E+0	8.399E+0
-3.568E-1	3.422E+0	8.327E+0
-3.536E-1	3.465E+0	8.350E+0
-3.487E-1	3.429E+0	8.288E+0
-3.536E-1	3.458E+0	8.405E+0
-3.568E-1	3.396E+0	8.285E+0
-3.503E-1	3.409E+0	8.418E+0
-3.519E-1	3.445E+0	8.366E+0
-3.519E-1	3.416E+0	8.402E+0
-3.568E-1	3.497E+0	8.288E+0
-3.519E-1	3.484E+0	8.366E+0
-3.519E-1	3.432E+0	8.311E+0
-3.519E-1	3.426E+0	8.327E+0
-3.568E-1	3.448E+0	8.301E+0
-3.552E-1	3.393E+0	8.314E+0
-3.503E-1	3.393E+0	8.314E+0
-3.519E-1	3.481E+0	8.240E+0
-3.536E-1	3.461E+0	8.301E+0
-3.552E-1	3.452E+0	8.279E+0
-3.519E-1	3.422E+0	8.340E+0
-3.536E-1	3.426E+0	8.292E+0
-3.552E-1	3.432E+0	8.282E+0
-3.536E-1	3.452E+0	8.269E+0
-3.536E-1	3.539E+0	8.292E+0
-3.503E-1	3.439E+0	8.305E+0
-3.536E-1	3.419E+0	8.311E+0
-3.552E-1	3.455E+0	8.236E+0
-3.536E-1	3.458E+0	8.356E+0
-3.536E-1	3.471E+0	8.327E+0
-3.552E-1	3.517E+0	8.266E+0
-3.552E-1	3.439E+0	8.240E+0
-3.519E-1	3.416E+0	8.418E+0
-3.552E-1	3.413E+0	8.369E+0
-3.536E-1	3.465E+0	8.399E+0
-3.536E-1	3.396E+0	8.350E+0
-3.503E-1	3.471E+0	8.275E+0
-3.536E-1	3.455E+0	8.353E+0
-3.552E-1	3.455E+0	8.295E+0
-3.536E-1	3.471E+0	8.301E+0
-3.487E-1	3.455E+0	8.350E+0
-3.487E-1	3.481E+0	8.301E+0
-3.503E-1	3.445E+0	8.334E+0
-3.536E-1	3.426E+0	8.441E+0
-3.519E-1	3.452E+0	8.350E+0
-3.536E-1	3.455E+0	8.470E+0
-3.552E-1	3.413E+0	8.311E+0
-3.568E-1	3.474E+0	8.389E+0
-3.487E-1	3.484E+0	8.246E+0
-3.552E-1	3.406E+0	8.402E+0
-3.536E-1	3.500E+0	8.334E+0
-3.536E-1	3.432E+0	8.301E+0
-3.536E-1	3.439E+0	8.405E+0
-3.503E-1	3.474E+0	8.210E+0
-3.552E-1	3.439E+0	8.489E+0
-3.536E-1	3.435E+0	8.366E+0
-3.503E-1	3.474E+0	8.172E+0
-3.536E-1	3.484E+0	8.282E+0
-3.568E-1	3.513E+0	8.350E+0
-3.536E-1	3.513E+0	8.418E+0
-3.487E-1	3.497E+0	8.347E+0
-3.519E-1	3.455E+0	8.366E+0
-3.519E-1	3.406E+0	8.311E+0
-3.519E-1	3.439E+0	8.288E+0
-3.552E-1	3.413E+0	8.272E+0
-3.503E-1	3.478E+0	8.441E+0
-3.568E-1	3.426E+0	8.311E+0
-3.536E-1	3.458E+0	8.363E+0
-3.519E-1	3.474E+0	8.331E+0
-3.503E-1	3.384E+0	8.285E+0
-3.519E-1	3.435E+0	8.259E+0
-3.519E-1	3.497E+0	8.438E+0
-3.536E-1	3.471E+0	8.318E+0
-3.519E-1	3.435E+0	8.305E+0
-3.552E-1	3.452E+0	8.327E+0
-3.552E-1	3.429E+0	8.405E+0
-3.454E-1	3.432E+0	8.272E+0
-3.519E-1	3.465E+0	8.331E+0
-3.503E-1	3.484E+0	8.438E+0
-3.568E-1	3.387E+0	8.480E+0
-3.519E-1	3.354E+0	8.353E+0
-3.503E-1	3.455E+0	8.389E+0
-3.536E-1	3.461E+0	8.259E+0
-3.552E-1	3.416E+0	8.259E+0
-3.536E-1	3.387E+0	8.447E+0
-3.536E-1	3.507E+0	8.243E+0
-3.568E-1	3.442E+0	8.363E+0
-3.536E-1	3.484E+0	8.356E+0
-3.519E-1	3.432E+0	8.236E+0
-3.471E-1	3.452E+0	8.233E+0
-3.503E-1	3.520E+0	8.249E+0
-3.536E-1	3.442E+0	8.340E+0
-3.519E-1	3.435E+0	8.285E+0
-3.487E-1	3.491E+0	8.343E+0
-3.552E-1	3.448E+0	8.405E+0
-3.519E-1	3.448E+0	8.327E+0
-3.519E-1	3.452E+0	8.350E+0
-3.519E-1	3.455E+0	8.308E+0
-3.503E-1	3.426E+0	8.337E+0
-3.552E-1	3.429E+0	8.405E+0
-3.536E-1	3.413E+0	8.331E+0
-3.487E-1	3.461E+0	8.386E+0
-3.536E-1	3.491E+0	8.369E+0
-3.552E-1	3.568E+0	8.243E+0
-3.503E-1	3.487E+0	8.253E+0
-3.519E-1	3.380E+0	8.366E+0
-3.568E-1	3.445E+0	8.318E+0
-3.536E-1	3.393E+0	8.386E+0
-3.519E-1	3.384E+0	8.350E+0
-3.519E-1	3.435E+0	8.331E+0
-3.536E-1	3.500E+0	8.353E+0
-3.519E-1	3.348E+0	8.318E+0
-3.503E-1	3.478E+0	8.298E+0
-3.487E-1	3.403E+0	8.415E+0
-3.536E-1	3.445E+0	8.227E+0
-3.536E-1	3.487E+0	8.282E+0
-3.487E-1	3.422E+0	8.295E+0
-3.487E-1	3.374E+0	8.233E+0
-3.536E-1	3.494E+0	8.272E+0
-3.487E-1	3.481E+0	8.356E+0
-3.519E-1	3.461E+0	8.318E+0
-3.503E-1	3.465E+0	8.285E+0
-3.536E-1	3.426E+0	8.243E+0
-3.552E-1	3.455E+0	8.360E+0
-3.503E-1	3.435E+0	8.405E+0
-3.536E-1	3.377E+0	8.308E+0
-3.552E-1	3.390E+0	8.285E+0
-3.552E-1	3.445E+0	8.230E+0
-3.519E-1	3.494E+0	8.425E+0
-3.503E-1	3.520E+0	8.347E+0
-3.519E-1	3.432E+0	8.353E+0
-3.552E-1	3.484E+0	8.305E+0
-3.536E-1	3.406E+0	8.282E+0
-3.503E-1	3.393E+0	8.356E+0
-3.536E-1	3.439E+0	8.301E+0
-3.519E-1	3.481E+0	8.282E+0
-3.487E-1	3.384E+0	8.428E+0
-3.503E-1	3.520E+0	8.223E+0
-3.568E-1	3.435E+0	8.243E+0
-3.519E-1	3.497E+0	8.266E+0
-3.536E-1	3.468E+0	8.334E+0
-3.519E-1	3.384E+0	8.314E+0
-3.536E-1	3.367E+0	8.259E+0
-3.584E-1	3.416E+0	8.214E+0
-3.503E-1	3.452E+0	8.434E+0
-3.503E-1	3.400E+0	8.343E+0
-3.536E-1	3.529E+0	8.386E+0
-3.536E-1	3.471E+0	8.314E+0
-3.519E-1	3.500E+0	8.376E+0
-3.519E-1	3.465E+0	8.227E+0
-3.519E-1	3.497E+0	8.301E+0
-3.568E-1	3.526E+0	8.292E+0
-3.487E-1	3.471E+0	8.327E+0
-3.487E-1	3.439E+0	8.418E+0
-3.536E-1	3.419E+0	8.379E+0
-3.536E-1	3.474E+0	8.308E+0
-3.487E-1	3.491E+0	8.266E+0
-3.503E-1	3.439E+0	8.360E+0
-3.552E-1	3.517E+0	8.272E+0
-3.536E-1	3.390E+0	8.343E+0
-3.536E-1	3.429E+0	8.269E+0
-3.487E-1	3.523E+0	8.272E+0
-3.552E-1	3.419E+0	8.324E+0
-3.568E-1	3.377E+0	8.347E+0
-3.503E-1	3.419E+0	8.279E+0
-3.487E-1	3.422E+0	8.369E+0
-3.536E-1	3.468E+0	8.353E+0
-3.503E-1	3.529E+0	8.418E+0
-3.471E-1	3.396E+0	8.288E+0
-3.487E-1	3.500E+0	8.305E+0
-3.487E-1	3.439E+0	8.266E+0
-3.519E-1	3.429E+0	8.285E+0
-3.503E-1	3.461E+0	8.285E+0
-3.503E-1	3.458E+0	8.369E+0
-3.519E-1	3.445E+0	8.292E+0
-3.536E-1	3.497E+0	8.340E+0
-3.487E-1	3.435E+0	8.295E+0
-3.454E-1	3.377E+0	8.350E+0
-3.536E-1	3.367E+0	8.350E+0
-3.519E-1	3.409E+0	8.214E+0
-3.503E-1	3.452E+0	8.360E+0
-3.487E-1	3.517E+0	8.311E+0
-3.519E-1	3.510E+0	8.301E+0
-3.519E-1	3.442E+0	8.259E+0
-3.487E-1	3.513E+0	8.363E+0
-3.503E-1	3.520E+0	8.327E+0
-3.536E-1	3.432E+0	8.292E+0
-3.552E-1	3.448E+0	8.308E+0
-3.503E-1	3.435E+0	8.282E+0
-3.503E-1	3.481E+0	8.295E+0
-3.536E-1	3.474E+0	8.447E+0
-3.503E-1	3.416E+0	8.343E+0
-3.471E-1	3.500E+0	8.288E+0
-3.487E-1	3.458E+0	8.279E+0
-3.536E-1	3.513E+0	8.256E+0
-3.519E-1	3.455E+0	8.486E+0
-3.503E-1	3.458E+0	8.269E+0
-3.487E-1	3.452E+0	8.363E+0
-3.552E-1	3.455E+0	8.347E+0
-3.536E-1	3.552E+0	8.334E+0
-3.503E-1	3.523E+0	8.288E+0
-3.503E-1	3.400E+0	8.292E+0
-3.519E-1	3.445E+0	8.272E+0
-3.519E-1	3.536E+0	8.366E+0
-3.503E-1	3.468E+0	8.363E+0
-3.503E-1	3.481E+0	8.353E+0
-3.519E-1	3.419E+0	8.279E+0
-3.552E-1	3.416E+0	8.379E+0
-3.487E-1	3.422E+0	8.428E+0
-3.487E-1	3.426E+0	8.408E+0
-3.519E-1	3.400E+0	8.288E+0
-3.503E-1	3.426E+0	8.321E+0
-3.519E-1	3.426E+0	8.298E+0
-3.487E-1	3.468E+0	8.253E+0
-3.536E-1	3.474E+0	8.337E+0
-3.536E-1	3.432E+0	8.389E+0
-3.487E-1	3.442E+0	8.236E+0
-3.471E-1	3.468E+0	8.350E+0
-3.519E-1	3.426E+0	8.343E+0
-3.536E-1	3.465E+0	8.347E+0
-3.519E-1	3.461E+0	8.421E+0
-3.519E-1	3.426E+0	8.360E+0
-3.536E-1	3.513E+0	8.194E+0
-3.519E-1	3.439E+0	8.421E+0
-3.519E-1	3.513E+0	8.331E+0
-3.487E-1	3.491E+0	8.373E+0
-3.519E-1	3.481E+0	8.389E+0
-3.552E-1	3.445E+0	8.363E+0
-3.487E-1	3.500E+0	8.337E+0
-3.471E-1	3.465E+0	8.331E+0
-3.519E-1	3.387E+0	8.340E+0
-3.519E-1	3.474E+0	8.350E+0
-3.487E-1	3.396E+0	8.444E+0
-3.454E-1	3.419E+0	8.308E+0
-3.503E-1	3.468E+0	8.314E+0
-3.536E-1	3.419E+0	8.292E+0
-3.519E-1	3.445E+0	8.382E+0
-3.487E-1	3.409E+0	8.399E+0
-3.536E-1	3.500E+0	8.421E+0
-3.503E-1	3.409E+0	8.340E+0
-3.519E-1	3.439E+0	8.353E+0
-3.487E-1	3.478E+0	8.331E+0
-3.536E-1	3.481E+0	8.444E+0
-3.519E-1	3.504E+0	8.402E+0
-3.487E-1	3.526E+0	8.288E+0
-3.487E-1	3.403E+0	8.389E+0
-3.519E-1	3.491E+0	8.408E+0
-3.503E-1	3.481E+0	8.295E+0
-3.471E-1	3.517E+0	8.279E+0
-3.487E-1	3.481E+0	8.356E+0
-3.519E-1	3.481E+0	8.350E+0
-3.519E-1	3.393E+0	8.389E+0
-3.519E-1	3.396E+0	8.305E+0
-3.519E-1	3.403E+0	8.327E+0
-3.519E-1	3.435E+0	8.243E+0
-3.519E-1	3.445E+0	8.402E+0
-3.487E-1	3.445E+0	8.428E+0
-3.519E-1	3.523E+0	8.441E+0
-3.503E-1	3.422E+0	8.327E+0
-3.487E-1	3.468E+0	8.395E+0
-3.503E-1	3.432E+0	8.324E+0
-3.487E-1	3.529E+0	8.441E+0
-3.503E-1	3.539E+0	8.379E+0
-3.536E-1	3.487E+0	8.340E+0
-3.519E-1	3.487E+0	8.292E+0
-3.503E-1	3.403E+0	8.198E+0
-3.519E-1	3.542E+0	8.308E+0
-3.536E-1	3.465E+0	8.311E+0
-3.487E-1	3.452E+0	8.386E+0
-3.487E-1	3.435E+0	8.334E+0
-3.519E-1	3.504E+0	8.321E+0
-3.503E-1	3.442E+0	8.402E+0
-3.519E-1	3.452E+0	8.340E+0
-3.503E-1	3.504E+0	8.305E+0
-3.519E-1	3.448E+0	8.314E+0
-3.536E-1	3.435E+0	8.327E+0
-3.487E-1	3.478E+0	8.392E+0
-3.487E-1	3.455E+0	8.376E+0
-3.503E-1	3.448E+0	8.337E+0
-3.536E-1	3.458E+0	8.369E+0
-3.487E-1	3.452E+0	8.288E+0
-3.503E-1	3.432E+0	8.262E+0
-3.503E-1	3.497E+0	8.321E+0
-3.519E-1	3.487E+0	8.350E+0
-3.471E-1	3.478E+0	8.382E+0
-3.487E-1	3.523E+0	8.334E+0
-3.503E-1	3.481E+0	8.318E+0
-3.487E-1	3.380E+0	8.321E+0
-3.487E-1	3.491E+0	8.379E+0
-3.487E-1	3.455E+0	8.285E+0
-3.536E-1	3.426E+0	8.353E+0
-3.552E-1	3.465E+0	8.259E+0
-3.487E-1	3.458E+0	8.223E+0
-3.503E-1	3.478E+0	8.434E+0
-3.519E-1	3.406E+0	8.369E+0
-3.487E-1	3.487E+0	8.279E+0
-3.503E-1	3.455E+0	8.288E+0
-3.487E-1	3.513E+0	8.431E+0
-3.503E-1	3.432E+0	8.272E+0
-3.519E-1	3.555E+0	8.408E+0
-3.503E-1	3.393E+0	8.444E+0
-3.503E-1	3.487E+0	8.256E+0
-3.503E-1	3.426E+0	8.399E+0
-3.503E-1	3.435E+0	8.279E+0
-3.519E-1	3.455E+0	8.334E+0
-3.487E-1	3.520E+0	8.243E+0
-3.552E-1	3.432E+0	8.331E+0
-3.552E-1	3.465E+0	8.327E+0
-3.503E-1	3.416E+0	8.318E+0
-3.503E-1	3.468E+0	8.386E+0
-3.471E-1	3.510E+0	8.214E+0
-3.519E-1	3.361E+0	8.366E+0
-3.471E-1	3.455E+0	8.295E+0
-3.454E-1	3.442E+0	8.356E+0
-3.519E-1	3.461E+0	8.373E+0
-3.487E-1	3.384E+0	8.288E+0
-3.471E-1	3.406E+0	8.483E+0
-3.487E-1	3.448E+0	8.369E+0
-3.536E-1	3.455E+0	8.269E+0
-3.519E-1	3.400E+0	8.337E+0
-3.487E-1	3.468E+0	8.331E+0
-3.471E-1	3.406E+0	8.298E+0
-3.503E-1	3.400E+0	8.292E+0
-3.552E-1	3.416E+0	8.376E+0
-3.471E-1	3.429E+0	8.343E+0
-3.503E-1	3.497E+0	8.269E+0
-3.519E-1	3.465E+0	8.399E+0
-3.519E-1	3.504E+0	8.279E+0
-3.471E-1	3.432E+0	8.340E+0
-3.471E-1	3.471E+0	8.386E+0
-3.503E-1	3.481E+0	8.347E+0
-3.503E-1	3.465E+0	8.314E+0
-3.487E-1	3.494E+0	8.301E+0
-3.471E-1	3.484E+0	8.502E+0
-3.519E-1	3.439E+0	8.311E+0
-3.487E-1	3.491E+0	8.314E+0
-3.487E-1	3.507E+0	8.249E+0
-3.487E-1	3.448E+0	8.321E+0
-3.503E-1	3.465E+0	8.360E+0
-3.503E-1	3.491E+0	8.318E+0
-3.487E-1	3.429E+0	8.207E+0
-3.503E-1	3.435E+0	8.460E+0
-3.519E-1	3.471E+0	8.386E+0
-3.503E-1	3.406E+0	8.489E+0
-3.471E-1	3.487E+0	8.288E+0
-3.503E-1	3.442E+0	8.324E+0
-3.519E-1	3.452E+0	8.412E+0
-3.519E-1	3.332E+0	8.360E+0
-3.487E-1	3.455E+0	8.272E+0
-3.471E-1	3.435E+0	8.360E+0
-3.536E-1	3.448E+0	8.369E+0
-3.519E-1	3.494E+0	8.421E+0
-3.471E-1	3.419E+0	8.311E+0
-3.487E-1	3.416E+0	8.356E+0
-3.503E-1	3.452E+0	8.464E+0
-3.519E-1	3.474E+0	8.395E+0
-3.471E-1	3.403E+0	8.350E+0
-3.503E-1	3.419E+0	8.201E+0
-3.487E-1	3.419E+0	8.220E+0
-3.519E-1	3.448E+0	8.366E+0
-3.503E-1	3.465E+0	8.288E+0
-3.487E-1	3.448E+0	8.288E+0
-3.487E-1	3.491E+0	8.369E+0
-3.519E-1	3.474E+0	8.343E+0
-3.454E-1	3.452E+0	8.334E+0
-3.487E-1	3.445E+0	8.447E+0
-3.487E-1	3.487E+0	8.227E+0
-3.519E-1	3.461E+0	8.382E+0
-3.503E-1	3.439E+0	8.379E+0
-3.519E-1	3.507E+0	8.249E+0
-3.503E-1	3.426E+0	8.311E+0
-3.519E-1	3.478E+0	8.382E+0
-3.471E-1	3.468E+0	8.350E+0
-3.454E-1	3.461E+0	8.369E+0
-3.487E-1	3.504E+0	8.285E+0
-3.503E-1	3.471E+0	8.298E+0
-3.454E-1	3.442E+0	8.467E+0
-3.471E-1	3.426E+0	8.314E+0
-3.503E-1	3.413E+0	8.350E+0
-3.487E-1	3.455E+0	8.379E+0
-3.471E-1	3.520E+0	8.418E+0
-3.519E-1	3.484E+0	8.256E+0
-3.503E-1	3.409E+0	8.282E+0
-3.519E-1	3.478E+0	8.305E+0
-3.487E-1	3.497E+0	8.343E+0
-3.487E-1	3.429E+0	8.421E+0
-3.519E-1	3.439E+0	8.217E+0
-3.519E-1	3.465E+0	8.460E+0
-3.487E-1	3.409E+0	8.421E+0
-3.454E-1	3.413E+0	8.464E+0
-3.503E-1	3.403E+0	8.428E+0
-3.503E-1	3.510E+0	8.266E+0
-3.487E-1	3.452E+0	8.204E+0
-3.471E-1	3.517E+0	8.376E+0
-3.519E-1	3.471E+0	8.353E+0
-3.519E-1	3.439E+0	8.314E+0
-3.471E-1	3.478E+0	8.373E+0
-3.487E-1	3.471E+0	8.389E+0
-3.503E-1	3.448E+0	8.295E+0
-3.503E-1	3.468E+0	8.246E+0
-3.471E-1	3.448E+0	8.262E+0
-3.503E-1	3.396E+0	8.314E+0
-3.487E-1	3.445E+0	8.314E+0
-3.487E-1	3.390E+0	8.395E+0
-3.454E-1	3.481E+0	8.301E+0
-3.471E-1	3.526E+0	8.262E+0
-3.487E-1	3.422E+0	8.350E+0
-3.487E-1	3.458E+0	8.301E+0
-3.454E-1	3.487E+0	8.298E+0
-3.503E-1	3.471E+0	8.369E+0
-3.536E-1	3.435E+0	8.392E+0
-3.503E-1	3.409E+0	8.318E+0
-3.487E-1	3.419E+0	8.347E+0
-3.471E-1	3.461E+0	8.376E+0
-3.487E-1	3.445E+0	8.292E+0
-3.519E-1	3.478E+0	8.292E+0
-3.454E-1	3.442E+0	8.451E+0
-3.503E-1	3.455E+0	8.337E+0
-3.503E-1	3.494E+0	8.327E+0
-3.503E-1	3.452E+0	8.214E+0
-3.471E-1	3.455E+0	8.340E+0
-3.471E-1	3.517E+0	8.434E+0
-3.503E-1	3.426E+0	8.340E+0
-3.487E-1	3.419E+0	8.353E+0
-3.471E-1	3.348E+0	8.337E+0
-3.471E-1	3.465E+0	8.369E+0
-3.503E-1	3.465E+0	8.340E+0
-3.519E-1	3.458E+0	8.395E+0
-3.503E-1	3.461E+0	8.292E+0
-3.503E-1	3.442E+0	8.314E+0
-3.487E-1	3.513E+0	8.360E+0
-3.503E-1	3.474E+0	8.369E+0
-3.471E-1	3.422E+0	8.464E+0
-3.454E-1	3.448E+0	8.382E+0
-3.503E-1	3.396E+0	8.331E+0
-3.503E-1	3.481E+0	8.272E+0
-3.487E-1	3.517E+0	8.337E+0
-3.454E-1	3.487E+0	8.389E+0
-3.503E-1	3.458E+0	8.249E+0
-3.519E-1	3.546E+0	8.327E+0
-3.471E-1	3.504E+0	8.402E+0
-3.471E-1	3.465E+0	8.428E+0
-3.471E-1	3.461E+0	8.441E+0
-3.503E-1	3.507E+0	8.311E+0
-3.487E-1	3.465E+0	8.421E+0
-3.471E-1	3.526E+0	8.275E+0
-3.503E-1	3.494E+0	8.347E+0
-3.519E-1	3.445E+0	8.175E+0
-3.471E-1	3.439E+0	8.408E+0
-3.503E-1	3.484E+0	8.337E+0
-3.519E-1	3.403E+0	8.295E+0
-3.503E-1	3.445E+0	8.460E+0
-3.454E-1	3.435E+0	8.331E+0
-3.487E-1	3.413E+0	8.243E+0
-3.503E-1	3.491E+0	8.266E+0
-3.503E-1	3.465E+0	8.321E+0
-3.487E-1	3.539E+0	8.434E+0
-3.487E-1	3.416E+0	8.308E+0
-3.536E-1	3.409E+0	8.425E+0
-3.503E-1	3.439E+0	8.415E+0
-3.471E-1	3.491E+0	8.350E+0
-3.471E-1	3.416E+0	8.305E+0
-3.471E-1	3.465E+0	8.298E+0
-3.503E-1	3.491E+0	8.376E+0
-3.503E-1	3.442E+0	8.321E+0
-3.503E-1	3.484E+0	8.246E+0
-3.487E-1	3.458E+0	8.327E+0
-3.519E-1	3.445E+0	8.223E+0
-3.487E-1	3.435E+0	8.363E+0
-3.454E-1	3.465E+0	8.392E+0
-3.487E-1	3.422E+0	8.369E+0
-3.503E-1	3.513E+0	8.376E+0
-3.503E-1	3.461E+0	8.210E+0
-3.503E-1	3.429E+0	8.295E+0
-3.487E-1	3.406E+0	8.376E+0
-3.503E-1	3.426E+0	8.262E+0
-3.487E-1	3.448E+0	8.262E+0
-3.454E-1	3.432E+0	8.347E+0
-3.503E-1	3.539E+0	8.321E+0
-3.503E-1	3.422E+0	8.282E+0
-3.487E-1	3.497E+0	8.314E+0
-3.471E-1	3.445E+0	8.311E+0
-3.471E-1	3.439E+0	8.350E+0
-3.519E-1	3.390E+0	8.266E+0
-3.487E-1	3.491E+0	8.412E+0
-3.471E-1	3.458E+0	8.331E+0
-3.471E-1	3.513E+0	8.363E+0
-3.503E-1	3.422E+0	8.350E+0
-3.471E-1	3.419E+0	8.343E+0
-3.454E-1	3.413E+0	8.350E+0
-3.503E-1	3.474E+0	8.379E+0
-3.487E-1	3.452E+0	8.311E+0
-3.454E-1	3.500E+0	8.389E+0
-3.519E-1	3.539E+0	8.249E+0
-3.503E-1	3.442E+0	8.305E+0
-3.487E-1	3.455E+0	8.204E+0
-3.487E-1	3.452E+0	8.269E+0
-3.471E-1	3.445E+0	8.240E+0
-3.487E-1	3.491E+0	8.314E+0
-3.487E-1	3.461E+0	8.285E+0
-3.471E-1	3.497E+0	8.428E+0
-3.471E-1	3.452E+0	8.305E+0
-3.503E-1	3.468E+0	8.256E+0
-3.536E-1	3.439E+0	8.353E+0
-3.471E-1	3.555E+0	8.402E+0
-3.438E-1	3.504E+0	8.499E+0
-3.503E-1	3.426E+0	8.249E+0
-3.503E-1	3.422E+0	8.288E+0
-3.454E-1	3.484E+0	8.340E+0
-3.471E-1	3.442E+0	8.308E+0
-3.519E-1	3.559E+0	8.298E+0
-3.487E-1	3.422E+0	8.369E+0
-3.487E-1	3.396E+0	8.292E+0
-3.487E-1	3.448E+0	8.246E+0
-3.519E-1	3.478E+0	8.331E+0
-3.487E-1	3.416E+0	8.353E+0
-3.454E-1	3.468E+0	8.324E+0
-3.471E-1	3.403E+0	8.331E+0
-3.487E-1	3.413E+0	8.350E+0
-3.503E-1	3.393E+0	8.363E+0
-3.471E-1	3.445E+0	8.314E+0
-3.454E-1	3.439E+0	8.412E+0
-3.487E-1	3.400E+0	8.259E+0
-3.503E-1	3.478E+0	8.275E+0
-3.454E-1	3.390E+0	8.288E+0
-3.487E-1	3.426E+0	8.470E+0
-3.503E-1	3.403E+0	8.369E+0
-3.503E-1	3.367E+0	8.382E+0
-3.471E-1	3.426E+0	8.373E+0
-3.438E-1	3.461E+0	8.308E+0
-3.487E-1	3.539E+0	8.454E+0
-3.487E-1	3.400E+0	8.207E+0
-3.454E-1	3.422E+0	8.327E+0
-3.487E-1	3.461E+0	8.305E+0
-3.487E-1	3.465E+0	8.295E+0
-3.519E-1	3.452E+0	8.262E+0
-3.487E-1	3.523E+0	8.447E+0
-3.438E-1	3.507E+0	8.343E+0
-3.487E-1	3.452E+0	8.392E+0
-3.503E-1	3.432E+0	8.363E+0
-3.487E-1	3.422E+0	8.353E+0
-3.487E-1	3.403E+0	8.246E+0
-3.503E-1	3.432E+0	8.373E+0
-3.487E-1	3.458E+0	8.454E+0
-3.454E-1	3.487E+0	8.366E+0
-3.471E-1	3.474E+0	8.386E+0
-3.471E-1	3.478E+0	8.301E+0
-3.487E-1	3.429E+0	8.334E+0
-3.471E-1	3.448E+0	8.353E+0
-3.487E-1	3.393E+0	8.425E+0
-3.487E-1	3.439E+0	8.334E+0
-3.487E-1	3.500E+0	8.324E+0
-3.454E-1	3.461E+0	8.279E+0
-3.454E-1	3.422E+0	8.399E+0
-3.471E-1	3.419E+0	8.327E+0
-3.487E-1	3.432E+0	8.308E+0
-3.471E-1	3.458E+0	8.318E+0
-3.454E-1	3.504E+0	8.340E+0
-3.503E-1	3.478E+0	8.246E+0
-3.487E-1	3.419E+0	8.337E+0
-3.471E-1	3.458E+0	8.392E+0
-3.438E-1	3.471E+0	8.347E+0
-3.503E-1	3.409E+0	8.305E+0
-3.503E-1	3.468E+0	8.298E+0
-3.471E-1	3.358E+0	8.327E+0
-3.438E-1	3.406E+0	8.256E+0
-3.471E-1	3.393E+0	8.425E+0
-3.471E-1	3.536E+0	8.282E+0
-3.487E-1	3.484E+0	8.373E+0
-3.438E-1	3.494E+0	8.454E+0
-3.471E-1	3.455E+0	8.392E+0
-3.487E-1	3.468E+0	8.321E+0
-3.471E-1	3.507E+0	8.340E+0
-3.438E-1	3.478E+0	8.415E+0
-3.503E-1	3.315E+0	8.343E+0
-3.503E-1	3.458E+0	8.324E+0
-3.438E-1	3.465E+0	8.259E+0
-3.454E-1	3.452E+0	8.318E+0
-3.487E-1	3.468E+0	8.408E+0
-3.454E-1	3.442E+0	8.408E+0
-3.471E-1	3.465E+0	8.340E+0
-3.454E-1	3.393E+0	8.298E+0
-3.503E-1	3.478E+0	8.256E+0
-3.503E-1	3.494E+0	8.379E+0
-3.471E-1	3.481E+0	8.285E+0
-3.471E-1	3.416E+0	8.369E+0
-3.519E-1	3.487E+0	8.399E+0
-3.487E-1	3.461E+0	8.340E+0
-3.454E-1	3.426E+0	8.275E+0
-3.487E-1	3.416E+0	8.366E+0
-3.503E-1	3.384E+0	8.395E+0
-3.487E-1	3.403E+0	8.353E+0
-3.438E-1	3.484E+0	8.298E+0
-3.438E-1	3.552E+0	8.220E+0
-3.487E-1	3.497E+0	8.519E+0
-3.503E-1	3.504E+0	8.360E+0
-3.487E-1	3.468E+0	8.399E+0
-3.454E-1	3.445E+0	8.350E+0
-3.471E-1	3.452E+0	8.331E+0
-3.503E-1	3.435E+0	8.324E+0
-3.471E-1	3.435E+0	8.295E+0
-3.438E-1	3.494E+0	8.415E+0
-3.471E-1	3.471E+0	8.412E+0
-3.487E-1	3.439E+0	8.392E+0
-3.454E-1	3.403E+0	8.324E+0
-3.454E-1	3.458E+0	8.509E+0
-3.471E-1	3.539E+0	8.408E+0
-3.503E-1	3.409E+0	8.188E+0
-3.471E-1	3.497E+0	8.343E+0
-3.454E-1	3.484E+0	8.298E+0
-3.503E-1	3.474E+0	8.356E+0
-3.503E-1	3.542E+0	8.418E+0
-3.438E-1	3.455E+0	8.259E+0
-3.454E-1	3.371E+0	8.340E+0
-3.519E-1	3.468E+0	8.340E+0
-3.503E-1	3.478E+0	8.282E+0
-3.438E-1	3.465E+0	8.285E+0
-3.422E-1	3.432E+0	8.366E+0
-3.487E-1	3.354E+0	8.233E+0
-3.487E-1	3.390E+0	8.314E+0
-3.487E-1	3.461E+0	8.444E+0
-3.471E-1	3.422E+0	8.415E+0
-3.454E-1	3.523E+0	8.314E+0
-3.487E-1	3.452E+0	8.395E+0
-3.438E-1	3.526E+0	8.360E+0
-3.438E-1	3.422E+0	8.499E+0
-3.471E-1	3.409E+0	8.428E+0
-3.519E-1	3.497E+0	8.350E+0
-3.487E-1	3.504E+0	8.353E+0
-3.471E-1	3.481E+0	8.311E+0
-3.487E-1	3.461E+0	8.363E+0
-3.519E-1	3.435E+0	8.343E+0
-3.438E-1	3.442E+0	8.356E+0
-3.454E-1	3.478E+0	8.331E+0
-3.503E-1	3.396E+0	8.262E+0
-3.519E-1	3.474E+0	8.447E+0
-3.471E-1	3.465E+0	8.337E+0
-3.471E-1	3.520E+0	8.311E+0
-3.487E-1	3.520E+0	8.496E+0
-3.503E-1	3.406E+0	8.428E+0
-3.471E-1	3.416E+0	8.353E+0
-3.454E-1	3.439E+0	8.405E+0
-3.471E-1	3.403E+0	8.386E+0
-3.487E-1	3.429E+0	8.331E+0
-3.471E-1	3.458E+0	8.324E+0
-3.471E-1	3.471E+0	8.412E+0
-3.471E-1	3.409E+0	8.340E+0
-3.487E-1	3.426E+0	8.282E+0
-3.471E-1	3.484E+0	8.343E+0
-3.454E-1	3.403E+0	8.389E+0
-3.471E-1	3.455E+0	8.451E+0
-3.487E-1	3.426E+0	8.480E+0
-3.471E-1	3.409E+0	8.350E+0
-3.454E-1	3.461E+0	8.412E+0
-3.487E-1	3.452E+0	8.334E+0
-3.503E-1	3.491E+0	8.421E+0
-3.487E-1	3.422E+0	8.217E+0
-3.471E-1	3.455E+0	8.253E+0
-3.503E-1	3.448E+0	8.340E+0
-3.487E-1	3.445E+0	8.249E+0
-3.438E-1	3.413E+0	8.363E+0
-3.454E-1	3.487E+0	8.285E+0
-3.487E-1	3.442E+0	8.331E+0
-3.487E-1	3.419E+0	8.418E+0
-3.471E-1	3.396E+0	8.395E+0
-3.471E-1	3.468E+0	8.379E+0
-3.487E-1	3.481E+0	8.473E+0
-3.487E-1	3.461E+0	8.382E+0
-3.438E-1	3.471E+0	8.340E+0
-3.454E-1	3.539E+0	8.408E+0
-3.503E-1	3.458E+0	8.301E+0
-3.487E-1	3.504E+0	8.412E+0
-3.454E-1	3.481E+0	8.376E+0
-3.454E-1	3.481E+0	8.369E+0
-3.471E-1	3.520E+0	8.460E+0
-3.503E-1	3.393E+0	8.343E+0
-3.454E-1	3.448E+0	8.386E+0
-3.471E-1	3.445E+0	8.360E+0
-3.471E-1	3.461E+0	8.392E+0
-3.487E-1	3.465E+0	8.343E+0
-3.487E-1	3.445E+0	8.347E+0
-3.454E-1	3.416E+0	8.220E+0
-3.471E-1	3.452E+0	8.305E+0
-3.487E-1	3.387E+0	8.249E+0
-3.438E-1	3.403E+0	8.353E+0
-3.454E-1	3.468E+0	8.460E+0
-3.471E-1	3.523E+0	8.340E+0
-3.471E-1	3.471E+0	8.269E+0
-3.454E-1	3.481E+0	8.210E+0
-3.438E-1	3.500E+0	8.292E+0
-3.454E-1	3.497E+0	8.321E+0
-3.471E-1	3.413E+0	8.399E+0
-3.438E-1	3.529E+0	8.389E+0
-3.471E-1	3.468E+0	8.350E+0
-3.487E-1	3.468E+0	8.311E+0
-3.503E-1	3.520E+0	8.376E+0
-3.471E-1	3.448E+0	8.382E+0
-3.438E-1	3.426E+0	8.402E+0
-3.487E-1	3.367E+0	8.262E+0
-3.487E-1	3.507E+0	8.353E+0
-3.454E-1	3.358E+0	8.376E+0
-3.454E-1	3.429E+0	8.288E+0
-3.471E-1	3.520E+0	8.373E+0
-3.503E-1	3.400E+0	8.399E+0
-3.438E-1	3.461E+0	8.464E+0
-3.471E-1	3.435E+0	8.292E+0
-3.454E-1	3.435E+0	8.470E+0
-3.487E-1	3.458E+0	8.334E+0
-3.438E-1	3.484E+0	8.350E+0
-3.438E-1	3.442E+0	8.327E+0
-3.471E-1	3.364E+0	8.285E+0
-3.487E-1	3.426E+0	8.233E+0
-3.471E-1	3.474E+0	8.395E+0
-3.438E-1	3.500E+0	8.337E+0
-3.454E-1	3.500E+0	8.343E+0
-3.487E-1	3.452E+0	8.343E+0
-3.471E-1	3.497E+0	8.441E+0
-3.471E-1	3.474E+0	8.314E+0
-3.487E-1	3.435E+0	8.405E+0
-3.454E-1	3.474E+0	8.318E+0
-3.454E-1	3.455E+0	8.376E+0
-3.454E-1	3.426E+0	8.486E+0
-3.471E-1	3.458E+0	8.408E+0
-3.438E-1	3.471E+0	8.314E+0
-3.454E-1	3.384E+0	8.343E+0
-3.471E-1	3.474E+0	8.373E+0
-3.471E-1	3.409E+0	8.266E+0
-3.471E-1	3.419E+0	8.136E+0
-3.454E-1	3.471E+0	8.369E+0
-3.422E-1	3.448E+0	8.369E+0
-3.454E-1	3.384E+0	8.412E+0
-3.471E-1	3.409E+0	8.369E+0
-3.454E-1	3.465E+0	8.389E+0
-3.438E-1	3.555E+0	8.392E+0
-3.487E-1	3.403E+0	8.314E+0
-3.487E-1	3.478E+0	8.327E+0
-3.471E-1	3.409E+0	8.376E+0
-3.454E-1	3.429E+0	8.421E+0
-3.471E-1	3.426E+0	8.356E+0
-3.487E-1	3.445E+0	8.373E+0
-3.454E-1	3.478E+0	8.347E+0
-3.454E-1	3.478E+0	8.425E+0
-3.454E-1	3.380E+0	8.266E+0
-3.519E-1	3.426E+0	8.305E+0
-3.454E-1	3.484E+0	8.314E+0
-3.422E-1	3.403E+0	8.285E+0
-3.503E-1	3.445E+0	8.334E+0
-3.471E-1	3.468E+0	8.428E+0
-3.471E-1	3.484E+0	8.269E+0
-3.438E-1	3.387E+0	8.353E+0
-3.471E-1	3.374E+0	8.376E+0
-3.487E-1	3.497E+0	8.282E+0
-3.438E-1	3.422E+0	8.262E+0
-3.471E-1	3.409E+0	8.343E+0
-3.471E-1	3.497E+0	8.236E+0
-3.487E-1	3.526E+0	8.451E+0
-3.454E-1	3.542E+0	8.389E+0
-3.454E-1	3.526E+0	8.395E+0
-3.471E-1	3.458E+0	8.347E+0
-3.454E-1	3.371E+0	8.233E+0
-3.471E-1	3.455E+0	8.363E+0
-3.438E-1	3.500E+0	8.279E+0
-3.471E-1	3.468E+0	8.318E+0
-3.471E-1	3.416E+0	8.318E+0
-3.471E-1	3.439E+0	8.350E+0
-3.487E-1	3.468E+0	8.308E+0
-3.454E-1	3.507E+0	8.425E+0
-3.471E-1	3.465E+0	8.275E+0
-3.438E-1	3.426E+0	8.360E+0
-3.454E-1	3.445E+0	8.253E+0
-3.471E-1	3.413E+0	8.337E+0
-3.454E-1	3.426E+0	8.408E+0
-3.438E-1	3.367E+0	8.366E+0
-3.471E-1	3.338E+0	8.363E+0
-3.454E-1	3.426E+0	8.373E+0
-3.503E-1	3.445E+0	8.369E+0
-3.454E-1	3.491E+0	8.318E+0
-3.454E-1	3.484E+0	8.308E+0
-3.454E-1	3.468E+0	8.285E+0
-3.454E-1	3.497E+0	8.356E+0
-3.454E-1	3.400E+0	8.298E+0
-3.454E-1	3.474E+0	8.386E+0
-3.454E-1	3.448E+0	8.324E+0
-3.454E-1	3.432E+0	8.369E+0
-3.438E-1	3.455E+0	8.275E+0
-3.438E-1	3.448E+0	8.311E+0
-3.454E-1	3.439E+0	8.415E+0
-3.454E-1	3.403E+0	8.376E+0
-3.454E-1	3.442E+0	8.366E+0
-3.422E-1	3.478E+0	8.256E+0
-3.471E-1	3.497E+0	8.334E+0
-3.487E-1	3.504E+0	8.366E+0
-3.422E-1	3.484E+0	8.425E+0
-3.438E-1	3.422E+0	8.415E+0
-3.471E-1	3.406E+0	8.343E+0
-3.487E-1	3.374E+0	8.408E+0
-3.454E-1	3.481E+0	8.331E+0
-3.471E-1	3.429E+0	8.376E+0
-3.471E-1	3.507E+0	8.376E+0
-3.454E-1	3.468E+0	8.305E+0
-3.454E-1	3.435E+0	8.360E+0
-3.438E-1	3.448E+0	8.343E+0
-3.454E-1	3.442E+0	8.347E+0
-3.471E-1	3.387E+0	8.343E+0
-3.487E-1	3.409E+0	8.230E+0
-3.438E-1	3.448E+0	8.399E+0
-3.438E-1	3.416E+0	8.334E+0
-3.454E-1	3.432E+0	8.480E+0
-3.406E-1	3.432E+0	8.282E+0
-3.438E-1	3.465E+0	8.253E+0
-3.471E-1	3.452E+0	8.266E+0
-3.471E-1	3.494E+0	8.399E+0
-3.422E-1	3.413E+0	8.353E+0
-3.438E-1	3.491E+0	8.386E+0
-3.454E-1	3.406E+0	8.418E+0
-3.454E-1	3.422E+0	8.308E+0
-3.438E-1	3.458E+0	8.318E+0
-3.454E-1	3.458E+0	8.275E+0
-3.471E-1	3.416E+0	8.496E+0
-3.454E-1	3.448E+0	8.350E+0
-3.422E-1	3.384E+0	8.353E+0
-3.438E-1	3.500E+0	8.292E+0
-3.471E-1	3.474E+0	8.350E+0
-3.471E-1	3.542E+0	8.382E+0
-3.454E-1	3.452E+0	8.256E+0
-3.438E-1	3.445E+0	8.298E+0
-3.471E-1	3.474E+0	8.298E+0
-3.471E-1	3.484E+0	8.295E+0
-3.438E-1	3.325E+0	8.363E+0
-3.422E-1	3.458E+0	8.415E+0
-3.438E-1	3.419E+0	8.318E+0
-3.471E-1	3.500E+0	8.298E+0
-3.438E-1	3.432E+0	8.282E+0
-3.438E-1	3.422E+0	8.389E+0
-3.438E-1	3.396E+0	8.428E+0
-3.487E-1	3.371E+0	8.395E+0
-3.438E-1	3.510E+0	8.337E+0
-3.406E-1	3.439E+0	8.366E+0
-3.471E-1	3.432E+0	8.243E+0
-3.471E-1	3.504E+0	8.295E+0
-3.422E-1	3.445E+0	8.421E+0
-3.438E-1	3.435E+0	8.285E+0
-3.454E-1	3.461E+0	8.356E+0
-3.487E-1	3.500E+0	8.489E+0
-3.438E-1	3.422E+0	8.318E+0
-3.438E-1	3.416E+0	8.288E+0
-3.454E-1	3.455E+0	8.194E+0
-3.454E-1	3.526E+0	8.421E+0
-3.438E-1	3.406E+0	8.376E+0
-3.438E-1	3.409E+0	8.331E+0
-3.471E-1	3.435E+0	8.331E+0
-3.471E-1	3.452E+0	8.363E+0
-3.422E-1	3.361E+0	8.353E+0
-3.422E-1	3.416E+0	8.318E+0
-3.438E-1	3.478E+0	8.324E+0
-3.471E-1	3.442E+0	8.402E+0
-3.422E-1	3.426E+0	8.256E+0
-3.438E-1	3.406E+0	8.308E+0
-3.454E-1	3.507E+0	8.256E+0
-3.454E-1	3.500E+0	8.298E+0
-3.438E-1	3.523E+0	8.298E+0
-3.454E-1	3.526E+0	8.288E+0
-3.438E-1	3.426E+0	8.340E+0
-3.454E-1	3.390E+0	8.353E+0
-3.454E-1	3.471E+0	8.240E+0
-3.406E-1	3.432E+0	8.425E+0
-3.471E-1	3.400E+0	8.305E+0
-3.471E-1	3.448E+0	8.366E+0
-3.454E-1	3.500E+0	8.353E+0
-3.422E-1	3.403E+0	8.340E+0
-3.438E-1	3.559E+0	8.428E+0
-3.487E-1	3.387E+0	8.392E+0
-3.454E-1	3.448E+0	8.347E+0
-3.471E-1	3.461E+0	8.402E+0
-3.454E-1	3.364E+0	8.389E+0
-3.471E-1	3.416E+0	8.155E+0
-3.454E-1	3.510E+0	8.272E+0
-3.422E-1	3.474E+0	8.350E+0
-3.454E-1	3.400E+0	8.314E+0
-3.454E-1	3.426E+0	8.318E+0
-3.438E-1	3.507E+0	8.389E+0
-3.438E-1	3.413E+0	8.395E+0
-3.454E-1	3.471E+0	8.285E+0
-3.454E-1	3.442E+0	8.331E+0
-3.454E-1	3.494E+0	8.295E+0
-3.454E-1	3.403E+0	8.223E+0
-3.454E-1	3.432E+0	8.412E+0
-3.438E-1	3.452E+0	8.399E+0
-3.454E-1	3.471E+0	8.314E+0
-3.406E-1	3.468E+0	8.269E+0
-3.487E-1	3.471E+0	8.441E+0
-3.454E-1	3.468E+0	8.337E+0
-3.438E-1	3.445E+0	8.366E+0
-3.438E-1	3.429E+0	8.275E+0
-3.438E-1	3.491E+0	8.379E+0
-3.487E-1	3.396E+0	8.350E+0
-3.454E-1	3.461E+0	8.327E+0
-3.406E-1	3.387E+0	8.451E+0
-3.454E-1	3.429E+0	8.464E+0
-3.471E-1	3.432E+0	8.201E+0
-3.471E-1	3.422E+0	8.337E+0
-3.438E-1	3.458E+0	8.353E+0
-3.471E-1	3.474E+0	8.382E+0
-3.454E-1	3.468E+0	8.275E+0
-3.454E-1	3.413E+0	8.334E+0
-3.422E-1	3.406E+0	8.363E+0
-3.454E-1	3.442E+0	8.139E+0
-3.471E-1	3.409E+0	8.321E+0
-3.454E-1	3.422E+0	8.373E+0
-3.406E-1	3.390E+0	8.366E+0
-3.471E-1	3.494E+0	8.337E+0
-3.503E-1	3.465E+0	8.311E+0
-3.438E-1	3.435E+0	8.379E+0
-3.422E-1	3.432E+0	8.331E+0
-3.438E-1	3.442E+0	8.350E+0
-3.471E-1	3.426E+0	8.395E+0
-3.454E-1	3.409E+0	8.246E+0
-3.406E-1	3.448E+0	8.321E+0
-3.471E-1	3.484E+0	8.399E+0
-3.471E-1	3.458E+0	8.318E+0
-3.454E-1	3.413E+0	8.318E+0
-3.390E-1	3.458E+0	8.363E+0
-3.487E-1	3.413E+0	8.444E+0
-3.438E-1	3.500E+0	8.395E+0
-3.438E-1	3.455E+0	8.438E+0
-3.422E-1	3.510E+0	8.444E+0
-3.454E-1	3.432E+0	8.324E+0
-3.471E-1	3.478E+0	8.324E+0
-3.454E-1	3.409E+0	8.305E+0
-3.438E-1	3.452E+0	8.314E+0
-3.422E-1	3.507E+0	8.408E+0
-3.438E-1	3.387E+0	8.292E+0
-3.422E-1	3.542E+0	8.321E+0
-3.422E-1	3.419E+0	8.405E+0
-3.438E-1	3.484E+0	8.269E+0
-3.471E-1	3.403E+0	8.395E+0
-3.422E-1	3.465E+0	8.412E+0
-3.438E-1	3.422E+0	8.395E+0
-3.438E-1	3.555E+0	8.249E+0
-3.438E-1	3.481E+0	8.376E+0
-3.438E-1	3.465E+0	8.314E+0
-3.422E-1	3.442E+0	8.382E+0
-3.471E-1	3.377E+0	8.444E+0
-3.438E-1	3.455E+0	8.321E+0
-3.422E-1	3.481E+0	8.369E+0
-3.422E-1	3.409E+0	8.311E+0
-3.438E-1	3.478E+0	8.369E+0
-3.471E-1	3.442E+0	8.389E+0
-3.487E-1	3.455E+0	8.382E+0
-3.438E-1	3.445E+0	8.444E+0
-3.454E-1	3.491E+0	8.331E+0
-3.471E-1	3.471E+0	8.366E+0
-3.454E-1	3.474E+0	8.438E+0
-3.438E-1	3.435E+0	8.305E+0
-3.438E-1	3.523E+0	8.223E+0
-3.487E-1	3.442E+0	8.334E+0
-3.454E-1	3.429E+0	8.292E+0
-3.422E-1	3.390E+0	8.415E+0
-3.422E-1	3.471E+0	8.314E+0
-3.454E-1	3.458E+0	8.308E+0
-3.471E-1	3.471E+0	8.464E+0
-3.422E-1	3.419E+0	8.405E+0
-3.471E-1	3.458E+0	8.376E+0
-3.454E-1	3.481E+0	8.314E+0
-3.438E-1	3.413E+0	8.343E+0
-3.438E-1	3.403E+0	8.282E+0
-3.438E-1	3.448E+0	8.356E+0
-3.503E-1	3.429E+0	8.301E+0
-3.471E-1	3.406E+0	8.259E+0
-3.422E-1	3.500E+0	8.256E+0
-3.438E-1	3.471E+0	8.408E+0
-3.438E-1	3.494E+0	8.311E+0
-3.471E-1	3.390E+0	8.298E+0
-3.422E-1	3.429E+0	8.266E+0
-3.438E-1	3.520E+0	8.327E+0
-3.438E-1	3.426E+0	8.438E+0
-3.438E-1	3.435E+0	8.392E+0
-3.422E-1	3.461E+0	8.269E+0
-3.438E-1	3.491E+0	8.292E+0
-3.438E-1	3.400E+0	8.243E+0
-3.454E-1	3.384E+0	8.275E+0
-3.390E-1	3.484E+0	8.318E+0
-3.438E-1	3.481E+0	8.321E+0
-3.487E-1	3.504E+0	8.418E+0
-3.422E-1	3.474E+0	8.451E+0
-3.406E-1	3.429E+0	8.347E+0
-3.438E-1	3.442E+0	8.402E+0
-3.438E-1	3.461E+0	8.366E+0
-3.422E-1	3.416E+0	8.275E+0
-3.406E-1	3.500E+0	8.369E+0
-3.406E-1	3.393E+0	8.369E+0
-3.454E-1	3.484E+0	8.236E+0
-3.422E-1	3.491E+0	8.408E+0
-3.406E-1	3.474E+0	8.308E+0
-3.454E-1	3.435E+0	8.363E+0
-3.454E-1	3.549E+0	8.340E+0
-3.422E-1	3.448E+0	8.279E+0
[truncated: 93,941 more rows]
