# Supplementary material for: Improved ANAP incorporation and VCF analysis reveal details of P2X7 current facilitation and a limited conformational interplay between ATP binding and the intracellular ballast domain
Source: eLife. 2023 Jan 4;12:e82479. doi: 10.7554/eLife.82479 (PMC9859053; doi:10.7554/eLife.82479)
Supplement: Figure 3—figure supplement 2—source data 1. [file elife-82479-fig3-figsupp2-data1.zip › Figure-3_figure-supplement-2_source-data-1/F11_H2O_m09#24.csv]

-1.456E-2	2.037E+0	3.990E+0
-1.456E-2	2.018E+0	3.916E+0
-1.943E-2	1.982E+0	3.954E+0
-1.781E-2	2.031E+0	3.938E+0
-1.618E-2	2.008E+0	3.880E+0
-1.943E-2	2.002E+0	3.928E+0
-2.105E-2	2.073E+0	3.964E+0
-2.105E-2	2.037E+0	3.890E+0
-1.456E-2	2.073E+0	3.954E+0
-1.781E-2	1.995E+0	3.951E+0
-1.943E-2	2.076E+0	3.903E+0
-1.943E-2	1.959E+0	3.945E+0
-1.618E-2	2.037E+0	3.945E+0
-1.618E-2	1.963E+0	3.990E+0
-1.781E-2	1.972E+0	3.906E+0
-1.943E-2	2.041E+0	4.006E+0
-1.781E-2	2.047E+0	3.958E+0
-1.618E-2	1.992E+0	3.896E+0
-1.943E-2	1.992E+0	3.961E+0
-1.781E-2	2.060E+0	3.928E+0
-1.618E-2	1.992E+0	3.971E+0
-1.618E-2	2.002E+0	3.971E+0
-2.105E-2	2.034E+0	3.935E+0
-1.781E-2	2.070E+0	3.987E+0
-1.781E-2	1.985E+0	3.948E+0
-1.781E-2	1.989E+0	3.945E+0
-2.105E-2	2.002E+0	3.893E+0
-2.105E-2	2.021E+0	3.980E+0
-1.456E-2	2.018E+0	3.864E+0
-1.943E-2	1.976E+0	3.805E+0
-2.105E-2	1.969E+0	3.954E+0
-1.781E-2	2.005E+0	3.967E+0
-1.618E-2	2.031E+0	3.967E+0
-1.943E-2	2.057E+0	3.932E+0
-1.781E-2	2.034E+0	4.006E+0
-2.105E-2	1.976E+0	3.964E+0
-1.456E-2	2.008E+0	3.980E+0
-1.456E-2	2.002E+0	3.903E+0
-2.105E-2	1.992E+0	3.925E+0
-2.105E-2	1.998E+0	3.945E+0
-1.456E-2	2.037E+0	3.935E+0
-1.456E-2	1.998E+0	3.909E+0
-2.105E-2	1.989E+0	3.919E+0
-1.943E-2	1.985E+0	4.000E+0
-1.618E-2	1.995E+0	4.049E+0
-1.618E-2	2.018E+0	4.042E+0
-2.105E-2	2.070E+0	3.925E+0
-1.943E-2	1.976E+0	3.899E+0
-1.781E-2	1.995E+0	3.880E+0
-1.618E-2	1.963E+0	3.984E+0
-2.105E-2	1.969E+0	3.925E+0
-1.943E-2	2.015E+0	3.990E+0
-1.618E-2	2.047E+0	3.864E+0
-1.618E-2	1.930E+0	3.945E+0
-1.943E-2	1.995E+0	3.935E+0
-1.781E-2	2.021E+0	3.886E+0
-1.943E-2	1.953E+0	3.909E+0
-1.781E-2	2.008E+0	3.954E+0
-2.267E-2	2.002E+0	3.916E+0
-1.943E-2	1.982E+0	3.899E+0
-1.618E-2	2.018E+0	3.912E+0
-1.943E-2	1.953E+0	4.000E+0
-1.943E-2	2.011E+0	4.010E+0
-2.105E-2	1.933E+0	3.974E+0
-1.456E-2	1.976E+0	3.987E+0
-1.781E-2	2.031E+0	3.951E+0
-1.943E-2	1.998E+0	3.925E+0
-2.429E-2	2.018E+0	3.987E+0
-1.618E-2	1.998E+0	3.935E+0
-1.781E-2	1.979E+0	3.938E+0
-2.105E-2	2.028E+0	3.928E+0
-2.105E-2	2.028E+0	3.935E+0
-1.456E-2	2.008E+0	3.945E+0
-1.781E-2	2.050E+0	3.886E+0
-1.943E-2	2.021E+0	3.964E+0
-2.105E-2	1.969E+0	3.890E+0
-1.943E-2	2.031E+0	4.019E+0
-1.943E-2	2.050E+0	3.916E+0
-2.267E-2	2.011E+0	3.971E+0
-1.781E-2	1.963E+0	3.941E+0
-1.618E-2	2.024E+0	3.925E+0
-1.618E-2	1.989E+0	3.951E+0
-2.105E-2	1.982E+0	3.964E+0
-2.105E-2	1.966E+0	3.961E+0
-1.618E-2	2.008E+0	3.941E+0
-1.456E-2	1.998E+0	3.925E+0
-2.105E-2	2.018E+0	3.961E+0
-2.267E-2	2.011E+0	3.951E+0
-1.456E-2	2.047E+0	3.928E+0
-1.618E-2	1.992E+0	3.974E+0
-2.105E-2	2.034E+0	3.971E+0
-1.943E-2	1.998E+0	3.987E+0
-1.618E-2	1.979E+0	3.844E+0
-1.618E-2	2.005E+0	3.890E+0
-2.105E-2	2.037E+0	3.997E+0
-1.943E-2	2.005E+0	3.967E+0
-1.618E-2	2.018E+0	3.935E+0
-1.618E-2	2.008E+0	3.971E+0
-2.105E-2	2.050E+0	3.925E+0
-2.105E-2	2.005E+0	3.928E+0
-1.618E-2	1.969E+0	3.864E+0
-1.943E-2	1.982E+0	3.928E+0
-2.267E-2	2.015E+0	3.928E+0
-2.105E-2	1.989E+0	3.928E+0
-1.781E-2	2.024E+0	4.023E+0
-1.781E-2	2.076E+0	3.958E+0
-1.943E-2	2.047E+0	3.938E+0
-1.943E-2	1.995E+0	3.971E+0
-1.781E-2	1.995E+0	3.941E+0
-1.618E-2	1.982E+0	4.013E+0
-2.267E-2	1.998E+0	3.886E+0
-2.105E-2	2.053E+0	3.941E+0
-1.781E-2	2.028E+0	3.935E+0
-1.781E-2	2.005E+0	3.948E+0
-1.943E-2	1.995E+0	3.890E+0
-1.943E-2	1.989E+0	3.925E+0
-1.781E-2	1.959E+0	3.987E+0
-1.618E-2	1.924E+0	3.990E+0
-2.105E-2	2.011E+0	3.906E+0
-2.267E-2	1.985E+0	3.935E+0
-2.105E-2	2.024E+0	3.938E+0
-1.618E-2	1.982E+0	3.873E+0
-2.267E-2	1.985E+0	3.987E+0
-2.267E-2	2.057E+0	3.873E+0
-1.781E-2	2.024E+0	3.977E+0
-1.618E-2	2.018E+0	3.961E+0
-1.781E-2	2.034E+0	3.945E+0
-1.943E-2	2.047E+0	3.916E+0
-1.618E-2	1.985E+0	3.877E+0
-1.943E-2	1.982E+0	3.935E+0
-1.943E-2	2.053E+0	3.958E+0
-1.943E-2	2.005E+0	3.954E+0
-1.781E-2	1.995E+0	3.958E+0
-1.781E-2	1.985E+0	3.964E+0
-2.105E-2	2.063E+0	4.042E+0
-2.105E-2	2.002E+0	4.052E+0
-1.618E-2	2.050E+0	3.967E+0
-1.618E-2	2.024E+0	3.977E+0
-1.781E-2	2.024E+0	3.980E+0
-2.267E-2	2.041E+0	3.954E+0
-1.618E-2	2.005E+0	3.925E+0
-1.781E-2	2.021E+0	4.045E+0
-2.105E-2	2.041E+0	3.928E+0
-2.105E-2	1.998E+0	3.964E+0
-1.618E-2	2.018E+0	3.974E+0
-1.781E-2	2.018E+0	3.896E+0
-2.105E-2	2.076E+0	3.886E+0
-2.267E-2	2.024E+0	3.971E+0
-1.781E-2	2.002E+0	3.912E+0
-1.781E-2	2.024E+0	3.890E+0
-2.105E-2	1.976E+0	3.954E+0
-1.943E-2	1.992E+0	3.974E+0
-1.456E-2	1.982E+0	3.954E+0
-1.943E-2	1.995E+0	3.935E+0
-2.267E-2	2.050E+0	3.951E+0
-2.105E-2	1.995E+0	3.984E+0
-1.618E-2	1.995E+0	3.935E+0
-1.943E-2	2.034E+0	3.919E+0
-2.105E-2	1.979E+0	3.967E+0
-1.943E-2	2.005E+0	3.961E+0
-1.781E-2	2.034E+0	3.987E+0
-1.618E-2	1.985E+0	3.834E+0
-2.267E-2	1.982E+0	3.990E+0
-2.105E-2	1.959E+0	3.990E+0
-1.618E-2	1.985E+0	3.935E+0
-1.781E-2	1.989E+0	3.958E+0
-1.943E-2	1.985E+0	4.016E+0
-2.105E-2	1.982E+0	3.980E+0
-1.456E-2	2.005E+0	3.990E+0
-1.781E-2	2.034E+0	3.954E+0
-2.267E-2	1.959E+0	3.948E+0
-1.943E-2	2.063E+0	3.925E+0
-1.781E-2	2.011E+0	3.928E+0
-1.618E-2	2.034E+0	3.916E+0
-2.267E-2	2.021E+0	3.984E+0
-1.943E-2	1.995E+0	3.941E+0
-1.456E-2	2.005E+0	3.938E+0
-1.618E-2	1.985E+0	3.958E+0
-2.267E-2	1.982E+0	3.951E+0
-1.943E-2	1.985E+0	3.964E+0
-1.456E-2	2.031E+0	3.945E+0
-1.618E-2	2.024E+0	3.906E+0
-1.943E-2	2.024E+0	3.867E+0
-2.267E-2	2.028E+0	3.980E+0
-1.456E-2	1.920E+0	3.945E+0
-1.943E-2	1.963E+0	3.974E+0
-1.943E-2	2.024E+0	4.019E+0
-1.943E-2	1.972E+0	3.899E+0
-1.943E-2	1.976E+0	3.877E+0
-1.943E-2	2.024E+0	3.990E+0
-2.267E-2	2.015E+0	3.948E+0
-2.105E-2	2.011E+0	3.954E+0
-1.618E-2	1.940E+0	3.919E+0
-1.781E-2	1.959E+0	3.925E+0
-2.429E-2	2.018E+0	3.958E+0
-2.105E-2	1.972E+0	3.916E+0
-1.618E-2	1.989E+0	3.870E+0
-1.781E-2	1.972E+0	3.977E+0
-2.267E-2	2.034E+0	3.971E+0
-1.943E-2	2.028E+0	3.954E+0
-1.456E-2	1.998E+0	3.941E+0
-1.618E-2	1.950E+0	3.906E+0
-2.267E-2	2.037E+0	3.938E+0
-2.105E-2	1.979E+0	3.854E+0
-1.943E-2	2.073E+0	3.993E+0
-2.105E-2	2.034E+0	3.873E+0
-1.781E-2	1.992E+0	3.958E+0
-1.943E-2	1.969E+0	3.877E+0
-1.618E-2	2.066E+0	3.922E+0
-1.781E-2	2.044E+0	3.909E+0
-2.267E-2	1.998E+0	3.906E+0
-2.105E-2	2.031E+0	3.883E+0
-1.618E-2	2.053E+0	3.912E+0
-1.943E-2	2.015E+0	3.880E+0
-2.105E-2	1.992E+0	3.916E+0
-1.943E-2	2.008E+0	3.906E+0
-1.456E-2	1.963E+0	3.909E+0
-1.781E-2	2.028E+0	3.925E+0
-1.943E-2	2.011E+0	3.912E+0
-2.267E-2	1.998E+0	3.873E+0
-1.781E-2	1.969E+0	3.977E+0
-1.943E-2	2.037E+0	3.896E+0
-2.105E-2	2.011E+0	3.925E+0
-1.781E-2	1.969E+0	4.016E+0
-1.618E-2	2.053E+0	3.899E+0
-1.781E-2	2.034E+0	3.919E+0
-1.943E-2	1.995E+0	3.948E+0
-2.105E-2	2.028E+0	3.948E+0
-1.618E-2	2.011E+0	3.993E+0
-1.943E-2	2.034E+0	3.932E+0
-1.943E-2	1.972E+0	3.909E+0
-2.267E-2	2.037E+0	3.935E+0
-1.618E-2	1.982E+0	4.000E+0
-2.105E-2	1.959E+0	3.964E+0
-2.105E-2	2.083E+0	3.990E+0
-2.105E-2	1.966E+0	3.860E+0
-1.618E-2	1.985E+0	3.977E+0
-2.105E-2	1.966E+0	3.864E+0
-1.943E-2	1.985E+0	4.016E+0
-1.943E-2	2.041E+0	3.906E+0
-1.456E-2	1.982E+0	3.951E+0
-1.943E-2	1.972E+0	3.984E+0
-2.267E-2	2.047E+0	3.909E+0
-2.105E-2	1.989E+0	3.941E+0
-1.781E-2	1.989E+0	3.932E+0
-1.618E-2	1.995E+0	3.896E+0
-2.429E-2	1.979E+0	3.974E+0
-1.943E-2	1.998E+0	4.000E+0
-1.618E-2	2.011E+0	3.967E+0
-1.456E-2	1.985E+0	3.951E+0
-2.267E-2	2.024E+0	3.987E+0
-2.105E-2	1.995E+0	3.815E+0
-1.781E-2	1.982E+0	3.961E+0
-1.781E-2	1.985E+0	4.026E+0
-2.105E-2	2.021E+0	4.016E+0
-2.105E-2	1.979E+0	3.899E+0
-1.781E-2	2.021E+0	3.997E+0
-1.618E-2	1.998E+0	3.935E+0
-1.943E-2	1.976E+0	3.951E+0
-1.943E-2	1.998E+0	3.993E+0
-1.618E-2	2.008E+0	3.919E+0
-1.943E-2	1.953E+0	3.844E+0
-2.105E-2	1.995E+0	3.967E+0
-1.943E-2	1.976E+0	3.971E+0
-1.456E-2	2.034E+0	3.938E+0
-1.781E-2	2.060E+0	3.945E+0
-2.105E-2	1.979E+0	3.896E+0
-1.943E-2	2.024E+0	3.951E+0
-1.781E-2	2.044E+0	3.945E+0
-1.456E-2	2.015E+0	3.938E+0
-2.267E-2	2.024E+0	3.964E+0
-1.943E-2	1.992E+0	3.932E+0
-1.943E-2	1.933E+0	3.961E+0
-1.618E-2	1.992E+0	3.997E+0
-2.105E-2	1.969E+0	3.922E+0
-1.943E-2	2.008E+0	3.993E+0
-1.781E-2	2.037E+0	3.977E+0
-1.943E-2	1.992E+0	3.912E+0
-2.267E-2	1.985E+0	4.003E+0
-2.105E-2	2.008E+0	3.916E+0
-1.781E-2	2.060E+0	3.941E+0
-1.456E-2	2.005E+0	3.903E+0
-1.943E-2	2.034E+0	3.877E+0
-1.781E-2	2.002E+0	3.945E+0
-1.781E-2	1.937E+0	3.870E+0
-1.781E-2	2.028E+0	3.890E+0
-2.105E-2	2.008E+0	3.899E+0
-2.267E-2	2.031E+0	3.932E+0
-1.618E-2	2.050E+0	3.916E+0
-1.618E-2	1.943E+0	3.877E+0
-2.105E-2	2.005E+0	3.925E+0
-1.781E-2	2.015E+0	3.935E+0
-1.781E-2	1.989E+0	3.984E+0
-1.456E-2	2.047E+0	4.016E+0
-1.943E-2	1.946E+0	3.932E+0
-2.105E-2	1.985E+0	3.945E+0
-1.456E-2	2.034E+0	3.893E+0
-1.781E-2	1.985E+0	3.935E+0
-2.105E-2	2.034E+0	3.860E+0
-1.781E-2	2.028E+0	3.928E+0
-1.618E-2	2.011E+0	3.870E+0
-1.456E-2	1.972E+0	3.958E+0
-2.105E-2	1.946E+0	4.003E+0
-1.943E-2	2.041E+0	3.922E+0
-1.618E-2	2.028E+0	3.906E+0
-1.618E-2	2.011E+0	3.948E+0
-2.267E-2	2.002E+0	3.883E+0
-1.943E-2	1.998E+0	3.935E+0
-1.781E-2	2.034E+0	3.980E+0
-1.618E-2	1.998E+0	3.847E+0
-2.105E-2	2.021E+0	3.964E+0
-2.267E-2	1.989E+0	3.987E+0
-1.618E-2	2.015E+0	3.980E+0
-1.618E-2	1.998E+0	3.925E+0
-1.943E-2	1.933E+0	3.896E+0
-2.105E-2	2.057E+0	3.958E+0
-1.618E-2	2.008E+0	3.941E+0
-1.618E-2	2.037E+0	3.945E+0
-1.943E-2	1.989E+0	3.987E+0
-1.943E-2	2.002E+0	3.906E+0
-1.943E-2	1.982E+0	3.883E+0
-1.781E-2	2.005E+0	3.967E+0
-1.781E-2	2.002E+0	3.961E+0
-2.267E-2	2.041E+0	3.893E+0
-1.618E-2	2.015E+0	3.932E+0
-1.618E-2	2.031E+0	3.961E+0
-2.267E-2	1.963E+0	3.877E+0
-1.943E-2	1.985E+0	3.883E+0
-1.294E-2	2.011E+0	3.932E+0
-1.943E-2	1.953E+0	3.899E+0
-1.943E-2	2.086E+0	3.922E+0
-2.105E-2	2.034E+0	3.967E+0
-1.618E-2	2.034E+0	3.925E+0
-1.781E-2	2.005E+0	3.932E+0
-2.105E-2	1.979E+0	3.928E+0
-2.105E-2	1.972E+0	3.977E+0
-1.781E-2	2.002E+0	3.880E+0
-1.456E-2	2.086E+0	3.880E+0
-2.105E-2	1.995E+0	3.938E+0
-2.105E-2	1.969E+0	3.958E+0
-1.781E-2	2.063E+0	3.938E+0
-2.105E-2	1.985E+0	3.916E+0
-1.943E-2	2.011E+0	4.000E+0
-2.105E-2	2.021E+0	3.893E+0
-1.781E-2	1.982E+0	3.928E+0
-1.781E-2	1.969E+0	3.961E+0
-2.105E-2	1.956E+0	3.958E+0
-2.105E-2	1.976E+0	4.016E+0
-1.781E-2	2.015E+0	3.961E+0
-1.781E-2	2.034E+0	4.003E+0
-1.943E-2	2.047E+0	3.958E+0
-2.267E-2	2.024E+0	3.948E+0
-1.781E-2	2.031E+0	3.922E+0
-1.943E-2	2.008E+0	3.990E+0
-1.943E-2	1.989E+0	3.883E+0
-2.267E-2	2.015E+0	3.873E+0
-1.456E-2	2.008E+0	3.935E+0
-1.618E-2	2.028E+0	3.971E+0
-2.267E-2	2.002E+0	3.980E+0
-2.105E-2	1.995E+0	3.993E+0
-1.943E-2	2.028E+0	3.948E+0
-1.943E-2	2.002E+0	3.951E+0
-2.267E-2	2.070E+0	3.854E+0
-2.105E-2	2.076E+0	3.961E+0
-1.781E-2	1.989E+0	3.954E+0
-1.618E-2	1.982E+0	3.912E+0
-2.105E-2	1.959E+0	3.980E+0
-2.105E-2	1.985E+0	3.873E+0
-1.943E-2	2.021E+0	3.954E+0
-1.943E-2	1.982E+0	3.925E+0
-2.105E-2	2.044E+0	3.932E+0
-2.429E-2	2.018E+0	4.026E+0
-1.618E-2	1.959E+0	3.928E+0
-1.618E-2	1.963E+0	3.967E+0
-1.943E-2	1.992E+0	3.880E+0
-2.105E-2	2.002E+0	3.954E+0
-1.618E-2	2.002E+0	3.977E+0
-1.781E-2	1.972E+0	3.877E+0
-2.267E-2	2.021E+0	3.890E+0
-2.105E-2	2.063E+0	3.922E+0
-1.618E-2	2.041E+0	3.925E+0
-1.618E-2	2.018E+0	3.974E+0
-1.943E-2	2.005E+0	3.951E+0
-1.943E-2	2.008E+0	3.857E+0
-1.294E-2	2.031E+0	3.993E+0
-1.618E-2	1.969E+0	3.967E+0
-1.943E-2	2.037E+0	3.903E+0
-1.943E-2	1.976E+0	3.987E+0
-1.618E-2	2.034E+0	3.961E+0
-1.618E-2	2.034E+0	3.941E+0
-2.267E-2	2.011E+0	3.967E+0
-1.943E-2	1.959E+0	3.941E+0
-1.618E-2	1.998E+0	3.886E+0
-1.781E-2	1.989E+0	3.941E+0
-1.943E-2	2.008E+0	3.954E+0
-1.943E-2	2.021E+0	3.993E+0
-1.781E-2	1.985E+0	3.951E+0
-1.781E-2	2.050E+0	3.922E+0
-1.943E-2	2.037E+0	3.903E+0
-2.105E-2	1.982E+0	3.860E+0
-1.943E-2	1.982E+0	3.922E+0
-2.105E-2	1.969E+0	3.938E+0
-2.267E-2	2.018E+0	3.890E+0
-2.267E-2	2.015E+0	3.867E+0
-1.618E-2	2.008E+0	3.948E+0
-1.781E-2	2.112E+0	3.893E+0
-2.105E-2	2.002E+0	3.967E+0
-2.267E-2	1.963E+0	3.890E+0
-1.456E-2	1.998E+0	3.864E+0
-1.618E-2	1.992E+0	3.928E+0
-1.943E-2	1.979E+0	3.951E+0
-2.105E-2	1.985E+0	3.941E+0
-1.618E-2	1.966E+0	3.958E+0
-1.943E-2	1.979E+0	3.896E+0
-2.105E-2	2.011E+0	3.890E+0
-2.105E-2	1.969E+0	3.951E+0
-1.618E-2	1.963E+0	3.899E+0
-1.618E-2	1.992E+0	3.883E+0
-2.105E-2	2.034E+0	3.896E+0
-1.943E-2	1.976E+0	3.997E+0
-1.618E-2	1.927E+0	3.925E+0
-1.618E-2	2.050E+0	3.993E+0
-1.943E-2	2.024E+0	3.903E+0
-2.105E-2	1.998E+0	3.948E+0
-1.781E-2	1.995E+0	3.899E+0
-1.618E-2	2.005E+0	3.899E+0
-2.105E-2	1.992E+0	3.873E+0
-2.105E-2	2.005E+0	3.951E+0
-1.781E-2	2.011E+0	3.941E+0
-1.781E-2	2.018E+0	3.997E+0
-2.105E-2	2.099E+0	3.948E+0
-1.943E-2	1.989E+0	3.954E+0
-1.294E-2	2.034E+0	3.961E+0
-1.456E-2	1.985E+0	3.906E+0
-2.267E-2	2.037E+0	3.896E+0
-1.943E-2	2.053E+0	3.954E+0
-1.618E-2	2.008E+0	3.958E+0
-1.294E-2	2.044E+0	3.984E+0
-2.429E-2	2.024E+0	3.958E+0
-1.943E-2	1.998E+0	3.916E+0
-1.294E-2	2.002E+0	3.958E+0
-1.618E-2	1.998E+0	3.919E+0
-2.105E-2	2.015E+0	3.860E+0
-2.105E-2	1.985E+0	3.906E+0
-1.781E-2	2.008E+0	3.993E+0
-1.618E-2	2.037E+0	3.912E+0
-2.105E-2	2.041E+0	3.877E+0
-1.943E-2	2.034E+0	3.945E+0
-1.781E-2	2.005E+0	3.984E+0
-2.105E-2	1.979E+0	3.909E+0
-2.105E-2	1.976E+0	3.903E+0
-1.943E-2	2.015E+0	3.974E+0
-1.781E-2	1.979E+0	3.941E+0
-1.781E-2	1.992E+0	3.834E+0
-2.105E-2	2.057E+0	3.899E+0
-1.943E-2	2.018E+0	3.877E+0
-1.781E-2	2.002E+0	3.805E+0
-1.943E-2	1.969E+0	3.932E+0
-2.105E-2	2.018E+0	3.880E+0
-2.105E-2	1.904E+0	3.945E+0
-1.456E-2	2.028E+0	3.948E+0
-1.456E-2	1.956E+0	3.954E+0
-1.781E-2	2.034E+0	3.974E+0
-2.105E-2	2.002E+0	3.886E+0
-1.943E-2	1.985E+0	3.880E+0
-1.618E-2	1.985E+0	3.886E+0
-2.105E-2	1.972E+0	3.867E+0
-2.267E-2	1.976E+0	3.890E+0
-1.456E-2	1.998E+0	3.919E+0
-1.618E-2	2.021E+0	3.916E+0
-1.943E-2	1.976E+0	3.867E+0
-2.105E-2	1.963E+0	3.961E+0
-1.781E-2	2.047E+0	3.977E+0
-1.781E-2	1.963E+0	3.954E+0
-1.781E-2	1.979E+0	3.961E+0
-2.105E-2	2.037E+0	3.932E+0
-1.781E-2	1.995E+0	3.919E+0
-1.781E-2	2.011E+0	3.899E+0
-1.943E-2	1.956E+0	3.854E+0
-1.781E-2	2.018E+0	3.984E+0
-1.943E-2	1.959E+0	3.941E+0
-1.781E-2	2.011E+0	3.893E+0
-2.105E-2	1.998E+0	3.896E+0
-1.943E-2	2.011E+0	3.958E+0
-1.456E-2	2.008E+0	3.961E+0
-1.618E-2	1.998E+0	3.958E+0
-2.267E-2	1.995E+0	3.909E+0
-1.943E-2	1.976E+0	3.912E+0
-1.943E-2	2.002E+0	3.922E+0
-1.781E-2	2.031E+0	3.948E+0
-1.943E-2	1.979E+0	3.925E+0
-2.267E-2	1.953E+0	3.867E+0
-1.618E-2	2.005E+0	3.906E+0
-1.781E-2	1.908E+0	3.909E+0
-2.105E-2	2.031E+0	3.880E+0
-1.943E-2	1.982E+0	3.877E+0
-1.781E-2	1.963E+0	3.935E+0
-1.456E-2	1.950E+0	3.922E+0
-2.105E-2	1.998E+0	3.909E+0
-2.267E-2	1.959E+0	3.980E+0
-1.618E-2	1.998E+0	3.977E+0
-1.943E-2	1.963E+0	3.899E+0
-2.267E-2	1.998E+0	3.919E+0
-2.105E-2	2.005E+0	3.922E+0
-1.618E-2	2.008E+0	3.906E+0
-1.618E-2	1.998E+0	3.977E+0
-2.105E-2	1.979E+0	3.877E+0
-2.267E-2	2.015E+0	3.834E+0
-1.618E-2	1.963E+0	3.951E+0
-1.943E-2	1.953E+0	3.883E+0
-1.943E-2	1.998E+0	3.932E+0
-1.943E-2	1.998E+0	3.954E+0
-1.618E-2	2.002E+0	3.896E+0
-1.781E-2	1.976E+0	3.873E+0
-2.105E-2	2.037E+0	3.880E+0
-2.105E-2	1.937E+0	3.864E+0
-1.456E-2	2.060E+0	3.834E+0
-1.618E-2	2.015E+0	3.971E+0
-2.105E-2	1.992E+0	4.003E+0
-1.943E-2	2.034E+0	3.844E+0
-1.618E-2	1.959E+0	3.928E+0
-1.781E-2	2.008E+0	3.945E+0
-2.267E-2	1.989E+0	3.844E+0
-1.943E-2	1.995E+0	3.922E+0
-1.781E-2	1.976E+0	3.883E+0
-1.618E-2	2.008E+0	3.967E+0
-1.943E-2	1.985E+0	3.919E+0
-2.267E-2	2.070E+0	3.938E+0
-1.456E-2	1.979E+0	3.899E+0
-1.618E-2	2.037E+0	3.935E+0
-2.105E-2	2.005E+0	3.938E+0
-1.943E-2	2.028E+0	3.873E+0
-1.618E-2	2.041E+0	3.938E+0
-1.781E-2	2.015E+0	3.961E+0
-1.943E-2	1.992E+0	3.974E+0
-2.105E-2	1.982E+0	3.893E+0
-1.456E-2	2.034E+0	3.938E+0
-1.618E-2	2.008E+0	3.941E+0
-1.943E-2	2.028E+0	3.873E+0
-1.943E-2	1.946E+0	3.954E+0
-1.618E-2	2.005E+0	3.838E+0
-1.618E-2	2.031E+0	3.925E+0
-2.267E-2	2.041E+0	3.909E+0
-1.781E-2	1.950E+0	3.844E+0
-1.781E-2	2.037E+0	3.916E+0
-1.781E-2	1.972E+0	3.903E+0
-1.943E-2	1.989E+0	3.857E+0
-1.943E-2	1.998E+0	3.928E+0
-1.943E-2	2.024E+0	3.899E+0
-1.781E-2	1.943E+0	3.890E+0
-1.943E-2	1.943E+0	3.880E+0
-1.943E-2	1.998E+0	3.945E+0
-1.781E-2	2.066E+0	3.844E+0
-1.943E-2	2.031E+0	3.870E+0
-2.105E-2	2.041E+0	3.938E+0
-2.105E-2	2.011E+0	3.935E+0
-1.943E-2	1.992E+0	3.922E+0
-1.781E-2	1.946E+0	3.880E+0
-2.105E-2	1.940E+0	3.935E+0
-2.105E-2	1.959E+0	3.932E+0
-1.781E-2	2.002E+0	3.938E+0
-1.781E-2	2.005E+0	3.890E+0
-2.267E-2	2.018E+0	3.886E+0
-2.105E-2	2.028E+0	3.912E+0
-1.781E-2	2.028E+0	3.932E+0
-1.781E-2	2.037E+0	3.916E+0
-1.943E-2	1.963E+0	3.912E+0
-2.105E-2	1.982E+0	3.909E+0
-1.618E-2	2.031E+0	3.864E+0
-1.781E-2	2.031E+0	3.873E+0
-1.943E-2	1.956E+0	3.909E+0
-2.105E-2	2.018E+0	3.828E+0
-1.618E-2	1.982E+0	3.912E+0
-1.618E-2	1.953E+0	3.948E+0
-1.943E-2	1.979E+0	3.873E+0
-2.267E-2	2.005E+0	3.864E+0
-1.781E-2	1.982E+0	3.903E+0
-1.781E-2	1.985E+0	3.834E+0
-1.781E-2	1.992E+0	3.922E+0
-2.105E-2	2.002E+0	3.860E+0
-1.781E-2	2.011E+0	3.873E+0
-2.105E-2	2.031E+0	3.958E+0
-1.943E-2	2.002E+0	3.906E+0
-2.105E-2	2.002E+0	3.883E+0
-1.781E-2	1.972E+0	3.935E+0
-2.105E-2	1.998E+0	3.877E+0
-2.267E-2	2.021E+0	3.967E+0
-1.943E-2	2.005E+0	3.984E+0
-1.781E-2	2.002E+0	3.903E+0
-1.781E-2	1.972E+0	3.896E+0
-1.618E-2	2.047E+0	3.896E+0
-1.781E-2	2.008E+0	3.967E+0
-1.618E-2	2.005E+0	3.851E+0
-1.618E-2	2.021E+0	3.932E+0
-2.105E-2	1.946E+0	3.860E+0
-2.105E-2	1.937E+0	3.954E+0
-1.618E-2	1.995E+0	3.909E+0
-1.943E-2	1.979E+0	3.958E+0
-2.105E-2	1.995E+0	3.945E+0
-1.943E-2	1.992E+0	3.899E+0
-1.781E-2	1.959E+0	3.899E+0
-1.781E-2	1.933E+0	3.883E+0
-1.943E-2	2.005E+0	3.899E+0
-2.105E-2	1.966E+0	3.925E+0
-1.618E-2	2.044E+0	3.925E+0
-1.943E-2	1.982E+0	3.909E+0
-1.943E-2	1.976E+0	3.941E+0
-2.105E-2	1.985E+0	4.013E+0
-1.618E-2	1.946E+0	3.928E+0
-1.943E-2	1.959E+0	3.834E+0
-1.943E-2	1.959E+0	3.873E+0
-1.943E-2	2.041E+0	3.938E+0
-1.456E-2	1.920E+0	3.935E+0
-1.781E-2	1.979E+0	3.909E+0
-2.105E-2	1.995E+0	3.932E+0
-2.105E-2	1.985E+0	3.886E+0
-1.781E-2	2.053E+0	3.932E+0
-1.618E-2	1.976E+0	3.977E+0
-2.267E-2	2.002E+0	3.890E+0
-2.105E-2	1.950E+0	3.980E+0
-1.781E-2	2.005E+0	3.971E+0
-1.781E-2	1.979E+0	3.815E+0
-2.105E-2	2.041E+0	3.903E+0
-1.943E-2	1.972E+0	3.880E+0
-1.618E-2	2.008E+0	3.916E+0
-1.943E-2	1.992E+0	3.903E+0
-1.943E-2	1.998E+0	3.883E+0
-1.943E-2	2.002E+0	3.834E+0
-1.943E-2	1.998E+0	3.919E+0
-1.781E-2	2.034E+0	3.893E+0
-2.105E-2	2.002E+0	3.815E+0
-2.105E-2	2.018E+0	3.909E+0
-1.618E-2	2.034E+0	3.847E+0
-1.781E-2	1.972E+0	3.818E+0
-2.267E-2	1.985E+0	3.899E+0
-1.943E-2	2.005E+0	3.812E+0
-1.618E-2	2.063E+0	3.916E+0
-1.618E-2	1.969E+0	3.906E+0
-2.105E-2	2.005E+0	3.825E+0
-2.105E-2	2.005E+0	3.932E+0
-1.781E-2	2.005E+0	3.890E+0
-1.618E-2	1.950E+0	3.870E+0
-2.105E-2	1.969E+0	3.997E+0
-2.267E-2	1.995E+0	3.903E+0
-1.618E-2	1.956E+0	3.890E+0
-1.618E-2	2.005E+0	3.870E+0
-2.105E-2	2.041E+0	3.893E+0
-1.943E-2	2.037E+0	3.909E+0
-1.781E-2	1.992E+0	3.899E+0
-1.943E-2	1.979E+0	3.951E+0
-2.105E-2	2.041E+0	3.896E+0
-1.781E-2	1.959E+0	3.890E+0
-1.618E-2	1.979E+0	3.971E+0
-1.781E-2	2.015E+0	3.919E+0
-2.105E-2	2.018E+0	3.851E+0
-1.943E-2	1.940E+0	3.899E+0
-1.618E-2	1.976E+0	3.867E+0
-1.943E-2	2.002E+0	3.912E+0
-2.105E-2	1.992E+0	3.828E+0
-1.943E-2	1.985E+0	3.984E+0
-1.456E-2	2.002E+0	3.906E+0
-1.943E-2	2.008E+0	3.870E+0
-2.105E-2	2.031E+0	3.893E+0
-1.781E-2	1.940E+0	3.948E+0
-1.456E-2	1.992E+0	3.922E+0
-1.943E-2	1.950E+0	3.925E+0
-2.105E-2	2.024E+0	3.834E+0
-1.943E-2	1.982E+0	3.867E+0
-1.781E-2	2.034E+0	3.903E+0
-1.618E-2	1.966E+0	3.961E+0
-2.429E-2	1.998E+0	3.818E+0
-1.943E-2	2.002E+0	3.795E+0
-1.618E-2	1.995E+0	3.919E+0
-2.105E-2	2.057E+0	3.922E+0
-1.943E-2	1.989E+0	3.893E+0
-1.943E-2	2.011E+0	3.928E+0
-1.618E-2	2.018E+0	3.954E+0
-1.781E-2	2.015E+0	3.880E+0
-2.105E-2	1.946E+0	3.932E+0
-2.105E-2	2.021E+0	3.977E+0
-1.456E-2	1.924E+0	3.906E+0
-1.781E-2	2.037E+0	3.812E+0
-1.943E-2	2.024E+0	3.922E+0
-1.943E-2	2.015E+0	3.873E+0
-1.456E-2	1.989E+0	3.928E+0
-1.943E-2	1.959E+0	3.958E+0
-2.267E-2	1.992E+0	3.883E+0
-1.943E-2	2.011E+0	3.906E+0
-1.456E-2	2.005E+0	3.860E+0
-1.781E-2	1.963E+0	3.980E+0
-1.943E-2	2.041E+0	3.932E+0
-2.105E-2	2.031E+0	3.984E+0
-1.781E-2	2.018E+0	3.903E+0
-1.618E-2	2.041E+0	3.938E+0
-2.267E-2	1.963E+0	3.912E+0
-2.267E-2	1.998E+0	3.925E+0
-1.781E-2	1.901E+0	3.851E+0
-1.618E-2	2.034E+0	3.922E+0
-2.267E-2	1.946E+0	3.971E+0
-1.943E-2	2.028E+0	3.903E+0
-1.294E-2	2.070E+0	3.880E+0
-1.618E-2	1.989E+0	3.906E+0
-2.105E-2	1.985E+0	3.873E+0
-1.943E-2	2.011E+0	3.886E+0
-1.781E-2	1.956E+0	3.912E+0
-1.618E-2	1.976E+0	3.928E+0
-2.267E-2	1.985E+0	3.954E+0
-1.943E-2	2.024E+0	3.821E+0
-1.618E-2	2.037E+0	3.912E+0
-1.781E-2	1.976E+0	3.919E+0
-2.267E-2	1.995E+0	3.925E+0
-1.781E-2	2.011E+0	4.003E+0
-1.618E-2	2.037E+0	3.925E+0
-1.618E-2	1.982E+0	3.938E+0
-2.105E-2	1.985E+0	3.925E+0
-2.267E-2	1.995E+0	3.883E+0
-1.456E-2	2.015E+0	3.860E+0
-1.943E-2	1.946E+0	3.834E+0
-2.267E-2	1.940E+0	3.928E+0
-1.943E-2	1.985E+0	3.958E+0
-1.618E-2	2.066E+0	3.890E+0
-1.943E-2	2.011E+0	3.870E+0
-2.105E-2	2.053E+0	3.987E+0
-2.105E-2	1.953E+0	3.890E+0
-1.781E-2	1.992E+0	3.880E+0
-1.618E-2	2.005E+0	3.932E+0
-2.105E-2	1.953E+0	3.958E+0
-1.943E-2	1.956E+0	3.903E+0
-1.943E-2	1.998E+0	3.883E+0
-1.943E-2	1.966E+0	3.971E+0
-2.105E-2	2.005E+0	3.857E+0
-2.105E-2	2.031E+0	3.890E+0
-1.618E-2	1.976E+0	3.919E+0
-1.943E-2	2.011E+0	3.961E+0
-1.943E-2	1.933E+0	3.919E+0
-1.943E-2	2.018E+0	3.851E+0
-1.618E-2	1.995E+0	3.954E+0
-2.105E-2	2.044E+0	3.954E+0
-2.105E-2	1.963E+0	3.893E+0
-2.429E-2	2.047E+0	3.815E+0
-1.781E-2	1.982E+0	3.873E+0
-1.781E-2	1.963E+0	3.893E+0
-1.781E-2	1.963E+0	3.906E+0
-1.943E-2	2.050E+0	3.880E+0
-1.781E-2	2.002E+0	3.932E+0
-1.781E-2	2.057E+0	3.912E+0
-1.943E-2	1.972E+0	3.847E+0
-2.105E-2	2.002E+0	3.873E+0
-1.618E-2	2.011E+0	3.922E+0
-1.618E-2	1.982E+0	3.877E+0
-1.943E-2	2.011E+0	3.873E+0
-2.267E-2	1.982E+0	3.977E+0
-1.781E-2	2.060E+0	3.971E+0
-1.943E-2	2.076E+0	3.812E+0
-2.267E-2	2.021E+0	3.886E+0
-1.943E-2	1.972E+0	3.954E+0
-1.781E-2	1.956E+0	3.899E+0
-1.943E-2	1.995E+0	3.919E+0
-2.105E-2	1.963E+0	3.925E+0
-2.105E-2	1.972E+0	3.877E+0
-1.618E-2	1.972E+0	3.896E+0
-1.943E-2	1.956E+0	3.925E+0
-2.267E-2	2.024E+0	3.922E+0
-2.105E-2	1.963E+0	3.841E+0
-1.456E-2	2.011E+0	3.928E+0
-1.943E-2	1.959E+0	3.870E+0
-2.267E-2	1.998E+0	3.903E+0
-2.105E-2	2.008E+0	3.974E+0
-1.618E-2	1.992E+0	3.987E+0
-2.267E-2	1.992E+0	3.857E+0
-2.267E-2	2.031E+0	3.880E+0
-2.267E-2	2.002E+0	3.941E+0
-1.618E-2	1.956E+0	3.883E+0
-2.105E-2	1.966E+0	3.841E+0
-2.105E-2	2.028E+0	3.932E+0
-1.943E-2	1.959E+0	3.847E+0
-1.943E-2	1.998E+0	3.831E+0
-1.618E-2	2.008E+0	3.893E+0
-2.267E-2	1.969E+0	3.831E+0
-2.105E-2	2.008E+0	3.941E+0
-1.781E-2	1.985E+0	3.847E+0
-1.943E-2	1.985E+0	3.903E+0
-2.105E-2	2.031E+0	3.958E+0
-2.105E-2	1.976E+0	3.932E+0
-1.618E-2	1.963E+0	3.844E+0
-1.618E-2	2.041E+0	3.873E+0
-1.943E-2	2.002E+0	3.883E+0
-2.267E-2	2.031E+0	3.967E+0
-1.618E-2	2.018E+0	3.948E+0
-1.943E-2	1.943E+0	3.896E+0
-2.105E-2	1.953E+0	3.896E+0
-2.267E-2	1.992E+0	3.899E+0
-1.943E-2	1.979E+0	3.870E+0
-1.781E-2	1.979E+0	3.877E+0
-2.267E-2	1.920E+0	3.906E+0
-2.105E-2	1.989E+0	3.938E+0
-1.781E-2	2.034E+0	4.039E+0
-1.618E-2	2.034E+0	3.903E+0
-1.943E-2	1.998E+0	3.928E+0
-2.267E-2	1.940E+0	3.919E+0
-1.618E-2	1.946E+0	3.864E+0
-1.781E-2	2.070E+0	3.854E+0
-1.943E-2	2.008E+0	3.860E+0
-1.943E-2	2.041E+0	3.941E+0
-1.781E-2	2.034E+0	3.941E+0
-1.781E-2	2.002E+0	3.899E+0
-2.105E-2	1.989E+0	3.938E+0
-2.267E-2	2.011E+0	3.958E+0
-1.618E-2	2.011E+0	3.883E+0
-1.943E-2	1.966E+0	3.818E+0
-2.267E-2	1.985E+0	3.867E+0
-1.943E-2	2.002E+0	3.961E+0
-1.943E-2	2.005E+0	3.990E+0
-1.943E-2	2.011E+0	3.828E+0
-2.267E-2	1.985E+0	3.870E+0
-1.943E-2	1.956E+0	3.860E+0
-1.781E-2	2.076E+0	3.935E+0
-1.781E-2	1.979E+0	3.932E+0
-2.105E-2	1.969E+0	3.903E+0
-1.943E-2	1.992E+0	3.945E+0
-1.618E-2	2.015E+0	3.860E+0
-1.618E-2	1.992E+0	3.896E+0
-2.267E-2	1.998E+0	3.954E+0
-1.943E-2	2.015E+0	3.847E+0
-1.781E-2	1.933E+0	3.903E+0
-1.943E-2	1.995E+0	3.948E+0
-2.267E-2	2.011E+0	3.912E+0
-2.105E-2	1.953E+0	3.906E+0
-1.618E-2	2.015E+0	3.851E+0
-1.781E-2	1.992E+0	3.883E+0
-2.105E-2	1.917E+0	3.906E+0
-2.105E-2	1.989E+0	3.906E+0
-1.618E-2	1.989E+0	3.964E+0
-1.781E-2	1.937E+0	3.932E+0
-2.429E-2	2.031E+0	3.873E+0
-2.105E-2	2.002E+0	3.880E+0
-1.618E-2	2.005E+0	3.860E+0
-1.781E-2	2.073E+0	3.941E+0
-2.105E-2	2.018E+0	3.831E+0
-2.105E-2	2.011E+0	3.919E+0
-1.456E-2	2.005E+0	3.971E+0
-1.943E-2	2.005E+0	3.916E+0
-2.105E-2	2.044E+0	3.854E+0
-2.105E-2	1.976E+0	3.903E+0
-1.781E-2	2.005E+0	3.899E+0
-1.943E-2	2.028E+0	3.974E+0
-2.105E-2	2.002E+0	3.928E+0
-2.105E-2	1.972E+0	3.841E+0
-1.781E-2	2.015E+0	3.851E+0
-1.943E-2	1.995E+0	3.886E+0
-2.429E-2	1.998E+0	3.867E+0
-2.429E-2	1.966E+0	3.886E+0
-1.618E-2	2.028E+0	3.984E+0
-1.943E-2	2.008E+0	3.880E+0
-2.105E-2	1.953E+0	3.912E+0
-1.943E-2	2.037E+0	3.984E+0
-1.618E-2	1.992E+0	3.958E+0
-1.781E-2	2.018E+0	3.912E+0
-1.943E-2	2.008E+0	3.838E+0
-2.105E-2	1.998E+0	3.893E+0
-1.618E-2	1.972E+0	3.958E+0
-1.943E-2	1.982E+0	4.000E+0
-2.267E-2	1.982E+0	3.954E+0
-2.105E-2	1.956E+0	3.909E+0
-1.618E-2	2.018E+0	3.857E+0
-1.943E-2	1.937E+0	3.987E+0
-2.429E-2	1.969E+0	3.844E+0
-2.105E-2	1.946E+0	3.922E+0
-1.781E-2	2.047E+0	3.854E+0
-1.943E-2	1.992E+0	3.951E+0
-2.267E-2	2.034E+0	3.844E+0
-2.105E-2	1.976E+0	3.860E+0
-1.618E-2	2.011E+0	3.899E+0
-1.781E-2	1.979E+0	3.893E+0
-1.943E-2	1.982E+0	3.890E+0
-2.267E-2	1.979E+0	3.948E+0
-1.456E-2	2.047E+0	3.935E+0
-1.781E-2	2.008E+0	3.906E+0
-1.943E-2	1.972E+0	3.854E+0
-2.105E-2	2.037E+0	3.877E+0
-1.781E-2	1.914E+0	3.912E+0
-2.105E-2	1.920E+0	3.873E+0
-2.105E-2	1.959E+0	3.919E+0
-1.943E-2	2.079E+0	3.854E+0
-1.781E-2	1.995E+0	3.932E+0
-1.781E-2	2.011E+0	3.974E+0
-2.429E-2	1.989E+0	3.893E+0
-2.267E-2	2.018E+0	3.886E+0
-1.781E-2	2.011E+0	3.880E+0
-1.943E-2	1.911E+0	3.922E+0
-2.267E-2	2.053E+0	3.870E+0
-2.105E-2	2.015E+0	3.860E+0
-1.781E-2	1.985E+0	3.841E+0
-1.781E-2	1.940E+0	3.951E+0
-2.105E-2	1.976E+0	3.909E+0
-2.105E-2	1.979E+0	3.964E+0
-1.781E-2	1.956E+0	4.000E+0
-1.618E-2	2.005E+0	3.919E+0
-2.267E-2	2.015E+0	3.909E+0
-2.267E-2	1.998E+0	3.906E+0
-1.943E-2	1.963E+0	3.906E+0
-1.456E-2	1.963E+0	3.847E+0
-2.105E-2	2.002E+0	3.909E+0
-1.943E-2	1.998E+0	3.893E+0
-1.781E-2	2.070E+0	3.912E+0
-1.618E-2	2.024E+0	3.867E+0
-2.267E-2	1.976E+0	3.828E+0
-2.105E-2	1.998E+0	3.903E+0
-1.781E-2	2.041E+0	3.799E+0
-1.618E-2	2.015E+0	3.893E+0
-1.943E-2	1.989E+0	4.006E+0
-1.943E-2	2.008E+0	3.886E+0
-1.618E-2	2.024E+0	3.922E+0
-1.781E-2	1.992E+0	3.847E+0
-2.105E-2	1.972E+0	3.903E+0
-2.105E-2	2.034E+0	3.860E+0
-1.943E-2	1.992E+0	3.925E+0
-1.781E-2	1.953E+0	3.893E+0
-2.267E-2	1.969E+0	3.916E+0
-2.267E-2	1.972E+0	3.899E+0
-1.618E-2	1.992E+0	3.997E+0
-2.105E-2	1.976E+0	3.883E+0
-2.267E-2	2.002E+0	3.896E+0
-1.943E-2	1.989E+0	3.870E+0
-1.456E-2	1.953E+0	3.909E+0
-1.943E-2	2.011E+0	3.851E+0
-2.267E-2	1.976E+0	3.821E+0
-2.267E-2	2.034E+0	3.867E+0
-1.618E-2	2.031E+0	3.916E+0
-1.943E-2	1.998E+0	3.899E+0
-2.105E-2	1.953E+0	3.883E+0
-2.105E-2	2.008E+0	3.860E+0
-1.781E-2	2.021E+0	3.922E+0
-1.943E-2	2.018E+0	3.938E+0
-1.943E-2	1.989E+0	3.967E+0
-2.105E-2	1.985E+0	3.867E+0
-1.618E-2	1.982E+0	3.860E+0
-1.781E-2	1.969E+0	3.867E+0
-2.105E-2	2.031E+0	3.818E+0
-1.781E-2	1.998E+0	3.851E+0
-1.456E-2	1.985E+0	3.883E+0
-1.781E-2	1.992E+0	3.821E+0
-2.267E-2	1.943E+0	3.916E+0
-2.105E-2	1.953E+0	3.909E+0
-1.781E-2	2.028E+0	3.893E+0
-1.943E-2	2.005E+0	3.971E+0
-2.105E-2	1.982E+0	3.899E+0
-2.105E-2	1.959E+0	3.864E+0
-1.943E-2	2.041E+0	3.880E+0
-1.618E-2	1.972E+0	3.961E+0
-2.105E-2	2.028E+0	3.906E+0
-2.105E-2	2.002E+0	3.886E+0
-1.456E-2	1.982E+0	3.886E+0
-2.105E-2	2.021E+0	3.844E+0
-2.105E-2	1.937E+0	3.860E+0
-2.267E-2	1.985E+0	3.838E+0
-1.618E-2	2.002E+0	3.867E+0
-1.618E-2	2.018E+0	3.838E+0
-1.943E-2	2.044E+0	3.893E+0
-2.267E-2	1.985E+0	3.928E+0
-1.781E-2	1.989E+0	3.877E+0
-1.781E-2	2.021E+0	3.854E+0
-2.429E-2	1.998E+0	3.945E+0
-1.943E-2	2.005E+0	3.890E+0
-1.781E-2	1.989E+0	3.948E+0
-1.618E-2	2.018E+0	3.847E+0
-2.267E-2	1.959E+0	3.873E+0
-2.105E-2	2.060E+0	3.805E+0
-1.456E-2	1.972E+0	3.831E+0
-1.456E-2	2.024E+0	3.928E+0
-1.943E-2	1.972E+0	3.883E+0
-1.943E-2	1.992E+0	3.932E+0
-1.943E-2	2.002E+0	3.958E+0
-1.943E-2	2.021E+0	3.912E+0
-2.105E-2	1.982E+0	3.890E+0
-1.781E-2	1.995E+0	3.851E+0
-1.618E-2	2.011E+0	3.854E+0
-1.781E-2	1.992E+0	3.831E+0
-2.105E-2	1.920E+0	3.860E+0
-1.781E-2	2.037E+0	3.886E+0
-1.456E-2	1.982E+0	3.851E+0
-1.618E-2	2.011E+0	3.909E+0
-2.105E-2	1.989E+0	3.877E+0
-1.781E-2	1.989E+0	3.857E+0
-1.781E-2	2.015E+0	3.864E+0
-1.781E-2	1.995E+0	3.873E+0
-2.429E-2	2.031E+0	3.877E+0
-2.105E-2	1.979E+0	3.925E+0
-1.943E-2	2.021E+0	3.916E+0
-1.781E-2	2.018E+0	3.909E+0
-1.781E-2	2.005E+0	3.925E+0
-2.267E-2	2.041E+0	3.893E+0
-1.456E-2	1.995E+0	3.912E+0
-1.618E-2	1.976E+0	3.886E+0
-2.267E-2	2.031E+0	3.961E+0
-1.943E-2	2.018E+0	3.880E+0
-1.943E-2	2.034E+0	3.838E+0
-1.781E-2	2.031E+0	3.883E+0
-2.105E-2	1.976E+0	3.847E+0
-1.943E-2	2.050E+0	3.873E+0
-1.781E-2	1.972E+0	3.925E+0
-1.943E-2	1.992E+0	3.838E+0
-2.592E-2	1.950E+0	3.932E+0
-1.943E-2	1.940E+0	3.951E+0
-1.781E-2	1.995E+0	3.922E+0
-1.781E-2	1.946E+0	3.847E+0
-2.267E-2	1.943E+0	3.896E+0
-1.943E-2	1.969E+0	3.873E+0
-1.781E-2	2.021E+0	3.919E+0
-1.943E-2	2.066E+0	3.893E+0
-2.105E-2	2.011E+0	3.903E+0
-1.943E-2	1.989E+0	3.890E+0
-1.781E-2	1.966E+0	3.812E+0
-1.618E-2	1.982E+0	3.860E+0
-2.105E-2	2.041E+0	3.860E+0
-1.943E-2	2.063E+0	3.935E+0
-1.781E-2	1.963E+0	3.903E+0
-1.943E-2	1.976E+0	3.971E+0
-1.781E-2	1.976E+0	3.886E+0
-1.943E-2	1.985E+0	3.928E+0
-1.618E-2	2.008E+0	3.870E+0
-1.943E-2	1.982E+0	3.838E+0
-2.105E-2	1.969E+0	3.977E+0
-1.781E-2	2.008E+0	3.912E+0
-1.456E-2	1.982E+0	3.899E+0
-1.943E-2	1.956E+0	3.896E+0
-2.105E-2	1.982E+0	3.857E+0
-2.267E-2	2.002E+0	3.954E+0
-1.618E-2	2.002E+0	3.870E+0
-1.781E-2	1.969E+0	3.954E+0
-2.105E-2	1.985E+0	3.867E+0
-2.105E-2	2.044E+0	3.890E+0
-1.781E-2	1.995E+0	3.916E+0
-1.618E-2	2.008E+0	3.906E+0
-2.267E-2	1.998E+0	3.899E+0
-1.781E-2	1.924E+0	3.886E+0
-1.781E-2	1.976E+0	3.870E+0
-1.618E-2	1.995E+0	3.922E+0
-2.267E-2	2.008E+0	3.906E+0
-1.943E-2	1.959E+0	3.825E+0
-1.781E-2	1.998E+0	4.013E+0
-1.781E-2	2.005E+0	3.906E+0
-2.105E-2	1.989E+0	3.903E+0
-1.781E-2	1.992E+0	3.844E+0
-1.781E-2	1.959E+0	3.841E+0
-1.943E-2	2.024E+0	3.893E+0
-2.267E-2	1.989E+0	3.948E+0
-1.781E-2	1.963E+0	3.851E+0
-1.781E-2	1.956E+0	3.935E+0
-1.781E-2	1.995E+0	3.919E+0
-2.105E-2	2.005E+0	3.880E+0
-1.943E-2	1.976E+0	3.896E+0
-1.781E-2	1.998E+0	3.890E+0
-1.781E-2	1.933E+0	3.951E+0
-2.105E-2	1.976E+0	3.815E+0
-2.105E-2	1.985E+0	3.925E+0
-1.618E-2	1.956E+0	3.954E+0
-1.943E-2	2.021E+0	3.909E+0
-2.105E-2	1.959E+0	3.896E+0
-1.781E-2	2.011E+0	3.854E+0
-1.456E-2	1.940E+0	3.864E+0
-1.618E-2	1.985E+0	3.951E+0
-1.943E-2	2.018E+0	3.799E+0
-2.267E-2	1.985E+0	3.851E+0
-1.618E-2	1.989E+0	3.993E+0
-1.781E-2	2.031E+0	3.903E+0
-2.105E-2	1.927E+0	3.935E+0
-2.105E-2	1.979E+0	3.890E+0
-1.618E-2	1.930E+0	3.958E+0
-1.781E-2	1.953E+0	3.864E+0
-2.105E-2	1.998E+0	3.964E+0
-1.943E-2	1.976E+0	3.860E+0
-1.781E-2	1.992E+0	3.893E+0
-1.943E-2	1.985E+0	3.854E+0
-2.105E-2	2.024E+0	3.925E+0
-1.943E-2	1.989E+0	3.883E+0
-1.781E-2	2.015E+0	3.925E+0
-1.781E-2	1.989E+0	3.948E+0
-1.943E-2	2.041E+0	3.877E+0
-1.943E-2	1.992E+0	3.860E+0
-1.618E-2	1.998E+0	3.893E+0
-1.943E-2	2.015E+0	3.903E+0
-1.943E-2	2.002E+0	3.883E+0
-2.267E-2	1.985E+0	3.938E+0
-1.943E-2	2.005E+0	3.776E+0
-1.943E-2	2.034E+0	3.799E+0
-2.105E-2	1.998E+0	3.873E+0
-2.267E-2	1.989E+0	3.851E+0
-1.943E-2	1.972E+0	3.964E+0
-1.618E-2	1.976E+0	3.877E+0
-2.267E-2	1.979E+0	3.860E+0
-1.943E-2	1.998E+0	3.890E+0
-1.781E-2	2.002E+0	3.958E+0
-1.781E-2	1.917E+0	3.945E+0
-2.267E-2	1.985E+0	3.899E+0
-2.105E-2	2.002E+0	3.854E+0
-1.618E-2	1.992E+0	3.916E+0
-1.943E-2	2.063E+0	3.896E+0
-2.105E-2	2.011E+0	3.883E+0
-2.105E-2	1.953E+0	3.802E+0
-1.618E-2	1.998E+0	3.883E+0
-1.781E-2	1.959E+0	3.838E+0
-2.267E-2	2.057E+0	3.916E+0
-1.943E-2	1.985E+0	3.831E+0
-1.618E-2	1.937E+0	3.948E+0
-1.781E-2	1.998E+0	3.857E+0
-2.105E-2	1.956E+0	3.812E+0
-2.105E-2	1.995E+0	3.883E+0
-1.781E-2	2.066E+0	3.925E+0
-1.943E-2	1.995E+0	3.948E+0
-1.943E-2	2.021E+0	3.951E+0
-1.943E-2	1.985E+0	3.860E+0
-1.943E-2	2.008E+0	3.854E+0
-1.781E-2	2.024E+0	3.890E+0
-1.943E-2	2.018E+0	3.948E+0
-2.105E-2	1.972E+0	3.951E+0
-1.781E-2	1.989E+0	3.903E+0
-1.781E-2	1.959E+0	3.941E+0
-2.105E-2	2.015E+0	3.860E+0
-2.105E-2	1.992E+0	3.854E+0
-1.781E-2	2.031E+0	3.909E+0
-1.781E-2	1.969E+0	3.880E+0
-2.105E-2	1.985E+0	3.867E+0
-2.105E-2	2.002E+0	3.890E+0
-1.781E-2	2.015E+0	3.928E+0
-2.105E-2	2.008E+0	3.893E+0
-2.105E-2	1.982E+0	3.896E+0
-1.943E-2	1.969E+0	3.909E+0
-1.943E-2	1.953E+0	3.896E+0
-2.105E-2	1.989E+0	3.903E+0
-2.105E-2	1.985E+0	3.912E+0
-2.105E-2	1.982E+0	3.896E+0
-1.781E-2	2.005E+0	3.896E+0
-1.781E-2	1.959E+0	3.909E+0
-1.943E-2	2.005E+0	3.825E+0
-2.105E-2	1.995E+0	3.844E+0
-1.781E-2	2.047E+0	3.961E+0
-1.781E-2	1.946E+0	3.896E+0
-2.105E-2	1.956E+0	3.870E+0
-2.429E-2	1.976E+0	3.890E+0
-1.781E-2	2.002E+0	3.870E+0
-1.943E-2	2.024E+0	3.909E+0
-2.105E-2	1.989E+0	3.903E+0
-2.105E-2	1.992E+0	3.834E+0
-1.618E-2	1.959E+0	3.877E+0
-2.105E-2	1.969E+0	3.899E+0
-2.105E-2	2.031E+0	3.883E+0
-2.105E-2	1.937E+0	3.935E+0
-1.781E-2	2.028E+0	3.922E+0
-1.781E-2	1.989E+0	3.890E+0
-1.781E-2	1.927E+0	3.844E+0
-2.105E-2	1.989E+0	3.834E+0
-1.943E-2	2.015E+0	3.899E+0
-2.105E-2	2.028E+0	3.903E+0
-2.267E-2	2.015E+0	3.857E+0
-2.105E-2	2.076E+0	3.935E+0
-1.781E-2	2.028E+0	3.776E+0
-1.781E-2	1.972E+0	3.909E+0
-1.943E-2	2.011E+0	3.854E+0
-2.267E-2	2.008E+0	3.951E+0
-1.456E-2	1.959E+0	3.980E+0
-1.456E-2	2.028E+0	3.971E+0
-2.105E-2	2.024E+0	3.896E+0
-2.105E-2	1.946E+0	3.873E+0
-1.618E-2	1.976E+0	3.919E+0
-1.943E-2	1.937E+0	3.873E+0
-2.267E-2	2.028E+0	3.984E+0
-1.943E-2	2.008E+0	3.958E+0
-1.943E-2	2.002E+0	3.890E+0
-1.943E-2	2.063E+0	3.925E+0
-2.105E-2	2.015E+0	3.912E+0
-1.943E-2	1.963E+0	3.877E+0
-1.943E-2	2.044E+0	4.055E+0
-1.943E-2	1.979E+0	3.906E+0
-2.267E-2	2.011E+0	3.857E+0
-2.105E-2	2.008E+0	3.864E+0
-1.781E-2	1.976E+0	3.851E+0
-2.105E-2	1.953E+0	3.864E+0
-2.267E-2	1.985E+0	3.896E+0
-2.105E-2	1.998E+0	3.890E+0
-1.618E-2	2.008E+0	3.932E+0
-1.943E-2	2.018E+0	3.971E+0
-1.943E-2	1.930E+0	3.799E+0
-1.943E-2	1.985E+0	3.899E+0
-1.943E-2	1.976E+0	3.860E+0
-1.618E-2	1.998E+0	3.948E+0
-2.267E-2	2.008E+0	3.870E+0
-1.781E-2	1.946E+0	3.896E+0
-1.781E-2	1.953E+0	3.971E+0
-1.781E-2	1.959E+0	3.948E+0
-2.267E-2	2.021E+0	3.870E+0
-1.943E-2	1.992E+0	3.997E+0
-1.456E-2	2.041E+0	3.990E+0
-1.943E-2	1.985E+0	3.967E+0
-2.105E-2	1.953E+0	3.857E+0
-1.781E-2	2.008E+0	3.799E+0
-1.618E-2	2.011E+0	3.909E+0
-1.943E-2	1.992E+0	3.896E+0
-1.943E-2	1.992E+0	3.893E+0
-2.105E-2	2.002E+0	3.899E+0
-1.618E-2	1.953E+0	3.954E+0
-1.456E-2	1.998E+0	3.860E+0
-2.267E-2	1.972E+0	3.912E+0
-2.105E-2	1.920E+0	3.909E+0
-1.781E-2	1.953E+0	3.880E+0
-1.943E-2	2.011E+0	3.893E+0
-2.267E-2	2.005E+0	3.906E+0
-1.943E-2	1.992E+0	3.841E+0
-1.618E-2	1.966E+0	3.841E+0
-2.105E-2	2.011E+0	3.935E+0
-2.267E-2	2.021E+0	3.857E+0
-2.105E-2	2.011E+0	3.864E+0
-1.943E-2	2.011E+0	3.890E+0
-1.618E-2	1.956E+0	3.893E+0
-2.267E-2	1.950E+0	3.896E+0
-2.267E-2	1.992E+0	3.883E+0
-1.781E-2	1.956E+0	3.977E+0
-1.943E-2	1.979E+0	3.860E+0
-2.267E-2	2.024E+0	3.938E+0
-2.105E-2	2.021E+0	3.945E+0
-1.781E-2	2.021E+0	3.899E+0
-1.781E-2	1.966E+0	3.906E+0
-2.267E-2	1.985E+0	3.903E+0
-2.105E-2	1.972E+0	3.883E+0
-1.781E-2	1.985E+0	3.844E+0
-1.943E-2	1.972E+0	3.831E+0
-2.105E-2	2.011E+0	3.903E+0
-1.781E-2	1.998E+0	3.916E+0
-1.781E-2	1.969E+0	3.903E+0
-1.781E-2	2.044E+0	3.886E+0
-2.105E-2	1.995E+0	3.919E+0
-2.105E-2	2.011E+0	3.844E+0
-1.456E-2	1.992E+0	3.932E+0
-1.943E-2	1.976E+0	3.893E+0
-2.105E-2	1.972E+0	3.896E+0
-2.105E-2	2.015E+0	3.886E+0
-1.456E-2	1.976E+0	3.935E+0
-1.781E-2	1.946E+0	3.864E+0
-2.105E-2	1.985E+0	3.880E+0
-1.943E-2	1.982E+0	3.880E+0
-1.943E-2	1.989E+0	3.831E+0
-1.781E-2	1.976E+0	3.877E+0
-2.267E-2	1.966E+0	3.851E+0
-2.105E-2	2.002E+0	3.948E+0
-1.781E-2	2.050E+0	3.909E+0
-1.943E-2	2.031E+0	3.860E+0
-1.781E-2	1.976E+0	4.006E+0
-2.105E-2	1.969E+0	3.945E+0
-1.781E-2	2.011E+0	3.919E+0
-1.781E-2	2.008E+0	3.886E+0
-1.943E-2	1.969E+0	3.877E+0
-2.429E-2	1.940E+0	3.903E+0
-1.618E-2	2.015E+0	3.935E+0
-1.781E-2	1.995E+0	3.906E+0
-1.943E-2	2.011E+0	3.870E+0
-2.267E-2	1.953E+0	3.844E+0
-1.618E-2	2.024E+0	3.906E+0
-1.781E-2	1.985E+0	3.938E+0
-2.267E-2	1.989E+0	3.896E+0
-2.105E-2	1.953E+0	3.854E+0
-1.781E-2	1.995E+0	3.860E+0
-1.781E-2	2.005E+0	3.818E+0
-1.781E-2	1.982E+0	3.838E+0
-2.105E-2	2.011E+0	3.864E+0
-1.781E-2	2.024E+0	3.877E+0
-1.943E-2	1.989E+0	3.828E+0
-2.592E-2	2.015E+0	3.854E+0
-1.943E-2	2.011E+0	3.873E+0
-1.618E-2	2.011E+0	3.867E+0
-1.943E-2	2.021E+0	3.886E+0
-2.105E-2	1.985E+0	3.844E+0
-2.105E-2	1.992E+0	3.867E+0
-1.781E-2	2.002E+0	3.932E+0
-1.943E-2	2.031E+0	3.838E+0
-2.105E-2	1.969E+0	3.789E+0
-2.105E-2	1.953E+0	3.841E+0
-1.618E-2	2.005E+0	3.922E+0
-1.943E-2	1.998E+0	4.000E+0
-2.105E-2	1.982E+0	3.896E+0
-2.267E-2	2.031E+0	3.922E+0
-1.618E-2	1.976E+0	3.870E+0
-1.943E-2	1.966E+0	3.805E+0
-1.943E-2	2.034E+0	3.880E+0
-1.943E-2	1.963E+0	3.922E+0
-1.943E-2	2.002E+0	3.841E+0
-1.781E-2	2.037E+0	3.864E+0
-2.267E-2	1.992E+0	3.912E+0
-1.781E-2	1.972E+0	3.860E+0
-1.781E-2	2.021E+0	3.893E+0
-1.943E-2	2.021E+0	3.860E+0
-2.267E-2	1.992E+0	3.909E+0
-2.267E-2	1.930E+0	3.877E+0
-1.456E-2	1.992E+0	3.841E+0
-1.781E-2	2.031E+0	3.815E+0
-1.943E-2	1.998E+0	3.916E+0
-2.267E-2	2.018E+0	3.841E+0
-1.781E-2	2.028E+0	3.941E+0
-1.781E-2	1.998E+0	3.912E+0
-2.267E-2	1.985E+0	3.916E+0
-2.105E-2	1.992E+0	3.864E+0
-1.781E-2	1.982E+0	3.880E+0
-1.781E-2	1.979E+0	3.770E+0
-2.105E-2	2.008E+0	3.883E+0
-2.429E-2	1.998E+0	3.838E+0
-1.456E-2	2.018E+0	3.925E+0
-1.781E-2	1.982E+0	3.873E+0
-1.943E-2	1.989E+0	3.890E+0
-2.267E-2	1.966E+0	4.016E+0
-1.943E-2	2.011E+0	3.795E+0
-1.456E-2	2.028E+0	3.912E+0
-1.943E-2	1.989E+0	3.941E+0
-2.267E-2	2.018E+0	3.867E+0
-1.618E-2	2.008E+0	3.851E+0
-2.105E-2	1.992E+0	3.854E+0
-2.105E-2	1.989E+0	3.860E+0
-2.105E-2	1.956E+0	3.890E+0
-1.781E-2	2.070E+0	3.935E+0
-1.943E-2	1.992E+0	3.932E+0
-1.943E-2	1.933E+0	3.877E+0
-2.105E-2	2.050E+0	3.883E+0
-1.943E-2	1.963E+0	3.935E+0
-1.943E-2	1.992E+0	3.925E+0
-2.105E-2	1.933E+0	3.821E+0
-1.943E-2	1.966E+0	3.864E+0
-1.618E-2	1.992E+0	3.893E+0
-2.105E-2	1.998E+0	3.880E+0
-2.105E-2	1.976E+0	3.919E+0
-1.781E-2	2.037E+0	3.873E+0
-1.618E-2	2.011E+0	3.864E+0
-1.943E-2	2.008E+0	3.919E+0
-1.943E-2	2.011E+0	3.851E+0
-1.943E-2	1.966E+0	3.880E+0
-1.781E-2	1.963E+0	3.906E+0
-1.781E-2	2.031E+0	3.922E+0
-2.105E-2	2.031E+0	3.886E+0
-2.105E-2	2.002E+0	3.941E+0
-1.943E-2	1.959E+0	3.870E+0
-1.618E-2	2.047E+0	3.828E+0
-1.943E-2	2.076E+0	3.890E+0
-2.105E-2	1.985E+0	3.854E+0
-1.781E-2	2.050E+0	3.880E+0
-1.618E-2	2.021E+0	3.870E+0
-2.429E-2	1.979E+0	3.880E+0
-2.105E-2	1.966E+0	3.977E+0
-1.943E-2	2.024E+0	3.834E+0
-2.105E-2	1.995E+0	3.821E+0
-2.267E-2	1.969E+0	3.841E+0
-2.105E-2	1.959E+0	3.857E+0
-1.943E-2	1.982E+0	3.919E+0
-2.105E-2	1.959E+0	3.844E+0
-1.943E-2	1.992E+0	3.912E+0
-1.781E-2	2.024E+0	3.864E+0
-1.943E-2	2.024E+0	3.890E+0
-1.943E-2	1.982E+0	3.883E+0
-2.267E-2	2.008E+0	3.912E+0
-1.943E-2	1.998E+0	3.828E+0
-2.105E-2	1.979E+0	3.854E+0
-1.618E-2	1.937E+0	3.880E+0
-2.105E-2	2.005E+0	3.919E+0
-1.943E-2	1.979E+0	3.873E+0
-1.618E-2	2.034E+0	3.883E+0
-1.781E-2	2.066E+0	3.899E+0
-2.267E-2	1.976E+0	3.893E+0
-2.105E-2	2.005E+0	3.935E+0
-1.618E-2	1.959E+0	3.896E+0
-1.618E-2	2.005E+0	3.916E+0
-2.267E-2	2.011E+0	3.912E+0
-2.105E-2	1.943E+0	3.893E+0
-1.618E-2	1.959E+0	3.857E+0
-1.781E-2	2.008E+0	3.844E+0
-2.267E-2	2.028E+0	3.906E+0
-2.105E-2	1.979E+0	3.909E+0
-1.781E-2	2.005E+0	3.912E+0
-1.781E-2	2.024E+0	3.948E+0
-2.267E-2	1.979E+0	3.958E+0
-2.105E-2	2.031E+0	3.984E+0
-1.618E-2	1.989E+0	3.896E+0
-1.781E-2	2.050E+0	3.893E+0
-2.105E-2	1.976E+0	3.899E+0
-2.105E-2	1.995E+0	3.873E+0
-2.105E-2	1.985E+0	3.860E+0
-1.781E-2	2.005E+0	3.903E+0
-2.267E-2	2.021E+0	3.818E+0
-2.267E-2	1.972E+0	3.922E+0
-1.781E-2	1.985E+0	3.867E+0
-1.943E-2	1.982E+0	3.841E+0
-2.267E-2	1.992E+0	3.941E+0
-1.943E-2	2.002E+0	3.864E+0
-1.618E-2	1.985E+0	3.890E+0
-1.943E-2	2.015E+0	3.916E+0
-2.429E-2	1.989E+0	3.938E+0
-2.105E-2	1.963E+0	3.928E+0
-1.943E-2	1.940E+0	3.886E+0
-2.105E-2	1.998E+0	3.883E+0
-2.105E-2	1.953E+0	3.873E+0
-2.429E-2	2.002E+0	3.941E+0
-1.781E-2	1.920E+0	3.903E+0
-1.943E-2	1.995E+0	3.919E+0
-2.429E-2	2.060E+0	3.886E+0
-2.105E-2	1.998E+0	3.971E+0
-1.618E-2	1.992E+0	3.916E+0
-1.618E-2	1.953E+0	3.886E+0
-2.429E-2	1.989E+0	3.825E+0
-1.943E-2	2.005E+0	3.951E+0
-1.943E-2	1.946E+0	3.906E+0
-1.618E-2	1.989E+0	3.916E+0
-2.105E-2	1.989E+0	3.818E+0
-2.105E-2	1.982E+0	3.805E+0
-1.618E-2	2.018E+0	3.828E+0
-2.105E-2	2.070E+0	3.860E+0
-2.105E-2	1.933E+0	3.841E+0
-1.943E-2	2.050E+0	3.877E+0
-1.781E-2	1.985E+0	3.971E+0
-1.781E-2	1.972E+0	3.893E+0
-2.105E-2	1.979E+0	3.974E+0
-2.105E-2	1.930E+0	3.870E+0
-1.618E-2	1.966E+0	3.916E+0
-1.781E-2	1.989E+0	3.919E+0
-2.105E-2	2.034E+0	3.890E+0
-2.105E-2	1.985E+0	3.925E+0
-1.618E-2	2.053E+0	3.903E+0
-1.943E-2	1.989E+0	3.961E+0
-2.267E-2	1.998E+0	3.903E+0
-1.781E-2	1.982E+0	3.941E+0
-1.456E-2	2.002E+0	3.886E+0
-2.105E-2	1.972E+0	3.912E+0
-2.105E-2	1.985E+0	3.886E+0
-2.105E-2	1.969E+0	3.847E+0
-1.781E-2	2.002E+0	3.938E+0
-1.781E-2	1.972E+0	3.883E+0
-1.943E-2	2.044E+0	3.880E+0
-2.105E-2	1.976E+0	3.883E+0
-1.781E-2	1.995E+0	3.818E+0
-1.781E-2	2.028E+0	3.877E+0
-1.943E-2	2.015E+0	3.877E+0
-2.267E-2	1.972E+0	3.916E+0
-1.781E-2	1.956E+0	3.938E+0
-1.943E-2	1.995E+0	3.987E+0
-2.105E-2	2.011E+0	3.870E+0
-2.105E-2	1.985E+0	3.896E+0
-1.456E-2	1.995E+0	3.896E+0
-1.618E-2	2.008E+0	3.812E+0
-1.943E-2	1.992E+0	3.815E+0
-1.943E-2	1.982E+0	3.877E+0
-1.456E-2	2.005E+0	3.899E+0
-2.105E-2	2.008E+0	3.818E+0
-2.267E-2	2.008E+0	3.792E+0
-1.943E-2	1.992E+0	3.857E+0
-1.943E-2	2.037E+0	4.003E+0
-1.781E-2	1.969E+0	3.932E+0
-2.267E-2	2.002E+0	3.916E+0
-1.943E-2	1.979E+0	3.802E+0
-1.781E-2	2.011E+0	3.860E+0
-2.105E-2	1.989E+0	3.886E+0
-2.105E-2	1.979E+0	3.890E+0
-2.267E-2	2.015E+0	3.877E+0
-1.781E-2	2.002E+0	3.958E+0
-1.943E-2	2.037E+0	3.844E+0
-2.267E-2	1.995E+0	3.854E+0
-1.943E-2	2.021E+0	3.893E+0
-1.618E-2	2.028E+0	3.906E+0
-1.618E-2	1.953E+0	3.925E+0
-2.429E-2	2.002E+0	3.873E+0
-1.943E-2	1.998E+0	3.958E+0
-1.943E-2	1.982E+0	3.932E+0
-2.105E-2	1.976E+0	3.906E+0
-1.943E-2	1.959E+0	3.860E+0
-2.105E-2	1.927E+0	3.899E+0
-1.456E-2	2.053E+0	3.935E+0
-1.618E-2	1.989E+0	3.886E+0
-2.267E-2	1.985E+0	3.890E+0
-1.943E-2	2.047E+0	3.964E+0
-1.618E-2	1.982E+0	3.932E+0
-1.781E-2	1.992E+0	3.851E+0
-2.105E-2	2.011E+0	3.909E+0
-1.943E-2	2.008E+0	3.890E+0
-1.618E-2	1.937E+0	3.909E+0
-1.943E-2	1.946E+0	3.838E+0
-2.267E-2	1.992E+0	3.893E+0
-2.105E-2	2.024E+0	3.941E+0
-1.781E-2	1.998E+0	3.916E+0
-1.618E-2	2.024E+0	3.941E+0
-1.943E-2	2.028E+0	3.890E+0
-2.105E-2	2.011E+0	3.880E+0
-1.456E-2	1.937E+0	3.896E+0
-2.105E-2	2.034E+0	3.938E+0
-2.105E-2	2.002E+0	3.951E+0
-1.781E-2	2.011E+0	3.938E+0
-1.618E-2	1.995E+0	3.851E+0
-1.943E-2	1.998E+0	3.857E+0
-2.105E-2	1.982E+0	3.870E+0
-2.105E-2	2.011E+0	3.838E+0
-1.618E-2	2.028E+0	3.886E+0
-1.943E-2	1.946E+0	3.880E+0
-2.105E-2	2.024E+0	3.896E+0
-1.943E-2	2.008E+0	3.779E+0
-1.618E-2	1.966E+0	3.867E+0
-1.781E-2	1.998E+0	3.864E+0
-2.267E-2	1.979E+0	3.818E+0
-2.105E-2	2.005E+0	3.935E+0
-1.618E-2	2.063E+0	3.928E+0
-1.618E-2	1.979E+0	3.857E+0
-2.267E-2	1.995E+0	3.825E+0
-2.105E-2	1.972E+0	3.886E+0
-1.456E-2	2.002E+0	3.941E+0
-2.105E-2	1.976E+0	3.932E+0
-2.267E-2	1.979E+0	3.834E+0
-2.105E-2	2.011E+0	3.974E+0
-1.456E-2	2.002E+0	3.857E+0
-1.781E-2	1.972E+0	3.945E+0
-2.429E-2	2.021E+0	3.899E+0
-2.105E-2	1.972E+0	3.919E+0
-1.781E-2	1.946E+0	3.821E+0
-1.781E-2	1.966E+0	3.883E+0
-1.943E-2	2.024E+0	3.795E+0
-2.105E-2	1.979E+0	3.877E+0
-1.618E-2	1.943E+0	3.873E+0
-1.943E-2	2.044E+0	3.954E+0
-2.267E-2	1.930E+0	3.919E+0
-2.267E-2	1.950E+0	3.864E+0
-1.781E-2	2.002E+0	3.857E+0
-1.781E-2	1.943E+0	3.847E+0
-2.105E-2	2.005E+0	3.883E+0
-1.943E-2	1.985E+0	3.834E+0
-1.618E-2	2.053E+0	3.877E+0
-1.943E-2	1.998E+0	3.967E+0
-2.267E-2	1.985E+0	3.844E+0
-2.267E-2	2.018E+0	3.899E+0
-1.618E-2	2.034E+0	3.951E+0
-1.618E-2	1.995E+0	3.967E+0
-2.105E-2	2.028E+0	3.903E+0
-2.267E-2	2.011E+0	3.864E+0
-1.618E-2	2.011E+0	3.945E+0
-1.781E-2	2.011E+0	3.847E+0
-2.105E-2	1.995E+0	3.935E+0
-2.267E-2	1.976E+0	3.903E+0
-1.943E-2	1.966E+0	3.886E+0
-1.943E-2	1.992E+0	3.834E+0
-2.429E-2	1.985E+0	3.899E+0
-2.105E-2	1.933E+0	3.880E+0
-1.781E-2	2.002E+0	3.980E+0
-1.781E-2	2.002E+0	3.821E+0
-2.267E-2	1.963E+0	3.896E+0
-2.429E-2	2.024E+0	3.899E+0
-1.781E-2	1.982E+0	3.847E+0
-1.943E-2	1.953E+0	3.834E+0
-2.267E-2	1.950E+0	3.886E+0
-2.105E-2	1.924E+0	3.906E+0
-1.781E-2	1.989E+0	3.825E+0
-2.105E-2	1.969E+0	3.854E+0
-1.943E-2	2.018E+0	3.938E+0
-1.943E-2	1.966E+0	3.880E+0
-1.456E-2	1.995E+0	3.838E+0
-2.105E-2	2.015E+0	3.890E+0
-2.105E-2	1.956E+0	3.867E+0
-1.943E-2	2.008E+0	3.993E+0
-1.943E-2	1.992E+0	3.932E+0
-1.781E-2	2.021E+0	3.951E+0
-2.105E-2	2.041E+0	3.841E+0
-2.105E-2	1.995E+0	3.925E+0
-1.781E-2	2.011E+0	3.919E+0
-2.105E-2	1.930E+0	3.938E+0
-1.943E-2	2.034E+0	3.922E+0
-1.943E-2	2.005E+0	3.896E+0
-1.943E-2	1.992E+0	3.864E+0
-1.781E-2	2.021E+0	3.932E+0
-2.267E-2	1.959E+0	3.841E+0
-2.267E-2	2.018E+0	3.896E+0
-1.456E-2	2.079E+0	3.925E+0
-2.105E-2	1.979E+0	3.909E+0
-2.105E-2	1.976E+0	3.938E+0
-2.267E-2	1.963E+0	3.919E+0
-1.618E-2	1.972E+0	3.948E+0
-1.618E-2	2.018E+0	3.906E+0
-2.429E-2	2.008E+0	3.864E+0
-1.943E-2	2.015E+0	3.951E+0
-1.943E-2	1.992E+0	3.925E+0
-1.781E-2	1.956E+0	3.909E+0
-2.267E-2	1.989E+0	3.870E+0
-1.943E-2	1.956E+0	3.890E+0
-1.781E-2	1.956E+0	3.951E+0
-1.781E-2	1.943E+0	3.938E+0
-1.943E-2	2.034E+0	3.873E+0
-2.105E-2	2.047E+0	3.854E+0
-1.618E-2	2.005E+0	3.893E+0
-2.105E-2	1.972E+0	3.954E+0
-2.105E-2	2.037E+0	3.906E+0
-1.943E-2	1.966E+0	3.906E+0
-1.618E-2	1.940E+0	3.893E+0
-1.781E-2	1.985E+0	3.961E+0
-1.943E-2	2.018E+0	3.990E+0
-2.105E-2	2.021E+0	3.857E+0
-1.781E-2	2.002E+0	4.013E+0
-1.943E-2	2.021E+0	3.912E+0
-2.105E-2	1.982E+0	3.857E+0
-2.267E-2	1.959E+0	3.912E+0
-1.618E-2	1.985E+0	3.877E+0
-1.943E-2	1.937E+0	3.847E+0
-2.429E-2	1.976E+0	3.938E+0
-1.943E-2	1.985E+0	3.821E+0
-1.781E-2	1.989E+0	3.938E+0
-1.781E-2	1.946E+0	3.841E+0
-1.943E-2	2.031E+0	3.935E+0
-2.267E-2	2.041E+0	3.909E+0
-1.781E-2	1.956E+0	3.844E+0
-1.781E-2	1.985E+0	3.825E+0
-2.105E-2	1.995E+0	3.847E+0
-2.105E-2	2.015E+0	3.906E+0
-1.943E-2	1.950E+0	3.896E+0
-1.943E-2	1.963E+0	3.899E+0
-2.105E-2	2.044E+0	3.932E+0
-2.267E-2	2.008E+0	3.964E+0
-1.781E-2	1.956E+0	3.890E+0
-1.943E-2	1.972E+0	3.799E+0
-2.105E-2	1.943E+0	3.854E+0
-1.943E-2	2.047E+0	3.854E+0
-1.781E-2	2.011E+0	3.916E+0
-2.105E-2	1.979E+0	3.860E+0
-1.943E-2	2.057E+0	3.847E+0
-2.267E-2	2.021E+0	3.883E+0
-1.781E-2	1.985E+0	3.815E+0
-1.943E-2	1.959E+0	3.886E+0
-2.267E-2	1.985E+0	3.847E+0
-1.781E-2	1.985E+0	3.867E+0
-1.456E-2	2.021E+0	3.818E+0
-1.618E-2	1.979E+0	3.870E+0
-2.105E-2	1.982E+0	3.883E+0
-2.105E-2	1.956E+0	3.932E+0
-1.618E-2	1.972E+0	3.896E+0
-1.943E-2	2.018E+0	3.919E+0
-2.267E-2	1.976E+0	3.847E+0
-1.943E-2	1.972E+0	3.844E+0
-1.618E-2	1.982E+0	3.854E+0
-2.105E-2	2.041E+0	3.935E+0
-2.105E-2	1.966E+0	3.854E+0
-2.267E-2	2.008E+0	3.877E+0
-1.943E-2	1.969E+0	3.909E+0
-1.781E-2	1.976E+0	3.864E+0
-2.105E-2	2.008E+0	3.886E+0
-1.781E-2	1.982E+0	3.896E+0
-1.456E-2	1.927E+0	3.893E+0
-1.943E-2	2.024E+0	3.828E+0
-2.267E-2	1.979E+0	3.925E+0
-2.429E-2	1.966E+0	3.828E+0
-1.618E-2	2.011E+0	3.877E+0
-2.105E-2	2.018E+0	3.880E+0
-2.429E-2	2.018E+0	3.838E+0
-1.781E-2	2.011E+0	3.919E+0
-1.781E-2	2.008E+0	3.903E+0
-1.943E-2	2.021E+0	3.916E+0
-2.105E-2	1.953E+0	3.925E+0
-2.105E-2	1.976E+0	3.844E+0
-1.781E-2	2.018E+0	3.948E+0
-1.943E-2	2.008E+0	3.857E+0
-2.267E-2	1.998E+0	3.870E+0
-2.592E-2	2.044E+0	3.951E+0
-1.943E-2	2.031E+0	3.899E+0
-1.943E-2	1.963E+0	3.909E+0
-2.267E-2	1.995E+0	3.909E+0
-2.105E-2	1.995E+0	3.877E+0
-1.943E-2	1.998E+0	3.847E+0
-1.781E-2	2.037E+0	3.870E+0
-2.267E-2	2.041E+0	3.880E+0
-1.781E-2	2.002E+0	3.877E+0
-1.943E-2	1.943E+0	3.906E+0
-2.105E-2	2.034E+0	3.867E+0
-2.105E-2	1.998E+0	3.906E+0
-2.105E-2	2.028E+0	3.890E+0
-1.618E-2	1.943E+0	3.919E+0
-1.943E-2	1.956E+0	3.854E+0
-2.267E-2	1.976E+0	3.821E+0
-1.943E-2	2.066E+0	3.821E+0
-1.781E-2	1.966E+0	3.890E+0
-1.781E-2	1.969E+0	3.932E+0
-2.267E-2	2.002E+0	3.877E+0
-2.105E-2	1.943E+0	3.951E+0
-1.456E-2	2.034E+0	3.903E+0
-1.781E-2	1.969E+0	3.954E+0
-2.105E-2	1.995E+0	3.860E+0
-1.781E-2	1.985E+0	3.903E+0
-1.943E-2	1.969E+0	3.906E+0
-1.943E-2	2.031E+0	3.854E+0
-2.267E-2	2.002E+0	3.896E+0
-2.105E-2	1.998E+0	3.906E+0
-1.781E-2	1.953E+0	3.886E+0
-1.943E-2	1.985E+0	3.906E+0
-2.429E-2	1.969E+0	3.919E+0
-2.105E-2	1.972E+0	3.867E+0
-1.943E-2	1.995E+0	3.932E+0
-1.943E-2	1.992E+0	3.864E+0
-2.267E-2	1.982E+0	3.831E+0
-2.267E-2	1.995E+0	3.860E+0
-2.105E-2	1.985E+0	3.783E+0
-1.943E-2	2.005E+0	3.961E+0
-2.592E-2	1.989E+0	3.928E+0
-2.105E-2	2.041E+0	3.860E+0
-1.781E-2	1.992E+0	3.877E+0
-2.105E-2	1.959E+0	3.877E+0
-2.267E-2	1.963E+0	3.877E+0
-2.105E-2	1.992E+0	3.922E+0
-1.943E-2	1.969E+0	3.877E+0
-2.267E-2	1.998E+0	3.890E+0
-2.105E-2	1.979E+0	3.903E+0
-2.105E-2	1.953E+0	3.864E+0
-1.618E-2	2.008E+0	3.883E+0
-1.618E-2	2.005E+0	3.880E+0
-2.105E-2	1.963E+0	3.890E+0
-2.105E-2	2.015E+0	3.896E+0
-1.618E-2	1.943E+0	3.886E+0
-1.781E-2	1.966E+0	3.864E+0
-1.943E-2	1.969E+0	3.857E+0
-2.267E-2	1.963E+0	3.922E+0
-1.618E-2	1.985E+0	3.873E+0
-2.267E-2	1.982E+0	3.864E+0
-2.267E-2	2.018E+0	3.867E+0
-2.105E-2	1.953E+0	3.831E+0
-1.618E-2	1.972E+0	3.932E+0
-1.781E-2	1.982E+0	3.841E+0
-2.267E-2	1.995E+0	3.851E+0
-2.105E-2	1.943E+0	3.877E+0
-1.943E-2	1.930E+0	3.877E+0
-1.943E-2	1.933E+0	3.987E+0
-1.943E-2	1.985E+0	3.938E+0
-1.943E-2	1.992E+0	3.834E+0
-1.618E-2	1.979E+0	3.864E+0
-2.105E-2	2.008E+0	3.938E+0
-2.267E-2	1.956E+0	3.880E+0
-2.105E-2	1.979E+0	3.834E+0
-1.781E-2	2.044E+0	3.864E+0
-1.781E-2	1.979E+0	3.886E+0
-2.429E-2	2.050E+0	3.870E+0
-1.943E-2	2.008E+0	3.860E+0
-1.781E-2	2.021E+0	3.883E+0
-1.943E-2	2.011E+0	3.873E+0
-2.267E-2	1.992E+0	3.828E+0
-2.105E-2	2.031E+0	3.847E+0
-1.781E-2	1.946E+0	3.912E+0
-2.105E-2	1.995E+0	3.912E+0
-2.105E-2	2.015E+0	3.883E+0
-2.267E-2	2.008E+0	3.873E+0
-1.781E-2	2.002E+0	3.831E+0
-1.618E-2	1.979E+0	3.838E+0
-2.429E-2	2.047E+0	3.860E+0
-2.105E-2	1.985E+0	3.834E+0
-1.781E-2	2.024E+0	3.834E+0
-1.943E-2	2.018E+0	3.932E+0
-2.267E-2	1.963E+0	3.977E+0
-2.267E-2	1.985E+0	3.867E+0
-1.781E-2	2.011E+0	3.893E+0
-1.781E-2	1.992E+0	3.873E+0
-2.267E-2	1.950E+0	3.928E+0
-2.267E-2	2.018E+0	3.928E+0
-1.781E-2	1.995E+0	3.919E+0
-1.943E-2	1.963E+0	3.916E+0
-1.943E-2	2.031E+0	3.851E+0
-1.781E-2	1.966E+0	3.838E+0
-1.781E-2	1.943E+0	3.799E+0
-1.943E-2	1.956E+0	3.916E+0
-1.943E-2	2.008E+0	3.912E+0
-1.943E-2	2.060E+0	3.919E+0
-1.618E-2	1.950E+0	3.870E+0
-2.105E-2	1.998E+0	3.851E+0
-2.105E-2	1.992E+0	3.808E+0
-2.267E-2	1.953E+0	3.899E+0
-1.781E-2	1.972E+0	3.857E+0
-1.781E-2	2.005E+0	3.857E+0
-2.429E-2	1.953E+0	3.903E+0
-2.105E-2	2.011E+0	3.945E+0
-2.105E-2	1.937E+0	3.916E+0
-1.943E-2	1.950E+0	3.890E+0
-2.267E-2	1.992E+0	3.877E+0
-1.781E-2	2.047E+0	3.828E+0
-1.618E-2	2.041E+0	3.899E+0
-1.943E-2	2.011E+0	3.896E+0
-2.105E-2	1.989E+0	3.854E+0
-1.943E-2	1.966E+0	3.828E+0
-1.618E-2	1.985E+0	3.951E+0
-1.943E-2	2.053E+0	3.877E+0
-1.943E-2	2.037E+0	3.864E+0
-2.105E-2	1.950E+0	3.925E+0
-1.456E-2	1.966E+0	3.997E+0
-1.618E-2	1.917E+0	3.899E+0
-2.105E-2	1.976E+0	3.841E+0
-2.105E-2	1.985E+0	3.854E+0
-1.943E-2	1.969E+0	3.838E+0
-1.943E-2	1.979E+0	3.883E+0
-2.429E-2	1.943E+0	3.912E+0
-2.105E-2	2.060E+0	3.916E+0
-1.456E-2	2.028E+0	3.851E+0
-1.781E-2	1.963E+0	3.854E+0
-2.105E-2	1.924E+0	3.854E+0
-1.943E-2	1.956E+0	3.867E+0
-1.781E-2	1.979E+0	3.890E+0
-2.105E-2	1.989E+0	3.877E+0
-2.592E-2	1.998E+0	3.883E+0
-1.943E-2	1.953E+0	3.893E+0
-1.781E-2	2.047E+0	3.932E+0
-1.943E-2	1.953E+0	3.906E+0
-2.429E-2	1.972E+0	3.857E+0
-2.267E-2	1.985E+0	3.880E+0
-1.456E-2	2.018E+0	3.867E+0
-2.105E-2	1.904E+0	3.903E+0
-2.267E-2	2.002E+0	3.870E+0
-2.267E-2	2.011E+0	3.903E+0
-1.943E-2	1.995E+0	3.935E+0
-1.943E-2	1.989E+0	3.890E+0
-2.105E-2	2.037E+0	3.919E+0
-2.105E-2	1.995E+0	3.932E+0
-1.618E-2	2.002E+0	3.857E+0
-1.943E-2	1.998E+0	3.795E+0
-2.429E-2	1.969E+0	3.890E+0
-1.943E-2	1.992E+0	3.945E+0
-1.943E-2	1.943E+0	3.890E+0
-1.943E-2	1.969E+0	3.954E+0
-2.267E-2	2.024E+0	3.896E+0
-2.429E-2	2.024E+0	3.873E+0
-1.618E-2	2.018E+0	3.928E+0
-1.943E-2	1.953E+0	3.903E+0
-2.105E-2	1.972E+0	3.860E+0
-1.943E-2	2.034E+0	3.948E+0
-1.943E-2	1.995E+0	3.899E+0
-1.943E-2	1.943E+0	3.841E+0
-2.267E-2	2.021E+0	3.932E+0
-2.267E-2	2.015E+0	3.867E+0
-1.618E-2	2.002E+0	3.883E+0
-1.943E-2	1.927E+0	3.834E+0
-2.267E-2	1.985E+0	3.883E+0
-2.105E-2	1.959E+0	3.847E+0
-1.781E-2	2.018E+0	3.860E+0
-1.943E-2	1.995E+0	3.877E+0
-2.105E-2	1.969E+0	3.864E+0
-2.267E-2	2.060E+0	3.802E+0
-1.618E-2	1.985E+0	3.883E+0
-1.943E-2	2.008E+0	3.919E+0
-1.943E-2	2.011E+0	3.867E+0
-1.943E-2	1.953E+0	3.834E+0
-1.943E-2	1.982E+0	3.922E+0
-1.781E-2	1.989E+0	3.922E+0
-2.267E-2	1.976E+0	3.867E+0
-2.105E-2	1.976E+0	3.893E+0
-1.618E-2	1.982E+0	3.896E+0
-1.781E-2	2.021E+0	3.870E+0
-2.267E-2	2.011E+0	3.860E+0
-1.943E-2	1.930E+0	3.945E+0
-1.943E-2	2.044E+0	3.903E+0
-1.943E-2	2.005E+0	3.844E+0
-2.267E-2	1.989E+0	3.867E+0
-1.781E-2	1.995E+0	3.903E+0
-1.943E-2	2.021E+0	3.925E+0
-2.267E-2	1.995E+0	3.997E+0
-1.943E-2	1.953E+0	3.890E+0
-1.943E-2	2.005E+0	3.922E+0
-1.943E-2	2.024E+0	3.932E+0
-1.943E-2	1.976E+0	3.916E+0
-2.267E-2	2.005E+0	3.880E+0
-2.105E-2	2.011E+0	3.818E+0
-1.456E-2	2.018E+0	3.890E+0
-1.781E-2	1.943E+0	3.834E+0
-2.267E-2	1.959E+0	3.786E+0
-2.267E-2	1.946E+0	3.899E+0
-1.781E-2	2.011E+0	3.880E+0
-1.618E-2	1.969E+0	3.857E+0
-2.429E-2	1.995E+0	3.838E+0
-1.943E-2	1.998E+0	3.919E+0
-1.781E-2	1.989E+0	3.880E+0
-1.943E-2	2.050E+0	3.805E+0
-2.267E-2	2.050E+0	3.896E+0
-2.105E-2	2.021E+0	3.945E+0
-1.943E-2	2.015E+0	3.841E+0
-1.618E-2	2.011E+0	3.770E+0
-1.943E-2	2.015E+0	3.899E+0
-1.618E-2	1.969E+0	3.864E+0
-1.943E-2	2.041E+0	3.854E+0
-1.943E-2	2.008E+0	3.928E+0
-2.105E-2	1.940E+0	3.821E+0
-2.105E-2	1.995E+0	3.922E+0
-1.781E-2	1.946E+0	3.870E+0
-1.618E-2	1.963E+0	3.880E+0
-2.267E-2	1.963E+0	3.984E+0
-2.267E-2	1.937E+0	3.877E+0
-1.781E-2	2.034E+0	3.847E+0
-2.105E-2	1.989E+0	3.909E+0
-2.267E-2	1.953E+0	3.841E+0
-1.943E-2	1.989E+0	3.883E+0
-1.618E-2	1.989E+0	3.941E+0
-1.943E-2	2.008E+0	3.867E+0
-2.429E-2	1.963E+0	3.899E+0
-2.105E-2	2.041E+0	3.964E+0
-1.781E-2	2.008E+0	3.893E+0
-1.943E-2	1.989E+0	3.903E+0
-2.105E-2	1.972E+0	3.851E+0
-2.105E-2	1.985E+0	3.977E+0
-1.456E-2	2.008E+0	3.851E+0
-1.943E-2	2.066E+0	4.000E+0
-2.105E-2	1.963E+0	3.860E+0
-2.105E-2	2.018E+0	3.925E+0
-1.781E-2	1.956E+0	3.802E+0
-1.781E-2	1.966E+0	3.880E+0
-1.943E-2	2.008E+0	3.896E+0
-2.105E-2	2.018E+0	3.864E+0
-1.943E-2	1.992E+0	3.896E+0
-1.781E-2	2.021E+0	3.886E+0
-2.429E-2	1.976E+0	3.857E+0
-2.105E-2	1.976E+0	3.922E+0
-2.105E-2	2.070E+0	3.818E+0
-2.267E-2	1.985E+0	3.821E+0
-1.943E-2	2.002E+0	3.821E+0
-2.267E-2	2.021E+0	3.873E+0
-1.781E-2	1.995E+0	3.893E+0
-1.781E-2	2.005E+0	3.838E+0
-2.592E-2	2.024E+0	3.896E+0
-2.267E-2	1.930E+0	3.896E+0
-1.781E-2	1.956E+0	3.883E+0
-1.781E-2	1.998E+0	3.906E+0
-2.429E-2	1.985E+0	3.860E+0
-2.105E-2	1.985E+0	3.844E+0
-1.618E-2	2.015E+0	3.828E+0
-1.943E-2	1.956E+0	3.928E+0
-2.105E-2	1.989E+0	3.886E+0
-1.943E-2	2.037E+0	3.854E+0
-1.618E-2	1.937E+0	3.883E+0
-1.781E-2	1.972E+0	3.896E+0
-2.267E-2	1.963E+0	3.873E+0
-1.943E-2	1.963E+0	3.870E+0
-1.781E-2	1.930E+0	3.867E+0
-2.105E-2	2.015E+0	3.873E+0
-2.105E-2	1.946E+0	3.857E+0
-2.105E-2	2.008E+0	3.886E+0
-1.618E-2	1.995E+0	3.906E+0
-1.943E-2	1.979E+0	3.906E+0
-1.943E-2	1.979E+0	3.916E+0
-1.943E-2	2.018E+0	3.851E+0
-1.943E-2	2.008E+0	3.877E+0
-1.781E-2	1.959E+0	3.883E+0
-2.105E-2	1.985E+0	3.916E+0
-2.267E-2	2.057E+0	3.870E+0
-1.781E-2	1.969E+0	3.851E+0
-1.781E-2	1.966E+0	3.977E+0
-2.267E-2	1.950E+0	3.844E+0
-2.105E-2	1.985E+0	3.896E+0
-1.781E-2	1.992E+0	3.880E+0
-1.943E-2	2.053E+0	3.834E+0
-2.429E-2	1.995E+0	3.834E+0
-2.429E-2	2.011E+0	3.873E+0
-1.943E-2	1.995E+0	3.880E+0
-1.943E-2	1.982E+0	3.864E+0
-2.105E-2	1.989E+0	3.899E+0
-1.781E-2	1.950E+0	3.896E+0
-1.456E-2	1.972E+0	3.860E+0
-1.618E-2	1.985E+0	3.935E+0
-2.429E-2	2.011E+0	3.912E+0
-1.943E-2	2.031E+0	3.877E+0
-1.618E-2	1.992E+0	3.860E+0
-1.943E-2	2.011E+0	3.857E+0
-2.429E-2	1.950E+0	3.844E+0
-1.781E-2	1.995E+0	3.919E+0
-1.781E-2	2.015E+0	3.851E+0
-1.781E-2	1.972E+0	3.857E+0
-2.429E-2	1.956E+0	3.890E+0
-2.105E-2	1.982E+0	3.890E+0
-1.943E-2	1.992E+0	3.838E+0
-2.105E-2	1.985E+0	3.906E+0
-2.429E-2	1.982E+0	3.980E+0
-1.781E-2	1.969E+0	3.828E+0
-2.105E-2	2.005E+0	3.877E+0
-1.781E-2	2.018E+0	3.883E+0
-1.943E-2	1.995E+0	3.941E+0
-2.105E-2	1.992E+0	3.890E+0
-1.781E-2	2.005E+0	3.844E+0
-2.267E-2	1.940E+0	3.851E+0
-2.429E-2	1.982E+0	3.877E+0
-1.943E-2	2.037E+0	3.903E+0
-1.943E-2	1.998E+0	3.922E+0
-1.781E-2	1.979E+0	3.893E+0
-2.429E-2	2.034E+0	3.854E+0
-2.105E-2	1.979E+0	3.909E+0
-1.781E-2	2.034E+0	3.883E+0
-1.943E-2	1.966E+0	3.841E+0
-2.429E-2	1.956E+0	3.922E+0
-2.105E-2	2.011E+0	3.893E+0
-1.781E-2	1.989E+0	3.867E+0
-1.943E-2	1.992E+0	3.834E+0
-2.429E-2	2.018E+0	3.867E+0
-2.429E-2	1.992E+0	3.873E+0
-1.618E-2	2.041E+0	3.831E+0
-2.105E-2	2.086E+0	3.890E+0
-2.267E-2	2.008E+0	3.844E+0
-2.105E-2	1.972E+0	3.945E+0
-1.618E-2	2.041E+0	3.893E+0
-1.618E-2	1.966E+0	3.886E+0
-2.267E-2	1.959E+0	3.821E+0
-2.105E-2	2.008E+0	3.906E+0
-1.781E-2	1.998E+0	3.877E+0
-1.943E-2	2.015E+0	3.909E+0
-2.429E-2	1.963E+0	3.873E+0
-1.943E-2	2.002E+0	3.922E+0
-1.618E-2	1.995E+0	3.919E+0
-1.781E-2	1.930E+0	3.834E+0
-2.267E-2	1.989E+0	3.825E+0
-2.105E-2	2.021E+0	3.928E+0
[truncated: 93,981 more rows]
