# Supplementary material for: Improved ANAP incorporation and VCF analysis reveal details of P2X7 current facilitation and a limited conformational interplay between ATP binding and the intracellular ballast domain
Source: eLife. 2023 Jan 4;12:e82479. doi: 10.7554/eLife.82479 (PMC9859053; doi:10.7554/eLife.82479)
Supplement: Figure 3—figure supplement 2—source data 1. [file elife-82479-fig3-figsupp2-data1.zip › Figure-3_figure-supplement-2_source-data-1/F11_MM_m09#26.csv]

4.059E-2	1.606E+0	3.416E+0
3.085E-2	1.629E+0	3.325E+0
3.572E-2	1.583E+0	3.400E+0
3.410E-2	1.603E+0	3.371E+0
3.572E-2	1.632E+0	3.335E+0
3.572E-2	1.599E+0	3.403E+0
2.923E-2	1.603E+0	3.426E+0
3.085E-2	1.632E+0	3.481E+0
3.572E-2	1.590E+0	3.367E+0
3.410E-2	1.599E+0	3.341E+0
2.923E-2	1.609E+0	3.322E+0
2.923E-2	1.599E+0	3.439E+0
3.410E-2	1.564E+0	3.406E+0
3.410E-2	1.625E+0	3.341E+0
3.085E-2	1.567E+0	3.367E+0
3.410E-2	1.625E+0	3.377E+0
3.734E-2	1.619E+0	3.416E+0
2.923E-2	1.603E+0	3.374E+0
2.274E-2	1.580E+0	3.338E+0
2.112E-2	1.583E+0	3.435E+0
2.437E-2	1.612E+0	3.390E+0
2.923E-2	1.560E+0	3.429E+0
2.437E-2	1.586E+0	3.358E+0
2.437E-2	1.612E+0	3.367E+0
3.085E-2	1.622E+0	3.348E+0
3.248E-2	1.567E+0	3.468E+0
3.085E-2	1.586E+0	3.351E+0
3.248E-2	1.593E+0	3.374E+0
3.734E-2	1.573E+0	3.384E+0
3.896E-2	1.612E+0	3.413E+0
3.734E-2	1.590E+0	3.413E+0
3.572E-2	1.612E+0	3.419E+0
3.896E-2	1.596E+0	3.429E+0
3.896E-2	1.606E+0	3.426E+0
3.248E-2	1.599E+0	3.416E+0
3.085E-2	1.551E+0	3.445E+0
3.410E-2	1.616E+0	3.452E+0
3.572E-2	1.622E+0	3.400E+0
3.085E-2	1.567E+0	3.432E+0
2.923E-2	1.645E+0	3.393E+0
3.248E-2	1.616E+0	3.325E+0
3.410E-2	1.625E+0	3.396E+0
2.923E-2	1.648E+0	3.400E+0
2.437E-2	1.622E+0	3.416E+0
3.248E-2	1.609E+0	3.455E+0
2.923E-2	1.635E+0	3.367E+0
2.437E-2	1.671E+0	3.455E+0
2.437E-2	1.632E+0	3.478E+0
3.085E-2	1.616E+0	3.435E+0
2.923E-2	1.606E+0	3.400E+0
2.599E-2	1.629E+0	3.371E+0
2.437E-2	1.596E+0	3.461E+0
2.761E-2	1.586E+0	3.406E+0
2.923E-2	1.671E+0	3.367E+0
2.274E-2	1.603E+0	3.413E+0
2.599E-2	1.580E+0	3.396E+0
3.085E-2	1.638E+0	3.409E+0
2.923E-2	1.606E+0	3.354E+0
1.950E-2	1.616E+0	3.432E+0
2.274E-2	1.606E+0	3.452E+0
3.085E-2	1.622E+0	3.413E+0
3.896E-2	1.612E+0	3.396E+0
3.896E-2	1.632E+0	3.341E+0
4.545E-2	1.648E+0	3.387E+0
6.491E-2	1.603E+0	3.429E+0
6.654E-2	1.603E+0	3.371E+0
6.491E-2	1.609E+0	3.422E+0
5.681E-2	1.648E+0	3.403E+0
4.707E-2	1.580E+0	3.491E+0
1.463E-2	1.599E+0	3.448E+0
-1.456E-2	1.593E+0	3.354E+0
-3.078E-2	1.638E+0	3.387E+0
-3.078E-2	1.671E+0	3.432E+0
-3.889E-2	1.622E+0	3.409E+0
-4.214E-2	1.586E+0	3.439E+0
-3.565E-2	1.654E+0	3.435E+0
-2.754E-2	1.590E+0	3.400E+0
-2.429E-2	1.603E+0	3.377E+0
-2.592E-2	1.635E+0	3.328E+0
-1.781E-2	1.603E+0	3.448E+0
-9.696E-3	1.622E+0	3.497E+0
-8.074E-3	1.616E+0	3.416E+0
-9.696E-3	1.625E+0	3.432E+0
-1.132E-2	1.648E+0	3.380E+0
-6.452E-3	1.619E+0	3.403E+0
-8.074E-3	1.619E+0	3.390E+0
-1.132E-2	1.612E+0	3.429E+0
-4.830E-3	1.632E+0	3.409E+0
-3.208E-3	1.603E+0	3.380E+0
-4.830E-3	1.645E+0	3.458E+0
-9.696E-3	1.564E+0	3.448E+0
-6.452E-3	1.664E+0	3.374E+0
-3.208E-3	1.664E+0	3.432E+0
-3.208E-3	1.622E+0	3.335E+0
-9.696E-3	1.616E+0	3.416E+0
-9.696E-3	1.596E+0	3.406E+0
-6.452E-3	1.622E+0	3.348E+0
-6.452E-3	1.622E+0	3.390E+0
-9.696E-3	1.570E+0	3.452E+0
-8.074E-3	1.590E+0	3.351E+0
-6.452E-3	1.547E+0	3.406E+0
-6.452E-3	1.648E+0	3.371E+0
-6.452E-3	1.612E+0	3.325E+0
-9.696E-3	1.606E+0	3.390E+0
-3.208E-3	1.622E+0	3.413E+0
-8.074E-3	1.590E+0	3.396E+0
-9.696E-3	1.612E+0	3.377E+0
-9.696E-3	1.661E+0	3.384E+0
-6.452E-3	1.612E+0	3.358E+0
-8.074E-3	1.612E+0	3.406E+0
-1.294E-2	1.616E+0	3.426E+0
-1.294E-2	1.567E+0	3.419E+0
-4.830E-3	1.586E+0	3.361E+0
-8.074E-3	1.632E+0	3.361E+0
-1.294E-2	1.612E+0	3.371E+0
-1.132E-2	1.609E+0	3.445E+0
-6.452E-3	1.625E+0	3.377E+0
-6.452E-3	1.586E+0	3.367E+0
-1.132E-2	1.638E+0	3.384E+0
-1.294E-2	1.577E+0	3.358E+0
-9.696E-3	1.567E+0	3.461E+0
-6.452E-3	1.651E+0	3.364E+0
-1.618E-2	1.674E+0	3.458E+0
-1.294E-2	1.629E+0	3.435E+0
-9.696E-3	1.616E+0	3.387E+0
-9.696E-3	1.603E+0	3.468E+0
-1.943E-2	1.645E+0	3.439E+0
-1.456E-2	1.629E+0	3.367E+0
-9.696E-3	1.593E+0	3.338E+0
-1.294E-2	1.586E+0	3.419E+0
-1.456E-2	1.583E+0	3.387E+0
-1.294E-2	1.654E+0	3.364E+0
-1.132E-2	1.612E+0	3.409E+0
-1.294E-2	1.606E+0	3.384E+0
-1.618E-2	1.622E+0	3.426E+0
-1.456E-2	1.596E+0	3.432E+0
-1.456E-2	1.642E+0	3.390E+0
-1.456E-2	1.596E+0	3.377E+0
-1.618E-2	1.606E+0	3.286E+0
-1.943E-2	1.606E+0	3.361E+0
-1.294E-2	1.632E+0	3.296E+0
-1.618E-2	1.606E+0	3.380E+0
-1.618E-2	1.586E+0	3.361E+0
-2.105E-2	1.658E+0	3.468E+0
-1.456E-2	1.622E+0	3.306E+0
-1.618E-2	1.603E+0	3.416E+0
-1.781E-2	1.606E+0	3.380E+0
-1.781E-2	1.622E+0	3.364E+0
-1.294E-2	1.629E+0	3.487E+0
-1.456E-2	1.645E+0	3.390E+0
-1.943E-2	1.654E+0	3.403E+0
-1.781E-2	1.606E+0	3.403E+0
-1.294E-2	1.606E+0	3.458E+0
-1.456E-2	1.612E+0	3.341E+0
-1.781E-2	1.606E+0	3.400E+0
-1.943E-2	1.599E+0	3.358E+0
-1.456E-2	1.638E+0	3.374E+0
-1.618E-2	1.638E+0	3.371E+0
-2.267E-2	1.577E+0	3.416E+0
-2.267E-2	1.674E+0	3.429E+0
-1.618E-2	1.596E+0	3.400E+0
-1.618E-2	1.642E+0	3.426E+0
-2.105E-2	1.599E+0	3.478E+0
-2.429E-2	1.625E+0	3.478E+0
-1.456E-2	1.599E+0	3.413E+0
-1.781E-2	1.580E+0	3.458E+0
-2.267E-2	1.632E+0	3.455E+0
-1.943E-2	1.629E+0	3.387E+0
-1.618E-2	1.622E+0	3.413E+0
-1.943E-2	1.593E+0	3.351E+0
-2.105E-2	1.619E+0	3.432E+0
-2.105E-2	1.599E+0	3.461E+0
-2.105E-2	1.573E+0	3.393E+0
-1.781E-2	1.654E+0	3.332E+0
-2.267E-2	1.645E+0	3.367E+0
-2.105E-2	1.593E+0	3.439E+0
-1.943E-2	1.590E+0	3.416E+0
-1.781E-2	1.632E+0	3.400E+0
-2.429E-2	1.557E+0	3.393E+0
-2.429E-2	1.596E+0	3.465E+0
-1.781E-2	1.593E+0	3.419E+0
-1.943E-2	1.590E+0	3.377E+0
-2.267E-2	1.590E+0	3.403E+0
-2.592E-2	1.642E+0	3.390E+0
-1.781E-2	1.616E+0	3.448E+0
-1.781E-2	1.603E+0	3.335E+0
-2.592E-2	1.619E+0	3.384E+0
-2.267E-2	1.687E+0	3.442E+0
-2.105E-2	1.667E+0	3.481E+0
-2.105E-2	1.606E+0	3.390E+0
-2.592E-2	1.654E+0	3.364E+0
-2.429E-2	1.603E+0	3.416E+0
-1.943E-2	1.612E+0	3.384E+0
-2.105E-2	1.577E+0	3.364E+0
-2.592E-2	1.619E+0	3.419E+0
-2.267E-2	1.648E+0	3.351E+0
-1.943E-2	1.612E+0	3.435E+0
-2.267E-2	1.609E+0	3.419E+0
-2.754E-2	1.622E+0	3.384E+0
-2.429E-2	1.590E+0	3.413E+0
-2.105E-2	1.632E+0	3.345E+0
-2.267E-2	1.667E+0	3.452E+0
-2.592E-2	1.632E+0	3.419E+0
-2.592E-2	1.609E+0	3.380E+0
-2.105E-2	1.606E+0	3.354E+0
-1.943E-2	1.642E+0	3.429E+0
-2.592E-2	1.664E+0	3.471E+0
-2.592E-2	1.645E+0	3.416E+0
-2.105E-2	1.609E+0	3.351E+0
-2.267E-2	1.642E+0	3.406E+0
-2.916E-2	1.612E+0	3.354E+0
-2.592E-2	1.580E+0	3.429E+0
-2.592E-2	1.622E+0	3.422E+0
-2.267E-2	1.651E+0	3.403E+0
-2.592E-2	1.619E+0	3.416E+0
-3.078E-2	1.680E+0	3.380E+0
-2.105E-2	1.612E+0	3.338E+0
-2.267E-2	1.645E+0	3.396E+0
-2.592E-2	1.612E+0	3.351E+0
-2.592E-2	1.651E+0	3.413E+0
-2.267E-2	1.573E+0	3.374E+0
-1.943E-2	1.609E+0	3.416E+0
-2.754E-2	1.664E+0	3.406E+0
-2.592E-2	1.616E+0	3.403E+0
-2.267E-2	1.645E+0	3.380E+0
-2.267E-2	1.642E+0	3.393E+0
-2.916E-2	1.609E+0	3.374E+0
-2.754E-2	1.661E+0	3.361E+0
-2.267E-2	1.658E+0	3.403E+0
-2.429E-2	1.609E+0	3.371E+0
-2.916E-2	1.635E+0	3.358E+0
-2.916E-2	1.603E+0	3.445E+0
-2.592E-2	1.606E+0	3.345E+0
-2.429E-2	1.609E+0	3.396E+0
-2.754E-2	1.648E+0	3.384E+0
-2.592E-2	1.596E+0	3.380E+0
-2.592E-2	1.606E+0	3.445E+0
-2.429E-2	1.638E+0	3.413E+0
-2.592E-2	1.596E+0	3.413E+0
-2.916E-2	1.635E+0	3.396E+0
-2.267E-2	1.606E+0	3.487E+0
-2.754E-2	1.632E+0	3.384E+0
-2.754E-2	1.661E+0	3.390E+0
-2.916E-2	1.606E+0	3.322E+0
-2.592E-2	1.635E+0	3.426E+0
-2.429E-2	1.580E+0	3.387E+0
-2.916E-2	1.661E+0	3.439E+0
-2.916E-2	1.651E+0	3.435E+0
-2.592E-2	1.661E+0	3.465E+0
-2.754E-2	1.577E+0	3.384E+0
-2.754E-2	1.629E+0	3.403E+0
-2.916E-2	1.661E+0	3.345E+0
-2.754E-2	1.638E+0	3.367E+0
-2.429E-2	1.651E+0	3.406E+0
-2.754E-2	1.616E+0	3.445E+0
-2.754E-2	1.661E+0	3.390E+0
-2.267E-2	1.671E+0	3.403E+0
-2.754E-2	1.599E+0	3.387E+0
-2.916E-2	1.674E+0	3.361E+0
-2.916E-2	1.629E+0	3.442E+0
-2.429E-2	1.596E+0	3.361E+0
-2.754E-2	1.596E+0	3.380E+0
-2.916E-2	1.651E+0	3.377E+0
-2.916E-2	1.616E+0	3.328E+0
-2.754E-2	1.612E+0	3.413E+0
-2.754E-2	1.603E+0	3.429E+0
-3.078E-2	1.625E+0	3.351E+0
-3.078E-2	1.583E+0	3.422E+0
-2.754E-2	1.625E+0	3.358E+0
-2.429E-2	1.606E+0	3.351E+0
-3.240E-2	1.619E+0	3.393E+0
-2.916E-2	1.642E+0	3.364E+0
-2.754E-2	1.661E+0	3.406E+0
-2.754E-2	1.645E+0	3.406E+0
-3.403E-2	1.596E+0	3.461E+0
-3.240E-2	1.564E+0	3.384E+0
-2.429E-2	1.671E+0	3.390E+0
-2.754E-2	1.586E+0	3.478E+0
-3.078E-2	1.625E+0	3.435E+0
-3.078E-2	1.619E+0	3.328E+0
-2.592E-2	1.599E+0	3.396E+0
-2.754E-2	1.635E+0	3.341E+0
-2.754E-2	1.622E+0	3.299E+0
-2.916E-2	1.654E+0	3.351E+0
-2.754E-2	1.642E+0	3.393E+0
-2.754E-2	1.619E+0	3.452E+0
-2.916E-2	1.638E+0	3.426E+0
-3.078E-2	1.648E+0	3.448E+0
-2.754E-2	1.625E+0	3.435E+0
-2.754E-2	1.654E+0	3.380E+0
-3.078E-2	1.654E+0	3.413E+0
-2.916E-2	1.603E+0	3.403E+0
-2.429E-2	1.629E+0	3.393E+0
-2.754E-2	1.606E+0	3.276E+0
-2.916E-2	1.658E+0	3.442E+0
-2.916E-2	1.612E+0	3.377E+0
-2.592E-2	1.642E+0	3.390E+0
-2.916E-2	1.661E+0	3.387E+0
-3.078E-2	1.606E+0	3.432E+0
-3.078E-2	1.609E+0	3.332E+0
-2.754E-2	1.596E+0	3.332E+0
-2.754E-2	1.635E+0	3.348E+0
-3.403E-2	1.625E+0	3.364E+0
-3.240E-2	1.664E+0	3.371E+0
-2.592E-2	1.638E+0	3.422E+0
-2.592E-2	1.622E+0	3.409E+0
-3.403E-2	1.616E+0	3.448E+0
-3.078E-2	1.577E+0	3.367E+0
-2.754E-2	1.638E+0	3.422E+0
-2.754E-2	1.648E+0	3.364E+0
-3.240E-2	1.622E+0	3.426E+0
-2.916E-2	1.625E+0	3.400E+0
-2.754E-2	1.697E+0	3.458E+0
-2.754E-2	1.622E+0	3.332E+0
-3.078E-2	1.612E+0	3.341E+0
-2.916E-2	1.642E+0	3.455E+0
-2.429E-2	1.632E+0	3.367E+0
-2.916E-2	1.645E+0	3.358E+0
-3.240E-2	1.638E+0	3.426E+0
-3.240E-2	1.664E+0	3.452E+0
-2.592E-2	1.619E+0	3.396E+0
-2.916E-2	1.664E+0	3.400E+0
-3.240E-2	1.648E+0	3.332E+0
-3.078E-2	1.658E+0	3.364E+0
-2.754E-2	1.674E+0	3.387E+0
-2.754E-2	1.661E+0	3.400E+0
-3.078E-2	1.599E+0	3.380E+0
-3.078E-2	1.583E+0	3.367E+0
-2.916E-2	1.560E+0	3.325E+0
-2.916E-2	1.596E+0	3.377E+0
-3.078E-2	1.638E+0	3.351E+0
-3.078E-2	1.658E+0	3.435E+0
-2.592E-2	1.616E+0	3.419E+0
-2.754E-2	1.596E+0	3.371E+0
-3.078E-2	1.593E+0	3.416E+0
-3.240E-2	1.616E+0	3.354E+0
-2.754E-2	1.638E+0	3.371E+0
-2.916E-2	1.654E+0	3.429E+0
-3.565E-2	1.619E+0	3.432E+0
-3.240E-2	1.616E+0	3.419E+0
-2.754E-2	1.632E+0	3.400E+0
-2.916E-2	1.654E+0	3.384E+0
-3.240E-2	1.609E+0	3.413E+0
-3.240E-2	1.684E+0	3.403E+0
-2.754E-2	1.635E+0	3.354E+0
-3.078E-2	1.635E+0	3.387E+0
-2.916E-2	1.603E+0	3.371E+0
-3.240E-2	1.664E+0	3.364E+0
-2.754E-2	1.612E+0	3.328E+0
-2.916E-2	1.661E+0	3.396E+0
-3.403E-2	1.577E+0	3.319E+0
-3.403E-2	1.619E+0	3.380E+0
-3.078E-2	1.625E+0	3.393E+0
-3.078E-2	1.645E+0	3.419E+0
-3.240E-2	1.622E+0	3.403E+0
-3.078E-2	1.619E+0	3.380E+0
-2.916E-2	1.583E+0	3.455E+0
-2.916E-2	1.622E+0	3.422E+0
-3.078E-2	1.603E+0	3.335E+0
-3.240E-2	1.632E+0	3.371E+0
-2.754E-2	1.619E+0	3.393E+0
-3.078E-2	1.612E+0	3.439E+0
-3.403E-2	1.667E+0	3.400E+0
-3.078E-2	1.638E+0	3.335E+0
-2.754E-2	1.648E+0	3.319E+0
-2.916E-2	1.693E+0	3.396E+0
-3.403E-2	1.596E+0	3.435E+0
-3.403E-2	1.642E+0	3.426E+0
-2.754E-2	1.638E+0	3.429E+0
-2.916E-2	1.609E+0	3.306E+0
-3.240E-2	1.645E+0	3.435E+0
-3.078E-2	1.658E+0	3.406E+0
-2.916E-2	1.629E+0	3.361E+0
-3.403E-2	1.622E+0	3.377E+0
-3.240E-2	1.616E+0	3.387E+0
-3.403E-2	1.629E+0	3.432E+0
-2.592E-2	1.677E+0	3.448E+0
-3.078E-2	1.609E+0	3.419E+0
-3.240E-2	1.632E+0	3.400E+0
-3.078E-2	1.667E+0	3.361E+0
-2.754E-2	1.671E+0	3.432E+0
-2.916E-2	1.593E+0	3.432E+0
-3.565E-2	1.612E+0	3.345E+0
-3.240E-2	1.622E+0	3.461E+0
-2.592E-2	1.658E+0	3.257E+0
-2.916E-2	1.603E+0	3.413E+0
-2.916E-2	1.667E+0	3.384E+0
-3.565E-2	1.651E+0	3.351E+0
-2.754E-2	1.693E+0	3.406E+0
-2.916E-2	1.596E+0	3.351E+0
-3.403E-2	1.612E+0	3.455E+0
-3.240E-2	1.616E+0	3.374E+0
-2.916E-2	1.590E+0	3.384E+0
-2.916E-2	1.619E+0	3.338E+0
-3.240E-2	1.635E+0	3.396E+0
-3.403E-2	1.632E+0	3.377E+0
-2.916E-2	1.616E+0	3.422E+0
-2.916E-2	1.632E+0	3.455E+0
-3.240E-2	1.677E+0	3.315E+0
-3.240E-2	1.667E+0	3.338E+0
-2.592E-2	1.603E+0	3.416E+0
-2.916E-2	1.606E+0	3.358E+0
-3.403E-2	1.677E+0	3.403E+0
-3.240E-2	1.642E+0	3.448E+0
-2.916E-2	1.619E+0	3.393E+0
-3.078E-2	1.590E+0	3.345E+0
-3.565E-2	1.677E+0	3.377E+0
-3.240E-2	1.612E+0	3.377E+0
-3.240E-2	1.612E+0	3.442E+0
-2.916E-2	1.648E+0	3.416E+0
-3.240E-2	1.635E+0	3.419E+0
-3.403E-2	1.648E+0	3.396E+0
-2.916E-2	1.664E+0	3.422E+0
-3.078E-2	1.629E+0	3.403E+0
-3.403E-2	1.638E+0	3.367E+0
-3.403E-2	1.619E+0	3.413E+0
-2.916E-2	1.645E+0	3.354E+0
-3.078E-2	1.661E+0	3.361E+0
-3.240E-2	1.638E+0	3.341E+0
-3.078E-2	1.635E+0	3.409E+0
-3.078E-2	1.616E+0	3.422E+0
-2.916E-2	1.658E+0	3.338E+0
-3.403E-2	1.667E+0	3.322E+0
-3.403E-2	1.635E+0	3.393E+0
-3.078E-2	1.629E+0	3.400E+0
-2.754E-2	1.667E+0	3.367E+0
-3.403E-2	1.651E+0	3.409E+0
-3.565E-2	1.625E+0	3.384E+0
-3.078E-2	1.680E+0	3.396E+0
-3.078E-2	1.667E+0	3.364E+0
-3.403E-2	1.622E+0	3.422E+0
-3.240E-2	1.638E+0	3.361E+0
-3.240E-2	1.629E+0	3.387E+0
-2.754E-2	1.606E+0	3.358E+0
-3.403E-2	1.661E+0	3.432E+0
-3.565E-2	1.612E+0	3.448E+0
-2.754E-2	1.619E+0	3.348E+0
-3.240E-2	1.642E+0	3.299E+0
-3.403E-2	1.638E+0	3.371E+0
-3.240E-2	1.645E+0	3.377E+0
-3.078E-2	1.661E+0	3.432E+0
-3.078E-2	1.648E+0	3.364E+0
-3.240E-2	1.596E+0	3.387E+0
-3.403E-2	1.612E+0	3.390E+0
-2.916E-2	1.616E+0	3.406E+0
-2.916E-2	1.680E+0	3.403E+0
-3.403E-2	1.593E+0	3.377E+0
-3.403E-2	1.590E+0	3.432E+0
-2.754E-2	1.609E+0	3.377E+0
-3.240E-2	1.651E+0	3.319E+0
-3.403E-2	1.612E+0	3.371E+0
-3.240E-2	1.593E+0	3.439E+0
-3.078E-2	1.642E+0	3.374E+0
-3.078E-2	1.629E+0	3.393E+0
-3.565E-2	1.697E+0	3.445E+0
-3.240E-2	1.642E+0	3.328E+0
-3.240E-2	1.609E+0	3.393E+0
-3.078E-2	1.654E+0	3.338E+0
-3.403E-2	1.622E+0	3.403E+0
-3.403E-2	1.625E+0	3.374E+0
-2.754E-2	1.638E+0	3.461E+0
-3.078E-2	1.648E+0	3.371E+0
-3.565E-2	1.629E+0	3.338E+0
-3.403E-2	1.638E+0	3.387E+0
-2.916E-2	1.609E+0	3.419E+0
-3.240E-2	1.609E+0	3.351E+0
-3.240E-2	1.603E+0	3.302E+0
-3.240E-2	1.642E+0	3.439E+0
-2.916E-2	1.648E+0	3.387E+0
-3.078E-2	1.674E+0	3.367E+0
-3.565E-2	1.667E+0	3.354E+0
-3.240E-2	1.603E+0	3.367E+0
-2.916E-2	1.635E+0	3.393E+0
-3.240E-2	1.593E+0	3.393E+0
-3.403E-2	1.619E+0	3.400E+0
-3.565E-2	1.629E+0	3.364E+0
-3.078E-2	1.586E+0	3.280E+0
-3.240E-2	1.599E+0	3.364E+0
-3.565E-2	1.635E+0	3.384E+0
-3.565E-2	1.638E+0	3.413E+0
-2.754E-2	1.674E+0	3.396E+0
-3.240E-2	1.638E+0	3.364E+0
-3.565E-2	1.629E+0	3.396E+0
-3.240E-2	1.622E+0	3.416E+0
-3.240E-2	1.583E+0	3.403E+0
-3.078E-2	1.648E+0	3.435E+0
-3.565E-2	1.642E+0	3.432E+0
-3.403E-2	1.638E+0	3.416E+0
-3.078E-2	1.570E+0	3.393E+0
-3.403E-2	1.629E+0	3.416E+0
-3.727E-2	1.635E+0	3.422E+0
-3.565E-2	1.560E+0	3.377E+0
-2.916E-2	1.642E+0	3.380E+0
-2.916E-2	1.606E+0	3.409E+0
-3.403E-2	1.642E+0	3.358E+0
-3.403E-2	1.658E+0	3.374E+0
-3.240E-2	1.638E+0	3.390E+0
-3.403E-2	1.651E+0	3.371E+0
-3.078E-2	1.661E+0	3.416E+0
-3.403E-2	1.625E+0	3.426E+0
-2.916E-2	1.609E+0	3.409E+0
-2.916E-2	1.632E+0	3.432E+0
-3.403E-2	1.625E+0	3.351E+0
-3.565E-2	1.577E+0	3.371E+0
-3.078E-2	1.664E+0	3.422E+0
-3.240E-2	1.590E+0	3.419E+0
-3.403E-2	1.599E+0	3.377E+0
-3.403E-2	1.658E+0	3.361E+0
-2.916E-2	1.596E+0	3.494E+0
-3.078E-2	1.632E+0	3.406E+0
-3.403E-2	1.573E+0	3.419E+0
-3.403E-2	1.612E+0	3.406E+0
-3.078E-2	1.603E+0	3.384E+0
-3.078E-2	1.622E+0	3.403E+0
-3.565E-2	1.586E+0	3.396E+0
-3.403E-2	1.651E+0	3.409E+0
-3.078E-2	1.606E+0	3.384E+0
-3.240E-2	1.632E+0	3.422E+0
-3.403E-2	1.612E+0	3.416E+0
-3.403E-2	1.654E+0	3.354E+0
-3.240E-2	1.667E+0	3.367E+0
-3.240E-2	1.654E+0	3.351E+0
-3.565E-2	1.651E+0	3.377E+0
-3.565E-2	1.648E+0	3.413E+0
-2.754E-2	1.632E+0	3.380E+0
-3.565E-2	1.629E+0	3.403E+0
-3.403E-2	1.609E+0	3.371E+0
-3.565E-2	1.573E+0	3.338E+0
-3.403E-2	1.609E+0	3.422E+0
-3.078E-2	1.667E+0	3.396E+0
-3.403E-2	1.625E+0	3.371E+0
-3.727E-2	1.625E+0	3.422E+0
-3.078E-2	1.603E+0	3.390E+0
-3.565E-2	1.661E+0	3.371E+0
-3.403E-2	1.687E+0	3.371E+0
-3.565E-2	1.642E+0	3.345E+0
-2.916E-2	1.658E+0	3.396E+0
-3.403E-2	1.603E+0	3.377E+0
-3.889E-2	1.658E+0	3.432E+0
-3.565E-2	1.629E+0	3.377E+0
-3.078E-2	1.616E+0	3.435E+0
-3.403E-2	1.674E+0	3.422E+0
-3.565E-2	1.635E+0	3.367E+0
-3.403E-2	1.606E+0	3.422E+0
-3.078E-2	1.619E+0	3.364E+0
-3.403E-2	1.648E+0	3.432E+0
-3.403E-2	1.635E+0	3.335E+0
-3.403E-2	1.599E+0	3.351E+0
-3.078E-2	1.586E+0	3.348E+0
-3.078E-2	1.638E+0	3.432E+0
-3.727E-2	1.645E+0	3.426E+0
-3.240E-2	1.616E+0	3.390E+0
-3.403E-2	1.603E+0	3.393E+0
-3.240E-2	1.677E+0	3.345E+0
-3.565E-2	1.593E+0	3.371E+0
-3.565E-2	1.629E+0	3.416E+0
-3.240E-2	1.645E+0	3.455E+0
-3.078E-2	1.619E+0	3.270E+0
-3.565E-2	1.638E+0	3.426E+0
-3.727E-2	1.612E+0	3.416E+0
-3.078E-2	1.674E+0	3.484E+0
-2.916E-2	1.654E+0	3.413E+0
-3.727E-2	1.664E+0	3.351E+0
-3.565E-2	1.651E+0	3.387E+0
-3.240E-2	1.619E+0	3.387E+0
-3.240E-2	1.590E+0	3.396E+0
-3.565E-2	1.606E+0	3.296E+0
-3.240E-2	1.635E+0	3.445E+0
-3.078E-2	1.635E+0	3.409E+0
-3.565E-2	1.596E+0	3.435E+0
-3.565E-2	1.599E+0	3.393E+0
-3.403E-2	1.680E+0	3.409E+0
-3.403E-2	1.612E+0	3.364E+0
-2.916E-2	1.654E+0	3.435E+0
-3.727E-2	1.687E+0	3.345E+0
-3.565E-2	1.651E+0	3.400E+0
-3.078E-2	1.635E+0	3.380E+0
-3.403E-2	1.622E+0	3.432E+0
-3.403E-2	1.609E+0	3.409E+0
-3.240E-2	1.629E+0	3.442E+0
-3.240E-2	1.648E+0	3.439E+0
-3.240E-2	1.590E+0	3.393E+0
-3.565E-2	1.684E+0	3.432E+0
-3.565E-2	1.638E+0	3.377E+0
-3.565E-2	1.625E+0	3.403E+0
-3.727E-2	1.612E+0	3.396E+0
-3.727E-2	1.645E+0	3.332E+0
-3.403E-2	1.651E+0	3.455E+0
-3.078E-2	1.603E+0	3.429E+0
-3.240E-2	1.658E+0	3.354E+0
-3.565E-2	1.635E+0	3.465E+0
-3.565E-2	1.645E+0	3.393E+0
-3.078E-2	1.638E+0	3.419E+0
-3.240E-2	1.616E+0	3.413E+0
-3.889E-2	1.632E+0	3.377E+0
-3.565E-2	1.638E+0	3.371E+0
-3.240E-2	1.612E+0	3.361E+0
-3.240E-2	1.612E+0	3.374E+0
-3.403E-2	1.629E+0	3.442E+0
-3.240E-2	1.638E+0	3.439E+0
-2.754E-2	1.629E+0	3.351E+0
-3.078E-2	1.590E+0	3.429E+0
-3.565E-2	1.703E+0	3.422E+0
-3.565E-2	1.629E+0	3.377E+0
-3.403E-2	1.632E+0	3.439E+0
-3.240E-2	1.680E+0	3.409E+0
-3.727E-2	1.658E+0	3.351E+0
-3.403E-2	1.603E+0	3.429E+0
-3.240E-2	1.625E+0	3.354E+0
-3.403E-2	1.651E+0	3.335E+0
-3.565E-2	1.648E+0	3.387E+0
-3.403E-2	1.609E+0	3.338E+0
-3.403E-2	1.606E+0	3.374E+0
-3.240E-2	1.664E+0	3.403E+0
-3.403E-2	1.654E+0	3.396E+0
-3.565E-2	1.573E+0	3.367E+0
-3.403E-2	1.606E+0	3.361E+0
-3.240E-2	1.677E+0	3.364E+0
-3.727E-2	1.645E+0	3.439E+0
-3.403E-2	1.622E+0	3.371E+0
-3.240E-2	1.651E+0	3.260E+0
-3.240E-2	1.645E+0	3.335E+0
-3.565E-2	1.658E+0	3.390E+0
-3.565E-2	1.671E+0	3.361E+0
-3.240E-2	1.664E+0	3.468E+0
-3.078E-2	1.603E+0	3.380E+0
-3.889E-2	1.632E+0	3.429E+0
-3.565E-2	1.648E+0	3.377E+0
-3.403E-2	1.661E+0	3.377E+0
-3.403E-2	1.616E+0	3.439E+0
-3.403E-2	1.667E+0	3.312E+0
-3.240E-2	1.661E+0	3.422E+0
-3.240E-2	1.677E+0	3.348E+0
-3.565E-2	1.632E+0	3.419E+0
-3.565E-2	1.606E+0	3.374E+0
-3.565E-2	1.642E+0	3.403E+0
-3.403E-2	1.612E+0	3.384E+0
-3.403E-2	1.629E+0	3.390E+0
-3.565E-2	1.654E+0	3.377E+0
-3.727E-2	1.616E+0	3.403E+0
-3.078E-2	1.638E+0	3.458E+0
-3.078E-2	1.629E+0	3.429E+0
-3.565E-2	1.599E+0	3.419E+0
-3.565E-2	1.658E+0	3.345E+0
-3.240E-2	1.629E+0	3.468E+0
-3.078E-2	1.642E+0	3.351E+0
-3.565E-2	1.648E+0	3.390E+0
-3.565E-2	1.638E+0	3.419E+0
-3.240E-2	1.616E+0	3.351E+0
-3.565E-2	1.616E+0	3.377E+0
-3.889E-2	1.606E+0	3.442E+0
-3.727E-2	1.642E+0	3.377E+0
-3.240E-2	1.625E+0	3.409E+0
-2.916E-2	1.648E+0	3.289E+0
-3.403E-2	1.632E+0	3.364E+0
-3.403E-2	1.635E+0	3.400E+0
-3.240E-2	1.616E+0	3.380E+0
-2.916E-2	1.648E+0	3.442E+0
-3.565E-2	1.632E+0	3.416E+0
-3.565E-2	1.667E+0	3.341E+0
-3.403E-2	1.629E+0	3.328E+0
-3.240E-2	1.664E+0	3.439E+0
-3.565E-2	1.677E+0	3.422E+0
-3.727E-2	1.616E+0	3.406E+0
-3.403E-2	1.661E+0	3.390E+0
-3.240E-2	1.658E+0	3.348E+0
-3.565E-2	1.645E+0	3.403E+0
-3.727E-2	1.645E+0	3.390E+0
-3.403E-2	1.616E+0	3.354E+0
-3.240E-2	1.603E+0	3.338E+0
-3.565E-2	1.577E+0	3.358E+0
-3.565E-2	1.632E+0	3.422E+0
-3.403E-2	1.622E+0	3.335E+0
-3.240E-2	1.638E+0	3.406E+0
-3.565E-2	1.612E+0	3.328E+0
-3.727E-2	1.625E+0	3.403E+0
-3.240E-2	1.658E+0	3.390E+0
-3.403E-2	1.651E+0	3.332E+0
-3.403E-2	1.586E+0	3.358E+0
-3.565E-2	1.625E+0	3.400E+0
-3.240E-2	1.645E+0	3.377E+0
-3.403E-2	1.635E+0	3.432E+0
-3.565E-2	1.635E+0	3.377E+0
-3.889E-2	1.609E+0	3.393E+0
-3.403E-2	1.661E+0	3.338E+0
-3.565E-2	1.635E+0	3.474E+0
-3.403E-2	1.580E+0	3.416E+0
-3.727E-2	1.664E+0	3.400E+0
-3.240E-2	1.677E+0	3.409E+0
-3.403E-2	1.606E+0	3.364E+0
-3.889E-2	1.622E+0	3.435E+0
-3.727E-2	1.645E+0	3.419E+0
-3.240E-2	1.638E+0	3.390E+0
-3.240E-2	1.638E+0	3.328E+0
-3.403E-2	1.632E+0	3.361E+0
-3.403E-2	1.674E+0	3.361E+0
-3.240E-2	1.583E+0	3.384E+0
-3.240E-2	1.635E+0	3.413E+0
-3.727E-2	1.606E+0	3.429E+0
-3.727E-2	1.667E+0	3.384E+0
-3.078E-2	1.687E+0	3.361E+0
-3.078E-2	1.635E+0	3.422E+0
-3.727E-2	1.651E+0	3.393E+0
-3.403E-2	1.684E+0	3.497E+0
-2.916E-2	1.586E+0	3.374E+0
-3.078E-2	1.680E+0	3.400E+0
-3.565E-2	1.625E+0	3.432E+0
-3.727E-2	1.606E+0	3.387E+0
-3.240E-2	1.642E+0	3.384E+0
-3.078E-2	1.677E+0	3.328E+0
-3.240E-2	1.619E+0	3.409E+0
-3.565E-2	1.635E+0	3.396E+0
-3.240E-2	1.645E+0	3.361E+0
-3.403E-2	1.632E+0	3.306E+0
-3.565E-2	1.645E+0	3.471E+0
-3.565E-2	1.629E+0	3.286E+0
-3.240E-2	1.625E+0	3.413E+0
-3.240E-2	1.687E+0	3.396E+0
-3.889E-2	1.616E+0	3.478E+0
-3.565E-2	1.609E+0	3.390E+0
-3.403E-2	1.619E+0	3.409E+0
-3.403E-2	1.658E+0	3.390E+0
-3.889E-2	1.629E+0	3.429E+0
-3.727E-2	1.635E+0	3.439E+0
-3.565E-2	1.622E+0	3.416E+0
-3.240E-2	1.619E+0	3.374E+0
-3.727E-2	1.567E+0	3.390E+0
-3.565E-2	1.638E+0	3.413E+0
-3.240E-2	1.603E+0	3.364E+0
-3.403E-2	1.651E+0	3.364E+0
-3.565E-2	1.593E+0	3.338E+0
-3.565E-2	1.609E+0	3.364E+0
-3.240E-2	1.667E+0	3.367E+0
-3.403E-2	1.642E+0	3.422E+0
-3.727E-2	1.609E+0	3.367E+0
-3.565E-2	1.642E+0	3.396E+0
-3.403E-2	1.638E+0	3.338E+0
-3.565E-2	1.651E+0	3.422E+0
-3.565E-2	1.680E+0	3.416E+0
-3.403E-2	1.603E+0	3.419E+0
-3.403E-2	1.629E+0	3.348E+0
-3.240E-2	1.629E+0	3.374E+0
-3.727E-2	1.648E+0	3.387E+0
-3.889E-2	1.632E+0	3.380E+0
-3.565E-2	1.603E+0	3.348E+0
-3.403E-2	1.629E+0	3.358E+0
-3.565E-2	1.616E+0	3.338E+0
-3.727E-2	1.642E+0	3.377E+0
-3.078E-2	1.622E+0	3.384E+0
-3.565E-2	1.638E+0	3.302E+0
-3.565E-2	1.642E+0	3.358E+0
-3.889E-2	1.622E+0	3.455E+0
-3.403E-2	1.609E+0	3.384E+0
-3.078E-2	1.667E+0	3.367E+0
-3.565E-2	1.654E+0	3.413E+0
-3.727E-2	1.671E+0	3.374E+0
-3.078E-2	1.667E+0	3.345E+0
-3.565E-2	1.667E+0	3.345E+0
-3.403E-2	1.629E+0	3.371E+0
-3.727E-2	1.654E+0	3.429E+0
-3.078E-2	1.632E+0	3.471E+0
-3.403E-2	1.645E+0	3.374E+0
-3.727E-2	1.590E+0	3.364E+0
-3.565E-2	1.606E+0	3.387E+0
-3.565E-2	1.619E+0	3.413E+0
-3.240E-2	1.645E+0	3.419E+0
-3.727E-2	1.648E+0	3.481E+0
-3.889E-2	1.642E+0	3.400E+0
-3.078E-2	1.667E+0	3.396E+0
-3.078E-2	1.645E+0	3.403E+0
-3.565E-2	1.632E+0	3.393E+0
-3.565E-2	1.590E+0	3.429E+0
-3.240E-2	1.606E+0	3.371E+0
-3.565E-2	1.648E+0	3.393E+0
-3.403E-2	1.664E+0	3.403E+0
-3.727E-2	1.674E+0	3.429E+0
-3.240E-2	1.674E+0	3.371E+0
-3.403E-2	1.638E+0	3.439E+0
-3.727E-2	1.664E+0	3.367E+0
-3.565E-2	1.580E+0	3.348E+0
-3.403E-2	1.622E+0	3.409E+0
-3.565E-2	1.642E+0	3.358E+0
-3.727E-2	1.645E+0	3.426E+0
-3.727E-2	1.603E+0	3.338E+0
-3.240E-2	1.616E+0	3.396E+0
-3.078E-2	1.599E+0	3.390E+0
-3.727E-2	1.606E+0	3.426E+0
-3.565E-2	1.690E+0	3.393E+0
-3.403E-2	1.648E+0	3.312E+0
-3.240E-2	1.664E+0	3.374E+0
-3.403E-2	1.632E+0	3.328E+0
-3.889E-2	1.632E+0	3.393E+0
-3.565E-2	1.654E+0	3.435E+0
-3.565E-2	1.703E+0	3.432E+0
-3.565E-2	1.629E+0	3.345E+0
-3.727E-2	1.593E+0	3.426E+0
-3.240E-2	1.612E+0	3.403E+0
-3.240E-2	1.635E+0	3.393E+0
-3.727E-2	1.687E+0	3.380E+0
-3.727E-2	1.603E+0	3.377E+0
-3.078E-2	1.671E+0	3.409E+0
-3.240E-2	1.654E+0	3.341E+0
-3.727E-2	1.677E+0	3.435E+0
-3.727E-2	1.599E+0	3.400E+0
-3.565E-2	1.664E+0	3.419E+0
-3.240E-2	1.671E+0	3.325E+0
-3.889E-2	1.629E+0	3.409E+0
-3.240E-2	1.648E+0	3.396E+0
-3.240E-2	1.654E+0	3.354E+0
-3.240E-2	1.609E+0	3.409E+0
-3.565E-2	1.677E+0	3.377E+0
-3.727E-2	1.648E+0	3.384E+0
-3.403E-2	1.658E+0	3.371E+0
-3.403E-2	1.570E+0	3.384E+0
-3.403E-2	1.638E+0	3.361E+0
-3.565E-2	1.612E+0	3.380E+0
-3.403E-2	1.658E+0	3.361E+0
-3.403E-2	1.632E+0	3.270E+0
-3.565E-2	1.632E+0	3.354E+0
-3.403E-2	1.635E+0	3.341E+0
-3.403E-2	1.661E+0	3.377E+0
-3.078E-2	1.645E+0	3.328E+0
-3.565E-2	1.654E+0	3.422E+0
-3.727E-2	1.629E+0	3.380E+0
-3.403E-2	1.651E+0	3.371E+0
-3.565E-2	1.635E+0	3.406E+0
-3.889E-2	1.654E+0	3.374E+0
-3.565E-2	1.651E+0	3.345E+0
-2.916E-2	1.645E+0	3.393E+0
-3.240E-2	1.654E+0	3.371E+0
-3.403E-2	1.648E+0	3.338E+0
-3.727E-2	1.648E+0	3.429E+0
-3.403E-2	1.638E+0	3.315E+0
-3.240E-2	1.687E+0	3.403E+0
-3.727E-2	1.700E+0	3.299E+0
-3.240E-2	1.583E+0	3.384E+0
-3.403E-2	1.642E+0	3.419E+0
-3.240E-2	1.651E+0	3.371E+0
-3.889E-2	1.648E+0	3.380E+0
-3.727E-2	1.638E+0	3.422E+0
-3.240E-2	1.645E+0	3.322E+0
-3.403E-2	1.616E+0	3.416E+0
-3.889E-2	1.612E+0	3.358E+0
-3.727E-2	1.674E+0	3.406E+0
-3.565E-2	1.632E+0	3.406E+0
-3.565E-2	1.671E+0	3.481E+0
-3.565E-2	1.654E+0	3.371E+0
-3.403E-2	1.609E+0	3.416E+0
-3.240E-2	1.609E+0	3.390E+0
-3.403E-2	1.616E+0	3.413E+0
-3.889E-2	1.596E+0	3.442E+0
-3.727E-2	1.693E+0	3.341E+0
-3.403E-2	1.651E+0	3.396E+0
-3.403E-2	1.677E+0	3.380E+0
-3.565E-2	1.654E+0	3.390E+0
-3.889E-2	1.654E+0	3.461E+0
-3.078E-2	1.677E+0	3.312E+0
-3.403E-2	1.622E+0	3.445E+0
-3.727E-2	1.651E+0	3.289E+0
-3.727E-2	1.635E+0	3.390E+0
-3.078E-2	1.609E+0	3.416E+0
-3.403E-2	1.654E+0	3.400E+0
-3.565E-2	1.625E+0	3.380E+0
-3.889E-2	1.596E+0	3.341E+0
-3.403E-2	1.645E+0	3.390E+0
-3.240E-2	1.654E+0	3.426E+0
-3.727E-2	1.622E+0	3.452E+0
-3.565E-2	1.638E+0	3.371E+0
-3.240E-2	1.635E+0	3.409E+0
-3.565E-2	1.586E+0	3.299E+0
-3.889E-2	1.671E+0	3.371E+0
-3.565E-2	1.654E+0	3.384E+0
-3.403E-2	1.606E+0	3.396E+0
-3.403E-2	1.693E+0	3.403E+0
-3.565E-2	1.632E+0	3.422E+0
-3.565E-2	1.629E+0	3.387E+0
-3.078E-2	1.664E+0	3.416E+0
-3.727E-2	1.583E+0	3.361E+0
-3.565E-2	1.619E+0	3.299E+0
-3.889E-2	1.651E+0	3.416E+0
-3.403E-2	1.606E+0	3.367E+0
-3.403E-2	1.667E+0	3.338E+0
-3.565E-2	1.651E+0	3.393E+0
-3.727E-2	1.612E+0	3.354E+0
-3.240E-2	1.651E+0	3.406E+0
-3.403E-2	1.664E+0	3.403E+0
-3.727E-2	1.651E+0	3.364E+0
-3.727E-2	1.629E+0	3.387E+0
-3.403E-2	1.661E+0	3.361E+0
-3.240E-2	1.632E+0	3.364E+0
-3.565E-2	1.638E+0	3.435E+0
-3.565E-2	1.619E+0	3.348E+0
-3.078E-2	1.648E+0	3.448E+0
-3.565E-2	1.654E+0	3.409E+0
-3.403E-2	1.661E+0	3.439E+0
-3.403E-2	1.684E+0	3.335E+0
-3.565E-2	1.658E+0	3.426E+0
-2.916E-2	1.667E+0	3.384E+0
-3.565E-2	1.661E+0	3.465E+0
-3.727E-2	1.674E+0	3.387E+0
-3.240E-2	1.622E+0	3.445E+0
-3.240E-2	1.642E+0	3.319E+0
-3.727E-2	1.632E+0	3.348E+0
-3.565E-2	1.638E+0	3.400E+0
-3.403E-2	1.619E+0	3.413E+0
-3.403E-2	1.629E+0	3.367E+0
-3.403E-2	1.645E+0	3.380E+0
-3.727E-2	1.654E+0	3.374E+0
-3.403E-2	1.674E+0	3.409E+0
-3.240E-2	1.635E+0	3.416E+0
-3.403E-2	1.667E+0	3.396E+0
-3.403E-2	1.619E+0	3.387E+0
-3.240E-2	1.635E+0	3.354E+0
-3.240E-2	1.616E+0	3.384E+0
-3.727E-2	1.654E+0	3.406E+0
-3.889E-2	1.629E+0	3.387E+0
-3.565E-2	1.645E+0	3.393E+0
-3.565E-2	1.658E+0	3.348E+0
-3.565E-2	1.629E+0	3.348E+0
-3.727E-2	1.612E+0	3.358E+0
-3.240E-2	1.642E+0	3.409E+0
-3.403E-2	1.648E+0	3.429E+0
-3.727E-2	1.629E+0	3.403E+0
-3.727E-2	1.651E+0	3.358E+0
-3.403E-2	1.671E+0	3.293E+0
-3.565E-2	1.632E+0	3.354E+0
-3.565E-2	1.609E+0	3.351E+0
-3.403E-2	1.648E+0	3.384E+0
-3.403E-2	1.677E+0	3.351E+0
-3.240E-2	1.661E+0	3.341E+0
-3.889E-2	1.651E+0	3.354E+0
-3.565E-2	1.619E+0	3.332E+0
-3.565E-2	1.671E+0	3.406E+0
-3.403E-2	1.645E+0	3.377E+0
-3.565E-2	1.629E+0	3.354E+0
-3.565E-2	1.580E+0	3.400E+0
-3.240E-2	1.638E+0	3.400E+0
-3.403E-2	1.629E+0	3.328E+0
-3.727E-2	1.638E+0	3.387E+0
-3.727E-2	1.667E+0	3.396E+0
-3.565E-2	1.632E+0	3.358E+0
-3.565E-2	1.616E+0	3.390E+0
-3.727E-2	1.625E+0	3.461E+0
-3.565E-2	1.612E+0	3.322E+0
-2.916E-2	1.661E+0	3.380E+0
-3.403E-2	1.658E+0	3.361E+0
-3.727E-2	1.609E+0	3.322E+0
-3.565E-2	1.700E+0	3.341E+0
-3.403E-2	1.632E+0	3.338E+0
-3.240E-2	1.583E+0	3.299E+0
-3.565E-2	1.635E+0	3.367E+0
-3.565E-2	1.609E+0	3.396E+0
-3.565E-2	1.645E+0	3.358E+0
-3.240E-2	1.648E+0	3.380E+0
-3.403E-2	1.684E+0	3.377E+0
-3.889E-2	1.654E+0	3.448E+0
-3.240E-2	1.667E+0	3.371E+0
-3.403E-2	1.599E+0	3.384E+0
-3.889E-2	1.616E+0	3.341E+0
-3.727E-2	1.651E+0	3.293E+0
-3.403E-2	1.661E+0	3.367E+0
-3.403E-2	1.616E+0	3.429E+0
-3.727E-2	1.638E+0	3.328E+0
-3.565E-2	1.654E+0	3.422E+0
-3.240E-2	1.629E+0	3.351E+0
-3.403E-2	1.635E+0	3.455E+0
-3.727E-2	1.648E+0	3.439E+0
-3.403E-2	1.625E+0	3.358E+0
-3.240E-2	1.677E+0	3.461E+0
-3.403E-2	1.635E+0	3.296E+0
-3.727E-2	1.619E+0	3.413E+0
-3.727E-2	1.599E+0	3.429E+0
-3.240E-2	1.645E+0	3.332E+0
-3.403E-2	1.616E+0	3.299E+0
-3.565E-2	1.603E+0	3.384E+0
-3.565E-2	1.622E+0	3.448E+0
-3.403E-2	1.619E+0	3.400E+0
-3.403E-2	1.710E+0	3.361E+0
-3.403E-2	1.687E+0	3.361E+0
-3.565E-2	1.622E+0	3.435E+0
-3.078E-2	1.648E+0	3.302E+0
-3.078E-2	1.671E+0	3.312E+0
-3.727E-2	1.658E+0	3.409E+0
-3.727E-2	1.625E+0	3.380E+0
-3.240E-2	1.648E+0	3.328E+0
-3.565E-2	1.658E+0	3.364E+0
-3.889E-2	1.664E+0	3.384E+0
-3.889E-2	1.632E+0	3.341E+0
-3.565E-2	1.635E+0	3.351E+0
-3.403E-2	1.612E+0	3.332E+0
-3.889E-2	1.638E+0	3.432E+0
-3.565E-2	1.723E+0	3.448E+0
-3.403E-2	1.616E+0	3.309E+0
-3.240E-2	1.677E+0	3.413E+0
-3.727E-2	1.564E+0	3.403E+0
-3.565E-2	1.654E+0	3.439E+0
-3.565E-2	1.677E+0	3.315E+0
-3.403E-2	1.622E+0	3.367E+0
-3.403E-2	1.619E+0	3.419E+0
-3.565E-2	1.645E+0	3.387E+0
-3.565E-2	1.645E+0	3.384E+0
-3.240E-2	1.632E+0	3.396E+0
-3.565E-2	1.693E+0	3.338E+0
-3.889E-2	1.625E+0	3.393E+0
-3.565E-2	1.677E+0	3.403E+0
-3.240E-2	1.606E+0	3.364E+0
-3.565E-2	1.680E+0	3.319E+0
-4.051E-2	1.645E+0	3.435E+0
-3.727E-2	1.651E+0	3.380E+0
-3.403E-2	1.661E+0	3.341E+0
-3.889E-2	1.642E+0	3.403E+0
-3.889E-2	1.642E+0	3.432E+0
-3.240E-2	1.671E+0	3.345E+0
-3.240E-2	1.671E+0	3.432E+0
-3.727E-2	1.599E+0	3.345E+0
-3.565E-2	1.671E+0	3.426E+0
-3.403E-2	1.619E+0	3.380E+0
-3.565E-2	1.664E+0	3.364E+0
-3.889E-2	1.635E+0	3.387E+0
-3.565E-2	1.606E+0	3.322E+0
-3.240E-2	1.645E+0	3.442E+0
-3.403E-2	1.671E+0	3.439E+0
-3.565E-2	1.622E+0	3.345E+0
-3.403E-2	1.635E+0	3.315E+0
-3.403E-2	1.667E+0	3.325E+0
-3.565E-2	1.635E+0	3.319E+0
-3.727E-2	1.671E+0	3.325E+0
-3.403E-2	1.625E+0	3.442E+0
-3.565E-2	1.635E+0	3.380E+0
-3.240E-2	1.648E+0	3.341E+0
-3.727E-2	1.599E+0	3.500E+0
-3.565E-2	1.625E+0	3.439E+0
-3.565E-2	1.625E+0	3.377E+0
-3.565E-2	1.632E+0	3.406E+0
-3.727E-2	1.651E+0	3.380E+0
-3.727E-2	1.622E+0	3.387E+0
-3.565E-2	1.671E+0	3.374E+0
-3.403E-2	1.622E+0	3.400E+0
-3.889E-2	1.697E+0	3.465E+0
-3.727E-2	1.638E+0	3.390E+0
-3.240E-2	1.599E+0	3.435E+0
-3.240E-2	1.629E+0	3.345E+0
-3.727E-2	1.658E+0	3.384E+0
-3.727E-2	1.671E+0	3.348E+0
-3.240E-2	1.619E+0	3.335E+0
-3.240E-2	1.684E+0	3.364E+0
-3.565E-2	1.684E+0	3.413E+0
-3.565E-2	1.661E+0	3.380E+0
-3.403E-2	1.638E+0	3.377E+0
-3.240E-2	1.606E+0	3.419E+0
-3.565E-2	1.599E+0	3.374E+0
-3.565E-2	1.664E+0	3.439E+0
-3.403E-2	1.648E+0	3.312E+0
-3.565E-2	1.654E+0	3.455E+0
-3.240E-2	1.616E+0	3.406E+0
-3.889E-2	1.648E+0	3.387E+0
-3.078E-2	1.638E+0	3.371E+0
-3.565E-2	1.674E+0	3.416E+0
-3.889E-2	1.635E+0	3.358E+0
-3.565E-2	1.674E+0	3.380E+0
-3.240E-2	1.632E+0	3.348E+0
-3.403E-2	1.622E+0	3.426E+0
-3.403E-2	1.664E+0	3.328E+0
-3.565E-2	1.645E+0	3.387E+0
-3.403E-2	1.603E+0	3.439E+0
-3.403E-2	1.635E+0	3.419E+0
-3.889E-2	1.677E+0	3.319E+0
-3.403E-2	1.664E+0	3.416E+0
-3.403E-2	1.632E+0	3.335E+0
-3.403E-2	1.680E+0	3.348E+0
-3.889E-2	1.677E+0	3.299E+0
-3.889E-2	1.654E+0	3.377E+0
-3.078E-2	1.680E+0	3.400E+0
-3.403E-2	1.664E+0	3.354E+0
-3.727E-2	1.638E+0	3.335E+0
-3.727E-2	1.645E+0	3.361E+0
-3.403E-2	1.651E+0	3.361E+0
-3.403E-2	1.654E+0	3.367E+0
-3.727E-2	1.596E+0	3.393E+0
-3.727E-2	1.638E+0	3.422E+0
-3.403E-2	1.632E+0	3.354E+0
-3.240E-2	1.629E+0	3.371E+0
-3.889E-2	1.635E+0	3.306E+0
-3.727E-2	1.654E+0	3.358E+0
-3.403E-2	1.625E+0	3.429E+0
-3.240E-2	1.642E+0	3.364E+0
-3.727E-2	1.697E+0	3.361E+0
-3.565E-2	1.671E+0	3.435E+0
-3.240E-2	1.577E+0	3.390E+0
-3.240E-2	1.654E+0	3.325E+0
-3.727E-2	1.651E+0	3.409E+0
-3.727E-2	1.664E+0	3.384E+0
-3.403E-2	1.629E+0	3.322E+0
-3.565E-2	1.645E+0	3.406E+0
-3.889E-2	1.651E+0	3.309E+0
-3.727E-2	1.593E+0	3.442E+0
-3.403E-2	1.599E+0	3.400E+0
-3.727E-2	1.661E+0	3.364E+0
-3.727E-2	1.632E+0	3.361E+0
-3.727E-2	1.706E+0	3.322E+0
-3.403E-2	1.661E+0	3.387E+0
-3.240E-2	1.661E+0	3.361E+0
-3.889E-2	1.654E+0	3.426E+0
-3.565E-2	1.599E+0	3.371E+0
-3.727E-2	1.609E+0	3.442E+0
-3.403E-2	1.612E+0	3.361E+0
-3.727E-2	1.629E+0	3.335E+0
-3.403E-2	1.622E+0	3.364E+0
-3.403E-2	1.645E+0	3.390E+0
-3.727E-2	1.625E+0	3.432E+0
-3.565E-2	1.619E+0	3.361E+0
-3.727E-2	1.719E+0	3.358E+0
-3.240E-2	1.632E+0	3.315E+0
-3.403E-2	1.642E+0	3.435E+0
-3.727E-2	1.642E+0	3.403E+0
-3.889E-2	1.638E+0	3.432E+0
-3.240E-2	1.635E+0	3.413E+0
-3.565E-2	1.612E+0	3.302E+0
-3.727E-2	1.680E+0	3.351E+0
-3.240E-2	1.586E+0	3.403E+0
-3.565E-2	1.629E+0	3.400E+0
-3.727E-2	1.697E+0	3.387E+0
-3.727E-2	1.654E+0	3.345E+0
-3.565E-2	1.654E+0	3.409E+0
-3.565E-2	1.629E+0	3.448E+0
-3.240E-2	1.625E+0	3.406E+0
-3.727E-2	1.586E+0	3.419E+0
-3.565E-2	1.638E+0	3.354E+0
-3.403E-2	1.658E+0	3.406E+0
-3.403E-2	1.671E+0	3.374E+0
-3.889E-2	1.619E+0	3.296E+0
-3.727E-2	1.651E+0	3.361E+0
-3.403E-2	1.654E+0	3.406E+0
-3.403E-2	1.648E+0	3.374E+0
-3.565E-2	1.671E+0	3.361E+0
-3.889E-2	1.632E+0	3.345E+0
-3.403E-2	1.671E+0	3.384E+0
-3.565E-2	1.687E+0	3.374E+0
-3.565E-2	1.667E+0	3.341E+0
-3.565E-2	1.651E+0	3.332E+0
-3.403E-2	1.651E+0	3.361E+0
-3.240E-2	1.632E+0	3.461E+0
-3.727E-2	1.677E+0	3.348E+0
-3.565E-2	1.638E+0	3.387E+0
-3.403E-2	1.654E+0	3.416E+0
-3.240E-2	1.632E+0	3.309E+0
-3.727E-2	1.658E+0	3.400E+0
-3.565E-2	1.667E+0	3.345E+0
-3.403E-2	1.635E+0	3.371E+0
-3.565E-2	1.635E+0	3.406E+0
-3.889E-2	1.651E+0	3.465E+0
-3.565E-2	1.635E+0	3.452E+0
-3.565E-2	1.651E+0	3.348E+0
-3.240E-2	1.674E+0	3.354E+0
-4.051E-2	1.674E+0	3.461E+0
-3.727E-2	1.590E+0	3.371E+0
-3.078E-2	1.677E+0	3.361E+0
-3.240E-2	1.612E+0	3.452E+0
-3.889E-2	1.603E+0	3.280E+0
-3.727E-2	1.667E+0	3.367E+0
-3.078E-2	1.661E+0	3.276E+0
-3.403E-2	1.654E+0	3.491E+0
-3.727E-2	1.671E+0	3.406E+0
-3.727E-2	1.687E+0	3.299E+0
-3.078E-2	1.642E+0	3.354E+0
-3.240E-2	1.619E+0	3.400E+0
-3.727E-2	1.677E+0	3.335E+0
-3.889E-2	1.632E+0	3.341E+0
-3.565E-2	1.642E+0	3.338E+0
-3.565E-2	1.664E+0	3.354E+0
-3.727E-2	1.651E+0	3.338E+0
-3.727E-2	1.700E+0	3.403E+0
-3.403E-2	1.629E+0	3.377E+0
-3.240E-2	1.658E+0	3.439E+0
-3.727E-2	1.583E+0	3.315E+0
-3.727E-2	1.606E+0	3.371E+0
-3.240E-2	1.674E+0	3.377E+0
-3.403E-2	1.632E+0	3.406E+0
-3.403E-2	1.625E+0	3.435E+0
-3.727E-2	1.622E+0	3.325E+0
-3.403E-2	1.658E+0	3.364E+0
-3.403E-2	1.645E+0	3.452E+0
-3.889E-2	1.680E+0	3.315E+0
-3.727E-2	1.645E+0	3.403E+0
-3.565E-2	1.697E+0	3.322E+0
-3.403E-2	1.658E+0	3.422E+0
-3.727E-2	1.593E+0	3.367E+0
-3.403E-2	1.651E+0	3.319E+0
-3.565E-2	1.664E+0	3.341E+0
-3.403E-2	1.658E+0	3.374E+0
-3.889E-2	1.661E+0	3.445E+0
-3.889E-2	1.629E+0	3.364E+0
-3.240E-2	1.680E+0	3.384E+0
-3.403E-2	1.693E+0	3.348E+0
-3.727E-2	1.667E+0	3.283E+0
-3.727E-2	1.616E+0	3.403E+0
-3.565E-2	1.654E+0	3.432E+0
-3.403E-2	1.697E+0	3.413E+0
-3.889E-2	1.609E+0	3.416E+0
-3.727E-2	1.703E+0	3.413E+0
-3.565E-2	1.645E+0	3.374E+0
-3.240E-2	1.642E+0	3.439E+0
-3.565E-2	1.690E+0	3.348E+0
-3.727E-2	1.638E+0	3.416E+0
-3.240E-2	1.658E+0	3.426E+0
-3.403E-2	1.612E+0	3.413E+0
-3.727E-2	1.645E+0	3.384E+0
-3.889E-2	1.645E+0	3.409E+0
-3.403E-2	1.616E+0	3.396E+0
-3.403E-2	1.622E+0	3.358E+0
-3.727E-2	1.642E+0	3.358E+0
-3.889E-2	1.642E+0	3.442E+0
-3.403E-2	1.619E+0	3.367E+0
-3.403E-2	1.671E+0	3.358E+0
-3.727E-2	1.642E+0	3.364E+0
-3.565E-2	1.622E+0	3.461E+0
-3.565E-2	1.612E+0	3.371E+0
-3.727E-2	1.697E+0	3.400E+0
-3.565E-2	1.645E+0	3.429E+0
-4.214E-2	1.651E+0	3.384E+0
-3.240E-2	1.703E+0	3.338E+0
-3.727E-2	1.642E+0	3.458E+0
-3.565E-2	1.671E+0	3.377E+0
-3.403E-2	1.629E+0	3.445E+0
-3.403E-2	1.658E+0	3.377E+0
-3.727E-2	1.638E+0	3.371E+0
-3.727E-2	1.632E+0	3.384E+0
-3.727E-2	1.635E+0	3.354E+0
-3.565E-2	1.700E+0	3.374E+0
-3.240E-2	1.635E+0	3.452E+0
-3.727E-2	1.635E+0	3.426E+0
-3.889E-2	1.629E+0	3.384E+0
-3.240E-2	1.651E+0	3.439E+0
-3.403E-2	1.648E+0	3.328E+0
-3.727E-2	1.648E+0	3.403E+0
-3.727E-2	1.635E+0	3.354E+0
-3.565E-2	1.645E+0	3.390E+0
-3.240E-2	1.635E+0	3.364E+0
-3.889E-2	1.658E+0	3.371E+0
-3.889E-2	1.625E+0	3.390E+0
-3.240E-2	1.687E+0	3.374E+0
-3.403E-2	1.642E+0	3.393E+0
-3.727E-2	1.674E+0	3.345E+0
-3.889E-2	1.642E+0	3.409E+0
-3.565E-2	1.625E+0	3.422E+0
-3.565E-2	1.671E+0	3.409E+0
-3.565E-2	1.664E+0	3.322E+0
-3.565E-2	1.622E+0	3.390E+0
-3.403E-2	1.651E+0	3.487E+0
-3.403E-2	1.658E+0	3.377E+0
-3.727E-2	1.638E+0	3.358E+0
-3.403E-2	1.654E+0	3.335E+0
-3.240E-2	1.674E+0	3.422E+0
-3.078E-2	1.648E+0	3.374E+0
-3.403E-2	1.619E+0	3.338E+0
-3.889E-2	1.671E+0	3.351E+0
-3.403E-2	1.629E+0	3.341E+0
-3.565E-2	1.658E+0	3.322E+0
-3.889E-2	1.671E+0	3.452E+0
-3.727E-2	1.667E+0	3.338E+0
-3.403E-2	1.632E+0	3.387E+0
-3.403E-2	1.635E+0	3.448E+0
-4.051E-2	1.645E+0	3.384E+0
-3.565E-2	1.671E+0	3.377E+0
-3.240E-2	1.642E+0	3.338E+0
-3.565E-2	1.629E+0	3.416E+0
-3.727E-2	1.642E+0	3.361E+0
-3.565E-2	1.635E+0	3.377E+0
-3.240E-2	1.616E+0	3.377E+0
-3.565E-2	1.616E+0	3.435E+0
-3.565E-2	1.710E+0	3.406E+0
-3.727E-2	1.651E+0	3.445E+0
-3.565E-2	1.612E+0	3.364E+0
-3.403E-2	1.651E+0	3.426E+0
-4.051E-2	1.680E+0	3.345E+0
-3.727E-2	1.638E+0	3.335E+0
-3.403E-2	1.629E+0	3.435E+0
-3.727E-2	1.625E+0	3.426E+0
-3.565E-2	1.622E+0	3.390E+0
-3.889E-2	1.609E+0	3.390E+0
-3.727E-2	1.645E+0	3.374E+0
-3.727E-2	1.619E+0	3.351E+0
-3.889E-2	1.645E+0	3.393E+0
-3.889E-2	1.612E+0	3.400E+0
-3.403E-2	1.616E+0	3.354E+0
-3.403E-2	1.648E+0	3.413E+0
-3.565E-2	1.642E+0	3.403E+0
-3.565E-2	1.612E+0	3.322E+0
-3.403E-2	1.654E+0	3.429E+0
-3.403E-2	1.586E+0	3.393E+0
-3.727E-2	1.651E+0	3.419E+0
-3.403E-2	1.671E+0	3.396E+0
-3.403E-2	1.687E+0	3.455E+0
-3.403E-2	1.603E+0	3.351E+0
-3.727E-2	1.654E+0	3.312E+0
-3.727E-2	1.622E+0	3.413E+0
-3.403E-2	1.635E+0	3.416E+0
-3.403E-2	1.654E+0	3.341E+0
-3.565E-2	1.703E+0	3.432E+0
-3.565E-2	1.629E+0	3.416E+0
-3.403E-2	1.638E+0	3.351E+0
-3.565E-2	1.638E+0	3.332E+0
-3.727E-2	1.642E+0	3.374E+0
-3.889E-2	1.622E+0	3.380E+0
-3.565E-2	1.619E+0	3.377E+0
-3.403E-2	1.680E+0	3.309E+0
-3.727E-2	1.674E+0	3.374E+0
-3.889E-2	1.560E+0	3.396E+0
-3.403E-2	1.664E+0	3.312E+0
-3.078E-2	1.616E+0	3.406E+0
-3.889E-2	1.654E+0	3.374E+0
-3.889E-2	1.664E+0	3.435E+0
-3.403E-2	1.697E+0	3.384E+0
-3.403E-2	1.632E+0	3.400E+0
-3.889E-2	1.674E+0	3.396E+0
-3.727E-2	1.667E+0	3.328E+0
-3.565E-2	1.635E+0	3.348E+0
-3.403E-2	1.645E+0	3.409E+0
-3.727E-2	1.651E+0	3.396E+0
-3.565E-2	1.651E+0	3.371E+0
-3.240E-2	1.625E+0	3.380E+0
-3.565E-2	1.586E+0	3.416E+0
-3.727E-2	1.632E+0	3.351E+0
-3.889E-2	1.674E+0	3.419E+0
-3.078E-2	1.645E+0	3.332E+0
-3.240E-2	1.583E+0	3.335E+0
-3.727E-2	1.619E+0	3.367E+0
-3.889E-2	1.635E+0	3.345E+0
-2.916E-2	1.645E+0	3.338E+0
-3.403E-2	1.632E+0	3.306E+0
-3.889E-2	1.606E+0	3.380E+0
-3.727E-2	1.684E+0	3.345E+0
-3.078E-2	1.638E+0	3.416E+0
-3.403E-2	1.577E+0	3.403E+0
-3.889E-2	1.619E+0	3.338E+0
-3.727E-2	1.687E+0	3.387E+0
-3.403E-2	1.635E+0	3.419E+0
-3.403E-2	1.687E+0	3.345E+0
-3.727E-2	1.684E+0	3.384E+0
-3.889E-2	1.680E+0	3.384E+0
-3.403E-2	1.612E+0	3.393E+0
-3.403E-2	1.638E+0	3.293E+0
-3.727E-2	1.648E+0	3.332E+0
-3.889E-2	1.606E+0	3.409E+0
-3.403E-2	1.648E+0	3.406E+0
-3.727E-2	1.651E+0	3.328E+0
-3.889E-2	1.573E+0	3.384E+0
-4.051E-2	1.638E+0	3.361E+0
-3.240E-2	1.619E+0	3.354E+0
-3.403E-2	1.619E+0	3.345E+0
-3.727E-2	1.710E+0	3.416E+0
-3.727E-2	1.661E+0	3.361E+0
-3.403E-2	1.645E+0	3.315E+0
-3.565E-2	1.635E+0	3.409E+0
-3.565E-2	1.635E+0	3.371E+0
-3.889E-2	1.645E+0	3.448E+0
-3.565E-2	1.664E+0	3.403E+0
-3.240E-2	1.661E+0	3.380E+0
-3.727E-2	1.622E+0	3.393E+0
-3.889E-2	1.648E+0	3.452E+0
-3.240E-2	1.632E+0	3.442E+0
-3.240E-2	1.638E+0	3.354E+0
-3.565E-2	1.590E+0	3.367E+0
-3.565E-2	1.599E+0	3.315E+0
-3.240E-2	1.661E+0	3.319E+0
-3.240E-2	1.638E+0	3.403E+0
-3.727E-2	1.661E+0	3.387E+0
-3.565E-2	1.680E+0	3.358E+0
-3.403E-2	1.638E+0	3.384E+0
-3.240E-2	1.632E+0	3.380E+0
-3.727E-2	1.658E+0	3.393E+0
-3.727E-2	1.671E+0	3.348E+0
-3.240E-2	1.671E+0	3.377E+0
-3.240E-2	1.619E+0	3.367E+0
-3.889E-2	1.648E+0	3.348E+0
-3.727E-2	1.642E+0	3.413E+0
-3.727E-2	1.603E+0	3.358E+0
-3.240E-2	1.629E+0	3.377E+0
-3.565E-2	1.664E+0	3.358E+0
-3.565E-2	1.658E+0	3.341E+0
-3.727E-2	1.635E+0	3.374E+0
-3.403E-2	1.687E+0	3.364E+0
-3.727E-2	1.716E+0	3.335E+0
-4.051E-2	1.667E+0	3.345E+0
-3.240E-2	1.648E+0	3.393E+0
-3.565E-2	1.648E+0	3.396E+0
-3.889E-2	1.632E+0	3.302E+0
-3.889E-2	1.716E+0	3.448E+0
-3.565E-2	1.632E+0	3.371E+0
-3.565E-2	1.638E+0	3.338E+0
-3.403E-2	1.603E+0	3.377E+0
-3.727E-2	1.654E+0	3.452E+0
-3.403E-2	1.658E+0	3.406E+0
-3.403E-2	1.671E+0	3.367E+0
-3.889E-2	1.661E+0	3.400E+0
-3.727E-2	1.667E+0	3.426E+0
-3.403E-2	1.697E+0	3.452E+0
-3.403E-2	1.638E+0	3.289E+0
-3.727E-2	1.629E+0	3.345E+0
-3.727E-2	1.693E+0	3.426E+0
-3.403E-2	1.680E+0	3.448E+0
-3.565E-2	1.642E+0	3.393E+0
-3.727E-2	1.648E+0	3.309E+0
-3.565E-2	1.661E+0	3.354E+0
-3.565E-2	1.648E+0	3.351E+0
-3.403E-2	1.671E+0	3.448E+0
-3.727E-2	1.612E+0	3.390E+0
-3.889E-2	1.654E+0	3.393E+0
-3.565E-2	1.632E+0	3.406E+0
-3.403E-2	1.625E+0	3.380E+0
-3.727E-2	1.642E+0	3.387E+0
-3.727E-2	1.651E+0	3.390E+0
-3.403E-2	1.638E+0	3.419E+0
-3.403E-2	1.642E+0	3.322E+0
-3.727E-2	1.632E+0	3.413E+0
-3.889E-2	1.671E+0	3.374E+0
-3.240E-2	1.599E+0	3.328E+0
-3.403E-2	1.645E+0	3.358E+0
-3.565E-2	1.661E+0	3.396E+0
-3.889E-2	1.625E+0	3.374E+0
-3.403E-2	1.642E+0	3.361E+0
-3.565E-2	1.629E+0	3.403E+0
-3.240E-2	1.593E+0	3.413E+0
-3.565E-2	1.642E+0	3.432E+0
-3.727E-2	1.619E+0	3.354E+0
-3.565E-2	1.635E+0	3.426E+0
-3.889E-2	1.625E+0	3.403E+0
-4.051E-2	1.700E+0	3.332E+0
-3.403E-2	1.645E+0	3.322E+0
-3.403E-2	1.664E+0	3.400E+0
-3.889E-2	1.658E+0	3.328E+0
-3.889E-2	1.606E+0	3.442E+0
-3.727E-2	1.606E+0	3.384E+0
-3.403E-2	1.667E+0	3.406E+0
-4.051E-2	1.671E+0	3.312E+0
-3.889E-2	1.625E+0	3.354E+0
-3.565E-2	1.645E+0	3.461E+0
-3.727E-2	1.590E+0	3.345E+0
-3.565E-2	1.664E+0	3.406E+0
-4.051E-2	1.667E+0	3.364E+0
-3.240E-2	1.599E+0	3.371E+0
-3.403E-2	1.651E+0	3.354E+0
-3.727E-2	1.642E+0	3.377E+0
-4.051E-2	1.697E+0	3.429E+0
-3.240E-2	1.658E+0	3.364E+0
-3.565E-2	1.625E+0	3.400E+0
-3.727E-2	1.723E+0	3.283E+0
-3.727E-2	1.635E+0	3.367E+0
-3.565E-2	1.648E+0	3.276E+0
-3.403E-2	1.687E+0	3.393E+0
-3.727E-2	1.642E+0	3.361E+0
-3.889E-2	1.616E+0	3.377E+0
-3.403E-2	1.638E+0	3.396E+0
-3.403E-2	1.599E+0	3.393E+0
-3.727E-2	1.654E+0	3.348E+0
-3.889E-2	1.651E+0	3.371E+0
-3.403E-2	1.677E+0	3.471E+0
-3.565E-2	1.658E+0	3.442E+0
-3.889E-2	1.680E+0	3.319E+0
-3.727E-2	1.612E+0	3.406E+0
-3.403E-2	1.642E+0	3.371E+0
-3.240E-2	1.612E+0	3.302E+0
-3.565E-2	1.629E+0	3.390E+0
-3.889E-2	1.658E+0	3.468E+0
-3.403E-2	1.629E+0	3.442E+0
-3.240E-2	1.648E+0	3.387E+0
-3.889E-2	1.706E+0	3.364E+0
-3.727E-2	1.648E+0	3.377E+0
-3.403E-2	1.642E+0	3.396E+0
-3.403E-2	1.654E+0	3.377E+0
-3.565E-2	1.632E+0	3.396E+0
-3.727E-2	1.680E+0	3.374E+0
-3.403E-2	1.625E+0	3.358E+0
-3.565E-2	1.648E+0	3.484E+0
-3.889E-2	1.642E+0	3.351E+0
-4.051E-2	1.677E+0	3.384E+0
-3.403E-2	1.680E+0	3.302E+0
-3.403E-2	1.638E+0	3.377E+0
-3.727E-2	1.671E+0	3.309E+0
-3.565E-2	1.674E+0	3.400E+0
-3.565E-2	1.638E+0	3.393E+0
-3.565E-2	1.674E+0	3.358E+0
-3.565E-2	1.671E+0	3.371E+0
-3.889E-2	1.642E+0	3.380E+0
-3.565E-2	1.674E+0	3.319E+0
-3.565E-2	1.638E+0	3.429E+0
-3.565E-2	1.638E+0	3.445E+0
-3.889E-2	1.645E+0	3.341E+0
-3.727E-2	1.645E+0	3.520E+0
-3.565E-2	1.658E+0	3.409E+0
-3.727E-2	1.596E+0	3.377E+0
-3.727E-2	1.609E+0	3.371E+0
-3.403E-2	1.619E+0	3.387E+0
-3.403E-2	1.654E+0	3.354E+0
-3.889E-2	1.599E+0	3.396E+0
-3.727E-2	1.658E+0	3.400E+0
-3.240E-2	1.658E+0	3.351E+0
-3.565E-2	1.622E+0	3.332E+0
-4.051E-2	1.583E+0	3.367E+0
-3.889E-2	1.612E+0	3.374E+0
-3.403E-2	1.687E+0	3.361E+0
-3.403E-2	1.697E+0	3.364E+0
-3.727E-2	1.645E+0	3.371E+0
-3.889E-2	1.642E+0	3.348E+0
-3.403E-2	1.671E+0	3.400E+0
-3.565E-2	1.654E+0	3.416E+0
-3.889E-2	1.622E+0	3.439E+0
-3.727E-2	1.635E+0	3.309E+0
-3.240E-2	1.667E+0	3.338E+0
-3.565E-2	1.632E+0	3.429E+0
-3.889E-2	1.632E+0	3.338E+0
-3.889E-2	1.661E+0	3.358E+0
-3.403E-2	1.638E+0	3.396E+0
-3.403E-2	1.596E+0	3.338E+0
-3.565E-2	1.664E+0	3.354E+0
-3.727E-2	1.622E+0	3.413E+0
-3.403E-2	1.590E+0	3.422E+0
-3.565E-2	1.651E+0	3.361E+0
-3.565E-2	1.632E+0	3.377E+0
-3.889E-2	1.638E+0	3.364E+0
-3.565E-2	1.645E+0	3.429E+0
-3.403E-2	1.677E+0	3.319E+0
-3.889E-2	1.648E+0	3.358E+0
-3.889E-2	1.654E+0	3.448E+0
-3.565E-2	1.645E+0	3.335E+0
-3.565E-2	1.648E+0	3.442E+0
-3.889E-2	1.645E+0	3.439E+0
-3.727E-2	1.619E+0	3.409E+0
-3.078E-2	1.625E+0	3.445E+0
-3.565E-2	1.642E+0	3.367E+0
-3.727E-2	1.583E+0	3.393E+0
-3.565E-2	1.716E+0	3.461E+0
-3.565E-2	1.642E+0	3.358E+0
-3.565E-2	1.677E+0	3.400E+0
-3.889E-2	1.586E+0	3.413E+0
-3.727E-2	1.684E+0	3.422E+0
-3.565E-2	1.638E+0	3.439E+0
-3.403E-2	1.664E+0	3.358E+0
-3.403E-2	1.684E+0	3.413E+0
-3.727E-2	1.684E+0	3.371E+0
-3.403E-2	1.645E+0	3.400E+0
-3.565E-2	1.651E+0	3.380E+0
-3.565E-2	1.651E+0	3.377E+0
-3.889E-2	1.667E+0	3.396E+0
-3.565E-2	1.667E+0	3.374E+0
-3.727E-2	1.599E+0	3.354E+0
-3.727E-2	1.635E+0	3.426E+0
-3.727E-2	1.648E+0	3.409E+0
-3.403E-2	1.619E+0	3.432E+0
-3.565E-2	1.612E+0	3.374E+0
-3.565E-2	1.654E+0	3.364E+0
-3.889E-2	1.625E+0	3.416E+0
-3.727E-2	1.671E+0	3.322E+0
-3.240E-2	1.690E+0	3.390E+0
-3.727E-2	1.629E+0	3.400E+0
-3.727E-2	1.645E+0	3.348E+0
-3.403E-2	1.726E+0	3.319E+0
-3.403E-2	1.642E+0	3.351E+0
-3.403E-2	1.651E+0	3.387E+0
-3.727E-2	1.651E+0	3.403E+0
-3.240E-2	1.667E+0	3.400E+0
-3.403E-2	1.638E+0	3.328E+0
-3.727E-2	1.648E+0	3.377E+0
-3.565E-2	1.654E+0	3.387E+0
-3.240E-2	1.632E+0	3.409E+0
-3.565E-2	1.629E+0	3.406E+0
-3.565E-2	1.629E+0	3.406E+0
-3.889E-2	1.658E+0	3.351E+0
-3.403E-2	1.625E+0	3.393E+0
-3.565E-2	1.671E+0	3.452E+0
-3.889E-2	1.606E+0	3.422E+0
-3.565E-2	1.658E+0	3.403E+0
-3.078E-2	1.622E+0	3.377E+0
-3.565E-2	1.645E+0	3.429E+0
-3.403E-2	1.651E+0	3.377E+0
-3.889E-2	1.642E+0	3.413E+0
-3.403E-2	1.632E+0	3.319E+0
-3.403E-2	1.606E+0	3.377E+0
-3.565E-2	1.684E+0	3.371E+0
-3.889E-2	1.622E+0	3.358E+0
-3.727E-2	1.664E+0	3.393E+0
-3.240E-2	1.664E+0	3.335E+0
-3.727E-2	1.638E+0	3.371E+0
-3.727E-2	1.736E+0	3.380E+0
-3.078E-2	1.577E+0	3.409E+0
-3.403E-2	1.642E+0	3.426E+0
-3.727E-2	1.700E+0	3.409E+0
-3.565E-2	1.622E+0	3.345E+0
-3.727E-2	1.664E+0	3.474E+0
-3.565E-2	1.661E+0	3.345E+0
-3.565E-2	1.671E+0	3.439E+0
-3.727E-2	1.667E+0	3.374E+0
-3.565E-2	1.654E+0	3.396E+0
-3.403E-2	1.645E+0	3.403E+0
-3.565E-2	1.612E+0	3.335E+0
-3.727E-2	1.609E+0	3.390E+0
-3.403E-2	1.690E+0	3.403E+0
-3.565E-2	1.661E+0	3.293E+0
-3.565E-2	1.690E+0	3.351E+0
-3.889E-2	1.661E+0	3.396E+0
-3.403E-2	1.645E+0	3.322E+0
-3.565E-2	1.658E+0	3.315E+0
-3.889E-2	1.664E+0	3.341E+0
-3.727E-2	1.667E+0	3.374E+0
-3.403E-2	1.616E+0	3.419E+0
-3.565E-2	1.648E+0	3.432E+0
-3.727E-2	1.651E+0	3.358E+0
-3.889E-2	1.658E+0	3.332E+0
-3.403E-2	1.622E+0	3.422E+0
-3.727E-2	1.697E+0	3.409E+0
-3.727E-2	1.629E+0	3.396E+0
-3.889E-2	1.632E+0	3.406E+0
-3.403E-2	1.599E+0	3.335E+0
-3.565E-2	1.596E+0	3.396E+0
-3.889E-2	1.632E+0	3.442E+0
-4.051E-2	1.703E+0	3.302E+0
-3.565E-2	1.651E+0	3.371E+0
-3.727E-2	1.697E+0	3.396E+0
-3.889E-2	1.674E+0	3.435E+0
-3.565E-2	1.667E+0	3.422E+0
-3.565E-2	1.606E+0	3.348E+0
-3.403E-2	1.642E+0	3.354E+0
-3.727E-2	1.642E+0	3.371E+0
-3.727E-2	1.619E+0	3.367E+0
-3.727E-2	1.638E+0	3.384E+0
-3.727E-2	1.648E+0	3.393E+0
-3.889E-2	1.700E+0	3.364E+0
-3.889E-2	1.658E+0	3.384E+0
-3.078E-2	1.674E+0	3.351E+0
-3.403E-2	1.616E+0	3.335E+0
-3.889E-2	1.684E+0	3.384E+0
-3.565E-2	1.677E+0	3.491E+0
-3.403E-2	1.632E+0	3.254E+0
-3.727E-2	1.658E+0	3.361E+0
-3.889E-2	1.661E+0	3.319E+0
-3.565E-2	1.609E+0	3.439E+0
-3.565E-2	1.661E+0	3.315E+0
-3.403E-2	1.648E+0	3.406E+0
-3.403E-2	1.603E+0	3.328E+0
-3.727E-2	1.638E+0	3.377E+0
-3.565E-2	1.625E+0	3.396E+0
-3.565E-2	1.684E+0	3.474E+0
-3.727E-2	1.593E+0	3.354E+0
-3.727E-2	1.642E+0	3.455E+0
-3.565E-2	1.645E+0	3.335E+0
-3.565E-2	1.629E+0	3.341E+0
-3.889E-2	1.654E+0	3.348E+0
-3.727E-2	1.651E+0	3.371E+0
-3.565E-2	1.606E+0	3.315E+0
-3.565E-2	1.680E+0	3.338E+0
-3.565E-2	1.658E+0	3.341E+0
-3.727E-2	1.667E+0	3.400E+0
-3.403E-2	1.603E+0	3.439E+0
-3.403E-2	1.716E+0	3.435E+0
-3.727E-2	1.648E+0	3.390E+0
-3.565E-2	1.632E+0	3.315E+0
-3.403E-2	1.671E+0	3.442E+0
-3.403E-2	1.693E+0	3.312E+0
-3.889E-2	1.606E+0	3.345E+0
-3.403E-2	1.632E+0	3.416E+0
-3.240E-2	1.651E+0	3.384E+0
-3.078E-2	1.642E+0	3.409E+0
-3.403E-2	1.632E+0	3.312E+0
-4.214E-2	1.648E+0	3.374E+0
-3.403E-2	1.664E+0	3.361E+0
-3.727E-2	1.590E+0	3.348E+0
-3.727E-2	1.661E+0	3.413E+0
-3.889E-2	1.645E+0	3.393E+0
-3.565E-2	1.654E+0	3.358E+0
-3.240E-2	1.638E+0	3.445E+0
-3.727E-2	1.661E+0	3.361E+0
-3.889E-2	1.651E+0	3.345E+0
-3.240E-2	1.645E+0	3.374E+0
-3.565E-2	1.635E+0	3.371E+0
-3.889E-2	1.661E+0	3.396E+0
-4.051E-2	1.697E+0	3.302E+0
-3.240E-2	1.583E+0	3.361E+0
-3.403E-2	1.677E+0	3.406E+0
-3.889E-2	1.677E+0	3.371E+0
-3.727E-2	1.645E+0	3.377E+0
-3.565E-2	1.661E+0	3.432E+0
-3.565E-2	1.645E+0	3.367E+0
-3.889E-2	1.651E+0	3.409E+0
-3.889E-2	1.616E+0	3.364E+0
-3.240E-2	1.642E+0	3.371E+0
-3.403E-2	1.680E+0	3.439E+0
-3.889E-2	1.642E+0	3.439E+0
-3.727E-2	1.671E+0	3.426E+0
-3.403E-2	1.684E+0	3.419E+0
-3.403E-2	1.645E+0	3.413E+0
-3.565E-2	1.612E+0	3.403E+0
-3.727E-2	1.674E+0	3.406E+0
-3.403E-2	1.629E+0	3.299E+0
-3.565E-2	1.654E+0	3.390E+0
-3.889E-2	1.677E+0	3.384E+0
-3.889E-2	1.690E+0	3.380E+0
-3.403E-2	1.596E+0	3.374E+0
-3.240E-2	1.658E+0	3.338E+0
-3.565E-2	1.661E+0	3.354E+0
-3.889E-2	1.667E+0	3.448E+0
-3.565E-2	1.619E+0	3.260E+0
-3.240E-2	1.664E+0	3.328E+0
-3.727E-2	1.654E+0	3.361E+0
-3.727E-2	1.710E+0	3.400E+0
-3.403E-2	1.658E+0	3.396E+0
-3.403E-2	1.648E+0	3.306E+0
-3.889E-2	1.674E+0	3.332E+0
-3.727E-2	1.616E+0	3.319E+0
-3.565E-2	1.609E+0	3.358E+0
-3.565E-2	1.625E+0	3.358E+0
-3.889E-2	1.651E+0	3.319E+0
-3.889E-2	1.658E+0	3.315E+0
-3.403E-2	1.680E+0	3.396E+0
-3.403E-2	1.590E+0	3.302E+0
-3.727E-2	1.625E+0	3.429E+0
-3.565E-2	1.677E+0	3.341E+0
-3.403E-2	1.745E+0	3.319E+0
-3.565E-2	1.684E+0	3.390E+0
-3.727E-2	1.632E+0	3.364E+0
-3.889E-2	1.658E+0	3.419E+0
-3.565E-2	1.622E+0	3.406E+0
-3.565E-2	1.632E+0	3.361E+0
-3.889E-2	1.680E+0	3.364E+0
-3.727E-2	1.661E+0	3.406E+0
-3.240E-2	1.645E+0	3.406E+0
-3.403E-2	1.609E+0	3.371E+0
-3.565E-2	1.629E+0	3.393E+0
-3.565E-2	1.677E+0	3.422E+0
-3.727E-2	1.635E+0	3.406E+0
-3.727E-2	1.648E+0	3.348E+0
-3.889E-2	1.667E+0	3.403E+0
-3.727E-2	1.638E+0	3.422E+0
-3.403E-2	1.664E+0	3.335E+0
-3.240E-2	1.645E+0	3.364E+0
-3.889E-2	1.654E+0	3.289E+0
-3.727E-2	1.638E+0	3.387E+0
-3.403E-2	1.609E+0	3.364E+0
-3.565E-2	1.671E+0	3.396E+0
-3.727E-2	1.642E+0	3.361E+0
-3.403E-2	1.632E+0	3.406E+0
-3.240E-2	1.638E+0	3.403E+0
-3.727E-2	1.697E+0	3.390E+0
-3.889E-2	1.674E+0	3.328E+0
-4.051E-2	1.642E+0	3.348E+0
-3.727E-2	1.625E+0	3.422E+0
-3.565E-2	1.661E+0	3.374E+0
-3.727E-2	1.596E+0	3.384E+0
-3.889E-2	1.603E+0	3.380E+0
-3.565E-2	1.697E+0	3.358E+0
-3.403E-2	1.625E+0	3.338E+0
-3.727E-2	1.642E+0	3.390E+0
-3.403E-2	1.638E+0	3.390E+0
-3.078E-2	1.625E+0	3.364E+0
-3.889E-2	1.573E+0	3.364E+0
-3.889E-2	1.671E+0	3.384E+0
-3.727E-2	1.622E+0	3.442E+0
-3.403E-2	1.622E+0	3.367E+0
-3.403E-2	1.697E+0	3.374E+0
-3.565E-2	1.632E+0	3.448E+0
-3.727E-2	1.632E+0	3.309E+0
-3.403E-2	1.603E+0	3.419E+0
-3.403E-2	1.664E+0	3.371E+0
-3.727E-2	1.667E+0	3.364E+0
-3.727E-2	1.654E+0	3.396E+0
-3.565E-2	1.654E+0	3.390E+0
-3.565E-2	1.606E+0	3.322E+0
-3.727E-2	1.671E+0	3.348E+0
-3.565E-2	1.638E+0	3.364E+0
-3.565E-2	1.642E+0	3.348E+0
-3.727E-2	1.661E+0	3.429E+0
-3.889E-2	1.642E+0	3.416E+0
-3.403E-2	1.661E+0	3.380E+0
-3.240E-2	1.619E+0	3.358E+0
-3.565E-2	1.651E+0	3.377E+0
-3.889E-2	1.632E+0	3.345E+0
-3.727E-2	1.642E+0	3.384E+0
-3.403E-2	1.684E+0	3.351E+0
-3.565E-2	1.648E+0	3.351E+0
-3.889E-2	1.684E+0	3.406E+0
-3.727E-2	1.638E+0	3.419E+0
-3.240E-2	1.622E+0	3.409E+0
-3.403E-2	1.625E+0	3.426E+0
-3.889E-2	1.616E+0	3.364E+0
-3.727E-2	1.622E+0	3.387E+0
-3.240E-2	1.642E+0	3.328E+0
-3.403E-2	1.622E+0	3.393E+0
-3.889E-2	1.687E+0	3.393E+0
-3.889E-2	1.632E+0	3.396E+0
-3.403E-2	1.684E+0	3.390E+0
-3.403E-2	1.684E+0	3.351E+0
-3.889E-2	1.612E+0	3.452E+0
-3.727E-2	1.674E+0	3.406E+0
-3.727E-2	1.606E+0	3.435E+0
-3.403E-2	1.612E+0	3.393E+0
-3.727E-2	1.671E+0	3.374E+0
-3.727E-2	1.674E+0	3.403E+0
-3.565E-2	1.619E+0	3.432E+0
-3.565E-2	1.671E+0	3.345E+0
-3.727E-2	1.661E+0	3.358E+0
-3.727E-2	1.651E+0	3.484E+0
-3.403E-2	1.642E+0	3.455E+0
-3.565E-2	1.642E+0	3.416E+0
-3.565E-2	1.622E+0	3.435E+0
-3.565E-2	1.651E+0	3.354E+0
-3.403E-2	1.616E+0	3.432E+0
-3.403E-2	1.616E+0	3.422E+0
-3.727E-2	1.664E+0	3.390E+0
-3.727E-2	1.642E+0	3.380E+0
-3.403E-2	1.625E+0	3.409E+0
-3.727E-2	1.677E+0	3.361E+0
-4.051E-2	1.658E+0	3.448E+0
-3.727E-2	1.635E+0	3.338E+0
-3.565E-2	1.687E+0	3.361E+0
-3.403E-2	1.658E+0	3.384E+0
-3.727E-2	1.664E+0	3.384E+0
-3.565E-2	1.632E+0	3.406E+0
-3.403E-2	1.619E+0	3.406E+0
-3.727E-2	1.651E+0	3.348E+0
-3.727E-2	1.648E+0	3.354E+0
-3.565E-2	1.632E+0	3.390E+0
-3.240E-2	1.622E+0	3.354E+0
-3.403E-2	1.680E+0	3.351E+0
-3.565E-2	1.677E+0	3.341E+0
-3.565E-2	1.622E+0	3.312E+0
-3.565E-2	1.661E+0	3.419E+0
-3.403E-2	1.700E+0	3.413E+0
-4.051E-2	1.658E+0	3.351E+0
-3.727E-2	1.661E+0	3.338E+0
-3.403E-2	1.622E+0	3.377E+0
-3.565E-2	1.590E+0	3.341E+0
-3.889E-2	1.671E+0	3.432E+0
-3.727E-2	1.635E+0	3.299E+0
-3.565E-2	1.645E+0	3.380E+0
-3.403E-2	1.638E+0	3.429E+0
-3.889E-2	1.632E+0	3.384E+0
-3.889E-2	1.625E+0	3.419E+0
-3.403E-2	1.632E+0	3.371E+0
-3.403E-2	1.619E+0	3.471E+0
-3.727E-2	1.684E+0	3.393E+0
-4.051E-2	1.661E+0	3.413E+0
-3.565E-2	1.638E+0	3.517E+0
-3.403E-2	1.632E+0	3.396E+0
-3.565E-2	1.648E+0	3.371E+0
-4.051E-2	1.622E+0	3.403E+0
-3.403E-2	1.667E+0	3.371E+0
-3.727E-2	1.674E+0	3.400E+0
-3.565E-2	1.658E+0	3.384E+0
-3.727E-2	1.629E+0	3.332E+0
-3.565E-2	1.719E+0	3.390E+0
-3.565E-2	1.677E+0	3.367E+0
-3.889E-2	1.593E+0	3.384E+0
-3.565E-2	1.680E+0	3.416E+0
-3.403E-2	1.642E+0	3.384E+0
-3.565E-2	1.632E+0	3.429E+0
-3.727E-2	1.703E+0	3.380E+0
-3.889E-2	1.635E+0	3.393E+0
-3.565E-2	1.645E+0	3.351E+0
-3.403E-2	1.632E+0	3.409E+0
-3.727E-2	1.635E+0	3.403E+0
-3.727E-2	1.703E+0	3.364E+0
-3.565E-2	1.638E+0	3.335E+0
-3.727E-2	1.658E+0	3.345E+0
-3.889E-2	1.619E+0	3.409E+0
-3.889E-2	1.661E+0	3.371E+0
-3.403E-2	1.596E+0	3.426E+0
-3.403E-2	1.710E+0	3.345E+0
-4.051E-2	1.690E+0	3.371E+0
-3.565E-2	1.710E+0	3.315E+0
-3.403E-2	1.635E+0	3.358E+0
-3.727E-2	1.612E+0	3.312E+0
-3.727E-2	1.651E+0	3.361E+0
-3.889E-2	1.638E+0	3.338E+0
-3.240E-2	1.638E+0	3.354E+0
-3.403E-2	1.606E+0	3.400E+0
-3.889E-2	1.687E+0	3.358E+0
-3.889E-2	1.667E+0	3.413E+0
-3.403E-2	1.693E+0	3.348E+0
-3.565E-2	1.635E+0	3.419E+0
-3.727E-2	1.619E+0	3.426E+0
-4.051E-2	1.674E+0	3.332E+0
-3.565E-2	1.674E+0	3.435E+0
-3.240E-2	1.651E+0	3.409E+0
-3.403E-2	1.629E+0	3.387E+0
-3.727E-2	1.658E+0	3.387E+0
-3.240E-2	1.629E+0	3.351E+0
-3.403E-2	1.616E+0	3.348E+0
-3.727E-2	1.642E+0	3.400E+0
-3.889E-2	1.635E+0	3.393E+0
-3.240E-2	1.658E+0	3.426E+0
-3.565E-2	1.671E+0	3.413E+0
-3.727E-2	1.671E+0	3.445E+0
-3.889E-2	1.638E+0	3.384E+0
-3.565E-2	1.638E+0	3.393E+0
-3.403E-2	1.629E+0	3.367E+0
-3.727E-2	1.606E+0	3.387E+0
-3.727E-2	1.599E+0	3.367E+0
-3.727E-2	1.677E+0	3.429E+0
-3.565E-2	1.625E+0	3.358E+0
-3.889E-2	1.658E+0	3.322E+0
-3.889E-2	1.658E+0	3.354E+0
-3.565E-2	1.651E+0	3.384E+0
-3.403E-2	1.654E+0	3.426E+0
-3.727E-2	1.661E+0	3.403E+0
-3.889E-2	1.632E+0	3.289E+0
-3.727E-2	1.606E+0	3.403E+0
-3.403E-2	1.616E+0	3.384E+0
-3.889E-2	1.645E+0	3.322E+0
-3.727E-2	1.616E+0	3.364E+0
-3.565E-2	1.632E+0	3.371E+0
-3.727E-2	1.687E+0	3.387E+0
-3.727E-2	1.706E+0	3.419E+0
-3.565E-2	1.680E+0	3.361E+0
-3.565E-2	1.677E+0	3.403E+0
-3.240E-2	1.596E+0	3.374E+0
-3.889E-2	1.632E+0	3.387E+0
-4.051E-2	1.606E+0	3.426E+0
-3.565E-2	1.619E+0	3.367E+0
-3.565E-2	1.690E+0	3.380E+0
-3.565E-2	1.570E+0	3.432E+0
-3.889E-2	1.638E+0	3.361E+0
-3.403E-2	1.625E+0	3.406E+0
-3.727E-2	1.616E+0	3.426E+0
-3.727E-2	1.619E+0	3.367E+0
-4.214E-2	1.667E+0	3.328E+0
-3.727E-2	1.684E+0	3.296E+0
-3.240E-2	1.619E+0	3.384E+0
-3.727E-2	1.609E+0	3.322E+0
-4.214E-2	1.632E+0	3.299E+0
-3.727E-2	1.642E+0	3.416E+0
-3.565E-2	1.619E+0	3.364E+0
-3.565E-2	1.674E+0	3.384E+0
-3.727E-2	1.622E+0	3.371E+0
-3.403E-2	1.648E+0	3.390E+0
-3.727E-2	1.616E+0	3.429E+0
-3.727E-2	1.651E+0	3.419E+0
-3.889E-2	1.635E+0	3.403E+0
-3.727E-2	1.664E+0	3.422E+0
-3.240E-2	1.638E+0	3.406E+0
-3.889E-2	1.638E+0	3.435E+0
-3.727E-2	1.661E+0	3.361E+0
-3.240E-2	1.680E+0	3.374E+0
-3.565E-2	1.619E+0	3.442E+0
-3.889E-2	1.648E+0	3.432E+0
-3.889E-2	1.658E+0	3.335E+0
-3.727E-2	1.664E+0	3.380E+0
-3.727E-2	1.651E+0	3.361E+0
-3.889E-2	1.654E+0	3.374E+0
-3.727E-2	1.645E+0	3.367E+0
-3.403E-2	1.690E+0	3.309E+0
-3.727E-2	1.616E+0	3.361E+0
-4.051E-2	1.599E+0	3.439E+0
-3.889E-2	1.632E+0	3.374E+0
-3.403E-2	1.700E+0	3.325E+0
-3.403E-2	1.654E+0	3.319E+0
-3.889E-2	1.716E+0	3.319E+0
-3.565E-2	1.616E+0	3.367E+0
-3.565E-2	1.612E+0	3.409E+0
-3.240E-2	1.619E+0	3.358E+0
-4.051E-2	1.693E+0	3.458E+0
-3.727E-2	1.661E+0	3.302E+0
-3.565E-2	1.664E+0	3.309E+0
-3.403E-2	1.606E+0	3.345E+0
-3.565E-2	1.677E+0	3.409E+0
-3.889E-2	1.635E+0	3.380E+0
-3.565E-2	1.635E+0	3.312E+0
-3.727E-2	1.619E+0	3.393E+0
-4.214E-2	1.625E+0	3.419E+0
-3.727E-2	1.677E+0	3.474E+0
-3.403E-2	1.667E+0	3.400E+0
-3.240E-2	1.593E+0	3.400E+0
-3.889E-2	1.612E+0	3.416E+0
-3.727E-2	1.645E+0	3.439E+0
-3.403E-2	1.645E+0	3.403E+0
-3.403E-2	1.648E+0	3.371E+0
-3.727E-2	1.648E+0	3.435E+0
-3.889E-2	1.645E+0	3.374E+0
-3.403E-2	1.648E+0	3.371E+0
-3.403E-2	1.622E+0	3.439E+0
-3.889E-2	1.616E+0	3.426E+0
-3.565E-2	1.635E+0	3.400E+0
-3.889E-2	1.645E+0	3.371E+0
-3.565E-2	1.606E+0	3.416E+0
-3.889E-2	1.648E+0	3.377E+0
-3.727E-2	1.648E+0	3.452E+0
-3.727E-2	1.612E+0	3.387E+0
-3.240E-2	1.638E+0	3.341E+0
-3.727E-2	1.684E+0	3.358E+0
-3.727E-2	1.674E+0	3.354E+0
-3.565E-2	1.632E+0	3.387E+0
-3.565E-2	1.596E+0	3.312E+0
-3.727E-2	1.642E+0	3.380E+0
-3.889E-2	1.651E+0	3.390E+0
-3.403E-2	1.642E+0	3.448E+0
-3.565E-2	1.648E+0	3.364E+0
-3.727E-2	1.654E+0	3.341E+0
-3.727E-2	1.638E+0	3.403E+0
-3.565E-2	1.651E+0	3.409E+0
-3.403E-2	1.642E+0	3.448E+0
-4.051E-2	1.635E+0	3.413E+0
-3.889E-2	1.625E+0	3.422E+0
[truncated: 93,966 more rows]
