# Supplementary material for: Improved ANAP incorporation and VCF analysis reveal details of P2X7 current facilitation and a limited conformational interplay between ATP binding and the intracellular ballast domain
Source: eLife. 2023 Jan 4;12:e82479. doi: 10.7554/eLife.82479 (PMC9859053; doi:10.7554/eLife.82479)
Supplement: Figure 3—figure supplement 2—source data 1. [file elife-82479-fig3-figsupp2-data1.zip › Figure-3_figure-supplement-2_source-data-1/S124_ANAP_m09#21.csv]

-1.378E-1	3.062E+0	5.794E+0
-1.411E-1	3.030E+0	5.716E+0
-1.427E-1	3.004E+0	5.661E+0
-1.395E-1	3.030E+0	5.735E+0
-1.378E-1	2.975E+0	5.719E+0
-1.443E-1	2.978E+0	5.781E+0
-1.443E-1	3.007E+0	5.771E+0
-1.395E-1	2.949E+0	5.696E+0
-1.395E-1	2.946E+0	5.677E+0
-1.443E-1	3.014E+0	5.693E+0
-1.443E-1	3.027E+0	5.729E+0
-1.411E-1	3.007E+0	5.765E+0
-1.411E-1	2.952E+0	5.667E+0
-1.443E-1	2.959E+0	5.735E+0
-1.443E-1	2.929E+0	5.765E+0
-1.378E-1	2.997E+0	5.680E+0
-1.395E-1	2.991E+0	5.726E+0
-1.427E-1	3.001E+0	5.658E+0
-1.443E-1	2.991E+0	5.719E+0
-1.411E-1	3.004E+0	5.781E+0
-1.395E-1	2.972E+0	5.693E+0
-1.443E-1	2.965E+0	5.755E+0
-1.427E-1	2.936E+0	5.654E+0
-1.378E-1	2.988E+0	5.745E+0
-1.378E-1	3.010E+0	5.713E+0
-1.427E-1	2.955E+0	5.719E+0
-1.443E-1	3.007E+0	5.713E+0
-1.395E-1	2.968E+0	5.735E+0
-1.395E-1	2.991E+0	5.748E+0
-1.411E-1	3.007E+0	5.739E+0
-1.427E-1	3.023E+0	5.648E+0
-1.395E-1	2.962E+0	5.625E+0
-1.395E-1	2.936E+0	5.674E+0
-1.427E-1	2.975E+0	5.739E+0
-1.411E-1	2.988E+0	5.742E+0
-1.395E-1	2.984E+0	5.606E+0
-1.411E-1	2.939E+0	5.716E+0
-1.459E-1	2.978E+0	5.674E+0
-1.411E-1	2.962E+0	5.687E+0
-1.395E-1	3.001E+0	5.667E+0
-1.395E-1	3.020E+0	5.651E+0
-1.411E-1	3.036E+0	5.690E+0
-1.443E-1	2.988E+0	5.836E+0
-1.395E-1	3.001E+0	5.667E+0
-1.378E-1	2.965E+0	5.677E+0
-1.427E-1	2.939E+0	5.752E+0
-1.459E-1	3.004E+0	5.700E+0
-1.395E-1	2.946E+0	5.742E+0
-1.395E-1	2.962E+0	5.687E+0
-1.476E-1	2.994E+0	5.742E+0
-1.443E-1	2.920E+0	5.664E+0
-1.395E-1	3.007E+0	5.709E+0
-1.378E-1	3.036E+0	5.648E+0
-1.459E-1	3.030E+0	5.680E+0
-1.427E-1	2.988E+0	5.622E+0
-1.395E-1	3.023E+0	5.726E+0
-1.411E-1	3.001E+0	5.803E+0
-1.427E-1	2.965E+0	5.768E+0
-1.427E-1	3.046E+0	5.791E+0
-1.411E-1	2.939E+0	5.696E+0
-1.395E-1	2.994E+0	5.719E+0
-1.427E-1	3.004E+0	5.693E+0
-1.427E-1	3.033E+0	5.713E+0
-1.395E-1	2.933E+0	5.680E+0
-1.395E-1	2.975E+0	5.690E+0
-1.427E-1	3.010E+0	5.690E+0
-1.459E-1	3.056E+0	5.664E+0
-1.378E-1	2.965E+0	5.719E+0
-1.411E-1	2.933E+0	5.690E+0
-1.443E-1	2.965E+0	5.810E+0
-1.459E-1	2.991E+0	5.768E+0
-1.411E-1	3.066E+0	5.654E+0
-1.395E-1	2.965E+0	5.729E+0
-1.411E-1	3.030E+0	5.680E+0
-1.443E-1	2.942E+0	5.761E+0
-1.411E-1	2.978E+0	5.729E+0
-1.411E-1	3.010E+0	5.768E+0
-1.411E-1	3.010E+0	5.677E+0
-1.443E-1	2.959E+0	5.719E+0
-1.395E-1	2.994E+0	5.628E+0
-1.411E-1	3.033E+0	5.742E+0
-1.427E-1	3.001E+0	5.752E+0
-1.459E-1	3.017E+0	5.758E+0
-1.395E-1	2.972E+0	5.690E+0
-1.378E-1	2.946E+0	5.683E+0
-1.427E-1	3.033E+0	5.700E+0
-1.443E-1	2.923E+0	5.794E+0
-1.411E-1	2.975E+0	5.693E+0
-1.378E-1	2.972E+0	5.748E+0
-1.411E-1	3.014E+0	5.768E+0
-1.427E-1	2.942E+0	5.739E+0
-1.378E-1	2.984E+0	5.813E+0
-1.378E-1	3.079E+0	5.745E+0
-1.459E-1	2.984E+0	5.680E+0
-1.459E-1	2.994E+0	5.683E+0
-1.411E-1	3.075E+0	5.703E+0
-1.378E-1	3.004E+0	5.742E+0
-1.427E-1	2.949E+0	5.752E+0
-1.459E-1	2.972E+0	5.696E+0
-1.411E-1	3.014E+0	5.726E+0
-1.378E-1	3.007E+0	5.638E+0
-1.395E-1	2.978E+0	5.670E+0
-1.443E-1	2.962E+0	5.778E+0
-1.411E-1	2.968E+0	5.803E+0
-1.395E-1	3.036E+0	5.768E+0
-1.427E-1	2.984E+0	5.696E+0
-1.427E-1	2.981E+0	5.722E+0
-1.378E-1	2.949E+0	5.635E+0
-1.378E-1	3.010E+0	5.693E+0
-1.443E-1	3.040E+0	5.745E+0
-1.427E-1	2.972E+0	5.739E+0
-1.395E-1	2.962E+0	5.810E+0
-1.378E-1	3.004E+0	5.719E+0
-1.443E-1	2.991E+0	5.693E+0
-1.459E-1	2.968E+0	5.719E+0
-1.378E-1	2.942E+0	5.729E+0
-1.395E-1	2.994E+0	5.761E+0
-1.443E-1	3.040E+0	5.719E+0
-1.443E-1	3.020E+0	5.648E+0
-1.395E-1	2.972E+0	5.742E+0
-1.427E-1	3.004E+0	5.690E+0
-1.427E-1	2.955E+0	5.703E+0
-1.443E-1	3.020E+0	5.716E+0
-1.395E-1	2.984E+0	5.680E+0
-1.411E-1	2.965E+0	5.706E+0
-1.459E-1	2.965E+0	5.635E+0
-1.443E-1	3.017E+0	5.807E+0
-1.395E-1	3.036E+0	5.732E+0
-1.395E-1	3.023E+0	5.755E+0
-1.427E-1	3.020E+0	5.778E+0
-1.459E-1	2.955E+0	5.794E+0
-1.411E-1	3.014E+0	5.719E+0
-1.395E-1	2.946E+0	5.855E+0
-1.411E-1	3.017E+0	5.719E+0
-1.427E-1	2.955E+0	5.713E+0
-1.427E-1	3.023E+0	5.703E+0
-1.378E-1	3.004E+0	5.700E+0
-1.443E-1	2.984E+0	5.797E+0
-1.427E-1	3.023E+0	5.703E+0
-1.395E-1	3.014E+0	5.761E+0
-1.395E-1	3.007E+0	5.752E+0
-1.443E-1	2.965E+0	5.677E+0
-1.443E-1	3.007E+0	5.690E+0
-1.395E-1	2.965E+0	5.706E+0
-1.411E-1	2.949E+0	5.690E+0
-1.427E-1	3.001E+0	5.745E+0
-1.443E-1	2.972E+0	5.696E+0
-1.378E-1	3.004E+0	5.719E+0
-1.378E-1	2.988E+0	5.761E+0
-1.443E-1	3.001E+0	5.716E+0
-1.411E-1	2.939E+0	5.758E+0
-1.378E-1	3.010E+0	5.696E+0
-1.395E-1	2.926E+0	5.651E+0
-1.395E-1	3.023E+0	5.606E+0
-1.443E-1	3.056E+0	5.716E+0
-1.411E-1	2.965E+0	5.810E+0
-1.395E-1	2.975E+0	5.726E+0
-1.427E-1	2.936E+0	5.677E+0
-1.459E-1	2.984E+0	5.765E+0
-1.411E-1	3.043E+0	5.755E+0
-1.395E-1	2.968E+0	5.687E+0
-1.443E-1	2.988E+0	5.752E+0
-1.427E-1	3.036E+0	5.726E+0
-1.378E-1	2.994E+0	5.748E+0
-1.411E-1	2.965E+0	5.625E+0
-1.411E-1	2.981E+0	5.654E+0
-1.443E-1	2.991E+0	5.651E+0
-1.411E-1	3.007E+0	5.713E+0
-1.395E-1	3.010E+0	5.664E+0
-1.411E-1	2.946E+0	5.680E+0
-1.395E-1	2.920E+0	5.596E+0
-1.411E-1	3.020E+0	5.719E+0
-1.395E-1	3.007E+0	5.674E+0
-1.459E-1	3.036E+0	5.680E+0
-1.427E-1	2.994E+0	5.742E+0
-1.411E-1	3.001E+0	5.706E+0
-1.378E-1	2.988E+0	5.742E+0
-1.427E-1	3.046E+0	5.641E+0
-1.427E-1	2.988E+0	5.687E+0
-1.395E-1	3.014E+0	5.690E+0
-1.362E-1	2.972E+0	5.589E+0
-1.411E-1	3.014E+0	5.774E+0
-1.459E-1	3.017E+0	5.696E+0
-1.395E-1	3.007E+0	5.722E+0
-1.378E-1	2.975E+0	5.664E+0
-1.459E-1	2.955E+0	5.677E+0
-1.427E-1	2.994E+0	5.719E+0
-1.411E-1	3.053E+0	5.625E+0
-1.395E-1	2.952E+0	5.654E+0
-1.443E-1	2.952E+0	5.761E+0
-1.459E-1	2.965E+0	5.752E+0
-1.411E-1	2.991E+0	5.787E+0
-1.427E-1	3.014E+0	5.713E+0
-1.427E-1	2.920E+0	5.781E+0
-1.443E-1	3.066E+0	5.696E+0
-1.411E-1	3.030E+0	5.729E+0
-1.395E-1	2.946E+0	5.748E+0
-1.443E-1	2.972E+0	5.680E+0
-1.427E-1	3.059E+0	5.768E+0
-1.395E-1	3.004E+0	5.716E+0
-1.395E-1	3.001E+0	5.628E+0
-1.443E-1	2.962E+0	5.732E+0
-1.427E-1	2.981E+0	5.670E+0
-1.395E-1	2.942E+0	5.622E+0
-1.427E-1	2.988E+0	5.700E+0
-1.427E-1	3.046E+0	5.654E+0
-1.443E-1	3.092E+0	5.709E+0
-1.395E-1	3.059E+0	5.797E+0
-1.395E-1	3.010E+0	5.661E+0
-1.427E-1	3.020E+0	5.726E+0
-1.443E-1	2.965E+0	5.670E+0
-1.427E-1	2.972E+0	5.700E+0
-1.362E-1	2.939E+0	5.693E+0
-1.411E-1	3.049E+0	5.761E+0
-1.427E-1	2.984E+0	5.693E+0
-1.378E-1	3.033E+0	5.703E+0
-1.395E-1	2.988E+0	5.612E+0
-1.395E-1	2.916E+0	5.680E+0
-1.411E-1	2.994E+0	5.687E+0
-1.411E-1	2.981E+0	5.664E+0
-1.395E-1	3.001E+0	5.768E+0
-1.443E-1	3.020E+0	5.797E+0
-1.443E-1	2.926E+0	5.739E+0
-1.411E-1	3.010E+0	5.761E+0
-1.395E-1	3.072E+0	5.722E+0
-1.443E-1	3.007E+0	5.687E+0
-1.427E-1	3.023E+0	5.752E+0
-1.395E-1	3.030E+0	5.664E+0
-1.395E-1	3.046E+0	5.716E+0
-1.411E-1	2.965E+0	5.716E+0
-1.427E-1	2.968E+0	5.745E+0
-1.378E-1	2.968E+0	5.670E+0
-1.395E-1	2.946E+0	5.606E+0
-1.411E-1	3.017E+0	5.664E+0
-1.443E-1	3.010E+0	5.729E+0
-1.411E-1	2.952E+0	5.661E+0
-1.411E-1	2.959E+0	5.742E+0
-1.427E-1	2.984E+0	5.658E+0
-1.443E-1	2.926E+0	5.683E+0
-1.411E-1	2.939E+0	5.716E+0
-1.395E-1	3.014E+0	5.774E+0
-1.427E-1	2.975E+0	5.683E+0
-1.459E-1	2.936E+0	5.716E+0
-1.395E-1	2.972E+0	5.635E+0
-1.395E-1	3.027E+0	5.654E+0
-1.427E-1	3.030E+0	5.700E+0
-1.427E-1	3.040E+0	5.696E+0
-1.395E-1	3.053E+0	5.674E+0
-1.395E-1	3.001E+0	5.693E+0
-1.411E-1	2.981E+0	5.784E+0
-1.459E-1	3.014E+0	5.687E+0
-1.411E-1	2.968E+0	5.755E+0
-1.362E-1	2.923E+0	5.765E+0
-1.443E-1	2.975E+0	5.729E+0
-1.459E-1	3.043E+0	5.797E+0
-1.411E-1	3.004E+0	5.713E+0
-1.395E-1	2.955E+0	5.690E+0
-1.427E-1	2.942E+0	5.674E+0
-1.427E-1	2.952E+0	5.816E+0
-1.395E-1	3.027E+0	5.781E+0
-1.411E-1	3.046E+0	5.680E+0
-1.443E-1	2.981E+0	5.696E+0
-1.427E-1	3.079E+0	5.683E+0
-1.411E-1	3.066E+0	5.716E+0
-1.395E-1	2.978E+0	5.664E+0
-1.427E-1	2.997E+0	5.683E+0
-1.443E-1	3.020E+0	5.674E+0
-1.411E-1	2.968E+0	5.726E+0
-1.395E-1	3.001E+0	5.794E+0
-1.427E-1	2.962E+0	5.693E+0
-1.443E-1	2.965E+0	5.696E+0
-1.411E-1	3.040E+0	5.709E+0
-1.395E-1	2.949E+0	5.791E+0
-1.427E-1	3.046E+0	5.709E+0
-1.443E-1	2.968E+0	5.735E+0
-1.378E-1	2.991E+0	5.690E+0
-1.378E-1	3.023E+0	5.787E+0
-1.427E-1	2.926E+0	5.755E+0
-1.443E-1	2.965E+0	5.674E+0
-1.411E-1	2.965E+0	5.670E+0
-1.411E-1	2.981E+0	5.677E+0
-1.443E-1	2.981E+0	5.674E+0
-1.443E-1	2.991E+0	5.693E+0
-1.395E-1	2.968E+0	5.726E+0
-1.395E-1	3.030E+0	5.813E+0
-1.411E-1	2.946E+0	5.722E+0
-1.443E-1	3.014E+0	5.745E+0
-1.395E-1	2.946E+0	5.683E+0
-1.395E-1	2.946E+0	5.713E+0
-1.427E-1	2.946E+0	5.609E+0
-1.459E-1	2.975E+0	5.703E+0
-1.395E-1	3.030E+0	5.625E+0
-1.427E-1	2.981E+0	5.593E+0
-1.443E-1	2.939E+0	5.774E+0
-1.459E-1	3.075E+0	5.680E+0
-1.411E-1	2.965E+0	5.709E+0
-1.378E-1	3.010E+0	5.658E+0
-1.411E-1	2.962E+0	5.638E+0
-1.427E-1	2.975E+0	5.667E+0
-1.395E-1	2.994E+0	5.654E+0
-1.395E-1	2.981E+0	5.683E+0
-1.411E-1	2.913E+0	5.683E+0
-1.443E-1	2.994E+0	5.781E+0
-1.395E-1	2.978E+0	5.706E+0
-1.362E-1	2.959E+0	5.606E+0
-1.427E-1	3.030E+0	5.661E+0
-1.443E-1	3.049E+0	5.687E+0
-1.362E-1	2.959E+0	5.726E+0
-1.411E-1	2.952E+0	5.648E+0
-1.427E-1	2.955E+0	5.580E+0
-1.427E-1	3.046E+0	5.638E+0
-1.378E-1	2.965E+0	5.670E+0
-1.378E-1	2.984E+0	5.641E+0
-1.427E-1	2.959E+0	5.641E+0
-1.411E-1	2.994E+0	5.622E+0
-1.411E-1	2.949E+0	5.690E+0
-1.395E-1	3.023E+0	5.700E+0
-1.427E-1	3.004E+0	5.703E+0
-1.443E-1	3.020E+0	5.651E+0
-1.378E-1	2.946E+0	5.651E+0
-1.427E-1	2.975E+0	5.752E+0
-1.443E-1	3.010E+0	5.638E+0
-1.411E-1	2.978E+0	5.755E+0
-1.395E-1	2.952E+0	5.713E+0
-1.378E-1	2.988E+0	5.696E+0
-1.427E-1	3.092E+0	5.755E+0
-1.411E-1	2.984E+0	5.748E+0
-1.427E-1	2.962E+0	5.664E+0
-1.395E-1	2.981E+0	5.609E+0
-1.411E-1	3.017E+0	5.645E+0
-1.459E-1	3.014E+0	5.683E+0
-1.427E-1	2.991E+0	5.742E+0
-1.378E-1	3.001E+0	5.726E+0
-1.443E-1	3.014E+0	5.667E+0
-1.411E-1	2.991E+0	5.709E+0
-1.411E-1	3.001E+0	5.632E+0
-1.411E-1	2.910E+0	5.677E+0
-1.427E-1	2.959E+0	5.726E+0
-1.427E-1	3.007E+0	5.690E+0
-1.443E-1	2.991E+0	5.706E+0
-1.395E-1	3.007E+0	5.761E+0
-1.411E-1	2.936E+0	5.606E+0
-1.427E-1	2.968E+0	5.752E+0
-1.411E-1	2.972E+0	5.680E+0
-1.411E-1	2.959E+0	5.748E+0
-1.427E-1	2.972E+0	5.690E+0
-1.427E-1	3.017E+0	5.693E+0
-1.411E-1	3.043E+0	5.768E+0
-1.378E-1	2.994E+0	5.765E+0
-1.427E-1	2.988E+0	5.683E+0
-1.459E-1	3.001E+0	5.729E+0
-1.395E-1	3.027E+0	5.687E+0
-1.395E-1	3.020E+0	5.619E+0
-1.443E-1	2.984E+0	5.651E+0
-1.443E-1	3.010E+0	5.709E+0
-1.411E-1	2.991E+0	5.761E+0
-1.362E-1	3.027E+0	5.641E+0
-1.443E-1	3.036E+0	5.719E+0
-1.427E-1	2.920E+0	5.677E+0
-1.411E-1	2.952E+0	5.716E+0
-1.362E-1	2.994E+0	5.713E+0
-1.443E-1	3.004E+0	5.716E+0
-1.443E-1	2.962E+0	5.726E+0
-1.411E-1	2.978E+0	5.667E+0
-1.411E-1	2.968E+0	5.752E+0
-1.411E-1	3.004E+0	5.700E+0
-1.459E-1	2.920E+0	5.706E+0
-1.411E-1	2.933E+0	5.632E+0
-1.362E-1	3.004E+0	5.683E+0
-1.411E-1	3.049E+0	5.654E+0
-1.443E-1	2.988E+0	5.787E+0
-1.395E-1	3.017E+0	5.706E+0
-1.411E-1	2.952E+0	5.690E+0
-1.395E-1	3.046E+0	5.709E+0
-1.443E-1	3.001E+0	5.768E+0
-1.411E-1	2.952E+0	5.771E+0
-1.395E-1	2.910E+0	5.716E+0
-1.443E-1	2.920E+0	5.700E+0
-1.427E-1	2.984E+0	5.700E+0
-1.378E-1	2.942E+0	5.683E+0
-1.395E-1	2.946E+0	5.700E+0
-1.443E-1	3.014E+0	5.713E+0
-1.443E-1	2.994E+0	5.713E+0
-1.378E-1	3.004E+0	5.735E+0
-1.362E-1	3.007E+0	5.722E+0
-1.427E-1	3.043E+0	5.719E+0
-1.427E-1	3.010E+0	5.661E+0
-1.411E-1	2.988E+0	5.755E+0
-1.395E-1	3.010E+0	5.716E+0
-1.427E-1	2.994E+0	5.765E+0
-1.476E-1	2.959E+0	5.625E+0
-1.395E-1	3.040E+0	5.735E+0
-1.378E-1	3.020E+0	5.580E+0
-1.427E-1	3.010E+0	5.726E+0
-1.427E-1	2.913E+0	5.735E+0
-1.411E-1	2.984E+0	5.700E+0
-1.362E-1	2.942E+0	5.765E+0
-1.411E-1	2.968E+0	5.758E+0
-1.427E-1	3.020E+0	5.674E+0
-1.395E-1	2.955E+0	5.664E+0
-1.411E-1	2.946E+0	5.683E+0
-1.443E-1	2.981E+0	5.732E+0
-1.443E-1	2.991E+0	5.674E+0
-1.411E-1	3.017E+0	5.683E+0
-1.395E-1	3.004E+0	5.667E+0
-1.427E-1	2.959E+0	5.667E+0
-1.476E-1	3.007E+0	5.687E+0
-1.395E-1	3.014E+0	5.771E+0
-1.378E-1	2.994E+0	5.716E+0
-1.395E-1	3.040E+0	5.794E+0
-1.476E-1	2.978E+0	5.683E+0
-1.411E-1	2.923E+0	5.674E+0
-1.378E-1	2.981E+0	5.658E+0
-1.411E-1	2.981E+0	5.700E+0
-1.459E-1	3.001E+0	5.696E+0
-1.427E-1	2.965E+0	5.658E+0
-1.378E-1	2.978E+0	5.622E+0
-1.459E-1	2.962E+0	5.661E+0
-1.427E-1	3.020E+0	5.732E+0
-1.411E-1	2.949E+0	5.667E+0
-1.395E-1	3.001E+0	5.716E+0
-1.395E-1	3.053E+0	5.722E+0
-1.459E-1	2.994E+0	5.687E+0
-1.411E-1	3.079E+0	5.748E+0
-1.395E-1	2.920E+0	5.658E+0
-1.395E-1	3.014E+0	5.619E+0
-1.427E-1	3.033E+0	5.625E+0
-1.427E-1	2.962E+0	5.635E+0
-1.378E-1	2.965E+0	5.674E+0
-1.443E-1	2.936E+0	5.658E+0
-1.427E-1	3.040E+0	5.745E+0
-1.427E-1	3.053E+0	5.696E+0
-1.395E-1	2.933E+0	5.700E+0
-1.411E-1	2.959E+0	5.609E+0
-1.427E-1	2.994E+0	5.670E+0
-1.395E-1	3.056E+0	5.732E+0
-1.411E-1	2.978E+0	5.706E+0
-1.411E-1	3.023E+0	5.748E+0
-1.443E-1	2.991E+0	5.664E+0
-1.378E-1	3.040E+0	5.680E+0
-1.362E-1	2.991E+0	5.713E+0
-1.411E-1	2.946E+0	5.615E+0
-1.427E-1	2.946E+0	5.703E+0
-1.378E-1	3.036E+0	5.716E+0
-1.395E-1	2.994E+0	5.667E+0
-1.427E-1	3.014E+0	5.615E+0
-1.443E-1	3.014E+0	5.683E+0
-1.395E-1	3.033E+0	5.683E+0
-1.362E-1	3.033E+0	5.748E+0
-1.427E-1	3.033E+0	5.615E+0
-1.427E-1	2.968E+0	5.667E+0
-1.378E-1	2.968E+0	5.703E+0
-1.378E-1	2.926E+0	5.752E+0
-1.411E-1	3.023E+0	5.625E+0
-1.443E-1	3.030E+0	5.628E+0
-1.411E-1	2.923E+0	5.713E+0
-1.411E-1	2.952E+0	5.645E+0
-1.427E-1	2.978E+0	5.658E+0
-1.443E-1	2.997E+0	5.709E+0
-1.411E-1	2.981E+0	5.693E+0
-1.395E-1	2.988E+0	5.706E+0
-1.427E-1	3.007E+0	5.735E+0
-1.443E-1	2.933E+0	5.612E+0
-1.427E-1	2.978E+0	5.664E+0
-1.395E-1	2.959E+0	5.726E+0
-1.427E-1	2.981E+0	5.651E+0
-1.443E-1	3.030E+0	5.693E+0
-1.427E-1	2.975E+0	5.833E+0
-1.378E-1	2.988E+0	5.658E+0
-1.411E-1	2.981E+0	5.696E+0
-1.443E-1	3.004E+0	5.693E+0
-1.411E-1	3.023E+0	5.674E+0
-1.395E-1	2.959E+0	5.654E+0
-1.411E-1	2.978E+0	5.693E+0
-1.443E-1	2.994E+0	5.713E+0
-1.411E-1	2.946E+0	5.726E+0
-1.395E-1	2.952E+0	5.567E+0
-1.427E-1	2.997E+0	5.641E+0
-1.459E-1	2.968E+0	5.739E+0
-1.411E-1	2.994E+0	5.709E+0
-1.378E-1	3.023E+0	5.641E+0
-1.411E-1	2.907E+0	5.693E+0
-1.427E-1	2.959E+0	5.670E+0
-1.411E-1	3.049E+0	5.680E+0
-1.346E-1	3.072E+0	5.719E+0
-1.427E-1	2.959E+0	5.696E+0
-1.443E-1	2.994E+0	5.748E+0
-1.411E-1	3.043E+0	5.677E+0
-1.395E-1	3.030E+0	5.700E+0
-1.427E-1	2.955E+0	5.758E+0
-1.443E-1	3.105E+0	5.735E+0
-1.411E-1	2.972E+0	5.625E+0
-1.378E-1	3.027E+0	5.648E+0
-1.427E-1	2.965E+0	5.687E+0
-1.459E-1	2.981E+0	5.742E+0
-1.411E-1	2.968E+0	5.596E+0
-1.395E-1	2.984E+0	5.739E+0
-1.427E-1	2.975E+0	5.670E+0
-1.459E-1	2.923E+0	5.670E+0
-1.411E-1	3.007E+0	5.648E+0
-1.378E-1	3.007E+0	5.690E+0
-1.443E-1	2.949E+0	5.729E+0
-1.459E-1	2.933E+0	5.638E+0
-1.427E-1	2.965E+0	5.745E+0
-1.395E-1	3.014E+0	5.654E+0
-1.427E-1	3.014E+0	5.748E+0
-1.443E-1	3.017E+0	5.625E+0
-1.427E-1	3.014E+0	5.745E+0
-1.395E-1	3.001E+0	5.732E+0
-1.411E-1	3.001E+0	5.658E+0
-1.443E-1	3.023E+0	5.541E+0
-1.395E-1	3.017E+0	5.654E+0
-1.362E-1	2.962E+0	5.703E+0
-1.427E-1	3.001E+0	5.703E+0
-1.427E-1	2.939E+0	5.745E+0
-1.411E-1	3.033E+0	5.813E+0
-1.395E-1	2.959E+0	5.651E+0
-1.411E-1	2.981E+0	5.739E+0
-1.427E-1	3.007E+0	5.638E+0
-1.427E-1	2.923E+0	5.654E+0
-1.395E-1	3.049E+0	5.758E+0
-1.411E-1	3.043E+0	5.755E+0
-1.427E-1	2.972E+0	5.599E+0
-1.427E-1	3.017E+0	5.732E+0
-1.395E-1	3.030E+0	5.716E+0
-1.411E-1	2.978E+0	5.615E+0
-1.443E-1	3.001E+0	5.690E+0
-1.427E-1	2.984E+0	5.638E+0
-1.411E-1	2.962E+0	5.745E+0
-1.427E-1	2.994E+0	5.696E+0
-1.427E-1	2.981E+0	5.781E+0
-1.411E-1	3.030E+0	5.680E+0
-1.378E-1	2.972E+0	5.570E+0
-1.395E-1	3.007E+0	5.693E+0
-1.459E-1	2.952E+0	5.670E+0
-1.411E-1	2.994E+0	5.713E+0
-1.427E-1	2.981E+0	5.635E+0
-1.427E-1	2.988E+0	5.648E+0
-1.459E-1	2.978E+0	5.716E+0
-1.411E-1	2.968E+0	5.693E+0
-1.362E-1	2.984E+0	5.696E+0
-1.411E-1	2.997E+0	5.774E+0
-1.443E-1	2.877E+0	5.615E+0
-1.395E-1	2.952E+0	5.609E+0
-1.395E-1	2.946E+0	5.677E+0
-1.427E-1	2.933E+0	5.589E+0
-1.459E-1	3.030E+0	5.651E+0
-1.443E-1	2.946E+0	5.612E+0
-1.395E-1	2.978E+0	5.761E+0
-1.427E-1	2.984E+0	5.693E+0
-1.459E-1	3.027E+0	5.628E+0
-1.443E-1	2.991E+0	5.628E+0
-1.395E-1	2.942E+0	5.541E+0
-1.427E-1	2.920E+0	5.641E+0
-1.443E-1	3.030E+0	5.829E+0
-1.395E-1	3.017E+0	5.654E+0
-1.395E-1	3.010E+0	5.658E+0
-1.427E-1	3.017E+0	5.739E+0
-1.427E-1	3.004E+0	5.735E+0
-1.395E-1	2.988E+0	5.635E+0
-1.362E-1	3.023E+0	5.654E+0
-1.427E-1	2.913E+0	5.761E+0
-1.443E-1	2.988E+0	5.752E+0
-1.411E-1	2.962E+0	5.667E+0
-1.378E-1	2.916E+0	5.625E+0
-1.411E-1	2.903E+0	5.670E+0
-1.443E-1	2.942E+0	5.709E+0
-1.443E-1	2.984E+0	5.716E+0
-1.378E-1	3.023E+0	5.593E+0
-1.411E-1	2.994E+0	5.628E+0
-1.427E-1	2.968E+0	5.589E+0
-1.411E-1	2.949E+0	5.703E+0
-1.395E-1	2.933E+0	5.670E+0
-1.395E-1	3.014E+0	5.703E+0
-1.443E-1	3.043E+0	5.670E+0
-1.411E-1	2.988E+0	5.690E+0
-1.378E-1	2.959E+0	5.687E+0
-1.411E-1	2.978E+0	5.690E+0
-1.459E-1	2.984E+0	5.716E+0
-1.411E-1	2.952E+0	5.667E+0
-1.378E-1	2.991E+0	5.645E+0
-1.395E-1	3.062E+0	5.690E+0
-1.459E-1	2.984E+0	5.648E+0
-1.443E-1	3.004E+0	5.706E+0
-1.411E-1	3.010E+0	5.716E+0
-1.411E-1	2.949E+0	5.696E+0
-1.443E-1	2.968E+0	5.722E+0
-1.395E-1	3.017E+0	5.674E+0
-1.411E-1	2.939E+0	5.735E+0
-1.427E-1	3.030E+0	5.761E+0
-1.459E-1	2.913E+0	5.645E+0
-1.427E-1	2.933E+0	5.664E+0
-1.378E-1	2.988E+0	5.716E+0
-1.411E-1	2.929E+0	5.722E+0
-1.492E-1	2.952E+0	5.683E+0
-1.427E-1	3.001E+0	5.602E+0
-1.395E-1	3.023E+0	5.677E+0
-1.411E-1	2.942E+0	5.696E+0
-1.459E-1	2.955E+0	5.729E+0
-1.411E-1	3.007E+0	5.683E+0
-1.411E-1	3.014E+0	5.816E+0
-1.395E-1	2.975E+0	5.586E+0
-1.459E-1	2.981E+0	5.768E+0
-1.427E-1	2.923E+0	5.726E+0
-1.395E-1	3.010E+0	5.693E+0
-1.411E-1	2.981E+0	5.696E+0
-1.459E-1	2.984E+0	5.664E+0
-1.427E-1	2.949E+0	5.589E+0
-1.378E-1	3.085E+0	5.687E+0
-1.395E-1	3.010E+0	5.619E+0
-1.459E-1	2.962E+0	5.765E+0
-1.411E-1	2.975E+0	5.641E+0
-1.362E-1	2.962E+0	5.696E+0
-1.395E-1	2.926E+0	5.615E+0
-1.459E-1	3.033E+0	5.680E+0
-1.411E-1	2.916E+0	5.716E+0
-1.395E-1	2.988E+0	5.677E+0
-1.411E-1	2.942E+0	5.700E+0
-1.427E-1	2.994E+0	5.635E+0
-1.395E-1	2.965E+0	5.648E+0
-1.411E-1	3.007E+0	5.586E+0
-1.411E-1	2.936E+0	5.742E+0
-1.443E-1	2.933E+0	5.739E+0
-1.395E-1	2.978E+0	5.674E+0
-1.378E-1	2.962E+0	5.690E+0
-1.378E-1	2.968E+0	5.693E+0
-1.459E-1	3.040E+0	5.645E+0
-1.411E-1	3.046E+0	5.729E+0
-1.395E-1	2.965E+0	5.658E+0
-1.411E-1	2.978E+0	5.670E+0
-1.443E-1	3.033E+0	5.726E+0
-1.395E-1	3.010E+0	5.683E+0
-1.395E-1	2.988E+0	5.674E+0
-1.378E-1	2.997E+0	5.609E+0
-1.427E-1	3.066E+0	5.716E+0
-1.395E-1	3.004E+0	5.680E+0
-1.362E-1	2.975E+0	5.765E+0
-1.411E-1	3.023E+0	5.700E+0
-1.427E-1	2.929E+0	5.700E+0
-1.427E-1	2.978E+0	5.700E+0
-1.378E-1	2.920E+0	5.693E+0
-1.427E-1	2.994E+0	5.609E+0
-1.443E-1	2.955E+0	5.758E+0
-1.411E-1	3.023E+0	5.696E+0
-1.411E-1	3.017E+0	5.768E+0
-1.427E-1	2.955E+0	5.761E+0
-1.427E-1	2.946E+0	5.765E+0
-1.411E-1	2.997E+0	5.696E+0
-1.378E-1	2.942E+0	5.787E+0
-1.411E-1	2.933E+0	5.645E+0
-1.411E-1	2.994E+0	5.683E+0
-1.411E-1	3.056E+0	5.664E+0
-1.395E-1	3.007E+0	5.706E+0
-1.411E-1	3.040E+0	5.651E+0
-1.427E-1	2.959E+0	5.651E+0
-1.395E-1	2.959E+0	5.606E+0
-1.395E-1	2.933E+0	5.628E+0
-1.411E-1	2.933E+0	5.674E+0
-1.459E-1	3.007E+0	5.683E+0
-1.427E-1	2.984E+0	5.625E+0
-1.395E-1	3.023E+0	5.729E+0
-1.411E-1	3.001E+0	5.752E+0
-1.459E-1	2.981E+0	5.787E+0
-1.395E-1	2.968E+0	5.628E+0
-1.378E-1	2.988E+0	5.713E+0
-1.411E-1	2.929E+0	5.638E+0
-1.443E-1	2.923E+0	5.625E+0
-1.427E-1	2.975E+0	5.654E+0
-1.395E-1	2.962E+0	5.739E+0
-1.395E-1	2.942E+0	5.645E+0
-1.443E-1	2.984E+0	5.709E+0
-1.411E-1	2.981E+0	5.641E+0
-1.395E-1	3.053E+0	5.683E+0
-1.411E-1	2.981E+0	5.641E+0
-1.459E-1	3.014E+0	5.632E+0
-1.411E-1	2.949E+0	5.768E+0
-1.395E-1	2.965E+0	5.690E+0
-1.411E-1	3.059E+0	5.768E+0
-1.459E-1	2.936E+0	5.703E+0
-1.411E-1	2.978E+0	5.670E+0
-1.395E-1	3.027E+0	5.625E+0
-1.443E-1	2.975E+0	5.638E+0
-1.443E-1	2.984E+0	5.687E+0
-1.427E-1	2.962E+0	5.690E+0
-1.395E-1	3.023E+0	5.706E+0
-1.411E-1	2.988E+0	5.687E+0
-1.459E-1	2.949E+0	5.761E+0
-1.395E-1	2.942E+0	5.635E+0
-1.378E-1	3.017E+0	5.670E+0
-1.427E-1	3.004E+0	5.628E+0
-1.459E-1	3.033E+0	5.693E+0
-1.411E-1	3.030E+0	5.645E+0
-1.395E-1	3.072E+0	5.748E+0
-1.411E-1	2.997E+0	5.658E+0
-1.443E-1	2.942E+0	5.680E+0
-1.443E-1	2.949E+0	5.641E+0
-1.362E-1	2.939E+0	5.638E+0
-1.427E-1	2.929E+0	5.700E+0
-1.459E-1	3.001E+0	5.609E+0
-1.411E-1	2.926E+0	5.635E+0
-1.395E-1	2.997E+0	5.674E+0
-1.411E-1	2.965E+0	5.645E+0
-1.443E-1	2.972E+0	5.683E+0
-1.427E-1	3.027E+0	5.635E+0
-1.362E-1	3.056E+0	5.641E+0
-1.427E-1	2.887E+0	5.606E+0
-1.443E-1	2.975E+0	5.690E+0
-1.411E-1	2.975E+0	5.586E+0
-1.362E-1	2.939E+0	5.722E+0
-1.427E-1	3.020E+0	5.683E+0
-1.427E-1	2.984E+0	5.758E+0
-1.411E-1	2.965E+0	5.726E+0
-1.395E-1	3.001E+0	5.700E+0
-1.411E-1	2.923E+0	5.709E+0
-1.459E-1	2.952E+0	5.609E+0
-1.411E-1	2.939E+0	5.765E+0
-1.411E-1	2.926E+0	5.683E+0
-1.411E-1	3.014E+0	5.690E+0
-1.476E-1	2.936E+0	5.674E+0
-1.427E-1	3.010E+0	5.719E+0
-1.378E-1	2.988E+0	5.693E+0
-1.427E-1	2.959E+0	5.635E+0
-1.427E-1	2.916E+0	5.742E+0
-1.411E-1	2.975E+0	5.628E+0
-1.378E-1	2.981E+0	5.709E+0
-1.395E-1	2.929E+0	5.648E+0
-1.443E-1	3.007E+0	5.664E+0
-1.411E-1	3.017E+0	5.758E+0
-1.378E-1	3.033E+0	5.583E+0
-1.411E-1	2.997E+0	5.732E+0
-1.459E-1	3.010E+0	5.700E+0
-1.411E-1	2.975E+0	5.768E+0
-1.378E-1	2.965E+0	5.664E+0
-1.427E-1	3.001E+0	5.680E+0
-1.443E-1	2.959E+0	5.713E+0
-1.411E-1	3.004E+0	5.628E+0
-1.378E-1	2.997E+0	5.706E+0
-1.395E-1	3.007E+0	5.658E+0
-1.443E-1	3.004E+0	5.706E+0
-1.411E-1	2.926E+0	5.596E+0
-1.378E-1	2.965E+0	5.645E+0
-1.411E-1	3.001E+0	5.687E+0
-1.459E-1	3.007E+0	5.622E+0
-1.427E-1	2.939E+0	5.732E+0
-1.395E-1	3.036E+0	5.693E+0
-1.427E-1	2.955E+0	5.693E+0
-1.443E-1	2.975E+0	5.586E+0
-1.395E-1	2.994E+0	5.619E+0
-1.411E-1	3.027E+0	5.735E+0
-1.427E-1	2.968E+0	5.622E+0
-1.443E-1	3.007E+0	5.703E+0
-1.411E-1	2.946E+0	5.693E+0
-1.362E-1	2.978E+0	5.664E+0
-1.427E-1	2.955E+0	5.703E+0
-1.459E-1	3.001E+0	5.658E+0
-1.411E-1	2.949E+0	5.687E+0
-1.362E-1	3.014E+0	5.677E+0
-1.427E-1	2.978E+0	5.696E+0
-1.443E-1	2.988E+0	5.739E+0
-1.411E-1	3.001E+0	5.677E+0
-1.411E-1	3.033E+0	5.758E+0
-1.427E-1	2.952E+0	5.680E+0
-1.476E-1	3.010E+0	5.612E+0
-1.395E-1	2.959E+0	5.638E+0
-1.395E-1	2.981E+0	5.693E+0
-1.411E-1	3.040E+0	5.732E+0
-1.443E-1	2.994E+0	5.680E+0
-1.427E-1	2.916E+0	5.768E+0
-1.411E-1	2.991E+0	5.638E+0
-1.411E-1	2.903E+0	5.664E+0
-1.427E-1	2.984E+0	5.667E+0
-1.427E-1	3.010E+0	5.645E+0
-1.427E-1	2.994E+0	5.758E+0
-1.411E-1	2.949E+0	5.576E+0
-1.443E-1	3.014E+0	5.722E+0
-1.443E-1	2.942E+0	5.765E+0
-1.427E-1	2.997E+0	5.638E+0
-1.427E-1	2.959E+0	5.654E+0
-1.443E-1	2.997E+0	5.658E+0
-1.427E-1	2.972E+0	5.670E+0
-1.395E-1	2.991E+0	5.589E+0
-1.427E-1	3.017E+0	5.593E+0
-1.443E-1	2.975E+0	5.619E+0
-1.411E-1	2.955E+0	5.612E+0
-1.378E-1	2.952E+0	5.735E+0
-1.427E-1	2.981E+0	5.748E+0
-1.443E-1	2.962E+0	5.661E+0
-1.427E-1	2.959E+0	5.661E+0
-1.395E-1	2.988E+0	5.781E+0
-1.395E-1	3.023E+0	5.628E+0
-1.427E-1	2.910E+0	5.722E+0
-1.378E-1	2.991E+0	5.619E+0
-1.395E-1	2.994E+0	5.645E+0
-1.395E-1	2.923E+0	5.716E+0
-1.459E-1	2.929E+0	5.690E+0
-1.427E-1	2.981E+0	5.722E+0
-1.378E-1	2.936E+0	5.593E+0
-1.411E-1	3.010E+0	5.687E+0
-1.459E-1	3.004E+0	5.739E+0
-1.411E-1	3.023E+0	5.713E+0
-1.411E-1	2.968E+0	5.755E+0
-1.395E-1	3.010E+0	5.703E+0
-1.427E-1	2.994E+0	5.645E+0
-1.411E-1	3.023E+0	5.687E+0
-1.395E-1	3.014E+0	5.690E+0
-1.395E-1	2.955E+0	5.654E+0
-1.427E-1	2.978E+0	5.651E+0
-1.427E-1	2.994E+0	5.619E+0
-1.395E-1	2.946E+0	5.635E+0
-1.411E-1	2.920E+0	5.700E+0
-1.459E-1	3.033E+0	5.632E+0
-1.395E-1	2.952E+0	5.661E+0
-1.395E-1	2.997E+0	5.696E+0
-1.427E-1	2.984E+0	5.713E+0
-1.427E-1	2.933E+0	5.615E+0
-1.427E-1	3.036E+0	5.664E+0
-1.395E-1	2.949E+0	5.745E+0
-1.427E-1	2.903E+0	5.781E+0
-1.459E-1	2.939E+0	5.729E+0
-1.411E-1	2.903E+0	5.606E+0
-1.395E-1	3.014E+0	5.696E+0
-1.427E-1	2.965E+0	5.680E+0
-1.459E-1	2.975E+0	5.706E+0
-1.395E-1	3.030E+0	5.674E+0
-1.395E-1	2.984E+0	5.748E+0
-1.411E-1	2.994E+0	5.726E+0
-1.427E-1	3.010E+0	5.823E+0
-1.443E-1	2.926E+0	5.683E+0
-1.427E-1	3.007E+0	5.797E+0
-1.411E-1	3.004E+0	5.622E+0
-1.443E-1	2.933E+0	5.654E+0
-1.427E-1	2.946E+0	5.755E+0
-1.378E-1	3.014E+0	5.732E+0
-1.427E-1	2.997E+0	5.606E+0
-1.459E-1	2.997E+0	5.690E+0
-1.411E-1	2.978E+0	5.696E+0
-1.378E-1	2.942E+0	5.674E+0
-1.427E-1	3.001E+0	5.635E+0
-1.443E-1	2.929E+0	5.758E+0
-1.427E-1	2.949E+0	5.667E+0
-1.395E-1	2.933E+0	5.654E+0
-1.427E-1	2.981E+0	5.512E+0
-1.459E-1	3.036E+0	5.658E+0
-1.378E-1	2.955E+0	5.680E+0
-1.378E-1	3.020E+0	5.615E+0
-1.411E-1	2.916E+0	5.729E+0
-1.459E-1	2.962E+0	5.700E+0
-1.427E-1	2.907E+0	5.661E+0
-1.378E-1	3.053E+0	5.693E+0
-1.443E-1	3.007E+0	5.534E+0
-1.427E-1	2.907E+0	5.651E+0
-1.411E-1	2.939E+0	5.677E+0
-1.395E-1	2.913E+0	5.739E+0
-1.395E-1	2.965E+0	5.696E+0
-1.443E-1	2.991E+0	5.693E+0
-1.427E-1	2.962E+0	5.625E+0
-1.395E-1	2.887E+0	5.661E+0
-1.411E-1	2.952E+0	5.635E+0
-1.459E-1	2.920E+0	5.654E+0
-1.411E-1	2.910E+0	5.732E+0
-1.378E-1	2.959E+0	5.615E+0
-1.411E-1	2.988E+0	5.758E+0
-1.443E-1	3.010E+0	5.732E+0
-1.395E-1	3.001E+0	5.687E+0
-1.411E-1	3.007E+0	5.677E+0
-1.411E-1	3.043E+0	5.719E+0
-1.443E-1	2.997E+0	5.664E+0
-1.411E-1	2.933E+0	5.641E+0
-1.427E-1	2.988E+0	5.661E+0
-1.411E-1	2.952E+0	5.748E+0
-1.459E-1	2.939E+0	5.674E+0
-1.411E-1	2.959E+0	5.619E+0
-1.362E-1	2.981E+0	5.583E+0
-1.411E-1	2.939E+0	5.726E+0
-1.427E-1	2.988E+0	5.625E+0
-1.411E-1	2.968E+0	5.632E+0
-1.395E-1	2.955E+0	5.687E+0
-1.411E-1	2.978E+0	5.664E+0
-1.459E-1	2.939E+0	5.726E+0
-1.427E-1	2.981E+0	5.709E+0
-1.362E-1	2.981E+0	5.547E+0
-1.411E-1	2.994E+0	5.716E+0
-1.443E-1	3.010E+0	5.674E+0
-1.395E-1	2.955E+0	5.670E+0
-1.362E-1	3.001E+0	5.576E+0
-1.427E-1	3.023E+0	5.696E+0
-1.427E-1	3.007E+0	5.726E+0
-1.427E-1	2.991E+0	5.599E+0
-1.395E-1	3.017E+0	5.628E+0
-1.395E-1	2.972E+0	5.680E+0
-1.476E-1	2.965E+0	5.742E+0
-1.411E-1	2.929E+0	5.599E+0
-1.395E-1	3.007E+0	5.651E+0
-1.411E-1	2.926E+0	5.693E+0
-1.443E-1	3.007E+0	5.658E+0
-1.443E-1	2.936E+0	5.615E+0
-1.395E-1	2.965E+0	5.628E+0
-1.427E-1	3.007E+0	5.722E+0
-1.427E-1	2.994E+0	5.719E+0
-1.411E-1	3.014E+0	5.670E+0
-1.395E-1	2.972E+0	5.645E+0
-1.443E-1	2.923E+0	5.589E+0
-1.459E-1	2.994E+0	5.635E+0
-1.427E-1	3.017E+0	5.628E+0
-1.395E-1	2.952E+0	5.622E+0
-1.427E-1	2.972E+0	5.664E+0
-1.443E-1	2.910E+0	5.625E+0
-1.411E-1	3.007E+0	5.573E+0
-1.395E-1	2.997E+0	5.586E+0
-1.411E-1	2.942E+0	5.638E+0
-1.443E-1	2.972E+0	5.674E+0
-1.427E-1	2.988E+0	5.735E+0
-1.395E-1	2.965E+0	5.745E+0
-1.411E-1	2.942E+0	5.667E+0
-1.443E-1	3.004E+0	5.648E+0
-1.427E-1	2.968E+0	5.735E+0
-1.395E-1	3.059E+0	5.752E+0
-1.427E-1	2.981E+0	5.638E+0
-1.476E-1	3.007E+0	5.619E+0
-1.443E-1	2.972E+0	5.651E+0
-1.411E-1	2.955E+0	5.784E+0
-1.411E-1	3.059E+0	5.706E+0
-1.427E-1	2.994E+0	5.693E+0
-1.411E-1	3.020E+0	5.690E+0
-1.378E-1	2.991E+0	5.696E+0
-1.427E-1	2.981E+0	5.544E+0
-1.411E-1	2.936E+0	5.667E+0
-1.411E-1	3.007E+0	5.593E+0
-1.395E-1	2.984E+0	5.580E+0
-1.427E-1	2.968E+0	5.674E+0
-1.443E-1	2.981E+0	5.726E+0
-1.411E-1	2.968E+0	5.677E+0
-1.395E-1	2.946E+0	5.619E+0
-1.427E-1	2.978E+0	5.719E+0
-1.411E-1	2.952E+0	5.609E+0
-1.411E-1	3.033E+0	5.700E+0
-1.378E-1	2.968E+0	5.739E+0
-1.411E-1	2.955E+0	5.638E+0
-1.443E-1	3.014E+0	5.628E+0
-1.411E-1	2.972E+0	5.664E+0
-1.427E-1	2.907E+0	5.638E+0
-1.411E-1	2.962E+0	5.661E+0
-1.427E-1	2.965E+0	5.628E+0
-1.427E-1	3.053E+0	5.664E+0
-1.395E-1	2.910E+0	5.674E+0
-1.411E-1	3.010E+0	5.638E+0
-1.411E-1	2.975E+0	5.690E+0
-1.443E-1	3.010E+0	5.615E+0
-1.411E-1	3.010E+0	5.658E+0
-1.427E-1	2.975E+0	5.635E+0
-1.443E-1	2.929E+0	5.612E+0
-1.411E-1	2.968E+0	5.648E+0
-1.427E-1	2.955E+0	5.586E+0
-1.427E-1	2.923E+0	5.632E+0
-1.427E-1	2.984E+0	5.606E+0
-1.427E-1	2.949E+0	5.609E+0
-1.395E-1	3.030E+0	5.658E+0
-1.395E-1	2.936E+0	5.745E+0
-1.459E-1	2.981E+0	5.641E+0
-1.411E-1	2.949E+0	5.661E+0
-1.378E-1	2.972E+0	5.612E+0
-1.427E-1	3.004E+0	5.680E+0
-1.443E-1	3.014E+0	5.680E+0
-1.427E-1	2.965E+0	5.615E+0
-1.395E-1	2.991E+0	5.638E+0
-1.427E-1	2.949E+0	5.658E+0
-1.443E-1	2.946E+0	5.632E+0
-1.411E-1	3.033E+0	5.703E+0
-1.411E-1	3.020E+0	5.635E+0
-1.411E-1	2.978E+0	5.700E+0
-1.459E-1	3.004E+0	5.651E+0
-1.411E-1	2.978E+0	5.677E+0
-1.395E-1	3.014E+0	5.709E+0
-1.411E-1	2.988E+0	5.622E+0
-1.443E-1	2.984E+0	5.648E+0
-1.411E-1	2.997E+0	5.635E+0
-1.378E-1	2.984E+0	5.683E+0
-1.395E-1	2.991E+0	5.635E+0
-1.427E-1	2.952E+0	5.632E+0
-1.427E-1	2.959E+0	5.729E+0
-1.378E-1	2.959E+0	5.670E+0
-1.395E-1	3.007E+0	5.661E+0
-1.443E-1	2.994E+0	5.687E+0
-1.443E-1	2.929E+0	5.745E+0
-1.378E-1	2.965E+0	5.635E+0
-1.362E-1	3.004E+0	5.719E+0
-1.459E-1	2.975E+0	5.651E+0
-1.411E-1	3.004E+0	5.628E+0
-1.427E-1	2.942E+0	5.674E+0
-1.411E-1	2.916E+0	5.719E+0
-1.427E-1	3.033E+0	5.622E+0
-1.427E-1	2.929E+0	5.619E+0
-1.378E-1	2.959E+0	5.706E+0
-1.411E-1	3.088E+0	5.690E+0
-1.459E-1	2.994E+0	5.687E+0
-1.427E-1	2.955E+0	5.625E+0
-1.395E-1	2.955E+0	5.739E+0
-1.395E-1	2.988E+0	5.625E+0
-1.459E-1	2.923E+0	5.609E+0
-1.427E-1	2.962E+0	5.628E+0
-1.411E-1	2.952E+0	5.635E+0
-1.395E-1	2.936E+0	5.690E+0
-1.443E-1	2.972E+0	5.615E+0
-1.411E-1	2.978E+0	5.534E+0
-1.378E-1	3.027E+0	5.628E+0
-1.395E-1	2.923E+0	5.619E+0
-1.443E-1	3.004E+0	5.693E+0
-1.411E-1	3.020E+0	5.774E+0
-1.427E-1	2.936E+0	5.645E+0
-1.395E-1	2.991E+0	5.670E+0
-1.443E-1	2.994E+0	5.670E+0
-1.395E-1	3.017E+0	5.677E+0
-1.395E-1	3.020E+0	5.677E+0
-1.427E-1	3.001E+0	5.716E+0
-1.411E-1	2.936E+0	5.628E+0
-1.443E-1	2.946E+0	5.596E+0
-1.378E-1	2.907E+0	5.722E+0
-1.395E-1	2.978E+0	5.713E+0
-1.427E-1	2.991E+0	5.654E+0
-1.443E-1	3.023E+0	5.645E+0
-1.395E-1	3.023E+0	5.645E+0
-1.411E-1	2.946E+0	5.599E+0
-1.443E-1	2.972E+0	5.641E+0
-1.411E-1	2.952E+0	5.550E+0
-1.395E-1	2.975E+0	5.651E+0
-1.411E-1	2.968E+0	5.667E+0
-1.427E-1	2.997E+0	5.583E+0
-1.411E-1	2.988E+0	5.651E+0
-1.395E-1	3.014E+0	5.732E+0
-1.411E-1	3.036E+0	5.632E+0
-1.443E-1	2.907E+0	5.703E+0
-1.411E-1	2.978E+0	5.690E+0
-1.395E-1	2.955E+0	5.635E+0
-1.395E-1	3.004E+0	5.693E+0
-1.443E-1	3.043E+0	5.609E+0
-1.427E-1	2.981E+0	5.690E+0
-1.395E-1	3.010E+0	5.797E+0
-1.411E-1	2.988E+0	5.664E+0
-1.443E-1	3.027E+0	5.765E+0
-1.411E-1	2.978E+0	5.641E+0
-1.395E-1	3.066E+0	5.596E+0
-1.411E-1	2.926E+0	5.658E+0
-1.443E-1	2.959E+0	5.716E+0
-1.411E-1	2.949E+0	5.716E+0
-1.378E-1	3.027E+0	5.732E+0
-1.411E-1	3.030E+0	5.726E+0
-1.459E-1	2.984E+0	5.573E+0
-1.427E-1	3.030E+0	5.768E+0
-1.395E-1	2.988E+0	5.550E+0
-1.395E-1	3.020E+0	5.602E+0
-1.443E-1	3.030E+0	5.645E+0
-1.411E-1	2.997E+0	5.716E+0
-1.395E-1	2.897E+0	5.628E+0
-1.427E-1	3.007E+0	5.709E+0
-1.411E-1	3.004E+0	5.664E+0
-1.378E-1	3.007E+0	5.735E+0
-1.378E-1	2.962E+0	5.742E+0
-1.411E-1	3.033E+0	5.583E+0
-1.443E-1	2.984E+0	5.615E+0
-1.427E-1	2.949E+0	5.664E+0
-1.395E-1	2.975E+0	5.670E+0
-1.395E-1	3.033E+0	5.670E+0
-1.427E-1	2.975E+0	5.593E+0
-1.443E-1	2.991E+0	5.716E+0
-1.411E-1	2.968E+0	5.541E+0
-1.395E-1	2.991E+0	5.700E+0
-1.427E-1	3.004E+0	5.534E+0
-1.443E-1	2.942E+0	5.625E+0
-1.395E-1	2.994E+0	5.722E+0
-1.411E-1	2.981E+0	5.525E+0
-1.443E-1	2.926E+0	5.670E+0
-1.411E-1	3.001E+0	5.645E+0
-1.378E-1	2.965E+0	5.625E+0
-1.427E-1	3.014E+0	5.521E+0
-1.443E-1	2.988E+0	5.638E+0
-1.395E-1	3.004E+0	5.651E+0
-1.378E-1	2.978E+0	5.791E+0
-1.427E-1	2.978E+0	5.638E+0
-1.443E-1	3.023E+0	5.635E+0
-1.459E-1	3.014E+0	5.589E+0
-1.395E-1	2.975E+0	5.677E+0
-1.395E-1	2.981E+0	5.735E+0
-1.443E-1	3.027E+0	5.622E+0
-1.411E-1	2.939E+0	5.729E+0
-1.346E-1	3.007E+0	5.700E+0
-1.427E-1	2.968E+0	5.722E+0
-1.427E-1	2.920E+0	5.609E+0
-1.459E-1	2.968E+0	5.687E+0
-1.378E-1	3.004E+0	5.648E+0
-1.427E-1	2.994E+0	5.735E+0
-1.443E-1	2.984E+0	5.716E+0
-1.443E-1	3.056E+0	5.593E+0
-1.395E-1	2.984E+0	5.696E+0
-1.395E-1	2.942E+0	5.722E+0
-1.443E-1	2.988E+0	5.622E+0
-1.443E-1	3.017E+0	5.596E+0
-1.362E-1	2.981E+0	5.589E+0
-1.427E-1	2.988E+0	5.680E+0
-1.427E-1	2.981E+0	5.690E+0
-1.411E-1	2.984E+0	5.609E+0
-1.395E-1	3.027E+0	5.690E+0
-1.411E-1	2.981E+0	5.706E+0
-1.443E-1	3.033E+0	5.658E+0
-1.395E-1	3.033E+0	5.706E+0
-1.395E-1	2.981E+0	5.632E+0
-1.427E-1	3.020E+0	5.635E+0
-1.427E-1	2.929E+0	5.752E+0
-1.411E-1	2.907E+0	5.632E+0
-1.395E-1	2.916E+0	5.583E+0
-1.411E-1	3.007E+0	5.739E+0
-1.395E-1	3.014E+0	5.606E+0
-1.427E-1	2.984E+0	5.739E+0
-1.395E-1	2.965E+0	5.641E+0
-1.395E-1	2.991E+0	5.635E+0
-1.459E-1	2.959E+0	5.677E+0
-1.395E-1	2.955E+0	5.674E+0
-1.362E-1	2.965E+0	5.648E+0
-1.443E-1	2.942E+0	5.703E+0
-1.459E-1	2.997E+0	5.638E+0
-1.411E-1	2.955E+0	5.622E+0
-1.411E-1	3.053E+0	5.573E+0
-1.411E-1	2.997E+0	5.758E+0
-1.427E-1	2.972E+0	5.670E+0
-1.395E-1	3.004E+0	5.670E+0
-1.427E-1	2.913E+0	5.632E+0
-1.427E-1	3.017E+0	5.735E+0
-1.443E-1	3.040E+0	5.615E+0
-1.427E-1	2.981E+0	5.696E+0
-1.395E-1	2.968E+0	5.693E+0
-1.427E-1	3.023E+0	5.700E+0
-1.459E-1	2.949E+0	5.593E+0
-1.427E-1	2.959E+0	5.654E+0
-1.395E-1	2.988E+0	5.625E+0
-1.411E-1	3.010E+0	5.651E+0
-1.427E-1	2.890E+0	5.683E+0
-1.443E-1	2.978E+0	5.670E+0
-1.411E-1	3.004E+0	5.651E+0
-1.395E-1	2.962E+0	5.700E+0
-1.459E-1	2.913E+0	5.687E+0
-1.427E-1	2.942E+0	5.680E+0
-1.378E-1	2.997E+0	5.693E+0
-1.411E-1	2.959E+0	5.664E+0
-1.427E-1	2.952E+0	5.609E+0
-1.427E-1	2.965E+0	5.645E+0
-1.395E-1	2.949E+0	5.602E+0
-1.411E-1	2.968E+0	5.755E+0
-1.443E-1	2.997E+0	5.606E+0
-1.395E-1	2.991E+0	5.599E+0
-1.378E-1	3.059E+0	5.632E+0
-1.411E-1	2.991E+0	5.599E+0
-1.427E-1	2.988E+0	5.674E+0
-1.443E-1	3.040E+0	5.606E+0
-1.395E-1	3.017E+0	5.696E+0
-1.395E-1	2.972E+0	5.622E+0
-1.459E-1	2.988E+0	5.667E+0
-1.427E-1	2.984E+0	5.606E+0
-1.411E-1	2.988E+0	5.667E+0
-1.443E-1	2.910E+0	5.732E+0
-1.443E-1	2.968E+0	5.557E+0
-1.411E-1	2.936E+0	5.628E+0
-1.378E-1	2.946E+0	5.589E+0
-1.395E-1	2.975E+0	5.674E+0
-1.443E-1	2.994E+0	5.635E+0
-1.443E-1	2.952E+0	5.700E+0
-1.411E-1	2.962E+0	5.787E+0
-1.427E-1	2.907E+0	5.593E+0
-1.459E-1	3.010E+0	5.677E+0
-1.427E-1	3.001E+0	5.680E+0
-1.395E-1	2.984E+0	5.625E+0
-1.378E-1	2.952E+0	5.680E+0
-1.443E-1	2.946E+0	5.729E+0
-1.459E-1	2.949E+0	5.635E+0
-1.411E-1	3.001E+0	5.641E+0
-1.427E-1	3.017E+0	5.632E+0
-1.443E-1	2.936E+0	5.648E+0
-1.459E-1	3.040E+0	5.580E+0
-1.395E-1	2.933E+0	5.625E+0
-1.395E-1	2.991E+0	5.573E+0
-1.459E-1	2.991E+0	5.632E+0
-1.427E-1	2.978E+0	5.687E+0
-1.411E-1	2.984E+0	5.622E+0
-1.427E-1	2.978E+0	5.748E+0
-1.443E-1	2.994E+0	5.752E+0
-1.411E-1	2.972E+0	5.654E+0
-1.378E-1	2.949E+0	5.654E+0
-1.427E-1	2.907E+0	5.683E+0
-1.427E-1	3.020E+0	5.703E+0
-1.427E-1	2.981E+0	5.722E+0
-1.395E-1	3.007E+0	5.722E+0
-1.411E-1	2.962E+0	5.690E+0
-1.443E-1	2.997E+0	5.622E+0
-1.427E-1	3.020E+0	5.654E+0
-1.378E-1	3.040E+0	5.726E+0
-1.411E-1	3.030E+0	5.742E+0
-1.411E-1	2.959E+0	5.680E+0
-1.427E-1	3.023E+0	5.615E+0
-1.395E-1	2.968E+0	5.596E+0
-1.395E-1	2.968E+0	5.690E+0
-1.476E-1	2.884E+0	5.683E+0
-1.459E-1	2.994E+0	5.638E+0
-1.395E-1	3.014E+0	5.693E+0
-1.395E-1	3.001E+0	5.635E+0
-1.443E-1	2.962E+0	5.774E+0
-1.443E-1	3.017E+0	5.680E+0
-1.411E-1	2.936E+0	5.696E+0
-1.411E-1	3.007E+0	5.667E+0
-1.443E-1	3.023E+0	5.635E+0
-1.427E-1	3.020E+0	5.771E+0
-1.378E-1	3.049E+0	5.693E+0
-1.411E-1	2.952E+0	5.670E+0
-1.411E-1	2.984E+0	5.683E+0
-1.427E-1	2.994E+0	5.638E+0
-1.362E-1	2.968E+0	5.606E+0
-1.395E-1	2.978E+0	5.641E+0
-1.443E-1	3.017E+0	5.554E+0
-1.427E-1	3.017E+0	5.645E+0
-1.378E-1	2.955E+0	5.722E+0
-1.395E-1	2.959E+0	5.716E+0
-1.427E-1	3.007E+0	5.638E+0
-1.427E-1	2.968E+0	5.677E+0
-1.411E-1	3.017E+0	5.648E+0
-1.427E-1	3.004E+0	5.683E+0
-1.411E-1	2.991E+0	5.648E+0
-1.427E-1	2.978E+0	5.696E+0
-1.427E-1	3.030E+0	5.687E+0
-1.411E-1	2.907E+0	5.648E+0
-1.411E-1	3.007E+0	5.641E+0
-1.427E-1	3.036E+0	5.625E+0
-1.378E-1	2.994E+0	5.693E+0
-1.395E-1	2.991E+0	5.722E+0
-1.427E-1	3.049E+0	5.580E+0
-1.443E-1	2.955E+0	5.670E+0
-1.378E-1	2.988E+0	5.706E+0
-1.411E-1	2.955E+0	5.635E+0
-1.427E-1	2.962E+0	5.680E+0
-1.427E-1	3.043E+0	5.658E+0
-1.395E-1	2.936E+0	5.619E+0
-1.395E-1	2.968E+0	5.690E+0
-1.427E-1	2.926E+0	5.667E+0
-1.427E-1	3.014E+0	5.648E+0
-1.411E-1	2.994E+0	5.680E+0
-1.395E-1	2.959E+0	5.816E+0
-1.443E-1	3.001E+0	5.628E+0
-1.427E-1	2.991E+0	5.670E+0
-1.395E-1	3.010E+0	5.729E+0
-1.395E-1	2.981E+0	5.560E+0
-1.427E-1	2.981E+0	5.606E+0
-1.411E-1	2.959E+0	5.615E+0
-1.395E-1	2.962E+0	5.641E+0
-1.411E-1	2.952E+0	5.664E+0
-1.443E-1	3.017E+0	5.674E+0
-1.443E-1	3.017E+0	5.576E+0
-1.411E-1	3.014E+0	5.693E+0
-1.411E-1	3.020E+0	5.628E+0
-1.459E-1	2.939E+0	5.586E+0
-1.443E-1	2.936E+0	5.732E+0
-1.362E-1	2.952E+0	5.648E+0
-1.395E-1	2.946E+0	5.586E+0
-1.443E-1	3.046E+0	5.683E+0
-1.427E-1	2.959E+0	5.567E+0
-1.395E-1	3.007E+0	5.638E+0
-1.395E-1	2.965E+0	5.667E+0
-1.459E-1	2.968E+0	5.651E+0
-1.427E-1	2.913E+0	5.706E+0
-1.395E-1	3.017E+0	5.667E+0
-1.395E-1	3.027E+0	5.638E+0
-1.459E-1	2.994E+0	5.713E+0
-1.443E-1	2.933E+0	5.732E+0
-1.378E-1	2.965E+0	5.703E+0
-1.378E-1	2.981E+0	5.648E+0
-1.411E-1	2.965E+0	5.748E+0
-1.411E-1	2.981E+0	5.745E+0
-1.411E-1	2.920E+0	5.755E+0
-1.411E-1	2.952E+0	5.680E+0
-1.427E-1	2.981E+0	5.729E+0
-1.459E-1	2.942E+0	5.658E+0
-1.427E-1	3.010E+0	5.713E+0
-1.378E-1	3.017E+0	5.606E+0
-1.411E-1	2.933E+0	5.638E+0
-1.427E-1	2.959E+0	5.745E+0
-1.378E-1	2.972E+0	5.612E+0
-1.411E-1	2.975E+0	5.550E+0
-1.443E-1	2.994E+0	5.774E+0
-1.427E-1	3.040E+0	5.593E+0
-1.395E-1	3.036E+0	5.612E+0
-1.411E-1	3.004E+0	5.567E+0
-1.411E-1	2.913E+0	5.706E+0
-1.427E-1	3.033E+0	5.612E+0
-1.395E-1	2.929E+0	5.602E+0
-1.395E-1	3.059E+0	5.674E+0
-1.427E-1	2.972E+0	5.654E+0
-1.443E-1	2.984E+0	5.696E+0
-1.378E-1	2.981E+0	5.635E+0
-1.427E-1	3.017E+0	5.602E+0
-1.459E-1	2.965E+0	5.619E+0
-1.443E-1	2.968E+0	5.622E+0
-1.378E-1	2.997E+0	5.745E+0
-1.411E-1	2.913E+0	5.690E+0
-1.443E-1	3.007E+0	5.563E+0
-1.427E-1	3.010E+0	5.696E+0
-1.395E-1	3.001E+0	5.674E+0
-1.395E-1	2.936E+0	5.654E+0
-1.459E-1	3.036E+0	5.726E+0
-1.443E-1	2.933E+0	5.716E+0
-1.362E-1	2.984E+0	5.680E+0
-1.395E-1	2.978E+0	5.693E+0
-1.459E-1	2.978E+0	5.651E+0
-1.427E-1	2.949E+0	5.635E+0
-1.411E-1	2.975E+0	5.658E+0
-1.378E-1	3.004E+0	5.667E+0
-1.443E-1	2.984E+0	5.625E+0
-1.427E-1	2.988E+0	5.609E+0
-1.395E-1	2.949E+0	5.622E+0
-1.395E-1	2.981E+0	5.586E+0
-1.443E-1	3.014E+0	5.748E+0
-1.411E-1	3.056E+0	5.619E+0
-1.395E-1	2.965E+0	5.774E+0
-1.411E-1	2.955E+0	5.638E+0
-1.443E-1	3.014E+0	5.625E+0
-1.427E-1	2.972E+0	5.719E+0
-1.395E-1	2.997E+0	5.690E+0
-1.411E-1	3.001E+0	5.703E+0
-1.443E-1	2.946E+0	5.687E+0
-1.443E-1	3.043E+0	5.622E+0
-1.378E-1	3.004E+0	5.732E+0
-1.411E-1	2.916E+0	5.661E+0
-1.443E-1	2.916E+0	5.726E+0
-1.411E-1	2.972E+0	5.719E+0
-1.378E-1	2.952E+0	5.709E+0
-1.427E-1	2.991E+0	5.709E+0
-1.443E-1	3.004E+0	5.735E+0
-1.427E-1	2.955E+0	5.752E+0
-1.395E-1	2.942E+0	5.687E+0
-1.395E-1	2.959E+0	5.606E+0
-1.427E-1	3.001E+0	5.719E+0
-1.427E-1	2.984E+0	5.661E+0
-1.411E-1	3.036E+0	5.670E+0
-1.378E-1	3.017E+0	5.703E+0
-1.427E-1	2.978E+0	5.761E+0
-1.411E-1	3.007E+0	5.654E+0
-1.378E-1	2.965E+0	5.690E+0
-1.395E-1	2.929E+0	5.658E+0
-1.411E-1	2.978E+0	5.742E+0
-1.427E-1	2.939E+0	5.713E+0
-1.411E-1	2.965E+0	5.645E+0
-1.411E-1	3.040E+0	5.719E+0
-1.427E-1	2.997E+0	5.709E+0
-1.427E-1	2.978E+0	5.654E+0
-1.395E-1	2.972E+0	5.635E+0
-1.411E-1	2.994E+0	5.709E+0
-1.411E-1	3.046E+0	5.606E+0
-1.427E-1	3.007E+0	5.632E+0
-1.378E-1	2.913E+0	5.632E+0
-1.395E-1	3.033E+0	5.706E+0
-1.427E-1	2.972E+0	5.722E+0
-1.411E-1	2.981E+0	5.696E+0
-1.411E-1	3.040E+0	5.683E+0
-1.378E-1	3.007E+0	5.670E+0
-1.443E-1	3.001E+0	5.599E+0
-1.427E-1	3.069E+0	5.625E+0
-1.395E-1	2.968E+0	5.641E+0
-1.378E-1	3.017E+0	5.635E+0
-1.427E-1	2.991E+0	5.641E+0
-1.427E-1	2.981E+0	5.602E+0
-1.395E-1	3.014E+0	5.745E+0
-1.411E-1	2.984E+0	5.680E+0
-1.443E-1	2.975E+0	5.606E+0
-1.443E-1	2.994E+0	5.677E+0
-1.378E-1	3.040E+0	5.658E+0
-1.427E-1	3.023E+0	5.654E+0
-1.411E-1	2.949E+0	5.625E+0
-1.427E-1	2.959E+0	5.557E+0
-1.395E-1	2.939E+0	5.645E+0
-1.411E-1	3.014E+0	5.680E+0
-1.443E-1	2.978E+0	5.713E+0
-1.427E-1	3.043E+0	5.768E+0
-1.378E-1	3.014E+0	5.609E+0
-1.395E-1	3.040E+0	5.700E+0
-1.459E-1	2.972E+0	5.593E+0
-1.459E-1	2.968E+0	5.651E+0
-1.378E-1	2.991E+0	5.609E+0
-1.395E-1	3.020E+0	5.589E+0
-1.443E-1	3.023E+0	5.641E+0
-1.427E-1	3.027E+0	5.687E+0
-1.378E-1	2.968E+0	5.781E+0
-1.427E-1	3.001E+0	5.690E+0
-1.443E-1	3.010E+0	5.583E+0
-1.427E-1	2.952E+0	5.670E+0
-1.411E-1	3.053E+0	5.732E+0
-1.427E-1	2.972E+0	5.638E+0
-1.443E-1	2.972E+0	5.622E+0
-1.443E-1	2.984E+0	5.700E+0
-1.427E-1	3.027E+0	5.625E+0
-1.411E-1	2.968E+0	5.703E+0
-1.459E-1	2.968E+0	5.683E+0
-1.395E-1	2.939E+0	5.713E+0
-1.395E-1	2.965E+0	5.619E+0
-1.443E-1	2.920E+0	5.641E+0
-1.427E-1	2.991E+0	5.635E+0
-1.411E-1	2.972E+0	5.696E+0
-1.411E-1	2.968E+0	5.573E+0
-1.427E-1	2.978E+0	5.683E+0
-1.427E-1	3.017E+0	5.661E+0
-1.443E-1	2.981E+0	5.748E+0
-1.395E-1	3.023E+0	5.632E+0
-1.427E-1	3.056E+0	5.716E+0
-1.411E-1	2.955E+0	5.638E+0
-1.395E-1	3.027E+0	5.648E+0
-1.395E-1	2.949E+0	5.687E+0
-1.443E-1	2.926E+0	5.677E+0
-1.459E-1	2.933E+0	5.664E+0
-1.427E-1	2.962E+0	5.628E+0
-1.395E-1	3.036E+0	5.661E+0
-1.411E-1	2.972E+0	5.700E+0
-1.411E-1	3.049E+0	5.703E+0
-1.443E-1	2.981E+0	5.726E+0
-1.378E-1	2.933E+0	5.625E+0
-1.411E-1	2.926E+0	5.732E+0
-1.443E-1	3.007E+0	5.748E+0
-1.411E-1	3.001E+0	5.674E+0
-1.411E-1	2.955E+0	5.722E+0
-1.378E-1	2.968E+0	5.654E+0
-1.427E-1	2.900E+0	5.654E+0
-1.427E-1	3.007E+0	5.586E+0
-1.378E-1	2.910E+0	5.674E+0
-1.395E-1	2.988E+0	5.625E+0
-1.427E-1	3.007E+0	5.687E+0
-1.459E-1	2.942E+0	5.645E+0
-1.395E-1	2.997E+0	5.700E+0
-1.395E-1	2.968E+0	5.635E+0
-1.427E-1	2.959E+0	5.625E+0
-1.427E-1	2.887E+0	5.787E+0
-1.378E-1	3.014E+0	5.599E+0
-1.411E-1	3.043E+0	5.651E+0
-1.443E-1	2.874E+0	5.622E+0
-1.443E-1	2.994E+0	5.677E+0
-1.395E-1	3.001E+0	5.628E+0
-1.427E-1	2.994E+0	5.755E+0
-1.443E-1	2.988E+0	5.651E+0
-1.411E-1	3.027E+0	5.550E+0
-1.411E-1	2.997E+0	5.573E+0
-1.411E-1	3.007E+0	5.625E+0
-1.443E-1	2.991E+0	5.670E+0
-1.411E-1	2.942E+0	5.667E+0
-1.395E-1	2.972E+0	5.670E+0
-1.411E-1	2.949E+0	5.651E+0
-1.443E-1	2.988E+0	5.645E+0
-1.443E-1	3.001E+0	5.632E+0
-1.411E-1	3.033E+0	5.706E+0
-1.411E-1	3.027E+0	5.547E+0
-1.443E-1	2.952E+0	5.628E+0
-1.411E-1	2.988E+0	5.599E+0
-1.395E-1	2.997E+0	5.742E+0
-1.395E-1	2.903E+0	5.502E+0
-1.427E-1	3.004E+0	5.696E+0
-1.443E-1	2.981E+0	5.622E+0
-1.378E-1	2.936E+0	5.706E+0
-1.378E-1	2.978E+0	5.645E+0
-1.459E-1	2.939E+0	5.654E+0
-1.427E-1	2.910E+0	5.658E+0
-1.411E-1	2.952E+0	5.664E+0
-1.378E-1	3.030E+0	5.651E+0
-1.411E-1	2.949E+0	5.670E+0
-1.427E-1	3.001E+0	5.739E+0
-1.427E-1	3.033E+0	5.628E+0
-1.411E-1	2.955E+0	5.638E+0
-1.459E-1	2.991E+0	5.628E+0
-1.427E-1	2.939E+0	5.557E+0
-1.411E-1	2.981E+0	5.609E+0
-1.395E-1	2.926E+0	5.677E+0
-1.427E-1	3.007E+0	5.667E+0
-1.427E-1	2.959E+0	5.612E+0
-1.411E-1	2.965E+0	5.765E+0
-1.411E-1	2.942E+0	5.615E+0
-1.443E-1	2.994E+0	5.628E+0
-1.427E-1	2.984E+0	5.677E+0
-1.362E-1	2.978E+0	5.625E+0
-1.395E-1	2.949E+0	5.550E+0
-1.476E-1	2.994E+0	5.648E+0
-1.459E-1	2.949E+0	5.632E+0
-1.395E-1	3.001E+0	5.615E+0
-1.395E-1	2.994E+0	5.719E+0
-1.427E-1	2.997E+0	5.570E+0
-1.427E-1	3.007E+0	5.612E+0
-1.395E-1	3.101E+0	5.758E+0
-1.395E-1	2.939E+0	5.800E+0
-1.443E-1	3.004E+0	5.677E+0
-1.411E-1	2.991E+0	5.722E+0
-1.427E-1	3.033E+0	5.680E+0
-1.427E-1	2.965E+0	5.703E+0
-1.443E-1	2.975E+0	5.690E+0
-1.427E-1	2.962E+0	5.693E+0
-1.395E-1	2.955E+0	5.758E+0
-1.378E-1	2.959E+0	5.651E+0
-1.427E-1	3.017E+0	5.596E+0
-1.411E-1	2.978E+0	5.632E+0
-1.378E-1	2.975E+0	5.580E+0
-1.411E-1	2.939E+0	5.641E+0
-1.443E-1	2.955E+0	5.816E+0
-1.411E-1	3.014E+0	5.632E+0
-1.378E-1	2.855E+0	5.658E+0
-1.378E-1	3.001E+0	5.570E+0
-1.443E-1	2.984E+0	5.683E+0
-1.427E-1	2.984E+0	5.735E+0
-1.411E-1	3.056E+0	5.709E+0
-1.427E-1	2.972E+0	5.619E+0
-1.459E-1	3.001E+0	5.580E+0
-1.395E-1	2.965E+0	5.677E+0
-1.378E-1	2.933E+0	5.729E+0
-1.395E-1	2.968E+0	5.683E+0
-1.459E-1	2.968E+0	5.745E+0
-1.395E-1	3.014E+0	5.580E+0
-1.378E-1	2.975E+0	5.628E+0
-1.395E-1	2.994E+0	5.677E+0
-1.411E-1	3.082E+0	5.664E+0
-1.427E-1	2.959E+0	5.687E+0
-1.378E-1	3.007E+0	5.683E+0
-1.395E-1	2.984E+0	5.651E+0
-1.427E-1	3.036E+0	5.635E+0
-1.443E-1	2.955E+0	5.696E+0
-1.395E-1	2.997E+0	5.576E+0
-1.378E-1	2.936E+0	5.687E+0
-1.427E-1	2.968E+0	5.680E+0
-1.459E-1	2.907E+0	5.625E+0
-1.411E-1	2.952E+0	5.706E+0
-1.411E-1	3.014E+0	5.716E+0
-1.427E-1	2.949E+0	5.625E+0
-1.427E-1	2.952E+0	5.670E+0
-1.395E-1	2.952E+0	5.622E+0
-1.395E-1	3.030E+0	5.619E+0
-1.443E-1	2.975E+0	5.687E+0
-1.459E-1	2.988E+0	5.703E+0
-1.378E-1	2.981E+0	5.619E+0
-1.395E-1	2.968E+0	5.557E+0
-1.427E-1	2.946E+0	5.645E+0
-1.411E-1	3.023E+0	5.547E+0
-1.395E-1	3.059E+0	5.696E+0
-1.378E-1	3.017E+0	5.716E+0
-1.443E-1	3.030E+0	5.687E+0
-1.443E-1	3.007E+0	5.709E+0
-1.378E-1	2.991E+0	5.667E+0
-1.411E-1	3.007E+0	5.674E+0
-1.443E-1	3.040E+0	5.654E+0
-1.427E-1	2.972E+0	5.696E+0
-1.395E-1	2.955E+0	5.628E+0
-1.395E-1	3.004E+0	5.670E+0
-1.443E-1	2.978E+0	5.726E+0
-1.443E-1	3.020E+0	5.716E+0
-1.395E-1	3.066E+0	5.693E+0
-1.411E-1	2.978E+0	5.580E+0
-1.427E-1	2.946E+0	5.541E+0
-1.459E-1	2.994E+0	5.677E+0
-1.378E-1	2.978E+0	5.596E+0
-1.378E-1	3.046E+0	5.761E+0
-1.427E-1	2.939E+0	5.628E+0
-1.443E-1	2.991E+0	5.609E+0
-1.378E-1	2.984E+0	5.593E+0
-1.378E-1	3.056E+0	5.615E+0
-1.459E-1	2.916E+0	5.658E+0
-1.459E-1	3.017E+0	5.791E+0
-1.378E-1	2.907E+0	5.560E+0
-1.395E-1	3.023E+0	5.638E+0
-1.443E-1	3.014E+0	5.716E+0
-1.427E-1	2.984E+0	5.632E+0
-1.395E-1	3.017E+0	5.654E+0
-1.395E-1	3.001E+0	5.683E+0
-1.476E-1	2.962E+0	5.651E+0
-1.443E-1	2.959E+0	5.706E+0
-1.378E-1	3.030E+0	5.664E+0
-1.395E-1	2.962E+0	5.602E+0
-1.427E-1	2.936E+0	5.735E+0
-1.427E-1	2.916E+0	5.622E+0
-1.411E-1	3.059E+0	5.664E+0
-1.411E-1	3.001E+0	5.635E+0
-1.443E-1	3.014E+0	5.667E+0
-1.411E-1	2.991E+0	5.820E+0
-1.411E-1	2.978E+0	5.596E+0
-1.395E-1	2.978E+0	5.567E+0
-1.427E-1	3.046E+0	5.716E+0
-1.443E-1	2.984E+0	5.667E+0
-1.395E-1	3.036E+0	5.609E+0
-1.411E-1	3.017E+0	5.586E+0
-1.427E-1	3.004E+0	5.612E+0
-1.427E-1	2.997E+0	5.726E+0
-1.378E-1	3.010E+0	5.696E+0
-1.411E-1	2.984E+0	5.628E+0
-1.427E-1	3.030E+0	5.664E+0
-1.427E-1	2.968E+0	5.606E+0
-1.427E-1	2.939E+0	5.628E+0
-1.411E-1	2.991E+0	5.651E+0
-1.427E-1	2.942E+0	5.748E+0
-1.443E-1	2.981E+0	5.680E+0
-1.427E-1	2.975E+0	5.541E+0
-1.411E-1	2.997E+0	5.709E+0
-1.443E-1	2.997E+0	5.722E+0
-1.411E-1	2.975E+0	5.755E+0
-1.411E-1	2.997E+0	5.709E+0
-1.427E-1	2.965E+0	5.648E+0
-1.427E-1	2.962E+0	5.638E+0
-1.411E-1	3.023E+0	5.648E+0
-1.395E-1	3.004E+0	5.635E+0
-1.411E-1	2.949E+0	5.713E+0
-1.427E-1	3.001E+0	5.670E+0
-1.443E-1	2.984E+0	5.635E+0
-1.395E-1	2.946E+0	5.674E+0
-1.411E-1	2.994E+0	5.658E+0
-1.427E-1	2.952E+0	5.680E+0
-1.443E-1	2.968E+0	5.709E+0
-1.411E-1	3.020E+0	5.680E+0
-1.378E-1	2.936E+0	5.745E+0
-1.427E-1	2.991E+0	5.807E+0
-1.411E-1	2.929E+0	5.628E+0
-1.411E-1	2.936E+0	5.615E+0
-1.395E-1	2.962E+0	5.632E+0
-1.459E-1	3.020E+0	5.716E+0
-1.427E-1	3.036E+0	5.674E+0
-1.395E-1	2.981E+0	5.690E+0
-1.395E-1	2.988E+0	5.680E+0
-1.427E-1	2.981E+0	5.635E+0
-1.427E-1	3.020E+0	5.599E+0
-1.395E-1	2.936E+0	5.683E+0
-1.411E-1	3.014E+0	5.658E+0
-1.443E-1	3.040E+0	5.677E+0
-1.427E-1	2.978E+0	5.706E+0
-1.395E-1	2.991E+0	5.661E+0
-1.395E-1	2.936E+0	5.690E+0
-1.443E-1	2.913E+0	5.690E+0
-1.427E-1	3.007E+0	5.625E+0
-1.362E-1	2.978E+0	5.602E+0
-1.395E-1	2.929E+0	5.680E+0
-1.427E-1	2.984E+0	5.713E+0
-1.459E-1	2.900E+0	5.709E+0
-1.411E-1	2.949E+0	5.742E+0
-1.427E-1	2.975E+0	5.638E+0
-1.427E-1	2.984E+0	5.745E+0
-1.427E-1	3.033E+0	5.635E+0
-1.395E-1	2.962E+0	5.667E+0
-1.411E-1	3.007E+0	5.615E+0
-1.443E-1	3.020E+0	5.628E+0
-1.427E-1	2.962E+0	5.609E+0
-1.362E-1	2.962E+0	5.628E+0
-1.395E-1	2.929E+0	5.638E+0
-1.427E-1	3.062E+0	5.638E+0
-1.427E-1	3.014E+0	5.641E+0
-1.378E-1	3.027E+0	5.645E+0
-1.395E-1	2.972E+0	5.632E+0
-1.411E-1	3.069E+0	5.521E+0
-1.443E-1	3.017E+0	5.713E+0
-1.411E-1	3.033E+0	5.722E+0
-1.395E-1	2.962E+0	5.570E+0
-1.459E-1	2.962E+0	5.638E+0
-1.459E-1	3.004E+0	5.670E+0
-1.395E-1	3.023E+0	5.651E+0
-1.427E-1	2.975E+0	5.596E+0
-1.427E-1	2.959E+0	5.765E+0
-1.427E-1	3.004E+0	5.641E+0
-1.362E-1	2.933E+0	5.670E+0
-1.378E-1	2.916E+0	5.641E+0
-1.476E-1	2.959E+0	5.635E+0
-1.427E-1	2.942E+0	5.677E+0
-1.411E-1	3.014E+0	5.677E+0
-1.411E-1	2.920E+0	5.654E+0
-1.443E-1	3.001E+0	5.719E+0
-1.443E-1	3.017E+0	5.599E+0
-1.395E-1	2.981E+0	5.670E+0
-1.378E-1	3.020E+0	5.632E+0
-1.443E-1	3.004E+0	5.596E+0
-1.443E-1	2.997E+0	5.658E+0
-1.411E-1	2.965E+0	5.641E+0
-1.378E-1	3.014E+0	5.645E+0
-1.427E-1	2.877E+0	5.713E+0
-1.427E-1	3.023E+0	5.758E+0
-1.378E-1	2.962E+0	5.658E+0
-1.395E-1	2.984E+0	5.635E+0
-1.427E-1	3.004E+0	5.628E+0
-1.411E-1	2.972E+0	5.735E+0
-1.427E-1	3.033E+0	5.729E+0
-1.395E-1	2.939E+0	5.638E+0
-1.427E-1	2.997E+0	5.690E+0
-1.459E-1	2.952E+0	5.648E+0
-1.411E-1	3.007E+0	5.596E+0
-1.411E-1	2.994E+0	5.638E+0
-1.411E-1	3.053E+0	5.619E+0
-1.443E-1	3.004E+0	5.619E+0
-1.411E-1	2.988E+0	5.654E+0
-1.395E-1	3.014E+0	5.638E+0
-1.427E-1	2.975E+0	5.645E+0
-1.427E-1	2.988E+0	5.593E+0
-1.395E-1	2.972E+0	5.677E+0
-1.395E-1	3.004E+0	5.690E+0
-1.427E-1	2.933E+0	5.670E+0
-1.427E-1	3.027E+0	5.696E+0
-1.378E-1	3.004E+0	5.693E+0
-1.411E-1	2.952E+0	5.732E+0
-1.443E-1	2.968E+0	5.690E+0
-1.443E-1	2.926E+0	5.661E+0
-1.411E-1	2.994E+0	5.680E+0
-1.411E-1	2.955E+0	5.670E+0
-1.427E-1	2.959E+0	5.658E+0
-1.411E-1	3.023E+0	5.635E+0
-1.378E-1	3.007E+0	5.628E+0
-1.411E-1	2.988E+0	5.661E+0
-1.411E-1	2.991E+0	5.641E+0
-1.443E-1	2.965E+0	5.670E+0
-1.378E-1	2.946E+0	5.596E+0
-1.378E-1	2.952E+0	5.661E+0
-1.443E-1	3.069E+0	5.677E+0
-1.411E-1	2.894E+0	5.687E+0
-1.362E-1	3.046E+0	5.674E+0
-1.395E-1	3.001E+0	5.696E+0
-1.427E-1	3.017E+0	5.635E+0
-1.443E-1	2.975E+0	5.619E+0
-1.395E-1	2.991E+0	5.622E+0
-1.395E-1	2.936E+0	5.632E+0
-1.443E-1	2.952E+0	5.648E+0
-1.459E-1	3.027E+0	5.677E+0
-1.378E-1	2.936E+0	5.573E+0
-1.395E-1	3.007E+0	5.674E+0
-1.427E-1	2.929E+0	5.687E+0
-1.443E-1	2.894E+0	5.576E+0
-1.395E-1	2.959E+0	5.687E+0
-1.411E-1	3.062E+0	5.638E+0
-1.459E-1	3.027E+0	5.693E+0
-1.459E-1	3.004E+0	5.602E+0
-1.427E-1	2.955E+0	5.547E+0
-1.395E-1	2.913E+0	5.654E+0
-1.411E-1	2.962E+0	5.680E+0
-1.427E-1	3.004E+0	5.706E+0
-1.411E-1	2.965E+0	5.619E+0
-1.411E-1	2.994E+0	5.641E+0
-1.411E-1	2.981E+0	5.658E+0
-1.443E-1	3.030E+0	5.677E+0
-1.411E-1	2.952E+0	5.619E+0
-1.378E-1	2.923E+0	5.700E+0
-1.411E-1	2.997E+0	5.670E+0
-1.427E-1	2.933E+0	5.593E+0
-1.378E-1	2.975E+0	5.674E+0
-1.395E-1	3.046E+0	5.674E+0
-1.427E-1	2.991E+0	5.677E+0
-1.427E-1	2.981E+0	5.661E+0
-1.427E-1	3.007E+0	5.654E+0
-1.395E-1	3.007E+0	5.567E+0
-1.427E-1	2.959E+0	5.645E+0
-1.427E-1	2.946E+0	5.635E+0
-1.411E-1	2.933E+0	5.658E+0
-1.411E-1	2.997E+0	5.557E+0
-1.443E-1	2.933E+0	5.735E+0
-1.443E-1	2.933E+0	5.648E+0
-1.395E-1	2.900E+0	5.758E+0
-1.395E-1	2.978E+0	5.654E+0
-1.443E-1	3.014E+0	5.570E+0
-1.459E-1	2.959E+0	5.680E+0
-1.411E-1	3.069E+0	5.625E+0
-1.378E-1	3.014E+0	5.654E+0
-1.443E-1	2.939E+0	5.609E+0
-1.443E-1	2.991E+0	5.735E+0
-1.395E-1	3.062E+0	5.625E+0
-1.395E-1	3.040E+0	5.670E+0
-1.411E-1	2.994E+0	5.638E+0
-1.427E-1	2.962E+0	5.674E+0
-1.395E-1	3.017E+0	5.593E+0
-1.395E-1	2.981E+0	5.674E+0
-1.459E-1	2.972E+0	5.648E+0
-1.427E-1	2.910E+0	5.576E+0
-1.411E-1	3.062E+0	5.742E+0
-1.411E-1	3.010E+0	5.755E+0
-1.427E-1	2.962E+0	5.573E+0
-1.443E-1	3.017E+0	5.635E+0
-1.395E-1	2.923E+0	5.602E+0
-1.395E-1	2.988E+0	5.683E+0
-1.459E-1	2.984E+0	5.583E+0
-1.459E-1	2.868E+0	5.716E+0
-1.395E-1	3.004E+0	5.700E+0
-1.411E-1	2.913E+0	5.648E+0
-1.443E-1	2.929E+0	5.680E+0
-1.443E-1	2.939E+0	5.768E+0
-1.395E-1	2.939E+0	5.658E+0
-1.395E-1	3.014E+0	5.706E+0
-1.443E-1	2.988E+0	5.645E+0
-1.427E-1	2.910E+0	5.732E+0
-1.362E-1	2.959E+0	5.658E+0
-1.395E-1	3.007E+0	5.680E+0
-1.443E-1	3.040E+0	5.658E+0
-1.427E-1	2.890E+0	5.680E+0
-1.395E-1	3.030E+0	5.593E+0
-1.411E-1	3.023E+0	5.635E+0
-1.427E-1	3.023E+0	5.622E+0
-1.459E-1	3.079E+0	5.602E+0
-1.378E-1	3.010E+0	5.687E+0
-1.395E-1	2.994E+0	5.570E+0
-1.411E-1	2.981E+0	5.674E+0
-1.411E-1	3.007E+0	5.632E+0
-1.395E-1	2.926E+0	5.638E+0
-1.411E-1	3.020E+0	5.700E+0
-1.443E-1	2.900E+0	5.722E+0
-1.476E-1	2.939E+0	5.739E+0
-1.395E-1	2.994E+0	5.606E+0
-1.395E-1	2.984E+0	5.619E+0
-1.443E-1	2.997E+0	5.648E+0
-1.443E-1	2.975E+0	5.687E+0
-1.411E-1	2.991E+0	5.658E+0
-1.395E-1	2.991E+0	5.687E+0
-1.427E-1	3.033E+0	5.622E+0
-1.459E-1	2.952E+0	5.732E+0
-1.395E-1	2.929E+0	5.693E+0
-1.378E-1	2.952E+0	5.651E+0
-1.459E-1	2.939E+0	5.729E+0
-1.443E-1	2.929E+0	5.810E+0
-1.362E-1	3.004E+0	5.693E+0
-1.395E-1	3.004E+0	5.661E+0
-1.411E-1	2.972E+0	5.713E+0
-1.427E-1	3.001E+0	5.648E+0
-1.395E-1	2.942E+0	5.700E+0
-1.411E-1	2.981E+0	5.632E+0
-1.443E-1	2.946E+0	5.599E+0
-1.411E-1	2.978E+0	5.677E+0
-1.395E-1	2.975E+0	5.615E+0
-1.395E-1	3.004E+0	5.683E+0
-1.427E-1	2.984E+0	5.664E+0
-1.443E-1	2.994E+0	5.602E+0
-1.395E-1	2.962E+0	5.596E+0
-1.395E-1	3.007E+0	5.683E+0
-1.427E-1	3.010E+0	5.654E+0
-1.427E-1	2.968E+0	5.586E+0
-1.395E-1	2.984E+0	5.706E+0
-1.378E-1	2.965E+0	5.638E+0
-1.427E-1	3.007E+0	5.576E+0
-1.411E-1	3.059E+0	5.674E+0
-1.395E-1	2.903E+0	5.680E+0
-1.395E-1	2.994E+0	5.641E+0
-1.443E-1	2.913E+0	5.680E+0
-1.443E-1	2.942E+0	5.726E+0
-1.411E-1	3.004E+0	5.628E+0
-1.395E-1	2.997E+0	5.625E+0
-1.427E-1	2.881E+0	5.687E+0
-1.427E-1	2.936E+0	5.606E+0
-1.411E-1	2.968E+0	5.683E+0
-1.395E-1	2.926E+0	5.651E+0
-1.427E-1	3.017E+0	5.709E+0
-1.427E-1	2.991E+0	5.683E+0
-1.411E-1	3.033E+0	5.664E+0
-1.395E-1	2.942E+0	5.619E+0
-1.427E-1	3.007E+0	5.658E+0
-1.411E-1	2.994E+0	5.670E+0
-1.395E-1	3.017E+0	5.622E+0
-1.395E-1	2.997E+0	5.745E+0
-1.427E-1	2.933E+0	5.654E+0
-1.427E-1	3.066E+0	5.638E+0
-1.395E-1	2.936E+0	5.654E+0
-1.395E-1	3.023E+0	5.690E+0
-1.411E-1	3.069E+0	5.596E+0
-1.427E-1	3.004E+0	5.713E+0
-1.395E-1	2.975E+0	5.619E+0
-1.411E-1	2.972E+0	5.576E+0
-1.427E-1	3.027E+0	5.706E+0
-1.443E-1	2.929E+0	5.693E+0
-1.362E-1	3.004E+0	5.651E+0
-1.411E-1	2.923E+0	5.696E+0
-1.427E-1	2.965E+0	5.677E+0
-1.427E-1	2.946E+0	5.635E+0
-1.395E-1	2.978E+0	5.745E+0
-1.378E-1	2.874E+0	5.732E+0
-1.443E-1	2.968E+0	5.745E+0
-1.459E-1	2.965E+0	5.732E+0
-1.411E-1	2.997E+0	5.648E+0
-1.378E-1	2.946E+0	5.593E+0
-1.443E-1	2.955E+0	5.619E+0
-1.443E-1	2.962E+0	5.677E+0
-1.411E-1	2.994E+0	5.580E+0
-1.411E-1	3.014E+0	5.641E+0
-1.443E-1	2.959E+0	5.748E+0
-1.443E-1	3.059E+0	5.622E+0
-1.362E-1	2.975E+0	5.580E+0
-1.395E-1	2.952E+0	5.716E+0
-1.427E-1	3.049E+0	5.683E+0
-1.427E-1	3.017E+0	5.544E+0
-1.411E-1	2.959E+0	5.622E+0
-1.395E-1	2.972E+0	5.583E+0
-1.427E-1	2.997E+0	5.599E+0
-1.443E-1	3.046E+0	5.709E+0
-1.378E-1	3.007E+0	5.622E+0
-1.411E-1	3.040E+0	5.625E+0
-1.443E-1	2.975E+0	5.771E+0
-1.427E-1	3.004E+0	5.716E+0
-1.395E-1	2.978E+0	5.635E+0
-1.411E-1	2.949E+0	5.713E+0
-1.459E-1	2.933E+0	5.632E+0
-1.443E-1	2.984E+0	5.557E+0
-1.378E-1	3.001E+0	5.638E+0
-1.411E-1	2.988E+0	5.654E+0
-1.443E-1	3.023E+0	5.645E+0
-1.427E-1	2.984E+0	5.693E+0
-1.411E-1	2.910E+0	5.615E+0
-1.411E-1	3.014E+0	5.687E+0
-1.411E-1	2.946E+0	5.800E+0
-1.443E-1	2.997E+0	5.593E+0
-1.411E-1	2.949E+0	5.654E+0
-1.411E-1	2.975E+0	5.599E+0
-1.443E-1	2.942E+0	5.632E+0
-1.459E-1	2.991E+0	5.674E+0
-1.411E-1	2.991E+0	5.593E+0
-1.395E-1	3.001E+0	5.703E+0
-1.427E-1	3.014E+0	5.632E+0
-1.443E-1	3.017E+0	5.635E+0
-1.395E-1	2.936E+0	5.700E+0
-1.411E-1	2.994E+0	5.654E+0
-1.443E-1	2.959E+0	5.537E+0
-1.443E-1	2.946E+0	5.735E+0
-1.395E-1	2.975E+0	5.670E+0
-1.378E-1	2.910E+0	5.658E+0
-1.427E-1	2.955E+0	5.713E+0
-1.443E-1	2.997E+0	5.687E+0
-1.395E-1	3.046E+0	5.674E+0
-1.395E-1	2.939E+0	5.632E+0
-1.395E-1	2.988E+0	5.625E+0
-1.427E-1	2.988E+0	5.680E+0
-1.378E-1	3.030E+0	5.658E+0
-1.378E-1	3.056E+0	5.713E+0
-1.427E-1	2.913E+0	5.674E+0
-1.427E-1	2.984E+0	5.677E+0
-1.411E-1	2.929E+0	5.658E+0
-1.378E-1	2.936E+0	5.625E+0
-1.411E-1	2.978E+0	5.680E+0
-1.476E-1	2.991E+0	5.687E+0
-1.411E-1	2.975E+0	5.648E+0
-1.378E-1	2.962E+0	5.683E+0
-1.427E-1	3.007E+0	5.680E+0
-1.443E-1	2.978E+0	5.664E+0
-1.395E-1	3.004E+0	5.573E+0
-1.411E-1	2.929E+0	5.693E+0
-1.427E-1	3.027E+0	5.638E+0
-1.427E-1	2.978E+0	5.664E+0
-1.378E-1	3.033E+0	5.602E+0
-1.362E-1	2.972E+0	5.641E+0
-1.411E-1	2.997E+0	5.609E+0
-1.459E-1	2.968E+0	5.680E+0
-1.378E-1	3.023E+0	5.687E+0
-1.411E-1	2.959E+0	5.645E+0
-1.427E-1	3.049E+0	5.670E+0
-1.459E-1	2.984E+0	5.726E+0
-1.395E-1	3.017E+0	5.661E+0
-1.427E-1	3.040E+0	5.547E+0
-1.411E-1	3.027E+0	5.677E+0
-1.459E-1	3.004E+0	5.651E+0
-1.395E-1	2.936E+0	5.716E+0
-1.427E-1	2.975E+0	5.661E+0
-1.443E-1	2.968E+0	5.658E+0
-1.459E-1	2.946E+0	5.576E+0
-1.362E-1	2.994E+0	5.576E+0
-1.378E-1	2.981E+0	5.628E+0
-1.427E-1	2.988E+0	5.628E+0
-1.427E-1	2.975E+0	5.654E+0
-1.411E-1	3.001E+0	5.664E+0
-1.362E-1	3.014E+0	5.716E+0
-1.443E-1	3.001E+0	5.586E+0
-1.459E-1	2.942E+0	5.706E+0
-1.411E-1	3.020E+0	5.722E+0
-1.411E-1	2.991E+0	5.726E+0
-1.427E-1	2.984E+0	5.654E+0
-1.427E-1	2.991E+0	5.696E+0
-1.411E-1	2.997E+0	5.609E+0
-1.395E-1	2.975E+0	5.641E+0
-1.443E-1	3.056E+0	5.622E+0
-1.427E-1	2.988E+0	5.645E+0
-1.411E-1	3.001E+0	5.742E+0
-1.411E-1	3.030E+0	5.687E+0
-1.443E-1	3.030E+0	5.716E+0
-1.443E-1	2.988E+0	5.696E+0
-1.395E-1	2.965E+0	5.755E+0
-1.395E-1	2.978E+0	5.602E+0
-1.427E-1	2.984E+0	5.729E+0
-1.427E-1	2.994E+0	5.557E+0
-1.395E-1	3.014E+0	5.658E+0
-1.395E-1	3.036E+0	5.615E+0
-1.411E-1	2.978E+0	5.667E+0
-1.427E-1	2.965E+0	5.583E+0
-1.395E-1	2.946E+0	5.654E+0
-1.411E-1	2.946E+0	5.635E+0
-1.427E-1	2.942E+0	5.722E+0
-1.427E-1	2.952E+0	5.654E+0
-1.378E-1	2.972E+0	5.641E+0
-1.378E-1	3.030E+0	5.716E+0
-1.427E-1	2.975E+0	5.742E+0
-1.427E-1	2.975E+0	5.667E+0
-1.427E-1	2.994E+0	5.625E+0
-1.411E-1	2.962E+0	5.687E+0
-1.427E-1	2.959E+0	5.680E+0
-1.459E-1	2.913E+0	5.602E+0
-1.395E-1	3.007E+0	5.709E+0
-1.395E-1	2.988E+0	5.612E+0
-1.443E-1	2.984E+0	5.576E+0
-1.427E-1	2.926E+0	5.570E+0
-1.427E-1	2.981E+0	5.632E+0
-1.395E-1	2.968E+0	5.661E+0
-1.411E-1	3.010E+0	5.576E+0
-1.427E-1	2.988E+0	5.677E+0
-1.411E-1	2.965E+0	5.612E+0
-1.378E-1	2.972E+0	5.641E+0
-1.427E-1	2.981E+0	5.645E+0
-1.411E-1	2.952E+0	5.648E+0
[truncated: 93,970 more rows]
