# Supplementary material for: Improved ANAP incorporation and VCF analysis reveal details of P2X7 current facilitation and a limited conformational interplay between ATP binding and the intracellular ballast domain
Source: eLife. 2023 Jan 4;12:e82479. doi: 10.7554/eLife.82479 (PMC9859053; doi:10.7554/eLife.82479)
Supplement: Figure 3—figure supplement 2—source data 1. [file elife-82479-fig3-figsupp2-data1.zip › Figure-3_figure-supplement-2_source-data-1/S124_H2O_m09#12.csv]

-1.005E-1	2.527E+0	4.392E+0
-9.890E-2	2.511E+0	4.428E+0
-9.404E-2	2.514E+0	4.405E+0
-9.404E-2	2.495E+0	4.486E+0
-1.005E-1	2.579E+0	4.499E+0
-1.005E-1	2.498E+0	4.422E+0
-9.404E-2	2.472E+0	4.405E+0
-9.728E-2	2.472E+0	4.441E+0
-9.890E-2	2.534E+0	4.412E+0
-9.890E-2	2.443E+0	4.418E+0
-9.404E-2	2.524E+0	4.480E+0
-9.566E-2	2.478E+0	4.392E+0
-1.021E-1	2.436E+0	4.483E+0
-1.021E-1	2.423E+0	4.383E+0
-9.566E-2	2.488E+0	4.444E+0
-9.566E-2	2.478E+0	4.360E+0
-1.005E-1	2.469E+0	4.483E+0
-1.038E-1	2.566E+0	4.399E+0
-9.728E-2	2.397E+0	4.509E+0
-9.890E-2	2.495E+0	4.470E+0
-1.005E-1	2.459E+0	4.386E+0
-1.005E-1	2.482E+0	4.519E+0
-9.566E-2	2.517E+0	4.519E+0
-9.890E-2	2.504E+0	4.483E+0
-1.005E-1	2.491E+0	4.451E+0
-1.038E-1	2.485E+0	4.389E+0
-9.890E-2	2.446E+0	4.448E+0
-9.728E-2	2.427E+0	4.428E+0
-9.890E-2	2.543E+0	4.451E+0
-1.005E-1	2.465E+0	4.405E+0
-9.566E-2	2.508E+0	4.399E+0
-9.728E-2	2.504E+0	4.477E+0
-9.890E-2	2.465E+0	4.480E+0
-1.005E-1	2.456E+0	4.522E+0
-9.728E-2	2.504E+0	4.493E+0
-9.728E-2	2.501E+0	4.422E+0
-9.890E-2	2.482E+0	4.464E+0
-1.021E-1	2.475E+0	4.373E+0
-9.404E-2	2.540E+0	4.422E+0
-9.566E-2	2.472E+0	4.473E+0
-1.005E-1	2.560E+0	4.431E+0
-9.890E-2	2.475E+0	4.480E+0
-9.566E-2	2.508E+0	4.480E+0
-9.728E-2	2.504E+0	4.392E+0
-9.890E-2	2.556E+0	4.441E+0
-9.890E-2	2.527E+0	4.405E+0
-9.728E-2	2.504E+0	4.444E+0
-9.566E-2	2.498E+0	4.529E+0
-9.890E-2	2.524E+0	4.357E+0
-9.728E-2	2.514E+0	4.451E+0
-9.566E-2	2.443E+0	4.431E+0
-9.404E-2	2.485E+0	4.428E+0
-1.005E-1	2.517E+0	4.486E+0
-9.728E-2	2.469E+0	4.483E+0
-9.728E-2	2.543E+0	4.464E+0
-9.566E-2	2.488E+0	4.428E+0
-9.890E-2	2.537E+0	4.464E+0
-1.038E-1	2.498E+0	4.422E+0
-9.728E-2	2.602E+0	4.383E+0
-9.404E-2	2.430E+0	4.483E+0
-9.728E-2	2.556E+0	4.441E+0
-1.038E-1	2.491E+0	4.350E+0
-9.890E-2	2.475E+0	4.490E+0
-9.404E-2	2.550E+0	4.454E+0
-1.005E-1	2.504E+0	4.425E+0
-9.890E-2	2.527E+0	4.551E+0
-9.728E-2	2.534E+0	4.451E+0
-9.566E-2	2.582E+0	4.464E+0
-9.890E-2	2.456E+0	4.405E+0
-1.005E-1	2.514E+0	4.480E+0
-9.566E-2	2.452E+0	4.386E+0
-9.728E-2	2.543E+0	4.428E+0
-1.021E-1	2.495E+0	4.441E+0
-9.728E-2	2.443E+0	4.470E+0
-9.566E-2	2.485E+0	4.490E+0
-9.728E-2	2.485E+0	4.409E+0
-9.890E-2	2.449E+0	4.480E+0
-1.005E-1	2.491E+0	4.405E+0
-9.566E-2	2.511E+0	4.389E+0
-9.728E-2	2.472E+0	4.422E+0
-1.021E-1	2.485E+0	4.399E+0
-1.021E-1	2.475E+0	4.441E+0
-9.728E-2	2.459E+0	4.509E+0
-9.890E-2	2.563E+0	4.402E+0
-9.728E-2	2.491E+0	4.457E+0
-9.890E-2	2.498E+0	4.464E+0
-9.404E-2	2.527E+0	4.383E+0
-9.566E-2	2.495E+0	4.460E+0
-1.005E-1	2.465E+0	4.425E+0
-1.005E-1	2.527E+0	4.499E+0
-9.728E-2	2.485E+0	4.490E+0
-9.566E-2	2.530E+0	4.431E+0
-9.890E-2	2.521E+0	4.383E+0
-1.005E-1	2.530E+0	4.321E+0
-9.566E-2	2.482E+0	4.448E+0
-9.566E-2	2.482E+0	4.418E+0
-1.038E-1	2.508E+0	4.509E+0
-1.005E-1	2.576E+0	4.389E+0
-9.404E-2	2.469E+0	4.405E+0
-9.890E-2	2.534E+0	4.486E+0
-1.005E-1	2.543E+0	4.402E+0
-1.038E-1	2.566E+0	4.512E+0
-9.728E-2	2.449E+0	4.366E+0
-9.566E-2	2.534E+0	4.467E+0
-1.005E-1	2.527E+0	4.438E+0
-1.021E-1	2.443E+0	4.460E+0
-9.566E-2	2.501E+0	4.435E+0
-9.566E-2	2.566E+0	4.473E+0
-9.890E-2	2.550E+0	4.422E+0
-1.021E-1	2.547E+0	4.357E+0
-9.404E-2	2.501E+0	4.409E+0
-9.566E-2	2.550E+0	4.392E+0
-9.890E-2	2.449E+0	4.503E+0
-9.890E-2	2.524E+0	4.451E+0
-9.890E-2	2.530E+0	4.490E+0
-9.404E-2	2.521E+0	4.441E+0
-1.005E-1	2.449E+0	4.441E+0
-1.005E-1	2.472E+0	4.431E+0
-9.728E-2	2.462E+0	4.409E+0
-9.728E-2	2.576E+0	4.460E+0
-1.005E-1	2.517E+0	4.409E+0
-9.890E-2	2.553E+0	4.451E+0
-1.005E-1	2.465E+0	4.451E+0
-9.566E-2	2.485E+0	4.379E+0
-9.566E-2	2.488E+0	4.522E+0
-1.005E-1	2.524E+0	4.522E+0
-9.728E-2	2.527E+0	4.522E+0
-9.728E-2	2.465E+0	4.418E+0
-1.021E-1	2.517E+0	4.467E+0
-1.005E-1	2.511E+0	4.448E+0
-9.728E-2	2.517E+0	4.347E+0
-9.890E-2	2.485E+0	4.396E+0
-9.890E-2	2.563E+0	4.353E+0
-1.021E-1	2.511E+0	4.415E+0
-9.890E-2	2.475E+0	4.525E+0
-9.566E-2	2.491E+0	4.402E+0
-9.728E-2	2.534E+0	4.483E+0
-1.005E-1	2.482E+0	4.435E+0
-9.566E-2	2.517E+0	4.428E+0
-9.728E-2	2.585E+0	4.444E+0
-9.890E-2	2.547E+0	4.467E+0
-1.005E-1	2.511E+0	4.396E+0
-9.566E-2	2.511E+0	4.457E+0
-9.566E-2	2.475E+0	4.418E+0
-9.890E-2	2.534E+0	4.473E+0
-1.005E-1	2.495E+0	4.464E+0
-9.566E-2	2.495E+0	4.396E+0
-9.728E-2	2.521E+0	4.389E+0
-1.005E-1	2.498E+0	4.350E+0
-1.005E-1	2.488E+0	4.412E+0
-9.728E-2	2.430E+0	4.441E+0
-9.728E-2	2.530E+0	4.454E+0
-1.005E-1	2.498E+0	4.379E+0
-9.728E-2	2.524E+0	4.389E+0
-9.566E-2	2.491E+0	4.405E+0
-9.566E-2	2.540E+0	4.435E+0
-1.038E-1	2.501E+0	4.428E+0
-1.021E-1	2.501E+0	4.418E+0
-9.728E-2	2.491E+0	4.422E+0
-9.566E-2	2.550E+0	4.331E+0
-1.005E-1	2.508E+0	4.392E+0
-1.021E-1	2.514E+0	4.422E+0
-9.404E-2	2.488E+0	4.405E+0
-9.890E-2	2.472E+0	4.418E+0
-1.005E-1	2.475E+0	4.428E+0
-1.021E-1	2.472E+0	4.435E+0
-9.728E-2	2.540E+0	4.376E+0
-9.566E-2	2.482E+0	4.454E+0
-9.890E-2	2.569E+0	4.480E+0
-1.005E-1	2.553E+0	4.418E+0
-9.566E-2	2.540E+0	4.451E+0
-9.404E-2	2.517E+0	4.522E+0
-1.005E-1	2.475E+0	4.522E+0
-1.005E-1	2.504E+0	4.422E+0
-9.728E-2	2.534E+0	4.438E+0
-9.404E-2	2.504E+0	4.486E+0
-9.890E-2	2.478E+0	4.535E+0
-9.890E-2	2.459E+0	4.428E+0
-9.728E-2	2.563E+0	4.441E+0
-9.566E-2	2.573E+0	4.431E+0
-1.005E-1	2.488E+0	4.451E+0
-1.021E-1	2.459E+0	4.405E+0
-9.566E-2	2.482E+0	4.503E+0
-9.566E-2	2.517E+0	4.535E+0
-1.005E-1	2.569E+0	4.418E+0
-1.021E-1	2.521E+0	4.464E+0
-9.890E-2	2.446E+0	4.460E+0
-9.728E-2	2.504E+0	4.379E+0
-9.890E-2	2.540E+0	4.451E+0
-1.005E-1	2.508E+0	4.389E+0
-9.566E-2	2.566E+0	4.451E+0
-9.566E-2	2.501E+0	4.415E+0
-1.021E-1	2.550E+0	4.480E+0
-1.021E-1	2.491E+0	4.448E+0
-9.728E-2	2.498E+0	4.522E+0
-9.890E-2	2.556E+0	4.347E+0
-1.005E-1	2.514E+0	4.545E+0
-9.890E-2	2.498E+0	4.477E+0
-9.728E-2	2.469E+0	4.506E+0
-9.728E-2	2.521E+0	4.490E+0
-9.890E-2	2.517E+0	4.464E+0
-9.890E-2	2.534E+0	4.457E+0
-9.728E-2	2.553E+0	4.415E+0
-9.566E-2	2.511E+0	4.405E+0
-9.890E-2	2.478E+0	4.402E+0
-1.005E-1	2.472E+0	4.350E+0
-9.728E-2	2.465E+0	4.561E+0
-9.404E-2	2.524E+0	4.525E+0
-9.890E-2	2.530E+0	4.460E+0
-1.005E-1	2.511E+0	4.386E+0
-9.728E-2	2.543E+0	4.379E+0
-9.404E-2	2.485E+0	4.389E+0
-9.890E-2	2.478E+0	4.366E+0
-9.728E-2	2.491E+0	4.509E+0
-9.728E-2	2.556E+0	4.503E+0
-9.566E-2	2.524E+0	4.428E+0
-9.728E-2	2.605E+0	4.448E+0
-9.890E-2	2.511E+0	4.441E+0
-9.566E-2	2.491E+0	4.457E+0
-9.566E-2	2.472E+0	4.506E+0
-9.890E-2	2.511E+0	4.457E+0
-9.890E-2	2.446E+0	4.383E+0
-9.728E-2	2.524E+0	4.525E+0
-9.566E-2	2.576E+0	4.399E+0
-1.021E-1	2.459E+0	4.422E+0
-1.021E-1	2.498E+0	4.409E+0
-9.728E-2	2.495E+0	4.473E+0
-9.728E-2	2.569E+0	4.486E+0
-1.005E-1	2.485E+0	4.532E+0
-9.890E-2	2.521E+0	4.522E+0
-9.404E-2	2.511E+0	4.428E+0
-9.728E-2	2.478E+0	4.529E+0
-9.890E-2	2.553E+0	4.444E+0
-9.890E-2	2.482E+0	4.480E+0
-9.890E-2	2.521E+0	4.412E+0
-9.404E-2	2.508E+0	4.496E+0
-1.005E-1	2.540E+0	4.396E+0
-1.005E-1	2.527E+0	4.366E+0
-9.728E-2	2.491E+0	4.425E+0
-9.566E-2	2.563E+0	4.464E+0
-9.890E-2	2.508E+0	4.438E+0
-9.890E-2	2.485E+0	4.486E+0
-9.728E-2	2.556E+0	4.464E+0
-9.404E-2	2.592E+0	4.428E+0
-9.890E-2	2.475E+0	4.460E+0
-1.005E-1	2.501E+0	4.376E+0
-9.728E-2	2.491E+0	4.467E+0
-9.566E-2	2.527E+0	4.457E+0
-9.728E-2	2.475E+0	4.405E+0
-1.021E-1	2.517E+0	4.392E+0
-9.566E-2	2.534E+0	4.444E+0
-9.404E-2	2.524E+0	4.402E+0
-9.728E-2	2.498E+0	4.467E+0
-9.890E-2	2.521E+0	4.363E+0
-9.728E-2	2.517E+0	4.470E+0
-9.566E-2	2.504E+0	4.376E+0
-9.890E-2	2.485E+0	4.425E+0
-1.005E-1	2.501E+0	4.448E+0
-9.566E-2	2.452E+0	4.467E+0
-9.566E-2	2.456E+0	4.464E+0
-1.021E-1	2.462E+0	4.448E+0
-1.005E-1	2.521E+0	4.435E+0
-9.728E-2	2.491E+0	4.454E+0
-9.890E-2	2.530E+0	4.428E+0
-9.890E-2	2.472E+0	4.431E+0
-1.005E-1	2.440E+0	4.503E+0
-9.728E-2	2.569E+0	4.457E+0
-9.728E-2	2.472E+0	4.360E+0
-9.890E-2	2.543E+0	4.464E+0
-9.890E-2	2.498E+0	4.383E+0
-9.566E-2	2.475E+0	4.405E+0
-9.566E-2	2.495E+0	4.542E+0
-1.005E-1	2.602E+0	4.496E+0
-1.005E-1	2.414E+0	4.480E+0
-9.566E-2	2.511E+0	4.324E+0
-9.566E-2	2.511E+0	4.451E+0
-9.890E-2	2.517E+0	4.428E+0
-1.005E-1	2.475E+0	4.405E+0
-9.566E-2	2.589E+0	4.431E+0
-9.566E-2	2.459E+0	4.483E+0
-9.728E-2	2.527E+0	4.438E+0
-9.890E-2	2.485E+0	4.422E+0
-9.728E-2	2.488E+0	4.454E+0
-9.404E-2	2.491E+0	4.483E+0
-1.021E-1	2.456E+0	4.389E+0
-9.890E-2	2.547E+0	4.422E+0
-9.728E-2	2.517E+0	4.516E+0
-9.566E-2	2.540E+0	4.467E+0
-1.005E-1	2.462E+0	4.402E+0
-9.890E-2	2.521E+0	4.525E+0
-9.566E-2	2.440E+0	4.444E+0
-9.728E-2	2.550E+0	4.464E+0
-9.728E-2	2.540E+0	4.409E+0
-9.890E-2	2.517E+0	4.409E+0
-9.404E-2	2.517E+0	4.392E+0
-9.566E-2	2.511E+0	4.379E+0
-9.890E-2	2.517E+0	4.373E+0
-9.890E-2	2.501E+0	4.418E+0
-9.566E-2	2.482E+0	4.422E+0
-9.890E-2	2.530E+0	4.376E+0
-9.728E-2	2.524E+0	4.431E+0
-1.021E-1	2.508E+0	4.483E+0
-9.404E-2	2.488E+0	4.412E+0
-9.728E-2	2.543E+0	4.428E+0
-9.890E-2	2.475E+0	4.477E+0
-1.021E-1	2.517E+0	4.493E+0
-9.890E-2	2.462E+0	4.464E+0
-9.728E-2	2.501E+0	4.409E+0
-9.890E-2	2.452E+0	4.409E+0
-1.021E-1	2.511E+0	4.386E+0
-9.728E-2	2.504E+0	4.392E+0
-9.404E-2	2.482E+0	4.392E+0
-1.021E-1	2.585E+0	4.545E+0
-1.005E-1	2.491E+0	4.399E+0
-9.728E-2	2.556E+0	4.480E+0
-9.566E-2	2.543E+0	4.480E+0
-1.005E-1	2.488E+0	4.340E+0
-1.005E-1	2.491E+0	4.441E+0
-9.728E-2	2.446E+0	4.486E+0
-9.728E-2	2.465E+0	4.431E+0
-9.728E-2	2.469E+0	4.516E+0
-1.005E-1	2.498E+0	4.373E+0
-9.728E-2	2.524E+0	4.386E+0
-9.404E-2	2.456E+0	4.542E+0
-1.005E-1	2.472E+0	4.483E+0
-1.021E-1	2.566E+0	4.499E+0
-9.566E-2	2.462E+0	4.373E+0
-9.404E-2	2.504E+0	4.486E+0
-9.890E-2	2.569E+0	4.470E+0
-1.038E-1	2.537E+0	4.467E+0
-9.728E-2	2.504E+0	4.435E+0
-9.566E-2	2.469E+0	4.435E+0
-1.005E-1	2.488E+0	4.438E+0
-1.021E-1	2.521E+0	4.454E+0
-9.728E-2	2.534E+0	4.529E+0
-9.728E-2	2.449E+0	4.451E+0
-9.890E-2	2.566E+0	4.435E+0
-1.005E-1	2.563E+0	4.451E+0
-9.890E-2	2.462E+0	4.383E+0
-9.566E-2	2.465E+0	4.516E+0
-1.021E-1	2.511E+0	4.402E+0
-1.021E-1	2.491E+0	4.376E+0
-9.728E-2	2.465E+0	4.431E+0
-9.566E-2	2.524E+0	4.402E+0
-1.005E-1	2.508E+0	4.457E+0
-1.005E-1	2.469E+0	4.441E+0
-9.566E-2	2.469E+0	4.473E+0
-9.890E-2	2.491E+0	4.593E+0
-9.728E-2	2.508E+0	4.402E+0
-9.728E-2	2.440E+0	4.422E+0
-9.566E-2	2.462E+0	4.392E+0
-9.566E-2	2.472E+0	4.460E+0
-9.890E-2	2.508E+0	4.357E+0
-1.038E-1	2.585E+0	4.486E+0
-9.890E-2	2.495E+0	4.376E+0
-9.728E-2	2.475E+0	4.473E+0
-9.890E-2	2.459E+0	4.418E+0
-1.021E-1	2.517E+0	4.412E+0
-9.566E-2	2.550E+0	4.480E+0
-9.404E-2	2.501E+0	4.509E+0
-9.728E-2	2.440E+0	4.438E+0
-1.005E-1	2.459E+0	4.561E+0
-9.890E-2	2.524E+0	4.425E+0
-9.728E-2	2.508E+0	4.383E+0
-9.728E-2	2.524E+0	4.438E+0
-1.054E-1	2.469E+0	4.428E+0
-9.890E-2	2.553E+0	4.386E+0
-9.404E-2	2.436E+0	4.392E+0
-1.005E-1	2.488E+0	4.418E+0
-1.005E-1	2.534E+0	4.418E+0
-9.890E-2	2.527E+0	4.396E+0
-9.728E-2	2.482E+0	4.448E+0
-9.890E-2	2.504E+0	4.451E+0
-1.038E-1	2.521E+0	4.366E+0
-9.728E-2	2.488E+0	4.409E+0
-9.566E-2	2.508E+0	4.412E+0
-9.890E-2	2.459E+0	4.493E+0
-1.038E-1	2.511E+0	4.548E+0
-9.404E-2	2.410E+0	4.399E+0
-9.728E-2	2.517E+0	4.506E+0
-1.005E-1	2.485E+0	4.431E+0
-1.005E-1	2.427E+0	4.490E+0
-9.566E-2	2.469E+0	4.467E+0
-9.566E-2	2.501E+0	4.499E+0
-1.005E-1	2.495E+0	4.357E+0
-9.728E-2	2.491E+0	4.431E+0
-9.566E-2	2.462E+0	4.467E+0
-9.404E-2	2.504E+0	4.428E+0
-9.890E-2	2.482E+0	4.490E+0
-1.005E-1	2.501E+0	4.428E+0
-9.728E-2	2.511E+0	4.496E+0
-9.566E-2	2.504E+0	4.337E+0
-9.728E-2	2.537E+0	4.486E+0
-9.890E-2	2.469E+0	4.441E+0
-9.566E-2	2.504E+0	4.454E+0
-9.566E-2	2.589E+0	4.467E+0
-9.890E-2	2.524E+0	4.435E+0
-9.890E-2	2.469E+0	4.467E+0
-9.566E-2	2.498E+0	4.422E+0
-9.728E-2	2.511E+0	4.493E+0
-9.890E-2	2.498E+0	4.516E+0
-1.005E-1	2.469E+0	4.425E+0
-9.242E-2	2.524E+0	4.477E+0
-9.566E-2	2.550E+0	4.412E+0
-1.005E-1	2.462E+0	4.457E+0
-1.021E-1	2.446E+0	4.402E+0
-9.404E-2	2.501E+0	4.441E+0
-9.566E-2	2.563E+0	4.392E+0
-9.890E-2	2.527E+0	4.454E+0
-1.021E-1	2.540E+0	4.409E+0
-9.890E-2	2.514E+0	4.444E+0
-9.566E-2	2.475E+0	4.399E+0
-9.728E-2	2.553E+0	4.477E+0
-1.005E-1	2.478E+0	4.473E+0
-9.890E-2	2.491E+0	4.512E+0
-9.566E-2	2.521E+0	4.509E+0
-1.005E-1	2.498E+0	4.425E+0
-9.728E-2	2.449E+0	4.548E+0
-9.404E-2	2.569E+0	4.389E+0
-9.890E-2	2.508E+0	4.435E+0
-1.021E-1	2.524E+0	4.480E+0
-1.038E-1	2.456E+0	4.402E+0
-9.890E-2	2.547E+0	4.422E+0
-9.890E-2	2.465E+0	4.441E+0
-1.005E-1	2.485E+0	4.435E+0
-9.890E-2	2.495E+0	4.480E+0
-9.728E-2	2.462E+0	4.506E+0
-9.404E-2	2.472E+0	4.470E+0
-9.728E-2	2.524E+0	4.379E+0
-1.005E-1	2.524E+0	4.490E+0
-9.728E-2	2.569E+0	4.435E+0
-9.728E-2	2.482E+0	4.535E+0
-9.728E-2	2.452E+0	4.409E+0
-1.038E-1	2.521E+0	4.480E+0
-9.566E-2	2.485E+0	4.415E+0
-1.005E-1	2.547E+0	4.396E+0
-9.890E-2	2.524E+0	4.435E+0
-1.021E-1	2.514E+0	4.538E+0
-9.404E-2	2.517E+0	4.444E+0
-9.566E-2	2.498E+0	4.509E+0
-9.890E-2	2.543E+0	4.415E+0
-1.038E-1	2.501E+0	4.525E+0
-9.566E-2	2.482E+0	4.454E+0
-9.890E-2	2.478E+0	4.350E+0
-9.890E-2	2.534E+0	4.428E+0
-1.005E-1	2.560E+0	4.509E+0
-9.728E-2	2.511E+0	4.418E+0
-9.728E-2	2.511E+0	4.415E+0
-9.890E-2	2.501E+0	4.428E+0
-1.021E-1	2.582E+0	4.519E+0
-9.728E-2	2.521E+0	4.444E+0
-9.242E-2	2.537E+0	4.486E+0
-9.890E-2	2.488E+0	4.448E+0
-1.005E-1	2.462E+0	4.405E+0
-9.566E-2	2.495E+0	4.454E+0
-9.404E-2	2.514E+0	4.383E+0
-1.021E-1	2.508E+0	4.412E+0
-1.021E-1	2.517E+0	4.473E+0
-9.566E-2	2.511E+0	4.379E+0
-9.566E-2	2.543E+0	4.451E+0
-1.005E-1	2.462E+0	4.383E+0
-9.890E-2	2.547E+0	4.425E+0
-9.566E-2	2.465E+0	4.444E+0
-9.566E-2	2.560E+0	4.418E+0
-1.005E-1	2.530E+0	4.441E+0
-1.021E-1	2.579E+0	4.305E+0
-9.566E-2	2.495E+0	4.412E+0
-9.728E-2	2.485E+0	4.470E+0
-1.021E-1	2.527E+0	4.438E+0
-1.005E-1	2.537E+0	4.405E+0
-9.566E-2	2.508E+0	4.435E+0
-9.566E-2	2.501E+0	4.386E+0
-1.005E-1	2.475E+0	4.399E+0
-1.021E-1	2.475E+0	4.441E+0
-9.566E-2	2.514E+0	4.499E+0
-9.566E-2	2.488E+0	4.315E+0
-9.728E-2	2.521E+0	4.405E+0
-1.005E-1	2.511E+0	4.435E+0
-9.890E-2	2.521E+0	4.499E+0
-9.728E-2	2.534E+0	4.376E+0
-9.566E-2	2.527E+0	4.441E+0
-9.728E-2	2.459E+0	4.464E+0
-9.404E-2	2.443E+0	4.470E+0
-9.566E-2	2.537E+0	4.444E+0
-9.728E-2	2.517E+0	4.457E+0
-1.021E-1	2.527E+0	4.460E+0
-9.404E-2	2.508E+0	4.373E+0
-9.566E-2	2.498E+0	4.493E+0
-9.890E-2	2.511E+0	4.464E+0
-1.005E-1	2.498E+0	4.470E+0
-9.728E-2	2.511E+0	4.409E+0
-9.728E-2	2.566E+0	4.415E+0
-9.890E-2	2.527E+0	4.405E+0
-9.890E-2	2.524E+0	4.412E+0
-9.404E-2	2.501E+0	4.370E+0
-9.890E-2	2.475E+0	4.519E+0
-9.728E-2	2.547E+0	4.399E+0
-1.005E-1	2.469E+0	4.428E+0
-9.728E-2	2.517E+0	4.396E+0
-9.890E-2	2.514E+0	4.493E+0
-9.728E-2	2.569E+0	4.483E+0
-1.005E-1	2.511E+0	4.392E+0
-9.566E-2	2.508E+0	4.392E+0
-9.566E-2	2.478E+0	4.441E+0
-1.005E-1	2.521E+0	4.405E+0
-1.005E-1	2.598E+0	4.396E+0
-9.890E-2	2.508E+0	4.454E+0
-9.404E-2	2.534E+0	4.438E+0
-1.005E-1	2.560E+0	4.538E+0
-1.021E-1	2.550E+0	4.444E+0
-9.566E-2	2.485E+0	4.444E+0
-9.728E-2	2.495E+0	4.396E+0
-9.890E-2	2.491E+0	4.441E+0
-1.005E-1	2.521E+0	4.435E+0
-9.566E-2	2.517E+0	4.496E+0
-9.566E-2	2.469E+0	4.454E+0
-9.728E-2	2.563E+0	4.431E+0
-1.005E-1	2.504E+0	4.480E+0
-9.890E-2	2.482E+0	4.512E+0
-9.404E-2	2.475E+0	4.464E+0
-9.890E-2	2.472E+0	4.444E+0
-1.021E-1	2.556E+0	4.366E+0
-9.566E-2	2.433E+0	4.412E+0
-9.566E-2	2.472E+0	4.435E+0
-9.728E-2	2.521E+0	4.405E+0
-1.005E-1	2.482E+0	4.493E+0
-9.728E-2	2.482E+0	4.493E+0
-9.404E-2	2.433E+0	4.428E+0
-9.890E-2	2.527E+0	4.373E+0
-9.890E-2	2.550E+0	4.425E+0
-1.005E-1	2.498E+0	4.425E+0
-9.728E-2	2.504E+0	4.396E+0
-9.890E-2	2.511E+0	4.441E+0
-9.890E-2	2.521E+0	4.412E+0
-9.890E-2	2.427E+0	4.418E+0
-9.404E-2	2.511E+0	4.386E+0
-9.890E-2	2.511E+0	4.490E+0
-1.005E-1	2.543E+0	4.415E+0
-9.890E-2	2.521E+0	4.405E+0
-9.566E-2	2.498E+0	4.470E+0
-9.728E-2	2.589E+0	4.467E+0
-9.890E-2	2.440E+0	4.399E+0
-9.566E-2	2.440E+0	4.431E+0
-9.566E-2	2.534E+0	4.499E+0
-9.890E-2	2.521E+0	4.363E+0
-1.021E-1	2.504E+0	4.493E+0
-9.728E-2	2.488E+0	4.438E+0
-9.404E-2	2.488E+0	4.473E+0
-9.890E-2	2.478E+0	4.460E+0
-1.005E-1	2.452E+0	4.428E+0
-9.728E-2	2.550E+0	4.363E+0
-9.566E-2	2.508E+0	4.379E+0
-1.005E-1	2.508E+0	4.415E+0
-9.890E-2	2.491E+0	4.396E+0
-9.566E-2	2.436E+0	4.435E+0
-9.566E-2	2.488E+0	4.454E+0
-9.890E-2	2.485E+0	4.389E+0
-9.728E-2	2.537E+0	4.467E+0
-9.728E-2	2.472E+0	4.396E+0
-9.404E-2	2.537E+0	4.428E+0
-9.890E-2	2.530E+0	4.415E+0
-9.728E-2	2.482E+0	4.399E+0
-9.728E-2	2.472E+0	4.441E+0
-9.728E-2	2.498E+0	4.457E+0
-9.890E-2	2.482E+0	4.396E+0
-9.890E-2	2.511E+0	4.441E+0
-9.566E-2	2.514E+0	4.444E+0
-9.566E-2	2.563E+0	4.360E+0
-1.005E-1	2.472E+0	4.451E+0
-1.005E-1	2.540E+0	4.470E+0
-9.566E-2	2.491E+0	4.448E+0
-9.728E-2	2.485E+0	4.457E+0
-1.021E-1	2.560E+0	4.428E+0
-1.021E-1	2.465E+0	4.486E+0
-9.890E-2	2.517E+0	4.418E+0
-9.890E-2	2.501E+0	4.454E+0
-1.005E-1	2.472E+0	4.464E+0
-9.890E-2	2.566E+0	4.529E+0
-9.566E-2	2.543E+0	4.477E+0
-9.728E-2	2.576E+0	4.441E+0
-1.005E-1	2.576E+0	4.402E+0
-1.005E-1	2.511E+0	4.396E+0
-9.890E-2	2.514E+0	4.457E+0
-9.242E-2	2.553E+0	4.480E+0
-1.005E-1	2.472E+0	4.350E+0
-1.005E-1	2.563E+0	4.425E+0
-9.728E-2	2.495E+0	4.425E+0
-9.566E-2	2.498E+0	4.451E+0
-1.005E-1	2.482E+0	4.477E+0
-1.005E-1	2.514E+0	4.457E+0
-9.566E-2	2.605E+0	4.477E+0
-9.404E-2	2.524E+0	4.457E+0
-9.890E-2	2.478E+0	4.366E+0
-9.890E-2	2.488E+0	4.425E+0
-9.404E-2	2.511E+0	4.418E+0
-9.566E-2	2.485E+0	4.428E+0
-1.021E-1	2.508E+0	4.464E+0
-9.890E-2	2.511E+0	4.392E+0
-9.728E-2	2.524E+0	4.402E+0
-9.404E-2	2.478E+0	4.431E+0
-9.728E-2	2.550E+0	4.451E+0
-9.890E-2	2.508E+0	4.444E+0
-9.566E-2	2.563E+0	4.399E+0
-9.890E-2	2.488E+0	4.441E+0
-9.728E-2	2.514E+0	4.444E+0
-1.005E-1	2.569E+0	4.428E+0
-9.404E-2	2.485E+0	4.477E+0
-9.566E-2	2.524E+0	4.441E+0
-1.005E-1	2.524E+0	4.454E+0
-1.038E-1	2.495E+0	4.431E+0
-9.566E-2	2.543E+0	4.392E+0
-9.890E-2	2.550E+0	4.418E+0
-1.005E-1	2.478E+0	4.483E+0
-1.005E-1	2.527E+0	4.409E+0
-9.566E-2	2.485E+0	4.422E+0
-9.404E-2	2.462E+0	4.477E+0
-9.890E-2	2.547E+0	4.435E+0
-1.005E-1	2.537E+0	4.457E+0
-9.728E-2	2.582E+0	4.483E+0
-9.728E-2	2.527E+0	4.493E+0
-9.890E-2	2.582E+0	4.360E+0
-9.890E-2	2.517E+0	4.473E+0
-9.728E-2	2.527E+0	4.532E+0
-9.728E-2	2.498E+0	4.460E+0
-9.890E-2	2.553E+0	4.396E+0
-1.021E-1	2.537E+0	4.486E+0
-9.890E-2	2.478E+0	4.451E+0
-9.404E-2	2.595E+0	4.477E+0
-9.890E-2	2.566E+0	4.606E+0
-9.728E-2	2.440E+0	4.451E+0
-9.728E-2	2.508E+0	4.415E+0
-9.566E-2	2.462E+0	4.448E+0
-9.566E-2	2.560E+0	4.399E+0
-1.005E-1	2.527E+0	4.428E+0
-9.566E-2	2.524E+0	4.470E+0
-9.404E-2	2.488E+0	4.389E+0
-9.728E-2	2.517E+0	4.460E+0
-1.005E-1	2.553E+0	4.311E+0
-9.728E-2	2.530E+0	4.396E+0
-9.566E-2	2.547E+0	4.470E+0
-9.890E-2	2.498E+0	4.415E+0
-1.021E-1	2.514E+0	4.415E+0
-9.728E-2	2.504E+0	4.389E+0
-9.566E-2	2.579E+0	4.412E+0
-9.728E-2	2.576E+0	4.438E+0
-9.728E-2	2.602E+0	4.418E+0
-9.728E-2	2.553E+0	4.451E+0
-9.404E-2	2.585E+0	4.529E+0
-9.566E-2	2.517E+0	4.464E+0
-1.005E-1	2.498E+0	4.448E+0
-9.566E-2	2.560E+0	4.493E+0
-9.566E-2	2.485E+0	4.415E+0
-1.005E-1	2.443E+0	4.483E+0
-1.005E-1	2.508E+0	4.512E+0
-9.404E-2	2.550E+0	4.409E+0
-1.005E-1	2.452E+0	4.467E+0
-9.890E-2	2.517E+0	4.493E+0
-1.021E-1	2.537E+0	4.428E+0
-9.566E-2	2.556E+0	4.425E+0
-9.728E-2	2.498E+0	4.444E+0
-1.005E-1	2.495E+0	4.441E+0
-1.038E-1	2.511E+0	4.373E+0
-9.890E-2	2.504E+0	4.545E+0
-9.728E-2	2.560E+0	4.402E+0
-9.890E-2	2.488E+0	4.496E+0
-1.005E-1	2.511E+0	4.503E+0
-9.728E-2	2.534E+0	4.490E+0
-9.566E-2	2.556E+0	4.519E+0
-9.728E-2	2.563E+0	4.409E+0
-1.005E-1	2.527E+0	4.470E+0
-9.728E-2	2.488E+0	4.444E+0
-9.728E-2	2.514E+0	4.477E+0
-9.890E-2	2.462E+0	4.415E+0
-1.021E-1	2.501E+0	4.399E+0
-9.566E-2	2.573E+0	4.470E+0
-9.404E-2	2.540E+0	4.379E+0
-9.890E-2	2.456E+0	4.435E+0
-1.005E-1	2.527E+0	4.379E+0
-9.890E-2	2.495E+0	4.486E+0
-9.566E-2	2.530E+0	4.522E+0
-9.890E-2	2.504E+0	4.448E+0
-1.021E-1	2.485E+0	4.483E+0
-9.566E-2	2.501E+0	4.480E+0
-9.728E-2	2.537E+0	4.509E+0
-1.005E-1	2.495E+0	4.477E+0
-9.890E-2	2.556E+0	4.431E+0
-9.890E-2	2.563E+0	4.448E+0
-9.728E-2	2.491E+0	4.464E+0
-9.890E-2	2.550E+0	4.435E+0
-1.021E-1	2.485E+0	4.435E+0
-9.728E-2	2.517E+0	4.470E+0
-9.566E-2	2.472E+0	4.470E+0
-9.728E-2	2.556E+0	4.425E+0
-9.890E-2	2.485E+0	4.532E+0
-9.566E-2	2.527E+0	4.448E+0
-9.728E-2	2.540E+0	4.490E+0
-9.890E-2	2.508E+0	4.535E+0
-1.054E-1	2.511E+0	4.499E+0
-9.890E-2	2.482E+0	4.460E+0
-9.728E-2	2.573E+0	4.415E+0
-9.890E-2	2.517E+0	4.473E+0
-9.890E-2	2.508E+0	4.496E+0
-9.890E-2	2.524E+0	4.499E+0
-9.404E-2	2.540E+0	4.516E+0
-9.728E-2	2.534E+0	4.451E+0
-9.890E-2	2.537E+0	4.558E+0
-9.890E-2	2.556E+0	4.376E+0
-9.728E-2	2.514E+0	4.457E+0
-1.005E-1	2.501E+0	4.499E+0
-1.005E-1	2.537E+0	4.477E+0
-9.566E-2	2.485E+0	4.499E+0
-9.890E-2	2.543E+0	4.493E+0
-9.728E-2	2.537E+0	4.428E+0
-1.005E-1	2.443E+0	4.448E+0
-9.566E-2	2.550E+0	4.480E+0
-9.566E-2	2.501E+0	4.470E+0
-9.728E-2	2.530E+0	4.522E+0
-1.021E-1	2.511E+0	4.451E+0
-9.728E-2	2.550E+0	4.415E+0
-9.728E-2	2.560E+0	4.529E+0
-9.728E-2	2.527E+0	4.451E+0
-9.890E-2	2.465E+0	4.412E+0
-9.890E-2	2.566E+0	4.454E+0
-9.728E-2	2.621E+0	4.412E+0
-9.890E-2	2.530E+0	4.470E+0
-1.021E-1	2.608E+0	4.448E+0
-1.005E-1	2.527E+0	4.480E+0
-9.728E-2	2.517E+0	4.610E+0
-9.890E-2	2.576E+0	4.496E+0
-1.005E-1	2.553E+0	4.464E+0
-9.890E-2	2.478E+0	4.428E+0
-9.728E-2	2.556E+0	4.499E+0
-9.890E-2	2.508E+0	4.425E+0
-1.005E-1	2.579E+0	4.376E+0
-9.566E-2	2.501E+0	4.444E+0
-9.728E-2	2.517E+0	4.405E+0
-9.728E-2	2.462E+0	4.486E+0
-1.005E-1	2.530E+0	4.464E+0
-9.890E-2	2.482E+0	4.480E+0
-9.728E-2	2.498E+0	4.441E+0
-9.728E-2	2.524E+0	4.574E+0
-9.890E-2	2.501E+0	4.415E+0
-9.728E-2	2.504E+0	4.486E+0
-9.728E-2	2.498E+0	4.415E+0
-9.728E-2	2.498E+0	4.425E+0
-1.038E-1	2.495E+0	4.470E+0
-9.728E-2	2.498E+0	4.499E+0
-9.566E-2	2.569E+0	4.422E+0
-9.890E-2	2.504E+0	4.415E+0
-1.005E-1	2.469E+0	4.448E+0
-9.728E-2	2.530E+0	4.493E+0
-9.890E-2	2.452E+0	4.506E+0
-9.890E-2	2.511E+0	4.464E+0
-9.890E-2	2.511E+0	4.379E+0
-9.566E-2	2.524E+0	4.451E+0
-9.890E-2	2.501E+0	4.525E+0
-9.890E-2	2.543E+0	4.457E+0
-9.890E-2	2.488E+0	4.532E+0
-9.728E-2	2.511E+0	4.470E+0
-1.005E-1	2.517E+0	4.415E+0
-1.005E-1	2.459E+0	4.428E+0
-1.005E-1	2.524E+0	4.460E+0
-9.566E-2	2.508E+0	4.415E+0
-9.728E-2	2.498E+0	4.496E+0
-1.005E-1	2.498E+0	4.512E+0
-9.890E-2	2.459E+0	4.490E+0
-9.404E-2	2.521E+0	4.568E+0
-9.566E-2	2.534E+0	4.470E+0
-9.890E-2	2.527E+0	4.376E+0
-1.021E-1	2.521E+0	4.431E+0
-9.728E-2	2.534E+0	4.441E+0
-9.566E-2	2.508E+0	4.415E+0
-1.005E-1	2.514E+0	4.448E+0
-1.005E-1	2.475E+0	4.350E+0
-9.404E-2	2.563E+0	4.444E+0
-9.566E-2	2.475E+0	4.473E+0
-9.728E-2	2.498E+0	4.451E+0
-9.890E-2	2.456E+0	4.499E+0
-9.890E-2	2.530E+0	4.363E+0
-9.404E-2	2.514E+0	4.473E+0
-9.890E-2	2.482E+0	4.522E+0
-1.021E-1	2.459E+0	4.499E+0
-9.728E-2	2.543E+0	4.340E+0
-9.404E-2	2.537E+0	4.405E+0
-1.005E-1	2.511E+0	4.457E+0
-9.890E-2	2.527E+0	4.486E+0
-9.728E-2	2.530E+0	4.409E+0
-9.566E-2	2.446E+0	4.422E+0
-9.728E-2	2.556E+0	4.444E+0
-9.890E-2	2.446E+0	4.490E+0
-1.005E-1	2.511E+0	4.376E+0
-9.566E-2	2.485E+0	4.496E+0
-9.890E-2	2.482E+0	4.422E+0
-9.890E-2	2.504E+0	4.448E+0
-9.728E-2	2.517E+0	4.412E+0
-9.566E-2	2.485E+0	4.418E+0
-1.005E-1	2.543E+0	4.464E+0
-1.021E-1	2.521E+0	4.499E+0
-9.566E-2	2.491E+0	4.422E+0
-9.728E-2	2.540E+0	4.473E+0
-9.890E-2	2.501E+0	4.402E+0
-1.005E-1	2.485E+0	4.373E+0
-9.728E-2	2.556E+0	4.457E+0
-9.728E-2	2.628E+0	4.519E+0
-1.005E-1	2.560E+0	4.529E+0
-9.890E-2	2.582E+0	4.467E+0
-9.728E-2	2.459E+0	4.418E+0
-9.566E-2	2.430E+0	4.428E+0
-9.728E-2	2.543E+0	4.425E+0
-9.890E-2	2.543E+0	4.438E+0
-9.728E-2	2.485E+0	4.516E+0
-9.728E-2	2.527E+0	4.451E+0
-9.728E-2	2.491E+0	4.409E+0
-9.728E-2	2.560E+0	4.441E+0
-9.890E-2	2.527E+0	4.454E+0
-9.566E-2	2.498E+0	4.435E+0
-9.728E-2	2.521E+0	4.464E+0
-1.005E-1	2.540E+0	4.376E+0
-9.728E-2	2.485E+0	4.480E+0
-9.404E-2	2.514E+0	4.370E+0
-9.890E-2	2.543E+0	4.389E+0
-1.005E-1	2.459E+0	4.464E+0
-9.728E-2	2.465E+0	4.454E+0
-9.728E-2	2.547E+0	4.444E+0
-1.005E-1	2.524E+0	4.431E+0
-1.021E-1	2.540E+0	4.480E+0
-9.728E-2	2.543E+0	4.464E+0
-9.728E-2	2.485E+0	4.503E+0
-9.728E-2	2.521E+0	4.499E+0
-1.005E-1	2.511E+0	4.438E+0
-9.566E-2	2.501E+0	4.454E+0
-9.728E-2	2.475E+0	4.467E+0
-9.890E-2	2.485E+0	4.512E+0
-1.005E-1	2.514E+0	4.425E+0
-9.566E-2	2.547E+0	4.490E+0
-9.404E-2	2.517E+0	4.451E+0
-1.005E-1	2.465E+0	4.535E+0
-1.021E-1	2.543E+0	4.435E+0
-9.728E-2	2.569E+0	4.480E+0
-9.890E-2	2.465E+0	4.457E+0
-9.728E-2	2.495E+0	4.538E+0
-1.005E-1	2.560E+0	4.383E+0
-9.890E-2	2.521E+0	4.448E+0
-9.404E-2	2.579E+0	4.480E+0
-1.005E-1	2.482E+0	4.448E+0
-1.005E-1	2.501E+0	4.499E+0
-9.566E-2	2.501E+0	4.503E+0
-9.566E-2	2.553E+0	4.396E+0
-9.728E-2	2.485E+0	4.473E+0
-1.038E-1	2.598E+0	4.444E+0
-1.005E-1	2.475E+0	4.438E+0
-9.566E-2	2.527E+0	4.428E+0
-1.005E-1	2.485E+0	4.454E+0
-1.021E-1	2.517E+0	4.477E+0
-9.566E-2	2.488E+0	4.396E+0
-9.404E-2	2.534E+0	4.532E+0
-1.021E-1	2.530E+0	4.486E+0
-1.021E-1	2.498E+0	4.457E+0
-9.566E-2	2.566E+0	4.327E+0
-9.404E-2	2.495E+0	4.525E+0
-9.728E-2	2.504E+0	4.441E+0
-1.021E-1	2.589E+0	4.392E+0
-9.728E-2	2.534E+0	4.405E+0
-9.404E-2	2.472E+0	4.441E+0
-1.005E-1	2.534E+0	4.357E+0
-1.005E-1	2.534E+0	4.376E+0
-9.566E-2	2.537E+0	4.490E+0
-9.728E-2	2.537E+0	4.473E+0
-1.005E-1	2.488E+0	4.493E+0
-1.021E-1	2.485E+0	4.428E+0
-1.005E-1	2.482E+0	4.454E+0
-9.404E-2	2.521E+0	4.431E+0
-9.728E-2	2.511E+0	4.412E+0
-1.005E-1	2.475E+0	4.464E+0
-1.005E-1	2.443E+0	4.477E+0
-9.566E-2	2.573E+0	4.389E+0
-9.890E-2	2.563E+0	4.483E+0
-1.005E-1	2.472E+0	4.451E+0
-9.728E-2	2.472E+0	4.435E+0
-9.890E-2	2.563E+0	4.464E+0
-1.021E-1	2.488E+0	4.451E+0
-1.005E-1	2.501E+0	4.506E+0
-9.728E-2	2.566E+0	4.451E+0
-9.566E-2	2.517E+0	4.399E+0
-9.890E-2	2.514E+0	4.477E+0
-1.005E-1	2.459E+0	4.512E+0
-9.728E-2	2.488E+0	4.409E+0
-9.404E-2	2.550E+0	4.516E+0
-9.890E-2	2.547E+0	4.389E+0
-1.021E-1	2.430E+0	4.409E+0
-9.890E-2	2.527E+0	4.389E+0
-9.728E-2	2.495E+0	4.438E+0
-9.890E-2	2.501E+0	4.470E+0
-1.021E-1	2.524E+0	4.499E+0
-9.890E-2	2.485E+0	4.409E+0
-9.566E-2	2.504E+0	4.399E+0
-9.890E-2	2.469E+0	4.396E+0
-9.890E-2	2.495E+0	4.418E+0
-9.566E-2	2.530E+0	4.337E+0
-9.242E-2	2.511E+0	4.454E+0
-9.890E-2	2.498E+0	4.415E+0
-9.890E-2	2.524E+0	4.444E+0
-9.728E-2	2.573E+0	4.386E+0
-9.242E-2	2.573E+0	4.357E+0
-9.890E-2	2.498E+0	4.486E+0
-1.021E-1	2.540E+0	4.451E+0
-1.005E-1	2.514E+0	4.464E+0
-9.404E-2	2.534E+0	4.444E+0
-9.728E-2	2.550E+0	4.373E+0
-1.021E-1	2.560E+0	4.460E+0
-9.728E-2	2.605E+0	4.386E+0
-9.566E-2	2.511E+0	4.441E+0
-9.728E-2	2.540E+0	4.486E+0
-1.021E-1	2.543E+0	4.490E+0
-9.728E-2	2.524E+0	4.383E+0
-9.566E-2	2.530E+0	4.435E+0
-9.890E-2	2.534E+0	4.499E+0
-1.005E-1	2.482E+0	4.477E+0
-9.890E-2	2.498E+0	4.470E+0
-9.728E-2	2.569E+0	4.480E+0
-9.728E-2	2.508E+0	4.422E+0
-1.005E-1	2.521E+0	4.454E+0
-9.728E-2	2.540E+0	4.350E+0
-9.728E-2	2.543E+0	4.370E+0
-9.890E-2	2.498E+0	4.431E+0
-1.005E-1	2.514E+0	4.441E+0
-1.005E-1	2.462E+0	4.451E+0
-9.728E-2	2.537E+0	4.451E+0
-9.890E-2	2.589E+0	4.366E+0
-1.005E-1	2.537E+0	4.477E+0
-9.890E-2	2.501E+0	4.486E+0
-9.728E-2	2.469E+0	4.412E+0
-9.890E-2	2.495E+0	4.503E+0
-1.005E-1	2.534E+0	4.418E+0
-9.890E-2	2.537E+0	4.545E+0
-9.728E-2	2.449E+0	4.444E+0
-9.890E-2	2.556E+0	4.477E+0
-1.005E-1	2.540E+0	4.473E+0
-9.728E-2	2.560E+0	4.444E+0
-9.566E-2	2.527E+0	4.499E+0
-9.728E-2	2.452E+0	4.441E+0
-1.021E-1	2.521E+0	4.418E+0
-9.566E-2	2.488E+0	4.379E+0
-9.728E-2	2.530E+0	4.470E+0
-9.728E-2	2.579E+0	4.412E+0
-1.005E-1	2.511E+0	4.431E+0
-9.890E-2	2.478E+0	4.499E+0
-9.728E-2	2.475E+0	4.483E+0
-9.890E-2	2.478E+0	4.412E+0
-1.005E-1	2.543E+0	4.545E+0
-9.728E-2	2.560E+0	4.444E+0
-9.566E-2	2.576E+0	4.422E+0
-1.005E-1	2.563E+0	4.402E+0
-1.021E-1	2.527E+0	4.435E+0
-9.566E-2	2.514E+0	4.496E+0
-9.728E-2	2.501E+0	4.460E+0
-1.021E-1	2.553E+0	4.499E+0
-9.890E-2	2.478E+0	4.499E+0
-9.728E-2	2.553E+0	4.464E+0
-9.566E-2	2.485E+0	4.438E+0
-9.890E-2	2.537E+0	4.496E+0
-9.890E-2	2.534E+0	4.366E+0
-9.728E-2	2.498E+0	4.503E+0
-9.566E-2	2.530E+0	4.454E+0
-9.890E-2	2.485E+0	4.425E+0
-9.890E-2	2.573E+0	4.422E+0
-9.728E-2	2.530E+0	4.366E+0
-9.404E-2	2.534E+0	4.448E+0
-1.005E-1	2.459E+0	4.470E+0
-1.021E-1	2.534E+0	4.457E+0
-9.728E-2	2.576E+0	4.470E+0
-9.566E-2	2.553E+0	4.418E+0
-1.005E-1	2.495E+0	4.486E+0
-9.728E-2	2.543E+0	4.473E+0
-9.890E-2	2.475E+0	4.448E+0
-9.404E-2	2.482E+0	4.399E+0
-9.890E-2	2.443E+0	4.376E+0
-9.890E-2	2.527E+0	4.435E+0
-9.566E-2	2.524E+0	4.457E+0
-9.404E-2	2.465E+0	4.415E+0
-9.890E-2	2.482E+0	4.448E+0
-9.890E-2	2.472E+0	4.425E+0
-9.890E-2	2.540E+0	4.402E+0
-9.728E-2	2.498E+0	4.415E+0
-9.728E-2	2.514E+0	4.473E+0
-9.728E-2	2.482E+0	4.415E+0
-9.728E-2	2.443E+0	4.464E+0
-9.566E-2	2.527E+0	4.435E+0
-9.728E-2	2.563E+0	4.425E+0
-1.005E-1	2.511E+0	4.610E+0
-1.005E-1	2.527E+0	4.402E+0
-9.404E-2	2.498E+0	4.477E+0
-9.890E-2	2.560E+0	4.373E+0
-1.005E-1	2.485E+0	4.412E+0
-9.566E-2	2.462E+0	4.496E+0
-9.728E-2	2.576E+0	4.460E+0
-9.890E-2	2.550E+0	4.538E+0
-1.038E-1	2.566E+0	4.473E+0
-9.728E-2	2.472E+0	4.516E+0
-9.890E-2	2.452E+0	4.451E+0
-9.566E-2	2.527E+0	4.425E+0
-1.005E-1	2.589E+0	4.486E+0
-9.728E-2	2.498E+0	4.441E+0
-9.242E-2	2.550E+0	4.470E+0
-9.728E-2	2.540E+0	4.379E+0
-1.005E-1	2.530E+0	4.422E+0
-9.566E-2	2.498E+0	4.396E+0
-9.566E-2	2.511E+0	4.486E+0
-9.728E-2	2.534E+0	4.409E+0
-1.005E-1	2.563E+0	4.425E+0
-9.890E-2	2.504E+0	4.516E+0
-9.404E-2	2.521E+0	4.444E+0
-9.890E-2	2.563E+0	4.448E+0
-9.890E-2	2.491E+0	4.350E+0
-9.566E-2	2.511E+0	4.438E+0
-9.242E-2	2.563E+0	4.509E+0
-9.566E-2	2.547E+0	4.379E+0
-1.021E-1	2.524E+0	4.483E+0
-9.728E-2	2.521E+0	4.415E+0
-9.728E-2	2.547E+0	4.464E+0
-9.890E-2	2.547E+0	4.386E+0
-1.021E-1	2.482E+0	4.444E+0
-9.566E-2	2.459E+0	4.444E+0
-9.566E-2	2.488E+0	4.438E+0
-9.728E-2	2.543E+0	4.415E+0
-9.890E-2	2.501E+0	4.441E+0
-9.728E-2	2.495E+0	4.402E+0
-9.566E-2	2.449E+0	4.467E+0
-1.021E-1	2.511E+0	4.460E+0
-1.021E-1	2.527E+0	4.473E+0
-9.728E-2	2.560E+0	4.457E+0
-9.566E-2	2.563E+0	4.467E+0
-1.005E-1	2.410E+0	4.399E+0
-9.728E-2	2.485E+0	4.460E+0
-9.728E-2	2.556E+0	4.444E+0
-9.566E-2	2.498E+0	4.386E+0
-9.728E-2	2.534E+0	4.376E+0
-1.005E-1	2.485E+0	4.470E+0
-9.890E-2	2.485E+0	4.999E+0
-9.242E-2	2.508E+0	4.593E+0
-9.728E-2	2.514E+0	4.448E+0
-1.021E-1	2.524E+0	4.506E+0
-1.005E-1	2.472E+0	4.499E+0
-9.566E-2	2.504E+0	4.448E+0
-1.005E-1	2.563E+0	4.499E+0
-1.021E-1	2.556E+0	4.483E+0
-9.566E-2	2.504E+0	4.422E+0
-9.566E-2	2.527E+0	4.480E+0
-9.890E-2	2.495E+0	4.506E+0
-1.005E-1	2.563E+0	4.409E+0
-9.728E-2	2.550E+0	4.486E+0
-9.404E-2	2.517E+0	4.454E+0
-9.728E-2	2.563E+0	4.435E+0
-1.005E-1	2.547E+0	4.415E+0
-9.890E-2	2.524E+0	4.480E+0
-9.728E-2	2.501E+0	4.373E+0
-9.728E-2	2.569E+0	4.379E+0
-9.890E-2	2.501E+0	4.396E+0
-9.890E-2	2.540E+0	4.435E+0
-9.728E-2	2.508E+0	4.444E+0
-9.728E-2	2.537E+0	4.448E+0
-1.005E-1	2.556E+0	4.457E+0
-9.728E-2	2.508E+0	4.357E+0
-9.728E-2	2.462E+0	4.483E+0
-9.566E-2	2.553E+0	4.405E+0
-9.890E-2	2.540E+0	4.577E+0
-9.890E-2	2.514E+0	4.412E+0
-9.728E-2	2.569E+0	4.409E+0
-9.566E-2	2.530E+0	4.470E+0
-1.005E-1	2.501E+0	4.422E+0
-9.728E-2	2.530E+0	4.464E+0
-9.242E-2	2.547E+0	4.415E+0
-9.890E-2	2.514E+0	4.373E+0
-1.005E-1	2.550E+0	4.360E+0
-9.404E-2	2.537E+0	4.506E+0
-9.728E-2	2.504E+0	4.464E+0
-9.728E-2	2.540E+0	4.438E+0
-1.005E-1	2.547E+0	4.503E+0
-9.728E-2	2.579E+0	4.477E+0
-9.404E-2	2.553E+0	4.360E+0
-9.890E-2	2.465E+0	4.438E+0
-9.728E-2	2.566E+0	4.334E+0
-9.728E-2	2.527E+0	4.444E+0
-9.728E-2	2.527E+0	4.366E+0
-9.890E-2	2.459E+0	4.454E+0
-1.021E-1	2.465E+0	4.396E+0
-9.728E-2	2.504E+0	4.477E+0
-9.404E-2	2.498E+0	4.347E+0
-9.728E-2	2.534E+0	4.366E+0
-1.005E-1	2.540E+0	4.457E+0
-9.566E-2	2.527E+0	4.409E+0
-9.404E-2	2.482E+0	4.448E+0
-1.005E-1	2.517E+0	4.470E+0
-1.021E-1	2.553E+0	4.493E+0
-9.728E-2	2.498E+0	4.376E+0
-9.242E-2	2.563E+0	4.435E+0
-9.890E-2	2.446E+0	4.431E+0
-1.005E-1	2.498E+0	4.435E+0
-9.728E-2	2.449E+0	4.438E+0
-9.728E-2	2.530E+0	4.509E+0
-9.890E-2	2.491E+0	4.464E+0
-9.890E-2	2.569E+0	4.428E+0
-1.005E-1	2.585E+0	4.379E+0
-9.242E-2	2.592E+0	4.490E+0
-9.566E-2	2.553E+0	4.477E+0
-1.021E-1	2.521E+0	4.438E+0
-9.890E-2	2.508E+0	4.535E+0
-9.566E-2	2.582E+0	4.448E+0
-9.890E-2	2.495E+0	4.418E+0
-1.005E-1	2.475E+0	4.457E+0
-9.728E-2	2.491E+0	4.435E+0
-9.404E-2	2.491E+0	4.376E+0
-9.890E-2	2.527E+0	4.366E+0
-9.890E-2	2.514E+0	4.389E+0
-9.890E-2	2.475E+0	4.412E+0
-9.404E-2	2.495E+0	4.493E+0
-1.005E-1	2.488E+0	4.490E+0
-1.005E-1	2.462E+0	4.470E+0
-9.728E-2	2.501E+0	4.399E+0
-9.728E-2	2.537E+0	4.473E+0
-9.728E-2	2.543E+0	4.444E+0
-1.021E-1	2.556E+0	4.454E+0
-9.566E-2	2.534E+0	4.405E+0
-9.728E-2	2.508E+0	4.418E+0
-1.005E-1	2.547E+0	4.473E+0
-1.021E-1	2.527E+0	4.418E+0
-9.728E-2	2.527E+0	4.379E+0
-9.728E-2	2.537E+0	4.438E+0
-9.728E-2	2.517E+0	4.438E+0
-1.005E-1	2.495E+0	4.448E+0
-9.728E-2	2.579E+0	4.353E+0
-9.404E-2	2.556E+0	4.519E+0
-9.890E-2	2.579E+0	4.409E+0
-1.005E-1	2.530E+0	4.334E+0
-1.005E-1	2.517E+0	4.370E+0
-9.728E-2	2.530E+0	4.415E+0
-9.728E-2	2.563E+0	4.532E+0
-1.005E-1	2.462E+0	4.496E+0
-1.005E-1	2.566E+0	4.467E+0
-9.566E-2	2.472E+0	4.529E+0
-9.728E-2	2.501E+0	4.396E+0
-1.005E-1	2.563E+0	4.402E+0
-9.404E-2	2.530E+0	4.470E+0
-9.566E-2	2.543E+0	4.431E+0
-9.728E-2	2.524E+0	4.428E+0
-1.005E-1	2.517E+0	4.412E+0
-9.728E-2	2.524E+0	4.399E+0
-9.404E-2	2.543E+0	4.483E+0
-9.728E-2	2.543E+0	4.409E+0
-1.021E-1	2.462E+0	4.509E+0
-9.890E-2	2.569E+0	4.324E+0
-9.566E-2	2.495E+0	4.519E+0
-9.728E-2	2.563E+0	4.438E+0
-9.890E-2	2.501E+0	4.415E+0
-9.890E-2	2.504E+0	4.503E+0
-9.728E-2	2.540E+0	4.460E+0
-9.566E-2	2.563E+0	4.477E+0
-1.005E-1	2.482E+0	4.337E+0
-9.890E-2	2.443E+0	4.438E+0
-9.404E-2	2.521E+0	4.467E+0
-9.890E-2	2.514E+0	4.473E+0
-1.005E-1	2.495E+0	4.327E+0
-9.890E-2	2.524E+0	4.460E+0
-9.566E-2	2.560E+0	4.415E+0
-9.728E-2	2.469E+0	4.454E+0
-1.021E-1	2.530E+0	4.444E+0
-9.890E-2	2.524E+0	4.490E+0
-9.242E-2	2.517E+0	4.516E+0
-9.728E-2	2.543E+0	4.467E+0
-1.005E-1	2.553E+0	4.441E+0
-9.728E-2	2.524E+0	4.490E+0
-9.566E-2	2.563E+0	4.499E+0
-9.728E-2	2.443E+0	4.383E+0
-9.890E-2	2.511E+0	4.402E+0
-9.728E-2	2.566E+0	4.473E+0
-9.728E-2	2.508E+0	4.473E+0
-9.566E-2	2.508E+0	4.525E+0
-1.005E-1	2.550E+0	4.389E+0
-9.890E-2	2.495E+0	4.425E+0
-9.404E-2	2.530E+0	4.460E+0
-9.728E-2	2.524E+0	4.431E+0
-9.890E-2	2.527E+0	4.373E+0
-9.566E-2	2.449E+0	4.392E+0
-9.404E-2	2.550E+0	4.464E+0
-9.728E-2	2.521E+0	4.428E+0
-1.021E-1	2.611E+0	4.389E+0
-9.566E-2	2.540E+0	4.383E+0
-9.566E-2	2.530E+0	4.477E+0
-9.728E-2	2.589E+0	4.373E+0
-9.890E-2	2.511E+0	4.431E+0
-9.728E-2	2.469E+0	4.490E+0
-9.566E-2	2.456E+0	4.418E+0
-9.728E-2	2.579E+0	4.451E+0
-1.005E-1	2.440E+0	4.431E+0
-9.728E-2	2.550E+0	4.431E+0
-9.566E-2	2.511E+0	4.448E+0
-9.728E-2	2.472E+0	4.425E+0
-1.021E-1	2.576E+0	4.418E+0
-9.566E-2	2.543E+0	4.506E+0
-9.404E-2	2.459E+0	4.467E+0
-9.890E-2	2.521E+0	4.477E+0
-1.021E-1	2.524E+0	4.496E+0
-9.566E-2	2.563E+0	4.425E+0
-9.566E-2	2.524E+0	4.389E+0
-9.566E-2	2.556E+0	4.405E+0
-1.005E-1	2.465E+0	4.425E+0
-9.728E-2	2.504E+0	4.444E+0
-9.404E-2	2.521E+0	4.347E+0
-9.404E-2	2.553E+0	4.499E+0
-9.728E-2	2.534E+0	4.402E+0
-9.728E-2	2.456E+0	4.506E+0
-9.404E-2	2.475E+0	4.353E+0
-9.728E-2	2.495E+0	4.386E+0
-1.021E-1	2.443E+0	4.396E+0
-9.890E-2	2.524E+0	4.460E+0
-9.566E-2	2.563E+0	4.409E+0
-9.728E-2	2.491E+0	4.499E+0
-1.005E-1	2.498E+0	4.340E+0
-9.890E-2	2.524E+0	4.451E+0
-9.566E-2	2.485E+0	4.402E+0
-9.890E-2	2.530E+0	4.370E+0
-9.890E-2	2.517E+0	4.431E+0
-9.566E-2	2.547E+0	4.438E+0
-9.404E-2	2.517E+0	4.480E+0
-9.728E-2	2.488E+0	4.464E+0
-9.890E-2	2.414E+0	4.376E+0
-9.566E-2	2.456E+0	4.405E+0
-9.242E-2	2.491E+0	4.412E+0
-1.021E-1	2.566E+0	4.396E+0
-9.890E-2	2.488E+0	4.470E+0
-9.566E-2	2.543E+0	4.454E+0
-9.566E-2	2.517E+0	4.292E+0
-9.728E-2	2.527E+0	4.503E+0
-1.005E-1	2.573E+0	4.422E+0
-9.728E-2	2.524E+0	4.279E+0
-9.404E-2	2.537E+0	4.480E+0
-9.728E-2	2.459E+0	4.405E+0
-1.021E-1	2.478E+0	4.464E+0
-9.728E-2	2.462E+0	4.477E+0
-9.890E-2	2.566E+0	4.451E+0
-9.728E-2	2.560E+0	4.428E+0
-1.005E-1	2.524E+0	4.483E+0
-9.728E-2	2.560E+0	4.490E+0
-9.566E-2	2.449E+0	4.483E+0
-9.728E-2	2.589E+0	4.493E+0
-1.005E-1	2.556E+0	4.396E+0
-9.728E-2	2.472E+0	4.373E+0
-9.404E-2	2.537E+0	4.428E+0
-1.005E-1	2.514E+0	4.441E+0
-1.005E-1	2.566E+0	4.470E+0
-9.728E-2	2.501E+0	4.441E+0
-9.890E-2	2.521E+0	4.435E+0
-1.005E-1	2.547E+0	4.428E+0
-9.890E-2	2.511E+0	4.451E+0
-9.890E-2	2.410E+0	4.438E+0
-9.566E-2	2.495E+0	4.464E+0
-9.728E-2	2.579E+0	4.490E+0
-9.890E-2	2.521E+0	4.386E+0
-9.728E-2	2.514E+0	4.454E+0
-9.728E-2	2.511E+0	4.405E+0
-9.728E-2	2.517E+0	4.509E+0
-1.005E-1	2.543E+0	4.428E+0
-9.890E-2	2.527E+0	4.418E+0
-9.566E-2	2.514E+0	4.389E+0
-9.890E-2	2.472E+0	4.399E+0
-1.005E-1	2.491E+0	4.418E+0
-9.566E-2	2.543E+0	4.454E+0
-9.728E-2	2.498E+0	4.347E+0
-9.890E-2	2.504E+0	4.409E+0
-1.005E-1	2.495E+0	4.522E+0
-9.566E-2	2.589E+0	4.506E+0
-9.728E-2	2.485E+0	4.357E+0
-9.890E-2	2.527E+0	4.444E+0
-1.038E-1	2.504E+0	4.496E+0
-1.005E-1	2.508E+0	4.428E+0
-9.728E-2	2.543E+0	4.405E+0
-1.005E-1	2.517E+0	4.409E+0
-9.890E-2	2.556E+0	4.519E+0
-9.728E-2	2.517E+0	4.460E+0
-9.404E-2	2.543E+0	4.490E+0
-9.566E-2	2.608E+0	4.532E+0
-1.021E-1	2.524E+0	4.422E+0
-9.890E-2	2.547E+0	4.467E+0
-9.728E-2	2.540E+0	4.448E+0
-9.566E-2	2.485E+0	4.402E+0
-1.005E-1	2.491E+0	4.428E+0
-9.890E-2	2.504E+0	4.422E+0
-9.728E-2	2.501E+0	4.415E+0
-9.890E-2	2.495E+0	4.441E+0
-1.021E-1	2.508E+0	4.370E+0
-9.890E-2	2.540E+0	4.477E+0
-9.242E-2	2.498E+0	4.480E+0
-9.728E-2	2.540E+0	4.389E+0
-1.005E-1	2.495E+0	4.415E+0
-9.728E-2	2.462E+0	4.486E+0
-9.728E-2	2.547E+0	4.431E+0
-9.890E-2	2.495E+0	4.470E+0
-1.005E-1	2.472E+0	4.360E+0
-9.566E-2	2.498E+0	4.435E+0
-9.404E-2	2.537E+0	4.425E+0
-9.728E-2	2.504E+0	4.451E+0
-1.021E-1	2.537E+0	4.412E+0
-9.890E-2	2.553E+0	4.451E+0
-9.728E-2	2.436E+0	4.480E+0
-1.005E-1	2.550E+0	4.441E+0
-9.890E-2	2.462E+0	4.282E+0
-1.005E-1	2.478E+0	4.525E+0
-9.728E-2	2.407E+0	4.418E+0
-9.728E-2	2.508E+0	4.438E+0
-1.005E-1	2.504E+0	4.438E+0
-9.890E-2	2.534E+0	4.412E+0
-9.079E-2	2.517E+0	4.561E+0
-1.005E-1	2.540E+0	4.383E+0
-9.890E-2	2.491E+0	4.415E+0
-9.728E-2	2.566E+0	4.396E+0
-9.728E-2	2.462E+0	4.503E+0
-9.890E-2	2.514E+0	4.448E+0
-9.890E-2	2.566E+0	4.370E+0
-9.728E-2	2.501E+0	4.480E+0
-9.566E-2	2.482E+0	4.357E+0
-9.728E-2	2.491E+0	4.418E+0
-1.021E-1	2.547E+0	4.435E+0
-9.728E-2	2.527E+0	4.431E+0
-9.566E-2	2.514E+0	4.451E+0
-9.728E-2	2.504E+0	4.353E+0
-9.890E-2	2.508E+0	4.473E+0
-9.404E-2	2.485E+0	4.438E+0
-9.728E-2	2.514E+0	4.412E+0
-1.005E-1	2.550E+0	4.506E+0
-9.890E-2	2.511E+0	4.477E+0
-9.890E-2	2.547E+0	4.486E+0
-9.728E-2	2.517E+0	4.444E+0
-9.890E-2	2.547E+0	4.376E+0
-1.021E-1	2.482E+0	4.473E+0
-9.728E-2	2.556E+0	4.483E+0
-9.566E-2	2.498E+0	4.409E+0
-9.728E-2	2.527E+0	4.405E+0
-9.890E-2	2.495E+0	4.386E+0
-9.728E-2	2.511E+0	4.425E+0
-9.890E-2	2.511E+0	4.470E+0
-1.005E-1	2.527E+0	4.464E+0
-1.005E-1	2.527E+0	4.470E+0
-9.728E-2	2.556E+0	4.512E+0
-9.566E-2	2.527E+0	4.425E+0
-9.566E-2	2.498E+0	4.438E+0
-9.728E-2	2.514E+0	4.448E+0
-9.566E-2	2.566E+0	4.438E+0
-9.566E-2	2.472E+0	4.425E+0
-9.728E-2	2.485E+0	4.483E+0
-1.005E-1	2.514E+0	4.493E+0
-9.728E-2	2.521E+0	4.457E+0
-9.404E-2	2.543E+0	4.412E+0
-9.728E-2	2.569E+0	4.486E+0
-1.021E-1	2.501E+0	4.402E+0
-1.005E-1	2.465E+0	4.422E+0
-9.566E-2	2.478E+0	4.389E+0
-9.890E-2	2.566E+0	4.428E+0
-1.021E-1	2.585E+0	4.454E+0
-9.566E-2	2.498E+0	4.512E+0
-9.566E-2	2.508E+0	4.428E+0
-9.890E-2	2.521E+0	4.409E+0
-9.890E-2	2.521E+0	4.581E+0
-9.890E-2	2.537E+0	4.470E+0
-9.566E-2	2.495E+0	4.457E+0
-9.890E-2	2.485E+0	4.460E+0
-1.005E-1	2.524E+0	4.516E+0
-9.728E-2	2.482E+0	4.376E+0
-9.404E-2	2.478E+0	4.448E+0
-9.890E-2	2.579E+0	4.503E+0
-1.021E-1	2.511E+0	4.399E+0
-9.566E-2	2.478E+0	4.448E+0
-9.566E-2	2.534E+0	4.538E+0
-9.890E-2	2.511E+0	4.412E+0
-1.005E-1	2.501E+0	4.496E+0
-9.890E-2	2.527E+0	4.467E+0
-9.566E-2	2.521E+0	4.493E+0
-1.005E-1	2.498E+0	4.448E+0
-1.005E-1	2.553E+0	4.451E+0
-9.728E-2	2.498E+0	4.392E+0
-9.728E-2	2.547E+0	4.399E+0
-9.890E-2	2.537E+0	4.418E+0
-9.890E-2	2.560E+0	4.512E+0
-9.728E-2	2.498E+0	4.418E+0
-9.404E-2	2.540E+0	4.464E+0
-9.566E-2	2.511E+0	4.545E+0
-1.038E-1	2.491E+0	4.493E+0
-9.728E-2	2.501E+0	4.428E+0
-9.728E-2	2.482E+0	4.438E+0
-9.728E-2	2.511E+0	4.402E+0
-9.890E-2	2.560E+0	4.464E+0
-9.728E-2	2.504E+0	4.493E+0
-9.566E-2	2.534E+0	4.425E+0
-9.890E-2	2.521E+0	4.480E+0
-9.890E-2	2.482E+0	4.525E+0
-9.728E-2	2.534E+0	4.451E+0
-9.728E-2	2.472E+0	4.444E+0
-9.566E-2	2.498E+0	4.425E+0
-1.021E-1	2.504E+0	4.431E+0
-9.728E-2	2.517E+0	4.438E+0
-9.404E-2	2.592E+0	4.415E+0
-9.404E-2	2.521E+0	4.399E+0
-9.728E-2	2.501E+0	4.392E+0
-9.890E-2	2.566E+0	4.454E+0
-9.242E-2	2.501E+0	4.506E+0
-9.566E-2	2.537E+0	4.558E+0
-1.005E-1	2.465E+0	4.405E+0
-9.728E-2	2.459E+0	4.509E+0
-9.728E-2	2.537E+0	4.435E+0
-9.728E-2	2.508E+0	4.418E+0
-1.005E-1	2.579E+0	4.467E+0
-9.404E-2	2.521E+0	4.402E+0
-9.566E-2	2.508E+0	4.425E+0
-9.728E-2	2.521E+0	4.444E+0
-9.890E-2	2.563E+0	4.477E+0
-9.728E-2	2.517E+0	4.506E+0
-9.728E-2	2.543E+0	4.409E+0
-9.890E-2	2.495E+0	4.422E+0
-9.890E-2	2.573E+0	4.490E+0
-9.728E-2	2.540E+0	4.415E+0
-9.728E-2	2.475E+0	4.522E+0
-9.890E-2	2.527E+0	4.496E+0
-1.021E-1	2.540E+0	4.396E+0
-9.728E-2	2.498E+0	4.451E+0
-9.728E-2	2.517E+0	4.360E+0
-9.728E-2	2.478E+0	4.402E+0
-1.005E-1	2.527E+0	4.457E+0
-9.728E-2	2.514E+0	4.418E+0
-9.404E-2	2.504E+0	4.467E+0
-9.890E-2	2.521E+0	4.363E+0
-1.021E-1	2.498E+0	4.486E+0
-9.728E-2	2.556E+0	4.512E+0
-9.566E-2	2.488E+0	4.360E+0
-9.728E-2	2.517E+0	4.451E+0
-1.021E-1	2.469E+0	4.522E+0
-9.728E-2	2.524E+0	4.470E+0
-9.728E-2	2.446E+0	4.499E+0
-9.566E-2	2.547E+0	4.392E+0
-1.005E-1	2.534E+0	4.457E+0
-9.890E-2	2.547E+0	4.464E+0
-9.728E-2	2.495E+0	4.311E+0
-9.566E-2	2.547E+0	4.409E+0
-9.890E-2	2.537E+0	4.438E+0
-9.566E-2	2.495E+0	4.451E+0
-9.890E-2	2.478E+0	4.360E+0
-1.005E-1	2.462E+0	4.415E+0
-1.021E-1	2.511E+0	4.477E+0
-9.728E-2	2.449E+0	4.389E+0
-9.566E-2	2.465E+0	4.467E+0
-9.890E-2	2.540E+0	4.473E+0
-1.005E-1	2.504E+0	4.373E+0
-1.005E-1	2.524E+0	4.412E+0
-9.728E-2	2.543E+0	4.428E+0
-9.890E-2	2.550E+0	4.418E+0
-9.890E-2	2.469E+0	4.470E+0
-9.728E-2	2.556E+0	4.460E+0
-9.242E-2	2.560E+0	4.402E+0
-9.890E-2	2.495E+0	4.422E+0
-1.005E-1	2.514E+0	4.418E+0
-9.566E-2	2.508E+0	4.402E+0
-9.728E-2	2.504E+0	4.418E+0
-9.728E-2	2.514E+0	4.460E+0
-9.890E-2	2.543E+0	4.448E+0
-9.566E-2	2.553E+0	4.516E+0
-9.566E-2	2.566E+0	4.405E+0
-9.728E-2	2.543E+0	4.454E+0
-1.021E-1	2.527E+0	4.379E+0
-9.728E-2	2.553E+0	4.389E+0
-9.566E-2	2.547E+0	4.334E+0
-9.890E-2	2.504E+0	4.409E+0
-9.890E-2	2.511E+0	4.415E+0
-9.728E-2	2.504E+0	4.473E+0
-9.404E-2	2.530E+0	4.451E+0
-9.890E-2	2.495E+0	4.444E+0
-1.005E-1	2.530E+0	4.415E+0
-9.890E-2	2.540E+0	4.431E+0
-9.566E-2	2.508E+0	4.490E+0
-9.728E-2	2.569E+0	4.486E+0
-9.890E-2	2.550E+0	4.454E+0
-9.566E-2	2.491E+0	4.392E+0
-9.566E-2	2.527E+0	4.405E+0
-9.728E-2	2.514E+0	4.467E+0
-1.005E-1	2.537E+0	4.363E+0
-9.890E-2	2.547E+0	4.405E+0
-9.728E-2	2.537E+0	4.457E+0
-9.566E-2	2.585E+0	4.422E+0
-1.005E-1	2.550E+0	4.425E+0
-9.728E-2	2.485E+0	4.493E+0
-9.728E-2	2.537E+0	4.435E+0
-9.566E-2	2.553E+0	4.379E+0
-1.005E-1	2.534E+0	4.389E+0
-1.021E-1	2.488E+0	4.444E+0
-9.566E-2	2.560E+0	4.425E+0
-9.890E-2	2.498E+0	4.448E+0
-1.005E-1	2.511E+0	4.438E+0
-9.728E-2	2.508E+0	4.486E+0
-9.728E-2	2.543E+0	4.490E+0
-9.890E-2	2.488E+0	4.425E+0
-1.021E-1	2.491E+0	4.428E+0
-9.566E-2	2.508E+0	4.467E+0
-9.566E-2	2.537E+0	4.428E+0
-9.890E-2	2.501E+0	4.438E+0
-1.021E-1	2.556E+0	4.415E+0
-1.005E-1	2.543E+0	4.428E+0
-9.566E-2	2.537E+0	4.386E+0
-1.005E-1	2.534E+0	4.422E+0
-1.021E-1	2.550E+0	4.425E+0
-9.728E-2	2.443E+0	4.435E+0
-9.404E-2	2.537E+0	4.376E+0
-9.728E-2	2.517E+0	4.353E+0
-1.005E-1	2.498E+0	4.460E+0
-9.890E-2	2.514E+0	4.389E+0
-9.566E-2	2.534E+0	4.444E+0
-1.005E-1	2.547E+0	4.448E+0
-1.005E-1	2.495E+0	4.457E+0
-9.728E-2	2.508E+0	4.454E+0
-9.566E-2	2.534E+0	4.418E+0
-9.728E-2	2.498E+0	4.425E+0
-1.005E-1	2.498E+0	4.480E+0
-9.890E-2	2.475E+0	4.464E+0
-9.566E-2	2.566E+0	4.444E+0
-9.566E-2	2.537E+0	4.409E+0
-1.005E-1	2.585E+0	4.444E+0
-9.890E-2	2.527E+0	4.480E+0
-9.404E-2	2.501E+0	4.360E+0
-1.005E-1	2.504E+0	4.405E+0
-9.890E-2	2.524E+0	4.357E+0
-9.890E-2	2.560E+0	4.460E+0
-9.728E-2	2.472E+0	4.357E+0
-9.890E-2	2.569E+0	4.418E+0
-9.890E-2	2.543E+0	4.503E+0
-1.005E-1	2.573E+0	4.448E+0
-9.404E-2	2.508E+0	4.451E+0
-1.005E-1	2.475E+0	4.422E+0
-1.005E-1	2.491E+0	4.506E+0
-9.890E-2	2.547E+0	4.386E+0
-9.566E-2	2.543E+0	4.438E+0
-1.005E-1	2.527E+0	4.425E+0
-1.005E-1	2.511E+0	4.496E+0
-9.728E-2	2.530E+0	4.441E+0
-9.404E-2	2.514E+0	4.331E+0
-9.728E-2	2.517E+0	4.506E+0
-1.005E-1	2.485E+0	4.418E+0
-9.890E-2	2.521E+0	4.399E+0
-9.566E-2	2.579E+0	4.457E+0
-9.728E-2	2.527E+0	4.418E+0
-9.890E-2	2.550E+0	4.451E+0
-9.728E-2	2.485E+0	4.428E+0
-9.566E-2	2.543E+0	4.509E+0
-9.890E-2	2.553E+0	4.486E+0
-1.021E-1	2.482E+0	4.545E+0
-9.728E-2	2.491E+0	4.490E+0
-9.404E-2	2.547E+0	4.350E+0
-9.728E-2	2.543E+0	4.409E+0
-1.005E-1	2.517E+0	4.415E+0
-9.728E-2	2.537E+0	4.451E+0
-9.566E-2	2.504E+0	4.409E+0
-9.890E-2	2.478E+0	4.496E+0
-1.005E-1	2.550E+0	4.522E+0
-9.728E-2	2.472E+0	4.428E+0
-9.728E-2	2.478E+0	4.473E+0
-9.566E-2	2.569E+0	4.451E+0
-9.890E-2	2.508E+0	4.396E+0
-9.566E-2	2.508E+0	4.467E+0
-9.728E-2	2.495E+0	4.535E+0
-9.728E-2	2.527E+0	4.444E+0
-1.005E-1	2.465E+0	4.415E+0
-9.566E-2	2.495E+0	4.499E+0
-9.566E-2	2.582E+0	4.431E+0
-9.728E-2	2.550E+0	4.396E+0
-1.005E-1	2.504E+0	4.415E+0
-9.728E-2	2.556E+0	4.467E+0
-9.566E-2	2.465E+0	4.457E+0
-9.728E-2	2.543E+0	4.503E+0
-1.021E-1	2.491E+0	4.418E+0
-9.890E-2	2.482E+0	4.444E+0
-9.566E-2	2.527E+0	4.486E+0
-9.566E-2	2.485E+0	4.444E+0
-1.005E-1	2.543E+0	4.425E+0
-9.728E-2	2.540E+0	4.415E+0
-9.404E-2	2.582E+0	4.415E+0
-9.566E-2	2.508E+0	4.467E+0
-9.890E-2	2.508E+0	4.373E+0
-9.890E-2	2.501E+0	4.509E+0
-9.890E-2	2.511E+0	4.425E+0
-9.728E-2	2.540E+0	4.490E+0
-9.890E-2	2.534E+0	4.473E+0
-9.890E-2	2.504E+0	4.564E+0
-9.566E-2	2.498E+0	4.425E+0
-9.566E-2	2.566E+0	4.532E+0
-1.005E-1	2.566E+0	4.460E+0
-9.728E-2	2.563E+0	4.337E+0
-9.728E-2	2.585E+0	4.392E+0
-9.566E-2	2.504E+0	4.460E+0
-1.005E-1	2.530E+0	4.405E+0
-9.566E-2	2.527E+0	4.486E+0
-9.566E-2	2.504E+0	4.457E+0
-1.021E-1	2.553E+0	4.396E+0
-9.728E-2	2.508E+0	4.464E+0
-9.566E-2	2.566E+0	4.389E+0
-9.566E-2	2.543E+0	4.379E+0
-9.890E-2	2.540E+0	4.428E+0
-1.021E-1	2.459E+0	4.545E+0
-1.005E-1	2.485E+0	4.467E+0
-9.242E-2	2.530E+0	4.454E+0
-1.005E-1	2.514E+0	4.548E+0
-9.890E-2	2.550E+0	4.480E+0
-9.728E-2	2.534E+0	4.444E+0
-9.242E-2	2.517E+0	4.327E+0
-9.728E-2	2.514E+0	4.418E+0
-1.005E-1	2.527E+0	4.545E+0
-9.728E-2	2.527E+0	4.542E+0
-9.728E-2	2.514E+0	4.551E+0
-9.728E-2	2.511E+0	4.389E+0
-1.005E-1	2.556E+0	4.516E+0
-9.728E-2	2.595E+0	4.415E+0
-9.728E-2	2.430E+0	4.389E+0
-9.728E-2	2.560E+0	4.470E+0
-1.005E-1	2.423E+0	4.431E+0
-9.890E-2	2.504E+0	4.412E+0
-9.242E-2	2.485E+0	4.460E+0
-1.005E-1	2.514E+0	4.441E+0
-9.728E-2	2.491E+0	4.392E+0
-1.005E-1	2.566E+0	4.451E+0
-9.404E-2	2.514E+0	4.392E+0
-9.728E-2	2.589E+0	4.435E+0
-1.021E-1	2.566E+0	4.435E+0
-9.728E-2	2.573E+0	4.438E+0
-9.566E-2	2.517E+0	4.405E+0
-9.890E-2	2.501E+0	4.473E+0
-1.005E-1	2.566E+0	4.522E+0
-9.728E-2	2.537E+0	4.418E+0
-9.728E-2	2.602E+0	4.373E+0
-9.566E-2	2.530E+0	4.448E+0
-1.038E-1	2.511E+0	4.376E+0
-9.728E-2	2.556E+0	4.389E+0
-9.566E-2	2.501E+0	4.402E+0
-9.728E-2	2.579E+0	4.331E+0
-9.890E-2	2.547E+0	4.522E+0
-9.566E-2	2.547E+0	4.438E+0
-9.728E-2	2.543E+0	4.529E+0
-9.728E-2	2.514E+0	4.435E+0
-1.005E-1	2.482E+0	4.431E+0
-9.566E-2	2.498E+0	4.340E+0
-9.566E-2	2.495E+0	4.545E+0
-9.728E-2	2.563E+0	4.493E+0
-9.728E-2	2.611E+0	4.473E+0
-9.728E-2	2.517E+0	4.525E+0
-9.566E-2	2.576E+0	4.486E+0
-9.728E-2	2.501E+0	4.499E+0
-1.005E-1	2.534E+0	4.470E+0
-9.566E-2	2.485E+0	4.460E+0
-9.566E-2	2.465E+0	4.399E+0
-9.404E-2	2.504E+0	4.509E+0
-1.005E-1	2.576E+0	4.448E+0
-9.566E-2	2.443E+0	4.435E+0
-9.566E-2	2.556E+0	4.448E+0
-9.890E-2	2.540E+0	4.431E+0
-9.728E-2	2.495E+0	4.324E+0
-9.890E-2	2.508E+0	4.483E+0
-9.079E-2	2.504E+0	4.490E+0
-9.566E-2	2.560E+0	4.467E+0
-9.890E-2	2.553E+0	4.396E+0
-9.566E-2	2.530E+0	4.425E+0
-9.566E-2	2.556E+0	4.470E+0
-9.566E-2	2.517E+0	4.435E+0
-1.005E-1	2.576E+0	4.490E+0
-9.566E-2	2.553E+0	4.506E+0
-9.566E-2	2.508E+0	4.460E+0
-9.566E-2	2.527E+0	4.409E+0
-1.005E-1	2.469E+0	4.457E+0
-9.728E-2	2.498E+0	4.392E+0
-9.728E-2	2.508E+0	4.415E+0
-9.728E-2	2.550E+0	4.415E+0
-1.021E-1	2.511E+0	4.438E+0
-9.728E-2	2.517E+0	4.496E+0
-9.404E-2	2.543E+0	4.409E+0
-9.890E-2	2.517E+0	4.415E+0
-9.890E-2	2.456E+0	4.435E+0
-9.566E-2	2.530E+0	4.470E+0
-9.404E-2	2.491E+0	4.405E+0
-9.566E-2	2.543E+0	4.409E+0
-1.005E-1	2.553E+0	4.454E+0
-1.021E-1	2.521E+0	4.503E+0
-9.728E-2	2.527E+0	4.464E+0
-9.566E-2	2.482E+0	4.415E+0
-1.021E-1	2.495E+0	4.415E+0
-9.890E-2	2.543E+0	4.392E+0
-9.404E-2	2.624E+0	4.402E+0
-9.890E-2	2.508E+0	4.457E+0
-1.005E-1	2.501E+0	4.473E+0
-9.728E-2	2.534E+0	4.493E+0
-9.404E-2	2.504E+0	4.379E+0
-9.728E-2	2.530E+0	4.467E+0
-1.005E-1	2.547E+0	4.486E+0
-9.890E-2	2.491E+0	4.370E+0
-9.566E-2	2.560E+0	4.409E+0
-9.728E-2	2.537E+0	4.457E+0
-1.005E-1	2.517E+0	4.457E+0
-9.890E-2	2.547E+0	4.412E+0
-9.404E-2	2.517E+0	4.516E+0
-9.728E-2	2.527E+0	4.383E+0
-1.005E-1	2.527E+0	4.431E+0
-9.728E-2	2.540E+0	4.503E+0
-9.728E-2	2.547E+0	4.409E+0
-9.890E-2	2.462E+0	4.506E+0
-1.005E-1	2.508E+0	4.418E+0
-9.890E-2	2.553E+0	4.418E+0
-9.566E-2	2.514E+0	4.438E+0
-9.728E-2	2.501E+0	4.499E+0
-9.890E-2	2.537E+0	4.438E+0
-9.728E-2	2.582E+0	4.370E+0
-9.566E-2	2.508E+0	4.425E+0
-1.005E-1	2.550E+0	4.457E+0
-1.005E-1	2.521E+0	4.448E+0
-9.728E-2	2.485E+0	4.431E+0
-9.566E-2	2.478E+0	4.457E+0
-9.566E-2	2.573E+0	4.525E+0
-1.005E-1	2.585E+0	4.405E+0
-9.728E-2	2.550E+0	4.441E+0
-9.728E-2	2.478E+0	4.444E+0
-9.728E-2	2.534E+0	4.392E+0
-1.005E-1	2.530E+0	4.451E+0
-9.728E-2	2.501E+0	4.473E+0
-9.404E-2	2.495E+0	4.538E+0
-9.890E-2	2.488E+0	4.486E+0
-9.890E-2	2.553E+0	4.451E+0
-9.728E-2	2.491E+0	4.451E+0
-9.566E-2	2.501E+0	4.318E+0
-9.566E-2	2.576E+0	4.383E+0
-9.890E-2	2.511E+0	4.470E+0
-9.890E-2	2.501E+0	4.503E+0
-9.728E-2	2.485E+0	4.392E+0
-9.404E-2	2.465E+0	4.493E+0
-9.890E-2	2.475E+0	4.470E+0
-9.890E-2	2.543E+0	4.529E+0
-9.404E-2	2.534E+0	4.389E+0
-1.005E-1	2.514E+0	4.460E+0
-1.021E-1	2.472E+0	4.422E+0
-9.728E-2	2.569E+0	4.574E+0
-9.566E-2	2.485E+0	4.350E+0
-9.728E-2	2.498E+0	4.467E+0
-1.038E-1	2.498E+0	4.464E+0
-9.890E-2	2.491E+0	4.425E+0
-9.728E-2	2.566E+0	4.425E+0
-9.890E-2	2.537E+0	4.379E+0
-1.005E-1	2.556E+0	4.496E+0
-9.728E-2	2.521E+0	4.418E+0
-9.566E-2	2.579E+0	4.464E+0
-9.890E-2	2.501E+0	4.467E+0
-9.890E-2	2.475E+0	4.425E+0
-9.728E-2	2.576E+0	4.425E+0
-9.404E-2	2.511E+0	4.383E+0
-9.728E-2	2.469E+0	4.499E+0
-1.005E-1	2.488E+0	4.454E+0
-9.566E-2	2.501E+0	4.506E+0
-9.728E-2	2.498E+0	4.431E+0
-9.728E-2	2.543E+0	4.451E+0
-9.890E-2	2.517E+0	4.425E+0
-1.005E-1	2.517E+0	4.386E+0
-9.404E-2	2.530E+0	4.503E+0
-9.728E-2	2.491E+0	4.405E+0
-1.038E-1	2.547E+0	4.438E+0
-1.005E-1	2.556E+0	4.418E+0
-9.728E-2	2.579E+0	4.496E+0
-9.728E-2	2.524E+0	4.441E+0
-1.005E-1	2.517E+0	4.412E+0
-9.728E-2	2.530E+0	4.457E+0
-9.566E-2	2.537E+0	4.451E+0
-9.890E-2	2.511E+0	4.496E+0
-9.890E-2	2.537E+0	4.383E+0
-1.005E-1	2.517E+0	4.405E+0
-9.566E-2	2.469E+0	4.477E+0
-9.566E-2	2.530E+0	4.409E+0
-9.728E-2	2.511E+0	4.496E+0
-9.890E-2	2.543E+0	4.467E+0
-9.566E-2	2.550E+0	4.506E+0
-9.890E-2	2.511E+0	4.448E+0
-1.005E-1	2.566E+0	4.441E+0
-9.890E-2	2.563E+0	4.473E+0
-9.404E-2	2.517E+0	4.525E+0
-9.728E-2	2.504E+0	4.418E+0
-1.021E-1	2.514E+0	4.441E+0
-9.728E-2	2.534E+0	4.418E+0
-9.566E-2	2.521E+0	4.477E+0
-9.728E-2	2.517E+0	4.370E+0
-1.021E-1	2.540E+0	4.467E+0
-9.728E-2	2.508E+0	4.509E+0
-9.566E-2	2.540E+0	4.438E+0
-9.566E-2	2.563E+0	4.402E+0
-1.005E-1	2.482E+0	4.353E+0
-1.005E-1	2.488E+0	4.460E+0
-9.566E-2	2.566E+0	4.415E+0
-9.566E-2	2.495E+0	4.373E+0
-9.890E-2	2.504E+0	4.392E+0
-9.728E-2	2.566E+0	4.499E+0
-9.728E-2	2.472E+0	4.431E+0
-9.728E-2	2.560E+0	4.470E+0
-1.005E-1	2.537E+0	4.448E+0
-9.566E-2	2.511E+0	4.438E+0
-9.890E-2	2.553E+0	4.389E+0
-9.728E-2	2.436E+0	4.360E+0
-9.890E-2	2.579E+0	4.422E+0
-1.005E-1	2.550E+0	4.519E+0
-9.566E-2	2.605E+0	4.480E+0
-9.566E-2	2.527E+0	4.402E+0
-1.021E-1	2.576E+0	4.480E+0
-9.890E-2	2.527E+0	4.392E+0
-9.728E-2	2.550E+0	4.344E+0
-9.566E-2	2.472E+0	4.350E+0
-9.890E-2	2.491E+0	4.483E+0
-9.890E-2	2.504E+0	4.490E+0
-9.728E-2	2.553E+0	4.438E+0
-9.728E-2	2.472E+0	4.428E+0
-9.890E-2	2.511E+0	4.409E+0
-9.728E-2	2.495E+0	4.441E+0
-9.566E-2	2.550E+0	4.444E+0
-9.890E-2	2.569E+0	4.470E+0
-1.021E-1	2.605E+0	4.454E+0
-1.005E-1	2.452E+0	4.373E+0
-9.566E-2	2.550E+0	4.428E+0
-9.728E-2	2.459E+0	4.483E+0
-9.728E-2	2.521E+0	4.454E+0
-9.890E-2	2.472E+0	4.366E+0
-9.728E-2	2.504E+0	4.428E+0
-1.005E-1	2.488E+0	4.425E+0
-1.005E-1	2.521E+0	4.376E+0
-9.728E-2	2.534E+0	4.555E+0
-9.404E-2	2.527E+0	4.460E+0
-9.890E-2	2.521E+0	4.392E+0
-1.005E-1	2.501E+0	4.353E+0
-9.728E-2	2.478E+0	4.506E+0
-9.566E-2	2.449E+0	4.441E+0
-9.566E-2	2.521E+0	4.441E+0
-9.890E-2	2.517E+0	4.412E+0
-9.890E-2	2.579E+0	4.344E+0
-9.566E-2	2.547E+0	4.422E+0
-9.728E-2	2.488E+0	4.327E+0
-9.890E-2	2.498E+0	4.464E+0
-9.728E-2	2.488E+0	4.490E+0
-9.728E-2	2.530E+0	4.464E+0
-9.566E-2	2.540E+0	4.470E+0
-9.890E-2	2.540E+0	4.347E+0
-1.005E-1	2.504E+0	4.373E+0
-9.404E-2	2.550E+0	4.383E+0
-9.566E-2	2.495E+0	4.496E+0
-1.021E-1	2.472E+0	4.448E+0
-1.005E-1	2.543E+0	4.480E+0
-9.728E-2	2.440E+0	4.409E+0
-1.005E-1	2.488E+0	4.412E+0
-1.021E-1	2.556E+0	4.409E+0
-9.890E-2	2.508E+0	4.370E+0
-9.728E-2	2.540E+0	4.425E+0
-9.728E-2	2.495E+0	4.444E+0
-9.728E-2	2.540E+0	4.399E+0
-9.728E-2	2.527E+0	4.409E+0
-9.728E-2	2.530E+0	4.467E+0
-9.728E-2	2.498E+0	4.344E+0
-1.005E-1	2.521E+0	4.373E+0
-9.890E-2	2.511E+0	4.324E+0
-9.728E-2	2.560E+0	4.470E+0
-9.728E-2	2.508E+0	4.477E+0
-9.890E-2	2.508E+0	4.399E+0
-9.566E-2	2.511E+0	4.499E+0
-9.728E-2	2.511E+0	4.516E+0
-9.566E-2	2.530E+0	4.415E+0
-1.021E-1	2.569E+0	4.363E+0
-9.890E-2	2.547E+0	4.435E+0
-9.728E-2	2.508E+0	4.451E+0
-9.566E-2	2.517E+0	4.477E+0
-9.890E-2	2.534E+0	4.470E+0
-9.728E-2	2.488E+0	4.496E+0
-9.404E-2	2.537E+0	4.483E+0
-9.728E-2	2.521E+0	4.454E+0
-1.005E-1	2.534E+0	4.490E+0
-9.890E-2	2.540E+0	4.392E+0
-9.728E-2	2.511E+0	4.451E+0
-9.890E-2	2.508E+0	4.363E+0
-1.021E-1	2.618E+0	4.396E+0
-9.728E-2	2.475E+0	4.451E+0
-9.566E-2	2.478E+0	4.496E+0
-9.728E-2	2.534E+0	4.360E+0
-1.005E-1	2.550E+0	4.499E+0
-9.890E-2	2.550E+0	4.464E+0
-9.890E-2	2.569E+0	4.389E+0
-9.728E-2	2.521E+0	4.386E+0
-9.728E-2	2.485E+0	4.366E+0
-9.566E-2	2.595E+0	4.441E+0
-9.566E-2	2.534E+0	4.392E+0
-9.728E-2	2.547E+0	4.435E+0
-1.005E-1	2.478E+0	4.428E+0
-9.404E-2	2.469E+0	4.370E+0
-9.728E-2	2.485E+0	4.451E+0
-9.566E-2	2.530E+0	4.383E+0
-9.890E-2	2.517E+0	4.425E+0
-1.005E-1	2.524E+0	4.392E+0
-9.566E-2	2.527E+0	4.451E+0
-9.728E-2	2.537E+0	4.480E+0
-1.005E-1	2.585E+0	4.503E+0
-1.021E-1	2.517E+0	4.454E+0
-9.404E-2	2.585E+0	4.412E+0
-9.566E-2	2.563E+0	4.438E+0
-1.005E-1	2.472E+0	4.457E+0
-9.566E-2	2.540E+0	4.454E+0
-9.728E-2	2.560E+0	4.448E+0
-9.728E-2	2.508E+0	4.503E+0
-1.021E-1	2.530E+0	4.363E+0
-9.890E-2	2.485E+0	4.428E+0
-9.404E-2	2.456E+0	4.473E+0
-9.728E-2	2.576E+0	4.366E+0
-1.021E-1	2.501E+0	4.457E+0
-9.728E-2	2.491E+0	4.412E+0
-9.566E-2	2.576E+0	4.412E+0
-9.728E-2	2.585E+0	4.503E+0
-1.005E-1	2.563E+0	4.399E+0
-9.890E-2	2.524E+0	4.418E+0
-9.728E-2	2.576E+0	4.399E+0
-9.890E-2	2.566E+0	4.389E+0
-1.021E-1	2.469E+0	4.438E+0
-9.890E-2	2.446E+0	4.444E+0
-9.242E-2	2.527E+0	4.448E+0
-9.890E-2	2.482E+0	4.483E+0
-1.021E-1	2.560E+0	4.392E+0
-9.728E-2	2.485E+0	4.422E+0
-9.728E-2	2.553E+0	4.470E+0
-9.566E-2	2.508E+0	4.448E+0
-9.890E-2	2.514E+0	4.473E+0
-9.728E-2	2.598E+0	4.448E+0
-9.404E-2	2.540E+0	4.422E+0
-9.728E-2	2.547E+0	4.454E+0
-9.890E-2	2.514E+0	4.473E+0
-9.890E-2	2.569E+0	4.438E+0
-9.404E-2	2.521E+0	4.506E+0
-9.728E-2	2.550E+0	4.409E+0
-1.005E-1	2.540E+0	4.425E+0
-9.728E-2	2.462E+0	4.425E+0
-9.728E-2	2.465E+0	4.383E+0
-9.890E-2	2.524E+0	4.444E+0
-9.890E-2	2.563E+0	4.399E+0
-9.566E-2	2.560E+0	4.412E+0
-9.566E-2	2.514E+0	4.499E+0
-9.890E-2	2.537E+0	4.435E+0
-1.005E-1	2.514E+0	4.396E+0
-9.728E-2	2.504E+0	4.490E+0
-9.566E-2	2.524E+0	4.435E+0
-9.404E-2	2.543E+0	4.386E+0
-1.005E-1	2.508E+0	4.477E+0
-1.005E-1	2.543E+0	4.418E+0
-9.566E-2	2.547E+0	4.415E+0
-9.728E-2	2.560E+0	4.373E+0
-1.021E-1	2.521E+0	4.480E+0
-9.890E-2	2.501E+0	4.379E+0
-9.566E-2	2.537E+0	4.386E+0
-9.404E-2	2.537E+0	4.451E+0
-1.005E-1	2.530E+0	4.454E+0
-9.890E-2	2.553E+0	4.321E+0
-9.242E-2	2.524E+0	4.435E+0
-9.728E-2	2.534E+0	4.399E+0
-1.021E-1	2.511E+0	4.422E+0
-9.890E-2	2.530E+0	4.480E+0
-9.404E-2	2.573E+0	4.396E+0
-9.728E-2	2.501E+0	4.467E+0
-1.021E-1	2.485E+0	4.464E+0
-9.890E-2	2.560E+0	4.386E+0
-9.404E-2	2.514E+0	4.435E+0
-9.728E-2	2.472E+0	4.409E+0
-1.005E-1	2.427E+0	4.425E+0
-9.728E-2	2.537E+0	4.448E+0
-9.728E-2	2.514E+0	4.370E+0
-9.728E-2	2.508E+0	4.454E+0
-1.005E-1	2.491E+0	4.460E+0
-9.890E-2	2.566E+0	4.480E+0
-9.728E-2	2.491E+0	4.496E+0
-9.890E-2	2.517E+0	4.525E+0
-9.890E-2	2.514E+0	4.493E+0
-9.728E-2	2.550E+0	4.340E+0
-9.890E-2	2.537E+0	4.431E+0
-9.728E-2	2.521E+0	4.399E+0
-9.890E-2	2.465E+0	4.460E+0
-1.021E-1	2.456E+0	4.425E+0
-9.404E-2	2.560E+0	4.448E+0
-1.005E-1	2.543E+0	4.438E+0
-1.005E-1	2.459E+0	4.460E+0
-9.890E-2	2.524E+0	4.490E+0
-9.566E-2	2.498E+0	4.373E+0
-9.890E-2	2.521E+0	4.428E+0
-9.728E-2	2.472E+0	4.444E+0
-9.728E-2	2.488E+0	4.464E+0
-9.242E-2	2.563E+0	4.315E+0
-9.728E-2	2.472E+0	4.412E+0
-1.005E-1	2.517E+0	4.422E+0
-9.566E-2	2.540E+0	4.441E+0
-9.566E-2	2.563E+0	4.418E+0
-9.728E-2	2.530E+0	4.396E+0
-1.005E-1	2.592E+0	4.386E+0
-9.890E-2	2.443E+0	4.451E+0
-9.566E-2	2.469E+0	4.551E+0
-1.005E-1	2.504E+0	4.451E+0
-1.021E-1	2.540E+0	4.425E+0
-9.566E-2	2.573E+0	4.418E+0
-9.566E-2	2.498E+0	4.435E+0
[truncated: 93,940 more rows]
