# Supplementary material for: Improved ANAP incorporation and VCF analysis reveal details of P2X7 current facilitation and a limited conformational interplay between ATP binding and the intracellular ballast domain
Source: eLife. 2023 Jan 4;12:e82479. doi: 10.7554/eLife.82479 (PMC9859053; doi:10.7554/eLife.82479)
Supplement: Figure 3—figure supplement 2—source data 1. [file elife-82479-fig3-figsupp2-data1.zip › Figure-3_figure-supplement-2_source-data-1/T340_ANAP_m06#11.csv]

-7.295E-2	2.349E+0	4.149E+0
-7.295E-2	2.232E+0	4.071E+0
-7.620E-2	2.319E+0	4.074E+0
-7.620E-2	2.326E+0	4.107E+0
-6.971E-2	2.349E+0	4.026E+0
-7.457E-2	2.358E+0	4.149E+0
-7.782E-2	2.313E+0	3.977E+0
-7.782E-2	2.271E+0	4.016E+0
-7.295E-2	2.316E+0	4.149E+0
-7.620E-2	2.284E+0	4.123E+0
-7.620E-2	2.349E+0	4.185E+0
-7.944E-2	2.319E+0	4.087E+0
-7.133E-2	2.261E+0	4.058E+0
-7.295E-2	2.326E+0	4.097E+0
-7.782E-2	2.339E+0	4.110E+0
-7.944E-2	2.284E+0	4.023E+0
-7.133E-2	2.297E+0	4.107E+0
-7.295E-2	2.313E+0	4.110E+0
-7.457E-2	2.326E+0	4.120E+0
-7.457E-2	2.316E+0	4.071E+0
-7.457E-2	2.284E+0	4.087E+0
-7.457E-2	2.345E+0	4.055E+0
-7.782E-2	2.375E+0	4.084E+0
-7.620E-2	2.339E+0	4.143E+0
-7.457E-2	2.264E+0	4.084E+0
-7.457E-2	2.339E+0	4.104E+0
-7.782E-2	2.375E+0	4.091E+0
-7.295E-2	2.300E+0	4.087E+0
-7.295E-2	2.310E+0	4.217E+0
-7.295E-2	2.345E+0	4.078E+0
-7.782E-2	2.274E+0	4.081E+0
-7.457E-2	2.261E+0	4.097E+0
-7.295E-2	2.358E+0	4.094E+0
-7.944E-2	2.290E+0	4.136E+0
-7.782E-2	2.297E+0	4.130E+0
-7.944E-2	2.342E+0	4.023E+0
-6.809E-2	2.294E+0	4.061E+0
-7.295E-2	2.287E+0	3.938E+0
-7.620E-2	2.329E+0	4.178E+0
-7.620E-2	2.326E+0	4.120E+0
-7.133E-2	2.258E+0	4.120E+0
-7.295E-2	2.287E+0	4.081E+0
-7.620E-2	2.349E+0	4.058E+0
-7.620E-2	2.329E+0	4.094E+0
-7.295E-2	2.407E+0	4.113E+0
-7.457E-2	2.326E+0	4.071E+0
-7.620E-2	2.310E+0	4.123E+0
-7.782E-2	2.284E+0	4.042E+0
-7.295E-2	2.349E+0	4.078E+0
-7.295E-2	2.316E+0	4.094E+0
-7.782E-2	2.316E+0	4.097E+0
-7.620E-2	2.329E+0	4.074E+0
-7.295E-2	2.307E+0	4.130E+0
-7.295E-2	2.355E+0	4.065E+0
-7.782E-2	2.255E+0	4.159E+0
-7.620E-2	2.420E+0	4.016E+0
-6.971E-2	2.313E+0	4.201E+0
-7.620E-2	2.316E+0	4.087E+0
-7.620E-2	2.310E+0	4.061E+0
-7.620E-2	2.307E+0	4.061E+0
-7.133E-2	2.294E+0	4.055E+0
-7.620E-2	2.358E+0	4.104E+0
-7.944E-2	2.332E+0	4.094E+0
-7.944E-2	2.319E+0	4.061E+0
-7.457E-2	2.329E+0	4.139E+0
-7.295E-2	2.332E+0	4.136E+0
-7.782E-2	2.319E+0	4.117E+0
-7.620E-2	2.268E+0	4.100E+0
-6.971E-2	2.307E+0	4.061E+0
-7.295E-2	2.319E+0	4.042E+0
-7.782E-2	2.316E+0	4.068E+0
-7.620E-2	2.323E+0	4.094E+0
-7.457E-2	2.375E+0	4.061E+0
-7.133E-2	2.271E+0	4.139E+0
-7.944E-2	2.297E+0	4.091E+0
-7.782E-2	2.307E+0	4.162E+0
-7.295E-2	2.307E+0	4.165E+0
-7.457E-2	2.326E+0	4.143E+0
-7.782E-2	2.345E+0	4.074E+0
-7.620E-2	2.255E+0	4.087E+0
-7.457E-2	2.368E+0	4.087E+0
-7.295E-2	2.297E+0	4.074E+0
-7.782E-2	2.345E+0	4.039E+0
-7.782E-2	2.329E+0	4.169E+0
-6.971E-2	2.355E+0	4.084E+0
-7.457E-2	2.339E+0	4.029E+0
-7.944E-2	2.277E+0	4.207E+0
-7.782E-2	2.326E+0	4.136E+0
-7.295E-2	2.342E+0	4.117E+0
-7.457E-2	2.281E+0	4.220E+0
-7.782E-2	2.277E+0	4.084E+0
-7.620E-2	2.336E+0	4.061E+0
-7.295E-2	2.294E+0	4.104E+0
-7.133E-2	2.336E+0	4.078E+0
-7.620E-2	2.375E+0	4.107E+0
-7.457E-2	2.303E+0	4.107E+0
-6.971E-2	2.313E+0	4.045E+0
-7.457E-2	2.319E+0	4.097E+0
-7.782E-2	2.274E+0	4.081E+0
-7.782E-2	2.326E+0	4.120E+0
-7.133E-2	2.300E+0	4.185E+0
-7.295E-2	2.290E+0	4.185E+0
-7.782E-2	2.329E+0	4.074E+0
-7.944E-2	2.339E+0	4.149E+0
-7.295E-2	2.297E+0	4.065E+0
-7.295E-2	2.355E+0	4.045E+0
-7.620E-2	2.264E+0	4.126E+0
-7.620E-2	2.358E+0	4.123E+0
-7.133E-2	2.313E+0	4.107E+0
-7.457E-2	2.313E+0	4.126E+0
-7.944E-2	2.271E+0	4.052E+0
-7.782E-2	2.352E+0	4.026E+0
-7.133E-2	2.294E+0	4.149E+0
-7.295E-2	2.362E+0	4.068E+0
-7.782E-2	2.316E+0	4.123E+0
-7.457E-2	2.375E+0	4.117E+0
-6.971E-2	2.319E+0	4.100E+0
-7.457E-2	2.290E+0	4.100E+0
-7.944E-2	2.336E+0	4.097E+0
-7.782E-2	2.323E+0	4.130E+0
-6.809E-2	2.310E+0	4.061E+0
-7.295E-2	2.310E+0	4.071E+0
-7.782E-2	2.332E+0	4.110E+0
-7.620E-2	2.371E+0	4.130E+0
-7.295E-2	2.336E+0	4.133E+0
-7.133E-2	2.316E+0	4.091E+0
-7.944E-2	2.342E+0	4.068E+0
-7.620E-2	2.268E+0	4.100E+0
-7.133E-2	2.316E+0	4.100E+0
-7.457E-2	2.323E+0	4.113E+0
-8.106E-2	2.336E+0	4.152E+0
-7.620E-2	2.316E+0	4.013E+0
-6.809E-2	2.297E+0	4.055E+0
-7.295E-2	2.319E+0	4.042E+0
-7.620E-2	2.378E+0	4.019E+0
-7.620E-2	2.297E+0	4.071E+0
-7.295E-2	2.378E+0	4.130E+0
-7.295E-2	2.271E+0	4.130E+0
-8.106E-2	2.284E+0	4.172E+0
-7.295E-2	2.329E+0	4.094E+0
-6.971E-2	2.307E+0	4.068E+0
-7.295E-2	2.362E+0	4.036E+0
-7.457E-2	2.394E+0	4.036E+0
-7.295E-2	2.355E+0	4.071E+0
-7.133E-2	2.319E+0	4.130E+0
-7.620E-2	2.332E+0	4.133E+0
-7.944E-2	2.307E+0	4.123E+0
-7.782E-2	2.336E+0	4.120E+0
-7.133E-2	2.274E+0	4.078E+0
-7.295E-2	2.281E+0	4.042E+0
-7.782E-2	2.277E+0	4.058E+0
-7.620E-2	2.281E+0	4.032E+0
-7.457E-2	2.349E+0	4.139E+0
-7.457E-2	2.264E+0	4.107E+0
-7.782E-2	2.255E+0	4.117E+0
-7.782E-2	2.326E+0	4.081E+0
-7.295E-2	2.355E+0	4.019E+0
-6.971E-2	2.294E+0	4.130E+0
-7.620E-2	2.336E+0	4.071E+0
-7.782E-2	2.323E+0	4.065E+0
-6.971E-2	2.316E+0	4.094E+0
-7.620E-2	2.358E+0	4.058E+0
-7.782E-2	2.329E+0	4.065E+0
-7.457E-2	2.300E+0	4.100E+0
-7.133E-2	2.349E+0	4.081E+0
-7.295E-2	2.271E+0	4.107E+0
-7.782E-2	2.300E+0	4.094E+0
-7.295E-2	2.307E+0	4.113E+0
-7.133E-2	2.297E+0	4.130E+0
-7.457E-2	2.365E+0	4.091E+0
-7.782E-2	2.294E+0	4.010E+0
-7.620E-2	2.358E+0	4.146E+0
-7.295E-2	2.310E+0	4.061E+0
-7.295E-2	2.323E+0	4.107E+0
-7.620E-2	2.319E+0	4.019E+0
-7.782E-2	2.307E+0	4.159E+0
-7.133E-2	2.319E+0	4.078E+0
-7.295E-2	2.310E+0	4.123E+0
-7.944E-2	2.319E+0	4.094E+0
-7.782E-2	2.264E+0	4.061E+0
-7.133E-2	2.277E+0	4.078E+0
-7.295E-2	2.303E+0	4.139E+0
-7.782E-2	2.255E+0	4.172E+0
-7.457E-2	2.274E+0	4.071E+0
-7.295E-2	2.323E+0	4.117E+0
-7.457E-2	2.365E+0	4.139E+0
-7.944E-2	2.362E+0	4.058E+0
-7.782E-2	2.375E+0	3.997E+0
-7.133E-2	2.294E+0	4.120E+0
-7.133E-2	2.319E+0	4.091E+0
-7.620E-2	2.358E+0	4.087E+0
-7.782E-2	2.326E+0	4.104E+0
-7.133E-2	2.339E+0	4.097E+0
-7.295E-2	2.310E+0	4.081E+0
-7.620E-2	2.355E+0	4.136E+0
-7.620E-2	2.261E+0	4.087E+0
-7.295E-2	2.307E+0	4.071E+0
-7.295E-2	2.355E+0	4.178E+0
-7.620E-2	2.287E+0	4.126E+0
-7.620E-2	2.355E+0	4.104E+0
-6.809E-2	2.297E+0	3.997E+0
-7.295E-2	2.297E+0	4.175E+0
-7.944E-2	2.264E+0	4.172E+0
-7.944E-2	2.264E+0	4.068E+0
-7.295E-2	2.336E+0	4.055E+0
-7.457E-2	2.271E+0	4.110E+0
-7.782E-2	2.345E+0	4.068E+0
-8.106E-2	2.323E+0	4.120E+0
-6.971E-2	2.345E+0	4.071E+0
-7.457E-2	2.284E+0	4.104E+0
-7.944E-2	2.271E+0	4.104E+0
-7.782E-2	2.332E+0	4.026E+0
-6.971E-2	2.300E+0	4.201E+0
-7.295E-2	2.287E+0	4.178E+0
-7.782E-2	2.225E+0	4.100E+0
-7.782E-2	2.287E+0	4.068E+0
-7.133E-2	2.294E+0	4.110E+0
-7.457E-2	2.355E+0	4.165E+0
-7.782E-2	2.345E+0	4.013E+0
-7.620E-2	2.332E+0	4.006E+0
-6.809E-2	2.274E+0	4.169E+0
-7.295E-2	2.319E+0	4.152E+0
-7.620E-2	2.261E+0	4.100E+0
-7.782E-2	2.371E+0	4.084E+0
-7.295E-2	2.290E+0	4.042E+0
-7.295E-2	2.362E+0	4.087E+0
-7.782E-2	2.287E+0	4.107E+0
-7.457E-2	2.329E+0	4.087E+0
-7.457E-2	2.316E+0	4.113E+0
-7.133E-2	2.303E+0	4.146E+0
-7.457E-2	2.316E+0	4.139E+0
-7.457E-2	2.316E+0	4.029E+0
-7.133E-2	2.307E+0	4.055E+0
-7.133E-2	2.371E+0	4.094E+0
-7.944E-2	2.362E+0	4.139E+0
-7.782E-2	2.307E+0	4.065E+0
-7.133E-2	2.287E+0	4.159E+0
-7.457E-2	2.332E+0	4.130E+0
-7.944E-2	2.339E+0	4.178E+0
-7.782E-2	2.300E+0	4.049E+0
-6.971E-2	2.362E+0	4.178E+0
-7.295E-2	2.307E+0	4.084E+0
-7.782E-2	2.277E+0	4.087E+0
-7.457E-2	2.332E+0	4.130E+0
-7.457E-2	2.355E+0	4.049E+0
-7.133E-2	2.277E+0	4.133E+0
-7.620E-2	2.319E+0	4.045E+0
-7.782E-2	2.300E+0	4.120E+0
-7.295E-2	2.339E+0	4.156E+0
-7.295E-2	2.307E+0	4.061E+0
-8.106E-2	2.297E+0	4.113E+0
-7.944E-2	2.281E+0	4.052E+0
-7.295E-2	2.316E+0	4.081E+0
-7.457E-2	2.300E+0	3.993E+0
-7.782E-2	2.365E+0	4.074E+0
-7.620E-2	2.332E+0	4.094E+0
-7.133E-2	2.355E+0	4.139E+0
-7.295E-2	2.290E+0	4.146E+0
-7.457E-2	2.294E+0	4.113E+0
-7.782E-2	2.329E+0	4.058E+0
-7.295E-2	2.329E+0	4.045E+0
-7.295E-2	2.355E+0	4.191E+0
-7.944E-2	2.303E+0	4.149E+0
-7.620E-2	2.271E+0	4.126E+0
-7.457E-2	2.287E+0	4.123E+0
-7.457E-2	2.358E+0	4.100E+0
-7.782E-2	2.297E+0	4.198E+0
-7.782E-2	2.274E+0	4.133E+0
-7.133E-2	2.323E+0	4.139E+0
-7.457E-2	2.297E+0	4.130E+0
-7.944E-2	2.294E+0	4.169E+0
-7.620E-2	2.342E+0	4.042E+0
-7.133E-2	2.255E+0	4.156E+0
-7.457E-2	2.303E+0	4.120E+0
-7.620E-2	2.268E+0	4.087E+0
-7.620E-2	2.323E+0	4.113E+0
-7.457E-2	2.300E+0	4.081E+0
-7.457E-2	2.358E+0	4.120E+0
-7.944E-2	2.323E+0	4.139E+0
-7.782E-2	2.242E+0	4.087E+0
-6.971E-2	2.303E+0	4.052E+0
-7.295E-2	2.332E+0	4.058E+0
-7.944E-2	2.329E+0	4.133E+0
-7.782E-2	2.316E+0	4.042E+0
-6.971E-2	2.294E+0	4.165E+0
-7.295E-2	2.362E+0	4.091E+0
-8.106E-2	2.310E+0	4.110E+0
-7.782E-2	2.319E+0	4.117E+0
-7.133E-2	2.316E+0	4.097E+0
-7.457E-2	2.345E+0	4.126E+0
-7.782E-2	2.303E+0	4.178E+0
-7.620E-2	2.313E+0	4.045E+0
-6.971E-2	2.352E+0	4.169E+0
-7.457E-2	2.349E+0	4.049E+0
-7.944E-2	2.319E+0	4.032E+0
-7.782E-2	2.316E+0	4.071E+0
-7.133E-2	2.407E+0	4.107E+0
-7.133E-2	2.268E+0	4.143E+0
-7.782E-2	2.336E+0	4.087E+0
-7.620E-2	2.313E+0	4.117E+0
-7.133E-2	2.316E+0	4.104E+0
-7.295E-2	2.313E+0	4.107E+0
-7.782E-2	2.294E+0	4.130E+0
-7.782E-2	2.316E+0	4.078E+0
-7.295E-2	2.319E+0	4.117E+0
-7.457E-2	2.326E+0	4.019E+0
-7.782E-2	2.355E+0	4.113E+0
-7.620E-2	2.349E+0	4.091E+0
-7.133E-2	2.339E+0	4.068E+0
-7.295E-2	2.326E+0	4.149E+0
-7.620E-2	2.349E+0	4.084E+0
-7.782E-2	2.326E+0	4.081E+0
-7.133E-2	2.268E+0	4.049E+0
-7.295E-2	2.326E+0	4.120E+0
-7.782E-2	2.287E+0	4.071E+0
-7.457E-2	2.316E+0	4.100E+0
-7.457E-2	2.417E+0	4.191E+0
-7.295E-2	2.365E+0	4.133E+0
-7.944E-2	2.313E+0	4.146E+0
-7.457E-2	2.316E+0	4.120E+0
-7.133E-2	2.277E+0	4.023E+0
-7.457E-2	2.323E+0	4.113E+0
-7.782E-2	2.316E+0	4.006E+0
-7.782E-2	2.300E+0	4.094E+0
-7.295E-2	2.339E+0	4.117E+0
-7.295E-2	2.294E+0	4.016E+0
-7.782E-2	2.349E+0	4.110E+0
-7.457E-2	2.397E+0	4.133E+0
-7.133E-2	2.303E+0	4.117E+0
-7.295E-2	2.336E+0	4.110E+0
-7.944E-2	2.345E+0	4.136E+0
-7.782E-2	2.307E+0	4.071E+0
-7.457E-2	2.332E+0	4.052E+0
-7.295E-2	2.362E+0	4.159E+0
-7.782E-2	2.277E+0	4.074E+0
-7.620E-2	2.329E+0	4.010E+0
-7.133E-2	2.307E+0	4.078E+0
-7.295E-2	2.303E+0	4.113E+0
-7.620E-2	2.316E+0	4.159E+0
-7.620E-2	2.297E+0	4.094E+0
-7.457E-2	2.323E+0	4.159E+0
-7.457E-2	2.375E+0	4.065E+0
-7.782E-2	2.281E+0	4.188E+0
-7.620E-2	2.362E+0	4.165E+0
-7.133E-2	2.319E+0	4.084E+0
-7.295E-2	2.342E+0	4.065E+0
-7.620E-2	2.336E+0	4.058E+0
-7.295E-2	2.251E+0	4.032E+0
-7.133E-2	2.297E+0	4.065E+0
-7.295E-2	2.297E+0	4.133E+0
-7.620E-2	2.336E+0	4.156E+0
-7.782E-2	2.326E+0	4.162E+0
-6.971E-2	2.336E+0	4.175E+0
-7.457E-2	2.378E+0	4.123E+0
-7.944E-2	2.258E+0	4.146E+0
-7.782E-2	2.310E+0	4.149E+0
-7.133E-2	2.303E+0	4.188E+0
-7.620E-2	2.287E+0	4.104E+0
-7.620E-2	2.352E+0	4.081E+0
-7.295E-2	2.375E+0	4.133E+0
-7.133E-2	2.349E+0	4.091E+0
-7.620E-2	2.349E+0	4.172E+0
-7.782E-2	2.303E+0	4.071E+0
-7.457E-2	2.255E+0	4.036E+0
-7.295E-2	2.342E+0	4.100E+0
-7.133E-2	2.352E+0	4.029E+0
-7.782E-2	2.281E+0	4.126E+0
-7.944E-2	2.433E+0	4.191E+0
-7.133E-2	2.281E+0	4.188E+0
-7.457E-2	2.339E+0	4.120E+0
-7.944E-2	2.294E+0	4.165E+0
-7.620E-2	2.297E+0	4.165E+0
-7.295E-2	2.332E+0	4.087E+0
-7.295E-2	2.339E+0	4.143E+0
-7.782E-2	2.329E+0	4.117E+0
-7.620E-2	2.371E+0	4.081E+0
-7.133E-2	2.307E+0	4.117E+0
-7.620E-2	2.313E+0	4.175E+0
-7.782E-2	2.303E+0	4.123E+0
-7.457E-2	2.355E+0	4.107E+0
-7.133E-2	2.316E+0	4.058E+0
-7.295E-2	2.326E+0	4.094E+0
-7.782E-2	2.349E+0	4.032E+0
-7.620E-2	2.300E+0	4.120E+0
-7.295E-2	2.294E+0	4.052E+0
-7.133E-2	2.264E+0	4.042E+0
-7.457E-2	2.287E+0	4.045E+0
-7.782E-2	2.297E+0	4.081E+0
-6.971E-2	2.345E+0	4.013E+0
-7.457E-2	2.216E+0	4.233E+0
-7.295E-2	2.307E+0	4.123E+0
-7.944E-2	2.294E+0	4.094E+0
-7.295E-2	2.290E+0	4.107E+0
-7.295E-2	2.281E+0	4.104E+0
-7.782E-2	2.319E+0	4.143E+0
-7.620E-2	2.303E+0	4.084E+0
-7.295E-2	2.268E+0	4.026E+0
-7.457E-2	2.329E+0	4.194E+0
-7.620E-2	2.342E+0	4.023E+0
-7.944E-2	2.332E+0	4.052E+0
-7.295E-2	2.352E+0	4.152E+0
-7.295E-2	2.287E+0	4.117E+0
-7.457E-2	2.342E+0	4.104E+0
-8.106E-2	2.313E+0	4.120E+0
-7.133E-2	2.342E+0	4.078E+0
-7.457E-2	2.329E+0	4.169E+0
-7.782E-2	2.307E+0	4.042E+0
-7.620E-2	2.329E+0	4.100E+0
-7.133E-2	2.378E+0	4.045E+0
-7.295E-2	2.313E+0	4.097E+0
-7.782E-2	2.404E+0	4.087E+0
-7.457E-2	2.284E+0	4.061E+0
-7.133E-2	2.326E+0	4.094E+0
-7.457E-2	2.355E+0	4.152E+0
-7.944E-2	2.345E+0	4.100E+0
-7.457E-2	2.284E+0	4.165E+0
-7.295E-2	2.303E+0	4.055E+0
-7.457E-2	2.303E+0	4.130E+0
-8.106E-2	2.329E+0	4.087E+0
-7.457E-2	2.332E+0	4.120E+0
-7.457E-2	2.307E+0	4.130E+0
-7.457E-2	2.287E+0	4.162E+0
-7.782E-2	2.345E+0	4.130E+0
-7.782E-2	2.300E+0	4.091E+0
-6.971E-2	2.371E+0	4.113E+0
-7.133E-2	2.297E+0	4.039E+0
-7.457E-2	2.300E+0	4.052E+0
-7.944E-2	2.339E+0	4.104E+0
-7.620E-2	2.261E+0	4.042E+0
-7.457E-2	2.271E+0	4.097E+0
-7.457E-2	2.290E+0	4.113E+0
-7.620E-2	2.362E+0	4.039E+0
-7.295E-2	2.332E+0	4.165E+0
-7.133E-2	2.349E+0	4.055E+0
-7.782E-2	2.294E+0	4.026E+0
-7.620E-2	2.300E+0	4.071E+0
-7.133E-2	2.310E+0	4.036E+0
-6.971E-2	2.264E+0	4.100E+0
-7.782E-2	2.355E+0	4.049E+0
-7.620E-2	2.365E+0	4.104E+0
-6.971E-2	2.310E+0	4.023E+0
-7.133E-2	2.287E+0	4.104E+0
-7.782E-2	2.287E+0	4.165E+0
-7.620E-2	2.313E+0	4.045E+0
-7.133E-2	2.287E+0	4.049E+0
-7.457E-2	2.332E+0	4.100E+0
-7.944E-2	2.316E+0	4.084E+0
-7.457E-2	2.319E+0	4.068E+0
-7.295E-2	2.303E+0	4.091E+0
-7.295E-2	2.329E+0	4.149E+0
-7.620E-2	2.355E+0	4.152E+0
-7.782E-2	2.313E+0	4.071E+0
-7.457E-2	2.326E+0	4.036E+0
-7.295E-2	2.271E+0	4.110E+0
-7.782E-2	2.307E+0	4.061E+0
-7.782E-2	2.339E+0	4.097E+0
-7.133E-2	2.326E+0	4.149E+0
-7.133E-2	2.281E+0	4.084E+0
-7.620E-2	2.371E+0	4.091E+0
-7.782E-2	2.358E+0	4.159E+0
-7.457E-2	2.323E+0	4.078E+0
-7.133E-2	2.323E+0	4.204E+0
-7.782E-2	2.313E+0	4.097E+0
-7.295E-2	2.319E+0	4.084E+0
-7.295E-2	2.323E+0	4.120E+0
-7.295E-2	2.300E+0	4.120E+0
-7.782E-2	2.290E+0	4.126E+0
-7.944E-2	2.287E+0	4.146E+0
-7.295E-2	2.326E+0	4.136E+0
-7.457E-2	2.307E+0	4.165E+0
-7.782E-2	2.310E+0	4.058E+0
-7.620E-2	2.362E+0	4.113E+0
-7.457E-2	2.307E+0	4.120E+0
-7.295E-2	2.368E+0	4.156E+0
-7.782E-2	2.242E+0	4.113E+0
-7.620E-2	2.287E+0	4.084E+0
-6.971E-2	2.375E+0	4.068E+0
-7.295E-2	2.284E+0	4.091E+0
-7.620E-2	2.251E+0	4.136E+0
-7.782E-2	2.316E+0	4.042E+0
-7.133E-2	2.332E+0	4.055E+0
-7.295E-2	2.381E+0	4.045E+0
-7.620E-2	2.397E+0	4.104E+0
-7.457E-2	2.365E+0	4.049E+0
-7.133E-2	2.281E+0	4.126E+0
-7.457E-2	2.368E+0	4.139E+0
-7.457E-2	2.297E+0	4.120E+0
-7.782E-2	2.316E+0	4.039E+0
-7.295E-2	2.294E+0	4.130E+0
-7.295E-2	2.307E+0	4.049E+0
-7.944E-2	2.349E+0	4.087E+0
-7.782E-2	2.281E+0	4.110E+0
-6.971E-2	2.352E+0	4.149E+0
-7.133E-2	2.271E+0	4.068E+0
-7.944E-2	2.281E+0	4.104E+0
-7.782E-2	2.258E+0	4.191E+0
-7.133E-2	2.319E+0	4.107E+0
-7.295E-2	2.365E+0	4.039E+0
-7.944E-2	2.281E+0	4.078E+0
-7.782E-2	2.290E+0	4.068E+0
-7.133E-2	2.303E+0	4.039E+0
-7.295E-2	2.339E+0	4.078E+0
-7.620E-2	2.339E+0	4.113E+0
-7.457E-2	2.307E+0	4.078E+0
-7.133E-2	2.310E+0	4.110E+0
-7.457E-2	2.342E+0	4.081E+0
-7.782E-2	2.371E+0	4.117E+0
-7.620E-2	2.332E+0	4.107E+0
-7.133E-2	2.329E+0	4.084E+0
-7.295E-2	2.316E+0	4.084E+0
-7.944E-2	2.352E+0	4.045E+0
-7.457E-2	2.368E+0	4.029E+0
-7.133E-2	2.375E+0	4.091E+0
-7.457E-2	2.332E+0	4.149E+0
-7.944E-2	2.287E+0	4.126E+0
-7.620E-2	2.342E+0	4.029E+0
-7.295E-2	2.362E+0	4.133E+0
-7.295E-2	2.290E+0	4.036E+0
-7.620E-2	2.310E+0	4.123E+0
-7.620E-2	2.281E+0	4.052E+0
-7.295E-2	2.332E+0	4.049E+0
-7.295E-2	2.290E+0	4.019E+0
-7.620E-2	2.332E+0	4.117E+0
-7.620E-2	2.313E+0	4.055E+0
-7.620E-2	2.310E+0	4.139E+0
-7.457E-2	2.310E+0	4.133E+0
-7.620E-2	2.349E+0	4.049E+0
-7.620E-2	2.277E+0	4.049E+0
-7.295E-2	2.294E+0	4.133E+0
-7.457E-2	2.284E+0	4.139E+0
-7.782E-2	2.358E+0	4.100E+0
-7.620E-2	2.310E+0	4.123E+0
-7.133E-2	2.339E+0	4.074E+0
-7.295E-2	2.329E+0	4.133E+0
-7.782E-2	2.339E+0	4.065E+0
-7.457E-2	2.332E+0	4.019E+0
-7.457E-2	2.310E+0	4.052E+0
-7.620E-2	2.323E+0	4.110E+0
-7.782E-2	2.307E+0	4.156E+0
-8.106E-2	2.316E+0	4.126E+0
-6.971E-2	2.300E+0	4.061E+0
-7.295E-2	2.329E+0	4.198E+0
-7.620E-2	2.284E+0	4.074E+0
-7.620E-2	2.352E+0	4.039E+0
-7.295E-2	2.332E+0	4.049E+0
-7.133E-2	2.336E+0	4.113E+0
-7.782E-2	2.323E+0	4.110E+0
-7.782E-2	2.297E+0	4.084E+0
-7.457E-2	2.358E+0	4.071E+0
-7.133E-2	2.349E+0	4.110E+0
-7.782E-2	2.303E+0	4.074E+0
-7.944E-2	2.303E+0	4.136E+0
-7.295E-2	2.274E+0	4.087E+0
-7.457E-2	2.300E+0	4.061E+0
-7.457E-2	2.349E+0	4.081E+0
-7.782E-2	2.326E+0	4.139E+0
-6.971E-2	2.358E+0	4.120E+0
-7.295E-2	2.319E+0	4.104E+0
-7.620E-2	2.274E+0	4.126E+0
-7.620E-2	2.274E+0	4.139E+0
-6.971E-2	2.313E+0	4.152E+0
-7.295E-2	2.329E+0	4.143E+0
-7.620E-2	2.339E+0	4.139E+0
-7.782E-2	2.323E+0	4.061E+0
-7.133E-2	2.375E+0	4.120E+0
-7.133E-2	2.271E+0	4.045E+0
-7.620E-2	2.294E+0	4.156E+0
-7.620E-2	2.294E+0	4.110E+0
-7.295E-2	2.323E+0	4.156E+0
-7.295E-2	2.307E+0	4.078E+0
-7.944E-2	2.264E+0	4.136E+0
-7.782E-2	2.316E+0	4.052E+0
-6.971E-2	2.258E+0	4.143E+0
-7.457E-2	2.336E+0	4.123E+0
-7.782E-2	2.332E+0	4.159E+0
-8.106E-2	2.300E+0	4.143E+0
-7.620E-2	2.368E+0	4.091E+0
-7.133E-2	2.290E+0	4.097E+0
-7.782E-2	2.303E+0	4.094E+0
-7.944E-2	2.319E+0	4.175E+0
-7.133E-2	2.284E+0	4.104E+0
-7.295E-2	2.342E+0	4.188E+0
-7.782E-2	2.310E+0	4.078E+0
-7.944E-2	2.277E+0	4.084E+0
-7.295E-2	2.365E+0	4.143E+0
-7.457E-2	2.277E+0	4.136E+0
-8.106E-2	2.339E+0	4.146E+0
-7.620E-2	2.358E+0	4.094E+0
-6.971E-2	2.323E+0	4.136E+0
-7.620E-2	2.323E+0	4.120E+0
-7.944E-2	2.326E+0	4.071E+0
-7.944E-2	2.329E+0	4.149E+0
-7.133E-2	2.394E+0	4.113E+0
-6.971E-2	2.332E+0	4.149E+0
-7.620E-2	2.294E+0	4.074E+0
-7.457E-2	2.313E+0	4.097E+0
-7.133E-2	2.339E+0	4.130E+0
-7.133E-2	2.323E+0	4.032E+0
-7.944E-2	2.277E+0	4.042E+0
-7.457E-2	2.339E+0	4.058E+0
-7.295E-2	2.300E+0	4.097E+0
-7.133E-2	2.336E+0	4.185E+0
-7.944E-2	2.248E+0	4.133E+0
-7.457E-2	2.336E+0	4.097E+0
-7.295E-2	2.329E+0	4.149E+0
-7.133E-2	2.297E+0	4.107E+0
-7.944E-2	2.368E+0	4.078E+0
-7.457E-2	2.284E+0	4.175E+0
-7.457E-2	2.339E+0	4.123E+0
-7.133E-2	2.332E+0	4.104E+0
-7.944E-2	2.307E+0	4.149E+0
-7.620E-2	2.355E+0	4.139E+0
-7.295E-2	2.336E+0	4.039E+0
-7.133E-2	2.277E+0	4.058E+0
-7.782E-2	2.329E+0	4.084E+0
-7.620E-2	2.307E+0	4.113E+0
-7.295E-2	2.287E+0	4.152E+0
-7.457E-2	2.290E+0	4.094E+0
-7.620E-2	2.339E+0	4.182E+0
-7.782E-2	2.352E+0	4.058E+0
-7.295E-2	2.323E+0	4.068E+0
-7.295E-2	2.274E+0	4.094E+0
-7.782E-2	2.310E+0	4.220E+0
-7.133E-2	2.268E+0	4.107E+0
-6.971E-2	2.362E+0	4.152E+0
-7.133E-2	2.326E+0	4.152E+0
-7.782E-2	2.329E+0	4.087E+0
-7.620E-2	2.284E+0	4.068E+0
-7.295E-2	2.319E+0	4.104E+0
-7.133E-2	2.371E+0	4.126E+0
-7.782E-2	2.368E+0	4.110E+0
-7.620E-2	2.319E+0	4.107E+0
-7.620E-2	2.261E+0	4.120E+0
-7.133E-2	2.332E+0	4.159E+0
-7.782E-2	2.345E+0	4.094E+0
-7.782E-2	2.294E+0	4.149E+0
-7.295E-2	2.307E+0	4.094E+0
-7.457E-2	2.323E+0	4.058E+0
-7.620E-2	2.332E+0	4.152E+0
-7.620E-2	2.339E+0	4.139E+0
-7.295E-2	2.313E+0	4.126E+0
-7.295E-2	2.313E+0	4.113E+0
-7.620E-2	2.316E+0	4.087E+0
-7.620E-2	2.326E+0	4.162E+0
-7.457E-2	2.310E+0	4.029E+0
-7.457E-2	2.336E+0	4.110E+0
-7.944E-2	2.307E+0	4.172E+0
-7.782E-2	2.349E+0	4.113E+0
-7.133E-2	2.281E+0	4.087E+0
-7.133E-2	2.355E+0	4.126E+0
-7.782E-2	2.284E+0	4.055E+0
-7.782E-2	2.339E+0	4.091E+0
-7.457E-2	2.355E+0	4.104E+0
-7.295E-2	2.284E+0	4.120E+0
-7.944E-2	2.319E+0	4.087E+0
-7.620E-2	2.281E+0	4.071E+0
-7.457E-2	2.268E+0	4.149E+0
-7.295E-2	2.303E+0	4.074E+0
-7.782E-2	2.329E+0	4.110E+0
-7.944E-2	2.303E+0	4.130E+0
-7.133E-2	2.349E+0	4.036E+0
-7.133E-2	2.397E+0	4.120E+0
-7.782E-2	2.336E+0	4.126E+0
-7.620E-2	2.329E+0	4.094E+0
-7.133E-2	2.355E+0	4.045E+0
-7.457E-2	2.323E+0	4.117E+0
-7.782E-2	2.284E+0	4.078E+0
-7.620E-2	2.303E+0	4.110E+0
-7.295E-2	2.384E+0	4.169E+0
-7.295E-2	2.349E+0	4.055E+0
-7.782E-2	2.355E+0	4.175E+0
-7.782E-2	2.323E+0	4.117E+0
-6.971E-2	2.345E+0	4.136E+0
-7.295E-2	2.326E+0	4.084E+0
-7.782E-2	2.365E+0	4.052E+0
-7.620E-2	2.336E+0	4.175E+0
-7.457E-2	2.307E+0	4.081E+0
-7.457E-2	2.271E+0	4.110E+0
-7.944E-2	2.339E+0	4.094E+0
-8.268E-2	2.362E+0	4.036E+0
-7.295E-2	2.339E+0	4.071E+0
-7.295E-2	2.349E+0	4.113E+0
-7.782E-2	2.294E+0	4.068E+0
-8.106E-2	2.326E+0	4.110E+0
-7.295E-2	2.339E+0	4.113E+0
-7.457E-2	2.417E+0	4.039E+0
-7.944E-2	2.365E+0	4.149E+0
-7.944E-2	2.336E+0	4.110E+0
-7.133E-2	2.307E+0	4.084E+0
-7.620E-2	2.336E+0	4.162E+0
-7.457E-2	2.303E+0	4.117E+0
-7.944E-2	2.316E+0	4.023E+0
-7.295E-2	2.300E+0	4.068E+0
-7.133E-2	2.277E+0	4.133E+0
-7.457E-2	2.281E+0	4.019E+0
-7.620E-2	2.284E+0	4.139E+0
-7.295E-2	2.310E+0	4.123E+0
-7.295E-2	2.323E+0	4.146E+0
-7.620E-2	2.277E+0	4.104E+0
-7.782E-2	2.323E+0	4.126E+0
-6.971E-2	2.319E+0	4.078E+0
-7.133E-2	2.316E+0	4.123E+0
-7.782E-2	2.313E+0	4.110E+0
-7.457E-2	2.339E+0	4.023E+0
-7.457E-2	2.371E+0	4.084E+0
-7.295E-2	2.362E+0	4.165E+0
-7.620E-2	2.329E+0	4.074E+0
-7.620E-2	2.319E+0	4.107E+0
-7.295E-2	2.349E+0	4.049E+0
-7.133E-2	2.284E+0	4.100E+0
-7.782E-2	2.362E+0	4.094E+0
-7.944E-2	2.358E+0	4.094E+0
-7.295E-2	2.287E+0	4.107E+0
-7.295E-2	2.384E+0	4.097E+0
-7.620E-2	2.268E+0	4.071E+0
-7.782E-2	2.300E+0	4.049E+0
-7.295E-2	2.375E+0	4.084E+0
-7.457E-2	2.297E+0	4.117E+0
-7.620E-2	2.384E+0	4.042E+0
-7.620E-2	2.352E+0	4.026E+0
-7.133E-2	2.274E+0	4.104E+0
-7.457E-2	2.281E+0	4.107E+0
-7.620E-2	2.310E+0	4.130E+0
-7.782E-2	2.345E+0	4.113E+0
-7.295E-2	2.323E+0	4.036E+0
-7.620E-2	2.290E+0	4.117E+0
-7.782E-2	2.300E+0	4.091E+0
-7.782E-2	2.362E+0	4.094E+0
-7.457E-2	2.310E+0	4.162E+0
-7.620E-2	2.271E+0	4.143E+0
-7.782E-2	2.313E+0	4.097E+0
-7.944E-2	2.313E+0	4.113E+0
-7.457E-2	2.316E+0	4.133E+0
-7.620E-2	2.345E+0	4.123E+0
-7.620E-2	2.290E+0	4.130E+0
-7.620E-2	2.300E+0	4.146E+0
-7.295E-2	2.290E+0	4.130E+0
-7.295E-2	2.303E+0	4.110E+0
-7.782E-2	2.303E+0	4.110E+0
-7.944E-2	2.313E+0	4.091E+0
-6.971E-2	2.319E+0	4.065E+0
-7.133E-2	2.287E+0	4.149E+0
-7.782E-2	2.323E+0	4.058E+0
-7.782E-2	2.307E+0	4.104E+0
-6.971E-2	2.391E+0	4.071E+0
-6.971E-2	2.303E+0	4.169E+0
-7.782E-2	2.303E+0	4.126E+0
-7.457E-2	2.316E+0	4.143E+0
-7.295E-2	2.319E+0	4.152E+0
-7.620E-2	2.316E+0	4.091E+0
-7.944E-2	2.310E+0	3.993E+0
-7.782E-2	2.307E+0	4.052E+0
-7.295E-2	2.323E+0	4.042E+0
-7.295E-2	2.349E+0	4.156E+0
-8.106E-2	2.290E+0	4.126E+0
-7.782E-2	2.368E+0	4.123E+0
-6.971E-2	2.255E+0	4.120E+0
-7.295E-2	2.326E+0	4.091E+0
-7.782E-2	2.300E+0	4.149E+0
-7.457E-2	2.319E+0	4.045E+0
-7.457E-2	2.355E+0	4.120E+0
-7.457E-2	2.378E+0	4.026E+0
-7.782E-2	2.274E+0	4.126E+0
-7.782E-2	2.303E+0	4.091E+0
-7.295E-2	2.326E+0	4.087E+0
-7.457E-2	2.303E+0	4.042E+0
-7.944E-2	2.316E+0	4.026E+0
-7.457E-2	2.355E+0	4.042E+0
-7.295E-2	2.294E+0	4.133E+0
-7.457E-2	2.268E+0	4.120E+0
-7.620E-2	2.232E+0	4.139E+0
-7.944E-2	2.349E+0	4.087E+0
-7.295E-2	2.319E+0	4.204E+0
-7.295E-2	2.307E+0	4.049E+0
-7.620E-2	2.384E+0	4.058E+0
-7.782E-2	2.313E+0	4.156E+0
-7.457E-2	2.261E+0	4.182E+0
-7.133E-2	2.307E+0	4.117E+0
-7.944E-2	2.336E+0	4.136E+0
-7.782E-2	2.345E+0	4.039E+0
-7.295E-2	2.332E+0	4.126E+0
-7.295E-2	2.394E+0	4.042E+0
-7.782E-2	2.313E+0	4.071E+0
-7.620E-2	2.277E+0	4.162E+0
-6.971E-2	2.349E+0	4.136E+0
-7.295E-2	2.336E+0	4.094E+0
-7.782E-2	2.352E+0	4.117E+0
-7.457E-2	2.271E+0	4.104E+0
-7.295E-2	2.352E+0	4.071E+0
-7.133E-2	2.313E+0	4.100E+0
-7.944E-2	2.345E+0	4.078E+0
-7.620E-2	2.281E+0	4.246E+0
-7.457E-2	2.258E+0	4.156E+0
-7.133E-2	2.310E+0	4.045E+0
-7.782E-2	2.316E+0	4.065E+0
-7.782E-2	2.326E+0	4.110E+0
-7.133E-2	2.281E+0	4.194E+0
-7.295E-2	2.307E+0	4.094E+0
-7.620E-2	2.294E+0	4.084E+0
-7.782E-2	2.323E+0	4.091E+0
-7.295E-2	2.358E+0	4.172E+0
-7.457E-2	2.332E+0	4.107E+0
-7.782E-2	2.274E+0	4.130E+0
-7.782E-2	2.336E+0	4.182E+0
-7.133E-2	2.307E+0	4.188E+0
-7.295E-2	2.258E+0	4.139E+0
-7.782E-2	2.326E+0	4.107E+0
-7.620E-2	2.219E+0	4.078E+0
-7.295E-2	2.274E+0	4.107E+0
-7.133E-2	2.297E+0	4.133E+0
-7.782E-2	2.300E+0	4.019E+0
-7.620E-2	2.310E+0	4.081E+0
-7.133E-2	2.313E+0	4.143E+0
-7.295E-2	2.339E+0	4.130E+0
-7.620E-2	2.342E+0	4.097E+0
-7.782E-2	2.342E+0	4.055E+0
-7.295E-2	2.307E+0	4.113E+0
-7.295E-2	2.238E+0	4.100E+0
-7.782E-2	2.355E+0	4.058E+0
-7.782E-2	2.307E+0	4.133E+0
-7.133E-2	2.281E+0	4.045E+0
-7.457E-2	2.349E+0	4.061E+0
-7.944E-2	2.303E+0	4.061E+0
-7.782E-2	2.378E+0	4.130E+0
-6.971E-2	2.290E+0	4.078E+0
-7.295E-2	2.342E+0	4.065E+0
-7.944E-2	2.332E+0	4.078E+0
-7.944E-2	2.264E+0	4.120E+0
-6.971E-2	2.352E+0	4.107E+0
-7.457E-2	2.349E+0	4.097E+0
-7.944E-2	2.287E+0	4.169E+0
-7.457E-2	2.349E+0	4.097E+0
-7.620E-2	2.345E+0	4.152E+0
-7.295E-2	2.355E+0	4.165E+0
-7.782E-2	2.307E+0	4.100E+0
-7.944E-2	2.319E+0	4.078E+0
-7.457E-2	2.300E+0	4.123E+0
-7.295E-2	2.362E+0	4.185E+0
-7.944E-2	2.303E+0	4.182E+0
-7.782E-2	2.336E+0	4.068E+0
-7.457E-2	2.294E+0	4.036E+0
-7.457E-2	2.281E+0	4.126E+0
-7.620E-2	2.352E+0	4.126E+0
-7.620E-2	2.323E+0	4.169E+0
-7.133E-2	2.319E+0	4.139E+0
-7.457E-2	2.303E+0	4.058E+0
-7.620E-2	2.281E+0	4.100E+0
-7.457E-2	2.248E+0	4.123E+0
-7.295E-2	2.274E+0	4.074E+0
-7.295E-2	2.300E+0	4.130E+0
-7.620E-2	2.297E+0	4.100E+0
-7.782E-2	2.316E+0	4.065E+0
-7.295E-2	2.332E+0	4.084E+0
-7.295E-2	2.316E+0	4.110E+0
-7.944E-2	2.342E+0	4.039E+0
-7.944E-2	2.349E+0	4.123E+0
-7.295E-2	2.277E+0	4.120E+0
-7.295E-2	2.297E+0	4.126E+0
-7.782E-2	2.316E+0	4.136E+0
-7.944E-2	2.248E+0	4.107E+0
-7.295E-2	2.339E+0	4.104E+0
-7.295E-2	2.271E+0	4.162E+0
-7.782E-2	2.326E+0	4.143E+0
-7.457E-2	2.284E+0	4.149E+0
-7.457E-2	2.326E+0	4.175E+0
-7.295E-2	2.319E+0	4.045E+0
-7.620E-2	2.294E+0	4.052E+0
-7.620E-2	2.290E+0	4.133E+0
-7.457E-2	2.362E+0	4.126E+0
-7.133E-2	2.319E+0	4.107E+0
-7.944E-2	2.391E+0	4.146E+0
-8.106E-2	2.290E+0	4.023E+0
-7.295E-2	2.378E+0	4.146E+0
-7.295E-2	2.319E+0	4.026E+0
-7.782E-2	2.297E+0	4.136E+0
-7.944E-2	2.365E+0	4.104E+0
-6.971E-2	2.310E+0	4.045E+0
-7.295E-2	2.365E+0	4.126E+0
-7.944E-2	2.345E+0	4.143E+0
-7.457E-2	2.300E+0	4.117E+0
-7.295E-2	2.336E+0	4.107E+0
-7.133E-2	2.287E+0	4.065E+0
-7.782E-2	2.358E+0	4.162E+0
-7.782E-2	2.352E+0	4.126E+0
-7.295E-2	2.316E+0	4.026E+0
-6.971E-2	2.352E+0	4.169E+0
-7.944E-2	2.349E+0	4.139E+0
-7.620E-2	2.355E+0	4.104E+0
-7.295E-2	2.358E+0	4.087E+0
-7.457E-2	2.242E+0	4.130E+0
-7.620E-2	2.326E+0	4.165E+0
-7.620E-2	2.297E+0	4.071E+0
-7.457E-2	2.307E+0	4.146E+0
-7.782E-2	2.349E+0	4.078E+0
-7.782E-2	2.323E+0	4.071E+0
-7.944E-2	2.313E+0	4.045E+0
-7.457E-2	2.287E+0	4.084E+0
-7.457E-2	2.255E+0	4.068E+0
-7.944E-2	2.339E+0	4.097E+0
-7.620E-2	2.313E+0	4.117E+0
-7.295E-2	2.303E+0	4.136E+0
-7.295E-2	2.368E+0	4.136E+0
-7.782E-2	2.290E+0	4.055E+0
-7.620E-2	2.332E+0	4.185E+0
-7.295E-2	2.303E+0	4.117E+0
-7.295E-2	2.349E+0	4.139E+0
-7.620E-2	2.326E+0	4.113E+0
-7.620E-2	2.352E+0	4.107E+0
-6.971E-2	2.281E+0	4.029E+0
-7.133E-2	2.268E+0	4.133E+0
-7.620E-2	2.287E+0	4.094E+0
-7.620E-2	2.284E+0	4.149E+0
-7.133E-2	2.287E+0	4.194E+0
-7.295E-2	2.300E+0	4.110E+0
-7.944E-2	2.251E+0	4.172E+0
-7.620E-2	2.384E+0	4.087E+0
-7.133E-2	2.407E+0	4.081E+0
-7.133E-2	2.329E+0	4.100E+0
-7.782E-2	2.355E+0	4.136E+0
-7.782E-2	2.316E+0	4.055E+0
-7.457E-2	2.287E+0	4.120E+0
-7.295E-2	2.268E+0	4.162E+0
-7.944E-2	2.313E+0	4.081E+0
-7.457E-2	2.319E+0	4.123E+0
-7.133E-2	2.352E+0	4.178E+0
-7.133E-2	2.326E+0	4.136E+0
-7.944E-2	2.297E+0	4.139E+0
-7.620E-2	2.268E+0	4.091E+0
-7.295E-2	2.300E+0	4.152E+0
-7.457E-2	2.326E+0	4.113E+0
-7.782E-2	2.355E+0	4.120E+0
-7.944E-2	2.310E+0	4.071E+0
-7.133E-2	2.300E+0	4.191E+0
-7.295E-2	2.342E+0	4.130E+0
-8.106E-2	2.290E+0	4.091E+0
-7.620E-2	2.339E+0	4.220E+0
-7.133E-2	2.362E+0	4.097E+0
-7.620E-2	2.281E+0	4.094E+0
-7.782E-2	2.371E+0	4.110E+0
-7.620E-2	2.329E+0	4.100E+0
-7.457E-2	2.307E+0	4.133E+0
-7.133E-2	2.349E+0	4.139E+0
-7.620E-2	2.368E+0	4.156E+0
-7.944E-2	2.290E+0	4.100E+0
-7.133E-2	2.332E+0	4.143E+0
-7.457E-2	2.268E+0	4.120E+0
-7.944E-2	2.281E+0	4.078E+0
-7.620E-2	2.281E+0	4.110E+0
-7.457E-2	2.300E+0	4.084E+0
-7.133E-2	2.284E+0	4.081E+0
-7.944E-2	2.319E+0	4.139E+0
-7.620E-2	2.310E+0	4.087E+0
-7.133E-2	2.319E+0	4.188E+0
-7.295E-2	2.329E+0	4.094E+0
-7.782E-2	2.332E+0	4.143E+0
-7.782E-2	2.332E+0	4.019E+0
-7.295E-2	2.365E+0	4.078E+0
-7.295E-2	2.352E+0	4.126E+0
-7.620E-2	2.365E+0	4.071E+0
-7.782E-2	2.336E+0	4.201E+0
-7.457E-2	2.274E+0	4.084E+0
-7.457E-2	2.310E+0	4.078E+0
-7.944E-2	2.349E+0	4.165E+0
-7.620E-2	2.313E+0	4.107E+0
-7.457E-2	2.303E+0	4.152E+0
-7.133E-2	2.310E+0	4.104E+0
-7.620E-2	2.316E+0	4.084E+0
-7.620E-2	2.313E+0	4.143E+0
-7.295E-2	2.313E+0	4.049E+0
-7.133E-2	2.307E+0	4.169E+0
-7.620E-2	2.368E+0	4.123E+0
-7.620E-2	2.410E+0	4.071E+0
-7.295E-2	2.326E+0	4.084E+0
-7.295E-2	2.326E+0	4.074E+0
-7.944E-2	2.310E+0	4.097E+0
-7.782E-2	2.381E+0	4.097E+0
-7.133E-2	2.323E+0	4.133E+0
-7.295E-2	2.381E+0	4.104E+0
-7.782E-2	2.297E+0	4.100E+0
-7.620E-2	2.375E+0	4.120E+0
-7.620E-2	2.274E+0	4.188E+0
-7.295E-2	2.319E+0	4.110E+0
-7.782E-2	2.326E+0	4.074E+0
-7.620E-2	2.358E+0	4.159E+0
-7.133E-2	2.384E+0	4.169E+0
-7.133E-2	2.258E+0	4.084E+0
-7.782E-2	2.319E+0	4.036E+0
-7.944E-2	2.368E+0	4.194E+0
-7.457E-2	2.326E+0	4.133E+0
-7.295E-2	2.326E+0	4.071E+0
-7.944E-2	2.339E+0	4.074E+0
-7.944E-2	2.365E+0	4.049E+0
-7.457E-2	2.323E+0	4.117E+0
-6.971E-2	2.352E+0	4.061E+0
-7.620E-2	2.352E+0	4.120E+0
-7.782E-2	2.368E+0	4.211E+0
-7.620E-2	2.290E+0	4.146E+0
-7.295E-2	2.345E+0	4.136E+0
-7.620E-2	2.316E+0	4.159E+0
-7.944E-2	2.339E+0	4.071E+0
-7.457E-2	2.316E+0	4.087E+0
-7.620E-2	2.323E+0	4.036E+0
-7.944E-2	2.297E+0	4.152E+0
-7.944E-2	2.316E+0	4.091E+0
-7.133E-2	2.362E+0	4.175E+0
-7.133E-2	2.352E+0	4.039E+0
-7.457E-2	2.339E+0	4.113E+0
-7.782E-2	2.271E+0	4.117E+0
-7.457E-2	2.345E+0	4.087E+0
-7.457E-2	2.261E+0	4.100E+0
-7.782E-2	2.290E+0	4.087E+0
-7.782E-2	2.323E+0	4.016E+0
-7.133E-2	2.358E+0	4.159E+0
-7.133E-2	2.329E+0	4.152E+0
-8.106E-2	2.358E+0	4.036E+0
-7.620E-2	2.336E+0	4.094E+0
-7.295E-2	2.349E+0	4.143E+0
-7.295E-2	2.345E+0	4.169E+0
-7.620E-2	2.303E+0	4.172E+0
-7.620E-2	2.319E+0	4.130E+0
-7.133E-2	2.307E+0	4.169E+0
-7.133E-2	2.294E+0	4.074E+0
-7.620E-2	2.336E+0	4.175E+0
-7.457E-2	2.287E+0	4.194E+0
-7.457E-2	2.258E+0	4.120E+0
-7.133E-2	2.294E+0	4.100E+0
-8.106E-2	2.339E+0	4.169E+0
-7.782E-2	2.271E+0	4.074E+0
-7.295E-2	2.358E+0	4.055E+0
-7.295E-2	2.316E+0	4.052E+0
-7.782E-2	2.307E+0	4.091E+0
-7.620E-2	2.294E+0	4.097E+0
-7.295E-2	2.371E+0	4.087E+0
-7.620E-2	2.332E+0	4.045E+0
-7.620E-2	2.352E+0	4.178E+0
-7.782E-2	2.300E+0	4.143E+0
-7.133E-2	2.313E+0	4.071E+0
-7.457E-2	2.339E+0	4.016E+0
-7.620E-2	2.342E+0	4.094E+0
-7.944E-2	2.277E+0	4.130E+0
-7.295E-2	2.310E+0	4.100E+0
-7.457E-2	2.307E+0	4.139E+0
-7.620E-2	2.319E+0	4.117E+0
-7.782E-2	2.326E+0	4.084E+0
-7.295E-2	2.307E+0	4.061E+0
-7.133E-2	2.407E+0	4.136E+0
-7.782E-2	2.290E+0	4.087E+0
-7.620E-2	2.316E+0	3.971E+0
-6.809E-2	2.268E+0	4.010E+0
-7.457E-2	2.297E+0	4.078E+0
-7.782E-2	2.352E+0	4.078E+0
-8.106E-2	2.375E+0	4.133E+0
-7.620E-2	2.365E+0	4.159E+0
-7.295E-2	2.313E+0	4.126E+0
-7.620E-2	2.368E+0	4.061E+0
-7.944E-2	2.319E+0	4.091E+0
-7.133E-2	2.287E+0	4.081E+0
-7.457E-2	2.310E+0	4.071E+0
-7.782E-2	2.323E+0	4.165E+0
-7.457E-2	2.326E+0	4.061E+0
-7.133E-2	2.297E+0	4.094E+0
-7.457E-2	2.329E+0	4.156E+0
-7.782E-2	2.316E+0	4.130E+0
-7.944E-2	2.323E+0	4.130E+0
-7.133E-2	2.329E+0	4.214E+0
-7.295E-2	2.303E+0	4.133E+0
-7.782E-2	2.336E+0	4.110E+0
-7.782E-2	2.352E+0	4.094E+0
-7.295E-2	2.261E+0	4.104E+0
-7.295E-2	2.294E+0	4.126E+0
-7.457E-2	2.297E+0	4.045E+0
-7.620E-2	2.329E+0	4.107E+0
-7.457E-2	2.300E+0	4.058E+0
-7.133E-2	2.303E+0	4.156E+0
-7.944E-2	2.326E+0	4.188E+0
-7.782E-2	2.365E+0	4.094E+0
-6.971E-2	2.375E+0	4.126E+0
-7.295E-2	2.284E+0	4.120E+0
-7.620E-2	2.251E+0	4.065E+0
-7.944E-2	2.300E+0	4.182E+0
-7.133E-2	2.274E+0	4.146E+0
-7.133E-2	2.264E+0	4.026E+0
-7.782E-2	2.332E+0	4.139E+0
-7.620E-2	2.349E+0	4.113E+0
-7.133E-2	2.375E+0	4.071E+0
-7.457E-2	2.261E+0	4.136E+0
-7.620E-2	2.352E+0	4.139E+0
-8.106E-2	2.300E+0	4.159E+0
-7.133E-2	2.255E+0	4.078E+0
-7.295E-2	2.349E+0	4.023E+0
-7.620E-2	2.225E+0	4.039E+0
-7.944E-2	2.294E+0	4.087E+0
-7.620E-2	2.319E+0	4.136E+0
-7.295E-2	2.258E+0	4.061E+0
-7.620E-2	2.307E+0	4.061E+0
-7.457E-2	2.300E+0	4.130E+0
-7.295E-2	2.284E+0	4.113E+0
-7.133E-2	2.365E+0	4.123E+0
-7.620E-2	2.332E+0	4.065E+0
-7.620E-2	2.287E+0	4.133E+0
-7.295E-2	2.368E+0	4.058E+0
-7.457E-2	2.349E+0	4.094E+0
-7.944E-2	2.297E+0	4.071E+0
-7.944E-2	2.281E+0	4.029E+0
-7.295E-2	2.375E+0	4.049E+0
-7.457E-2	2.300E+0	4.074E+0
-7.782E-2	2.388E+0	4.061E+0
-7.782E-2	2.430E+0	4.188E+0
-7.295E-2	2.336E+0	4.087E+0
-7.620E-2	2.345E+0	4.139E+0
-7.782E-2	2.349E+0	4.071E+0
-7.782E-2	2.300E+0	4.139E+0
-7.620E-2	2.212E+0	4.117E+0
-7.457E-2	2.271E+0	4.136E+0
-7.782E-2	2.371E+0	4.000E+0
-7.944E-2	2.313E+0	4.087E+0
-7.457E-2	2.274E+0	4.094E+0
-7.295E-2	2.352E+0	4.113E+0
-7.457E-2	2.326E+0	4.113E+0
-7.782E-2	2.271E+0	4.032E+0
-7.295E-2	2.235E+0	4.091E+0
-7.295E-2	2.319E+0	4.074E+0
-7.620E-2	2.287E+0	4.107E+0
-7.782E-2	2.323E+0	4.019E+0
-7.457E-2	2.329E+0	4.042E+0
-6.971E-2	2.355E+0	4.178E+0
-7.782E-2	2.339E+0	4.104E+0
-7.620E-2	2.323E+0	4.065E+0
-7.457E-2	2.281E+0	4.123E+0
-7.133E-2	2.332E+0	4.123E+0
-7.782E-2	2.290E+0	4.087E+0
-7.620E-2	2.307E+0	4.107E+0
-7.457E-2	2.358E+0	4.091E+0
-7.457E-2	2.352E+0	4.023E+0
-7.620E-2	2.375E+0	4.081E+0
-7.620E-2	2.365E+0	4.071E+0
-7.295E-2	2.319E+0	4.078E+0
-7.620E-2	2.264E+0	4.100E+0
-7.620E-2	2.326E+0	4.136E+0
-7.620E-2	2.300E+0	4.133E+0
-7.295E-2	2.342E+0	4.078E+0
-7.295E-2	2.332E+0	4.000E+0
-7.944E-2	2.248E+0	4.071E+0
-7.944E-2	2.326E+0	4.094E+0
-7.133E-2	2.300E+0	4.094E+0
-7.295E-2	2.316E+0	4.110E+0
-7.782E-2	2.303E+0	4.039E+0
-7.620E-2	2.319E+0	4.094E+0
-7.457E-2	2.316E+0	4.061E+0
-7.295E-2	2.349E+0	4.110E+0
-7.782E-2	2.300E+0	4.136E+0
-7.457E-2	2.342E+0	4.149E+0
-7.295E-2	2.290E+0	4.087E+0
-7.295E-2	2.294E+0	4.052E+0
-7.457E-2	2.316E+0	4.107E+0
-7.620E-2	2.232E+0	4.159E+0
-7.620E-2	2.287E+0	4.107E+0
-7.457E-2	2.287E+0	4.117E+0
-7.944E-2	2.375E+0	4.084E+0
-7.620E-2	2.294E+0	4.055E+0
-7.295E-2	2.287E+0	4.087E+0
-7.133E-2	2.316E+0	4.097E+0
-7.782E-2	2.310E+0	4.039E+0
-7.782E-2	2.290E+0	4.136E+0
-7.457E-2	2.329E+0	4.091E+0
-7.133E-2	2.307E+0	4.123E+0
-7.944E-2	2.336E+0	4.087E+0
-7.782E-2	2.300E+0	4.126E+0
-7.133E-2	2.384E+0	4.130E+0
-7.620E-2	2.307E+0	4.074E+0
-7.944E-2	2.349E+0	4.143E+0
-7.782E-2	2.319E+0	4.078E+0
-7.295E-2	2.316E+0	4.126E+0
-7.295E-2	2.297E+0	4.162E+0
-7.944E-2	2.307E+0	4.039E+0
-7.944E-2	2.355E+0	4.087E+0
-7.295E-2	2.294E+0	4.133E+0
-7.457E-2	2.290E+0	4.162E+0
-7.782E-2	2.336E+0	4.071E+0
-7.782E-2	2.294E+0	4.207E+0
-7.133E-2	2.326E+0	4.156E+0
-7.295E-2	2.303E+0	4.078E+0
-7.782E-2	2.326E+0	4.117E+0
-7.782E-2	2.368E+0	4.139E+0
-7.133E-2	2.290E+0	4.110E+0
-7.457E-2	2.316E+0	4.032E+0
-7.782E-2	2.332E+0	4.039E+0
-7.457E-2	2.371E+0	4.130E+0
-7.295E-2	2.323E+0	4.068E+0
-7.457E-2	2.307E+0	4.055E+0
-7.782E-2	2.297E+0	4.045E+0
-7.782E-2	2.345E+0	4.214E+0
-7.457E-2	2.349E+0	4.172E+0
-7.295E-2	2.319E+0	4.026E+0
-7.782E-2	2.326E+0	4.178E+0
-7.782E-2	2.349E+0	4.104E+0
-7.133E-2	2.261E+0	4.120E+0
-7.295E-2	2.326E+0	4.117E+0
-7.782E-2	2.375E+0	4.087E+0
-7.620E-2	2.303E+0	4.045E+0
-7.457E-2	2.375E+0	4.100E+0
-7.295E-2	2.294E+0	4.117E+0
-7.782E-2	2.339E+0	4.081E+0
-8.106E-2	2.290E+0	4.091E+0
-7.133E-2	2.326E+0	4.123E+0
-7.457E-2	2.336E+0	4.094E+0
-7.620E-2	2.371E+0	4.104E+0
-7.620E-2	2.313E+0	4.126E+0
-6.971E-2	2.290E+0	4.120E+0
-7.295E-2	2.358E+0	4.084E+0
-7.944E-2	2.290E+0	4.120E+0
-7.944E-2	2.310E+0	4.126E+0
-7.133E-2	2.310E+0	4.097E+0
-7.295E-2	2.371E+0	4.045E+0
-7.944E-2	2.264E+0	4.049E+0
-7.944E-2	2.310E+0	4.143E+0
-7.295E-2	2.342E+0	4.094E+0
-6.971E-2	2.297E+0	4.058E+0
-8.106E-2	2.284E+0	4.049E+0
-7.944E-2	2.264E+0	4.061E+0
-7.295E-2	2.300E+0	4.159E+0
-7.295E-2	2.310E+0	4.052E+0
-7.620E-2	2.284E+0	4.104E+0
-7.782E-2	2.326E+0	4.061E+0
-7.295E-2	2.319E+0	4.078E+0
-7.295E-2	2.371E+0	4.159E+0
-7.944E-2	2.326E+0	4.117E+0
-7.782E-2	2.300E+0	4.029E+0
-7.133E-2	2.329E+0	4.120E+0
-7.295E-2	2.277E+0	4.032E+0
-7.620E-2	2.284E+0	4.097E+0
-7.944E-2	2.352E+0	4.159E+0
-7.457E-2	2.294E+0	4.149E+0
-7.295E-2	2.319E+0	4.100E+0
-7.620E-2	2.342E+0	4.126E+0
-7.944E-2	2.326E+0	4.065E+0
-7.133E-2	2.268E+0	4.104E+0
-7.295E-2	2.329E+0	4.081E+0
-7.944E-2	2.290E+0	4.143E+0
-7.782E-2	2.310E+0	4.146E+0
-7.295E-2	2.355E+0	4.159E+0
-7.620E-2	2.332E+0	4.071E+0
-7.620E-2	2.352E+0	4.074E+0
-7.782E-2	2.339E+0	4.068E+0
-7.133E-2	2.355E+0	4.071E+0
-7.295E-2	2.310E+0	4.078E+0
-7.620E-2	2.326E+0	4.074E+0
-7.782E-2	2.332E+0	4.175E+0
-7.620E-2	2.336E+0	4.074E+0
-7.295E-2	2.323E+0	4.078E+0
-7.782E-2	2.329E+0	4.087E+0
-7.782E-2	2.319E+0	4.071E+0
-7.133E-2	2.323E+0	4.188E+0
-7.457E-2	2.326E+0	4.130E+0
-7.620E-2	2.290E+0	4.094E+0
-7.620E-2	2.310E+0	4.139E+0
-7.457E-2	2.355E+0	4.123E+0
-7.457E-2	2.355E+0	4.091E+0
-7.620E-2	2.277E+0	4.097E+0
-7.944E-2	2.297E+0	4.126E+0
-7.133E-2	2.323E+0	4.146E+0
-7.457E-2	2.251E+0	4.146E+0
-7.782E-2	2.375E+0	4.107E+0
-7.782E-2	2.342E+0	4.126E+0
-7.295E-2	2.345E+0	4.013E+0
-7.295E-2	2.397E+0	4.045E+0
-7.620E-2	2.326E+0	4.042E+0
-7.782E-2	2.319E+0	4.201E+0
-7.457E-2	2.329E+0	4.139E+0
-7.295E-2	2.332E+0	4.130E+0
-7.457E-2	2.384E+0	4.126E+0
-7.782E-2	2.342E+0	4.185E+0
-7.295E-2	2.355E+0	4.185E+0
-7.457E-2	2.307E+0	4.136E+0
-7.782E-2	2.336E+0	4.087E+0
-7.457E-2	2.323E+0	4.091E+0
-7.133E-2	2.316E+0	4.146E+0
-7.133E-2	2.345E+0	4.162E+0
-7.620E-2	2.287E+0	4.143E+0
-7.782E-2	2.274E+0	4.074E+0
-7.295E-2	2.336E+0	4.042E+0
-7.295E-2	2.290E+0	4.139E+0
-7.620E-2	2.307E+0	4.036E+0
-7.782E-2	2.264E+0	4.084E+0
-7.295E-2	2.307E+0	4.078E+0
-7.295E-2	2.345E+0	4.065E+0
-7.782E-2	2.313E+0	4.149E+0
-7.620E-2	2.358E+0	4.084E+0
-7.295E-2	2.300E+0	4.152E+0
-7.295E-2	2.303E+0	4.087E+0
-7.620E-2	2.355E+0	4.136E+0
-7.944E-2	2.290E+0	4.126E+0
-7.133E-2	2.300E+0	4.049E+0
-7.133E-2	2.319E+0	4.091E+0
-7.457E-2	2.394E+0	4.152E+0
-8.106E-2	2.368E+0	4.165E+0
-7.457E-2	2.297E+0	4.104E+0
-7.295E-2	2.371E+0	4.094E+0
-7.944E-2	2.355E+0	4.104E+0
-7.620E-2	2.281E+0	4.169E+0
-7.133E-2	2.339E+0	4.052E+0
-7.457E-2	2.323E+0	4.068E+0
-7.782E-2	2.316E+0	4.175E+0
-7.782E-2	2.339E+0	4.074E+0
-7.620E-2	2.355E+0	4.071E+0
-7.295E-2	2.345E+0	4.123E+0
-7.620E-2	2.332E+0	4.117E+0
-7.944E-2	2.332E+0	4.113E+0
-7.457E-2	2.352E+0	4.139E+0
-7.457E-2	2.310E+0	4.049E+0
-7.782E-2	2.362E+0	4.149E+0
-7.782E-2	2.316E+0	4.149E+0
-7.457E-2	2.358E+0	4.078E+0
-7.295E-2	2.352E+0	4.074E+0
-7.782E-2	2.349E+0	4.061E+0
-7.782E-2	2.332E+0	4.130E+0
-6.971E-2	2.323E+0	4.068E+0
-7.295E-2	2.319E+0	4.156E+0
-7.944E-2	2.358E+0	4.107E+0
-7.782E-2	2.336E+0	4.175E+0
-7.133E-2	2.323E+0	4.120E+0
-7.295E-2	2.287E+0	4.159E+0
-7.944E-2	2.287E+0	4.110E+0
-7.782E-2	2.345E+0	4.156E+0
-7.295E-2	2.319E+0	4.104E+0
-7.295E-2	2.375E+0	4.130E+0
-7.782E-2	2.274E+0	4.107E+0
-8.106E-2	2.352E+0	4.042E+0
-6.971E-2	2.388E+0	4.185E+0
-7.133E-2	2.297E+0	4.078E+0
-7.620E-2	2.284E+0	4.081E+0
-7.782E-2	2.294E+0	4.110E+0
-7.295E-2	2.368E+0	4.133E+0
-7.295E-2	2.323E+0	4.139E+0
-7.782E-2	2.303E+0	4.081E+0
-7.782E-2	2.349E+0	4.130E+0
-7.133E-2	2.339E+0	4.081E+0
-7.457E-2	2.300E+0	4.159E+0
-7.782E-2	2.316E+0	4.052E+0
-7.620E-2	2.319E+0	4.156E+0
-7.457E-2	2.375E+0	4.159E+0
-7.133E-2	2.352E+0	4.178E+0
-7.782E-2	2.313E+0	3.984E+0
-7.620E-2	2.368E+0	4.061E+0
-7.133E-2	2.297E+0	4.130E+0
-7.620E-2	2.365E+0	4.110E+0
-7.620E-2	2.332E+0	4.104E+0
-7.944E-2	2.342E+0	4.120E+0
-7.620E-2	2.316E+0	4.169E+0
-7.295E-2	2.339E+0	4.097E+0
-7.782E-2	2.345E+0	4.123E+0
-7.782E-2	2.329E+0	4.045E+0
-7.457E-2	2.362E+0	4.123E+0
-7.133E-2	2.297E+0	4.133E+0
-7.944E-2	2.352E+0	4.146E+0
-7.782E-2	2.303E+0	4.110E+0
-7.295E-2	2.297E+0	4.130E+0
-7.133E-2	2.310E+0	4.126E+0
-7.782E-2	2.255E+0	4.139E+0
-7.944E-2	2.284E+0	4.058E+0
-7.457E-2	2.352E+0	4.185E+0
-7.457E-2	2.323E+0	4.052E+0
-7.457E-2	2.300E+0	4.058E+0
-7.782E-2	2.362E+0	4.100E+0
-7.295E-2	2.313E+0	4.097E+0
-7.620E-2	2.336E+0	4.071E+0
-7.620E-2	2.345E+0	4.078E+0
-7.782E-2	2.326E+0	4.074E+0
-7.457E-2	2.290E+0	4.100E+0
-7.457E-2	2.349E+0	4.130E+0
-7.620E-2	2.332E+0	4.149E+0
-7.620E-2	2.277E+0	4.100E+0
-7.457E-2	2.310E+0	4.068E+0
-7.295E-2	2.329E+0	4.091E+0
-7.457E-2	2.332E+0	4.169E+0
-7.782E-2	2.326E+0	4.175E+0
-7.133E-2	2.287E+0	4.107E+0
-7.457E-2	2.352E+0	4.032E+0
-7.782E-2	2.300E+0	4.149E+0
-7.782E-2	2.284E+0	4.204E+0
-7.133E-2	2.345E+0	4.091E+0
-7.133E-2	2.332E+0	4.104E+0
-7.782E-2	2.316E+0	4.071E+0
-7.944E-2	2.284E+0	4.175E+0
-7.620E-2	2.352E+0	4.065E+0
-7.295E-2	2.310E+0	4.091E+0
-7.944E-2	2.336E+0	4.237E+0
-7.620E-2	2.345E+0	4.198E+0
-7.457E-2	2.319E+0	4.143E+0
-7.457E-2	2.297E+0	4.104E+0
-8.106E-2	2.336E+0	4.100E+0
-7.944E-2	2.410E+0	4.081E+0
-7.295E-2	2.329E+0	4.078E+0
-7.457E-2	2.307E+0	4.042E+0
-7.944E-2	2.323E+0	4.091E+0
-7.944E-2	2.300E+0	4.078E+0
-7.133E-2	2.284E+0	4.074E+0
-7.782E-2	2.368E+0	4.107E+0
-7.944E-2	2.307E+0	4.032E+0
-7.944E-2	2.342E+0	4.113E+0
-7.133E-2	2.316E+0	4.084E+0
-7.457E-2	2.349E+0	4.126E+0
-7.620E-2	2.316E+0	4.078E+0
-7.620E-2	2.319E+0	4.071E+0
-7.295E-2	2.336E+0	4.139E+0
-7.457E-2	2.375E+0	4.120E+0
-7.782E-2	2.313E+0	4.123E+0
-7.782E-2	2.323E+0	4.110E+0
-7.457E-2	2.339E+0	4.120E+0
-7.295E-2	2.349E+0	4.107E+0
-7.944E-2	2.277E+0	4.110E+0
-7.782E-2	2.358E+0	4.100E+0
-7.457E-2	2.345E+0	4.036E+0
-7.295E-2	2.332E+0	4.130E+0
-7.944E-2	2.349E+0	4.058E+0
-7.782E-2	2.336E+0	4.133E+0
-7.457E-2	2.336E+0	4.136E+0
-7.133E-2	2.274E+0	4.123E+0
-7.620E-2	2.345E+0	4.081E+0
-7.782E-2	2.329E+0	4.071E+0
-7.295E-2	2.358E+0	3.993E+0
-7.457E-2	2.388E+0	4.149E+0
-7.620E-2	2.300E+0	4.081E+0
-7.944E-2	2.352E+0	4.026E+0
-7.295E-2	2.290E+0	4.175E+0
-7.620E-2	2.294E+0	4.130E+0
-7.782E-2	2.358E+0	4.104E+0
-7.782E-2	2.281E+0	4.143E+0
-7.457E-2	2.345E+0	4.159E+0
-7.457E-2	2.307E+0	4.074E+0
-7.620E-2	2.339E+0	4.133E+0
-7.782E-2	2.290E+0	4.091E+0
-7.457E-2	2.342E+0	4.159E+0
-7.457E-2	2.358E+0	4.120E+0
-7.782E-2	2.401E+0	4.052E+0
-7.944E-2	2.319E+0	4.169E+0
-7.457E-2	2.307E+0	4.130E+0
-7.295E-2	2.287E+0	4.143E+0
-7.620E-2	2.316E+0	4.097E+0
-7.620E-2	2.271E+0	4.136E+0
-7.295E-2	2.358E+0	4.084E+0
-7.620E-2	2.313E+0	4.120E+0
-7.457E-2	2.248E+0	4.156E+0
-7.944E-2	2.332E+0	4.182E+0
-7.295E-2	2.310E+0	4.055E+0
-7.457E-2	2.362E+0	4.159E+0
-7.620E-2	2.294E+0	4.100E+0
-7.782E-2	2.362E+0	4.036E+0
-7.295E-2	2.313E+0	4.097E+0
-7.457E-2	2.232E+0	4.133E+0
-7.782E-2	2.245E+0	4.162E+0
-7.782E-2	2.358E+0	4.120E+0
-7.295E-2	2.362E+0	4.130E+0
-7.457E-2	2.294E+0	4.113E+0
-7.944E-2	2.326E+0	4.081E+0
-7.782E-2	2.310E+0	4.113E+0
-7.457E-2	2.310E+0	4.097E+0
-7.457E-2	2.310E+0	4.094E+0
-7.620E-2	2.287E+0	3.984E+0
-7.944E-2	2.339E+0	4.120E+0
-7.457E-2	2.345E+0	4.113E+0
-7.133E-2	2.274E+0	4.058E+0
-7.944E-2	2.274E+0	4.107E+0
-7.620E-2	2.326E+0	4.143E+0
-7.457E-2	2.326E+0	4.087E+0
-7.295E-2	2.313E+0	4.120E+0
-7.944E-2	2.355E+0	4.159E+0
-7.944E-2	2.310E+0	4.117E+0
-7.295E-2	2.375E+0	4.084E+0
-7.133E-2	2.284E+0	4.100E+0
-7.782E-2	2.339E+0	4.032E+0
-7.944E-2	2.261E+0	4.110E+0
-7.133E-2	2.326E+0	4.117E+0
-7.133E-2	2.342E+0	4.071E+0
-7.782E-2	2.336E+0	4.201E+0
-7.782E-2	2.297E+0	4.133E+0
-7.133E-2	2.362E+0	4.120E+0
-7.295E-2	2.332E+0	4.117E+0
-7.782E-2	2.362E+0	4.123E+0
-7.944E-2	2.313E+0	4.104E+0
-7.295E-2	2.307E+0	4.185E+0
-7.782E-2	2.329E+0	4.211E+0
-7.620E-2	2.332E+0	4.045E+0
-7.782E-2	2.355E+0	4.078E+0
-7.295E-2	2.332E+0	4.133E+0
-7.457E-2	2.358E+0	4.097E+0
-7.944E-2	2.355E+0	4.152E+0
-7.782E-2	2.313E+0	4.159E+0
-7.133E-2	2.345E+0	4.159E+0
-7.457E-2	2.342E+0	4.081E+0
-7.782E-2	2.352E+0	4.071E+0
-7.944E-2	2.316E+0	4.003E+0
-7.295E-2	2.375E+0	4.026E+0
-7.295E-2	2.339E+0	4.107E+0
-7.782E-2	2.326E+0	4.123E+0
-7.782E-2	2.274E+0	4.084E+0
-7.457E-2	2.336E+0	4.087E+0
-7.457E-2	2.384E+0	4.133E+0
-7.782E-2	2.355E+0	4.104E+0
-7.944E-2	2.300E+0	4.120E+0
-7.457E-2	2.300E+0	4.139E+0
-7.295E-2	2.307E+0	4.078E+0
-7.782E-2	2.355E+0	4.052E+0
-7.457E-2	2.303E+0	4.126E+0
-7.457E-2	2.329E+0	4.172E+0
-7.295E-2	2.287E+0	4.071E+0
-7.620E-2	2.310E+0	4.036E+0
-8.106E-2	2.310E+0	4.097E+0
-7.457E-2	2.303E+0	4.120E+0
-7.133E-2	2.300E+0	4.104E+0
-7.620E-2	2.362E+0	4.182E+0
-7.782E-2	2.349E+0	4.211E+0
-7.295E-2	2.329E+0	4.149E+0
-7.133E-2	2.329E+0	4.139E+0
-7.620E-2	2.300E+0	4.182E+0
-7.782E-2	2.326E+0	4.175E+0
-7.457E-2	2.329E+0	4.107E+0
-7.295E-2	2.355E+0	4.169E+0
-7.620E-2	2.345E+0	4.159E+0
-8.106E-2	2.345E+0	4.084E+0
-7.295E-2	2.313E+0	4.107E+0
-7.457E-2	2.294E+0	4.149E+0
-7.782E-2	2.290E+0	4.149E+0
-7.782E-2	2.274E+0	4.045E+0
-7.620E-2	2.349E+0	4.094E+0
-7.295E-2	2.336E+0	4.146E+0
-7.620E-2	2.323E+0	4.026E+0
-7.620E-2	2.300E+0	4.074E+0
-7.295E-2	2.326E+0	4.078E+0
-7.620E-2	2.313E+0	4.110E+0
-7.782E-2	2.303E+0	4.081E+0
-7.620E-2	2.336E+0	4.146E+0
-7.457E-2	2.271E+0	4.149E+0
-7.295E-2	2.303E+0	4.123E+0
-7.944E-2	2.313E+0	4.133E+0
-7.944E-2	2.326E+0	4.136E+0
-7.295E-2	2.329E+0	4.123E+0
-7.295E-2	2.329E+0	4.139E+0
-7.782E-2	2.326E+0	4.010E+0
-7.620E-2	2.297E+0	4.100E+0
-7.457E-2	2.300E+0	3.984E+0
-7.295E-2	2.339E+0	4.165E+0
-7.782E-2	2.319E+0	4.065E+0
-7.782E-2	2.336E+0	4.182E+0
-7.295E-2	2.345E+0	4.143E+0
-7.295E-2	2.268E+0	4.133E+0
-7.620E-2	2.323E+0	4.133E+0
-7.944E-2	2.290E+0	4.049E+0
-7.620E-2	2.329E+0	4.091E+0
-7.620E-2	2.323E+0	4.117E+0
-7.620E-2	2.281E+0	4.172E+0
-7.782E-2	2.342E+0	4.130E+0
-7.457E-2	2.274E+0	4.097E+0
-7.620E-2	2.358E+0	4.113E+0
-7.457E-2	2.294E+0	4.113E+0
-7.782E-2	2.342E+0	4.107E+0
-7.295E-2	2.342E+0	4.029E+0
-7.457E-2	2.300E+0	4.120E+0
-7.782E-2	2.281E+0	4.084E+0
-7.782E-2	2.310E+0	4.156E+0
-7.295E-2	2.365E+0	4.123E+0
-7.457E-2	2.332E+0	4.175E+0
-7.620E-2	2.326E+0	4.139E+0
-7.620E-2	2.326E+0	4.104E+0
-6.971E-2	2.326E+0	4.152E+0
-7.295E-2	2.326E+0	4.201E+0
-7.944E-2	2.300E+0	4.165E+0
-7.620E-2	2.287E+0	4.042E+0
-7.457E-2	2.281E+0	4.188E+0
-7.620E-2	2.281E+0	4.087E+0
-7.620E-2	2.258E+0	4.006E+0
-7.620E-2	2.274E+0	3.971E+0
-7.295E-2	2.313E+0	4.058E+0
-7.295E-2	2.323E+0	4.130E+0
-7.620E-2	2.375E+0	4.091E+0
-8.106E-2	2.297E+0	4.091E+0
-7.295E-2	2.245E+0	4.188E+0
-7.133E-2	2.294E+0	4.246E+0
-7.782E-2	2.297E+0	4.172E+0
-7.620E-2	2.326E+0	4.146E+0
-7.295E-2	2.284E+0	4.065E+0
-7.620E-2	2.287E+0	4.110E+0
-7.457E-2	2.339E+0	4.029E+0
-7.782E-2	2.290E+0	4.042E+0
-7.457E-2	2.303E+0	4.120E+0
-7.295E-2	2.277E+0	4.097E+0
-7.620E-2	2.313E+0	4.074E+0
-7.944E-2	2.365E+0	4.139E+0
-7.457E-2	2.310E+0	4.169E+0
-7.133E-2	2.339E+0	4.087E+0
-7.620E-2	2.323E+0	4.117E+0
-7.620E-2	2.345E+0	4.061E+0
-7.295E-2	2.336E+0	4.113E+0
-7.133E-2	2.303E+0	4.091E+0
-7.782E-2	2.316E+0	4.165E+0
-7.620E-2	2.274E+0	4.032E+0
-7.295E-2	2.342E+0	4.159E+0
-7.457E-2	2.281E+0	4.042E+0
-7.944E-2	2.297E+0	4.032E+0
-7.944E-2	2.316E+0	4.227E+0
-6.971E-2	2.349E+0	4.091E+0
-7.133E-2	2.345E+0	4.162E+0
-7.620E-2	2.349E+0	4.113E+0
-7.782E-2	2.349E+0	4.185E+0
-7.457E-2	2.342E+0	4.036E+0
-7.620E-2	2.326E+0	4.156E+0
-7.782E-2	2.329E+0	4.045E+0
-7.620E-2	2.362E+0	4.061E+0
-7.133E-2	2.332E+0	4.074E+0
-7.457E-2	2.342E+0	4.123E+0
-7.620E-2	2.329E+0	4.169E+0
-7.944E-2	2.326E+0	4.045E+0
-7.457E-2	2.336E+0	4.055E+0
-7.295E-2	2.290E+0	4.130E+0
-8.106E-2	2.365E+0	4.126E+0
-7.782E-2	2.339E+0	4.126E+0
-7.295E-2	2.284E+0	4.130E+0
-7.295E-2	2.307E+0	4.139E+0
-7.620E-2	2.323E+0	4.149E+0
-7.944E-2	2.365E+0	4.087E+0
-7.295E-2	2.404E+0	4.143E+0
-7.295E-2	2.329E+0	4.071E+0
-7.620E-2	2.307E+0	4.068E+0
-7.620E-2	2.313E+0	4.094E+0
-7.620E-2	2.339E+0	4.058E+0
-7.133E-2	2.349E+0	4.117E+0
-7.782E-2	2.329E+0	4.143E+0
-7.782E-2	2.381E+0	4.100E+0
-7.457E-2	2.339E+0	4.104E+0
-7.457E-2	2.365E+0	4.123E+0
-7.782E-2	2.307E+0	4.107E+0
-7.944E-2	2.417E+0	4.094E+0
-7.457E-2	2.362E+0	4.143E+0
-7.295E-2	2.345E+0	4.104E+0
-7.782E-2	2.284E+0	4.143E+0
-7.944E-2	2.290E+0	4.084E+0
-7.295E-2	2.310E+0	4.130E+0
-7.620E-2	2.371E+0	4.117E+0
-7.782E-2	2.264E+0	4.074E+0
-7.944E-2	2.300E+0	4.055E+0
-7.295E-2	2.307E+0	4.156E+0
-7.457E-2	2.349E+0	4.130E+0
-7.620E-2	2.332E+0	4.055E+0
-7.782E-2	2.375E+0	4.188E+0
-7.295E-2	2.307E+0	4.130E+0
-7.295E-2	2.404E+0	4.113E+0
-7.944E-2	2.323E+0	4.165E+0
-7.944E-2	2.368E+0	4.097E+0
-7.457E-2	2.297E+0	4.169E+0
-7.457E-2	2.336E+0	4.084E+0
-7.782E-2	2.307E+0	4.120E+0
-7.782E-2	2.349E+0	4.074E+0
-7.295E-2	2.303E+0	4.097E+0
-7.133E-2	2.326E+0	4.065E+0
-7.944E-2	2.290E+0	4.133E+0
-7.620E-2	2.323E+0	4.120E+0
-7.295E-2	2.342E+0	4.165E+0
-7.295E-2	2.284E+0	4.097E+0
-7.620E-2	2.313E+0	4.094E+0
-7.944E-2	2.355E+0	4.094E+0
-7.620E-2	2.319E+0	4.143E+0
-7.295E-2	2.339E+0	4.000E+0
-7.620E-2	2.329E+0	4.169E+0
-7.620E-2	2.323E+0	4.107E+0
-7.457E-2	2.368E+0	4.049E+0
-7.133E-2	2.378E+0	4.087E+0
-7.457E-2	2.336E+0	4.149E+0
-7.782E-2	2.336E+0	4.133E+0
-7.133E-2	2.281E+0	4.133E+0
-7.295E-2	2.290E+0	4.074E+0
-7.944E-2	2.300E+0	4.061E+0
-7.944E-2	2.332E+0	4.162E+0
-7.620E-2	2.284E+0	4.094E+0
-7.457E-2	2.319E+0	4.084E+0
-7.782E-2	2.352E+0	4.204E+0
-7.782E-2	2.336E+0	4.136E+0
-7.295E-2	2.375E+0	4.003E+0
-6.971E-2	2.371E+0	4.162E+0
-7.782E-2	2.316E+0	4.074E+0
-8.106E-2	2.310E+0	4.100E+0
-7.133E-2	2.271E+0	4.139E+0
-7.295E-2	2.303E+0	4.091E+0
-8.106E-2	2.323E+0	4.107E+0
-7.782E-2	2.342E+0	4.123E+0
-7.620E-2	2.329E+0	4.045E+0
-7.457E-2	2.332E+0	4.123E+0
-7.782E-2	2.336E+0	4.110E+0
-7.620E-2	2.323E+0	4.139E+0
-7.295E-2	2.358E+0	4.097E+0
-7.295E-2	2.323E+0	4.117E+0
-7.782E-2	2.310E+0	4.130E+0
-7.782E-2	2.345E+0	4.091E+0
-7.133E-2	2.281E+0	4.152E+0
-7.457E-2	2.358E+0	4.097E+0
-7.782E-2	2.345E+0	4.178E+0
-7.944E-2	2.316E+0	4.094E+0
-7.295E-2	2.329E+0	4.117E+0
-7.295E-2	2.316E+0	4.036E+0
-7.782E-2	2.410E+0	4.126E+0
-7.944E-2	2.326E+0	4.113E+0
-7.457E-2	2.323E+0	4.139E+0
-7.295E-2	2.268E+0	4.120E+0
-7.944E-2	2.326E+0	4.156E+0
-8.106E-2	2.287E+0	4.091E+0
-7.133E-2	2.339E+0	4.198E+0
-7.457E-2	2.319E+0	4.172E+0
-7.944E-2	2.336E+0	4.055E+0
-7.782E-2	2.349E+0	4.117E+0
-7.133E-2	2.307E+0	4.042E+0
-7.295E-2	2.307E+0	4.139E+0
-7.782E-2	2.326E+0	4.081E+0
-7.944E-2	2.268E+0	4.078E+0
-7.295E-2	2.355E+0	4.091E+0
-7.295E-2	2.319E+0	4.091E+0
-7.944E-2	2.271E+0	4.143E+0
-7.782E-2	2.342E+0	4.165E+0
-7.457E-2	2.358E+0	4.087E+0
-7.295E-2	2.365E+0	4.058E+0
-7.782E-2	2.319E+0	4.058E+0
-7.944E-2	2.397E+0	4.058E+0
-7.133E-2	2.342E+0	4.071E+0
-7.457E-2	2.323E+0	4.107E+0
-7.944E-2	2.290E+0	4.087E+0
-7.782E-2	2.342E+0	4.113E+0
-7.620E-2	2.310E+0	4.081E+0
-6.971E-2	2.355E+0	4.042E+0
-7.944E-2	2.287E+0	4.065E+0
-7.944E-2	2.300E+0	4.126E+0
-7.457E-2	2.316E+0	4.172E+0
-7.295E-2	2.362E+0	4.100E+0
-7.782E-2	2.287E+0	4.107E+0
-7.782E-2	2.316E+0	4.146E+0
-7.295E-2	2.329E+0	4.126E+0
-7.133E-2	2.290E+0	4.136E+0
-7.782E-2	2.355E+0	4.237E+0
-7.782E-2	2.319E+0	4.185E+0
-7.457E-2	2.342E+0	4.113E+0
-7.457E-2	2.319E+0	4.097E+0
-7.620E-2	2.307E+0	4.084E+0
-7.782E-2	2.355E+0	4.097E+0
-7.133E-2	2.362E+0	4.175E+0
-7.295E-2	2.355E+0	4.110E+0
-7.944E-2	2.287E+0	4.107E+0
-7.782E-2	2.336E+0	4.091E+0
-7.457E-2	2.307E+0	4.188E+0
-7.457E-2	2.378E+0	4.113E+0
-7.620E-2	2.336E+0	4.133E+0
-7.944E-2	2.303E+0	4.126E+0
-7.457E-2	2.303E+0	4.049E+0
-7.295E-2	2.319E+0	4.165E+0
-7.620E-2	2.281E+0	4.133E+0
-7.944E-2	2.329E+0	4.087E+0
-7.133E-2	2.388E+0	4.078E+0
-7.295E-2	2.316E+0	4.159E+0
-7.620E-2	2.303E+0	4.068E+0
-7.944E-2	2.345E+0	4.156E+0
-7.295E-2	2.362E+0	4.130E+0
-7.620E-2	2.303E+0	4.117E+0
-7.944E-2	2.323E+0	4.126E+0
-7.782E-2	2.362E+0	4.120E+0
-7.457E-2	2.365E+0	4.117E+0
-7.295E-2	2.391E+0	4.117E+0
-7.944E-2	2.339E+0	4.146E+0
-7.944E-2	2.349E+0	4.110E+0
-7.457E-2	2.394E+0	4.117E+0
-7.295E-2	2.268E+0	4.149E+0
-7.782E-2	2.264E+0	4.097E+0
-7.782E-2	2.264E+0	4.169E+0
-7.620E-2	2.294E+0	4.049E+0
-6.971E-2	2.310E+0	4.052E+0
-7.457E-2	2.222E+0	4.188E+0
-8.106E-2	2.300E+0	4.049E+0
-7.295E-2	2.384E+0	4.130E+0
-7.295E-2	2.339E+0	4.139E+0
-7.944E-2	2.303E+0	4.042E+0
-7.782E-2	2.345E+0	4.165E+0
-7.457E-2	2.355E+0	4.087E+0
-7.295E-2	2.342E+0	4.087E+0
-7.457E-2	2.397E+0	4.104E+0
-7.782E-2	2.300E+0	4.136E+0
-7.133E-2	2.352E+0	4.039E+0
-7.295E-2	2.381E+0	4.058E+0
-7.620E-2	2.313E+0	4.065E+0
-8.106E-2	2.274E+0	4.120E+0
-7.457E-2	2.336E+0	4.123E+0
-7.133E-2	2.326E+0	4.055E+0
-7.782E-2	2.310E+0	4.182E+0
-7.944E-2	2.345E+0	4.123E+0
-7.457E-2	2.336E+0	4.094E+0
-7.133E-2	2.352E+0	4.120E+0
-7.782E-2	2.336E+0	4.117E+0
-7.782E-2	2.352E+0	4.084E+0
-7.457E-2	2.355E+0	4.065E+0
-7.295E-2	2.310E+0	4.143E+0
-7.944E-2	2.290E+0	4.162E+0
-7.944E-2	2.326E+0	4.133E+0
-7.457E-2	2.310E+0	4.169E+0
-7.295E-2	2.345E+0	4.071E+0
-7.620E-2	2.300E+0	4.152E+0
-7.782E-2	2.313E+0	4.120E+0
-7.295E-2	2.378E+0	4.107E+0
-7.620E-2	2.303E+0	4.117E+0
-7.782E-2	2.355E+0	4.065E+0
-7.782E-2	2.245E+0	4.149E+0
-7.133E-2	2.329E+0	4.185E+0
-7.295E-2	2.245E+0	4.065E+0
-7.782E-2	2.319E+0	4.146E+0
-7.782E-2	2.307E+0	4.081E+0
-7.457E-2	2.284E+0	4.117E+0
-7.295E-2	2.342E+0	4.049E+0
-7.782E-2	2.277E+0	4.094E+0
-7.782E-2	2.336E+0	4.162E+0
-7.457E-2	2.355E+0	4.133E+0
-7.133E-2	2.368E+0	4.117E+0
-7.782E-2	2.368E+0	4.074E+0
-7.620E-2	2.319E+0	4.097E+0
-7.620E-2	2.316E+0	4.120E+0
-7.295E-2	2.332E+0	4.087E+0
-7.944E-2	2.310E+0	4.178E+0
-7.620E-2	2.251E+0	4.159E+0
-7.457E-2	2.355E+0	4.133E+0
-7.457E-2	2.332E+0	4.045E+0
-7.782E-2	2.388E+0	4.104E+0
-7.782E-2	2.326E+0	4.104E+0
-7.295E-2	2.268E+0	4.123E+0
-7.295E-2	2.271E+0	4.049E+0
-7.782E-2	2.342E+0	4.126E+0
-7.782E-2	2.345E+0	4.178E+0
-7.620E-2	2.362E+0	4.049E+0
-7.295E-2	2.290E+0	4.117E+0
-7.620E-2	2.294E+0	4.120E+0
-7.782E-2	2.313E+0	4.136E+0
-7.133E-2	2.277E+0	4.049E+0
-7.295E-2	2.297E+0	4.146E+0
-7.782E-2	2.255E+0	4.139E+0
-7.620E-2	2.316E+0	4.097E+0
-7.620E-2	2.391E+0	4.133E+0
-7.133E-2	2.336E+0	4.081E+0
-7.620E-2	2.365E+0	4.052E+0
-8.106E-2	2.368E+0	4.097E+0
-7.295E-2	2.326E+0	4.049E+0
-7.457E-2	2.323E+0	4.185E+0
-7.782E-2	2.297E+0	4.081E+0
-7.944E-2	2.319E+0	4.097E+0
-7.620E-2	2.342E+0	4.169E+0
-7.457E-2	2.264E+0	4.120E+0
-7.457E-2	2.384E+0	4.107E+0
-7.782E-2	2.326E+0	4.136E+0
-7.295E-2	2.326E+0	4.123E+0
-7.133E-2	2.287E+0	4.172E+0
-7.944E-2	2.319E+0	4.146E+0
-7.782E-2	2.332E+0	4.074E+0
-7.620E-2	2.316E+0	4.165E+0
-7.620E-2	2.303E+0	4.136E+0
-7.620E-2	2.345E+0	4.182E+0
-7.944E-2	2.274E+0	4.065E+0
-7.295E-2	2.329E+0	4.029E+0
-7.133E-2	2.290E+0	4.126E+0
-7.457E-2	2.388E+0	4.152E+0
-7.782E-2	2.342E+0	4.117E+0
-7.457E-2	2.294E+0	4.172E+0
-7.295E-2	2.352E+0	4.087E+0
-7.620E-2	2.287E+0	4.058E+0
-7.944E-2	2.297E+0	4.117E+0
-7.295E-2	2.378E+0	4.143E+0
-7.457E-2	2.349E+0	4.182E+0
-7.944E-2	2.274E+0	4.191E+0
-7.782E-2	2.323E+0	4.104E+0
-7.782E-2	2.368E+0	4.143E+0
-6.971E-2	2.362E+0	4.126E+0
-7.782E-2	2.352E+0	3.980E+0
-7.782E-2	2.352E+0	4.084E+0
-7.457E-2	2.332E+0	4.159E+0
-7.457E-2	2.284E+0	4.100E+0
-7.782E-2	2.362E+0	4.149E+0
-7.944E-2	2.313E+0	4.074E+0
-7.457E-2	2.281E+0	4.172E+0
-7.295E-2	2.316E+0	4.146E+0
-7.782E-2	2.339E+0	4.036E+0
-7.944E-2	2.281E+0	4.091E+0
-7.295E-2	2.349E+0	4.052E+0
-7.133E-2	2.300E+0	4.026E+0
-7.944E-2	2.313E+0	4.078E+0
-7.457E-2	2.332E+0	4.120E+0
-7.457E-2	2.281E+0	4.165E+0
-7.295E-2	2.284E+0	4.097E+0
-7.782E-2	2.329E+0	4.052E+0
-7.782E-2	2.332E+0	4.143E+0
-7.133E-2	2.368E+0	4.081E+0
-7.133E-2	2.349E+0	4.084E+0
-7.944E-2	2.352E+0	4.165E+0
-7.782E-2	2.313E+0	4.113E+0
-7.295E-2	2.316E+0	4.156E+0
-7.295E-2	2.336E+0	4.126E+0
-7.295E-2	2.307E+0	4.055E+0
-7.782E-2	2.287E+0	4.078E+0
-7.295E-2	2.238E+0	4.156E+0
-7.295E-2	2.352E+0	4.039E+0
-7.944E-2	2.329E+0	4.165E+0
-7.457E-2	2.332E+0	4.107E+0
-7.295E-2	2.300E+0	4.094E+0
-7.133E-2	2.342E+0	4.058E+0
-8.268E-2	2.294E+0	4.204E+0
-7.620E-2	2.368E+0	4.087E+0
-7.295E-2	2.297E+0	4.117E+0
-7.295E-2	2.271E+0	4.178E+0
-7.620E-2	2.336E+0	4.162E+0
-7.620E-2	2.349E+0	4.126E+0
-7.457E-2	2.310E+0	4.123E+0
-7.457E-2	2.274E+0	4.019E+0
-7.944E-2	2.319E+0	4.107E+0
-8.106E-2	2.352E+0	4.152E+0
-7.620E-2	2.332E+0	4.097E+0
-7.295E-2	2.294E+0	4.165E+0
-7.944E-2	2.290E+0	4.130E+0
-7.944E-2	2.355E+0	4.149E+0
-7.782E-2	2.274E+0	4.052E+0
-7.295E-2	2.323E+0	4.165E+0
-7.457E-2	2.345E+0	4.110E+0
-7.944E-2	2.319E+0	4.149E+0
-7.295E-2	2.358E+0	4.068E+0
-7.295E-2	2.349E+0	4.100E+0
-7.782E-2	2.371E+0	4.097E+0
-7.944E-2	2.397E+0	4.165E+0
-7.782E-2	2.368E+0	4.107E+0
-7.133E-2	2.294E+0	4.065E+0
-7.782E-2	2.294E+0	4.110E+0
-7.782E-2	2.287E+0	4.097E+0
-7.295E-2	2.332E+0	4.100E+0
-7.295E-2	2.362E+0	4.061E+0
-7.782E-2	2.303E+0	4.136E+0
-7.782E-2	2.345E+0	4.084E+0
-7.295E-2	2.378E+0	4.146E+0
-7.620E-2	2.232E+0	4.120E+0
-7.944E-2	2.336E+0	4.139E+0
-7.457E-2	2.378E+0	4.010E+0
-7.133E-2	2.316E+0	4.065E+0
-7.457E-2	2.342E+0	4.097E+0
-7.620E-2	2.287E+0	4.133E+0
-7.944E-2	2.339E+0	4.091E+0
-7.133E-2	2.255E+0	4.133E+0
-7.295E-2	2.336E+0	4.036E+0
-7.457E-2	2.313E+0	4.055E+0
-8.106E-2	2.310E+0	4.097E+0
-7.457E-2	2.319E+0	4.032E+0
-7.457E-2	2.368E+0	4.097E+0
-7.782E-2	2.268E+0	4.074E+0
-7.782E-2	2.329E+0	4.039E+0
-7.133E-2	2.358E+0	4.074E+0
-7.133E-2	2.339E+0	4.126E+0
-7.782E-2	2.358E+0	4.130E+0
-7.782E-2	2.290E+0	4.061E+0
-7.295E-2	2.323E+0	4.100E+0
-7.457E-2	2.336E+0	4.097E+0
-7.782E-2	2.277E+0	4.104E+0
-7.620E-2	2.297E+0	4.078E+0
-7.620E-2	2.352E+0	4.133E+0
-7.133E-2	2.235E+0	4.204E+0
-7.944E-2	2.303E+0	4.029E+0
-7.944E-2	2.281E+0	4.139E+0
-7.295E-2	2.362E+0	4.136E+0
-7.457E-2	2.323E+0	4.133E+0
-7.782E-2	2.371E+0	4.139E+0
-8.106E-2	2.310E+0	4.071E+0
-7.457E-2	2.326E+0	4.045E+0
-7.133E-2	2.290E+0	4.107E+0
-7.782E-2	2.332E+0	4.143E+0
-7.782E-2	2.307E+0	4.165E+0
-7.133E-2	2.352E+0	4.055E+0
-7.295E-2	2.277E+0	4.133E+0
-7.782E-2	2.329E+0	4.107E+0
-7.944E-2	2.242E+0	4.165E+0
-7.133E-2	2.371E+0	4.091E+0
-7.457E-2	2.277E+0	4.194E+0
-7.782E-2	2.313E+0	4.136E+0
-7.782E-2	2.362E+0	4.078E+0
-7.457E-2	2.375E+0	4.152E+0
-7.457E-2	2.281E+0	4.139E+0
-7.782E-2	2.303E+0	4.081E+0
-7.782E-2	2.332E+0	4.113E+0
-7.295E-2	2.290E+0	4.107E+0
-7.295E-2	2.294E+0	4.058E+0
-7.620E-2	2.277E+0	4.204E+0
-7.944E-2	2.297E+0	4.117E+0
-7.295E-2	2.297E+0	4.110E+0
-7.782E-2	2.290E+0	4.117E+0
-7.782E-2	2.316E+0	4.104E+0
-8.106E-2	2.345E+0	4.149E+0
-7.295E-2	2.300E+0	4.097E+0
-7.457E-2	2.355E+0	4.113E+0
-7.620E-2	2.271E+0	4.136E+0
-7.944E-2	2.258E+0	4.211E+0
-7.457E-2	2.362E+0	4.091E+0
-7.133E-2	2.303E+0	4.091E+0
-7.620E-2	2.362E+0	4.143E+0
-7.944E-2	2.342E+0	4.100E+0
-7.620E-2	2.264E+0	4.204E+0
-7.457E-2	2.388E+0	4.061E+0
-7.782E-2	2.287E+0	4.087E+0
-7.944E-2	2.316E+0	4.091E+0
[truncated: 93,938 more rows]
