# Supplementary material for: Improved ANAP incorporation and VCF analysis reveal details of P2X7 current facilitation and a limited conformational interplay between ATP binding and the intracellular ballast domain
Source: eLife. 2023 Jan 4;12:e82479. doi: 10.7554/eLife.82479 (PMC9859053; doi:10.7554/eLife.82479)
Supplement: Figure 3—figure supplement 2—source data 1. [file elife-82479-fig3-figsupp2-data1.zip › Figure-3_figure-supplement-2_source-data-1/T340_ANAP_MM_e03#05.csv]

-4.700E-2	5.696E+0	1.797E+1
-4.862E-2	5.706E+0	1.815E+1
-4.700E-2	5.648E+0	1.823E+1
-4.051E-2	5.632E+0	1.817E+1
-4.538E-2	5.674E+0	1.822E+1
-4.700E-2	5.680E+0	1.816E+1
-4.538E-2	5.693E+0	1.821E+1
-4.051E-2	5.638E+0	1.815E+1
-4.214E-2	5.722E+0	1.824E+1
-4.538E-2	5.742E+0	1.804E+1
-4.538E-2	5.612E+0	1.833E+1
-3.889E-2	5.625E+0	1.833E+1
-4.538E-2	5.560E+0	1.813E+1
-4.538E-2	5.612E+0	1.821E+1
-4.538E-2	5.719E+0	1.813E+1
-4.051E-2	5.625E+0	1.808E+1
-4.538E-2	5.635E+0	1.814E+1
-4.376E-2	5.755E+0	1.807E+1
-4.700E-2	5.658E+0	1.820E+1
-4.214E-2	5.628E+0	1.826E+1
-4.214E-2	5.690E+0	1.806E+1
-4.862E-2	5.638E+0	1.816E+1
-4.538E-2	5.641E+0	1.821E+1
-4.051E-2	5.742E+0	1.833E+1
-4.051E-2	5.752E+0	1.811E+1
-4.538E-2	5.700E+0	1.815E+1
-4.538E-2	5.690E+0	1.814E+1
-4.051E-2	5.739E+0	1.817E+1
-4.214E-2	5.625E+0	1.814E+1
-4.538E-2	5.651E+0	1.814E+1
-4.700E-2	5.791E+0	1.805E+1
-3.889E-2	5.716E+0	1.827E+1
-4.214E-2	5.661E+0	1.825E+1
-4.700E-2	5.742E+0	1.826E+1
-4.376E-2	5.583E+0	1.827E+1
-4.051E-2	5.619E+0	1.816E+1
-4.376E-2	5.641E+0	1.815E+1
-4.700E-2	5.615E+0	1.821E+1
-4.376E-2	5.609E+0	1.822E+1
-4.214E-2	5.645E+0	1.804E+1
-4.538E-2	5.589E+0	1.832E+1
-4.700E-2	5.732E+0	1.824E+1
-4.538E-2	5.667E+0	1.810E+1
-4.214E-2	5.654E+0	1.820E+1
-4.214E-2	5.622E+0	1.817E+1
-4.538E-2	5.739E+0	1.824E+1
-4.376E-2	5.677E+0	1.821E+1
-4.214E-2	5.729E+0	1.811E+1
-4.214E-2	5.677E+0	1.819E+1
-4.538E-2	5.593E+0	1.818E+1
-4.538E-2	5.654E+0	1.828E+1
-4.214E-2	5.658E+0	1.811E+1
-4.376E-2	5.700E+0	1.834E+1
-4.700E-2	5.628E+0	1.823E+1
-4.538E-2	5.658E+0	1.828E+1
-4.376E-2	5.726E+0	1.817E+1
-4.376E-2	5.654E+0	1.819E+1
-4.538E-2	5.622E+0	1.819E+1
-4.376E-2	5.765E+0	1.819E+1
-4.214E-2	5.628E+0	1.818E+1
-4.376E-2	5.700E+0	1.823E+1
-5.025E-2	5.625E+0	1.820E+1
-4.538E-2	5.664E+0	1.818E+1
-3.889E-2	5.716E+0	1.810E+1
-3.889E-2	5.687E+0	1.829E+1
-4.862E-2	5.612E+0	1.813E+1
-4.376E-2	5.758E+0	1.820E+1
-4.214E-2	5.667E+0	1.827E+1
-4.051E-2	5.680E+0	1.812E+1
-4.538E-2	5.525E+0	1.814E+1
-4.538E-2	5.706E+0	1.815E+1
-4.214E-2	5.687E+0	1.809E+1
-4.538E-2	5.722E+0	1.804E+1
-4.700E-2	5.739E+0	1.822E+1
-4.376E-2	5.696E+0	1.830E+1
-4.214E-2	5.719E+0	1.852E+1
-4.051E-2	5.703E+0	1.820E+1
-5.187E-2	5.658E+0	1.817E+1
-4.214E-2	5.560E+0	1.799E+1
-3.889E-2	5.619E+0	1.817E+1
-4.051E-2	5.641E+0	1.832E+1
-5.025E-2	5.654E+0	1.821E+1
-4.700E-2	5.690E+0	1.822E+1
-4.214E-2	5.683E+0	1.827E+1
-4.214E-2	5.748E+0	1.834E+1
-4.700E-2	5.693E+0	1.823E+1
-4.376E-2	5.693E+0	1.810E+1
-3.889E-2	5.625E+0	1.824E+1
-4.376E-2	5.615E+0	1.830E+1
-4.862E-2	5.680E+0	1.816E+1
-4.538E-2	5.687E+0	1.821E+1
-4.051E-2	5.596E+0	1.817E+1
-4.376E-2	5.722E+0	1.815E+1
-4.700E-2	5.726E+0	1.808E+1
-4.700E-2	5.596E+0	1.818E+1
-4.051E-2	5.739E+0	1.822E+1
-4.051E-2	5.713E+0	1.821E+1
-4.700E-2	5.674E+0	1.821E+1
-4.700E-2	5.664E+0	1.827E+1
-4.376E-2	5.693E+0	1.805E+1
-4.538E-2	5.722E+0	1.822E+1
-4.862E-2	5.713E+0	1.816E+1
-4.538E-2	5.706E+0	1.809E+1
-3.889E-2	5.680E+0	1.816E+1
-4.214E-2	5.709E+0	1.832E+1
-4.862E-2	5.709E+0	1.824E+1
-4.376E-2	5.739E+0	1.817E+1
-3.889E-2	5.602E+0	1.829E+1
-4.376E-2	5.651E+0	1.816E+1
-4.538E-2	5.593E+0	1.811E+1
-4.376E-2	5.677E+0	1.819E+1
-3.889E-2	5.619E+0	1.826E+1
-4.214E-2	5.648E+0	1.827E+1
-4.538E-2	5.732E+0	1.815E+1
-4.376E-2	5.687E+0	1.811E+1
-4.051E-2	5.635E+0	1.820E+1
-3.889E-2	5.739E+0	1.827E+1
-4.700E-2	5.674E+0	1.813E+1
-4.376E-2	5.687E+0	1.822E+1
-3.889E-2	5.612E+0	1.832E+1
-4.214E-2	5.752E+0	1.816E+1
-4.700E-2	5.576E+0	1.821E+1
-4.214E-2	5.696E+0	1.821E+1
-3.889E-2	5.661E+0	1.822E+1
-4.214E-2	5.719E+0	1.811E+1
-4.700E-2	5.645E+0	1.833E+1
-4.376E-2	5.622E+0	1.815E+1
-3.889E-2	5.709E+0	1.824E+1
-4.214E-2	5.687E+0	1.826E+1
-4.862E-2	5.700E+0	1.818E+1
-4.538E-2	5.677E+0	1.822E+1
-4.214E-2	5.602E+0	1.820E+1
-4.376E-2	5.696E+0	1.829E+1
-5.025E-2	5.745E+0	1.832E+1
-4.538E-2	5.593E+0	1.833E+1
-4.051E-2	5.609E+0	1.824E+1
-4.214E-2	5.726E+0	1.818E+1
-4.700E-2	5.674E+0	1.808E+1
-4.538E-2	5.625E+0	1.818E+1
-4.051E-2	5.706E+0	1.828E+1
-4.214E-2	5.683E+0	1.820E+1
-4.700E-2	5.654E+0	1.835E+1
-4.376E-2	5.778E+0	1.818E+1
-4.214E-2	5.716E+0	1.813E+1
-4.376E-2	5.622E+0	1.813E+1
-4.538E-2	5.709E+0	1.832E+1
-4.376E-2	5.609E+0	1.818E+1
-3.889E-2	5.622E+0	1.820E+1
-4.376E-2	5.735E+0	1.812E+1
-4.538E-2	5.654E+0	1.838E+1
-4.376E-2	5.641E+0	1.823E+1
-3.889E-2	5.696E+0	1.830E+1
-4.214E-2	5.580E+0	1.817E+1
-4.538E-2	5.667E+0	1.820E+1
-4.376E-2	5.696E+0	1.825E+1
-4.051E-2	5.680E+0	1.820E+1
-4.538E-2	5.602E+0	1.821E+1
-4.538E-2	5.687E+0	1.830E+1
-4.376E-2	5.651E+0	1.833E+1
-3.727E-2	5.664E+0	1.831E+1
-4.051E-2	5.622E+0	1.825E+1
-4.538E-2	5.638E+0	1.823E+1
-4.376E-2	5.661E+0	1.805E+1
-3.889E-2	5.589E+0	1.834E+1
-4.376E-2	5.709E+0	1.830E+1
-4.862E-2	5.641E+0	1.817E+1
-4.214E-2	5.576E+0	1.845E+1
-3.889E-2	5.687E+0	1.817E+1
-4.214E-2	5.641E+0	1.831E+1
-4.700E-2	5.570E+0	1.825E+1
-4.538E-2	5.687E+0	1.823E+1
-4.051E-2	5.667E+0	1.835E+1
-4.214E-2	5.576E+0	1.818E+1
-4.700E-2	5.667E+0	1.824E+1
-4.376E-2	5.638E+0	1.841E+1
-3.889E-2	5.580E+0	1.850E+1
-4.051E-2	5.612E+0	1.839E+1
-4.538E-2	5.654E+0	1.824E+1
-4.214E-2	5.700E+0	1.808E+1
-3.727E-2	5.622E+0	1.811E+1
-4.376E-2	5.528E+0	1.823E+1
-4.538E-2	5.674E+0	1.817E+1
-4.538E-2	5.596E+0	1.821E+1
-3.889E-2	5.683E+0	1.817E+1
-4.376E-2	5.619E+0	1.846E+1
-4.862E-2	5.752E+0	1.829E+1
-4.214E-2	5.703E+0	1.820E+1
-4.051E-2	5.696E+0	1.819E+1
-4.214E-2	5.661E+0	1.820E+1
-4.700E-2	5.696E+0	1.830E+1
-4.376E-2	5.654E+0	1.821E+1
-4.214E-2	5.696E+0	1.817E+1
-4.051E-2	5.696E+0	1.834E+1
-4.700E-2	5.583E+0	1.814E+1
-4.376E-2	5.609E+0	1.814E+1
-4.214E-2	5.680E+0	1.827E+1
-4.376E-2	5.690E+0	1.821E+1
-4.538E-2	5.722E+0	1.810E+1
-4.538E-2	5.651E+0	1.825E+1
-4.214E-2	5.622E+0	1.826E+1
-4.214E-2	5.745E+0	1.813E+1
-4.862E-2	5.651E+0	1.835E+1
-4.214E-2	5.512E+0	1.828E+1
-3.727E-2	5.622E+0	1.818E+1
-4.376E-2	5.719E+0	1.826E+1
-4.538E-2	5.693E+0	1.838E+1
-4.538E-2	5.622E+0	1.811E+1
-3.889E-2	5.651E+0	1.829E+1
-4.376E-2	5.632E+0	1.821E+1
-4.700E-2	5.690E+0	1.823E+1
-4.700E-2	5.606E+0	1.813E+1
-4.214E-2	5.706E+0	1.819E+1
-4.376E-2	5.693E+0	1.801E+1
-4.538E-2	5.674E+0	1.828E+1
-4.376E-2	5.609E+0	1.821E+1
-3.889E-2	5.654E+0	1.823E+1
-4.376E-2	5.638E+0	1.816E+1
-4.700E-2	5.703E+0	1.819E+1
-4.538E-2	5.654E+0	1.824E+1
-3.727E-2	5.703E+0	1.827E+1
-4.214E-2	5.693E+0	1.812E+1
-4.700E-2	5.645E+0	1.832E+1
-4.214E-2	5.664E+0	1.822E+1
-3.889E-2	5.687E+0	1.806E+1
-4.214E-2	5.560E+0	1.819E+1
-4.376E-2	5.667E+0	1.813E+1
-4.214E-2	5.687E+0	1.812E+1
-3.889E-2	5.622E+0	1.809E+1
-4.376E-2	5.654E+0	1.823E+1
-4.538E-2	5.645E+0	1.815E+1
-4.051E-2	5.638E+0	1.812E+1
-4.214E-2	5.654E+0	1.830E+1
-4.376E-2	5.563E+0	1.810E+1
-4.538E-2	5.632E+0	1.828E+1
-4.214E-2	5.690E+0	1.834E+1
-4.051E-2	5.687E+0	1.824E+1
-4.376E-2	5.693E+0	1.833E+1
-4.538E-2	5.606E+0	1.817E+1
-4.214E-2	5.719E+0	1.828E+1
-4.051E-2	5.700E+0	1.824E+1
-4.214E-2	5.625E+0	1.826E+1
-4.700E-2	5.638E+0	1.818E+1
-4.214E-2	5.648E+0	1.846E+1
-4.214E-2	5.632E+0	1.825E+1
-4.051E-2	5.615E+0	1.826E+1
-4.538E-2	5.719E+0	1.830E+1
-4.376E-2	5.670E+0	1.826E+1
-3.889E-2	5.602E+0	1.830E+1
-4.214E-2	5.670E+0	1.821E+1
-4.376E-2	5.667E+0	1.808E+1
-4.376E-2	5.654E+0	1.802E+1
-4.051E-2	5.670E+0	1.810E+1
-4.214E-2	5.534E+0	1.811E+1
-4.700E-2	5.635E+0	1.794E+1
-4.376E-2	5.654E+0	1.821E+1
-3.889E-2	5.713E+0	1.832E+1
-4.051E-2	5.563E+0	1.813E+1
-4.538E-2	5.622E+0	1.831E+1
-4.376E-2	5.638E+0	1.816E+1
-4.051E-2	5.667E+0	1.804E+1
-3.889E-2	5.690E+0	1.821E+1
-4.376E-2	5.615E+0	1.813E+1
-4.538E-2	5.599E+0	1.820E+1
-3.889E-2	5.664E+0	1.817E+1
-4.051E-2	5.589E+0	1.832E+1
-4.538E-2	5.658E+0	1.806E+1
-4.538E-2	5.726E+0	1.810E+1
-4.051E-2	5.593E+0	1.827E+1
-4.214E-2	5.700E+0	1.821E+1
-4.538E-2	5.661E+0	1.825E+1
-4.051E-2	5.719E+0	1.817E+1
-4.051E-2	5.677E+0	1.818E+1
-4.214E-2	5.683E+0	1.835E+1
-4.700E-2	5.609E+0	1.812E+1
-4.538E-2	5.622E+0	1.835E+1
-3.889E-2	5.706E+0	1.831E+1
-4.376E-2	5.628E+0	1.822E+1
-4.538E-2	5.677E+0	1.825E+1
-4.376E-2	5.651E+0	1.812E+1
-4.214E-2	5.609E+0	1.826E+1
-4.214E-2	5.651E+0	1.804E+1
-4.538E-2	5.654E+0	1.814E+1
-4.376E-2	5.648E+0	1.810E+1
-3.889E-2	5.599E+0	1.818E+1
-4.051E-2	5.589E+0	1.836E+1
-4.376E-2	5.787E+0	1.820E+1
-4.376E-2	5.732E+0	1.833E+1
-4.051E-2	5.748E+0	1.824E+1
-4.214E-2	5.638E+0	1.825E+1
-4.700E-2	5.722E+0	1.810E+1
-4.051E-2	5.732E+0	1.813E+1
-3.889E-2	5.716E+0	1.826E+1
-4.376E-2	5.735E+0	1.816E+1
-4.538E-2	5.622E+0	1.823E+1
-3.727E-2	5.628E+0	1.827E+1
-4.051E-2	5.554E+0	1.818E+1
-4.051E-2	5.576E+0	1.819E+1
-4.700E-2	5.628E+0	1.814E+1
-4.376E-2	5.735E+0	1.808E+1
-3.889E-2	5.693E+0	1.822E+1
-4.051E-2	5.606E+0	1.821E+1
-4.538E-2	5.687E+0	1.797E+1
-4.214E-2	5.651E+0	1.818E+1
-3.889E-2	5.709E+0	1.813E+1
-4.051E-2	5.745E+0	1.826E+1
-4.538E-2	5.661E+0	1.814E+1
-4.051E-2	5.683E+0	1.820E+1
-4.214E-2	5.612E+0	1.833E+1
-4.214E-2	5.696E+0	1.813E+1
-4.376E-2	5.752E+0	1.822E+1
-4.214E-2	5.693E+0	1.825E+1
-3.889E-2	5.719E+0	1.837E+1
-4.214E-2	5.586E+0	1.832E+1
-4.376E-2	5.651E+0	1.819E+1
-4.214E-2	5.709E+0	1.822E+1
-3.889E-2	5.680E+0	1.827E+1
-4.051E-2	5.667E+0	1.817E+1
-4.538E-2	5.664E+0	1.824E+1
-4.376E-2	5.658E+0	1.817E+1
-4.051E-2	5.651E+0	1.818E+1
-4.214E-2	5.654E+0	1.822E+1
-4.538E-2	5.635E+0	1.826E+1
-4.214E-2	5.625E+0	1.827E+1
-3.889E-2	5.709E+0	1.810E+1
-4.051E-2	5.638E+0	1.814E+1
-4.538E-2	5.683E+0	1.816E+1
-4.214E-2	5.677E+0	1.832E+1
-3.889E-2	5.609E+0	1.821E+1
-4.214E-2	5.635E+0	1.811E+1
-4.376E-2	5.638E+0	1.823E+1
-3.889E-2	5.703E+0	1.808E+1
-3.889E-2	5.674E+0	1.822E+1
-4.376E-2	5.658E+0	1.829E+1
-4.538E-2	5.638E+0	1.833E+1
-4.214E-2	5.622E+0	1.831E+1
-4.051E-2	5.641E+0	1.827E+1
-4.051E-2	5.693E+0	1.809E+1
-4.538E-2	5.706E+0	1.821E+1
-4.376E-2	5.612E+0	1.826E+1
-3.889E-2	5.619E+0	1.812E+1
-4.214E-2	5.661E+0	1.830E+1
-4.700E-2	5.651E+0	1.810E+1
-4.214E-2	5.658E+0	1.821E+1
-3.565E-2	5.651E+0	1.828E+1
-4.376E-2	5.661E+0	1.807E+1
-4.376E-2	5.696E+0	1.807E+1
-4.051E-2	5.628E+0	1.812E+1
-3.889E-2	5.670E+0	1.826E+1
-4.700E-2	5.742E+0	1.828E+1
-4.376E-2	5.706E+0	1.816E+1
-4.051E-2	5.706E+0	1.823E+1
-4.051E-2	5.683E+0	1.823E+1
-4.214E-2	5.690E+0	1.824E+1
-4.700E-2	5.567E+0	1.823E+1
-4.376E-2	5.703E+0	1.834E+1
-3.889E-2	5.560E+0	1.821E+1
-4.214E-2	5.622E+0	1.814E+1
-4.700E-2	5.693E+0	1.823E+1
-4.214E-2	5.719E+0	1.824E+1
-3.889E-2	5.664E+0	1.817E+1
-4.214E-2	5.648E+0	1.839E+1
-4.538E-2	5.615E+0	1.830E+1
-4.214E-2	5.752E+0	1.810E+1
-4.214E-2	5.700E+0	1.826E+1
-4.376E-2	5.638E+0	1.823E+1
-4.376E-2	5.700E+0	1.822E+1
-4.051E-2	5.774E+0	1.826E+1
-3.727E-2	5.674E+0	1.816E+1
-3.889E-2	5.596E+0	1.810E+1
-4.700E-2	5.658E+0	1.824E+1
-4.214E-2	5.670E+0	1.812E+1
-3.727E-2	5.709E+0	1.828E+1
-4.214E-2	5.609E+0	1.810E+1
-4.700E-2	5.654E+0	1.812E+1
-4.214E-2	5.680E+0	1.833E+1
-3.889E-2	5.683E+0	1.819E+1
-4.051E-2	5.615E+0	1.806E+1
-4.376E-2	5.726E+0	1.815E+1
-4.214E-2	5.667E+0	1.809E+1
-3.889E-2	5.674E+0	1.808E+1
-4.051E-2	5.693E+0	1.819E+1
-4.538E-2	5.648E+0	1.815E+1
-4.376E-2	5.726E+0	1.819E+1
-3.727E-2	5.696E+0	1.841E+1
-4.051E-2	5.700E+0	1.809E+1
-4.538E-2	5.586E+0	1.820E+1
-4.214E-2	5.635E+0	1.819E+1
-4.051E-2	5.622E+0	1.813E+1
-4.214E-2	5.670E+0	1.808E+1
-4.214E-2	5.638E+0	1.825E+1
-4.214E-2	5.622E+0	1.814E+1
-4.051E-2	5.735E+0	1.820E+1
-3.889E-2	5.615E+0	1.826E+1
-4.538E-2	5.706E+0	1.818E+1
-4.214E-2	5.690E+0	1.803E+1
-3.727E-2	5.648E+0	1.800E+1
-4.376E-2	5.625E+0	1.820E+1
-4.538E-2	5.664E+0	1.817E+1
-4.051E-2	5.716E+0	1.832E+1
-3.727E-2	5.722E+0	1.807E+1
-4.051E-2	5.576E+0	1.818E+1
-4.700E-2	5.632E+0	1.821E+1
-3.889E-2	5.687E+0	1.816E+1
-3.727E-2	5.706E+0	1.816E+1
-4.214E-2	5.713E+0	1.823E+1
-4.376E-2	5.693E+0	1.817E+1
-4.376E-2	5.680E+0	1.829E+1
-4.051E-2	5.732E+0	1.814E+1
-4.214E-2	5.664E+0	1.811E+1
-4.538E-2	5.735E+0	1.832E+1
-4.051E-2	5.687E+0	1.817E+1
-3.889E-2	5.596E+0	1.821E+1
-4.214E-2	5.742E+0	1.815E+1
-4.214E-2	5.661E+0	1.805E+1
-4.051E-2	5.729E+0	1.824E+1
-4.051E-2	5.709E+0	1.826E+1
-4.376E-2	5.661E+0	1.824E+1
-4.214E-2	5.683E+0	1.830E+1
-4.051E-2	5.589E+0	1.830E+1
-3.727E-2	5.648E+0	1.822E+1
-4.051E-2	5.654E+0	1.835E+1
-4.214E-2	5.602E+0	1.832E+1
-4.051E-2	5.690E+0	1.828E+1
-3.889E-2	5.693E+0	1.823E+1
-4.051E-2	5.658E+0	1.828E+1
-4.214E-2	5.625E+0	1.830E+1
-4.214E-2	5.651E+0	1.824E+1
-3.889E-2	5.580E+0	1.809E+1
-4.376E-2	5.726E+0	1.804E+1
-4.214E-2	5.768E+0	1.832E+1
-4.376E-2	5.622E+0	1.809E+1
-3.727E-2	5.645E+0	1.818E+1
-4.051E-2	5.703E+0	1.825E+1
-4.376E-2	5.683E+0	1.826E+1
-4.376E-2	5.654E+0	1.817E+1
-4.051E-2	5.729E+0	1.814E+1
-4.214E-2	5.632E+0	1.812E+1
-4.538E-2	5.596E+0	1.833E+1
-4.376E-2	5.648E+0	1.814E+1
-3.565E-2	5.602E+0	1.805E+1
-4.538E-2	5.713E+0	1.827E+1
-4.376E-2	5.729E+0	1.842E+1
-4.214E-2	5.739E+0	1.831E+1
-4.051E-2	5.674E+0	1.823E+1
-4.051E-2	5.670E+0	1.812E+1
-4.376E-2	5.674E+0	1.813E+1
-4.051E-2	5.583E+0	1.834E+1
-3.889E-2	5.580E+0	1.820E+1
-4.051E-2	5.619E+0	1.818E+1
-4.700E-2	5.716E+0	1.822E+1
-4.051E-2	5.628E+0	1.827E+1
-4.051E-2	5.670E+0	1.809E+1
-4.051E-2	5.625E+0	1.812E+1
-4.700E-2	5.664E+0	1.809E+1
-3.889E-2	5.716E+0	1.819E+1
-3.889E-2	5.667E+0	1.830E+1
-4.214E-2	5.593E+0	1.805E+1
-4.376E-2	5.735E+0	1.813E+1
-3.889E-2	5.664E+0	1.818E+1
-3.565E-2	5.722E+0	1.830E+1
-3.727E-2	5.674E+0	1.838E+1
-4.376E-2	5.615E+0	1.819E+1
-3.889E-2	5.706E+0	1.839E+1
-3.727E-2	5.625E+0	1.819E+1
-4.214E-2	5.609E+0	1.821E+1
-4.538E-2	5.722E+0	1.820E+1
-4.051E-2	5.683E+0	1.832E+1
-3.889E-2	5.670E+0	1.831E+1
-3.889E-2	5.706E+0	1.801E+1
-4.700E-2	5.570E+0	1.815E+1
-4.051E-2	5.645E+0	1.809E+1
-4.051E-2	5.648E+0	1.818E+1
-3.889E-2	5.742E+0	1.820E+1
-4.538E-2	5.544E+0	1.815E+1
-4.051E-2	5.645E+0	1.810E+1
-3.565E-2	5.593E+0	1.815E+1
-4.051E-2	5.761E+0	1.834E+1
-4.538E-2	5.641E+0	1.810E+1
-3.727E-2	5.755E+0	1.813E+1
-3.889E-2	5.693E+0	1.825E+1
-4.214E-2	5.645E+0	1.812E+1
-4.538E-2	5.661E+0	1.830E+1
-4.051E-2	5.612E+0	1.807E+1
-3.727E-2	5.664E+0	1.826E+1
-4.051E-2	5.680E+0	1.834E+1
-4.214E-2	5.690E+0	1.828E+1
-4.051E-2	5.680E+0	1.804E+1
-3.889E-2	5.661E+0	1.814E+1
-4.214E-2	5.748E+0	1.824E+1
-4.700E-2	5.622E+0	1.822E+1
-4.051E-2	5.677E+0	1.813E+1
-3.727E-2	5.700E+0	1.824E+1
-4.051E-2	5.645E+0	1.809E+1
-4.214E-2	5.638E+0	1.823E+1
-4.214E-2	5.654E+0	1.815E+1
-3.727E-2	5.667E+0	1.813E+1
-4.376E-2	5.609E+0	1.806E+1
-4.538E-2	5.645E+0	1.837E+1
-3.727E-2	5.687E+0	1.813E+1
-4.051E-2	5.713E+0	1.834E+1
-4.376E-2	5.638E+0	1.819E+1
-4.538E-2	5.635E+0	1.818E+1
-3.727E-2	5.677E+0	1.829E+1
-3.727E-2	5.709E+0	1.816E+1
-4.214E-2	5.690E+0	1.821E+1
-4.376E-2	5.641E+0	1.828E+1
-3.727E-2	5.735E+0	1.833E+1
-4.051E-2	5.580E+0	1.814E+1
-4.051E-2	5.670E+0	1.800E+1
-4.538E-2	5.664E+0	1.818E+1
-3.565E-2	5.589E+0	1.828E+1
-3.565E-2	5.658E+0	1.798E+1
-4.376E-2	5.599E+0	1.825E+1
-4.376E-2	5.742E+0	1.813E+1
-3.889E-2	5.576E+0	1.818E+1
-3.565E-2	5.667E+0	1.829E+1
-4.214E-2	5.632E+0	1.838E+1
-4.376E-2	5.739E+0	1.826E+1
-4.051E-2	5.778E+0	1.826E+1
-3.727E-2	5.706E+0	1.817E+1
-4.051E-2	5.635E+0	1.815E+1
-4.376E-2	5.703E+0	1.815E+1
-4.051E-2	5.729E+0	1.810E+1
-3.727E-2	5.716E+0	1.822E+1
-4.051E-2	5.709E+0	1.806E+1
-4.538E-2	5.606E+0	1.819E+1
-4.214E-2	5.661E+0	1.813E+1
-4.051E-2	5.638E+0	1.806E+1
-4.214E-2	5.690E+0	1.833E+1
-4.051E-2	5.661E+0	1.842E+1
-4.051E-2	5.622E+0	1.827E+1
-3.727E-2	5.706E+0	1.821E+1
-3.889E-2	5.709E+0	1.823E+1
-4.376E-2	5.602E+0	1.812E+1
-4.214E-2	5.606E+0	1.821E+1
-3.889E-2	5.703E+0	1.817E+1
-4.214E-2	5.696E+0	1.813E+1
-4.376E-2	5.687E+0	1.802E+1
-4.051E-2	5.609E+0	1.833E+1
-3.889E-2	5.677E+0	1.816E+1
-4.376E-2	5.658E+0	1.820E+1
-4.214E-2	5.635E+0	1.814E+1
-4.051E-2	5.713E+0	1.817E+1
-3.889E-2	5.615E+0	1.828E+1
-4.214E-2	5.674E+0	1.831E+1
-3.889E-2	5.635E+0	1.828E+1
-3.727E-2	5.654E+0	1.800E+1
-3.889E-2	5.683E+0	1.825E+1
-4.214E-2	5.735E+0	1.822E+1
-4.214E-2	5.807E+0	1.823E+1
-4.051E-2	5.661E+0	1.831E+1
-3.565E-2	5.690E+0	1.823E+1
-4.051E-2	5.654E+0	1.812E+1
-4.376E-2	5.625E+0	1.811E+1
-3.565E-2	5.781E+0	1.827E+1
-3.727E-2	5.683E+0	1.824E+1
-4.051E-2	5.719E+0	1.809E+1
-4.051E-2	5.677E+0	1.809E+1
-4.051E-2	5.580E+0	1.818E+1
-3.403E-2	5.632E+0	1.812E+1
-3.889E-2	5.651E+0	1.811E+1
-4.538E-2	5.658E+0	1.833E+1
-4.051E-2	5.628E+0	1.822E+1
-3.727E-2	5.709E+0	1.832E+1
-4.051E-2	5.638E+0	1.838E+1
-4.538E-2	5.787E+0	1.831E+1
-4.051E-2	5.654E+0	1.815E+1
-3.565E-2	5.674E+0	1.827E+1
-4.214E-2	5.628E+0	1.824E+1
-4.214E-2	5.583E+0	1.803E+1
-3.889E-2	5.576E+0	1.831E+1
-3.889E-2	5.735E+0	1.806E+1
-4.376E-2	5.583E+0	1.816E+1
-4.214E-2	5.612E+0	1.821E+1
-3.889E-2	5.661E+0	1.815E+1
-3.727E-2	5.648E+0	1.813E+1
-4.376E-2	5.619E+0	1.830E+1
-4.051E-2	5.722E+0	1.824E+1
-3.565E-2	5.700E+0	1.827E+1
-3.727E-2	5.765E+0	1.823E+1
-4.376E-2	5.589E+0	1.826E+1
-4.214E-2	5.599E+0	1.832E+1
-4.051E-2	5.619E+0	1.808E+1
-3.565E-2	5.632E+0	1.808E+1
-4.214E-2	5.645E+0	1.828E+1
-4.376E-2	5.693E+0	1.828E+1
-4.214E-2	5.602E+0	1.824E+1
-3.727E-2	5.667E+0	1.805E+1
-3.889E-2	5.638E+0	1.826E+1
-4.051E-2	5.709E+0	1.824E+1
-4.051E-2	5.606E+0	1.827E+1
-3.727E-2	5.700E+0	1.816E+1
-4.214E-2	5.612E+0	1.810E+1
-4.376E-2	5.696E+0	1.840E+1
-3.889E-2	5.748E+0	1.834E+1
-3.727E-2	5.667E+0	1.826E+1
-4.051E-2	5.674E+0	1.801E+1
-4.051E-2	5.703E+0	1.822E+1
-3.889E-2	5.589E+0	1.823E+1
-3.889E-2	5.755E+0	1.827E+1
-4.051E-2	5.726E+0	1.797E+1
-4.214E-2	5.609E+0	1.836E+1
-3.889E-2	5.713E+0	1.822E+1
-3.403E-2	5.748E+0	1.829E+1
-4.214E-2	5.625E+0	1.806E+1
-4.538E-2	5.645E+0	1.814E+1
-4.214E-2	5.609E+0	1.815E+1
-3.565E-2	5.645E+0	1.833E+1
-3.889E-2	5.632E+0	1.813E+1
-4.214E-2	5.599E+0	1.823E+1
-3.889E-2	5.696E+0	1.821E+1
-3.727E-2	5.696E+0	1.818E+1
-4.051E-2	5.739E+0	1.824E+1
-4.214E-2	5.748E+0	1.825E+1
-3.727E-2	5.693E+0	1.829E+1
-3.727E-2	5.687E+0	1.821E+1
-4.214E-2	5.706E+0	1.830E+1
-4.051E-2	5.683E+0	1.840E+1
-3.727E-2	5.674E+0	1.806E+1
-3.889E-2	5.635E+0	1.810E+1
-4.214E-2	5.599E+0	1.802E+1
-4.051E-2	5.781E+0	1.835E+1
-3.889E-2	5.615E+0	1.823E+1
-3.889E-2	5.690E+0	1.818E+1
-4.214E-2	5.709E+0	1.821E+1
-4.214E-2	5.573E+0	1.816E+1
-3.727E-2	5.596E+0	1.816E+1
-3.565E-2	5.632E+0	1.805E+1
-3.889E-2	5.638E+0	1.818E+1
-4.214E-2	5.722E+0	1.817E+1
-3.889E-2	5.619E+0	1.824E+1
-3.889E-2	5.628E+0	1.813E+1
-4.214E-2	5.628E+0	1.821E+1
-4.051E-2	5.680E+0	1.823E+1
-3.889E-2	5.680E+0	1.818E+1
-3.727E-2	5.648E+0	1.821E+1
-4.214E-2	5.593E+0	1.809E+1
-4.538E-2	5.683E+0	1.806E+1
-3.727E-2	5.693E+0	1.824E+1
-3.889E-2	5.625E+0	1.798E+1
-4.051E-2	5.745E+0	1.818E+1
-4.538E-2	5.593E+0	1.813E+1
-3.889E-2	5.648E+0	1.819E+1
-3.727E-2	5.606E+0	1.823E+1
-4.051E-2	5.606E+0	1.834E+1
-4.538E-2	5.687E+0	1.820E+1
-4.051E-2	5.696E+0	1.816E+1
-3.565E-2	5.622E+0	1.805E+1
-4.214E-2	5.706E+0	1.826E+1
-4.214E-2	5.609E+0	1.803E+1
-3.889E-2	5.658E+0	1.812E+1
-3.727E-2	5.758E+0	1.829E+1
-4.051E-2	5.628E+0	1.797E+1
-4.051E-2	5.609E+0	1.803E+1
-3.889E-2	5.645E+0	1.807E+1
-3.889E-2	5.550E+0	1.820E+1
-4.051E-2	5.664E+0	1.820E+1
-4.376E-2	5.648E+0	1.832E+1
-3.727E-2	5.557E+0	1.841E+1
-3.889E-2	5.641E+0	1.807E+1
-4.051E-2	5.599E+0	1.812E+1
-4.376E-2	5.632E+0	1.813E+1
-3.240E-2	5.554E+0	1.823E+1
-3.727E-2	5.625E+0	1.811E+1
-4.051E-2	5.619E+0	1.818E+1
-4.376E-2	5.670E+0	1.821E+1
-3.889E-2	5.700E+0	1.821E+1
-3.727E-2	5.726E+0	1.812E+1
-3.889E-2	5.632E+0	1.810E+1
-4.538E-2	5.667E+0	1.828E+1
-3.889E-2	5.641E+0	1.817E+1
-3.565E-2	5.709E+0	1.828E+1
-4.051E-2	5.680E+0	1.819E+1
-4.214E-2	5.680E+0	1.822E+1
-3.889E-2	5.674E+0	1.812E+1
-3.727E-2	5.635E+0	1.817E+1
-4.214E-2	5.635E+0	1.829E+1
-4.214E-2	5.648E+0	1.814E+1
-3.727E-2	5.687E+0	1.813E+1
-3.889E-2	5.706E+0	1.817E+1
-4.051E-2	5.641E+0	1.817E+1
-4.376E-2	5.580E+0	1.824E+1
-3.727E-2	5.719E+0	1.802E+1
-3.565E-2	5.606E+0	1.823E+1
-3.889E-2	5.612E+0	1.826E+1
-4.376E-2	5.641E+0	1.834E+1
-3.727E-2	5.632E+0	1.797E+1
-3.727E-2	5.602E+0	1.805E+1
-4.051E-2	5.667E+0	1.831E+1
-4.376E-2	5.706E+0	1.822E+1
-3.565E-2	5.612E+0	1.813E+1
-3.727E-2	5.658E+0	1.832E+1
-3.727E-2	5.612E+0	1.817E+1
-4.051E-2	5.641E+0	1.822E+1
-3.565E-2	5.709E+0	1.824E+1
-3.565E-2	5.593E+0	1.811E+1
-4.051E-2	5.690E+0	1.823E+1
-4.214E-2	5.726E+0	1.809E+1
-3.727E-2	5.709E+0	1.820E+1
-3.565E-2	5.680E+0	1.830E+1
-4.051E-2	5.700E+0	1.808E+1
-4.214E-2	5.683E+0	1.814E+1
-3.727E-2	5.567E+0	1.827E+1
-3.889E-2	5.745E+0	1.812E+1
-4.214E-2	5.732E+0	1.822E+1
-4.051E-2	5.599E+0	1.826E+1
-3.889E-2	5.732E+0	1.815E+1
-3.565E-2	5.625E+0	1.814E+1
-4.051E-2	5.628E+0	1.812E+1
-4.214E-2	5.632E+0	1.804E+1
-3.565E-2	5.583E+0	1.798E+1
-3.727E-2	5.554E+0	1.818E+1
-3.889E-2	5.696E+0	1.817E+1
-4.051E-2	5.677E+0	1.808E+1
-3.565E-2	5.602E+0	1.810E+1
-3.565E-2	5.635E+0	1.823E+1
-4.214E-2	5.622E+0	1.821E+1
-3.889E-2	5.680E+0	1.824E+1
-3.727E-2	5.700E+0	1.821E+1
-3.727E-2	5.641E+0	1.819E+1
-4.051E-2	5.713E+0	1.816E+1
-4.051E-2	5.638E+0	1.824E+1
-3.727E-2	5.609E+0	1.847E+1
-3.727E-2	5.528E+0	1.815E+1
-4.214E-2	5.674E+0	1.818E+1
-4.051E-2	5.667E+0	1.817E+1
-3.727E-2	5.573E+0	1.821E+1
-3.565E-2	5.635E+0	1.805E+1
-4.214E-2	5.729E+0	1.808E+1
-4.214E-2	5.625E+0	1.819E+1
-3.403E-2	5.619E+0	1.816E+1
-3.889E-2	5.544E+0	1.807E+1
-3.889E-2	5.615E+0	1.830E+1
-3.889E-2	5.745E+0	1.829E+1
-3.565E-2	5.700E+0	1.815E+1
-3.727E-2	5.713E+0	1.817E+1
-4.214E-2	5.729E+0	1.819E+1
-4.214E-2	5.599E+0	1.821E+1
-4.051E-2	5.719E+0	1.827E+1
-3.727E-2	5.693E+0	1.811E+1
-4.051E-2	5.690E+0	1.814E+1
-4.376E-2	5.687E+0	1.816E+1
-3.889E-2	5.576E+0	1.828E+1
-3.727E-2	5.654E+0	1.811E+1
-4.214E-2	5.632E+0	1.818E+1
-3.889E-2	5.554E+0	1.834E+1
-3.565E-2	5.625E+0	1.819E+1
-3.727E-2	5.609E+0	1.820E+1
-4.214E-2	5.690E+0	1.835E+1
-4.214E-2	5.641E+0	1.813E+1
-3.727E-2	5.606E+0	1.805E+1
-3.565E-2	5.645E+0	1.820E+1
-3.889E-2	5.622E+0	1.807E+1
-4.051E-2	5.716E+0	1.821E+1
-3.727E-2	5.722E+0	1.817E+1
-3.727E-2	5.648E+0	1.827E+1
-4.051E-2	5.700E+0	1.810E+1
-4.214E-2	5.729E+0	1.826E+1
-3.727E-2	5.648E+0	1.817E+1
-3.727E-2	5.641E+0	1.827E+1
-3.889E-2	5.745E+0	1.812E+1
-4.214E-2	5.667E+0	1.808E+1
-4.051E-2	5.625E+0	1.819E+1
-3.403E-2	5.696E+0	1.814E+1
-3.889E-2	5.622E+0	1.819E+1
-3.889E-2	5.667E+0	1.821E+1
-3.565E-2	5.625E+0	1.826E+1
-3.403E-2	5.547E+0	1.810E+1
-4.214E-2	5.687E+0	1.827E+1
-4.051E-2	5.667E+0	1.808E+1
-3.565E-2	5.670E+0	1.810E+1
-3.403E-2	5.580E+0	1.817E+1
-3.889E-2	5.645E+0	1.825E+1
-4.051E-2	5.641E+0	1.819E+1
-3.889E-2	5.602E+0	1.832E+1
-3.565E-2	5.612E+0	1.802E+1
-4.051E-2	5.625E+0	1.808E+1
-3.727E-2	5.667E+0	1.818E+1
-3.565E-2	5.690E+0	1.820E+1
-3.727E-2	5.820E+0	1.816E+1
-4.051E-2	5.664E+0	1.811E+1
-3.889E-2	5.599E+0	1.831E+1
-3.727E-2	5.560E+0	1.813E+1
-3.727E-2	5.635E+0	1.810E+1
-4.214E-2	5.755E+0	1.814E+1
-4.051E-2	5.622E+0	1.809E+1
-3.565E-2	5.570E+0	1.833E+1
-3.565E-2	5.645E+0	1.815E+1
-4.214E-2	5.658E+0	1.804E+1
-4.376E-2	5.628E+0	1.827E+1
-3.403E-2	5.732E+0	1.815E+1
-3.403E-2	5.612E+0	1.831E+1
-4.214E-2	5.625E+0	1.817E+1
-4.051E-2	5.628E+0	1.809E+1
-3.889E-2	5.641E+0	1.827E+1
-3.565E-2	5.664E+0	1.820E+1
-3.889E-2	5.722E+0	1.809E+1
-4.214E-2	5.670E+0	1.816E+1
-3.889E-2	5.583E+0	1.825E+1
-3.727E-2	5.664E+0	1.795E+1
-4.051E-2	5.654E+0	1.813E+1
-4.376E-2	5.557E+0	1.817E+1
-3.565E-2	5.709E+0	1.821E+1
-3.565E-2	5.664E+0	1.828E+1
-3.889E-2	5.635E+0	1.815E+1
-4.051E-2	5.735E+0	1.828E+1
-3.565E-2	5.547E+0	1.821E+1
-3.565E-2	5.563E+0	1.816E+1
-3.727E-2	5.609E+0	1.823E+1
-4.051E-2	5.609E+0	1.822E+1
-3.727E-2	5.612E+0	1.808E+1
-3.565E-2	5.670E+0	1.820E+1
-3.889E-2	5.735E+0	1.812E+1
-3.727E-2	5.619E+0	1.812E+1
-3.727E-2	5.638E+0	1.814E+1
-3.727E-2	5.641E+0	1.811E+1
-3.889E-2	5.706E+0	1.813E+1
-3.889E-2	5.576E+0	1.813E+1
-3.727E-2	5.664E+0	1.803E+1
-3.565E-2	5.599E+0	1.815E+1
-4.051E-2	5.638E+0	1.813E+1
-4.051E-2	5.576E+0	1.818E+1
-3.240E-2	5.729E+0	1.814E+1
-3.565E-2	5.664E+0	1.828E+1
-4.214E-2	5.680E+0	1.826E+1
-4.214E-2	5.683E+0	1.820E+1
-3.565E-2	5.632E+0	1.825E+1
-3.565E-2	5.664E+0	1.835E+1
-3.727E-2	5.645E+0	1.810E+1
-3.889E-2	5.709E+0	1.830E+1
-3.727E-2	5.596E+0	1.811E+1
-3.565E-2	5.664E+0	1.807E+1
-4.214E-2	5.722E+0	1.808E+1
-4.214E-2	5.709E+0	1.813E+1
-3.727E-2	5.706E+0	1.829E+1
-3.727E-2	5.648E+0	1.819E+1
-3.889E-2	5.622E+0	1.816E+1
-3.889E-2	5.677E+0	1.814E+1
-3.565E-2	5.648E+0	1.808E+1
-3.889E-2	5.612E+0	1.815E+1
-3.727E-2	5.638E+0	1.811E+1
-4.214E-2	5.635E+0	1.815E+1
-3.727E-2	5.635E+0	1.823E+1
-3.565E-2	5.615E+0	1.828E+1
-4.214E-2	5.654E+0	1.831E+1
-4.051E-2	5.716E+0	1.802E+1
-3.565E-2	5.745E+0	1.810E+1
-3.727E-2	5.625E+0	1.826E+1
-4.214E-2	5.615E+0	1.815E+1
-4.376E-2	5.648E+0	1.820E+1
-3.727E-2	5.606E+0	1.799E+1
-3.403E-2	5.638E+0	1.817E+1
-3.889E-2	5.664E+0	1.833E+1
-3.889E-2	5.550E+0	1.815E+1
-3.889E-2	5.602E+0	1.804E+1
-3.403E-2	5.625E+0	1.811E+1
-4.051E-2	5.729E+0	1.832E+1
-4.214E-2	5.619E+0	1.812E+1
-3.565E-2	5.622E+0	1.816E+1
-3.565E-2	5.580E+0	1.832E+1
-4.214E-2	5.745E+0	1.793E+1
-3.889E-2	5.683E+0	1.817E+1
-3.565E-2	5.667E+0	1.834E+1
-3.565E-2	5.687E+0	1.800E+1
-4.051E-2	5.632E+0	1.808E+1
-3.889E-2	5.648E+0	1.821E+1
-3.727E-2	5.596E+0	1.828E+1
-3.727E-2	5.703E+0	1.818E+1
-3.889E-2	5.677E+0	1.811E+1
-3.889E-2	5.612E+0	1.817E+1
-3.727E-2	5.589E+0	1.814E+1
-3.403E-2	5.664E+0	1.807E+1
-4.051E-2	5.641E+0	1.827E+1
-3.727E-2	5.576E+0	1.815E+1
-3.403E-2	5.589E+0	1.821E+1
-3.727E-2	5.589E+0	1.809E+1
-4.051E-2	5.651E+0	1.821E+1
-4.214E-2	5.658E+0	1.817E+1
-3.727E-2	5.661E+0	1.817E+1
-3.727E-2	5.693E+0	1.808E+1
-4.214E-2	5.560E+0	1.803E+1
-4.214E-2	5.674E+0	1.824E+1
-3.403E-2	5.680E+0	1.809E+1
-3.889E-2	5.563E+0	1.818E+1
-3.889E-2	5.648E+0	1.811E+1
-4.051E-2	5.729E+0	1.813E+1
-3.727E-2	5.612E+0	1.823E+1
-3.727E-2	5.635E+0	1.809E+1
-4.214E-2	5.628E+0	1.821E+1
-4.051E-2	5.677E+0	1.844E+1
-3.565E-2	5.670E+0	1.824E+1
-3.727E-2	5.674E+0	1.809E+1
-4.051E-2	5.696E+0	1.797E+1
-4.051E-2	5.602E+0	1.813E+1
-3.403E-2	5.670E+0	1.819E+1
-3.403E-2	5.580E+0	1.830E+1
-4.214E-2	5.628E+0	1.805E+1
-3.727E-2	5.745E+0	1.807E+1
-3.565E-2	5.609E+0	1.816E+1
-3.565E-2	5.615E+0	1.823E+1
-4.051E-2	5.602E+0	1.824E+1
-3.889E-2	5.625E+0	1.828E+1
-3.565E-2	5.645E+0	1.821E+1
-3.403E-2	5.615E+0	1.823E+1
-4.051E-2	5.687E+0	1.819E+1
-4.214E-2	5.706E+0	1.818E+1
-3.240E-2	5.677E+0	1.809E+1
-3.727E-2	5.693E+0	1.821E+1
-3.727E-2	5.570E+0	1.816E+1
-3.889E-2	5.648E+0	1.820E+1
-3.565E-2	5.680E+0	1.809E+1
-3.565E-2	5.651E+0	1.836E+1
-4.214E-2	5.661E+0	1.822E+1
-3.727E-2	5.745E+0	1.811E+1
-3.565E-2	5.654E+0	1.823E+1
-3.727E-2	5.580E+0	1.810E+1
-3.889E-2	5.670E+0	1.828E+1
-4.214E-2	5.664E+0	1.814E+1
-3.240E-2	5.670E+0	1.833E+1
-3.403E-2	5.654E+0	1.812E+1
-3.889E-2	5.619E+0	1.820E+1
-4.051E-2	5.700E+0	1.802E+1
-3.403E-2	5.716E+0	1.819E+1
-3.727E-2	5.567E+0	1.817E+1
-3.889E-2	5.654E+0	1.829E+1
-3.889E-2	5.622E+0	1.820E+1
-3.727E-2	5.696E+0	1.820E+1
-3.403E-2	5.638E+0	1.817E+1
-3.727E-2	5.700E+0	1.813E+1
-4.051E-2	5.654E+0	1.807E+1
-3.403E-2	5.586E+0	1.819E+1
-3.403E-2	5.670E+0	1.837E+1
-4.051E-2	5.625E+0	1.806E+1
-4.051E-2	5.580E+0	1.802E+1
-3.727E-2	5.716E+0	1.838E+1
-3.565E-2	5.677E+0	1.817E+1
-4.051E-2	5.690E+0	1.830E+1
-4.051E-2	5.687E+0	1.822E+1
-3.727E-2	5.641E+0	1.806E+1
-3.403E-2	5.606E+0	1.814E+1
-4.051E-2	5.693E+0	1.803E+1
-4.214E-2	5.641E+0	1.847E+1
-3.403E-2	5.525E+0	1.820E+1
-3.403E-2	5.739E+0	1.812E+1
-3.727E-2	5.722E+0	1.806E+1
-4.051E-2	5.680E+0	1.823E+1
-3.403E-2	5.563E+0	1.831E+1
-3.565E-2	5.658E+0	1.833E+1
-3.889E-2	5.606E+0	1.813E+1
-3.889E-2	5.683E+0	1.820E+1
-3.565E-2	5.589E+0	1.816E+1
-3.403E-2	5.654E+0	1.811E+1
-3.889E-2	5.752E+0	1.832E+1
-3.889E-2	5.645E+0	1.821E+1
-3.565E-2	5.670E+0	1.818E+1
-3.565E-2	5.615E+0	1.816E+1
-4.214E-2	5.632E+0	1.810E+1
-3.727E-2	5.670E+0	1.816E+1
-3.727E-2	5.719E+0	1.835E+1
-3.403E-2	5.628E+0	1.829E+1
-3.727E-2	5.680E+0	1.808E+1
-4.051E-2	5.619E+0	1.814E+1
-3.403E-2	5.628E+0	1.814E+1
-3.727E-2	5.696E+0	1.818E+1
-3.565E-2	5.632E+0	1.822E+1
-3.727E-2	5.638E+0	1.815E+1
-3.240E-2	5.761E+0	1.810E+1
-3.565E-2	5.589E+0	1.825E+1
-4.051E-2	5.641E+0	1.811E+1
-3.889E-2	5.638E+0	1.821E+1
-3.727E-2	5.654E+0	1.811E+1
-3.403E-2	5.670E+0	1.804E+1
-4.051E-2	5.696E+0	1.818E+1
-3.727E-2	5.690E+0	1.822E+1
-3.565E-2	5.651E+0	1.825E+1
-3.403E-2	5.628E+0	1.823E+1
-3.727E-2	5.700E+0	1.821E+1
-3.889E-2	5.716E+0	1.819E+1
-3.727E-2	5.703E+0	1.832E+1
-3.565E-2	5.661E+0	1.825E+1
-4.214E-2	5.567E+0	1.823E+1
-4.051E-2	5.635E+0	1.819E+1
-3.403E-2	5.638E+0	1.821E+1
-3.565E-2	5.716E+0	1.804E+1
-4.051E-2	5.628E+0	1.826E+1
-4.051E-2	5.667E+0	1.813E+1
-3.403E-2	5.651E+0	1.808E+1
-3.403E-2	5.732E+0	1.819E+1
-4.051E-2	5.658E+0	1.811E+1
-3.889E-2	5.615E+0	1.813E+1
-3.565E-2	5.606E+0	1.829E+1
-3.565E-2	5.567E+0	1.819E+1
-3.889E-2	5.589E+0	1.811E+1
-4.051E-2	5.580E+0	1.804E+1
-3.403E-2	5.742E+0	1.820E+1
-3.565E-2	5.735E+0	1.822E+1
-4.214E-2	5.661E+0	1.827E+1
-4.051E-2	5.632E+0	1.810E+1
-3.565E-2	5.635E+0	1.811E+1
-3.727E-2	5.628E+0	1.833E+1
-4.051E-2	5.700E+0	1.805E+1
-3.889E-2	5.632E+0	1.821E+1
-3.240E-2	5.700E+0	1.829E+1
-3.565E-2	5.632E+0	1.821E+1
-4.051E-2	5.658E+0	1.823E+1
-3.889E-2	5.645E+0	1.806E+1
-3.565E-2	5.651E+0	1.806E+1
-3.727E-2	5.596E+0	1.813E+1
-3.727E-2	5.645E+0	1.791E+1
-3.889E-2	5.703E+0	1.821E+1
-3.403E-2	5.667E+0	1.807E+1
-3.565E-2	5.544E+0	1.796E+1
-4.214E-2	5.632E+0	1.822E+1
-3.727E-2	5.696E+0	1.818E+1
-3.403E-2	5.703E+0	1.805E+1
-3.565E-2	5.534E+0	1.813E+1
-3.889E-2	5.612E+0	1.819E+1
-3.727E-2	5.729E+0	1.810E+1
-3.565E-2	5.645E+0	1.820E+1
-3.727E-2	5.658E+0	1.818E+1
-4.051E-2	5.703E+0	1.810E+1
-3.727E-2	5.583E+0	1.809E+1
-3.240E-2	5.596E+0	1.806E+1
-3.403E-2	5.615E+0	1.825E+1
-3.889E-2	5.722E+0	1.809E+1
-4.051E-2	5.661E+0	1.827E+1
-3.403E-2	5.664E+0	1.817E+1
-3.565E-2	5.599E+0	1.813E+1
-4.051E-2	5.554E+0	1.813E+1
-3.889E-2	5.706E+0	1.821E+1
-3.565E-2	5.632E+0	1.816E+1
-3.565E-2	5.667E+0	1.817E+1
-4.051E-2	5.670E+0	1.811E+1
-3.889E-2	5.674E+0	1.820E+1
-3.403E-2	5.674E+0	1.810E+1
-3.565E-2	5.742E+0	1.798E+1
-3.889E-2	5.602E+0	1.817E+1
-3.889E-2	5.651E+0	1.808E+1
-3.565E-2	5.703E+0	1.820E+1
-3.565E-2	5.696E+0	1.808E+1
-3.889E-2	5.537E+0	1.815E+1
-3.727E-2	5.709E+0	1.813E+1
-3.240E-2	5.599E+0	1.811E+1
-3.565E-2	5.664E+0	1.827E+1
-4.214E-2	5.554E+0	1.826E+1
-3.727E-2	5.670E+0	1.825E+1
-3.565E-2	5.719E+0	1.820E+1
-3.403E-2	5.583E+0	1.834E+1
-3.889E-2	5.651E+0	1.819E+1
-3.889E-2	5.599E+0	1.793E+1
-3.565E-2	5.625E+0	1.820E+1
-3.403E-2	5.648E+0	1.822E+1
-3.889E-2	5.761E+0	1.807E+1
-3.889E-2	5.687E+0	1.821E+1
-3.240E-2	5.599E+0	1.821E+1
-3.727E-2	5.599E+0	1.813E+1
-3.889E-2	5.683E+0	1.821E+1
-4.051E-2	5.628E+0	1.815E+1
-3.240E-2	5.645E+0	1.807E+1
-3.727E-2	5.654E+0	1.829E+1
-3.889E-2	5.641E+0	1.821E+1
-4.214E-2	5.544E+0	1.822E+1
-3.565E-2	5.632E+0	1.814E+1
-3.565E-2	5.696E+0	1.822E+1
-4.051E-2	5.719E+0	1.806E+1
-3.889E-2	5.622E+0	1.804E+1
-3.403E-2	5.638E+0	1.801E+1
-3.727E-2	5.658E+0	1.816E+1
-3.727E-2	5.687E+0	1.834E+1
-3.727E-2	5.771E+0	1.818E+1
-3.240E-2	5.622E+0	1.821E+1
-3.565E-2	5.670E+0	1.821E+1
-4.051E-2	5.661E+0	1.812E+1
-4.051E-2	5.547E+0	1.821E+1
-3.565E-2	5.625E+0	1.824E+1
-3.565E-2	5.573E+0	1.824E+1
-4.376E-2	5.612E+0	1.804E+1
-3.889E-2	5.687E+0	1.823E+1
-3.403E-2	5.632E+0	1.833E+1
-3.240E-2	5.622E+0	1.817E+1
-3.889E-2	5.615E+0	1.808E+1
-3.889E-2	5.586E+0	1.810E+1
-3.403E-2	5.674E+0	1.809E+1
-3.403E-2	5.703E+0	1.810E+1
-3.889E-2	5.670E+0	1.829E+1
-3.889E-2	5.609E+0	1.823E+1
-3.240E-2	5.596E+0	1.817E+1
-3.565E-2	5.680E+0	1.815E+1
-4.051E-2	5.690E+0	1.802E+1
-3.889E-2	5.687E+0	1.815E+1
-3.403E-2	5.661E+0	1.814E+1
-3.403E-2	5.722E+0	1.819E+1
-3.727E-2	5.583E+0	1.826E+1
-4.051E-2	5.758E+0	1.797E+1
-3.403E-2	5.612E+0	1.823E+1
-3.889E-2	5.654E+0	1.825E+1
-3.727E-2	5.586E+0	1.819E+1
-3.889E-2	5.573E+0	1.820E+1
-3.565E-2	5.687E+0	1.808E+1
-3.403E-2	5.638E+0	1.813E+1
-4.051E-2	5.635E+0	1.809E+1
-3.889E-2	5.641E+0	1.814E+1
-3.403E-2	5.667E+0	1.818E+1
-3.403E-2	5.693E+0	1.820E+1
-4.051E-2	5.658E+0	1.825E+1
-3.889E-2	5.557E+0	1.808E+1
-3.403E-2	5.648E+0	1.816E+1
-3.727E-2	5.700E+0	1.809E+1
-3.889E-2	5.648E+0	1.793E+1
-3.727E-2	5.576E+0	1.816E+1
-3.403E-2	5.670E+0	1.835E+1
-3.403E-2	5.625E+0	1.817E+1
-3.727E-2	5.693E+0	1.801E+1
-3.727E-2	5.648E+0	1.837E+1
-3.240E-2	5.641E+0	1.810E+1
-3.403E-2	5.722E+0	1.821E+1
-3.889E-2	5.635E+0	1.827E+1
-3.889E-2	5.606E+0	1.808E+1
-3.565E-2	5.687E+0	1.823E+1
-3.565E-2	5.713E+0	1.824E+1
-3.889E-2	5.709E+0	1.817E+1
-4.051E-2	5.570E+0	1.822E+1
-3.403E-2	5.570E+0	1.799E+1
-3.403E-2	5.745E+0	1.806E+1
-3.889E-2	5.726E+0	1.820E+1
-3.889E-2	5.755E+0	1.821E+1
-3.403E-2	5.632E+0	1.823E+1
-3.403E-2	5.628E+0	1.826E+1
-4.051E-2	5.638E+0	1.807E+1
-3.889E-2	5.599E+0	1.811E+1
-3.240E-2	5.622E+0	1.822E+1
-3.565E-2	5.641E+0	1.822E+1
-4.214E-2	5.661E+0	1.810E+1
-3.727E-2	5.713E+0	1.814E+1
-3.403E-2	5.635E+0	1.825E+1
-3.403E-2	5.713E+0	1.818E+1
-3.889E-2	5.615E+0	1.793E+1
-3.727E-2	5.625E+0	1.811E+1
-3.403E-2	5.732E+0	1.794E+1
-3.565E-2	5.648E+0	1.806E+1
-3.889E-2	5.661E+0	1.815E+1
-3.727E-2	5.602E+0	1.815E+1
-3.403E-2	5.638E+0	1.809E+1
-3.565E-2	5.683E+0	1.803E+1
-4.051E-2	5.563E+0	1.808E+1
-3.565E-2	5.622E+0	1.811E+1
-3.403E-2	5.648E+0	1.805E+1
-3.565E-2	5.732E+0	1.812E+1
-3.889E-2	5.654E+0	1.809E+1
-3.889E-2	5.596E+0	1.825E+1
-3.240E-2	5.709E+0	1.813E+1
-3.403E-2	5.625E+0	1.829E+1
-3.727E-2	5.645E+0	1.833E+1
-3.565E-2	5.645E+0	1.807E+1
-3.240E-2	5.696E+0	1.817E+1
-3.240E-2	5.619E+0	1.815E+1
-3.889E-2	5.638E+0	1.816E+1
-3.727E-2	5.700E+0	1.817E+1
-2.916E-2	5.625E+0	1.811E+1
-3.565E-2	5.670E+0	1.806E+1
-4.051E-2	5.687E+0	1.806E+1
-3.565E-2	5.518E+0	1.805E+1
-3.403E-2	5.612E+0	1.813E+1
-3.565E-2	5.609E+0	1.821E+1
-3.727E-2	5.609E+0	1.819E+1
-3.889E-2	5.677E+0	1.821E+1
-3.403E-2	5.632E+0	1.825E+1
-3.565E-2	5.570E+0	1.820E+1
-4.051E-2	5.677E+0	1.813E+1
-3.727E-2	5.713E+0	1.811E+1
-3.240E-2	5.661E+0	1.820E+1
-3.403E-2	5.625E+0	1.832E+1
-3.889E-2	5.641E+0	1.808E+1
-3.889E-2	5.654E+0	1.814E+1
-3.727E-2	5.648E+0	1.815E+1
-3.727E-2	5.563E+0	1.799E+1
-4.214E-2	5.735E+0	1.814E+1
-3.727E-2	5.687E+0	1.826E+1
-3.403E-2	5.589E+0	1.816E+1
-3.403E-2	5.596E+0	1.802E+1
-3.727E-2	5.609E+0	1.812E+1
-3.889E-2	5.732E+0	1.817E+1
-3.403E-2	5.583E+0	1.833E+1
-3.565E-2	5.648E+0	1.831E+1
-3.727E-2	5.602E+0	1.806E+1
-3.565E-2	5.596E+0	1.815E+1
-3.403E-2	5.706E+0	1.816E+1
-3.565E-2	5.803E+0	1.816E+1
-4.214E-2	5.615E+0	1.814E+1
-3.403E-2	5.648E+0	1.820E+1
-3.240E-2	5.687E+0	1.818E+1
-3.403E-2	5.648E+0	1.817E+1
-3.889E-2	5.570E+0	1.799E+1
-3.727E-2	5.664E+0	1.811E+1
-3.078E-2	5.632E+0	1.809E+1
-3.403E-2	5.722E+0	1.821E+1
-3.727E-2	5.674E+0	1.803E+1
-3.727E-2	5.628E+0	1.803E+1
-3.240E-2	5.570E+0	1.810E+1
-3.565E-2	5.576E+0	1.807E+1
-3.727E-2	5.719E+0	1.823E+1
-3.727E-2	5.677E+0	1.811E+1
-3.403E-2	5.525E+0	1.825E+1
-3.240E-2	5.680E+0	1.802E+1
-3.727E-2	5.612E+0	1.790E+1
-3.727E-2	5.651E+0	1.836E+1
-3.565E-2	5.576E+0	1.812E+1
-3.403E-2	5.619E+0	1.833E+1
-3.727E-2	5.661E+0	1.825E+1
-3.727E-2	5.690E+0	1.831E+1
-3.403E-2	5.567E+0	1.809E+1
-3.403E-2	5.716E+0	1.803E+1
-3.889E-2	5.632E+0	1.805E+1
-3.727E-2	5.612E+0	1.812E+1
-3.240E-2	5.641E+0	1.837E+1
-3.403E-2	5.596E+0	1.815E+1
-3.889E-2	5.628E+0	1.816E+1
-3.240E-2	5.596E+0	1.807E+1
-3.727E-2	5.641E+0	1.827E+1
-3.565E-2	5.528E+0	1.809E+1
-3.889E-2	5.573E+0	1.801E+1
-3.727E-2	5.664E+0	1.820E+1
-3.078E-2	5.683E+0	1.812E+1
-3.565E-2	5.654E+0	1.824E+1
-3.565E-2	5.570E+0	1.812E+1
-3.889E-2	5.670E+0	1.813E+1
-3.403E-2	5.612E+0	1.815E+1
-3.403E-2	5.596E+0	1.819E+1
-4.051E-2	5.615E+0	1.812E+1
-3.565E-2	5.645E+0	1.834E+1
-3.403E-2	5.752E+0	1.810E+1
-3.889E-2	5.609E+0	1.809E+1
-3.889E-2	5.550E+0	1.812E+1
-3.565E-2	5.667E+0	1.802E+1
-3.078E-2	5.645E+0	1.808E+1
-3.403E-2	5.632E+0	1.804E+1
-3.889E-2	5.674E+0	1.816E+1
-3.727E-2	5.677E+0	1.814E+1
-3.403E-2	5.638E+0	1.811E+1
-3.565E-2	5.674E+0	1.808E+1
-3.889E-2	5.713E+0	1.809E+1
-3.727E-2	5.674E+0	1.811E+1
-3.240E-2	5.784E+0	1.809E+1
-3.565E-2	5.700E+0	1.817E+1
-4.051E-2	5.693E+0	1.816E+1
-3.727E-2	5.658E+0	1.824E+1
-3.403E-2	5.661E+0	1.812E+1
-3.565E-2	5.719E+0	1.833E+1
-3.565E-2	5.677E+0	1.820E+1
-3.565E-2	5.761E+0	1.808E+1
-3.240E-2	5.651E+0	1.816E+1
-3.403E-2	5.683E+0	1.838E+1
-3.889E-2	5.521E+0	1.807E+1
-3.889E-2	5.586E+0	1.804E+1
-3.403E-2	5.586E+0	1.816E+1
-3.727E-2	5.687E+0	1.800E+1
-3.727E-2	5.687E+0	1.820E+1
-3.565E-2	5.687E+0	1.829E+1
-3.078E-2	5.761E+0	1.813E+1
-3.565E-2	5.573E+0	1.829E+1
-3.727E-2	5.635E+0	1.802E+1
-3.565E-2	5.550E+0	1.830E+1
-3.240E-2	5.661E+0	1.817E+1
-3.403E-2	5.670E+0	1.824E+1
-4.051E-2	5.625E+0	1.819E+1
-3.889E-2	5.625E+0	1.830E+1
-3.240E-2	5.680E+0	1.822E+1
-3.565E-2	5.619E+0	1.807E+1
-4.214E-2	5.645E+0	1.815E+1
-3.727E-2	5.664E+0	1.811E+1
-3.240E-2	5.648E+0	1.822E+1
-3.565E-2	5.554E+0	1.819E+1
-3.727E-2	5.709E+0	1.813E+1
-3.565E-2	5.706E+0	1.820E+1
-3.240E-2	5.550E+0	1.802E+1
-3.240E-2	5.625E+0	1.819E+1
-3.889E-2	5.654E+0	1.813E+1
-3.565E-2	5.619E+0	1.812E+1
-3.240E-2	5.674E+0	1.798E+1
-3.565E-2	5.690E+0	1.828E+1
-3.727E-2	5.609E+0	1.806E+1
-3.727E-2	5.690E+0	1.815E+1
-3.240E-2	5.651E+0	1.812E+1
-3.727E-2	5.625E+0	1.833E+1
-3.889E-2	5.619E+0	1.819E+1
-3.565E-2	5.638E+0	1.823E+1
-3.240E-2	5.632E+0	1.825E+1
-3.727E-2	5.593E+0	1.818E+1
-3.727E-2	5.735E+0	1.799E+1
-3.565E-2	5.645E+0	1.817E+1
-3.240E-2	5.612E+0	1.833E+1
-3.565E-2	5.696E+0	1.803E+1
-3.889E-2	5.696E+0	1.819E+1
-3.565E-2	5.619E+0	1.822E+1
-3.403E-2	5.690E+0	1.819E+1
-3.240E-2	5.606E+0	1.809E+1
-4.051E-2	5.703E+0	1.801E+1
-3.727E-2	5.583E+0	1.814E+1
-3.078E-2	5.625E+0	1.818E+1
-3.565E-2	5.687E+0	1.816E+1
-3.565E-2	5.612E+0	1.831E+1
-3.403E-2	5.674E+0	1.823E+1
-3.240E-2	5.502E+0	1.816E+1
-3.565E-2	5.615E+0	1.817E+1
-4.051E-2	5.674E+0	1.818E+1
-3.727E-2	5.709E+0	1.811E+1
-3.240E-2	5.645E+0	1.807E+1
-3.565E-2	5.619E+0	1.833E+1
-4.051E-2	5.667E+0	1.807E+1
-3.565E-2	5.641E+0	1.817E+1
-3.240E-2	5.654E+0	1.817E+1
-3.727E-2	5.525E+0	1.818E+1
-3.727E-2	5.609E+0	1.801E+1
-3.565E-2	5.606E+0	1.823E+1
-3.078E-2	5.716E+0	1.819E+1
-3.565E-2	5.674E+0	1.810E+1
-3.727E-2	5.726E+0	1.800E+1
-3.403E-2	5.680E+0	1.820E+1
-3.078E-2	5.693E+0	1.806E+1
-3.403E-2	5.638E+0	1.816E+1
-3.889E-2	5.674E+0	1.809E+1
-3.403E-2	5.729E+0	1.808E+1
-3.565E-2	5.625E+0	1.821E+1
-3.727E-2	5.596E+0	1.816E+1
-3.727E-2	5.531E+0	1.819E+1
-3.403E-2	5.641E+0	1.824E+1
-3.403E-2	5.755E+0	1.809E+1
-3.403E-2	5.528E+0	1.816E+1
-3.889E-2	5.580E+0	1.832E+1
-3.403E-2	5.606E+0	1.820E+1
-3.403E-2	5.606E+0	1.831E+1
-3.240E-2	5.648E+0	1.811E+1
-3.889E-2	5.596E+0	1.830E+1
-3.565E-2	5.794E+0	1.811E+1
-3.078E-2	5.732E+0	1.827E+1
-3.565E-2	5.645E+0	1.821E+1
-4.051E-2	5.651E+0	1.822E+1
-3.565E-2	5.680E+0	1.791E+1
-2.916E-2	5.596E+0	1.811E+1
-3.403E-2	5.645E+0	1.804E+1
-3.889E-2	5.670E+0	1.822E+1
-3.240E-2	5.589E+0	1.839E+1
-3.403E-2	5.709E+0	1.833E+1
-3.403E-2	5.726E+0	1.813E+1
-4.051E-2	5.661E+0	1.815E+1
-3.889E-2	5.706E+0	1.812E+1
-2.916E-2	5.606E+0	1.803E+1
-3.565E-2	5.609E+0	1.809E+1
-3.727E-2	5.667E+0	1.816E+1
-3.565E-2	5.593E+0	1.818E+1
-3.240E-2	5.593E+0	1.800E+1
-3.403E-2	5.674E+0	1.819E+1
-3.889E-2	5.706E+0	1.826E+1
-3.565E-2	5.589E+0	1.793E+1
-3.240E-2	5.651E+0	1.809E+1
-3.565E-2	5.632E+0	1.811E+1
-3.727E-2	5.706E+0	1.819E+1
-3.565E-2	5.722E+0	1.812E+1
-3.403E-2	5.700E+0	1.810E+1
-3.727E-2	5.632E+0	1.818E+1
-3.889E-2	5.635E+0	1.817E+1
-3.078E-2	5.654E+0	1.827E+1
-3.240E-2	5.619E+0	1.812E+1
-3.403E-2	5.632E+0	1.804E+1
-3.727E-2	5.661E+0	1.808E+1
-3.403E-2	5.622E+0	1.828E+1
-3.240E-2	5.612E+0	1.813E+1
-3.240E-2	5.713E+0	1.803E+1
-3.727E-2	5.693E+0	1.815E+1
-3.727E-2	5.645E+0	1.808E+1
-3.403E-2	5.677E+0	1.818E+1
-3.565E-2	5.537E+0	1.829E+1
-3.889E-2	5.638E+0	1.803E+1
-3.565E-2	5.696E+0	1.809E+1
-3.240E-2	5.573E+0	1.827E+1
-3.403E-2	5.661E+0	1.820E+1
-3.727E-2	5.680E+0	1.815E+1
-3.240E-2	5.677E+0	1.811E+1
-3.240E-2	5.596E+0	1.816E+1
-3.240E-2	5.687E+0	1.812E+1
-3.727E-2	5.593E+0	1.825E+1
-3.565E-2	5.661E+0	1.809E+1
-3.403E-2	5.713E+0	1.818E+1
-3.727E-2	5.693E+0	1.800E+1
-3.565E-2	5.742E+0	1.823E+1
-3.403E-2	5.735E+0	1.815E+1
-3.240E-2	5.661E+0	1.803E+1
-3.403E-2	5.641E+0	1.810E+1
-3.889E-2	5.632E+0	1.815E+1
-3.403E-2	5.696E+0	1.819E+1
-3.565E-2	5.589E+0	1.822E+1
-3.240E-2	5.735E+0	1.801E+1
-3.889E-2	5.576E+0	1.836E+1
-3.403E-2	5.706E+0	1.824E+1
-2.916E-2	5.651E+0	1.805E+1
-3.240E-2	5.667E+0	1.823E+1
-3.565E-2	5.687E+0	1.801E+1
-3.565E-2	5.667E+0	1.822E+1
-3.240E-2	5.664E+0	1.808E+1
-3.403E-2	5.632E+0	1.802E+1
-3.727E-2	5.654E+0	1.807E+1
-3.403E-2	5.557E+0	1.825E+1
-3.240E-2	5.667E+0	1.807E+1
-3.240E-2	5.651E+0	1.803E+1
-3.565E-2	5.664E+0	1.817E+1
-3.240E-2	5.667E+0	1.812E+1
-2.916E-2	5.739E+0	1.807E+1
-3.403E-2	5.658E+0	1.810E+1
-3.727E-2	5.677E+0	1.831E+1
-3.565E-2	5.716E+0	1.805E+1
-3.403E-2	5.606E+0	1.810E+1
-3.403E-2	5.651E+0	1.817E+1
-3.889E-2	5.632E+0	1.811E+1
-3.240E-2	5.586E+0	1.821E+1
-3.565E-2	5.709E+0	1.807E+1
-3.565E-2	5.661E+0	1.803E+1
-3.889E-2	5.602E+0	1.814E+1
-3.240E-2	5.674E+0	1.824E+1
-3.240E-2	5.677E+0	1.813E+1
-3.403E-2	5.635E+0	1.819E+1
-3.727E-2	5.661E+0	1.818E+1
-3.565E-2	5.573E+0	1.816E+1
-3.240E-2	5.687E+0	1.813E+1
-3.403E-2	5.599E+0	1.821E+1
-3.727E-2	5.661E+0	1.802E+1
-3.403E-2	5.622E+0	1.819E+1
-3.078E-2	5.677E+0	1.803E+1
-3.403E-2	5.567E+0	1.808E+1
-3.889E-2	5.628E+0	1.804E+1
-3.240E-2	5.729E+0	1.817E+1
-3.078E-2	5.619E+0	1.806E+1
-3.240E-2	5.752E+0	1.815E+1
-3.565E-2	5.609E+0	1.819E+1
-3.403E-2	5.778E+0	1.812E+1
-3.078E-2	5.606E+0	1.822E+1
-3.565E-2	5.486E+0	1.836E+1
-3.889E-2	5.658E+0	1.827E+1
-3.403E-2	5.586E+0	1.818E+1
-3.240E-2	5.654E+0	1.791E+1
-3.727E-2	5.648E+0	1.807E+1
-3.889E-2	5.664E+0	1.817E+1
-3.565E-2	5.651E+0	1.817E+1
-3.240E-2	5.648E+0	1.814E+1
-3.565E-2	5.654E+0	1.814E+1
-3.727E-2	5.654E+0	1.814E+1
-3.565E-2	5.599E+0	1.817E+1
-3.240E-2	5.641E+0	1.799E+1
-3.565E-2	5.690E+0	1.806E+1
-3.889E-2	5.674E+0	1.814E+1
-3.240E-2	5.667E+0	1.814E+1
-3.078E-2	5.670E+0	1.811E+1
-3.565E-2	5.602E+0	1.828E+1
-3.889E-2	5.563E+0	1.826E+1
-3.565E-2	5.593E+0	1.813E+1
-2.916E-2	5.687E+0	1.824E+1
-3.403E-2	5.674E+0	1.820E+1
-3.727E-2	5.619E+0	1.808E+1
-3.240E-2	5.683E+0	1.809E+1
-3.078E-2	5.645E+0	1.804E+1
-3.240E-2	5.583E+0	1.820E+1
-3.727E-2	5.628E+0	1.800E+1
-3.565E-2	5.589E+0	1.824E+1
-3.078E-2	5.651E+0	1.829E+1
-3.240E-2	5.670E+0	1.811E+1
-3.727E-2	5.563E+0	1.799E+1
-3.403E-2	5.729E+0	1.803E+1
-3.240E-2	5.641E+0	1.825E+1
-3.403E-2	5.674E+0	1.811E+1
-3.889E-2	5.625E+0	1.816E+1
-3.403E-2	5.648E+0	1.818E+1
-2.916E-2	5.648E+0	1.807E+1
-3.565E-2	5.651E+0	1.816E+1
-3.889E-2	5.706E+0	1.813E+1
-3.403E-2	5.596E+0	1.809E+1
-3.078E-2	5.632E+0	1.830E+1
-3.565E-2	5.557E+0	1.825E+1
-3.727E-2	5.612E+0	1.820E+1
-3.403E-2	5.632E+0	1.824E+1
-3.403E-2	5.687E+0	1.810E+1
-3.565E-2	5.648E+0	1.801E+1
-3.565E-2	5.651E+0	1.814E+1
-3.240E-2	5.567E+0	1.810E+1
-2.916E-2	5.615E+0	1.818E+1
-3.565E-2	5.606E+0	1.811E+1
-3.565E-2	5.638E+0	1.827E+1
-3.565E-2	5.693E+0	1.817E+1
-3.078E-2	5.661E+0	1.808E+1
-3.727E-2	5.670E+0	1.824E+1
-3.889E-2	5.683E+0	1.816E+1
-3.240E-2	5.716E+0	1.814E+1
-3.078E-2	5.609E+0	1.808E+1
-3.403E-2	5.606E+0	1.827E+1
-3.889E-2	5.641E+0	1.795E+1
-3.565E-2	5.674E+0	1.809E+1
-2.754E-2	5.576E+0	1.815E+1
-3.565E-2	5.622E+0	1.800E+1
-3.727E-2	5.628E+0	1.820E+1
-3.727E-2	5.560E+0	1.808E+1
-3.240E-2	5.619E+0	1.809E+1
-3.240E-2	5.635E+0	1.839E+1
-3.889E-2	5.602E+0	1.814E+1
-3.403E-2	5.696E+0	1.817E+1
-3.240E-2	5.619E+0	1.801E+1
-3.727E-2	5.664E+0	1.820E+1
-3.727E-2	5.628E+0	1.821E+1
-3.078E-2	5.638E+0	1.813E+1
-2.916E-2	5.700E+0	1.829E+1
-3.403E-2	5.589E+0	1.817E+1
-3.727E-2	5.670E+0	1.807E+1
-3.565E-2	5.683E+0	1.811E+1
-3.240E-2	5.632E+0	1.837E+1
-3.727E-2	5.667E+0	1.821E+1
-3.565E-2	5.622E+0	1.833E+1
-3.403E-2	5.622E+0	1.809E+1
-3.240E-2	5.696E+0	1.822E+1
-3.565E-2	5.696E+0	1.829E+1
-3.727E-2	5.654E+0	1.811E+1
-3.403E-2	5.586E+0	1.801E+1
-3.078E-2	5.719E+0	1.813E+1
-3.240E-2	5.664E+0	1.805E+1
-3.727E-2	5.674E+0	1.804E+1
-3.403E-2	5.641E+0	1.818E+1
-3.078E-2	5.677E+0	1.814E+1
-3.240E-2	5.696E+0	1.813E+1
-3.565E-2	5.713E+0	1.804E+1
-3.240E-2	5.732E+0	1.793E+1
-2.916E-2	5.544E+0	1.808E+1
-3.565E-2	5.632E+0	1.816E+1
-3.727E-2	5.667E+0	1.830E+1
-3.403E-2	5.648E+0	1.824E+1
-3.078E-2	5.635E+0	1.801E+1
-3.240E-2	5.576E+0	1.821E+1
-3.727E-2	5.661E+0	1.806E+1
-3.403E-2	5.755E+0	1.809E+1
-3.403E-2	5.670E+0	1.814E+1
-3.403E-2	5.667E+0	1.811E+1
-3.889E-2	5.654E+0	1.817E+1
-3.403E-2	5.619E+0	1.821E+1
-3.240E-2	5.625E+0	1.809E+1
-3.240E-2	5.670E+0	1.839E+1
-3.403E-2	5.632E+0	1.807E+1
-3.403E-2	5.606E+0	1.814E+1
-2.916E-2	5.602E+0	1.814E+1
-3.403E-2	5.658E+0	1.815E+1
-3.727E-2	5.586E+0	1.809E+1
-3.403E-2	5.648E+0	1.823E+1
-3.078E-2	5.606E+0	1.832E+1
-3.403E-2	5.758E+0	1.808E+1
-4.051E-2	5.628E+0	1.822E+1
-3.240E-2	5.625E+0	1.803E+1
-3.240E-2	5.670E+0	1.818E+1
-3.565E-2	5.667E+0	1.785E+1
-3.727E-2	5.612E+0	1.795E+1
-3.565E-2	5.645E+0	1.820E+1
-3.240E-2	5.661E+0	1.815E+1
-3.403E-2	5.761E+0	1.822E+1
-3.889E-2	5.632E+0	1.818E+1
-3.727E-2	5.648E+0	1.813E+1
-3.078E-2	5.687E+0	1.808E+1
-3.403E-2	5.586E+0	1.816E+1
-3.565E-2	5.619E+0	1.807E+1
-3.240E-2	5.625E+0	1.818E+1
-3.078E-2	5.641E+0	1.814E+1
-3.403E-2	5.706E+0	1.826E+1
-3.727E-2	5.690E+0	1.787E+1
-3.403E-2	5.661E+0	1.827E+1
-3.240E-2	5.690E+0	1.822E+1
-3.403E-2	5.661E+0	1.818E+1
-3.565E-2	5.732E+0	1.803E+1
-3.240E-2	5.680E+0	1.825E+1
-3.240E-2	5.654E+0	1.807E+1
-3.565E-2	5.573E+0	1.822E+1
-3.727E-2	5.648E+0	1.832E+1
-3.240E-2	5.709E+0	1.818E+1
-3.240E-2	5.560E+0	1.800E+1
-3.565E-2	5.706E+0	1.811E+1
-3.565E-2	5.690E+0	1.823E+1
-3.240E-2	5.722E+0	1.820E+1
-3.078E-2	5.641E+0	1.811E+1
-3.240E-2	5.619E+0	1.817E+1
-3.565E-2	5.632E+0	1.827E+1
-3.240E-2	5.674E+0	1.814E+1
-3.078E-2	5.722E+0	1.796E+1
-3.565E-2	5.632E+0	1.804E+1
-3.889E-2	5.612E+0	1.826E+1
-3.403E-2	5.677E+0	1.821E+1
-2.916E-2	5.635E+0	1.807E+1
-3.240E-2	5.661E+0	1.823E+1
-3.889E-2	5.531E+0	1.810E+1
-3.565E-2	5.732E+0	1.798E+1
-3.240E-2	5.648E+0	1.806E+1
-3.403E-2	5.619E+0	1.788E+1
-3.727E-2	5.797E+0	1.808E+1
-3.240E-2	5.700E+0	1.814E+1
-3.078E-2	5.648E+0	1.825E+1
-3.565E-2	5.713E+0	1.818E+1
-3.889E-2	5.654E+0	1.815E+1
-3.078E-2	5.628E+0	1.818E+1
-3.078E-2	5.683E+0	1.823E+1
-3.240E-2	5.632E+0	1.812E+1
-3.403E-2	5.654E+0	1.815E+1
-3.403E-2	5.696E+0	1.799E+1
-3.078E-2	5.560E+0	1.821E+1
-3.240E-2	5.628E+0	1.822E+1
-3.565E-2	5.645E+0	1.807E+1
-3.403E-2	5.596E+0	1.805E+1
-2.916E-2	5.680E+0	1.819E+1
-3.565E-2	5.658E+0	1.809E+1
-3.403E-2	5.664E+0	1.821E+1
-3.240E-2	5.654E+0	1.801E+1
-3.078E-2	5.518E+0	1.806E+1
-3.240E-2	5.619E+0	1.818E+1
-3.565E-2	5.599E+0	1.835E+1
-2.916E-2	5.589E+0	1.823E+1
-3.078E-2	5.632E+0	1.810E+1
-3.403E-2	5.664E+0	1.803E+1
-3.727E-2	5.615E+0	1.822E+1
-3.403E-2	5.742E+0	1.818E+1
-3.078E-2	5.654E+0	1.809E+1
-3.565E-2	5.716E+0	1.818E+1
-3.889E-2	5.677E+0	1.810E+1
-3.240E-2	5.667E+0	1.836E+1
-3.240E-2	5.628E+0	1.815E+1
-3.403E-2	5.609E+0	1.811E+1
-3.565E-2	5.719E+0	1.814E+1
-3.403E-2	5.615E+0	1.810E+1
-3.240E-2	5.615E+0	1.804E+1
-3.403E-2	5.661E+0	1.812E+1
-3.403E-2	5.609E+0	1.810E+1
-3.240E-2	5.709E+0	1.798E+1
-2.916E-2	5.680E+0	1.816E+1
-3.403E-2	5.576E+0	1.814E+1
-3.565E-2	5.632E+0	1.804E+1
-3.078E-2	5.667E+0	1.798E+1
-3.240E-2	5.638E+0	1.806E+1
-3.403E-2	5.667E+0	1.811E+1
-3.565E-2	5.586E+0	1.814E+1
-3.078E-2	5.589E+0	1.823E+1
-2.916E-2	5.550E+0	1.807E+1
-3.403E-2	5.641E+0	1.806E+1
-3.565E-2	5.735E+0	1.814E+1
-3.403E-2	5.625E+0	1.813E+1
-3.078E-2	5.651E+0	1.814E+1
-3.403E-2	5.677E+0	1.806E+1
-3.565E-2	5.683E+0	1.816E+1
-3.078E-2	5.589E+0	1.816E+1
-3.078E-2	5.696E+0	1.814E+1
-3.403E-2	5.661E+0	1.819E+1
-3.727E-2	5.648E+0	1.816E+1
-3.403E-2	5.619E+0	1.805E+1
-3.403E-2	5.722E+0	1.808E+1
-3.078E-2	5.696E+0	1.824E+1
-3.565E-2	5.625E+0	1.816E+1
-3.078E-2	5.580E+0	1.816E+1
-3.078E-2	5.706E+0	1.818E+1
-3.240E-2	5.625E+0	1.818E+1
-3.727E-2	5.664E+0	1.813E+1
-3.240E-2	5.638E+0	1.817E+1
-3.240E-2	5.648E+0	1.823E+1
-3.565E-2	5.722E+0	1.791E+1
-3.565E-2	5.654E+0	1.793E+1
-3.240E-2	5.638E+0	1.804E+1
-3.078E-2	5.661E+0	1.833E+1
-3.565E-2	5.635E+0	1.808E+1
-3.565E-2	5.635E+0	1.820E+1
-3.403E-2	5.632E+0	1.818E+1
-3.078E-2	5.677E+0	1.826E+1
-3.565E-2	5.599E+0	1.822E+1
-3.403E-2	5.677E+0	1.805E+1
-3.078E-2	5.628E+0	1.816E+1
-3.078E-2	5.654E+0	1.822E+1
-3.565E-2	5.609E+0	1.818E+1
-3.565E-2	5.752E+0	1.806E+1
-3.240E-2	5.635E+0	1.812E+1
-3.240E-2	5.664E+0	1.824E+1
-3.403E-2	5.683E+0	1.815E+1
-3.403E-2	5.544E+0	1.817E+1
-3.403E-2	5.729E+0	1.800E+1
-3.078E-2	5.641E+0	1.821E+1
-3.240E-2	5.667E+0	1.826E+1
-3.403E-2	5.622E+0	1.803E+1
-3.403E-2	5.641E+0	1.821E+1
-3.240E-2	5.638E+0	1.814E+1
-3.403E-2	5.670E+0	1.811E+1
-3.565E-2	5.567E+0	1.817E+1
-3.240E-2	5.615E+0	1.814E+1
-2.916E-2	5.654E+0	1.822E+1
-3.565E-2	5.609E+0	1.809E+1
-3.889E-2	5.696E+0	1.794E+1
-3.078E-2	5.680E+0	1.821E+1
-2.916E-2	5.547E+0	1.821E+1
-3.727E-2	5.703E+0	1.818E+1
-3.565E-2	5.722E+0	1.812E+1
-3.078E-2	5.576E+0	1.800E+1
-3.078E-2	5.615E+0	1.832E+1
-3.565E-2	5.638E+0	1.798E+1
-3.889E-2	5.690E+0	1.818E+1
-3.078E-2	5.703E+0	1.789E+1
-3.078E-2	5.622E+0	1.825E+1
-3.403E-2	5.664E+0	1.805E+1
-3.565E-2	5.628E+0	1.809E+1
-3.240E-2	5.635E+0	1.818E+1
-2.754E-2	5.619E+0	1.812E+1
-3.565E-2	5.680E+0	1.800E+1
-3.565E-2	5.742E+0	1.821E+1
-3.403E-2	5.599E+0	1.806E+1
-3.078E-2	5.654E+0	1.801E+1
-3.403E-2	5.596E+0	1.816E+1
-3.889E-2	5.748E+0	1.811E+1
-3.403E-2	5.670E+0	1.821E+1
-3.240E-2	5.732E+0	1.819E+1
-3.403E-2	5.567E+0	1.812E+1
-3.403E-2	5.661E+0	1.799E+1
-3.078E-2	5.690E+0	1.806E+1
-3.078E-2	5.670E+0	1.821E+1
-3.403E-2	5.531E+0	1.816E+1
-3.565E-2	5.625E+0	1.822E+1
-3.078E-2	5.645E+0	1.827E+1
-3.240E-2	5.628E+0	1.810E+1
-3.565E-2	5.670E+0	1.799E+1
-3.565E-2	5.661E+0	1.820E+1
-3.078E-2	5.593E+0	1.817E+1
-3.078E-2	5.573E+0	1.810E+1
-3.240E-2	5.651E+0	1.810E+1
-3.727E-2	5.632E+0	1.809E+1
-3.078E-2	5.583E+0	1.804E+1
-3.240E-2	5.638E+0	1.812E+1
-3.403E-2	5.674E+0	1.798E+1
-3.889E-2	5.771E+0	1.797E+1
-3.240E-2	5.700E+0	1.825E+1
-2.916E-2	5.683E+0	1.830E+1
-3.403E-2	5.683E+0	1.816E+1
-3.403E-2	5.670E+0	1.817E+1
-2.916E-2	5.654E+0	1.818E+1
-2.916E-2	5.709E+0	1.807E+1
-3.240E-2	5.635E+0	1.827E+1
-3.403E-2	5.606E+0	1.804E+1
-3.078E-2	5.664E+0	1.802E+1
-2.754E-2	5.664E+0	1.817E+1
-3.403E-2	5.602E+0	1.806E+1
-3.403E-2	5.651E+0	1.798E+1
-3.403E-2	5.690E+0	1.817E+1
-3.078E-2	5.625E+0	1.820E+1
-3.403E-2	5.739E+0	1.825E+1
-3.889E-2	5.742E+0	1.818E+1
-3.240E-2	5.706E+0	1.809E+1
-2.916E-2	5.700E+0	1.806E+1
-3.403E-2	5.641E+0	1.814E+1
-3.565E-2	5.683E+0	1.823E+1
-3.240E-2	5.645E+0	1.815E+1
-3.078E-2	5.560E+0	1.805E+1
-3.403E-2	5.658E+0	1.811E+1
-3.565E-2	5.654E+0	1.827E+1
-3.240E-2	5.667E+0	1.804E+1
-3.240E-2	5.765E+0	1.798E+1
-3.403E-2	5.667E+0	1.823E+1
-3.889E-2	5.654E+0	1.817E+1
-3.240E-2	5.677E+0	1.813E+1
-3.240E-2	5.612E+0	1.809E+1
-3.403E-2	5.722E+0	1.804E+1
-3.403E-2	5.654E+0	1.811E+1
-3.240E-2	5.709E+0	1.821E+1
-3.078E-2	5.596E+0	1.818E+1
-3.727E-2	5.619E+0	1.799E+1
-3.727E-2	5.683E+0	1.802E+1
-3.240E-2	5.615E+0	1.826E+1
-2.916E-2	5.612E+0	1.811E+1
-3.565E-2	5.651E+0	1.831E+1
-3.565E-2	5.696E+0	1.802E+1
-2.916E-2	5.648E+0	1.825E+1
-3.078E-2	5.560E+0	1.809E+1
-3.403E-2	5.664E+0	1.823E+1
-3.727E-2	5.599E+0	1.799E+1
-3.078E-2	5.690E+0	1.814E+1
-3.240E-2	5.638E+0	1.809E+1
-3.403E-2	5.683E+0	1.824E+1
-3.727E-2	5.713E+0	1.812E+1
-2.916E-2	5.693E+0	1.813E+1
-3.403E-2	5.696E+0	1.824E+1
-3.240E-2	5.729E+0	1.805E+1
-3.565E-2	5.706E+0	1.815E+1
-3.078E-2	5.716E+0	1.819E+1
-3.240E-2	5.651E+0	1.811E+1
-3.403E-2	5.648E+0	1.809E+1
-3.565E-2	5.651E+0	1.821E+1
-3.240E-2	5.667E+0	1.811E+1
-3.240E-2	5.651E+0	1.803E+1
-3.565E-2	5.563E+0	1.808E+1
-3.403E-2	5.658E+0	1.800E+1
-2.916E-2	5.609E+0	1.819E+1
-3.240E-2	5.622E+0	1.814E+1
-3.403E-2	5.709E+0	1.814E+1
-3.565E-2	5.690E+0	1.826E+1
-3.078E-2	5.719E+0	1.796E+1
-3.078E-2	5.703E+0	1.783E+1
-3.565E-2	5.722E+0	1.805E+1
-3.403E-2	5.528E+0	1.828E+1
-3.078E-2	5.658E+0	1.793E+1
-3.078E-2	5.696E+0	1.811E+1
-3.403E-2	5.615E+0	1.825E+1
-3.889E-2	5.619E+0	1.817E+1
-2.916E-2	5.667E+0	1.820E+1
-3.078E-2	5.596E+0	1.817E+1
-3.727E-2	5.641E+0	1.812E+1
-3.565E-2	5.596E+0	1.809E+1
-2.916E-2	5.670E+0	1.819E+1
-3.078E-2	5.658E+0	1.807E+1
-3.403E-2	5.554E+0	1.820E+1
-3.240E-2	5.599E+0	1.821E+1
-3.078E-2	5.638E+0	1.833E+1
-2.754E-2	5.739E+0	1.819E+1
-3.240E-2	5.706E+0	1.824E+1
-3.565E-2	5.664E+0	1.822E+1
-3.078E-2	5.661E+0	1.795E+1
-2.916E-2	5.550E+0	1.817E+1
-3.240E-2	5.719E+0	1.807E+1
-3.565E-2	5.573E+0	1.812E+1
-2.916E-2	5.635E+0	1.819E+1
-3.078E-2	5.632E+0	1.816E+1
-3.403E-2	5.645E+0	1.819E+1
-3.565E-2	5.602E+0	1.813E+1
-3.078E-2	5.531E+0	1.805E+1
-2.916E-2	5.680E+0	1.819E+1
-3.565E-2	5.547E+0	1.831E+1
-3.240E-2	5.622E+0	1.823E+1
-2.916E-2	5.586E+0	1.797E+1
-3.240E-2	5.518E+0	1.814E+1
-3.240E-2	5.570E+0	1.817E+1
-3.403E-2	5.716E+0	1.813E+1
-2.916E-2	5.645E+0	1.812E+1
-3.078E-2	5.645E+0	1.809E+1
-3.403E-2	5.658E+0	1.814E+1
-3.565E-2	5.706E+0	1.816E+1
-3.240E-2	5.683E+0	1.805E+1
-3.240E-2	5.768E+0	1.821E+1
-3.727E-2	5.661E+0	1.826E+1
-3.403E-2	5.661E+0	1.809E+1
-2.754E-2	5.612E+0	1.813E+1
-2.916E-2	5.661E+0	1.797E+1
-3.403E-2	5.680E+0	1.814E+1
-3.240E-2	5.667E+0	1.825E+1
-3.240E-2	5.752E+0	1.830E+1
-2.916E-2	5.755E+0	1.802E+1
-3.403E-2	5.632E+0	1.812E+1
-3.565E-2	5.690E+0	1.822E+1
-3.078E-2	5.661E+0	1.830E+1
-2.916E-2	5.648E+0	1.813E+1
-3.240E-2	5.612E+0	1.819E+1
-3.403E-2	5.654E+0	1.817E+1
-3.403E-2	5.635E+0	1.820E+1
-2.916E-2	5.732E+0	1.813E+1
-3.727E-2	5.586E+0	1.838E+1
-3.565E-2	5.771E+0	1.821E+1
-3.078E-2	5.628E+0	1.791E+1
-2.916E-2	5.606E+0	1.833E+1
-3.403E-2	5.680E+0	1.825E+1
-3.240E-2	5.670E+0	1.823E+1
-2.916E-2	5.622E+0	1.828E+1
-3.078E-2	5.596E+0	1.818E+1
-3.403E-2	5.690E+0	1.813E+1
-3.403E-2	5.683E+0	1.804E+1
-2.916E-2	5.674E+0	1.811E+1
-2.916E-2	5.658E+0	1.817E+1
-3.403E-2	5.693E+0	1.818E+1
-3.403E-2	5.677E+0	1.808E+1
-2.916E-2	5.596E+0	1.812E+1
-3.078E-2	5.703E+0	1.811E+1
-3.565E-2	5.722E+0	1.803E+1
-3.727E-2	5.706E+0	1.810E+1
-2.916E-2	5.622E+0	1.808E+1
-3.078E-2	5.664E+0	1.810E+1
-3.403E-2	5.573E+0	1.829E+1
-3.565E-2	5.638E+0	1.807E+1
-2.916E-2	5.690E+0	1.817E+1
-3.240E-2	5.593E+0	1.818E+1
-3.565E-2	5.709E+0	1.810E+1
-3.403E-2	5.596E+0	1.829E+1
-3.078E-2	5.632E+0	1.821E+1
-2.916E-2	5.664E+0	1.805E+1
-3.403E-2	5.735E+0	1.828E+1
-3.565E-2	5.609E+0	1.825E+1
-3.078E-2	5.690E+0	1.798E+1
-2.916E-2	5.719E+0	1.793E+1
-3.565E-2	5.690E+0	1.811E+1
-3.240E-2	5.531E+0	1.818E+1
-2.916E-2	5.658E+0	1.818E+1
-2.916E-2	5.732E+0	1.822E+1
-3.240E-2	5.606E+0	1.805E+1
-3.565E-2	5.661E+0	1.810E+1
-3.403E-2	5.758E+0	1.787E+1
-3.240E-2	5.586E+0	1.826E+1
-3.403E-2	5.547E+0	1.806E+1
-3.565E-2	5.683E+0	1.817E+1
-3.240E-2	5.635E+0	1.819E+1
-3.078E-2	5.645E+0	1.813E+1
-3.565E-2	5.573E+0	1.819E+1
-3.565E-2	5.670E+0	1.818E+1
-2.916E-2	5.661E+0	1.813E+1
-2.916E-2	5.560E+0	1.816E+1
-3.565E-2	5.664E+0	1.813E+1
-3.403E-2	5.667E+0	1.794E+1
-3.078E-2	5.716E+0	1.813E+1
-2.916E-2	5.641E+0	1.826E+1
-3.403E-2	5.735E+0	1.812E+1
-3.727E-2	5.648E+0	1.819E+1
-3.078E-2	5.615E+0	1.811E+1
-3.240E-2	5.703E+0	1.816E+1
-3.403E-2	5.615E+0	1.822E+1
-3.727E-2	5.654E+0	1.818E+1
-3.240E-2	5.586E+0	1.817E+1
-2.916E-2	5.696E+0	1.816E+1
-3.240E-2	5.732E+0	1.798E+1
-3.403E-2	5.716E+0	1.823E+1
-2.916E-2	5.713E+0	1.804E+1
-2.916E-2	5.670E+0	1.833E+1
-3.403E-2	5.726E+0	1.801E+1
-3.565E-2	5.729E+0	1.829E+1
-2.754E-2	5.641E+0	1.805E+1
-2.916E-2	5.593E+0	1.821E+1
-3.403E-2	5.667E+0	1.813E+1
-3.565E-2	5.609E+0	1.821E+1
-2.754E-2	5.570E+0	1.811E+1
-2.916E-2	5.619E+0	1.813E+1
-3.565E-2	5.703E+0	1.818E+1
-3.240E-2	5.680E+0	1.808E+1
-2.754E-2	5.593E+0	1.815E+1
-2.916E-2	5.654E+0	1.813E+1
-3.565E-2	5.735E+0	1.810E+1
-3.565E-2	5.706E+0	1.822E+1
-2.916E-2	5.635E+0	1.799E+1
-3.078E-2	5.641E+0	1.820E+1
-3.565E-2	5.706E+0	1.815E+1
-3.403E-2	5.632E+0	1.821E+1
-3.078E-2	5.599E+0	1.806E+1
-2.916E-2	5.615E+0	1.802E+1
-3.240E-2	5.719E+0	1.814E+1
-3.565E-2	5.661E+0	1.820E+1
-3.078E-2	5.742E+0	1.799E+1
-3.078E-2	5.670E+0	1.818E+1
-3.565E-2	5.661E+0	1.825E+1
-3.403E-2	5.645E+0	1.821E+1
-3.078E-2	5.654E+0	1.813E+1
-2.916E-2	5.700E+0	1.802E+1
-3.565E-2	5.612E+0	1.818E+1
-3.727E-2	5.645E+0	1.831E+1
-2.916E-2	5.667E+0	1.812E+1
-3.403E-2	5.693E+0	1.818E+1
-3.240E-2	5.628E+0	1.807E+1
-3.565E-2	5.645E+0	1.803E+1
-2.592E-2	5.732E+0	1.819E+1
-3.078E-2	5.729E+0	1.797E+1
-3.240E-2	5.638E+0	1.812E+1
-3.565E-2	5.706E+0	1.819E+1
-2.916E-2	5.583E+0	1.819E+1
-2.754E-2	5.664E+0	1.827E+1
-3.565E-2	5.654E+0	1.835E+1
-3.403E-2	5.742E+0	1.821E+1
-3.240E-2	5.687E+0	1.807E+1
-2.916E-2	5.609E+0	1.807E+1
-3.240E-2	5.625E+0	1.813E+1
-3.240E-2	5.683E+0	1.812E+1
-2.916E-2	5.658E+0	1.824E+1
-3.240E-2	5.586E+0	1.807E+1
-3.565E-2	5.586E+0	1.810E+1
-3.727E-2	5.576E+0	1.817E+1
-3.078E-2	5.700E+0	1.812E+1
-2.916E-2	5.658E+0	1.812E+1
-3.240E-2	5.674E+0	1.825E+1
-3.565E-2	5.619E+0	1.822E+1
-3.078E-2	5.641E+0	1.823E+1
-3.078E-2	5.648E+0	1.809E+1
-3.240E-2	5.645E+0	1.808E+1
-3.565E-2	5.674E+0	1.816E+1
-2.916E-2	5.696E+0	1.804E+1
-3.078E-2	5.645E+0	1.808E+1
-3.565E-2	5.667E+0	1.811E+1
-3.727E-2	5.658E+0	1.816E+1
-2.916E-2	5.661E+0	1.820E+1
-3.078E-2	5.606E+0	1.818E+1
-3.403E-2	5.658E+0	1.821E+1
-3.078E-2	5.619E+0	1.816E+1
-2.916E-2	5.709E+0	1.816E+1
-3.078E-2	5.700E+0	1.820E+1
-3.403E-2	5.680E+0	1.811E+1
-3.565E-2	5.661E+0	1.830E+1
-2.916E-2	5.670E+0	1.817E+1
-2.916E-2	5.693E+0	1.801E+1
-3.403E-2	5.654E+0	1.812E+1
-3.240E-2	5.651E+0	1.814E+1
-2.916E-2	5.628E+0	1.818E+1
-3.078E-2	5.589E+0	1.817E+1
-3.240E-2	5.625E+0	1.814E+1
-3.403E-2	5.648E+0	1.817E+1
-2.754E-2	5.606E+0	1.833E+1
-2.916E-2	5.632E+0	1.825E+1
-3.403E-2	5.638E+0	1.818E+1
-3.403E-2	5.635E+0	1.802E+1
-2.592E-2	5.651E+0	1.817E+1
-2.916E-2	5.690E+0	1.821E+1
-3.565E-2	5.628E+0	1.812E+1
[truncated: 56,332 more rows]
