# Supplementary material for: Improved ANAP incorporation and VCF analysis reveal details of P2X7 current facilitation and a limited conformational interplay between ATP binding and the intracellular ballast domain
Source: eLife. 2023 Jan 4;12:e82479. doi: 10.7554/eLife.82479 (PMC9859053; doi:10.7554/eLife.82479)
Supplement: Figure 3—figure supplement 2—source data 1. [file elife-82479-fig3-figsupp2-data1.zip › Figure-3_figure-supplement-2_source-data-1/T340_H2O_m06#04.csv]

-7.782E-2	1.629E+0	3.062E+0
-8.106E-2	1.622E+0	2.988E+0
-7.620E-2	1.674E+0	3.014E+0
-7.457E-2	1.619E+0	3.017E+0
-7.782E-2	1.619E+0	3.017E+0
-8.268E-2	1.638E+0	3.072E+0
-7.457E-2	1.603E+0	3.033E+0
-7.620E-2	1.603E+0	2.975E+0
-7.620E-2	1.612E+0	3.017E+0
-8.106E-2	1.622E+0	3.046E+0
-7.620E-2	1.606E+0	2.926E+0
-7.620E-2	1.599E+0	3.030E+0
-7.944E-2	1.560E+0	2.968E+0
-8.268E-2	1.645E+0	3.033E+0
-7.782E-2	1.606E+0	3.062E+0
-7.782E-2	1.573E+0	3.004E+0
-7.782E-2	1.625E+0	3.020E+0
-8.268E-2	1.642E+0	3.079E+0
-7.620E-2	1.599E+0	2.962E+0
-7.295E-2	1.557E+0	3.036E+0
-7.782E-2	1.609E+0	3.014E+0
-8.268E-2	1.603E+0	2.981E+0
-7.620E-2	1.616E+0	3.014E+0
-7.457E-2	1.603E+0	3.033E+0
-7.944E-2	1.632E+0	3.072E+0
-8.106E-2	1.596E+0	3.004E+0
-7.782E-2	1.599E+0	3.095E+0
-7.782E-2	1.645E+0	3.053E+0
-7.944E-2	1.609E+0	3.079E+0
-8.106E-2	1.632E+0	3.085E+0
-7.295E-2	1.654E+0	3.079E+0
-7.782E-2	1.648E+0	3.062E+0
-8.106E-2	1.596E+0	3.049E+0
-8.106E-2	1.603E+0	2.965E+0
-7.457E-2	1.612E+0	3.001E+0
-7.295E-2	1.606E+0	2.988E+0
-7.944E-2	1.629E+0	2.994E+0
-8.593E-2	1.612E+0	2.984E+0
-7.620E-2	1.648E+0	2.988E+0
-7.457E-2	1.632E+0	3.053E+0
-7.782E-2	1.638E+0	3.030E+0
-7.944E-2	1.622E+0	2.984E+0
-7.782E-2	1.580E+0	3.053E+0
-7.620E-2	1.590E+0	3.101E+0
-7.944E-2	1.599E+0	3.062E+0
-8.106E-2	1.606E+0	3.114E+0
-7.782E-2	1.619E+0	3.124E+0
-7.457E-2	1.606E+0	3.023E+0
-7.782E-2	1.629E+0	3.072E+0
-8.106E-2	1.648E+0	2.978E+0
-7.944E-2	1.570E+0	3.059E+0
-7.295E-2	1.619E+0	3.010E+0
-7.620E-2	1.693E+0	3.007E+0
-7.782E-2	1.664E+0	2.997E+0
-7.782E-2	1.625E+0	3.079E+0
-7.133E-2	1.667E+0	3.098E+0
-7.620E-2	1.590E+0	2.984E+0
-7.782E-2	1.625E+0	3.010E+0
-7.457E-2	1.629E+0	2.997E+0
-7.295E-2	1.544E+0	3.079E+0
-8.106E-2	1.590E+0	2.991E+0
-7.944E-2	1.580E+0	3.046E+0
-7.620E-2	1.593E+0	3.030E+0
-7.457E-2	1.648E+0	3.017E+0
-7.782E-2	1.573E+0	2.994E+0
-7.782E-2	1.586E+0	3.014E+0
-7.782E-2	1.638E+0	3.020E+0
-7.133E-2	1.603E+0	3.056E+0
-7.944E-2	1.667E+0	3.043E+0
-8.268E-2	1.619E+0	3.066E+0
-7.620E-2	1.635E+0	3.040E+0
-7.782E-2	1.625E+0	3.049E+0
-8.106E-2	1.599E+0	3.001E+0
-8.106E-2	1.603E+0	3.020E+0
-7.620E-2	1.567E+0	3.001E+0
-7.295E-2	1.619E+0	2.994E+0
-7.295E-2	1.599E+0	3.020E+0
-7.944E-2	1.583E+0	3.027E+0
-7.620E-2	1.596E+0	2.988E+0
-7.295E-2	1.603E+0	3.111E+0
-7.782E-2	1.619E+0	2.991E+0
-7.782E-2	1.570E+0	3.092E+0
-7.620E-2	1.577E+0	2.981E+0
-7.295E-2	1.658E+0	3.027E+0
-7.782E-2	1.625E+0	3.040E+0
-8.106E-2	1.590E+0	2.965E+0
-7.782E-2	1.557E+0	3.030E+0
-7.620E-2	1.632E+0	3.040E+0
-7.944E-2	1.593E+0	3.023E+0
-8.268E-2	1.638E+0	3.004E+0
-7.457E-2	1.599E+0	3.007E+0
-7.457E-2	1.661E+0	3.085E+0
-7.782E-2	1.697E+0	3.053E+0
-8.106E-2	1.596E+0	2.984E+0
-7.620E-2	1.599E+0	2.994E+0
-7.457E-2	1.612E+0	3.101E+0
-7.944E-2	1.573E+0	3.082E+0
-8.268E-2	1.622E+0	3.020E+0
-7.620E-2	1.593E+0	2.981E+0
-7.457E-2	1.635E+0	3.017E+0
-8.106E-2	1.616E+0	3.085E+0
-7.944E-2	1.622E+0	3.053E+0
-7.620E-2	1.616E+0	3.049E+0
-7.295E-2	1.622E+0	3.079E+0
-8.106E-2	1.616E+0	2.997E+0
-8.431E-2	1.619E+0	2.965E+0
-7.620E-2	1.645E+0	3.085E+0
-7.133E-2	1.593E+0	3.082E+0
-8.106E-2	1.616E+0	3.014E+0
-8.106E-2	1.609E+0	3.079E+0
-7.782E-2	1.654E+0	3.020E+0
-7.620E-2	1.616E+0	3.062E+0
-7.944E-2	1.612E+0	3.007E+0
-8.268E-2	1.586E+0	3.066E+0
-7.620E-2	1.577E+0	2.994E+0
-7.295E-2	1.635E+0	3.143E+0
-7.782E-2	1.648E+0	3.085E+0
-7.944E-2	1.622E+0	3.001E+0
-7.620E-2	1.577E+0	3.062E+0
-7.457E-2	1.616E+0	3.069E+0
-7.782E-2	1.619E+0	3.014E+0
-8.106E-2	1.645E+0	3.014E+0
-7.782E-2	1.645E+0	3.079E+0
-7.295E-2	1.567E+0	3.033E+0
-7.620E-2	1.622E+0	3.030E+0
-8.106E-2	1.638E+0	3.033E+0
-7.620E-2	1.554E+0	2.991E+0
-7.295E-2	1.593E+0	3.007E+0
-7.944E-2	1.635E+0	3.033E+0
-7.944E-2	1.625E+0	3.059E+0
-7.782E-2	1.606E+0	3.004E+0
-7.620E-2	1.622E+0	3.046E+0
-7.620E-2	1.629E+0	3.043E+0
-8.106E-2	1.661E+0	3.079E+0
-7.782E-2	1.632E+0	3.033E+0
-7.457E-2	1.612E+0	3.088E+0
-7.457E-2	1.590E+0	3.004E+0
-8.268E-2	1.551E+0	3.046E+0
-7.782E-2	1.619E+0	3.066E+0
-7.457E-2	1.583E+0	3.027E+0
-7.620E-2	1.609E+0	3.069E+0
-7.944E-2	1.570E+0	3.004E+0
-7.944E-2	1.632E+0	3.053E+0
-7.457E-2	1.661E+0	3.030E+0
-7.782E-2	1.642E+0	3.053E+0
-7.782E-2	1.651E+0	3.053E+0
-7.944E-2	1.684E+0	3.088E+0
-7.295E-2	1.638E+0	2.988E+0
-7.782E-2	1.625E+0	3.043E+0
-8.268E-2	1.661E+0	2.994E+0
-7.782E-2	1.629E+0	3.056E+0
-7.295E-2	1.590E+0	2.997E+0
-7.782E-2	1.616E+0	3.056E+0
-7.944E-2	1.651E+0	3.046E+0
-7.620E-2	1.593E+0	3.010E+0
-7.457E-2	1.612E+0	3.049E+0
-7.620E-2	1.590E+0	3.062E+0
-8.106E-2	1.603E+0	3.049E+0
-7.944E-2	1.541E+0	2.994E+0
-7.782E-2	1.642E+0	3.014E+0
-7.944E-2	1.609E+0	3.053E+0
-8.106E-2	1.642E+0	2.981E+0
-7.782E-2	1.609E+0	3.082E+0
-7.295E-2	1.632E+0	3.056E+0
-7.782E-2	1.619E+0	3.030E+0
-8.106E-2	1.573E+0	3.111E+0
-7.620E-2	1.674E+0	2.994E+0
-7.133E-2	1.625E+0	3.020E+0
-7.782E-2	1.622E+0	3.043E+0
-7.944E-2	1.596E+0	2.994E+0
-7.782E-2	1.684E+0	3.046E+0
-7.457E-2	1.609E+0	2.997E+0
-7.620E-2	1.648E+0	3.095E+0
-7.944E-2	1.625E+0	2.952E+0
-7.782E-2	1.625E+0	3.072E+0
-7.620E-2	1.603E+0	3.062E+0
-7.457E-2	1.580E+0	3.130E+0
-7.944E-2	1.580E+0	2.968E+0
-7.295E-2	1.583E+0	3.143E+0
-7.457E-2	1.616E+0	3.053E+0
-7.782E-2	1.661E+0	3.046E+0
-8.268E-2	1.577E+0	3.020E+0
-7.620E-2	1.664E+0	3.043E+0
-7.620E-2	1.674E+0	3.043E+0
-7.782E-2	1.573E+0	3.023E+0
-8.106E-2	1.625E+0	2.984E+0
-7.782E-2	1.645E+0	3.056E+0
-7.133E-2	1.654E+0	3.075E+0
-7.944E-2	1.651E+0	3.066E+0
-7.944E-2	1.645E+0	3.079E+0
-7.782E-2	1.625E+0	3.072E+0
-7.457E-2	1.596E+0	3.030E+0
-7.782E-2	1.625E+0	3.098E+0
-7.944E-2	1.625E+0	3.085E+0
-7.620E-2	1.586E+0	3.033E+0
-7.620E-2	1.632E+0	3.023E+0
-7.620E-2	1.596E+0	3.059E+0
-7.944E-2	1.603E+0	3.079E+0
-7.457E-2	1.612E+0	3.121E+0
-7.457E-2	1.583E+0	3.108E+0
-7.782E-2	1.648E+0	3.023E+0
-7.944E-2	1.551E+0	2.975E+0
-7.620E-2	1.609E+0	3.111E+0
-7.457E-2	1.616E+0	3.040E+0
-7.620E-2	1.606E+0	2.972E+0
-8.106E-2	1.593E+0	3.030E+0
-7.457E-2	1.606E+0	2.968E+0
-7.457E-2	1.622E+0	2.991E+0
-7.620E-2	1.677E+0	3.079E+0
-8.106E-2	1.616E+0	3.056E+0
-7.295E-2	1.651E+0	3.066E+0
-7.295E-2	1.625E+0	3.108E+0
-7.782E-2	1.567E+0	3.059E+0
-8.268E-2	1.570E+0	2.991E+0
-7.620E-2	1.586E+0	2.962E+0
-7.295E-2	1.635E+0	3.017E+0
-7.782E-2	1.577E+0	3.059E+0
-8.106E-2	1.619E+0	3.036E+0
-7.620E-2	1.635E+0	2.965E+0
-7.457E-2	1.573E+0	2.994E+0
-7.620E-2	1.606E+0	3.072E+0
-7.944E-2	1.599E+0	3.040E+0
-7.782E-2	1.616E+0	3.030E+0
-7.457E-2	1.661E+0	3.017E+0
-7.457E-2	1.629E+0	3.007E+0
-7.944E-2	1.564E+0	2.991E+0
-7.944E-2	1.635E+0	3.010E+0
-7.457E-2	1.580E+0	3.069E+0
-7.457E-2	1.609E+0	3.030E+0
-8.106E-2	1.593E+0	3.053E+0
-7.782E-2	1.609E+0	3.066E+0
-7.133E-2	1.677E+0	3.079E+0
-7.782E-2	1.616E+0	3.046E+0
-7.944E-2	1.612E+0	3.072E+0
-7.457E-2	1.619E+0	3.049E+0
-7.457E-2	1.590E+0	3.001E+0
-7.620E-2	1.619E+0	3.030E+0
-7.944E-2	1.603E+0	3.049E+0
-7.457E-2	1.580E+0	2.994E+0
-7.295E-2	1.625E+0	3.059E+0
-7.457E-2	1.590E+0	3.059E+0
-7.944E-2	1.606E+0	3.049E+0
-7.782E-2	1.619E+0	3.105E+0
-7.133E-2	1.632E+0	3.014E+0
-7.782E-2	1.625E+0	3.010E+0
-7.944E-2	1.603E+0	3.049E+0
-7.944E-2	1.567E+0	2.997E+0
-7.295E-2	1.596E+0	3.082E+0
-7.944E-2	1.625E+0	3.017E+0
-7.782E-2	1.619E+0	3.010E+0
-7.620E-2	1.648E+0	2.962E+0
-7.457E-2	1.629E+0	3.017E+0
-7.944E-2	1.616E+0	3.066E+0
-7.944E-2	1.664E+0	3.105E+0
-7.620E-2	1.603E+0	3.085E+0
-7.620E-2	1.577E+0	3.043E+0
-7.620E-2	1.560E+0	2.946E+0
-7.944E-2	1.590E+0	3.062E+0
-7.782E-2	1.622E+0	3.105E+0
-7.620E-2	1.671E+0	3.085E+0
-7.782E-2	1.622E+0	3.075E+0
-8.268E-2	1.603E+0	2.997E+0
-7.620E-2	1.612E+0	3.066E+0
-7.295E-2	1.622E+0	3.040E+0
-7.782E-2	1.654E+0	3.030E+0
-8.106E-2	1.645E+0	3.010E+0
-7.620E-2	1.651E+0	3.036E+0
-7.457E-2	1.635E+0	3.043E+0
-7.457E-2	1.612E+0	2.965E+0
-8.106E-2	1.603E+0	3.101E+0
-7.944E-2	1.606E+0	3.059E+0
-7.457E-2	1.596E+0	3.007E+0
-7.782E-2	1.599E+0	3.020E+0
-7.782E-2	1.619E+0	3.059E+0
-7.782E-2	1.654E+0	3.069E+0
-7.133E-2	1.629E+0	3.079E+0
-7.944E-2	1.573E+0	3.036E+0
-7.782E-2	1.590E+0	3.014E+0
-7.782E-2	1.619E+0	3.017E+0
-7.295E-2	1.606E+0	3.033E+0
-7.782E-2	1.596E+0	3.033E+0
-8.106E-2	1.583E+0	3.056E+0
-7.782E-2	1.664E+0	3.010E+0
-7.295E-2	1.648E+0	3.059E+0
-7.620E-2	1.625E+0	2.955E+0
-7.944E-2	1.616E+0	3.014E+0
-7.620E-2	1.616E+0	3.010E+0
-7.295E-2	1.654E+0	3.056E+0
-7.782E-2	1.603E+0	3.023E+0
-8.106E-2	1.625E+0	3.017E+0
-7.620E-2	1.573E+0	3.040E+0
-7.295E-2	1.651E+0	3.049E+0
-7.782E-2	1.599E+0	2.984E+0
-8.106E-2	1.609E+0	3.092E+0
-7.782E-2	1.625E+0	3.023E+0
-7.620E-2	1.609E+0	3.059E+0
-7.782E-2	1.635E+0	3.072E+0
-8.268E-2	1.586E+0	2.981E+0
-7.782E-2	1.577E+0	3.046E+0
-6.971E-2	1.654E+0	3.088E+0
-7.782E-2	1.664E+0	3.072E+0
-7.944E-2	1.580E+0	3.066E+0
-7.944E-2	1.622E+0	3.056E+0
-7.295E-2	1.606E+0	2.972E+0
-7.620E-2	1.629E+0	3.079E+0
-8.268E-2	1.638E+0	3.040E+0
-7.782E-2	1.603E+0	3.043E+0
-7.295E-2	1.638E+0	3.043E+0
-7.782E-2	1.645E+0	3.020E+0
-8.268E-2	1.645E+0	2.965E+0
-7.782E-2	1.616E+0	3.053E+0
-7.295E-2	1.635E+0	3.007E+0
-7.944E-2	1.580E+0	3.121E+0
-7.944E-2	1.583E+0	3.079E+0
-7.620E-2	1.667E+0	3.017E+0
-7.457E-2	1.609E+0	3.033E+0
-7.457E-2	1.547E+0	3.023E+0
-8.106E-2	1.654E+0	3.079E+0
-7.944E-2	1.625E+0	3.111E+0
-7.457E-2	1.606E+0	3.023E+0
-7.782E-2	1.619E+0	3.010E+0
-8.106E-2	1.642E+0	2.994E+0
-7.782E-2	1.667E+0	3.023E+0
-7.620E-2	1.573E+0	3.082E+0
-7.782E-2	1.632E+0	3.049E+0
-7.944E-2	1.609E+0	3.092E+0
-7.620E-2	1.625E+0	3.082E+0
-7.620E-2	1.674E+0	3.098E+0
-7.620E-2	1.674E+0	3.059E+0
-8.431E-2	1.577E+0	3.004E+0
-7.782E-2	1.603E+0	3.056E+0
-7.457E-2	1.635E+0	3.056E+0
-7.620E-2	1.577E+0	3.049E+0
-8.106E-2	1.609E+0	3.075E+0
-7.782E-2	1.629E+0	3.043E+0
-7.295E-2	1.619E+0	3.020E+0
-7.944E-2	1.622E+0	3.036E+0
-7.944E-2	1.629E+0	3.040E+0
-7.620E-2	1.648E+0	3.082E+0
-7.457E-2	1.580E+0	3.056E+0
-7.457E-2	1.606E+0	3.079E+0
-7.944E-2	1.677E+0	3.040E+0
-7.782E-2	1.590E+0	3.036E+0
-7.782E-2	1.599E+0	3.023E+0
-7.620E-2	1.671E+0	2.991E+0
-7.944E-2	1.596E+0	2.991E+0
-7.620E-2	1.632E+0	3.124E+0
-7.457E-2	1.622E+0	3.092E+0
-7.620E-2	1.609E+0	3.010E+0
-8.268E-2	1.642E+0	3.085E+0
-7.620E-2	1.593E+0	3.014E+0
-7.295E-2	1.667E+0	3.066E+0
-7.457E-2	1.580E+0	3.010E+0
-7.620E-2	1.596E+0	2.994E+0
-7.620E-2	1.580E+0	3.027E+0
-7.295E-2	1.622E+0	3.030E+0
-7.782E-2	1.557E+0	3.072E+0
-7.944E-2	1.648E+0	3.072E+0
-7.620E-2	1.635E+0	3.020E+0
-7.133E-2	1.593E+0	3.027E+0
-7.620E-2	1.645E+0	3.007E+0
-8.106E-2	1.616E+0	3.036E+0
-7.620E-2	1.590E+0	3.040E+0
-7.295E-2	1.616E+0	2.997E+0
-7.782E-2	1.612E+0	3.017E+0
-8.106E-2	1.586E+0	3.001E+0
-7.782E-2	1.680E+0	3.046E+0
-7.457E-2	1.609E+0	2.991E+0
-7.782E-2	1.612E+0	3.088E+0
-7.944E-2	1.622E+0	3.023E+0
-7.944E-2	1.625E+0	2.955E+0
-7.620E-2	1.609E+0	3.030E+0
-7.782E-2	1.622E+0	3.036E+0
-7.944E-2	1.651E+0	2.981E+0
-7.457E-2	1.651E+0	3.036E+0
-7.782E-2	1.583E+0	3.098E+0
-7.457E-2	1.625E+0	3.053E+0
-8.106E-2	1.583E+0	3.010E+0
-7.457E-2	1.632E+0	3.017E+0
-7.457E-2	1.625E+0	3.010E+0
-7.782E-2	1.619E+0	3.030E+0
-8.106E-2	1.560E+0	3.059E+0
-7.782E-2	1.625E+0	3.053E+0
-7.620E-2	1.612E+0	3.069E+0
-7.782E-2	1.658E+0	3.030E+0
-7.944E-2	1.590E+0	3.069E+0
-7.620E-2	1.593E+0	3.043E+0
-7.295E-2	1.580E+0	3.069E+0
-7.620E-2	1.642E+0	3.062E+0
-7.944E-2	1.577E+0	3.046E+0
-7.620E-2	1.625E+0	3.075E+0
-7.620E-2	1.567E+0	3.023E+0
-7.620E-2	1.625E+0	2.997E+0
-7.944E-2	1.612E+0	3.062E+0
-7.620E-2	1.629E+0	3.056E+0
-7.457E-2	1.648E+0	3.007E+0
-7.620E-2	1.622E+0	3.010E+0
-7.944E-2	1.645E+0	3.085E+0
-7.620E-2	1.603E+0	3.027E+0
-7.457E-2	1.596E+0	3.118E+0
-7.620E-2	1.697E+0	3.062E+0
-8.106E-2	1.557E+0	3.059E+0
-7.782E-2	1.616E+0	3.027E+0
-7.295E-2	1.593E+0	3.062E+0
-7.620E-2	1.606E+0	3.059E+0
-8.106E-2	1.616E+0	3.036E+0
-7.457E-2	1.590E+0	3.056E+0
-7.295E-2	1.573E+0	3.027E+0
-7.620E-2	1.573E+0	3.111E+0
-8.268E-2	1.642E+0	3.014E+0
-7.620E-2	1.557E+0	3.001E+0
-7.295E-2	1.625E+0	3.010E+0
-7.620E-2	1.625E+0	3.059E+0
-8.106E-2	1.667E+0	3.033E+0
-7.457E-2	1.667E+0	2.988E+0
-7.457E-2	1.619E+0	3.053E+0
-7.620E-2	1.580E+0	3.036E+0
-7.782E-2	1.603E+0	3.017E+0
-7.782E-2	1.603E+0	3.023E+0
-7.620E-2	1.612E+0	2.984E+0
-7.295E-2	1.590E+0	3.001E+0
-8.106E-2	1.583E+0	3.007E+0
-8.106E-2	1.651E+0	3.023E+0
-7.620E-2	1.599E+0	3.017E+0
-7.782E-2	1.612E+0	3.033E+0
-8.106E-2	1.567E+0	3.092E+0
-7.782E-2	1.583E+0	2.997E+0
-7.295E-2	1.583E+0	3.092E+0
-7.782E-2	1.609E+0	3.075E+0
-8.106E-2	1.616E+0	3.020E+0
-7.620E-2	1.638E+0	3.023E+0
-7.782E-2	1.564E+0	3.049E+0
-7.782E-2	1.651E+0	3.088E+0
-8.106E-2	1.619E+0	3.001E+0
-7.782E-2	1.645E+0	3.030E+0
-7.457E-2	1.606E+0	3.027E+0
-7.782E-2	1.648E+0	3.072E+0
-7.944E-2	1.593E+0	3.046E+0
-7.457E-2	1.599E+0	2.968E+0
-7.133E-2	1.625E+0	3.007E+0
-7.620E-2	1.616E+0	3.030E+0
-8.106E-2	1.599E+0	3.101E+0
-7.457E-2	1.635E+0	3.118E+0
-7.620E-2	1.599E+0	3.027E+0
-7.457E-2	1.606E+0	3.075E+0
-7.782E-2	1.625E+0	3.059E+0
-7.944E-2	1.590E+0	3.092E+0
-7.457E-2	1.609E+0	3.101E+0
-7.782E-2	1.667E+0	3.079E+0
-7.620E-2	1.619E+0	3.010E+0
-7.620E-2	1.577E+0	3.069E+0
-6.971E-2	1.629E+0	3.046E+0
-7.782E-2	1.586E+0	3.017E+0
-7.944E-2	1.609E+0	3.072E+0
-7.782E-2	1.612E+0	2.991E+0
-7.133E-2	1.677E+0	3.004E+0
-7.620E-2	1.580E+0	3.014E+0
-7.944E-2	1.586E+0	3.023E+0
-7.620E-2	1.606E+0	3.020E+0
-7.295E-2	1.603E+0	3.105E+0
-7.457E-2	1.599E+0	2.952E+0
-7.944E-2	1.625E+0	3.059E+0
-7.782E-2	1.619E+0	3.023E+0
-7.295E-2	1.651E+0	3.030E+0
-7.782E-2	1.622E+0	3.092E+0
-8.106E-2	1.580E+0	3.001E+0
-7.782E-2	1.593E+0	3.066E+0
-7.295E-2	1.586E+0	3.014E+0
-7.782E-2	1.625E+0	3.108E+0
-7.782E-2	1.583E+0	2.988E+0
-7.620E-2	1.609E+0	3.056E+0
-7.133E-2	1.596E+0	3.049E+0
-7.782E-2	1.593E+0	3.105E+0
-7.944E-2	1.586E+0	3.066E+0
-7.782E-2	1.580E+0	3.059E+0
-7.457E-2	1.635E+0	2.997E+0
-7.944E-2	1.622E+0	3.075E+0
-8.106E-2	1.609E+0	3.062E+0
-7.944E-2	1.583E+0	3.033E+0
-7.295E-2	1.586E+0	3.046E+0
-7.620E-2	1.593E+0	3.043E+0
-7.944E-2	1.606E+0	3.014E+0
-7.782E-2	1.599E+0	3.069E+0
-7.295E-2	1.645E+0	3.004E+0
-7.944E-2	1.645E+0	3.066E+0
-7.944E-2	1.622E+0	3.049E+0
-7.782E-2	1.612E+0	3.023E+0
-7.295E-2	1.599E+0	2.988E+0
-7.620E-2	1.603E+0	3.069E+0
-7.782E-2	1.606E+0	2.997E+0
-7.782E-2	1.583E+0	2.978E+0
-7.620E-2	1.654E+0	3.079E+0
-7.782E-2	1.564E+0	2.984E+0
-8.106E-2	1.661E+0	3.004E+0
-7.620E-2	1.609E+0	2.988E+0
-7.133E-2	1.577E+0	3.036E+0
-7.944E-2	1.603E+0	3.040E+0
-7.782E-2	1.603E+0	3.121E+0
-7.944E-2	1.609E+0	3.007E+0
-7.295E-2	1.596E+0	3.020E+0
-7.457E-2	1.635E+0	3.030E+0
-7.944E-2	1.586E+0	3.088E+0
-7.620E-2	1.635E+0	3.130E+0
-7.457E-2	1.557E+0	2.994E+0
-7.944E-2	1.599E+0	3.043E+0
-8.268E-2	1.590E+0	2.972E+0
-7.944E-2	1.619E+0	3.105E+0
-7.620E-2	1.651E+0	3.046E+0
-7.782E-2	1.658E+0	3.014E+0
-7.944E-2	1.583E+0	2.984E+0
-7.782E-2	1.642E+0	3.017E+0
-7.620E-2	1.680E+0	3.010E+0
-7.620E-2	1.629E+0	3.040E+0
-8.106E-2	1.684E+0	3.033E+0
-7.620E-2	1.651E+0	3.046E+0
-7.133E-2	1.642E+0	3.059E+0
-7.620E-2	1.625E+0	3.056E+0
-7.944E-2	1.645E+0	3.007E+0
-7.620E-2	1.632E+0	3.075E+0
-7.620E-2	1.603E+0	3.069E+0
-7.457E-2	1.619E+0	3.053E+0
-7.944E-2	1.547E+0	3.079E+0
-7.782E-2	1.599E+0	3.020E+0
-7.295E-2	1.564E+0	3.033E+0
-7.620E-2	1.599E+0	3.062E+0
-8.106E-2	1.654E+0	3.020E+0
-7.295E-2	1.629E+0	3.023E+0
-7.457E-2	1.606E+0	3.033E+0
-7.782E-2	1.648E+0	3.023E+0
-8.106E-2	1.612E+0	3.069E+0
-7.620E-2	1.590E+0	2.991E+0
-7.620E-2	1.619E+0	3.027E+0
-7.782E-2	1.603E+0	3.056E+0
-7.944E-2	1.684E+0	3.033E+0
-7.944E-2	1.635E+0	2.997E+0
-7.295E-2	1.583E+0	3.072E+0
-7.782E-2	1.638E+0	3.043E+0
-7.944E-2	1.625E+0	3.017E+0
-7.782E-2	1.622E+0	2.988E+0
-7.457E-2	1.619E+0	3.079E+0
-7.782E-2	1.590E+0	3.027E+0
-8.106E-2	1.619E+0	3.088E+0
-7.620E-2	1.625E+0	2.994E+0
-7.457E-2	1.625E+0	3.036E+0
-7.620E-2	1.654E+0	2.942E+0
-7.944E-2	1.590E+0	3.007E+0
-7.782E-2	1.603E+0	3.053E+0
-7.457E-2	1.573E+0	3.027E+0
-7.457E-2	1.625E+0	3.030E+0
-8.431E-2	1.606E+0	3.056E+0
-7.944E-2	1.645E+0	3.043E+0
-7.457E-2	1.603E+0	2.997E+0
-7.782E-2	1.603E+0	3.069E+0
-7.944E-2	1.632E+0	3.030E+0
-7.620E-2	1.599E+0	2.981E+0
-7.620E-2	1.603E+0	3.056E+0
-7.457E-2	1.583E+0	2.994E+0
-8.106E-2	1.606E+0	3.033E+0
-7.944E-2	1.629E+0	2.978E+0
-7.457E-2	1.573E+0	3.059E+0
-7.620E-2	1.590E+0	2.994E+0
-7.782E-2	1.580E+0	2.968E+0
-7.782E-2	1.612E+0	2.978E+0
-7.295E-2	1.612E+0	3.092E+0
-7.620E-2	1.635E+0	3.027E+0
-7.944E-2	1.586E+0	3.095E+0
-7.782E-2	1.619E+0	3.095E+0
-7.457E-2	1.622E+0	3.069E+0
-7.620E-2	1.622E+0	3.010E+0
-7.620E-2	1.622E+0	3.098E+0
-7.944E-2	1.629E+0	3.059E+0
-7.620E-2	1.661E+0	2.984E+0
-7.457E-2	1.564E+0	3.040E+0
-7.620E-2	1.622E+0	3.030E+0
-8.106E-2	1.648E+0	3.111E+0
-7.457E-2	1.593E+0	2.978E+0
-7.457E-2	1.609E+0	3.040E+0
-7.944E-2	1.648E+0	3.027E+0
-7.620E-2	1.531E+0	3.056E+0
-6.971E-2	1.596E+0	3.030E+0
-7.620E-2	1.635E+0	3.046E+0
-7.944E-2	1.586E+0	3.040E+0
-7.620E-2	1.648E+0	3.079E+0
-7.620E-2	1.629E+0	3.010E+0
-7.295E-2	1.599E+0	3.010E+0
-7.782E-2	1.612E+0	3.056E+0
-7.620E-2	1.599E+0	3.040E+0
-7.457E-2	1.667E+0	2.952E+0
-7.457E-2	1.629E+0	2.991E+0
-8.106E-2	1.625E+0	3.030E+0
-7.620E-2	1.625E+0	3.095E+0
-7.295E-2	1.642E+0	3.030E+0
-7.457E-2	1.583E+0	3.062E+0
-8.268E-2	1.564E+0	3.023E+0
-7.620E-2	1.583E+0	3.059E+0
-7.457E-2	1.635E+0	3.030E+0
-7.620E-2	1.648E+0	3.072E+0
-8.268E-2	1.609E+0	3.072E+0
-7.782E-2	1.599E+0	3.030E+0
-7.457E-2	1.567E+0	2.962E+0
-7.457E-2	1.642E+0	3.056E+0
-7.782E-2	1.577E+0	3.082E+0
-7.782E-2	1.629E+0	3.017E+0
-7.295E-2	1.645E+0	3.069E+0
-7.620E-2	1.612E+0	3.030E+0
-8.268E-2	1.596E+0	3.017E+0
-7.782E-2	1.609E+0	3.082E+0
-7.457E-2	1.599E+0	3.043E+0
-7.944E-2	1.609E+0	2.984E+0
-8.106E-2	1.629E+0	3.075E+0
-7.782E-2	1.612E+0	3.101E+0
-7.457E-2	1.690E+0	3.062E+0
-7.782E-2	1.603E+0	2.991E+0
-7.944E-2	1.645E+0	3.046E+0
-7.620E-2	1.606E+0	3.046E+0
-7.133E-2	1.570E+0	3.017E+0
-7.782E-2	1.573E+0	3.049E+0
-7.782E-2	1.544E+0	3.027E+0
-7.782E-2	1.593E+0	3.056E+0
-7.295E-2	1.606E+0	3.095E+0
-7.620E-2	1.570E+0	3.014E+0
-7.944E-2	1.616E+0	3.053E+0
-7.944E-2	1.664E+0	3.004E+0
-7.620E-2	1.580E+0	2.997E+0
-7.620E-2	1.554E+0	3.007E+0
-7.782E-2	1.625E+0	2.984E+0
-7.944E-2	1.645E+0	3.053E+0
-7.295E-2	1.622E+0	3.023E+0
-7.782E-2	1.661E+0	3.072E+0
-7.944E-2	1.586E+0	3.001E+0
-7.782E-2	1.596E+0	3.010E+0
-7.295E-2	1.619E+0	3.108E+0
-8.106E-2	1.616E+0	3.033E+0
-7.944E-2	1.583E+0	3.007E+0
-7.782E-2	1.596E+0	2.965E+0
-7.457E-2	1.629E+0	3.072E+0
-7.620E-2	1.635E+0	3.056E+0
-8.268E-2	1.642E+0	3.020E+0
-7.944E-2	1.642E+0	3.010E+0
-7.295E-2	1.642E+0	3.030E+0
-7.620E-2	1.606E+0	2.942E+0
-7.944E-2	1.583E+0	3.010E+0
-7.782E-2	1.586E+0	3.014E+0
-7.295E-2	1.567E+0	3.027E+0
-7.782E-2	1.622E+0	3.066E+0
-7.944E-2	1.603E+0	3.040E+0
-7.782E-2	1.667E+0	3.020E+0
-7.457E-2	1.635E+0	3.033E+0
-7.620E-2	1.625E+0	3.017E+0
-7.782E-2	1.635E+0	3.017E+0
-7.620E-2	1.629E+0	3.066E+0
-7.295E-2	1.612E+0	3.049E+0
-7.295E-2	1.583E+0	3.001E+0
-8.268E-2	1.629E+0	3.036E+0
-7.944E-2	1.612E+0	3.085E+0
-7.620E-2	1.619E+0	3.053E+0
-7.782E-2	1.622E+0	3.053E+0
-8.106E-2	1.674E+0	3.069E+0
-7.944E-2	1.651E+0	3.030E+0
-7.295E-2	1.622E+0	3.088E+0
-7.620E-2	1.583E+0	3.033E+0
-8.106E-2	1.651E+0	3.098E+0
-7.620E-2	1.586E+0	3.020E+0
-7.457E-2	1.619E+0	3.053E+0
-7.620E-2	1.606E+0	2.984E+0
-8.106E-2	1.622E+0	3.121E+0
-7.782E-2	1.671E+0	2.978E+0
-7.620E-2	1.573E+0	3.062E+0
-7.782E-2	1.629E+0	3.069E+0
-8.268E-2	1.570E+0	3.095E+0
-7.620E-2	1.632E+0	3.046E+0
-7.295E-2	1.632E+0	3.053E+0
-7.295E-2	1.625E+0	3.121E+0
-7.620E-2	1.609E+0	3.043E+0
-7.620E-2	1.635E+0	3.017E+0
-7.457E-2	1.616E+0	3.062E+0
-7.295E-2	1.599E+0	2.997E+0
-7.944E-2	1.622E+0	3.030E+0
-7.944E-2	1.541E+0	3.059E+0
-7.295E-2	1.580E+0	2.968E+0
-7.295E-2	1.635E+0	3.020E+0
-7.944E-2	1.625E+0	3.036E+0
-7.944E-2	1.642E+0	3.059E+0
-7.295E-2	1.661E+0	3.066E+0
-7.944E-2	1.651E+0	3.036E+0
-8.268E-2	1.648E+0	3.020E+0
-7.944E-2	1.635E+0	3.082E+0
-7.133E-2	1.606E+0	3.040E+0
-7.782E-2	1.583E+0	3.072E+0
-7.782E-2	1.625E+0	2.997E+0
-7.782E-2	1.577E+0	3.014E+0
-7.620E-2	1.616E+0	3.075E+0
-7.457E-2	1.609E+0	3.027E+0
-8.268E-2	1.642E+0	3.036E+0
-7.457E-2	1.661E+0	2.916E+0
-7.295E-2	1.629E+0	3.056E+0
-7.457E-2	1.586E+0	3.043E+0
-8.106E-2	1.642E+0	3.010E+0
-7.782E-2	1.638E+0	3.007E+0
-7.457E-2	1.560E+0	2.952E+0
-7.782E-2	1.612E+0	3.075E+0
-8.106E-2	1.531E+0	2.978E+0
-7.620E-2	1.612E+0	3.066E+0
-7.295E-2	1.583E+0	3.088E+0
-7.782E-2	1.596E+0	3.053E+0
-7.782E-2	1.593E+0	3.010E+0
-7.782E-2	1.612E+0	3.072E+0
-7.457E-2	1.625E+0	3.069E+0
-7.782E-2	1.642E+0	2.997E+0
-8.268E-2	1.596E+0	2.988E+0
-7.944E-2	1.596E+0	3.072E+0
-7.133E-2	1.622E+0	3.033E+0
-7.457E-2	1.661E+0	3.001E+0
-8.106E-2	1.622E+0	2.991E+0
-7.782E-2	1.635E+0	3.027E+0
-7.457E-2	1.632E+0	3.023E+0
-7.457E-2	1.593E+0	3.053E+0
-7.944E-2	1.632E+0	2.965E+0
-7.782E-2	1.654E+0	3.030E+0
-7.295E-2	1.612E+0	3.030E+0
-7.782E-2	1.603E+0	3.072E+0
-7.944E-2	1.557E+0	3.062E+0
-7.620E-2	1.629E+0	2.926E+0
-7.620E-2	1.586E+0	3.030E+0
-7.782E-2	1.599E+0	3.017E+0
-8.106E-2	1.583E+0	3.118E+0
-7.944E-2	1.619E+0	3.046E+0
-7.620E-2	1.570E+0	2.920E+0
-7.457E-2	1.583E+0	3.049E+0
-8.106E-2	1.606E+0	3.033E+0
-7.782E-2	1.616E+0	3.017E+0
-7.295E-2	1.612E+0	3.040E+0
-7.457E-2	1.612E+0	3.072E+0
-7.944E-2	1.612E+0	3.010E+0
-7.782E-2	1.616E+0	2.994E+0
-7.457E-2	1.616E+0	3.017E+0
-7.457E-2	1.606E+0	3.033E+0
-7.944E-2	1.583E+0	3.027E+0
-7.782E-2	1.573E+0	2.965E+0
-7.133E-2	1.583E+0	2.981E+0
-7.620E-2	1.619E+0	3.082E+0
-7.944E-2	1.609E+0	3.072E+0
-8.106E-2	1.609E+0	2.984E+0
-7.133E-2	1.642E+0	3.053E+0
-7.620E-2	1.635E+0	3.075E+0
-7.782E-2	1.629E+0	3.027E+0
-7.944E-2	1.586E+0	3.059E+0
-7.295E-2	1.606E+0	3.001E+0
-7.620E-2	1.658E+0	3.092E+0
-7.620E-2	1.651E+0	3.014E+0
-7.782E-2	1.612E+0	3.101E+0
-7.457E-2	1.645E+0	3.053E+0
-7.620E-2	1.599E+0	2.965E+0
-7.620E-2	1.654E+0	3.014E+0
-7.782E-2	1.632E+0	3.033E+0
-7.295E-2	1.619E+0	2.975E+0
-7.620E-2	1.603E+0	3.066E+0
-7.944E-2	1.642E+0	3.066E+0
-7.782E-2	1.580E+0	2.981E+0
-7.295E-2	1.629E+0	3.023E+0
-7.620E-2	1.616E+0	2.994E+0
-7.944E-2	1.625E+0	3.046E+0
-7.620E-2	1.642E+0	3.101E+0
-7.620E-2	1.551E+0	3.062E+0
-7.620E-2	1.651E+0	3.020E+0
-8.106E-2	1.632E+0	3.062E+0
-7.620E-2	1.619E+0	2.965E+0
-7.457E-2	1.586E+0	3.020E+0
-7.457E-2	1.609E+0	3.150E+0
-7.782E-2	1.651E+0	2.981E+0
-7.782E-2	1.616E+0	3.033E+0
-7.620E-2	1.593E+0	2.962E+0
-7.620E-2	1.632E+0	3.030E+0
-7.620E-2	1.583E+0	3.062E+0
-7.782E-2	1.606E+0	3.092E+0
-6.971E-2	1.638E+0	3.079E+0
-7.782E-2	1.632E+0	3.095E+0
-8.106E-2	1.667E+0	3.049E+0
-7.782E-2	1.603E+0	2.975E+0
-7.295E-2	1.616E+0	3.108E+0
-7.782E-2	1.586E+0	3.056E+0
-7.944E-2	1.629E+0	3.001E+0
-7.620E-2	1.612E+0	3.105E+0
-7.620E-2	1.580E+0	3.056E+0
-7.782E-2	1.629E+0	3.046E+0
-7.944E-2	1.622E+0	3.098E+0
-8.106E-2	1.642E+0	3.053E+0
-7.457E-2	1.635E+0	3.085E+0
-7.620E-2	1.612E+0	2.981E+0
-8.106E-2	1.567E+0	3.066E+0
-7.782E-2	1.590E+0	3.033E+0
-7.295E-2	1.612E+0	3.007E+0
-7.782E-2	1.642E+0	2.997E+0
-7.782E-2	1.629E+0	3.036E+0
-7.944E-2	1.609E+0	3.098E+0
-7.457E-2	1.658E+0	3.030E+0
-7.620E-2	1.580E+0	3.137E+0
-8.106E-2	1.603E+0	2.978E+0
-7.782E-2	1.583E+0	3.069E+0
-7.133E-2	1.580E+0	3.027E+0
-7.620E-2	1.629E+0	2.972E+0
-7.944E-2	1.622E+0	3.040E+0
-7.620E-2	1.606E+0	3.049E+0
-7.295E-2	1.629E+0	3.007E+0
-7.457E-2	1.606E+0	2.978E+0
-7.782E-2	1.593E+0	2.965E+0
-7.782E-2	1.609E+0	2.942E+0
-7.457E-2	1.586E+0	2.965E+0
-7.620E-2	1.616E+0	3.014E+0
-7.782E-2	1.625E+0	3.043E+0
-7.944E-2	1.635E+0	3.062E+0
-7.295E-2	1.606E+0	2.949E+0
-7.620E-2	1.658E+0	3.095E+0
-7.944E-2	1.651E+0	2.972E+0
-7.782E-2	1.622E+0	3.043E+0
-7.295E-2	1.573E+0	2.984E+0
-7.620E-2	1.616E+0	3.101E+0
-7.620E-2	1.567E+0	3.059E+0
-7.782E-2	1.596E+0	3.040E+0
-7.295E-2	1.567E+0	3.014E+0
-7.620E-2	1.612E+0	3.066E+0
-7.782E-2	1.671E+0	3.043E+0
-7.782E-2	1.560E+0	3.036E+0
-7.457E-2	1.619E+0	3.030E+0
-7.620E-2	1.616E+0	3.092E+0
-7.782E-2	1.564E+0	3.036E+0
-7.944E-2	1.580E+0	2.965E+0
-7.295E-2	1.642E+0	3.001E+0
-7.620E-2	1.642E+0	3.092E+0
-7.782E-2	1.619E+0	3.027E+0
-7.620E-2	1.612E+0	3.007E+0
-7.295E-2	1.619E+0	3.027E+0
-7.620E-2	1.606E+0	3.075E+0
-7.944E-2	1.674E+0	3.027E+0
-7.944E-2	1.651E+0	3.069E+0
-7.295E-2	1.629E+0	3.079E+0
-7.782E-2	1.625E+0	3.036E+0
-7.944E-2	1.603E+0	3.023E+0
-7.944E-2	1.612E+0	3.001E+0
-7.457E-2	1.616E+0	2.968E+0
-7.457E-2	1.599E+0	2.975E+0
-7.782E-2	1.606E+0	3.027E+0
-7.782E-2	1.642E+0	3.079E+0
-7.133E-2	1.573E+0	3.075E+0
-7.620E-2	1.603E+0	3.046E+0
-7.944E-2	1.635E+0	3.030E+0
-7.944E-2	1.661E+0	3.017E+0
-7.782E-2	1.586E+0	3.059E+0
-7.133E-2	1.570E+0	3.053E+0
-8.106E-2	1.590E+0	3.023E+0
-7.782E-2	1.570E+0	3.020E+0
-7.620E-2	1.619E+0	2.988E+0
-7.620E-2	1.580E+0	3.062E+0
-7.944E-2	1.577E+0	3.027E+0
-7.944E-2	1.596E+0	3.030E+0
-7.457E-2	1.629E+0	3.053E+0
-7.295E-2	1.596E+0	3.036E+0
-7.782E-2	1.599E+0	3.036E+0
-7.944E-2	1.616E+0	3.043E+0
-7.295E-2	1.612E+0	3.049E+0
-7.295E-2	1.629E+0	3.017E+0
-7.620E-2	1.622E+0	3.014E+0
-7.782E-2	1.603E+0	3.001E+0
-7.295E-2	1.609E+0	3.098E+0
-7.620E-2	1.609E+0	3.072E+0
-7.782E-2	1.577E+0	2.972E+0
-7.782E-2	1.599E+0	3.043E+0
-7.457E-2	1.593E+0	3.101E+0
-7.782E-2	1.616E+0	3.098E+0
-8.106E-2	1.603E+0	3.082E+0
-7.944E-2	1.651E+0	3.085E+0
-7.457E-2	1.629E+0	3.075E+0
-7.782E-2	1.642E+0	3.014E+0
-8.268E-2	1.606E+0	3.130E+0
-7.620E-2	1.593E+0	3.033E+0
-7.457E-2	1.596E+0	3.040E+0
-7.295E-2	1.596E+0	3.079E+0
-8.268E-2	1.671E+0	3.004E+0
-7.620E-2	1.625E+0	3.007E+0
-7.620E-2	1.654E+0	3.049E+0
-7.457E-2	1.583E+0	2.988E+0
-7.944E-2	1.651E+0	3.017E+0
-7.620E-2	1.632E+0	3.075E+0
-7.457E-2	1.625E+0	3.053E+0
-7.457E-2	1.642E+0	3.062E+0
-7.620E-2	1.547E+0	2.978E+0
-7.944E-2	1.612E+0	3.066E+0
-7.133E-2	1.664E+0	3.027E+0
-7.457E-2	1.573E+0	3.127E+0
-7.944E-2	1.573E+0	3.023E+0
-7.782E-2	1.642E+0	2.997E+0
-7.295E-2	1.593E+0	3.082E+0
-7.295E-2	1.619E+0	3.101E+0
-7.620E-2	1.629E+0	2.997E+0
-7.944E-2	1.580E+0	2.936E+0
-7.457E-2	1.603E+0	3.062E+0
-7.457E-2	1.567E+0	2.962E+0
-7.782E-2	1.606E+0	3.004E+0
-7.457E-2	1.599E+0	3.118E+0
-7.295E-2	1.586E+0	2.975E+0
-7.620E-2	1.661E+0	3.010E+0
-7.944E-2	1.580E+0	3.053E+0
-7.944E-2	1.632E+0	3.043E+0
-7.457E-2	1.580E+0	3.001E+0
-7.620E-2	1.580E+0	3.069E+0
-7.944E-2	1.654E+0	3.053E+0
-7.782E-2	1.593E+0	3.105E+0
-7.457E-2	1.622E+0	3.111E+0
-7.782E-2	1.629E+0	3.082E+0
-7.782E-2	1.599E+0	3.114E+0
-7.620E-2	1.590E+0	3.072E+0
-7.295E-2	1.583E+0	3.075E+0
-7.457E-2	1.635E+0	3.056E+0
-7.944E-2	1.625E+0	2.897E+0
-7.944E-2	1.599E+0	3.017E+0
-7.457E-2	1.629E+0	3.098E+0
-7.295E-2	1.612E+0	3.007E+0
-7.944E-2	1.590E+0	3.095E+0
-7.944E-2	1.609E+0	3.049E+0
-7.620E-2	1.632E+0	3.069E+0
-7.457E-2	1.577E+0	3.017E+0
-7.620E-2	1.596E+0	3.004E+0
-7.782E-2	1.612E+0	2.981E+0
-7.295E-2	1.638E+0	3.053E+0
-7.457E-2	1.593E+0	3.046E+0
-7.782E-2	1.557E+0	3.017E+0
-7.620E-2	1.632E+0	2.968E+0
-7.620E-2	1.573E+0	3.007E+0
-7.457E-2	1.616E+0	2.975E+0
-7.944E-2	1.619E+0	3.043E+0
-7.782E-2	1.570E+0	3.088E+0
-7.620E-2	1.567E+0	3.088E+0
-7.782E-2	1.654E+0	3.027E+0
-8.268E-2	1.629E+0	3.059E+0
-7.944E-2	1.541E+0	3.010E+0
-7.620E-2	1.593E+0	3.040E+0
-7.457E-2	1.573E+0	3.033E+0
-7.782E-2	1.609E+0	2.981E+0
-7.944E-2	1.645E+0	3.001E+0
-7.295E-2	1.638E+0	3.059E+0
-7.295E-2	1.648E+0	3.010E+0
-7.944E-2	1.638E+0	3.014E+0
-7.782E-2	1.599E+0	3.082E+0
-7.457E-2	1.622E+0	2.997E+0
-7.620E-2	1.606E+0	3.001E+0
-7.944E-2	1.586E+0	3.049E+0
-7.782E-2	1.596E+0	3.111E+0
-7.295E-2	1.638E+0	3.053E+0
-7.457E-2	1.612E+0	3.017E+0
-8.106E-2	1.619E+0	3.030E+0
-7.620E-2	1.648E+0	3.095E+0
-7.620E-2	1.642E+0	3.095E+0
-7.620E-2	1.619E+0	3.017E+0
-7.620E-2	1.616E+0	3.043E+0
-7.620E-2	1.586E+0	3.069E+0
-7.295E-2	1.625E+0	3.004E+0
-7.620E-2	1.586E+0	3.066E+0
-7.944E-2	1.619E+0	3.033E+0
-7.782E-2	1.632E+0	3.040E+0
-7.457E-2	1.622E+0	3.062E+0
-7.457E-2	1.612E+0	3.095E+0
-7.782E-2	1.606E+0	3.043E+0
-7.944E-2	1.603E+0	3.020E+0
-7.457E-2	1.580E+0	3.059E+0
-7.620E-2	1.616E+0	3.040E+0
-8.106E-2	1.642E+0	3.020E+0
-7.782E-2	1.629E+0	3.040E+0
-7.133E-2	1.638E+0	3.053E+0
-7.620E-2	1.609E+0	2.978E+0
-7.944E-2	1.606E+0	2.997E+0
-7.782E-2	1.635E+0	3.030E+0
-7.295E-2	1.577E+0	3.062E+0
-7.620E-2	1.573E+0	3.088E+0
-7.944E-2	1.612E+0	3.046E+0
-7.782E-2	1.547E+0	3.007E+0
-7.457E-2	1.609E+0	3.049E+0
-7.782E-2	1.590E+0	3.118E+0
-7.944E-2	1.651E+0	3.020E+0
-7.782E-2	1.635E+0	3.017E+0
-7.457E-2	1.642E+0	3.056E+0
-7.457E-2	1.635E+0	3.114E+0
-8.106E-2	1.577E+0	3.046E+0
-7.944E-2	1.580E+0	3.111E+0
-7.295E-2	1.586E+0	2.994E+0
-7.457E-2	1.583E+0	3.066E+0
-7.944E-2	1.612E+0	3.030E+0
-7.944E-2	1.667E+0	3.030E+0
-7.295E-2	1.632E+0	3.101E+0
-7.782E-2	1.596E+0	3.036E+0
-7.944E-2	1.648E+0	3.098E+0
-7.944E-2	1.570E+0	3.030E+0
-7.295E-2	1.599E+0	3.033E+0
-7.457E-2	1.599E+0	3.017E+0
-7.782E-2	1.658E+0	2.975E+0
-7.944E-2	1.632E+0	3.036E+0
-7.295E-2	1.658E+0	3.023E+0
-7.457E-2	1.616E+0	3.066E+0
-7.782E-2	1.642E+0	3.017E+0
-7.782E-2	1.616E+0	3.053E+0
-7.620E-2	1.654E+0	3.043E+0
-7.620E-2	1.580E+0	3.118E+0
-7.944E-2	1.583E+0	3.053E+0
-8.106E-2	1.658E+0	3.027E+0
-7.295E-2	1.648E+0	3.082E+0
-7.782E-2	1.622E+0	2.997E+0
-7.944E-2	1.603E+0	3.085E+0
-7.944E-2	1.609E+0	2.972E+0
-7.620E-2	1.629E+0	3.062E+0
-7.457E-2	1.599E+0	3.007E+0
-7.944E-2	1.596E+0	3.007E+0
-7.620E-2	1.635E+0	3.105E+0
-7.620E-2	1.580E+0	3.069E+0
-7.133E-2	1.625E+0	3.004E+0
-8.106E-2	1.609E+0	2.994E+0
-7.944E-2	1.629E+0	3.023E+0
-7.457E-2	1.677E+0	3.098E+0
-7.457E-2	1.664E+0	3.040E+0
-7.944E-2	1.622E+0	3.030E+0
-7.620E-2	1.622E+0	2.984E+0
-7.295E-2	1.590E+0	2.965E+0
-7.457E-2	1.583E+0	3.023E+0
-7.944E-2	1.632E+0	3.040E+0
-7.944E-2	1.638E+0	3.095E+0
-7.457E-2	1.654E+0	2.955E+0
-7.133E-2	1.557E+0	3.079E+0
-7.620E-2	1.638E+0	3.053E+0
-7.944E-2	1.629E+0	3.004E+0
-7.457E-2	1.622E+0	3.046E+0
-7.620E-2	1.570E+0	3.075E+0
-7.944E-2	1.638E+0	3.036E+0
-7.620E-2	1.583E+0	3.082E+0
-7.295E-2	1.603E+0	3.010E+0
-7.620E-2	1.612E+0	3.095E+0
-7.782E-2	1.629E+0	3.017E+0
-7.944E-2	1.593E+0	3.017E+0
-7.457E-2	1.583E+0	3.027E+0
-7.295E-2	1.632E+0	3.017E+0
-7.944E-2	1.654E+0	3.053E+0
-7.457E-2	1.661E+0	3.014E+0
-7.457E-2	1.632E+0	3.049E+0
-7.782E-2	1.573E+0	3.023E+0
-7.782E-2	1.580E+0	2.978E+0
-7.944E-2	1.661E+0	3.010E+0
-7.620E-2	1.609E+0	3.088E+0
-7.620E-2	1.625E+0	3.023E+0
-7.944E-2	1.622E+0	2.994E+0
-7.944E-2	1.573E+0	2.968E+0
-7.457E-2	1.638E+0	3.017E+0
-7.620E-2	1.599E+0	3.030E+0
-7.782E-2	1.570E+0	3.085E+0
-7.620E-2	1.625E+0	3.043E+0
-7.295E-2	1.658E+0	3.014E+0
-7.295E-2	1.635E+0	3.088E+0
-7.944E-2	1.616E+0	3.105E+0
-7.944E-2	1.684E+0	3.033E+0
-7.457E-2	1.599E+0	3.014E+0
-7.457E-2	1.596E+0	3.066E+0
-7.944E-2	1.687E+0	3.023E+0
-7.782E-2	1.632E+0	3.007E+0
-7.457E-2	1.625E+0	3.192E+0
-7.620E-2	1.648E+0	3.020E+0
-8.106E-2	1.616E+0	3.040E+0
-8.106E-2	1.603E+0	3.105E+0
-7.457E-2	1.680E+0	3.101E+0
-7.457E-2	1.612E+0	3.043E+0
-7.620E-2	1.651E+0	2.952E+0
-8.106E-2	1.619E+0	3.007E+0
-7.295E-2	1.677E+0	3.075E+0
-7.295E-2	1.586E+0	2.994E+0
-7.782E-2	1.580E+0	3.036E+0
-7.944E-2	1.603E+0	3.053E+0
-7.295E-2	1.590E+0	3.079E+0
-7.944E-2	1.606E+0	3.105E+0
-7.782E-2	1.642E+0	3.033E+0
-7.782E-2	1.612E+0	3.105E+0
-7.457E-2	1.554E+0	3.062E+0
-7.457E-2	1.651E+0	3.036E+0
-8.106E-2	1.593E+0	3.001E+0
-8.106E-2	1.603E+0	3.053E+0
-7.457E-2	1.667E+0	3.062E+0
-7.782E-2	1.625E+0	2.926E+0
-7.944E-2	1.622E+0	2.988E+0
-7.944E-2	1.616E+0	3.092E+0
-7.620E-2	1.593E+0	3.059E+0
-7.457E-2	1.586E+0	3.010E+0
-7.944E-2	1.609E+0	2.991E+0
-8.106E-2	1.596E+0	3.036E+0
-7.457E-2	1.616E+0	3.059E+0
-7.620E-2	1.645E+0	3.053E+0
-8.106E-2	1.606E+0	3.036E+0
-7.782E-2	1.671E+0	3.069E+0
-7.295E-2	1.661E+0	3.056E+0
-7.295E-2	1.557E+0	3.092E+0
-8.106E-2	1.590E+0	3.072E+0
-7.782E-2	1.609E+0	3.036E+0
-7.295E-2	1.619E+0	3.036E+0
-7.782E-2	1.593E+0	3.095E+0
-7.944E-2	1.580E+0	3.075E+0
-7.944E-2	1.642E+0	3.105E+0
-7.295E-2	1.612E+0	3.059E+0
-7.295E-2	1.635E+0	3.010E+0
-7.944E-2	1.603E+0	3.049E+0
-7.620E-2	1.580E+0	2.988E+0
-7.295E-2	1.622E+0	3.017E+0
-7.295E-2	1.590E+0	3.010E+0
-7.782E-2	1.635E+0	3.033E+0
-8.106E-2	1.564E+0	2.962E+0
-7.620E-2	1.557E+0	2.994E+0
-7.457E-2	1.567E+0	3.020E+0
-7.944E-2	1.612E+0	3.046E+0
-8.106E-2	1.593E+0	3.108E+0
-7.620E-2	1.593E+0	2.984E+0
-7.295E-2	1.635E+0	3.046E+0
-7.620E-2	1.609E+0	3.043E+0
-7.944E-2	1.687E+0	3.033E+0
-7.457E-2	1.632E+0	3.036E+0
-7.457E-2	1.619E+0	2.984E+0
-7.944E-2	1.635E+0	3.059E+0
-7.620E-2	1.557E+0	2.997E+0
-7.295E-2	1.658E+0	3.004E+0
-7.620E-2	1.629E+0	3.049E+0
-7.782E-2	1.580E+0	3.017E+0
-7.944E-2	1.684E+0	2.984E+0
-7.457E-2	1.590E+0	2.994E+0
-7.620E-2	1.635E+0	3.043E+0
-8.106E-2	1.658E+0	3.014E+0
-7.782E-2	1.593E+0	3.017E+0
-7.295E-2	1.599E+0	2.972E+0
-7.620E-2	1.638E+0	3.046E+0
-7.782E-2	1.603E+0	3.027E+0
-8.106E-2	1.629E+0	3.007E+0
-7.295E-2	1.635E+0	3.010E+0
-7.457E-2	1.619E+0	3.017E+0
-7.457E-2	1.674E+0	3.046E+0
-7.944E-2	1.619E+0	3.066E+0
-7.295E-2	1.593E+0	2.994E+0
-7.620E-2	1.684E+0	2.962E+0
-7.944E-2	1.577E+0	3.033E+0
-7.944E-2	1.632E+0	3.053E+0
-7.620E-2	1.606E+0	2.975E+0
-7.457E-2	1.616E+0	3.105E+0
-7.944E-2	1.629E+0	3.040E+0
-7.782E-2	1.651E+0	3.043E+0
-7.457E-2	1.635E+0	3.036E+0
-7.457E-2	1.619E+0	3.017E+0
-7.944E-2	1.625E+0	3.001E+0
-7.944E-2	1.638E+0	3.079E+0
-7.295E-2	1.599E+0	3.049E+0
-7.620E-2	1.599E+0	3.036E+0
-7.782E-2	1.632E+0	3.007E+0
-7.782E-2	1.590E+0	3.036E+0
-7.457E-2	1.622E+0	3.075E+0
-7.620E-2	1.664E+0	3.066E+0
-7.782E-2	1.616E+0	2.994E+0
-7.944E-2	1.609E+0	3.066E+0
-7.133E-2	1.619E+0	3.069E+0
-7.457E-2	1.599E+0	3.082E+0
-7.782E-2	1.603E+0	3.017E+0
-7.782E-2	1.651E+0	2.972E+0
-7.295E-2	1.606E+0	3.017E+0
-7.620E-2	1.638E+0	3.082E+0
-8.106E-2	1.629E+0	2.965E+0
-7.620E-2	1.622E+0	3.017E+0
-7.620E-2	1.596E+0	3.014E+0
-7.620E-2	1.606E+0	3.079E+0
-7.944E-2	1.590E+0	3.053E+0
-7.944E-2	1.622E+0	3.040E+0
-7.457E-2	1.609E+0	2.929E+0
-7.782E-2	1.586E+0	2.955E+0
-8.106E-2	1.612E+0	3.010E+0
-7.944E-2	1.635E+0	3.046E+0
-7.457E-2	1.625E+0	3.095E+0
-7.782E-2	1.583E+0	3.059E+0
-7.782E-2	1.612E+0	3.059E+0
-7.782E-2	1.642E+0	3.017E+0
-7.457E-2	1.557E+0	3.046E+0
-7.295E-2	1.635E+0	3.059E+0
-7.782E-2	1.593E+0	3.036E+0
-7.620E-2	1.599E+0	3.043E+0
-7.457E-2	1.658E+0	3.043E+0
-7.295E-2	1.632E+0	3.118E+0
-7.782E-2	1.632E+0	3.040E+0
-7.944E-2	1.603E+0	3.004E+0
-7.457E-2	1.616E+0	3.056E+0
-7.620E-2	1.622E+0	3.040E+0
-8.268E-2	1.635E+0	3.020E+0
-7.782E-2	1.612E+0	3.010E+0
-7.295E-2	1.599E+0	3.004E+0
-7.620E-2	1.606E+0	3.072E+0
-7.782E-2	1.642E+0	3.027E+0
-7.782E-2	1.651E+0	3.079E+0
-7.133E-2	1.629E+0	3.069E+0
-7.295E-2	1.580E+0	3.092E+0
-7.782E-2	1.635E+0	3.014E+0
-7.782E-2	1.609E+0	3.040E+0
-7.782E-2	1.609E+0	3.036E+0
-7.295E-2	1.580E+0	3.023E+0
-8.106E-2	1.629E+0	3.017E+0
-8.106E-2	1.606E+0	3.056E+0
-7.295E-2	1.577E+0	3.066E+0
-7.457E-2	1.603E+0	3.062E+0
-7.944E-2	1.593E+0	2.991E+0
-7.782E-2	1.651E+0	3.056E+0
-7.620E-2	1.638E+0	3.124E+0
-7.457E-2	1.619E+0	2.984E+0
-7.944E-2	1.658E+0	3.030E+0
-7.782E-2	1.580E+0	3.023E+0
-7.620E-2	1.599E+0	3.075E+0
-7.295E-2	1.586E+0	3.056E+0
-8.106E-2	1.612E+0	3.088E+0
-8.106E-2	1.619E+0	3.027E+0
-7.295E-2	1.674E+0	3.004E+0
-7.457E-2	1.625E+0	3.056E+0
-7.944E-2	1.593E+0	2.991E+0
-7.944E-2	1.599E+0	3.079E+0
-7.295E-2	1.570E+0	3.043E+0
-7.295E-2	1.606E+0	3.066E+0
-7.944E-2	1.596E+0	3.108E+0
-7.620E-2	1.577E+0	2.991E+0
-7.457E-2	1.567E+0	3.092E+0
-7.133E-2	1.599E+0	3.111E+0
-7.782E-2	1.622E+0	3.079E+0
-8.106E-2	1.625E+0	3.030E+0
-7.457E-2	1.635E+0	2.994E+0
-6.971E-2	1.593E+0	3.023E+0
-7.782E-2	1.654E+0	3.033E+0
-7.944E-2	1.645E+0	3.036E+0
-7.620E-2	1.645E+0	3.095E+0
-7.457E-2	1.625E+0	3.036E+0
-7.782E-2	1.648E+0	3.001E+0
-7.782E-2	1.622E+0	3.059E+0
-7.457E-2	1.629E+0	2.991E+0
-7.782E-2	1.651E+0	3.056E+0
-7.944E-2	1.622E+0	3.027E+0
-7.782E-2	1.603E+0	3.010E+0
-7.133E-2	1.590E+0	3.033E+0
-7.457E-2	1.606E+0	3.040E+0
-7.782E-2	1.599E+0	3.085E+0
-7.944E-2	1.567E+0	3.046E+0
-7.295E-2	1.606E+0	3.023E+0
-7.133E-2	1.609E+0	3.004E+0
-7.620E-2	1.612E+0	3.069E+0
-7.944E-2	1.577E+0	3.040E+0
-7.620E-2	1.612E+0	3.056E+0
-7.457E-2	1.625E+0	3.036E+0
-7.944E-2	1.609E+0	3.072E+0
-7.782E-2	1.599E+0	3.066E+0
-7.295E-2	1.560E+0	3.111E+0
-7.295E-2	1.599E+0	3.105E+0
-7.782E-2	1.642E+0	3.014E+0
-8.106E-2	1.570E+0	2.975E+0
-7.295E-2	1.593E+0	3.059E+0
-7.295E-2	1.645E+0	3.027E+0
-7.782E-2	1.612E+0	3.066E+0
-8.106E-2	1.596E+0	3.085E+0
-7.457E-2	1.632E+0	3.053E+0
-7.457E-2	1.590E+0	3.062E+0
-7.944E-2	1.632E+0	3.046E+0
-7.782E-2	1.606E+0	3.043E+0
-7.620E-2	1.606E+0	3.017E+0
-7.457E-2	1.616E+0	3.020E+0
-8.106E-2	1.629E+0	3.053E+0
-7.620E-2	1.612E+0	3.023E+0
-7.457E-2	1.577E+0	3.033E+0
-7.295E-2	1.619E+0	3.014E+0
-7.944E-2	1.667E+0	3.033E+0
-7.944E-2	1.606E+0	3.088E+0
-7.620E-2	1.573E+0	3.023E+0
-7.295E-2	1.577E+0	3.049E+0
-7.782E-2	1.603E+0	2.997E+0
-7.782E-2	1.629E+0	3.020E+0
-7.295E-2	1.599E+0	3.027E+0
-7.295E-2	1.638E+0	3.072E+0
-7.944E-2	1.606E+0	3.059E+0
-7.782E-2	1.599E+0	3.040E+0
-7.944E-2	1.664E+0	3.095E+0
-7.620E-2	1.632E+0	2.984E+0
-7.457E-2	1.635E+0	3.001E+0
-7.782E-2	1.609E+0	3.027E+0
-7.295E-2	1.635E+0	3.033E+0
-7.457E-2	1.603E+0	3.059E+0
-7.944E-2	1.570E+0	3.046E+0
-7.944E-2	1.635E+0	3.085E+0
-7.457E-2	1.622E+0	3.075E+0
-7.295E-2	1.622E+0	3.056E+0
-7.944E-2	1.612E+0	3.004E+0
-7.944E-2	1.577E+0	2.994E+0
-7.133E-2	1.635E+0	3.053E+0
-7.457E-2	1.667E+0	2.988E+0
-7.944E-2	1.667E+0	3.101E+0
-8.106E-2	1.580E+0	3.007E+0
-7.457E-2	1.642E+0	2.988E+0
-7.620E-2	1.590E+0	2.997E+0
-7.944E-2	1.616E+0	3.036E+0
-7.620E-2	1.590E+0	3.082E+0
-7.295E-2	1.580E+0	2.994E+0
-7.133E-2	1.590E+0	3.072E+0
-7.620E-2	1.625E+0	2.988E+0
-7.944E-2	1.586E+0	3.160E+0
-7.295E-2	1.632E+0	3.118E+0
-7.782E-2	1.583E+0	3.014E+0
-7.782E-2	1.609E+0	3.033E+0
-7.944E-2	1.606E+0	3.072E+0
-7.457E-2	1.599E+0	3.027E+0
-7.620E-2	1.612E+0	3.040E+0
-7.944E-2	1.616E+0	3.036E+0
-7.944E-2	1.603E+0	3.040E+0
-7.620E-2	1.573E+0	3.020E+0
-7.620E-2	1.638E+0	3.036E+0
-7.620E-2	1.599E+0	3.001E+0
-7.944E-2	1.632E+0	3.066E+0
-7.457E-2	1.619E+0	3.027E+0
-7.782E-2	1.619E+0	3.036E+0
-8.106E-2	1.619E+0	2.972E+0
-8.106E-2	1.606E+0	3.118E+0
-7.457E-2	1.651E+0	3.053E+0
-7.457E-2	1.645E+0	3.010E+0
-8.106E-2	1.616E+0	3.027E+0
-7.782E-2	1.577E+0	3.043E+0
-7.620E-2	1.612E+0	3.075E+0
-7.782E-2	1.645E+0	2.929E+0
-7.782E-2	1.580E+0	3.030E+0
-7.782E-2	1.625E+0	2.988E+0
-7.620E-2	1.622E+0	3.004E+0
-7.620E-2	1.651E+0	2.984E+0
-7.944E-2	1.570E+0	3.069E+0
-7.782E-2	1.638E+0	3.020E+0
-7.133E-2	1.596E+0	3.056E+0
-7.457E-2	1.658E+0	3.027E+0
-7.782E-2	1.603E+0	3.101E+0
-8.106E-2	1.616E+0	3.020E+0
-7.295E-2	1.651E+0	3.056E+0
-7.457E-2	1.606E+0	3.033E+0
-7.944E-2	1.629E+0	3.027E+0
-7.620E-2	1.616E+0	3.017E+0
-7.457E-2	1.577E+0	3.001E+0
-7.295E-2	1.635E+0	3.059E+0
-7.782E-2	1.638E+0	2.978E+0
-7.944E-2	1.706E+0	3.069E+0
-7.295E-2	1.612E+0	2.994E+0
-7.457E-2	1.645E+0	3.007E+0
-7.944E-2	1.625E+0	3.056E+0
-8.106E-2	1.599E+0	3.033E+0
-7.457E-2	1.638E+0	3.092E+0
-7.295E-2	1.567E+0	3.040E+0
-7.944E-2	1.625E+0	3.046E+0
-7.620E-2	1.667E+0	2.994E+0
-7.620E-2	1.629E+0	3.001E+0
-7.457E-2	1.619E+0	3.033E+0
-7.944E-2	1.625E+0	3.079E+0
-7.944E-2	1.612E+0	3.075E+0
-7.620E-2	1.593E+0	3.030E+0
-7.457E-2	1.612E+0	3.027E+0
-7.782E-2	1.625E+0	3.082E+0
-7.944E-2	1.593E+0	3.062E+0
-7.295E-2	1.654E+0	3.004E+0
-7.457E-2	1.661E+0	3.049E+0
-7.782E-2	1.648E+0	3.053E+0
-7.944E-2	1.606E+0	3.001E+0
-7.620E-2	1.625E+0	3.056E+0
-7.295E-2	1.632E+0	2.997E+0
-7.944E-2	1.651E+0	3.036E+0
-7.782E-2	1.635E+0	3.004E+0
-7.457E-2	1.596E+0	3.130E+0
-7.295E-2	1.619E+0	3.023E+0
-7.944E-2	1.609E+0	3.020E+0
-8.106E-2	1.586E+0	3.030E+0
-7.295E-2	1.612E+0	2.997E+0
-7.620E-2	1.599E+0	3.056E+0
-7.944E-2	1.638E+0	3.033E+0
-7.782E-2	1.642E+0	3.023E+0
-7.457E-2	1.612E+0	3.020E+0
-7.295E-2	1.619E+0	3.036E+0
-8.106E-2	1.590E+0	3.059E+0
-8.106E-2	1.599E+0	2.997E+0
-7.457E-2	1.661E+0	3.033E+0
-7.782E-2	1.609E+0	3.040E+0
-8.106E-2	1.590E+0	3.053E+0
-7.944E-2	1.599E+0	3.020E+0
-7.620E-2	1.616E+0	2.978E+0
-7.782E-2	1.622E+0	2.994E+0
-7.620E-2	1.658E+0	3.023E+0
-7.944E-2	1.609E+0	3.053E+0
-7.457E-2	1.635E+0	3.030E+0
-7.620E-2	1.616E+0	2.981E+0
-7.457E-2	1.596E+0	3.062E+0
-7.944E-2	1.632E+0	3.049E+0
-7.620E-2	1.651E+0	3.023E+0
-7.457E-2	1.583E+0	3.059E+0
-7.782E-2	1.645E+0	3.082E+0
-7.782E-2	1.622E+0	3.092E+0
-7.295E-2	1.593E+0	3.033E+0
-7.457E-2	1.632E+0	3.046E+0
-8.106E-2	1.651E+0	3.049E+0
-7.782E-2	1.632E+0	2.997E+0
-7.295E-2	1.625E+0	2.942E+0
-7.457E-2	1.609E+0	3.075E+0
-7.782E-2	1.580E+0	3.040E+0
-7.944E-2	1.593E+0	2.994E+0
-7.457E-2	1.638E+0	3.049E+0
-7.295E-2	1.570E+0	3.007E+0
-7.620E-2	1.645E+0	3.007E+0
-7.944E-2	1.596E+0	3.111E+0
-7.133E-2	1.642E+0	3.053E+0
-7.457E-2	1.638E+0	3.101E+0
-7.944E-2	1.616E+0	3.130E+0
-7.782E-2	1.619E+0	3.066E+0
-7.457E-2	1.612E+0	3.036E+0
-7.782E-2	1.661E+0	3.023E+0
-7.782E-2	1.593E+0	3.056E+0
-8.106E-2	1.638E+0	3.010E+0
-7.295E-2	1.645E+0	3.020E+0
-7.457E-2	1.677E+0	3.010E+0
-7.782E-2	1.658E+0	2.988E+0
-8.268E-2	1.580E+0	3.088E+0
-7.295E-2	1.580E+0	3.036E+0
-7.457E-2	1.567E+0	3.043E+0
-7.457E-2	1.629E+0	3.033E+0
-7.944E-2	1.674E+0	3.010E+0
-7.457E-2	1.616E+0	3.007E+0
-7.295E-2	1.599E+0	3.053E+0
-8.106E-2	1.596E+0	3.066E+0
-7.944E-2	1.658E+0	3.079E+0
-7.457E-2	1.603E+0	3.111E+0
-7.295E-2	1.577E+0	2.984E+0
-7.944E-2	1.596E+0	3.062E+0
-7.944E-2	1.661E+0	3.108E+0
-7.620E-2	1.603E+0	3.033E+0
-7.457E-2	1.616E+0	3.066E+0
-7.944E-2	1.590E+0	2.968E+0
-7.620E-2	1.654E+0	3.053E+0
-7.620E-2	1.638E+0	3.062E+0
-7.295E-2	1.654E+0	3.062E+0
-7.944E-2	1.651E+0	3.040E+0
-8.106E-2	1.599E+0	3.079E+0
-7.457E-2	1.629E+0	3.010E+0
-7.457E-2	1.606E+0	3.049E+0
-8.106E-2	1.664E+0	3.030E+0
-7.620E-2	1.567E+0	3.020E+0
-7.295E-2	1.635E+0	3.066E+0
-7.295E-2	1.619E+0	3.056E+0
-7.944E-2	1.609E+0	2.955E+0
-7.782E-2	1.632E+0	3.101E+0
-7.457E-2	1.544E+0	2.978E+0
-7.457E-2	1.622E+0	3.092E+0
-7.944E-2	1.590E+0	3.049E+0
-7.620E-2	1.596E+0	3.088E+0
-7.620E-2	1.577E+0	3.033E+0
-7.133E-2	1.616E+0	3.033E+0
-7.782E-2	1.560E+0	3.043E+0
-7.782E-2	1.577E+0	3.033E+0
-7.295E-2	1.635E+0	3.033E+0
-7.457E-2	1.573E+0	3.017E+0
-7.782E-2	1.603E+0	3.036E+0
-8.106E-2	1.596E+0	3.004E+0
-7.295E-2	1.638E+0	3.046E+0
-7.295E-2	1.648E+0	2.972E+0
-7.620E-2	1.590E+0	3.033E+0
-7.457E-2	1.586E+0	3.007E+0
-7.620E-2	1.658E+0	2.994E+0
-7.457E-2	1.557E+0	3.043E+0
-7.782E-2	1.625E+0	3.040E+0
-7.782E-2	1.583E+0	3.082E+0
-7.295E-2	1.593E+0	3.023E+0
-7.457E-2	1.635E+0	3.069E+0
-8.106E-2	1.622E+0	3.010E+0
-7.944E-2	1.596E+0	3.079E+0
-7.295E-2	1.612E+0	3.056E+0
-7.782E-2	1.645E+0	3.027E+0
-7.944E-2	1.593E+0	3.023E+0
-8.106E-2	1.622E+0	3.043E+0
-7.457E-2	1.616E+0	3.007E+0
-7.295E-2	1.612E+0	3.066E+0
-7.782E-2	1.573E+0	3.066E+0
-7.782E-2	1.638E+0	3.023E+0
-7.457E-2	1.625E+0	3.027E+0
-7.295E-2	1.586E+0	3.030E+0
-7.782E-2	1.580E+0	3.017E+0
-7.944E-2	1.654E+0	3.049E+0
-7.620E-2	1.651E+0	3.004E+0
-7.620E-2	1.632E+0	3.069E+0
-7.782E-2	1.612E+0	3.020E+0
-8.106E-2	1.642E+0	3.030E+0
-7.457E-2	1.642E+0	2.978E+0
-7.457E-2	1.580E+0	3.020E+0
-7.620E-2	1.586E+0	3.059E+0
-7.944E-2	1.580E+0	3.075E+0
-7.457E-2	1.557E+0	3.066E+0
-7.944E-2	1.645E+0	3.033E+0
-7.782E-2	1.596E+0	3.075E+0
-7.944E-2	1.609E+0	3.023E+0
-7.620E-2	1.625E+0	3.023E+0
-7.620E-2	1.638E+0	3.072E+0
-7.944E-2	1.667E+0	3.014E+0
-7.944E-2	1.570E+0	3.020E+0
-7.782E-2	1.590E+0	2.975E+0
-7.620E-2	1.606E+0	3.030E+0
-7.782E-2	1.635E+0	2.972E+0
-7.782E-2	1.658E+0	3.043E+0
-7.457E-2	1.638E+0	3.108E+0
-7.295E-2	1.629E+0	3.095E+0
-7.944E-2	1.658E+0	3.004E+0
-7.782E-2	1.606E+0	3.007E+0
-7.457E-2	1.599E+0	3.036E+0
-7.620E-2	1.645E+0	3.030E+0
-7.782E-2	1.590E+0	2.988E+0
-8.106E-2	1.570E+0	3.075E+0
-7.295E-2	1.645E+0	3.033E+0
-7.295E-2	1.642E+0	3.069E+0
-7.782E-2	1.603E+0	3.079E+0
-7.944E-2	1.596E+0	3.053E+0
-7.295E-2	1.651E+0	3.023E+0
-7.457E-2	1.616E+0	3.030E+0
-7.782E-2	1.570E+0	3.056E+0
-7.782E-2	1.629E+0	2.991E+0
-7.295E-2	1.547E+0	3.088E+0
-7.295E-2	1.616E+0	3.062E+0
-7.944E-2	1.583E+0	3.010E+0
-8.106E-2	1.635E+0	2.939E+0
-7.620E-2	1.648E+0	3.023E+0
-7.457E-2	1.625E+0	3.014E+0
-7.782E-2	1.645E+0	3.049E+0
-7.782E-2	1.658E+0	3.079E+0
-7.457E-2	1.586E+0	3.059E+0
-7.295E-2	1.590E+0	3.079E+0
-7.944E-2	1.606E+0	3.043E+0
-7.782E-2	1.648E+0	3.014E+0
-7.457E-2	1.667E+0	3.069E+0
-7.457E-2	1.629E+0	3.007E+0
-7.620E-2	1.625E+0	2.997E+0
-7.782E-2	1.606E+0	3.030E+0
-7.457E-2	1.645E+0	3.023E+0
-7.457E-2	1.577E+0	3.105E+0
-7.782E-2	1.596E+0	3.092E+0
-7.782E-2	1.573E+0	3.079E+0
-7.620E-2	1.606E+0	3.066E+0
-7.457E-2	1.671E+0	3.049E+0
-7.944E-2	1.616E+0	3.020E+0
-7.620E-2	1.619E+0	3.098E+0
-7.457E-2	1.612E+0	3.062E+0
-7.457E-2	1.570E+0	2.988E+0
-7.620E-2	1.642E+0	2.991E+0
-7.782E-2	1.674E+0	3.023E+0
-7.457E-2	1.586E+0	3.010E+0
-7.620E-2	1.629E+0	3.004E+0
-7.782E-2	1.622E+0	2.975E+0
-8.106E-2	1.612E+0	3.033E+0
-7.457E-2	1.599E+0	3.053E+0
-7.295E-2	1.632E+0	3.027E+0
-7.457E-2	1.583E+0	3.010E+0
-7.944E-2	1.616E+0	3.004E+0
-7.295E-2	1.625E+0	3.056E+0
-7.457E-2	1.603E+0	3.062E+0
-7.944E-2	1.612E+0	3.040E+0
-7.782E-2	1.680E+0	3.059E+0
-7.295E-2	1.580E+0	3.027E+0
-7.133E-2	1.635E+0	3.049E+0
-7.620E-2	1.629E+0	2.952E+0
-7.620E-2	1.551E+0	3.017E+0
-7.457E-2	1.590E+0	3.079E+0
-7.457E-2	1.648E+0	3.027E+0
-7.457E-2	1.642E+0	3.066E+0
-7.782E-2	1.612E+0	3.010E+0
-7.782E-2	1.612E+0	3.046E+0
-7.457E-2	1.642E+0	3.066E+0
-7.620E-2	1.583E+0	3.020E+0
-7.944E-2	1.658E+0	3.033E+0
-7.295E-2	1.642E+0	3.059E+0
-7.133E-2	1.632E+0	3.014E+0
-7.782E-2	1.622E+0	3.023E+0
-7.944E-2	1.619E+0	3.014E+0
-7.620E-2	1.596E+0	3.023E+0
-7.133E-2	1.629E+0	3.085E+0
-7.782E-2	1.583E+0	3.072E+0
-7.782E-2	1.596E+0	3.020E+0
-7.295E-2	1.622E+0	3.118E+0
-7.457E-2	1.622E+0	3.017E+0
-8.106E-2	1.658E+0	3.036E+0
-7.944E-2	1.629E+0	3.007E+0
-7.457E-2	1.590E+0	2.994E+0
-7.133E-2	1.635E+0	3.092E+0
-7.782E-2	1.651E+0	2.994E+0
-7.782E-2	1.570E+0	3.079E+0
-7.457E-2	1.616E+0	3.049E+0
-7.133E-2	1.635E+0	3.059E+0
-7.944E-2	1.593E+0	2.984E+0
-7.782E-2	1.590E+0	3.040E+0
-7.457E-2	1.619E+0	3.082E+0
-7.295E-2	1.557E+0	3.062E+0
-7.782E-2	1.586E+0	3.014E+0
-7.944E-2	1.625E+0	3.007E+0
-7.620E-2	1.609E+0	2.949E+0
-7.295E-2	1.612E+0	3.114E+0
-7.944E-2	1.632E+0	3.004E+0
-7.620E-2	1.658E+0	3.105E+0
-7.457E-2	1.606E+0	3.020E+0
-7.457E-2	1.593E+0	3.004E+0
-7.944E-2	1.577E+0	3.079E+0
-7.944E-2	1.580E+0	3.020E+0
-7.457E-2	1.590E+0	3.108E+0
-7.457E-2	1.635E+0	2.981E+0
-7.782E-2	1.609E+0	3.121E+0
-7.620E-2	1.609E+0	3.040E+0
-7.457E-2	1.635E+0	3.059E+0
-7.457E-2	1.648E+0	3.033E+0
-7.944E-2	1.599E+0	2.975E+0
-7.944E-2	1.622E+0	3.007E+0
-7.295E-2	1.612E+0	3.049E+0
-7.457E-2	1.590E+0	2.997E+0
-7.782E-2	1.635E+0	2.994E+0
-7.782E-2	1.616E+0	3.043E+0
-7.457E-2	1.573E+0	3.075E+0
-7.295E-2	1.599E+0	2.975E+0
-7.620E-2	1.609E+0	3.085E+0
-7.944E-2	1.625E+0	2.955E+0
-7.457E-2	1.596E+0	2.955E+0
-7.295E-2	1.622E+0	2.981E+0
-7.944E-2	1.654E+0	3.095E+0
-7.944E-2	1.580E+0	3.014E+0
-7.620E-2	1.609E+0	3.043E+0
-7.295E-2	1.632E+0	3.049E+0
-7.944E-2	1.612E+0	3.023E+0
-7.782E-2	1.645E+0	3.030E+0
-7.295E-2	1.629E+0	3.010E+0
-7.620E-2	1.606E+0	3.049E+0
-7.782E-2	1.612E+0	3.014E+0
-7.620E-2	1.570E+0	3.023E+0
-7.295E-2	1.616E+0	2.991E+0
-7.457E-2	1.603E+0	3.027E+0
-7.782E-2	1.580E+0	2.968E+0
-7.944E-2	1.616E+0	2.984E+0
-7.620E-2	1.609E+0	3.049E+0
-7.457E-2	1.619E+0	3.059E+0
-7.782E-2	1.625E+0	3.023E+0
-7.944E-2	1.580E+0	3.062E+0
-7.295E-2	1.635E+0	3.059E+0
-7.782E-2	1.619E+0	2.997E+0
-7.620E-2	1.573E+0	3.036E+0
-7.944E-2	1.603E+0	3.033E+0
-7.457E-2	1.612E+0	3.079E+0
-7.457E-2	1.651E+0	3.004E+0
-7.782E-2	1.606E+0	3.004E+0
-8.106E-2	1.619E+0	3.049E+0
-7.295E-2	1.603E+0	3.046E+0
-7.620E-2	1.538E+0	3.095E+0
-7.782E-2	1.629E+0	3.036E+0
-7.782E-2	1.606E+0	3.092E+0
-7.620E-2	1.651E+0	3.059E+0
-7.295E-2	1.616E+0	2.994E+0
-7.620E-2	1.577E+0	3.053E+0
-7.944E-2	1.651E+0	3.017E+0
-7.457E-2	1.654E+0	2.988E+0
-7.782E-2	1.619E+0	3.036E+0
-7.782E-2	1.638E+0	3.118E+0
-7.944E-2	1.570E+0	2.988E+0
-7.295E-2	1.661E+0	3.040E+0
-7.620E-2	1.619E+0	3.030E+0
-7.620E-2	1.606E+0	3.017E+0
-8.106E-2	1.603E+0	3.062E+0
-7.620E-2	1.612E+0	3.085E+0
-7.620E-2	1.609E+0	3.046E+0
-7.944E-2	1.632E+0	3.049E+0
-7.782E-2	1.619E+0	3.053E+0
-7.295E-2	1.603E+0	2.955E+0
-7.295E-2	1.654E+0	3.001E+0
-7.782E-2	1.635E+0	2.991E+0
-7.944E-2	1.645E+0	3.079E+0
-7.295E-2	1.642E+0	2.942E+0
-7.457E-2	1.635E+0	3.023E+0
-7.457E-2	1.625E+0	3.017E+0
-7.782E-2	1.616E+0	2.991E+0
-7.295E-2	1.599E+0	3.053E+0
-7.295E-2	1.593E+0	3.040E+0
-7.782E-2	1.619E+0	3.020E+0
-7.944E-2	1.586E+0	3.014E+0
-7.782E-2	1.661E+0	2.997E+0
-7.620E-2	1.651E+0	3.072E+0
-7.782E-2	1.638E+0	3.007E+0
-8.106E-2	1.622E+0	3.046E+0
-7.295E-2	1.648E+0	3.062E+0
-7.295E-2	1.629E+0	3.059E+0
-7.782E-2	1.619E+0	2.923E+0
-8.268E-2	1.609E+0	3.007E+0
-7.457E-2	1.667E+0	3.023E+0
-7.457E-2	1.616E+0	3.036E+0
-7.620E-2	1.622E+0	3.059E+0
-7.944E-2	1.648E+0	3.033E+0
-7.295E-2	1.622E+0	2.962E+0
-7.133E-2	1.619E+0	3.046E+0
-7.782E-2	1.609E+0	3.069E+0
-7.782E-2	1.635E+0	3.046E+0
-7.457E-2	1.619E+0	2.984E+0
-7.295E-2	1.564E+0	3.036E+0
-7.457E-2	1.632E+0	3.004E+0
-7.620E-2	1.625E+0	2.997E+0
-7.457E-2	1.583E+0	3.085E+0
-7.620E-2	1.603E+0	3.098E+0
-7.782E-2	1.609E+0	3.062E+0
-7.620E-2	1.606E+0	3.040E+0
-7.457E-2	1.632E+0	2.997E+0
-7.133E-2	1.616E+0	3.030E+0
-7.620E-2	1.622E+0	3.020E+0
-7.782E-2	1.625E+0	3.069E+0
-7.620E-2	1.596E+0	3.023E+0
-7.620E-2	1.632E+0	3.066E+0
-7.782E-2	1.612E+0	3.023E+0
-7.944E-2	1.651E+0	3.036E+0
-7.620E-2	1.616E+0	3.059E+0
-7.620E-2	1.544E+0	3.046E+0
-7.620E-2	1.603E+0	3.014E+0
-8.106E-2	1.648E+0	3.079E+0
-7.620E-2	1.596E+0	3.010E+0
-7.457E-2	1.629E+0	3.036E+0
-7.620E-2	1.606E+0	3.049E+0
-7.782E-2	1.625E+0	3.046E+0
-7.457E-2	1.606E+0	2.955E+0
-7.457E-2	1.577E+0	3.030E+0
-7.620E-2	1.619E+0	3.014E+0
-7.782E-2	1.590E+0	3.043E+0
-7.620E-2	1.632E+0	3.062E+0
-7.295E-2	1.658E+0	3.111E+0
-7.620E-2	1.632E+0	3.043E+0
-7.620E-2	1.654E+0	3.007E+0
-7.295E-2	1.590E+0	3.056E+0
-7.295E-2	1.596E+0	3.020E+0
-7.620E-2	1.577E+0	3.056E+0
-7.944E-2	1.583E+0	3.023E+0
-7.457E-2	1.603E+0	2.994E+0
-7.295E-2	1.606E+0	3.043E+0
-7.782E-2	1.609E+0	3.088E+0
-7.944E-2	1.606E+0	3.066E+0
-7.620E-2	1.599E+0	2.959E+0
-7.620E-2	1.616E+0	3.056E+0
-7.457E-2	1.632E+0	3.069E+0
-7.944E-2	1.632E+0	3.017E+0
-7.457E-2	1.616E+0	3.046E+0
-7.133E-2	1.616E+0	3.092E+0
-7.782E-2	1.580E+0	3.040E+0
-7.782E-2	1.612E+0	3.082E+0
-7.457E-2	1.573E+0	3.040E+0
-7.457E-2	1.622E+0	2.968E+0
-7.620E-2	1.651E+0	2.975E+0
-7.782E-2	1.603E+0	3.095E+0
-7.295E-2	1.606E+0	3.075E+0
-7.133E-2	1.635E+0	3.056E+0
-7.944E-2	1.583E+0	3.043E+0
-8.106E-2	1.632E+0	3.092E+0
-7.457E-2	1.645E+0	3.111E+0
-7.457E-2	1.632E+0	2.955E+0
-7.782E-2	1.603E+0	2.997E+0
-7.944E-2	1.616E+0	3.053E+0
-7.457E-2	1.629E+0	3.036E+0
-6.971E-2	1.635E+0	3.046E+0
-7.457E-2	1.596E+0	3.007E+0
-7.782E-2	1.632E+0	3.027E+0
-7.457E-2	1.638E+0	3.023E+0
-7.620E-2	1.625E+0	3.040E+0
-7.782E-2	1.590E+0	3.014E+0
-7.620E-2	1.616E+0	3.036E+0
-7.295E-2	1.629E+0	3.053E+0
-7.295E-2	1.648E+0	3.062E+0
-7.457E-2	1.590E+0	3.017E+0
-7.944E-2	1.609E+0	3.049E+0
-7.457E-2	1.632E+0	2.991E+0
-7.457E-2	1.635E+0	3.030E+0
-7.944E-2	1.599E+0	3.046E+0
-7.782E-2	1.554E+0	3.033E+0
-7.620E-2	1.616E+0	2.991E+0
-7.457E-2	1.612E+0	3.017E+0
-7.944E-2	1.619E+0	3.014E+0
-7.782E-2	1.593E+0	3.092E+0
-7.620E-2	1.609E+0	3.040E+0
-7.295E-2	1.625E+0	3.072E+0
-7.782E-2	1.580E+0	3.036E+0
-7.782E-2	1.651E+0	3.017E+0
-7.620E-2	1.609E+0	3.108E+0
-7.133E-2	1.590E+0	3.023E+0
-7.944E-2	1.619E+0	3.046E+0
-7.782E-2	1.642E+0	3.062E+0
-7.295E-2	1.648E+0	3.046E+0
-7.620E-2	1.580E+0	3.010E+0
-7.944E-2	1.606E+0	3.017E+0
-7.944E-2	1.619E+0	3.079E+0
-7.782E-2	1.612E+0	3.075E+0
-7.457E-2	1.606E+0	3.027E+0
-7.457E-2	1.632E+0	3.049E+0
-7.944E-2	1.599E+0	3.066E+0
-7.782E-2	1.693E+0	3.017E+0
-7.133E-2	1.603E+0	3.036E+0
-7.620E-2	1.658E+0	3.053E+0
-7.782E-2	1.612E+0	3.056E+0
-7.295E-2	1.619E+0	3.066E+0
-7.295E-2	1.629E+0	3.030E+0
-7.782E-2	1.625E+0	3.046E+0
-7.782E-2	1.590E+0	2.994E+0
-7.782E-2	1.603E+0	3.095E+0
-7.620E-2	1.590E+0	3.049E+0
-7.620E-2	1.599E+0	3.007E+0
-7.782E-2	1.629E+0	3.030E+0
-7.620E-2	1.616E+0	3.043E+0
-7.133E-2	1.593E+0	2.994E+0
-7.782E-2	1.629E+0	3.079E+0
-8.106E-2	1.570E+0	3.066E+0
-7.782E-2	1.654E+0	3.023E+0
-7.133E-2	1.632E+0	3.020E+0
-7.620E-2	1.638E+0	3.062E+0
-8.106E-2	1.654E+0	2.972E+0
-7.620E-2	1.570E+0	2.975E+0
-7.782E-2	1.619E+0	3.092E+0
-8.106E-2	1.616E+0	3.030E+0
-7.782E-2	1.629E+0	3.053E+0
-7.457E-2	1.599E+0	3.075E+0
-7.295E-2	1.612E+0	3.049E+0
-7.620E-2	1.577E+0	3.043E+0
-7.620E-2	1.687E+0	2.997E+0
-7.457E-2	1.606E+0	3.105E+0
-7.295E-2	1.664E+0	3.033E+0
-8.106E-2	1.577E+0	3.072E+0
-7.944E-2	1.606E+0	3.092E+0
-7.782E-2	1.590E+0	3.030E+0
-7.295E-2	1.603E+0	3.017E+0
-7.782E-2	1.596E+0	3.082E+0
-8.106E-2	1.632E+0	3.036E+0
-7.457E-2	1.616E+0	3.059E+0
-7.457E-2	1.590E+0	3.069E+0
-7.944E-2	1.619E+0	2.965E+0
-7.944E-2	1.622E+0	3.043E+0
-7.457E-2	1.638E+0	3.053E+0
-7.457E-2	1.629E+0	3.014E+0
-7.457E-2	1.609E+0	2.965E+0
-7.944E-2	1.622E+0	3.092E+0
-7.457E-2	1.648E+0	2.994E+0
-7.295E-2	1.593E+0	3.079E+0
-7.782E-2	1.606E+0	2.946E+0
-8.106E-2	1.606E+0	3.082E+0
-7.295E-2	1.593E+0	3.036E+0
-6.971E-2	1.632E+0	3.014E+0
-7.295E-2	1.654E+0	3.010E+0
-7.944E-2	1.612E+0	3.075E+0
-7.457E-2	1.606E+0	3.020E+0
-7.295E-2	1.654E+0	3.001E+0
-7.782E-2	1.638E+0	3.043E+0
-8.431E-2	1.609E+0	3.014E+0
-7.620E-2	1.642E+0	3.101E+0
-7.620E-2	1.612E+0	3.007E+0
-7.782E-2	1.632E+0	3.105E+0
-7.944E-2	1.638E+0	3.134E+0
-7.295E-2	1.593E+0	3.092E+0
-7.295E-2	1.658E+0	3.027E+0
-7.620E-2	1.622E+0	3.027E+0
-8.106E-2	1.616E+0	3.017E+0
-7.457E-2	1.651E+0	3.069E+0
-7.295E-2	1.557E+0	3.049E+0
-7.620E-2	1.622E+0	3.023E+0
-8.106E-2	1.593E+0	3.033E+0
-7.620E-2	1.573E+0	3.075E+0
-7.295E-2	1.619E+0	3.004E+0
-7.457E-2	1.586E+0	3.030E+0
-8.268E-2	1.593E+0	3.014E+0
-7.620E-2	1.586E+0	3.046E+0
-7.457E-2	1.616E+0	2.991E+0
-7.457E-2	1.635E+0	3.010E+0
-7.944E-2	1.645E+0	3.033E+0
-7.620E-2	1.664E+0	3.023E+0
-7.295E-2	1.580E+0	3.046E+0
-7.782E-2	1.606E+0	3.056E+0
-7.944E-2	1.638E+0	3.027E+0
-8.106E-2	1.693E+0	3.053E+0
-7.457E-2	1.648E+0	3.020E+0
-7.620E-2	1.609E+0	2.997E+0
-7.944E-2	1.645E+0	3.105E+0
-7.620E-2	1.629E+0	3.124E+0
-7.620E-2	1.687E+0	3.036E+0
-7.782E-2	1.596E+0	3.017E+0
-8.268E-2	1.593E+0	3.082E+0
-7.457E-2	1.629E+0	3.027E+0
-7.457E-2	1.596E+0	3.040E+0
-7.620E-2	1.590E+0	3.027E+0
-7.944E-2	1.609E+0	3.046E+0
-7.620E-2	1.632E+0	3.069E+0
-7.295E-2	1.567E+0	3.075E+0
-7.782E-2	1.651E+0	3.092E+0
-7.620E-2	1.551E+0	3.049E+0
-7.457E-2	1.635E+0	3.043E+0
-7.295E-2	1.687E+0	2.968E+0
-7.620E-2	1.642E+0	2.991E+0
-7.944E-2	1.596E+0	3.023E+0
-7.295E-2	1.609E+0	3.033E+0
-7.295E-2	1.658E+0	3.027E+0
-7.782E-2	1.638E+0	3.030E+0
-7.944E-2	1.622E+0	3.014E+0
-7.457E-2	1.583E+0	3.062E+0
-7.295E-2	1.667E+0	2.975E+0
-7.782E-2	1.609E+0	3.036E+0
-7.944E-2	1.599E+0	3.053E+0
-7.620E-2	1.599E+0	3.053E+0
-7.133E-2	1.664E+0	3.010E+0
-7.944E-2	1.645E+0	3.033E+0
-7.944E-2	1.629E+0	3.053E+0
-7.457E-2	1.590E+0	3.020E+0
-7.295E-2	1.622E+0	3.007E+0
-7.457E-2	1.596E+0	3.098E+0
-7.944E-2	1.609E+0	2.997E+0
-7.133E-2	1.684E+0	3.082E+0
-7.620E-2	1.625E+0	2.965E+0
-7.782E-2	1.638E+0	3.069E+0
-7.944E-2	1.661E+0	3.010E+0
-7.782E-2	1.616E+0	3.046E+0
-7.295E-2	1.648E+0	3.085E+0
-7.457E-2	1.622E+0	3.023E+0
-7.944E-2	1.645E+0	3.030E+0
-7.457E-2	1.596E+0	3.088E+0
-7.457E-2	1.606E+0	3.023E+0
-7.620E-2	1.616E+0	3.056E+0
-7.944E-2	1.583E+0	3.088E+0
-7.620E-2	1.606E+0	3.043E+0
-7.457E-2	1.580E+0	3.072E+0
-7.782E-2	1.603E+0	3.017E+0
-7.944E-2	1.674E+0	3.066E+0
-7.457E-2	1.593E+0	3.033E+0
-7.295E-2	1.625E+0	2.997E+0
-7.620E-2	1.612E+0	3.046E+0
-7.944E-2	1.609E+0	3.027E+0
-7.295E-2	1.603E+0	3.062E+0
-7.457E-2	1.593E+0	3.098E+0
-7.457E-2	1.609E+0	3.095E+0
-7.944E-2	1.583E+0	3.030E+0
-7.620E-2	1.664E+0	3.004E+0
-7.133E-2	1.642E+0	3.049E+0
-7.782E-2	1.619E+0	3.014E+0
-7.944E-2	1.590E+0	3.092E+0
-7.620E-2	1.603E+0	3.040E+0
-7.295E-2	1.593E+0	3.046E+0
-7.782E-2	1.638E+0	3.072E+0
-7.944E-2	1.577E+0	3.023E+0
-7.620E-2	1.651E+0	3.053E+0
-6.809E-2	1.645E+0	3.036E+0
-7.944E-2	1.667E+0	2.972E+0
-7.944E-2	1.590E+0	2.988E+0
-7.457E-2	1.590E+0	3.033E+0
-7.295E-2	1.599E+0	3.014E+0
-7.457E-2	1.645E+0	3.062E+0
-7.782E-2	1.638E+0	2.959E+0
-7.782E-2	1.577E+0	3.027E+0
-7.133E-2	1.603E+0	3.069E+0
-7.944E-2	1.693E+0	3.072E+0
-8.106E-2	1.599E+0	3.111E+0
-7.620E-2	1.622E+0	2.978E+0
-7.133E-2	1.658E+0	3.053E+0
-7.782E-2	1.603E+0	3.001E+0
-8.106E-2	1.622E+0	3.046E+0
-8.106E-2	1.603E+0	3.062E+0
-7.457E-2	1.651E+0	3.017E+0
-7.782E-2	1.632E+0	2.988E+0
-7.944E-2	1.642E+0	2.981E+0
-7.620E-2	1.635E+0	3.023E+0
-7.620E-2	1.593E+0	3.036E+0
-7.782E-2	1.557E+0	2.965E+0
-7.944E-2	1.622E+0	3.108E+0
-7.295E-2	1.573E+0	3.114E+0
-7.457E-2	1.586E+0	3.036E+0
-7.620E-2	1.599E+0	3.004E+0
-7.782E-2	1.658E+0	2.965E+0
-7.944E-2	1.622E+0	3.043E+0
-7.457E-2	1.590E+0	3.056E+0
-7.620E-2	1.596E+0	3.040E+0
-7.944E-2	1.593E+0	2.981E+0
-7.457E-2	1.625E+0	2.978E+0
-6.971E-2	1.651E+0	3.014E+0
-7.620E-2	1.612E+0	2.988E+0
-8.106E-2	1.599E+0	3.069E+0
-7.457E-2	1.586E+0	3.059E+0
-7.295E-2	1.629E+0	3.001E+0
-7.620E-2	1.680E+0	3.085E+0
-8.106E-2	1.590E+0	3.075E+0
-7.457E-2	1.645E+0	3.082E+0
-7.457E-2	1.645E+0	3.056E+0
-7.457E-2	1.590E+0	3.066E+0
-7.782E-2	1.573E+0	3.049E+0
-7.620E-2	1.667E+0	2.984E+0
-7.457E-2	1.593E+0	3.079E+0
-7.620E-2	1.583E+0	3.079E+0
-8.106E-2	1.586E+0	3.079E+0
-7.620E-2	1.560E+0	3.046E+0
-7.457E-2	1.580E+0	3.043E+0
-7.782E-2	1.684E+0	3.030E+0
-7.944E-2	1.583E+0	3.017E+0
-7.620E-2	1.632E+0	3.101E+0
-7.457E-2	1.606E+0	3.033E+0
-7.457E-2	1.612E+0	3.040E+0
-7.620E-2	1.586E+0	3.036E+0
-7.457E-2	1.619E+0	3.111E+0
-7.457E-2	1.590E+0	3.007E+0
-7.295E-2	1.573E+0	3.040E+0
-8.106E-2	1.616E+0	3.069E+0
-7.457E-2	1.671E+0	3.059E+0
-7.133E-2	1.619E+0	3.043E+0
-7.620E-2	1.635E+0	3.027E+0
-8.106E-2	1.635E+0	3.056E+0
-7.457E-2	1.612E+0	3.082E+0
[truncated: 93,954 more rows]
