# Supplementary material for: Improved ANAP incorporation and VCF analysis reveal details of P2X7 current facilitation and a limited conformational interplay between ATP binding and the intracellular ballast domain
Source: eLife. 2023 Jan 4;12:e82479. doi: 10.7554/eLife.82479 (PMC9859053; doi:10.7554/eLife.82479)
Supplement: Figure 3—figure supplement 2—source data 1. [file elife-82479-fig3-figsupp2-data1.zip › Figure-3_figure-supplement-2_source-data-1/T340_MM_m06#12.csv]

-1.249E-1	1.583E+0	2.845E+0
-1.313E-1	1.638E+0	2.851E+0
-1.313E-1	1.622E+0	2.881E+0
-1.281E-1	1.593E+0	2.839E+0
-1.265E-1	1.609E+0	2.871E+0
-1.313E-1	1.622E+0	2.839E+0
-1.297E-1	1.622E+0	2.890E+0
-1.265E-1	1.567E+0	2.894E+0
-1.232E-1	1.609E+0	2.832E+0
-1.297E-1	1.567E+0	2.903E+0
-1.297E-1	1.593E+0	2.897E+0
-1.249E-1	1.648E+0	2.884E+0
-1.216E-1	1.599E+0	2.877E+0
-1.313E-1	1.632E+0	2.887E+0
-1.313E-1	1.661E+0	2.874E+0
-1.265E-1	1.596E+0	2.890E+0
-1.232E-1	1.606E+0	2.848E+0
-1.281E-1	1.583E+0	2.884E+0
-1.330E-1	1.596E+0	2.907E+0
-1.265E-1	1.573E+0	2.835E+0
-1.249E-1	1.586E+0	2.910E+0
-1.313E-1	1.570E+0	2.803E+0
-1.313E-1	1.645E+0	2.923E+0
-1.232E-1	1.638E+0	2.890E+0
-1.249E-1	1.599E+0	2.890E+0
-1.297E-1	1.635E+0	2.926E+0
-1.313E-1	1.622E+0	2.877E+0
-1.249E-1	1.638E+0	2.894E+0
-1.249E-1	1.603E+0	2.933E+0
-1.297E-1	1.642E+0	2.887E+0
-1.281E-1	1.596E+0	2.855E+0
-1.249E-1	1.612E+0	2.881E+0
-1.265E-1	1.622E+0	2.881E+0
-1.330E-1	1.590E+0	2.851E+0
-1.313E-1	1.619E+0	2.832E+0
-1.265E-1	1.603E+0	2.890E+0
-1.249E-1	1.599E+0	2.910E+0
-1.281E-1	1.638E+0	2.874E+0
-1.313E-1	1.638E+0	2.881E+0
-1.249E-1	1.603E+0	2.835E+0
-1.265E-1	1.629E+0	2.848E+0
-1.281E-1	1.648E+0	2.842E+0
-1.297E-1	1.590E+0	2.848E+0
-1.265E-1	1.570E+0	2.871E+0
-1.249E-1	1.609E+0	2.929E+0
-1.297E-1	1.570E+0	2.897E+0
-1.313E-1	1.593E+0	2.890E+0
-1.265E-1	1.609E+0	2.887E+0
-1.249E-1	1.616E+0	2.864E+0
-1.330E-1	1.612E+0	2.907E+0
-1.297E-1	1.570E+0	2.916E+0
-1.265E-1	1.590E+0	2.933E+0
-1.232E-1	1.599E+0	2.887E+0
-1.313E-1	1.593E+0	2.881E+0
-1.330E-1	1.638E+0	2.809E+0
-1.249E-1	1.629E+0	2.861E+0
-1.249E-1	1.606E+0	2.881E+0
-1.313E-1	1.616E+0	2.926E+0
-1.297E-1	1.603E+0	2.832E+0
-1.281E-1	1.612E+0	2.861E+0
-1.249E-1	1.693E+0	2.858E+0
-1.297E-1	1.567E+0	2.877E+0
-1.313E-1	1.586E+0	2.887E+0
-1.249E-1	1.612E+0	2.845E+0
-1.265E-1	1.648E+0	2.848E+0
-1.330E-1	1.606E+0	2.962E+0
-1.297E-1	1.547E+0	2.877E+0
-1.249E-1	1.612E+0	2.871E+0
-1.265E-1	1.596E+0	2.881E+0
-1.297E-1	1.577E+0	2.851E+0
-1.313E-1	1.586E+0	2.839E+0
-1.200E-1	1.661E+0	2.900E+0
-1.249E-1	1.586E+0	2.887E+0
-1.313E-1	1.590E+0	2.881E+0
-1.297E-1	1.606E+0	2.864E+0
-1.232E-1	1.606E+0	2.839E+0
-1.249E-1	1.586E+0	2.839E+0
-1.330E-1	1.616E+0	2.839E+0
-1.313E-1	1.577E+0	2.881E+0
-1.249E-1	1.625E+0	2.822E+0
-1.249E-1	1.586E+0	2.884E+0
-1.313E-1	1.557E+0	2.890E+0
-1.313E-1	1.593E+0	2.864E+0
-1.232E-1	1.603E+0	2.770E+0
-1.249E-1	1.635E+0	2.855E+0
-1.313E-1	1.629E+0	2.871E+0
-1.313E-1	1.609E+0	2.806E+0
-1.281E-1	1.573E+0	2.910E+0
-1.249E-1	1.583E+0	2.881E+0
-1.297E-1	1.577E+0	2.894E+0
-1.297E-1	1.593E+0	2.803E+0
-1.232E-1	1.606E+0	2.881E+0
-1.265E-1	1.622E+0	2.894E+0
-1.313E-1	1.599E+0	2.848E+0
-1.313E-1	1.619E+0	2.796E+0
-1.216E-1	1.534E+0	2.894E+0
-1.265E-1	1.635E+0	2.910E+0
-1.297E-1	1.625E+0	2.855E+0
-1.281E-1	1.622E+0	2.855E+0
-1.249E-1	1.583E+0	2.897E+0
-1.265E-1	1.651E+0	2.897E+0
-1.297E-1	1.547E+0	2.874E+0
-1.330E-1	1.599E+0	2.871E+0
-1.249E-1	1.599E+0	2.881E+0
-1.265E-1	1.577E+0	2.926E+0
-1.313E-1	1.557E+0	2.926E+0
-1.297E-1	1.612E+0	2.858E+0
-1.265E-1	1.570E+0	2.913E+0
-1.265E-1	1.580E+0	2.887E+0
-1.265E-1	1.577E+0	2.864E+0
-1.297E-1	1.596E+0	2.864E+0
-1.249E-1	1.619E+0	2.939E+0
-1.265E-1	1.603E+0	2.855E+0
-1.265E-1	1.573E+0	2.858E+0
-1.281E-1	1.642E+0	2.858E+0
-1.265E-1	1.609E+0	2.868E+0
-1.265E-1	1.606E+0	2.894E+0
-1.313E-1	1.599E+0	2.900E+0
-1.297E-1	1.671E+0	2.819E+0
-1.249E-1	1.616E+0	2.861E+0
-1.265E-1	1.599E+0	2.864E+0
-1.297E-1	1.534E+0	2.952E+0
-1.313E-1	1.596E+0	2.845E+0
-1.249E-1	1.658E+0	2.894E+0
-1.265E-1	1.635E+0	2.845E+0
-1.297E-1	1.593E+0	2.929E+0
-1.313E-1	1.619E+0	2.907E+0
-1.265E-1	1.635E+0	2.890E+0
-1.281E-1	1.570E+0	2.923E+0
-1.281E-1	1.593E+0	2.874E+0
-1.313E-1	1.596E+0	2.845E+0
-1.249E-1	1.629E+0	2.868E+0
-1.265E-1	1.596E+0	2.946E+0
-1.297E-1	1.557E+0	2.874E+0
-1.281E-1	1.629E+0	2.894E+0
-1.249E-1	1.638E+0	2.822E+0
-1.265E-1	1.619E+0	2.871E+0
-1.330E-1	1.648E+0	2.916E+0
-1.313E-1	1.606E+0	2.887E+0
-1.232E-1	1.632E+0	2.829E+0
-1.249E-1	1.583E+0	2.864E+0
-1.313E-1	1.648E+0	2.842E+0
-1.297E-1	1.593E+0	2.884E+0
-1.232E-1	1.642E+0	2.861E+0
-1.281E-1	1.590E+0	2.851E+0
-1.281E-1	1.606E+0	2.845E+0
-1.313E-1	1.586E+0	2.855E+0
-1.249E-1	1.629E+0	2.822E+0
-1.265E-1	1.622E+0	2.929E+0
-1.249E-1	1.658E+0	2.845E+0
-1.330E-1	1.586E+0	2.887E+0
-1.216E-1	1.658E+0	2.874E+0
-1.265E-1	1.661E+0	2.839E+0
-1.313E-1	1.664E+0	2.822E+0
-1.330E-1	1.609E+0	2.851E+0
-1.232E-1	1.599E+0	2.858E+0
-1.265E-1	1.599E+0	2.855E+0
-1.297E-1	1.622E+0	2.894E+0
-1.297E-1	1.603E+0	2.829E+0
-1.249E-1	1.616E+0	2.913E+0
-1.265E-1	1.577E+0	2.855E+0
-1.297E-1	1.609E+0	2.855E+0
-1.330E-1	1.609E+0	2.890E+0
-1.265E-1	1.570E+0	2.819E+0
-1.265E-1	1.599E+0	2.881E+0
-1.281E-1	1.658E+0	2.855E+0
-1.313E-1	1.606E+0	2.829E+0
-1.216E-1	1.570E+0	2.835E+0
-1.249E-1	1.622E+0	2.858E+0
-1.297E-1	1.622E+0	2.926E+0
-1.313E-1	1.609E+0	2.861E+0
-1.249E-1	1.632E+0	2.910E+0
-1.265E-1	1.590E+0	2.842E+0
-1.281E-1	1.599E+0	2.916E+0
-1.330E-1	1.629E+0	2.890E+0
-1.216E-1	1.616E+0	2.861E+0
-1.232E-1	1.564E+0	2.916E+0
-1.297E-1	1.609E+0	2.903E+0
-1.330E-1	1.642E+0	2.858E+0
-1.265E-1	1.622E+0	2.839E+0
-1.232E-1	1.622E+0	2.913E+0
-1.313E-1	1.612E+0	2.868E+0
-1.281E-1	1.671E+0	2.855E+0
-1.265E-1	1.625E+0	2.800E+0
-1.265E-1	1.586E+0	2.822E+0
-1.313E-1	1.642E+0	2.813E+0
-1.313E-1	1.593E+0	2.890E+0
-1.249E-1	1.635E+0	2.868E+0
-1.232E-1	1.560E+0	2.894E+0
-1.313E-1	1.616E+0	2.884E+0
-1.297E-1	1.583E+0	2.887E+0
-1.265E-1	1.599E+0	2.916E+0
-1.249E-1	1.651E+0	2.991E+0
-1.313E-1	1.609E+0	2.851E+0
-1.297E-1	1.573E+0	2.939E+0
-1.232E-1	1.583E+0	2.907E+0
-1.265E-1	1.635E+0	2.897E+0
-1.313E-1	1.596E+0	2.855E+0
-1.313E-1	1.593E+0	2.864E+0
-1.249E-1	1.609E+0	2.819E+0
-1.249E-1	1.632E+0	2.842E+0
-1.281E-1	1.590E+0	2.910E+0
-1.281E-1	1.606E+0	2.796E+0
-1.265E-1	1.619E+0	2.903E+0
-1.265E-1	1.664E+0	2.887E+0
-1.297E-1	1.551E+0	2.832E+0
-1.313E-1	1.625E+0	2.855E+0
-1.249E-1	1.609E+0	2.894E+0
-1.265E-1	1.638E+0	2.819E+0
-1.313E-1	1.629E+0	2.955E+0
-1.297E-1	1.625E+0	2.910E+0
-1.249E-1	1.577E+0	2.874E+0
-1.249E-1	1.667E+0	2.926E+0
-1.330E-1	1.599E+0	2.848E+0
-1.346E-1	1.629E+0	2.851E+0
-1.249E-1	1.645E+0	2.897E+0
-1.232E-1	1.609E+0	2.894E+0
-1.297E-1	1.674E+0	2.855E+0
-1.265E-1	1.642E+0	2.923E+0
-1.249E-1	1.622E+0	2.874E+0
-1.297E-1	1.599E+0	2.897E+0
-1.330E-1	1.609E+0	2.920E+0
-1.297E-1	1.564E+0	2.916E+0
-1.265E-1	1.590E+0	2.900E+0
-1.216E-1	1.596E+0	2.929E+0
-1.330E-1	1.612E+0	2.829E+0
-1.297E-1	1.625E+0	2.855E+0
-1.249E-1	1.583E+0	2.871E+0
-1.216E-1	1.609E+0	2.962E+0
-1.297E-1	1.638E+0	2.890E+0
-1.281E-1	1.593E+0	2.874E+0
-1.249E-1	1.580E+0	2.845E+0
-1.265E-1	1.629E+0	2.877E+0
-1.313E-1	1.622E+0	2.946E+0
-1.281E-1	1.632E+0	2.936E+0
-1.281E-1	1.619E+0	2.874E+0
-1.249E-1	1.583E+0	2.816E+0
-1.313E-1	1.586E+0	2.871E+0
-1.297E-1	1.586E+0	2.887E+0
-1.232E-1	1.616E+0	2.796E+0
-1.232E-1	1.593E+0	2.793E+0
-1.313E-1	1.619E+0	2.894E+0
-1.313E-1	1.599E+0	2.877E+0
-1.265E-1	1.645E+0	2.861E+0
-1.265E-1	1.596E+0	2.813E+0
-1.297E-1	1.612E+0	2.864E+0
-1.297E-1	1.603E+0	2.845E+0
-1.265E-1	1.593E+0	2.903E+0
-1.265E-1	1.560E+0	2.842E+0
-1.330E-1	1.632E+0	2.845E+0
-1.297E-1	1.635E+0	2.884E+0
-1.249E-1	1.642E+0	2.968E+0
-1.265E-1	1.616E+0	2.842E+0
-1.297E-1	1.580E+0	2.832E+0
-1.281E-1	1.645E+0	2.858E+0
-1.216E-1	1.570E+0	2.839E+0
-1.249E-1	1.586E+0	2.819E+0
-1.297E-1	1.642E+0	2.826E+0
-1.313E-1	1.619E+0	2.900E+0
-1.249E-1	1.557E+0	2.819E+0
-1.297E-1	1.590E+0	2.881E+0
-1.297E-1	1.609E+0	2.871E+0
-1.297E-1	1.625E+0	2.936E+0
-1.249E-1	1.609E+0	2.877E+0
-1.249E-1	1.629E+0	2.939E+0
-1.297E-1	1.638E+0	2.910E+0
-1.330E-1	1.616E+0	2.839E+0
-1.281E-1	1.635E+0	2.884E+0
-1.265E-1	1.573E+0	2.897E+0
-1.330E-1	1.586E+0	2.835E+0
-1.281E-1	1.635E+0	2.871E+0
-1.216E-1	1.606E+0	2.839E+0
-1.249E-1	1.619E+0	2.890E+0
-1.313E-1	1.599E+0	2.874E+0
-1.297E-1	1.612E+0	2.842E+0
-1.265E-1	1.632E+0	2.903E+0
-1.265E-1	1.616E+0	2.916E+0
-1.297E-1	1.667E+0	2.826E+0
-1.313E-1	1.586E+0	2.881E+0
-1.265E-1	1.580E+0	2.900E+0
-1.265E-1	1.580E+0	2.861E+0
-1.330E-1	1.583E+0	2.890E+0
-1.313E-1	1.583E+0	2.884E+0
-1.249E-1	1.629E+0	2.851E+0
-1.249E-1	1.583E+0	2.884E+0
-1.297E-1	1.654E+0	2.874E+0
-1.281E-1	1.567E+0	2.813E+0
-1.232E-1	1.599E+0	2.936E+0
-1.249E-1	1.596E+0	2.929E+0
-1.313E-1	1.658E+0	2.809E+0
-1.297E-1	1.616E+0	2.861E+0
-1.265E-1	1.638E+0	2.881E+0
-1.265E-1	1.635E+0	2.887E+0
-1.297E-1	1.638E+0	2.897E+0
-1.313E-1	1.593E+0	2.871E+0
-1.281E-1	1.667E+0	2.881E+0
-1.265E-1	1.616E+0	2.903E+0
-1.313E-1	1.622E+0	2.887E+0
-1.281E-1	1.632E+0	2.861E+0
-1.265E-1	1.554E+0	2.855E+0
-1.249E-1	1.590E+0	2.884E+0
-1.313E-1	1.593E+0	2.829E+0
-1.297E-1	1.609E+0	2.845E+0
-1.249E-1	1.612E+0	2.871E+0
-1.249E-1	1.638E+0	2.874E+0
-1.313E-1	1.619E+0	2.783E+0
-1.313E-1	1.625E+0	2.903E+0
-1.249E-1	1.551E+0	2.884E+0
-1.265E-1	1.609E+0	2.887E+0
-1.313E-1	1.573E+0	2.855E+0
-1.297E-1	1.570E+0	2.861E+0
-1.249E-1	1.619E+0	2.864E+0
-1.232E-1	1.622E+0	2.881E+0
-1.313E-1	1.564E+0	2.926E+0
-1.313E-1	1.622E+0	2.881E+0
-1.232E-1	1.619E+0	2.913E+0
-1.281E-1	1.593E+0	2.877E+0
-1.297E-1	1.599E+0	2.819E+0
-1.313E-1	1.635E+0	2.832E+0
-1.232E-1	1.616E+0	2.842E+0
-1.249E-1	1.551E+0	2.913E+0
-1.313E-1	1.651E+0	2.851E+0
-1.313E-1	1.674E+0	2.897E+0
-1.216E-1	1.603E+0	2.894E+0
-1.265E-1	1.616E+0	2.936E+0
-1.297E-1	1.596E+0	2.890E+0
-1.330E-1	1.645E+0	2.793E+0
-1.249E-1	1.632E+0	2.881E+0
-1.265E-1	1.573E+0	2.881E+0
-1.297E-1	1.590E+0	2.897E+0
-1.281E-1	1.603E+0	2.916E+0
-1.232E-1	1.606E+0	2.884E+0
-1.265E-1	1.635E+0	2.806E+0
-1.313E-1	1.590E+0	2.897E+0
-1.297E-1	1.629E+0	2.920E+0
-1.265E-1	1.616E+0	2.916E+0
-1.265E-1	1.603E+0	2.819E+0
-1.297E-1	1.596E+0	2.813E+0
-1.297E-1	1.671E+0	2.877E+0
-1.249E-1	1.612E+0	2.851E+0
-1.249E-1	1.651E+0	2.858E+0
-1.281E-1	1.632E+0	2.813E+0
-1.330E-1	1.564E+0	2.890E+0
-1.265E-1	1.593E+0	2.845E+0
-1.281E-1	1.577E+0	2.881E+0
-1.281E-1	1.554E+0	2.877E+0
-1.297E-1	1.596E+0	2.913E+0
-1.249E-1	1.606E+0	2.946E+0
-1.249E-1	1.586E+0	2.822E+0
-1.313E-1	1.616E+0	2.916E+0
-1.297E-1	1.619E+0	2.913E+0
-1.249E-1	1.606E+0	2.848E+0
-1.249E-1	1.629E+0	2.816E+0
-1.281E-1	1.629E+0	2.923E+0
-1.313E-1	1.619E+0	2.871E+0
-1.265E-1	1.606E+0	2.903E+0
-1.265E-1	1.560E+0	2.913E+0
-1.313E-1	1.635E+0	2.881E+0
-1.297E-1	1.609E+0	2.864E+0
-1.232E-1	1.622E+0	2.923E+0
-1.265E-1	1.612E+0	2.845E+0
-1.281E-1	1.642E+0	2.881E+0
-1.313E-1	1.612E+0	2.942E+0
-1.249E-1	1.596E+0	2.864E+0
-1.265E-1	1.635E+0	2.845E+0
-1.313E-1	1.632E+0	2.868E+0
-1.297E-1	1.645E+0	2.894E+0
-1.265E-1	1.619E+0	2.839E+0
-1.265E-1	1.603E+0	2.868E+0
-1.313E-1	1.593E+0	2.877E+0
-1.281E-1	1.596E+0	2.832E+0
-1.265E-1	1.635E+0	2.845E+0
-1.249E-1	1.603E+0	2.816E+0
-1.297E-1	1.593E+0	2.826E+0
-1.330E-1	1.567E+0	2.861E+0
-1.281E-1	1.603E+0	2.903E+0
-1.249E-1	1.564E+0	2.884E+0
-1.297E-1	1.629E+0	2.923E+0
-1.281E-1	1.590E+0	2.903E+0
-1.265E-1	1.645E+0	2.848E+0
-1.265E-1	1.570E+0	2.864E+0
-1.281E-1	1.593E+0	2.890E+0
-1.281E-1	1.590E+0	2.900E+0
-1.232E-1	1.677E+0	2.858E+0
-1.265E-1	1.616E+0	2.874E+0
-1.297E-1	1.603E+0	2.790E+0
-1.297E-1	1.648E+0	2.884E+0
-1.265E-1	1.619E+0	2.890E+0
-1.281E-1	1.612E+0	2.845E+0
-1.313E-1	1.645E+0	2.894E+0
-1.346E-1	1.622E+0	2.887E+0
-1.265E-1	1.573E+0	2.855E+0
-1.281E-1	1.638E+0	2.855E+0
-1.313E-1	1.586E+0	2.907E+0
-1.313E-1	1.606E+0	2.832E+0
-1.232E-1	1.599E+0	2.933E+0
-1.249E-1	1.642E+0	2.884E+0
-1.330E-1	1.625E+0	2.851E+0
-1.297E-1	1.629E+0	2.826E+0
-1.232E-1	1.654E+0	2.845E+0
-1.232E-1	1.612E+0	2.845E+0
-1.313E-1	1.564E+0	2.874E+0
-1.297E-1	1.593E+0	2.858E+0
-1.265E-1	1.622E+0	2.826E+0
-1.249E-1	1.599E+0	2.851E+0
-1.313E-1	1.603E+0	2.855E+0
-1.281E-1	1.593E+0	2.881E+0
-1.249E-1	1.593E+0	2.864E+0
-1.249E-1	1.567E+0	2.920E+0
-1.313E-1	1.606E+0	2.897E+0
-1.281E-1	1.596E+0	2.858E+0
-1.232E-1	1.619E+0	2.842E+0
-1.281E-1	1.593E+0	2.845E+0
-1.313E-1	1.635E+0	2.874E+0
-1.265E-1	1.609E+0	2.816E+0
-1.249E-1	1.593E+0	2.845E+0
-1.249E-1	1.619E+0	2.897E+0
-1.313E-1	1.625E+0	2.826E+0
-1.281E-1	1.593E+0	2.913E+0
-1.281E-1	1.596E+0	2.861E+0
-1.265E-1	1.596E+0	2.871E+0
-1.313E-1	1.573E+0	2.874E+0
-1.297E-1	1.603E+0	2.874E+0
-1.265E-1	1.638E+0	2.894E+0
-1.265E-1	1.590E+0	2.887E+0
-1.330E-1	1.625E+0	2.839E+0
-1.281E-1	1.612E+0	2.903E+0
-1.249E-1	1.603E+0	2.923E+0
-1.232E-1	1.606E+0	2.900E+0
-1.297E-1	1.629E+0	2.881E+0
-1.281E-1	1.638E+0	2.916E+0
-1.265E-1	1.612E+0	2.881E+0
-1.265E-1	1.596E+0	2.861E+0
-1.281E-1	1.619E+0	2.887E+0
-1.281E-1	1.606E+0	2.871E+0
-1.265E-1	1.599E+0	2.877E+0
-1.249E-1	1.661E+0	2.842E+0
-1.281E-1	1.606E+0	2.890E+0
-1.297E-1	1.593E+0	2.848E+0
-1.265E-1	1.629E+0	2.894E+0
-1.232E-1	1.593E+0	2.855E+0
-1.297E-1	1.606E+0	2.806E+0
-1.281E-1	1.648E+0	2.845E+0
-1.281E-1	1.606E+0	2.929E+0
-1.265E-1	1.635E+0	2.848E+0
-1.313E-1	1.616E+0	2.855E+0
-1.297E-1	1.629E+0	2.822E+0
-1.265E-1	1.590E+0	2.864E+0
-1.249E-1	1.599E+0	2.929E+0
-1.330E-1	1.651E+0	2.936E+0
-1.281E-1	1.586E+0	2.907E+0
-1.265E-1	1.619E+0	2.829E+0
-1.265E-1	1.583E+0	2.926E+0
-1.297E-1	1.606E+0	2.877E+0
-1.281E-1	1.612E+0	2.835E+0
-1.232E-1	1.573E+0	2.861E+0
-1.232E-1	1.590E+0	2.916E+0
-1.281E-1	1.612E+0	2.874E+0
-1.297E-1	1.625E+0	2.871E+0
-1.249E-1	1.625E+0	2.894E+0
-1.249E-1	1.619E+0	2.845E+0
-1.281E-1	1.606E+0	2.803E+0
-1.297E-1	1.690E+0	2.884E+0
-1.265E-1	1.586E+0	2.897E+0
-1.281E-1	1.658E+0	2.767E+0
-1.297E-1	1.619E+0	2.923E+0
-1.297E-1	1.583E+0	2.946E+0
-1.249E-1	1.609E+0	2.868E+0
-1.265E-1	1.603E+0	2.871E+0
-1.313E-1	1.593E+0	2.851E+0
-1.297E-1	1.645E+0	2.913E+0
-1.249E-1	1.658E+0	2.900E+0
-1.249E-1	1.632E+0	2.949E+0
-1.313E-1	1.619E+0	2.829E+0
-1.297E-1	1.603E+0	2.819E+0
-1.281E-1	1.635E+0	2.907E+0
-1.297E-1	1.629E+0	2.826E+0
-1.313E-1	1.635E+0	2.884E+0
-1.313E-1	1.564E+0	2.949E+0
-1.281E-1	1.648E+0	2.861E+0
-1.249E-1	1.619E+0	2.871E+0
-1.297E-1	1.606E+0	2.868E+0
-1.313E-1	1.625E+0	2.903E+0
-1.265E-1	1.609E+0	2.868E+0
-1.265E-1	1.573E+0	2.903E+0
-1.313E-1	1.593E+0	2.887E+0
-1.313E-1	1.645E+0	2.884E+0
-1.249E-1	1.667E+0	2.806E+0
-1.265E-1	1.622E+0	2.864E+0
-1.330E-1	1.586E+0	2.949E+0
-1.313E-1	1.638E+0	2.864E+0
-1.249E-1	1.612E+0	2.835E+0
-1.281E-1	1.586E+0	2.855E+0
-1.313E-1	1.616E+0	2.907E+0
-1.330E-1	1.616E+0	2.855E+0
-1.265E-1	1.616E+0	2.936E+0
-1.249E-1	1.619E+0	2.835E+0
-1.281E-1	1.648E+0	2.832E+0
-1.313E-1	1.638E+0	2.907E+0
-1.265E-1	1.570E+0	2.900E+0
-1.265E-1	1.606E+0	2.855E+0
-1.297E-1	1.603E+0	2.881E+0
-1.330E-1	1.629E+0	2.903E+0
-1.232E-1	1.612E+0	2.851E+0
-1.297E-1	1.606E+0	2.897E+0
-1.297E-1	1.645E+0	2.858E+0
-1.313E-1	1.632E+0	2.877E+0
-1.249E-1	1.619E+0	2.907E+0
-1.297E-1	1.651E+0	2.855E+0
-1.297E-1	1.638E+0	2.858E+0
-1.330E-1	1.658E+0	2.894E+0
-1.232E-1	1.648E+0	2.997E+0
-1.249E-1	1.612E+0	2.916E+0
-1.313E-1	1.622E+0	2.890E+0
-1.297E-1	1.603E+0	2.851E+0
-1.249E-1	1.612E+0	2.871E+0
-1.281E-1	1.642E+0	2.897E+0
-1.281E-1	1.606E+0	2.826E+0
-1.281E-1	1.606E+0	2.894E+0
-1.232E-1	1.583E+0	2.949E+0
-1.265E-1	1.593E+0	2.868E+0
-1.313E-1	1.638E+0	2.839E+0
-1.281E-1	1.635E+0	2.877E+0
-1.216E-1	1.638E+0	2.900E+0
-1.297E-1	1.599E+0	2.864E+0
-1.313E-1	1.648E+0	2.884E+0
-1.297E-1	1.583E+0	2.861E+0
-1.265E-1	1.596E+0	2.929E+0
-1.281E-1	1.622E+0	2.858E+0
-1.313E-1	1.619E+0	2.920E+0
-1.313E-1	1.658E+0	2.897E+0
-1.249E-1	1.619E+0	2.933E+0
-1.281E-1	1.645E+0	2.923E+0
-1.313E-1	1.593E+0	2.835E+0
-1.313E-1	1.577E+0	2.851E+0
-1.232E-1	1.619E+0	2.894E+0
-1.249E-1	1.583E+0	2.907E+0
-1.297E-1	1.616E+0	2.803E+0
-1.297E-1	1.590E+0	2.877E+0
-1.249E-1	1.596E+0	2.874E+0
-1.249E-1	1.586E+0	2.868E+0
-1.297E-1	1.577E+0	2.813E+0
-1.297E-1	1.622E+0	2.910E+0
-1.249E-1	1.625E+0	2.819E+0
-1.265E-1	1.645E+0	2.972E+0
-1.313E-1	1.661E+0	2.916E+0
-1.297E-1	1.642E+0	2.897E+0
-1.216E-1	1.603E+0	2.881E+0
-1.265E-1	1.638E+0	2.858E+0
-1.313E-1	1.625E+0	2.842E+0
-1.297E-1	1.612E+0	2.929E+0
-1.249E-1	1.658E+0	2.946E+0
-1.265E-1	1.606E+0	2.874E+0
-1.313E-1	1.586E+0	2.839E+0
-1.313E-1	1.622E+0	2.952E+0
-1.249E-1	1.603E+0	2.871E+0
-1.281E-1	1.619E+0	2.923E+0
-1.297E-1	1.619E+0	2.920E+0
-1.297E-1	1.638E+0	2.887E+0
-1.232E-1	1.658E+0	2.890E+0
-1.232E-1	1.622E+0	2.939E+0
-1.297E-1	1.596E+0	2.855E+0
-1.281E-1	1.586E+0	2.842E+0
-1.265E-1	1.661E+0	2.923E+0
-1.265E-1	1.622E+0	2.887E+0
-1.297E-1	1.638E+0	2.826E+0
-1.313E-1	1.609E+0	2.887E+0
-1.216E-1	1.606E+0	2.845E+0
-1.265E-1	1.629E+0	2.868E+0
-1.313E-1	1.654E+0	2.910E+0
-1.297E-1	1.586E+0	2.913E+0
-1.216E-1	1.629E+0	2.871E+0
-1.265E-1	1.632E+0	2.864E+0
-1.330E-1	1.619E+0	2.884E+0
-1.297E-1	1.635E+0	2.832E+0
-1.249E-1	1.645E+0	2.790E+0
-1.265E-1	1.635E+0	2.861E+0
-1.330E-1	1.629E+0	2.923E+0
-1.297E-1	1.612E+0	2.839E+0
-1.265E-1	1.570E+0	2.907E+0
-1.249E-1	1.632E+0	2.858E+0
-1.281E-1	1.573E+0	2.845E+0
-1.313E-1	1.648E+0	2.890E+0
-1.249E-1	1.642E+0	2.877E+0
-1.249E-1	1.632E+0	2.907E+0
-1.281E-1	1.629E+0	2.946E+0
-1.297E-1	1.586E+0	2.868E+0
-1.265E-1	1.648E+0	2.907E+0
-1.265E-1	1.596E+0	2.933E+0
-1.313E-1	1.551E+0	2.890E+0
-1.313E-1	1.583E+0	2.978E+0
-1.281E-1	1.616E+0	2.877E+0
-1.265E-1	1.658E+0	2.861E+0
-1.265E-1	1.645E+0	2.845E+0
-1.297E-1	1.583E+0	2.900E+0
-1.249E-1	1.632E+0	2.936E+0
-1.297E-1	1.629E+0	2.868E+0
-1.313E-1	1.654E+0	2.858E+0
-1.281E-1	1.599E+0	2.929E+0
-1.249E-1	1.619E+0	2.894E+0
-1.249E-1	1.635E+0	2.887E+0
-1.297E-1	1.671E+0	2.923E+0
-1.297E-1	1.593E+0	2.855E+0
-1.265E-1	1.603E+0	2.897E+0
-1.265E-1	1.573E+0	2.868E+0
-1.313E-1	1.677E+0	2.848E+0
-1.330E-1	1.635E+0	2.887E+0
-1.249E-1	1.632E+0	2.868E+0
-1.265E-1	1.629E+0	2.874E+0
-1.313E-1	1.638E+0	2.913E+0
-1.297E-1	1.599E+0	2.890E+0
-1.265E-1	1.612E+0	2.861E+0
-1.265E-1	1.616E+0	2.858E+0
-1.330E-1	1.612E+0	2.894E+0
-1.297E-1	1.674E+0	2.936E+0
-1.249E-1	1.603E+0	2.900E+0
-1.265E-1	1.586E+0	2.887E+0
-1.313E-1	1.635E+0	2.861E+0
-1.281E-1	1.645E+0	2.877E+0
-1.265E-1	1.654E+0	2.890E+0
-1.249E-1	1.599E+0	2.845E+0
-1.297E-1	1.622E+0	2.877E+0
-1.313E-1	1.622E+0	2.923E+0
-1.249E-1	1.577E+0	2.890E+0
-1.281E-1	1.570E+0	2.949E+0
-1.313E-1	1.570E+0	2.897E+0
-1.281E-1	1.625E+0	2.868E+0
-1.249E-1	1.619E+0	2.845E+0
-1.265E-1	1.583E+0	2.907E+0
-1.313E-1	1.645E+0	2.842E+0
-1.281E-1	1.603E+0	2.858E+0
-1.216E-1	1.577E+0	2.881E+0
-1.249E-1	1.632E+0	2.868E+0
-1.313E-1	1.590E+0	2.871E+0
-1.313E-1	1.680E+0	2.861E+0
-1.265E-1	1.667E+0	2.959E+0
-1.249E-1	1.603E+0	2.923E+0
-1.330E-1	1.680E+0	2.871E+0
-1.297E-1	1.609E+0	2.845E+0
-1.232E-1	1.606E+0	2.897E+0
-1.281E-1	1.603E+0	2.864E+0
-1.281E-1	1.590E+0	2.839E+0
-1.313E-1	1.625E+0	2.861E+0
-1.232E-1	1.638E+0	2.877E+0
-1.281E-1	1.619E+0	2.861E+0
-1.362E-1	1.609E+0	2.933E+0
-1.313E-1	1.645E+0	2.871E+0
-1.232E-1	1.590E+0	2.926E+0
-1.249E-1	1.590E+0	2.897E+0
-1.330E-1	1.551E+0	2.871E+0
-1.297E-1	1.590E+0	2.842E+0
-1.249E-1	1.648E+0	2.916E+0
-1.249E-1	1.619E+0	2.813E+0
-1.297E-1	1.671E+0	2.887E+0
-1.297E-1	1.642E+0	2.851E+0
-1.249E-1	1.661E+0	2.835E+0
-1.249E-1	1.580E+0	2.868E+0
-1.281E-1	1.586E+0	2.884E+0
-1.297E-1	1.577E+0	2.997E+0
-1.232E-1	1.632E+0	2.881E+0
-1.249E-1	1.632E+0	2.920E+0
-1.313E-1	1.606E+0	2.913E+0
-1.281E-1	1.603E+0	2.929E+0
-1.265E-1	1.609E+0	2.916E+0
-1.265E-1	1.632E+0	2.871E+0
-1.313E-1	1.629E+0	2.900E+0
-1.281E-1	1.599E+0	2.955E+0
-1.216E-1	1.612E+0	2.851E+0
-1.249E-1	1.632E+0	2.877E+0
-1.313E-1	1.638E+0	2.877E+0
-1.281E-1	1.619E+0	2.884E+0
-1.249E-1	1.609E+0	2.942E+0
-1.249E-1	1.590E+0	2.809E+0
-1.313E-1	1.619E+0	2.851E+0
-1.313E-1	1.603E+0	2.900E+0
-1.281E-1	1.596E+0	2.942E+0
-1.265E-1	1.583E+0	2.936E+0
-1.313E-1	1.625E+0	2.920E+0
-1.297E-1	1.593E+0	2.900E+0
-1.249E-1	1.599E+0	2.845E+0
-1.281E-1	1.648E+0	2.864E+0
-1.313E-1	1.586E+0	2.868E+0
-1.313E-1	1.593E+0	2.887E+0
-1.249E-1	1.609E+0	2.939E+0
-1.281E-1	1.593E+0	2.877E+0
-1.297E-1	1.616E+0	2.845E+0
-1.297E-1	1.573E+0	2.903E+0
-1.265E-1	1.622E+0	2.845E+0
-1.265E-1	1.560E+0	2.887E+0
-1.330E-1	1.635E+0	2.907E+0
-1.297E-1	1.638E+0	2.907E+0
-1.265E-1	1.629E+0	2.887E+0
-1.281E-1	1.664E+0	2.881E+0
-1.346E-1	1.625E+0	2.890E+0
-1.330E-1	1.609E+0	2.887E+0
-1.232E-1	1.638E+0	2.855E+0
-1.265E-1	1.590E+0	2.855E+0
-1.313E-1	1.651E+0	2.894E+0
-1.313E-1	1.577E+0	2.968E+0
-1.249E-1	1.645E+0	2.929E+0
-1.297E-1	1.622E+0	2.910E+0
-1.297E-1	1.606E+0	2.864E+0
-1.330E-1	1.599E+0	2.874E+0
-1.249E-1	1.603E+0	2.884E+0
-1.265E-1	1.573E+0	2.822E+0
-1.297E-1	1.606E+0	2.884E+0
-1.330E-1	1.599E+0	2.813E+0
-1.265E-1	1.622E+0	2.894E+0
-1.265E-1	1.593E+0	2.952E+0
-1.297E-1	1.599E+0	2.842E+0
-1.297E-1	1.580E+0	2.877E+0
-1.249E-1	1.616E+0	2.868E+0
-1.265E-1	1.642E+0	2.890E+0
-1.297E-1	1.635E+0	2.952E+0
-1.313E-1	1.625E+0	2.907E+0
-1.232E-1	1.654E+0	2.936E+0
-1.281E-1	1.616E+0	2.851E+0
-1.313E-1	1.638E+0	2.907E+0
-1.297E-1	1.590E+0	2.933E+0
-1.249E-1	1.599E+0	2.907E+0
-1.232E-1	1.642E+0	2.871E+0
-1.330E-1	1.638E+0	2.819E+0
-1.281E-1	1.635E+0	2.796E+0
-1.249E-1	1.606E+0	2.855E+0
-1.265E-1	1.590E+0	2.826E+0
-1.313E-1	1.612E+0	2.835E+0
-1.313E-1	1.603E+0	2.845E+0
-1.297E-1	1.616E+0	2.796E+0
-1.281E-1	1.609E+0	2.916E+0
-1.313E-1	1.635E+0	2.842E+0
-1.330E-1	1.616E+0	2.861E+0
-1.249E-1	1.622E+0	2.871E+0
-1.281E-1	1.638E+0	2.871E+0
-1.297E-1	1.661E+0	2.858E+0
-1.281E-1	1.619E+0	2.813E+0
-1.232E-1	1.570E+0	2.774E+0
-1.281E-1	1.625E+0	2.884E+0
-1.297E-1	1.586E+0	2.900E+0
-1.313E-1	1.541E+0	2.900E+0
-1.249E-1	1.622E+0	2.887E+0
-1.281E-1	1.619E+0	2.874E+0
-1.297E-1	1.580E+0	2.819E+0
-1.346E-1	1.619E+0	2.793E+0
-1.265E-1	1.674E+0	2.923E+0
-1.281E-1	1.635E+0	2.868E+0
-1.313E-1	1.593E+0	2.913E+0
-1.281E-1	1.658E+0	2.868E+0
-1.232E-1	1.629E+0	2.877E+0
-1.232E-1	1.612E+0	2.890E+0
-1.297E-1	1.599E+0	2.861E+0
-1.313E-1	1.616E+0	2.916E+0
-1.265E-1	1.603E+0	2.881E+0
-1.249E-1	1.567E+0	2.887E+0
-1.313E-1	1.606E+0	2.864E+0
-1.313E-1	1.638E+0	2.868E+0
-1.249E-1	1.616E+0	2.936E+0
-1.281E-1	1.596E+0	2.848E+0
-1.313E-1	1.638E+0	2.868E+0
-1.313E-1	1.603E+0	2.897E+0
-1.265E-1	1.632E+0	2.884E+0
-1.265E-1	1.625E+0	2.832E+0
-1.313E-1	1.622E+0	2.916E+0
-1.281E-1	1.606E+0	2.897E+0
-1.249E-1	1.651E+0	2.920E+0
-1.313E-1	1.616E+0	2.845E+0
-1.297E-1	1.619E+0	2.903E+0
-1.297E-1	1.632E+0	2.942E+0
-1.297E-1	1.612E+0	2.855E+0
-1.281E-1	1.580E+0	2.884E+0
-1.297E-1	1.609E+0	2.887E+0
-1.281E-1	1.616E+0	2.920E+0
-1.216E-1	1.573E+0	2.861E+0
-1.265E-1	1.658E+0	2.858E+0
-1.297E-1	1.596E+0	2.796E+0
-1.281E-1	1.596E+0	2.868E+0
-1.265E-1	1.642E+0	2.907E+0
-1.297E-1	1.629E+0	2.929E+0
-1.330E-1	1.596E+0	2.874E+0
-1.297E-1	1.625E+0	2.894E+0
-1.249E-1	1.616E+0	2.903E+0
-1.265E-1	1.625E+0	2.897E+0
-1.297E-1	1.612E+0	2.881E+0
-1.313E-1	1.616E+0	2.835E+0
-1.232E-1	1.583E+0	2.900E+0
-1.281E-1	1.622E+0	2.881E+0
-1.297E-1	1.580E+0	2.835E+0
-1.297E-1	1.609E+0	2.877E+0
-1.249E-1	1.651E+0	2.894E+0
-1.265E-1	1.567E+0	2.800E+0
-1.313E-1	1.632E+0	2.910E+0
-1.297E-1	1.580E+0	2.858E+0
-1.265E-1	1.590E+0	2.907E+0
-1.232E-1	1.671E+0	2.858E+0
-1.313E-1	1.651E+0	2.884E+0
-1.265E-1	1.638E+0	2.835E+0
-1.265E-1	1.638E+0	2.923E+0
-1.265E-1	1.593E+0	2.903E+0
-1.330E-1	1.619E+0	2.881E+0
-1.265E-1	1.638E+0	2.874E+0
-1.232E-1	1.606E+0	2.813E+0
-1.297E-1	1.622E+0	2.819E+0
-1.313E-1	1.564E+0	2.929E+0
-1.297E-1	1.590E+0	2.881E+0
-1.232E-1	1.570E+0	2.929E+0
-1.249E-1	1.599E+0	2.851E+0
-1.313E-1	1.606E+0	2.871E+0
-1.297E-1	1.648E+0	2.851E+0
-1.265E-1	1.573E+0	2.783E+0
-1.281E-1	1.622E+0	2.855E+0
-1.330E-1	1.590E+0	2.845E+0
-1.313E-1	1.654E+0	2.897E+0
-1.249E-1	1.638E+0	2.851E+0
-1.249E-1	1.573E+0	2.916E+0
-1.297E-1	1.664E+0	2.816E+0
-1.297E-1	1.716E+0	2.887E+0
-1.249E-1	1.599E+0	2.874E+0
-1.249E-1	1.564E+0	2.929E+0
-1.313E-1	1.577E+0	2.835E+0
-1.313E-1	1.642E+0	2.871E+0
-1.249E-1	1.619E+0	2.861E+0
-1.265E-1	1.629E+0	2.855E+0
-1.313E-1	1.596E+0	2.890E+0
-1.313E-1	1.596E+0	2.939E+0
-1.249E-1	1.586E+0	2.894E+0
-1.281E-1	1.654E+0	2.900E+0
-1.297E-1	1.603E+0	2.900E+0
-1.297E-1	1.580E+0	2.851E+0
-1.265E-1	1.541E+0	2.874E+0
-1.265E-1	1.609E+0	2.864E+0
-1.330E-1	1.645E+0	2.894E+0
-1.297E-1	1.625E+0	2.884E+0
-1.249E-1	1.596E+0	2.803E+0
-1.265E-1	1.635E+0	2.871E+0
-1.330E-1	1.599E+0	2.848E+0
-1.281E-1	1.612E+0	2.874E+0
-1.281E-1	1.593E+0	2.910E+0
-1.281E-1	1.586E+0	2.868E+0
-1.346E-1	1.635E+0	2.884E+0
-1.281E-1	1.661E+0	2.855E+0
-1.249E-1	1.538E+0	2.848E+0
-1.281E-1	1.603E+0	2.848E+0
-1.330E-1	1.593E+0	2.868E+0
-1.297E-1	1.622E+0	2.981E+0
-1.249E-1	1.635E+0	2.829E+0
-1.265E-1	1.596E+0	2.887E+0
-1.346E-1	1.599E+0	2.884E+0
-1.297E-1	1.612E+0	2.923E+0
-1.249E-1	1.667E+0	2.842E+0
-1.265E-1	1.629E+0	2.897E+0
-1.346E-1	1.658E+0	2.858E+0
-1.330E-1	1.651E+0	2.916E+0
-1.249E-1	1.632E+0	2.816E+0
-1.281E-1	1.664E+0	2.890E+0
-1.330E-1	1.645E+0	2.887E+0
-1.265E-1	1.599E+0	2.887E+0
-1.249E-1	1.593E+0	2.897E+0
-1.265E-1	1.612E+0	2.809E+0
-1.330E-1	1.612E+0	2.907E+0
-1.313E-1	1.612E+0	2.845E+0
-1.232E-1	1.567E+0	2.874E+0
-1.265E-1	1.612E+0	2.929E+0
-1.297E-1	1.586E+0	2.916E+0
-1.297E-1	1.586E+0	2.903E+0
-1.281E-1	1.567E+0	2.936E+0
-1.265E-1	1.625E+0	2.839E+0
-1.346E-1	1.625E+0	2.887E+0
-1.313E-1	1.684E+0	2.877E+0
-1.232E-1	1.674E+0	2.926E+0
-1.232E-1	1.619E+0	2.907E+0
-1.313E-1	1.616E+0	2.936E+0
-1.297E-1	1.590E+0	2.845E+0
-1.216E-1	1.635E+0	2.965E+0
-1.281E-1	1.606E+0	2.913E+0
-1.297E-1	1.629E+0	2.861E+0
-1.297E-1	1.586E+0	2.884E+0
-1.249E-1	1.616E+0	2.864E+0
-1.249E-1	1.577E+0	2.907E+0
-1.297E-1	1.648E+0	2.916E+0
-1.313E-1	1.612E+0	2.877E+0
-1.249E-1	1.612E+0	2.829E+0
-1.281E-1	1.658E+0	2.835E+0
-1.330E-1	1.616E+0	2.816E+0
-1.281E-1	1.560E+0	2.897E+0
-1.265E-1	1.593E+0	2.952E+0
-1.281E-1	1.603E+0	2.861E+0
-1.346E-1	1.593E+0	2.868E+0
-1.297E-1	1.629E+0	2.926E+0
-1.265E-1	1.648E+0	2.861E+0
-1.281E-1	1.606E+0	2.835E+0
-1.297E-1	1.616E+0	2.848E+0
-1.297E-1	1.632E+0	2.822E+0
-1.232E-1	1.629E+0	2.900E+0
-1.265E-1	1.638E+0	2.855E+0
-1.313E-1	1.609E+0	2.890E+0
-1.313E-1	1.616E+0	2.868E+0
-1.249E-1	1.651E+0	2.884E+0
-1.297E-1	1.632E+0	2.910E+0
-1.346E-1	1.645E+0	2.923E+0
-1.313E-1	1.619E+0	2.829E+0
-1.249E-1	1.625E+0	2.923E+0
-1.265E-1	1.596E+0	2.894E+0
-1.313E-1	1.635E+0	2.923E+0
-1.330E-1	1.622E+0	2.894E+0
-1.265E-1	1.603E+0	2.920E+0
-1.281E-1	1.629E+0	2.946E+0
-1.330E-1	1.642E+0	2.929E+0
-1.330E-1	1.645E+0	2.832E+0
-1.249E-1	1.577E+0	2.848E+0
-1.281E-1	1.651E+0	2.894E+0
-1.313E-1	1.573E+0	2.864E+0
-1.297E-1	1.573E+0	2.910E+0
-1.265E-1	1.632E+0	2.858E+0
-1.265E-1	1.642E+0	2.864E+0
-1.313E-1	1.612E+0	2.868E+0
-1.281E-1	1.622E+0	2.920E+0
-1.281E-1	1.625E+0	2.839E+0
-1.297E-1	1.648E+0	2.806E+0
-1.297E-1	1.629E+0	2.897E+0
-1.265E-1	1.667E+0	2.822E+0
-1.249E-1	1.632E+0	2.910E+0
-1.281E-1	1.612E+0	2.933E+0
-1.313E-1	1.593E+0	2.864E+0
-1.313E-1	1.664E+0	2.923E+0
-1.265E-1	1.612E+0	2.855E+0
-1.265E-1	1.560E+0	2.884E+0
-1.330E-1	1.570E+0	2.933E+0
-1.330E-1	1.658E+0	2.910E+0
-1.249E-1	1.654E+0	2.907E+0
-1.281E-1	1.612E+0	2.890E+0
-1.297E-1	1.638E+0	2.858E+0
-1.313E-1	1.658E+0	2.809E+0
-1.281E-1	1.606E+0	2.903E+0
-1.297E-1	1.612E+0	2.933E+0
-1.313E-1	1.629E+0	2.884E+0
-1.297E-1	1.564E+0	2.858E+0
-1.265E-1	1.661E+0	2.907E+0
-1.265E-1	1.632E+0	2.900E+0
-1.330E-1	1.654E+0	2.881E+0
-1.297E-1	1.629E+0	2.897E+0
-1.249E-1	1.593E+0	2.913E+0
-1.265E-1	1.635E+0	2.978E+0
-1.330E-1	1.671E+0	2.861E+0
-1.265E-1	1.616E+0	2.861E+0
-1.249E-1	1.625E+0	2.884E+0
-1.281E-1	1.612E+0	2.939E+0
-1.313E-1	1.651E+0	2.894E+0
-1.297E-1	1.703E+0	2.988E+0
-1.265E-1	1.593E+0	2.871E+0
-1.281E-1	1.616E+0	2.884E+0
-1.313E-1	1.599E+0	2.887E+0
-1.297E-1	1.625E+0	2.965E+0
-1.249E-1	1.619E+0	2.848E+0
-1.265E-1	1.557E+0	2.816E+0
-1.313E-1	1.590E+0	2.897E+0
-1.281E-1	1.680E+0	2.920E+0
-1.232E-1	1.593E+0	2.946E+0
-1.281E-1	1.654E+0	2.881E+0
-1.330E-1	1.616E+0	2.845E+0
-1.297E-1	1.661E+0	2.926E+0
-1.265E-1	1.619E+0	2.842E+0
-1.297E-1	1.580E+0	2.916E+0
-1.297E-1	1.612E+0	2.868E+0
-1.313E-1	1.632E+0	2.839E+0
-1.265E-1	1.648E+0	2.864E+0
-1.249E-1	1.642E+0	2.839E+0
-1.313E-1	1.590E+0	2.946E+0
-1.281E-1	1.596E+0	2.920E+0
-1.232E-1	1.645E+0	2.897E+0
-1.281E-1	1.625E+0	2.839E+0
-1.297E-1	1.586E+0	2.871E+0
-1.281E-1	1.609E+0	2.877E+0
-1.265E-1	1.599E+0	2.835E+0
-1.265E-1	1.642E+0	2.897E+0
-1.330E-1	1.622E+0	2.962E+0
-1.297E-1	1.612E+0	2.864E+0
-1.265E-1	1.609E+0	2.851E+0
-1.281E-1	1.590E+0	2.913E+0
-1.330E-1	1.570E+0	2.881E+0
-1.297E-1	1.680E+0	2.926E+0
-1.265E-1	1.680E+0	2.903E+0
-1.249E-1	1.622E+0	2.809E+0
-1.297E-1	1.632E+0	2.887E+0
-1.297E-1	1.616E+0	2.819E+0
-1.265E-1	1.596E+0	2.920E+0
-1.281E-1	1.625E+0	2.920E+0
-1.297E-1	1.580E+0	2.903E+0
-1.313E-1	1.560E+0	2.884E+0
-1.281E-1	1.680E+0	2.871E+0
-1.265E-1	1.642E+0	2.929E+0
-1.330E-1	1.619E+0	2.835E+0
-1.313E-1	1.619E+0	2.952E+0
-1.265E-1	1.567E+0	3.027E+0
-1.265E-1	1.616E+0	2.890E+0
-1.313E-1	1.664E+0	2.897E+0
-1.281E-1	1.625E+0	2.920E+0
-1.249E-1	1.635E+0	2.913E+0
-1.249E-1	1.651E+0	2.907E+0
-1.297E-1	1.664E+0	2.877E+0
-1.297E-1	1.632E+0	2.858E+0
-1.265E-1	1.567E+0	2.897E+0
-1.249E-1	1.586E+0	2.884E+0
-1.346E-1	1.580E+0	2.900E+0
-1.297E-1	1.619E+0	2.890E+0
-1.265E-1	1.651E+0	2.816E+0
-1.265E-1	1.612E+0	2.997E+0
-1.313E-1	1.603E+0	2.864E+0
-1.297E-1	1.612E+0	2.900E+0
-1.249E-1	1.606E+0	2.959E+0
-1.249E-1	1.625E+0	2.923E+0
-1.313E-1	1.580E+0	2.822E+0
-1.297E-1	1.596E+0	2.868E+0
-1.249E-1	1.596E+0	2.900E+0
-1.281E-1	1.664E+0	2.881E+0
-1.313E-1	1.603E+0	2.894E+0
-1.297E-1	1.648E+0	2.829E+0
-1.265E-1	1.629E+0	2.903E+0
-1.265E-1	1.619E+0	2.848E+0
-1.313E-1	1.596E+0	2.916E+0
-1.281E-1	1.629E+0	2.868E+0
-1.265E-1	1.593E+0	2.858E+0
-1.265E-1	1.674E+0	2.881E+0
-1.313E-1	1.590E+0	2.864E+0
-1.313E-1	1.629E+0	2.864E+0
-1.249E-1	1.635E+0	2.874E+0
-1.265E-1	1.599E+0	2.929E+0
-1.313E-1	1.619E+0	2.881E+0
-1.313E-1	1.619E+0	2.933E+0
-1.281E-1	1.564E+0	2.835E+0
-1.281E-1	1.642E+0	2.848E+0
-1.330E-1	1.645E+0	2.884E+0
-1.281E-1	1.648E+0	2.894E+0
-1.281E-1	1.658E+0	2.835E+0
-1.297E-1	1.586E+0	2.884E+0
-1.330E-1	1.658E+0	2.936E+0
-1.281E-1	1.645E+0	2.845E+0
-1.265E-1	1.625E+0	2.936E+0
-1.265E-1	1.651E+0	2.897E+0
-1.330E-1	1.619E+0	2.832E+0
-1.281E-1	1.593E+0	2.842E+0
-1.265E-1	1.612E+0	2.920E+0
-1.265E-1	1.635E+0	2.848E+0
-1.330E-1	1.622E+0	2.913E+0
-1.297E-1	1.651E+0	2.920E+0
-1.265E-1	1.596E+0	2.936E+0
-1.249E-1	1.625E+0	2.890E+0
-1.313E-1	1.609E+0	2.871E+0
-1.297E-1	1.648E+0	2.887E+0
-1.232E-1	1.583E+0	2.851E+0
-1.265E-1	1.625E+0	2.884E+0
-1.297E-1	1.616E+0	2.884E+0
-1.297E-1	1.654E+0	2.864E+0
-1.249E-1	1.635E+0	2.845E+0
-1.265E-1	1.596E+0	2.907E+0
-1.330E-1	1.632E+0	2.842E+0
-1.313E-1	1.603E+0	2.942E+0
-1.281E-1	1.596E+0	2.868E+0
-1.281E-1	1.586E+0	2.855E+0
-1.313E-1	1.573E+0	2.871E+0
-1.330E-1	1.619E+0	2.897E+0
-1.265E-1	1.635E+0	2.851E+0
-1.297E-1	1.645E+0	2.868E+0
-1.313E-1	1.580E+0	2.871E+0
-1.313E-1	1.642E+0	2.890E+0
-1.249E-1	1.625E+0	2.907E+0
-1.265E-1	1.593E+0	2.900E+0
-1.313E-1	1.645E+0	2.861E+0
-1.313E-1	1.622E+0	2.890E+0
-1.232E-1	1.638E+0	2.942E+0
-1.281E-1	1.590E+0	2.881E+0
-1.281E-1	1.593E+0	2.842E+0
-1.330E-1	1.599E+0	2.839E+0
-1.249E-1	1.603E+0	2.884E+0
-1.297E-1	1.599E+0	2.890E+0
-1.297E-1	1.612E+0	2.864E+0
-1.313E-1	1.586E+0	2.858E+0
-1.232E-1	1.586E+0	2.851E+0
-1.281E-1	1.577E+0	2.936E+0
-1.297E-1	1.570E+0	2.851E+0
-1.330E-1	1.606E+0	2.868E+0
-1.281E-1	1.612E+0	2.861E+0
-1.265E-1	1.677E+0	2.910E+0
-1.297E-1	1.651E+0	2.890E+0
-1.297E-1	1.635E+0	2.887E+0
-1.249E-1	1.632E+0	2.936E+0
-1.281E-1	1.606E+0	2.826E+0
-1.346E-1	1.654E+0	2.920E+0
-1.297E-1	1.680E+0	2.848E+0
-1.281E-1	1.606E+0	2.890E+0
-1.281E-1	1.612E+0	2.874E+0
-1.313E-1	1.677E+0	2.887E+0
-1.297E-1	1.638E+0	2.897E+0
-1.265E-1	1.557E+0	2.916E+0
-1.297E-1	1.551E+0	2.871E+0
-1.330E-1	1.677E+0	2.887E+0
-1.313E-1	1.638E+0	2.939E+0
-1.249E-1	1.654E+0	2.946E+0
-1.265E-1	1.664E+0	2.877E+0
-1.313E-1	1.564E+0	2.884E+0
-1.297E-1	1.586E+0	2.839E+0
-1.281E-1	1.671E+0	2.910E+0
-1.281E-1	1.648E+0	2.835E+0
-1.313E-1	1.603E+0	2.864E+0
-1.330E-1	1.586E+0	2.929E+0
-1.249E-1	1.606E+0	2.894E+0
-1.265E-1	1.645E+0	2.858E+0
-1.297E-1	1.645E+0	2.877E+0
-1.265E-1	1.577E+0	2.903E+0
-1.265E-1	1.599E+0	2.839E+0
-1.249E-1	1.622E+0	2.942E+0
-1.313E-1	1.612E+0	2.926E+0
-1.297E-1	1.577E+0	2.884E+0
-1.265E-1	1.645E+0	2.900E+0
-1.297E-1	1.560E+0	2.819E+0
-1.330E-1	1.573E+0	2.942E+0
-1.297E-1	1.567E+0	2.894E+0
-1.249E-1	1.625E+0	2.877E+0
-1.265E-1	1.629E+0	2.897E+0
-1.313E-1	1.645E+0	2.926E+0
-1.297E-1	1.590E+0	2.864E+0
-1.265E-1	1.654E+0	2.920E+0
-1.297E-1	1.622E+0	2.910E+0
-1.313E-1	1.599E+0	2.864E+0
-1.281E-1	1.625E+0	2.884E+0
-1.281E-1	1.658E+0	2.887E+0
-1.281E-1	1.616E+0	2.874E+0
-1.330E-1	1.609E+0	2.845E+0
-1.313E-1	1.625E+0	2.835E+0
-1.249E-1	1.651E+0	2.864E+0
-1.281E-1	1.570E+0	2.874E+0
-1.313E-1	1.596E+0	2.868E+0
-1.297E-1	1.609E+0	2.851E+0
-1.281E-1	1.629E+0	2.923E+0
-1.281E-1	1.606E+0	2.871E+0
-1.330E-1	1.645E+0	2.949E+0
-1.281E-1	1.609E+0	2.858E+0
-1.249E-1	1.632E+0	2.868E+0
-1.265E-1	1.616E+0	2.907E+0
-1.313E-1	1.534E+0	2.910E+0
-1.297E-1	1.612E+0	2.910E+0
-1.249E-1	1.612E+0	2.900E+0
-1.297E-1	1.606E+0	2.858E+0
-1.313E-1	1.612E+0	2.884E+0
-1.297E-1	1.612E+0	2.848E+0
-1.265E-1	1.603E+0	2.907E+0
-1.281E-1	1.596E+0	2.858E+0
-1.297E-1	1.635E+0	2.884E+0
-1.330E-1	1.635E+0	2.910E+0
-1.265E-1	1.590E+0	2.871E+0
-1.281E-1	1.619E+0	2.835E+0
-1.313E-1	1.648E+0	2.913E+0
-1.281E-1	1.606E+0	2.903E+0
-1.249E-1	1.632E+0	2.894E+0
-1.281E-1	1.609E+0	2.861E+0
-1.330E-1	1.573E+0	2.881E+0
-1.313E-1	1.603E+0	2.822E+0
-1.232E-1	1.564E+0	2.933E+0
-1.265E-1	1.645E+0	2.952E+0
-1.330E-1	1.642E+0	2.826E+0
-1.281E-1	1.664E+0	2.848E+0
-1.249E-1	1.625E+0	2.803E+0
-1.265E-1	1.667E+0	2.897E+0
-1.346E-1	1.554E+0	2.903E+0
-1.297E-1	1.603E+0	2.933E+0
-1.249E-1	1.654E+0	2.861E+0
-1.265E-1	1.625E+0	2.890E+0
-1.330E-1	1.616E+0	2.887E+0
-1.313E-1	1.629E+0	2.877E+0
-1.281E-1	1.593E+0	2.819E+0
-1.281E-1	1.590E+0	2.829E+0
-1.330E-1	1.638E+0	2.900E+0
-1.281E-1	1.609E+0	2.881E+0
-1.232E-1	1.622E+0	2.861E+0
-1.297E-1	1.599E+0	2.861E+0
-1.313E-1	1.606E+0	2.822E+0
-1.297E-1	1.619E+0	2.887E+0
-1.249E-1	1.622E+0	2.907E+0
-1.265E-1	1.638E+0	2.903E+0
-1.313E-1	1.609E+0	2.894E+0
-1.297E-1	1.638E+0	2.897E+0
-1.265E-1	1.638E+0	2.829E+0
-1.265E-1	1.612E+0	2.871E+0
-1.330E-1	1.586E+0	2.884E+0
-1.265E-1	1.573E+0	2.910E+0
-1.281E-1	1.619E+0	2.868E+0
-1.281E-1	1.661E+0	2.826E+0
-1.297E-1	1.593E+0	2.868E+0
-1.330E-1	1.577E+0	2.881E+0
-1.265E-1	1.629E+0	2.864E+0
-1.265E-1	1.583E+0	2.877E+0
-1.330E-1	1.619E+0	2.874E+0
-1.297E-1	1.612E+0	2.871E+0
-1.249E-1	1.619E+0	2.842E+0
-1.281E-1	1.573E+0	2.848E+0
-1.330E-1	1.635E+0	2.890E+0
-1.297E-1	1.606E+0	2.913E+0
-1.265E-1	1.629E+0	2.855E+0
-1.281E-1	1.635E+0	2.900E+0
-1.330E-1	1.606E+0	2.887E+0
-1.297E-1	1.684E+0	2.822E+0
-1.232E-1	1.625E+0	2.907E+0
-1.281E-1	1.544E+0	2.839E+0
-1.313E-1	1.606E+0	2.881E+0
-1.297E-1	1.635E+0	2.890E+0
-1.249E-1	1.586E+0	2.942E+0
-1.265E-1	1.642E+0	2.877E+0
-1.313E-1	1.677E+0	2.887E+0
-1.281E-1	1.603E+0	2.903E+0
-1.265E-1	1.616E+0	2.890E+0
-1.297E-1	1.593E+0	2.877E+0
-1.346E-1	1.609E+0	2.842E+0
-1.281E-1	1.645E+0	2.861E+0
-1.249E-1	1.603E+0	2.868E+0
-1.265E-1	1.612E+0	2.897E+0
-1.313E-1	1.632E+0	2.887E+0
-1.297E-1	1.554E+0	2.910E+0
-1.281E-1	1.564E+0	2.829E+0
-1.297E-1	1.616E+0	2.871E+0
-1.346E-1	1.573E+0	2.900E+0
-1.313E-1	1.648E+0	2.900E+0
-1.249E-1	1.642E+0	2.920E+0
-1.265E-1	1.593E+0	2.877E+0
-1.330E-1	1.622E+0	2.839E+0
-1.265E-1	1.632E+0	2.887E+0
-1.265E-1	1.586E+0	2.952E+0
-1.297E-1	1.625E+0	2.787E+0
-1.297E-1	1.596E+0	2.783E+0
-1.297E-1	1.661E+0	2.851E+0
-1.265E-1	1.606E+0	2.894E+0
-1.265E-1	1.622E+0	2.868E+0
-1.297E-1	1.625E+0	2.864E+0
-1.297E-1	1.599E+0	2.842E+0
-1.249E-1	1.664E+0	2.877E+0
-1.249E-1	1.638E+0	2.864E+0
-1.313E-1	1.557E+0	2.874E+0
-1.281E-1	1.577E+0	2.842E+0
-1.249E-1	1.645E+0	2.890E+0
-1.249E-1	1.629E+0	2.907E+0
-1.297E-1	1.632E+0	2.926E+0
-1.297E-1	1.606E+0	2.874E+0
-1.281E-1	1.622E+0	2.884E+0
-1.281E-1	1.583E+0	2.913E+0
-1.297E-1	1.593E+0	2.897E+0
-1.281E-1	1.625E+0	2.903E+0
-1.265E-1	1.642E+0	2.835E+0
-1.297E-1	1.726E+0	2.842E+0
-1.297E-1	1.599E+0	2.848E+0
-1.281E-1	1.596E+0	2.868E+0
-1.249E-1	1.616E+0	2.903E+0
-1.265E-1	1.541E+0	2.897E+0
-1.346E-1	1.625E+0	2.916E+0
-1.330E-1	1.616E+0	2.864E+0
-1.249E-1	1.603E+0	2.929E+0
-1.249E-1	1.622E+0	2.877E+0
-1.313E-1	1.603E+0	2.839E+0
-1.281E-1	1.599E+0	2.855E+0
-1.265E-1	1.580E+0	2.920E+0
-1.330E-1	1.606E+0	2.933E+0
-1.330E-1	1.648E+0	2.894E+0
-1.281E-1	1.551E+0	2.894E+0
-1.265E-1	1.599E+0	2.897E+0
-1.249E-1	1.622E+0	2.861E+0
-1.330E-1	1.648E+0	2.848E+0
-1.297E-1	1.625E+0	2.832E+0
-1.249E-1	1.573E+0	2.884E+0
-1.265E-1	1.638E+0	2.855E+0
-1.297E-1	1.645E+0	2.923E+0
-1.297E-1	1.612E+0	2.871E+0
-1.265E-1	1.616E+0	2.864E+0
-1.281E-1	1.593E+0	2.826E+0
-1.281E-1	1.590E+0	2.949E+0
-1.297E-1	1.606E+0	2.923E+0
-1.249E-1	1.603E+0	2.845E+0
-1.265E-1	1.583E+0	2.881E+0
-1.313E-1	1.609E+0	2.903E+0
-1.297E-1	1.606E+0	2.890E+0
-1.232E-1	1.544E+0	2.910E+0
-1.249E-1	1.619E+0	2.916E+0
-1.313E-1	1.612E+0	2.871E+0
-1.297E-1	1.586E+0	2.916E+0
-1.249E-1	1.619E+0	2.845E+0
-1.265E-1	1.583E+0	2.920E+0
-1.313E-1	1.642E+0	2.903E+0
-1.297E-1	1.596E+0	2.877E+0
-1.249E-1	1.586E+0	2.907E+0
-1.297E-1	1.590E+0	2.881E+0
-1.281E-1	1.629E+0	2.900E+0
-1.297E-1	1.606E+0	2.822E+0
-1.249E-1	1.648E+0	2.916E+0
-1.281E-1	1.586E+0	2.803E+0
-1.330E-1	1.638E+0	2.949E+0
-1.313E-1	1.619E+0	2.774E+0
-1.265E-1	1.632E+0	2.881E+0
-1.281E-1	1.622E+0	2.864E+0
-1.313E-1	1.612E+0	2.842E+0
-1.297E-1	1.651E+0	2.851E+0
-1.249E-1	1.612E+0	2.936E+0
-1.313E-1	1.616E+0	2.845E+0
-1.330E-1	1.622E+0	2.881E+0
-1.281E-1	1.619E+0	2.861E+0
-1.232E-1	1.654E+0	2.890E+0
-1.297E-1	1.664E+0	2.881E+0
-1.313E-1	1.586E+0	2.887E+0
-1.281E-1	1.619E+0	2.929E+0
-1.249E-1	1.648E+0	2.939E+0
-1.313E-1	1.635E+0	2.884E+0
-1.313E-1	1.599E+0	2.839E+0
-1.249E-1	1.648E+0	2.907E+0
-1.232E-1	1.619E+0	2.848E+0
-1.281E-1	1.680E+0	2.900E+0
-1.313E-1	1.638E+0	2.939E+0
-1.297E-1	1.586E+0	2.832E+0
-1.249E-1	1.609E+0	2.874E+0
-1.265E-1	1.586E+0	2.826E+0
-1.313E-1	1.599E+0	2.913E+0
-1.297E-1	1.554E+0	2.855E+0
-1.232E-1	1.596E+0	2.861E+0
-1.297E-1	1.645E+0	2.829E+0
-1.346E-1	1.609E+0	2.871E+0
-1.297E-1	1.651E+0	2.913E+0
-1.265E-1	1.606E+0	2.916E+0
-1.281E-1	1.603E+0	2.910E+0
-1.362E-1	1.544E+0	2.894E+0
-1.313E-1	1.609E+0	2.903E+0
-1.232E-1	1.619E+0	2.881E+0
-1.281E-1	1.632E+0	2.884E+0
-1.346E-1	1.645E+0	2.903E+0
-1.313E-1	1.596E+0	2.897E+0
-1.249E-1	1.596E+0	2.887E+0
-1.265E-1	1.612E+0	2.864E+0
-1.330E-1	1.612E+0	2.962E+0
-1.297E-1	1.596E+0	2.887E+0
-1.249E-1	1.648E+0	2.855E+0
-1.281E-1	1.658E+0	2.913E+0
-1.346E-1	1.619E+0	2.936E+0
-1.297E-1	1.570E+0	2.942E+0
-1.232E-1	1.625E+0	2.871E+0
-1.265E-1	1.625E+0	2.861E+0
-1.313E-1	1.674E+0	2.858E+0
-1.281E-1	1.590E+0	2.897E+0
-1.249E-1	1.612E+0	2.887E+0
-1.265E-1	1.645E+0	2.871E+0
-1.313E-1	1.625E+0	2.890E+0
-1.297E-1	1.570E+0	2.851E+0
-1.249E-1	1.606E+0	2.900E+0
-1.265E-1	1.667E+0	2.920E+0
-1.330E-1	1.642E+0	2.819E+0
-1.313E-1	1.622E+0	2.903E+0
-1.281E-1	1.603E+0	2.894E+0
-1.265E-1	1.606E+0	2.871E+0
-1.313E-1	1.560E+0	2.890E+0
-1.281E-1	1.638E+0	2.864E+0
-1.232E-1	1.654E+0	2.890E+0
-1.265E-1	1.622E+0	2.887E+0
-1.330E-1	1.609E+0	2.894E+0
-1.281E-1	1.645E+0	2.926E+0
-1.249E-1	1.625E+0	2.939E+0
-1.249E-1	1.658E+0	2.933E+0
-1.313E-1	1.583E+0	2.881E+0
-1.313E-1	1.603E+0	2.887E+0
-1.281E-1	1.612E+0	2.910E+0
-1.281E-1	1.635E+0	2.946E+0
-1.330E-1	1.612E+0	2.851E+0
-1.330E-1	1.671E+0	2.913E+0
-1.265E-1	1.632E+0	2.848E+0
-1.265E-1	1.616E+0	2.871E+0
-1.313E-1	1.612E+0	2.864E+0
-1.297E-1	1.560E+0	2.903E+0
-1.281E-1	1.583E+0	2.861E+0
-1.281E-1	1.667E+0	2.920E+0
-1.330E-1	1.612E+0	2.913E+0
-1.297E-1	1.693E+0	2.910E+0
-1.265E-1	1.612E+0	2.903E+0
-1.297E-1	1.684E+0	2.900E+0
-1.346E-1	1.622E+0	2.913E+0
-1.281E-1	1.664E+0	2.920E+0
-1.297E-1	1.622E+0	2.861E+0
-1.249E-1	1.609E+0	2.871E+0
-1.346E-1	1.573E+0	2.868E+0
-1.265E-1	1.635E+0	2.842E+0
-1.232E-1	1.603E+0	2.887E+0
-1.265E-1	1.651E+0	2.858E+0
-1.313E-1	1.654E+0	2.842E+0
-1.281E-1	1.590E+0	2.890E+0
-1.281E-1	1.583E+0	2.858E+0
-1.281E-1	1.635E+0	2.858E+0
-1.330E-1	1.609E+0	2.806E+0
-1.297E-1	1.654E+0	2.923E+0
-1.265E-1	1.667E+0	2.845E+0
-1.265E-1	1.593E+0	2.851E+0
-1.313E-1	1.619E+0	2.897E+0
-1.313E-1	1.642E+0	2.864E+0
-1.265E-1	1.680E+0	2.816E+0
-1.281E-1	1.609E+0	2.864E+0
-1.346E-1	1.619E+0	2.848E+0
-1.313E-1	1.642E+0	2.923E+0
-1.232E-1	1.616E+0	2.835E+0
-1.281E-1	1.619E+0	2.877E+0
-1.313E-1	1.560E+0	2.874E+0
-1.297E-1	1.635E+0	2.952E+0
-1.281E-1	1.590E+0	2.933E+0
-1.232E-1	1.593E+0	2.903E+0
-1.313E-1	1.632E+0	2.881E+0
-1.297E-1	1.577E+0	2.929E+0
-1.249E-1	1.619E+0	2.861E+0
-1.265E-1	1.599E+0	2.933E+0
-1.313E-1	1.612E+0	2.884E+0
-1.297E-1	1.577E+0	2.926E+0
-1.265E-1	1.661E+0	2.910E+0
-1.297E-1	1.645E+0	2.910E+0
-1.330E-1	1.603E+0	2.903E+0
-1.313E-1	1.616E+0	2.887E+0
-1.265E-1	1.612E+0	2.933E+0
-1.297E-1	1.590E+0	2.816E+0
-1.330E-1	1.590E+0	2.861E+0
-1.281E-1	1.658E+0	2.819E+0
-1.281E-1	1.599E+0	2.923E+0
-1.297E-1	1.638E+0	2.946E+0
-1.297E-1	1.674E+0	2.822E+0
-1.313E-1	1.603E+0	2.890E+0
-1.249E-1	1.616E+0	2.923E+0
-1.249E-1	1.622E+0	2.894E+0
-1.297E-1	1.622E+0	2.835E+0
-1.297E-1	1.603E+0	2.913E+0
-1.265E-1	1.586E+0	2.871E+0
-1.281E-1	1.625E+0	2.897E+0
-1.313E-1	1.612E+0	2.929E+0
-1.297E-1	1.586E+0	2.881E+0
-1.265E-1	1.573E+0	2.845E+0
-1.265E-1	1.603E+0	2.903E+0
-1.330E-1	1.603E+0	2.916E+0
-1.330E-1	1.606E+0	2.884E+0
-1.281E-1	1.554E+0	2.877E+0
-1.281E-1	1.638E+0	2.871E+0
-1.330E-1	1.629E+0	2.936E+0
-1.313E-1	1.638E+0	2.900E+0
-1.232E-1	1.642E+0	2.926E+0
-1.265E-1	1.622E+0	2.913E+0
-1.313E-1	1.606E+0	2.926E+0
-1.281E-1	1.638E+0	2.913E+0
-1.249E-1	1.593E+0	2.897E+0
-1.297E-1	1.635E+0	2.913E+0
-1.330E-1	1.596E+0	2.842E+0
-1.297E-1	1.616E+0	2.907E+0
-1.265E-1	1.645E+0	2.877E+0
-1.281E-1	1.599E+0	2.864E+0
-1.330E-1	1.658E+0	2.913E+0
-1.313E-1	1.661E+0	2.929E+0
-1.249E-1	1.606E+0	2.848E+0
-1.265E-1	1.586E+0	2.933E+0
-1.313E-1	1.625E+0	2.920E+0
-1.281E-1	1.651E+0	2.929E+0
-1.249E-1	1.638E+0	2.877E+0
-1.281E-1	1.599E+0	2.858E+0
-1.313E-1	1.654E+0	2.907E+0
-1.313E-1	1.619E+0	2.813E+0
-1.249E-1	1.586E+0	2.942E+0
-1.249E-1	1.638E+0	2.907E+0
-1.330E-1	1.609E+0	2.910E+0
-1.297E-1	1.625E+0	2.884E+0
-1.232E-1	1.603E+0	2.939E+0
-1.313E-1	1.606E+0	2.939E+0
-1.281E-1	1.590E+0	2.887E+0
-1.313E-1	1.654E+0	2.835E+0
-1.265E-1	1.635E+0	2.839E+0
-1.265E-1	1.638E+0	2.887E+0
-1.297E-1	1.625E+0	2.907E+0
-1.313E-1	1.635E+0	2.920E+0
-1.232E-1	1.654E+0	2.855E+0
-1.281E-1	1.661E+0	2.913E+0
-1.330E-1	1.619E+0	2.809E+0
-1.281E-1	1.603E+0	2.903E+0
-1.265E-1	1.603E+0	2.923E+0
-1.281E-1	1.635E+0	2.877E+0
-1.346E-1	1.616E+0	2.835E+0
-1.297E-1	1.619E+0	2.910E+0
-1.249E-1	1.651E+0	2.959E+0
-1.313E-1	1.596E+0	2.887E+0
-1.330E-1	1.596E+0	2.897E+0
-1.297E-1	1.583E+0	2.903E+0
-1.249E-1	1.654E+0	2.890E+0
-1.281E-1	1.573E+0	2.913E+0
-1.330E-1	1.658E+0	2.903E+0
-1.297E-1	1.609E+0	2.874E+0
-1.265E-1	1.629E+0	2.900E+0
-1.265E-1	1.619E+0	2.910E+0
-1.346E-1	1.593E+0	2.920E+0
-1.297E-1	1.645E+0	2.923E+0
-1.249E-1	1.603E+0	2.861E+0
-1.265E-1	1.603E+0	2.903E+0
-1.297E-1	1.635E+0	2.981E+0
-1.330E-1	1.629E+0	2.887E+0
-1.232E-1	1.693E+0	2.913E+0
-1.281E-1	1.632E+0	2.900E+0
-1.330E-1	1.629E+0	2.829E+0
-1.297E-1	1.609E+0	2.903E+0
-1.249E-1	1.603E+0	2.900E+0
-1.313E-1	1.560E+0	2.903E+0
-1.313E-1	1.609E+0	2.916E+0
-1.297E-1	1.629E+0	2.861E+0
-1.249E-1	1.648E+0	2.884E+0
-1.265E-1	1.612E+0	2.926E+0
-1.313E-1	1.593E+0	2.920E+0
-1.297E-1	1.599E+0	2.871E+0
-1.249E-1	1.632E+0	2.952E+0
-1.281E-1	1.564E+0	2.864E+0
-1.313E-1	1.635E+0	2.868E+0
-1.330E-1	1.642E+0	2.868E+0
-1.249E-1	1.625E+0	2.923E+0
-1.249E-1	1.654E+0	2.813E+0
-1.297E-1	1.590E+0	2.949E+0
-1.281E-1	1.661E+0	2.903E+0
-1.265E-1	1.622E+0	2.903E+0
-1.265E-1	1.642E+0	2.884E+0
-1.313E-1	1.616E+0	2.955E+0
-1.297E-1	1.603E+0	2.920E+0
-1.281E-1	1.664E+0	2.887E+0
-1.265E-1	1.632E+0	2.939E+0
-1.346E-1	1.564E+0	2.851E+0
-1.313E-1	1.632E+0	2.913E+0
-1.281E-1	1.593E+0	2.861E+0
-1.297E-1	1.625E+0	2.920E+0
-1.313E-1	1.616E+0	2.829E+0
-1.281E-1	1.642E+0	2.842E+0
-1.249E-1	1.616E+0	2.894E+0
-1.281E-1	1.609E+0	2.803E+0
-1.313E-1	1.651E+0	2.874E+0
-1.297E-1	1.580E+0	2.949E+0
-1.265E-1	1.619E+0	2.848E+0
-1.297E-1	1.632E+0	2.884E+0
-1.313E-1	1.629E+0	2.822E+0
-1.281E-1	1.590E+0	2.933E+0
-1.249E-1	1.603E+0	2.942E+0
-1.281E-1	1.651E+0	2.861E+0
-1.297E-1	1.645E+0	2.894E+0
-1.265E-1	1.619E+0	2.868E+0
-1.232E-1	1.667E+0	2.907E+0
-1.281E-1	1.635E+0	2.897E+0
-1.313E-1	1.619E+0	2.842E+0
-1.313E-1	1.638E+0	2.933E+0
-1.249E-1	1.661E+0	2.835E+0
-1.265E-1	1.564E+0	2.835E+0
-1.313E-1	1.596E+0	2.907E+0
-1.313E-1	1.625E+0	2.881E+0
-1.265E-1	1.654E+0	2.913E+0
-1.297E-1	1.599E+0	2.916E+0
-1.346E-1	1.622E+0	2.861E+0
-1.281E-1	1.586E+0	2.897E+0
-1.281E-1	1.625E+0	2.903E+0
-1.265E-1	1.599E+0	2.913E+0
-1.313E-1	1.557E+0	2.864E+0
-1.297E-1	1.645E+0	2.894E+0
-1.249E-1	1.638E+0	2.903E+0
-1.265E-1	1.664E+0	2.819E+0
-1.313E-1	1.577E+0	2.858E+0
-1.281E-1	1.632E+0	2.907E+0
-1.281E-1	1.596E+0	2.868E+0
-1.281E-1	1.599E+0	2.897E+0
-1.346E-1	1.664E+0	2.884E+0
-1.313E-1	1.671E+0	2.877E+0
-1.249E-1	1.619E+0	2.861E+0
-1.297E-1	1.606E+0	2.851E+0
-1.297E-1	1.609E+0	2.907E+0
-1.281E-1	1.590E+0	2.881E+0
-1.281E-1	1.583E+0	2.890E+0
-1.297E-1	1.622E+0	2.868E+0
-1.313E-1	1.616E+0	2.864E+0
-1.281E-1	1.629E+0	2.933E+0
-1.265E-1	1.658E+0	2.926E+0
-1.265E-1	1.619E+0	2.822E+0
-1.330E-1	1.635E+0	2.864E+0
-1.313E-1	1.560E+0	2.897E+0
-1.265E-1	1.645E+0	2.832E+0
-1.281E-1	1.603E+0	2.868E+0
-1.330E-1	1.648E+0	2.832E+0
-1.297E-1	1.577E+0	2.939E+0
-1.249E-1	1.635E+0	2.868E+0
-1.265E-1	1.596E+0	2.903E+0
-1.330E-1	1.661E+0	2.949E+0
-1.297E-1	1.645E+0	2.913E+0
-1.281E-1	1.667E+0	2.881E+0
-1.281E-1	1.609E+0	2.900E+0
-1.313E-1	1.638E+0	2.874E+0
-1.281E-1	1.564E+0	2.858E+0
-1.232E-1	1.667E+0	2.936E+0
-1.281E-1	1.567E+0	2.897E+0
-1.313E-1	1.577E+0	2.923E+0
-1.265E-1	1.648E+0	2.923E+0
-1.265E-1	1.593E+0	2.907E+0
-1.281E-1	1.606E+0	2.913E+0
-1.313E-1	1.593E+0	2.816E+0
-1.265E-1	1.609E+0	2.839E+0
-1.265E-1	1.635E+0	2.842E+0
-1.281E-1	1.651E+0	2.894E+0
-1.346E-1	1.661E+0	2.871E+0
-1.297E-1	1.638E+0	2.972E+0
-1.249E-1	1.625E+0	2.884E+0
-1.265E-1	1.593E+0	2.916E+0
-1.330E-1	1.651E+0	2.929E+0
-1.281E-1	1.609E+0	2.936E+0
-1.281E-1	1.590E+0	2.845E+0
-1.297E-1	1.606E+0	2.813E+0
-1.346E-1	1.603E+0	2.900E+0
-1.313E-1	1.577E+0	2.868E+0
-1.249E-1	1.697E+0	2.913E+0
-1.281E-1	1.606E+0	2.894E+0
-1.297E-1	1.625E+0	2.959E+0
-1.281E-1	1.661E+0	2.845E+0
-1.249E-1	1.599E+0	2.920E+0
-1.265E-1	1.603E+0	2.874E+0
-1.330E-1	1.583E+0	2.900E+0
-1.281E-1	1.586E+0	2.848E+0
-1.232E-1	1.596E+0	2.851E+0
-1.297E-1	1.645E+0	2.907E+0
-1.313E-1	1.612E+0	2.861E+0
-1.281E-1	1.599E+0	2.894E+0
-1.249E-1	1.642E+0	2.952E+0
-1.313E-1	1.612E+0	2.884E+0
-1.313E-1	1.609E+0	2.910E+0
-1.297E-1	1.658E+0	2.903E+0
-1.265E-1	1.638E+0	2.923E+0
-1.313E-1	1.645E+0	2.900E+0
-1.313E-1	1.625E+0	2.929E+0
-1.313E-1	1.599E+0	2.858E+0
-1.232E-1	1.616E+0	2.962E+0
-1.265E-1	1.590E+0	2.933E+0
-1.313E-1	1.629E+0	2.897E+0
-1.281E-1	1.616E+0	2.897E+0
-1.216E-1	1.606E+0	2.894E+0
-1.265E-1	1.632E+0	2.874E+0
-1.313E-1	1.638E+0	2.858E+0
-1.313E-1	1.658E+0	2.858E+0
-1.265E-1	1.625E+0	2.936E+0
-1.313E-1	1.638E+0	2.936E+0
-1.346E-1	1.616E+0	2.887E+0
-1.313E-1	1.599E+0	2.946E+0
-1.216E-1	1.642E+0	2.884E+0
-1.297E-1	1.619E+0	2.939E+0
-1.313E-1	1.642E+0	2.842E+0
-1.330E-1	1.622E+0	2.894E+0
-1.249E-1	1.622E+0	2.881E+0
-1.313E-1	1.606E+0	2.929E+0
-1.313E-1	1.622E+0	2.913E+0
-1.297E-1	1.616E+0	2.907E+0
-1.232E-1	1.619E+0	2.803E+0
-1.281E-1	1.606E+0	2.933E+0
-1.313E-1	1.629E+0	2.968E+0
-1.313E-1	1.570E+0	2.855E+0
-1.232E-1	1.573E+0	2.920E+0
-1.313E-1	1.632E+0	2.871E+0
-1.346E-1	1.642E+0	2.949E+0
-1.297E-1	1.664E+0	2.890E+0
-1.232E-1	1.635E+0	2.826E+0
-1.265E-1	1.606E+0	2.965E+0
-1.330E-1	1.596E+0	2.959E+0
-1.313E-1	1.654E+0	2.890E+0
-1.249E-1	1.645E+0	2.965E+0
-1.313E-1	1.616E+0	2.920E+0
-1.330E-1	1.612E+0	2.907E+0
-1.313E-1	1.612E+0	2.877E+0
-1.232E-1	1.635E+0	2.855E+0
-1.281E-1	1.606E+0	2.881E+0
-1.313E-1	1.612E+0	2.874E+0
-1.313E-1	1.651E+0	2.881E+0
-1.249E-1	1.648E+0	2.962E+0
-1.297E-1	1.651E+0	2.835E+0
-1.313E-1	1.609E+0	2.848E+0
-1.313E-1	1.638E+0	2.877E+0
-1.281E-1	1.642E+0	2.884E+0
-1.297E-1	1.622E+0	2.916E+0
-1.313E-1	1.661E+0	2.858E+0
-1.313E-1	1.583E+0	2.952E+0
-1.249E-1	1.642E+0	2.881E+0
-1.281E-1	1.593E+0	2.894E+0
-1.330E-1	1.590E+0	2.926E+0
-1.297E-1	1.619E+0	2.897E+0
-1.249E-1	1.599E+0	2.936E+0
-1.313E-1	1.648E+0	2.871E+0
-1.330E-1	1.632E+0	2.890E+0
-1.330E-1	1.671E+0	2.851E+0
-1.265E-1	1.570E+0	2.942E+0
-1.297E-1	1.638E+0	2.877E+0
-1.330E-1	1.593E+0	2.910E+0
-1.281E-1	1.632E+0	2.939E+0
-1.232E-1	1.619E+0	2.881E+0
-1.313E-1	1.622E+0	2.907E+0
-1.330E-1	1.596E+0	2.942E+0
-1.297E-1	1.648E+0	2.920E+0
-1.265E-1	1.619E+0	2.858E+0
-1.281E-1	1.661E+0	2.881E+0
-1.313E-1	1.629E+0	2.962E+0
-1.313E-1	1.625E+0	2.894E+0
-1.265E-1	1.645E+0	2.894E+0
-1.297E-1	1.629E+0	2.903E+0
-1.313E-1	1.616E+0	2.868E+0
-1.281E-1	1.577E+0	2.851E+0
-1.232E-1	1.609E+0	2.861E+0
-1.249E-1	1.590E+0	2.864E+0
-1.330E-1	1.583E+0	2.913E+0
-1.313E-1	1.596E+0	2.874E+0
-1.232E-1	1.577E+0	2.871E+0
-1.281E-1	1.619E+0	2.848E+0
-1.330E-1	1.606E+0	2.910E+0
-1.281E-1	1.638E+0	2.881E+0
-1.249E-1	1.606E+0	2.923E+0
-1.265E-1	1.616E+0	2.946E+0
-1.313E-1	1.599E+0	2.894E+0
-1.281E-1	1.629E+0	3.001E+0
-1.265E-1	1.635E+0	2.894E+0
-1.281E-1	1.648E+0	2.926E+0
-1.330E-1	1.687E+0	2.968E+0
-1.297E-1	1.564E+0	2.890E+0
-1.265E-1	1.645E+0	2.848E+0
-1.297E-1	1.625E+0	2.942E+0
-1.330E-1	1.632E+0	2.926E+0
-1.313E-1	1.590E+0	2.877E+0
-1.249E-1	1.629E+0	2.874E+0
-1.297E-1	1.654E+0	2.851E+0
-1.330E-1	1.687E+0	2.874E+0
-1.297E-1	1.632E+0	2.871E+0
-1.249E-1	1.590E+0	2.887E+0
-1.265E-1	1.596E+0	2.839E+0
-1.346E-1	1.609E+0	2.851E+0
-1.297E-1	1.573E+0	2.903E+0
-1.249E-1	1.616E+0	2.913E+0
-1.265E-1	1.560E+0	2.881E+0
-1.313E-1	1.625E+0	2.835E+0
-1.265E-1	1.629E+0	2.923E+0
-1.281E-1	1.638E+0	2.952E+0
-1.249E-1	1.606E+0	2.884E+0
-1.346E-1	1.629E+0	2.923E+0
-1.313E-1	1.648E+0	2.858E+0
-1.265E-1	1.632E+0	2.890E+0
-1.281E-1	1.635E+0	2.829E+0
-1.297E-1	1.619E+0	2.835E+0
-1.281E-1	1.616E+0	2.861E+0
-1.281E-1	1.590E+0	2.913E+0
-1.265E-1	1.629E+0	2.900E+0
-1.346E-1	1.564E+0	2.920E+0
-1.249E-1	1.619E+0	2.926E+0
-1.249E-1	1.648E+0	2.858E+0
-1.265E-1	1.677E+0	2.842E+0
-1.346E-1	1.580E+0	2.861E+0
-1.281E-1	1.612E+0	2.874E+0
-1.249E-1	1.625E+0	2.894E+0
-1.265E-1	1.609E+0	2.926E+0
-1.346E-1	1.593E+0	2.835E+0
-1.313E-1	1.648E+0	2.890E+0
-1.249E-1	1.606E+0	2.855E+0
-1.249E-1	1.677E+0	2.822E+0
-1.330E-1	1.658E+0	2.942E+0
-1.265E-1	1.658E+0	2.861E+0
-1.281E-1	1.648E+0	2.851E+0
-1.281E-1	1.612E+0	2.881E+0
-1.330E-1	1.583E+0	2.884E+0
-1.313E-1	1.651E+0	2.939E+0
-1.249E-1	1.612E+0	2.839E+0
-1.281E-1	1.638E+0	2.822E+0
-1.362E-1	1.632E+0	2.972E+0
-1.313E-1	1.629E+0	2.826E+0
-1.265E-1	1.619E+0	2.855E+0
-1.281E-1	1.629E+0	2.871E+0
-1.346E-1	1.567E+0	2.913E+0
-1.281E-1	1.629E+0	2.923E+0
-1.265E-1	1.622E+0	2.864E+0
-1.265E-1	1.580E+0	2.936E+0
-1.313E-1	1.642E+0	2.839E+0
-1.297E-1	1.622E+0	2.845E+0
-1.297E-1	1.590E+0	2.871E+0
-1.297E-1	1.570E+0	2.933E+0
-1.330E-1	1.619E+0	2.907E+0
-1.281E-1	1.619E+0	2.929E+0
-1.249E-1	1.625E+0	2.897E+0
-1.281E-1	1.609E+0	2.916E+0
-1.362E-1	1.612E+0	2.884E+0
-1.297E-1	1.629E+0	2.848E+0
-1.265E-1	1.603E+0	2.910E+0
-1.281E-1	1.612E+0	2.842E+0
-1.313E-1	1.603E+0	2.910E+0
-1.297E-1	1.616E+0	2.900E+0
-1.265E-1	1.632E+0	2.884E+0
-1.265E-1	1.599E+0	2.916E+0
-1.346E-1	1.570E+0	2.913E+0
-1.313E-1	1.603E+0	2.981E+0
-1.281E-1	1.638E+0	2.874E+0
-1.265E-1	1.567E+0	2.861E+0
-1.362E-1	1.612E+0	2.933E+0
-1.297E-1	1.609E+0	2.975E+0
-1.265E-1	1.609E+0	2.871E+0
-1.249E-1	1.577E+0	2.877E+0
-1.330E-1	1.619E+0	2.851E+0
-1.297E-1	1.606E+0	2.845E+0
-1.281E-1	1.632E+0	2.819E+0
-1.281E-1	1.622E+0	2.887E+0
-1.330E-1	1.603E+0	2.881E+0
-1.313E-1	1.619E+0	2.894E+0
-1.249E-1	1.577E+0	2.874E+0
-1.265E-1	1.632E+0	2.890E+0
-1.346E-1	1.629E+0	2.851E+0
-1.297E-1	1.638E+0	2.851E+0
-1.265E-1	1.671E+0	2.897E+0
-1.281E-1	1.609E+0	2.913E+0
-1.330E-1	1.710E+0	2.916E+0
-1.297E-1	1.596E+0	2.897E+0
-1.249E-1	1.651E+0	2.975E+0
-1.281E-1	1.609E+0	2.861E+0
-1.330E-1	1.606E+0	2.936E+0
-1.313E-1	1.609E+0	2.907E+0
-1.249E-1	1.603E+0	2.968E+0
-1.297E-1	1.603E+0	2.845E+0
-1.313E-1	1.609E+0	2.939E+0
-1.313E-1	1.580E+0	2.851E+0
-1.249E-1	1.586E+0	2.887E+0
-1.281E-1	1.534E+0	2.871E+0
-1.297E-1	1.635E+0	2.881E+0
-1.330E-1	1.629E+0	2.887E+0
-1.265E-1	1.603E+0	2.916E+0
-1.265E-1	1.593E+0	2.855E+0
-1.313E-1	1.629E+0	2.955E+0
-1.297E-1	1.606E+0	2.858E+0
-1.216E-1	1.573E+0	2.942E+0
-1.281E-1	1.667E+0	2.929E+0
-1.313E-1	1.554E+0	2.894E+0
-1.313E-1	1.593E+0	2.913E+0
-1.249E-1	1.612E+0	2.890E+0
-1.297E-1	1.590E+0	2.871E+0
-1.330E-1	1.658E+0	2.926E+0
-1.297E-1	1.629E+0	2.900E+0
-1.281E-1	1.658E+0	2.923E+0
-1.297E-1	1.586E+0	2.845E+0
-1.330E-1	1.661E+0	2.848E+0
-1.313E-1	1.609E+0	2.913E+0
-1.265E-1	1.625E+0	2.933E+0
-1.313E-1	1.622E+0	2.845E+0
-1.313E-1	1.651E+0	2.861E+0
-1.297E-1	1.622E+0	2.855E+0
-1.265E-1	1.671E+0	2.839E+0
-1.297E-1	1.616E+0	2.929E+0
-1.330E-1	1.590E+0	2.903E+0
-1.313E-1	1.625E+0	2.916E+0
-1.249E-1	1.583E+0	2.868E+0
-1.297E-1	1.612E+0	2.968E+0
-1.313E-1	1.593E+0	2.936E+0
-1.313E-1	1.632E+0	2.842E+0
-1.249E-1	1.635E+0	2.826E+0
-1.297E-1	1.616E+0	2.877E+0
-1.297E-1	1.590E+0	2.864E+0
-1.297E-1	1.586E+0	2.894E+0
-1.249E-1	1.573E+0	2.916E+0
-1.313E-1	1.635E+0	2.848E+0
-1.313E-1	1.616E+0	2.871E+0
-1.265E-1	1.599E+0	2.826E+0
-1.249E-1	1.606E+0	2.868E+0
-1.313E-1	1.619E+0	2.855E+0
-1.330E-1	1.658E+0	2.884E+0
-1.330E-1	1.625E+0	2.910E+0
-1.265E-1	1.612E+0	2.842E+0
-1.313E-1	1.619E+0	2.832E+0
-1.297E-1	1.609E+0	2.894E+0
-1.297E-1	1.693E+0	2.936E+0
-1.281E-1	1.664E+0	2.907E+0
-1.265E-1	1.606E+0	2.887E+0
-1.313E-1	1.642E+0	2.929E+0
-1.313E-1	1.586E+0	2.855E+0
-1.249E-1	1.606E+0	2.839E+0
-1.281E-1	1.654E+0	2.962E+0
-1.330E-1	1.586E+0	2.897E+0
-1.330E-1	1.586E+0	2.916E+0
-1.265E-1	1.642E+0	2.845E+0
-1.281E-1	1.596E+0	2.855E+0
-1.346E-1	1.654E+0	2.942E+0
-1.313E-1	1.612E+0	2.946E+0
-1.232E-1	1.667E+0	2.952E+0
-1.297E-1	1.638E+0	2.926E+0
-1.313E-1	1.629E+0	2.858E+0
-1.330E-1	1.625E+0	2.884E+0
-1.249E-1	1.642E+0	2.894E+0
-1.297E-1	1.629E+0	2.897E+0
-1.313E-1	1.648E+0	2.913E+0
-1.330E-1	1.635E+0	2.871E+0
-1.265E-1	1.622E+0	2.897E+0
-1.265E-1	1.619E+0	2.900E+0
-1.313E-1	1.606E+0	2.874E+0
-1.313E-1	1.612E+0	2.894E+0
-1.249E-1	1.577E+0	2.910E+0
-1.297E-1	1.567E+0	2.933E+0
-1.313E-1	1.648E+0	2.913E+0
-1.330E-1	1.622E+0	2.806E+0
-1.249E-1	1.671E+0	2.897E+0
-1.265E-1	1.622E+0	2.890E+0
-1.346E-1	1.616E+0	2.887E+0
-1.313E-1	1.609E+0	2.839E+0
-1.281E-1	1.654E+0	2.858E+0
-1.281E-1	1.638E+0	2.874E+0
-1.330E-1	1.684E+0	2.868E+0
-1.313E-1	1.629E+0	2.884E+0
-1.249E-1	1.603E+0	2.871E+0
-1.281E-1	1.616E+0	2.842E+0
-1.313E-1	1.645E+0	2.851E+0
-1.297E-1	1.580E+0	2.822E+0
-1.249E-1	1.609E+0	2.926E+0
-1.297E-1	1.648E+0	2.894E+0
-1.330E-1	1.658E+0	2.887E+0
-1.297E-1	1.573E+0	2.968E+0
-1.249E-1	1.606E+0	2.881E+0
-1.297E-1	1.645E+0	2.897E+0
-1.346E-1	1.616E+0	2.861E+0
-1.297E-1	1.593E+0	2.910E+0
-1.297E-1	1.654E+0	2.900E+0
-1.265E-1	1.664E+0	2.874E+0
-1.313E-1	1.635E+0	2.913E+0
-1.297E-1	1.606E+0	2.955E+0
-1.297E-1	1.612E+0	2.933E+0
-1.281E-1	1.661E+0	2.874E+0
-1.346E-1	1.658E+0	2.959E+0
-1.313E-1	1.642E+0	2.887E+0
-1.249E-1	1.642E+0	2.984E+0
-1.265E-1	1.658E+0	2.910E+0
-1.313E-1	1.625E+0	2.929E+0
-1.297E-1	1.671E+0	2.858E+0
-1.265E-1	1.596E+0	2.887E+0
-1.281E-1	1.651E+0	2.959E+0
-1.330E-1	1.616E+0	2.939E+0
-1.281E-1	1.599E+0	2.881E+0
-1.265E-1	1.651E+0	2.874E+0
-1.297E-1	1.609E+0	2.894E+0
-1.330E-1	1.603E+0	2.890E+0
-1.297E-1	1.651E+0	2.877E+0
-1.281E-1	1.612E+0	2.868E+0
-1.281E-1	1.606E+0	2.874E+0
-1.378E-1	1.577E+0	2.890E+0
-1.281E-1	1.612E+0	2.939E+0
-1.249E-1	1.629E+0	2.910E+0
-1.281E-1	1.629E+0	2.894E+0
-1.313E-1	1.632E+0	2.877E+0
-1.281E-1	1.577E+0	2.913E+0
-1.249E-1	1.661E+0	2.871E+0
-1.297E-1	1.596E+0	2.881E+0
-1.330E-1	1.654E+0	2.946E+0
-1.281E-1	1.596E+0	2.926E+0
-1.265E-1	1.651E+0	2.929E+0
-1.281E-1	1.632E+0	2.933E+0
-1.330E-1	1.606E+0	2.832E+0
-1.297E-1	1.648E+0	2.884E+0
-1.281E-1	1.609E+0	2.959E+0
-1.297E-1	1.616E+0	2.907E+0
-1.346E-1	1.648E+0	2.913E+0
-1.297E-1	1.603E+0	2.887E+0
-1.265E-1	1.593E+0	2.916E+0
-1.297E-1	1.577E+0	2.894E+0
-1.330E-1	1.664E+0	2.942E+0
-1.281E-1	1.590E+0	2.907E+0
-1.281E-1	1.648E+0	2.877E+0
-1.297E-1	1.661E+0	2.881E+0
-1.313E-1	1.654E+0	2.842E+0
-1.330E-1	1.590E+0	2.926E+0
-1.281E-1	1.625E+0	2.894E+0
-1.297E-1	1.648E+0	2.903E+0
-1.346E-1	1.638E+0	2.939E+0
-1.281E-1	1.629E+0	2.897E+0
-1.249E-1	1.622E+0	2.933E+0
-1.265E-1	1.625E+0	2.874E+0
-1.346E-1	1.645E+0	2.916E+0
-1.265E-1	1.586E+0	2.887E+0
-1.281E-1	1.622E+0	2.832E+0
-1.313E-1	1.635E+0	2.933E+0
-1.330E-1	1.612E+0	2.946E+0
-1.297E-1	1.661E+0	2.884E+0
-1.281E-1	1.632E+0	2.903E+0
-1.281E-1	1.638E+0	2.855E+0
-1.330E-1	1.635E+0	2.887E+0
-1.281E-1	1.658E+0	2.839E+0
-1.281E-1	1.651E+0	2.903E+0
-1.313E-1	1.629E+0	2.900E+0
-1.346E-1	1.622E+0	2.903E+0
-1.297E-1	1.606E+0	2.848E+0
-1.249E-1	1.560E+0	2.894E+0
-1.281E-1	1.612E+0	2.910E+0
-1.313E-1	1.619E+0	2.913E+0
-1.281E-1	1.674E+0	2.861E+0
-1.249E-1	1.609E+0	2.851E+0
-1.297E-1	1.625E+0	2.910E+0
-1.297E-1	1.648E+0	2.884E+0
-1.297E-1	1.629E+0	2.936E+0
-1.265E-1	1.638E+0	2.894E+0
-1.297E-1	1.606E+0	2.884E+0
-1.346E-1	1.629E+0	2.923E+0
-1.281E-1	1.684E+0	2.890E+0
-1.249E-1	1.638E+0	2.822E+0
-1.281E-1	1.616E+0	2.845E+0
-1.297E-1	1.667E+0	2.874E+0
-1.297E-1	1.596E+0	2.894E+0
-1.232E-1	1.534E+0	2.871E+0
-1.297E-1	1.603E+0	2.848E+0
-1.346E-1	1.635E+0	2.965E+0
-1.313E-1	1.645E+0	2.968E+0
-1.265E-1	1.603E+0	2.845E+0
-1.297E-1	1.654E+0	2.903E+0
-1.346E-1	1.638E+0	2.832E+0
-1.232E-1	1.596E+0	2.959E+0
-1.249E-1	1.658E+0	2.903E+0
[truncated: 93,957 more rows]
