# Supplementary material for: Improved ANAP incorporation and VCF analysis reveal details of P2X7 current facilitation and a limited conformational interplay between ATP binding and the intracellular ballast domain
Source: eLife. 2023 Jan 4;12:e82479. doi: 10.7554/eLife.82479 (PMC9859053; doi:10.7554/eLife.82479)
Supplement: Figure 3—figure supplement 3—source data 1. [file elife-82479-fig3-figsupp3-data1.zip]

Archive with 1 entries (1 files):
- Figure-3_figure-supplement-3_source-data-1/VCFdata_mutants.xlsx
