# Supplementary material for: Improved ANAP incorporation and VCF analysis reveal details of P2X7 current facilitation and a limited conformational interplay between ATP binding and the intracellular ballast domain
Source: eLife. 2023 Jan 4;12:e82479. doi: 10.7554/eLife.82479 (PMC9859053; doi:10.7554/eLife.82479)
Supplement: Figure 3—figure supplement 3—source data 2. [file elife-82479-fig3-figsupp3-data2.zip]

Archive with 237 entries (171 files):
- Figure-3_figure-supplement-3_source-data-2/Cys-Ala-constructs/
- Figure-3_figure-supplement-3_source-data-2/Cys-Ala-constructs/b19/
- Figure-3_figure-supplement-3_source-data-2/Cys-Ala-constructs/b19/04.csv
- Figure-3_figure-supplement-3_source-data-2/Cys-Ala-constructs/b19/21.csv
- Figure-3_figure-supplement-3_source-data-2/Cys-Ala-constructs/Cys-Ala_C371/
- Figure-3_figure-supplement-3_source-data-2/Cys-Ala-constructs/Cys-Ala_C371/b19/
- Figure-3_figure-supplement-3_source-data-2/Cys-Ala-constructs/Cys-Ala_C371/b19/09.csv
- Figure-3_figure-supplement-3_source-data-2/Cys-Ala-constructs/Cys-Ala_C371/b19/10.csv
- Figure-3_figure-supplement-3_source-data-2/Cys-Ala-constructs/Cys-Ala_C371/b22/
- Figure-3_figure-supplement-3_source-data-2/Cys-Ala-constructs/Cys-Ala_C371/b22/00.csv
- Figure-3_figure-supplement-3_source-data-2/Cys-Ala-constructs/Cys-Ala_C371/b22/15.csv
- Figure-3_figure-supplement-3_source-data-2/Cys-Ala-constructs/Cys-Ala_C371/b23/
- Figure-3_figure-supplement-3_source-data-2/Cys-Ala-constructs/Cys-Ala_C371/b23/14.csv
- Figure-3_figure-supplement-3_source-data-2/Cys-Ala-constructs/Cys-Ala_C371/b23/15.csv
- Figure-3_figure-supplement-3_source-data-2/Cys-Ala-constructs/Cys-Ala_C371/b24/
- Figure-3_figure-supplement-3_source-data-2/Cys-Ala-constructs/Cys-Ala_C371/b24/15.csv
- Figure-3_figure-supplement-3_source-data-2/Cys-Ala-constructs/Cys-Ala_C371/b25/
- Figure-3_figure-supplement-3_source-data-2/Cys-Ala-constructs/Cys-Ala_C371/b25/25.csv
- Figure-3_figure-supplement-3_source-data-2/Cys-Ala-constructs/Cys-Ala_C371/b26/
- Figure-3_figure-supplement-3_source-data-2/Cys-Ala-constructs/Cys-Ala_C371/b26/06.csv
- Figure-3_figure-supplement-3_source-data-2/Cys-Ala-constructs/Cys-Ala_C371/b26/15.csv
- Figure-3_figure-supplement-3_source-data-2/Cys-Ala-constructs/Cys-Ala_T361/
- Figure-3_figure-supplement-3_source-data-2/Cys-Ala-constructs/Cys-Ala_T361/b19/
- Figure-3_figure-supplement-3_source-data-2/Cys-Ala-constructs/Cys-Ala_T361/b19/07.csv
- Figure-3_figure-supplement-3_source-data-2/Cys-Ala-constructs/Cys-Ala_T361/b19/08.csv
- Figure-3_figure-supplement-3_source-data-2/Cys-Ala-constructs/Cys-Ala_T361/b22/
- Figure-3_figure-supplement-3_source-data-2/Cys-Ala-constructs/Cys-Ala_T361/b22/13.csv
- Figure-3_figure-supplement-3_source-data-2/Cys-Ala-constructs/Cys-Ala_T361/b22/14.csv
- Figure-3_figure-supplement-3_source-data-2/Cys-Ala-constructs/Cys-Ala_T361/b23/
- Figure-3_figure-supplement-3_source-data-2/Cys-Ala-constructs/Cys-Ala_T361/b23/16.csv
- Figure-3_figure-supplement-3_source-data-2/Cys-Ala-constructs/Cys-Ala_T361/b23/17.csv
- Figure-3_figure-supplement-3_source-data-2/Cys-Ala-constructs/Cys-Ala_T361/b24/
- Figure-3_figure-supplement-3_source-data-2/Cys-Ala-constructs/Cys-Ala_T361/b24/16.csv
- Figure-3_figure-supplement-3_source-data-2/Cys-Ala-constructs/Cys-Ala_T361/b25/
- Figure-3_figure-supplement-3_source-data-2/Cys-Ala-constructs/Cys-Ala_T361/b25/24.csv
- Figure-3_figure-supplement-3_source-data-2/Cys-Ala-constructs/Cys-Ala_T361/b26/
- Figure-3_figure-supplement-3_source-data-2/Cys-Ala-constructs/Cys-Ala_T361/b26/16.csv
- Figure-3_figure-supplement-3_source-data-2/Cys-Ala-constructs/k04/
- Figure-3_figure-supplement-3_source-data-2/Cys-Ala-constructs/k04/09.csv
- Figure-3_figure-supplement-3_source-data-2/Cys-Ala-constructs/k04/10.csv
- Figure-3_figure-supplement-3_source-data-2/Cys-Ala-constructs/k04/11.csv
- Figure-3_figure-supplement-3_source-data-2/Cys-Ala-constructs/k05/
- Figure-3_figure-supplement-3_source-data-2/Cys-Ala-constructs/k05/11.csv
- Figure-3_figure-supplement-3_source-data-2/Cys-Ala-constructs/k05/13.csv
- Figure-3_figure-supplement-3_source-data-2/Cys-Ala-constructs/k05/14.csv
- Figure-3_figure-supplement-3_source-data-2/Cys-Ala-constructs/k05/15.csv
- Figure-3_figure-supplement-3_source-data-2/Cys-Ala-constructs/k05/41.csv
- Figure-3_figure-supplement-3_source-data-2/Cys-Ala-constructs/k05/42.csv
- Figure-3_figure-supplement-3_source-data-2/Cys-Ala-constructs/k06/
- Figure-3_figure-supplement-3_source-data-2/Cys-Ala-constructs/k06/56.csv
- Figure-3_figure-supplement-3_source-data-2/Cys-Ala-constructs/l07/
- Figure-3_figure-supplement-3_source-data-2/Cys-Ala-constructs/l07/19.csv
- Figure-3_figure-supplement-3_source-data-2/Cys-Ala-constructs/l08/
- Figure-3_figure-supplement-3_source-data-2/Cys-Ala-constructs/l08/16.csv
- Figure-3_figure-supplement-3_source-data-2/Cys-Ala-constructs/l08/17.csv
- Figure-3_figure-supplement-3_source-data-2/Cys-Ala-constructs/l09/
- Figure-3_figure-supplement-3_source-data-2/Cys-Ala-constructs/l09/08.csv
- Figure-3_figure-supplement-3_source-data-2/DeltaCys-constructs/
- Figure-3_figure-supplement-3_source-data-2/DeltaCys-constructs/d20/
- Figure-3_figure-supplement-3_source-data-2/DeltaCys-constructs/d20/18.csv
- Figure-3_figure-supplement-3_source-data-2/DeltaCys-constructs/d20/19.csv
- Figure-3_figure-supplement-3_source-data-2/DeltaCys-constructs/d22/
- Figure-3_figure-supplement-3_source-data-2/DeltaCys-constructs/d22/01.csv
- Figure-3_figure-supplement-3_source-data-2/DeltaCys-constructs/d22/02.csv
- Figure-3_figure-supplement-3_source-data-2/DeltaCys-constructs/d22/03.csv
- Figure-3_figure-supplement-3_source-data-2/DeltaCys-constructs/d22/07.csv
- Figure-3_figure-supplement-3_source-data-2/DeltaCys-constructs/d22/11.csv
- Figure-3_figure-supplement-3_source-data-2/DeltaCys-constructs/d22/15.csv
- Figure-3_figure-supplement-3_source-data-2/DeltaCys-constructs/d23/
- Figure-3_figure-supplement-3_source-data-2/DeltaCys-constructs/d23/00.csv
- Figure-3_figure-supplement-3_source-data-2/DeltaCys-constructs/d23/01.csv
- Figure-3_figure-supplement-3_source-data-2/DeltaCys-constructs/d23/04.csv
- Figure-3_figure-supplement-3_source-data-2/DeltaCys-constructs/d23/05.csv
- Figure-3_figure-supplement-3_source-data-2/DeltaCys-constructs/d23/09.csv
- Figure-3_figure-supplement-3_source-data-2/DeltaCys-constructs/d23/12.csv
- Figure-3_figure-supplement-3_source-data-2/DeltaCys-constructs/d23/13.csv
- Figure-3_figure-supplement-3_source-data-2/DeltaCys-constructs/d23/17.csv
- Figure-3_figure-supplement-3_source-data-2/DeltaCys-constructs/d26/
- Figure-3_figure-supplement-3_source-data-2/DeltaCys-constructs/d26/06.csv
- Figure-3_figure-supplement-3_source-data-2/DeltaCys-constructs/d26/07.csv
- Figure-3_figure-supplement-3_source-data-2/DeltaCys-constructs/d26/26.csv
- Figure-3_figure-supplement-3_source-data-2/DeltaCys-constructs/d26/29.csv
- Figure-3_figure-supplement-3_source-data-2/DeltaCys-constructs/d27/
- Figure-3_figure-supplement-3_source-data-2/DeltaCys-constructs/d27/30.csv
- Figure-3_figure-supplement-3_source-data-2/DeltaCys-constructs/d27/31.csv
- Figure-3_figure-supplement-3_source-data-2/DeltaCys-constructs/d27/34.csv
- Figure-3_figure-supplement-3_source-data-2/DeltaCys-constructs/d28/
- Figure-3_figure-supplement-3_source-data-2/DeltaCys-constructs/d28/08.csv
- Figure-3_figure-supplement-3_source-data-2/DeltaCys-constructs/d28/13.csv
- Figure-3_figure-supplement-3_source-data-2/DeltaCys-constructs/d28/14.csv
- Figure-3_figure-supplement-3_source-data-2/DeltaCys-constructs/d29/
- Figure-3_figure-supplement-3_source-data-2/DeltaCys-constructs/d29/01.csv
- Figure-3_figure-supplement-3_source-data-2/DeltaCys-constructs/d29/06.csv
- Figure-3_figure-supplement-3_source-data-2/DeltaCys-constructs/d29/10.csv
- Figure-3_figure-supplement-3_source-data-2/DeltaCys-constructs/d29/11.csv
- Figure-3_figure-supplement-3_source-data-2/DeltaCys-constructs/d29/12.csv
- Figure-3_figure-supplement-3_source-data-2/DeltaCys-constructs/d29/13.csv
- Figure-3_figure-supplement-3_source-data-2/DeltaCys-constructs/d29/15.csv
- Figure-3_figure-supplement-3_source-data-2/DeltaCys-constructs/d30/
- Figure-3_figure-supplement-3_source-data-2/DeltaCys-constructs/d30/12.csv
- Figure-3_figure-supplement-3_source-data-2/DeltaCys-constructs/d30/13.csv
- Figure-3_figure-supplement-3_source-data-2/DeltaCys-constructs/k04/
- Figure-3_figure-supplement-3_source-data-2/DeltaCys-constructs/k04/05.csv
- Figure-3_figure-supplement-3_source-data-2/DeltaCys-constructs/k04/06.csv
- Figure-3_figure-supplement-3_source-data-2/DeltaCys-constructs/k05/
- Figure-3_figure-supplement-3_source-data-2/DeltaCys-constructs/k05/19.csv
- Figure-3_figure-supplement-3_source-data-2/DeltaCys-constructs/k05/20.csv
- Figure-3_figure-supplement-3_source-data-2/DeltaCys-constructs/k05/21.csv
- Figure-3_figure-supplement-3_source-data-2/DeltaCys-constructs/k05/22.csv
- Figure-3_figure-supplement-3_source-data-2/DeltaCys-constructs/l07/
- Figure-3_figure-supplement-3_source-data-2/DeltaCys-constructs/l07/13.csv
- Figure-3_figure-supplement-3_source-data-2/DeltaCys-constructs/l07/18.csv
- Figure-3_figure-supplement-3_source-data-2/DeltaCys-constructs/l08/
- Figure-3_figure-supplement-3_source-data-2/DeltaCys-constructs/l08/14.csv
- Figure-3_figure-supplement-3_source-data-2/DeltaCys-constructs/l08/15.csv
- Figure-3_figure-supplement-3_source-data-2/DeltaCys-constructs/l09/
- Figure-3_figure-supplement-3_source-data-2/DeltaCys-constructs/l09/07.csv
- Figure-3_figure-supplement-3_source-data-2/DeltaCys-constructs/l14/
- Figure-3_figure-supplement-3_source-data-2/DeltaCys-constructs/l14/13.csv
- Figure-3_figure-supplement-3_source-data-2/DeltaCys-constructs/l14/15.csv
- Figure-3_figure-supplement-3_source-data-2/DeltaCys-constructs/l14/16.csv
- Figure-3_figure-supplement-3_source-data-2/DeltaCys-constructs/l14/17.csv
- Figure-3_figure-supplement-3_source-data-2/DeltaCys-constructs/l14/18.csv
- Figure-3_figure-supplement-3_source-data-2/DeltaCys-constructs/l14/19.csv
- Figure-3_figure-supplement-3_source-data-2/DeltaCys-constructs/l14/20.csv
- Figure-3_figure-supplement-3_source-data-2/DeltaCys-constructs/l15/
- Figure-3_figure-supplement-3_source-data-2/DeltaCys-constructs/l15/02.csv
- Figure-3_figure-supplement-3_source-data-2/DeltaCys-constructs/l15/03.csv
- Figure-3_figure-supplement-3_source-data-2/DeltaCys-constructs/l15/05.csv
- Figure-3_figure-supplement-3_source-data-2/DeltaCys-constructs/l15/06.csv
- Figure-3_figure-supplement-3_source-data-2/DeltaCys-constructs/l15/09.csv
- Figure-3_figure-supplement-3_source-data-2/DeltaCys-constructs/l15/10.csv
- Figure-3_figure-supplement-3_source-data-2/DeltaCys-constructs/l15/14.csv
- Figure-3_figure-supplement-3_source-data-2/DeltaCys-constructs/l15/22.csv
- Figure-3_figure-supplement-3_source-data-2/DeltaCys-constructs/l15/23.csv
- Figure-3_figure-supplement-3_source-data-2/DeltaCys-constructs/l15/24.csv
- Figure-3_figure-supplement-3_source-data-2/DeltaCys-constructs/l15/25.csv
- Figure-3_figure-supplement-3_source-data-2/DeltaCys-constructs/l15/26.csv
- Figure-3_figure-supplement-3_source-data-2/DeltaCys-constructs/l15/27.csv
- Figure-3_figure-supplement-3_source-data-2/DeltaCys-constructs/l23/
- Figure-3_figure-supplement-3_source-data-2/DeltaCys-constructs/l23/24.csv
- Figure-3_figure-supplement-3_source-data-2/DeltaCys-constructs/l23/25.csv
- Figure-3_figure-supplement-3_source-data-2/DeltaCys-constructs/l23/26.csv
- Figure-3_figure-supplement-3_source-data-2/DeltaCys-constructs/l23/27.csv
- Figure-3_figure-supplement-3_source-data-2/DeltaCys-constructs/l23/28.csv
- Figure-3_figure-supplement-3_source-data-2/DeltaCys-constructs/l23/29.csv
- Figure-3_figure-supplement-3_source-data-2/DeltaCys-constructs/l23/30.csv
- Figure-3_figure-supplement-3_source-data-2/DeltaCys-constructs/l23/31.csv
- Figure-3_figure-supplement-3_source-data-2/DeltaCys-constructs/l23/32.csv
- Figure-3_figure-supplement-3_source-data-2/DeltaCys-constructs/l24/
- Figure-3_figure-supplement-3_source-data-2/DeltaCys-constructs/l24/01.csv
- Figure-3_figure-supplement-3_source-data-2/DeltaCys-constructs/l24/02.csv
- Figure-3_figure-supplement-3_source-data-2/DeltaCys-constructs/l24/03.csv
- Figure-3_figure-supplement-3_source-data-2/DeltaCys-constructs/l24/04.csv
- Figure-3_figure-supplement-3_source-data-2/DeltaCys-constructs/l24/05.csv
- Figure-3_figure-supplement-3_source-data-2/DeltaCys-constructs/l24/06.csv
- Figure-3_figure-supplement-3_source-data-2/DeltaCys-constructs/l24/07.csv
- Figure-3_figure-supplement-3_source-data-2/DeltaCys-constructs/l24/08.csv
- Figure-3_figure-supplement-3_source-data-2/DeltaCys-constructs/l24/09.csv
- Figure-3_figure-supplement-3_source-data-2/DeltaCys-constructs/l24/12.csv
- Figure-3_figure-supplement-3_source-data-2/DeltaCys-constructs/l24/13.csv
- Figure-3_figure-supplement-3_source-data-2/DeltaCys-constructs/l24/14.csv
- Figure-3_figure-supplement-3_source-data-2/DeltaCys-constructs/l24/15.csv
- Figure-3_figure-supplement-3_source-data-2/DeltaCys-constructs/l24/16.csv
- Figure-3_figure-supplement-3_source-data-2/DeltaCys-constructs/l24/17.csv
- Figure-3_figure-supplement-3_source-data-2/DeltaCys-constructs/l24/18.csv
- Figure-3_figure-supplement-3_source-data-2/DeltaCys-constructs/l24/19.csv
- Figure-3_figure-supplement-3_source-data-2/DeltaCys-constructs/l24/20.csv
- Figure-3_figure-supplement-3_source-data-2/DeltaCys-constructs/l24/21.csv
- Figure-3_figure-supplement-3_source-data-2/DeltaCys-constructs/l24/22.csv
- Figure-3_figure-supplement-3_source-data-2/DeltaCys-constructs/l24/23.csv
- Figure-3_figure-supplement-3_source-data-2/DeltaCys-constructs/l24/24.csv
- Figure-3_figure-supplement-3_source-data-2/DeltaCys-constructs/l24/26.csv
- Figure-3_figure-supplement-3_source-data-2/DeltaCys-constructs/m05/
- Figure-3_figure-supplement-3_source-data-2/DeltaCys-constructs/m05/07.csv
- Figure-3_figure-supplement-3_source-data-2/DeltaCys-constructs/m05/13.csv
- Figure-3_figure-supplement-3_source-data-2/DeltaCys-constructs/m05/18.csv
- Figure-3_figure-supplement-3_source-data-2/DeltaCys-constructs/m06/
- Figure-3_figure-supplement-3_source-data-2/DeltaCys-constructs/m06/01.csv
- Figure-3_figure-supplement-3_source-data-2/DeltaCys-constructs/m06/24.csv
- Figure-3_figure-supplement-3_source-data-2/S23N-constructs/
- Figure-3_figure-supplement-3_source-data-2/S23N-constructs/l21/
- Figure-3_figure-supplement-3_source-data-2/S23N-constructs/l21/04.csv
- Figure-3_figure-supplement-3_source-data-2/S23N-constructs/l22/
- Figure-3_figure-supplement-3_source-data-2/S23N-constructs/l22/26.csv
- Figure-3_figure-supplement-3_source-data-2/S23N-constructs/l22/27.csv
- Figure-3_figure-supplement-3_source-data-2/S23N-constructs/l22/28.csv
- Figure-3_figure-supplement-3_source-data-2/S23N-constructs/l23/
- Figure-3_figure-supplement-3_source-data-2/S23N-constructs/l23/19.csv
- Figure-3_figure-supplement-3_source-data-2/S23N-constructs/l23/20.csv
- Figure-3_figure-supplement-3_source-data-2/S23N-constructs/l23/21.csv
- Figure-3_figure-supplement-3_source-data-2/S23N-constructs/l23/22.csv
- Figure-3_figure-supplement-3_source-data-2/S23N-constructs/l23/23.csv
- Figure-3_figure-supplement-3_source-data-2/S23N-constructs/l23/38.csv
- Figure-3_figure-supplement-3_source-data-2/S23N-constructs/S23N_A564anap/
- Figure-3_figure-supplement-3_source-data-2/S23N-constructs/S23N_A564anap/l22/
- Figure-3_figure-supplement-3_source-data-2/S23N-constructs/S23N_A564anap/l22/18.csv
- Figure-3_figure-supplement-3_source-data-2/S23N-constructs/S23N_A564anap/l24/
- Figure-3_figure-supplement-3_source-data-2/S23N-constructs/S23N_A564anap/l24/25.csv
- Figure-3_figure-supplement-3_source-data-2/S23N-constructs/S23N_F11anap/
- Figure-3_figure-supplement-3_source-data-2/S23N-constructs/S23N_F11anap/l24/
- Figure-3_figure-supplement-3_source-data-2/S23N-constructs/S23N_F11anap/l24/34.csv
- Figure-3_figure-supplement-3_source-data-2/S23N-constructs/S23N_K127anap/
- Figure-3_figure-supplement-3_source-data-2/S23N-constructs/S23N_K127anap/l21/
- Figure-3_figure-supplement-3_source-data-2/S23N-constructs/S23N_K127anap/l21/05.csv
- Figure-3_figure-supplement-3_source-data-2/S23N-constructs/S23N_K127anap/l22/
- Figure-3_figure-supplement-3_source-data-2/S23N-constructs/S23N_K127anap/l22/23.csv
- Figure-3_figure-supplement-3_source-data-2/S23N-constructs/S23N_K127anap/l23/
- Figure-3_figure-supplement-3_source-data-2/S23N-constructs/S23N_K127anap/l23/17.csv
- Figure-3_figure-supplement-3_source-data-2/S23N-constructs/S23N_K127anap/l24/
- Figure-3_figure-supplement-3_source-data-2/S23N-constructs/S23N_K127anap/l24/29.csv
- Figure-3_figure-supplement-3_source-data-2/S23N-constructs/S23N_S124anap/
- Figure-3_figure-supplement-3_source-data-2/S23N-constructs/S23N_S124anap/l23/
- Figure-3_figure-supplement-3_source-data-2/S23N-constructs/S23N_S124anap/l23/39.csv
- Figure-3_figure-supplement-3_source-data-2/S23N-constructs/S23N_S124anap/l24/
- Figure-3_figure-supplement-3_source-data-2/S23N-constructs/S23N_S124anap/l24/27.csv
- Figure-3_figure-supplement-3_source-data-2/Wt/
- Figure-3_figure-supplement-3_source-data-2/Wt/a21/
- Figure-3_figure-supplement-3_source-data-2/Wt/a21/18.csv
- Figure-3_figure-supplement-3_source-data-2/Wt/a21/22.csv
- Figure-3_figure-supplement-3_source-data-2/Wt/a21/25.csv
- Figure-3_figure-supplement-3_source-data-2/Wt/k17/
- Figure-3_figure-supplement-3_source-data-2/Wt/k17/08.csv
- Figure-3_figure-supplement-3_source-data-2/Wt/k17/11.csv
- Figure-3_figure-supplement-3_source-data-2/Wt/k17/14.csv
- Figure-3_figure-supplement-3_source-data-2/Wt/k17/15.csv
- Figure-3_figure-supplement-3_source-data-2/Wt/k17/16.csv
- Figure-3_figure-supplement-3_source-data-2/Wt/k18/
- Figure-3_figure-supplement-3_source-data-2/Wt/k18/02.csv
- Figure-3_figure-supplement-3_source-data-2/Wt/k18/15.csv
- Figure-3_figure-supplement-3_source-data-2/Wt/k19/
- Figure-3_figure-supplement-3_source-data-2/Wt/k19/08.csv
- Figure-3_figure-supplement-3_source-data-2/Wt/k20/
- Figure-3_figure-supplement-3_source-data-2/Wt/k20/05.csv
- Figure-3_figure-supplement-3_source-data-2/Wt/m05/
- Figure-3_figure-supplement-3_source-data-2/Wt/m05/04.csv
- Figure-3_figure-supplement-3_source-data-2/Wt/m05/05.csv
