# Supplementary material for: Improved ANAP incorporation and VCF analysis reveal details of P2X7 current facilitation and a limited conformational interplay between ATP binding and the intracellular ballast domain
Source: eLife. 2023 Jan 4;12:e82479. doi: 10.7554/eLife.82479 (PMC9859053; doi:10.7554/eLife.82479)
Supplement: Figure 3—figure supplement 3—source data 2. [file elife-82479-fig3-figsupp3-data2.zip › Figure-3_figure-supplement-3_source-data-2/Cys-Ala-constructs/b19/04.csv]

-1.021E-1	6.044E+0	6.027E+0
-8.917E-2	6.027E+0	6.245E+0
-9.890E-2	6.086E+0	6.196E+0
-8.917E-2	5.829E+0	6.144E+0
-9.890E-2	5.979E+0	6.141E+0
-9.242E-2	5.872E+0	6.151E+0
-9.404E-2	6.001E+0	6.193E+0
-9.566E-2	5.878E+0	6.248E+0
-9.890E-2	5.885E+0	6.160E+0
-9.728E-2	5.979E+0	6.014E+0
-9.242E-2	5.979E+0	6.105E+0
-9.566E-2	5.868E+0	6.199E+0
-9.890E-2	5.852E+0	6.147E+0
-9.404E-2	6.021E+0	6.271E+0
-9.404E-2	5.956E+0	6.332E+0
-9.404E-2	5.982E+0	6.173E+0
-1.005E-1	5.813E+0	6.254E+0
-9.404E-2	5.933E+0	6.177E+0
-8.917E-2	5.826E+0	6.095E+0
-9.404E-2	5.956E+0	6.287E+0
-9.890E-2	5.842E+0	6.254E+0
-9.728E-2	5.924E+0	6.287E+0
-9.242E-2	6.014E+0	6.151E+0
-9.728E-2	5.901E+0	6.339E+0
-9.890E-2	6.018E+0	6.125E+0
-9.404E-2	6.021E+0	6.225E+0
-9.079E-2	5.995E+0	6.209E+0
-9.566E-2	6.031E+0	6.202E+0
-9.890E-2	5.988E+0	6.248E+0
-9.242E-2	6.073E+0	6.151E+0
-9.404E-2	6.066E+0	6.157E+0
-9.566E-2	5.936E+0	6.264E+0
-9.890E-2	5.985E+0	6.099E+0
-9.404E-2	5.936E+0	6.212E+0
-9.404E-2	5.930E+0	6.193E+0
-9.566E-2	5.946E+0	6.190E+0
-9.890E-2	5.940E+0	6.225E+0
-9.404E-2	5.975E+0	6.040E+0
-9.079E-2	5.959E+0	6.267E+0
-9.079E-2	6.031E+0	6.125E+0
-9.728E-2	6.014E+0	6.125E+0
-9.404E-2	6.095E+0	6.164E+0
-9.566E-2	6.037E+0	6.183E+0
-9.566E-2	6.060E+0	6.361E+0
-9.890E-2	6.031E+0	6.193E+0
-9.566E-2	5.859E+0	6.170E+0
-9.079E-2	5.969E+0	6.212E+0
-9.242E-2	5.995E+0	6.215E+0
-9.890E-2	5.959E+0	6.177E+0
-9.404E-2	5.891E+0	6.138E+0
-9.242E-2	5.982E+0	6.407E+0
-9.242E-2	5.985E+0	6.092E+0
-9.890E-2	5.901E+0	6.177E+0
-9.404E-2	6.121E+0	6.280E+0
-9.079E-2	6.037E+0	6.112E+0
-9.242E-2	5.936E+0	6.157E+0
-1.021E-1	5.891E+0	6.225E+0
-9.404E-2	5.949E+0	6.086E+0
-9.079E-2	5.972E+0	6.300E+0
-9.404E-2	6.005E+0	6.225E+0
-9.728E-2	6.057E+0	6.248E+0
-9.242E-2	6.037E+0	6.160E+0
-8.755E-2	5.985E+0	6.199E+0
-9.242E-2	6.050E+0	6.105E+0
-9.728E-2	5.914E+0	6.219E+0
-9.566E-2	5.988E+0	6.274E+0
-8.755E-2	6.031E+0	6.222E+0
-9.079E-2	5.962E+0	6.277E+0
-9.566E-2	6.031E+0	6.228E+0
-9.242E-2	5.933E+0	6.170E+0
-8.917E-2	5.927E+0	6.326E+0
-9.079E-2	6.047E+0	6.160E+0
-9.242E-2	5.920E+0	6.277E+0
-9.404E-2	5.940E+0	6.241E+0
-9.079E-2	5.956E+0	6.131E+0
-9.404E-2	6.014E+0	6.232E+0
-9.728E-2	6.057E+0	6.193E+0
-9.079E-2	6.018E+0	6.057E+0
-9.079E-2	5.992E+0	6.157E+0
-9.242E-2	6.005E+0	6.144E+0
-9.566E-2	5.917E+0	6.238E+0
-9.079E-2	5.972E+0	6.180E+0
-8.593E-2	6.138E+0	6.219E+0
-8.917E-2	5.992E+0	6.277E+0
-9.566E-2	6.034E+0	6.186E+0
-9.079E-2	5.949E+0	6.271E+0
-8.755E-2	6.115E+0	6.167E+0
-9.079E-2	6.040E+0	6.086E+0
-9.242E-2	5.888E+0	6.134E+0
-9.242E-2	5.917E+0	6.206E+0
-8.755E-2	5.946E+0	6.164E+0
-9.079E-2	5.982E+0	6.459E+0
-9.242E-2	5.924E+0	6.365E+0
-9.242E-2	6.164E+0	6.261E+0
-8.917E-2	5.917E+0	6.228E+0
-8.917E-2	5.894E+0	6.235E+0
-9.566E-2	5.920E+0	6.284E+0
-9.079E-2	5.998E+0	6.235E+0
-8.593E-2	6.014E+0	6.202E+0
-8.917E-2	5.972E+0	6.329E+0
-9.566E-2	5.975E+0	6.196E+0
-9.079E-2	5.878E+0	6.031E+0
-8.917E-2	6.066E+0	6.245E+0
-8.755E-2	5.966E+0	6.196E+0
-9.242E-2	5.946E+0	6.271E+0
-9.404E-2	6.069E+0	6.277E+0
-8.593E-2	6.082E+0	6.241E+0
-8.917E-2	6.082E+0	6.222E+0
-9.404E-2	5.917E+0	6.177E+0
-9.404E-2	5.784E+0	6.177E+0
-8.917E-2	5.917E+0	6.177E+0
-9.404E-2	5.911E+0	6.251E+0
-9.404E-2	5.894E+0	6.284E+0
-9.079E-2	6.031E+0	6.261E+0
-8.431E-2	5.946E+0	6.238E+0
-9.242E-2	5.930E+0	6.232E+0
-9.242E-2	5.956E+0	6.287E+0
-8.917E-2	6.005E+0	6.199E+0
-8.755E-2	5.998E+0	6.095E+0
-8.755E-2	5.907E+0	6.170E+0
-9.242E-2	5.816E+0	6.225E+0
-9.242E-2	6.024E+0	6.092E+0
-8.593E-2	6.060E+0	6.277E+0
-9.079E-2	5.988E+0	6.118E+0
-9.242E-2	5.972E+0	6.261E+0
-8.755E-2	5.992E+0	6.235E+0
-8.593E-2	5.862E+0	6.141E+0
-8.917E-2	5.962E+0	6.115E+0
-9.404E-2	5.901E+0	6.031E+0
-9.079E-2	6.115E+0	6.164E+0
-8.755E-2	6.069E+0	6.125E+0
-9.079E-2	6.014E+0	6.267E+0
-9.404E-2	5.992E+0	6.079E+0
-8.917E-2	5.820E+0	6.131E+0
-8.431E-2	5.885E+0	6.173E+0
-8.917E-2	5.891E+0	6.121E+0
-9.242E-2	5.979E+0	6.199E+0
-8.917E-2	5.979E+0	6.215E+0
-8.755E-2	5.940E+0	6.235E+0
-8.755E-2	5.936E+0	6.212E+0
-9.079E-2	6.024E+0	6.154E+0
-8.917E-2	5.904E+0	6.241E+0
-8.431E-2	5.914E+0	6.173E+0
-8.593E-2	6.082E+0	6.310E+0
-9.404E-2	6.060E+0	6.254E+0
-8.917E-2	5.946E+0	6.293E+0
-8.593E-2	6.092E+0	6.180E+0
-8.917E-2	5.995E+0	6.160E+0
-9.079E-2	6.024E+0	6.180E+0
-8.755E-2	5.868E+0	6.225E+0
-8.593E-2	5.946E+0	6.280E+0
-8.593E-2	5.778E+0	6.138E+0
-9.242E-2	5.878E+0	6.121E+0
-8.755E-2	5.891E+0	6.115E+0
-8.431E-2	6.082E+0	6.066E+0
-8.755E-2	6.001E+0	6.164E+0
-9.079E-2	5.868E+0	6.115E+0
-8.593E-2	6.027E+0	6.173E+0
-8.431E-2	6.044E+0	6.306E+0
-8.917E-2	6.079E+0	6.313E+0
-8.755E-2	6.053E+0	6.164E+0
-8.755E-2	5.953E+0	6.228E+0
-8.268E-2	5.943E+0	6.196E+0
-8.755E-2	5.904E+0	6.147E+0
-8.917E-2	5.985E+0	6.248E+0
-8.593E-2	6.040E+0	6.154E+0
-8.106E-2	5.936E+0	6.196E+0
-8.593E-2	5.949E+0	6.199E+0
-9.242E-2	6.050E+0	6.073E+0
-8.593E-2	5.920E+0	6.316E+0
-8.106E-2	5.956E+0	6.355E+0
-8.755E-2	5.885E+0	6.245E+0
-9.079E-2	5.959E+0	6.134E+0
-8.593E-2	5.959E+0	6.400E+0
-8.593E-2	5.810E+0	6.134E+0
-8.917E-2	5.972E+0	6.297E+0
-9.404E-2	5.998E+0	6.212E+0
-8.755E-2	6.066E+0	6.264E+0
-8.268E-2	5.972E+0	6.183E+0
-8.755E-2	5.946E+0	6.206E+0
-9.242E-2	5.917E+0	6.212E+0
-8.755E-2	5.930E+0	6.287E+0
-8.431E-2	5.891E+0	6.177E+0
-8.755E-2	5.943E+0	6.160E+0
-8.917E-2	6.021E+0	6.326E+0
-8.431E-2	6.027E+0	6.180E+0
-8.268E-2	6.011E+0	6.190E+0
-8.593E-2	5.914E+0	6.170E+0
-8.593E-2	5.975E+0	6.144E+0
-8.593E-2	5.972E+0	6.105E+0
-8.106E-2	6.219E+0	6.222E+0
-8.431E-2	6.095E+0	6.284E+0
-8.917E-2	6.092E+0	6.144E+0
-8.431E-2	5.959E+0	6.063E+0
-8.106E-2	5.846E+0	6.284E+0
-8.431E-2	5.956E+0	6.202E+0
-8.593E-2	5.959E+0	6.254E+0
-8.593E-2	5.878E+0	6.125E+0
-8.268E-2	5.904E+0	6.160E+0
-8.917E-2	6.099E+0	6.225E+0
-8.917E-2	6.024E+0	6.306E+0
-8.431E-2	6.053E+0	6.241E+0
-8.106E-2	5.878E+0	6.358E+0
-8.755E-2	5.865E+0	6.271E+0
-8.917E-2	5.975E+0	6.235E+0
-8.431E-2	6.073E+0	6.147E+0
-8.106E-2	5.959E+0	6.264E+0
-8.593E-2	5.962E+0	6.394E+0
-8.755E-2	6.001E+0	6.245E+0
-8.431E-2	5.940E+0	6.138E+0
-8.268E-2	5.982E+0	6.186E+0
-8.268E-2	5.940E+0	6.118E+0
-8.917E-2	5.894E+0	6.238E+0
-8.268E-2	5.998E+0	6.248E+0
-8.106E-2	6.008E+0	6.173E+0
-8.593E-2	5.914E+0	6.287E+0
-8.755E-2	6.018E+0	6.173E+0
-8.431E-2	6.027E+0	6.115E+0
-8.106E-2	6.086E+0	6.151E+0
-8.431E-2	5.930E+0	6.219E+0
-9.242E-2	5.875E+0	6.310E+0
-8.593E-2	5.930E+0	6.177E+0
-8.106E-2	5.943E+0	6.232E+0
-8.593E-2	6.027E+0	6.199E+0
-8.593E-2	5.842E+0	6.225E+0
-8.268E-2	6.053E+0	6.215E+0
-7.944E-2	5.936E+0	6.014E+0
-8.755E-2	6.079E+0	6.164E+0
-8.755E-2	6.014E+0	6.202E+0
-8.593E-2	5.940E+0	6.222E+0
-8.268E-2	6.063E+0	6.190E+0
-8.593E-2	5.949E+0	6.196E+0
-8.755E-2	5.972E+0	6.251E+0
-8.431E-2	5.966E+0	6.202E+0
-8.593E-2	6.086E+0	6.352E+0
-8.431E-2	5.930E+0	6.082E+0
-8.593E-2	5.962E+0	6.141E+0
-8.106E-2	5.924E+0	6.112E+0
-7.944E-2	5.855E+0	6.222E+0
-8.593E-2	5.979E+0	6.225E+0
-8.593E-2	6.021E+0	6.202E+0
-8.431E-2	5.956E+0	6.206E+0
-7.944E-2	5.962E+0	6.138E+0
-8.431E-2	5.975E+0	6.355E+0
-8.917E-2	5.823E+0	6.264E+0
-8.106E-2	6.001E+0	6.050E+0
-7.944E-2	5.781E+0	6.173E+0
-8.431E-2	5.875E+0	6.141E+0
-8.755E-2	5.839E+0	6.222E+0
-8.431E-2	6.034E+0	6.365E+0
-8.106E-2	5.907E+0	6.134E+0
-8.268E-2	6.073E+0	6.193E+0
-8.593E-2	6.082E+0	6.115E+0
-8.268E-2	6.037E+0	6.134E+0
-7.944E-2	6.047E+0	6.293E+0
-8.268E-2	5.803E+0	6.112E+0
-8.917E-2	6.079E+0	6.264E+0
-8.106E-2	5.940E+0	6.245E+0
-7.944E-2	5.875E+0	6.167E+0
-8.755E-2	6.173E+0	6.374E+0
-8.755E-2	5.849E+0	6.125E+0
-8.268E-2	5.985E+0	6.261E+0
-7.782E-2	5.962E+0	6.147E+0
-8.431E-2	5.956E+0	6.222E+0
-8.431E-2	6.024E+0	6.144E+0
-8.268E-2	5.969E+0	6.196E+0
-7.944E-2	5.881E+0	6.141E+0
-8.431E-2	6.057E+0	6.232E+0
-8.593E-2	5.888E+0	6.222E+0
-8.268E-2	6.134E+0	6.108E+0
-7.782E-2	5.982E+0	6.199E+0
-8.106E-2	6.060E+0	6.326E+0
-8.431E-2	6.024E+0	6.128E+0
-7.944E-2	5.917E+0	6.306E+0
-7.782E-2	5.943E+0	6.089E+0
-7.944E-2	5.992E+0	6.232E+0
-8.593E-2	6.031E+0	6.144E+0
-8.106E-2	5.878E+0	6.225E+0
-7.782E-2	5.988E+0	6.121E+0
-8.106E-2	5.962E+0	6.254E+0
-8.593E-2	5.729E+0	6.164E+0
-8.106E-2	6.027E+0	6.358E+0
-7.944E-2	6.014E+0	6.193E+0
-8.268E-2	6.060E+0	6.147E+0
-8.431E-2	5.959E+0	6.245E+0
-7.944E-2	5.898E+0	6.186E+0
-8.106E-2	6.031E+0	6.105E+0
-8.593E-2	6.053E+0	6.005E+0
-8.593E-2	6.108E+0	6.190E+0
-8.431E-2	6.018E+0	6.147E+0
-7.620E-2	5.914E+0	6.245E+0
-7.782E-2	5.940E+0	6.319E+0
-8.431E-2	6.164E+0	6.241E+0
-8.268E-2	5.829E+0	6.254E+0
-7.944E-2	6.050E+0	6.199E+0
-8.268E-2	5.943E+0	6.108E+0
-8.431E-2	5.946E+0	6.232E+0
-7.944E-2	6.073E+0	6.267E+0
-7.782E-2	6.027E+0	6.228E+0
-7.944E-2	5.959E+0	6.209E+0
-8.431E-2	6.011E+0	6.118E+0
-8.106E-2	5.943E+0	6.141E+0
-7.457E-2	5.972E+0	6.202E+0
-8.106E-2	5.982E+0	6.102E+0
-8.755E-2	5.949E+0	6.076E+0
-7.944E-2	6.044E+0	6.170E+0
-7.782E-2	5.833E+0	6.206E+0
-8.106E-2	6.044E+0	6.173E+0
-8.268E-2	5.894E+0	6.160E+0
-7.944E-2	6.063E+0	6.248E+0
-7.620E-2	5.917E+0	6.069E+0
-8.106E-2	6.183E+0	6.141E+0
-8.431E-2	6.011E+0	6.306E+0
-7.944E-2	6.047E+0	6.241E+0
-7.944E-2	5.917E+0	6.287E+0
-8.268E-2	6.011E+0	6.144E+0
-8.431E-2	5.836E+0	6.199E+0
-7.944E-2	5.904E+0	6.245E+0
-7.782E-2	6.031E+0	6.258E+0
-8.268E-2	5.933E+0	6.173E+0
-8.268E-2	5.992E+0	6.310E+0
-7.782E-2	5.979E+0	6.105E+0
-7.620E-2	5.992E+0	6.108E+0
-8.268E-2	5.849E+0	6.329E+0
-8.431E-2	6.151E+0	6.313E+0
-7.944E-2	5.962E+0	6.245E+0
-7.782E-2	5.846E+0	6.186E+0
-7.944E-2	6.008E+0	6.222E+0
-8.106E-2	5.914E+0	6.167E+0
-7.782E-2	6.001E+0	6.105E+0
-7.620E-2	6.011E+0	6.069E+0
-7.782E-2	5.911E+0	6.306E+0
-8.268E-2	5.940E+0	6.238E+0
-8.106E-2	5.807E+0	6.193E+0
-7.620E-2	6.069E+0	6.167E+0
-8.106E-2	5.992E+0	6.284E+0
-8.106E-2	5.839E+0	6.212E+0
-7.620E-2	6.102E+0	6.144E+0
-7.782E-2	5.891E+0	6.167E+0
-7.944E-2	5.927E+0	6.128E+0
-8.593E-2	5.898E+0	6.173E+0
-7.620E-2	5.995E+0	6.228E+0
-7.457E-2	6.131E+0	6.316E+0
-7.944E-2	5.842E+0	6.082E+0
-8.431E-2	6.034E+0	6.319E+0
-7.620E-2	6.040E+0	6.086E+0
-7.620E-2	6.024E+0	6.183E+0
-8.106E-2	6.073E+0	6.134E+0
-8.106E-2	5.949E+0	6.202E+0
-7.944E-2	5.969E+0	6.225E+0
-7.457E-2	5.975E+0	6.131E+0
-7.944E-2	6.037E+0	6.277E+0
-7.944E-2	6.024E+0	6.245E+0
-7.782E-2	5.953E+0	6.274E+0
-7.457E-2	5.979E+0	6.089E+0
-7.782E-2	5.933E+0	6.160E+0
-8.106E-2	6.008E+0	6.219E+0
-7.782E-2	5.982E+0	6.271E+0
-7.457E-2	6.005E+0	6.183E+0
-8.106E-2	5.969E+0	6.426E+0
-8.106E-2	6.082E+0	6.209E+0
-7.782E-2	5.901E+0	6.190E+0
-7.782E-2	5.953E+0	6.212E+0
-8.106E-2	5.995E+0	6.248E+0
-8.431E-2	5.878E+0	6.134E+0
-7.782E-2	5.975E+0	6.121E+0
-7.620E-2	5.943E+0	6.287E+0
-7.944E-2	6.099E+0	6.164E+0
-7.944E-2	5.933E+0	6.157E+0
-7.457E-2	5.988E+0	6.248E+0
-7.295E-2	5.979E+0	6.121E+0
-7.944E-2	5.881E+0	6.219E+0
-8.106E-2	5.833E+0	6.248E+0
-7.782E-2	5.949E+0	6.293E+0
-7.457E-2	6.040E+0	6.245E+0
-7.782E-2	6.005E+0	6.209E+0
-8.106E-2	5.985E+0	6.125E+0
-7.944E-2	6.008E+0	6.183E+0
-7.457E-2	5.914E+0	6.225E+0
-7.782E-2	5.911E+0	6.131E+0
-8.106E-2	5.868E+0	6.271E+0
-7.944E-2	5.820E+0	6.177E+0
-7.620E-2	5.982E+0	6.329E+0
-7.782E-2	6.031E+0	6.251E+0
-7.944E-2	6.063E+0	6.086E+0
-7.782E-2	5.904E+0	6.112E+0
-7.457E-2	5.972E+0	6.086E+0
-7.944E-2	6.024E+0	6.151E+0
-8.268E-2	5.862E+0	6.202E+0
-7.457E-2	5.982E+0	6.144E+0
-7.295E-2	6.050E+0	6.251E+0
-7.944E-2	5.933E+0	6.251E+0
-8.106E-2	5.917E+0	6.105E+0
-7.944E-2	6.092E+0	6.274E+0
-7.295E-2	5.953E+0	6.073E+0
-7.620E-2	6.011E+0	6.183E+0
-7.620E-2	5.946E+0	6.293E+0
-7.782E-2	5.907E+0	6.232E+0
-7.620E-2	5.943E+0	6.316E+0
-7.782E-2	5.975E+0	6.219E+0
-8.106E-2	5.872E+0	6.115E+0
-7.295E-2	6.082E+0	6.141E+0
-7.620E-2	6.076E+0	6.128E+0
-7.620E-2	5.930E+0	6.128E+0
-7.944E-2	5.953E+0	6.099E+0
-7.457E-2	5.972E+0	6.267E+0
-7.133E-2	5.940E+0	6.115E+0
-7.620E-2	5.829E+0	6.248E+0
-7.944E-2	6.105E+0	6.160E+0
-7.782E-2	5.966E+0	6.164E+0
-7.295E-2	5.898E+0	6.131E+0
-7.782E-2	5.949E+0	6.112E+0
-8.106E-2	5.985E+0	6.254E+0
-7.295E-2	6.031E+0	6.488E+0
-7.133E-2	6.089E+0	6.199E+0
-7.620E-2	6.060E+0	6.254E+0
-7.944E-2	6.076E+0	6.183E+0
-7.620E-2	5.949E+0	6.186E+0
-7.295E-2	5.936E+0	6.248E+0
-7.620E-2	5.904E+0	6.190E+0
-7.944E-2	5.953E+0	6.128E+0
-7.457E-2	6.021E+0	6.057E+0
-7.133E-2	6.076E+0	6.267E+0
-7.620E-2	6.053E+0	6.228E+0
-7.782E-2	6.044E+0	6.079E+0
-7.295E-2	6.066E+0	6.228E+0
-7.457E-2	5.940E+0	6.180E+0
-7.620E-2	6.014E+0	6.183E+0
-7.944E-2	5.956E+0	6.319E+0
-7.457E-2	5.956E+0	6.186E+0
-7.133E-2	6.014E+0	6.228E+0
-7.620E-2	5.953E+0	6.141E+0
-7.944E-2	5.969E+0	6.267E+0
-7.620E-2	5.839E+0	6.170E+0
-7.133E-2	5.969E+0	6.374E+0
-7.620E-2	5.846E+0	6.186E+0
-8.106E-2	5.924E+0	6.206E+0
-7.457E-2	5.988E+0	6.297E+0
-7.295E-2	5.917E+0	6.128E+0
-7.295E-2	5.927E+0	6.086E+0
-7.944E-2	5.956E+0	6.251E+0
-7.295E-2	5.933E+0	6.206E+0
-7.295E-2	6.040E+0	6.151E+0
-7.620E-2	6.102E+0	6.248E+0
-7.782E-2	5.927E+0	6.154E+0
-7.295E-2	5.940E+0	6.102E+0
-7.457E-2	6.128E+0	6.069E+0
-7.457E-2	6.057E+0	6.228E+0
-7.782E-2	6.008E+0	6.157E+0
-7.295E-2	6.031E+0	6.177E+0
-7.133E-2	5.949E+0	6.206E+0
-7.782E-2	5.966E+0	6.170E+0
-7.782E-2	5.979E+0	6.115E+0
-7.295E-2	6.031E+0	6.151E+0
-7.133E-2	6.151E+0	6.232E+0
-7.620E-2	6.095E+0	6.193E+0
-7.782E-2	5.901E+0	6.121E+0
-7.457E-2	5.842E+0	6.167E+0
-6.809E-2	5.988E+0	6.287E+0
-7.620E-2	5.982E+0	6.190E+0
-7.782E-2	6.154E+0	6.086E+0
-6.971E-2	5.930E+0	6.151E+0
-7.133E-2	5.982E+0	6.118E+0
-7.620E-2	5.982E+0	6.066E+0
-7.944E-2	5.872E+0	6.186E+0
-7.295E-2	6.050E+0	6.264E+0
-6.971E-2	5.859E+0	6.264E+0
-7.620E-2	6.076E+0	6.212E+0
-7.782E-2	6.001E+0	6.215E+0
-7.295E-2	6.076E+0	6.138E+0
-7.133E-2	6.021E+0	6.164E+0
-7.457E-2	5.946E+0	6.063E+0
-7.782E-2	5.972E+0	6.151E+0
-7.457E-2	5.855E+0	6.248E+0
-7.457E-2	5.911E+0	6.079E+0
-7.620E-2	5.953E+0	6.277E+0
-7.620E-2	6.011E+0	6.202E+0
-7.295E-2	5.966E+0	6.157E+0
-7.295E-2	6.011E+0	6.164E+0
-7.620E-2	6.040E+0	6.170E+0
-7.457E-2	5.969E+0	6.167E+0
-7.295E-2	5.988E+0	6.280E+0
-6.809E-2	6.063E+0	6.251E+0
-7.457E-2	5.940E+0	6.190E+0
-7.782E-2	6.027E+0	6.219E+0
-7.295E-2	6.053E+0	6.219E+0
-7.133E-2	5.975E+0	6.342E+0
-7.295E-2	6.079E+0	6.118E+0
-7.782E-2	5.982E+0	6.335E+0
-7.457E-2	6.053E+0	6.186E+0
-7.133E-2	5.907E+0	6.125E+0
-7.620E-2	5.969E+0	6.190E+0
-7.620E-2	6.018E+0	6.008E+0
-7.295E-2	6.034E+0	6.099E+0
-6.971E-2	5.927E+0	6.177E+0
-7.620E-2	5.930E+0	6.160E+0
-7.782E-2	6.027E+0	6.300E+0
-7.620E-2	6.044E+0	6.212E+0
-6.646E-2	5.940E+0	6.238E+0
-7.620E-2	6.115E+0	6.228E+0
-7.457E-2	6.027E+0	6.118E+0
-6.971E-2	5.995E+0	6.254E+0
-7.133E-2	6.057E+0	6.400E+0
-7.457E-2	6.060E+0	6.147E+0
-7.782E-2	5.914E+0	6.355E+0
-7.295E-2	5.995E+0	6.151E+0
-6.809E-2	5.979E+0	6.173E+0
-6.971E-2	5.969E+0	6.215E+0
-7.782E-2	6.011E+0	6.183E+0
-6.971E-2	5.982E+0	6.118E+0
-6.971E-2	6.073E+0	6.160E+0
-7.295E-2	5.982E+0	6.297E+0
-7.620E-2	6.053E+0	6.277E+0
-7.133E-2	5.949E+0	6.280E+0
-6.971E-2	6.001E+0	6.248E+0
-7.295E-2	6.050E+0	6.345E+0
-7.457E-2	6.063E+0	6.222E+0
-6.809E-2	5.872E+0	6.108E+0
-6.809E-2	5.898E+0	6.264E+0
-7.295E-2	5.969E+0	6.251E+0
-7.620E-2	6.050E+0	6.186E+0
-7.133E-2	5.975E+0	6.118E+0
-6.484E-2	6.060E+0	6.118E+0
-7.295E-2	6.014E+0	6.238E+0
-7.620E-2	6.008E+0	6.271E+0
-7.133E-2	6.001E+0	6.118E+0
-7.133E-2	5.969E+0	6.105E+0
-7.133E-2	5.969E+0	6.248E+0
-7.782E-2	5.959E+0	6.199E+0
-7.133E-2	5.985E+0	6.186E+0
-7.133E-2	6.066E+0	6.199E+0
-7.133E-2	5.865E+0	6.076E+0
-7.457E-2	5.972E+0	6.063E+0
-7.457E-2	5.936E+0	6.264E+0
-6.646E-2	5.924E+0	6.167E+0
-7.620E-2	6.018E+0	6.202E+0
-7.457E-2	6.008E+0	6.131E+0
-6.971E-2	5.911E+0	6.313E+0
-6.809E-2	5.959E+0	6.134E+0
-7.133E-2	5.953E+0	6.339E+0
-7.620E-2	5.833E+0	6.173E+0
-6.971E-2	5.972E+0	6.160E+0
-6.646E-2	5.982E+0	6.112E+0
-7.295E-2	5.911E+0	6.235E+0
-7.295E-2	5.917E+0	6.235E+0
-6.809E-2	5.956E+0	6.183E+0
-6.971E-2	5.975E+0	6.267E+0
-6.971E-2	6.089E+0	6.008E+0
-7.620E-2	6.037E+0	6.335E+0
-6.809E-2	6.063E+0	6.141E+0
-6.971E-2	5.992E+0	6.170E+0
-7.295E-2	5.962E+0	6.241E+0
-7.457E-2	5.936E+0	6.303E+0
-6.971E-2	6.005E+0	6.141E+0
-6.646E-2	6.105E+0	6.222E+0
-7.295E-2	5.917E+0	6.212E+0
-7.457E-2	6.082E+0	6.267E+0
-7.133E-2	5.881E+0	6.277E+0
-6.971E-2	5.940E+0	6.180E+0
-7.295E-2	5.982E+0	6.358E+0
-7.457E-2	6.024E+0	6.293E+0
-6.971E-2	5.868E+0	6.190E+0
-6.484E-2	5.953E+0	6.228E+0
-6.971E-2	5.946E+0	6.060E+0
-7.295E-2	5.969E+0	6.258E+0
-6.971E-2	6.079E+0	6.112E+0
-6.809E-2	6.031E+0	6.160E+0
-7.295E-2	6.008E+0	6.232E+0
-7.620E-2	6.044E+0	6.222E+0
-6.646E-2	6.057E+0	6.125E+0
-6.809E-2	6.031E+0	6.206E+0
-7.295E-2	6.001E+0	6.225E+0
-7.133E-2	6.053E+0	6.147E+0
-6.809E-2	5.927E+0	6.251E+0
-6.809E-2	6.040E+0	6.248E+0
-7.457E-2	5.940E+0	6.222E+0
-7.295E-2	6.021E+0	6.079E+0
-7.133E-2	5.953E+0	6.225E+0
-6.646E-2	5.985E+0	6.206E+0
-7.295E-2	5.988E+0	6.151E+0
-7.457E-2	5.911E+0	6.144E+0
-6.971E-2	5.966E+0	6.206E+0
-6.484E-2	5.933E+0	6.287E+0
-6.971E-2	6.024E+0	6.141E+0
-7.295E-2	6.021E+0	6.151E+0
-6.809E-2	5.995E+0	6.290E+0
-6.646E-2	5.959E+0	6.164E+0
-7.133E-2	6.031E+0	6.102E+0
-7.620E-2	6.138E+0	6.154E+0
-6.971E-2	5.914E+0	6.112E+0
-6.809E-2	5.969E+0	6.131E+0
-6.809E-2	6.050E+0	6.206E+0
-7.133E-2	6.024E+0	6.180E+0
-6.971E-2	5.911E+0	6.095E+0
-6.484E-2	5.914E+0	6.313E+0
-7.295E-2	6.089E+0	6.241E+0
-7.133E-2	6.037E+0	6.297E+0
-6.809E-2	6.076E+0	6.144E+0
-6.646E-2	6.173E+0	6.212E+0
-7.133E-2	5.888E+0	6.222E+0
-7.620E-2	6.008E+0	6.102E+0
-6.809E-2	5.988E+0	6.219E+0
-6.809E-2	6.066E+0	6.254E+0
-6.971E-2	5.868E+0	6.335E+0
-7.133E-2	5.823E+0	6.215E+0
-6.971E-2	6.089E+0	6.254E+0
-6.646E-2	5.917E+0	6.235E+0
-7.133E-2	5.949E+0	6.138E+0
-6.971E-2	5.911E+0	6.251E+0
-6.809E-2	5.849E+0	6.306E+0
-6.646E-2	6.092E+0	6.170E+0
-7.133E-2	6.047E+0	6.170E+0
-7.133E-2	5.924E+0	6.238E+0
-6.809E-2	5.872E+0	6.352E+0
-6.484E-2	5.943E+0	6.147E+0
-6.971E-2	6.073E+0	6.261E+0
-7.295E-2	6.050E+0	6.232E+0
-6.971E-2	5.972E+0	6.164E+0
-6.484E-2	5.784E+0	6.164E+0
-7.133E-2	5.956E+0	6.202E+0
-7.295E-2	5.904E+0	6.368E+0
-6.484E-2	6.008E+0	6.297E+0
-6.646E-2	5.998E+0	6.222E+0
-7.295E-2	5.956E+0	6.241E+0
-7.295E-2	5.940E+0	6.196E+0
-6.971E-2	6.086E+0	6.164E+0
-6.484E-2	5.865E+0	6.235E+0
-7.133E-2	5.995E+0	6.186E+0
-7.620E-2	5.972E+0	6.180E+0
-6.809E-2	6.050E+0	6.258E+0
-6.484E-2	5.859E+0	6.206E+0
-6.971E-2	6.037E+0	6.329E+0
-7.295E-2	6.167E+0	6.326E+0
-6.971E-2	5.859E+0	6.147E+0
-6.484E-2	6.053E+0	6.154E+0
-6.971E-2	6.063E+0	6.193E+0
-7.295E-2	6.057E+0	6.151E+0
-6.646E-2	5.953E+0	6.251E+0
-6.646E-2	5.975E+0	6.316E+0
-6.646E-2	6.057E+0	6.248E+0
-7.295E-2	6.053E+0	6.115E+0
-6.809E-2	5.982E+0	6.228E+0
-6.646E-2	5.875E+0	6.284E+0
-6.971E-2	6.024E+0	6.167E+0
-7.295E-2	6.053E+0	6.274E+0
-6.322E-2	5.988E+0	6.215E+0
-6.322E-2	6.034E+0	6.157E+0
-6.971E-2	5.979E+0	6.339E+0
-7.133E-2	5.972E+0	6.011E+0
-6.646E-2	5.988E+0	6.284E+0
-6.484E-2	5.985E+0	6.232E+0
-6.809E-2	6.031E+0	6.141E+0
-6.971E-2	6.037E+0	6.147E+0
-6.484E-2	5.998E+0	6.173E+0
-6.484E-2	6.076E+0	6.241E+0
-6.809E-2	6.079E+0	6.170E+0
-7.295E-2	5.936E+0	6.164E+0
-6.809E-2	5.936E+0	6.190E+0
-6.484E-2	5.966E+0	6.190E+0
-6.971E-2	6.021E+0	6.254E+0
-6.971E-2	5.943E+0	6.251E+0
-6.809E-2	6.053E+0	6.125E+0
-6.484E-2	5.953E+0	6.177E+0
-6.809E-2	6.121E+0	6.063E+0
-6.809E-2	6.001E+0	6.235E+0
-6.646E-2	5.898E+0	6.160E+0
-6.484E-2	5.865E+0	6.206E+0
-6.809E-2	5.881E+0	6.212E+0
-7.133E-2	6.021E+0	6.345E+0
-6.484E-2	6.014E+0	6.228E+0
-6.646E-2	5.988E+0	6.264E+0
-6.971E-2	6.001E+0	6.141E+0
-7.133E-2	6.031E+0	6.193E+0
-6.484E-2	6.018E+0	6.306E+0
-6.809E-2	6.027E+0	6.306E+0
-6.809E-2	5.966E+0	6.235E+0
-7.133E-2	5.940E+0	6.261E+0
-6.484E-2	6.001E+0	6.183E+0
-6.646E-2	5.962E+0	6.115E+0
-6.809E-2	6.040E+0	6.144E+0
-7.295E-2	5.959E+0	6.193E+0
-6.484E-2	6.005E+0	6.232E+0
-6.160E-2	5.972E+0	6.202E+0
-7.133E-2	5.862E+0	6.073E+0
-7.133E-2	5.998E+0	6.105E+0
-6.809E-2	5.959E+0	6.121E+0
-6.322E-2	6.050E+0	6.118E+0
-6.971E-2	5.696E+0	6.254E+0
-7.295E-2	5.914E+0	6.284E+0
-6.646E-2	5.953E+0	6.228E+0
-6.809E-2	5.787E+0	6.303E+0
-6.646E-2	5.959E+0	6.238E+0
-7.133E-2	5.904E+0	6.297E+0
-6.484E-2	5.885E+0	6.086E+0
-6.322E-2	5.872E+0	6.193E+0
-6.971E-2	5.936E+0	6.186E+0
-7.295E-2	5.992E+0	6.241E+0
-6.484E-2	5.924E+0	6.300E+0
-6.322E-2	5.927E+0	6.024E+0
-6.971E-2	5.904E+0	6.284E+0
-6.809E-2	5.927E+0	6.287E+0
-6.484E-2	5.962E+0	6.190E+0
-6.322E-2	5.855E+0	6.284E+0
-6.646E-2	5.949E+0	6.183E+0
-6.809E-2	5.998E+0	6.219E+0
-6.646E-2	5.868E+0	6.264E+0
-6.322E-2	5.849E+0	6.202E+0
-6.809E-2	5.995E+0	6.131E+0
-6.971E-2	6.037E+0	6.199E+0
-6.322E-2	5.966E+0	6.287E+0
-6.160E-2	6.079E+0	6.225E+0
-6.646E-2	5.985E+0	6.167E+0
-6.646E-2	5.940E+0	6.196E+0
-6.484E-2	5.933E+0	6.147E+0
-6.160E-2	5.940E+0	6.232E+0
-6.971E-2	6.018E+0	6.248E+0
-7.133E-2	5.962E+0	6.232E+0
-6.484E-2	6.047E+0	6.128E+0
-6.646E-2	6.086E+0	6.258E+0
-6.646E-2	5.992E+0	6.238E+0
-6.809E-2	6.141E+0	6.212E+0
-6.484E-2	6.011E+0	6.147E+0
-6.484E-2	5.962E+0	6.232E+0
-6.809E-2	5.992E+0	6.138E+0
-6.809E-2	6.024E+0	6.232E+0
-6.322E-2	6.050E+0	6.131E+0
-6.160E-2	6.021E+0	6.180E+0
-6.809E-2	6.034E+0	6.241E+0
-6.809E-2	6.005E+0	6.196E+0
-6.322E-2	5.988E+0	6.131E+0
-6.160E-2	6.001E+0	6.199E+0
-6.646E-2	6.040E+0	6.241E+0
-6.809E-2	5.891E+0	6.258E+0
-6.484E-2	5.953E+0	6.212E+0
-6.322E-2	5.946E+0	6.261E+0
-6.646E-2	5.920E+0	6.342E+0
-6.971E-2	5.972E+0	6.147E+0
-6.646E-2	5.966E+0	6.196E+0
-6.160E-2	5.927E+0	6.228E+0
-6.971E-2	5.878E+0	6.326E+0
-6.971E-2	6.005E+0	6.157E+0
-6.322E-2	5.949E+0	6.264E+0
-6.160E-2	5.924E+0	6.245E+0
-6.809E-2	5.901E+0	6.063E+0
-6.646E-2	5.979E+0	6.219E+0
-6.160E-2	6.001E+0	6.196E+0
-6.646E-2	6.031E+0	6.170E+0
-6.809E-2	5.781E+0	6.202E+0
-6.646E-2	6.069E+0	6.297E+0
-6.484E-2	5.878E+0	6.154E+0
-6.160E-2	5.979E+0	6.274E+0
-6.646E-2	6.057E+0	6.177E+0
-6.971E-2	5.849E+0	6.348E+0
-6.646E-2	6.027E+0	6.105E+0
-6.322E-2	5.904E+0	6.193E+0
-6.484E-2	6.141E+0	6.112E+0
-6.809E-2	5.888E+0	6.284E+0
-6.809E-2	5.855E+0	6.235E+0
-6.322E-2	5.985E+0	6.251E+0
-6.484E-2	5.998E+0	6.264E+0
-6.646E-2	5.988E+0	6.222E+0
-6.484E-2	6.105E+0	6.173E+0
-6.322E-2	6.021E+0	6.264E+0
-6.809E-2	5.946E+0	6.092E+0
-6.809E-2	5.975E+0	6.206E+0
-6.322E-2	6.092E+0	6.241E+0
-6.160E-2	6.031E+0	6.173E+0
-6.646E-2	5.940E+0	6.134E+0
-6.971E-2	5.920E+0	6.251E+0
-6.160E-2	5.985E+0	6.238E+0
-6.160E-2	5.962E+0	6.170E+0
-6.809E-2	6.031E+0	6.300E+0
-6.809E-2	5.917E+0	6.147E+0
-5.998E-2	5.969E+0	6.190E+0
-6.322E-2	5.898E+0	6.177E+0
-6.646E-2	5.881E+0	6.313E+0
-6.809E-2	5.962E+0	6.170E+0
-6.160E-2	5.972E+0	6.180E+0
-6.322E-2	5.998E+0	6.202E+0
-6.646E-2	6.011E+0	6.131E+0
-7.133E-2	6.031E+0	6.228E+0
-6.484E-2	5.823E+0	6.177E+0
-6.322E-2	5.904E+0	6.235E+0
-6.646E-2	6.102E+0	6.131E+0
-7.133E-2	6.024E+0	6.219E+0
-6.484E-2	5.946E+0	6.222E+0
-6.322E-2	5.927E+0	6.193E+0
-6.484E-2	6.073E+0	6.105E+0
-6.809E-2	6.034E+0	6.241E+0
-6.322E-2	6.005E+0	6.190E+0
-6.484E-2	5.956E+0	6.177E+0
-6.646E-2	6.001E+0	6.053E+0
-6.646E-2	5.891E+0	6.063E+0
-6.160E-2	5.852E+0	6.089E+0
-6.160E-2	5.936E+0	6.190E+0
-6.322E-2	6.138E+0	6.154E+0
-6.971E-2	5.872E+0	6.287E+0
-6.160E-2	5.975E+0	6.215E+0
-6.160E-2	5.930E+0	6.202E+0
-6.646E-2	5.917E+0	6.264E+0
-6.646E-2	5.962E+0	6.290E+0
-6.646E-2	6.050E+0	6.206E+0
-5.998E-2	5.995E+0	6.297E+0
-6.322E-2	5.995E+0	6.232E+0
-6.971E-2	5.998E+0	6.264E+0
-6.322E-2	5.975E+0	6.293E+0
-6.160E-2	5.962E+0	6.164E+0
-6.971E-2	5.907E+0	6.125E+0
-6.809E-2	5.859E+0	6.219E+0
-6.322E-2	5.927E+0	6.151E+0
-6.322E-2	5.933E+0	6.180E+0
-6.646E-2	6.099E+0	6.086E+0
-6.646E-2	6.024E+0	6.154E+0
-5.998E-2	5.962E+0	6.212E+0
-6.160E-2	5.872E+0	6.245E+0
-6.484E-2	5.953E+0	6.251E+0
-6.809E-2	5.953E+0	6.095E+0
-6.484E-2	5.985E+0	6.300E+0
-6.484E-2	5.959E+0	6.261E+0
-6.484E-2	6.014E+0	6.160E+0
-6.809E-2	6.001E+0	6.115E+0
-6.322E-2	6.031E+0	6.339E+0
-6.160E-2	5.878E+0	6.199E+0
-6.646E-2	5.962E+0	6.293E+0
-6.809E-2	5.803E+0	6.258E+0
-6.160E-2	5.949E+0	6.297E+0
-5.998E-2	5.992E+0	6.157E+0
-6.484E-2	6.024E+0	6.323E+0
-6.484E-2	5.924E+0	6.378E+0
-5.998E-2	5.911E+0	6.076E+0
-5.998E-2	5.904E+0	6.394E+0
-6.646E-2	5.930E+0	6.196E+0
-6.809E-2	5.992E+0	6.219E+0
-5.998E-2	5.946E+0	6.290E+0
-5.835E-2	6.115E+0	6.222E+0
-6.646E-2	5.985E+0	6.112E+0
-6.809E-2	5.988E+0	6.280E+0
-5.998E-2	6.057E+0	6.206E+0
-6.322E-2	6.060E+0	6.138E+0
-6.484E-2	6.021E+0	6.254E+0
-6.809E-2	5.917E+0	6.232E+0
-6.322E-2	6.102E+0	6.251E+0
-5.998E-2	5.966E+0	6.245E+0
-6.484E-2	6.050E+0	6.160E+0
-6.646E-2	6.018E+0	6.170E+0
-6.322E-2	5.992E+0	6.183E+0
-5.998E-2	6.024E+0	6.202E+0
-6.646E-2	6.024E+0	6.212E+0
-6.646E-2	5.917E+0	6.180E+0
-6.160E-2	6.005E+0	6.287E+0
-6.160E-2	5.862E+0	6.222E+0
-6.484E-2	5.927E+0	6.112E+0
-6.809E-2	6.001E+0	6.251E+0
-6.160E-2	5.920E+0	6.170E+0
-5.835E-2	5.898E+0	6.306E+0
-6.322E-2	5.982E+0	6.131E+0
-6.484E-2	5.943E+0	6.280E+0
-5.998E-2	5.924E+0	6.177E+0
-5.998E-2	5.975E+0	6.141E+0
-6.809E-2	5.962E+0	6.095E+0
-6.484E-2	6.005E+0	6.264E+0
-6.160E-2	5.927E+0	6.212E+0
-6.322E-2	6.024E+0	6.232E+0
-6.322E-2	5.904E+0	6.095E+0
-6.646E-2	5.917E+0	6.271E+0
-6.160E-2	5.979E+0	6.267E+0
-5.835E-2	5.943E+0	6.167E+0
-5.998E-2	5.979E+0	6.079E+0
-6.646E-2	6.079E+0	6.190E+0
-6.160E-2	6.024E+0	6.209E+0
-6.160E-2	5.940E+0	6.374E+0
-6.809E-2	6.018E+0	6.251E+0
-6.646E-2	5.992E+0	6.209E+0
-5.998E-2	5.953E+0	6.219E+0
-5.835E-2	5.949E+0	6.254E+0
-6.484E-2	5.829E+0	6.167E+0
-6.646E-2	5.936E+0	6.186E+0
-6.160E-2	6.001E+0	6.160E+0
-6.160E-2	6.060E+0	6.199E+0
-6.484E-2	6.018E+0	6.245E+0
-6.484E-2	5.885E+0	6.290E+0
-6.160E-2	6.060E+0	6.293E+0
-5.673E-2	5.992E+0	6.183E+0
-6.484E-2	5.995E+0	6.232E+0
-6.322E-2	5.868E+0	6.160E+0
-6.160E-2	5.852E+0	6.271E+0
-5.998E-2	5.985E+0	6.335E+0
-6.322E-2	5.985E+0	6.261E+0
-6.646E-2	5.872E+0	6.313E+0
-6.160E-2	5.972E+0	6.241E+0
-6.322E-2	5.936E+0	6.215E+0
-6.646E-2	5.956E+0	6.060E+0
-6.646E-2	5.975E+0	6.212E+0
-6.160E-2	6.005E+0	6.128E+0
-5.998E-2	6.066E+0	6.193E+0
-6.322E-2	6.031E+0	6.183E+0
-6.322E-2	5.956E+0	6.193E+0
-5.998E-2	5.943E+0	6.407E+0
-5.998E-2	5.868E+0	6.232E+0
-6.646E-2	5.959E+0	6.125E+0
-6.484E-2	5.975E+0	6.141E+0
-5.998E-2	5.979E+0	6.316E+0
-5.998E-2	5.972E+0	6.095E+0
-6.322E-2	6.021E+0	6.160E+0
-6.484E-2	6.027E+0	6.144E+0
-6.160E-2	6.099E+0	6.115E+0
-5.835E-2	5.988E+0	6.173E+0
-6.322E-2	5.959E+0	6.290E+0
-6.646E-2	5.943E+0	6.365E+0
-6.160E-2	6.092E+0	6.241E+0
-6.160E-2	6.018E+0	6.254E+0
-6.160E-2	6.057E+0	6.241E+0
-6.484E-2	5.940E+0	6.069E+0
-5.998E-2	6.011E+0	6.235E+0
-5.998E-2	6.027E+0	6.079E+0
-6.484E-2	5.888E+0	6.082E+0
-6.484E-2	5.966E+0	6.177E+0
-6.160E-2	5.998E+0	6.202E+0
-5.673E-2	6.144E+0	6.284E+0
-6.322E-2	6.008E+0	6.180E+0
-6.484E-2	5.969E+0	6.313E+0
-5.998E-2	5.872E+0	6.196E+0
-5.835E-2	5.927E+0	6.160E+0
-6.322E-2	5.791E+0	6.108E+0
-6.646E-2	6.034E+0	6.280E+0
-6.160E-2	6.112E+0	6.066E+0
-5.673E-2	5.888E+0	6.232E+0
-6.322E-2	5.975E+0	6.271E+0
-6.322E-2	6.057E+0	6.232E+0
-6.160E-2	6.082E+0	6.267E+0
-5.511E-2	5.966E+0	6.287E+0
-5.998E-2	5.881E+0	6.290E+0
-6.160E-2	5.956E+0	6.157E+0
-6.160E-2	6.001E+0	6.313E+0
-5.998E-2	5.904E+0	6.115E+0
-6.322E-2	5.891E+0	6.355E+0
-6.971E-2	6.050E+0	6.125E+0
-5.998E-2	6.060E+0	6.248E+0
-5.835E-2	6.060E+0	6.228E+0
-6.322E-2	6.005E+0	6.225E+0
-6.322E-2	6.021E+0	6.232E+0
-5.835E-2	5.962E+0	6.190E+0
-5.835E-2	5.898E+0	5.988E+0
-6.646E-2	5.969E+0	6.297E+0
-6.484E-2	6.044E+0	6.099E+0
-5.835E-2	6.079E+0	6.222E+0
-5.835E-2	6.047E+0	6.215E+0
-6.322E-2	5.982E+0	6.355E+0
-6.322E-2	5.985E+0	6.280E+0
-5.998E-2	5.898E+0	6.329E+0
-5.673E-2	5.888E+0	6.323E+0
-6.322E-2	5.842E+0	6.297E+0
-6.484E-2	5.930E+0	6.196E+0
-5.835E-2	5.924E+0	6.108E+0
-5.835E-2	5.927E+0	6.024E+0
-6.322E-2	5.849E+0	6.245E+0
-6.484E-2	5.907E+0	6.274E+0
-6.160E-2	5.956E+0	6.086E+0
-5.835E-2	6.027E+0	6.258E+0
-6.322E-2	6.066E+0	6.215E+0
-6.484E-2	5.969E+0	6.115E+0
-5.998E-2	6.005E+0	6.228E+0
-5.835E-2	6.138E+0	6.095E+0
-6.322E-2	5.956E+0	6.232E+0
-6.646E-2	6.018E+0	6.027E+0
-5.673E-2	6.082E+0	6.274E+0
-5.998E-2	5.904E+0	6.060E+0
-6.484E-2	5.962E+0	6.138E+0
-6.322E-2	5.917E+0	6.170E+0
-5.998E-2	5.985E+0	6.125E+0
-5.835E-2	6.011E+0	6.219E+0
-5.998E-2	6.079E+0	6.326E+0
-6.646E-2	5.969E+0	6.228E+0
-5.835E-2	5.982E+0	6.277E+0
-5.511E-2	5.985E+0	6.131E+0
-6.160E-2	6.031E+0	6.310E+0
-6.484E-2	5.982E+0	6.264E+0
-5.835E-2	6.138E+0	6.241E+0
-5.998E-2	5.855E+0	6.277E+0
-6.160E-2	5.943E+0	6.086E+0
-6.484E-2	5.881E+0	6.355E+0
-5.998E-2	5.930E+0	6.154E+0
-5.998E-2	5.985E+0	6.293E+0
-5.998E-2	5.949E+0	6.190E+0
-6.322E-2	6.034E+0	6.232E+0
-5.998E-2	5.924E+0	6.138E+0
-5.835E-2	5.868E+0	6.082E+0
-6.160E-2	6.018E+0	6.251E+0
-6.322E-2	6.167E+0	6.177E+0
-5.511E-2	6.027E+0	6.196E+0
-5.673E-2	5.949E+0	6.089E+0
-6.160E-2	6.057E+0	6.138E+0
-6.322E-2	5.956E+0	6.131E+0
-5.998E-2	5.943E+0	6.151E+0
-5.998E-2	6.027E+0	6.086E+0
-6.484E-2	6.014E+0	6.128E+0
-5.998E-2	6.031E+0	6.235E+0
-5.673E-2	6.118E+0	6.212E+0
-5.998E-2	6.115E+0	6.089E+0
-6.484E-2	6.047E+0	6.112E+0
-6.484E-2	5.953E+0	6.267E+0
-5.511E-2	5.988E+0	6.099E+0
-5.998E-2	5.946E+0	6.173E+0
-5.835E-2	5.988E+0	6.248E+0
-5.998E-2	5.995E+0	6.238E+0
-5.835E-2	5.959E+0	6.274E+0
-5.835E-2	6.031E+0	6.115E+0
-6.484E-2	5.927E+0	6.199E+0
-6.484E-2	6.115E+0	6.131E+0
-5.835E-2	5.979E+0	6.232E+0
-5.998E-2	5.917E+0	6.128E+0
-6.322E-2	5.920E+0	6.248E+0
-6.646E-2	6.053E+0	6.232E+0
-5.998E-2	5.761E+0	6.287E+0
-5.998E-2	6.014E+0	6.316E+0
-6.160E-2	5.920E+0	6.112E+0
-6.809E-2	5.927E+0	6.118E+0
-5.673E-2	5.901E+0	6.274E+0
-5.673E-2	6.014E+0	6.128E+0
-6.322E-2	6.044E+0	6.164E+0
-6.484E-2	6.069E+0	6.147E+0
-5.998E-2	5.936E+0	6.173E+0
-5.673E-2	6.057E+0	6.267E+0
-6.646E-2	5.901E+0	6.154E+0
-6.322E-2	5.911E+0	6.044E+0
-5.835E-2	5.875E+0	6.348E+0
-6.160E-2	5.911E+0	6.060E+0
-6.322E-2	5.972E+0	6.138E+0
-6.484E-2	6.118E+0	6.180E+0
-5.673E-2	5.920E+0	6.112E+0
-5.998E-2	5.972E+0	6.206E+0
-6.484E-2	6.105E+0	6.138E+0
-6.160E-2	6.008E+0	6.323E+0
-5.511E-2	6.008E+0	6.183E+0
-5.998E-2	5.998E+0	6.164E+0
-6.160E-2	6.079E+0	6.235E+0
-6.484E-2	5.992E+0	6.254E+0
-5.835E-2	5.881E+0	5.936E+0
-5.835E-2	6.082E+0	6.335E+0
-6.484E-2	5.972E+0	6.186E+0
-6.646E-2	5.927E+0	6.154E+0
-5.998E-2	6.024E+0	6.089E+0
-6.322E-2	6.053E+0	6.121E+0
-6.322E-2	6.060E+0	6.290E+0
-6.322E-2	5.936E+0	6.241E+0
-5.835E-2	5.979E+0	6.209E+0
-6.160E-2	6.047E+0	6.284E+0
-6.322E-2	5.839E+0	6.232E+0
-6.160E-2	6.014E+0	6.232E+0
-5.998E-2	5.988E+0	6.306E+0
-5.835E-2	5.891E+0	6.082E+0
-6.322E-2	5.953E+0	6.209E+0
-6.484E-2	5.940E+0	6.073E+0
-5.998E-2	5.998E+0	6.209E+0
-5.835E-2	5.943E+0	6.147E+0
-6.322E-2	5.982E+0	6.167E+0
-6.646E-2	5.979E+0	6.102E+0
-5.835E-2	5.927E+0	6.235E+0
-5.673E-2	5.778E+0	6.141E+0
-6.322E-2	5.778E+0	6.238E+0
-6.160E-2	6.063E+0	6.235E+0
-6.160E-2	5.878E+0	6.264E+0
-5.835E-2	5.839E+0	6.264E+0
-6.160E-2	5.953E+0	6.125E+0
-6.160E-2	5.888E+0	6.225E+0
-6.160E-2	5.927E+0	6.290E+0
-5.998E-2	5.927E+0	6.199E+0
-6.160E-2	5.956E+0	6.280E+0
-5.998E-2	5.933E+0	6.297E+0
-5.998E-2	5.979E+0	6.118E+0
-5.835E-2	5.988E+0	6.238E+0
-6.484E-2	5.761E+0	6.069E+0
-6.484E-2	5.982E+0	6.170E+0
-5.998E-2	6.021E+0	6.199E+0
-5.673E-2	5.966E+0	6.177E+0
-6.160E-2	5.901E+0	6.141E+0
-6.322E-2	6.044E+0	6.277E+0
-5.673E-2	5.862E+0	6.225E+0
-5.835E-2	5.881E+0	6.258E+0
-6.484E-2	5.891E+0	6.206E+0
-5.998E-2	5.940E+0	6.248E+0
-5.998E-2	5.787E+0	6.180E+0
-5.998E-2	5.933E+0	6.241E+0
-6.322E-2	5.816E+0	6.177E+0
-6.160E-2	6.027E+0	6.105E+0
-5.998E-2	5.998E+0	6.241E+0
-5.835E-2	5.846E+0	6.332E+0
-6.160E-2	6.047E+0	6.225E+0
-6.160E-2	5.836E+0	6.031E+0
-5.673E-2	5.949E+0	6.287E+0
-5.835E-2	6.089E+0	6.131E+0
-6.160E-2	6.024E+0	6.144E+0
-6.484E-2	5.995E+0	6.095E+0
-5.673E-2	6.057E+0	6.190E+0
-5.835E-2	5.920E+0	6.245E+0
-6.322E-2	5.940E+0	6.069E+0
-5.998E-2	5.949E+0	6.173E+0
-5.835E-2	6.112E+0	6.225E+0
-5.835E-2	5.969E+0	6.209E+0
-6.322E-2	6.037E+0	6.092E+0
-6.322E-2	6.057E+0	6.264E+0
-5.835E-2	5.979E+0	6.274E+0
-5.511E-2	6.157E+0	6.206E+0
-6.160E-2	6.044E+0	6.248E+0
-5.998E-2	5.995E+0	6.076E+0
-5.511E-2	5.985E+0	6.138E+0
-5.511E-2	5.969E+0	6.287E+0
-6.322E-2	5.839E+0	6.215E+0
-6.484E-2	5.911E+0	6.095E+0
-5.673E-2	5.975E+0	6.047E+0
-6.160E-2	5.911E+0	6.248E+0
-6.322E-2	6.001E+0	6.316E+0
-6.322E-2	6.079E+0	6.095E+0
-5.673E-2	5.959E+0	6.254E+0
-5.673E-2	5.894E+0	6.154E+0
-5.998E-2	5.956E+0	6.141E+0
-6.322E-2	5.881E+0	6.245E+0
-5.511E-2	5.891E+0	6.147E+0
-5.673E-2	6.073E+0	6.271E+0
-6.322E-2	5.794E+0	6.069E+0
-6.322E-2	5.943E+0	6.212E+0
-5.835E-2	5.956E+0	6.254E+0
-5.673E-2	5.995E+0	6.235E+0
-6.322E-2	6.034E+0	6.258E+0
-5.998E-2	5.949E+0	6.134E+0
-5.835E-2	5.794E+0	6.112E+0
-5.998E-2	5.969E+0	6.199E+0
-6.322E-2	5.907E+0	6.053E+0
-5.998E-2	5.911E+0	6.121E+0
-5.835E-2	5.940E+0	6.193E+0
-5.511E-2	5.904E+0	6.202E+0
-6.322E-2	6.011E+0	6.157E+0
-6.160E-2	6.011E+0	6.095E+0
-5.349E-2	6.095E+0	6.196E+0
-5.673E-2	5.940E+0	6.105E+0
-6.322E-2	6.027E+0	6.040E+0
-6.160E-2	5.969E+0	6.190E+0
-5.835E-2	5.855E+0	6.092E+0
-5.835E-2	6.057E+0	6.115E+0
-6.160E-2	6.021E+0	6.118E+0
-6.322E-2	5.878E+0	6.361E+0
-5.673E-2	5.959E+0	6.076E+0
-5.673E-2	5.930E+0	6.180E+0
-6.484E-2	5.943E+0	6.306E+0
-6.160E-2	5.966E+0	6.050E+0
-5.673E-2	5.924E+0	6.141E+0
-5.835E-2	6.047E+0	6.183E+0
-5.998E-2	5.949E+0	6.313E+0
-6.484E-2	5.962E+0	6.186E+0
-5.835E-2	5.985E+0	6.112E+0
-5.673E-2	5.933E+0	6.225E+0
-6.160E-2	5.898E+0	6.225E+0
-5.998E-2	5.878E+0	6.118E+0
-5.673E-2	5.898E+0	6.134E+0
-5.673E-2	6.066E+0	6.112E+0
-6.322E-2	6.011E+0	6.326E+0
-5.998E-2	6.018E+0	6.280E+0
-5.511E-2	6.008E+0	6.228E+0
-5.673E-2	5.959E+0	6.280E+0
-5.998E-2	6.086E+0	6.180E+0
-6.322E-2	5.875E+0	6.121E+0
-5.349E-2	5.959E+0	6.267E+0
-5.511E-2	5.875E+0	6.092E+0
-5.998E-2	5.969E+0	6.141E+0
-6.160E-2	5.969E+0	6.105E+0
-5.835E-2	6.014E+0	6.258E+0
-5.835E-2	5.956E+0	6.222E+0
-6.322E-2	6.031E+0	6.241E+0
-5.998E-2	5.920E+0	6.102E+0
-5.673E-2	5.979E+0	6.261E+0
-5.673E-2	5.901E+0	6.141E+0
-6.160E-2	5.962E+0	6.215E+0
-5.998E-2	5.914E+0	6.241E+0
-5.835E-2	6.011E+0	6.183E+0
-5.835E-2	5.868E+0	6.290E+0
-6.322E-2	5.992E+0	6.157E+0
-6.322E-2	5.849E+0	6.170E+0
-5.511E-2	5.836E+0	6.060E+0
-5.673E-2	6.034E+0	6.082E+0
-5.998E-2	5.894E+0	6.121E+0
-5.998E-2	5.810E+0	6.138E+0
-5.511E-2	5.953E+0	6.251E+0
-5.673E-2	6.027E+0	6.115E+0
-6.160E-2	5.898E+0	6.173E+0
-6.160E-2	5.813E+0	6.222E+0
-5.673E-2	6.005E+0	6.076E+0
-5.673E-2	5.885E+0	6.238E+0
-6.160E-2	5.979E+0	6.212E+0
-5.835E-2	6.053E+0	6.209E+0
-5.673E-2	6.005E+0	6.222E+0
-5.673E-2	5.927E+0	6.251E+0
-6.160E-2	6.063E+0	6.232E+0
-6.484E-2	6.008E+0	6.160E+0
-5.835E-2	6.063E+0	6.297E+0
-5.673E-2	5.982E+0	6.235E+0
-6.322E-2	5.927E+0	6.138E+0
-6.160E-2	5.969E+0	6.219E+0
-5.511E-2	5.988E+0	6.238E+0
-5.673E-2	5.969E+0	6.108E+0
-6.160E-2	6.027E+0	6.222E+0
-6.160E-2	6.053E+0	6.151E+0
-5.511E-2	6.147E+0	6.306E+0
-5.998E-2	5.933E+0	6.147E+0
-6.484E-2	5.953E+0	6.199E+0
-6.322E-2	5.946E+0	6.183E+0
-5.511E-2	5.881E+0	6.264E+0
-5.673E-2	5.881E+0	6.316E+0
-6.160E-2	5.852E+0	6.238E+0
-6.160E-2	6.021E+0	6.222E+0
-5.187E-2	5.911E+0	6.297E+0
-5.673E-2	5.949E+0	6.251E+0
-6.160E-2	6.031E+0	6.183E+0
-5.998E-2	5.969E+0	6.105E+0
-5.349E-2	5.826E+0	6.108E+0
-5.673E-2	6.057E+0	6.190E+0
-6.160E-2	5.940E+0	6.128E+0
-6.322E-2	5.784E+0	6.219E+0
-5.673E-2	6.099E+0	6.125E+0
-5.511E-2	6.040E+0	6.199E+0
-5.998E-2	5.904E+0	6.232E+0
-6.160E-2	5.901E+0	6.254E+0
-5.673E-2	5.959E+0	6.267E+0
-6.160E-2	5.953E+0	6.066E+0
-6.160E-2	6.095E+0	6.219E+0
-6.160E-2	6.047E+0	6.193E+0
-5.511E-2	5.959E+0	6.151E+0
-5.511E-2	5.917E+0	6.167E+0
-5.998E-2	5.959E+0	6.112E+0
-5.835E-2	5.901E+0	6.131E+0
-5.673E-2	5.927E+0	6.076E+0
-5.835E-2	5.894E+0	6.251E+0
-6.160E-2	5.901E+0	6.069E+0
-5.998E-2	6.005E+0	6.267E+0
-5.349E-2	5.914E+0	6.206E+0
-5.835E-2	5.911E+0	6.241E+0
-6.160E-2	5.943E+0	6.095E+0
-6.160E-2	6.047E+0	6.037E+0
-5.511E-2	5.891E+0	6.170E+0
-5.835E-2	5.992E+0	6.118E+0
-5.998E-2	5.898E+0	6.232E+0
-5.998E-2	5.865E+0	6.128E+0
-5.511E-2	5.881E+0	6.254E+0
-5.835E-2	5.894E+0	6.037E+0
-6.160E-2	5.933E+0	6.160E+0
-5.835E-2	6.001E+0	6.099E+0
-5.511E-2	6.057E+0	6.138E+0
-5.835E-2	5.849E+0	6.164E+0
-5.998E-2	5.927E+0	6.134E+0
-5.835E-2	5.959E+0	6.076E+0
-5.511E-2	6.044E+0	6.199E+0
-5.511E-2	5.988E+0	6.131E+0
-6.160E-2	5.982E+0	6.258E+0
-5.998E-2	6.037E+0	6.102E+0
-5.349E-2	6.027E+0	6.261E+0
-5.673E-2	6.014E+0	6.164E+0
-5.998E-2	6.125E+0	6.011E+0
-5.998E-2	5.836E+0	6.358E+0
-5.511E-2	5.885E+0	6.154E+0
-5.511E-2	5.868E+0	6.313E+0
-6.484E-2	5.982E+0	6.027E+0
-5.835E-2	5.959E+0	6.073E+0
-5.511E-2	5.911E+0	6.151E+0
-5.511E-2	6.008E+0	6.115E+0
-6.322E-2	5.875E+0	6.225E+0
-5.998E-2	5.894E+0	6.141E+0
-5.349E-2	5.859E+0	6.160E+0
-5.349E-2	5.949E+0	6.151E+0
-6.160E-2	5.995E+0	6.063E+0
-6.160E-2	5.914E+0	6.303E+0
-5.673E-2	5.901E+0	6.202E+0
-5.511E-2	5.972E+0	6.167E+0
-6.160E-2	5.868E+0	6.164E+0
-5.998E-2	5.865E+0	6.118E+0
-5.673E-2	5.956E+0	6.235E+0
-5.511E-2	5.988E+0	6.095E+0
-5.835E-2	5.946E+0	6.222E+0
-6.160E-2	5.956E+0	6.232E+0
-5.835E-2	5.859E+0	6.108E+0
-5.511E-2	5.881E+0	6.082E+0
-6.160E-2	5.898E+0	6.271E+0
-6.322E-2	5.975E+0	6.173E+0
-5.673E-2	5.933E+0	6.196E+0
-5.511E-2	6.063E+0	6.199E+0
-6.160E-2	5.962E+0	6.274E+0
-5.835E-2	6.014E+0	6.245E+0
-5.349E-2	5.946E+0	6.121E+0
-5.673E-2	5.992E+0	6.105E+0
-5.673E-2	6.001E+0	6.144E+0
-5.998E-2	6.057E+0	6.031E+0
-5.511E-2	5.966E+0	6.138E+0
-5.673E-2	6.031E+0	6.241E+0
-5.998E-2	5.820E+0	6.177E+0
-5.998E-2	5.862E+0	6.186E+0
-5.673E-2	5.907E+0	6.177E+0
-5.511E-2	6.011E+0	6.160E+0
-5.835E-2	6.131E+0	6.170E+0
-5.835E-2	6.037E+0	6.193E+0
-5.511E-2	5.872E+0	6.202E+0
-5.511E-2	5.911E+0	6.086E+0
-6.160E-2	6.099E+0	6.141E+0
-5.835E-2	5.946E+0	6.164E+0
-5.349E-2	5.859E+0	6.225E+0
-5.511E-2	6.011E+0	6.212E+0
-6.322E-2	5.862E+0	6.024E+0
-5.998E-2	6.057E+0	6.128E+0
-5.511E-2	5.988E+0	6.160E+0
-5.349E-2	6.014E+0	6.199E+0
-6.160E-2	5.966E+0	6.060E+0
-5.835E-2	6.086E+0	6.232E+0
-5.187E-2	5.995E+0	6.287E+0
-5.349E-2	5.859E+0	6.209E+0
-5.835E-2	5.914E+0	6.358E+0
-5.835E-2	6.021E+0	6.044E+0
-5.349E-2	6.044E+0	5.995E+0
-5.511E-2	5.920E+0	6.160E+0
-6.160E-2	6.092E+0	6.241E+0
-5.673E-2	5.969E+0	6.066E+0
-5.511E-2	5.998E+0	6.193E+0
-5.349E-2	5.778E+0	6.206E+0
-5.998E-2	5.901E+0	6.186E+0
-5.835E-2	5.979E+0	6.267E+0
-5.349E-2	5.888E+0	5.998E+0
-5.349E-2	5.940E+0	6.235E+0
-6.160E-2	5.966E+0	6.118E+0
-5.835E-2	5.885E+0	6.154E+0
-5.349E-2	5.872E+0	6.355E+0
-5.673E-2	5.859E+0	6.086E+0
-5.835E-2	5.836E+0	6.108E+0
-5.998E-2	5.972E+0	6.160E+0
-5.349E-2	5.927E+0	6.323E+0
-5.835E-2	5.920E+0	6.238E+0
-5.998E-2	5.836E+0	6.222E+0
-5.998E-2	5.930E+0	6.196E+0
-5.349E-2	5.898E+0	6.011E+0
-5.673E-2	5.946E+0	6.293E+0
-5.511E-2	5.891E+0	6.228E+0
-5.835E-2	5.907E+0	6.251E+0
-5.349E-2	5.949E+0	6.319E+0
-5.349E-2	5.911E+0	6.154E+0
-5.835E-2	6.018E+0	6.147E+0
-5.673E-2	5.914E+0	6.164E+0
-5.349E-2	5.865E+0	6.258E+0
-5.673E-2	6.082E+0	6.222E+0
-5.998E-2	5.868E+0	6.232E+0
-5.835E-2	5.943E+0	6.082E+0
-5.187E-2	5.975E+0	6.147E+0
-5.349E-2	5.911E+0	6.212E+0
-5.673E-2	5.940E+0	6.060E+0
-5.673E-2	5.992E+0	6.193E+0
-5.187E-2	5.962E+0	6.154E+0
-5.511E-2	6.053E+0	6.086E+0
-5.511E-2	5.852E+0	6.118E+0
-5.673E-2	5.846E+0	6.141E+0
-5.349E-2	5.992E+0	6.219E+0
-5.511E-2	6.005E+0	6.261E+0
-5.998E-2	5.940E+0	6.232E+0
-5.835E-2	6.079E+0	6.144E+0
-5.511E-2	5.949E+0	6.199E+0
-5.673E-2	5.992E+0	6.199E+0
-5.998E-2	6.031E+0	6.164E+0
-5.511E-2	5.917E+0	6.157E+0
-5.673E-2	5.911E+0	6.121E+0
-5.511E-2	6.095E+0	6.154E+0
-5.835E-2	5.966E+0	6.160E+0
-5.673E-2	5.962E+0	6.076E+0
-5.349E-2	5.917E+0	6.128E+0
-5.511E-2	5.940E+0	6.141E+0
-5.998E-2	5.936E+0	6.202E+0
-5.835E-2	5.920E+0	6.261E+0
-5.349E-2	6.018E+0	6.141E+0
-5.511E-2	5.969E+0	6.057E+0
-5.835E-2	5.962E+0	6.147E+0
-5.835E-2	5.927E+0	6.183E+0
-5.025E-2	5.975E+0	6.128E+0
-5.349E-2	6.005E+0	6.151E+0
-5.998E-2	5.998E+0	6.128E+0
-5.835E-2	5.852E+0	6.121E+0
-5.349E-2	6.005E+0	6.170E+0
-5.511E-2	5.988E+0	6.112E+0
-5.998E-2	5.868E+0	6.180E+0
-5.349E-2	5.839E+0	6.215E+0
-5.349E-2	5.894E+0	6.134E+0
-5.673E-2	5.829E+0	6.177E+0
-5.835E-2	5.927E+0	6.254E+0
-5.835E-2	6.034E+0	6.063E+0
-5.187E-2	5.797E+0	6.193E+0
-5.511E-2	6.031E+0	6.170E+0
-5.673E-2	5.927E+0	6.164E+0
-5.673E-2	5.868E+0	6.112E+0
-5.025E-2	5.904E+0	6.118E+0
-5.349E-2	6.021E+0	6.089E+0
-5.998E-2	5.930E+0	6.284E+0
-5.673E-2	5.875E+0	6.271E+0
-5.187E-2	5.917E+0	6.092E+0
-5.187E-2	5.959E+0	6.284E+0
-5.835E-2	5.872E+0	6.206E+0
-5.673E-2	5.966E+0	6.128E+0
-5.349E-2	5.810E+0	6.128E+0
-5.511E-2	5.966E+0	6.190E+0
-5.673E-2	6.069E+0	6.115E+0
-5.998E-2	5.943E+0	6.209E+0
-5.187E-2	5.865E+0	6.206E+0
-5.511E-2	5.859E+0	6.267E+0
-5.835E-2	6.057E+0	6.147E+0
-5.673E-2	5.946E+0	6.147E+0
-5.349E-2	5.979E+0	6.345E+0
-5.349E-2	6.105E+0	6.329E+0
-5.511E-2	5.953E+0	6.206E+0
-5.835E-2	5.868E+0	6.118E+0
-5.025E-2	5.969E+0	6.121E+0
-5.511E-2	5.995E+0	6.219E+0
-5.673E-2	6.014E+0	6.219E+0
-5.835E-2	5.836E+0	6.277E+0
-5.349E-2	5.936E+0	6.199E+0
-5.511E-2	5.998E+0	6.183E+0
-5.835E-2	6.034E+0	6.222E+0
-5.673E-2	6.044E+0	6.057E+0
-5.025E-2	6.050E+0	6.225E+0
-5.511E-2	5.807E+0	6.190E+0
-5.835E-2	5.875E+0	6.251E+0
-6.160E-2	6.134E+0	6.193E+0
-5.187E-2	5.927E+0	6.147E+0
-5.511E-2	5.927E+0	6.248E+0
-5.998E-2	5.975E+0	6.222E+0
-5.673E-2	5.849E+0	6.144E+0
-5.349E-2	5.988E+0	6.238E+0
-5.349E-2	6.008E+0	6.196E+0
-5.835E-2	5.940E+0	6.131E+0
-5.511E-2	5.898E+0	6.115E+0
-5.025E-2	5.852E+0	6.212E+0
-5.025E-2	5.933E+0	6.180E+0
-5.835E-2	5.927E+0	6.193E+0
-5.511E-2	5.842E+0	6.118E+0
-5.025E-2	5.872E+0	6.063E+0
-5.349E-2	6.047E+0	6.157E+0
-5.835E-2	5.836E+0	6.190E+0
-5.835E-2	5.979E+0	6.131E+0
-5.349E-2	5.975E+0	6.225E+0
-5.511E-2	5.839E+0	6.235E+0
-5.835E-2	5.800E+0	6.118E+0
-5.349E-2	5.930E+0	6.206E+0
-5.187E-2	6.001E+0	6.245E+0
-5.349E-2	6.034E+0	6.092E+0
-5.835E-2	6.008E+0	6.095E+0
-5.835E-2	5.988E+0	6.160E+0
-5.349E-2	5.891E+0	6.293E+0
-5.025E-2	5.920E+0	6.144E+0
-5.673E-2	5.849E+0	6.164E+0
-5.673E-2	5.920E+0	6.186E+0
-5.511E-2	5.878E+0	6.167E+0
-5.349E-2	5.943E+0	6.323E+0
-6.160E-2	5.904E+0	6.323E+0
-5.835E-2	5.969E+0	6.141E+0
-5.349E-2	5.901E+0	6.199E+0
-5.511E-2	5.907E+0	6.251E+0
-5.835E-2	5.914E+0	6.095E+0
-5.349E-2	5.962E+0	6.202E+0
-5.349E-2	5.758E+0	6.141E+0
-5.349E-2	5.881E+0	6.115E+0
-5.511E-2	5.862E+0	6.251E+0
-5.511E-2	6.037E+0	6.235E+0
-5.025E-2	6.037E+0	6.212E+0
-5.187E-2	5.985E+0	6.112E+0
-5.998E-2	5.943E+0	6.212E+0
-5.511E-2	5.778E+0	6.319E+0
-5.187E-2	5.907E+0	6.076E+0
-5.349E-2	5.914E+0	6.219E+0
-5.835E-2	5.943E+0	6.202E+0
-5.998E-2	5.846E+0	6.183E+0
-5.511E-2	6.095E+0	6.290E+0
-5.025E-2	6.063E+0	6.095E+0
-5.835E-2	5.875E+0	5.920E+0
-5.673E-2	6.073E+0	6.215E+0
-4.862E-2	6.047E+0	6.222E+0
-5.511E-2	5.855E+0	6.170E+0
-5.673E-2	6.121E+0	6.264E+0
-5.673E-2	5.894E+0	6.057E+0
-5.187E-2	5.946E+0	6.193E+0
-5.349E-2	5.901E+0	6.183E+0
-5.835E-2	5.930E+0	6.082E+0
-5.673E-2	5.839E+0	6.144E+0
-5.025E-2	5.826E+0	6.141E+0
-5.025E-2	5.833E+0	6.228E+0
-5.673E-2	5.953E+0	6.193E+0
-5.673E-2	6.040E+0	6.037E+0
-5.187E-2	5.917E+0	6.241E+0
-5.349E-2	5.995E+0	6.167E+0
-5.835E-2	5.849E+0	6.112E+0
-5.835E-2	5.972E+0	6.144E+0
-5.349E-2	5.911E+0	6.232E+0
-5.349E-2	5.956E+0	6.206E+0
-5.835E-2	6.040E+0	6.173E+0
-5.835E-2	5.949E+0	6.167E+0
-4.862E-2	5.995E+0	6.180E+0
-5.511E-2	5.807E+0	6.219E+0
-5.511E-2	5.872E+0	6.238E+0
-5.835E-2	5.943E+0	6.105E+0
-5.025E-2	5.855E+0	6.031E+0
-5.187E-2	5.988E+0	6.222E+0
-5.511E-2	5.953E+0	6.193E+0
-5.349E-2	6.047E+0	6.186E+0
-5.187E-2	6.073E+0	6.274E+0
-5.025E-2	6.014E+0	6.151E+0
-5.673E-2	5.865E+0	6.160E+0
-5.673E-2	5.962E+0	6.134E+0
-5.025E-2	5.868E+0	6.089E+0
-5.349E-2	5.904E+0	6.212E+0
-5.511E-2	5.975E+0	6.040E+0
-5.673E-2	5.794E+0	6.112E+0
-5.187E-2	5.758E+0	6.141E+0
-5.025E-2	5.979E+0	6.082E+0
-5.835E-2	6.037E+0	6.027E+0
-5.511E-2	5.940E+0	6.238E+0
-5.025E-2	5.859E+0	6.215E+0
-5.511E-2	6.060E+0	6.138E+0
-5.835E-2	6.177E+0	6.144E+0
-5.673E-2	6.001E+0	6.151E+0
-5.187E-2	5.911E+0	6.141E+0
-5.025E-2	5.975E+0	6.125E+0
-5.673E-2	5.872E+0	6.112E+0
-5.349E-2	5.966E+0	6.134E+0
-5.025E-2	5.930E+0	6.044E+0
-5.187E-2	6.031E+0	6.170E+0
-5.511E-2	5.839E+0	6.141E+0
-5.673E-2	5.959E+0	6.219E+0
-5.511E-2	5.933E+0	6.147E+0
-4.700E-2	5.878E+0	6.225E+0
-5.511E-2	6.031E+0	6.144E+0
-5.511E-2	5.872E+0	6.144E+0
-4.700E-2	5.816E+0	6.102E+0
-5.187E-2	5.898E+0	6.115E+0
-5.511E-2	6.001E+0	6.222E+0
-5.511E-2	5.875E+0	6.089E+0
-4.862E-2	5.979E+0	6.082E+0
-5.349E-2	5.956E+0	6.154E+0
-5.998E-2	5.872E+0	6.108E+0
-5.673E-2	6.040E+0	6.157E+0
-5.187E-2	6.031E+0	6.018E+0
-5.025E-2	5.936E+0	6.177E+0
-5.349E-2	6.021E+0	6.131E+0
-5.511E-2	6.047E+0	6.193E+0
-5.025E-2	5.761E+0	6.199E+0
-5.187E-2	5.872E+0	6.167E+0
-5.511E-2	5.852E+0	6.222E+0
-5.511E-2	6.024E+0	6.095E+0
-5.187E-2	5.878E+0	6.202E+0
-5.349E-2	6.147E+0	6.258E+0
-5.673E-2	5.836E+0	6.102E+0
-5.673E-2	5.865E+0	6.105E+0
-4.862E-2	5.829E+0	6.241E+0
-5.349E-2	5.930E+0	6.209E+0
-5.673E-2	5.914E+0	6.215E+0
-5.835E-2	5.927E+0	6.241E+0
-5.025E-2	5.914E+0	6.144E+0
-5.025E-2	5.936E+0	6.219E+0
-5.511E-2	5.972E+0	5.936E+0
-5.511E-2	5.816E+0	6.128E+0
-5.349E-2	5.940E+0	6.180E+0
-5.349E-2	5.859E+0	6.228E+0
-5.673E-2	5.936E+0	6.264E+0
-5.673E-2	5.839E+0	6.180E+0
-5.187E-2	5.891E+0	6.306E+0
-5.349E-2	6.008E+0	6.215E+0
-5.349E-2	5.969E+0	6.151E+0
-5.511E-2	5.836E+0	6.222E+0
-4.862E-2	5.911E+0	6.206E+0
-5.187E-2	5.881E+0	6.092E+0
-5.349E-2	6.001E+0	6.202E+0
-5.835E-2	5.920E+0	5.992E+0
-5.025E-2	5.898E+0	6.164E+0
-5.511E-2	5.803E+0	6.323E+0
-5.835E-2	6.024E+0	6.173E+0
-5.511E-2	5.966E+0	6.157E+0
-5.187E-2	5.992E+0	6.131E+0
-5.025E-2	5.992E+0	6.267E+0
-5.835E-2	5.992E+0	6.209E+0
-5.511E-2	5.839E+0	6.228E+0
-5.349E-2	6.115E+0	6.121E+0
-5.349E-2	6.011E+0	6.196E+0
-5.835E-2	5.956E+0	6.050E+0
-5.511E-2	5.891E+0	6.264E+0
-5.187E-2	5.940E+0	6.284E+0
-4.862E-2	5.936E+0	6.092E+0
-5.511E-2	5.924E+0	6.147E+0
-5.511E-2	5.962E+0	6.138E+0
-5.187E-2	5.959E+0	6.115E+0
-5.025E-2	5.846E+0	6.235E+0
-5.673E-2	5.875E+0	6.297E+0
-5.349E-2	5.898E+0	6.147E+0
-5.187E-2	5.933E+0	6.128E+0
-5.187E-2	5.940E+0	6.151E+0
-5.349E-2	6.008E+0	6.183E+0
-5.673E-2	6.024E+0	6.248E+0
-5.349E-2	5.891E+0	6.215E+0
-5.349E-2	5.985E+0	6.254E+0
-5.673E-2	5.985E+0	6.215E+0
-5.511E-2	5.855E+0	6.206E+0
-5.025E-2	6.018E+0	6.196E+0
-5.349E-2	5.933E+0	6.040E+0
-5.511E-2	6.011E+0	6.112E+0
-5.349E-2	5.979E+0	6.141E+0
-5.025E-2	6.021E+0	6.183E+0
-5.187E-2	5.852E+0	6.284E+0
-5.673E-2	5.787E+0	6.118E+0
-5.673E-2	5.979E+0	6.164E+0
-5.187E-2	5.911E+0	6.073E+0
-5.187E-2	6.014E+0	6.173E+0
-5.673E-2	5.904E+0	6.251E+0
-5.511E-2	6.040E+0	6.040E+0
-5.187E-2	5.998E+0	6.115E+0
-5.025E-2	5.907E+0	6.092E+0
-5.511E-2	5.969E+0	6.138E+0
-5.349E-2	5.972E+0	6.271E+0
-5.187E-2	6.011E+0	6.044E+0
-5.187E-2	5.979E+0	6.228E+0
-5.511E-2	6.024E+0	6.138E+0
-5.511E-2	5.803E+0	6.173E+0
-4.700E-2	5.998E+0	6.225E+0
-5.187E-2	5.803E+0	6.219E+0
-5.673E-2	5.946E+0	6.190E+0
-5.511E-2	5.956E+0	6.248E+0
-5.025E-2	5.933E+0	6.164E+0
-5.187E-2	5.868E+0	6.160E+0
-5.673E-2	5.849E+0	6.134E+0
-5.349E-2	5.836E+0	6.293E+0
-4.862E-2	5.936E+0	6.079E+0
-5.349E-2	5.907E+0	5.998E+0
-5.835E-2	5.917E+0	6.102E+0
-5.511E-2	5.995E+0	6.209E+0
-5.025E-2	5.982E+0	6.287E+0
-5.187E-2	5.962E+0	6.053E+0
-5.673E-2	5.930E+0	6.173E+0
-5.349E-2	5.911E+0	6.027E+0
-5.025E-2	5.927E+0	6.160E+0
-5.187E-2	5.992E+0	6.160E+0
-5.673E-2	6.027E+0	6.193E+0
-5.349E-2	5.914E+0	6.232E+0
-5.025E-2	5.797E+0	6.082E+0
-5.187E-2	5.901E+0	6.082E+0
-5.511E-2	5.904E+0	6.160E+0
-5.511E-2	5.940E+0	6.102E+0
-5.025E-2	5.849E+0	6.151E+0
-5.187E-2	5.898E+0	6.267E+0
-5.349E-2	5.888E+0	6.316E+0
-5.511E-2	5.901E+0	6.202E+0
-4.700E-2	5.924E+0	6.047E+0
-5.025E-2	5.962E+0	6.154E+0
-5.673E-2	6.034E+0	6.095E+0
-5.511E-2	5.972E+0	6.238E+0
-5.187E-2	5.959E+0	6.089E+0
-5.025E-2	5.875E+0	6.248E+0
-5.349E-2	5.839E+0	6.245E+0
-5.187E-2	6.005E+0	6.209E+0
-4.862E-2	5.855E+0	6.076E+0
-5.025E-2	5.927E+0	6.092E+0
-5.511E-2	6.011E+0	6.073E+0
-5.511E-2	5.933E+0	6.099E+0
-4.700E-2	5.988E+0	6.280E+0
-5.187E-2	5.972E+0	6.167E+0
-5.511E-2	5.842E+0	6.144E+0
-5.511E-2	5.911E+0	6.258E+0
-5.187E-2	6.008E+0	6.274E+0
-5.349E-2	5.901E+0	6.232E+0
-5.673E-2	5.979E+0	6.134E+0
-5.025E-2	5.885E+0	6.154E+0
-4.700E-2	5.898E+0	6.105E+0
-5.187E-2	6.008E+0	6.215E+0
-5.349E-2	5.735E+0	6.063E+0
-5.187E-2	5.920E+0	6.193E+0
-5.025E-2	5.836E+0	6.287E+0
-5.349E-2	5.920E+0	6.151E+0
-5.511E-2	5.885E+0	6.131E+0
-5.835E-2	6.001E+0	6.118E+0
-4.700E-2	5.924E+0	6.134E+0
-5.187E-2	5.810E+0	6.277E+0
-5.511E-2	5.846E+0	6.245E+0
-5.349E-2	5.969E+0	6.241E+0
-4.700E-2	5.927E+0	6.183E+0
-5.187E-2	6.047E+0	6.092E+0
-5.673E-2	5.872E+0	6.115E+0
-5.511E-2	5.855E+0	6.125E+0
-5.025E-2	5.936E+0	6.277E+0
-5.187E-2	5.966E+0	6.112E+0
-5.349E-2	5.868E+0	6.186E+0
-5.187E-2	6.095E+0	6.287E+0
-4.862E-2	5.985E+0	6.358E+0
-5.025E-2	5.852E+0	6.183E+0
-5.511E-2	5.855E+0	6.355E+0
-5.187E-2	5.901E+0	6.063E+0
-4.700E-2	5.995E+0	6.138E+0
-4.862E-2	5.829E+0	6.271E+0
-5.511E-2	5.982E+0	6.238E+0
-5.511E-2	5.940E+0	6.125E+0
-4.862E-2	5.969E+0	6.193E+0
-4.862E-2	5.872E+0	6.177E+0
-5.511E-2	5.917E+0	6.225E+0
-5.349E-2	6.040E+0	6.027E+0
-5.187E-2	5.911E+0	6.164E+0
-5.025E-2	5.943E+0	6.160E+0
-5.673E-2	5.891E+0	6.183E+0
-5.187E-2	5.953E+0	6.173E+0
-5.187E-2	5.898E+0	6.339E+0
-5.025E-2	5.979E+0	6.238E+0
-5.349E-2	5.927E+0	6.170E+0
-5.349E-2	5.865E+0	5.988E+0
-4.700E-2	5.888E+0	6.290E+0
-5.025E-2	5.816E+0	6.215E+0
-5.673E-2	5.904E+0	6.335E+0
-5.511E-2	5.972E+0	6.170E+0
-5.187E-2	6.001E+0	6.170E+0
-5.349E-2	5.875E+0	6.219E+0
-5.511E-2	5.940E+0	6.024E+0
-5.673E-2	5.936E+0	6.232E+0
-5.025E-2	5.859E+0	6.196E+0
-5.025E-2	5.985E+0	6.335E+0
-5.835E-2	5.982E+0	6.170E+0
-5.349E-2	5.875E+0	6.144E+0
-5.025E-2	5.898E+0	6.293E+0
-5.187E-2	5.784E+0	6.073E+0
-5.511E-2	5.962E+0	6.222E+0
-5.511E-2	5.914E+0	6.196E+0
-4.700E-2	5.943E+0	6.167E+0
-5.025E-2	6.053E+0	6.031E+0
-5.511E-2	5.907E+0	6.141E+0
-5.349E-2	5.829E+0	6.118E+0
-4.700E-2	5.846E+0	6.297E+0
-5.187E-2	6.037E+0	6.193E+0
-5.511E-2	5.904E+0	6.157E+0
-5.187E-2	5.888E+0	6.164E+0
-4.862E-2	5.914E+0	6.037E+0
-4.700E-2	5.868E+0	6.245E+0
-5.349E-2	6.021E+0	6.212E+0
-5.673E-2	5.898E+0	6.102E+0
-4.700E-2	5.878E+0	6.105E+0
-5.025E-2	5.924E+0	6.225E+0
-5.511E-2	5.953E+0	6.241E+0
-5.349E-2	5.927E+0	6.105E+0
-4.862E-2	5.936E+0	6.057E+0
-5.025E-2	5.904E+0	6.128E+0
-5.511E-2	5.992E+0	6.050E+0
-5.673E-2	6.063E+0	6.050E+0
-4.862E-2	5.943E+0	6.118E+0
-5.025E-2	5.868E+0	6.115E+0
-5.187E-2	5.979E+0	6.151E+0
-5.511E-2	5.875E+0	6.040E+0
-4.862E-2	5.927E+0	6.186E+0
-5.025E-2	6.034E+0	6.073E+0
-5.835E-2	5.953E+0	6.196E+0
-5.187E-2	5.839E+0	6.134E+0
-4.538E-2	5.982E+0	6.228E+0
-5.187E-2	5.979E+0	6.215E+0
-5.349E-2	5.927E+0	6.173E+0
-5.673E-2	5.992E+0	6.167E+0
-4.700E-2	5.842E+0	6.232E+0
-5.025E-2	5.885E+0	6.306E+0
-5.511E-2	5.875E+0	6.238E+0
-5.673E-2	5.940E+0	6.177E+0
-4.862E-2	5.985E+0	6.277E+0
-5.187E-2	6.131E+0	6.215E+0
-5.349E-2	5.949E+0	6.180E+0
-5.187E-2	5.836E+0	6.264E+0
-5.025E-2	6.027E+0	6.170E+0
-4.862E-2	5.781E+0	6.212E+0
-5.511E-2	5.988E+0	6.232E+0
-5.349E-2	5.917E+0	6.157E+0
-4.862E-2	5.894E+0	6.323E+0
-4.862E-2	5.933E+0	6.177E+0
-5.349E-2	5.969E+0	6.316E+0
-5.187E-2	5.894E+0	6.095E+0
-4.700E-2	5.807E+0	6.105E+0
-5.187E-2	5.975E+0	5.972E+0
-5.511E-2	5.881E+0	6.225E+0
-5.349E-2	5.940E+0	6.154E+0
-4.862E-2	5.936E+0	6.186E+0
-5.025E-2	5.901E+0	6.112E+0
-5.349E-2	5.972E+0	6.258E+0
-5.187E-2	6.031E+0	6.095E+0
-4.700E-2	5.995E+0	6.280E+0
-5.187E-2	5.940E+0	6.280E+0
-5.511E-2	5.956E+0	6.245E+0
-5.349E-2	5.862E+0	6.196E+0
-5.187E-2	5.768E+0	6.121E+0
-4.862E-2	5.927E+0	6.173E+0
-5.511E-2	5.907E+0	6.105E+0
-5.349E-2	5.810E+0	6.125E+0
-5.187E-2	5.917E+0	6.248E+0
-5.025E-2	5.907E+0	6.222E+0
-5.673E-2	5.930E+0	6.271E+0
-5.511E-2	5.936E+0	6.138E+0
-4.700E-2	5.907E+0	6.290E+0
-4.862E-2	6.024E+0	6.089E+0
-5.511E-2	5.982E+0	6.183E+0
-5.511E-2	5.888E+0	6.128E+0
-4.862E-2	6.008E+0	6.151E+0
-5.187E-2	5.982E+0	6.251E+0
-5.511E-2	5.940E+0	6.108E+0
-5.511E-2	5.930E+0	6.177E+0
-4.700E-2	6.138E+0	6.144E+0
-5.349E-2	5.959E+0	6.164E+0
-5.349E-2	5.849E+0	6.248E+0
-5.187E-2	5.911E+0	6.164E+0
-4.862E-2	5.985E+0	6.060E+0
-5.187E-2	5.859E+0	6.079E+0
-5.673E-2	5.985E+0	6.245E+0
-5.187E-2	5.998E+0	6.118E+0
-4.700E-2	5.878E+0	6.323E+0
-5.349E-2	5.982E+0	6.196E+0
-5.511E-2	5.881E+0	6.177E+0
-5.187E-2	5.982E+0	6.300E+0
-5.025E-2	5.917E+0	6.053E+0
-5.025E-2	5.898E+0	6.105E+0
-5.835E-2	5.891E+0	6.095E+0
-5.025E-2	5.901E+0	6.105E+0
-4.862E-2	5.852E+0	6.180E+0
-5.187E-2	5.975E+0	6.044E+0
-5.187E-2	5.946E+0	6.102E+0
-5.187E-2	5.917E+0	6.264E+0
-4.862E-2	5.933E+0	6.300E+0
-5.025E-2	5.881E+0	6.177E+0
-5.673E-2	5.898E+0	6.047E+0
-5.187E-2	6.069E+0	6.202E+0
-4.862E-2	6.031E+0	6.245E+0
-4.862E-2	5.920E+0	6.134E+0
-5.673E-2	5.940E+0	6.245E+0
-5.349E-2	5.901E+0	6.141E+0
-4.700E-2	5.875E+0	6.089E+0
-4.862E-2	6.105E+0	6.215E+0
-5.511E-2	5.904E+0	6.157E+0
-5.349E-2	5.930E+0	6.180E+0
-4.862E-2	6.001E+0	6.134E+0
-5.025E-2	6.144E+0	6.222E+0
-5.511E-2	5.894E+0	6.222E+0
-5.187E-2	6.005E+0	6.235E+0
-5.025E-2	6.001E+0	6.089E+0
-4.862E-2	6.089E+0	6.154E+0
-5.349E-2	5.940E+0	6.164E+0
-5.349E-2	6.050E+0	6.102E+0
-4.862E-2	5.846E+0	6.014E+0
-5.187E-2	5.885E+0	6.167E+0
-5.673E-2	6.050E+0	6.053E+0
-5.349E-2	5.904E+0	6.092E+0
-4.700E-2	6.031E+0	6.108E+0
-5.187E-2	6.024E+0	6.164E+0
-5.511E-2	6.005E+0	6.134E+0
-5.187E-2	5.849E+0	6.225E+0
-5.025E-2	5.826E+0	6.245E+0
-5.025E-2	5.901E+0	6.225E+0
-5.511E-2	5.771E+0	6.141E+0
-5.187E-2	5.878E+0	6.151E+0
-4.862E-2	5.946E+0	6.105E+0
-4.862E-2	5.920E+0	6.222E+0
-5.511E-2	5.898E+0	6.190E+0
-5.187E-2	5.849E+0	6.099E+0
-4.862E-2	5.982E+0	6.089E+0
-4.700E-2	5.969E+0	6.079E+0
-5.349E-2	5.803E+0	6.164E+0
-5.025E-2	5.813E+0	6.037E+0
-4.700E-2	5.901E+0	6.206E+0
-4.862E-2	6.053E+0	6.177E+0
-5.349E-2	5.894E+0	6.316E+0
-5.025E-2	5.868E+0	6.138E+0
-4.700E-2	5.949E+0	6.044E+0
-4.862E-2	5.969E+0	6.225E+0
-5.511E-2	6.008E+0	6.164E+0
-5.187E-2	5.898E+0	6.222E+0
-4.700E-2	5.865E+0	6.190E+0
-5.187E-2	5.868E+0	6.290E+0
-5.511E-2	5.791E+0	6.248E+0
-4.862E-2	5.949E+0	6.089E+0
-4.862E-2	5.911E+0	6.248E+0
-4.862E-2	5.933E+0	6.284E+0
-5.187E-2	5.959E+0	6.173E+0
-5.349E-2	5.852E+0	6.225E+0
-4.538E-2	5.924E+0	6.164E+0
-5.349E-2	5.943E+0	6.115E+0
-5.511E-2	5.998E+0	6.238E+0
-5.187E-2	5.949E+0	6.151E+0
-4.538E-2	5.917E+0	6.151E+0
-4.862E-2	5.839E+0	6.196E+0
-5.673E-2	5.833E+0	6.196E+0
-5.187E-2	5.859E+0	6.138E+0
-4.700E-2	5.849E+0	6.245E+0
-4.862E-2	5.904E+0	6.293E+0
-5.511E-2	5.813E+0	6.274E+0
-5.349E-2	5.920E+0	6.082E+0
-4.862E-2	5.985E+0	6.222E+0
-4.538E-2	6.034E+0	6.086E+0
-5.673E-2	5.816E+0	6.105E+0
-5.187E-2	5.820E+0	6.118E+0
-4.700E-2	5.962E+0	6.128E+0
-5.025E-2	5.966E+0	6.196E+0
-5.511E-2	5.907E+0	6.209E+0
-5.349E-2	5.833E+0	6.076E+0
-5.025E-2	5.891E+0	6.284E+0
-5.025E-2	5.956E+0	6.047E+0
-5.349E-2	5.859E+0	6.332E+0
-5.187E-2	5.943E+0	6.040E+0
-4.700E-2	5.839E+0	6.151E+0
-5.025E-2	5.862E+0	6.125E+0
-5.673E-2	5.855E+0	6.267E+0
-4.862E-2	5.891E+0	6.225E+0
-4.862E-2	5.946E+0	6.134E+0
-5.187E-2	5.972E+0	6.128E+0
-5.511E-2	5.878E+0	6.190E+0
-4.862E-2	5.911E+0	6.151E+0
-4.376E-2	5.956E+0	6.219E+0
-5.025E-2	5.774E+0	6.073E+0
-5.187E-2	5.859E+0	6.271E+0
-5.025E-2	5.794E+0	6.063E+0
-4.538E-2	5.823E+0	6.232E+0
-5.025E-2	5.898E+0	6.219E+0
-5.511E-2	5.755E+0	6.154E+0
-5.187E-2	5.975E+0	6.005E+0
-4.700E-2	6.027E+0	6.190E+0
-4.862E-2	5.920E+0	6.102E+0
-5.511E-2	5.975E+0	6.225E+0
-5.025E-2	6.031E+0	6.212E+0
-4.700E-2	5.855E+0	6.050E+0
-4.862E-2	5.842E+0	6.092E+0
-5.673E-2	5.891E+0	6.209E+0
-5.025E-2	5.868E+0	6.202E+0
-4.862E-2	5.859E+0	6.215E+0
-5.025E-2	5.842E+0	6.238E+0
-5.511E-2	5.946E+0	6.131E+0
-5.025E-2	6.018E+0	6.277E+0
-4.700E-2	5.962E+0	6.277E+0
-4.862E-2	6.024E+0	6.154E+0
-5.349E-2	6.001E+0	6.154E+0
-5.025E-2	5.936E+0	6.186E+0
-4.700E-2	5.969E+0	6.151E+0
-5.187E-2	5.865E+0	6.050E+0
-5.349E-2	5.943E+0	6.199E+0
-5.187E-2	5.868E+0	6.248E+0
-4.700E-2	6.076E+0	6.047E+0
-4.700E-2	5.953E+0	6.131E+0
-5.349E-2	5.911E+0	6.112E+0
-5.025E-2	5.787E+0	6.063E+0
-4.376E-2	5.911E+0	6.121E+0
-5.025E-2	5.962E+0	6.186E+0
-5.511E-2	6.034E+0	6.053E+0
-5.187E-2	5.878E+0	6.342E+0
-4.700E-2	5.949E+0	6.206E+0
-5.187E-2	5.904E+0	6.160E+0
-5.187E-2	6.131E+0	6.186E+0
-5.025E-2	5.907E+0	6.066E+0
-4.538E-2	5.940E+0	6.092E+0
-4.862E-2	6.011E+0	6.170E+0
-5.511E-2	5.800E+0	6.232E+0
-5.349E-2	5.933E+0	6.001E+0
-4.700E-2	5.872E+0	6.066E+0
-5.187E-2	5.962E+0	6.082E+0
-5.511E-2	6.001E+0	6.254E+0
-4.862E-2	5.911E+0	6.121E+0
-4.538E-2	5.969E+0	6.186E+0
-5.187E-2	5.907E+0	6.254E+0
-5.349E-2	5.920E+0	6.001E+0
-5.025E-2	5.972E+0	6.131E+0
-4.862E-2	5.940E+0	6.031E+0
-4.862E-2	6.031E+0	6.108E+0
-5.511E-2	5.936E+0	6.235E+0
-5.187E-2	5.975E+0	6.066E+0
-4.862E-2	5.946E+0	6.206E+0
-5.025E-2	5.969E+0	6.173E+0
-5.673E-2	5.956E+0	6.280E+0
-5.025E-2	5.891E+0	6.202E+0
-4.538E-2	5.774E+0	6.287E+0
-4.862E-2	5.771E+0	6.131E+0
-5.511E-2	5.949E+0	6.138E+0
-4.862E-2	5.761E+0	6.196E+0
-4.862E-2	5.936E+0	6.079E+0
-4.700E-2	5.862E+0	6.131E+0
-5.187E-2	6.053E+0	6.248E+0
-5.025E-2	6.102E+0	6.254E+0
-4.538E-2	6.079E+0	6.287E+0
-5.025E-2	5.826E+0	6.254E+0
-5.349E-2	5.846E+0	6.138E+0
-5.187E-2	5.885E+0	6.108E+0
-4.538E-2	5.904E+0	6.173E+0
-5.025E-2	5.930E+0	6.138E+0
-5.187E-2	5.868E+0	6.125E+0
-5.187E-2	5.898E+0	6.180E+0
-4.538E-2	5.933E+0	6.222E+0
-4.862E-2	5.946E+0	6.164E+0
-5.187E-2	5.962E+0	6.196E+0
-5.025E-2	5.988E+0	6.177E+0
-4.700E-2	5.888E+0	6.102E+0
-5.025E-2	5.862E+0	6.290E+0
-5.187E-2	6.060E+0	6.202E+0
-5.025E-2	5.962E+0	6.118E+0
-4.862E-2	6.001E+0	6.245E+0
-4.862E-2	6.021E+0	6.177E+0
-5.349E-2	5.875E+0	6.215E+0
-5.187E-2	5.807E+0	6.115E+0
-4.700E-2	5.966E+0	6.251E+0
-4.862E-2	5.859E+0	6.027E+0
-5.187E-2	5.982E+0	6.232E+0
-5.187E-2	6.021E+0	6.180E+0
-4.538E-2	5.868E+0	6.313E+0
-4.862E-2	5.975E+0	6.335E+0
-5.349E-2	5.881E+0	6.170E+0
[truncated: 100,949 more rows]
