# Supplementary material for: Improved ANAP incorporation and VCF analysis reveal details of P2X7 current facilitation and a limited conformational interplay between ATP binding and the intracellular ballast domain
Source: eLife. 2023 Jan 4;12:e82479. doi: 10.7554/eLife.82479 (PMC9859053; doi:10.7554/eLife.82479)
Supplement: Figure 3—figure supplement 3—source data 2. [file elife-82479-fig3-figsupp3-data2.zip › Figure-3_figure-supplement-3_source-data-2/Cys-Ala-constructs/b19/21.csv]

-2.754E-2	2.942E+0	3.241E+0
-2.105E-2	2.897E+0	3.267E+0
-3.565E-2	2.962E+0	3.296E+0
-2.754E-2	3.014E+0	3.241E+0
-2.754E-2	2.981E+0	3.276E+0
-2.429E-2	2.962E+0	3.289E+0
-3.565E-2	2.978E+0	3.302E+0
-2.916E-2	2.984E+0	3.309E+0
-2.429E-2	2.959E+0	3.325E+0
-2.592E-2	2.949E+0	3.225E+0
-3.403E-2	2.894E+0	3.374E+0
-2.754E-2	2.942E+0	3.293E+0
-2.592E-2	2.994E+0	3.228E+0
-2.429E-2	3.030E+0	3.263E+0
-3.240E-2	2.942E+0	3.299E+0
-2.592E-2	2.920E+0	3.358E+0
-2.592E-2	3.072E+0	3.251E+0
-2.754E-2	2.923E+0	3.283E+0
-3.240E-2	3.030E+0	3.332E+0
-3.078E-2	2.955E+0	3.234E+0
-2.592E-2	2.955E+0	3.286E+0
-2.592E-2	2.887E+0	3.218E+0
-3.240E-2	3.036E+0	3.328E+0
-3.240E-2	2.972E+0	3.322E+0
-2.592E-2	2.936E+0	3.328E+0
-2.592E-2	2.981E+0	3.283E+0
-2.916E-2	2.929E+0	3.338E+0
-3.078E-2	3.043E+0	3.202E+0
-2.429E-2	2.975E+0	3.293E+0
-2.916E-2	2.864E+0	3.280E+0
-2.916E-2	2.926E+0	3.354E+0
-2.754E-2	2.929E+0	3.205E+0
-2.429E-2	2.939E+0	3.319E+0
-2.916E-2	2.984E+0	3.179E+0
-3.078E-2	2.929E+0	3.228E+0
-3.403E-2	2.894E+0	3.263E+0
-2.105E-2	2.916E+0	3.371E+0
-2.916E-2	3.004E+0	3.377E+0
-2.916E-2	2.929E+0	3.283E+0
-3.078E-2	2.968E+0	3.302E+0
-2.267E-2	2.975E+0	3.276E+0
-2.754E-2	2.874E+0	3.293E+0
-2.916E-2	2.991E+0	3.234E+0
-3.403E-2	2.968E+0	3.280E+0
-2.105E-2	2.907E+0	3.225E+0
-2.754E-2	2.936E+0	3.380E+0
-2.592E-2	3.049E+0	3.254E+0
-3.240E-2	2.926E+0	3.332E+0
-2.592E-2	3.004E+0	3.465E+0
-2.754E-2	2.988E+0	3.263E+0
-2.754E-2	3.030E+0	3.286E+0
-3.403E-2	2.991E+0	3.332E+0
-2.429E-2	2.949E+0	3.315E+0
-2.754E-2	2.819E+0	3.325E+0
-2.754E-2	3.023E+0	3.325E+0
-3.240E-2	3.001E+0	3.374E+0
-2.267E-2	2.933E+0	3.179E+0
-3.078E-2	2.952E+0	3.302E+0
-2.754E-2	3.017E+0	3.351E+0
-3.403E-2	2.884E+0	3.384E+0
-2.267E-2	3.062E+0	3.422E+0
-3.078E-2	2.910E+0	3.306E+0
-2.754E-2	3.004E+0	3.244E+0
-3.403E-2	2.965E+0	3.173E+0
-2.592E-2	2.955E+0	3.179E+0
-2.916E-2	3.010E+0	3.247E+0
-2.592E-2	2.868E+0	3.186E+0
-3.240E-2	2.968E+0	3.283E+0
-2.267E-2	3.007E+0	3.225E+0
-3.240E-2	3.053E+0	3.289E+0
-2.592E-2	2.907E+0	3.322E+0
-3.727E-2	2.975E+0	3.361E+0
-2.105E-2	2.988E+0	3.354E+0
-3.078E-2	2.968E+0	3.315E+0
-2.592E-2	2.952E+0	3.354E+0
-3.727E-2	3.017E+0	3.354E+0
-2.267E-2	3.127E+0	3.322E+0
-3.078E-2	2.929E+0	3.364E+0
-3.078E-2	2.955E+0	3.280E+0
-3.403E-2	3.017E+0	3.322E+0
-2.429E-2	2.984E+0	3.276E+0
-2.916E-2	2.939E+0	3.361E+0
-2.592E-2	2.972E+0	3.208E+0
-3.565E-2	2.972E+0	3.289E+0
-2.429E-2	3.007E+0	3.335E+0
-3.078E-2	2.939E+0	3.332E+0
-2.754E-2	2.997E+0	3.319E+0
-3.403E-2	2.903E+0	3.302E+0
-2.267E-2	2.868E+0	3.348E+0
-2.916E-2	2.884E+0	3.231E+0
-2.592E-2	3.033E+0	3.286E+0
-3.565E-2	2.972E+0	3.348E+0
-2.267E-2	2.975E+0	3.309E+0
-3.078E-2	2.923E+0	3.367E+0
-2.592E-2	2.972E+0	3.251E+0
-3.403E-2	2.936E+0	3.328E+0
-2.267E-2	2.877E+0	3.338E+0
-2.916E-2	3.092E+0	3.302E+0
-2.592E-2	2.978E+0	3.254E+0
-3.240E-2	2.926E+0	3.358E+0
-2.267E-2	2.991E+0	3.338E+0
-2.916E-2	2.972E+0	3.251E+0
-3.078E-2	2.942E+0	3.432E+0
-3.240E-2	3.098E+0	3.263E+0
-2.429E-2	2.962E+0	3.400E+0
-2.916E-2	3.001E+0	3.341E+0
-2.916E-2	2.955E+0	3.422E+0
-3.240E-2	2.933E+0	3.338E+0
-2.592E-2	2.955E+0	3.302E+0
-2.754E-2	3.007E+0	3.338E+0
-3.078E-2	3.007E+0	3.280E+0
-2.754E-2	2.939E+0	3.335E+0
-2.592E-2	2.981E+0	3.263E+0
-2.592E-2	2.972E+0	3.354E+0
-3.078E-2	2.978E+0	3.273E+0
-3.565E-2	2.874E+0	3.238E+0
-2.592E-2	2.949E+0	3.280E+0
-2.754E-2	2.920E+0	3.325E+0
-2.916E-2	2.997E+0	3.276E+0
-3.403E-2	2.994E+0	3.345E+0
-2.429E-2	2.926E+0	3.345E+0
-2.429E-2	2.962E+0	3.267E+0
-3.078E-2	3.010E+0	3.241E+0
-2.916E-2	2.942E+0	3.396E+0
-2.754E-2	3.020E+0	3.238E+0
-2.267E-2	2.962E+0	3.309E+0
-3.240E-2	2.994E+0	3.238E+0
-3.078E-2	2.959E+0	3.221E+0
-2.754E-2	2.884E+0	3.218E+0
-2.429E-2	2.984E+0	3.309E+0
-3.240E-2	3.072E+0	3.319E+0
-3.240E-2	2.913E+0	3.273E+0
-2.592E-2	2.942E+0	3.283E+0
-2.429E-2	2.913E+0	3.328E+0
-3.240E-2	2.952E+0	3.315E+0
-2.754E-2	2.923E+0	3.332E+0
-2.754E-2	2.946E+0	3.351E+0
-2.916E-2	2.959E+0	3.247E+0
-3.078E-2	2.955E+0	3.257E+0
-2.754E-2	2.939E+0	3.325E+0
-2.592E-2	2.920E+0	3.315E+0
-2.429E-2	2.913E+0	3.358E+0
-3.403E-2	3.124E+0	3.306E+0
-2.592E-2	3.001E+0	3.325E+0
-3.240E-2	3.017E+0	3.403E+0
-2.429E-2	3.017E+0	3.371E+0
-3.078E-2	3.079E+0	3.306E+0
-2.754E-2	2.903E+0	3.319E+0
-2.754E-2	2.955E+0	3.358E+0
-2.105E-2	2.897E+0	3.221E+0
-3.240E-2	2.988E+0	3.332E+0
-3.078E-2	2.997E+0	3.309E+0
-3.240E-2	3.023E+0	3.306E+0
-2.429E-2	3.004E+0	3.384E+0
-3.565E-2	2.955E+0	3.276E+0
-2.754E-2	3.085E+0	3.212E+0
-3.078E-2	2.981E+0	3.215E+0
-2.105E-2	2.955E+0	3.283E+0
-3.078E-2	2.936E+0	3.351E+0
-2.916E-2	2.897E+0	3.351E+0
-2.916E-2	2.913E+0	3.332E+0
-2.429E-2	2.978E+0	3.312E+0
-3.240E-2	3.020E+0	3.406E+0
-2.754E-2	2.949E+0	3.335E+0
-3.078E-2	3.001E+0	3.296E+0
-2.429E-2	2.929E+0	3.212E+0
-3.078E-2	3.023E+0	3.276E+0
-2.916E-2	2.978E+0	3.319E+0
-2.916E-2	2.929E+0	3.380E+0
-2.105E-2	3.014E+0	3.426E+0
-3.078E-2	2.897E+0	3.312E+0
-2.754E-2	2.890E+0	3.332E+0
-2.754E-2	2.988E+0	3.293E+0
-2.105E-2	2.988E+0	3.306E+0
-2.916E-2	2.890E+0	3.338E+0
-2.754E-2	2.907E+0	3.273E+0
-2.916E-2	2.959E+0	3.276E+0
-2.267E-2	2.946E+0	3.215E+0
-3.240E-2	2.994E+0	3.354E+0
-2.916E-2	2.929E+0	3.215E+0
-2.754E-2	2.952E+0	3.351E+0
-1.943E-2	2.822E+0	3.293E+0
-3.078E-2	3.001E+0	3.241E+0
-2.754E-2	2.984E+0	3.332E+0
-2.916E-2	2.946E+0	3.351E+0
-2.105E-2	3.010E+0	3.322E+0
-3.078E-2	2.972E+0	3.335E+0
-3.078E-2	3.017E+0	3.218E+0
-2.916E-2	2.955E+0	3.371E+0
-2.105E-2	2.968E+0	3.299E+0
-3.240E-2	3.069E+0	3.348E+0
-3.078E-2	3.004E+0	3.260E+0
-2.754E-2	2.910E+0	3.351E+0
-2.429E-2	3.046E+0	3.299E+0
-3.078E-2	3.017E+0	3.384E+0
-3.078E-2	2.959E+0	3.309E+0
-2.592E-2	2.988E+0	3.387E+0
-2.592E-2	3.066E+0	3.338E+0
-3.403E-2	2.916E+0	3.296E+0
-3.078E-2	2.933E+0	3.234E+0
-2.754E-2	2.975E+0	3.306E+0
-2.592E-2	2.881E+0	3.325E+0
-2.754E-2	2.920E+0	3.309E+0
-3.240E-2	2.955E+0	3.280E+0
-2.592E-2	2.949E+0	3.286E+0
-2.267E-2	2.959E+0	3.348E+0
-3.240E-2	3.027E+0	3.406E+0
-3.078E-2	2.942E+0	3.267E+0
-2.592E-2	2.997E+0	3.241E+0
-2.754E-2	2.952E+0	3.286E+0
-3.078E-2	2.871E+0	3.325E+0
-3.240E-2	3.004E+0	3.234E+0
-2.754E-2	2.923E+0	3.341E+0
-3.078E-2	3.020E+0	3.364E+0
-2.754E-2	3.023E+0	3.299E+0
-3.078E-2	2.942E+0	3.325E+0
-2.429E-2	2.968E+0	3.244E+0
-2.267E-2	2.868E+0	3.283E+0
-2.916E-2	2.968E+0	3.270E+0
-3.403E-2	2.949E+0	3.351E+0
-2.429E-2	2.984E+0	3.302E+0
-2.592E-2	2.864E+0	3.315E+0
-2.916E-2	2.864E+0	3.319E+0
-3.565E-2	2.968E+0	3.238E+0
-2.267E-2	2.975E+0	3.247E+0
-2.754E-2	2.910E+0	3.231E+0
-2.754E-2	2.968E+0	3.315E+0
-3.403E-2	2.942E+0	3.221E+0
-2.105E-2	3.053E+0	3.332E+0
-2.592E-2	2.920E+0	3.322E+0
-2.916E-2	2.920E+0	3.176E+0
-2.916E-2	2.975E+0	3.254E+0
-2.592E-2	2.968E+0	3.238E+0
-2.754E-2	2.890E+0	3.270E+0
-2.592E-2	3.056E+0	3.345E+0
-3.565E-2	2.978E+0	3.254E+0
-2.267E-2	2.991E+0	3.364E+0
-3.078E-2	2.972E+0	3.280E+0
-2.916E-2	2.955E+0	3.325E+0
-3.565E-2	2.965E+0	3.283E+0
-2.267E-2	2.900E+0	3.315E+0
-2.592E-2	2.903E+0	3.267E+0
-2.916E-2	3.010E+0	3.231E+0
-3.403E-2	2.946E+0	3.234E+0
-2.592E-2	2.913E+0	3.309E+0
-3.078E-2	2.955E+0	3.273E+0
-2.592E-2	3.001E+0	3.416E+0
-3.240E-2	2.910E+0	3.267E+0
-2.105E-2	2.994E+0	3.231E+0
-2.916E-2	2.988E+0	3.341E+0
-2.429E-2	2.981E+0	3.377E+0
-3.565E-2	2.972E+0	3.263E+0
-2.267E-2	2.894E+0	3.335E+0
-3.078E-2	2.939E+0	3.361E+0
-2.754E-2	2.910E+0	3.283E+0
-3.565E-2	2.942E+0	3.332E+0
-2.592E-2	2.949E+0	3.322E+0
-2.916E-2	2.968E+0	3.319E+0
-2.754E-2	2.929E+0	3.296E+0
-3.565E-2	3.020E+0	3.228E+0
-2.592E-2	2.955E+0	3.325E+0
-2.916E-2	2.933E+0	3.289E+0
-2.754E-2	2.894E+0	3.341E+0
-3.727E-2	2.946E+0	3.280E+0
-2.429E-2	2.936E+0	3.280E+0
-3.078E-2	2.952E+0	3.403E+0
-2.429E-2	3.014E+0	3.218E+0
-3.240E-2	2.936E+0	3.306E+0
-2.429E-2	2.910E+0	3.390E+0
-2.916E-2	2.839E+0	3.306E+0
-2.429E-2	2.968E+0	3.335E+0
-3.240E-2	3.023E+0	3.312E+0
-2.429E-2	3.030E+0	3.283E+0
-2.916E-2	2.920E+0	3.276E+0
-2.754E-2	3.056E+0	3.296E+0
-3.240E-2	2.933E+0	3.283E+0
-2.592E-2	3.017E+0	3.247E+0
-2.754E-2	2.929E+0	3.257E+0
-2.592E-2	2.881E+0	3.289E+0
-3.403E-2	2.923E+0	3.296E+0
-2.429E-2	3.059E+0	3.351E+0
-2.916E-2	2.894E+0	3.345E+0
-2.754E-2	3.014E+0	3.231E+0
-3.240E-2	2.910E+0	3.312E+0
-2.267E-2	3.043E+0	3.263E+0
-2.916E-2	2.939E+0	3.413E+0
-2.754E-2	2.952E+0	3.319E+0
-3.403E-2	2.978E+0	3.299E+0
-2.267E-2	3.072E+0	3.283E+0
-2.592E-2	2.955E+0	3.315E+0
-2.592E-2	2.903E+0	3.309E+0
-3.240E-2	2.910E+0	3.364E+0
-2.592E-2	3.027E+0	3.387E+0
-2.429E-2	2.939E+0	3.403E+0
-3.078E-2	2.887E+0	3.384E+0
-3.078E-2	2.994E+0	3.367E+0
-2.916E-2	2.897E+0	3.202E+0
-2.592E-2	2.926E+0	3.302E+0
-3.078E-2	2.991E+0	3.260E+0
-3.403E-2	2.920E+0	3.328E+0
-2.592E-2	3.036E+0	3.328E+0
-2.754E-2	3.001E+0	3.267E+0
-3.240E-2	3.004E+0	3.208E+0
-2.592E-2	3.079E+0	3.228E+0
-2.429E-2	2.972E+0	3.306E+0
-2.429E-2	2.962E+0	3.384E+0
-2.916E-2	2.949E+0	3.341E+0
-2.916E-2	2.907E+0	3.345E+0
-2.429E-2	2.881E+0	3.276E+0
-2.754E-2	2.842E+0	3.293E+0
-3.240E-2	2.981E+0	3.234E+0
-2.916E-2	2.894E+0	3.384E+0
-2.592E-2	2.858E+0	3.270E+0
-1.943E-2	2.874E+0	3.267E+0
-3.078E-2	2.988E+0	3.296E+0
-2.754E-2	2.910E+0	3.302E+0
-3.078E-2	2.978E+0	3.338E+0
-2.429E-2	2.910E+0	3.322E+0
-3.240E-2	2.984E+0	3.354E+0
-3.078E-2	2.910E+0	3.276E+0
-2.592E-2	3.027E+0	3.328E+0
-2.429E-2	3.033E+0	3.283E+0
-3.403E-2	2.981E+0	3.286E+0
-2.754E-2	2.959E+0	3.247E+0
-2.754E-2	2.929E+0	3.384E+0
-2.429E-2	2.994E+0	3.335E+0
-3.078E-2	2.920E+0	3.341E+0
-3.078E-2	3.001E+0	3.276E+0
-2.754E-2	2.890E+0	3.202E+0
-2.429E-2	2.923E+0	3.367E+0
-3.240E-2	2.916E+0	3.212E+0
-2.754E-2	2.968E+0	3.286E+0
-3.078E-2	2.858E+0	3.286E+0
-2.267E-2	3.095E+0	3.299E+0
-3.403E-2	3.069E+0	3.328E+0
-2.916E-2	2.942E+0	3.312E+0
-3.403E-2	3.004E+0	3.322E+0
-2.267E-2	2.962E+0	3.241E+0
-3.565E-2	2.942E+0	3.309E+0
-2.592E-2	3.014E+0	3.296E+0
-3.403E-2	2.939E+0	3.267E+0
-1.943E-2	2.858E+0	3.286E+0
-3.240E-2	2.939E+0	3.345E+0
-2.754E-2	3.053E+0	3.332E+0
-2.916E-2	2.907E+0	3.160E+0
-2.267E-2	2.920E+0	3.267E+0
-3.565E-2	2.894E+0	3.302E+0
-2.916E-2	2.920E+0	3.341E+0
-2.916E-2	2.858E+0	3.328E+0
-2.105E-2	2.864E+0	3.325E+0
-3.240E-2	3.007E+0	3.192E+0
-2.916E-2	2.903E+0	3.283E+0
-2.916E-2	3.010E+0	3.225E+0
-2.429E-2	3.092E+0	3.393E+0
-3.240E-2	2.926E+0	3.273E+0
-2.916E-2	2.939E+0	3.354E+0
-2.916E-2	2.920E+0	3.257E+0
-2.429E-2	3.014E+0	3.335E+0
-3.240E-2	2.936E+0	3.371E+0
-2.754E-2	2.955E+0	3.276E+0
-2.916E-2	2.988E+0	3.276E+0
-2.267E-2	2.981E+0	3.244E+0
-3.403E-2	2.894E+0	3.299E+0
-3.078E-2	2.952E+0	3.319E+0
-2.754E-2	2.991E+0	3.302E+0
-2.429E-2	2.972E+0	3.289E+0
-3.240E-2	3.017E+0	3.299E+0
-2.916E-2	2.984E+0	3.299E+0
-2.592E-2	2.972E+0	3.354E+0
-2.429E-2	2.939E+0	3.325E+0
-3.403E-2	3.014E+0	3.283E+0
-2.916E-2	2.968E+0	3.254E+0
-2.754E-2	2.851E+0	3.247E+0
-2.105E-2	2.988E+0	3.289E+0
-3.078E-2	2.978E+0	3.380E+0
-3.240E-2	3.043E+0	3.319E+0
-2.754E-2	2.894E+0	3.345E+0
-2.592E-2	2.861E+0	3.270E+0
-3.078E-2	2.868E+0	3.228E+0
-3.240E-2	2.900E+0	3.286E+0
-2.592E-2	3.023E+0	3.296E+0
-2.429E-2	3.001E+0	3.302E+0
-2.916E-2	2.949E+0	3.286E+0
-3.078E-2	2.894E+0	3.380E+0
-2.916E-2	2.897E+0	3.319E+0
-2.592E-2	3.043E+0	3.231E+0
-2.916E-2	2.926E+0	3.315E+0
-3.240E-2	2.920E+0	3.371E+0
-2.592E-2	2.968E+0	3.325E+0
-2.267E-2	3.004E+0	3.335E+0
-2.916E-2	2.926E+0	3.348E+0
-3.565E-2	2.881E+0	3.361E+0
-2.592E-2	2.981E+0	3.299E+0
-2.592E-2	3.111E+0	3.315E+0
-2.754E-2	2.923E+0	3.254E+0
-3.403E-2	2.929E+0	3.302E+0
-2.105E-2	3.046E+0	3.270E+0
-2.754E-2	2.900E+0	3.354E+0
-2.754E-2	3.088E+0	3.260E+0
-3.565E-2	2.855E+0	3.276E+0
-2.429E-2	3.023E+0	3.322E+0
-2.754E-2	2.858E+0	3.257E+0
-2.592E-2	2.939E+0	3.156E+0
-3.403E-2	3.010E+0	3.309E+0
-2.267E-2	2.926E+0	3.251E+0
-2.916E-2	2.920E+0	3.325E+0
-2.592E-2	2.884E+0	3.244E+0
-3.565E-2	2.972E+0	3.312E+0
-2.267E-2	2.933E+0	3.276E+0
-3.078E-2	2.923E+0	3.241E+0
-2.592E-2	2.890E+0	3.309E+0
-3.565E-2	2.907E+0	3.280E+0
-2.267E-2	2.946E+0	3.293E+0
-2.754E-2	2.959E+0	3.315E+0
-2.267E-2	2.929E+0	3.293E+0
-3.727E-2	2.832E+0	3.286E+0
-2.429E-2	2.936E+0	3.299E+0
-3.078E-2	2.894E+0	3.312E+0
-2.592E-2	2.997E+0	3.260E+0
-3.403E-2	2.955E+0	3.358E+0
-2.429E-2	3.046E+0	3.351E+0
-2.916E-2	2.887E+0	3.289E+0
-2.592E-2	2.942E+0	3.332E+0
-3.565E-2	2.978E+0	3.341E+0
-2.429E-2	2.965E+0	3.322E+0
-3.078E-2	2.955E+0	3.338E+0
-2.267E-2	2.923E+0	3.273E+0
-3.565E-2	2.968E+0	3.225E+0
-2.267E-2	3.043E+0	3.341E+0
-3.078E-2	3.040E+0	3.296E+0
-2.267E-2	2.910E+0	3.289E+0
-3.403E-2	2.864E+0	3.341E+0
-2.267E-2	2.920E+0	3.241E+0
-3.078E-2	2.952E+0	3.358E+0
-2.592E-2	2.997E+0	3.296E+0
-3.565E-2	3.056E+0	3.221E+0
-1.943E-2	2.933E+0	3.238E+0
-3.078E-2	2.988E+0	3.228E+0
-2.267E-2	2.962E+0	3.254E+0
-3.403E-2	2.929E+0	3.254E+0
-2.429E-2	2.900E+0	3.309E+0
-2.916E-2	3.030E+0	3.322E+0
-2.754E-2	2.955E+0	3.345E+0
-3.403E-2	2.900E+0	3.267E+0
-2.592E-2	2.926E+0	3.273E+0
-2.916E-2	2.952E+0	3.254E+0
-2.754E-2	2.939E+0	3.390E+0
-3.565E-2	2.962E+0	3.273E+0
-2.105E-2	2.984E+0	3.283E+0
-2.754E-2	3.017E+0	3.286E+0
-2.592E-2	2.988E+0	3.289E+0
-3.565E-2	2.877E+0	3.302E+0
-2.429E-2	2.988E+0	3.254E+0
-2.916E-2	2.848E+0	3.247E+0
-2.754E-2	2.942E+0	3.351E+0
-3.403E-2	2.968E+0	3.260E+0
-2.754E-2	3.085E+0	3.212E+0
-2.916E-2	2.978E+0	3.374E+0
-2.429E-2	2.991E+0	3.354E+0
-3.078E-2	2.910E+0	3.234E+0
-2.754E-2	2.962E+0	3.231E+0
-2.592E-2	2.981E+0	3.299E+0
-3.078E-2	2.910E+0	3.205E+0
-3.565E-2	2.897E+0	3.241E+0
-2.754E-2	2.907E+0	3.335E+0
-2.429E-2	2.946E+0	3.244E+0
-2.754E-2	2.910E+0	3.361E+0
-3.078E-2	2.978E+0	3.351E+0
-2.916E-2	2.900E+0	3.215E+0
-2.429E-2	2.965E+0	3.244E+0
-3.078E-2	2.952E+0	3.260E+0
-3.403E-2	2.949E+0	3.286E+0
-2.592E-2	2.955E+0	3.267E+0
-2.267E-2	2.903E+0	3.302E+0
-2.916E-2	2.926E+0	3.293E+0
-3.240E-2	2.955E+0	3.263E+0
-2.754E-2	2.900E+0	3.384E+0
-2.429E-2	2.903E+0	3.254E+0
-3.240E-2	3.043E+0	3.247E+0
-3.078E-2	2.845E+0	3.286E+0
-3.078E-2	2.916E+0	3.205E+0
-2.592E-2	2.952E+0	3.234E+0
-3.240E-2	2.910E+0	3.192E+0
-2.916E-2	2.978E+0	3.322E+0
-3.078E-2	2.916E+0	3.267E+0
-2.429E-2	2.968E+0	3.260E+0
-3.240E-2	2.881E+0	3.289E+0
-3.078E-2	3.010E+0	3.289E+0
-3.240E-2	2.913E+0	3.296E+0
-1.943E-2	2.949E+0	3.205E+0
-3.403E-2	2.884E+0	3.163E+0
-3.078E-2	2.975E+0	3.289E+0
-3.078E-2	2.991E+0	3.306E+0
-2.267E-2	2.900E+0	3.263E+0
-3.403E-2	2.913E+0	3.328E+0
-2.754E-2	3.043E+0	3.302E+0
-3.078E-2	2.942E+0	3.322E+0
-2.105E-2	2.890E+0	3.319E+0
-3.403E-2	2.949E+0	3.345E+0
-2.754E-2	2.978E+0	3.263E+0
-3.078E-2	3.036E+0	3.273E+0
-2.105E-2	3.105E+0	3.371E+0
-3.240E-2	2.923E+0	3.341E+0
-2.754E-2	2.942E+0	3.306E+0
-2.916E-2	2.942E+0	3.328E+0
-1.781E-2	2.965E+0	3.306E+0
-3.240E-2	2.900E+0	3.348E+0
-2.754E-2	2.988E+0	3.234E+0
-3.078E-2	2.968E+0	3.345E+0
-2.267E-2	2.933E+0	3.267E+0
-3.403E-2	3.001E+0	3.228E+0
-2.916E-2	2.946E+0	3.273E+0
-2.916E-2	3.023E+0	3.254E+0
-2.105E-2	2.933E+0	3.286E+0
-3.240E-2	2.975E+0	3.335E+0
-2.754E-2	2.955E+0	3.429E+0
-2.916E-2	2.962E+0	3.315E+0
-2.267E-2	2.942E+0	3.270E+0
-3.240E-2	3.053E+0	3.361E+0
-2.592E-2	2.887E+0	3.260E+0
-3.240E-2	2.907E+0	3.273E+0
-2.267E-2	2.975E+0	3.296E+0
-3.078E-2	2.920E+0	3.231E+0
-2.754E-2	2.946E+0	3.247E+0
-3.240E-2	2.962E+0	3.338E+0
-2.429E-2	2.933E+0	3.422E+0
-3.078E-2	3.040E+0	3.202E+0
-3.078E-2	2.903E+0	3.260E+0
-2.754E-2	2.874E+0	3.244E+0
-2.267E-2	2.984E+0	3.179E+0
-3.078E-2	2.890E+0	3.322E+0
-3.078E-2	3.040E+0	3.322E+0
-2.916E-2	2.965E+0	3.273E+0
-2.429E-2	2.894E+0	3.332E+0
-3.403E-2	2.965E+0	3.322E+0
-2.916E-2	2.972E+0	3.315E+0
-3.078E-2	2.997E+0	3.289E+0
-2.429E-2	2.923E+0	3.396E+0
-3.078E-2	2.988E+0	3.335E+0
-3.078E-2	2.897E+0	3.241E+0
-2.754E-2	3.001E+0	3.293E+0
-2.592E-2	2.900E+0	3.364E+0
-3.240E-2	2.816E+0	3.199E+0
-2.916E-2	3.036E+0	3.199E+0
-3.240E-2	2.946E+0	3.332E+0
-2.267E-2	2.949E+0	3.286E+0
-2.916E-2	2.952E+0	3.358E+0
-3.078E-2	2.855E+0	3.257E+0
-2.754E-2	2.897E+0	3.283E+0
-2.429E-2	2.984E+0	3.319E+0
-2.754E-2	2.929E+0	3.319E+0
-3.240E-2	2.933E+0	3.338E+0
-2.267E-2	2.972E+0	3.302E+0
-2.592E-2	3.105E+0	3.328E+0
-2.592E-2	2.946E+0	3.270E+0
-3.403E-2	2.871E+0	3.254E+0
-2.592E-2	2.942E+0	3.299E+0
-2.592E-2	2.874E+0	3.241E+0
-2.592E-2	2.936E+0	3.273E+0
-3.403E-2	2.871E+0	3.283E+0
-2.429E-2	2.946E+0	3.283E+0
-2.754E-2	2.997E+0	3.244E+0
-2.592E-2	2.920E+0	3.205E+0
-3.403E-2	2.952E+0	3.345E+0
-2.592E-2	3.033E+0	3.309E+0
-2.916E-2	2.884E+0	3.263E+0
-2.592E-2	2.955E+0	3.182E+0
-3.565E-2	2.907E+0	3.186E+0
-2.592E-2	2.952E+0	3.257E+0
-3.240E-2	2.949E+0	3.299E+0
-2.754E-2	3.033E+0	3.267E+0
-3.727E-2	2.926E+0	3.296E+0
-2.592E-2	2.962E+0	3.302E+0
-2.916E-2	2.997E+0	3.241E+0
-2.429E-2	2.887E+0	3.319E+0
-3.727E-2	2.988E+0	3.251E+0
-2.592E-2	2.923E+0	3.289E+0
-3.078E-2	2.949E+0	3.283E+0
-2.429E-2	2.965E+0	3.234E+0
-3.565E-2	2.907E+0	3.234E+0
-2.754E-2	2.900E+0	3.234E+0
-2.592E-2	2.949E+0	3.354E+0
-2.429E-2	2.939E+0	3.338E+0
-3.727E-2	2.936E+0	3.241E+0
-2.105E-2	2.910E+0	3.296E+0
-3.078E-2	2.975E+0	3.296E+0
-2.429E-2	2.903E+0	3.302E+0
-3.565E-2	2.984E+0	3.231E+0
-2.267E-2	2.871E+0	3.257E+0
-2.754E-2	2.946E+0	3.328E+0
-2.429E-2	2.913E+0	3.260E+0
-3.565E-2	2.933E+0	3.263E+0
-2.267E-2	2.929E+0	3.302E+0
-2.916E-2	2.939E+0	3.358E+0
-2.267E-2	2.955E+0	3.173E+0
-3.727E-2	2.952E+0	3.351E+0
-2.429E-2	2.978E+0	3.289E+0
-2.754E-2	3.017E+0	3.387E+0
-2.592E-2	2.903E+0	3.309E+0
-3.727E-2	2.939E+0	3.306E+0
-2.267E-2	2.994E+0	3.221E+0
-2.916E-2	2.997E+0	3.332E+0
-2.267E-2	2.913E+0	3.335E+0
-3.565E-2	3.004E+0	3.309E+0
-2.267E-2	3.023E+0	3.299E+0
-2.754E-2	2.923E+0	3.309E+0
-2.754E-2	2.907E+0	3.212E+0
-3.403E-2	2.929E+0	3.267E+0
-2.429E-2	2.962E+0	3.322E+0
-2.916E-2	2.978E+0	3.276E+0
-2.267E-2	2.913E+0	3.234E+0
-3.565E-2	2.871E+0	3.254E+0
-2.267E-2	2.936E+0	3.263E+0
-2.916E-2	2.936E+0	3.267E+0
-2.754E-2	2.881E+0	3.380E+0
-3.403E-2	2.968E+0	3.302E+0
-2.754E-2	2.959E+0	3.332E+0
-2.754E-2	2.939E+0	3.348E+0
-2.754E-2	2.968E+0	3.335E+0
-3.565E-2	2.897E+0	3.225E+0
-2.429E-2	2.962E+0	3.238E+0
-2.592E-2	2.874E+0	3.244E+0
-2.754E-2	2.929E+0	3.218E+0
-3.240E-2	2.997E+0	3.293E+0
-2.754E-2	3.023E+0	3.338E+0
-2.754E-2	2.972E+0	3.319E+0
-2.592E-2	2.972E+0	3.212E+0
-3.078E-2	2.900E+0	3.260E+0
-2.592E-2	3.010E+0	3.221E+0
-2.429E-2	2.881E+0	3.270E+0
-2.916E-2	2.959E+0	3.225E+0
-3.078E-2	2.819E+0	3.338E+0
-2.592E-2	2.962E+0	3.367E+0
-2.592E-2	3.023E+0	3.182E+0
-3.078E-2	3.014E+0	3.393E+0
-3.403E-2	2.884E+0	3.251E+0
-2.754E-2	2.916E+0	3.280E+0
-2.592E-2	2.903E+0	3.403E+0
-2.916E-2	2.903E+0	3.176E+0
-2.916E-2	2.949E+0	3.322E+0
-2.754E-2	3.046E+0	3.234E+0
-2.429E-2	2.936E+0	3.332E+0
-2.916E-2	2.900E+0	3.328E+0
-2.916E-2	2.913E+0	3.348E+0
-3.078E-2	2.997E+0	3.225E+0
-2.429E-2	2.949E+0	3.302E+0
-3.240E-2	2.946E+0	3.215E+0
-2.916E-2	2.903E+0	3.338E+0
-3.078E-2	2.829E+0	3.302E+0
-2.105E-2	2.933E+0	3.348E+0
-3.403E-2	2.984E+0	3.202E+0
-2.754E-2	3.007E+0	3.247E+0
-3.240E-2	3.014E+0	3.299E+0
-2.105E-2	2.997E+0	3.335E+0
-3.078E-2	2.959E+0	3.322E+0
-2.916E-2	2.923E+0	3.225E+0
-3.078E-2	2.933E+0	3.267E+0
-2.105E-2	3.014E+0	3.283E+0
-3.565E-2	2.910E+0	3.280E+0
-3.078E-2	2.975E+0	3.276E+0
-3.078E-2	2.959E+0	3.276E+0
-1.943E-2	2.855E+0	3.296E+0
-3.240E-2	3.023E+0	3.322E+0
-2.754E-2	2.965E+0	3.260E+0
-3.403E-2	2.874E+0	3.299E+0
-1.943E-2	2.926E+0	3.286E+0
-3.403E-2	2.933E+0	3.315E+0
-2.429E-2	3.014E+0	3.169E+0
-3.240E-2	2.942E+0	3.338E+0
-2.267E-2	2.929E+0	3.247E+0
-3.078E-2	2.955E+0	3.299E+0
-2.754E-2	3.004E+0	3.276E+0
-3.240E-2	2.929E+0	3.439E+0
-2.267E-2	2.981E+0	3.212E+0
-3.240E-2	2.923E+0	3.293E+0
-2.916E-2	2.991E+0	3.348E+0
-3.078E-2	2.994E+0	3.306E+0
-2.267E-2	3.030E+0	3.263E+0
-3.403E-2	2.946E+0	3.247E+0
-2.754E-2	2.968E+0	3.351E+0
-3.240E-2	2.871E+0	3.244E+0
-2.267E-2	3.010E+0	3.302E+0
-3.240E-2	3.027E+0	3.364E+0
-2.592E-2	2.894E+0	3.127E+0
-3.403E-2	2.997E+0	3.218E+0
-2.105E-2	2.978E+0	3.241E+0
-3.078E-2	2.929E+0	3.289E+0
-2.592E-2	2.952E+0	3.296E+0
-3.078E-2	3.023E+0	3.283E+0
-2.267E-2	2.933E+0	3.299E+0
-3.078E-2	3.017E+0	3.257E+0
-3.240E-2	2.946E+0	3.257E+0
-2.916E-2	2.942E+0	3.309E+0
-2.267E-2	2.890E+0	3.234E+0
-3.240E-2	2.933E+0	3.215E+0
-2.754E-2	2.981E+0	3.247E+0
-3.078E-2	2.890E+0	3.283E+0
-1.943E-2	2.900E+0	3.234E+0
-3.078E-2	2.926E+0	3.348E+0
-3.078E-2	2.949E+0	3.241E+0
-2.754E-2	2.959E+0	3.335E+0
-2.267E-2	2.988E+0	3.270E+0
-3.240E-2	2.946E+0	3.341E+0
-2.916E-2	2.897E+0	3.328E+0
-3.078E-2	2.936E+0	3.319E+0
-2.592E-2	2.952E+0	3.400E+0
-2.916E-2	3.004E+0	3.296E+0
-3.078E-2	2.955E+0	3.260E+0
-2.916E-2	2.920E+0	3.309E+0
-2.429E-2	2.939E+0	3.289E+0
-3.240E-2	2.962E+0	3.319E+0
-3.240E-2	2.897E+0	3.400E+0
-2.754E-2	2.975E+0	3.338E+0
-2.754E-2	2.972E+0	3.273E+0
-2.754E-2	3.007E+0	3.367E+0
-3.078E-2	2.894E+0	3.257E+0
-2.592E-2	2.926E+0	3.302E+0
-2.592E-2	2.959E+0	3.286E+0
-2.754E-2	3.010E+0	3.205E+0
-3.240E-2	2.929E+0	3.312E+0
-2.592E-2	2.991E+0	3.384E+0
-2.105E-2	2.952E+0	3.189E+0
-2.429E-2	2.929E+0	3.251E+0
-3.240E-2	2.991E+0	3.296E+0
-2.429E-2	2.962E+0	3.348E+0
-2.754E-2	2.952E+0	3.202E+0
-2.754E-2	2.946E+0	3.338E+0
-3.240E-2	2.965E+0	3.263E+0
-2.429E-2	2.988E+0	3.244E+0
-2.592E-2	2.975E+0	3.409E+0
-2.592E-2	2.884E+0	3.289E+0
-3.240E-2	2.903E+0	3.332E+0
-2.429E-2	2.929E+0	3.299E+0
-2.754E-2	2.926E+0	3.358E+0
-2.267E-2	2.851E+0	3.358E+0
-3.403E-2	2.809E+0	3.257E+0
-2.429E-2	2.923E+0	3.257E+0
-3.078E-2	2.946E+0	3.341E+0
-2.916E-2	2.936E+0	3.267E+0
-3.403E-2	2.910E+0	3.322E+0
-2.429E-2	2.894E+0	3.199E+0
-3.078E-2	2.926E+0	3.283E+0
-2.429E-2	2.955E+0	3.273E+0
-3.403E-2	2.839E+0	3.218E+0
-2.429E-2	2.968E+0	3.280E+0
-2.916E-2	2.884E+0	3.267E+0
-2.105E-2	2.988E+0	3.283E+0
-3.565E-2	3.072E+0	3.309E+0
-2.429E-2	2.965E+0	3.280E+0
-2.916E-2	2.874E+0	3.234E+0
-2.267E-2	2.942E+0	3.341E+0
-3.565E-2	2.910E+0	3.348E+0
-1.781E-2	2.839E+0	3.358E+0
-2.754E-2	2.887E+0	3.328E+0
-2.592E-2	2.933E+0	3.247E+0
-3.727E-2	3.020E+0	3.276E+0
-2.267E-2	2.955E+0	3.218E+0
-2.916E-2	2.851E+0	3.335E+0
-2.429E-2	3.036E+0	3.306E+0
-3.889E-2	2.942E+0	3.205E+0
-2.429E-2	2.929E+0	3.403E+0
-2.916E-2	2.965E+0	3.374E+0
-2.267E-2	2.894E+0	3.390E+0
-3.565E-2	2.884E+0	3.465E+0
-2.267E-2	3.017E+0	3.179E+0
-2.916E-2	2.946E+0	3.306E+0
-2.429E-2	3.043E+0	3.228E+0
-3.727E-2	2.926E+0	3.358E+0
-2.267E-2	2.981E+0	3.332E+0
-2.754E-2	3.049E+0	3.182E+0
-2.592E-2	2.871E+0	3.289E+0
-3.727E-2	2.942E+0	3.345E+0
-2.429E-2	2.929E+0	3.238E+0
-2.754E-2	2.874E+0	3.205E+0
-2.592E-2	2.968E+0	3.276E+0
-3.727E-2	3.007E+0	3.302E+0
-2.592E-2	2.949E+0	3.276E+0
-2.754E-2	2.913E+0	3.289E+0
-2.592E-2	2.910E+0	3.257E+0
-3.403E-2	2.835E+0	3.280E+0
-2.267E-2	3.007E+0	3.289E+0
-2.592E-2	2.939E+0	3.364E+0
-2.592E-2	3.001E+0	3.251E+0
-3.565E-2	2.975E+0	3.260E+0
-2.754E-2	2.946E+0	3.228E+0
-2.916E-2	2.991E+0	3.234E+0
-2.916E-2	2.988E+0	3.218E+0
-3.240E-2	2.887E+0	3.289E+0
-2.592E-2	2.926E+0	3.263E+0
-2.429E-2	2.988E+0	3.348E+0
-2.754E-2	2.887E+0	3.351E+0
-3.078E-2	2.965E+0	3.335E+0
-2.754E-2	2.920E+0	3.312E+0
-2.429E-2	2.887E+0	3.260E+0
-2.754E-2	3.001E+0	3.325E+0
-3.403E-2	2.981E+0	3.299E+0
-2.754E-2	3.053E+0	3.296E+0
-2.267E-2	2.916E+0	3.263E+0
-2.916E-2	2.949E+0	3.289E+0
-2.916E-2	2.913E+0	3.387E+0
-2.592E-2	2.978E+0	3.332E+0
-2.267E-2	2.981E+0	3.319E+0
-2.916E-2	2.874E+0	3.263E+0
-3.078E-2	2.900E+0	3.208E+0
-2.592E-2	2.968E+0	3.257E+0
-2.267E-2	2.965E+0	3.364E+0
-3.078E-2	2.959E+0	3.312E+0
-3.078E-2	2.929E+0	3.244E+0
-2.592E-2	2.903E+0	3.260E+0
-2.592E-2	2.920E+0	3.212E+0
-2.916E-2	3.001E+0	3.208E+0
-2.916E-2	2.994E+0	3.228E+0
-2.754E-2	2.884E+0	3.169E+0
-2.429E-2	2.949E+0	3.273E+0
-3.240E-2	2.965E+0	3.208E+0
-2.754E-2	2.897E+0	3.309E+0
-3.240E-2	2.916E+0	3.296E+0
-2.267E-2	2.890E+0	3.341E+0
-3.078E-2	2.936E+0	3.345E+0
-2.916E-2	2.942E+0	3.286E+0
-3.078E-2	2.864E+0	3.302E+0
-2.429E-2	2.910E+0	3.332E+0
-3.240E-2	2.887E+0	3.202E+0
-2.916E-2	2.881E+0	3.160E+0
-3.078E-2	2.962E+0	3.270E+0
-2.267E-2	2.984E+0	3.273E+0
-3.403E-2	2.933E+0	3.312E+0
-2.754E-2	3.027E+0	3.254E+0
-3.403E-2	2.962E+0	3.260E+0
-2.105E-2	3.046E+0	3.338E+0
-3.240E-2	2.955E+0	3.306E+0
-2.916E-2	2.929E+0	3.283E+0
-3.078E-2	2.842E+0	3.186E+0
-2.105E-2	2.962E+0	3.270E+0
-3.078E-2	2.946E+0	3.306E+0
-2.916E-2	2.890E+0	3.341E+0
-3.240E-2	2.868E+0	3.280E+0
-1.943E-2	3.023E+0	3.263E+0
-3.240E-2	2.913E+0	3.228E+0
-2.754E-2	2.994E+0	3.263E+0
-3.078E-2	2.848E+0	3.267E+0
-2.267E-2	2.897E+0	3.257E+0
-3.240E-2	2.965E+0	3.234E+0
-2.592E-2	2.907E+0	3.182E+0
-3.078E-2	2.871E+0	3.247E+0
-2.105E-2	2.851E+0	3.228E+0
-3.078E-2	2.845E+0	3.234E+0
-3.078E-2	2.997E+0	3.299E+0
-3.403E-2	2.910E+0	3.192E+0
-2.267E-2	2.939E+0	3.273E+0
-3.078E-2	2.994E+0	3.140E+0
-3.078E-2	3.036E+0	3.302E+0
-3.403E-2	2.894E+0	3.251E+0
-2.105E-2	2.997E+0	3.234E+0
-2.916E-2	2.920E+0	3.280E+0
-3.240E-2	2.913E+0	3.364E+0
-2.754E-2	3.046E+0	3.225E+0
-2.429E-2	2.991E+0	3.280E+0
-2.916E-2	2.946E+0	3.296E+0
-3.078E-2	2.803E+0	3.315E+0
-3.403E-2	2.975E+0	3.302E+0
-2.267E-2	2.946E+0	3.358E+0
-3.078E-2	2.946E+0	3.267E+0
-2.916E-2	2.923E+0	3.302E+0
-3.240E-2	2.968E+0	3.293E+0
-2.429E-2	2.981E+0	3.455E+0
-3.078E-2	2.926E+0	3.299E+0
-3.078E-2	2.926E+0	3.215E+0
-2.754E-2	2.871E+0	3.212E+0
-2.267E-2	2.900E+0	3.358E+0
-3.240E-2	2.972E+0	3.182E+0
-3.240E-2	2.946E+0	3.345E+0
-3.078E-2	2.959E+0	3.234E+0
-2.429E-2	2.942E+0	3.351E+0
-3.078E-2	2.997E+0	3.241E+0
-2.916E-2	2.991E+0	3.302E+0
-2.916E-2	2.952E+0	3.409E+0
-2.429E-2	2.942E+0	3.338E+0
-3.078E-2	2.962E+0	3.364E+0
-3.078E-2	3.014E+0	3.280E+0
-3.078E-2	2.910E+0	3.348E+0
-2.592E-2	2.894E+0	3.348E+0
-2.916E-2	2.994E+0	3.199E+0
-3.403E-2	2.874E+0	3.212E+0
-2.916E-2	2.894E+0	3.302E+0
-2.754E-2	3.001E+0	3.354E+0
-2.916E-2	2.894E+0	3.238E+0
-3.240E-2	2.955E+0	3.296E+0
-2.916E-2	2.933E+0	3.283E+0
-2.429E-2	2.984E+0	3.377E+0
-2.754E-2	2.923E+0	3.322E+0
-3.078E-2	2.907E+0	3.270E+0
-2.592E-2	2.933E+0	3.315E+0
-2.592E-2	2.988E+0	3.257E+0
-2.592E-2	2.842E+0	3.238E+0
-3.403E-2	2.968E+0	3.251E+0
-2.592E-2	2.871E+0	3.358E+0
-2.916E-2	2.972E+0	3.276E+0
-2.429E-2	3.004E+0	3.286E+0
-3.240E-2	2.978E+0	3.276E+0
-2.754E-2	2.910E+0	3.299E+0
-2.754E-2	2.952E+0	3.325E+0
-2.754E-2	2.900E+0	3.273E+0
-3.240E-2	2.949E+0	3.267E+0
-2.592E-2	2.975E+0	3.312E+0
-2.916E-2	3.066E+0	3.332E+0
-2.592E-2	2.855E+0	3.241E+0
-3.403E-2	2.907E+0	3.341E+0
-2.429E-2	3.053E+0	3.267E+0
-2.754E-2	2.949E+0	3.231E+0
-2.592E-2	2.861E+0	3.260E+0
-3.727E-2	3.056E+0	3.160E+0
-2.267E-2	2.984E+0	3.263E+0
-3.078E-2	2.994E+0	3.273E+0
-2.429E-2	2.988E+0	3.263E+0
-3.565E-2	2.984E+0	3.302E+0
-2.429E-2	2.991E+0	3.276E+0
-2.916E-2	3.043E+0	3.293E+0
-2.267E-2	2.933E+0	3.257E+0
-3.403E-2	2.855E+0	3.192E+0
-2.429E-2	2.955E+0	3.358E+0
-2.754E-2	3.010E+0	3.267E+0
-2.429E-2	2.851E+0	3.348E+0
-3.565E-2	2.955E+0	3.364E+0
-2.592E-2	3.027E+0	3.215E+0
-2.754E-2	2.910E+0	3.377E+0
-2.754E-2	2.926E+0	3.328E+0
-3.565E-2	2.903E+0	3.257E+0
-2.429E-2	2.984E+0	3.319E+0
-3.078E-2	2.975E+0	3.345E+0
-2.592E-2	3.023E+0	3.299E+0
-3.565E-2	2.981E+0	3.260E+0
-2.429E-2	2.874E+0	3.348E+0
-2.916E-2	2.949E+0	3.160E+0
-2.429E-2	3.023E+0	3.426E+0
-3.403E-2	2.907E+0	3.289E+0
-2.754E-2	2.942E+0	3.234E+0
-2.916E-2	2.975E+0	3.293E+0
-2.754E-2	2.968E+0	3.325E+0
-3.565E-2	3.046E+0	3.283E+0
-2.592E-2	2.916E+0	3.338E+0
-2.916E-2	2.910E+0	3.254E+0
-2.754E-2	3.004E+0	3.247E+0
-3.565E-2	2.910E+0	3.195E+0
-2.429E-2	2.968E+0	3.273E+0
-2.754E-2	2.907E+0	3.273E+0
-2.429E-2	2.946E+0	3.328E+0
-3.240E-2	2.981E+0	3.212E+0
-2.592E-2	2.975E+0	3.276E+0
-2.592E-2	2.900E+0	3.215E+0
-2.592E-2	2.929E+0	3.315E+0
-3.403E-2	2.920E+0	3.328E+0
-2.916E-2	2.946E+0	3.276E+0
-2.754E-2	2.939E+0	3.238E+0
-2.592E-2	2.819E+0	3.302E+0
-2.916E-2	2.910E+0	3.319E+0
-2.592E-2	2.939E+0	3.225E+0
-2.592E-2	2.933E+0	3.195E+0
-2.592E-2	2.975E+0	3.260E+0
-3.240E-2	2.946E+0	3.234E+0
-2.429E-2	2.900E+0	3.263E+0
-2.916E-2	2.861E+0	3.302E+0
-2.592E-2	2.929E+0	3.348E+0
-3.078E-2	2.939E+0	3.244E+0
-2.754E-2	2.916E+0	3.351E+0
-2.429E-2	2.972E+0	3.218E+0
-2.592E-2	2.881E+0	3.267E+0
-3.078E-2	2.881E+0	3.335E+0
-3.078E-2	2.942E+0	3.247E+0
-2.754E-2	2.868E+0	3.260E+0
-2.916E-2	2.962E+0	3.225E+0
-2.916E-2	2.900E+0	3.195E+0
-2.754E-2	2.858E+0	3.212E+0
-2.429E-2	2.968E+0	3.328E+0
-2.916E-2	3.040E+0	3.335E+0
-3.240E-2	2.890E+0	3.247E+0
-2.754E-2	2.965E+0	3.312E+0
-2.429E-2	2.949E+0	3.319E+0
-2.754E-2	2.890E+0	3.309E+0
-2.916E-2	3.001E+0	3.364E+0
-2.916E-2	2.929E+0	3.225E+0
-2.429E-2	2.933E+0	3.280E+0
-3.078E-2	2.923E+0	3.380E+0
-3.078E-2	2.920E+0	3.306E+0
-2.592E-2	2.955E+0	3.254E+0
-2.592E-2	2.894E+0	3.251E+0
-2.916E-2	3.049E+0	3.306E+0
-3.078E-2	2.952E+0	3.267E+0
-2.916E-2	3.046E+0	3.283E+0
-2.267E-2	2.900E+0	3.276E+0
-2.754E-2	2.894E+0	3.173E+0
-2.916E-2	2.897E+0	3.251E+0
-2.916E-2	2.962E+0	3.387E+0
-2.429E-2	2.981E+0	3.312E+0
-3.078E-2	2.959E+0	3.221E+0
-2.592E-2	2.936E+0	3.319E+0
-2.916E-2	2.981E+0	3.328E+0
-2.592E-2	2.949E+0	3.338E+0
-2.916E-2	2.955E+0	3.257E+0
-3.078E-2	2.994E+0	3.393E+0
-3.240E-2	2.955E+0	3.156E+0
-1.943E-2	2.972E+0	3.225E+0
-2.916E-2	2.874E+0	3.238E+0
-2.105E-2	2.955E+0	3.302E+0
-2.916E-2	2.936E+0	3.312E+0
-2.267E-2	2.952E+0	3.393E+0
-3.240E-2	2.936E+0	3.335E+0
-2.916E-2	2.942E+0	3.309E+0
-3.240E-2	2.968E+0	3.263E+0
-2.592E-2	2.903E+0	3.238E+0
-3.240E-2	2.900E+0	3.241E+0
-3.240E-2	2.952E+0	3.283E+0
-3.403E-2	2.952E+0	3.208E+0
-2.267E-2	2.848E+0	3.312E+0
-3.727E-2	2.874E+0	3.309E+0
-2.916E-2	2.988E+0	3.260E+0
-3.727E-2	3.075E+0	3.189E+0
-2.592E-2	2.900E+0	3.267E+0
-3.240E-2	2.952E+0	3.293E+0
-3.240E-2	2.933E+0	3.254E+0
-3.078E-2	2.826E+0	3.354E+0
-2.592E-2	2.910E+0	3.299E+0
-3.078E-2	2.978E+0	3.273E+0
-3.078E-2	3.030E+0	3.225E+0
-3.565E-2	2.936E+0	3.247E+0
-2.267E-2	2.884E+0	3.267E+0
-2.916E-2	2.855E+0	3.251E+0
-3.403E-2	2.991E+0	3.166E+0
-3.565E-2	2.959E+0	3.260E+0
-2.429E-2	2.923E+0	3.322E+0
-3.240E-2	2.913E+0	3.221E+0
-3.078E-2	2.809E+0	3.244E+0
-3.078E-2	2.975E+0	3.260E+0
-2.592E-2	2.877E+0	3.299E+0
-3.240E-2	2.949E+0	3.335E+0
-3.403E-2	3.014E+0	3.312E+0
-3.403E-2	2.923E+0	3.283E+0
-2.916E-2	2.923E+0	3.328E+0
-3.403E-2	2.929E+0	3.276E+0
-3.403E-2	2.923E+0	3.289E+0
-3.240E-2	2.871E+0	3.218E+0
-2.916E-2	2.855E+0	3.238E+0
-3.240E-2	2.955E+0	3.299E+0
-3.078E-2	2.851E+0	3.254E+0
-3.240E-2	2.809E+0	3.244E+0
-2.754E-2	2.955E+0	3.267E+0
-3.078E-2	2.946E+0	3.377E+0
-3.565E-2	3.020E+0	3.273E+0
-3.240E-2	2.962E+0	3.257E+0
-2.754E-2	2.962E+0	3.247E+0
-2.916E-2	2.910E+0	3.260E+0
-3.403E-2	3.007E+0	3.309E+0
-3.078E-2	2.975E+0	3.374E+0
-2.592E-2	2.952E+0	3.289E+0
-3.078E-2	2.829E+0	3.189E+0
-3.240E-2	2.881E+0	3.273E+0
-3.240E-2	2.933E+0	3.322E+0
-2.592E-2	2.926E+0	3.195E+0
-3.240E-2	3.033E+0	3.257E+0
-3.403E-2	2.959E+0	3.244E+0
-3.078E-2	3.046E+0	3.293E+0
-2.267E-2	2.916E+0	3.208E+0
-3.403E-2	2.894E+0	3.367E+0
-3.240E-2	2.946E+0	3.260E+0
-3.240E-2	2.877E+0	3.338E+0
-2.916E-2	2.984E+0	3.192E+0
-3.403E-2	2.929E+0	3.251E+0
-3.565E-2	2.959E+0	3.312E+0
-2.754E-2	2.929E+0	3.312E+0
-2.754E-2	2.868E+0	3.280E+0
-2.916E-2	2.978E+0	3.260E+0
-3.403E-2	2.887E+0	3.299E+0
-2.916E-2	2.881E+0	3.186E+0
-2.916E-2	2.994E+0	3.293E+0
-2.916E-2	2.816E+0	3.270E+0
-3.240E-2	2.813E+0	3.238E+0
-2.916E-2	2.968E+0	3.257E+0
-3.078E-2	2.923E+0	3.186E+0
-2.754E-2	2.868E+0	3.276E+0
-3.565E-2	2.962E+0	3.244E+0
-2.754E-2	2.991E+0	3.341E+0
-3.240E-2	2.923E+0	3.345E+0
-2.916E-2	3.001E+0	3.202E+0
-3.403E-2	2.877E+0	3.270E+0
-2.754E-2	2.907E+0	3.371E+0
-2.916E-2	2.855E+0	3.276E+0
-3.078E-2	2.975E+0	3.312E+0
-3.240E-2	2.994E+0	3.306E+0
-2.916E-2	2.910E+0	3.257E+0
-3.078E-2	2.942E+0	3.254E+0
-2.916E-2	3.049E+0	3.306E+0
-3.565E-2	2.962E+0	3.260E+0
-2.754E-2	2.965E+0	3.325E+0
-2.916E-2	2.991E+0	3.322E+0
-2.916E-2	2.916E+0	3.241E+0
-3.889E-2	2.897E+0	3.283E+0
-2.592E-2	2.877E+0	3.244E+0
-2.916E-2	3.027E+0	3.296E+0
-2.916E-2	2.978E+0	3.205E+0
-3.727E-2	2.835E+0	3.267E+0
-2.754E-2	2.959E+0	3.241E+0
-3.078E-2	2.907E+0	3.215E+0
-2.916E-2	2.842E+0	3.325E+0
-3.727E-2	2.994E+0	3.273E+0
-2.592E-2	2.813E+0	3.251E+0
-2.916E-2	2.955E+0	3.270E+0
-2.916E-2	2.972E+0	3.254E+0
-3.565E-2	2.952E+0	3.276E+0
-2.592E-2	3.001E+0	3.212E+0
-2.754E-2	2.988E+0	3.335E+0
-2.916E-2	2.920E+0	3.273E+0
-3.403E-2	2.861E+0	3.374E+0
-2.916E-2	2.952E+0	3.332E+0
-2.916E-2	2.933E+0	3.351E+0
-2.429E-2	2.903E+0	3.293E+0
-3.727E-2	2.991E+0	3.296E+0
-2.754E-2	2.890E+0	3.361E+0
-3.078E-2	2.942E+0	3.244E+0
-2.754E-2	2.936E+0	3.371E+0
-3.727E-2	2.991E+0	3.215E+0
-2.916E-2	2.984E+0	3.238E+0
-2.916E-2	3.007E+0	3.244E+0
-2.754E-2	2.988E+0	3.328E+0
-3.889E-2	2.968E+0	3.247E+0
-2.916E-2	2.959E+0	3.293E+0
-2.916E-2	2.968E+0	3.302E+0
-2.754E-2	3.001E+0	3.241E+0
-3.565E-2	2.916E+0	3.280E+0
-2.916E-2	2.959E+0	3.195E+0
-2.916E-2	2.975E+0	3.286E+0
-3.078E-2	2.920E+0	3.325E+0
-3.727E-2	2.939E+0	3.286E+0
-2.916E-2	3.007E+0	3.260E+0
-2.592E-2	2.913E+0	3.221E+0
-3.078E-2	2.926E+0	3.332E+0
-3.889E-2	2.884E+0	3.247E+0
-2.754E-2	2.965E+0	3.367E+0
-2.754E-2	2.962E+0	3.218E+0
-2.916E-2	2.946E+0	3.260E+0
-3.403E-2	2.933E+0	3.286E+0
-3.240E-2	2.923E+0	3.328E+0
-2.592E-2	2.965E+0	3.267E+0
-2.592E-2	3.007E+0	3.371E+0
-3.727E-2	2.871E+0	3.221E+0
-3.078E-2	2.923E+0	3.273E+0
-2.592E-2	2.923E+0	3.306E+0
-2.916E-2	2.890E+0	3.322E+0
-3.727E-2	3.010E+0	3.306E+0
-2.916E-2	3.030E+0	3.257E+0
-2.754E-2	2.988E+0	3.380E+0
-3.240E-2	2.972E+0	3.238E+0
-3.240E-2	2.994E+0	3.192E+0
-3.240E-2	2.913E+0	3.276E+0
-2.592E-2	2.926E+0	3.244E+0
-3.078E-2	2.929E+0	3.244E+0
-3.565E-2	3.030E+0	3.296E+0
-3.078E-2	2.959E+0	3.241E+0
-2.592E-2	2.955E+0	3.241E+0
-2.916E-2	2.962E+0	3.202E+0
-3.565E-2	2.900E+0	3.276E+0
-3.240E-2	3.010E+0	3.238E+0
-2.592E-2	2.942E+0	3.179E+0
-3.240E-2	3.043E+0	3.309E+0
-3.565E-2	2.868E+0	3.312E+0
-3.078E-2	2.913E+0	3.283E+0
-2.754E-2	2.809E+0	3.228E+0
-3.403E-2	2.975E+0	3.335E+0
-3.403E-2	2.997E+0	3.296E+0
-2.916E-2	2.959E+0	3.296E+0
-2.429E-2	2.894E+0	3.257E+0
-3.078E-2	2.923E+0	3.221E+0
-3.403E-2	3.007E+0	3.257E+0
-3.240E-2	2.936E+0	3.302E+0
-2.592E-2	2.890E+0	3.241E+0
-3.240E-2	2.913E+0	3.234E+0
-3.240E-2	2.907E+0	3.299E+0
-3.240E-2	3.020E+0	3.358E+0
-2.429E-2	2.997E+0	3.147E+0
-3.078E-2	2.952E+0	3.335E+0
-3.240E-2	3.049E+0	3.332E+0
-3.240E-2	2.975E+0	3.251E+0
-2.754E-2	2.920E+0	3.263E+0
-2.916E-2	2.981E+0	3.205E+0
-3.240E-2	2.907E+0	3.319E+0
-2.916E-2	2.988E+0	3.296E+0
-2.592E-2	2.826E+0	3.270E+0
-3.240E-2	3.030E+0	3.260E+0
-3.403E-2	3.004E+0	3.364E+0
-3.240E-2	2.913E+0	3.273E+0
-2.592E-2	2.939E+0	3.319E+0
-3.403E-2	3.014E+0	3.332E+0
-3.240E-2	2.913E+0	3.156E+0
-3.403E-2	2.959E+0	3.254E+0
-2.592E-2	2.913E+0	3.267E+0
-3.240E-2	2.913E+0	3.351E+0
-3.240E-2	2.965E+0	3.192E+0
-3.403E-2	3.001E+0	3.276E+0
-2.592E-2	2.984E+0	3.280E+0
-3.240E-2	2.972E+0	3.173E+0
-3.078E-2	2.949E+0	3.377E+0
-3.403E-2	2.913E+0	3.280E+0
-2.754E-2	2.916E+0	3.270E+0
-3.078E-2	2.984E+0	3.273E+0
-3.078E-2	2.874E+0	3.293E+0
-3.078E-2	2.988E+0	3.286E+0
-2.429E-2	3.049E+0	3.341E+0
-3.078E-2	2.929E+0	3.228E+0
-3.078E-2	2.936E+0	3.293E+0
-3.240E-2	2.978E+0	3.348E+0
-2.429E-2	2.955E+0	3.231E+0
-2.916E-2	2.981E+0	3.260E+0
-3.240E-2	2.910E+0	3.289E+0
-3.403E-2	2.972E+0	3.267E+0
-2.429E-2	2.926E+0	3.286E+0
-3.078E-2	2.949E+0	3.205E+0
-3.078E-2	2.894E+0	3.238E+0
-3.240E-2	2.968E+0	3.293E+0
-2.592E-2	2.871E+0	3.244E+0
-3.078E-2	2.984E+0	3.354E+0
-3.565E-2	2.926E+0	3.257E+0
-3.240E-2	2.884E+0	3.257E+0
-2.592E-2	2.949E+0	3.231E+0
-3.240E-2	2.874E+0	3.354E+0
-3.403E-2	2.884E+0	3.212E+0
-3.240E-2	2.884E+0	3.341E+0
-2.916E-2	2.939E+0	3.267E+0
-2.916E-2	3.001E+0	3.192E+0
-3.078E-2	3.010E+0	3.270E+0
-3.240E-2	2.910E+0	3.263E+0
-2.592E-2	2.913E+0	3.296E+0
-3.078E-2	2.871E+0	3.254E+0
-3.565E-2	2.923E+0	3.296E+0
-3.078E-2	2.946E+0	3.335E+0
-2.592E-2	2.881E+0	3.215E+0
-3.078E-2	2.897E+0	3.299E+0
-3.403E-2	2.913E+0	3.276E+0
-3.078E-2	2.907E+0	3.225E+0
-2.592E-2	2.939E+0	3.234E+0
-3.240E-2	2.926E+0	3.358E+0
-3.240E-2	2.933E+0	3.315E+0
-3.403E-2	2.942E+0	3.358E+0
-2.754E-2	2.916E+0	3.221E+0
-3.078E-2	2.933E+0	3.260E+0
-3.078E-2	2.997E+0	3.263E+0
-3.403E-2	2.942E+0	3.345E+0
-2.916E-2	3.036E+0	3.293E+0
-2.916E-2	2.972E+0	3.195E+0
-3.403E-2	2.845E+0	3.361E+0
-3.078E-2	2.894E+0	3.276E+0
-2.916E-2	2.949E+0	3.263E+0
-3.078E-2	2.952E+0	3.322E+0
-3.078E-2	3.049E+0	3.270E+0
-3.240E-2	2.936E+0	3.273E+0
-2.916E-2	2.981E+0	3.234E+0
-2.916E-2	2.868E+0	3.299E+0
-3.565E-2	2.991E+0	3.238E+0
-3.078E-2	2.910E+0	3.234E+0
-2.754E-2	2.955E+0	3.341E+0
-2.754E-2	2.855E+0	3.306E+0
-3.078E-2	2.968E+0	3.247E+0
-3.240E-2	2.939E+0	3.238E+0
-3.078E-2	2.832E+0	3.377E+0
-2.592E-2	2.926E+0	3.234E+0
-3.727E-2	2.903E+0	3.319E+0
-2.916E-2	2.959E+0	3.276E+0
-2.916E-2	2.968E+0	3.299E+0
-2.592E-2	2.952E+0	3.228E+0
-3.727E-2	2.826E+0	3.296E+0
-3.240E-2	2.920E+0	3.345E+0
-2.754E-2	3.127E+0	3.322E+0
-2.754E-2	2.952E+0	3.283E+0
-3.565E-2	2.962E+0	3.270E+0
-2.916E-2	2.890E+0	3.212E+0
-3.240E-2	2.936E+0	3.228E+0
-3.078E-2	2.984E+0	3.306E+0
-3.889E-2	2.920E+0	3.312E+0
-3.078E-2	2.946E+0	3.260E+0
-3.240E-2	2.929E+0	3.283E+0
-2.916E-2	2.845E+0	3.263E+0
-3.565E-2	2.972E+0	3.186E+0
-2.916E-2	2.965E+0	3.231E+0
-2.916E-2	2.975E+0	3.296E+0
-2.916E-2	2.933E+0	3.260E+0
-3.727E-2	2.884E+0	3.238E+0
-2.916E-2	2.923E+0	3.238E+0
-3.240E-2	2.929E+0	3.286E+0
-2.916E-2	3.020E+0	3.270E+0
-3.565E-2	2.913E+0	3.260E+0
-3.078E-2	2.936E+0	3.195E+0
-3.078E-2	2.968E+0	3.286E+0
-2.916E-2	2.874E+0	3.319E+0
-3.565E-2	2.916E+0	3.276E+0
-2.916E-2	3.001E+0	3.221E+0
-3.078E-2	2.994E+0	3.387E+0
-2.754E-2	2.968E+0	3.228E+0
-3.727E-2	2.994E+0	3.263E+0
-2.754E-2	2.955E+0	3.461E+0
-2.916E-2	2.910E+0	3.257E+0
-3.240E-2	2.949E+0	3.221E+0
-3.727E-2	2.939E+0	3.192E+0
-2.916E-2	2.929E+0	3.302E+0
-3.403E-2	2.991E+0	3.306E+0
-3.240E-2	2.868E+0	3.283E+0
-3.240E-2	2.887E+0	3.218E+0
-3.240E-2	2.929E+0	3.289E+0
-3.240E-2	2.981E+0	3.306E+0
-3.240E-2	3.059E+0	3.244E+0
-3.565E-2	2.881E+0	3.238E+0
-3.240E-2	2.933E+0	3.322E+0
-3.078E-2	2.968E+0	3.212E+0
-3.240E-2	3.001E+0	3.176E+0
-3.565E-2	2.907E+0	3.241E+0
-2.916E-2	2.890E+0	3.225E+0
-3.240E-2	2.910E+0	3.234E+0
-2.916E-2	3.043E+0	3.218E+0
-3.727E-2	2.920E+0	3.273E+0
-3.240E-2	2.949E+0	3.361E+0
-3.240E-2	3.001E+0	3.273E+0
-3.078E-2	2.903E+0	3.325E+0
-3.727E-2	2.907E+0	3.289E+0
-3.240E-2	2.920E+0	3.296E+0
-3.078E-2	3.001E+0	3.364E+0
-2.916E-2	2.965E+0	3.361E+0
-3.565E-2	2.890E+0	3.267E+0
-3.403E-2	2.887E+0	3.286E+0
-3.240E-2	2.877E+0	3.270E+0
-3.403E-2	2.933E+0	3.306E+0
-3.565E-2	2.877E+0	3.306E+0
-3.403E-2	2.978E+0	3.205E+0
-3.078E-2	2.816E+0	3.273E+0
-3.240E-2	3.010E+0	3.215E+0
-3.727E-2	3.001E+0	3.202E+0
-3.403E-2	2.926E+0	3.338E+0
-3.240E-2	2.952E+0	3.393E+0
-3.403E-2	2.929E+0	3.296E+0
-3.403E-2	2.929E+0	3.179E+0
-3.727E-2	2.939E+0	3.195E+0
-3.078E-2	2.923E+0	3.312E+0
-3.403E-2	2.868E+0	3.228E+0
-3.727E-2	2.991E+0	3.358E+0
-3.565E-2	2.946E+0	3.192E+0
-3.078E-2	2.988E+0	3.238E+0
-3.565E-2	2.923E+0	3.289E+0
-3.727E-2	2.997E+0	3.254E+0
-3.403E-2	3.007E+0	3.251E+0
-2.916E-2	3.004E+0	3.228E+0
-3.403E-2	2.913E+0	3.348E+0
-3.565E-2	2.952E+0	3.221E+0
-3.727E-2	3.023E+0	3.247E+0
-3.078E-2	2.920E+0	3.319E+0
-3.403E-2	2.920E+0	3.289E+0
-3.727E-2	2.959E+0	3.283E+0
-3.565E-2	2.890E+0	3.312E+0
-3.078E-2	2.991E+0	3.289E+0
-3.565E-2	2.929E+0	3.231E+0
-3.565E-2	2.946E+0	3.202E+0
-3.727E-2	3.020E+0	3.273E+0
-3.078E-2	2.965E+0	3.221E+0
-3.565E-2	2.923E+0	3.212E+0
-3.727E-2	2.923E+0	3.312E+0
-3.727E-2	2.900E+0	3.244E+0
-2.754E-2	2.968E+0	3.302E+0
-3.565E-2	2.984E+0	3.364E+0
-3.565E-2	2.975E+0	3.241E+0
-3.565E-2	2.975E+0	3.228E+0
-3.078E-2	2.897E+0	3.244E+0
-3.565E-2	2.890E+0	3.276E+0
-3.727E-2	2.871E+0	3.306E+0
-3.889E-2	2.871E+0	3.247E+0
-2.429E-2	2.962E+0	3.263E+0
-3.889E-2	2.962E+0	3.169E+0
-3.403E-2	2.845E+0	3.332E+0
-3.565E-2	2.962E+0	3.241E+0
-2.916E-2	2.991E+0	3.276E+0
-3.727E-2	2.962E+0	3.328E+0
-3.727E-2	2.929E+0	3.267E+0
-3.565E-2	2.887E+0	3.231E+0
-3.078E-2	2.972E+0	3.377E+0
-3.565E-2	2.984E+0	3.238E+0
-3.727E-2	2.936E+0	3.319E+0
-3.565E-2	3.049E+0	3.215E+0
-3.078E-2	2.868E+0	3.341E+0
-3.565E-2	3.007E+0	3.296E+0
-3.565E-2	2.968E+0	3.195E+0
-3.727E-2	2.920E+0	3.312E+0
-2.754E-2	2.991E+0	3.263E+0
-3.889E-2	2.949E+0	3.377E+0
-3.565E-2	2.939E+0	3.257E+0
-3.565E-2	2.864E+0	3.231E+0
-3.240E-2	2.936E+0	3.208E+0
-3.403E-2	2.942E+0	3.335E+0
-3.727E-2	2.936E+0	3.309E+0
-3.727E-2	2.962E+0	3.280E+0
-3.403E-2	2.952E+0	3.163E+0
-3.889E-2	2.975E+0	3.348E+0
-3.727E-2	2.910E+0	3.319E+0
-3.889E-2	2.994E+0	3.280E+0
-3.078E-2	2.903E+0	3.199E+0
-3.565E-2	2.923E+0	3.296E+0
-3.403E-2	2.897E+0	3.208E+0
-3.565E-2	3.033E+0	3.267E+0
-3.078E-2	3.004E+0	3.332E+0
-3.403E-2	2.894E+0	3.251E+0
-4.051E-2	2.952E+0	3.361E+0
-3.727E-2	2.936E+0	3.244E+0
-2.916E-2	2.868E+0	3.293E+0
-3.565E-2	2.955E+0	3.280E+0
-3.565E-2	2.897E+0	3.208E+0
-3.403E-2	2.968E+0	3.189E+0
-3.078E-2	2.858E+0	3.315E+0
-3.240E-2	2.868E+0	3.315E+0
-3.889E-2	2.955E+0	3.384E+0
-3.565E-2	3.014E+0	3.312E+0
-3.403E-2	2.994E+0	3.195E+0
-3.403E-2	2.965E+0	3.296E+0
-3.565E-2	2.913E+0	3.234E+0
-3.565E-2	2.881E+0	3.299E+0
-3.240E-2	2.910E+0	3.257E+0
-3.403E-2	2.900E+0	3.319E+0
-3.889E-2	2.942E+0	3.225E+0
-3.403E-2	2.988E+0	3.283E+0
-3.240E-2	2.978E+0	3.283E+0
-3.565E-2	2.991E+0	3.293E+0
-4.214E-2	2.962E+0	3.293E+0
-3.403E-2	2.936E+0	3.270E+0
-3.078E-2	2.952E+0	3.345E+0
-3.403E-2	2.897E+0	3.221E+0
-4.051E-2	2.923E+0	3.228E+0
-3.565E-2	2.968E+0	3.228E+0
-3.565E-2	2.910E+0	3.315E+0
-3.240E-2	2.920E+0	3.231E+0
-3.889E-2	2.884E+0	3.257E+0
-3.565E-2	2.887E+0	3.212E+0
-3.240E-2	2.920E+0	3.247E+0
-3.403E-2	2.894E+0	3.361E+0
-4.376E-2	2.881E+0	3.225E+0
-3.565E-2	2.910E+0	3.289E+0
-3.403E-2	2.962E+0	3.234E+0
-3.403E-2	2.890E+0	3.166E+0
-4.051E-2	3.036E+0	3.254E+0
-3.565E-2	2.916E+0	3.286E+0
-3.727E-2	2.952E+0	3.202E+0
-3.403E-2	2.952E+0	3.377E+0
-4.214E-2	2.916E+0	3.283E+0
-3.403E-2	2.829E+0	3.173E+0
-3.727E-2	2.913E+0	3.179E+0
-3.240E-2	2.952E+0	3.302E+0
-4.214E-2	2.936E+0	3.244E+0
-3.565E-2	2.933E+0	3.286E+0
-3.240E-2	2.962E+0	3.364E+0
-3.078E-2	3.082E+0	3.257E+0
-4.376E-2	2.949E+0	3.156E+0
-3.565E-2	2.946E+0	3.205E+0
-3.565E-2	2.926E+0	3.280E+0
-3.240E-2	2.997E+0	3.247E+0
-4.538E-2	2.991E+0	3.374E+0
-3.403E-2	2.874E+0	3.332E+0
-3.403E-2	2.946E+0	3.302E+0
-3.240E-2	2.965E+0	3.202E+0
-4.051E-2	2.984E+0	3.251E+0
-3.240E-2	2.826E+0	3.306E+0
-3.403E-2	2.813E+0	3.351E+0
-3.240E-2	2.981E+0	3.319E+0
-4.214E-2	2.946E+0	3.280E+0
-3.240E-2	2.955E+0	3.231E+0
-3.240E-2	2.920E+0	3.228E+0
-2.916E-2	3.007E+0	3.276E+0
-4.214E-2	2.900E+0	3.270E+0
-3.240E-2	2.946E+0	3.361E+0
-3.565E-2	2.952E+0	3.309E+0
-3.240E-2	2.968E+0	3.299E+0
-4.214E-2	2.894E+0	3.280E+0
-3.403E-2	2.988E+0	3.354E+0
-3.403E-2	2.881E+0	3.273E+0
-3.240E-2	2.952E+0	3.182E+0
-4.376E-2	2.884E+0	3.332E+0
-3.240E-2	2.968E+0	3.374E+0
-3.565E-2	2.871E+0	3.225E+0
-3.403E-2	2.949E+0	3.335E+0
-4.376E-2	2.910E+0	3.176E+0
-3.403E-2	2.936E+0	3.179E+0
-3.403E-2	2.923E+0	3.247E+0
-3.403E-2	2.988E+0	3.312E+0
-4.214E-2	2.832E+0	3.228E+0
-3.727E-2	2.916E+0	3.228E+0
-3.403E-2	2.819E+0	3.280E+0
-3.565E-2	3.069E+0	3.263E+0
-4.214E-2	2.939E+0	3.319E+0
-3.565E-2	2.946E+0	3.283E+0
-3.565E-2	2.975E+0	3.270E+0
-3.403E-2	2.946E+0	3.257E+0
-4.051E-2	2.972E+0	3.335E+0
-3.727E-2	3.010E+0	3.251E+0
-3.240E-2	2.988E+0	3.257E+0
-3.565E-2	2.939E+0	3.273E+0
-3.889E-2	2.988E+0	3.244E+0
-3.727E-2	2.965E+0	3.348E+0
-3.078E-2	2.991E+0	3.319E+0
-3.403E-2	2.952E+0	3.215E+0
-3.889E-2	3.049E+0	3.328E+0
-3.565E-2	2.916E+0	3.309E+0
-3.403E-2	2.903E+0	3.247E+0
-3.403E-2	2.975E+0	3.400E+0
-3.727E-2	2.997E+0	3.312E+0
-3.889E-2	2.920E+0	3.247E+0
-3.240E-2	2.946E+0	3.315E+0
-3.565E-2	2.952E+0	3.228E+0
-4.051E-2	2.965E+0	3.257E+0
-3.727E-2	3.004E+0	3.332E+0
-3.403E-2	2.939E+0	3.302E+0
-3.727E-2	2.955E+0	3.231E+0
-3.889E-2	2.965E+0	3.283E+0
-4.051E-2	2.907E+0	3.273E+0
-3.240E-2	2.978E+0	3.299E+0
-3.727E-2	2.913E+0	3.319E+0
-3.889E-2	3.014E+0	3.283E+0
-3.889E-2	3.020E+0	3.280E+0
-3.078E-2	3.072E+0	3.238E+0
-3.565E-2	2.920E+0	3.280E+0
-3.727E-2	2.926E+0	3.309E+0
-3.727E-2	3.043E+0	3.293E+0
-3.240E-2	3.007E+0	3.257E+0
-3.727E-2	2.933E+0	3.322E+0
-3.403E-2	2.975E+0	3.299E+0
-3.889E-2	2.923E+0	3.332E+0
-3.078E-2	2.946E+0	3.396E+0
-3.889E-2	2.933E+0	3.251E+0
-3.889E-2	2.981E+0	3.182E+0
-3.727E-2	2.991E+0	3.296E+0
-2.916E-2	2.871E+0	3.293E+0
-3.727E-2	2.997E+0	3.208E+0
-3.727E-2	2.832E+0	3.276E+0
-4.051E-2	3.036E+0	3.351E+0
-3.078E-2	2.933E+0	3.160E+0
-4.051E-2	2.916E+0	3.270E+0
-3.727E-2	2.874E+0	3.276E+0
-3.727E-2	2.894E+0	3.341E+0
-3.078E-2	2.894E+0	3.221E+0
-3.889E-2	2.997E+0	3.247E+0
-3.727E-2	2.920E+0	3.276E+0
-4.051E-2	2.946E+0	3.302E+0
-2.916E-2	2.997E+0	3.205E+0
-3.889E-2	2.975E+0	3.302E+0
-3.727E-2	2.877E+0	3.260E+0
-3.565E-2	2.887E+0	3.241E+0
-2.916E-2	2.968E+0	3.325E+0
-3.727E-2	2.936E+0	3.263E+0
-3.565E-2	3.007E+0	3.416E+0
-4.051E-2	2.933E+0	3.244E+0
-3.078E-2	2.991E+0	3.384E+0
-3.565E-2	2.988E+0	3.179E+0
-3.727E-2	2.920E+0	3.173E+0
-3.727E-2	2.897E+0	3.251E+0
-3.078E-2	3.095E+0	3.354E+0
-3.240E-2	3.004E+0	3.289E+0
-3.889E-2	2.864E+0	3.328E+0
-3.889E-2	2.975E+0	3.241E+0
-2.916E-2	2.962E+0	3.260E+0
-3.565E-2	2.913E+0	3.173E+0
-3.565E-2	2.881E+0	3.231E+0
-4.051E-2	2.897E+0	3.280E+0
-3.403E-2	2.952E+0	3.293E+0
-3.889E-2	2.861E+0	3.286E+0
-3.889E-2	2.975E+0	3.280E+0
-3.889E-2	2.881E+0	3.231E+0
-3.240E-2	2.829E+0	3.163E+0
-3.565E-2	2.959E+0	3.293E+0
-3.889E-2	2.868E+0	3.348E+0
-3.403E-2	2.851E+0	3.276E+0
-2.916E-2	2.955E+0	3.202E+0
-3.565E-2	2.887E+0	3.260E+0
-4.051E-2	2.890E+0	3.276E+0
-3.889E-2	2.920E+0	3.212E+0
-3.565E-2	2.916E+0	3.244E+0
-3.727E-2	2.903E+0	3.312E+0
-3.565E-2	2.939E+0	3.215E+0
-3.240E-2	2.926E+0	3.244E+0
-3.240E-2	2.988E+0	3.286E+0
-3.403E-2	2.959E+0	3.335E+0
-3.889E-2	2.965E+0	3.231E+0
-3.889E-2	3.033E+0	3.225E+0
-3.078E-2	2.890E+0	3.270E+0
-3.403E-2	2.965E+0	3.251E+0
-3.889E-2	2.968E+0	3.276E+0
-3.727E-2	2.877E+0	3.225E+0
-3.078E-2	2.926E+0	3.267E+0
-3.727E-2	2.939E+0	3.306E+0
-3.727E-2	2.929E+0	3.280E+0
-3.565E-2	2.920E+0	3.280E+0
-3.403E-2	2.920E+0	3.319E+0
-3.565E-2	2.994E+0	3.247E+0
-3.889E-2	2.858E+0	3.270E+0
-3.565E-2	2.910E+0	3.244E+0
-3.240E-2	3.001E+0	3.234E+0
-3.403E-2	2.907E+0	3.218E+0
-3.565E-2	2.939E+0	3.228E+0
-3.565E-2	2.955E+0	3.296E+0
-3.403E-2	2.997E+0	3.270E+0
-3.565E-2	2.984E+0	3.192E+0
-4.051E-2	2.933E+0	3.293E+0
-3.565E-2	2.903E+0	3.280E+0
-3.565E-2	2.900E+0	3.231E+0
-3.403E-2	2.929E+0	3.195E+0
-3.889E-2	2.884E+0	3.280E+0
-3.403E-2	3.001E+0	3.299E+0
-3.240E-2	2.832E+0	3.202E+0
-3.240E-2	2.913E+0	3.267E+0
-4.051E-2	2.949E+0	3.186E+0
-3.727E-2	2.874E+0	3.251E+0
-3.240E-2	2.939E+0	3.293E+0
-3.240E-2	2.997E+0	3.328E+0
-3.889E-2	2.972E+0	3.270E+0
-3.078E-2	3.046E+0	3.309E+0
-3.565E-2	2.936E+0	3.257E+0
-2.592E-2	2.903E+0	3.315E+0
-4.051E-2	2.936E+0	3.257E+0
-3.565E-2	2.916E+0	3.280E+0
-3.403E-2	2.916E+0	3.234E+0
-3.240E-2	2.929E+0	3.234E+0
-4.214E-2	2.965E+0	3.289E+0
-3.565E-2	2.942E+0	3.221E+0
-3.565E-2	2.829E+0	3.312E+0
-3.078E-2	2.920E+0	3.296E+0
-4.214E-2	2.920E+0	3.299E+0
-2.916E-2	2.920E+0	3.335E+0
-3.565E-2	2.929E+0	3.260E+0
-3.403E-2	2.829E+0	3.251E+0
-3.889E-2	3.030E+0	3.335E+0
-3.078E-2	2.968E+0	3.208E+0
-3.565E-2	2.897E+0	3.319E+0
-2.916E-2	2.900E+0	3.270E+0
-4.214E-2	2.946E+0	3.199E+0
-3.240E-2	2.900E+0	3.225E+0
-3.403E-2	2.959E+0	3.260E+0
-3.240E-2	2.877E+0	3.257E+0
-4.214E-2	3.010E+0	3.273E+0
-3.565E-2	2.942E+0	3.315E+0
-3.403E-2	3.007E+0	3.286E+0
-3.403E-2	2.926E+0	3.341E+0
-4.051E-2	2.933E+0	3.208E+0
-3.403E-2	3.007E+0	3.241E+0
-3.565E-2	2.903E+0	3.228E+0
-3.078E-2	2.978E+0	3.244E+0
-3.889E-2	2.848E+0	3.283E+0
-3.403E-2	2.868E+0	3.263E+0
-3.565E-2	2.894E+0	3.238E+0
-3.403E-2	2.890E+0	3.205E+0
-4.214E-2	2.959E+0	3.225E+0
-3.240E-2	2.894E+0	3.208E+0
-3.565E-2	2.858E+0	3.195E+0
-3.403E-2	3.020E+0	3.276E+0
-3.889E-2	2.933E+0	3.241E+0
-3.565E-2	2.907E+0	3.283E+0
-3.565E-2	2.952E+0	3.319E+0
-3.078E-2	3.027E+0	3.309E+0
-4.051E-2	2.965E+0	3.338E+0
-3.403E-2	3.017E+0	3.263E+0
-3.403E-2	2.910E+0	3.302E+0
-3.240E-2	2.923E+0	3.241E+0
-3.727E-2	2.874E+0	3.221E+0
-3.240E-2	3.001E+0	3.176E+0
-3.078E-2	2.874E+0	3.403E+0
-3.240E-2	2.874E+0	3.267E+0
-3.889E-2	2.939E+0	3.345E+0
-3.565E-2	2.929E+0	3.335E+0
-3.240E-2	3.020E+0	3.328E+0
-3.403E-2	2.910E+0	3.267E+0
-3.889E-2	2.894E+0	3.280E+0
-3.565E-2	2.903E+0	3.263E+0
-3.240E-2	3.010E+0	3.153E+0
-3.403E-2	2.959E+0	3.306E+0
-3.565E-2	2.929E+0	3.251E+0
-3.727E-2	2.965E+0	3.322E+0
-3.078E-2	2.800E+0	3.354E+0
-3.565E-2	2.959E+0	3.267E+0
-3.727E-2	2.942E+0	3.228E+0
-3.727E-2	2.913E+0	3.377E+0
-3.078E-2	3.014E+0	3.234E+0
-3.565E-2	2.936E+0	3.367E+0
-3.403E-2	3.014E+0	3.312E+0
-3.727E-2	2.959E+0	3.270E+0
-3.078E-2	2.864E+0	3.202E+0
-3.727E-2	2.835E+0	3.283E+0
-3.727E-2	2.991E+0	3.257E+0
-3.565E-2	3.001E+0	3.225E+0
-3.240E-2	2.913E+0	3.293E+0
-3.727E-2	3.001E+0	3.384E+0
-3.727E-2	2.916E+0	3.270E+0
-3.889E-2	2.903E+0	3.358E+0
-3.078E-2	3.007E+0	3.280E+0
-3.403E-2	2.975E+0	3.234E+0
-3.727E-2	2.890E+0	3.137E+0
-4.051E-2	2.897E+0	3.176E+0
-3.078E-2	2.884E+0	3.267E+0
-3.727E-2	2.952E+0	3.302E+0
-3.240E-2	2.929E+0	3.205E+0
-3.727E-2	3.004E+0	3.140E+0
-2.916E-2	2.965E+0	3.302E+0
-3.727E-2	2.900E+0	3.322E+0
-3.727E-2	2.981E+0	3.273E+0
-3.889E-2	2.926E+0	3.257E+0
-3.240E-2	2.972E+0	3.251E+0
-3.727E-2	3.007E+0	3.247E+0
-3.727E-2	2.962E+0	3.208E+0
-3.565E-2	2.994E+0	3.384E+0
-3.078E-2	2.871E+0	3.299E+0
-3.565E-2	2.965E+0	3.260E+0
-3.565E-2	2.907E+0	3.208E+0
-3.889E-2	3.007E+0	3.345E+0
-2.754E-2	2.965E+0	3.238E+0
-3.565E-2	2.962E+0	3.312E+0
-3.565E-2	2.920E+0	3.384E+0
-3.889E-2	2.903E+0	3.251E+0
-3.078E-2	3.010E+0	3.251E+0
-3.565E-2	2.972E+0	3.267E+0
-3.565E-2	2.939E+0	3.254E+0
-3.889E-2	2.871E+0	3.312E+0
-3.078E-2	2.929E+0	3.387E+0
-3.565E-2	3.004E+0	3.283E+0
-3.727E-2	2.913E+0	3.192E+0
-3.727E-2	2.894E+0	3.254E+0
-2.916E-2	2.939E+0	3.396E+0
-3.565E-2	2.926E+0	3.225E+0
-3.727E-2	2.907E+0	3.374E+0
-3.727E-2	2.942E+0	3.244E+0
-2.754E-2	2.978E+0	3.260E+0
-3.403E-2	2.929E+0	3.283E+0
-3.565E-2	2.978E+0	3.251E+0
-3.889E-2	2.978E+0	3.212E+0
-2.916E-2	2.942E+0	3.273E+0
-3.727E-2	2.936E+0	3.257E+0
-3.565E-2	2.929E+0	3.280E+0
-3.565E-2	2.897E+0	3.299E+0
-3.240E-2	2.978E+0	3.273E+0
-3.240E-2	2.855E+0	3.247E+0
-3.403E-2	2.972E+0	3.361E+0
-3.727E-2	2.926E+0	3.312E+0
-2.916E-2	2.952E+0	3.354E+0
-3.565E-2	2.913E+0	3.289E+0
-3.889E-2	2.923E+0	3.189E+0
-3.727E-2	2.972E+0	3.302E+0
-2.916E-2	2.920E+0	3.322E+0
-3.727E-2	2.835E+0	3.319E+0
-3.889E-2	2.920E+0	3.257E+0
-3.565E-2	2.926E+0	3.228E+0
-2.916E-2	2.923E+0	3.241E+0
-3.240E-2	3.007E+0	3.251E+0
-3.727E-2	2.848E+0	3.309E+0
-3.565E-2	2.988E+0	3.296E+0
-3.240E-2	2.897E+0	3.231E+0
-3.403E-2	2.933E+0	3.393E+0
-3.565E-2	2.952E+0	3.267E+0
-3.240E-2	2.946E+0	3.241E+0
-3.078E-2	2.952E+0	3.315E+0
-3.240E-2	2.965E+0	3.241E+0
-3.727E-2	2.926E+0	3.257E+0
-3.240E-2	2.965E+0	3.299E+0
-3.078E-2	2.929E+0	3.241E+0
-3.565E-2	2.868E+0	3.390E+0
-3.889E-2	2.959E+0	3.212E+0
-3.403E-2	2.936E+0	3.192E+0
-3.078E-2	2.926E+0	3.202E+0
-3.240E-2	2.884E+0	3.257E+0
-3.565E-2	2.864E+0	3.176E+0
-3.240E-2	2.926E+0	3.192E+0
-3.078E-2	3.033E+0	3.234E+0
-2.916E-2	2.913E+0	3.251E+0
-3.889E-2	3.020E+0	3.286E+0
-3.565E-2	2.933E+0	3.338E+0
-3.403E-2	2.923E+0	3.267E+0
-3.078E-2	2.936E+0	3.280E+0
-4.051E-2	3.007E+0	3.228E+0
-3.403E-2	2.959E+0	3.143E+0
-3.403E-2	2.939E+0	3.319E+0
-3.078E-2	2.910E+0	3.199E+0
-3.889E-2	2.962E+0	3.302E+0
-3.403E-2	2.933E+0	3.332E+0
-3.565E-2	2.949E+0	3.150E+0
-2.916E-2	2.936E+0	3.322E+0
-3.727E-2	2.929E+0	3.280E+0
-3.240E-2	2.920E+0	3.273E+0
-3.240E-2	2.962E+0	3.192E+0
-3.078E-2	2.939E+0	3.332E+0
-4.051E-2	2.942E+0	3.205E+0
-3.240E-2	2.926E+0	3.254E+0
-3.078E-2	2.839E+0	3.328E+0
-3.403E-2	2.900E+0	3.283E+0
-3.889E-2	2.942E+0	3.215E+0
-3.240E-2	2.955E+0	3.283E+0
-3.078E-2	2.861E+0	3.345E+0
-2.916E-2	2.907E+0	3.202E+0
-3.889E-2	2.923E+0	3.335E+0
-3.240E-2	2.975E+0	3.273E+0
-3.565E-2	2.939E+0	3.176E+0
-3.078E-2	2.978E+0	3.270E+0
-3.565E-2	2.861E+0	3.276E+0
-3.240E-2	2.887E+0	3.312E+0
-3.240E-2	2.913E+0	3.176E+0
-3.078E-2	2.881E+0	3.218E+0
-4.051E-2	2.916E+0	3.205E+0
-3.240E-2	2.968E+0	3.296E+0
-3.403E-2	3.023E+0	3.293E+0
-3.240E-2	2.952E+0	3.312E+0
-3.727E-2	3.007E+0	3.312E+0
-3.403E-2	2.920E+0	3.273E+0
-3.078E-2	2.929E+0	3.241E+0
-3.240E-2	2.972E+0	3.221E+0
-3.565E-2	2.890E+0	3.306E+0
-3.403E-2	2.991E+0	3.315E+0
-3.240E-2	3.046E+0	3.293E+0
-3.240E-2	3.020E+0	3.312E+0
-4.051E-2	2.864E+0	3.166E+0
-3.240E-2	2.858E+0	3.367E+0
-3.240E-2	2.978E+0	3.328E+0
-3.240E-2	2.890E+0	3.257E+0
-4.051E-2	2.903E+0	3.221E+0
-3.403E-2	2.851E+0	3.276E+0
-3.078E-2	2.952E+0	3.302E+0
-3.240E-2	3.072E+0	3.283E+0
-3.889E-2	2.978E+0	3.289E+0
-3.727E-2	2.972E+0	3.335E+0
-3.240E-2	2.978E+0	3.283E+0
-3.240E-2	2.933E+0	3.192E+0
-4.051E-2	2.894E+0	3.267E+0
-3.403E-2	2.864E+0	3.251E+0
-3.078E-2	2.903E+0	3.296E+0
-3.078E-2	2.949E+0	3.325E+0
-3.727E-2	3.040E+0	3.257E+0
-3.565E-2	2.981E+0	3.293E+0
-3.240E-2	3.036E+0	3.306E+0
-2.916E-2	2.962E+0	3.413E+0
-3.727E-2	2.991E+0	3.306E+0
-3.727E-2	2.926E+0	3.221E+0
-2.754E-2	2.907E+0	3.299E+0
-2.916E-2	3.010E+0	3.251E+0
-3.565E-2	2.984E+0	3.296E+0
-3.403E-2	2.923E+0	3.254E+0
-3.078E-2	2.864E+0	3.283E+0
-3.403E-2	2.939E+0	3.280E+0
-3.727E-2	2.861E+0	3.273E+0
-3.403E-2	2.920E+0	3.273E+0
-3.078E-2	3.001E+0	3.338E+0
-3.403E-2	2.991E+0	3.273E+0
-3.727E-2	2.952E+0	3.270E+0
-3.403E-2	2.997E+0	3.306E+0
-2.916E-2	2.994E+0	3.263E+0
-3.078E-2	2.975E+0	3.241E+0
-3.565E-2	2.949E+0	3.270E+0
-3.565E-2	2.913E+0	3.225E+0
-3.078E-2	2.962E+0	3.293E+0
-3.403E-2	2.900E+0	3.283E+0
-3.565E-2	2.858E+0	3.257E+0
-3.565E-2	2.929E+0	3.319E+0
-3.078E-2	2.968E+0	3.215E+0
-3.727E-2	2.851E+0	3.309E+0
-3.403E-2	2.887E+0	3.338E+0
-3.565E-2	2.858E+0	3.192E+0
-2.754E-2	2.936E+0	3.413E+0
-3.078E-2	2.952E+0	3.199E+0
-3.727E-2	2.926E+0	3.289E+0
-3.403E-2	2.981E+0	3.335E+0
-3.078E-2	2.923E+0	3.296E+0
-3.565E-2	2.910E+0	3.231E+0
-3.727E-2	2.916E+0	3.309E+0
-3.727E-2	2.903E+0	3.225E+0
-2.916E-2	2.916E+0	3.179E+0
-3.403E-2	2.806E+0	3.241E+0
-3.727E-2	2.939E+0	3.364E+0
-3.565E-2	2.933E+0	3.111E+0
-2.592E-2	2.897E+0	3.215E+0
-3.240E-2	2.991E+0	3.179E+0
-3.565E-2	2.858E+0	3.296E+0
-3.727E-2	2.926E+0	3.251E+0
-2.916E-2	2.871E+0	3.341E+0
-3.240E-2	2.855E+0	3.263E+0
-3.240E-2	2.968E+0	3.247E+0
-3.403E-2	2.864E+0	3.270E+0
-2.916E-2	2.997E+0	3.244E+0
-3.240E-2	2.933E+0	3.231E+0
-3.240E-2	2.936E+0	3.419E+0
-3.403E-2	2.942E+0	3.335E+0
-2.754E-2	2.972E+0	3.095E+0
-3.403E-2	2.903E+0	3.186E+0
-3.403E-2	2.890E+0	3.286E+0
-3.565E-2	2.861E+0	3.208E+0
-2.754E-2	3.030E+0	3.260E+0
-3.240E-2	2.887E+0	3.263E+0
-3.240E-2	3.004E+0	3.267E+0
-3.403E-2	2.933E+0	3.338E+0
-2.754E-2	2.835E+0	3.160E+0
-3.403E-2	2.975E+0	3.212E+0
-3.565E-2	2.959E+0	3.306E+0
-3.403E-2	2.871E+0	3.328E+0
-2.916E-2	2.816E+0	3.335E+0
-3.403E-2	2.946E+0	3.273E+0
-3.403E-2	2.868E+0	3.234E+0
-3.727E-2	2.968E+0	3.270E+0
-3.078E-2	2.900E+0	3.199E+0
-3.240E-2	2.955E+0	3.241E+0
-3.565E-2	2.962E+0	3.257E+0
-3.565E-2	3.046E+0	3.299E+0
-2.916E-2	2.988E+0	3.289E+0
-2.916E-2	2.972E+0	3.328E+0
-3.727E-2	2.926E+0	3.244E+0
-3.403E-2	2.939E+0	3.289E+0
-2.754E-2	2.923E+0	3.312E+0
-3.403E-2	2.949E+0	3.341E+0
-3.403E-2	2.984E+0	3.273E+0
-3.565E-2	2.913E+0	3.276E+0
-2.592E-2	2.832E+0	3.325E+0
-3.078E-2	2.868E+0	3.312E+0
-3.565E-2	3.023E+0	3.234E+0
-3.565E-2	3.049E+0	3.241E+0
-3.078E-2	3.043E+0	3.296E+0
-3.078E-2	2.984E+0	3.325E+0
-3.565E-2	2.981E+0	3.351E+0
-3.403E-2	2.946E+0	3.231E+0
-2.916E-2	3.001E+0	3.208E+0
-3.403E-2	2.981E+0	3.283E+0
-3.565E-2	2.929E+0	3.241E+0
-3.240E-2	2.884E+0	3.212E+0
-2.916E-2	2.952E+0	3.296E+0
-3.078E-2	2.923E+0	3.195E+0
-3.403E-2	2.955E+0	3.254E+0
-3.403E-2	2.929E+0	3.390E+0
-3.078E-2	2.790E+0	3.371E+0
-3.078E-2	3.023E+0	3.238E+0
-3.565E-2	3.007E+0	3.299E+0
-3.403E-2	2.936E+0	3.166E+0
-2.916E-2	2.939E+0	3.195E+0
-3.078E-2	2.946E+0	3.273E+0
-3.727E-2	2.894E+0	3.205E+0
-3.565E-2	2.936E+0	3.189E+0
-3.078E-2	2.861E+0	3.228E+0
-3.565E-2	2.894E+0	3.403E+0
-3.727E-2	2.949E+0	3.341E+0
-3.565E-2	2.955E+0	3.238E+0
-3.078E-2	2.988E+0	3.348E+0
-2.916E-2	2.890E+0	3.169E+0
-3.727E-2	2.835E+0	3.228E+0
-3.240E-2	2.913E+0	3.270E+0
-3.078E-2	2.949E+0	3.309E+0
-3.078E-2	3.036E+0	3.260E+0
-3.565E-2	3.014E+0	3.315E+0
-3.403E-2	2.832E+0	3.247E+0
-3.240E-2	2.907E+0	3.328E+0
-2.916E-2	2.890E+0	3.306E+0
-3.565E-2	2.907E+0	3.247E+0
-3.403E-2	2.994E+0	3.247E+0
-2.916E-2	2.868E+0	3.182E+0
-2.916E-2	2.952E+0	3.215E+0
-3.403E-2	2.939E+0	3.140E+0
-3.403E-2	2.936E+0	3.396E+0
-3.078E-2	2.900E+0	3.328E+0
-3.078E-2	2.988E+0	3.286E+0
-3.889E-2	2.913E+0	3.212E+0
-3.240E-2	2.959E+0	3.225E+0
-3.240E-2	2.978E+0	3.432E+0
-3.078E-2	2.994E+0	3.328E+0
-3.565E-2	2.848E+0	3.263E+0
-3.240E-2	2.981E+0	3.322E+0
-2.916E-2	2.887E+0	3.260E+0
-2.916E-2	2.942E+0	3.263E+0
-3.565E-2	2.887E+0	3.238E+0
-3.240E-2	2.978E+0	3.348E+0
-3.240E-2	2.981E+0	3.315E+0
-3.240E-2	2.955E+0	3.306E+0
-3.565E-2	2.913E+0	3.273E+0
-3.403E-2	2.926E+0	3.312E+0
-2.754E-2	2.952E+0	3.283E+0
-2.916E-2	2.920E+0	3.299E+0
-3.889E-2	2.968E+0	3.260E+0
-3.403E-2	3.069E+0	3.241E+0
-3.078E-2	2.858E+0	3.270E+0
-3.240E-2	2.926E+0	3.286E+0
-3.727E-2	2.955E+0	3.231E+0
-3.240E-2	2.946E+0	3.228E+0
-3.240E-2	2.997E+0	3.273E+0
-3.078E-2	2.965E+0	3.276E+0
-3.403E-2	2.955E+0	3.202E+0
-3.240E-2	2.890E+0	3.335E+0
-2.916E-2	2.975E+0	3.182E+0
-3.240E-2	2.962E+0	3.289E+0
-3.727E-2	3.036E+0	3.215E+0
-3.727E-2	2.962E+0	3.225E+0
-2.916E-2	2.907E+0	3.299E+0
-2.916E-2	2.946E+0	3.332E+0
-3.727E-2	2.903E+0	3.403E+0
-3.240E-2	2.897E+0	3.247E+0
-3.240E-2	2.991E+0	3.260E+0
-2.916E-2	2.887E+0	3.299E+0
-3.403E-2	2.900E+0	3.358E+0
-3.403E-2	3.053E+0	3.270E+0
-3.078E-2	2.952E+0	3.231E+0
-3.078E-2	2.816E+0	3.384E+0
-3.565E-2	2.946E+0	3.371E+0
-3.240E-2	2.894E+0	3.270E+0
-3.078E-2	2.968E+0	3.225E+0
-2.916E-2	2.907E+0	3.212E+0
-3.565E-2	3.036E+0	3.260E+0
[truncated: 100,957 more rows]
