# Supplementary material for: Improved ANAP incorporation and VCF analysis reveal details of P2X7 current facilitation and a limited conformational interplay between ATP binding and the intracellular ballast domain
Source: eLife. 2023 Jan 4;12:e82479. doi: 10.7554/eLife.82479 (PMC9859053; doi:10.7554/eLife.82479)
Supplement: Figure 3—figure supplement 3—source data 2. [file elife-82479-fig3-figsupp3-data2.zip › Figure-3_figure-supplement-3_source-data-2/Cys-Ala-constructs/Cys-Ala_C371/b19/09.csv]

-1.670E-1	4.710E+0	5.031E+0
-1.670E-1	4.684E+0	4.986E+0
-1.751E-1	4.704E+0	4.902E+0
-1.703E-1	4.519E+0	4.782E+0
-1.654E-1	4.811E+0	4.924E+0
-1.719E-1	4.739E+0	4.843E+0
-1.735E-1	4.778E+0	4.957E+0
-1.686E-1	4.636E+0	4.879E+0
-1.686E-1	4.837E+0	4.814E+0
-1.686E-1	4.759E+0	4.950E+0
-1.703E-1	4.723E+0	4.827E+0
-1.670E-1	4.694E+0	4.937E+0
-1.638E-1	4.765E+0	5.044E+0
-1.670E-1	4.655E+0	4.866E+0
-1.703E-1	4.769E+0	5.002E+0
-1.719E-1	4.726E+0	5.038E+0
-1.654E-1	4.652E+0	4.811E+0
-1.670E-1	4.678E+0	4.928E+0
-1.735E-1	4.688E+0	4.837E+0
-1.686E-1	4.652E+0	4.941E+0
-1.654E-1	4.668E+0	4.892E+0
-1.719E-1	4.688E+0	4.921E+0
-1.735E-1	4.590E+0	4.856E+0
-1.719E-1	4.681E+0	4.924E+0
-1.670E-1	4.824E+0	4.876E+0
-1.703E-1	4.665E+0	4.827E+0
-1.703E-1	4.723E+0	4.863E+0
-1.703E-1	4.788E+0	4.992E+0
-1.670E-1	4.593E+0	4.963E+0
-1.703E-1	4.701E+0	4.739E+0
-1.703E-1	4.801E+0	4.892E+0
-1.703E-1	4.733E+0	4.950E+0
-1.670E-1	4.629E+0	4.834E+0
-1.703E-1	4.730E+0	4.954E+0
-1.735E-1	4.759E+0	4.905E+0
-1.719E-1	4.830E+0	4.928E+0
-1.622E-1	4.717E+0	4.924E+0
-1.703E-1	4.551E+0	4.908E+0
-1.719E-1	4.730E+0	4.970E+0
-1.719E-1	4.678E+0	4.853E+0
-1.622E-1	4.736E+0	5.002E+0
-1.735E-1	4.642E+0	4.821E+0
-1.719E-1	4.782E+0	4.882E+0
-1.735E-1	4.798E+0	4.840E+0
-1.638E-1	4.684E+0	4.827E+0
-1.719E-1	4.665E+0	4.821E+0
-1.719E-1	4.678E+0	4.970E+0
-1.719E-1	4.804E+0	4.856E+0
-1.654E-1	4.645E+0	4.808E+0
-1.751E-1	4.853E+0	4.892E+0
-1.719E-1	4.678E+0	4.911E+0
-1.719E-1	4.782E+0	4.859E+0
-1.622E-1	4.701E+0	4.863E+0
-1.686E-1	4.707E+0	4.973E+0
-1.735E-1	4.714E+0	4.908E+0
-1.719E-1	4.837E+0	4.876E+0
-1.670E-1	4.701E+0	4.879E+0
-1.735E-1	4.707E+0	4.937E+0
-1.751E-1	4.658E+0	4.947E+0
-1.703E-1	4.804E+0	4.895E+0
-1.654E-1	4.720E+0	4.850E+0
-1.719E-1	4.593E+0	4.921E+0
-1.703E-1	4.723E+0	5.012E+0
-1.735E-1	4.701E+0	4.850E+0
-1.638E-1	4.795E+0	4.947E+0
-1.735E-1	4.739E+0	4.736E+0
-1.670E-1	4.720E+0	4.775E+0
-1.703E-1	4.769E+0	4.872E+0
-1.622E-1	4.834E+0	4.830E+0
-1.686E-1	4.730E+0	4.872E+0
-1.703E-1	4.801E+0	4.782E+0
-1.735E-1	4.704E+0	4.911E+0
-1.670E-1	4.814E+0	4.908E+0
-1.686E-1	4.558E+0	4.876E+0
-1.703E-1	4.658E+0	4.963E+0
-1.735E-1	4.668E+0	4.905E+0
-1.638E-1	4.726E+0	4.859E+0
-1.719E-1	4.684E+0	4.859E+0
-1.735E-1	4.697E+0	5.015E+0
-1.686E-1	4.665E+0	4.963E+0
-1.654E-1	4.723E+0	4.963E+0
-1.686E-1	4.876E+0	4.928E+0
-1.719E-1	4.658E+0	4.847E+0
-1.703E-1	4.717E+0	4.905E+0
-1.670E-1	4.603E+0	4.752E+0
-1.686E-1	4.636E+0	4.908E+0
-1.719E-1	4.678E+0	4.847E+0
-1.719E-1	4.684E+0	4.801E+0
-1.638E-1	4.759E+0	4.957E+0
-1.719E-1	4.749E+0	4.934E+0
-1.735E-1	4.782E+0	4.967E+0
-1.751E-1	4.743E+0	4.902E+0
-1.638E-1	4.581E+0	4.778E+0
-1.686E-1	4.717E+0	4.983E+0
-1.735E-1	4.772E+0	4.973E+0
-1.735E-1	4.603E+0	4.960E+0
-1.654E-1	4.645E+0	4.915E+0
-1.670E-1	4.678E+0	5.028E+0
-1.751E-1	4.688E+0	4.850E+0
-1.686E-1	4.759E+0	4.986E+0
-1.686E-1	4.632E+0	4.934E+0
-1.686E-1	4.720E+0	4.817E+0
-1.735E-1	4.739E+0	4.863E+0
-1.719E-1	4.872E+0	4.859E+0
-1.686E-1	4.730E+0	4.908E+0
-1.686E-1	4.730E+0	4.895E+0
-1.735E-1	4.613E+0	4.915E+0
-1.719E-1	4.707E+0	4.983E+0
-1.654E-1	4.785E+0	4.915E+0
-1.654E-1	4.694E+0	4.801E+0
-1.751E-1	4.746E+0	4.856E+0
-1.703E-1	4.733E+0	5.018E+0
-1.686E-1	4.827E+0	4.970E+0
-1.670E-1	4.671E+0	4.934E+0
-1.735E-1	4.733E+0	4.762E+0
-1.735E-1	4.714E+0	4.934E+0
-1.670E-1	4.671E+0	4.808E+0
-1.703E-1	4.697E+0	4.889E+0
-1.751E-1	4.655E+0	4.931E+0
-1.686E-1	4.701E+0	4.834E+0
-1.719E-1	4.824E+0	4.843E+0
-1.654E-1	4.675E+0	4.921E+0
-1.751E-1	4.817E+0	4.905E+0
-1.703E-1	4.759E+0	4.876E+0
-1.703E-1	4.876E+0	4.775E+0
-1.654E-1	4.769E+0	4.921E+0
-1.768E-1	4.756E+0	4.960E+0
-1.670E-1	4.782E+0	5.005E+0
-1.686E-1	4.739E+0	4.992E+0
-1.654E-1	4.772E+0	4.902E+0
-1.719E-1	4.616E+0	4.798E+0
-1.670E-1	4.795E+0	4.837E+0
-1.686E-1	4.762E+0	4.970E+0
-1.670E-1	4.798E+0	5.012E+0
-1.751E-1	4.743E+0	4.743E+0
-1.654E-1	4.610E+0	4.821E+0
-1.719E-1	4.736E+0	4.992E+0
-1.670E-1	4.681E+0	4.967E+0
-1.751E-1	4.730E+0	4.885E+0
-1.654E-1	4.710E+0	4.847E+0
-1.719E-1	4.688E+0	4.908E+0
-1.654E-1	4.694E+0	4.954E+0
-1.751E-1	4.626E+0	4.898E+0
-1.654E-1	4.671E+0	4.908E+0
-1.686E-1	4.752E+0	4.944E+0
-1.686E-1	4.684E+0	4.850E+0
-1.768E-1	4.756E+0	5.005E+0
-1.686E-1	4.688E+0	4.911E+0
-1.703E-1	4.675E+0	5.005E+0
-1.670E-1	4.739E+0	4.885E+0
-1.735E-1	4.671E+0	4.856E+0
-1.703E-1	4.769E+0	4.824E+0
-1.719E-1	4.704E+0	4.937E+0
-1.670E-1	4.678E+0	4.905E+0
-1.768E-1	4.765E+0	4.814E+0
-1.638E-1	4.765E+0	4.898E+0
-1.686E-1	4.704E+0	4.866E+0
-1.670E-1	4.581E+0	4.889E+0
-1.768E-1	4.778E+0	4.821E+0
-1.686E-1	4.717E+0	4.947E+0
-1.719E-1	4.694E+0	4.915E+0
-1.686E-1	4.688E+0	4.937E+0
-1.751E-1	4.662E+0	5.025E+0
-1.703E-1	4.581E+0	5.009E+0
-1.686E-1	4.587E+0	4.707E+0
-1.703E-1	4.801E+0	4.837E+0
-1.751E-1	4.694E+0	4.872E+0
-1.670E-1	4.720E+0	4.791E+0
-1.686E-1	4.720E+0	4.921E+0
-1.670E-1	4.671E+0	4.882E+0
-1.735E-1	4.788E+0	4.931E+0
-1.703E-1	4.775E+0	4.921E+0
-1.703E-1	4.668E+0	4.921E+0
-1.719E-1	4.834E+0	4.872E+0
-1.751E-1	4.707E+0	5.012E+0
-1.686E-1	4.665E+0	4.863E+0
-1.686E-1	4.837E+0	4.879E+0
-1.686E-1	4.678E+0	4.834E+0
-1.768E-1	4.701E+0	4.928E+0
-1.670E-1	4.739E+0	4.840E+0
-1.686E-1	4.632E+0	4.853E+0
-1.686E-1	4.801E+0	4.976E+0
-1.751E-1	4.808E+0	4.866E+0
-1.703E-1	4.681E+0	4.827E+0
-1.670E-1	4.671E+0	4.934E+0
-1.670E-1	4.707E+0	4.814E+0
-1.735E-1	4.701E+0	4.821E+0
-1.703E-1	4.561E+0	4.869E+0
-1.670E-1	4.710E+0	4.931E+0
-1.703E-1	4.795E+0	4.892E+0
-1.735E-1	4.778E+0	4.928E+0
-1.703E-1	4.665E+0	4.788E+0
-1.670E-1	4.714E+0	4.837E+0
-1.686E-1	4.681E+0	4.934E+0
-1.703E-1	4.675E+0	4.765E+0
-1.686E-1	4.616E+0	4.808E+0
-1.654E-1	4.756E+0	5.002E+0
-1.719E-1	4.697E+0	4.853E+0
-1.686E-1	4.684E+0	4.863E+0
-1.735E-1	4.723E+0	4.915E+0
-1.670E-1	4.720E+0	4.866E+0
-1.719E-1	4.756E+0	4.827E+0
-1.719E-1	4.681E+0	4.830E+0
-1.703E-1	4.769E+0	4.918E+0
-1.638E-1	4.662E+0	4.866E+0
-1.703E-1	4.704E+0	5.022E+0
-1.703E-1	4.759E+0	4.986E+0
-1.686E-1	4.869E+0	5.015E+0
-1.638E-1	4.743E+0	4.843E+0
-1.719E-1	4.749E+0	4.915E+0
-1.703E-1	4.769E+0	4.869E+0
-1.735E-1	4.688E+0	5.048E+0
-1.638E-1	4.723E+0	4.924E+0
-1.735E-1	4.704E+0	4.840E+0
-1.719E-1	4.804E+0	4.889E+0
-1.735E-1	4.697E+0	4.905E+0
-1.654E-1	4.668E+0	4.915E+0
-1.719E-1	4.808E+0	4.957E+0
-1.686E-1	4.918E+0	4.853E+0
-1.719E-1	4.717E+0	4.915E+0
-1.670E-1	4.701E+0	4.879E+0
-1.719E-1	4.707E+0	4.876E+0
-1.703E-1	4.636E+0	4.869E+0
-1.735E-1	4.717E+0	4.876E+0
-1.638E-1	4.762E+0	4.879E+0
-1.751E-1	4.684E+0	4.759E+0
-1.719E-1	4.752E+0	4.859E+0
-1.719E-1	4.798E+0	4.872E+0
-1.638E-1	4.746E+0	4.759E+0
-1.735E-1	4.704E+0	4.941E+0
-1.719E-1	4.723E+0	4.859E+0
-1.719E-1	4.616E+0	4.869E+0
-1.622E-1	4.798E+0	4.850E+0
-1.735E-1	4.714E+0	4.937E+0
-1.686E-1	4.772E+0	4.876E+0
-1.703E-1	4.704E+0	4.976E+0
-1.638E-1	4.694E+0	4.850E+0
-1.703E-1	4.749E+0	4.834E+0
-1.719E-1	4.801E+0	4.889E+0
-1.719E-1	4.688E+0	4.821E+0
-1.638E-1	4.723E+0	4.869E+0
-1.719E-1	4.717E+0	5.012E+0
-1.719E-1	4.869E+0	4.882E+0
-1.703E-1	4.827E+0	4.827E+0
-1.605E-1	4.746E+0	4.892E+0
-1.719E-1	4.726E+0	4.856E+0
-1.719E-1	4.697E+0	4.905E+0
-1.719E-1	4.859E+0	4.954E+0
-1.638E-1	4.645E+0	4.885E+0
-1.703E-1	4.707E+0	4.898E+0
-1.735E-1	4.665E+0	4.928E+0
-1.735E-1	4.775E+0	5.012E+0
-1.654E-1	4.639E+0	4.911E+0
-1.719E-1	4.655E+0	5.041E+0
-1.703E-1	4.765E+0	4.924E+0
-1.703E-1	4.804E+0	4.954E+0
-1.670E-1	4.684E+0	4.817E+0
-1.735E-1	4.749E+0	4.915E+0
-1.719E-1	4.808E+0	4.928E+0
-1.703E-1	4.632E+0	4.866E+0
-1.670E-1	4.671E+0	4.937E+0
-1.703E-1	4.723E+0	4.931E+0
-1.768E-1	4.688E+0	4.957E+0
-1.686E-1	4.678E+0	5.096E+0
-1.670E-1	4.668E+0	4.931E+0
-1.719E-1	4.678E+0	4.902E+0
-1.703E-1	4.668E+0	4.957E+0
-1.719E-1	4.717E+0	4.827E+0
-1.670E-1	4.613E+0	4.837E+0
-1.703E-1	4.804E+0	4.863E+0
-1.735E-1	4.597E+0	4.834E+0
-1.686E-1	4.714E+0	5.005E+0
-1.703E-1	4.681E+0	4.824E+0
-1.686E-1	4.788E+0	4.947E+0
-1.768E-1	4.678E+0	4.743E+0
-1.719E-1	4.804E+0	4.983E+0
-1.670E-1	4.642E+0	4.733E+0
-1.719E-1	4.772E+0	4.986E+0
-1.735E-1	4.701E+0	5.031E+0
-1.703E-1	4.671E+0	4.970E+0
-1.686E-1	4.681E+0	4.714E+0
-1.686E-1	4.762E+0	4.808E+0
-1.751E-1	4.717E+0	4.992E+0
-1.670E-1	4.688E+0	4.889E+0
-1.686E-1	4.762E+0	4.872E+0
-1.686E-1	4.785E+0	4.856E+0
-1.768E-1	4.597E+0	4.847E+0
-1.670E-1	4.707E+0	4.898E+0
-1.686E-1	4.772E+0	4.889E+0
-1.670E-1	4.743E+0	4.837E+0
-1.751E-1	4.769E+0	4.970E+0
-1.670E-1	4.723E+0	4.928E+0
-1.703E-1	4.791E+0	4.931E+0
-1.654E-1	4.782E+0	4.808E+0
-1.768E-1	4.798E+0	4.876E+0
-1.686E-1	4.587E+0	4.957E+0
-1.670E-1	4.675E+0	4.866E+0
-1.719E-1	4.795E+0	4.947E+0
-1.784E-1	4.775E+0	4.898E+0
-1.703E-1	4.769E+0	4.808E+0
-1.686E-1	4.701E+0	4.889E+0
-1.654E-1	4.587E+0	4.850E+0
-1.784E-1	4.775E+0	4.769E+0
-1.686E-1	4.746E+0	4.827E+0
-1.670E-1	4.798E+0	4.992E+0
-1.686E-1	4.704E+0	4.950E+0
-1.784E-1	4.678E+0	4.967E+0
-1.670E-1	4.733E+0	4.869E+0
-1.719E-1	4.616E+0	4.976E+0
-1.654E-1	4.736E+0	4.859E+0
-1.784E-1	4.697E+0	4.892E+0
-1.670E-1	4.808E+0	4.905E+0
-1.703E-1	4.691E+0	4.834E+0
-1.670E-1	4.795E+0	4.885E+0
-1.751E-1	4.697E+0	4.931E+0
-1.670E-1	4.681E+0	4.853E+0
-1.735E-1	4.772E+0	4.872E+0
-1.686E-1	4.688E+0	4.697E+0
-1.719E-1	4.668E+0	4.808E+0
-1.703E-1	4.681E+0	4.840E+0
-1.686E-1	4.684E+0	4.827E+0
-1.654E-1	4.843E+0	4.947E+0
-1.751E-1	4.778E+0	4.840E+0
-1.686E-1	4.720E+0	4.941E+0
-1.735E-1	4.613E+0	4.707E+0
-1.670E-1	4.759E+0	4.937E+0
-1.735E-1	4.788E+0	4.762E+0
-1.686E-1	4.795E+0	5.002E+0
-1.686E-1	4.681E+0	4.898E+0
-1.686E-1	4.739E+0	4.898E+0
-1.751E-1	4.652E+0	4.752E+0
-1.703E-1	4.772E+0	4.856E+0
-1.686E-1	4.629E+0	4.879E+0
-1.654E-1	4.694E+0	4.859E+0
-1.735E-1	4.642E+0	4.957E+0
-1.703E-1	4.772E+0	4.944E+0
-1.686E-1	4.697E+0	4.772E+0
-1.670E-1	4.801E+0	4.918E+0
-1.735E-1	4.707E+0	4.795E+0
-1.686E-1	4.707E+0	4.983E+0
-1.686E-1	4.733E+0	4.885E+0
-1.686E-1	4.714E+0	4.824E+0
-1.735E-1	4.645E+0	4.856E+0
-1.703E-1	4.749E+0	4.950E+0
-1.686E-1	4.678E+0	4.834E+0
-1.719E-1	4.739E+0	4.863E+0
-1.768E-1	4.697E+0	4.798E+0
-1.719E-1	4.759E+0	4.795E+0
-1.670E-1	4.762E+0	4.843E+0
-1.670E-1	4.876E+0	4.924E+0
-1.768E-1	4.707E+0	4.937E+0
-1.686E-1	4.639E+0	4.967E+0
-1.654E-1	4.681E+0	4.879E+0
-1.703E-1	4.782E+0	4.827E+0
-1.735E-1	4.545E+0	4.808E+0
-1.719E-1	4.798E+0	4.911E+0
-1.654E-1	4.697E+0	4.824E+0
-1.703E-1	4.808E+0	4.824E+0
-1.735E-1	4.610E+0	4.947E+0
-1.703E-1	4.636E+0	4.954E+0
-1.686E-1	4.739E+0	4.863E+0
-1.686E-1	4.691E+0	4.762E+0
-1.735E-1	4.720E+0	4.889E+0
-1.751E-1	4.684E+0	4.980E+0
-1.638E-1	4.739E+0	4.898E+0
-1.719E-1	4.694E+0	4.902E+0
-1.735E-1	4.739E+0	4.986E+0
-1.703E-1	4.749E+0	4.879E+0
-1.654E-1	4.824E+0	4.915E+0
-1.719E-1	4.788E+0	4.911E+0
-1.735E-1	4.704E+0	4.824E+0
-1.735E-1	4.584E+0	4.882E+0
-1.670E-1	4.850E+0	4.924E+0
-1.703E-1	4.665E+0	4.788E+0
-1.735E-1	4.736E+0	4.866E+0
-1.735E-1	4.772E+0	4.898E+0
-1.670E-1	4.736E+0	4.931E+0
-1.703E-1	4.756E+0	4.960E+0
-1.735E-1	4.752E+0	4.872E+0
-1.703E-1	4.717E+0	4.772E+0
-1.654E-1	4.759E+0	4.947E+0
-1.686E-1	4.785E+0	4.889E+0
-1.703E-1	4.701E+0	4.827E+0
-1.719E-1	4.720E+0	4.859E+0
-1.670E-1	4.739E+0	4.821E+0
-1.719E-1	4.791E+0	4.762E+0
-1.735E-1	4.808E+0	4.801E+0
-1.703E-1	4.856E+0	4.889E+0
-1.638E-1	4.798E+0	4.830E+0
-1.735E-1	4.568E+0	4.931E+0
-1.751E-1	4.762E+0	4.843E+0
-1.735E-1	4.808E+0	4.937E+0
-1.654E-1	4.704E+0	4.911E+0
-1.703E-1	4.691E+0	4.986E+0
-1.735E-1	4.681E+0	4.765E+0
-1.751E-1	4.636E+0	4.830E+0
-1.670E-1	4.762E+0	4.960E+0
-1.703E-1	4.736E+0	4.827E+0
-1.719E-1	4.733E+0	4.941E+0
-1.719E-1	4.827E+0	4.821E+0
-1.670E-1	4.581E+0	4.898E+0
-1.719E-1	4.671E+0	4.882E+0
-1.768E-1	4.697E+0	4.772E+0
-1.703E-1	4.801E+0	4.856E+0
-1.654E-1	4.629E+0	4.928E+0
-1.703E-1	4.590E+0	4.950E+0
-1.686E-1	4.619E+0	4.976E+0
-1.751E-1	4.639E+0	4.911E+0
-1.638E-1	4.710E+0	4.947E+0
-1.703E-1	4.726E+0	4.905E+0
-1.735E-1	4.743E+0	4.908E+0
-1.735E-1	4.804E+0	5.051E+0
-1.654E-1	4.791E+0	4.885E+0
-1.751E-1	4.668E+0	4.866E+0
-1.719E-1	4.606E+0	4.934E+0
-1.735E-1	4.814E+0	4.808E+0
-1.654E-1	4.636E+0	4.882E+0
-1.719E-1	4.616E+0	4.983E+0
-1.719E-1	4.772E+0	4.996E+0
-1.703E-1	4.704E+0	4.876E+0
-1.654E-1	4.723E+0	4.866E+0
-1.670E-1	4.811E+0	4.944E+0
-1.735E-1	4.564E+0	4.872E+0
-1.703E-1	4.642E+0	4.834E+0
-1.638E-1	4.821E+0	4.902E+0
-1.703E-1	4.636E+0	4.850E+0
-1.703E-1	4.658E+0	4.872E+0
-1.703E-1	4.613E+0	4.840E+0
-1.703E-1	4.606E+0	4.830E+0
-1.686E-1	4.623E+0	4.960E+0
-1.735E-1	4.697E+0	4.762E+0
-1.703E-1	4.593E+0	4.876E+0
-1.670E-1	4.681E+0	4.808E+0
-1.670E-1	4.623E+0	4.830E+0
-1.735E-1	4.662E+0	4.804E+0
-1.719E-1	4.843E+0	4.898E+0
-1.686E-1	4.749E+0	4.921E+0
-1.703E-1	4.639E+0	4.840E+0
-1.719E-1	4.785E+0	4.843E+0
-1.719E-1	4.704E+0	4.895E+0
-1.686E-1	4.749E+0	4.885E+0
-1.703E-1	4.704E+0	4.772E+0
-1.751E-1	4.730E+0	4.928E+0
-1.719E-1	4.824E+0	4.840E+0
-1.686E-1	4.681E+0	4.866E+0
-1.670E-1	4.726E+0	4.830E+0
-1.735E-1	4.610E+0	4.905E+0
-1.735E-1	4.717E+0	4.775E+0
-1.703E-1	4.743E+0	4.759E+0
-1.670E-1	4.649E+0	4.986E+0
-1.735E-1	4.778E+0	4.908E+0
-1.719E-1	4.691E+0	4.853E+0
-1.670E-1	4.720E+0	4.898E+0
-1.670E-1	4.652E+0	4.937E+0
-1.768E-1	4.756E+0	4.723E+0
-1.670E-1	4.681E+0	4.840E+0
-1.670E-1	4.665E+0	4.941E+0
-1.654E-1	4.756E+0	4.983E+0
-1.768E-1	4.736E+0	4.882E+0
-1.719E-1	4.645E+0	4.821E+0
-1.654E-1	4.694E+0	4.944E+0
-1.686E-1	4.730E+0	4.801E+0
-1.751E-1	4.772E+0	4.869E+0
-1.703E-1	4.645E+0	4.778E+0
-1.686E-1	4.765E+0	4.963E+0
-1.670E-1	4.863E+0	4.704E+0
-1.751E-1	4.759E+0	4.817E+0
-1.686E-1	4.675E+0	4.795E+0
-1.670E-1	4.843E+0	4.837E+0
-1.686E-1	4.717E+0	4.872E+0
-1.751E-1	4.704E+0	4.915E+0
-1.703E-1	4.746E+0	4.856E+0
-1.703E-1	4.736E+0	4.963E+0
-1.703E-1	4.837E+0	4.866E+0
-1.768E-1	4.639E+0	4.898E+0
-1.703E-1	4.707E+0	4.957E+0
-1.686E-1	4.827E+0	4.808E+0
-1.654E-1	4.801E+0	4.885E+0
-1.751E-1	4.785E+0	4.814E+0
-1.703E-1	4.701E+0	4.911E+0
-1.719E-1	4.714E+0	4.947E+0
-1.686E-1	4.658E+0	4.869E+0
-1.768E-1	4.736E+0	4.866E+0
-1.703E-1	4.688E+0	4.859E+0
-1.703E-1	4.726E+0	4.834E+0
-1.686E-1	4.778E+0	4.918E+0
-1.751E-1	4.726E+0	4.765E+0
-1.670E-1	4.671E+0	4.866E+0
-1.686E-1	4.824E+0	4.856E+0
-1.686E-1	4.645E+0	4.814E+0
-1.751E-1	4.694E+0	4.840E+0
-1.703E-1	4.752E+0	4.837E+0
-1.670E-1	4.769E+0	4.830E+0
-1.670E-1	4.684E+0	4.775E+0
-1.735E-1	4.662E+0	4.902E+0
-1.670E-1	4.765E+0	4.837E+0
-1.686E-1	4.571E+0	4.720E+0
-1.703E-1	4.710E+0	4.882E+0
-1.735E-1	4.632E+0	4.801E+0
-1.686E-1	4.730E+0	4.898E+0
-1.638E-1	4.701E+0	5.044E+0
-1.686E-1	4.701E+0	4.892E+0
-1.751E-1	4.694E+0	4.843E+0
-1.703E-1	4.824E+0	4.924E+0
-1.686E-1	4.655E+0	4.911E+0
-1.686E-1	4.658E+0	5.005E+0
-1.735E-1	4.782E+0	4.892E+0
-1.703E-1	4.749E+0	4.905E+0
-1.703E-1	4.720E+0	4.915E+0
-1.686E-1	4.710E+0	4.863E+0
-1.768E-1	4.668E+0	4.863E+0
-1.703E-1	4.811E+0	4.791E+0
-1.686E-1	4.756E+0	4.772E+0
-1.686E-1	4.730E+0	4.895E+0
-1.751E-1	4.733E+0	4.749E+0
-1.703E-1	4.668E+0	4.863E+0
-1.670E-1	4.642E+0	4.856E+0
-1.703E-1	4.733E+0	4.859E+0
-1.719E-1	4.739E+0	4.924E+0
-1.703E-1	4.759E+0	4.924E+0
-1.686E-1	4.730E+0	4.869E+0
-1.686E-1	4.626E+0	4.924E+0
-1.735E-1	4.600E+0	4.918E+0
-1.686E-1	4.584E+0	4.885E+0
-1.703E-1	4.671E+0	4.928E+0
-1.670E-1	4.645E+0	4.869E+0
-1.751E-1	4.791E+0	4.918E+0
-1.686E-1	4.885E+0	4.788E+0
-1.654E-1	4.811E+0	4.882E+0
-1.719E-1	4.720E+0	4.827E+0
-1.735E-1	4.675E+0	4.772E+0
-1.735E-1	4.720E+0	4.775E+0
-1.703E-1	4.671E+0	4.885E+0
-1.686E-1	4.636E+0	4.915E+0
-1.719E-1	4.701E+0	4.840E+0
-1.719E-1	4.642E+0	4.918E+0
-1.703E-1	4.658E+0	4.869E+0
-1.686E-1	4.801E+0	4.840E+0
-1.703E-1	4.606E+0	4.892E+0
-1.735E-1	4.707E+0	4.856E+0
-1.703E-1	4.743E+0	4.866E+0
-1.686E-1	4.739E+0	4.775E+0
-1.719E-1	4.749E+0	4.918E+0
-1.719E-1	4.730E+0	4.859E+0
-1.654E-1	4.632E+0	4.892E+0
-1.703E-1	4.616E+0	4.882E+0
-1.735E-1	4.691E+0	4.704E+0
-1.719E-1	4.571E+0	4.788E+0
-1.670E-1	4.655E+0	4.872E+0
-1.703E-1	4.788E+0	4.924E+0
-1.735E-1	4.808E+0	4.795E+0
-1.735E-1	4.752E+0	4.924E+0
-1.670E-1	4.701E+0	4.814E+0
-1.751E-1	4.704E+0	4.879E+0
-1.719E-1	4.662E+0	4.736E+0
-1.703E-1	4.697E+0	4.915E+0
-1.686E-1	4.655E+0	4.954E+0
-1.735E-1	4.545E+0	4.941E+0
-1.719E-1	4.675E+0	4.892E+0
-1.703E-1	4.736E+0	4.921E+0
-1.654E-1	4.649E+0	4.866E+0
-1.751E-1	4.739E+0	4.749E+0
-1.719E-1	4.561E+0	4.827E+0
-1.719E-1	4.704E+0	4.918E+0
-1.638E-1	4.678E+0	4.980E+0
-1.735E-1	4.756E+0	5.009E+0
-1.719E-1	4.752E+0	4.911E+0
-1.719E-1	4.707E+0	4.827E+0
-1.654E-1	4.765E+0	4.762E+0
-1.703E-1	4.590E+0	4.902E+0
-1.719E-1	4.765E+0	4.892E+0
-1.735E-1	4.678E+0	4.824E+0
-1.670E-1	4.658E+0	4.928E+0
-1.719E-1	4.795E+0	4.902E+0
-1.735E-1	4.697E+0	4.840E+0
-1.719E-1	4.811E+0	4.808E+0
-1.686E-1	4.733E+0	4.999E+0
-1.703E-1	4.655E+0	4.882E+0
-1.751E-1	4.688E+0	4.785E+0
-1.703E-1	4.804E+0	4.869E+0
-1.638E-1	4.636E+0	4.915E+0
-1.735E-1	4.694E+0	4.856E+0
-1.768E-1	4.655E+0	4.853E+0
-1.719E-1	4.804E+0	4.769E+0
-1.654E-1	4.795E+0	4.937E+0
-1.735E-1	4.655E+0	4.824E+0
-1.703E-1	4.714E+0	4.895E+0
-1.703E-1	4.701E+0	4.908E+0
-1.670E-1	4.720E+0	5.038E+0
-1.719E-1	4.691E+0	4.915E+0
-1.735E-1	4.691E+0	4.863E+0
-1.735E-1	4.606E+0	4.879E+0
-1.654E-1	4.801E+0	4.811E+0
-1.703E-1	4.791E+0	4.967E+0
-1.735E-1	4.710E+0	4.762E+0
-1.686E-1	4.720E+0	4.801E+0
-1.654E-1	4.701E+0	4.941E+0
-1.719E-1	4.606E+0	4.752E+0
-1.735E-1	4.678E+0	5.064E+0
-1.703E-1	4.626E+0	4.843E+0
-1.670E-1	4.778E+0	4.915E+0
-1.686E-1	4.645E+0	4.944E+0
-1.719E-1	4.730E+0	4.879E+0
-1.719E-1	4.623E+0	4.882E+0
-1.686E-1	4.655E+0	4.876E+0
-1.719E-1	4.717E+0	4.911E+0
-1.735E-1	4.675E+0	4.756E+0
-1.719E-1	4.746E+0	4.752E+0
-1.670E-1	4.824E+0	4.915E+0
-1.703E-1	4.688E+0	4.765E+0
-1.735E-1	4.662E+0	4.811E+0
-1.703E-1	4.710E+0	4.837E+0
-1.670E-1	4.701E+0	4.999E+0
-1.703E-1	4.717E+0	4.798E+0
-1.703E-1	4.775E+0	4.772E+0
-1.719E-1	4.584E+0	4.824E+0
-1.686E-1	4.678E+0	4.859E+0
-1.703E-1	4.665E+0	4.801E+0
-1.751E-1	4.626E+0	4.882E+0
-1.703E-1	4.697E+0	4.885E+0
-1.703E-1	4.710E+0	4.739E+0
-1.670E-1	4.723E+0	4.892E+0
-1.768E-1	4.723E+0	4.811E+0
-1.686E-1	4.707E+0	4.957E+0
-1.670E-1	4.707E+0	4.876E+0
-1.686E-1	4.769E+0	4.811E+0
-1.751E-1	4.765E+0	4.947E+0
-1.703E-1	4.652E+0	4.840E+0
-1.703E-1	4.694E+0	4.772E+0
-1.670E-1	4.623E+0	4.872E+0
-1.751E-1	4.726E+0	4.908E+0
-1.686E-1	4.697E+0	4.811E+0
-1.670E-1	4.665E+0	4.905E+0
-1.670E-1	4.697E+0	4.960E+0
-1.719E-1	4.701E+0	4.941E+0
-1.735E-1	4.606E+0	4.850E+0
-1.670E-1	4.720E+0	4.957E+0
-1.686E-1	4.590E+0	4.954E+0
-1.719E-1	4.778E+0	4.778E+0
-1.686E-1	4.697E+0	4.830E+0
-1.686E-1	4.564E+0	4.785E+0
-1.719E-1	4.765E+0	4.697E+0
-1.751E-1	4.694E+0	4.749E+0
-1.686E-1	4.688E+0	4.756E+0
-1.686E-1	4.603E+0	4.973E+0
-1.686E-1	4.606E+0	4.908E+0
-1.751E-1	4.652E+0	4.759E+0
-1.719E-1	4.636E+0	4.827E+0
-1.670E-1	4.668E+0	4.941E+0
-1.703E-1	4.756E+0	4.944E+0
-1.735E-1	4.788E+0	4.749E+0
-1.719E-1	4.678E+0	4.928E+0
-1.670E-1	4.688E+0	4.847E+0
-1.670E-1	4.681E+0	4.892E+0
-1.735E-1	4.723E+0	4.856E+0
-1.670E-1	4.691E+0	4.752E+0
-1.654E-1	4.658E+0	4.834E+0
-1.638E-1	4.814E+0	4.866E+0
-1.751E-1	4.645E+0	4.869E+0
-1.719E-1	4.723E+0	4.947E+0
-1.686E-1	4.629E+0	4.811E+0
-1.703E-1	4.710E+0	4.921E+0
-1.735E-1	4.717E+0	5.067E+0
-1.686E-1	4.671E+0	4.872E+0
-1.719E-1	4.837E+0	4.795E+0
-1.670E-1	4.684E+0	4.947E+0
-1.735E-1	4.701E+0	4.902E+0
-1.686E-1	4.590E+0	4.801E+0
-1.686E-1	4.691E+0	4.889E+0
-1.670E-1	4.726E+0	4.801E+0
-1.751E-1	4.678E+0	4.889E+0
-1.719E-1	4.684E+0	4.963E+0
-1.686E-1	4.639E+0	4.911E+0
-1.719E-1	4.629E+0	4.827E+0
-1.735E-1	4.736E+0	4.827E+0
-1.686E-1	4.697E+0	4.924E+0
-1.670E-1	4.785E+0	4.918E+0
-1.686E-1	4.629E+0	4.808E+0
-1.768E-1	4.746E+0	4.869E+0
-1.719E-1	4.658E+0	4.898E+0
-1.670E-1	4.726E+0	4.918E+0
-1.670E-1	4.714E+0	4.918E+0
-1.768E-1	4.632E+0	5.064E+0
-1.686E-1	4.697E+0	4.915E+0
-1.686E-1	4.710E+0	4.908E+0
-1.686E-1	4.665E+0	4.827E+0
-1.735E-1	4.756E+0	4.765E+0
-1.703E-1	4.681E+0	4.756E+0
-1.686E-1	4.678E+0	5.009E+0
-1.654E-1	4.756E+0	4.892E+0
-1.751E-1	4.645E+0	4.814E+0
-1.703E-1	4.837E+0	4.837E+0
-1.686E-1	4.717E+0	4.889E+0
-1.703E-1	4.759E+0	5.048E+0
-1.735E-1	4.739E+0	4.730E+0
-1.719E-1	4.853E+0	4.895E+0
-1.686E-1	4.678E+0	4.769E+0
-1.670E-1	4.636E+0	4.817E+0
-1.751E-1	4.632E+0	4.902E+0
-1.703E-1	4.739E+0	4.892E+0
-1.686E-1	4.610E+0	4.882E+0
-1.735E-1	4.652E+0	4.824E+0
-1.735E-1	4.593E+0	4.889E+0
-1.703E-1	4.545E+0	4.856E+0
-1.638E-1	4.694E+0	4.892E+0
-1.686E-1	4.626E+0	4.905E+0
-1.751E-1	4.701E+0	4.668E+0
-1.686E-1	4.564E+0	4.889E+0
-1.670E-1	4.707E+0	4.739E+0
-1.686E-1	4.701E+0	4.856E+0
-1.719E-1	4.678E+0	4.954E+0
-1.703E-1	4.587E+0	4.879E+0
-1.638E-1	4.632E+0	4.840E+0
-1.719E-1	4.555E+0	4.863E+0
-1.719E-1	4.749E+0	4.837E+0
-1.703E-1	4.678E+0	4.808E+0
-1.686E-1	4.701E+0	4.853E+0
-1.686E-1	4.720E+0	4.782E+0
-1.719E-1	4.571E+0	4.853E+0
-1.751E-1	4.684E+0	4.856E+0
-1.686E-1	4.824E+0	4.814E+0
-1.703E-1	4.645E+0	4.788E+0
-1.751E-1	4.730E+0	4.859E+0
-1.686E-1	4.688E+0	4.915E+0
-1.686E-1	4.652E+0	4.996E+0
-1.703E-1	4.704E+0	4.889E+0
-1.735E-1	4.704E+0	4.694E+0
-1.719E-1	4.804E+0	4.954E+0
-1.703E-1	4.726E+0	4.736E+0
-1.703E-1	4.616E+0	4.879E+0
-1.735E-1	4.720E+0	4.876E+0
-1.751E-1	4.655E+0	4.798E+0
-1.638E-1	4.658E+0	4.967E+0
-1.686E-1	4.720E+0	4.989E+0
-1.703E-1	4.629E+0	4.928E+0
-1.703E-1	4.723E+0	4.814E+0
-1.654E-1	4.736E+0	4.756E+0
-1.703E-1	4.636E+0	4.928E+0
-1.719E-1	4.577E+0	4.827E+0
-1.719E-1	4.691E+0	4.944E+0
-1.670E-1	4.691E+0	4.808E+0
-1.703E-1	4.688E+0	4.879E+0
-1.719E-1	4.639E+0	4.801E+0
-1.703E-1	4.675E+0	4.804E+0
-1.638E-1	4.701E+0	4.885E+0
-1.703E-1	4.730E+0	4.872E+0
-1.735E-1	4.671E+0	4.947E+0
-1.719E-1	4.769E+0	4.905E+0
-1.654E-1	4.762E+0	4.795E+0
-1.703E-1	4.688E+0	4.872E+0
-1.735E-1	4.564E+0	4.743E+0
-1.735E-1	4.911E+0	4.843E+0
-1.654E-1	4.701E+0	4.801E+0
-1.686E-1	4.600E+0	4.762E+0
-1.719E-1	4.762E+0	4.960E+0
-1.735E-1	4.717E+0	4.798E+0
-1.654E-1	4.701E+0	4.924E+0
-1.719E-1	4.752E+0	4.765E+0
-1.703E-1	4.746E+0	4.859E+0
-1.735E-1	4.759E+0	4.876E+0
-1.654E-1	4.616E+0	4.980E+0
-1.719E-1	4.652E+0	4.885E+0
-1.719E-1	4.847E+0	4.847E+0
-1.719E-1	4.808E+0	4.876E+0
-1.654E-1	4.707E+0	4.775E+0
-1.703E-1	4.804E+0	4.730E+0
-1.735E-1	4.645E+0	4.902E+0
-1.719E-1	4.701E+0	4.950E+0
-1.638E-1	4.707E+0	4.963E+0
-1.719E-1	4.691E+0	4.769E+0
-1.719E-1	4.632E+0	4.843E+0
-1.719E-1	4.597E+0	4.853E+0
-1.622E-1	4.739E+0	4.840E+0
-1.703E-1	4.701E+0	4.840E+0
-1.703E-1	4.662E+0	4.791E+0
-1.751E-1	4.652E+0	4.772E+0
-1.654E-1	4.675E+0	4.788E+0
-1.686E-1	4.597E+0	4.785E+0
-1.735E-1	4.662E+0	4.830E+0
-1.686E-1	4.730E+0	4.908E+0
-1.654E-1	4.571E+0	4.898E+0
-1.703E-1	4.717E+0	4.853E+0
-1.703E-1	4.726E+0	4.837E+0
-1.719E-1	4.714E+0	4.830E+0
-1.654E-1	4.710E+0	4.824E+0
-1.719E-1	4.762E+0	4.791E+0
-1.719E-1	4.765E+0	4.869E+0
-1.719E-1	4.697E+0	4.866E+0
-1.654E-1	4.671E+0	4.853E+0
-1.686E-1	4.697E+0	4.859E+0
-1.703E-1	4.665E+0	4.756E+0
-1.719E-1	4.801E+0	4.970E+0
-1.654E-1	4.798E+0	4.811E+0
-1.670E-1	4.684E+0	4.830E+0
-1.751E-1	4.782E+0	4.898E+0
-1.703E-1	4.824E+0	4.967E+0
-1.670E-1	4.665E+0	4.918E+0
-1.670E-1	4.697E+0	4.889E+0
-1.735E-1	4.658E+0	4.859E+0
-1.719E-1	4.837E+0	4.830E+0
-1.670E-1	4.769E+0	4.785E+0
-1.719E-1	4.720E+0	4.908E+0
-1.719E-1	4.662E+0	4.918E+0
-1.735E-1	4.551E+0	4.889E+0
-1.670E-1	4.707E+0	4.804E+0
-1.703E-1	4.577E+0	4.882E+0
-1.719E-1	4.804E+0	4.924E+0
-1.719E-1	4.684E+0	4.772E+0
-1.670E-1	4.769E+0	4.928E+0
-1.670E-1	4.642E+0	4.752E+0
-1.719E-1	4.671E+0	4.843E+0
-1.703E-1	4.749E+0	4.869E+0
-1.654E-1	4.655E+0	4.804E+0
-1.670E-1	4.636E+0	4.801E+0
-1.719E-1	4.707E+0	4.710E+0
-1.719E-1	4.714E+0	4.895E+0
-1.686E-1	4.577E+0	4.866E+0
-1.703E-1	4.733E+0	4.853E+0
-1.703E-1	4.697E+0	4.963E+0
-1.686E-1	4.733E+0	4.869E+0
-1.703E-1	4.720E+0	4.834E+0
-1.686E-1	4.613E+0	4.882E+0
-1.719E-1	4.639E+0	4.869E+0
-1.735E-1	4.710E+0	4.775E+0
-1.703E-1	4.726E+0	4.911E+0
-1.703E-1	4.701E+0	4.872E+0
-1.719E-1	4.834E+0	4.843E+0
-1.719E-1	4.658E+0	4.824E+0
-1.670E-1	4.701E+0	4.843E+0
-1.670E-1	4.675E+0	4.918E+0
-1.768E-1	4.733E+0	4.947E+0
-1.686E-1	4.730E+0	4.885E+0
-1.670E-1	4.603E+0	4.902E+0
-1.686E-1	4.574E+0	4.996E+0
-1.735E-1	4.668E+0	4.963E+0
-1.703E-1	4.574E+0	4.928E+0
-1.703E-1	4.577E+0	4.902E+0
-1.654E-1	4.593E+0	4.882E+0
-1.784E-1	4.739E+0	4.720E+0
-1.654E-1	4.571E+0	4.736E+0
-1.686E-1	4.759E+0	4.921E+0
-1.654E-1	4.717E+0	4.843E+0
-1.768E-1	4.603E+0	4.791E+0
-1.686E-1	4.746E+0	4.947E+0
-1.670E-1	4.821E+0	4.960E+0
-1.686E-1	4.662E+0	4.859E+0
-1.768E-1	4.743E+0	4.840E+0
-1.719E-1	4.730E+0	4.960E+0
-1.686E-1	4.584E+0	4.879E+0
-1.670E-1	4.736E+0	4.941E+0
-1.751E-1	4.662E+0	4.791E+0
-1.654E-1	4.694E+0	4.915E+0
-1.686E-1	4.681E+0	4.963E+0
-1.686E-1	4.863E+0	4.892E+0
-1.719E-1	4.701E+0	4.743E+0
-1.686E-1	4.636E+0	4.970E+0
-1.735E-1	4.590E+0	4.749E+0
-1.686E-1	4.785E+0	4.743E+0
-1.751E-1	4.684E+0	4.918E+0
-1.703E-1	4.613E+0	4.778E+0
-1.686E-1	4.853E+0	4.889E+0
-1.686E-1	4.616E+0	4.911E+0
-1.735E-1	4.555E+0	4.853E+0
-1.670E-1	4.691E+0	4.843E+0
-1.703E-1	4.619E+0	4.856E+0
-1.670E-1	4.726E+0	4.895E+0
-1.735E-1	4.720E+0	4.879E+0
-1.703E-1	4.675E+0	4.895E+0
-1.686E-1	4.655E+0	4.739E+0
-1.654E-1	4.613E+0	4.811E+0
-1.751E-1	4.697E+0	4.921E+0
-1.670E-1	4.710E+0	4.911E+0
-1.703E-1	4.710E+0	4.843E+0
-1.654E-1	4.723E+0	4.801E+0
-1.719E-1	4.581E+0	4.869E+0
-1.686E-1	4.688E+0	4.814E+0
-1.686E-1	4.681E+0	4.908E+0
-1.670E-1	4.824E+0	4.853E+0
-1.751E-1	4.665E+0	4.895E+0
-1.686E-1	4.733E+0	4.898E+0
-1.686E-1	4.759E+0	4.798E+0
-1.638E-1	4.639E+0	4.778E+0
-1.768E-1	4.723E+0	4.804E+0
-1.686E-1	4.791E+0	4.898E+0
-1.703E-1	4.681E+0	4.924E+0
-1.703E-1	4.548E+0	4.859E+0
-1.751E-1	4.649E+0	4.876E+0
-1.703E-1	4.645E+0	4.941E+0
-1.686E-1	4.824E+0	4.830E+0
-1.686E-1	4.775E+0	4.856E+0
-1.735E-1	4.697E+0	4.911E+0
-1.719E-1	4.662E+0	4.950E+0
-1.686E-1	4.710E+0	4.869E+0
-1.686E-1	4.649E+0	5.031E+0
-1.735E-1	4.642E+0	4.859E+0
-1.735E-1	4.730E+0	4.756E+0
-1.670E-1	4.623E+0	4.967E+0
-1.703E-1	4.662E+0	4.684E+0
-1.751E-1	4.788E+0	4.843E+0
-1.703E-1	4.603E+0	4.983E+0
-1.703E-1	4.795E+0	4.859E+0
-1.686E-1	4.600E+0	4.967E+0
-1.686E-1	4.675E+0	4.856E+0
-1.703E-1	4.710E+0	4.885E+0
-1.686E-1	4.603E+0	4.885E+0
-1.670E-1	4.714E+0	4.769E+0
-1.735E-1	4.681E+0	4.778E+0
-1.735E-1	4.769E+0	5.074E+0
-1.654E-1	4.717E+0	5.035E+0
-1.703E-1	4.707E+0	4.850E+0
-1.735E-1	4.684E+0	4.791E+0
-1.735E-1	4.697E+0	4.798E+0
-1.638E-1	4.720E+0	4.960E+0
-1.719E-1	4.623E+0	4.905E+0
-1.719E-1	4.665E+0	4.830E+0
-1.703E-1	4.639E+0	4.856E+0
-1.654E-1	4.655E+0	4.827E+0
-1.703E-1	4.642E+0	4.902E+0
-1.703E-1	4.688E+0	4.798E+0
-1.719E-1	4.636E+0	4.898E+0
-1.670E-1	4.791E+0	4.869E+0
-1.719E-1	4.626E+0	4.772E+0
-1.735E-1	4.717E+0	4.795E+0
-1.735E-1	4.662E+0	4.837E+0
-1.686E-1	4.762E+0	4.905E+0
-1.703E-1	4.639E+0	4.859E+0
-1.735E-1	4.775E+0	4.856E+0
-1.719E-1	4.759E+0	4.876E+0
-1.638E-1	4.694E+0	4.905E+0
-1.703E-1	4.623E+0	4.778E+0
-1.719E-1	4.636E+0	4.921E+0
-1.703E-1	4.590E+0	4.921E+0
-1.638E-1	4.684E+0	4.931E+0
-1.686E-1	4.619E+0	4.843E+0
-1.703E-1	4.736E+0	4.817E+0
-1.735E-1	4.714E+0	4.814E+0
-1.622E-1	4.785E+0	4.739E+0
-1.703E-1	4.795E+0	4.892E+0
-1.686E-1	4.788E+0	4.908E+0
-1.719E-1	4.668E+0	4.931E+0
-1.638E-1	4.762E+0	5.012E+0
-1.719E-1	4.756E+0	4.866E+0
-1.719E-1	4.632E+0	4.804E+0
-1.719E-1	4.743E+0	4.853E+0
-1.622E-1	4.697E+0	4.847E+0
-1.719E-1	4.710E+0	4.983E+0
-1.719E-1	4.752E+0	4.928E+0
-1.719E-1	4.717E+0	4.821E+0
-1.654E-1	4.769E+0	4.859E+0
-1.703E-1	4.714E+0	4.830E+0
-1.686E-1	4.574E+0	4.928E+0
-1.735E-1	4.645E+0	4.872E+0
-1.638E-1	4.577E+0	4.804E+0
-1.751E-1	4.834E+0	4.717E+0
-1.703E-1	4.681E+0	4.801E+0
-1.703E-1	4.691E+0	4.850E+0
-1.654E-1	4.710E+0	4.834E+0
-1.703E-1	4.522E+0	4.921E+0
-1.719E-1	4.678E+0	4.967E+0
-1.703E-1	4.739E+0	4.847E+0
-1.654E-1	4.593E+0	4.944E+0
-1.703E-1	4.636E+0	5.093E+0
-1.686E-1	4.658E+0	4.895E+0
-1.735E-1	4.710E+0	4.876E+0
-1.654E-1	4.662E+0	4.850E+0
-1.719E-1	4.606E+0	4.924E+0
-1.719E-1	4.636E+0	4.908E+0
-1.686E-1	4.587E+0	4.840E+0
-1.686E-1	4.730E+0	4.785E+0
-1.703E-1	4.671E+0	4.976E+0
-1.719E-1	4.645E+0	4.944E+0
-1.735E-1	4.697E+0	4.772E+0
-1.654E-1	4.775E+0	4.850E+0
-1.719E-1	4.671E+0	4.791E+0
-1.719E-1	4.662E+0	4.889E+0
-1.751E-1	4.714E+0	4.892E+0
-1.670E-1	4.733E+0	4.895E+0
-1.703E-1	4.723E+0	4.941E+0
-1.751E-1	4.720E+0	4.898E+0
-1.703E-1	4.636E+0	4.905E+0
-1.670E-1	4.684E+0	4.908E+0
-1.686E-1	4.723E+0	4.915E+0
-1.719E-1	4.704E+0	4.756E+0
-1.719E-1	4.736E+0	4.856E+0
-1.638E-1	4.623E+0	4.827E+0
-1.703E-1	4.655E+0	4.688E+0
-1.735E-1	4.788E+0	4.821E+0
-1.703E-1	4.626E+0	4.840E+0
-1.654E-1	4.733E+0	4.957E+0
-1.686E-1	4.791E+0	4.934E+0
-1.719E-1	4.778E+0	4.821E+0
-1.719E-1	4.593E+0	4.788E+0
-1.654E-1	4.701E+0	4.837E+0
-1.719E-1	4.694E+0	4.859E+0
-1.751E-1	4.675E+0	4.856E+0
-1.703E-1	4.723E+0	4.795E+0
-1.686E-1	4.671E+0	4.911E+0
-1.654E-1	4.629E+0	4.739E+0
-1.719E-1	4.655E+0	4.885E+0
-1.670E-1	4.743E+0	4.720E+0
-1.670E-1	4.723E+0	4.928E+0
-1.654E-1	4.701E+0	4.908E+0
-1.800E-1	4.730E+0	4.817E+0
-1.638E-1	4.658E+0	4.859E+0
-1.686E-1	4.769E+0	4.834E+0
-1.670E-1	4.759E+0	4.866E+0
-1.768E-1	4.704E+0	4.879E+0
-1.670E-1	4.811E+0	4.837E+0
-1.735E-1	4.639E+0	4.769E+0
-1.686E-1	4.746E+0	4.902E+0
-1.768E-1	4.675E+0	4.863E+0
-1.686E-1	4.697E+0	4.834E+0
-1.670E-1	4.577E+0	4.808E+0
-1.751E-1	4.743E+0	4.859E+0
-1.719E-1	4.694E+0	4.882E+0
-1.735E-1	4.714E+0	4.756E+0
-1.686E-1	4.629E+0	4.837E+0
-1.686E-1	4.642E+0	4.814E+0
-1.800E-1	4.555E+0	4.895E+0
-1.719E-1	4.772E+0	4.814E+0
-1.719E-1	4.704E+0	4.876E+0
-1.686E-1	4.629E+0	4.791E+0
-1.784E-1	4.726E+0	4.769E+0
-1.686E-1	4.600E+0	4.992E+0
-1.703E-1	4.613E+0	4.866E+0
-1.703E-1	4.765E+0	4.869E+0
-1.735E-1	4.632E+0	4.879E+0
-1.686E-1	4.652E+0	4.957E+0
-1.703E-1	4.714E+0	4.859E+0
-1.686E-1	4.626E+0	4.739E+0
-1.768E-1	4.590E+0	4.918E+0
-1.703E-1	4.619E+0	4.934E+0
-1.703E-1	4.558E+0	4.892E+0
-1.654E-1	4.681E+0	4.863E+0
-1.768E-1	4.665E+0	4.879E+0
-1.719E-1	4.658E+0	4.872E+0
-1.703E-1	4.707E+0	4.775E+0
-1.719E-1	4.688E+0	4.859E+0
-1.768E-1	4.613E+0	4.837E+0
-1.670E-1	4.704E+0	4.892E+0
-1.686E-1	4.574E+0	4.850E+0
-1.670E-1	4.681E+0	4.733E+0
-1.768E-1	4.623E+0	4.863E+0
-1.703E-1	4.655E+0	4.701E+0
-1.703E-1	4.629E+0	4.885E+0
-1.654E-1	4.603E+0	4.814E+0
-1.735E-1	4.636E+0	4.980E+0
-1.751E-1	4.623E+0	4.970E+0
-1.686E-1	4.688E+0	4.895E+0
-1.654E-1	4.733E+0	4.947E+0
-1.768E-1	4.788E+0	4.892E+0
-1.686E-1	4.636E+0	4.840E+0
-1.703E-1	4.645E+0	4.866E+0
-1.670E-1	4.752E+0	4.911E+0
-1.768E-1	4.610E+0	4.892E+0
-1.703E-1	4.697E+0	4.941E+0
-1.703E-1	4.665E+0	4.791E+0
-1.719E-1	4.726E+0	4.915E+0
-1.768E-1	4.613E+0	4.908E+0
-1.735E-1	4.658E+0	4.853E+0
-1.703E-1	4.834E+0	4.898E+0
-1.703E-1	4.678E+0	4.782E+0
-1.751E-1	4.548E+0	4.866E+0
-1.735E-1	4.512E+0	4.967E+0
-1.686E-1	4.649E+0	4.821E+0
-1.703E-1	4.749E+0	4.967E+0
-1.751E-1	4.626E+0	4.866E+0
-1.703E-1	4.788E+0	4.879E+0
-1.686E-1	4.645E+0	4.921E+0
-1.686E-1	4.697E+0	4.811E+0
-1.768E-1	4.623E+0	4.863E+0
-1.735E-1	4.697E+0	4.814E+0
-1.654E-1	4.642E+0	4.798E+0
-1.703E-1	4.694E+0	4.869E+0
-1.751E-1	4.701E+0	4.765E+0
-1.735E-1	4.697E+0	4.898E+0
-1.654E-1	4.590E+0	4.840E+0
-1.703E-1	4.668E+0	4.749E+0
-1.768E-1	4.564E+0	4.876E+0
-1.735E-1	4.736E+0	4.892E+0
-1.686E-1	4.694E+0	4.834E+0
-1.735E-1	4.623E+0	4.898E+0
-1.719E-1	4.642E+0	4.947E+0
-1.768E-1	4.623E+0	4.898E+0
-1.686E-1	4.717E+0	4.821E+0
-1.686E-1	4.720E+0	4.879E+0
-1.735E-1	4.629E+0	4.837E+0
-1.719E-1	4.730E+0	4.918E+0
-1.686E-1	4.723E+0	4.723E+0
-1.735E-1	4.613E+0	4.798E+0
-1.735E-1	4.694E+0	4.863E+0
-1.735E-1	4.584E+0	4.944E+0
-1.654E-1	4.645E+0	4.850E+0
-1.719E-1	4.678E+0	4.752E+0
-1.719E-1	4.710E+0	4.814E+0
-1.751E-1	4.694E+0	4.892E+0
-1.670E-1	4.655E+0	4.785E+0
-1.719E-1	4.587E+0	4.804E+0
-1.703E-1	4.645E+0	4.866E+0
-1.768E-1	4.662E+0	4.808E+0
-1.670E-1	4.649E+0	4.824E+0
-1.719E-1	4.655E+0	4.895E+0
-1.768E-1	4.675E+0	4.811E+0
-1.768E-1	4.697E+0	4.759E+0
-1.654E-1	4.619E+0	4.934E+0
-1.719E-1	4.642E+0	4.769E+0
-1.719E-1	4.671E+0	4.957E+0
-1.735E-1	4.600E+0	4.775E+0
-1.654E-1	4.574E+0	4.941E+0
-1.735E-1	4.668E+0	4.866E+0
-1.703E-1	4.694E+0	4.898E+0
-1.768E-1	4.619E+0	4.937E+0
-1.638E-1	4.694E+0	4.791E+0
-1.719E-1	4.691E+0	4.928E+0
-1.735E-1	4.675E+0	4.882E+0
-1.784E-1	4.655E+0	4.808E+0
-1.670E-1	4.639E+0	4.769E+0
-1.719E-1	4.658E+0	4.837E+0
-1.719E-1	4.645E+0	4.954E+0
-1.751E-1	4.645E+0	4.892E+0
-1.654E-1	4.642E+0	4.772E+0
-1.719E-1	4.743E+0	4.795E+0
-1.735E-1	4.739E+0	5.070E+0
-1.768E-1	4.795E+0	4.840E+0
-1.622E-1	4.671E+0	4.898E+0
-1.751E-1	4.597E+0	4.866E+0
-1.703E-1	4.626E+0	4.827E+0
-1.751E-1	4.606E+0	4.827E+0
-1.686E-1	4.678E+0	4.863E+0
-1.751E-1	4.616E+0	4.837E+0
-1.686E-1	4.649E+0	4.847E+0
-1.768E-1	4.584E+0	4.801E+0
-1.654E-1	4.645E+0	4.814E+0
-1.719E-1	4.681E+0	4.850E+0
-1.703E-1	4.701E+0	4.882E+0
-1.735E-1	4.665E+0	4.885E+0
-1.670E-1	4.600E+0	4.918E+0
-1.735E-1	4.655E+0	4.895E+0
-1.719E-1	4.739E+0	4.847E+0
-1.751E-1	4.678E+0	4.843E+0
-1.670E-1	4.626E+0	4.765E+0
-1.719E-1	4.720E+0	4.983E+0
-1.735E-1	4.694E+0	4.879E+0
-1.751E-1	4.662E+0	4.937E+0
-1.654E-1	4.636E+0	4.840E+0
-1.703E-1	4.678E+0	4.869E+0
-1.719E-1	4.571E+0	4.837E+0
-1.735E-1	4.636E+0	4.782E+0
-1.654E-1	4.662E+0	4.765E+0
-1.735E-1	4.675E+0	4.769E+0
-1.735E-1	4.532E+0	4.866E+0
-1.719E-1	4.632E+0	4.869E+0
-1.686E-1	4.529E+0	4.840E+0
-1.686E-1	4.717E+0	4.714E+0
-1.719E-1	4.697E+0	4.837E+0
-1.735E-1	4.684E+0	4.915E+0
-1.686E-1	4.707E+0	4.866E+0
-1.703E-1	4.749E+0	4.898E+0
-1.751E-1	4.629E+0	4.918E+0
-1.719E-1	4.662E+0	4.970E+0
-1.686E-1	4.730E+0	4.847E+0
-1.670E-1	4.568E+0	4.808E+0
-1.735E-1	4.694E+0	4.918E+0
-1.735E-1	4.671E+0	4.778E+0
-1.686E-1	4.726E+0	4.889E+0
-1.686E-1	4.571E+0	4.856E+0
-1.719E-1	4.749E+0	4.769E+0
-1.719E-1	4.636E+0	4.872E+0
-1.703E-1	4.675E+0	4.821E+0
-1.703E-1	4.645E+0	4.837E+0
-1.751E-1	4.694E+0	4.834E+0
-1.719E-1	4.704E+0	4.765E+0
-1.703E-1	4.707E+0	4.983E+0
-1.686E-1	4.704E+0	4.769E+0
-1.751E-1	4.739E+0	4.756E+0
-1.703E-1	4.645E+0	4.775E+0
-1.703E-1	4.613E+0	4.817E+0
-1.686E-1	4.697E+0	4.908E+0
-1.768E-1	4.746E+0	4.847E+0
-1.686E-1	4.652E+0	4.869E+0
-1.686E-1	4.658E+0	4.924E+0
-1.703E-1	4.769E+0	4.804E+0
-1.768E-1	4.655E+0	4.739E+0
-1.686E-1	4.629E+0	4.866E+0
-1.686E-1	4.688E+0	4.817E+0
-1.686E-1	4.564E+0	4.872E+0
-1.784E-1	4.684E+0	4.856E+0
-1.686E-1	4.723E+0	4.950E+0
-1.719E-1	4.720E+0	4.769E+0
-1.719E-1	4.691E+0	4.924E+0
-1.751E-1	4.697E+0	4.662E+0
-1.719E-1	4.720E+0	4.866E+0
-1.686E-1	4.662E+0	4.785E+0
-1.686E-1	4.655E+0	4.889E+0
-1.768E-1	4.610E+0	4.863E+0
-1.703E-1	4.726E+0	4.775E+0
-1.735E-1	4.723E+0	4.918E+0
-1.654E-1	4.642E+0	4.853E+0
-1.768E-1	4.665E+0	4.850E+0
-1.719E-1	4.688E+0	4.733E+0
-1.719E-1	4.675E+0	4.853E+0
-1.686E-1	4.574E+0	4.804E+0
-1.768E-1	4.636E+0	4.921E+0
-1.703E-1	4.649E+0	4.859E+0
-1.719E-1	4.652E+0	4.892E+0
-1.654E-1	4.697E+0	4.821E+0
-1.751E-1	4.538E+0	4.882E+0
-1.703E-1	4.688E+0	4.759E+0
-1.719E-1	4.590E+0	4.775E+0
-1.670E-1	4.584E+0	4.726E+0
-1.768E-1	4.756E+0	4.769E+0
-1.670E-1	4.496E+0	4.801E+0
-1.751E-1	4.678E+0	4.980E+0
-1.686E-1	4.694E+0	4.908E+0
-1.751E-1	4.626E+0	4.918E+0
-1.703E-1	4.668E+0	4.834E+0
-1.719E-1	4.688E+0	4.921E+0
-1.686E-1	4.652E+0	4.704E+0
-1.768E-1	4.665E+0	4.876E+0
-1.670E-1	4.658E+0	4.856E+0
-1.703E-1	4.749E+0	4.830E+0
-1.686E-1	4.639E+0	4.782E+0
-1.751E-1	4.603E+0	4.739E+0
-1.703E-1	4.675E+0	4.801E+0
-1.719E-1	4.720E+0	4.869E+0
-1.703E-1	4.632E+0	4.788E+0
-1.751E-1	4.684E+0	4.834E+0
-1.686E-1	4.532E+0	4.765E+0
-1.703E-1	4.571E+0	4.908E+0
-1.686E-1	4.581E+0	5.057E+0
-1.768E-1	4.590E+0	4.902E+0
-1.735E-1	4.694E+0	4.668E+0
-1.703E-1	4.590E+0	4.850E+0
-1.686E-1	4.636E+0	4.804E+0
-1.751E-1	4.542E+0	4.918E+0
-1.735E-1	4.658E+0	4.950E+0
-1.686E-1	4.691E+0	4.843E+0
-1.703E-1	4.645E+0	4.814E+0
-1.735E-1	4.684E+0	4.837E+0
-1.703E-1	4.655E+0	4.830E+0
-1.686E-1	4.590E+0	4.895E+0
-1.719E-1	4.714E+0	4.804E+0
-1.719E-1	4.587E+0	4.778E+0
-1.719E-1	4.568E+0	4.843E+0
-1.670E-1	4.652E+0	4.830E+0
-1.686E-1	4.668E+0	4.795E+0
-1.719E-1	4.678E+0	4.918E+0
-1.735E-1	4.610E+0	4.837E+0
-1.703E-1	4.597E+0	4.791E+0
-1.686E-1	4.730E+0	4.804E+0
-1.751E-1	4.723E+0	4.821E+0
-1.735E-1	4.636E+0	4.840E+0
-1.686E-1	4.623E+0	4.762E+0
-1.703E-1	4.723E+0	4.859E+0
-1.751E-1	4.688E+0	4.743E+0
-1.719E-1	4.662E+0	4.892E+0
-1.654E-1	4.665E+0	4.853E+0
-1.719E-1	4.571E+0	4.915E+0
-1.719E-1	4.720E+0	4.772E+0
-1.751E-1	4.655E+0	4.795E+0
-1.654E-1	4.616E+0	4.788E+0
-1.719E-1	4.723E+0	4.898E+0
-1.719E-1	4.678E+0	4.795E+0
-1.751E-1	4.593E+0	4.817E+0
-1.622E-1	4.645E+0	4.762E+0
-1.686E-1	4.701E+0	4.911E+0
-1.735E-1	4.668E+0	4.847E+0
-1.719E-1	4.516E+0	4.947E+0
-1.654E-1	4.759E+0	4.788E+0
-1.703E-1	4.684E+0	4.821E+0
-1.735E-1	4.623E+0	4.850E+0
-1.784E-1	4.600E+0	4.769E+0
-1.654E-1	4.662E+0	4.830E+0
-1.735E-1	4.720E+0	4.782E+0
-1.735E-1	4.636E+0	4.876E+0
-1.751E-1	4.694E+0	4.895E+0
-1.622E-1	4.571E+0	4.963E+0
-1.686E-1	4.587E+0	4.714E+0
-1.735E-1	4.590E+0	4.963E+0
-1.751E-1	4.675E+0	4.704E+0
-1.670E-1	4.490E+0	4.795E+0
-1.751E-1	4.701E+0	4.804E+0
-1.703E-1	4.681E+0	4.898E+0
-1.768E-1	4.707E+0	4.970E+0
-1.638E-1	4.587E+0	4.843E+0
-1.735E-1	4.681E+0	4.889E+0
-1.703E-1	4.665E+0	4.817E+0
-1.735E-1	4.710E+0	4.782E+0
-1.654E-1	4.542E+0	4.756E+0
-1.735E-1	4.616E+0	4.885E+0
-1.719E-1	4.749E+0	4.817E+0
-1.751E-1	4.671E+0	4.811E+0
-1.670E-1	4.619E+0	4.739E+0
-1.703E-1	4.736E+0	4.782E+0
-1.703E-1	4.759E+0	4.752E+0
-1.751E-1	4.577E+0	4.847E+0
-1.654E-1	4.736E+0	4.827E+0
-1.719E-1	4.736E+0	4.804E+0
-1.703E-1	4.619E+0	4.905E+0
-1.768E-1	4.603E+0	4.830E+0
-1.654E-1	4.668E+0	4.847E+0
-1.735E-1	4.636E+0	4.837E+0
-1.686E-1	4.619E+0	4.992E+0
-1.735E-1	4.701E+0	4.853E+0
-1.654E-1	4.639E+0	4.795E+0
-1.719E-1	4.691E+0	4.908E+0
-1.719E-1	4.697E+0	4.759E+0
-1.735E-1	4.662E+0	4.739E+0
-1.670E-1	4.600E+0	4.778E+0
-1.735E-1	4.714E+0	4.804E+0
-1.751E-1	4.701E+0	4.937E+0
-1.735E-1	4.710E+0	4.843E+0
-1.670E-1	4.649E+0	4.850E+0
-1.686E-1	4.581E+0	4.850E+0
-1.703E-1	4.600E+0	4.817E+0
-1.703E-1	4.571E+0	4.821E+0
-1.654E-1	4.707E+0	4.808E+0
-1.686E-1	4.743E+0	4.811E+0
-1.735E-1	4.558E+0	4.775E+0
-1.719E-1	4.545E+0	4.814E+0
-1.670E-1	4.597E+0	4.882E+0
-1.703E-1	4.808E+0	4.834E+0
-1.719E-1	4.551E+0	4.808E+0
-1.735E-1	4.525E+0	4.840E+0
-1.654E-1	4.714E+0	4.889E+0
-1.719E-1	4.574E+0	4.856E+0
-1.751E-1	4.655E+0	4.817E+0
-1.735E-1	4.483E+0	4.837E+0
-1.670E-1	4.571E+0	4.837E+0
-1.719E-1	4.652E+0	4.752E+0
-1.751E-1	4.688E+0	4.817E+0
-1.735E-1	4.655E+0	4.859E+0
-1.719E-1	4.593E+0	4.795E+0
-1.703E-1	4.584E+0	4.898E+0
-1.751E-1	4.769E+0	4.853E+0
-1.703E-1	4.717E+0	4.898E+0
-1.686E-1	4.798E+0	4.808E+0
-1.670E-1	4.503E+0	4.902E+0
-1.719E-1	4.652E+0	4.804E+0
-1.703E-1	4.662E+0	4.814E+0
-1.703E-1	4.639E+0	4.843E+0
-1.703E-1	4.675E+0	4.811E+0
-1.719E-1	4.707E+0	4.876E+0
-1.735E-1	4.717E+0	4.834E+0
-1.686E-1	4.636E+0	4.892E+0
-1.686E-1	4.636E+0	4.811E+0
-1.735E-1	4.645E+0	4.752E+0
-1.703E-1	4.593E+0	4.804E+0
-1.703E-1	4.785E+0	4.840E+0
-1.670E-1	4.639E+0	4.859E+0
-1.735E-1	4.581E+0	4.752E+0
-1.719E-1	4.668E+0	4.830E+0
-1.670E-1	4.681E+0	4.827E+0
-1.686E-1	4.616E+0	4.717E+0
-1.751E-1	4.665E+0	4.898E+0
-1.719E-1	4.581E+0	4.717E+0
-1.686E-1	4.564E+0	4.853E+0
-1.686E-1	4.733E+0	4.856E+0
-1.784E-1	4.717E+0	4.918E+0
-1.686E-1	4.678E+0	4.688E+0
-1.686E-1	4.684E+0	4.947E+0
-1.670E-1	4.597E+0	4.850E+0
-1.784E-1	4.701E+0	4.778E+0
-1.686E-1	4.649E+0	4.885E+0
-1.703E-1	4.590E+0	4.769E+0
-1.703E-1	4.642E+0	4.804E+0
-1.768E-1	4.581E+0	4.869E+0
-1.703E-1	4.587E+0	4.808E+0
-1.703E-1	4.652E+0	4.730E+0
-1.686E-1	4.655E+0	4.834E+0
-1.768E-1	4.645E+0	4.821E+0
-1.703E-1	4.681E+0	4.859E+0
-1.719E-1	4.587E+0	4.772E+0
-1.654E-1	4.756E+0	4.765E+0
-1.735E-1	4.623E+0	4.801E+0
-1.686E-1	4.590E+0	4.843E+0
-1.703E-1	4.558E+0	4.834E+0
-1.670E-1	4.691E+0	4.765E+0
-1.768E-1	4.645E+0	4.976E+0
-1.686E-1	4.636E+0	4.859E+0
-1.703E-1	4.581E+0	4.853E+0
-1.654E-1	4.671E+0	4.876E+0
-1.735E-1	4.778E+0	4.941E+0
-1.703E-1	4.733E+0	4.811E+0
-1.719E-1	4.655E+0	5.035E+0
-1.670E-1	4.707E+0	4.853E+0
-1.768E-1	4.675E+0	4.882E+0
-1.735E-1	4.720E+0	4.775E+0
-1.735E-1	4.616E+0	4.808E+0
-1.686E-1	4.616E+0	4.736E+0
-1.800E-1	4.665E+0	4.876E+0
-1.719E-1	4.778E+0	4.859E+0
-1.703E-1	4.613E+0	4.762E+0
-1.670E-1	4.671E+0	4.847E+0
-1.735E-1	4.652E+0	4.911E+0
-1.719E-1	4.629E+0	4.804E+0
-1.703E-1	4.584E+0	4.795E+0
-1.686E-1	4.574E+0	4.801E+0
-1.800E-1	4.720E+0	4.814E+0
-1.719E-1	4.623E+0	4.726E+0
-1.703E-1	4.649E+0	4.795E+0
-1.670E-1	4.639E+0	4.694E+0
-1.735E-1	4.668E+0	4.814E+0
-1.686E-1	4.688E+0	4.759E+0
-1.703E-1	4.629E+0	4.902E+0
-1.686E-1	4.662E+0	4.837E+0
-1.751E-1	4.652E+0	4.801E+0
-1.735E-1	4.684E+0	4.892E+0
-1.670E-1	4.529E+0	4.782E+0
-1.703E-1	4.613E+0	4.840E+0
-1.735E-1	4.717E+0	4.811E+0
-1.719E-1	4.723E+0	4.821E+0
-1.686E-1	4.619E+0	4.856E+0
-1.703E-1	4.697E+0	4.850E+0
-1.735E-1	4.616E+0	4.908E+0
-1.686E-1	4.642E+0	4.762E+0
-1.670E-1	4.649E+0	4.856E+0
-1.703E-1	4.675E+0	4.898E+0
-1.719E-1	4.645E+0	4.850E+0
-1.703E-1	4.710E+0	4.853E+0
-1.638E-1	4.584E+0	4.817E+0
-1.703E-1	4.733E+0	4.898E+0
-1.784E-1	4.675E+0	4.905E+0
-1.735E-1	4.606E+0	4.840E+0
-1.703E-1	4.765E+0	4.944E+0
-1.670E-1	4.824E+0	4.889E+0
-1.735E-1	4.574E+0	4.924E+0
-1.751E-1	4.739E+0	4.723E+0
-1.670E-1	4.616E+0	4.723E+0
-1.719E-1	4.597E+0	4.876E+0
-1.703E-1	4.619E+0	4.872E+0
-1.703E-1	4.694E+0	4.918E+0
-1.703E-1	4.636E+0	4.795E+0
-1.719E-1	4.762E+0	4.840E+0
-1.719E-1	4.561E+0	4.739E+0
-1.719E-1	4.571E+0	4.837E+0
-1.686E-1	4.645E+0	4.801E+0
-1.703E-1	4.561E+0	4.778E+0
-1.751E-1	4.613E+0	4.827E+0
-1.751E-1	4.697E+0	4.772E+0
-1.670E-1	4.645E+0	4.811E+0
-1.703E-1	4.577E+0	4.918E+0
-1.735E-1	4.652E+0	4.915E+0
-1.735E-1	4.681E+0	4.843E+0
-1.670E-1	4.619E+0	4.746E+0
-1.686E-1	4.730E+0	4.743E+0
-1.719E-1	4.477E+0	4.795E+0
-1.719E-1	4.636E+0	4.837E+0
-1.703E-1	4.623E+0	4.843E+0
-1.719E-1	4.707E+0	4.876E+0
-1.686E-1	4.701E+0	4.785E+0
-1.751E-1	4.496E+0	4.866E+0
-1.638E-1	4.701E+0	4.941E+0
-1.735E-1	4.522E+0	4.992E+0
-1.703E-1	4.629E+0	4.856E+0
-1.735E-1	4.704E+0	4.824E+0
-1.686E-1	4.529E+0	4.714E+0
-1.703E-1	4.574E+0	4.837E+0
-1.735E-1	4.655E+0	4.856E+0
-1.768E-1	4.739E+0	4.811E+0
-1.654E-1	4.678E+0	4.808E+0
-1.719E-1	4.626E+0	4.778E+0
-1.703E-1	4.684E+0	4.882E+0
-1.735E-1	4.652E+0	4.876E+0
-1.686E-1	4.723E+0	4.830E+0
-1.703E-1	4.636E+0	4.869E+0
-1.719E-1	4.629E+0	4.827E+0
-1.751E-1	4.636E+0	4.847E+0
-1.638E-1	4.801E+0	4.944E+0
-1.735E-1	4.811E+0	4.743E+0
-1.703E-1	4.665E+0	4.824E+0
-1.751E-1	4.678E+0	4.697E+0
-1.670E-1	4.593E+0	4.967E+0
-1.719E-1	4.542E+0	4.752E+0
-1.735E-1	4.568E+0	4.801E+0
-1.751E-1	4.639E+0	4.707E+0
-1.686E-1	4.675E+0	4.811E+0
-1.703E-1	4.665E+0	4.739E+0
-1.703E-1	4.678E+0	4.824E+0
-1.768E-1	4.613E+0	4.733E+0
-1.670E-1	4.658E+0	4.934E+0
-1.719E-1	4.675E+0	4.921E+0
-1.686E-1	4.762E+0	4.876E+0
-1.751E-1	4.733E+0	4.856E+0
-1.670E-1	4.743E+0	4.726E+0
-1.703E-1	4.720E+0	4.902E+0
-1.719E-1	4.739E+0	4.876E+0
-1.751E-1	4.626E+0	4.830E+0
-1.686E-1	4.688E+0	4.847E+0
-1.735E-1	4.863E+0	4.856E+0
-1.735E-1	4.707E+0	4.736E+0
-1.735E-1	4.658E+0	4.837E+0
-1.686E-1	4.707E+0	4.898E+0
-1.703E-1	4.610E+0	4.801E+0
-1.703E-1	4.610E+0	4.856E+0
-1.751E-1	4.681E+0	4.723E+0
-1.670E-1	4.571E+0	4.885E+0
-1.670E-1	4.610E+0	4.866E+0
-1.735E-1	4.658E+0	4.730E+0
-1.735E-1	4.636E+0	4.756E+0
-1.670E-1	4.668E+0	4.801E+0
-1.719E-1	4.697E+0	4.898E+0
-1.703E-1	4.642E+0	4.775E+0
-1.735E-1	4.726E+0	4.840E+0
-1.654E-1	4.710E+0	4.821E+0
-1.719E-1	4.606E+0	4.902E+0
-1.719E-1	4.593E+0	4.889E+0
-1.703E-1	4.649E+0	4.739E+0
-1.686E-1	4.723E+0	4.847E+0
-1.670E-1	4.749E+0	4.710E+0
-1.719E-1	4.555E+0	4.915E+0
-1.686E-1	4.655E+0	4.924E+0
-1.686E-1	4.568E+0	4.963E+0
-1.686E-1	4.688E+0	4.885E+0
-1.735E-1	4.590E+0	4.739E+0
-1.735E-1	4.704E+0	4.876E+0
-1.670E-1	4.584E+0	4.736E+0
-1.703E-1	4.684E+0	4.902E+0
-1.703E-1	4.658E+0	4.837E+0
-1.703E-1	4.639E+0	4.795E+0
-1.670E-1	4.623E+0	4.817E+0
-1.686E-1	4.795E+0	4.947E+0
-1.735E-1	4.619E+0	4.814E+0
-1.703E-1	4.668E+0	4.821E+0
-1.686E-1	4.691E+0	4.827E+0
-1.703E-1	4.746E+0	4.756E+0
-1.719E-1	4.636E+0	4.798E+0
-1.735E-1	4.717E+0	4.808E+0
-1.670E-1	4.655E+0	4.889E+0
-1.686E-1	4.639E+0	4.788E+0
-1.751E-1	4.639E+0	4.801E+0
-1.686E-1	4.688E+0	4.710E+0
-1.686E-1	4.671E+0	4.863E+0
-1.654E-1	4.645E+0	4.863E+0
-1.719E-1	4.752E+0	4.697E+0
-1.703E-1	4.678E+0	4.866E+0
-1.686E-1	4.626E+0	4.856E+0
-1.686E-1	4.623E+0	4.859E+0
-1.751E-1	4.584E+0	4.739E+0
-1.719E-1	4.678E+0	4.795E+0
-1.719E-1	4.522E+0	4.869E+0
-1.686E-1	4.593E+0	4.853E+0
-1.735E-1	4.619E+0	4.749E+0
-1.686E-1	4.626E+0	4.788E+0
-1.719E-1	4.603E+0	4.821E+0
-1.686E-1	4.697E+0	5.031E+0
-1.735E-1	4.584E+0	4.853E+0
-1.735E-1	4.629E+0	4.752E+0
-1.719E-1	4.610E+0	4.798E+0
-1.654E-1	4.581E+0	4.905E+0
-1.751E-1	4.681E+0	4.869E+0
-1.735E-1	4.571E+0	4.717E+0
-1.686E-1	4.597E+0	4.804E+0
-1.654E-1	4.606E+0	4.869E+0
-1.735E-1	4.762E+0	4.782E+0
-1.703E-1	4.645E+0	4.782E+0
-1.686E-1	4.723E+0	4.817E+0
-1.703E-1	4.691E+0	4.785E+0
-1.751E-1	4.662E+0	4.788E+0
-1.719E-1	4.668E+0	4.782E+0
-1.670E-1	4.619E+0	4.821E+0
-1.686E-1	4.726E+0	4.678E+0
-1.751E-1	4.610E+0	4.772E+0
-1.703E-1	4.726E+0	4.892E+0
-1.719E-1	4.710E+0	4.814E+0
-1.703E-1	4.726E+0	4.837E+0
-1.751E-1	4.606E+0	4.840E+0
-1.719E-1	4.564E+0	4.762E+0
-1.670E-1	4.535E+0	5.005E+0
-1.654E-1	4.616E+0	4.749E+0
-1.751E-1	4.636E+0	4.720E+0
-1.703E-1	4.645E+0	4.892E+0
-1.703E-1	4.694E+0	4.775E+0
-1.686E-1	4.558E+0	4.804E+0
-1.751E-1	4.749E+0	4.850E+0
-1.686E-1	4.600E+0	4.814E+0
-1.719E-1	4.675E+0	4.704E+0
-1.686E-1	4.642E+0	4.791E+0
-1.735E-1	4.668E+0	4.882E+0
-1.686E-1	4.697E+0	4.843E+0
-1.670E-1	4.684E+0	4.837E+0
-1.670E-1	4.581E+0	4.882E+0
-1.735E-1	4.581E+0	4.889E+0
-1.719E-1	4.707E+0	4.824E+0
-1.670E-1	4.590E+0	4.772E+0
-1.670E-1	4.584E+0	4.804E+0
-1.751E-1	4.694E+0	4.782E+0
-1.703E-1	4.691E+0	4.911E+0
-1.670E-1	4.632E+0	4.911E+0
-1.686E-1	4.655E+0	4.730E+0
-1.735E-1	4.714E+0	4.817E+0
-1.719E-1	4.590E+0	4.804E+0
-1.719E-1	4.704E+0	4.937E+0
-1.703E-1	4.697E+0	4.765E+0
-1.751E-1	4.610E+0	4.928E+0
-1.703E-1	4.694E+0	4.937E+0
-1.670E-1	4.739E+0	4.869E+0
-1.686E-1	4.642E+0	4.801E+0
-1.735E-1	4.587E+0	4.739E+0
-1.670E-1	4.480E+0	4.853E+0
-1.670E-1	4.704E+0	4.843E+0
-1.686E-1	4.551E+0	4.811E+0
-1.751E-1	4.697E+0	4.898E+0
-1.735E-1	4.694E+0	4.756E+0
-1.670E-1	4.593E+0	4.668E+0
-1.686E-1	4.587E+0	4.775E+0
-1.719E-1	4.593E+0	4.636E+0
-1.719E-1	4.623E+0	4.847E+0
-1.703E-1	4.694E+0	4.710E+0
-1.670E-1	4.662E+0	4.915E+0
-1.735E-1	4.652E+0	4.863E+0
-1.703E-1	4.739E+0	4.795E+0
-1.703E-1	4.697E+0	4.931E+0
-1.703E-1	4.668E+0	4.834E+0
-1.751E-1	4.739E+0	4.840E+0
-1.703E-1	4.623E+0	4.853E+0
-1.670E-1	4.571E+0	4.843E+0
-1.686E-1	4.610E+0	4.817E+0
-1.751E-1	4.723E+0	4.769E+0
-1.735E-1	4.801E+0	4.882E+0
-1.703E-1	4.714E+0	4.782E+0
-1.703E-1	4.840E+0	4.905E+0
-1.703E-1	4.688E+0	4.863E+0
-1.735E-1	4.610E+0	4.863E+0
-1.670E-1	4.717E+0	4.882E+0
-1.703E-1	4.714E+0	4.872E+0
-1.703E-1	4.616E+0	4.863E+0
-1.703E-1	4.671E+0	4.866E+0
-1.686E-1	4.652E+0	4.908E+0
-1.703E-1	4.691E+0	4.872E+0
-1.703E-1	4.710E+0	4.785E+0
-1.719E-1	4.632E+0	4.830E+0
-1.654E-1	4.535E+0	4.834E+0
-1.703E-1	4.597E+0	4.749E+0
-1.735E-1	4.701E+0	4.782E+0
-1.719E-1	4.522E+0	4.785E+0
-1.686E-1	4.795E+0	4.720E+0
-1.719E-1	4.577E+0	4.804E+0
-1.719E-1	4.808E+0	4.827E+0
-1.735E-1	4.671E+0	4.843E+0
-1.654E-1	4.645E+0	4.847E+0
-1.703E-1	4.762E+0	5.005E+0
-1.719E-1	4.701E+0	4.898E+0
-1.735E-1	4.590E+0	4.850E+0
-1.686E-1	4.691E+0	4.892E+0
-1.735E-1	4.619E+0	4.811E+0
-1.735E-1	4.529E+0	4.782E+0
-1.751E-1	4.704E+0	4.759E+0
-1.670E-1	4.707E+0	4.847E+0
-1.703E-1	4.675E+0	4.931E+0
-1.719E-1	4.642E+0	4.720E+0
-1.719E-1	4.606E+0	4.681E+0
-1.670E-1	4.558E+0	4.837E+0
-1.751E-1	4.636E+0	4.752E+0
-1.735E-1	4.704E+0	4.821E+0
-1.735E-1	4.626E+0	4.850E+0
-1.670E-1	4.613E+0	4.847E+0
-1.703E-1	4.545E+0	4.843E+0
-1.719E-1	4.658E+0	4.817E+0
-1.719E-1	4.697E+0	4.827E+0
-1.638E-1	4.581E+0	4.882E+0
-1.719E-1	4.714E+0	4.785E+0
-1.719E-1	4.603E+0	4.739E+0
-1.703E-1	4.749E+0	4.762E+0
-1.654E-1	4.590E+0	4.691E+0
-1.719E-1	4.723E+0	4.931E+0
-1.719E-1	4.616E+0	4.817E+0
-1.768E-1	4.720E+0	4.898E+0
-1.654E-1	4.603E+0	4.928E+0
-1.735E-1	4.619E+0	4.723E+0
-1.719E-1	4.590E+0	4.730E+0
-1.719E-1	4.532E+0	4.746E+0
-1.654E-1	4.519E+0	4.756E+0
-1.703E-1	4.655E+0	4.824E+0
-1.703E-1	4.590E+0	4.837E+0
-1.735E-1	4.587E+0	4.905E+0
-1.654E-1	4.499E+0	4.859E+0
-1.703E-1	4.785E+0	4.798E+0
-1.751E-1	4.701E+0	4.765E+0
-1.735E-1	4.665E+0	4.707E+0
-1.670E-1	4.697E+0	4.885E+0
-1.703E-1	4.717E+0	4.827E+0
-1.719E-1	4.701E+0	4.723E+0
-1.735E-1	4.736E+0	4.772E+0
-1.686E-1	4.587E+0	4.746E+0
-1.719E-1	4.564E+0	4.707E+0
-1.719E-1	4.791E+0	4.876E+0
-1.719E-1	4.752E+0	4.782E+0
-1.654E-1	4.561E+0	4.882E+0
-1.703E-1	4.675E+0	4.931E+0
-1.719E-1	4.765E+0	4.756E+0
-1.719E-1	4.707E+0	4.892E+0
-1.686E-1	4.720E+0	4.756E+0
-1.703E-1	4.642E+0	4.717E+0
-1.686E-1	4.717E+0	4.795E+0
-1.735E-1	4.675E+0	4.811E+0
-1.654E-1	4.590E+0	4.795E+0
-1.686E-1	4.717E+0	4.908E+0
-1.719E-1	4.619E+0	4.837E+0
-1.719E-1	4.675E+0	4.859E+0
-1.670E-1	4.629E+0	4.924E+0
-1.686E-1	4.736E+0	4.788E+0
-1.751E-1	4.752E+0	4.866E+0
-1.751E-1	4.736E+0	4.908E+0
-1.654E-1	4.587E+0	4.811E+0
-1.703E-1	4.538E+0	4.821E+0
-1.719E-1	4.564E+0	4.762E+0
-1.751E-1	4.671E+0	4.775E+0
-1.654E-1	4.564E+0	4.934E+0
-1.686E-1	4.697E+0	4.924E+0
-1.719E-1	4.645E+0	4.769E+0
-1.703E-1	4.584E+0	4.866E+0
-1.654E-1	4.632E+0	4.746E+0
-1.686E-1	4.535E+0	4.882E+0
-1.735E-1	4.762E+0	4.671E+0
-1.719E-1	4.655E+0	4.710E+0
-1.654E-1	4.639E+0	4.911E+0
-1.686E-1	4.688E+0	4.817E+0
-1.703E-1	4.603E+0	4.850E+0
-1.686E-1	4.723E+0	4.850E+0
-1.654E-1	4.658E+0	4.804E+0
-1.686E-1	4.619E+0	4.785E+0
-1.735E-1	4.645E+0	4.824E+0
-1.703E-1	4.619E+0	4.824E+0
-1.703E-1	4.665E+0	4.856E+0
-1.686E-1	4.681E+0	4.918E+0
-1.703E-1	4.548E+0	4.808E+0
-1.703E-1	4.668E+0	4.840E+0
-1.654E-1	4.720E+0	4.882E+0
-1.654E-1	4.629E+0	4.931E+0
-1.703E-1	4.652E+0	4.808E+0
-1.703E-1	4.701E+0	4.895E+0
-1.670E-1	4.678E+0	4.911E+0
-1.638E-1	4.587E+0	4.898E+0
-1.735E-1	4.636E+0	4.795E+0
-1.719E-1	4.568E+0	4.973E+0
-1.686E-1	4.759E+0	4.785E+0
-1.686E-1	4.623E+0	4.847E+0
-1.735E-1	4.538E+0	4.983E+0
-1.670E-1	4.568E+0	4.866E+0
-1.703E-1	4.688E+0	4.843E+0
-1.670E-1	4.723E+0	4.911E+0
-1.768E-1	4.684E+0	4.876E+0
-1.670E-1	4.645E+0	4.898E+0
-1.670E-1	4.616E+0	4.791E+0
-1.654E-1	4.678E+0	4.795E+0
-1.735E-1	4.691E+0	4.908E+0
-1.686E-1	4.671E+0	4.678E+0
-1.703E-1	4.726E+0	4.915E+0
-1.686E-1	4.545E+0	4.772E+0
-1.751E-1	4.558E+0	4.892E+0
-1.670E-1	4.671E+0	4.769E+0
-1.703E-1	4.662E+0	4.882E+0
-1.622E-1	4.675E+0	4.853E+0
-1.751E-1	4.645E+0	4.892E+0
-1.686E-1	4.600E+0	4.817E+0
-1.686E-1	4.652E+0	4.911E+0
-1.654E-1	4.658E+0	4.843E+0
-1.735E-1	4.671E+0	4.882E+0
-1.703E-1	4.684E+0	4.863E+0
-1.686E-1	4.701E+0	4.963E+0
-1.670E-1	4.736E+0	4.840E+0
-1.719E-1	4.662E+0	4.876E+0
-1.719E-1	4.574E+0	4.840E+0
-1.670E-1	4.746E+0	4.817E+0
-1.686E-1	4.752E+0	4.918E+0
-1.751E-1	4.545E+0	4.908E+0
-1.719E-1	4.603E+0	4.775E+0
-1.703E-1	4.593E+0	4.970E+0
-1.654E-1	4.710E+0	4.759E+0
-1.751E-1	4.600E+0	4.772E+0
-1.719E-1	4.590E+0	4.911E+0
-1.686E-1	4.697E+0	4.911E+0
-1.686E-1	4.671E+0	4.830E+0
-1.768E-1	4.555E+0	4.785E+0
-1.719E-1	4.688E+0	4.733E+0
-1.703E-1	4.597E+0	4.918E+0
-1.654E-1	4.616E+0	4.801E+0
-1.751E-1	4.678E+0	4.853E+0
-1.719E-1	4.684E+0	4.704E+0
-1.686E-1	4.535E+0	4.869E+0
-1.670E-1	4.714E+0	4.834E+0
-1.719E-1	4.714E+0	4.834E+0
-1.703E-1	4.681E+0	4.756E+0
-1.670E-1	4.639E+0	4.872E+0
-1.670E-1	4.671E+0	4.769E+0
-1.719E-1	4.587E+0	4.782E+0
-1.719E-1	4.658E+0	4.765E+0
-1.703E-1	4.636E+0	4.834E+0
-1.670E-1	4.649E+0	4.801E+0
-1.735E-1	4.574E+0	4.808E+0
-1.719E-1	4.568E+0	4.847E+0
-1.703E-1	4.584E+0	4.782E+0
-1.703E-1	4.642E+0	4.814E+0
-1.719E-1	4.626E+0	4.782E+0
-1.703E-1	4.772E+0	4.856E+0
-1.670E-1	4.610E+0	4.759E+0
-1.670E-1	4.542E+0	4.733E+0
-1.719E-1	4.671E+0	4.808E+0
-1.719E-1	4.564E+0	4.811E+0
-1.670E-1	4.571E+0	4.830E+0
-1.654E-1	4.704E+0	4.798E+0
-1.735E-1	4.756E+0	4.885E+0
-1.735E-1	4.626E+0	4.840E+0
-1.686E-1	4.649E+0	4.811E+0
-1.686E-1	4.662E+0	4.791E+0
-1.735E-1	4.632E+0	4.840E+0
-1.719E-1	4.645E+0	4.847E+0
-1.654E-1	4.632E+0	4.765E+0
-1.703E-1	4.678E+0	4.895E+0
-1.751E-1	4.814E+0	4.931E+0
-1.686E-1	4.701E+0	4.772E+0
-1.686E-1	4.486E+0	4.882E+0
-1.670E-1	4.574E+0	4.795E+0
-1.719E-1	4.668E+0	4.853E+0
-1.735E-1	4.655E+0	4.856E+0
-1.686E-1	4.610E+0	4.775E+0
-1.735E-1	4.610E+0	4.717E+0
-1.735E-1	4.675E+0	4.814E+0
-1.703E-1	4.619E+0	4.853E+0
-1.670E-1	4.655E+0	4.859E+0
-1.735E-1	4.658E+0	4.798E+0
-1.703E-1	4.584E+0	4.905E+0
-1.735E-1	4.558E+0	4.853E+0
-1.670E-1	4.642E+0	4.752E+0
-1.719E-1	4.688E+0	4.911E+0
-1.703E-1	4.730E+0	4.937E+0
-1.751E-1	4.662E+0	4.801E+0
-1.654E-1	4.684E+0	4.821E+0
-1.719E-1	4.652E+0	4.752E+0
-1.686E-1	4.668E+0	4.681E+0
-1.735E-1	4.590E+0	4.934E+0
-1.654E-1	4.704E+0	4.889E+0
-1.703E-1	4.671E+0	4.827E+0
-1.719E-1	4.448E+0	4.843E+0
-1.719E-1	4.555E+0	4.872E+0
-1.670E-1	4.613E+0	4.915E+0
-1.751E-1	4.632E+0	4.837E+0
-1.703E-1	4.577E+0	4.801E+0
-1.735E-1	4.668E+0	4.762E+0
-1.654E-1	4.535E+0	4.853E+0
-1.735E-1	4.739E+0	4.749E+0
-1.686E-1	4.688E+0	4.885E+0
-1.735E-1	4.704E+0	4.866E+0
-1.638E-1	4.535E+0	4.859E+0
-1.735E-1	4.561E+0	4.830E+0
-1.686E-1	4.649E+0	4.736E+0
-1.735E-1	4.616E+0	4.782E+0
-1.670E-1	4.665E+0	4.850E+0
-1.751E-1	4.837E+0	4.824E+0
-1.719E-1	4.610E+0	4.859E+0
-1.719E-1	4.678E+0	4.866E+0
-1.638E-1	4.701E+0	4.843E+0
-1.735E-1	4.529E+0	4.830E+0
-1.703E-1	4.678E+0	4.863E+0
-1.719E-1	4.652E+0	4.918E+0
-1.670E-1	4.655E+0	4.701E+0
-1.719E-1	4.645E+0	4.872E+0
-1.735E-1	4.548E+0	4.866E+0
-1.735E-1	4.701E+0	4.830E+0
-1.638E-1	4.720E+0	4.788E+0
-1.686E-1	4.568E+0	4.808E+0
-1.703E-1	4.675E+0	4.863E+0
-1.735E-1	4.606E+0	4.869E+0
-1.654E-1	4.642E+0	4.808E+0
-1.703E-1	4.707E+0	4.665E+0
-1.735E-1	4.720E+0	4.856E+0
-1.735E-1	4.616E+0	4.853E+0
-1.622E-1	4.480E+0	4.691E+0
-1.719E-1	4.606E+0	4.892E+0
-1.719E-1	4.684E+0	4.830E+0
-1.719E-1	4.457E+0	4.954E+0
-1.622E-1	4.671E+0	4.937E+0
-1.735E-1	4.590E+0	4.782E+0
-1.751E-1	4.765E+0	4.837E+0
-1.703E-1	4.636E+0	4.814E+0
-1.654E-1	4.743E+0	4.892E+0
-1.703E-1	4.542E+0	4.821E+0
-1.719E-1	4.593E+0	4.944E+0
-1.703E-1	4.707E+0	4.752E+0
-1.638E-1	4.606E+0	4.898E+0
-1.670E-1	4.778E+0	4.736E+0
-1.703E-1	4.691E+0	4.850E+0
-1.719E-1	4.688E+0	4.830E+0
-1.686E-1	4.704E+0	4.824E+0
-1.686E-1	4.626E+0	4.908E+0
-1.735E-1	4.684E+0	4.795E+0
-1.719E-1	4.610E+0	4.762E+0
-1.654E-1	4.691E+0	4.859E+0
-1.686E-1	4.568E+0	4.752E+0
-1.719E-1	4.538E+0	4.830E+0
-1.719E-1	4.717E+0	4.892E+0
-1.686E-1	4.714E+0	4.934E+0
-1.670E-1	4.600E+0	4.704E+0
-1.719E-1	4.564E+0	4.837E+0
-1.719E-1	4.623E+0	4.785E+0
-1.686E-1	4.694E+0	4.863E+0
-1.670E-1	4.493E+0	4.772E+0
-1.735E-1	4.636E+0	4.941E+0
-1.719E-1	4.564E+0	4.834E+0
-1.670E-1	4.616E+0	4.872E+0
-1.686E-1	4.830E+0	4.749E+0
-1.751E-1	4.652E+0	4.863E+0
-1.719E-1	4.749E+0	4.892E+0
-1.686E-1	4.593E+0	4.733E+0
-1.670E-1	4.658E+0	4.688E+0
-1.751E-1	4.714E+0	4.924E+0
-1.654E-1	4.710E+0	4.879E+0
-1.686E-1	4.529E+0	4.769E+0
-1.670E-1	4.642E+0	4.866E+0
-1.751E-1	4.681E+0	4.853E+0
-1.670E-1	4.532E+0	4.778E+0
-1.670E-1	4.600E+0	4.808E+0
-1.686E-1	4.671E+0	4.902E+0
-1.735E-1	4.752E+0	4.743E+0
-1.703E-1	4.597E+0	4.769E+0
-1.703E-1	4.655E+0	4.782E+0
-1.686E-1	4.600E+0	4.834E+0
-1.784E-1	4.551E+0	4.678E+0
-1.703E-1	4.606E+0	4.960E+0
-1.719E-1	4.681E+0	4.905E+0
-1.686E-1	4.597E+0	4.986E+0
-1.751E-1	4.642E+0	4.795E+0
-1.703E-1	4.694E+0	5.067E+0
-1.703E-1	4.671E+0	4.756E+0
-1.686E-1	4.522E+0	4.765E+0
-1.800E-1	4.701E+0	4.785E+0
-1.686E-1	4.723E+0	4.811E+0
-1.670E-1	4.645E+0	4.847E+0
-1.686E-1	4.681E+0	4.749E+0
-1.768E-1	4.652E+0	4.811E+0
-1.670E-1	4.642E+0	4.847E+0
-1.703E-1	4.564E+0	4.866E+0
-1.654E-1	4.694E+0	4.821E+0
-1.751E-1	4.704E+0	4.772E+0
-1.686E-1	4.626E+0	4.665E+0
-1.703E-1	4.535E+0	4.869E+0
-1.654E-1	4.769E+0	4.756E+0
-1.768E-1	4.684E+0	4.759E+0
-1.719E-1	4.714E+0	4.879E+0
-1.719E-1	4.681E+0	4.759E+0
-1.670E-1	4.629E+0	4.778E+0
-1.768E-1	4.626E+0	4.804E+0
-1.654E-1	4.730E+0	4.895E+0
-1.670E-1	4.619E+0	4.772E+0
-1.654E-1	4.548E+0	5.002E+0
-1.751E-1	4.720E+0	4.934E+0
-1.719E-1	4.694E+0	4.856E+0
-1.686E-1	4.558E+0	4.837E+0
-1.703E-1	4.691E+0	4.785E+0
-1.735E-1	4.597E+0	4.905E+0
-1.703E-1	4.675E+0	4.743E+0
-1.670E-1	4.697E+0	4.782E+0
-1.670E-1	4.600E+0	4.853E+0
-1.735E-1	4.710E+0	4.853E+0
-1.719E-1	4.704E+0	4.892E+0
-1.670E-1	4.545E+0	4.788E+0
-1.686E-1	4.668E+0	4.830E+0
-1.735E-1	4.704E+0	4.759E+0
-1.703E-1	4.785E+0	4.895E+0
-1.686E-1	4.707E+0	4.662E+0
-1.703E-1	4.616E+0	4.697E+0
-1.735E-1	4.593E+0	4.798E+0
-1.719E-1	4.662E+0	4.759E+0
-1.703E-1	4.720E+0	4.804E+0
-1.686E-1	4.616E+0	4.872E+0
-1.719E-1	4.558E+0	4.847E+0
-1.719E-1	4.532E+0	4.837E+0
-1.654E-1	4.720E+0	4.675E+0
-1.703E-1	4.678E+0	4.859E+0
-1.768E-1	4.668E+0	4.821E+0
-1.735E-1	4.801E+0	4.808E+0
-1.654E-1	4.665E+0	4.720E+0
-1.686E-1	4.671E+0	4.808E+0
-1.719E-1	4.791E+0	4.824E+0
-1.719E-1	4.704E+0	4.688E+0
-1.670E-1	4.418E+0	4.869E+0
-1.638E-1	4.509E+0	4.850E+0
-1.719E-1	4.649E+0	4.775E+0
-1.735E-1	4.636E+0	4.749E+0
-1.654E-1	4.730E+0	4.772E+0
-1.703E-1	4.730E+0	4.714E+0
-1.751E-1	4.642E+0	4.811E+0
-1.751E-1	4.551E+0	4.814E+0
-1.638E-1	4.714E+0	4.749E+0
-1.654E-1	4.629E+0	4.824E+0
-1.719E-1	4.629E+0	4.898E+0
-1.751E-1	4.697E+0	4.824E+0
-1.654E-1	4.704E+0	4.859E+0
-1.703E-1	4.581E+0	4.892E+0
-1.719E-1	4.613E+0	4.850E+0
-1.768E-1	4.610E+0	4.895E+0
-1.638E-1	4.477E+0	4.808E+0
-1.703E-1	4.684E+0	4.739E+0
-1.703E-1	4.681E+0	4.772E+0
-1.751E-1	4.532E+0	4.902E+0
-1.638E-1	4.739E+0	4.879E+0
-1.686E-1	4.623E+0	4.921E+0
-1.686E-1	4.691E+0	4.720E+0
-1.751E-1	4.496E+0	4.772E+0
[truncated: 55,039 more rows]
