# Supplementary material for: Improved ANAP incorporation and VCF analysis reveal details of P2X7 current facilitation and a limited conformational interplay between ATP binding and the intracellular ballast domain
Source: eLife. 2023 Jan 4;12:e82479. doi: 10.7554/eLife.82479 (PMC9859053; doi:10.7554/eLife.82479)
Supplement: Figure 3—figure supplement 3—source data 2. [file elife-82479-fig3-figsupp3-data2.zip › Figure-3_figure-supplement-3_source-data-2/Cys-Ala-constructs/Cys-Ala_C371/b19/10.csv]

-2.916E-2	7.604E+0	7.571E+0
-2.105E-2	7.445E+0	7.604E+0
-1.943E-2	7.380E+0	7.750E+0
-2.592E-2	7.516E+0	7.727E+0
-2.592E-2	7.416E+0	7.695E+0
-2.267E-2	7.507E+0	7.698E+0
-1.781E-2	7.335E+0	7.497E+0
-2.592E-2	7.403E+0	7.659E+0
-2.592E-2	7.279E+0	7.672E+0
-2.429E-2	7.416E+0	7.730E+0
-2.105E-2	7.630E+0	7.730E+0
-2.592E-2	7.357E+0	7.591E+0
-2.916E-2	7.451E+0	7.659E+0
-2.267E-2	7.662E+0	7.562E+0
-1.781E-2	7.471E+0	7.623E+0
-2.267E-2	7.490E+0	7.685E+0
-2.754E-2	7.571E+0	7.776E+0
-2.267E-2	7.468E+0	7.633E+0
-2.267E-2	7.455E+0	7.562E+0
-2.429E-2	7.500E+0	7.773E+0
-2.592E-2	7.484E+0	7.591E+0
-2.267E-2	7.464E+0	7.711E+0
-1.943E-2	7.403E+0	7.620E+0
-2.267E-2	7.335E+0	7.633E+0
-2.754E-2	7.406E+0	7.685E+0
-2.429E-2	7.367E+0	7.620E+0
-1.781E-2	7.435E+0	7.747E+0
-2.267E-2	7.461E+0	7.656E+0
-2.592E-2	7.481E+0	7.721E+0
-2.267E-2	7.620E+0	7.698E+0
-2.105E-2	7.416E+0	7.516E+0
-2.429E-2	7.289E+0	7.779E+0
-2.916E-2	7.591E+0	7.811E+0
-2.267E-2	7.374E+0	7.704E+0
-2.105E-2	7.419E+0	7.773E+0
-2.429E-2	7.445E+0	7.792E+0
-2.754E-2	7.468E+0	7.558E+0
-2.105E-2	7.471E+0	7.614E+0
-1.781E-2	7.403E+0	7.633E+0
-2.592E-2	7.451E+0	7.724E+0
-2.916E-2	7.432E+0	7.640E+0
-2.429E-2	7.542E+0	7.620E+0
-1.943E-2	7.510E+0	7.653E+0
-2.267E-2	7.474E+0	7.627E+0
-2.754E-2	7.380E+0	7.614E+0
-2.592E-2	7.312E+0	7.740E+0
-2.105E-2	7.257E+0	7.766E+0
-2.429E-2	7.383E+0	7.627E+0
-2.592E-2	7.536E+0	7.760E+0
-2.429E-2	7.351E+0	7.782E+0
-2.105E-2	7.400E+0	7.500E+0
-2.429E-2	7.507E+0	7.571E+0
-2.754E-2	7.390E+0	7.659E+0
-2.592E-2	7.451E+0	7.672E+0
-2.105E-2	7.422E+0	7.633E+0
-2.429E-2	7.484E+0	7.854E+0
-2.754E-2	7.529E+0	7.747E+0
-2.754E-2	7.526E+0	7.591E+0
-1.943E-2	7.445E+0	7.688E+0
-2.592E-2	7.464E+0	7.610E+0
-2.754E-2	7.487E+0	7.873E+0
-2.429E-2	7.458E+0	7.594E+0
-2.267E-2	7.328E+0	7.769E+0
-2.754E-2	7.578E+0	7.597E+0
-2.592E-2	7.513E+0	7.640E+0
-2.267E-2	7.448E+0	7.857E+0
-2.105E-2	7.503E+0	7.584E+0
-2.592E-2	7.549E+0	7.711E+0
-2.754E-2	7.539E+0	7.750E+0
-2.429E-2	7.497E+0	7.786E+0
-2.105E-2	7.471E+0	7.594E+0
-2.592E-2	7.257E+0	7.773E+0
-2.754E-2	7.383E+0	7.565E+0
-2.105E-2	7.526E+0	7.737E+0
-2.429E-2	7.474E+0	7.747E+0
-2.429E-2	7.464E+0	7.750E+0
-2.592E-2	7.344E+0	7.669E+0
-2.267E-2	7.581E+0	7.526E+0
-1.781E-2	7.263E+0	7.630E+0
-2.754E-2	7.318E+0	7.782E+0
-2.754E-2	7.425E+0	7.714E+0
-2.105E-2	7.383E+0	7.523E+0
-2.105E-2	7.536E+0	7.497E+0
-2.429E-2	7.270E+0	7.698E+0
-2.592E-2	7.448E+0	7.659E+0
-2.429E-2	7.341E+0	7.578E+0
-1.943E-2	7.510E+0	7.533E+0
-2.267E-2	7.318E+0	7.487E+0
-2.916E-2	7.383E+0	7.640E+0
-2.267E-2	7.250E+0	7.704E+0
-1.943E-2	7.409E+0	7.503E+0
-2.429E-2	7.503E+0	7.503E+0
-2.592E-2	7.503E+0	7.533E+0
-2.592E-2	7.318E+0	7.730E+0
-1.781E-2	7.455E+0	7.760E+0
-2.429E-2	7.455E+0	7.348E+0
-2.754E-2	7.471E+0	7.584E+0
-2.592E-2	7.409E+0	7.617E+0
-2.105E-2	7.435E+0	7.727E+0
-2.592E-2	7.562E+0	7.552E+0
-2.592E-2	7.669E+0	7.821E+0
-2.267E-2	7.604E+0	7.721E+0
-1.943E-2	7.315E+0	7.649E+0
-2.429E-2	7.487E+0	7.604E+0
-2.429E-2	7.516E+0	7.584E+0
-2.429E-2	7.468E+0	7.643E+0
-1.943E-2	7.403E+0	7.782E+0
-2.429E-2	7.390E+0	7.630E+0
-2.429E-2	7.555E+0	7.805E+0
-2.429E-2	7.432E+0	7.727E+0
-1.943E-2	7.435E+0	7.721E+0
-2.267E-2	7.455E+0	7.662E+0
-2.592E-2	7.607E+0	7.750E+0
-2.105E-2	7.484E+0	7.526E+0
-2.105E-2	7.627E+0	7.662E+0
-2.429E-2	7.416E+0	7.597E+0
-2.592E-2	7.419E+0	7.617E+0
-2.267E-2	7.529E+0	7.555E+0
-1.943E-2	7.318E+0	7.643E+0
-2.592E-2	7.545E+0	7.536E+0
-2.754E-2	7.533E+0	7.533E+0
-2.592E-2	7.461E+0	7.494E+0
-1.943E-2	7.393E+0	7.565E+0
-2.429E-2	7.380E+0	7.581E+0
-2.754E-2	7.445E+0	7.711E+0
-2.267E-2	7.458E+0	7.682E+0
-2.105E-2	7.549E+0	7.636E+0
-2.429E-2	7.224E+0	7.717E+0
-2.754E-2	7.474E+0	7.656E+0
-2.105E-2	7.477E+0	7.675E+0
-2.105E-2	7.653E+0	7.672E+0
-2.267E-2	7.309E+0	7.627E+0
-2.754E-2	7.477E+0	7.607E+0
-2.105E-2	7.520E+0	7.614E+0
-2.105E-2	7.558E+0	7.643E+0
-2.429E-2	7.344E+0	7.451E+0
-2.592E-2	7.464E+0	7.578E+0
-2.267E-2	7.396E+0	7.678E+0
-1.943E-2	7.533E+0	7.786E+0
-2.429E-2	7.523E+0	7.555E+0
-2.592E-2	7.286E+0	7.562E+0
-2.267E-2	7.494E+0	7.672E+0
-1.943E-2	7.698E+0	7.568E+0
-2.267E-2	7.477E+0	7.571E+0
-2.592E-2	7.396E+0	7.743E+0
-2.267E-2	7.490E+0	7.734E+0
-2.105E-2	7.568E+0	7.782E+0
-2.267E-2	7.464E+0	7.571E+0
-2.754E-2	7.448E+0	7.649E+0
-2.105E-2	7.503E+0	7.549E+0
-2.105E-2	7.640E+0	7.721E+0
-2.429E-2	7.484E+0	7.685E+0
-2.754E-2	7.578E+0	7.708E+0
-2.267E-2	7.448E+0	7.675E+0
-2.267E-2	7.451E+0	7.640E+0
-2.429E-2	7.370E+0	7.601E+0
-2.754E-2	7.377E+0	7.649E+0
-2.267E-2	7.481E+0	7.883E+0
-2.105E-2	7.539E+0	7.594E+0
-2.267E-2	7.607E+0	7.604E+0
-2.916E-2	7.422E+0	7.594E+0
-2.105E-2	7.588E+0	7.695E+0
-1.943E-2	7.490E+0	7.714E+0
-2.429E-2	7.396E+0	7.711E+0
-2.754E-2	7.500E+0	7.562E+0
-2.429E-2	7.370E+0	7.601E+0
-2.267E-2	7.419E+0	7.643E+0
-2.754E-2	7.387E+0	7.578E+0
-2.754E-2	7.562E+0	7.763E+0
-2.267E-2	7.419E+0	7.646E+0
-2.267E-2	7.383E+0	7.802E+0
-2.429E-2	7.533E+0	7.740E+0
-2.916E-2	7.630E+0	7.526E+0
-2.267E-2	7.545E+0	7.601E+0
-1.943E-2	7.487E+0	7.552E+0
-2.267E-2	7.481E+0	7.789E+0
-2.916E-2	7.393E+0	7.633E+0
-2.267E-2	7.292E+0	7.536E+0
-1.781E-2	7.419E+0	7.510E+0
-2.429E-2	7.322E+0	7.669E+0
-2.592E-2	7.490E+0	7.688E+0
-2.105E-2	7.507E+0	7.666E+0
-2.105E-2	7.322E+0	7.516E+0
-2.592E-2	7.523E+0	7.601E+0
-2.754E-2	7.507E+0	7.584E+0
-1.781E-2	7.688E+0	7.669E+0
-2.105E-2	7.393E+0	7.675E+0
-2.592E-2	7.438E+0	7.614E+0
-2.916E-2	7.523E+0	7.597E+0
-2.105E-2	7.730E+0	7.588E+0
-1.781E-2	7.617E+0	7.591E+0
-2.267E-2	7.283E+0	7.678E+0
-2.754E-2	7.477E+0	7.808E+0
-2.592E-2	7.451E+0	7.743E+0
-2.105E-2	7.526E+0	7.743E+0
-2.592E-2	7.481E+0	7.750E+0
-2.592E-2	7.364E+0	7.743E+0
-2.105E-2	7.380E+0	7.721E+0
-1.943E-2	7.461E+0	7.711E+0
-2.592E-2	7.377E+0	7.640E+0
-2.916E-2	7.451E+0	7.691E+0
-2.592E-2	7.435E+0	7.549E+0
-1.781E-2	7.562E+0	7.685E+0
-2.429E-2	7.302E+0	7.662E+0
-2.592E-2	7.568E+0	7.695E+0
-2.267E-2	7.594E+0	7.620E+0
-2.267E-2	7.412E+0	7.773E+0
-2.105E-2	7.416E+0	7.708E+0
-2.592E-2	7.429E+0	7.656E+0
-2.105E-2	7.390E+0	7.591E+0
-2.105E-2	7.533E+0	7.643E+0
-2.592E-2	7.458E+0	7.617E+0
-2.592E-2	7.471E+0	7.630E+0
-2.429E-2	7.312E+0	7.659E+0
-1.943E-2	7.409E+0	7.734E+0
-2.267E-2	7.448E+0	7.594E+0
-2.916E-2	7.584E+0	7.659E+0
-2.429E-2	7.438E+0	7.591E+0
-1.781E-2	7.429E+0	7.542E+0
-2.592E-2	7.549E+0	7.636E+0
-2.754E-2	7.575E+0	7.646E+0
-2.429E-2	7.575E+0	7.666E+0
-2.105E-2	7.481E+0	7.565E+0
-2.267E-2	7.471E+0	7.821E+0
-2.754E-2	7.377E+0	7.649E+0
-2.105E-2	7.432E+0	7.646E+0
-2.105E-2	7.487E+0	7.646E+0
-2.105E-2	7.526E+0	7.717E+0
-2.916E-2	7.507E+0	7.529E+0
-2.267E-2	7.458E+0	7.656E+0
-1.781E-2	7.422E+0	7.899E+0
-2.429E-2	7.286E+0	7.763E+0
-2.754E-2	7.429E+0	7.727E+0
-2.592E-2	7.445E+0	7.601E+0
-2.267E-2	7.357E+0	7.782E+0
-2.429E-2	7.477E+0	7.552E+0
-2.592E-2	7.497E+0	7.678E+0
-2.429E-2	7.520E+0	7.520E+0
-1.943E-2	7.354E+0	7.623E+0
-2.592E-2	7.477E+0	7.704E+0
-2.429E-2	7.354E+0	7.779E+0
-2.429E-2	7.403E+0	7.555E+0
-1.943E-2	7.500E+0	7.753E+0
-2.592E-2	7.425E+0	7.691E+0
-2.754E-2	7.487E+0	7.536E+0
-2.429E-2	7.438E+0	7.610E+0
-2.105E-2	7.370E+0	7.776E+0
-2.592E-2	7.442E+0	7.886E+0
-2.429E-2	7.545E+0	7.756E+0
-2.267E-2	7.487E+0	7.724E+0
-2.105E-2	7.289E+0	7.614E+0
-2.592E-2	7.503E+0	7.678E+0
-2.592E-2	7.348E+0	7.701E+0
-2.105E-2	7.490E+0	7.597E+0
-1.618E-2	7.484E+0	7.799E+0
-2.592E-2	7.380E+0	7.691E+0
-2.592E-2	7.425E+0	7.653E+0
-2.105E-2	7.361E+0	7.653E+0
-1.943E-2	7.403E+0	7.617E+0
-2.429E-2	7.406E+0	7.565E+0
-2.592E-2	7.419E+0	7.607E+0
-2.105E-2	7.461E+0	7.698E+0
-2.105E-2	7.510E+0	7.601E+0
-2.592E-2	7.419E+0	7.698E+0
-2.592E-2	7.442E+0	7.588E+0
-2.267E-2	7.406E+0	7.711E+0
-1.943E-2	7.545E+0	7.711E+0
-2.429E-2	7.432E+0	7.555E+0
-2.754E-2	7.322E+0	7.656E+0
-2.267E-2	7.383E+0	7.695E+0
-2.105E-2	7.529E+0	7.717E+0
-2.429E-2	7.438E+0	7.682E+0
-2.754E-2	7.435E+0	7.591E+0
-2.267E-2	7.390E+0	7.653E+0
-1.781E-2	7.400E+0	7.688E+0
-2.267E-2	7.237E+0	7.730E+0
-2.592E-2	7.283E+0	7.445E+0
-2.267E-2	7.513E+0	7.656E+0
-2.105E-2	7.510E+0	7.604E+0
-2.429E-2	7.458E+0	7.607E+0
-2.592E-2	7.328E+0	7.607E+0
-2.267E-2	7.309E+0	7.630E+0
-2.267E-2	7.526E+0	7.588E+0
-2.429E-2	7.461E+0	7.510E+0
-2.754E-2	7.451E+0	7.542E+0
-2.429E-2	7.458E+0	7.565E+0
-1.943E-2	7.523E+0	7.578E+0
-2.267E-2	7.348E+0	7.565E+0
-2.754E-2	7.451E+0	7.675E+0
-2.429E-2	7.422E+0	7.649E+0
-1.781E-2	7.400E+0	7.529E+0
-2.267E-2	7.461E+0	7.571E+0
-2.429E-2	7.523E+0	7.610E+0
-2.267E-2	7.419E+0	7.753E+0
-1.781E-2	7.432E+0	7.623E+0
-2.592E-2	7.438E+0	7.646E+0
-2.916E-2	7.513E+0	7.646E+0
-2.429E-2	7.507E+0	7.730E+0
-2.267E-2	7.367E+0	7.669E+0
-2.592E-2	7.351E+0	7.773E+0
-2.754E-2	7.571E+0	7.717E+0
-1.943E-2	7.406E+0	7.721E+0
-1.943E-2	7.244E+0	7.633E+0
-2.105E-2	7.374E+0	7.724E+0
-2.754E-2	7.348E+0	7.520E+0
-2.267E-2	7.477E+0	7.714E+0
-2.105E-2	7.383E+0	7.675E+0
-2.105E-2	7.464E+0	7.750E+0
-2.592E-2	7.455E+0	7.708E+0
-2.267E-2	7.468E+0	7.623E+0
-2.105E-2	7.435E+0	7.539E+0
-2.267E-2	7.468E+0	7.601E+0
-2.754E-2	7.471E+0	7.594E+0
-2.267E-2	7.315E+0	7.649E+0
-1.781E-2	7.484E+0	7.594E+0
-2.267E-2	7.513E+0	7.730E+0
-2.592E-2	7.361E+0	7.691E+0
-2.429E-2	7.377E+0	7.552E+0
-2.105E-2	7.367E+0	7.588E+0
-2.592E-2	7.412E+0	7.656E+0
-2.429E-2	7.536E+0	7.763E+0
-2.267E-2	7.338E+0	7.633E+0
-2.267E-2	7.409E+0	7.597E+0
-2.754E-2	7.484E+0	7.711E+0
-3.078E-2	7.477E+0	7.747E+0
-2.105E-2	7.364E+0	7.662E+0
-2.105E-2	7.377E+0	7.526E+0
-2.429E-2	7.513E+0	7.724E+0
-2.916E-2	7.422E+0	7.604E+0
-2.105E-2	7.296E+0	7.740E+0
-1.943E-2	7.357E+0	7.523E+0
-2.267E-2	7.429E+0	7.773E+0
-2.754E-2	7.400E+0	7.721E+0
-2.267E-2	7.558E+0	7.659E+0
-2.267E-2	7.422E+0	7.750E+0
-2.267E-2	7.526E+0	7.730E+0
-2.916E-2	7.429E+0	7.571E+0
-2.429E-2	7.400E+0	7.539E+0
-2.105E-2	7.500E+0	7.643E+0
-2.105E-2	7.484E+0	7.529E+0
-3.078E-2	7.520E+0	7.669E+0
-2.267E-2	7.270E+0	7.643E+0
-2.105E-2	7.374E+0	7.682E+0
-2.267E-2	7.438E+0	7.435E+0
-2.754E-2	7.374E+0	7.659E+0
-1.943E-2	7.458E+0	7.769E+0
-2.105E-2	7.393E+0	7.743E+0
-2.267E-2	7.354E+0	7.672E+0
-2.754E-2	7.455E+0	7.610E+0
-2.105E-2	7.545E+0	7.578E+0
-2.105E-2	7.468E+0	7.750E+0
-2.267E-2	7.477E+0	7.730E+0
-2.754E-2	7.396E+0	7.594E+0
-1.943E-2	7.620E+0	7.617E+0
-2.105E-2	7.419E+0	7.536E+0
-2.429E-2	7.526E+0	7.581E+0
-2.592E-2	7.429E+0	7.591E+0
-2.267E-2	7.461E+0	7.737E+0
-2.105E-2	7.507E+0	7.623E+0
-2.429E-2	7.409E+0	7.669E+0
-2.916E-2	7.419E+0	7.740E+0
-2.429E-2	7.571E+0	7.636E+0
-1.943E-2	7.387E+0	7.516E+0
-2.105E-2	7.503E+0	7.643E+0
-2.754E-2	7.500E+0	7.607E+0
-2.429E-2	7.539E+0	7.730E+0
-2.105E-2	7.370E+0	7.747E+0
-2.267E-2	7.409E+0	7.821E+0
-2.592E-2	7.429E+0	7.601E+0
-1.943E-2	7.510E+0	7.656E+0
-2.105E-2	7.474E+0	7.721E+0
-2.429E-2	7.487E+0	7.500E+0
-2.592E-2	7.487E+0	7.685E+0
-2.105E-2	7.438E+0	7.831E+0
-1.943E-2	7.438E+0	7.565E+0
-2.429E-2	7.455E+0	7.516E+0
-2.592E-2	7.377E+0	7.510E+0
-2.267E-2	7.380E+0	7.552E+0
-1.943E-2	7.412E+0	7.737E+0
-2.592E-2	7.338E+0	7.815E+0
-2.592E-2	7.513E+0	7.711E+0
-2.267E-2	7.539E+0	7.571E+0
-1.943E-2	7.351E+0	7.734E+0
-2.592E-2	7.344E+0	7.776E+0
-2.916E-2	7.425E+0	7.708E+0
-2.105E-2	7.516E+0	7.584E+0
-1.943E-2	7.474E+0	7.584E+0
-2.754E-2	7.380E+0	7.659E+0
-2.916E-2	7.400E+0	7.610E+0
-2.592E-2	7.562E+0	7.484E+0
-1.943E-2	7.461E+0	7.623E+0
-2.267E-2	7.438E+0	7.545E+0
-2.592E-2	7.458E+0	7.623E+0
-2.429E-2	7.568E+0	7.682E+0
-2.105E-2	7.380E+0	7.666E+0
-2.105E-2	7.555E+0	7.675E+0
-2.429E-2	7.477E+0	7.730E+0
-2.267E-2	7.429E+0	7.779E+0
-2.105E-2	7.374E+0	7.536E+0
-2.592E-2	7.464E+0	7.617E+0
-2.916E-2	7.305E+0	7.727E+0
-2.105E-2	7.458E+0	7.747E+0
-2.105E-2	7.396E+0	7.636E+0
-2.592E-2	7.244E+0	7.678E+0
-3.078E-2	7.442E+0	7.591E+0
-2.429E-2	7.387E+0	7.724E+0
-1.943E-2	7.322E+0	7.523E+0
-2.429E-2	7.487E+0	7.743E+0
-2.754E-2	7.542E+0	7.588E+0
-2.592E-2	7.296E+0	7.646E+0
-2.267E-2	7.640E+0	7.516E+0
-2.267E-2	7.490E+0	7.630E+0
-2.592E-2	7.571E+0	7.464E+0
-2.267E-2	7.610E+0	7.604E+0
-2.105E-2	7.445E+0	7.575E+0
-2.267E-2	7.617E+0	7.614E+0
-2.754E-2	7.484E+0	7.711E+0
-2.267E-2	7.481E+0	7.815E+0
-2.267E-2	7.348E+0	7.743E+0
-2.267E-2	7.289E+0	7.675E+0
-2.592E-2	7.432E+0	7.662E+0
-2.429E-2	7.604E+0	7.539E+0
-2.105E-2	7.387E+0	7.591E+0
-2.754E-2	7.623E+0	7.627E+0
-2.754E-2	7.341E+0	7.623E+0
-2.429E-2	7.364E+0	7.607E+0
-1.943E-2	7.361E+0	7.636E+0
-2.754E-2	7.500E+0	7.685E+0
-2.916E-2	7.516E+0	7.591E+0
-2.429E-2	7.565E+0	7.640E+0
-1.781E-2	7.357E+0	7.523E+0
-2.429E-2	7.341E+0	7.536E+0
-2.916E-2	7.500E+0	7.659E+0
-2.592E-2	7.374E+0	7.607E+0
-2.105E-2	7.442E+0	7.656E+0
-2.267E-2	7.425E+0	7.545E+0
-2.592E-2	7.344E+0	7.584E+0
-2.429E-2	7.442E+0	7.708E+0
-2.105E-2	7.338E+0	7.837E+0
-2.429E-2	7.494E+0	7.610E+0
-2.754E-2	7.435E+0	7.474E+0
-2.267E-2	7.364E+0	7.643E+0
-2.105E-2	7.636E+0	7.649E+0
-2.105E-2	7.442E+0	7.666E+0
-2.754E-2	7.503E+0	7.601E+0
-2.592E-2	7.380E+0	7.669E+0
-1.943E-2	7.471E+0	7.672E+0
-2.592E-2	7.448E+0	7.578E+0
-2.592E-2	7.328E+0	7.799E+0
-2.267E-2	7.520E+0	7.649E+0
-2.105E-2	7.396E+0	7.773E+0
-2.429E-2	7.461E+0	7.597E+0
-2.592E-2	7.328E+0	7.708E+0
-2.429E-2	7.503E+0	7.646E+0
-2.105E-2	7.591E+0	7.821E+0
-2.267E-2	7.354E+0	7.714E+0
-2.592E-2	7.429E+0	7.685E+0
-2.105E-2	7.344E+0	7.698E+0
-1.781E-2	7.374E+0	7.578E+0
-2.429E-2	7.526E+0	7.597E+0
-3.078E-2	7.396E+0	7.575E+0
-2.592E-2	7.503E+0	7.578E+0
-2.105E-2	7.387E+0	7.698E+0
-2.592E-2	7.396E+0	7.682E+0
-2.754E-2	7.516E+0	7.627E+0
-2.105E-2	7.331E+0	7.601E+0
-1.943E-2	7.627E+0	7.773E+0
-2.429E-2	7.507E+0	7.701E+0
-2.916E-2	7.503E+0	7.659E+0
-2.592E-2	7.419E+0	7.656E+0
-2.267E-2	7.396E+0	7.672E+0
-2.592E-2	7.458E+0	7.678E+0
-2.754E-2	7.422E+0	7.678E+0
-2.429E-2	7.318E+0	7.649E+0
-1.943E-2	7.510E+0	7.539E+0
-2.429E-2	7.331E+0	7.656E+0
-2.592E-2	7.520E+0	7.682E+0
-2.592E-2	7.419E+0	7.646E+0
-1.781E-2	7.581E+0	7.633E+0
-2.429E-2	7.448E+0	7.818E+0
-2.592E-2	7.429E+0	7.682E+0
-2.267E-2	7.442E+0	7.649E+0
-1.943E-2	7.438E+0	7.484E+0
-2.429E-2	7.588E+0	7.630E+0
-2.592E-2	7.562E+0	7.802E+0
-2.429E-2	7.565E+0	7.675E+0
-1.943E-2	7.464E+0	7.503E+0
-2.429E-2	7.357E+0	7.597E+0
-2.916E-2	7.507E+0	7.539E+0
-2.267E-2	7.507E+0	7.672E+0
-2.105E-2	7.432E+0	7.633E+0
-2.592E-2	7.390E+0	7.578E+0
-2.592E-2	7.302E+0	7.539E+0
-2.105E-2	7.445E+0	7.695E+0
-2.105E-2	7.464E+0	7.698E+0
-2.592E-2	7.601E+0	7.575E+0
-2.754E-2	7.409E+0	7.695E+0
-2.267E-2	7.539E+0	7.743E+0
-2.267E-2	7.520E+0	7.432E+0
-2.267E-2	7.409E+0	7.552E+0
-2.916E-2	7.481E+0	7.565E+0
-2.429E-2	7.464E+0	7.558E+0
-1.943E-2	7.481E+0	7.805E+0
-2.105E-2	7.412E+0	7.675E+0
-2.429E-2	7.455E+0	7.620E+0
-2.592E-2	7.451E+0	7.581E+0
-1.781E-2	7.507E+0	7.500E+0
-2.429E-2	7.409E+0	7.656E+0
-2.916E-2	7.438E+0	7.760E+0
-2.105E-2	7.503E+0	7.675E+0
-1.943E-2	7.325E+0	7.695E+0
-2.754E-2	7.604E+0	7.675E+0
-2.916E-2	7.487E+0	7.630E+0
-2.592E-2	7.610E+0	7.688E+0
-1.943E-2	7.432E+0	7.691E+0
-2.429E-2	7.370E+0	7.675E+0
-2.592E-2	7.383E+0	7.782E+0
-2.267E-2	7.380E+0	7.646E+0
-1.943E-2	7.435E+0	7.523E+0
-2.429E-2	7.432E+0	7.640E+0
-2.592E-2	7.490E+0	7.678E+0
-2.267E-2	7.461E+0	7.643E+0
-2.267E-2	7.487E+0	7.789E+0
-2.429E-2	7.383E+0	7.558E+0
-2.754E-2	7.487E+0	7.581E+0
-2.105E-2	7.396E+0	7.773E+0
-2.105E-2	7.374E+0	7.724E+0
-2.429E-2	7.429E+0	7.565E+0
-2.754E-2	7.458E+0	7.760E+0
-2.592E-2	7.601E+0	7.678E+0
-2.267E-2	7.409E+0	7.656E+0
-2.105E-2	7.490E+0	7.533E+0
-2.592E-2	7.458E+0	7.584E+0
-2.592E-2	7.558E+0	7.604E+0
-2.267E-2	7.477E+0	7.578E+0
-2.429E-2	7.529E+0	7.649E+0
-2.754E-2	7.594E+0	7.747E+0
-2.429E-2	7.422E+0	7.776E+0
-2.105E-2	7.400E+0	7.627E+0
-2.267E-2	7.361E+0	7.685E+0
-2.754E-2	7.328E+0	7.588E+0
-2.267E-2	7.500E+0	7.646E+0
-1.943E-2	7.383E+0	7.581E+0
-2.592E-2	7.539E+0	7.643E+0
-2.754E-2	7.380E+0	7.704E+0
-2.429E-2	7.494E+0	7.662E+0
-2.429E-2	7.507E+0	7.597E+0
-2.267E-2	7.344E+0	7.747E+0
-2.916E-2	7.458E+0	7.734E+0
-2.267E-2	7.354E+0	7.815E+0
-1.943E-2	7.387E+0	7.701E+0
-2.429E-2	7.490E+0	7.672E+0
-2.916E-2	7.542E+0	7.536E+0
-2.267E-2	7.393E+0	7.704E+0
-2.105E-2	7.500E+0	7.588E+0
-2.592E-2	7.370E+0	7.604E+0
-2.916E-2	7.400E+0	7.646E+0
-2.429E-2	7.438E+0	7.704E+0
-2.105E-2	7.510E+0	7.776E+0
-2.429E-2	7.403E+0	7.714E+0
-2.754E-2	7.438E+0	7.575E+0
-2.267E-2	7.448E+0	7.636E+0
-2.105E-2	7.507E+0	7.695E+0
-2.429E-2	7.400E+0	7.750E+0
-2.754E-2	7.400E+0	7.678E+0
-1.943E-2	7.529E+0	7.617E+0
-2.429E-2	7.481E+0	7.669E+0
-2.429E-2	7.309E+0	7.730E+0
-2.754E-2	7.419E+0	7.477E+0
-2.592E-2	7.409E+0	7.821E+0
-2.267E-2	7.344E+0	7.636E+0
-2.429E-2	7.364E+0	7.860E+0
-2.754E-2	7.390E+0	7.607E+0
-2.267E-2	7.474E+0	7.649E+0
-2.267E-2	7.581E+0	7.494E+0
-2.267E-2	7.250E+0	7.578E+0
-2.592E-2	7.283E+0	7.614E+0
-2.105E-2	7.487E+0	7.672E+0
-2.105E-2	7.292E+0	7.591E+0
-2.267E-2	7.516E+0	7.575E+0
-2.754E-2	7.481E+0	7.672E+0
-2.267E-2	7.331E+0	7.636E+0
-2.267E-2	7.490E+0	7.675E+0
-2.429E-2	7.533E+0	7.653E+0
-2.916E-2	7.571E+0	7.594E+0
-2.267E-2	7.490E+0	7.795E+0
-2.105E-2	7.455E+0	7.906E+0
-2.267E-2	7.458E+0	7.698E+0
-2.754E-2	7.364E+0	7.536E+0
-2.267E-2	7.331E+0	7.766E+0
-1.943E-2	7.325E+0	7.688E+0
-2.267E-2	7.474E+0	7.659E+0
-2.754E-2	7.289E+0	7.549E+0
-2.429E-2	7.325E+0	7.584E+0
-2.105E-2	7.451E+0	7.691E+0
-2.429E-2	7.464E+0	7.766E+0
-2.592E-2	7.387E+0	7.847E+0
-2.429E-2	7.474E+0	7.714E+0
-1.781E-2	7.620E+0	7.711E+0
-2.429E-2	7.490E+0	7.698E+0
-2.754E-2	7.419E+0	7.597E+0
-2.105E-2	7.477E+0	7.662E+0
-2.105E-2	7.409E+0	7.471E+0
-2.429E-2	7.523E+0	7.727E+0
-2.592E-2	7.387E+0	7.620E+0
-2.592E-2	7.387E+0	7.860E+0
-2.105E-2	7.552E+0	7.659E+0
-2.429E-2	7.513E+0	7.659E+0
-2.754E-2	7.400E+0	7.503E+0
-2.592E-2	7.477E+0	7.743E+0
-1.781E-2	7.737E+0	7.636E+0
-2.429E-2	7.419E+0	7.653E+0
-2.754E-2	7.477E+0	7.730E+0
-2.592E-2	7.487E+0	7.584E+0
-1.781E-2	7.455E+0	7.766E+0
-2.429E-2	7.523E+0	7.607E+0
-2.754E-2	7.425E+0	7.653E+0
-2.429E-2	7.471E+0	7.714E+0
-1.943E-2	7.354E+0	7.737E+0
-2.429E-2	7.500E+0	7.513E+0
-2.916E-2	7.477E+0	7.520E+0
-2.429E-2	7.468E+0	7.688E+0
-2.105E-2	7.387E+0	7.773E+0
-2.429E-2	7.481E+0	7.640E+0
-2.754E-2	7.425E+0	7.633E+0
-2.429E-2	7.432E+0	7.659E+0
-1.456E-2	7.464E+0	7.620E+0
-2.429E-2	7.549E+0	7.695E+0
-2.754E-2	7.497E+0	7.737E+0
-2.429E-2	7.474E+0	7.581E+0
-1.943E-2	7.448E+0	7.630E+0
-2.429E-2	7.335E+0	7.500E+0
-2.754E-2	7.354E+0	7.714E+0
-2.429E-2	7.568E+0	7.672E+0
-2.105E-2	7.445E+0	7.562E+0
-2.267E-2	7.390E+0	7.630E+0
-2.592E-2	7.419E+0	7.837E+0
-2.267E-2	7.646E+0	7.779E+0
-2.105E-2	7.468E+0	7.776E+0
-2.429E-2	7.445E+0	7.802E+0
-2.592E-2	7.390E+0	7.575E+0
-2.267E-2	7.464E+0	7.688E+0
-1.781E-2	7.490E+0	7.643E+0
-2.429E-2	7.539E+0	7.549E+0
-2.429E-2	7.594E+0	7.695E+0
-2.592E-2	7.545E+0	7.691E+0
-1.943E-2	7.497E+0	7.711E+0
-2.429E-2	7.516E+0	7.643E+0
-2.592E-2	7.344E+0	7.766E+0
-2.267E-2	7.474E+0	7.552E+0
-1.781E-2	7.387E+0	7.571E+0
-2.592E-2	7.477E+0	7.607E+0
-2.592E-2	7.490E+0	7.549E+0
-2.592E-2	7.263E+0	7.779E+0
-1.943E-2	7.468E+0	7.659E+0
-2.267E-2	7.364E+0	7.724E+0
-2.754E-2	7.429E+0	7.821E+0
-2.429E-2	7.374E+0	7.533E+0
-2.105E-2	7.568E+0	7.617E+0
-2.429E-2	7.322E+0	7.555E+0
-2.754E-2	7.283E+0	7.756E+0
-2.429E-2	7.536E+0	7.656E+0
-1.943E-2	7.474E+0	7.601E+0
-2.429E-2	7.464E+0	7.620E+0
-2.916E-2	7.555E+0	7.691E+0
-2.429E-2	7.354E+0	7.779E+0
-2.105E-2	7.562E+0	7.769E+0
-2.267E-2	7.380E+0	7.653E+0
-2.754E-2	7.448E+0	7.678E+0
-2.429E-2	7.526E+0	7.708E+0
-1.943E-2	7.623E+0	7.685E+0
-2.267E-2	7.354E+0	7.688E+0
-2.754E-2	7.412E+0	7.730E+0
-2.429E-2	7.588E+0	7.474E+0
-2.105E-2	7.487E+0	7.607E+0
-2.429E-2	7.451E+0	7.513E+0
-2.754E-2	7.474E+0	7.747E+0
-2.429E-2	7.448E+0	7.730E+0
-2.105E-2	7.435E+0	7.536E+0
-2.429E-2	7.312E+0	7.701E+0
-2.916E-2	7.374E+0	7.416E+0
-2.429E-2	7.396E+0	7.539E+0
-1.943E-2	7.374E+0	7.678E+0
-2.267E-2	7.464E+0	7.669E+0
-2.754E-2	7.445E+0	7.649E+0
-1.943E-2	7.581E+0	7.643E+0
-2.105E-2	7.584E+0	7.704E+0
-2.429E-2	7.451E+0	7.575E+0
-2.592E-2	7.461E+0	7.568E+0
-2.429E-2	7.406E+0	7.701E+0
-2.267E-2	7.387E+0	7.591E+0
-2.267E-2	7.468E+0	7.542E+0
-2.754E-2	7.367E+0	7.714E+0
-2.105E-2	7.471E+0	7.584E+0
-1.781E-2	7.672E+0	7.672E+0
-2.429E-2	7.451E+0	7.750E+0
-3.240E-2	7.354E+0	7.760E+0
-2.429E-2	7.591E+0	7.691E+0
-2.105E-2	7.562E+0	7.708E+0
-2.267E-2	7.516E+0	7.484E+0
-2.916E-2	7.377E+0	7.474E+0
-1.943E-2	7.396E+0	7.688E+0
-2.105E-2	7.429E+0	7.594E+0
-2.267E-2	7.484E+0	7.669E+0
-2.754E-2	7.370E+0	7.792E+0
-2.267E-2	7.435E+0	7.633E+0
-2.105E-2	7.412E+0	7.808E+0
-2.267E-2	7.471E+0	7.675E+0
-2.592E-2	7.305E+0	7.614E+0
-2.267E-2	7.503E+0	7.649E+0
-2.105E-2	7.393E+0	7.494E+0
-1.943E-2	7.374E+0	7.766E+0
-2.754E-2	7.503E+0	7.607E+0
-2.105E-2	7.494E+0	7.653E+0
-2.105E-2	7.558E+0	7.623E+0
-2.267E-2	7.484E+0	7.701E+0
-2.429E-2	7.448E+0	7.753E+0
-2.105E-2	7.461E+0	7.636E+0
-2.267E-2	7.539E+0	7.727E+0
-2.592E-2	7.438E+0	7.516E+0
-2.916E-2	7.494E+0	7.795E+0
-1.943E-2	7.507E+0	7.640E+0
-2.105E-2	7.396E+0	7.539E+0
-2.267E-2	7.458E+0	7.750E+0
-2.429E-2	7.601E+0	7.607E+0
-2.429E-2	7.403E+0	7.646E+0
-2.267E-2	7.468E+0	7.766E+0
-2.429E-2	7.520E+0	7.721E+0
-2.754E-2	7.513E+0	7.889E+0
-2.267E-2	7.640E+0	7.458E+0
-2.267E-2	7.455E+0	7.594E+0
-2.429E-2	7.477E+0	7.581E+0
-2.754E-2	7.513E+0	7.666E+0
-2.429E-2	7.451E+0	7.575E+0
-1.943E-2	7.357E+0	7.630E+0
-2.429E-2	7.529E+0	7.727E+0
-2.754E-2	7.520E+0	7.640E+0
-2.105E-2	7.432E+0	7.643E+0
-1.943E-2	7.666E+0	7.607E+0
-2.267E-2	7.558E+0	7.542E+0
-2.592E-2	7.575E+0	7.867E+0
-2.429E-2	7.487E+0	7.620E+0
-2.429E-2	7.328E+0	7.808E+0
-2.267E-2	7.481E+0	7.558E+0
-2.429E-2	7.490E+0	7.675E+0
-2.429E-2	7.451E+0	7.727E+0
-1.943E-2	7.477E+0	7.620E+0
-2.267E-2	7.542E+0	7.464E+0
-2.754E-2	7.451E+0	7.691E+0
-2.429E-2	7.458E+0	7.653E+0
-2.105E-2	7.500E+0	7.584E+0
-2.429E-2	7.412E+0	7.581E+0
-2.592E-2	7.571E+0	7.636E+0
-2.429E-2	7.348E+0	7.682E+0
-2.267E-2	7.477E+0	7.607E+0
-2.754E-2	7.552E+0	7.678E+0
-2.592E-2	7.403E+0	7.520E+0
-2.267E-2	7.416E+0	7.773E+0
-1.943E-2	7.432E+0	7.656E+0
-2.267E-2	7.387E+0	7.643E+0
-2.754E-2	7.390E+0	7.685E+0
-2.267E-2	7.545E+0	7.737E+0
-2.105E-2	7.370E+0	7.640E+0
-2.429E-2	7.523E+0	7.799E+0
-3.078E-2	7.614E+0	7.623E+0
-2.429E-2	7.549E+0	7.594E+0
-2.267E-2	7.435E+0	7.773E+0
-2.429E-2	7.471E+0	7.549E+0
-2.754E-2	7.335E+0	7.604E+0
-2.267E-2	7.555E+0	7.760E+0
-1.781E-2	7.484E+0	7.526E+0
-2.429E-2	7.357E+0	7.753E+0
-2.429E-2	7.390E+0	7.678E+0
-2.592E-2	7.370E+0	7.630E+0
-1.781E-2	7.374E+0	7.698E+0
-2.592E-2	7.250E+0	7.740E+0
-2.592E-2	7.477E+0	7.646E+0
-1.943E-2	7.581E+0	7.477E+0
-1.781E-2	7.461E+0	7.653E+0
-2.429E-2	7.474E+0	7.575E+0
-2.754E-2	7.425E+0	7.747E+0
-2.592E-2	7.474E+0	7.688E+0
-1.943E-2	7.299E+0	7.675E+0
-2.267E-2	7.549E+0	7.526E+0
-2.754E-2	7.481E+0	7.633E+0
-2.267E-2	7.494E+0	7.640E+0
-2.267E-2	7.494E+0	7.769E+0
-2.592E-2	7.390E+0	7.643E+0
-2.592E-2	7.503E+0	7.672E+0
-2.267E-2	7.487E+0	7.666E+0
-2.105E-2	7.435E+0	7.529E+0
-2.429E-2	7.464E+0	7.675E+0
-2.592E-2	7.484E+0	7.666E+0
-2.592E-2	7.429E+0	7.717E+0
-1.781E-2	7.617E+0	7.565E+0
-2.592E-2	7.558E+0	7.698E+0
-2.429E-2	7.438E+0	7.730E+0
-2.267E-2	7.351E+0	7.620E+0
-2.105E-2	7.468E+0	7.555E+0
-2.592E-2	7.396E+0	7.649E+0
-2.592E-2	7.536E+0	7.792E+0
-2.429E-2	7.520E+0	7.727E+0
-1.781E-2	7.471E+0	7.461E+0
-2.105E-2	7.429E+0	7.701E+0
-2.592E-2	7.571E+0	7.701E+0
-2.267E-2	7.594E+0	7.795E+0
-1.781E-2	7.575E+0	7.549E+0
-2.592E-2	7.484E+0	7.520E+0
-2.429E-2	7.497E+0	7.555E+0
-2.592E-2	7.341E+0	7.688E+0
-2.267E-2	7.448E+0	7.588E+0
-2.592E-2	7.520E+0	7.614E+0
-2.592E-2	7.490E+0	7.685E+0
-2.754E-2	7.500E+0	7.533E+0
-2.105E-2	7.393E+0	7.477E+0
-2.429E-2	7.529E+0	7.646E+0
-2.592E-2	7.455E+0	7.682E+0
-2.267E-2	7.545E+0	7.688E+0
-1.943E-2	7.516E+0	7.545E+0
-2.429E-2	7.484E+0	7.591E+0
-2.754E-2	7.400E+0	7.756E+0
-2.267E-2	7.516E+0	7.617E+0
-1.943E-2	7.533E+0	7.766E+0
-2.754E-2	7.565E+0	7.867E+0
-2.754E-2	7.474E+0	7.685E+0
-2.429E-2	7.435E+0	7.688E+0
-1.943E-2	7.425E+0	7.730E+0
-2.429E-2	7.370E+0	7.730E+0
-2.754E-2	7.198E+0	7.730E+0
-2.267E-2	7.497E+0	7.623E+0
-2.105E-2	7.425E+0	7.568E+0
-2.429E-2	7.409E+0	7.601E+0
-2.754E-2	7.568E+0	7.578E+0
-2.267E-2	7.455E+0	7.623E+0
-1.618E-2	7.370E+0	7.678E+0
-2.429E-2	7.451E+0	7.633E+0
-2.916E-2	7.429E+0	7.474E+0
-2.429E-2	7.396E+0	7.649E+0
-1.943E-2	7.607E+0	7.610E+0
-2.267E-2	7.357E+0	7.588E+0
-2.592E-2	7.273E+0	7.704E+0
-2.592E-2	7.610E+0	7.685E+0
-1.943E-2	7.542E+0	7.678E+0
-2.592E-2	7.364E+0	7.837E+0
-2.754E-2	7.435E+0	7.659E+0
-2.267E-2	7.461E+0	7.536E+0
-2.105E-2	7.412E+0	7.678E+0
-2.429E-2	7.526E+0	7.669E+0
-2.754E-2	7.374E+0	7.704E+0
-2.592E-2	7.523E+0	7.789E+0
-1.943E-2	7.396E+0	7.610E+0
-2.105E-2	7.445E+0	7.636E+0
-2.592E-2	7.451E+0	7.539E+0
-2.267E-2	7.526E+0	7.633E+0
-1.943E-2	7.403E+0	7.640E+0
-2.429E-2	7.584E+0	7.617E+0
-2.592E-2	7.477E+0	7.542E+0
-2.105E-2	7.357E+0	7.779E+0
-1.943E-2	7.507E+0	7.818E+0
-2.592E-2	7.348E+0	7.581E+0
-2.754E-2	7.494E+0	7.633E+0
-2.267E-2	7.474E+0	7.552E+0
-1.943E-2	7.400E+0	7.552E+0
-2.429E-2	7.448E+0	7.578E+0
-2.267E-2	7.412E+0	7.562E+0
-2.429E-2	7.565E+0	7.782E+0
-1.781E-2	7.623E+0	7.529E+0
-2.429E-2	7.451E+0	7.620E+0
-2.592E-2	7.513E+0	7.591E+0
-2.592E-2	7.490E+0	7.760E+0
-2.105E-2	7.299E+0	7.656E+0
-2.592E-2	7.416E+0	7.704E+0
-2.916E-2	7.412E+0	7.789E+0
-2.267E-2	7.558E+0	7.766E+0
-1.943E-2	7.477E+0	7.717E+0
-2.592E-2	7.409E+0	7.610E+0
-2.754E-2	7.322E+0	7.614E+0
-2.429E-2	7.361E+0	7.678E+0
-2.105E-2	7.568E+0	7.701E+0
-2.429E-2	7.468E+0	7.695E+0
-2.916E-2	7.458E+0	7.740E+0
-2.105E-2	7.578E+0	7.597E+0
-1.943E-2	7.558E+0	7.468E+0
-2.267E-2	7.494E+0	7.516E+0
-2.916E-2	7.432E+0	7.461E+0
-2.267E-2	7.442E+0	7.724E+0
-2.105E-2	7.325E+0	7.808E+0
-2.592E-2	7.435E+0	7.604E+0
-2.592E-2	7.549E+0	7.850E+0
-2.267E-2	7.406E+0	7.549E+0
-2.267E-2	7.425E+0	7.808E+0
-1.943E-2	7.451E+0	7.500E+0
-2.754E-2	7.419E+0	7.555E+0
-2.267E-2	7.198E+0	7.776E+0
-2.105E-2	7.377E+0	7.704E+0
-2.429E-2	7.412E+0	7.662E+0
-2.592E-2	7.422E+0	7.620E+0
-2.267E-2	7.406E+0	7.636E+0
-1.943E-2	7.383E+0	7.601E+0
-2.592E-2	7.672E+0	7.597E+0
-2.754E-2	7.503E+0	7.734E+0
-2.592E-2	7.552E+0	7.604E+0
-1.943E-2	7.507E+0	7.811E+0
-2.592E-2	7.425E+0	7.747E+0
-2.754E-2	7.390E+0	7.497E+0
-2.267E-2	7.367E+0	7.533E+0
-2.267E-2	7.438E+0	7.627E+0
-2.429E-2	7.445E+0	7.529E+0
-2.592E-2	7.208E+0	7.691E+0
-2.267E-2	7.575E+0	7.701E+0
-1.943E-2	7.390E+0	7.727E+0
-2.592E-2	7.315E+0	7.539E+0
-2.754E-2	7.474E+0	7.507E+0
-2.267E-2	7.526E+0	7.568E+0
-1.943E-2	7.438E+0	7.675E+0
-2.267E-2	7.552E+0	7.591E+0
-3.078E-2	7.357E+0	7.630E+0
-2.267E-2	7.273E+0	7.555E+0
-1.943E-2	7.481E+0	7.510E+0
-2.267E-2	7.377E+0	7.682E+0
-3.078E-2	7.296E+0	7.721E+0
-1.943E-2	7.503E+0	7.614E+0
-2.267E-2	7.536E+0	7.601E+0
-2.429E-2	7.396E+0	7.786E+0
-2.754E-2	7.468E+0	7.607E+0
-2.267E-2	7.682E+0	7.721E+0
-1.943E-2	7.526E+0	7.633E+0
-2.592E-2	7.487E+0	7.662E+0
-3.078E-2	7.435E+0	7.623E+0
-2.267E-2	7.526E+0	7.507E+0
-1.781E-2	7.464E+0	7.649E+0
-2.429E-2	7.309E+0	7.581E+0
-2.916E-2	7.419E+0	7.753E+0
-2.267E-2	7.396E+0	7.565E+0
-2.267E-2	7.292E+0	7.753E+0
-2.592E-2	7.468E+0	7.662E+0
-2.592E-2	7.562E+0	7.591E+0
-2.429E-2	7.445E+0	7.533E+0
-2.267E-2	7.523E+0	7.669E+0
-2.429E-2	7.474E+0	7.698E+0
-2.592E-2	7.403E+0	7.633E+0
-2.429E-2	7.545E+0	7.617E+0
-2.105E-2	7.458E+0	7.494E+0
-2.105E-2	7.464E+0	7.763E+0
-2.592E-2	7.510E+0	7.659E+0
-2.429E-2	7.419E+0	7.727E+0
-2.105E-2	7.412E+0	7.643E+0
-2.429E-2	7.425E+0	7.617E+0
-2.592E-2	7.322E+0	7.750E+0
-2.105E-2	7.412E+0	7.484E+0
-2.105E-2	7.455E+0	7.721E+0
-2.429E-2	7.474E+0	7.714E+0
-2.754E-2	7.500E+0	7.704E+0
-2.105E-2	7.419E+0	7.335E+0
-2.105E-2	7.468E+0	7.795E+0
-2.267E-2	7.552E+0	7.623E+0
-2.754E-2	7.435E+0	7.562E+0
-2.429E-2	7.474E+0	7.779E+0
-1.943E-2	7.588E+0	7.526E+0
-2.592E-2	7.682E+0	7.610E+0
-2.592E-2	7.416E+0	7.863E+0
-1.943E-2	7.445E+0	7.562E+0
-1.943E-2	7.318E+0	7.610E+0
-2.592E-2	7.367E+0	7.523E+0
-2.592E-2	7.448E+0	7.727E+0
-2.429E-2	7.464E+0	7.630E+0
-2.105E-2	7.688E+0	7.584E+0
-2.754E-2	7.562E+0	7.520E+0
-2.592E-2	7.432E+0	7.539E+0
-2.105E-2	7.387E+0	7.581E+0
-1.781E-2	7.390E+0	7.604E+0
-2.592E-2	7.500E+0	7.571E+0
-2.754E-2	7.328E+0	7.643E+0
-2.105E-2	7.507E+0	7.539E+0
-2.105E-2	7.309E+0	7.653E+0
-2.429E-2	7.526E+0	7.899E+0
-2.754E-2	7.458E+0	7.607E+0
-2.429E-2	7.636E+0	7.666E+0
-1.781E-2	7.474E+0	7.763E+0
-2.267E-2	7.409E+0	7.575E+0
-2.429E-2	7.474E+0	7.604E+0
-2.429E-2	7.412E+0	7.672E+0
-1.943E-2	7.432E+0	7.614E+0
-2.592E-2	7.516E+0	7.643E+0
-2.916E-2	7.393E+0	7.662E+0
-1.943E-2	7.461E+0	7.734E+0
-2.267E-2	7.409E+0	7.698E+0
-2.592E-2	7.594E+0	7.584E+0
-2.429E-2	7.523E+0	7.581E+0
-2.105E-2	7.513E+0	7.666E+0
-2.105E-2	7.331E+0	7.581E+0
-2.429E-2	7.396E+0	7.698E+0
-2.754E-2	7.357E+0	7.584E+0
-2.267E-2	7.419E+0	7.568E+0
-1.943E-2	7.422E+0	7.458E+0
-2.267E-2	7.455E+0	7.594E+0
-2.754E-2	7.254E+0	7.610E+0
-2.267E-2	7.490E+0	7.776E+0
-2.105E-2	7.435E+0	7.643E+0
-2.105E-2	7.432E+0	7.756E+0
-2.754E-2	7.374E+0	7.734E+0
-2.592E-2	7.630E+0	7.666E+0
-2.105E-2	7.442E+0	7.730E+0
-2.105E-2	7.273E+0	7.649E+0
-2.592E-2	7.571E+0	7.656E+0
-2.429E-2	7.403E+0	7.588E+0
-1.943E-2	7.348E+0	7.604E+0
-2.592E-2	7.523E+0	7.604E+0
-2.916E-2	7.338E+0	7.594E+0
-2.105E-2	7.338E+0	7.685E+0
-2.105E-2	7.458E+0	7.669E+0
-2.267E-2	7.588E+0	7.614E+0
-2.754E-2	7.438E+0	7.623E+0
-2.592E-2	7.370E+0	7.614E+0
-1.943E-2	7.416E+0	7.607E+0
-2.429E-2	7.529E+0	7.724E+0
-2.429E-2	7.325E+0	7.623E+0
-2.429E-2	7.539E+0	7.691E+0
-1.781E-2	7.429E+0	7.753E+0
-2.429E-2	7.432E+0	7.552E+0
-2.754E-2	7.341E+0	7.669E+0
-1.943E-2	7.383E+0	7.672E+0
-2.105E-2	7.429E+0	7.594E+0
-2.592E-2	7.442E+0	7.588E+0
-2.916E-2	7.584E+0	7.656E+0
-2.754E-2	7.412E+0	7.659E+0
-2.267E-2	7.672E+0	7.743E+0
-2.267E-2	7.468E+0	7.659E+0
-2.592E-2	7.451E+0	7.633E+0
-2.429E-2	7.471E+0	7.717E+0
-1.781E-2	7.438E+0	7.653E+0
-2.267E-2	7.377E+0	7.653E+0
-2.754E-2	7.374E+0	7.646E+0
-2.429E-2	7.523E+0	7.620E+0
-2.105E-2	7.425E+0	7.604E+0
-2.267E-2	7.474E+0	7.568E+0
-2.592E-2	7.526E+0	7.549E+0
-2.267E-2	7.542E+0	7.568E+0
-1.781E-2	7.500E+0	7.834E+0
-2.429E-2	7.464E+0	7.737E+0
-2.754E-2	7.477E+0	7.601E+0
-2.267E-2	7.461E+0	7.795E+0
-2.105E-2	7.400E+0	7.714E+0
-2.267E-2	7.545E+0	7.695E+0
-2.916E-2	7.445E+0	7.617E+0
-2.429E-2	7.607E+0	7.669E+0
-2.105E-2	7.481E+0	7.737E+0
-2.592E-2	7.516E+0	7.698E+0
-2.592E-2	7.464E+0	7.552E+0
-2.429E-2	7.442E+0	7.601E+0
-1.943E-2	7.464E+0	7.724E+0
-2.267E-2	7.484E+0	7.698E+0
-2.592E-2	7.461E+0	7.682E+0
-2.267E-2	7.513E+0	7.597E+0
-2.267E-2	7.484E+0	7.701E+0
-2.267E-2	7.458E+0	7.708E+0
-2.592E-2	7.429E+0	7.669E+0
-2.267E-2	7.516E+0	7.510E+0
-1.943E-2	7.468E+0	7.601E+0
-2.105E-2	7.484E+0	7.597E+0
-2.592E-2	7.464E+0	7.636E+0
-2.267E-2	7.507E+0	7.695E+0
-1.943E-2	7.451E+0	7.734E+0
-2.592E-2	7.425E+0	7.669E+0
-2.754E-2	7.455E+0	7.769E+0
-2.429E-2	7.545E+0	7.633E+0
-1.781E-2	7.591E+0	7.545E+0
-2.267E-2	7.286E+0	7.698E+0
-2.754E-2	7.432E+0	7.604E+0
-2.429E-2	7.403E+0	7.666E+0
-2.105E-2	7.594E+0	7.666E+0
-2.267E-2	7.526E+0	7.666E+0
-2.916E-2	7.451E+0	7.594E+0
-2.267E-2	7.601E+0	7.737E+0
-2.105E-2	7.503E+0	7.646E+0
-2.267E-2	7.503E+0	7.672E+0
-2.754E-2	7.503E+0	7.575E+0
-1.943E-2	7.627E+0	7.789E+0
-2.105E-2	7.529E+0	7.614E+0
-2.267E-2	7.516E+0	7.682E+0
-2.916E-2	7.374E+0	7.717E+0
-2.429E-2	7.542E+0	7.646E+0
-1.781E-2	7.471E+0	7.533E+0
-2.267E-2	7.374E+0	7.620E+0
-2.592E-2	7.331E+0	7.526E+0
-2.592E-2	7.403E+0	7.753E+0
-1.943E-2	7.348E+0	7.640E+0
-2.429E-2	7.435E+0	7.630E+0
-2.429E-2	7.533E+0	7.610E+0
-2.267E-2	7.468E+0	7.513E+0
-1.943E-2	7.539E+0	7.510E+0
-2.429E-2	7.198E+0	7.526E+0
-2.754E-2	7.390E+0	7.734E+0
-2.267E-2	7.516E+0	7.656E+0
-1.943E-2	7.549E+0	7.678E+0
-2.267E-2	7.341E+0	7.727E+0
-2.916E-2	7.529E+0	7.555E+0
-2.429E-2	7.403E+0	7.575E+0
-2.105E-2	7.455E+0	7.779E+0
-2.105E-2	7.529E+0	7.695E+0
-2.754E-2	7.513E+0	7.795E+0
-2.429E-2	7.513E+0	7.539E+0
-1.781E-2	7.481E+0	7.610E+0
-2.267E-2	7.591E+0	7.711E+0
-2.754E-2	7.354E+0	7.730E+0
-2.429E-2	7.513E+0	7.747E+0
-1.943E-2	7.539E+0	7.594E+0
-2.105E-2	7.425E+0	7.533E+0
-2.429E-2	7.558E+0	7.607E+0
-2.592E-2	7.364E+0	7.675E+0
-2.105E-2	7.510E+0	7.494E+0
-2.592E-2	7.435E+0	7.688E+0
-2.592E-2	7.510E+0	7.795E+0
-2.429E-2	7.490E+0	7.656E+0
-2.105E-2	7.533E+0	7.610E+0
-2.429E-2	7.536E+0	7.640E+0
-2.754E-2	7.412E+0	7.743E+0
-2.429E-2	7.688E+0	7.717E+0
-1.943E-2	7.341E+0	7.601E+0
-2.267E-2	7.510E+0	7.863E+0
-2.592E-2	7.335E+0	7.659E+0
-2.429E-2	7.432E+0	7.523E+0
-2.105E-2	7.445E+0	7.503E+0
-2.267E-2	7.400E+0	7.662E+0
-2.592E-2	7.477E+0	7.682E+0
-2.105E-2	7.448E+0	7.691E+0
-2.267E-2	7.335E+0	7.824E+0
-2.267E-2	7.387E+0	7.760E+0
-2.916E-2	7.419E+0	7.766E+0
-2.267E-2	7.458E+0	7.695E+0
-1.781E-2	7.549E+0	7.828E+0
-2.429E-2	7.533E+0	7.656E+0
-2.592E-2	7.338E+0	7.578E+0
-2.267E-2	7.565E+0	7.633E+0
-1.943E-2	7.471E+0	7.727E+0
-2.267E-2	7.558E+0	7.682E+0
-3.078E-2	7.500E+0	7.507E+0
-2.429E-2	7.594E+0	7.659E+0
-1.943E-2	7.419E+0	7.666E+0
-2.105E-2	7.490E+0	7.666E+0
-2.916E-2	7.620E+0	7.627E+0
-2.429E-2	7.338E+0	7.669E+0
-2.105E-2	7.461E+0	7.581E+0
-2.429E-2	7.344E+0	7.653E+0
-2.754E-2	7.419E+0	7.627E+0
-2.429E-2	7.555E+0	7.571E+0
-2.105E-2	7.500E+0	7.682E+0
-2.429E-2	7.429E+0	7.691E+0
-2.754E-2	7.445E+0	7.588E+0
-2.105E-2	7.396E+0	7.701E+0
-2.105E-2	7.552E+0	7.685E+0
-2.267E-2	7.289E+0	7.698E+0
-2.754E-2	7.425E+0	7.734E+0
-2.267E-2	7.435E+0	7.487E+0
-1.618E-2	7.432E+0	7.627E+0
-2.267E-2	7.438E+0	7.643E+0
-2.592E-2	7.445E+0	7.461E+0
-2.592E-2	7.425E+0	7.717E+0
-1.943E-2	7.344E+0	7.607E+0
-2.267E-2	7.370E+0	7.500E+0
-2.754E-2	7.565E+0	7.604E+0
-2.267E-2	7.507E+0	7.678E+0
-1.943E-2	7.432E+0	7.685E+0
-2.267E-2	7.393E+0	7.847E+0
-2.267E-2	7.468E+0	7.565E+0
-2.105E-2	7.591E+0	7.734E+0
-1.781E-2	7.487E+0	7.562E+0
-2.592E-2	7.516E+0	7.627E+0
-2.754E-2	7.487E+0	7.662E+0
-2.267E-2	7.529E+0	7.747E+0
-1.781E-2	7.484E+0	7.675E+0
-2.267E-2	7.481E+0	7.640E+0
-2.754E-2	7.484E+0	7.672E+0
-2.105E-2	7.481E+0	7.610E+0
-1.781E-2	7.273E+0	7.594E+0
-2.592E-2	7.387E+0	7.802E+0
-2.592E-2	7.409E+0	7.831E+0
-2.429E-2	7.367E+0	7.678E+0
-1.781E-2	7.565E+0	7.584E+0
-2.592E-2	7.328E+0	7.688E+0
-2.754E-2	7.695E+0	7.727E+0
-2.267E-2	7.464E+0	7.662E+0
-1.943E-2	7.581E+0	7.743E+0
-2.592E-2	7.474E+0	7.704E+0
-2.592E-2	7.500E+0	7.659E+0
-2.592E-2	7.516E+0	7.643E+0
-1.781E-2	7.412E+0	7.740E+0
-2.267E-2	7.406E+0	7.640E+0
-2.754E-2	7.442E+0	7.656E+0
-2.267E-2	7.481E+0	7.753E+0
-2.267E-2	7.409E+0	7.811E+0
-2.105E-2	7.507E+0	7.552E+0
-2.916E-2	7.400E+0	7.747E+0
-2.429E-2	7.494E+0	7.630E+0
-1.618E-2	7.513E+0	7.640E+0
-2.267E-2	7.497E+0	7.717E+0
-2.916E-2	7.468E+0	7.597E+0
-1.943E-2	7.409E+0	7.620E+0
-2.105E-2	7.442E+0	7.659E+0
-2.429E-2	7.354E+0	7.620E+0
-2.754E-2	7.558E+0	7.724E+0
-2.105E-2	7.412E+0	7.607E+0
-1.943E-2	7.481E+0	7.834E+0
-2.267E-2	7.490E+0	7.597E+0
-2.592E-2	7.481E+0	7.623E+0
-2.429E-2	7.416E+0	7.597E+0
-1.618E-2	7.396E+0	7.766E+0
-2.267E-2	7.584E+0	7.623E+0
-2.592E-2	7.257E+0	7.630E+0
-2.267E-2	7.348E+0	7.601E+0
-2.105E-2	7.425E+0	7.724E+0
-2.267E-2	7.393E+0	7.763E+0
-2.592E-2	7.422E+0	7.672E+0
-2.267E-2	7.597E+0	7.643E+0
-1.943E-2	7.471E+0	7.588E+0
-2.267E-2	7.341E+0	7.640E+0
-2.916E-2	7.429E+0	7.730E+0
-2.267E-2	7.536E+0	7.555E+0
-1.943E-2	7.591E+0	7.545E+0
-2.105E-2	7.374E+0	7.653E+0
-2.592E-2	7.481E+0	7.727E+0
-2.429E-2	7.500E+0	7.740E+0
-1.943E-2	7.510E+0	7.808E+0
-2.429E-2	7.529E+0	7.636E+0
-2.754E-2	7.422E+0	7.659E+0
-2.267E-2	7.390E+0	7.604E+0
-2.105E-2	7.370E+0	7.604E+0
-2.267E-2	7.406E+0	7.597E+0
-2.916E-2	7.474E+0	7.494E+0
-2.429E-2	7.364E+0	7.562E+0
-1.943E-2	7.484E+0	7.747E+0
-2.267E-2	7.438E+0	7.779E+0
-2.754E-2	7.458E+0	7.727E+0
-2.105E-2	7.481E+0	7.698E+0
-1.781E-2	7.487E+0	7.935E+0
-2.267E-2	7.409E+0	7.704E+0
-2.754E-2	7.597E+0	7.688E+0
-2.429E-2	7.539E+0	7.659E+0
-1.943E-2	7.533E+0	7.575E+0
-2.267E-2	7.364E+0	7.513E+0
-2.754E-2	7.529E+0	7.545E+0
-2.267E-2	7.383E+0	7.591E+0
-2.267E-2	7.299E+0	7.750E+0
-2.267E-2	7.455E+0	7.698E+0
-2.916E-2	7.516E+0	7.808E+0
-2.429E-2	7.455E+0	7.698E+0
-2.267E-2	7.591E+0	7.649E+0
-2.429E-2	7.468E+0	7.669E+0
-2.916E-2	7.438E+0	7.685E+0
-2.267E-2	7.471E+0	7.834E+0
-2.105E-2	7.461E+0	7.643E+0
-2.429E-2	7.412E+0	7.662E+0
-2.592E-2	7.442E+0	7.737E+0
-2.267E-2	7.292E+0	7.542E+0
-2.105E-2	7.445E+0	7.594E+0
-1.943E-2	7.516E+0	7.675E+0
-2.754E-2	7.380E+0	7.552E+0
-2.429E-2	7.429E+0	7.653E+0
-1.943E-2	7.328E+0	7.653E+0
-2.267E-2	7.500E+0	7.620E+0
-2.754E-2	7.562E+0	7.597E+0
-2.105E-2	7.419E+0	7.656E+0
-2.105E-2	7.474E+0	7.562E+0
-2.429E-2	7.448E+0	7.685E+0
-2.592E-2	7.494E+0	7.750E+0
-2.429E-2	7.468E+0	7.623E+0
-1.943E-2	7.477E+0	7.779E+0
-2.267E-2	7.494E+0	7.571E+0
-2.754E-2	7.403E+0	7.708E+0
-2.267E-2	7.533E+0	7.513E+0
-2.105E-2	7.331E+0	7.811E+0
-2.592E-2	7.461E+0	7.662E+0
-2.754E-2	7.575E+0	7.824E+0
-2.267E-2	7.396E+0	7.653E+0
-2.267E-2	7.393E+0	7.695E+0
-2.754E-2	7.477E+0	7.614E+0
-3.078E-2	7.451E+0	7.571E+0
-2.267E-2	7.425E+0	7.747E+0
-2.105E-2	7.393E+0	7.643E+0
-2.267E-2	7.542E+0	7.837E+0
-2.754E-2	7.383E+0	7.672E+0
-2.267E-2	7.455E+0	7.601E+0
-2.105E-2	7.409E+0	7.520E+0
-2.105E-2	7.477E+0	7.597E+0
-2.754E-2	7.591E+0	7.617E+0
-2.105E-2	7.458E+0	7.643E+0
-1.943E-2	7.445E+0	7.630E+0
-2.267E-2	7.533E+0	7.821E+0
-2.916E-2	7.409E+0	7.565E+0
-2.105E-2	7.568E+0	7.704E+0
-2.105E-2	7.425E+0	7.571E+0
-2.429E-2	7.627E+0	7.610E+0
-2.592E-2	7.545E+0	7.610E+0
-2.429E-2	7.341E+0	7.773E+0
-2.105E-2	7.445E+0	7.646E+0
-2.429E-2	7.545E+0	7.627E+0
-2.916E-2	7.429E+0	7.623E+0
-2.267E-2	7.555E+0	7.646E+0
-2.267E-2	7.565E+0	7.571E+0
-2.267E-2	7.623E+0	7.555E+0
-2.754E-2	7.490E+0	7.601E+0
-2.429E-2	7.435E+0	7.646E+0
-1.943E-2	7.374E+0	7.542E+0
-2.267E-2	7.471E+0	7.597E+0
-2.754E-2	7.374E+0	7.610E+0
-2.105E-2	7.422E+0	7.659E+0
-1.943E-2	7.562E+0	7.643E+0
-2.429E-2	7.422E+0	7.714E+0
-2.754E-2	7.601E+0	7.490E+0
-1.943E-2	7.438E+0	7.568E+0
-1.943E-2	7.377E+0	7.558E+0
-1.943E-2	7.581E+0	7.500E+0
-2.592E-2	7.387E+0	7.623E+0
-2.429E-2	7.331E+0	7.669E+0
-2.105E-2	7.432E+0	7.701E+0
-2.105E-2	7.474E+0	7.617E+0
-2.754E-2	7.461E+0	7.708E+0
-2.429E-2	7.623E+0	7.555E+0
-1.943E-2	7.481E+0	7.659E+0
-2.105E-2	7.400E+0	7.695E+0
-2.754E-2	7.383E+0	7.614E+0
-2.267E-2	7.438E+0	7.691E+0
-1.943E-2	7.513E+0	7.597E+0
-2.267E-2	7.494E+0	7.510E+0
-2.916E-2	7.477E+0	7.766E+0
-2.429E-2	7.571E+0	7.578E+0
-1.781E-2	7.477E+0	7.656E+0
-2.105E-2	7.526E+0	7.643E+0
-2.754E-2	7.523E+0	7.610E+0
-2.429E-2	7.656E+0	7.516E+0
-1.781E-2	7.383E+0	7.666E+0
-2.592E-2	7.620E+0	7.633E+0
-2.429E-2	7.331E+0	7.464E+0
-2.429E-2	7.406E+0	7.630E+0
-1.943E-2	7.597E+0	7.893E+0
-2.267E-2	7.507E+0	7.766E+0
-2.754E-2	7.396E+0	7.653E+0
-2.267E-2	7.445E+0	7.666E+0
-1.781E-2	7.477E+0	7.773E+0
-2.267E-2	7.299E+0	7.740E+0
-2.592E-2	7.503E+0	7.442E+0
-2.267E-2	7.610E+0	7.614E+0
-1.943E-2	7.409E+0	7.740E+0
-2.592E-2	7.335E+0	7.776E+0
-2.592E-2	7.445E+0	7.620E+0
-2.592E-2	7.494E+0	7.691E+0
-2.267E-2	7.490E+0	7.747E+0
-2.267E-2	7.335E+0	7.682E+0
-3.078E-2	7.484E+0	7.714E+0
-2.429E-2	7.354E+0	7.584E+0
-1.781E-2	7.263E+0	7.646E+0
-2.267E-2	7.490E+0	7.656E+0
-2.754E-2	7.464E+0	7.704E+0
-2.429E-2	7.516E+0	7.756E+0
-1.781E-2	7.432E+0	7.552E+0
-2.267E-2	7.510E+0	7.672E+0
-3.240E-2	7.374E+0	7.552E+0
-2.754E-2	7.383E+0	7.691E+0
-1.781E-2	7.341E+0	7.643E+0
-2.267E-2	7.490E+0	7.666E+0
-2.592E-2	7.390E+0	7.695E+0
-2.267E-2	7.464E+0	7.753E+0
-1.943E-2	7.403E+0	7.513E+0
-2.592E-2	7.474E+0	7.678E+0
-2.754E-2	7.354E+0	7.516E+0
-2.429E-2	7.555E+0	7.529E+0
-2.105E-2	7.380E+0	7.727E+0
-2.105E-2	7.338E+0	7.769E+0
-2.916E-2	7.588E+0	7.666E+0
-2.592E-2	7.581E+0	7.533E+0
-1.943E-2	7.364E+0	7.792E+0
-2.267E-2	7.364E+0	7.685E+0
-2.754E-2	7.322E+0	7.614E+0
-2.592E-2	7.422E+0	7.591E+0
-2.105E-2	7.464E+0	7.675E+0
-2.429E-2	7.354E+0	7.672E+0
-2.592E-2	7.601E+0	7.555E+0
-2.267E-2	7.490E+0	7.490E+0
-1.781E-2	7.481E+0	7.617E+0
-2.429E-2	7.412E+0	7.704E+0
-2.592E-2	7.451E+0	7.753E+0
-2.429E-2	7.380E+0	7.604E+0
-1.943E-2	7.348E+0	7.575E+0
-2.267E-2	7.471E+0	7.756E+0
-2.429E-2	7.357E+0	7.601E+0
-2.429E-2	7.526E+0	7.701E+0
-2.105E-2	7.296E+0	7.627E+0
-2.429E-2	7.322E+0	7.714E+0
-2.429E-2	7.370E+0	7.562E+0
-2.429E-2	7.202E+0	7.513E+0
-1.943E-2	7.351E+0	7.714E+0
-2.429E-2	7.448E+0	7.763E+0
-2.754E-2	7.416E+0	7.643E+0
-2.429E-2	7.367E+0	7.828E+0
-2.105E-2	7.455E+0	7.646E+0
-2.429E-2	7.451E+0	7.636E+0
-2.754E-2	7.451E+0	7.662E+0
-2.267E-2	7.412E+0	7.773E+0
-1.618E-2	7.523E+0	7.620E+0
-2.429E-2	7.549E+0	7.620E+0
-2.754E-2	7.523E+0	7.594E+0
-2.267E-2	7.455E+0	7.575E+0
-1.781E-2	7.322E+0	7.666E+0
-2.429E-2	7.575E+0	7.678E+0
-2.592E-2	7.471E+0	7.701E+0
-2.267E-2	7.438E+0	7.597E+0
-2.267E-2	7.341E+0	7.614E+0
-2.267E-2	7.477E+0	7.604E+0
-2.754E-2	7.471E+0	7.627E+0
-2.267E-2	7.438E+0	7.636E+0
-1.781E-2	7.523E+0	7.666E+0
-2.429E-2	7.370E+0	7.779E+0
-2.754E-2	7.500E+0	7.568E+0
-2.429E-2	7.416E+0	7.688E+0
-2.105E-2	7.477E+0	7.708E+0
-2.429E-2	7.607E+0	7.899E+0
-2.754E-2	7.533E+0	7.607E+0
-2.105E-2	7.552E+0	7.646E+0
-2.105E-2	7.477E+0	7.597E+0
-2.267E-2	7.387E+0	7.516E+0
-2.592E-2	7.494E+0	7.802E+0
-1.943E-2	7.396E+0	7.630E+0
-1.943E-2	7.565E+0	7.695E+0
-2.267E-2	7.477E+0	7.610E+0
-2.754E-2	7.497E+0	7.526E+0
-2.754E-2	7.533E+0	7.471E+0
-2.105E-2	7.533E+0	7.863E+0
-2.267E-2	7.438E+0	7.717E+0
-2.754E-2	7.438E+0	7.571E+0
-2.267E-2	7.367E+0	7.643E+0
-2.267E-2	7.471E+0	7.484E+0
-2.267E-2	7.471E+0	7.708E+0
-2.429E-2	7.555E+0	7.591E+0
-2.105E-2	7.357E+0	7.630E+0
-2.105E-2	7.451E+0	7.633E+0
-2.429E-2	7.442E+0	7.717E+0
-2.754E-2	7.487E+0	7.747E+0
-2.429E-2	7.503E+0	7.675E+0
-1.943E-2	7.571E+0	7.614E+0
-2.429E-2	7.445E+0	7.656E+0
-2.916E-2	7.539E+0	7.627E+0
-2.267E-2	7.292E+0	7.831E+0
-2.105E-2	7.477E+0	7.461E+0
-2.429E-2	7.361E+0	7.526E+0
-2.916E-2	7.542E+0	7.711E+0
-1.943E-2	7.581E+0	7.607E+0
-1.943E-2	7.575E+0	7.477E+0
-2.105E-2	7.357E+0	7.782E+0
-2.429E-2	7.562E+0	7.678E+0
-2.267E-2	7.445E+0	7.584E+0
-2.105E-2	7.458E+0	7.704E+0
-2.429E-2	7.494E+0	7.555E+0
-2.754E-2	7.510E+0	7.743E+0
-2.267E-2	7.455E+0	7.786E+0
-1.943E-2	7.610E+0	7.614E+0
-2.592E-2	7.601E+0	7.640E+0
-2.916E-2	7.490E+0	7.708E+0
-2.267E-2	7.419E+0	7.688E+0
-2.105E-2	7.691E+0	7.594E+0
-2.267E-2	7.578E+0	7.669E+0
-2.592E-2	7.419E+0	7.824E+0
-2.267E-2	7.254E+0	7.688E+0
-2.105E-2	7.435E+0	7.597E+0
-2.267E-2	7.419E+0	7.727E+0
-2.592E-2	7.455E+0	7.669E+0
-2.267E-2	7.383E+0	7.578E+0
-2.105E-2	7.490E+0	7.656E+0
-2.105E-2	7.419E+0	7.769E+0
-2.592E-2	7.445E+0	7.653E+0
-2.267E-2	7.425E+0	7.536E+0
-1.781E-2	7.455E+0	7.520E+0
-2.105E-2	7.464E+0	7.685E+0
-2.916E-2	7.425E+0	7.811E+0
-2.105E-2	7.403E+0	7.776E+0
-1.943E-2	7.558E+0	7.640E+0
-2.267E-2	7.494E+0	7.837E+0
-2.592E-2	7.500E+0	7.617E+0
-2.267E-2	7.425E+0	7.539E+0
-2.105E-2	7.419E+0	7.685E+0
-2.592E-2	7.464E+0	7.756E+0
-2.592E-2	7.520E+0	7.701E+0
-2.105E-2	7.520E+0	7.610E+0
-1.943E-2	7.403E+0	7.750E+0
-2.429E-2	7.432E+0	7.516E+0
-2.754E-2	7.584E+0	7.698E+0
-2.429E-2	7.422E+0	7.740E+0
-2.267E-2	7.432E+0	7.565E+0
-2.429E-2	7.422E+0	7.623E+0
-2.754E-2	7.335E+0	7.571E+0
-2.429E-2	7.448E+0	7.533E+0
-1.943E-2	7.516E+0	7.743E+0
-2.429E-2	7.500E+0	7.682E+0
-2.754E-2	7.442E+0	7.539E+0
-2.429E-2	7.380E+0	7.516E+0
-1.781E-2	7.318E+0	7.588E+0
-2.429E-2	7.390E+0	7.649E+0
-2.916E-2	7.562E+0	7.750E+0
-2.429E-2	7.529E+0	7.614E+0
-1.943E-2	7.425E+0	7.708E+0
-2.429E-2	7.536E+0	7.682E+0
-2.754E-2	7.458E+0	7.769E+0
-2.267E-2	7.396E+0	7.477E+0
-1.943E-2	7.374E+0	7.636E+0
-2.592E-2	7.568E+0	7.601E+0
-2.592E-2	7.513E+0	7.717E+0
-2.105E-2	7.481E+0	7.666E+0
-2.105E-2	7.562E+0	7.701E+0
-2.429E-2	7.292E+0	7.688E+0
-2.592E-2	7.464E+0	7.747E+0
-2.592E-2	7.516E+0	7.753E+0
-2.105E-2	7.494E+0	7.737E+0
-2.592E-2	7.403E+0	7.627E+0
-2.592E-2	7.552E+0	7.672E+0
-2.267E-2	7.545E+0	7.636E+0
-1.781E-2	7.536E+0	7.562E+0
-2.592E-2	7.536E+0	7.601E+0
-2.592E-2	7.507E+0	7.601E+0
-2.267E-2	7.571E+0	7.805E+0
-2.267E-2	7.432E+0	7.662E+0
-2.429E-2	7.490E+0	7.786E+0
-2.754E-2	7.533E+0	7.815E+0
-2.267E-2	7.357E+0	7.539E+0
-1.781E-2	7.507E+0	7.776E+0
-2.429E-2	7.468E+0	7.627E+0
-2.592E-2	7.584E+0	7.607E+0
-1.943E-2	7.318E+0	7.688E+0
-2.105E-2	7.348E+0	7.649E+0
-2.267E-2	7.533E+0	7.708E+0
-2.916E-2	7.354E+0	7.584E+0
-2.267E-2	7.354E+0	7.520E+0
-1.781E-2	7.393E+0	7.678E+0
-2.105E-2	7.562E+0	7.497E+0
-2.592E-2	7.468E+0	7.734E+0
-2.267E-2	7.510E+0	7.747E+0
-1.943E-2	7.390E+0	7.737E+0
-2.429E-2	7.516E+0	7.558E+0
-2.592E-2	7.591E+0	7.529E+0
-2.429E-2	7.464E+0	7.630E+0
-1.943E-2	7.497E+0	7.743E+0
-2.754E-2	7.396E+0	7.520E+0
-2.592E-2	7.481E+0	7.688E+0
-2.105E-2	7.351E+0	7.695E+0
-2.267E-2	7.270E+0	7.656E+0
-2.105E-2	7.416E+0	7.640E+0
-2.754E-2	7.435E+0	7.701E+0
-2.754E-2	7.325E+0	7.607E+0
-2.105E-2	7.383E+0	7.662E+0
-2.267E-2	7.425E+0	7.773E+0
-2.754E-2	7.588E+0	7.640E+0
-2.592E-2	7.461E+0	7.604E+0
-2.267E-2	7.490E+0	7.649E+0
-2.267E-2	7.552E+0	7.708E+0
-2.916E-2	7.432E+0	7.481E+0
-2.105E-2	7.461E+0	7.776E+0
-2.105E-2	7.568E+0	7.669E+0
-2.429E-2	7.380E+0	7.721E+0
-2.592E-2	7.458E+0	7.659E+0
-2.592E-2	7.435E+0	7.614E+0
-1.943E-2	7.435E+0	7.672E+0
-2.267E-2	7.471E+0	7.584E+0
-2.754E-2	7.549E+0	7.649E+0
-2.592E-2	7.299E+0	7.698E+0
-2.105E-2	7.468E+0	7.724E+0
-2.267E-2	7.503E+0	7.636E+0
-2.754E-2	7.533E+0	7.545E+0
-2.267E-2	7.477E+0	7.549E+0
-2.429E-2	7.510E+0	7.555E+0
-2.429E-2	7.400E+0	7.442E+0
-2.754E-2	7.659E+0	7.708E+0
-2.267E-2	7.425E+0	7.799E+0
-2.105E-2	7.374E+0	7.730E+0
-2.429E-2	7.374E+0	7.666E+0
-2.592E-2	7.442E+0	7.601E+0
-2.592E-2	7.507E+0	7.526E+0
-1.943E-2	7.471E+0	7.717E+0
-2.429E-2	7.539E+0	7.678E+0
-2.592E-2	7.364E+0	7.685E+0
-2.105E-2	7.315E+0	7.636E+0
-2.105E-2	7.377E+0	7.610E+0
-2.429E-2	7.425E+0	7.633E+0
-2.592E-2	7.419E+0	7.734E+0
-2.429E-2	7.455E+0	7.669E+0
-1.943E-2	7.412E+0	7.708E+0
-2.429E-2	7.536E+0	7.526E+0
-2.754E-2	7.487E+0	7.565E+0
-2.267E-2	7.374E+0	7.653E+0
-2.105E-2	7.461E+0	7.627E+0
-2.267E-2	7.523E+0	7.594E+0
-2.754E-2	7.497E+0	7.773E+0
-2.105E-2	7.455E+0	7.591E+0
-2.267E-2	7.510E+0	7.721E+0
-2.429E-2	7.545E+0	7.756E+0
-2.754E-2	7.458E+0	7.555E+0
-2.267E-2	7.351E+0	7.698E+0
-1.943E-2	7.361E+0	7.481E+0
-2.429E-2	7.555E+0	7.529E+0
-2.592E-2	7.387E+0	7.575E+0
-2.267E-2	7.484E+0	7.633E+0
-1.781E-2	7.542E+0	7.698E+0
-2.105E-2	7.464E+0	7.581E+0
-3.078E-2	7.341E+0	7.588E+0
-2.267E-2	7.416E+0	7.640E+0
-2.105E-2	7.445E+0	7.701E+0
-2.267E-2	7.666E+0	7.666E+0
-2.916E-2	7.513E+0	7.922E+0
-2.429E-2	7.416E+0	7.675E+0
-2.429E-2	7.455E+0	7.529E+0
-2.592E-2	7.542E+0	7.513E+0
-2.916E-2	7.448E+0	7.623E+0
-2.267E-2	7.393E+0	7.708E+0
-2.105E-2	7.558E+0	7.620E+0
-2.267E-2	7.523E+0	7.701E+0
-2.592E-2	7.438E+0	7.594E+0
-2.429E-2	7.542E+0	7.691E+0
-1.943E-2	7.263E+0	7.623E+0
-2.429E-2	7.451E+0	7.526E+0
-2.592E-2	7.562E+0	7.730E+0
-2.105E-2	7.435E+0	7.636E+0
-2.429E-2	7.357E+0	7.786E+0
-2.267E-2	7.549E+0	7.802E+0
-2.754E-2	7.581E+0	7.481E+0
-2.592E-2	7.390E+0	7.516E+0
-1.943E-2	7.425E+0	7.766E+0
-2.267E-2	7.435E+0	7.565E+0
-2.592E-2	7.666E+0	7.734E+0
-2.429E-2	7.455E+0	7.571E+0
-1.943E-2	7.471E+0	7.552E+0
-2.267E-2	7.429E+0	7.659E+0
-2.754E-2	7.425E+0	7.675E+0
-2.105E-2	7.338E+0	7.552E+0
-1.943E-2	7.425E+0	7.633E+0
-2.267E-2	7.500E+0	7.786E+0
-2.916E-2	7.429E+0	7.698E+0
-2.267E-2	7.477E+0	7.607E+0
-2.105E-2	7.484E+0	7.737E+0
-2.267E-2	7.571E+0	7.568E+0
-3.078E-2	7.445E+0	7.591E+0
-1.943E-2	7.584E+0	7.640E+0
-2.267E-2	7.380E+0	7.721E+0
-2.429E-2	7.380E+0	7.662E+0
-2.916E-2	7.481E+0	7.740E+0
-2.267E-2	7.432E+0	7.675E+0
-2.105E-2	7.364E+0	7.675E+0
-2.429E-2	7.205E+0	7.734E+0
-2.754E-2	7.383E+0	7.601E+0
-2.267E-2	7.302E+0	7.666E+0
-2.105E-2	7.474E+0	7.730E+0
-2.429E-2	7.354E+0	7.620E+0
-2.754E-2	7.377E+0	7.627E+0
-2.105E-2	7.497E+0	7.717E+0
-1.943E-2	7.562E+0	7.422E+0
-2.429E-2	7.500E+0	7.513E+0
-2.916E-2	7.438E+0	7.601E+0
-2.592E-2	7.646E+0	7.666E+0
-1.943E-2	7.481E+0	7.766E+0
-2.267E-2	7.377E+0	7.711E+0
-2.754E-2	7.474E+0	7.520E+0
-2.592E-2	7.468E+0	7.743E+0
-1.943E-2	7.406E+0	7.636E+0
-2.429E-2	7.429E+0	7.507E+0
-2.754E-2	7.484E+0	7.630E+0
-2.267E-2	7.536E+0	7.678E+0
-1.943E-2	7.325E+0	7.675E+0
-2.592E-2	7.464E+0	7.786E+0
-2.754E-2	7.477E+0	7.766E+0
-2.267E-2	7.438E+0	7.695E+0
-1.943E-2	7.432E+0	7.789E+0
-2.105E-2	7.494E+0	7.678E+0
-2.592E-2	7.458E+0	7.685E+0
-2.267E-2	7.432E+0	7.539E+0
-2.105E-2	7.335E+0	7.750E+0
-2.429E-2	7.367E+0	7.789E+0
-2.754E-2	7.416E+0	7.597E+0
-2.105E-2	7.461E+0	7.721E+0
-2.105E-2	7.597E+0	7.730E+0
-2.429E-2	7.471E+0	7.662E+0
-2.916E-2	7.429E+0	7.636E+0
-2.105E-2	7.377E+0	7.607E+0
-2.105E-2	7.344E+0	7.610E+0
-2.267E-2	7.494E+0	7.568E+0
-2.592E-2	7.484E+0	7.649E+0
-2.429E-2	7.315E+0	7.617E+0
-2.267E-2	7.435E+0	7.516E+0
-2.267E-2	7.435E+0	7.747E+0
-2.754E-2	7.387E+0	7.584E+0
-2.267E-2	7.273E+0	7.636E+0
-1.943E-2	7.468E+0	7.724E+0
-2.267E-2	7.594E+0	7.717E+0
-2.754E-2	7.464E+0	7.734E+0
-2.429E-2	7.335E+0	7.675E+0
-2.105E-2	7.312E+0	7.756E+0
-2.267E-2	7.377E+0	7.782E+0
-2.916E-2	7.575E+0	7.717E+0
-2.429E-2	7.490E+0	7.526E+0
-2.105E-2	7.302E+0	7.516E+0
-2.592E-2	7.305E+0	7.552E+0
-2.916E-2	7.448E+0	7.750E+0
-2.105E-2	7.377E+0	7.666E+0
-1.943E-2	7.481E+0	7.711E+0
-2.754E-2	7.503E+0	7.610E+0
-2.916E-2	7.533E+0	7.549E+0
-2.429E-2	7.481E+0	7.656E+0
-1.781E-2	7.653E+0	7.614E+0
-2.267E-2	7.422E+0	7.698E+0
-2.754E-2	7.351E+0	7.688E+0
-2.754E-2	7.357E+0	7.597E+0
-2.105E-2	7.643E+0	7.623E+0
-2.429E-2	7.425E+0	7.633E+0
-2.592E-2	7.503E+0	7.688E+0
-2.429E-2	7.487E+0	7.526E+0
-1.943E-2	7.422E+0	7.682E+0
-2.429E-2	7.400E+0	7.675E+0
-2.916E-2	7.335E+0	7.562E+0
-2.429E-2	7.445E+0	7.704E+0
-2.105E-2	7.484E+0	7.766E+0
-2.267E-2	7.442E+0	7.604E+0
-2.916E-2	7.503E+0	7.607E+0
-2.592E-2	7.594E+0	7.662E+0
-1.781E-2	7.419E+0	7.552E+0
-2.429E-2	7.438E+0	7.523E+0
-2.592E-2	7.422E+0	7.656E+0
-2.429E-2	7.335E+0	7.675E+0
-2.267E-2	7.354E+0	7.662E+0
-2.592E-2	7.361E+0	7.678E+0
-2.429E-2	7.451E+0	7.610E+0
-2.592E-2	7.549E+0	7.562E+0
-2.429E-2	7.503E+0	7.558E+0
-2.429E-2	7.536E+0	7.695E+0
-2.592E-2	7.539E+0	7.669E+0
-2.267E-2	7.442E+0	7.627E+0
-2.105E-2	7.393E+0	7.507E+0
-2.754E-2	7.507E+0	7.701E+0
-2.592E-2	7.464E+0	7.714E+0
-2.429E-2	7.455E+0	7.555E+0
-2.105E-2	7.445E+0	7.721E+0
-2.267E-2	7.503E+0	7.818E+0
-2.592E-2	7.409E+0	7.698E+0
-2.592E-2	7.425E+0	7.717E+0
-1.943E-2	7.296E+0	7.529E+0
-2.429E-2	7.448E+0	7.597E+0
-2.429E-2	7.419E+0	7.789E+0
-2.267E-2	7.630E+0	7.675E+0
-1.943E-2	7.487E+0	7.520E+0
-2.429E-2	7.312E+0	7.662E+0
-2.754E-2	7.523E+0	7.756E+0
-2.267E-2	7.494E+0	7.536E+0
-1.943E-2	7.526E+0	7.708E+0
-2.105E-2	7.432E+0	7.643E+0
-2.754E-2	7.484E+0	7.773E+0
-2.592E-2	7.494E+0	7.769E+0
-2.105E-2	7.400E+0	7.542E+0
-2.592E-2	7.617E+0	7.578E+0
-2.916E-2	7.510E+0	7.617E+0
-2.592E-2	7.455E+0	7.529E+0
-2.105E-2	7.487E+0	7.740E+0
-2.105E-2	7.335E+0	7.594E+0
-2.592E-2	7.526E+0	7.588E+0
-2.429E-2	7.581E+0	7.763E+0
-1.943E-2	7.380E+0	7.672E+0
-2.429E-2	7.545E+0	7.659E+0
-3.078E-2	7.604E+0	7.578E+0
-2.429E-2	7.497E+0	7.737E+0
-2.105E-2	7.445E+0	7.594E+0
-2.592E-2	7.403E+0	7.633E+0
-2.754E-2	7.510E+0	7.795E+0
-2.429E-2	7.283E+0	7.779E+0
-2.105E-2	7.455E+0	7.782E+0
-2.429E-2	7.458E+0	7.640E+0
-2.754E-2	7.364E+0	7.646E+0
-2.592E-2	7.435E+0	7.604E+0
-2.267E-2	7.558E+0	7.588E+0
-2.429E-2	7.448E+0	7.727E+0
-2.429E-2	7.377E+0	7.552E+0
-2.267E-2	7.419E+0	7.591E+0
-2.105E-2	7.325E+0	7.695E+0
-2.429E-2	7.484E+0	7.653E+0
-2.754E-2	7.315E+0	7.533E+0
-2.592E-2	7.364E+0	7.669E+0
-2.105E-2	7.432E+0	7.562E+0
-2.105E-2	7.416E+0	7.737E+0
-2.916E-2	7.380E+0	7.575E+0
-2.754E-2	7.435E+0	7.575E+0
-2.267E-2	7.442E+0	7.708E+0
-2.429E-2	7.393E+0	7.701E+0
-2.754E-2	7.296E+0	7.549E+0
-2.429E-2	7.481E+0	7.630E+0
-2.267E-2	7.354E+0	7.581E+0
-2.429E-2	7.542E+0	7.653E+0
-2.592E-2	7.215E+0	7.763E+0
-2.267E-2	7.487E+0	7.578E+0
-1.943E-2	7.409E+0	7.795E+0
-2.429E-2	7.523E+0	7.623E+0
-2.754E-2	7.526E+0	7.740E+0
-2.267E-2	7.432E+0	7.516E+0
-2.105E-2	7.455E+0	7.662E+0
-2.267E-2	7.526E+0	7.724E+0
-2.592E-2	7.419E+0	7.588E+0
-2.267E-2	7.477E+0	7.633E+0
-2.105E-2	7.500E+0	7.649E+0
-2.267E-2	7.526E+0	7.769E+0
-2.916E-2	7.416E+0	7.672E+0
-2.429E-2	7.442E+0	7.526E+0
-2.267E-2	7.526E+0	7.691E+0
-2.429E-2	7.487E+0	7.695E+0
-2.754E-2	7.416E+0	7.714E+0
-2.429E-2	7.250E+0	7.701E+0
-2.267E-2	7.500E+0	7.562E+0
-2.267E-2	7.529E+0	7.727E+0
-2.916E-2	7.318E+0	7.753E+0
-2.267E-2	7.633E+0	7.734E+0
-2.105E-2	7.575E+0	7.776E+0
-2.429E-2	7.393E+0	7.678E+0
-2.754E-2	7.367E+0	7.565E+0
-2.429E-2	7.633E+0	7.630E+0
-1.943E-2	7.357E+0	7.597E+0
-2.592E-2	7.442E+0	7.591E+0
-2.754E-2	7.442E+0	7.545E+0
-2.429E-2	7.322E+0	7.666E+0
-2.267E-2	7.451E+0	7.610E+0
-2.105E-2	7.458E+0	7.743E+0
-2.916E-2	7.477E+0	7.477E+0
-2.429E-2	7.458E+0	7.659E+0
-2.105E-2	7.461E+0	7.591E+0
-1.943E-2	7.383E+0	7.711E+0
-2.754E-2	7.555E+0	7.630E+0
-2.429E-2	7.468E+0	7.588E+0
-2.105E-2	7.361E+0	7.685E+0
-2.592E-2	7.474E+0	7.646E+0
-2.754E-2	7.409E+0	7.669E+0
-2.267E-2	7.425E+0	7.630E+0
-1.943E-2	7.302E+0	7.662E+0
-2.267E-2	7.318E+0	7.575E+0
-2.916E-2	7.357E+0	7.779E+0
-2.429E-2	7.461E+0	7.623E+0
-2.105E-2	7.471E+0	7.594E+0
-2.429E-2	7.487E+0	7.497E+0
-2.592E-2	7.461E+0	7.669E+0
-2.754E-2	7.464E+0	7.571E+0
-1.781E-2	7.432E+0	7.588E+0
-2.429E-2	7.432E+0	7.721E+0
-2.754E-2	7.331E+0	7.691E+0
-2.429E-2	7.396E+0	7.678E+0
-2.267E-2	7.357E+0	7.656E+0
-2.429E-2	7.513E+0	7.578E+0
-2.916E-2	7.455E+0	7.468E+0
-2.429E-2	7.400E+0	7.727E+0
-1.781E-2	7.438E+0	7.704E+0
-2.429E-2	7.526E+0	7.721E+0
-2.916E-2	7.542E+0	7.649E+0
-2.592E-2	7.568E+0	7.763E+0
-2.105E-2	7.461E+0	7.711E+0
-2.267E-2	7.328E+0	7.627E+0
-2.754E-2	7.422E+0	7.545E+0
-2.267E-2	7.325E+0	7.672E+0
-1.943E-2	7.490E+0	7.614E+0
-2.267E-2	7.526E+0	7.529E+0
-2.754E-2	7.305E+0	7.698E+0
-2.267E-2	7.442E+0	7.656E+0
-2.429E-2	7.503E+0	7.763E+0
-2.267E-2	7.445E+0	7.610E+0
-2.592E-2	7.474E+0	7.526E+0
-2.592E-2	7.393E+0	7.610E+0
-1.943E-2	7.435E+0	7.666E+0
-2.105E-2	7.481E+0	7.740E+0
-2.916E-2	7.503E+0	7.691E+0
-2.267E-2	7.503E+0	7.636E+0
-1.943E-2	7.318E+0	7.565E+0
-2.429E-2	7.503E+0	7.701E+0
-2.592E-2	7.468E+0	7.714E+0
-2.592E-2	7.494E+0	7.656E+0
-1.943E-2	7.461E+0	7.766E+0
-2.429E-2	7.429E+0	7.730E+0
-2.754E-2	7.571E+0	7.562E+0
-2.267E-2	7.409E+0	7.688E+0
-1.781E-2	7.302E+0	7.688E+0
-2.105E-2	7.474E+0	7.688E+0
-2.754E-2	7.458E+0	7.601E+0
-2.267E-2	7.581E+0	7.789E+0
-2.267E-2	7.383E+0	7.769E+0
-2.592E-2	7.477E+0	7.659E+0
-2.592E-2	7.374E+0	7.708E+0
-2.105E-2	7.309E+0	7.539E+0
-2.105E-2	7.471E+0	7.730E+0
-2.267E-2	7.429E+0	7.691E+0
-2.592E-2	7.438E+0	7.711E+0
-2.429E-2	7.390E+0	7.688E+0
-2.105E-2	7.390E+0	7.698E+0
-2.592E-2	7.526E+0	7.604E+0
-3.078E-2	7.400E+0	7.627E+0
-2.267E-2	7.380E+0	7.672E+0
-1.943E-2	7.500E+0	7.763E+0
-2.429E-2	7.393E+0	7.477E+0
-2.916E-2	7.497E+0	7.727E+0
-2.592E-2	7.510E+0	7.662E+0
-1.943E-2	7.292E+0	7.601E+0
-2.267E-2	7.536E+0	7.604E+0
-2.592E-2	7.438E+0	7.818E+0
-2.429E-2	7.367E+0	7.653E+0
-2.267E-2	7.497E+0	7.678E+0
-2.267E-2	7.390E+0	7.688E+0
-2.429E-2	7.552E+0	7.727E+0
-2.267E-2	7.448E+0	7.601E+0
-1.943E-2	7.370E+0	7.721E+0
-2.429E-2	7.464E+0	7.672E+0
-2.754E-2	7.412E+0	7.666E+0
-2.429E-2	7.351E+0	7.662E+0
-2.105E-2	7.536E+0	7.675E+0
-2.592E-2	7.507E+0	7.461E+0
-2.592E-2	7.361E+0	7.623E+0
-2.429E-2	7.558E+0	7.594E+0
-1.943E-2	7.526E+0	7.545E+0
-2.267E-2	7.578E+0	7.627E+0
-2.429E-2	7.633E+0	7.591E+0
-2.429E-2	7.406E+0	7.568E+0
-2.267E-2	7.549E+0	7.760E+0
-2.429E-2	7.383E+0	7.675E+0
-2.754E-2	7.461E+0	7.727E+0
-2.429E-2	7.471E+0	7.448E+0
-2.105E-2	7.545E+0	7.711E+0
-2.429E-2	7.344E+0	7.539E+0
-2.754E-2	7.289E+0	7.701E+0
-2.592E-2	7.545E+0	7.649E+0
-2.105E-2	7.620E+0	7.620E+0
-2.429E-2	7.529E+0	7.646E+0
-2.754E-2	7.487E+0	7.753E+0
-2.592E-2	7.653E+0	7.698E+0
-1.943E-2	7.403E+0	7.685E+0
-2.105E-2	7.471E+0	7.520E+0
-2.754E-2	7.438E+0	7.688E+0
-2.429E-2	7.614E+0	7.597E+0
-1.943E-2	7.429E+0	7.727E+0
-2.592E-2	7.357E+0	7.678E+0
-2.754E-2	7.500E+0	7.591E+0
-2.429E-2	7.503E+0	7.747E+0
-2.105E-2	7.484E+0	7.607E+0
-2.105E-2	7.377E+0	7.617E+0
-2.592E-2	7.361E+0	7.578E+0
-2.429E-2	7.490E+0	7.666E+0
-2.267E-2	7.383E+0	7.805E+0
-2.429E-2	7.406E+0	7.763E+0
-2.592E-2	7.458E+0	7.588E+0
-2.429E-2	7.351E+0	7.458E+0
-2.105E-2	7.533E+0	7.666E+0
-2.754E-2	7.604E+0	7.649E+0
-2.916E-2	7.412E+0	7.597E+0
-2.429E-2	7.497E+0	7.640E+0
-2.105E-2	7.533E+0	7.756E+0
-2.267E-2	7.276E+0	7.721E+0
-2.592E-2	7.500E+0	7.678E+0
-2.429E-2	7.409E+0	7.571E+0
-1.943E-2	7.279E+0	7.737E+0
-2.267E-2	7.526E+0	7.555E+0
-2.754E-2	7.257E+0	7.536E+0
-2.267E-2	7.477E+0	7.704E+0
-1.781E-2	7.377E+0	7.545E+0
-2.429E-2	7.361E+0	7.643E+0
-2.754E-2	7.458E+0	7.698E+0
-2.429E-2	7.380E+0	7.685E+0
-2.105E-2	7.481E+0	7.588E+0
-1.943E-2	7.438E+0	7.844E+0
-2.916E-2	7.458E+0	7.669E+0
-2.267E-2	7.474E+0	7.688E+0
-1.781E-2	7.364E+0	7.568E+0
-2.267E-2	7.526E+0	7.669E+0
-2.916E-2	7.432E+0	7.520E+0
-2.429E-2	7.419E+0	7.565E+0
-2.267E-2	7.552E+0	7.659E+0
-2.429E-2	7.487E+0	7.711E+0
-2.754E-2	7.588E+0	7.601E+0
-2.267E-2	7.396E+0	7.653E+0
-1.943E-2	7.403E+0	7.461E+0
-2.592E-2	7.331E+0	7.617E+0
-2.592E-2	7.620E+0	7.643E+0
-2.429E-2	7.610E+0	7.669E+0
-2.267E-2	7.425E+0	7.721E+0
-2.267E-2	7.442E+0	7.617E+0
-2.916E-2	7.318E+0	7.640E+0
-2.429E-2	7.448E+0	7.682E+0
-1.943E-2	7.400E+0	7.636E+0
-2.267E-2	7.474E+0	7.701E+0
-2.754E-2	7.348E+0	7.584E+0
-2.429E-2	7.202E+0	7.666E+0
-2.105E-2	7.653E+0	7.620E+0
-2.592E-2	7.620E+0	7.604E+0
-2.916E-2	7.581E+0	7.805E+0
-2.267E-2	7.477E+0	7.623E+0
-1.943E-2	7.455E+0	7.494E+0
-2.267E-2	7.341E+0	7.633E+0
-2.754E-2	7.344E+0	7.669E+0
-2.429E-2	7.451E+0	7.653E+0
-2.267E-2	7.565E+0	7.669E+0
-2.105E-2	7.380E+0	7.643E+0
-2.916E-2	7.445E+0	7.542E+0
-2.429E-2	7.455E+0	7.646E+0
-1.943E-2	7.432E+0	7.594E+0
-2.429E-2	7.458E+0	7.607E+0
-2.592E-2	7.468E+0	7.701E+0
-2.267E-2	7.370E+0	7.808E+0
-1.943E-2	7.429E+0	7.714E+0
-2.267E-2	7.461E+0	7.656E+0
[truncated: 103,044 more rows]
