# Supplementary material for: Improved ANAP incorporation and VCF analysis reveal details of P2X7 current facilitation and a limited conformational interplay between ATP binding and the intracellular ballast domain
Source: eLife. 2023 Jan 4;12:e82479. doi: 10.7554/eLife.82479 (PMC9859053; doi:10.7554/eLife.82479)
Supplement: Figure 3—figure supplement 3—source data 2. [file elife-82479-fig3-figsupp3-data2.zip › Figure-3_figure-supplement-3_source-data-2/Cys-Ala-constructs/Cys-Ala_C371/b22/00.csv]

-1.103E-1	5.346E+0	7.020E+0
-1.086E-1	5.411E+0	6.991E+0
-1.119E-1	5.404E+0	7.059E+0
-1.070E-1	5.499E+0	7.104E+0
-1.070E-1	5.469E+0	7.075E+0
-1.103E-1	5.369E+0	7.030E+0
-1.119E-1	5.476E+0	7.124E+0
-1.038E-1	5.437E+0	7.098E+0
-1.070E-1	5.469E+0	7.023E+0
-1.103E-1	5.476E+0	7.166E+0
-1.119E-1	5.476E+0	6.903E+0
-1.086E-1	5.437E+0	7.078E+0
-1.070E-1	5.353E+0	7.104E+0
-1.119E-1	5.392E+0	7.043E+0
-1.103E-1	5.395E+0	6.942E+0
-1.054E-1	5.362E+0	7.078E+0
-1.054E-1	5.466E+0	7.004E+0
-1.103E-1	5.408E+0	7.046E+0
-1.086E-1	5.375E+0	7.140E+0
-1.070E-1	5.333E+0	7.017E+0
-1.054E-1	5.434E+0	6.997E+0
-1.103E-1	5.379E+0	6.942E+0
-1.103E-1	5.456E+0	7.036E+0
-1.086E-1	5.353E+0	7.078E+0
-1.070E-1	5.281E+0	7.088E+0
-1.086E-1	5.297E+0	6.871E+0
-1.119E-1	5.473E+0	7.023E+0
-1.070E-1	5.404E+0	7.026E+0
-1.070E-1	5.366E+0	6.958E+0
-1.103E-1	5.372E+0	6.932E+0
-1.119E-1	5.427E+0	7.013E+0
-1.086E-1	5.349E+0	7.033E+0
-1.054E-1	5.521E+0	6.897E+0
-1.086E-1	5.395E+0	7.156E+0
-1.119E-1	5.359E+0	7.007E+0
-1.086E-1	5.417E+0	7.082E+0
-1.070E-1	5.460E+0	7.127E+0
-1.086E-1	5.430E+0	6.971E+0
-1.103E-1	5.424E+0	7.065E+0
-1.054E-1	5.392E+0	7.023E+0
-1.086E-1	5.437E+0	6.971E+0
-1.119E-1	5.437E+0	6.919E+0
-1.119E-1	5.531E+0	7.052E+0
-1.070E-1	5.375E+0	7.111E+0
-1.070E-1	5.460E+0	6.981E+0
-1.119E-1	5.369E+0	7.159E+0
-1.103E-1	5.450E+0	7.010E+0
-1.070E-1	5.544E+0	7.033E+0
-1.070E-1	5.408E+0	7.104E+0
-1.086E-1	5.437E+0	6.984E+0
-1.086E-1	5.560E+0	7.030E+0
-1.070E-1	5.563E+0	7.043E+0
-1.070E-1	5.447E+0	6.962E+0
-1.103E-1	5.443E+0	6.887E+0
-1.119E-1	5.385E+0	7.088E+0
-1.070E-1	5.460E+0	7.202E+0
-1.070E-1	5.479E+0	7.205E+0
-1.086E-1	5.456E+0	7.075E+0
-1.119E-1	5.388E+0	7.134E+0
-1.103E-1	5.385E+0	6.981E+0
-1.070E-1	5.262E+0	7.153E+0
-1.103E-1	5.424E+0	7.020E+0
-1.135E-1	5.385E+0	7.052E+0
-1.103E-1	5.401E+0	7.000E+0
-1.086E-1	5.570E+0	6.975E+0
-1.119E-1	5.417E+0	7.017E+0
-1.119E-1	5.476E+0	6.984E+0
-1.119E-1	5.528E+0	7.052E+0
-1.070E-1	5.424E+0	7.082E+0
-1.119E-1	5.443E+0	7.013E+0
-1.103E-1	5.340E+0	6.968E+0
-1.086E-1	5.401E+0	7.023E+0
-1.070E-1	5.505E+0	7.000E+0
-1.119E-1	5.512E+0	7.159E+0
-1.103E-1	5.385E+0	7.046E+0
-1.103E-1	5.353E+0	7.208E+0
-1.054E-1	5.404E+0	7.095E+0
-1.119E-1	5.382E+0	6.994E+0
-1.135E-1	5.421E+0	6.968E+0
-1.119E-1	5.417E+0	6.978E+0
-1.054E-1	5.411E+0	7.098E+0
-1.103E-1	5.460E+0	7.189E+0
-1.103E-1	5.411E+0	7.088E+0
-1.070E-1	5.466E+0	7.059E+0
-1.086E-1	5.560E+0	7.130E+0
-1.103E-1	5.479E+0	6.942E+0
-1.103E-1	5.437E+0	6.962E+0
-1.119E-1	5.473E+0	7.072E+0
-1.070E-1	5.262E+0	7.078E+0
-1.086E-1	5.499E+0	6.981E+0
-1.086E-1	5.486E+0	7.228E+0
-1.086E-1	5.236E+0	7.030E+0
-1.070E-1	5.404E+0	7.150E+0
-1.119E-1	5.421E+0	7.114E+0
-1.119E-1	5.528E+0	7.143E+0
-1.086E-1	5.333E+0	7.004E+0
-1.086E-1	5.408E+0	7.091E+0
-1.103E-1	5.576E+0	7.072E+0
-1.103E-1	5.505E+0	7.069E+0
-1.070E-1	5.307E+0	6.975E+0
-1.054E-1	5.434E+0	6.939E+0
-1.103E-1	5.375E+0	7.013E+0
-1.119E-1	5.382E+0	6.981E+0
-1.086E-1	5.388E+0	6.975E+0
-1.070E-1	5.268E+0	6.919E+0
-1.103E-1	5.489E+0	6.923E+0
-1.103E-1	5.421E+0	7.075E+0
-1.086E-1	5.476E+0	7.085E+0
-1.086E-1	5.327E+0	7.091E+0
-1.103E-1	5.440E+0	7.095E+0
-1.103E-1	5.443E+0	7.007E+0
-1.070E-1	5.541E+0	7.046E+0
-1.086E-1	5.495E+0	6.809E+0
-1.086E-1	5.424E+0	6.997E+0
-1.119E-1	5.343E+0	7.091E+0
-1.070E-1	5.447E+0	7.026E+0
-1.070E-1	5.508E+0	7.078E+0
-1.103E-1	5.473E+0	7.082E+0
-1.119E-1	5.557E+0	7.078E+0
-1.086E-1	5.544E+0	7.111E+0
-1.070E-1	5.343E+0	7.127E+0
-1.103E-1	5.473E+0	6.988E+0
-1.119E-1	5.395E+0	7.078E+0
-1.086E-1	5.297E+0	7.072E+0
-1.086E-1	5.430E+0	7.104E+0
-1.135E-1	5.343E+0	7.104E+0
-1.103E-1	5.534E+0	6.897E+0
-1.086E-1	5.463E+0	6.903E+0
-1.070E-1	5.447E+0	7.062E+0
-1.119E-1	5.392E+0	7.049E+0
-1.119E-1	5.382E+0	7.192E+0
-1.119E-1	5.359E+0	7.101E+0
-1.086E-1	5.385E+0	7.023E+0
-1.103E-1	5.492E+0	7.137E+0
-1.119E-1	5.369E+0	6.932E+0
-1.119E-1	5.330E+0	7.010E+0
-1.054E-1	5.554E+0	7.007E+0
-1.086E-1	5.495E+0	7.069E+0
-1.119E-1	5.346E+0	7.082E+0
-1.086E-1	5.255E+0	7.085E+0
-1.070E-1	5.388E+0	7.043E+0
-1.103E-1	5.362E+0	6.988E+0
-1.103E-1	5.385E+0	6.984E+0
-1.086E-1	5.398E+0	7.185E+0
-1.086E-1	5.528E+0	7.072E+0
-1.086E-1	5.388E+0	6.945E+0
-1.086E-1	5.414E+0	7.176E+0
-1.103E-1	5.450E+0	7.007E+0
-1.103E-1	5.463E+0	6.897E+0
-1.119E-1	5.460E+0	7.072E+0
-1.103E-1	5.466E+0	7.182E+0
-1.086E-1	5.447E+0	7.082E+0
-1.103E-1	5.246E+0	7.056E+0
-1.086E-1	5.330E+0	6.932E+0
-1.086E-1	5.434E+0	7.121E+0
-1.086E-1	5.333E+0	7.004E+0
-1.086E-1	5.486E+0	7.127E+0
-1.119E-1	5.421E+0	7.088E+0
-1.103E-1	5.547E+0	7.078E+0
-1.103E-1	5.362E+0	7.088E+0
-1.086E-1	5.528E+0	6.842E+0
-1.103E-1	5.499E+0	7.000E+0
-1.086E-1	5.463E+0	7.361E+0
-1.086E-1	5.427E+0	7.192E+0
-1.070E-1	5.401E+0	7.072E+0
-1.103E-1	5.469E+0	6.945E+0
-1.119E-1	5.466E+0	7.049E+0
-1.086E-1	5.375E+0	6.981E+0
-1.119E-1	5.398E+0	6.910E+0
-1.119E-1	5.262E+0	6.971E+0
-1.119E-1	5.271E+0	6.926E+0
-1.086E-1	5.353E+0	7.033E+0
-1.070E-1	5.443E+0	7.046E+0
-1.119E-1	5.362E+0	6.997E+0
-1.103E-1	5.323E+0	7.156E+0
-1.070E-1	5.304E+0	7.104E+0
-1.086E-1	5.362E+0	6.975E+0
-1.103E-1	5.424E+0	7.010E+0
-1.119E-1	5.395E+0	7.046E+0
-1.070E-1	5.408E+0	7.013E+0
-1.054E-1	5.346E+0	6.981E+0
-1.135E-1	5.294E+0	6.997E+0
-1.086E-1	5.372E+0	6.965E+0
-1.086E-1	5.346E+0	6.994E+0
-1.086E-1	5.447E+0	7.117E+0
-1.103E-1	5.430E+0	7.104E+0
-1.135E-1	5.417E+0	7.023E+0
-1.086E-1	5.430E+0	6.916E+0
-1.070E-1	5.346E+0	7.004E+0
-1.135E-1	5.411E+0	6.981E+0
-1.119E-1	5.489E+0	7.026E+0
-1.086E-1	5.336E+0	6.984E+0
-1.086E-1	5.421E+0	7.101E+0
-1.103E-1	5.427E+0	7.114E+0
-1.086E-1	5.541E+0	7.075E+0
-1.086E-1	5.453E+0	7.091E+0
-1.086E-1	5.388E+0	7.104E+0
-1.119E-1	5.440E+0	6.965E+0
-1.086E-1	5.505E+0	6.978E+0
-1.086E-1	5.515E+0	7.143E+0
-1.103E-1	5.327E+0	7.088E+0
-1.103E-1	5.521E+0	7.039E+0
-1.135E-1	5.356E+0	7.010E+0
-1.086E-1	5.356E+0	7.023E+0
-1.103E-1	5.541E+0	7.017E+0
-1.103E-1	5.297E+0	6.819E+0
-1.103E-1	5.343E+0	7.036E+0
-1.086E-1	5.385E+0	6.897E+0
-1.086E-1	5.495E+0	7.098E+0
-1.119E-1	5.349E+0	7.049E+0
-1.103E-1	5.460E+0	7.143E+0
-1.103E-1	5.404E+0	6.975E+0
-1.070E-1	5.586E+0	6.991E+0
-1.054E-1	5.515E+0	7.004E+0
-1.103E-1	5.369E+0	7.030E+0
-1.086E-1	5.382E+0	7.013E+0
-1.070E-1	5.482E+0	6.939E+0
-1.119E-1	5.486E+0	7.033E+0
-1.119E-1	5.333E+0	7.062E+0
-1.086E-1	5.239E+0	6.968E+0
-1.070E-1	5.554E+0	7.111E+0
-1.103E-1	5.320E+0	7.052E+0
-1.086E-1	5.544E+0	6.919E+0
-1.086E-1	5.476E+0	7.000E+0
-1.086E-1	5.443E+0	7.075E+0
-1.119E-1	5.450E+0	7.049E+0
-1.086E-1	5.430E+0	7.078E+0
-1.086E-1	5.492E+0	7.088E+0
-1.070E-1	5.466E+0	7.020E+0
-1.103E-1	5.362E+0	7.043E+0
-1.119E-1	5.492E+0	7.033E+0
-1.070E-1	5.427E+0	7.127E+0
-1.070E-1	5.291E+0	6.962E+0
-1.103E-1	5.531E+0	6.777E+0
-1.070E-1	5.411E+0	6.971E+0
-1.070E-1	5.327E+0	7.085E+0
-1.086E-1	5.392E+0	7.010E+0
-1.086E-1	5.333E+0	7.078E+0
-1.119E-1	5.424E+0	6.942E+0
-1.070E-1	5.463E+0	7.069E+0
-1.038E-1	5.359E+0	6.949E+0
-1.103E-1	5.317E+0	7.056E+0
-1.103E-1	5.369E+0	7.013E+0
-1.054E-1	5.320E+0	7.000E+0
-1.086E-1	5.382E+0	6.988E+0
-1.086E-1	5.537E+0	6.936E+0
-1.119E-1	5.372E+0	6.994E+0
-1.070E-1	5.229E+0	7.101E+0
-1.086E-1	5.421E+0	7.036E+0
-1.086E-1	5.473E+0	7.117E+0
-1.119E-1	5.359E+0	6.991E+0
-1.086E-1	5.343E+0	6.874E+0
-1.086E-1	5.430E+0	7.033E+0
-1.086E-1	5.382E+0	7.049E+0
-1.086E-1	5.411E+0	7.043E+0
-1.086E-1	5.404E+0	6.968E+0
-1.086E-1	5.333E+0	7.056E+0
-1.086E-1	5.314E+0	7.004E+0
-1.103E-1	5.440E+0	6.903E+0
-1.103E-1	5.411E+0	7.036E+0
-1.103E-1	5.395E+0	7.039E+0
-1.086E-1	5.362E+0	7.052E+0
-1.086E-1	5.336E+0	7.231E+0
-1.070E-1	5.375E+0	7.013E+0
-1.086E-1	5.434E+0	7.114E+0
-1.086E-1	5.353E+0	7.023E+0
-1.119E-1	5.343E+0	7.056E+0
-1.086E-1	5.369E+0	6.900E+0
-1.070E-1	5.427E+0	7.153E+0
-1.086E-1	5.424E+0	7.056E+0
-1.119E-1	5.236E+0	7.049E+0
-1.086E-1	5.392E+0	6.936E+0
-1.070E-1	5.456E+0	7.117E+0
-1.103E-1	5.366E+0	7.082E+0
-1.119E-1	5.421E+0	6.997E+0
-1.103E-1	5.353E+0	7.078E+0
-1.086E-1	5.434E+0	7.088E+0
-1.103E-1	5.375E+0	7.056E+0
-1.103E-1	5.349E+0	7.033E+0
-1.086E-1	5.310E+0	6.991E+0
-1.086E-1	5.460E+0	7.030E+0
-1.086E-1	5.336E+0	7.046E+0
-1.119E-1	5.213E+0	7.000E+0
-1.070E-1	5.268E+0	7.023E+0
-1.086E-1	5.340E+0	6.952E+0
-1.086E-1	5.372E+0	6.962E+0
-1.135E-1	5.450E+0	7.010E+0
-1.070E-1	5.401E+0	7.127E+0
-1.054E-1	5.401E+0	7.150E+0
-1.103E-1	5.366E+0	7.062E+0
-1.135E-1	5.284E+0	7.010E+0
-1.086E-1	5.411E+0	6.958E+0
-1.086E-1	5.404E+0	7.065E+0
-1.086E-1	5.408E+0	7.026E+0
-1.103E-1	5.421E+0	7.078E+0
-1.054E-1	5.408E+0	6.945E+0
-1.070E-1	5.421E+0	6.848E+0
-1.103E-1	5.379E+0	6.971E+0
-1.103E-1	5.515E+0	6.988E+0
-1.070E-1	5.417E+0	7.023E+0
-1.070E-1	5.320E+0	7.030E+0
-1.086E-1	5.375E+0	6.861E+0
-1.054E-1	5.525E+0	6.939E+0
-1.070E-1	5.460E+0	6.958E+0
-1.086E-1	5.466E+0	7.004E+0
-1.070E-1	5.340E+0	6.942E+0
-1.151E-1	5.346E+0	6.871E+0
-1.070E-1	5.392E+0	6.910E+0
-1.086E-1	5.346E+0	7.075E+0
-1.086E-1	5.395E+0	7.124E+0
-1.103E-1	5.317E+0	6.916E+0
-1.086E-1	5.242E+0	6.968E+0
-1.070E-1	5.453E+0	6.913E+0
-1.103E-1	5.443E+0	7.026E+0
-1.119E-1	5.304E+0	7.056E+0
-1.070E-1	5.385E+0	6.906E+0
-1.086E-1	5.291E+0	7.013E+0
-1.103E-1	5.362E+0	7.020E+0
-1.103E-1	5.369E+0	6.991E+0
-1.086E-1	5.460E+0	7.075E+0
-1.086E-1	5.187E+0	7.078E+0
-1.119E-1	5.404E+0	7.013E+0
-1.135E-1	5.440E+0	7.017E+0
-1.103E-1	5.469E+0	7.007E+0
-1.119E-1	5.434E+0	7.121E+0
-1.119E-1	5.330E+0	7.111E+0
-1.086E-1	5.369E+0	7.130E+0
-1.054E-1	5.246E+0	7.062E+0
-1.086E-1	5.333E+0	7.078E+0
-1.086E-1	5.268E+0	7.072E+0
-1.103E-1	5.421E+0	6.975E+0
-1.086E-1	5.417E+0	7.085E+0
-1.070E-1	5.379E+0	6.965E+0
-1.086E-1	5.417E+0	7.056E+0
-1.086E-1	5.320E+0	7.069E+0
-1.086E-1	5.291E+0	6.906E+0
-1.054E-1	5.392E+0	7.052E+0
-1.086E-1	5.372E+0	7.098E+0
-1.103E-1	5.479E+0	6.855E+0
-1.086E-1	5.356E+0	7.026E+0
-1.086E-1	5.385E+0	7.108E+0
-1.103E-1	5.463E+0	7.062E+0
-1.119E-1	5.346E+0	6.861E+0
-1.070E-1	5.379E+0	7.104E+0
-1.070E-1	5.336E+0	6.958E+0
-1.070E-1	5.301E+0	7.072E+0
-1.103E-1	5.333E+0	6.916E+0
-1.054E-1	5.398E+0	7.000E+0
-1.070E-1	5.203E+0	7.098E+0
-1.103E-1	5.362E+0	6.890E+0
-1.103E-1	5.427E+0	6.838E+0
-1.086E-1	5.437E+0	7.043E+0
-1.070E-1	5.456E+0	7.010E+0
-1.103E-1	5.362E+0	6.962E+0
-1.086E-1	5.382E+0	6.942E+0
-1.086E-1	5.437E+0	7.082E+0
-1.070E-1	5.372E+0	7.121E+0
-1.086E-1	5.375E+0	7.052E+0
-1.135E-1	5.281E+0	7.000E+0
-1.086E-1	5.372E+0	6.832E+0
-1.070E-1	5.301E+0	6.936E+0
-1.119E-1	5.379E+0	6.975E+0
-1.119E-1	5.343E+0	6.971E+0
-1.086E-1	5.392E+0	7.111E+0
-1.070E-1	5.249E+0	6.991E+0
-1.119E-1	5.310E+0	6.864E+0
-1.103E-1	5.275E+0	6.936E+0
-1.054E-1	5.359E+0	7.137E+0
-1.086E-1	5.314E+0	6.926E+0
-1.103E-1	5.346E+0	7.046E+0
-1.119E-1	5.323E+0	6.952E+0
-1.086E-1	5.515E+0	6.861E+0
-1.070E-1	5.366E+0	7.121E+0
-1.086E-1	5.255E+0	7.056E+0
-1.135E-1	5.327E+0	6.968E+0
-1.086E-1	5.356E+0	6.900E+0
-1.086E-1	5.408E+0	6.900E+0
-1.103E-1	5.495E+0	6.965E+0
-1.135E-1	5.310E+0	7.121E+0
-1.086E-1	5.414E+0	6.936E+0
-1.086E-1	5.369E+0	7.036E+0
-1.086E-1	5.343E+0	7.020E+0
-1.119E-1	5.362E+0	6.962E+0
-1.054E-1	5.430E+0	7.046E+0
-1.070E-1	5.375E+0	7.043E+0
-1.103E-1	5.528E+0	6.929E+0
-1.086E-1	5.379E+0	7.020E+0
-1.054E-1	5.544E+0	6.890E+0
-1.103E-1	5.401E+0	7.121E+0
-1.086E-1	5.408E+0	6.975E+0
-1.119E-1	5.372E+0	7.004E+0
-1.054E-1	5.288E+0	6.945E+0
-1.038E-1	5.460E+0	7.166E+0
-1.103E-1	5.333E+0	6.971E+0
-1.086E-1	5.349E+0	7.010E+0
-1.070E-1	5.294E+0	6.906E+0
-1.103E-1	5.372E+0	7.069E+0
-1.135E-1	5.320E+0	6.994E+0
-1.103E-1	5.301E+0	6.877E+0
-1.086E-1	5.349E+0	6.832E+0
-1.070E-1	5.437E+0	7.137E+0
-1.119E-1	5.382E+0	7.010E+0
-1.119E-1	5.353E+0	7.007E+0
-1.086E-1	5.288E+0	6.994E+0
-1.086E-1	5.411E+0	6.955E+0
-1.103E-1	5.229E+0	6.777E+0
-1.086E-1	5.398E+0	7.039E+0
-1.054E-1	5.333E+0	7.043E+0
-1.086E-1	5.333E+0	7.082E+0
-1.103E-1	5.382E+0	7.091E+0
-1.103E-1	5.369E+0	7.033E+0
-1.086E-1	5.323E+0	7.026E+0
-1.086E-1	5.372E+0	7.017E+0
-1.135E-1	5.275E+0	6.965E+0
-1.103E-1	5.382E+0	6.679E+0
-1.070E-1	5.417E+0	6.991E+0
-1.103E-1	5.479E+0	6.929E+0
-1.086E-1	5.372E+0	7.026E+0
-1.119E-1	5.395E+0	7.062E+0
-1.103E-1	5.265E+0	6.861E+0
-1.070E-1	5.177E+0	7.169E+0
-1.103E-1	5.304E+0	6.971E+0
-1.135E-1	5.359E+0	6.929E+0
-1.038E-1	5.346E+0	6.877E+0
-1.054E-1	5.330E+0	7.033E+0
-1.103E-1	5.197E+0	6.981E+0
-1.103E-1	5.375E+0	7.052E+0
-1.070E-1	5.359E+0	6.991E+0
-1.054E-1	5.294E+0	7.036E+0
-1.119E-1	5.421E+0	6.900E+0
-1.119E-1	5.194E+0	7.033E+0
-1.070E-1	5.323E+0	6.942E+0
-1.086E-1	5.372E+0	6.884E+0
-1.086E-1	5.249E+0	6.958E+0
-1.086E-1	5.327E+0	7.072E+0
-1.119E-1	5.362E+0	6.988E+0
-1.070E-1	5.443E+0	7.056E+0
-1.103E-1	5.382E+0	6.994E+0
-1.103E-1	5.408E+0	6.880E+0
-1.086E-1	5.291E+0	6.965E+0
-1.086E-1	5.346E+0	6.722E+0
-1.119E-1	5.375E+0	6.991E+0
-1.086E-1	5.359E+0	6.968E+0
-1.103E-1	5.421E+0	7.030E+0
-1.054E-1	5.375E+0	6.867E+0
-1.103E-1	5.333E+0	7.059E+0
-1.086E-1	5.382E+0	6.955E+0
-1.103E-1	5.246E+0	7.036E+0
-1.086E-1	5.317E+0	7.098E+0
-1.103E-1	5.388E+0	7.026E+0
-1.103E-1	5.223E+0	6.880E+0
-1.070E-1	5.236E+0	6.906E+0
-1.038E-1	5.359E+0	6.936E+0
-1.103E-1	5.401E+0	6.978E+0
-1.086E-1	5.372E+0	6.988E+0
-1.103E-1	5.372E+0	6.822E+0
-1.054E-1	5.333E+0	6.923E+0
-1.119E-1	5.450E+0	7.043E+0
-1.103E-1	5.291E+0	6.858E+0
-1.086E-1	5.278E+0	7.065E+0
-1.070E-1	5.330E+0	6.819E+0
-1.103E-1	5.255E+0	6.884E+0
-1.119E-1	5.278E+0	6.871E+0
-1.054E-1	5.414E+0	6.971E+0
-1.103E-1	5.453E+0	6.958E+0
-1.103E-1	5.356E+0	7.010E+0
-1.103E-1	5.340E+0	6.962E+0
-1.103E-1	5.392E+0	6.903E+0
-1.070E-1	5.353E+0	7.056E+0
-1.103E-1	5.304E+0	7.010E+0
-1.119E-1	5.327E+0	6.991E+0
-1.086E-1	5.333E+0	7.111E+0
-1.086E-1	5.301E+0	7.134E+0
-1.103E-1	5.327E+0	7.039E+0
-1.119E-1	5.411E+0	7.062E+0
-1.086E-1	5.330E+0	6.949E+0
-1.070E-1	5.174E+0	6.916E+0
-1.086E-1	5.323E+0	7.017E+0
-1.135E-1	5.346E+0	6.945E+0
-1.103E-1	5.294E+0	6.890E+0
-1.070E-1	5.252E+0	6.877E+0
-1.119E-1	5.307E+0	6.942E+0
-1.103E-1	5.301E+0	6.923E+0
-1.086E-1	5.223E+0	7.013E+0
-1.086E-1	5.314E+0	7.137E+0
-1.135E-1	5.307E+0	6.923E+0
-1.135E-1	5.456E+0	6.845E+0
-1.070E-1	5.372E+0	6.978E+0
-1.070E-1	5.356E+0	6.958E+0
-1.086E-1	5.392E+0	6.832E+0
-1.103E-1	5.382E+0	6.994E+0
-1.086E-1	5.476E+0	6.906E+0
-1.070E-1	5.388E+0	7.091E+0
-1.103E-1	5.252E+0	6.913E+0
-1.103E-1	5.385E+0	6.871E+0
-1.070E-1	5.336E+0	6.926E+0
-1.054E-1	5.456E+0	6.945E+0
-1.086E-1	5.291E+0	6.955E+0
-1.119E-1	5.388E+0	7.072E+0
-1.070E-1	5.346E+0	6.913E+0
-1.086E-1	5.417E+0	6.971E+0
-1.103E-1	5.456E+0	6.991E+0
-1.103E-1	5.301E+0	7.004E+0
-1.086E-1	5.278E+0	6.932E+0
-1.054E-1	5.310E+0	6.910E+0
-1.070E-1	5.473E+0	6.949E+0
-1.135E-1	5.417E+0	7.030E+0
-1.086E-1	5.343E+0	6.965E+0
-1.070E-1	5.343E+0	6.855E+0
-1.086E-1	5.187E+0	7.007E+0
-1.119E-1	5.304E+0	6.997E+0
-1.070E-1	5.327E+0	6.984E+0
-1.086E-1	5.379E+0	6.971E+0
-1.103E-1	5.382E+0	7.033E+0
-1.103E-1	5.346E+0	7.095E+0
-1.054E-1	5.275E+0	6.978E+0
-1.103E-1	5.317E+0	6.884E+0
-1.103E-1	5.200E+0	7.065E+0
-1.103E-1	5.382E+0	6.890E+0
-1.070E-1	5.440E+0	6.988E+0
-1.086E-1	5.398E+0	6.845E+0
-1.103E-1	5.268E+0	7.036E+0
-1.103E-1	5.375E+0	6.984E+0
-1.070E-1	5.346E+0	6.906E+0
-1.086E-1	5.434E+0	6.968E+0
-1.103E-1	5.430E+0	7.072E+0
-1.103E-1	5.353E+0	7.036E+0
-1.070E-1	5.336E+0	6.975E+0
-1.070E-1	5.213E+0	7.039E+0
-1.103E-1	5.236E+0	6.903E+0
-1.135E-1	5.284E+0	6.916E+0
-1.086E-1	5.411E+0	7.052E+0
-1.054E-1	5.301E+0	6.978E+0
-1.119E-1	5.456E+0	6.929E+0
-1.119E-1	5.291E+0	6.958E+0
-1.070E-1	5.502E+0	7.046E+0
-1.021E-1	5.382E+0	7.004E+0
-1.086E-1	5.271E+0	6.994E+0
-1.086E-1	5.294E+0	6.903E+0
-1.119E-1	5.392E+0	6.903E+0
-1.086E-1	5.233E+0	7.046E+0
-1.103E-1	5.356E+0	6.819E+0
-1.119E-1	5.327E+0	6.939E+0
-1.070E-1	5.317E+0	6.919E+0
-1.070E-1	5.236E+0	7.108E+0
-1.103E-1	5.333E+0	7.033E+0
-1.103E-1	5.330E+0	6.991E+0
-1.086E-1	5.288E+0	6.906E+0
-1.070E-1	5.288E+0	6.988E+0
-1.070E-1	5.278E+0	6.913E+0
-1.103E-1	5.314E+0	6.984E+0
-1.086E-1	5.310E+0	6.978E+0
-1.086E-1	5.297E+0	7.189E+0
-1.086E-1	5.453E+0	6.926E+0
-1.119E-1	5.359E+0	7.046E+0
-1.086E-1	5.349E+0	6.978E+0
-1.054E-1	5.417E+0	6.997E+0
-1.103E-1	5.395E+0	7.020E+0
-1.119E-1	5.356E+0	6.893E+0
-1.086E-1	5.314E+0	6.975E+0
-1.103E-1	5.239E+0	7.017E+0
-1.070E-1	5.314E+0	6.877E+0
-1.086E-1	5.356E+0	6.926E+0
-1.086E-1	5.336E+0	6.851E+0
-1.038E-1	5.453E+0	6.968E+0
-1.086E-1	5.327E+0	6.932E+0
-1.119E-1	5.353E+0	7.049E+0
-1.086E-1	5.330E+0	6.880E+0
-1.086E-1	5.200E+0	6.906E+0
-1.135E-1	5.440E+0	6.971E+0
-1.119E-1	5.310E+0	7.091E+0
-1.070E-1	5.268E+0	6.965E+0
-1.070E-1	5.372E+0	6.916E+0
-1.135E-1	5.379E+0	6.978E+0
-1.103E-1	5.297E+0	6.851E+0
-1.086E-1	5.236E+0	7.062E+0
-1.070E-1	5.375E+0	6.955E+0
-1.103E-1	5.336E+0	6.936E+0
-1.119E-1	5.392E+0	6.965E+0
-1.070E-1	5.301E+0	6.916E+0
-1.103E-1	5.259E+0	6.968E+0
-1.086E-1	5.388E+0	7.036E+0
-1.119E-1	5.417E+0	7.030E+0
-1.086E-1	5.453E+0	7.075E+0
-1.086E-1	5.327E+0	7.111E+0
-1.103E-1	5.366E+0	7.108E+0
-1.086E-1	5.197E+0	6.874E+0
-1.070E-1	5.252E+0	7.020E+0
-1.086E-1	5.317E+0	6.984E+0
-1.103E-1	5.330E+0	6.997E+0
-1.119E-1	5.450E+0	7.036E+0
-1.086E-1	5.330E+0	6.867E+0
-1.054E-1	5.362E+0	7.072E+0
-1.103E-1	5.375E+0	6.906E+0
-1.086E-1	5.366E+0	7.082E+0
-1.119E-1	5.333E+0	7.004E+0
-1.070E-1	5.278E+0	7.046E+0
-1.086E-1	5.404E+0	7.130E+0
-1.119E-1	5.375E+0	6.949E+0
-1.054E-1	5.330E+0	7.013E+0
-1.070E-1	5.434E+0	6.913E+0
-1.119E-1	5.382E+0	6.829E+0
-1.119E-1	5.327E+0	6.842E+0
-1.103E-1	5.343E+0	6.923E+0
-1.086E-1	5.353E+0	7.182E+0
-1.103E-1	5.489E+0	6.793E+0
-1.135E-1	5.265E+0	6.926E+0
-1.086E-1	5.226E+0	7.078E+0
-1.070E-1	5.421E+0	6.981E+0
-1.119E-1	5.437E+0	6.829E+0
-1.103E-1	5.265E+0	6.968E+0
-1.054E-1	5.304E+0	6.906E+0
-1.070E-1	5.385E+0	7.052E+0
-1.119E-1	5.343E+0	6.984E+0
-1.119E-1	5.242E+0	6.932E+0
-1.103E-1	5.336E+0	6.916E+0
-1.086E-1	5.395E+0	6.926E+0
-1.103E-1	5.336E+0	6.741E+0
-1.103E-1	5.353E+0	6.919E+0
-1.086E-1	5.304E+0	6.913E+0
-1.086E-1	5.317E+0	6.906E+0
-1.103E-1	5.265E+0	7.010E+0
-1.135E-1	5.427E+0	6.997E+0
-1.086E-1	5.310E+0	7.026E+0
-1.070E-1	5.200E+0	7.000E+0
-1.135E-1	5.288E+0	6.884E+0
-1.119E-1	5.362E+0	6.991E+0
-1.103E-1	5.333E+0	7.010E+0
-1.086E-1	5.291E+0	7.108E+0
-1.086E-1	5.275E+0	6.988E+0
-1.119E-1	5.356E+0	7.026E+0
-1.103E-1	5.411E+0	6.880E+0
-1.070E-1	5.161E+0	6.955E+0
-1.054E-1	5.320E+0	7.007E+0
-1.119E-1	5.268E+0	6.968E+0
-1.086E-1	5.129E+0	6.981E+0
-1.070E-1	5.310E+0	6.929E+0
-1.086E-1	5.388E+0	7.101E+0
-1.119E-1	5.349E+0	6.939E+0
-1.086E-1	5.330E+0	6.958E+0
-1.086E-1	5.356E+0	6.858E+0
-1.103E-1	5.323E+0	7.000E+0
-1.119E-1	5.534E+0	6.754E+0
-1.086E-1	5.460E+0	6.968E+0
-1.103E-1	5.460E+0	6.799E+0
-1.086E-1	5.242E+0	7.065E+0
-1.103E-1	5.314E+0	6.984E+0
-1.103E-1	5.401E+0	7.013E+0
-1.054E-1	5.424E+0	6.903E+0
-1.103E-1	5.236E+0	6.994E+0
-1.103E-1	5.236E+0	6.893E+0
-1.086E-1	5.294E+0	6.906E+0
-1.086E-1	5.233E+0	6.884E+0
-1.086E-1	5.268E+0	6.913E+0
-1.103E-1	5.404E+0	6.981E+0
-1.103E-1	5.385E+0	7.046E+0
-1.054E-1	5.259E+0	7.007E+0
-1.086E-1	5.275E+0	6.910E+0
-1.103E-1	5.297E+0	6.997E+0
-1.086E-1	5.434E+0	6.997E+0
-1.070E-1	5.353E+0	6.757E+0
-1.086E-1	5.255E+0	7.023E+0
-1.135E-1	5.268E+0	6.877E+0
-1.086E-1	5.362E+0	7.030E+0
-1.086E-1	5.369E+0	7.013E+0
-1.119E-1	5.317E+0	6.952E+0
-1.103E-1	5.187E+0	7.088E+0
-1.103E-1	5.359E+0	7.017E+0
-1.086E-1	5.281E+0	6.975E+0
-1.119E-1	5.330E+0	6.916E+0
-1.119E-1	5.375E+0	7.146E+0
-1.103E-1	5.343E+0	7.004E+0
-1.086E-1	5.268E+0	7.017E+0
-1.103E-1	5.278E+0	6.988E+0
-1.119E-1	5.366E+0	6.981E+0
-1.103E-1	5.268E+0	6.952E+0
-1.103E-1	5.346E+0	7.111E+0
-1.103E-1	5.207E+0	6.968E+0
-1.119E-1	5.314E+0	6.962E+0
-1.086E-1	5.226E+0	6.910E+0
-1.070E-1	5.395E+0	6.958E+0
-1.103E-1	5.190E+0	6.702E+0
-1.135E-1	5.327E+0	6.965E+0
-1.086E-1	5.434E+0	6.835E+0
-1.054E-1	5.246E+0	6.988E+0
-1.103E-1	5.443E+0	6.945E+0
-1.119E-1	5.359E+0	6.978E+0
-1.086E-1	5.304E+0	6.916E+0
-1.070E-1	5.255E+0	6.884E+0
-1.070E-1	5.340E+0	6.842E+0
-1.135E-1	5.362E+0	6.965E+0
-1.070E-1	5.213E+0	6.893E+0
-1.086E-1	5.340E+0	6.923E+0
-1.086E-1	5.336E+0	6.988E+0
-1.119E-1	5.216E+0	6.968E+0
-1.103E-1	5.333E+0	6.916E+0
-1.086E-1	5.353E+0	7.075E+0
-1.086E-1	5.226E+0	7.033E+0
-1.103E-1	5.278E+0	6.851E+0
-1.070E-1	5.421E+0	7.004E+0
-1.070E-1	5.268E+0	6.997E+0
-1.119E-1	5.320E+0	7.049E+0
-1.119E-1	5.148E+0	6.975E+0
-1.086E-1	5.265E+0	6.838E+0
-1.070E-1	5.297E+0	6.945E+0
-1.070E-1	5.382E+0	7.121E+0
-1.119E-1	5.349E+0	6.903E+0
-1.086E-1	5.213E+0	6.952E+0
-1.054E-1	5.168E+0	6.916E+0
-1.103E-1	5.291E+0	6.988E+0
-1.119E-1	5.356E+0	6.984E+0
-1.070E-1	5.336E+0	6.981E+0
-1.070E-1	5.271E+0	6.874E+0
-1.103E-1	5.414E+0	6.906E+0
-1.119E-1	5.184E+0	6.936E+0
-1.086E-1	5.288E+0	6.952E+0
-1.086E-1	5.349E+0	6.975E+0
-1.103E-1	5.398E+0	7.059E+0
-1.135E-1	5.262E+0	6.932E+0
-1.103E-1	5.323E+0	6.926E+0
-1.070E-1	5.443E+0	6.939E+0
-1.103E-1	5.288E+0	6.829E+0
-1.103E-1	5.239E+0	6.975E+0
-1.070E-1	5.385E+0	6.939E+0
-1.070E-1	5.437E+0	6.903E+0
-1.086E-1	5.310E+0	6.929E+0
-1.135E-1	5.310E+0	6.994E+0
-1.054E-1	5.398E+0	6.903E+0
-1.103E-1	5.414E+0	6.845E+0
-1.086E-1	5.281E+0	7.062E+0
-1.119E-1	5.255E+0	7.017E+0
-1.070E-1	5.229E+0	6.955E+0
-1.086E-1	5.359E+0	6.955E+0
-1.086E-1	5.252E+0	7.007E+0
-1.103E-1	5.226E+0	6.806E+0
-1.086E-1	5.346E+0	6.958E+0
-1.038E-1	5.482E+0	6.981E+0
-1.086E-1	5.414E+0	6.988E+0
-1.103E-1	5.301E+0	6.890E+0
-1.086E-1	5.255E+0	7.033E+0
-1.086E-1	5.349E+0	6.829E+0
-1.070E-1	5.366E+0	6.884E+0
-1.135E-1	5.388E+0	7.013E+0
-1.086E-1	5.450E+0	6.926E+0
-1.086E-1	5.271E+0	6.871E+0
-1.103E-1	5.226E+0	6.770E+0
-1.119E-1	5.447E+0	7.000E+0
-1.086E-1	5.404E+0	6.916E+0
-1.070E-1	5.356E+0	6.744E+0
-1.086E-1	5.203E+0	6.919E+0
-1.086E-1	5.528E+0	6.861E+0
-1.103E-1	5.203E+0	7.082E+0
-1.086E-1	5.340E+0	6.984E+0
-1.119E-1	5.268E+0	6.923E+0
-1.135E-1	5.288E+0	7.017E+0
-1.054E-1	5.265E+0	6.978E+0
-1.070E-1	5.284E+0	6.988E+0
-1.103E-1	5.284E+0	7.043E+0
-1.103E-1	5.353E+0	6.932E+0
-1.103E-1	5.265E+0	6.806E+0
-1.086E-1	5.414E+0	6.842E+0
-1.103E-1	5.310E+0	6.906E+0
-1.119E-1	5.349E+0	6.958E+0
-1.086E-1	5.177E+0	6.942E+0
-1.103E-1	5.236E+0	7.043E+0
-1.103E-1	5.482E+0	6.991E+0
-1.135E-1	5.307E+0	6.988E+0
-1.103E-1	5.255E+0	7.026E+0
-1.070E-1	5.356E+0	7.065E+0
-1.086E-1	5.375E+0	6.968E+0
-1.103E-1	5.398E+0	6.975E+0
-1.086E-1	5.320E+0	6.858E+0
-1.086E-1	5.359E+0	7.013E+0
-1.103E-1	5.323E+0	6.845E+0
-1.103E-1	5.466E+0	6.923E+0
-1.086E-1	5.366E+0	6.939E+0
-1.086E-1	5.392E+0	7.059E+0
-1.086E-1	5.265E+0	6.884E+0
-1.103E-1	5.284E+0	6.955E+0
-1.119E-1	5.288E+0	7.013E+0
-1.070E-1	5.362E+0	6.877E+0
-1.103E-1	5.353E+0	7.049E+0
-1.135E-1	5.392E+0	6.971E+0
-1.103E-1	5.362E+0	6.760E+0
-1.086E-1	5.317E+0	6.968E+0
-1.086E-1	5.239E+0	6.913E+0
-1.119E-1	5.314E+0	7.013E+0
-1.070E-1	5.456E+0	6.874E+0
-1.054E-1	5.392E+0	6.890E+0
-1.070E-1	5.440E+0	6.984E+0
-1.135E-1	5.226E+0	6.971E+0
-1.135E-1	5.388E+0	6.929E+0
-1.070E-1	5.226E+0	6.949E+0
-1.103E-1	5.417E+0	6.884E+0
-1.119E-1	5.262E+0	6.829E+0
-1.086E-1	5.307E+0	6.897E+0
-1.070E-1	5.317E+0	6.903E+0
-1.151E-1	5.340E+0	7.007E+0
-1.151E-1	5.294E+0	7.078E+0
-1.086E-1	5.181E+0	6.871E+0
-1.054E-1	5.382E+0	6.994E+0
-1.119E-1	5.291E+0	6.978E+0
-1.119E-1	5.375E+0	6.945E+0
-1.119E-1	5.401E+0	6.887E+0
-1.103E-1	5.489E+0	6.819E+0
-1.103E-1	5.323E+0	6.832E+0
-1.086E-1	5.353E+0	6.822E+0
-1.103E-1	5.229E+0	6.978E+0
-1.086E-1	5.323E+0	6.919E+0
-1.086E-1	5.252E+0	7.052E+0
-1.119E-1	5.336E+0	6.942E+0
-1.103E-1	5.223E+0	6.855E+0
-1.086E-1	5.262E+0	6.900E+0
-1.103E-1	5.323E+0	6.842E+0
-1.119E-1	5.359E+0	6.867E+0
-1.070E-1	5.268E+0	7.091E+0
-1.086E-1	5.327E+0	6.874E+0
-1.086E-1	5.343E+0	6.897E+0
-1.103E-1	5.275E+0	6.910E+0
-1.103E-1	5.362E+0	6.903E+0
-1.070E-1	5.116E+0	6.971E+0
-1.103E-1	5.346E+0	6.955E+0
-1.103E-1	5.375E+0	6.893E+0
-1.086E-1	5.294E+0	6.780E+0
-1.103E-1	5.362E+0	6.955E+0
-1.086E-1	5.297E+0	6.978E+0
-1.119E-1	5.304E+0	7.046E+0
-1.086E-1	5.259E+0	6.855E+0
-1.086E-1	5.375E+0	6.988E+0
-1.119E-1	5.408E+0	7.017E+0
-1.119E-1	5.278E+0	6.926E+0
-1.086E-1	5.372E+0	7.004E+0
-1.070E-1	5.411E+0	6.988E+0
-1.103E-1	5.129E+0	7.020E+0
-1.135E-1	5.294E+0	6.747E+0
-1.103E-1	5.265E+0	7.026E+0
-1.054E-1	5.336E+0	7.023E+0
-1.086E-1	5.203E+0	6.897E+0
-1.103E-1	5.330E+0	6.978E+0
-1.086E-1	5.207E+0	6.923E+0
-1.086E-1	5.207E+0	6.962E+0
-1.103E-1	5.349E+0	6.923E+0
-1.103E-1	5.174E+0	6.965E+0
-1.070E-1	5.366E+0	6.880E+0
-1.054E-1	5.207E+0	6.981E+0
-1.119E-1	5.323E+0	6.981E+0
-1.135E-1	5.213E+0	6.981E+0
-1.103E-1	5.314E+0	6.945E+0
-1.086E-1	5.220E+0	6.949E+0
-1.103E-1	5.281E+0	6.845E+0
-1.119E-1	5.330E+0	6.971E+0
-1.086E-1	5.281E+0	6.942E+0
-1.070E-1	5.460E+0	6.906E+0
-1.119E-1	5.268E+0	6.965E+0
-1.103E-1	5.346E+0	6.971E+0
-1.103E-1	5.236E+0	6.867E+0
-1.070E-1	5.213E+0	6.770E+0
-1.054E-1	5.281E+0	6.926E+0
-1.135E-1	5.271E+0	7.062E+0
-1.119E-1	5.392E+0	6.855E+0
-1.086E-1	5.375E+0	6.838E+0
-1.103E-1	5.411E+0	6.864E+0
-1.135E-1	5.265E+0	7.026E+0
-1.103E-1	5.291E+0	6.929E+0
-1.070E-1	5.249E+0	6.981E+0
-1.086E-1	5.297E+0	6.939E+0
-1.119E-1	5.362E+0	6.968E+0
-1.103E-1	5.226E+0	6.936E+0
-1.054E-1	5.398E+0	6.958E+0
-1.135E-1	5.220E+0	6.867E+0
-1.103E-1	5.278E+0	6.897E+0
-1.070E-1	5.317E+0	6.965E+0
-1.086E-1	5.349E+0	6.877E+0
-1.103E-1	5.304E+0	6.897E+0
-1.119E-1	5.310E+0	6.997E+0
-1.086E-1	5.340E+0	6.929E+0
-1.070E-1	5.307E+0	6.890E+0
-1.086E-1	5.443E+0	7.046E+0
-1.103E-1	5.304E+0	6.864E+0
-1.103E-1	5.229E+0	6.913E+0
-1.070E-1	5.379E+0	6.945E+0
-1.103E-1	5.323E+0	6.910E+0
-1.086E-1	5.278E+0	7.017E+0
-1.070E-1	5.301E+0	6.845E+0
-1.086E-1	5.362E+0	7.039E+0
-1.119E-1	5.265E+0	6.809E+0
-1.103E-1	5.327E+0	6.910E+0
-1.086E-1	5.184E+0	6.910E+0
-1.070E-1	5.356E+0	6.893E+0
-1.086E-1	5.278E+0	6.858E+0
-1.119E-1	5.148E+0	6.829E+0
-1.070E-1	5.385E+0	7.059E+0
-1.086E-1	5.220E+0	6.936E+0
-1.103E-1	5.294E+0	6.965E+0
-1.119E-1	5.440E+0	6.842E+0
-1.103E-1	5.356E+0	6.984E+0
-1.070E-1	5.359E+0	6.952E+0
-1.119E-1	5.320E+0	6.835E+0
-1.103E-1	5.356E+0	6.949E+0
-1.070E-1	5.288E+0	6.845E+0
-1.086E-1	5.456E+0	6.877E+0
-1.119E-1	5.288E+0	6.897E+0
-1.135E-1	5.236E+0	6.884E+0
-1.103E-1	5.372E+0	6.965E+0
-1.103E-1	5.236E+0	6.929E+0
-1.086E-1	5.275E+0	6.997E+0
-1.119E-1	5.327E+0	6.890E+0
-1.086E-1	5.297E+0	6.949E+0
-1.103E-1	5.375E+0	6.842E+0
-1.103E-1	5.259E+0	6.926E+0
-1.119E-1	5.233E+0	6.958E+0
-1.119E-1	5.229E+0	6.962E+0
-1.086E-1	5.197E+0	6.991E+0
-1.086E-1	5.284E+0	6.874E+0
-1.119E-1	5.229E+0	6.855E+0
-1.103E-1	5.284E+0	7.020E+0
-1.070E-1	5.336E+0	6.919E+0
-1.119E-1	5.343E+0	6.825E+0
-1.086E-1	5.353E+0	6.926E+0
-1.086E-1	5.388E+0	7.033E+0
-1.086E-1	5.330E+0	6.923E+0
-1.103E-1	5.323E+0	6.858E+0
-1.119E-1	5.271E+0	7.075E+0
-1.086E-1	5.275E+0	6.790E+0
-1.103E-1	5.252E+0	7.030E+0
-1.103E-1	5.284E+0	6.988E+0
-1.135E-1	5.369E+0	6.897E+0
-1.119E-1	5.281E+0	6.962E+0
-1.086E-1	5.259E+0	6.916E+0
-1.103E-1	5.346E+0	7.059E+0
-1.167E-1	5.382E+0	7.049E+0
-1.086E-1	5.129E+0	6.871E+0
-1.086E-1	5.340E+0	6.945E+0
-1.103E-1	5.288E+0	7.004E+0
-1.119E-1	5.291E+0	6.880E+0
-1.086E-1	5.392E+0	6.819E+0
-1.086E-1	5.336E+0	6.796E+0
-1.135E-1	5.297E+0	6.919E+0
-1.119E-1	5.288E+0	6.919E+0
-1.103E-1	5.359E+0	6.923E+0
-1.103E-1	5.346E+0	6.848E+0
-1.086E-1	5.320E+0	6.884E+0
-1.103E-1	5.359E+0	6.842E+0
-1.070E-1	5.242E+0	6.949E+0
-1.086E-1	5.395E+0	6.984E+0
-1.103E-1	5.356E+0	6.997E+0
-1.119E-1	5.226E+0	6.893E+0
-1.086E-1	5.278E+0	6.949E+0
-1.070E-1	5.284E+0	6.880E+0
-1.119E-1	5.421E+0	7.039E+0
-1.135E-1	5.343E+0	6.910E+0
-1.135E-1	5.333E+0	6.829E+0
-1.086E-1	5.223E+0	7.075E+0
-1.103E-1	5.414E+0	7.026E+0
-1.135E-1	5.307E+0	6.929E+0
-1.103E-1	5.330E+0	6.790E+0
-1.086E-1	5.343E+0	6.809E+0
-1.103E-1	5.314E+0	6.978E+0
-1.135E-1	5.434E+0	6.871E+0
-1.103E-1	5.437E+0	7.030E+0
-1.086E-1	5.239E+0	6.919E+0
-1.135E-1	5.255E+0	6.916E+0
-1.119E-1	5.252E+0	6.965E+0
-1.086E-1	5.323E+0	6.971E+0
-1.054E-1	5.453E+0	7.043E+0
-1.070E-1	5.327E+0	6.939E+0
-1.135E-1	5.502E+0	6.887E+0
-1.086E-1	5.372E+0	6.968E+0
-1.070E-1	5.314E+0	7.056E+0
-1.119E-1	5.310E+0	6.965E+0
-1.135E-1	5.184E+0	7.017E+0
-1.103E-1	5.388E+0	6.627E+0
-1.070E-1	5.382E+0	7.017E+0
-1.119E-1	5.323E+0	6.842E+0
-1.119E-1	5.294E+0	7.013E+0
-1.086E-1	5.200E+0	6.913E+0
-1.070E-1	5.385E+0	6.773E+0
-1.119E-1	5.343E+0	7.033E+0
-1.135E-1	5.356E+0	6.919E+0
-1.086E-1	5.356E+0	6.780E+0
-1.086E-1	5.284E+0	6.910E+0
-1.119E-1	5.291E+0	7.036E+0
-1.151E-1	5.307E+0	6.913E+0
-1.103E-1	5.268E+0	6.884E+0
-1.103E-1	5.233E+0	6.932E+0
-1.119E-1	5.379E+0	6.893E+0
-1.119E-1	5.304E+0	7.020E+0
-1.086E-1	5.327E+0	7.026E+0
-1.070E-1	5.320E+0	7.075E+0
-1.151E-1	5.252E+0	6.984E+0
-1.119E-1	5.385E+0	6.884E+0
-1.103E-1	5.323E+0	6.864E+0
-1.086E-1	5.275E+0	6.816E+0
-1.103E-1	5.216E+0	7.036E+0
-1.119E-1	5.301E+0	6.890E+0
-1.086E-1	5.388E+0	7.056E+0
-1.070E-1	5.317E+0	6.945E+0
-1.119E-1	5.275E+0	6.949E+0
-1.119E-1	5.430E+0	6.932E+0
-1.086E-1	5.284E+0	7.020E+0
-1.054E-1	5.229E+0	6.822E+0
-1.086E-1	5.372E+0	6.945E+0
-1.119E-1	5.278E+0	6.897E+0
-1.086E-1	5.404E+0	7.095E+0
-1.070E-1	5.271E+0	6.968E+0
-1.151E-1	5.417E+0	6.861E+0
-1.135E-1	5.346E+0	6.871E+0
-1.119E-1	5.216E+0	7.043E+0
-1.103E-1	5.255E+0	6.861E+0
-1.151E-1	5.278E+0	6.796E+0
-1.135E-1	5.317E+0	6.842E+0
-1.119E-1	5.220E+0	6.984E+0
-1.119E-1	5.271E+0	6.777E+0
-1.151E-1	5.223E+0	6.799E+0
-1.135E-1	5.268E+0	6.919E+0
-1.119E-1	5.359E+0	6.877E+0
-1.119E-1	5.265E+0	7.017E+0
-1.103E-1	5.265E+0	7.004E+0
-1.135E-1	5.466E+0	6.822E+0
-1.135E-1	5.372E+0	6.923E+0
-1.103E-1	5.249E+0	6.796E+0
-1.119E-1	5.268E+0	6.861E+0
-1.103E-1	5.194E+0	7.046E+0
-1.151E-1	5.343E+0	6.858E+0
-1.086E-1	5.171E+0	6.858E+0
-1.135E-1	5.259E+0	6.903E+0
-1.135E-1	5.366E+0	6.851E+0
-1.103E-1	5.307E+0	6.897E+0
-1.086E-1	5.255E+0	6.887E+0
-1.119E-1	5.317E+0	6.926E+0
-1.151E-1	5.327E+0	6.932E+0
-1.135E-1	5.356E+0	6.880E+0
-1.119E-1	5.291E+0	6.845E+0
-1.103E-1	5.310E+0	6.975E+0
-1.119E-1	5.203E+0	6.942E+0
-1.103E-1	5.356E+0	6.790E+0
-1.086E-1	5.242E+0	6.897E+0
-1.151E-1	5.434E+0	6.929E+0
-1.135E-1	5.294E+0	6.767E+0
-1.119E-1	5.236E+0	6.965E+0
-1.135E-1	5.346E+0	6.997E+0
-1.135E-1	5.310E+0	6.874E+0
-1.119E-1	5.220E+0	6.958E+0
-1.119E-1	5.291E+0	7.039E+0
-1.119E-1	5.242E+0	6.897E+0
-1.135E-1	5.473E+0	6.975E+0
-1.151E-1	5.268E+0	6.903E+0
-1.103E-1	5.229E+0	6.893E+0
-1.086E-1	5.330E+0	6.962E+0
-1.135E-1	5.268E+0	6.932E+0
-1.135E-1	5.314E+0	7.010E+0
-1.135E-1	5.291E+0	6.838E+0
-1.086E-1	5.301E+0	6.968E+0
-1.135E-1	5.226E+0	6.939E+0
-1.167E-1	5.356E+0	6.939E+0
-1.135E-1	5.421E+0	6.880E+0
-1.119E-1	5.284E+0	6.906E+0
-1.135E-1	5.320E+0	6.929E+0
-1.151E-1	5.366E+0	6.874E+0
-1.103E-1	5.265E+0	6.861E+0
-1.119E-1	5.366E+0	6.916E+0
-1.135E-1	5.349E+0	6.958E+0
-1.151E-1	5.210E+0	6.897E+0
-1.119E-1	5.236E+0	6.932E+0
-1.086E-1	5.252E+0	6.962E+0
-1.119E-1	5.190E+0	6.835E+0
-1.119E-1	5.291E+0	6.932E+0
-1.119E-1	5.366E+0	6.734E+0
-1.086E-1	5.161E+0	6.877E+0
-1.135E-1	5.278E+0	6.887E+0
-1.151E-1	5.271E+0	6.981E+0
-1.135E-1	5.294E+0	7.000E+0
-1.119E-1	5.333E+0	6.851E+0
-1.103E-1	5.382E+0	7.017E+0
-1.151E-1	5.301E+0	6.945E+0
-1.135E-1	5.327E+0	6.851E+0
-1.119E-1	5.307E+0	6.790E+0
-1.119E-1	5.226E+0	6.897E+0
-1.119E-1	5.284E+0	6.949E+0
-1.103E-1	5.320E+0	6.786E+0
-1.103E-1	5.382E+0	6.855E+0
-1.103E-1	5.249E+0	6.773E+0
-1.167E-1	5.187E+0	6.929E+0
-1.119E-1	5.252E+0	6.919E+0
-1.135E-1	5.314E+0	6.812E+0
-1.119E-1	5.268E+0	6.916E+0
-1.151E-1	5.297E+0	6.887E+0
-1.119E-1	5.132E+0	6.861E+0
-1.119E-1	5.314E+0	6.906E+0
-1.135E-1	5.265E+0	7.017E+0
-1.135E-1	5.155E+0	7.043E+0
-1.119E-1	5.385E+0	6.884E+0
-1.119E-1	5.294E+0	6.910E+0
-1.119E-1	5.343E+0	6.923E+0
-1.151E-1	5.395E+0	7.030E+0
-1.119E-1	5.310E+0	6.754E+0
-1.119E-1	5.174E+0	7.062E+0
-1.103E-1	5.262E+0	6.900E+0
-1.135E-1	5.310E+0	7.013E+0
-1.119E-1	5.294E+0	6.874E+0
-1.103E-1	5.320E+0	6.877E+0
-1.103E-1	5.252E+0	6.893E+0
-1.135E-1	5.126E+0	6.887E+0
-1.119E-1	5.203E+0	6.893E+0
-1.135E-1	5.314E+0	6.971E+0
-1.119E-1	5.190E+0	6.910E+0
-1.135E-1	5.262E+0	6.832E+0
-1.135E-1	5.284E+0	6.926E+0
-1.135E-1	5.259E+0	6.932E+0
-1.103E-1	5.301E+0	6.884E+0
-1.151E-1	5.366E+0	6.864E+0
-1.119E-1	5.330E+0	6.903E+0
-1.135E-1	5.294E+0	6.900E+0
-1.151E-1	5.288E+0	7.026E+0
-1.151E-1	5.301E+0	7.004E+0
-1.119E-1	5.297E+0	7.007E+0
-1.119E-1	5.229E+0	6.897E+0
-1.119E-1	5.249E+0	6.916E+0
-1.151E-1	5.226E+0	7.007E+0
-1.135E-1	5.450E+0	6.923E+0
-1.103E-1	5.349E+0	6.845E+0
-1.135E-1	5.284E+0	6.903E+0
-1.135E-1	5.197E+0	6.971E+0
-1.135E-1	5.236E+0	6.981E+0
-1.119E-1	5.291E+0	6.900E+0
-1.119E-1	5.314E+0	7.163E+0
-1.151E-1	5.359E+0	6.832E+0
-1.135E-1	5.288E+0	6.747E+0
-1.103E-1	5.148E+0	6.887E+0
-1.119E-1	5.297E+0	6.864E+0
-1.151E-1	5.284E+0	6.936E+0
-1.103E-1	5.249E+0	6.880E+0
-1.103E-1	5.310E+0	6.919E+0
-1.119E-1	5.174E+0	6.929E+0
-1.167E-1	5.148E+0	6.832E+0
-1.103E-1	5.310E+0	6.887E+0
-1.119E-1	5.353E+0	7.007E+0
-1.103E-1	5.210E+0	6.978E+0
-1.151E-1	5.288E+0	7.026E+0
-1.135E-1	5.236E+0	7.010E+0
-1.135E-1	5.226E+0	6.845E+0
-1.135E-1	5.268E+0	6.923E+0
-1.151E-1	5.297E+0	7.036E+0
-1.086E-1	5.207E+0	6.903E+0
-1.119E-1	5.340E+0	7.052E+0
-1.151E-1	5.297E+0	6.945E+0
-1.151E-1	5.265E+0	6.825E+0
-1.119E-1	5.252E+0	6.962E+0
-1.086E-1	5.323E+0	6.991E+0
-1.151E-1	5.336E+0	6.767E+0
-1.135E-1	5.207E+0	6.897E+0
-1.151E-1	5.187E+0	6.955E+0
-1.119E-1	5.284E+0	6.893E+0
-1.135E-1	5.327E+0	6.880E+0
-1.151E-1	5.323E+0	6.835E+0
-1.119E-1	5.281E+0	6.861E+0
-1.151E-1	5.291E+0	6.793E+0
-1.119E-1	5.453E+0	7.043E+0
-1.135E-1	5.434E+0	6.825E+0
-1.135E-1	5.190E+0	6.926E+0
-1.135E-1	5.317E+0	6.991E+0
-1.135E-1	5.207E+0	7.004E+0
-1.151E-1	5.414E+0	6.890E+0
-1.135E-1	5.233E+0	6.968E+0
-1.119E-1	5.330E+0	6.962E+0
-1.103E-1	5.268E+0	6.906E+0
-1.135E-1	5.239E+0	6.939E+0
-1.135E-1	5.508E+0	6.887E+0
-1.119E-1	5.366E+0	6.874E+0
-1.135E-1	5.369E+0	7.091E+0
-1.151E-1	5.372E+0	6.880E+0
-1.119E-1	5.392E+0	6.955E+0
-1.135E-1	5.307E+0	6.790E+0
-1.119E-1	5.398E+0	6.806E+0
-1.135E-1	5.284E+0	6.835E+0
-1.135E-1	5.294E+0	6.738E+0
-1.086E-1	5.421E+0	6.842E+0
-1.135E-1	5.366E+0	7.013E+0
-1.119E-1	5.275E+0	6.968E+0
-1.119E-1	5.362E+0	7.010E+0
-1.103E-1	5.197E+0	6.916E+0
-1.103E-1	5.356E+0	6.942E+0
-1.167E-1	5.265E+0	6.867E+0
-1.135E-1	5.284E+0	7.088E+0
-1.086E-1	5.375E+0	6.952E+0
-1.119E-1	5.336E+0	6.958E+0
-1.135E-1	5.226E+0	6.988E+0
-1.119E-1	5.336E+0	6.890E+0
-1.103E-1	5.252E+0	6.867E+0
-1.119E-1	5.310E+0	6.842E+0
-1.119E-1	5.216E+0	6.929E+0
-1.119E-1	5.343E+0	6.910E+0
-1.119E-1	5.288E+0	7.020E+0
-1.119E-1	5.297E+0	6.975E+0
-1.135E-1	5.203E+0	6.958E+0
-1.135E-1	5.375E+0	6.910E+0
-1.119E-1	5.340E+0	6.984E+0
-1.135E-1	5.171E+0	7.017E+0
-1.151E-1	5.291E+0	6.890E+0
-1.119E-1	5.395E+0	6.965E+0
-1.119E-1	5.323E+0	7.075E+0
-1.135E-1	5.440E+0	6.874E+0
-1.151E-1	5.301E+0	6.884E+0
-1.135E-1	5.281E+0	6.955E+0
-1.086E-1	5.330E+0	6.932E+0
-1.151E-1	5.288E+0	7.036E+0
-1.135E-1	5.385E+0	6.832E+0
-1.103E-1	5.223E+0	6.900E+0
-1.119E-1	5.249E+0	6.835E+0
-1.119E-1	5.340E+0	6.842E+0
-1.151E-1	5.278E+0	6.906E+0
-1.119E-1	5.297E+0	6.874E+0
-1.103E-1	5.356E+0	6.848E+0
-1.119E-1	5.421E+0	6.835E+0
-1.167E-1	5.297E+0	6.978E+0
-1.135E-1	5.255E+0	6.832E+0
-1.103E-1	5.252E+0	6.926E+0
-1.119E-1	5.327E+0	6.864E+0
-1.135E-1	5.262E+0	6.949E+0
-1.119E-1	5.323E+0	6.945E+0
-1.119E-1	5.242E+0	6.877E+0
-1.119E-1	5.242E+0	6.699E+0
-1.135E-1	5.330E+0	6.874E+0
-1.119E-1	5.278E+0	6.936E+0
-1.103E-1	5.171E+0	6.981E+0
-1.135E-1	5.304E+0	6.975E+0
-1.151E-1	5.275E+0	6.945E+0
-1.135E-1	5.271E+0	6.864E+0
-1.070E-1	5.259E+0	6.981E+0
-1.119E-1	5.174E+0	7.130E+0
-1.167E-1	5.216E+0	6.871E+0
-1.119E-1	5.294E+0	6.832E+0
-1.086E-1	5.129E+0	6.916E+0
-1.135E-1	5.375E+0	7.043E+0
-1.151E-1	5.291E+0	6.923E+0
-1.103E-1	5.216E+0	6.975E+0
-1.103E-1	5.210E+0	6.952E+0
-1.119E-1	5.417E+0	6.780E+0
-1.119E-1	5.366E+0	7.069E+0
-1.151E-1	5.310E+0	6.916E+0
-1.103E-1	5.392E+0	6.893E+0
-1.119E-1	5.320E+0	6.926E+0
-1.167E-1	5.210E+0	6.958E+0
-1.135E-1	5.174E+0	6.812E+0
-1.119E-1	5.259E+0	6.741E+0
-1.119E-1	5.353E+0	6.851E+0
-1.151E-1	5.207E+0	7.020E+0
-1.119E-1	5.314E+0	6.874E+0
-1.070E-1	5.327E+0	6.916E+0
-1.103E-1	5.323E+0	7.026E+0
-1.167E-1	5.359E+0	6.991E+0
-1.135E-1	5.304E+0	6.919E+0
-1.103E-1	5.359E+0	6.949E+0
-1.119E-1	5.297E+0	6.997E+0
-1.135E-1	5.281E+0	6.900E+0
-1.119E-1	5.288E+0	6.968E+0
-1.135E-1	5.307E+0	7.013E+0
-1.135E-1	5.255E+0	7.046E+0
-1.167E-1	5.265E+0	6.965E+0
-1.135E-1	5.255E+0	6.975E+0
-1.119E-1	5.382E+0	6.796E+0
-1.119E-1	5.145E+0	6.949E+0
-1.151E-1	5.414E+0	6.880E+0
-1.103E-1	5.379E+0	6.906E+0
-1.103E-1	5.226E+0	6.910E+0
-1.135E-1	5.447E+0	6.848E+0
-1.167E-1	5.369E+0	6.906E+0
-1.135E-1	5.233E+0	6.994E+0
-1.086E-1	5.327E+0	6.806E+0
-1.086E-1	5.281E+0	6.880E+0
-1.151E-1	5.259E+0	6.984E+0
-1.119E-1	5.281E+0	6.984E+0
-1.103E-1	5.177E+0	6.819E+0
-1.135E-1	5.278E+0	6.952E+0
-1.151E-1	5.336E+0	6.978E+0
-1.151E-1	5.314E+0	6.936E+0
-1.119E-1	5.327E+0	6.955E+0
-1.119E-1	5.327E+0	6.848E+0
-1.135E-1	5.233E+0	6.835E+0
-1.135E-1	5.340E+0	7.098E+0
-1.103E-1	5.210E+0	6.760E+0
-1.151E-1	5.236E+0	6.790E+0
-1.119E-1	5.323E+0	7.036E+0
-1.135E-1	5.233E+0	6.975E+0
-1.103E-1	5.249E+0	6.825E+0
-1.151E-1	5.262E+0	6.913E+0
-1.135E-1	5.369E+0	6.945E+0
-1.151E-1	5.492E+0	6.780E+0
-1.119E-1	5.223E+0	6.945E+0
-1.119E-1	5.271E+0	6.744E+0
-1.167E-1	5.330E+0	6.842E+0
-1.103E-1	5.262E+0	6.822E+0
-1.103E-1	5.281E+0	6.949E+0
-1.119E-1	5.417E+0	6.929E+0
-1.151E-1	5.369E+0	6.858E+0
-1.119E-1	5.297E+0	6.981E+0
-1.119E-1	5.223E+0	6.968E+0
-1.119E-1	5.349E+0	6.926E+0
-1.151E-1	5.372E+0	7.017E+0
-1.135E-1	5.278E+0	6.923E+0
-1.119E-1	5.242E+0	6.926E+0
-1.119E-1	5.323E+0	6.783E+0
-1.135E-1	5.310E+0	6.926E+0
-1.103E-1	5.323E+0	6.913E+0
-1.086E-1	5.255E+0	6.816E+0
-1.119E-1	5.249E+0	6.903E+0
-1.135E-1	5.291E+0	6.884E+0
-1.103E-1	5.291E+0	6.913E+0
-1.135E-1	5.145E+0	7.007E+0
-1.103E-1	5.177E+0	6.936E+0
-1.167E-1	5.379E+0	6.825E+0
-1.119E-1	5.255E+0	6.893E+0
-1.103E-1	5.310E+0	6.790E+0
-1.135E-1	5.284E+0	6.955E+0
-1.119E-1	5.207E+0	6.725E+0
-1.135E-1	5.356E+0	6.838E+0
-1.103E-1	5.246E+0	6.978E+0
-1.119E-1	5.310E+0	6.851E+0
-1.167E-1	5.190E+0	6.955E+0
-1.135E-1	5.259E+0	7.023E+0
-1.103E-1	5.314E+0	6.855E+0
-1.135E-1	5.317E+0	6.793E+0
-1.151E-1	5.320E+0	6.871E+0
-1.135E-1	5.427E+0	7.013E+0
-1.135E-1	5.353E+0	6.858E+0
-1.135E-1	5.421E+0	7.020E+0
-1.135E-1	5.216E+0	6.897E+0
-1.086E-1	5.333E+0	6.819E+0
-1.135E-1	5.330E+0	6.880E+0
-1.119E-1	5.297E+0	6.949E+0
-1.135E-1	5.382E+0	6.867E+0
-1.135E-1	5.310E+0	6.978E+0
-1.103E-1	5.333E+0	6.926E+0
-1.135E-1	5.271E+0	6.923E+0
-1.151E-1	5.200E+0	6.945E+0
-1.119E-1	5.297E+0	6.877E+0
-1.135E-1	5.362E+0	6.783E+0
-1.135E-1	5.151E+0	7.020E+0
-1.135E-1	5.463E+0	6.906E+0
-1.167E-1	5.233E+0	6.809E+0
-1.086E-1	5.161E+0	6.926E+0
-1.135E-1	5.359E+0	6.864E+0
-1.135E-1	5.207E+0	6.952E+0
-1.103E-1	5.404E+0	6.945E+0
-1.103E-1	5.297E+0	6.861E+0
-1.151E-1	5.284E+0	6.848E+0
-1.151E-1	5.190E+0	6.877E+0
-1.135E-1	5.307E+0	6.835E+0
-1.135E-1	5.239E+0	6.861E+0
-1.119E-1	5.314E+0	7.156E+0
-1.135E-1	5.203E+0	6.897E+0
-1.103E-1	5.213E+0	7.017E+0
-1.070E-1	5.288E+0	6.842E+0
-1.103E-1	5.259E+0	7.013E+0
-1.119E-1	5.336E+0	7.039E+0
-1.103E-1	5.310E+0	7.017E+0
-1.103E-1	5.320E+0	7.043E+0
-1.151E-1	5.168E+0	6.968E+0
-1.151E-1	5.288E+0	6.757E+0
-1.167E-1	5.278E+0	7.082E+0
-1.103E-1	5.236E+0	6.884E+0
-1.167E-1	5.284E+0	6.893E+0
-1.135E-1	5.346E+0	6.829E+0
-1.135E-1	5.090E+0	6.858E+0
-1.103E-1	5.301E+0	6.991E+0
-1.135E-1	5.304E+0	7.020E+0
-1.135E-1	5.346E+0	6.994E+0
-1.119E-1	5.353E+0	6.916E+0
-1.103E-1	5.284E+0	6.955E+0
-1.086E-1	5.359E+0	6.910E+0
-1.151E-1	5.275E+0	6.712E+0
-1.135E-1	5.262E+0	6.893E+0
-1.135E-1	5.482E+0	6.903E+0
-1.151E-1	5.291E+0	6.858E+0
-1.184E-1	5.340E+0	6.858E+0
-1.119E-1	5.349E+0	7.072E+0
-1.103E-1	5.375E+0	6.903E+0
-1.135E-1	5.304E+0	6.903E+0
-1.151E-1	5.252E+0	6.741E+0
-1.151E-1	5.278E+0	6.981E+0
-1.119E-1	5.304E+0	6.877E+0
-1.103E-1	5.284E+0	7.023E+0
-1.135E-1	5.291E+0	6.880E+0
-1.135E-1	5.288E+0	6.816E+0
-1.119E-1	5.297E+0	6.929E+0
-1.135E-1	5.210E+0	6.803E+0
-1.135E-1	5.291E+0	7.085E+0
-1.135E-1	5.223E+0	6.867E+0
-1.119E-1	5.265E+0	7.137E+0
-1.135E-1	5.174E+0	6.893E+0
-1.135E-1	5.346E+0	6.919E+0
-1.135E-1	5.203E+0	6.900E+0
-1.119E-1	5.284E+0	6.945E+0
-1.135E-1	5.447E+0	7.030E+0
-1.151E-1	5.398E+0	6.799E+0
-1.119E-1	5.294E+0	6.893E+0
-1.135E-1	5.369E+0	6.988E+0
-1.119E-1	5.203E+0	6.926E+0
-1.167E-1	5.265E+0	7.150E+0
-1.135E-1	5.336E+0	6.877E+0
-1.135E-1	5.512E+0	6.780E+0
-1.103E-1	5.268E+0	6.871E+0
-1.167E-1	5.385E+0	6.962E+0
-1.135E-1	5.252E+0	6.936E+0
-1.103E-1	5.411E+0	6.923E+0
-1.119E-1	5.395E+0	6.864E+0
-1.135E-1	5.262E+0	6.790E+0
-1.135E-1	5.301E+0	6.903E+0
-1.086E-1	5.421E+0	6.958E+0
-1.135E-1	5.366E+0	6.796E+0
-1.135E-1	5.265E+0	6.916E+0
-1.119E-1	5.294E+0	6.887E+0
-1.135E-1	5.392E+0	6.913E+0
-1.103E-1	5.226E+0	6.988E+0
-1.151E-1	5.177E+0	6.919E+0
-1.119E-1	5.382E+0	6.923E+0
-1.119E-1	5.181E+0	6.893E+0
-1.135E-1	5.171E+0	6.835E+0
-1.151E-1	5.294E+0	6.806E+0
-1.135E-1	5.392E+0	7.000E+0
-1.119E-1	5.408E+0	6.884E+0
-1.119E-1	5.252E+0	6.887E+0
-1.135E-1	5.278E+0	7.026E+0
-1.135E-1	5.333E+0	6.845E+0
-1.103E-1	5.275E+0	6.825E+0
-1.151E-1	5.440E+0	7.108E+0
-1.167E-1	5.307E+0	6.997E+0
-1.167E-1	5.135E+0	6.793E+0
-1.103E-1	5.155E+0	6.949E+0
-1.103E-1	5.382E+0	6.871E+0
-1.135E-1	5.203E+0	6.877E+0
-1.135E-1	5.379E+0	6.842E+0
-1.103E-1	5.216E+0	6.939E+0
-1.119E-1	5.190E+0	6.858E+0
-1.151E-1	5.265E+0	6.867E+0
-1.135E-1	5.333E+0	7.030E+0
-1.103E-1	5.310E+0	7.049E+0
-1.119E-1	5.190E+0	6.829E+0
-1.135E-1	5.236E+0	6.887E+0
-1.119E-1	5.314E+0	6.880E+0
-1.103E-1	5.362E+0	6.893E+0
-1.135E-1	5.382E+0	7.033E+0
-1.151E-1	5.151E+0	6.968E+0
-1.135E-1	5.301E+0	6.747E+0
-1.119E-1	5.353E+0	6.926E+0
-1.135E-1	5.340E+0	6.884E+0
-1.151E-1	5.310E+0	7.085E+0
-1.103E-1	5.168E+0	6.825E+0
-1.119E-1	5.284E+0	6.838E+0
-1.119E-1	5.255E+0	7.095E+0
-1.167E-1	5.262E+0	6.890E+0
-1.167E-1	5.236E+0	6.884E+0
-1.135E-1	5.268E+0	6.851E+0
-1.135E-1	5.353E+0	6.926E+0
-1.151E-1	5.395E+0	6.984E+0
-1.135E-1	5.333E+0	6.793E+0
-1.103E-1	5.333E+0	6.916E+0
-1.135E-1	5.301E+0	6.874E+0
-1.167E-1	5.223E+0	6.939E+0
-1.135E-1	5.265E+0	6.988E+0
-1.119E-1	5.294E+0	6.855E+0
-1.119E-1	5.278E+0	6.975E+0
-1.151E-1	5.323E+0	6.903E+0
-1.151E-1	5.294E+0	6.949E+0
-1.103E-1	5.340E+0	6.845E+0
-1.135E-1	5.200E+0	6.829E+0
-1.135E-1	5.323E+0	6.890E+0
-1.119E-1	5.284E+0	6.952E+0
-1.086E-1	5.346E+0	6.799E+0
-1.103E-1	5.288E+0	6.845E+0
-1.135E-1	5.375E+0	6.842E+0
-1.119E-1	5.379E+0	6.978E+0
-1.119E-1	5.443E+0	6.955E+0
-1.119E-1	5.317E+0	7.075E+0
-1.135E-1	5.343E+0	6.962E+0
-1.103E-1	5.379E+0	6.945E+0
-1.103E-1	5.369E+0	7.085E+0
-1.119E-1	5.275E+0	6.855E+0
-1.119E-1	5.249E+0	7.056E+0
-1.119E-1	5.424E+0	6.919E+0
-1.119E-1	5.226E+0	6.923E+0
-1.119E-1	5.255E+0	6.932E+0
-1.135E-1	5.284E+0	6.968E+0
-1.119E-1	5.203E+0	7.121E+0
-1.103E-1	5.281E+0	6.900E+0
-1.135E-1	5.278E+0	6.809E+0
-1.135E-1	5.239E+0	7.013E+0
-1.135E-1	5.236E+0	6.945E+0
-1.119E-1	5.164E+0	6.858E+0
-1.119E-1	5.197E+0	6.958E+0
-1.119E-1	5.184E+0	6.958E+0
-1.119E-1	5.213E+0	6.965E+0
-1.103E-1	5.242E+0	6.965E+0
-1.119E-1	5.421E+0	6.890E+0
-1.135E-1	5.284E+0	6.855E+0
-1.119E-1	5.310E+0	6.906E+0
-1.086E-1	5.310E+0	6.910E+0
-1.151E-1	5.281E+0	6.988E+0
-1.135E-1	5.437E+0	7.062E+0
-1.119E-1	5.259E+0	6.962E+0
-1.135E-1	5.177E+0	6.884E+0
-1.135E-1	5.369E+0	6.822E+0
-1.151E-1	5.229E+0	6.809E+0
-1.135E-1	5.291E+0	6.848E+0
-1.103E-1	5.320E+0	7.000E+0
-1.119E-1	5.417E+0	6.906E+0
-1.167E-1	5.294E+0	6.923E+0
-1.119E-1	5.385E+0	6.835E+0
-1.119E-1	5.327E+0	6.751E+0
-1.135E-1	5.443E+0	6.864E+0
-1.167E-1	5.242E+0	6.825E+0
-1.135E-1	5.421E+0	6.838E+0
-1.086E-1	5.336E+0	6.919E+0
-1.135E-1	5.291E+0	6.939E+0
-1.151E-1	5.304E+0	6.897E+0
-1.135E-1	5.246E+0	6.893E+0
-1.119E-1	5.336E+0	6.984E+0
-1.135E-1	5.184E+0	6.842E+0
-1.135E-1	5.310E+0	6.829E+0
-1.119E-1	5.171E+0	6.842E+0
-1.119E-1	5.213E+0	6.842E+0
-1.135E-1	5.278E+0	6.997E+0
-1.167E-1	5.330E+0	7.039E+0
-1.151E-1	5.220E+0	6.770E+0
-1.119E-1	5.424E+0	6.880E+0
-1.103E-1	5.145E+0	6.893E+0
-1.135E-1	5.288E+0	7.023E+0
-1.119E-1	5.265E+0	6.855E+0
-1.135E-1	5.284E+0	7.010E+0
-1.135E-1	5.297E+0	6.757E+0
-1.135E-1	5.346E+0	6.923E+0
-1.119E-1	5.197E+0	6.845E+0
-1.070E-1	5.226E+0	6.952E+0
-1.119E-1	5.330E+0	7.007E+0
-1.135E-1	5.226E+0	6.923E+0
-1.135E-1	5.340E+0	7.010E+0
-1.103E-1	5.255E+0	6.867E+0
-1.135E-1	5.434E+0	6.897E+0
-1.151E-1	5.297E+0	6.897E+0
-1.119E-1	5.271E+0	6.786E+0
-1.151E-1	5.255E+0	6.855E+0
-1.151E-1	5.327E+0	7.039E+0
-1.151E-1	5.229E+0	6.984E+0
-1.103E-1	5.226E+0	6.910E+0
-1.119E-1	5.213E+0	6.877E+0
-1.103E-1	5.362E+0	6.858E+0
-1.135E-1	5.278E+0	6.962E+0
-1.119E-1	5.288E+0	6.793E+0
-1.103E-1	5.333E+0	6.919E+0
-1.119E-1	5.207E+0	6.958E+0
-1.167E-1	5.268E+0	6.913E+0
-1.119E-1	5.203E+0	6.751E+0
-1.119E-1	5.265E+0	6.923E+0
-1.103E-1	5.336E+0	6.910E+0
-1.151E-1	5.375E+0	6.754E+0
-1.119E-1	5.177E+0	6.851E+0
-1.119E-1	5.307E+0	6.880E+0
-1.135E-1	5.284E+0	7.023E+0
-1.119E-1	5.284E+0	6.845E+0
-1.151E-1	5.297E+0	6.848E+0
-1.103E-1	5.469E+0	6.751E+0
-1.119E-1	5.307E+0	6.965E+0
-1.151E-1	5.327E+0	6.919E+0
-1.103E-1	5.223E+0	6.971E+0
-1.119E-1	5.155E+0	6.926E+0
-1.151E-1	5.229E+0	6.887E+0
-1.151E-1	5.259E+0	6.978E+0
-1.119E-1	5.388E+0	6.952E+0
-1.135E-1	5.223E+0	6.884E+0
-1.151E-1	5.161E+0	6.897E+0
-1.151E-1	5.323E+0	6.890E+0
-1.135E-1	5.255E+0	6.939E+0
-1.103E-1	5.330E+0	6.884E+0
-1.119E-1	5.447E+0	6.910E+0
-1.135E-1	5.236E+0	6.731E+0
-1.135E-1	5.271E+0	6.984E+0
-1.135E-1	5.278E+0	6.936E+0
-1.119E-1	5.336E+0	6.962E+0
-1.167E-1	5.242E+0	6.832E+0
-1.151E-1	5.304E+0	6.955E+0
-1.119E-1	5.323E+0	7.030E+0
-1.119E-1	5.372E+0	6.822E+0
-1.151E-1	5.408E+0	6.923E+0
-1.119E-1	5.177E+0	6.916E+0
-1.103E-1	5.197E+0	6.829E+0
-1.151E-1	5.317E+0	7.101E+0
-1.151E-1	5.301E+0	6.958E+0
-1.135E-1	5.271E+0	6.958E+0
-1.103E-1	5.259E+0	6.874E+0
-1.135E-1	5.106E+0	6.936E+0
-1.151E-1	5.401E+0	6.945E+0
-1.135E-1	5.268E+0	7.000E+0
-1.119E-1	5.346E+0	6.773E+0
-1.119E-1	5.343E+0	7.030E+0
-1.151E-1	5.281E+0	6.702E+0
-1.119E-1	5.246E+0	6.968E+0
-1.135E-1	5.229E+0	7.036E+0
-1.070E-1	5.392E+0	6.783E+0
-1.135E-1	5.284E+0	6.858E+0
-1.151E-1	5.340E+0	6.952E+0
-1.119E-1	5.255E+0	6.952E+0
-1.119E-1	5.333E+0	6.900E+0
-1.151E-1	5.220E+0	6.851E+0
-1.119E-1	5.252E+0	6.887E+0
-1.103E-1	5.194E+0	6.939E+0
-1.135E-1	5.401E+0	7.033E+0
-1.151E-1	5.278E+0	6.929E+0
-1.135E-1	5.327E+0	6.819E+0
-1.119E-1	5.252E+0	6.949E+0
-1.135E-1	5.284E+0	6.900E+0
-1.167E-1	5.262E+0	7.043E+0
-1.135E-1	5.132E+0	6.887E+0
-1.119E-1	5.200E+0	6.962E+0
-1.119E-1	5.171E+0	6.887E+0
-1.167E-1	5.333E+0	7.052E+0
-1.167E-1	5.301E+0	6.926E+0
-1.119E-1	5.333E+0	7.095E+0
-1.119E-1	5.284E+0	6.949E+0
-1.151E-1	5.161E+0	6.955E+0
-1.135E-1	5.307E+0	6.845E+0
-1.103E-1	5.255E+0	6.923E+0
-1.135E-1	5.346E+0	6.903E+0
-1.119E-1	5.255E+0	6.981E+0
-1.119E-1	5.246E+0	6.861E+0
-1.103E-1	5.320E+0	6.949E+0
-1.103E-1	5.333E+0	6.851E+0
-1.119E-1	5.443E+0	6.731E+0
-1.135E-1	5.314E+0	7.000E+0
-1.119E-1	5.213E+0	7.049E+0
-1.119E-1	5.379E+0	6.910E+0
-1.135E-1	5.398E+0	6.965E+0
-1.119E-1	5.294E+0	6.747E+0
-1.086E-1	5.242E+0	7.039E+0
-1.119E-1	5.310E+0	6.877E+0
-1.151E-1	5.346E+0	6.751E+0
-1.151E-1	5.203E+0	6.851E+0
-1.119E-1	5.281E+0	6.958E+0
-1.103E-1	5.340E+0	6.942E+0
-1.119E-1	5.229E+0	6.916E+0
-1.151E-1	5.340E+0	6.877E+0
-1.103E-1	5.395E+0	6.877E+0
-1.135E-1	5.353E+0	6.971E+0
-1.151E-1	5.291E+0	6.997E+0
-1.135E-1	5.190E+0	6.939E+0
-1.070E-1	5.155E+0	6.929E+0
-1.119E-1	5.301E+0	6.926E+0
-1.151E-1	5.307E+0	6.822E+0
-1.151E-1	5.252E+0	6.864E+0
-1.119E-1	5.301E+0	6.903E+0
-1.135E-1	5.301E+0	6.945E+0
-1.167E-1	5.382E+0	7.046E+0
-1.119E-1	5.268E+0	6.900E+0
-1.103E-1	5.233E+0	7.072E+0
-1.103E-1	5.207E+0	6.825E+0
-1.151E-1	5.242E+0	6.838E+0
-1.119E-1	5.203E+0	6.838E+0
-1.086E-1	5.440E+0	6.958E+0
-1.135E-1	5.190E+0	7.036E+0
-1.135E-1	5.288E+0	6.871E+0
-1.135E-1	5.349E+0	6.880E+0
-1.135E-1	5.278E+0	6.812E+0
-1.103E-1	5.291E+0	6.845E+0
-1.151E-1	5.275E+0	6.971E+0
-1.135E-1	5.113E+0	6.923E+0
-1.103E-1	5.369E+0	6.858E+0
-1.119E-1	5.268E+0	6.845E+0
-1.167E-1	5.249E+0	6.816E+0
-1.135E-1	5.239E+0	6.718E+0
-1.135E-1	5.281E+0	7.000E+0
-1.135E-1	5.372E+0	6.893E+0
-1.151E-1	5.356E+0	7.036E+0
-1.135E-1	5.398E+0	7.049E+0
-1.103E-1	5.314E+0	6.962E+0
-1.119E-1	5.291E+0	6.855E+0
-1.151E-1	5.271E+0	6.829E+0
-1.135E-1	5.340E+0	6.861E+0
-1.103E-1	5.294E+0	6.942E+0
-1.135E-1	5.242E+0	6.893E+0
-1.135E-1	5.382E+0	6.893E+0
-1.135E-1	5.314E+0	6.861E+0
-1.119E-1	5.314E+0	6.855E+0
-1.119E-1	5.456E+0	6.780E+0
-1.167E-1	5.401E+0	6.965E+0
-1.135E-1	5.294E+0	6.890E+0
-1.119E-1	5.456E+0	6.893E+0
-1.135E-1	5.356E+0	6.874E+0
-1.135E-1	5.174E+0	6.855E+0
-1.103E-1	5.187E+0	6.916E+0
-1.119E-1	5.353E+0	7.004E+0
-1.135E-1	5.220E+0	6.929E+0
-1.167E-1	5.200E+0	6.806E+0
-1.135E-1	5.252E+0	6.997E+0
-1.103E-1	5.294E+0	6.903E+0
-1.119E-1	5.323E+0	6.829E+0
-1.151E-1	5.171E+0	6.832E+0
-1.135E-1	5.369E+0	7.059E+0
-1.119E-1	5.323E+0	6.783E+0
-1.135E-1	5.314E+0	6.926E+0
-1.151E-1	5.135E+0	6.910E+0
-1.151E-1	5.281E+0	7.069E+0
-1.103E-1	5.330E+0	6.864E+0
-1.103E-1	5.271E+0	6.949E+0
-1.167E-1	5.288E+0	6.864E+0
-1.119E-1	5.304E+0	6.803E+0
-1.103E-1	5.187E+0	6.864E+0
-1.119E-1	5.307E+0	7.130E+0
-1.135E-1	5.288E+0	6.965E+0
-1.103E-1	5.284E+0	6.975E+0
-1.103E-1	5.174E+0	6.770E+0
-1.135E-1	5.249E+0	6.838E+0
-1.151E-1	5.207E+0	6.981E+0
-1.119E-1	5.362E+0	6.861E+0
-1.119E-1	5.327E+0	6.890E+0
-1.151E-1	5.362E+0	7.004E+0
-1.167E-1	5.190E+0	6.825E+0
-1.151E-1	5.473E+0	6.929E+0
-1.135E-1	5.168E+0	6.919E+0
-1.119E-1	5.372E+0	7.010E+0
-1.135E-1	5.249E+0	6.988E+0
-1.119E-1	5.333E+0	6.845E+0
-1.086E-1	5.343E+0	6.926E+0
-1.119E-1	5.301E+0	6.822E+0
-1.151E-1	5.275E+0	6.822E+0
-1.119E-1	5.271E+0	6.900E+0
-1.119E-1	5.291E+0	6.978E+0
-1.086E-1	5.288E+0	6.838E+0
-1.119E-1	5.226E+0	6.835E+0
-1.119E-1	5.229E+0	6.738E+0
-1.119E-1	5.362E+0	6.884E+0
-1.119E-1	5.301E+0	6.744E+0
-1.119E-1	5.343E+0	6.812E+0
-1.135E-1	5.239E+0	6.861E+0
-1.103E-1	5.327E+0	7.020E+0
-1.119E-1	5.148E+0	6.910E+0
-1.151E-1	5.255E+0	6.968E+0
-1.119E-1	5.268E+0	6.906E+0
-1.086E-1	5.278E+0	6.838E+0
-1.135E-1	5.314E+0	6.855E+0
-1.119E-1	5.362E+0	6.919E+0
-1.135E-1	5.443E+0	6.975E+0
-1.103E-1	5.421E+0	6.751E+0
-1.103E-1	5.226E+0	6.968E+0
-1.135E-1	5.164E+0	6.803E+0
-1.086E-1	5.255E+0	6.871E+0
-1.119E-1	5.301E+0	6.777E+0
-1.086E-1	5.197E+0	6.783E+0
-1.151E-1	5.255E+0	6.825E+0
-1.151E-1	5.333E+0	6.952E+0
-1.103E-1	5.220E+0	6.855E+0
-1.103E-1	5.297E+0	6.900E+0
-1.135E-1	5.382E+0	7.000E+0
-1.135E-1	5.382E+0	6.923E+0
-1.103E-1	5.392E+0	6.906E+0
-1.135E-1	5.336E+0	7.007E+0
-1.119E-1	5.463E+0	6.861E+0
-1.119E-1	5.239E+0	6.962E+0
-1.086E-1	5.362E+0	6.913E+0
-1.119E-1	5.362E+0	6.874E+0
-1.167E-1	5.297E+0	6.975E+0
-1.135E-1	5.353E+0	6.903E+0
-1.119E-1	5.314E+0	6.913E+0
-1.119E-1	5.171E+0	6.991E+0
-1.135E-1	5.246E+0	6.890E+0
-1.119E-1	5.343E+0	6.942E+0
-1.119E-1	5.242E+0	6.962E+0
-1.119E-1	5.346E+0	6.932E+0
-1.167E-1	5.284E+0	6.965E+0
-1.135E-1	5.190E+0	6.806E+0
-1.135E-1	5.275E+0	6.923E+0
-1.119E-1	5.353E+0	6.867E+0
-1.151E-1	5.255E+0	6.851E+0
-1.151E-1	5.356E+0	6.871E+0
-1.119E-1	5.271E+0	6.913E+0
-1.119E-1	5.226E+0	6.861E+0
-1.135E-1	5.375E+0	6.812E+0
-1.135E-1	5.291E+0	6.780E+0
-1.103E-1	5.404E+0	6.855E+0
-1.103E-1	5.177E+0	6.932E+0
-1.135E-1	5.184E+0	6.848E+0
-1.086E-1	5.330E+0	7.078E+0
-1.086E-1	5.200E+0	6.799E+0
-1.119E-1	5.440E+0	6.874E+0
-1.167E-1	5.297E+0	6.893E+0
-1.135E-1	5.233E+0	6.903E+0
-1.086E-1	5.242E+0	6.916E+0
-1.086E-1	5.220E+0	6.926E+0
-1.135E-1	5.249E+0	6.880E+0
-1.119E-1	5.223E+0	6.874E+0
-1.119E-1	5.103E+0	6.958E+0
-1.119E-1	5.239E+0	7.007E+0
-1.135E-1	5.323E+0	6.962E+0
-1.151E-1	5.320E+0	6.978E+0
-1.119E-1	5.314E+0	6.900E+0
-1.119E-1	5.281E+0	6.845E+0
-1.135E-1	5.417E+0	6.910E+0
-1.135E-1	5.291E+0	7.046E+0
-1.103E-1	5.349E+0	6.903E+0
-1.103E-1	5.417E+0	6.842E+0
-1.119E-1	5.375E+0	6.971E+0
-1.135E-1	5.408E+0	6.900E+0
-1.119E-1	5.262E+0	6.958E+0
-1.119E-1	5.353E+0	6.806E+0
-1.135E-1	5.210E+0	7.017E+0
-1.135E-1	5.200E+0	7.013E+0
-1.103E-1	5.366E+0	6.884E+0
-1.119E-1	5.346E+0	6.975E+0
-1.119E-1	5.323E+0	6.799E+0
-1.119E-1	5.466E+0	6.855E+0
-1.070E-1	5.236E+0	6.942E+0
-1.135E-1	5.246E+0	6.725E+0
-1.151E-1	5.349E+0	6.819E+0
-1.135E-1	5.297E+0	6.858E+0
-1.103E-1	5.242E+0	6.926E+0
-1.119E-1	5.268E+0	6.949E+0
-1.151E-1	5.213E+0	7.056E+0
-1.135E-1	5.229E+0	6.945E+0
-1.119E-1	5.275E+0	6.994E+0
-1.135E-1	5.278E+0	6.718E+0
-1.135E-1	5.291E+0	6.793E+0
-1.103E-1	5.336E+0	6.845E+0
-1.119E-1	5.249E+0	7.030E+0
-1.135E-1	5.268E+0	6.988E+0
-1.151E-1	5.320E+0	6.910E+0
-1.135E-1	5.233E+0	7.013E+0
-1.135E-1	5.297E+0	6.913E+0
-1.119E-1	5.229E+0	6.816E+0
-1.151E-1	5.304E+0	6.939E+0
-1.151E-1	5.288E+0	6.900E+0
-1.103E-1	5.495E+0	7.078E+0
-1.119E-1	5.392E+0	7.010E+0
-1.151E-1	5.323E+0	6.871E+0
-1.135E-1	5.346E+0	6.919E+0
-1.070E-1	5.466E+0	6.848E+0
-1.119E-1	5.392E+0	7.052E+0
-1.151E-1	5.284E+0	6.981E+0
-1.167E-1	5.174E+0	6.949E+0
-1.119E-1	5.252E+0	6.809E+0
-1.119E-1	5.138E+0	6.958E+0
-1.151E-1	5.317E+0	6.897E+0
-1.119E-1	5.301E+0	6.991E+0
-1.119E-1	5.310E+0	6.913E+0
-1.119E-1	5.181E+0	6.819E+0
-1.151E-1	5.323E+0	6.903E+0
-1.135E-1	5.265E+0	7.033E+0
-1.103E-1	5.275E+0	6.867E+0
-1.119E-1	5.216E+0	7.023E+0
-1.167E-1	5.200E+0	6.790E+0
-1.184E-1	5.278E+0	6.981E+0
-1.103E-1	5.275E+0	6.880E+0
-1.135E-1	5.220E+0	6.958E+0
-1.119E-1	5.301E+0	6.679E+0
-1.135E-1	5.210E+0	6.874E+0
-1.119E-1	5.333E+0	6.900E+0
-1.119E-1	5.395E+0	6.942E+0
-1.135E-1	5.284E+0	6.861E+0
-1.135E-1	5.200E+0	6.919E+0
-1.119E-1	5.158E+0	6.919E+0
-1.119E-1	5.304E+0	6.988E+0
-1.151E-1	5.323E+0	6.809E+0
-1.135E-1	5.362E+0	6.929E+0
-1.103E-1	5.246E+0	6.971E+0
-1.151E-1	5.294E+0	7.085E+0
-1.135E-1	5.220E+0	6.770E+0
-1.119E-1	5.297E+0	6.929E+0
-1.119E-1	5.236E+0	6.939E+0
-1.119E-1	5.100E+0	6.939E+0
-1.151E-1	5.255E+0	6.919E+0
-1.151E-1	5.359E+0	6.770E+0
-1.119E-1	5.301E+0	6.906E+0
-1.119E-1	5.310E+0	6.855E+0
-1.135E-1	5.369E+0	7.026E+0
-1.119E-1	5.275E+0	7.033E+0
-1.103E-1	5.239E+0	6.793E+0
-1.119E-1	5.401E+0	6.825E+0
-1.135E-1	5.207E+0	6.864E+0
-1.119E-1	5.291E+0	6.822E+0
-1.119E-1	5.229E+0	6.923E+0
-1.119E-1	5.220E+0	7.030E+0
-1.135E-1	5.275E+0	6.958E+0
-1.103E-1	5.246E+0	6.799E+0
-1.119E-1	5.268E+0	6.903E+0
-1.135E-1	5.242E+0	6.955E+0
-1.151E-1	5.246E+0	6.945E+0
-1.119E-1	5.275E+0	6.910E+0
-1.086E-1	5.246E+0	6.893E+0
-1.119E-1	5.278E+0	6.926E+0
-1.151E-1	5.327E+0	6.809E+0
-1.135E-1	5.151E+0	6.796E+0
-1.103E-1	5.447E+0	6.867E+0
-1.103E-1	5.349E+0	6.981E+0
-1.135E-1	5.379E+0	6.942E+0
-1.135E-1	5.297E+0	6.949E+0
-1.119E-1	5.336E+0	6.939E+0
-1.135E-1	5.353E+0	6.877E+0
-1.119E-1	5.366E+0	6.997E+0
-1.135E-1	5.291E+0	6.903E+0
-1.103E-1	5.255E+0	6.864E+0
-1.119E-1	5.259E+0	6.867E+0
-1.135E-1	5.242E+0	7.069E+0
-1.135E-1	5.194E+0	6.949E+0
-1.119E-1	5.343E+0	6.877E+0
-1.135E-1	5.145E+0	6.916E+0
-1.151E-1	5.307E+0	6.806E+0
-1.103E-1	5.278E+0	6.864E+0
-1.103E-1	5.271E+0	6.945E+0
-1.103E-1	5.297E+0	6.838E+0
-1.135E-1	5.177E+0	6.991E+0
-1.119E-1	5.466E+0	6.955E+0
-1.103E-1	5.268E+0	6.900E+0
-1.135E-1	5.369E+0	7.033E+0
-1.151E-1	5.229E+0	6.786E+0
-1.103E-1	5.177E+0	6.842E+0
-1.119E-1	5.246E+0	6.988E+0
-1.135E-1	5.255E+0	6.799E+0
-1.135E-1	5.220E+0	6.919E+0
-1.151E-1	5.327E+0	6.783E+0
-1.119E-1	5.229E+0	6.975E+0
-1.119E-1	5.310E+0	6.893E+0
-1.151E-1	5.109E+0	6.855E+0
-1.151E-1	5.197E+0	6.858E+0
-1.119E-1	5.301E+0	6.949E+0
-1.135E-1	5.262E+0	7.010E+0
-1.135E-1	5.327E+0	6.936E+0
-1.135E-1	5.362E+0	6.988E+0
-1.103E-1	5.259E+0	6.968E+0
-1.119E-1	5.242E+0	6.783E+0
-1.135E-1	5.372E+0	6.825E+0
-1.135E-1	5.203E+0	7.000E+0
-1.086E-1	5.320E+0	6.874E+0
-1.103E-1	5.323E+0	6.877E+0
-1.151E-1	5.259E+0	6.965E+0
-1.119E-1	5.297E+0	6.786E+0
-1.135E-1	5.291E+0	6.819E+0
-1.135E-1	5.220E+0	6.919E+0
-1.135E-1	5.330E+0	6.994E+0
-1.119E-1	5.184E+0	6.887E+0
-1.119E-1	5.382E+0	6.855E+0
-1.119E-1	5.220E+0	6.975E+0
-1.135E-1	5.268E+0	7.088E+0
-1.135E-1	5.216E+0	7.023E+0
-1.086E-1	5.291E+0	6.913E+0
-1.135E-1	5.392E+0	6.952E+0
-1.151E-1	5.297E+0	6.910E+0
-1.119E-1	5.304E+0	6.819E+0
-1.119E-1	5.317E+0	6.913E+0
-1.103E-1	5.310E+0	7.010E+0
-1.135E-1	5.495E+0	6.929E+0
-1.151E-1	5.246E+0	7.189E+0
-1.103E-1	5.304E+0	6.871E+0
-1.103E-1	5.375E+0	6.910E+0
-1.167E-1	5.213E+0	6.910E+0
-1.151E-1	5.379E+0	6.903E+0
-1.103E-1	5.255E+0	6.835E+0
-1.119E-1	5.330E+0	6.874E+0
-1.135E-1	5.398E+0	6.858E+0
-1.135E-1	5.210E+0	6.981E+0
-1.119E-1	5.262E+0	6.777E+0
-1.119E-1	5.294E+0	6.958E+0
-1.167E-1	5.297E+0	6.923E+0
-1.119E-1	5.333E+0	6.770E+0
-1.103E-1	5.148E+0	6.997E+0
-1.135E-1	5.414E+0	6.806E+0
-1.151E-1	5.320E+0	6.884E+0
-1.135E-1	5.349E+0	6.910E+0
-1.103E-1	5.288E+0	6.842E+0
-1.135E-1	5.200E+0	6.803E+0
-1.151E-1	5.233E+0	7.078E+0
-1.135E-1	5.220E+0	6.809E+0
-1.103E-1	5.275E+0	6.858E+0
-1.103E-1	5.259E+0	6.816E+0
-1.135E-1	5.119E+0	6.955E+0
-1.151E-1	5.213E+0	6.884E+0
-1.119E-1	5.294E+0	6.923E+0
-1.151E-1	5.288E+0	6.825E+0
-1.151E-1	5.359E+0	6.916E+0
-1.135E-1	5.437E+0	6.968E+0
-1.119E-1	5.252E+0	6.884E+0
-1.103E-1	5.220E+0	6.936E+0
-1.151E-1	5.226E+0	6.958E+0
-1.167E-1	5.404E+0	6.903E+0
-1.119E-1	5.362E+0	7.030E+0
-1.119E-1	5.275E+0	6.916E+0
-1.135E-1	5.304E+0	6.936E+0
-1.119E-1	5.275E+0	7.033E+0
-1.119E-1	5.327E+0	7.030E+0
-1.103E-1	5.307E+0	6.906E+0
-1.135E-1	5.304E+0	6.832E+0
-1.135E-1	5.271E+0	6.812E+0
-1.119E-1	5.265E+0	6.913E+0
-1.135E-1	5.356E+0	6.929E+0
-1.151E-1	5.349E+0	6.838E+0
-1.119E-1	5.317E+0	6.880E+0
-1.119E-1	5.307E+0	6.842E+0
-1.119E-1	5.281E+0	7.013E+0
-1.135E-1	5.353E+0	6.962E+0
-1.119E-1	5.291E+0	6.783E+0
-1.119E-1	5.353E+0	6.858E+0
-1.103E-1	5.242E+0	6.949E+0
-1.167E-1	5.138E+0	7.010E+0
-1.151E-1	5.284E+0	7.004E+0
[truncated: 33,524 more rows]
