# Supplementary material for: Improved ANAP incorporation and VCF analysis reveal details of P2X7 current facilitation and a limited conformational interplay between ATP binding and the intracellular ballast domain
Source: eLife. 2023 Jan 4;12:e82479. doi: 10.7554/eLife.82479 (PMC9859053; doi:10.7554/eLife.82479)
Supplement: Figure 3—figure supplement 3—source data 2. [file elife-82479-fig3-figsupp3-data2.zip › Figure-3_figure-supplement-3_source-data-2/Cys-Ala-constructs/Cys-Ala_C371/b22/15.csv]

-1.427E-1	4.649E+0	5.622E+0
-1.459E-1	4.840E+0	5.398E+0
-1.443E-1	4.866E+0	5.499E+0
-1.411E-1	4.671E+0	5.401E+0
-1.411E-1	4.714E+0	5.346E+0
-1.443E-1	4.749E+0	5.544E+0
-1.411E-1	4.720E+0	5.388E+0
-1.395E-1	4.649E+0	5.547E+0
-1.427E-1	4.606E+0	5.395E+0
-1.427E-1	4.704E+0	5.508E+0
-1.411E-1	4.759E+0	5.557E+0
-1.427E-1	4.733E+0	5.437E+0
-1.411E-1	4.717E+0	5.456E+0
-1.411E-1	4.710E+0	5.469E+0
-1.427E-1	4.613E+0	5.401E+0
-1.411E-1	4.866E+0	5.554E+0
-1.411E-1	4.730E+0	5.557E+0
-1.443E-1	4.684E+0	5.460E+0
-1.395E-1	4.710E+0	5.430E+0
-1.411E-1	4.730E+0	5.541E+0
-1.427E-1	4.606E+0	5.547E+0
-1.395E-1	4.769E+0	5.447E+0
-1.443E-1	4.739E+0	5.417E+0
-1.427E-1	4.694E+0	5.573E+0
-1.443E-1	4.684E+0	5.476E+0
-1.427E-1	4.759E+0	5.421E+0
-1.411E-1	4.782E+0	5.560E+0
-1.411E-1	4.691E+0	5.417E+0
-1.427E-1	4.746E+0	5.427E+0
-1.443E-1	4.694E+0	5.489E+0
-1.411E-1	4.739E+0	5.453E+0
-1.411E-1	4.691E+0	5.469E+0
-1.411E-1	4.730E+0	5.469E+0
-1.427E-1	4.723E+0	5.408E+0
-1.427E-1	4.772E+0	5.567E+0
-1.395E-1	4.720E+0	5.563E+0
-1.427E-1	4.619E+0	5.596E+0
-1.395E-1	4.827E+0	5.460E+0
-1.427E-1	4.791E+0	5.447E+0
-1.395E-1	4.681E+0	5.366E+0
-1.427E-1	4.798E+0	5.476E+0
-1.427E-1	4.736E+0	5.502E+0
-1.427E-1	4.704E+0	5.473E+0
-1.395E-1	4.665E+0	5.531E+0
-1.443E-1	4.581E+0	5.531E+0
-1.427E-1	4.616E+0	5.696E+0
-1.443E-1	4.704E+0	5.440E+0
-1.395E-1	4.791E+0	5.502E+0
-1.427E-1	4.717E+0	5.440E+0
-1.443E-1	4.723E+0	5.437E+0
-1.395E-1	4.694E+0	5.372E+0
-1.443E-1	4.720E+0	5.437E+0
-1.411E-1	4.626E+0	5.505E+0
-1.443E-1	4.701E+0	5.512E+0
-1.427E-1	4.714E+0	5.447E+0
-1.427E-1	4.668E+0	5.450E+0
-1.427E-1	4.665E+0	5.476E+0
-1.427E-1	4.821E+0	5.518E+0
-1.411E-1	4.775E+0	5.525E+0
-1.395E-1	4.723E+0	5.330E+0
-1.427E-1	4.649E+0	5.573E+0
-1.459E-1	4.697E+0	5.495E+0
-1.427E-1	4.723E+0	5.495E+0
-1.411E-1	4.746E+0	5.382E+0
-1.395E-1	4.681E+0	5.476E+0
-1.443E-1	4.726E+0	5.586E+0
-1.411E-1	4.668E+0	5.576E+0
-1.411E-1	4.759E+0	5.320E+0
-1.443E-1	4.733E+0	5.563E+0
-1.443E-1	4.678E+0	5.310E+0
-1.443E-1	4.694E+0	5.541E+0
-1.411E-1	4.704E+0	5.424E+0
-1.443E-1	4.675E+0	5.495E+0
-1.411E-1	4.720E+0	5.401E+0
-1.411E-1	4.681E+0	5.327E+0
-1.427E-1	4.645E+0	5.340E+0
-1.411E-1	4.726E+0	5.430E+0
-1.427E-1	4.762E+0	5.518E+0
-1.427E-1	4.746E+0	5.463E+0
-1.411E-1	4.717E+0	5.398E+0
-1.427E-1	4.795E+0	5.304E+0
-1.459E-1	4.759E+0	5.518E+0
-1.427E-1	4.688E+0	5.515E+0
-1.411E-1	4.714E+0	5.599E+0
-1.411E-1	4.684E+0	5.515E+0
-1.427E-1	4.658E+0	5.379E+0
-1.427E-1	4.694E+0	5.450E+0
-1.427E-1	4.804E+0	5.534E+0
-1.427E-1	4.756E+0	5.492E+0
-1.443E-1	4.678E+0	5.411E+0
-1.427E-1	4.746E+0	5.563E+0
-1.411E-1	4.765E+0	5.424E+0
-1.443E-1	4.720E+0	5.479E+0
-1.427E-1	4.769E+0	5.482E+0
-1.427E-1	4.785E+0	5.469E+0
-1.395E-1	4.697E+0	5.359E+0
-1.427E-1	4.626E+0	5.404E+0
-1.443E-1	4.720E+0	5.421E+0
-1.411E-1	4.840E+0	5.443E+0
-1.411E-1	4.658E+0	5.525E+0
-1.427E-1	4.817E+0	5.632E+0
-1.443E-1	4.723E+0	5.460E+0
-1.427E-1	4.736E+0	5.463E+0
-1.427E-1	4.743E+0	5.473E+0
-1.443E-1	4.694E+0	5.505E+0
-1.459E-1	4.717E+0	5.479E+0
-1.427E-1	4.782E+0	5.476E+0
-1.411E-1	4.623E+0	5.486E+0
-1.443E-1	4.798E+0	5.395E+0
-1.427E-1	4.658E+0	5.489E+0
-1.443E-1	4.626E+0	5.385E+0
-1.427E-1	4.730E+0	5.401E+0
-1.411E-1	4.752E+0	5.495E+0
-1.443E-1	4.739E+0	5.525E+0
-1.443E-1	4.876E+0	5.473E+0
-1.411E-1	4.785E+0	5.482E+0
-1.443E-1	4.714E+0	5.482E+0
-1.443E-1	4.678E+0	5.356E+0
-1.411E-1	4.665E+0	5.599E+0
-1.411E-1	4.717E+0	5.515E+0
-1.427E-1	4.775E+0	5.430E+0
-1.443E-1	4.545E+0	5.379E+0
-1.395E-1	4.652E+0	5.499E+0
-1.411E-1	4.726E+0	5.482E+0
-1.443E-1	4.778E+0	5.537E+0
-1.427E-1	4.642E+0	5.356E+0
-1.395E-1	4.756E+0	5.382E+0
-1.395E-1	4.730E+0	5.447E+0
-1.411E-1	4.665E+0	5.447E+0
-1.427E-1	4.762E+0	5.486E+0
-1.411E-1	4.795E+0	5.463E+0
-1.427E-1	4.688E+0	5.398E+0
-1.427E-1	4.668E+0	5.586E+0
-1.411E-1	4.613E+0	5.437E+0
-1.427E-1	4.694E+0	5.576E+0
-1.395E-1	4.801E+0	5.450E+0
-1.411E-1	4.772E+0	5.492E+0
-1.411E-1	4.688E+0	5.476E+0
-1.411E-1	4.801E+0	5.508E+0
-1.443E-1	4.723E+0	5.356E+0
-1.395E-1	4.723E+0	5.469E+0
-1.427E-1	4.688E+0	5.482E+0
-1.427E-1	4.752E+0	5.437E+0
-1.395E-1	4.704E+0	5.362E+0
-1.411E-1	4.733E+0	5.447E+0
-1.443E-1	4.739E+0	5.505E+0
-1.443E-1	4.730E+0	5.385E+0
-1.427E-1	4.649E+0	5.414E+0
-1.427E-1	4.681E+0	5.515E+0
-1.427E-1	4.701E+0	5.385E+0
-1.395E-1	4.756E+0	5.473E+0
-1.411E-1	4.694E+0	5.411E+0
-1.443E-1	4.571E+0	5.460E+0
-1.443E-1	4.795E+0	5.635E+0
-1.427E-1	4.739E+0	5.573E+0
-1.411E-1	4.655E+0	5.369E+0
-1.411E-1	4.749E+0	5.531E+0
-1.427E-1	4.759E+0	5.440E+0
-1.411E-1	4.736E+0	5.372E+0
-1.411E-1	4.879E+0	5.437E+0
-1.443E-1	4.714E+0	5.434E+0
-1.459E-1	4.710E+0	5.460E+0
-1.427E-1	4.801E+0	5.424E+0
-1.395E-1	4.756E+0	5.499E+0
-1.459E-1	4.772E+0	5.476E+0
-1.411E-1	4.723E+0	5.495E+0
-1.427E-1	4.710E+0	5.437E+0
-1.427E-1	4.795E+0	5.323E+0
-1.427E-1	4.736E+0	5.541E+0
-1.427E-1	4.752E+0	5.408E+0
-1.443E-1	4.739E+0	5.512E+0
-1.427E-1	4.749E+0	5.307E+0
-1.411E-1	4.662E+0	5.408E+0
-1.443E-1	4.710E+0	5.427E+0
-1.427E-1	4.603E+0	5.255E+0
-1.411E-1	4.804E+0	5.307E+0
-1.427E-1	4.684E+0	5.518E+0
-1.427E-1	4.704E+0	5.366E+0
-1.427E-1	4.678E+0	5.450E+0
-1.427E-1	4.665E+0	5.421E+0
-1.443E-1	4.736E+0	5.411E+0
-1.443E-1	4.821E+0	5.489E+0
-1.411E-1	4.720E+0	5.408E+0
-1.395E-1	4.717E+0	5.421E+0
-1.411E-1	4.619E+0	5.589E+0
-1.443E-1	4.694E+0	5.583E+0
-1.427E-1	4.778E+0	5.356E+0
-1.395E-1	4.730E+0	5.554E+0
-1.427E-1	4.623E+0	5.456E+0
-1.443E-1	4.684E+0	5.541E+0
-1.395E-1	4.613E+0	5.408E+0
-1.427E-1	4.720E+0	5.479E+0
-1.443E-1	4.765E+0	5.460E+0
-1.443E-1	4.765E+0	5.456E+0
-1.427E-1	4.681E+0	5.518E+0
-1.443E-1	4.817E+0	5.651E+0
-1.427E-1	4.726E+0	5.323E+0
-1.476E-1	4.853E+0	5.388E+0
-1.411E-1	4.691E+0	5.580E+0
-1.411E-1	4.743E+0	5.489E+0
-1.443E-1	4.778E+0	5.336E+0
-1.459E-1	4.765E+0	5.531E+0
-1.443E-1	4.798E+0	5.499E+0
-1.411E-1	4.736E+0	5.424E+0
-1.411E-1	4.772E+0	5.450E+0
-1.443E-1	4.632E+0	5.375E+0
-1.411E-1	4.701E+0	5.411E+0
-1.411E-1	4.726E+0	5.453E+0
-1.427E-1	4.752E+0	5.401E+0
-1.459E-1	4.743E+0	5.411E+0
-1.427E-1	4.710E+0	5.440E+0
-1.395E-1	4.726E+0	5.430E+0
-1.427E-1	4.756E+0	5.563E+0
-1.427E-1	4.717E+0	5.346E+0
-1.395E-1	4.642E+0	5.576E+0
-1.427E-1	4.584E+0	5.466E+0
-1.411E-1	4.655E+0	5.508E+0
-1.443E-1	4.655E+0	5.443E+0
-1.443E-1	4.814E+0	5.453E+0
-1.411E-1	4.662E+0	5.330E+0
-1.443E-1	4.694E+0	5.609E+0
-1.459E-1	4.671E+0	5.362E+0
-1.411E-1	4.671E+0	5.450E+0
-1.411E-1	4.723E+0	5.515E+0
-1.443E-1	4.662E+0	5.492E+0
-1.427E-1	4.730E+0	5.411E+0
-1.411E-1	4.606E+0	5.547E+0
-1.395E-1	4.678E+0	5.463E+0
-1.443E-1	4.652E+0	5.482E+0
-1.459E-1	4.626E+0	5.528E+0
-1.427E-1	4.619E+0	5.375E+0
-1.395E-1	4.743E+0	5.476E+0
-1.427E-1	4.707E+0	5.469E+0
-1.411E-1	4.665E+0	5.479E+0
-1.443E-1	4.662E+0	5.456E+0
-1.411E-1	4.691E+0	5.489E+0
-1.411E-1	4.655E+0	5.447E+0
-1.443E-1	4.691E+0	5.401E+0
-1.411E-1	4.730E+0	5.518E+0
-1.411E-1	4.671E+0	5.450E+0
-1.427E-1	4.561E+0	5.476E+0
-1.443E-1	4.691E+0	5.515E+0
-1.443E-1	4.678E+0	5.443E+0
-1.378E-1	4.675E+0	5.447E+0
-1.427E-1	4.817E+0	5.447E+0
-1.443E-1	4.645E+0	5.356E+0
-1.395E-1	4.736E+0	5.456E+0
-1.411E-1	4.736E+0	5.385E+0
-1.411E-1	4.733E+0	5.372E+0
-1.427E-1	4.749E+0	5.573E+0
-1.427E-1	4.714E+0	5.476E+0
-1.411E-1	4.730E+0	5.427E+0
-1.411E-1	4.743E+0	5.512E+0
-1.443E-1	4.739E+0	5.550E+0
-1.427E-1	4.736E+0	5.541E+0
-1.443E-1	4.652E+0	5.453E+0
-1.427E-1	4.746E+0	5.495E+0
-1.443E-1	4.859E+0	5.369E+0
-1.411E-1	4.675E+0	5.505E+0
-1.443E-1	4.739E+0	5.323E+0
-1.443E-1	4.681E+0	5.443E+0
-1.411E-1	4.736E+0	5.479E+0
-1.395E-1	4.675E+0	5.411E+0
-1.427E-1	4.691E+0	5.320E+0
-1.411E-1	4.782E+0	5.424E+0
-1.443E-1	4.668E+0	5.447E+0
-1.411E-1	4.606E+0	5.544E+0
-1.411E-1	4.804E+0	5.518E+0
-1.427E-1	4.697E+0	5.486E+0
-1.443E-1	4.662E+0	5.502E+0
-1.411E-1	4.613E+0	5.453E+0
-1.427E-1	4.519E+0	5.460E+0
-1.411E-1	4.762E+0	5.388E+0
-1.427E-1	4.571E+0	5.430E+0
-1.395E-1	4.675E+0	5.466E+0
-1.411E-1	4.684E+0	5.310E+0
-1.427E-1	4.710E+0	5.375E+0
-1.443E-1	4.782E+0	5.499E+0
-1.443E-1	4.717E+0	5.502E+0
-1.378E-1	4.778E+0	5.576E+0
-1.427E-1	4.811E+0	5.440E+0
-1.427E-1	4.710E+0	5.421E+0
-1.427E-1	4.555E+0	5.440E+0
-1.427E-1	4.830E+0	5.563E+0
-1.427E-1	4.869E+0	5.437E+0
-1.459E-1	4.730E+0	5.382E+0
-1.443E-1	4.662E+0	5.382E+0
-1.427E-1	4.775E+0	5.518E+0
-1.427E-1	4.749E+0	5.382E+0
-1.443E-1	4.804E+0	5.437E+0
-1.427E-1	4.843E+0	5.440E+0
-1.411E-1	4.746E+0	5.518E+0
-1.411E-1	4.665E+0	5.499E+0
-1.443E-1	4.830E+0	5.557E+0
-1.427E-1	4.684E+0	5.369E+0
-1.411E-1	4.710E+0	5.554E+0
-1.427E-1	4.684E+0	5.489E+0
-1.427E-1	4.795E+0	5.531E+0
-1.395E-1	4.678E+0	5.320E+0
-1.411E-1	4.652E+0	5.537E+0
-1.427E-1	4.623E+0	5.388E+0
-1.411E-1	4.749E+0	5.554E+0
-1.395E-1	4.597E+0	5.502E+0
-1.427E-1	4.658E+0	5.417E+0
-1.443E-1	4.655E+0	5.534E+0
-1.443E-1	4.623E+0	5.525E+0
-1.395E-1	4.652E+0	5.550E+0
-1.411E-1	4.694E+0	5.440E+0
-1.427E-1	4.733E+0	5.388E+0
-1.443E-1	4.681E+0	5.375E+0
-1.411E-1	4.649E+0	5.421E+0
-1.411E-1	4.675E+0	5.421E+0
-1.443E-1	4.701E+0	5.473E+0
-1.411E-1	4.678E+0	5.362E+0
-1.411E-1	4.636E+0	5.495E+0
-1.443E-1	4.639E+0	5.473E+0
-1.443E-1	4.704E+0	5.414E+0
-1.459E-1	4.668E+0	5.385E+0
-1.443E-1	4.694E+0	5.453E+0
-1.443E-1	4.765E+0	5.349E+0
-1.411E-1	4.652E+0	5.385E+0
-1.443E-1	4.759E+0	5.434E+0
-1.427E-1	4.645E+0	5.615E+0
-1.395E-1	4.652E+0	5.382E+0
-1.411E-1	4.723E+0	5.518E+0
-1.443E-1	4.694E+0	5.550E+0
-1.411E-1	4.645E+0	5.521E+0
-1.427E-1	4.639E+0	5.589E+0
-1.411E-1	4.830E+0	5.576E+0
-1.411E-1	4.668E+0	5.314E+0
-1.427E-1	4.778E+0	5.372E+0
-1.427E-1	4.658E+0	5.469E+0
-1.411E-1	4.717E+0	5.476E+0
-1.427E-1	4.801E+0	5.473E+0
-1.427E-1	4.733E+0	5.281E+0
-1.443E-1	4.684E+0	5.424E+0
-1.443E-1	4.710E+0	5.443E+0
-1.427E-1	4.616E+0	5.414E+0
-1.411E-1	4.632E+0	5.424E+0
-1.427E-1	4.668E+0	5.356E+0
-1.427E-1	4.765E+0	5.512E+0
-1.427E-1	4.778E+0	5.395E+0
-1.411E-1	4.691E+0	5.323E+0
-1.427E-1	4.684E+0	5.492E+0
-1.395E-1	4.675E+0	5.414E+0
-1.443E-1	4.606E+0	5.427E+0
-1.427E-1	4.658E+0	5.430E+0
-1.395E-1	4.749E+0	5.437E+0
-1.427E-1	4.613E+0	5.427E+0
-1.443E-1	4.717E+0	5.401E+0
-1.427E-1	4.701E+0	5.583E+0
-1.395E-1	4.684E+0	5.424E+0
-1.427E-1	4.655E+0	5.382E+0
-1.427E-1	4.665E+0	5.349E+0
-1.411E-1	4.603E+0	5.310E+0
-1.411E-1	4.694E+0	5.395E+0
-1.411E-1	4.675E+0	5.333E+0
-1.443E-1	4.678E+0	5.606E+0
-1.427E-1	4.652E+0	5.440E+0
-1.443E-1	4.739E+0	5.486E+0
-1.411E-1	4.665E+0	5.440E+0
-1.459E-1	4.710E+0	5.469E+0
-1.411E-1	4.577E+0	5.411E+0
-1.443E-1	4.574E+0	5.512E+0
-1.378E-1	4.538E+0	5.625E+0
-1.427E-1	4.759E+0	5.369E+0
-1.427E-1	4.684E+0	5.411E+0
-1.411E-1	4.697E+0	5.534E+0
-1.378E-1	4.717E+0	5.359E+0
-1.443E-1	4.733E+0	5.346E+0
-1.427E-1	4.675E+0	5.346E+0
-1.411E-1	4.636E+0	5.414E+0
-1.427E-1	4.697E+0	5.388E+0
-1.411E-1	4.785E+0	5.294E+0
-1.427E-1	4.613E+0	5.359E+0
-1.427E-1	4.675E+0	5.531E+0
-1.443E-1	4.756E+0	5.362E+0
-1.443E-1	4.723E+0	5.525E+0
-1.411E-1	4.590E+0	5.353E+0
-1.411E-1	4.704E+0	5.417E+0
-1.411E-1	4.616E+0	5.203E+0
-1.459E-1	4.619E+0	5.499E+0
-1.427E-1	4.655E+0	5.356E+0
-1.427E-1	4.642E+0	5.570E+0
-1.427E-1	4.655E+0	5.382E+0
-1.427E-1	4.658E+0	5.372E+0
-1.395E-1	4.726E+0	5.434E+0
-1.411E-1	4.704E+0	5.447E+0
-1.443E-1	4.759E+0	5.505E+0
-1.443E-1	4.619E+0	5.547E+0
-1.427E-1	4.788E+0	5.349E+0
-1.395E-1	4.649E+0	5.353E+0
-1.427E-1	4.568E+0	5.314E+0
-1.459E-1	4.694E+0	5.401E+0
-1.427E-1	4.655E+0	5.284E+0
-1.427E-1	4.701E+0	5.443E+0
-1.411E-1	4.584E+0	5.421E+0
-1.443E-1	4.642E+0	5.369E+0
-1.443E-1	4.662E+0	5.537E+0
-1.411E-1	4.626E+0	5.434E+0
-1.459E-1	4.675E+0	5.362E+0
-1.443E-1	4.714E+0	5.463E+0
-1.427E-1	4.811E+0	5.414E+0
-1.395E-1	4.782E+0	5.505E+0
-1.443E-1	4.684E+0	5.369E+0
-1.443E-1	4.710E+0	5.301E+0
-1.427E-1	4.613E+0	5.482E+0
-1.443E-1	4.746E+0	5.525E+0
-1.443E-1	4.555E+0	5.528E+0
-1.443E-1	4.704E+0	5.398E+0
-1.395E-1	4.707E+0	5.366E+0
-1.411E-1	4.603E+0	5.392E+0
-1.395E-1	4.619E+0	5.401E+0
-1.427E-1	4.688E+0	5.447E+0
-1.411E-1	4.600E+0	5.563E+0
-1.427E-1	4.545E+0	5.414E+0
-1.427E-1	4.749E+0	5.366E+0
-1.443E-1	4.577E+0	5.421E+0
-1.427E-1	4.600E+0	5.453E+0
-1.427E-1	4.590E+0	5.417E+0
-1.411E-1	4.629E+0	5.398E+0
-1.459E-1	4.655E+0	5.411E+0
-1.411E-1	4.642E+0	5.586E+0
-1.395E-1	4.749E+0	5.343E+0
-1.427E-1	4.655E+0	5.440E+0
-1.443E-1	4.714E+0	5.336E+0
-1.395E-1	4.707E+0	5.466E+0
-1.395E-1	4.675E+0	5.297E+0
-1.443E-1	4.798E+0	5.333E+0
-1.443E-1	4.610E+0	5.460E+0
-1.427E-1	4.688E+0	5.375E+0
-1.395E-1	4.733E+0	5.401E+0
-1.443E-1	4.561E+0	5.359E+0
-1.411E-1	4.626E+0	5.443E+0
-1.395E-1	4.723E+0	5.563E+0
-1.411E-1	4.675E+0	5.466E+0
-1.411E-1	4.671E+0	5.473E+0
-1.395E-1	4.726E+0	5.414E+0
-1.427E-1	4.658E+0	5.463E+0
-1.411E-1	4.629E+0	5.349E+0
-1.427E-1	4.785E+0	5.460E+0
-1.411E-1	4.671E+0	5.476E+0
-1.411E-1	4.678E+0	5.450E+0
-1.411E-1	4.629E+0	5.353E+0
-1.411E-1	4.665E+0	5.534E+0
-1.443E-1	4.671E+0	5.411E+0
-1.427E-1	4.665E+0	5.411E+0
-1.427E-1	4.642E+0	5.447E+0
-1.443E-1	4.688E+0	5.460E+0
-1.427E-1	4.769E+0	5.443E+0
-1.427E-1	4.652E+0	5.356E+0
-1.411E-1	4.568E+0	5.460E+0
-1.411E-1	4.701E+0	5.505E+0
-1.476E-1	4.668E+0	5.447E+0
-1.411E-1	4.707E+0	5.534E+0
-1.427E-1	4.688E+0	5.349E+0
-1.411E-1	4.714E+0	5.346E+0
-1.443E-1	4.688E+0	5.466E+0
-1.411E-1	4.723E+0	5.395E+0
-1.427E-1	4.652E+0	5.499E+0
-1.411E-1	4.665E+0	5.301E+0
-1.459E-1	4.746E+0	5.385E+0
-1.443E-1	4.701E+0	5.505E+0
-1.427E-1	4.616E+0	5.366E+0
-1.443E-1	4.726E+0	5.379E+0
-1.427E-1	4.782E+0	5.489E+0
-1.443E-1	4.665E+0	5.492E+0
-1.427E-1	4.701E+0	5.417E+0
-1.427E-1	4.827E+0	5.375E+0
-1.459E-1	4.632E+0	5.482E+0
-1.459E-1	4.775E+0	5.330E+0
-1.395E-1	4.811E+0	5.398E+0
-1.411E-1	4.717E+0	5.469E+0
-1.427E-1	4.668E+0	5.398E+0
-1.411E-1	4.665E+0	5.417E+0
-1.427E-1	4.652E+0	5.327E+0
-1.427E-1	4.762E+0	5.437E+0
-1.427E-1	4.710E+0	5.466E+0
-1.443E-1	4.665E+0	5.392E+0
-1.411E-1	4.704E+0	5.508E+0
-1.411E-1	4.655E+0	5.460E+0
-1.427E-1	4.571E+0	5.518E+0
-1.427E-1	4.681E+0	5.554E+0
-1.411E-1	4.701E+0	5.440E+0
-1.427E-1	4.668E+0	5.372E+0
-1.443E-1	4.535E+0	5.392E+0
-1.443E-1	4.555E+0	5.317E+0
-1.427E-1	4.610E+0	5.385E+0
-1.443E-1	4.632E+0	5.437E+0
-1.459E-1	4.668E+0	5.414E+0
-1.427E-1	4.684E+0	5.440E+0
-1.395E-1	4.736E+0	5.469E+0
-1.443E-1	4.694E+0	5.430E+0
-1.443E-1	4.707E+0	5.437E+0
-1.411E-1	4.684E+0	5.362E+0
-1.427E-1	4.655E+0	5.388E+0
-1.427E-1	4.668E+0	5.440E+0
-1.427E-1	4.707E+0	5.327E+0
-1.411E-1	4.714E+0	5.353E+0
-1.411E-1	4.571E+0	5.424E+0
-1.427E-1	4.645E+0	5.301E+0
-1.443E-1	4.568E+0	5.372E+0
-1.427E-1	4.645E+0	5.372E+0
-1.411E-1	4.632E+0	5.301E+0
-1.427E-1	4.746E+0	5.395E+0
-1.443E-1	4.581E+0	5.398E+0
-1.427E-1	4.694E+0	5.437E+0
-1.427E-1	4.801E+0	5.541E+0
-1.443E-1	4.714E+0	5.476E+0
-1.443E-1	4.739E+0	5.450E+0
-1.427E-1	4.736E+0	5.411E+0
-1.411E-1	4.649E+0	5.255E+0
-1.443E-1	4.668E+0	5.314E+0
-1.443E-1	4.655E+0	5.333E+0
-1.427E-1	4.694E+0	5.398E+0
-1.411E-1	4.665E+0	5.401E+0
-1.411E-1	4.749E+0	5.521E+0
-1.411E-1	4.632E+0	5.430E+0
-1.411E-1	4.697E+0	5.346E+0
-1.411E-1	4.639E+0	5.359E+0
-1.443E-1	4.665E+0	5.463E+0
-1.443E-1	4.649E+0	5.512E+0
-1.395E-1	4.639E+0	5.408E+0
-1.411E-1	4.616E+0	5.356E+0
-1.427E-1	4.561E+0	5.469E+0
-1.427E-1	4.662E+0	5.369E+0
-1.395E-1	4.632E+0	5.366E+0
-1.443E-1	4.678E+0	5.385E+0
-1.427E-1	4.746E+0	5.576E+0
-1.459E-1	4.717E+0	5.430E+0
-1.427E-1	4.642E+0	5.320E+0
-1.395E-1	4.632E+0	5.301E+0
-1.427E-1	4.629E+0	5.401E+0
-1.476E-1	4.671E+0	5.437E+0
-1.427E-1	4.613E+0	5.336E+0
-1.411E-1	4.606E+0	5.288E+0
-1.443E-1	4.710E+0	5.262E+0
-1.443E-1	4.707E+0	5.252E+0
-1.411E-1	4.688E+0	5.525E+0
-1.411E-1	4.636E+0	5.437E+0
-1.427E-1	4.743E+0	5.379E+0
-1.427E-1	4.619E+0	5.414E+0
-1.443E-1	4.739E+0	5.356E+0
-1.411E-1	4.639E+0	5.392E+0
-1.427E-1	4.671E+0	5.482E+0
-1.411E-1	4.675E+0	5.434E+0
-1.427E-1	4.555E+0	5.427E+0
-1.411E-1	4.684E+0	5.375E+0
-1.427E-1	4.704E+0	5.404E+0
-1.427E-1	4.684E+0	5.366E+0
-1.443E-1	4.538E+0	5.408E+0
-1.395E-1	4.701E+0	5.499E+0
-1.443E-1	4.668E+0	5.379E+0
-1.443E-1	4.675E+0	5.521E+0
-1.427E-1	4.681E+0	5.544E+0
-1.427E-1	4.697E+0	5.366E+0
-1.427E-1	4.720E+0	5.404E+0
-1.443E-1	4.642E+0	5.499E+0
-1.427E-1	4.704E+0	5.404E+0
-1.411E-1	4.655E+0	5.379E+0
-1.395E-1	4.571E+0	5.323E+0
-1.443E-1	4.684E+0	5.336E+0
-1.411E-1	4.723E+0	5.430E+0
-1.395E-1	4.636E+0	5.366E+0
-1.427E-1	4.759E+0	5.417E+0
-1.443E-1	4.681E+0	5.534E+0
-1.427E-1	4.593E+0	5.476E+0
-1.411E-1	4.655E+0	5.414E+0
-1.411E-1	4.645E+0	5.366E+0
-1.459E-1	4.639E+0	5.362E+0
-1.443E-1	4.623E+0	5.404E+0
-1.411E-1	4.743E+0	5.417E+0
-1.427E-1	4.642E+0	5.460E+0
-1.411E-1	4.636E+0	5.515E+0
-1.427E-1	4.629E+0	5.395E+0
-1.411E-1	4.759E+0	5.479E+0
-1.443E-1	4.782E+0	5.453E+0
-1.443E-1	4.645E+0	5.359E+0
-1.411E-1	4.658E+0	5.362E+0
-1.395E-1	4.662E+0	5.379E+0
-1.411E-1	4.545E+0	5.466E+0
-1.427E-1	4.678E+0	5.278E+0
-1.427E-1	4.678E+0	5.421E+0
-1.411E-1	4.782E+0	5.362E+0
-1.443E-1	4.649E+0	5.385E+0
-1.443E-1	4.561E+0	5.388E+0
-1.411E-1	4.749E+0	5.346E+0
-1.427E-1	4.662E+0	5.379E+0
-1.395E-1	4.568E+0	5.492E+0
-1.411E-1	4.778E+0	5.424E+0
-1.411E-1	4.649E+0	5.353E+0
-1.411E-1	4.555E+0	5.434E+0
-1.411E-1	4.723E+0	5.427E+0
-1.427E-1	4.701E+0	5.385E+0
-1.411E-1	4.626E+0	5.515E+0
-1.411E-1	4.652E+0	5.304E+0
-1.427E-1	4.668E+0	5.450E+0
-1.395E-1	4.804E+0	5.440E+0
-1.395E-1	4.639E+0	5.336E+0
-1.411E-1	4.772E+0	5.408E+0
-1.443E-1	4.639E+0	5.323E+0
-1.443E-1	4.623E+0	5.275E+0
-1.411E-1	4.707E+0	5.427E+0
-1.427E-1	4.720E+0	5.310E+0
-1.427E-1	4.626E+0	5.534E+0
-1.443E-1	4.652E+0	5.417E+0
-1.427E-1	4.701E+0	5.362E+0
-1.411E-1	4.668E+0	5.512E+0
-1.411E-1	4.668E+0	5.466E+0
-1.427E-1	4.616E+0	5.359E+0
-1.378E-1	4.765E+0	5.417E+0
-1.427E-1	4.597E+0	5.499E+0
-1.411E-1	4.616E+0	5.508E+0
-1.427E-1	4.603E+0	5.460E+0
-1.443E-1	4.694E+0	5.453E+0
-1.395E-1	4.675E+0	5.336E+0
-1.427E-1	4.532E+0	5.375E+0
-1.427E-1	4.697E+0	5.499E+0
-1.443E-1	4.694E+0	5.379E+0
-1.427E-1	4.681E+0	5.528E+0
-1.411E-1	4.759E+0	5.417E+0
-1.443E-1	4.645E+0	5.239E+0
-1.427E-1	4.574E+0	5.388E+0
-1.427E-1	4.694E+0	5.388E+0
-1.411E-1	4.752E+0	5.333E+0
-1.411E-1	4.834E+0	5.434E+0
-1.443E-1	4.707E+0	5.330E+0
-1.411E-1	4.619E+0	5.379E+0
-1.395E-1	4.684E+0	5.379E+0
-1.443E-1	4.681E+0	5.434E+0
-1.427E-1	4.600E+0	5.430E+0
-1.427E-1	4.707E+0	5.411E+0
-1.395E-1	4.581E+0	5.385E+0
-1.427E-1	4.593E+0	5.366E+0
-1.411E-1	4.694E+0	5.463E+0
-1.378E-1	4.704E+0	5.424E+0
-1.427E-1	4.678E+0	5.473E+0
-1.427E-1	4.652E+0	5.528E+0
-1.427E-1	4.759E+0	5.385E+0
-1.411E-1	4.827E+0	5.408E+0
-1.443E-1	4.629E+0	5.359E+0
-1.459E-1	4.778E+0	5.388E+0
-1.411E-1	4.808E+0	5.521E+0
-1.411E-1	4.778E+0	5.349E+0
-1.395E-1	4.791E+0	5.411E+0
-1.443E-1	4.675E+0	5.359E+0
-1.411E-1	4.584E+0	5.521E+0
-1.378E-1	4.714E+0	5.460E+0
-1.427E-1	4.769E+0	5.401E+0
-1.443E-1	4.671E+0	5.314E+0
-1.427E-1	4.636E+0	5.392E+0
-1.411E-1	4.444E+0	5.392E+0
-1.443E-1	4.590E+0	5.369E+0
-1.395E-1	4.645E+0	5.421E+0
-1.427E-1	4.649E+0	5.349E+0
-1.395E-1	4.733E+0	5.398E+0
-1.427E-1	4.606E+0	5.379E+0
-1.443E-1	4.658E+0	5.460E+0
-1.427E-1	4.694E+0	5.443E+0
-1.395E-1	4.681E+0	5.466E+0
-1.395E-1	4.782E+0	5.268E+0
-1.395E-1	4.694E+0	5.330E+0
-1.427E-1	4.636E+0	5.301E+0
-1.427E-1	4.658E+0	5.489E+0
-1.411E-1	4.678E+0	5.291E+0
-1.427E-1	4.581E+0	5.333E+0
-1.443E-1	4.613E+0	5.434E+0
-1.395E-1	4.762E+0	5.521E+0
-1.443E-1	4.739E+0	5.476E+0
-1.443E-1	4.723E+0	5.414E+0
-1.395E-1	4.746E+0	5.362E+0
-1.427E-1	4.720E+0	5.434E+0
-1.411E-1	4.678E+0	5.379E+0
-1.443E-1	4.704E+0	5.372E+0
-1.411E-1	4.626E+0	5.515E+0
-1.411E-1	4.590E+0	5.541E+0
-1.427E-1	4.652E+0	5.440E+0
-1.443E-1	4.584E+0	5.486E+0
-1.443E-1	4.606E+0	5.220E+0
-1.411E-1	4.593E+0	5.375E+0
-1.411E-1	4.606E+0	5.343E+0
-1.411E-1	4.681E+0	5.482E+0
-1.427E-1	4.623E+0	5.443E+0
-1.427E-1	4.688E+0	5.427E+0
-1.411E-1	4.658E+0	5.398E+0
-1.427E-1	4.568E+0	5.421E+0
-1.443E-1	4.636E+0	5.382E+0
-1.411E-1	4.606E+0	5.333E+0
-1.427E-1	4.584E+0	5.323E+0
-1.459E-1	4.626E+0	5.570E+0
-1.411E-1	4.668E+0	5.411E+0
-1.411E-1	4.701E+0	5.398E+0
-1.427E-1	4.694E+0	5.424E+0
-1.476E-1	4.762E+0	5.375E+0
-1.459E-1	4.645E+0	5.346E+0
-1.411E-1	4.581E+0	5.340E+0
-1.411E-1	4.606E+0	5.310E+0
-1.427E-1	4.697E+0	5.417E+0
-1.427E-1	4.658E+0	5.392E+0
-1.411E-1	4.584E+0	5.521E+0
-1.411E-1	4.675E+0	5.340E+0
-1.443E-1	4.772E+0	5.372E+0
-1.427E-1	4.581E+0	5.330E+0
-1.411E-1	4.697E+0	5.369E+0
-1.427E-1	4.714E+0	5.482E+0
-1.427E-1	4.665E+0	5.404E+0
-1.443E-1	4.681E+0	5.495E+0
-1.378E-1	4.684E+0	5.411E+0
-1.411E-1	4.568E+0	5.499E+0
-1.427E-1	4.723E+0	5.330E+0
-1.443E-1	4.684E+0	5.447E+0
-1.411E-1	4.697E+0	5.576E+0
-1.443E-1	4.600E+0	5.518E+0
-1.411E-1	4.616E+0	5.398E+0
-1.443E-1	4.723E+0	5.479E+0
-1.427E-1	4.587E+0	5.456E+0
-1.411E-1	4.603E+0	5.560E+0
-1.443E-1	4.697E+0	5.336E+0
-1.411E-1	4.561E+0	5.495E+0
-1.427E-1	4.584E+0	5.307E+0
-1.443E-1	4.613E+0	5.369E+0
-1.459E-1	4.704E+0	5.417E+0
-1.427E-1	4.691E+0	5.379E+0
-1.395E-1	4.775E+0	5.362E+0
-1.411E-1	4.555E+0	5.430E+0
-1.427E-1	4.684E+0	5.336E+0
-1.411E-1	4.632E+0	5.580E+0
-1.427E-1	4.606E+0	5.317E+0
-1.395E-1	4.645E+0	5.443E+0
-1.459E-1	4.743E+0	5.395E+0
-1.427E-1	4.701E+0	5.528E+0
-1.411E-1	4.701E+0	5.375E+0
-1.427E-1	4.616E+0	5.213E+0
-1.443E-1	4.574E+0	5.473E+0
-1.443E-1	4.632E+0	5.408E+0
-1.427E-1	4.623E+0	5.323E+0
-1.443E-1	4.678E+0	5.469E+0
-1.427E-1	4.555E+0	5.346E+0
-1.427E-1	4.632E+0	5.482E+0
-1.411E-1	4.697E+0	5.395E+0
-1.411E-1	4.681E+0	5.233E+0
-1.443E-1	4.600E+0	5.327E+0
-1.443E-1	4.603E+0	5.369E+0
-1.411E-1	4.701E+0	5.375E+0
-1.427E-1	4.649E+0	5.330E+0
-1.427E-1	4.769E+0	5.398E+0
-1.411E-1	4.733E+0	5.362E+0
-1.411E-1	4.639E+0	5.294E+0
-1.427E-1	4.558E+0	5.404E+0
-1.411E-1	4.619E+0	5.330E+0
-1.459E-1	4.571E+0	5.346E+0
-1.411E-1	4.746E+0	5.430E+0
-1.427E-1	4.603E+0	5.447E+0
-1.427E-1	4.623E+0	5.379E+0
-1.427E-1	4.684E+0	5.421E+0
-1.411E-1	4.701E+0	5.385E+0
-1.427E-1	4.655E+0	5.421E+0
-1.427E-1	4.765E+0	5.460E+0
-1.443E-1	4.632E+0	5.314E+0
-1.411E-1	4.655E+0	5.395E+0
-1.395E-1	4.642E+0	5.456E+0
-1.427E-1	4.581E+0	5.392E+0
-1.427E-1	4.645E+0	5.437E+0
-1.411E-1	4.697E+0	5.268E+0
-1.427E-1	4.636E+0	5.453E+0
-1.443E-1	4.603E+0	5.502E+0
-1.427E-1	4.827E+0	5.336E+0
-1.427E-1	4.603E+0	5.382E+0
-1.443E-1	4.668E+0	5.499E+0
-1.443E-1	4.772E+0	5.317E+0
-1.427E-1	4.619E+0	5.359E+0
-1.411E-1	4.636E+0	5.469E+0
-1.395E-1	4.606E+0	5.560E+0
-1.443E-1	4.665E+0	5.469E+0
-1.411E-1	4.795E+0	5.353E+0
-1.411E-1	4.733E+0	5.314E+0
-1.411E-1	4.587E+0	5.440E+0
-1.427E-1	4.694E+0	5.349E+0
-1.411E-1	4.613E+0	5.242E+0
-1.395E-1	4.619E+0	5.395E+0
-1.411E-1	4.681E+0	5.349E+0
-1.427E-1	4.613E+0	5.502E+0
-1.427E-1	4.769E+0	5.372E+0
-1.411E-1	4.918E+0	5.265E+0
-1.411E-1	4.558E+0	5.336E+0
-1.427E-1	4.662E+0	5.323E+0
-1.443E-1	4.662E+0	5.440E+0
-1.411E-1	4.574E+0	5.317E+0
-1.395E-1	4.701E+0	5.427E+0
-1.427E-1	4.626E+0	5.450E+0
-1.459E-1	4.532E+0	5.440E+0
-1.411E-1	4.555E+0	5.408E+0
-1.427E-1	4.629E+0	5.362E+0
-1.411E-1	4.629E+0	5.450E+0
-1.395E-1	4.710E+0	5.440E+0
-1.395E-1	4.658E+0	5.392E+0
-1.411E-1	4.649E+0	5.353E+0
-1.427E-1	4.645E+0	5.408E+0
-1.427E-1	4.678E+0	5.281E+0
-1.395E-1	4.629E+0	5.382E+0
-1.427E-1	4.749E+0	5.414E+0
-1.443E-1	4.665E+0	5.430E+0
-1.443E-1	4.564E+0	5.443E+0
-1.411E-1	4.655E+0	5.424E+0
-1.427E-1	4.623E+0	5.421E+0
-1.443E-1	4.636E+0	5.398E+0
-1.443E-1	4.704E+0	5.382E+0
-1.411E-1	4.714E+0	5.398E+0
-1.411E-1	4.694E+0	5.411E+0
-1.459E-1	4.785E+0	5.340E+0
-1.411E-1	4.665E+0	5.233E+0
-1.427E-1	4.662E+0	5.369E+0
-1.427E-1	4.529E+0	5.466E+0
-1.427E-1	4.626E+0	5.362E+0
-1.411E-1	4.707E+0	5.463E+0
-1.427E-1	4.655E+0	5.505E+0
-1.411E-1	4.597E+0	5.437E+0
-1.427E-1	4.778E+0	5.443E+0
-1.411E-1	4.723E+0	5.359E+0
-1.427E-1	4.538E+0	5.385E+0
-1.443E-1	4.636E+0	5.456E+0
-1.459E-1	4.714E+0	5.408E+0
-1.443E-1	4.645E+0	5.404E+0
-1.427E-1	4.632E+0	5.411E+0
-1.411E-1	4.681E+0	5.440E+0
-1.427E-1	4.671E+0	5.453E+0
-1.443E-1	4.746E+0	5.427E+0
-1.411E-1	4.590E+0	5.408E+0
-1.395E-1	4.665E+0	5.489E+0
-1.443E-1	4.717E+0	5.392E+0
-1.411E-1	4.649E+0	5.434E+0
-1.427E-1	4.603E+0	5.466E+0
-1.395E-1	4.477E+0	5.408E+0
-1.411E-1	4.649E+0	5.249E+0
-1.411E-1	4.525E+0	5.408E+0
-1.411E-1	4.584E+0	5.304E+0
-1.395E-1	4.545E+0	5.453E+0
-1.443E-1	4.681E+0	5.291E+0
-1.427E-1	4.649E+0	5.437E+0
-1.395E-1	4.652E+0	5.242E+0
-1.427E-1	4.542E+0	5.437E+0
-1.411E-1	4.639E+0	5.388E+0
-1.443E-1	4.704E+0	5.372E+0
-1.395E-1	4.743E+0	5.284E+0
-1.411E-1	4.707E+0	5.414E+0
-1.411E-1	4.626E+0	5.463E+0
-1.427E-1	4.551E+0	5.430E+0
-1.395E-1	4.678E+0	5.495E+0
-1.411E-1	4.623E+0	5.495E+0
-1.443E-1	4.691E+0	5.424E+0
-1.427E-1	4.619E+0	5.314E+0
-1.427E-1	4.671E+0	5.440E+0
-1.411E-1	4.542E+0	5.427E+0
-1.459E-1	4.593E+0	5.366E+0
-1.427E-1	4.652E+0	5.434E+0
-1.427E-1	4.597E+0	5.443E+0
-1.443E-1	4.684E+0	5.349E+0
-1.427E-1	4.587E+0	5.453E+0
-1.411E-1	4.610E+0	5.288E+0
-1.411E-1	4.668E+0	5.437E+0
-1.443E-1	4.694E+0	5.473E+0
-1.443E-1	4.613E+0	5.343E+0
-1.427E-1	4.597E+0	5.369E+0
-1.395E-1	4.597E+0	5.372E+0
-1.427E-1	4.584E+0	5.440E+0
-1.427E-1	4.542E+0	5.404E+0
-1.427E-1	4.613E+0	5.385E+0
-1.427E-1	4.717E+0	5.430E+0
-1.427E-1	4.717E+0	5.456E+0
-1.427E-1	4.717E+0	5.291E+0
-1.443E-1	4.714E+0	5.401E+0
-1.411E-1	4.704E+0	5.392E+0
-1.411E-1	4.662E+0	5.576E+0
-1.427E-1	4.655E+0	5.392E+0
-1.427E-1	4.574E+0	5.518E+0
-1.411E-1	4.756E+0	5.404E+0
-1.411E-1	4.639E+0	5.356E+0
-1.411E-1	4.632E+0	5.421E+0
-1.411E-1	4.675E+0	5.353E+0
-1.411E-1	4.645E+0	5.362E+0
-1.395E-1	4.551E+0	5.443E+0
-1.411E-1	4.613E+0	5.343E+0
-1.411E-1	4.707E+0	5.440E+0
-1.378E-1	4.642E+0	5.541E+0
-1.411E-1	4.723E+0	5.340E+0
-1.427E-1	4.710E+0	5.375E+0
-1.427E-1	4.778E+0	5.382E+0
-1.427E-1	4.688E+0	5.356E+0
-1.411E-1	4.668E+0	5.246E+0
-1.427E-1	4.723E+0	5.401E+0
-1.411E-1	4.551E+0	5.447E+0
-1.427E-1	4.665E+0	5.414E+0
-1.411E-1	4.688E+0	5.473E+0
-1.443E-1	4.571E+0	5.456E+0
-1.411E-1	4.613E+0	5.379E+0
-1.411E-1	4.577E+0	5.456E+0
-1.427E-1	4.652E+0	5.379E+0
-1.427E-1	4.759E+0	5.356E+0
-1.427E-1	4.658E+0	5.372E+0
-1.411E-1	4.639E+0	5.356E+0
-1.411E-1	4.593E+0	5.492E+0
-1.411E-1	4.714E+0	5.333E+0
-1.427E-1	4.684E+0	5.505E+0
-1.395E-1	4.597E+0	5.466E+0
-1.411E-1	4.616E+0	5.398E+0
-1.411E-1	4.587E+0	5.242E+0
-1.443E-1	4.701E+0	5.255E+0
-1.411E-1	4.649E+0	5.528E+0
-1.427E-1	4.590E+0	5.408E+0
-1.411E-1	4.626E+0	5.430E+0
-1.443E-1	4.759E+0	5.447E+0
-1.378E-1	4.681E+0	5.427E+0
-1.411E-1	4.668E+0	5.200E+0
-1.427E-1	4.558E+0	5.404E+0
-1.427E-1	4.632E+0	5.155E+0
-1.427E-1	4.532E+0	5.469E+0
-1.411E-1	4.629E+0	5.421E+0
-1.411E-1	4.629E+0	5.460E+0
-1.411E-1	4.590E+0	5.395E+0
-1.395E-1	4.675E+0	5.424E+0
-1.427E-1	4.688E+0	5.411E+0
-1.443E-1	4.564E+0	5.297E+0
-1.395E-1	4.694E+0	5.489E+0
-1.411E-1	4.619E+0	5.401E+0
-1.411E-1	4.574E+0	5.372E+0
-1.427E-1	4.717E+0	5.466E+0
-1.427E-1	4.613E+0	5.382E+0
-1.411E-1	4.658E+0	5.437E+0
-1.411E-1	4.532E+0	5.447E+0
-1.427E-1	4.798E+0	5.424E+0
-1.427E-1	4.723E+0	5.463E+0
-1.395E-1	4.662E+0	5.417E+0
-1.411E-1	4.694E+0	5.323E+0
-1.427E-1	4.623E+0	5.398E+0
-1.427E-1	4.629E+0	5.369E+0
-1.395E-1	4.652E+0	5.340E+0
-1.378E-1	4.759E+0	5.301E+0
-1.411E-1	4.600E+0	5.262E+0
-1.443E-1	4.749E+0	5.404E+0
-1.427E-1	4.752E+0	5.427E+0
-1.411E-1	4.636E+0	5.291E+0
-1.427E-1	4.714E+0	5.505E+0
-1.395E-1	4.632E+0	5.346E+0
-1.395E-1	4.681E+0	5.353E+0
-1.395E-1	4.733E+0	5.417E+0
-1.427E-1	4.639E+0	5.343E+0
-1.427E-1	4.694E+0	5.525E+0
-1.378E-1	4.694E+0	5.427E+0
-1.395E-1	4.626E+0	5.366E+0
-1.395E-1	4.668E+0	5.404E+0
-1.411E-1	4.584E+0	5.343E+0
-1.395E-1	4.593E+0	5.482E+0
-1.427E-1	4.645E+0	5.310E+0
-1.411E-1	4.574E+0	5.408E+0
-1.443E-1	4.616E+0	5.573E+0
-1.427E-1	4.652E+0	5.330E+0
-1.395E-1	4.574E+0	5.443E+0
-1.443E-1	4.785E+0	5.424E+0
-1.443E-1	4.619E+0	5.372E+0
-1.395E-1	4.707E+0	5.469E+0
-1.427E-1	4.655E+0	5.417E+0
-1.427E-1	4.710E+0	5.502E+0
-1.427E-1	4.629E+0	5.297E+0
-1.395E-1	4.662E+0	5.466E+0
-1.411E-1	4.765E+0	5.495E+0
-1.411E-1	4.736E+0	5.486E+0
-1.427E-1	4.675E+0	5.297E+0
-1.427E-1	4.697E+0	5.379E+0
-1.411E-1	4.600E+0	5.281E+0
-1.443E-1	4.675E+0	5.375E+0
-1.411E-1	4.623E+0	5.323E+0
-1.427E-1	4.707E+0	5.408E+0
-1.395E-1	4.548E+0	5.508E+0
-1.395E-1	4.720E+0	5.404E+0
-1.427E-1	4.662E+0	5.460E+0
-1.411E-1	4.726E+0	5.479E+0
-1.395E-1	4.626E+0	5.395E+0
-1.443E-1	4.636E+0	5.408E+0
-1.395E-1	4.652E+0	5.265E+0
-1.411E-1	4.619E+0	5.398E+0
-1.395E-1	4.639E+0	5.411E+0
-1.443E-1	4.564E+0	5.330E+0
-1.443E-1	4.795E+0	5.359E+0
-1.378E-1	4.542E+0	5.346E+0
-1.411E-1	4.623E+0	5.356E+0
-1.443E-1	4.736E+0	5.408E+0
-1.395E-1	4.707E+0	5.427E+0
-1.411E-1	4.577E+0	5.466E+0
-1.427E-1	4.636E+0	5.262E+0
-1.443E-1	4.671E+0	5.288E+0
-1.411E-1	4.577E+0	5.421E+0
-1.411E-1	4.671E+0	5.437E+0
-1.411E-1	4.561E+0	5.395E+0
-1.443E-1	4.697E+0	5.492E+0
-1.427E-1	4.717E+0	5.246E+0
-1.411E-1	4.652E+0	5.486E+0
-1.395E-1	4.681E+0	5.340E+0
-1.427E-1	4.675E+0	5.366E+0
-1.411E-1	4.632E+0	5.408E+0
-1.411E-1	4.587E+0	5.327E+0
-1.330E-1	4.593E+0	5.229E+0
-1.459E-1	4.623E+0	5.427E+0
-1.346E-1	4.688E+0	5.447E+0
-1.395E-1	4.736E+0	5.421E+0
-1.427E-1	4.645E+0	5.479E+0
-1.459E-1	4.581E+0	5.385E+0
-1.443E-1	4.723E+0	5.512E+0
-1.443E-1	4.642E+0	5.349E+0
-1.427E-1	4.558E+0	5.333E+0
-1.459E-1	4.629E+0	5.453E+0
-1.459E-1	4.639E+0	5.411E+0
-1.427E-1	4.694E+0	5.356E+0
-1.427E-1	4.688E+0	5.447E+0
-1.443E-1	4.749E+0	5.482E+0
-1.427E-1	4.720E+0	5.320E+0
-1.443E-1	4.581E+0	5.359E+0
-1.411E-1	4.671E+0	5.379E+0
-1.459E-1	4.668E+0	5.495E+0
-1.443E-1	4.581E+0	5.421E+0
-1.443E-1	4.619E+0	5.417E+0
-1.427E-1	4.714E+0	5.385E+0
-1.443E-1	4.532E+0	5.385E+0
-1.427E-1	4.652E+0	5.404E+0
-1.395E-1	4.730E+0	5.388E+0
-1.443E-1	4.538E+0	5.392E+0
-1.459E-1	4.564E+0	5.547E+0
-1.443E-1	4.619E+0	5.320E+0
-1.459E-1	4.701E+0	5.408E+0
-1.443E-1	4.662E+0	5.349E+0
-1.443E-1	4.710E+0	5.372E+0
-1.443E-1	4.681E+0	5.372E+0
-1.459E-1	4.730E+0	5.518E+0
-1.459E-1	4.606E+0	5.398E+0
-1.443E-1	4.542E+0	5.476E+0
-1.443E-1	4.581E+0	5.314E+0
-1.411E-1	4.791E+0	5.411E+0
-1.427E-1	4.538E+0	5.434E+0
-1.427E-1	4.629E+0	5.417E+0
-1.443E-1	4.662E+0	5.359E+0
-1.443E-1	4.600E+0	5.382E+0
-1.427E-1	4.697E+0	5.456E+0
-1.443E-1	4.678E+0	5.456E+0
-1.427E-1	4.645E+0	5.323E+0
-1.443E-1	4.600E+0	5.456E+0
-1.443E-1	4.730E+0	5.437E+0
-1.459E-1	4.581E+0	5.294E+0
-1.443E-1	4.558E+0	5.271E+0
-1.443E-1	4.684E+0	5.505E+0
-1.427E-1	4.512E+0	5.414E+0
-1.459E-1	4.649E+0	5.411E+0
-1.443E-1	4.723E+0	5.392E+0
-1.395E-1	4.619E+0	5.349E+0
-1.443E-1	4.568E+0	5.369E+0
-1.459E-1	4.775E+0	5.239E+0
-1.443E-1	4.597E+0	5.353E+0
-1.443E-1	4.658E+0	5.421E+0
-1.443E-1	4.739E+0	5.343E+0
-1.476E-1	4.561E+0	5.602E+0
-1.459E-1	4.736E+0	5.307E+0
-1.427E-1	4.665E+0	5.382E+0
-1.427E-1	4.568E+0	5.489E+0
-1.443E-1	4.636E+0	5.366E+0
-1.443E-1	4.619E+0	5.323E+0
-1.411E-1	4.639E+0	5.495E+0
-1.427E-1	4.593E+0	5.456E+0
-1.476E-1	4.678E+0	5.447E+0
-1.459E-1	4.752E+0	5.288E+0
-1.427E-1	4.642E+0	5.353E+0
-1.427E-1	4.671E+0	5.366E+0
-1.476E-1	4.671E+0	5.430E+0
-1.459E-1	4.717E+0	5.388E+0
-1.427E-1	4.616E+0	5.447E+0
-1.443E-1	4.626E+0	5.336E+0
-1.459E-1	4.720E+0	5.443E+0
-1.459E-1	4.610E+0	5.411E+0
-1.443E-1	4.730E+0	5.414E+0
-1.427E-1	4.645E+0	5.366E+0
-1.443E-1	4.652E+0	5.499E+0
-1.476E-1	4.577E+0	5.366E+0
-1.411E-1	4.704E+0	5.482E+0
-1.411E-1	4.717E+0	5.284E+0
-1.443E-1	4.730E+0	5.427E+0
-1.459E-1	4.701E+0	5.430E+0
-1.443E-1	4.662E+0	5.327E+0
-1.443E-1	4.645E+0	5.456E+0
-1.443E-1	4.701E+0	5.362E+0
-1.443E-1	4.639E+0	5.307E+0
-1.427E-1	4.590E+0	5.424E+0
-1.427E-1	4.597E+0	5.404E+0
-1.459E-1	4.525E+0	5.392E+0
-1.443E-1	4.619E+0	5.343E+0
-1.443E-1	4.681E+0	5.557E+0
-1.459E-1	4.568E+0	5.434E+0
-1.443E-1	4.655E+0	5.443E+0
-1.443E-1	4.535E+0	5.353E+0
-1.443E-1	4.655E+0	5.349E+0
-1.411E-1	4.639E+0	5.398E+0
-1.427E-1	4.649E+0	5.336E+0
-1.459E-1	4.551E+0	5.314E+0
-1.427E-1	4.639E+0	5.437E+0
-1.411E-1	4.720E+0	5.340E+0
-1.476E-1	4.675E+0	5.359E+0
-1.459E-1	4.697E+0	5.502E+0
-1.427E-1	4.733E+0	5.353E+0
-1.427E-1	4.581E+0	5.443E+0
-1.459E-1	4.642E+0	5.382E+0
-1.459E-1	4.701E+0	5.453E+0
-1.427E-1	4.642E+0	5.411E+0
-1.443E-1	4.535E+0	5.379E+0
-1.476E-1	4.652E+0	5.294E+0
-1.459E-1	4.649E+0	5.411E+0
-1.443E-1	4.584E+0	5.398E+0
-1.476E-1	4.681E+0	5.362E+0
-1.459E-1	4.642E+0	5.437E+0
-1.459E-1	4.662E+0	5.294E+0
-1.427E-1	4.798E+0	5.333E+0
-1.459E-1	4.577E+0	5.482E+0
-1.427E-1	4.623E+0	5.375E+0
-1.443E-1	4.632E+0	5.466E+0
-1.443E-1	4.529E+0	5.366E+0
-1.443E-1	4.577E+0	5.489E+0
-1.443E-1	4.597E+0	5.447E+0
-1.427E-1	4.577E+0	5.424E+0
-1.459E-1	4.632E+0	5.242E+0
-1.427E-1	4.632E+0	5.333E+0
-1.459E-1	4.671E+0	5.440E+0
-1.459E-1	4.746E+0	5.427E+0
-1.443E-1	4.684E+0	5.443E+0
-1.443E-1	4.548E+0	5.434E+0
-1.476E-1	4.726E+0	5.427E+0
-1.476E-1	4.681E+0	5.401E+0
-1.427E-1	4.681E+0	5.447E+0
-1.443E-1	4.710E+0	5.447E+0
-1.443E-1	4.697E+0	5.375E+0
-1.459E-1	4.817E+0	5.385E+0
-1.427E-1	4.542E+0	5.297E+0
-1.443E-1	4.795E+0	5.430E+0
-1.443E-1	4.542E+0	5.434E+0
-1.459E-1	4.613E+0	5.362E+0
-1.443E-1	4.681E+0	5.447E+0
-1.411E-1	4.739E+0	5.388E+0
-1.492E-1	4.568E+0	5.434E+0
-1.476E-1	4.756E+0	5.252E+0
-1.443E-1	4.717E+0	5.479E+0
-1.459E-1	4.538E+0	5.430E+0
-1.476E-1	4.694E+0	5.327E+0
-1.459E-1	4.603E+0	5.304E+0
-1.459E-1	4.736E+0	5.404E+0
-1.476E-1	4.671E+0	5.349E+0
-1.427E-1	4.798E+0	5.216E+0
-1.476E-1	4.545E+0	5.482E+0
-1.443E-1	4.798E+0	5.382E+0
-1.443E-1	4.545E+0	5.563E+0
-1.443E-1	4.623E+0	5.499E+0
-1.443E-1	4.610E+0	5.576E+0
-1.443E-1	4.645E+0	5.385E+0
-1.443E-1	4.726E+0	5.476E+0
-1.476E-1	4.743E+0	5.320E+0
-1.459E-1	4.542E+0	5.362E+0
-1.443E-1	4.613E+0	5.369E+0
-1.459E-1	4.759E+0	5.362E+0
-1.411E-1	4.558E+0	5.343E+0
-1.459E-1	4.587E+0	5.385E+0
-1.427E-1	4.678E+0	5.408E+0
-1.476E-1	4.704E+0	5.359E+0
-1.508E-1	4.668E+0	5.291E+0
-1.476E-1	4.730E+0	5.346E+0
-1.411E-1	4.558E+0	5.330E+0
-1.427E-1	4.564E+0	5.388E+0
-1.443E-1	4.629E+0	5.521E+0
-1.459E-1	4.587E+0	5.343E+0
-1.443E-1	4.600E+0	5.229E+0
-1.476E-1	4.597E+0	5.430E+0
-1.459E-1	4.597E+0	5.528E+0
-1.476E-1	4.726E+0	5.362E+0
-1.476E-1	4.762E+0	5.489E+0
-1.443E-1	4.717E+0	5.417E+0
-1.476E-1	4.590E+0	5.362E+0
-1.459E-1	4.558E+0	5.395E+0
-1.427E-1	4.691E+0	5.288E+0
-1.443E-1	4.736E+0	5.353E+0
-1.459E-1	4.691E+0	5.379E+0
-1.443E-1	4.691E+0	5.395E+0
-1.427E-1	4.723E+0	5.404E+0
-1.427E-1	4.668E+0	5.356E+0
-1.427E-1	4.610E+0	5.443E+0
-1.459E-1	4.632E+0	5.356E+0
-1.427E-1	4.642E+0	5.482E+0
-1.443E-1	4.506E+0	5.236E+0
-1.459E-1	4.629E+0	5.385E+0
-1.476E-1	4.655E+0	5.453E+0
-1.443E-1	4.710E+0	5.466E+0
-1.443E-1	4.652E+0	5.379E+0
-1.443E-1	4.623E+0	5.320E+0
-1.443E-1	4.694E+0	5.421E+0
-1.411E-1	4.571E+0	5.408E+0
-1.476E-1	4.668E+0	5.427E+0
-1.476E-1	4.587E+0	5.466E+0
-1.427E-1	4.568E+0	5.346E+0
-1.427E-1	4.649E+0	5.463E+0
-1.427E-1	4.568E+0	5.314E+0
-1.459E-1	4.584E+0	5.343E+0
-1.443E-1	4.555E+0	5.259E+0
-1.427E-1	4.636E+0	5.346E+0
-1.427E-1	4.626E+0	5.466E+0
-1.459E-1	4.626E+0	5.346E+0
-1.443E-1	4.684E+0	5.414E+0
-1.443E-1	4.555E+0	5.369E+0
-1.459E-1	4.629E+0	5.437E+0
-1.476E-1	4.623E+0	5.372E+0
-1.459E-1	4.584E+0	5.317E+0
-1.427E-1	4.632E+0	5.421E+0
-1.427E-1	4.623E+0	5.521E+0
-1.459E-1	4.694E+0	5.314E+0
-1.427E-1	4.603E+0	5.275E+0
-1.427E-1	4.632E+0	5.327E+0
-1.411E-1	4.584E+0	5.430E+0
-1.443E-1	4.610E+0	5.447E+0
-1.459E-1	4.577E+0	5.479E+0
-1.427E-1	4.603E+0	5.372E+0
-1.443E-1	4.555E+0	5.375E+0
-1.443E-1	4.739E+0	5.473E+0
-1.459E-1	4.626E+0	5.482E+0
-1.427E-1	4.548E+0	5.356E+0
-1.459E-1	4.629E+0	5.476E+0
-1.476E-1	4.558E+0	5.398E+0
-1.476E-1	4.613E+0	5.333E+0
-1.459E-1	4.678E+0	5.411E+0
-1.459E-1	4.584E+0	5.382E+0
-1.459E-1	4.558E+0	5.395E+0
-1.459E-1	4.775E+0	5.424E+0
-1.459E-1	4.694E+0	5.223E+0
-1.443E-1	4.675E+0	5.372E+0
-1.459E-1	4.714E+0	5.382E+0
-1.459E-1	4.645E+0	5.450E+0
-1.427E-1	4.600E+0	5.486E+0
-1.476E-1	4.723E+0	5.317E+0
-1.459E-1	4.610E+0	5.398E+0
-1.459E-1	4.577E+0	5.430E+0
-1.443E-1	4.652E+0	5.340E+0
-1.459E-1	4.684E+0	5.404E+0
-1.443E-1	4.603E+0	5.252E+0
-1.459E-1	4.688E+0	5.379E+0
-1.459E-1	4.775E+0	5.317E+0
-1.443E-1	4.694E+0	5.233E+0
-1.443E-1	4.717E+0	5.453E+0
-1.459E-1	4.658E+0	5.375E+0
-1.427E-1	4.626E+0	5.294E+0
-1.443E-1	4.590E+0	5.340E+0
-1.476E-1	4.710E+0	5.366E+0
-1.459E-1	4.662E+0	5.427E+0
-1.476E-1	4.613E+0	5.398E+0
-1.427E-1	4.603E+0	5.392E+0
-1.427E-1	4.707E+0	5.343E+0
-1.427E-1	4.649E+0	5.440E+0
-1.443E-1	4.584E+0	5.392E+0
-1.427E-1	4.688E+0	5.424E+0
-1.459E-1	4.532E+0	5.375E+0
-1.443E-1	4.665E+0	5.369E+0
-1.443E-1	4.714E+0	5.385E+0
-1.443E-1	4.743E+0	5.417E+0
-1.476E-1	4.736E+0	5.307E+0
-1.443E-1	4.535E+0	5.427E+0
-1.443E-1	4.652E+0	5.434E+0
-1.443E-1	4.551E+0	5.466E+0
-1.459E-1	4.525E+0	5.421E+0
-1.443E-1	4.658E+0	5.340E+0
-1.443E-1	4.626E+0	5.369E+0
-1.443E-1	4.681E+0	5.349E+0
-1.459E-1	4.597E+0	5.537E+0
-1.459E-1	4.435E+0	5.320E+0
-1.443E-1	4.691E+0	5.353E+0
-1.443E-1	4.636E+0	5.369E+0
-1.443E-1	4.688E+0	5.333E+0
-1.459E-1	4.632E+0	5.366E+0
-1.459E-1	4.568E+0	5.379E+0
-1.443E-1	4.616E+0	5.395E+0
-1.459E-1	4.551E+0	5.512E+0
-1.443E-1	4.600E+0	5.586E+0
-1.411E-1	4.726E+0	5.346E+0
-1.476E-1	4.671E+0	5.401E+0
-1.427E-1	4.662E+0	5.499E+0
-1.443E-1	4.697E+0	5.408E+0
-1.476E-1	4.759E+0	5.440E+0
-1.411E-1	4.769E+0	5.346E+0
-1.443E-1	4.665E+0	5.505E+0
-1.459E-1	4.584E+0	5.372E+0
-1.459E-1	4.606E+0	5.411E+0
-1.459E-1	4.791E+0	5.314E+0
-1.443E-1	4.571E+0	5.304E+0
-1.459E-1	4.649E+0	5.421E+0
-1.443E-1	4.645E+0	5.301E+0
-1.476E-1	4.652E+0	5.463E+0
-1.459E-1	4.665E+0	5.359E+0
-1.476E-1	4.688E+0	5.398E+0
-1.427E-1	4.723E+0	5.343E+0
-1.411E-1	4.668E+0	5.375E+0
-1.476E-1	4.613E+0	5.460E+0
-1.476E-1	4.665E+0	5.398E+0
-1.443E-1	4.814E+0	5.447E+0
-1.476E-1	4.626E+0	5.284E+0
-1.427E-1	4.555E+0	5.366E+0
-1.459E-1	4.642E+0	5.369E+0
-1.427E-1	4.684E+0	5.473E+0
-1.459E-1	4.603E+0	5.349E+0
-1.459E-1	4.645E+0	5.362E+0
-1.459E-1	4.629E+0	5.388E+0
-1.427E-1	4.704E+0	5.525E+0
-1.476E-1	4.684E+0	5.492E+0
-1.443E-1	4.645E+0	5.447E+0
-1.476E-1	4.597E+0	5.463E+0
-1.443E-1	4.733E+0	5.427E+0
-1.492E-1	4.736E+0	5.349E+0
-1.459E-1	4.730E+0	5.404E+0
-1.459E-1	4.649E+0	5.395E+0
-1.443E-1	4.606E+0	5.349E+0
-1.459E-1	4.545E+0	5.502E+0
-1.443E-1	4.636E+0	5.333E+0
-1.459E-1	4.548E+0	5.486E+0
-1.443E-1	4.645E+0	5.333E+0
-1.443E-1	4.545E+0	5.314E+0
-1.443E-1	4.694E+0	5.307E+0
-1.459E-1	4.581E+0	5.453E+0
-1.459E-1	4.749E+0	5.404E+0
-1.443E-1	4.684E+0	5.408E+0
-1.476E-1	4.743E+0	5.414E+0
-1.492E-1	4.652E+0	5.424E+0
-1.443E-1	4.532E+0	5.411E+0
-1.459E-1	4.733E+0	5.499E+0
-1.476E-1	4.739E+0	5.440E+0
-1.476E-1	4.564E+0	5.515E+0
-1.443E-1	4.642E+0	5.486E+0
-1.443E-1	4.697E+0	5.353E+0
-1.459E-1	4.636E+0	5.323E+0
-1.459E-1	4.600E+0	5.333E+0
-1.427E-1	4.613E+0	5.375E+0
-1.476E-1	4.639E+0	5.372E+0
-1.443E-1	4.619E+0	5.528E+0
-1.476E-1	4.593E+0	5.382E+0
-1.427E-1	4.571E+0	5.443E+0
-1.459E-1	4.782E+0	5.359E+0
-1.443E-1	4.613E+0	5.320E+0
-1.476E-1	4.652E+0	5.437E+0
-1.427E-1	4.606E+0	5.379E+0
-1.459E-1	4.503E+0	5.401E+0
-1.459E-1	4.587E+0	5.401E+0
-1.459E-1	4.639E+0	5.430E+0
-1.443E-1	4.593E+0	5.366E+0
-1.427E-1	4.665E+0	5.288E+0
-1.443E-1	4.684E+0	5.259E+0
-1.459E-1	4.616E+0	5.401E+0
-1.443E-1	4.525E+0	5.417E+0
-1.443E-1	4.571E+0	5.333E+0
-1.443E-1	4.804E+0	5.307E+0
-1.443E-1	4.590E+0	5.460E+0
-1.459E-1	4.684E+0	5.414E+0
-1.459E-1	4.610E+0	5.392E+0
-1.459E-1	4.516E+0	5.372E+0
-1.476E-1	4.587E+0	5.372E+0
-1.427E-1	4.623E+0	5.430E+0
-1.443E-1	4.671E+0	5.421E+0
-1.476E-1	4.701E+0	5.463E+0
-1.476E-1	4.522E+0	5.505E+0
-1.443E-1	4.584E+0	5.362E+0
-1.443E-1	4.694E+0	5.479E+0
-1.476E-1	4.759E+0	5.330E+0
-1.459E-1	4.694E+0	5.525E+0
-1.427E-1	4.606E+0	5.291E+0
-1.443E-1	4.593E+0	5.450E+0
-1.476E-1	4.626E+0	5.220E+0
-1.459E-1	4.701E+0	5.430E+0
-1.443E-1	4.723E+0	5.333E+0
-1.459E-1	4.616E+0	5.356E+0
-1.476E-1	4.593E+0	5.320E+0
-1.476E-1	4.571E+0	5.366E+0
-1.427E-1	4.723E+0	5.456E+0
-1.459E-1	4.600E+0	5.398E+0
-1.459E-1	4.691E+0	5.450E+0
-1.459E-1	4.652E+0	5.450E+0
-1.443E-1	4.795E+0	5.424E+0
-1.443E-1	4.717E+0	5.395E+0
-1.459E-1	4.613E+0	5.473E+0
-1.443E-1	4.564E+0	5.281E+0
-1.443E-1	4.697E+0	5.259E+0
-1.459E-1	4.577E+0	5.443E+0
-1.459E-1	4.564E+0	5.356E+0
-1.443E-1	4.603E+0	5.437E+0
-1.459E-1	4.613E+0	5.366E+0
-1.476E-1	4.769E+0	5.440E+0
-1.459E-1	4.762E+0	5.450E+0
-1.476E-1	4.668E+0	5.392E+0
-1.476E-1	4.678E+0	5.434E+0
-1.443E-1	4.613E+0	5.440E+0
-1.476E-1	4.658E+0	5.495E+0
-1.459E-1	4.665E+0	5.284E+0
-1.427E-1	4.720E+0	5.382E+0
-1.459E-1	4.730E+0	5.398E+0
-1.459E-1	4.649E+0	5.430E+0
-1.476E-1	4.606E+0	5.398E+0
-1.459E-1	4.658E+0	5.330E+0
-1.459E-1	4.720E+0	5.340E+0
-1.459E-1	4.736E+0	5.246E+0
-1.459E-1	4.733E+0	5.236E+0
-1.443E-1	4.525E+0	5.463E+0
-1.459E-1	4.642E+0	5.379E+0
-1.443E-1	4.558E+0	5.320E+0
-1.492E-1	4.619E+0	5.547E+0
-1.459E-1	4.561E+0	5.362E+0
-1.443E-1	4.613E+0	5.353E+0
-1.476E-1	4.730E+0	5.408E+0
-1.459E-1	4.600E+0	5.434E+0
-1.427E-1	4.606E+0	5.317E+0
-1.459E-1	4.668E+0	5.593E+0
-1.459E-1	4.626E+0	5.388E+0
-1.443E-1	4.675E+0	5.447E+0
-1.476E-1	4.597E+0	5.382E+0
-1.443E-1	4.590E+0	5.427E+0
-1.459E-1	4.606E+0	5.398E+0
-1.476E-1	4.675E+0	5.392E+0
-1.427E-1	4.649E+0	5.473E+0
-1.443E-1	4.616E+0	5.489E+0
-1.443E-1	4.558E+0	5.417E+0
-1.476E-1	4.590E+0	5.291E+0
-1.427E-1	4.662E+0	5.521E+0
-1.427E-1	4.675E+0	5.434E+0
-1.459E-1	4.678E+0	5.414E+0
-1.476E-1	4.717E+0	5.398E+0
-1.443E-1	4.626E+0	5.404E+0
-1.459E-1	4.619E+0	5.314E+0
-1.476E-1	4.629E+0	5.482E+0
-1.476E-1	4.597E+0	5.297E+0
-1.492E-1	4.665E+0	5.366E+0
-1.459E-1	4.720E+0	5.456E+0
-1.459E-1	4.723E+0	5.336E+0
-1.459E-1	4.642E+0	5.294E+0
-1.476E-1	4.548E+0	5.369E+0
-1.459E-1	4.743E+0	5.239E+0
-1.459E-1	4.662E+0	5.340E+0
-1.459E-1	4.678E+0	5.359E+0
-1.459E-1	4.519E+0	5.336E+0
-1.443E-1	4.710E+0	5.281E+0
-1.443E-1	4.782E+0	5.359E+0
-1.459E-1	4.590E+0	5.404E+0
-1.476E-1	4.671E+0	5.447E+0
-1.459E-1	4.593E+0	5.359E+0
-1.476E-1	4.509E+0	5.388E+0
-1.492E-1	4.749E+0	5.531E+0
-1.459E-1	4.629E+0	5.427E+0
-1.459E-1	4.522E+0	5.249E+0
-1.459E-1	4.629E+0	5.447E+0
-1.476E-1	4.645E+0	5.385E+0
-1.459E-1	4.568E+0	5.395E+0
-1.443E-1	4.655E+0	5.307E+0
-1.443E-1	4.568E+0	5.349E+0
-1.443E-1	4.610E+0	5.346E+0
-1.443E-1	4.460E+0	5.463E+0
-1.476E-1	4.568E+0	5.486E+0
-1.459E-1	4.739E+0	5.288E+0
-1.459E-1	4.600E+0	5.508E+0
-1.459E-1	4.542E+0	5.437E+0
-1.459E-1	4.597E+0	5.417E+0
-1.443E-1	4.623E+0	5.424E+0
-1.459E-1	4.642E+0	5.411E+0
-1.476E-1	4.662E+0	5.275E+0
-1.459E-1	4.730E+0	5.233E+0
-1.476E-1	4.616E+0	5.343E+0
-1.459E-1	4.525E+0	5.437E+0
-1.476E-1	4.571E+0	5.385E+0
-1.443E-1	4.577E+0	5.336E+0
-1.476E-1	4.561E+0	5.434E+0
-1.443E-1	4.720E+0	5.421E+0
-1.443E-1	4.684E+0	5.495E+0
-1.459E-1	4.519E+0	5.362E+0
-1.459E-1	4.587E+0	5.456E+0
-1.459E-1	4.694E+0	5.404E+0
-1.443E-1	4.603E+0	5.304E+0
-1.476E-1	4.785E+0	5.489E+0
-1.476E-1	4.681E+0	5.353E+0
-1.492E-1	4.639E+0	5.359E+0
-1.443E-1	4.574E+0	5.197E+0
-1.459E-1	4.697E+0	5.502E+0
-1.459E-1	4.593E+0	5.417E+0
-1.492E-1	4.629E+0	5.366E+0
-1.443E-1	4.668E+0	5.216E+0
-1.443E-1	4.590E+0	5.427E+0
-1.443E-1	4.642E+0	5.408E+0
-1.492E-1	4.642E+0	5.236E+0
-1.427E-1	4.626E+0	5.424E+0
-1.427E-1	4.665E+0	5.443E+0
-1.459E-1	4.587E+0	5.379E+0
-1.476E-1	4.759E+0	5.388E+0
-1.443E-1	4.509E+0	5.456E+0
-1.443E-1	4.619E+0	5.291E+0
-1.443E-1	4.775E+0	5.534E+0
-1.459E-1	4.577E+0	5.372E+0
-1.443E-1	4.694E+0	5.395E+0
-1.443E-1	4.587E+0	5.379E+0
-1.459E-1	4.577E+0	5.447E+0
-1.459E-1	4.626E+0	5.440E+0
-1.443E-1	4.535E+0	5.392E+0
-1.427E-1	4.684E+0	5.456E+0
-1.492E-1	4.619E+0	5.414E+0
-1.459E-1	4.535E+0	5.388E+0
-1.459E-1	4.629E+0	5.291E+0
-1.443E-1	4.538E+0	5.395E+0
-1.427E-1	4.662E+0	5.314E+0
-1.476E-1	4.704E+0	5.362E+0
-1.459E-1	4.678E+0	5.547E+0
-1.411E-1	4.769E+0	5.499E+0
-1.459E-1	4.795E+0	5.430E+0
-1.476E-1	4.717E+0	5.382E+0
-1.443E-1	4.558E+0	5.456E+0
-1.427E-1	4.577E+0	5.447E+0
-1.459E-1	4.639E+0	5.346E+0
-1.476E-1	4.603E+0	5.482E+0
-1.443E-1	4.697E+0	5.317E+0
-1.443E-1	4.610E+0	5.443E+0
-1.476E-1	4.665E+0	5.317E+0
-1.459E-1	4.662E+0	5.359E+0
-1.459E-1	4.642E+0	5.447E+0
-1.411E-1	4.632E+0	5.375E+0
-1.476E-1	4.678E+0	5.492E+0
-1.443E-1	4.701E+0	5.366E+0
-1.443E-1	4.639E+0	5.281E+0
-1.443E-1	4.730E+0	5.476E+0
-1.476E-1	4.688E+0	5.437E+0
-1.476E-1	4.752E+0	5.369E+0
-1.427E-1	4.697E+0	5.482E+0
-1.443E-1	4.597E+0	5.323E+0
-1.443E-1	4.791E+0	5.278E+0
-1.443E-1	4.616E+0	5.404E+0
-1.443E-1	4.639E+0	5.327E+0
-1.443E-1	4.613E+0	5.473E+0
-1.443E-1	4.538E+0	5.583E+0
-1.476E-1	4.649E+0	5.482E+0
-1.459E-1	4.749E+0	5.349E+0
-1.476E-1	4.590E+0	5.369E+0
-1.459E-1	4.752E+0	5.330E+0
-1.508E-1	4.568E+0	5.366E+0
-1.443E-1	4.710E+0	5.424E+0
-1.459E-1	4.529E+0	5.343E+0
-1.443E-1	4.701E+0	5.414E+0
-1.476E-1	4.720E+0	5.392E+0
-1.459E-1	4.665E+0	5.398E+0
-1.459E-1	4.675E+0	5.440E+0
-1.443E-1	4.571E+0	5.239E+0
-1.459E-1	4.593E+0	5.466E+0
-1.443E-1	4.600E+0	5.489E+0
-1.443E-1	4.555E+0	5.469E+0
-1.427E-1	4.642E+0	5.252E+0
-1.459E-1	4.558E+0	5.268E+0
-1.427E-1	4.655E+0	5.284E+0
-1.427E-1	4.739E+0	5.330E+0
-1.459E-1	4.581E+0	5.417E+0
-1.476E-1	4.765E+0	5.469E+0
-1.476E-1	4.593E+0	5.382E+0
-1.427E-1	4.606E+0	5.307E+0
-1.459E-1	4.636E+0	5.265E+0
-1.459E-1	4.714E+0	5.408E+0
-1.443E-1	4.610E+0	5.310E+0
-1.427E-1	4.678E+0	5.349E+0
-1.459E-1	4.473E+0	5.239E+0
-1.459E-1	4.645E+0	5.356E+0
-1.459E-1	4.597E+0	5.249E+0
-1.443E-1	4.704E+0	5.417E+0
-1.476E-1	4.584E+0	5.398E+0
-1.476E-1	4.785E+0	5.450E+0
-1.459E-1	4.619E+0	5.492E+0
-1.459E-1	4.782E+0	5.469E+0
-1.459E-1	4.652E+0	5.404E+0
-1.476E-1	4.642E+0	5.323E+0
-1.459E-1	4.629E+0	5.246E+0
-1.459E-1	4.561E+0	5.291E+0
-1.459E-1	4.626E+0	5.473E+0
-1.459E-1	4.743E+0	5.392E+0
-1.443E-1	4.723E+0	5.336E+0
-1.411E-1	4.645E+0	5.356E+0
-1.443E-1	4.613E+0	5.268E+0
-1.476E-1	4.675E+0	5.469E+0
-1.443E-1	4.506E+0	5.200E+0
-1.443E-1	4.629E+0	5.304E+0
-1.476E-1	4.581E+0	5.424E+0
-1.443E-1	4.626E+0	5.476E+0
-1.443E-1	4.746E+0	5.307E+0
-1.427E-1	4.717E+0	5.291E+0
-1.459E-1	4.597E+0	5.395E+0
-1.476E-1	4.652E+0	5.385E+0
-1.459E-1	4.613E+0	5.411E+0
-1.459E-1	4.668E+0	5.456E+0
-1.459E-1	4.626E+0	5.508E+0
-1.476E-1	4.610E+0	5.372E+0
-1.459E-1	4.574E+0	5.495E+0
-1.443E-1	4.616E+0	5.366E+0
-1.459E-1	4.752E+0	5.411E+0
-1.459E-1	4.590E+0	5.547E+0
-1.459E-1	4.558E+0	5.262E+0
-1.443E-1	4.662E+0	5.482E+0
-1.443E-1	4.636E+0	5.388E+0
-1.492E-1	4.645E+0	5.417E+0
-1.443E-1	4.707E+0	5.372E+0
-1.427E-1	4.704E+0	5.430E+0
-1.459E-1	4.749E+0	5.473E+0
-1.459E-1	4.571E+0	5.366E+0
-1.443E-1	4.610E+0	5.359E+0
-1.443E-1	4.707E+0	5.404E+0
-1.476E-1	4.516E+0	5.417E+0
-1.459E-1	4.694E+0	5.450E+0
-1.443E-1	4.675E+0	5.281E+0
-1.443E-1	4.665E+0	5.541E+0
-1.476E-1	4.665E+0	5.268E+0
-1.476E-1	4.584E+0	5.375E+0
-1.459E-1	4.652E+0	5.317E+0
-1.443E-1	4.545E+0	5.375E+0
-1.443E-1	4.574E+0	5.515E+0
-1.459E-1	4.684E+0	5.398E+0
-1.427E-1	4.701E+0	5.382E+0
-1.459E-1	4.600E+0	5.489E+0
-1.476E-1	4.701E+0	5.395E+0
-1.459E-1	4.710E+0	5.291E+0
-1.459E-1	4.581E+0	5.401E+0
-1.427E-1	4.720E+0	5.515E+0
-1.459E-1	4.568E+0	5.466E+0
-1.476E-1	4.581E+0	5.469E+0
-1.427E-1	4.581E+0	5.521E+0
-1.476E-1	4.623E+0	5.362E+0
-1.476E-1	4.717E+0	5.392E+0
-1.459E-1	4.610E+0	5.301E+0
-1.443E-1	4.593E+0	5.414E+0
-1.459E-1	4.697E+0	5.440E+0
-1.459E-1	4.655E+0	5.421E+0
-1.459E-1	4.626E+0	5.375E+0
-1.459E-1	4.662E+0	5.499E+0
-1.427E-1	4.691E+0	5.469E+0
-1.459E-1	4.694E+0	5.388E+0
-1.459E-1	4.564E+0	5.375E+0
-1.476E-1	4.701E+0	5.479E+0
-1.459E-1	4.684E+0	5.382E+0
-1.459E-1	4.652E+0	5.414E+0
-1.476E-1	4.681E+0	5.330E+0
-1.459E-1	4.629E+0	5.320E+0
-1.459E-1	4.665E+0	5.362E+0
-1.443E-1	4.675E+0	5.534E+0
-1.476E-1	4.525E+0	5.479E+0
-1.476E-1	4.652E+0	5.437E+0
-1.443E-1	4.717E+0	5.327E+0
-1.443E-1	4.613E+0	5.369E+0
-1.476E-1	4.597E+0	5.369E+0
-1.443E-1	4.662E+0	5.343E+0
-1.443E-1	4.707E+0	5.398E+0
-1.476E-1	4.597E+0	5.249E+0
-1.476E-1	4.600E+0	5.314E+0
-1.443E-1	4.675E+0	5.353E+0
-1.459E-1	4.632E+0	5.301E+0
-1.443E-1	4.519E+0	5.541E+0
-1.443E-1	4.649E+0	5.252E+0
-1.443E-1	4.603E+0	5.327E+0
-1.459E-1	4.678E+0	5.281E+0
-1.459E-1	4.717E+0	5.421E+0
-1.476E-1	4.619E+0	5.366E+0
-1.443E-1	4.668E+0	5.453E+0
-1.427E-1	4.701E+0	5.340E+0
-1.459E-1	4.684E+0	5.414E+0
-1.459E-1	4.726E+0	5.466E+0
-1.427E-1	4.629E+0	5.521E+0
-1.411E-1	4.639E+0	5.505E+0
-1.459E-1	4.726E+0	5.327E+0
-1.459E-1	4.593E+0	5.401E+0
-1.459E-1	4.506E+0	5.330E+0
-1.443E-1	4.733E+0	5.427E+0
-1.476E-1	4.574E+0	5.330E+0
-1.459E-1	4.671E+0	5.336E+0
-1.427E-1	4.606E+0	5.434E+0
-1.443E-1	4.636E+0	5.421E+0
-1.476E-1	4.512E+0	5.502E+0
-1.476E-1	4.717E+0	5.534E+0
-1.492E-1	4.778E+0	5.362E+0
-1.443E-1	4.714E+0	5.330E+0
-1.476E-1	4.649E+0	5.473E+0
-1.459E-1	4.600E+0	5.359E+0
-1.476E-1	4.619E+0	5.346E+0
-1.459E-1	4.739E+0	5.408E+0
-1.459E-1	4.636E+0	5.372E+0
-1.443E-1	4.496E+0	5.323E+0
-1.427E-1	4.678E+0	5.550E+0
-1.443E-1	4.639E+0	5.294E+0
-1.427E-1	4.535E+0	5.336E+0
-1.492E-1	4.671E+0	5.456E+0
-1.443E-1	4.629E+0	5.323E+0
-1.427E-1	4.671E+0	5.424E+0
-1.459E-1	4.623E+0	5.349E+0
-1.476E-1	4.655E+0	5.411E+0
-1.459E-1	4.642E+0	5.466E+0
-1.427E-1	4.688E+0	5.353E+0
-1.443E-1	4.658E+0	5.327E+0
-1.476E-1	4.642E+0	5.593E+0
-1.443E-1	4.639E+0	5.440E+0
-1.459E-1	4.694E+0	5.427E+0
-1.443E-1	4.691E+0	5.320E+0
-1.476E-1	4.564E+0	5.346E+0
-1.427E-1	4.564E+0	5.469E+0
-1.459E-1	4.658E+0	5.450E+0
-1.443E-1	4.749E+0	5.330E+0
-1.427E-1	4.551E+0	5.479E+0
-1.443E-1	4.568E+0	5.297E+0
-1.443E-1	4.694E+0	5.304E+0
-1.427E-1	4.558E+0	5.411E+0
-1.476E-1	4.639E+0	5.362E+0
-1.443E-1	4.632E+0	5.262E+0
-1.443E-1	4.684E+0	5.349E+0
-1.476E-1	4.665E+0	5.310E+0
-1.443E-1	4.603E+0	5.356E+0
-1.443E-1	4.752E+0	5.417E+0
-1.459E-1	4.658E+0	5.379E+0
-1.459E-1	4.616E+0	5.304E+0
-1.459E-1	4.606E+0	5.440E+0
-1.459E-1	4.613E+0	5.359E+0
-1.459E-1	4.551E+0	5.427E+0
-1.443E-1	4.675E+0	5.437E+0
-1.443E-1	4.613E+0	5.463E+0
-1.476E-1	4.551E+0	5.492E+0
-1.411E-1	4.671E+0	5.268E+0
-1.459E-1	4.639E+0	5.349E+0
-1.476E-1	4.606E+0	5.382E+0
-1.443E-1	4.639E+0	5.434E+0
-1.443E-1	4.876E+0	5.401E+0
-1.459E-1	4.626E+0	5.366E+0
-1.476E-1	4.577E+0	5.382E+0
-1.459E-1	4.665E+0	5.414E+0
-1.459E-1	4.606E+0	5.340E+0
-1.476E-1	4.519E+0	5.301E+0
-1.459E-1	4.658E+0	5.392E+0
-1.459E-1	4.723E+0	5.453E+0
-1.459E-1	4.613E+0	5.443E+0
-1.459E-1	4.636E+0	5.369E+0
-1.459E-1	4.655E+0	5.388E+0
-1.459E-1	4.730E+0	5.375E+0
-1.427E-1	4.639E+0	5.385E+0
-1.443E-1	4.593E+0	5.512E+0
-1.476E-1	4.597E+0	5.401E+0
-1.459E-1	4.639E+0	5.463E+0
-1.459E-1	4.581E+0	5.346E+0
-1.459E-1	4.600E+0	5.401E+0
-1.459E-1	4.655E+0	5.401E+0
-1.443E-1	4.658E+0	5.353E+0
-1.459E-1	4.665E+0	5.424E+0
-1.459E-1	4.697E+0	5.375E+0
-1.476E-1	4.658E+0	5.388E+0
-1.443E-1	4.642E+0	5.440E+0
-1.443E-1	4.551E+0	5.288E+0
-1.443E-1	4.636E+0	5.460E+0
-1.459E-1	4.590E+0	5.323E+0
-1.459E-1	4.733E+0	5.366E+0
-1.427E-1	4.642E+0	5.612E+0
-1.476E-1	4.568E+0	5.379E+0
-1.476E-1	4.597E+0	5.340E+0
-1.443E-1	4.694E+0	5.291E+0
-1.459E-1	4.652E+0	5.385E+0
-1.476E-1	4.603E+0	5.356E+0
-1.476E-1	4.616E+0	5.466E+0
-1.443E-1	4.568E+0	5.456E+0
-1.443E-1	4.785E+0	5.392E+0
-1.443E-1	4.726E+0	5.512E+0
-1.492E-1	4.545E+0	5.349E+0
-1.459E-1	4.623E+0	5.486E+0
-1.443E-1	4.623E+0	5.479E+0
-1.459E-1	4.529E+0	5.236E+0
-1.459E-1	4.678E+0	5.395E+0
-1.427E-1	4.684E+0	5.404E+0
-1.427E-1	4.662E+0	5.392E+0
-1.459E-1	4.759E+0	5.375E+0
-1.459E-1	4.707E+0	5.301E+0
-1.443E-1	4.506E+0	5.278E+0
-1.443E-1	4.704E+0	5.537E+0
-1.443E-1	4.681E+0	5.434E+0
-1.476E-1	4.710E+0	5.411E+0
-1.443E-1	4.710E+0	5.392E+0
-1.443E-1	4.697E+0	5.404E+0
-1.459E-1	4.749E+0	5.255E+0
-1.459E-1	4.503E+0	5.388E+0
-1.427E-1	4.701E+0	5.294E+0
-1.492E-1	4.538E+0	5.340E+0
-1.443E-1	4.704E+0	5.395E+0
-1.443E-1	4.678E+0	5.356E+0
-1.443E-1	4.746E+0	5.379E+0
-1.411E-1	4.756E+0	5.242E+0
-1.443E-1	4.645E+0	5.317E+0
-1.459E-1	4.645E+0	5.499E+0
-1.459E-1	4.626E+0	5.362E+0
-1.427E-1	4.584E+0	5.375E+0
-1.459E-1	4.626E+0	5.463E+0
-1.443E-1	4.662E+0	5.288E+0
-1.443E-1	4.662E+0	5.463E+0
-1.443E-1	4.645E+0	5.281E+0
-1.476E-1	4.668E+0	5.372E+0
-1.476E-1	4.606E+0	5.411E+0
-1.443E-1	4.671E+0	5.557E+0
-1.443E-1	4.775E+0	5.414E+0
-1.459E-1	4.642E+0	5.479E+0
-1.443E-1	4.697E+0	5.408E+0
-1.476E-1	4.636E+0	5.314E+0
-1.443E-1	4.736E+0	5.495E+0
-1.443E-1	4.551E+0	5.460E+0
-1.492E-1	4.623E+0	5.356E+0
-1.443E-1	4.561E+0	5.447E+0
-1.443E-1	4.574E+0	5.346E+0
-1.459E-1	4.590E+0	5.346E+0
-1.459E-1	4.639E+0	5.447E+0
-1.411E-1	4.645E+0	5.525E+0
-1.443E-1	4.756E+0	5.417E+0
-1.492E-1	4.577E+0	5.343E+0
-1.492E-1	4.603E+0	5.353E+0
-1.427E-1	4.542E+0	5.424E+0
-1.443E-1	4.581E+0	5.479E+0
-1.443E-1	4.726E+0	5.495E+0
-1.476E-1	4.684E+0	5.479E+0
-1.459E-1	4.558E+0	5.356E+0
-1.443E-1	4.613E+0	5.421E+0
-1.459E-1	4.752E+0	5.288E+0
-1.443E-1	4.639E+0	5.362E+0
-1.443E-1	4.684E+0	5.385E+0
-1.411E-1	4.652E+0	5.349E+0
-1.459E-1	4.610E+0	5.343E+0
-1.492E-1	4.587E+0	5.469E+0
-1.427E-1	4.581E+0	5.466E+0
-1.427E-1	4.568E+0	5.294E+0
-1.476E-1	4.775E+0	5.424E+0
-1.476E-1	4.642E+0	5.291E+0
-1.443E-1	4.782E+0	5.291E+0
-1.443E-1	4.701E+0	5.463E+0
-1.443E-1	4.470E+0	5.382E+0
-1.443E-1	4.584E+0	5.346E+0
-1.443E-1	4.600E+0	5.382E+0
-1.443E-1	4.701E+0	5.398E+0
-1.459E-1	4.662E+0	5.379E+0
-1.476E-1	4.665E+0	5.327E+0
-1.427E-1	4.587E+0	5.356E+0
-1.427E-1	4.626E+0	5.404E+0
-1.459E-1	4.610E+0	5.417E+0
-1.443E-1	4.649E+0	5.479E+0
-1.443E-1	4.772E+0	5.388E+0
-1.443E-1	4.571E+0	5.330E+0
-1.492E-1	4.610E+0	5.388E+0
-1.459E-1	4.519E+0	5.359E+0
-1.411E-1	4.555E+0	5.421E+0
-1.443E-1	4.574E+0	5.369E+0
-1.443E-1	4.714E+0	5.369E+0
-1.492E-1	4.613E+0	5.417E+0
-1.476E-1	4.645E+0	5.330E+0
-1.427E-1	4.587E+0	5.417E+0
-1.443E-1	4.688E+0	5.252E+0
-1.476E-1	4.642E+0	5.333E+0
-1.427E-1	4.538E+0	5.427E+0
-1.443E-1	4.642E+0	5.229E+0
-1.459E-1	4.662E+0	5.278E+0
-1.443E-1	4.606E+0	5.343E+0
-1.443E-1	4.616E+0	5.372E+0
-1.459E-1	4.619E+0	5.395E+0
-1.459E-1	4.788E+0	5.417E+0
-1.459E-1	4.671E+0	5.440E+0
-1.427E-1	4.464E+0	5.463E+0
-1.443E-1	4.574E+0	5.314E+0
-1.443E-1	4.626E+0	5.395E+0
-1.459E-1	4.642E+0	5.359E+0
-1.459E-1	4.629E+0	5.421E+0
-1.443E-1	4.701E+0	5.421E+0
-1.443E-1	4.652E+0	5.456E+0
-1.459E-1	4.597E+0	5.236E+0
-1.476E-1	4.593E+0	5.236E+0
-1.427E-1	4.593E+0	5.440E+0
-1.459E-1	4.691E+0	5.408E+0
-1.459E-1	4.613E+0	5.404E+0
-1.459E-1	4.730E+0	5.479E+0
-1.459E-1	4.675E+0	5.414E+0
-1.476E-1	4.655E+0	5.349E+0
-1.476E-1	4.538E+0	5.291E+0
-1.459E-1	4.593E+0	5.408E+0
-1.427E-1	4.736E+0	5.434E+0
-1.443E-1	4.730E+0	5.401E+0
-1.443E-1	4.642E+0	5.388E+0
-1.443E-1	4.678E+0	5.463E+0
-1.427E-1	4.668E+0	5.411E+0
-1.443E-1	4.681E+0	5.317E+0
-1.443E-1	4.707E+0	5.226E+0
-1.459E-1	4.678E+0	5.427E+0
-1.459E-1	4.665E+0	5.356E+0
-1.476E-1	4.707E+0	5.265E+0
-1.459E-1	4.655E+0	5.427E+0
-1.459E-1	4.623E+0	5.246E+0
-1.427E-1	4.662E+0	5.294E+0
-1.476E-1	4.655E+0	5.450E+0
-1.459E-1	4.701E+0	5.443E+0
-1.411E-1	4.675E+0	5.447E+0
-1.459E-1	4.629E+0	5.385E+0
-1.459E-1	4.655E+0	5.537E+0
-1.492E-1	4.587E+0	5.398E+0
-1.443E-1	4.600E+0	5.388E+0
-1.427E-1	4.616E+0	5.424E+0
-1.459E-1	4.720E+0	5.427E+0
-1.476E-1	4.597E+0	5.456E+0
-1.443E-1	4.681E+0	5.508E+0
-1.459E-1	4.675E+0	5.404E+0
-1.443E-1	4.717E+0	5.408E+0
-1.476E-1	4.564E+0	5.379E+0
-1.459E-1	4.629E+0	5.408E+0
-1.443E-1	4.639E+0	5.447E+0
-1.443E-1	4.636E+0	5.486E+0
-1.443E-1	4.762E+0	5.375E+0
-1.411E-1	4.717E+0	5.372E+0
-1.443E-1	4.733E+0	5.346E+0
-1.443E-1	4.581E+0	5.427E+0
-1.476E-1	4.678E+0	5.336E+0
-1.443E-1	4.658E+0	5.434E+0
-1.476E-1	4.649E+0	5.346E+0
-1.459E-1	4.632E+0	5.395E+0
-1.443E-1	4.655E+0	5.353E+0
-1.443E-1	4.584E+0	5.424E+0
-1.443E-1	4.642E+0	5.320E+0
-1.443E-1	4.581E+0	5.466E+0
-1.476E-1	4.593E+0	5.323E+0
-1.459E-1	4.665E+0	5.366E+0
-1.443E-1	4.642E+0	5.301E+0
-1.459E-1	4.765E+0	5.404E+0
-1.459E-1	4.610E+0	5.372E+0
-1.459E-1	4.545E+0	5.443E+0
-1.459E-1	4.600E+0	5.521E+0
-1.459E-1	4.645E+0	5.417E+0
-1.443E-1	4.662E+0	5.187E+0
-1.443E-1	4.707E+0	5.479E+0
-1.427E-1	4.726E+0	5.356E+0
-1.459E-1	4.772E+0	5.330E+0
-1.476E-1	4.645E+0	5.379E+0
-1.476E-1	4.804E+0	5.392E+0
-1.427E-1	4.678E+0	5.411E+0
-1.476E-1	4.701E+0	5.349E+0
-1.476E-1	4.714E+0	5.359E+0
-1.443E-1	4.577E+0	5.430E+0
-1.427E-1	4.662E+0	5.249E+0
-1.459E-1	4.597E+0	5.265E+0
-1.459E-1	4.668E+0	5.408E+0
-1.427E-1	4.548E+0	5.297E+0
-1.459E-1	4.645E+0	5.359E+0
-1.459E-1	4.765E+0	5.440E+0
-1.476E-1	4.720E+0	5.271E+0
-1.459E-1	4.714E+0	5.349E+0
-1.411E-1	4.652E+0	5.323E+0
-1.459E-1	4.688E+0	5.417E+0
-1.459E-1	4.671E+0	5.310E+0
-1.443E-1	4.629E+0	5.349E+0
-1.443E-1	4.525E+0	5.314E+0
-1.459E-1	4.671E+0	5.314E+0
-1.459E-1	4.662E+0	5.356E+0
-1.459E-1	4.717E+0	5.430E+0
-1.443E-1	4.675E+0	5.359E+0
-1.443E-1	4.691E+0	5.343E+0
-1.476E-1	4.496E+0	5.336E+0
-1.443E-1	4.671E+0	5.288E+0
-1.427E-1	4.743E+0	5.385E+0
-1.443E-1	4.632E+0	5.460E+0
-1.427E-1	4.710E+0	5.369E+0
-1.443E-1	4.632E+0	5.366E+0
-1.459E-1	4.581E+0	5.346E+0
-1.459E-1	4.532E+0	5.430E+0
-1.459E-1	4.684E+0	5.359E+0
-1.459E-1	4.759E+0	5.346E+0
-1.459E-1	4.584E+0	5.512E+0
-1.427E-1	4.584E+0	5.447E+0
-1.476E-1	4.619E+0	5.401E+0
-1.459E-1	4.665E+0	5.333E+0
-1.427E-1	4.564E+0	5.369E+0
-1.443E-1	4.707E+0	5.414E+0
-1.476E-1	4.720E+0	5.343E+0
-1.427E-1	4.606E+0	5.284E+0
-1.411E-1	4.691E+0	5.236E+0
-1.443E-1	4.577E+0	5.388E+0
-1.476E-1	4.645E+0	5.288E+0
-1.459E-1	4.581E+0	5.268E+0
-1.443E-1	4.538E+0	5.372E+0
-1.411E-1	4.545E+0	5.421E+0
-1.443E-1	4.749E+0	5.395E+0
-1.492E-1	4.610E+0	5.460E+0
-1.443E-1	4.636E+0	5.447E+0
-1.427E-1	4.649E+0	5.333E+0
-1.476E-1	4.658E+0	5.310E+0
-1.443E-1	4.470E+0	5.359E+0
-1.427E-1	4.739E+0	5.473E+0
-1.443E-1	4.671E+0	5.375E+0
-1.459E-1	4.551E+0	5.255E+0
-1.459E-1	4.636E+0	5.440E+0
-1.427E-1	4.655E+0	5.242E+0
-1.443E-1	4.655E+0	5.304E+0
-1.427E-1	4.645E+0	5.382E+0
-1.476E-1	4.558E+0	5.291E+0
-1.411E-1	4.545E+0	5.473E+0
-1.459E-1	4.509E+0	5.359E+0
-1.459E-1	4.645E+0	5.437E+0
-1.427E-1	4.629E+0	5.437E+0
-1.443E-1	4.655E+0	5.450E+0
-1.459E-1	4.649E+0	5.340E+0
-1.476E-1	4.616E+0	5.297E+0
-1.459E-1	4.616E+0	5.366E+0
[truncated: 86,115 more rows]
