# Supplementary material for: Improved ANAP incorporation and VCF analysis reveal details of P2X7 current facilitation and a limited conformational interplay between ATP binding and the intracellular ballast domain
Source: eLife. 2023 Jan 4;12:e82479. doi: 10.7554/eLife.82479 (PMC9859053; doi:10.7554/eLife.82479)
Supplement: Figure 3—figure supplement 3—source data 2. [file elife-82479-fig3-figsupp3-data2.zip › Figure-3_figure-supplement-3_source-data-2/Cys-Ala-constructs/Cys-Ala_C371/b23/14.csv]

-1.330E-1	4.626E+0	4.872E+0
-1.297E-1	4.694E+0	4.879E+0
-1.330E-1	4.652E+0	4.720E+0
-1.346E-1	4.671E+0	4.739E+0
-1.362E-1	4.746E+0	4.895E+0
-1.313E-1	4.613E+0	4.795E+0
-1.313E-1	4.688E+0	4.856E+0
-1.346E-1	4.684E+0	4.908E+0
-1.313E-1	4.564E+0	4.707E+0
-1.297E-1	4.610E+0	4.765E+0
-1.313E-1	4.568E+0	4.840E+0
-1.346E-1	4.736E+0	4.788E+0
-1.313E-1	4.671E+0	4.762E+0
-1.297E-1	4.765E+0	4.847E+0
-1.346E-1	4.652E+0	4.743E+0
-1.346E-1	4.743E+0	4.937E+0
-1.313E-1	4.652E+0	4.798E+0
-1.281E-1	4.658E+0	4.859E+0
-1.330E-1	4.623E+0	4.911E+0
-1.330E-1	4.642E+0	4.629E+0
-1.330E-1	4.697E+0	4.840E+0
-1.330E-1	4.681E+0	4.866E+0
-1.330E-1	4.555E+0	4.859E+0
-1.346E-1	4.655E+0	4.772E+0
-1.330E-1	4.736E+0	4.934E+0
-1.297E-1	4.632E+0	4.720E+0
-1.313E-1	4.581E+0	4.811E+0
-1.346E-1	4.694E+0	4.798E+0
-1.330E-1	4.671E+0	4.859E+0
-1.281E-1	4.678E+0	4.791E+0
-1.330E-1	4.555E+0	4.814E+0
-1.346E-1	4.736E+0	4.795E+0
-1.313E-1	4.613E+0	4.850E+0
-1.297E-1	4.655E+0	4.801E+0
-1.313E-1	4.678E+0	4.798E+0
-1.346E-1	4.600E+0	4.769E+0
-1.313E-1	4.649E+0	4.824E+0
-1.297E-1	4.636E+0	4.908E+0
-1.330E-1	4.681E+0	4.830E+0
-1.346E-1	4.710E+0	4.749E+0
-1.313E-1	4.571E+0	4.866E+0
-1.313E-1	4.662E+0	4.863E+0
-1.330E-1	4.606E+0	4.817E+0
-1.362E-1	4.671E+0	4.824E+0
-1.313E-1	4.590E+0	4.960E+0
-1.313E-1	4.587E+0	4.824E+0
-1.330E-1	4.658E+0	4.785E+0
-1.346E-1	4.581E+0	4.869E+0
-1.313E-1	4.684E+0	4.811E+0
-1.297E-1	4.558E+0	4.869E+0
-1.330E-1	4.610E+0	4.834E+0
-1.346E-1	4.610E+0	4.872E+0
-1.346E-1	4.671E+0	4.856E+0
-1.313E-1	4.606E+0	4.843E+0
-1.330E-1	4.616E+0	4.937E+0
-1.346E-1	4.655E+0	4.720E+0
-1.297E-1	4.668E+0	4.717E+0
-1.330E-1	4.603E+0	4.866E+0
-1.313E-1	4.626E+0	4.736E+0
-1.346E-1	4.778E+0	4.892E+0
-1.346E-1	4.733E+0	4.752E+0
-1.313E-1	4.691E+0	4.859E+0
-1.297E-1	4.681E+0	4.701E+0
-1.330E-1	4.717E+0	4.720E+0
-1.313E-1	4.503E+0	4.688E+0
-1.313E-1	4.600E+0	4.866E+0
-1.330E-1	4.730E+0	4.749E+0
-1.330E-1	4.587E+0	4.817E+0
-1.330E-1	4.632E+0	4.853E+0
-1.313E-1	4.619E+0	4.915E+0
-1.313E-1	4.636E+0	4.782E+0
-1.346E-1	4.564E+0	4.804E+0
-1.297E-1	4.714E+0	4.950E+0
-1.297E-1	4.561E+0	4.775E+0
-1.330E-1	4.684E+0	4.772E+0
-1.346E-1	4.726E+0	4.785E+0
-1.330E-1	4.639E+0	4.872E+0
-1.297E-1	4.668E+0	4.847E+0
-1.330E-1	4.581E+0	4.863E+0
-1.346E-1	4.658E+0	4.782E+0
-1.281E-1	4.694E+0	4.814E+0
-1.297E-1	4.542E+0	4.785E+0
-1.346E-1	4.681E+0	4.814E+0
-1.346E-1	4.675E+0	4.704E+0
-1.313E-1	4.480E+0	4.788E+0
-1.313E-1	4.717E+0	4.791E+0
-1.313E-1	4.584E+0	4.762E+0
-1.330E-1	4.769E+0	4.918E+0
-1.313E-1	4.555E+0	4.814E+0
-1.330E-1	4.665E+0	4.885E+0
-1.313E-1	4.606E+0	4.821E+0
-1.362E-1	4.642E+0	4.876E+0
-1.330E-1	4.675E+0	4.843E+0
-1.297E-1	4.597E+0	4.769E+0
-1.313E-1	4.629E+0	4.798E+0
-1.378E-1	4.600E+0	4.869E+0
-1.313E-1	4.707E+0	4.827E+0
-1.297E-1	4.772E+0	4.830E+0
-1.330E-1	4.681E+0	4.701E+0
-1.330E-1	4.714E+0	4.876E+0
-1.330E-1	4.739E+0	4.824E+0
-1.297E-1	4.662E+0	4.778E+0
-1.313E-1	4.720E+0	4.863E+0
-1.330E-1	4.603E+0	4.876E+0
-1.346E-1	4.506E+0	4.782E+0
-1.281E-1	4.639E+0	4.856E+0
-1.330E-1	4.642E+0	4.954E+0
-1.330E-1	4.613E+0	4.840E+0
-1.313E-1	4.720E+0	4.905E+0
-1.297E-1	4.675E+0	4.821E+0
-1.297E-1	4.681E+0	4.853E+0
-1.313E-1	4.564E+0	4.850E+0
-1.330E-1	4.587E+0	4.827E+0
-1.313E-1	4.652E+0	4.704E+0
-1.330E-1	4.678E+0	4.879E+0
-1.378E-1	4.762E+0	4.856E+0
-1.346E-1	4.558E+0	4.668E+0
-1.313E-1	4.655E+0	4.911E+0
-1.313E-1	4.785E+0	4.801E+0
-1.362E-1	4.632E+0	4.684E+0
-1.297E-1	4.769E+0	4.804E+0
-1.313E-1	4.619E+0	4.843E+0
-1.313E-1	4.525E+0	4.811E+0
-1.346E-1	4.623E+0	4.723E+0
-1.297E-1	4.529E+0	4.726E+0
-1.281E-1	4.743E+0	4.791E+0
-1.330E-1	4.658E+0	4.918E+0
-1.346E-1	4.694E+0	4.902E+0
-1.297E-1	4.684E+0	4.853E+0
-1.281E-1	4.707E+0	4.769E+0
-1.330E-1	4.720E+0	4.824E+0
-1.362E-1	4.561E+0	4.736E+0
-1.330E-1	4.581E+0	4.636E+0
-1.313E-1	4.726E+0	4.769E+0
-1.346E-1	4.593E+0	4.872E+0
-1.330E-1	4.665E+0	4.778E+0
-1.346E-1	4.632E+0	4.898E+0
-1.297E-1	4.548E+0	4.824E+0
-1.313E-1	4.483E+0	4.765E+0
-1.346E-1	4.671E+0	4.863E+0
-1.313E-1	4.717E+0	4.798E+0
-1.313E-1	4.610E+0	4.759E+0
-1.330E-1	4.632E+0	4.895E+0
-1.346E-1	4.752E+0	4.795E+0
-1.313E-1	4.723E+0	4.840E+0
-1.297E-1	4.610E+0	4.856E+0
-1.330E-1	4.688E+0	4.808E+0
-1.346E-1	4.629E+0	4.856E+0
-1.330E-1	4.769E+0	4.804E+0
-1.297E-1	4.590E+0	4.876E+0
-1.330E-1	4.613E+0	4.928E+0
-1.346E-1	4.568E+0	4.743E+0
-1.313E-1	4.671E+0	4.879E+0
-1.313E-1	4.762E+0	4.821E+0
-1.330E-1	4.694E+0	4.769E+0
-1.313E-1	4.759E+0	4.872E+0
-1.313E-1	4.658E+0	4.668E+0
-1.281E-1	4.817E+0	4.850E+0
-1.313E-1	4.542E+0	4.830E+0
-1.362E-1	4.697E+0	4.843E+0
-1.330E-1	4.723E+0	4.918E+0
-1.281E-1	4.610E+0	4.808E+0
-1.330E-1	4.678E+0	4.885E+0
-1.330E-1	4.662E+0	4.775E+0
-1.330E-1	4.694E+0	4.976E+0
-1.297E-1	4.538E+0	4.889E+0
-1.346E-1	4.723E+0	4.872E+0
-1.313E-1	4.694E+0	4.866E+0
-1.330E-1	4.597E+0	4.853E+0
-1.281E-1	4.649E+0	4.808E+0
-1.330E-1	4.759E+0	4.834E+0
-1.330E-1	4.710E+0	4.746E+0
-1.330E-1	4.558E+0	4.924E+0
-1.281E-1	4.671E+0	4.879E+0
-1.330E-1	4.606E+0	4.824E+0
-1.346E-1	4.684E+0	4.830E+0
-1.330E-1	4.811E+0	4.872E+0
-1.297E-1	4.655E+0	4.808E+0
-1.362E-1	4.697E+0	4.785E+0
-1.313E-1	4.665E+0	4.840E+0
-1.346E-1	4.772E+0	4.681E+0
-1.297E-1	4.619E+0	4.817E+0
-1.346E-1	4.652E+0	4.850E+0
-1.346E-1	4.752E+0	4.746E+0
-1.313E-1	4.694E+0	4.772E+0
-1.297E-1	4.525E+0	4.918E+0
-1.346E-1	4.512E+0	4.736E+0
-1.330E-1	4.662E+0	4.746E+0
-1.346E-1	4.691E+0	4.830E+0
-1.297E-1	4.658E+0	4.795E+0
-1.313E-1	4.593E+0	4.853E+0
-1.346E-1	4.681E+0	4.801E+0
-1.346E-1	4.652E+0	4.824E+0
-1.313E-1	4.587E+0	4.752E+0
-1.313E-1	4.593E+0	4.847E+0
-1.330E-1	4.668E+0	4.837E+0
-1.313E-1	4.584E+0	4.905E+0
-1.281E-1	4.658E+0	4.931E+0
-1.330E-1	4.636E+0	4.801E+0
-1.346E-1	4.668E+0	4.584E+0
-1.330E-1	4.730E+0	4.746E+0
-1.297E-1	4.658E+0	4.863E+0
-1.313E-1	4.610E+0	4.749E+0
-1.346E-1	4.652E+0	4.733E+0
-1.330E-1	4.662E+0	4.817E+0
-1.297E-1	4.701E+0	4.798E+0
-1.330E-1	4.769E+0	4.960E+0
-1.346E-1	4.658E+0	4.863E+0
-1.313E-1	4.665E+0	4.824E+0
-1.313E-1	4.655E+0	4.736E+0
-1.330E-1	4.707E+0	4.885E+0
-1.313E-1	4.571E+0	4.785E+0
-1.330E-1	4.629E+0	4.821E+0
-1.313E-1	4.671E+0	4.759E+0
-1.362E-1	4.584E+0	4.817E+0
-1.362E-1	4.577E+0	4.726E+0
-1.297E-1	4.587E+0	4.885E+0
-1.297E-1	4.684E+0	4.785E+0
-1.313E-1	4.590E+0	4.859E+0
-1.362E-1	4.665E+0	4.879E+0
-1.313E-1	4.525E+0	4.847E+0
-1.297E-1	4.616E+0	4.934E+0
-1.281E-1	4.645E+0	4.937E+0
-1.346E-1	4.623E+0	4.759E+0
-1.313E-1	4.642E+0	4.837E+0
-1.330E-1	4.584E+0	4.957E+0
-1.313E-1	4.467E+0	4.798E+0
-1.346E-1	4.668E+0	4.876E+0
-1.297E-1	4.590E+0	4.837E+0
-1.297E-1	4.726E+0	4.791E+0
-1.330E-1	4.574E+0	4.791E+0
-1.362E-1	4.616E+0	4.859E+0
-1.330E-1	4.610E+0	4.811E+0
-1.281E-1	4.756E+0	4.921E+0
-1.297E-1	4.571E+0	4.791E+0
-1.346E-1	4.555E+0	4.817E+0
-1.313E-1	4.571E+0	4.772E+0
-1.281E-1	4.626E+0	4.804E+0
-1.330E-1	4.606E+0	4.905E+0
-1.378E-1	4.597E+0	4.804E+0
-1.313E-1	4.720E+0	4.649E+0
-1.297E-1	4.613E+0	4.756E+0
-1.330E-1	4.691E+0	4.756E+0
-1.330E-1	4.652E+0	4.808E+0
-1.313E-1	4.684E+0	4.944E+0
-1.297E-1	4.493E+0	4.801E+0
-1.330E-1	4.681E+0	4.905E+0
-1.346E-1	4.610E+0	4.788E+0
-1.346E-1	4.581E+0	4.853E+0
-1.297E-1	4.749E+0	4.821E+0
-1.330E-1	4.603E+0	4.730E+0
-1.330E-1	4.616E+0	4.720E+0
-1.313E-1	4.597E+0	4.720E+0
-1.313E-1	4.655E+0	4.746E+0
-1.313E-1	4.619E+0	4.808E+0
-1.346E-1	4.778E+0	4.837E+0
-1.346E-1	4.590E+0	4.791E+0
-1.297E-1	4.678E+0	4.762E+0
-1.297E-1	4.626E+0	4.817E+0
-1.346E-1	4.645E+0	4.762E+0
-1.313E-1	4.730E+0	4.827E+0
-1.281E-1	4.658E+0	4.642E+0
-1.297E-1	4.619E+0	4.762E+0
-1.330E-1	4.571E+0	4.769E+0
-1.330E-1	4.529E+0	4.856E+0
-1.281E-1	4.697E+0	4.801E+0
-1.330E-1	4.765E+0	4.788E+0
-1.346E-1	4.762E+0	4.714E+0
-1.330E-1	4.548E+0	4.743E+0
-1.297E-1	4.665E+0	4.840E+0
-1.313E-1	4.652E+0	4.895E+0
-1.346E-1	4.684E+0	4.808E+0
-1.330E-1	4.649E+0	4.736E+0
-1.297E-1	4.626E+0	4.762E+0
-1.313E-1	4.593E+0	4.726E+0
-1.362E-1	4.691E+0	4.798E+0
-1.330E-1	4.662E+0	4.804E+0
-1.330E-1	4.675E+0	4.804E+0
-1.346E-1	4.645E+0	4.804E+0
-1.362E-1	4.571E+0	4.830E+0
-1.330E-1	4.587E+0	4.772E+0
-1.281E-1	4.688E+0	4.817E+0
-1.330E-1	4.752E+0	4.947E+0
-1.362E-1	4.636E+0	4.885E+0
-1.330E-1	4.694E+0	4.765E+0
-1.297E-1	4.574E+0	4.782E+0
-1.313E-1	4.603E+0	4.908E+0
-1.362E-1	4.684E+0	4.876E+0
-1.330E-1	4.671E+0	4.681E+0
-1.297E-1	4.616E+0	4.804E+0
-1.313E-1	4.665E+0	4.856E+0
-1.346E-1	4.632E+0	4.739E+0
-1.330E-1	4.739E+0	4.775E+0
-1.281E-1	4.675E+0	4.827E+0
-1.330E-1	4.675E+0	4.879E+0
-1.362E-1	4.762E+0	4.895E+0
-1.313E-1	4.626E+0	4.847E+0
-1.281E-1	4.590E+0	4.739E+0
-1.297E-1	4.649E+0	4.850E+0
-1.346E-1	4.493E+0	4.889E+0
-1.330E-1	4.529E+0	4.850E+0
-1.281E-1	4.694E+0	4.765E+0
-1.330E-1	4.593E+0	4.726E+0
-1.330E-1	4.613E+0	4.662E+0
-1.330E-1	4.525E+0	4.872E+0
-1.265E-1	4.632E+0	4.850E+0
-1.346E-1	4.600E+0	4.795E+0
-1.346E-1	4.707E+0	4.746E+0
-1.313E-1	4.652E+0	4.931E+0
-1.297E-1	4.603E+0	4.830E+0
-1.330E-1	4.675E+0	4.756E+0
-1.313E-1	4.600E+0	4.743E+0
-1.313E-1	4.593E+0	4.785E+0
-1.297E-1	4.581E+0	4.752E+0
-1.362E-1	4.652E+0	4.769E+0
-1.330E-1	4.642E+0	4.885E+0
-1.330E-1	4.610E+0	4.879E+0
-1.281E-1	4.551E+0	4.921E+0
-1.313E-1	4.600E+0	4.798E+0
-1.313E-1	4.603E+0	4.710E+0
-1.313E-1	4.564E+0	4.837E+0
-1.330E-1	4.675E+0	4.762E+0
-1.297E-1	4.743E+0	4.804E+0
-1.330E-1	4.798E+0	4.821E+0
-1.346E-1	4.626E+0	4.769E+0
-1.281E-1	4.606E+0	4.681E+0
-1.330E-1	4.506E+0	4.671E+0
-1.346E-1	4.694E+0	4.759E+0
-1.346E-1	4.600E+0	4.840E+0
-1.313E-1	4.542E+0	4.675E+0
-1.330E-1	4.577E+0	4.817E+0
-1.378E-1	4.645E+0	4.782E+0
-1.330E-1	4.574E+0	4.778E+0
-1.281E-1	4.555E+0	4.866E+0
-1.330E-1	4.616E+0	4.804E+0
-1.346E-1	4.688E+0	4.869E+0
-1.313E-1	4.619E+0	4.694E+0
-1.313E-1	4.691E+0	4.824E+0
-1.313E-1	4.684E+0	4.714E+0
-1.362E-1	4.684E+0	4.905E+0
-1.330E-1	4.623E+0	4.915E+0
-1.346E-1	4.603E+0	4.756E+0
-1.313E-1	4.629E+0	4.775E+0
-1.346E-1	4.590E+0	4.830E+0
-1.297E-1	4.600E+0	4.834E+0
-1.281E-1	4.613E+0	4.778E+0
-1.281E-1	4.464E+0	4.843E+0
-1.346E-1	4.493E+0	4.749E+0
-1.313E-1	4.593E+0	4.678E+0
-1.297E-1	4.681E+0	4.720E+0
-1.330E-1	4.551E+0	4.788E+0
-1.346E-1	4.714E+0	4.782E+0
-1.330E-1	4.587E+0	4.863E+0
-1.313E-1	4.658E+0	4.898E+0
-1.346E-1	4.688E+0	4.772E+0
-1.330E-1	4.564E+0	4.769E+0
-1.346E-1	4.581E+0	4.840E+0
-1.313E-1	4.542E+0	4.821E+0
-1.297E-1	4.581E+0	4.801E+0
-1.330E-1	4.587E+0	4.876E+0
-1.313E-1	4.691E+0	4.795E+0
-1.313E-1	4.603E+0	4.856E+0
-1.330E-1	4.642E+0	4.821E+0
-1.362E-1	4.623E+0	4.863E+0
-1.330E-1	4.529E+0	4.662E+0
-1.281E-1	4.642E+0	4.843E+0
-1.330E-1	4.749E+0	4.662E+0
-1.362E-1	4.593E+0	4.856E+0
-1.313E-1	4.626E+0	4.733E+0
-1.297E-1	4.555E+0	4.795E+0
-1.330E-1	4.606E+0	4.736E+0
-1.362E-1	4.509E+0	4.759E+0
-1.330E-1	4.675E+0	4.876E+0
-1.297E-1	4.710E+0	4.811E+0
-1.330E-1	4.555E+0	4.785E+0
-1.346E-1	4.623E+0	4.817E+0
-1.313E-1	4.675E+0	4.817E+0
-1.297E-1	4.558E+0	4.882E+0
-1.330E-1	4.642E+0	4.762E+0
-1.330E-1	4.678E+0	4.665E+0
-1.313E-1	4.701E+0	4.765E+0
-1.297E-1	4.629E+0	4.824E+0
-1.346E-1	4.610E+0	4.726E+0
-1.362E-1	4.804E+0	4.704E+0
-1.330E-1	4.788E+0	4.726E+0
-1.297E-1	4.665E+0	4.743E+0
-1.297E-1	4.756E+0	4.856E+0
-1.362E-1	4.619E+0	4.821E+0
-1.313E-1	4.574E+0	4.824E+0
-1.281E-1	4.519E+0	4.850E+0
-1.313E-1	4.542E+0	4.808E+0
-1.346E-1	4.538E+0	4.924E+0
-1.297E-1	4.723E+0	4.814E+0
-1.297E-1	4.707E+0	4.859E+0
-1.330E-1	4.675E+0	4.892E+0
-1.362E-1	4.597E+0	4.772E+0
-1.330E-1	4.522E+0	4.785E+0
-1.330E-1	4.561E+0	4.749E+0
-1.313E-1	4.616E+0	4.791E+0
-1.346E-1	4.590E+0	4.843E+0
-1.297E-1	4.668E+0	4.739E+0
-1.313E-1	4.610E+0	4.707E+0
-1.346E-1	4.665E+0	4.736E+0
-1.330E-1	4.665E+0	4.885E+0
-1.330E-1	4.629E+0	4.843E+0
-1.297E-1	4.600E+0	4.782E+0
-1.313E-1	4.525E+0	4.798E+0
-1.346E-1	4.668E+0	4.811E+0
-1.313E-1	4.769E+0	4.769E+0
-1.297E-1	4.623E+0	4.759E+0
-1.346E-1	4.733E+0	4.743E+0
-1.362E-1	4.788E+0	4.730E+0
-1.313E-1	4.600E+0	4.749E+0
-1.281E-1	4.577E+0	4.889E+0
-1.313E-1	4.555E+0	4.902E+0
-1.330E-1	4.564E+0	4.762E+0
-1.330E-1	4.736E+0	4.908E+0
-1.297E-1	4.658E+0	4.824E+0
-1.330E-1	4.636E+0	4.785E+0
-1.330E-1	4.655E+0	4.801E+0
-1.330E-1	4.616E+0	4.701E+0
-1.281E-1	4.697E+0	4.678E+0
-1.313E-1	4.665E+0	4.785E+0
-1.362E-1	4.551E+0	4.918E+0
-1.330E-1	4.619E+0	4.856E+0
-1.313E-1	4.600E+0	4.772E+0
-1.330E-1	4.568E+0	4.908E+0
-1.346E-1	4.723E+0	4.795E+0
-1.313E-1	4.707E+0	4.834E+0
-1.313E-1	4.535E+0	4.811E+0
-1.330E-1	4.626E+0	4.701E+0
-1.330E-1	4.671E+0	4.772E+0
-1.330E-1	4.590E+0	4.720E+0
-1.313E-1	4.548E+0	4.778E+0
-1.313E-1	4.765E+0	4.814E+0
-1.362E-1	4.606E+0	4.834E+0
-1.313E-1	4.626E+0	4.856E+0
-1.281E-1	4.714E+0	4.694E+0
-1.362E-1	4.623E+0	4.694E+0
-1.362E-1	4.671E+0	4.843E+0
-1.346E-1	4.503E+0	4.837E+0
-1.313E-1	4.600E+0	4.749E+0
-1.313E-1	4.606E+0	4.856E+0
-1.346E-1	4.623E+0	4.714E+0
-1.313E-1	4.613E+0	4.795E+0
-1.281E-1	4.597E+0	4.840E+0
-1.330E-1	4.496E+0	4.739E+0
-1.346E-1	4.538E+0	4.830E+0
-1.297E-1	4.649E+0	4.804E+0
-1.281E-1	4.623E+0	4.869E+0
-1.330E-1	4.542E+0	4.691E+0
-1.346E-1	4.697E+0	4.782E+0
-1.297E-1	4.555E+0	4.866E+0
-1.281E-1	4.688E+0	4.707E+0
-1.330E-1	4.610E+0	4.824E+0
-1.346E-1	4.571E+0	4.707E+0
-1.313E-1	4.525E+0	4.937E+0
-1.281E-1	4.590E+0	4.795E+0
-1.362E-1	4.639E+0	4.775E+0
-1.330E-1	4.545E+0	4.908E+0
-1.281E-1	4.642E+0	4.769E+0
-1.297E-1	4.587E+0	4.859E+0
-1.330E-1	4.606E+0	4.791E+0
-1.346E-1	4.665E+0	4.824E+0
-1.330E-1	4.626E+0	4.749E+0
-1.313E-1	4.606E+0	4.756E+0
-1.313E-1	4.581E+0	4.749E+0
-1.346E-1	4.473E+0	4.782E+0
-1.297E-1	4.581E+0	4.775E+0
-1.297E-1	4.548E+0	4.785E+0
-1.297E-1	4.606E+0	4.882E+0
-1.330E-1	4.684E+0	4.671E+0
-1.313E-1	4.652E+0	4.746E+0
-1.297E-1	4.606E+0	4.811E+0
-1.330E-1	4.548E+0	4.678E+0
-1.313E-1	4.691E+0	4.678E+0
-1.313E-1	4.642E+0	4.775E+0
-1.330E-1	4.603E+0	4.694E+0
-1.330E-1	4.665E+0	4.911E+0
-1.346E-1	4.480E+0	4.872E+0
-1.346E-1	4.736E+0	4.775E+0
-1.313E-1	4.581E+0	4.967E+0
-1.330E-1	4.606E+0	4.863E+0
-1.346E-1	4.574E+0	4.791E+0
-1.297E-1	4.662E+0	4.814E+0
-1.297E-1	4.701E+0	4.746E+0
-1.330E-1	4.684E+0	4.895E+0
-1.362E-1	4.678E+0	4.788E+0
-1.346E-1	4.639E+0	4.798E+0
-1.297E-1	4.542E+0	4.798E+0
-1.346E-1	4.506E+0	4.765E+0
-1.330E-1	4.600E+0	4.801E+0
-1.313E-1	4.710E+0	4.778E+0
-1.330E-1	4.668E+0	4.872E+0
-1.330E-1	4.642E+0	4.908E+0
-1.362E-1	4.632E+0	4.772E+0
-1.281E-1	4.610E+0	4.714E+0
-1.297E-1	4.701E+0	4.736E+0
-1.346E-1	4.662E+0	4.872E+0
-1.362E-1	4.600E+0	4.759E+0
-1.362E-1	4.555E+0	4.723E+0
-1.313E-1	4.525E+0	4.726E+0
-1.281E-1	4.593E+0	4.869E+0
-1.362E-1	4.610E+0	4.707E+0
-1.330E-1	4.490E+0	4.824E+0
-1.281E-1	4.658E+0	4.814E+0
-1.313E-1	4.535E+0	4.814E+0
-1.378E-1	4.694E+0	4.778E+0
-1.313E-1	4.525E+0	4.824E+0
-1.281E-1	4.610E+0	4.775E+0
-1.297E-1	4.642E+0	4.811E+0
-1.346E-1	4.606E+0	4.746E+0
-1.313E-1	4.606E+0	4.918E+0
-1.297E-1	4.603E+0	4.889E+0
-1.313E-1	4.684E+0	4.824E+0
-1.346E-1	4.632E+0	4.814E+0
-1.330E-1	4.613E+0	4.850E+0
-1.265E-1	4.551E+0	4.694E+0
-1.330E-1	4.593E+0	4.791E+0
-1.362E-1	4.603E+0	4.876E+0
-1.346E-1	4.597E+0	4.769E+0
-1.297E-1	4.581E+0	4.941E+0
-1.330E-1	4.639E+0	4.694E+0
-1.330E-1	4.477E+0	4.788E+0
-1.330E-1	4.616E+0	4.850E+0
-1.281E-1	4.645E+0	4.704E+0
-1.330E-1	4.720E+0	4.749E+0
-1.330E-1	4.639E+0	4.804E+0
-1.313E-1	4.529E+0	4.856E+0
-1.297E-1	4.535E+0	4.707E+0
-1.313E-1	4.581E+0	4.739E+0
-1.378E-1	4.629E+0	4.733E+0
-1.362E-1	4.555E+0	4.756E+0
-1.297E-1	4.652E+0	4.892E+0
-1.313E-1	4.697E+0	4.772E+0
-1.330E-1	4.577E+0	4.850E+0
-1.313E-1	4.571E+0	4.756E+0
-1.313E-1	4.632E+0	4.837E+0
-1.330E-1	4.684E+0	4.752E+0
-1.346E-1	4.610E+0	4.775E+0
-1.330E-1	4.616E+0	4.937E+0
-1.297E-1	4.662E+0	4.821E+0
-1.313E-1	4.662E+0	4.921E+0
-1.378E-1	4.710E+0	4.759E+0
-1.330E-1	4.610E+0	4.717E+0
-1.297E-1	4.551E+0	4.853E+0
-1.330E-1	4.710E+0	4.889E+0
-1.346E-1	4.490E+0	4.928E+0
-1.330E-1	4.529E+0	4.782E+0
-1.281E-1	4.639E+0	4.795E+0
-1.330E-1	4.499E+0	4.736E+0
-1.346E-1	4.568E+0	4.814E+0
-1.313E-1	4.593E+0	4.717E+0
-1.297E-1	4.564E+0	4.795E+0
-1.330E-1	4.739E+0	4.830E+0
-1.378E-1	4.606E+0	4.827E+0
-1.330E-1	4.542E+0	4.830E+0
-1.297E-1	4.710E+0	4.895E+0
-1.330E-1	4.665E+0	4.762E+0
-1.362E-1	4.564E+0	4.769E+0
-1.313E-1	4.493E+0	4.795E+0
-1.313E-1	4.522E+0	4.668E+0
-1.330E-1	4.568E+0	4.843E+0
-1.346E-1	4.697E+0	4.908E+0
-1.297E-1	4.642E+0	4.856E+0
-1.265E-1	4.632E+0	4.869E+0
-1.330E-1	4.701E+0	4.684E+0
-1.362E-1	4.606E+0	4.840E+0
-1.313E-1	4.769E+0	4.788E+0
-1.346E-1	4.649E+0	4.726E+0
-1.313E-1	4.584E+0	4.872E+0
-1.346E-1	4.649E+0	4.808E+0
-1.297E-1	4.561E+0	4.824E+0
-1.313E-1	4.499E+0	4.759E+0
-1.313E-1	4.649E+0	4.746E+0
-1.330E-1	4.636E+0	4.736E+0
-1.313E-1	4.516E+0	4.746E+0
-1.297E-1	4.658E+0	4.723E+0
-1.297E-1	4.652E+0	4.681E+0
-1.346E-1	4.600E+0	4.791E+0
-1.346E-1	4.632E+0	4.895E+0
-1.330E-1	4.597E+0	4.782E+0
-1.313E-1	4.632E+0	4.723E+0
-1.362E-1	4.684E+0	4.756E+0
-1.346E-1	4.577E+0	4.723E+0
-1.297E-1	4.584E+0	4.889E+0
-1.313E-1	4.568E+0	4.772E+0
-1.362E-1	4.590E+0	4.782E+0
-1.313E-1	4.668E+0	4.827E+0
-1.297E-1	4.610E+0	4.746E+0
-1.330E-1	4.483E+0	4.704E+0
-1.346E-1	4.519E+0	4.840E+0
-1.313E-1	4.577E+0	4.739E+0
-1.313E-1	4.568E+0	4.898E+0
-1.313E-1	4.623E+0	4.821E+0
-1.362E-1	4.694E+0	4.840E+0
-1.297E-1	4.616E+0	4.710E+0
-1.281E-1	4.535E+0	4.801E+0
-1.330E-1	4.587E+0	4.837E+0
-1.330E-1	4.593E+0	4.769E+0
-1.330E-1	4.652E+0	4.853E+0
-1.330E-1	4.603E+0	4.788E+0
-1.313E-1	4.613E+0	4.707E+0
-1.362E-1	4.710E+0	4.649E+0
-1.330E-1	4.593E+0	4.743E+0
-1.313E-1	4.675E+0	4.733E+0
-1.330E-1	4.655E+0	4.752E+0
-1.362E-1	4.467E+0	4.804E+0
-1.346E-1	4.632E+0	4.668E+0
-1.297E-1	4.532E+0	4.866E+0
-1.330E-1	4.671E+0	4.804E+0
-1.346E-1	4.600E+0	4.908E+0
-1.313E-1	4.626E+0	4.782E+0
-1.313E-1	4.587E+0	4.551E+0
-1.330E-1	4.597E+0	4.739E+0
-1.362E-1	4.688E+0	4.778E+0
-1.330E-1	4.629E+0	4.967E+0
-1.297E-1	4.714E+0	4.756E+0
-1.313E-1	4.603E+0	4.898E+0
-1.313E-1	4.645E+0	4.785E+0
-1.330E-1	4.603E+0	4.739E+0
-1.313E-1	4.535E+0	4.730E+0
-1.330E-1	4.522E+0	4.931E+0
-1.346E-1	4.551E+0	4.762E+0
-1.297E-1	4.584E+0	4.710E+0
-1.297E-1	4.542E+0	4.808E+0
-1.297E-1	4.597E+0	4.843E+0
-1.330E-1	4.681E+0	4.840E+0
-1.346E-1	4.626E+0	4.782E+0
-1.281E-1	4.571E+0	4.778E+0
-1.330E-1	4.593E+0	4.762E+0
-1.346E-1	4.545E+0	4.739E+0
-1.330E-1	4.623E+0	4.697E+0
-1.297E-1	4.574E+0	4.827E+0
-1.313E-1	4.688E+0	4.837E+0
-1.362E-1	4.606E+0	4.678E+0
-1.313E-1	4.525E+0	4.840E+0
-1.281E-1	4.532E+0	4.843E+0
-1.297E-1	4.535E+0	4.710E+0
-1.378E-1	4.600E+0	4.785E+0
-1.346E-1	4.483E+0	4.775E+0
-1.330E-1	4.600E+0	4.665E+0
-1.330E-1	4.645E+0	4.684E+0
-1.330E-1	4.726E+0	4.798E+0
-1.297E-1	4.616E+0	4.701E+0
-1.297E-1	4.493E+0	4.824E+0
-1.346E-1	4.613E+0	4.714E+0
-1.378E-1	4.655E+0	4.726E+0
-1.297E-1	4.697E+0	4.801E+0
-1.313E-1	4.555E+0	4.840E+0
-1.330E-1	4.597E+0	4.798E+0
-1.362E-1	4.473E+0	4.736E+0
-1.362E-1	4.545E+0	4.743E+0
-1.297E-1	4.619E+0	4.869E+0
-1.313E-1	4.441E+0	4.775E+0
-1.378E-1	4.658E+0	4.827E+0
-1.330E-1	4.600E+0	4.817E+0
-1.313E-1	4.525E+0	4.837E+0
-1.330E-1	4.710E+0	4.619E+0
-1.362E-1	4.529E+0	4.681E+0
-1.346E-1	4.684E+0	4.827E+0
-1.281E-1	4.324E+0	4.801E+0
-1.330E-1	4.704E+0	4.723E+0
-1.362E-1	4.555E+0	4.882E+0
-1.330E-1	4.645E+0	4.827E+0
-1.330E-1	4.425E+0	4.830E+0
-1.346E-1	4.619E+0	4.788E+0
-1.330E-1	4.555E+0	4.918E+0
-1.346E-1	4.707E+0	4.847E+0
-1.281E-1	4.629E+0	4.840E+0
-1.330E-1	4.639E+0	4.808E+0
-1.362E-1	4.736E+0	4.739E+0
-1.346E-1	4.590E+0	4.775E+0
-1.281E-1	4.649E+0	4.834E+0
-1.330E-1	4.649E+0	4.762E+0
-1.346E-1	4.616E+0	4.827E+0
-1.330E-1	4.626E+0	4.746E+0
-1.297E-1	4.564E+0	4.739E+0
-1.330E-1	4.645E+0	4.752E+0
-1.330E-1	4.606E+0	4.782E+0
-1.346E-1	4.619E+0	4.671E+0
-1.281E-1	4.701E+0	4.671E+0
-1.330E-1	4.652E+0	4.629E+0
-1.346E-1	4.551E+0	4.616E+0
-1.313E-1	4.525E+0	4.730E+0
-1.297E-1	4.558E+0	4.837E+0
-1.313E-1	4.593E+0	4.840E+0
-1.346E-1	4.564E+0	4.675E+0
-1.313E-1	4.613E+0	4.678E+0
-1.281E-1	4.639E+0	4.730E+0
-1.330E-1	4.548E+0	4.866E+0
-1.346E-1	4.610E+0	4.707E+0
-1.313E-1	4.720E+0	4.726E+0
-1.297E-1	4.532E+0	4.726E+0
-1.330E-1	4.675E+0	4.775E+0
-1.378E-1	4.558E+0	4.853E+0
-1.330E-1	4.584E+0	4.681E+0
-1.313E-1	4.619E+0	4.801E+0
-1.297E-1	4.509E+0	4.743E+0
-1.346E-1	4.538E+0	4.691E+0
-1.330E-1	4.581E+0	4.772E+0
-1.313E-1	4.610E+0	4.905E+0
-1.330E-1	4.613E+0	4.733E+0
-1.362E-1	4.581E+0	4.736E+0
-1.346E-1	4.623E+0	4.739E+0
-1.297E-1	4.606E+0	4.769E+0
-1.281E-1	4.616E+0	4.772E+0
-1.330E-1	4.571E+0	4.736E+0
-1.330E-1	4.577E+0	4.853E+0
-1.313E-1	4.623E+0	4.863E+0
-1.313E-1	4.636E+0	4.821E+0
-1.362E-1	4.516E+0	4.730E+0
-1.313E-1	4.606E+0	4.837E+0
-1.313E-1	4.623E+0	4.756E+0
-1.346E-1	4.626E+0	4.850E+0
-1.346E-1	4.658E+0	4.808E+0
-1.346E-1	4.448E+0	4.730E+0
-1.297E-1	4.473E+0	4.681E+0
-1.346E-1	4.707E+0	4.905E+0
-1.362E-1	4.506E+0	4.717E+0
-1.330E-1	4.600E+0	4.736E+0
-1.281E-1	4.564E+0	4.847E+0
-1.313E-1	4.655E+0	4.840E+0
-1.362E-1	4.610E+0	4.649E+0
-1.362E-1	4.726E+0	4.678E+0
-1.297E-1	4.600E+0	4.772E+0
-1.313E-1	4.613E+0	4.762E+0
-1.362E-1	4.658E+0	4.739E+0
-1.313E-1	4.584E+0	4.804E+0
-1.297E-1	4.671E+0	4.772E+0
-1.346E-1	4.506E+0	4.688E+0
-1.346E-1	4.726E+0	4.918E+0
-1.313E-1	4.642E+0	4.678E+0
-1.313E-1	4.460E+0	4.795E+0
-1.313E-1	4.496E+0	4.778E+0
-1.362E-1	4.606E+0	4.752E+0
-1.362E-1	4.480E+0	4.759E+0
-1.297E-1	4.493E+0	4.701E+0
-1.313E-1	4.655E+0	4.769E+0
-1.378E-1	4.587E+0	4.736E+0
-1.330E-1	4.626E+0	4.726E+0
-1.297E-1	4.603E+0	4.772E+0
-1.346E-1	4.551E+0	4.704E+0
-1.378E-1	4.710E+0	4.697E+0
-1.330E-1	4.704E+0	4.840E+0
-1.313E-1	4.629E+0	4.869E+0
-1.313E-1	4.606E+0	4.736E+0
-1.346E-1	4.652E+0	4.772E+0
-1.297E-1	4.574E+0	4.707E+0
-1.346E-1	4.629E+0	4.704E+0
-1.313E-1	4.590E+0	4.720E+0
-1.346E-1	4.529E+0	4.746E+0
-1.297E-1	4.525E+0	4.892E+0
-1.297E-1	4.613E+0	4.840E+0
-1.297E-1	4.584E+0	4.736E+0
-1.362E-1	4.714E+0	4.814E+0
-1.330E-1	4.593E+0	4.856E+0
-1.313E-1	4.522E+0	4.736E+0
-1.330E-1	4.532E+0	4.889E+0
-1.362E-1	4.671E+0	4.723E+0
-1.330E-1	4.590E+0	4.707E+0
-1.297E-1	4.642E+0	4.733E+0
-1.313E-1	4.577E+0	4.782E+0
-1.346E-1	4.577E+0	4.843E+0
-1.346E-1	4.697E+0	4.765E+0
-1.297E-1	4.652E+0	4.827E+0
-1.330E-1	4.548E+0	4.840E+0
-1.395E-1	4.568E+0	4.723E+0
-1.330E-1	4.649E+0	4.804E+0
-1.313E-1	4.610E+0	4.856E+0
-1.313E-1	4.632E+0	4.843E+0
-1.378E-1	4.551E+0	4.782E+0
-1.330E-1	4.512E+0	4.782E+0
-1.281E-1	4.678E+0	4.759E+0
-1.362E-1	4.577E+0	4.830E+0
-1.362E-1	4.616E+0	4.869E+0
-1.330E-1	4.584E+0	4.704E+0
-1.313E-1	4.652E+0	4.843E+0
-1.297E-1	4.704E+0	4.798E+0
-1.362E-1	4.574E+0	4.892E+0
-1.330E-1	4.743E+0	4.824E+0
-1.265E-1	4.551E+0	4.811E+0
-1.330E-1	4.668E+0	4.782E+0
-1.346E-1	4.587E+0	4.772E+0
-1.313E-1	4.425E+0	4.775E+0
-1.297E-1	4.629E+0	4.775E+0
-1.330E-1	4.538E+0	4.720E+0
-1.362E-1	4.636E+0	4.717E+0
-1.313E-1	4.649E+0	4.688E+0
-1.297E-1	4.590E+0	4.843E+0
-1.313E-1	4.574E+0	4.795E+0
-1.378E-1	4.639E+0	4.834E+0
-1.330E-1	4.603E+0	4.632E+0
-1.313E-1	4.512E+0	4.759E+0
-1.330E-1	4.723E+0	4.830E+0
-1.330E-1	4.684E+0	4.863E+0
-1.330E-1	4.597E+0	4.717E+0
-1.297E-1	4.516E+0	4.769E+0
-1.330E-1	4.662E+0	4.772E+0
-1.346E-1	4.720E+0	4.882E+0
-1.330E-1	4.678E+0	4.827E+0
-1.313E-1	4.587E+0	4.785E+0
-1.330E-1	4.480E+0	4.879E+0
-1.346E-1	4.568E+0	4.736E+0
-1.313E-1	4.662E+0	4.869E+0
-1.297E-1	4.671E+0	4.788E+0
-1.330E-1	4.629E+0	4.720E+0
-1.330E-1	4.636E+0	4.821E+0
-1.313E-1	4.626E+0	4.762E+0
-1.297E-1	4.593E+0	4.837E+0
-1.346E-1	4.590E+0	4.817E+0
-1.330E-1	4.545E+0	4.879E+0
-1.330E-1	4.652E+0	4.782E+0
-1.281E-1	4.610E+0	4.752E+0
-1.346E-1	4.649E+0	4.785E+0
-1.362E-1	4.568E+0	4.821E+0
-1.313E-1	4.538E+0	4.723E+0
-1.346E-1	4.736E+0	4.746E+0
-1.281E-1	4.645E+0	4.898E+0
-1.346E-1	4.701E+0	4.791E+0
-1.346E-1	4.652E+0	4.749E+0
-1.281E-1	4.626E+0	4.626E+0
-1.330E-1	4.688E+0	4.795E+0
-1.330E-1	4.597E+0	4.817E+0
-1.313E-1	4.493E+0	4.834E+0
-1.297E-1	4.769E+0	4.785E+0
-1.313E-1	4.610E+0	4.762E+0
-1.362E-1	4.658E+0	4.830E+0
-1.313E-1	4.529E+0	4.697E+0
-1.297E-1	4.610E+0	4.694E+0
-1.330E-1	4.519E+0	4.804E+0
-1.346E-1	4.522E+0	4.892E+0
-1.362E-1	4.662E+0	4.808E+0
-1.313E-1	4.639E+0	4.830E+0
-1.330E-1	4.496E+0	4.843E+0
-1.346E-1	4.681E+0	4.986E+0
-1.313E-1	4.470E+0	4.808E+0
-1.313E-1	4.529E+0	4.808E+0
-1.330E-1	4.639E+0	4.759E+0
-1.330E-1	4.619E+0	4.804E+0
-1.346E-1	4.600E+0	4.752E+0
-1.281E-1	4.668E+0	4.671E+0
-1.313E-1	4.564E+0	4.924E+0
-1.330E-1	4.519E+0	4.694E+0
-1.330E-1	4.668E+0	4.775E+0
-1.281E-1	4.626E+0	4.688E+0
-1.313E-1	4.593E+0	4.752E+0
-1.346E-1	4.499E+0	4.898E+0
-1.346E-1	4.626E+0	4.759E+0
-1.297E-1	4.600E+0	4.811E+0
-1.330E-1	4.619E+0	4.931E+0
-1.346E-1	4.444E+0	4.675E+0
-1.346E-1	4.616E+0	4.821E+0
-1.313E-1	4.568E+0	4.710E+0
-1.313E-1	4.645E+0	4.821E+0
-1.378E-1	4.516E+0	4.759E+0
-1.346E-1	4.632E+0	4.843E+0
-1.281E-1	4.564E+0	4.834E+0
-1.297E-1	4.662E+0	4.765E+0
-1.346E-1	4.626E+0	4.642E+0
-1.330E-1	4.571E+0	4.749E+0
-1.297E-1	4.619E+0	4.590E+0
-1.313E-1	4.558E+0	4.902E+0
-1.362E-1	4.603E+0	4.752E+0
-1.297E-1	4.603E+0	4.707E+0
-1.313E-1	4.694E+0	4.717E+0
-1.346E-1	4.548E+0	4.743E+0
-1.346E-1	4.619E+0	4.681E+0
-1.330E-1	4.613E+0	4.756E+0
-1.313E-1	4.606E+0	4.701E+0
-1.313E-1	4.681E+0	4.778E+0
-1.346E-1	4.613E+0	4.743E+0
-1.330E-1	4.684E+0	4.765E+0
-1.313E-1	4.438E+0	4.885E+0
-1.313E-1	4.613E+0	4.859E+0
-1.346E-1	4.535E+0	4.697E+0
-1.313E-1	4.516E+0	4.837E+0
-1.297E-1	4.636E+0	4.733E+0
-1.346E-1	4.496E+0	4.765E+0
-1.346E-1	4.555E+0	4.801E+0
-1.313E-1	4.593E+0	4.908E+0
-1.265E-1	4.568E+0	4.840E+0
-1.313E-1	4.610E+0	4.772E+0
-1.362E-1	4.603E+0	4.769E+0
-1.330E-1	4.558E+0	4.801E+0
-1.297E-1	4.636E+0	4.804E+0
-1.297E-1	4.499E+0	4.752E+0
-1.362E-1	4.691E+0	4.788E+0
-1.346E-1	4.597E+0	4.759E+0
-1.281E-1	4.499E+0	4.681E+0
-1.281E-1	4.574E+0	4.918E+0
-1.346E-1	4.597E+0	4.827E+0
-1.313E-1	4.733E+0	4.714E+0
-1.281E-1	4.619E+0	4.658E+0
-1.330E-1	4.636E+0	4.697E+0
-1.346E-1	4.629E+0	4.795E+0
-1.330E-1	4.649E+0	4.775E+0
-1.297E-1	4.584E+0	4.730E+0
-1.346E-1	4.593E+0	4.782E+0
-1.346E-1	4.610E+0	4.726E+0
-1.313E-1	4.561E+0	4.769E+0
-1.297E-1	4.629E+0	4.885E+0
-1.313E-1	4.538E+0	4.866E+0
-1.362E-1	4.623E+0	4.892E+0
-1.313E-1	4.587E+0	4.720E+0
-1.281E-1	4.681E+0	4.730E+0
-1.313E-1	4.555E+0	4.885E+0
-1.378E-1	4.597E+0	4.814E+0
-1.330E-1	4.652E+0	4.649E+0
-1.297E-1	4.629E+0	4.798E+0
-1.313E-1	4.645E+0	4.704E+0
-1.362E-1	4.581E+0	4.824E+0
-1.313E-1	4.467E+0	4.785E+0
-1.281E-1	4.668E+0	4.876E+0
-1.313E-1	4.493E+0	4.739E+0
-1.362E-1	4.691E+0	4.801E+0
-1.313E-1	4.577E+0	4.723E+0
-1.330E-1	4.606E+0	4.756E+0
-1.313E-1	4.561E+0	4.756E+0
-1.330E-1	4.710E+0	4.879E+0
-1.313E-1	4.590E+0	4.655E+0
-1.313E-1	4.649E+0	4.801E+0
-1.313E-1	4.483E+0	4.863E+0
-1.330E-1	4.503E+0	4.821E+0
-1.330E-1	4.603E+0	4.804E+0
-1.346E-1	4.639E+0	4.701E+0
-1.330E-1	4.574E+0	4.694E+0
-1.362E-1	4.701E+0	4.730E+0
-1.297E-1	4.499E+0	4.678E+0
-1.297E-1	4.668E+0	4.798E+0
-1.330E-1	4.561E+0	4.665E+0
-1.362E-1	4.532E+0	4.817E+0
-1.330E-1	4.701E+0	4.714E+0
-1.281E-1	4.616E+0	4.898E+0
-1.330E-1	4.626E+0	4.746E+0
-1.346E-1	4.581E+0	4.882E+0
-1.313E-1	4.610E+0	4.801E+0
-1.313E-1	4.571E+0	4.704E+0
-1.346E-1	4.707E+0	4.879E+0
-1.346E-1	4.506E+0	4.746E+0
-1.346E-1	4.616E+0	4.847E+0
-1.330E-1	4.593E+0	4.791E+0
-1.313E-1	4.558E+0	4.752E+0
-1.346E-1	4.460E+0	4.778E+0
-1.297E-1	4.733E+0	4.736E+0
-1.313E-1	4.756E+0	4.795E+0
-1.313E-1	4.652E+0	4.739E+0
-1.362E-1	4.613E+0	4.788E+0
-1.346E-1	4.701E+0	4.752E+0
-1.297E-1	4.509E+0	4.707E+0
-1.313E-1	4.568E+0	4.804E+0
-1.378E-1	4.545E+0	4.830E+0
-1.330E-1	4.606E+0	4.765E+0
-1.313E-1	4.606E+0	4.619E+0
-1.313E-1	4.600E+0	4.671E+0
-1.346E-1	4.593E+0	4.795E+0
-1.362E-1	4.441E+0	4.898E+0
-1.297E-1	4.717E+0	4.872E+0
-1.362E-1	4.581E+0	4.775E+0
-1.362E-1	4.441E+0	4.694E+0
-1.313E-1	4.629E+0	4.756E+0
-1.297E-1	4.707E+0	4.817E+0
-1.346E-1	4.542E+0	4.795E+0
-1.378E-1	4.538E+0	4.843E+0
-1.346E-1	4.548E+0	4.665E+0
-1.297E-1	4.571E+0	4.795E+0
-1.330E-1	4.681E+0	4.843E+0
-1.362E-1	4.600E+0	4.817E+0
-1.346E-1	4.645E+0	4.788E+0
-1.313E-1	4.642E+0	4.817E+0
-1.330E-1	4.619E+0	4.704E+0
-1.346E-1	4.649E+0	4.834E+0
-1.330E-1	4.503E+0	4.714E+0
-1.297E-1	4.571E+0	4.694E+0
-1.346E-1	4.593E+0	4.691E+0
-1.346E-1	4.558E+0	4.752E+0
-1.313E-1	4.600E+0	4.804E+0
-1.281E-1	4.542E+0	4.736E+0
-1.313E-1	4.694E+0	4.778E+0
-1.330E-1	4.655E+0	4.778E+0
-1.330E-1	4.581E+0	4.720E+0
-1.297E-1	4.496E+0	4.675E+0
-1.330E-1	4.762E+0	4.778E+0
-1.346E-1	4.678E+0	4.694E+0
-1.313E-1	4.694E+0	4.694E+0
-1.281E-1	4.642E+0	4.684E+0
-1.330E-1	4.655E+0	4.707E+0
-1.362E-1	4.603E+0	4.759E+0
-1.330E-1	4.529E+0	4.804E+0
-1.297E-1	4.691E+0	4.788E+0
-1.346E-1	4.548E+0	4.866E+0
-1.362E-1	4.626E+0	4.587E+0
-1.330E-1	4.665E+0	4.665E+0
-1.330E-1	4.610E+0	4.723E+0
-1.346E-1	4.490E+0	4.691E+0
-1.346E-1	4.516E+0	4.782E+0
-1.346E-1	4.561E+0	4.691E+0
-1.297E-1	4.581E+0	4.798E+0
-1.330E-1	4.710E+0	4.746E+0
-1.378E-1	4.564E+0	4.808E+0
-1.346E-1	4.606E+0	4.821E+0
-1.281E-1	4.525E+0	4.649E+0
-1.346E-1	4.529E+0	4.749E+0
-1.330E-1	4.616E+0	4.736E+0
-1.330E-1	4.688E+0	4.688E+0
-1.313E-1	4.619E+0	4.837E+0
-1.330E-1	4.649E+0	4.788E+0
-1.378E-1	4.649E+0	4.717E+0
-1.346E-1	4.568E+0	4.798E+0
-1.330E-1	4.642E+0	4.749E+0
-1.346E-1	4.519E+0	4.752E+0
-1.362E-1	4.600E+0	4.788E+0
-1.362E-1	4.610E+0	4.785E+0
-1.313E-1	4.645E+0	4.788E+0
-1.362E-1	4.516E+0	4.817E+0
-1.378E-1	4.610E+0	4.746E+0
-1.362E-1	4.522E+0	4.733E+0
-1.297E-1	4.658E+0	4.694E+0
-1.362E-1	4.593E+0	4.743E+0
-1.395E-1	4.600E+0	4.681E+0
-1.362E-1	4.379E+0	4.850E+0
-1.297E-1	4.662E+0	4.701E+0
-1.330E-1	4.623E+0	4.834E+0
-1.362E-1	4.581E+0	4.600E+0
-1.346E-1	4.597E+0	4.736E+0
-1.330E-1	4.639E+0	4.704E+0
-1.346E-1	4.558E+0	4.808E+0
-1.378E-1	4.684E+0	4.691E+0
-1.378E-1	4.710E+0	4.694E+0
-1.313E-1	4.694E+0	4.782E+0
-1.346E-1	4.720E+0	4.746E+0
-1.362E-1	4.587E+0	4.795E+0
-1.362E-1	4.616E+0	4.834E+0
-1.330E-1	4.516E+0	4.720E+0
-1.346E-1	4.642E+0	4.730E+0
-1.346E-1	4.470E+0	4.778E+0
-1.362E-1	4.590E+0	4.765E+0
-1.313E-1	4.428E+0	4.798E+0
-1.362E-1	4.610E+0	4.811E+0
-1.362E-1	4.441E+0	4.762E+0
-1.330E-1	4.493E+0	4.752E+0
-1.330E-1	4.551E+0	4.840E+0
-1.346E-1	4.574E+0	4.726E+0
-1.330E-1	4.684E+0	4.765E+0
-1.362E-1	4.662E+0	4.827E+0
-1.297E-1	4.606E+0	4.691E+0
-1.346E-1	4.590E+0	4.908E+0
-1.378E-1	4.655E+0	4.671E+0
-1.362E-1	4.593E+0	4.707E+0
-1.330E-1	4.684E+0	4.785E+0
-1.346E-1	4.558E+0	4.736E+0
-1.362E-1	4.457E+0	4.723E+0
-1.330E-1	4.697E+0	4.830E+0
-1.330E-1	4.516E+0	4.658E+0
-1.362E-1	4.691E+0	4.830E+0
-1.362E-1	4.645E+0	4.707E+0
-1.378E-1	4.581E+0	4.830E+0
-1.346E-1	4.613E+0	4.623E+0
-1.346E-1	4.697E+0	4.804E+0
-1.395E-1	4.590E+0	4.697E+0
-1.378E-1	4.529E+0	4.726E+0
-1.330E-1	4.587E+0	4.688E+0
-1.330E-1	4.593E+0	4.814E+0
-1.378E-1	4.616E+0	4.798E+0
-1.362E-1	4.655E+0	4.759E+0
-1.313E-1	4.623E+0	4.688E+0
-1.362E-1	4.655E+0	4.778E+0
-1.378E-1	4.593E+0	4.746E+0
-1.346E-1	4.671E+0	4.801E+0
-1.346E-1	4.480E+0	4.801E+0
-1.330E-1	4.593E+0	4.801E+0
-1.378E-1	4.710E+0	4.626E+0
-1.330E-1	4.616E+0	4.642E+0
-1.346E-1	4.597E+0	4.626E+0
-1.313E-1	4.574E+0	4.723E+0
-1.362E-1	4.558E+0	4.756E+0
-1.362E-1	4.558E+0	4.749E+0
-1.330E-1	4.603E+0	4.756E+0
-1.362E-1	4.623E+0	4.743E+0
-1.378E-1	4.681E+0	4.704E+0
-1.330E-1	4.606E+0	4.736E+0
-1.330E-1	4.555E+0	4.749E+0
-1.346E-1	4.675E+0	4.632E+0
-1.378E-1	4.496E+0	4.707E+0
-1.362E-1	4.593E+0	4.717E+0
-1.346E-1	4.555E+0	4.752E+0
-1.313E-1	4.619E+0	4.717E+0
-1.395E-1	4.597E+0	4.804E+0
-1.362E-1	4.509E+0	4.772E+0
-1.330E-1	4.665E+0	4.726E+0
-1.330E-1	4.668E+0	4.726E+0
-1.330E-1	4.532E+0	4.795E+0
-1.362E-1	4.597E+0	4.743E+0
-1.346E-1	4.610E+0	4.756E+0
-1.346E-1	4.597E+0	4.918E+0
-1.378E-1	4.600E+0	4.743E+0
-1.362E-1	4.542E+0	4.772E+0
-1.346E-1	4.503E+0	4.827E+0
-1.362E-1	4.561E+0	4.746E+0
-1.346E-1	4.555E+0	4.759E+0
-1.346E-1	4.629E+0	4.847E+0
-1.297E-1	4.619E+0	4.746E+0
-1.346E-1	4.623E+0	4.782E+0
-1.395E-1	4.551E+0	4.785E+0
-1.346E-1	4.470E+0	4.675E+0
-1.330E-1	4.584E+0	4.671E+0
-1.330E-1	4.522E+0	4.866E+0
-1.378E-1	4.671E+0	4.804E+0
-1.362E-1	4.506E+0	4.795E+0
-1.313E-1	4.561E+0	4.697E+0
-1.346E-1	4.597E+0	4.610E+0
-1.362E-1	4.600E+0	4.817E+0
-1.362E-1	4.490E+0	4.827E+0
-1.313E-1	4.564E+0	4.772E+0
-1.330E-1	4.564E+0	4.756E+0
-1.378E-1	4.665E+0	4.600E+0
-1.362E-1	4.509E+0	4.649E+0
-1.330E-1	4.616E+0	4.626E+0
-1.330E-1	4.600E+0	4.645E+0
-1.362E-1	4.597E+0	4.636E+0
-1.346E-1	4.626E+0	4.824E+0
-1.330E-1	4.671E+0	4.840E+0
-1.346E-1	4.584E+0	4.739E+0
-1.378E-1	4.642E+0	4.798E+0
-1.362E-1	4.448E+0	4.798E+0
-1.330E-1	4.597E+0	4.759E+0
-1.330E-1	4.678E+0	4.691E+0
-1.378E-1	4.714E+0	4.619E+0
-1.330E-1	4.558E+0	4.720E+0
-1.313E-1	4.597E+0	4.788E+0
-1.346E-1	4.499E+0	4.775E+0
-1.378E-1	4.704E+0	4.720E+0
-1.346E-1	4.512E+0	4.688E+0
-1.330E-1	4.645E+0	4.830E+0
-1.362E-1	4.551E+0	4.814E+0
-1.378E-1	4.723E+0	4.662E+0
-1.346E-1	4.584E+0	4.785E+0
-1.330E-1	4.665E+0	4.632E+0
-1.362E-1	4.678E+0	4.684E+0
-1.378E-1	4.516E+0	4.778E+0
-1.346E-1	4.584E+0	4.782E+0
-1.330E-1	4.613E+0	4.756E+0
-1.330E-1	4.460E+0	4.675E+0
-1.346E-1	4.639E+0	4.746E+0
-1.330E-1	4.655E+0	4.804E+0
-1.330E-1	4.632E+0	4.834E+0
-1.362E-1	4.655E+0	4.752E+0
-1.362E-1	4.665E+0	4.720E+0
-1.395E-1	4.577E+0	4.739E+0
-1.346E-1	4.655E+0	4.739E+0
-1.378E-1	4.675E+0	4.765E+0
-1.346E-1	4.519E+0	4.778E+0
-1.395E-1	4.597E+0	4.817E+0
-1.330E-1	4.525E+0	4.752E+0
-1.313E-1	4.662E+0	4.762E+0
-1.362E-1	4.558E+0	4.762E+0
-1.362E-1	4.577E+0	4.765E+0
-1.330E-1	4.662E+0	4.714E+0
-1.362E-1	4.642E+0	4.765E+0
-1.362E-1	4.568E+0	4.655E+0
-1.330E-1	4.610E+0	4.879E+0
-1.313E-1	4.606E+0	4.707E+0
-1.346E-1	4.675E+0	4.814E+0
-1.362E-1	4.619E+0	4.662E+0
-1.378E-1	4.691E+0	4.808E+0
-1.346E-1	4.616E+0	4.905E+0
-1.330E-1	4.538E+0	4.756E+0
-1.346E-1	4.529E+0	4.876E+0
-1.362E-1	4.623E+0	4.668E+0
-1.313E-1	4.435E+0	4.697E+0
-1.378E-1	4.606E+0	4.577E+0
-1.378E-1	4.652E+0	4.701E+0
-1.362E-1	4.493E+0	4.859E+0
-1.330E-1	4.632E+0	4.655E+0
-1.362E-1	4.577E+0	4.804E+0
-1.378E-1	4.616E+0	4.762E+0
-1.346E-1	4.558E+0	4.817E+0
-1.313E-1	4.619E+0	4.655E+0
-1.346E-1	4.457E+0	4.775E+0
-1.346E-1	4.490E+0	4.707E+0
-1.362E-1	4.564E+0	4.772E+0
-1.330E-1	4.597E+0	4.613E+0
-1.346E-1	4.587E+0	4.859E+0
-1.362E-1	4.723E+0	4.782E+0
-1.346E-1	4.668E+0	4.817E+0
-1.313E-1	4.506E+0	4.798E+0
-1.362E-1	4.600E+0	4.752E+0
-1.362E-1	4.577E+0	4.701E+0
-1.362E-1	4.649E+0	4.840E+0
-1.346E-1	4.490E+0	4.717E+0
-1.313E-1	4.564E+0	4.772E+0
-1.378E-1	4.525E+0	4.759E+0
-1.346E-1	4.542E+0	4.804E+0
-1.330E-1	4.655E+0	4.762E+0
-1.346E-1	4.623E+0	4.717E+0
-1.378E-1	4.564E+0	4.730E+0
-1.346E-1	4.629E+0	4.752E+0
-1.297E-1	4.626E+0	4.756E+0
-1.346E-1	4.593E+0	4.801E+0
-1.378E-1	4.558E+0	4.671E+0
-1.362E-1	4.629E+0	4.730E+0
-1.313E-1	4.571E+0	4.772E+0
-1.346E-1	4.525E+0	4.759E+0
-1.362E-1	4.590E+0	4.808E+0
-1.362E-1	4.551E+0	4.746E+0
-1.330E-1	4.581E+0	4.756E+0
-1.346E-1	4.499E+0	4.778E+0
-1.362E-1	4.548E+0	4.746E+0
-1.362E-1	4.613E+0	4.746E+0
-1.346E-1	4.555E+0	4.649E+0
-1.313E-1	4.694E+0	4.788E+0
-1.362E-1	4.542E+0	4.752E+0
-1.330E-1	4.571E+0	4.694E+0
-1.330E-1	4.532E+0	4.691E+0
-1.346E-1	4.671E+0	4.743E+0
-1.362E-1	4.467E+0	4.808E+0
-1.346E-1	4.632E+0	4.668E+0
-1.346E-1	4.558E+0	4.778E+0
-1.346E-1	4.545E+0	4.804E+0
-1.378E-1	4.503E+0	4.808E+0
-1.330E-1	4.448E+0	4.665E+0
-1.346E-1	4.619E+0	4.749E+0
-1.346E-1	4.493E+0	4.759E+0
-1.378E-1	4.516E+0	4.678E+0
-1.378E-1	4.548E+0	4.837E+0
-1.313E-1	4.529E+0	4.743E+0
-1.330E-1	4.506E+0	4.785E+0
-1.395E-1	4.616E+0	4.769E+0
-1.330E-1	4.645E+0	4.723E+0
-1.346E-1	4.655E+0	4.645E+0
-1.346E-1	4.558E+0	4.856E+0
-1.378E-1	4.665E+0	4.791E+0
-1.346E-1	4.691E+0	4.762E+0
-1.346E-1	4.593E+0	4.717E+0
-1.346E-1	4.571E+0	4.584E+0
-1.378E-1	4.564E+0	4.827E+0
-1.346E-1	4.632E+0	4.746E+0
-1.313E-1	4.568E+0	4.791E+0
-1.313E-1	4.571E+0	4.707E+0
-1.411E-1	4.603E+0	4.821E+0
-1.362E-1	4.610E+0	4.730E+0
-1.330E-1	4.571E+0	4.720E+0
-1.346E-1	4.545E+0	4.739E+0
-1.362E-1	4.629E+0	4.769E+0
-1.330E-1	4.606E+0	4.743E+0
-1.297E-1	4.652E+0	4.795E+0
-1.330E-1	4.454E+0	4.762E+0
-1.362E-1	4.697E+0	4.733E+0
-1.395E-1	4.525E+0	4.821E+0
-1.346E-1	4.655E+0	4.837E+0
-1.330E-1	4.649E+0	4.769E+0
-1.362E-1	4.668E+0	4.701E+0
-1.378E-1	4.662E+0	4.785E+0
-1.330E-1	4.616E+0	4.665E+0
-1.330E-1	4.652E+0	4.817E+0
-1.362E-1	4.623E+0	4.707E+0
-1.346E-1	4.684E+0	4.671E+0
-1.330E-1	4.551E+0	4.743E+0
-1.313E-1	4.532E+0	4.765E+0
-1.362E-1	4.480E+0	4.726E+0
-1.362E-1	4.496E+0	4.804E+0
-1.346E-1	4.606E+0	4.746E+0
-1.346E-1	4.678E+0	4.778E+0
-1.378E-1	4.532E+0	4.746E+0
-1.346E-1	4.545E+0	4.785E+0
-1.346E-1	4.597E+0	4.769E+0
-1.346E-1	4.710E+0	4.765E+0
-1.395E-1	4.571E+0	4.791E+0
-1.362E-1	4.678E+0	4.775E+0
-1.297E-1	4.561E+0	4.821E+0
-1.330E-1	4.503E+0	4.843E+0
-1.395E-1	4.658E+0	4.798E+0
-1.346E-1	4.678E+0	4.707E+0
-1.330E-1	4.561E+0	4.691E+0
-1.313E-1	4.516E+0	4.723E+0
-1.362E-1	4.538E+0	4.814E+0
-1.346E-1	4.551E+0	4.788E+0
-1.313E-1	4.668E+0	4.834E+0
-1.362E-1	4.587E+0	4.756E+0
-1.378E-1	4.561E+0	4.772E+0
-1.362E-1	4.613E+0	4.616E+0
-1.330E-1	4.632E+0	4.710E+0
-1.362E-1	4.632E+0	4.837E+0
-1.378E-1	4.581E+0	4.675E+0
-1.362E-1	4.593E+0	4.769E+0
-1.346E-1	4.525E+0	4.688E+0
-1.346E-1	4.600E+0	4.804E+0
-1.346E-1	4.568E+0	4.678E+0
-1.362E-1	4.600E+0	4.658E+0
-1.346E-1	4.678E+0	4.688E+0
-1.362E-1	4.522E+0	4.840E+0
-1.378E-1	4.603E+0	4.778E+0
-1.378E-1	4.587E+0	4.817E+0
-1.330E-1	4.545E+0	4.756E+0
-1.330E-1	4.623E+0	4.749E+0
-1.395E-1	4.561E+0	4.739E+0
-1.346E-1	4.597E+0	4.639E+0
-1.330E-1	4.435E+0	4.827E+0
-1.362E-1	4.571E+0	4.762E+0
-1.346E-1	4.486E+0	4.752E+0
-1.378E-1	4.613E+0	4.678E+0
-1.313E-1	4.516E+0	4.788E+0
-1.362E-1	4.587E+0	4.882E+0
-1.346E-1	4.551E+0	4.632E+0
-1.362E-1	4.561E+0	4.856E+0
-1.313E-1	4.597E+0	4.769E+0
-1.362E-1	4.545E+0	4.720E+0
-1.378E-1	4.665E+0	4.811E+0
-1.362E-1	4.555E+0	4.752E+0
-1.362E-1	4.762E+0	4.830E+0
-1.313E-1	4.509E+0	4.931E+0
-1.362E-1	4.597E+0	4.694E+0
-1.362E-1	4.512E+0	4.639E+0
-1.346E-1	4.655E+0	4.821E+0
-1.330E-1	4.551E+0	4.905E+0
-1.378E-1	4.551E+0	4.824E+0
-1.346E-1	4.571E+0	4.746E+0
-1.297E-1	4.671E+0	4.671E+0
-1.362E-1	4.532E+0	4.915E+0
-1.378E-1	4.587E+0	4.752E+0
-1.395E-1	4.639E+0	4.697E+0
-1.313E-1	4.551E+0	4.752E+0
-1.346E-1	4.555E+0	4.688E+0
-1.411E-1	4.574E+0	4.834E+0
-1.362E-1	4.571E+0	4.688E+0
-1.330E-1	4.493E+0	4.726E+0
-1.346E-1	4.506E+0	4.830E+0
-1.346E-1	4.636E+0	4.710E+0
-1.362E-1	4.581E+0	4.658E+0
-1.313E-1	4.522E+0	4.756E+0
-1.346E-1	4.613E+0	4.756E+0
-1.378E-1	4.581E+0	4.688E+0
-1.362E-1	4.581E+0	4.665E+0
-1.346E-1	4.512E+0	4.632E+0
-1.362E-1	4.671E+0	4.817E+0
-1.362E-1	4.512E+0	4.756E+0
-1.378E-1	4.574E+0	4.798E+0
-1.346E-1	4.626E+0	4.837E+0
-1.313E-1	4.684E+0	4.726E+0
-1.362E-1	4.574E+0	4.746E+0
-1.378E-1	4.613E+0	4.749E+0
-1.330E-1	4.603E+0	4.814E+0
-1.330E-1	4.564E+0	4.662E+0
-1.330E-1	4.642E+0	4.642E+0
-1.362E-1	4.477E+0	4.759E+0
-1.330E-1	4.529E+0	4.632E+0
-1.346E-1	4.665E+0	4.717E+0
-1.378E-1	4.613E+0	4.765E+0
-1.378E-1	4.691E+0	4.649E+0
-1.346E-1	4.645E+0	4.840E+0
-1.346E-1	4.506E+0	4.691E+0
-1.362E-1	4.649E+0	4.662E+0
-1.362E-1	4.616E+0	4.778E+0
-1.313E-1	4.577E+0	4.821E+0
-1.346E-1	4.529E+0	4.795E+0
-1.378E-1	4.593E+0	4.720E+0
-1.346E-1	4.577E+0	4.795E+0
-1.362E-1	4.697E+0	4.765E+0
-1.346E-1	4.486E+0	4.782E+0
-1.330E-1	4.606E+0	4.675E+0
-1.378E-1	4.619E+0	4.775E+0
-1.330E-1	4.681E+0	4.821E+0
-1.362E-1	4.681E+0	4.701E+0
-1.362E-1	4.603E+0	4.791E+0
-1.330E-1	4.477E+0	4.717E+0
-1.330E-1	4.490E+0	4.756E+0
-1.330E-1	4.613E+0	4.616E+0
-1.395E-1	4.707E+0	4.866E+0
-1.362E-1	4.590E+0	4.804E+0
-1.330E-1	4.561E+0	4.697E+0
-1.297E-1	4.558E+0	4.840E+0
-1.362E-1	4.551E+0	4.736E+0
-1.346E-1	4.464E+0	4.710E+0
-1.346E-1	4.548E+0	4.697E+0
-1.330E-1	4.590E+0	4.769E+0
-1.362E-1	4.558E+0	4.827E+0
-1.362E-1	4.483E+0	4.804E+0
-1.330E-1	4.694E+0	4.658E+0
-1.362E-1	4.688E+0	4.739E+0
-1.395E-1	4.629E+0	4.934E+0
-1.346E-1	4.493E+0	4.921E+0
-1.297E-1	4.662E+0	4.863E+0
-1.330E-1	4.493E+0	4.778E+0
-1.378E-1	4.460E+0	4.668E+0
-1.346E-1	4.593E+0	4.671E+0
-1.313E-1	4.581E+0	4.827E+0
-1.330E-1	4.529E+0	4.827E+0
-1.378E-1	4.584E+0	4.739E+0
-1.330E-1	4.623E+0	4.847E+0
-1.330E-1	4.532E+0	4.756E+0
-1.346E-1	4.571E+0	4.801E+0
-1.362E-1	4.577E+0	4.704E+0
-1.330E-1	4.645E+0	4.782E+0
-1.346E-1	4.590E+0	4.697E+0
-1.330E-1	4.558E+0	4.623E+0
-1.395E-1	4.525E+0	4.626E+0
-1.330E-1	4.603E+0	4.723E+0
-1.330E-1	4.710E+0	4.847E+0
-1.330E-1	4.658E+0	4.671E+0
-1.362E-1	4.529E+0	4.746E+0
-1.362E-1	4.516E+0	4.921E+0
-1.346E-1	4.587E+0	4.830E+0
-1.330E-1	4.593E+0	4.710E+0
-1.346E-1	4.548E+0	4.710E+0
-1.346E-1	4.626E+0	4.668E+0
-1.313E-1	4.675E+0	4.733E+0
-1.346E-1	4.710E+0	4.788E+0
-1.362E-1	4.791E+0	4.785E+0
-1.346E-1	4.613E+0	4.853E+0
-1.313E-1	4.571E+0	4.762E+0
-1.330E-1	4.538E+0	4.678E+0
-1.378E-1	4.551E+0	4.710E+0
-1.346E-1	4.662E+0	4.710E+0
-1.346E-1	4.558E+0	4.668E+0
-1.313E-1	4.568E+0	4.827E+0
-1.362E-1	4.697E+0	4.704E+0
-1.346E-1	4.535E+0	4.723E+0
-1.313E-1	4.545E+0	4.808E+0
-1.346E-1	4.655E+0	4.752E+0
-1.395E-1	4.613E+0	4.671E+0
-1.362E-1	4.555E+0	4.675E+0
-1.313E-1	4.665E+0	4.778E+0
-1.330E-1	4.509E+0	4.778E+0
-1.346E-1	4.665E+0	4.662E+0
-1.362E-1	4.490E+0	4.795E+0
-1.313E-1	4.652E+0	4.645E+0
-1.346E-1	4.619E+0	4.811E+0
-1.378E-1	4.600E+0	4.652E+0
-1.346E-1	4.684E+0	4.697E+0
-1.297E-1	4.574E+0	4.675E+0
-1.346E-1	4.529E+0	4.752E+0
-1.378E-1	4.587E+0	4.645E+0
-1.346E-1	4.603E+0	4.736E+0
-1.313E-1	4.568E+0	4.840E+0
-1.346E-1	4.558E+0	4.714E+0
-1.362E-1	4.616E+0	4.778E+0
-1.346E-1	4.483E+0	4.613E+0
-1.346E-1	4.590E+0	4.872E+0
-1.346E-1	4.720E+0	4.701E+0
-1.362E-1	4.606E+0	4.632E+0
-1.346E-1	4.535E+0	4.726E+0
-1.346E-1	4.600E+0	4.733E+0
-1.330E-1	4.548E+0	4.782E+0
-1.362E-1	4.658E+0	4.811E+0
-1.346E-1	4.584E+0	4.655E+0
-1.330E-1	4.542E+0	4.704E+0
-1.330E-1	4.632E+0	4.658E+0
-1.362E-1	4.668E+0	4.662E+0
-1.362E-1	4.590E+0	4.691E+0
-1.346E-1	4.538E+0	4.782E+0
-1.330E-1	4.616E+0	4.746E+0
-1.395E-1	4.532E+0	4.730E+0
-1.346E-1	4.577E+0	4.626E+0
-1.330E-1	4.538E+0	4.704E+0
-1.330E-1	4.632E+0	4.775E+0
-1.362E-1	4.516E+0	4.714E+0
-1.330E-1	4.590E+0	4.590E+0
-1.313E-1	4.542E+0	4.720E+0
-1.346E-1	4.558E+0	4.876E+0
-1.378E-1	4.590E+0	4.707E+0
-1.362E-1	4.564E+0	4.762E+0
-1.313E-1	4.525E+0	4.772E+0
-1.346E-1	4.603E+0	4.778E+0
-1.362E-1	4.610E+0	4.795E+0
-1.362E-1	4.616E+0	4.772E+0
-1.297E-1	4.509E+0	4.723E+0
-1.362E-1	4.477E+0	4.892E+0
-1.378E-1	4.519E+0	4.704E+0
-1.362E-1	4.561E+0	4.704E+0
-1.330E-1	4.613E+0	4.788E+0
-1.330E-1	4.506E+0	4.769E+0
-1.346E-1	4.603E+0	4.834E+0
-1.362E-1	4.616E+0	4.710E+0
-1.313E-1	4.438E+0	4.717E+0
-1.346E-1	4.535E+0	4.655E+0
-1.346E-1	4.597E+0	4.775E+0
-1.346E-1	4.464E+0	4.720E+0
-1.330E-1	4.616E+0	4.623E+0
-1.346E-1	4.542E+0	4.778E+0
-1.378E-1	4.529E+0	4.843E+0
-1.362E-1	4.441E+0	4.662E+0
-1.313E-1	4.555E+0	4.756E+0
-1.362E-1	4.548E+0	4.782E+0
-1.378E-1	4.626E+0	4.765E+0
-1.346E-1	4.626E+0	4.717E+0
-1.313E-1	4.493E+0	4.730E+0
-1.346E-1	4.525E+0	4.616E+0
-1.362E-1	4.512E+0	4.814E+0
-1.346E-1	4.467E+0	4.671E+0
-1.297E-1	4.435E+0	4.655E+0
-1.330E-1	4.626E+0	4.879E+0
-1.346E-1	4.649E+0	4.808E+0
-1.378E-1	4.590E+0	4.736E+0
-1.313E-1	4.584E+0	4.834E+0
-1.330E-1	4.581E+0	4.808E+0
-1.362E-1	4.529E+0	4.691E+0
-1.378E-1	4.538E+0	4.782E+0
-1.297E-1	4.548E+0	4.707E+0
-1.346E-1	4.535E+0	4.701E+0
-1.378E-1	4.460E+0	4.840E+0
-1.346E-1	4.587E+0	4.765E+0
-1.297E-1	4.587E+0	4.675E+0
-1.362E-1	4.561E+0	4.785E+0
-1.378E-1	4.658E+0	4.811E+0
-1.378E-1	4.477E+0	4.869E+0
-1.313E-1	4.506E+0	4.665E+0
-1.346E-1	4.551E+0	4.697E+0
-1.346E-1	4.532E+0	4.756E+0
-1.330E-1	4.613E+0	4.847E+0
-1.330E-1	4.519E+0	4.717E+0
-1.362E-1	4.707E+0	4.688E+0
-1.362E-1	4.649E+0	4.730E+0
-1.362E-1	4.626E+0	4.701E+0
-1.313E-1	4.538E+0	4.655E+0
-1.313E-1	4.555E+0	4.824E+0
-1.362E-1	4.610E+0	4.847E+0
-1.362E-1	4.496E+0	4.834E+0
-1.313E-1	4.509E+0	4.681E+0
-1.362E-1	4.593E+0	4.746E+0
-1.378E-1	4.535E+0	4.697E+0
-1.362E-1	4.571E+0	4.684E+0
-1.281E-1	4.590E+0	4.804E+0
-1.330E-1	4.561E+0	4.730E+0
-1.395E-1	4.522E+0	4.837E+0
-1.330E-1	4.671E+0	4.782E+0
-1.330E-1	4.568E+0	4.772E+0
-1.313E-1	4.561E+0	4.587E+0
-1.346E-1	4.551E+0	4.872E+0
-1.362E-1	4.448E+0	4.749E+0
-1.313E-1	4.720E+0	4.681E+0
-1.330E-1	4.551E+0	4.684E+0
-1.346E-1	4.480E+0	4.778E+0
-1.330E-1	4.564E+0	4.795E+0
-1.330E-1	4.606E+0	4.765E+0
-1.346E-1	4.490E+0	4.834E+0
-1.378E-1	4.606E+0	4.616E+0
-1.378E-1	4.668E+0	4.681E+0
-1.313E-1	4.496E+0	4.629E+0
-1.330E-1	4.606E+0	4.853E+0
-1.362E-1	4.626E+0	4.759E+0
-1.362E-1	4.506E+0	4.678E+0
-1.313E-1	4.652E+0	4.645E+0
-1.346E-1	4.613E+0	4.726E+0
-1.378E-1	4.568E+0	4.801E+0
-1.378E-1	4.519E+0	4.837E+0
-1.330E-1	4.619E+0	4.681E+0
-1.346E-1	4.503E+0	4.743E+0
-1.378E-1	4.525E+0	4.665E+0
-1.362E-1	4.613E+0	4.837E+0
-1.313E-1	4.564E+0	4.710E+0
-1.346E-1	4.467E+0	4.782E+0
-1.362E-1	4.568E+0	4.697E+0
-1.362E-1	4.512E+0	4.876E+0
-1.362E-1	4.499E+0	4.817E+0
-1.330E-1	4.581E+0	4.847E+0
-1.346E-1	4.542E+0	4.791E+0
-1.346E-1	4.597E+0	4.564E+0
-1.362E-1	4.606E+0	4.704E+0
-1.313E-1	4.529E+0	4.681E+0
-1.378E-1	4.626E+0	4.658E+0
-1.395E-1	4.545E+0	4.739E+0
-1.313E-1	4.577E+0	4.678E+0
-1.297E-1	4.506E+0	4.782E+0
-1.362E-1	4.529E+0	4.808E+0
-1.346E-1	4.525E+0	4.808E+0
-1.313E-1	4.645E+0	4.720E+0
-1.330E-1	4.535E+0	4.739E+0
-1.378E-1	4.584E+0	4.665E+0
-1.362E-1	4.584E+0	4.847E+0
-1.330E-1	4.493E+0	4.707E+0
-1.346E-1	4.610E+0	4.675E+0
-1.362E-1	4.600E+0	4.795E+0
-1.346E-1	4.548E+0	4.746E+0
-1.346E-1	4.444E+0	4.733E+0
-1.313E-1	4.483E+0	4.662E+0
-1.362E-1	4.548E+0	4.791E+0
-1.346E-1	4.529E+0	4.678E+0
-1.313E-1	4.606E+0	4.675E+0
-1.346E-1	4.522E+0	4.739E+0
-1.395E-1	4.535E+0	4.795E+0
-1.346E-1	4.529E+0	4.691E+0
-1.346E-1	4.473E+0	4.782E+0
-1.330E-1	4.655E+0	4.788E+0
-1.378E-1	4.542E+0	4.808E+0
-1.378E-1	4.639E+0	4.701E+0
-1.346E-1	4.564E+0	4.720E+0
-1.330E-1	4.626E+0	4.834E+0
-1.346E-1	4.561E+0	4.821E+0
-1.346E-1	4.593E+0	4.726E+0
-1.313E-1	4.593E+0	4.710E+0
-1.330E-1	4.545E+0	4.830E+0
-1.362E-1	4.623E+0	4.658E+0
-1.362E-1	4.710E+0	4.785E+0
-1.313E-1	4.571E+0	4.736E+0
-1.313E-1	4.499E+0	4.791E+0
-1.395E-1	4.558E+0	4.788E+0
-1.346E-1	4.519E+0	4.821E+0
-1.313E-1	4.600E+0	4.762E+0
-1.330E-1	4.522E+0	4.697E+0
-1.378E-1	4.606E+0	4.752E+0
-1.362E-1	4.613E+0	4.746E+0
-1.313E-1	4.577E+0	4.808E+0
-1.330E-1	4.542E+0	4.749E+0
-1.378E-1	4.623E+0	4.739E+0
-1.378E-1	4.483E+0	4.684E+0
-1.297E-1	4.535E+0	4.821E+0
-1.330E-1	4.564E+0	4.636E+0
-1.378E-1	4.512E+0	4.678E+0
-1.346E-1	4.496E+0	4.749E+0
-1.313E-1	4.629E+0	4.704E+0
-1.362E-1	4.561E+0	4.739E+0
-1.330E-1	4.743E+0	4.681E+0
-1.362E-1	4.593E+0	4.746E+0
-1.313E-1	4.460E+0	4.739E+0
-1.362E-1	4.629E+0	4.597E+0
-1.346E-1	4.493E+0	4.736E+0
-1.330E-1	4.626E+0	4.795E+0
-1.313E-1	4.658E+0	4.759E+0
-1.330E-1	4.535E+0	4.762E+0
-1.362E-1	4.480E+0	4.681E+0
-1.362E-1	4.519E+0	4.775E+0
-1.330E-1	4.512E+0	4.662E+0
-1.346E-1	4.496E+0	4.827E+0
-1.362E-1	4.619E+0	4.688E+0
-1.395E-1	4.581E+0	4.821E+0
-1.330E-1	4.431E+0	4.853E+0
-1.297E-1	4.460E+0	4.746E+0
-1.378E-1	4.457E+0	4.798E+0
-1.378E-1	4.545E+0	4.756E+0
-1.362E-1	4.593E+0	4.574E+0
-1.362E-1	4.626E+0	4.759E+0
-1.362E-1	4.590E+0	4.652E+0
-1.346E-1	4.555E+0	4.730E+0
-1.330E-1	4.619E+0	4.759E+0
-1.330E-1	4.558E+0	4.795E+0
-1.378E-1	4.662E+0	4.606E+0
-1.346E-1	4.606E+0	4.668E+0
-1.313E-1	4.587E+0	4.749E+0
-1.330E-1	4.522E+0	4.649E+0
-1.362E-1	4.555E+0	4.788E+0
-1.362E-1	4.558E+0	4.655E+0
-1.313E-1	4.548E+0	4.675E+0
-1.330E-1	4.629E+0	4.801E+0
-1.378E-1	4.584E+0	4.717E+0
-1.346E-1	4.662E+0	4.746E+0
-1.313E-1	4.496E+0	4.665E+0
-1.330E-1	4.675E+0	4.749E+0
-1.346E-1	4.632E+0	4.710E+0
-1.362E-1	4.486E+0	4.684E+0
-1.330E-1	4.610E+0	4.714E+0
-1.313E-1	4.613E+0	4.782E+0
-1.378E-1	4.529E+0	4.759E+0
-1.330E-1	4.415E+0	4.775E+0
-1.297E-1	4.629E+0	4.866E+0
-1.330E-1	4.671E+0	4.681E+0
-1.362E-1	4.568E+0	4.749E+0
-1.362E-1	4.522E+0	4.652E+0
-1.297E-1	4.671E+0	4.671E+0
-1.330E-1	4.548E+0	4.636E+0
-1.362E-1	4.606E+0	4.730E+0
-1.330E-1	4.532E+0	4.791E+0
-1.346E-1	4.499E+0	4.668E+0
-1.346E-1	4.499E+0	4.733E+0
-1.378E-1	4.584E+0	4.691E+0
-1.362E-1	4.662E+0	4.723E+0
-1.346E-1	4.658E+0	4.765E+0
-1.362E-1	4.587E+0	4.775E+0
-1.362E-1	4.548E+0	4.733E+0
-1.346E-1	4.568E+0	4.717E+0
-1.330E-1	4.649E+0	4.639E+0
-1.330E-1	4.619E+0	4.707E+0
-1.378E-1	4.564E+0	4.555E+0
-1.395E-1	4.632E+0	4.694E+0
-1.330E-1	4.512E+0	4.743E+0
-1.346E-1	4.448E+0	4.671E+0
-1.362E-1	4.525E+0	4.704E+0
-1.362E-1	4.688E+0	4.642E+0
-1.330E-1	4.548E+0	4.642E+0
-1.362E-1	4.590E+0	4.782E+0
-1.330E-1	4.603E+0	4.756E+0
-1.346E-1	4.636E+0	4.710E+0
-1.297E-1	4.512E+0	4.619E+0
-1.346E-1	4.568E+0	4.707E+0
-1.362E-1	4.778E+0	4.723E+0
-1.362E-1	4.655E+0	4.726E+0
-1.313E-1	4.564E+0	4.671E+0
-1.346E-1	4.538E+0	4.691E+0
-1.395E-1	4.710E+0	4.558E+0
-1.346E-1	4.610E+0	4.795E+0
-1.313E-1	4.551E+0	4.707E+0
-1.346E-1	4.613E+0	4.733E+0
-1.330E-1	4.444E+0	4.746E+0
-1.346E-1	4.600E+0	4.658E+0
-1.297E-1	4.671E+0	4.668E+0
-1.330E-1	4.568E+0	4.788E+0
-1.362E-1	4.477E+0	4.714E+0
-1.362E-1	4.555E+0	4.843E+0
-1.330E-1	4.603E+0	4.882E+0
-1.362E-1	4.506E+0	4.739E+0
-1.378E-1	4.545E+0	4.668E+0
-1.346E-1	4.593E+0	4.710E+0
-1.330E-1	4.564E+0	4.629E+0
-1.330E-1	4.366E+0	4.691E+0
-1.362E-1	4.623E+0	4.714E+0
-1.362E-1	4.593E+0	4.701E+0
-1.330E-1	4.600E+0	4.723E+0
-1.362E-1	4.529E+0	4.791E+0
-1.330E-1	4.555E+0	4.769E+0
-1.362E-1	4.555E+0	4.655E+0
-1.330E-1	4.564E+0	4.749E+0
-1.346E-1	4.606E+0	4.762E+0
-1.378E-1	4.577E+0	4.749E+0
-1.330E-1	4.584E+0	4.645E+0
-1.330E-1	4.606E+0	4.759E+0
-1.346E-1	4.574E+0	4.701E+0
-1.395E-1	4.564E+0	4.752E+0
-1.362E-1	4.542E+0	4.736E+0
-1.346E-1	4.632E+0	4.606E+0
-1.330E-1	4.548E+0	4.717E+0
-1.362E-1	4.551E+0	4.694E+0
-1.330E-1	4.460E+0	4.756E+0
-1.313E-1	4.645E+0	4.652E+0
-1.313E-1	4.532E+0	4.775E+0
-1.395E-1	4.726E+0	4.577E+0
-1.362E-1	4.568E+0	4.571E+0
-1.330E-1	4.496E+0	4.788E+0
-1.313E-1	4.619E+0	4.701E+0
-1.378E-1	4.425E+0	4.720E+0
-1.362E-1	4.590E+0	4.639E+0
-1.297E-1	4.619E+0	4.749E+0
-1.330E-1	4.496E+0	4.668E+0
-1.362E-1	4.483E+0	4.928E+0
-1.346E-1	4.538E+0	4.801E+0
-1.313E-1	4.558E+0	4.671E+0
-1.330E-1	4.438E+0	4.853E+0
-1.378E-1	4.503E+0	4.684E+0
-1.362E-1	4.590E+0	4.817E+0
-1.313E-1	4.568E+0	4.798E+0
-1.330E-1	4.632E+0	4.671E+0
-1.378E-1	4.483E+0	4.704E+0
-1.346E-1	4.548E+0	4.739E+0
-1.313E-1	4.603E+0	4.814E+0
-1.346E-1	4.603E+0	4.785E+0
-1.378E-1	4.613E+0	4.691E+0
-1.362E-1	4.593E+0	4.717E+0
-1.362E-1	4.636E+0	4.717E+0
-1.330E-1	4.603E+0	4.772E+0
-1.378E-1	4.600E+0	4.632E+0
-1.346E-1	4.516E+0	4.905E+0
-1.313E-1	4.470E+0	4.723E+0
-1.362E-1	4.658E+0	4.701E+0
-1.395E-1	4.516E+0	4.850E+0
-1.346E-1	4.516E+0	4.707E+0
-1.330E-1	4.616E+0	4.795E+0
-1.330E-1	4.519E+0	4.697E+0
-1.362E-1	4.701E+0	4.730E+0
-1.346E-1	4.516E+0	4.765E+0
-1.297E-1	4.613E+0	4.791E+0
-1.313E-1	4.542E+0	4.769E+0
-1.362E-1	4.675E+0	4.898E+0
-1.362E-1	4.710E+0	4.720E+0
-1.330E-1	4.668E+0	4.714E+0
-1.330E-1	4.538E+0	4.688E+0
-1.395E-1	4.684E+0	4.804E+0
-1.362E-1	4.545E+0	4.749E+0
-1.330E-1	4.525E+0	4.746E+0
-1.330E-1	4.662E+0	4.785E+0
-1.362E-1	4.542E+0	4.639E+0
-1.346E-1	4.548E+0	4.538E+0
-1.330E-1	4.493E+0	4.587E+0
-1.330E-1	4.542E+0	4.662E+0
-1.362E-1	4.606E+0	4.759E+0
-1.362E-1	4.571E+0	4.736E+0
-1.330E-1	4.555E+0	4.739E+0
-1.313E-1	4.538E+0	4.662E+0
-1.346E-1	4.448E+0	4.671E+0
-1.330E-1	4.668E+0	4.821E+0
-1.313E-1	4.499E+0	4.606E+0
-1.346E-1	4.649E+0	4.795E+0
-1.378E-1	4.538E+0	4.795E+0
-1.378E-1	4.593E+0	4.733E+0
-1.297E-1	4.675E+0	4.775E+0
-1.346E-1	4.662E+0	4.746E+0
-1.346E-1	4.603E+0	4.726E+0
-1.362E-1	4.568E+0	4.782E+0
-1.297E-1	4.493E+0	4.623E+0
-1.346E-1	4.542E+0	4.798E+0
-1.362E-1	4.600E+0	4.821E+0
-1.378E-1	4.490E+0	4.720E+0
-1.313E-1	4.655E+0	4.895E+0
-1.330E-1	4.626E+0	4.743E+0
-1.346E-1	4.496E+0	4.850E+0
-1.346E-1	4.623E+0	4.785E+0
-1.313E-1	4.606E+0	4.717E+0
-1.362E-1	4.584E+0	4.756E+0
-1.346E-1	4.428E+0	4.814E+0
-1.362E-1	4.519E+0	4.623E+0
-1.346E-1	4.503E+0	4.739E+0
-1.330E-1	4.542E+0	4.694E+0
-1.378E-1	4.451E+0	4.730E+0
-1.346E-1	4.561E+0	4.772E+0
-1.313E-1	4.577E+0	4.782E+0
-1.362E-1	4.522E+0	4.736E+0
-1.362E-1	4.538E+0	4.759E+0
-1.346E-1	4.470E+0	4.759E+0
-1.330E-1	4.613E+0	4.821E+0
-1.378E-1	4.428E+0	4.675E+0
-1.395E-1	4.629E+0	4.808E+0
-1.362E-1	4.639E+0	4.762E+0
-1.346E-1	4.522E+0	4.730E+0
-1.330E-1	4.448E+0	4.616E+0
-1.362E-1	4.629E+0	4.772E+0
-1.346E-1	4.564E+0	4.671E+0
-1.297E-1	4.509E+0	4.772E+0
-1.346E-1	4.623E+0	4.581E+0
-1.346E-1	4.535E+0	4.671E+0
-1.395E-1	4.451E+0	4.707E+0
-1.330E-1	4.568E+0	4.733E+0
-1.346E-1	4.662E+0	4.710E+0
-1.362E-1	4.597E+0	4.749E+0
-1.346E-1	4.467E+0	4.817E+0
-1.281E-1	4.512E+0	4.821E+0
-1.313E-1	4.522E+0	4.671E+0
-1.362E-1	4.519E+0	4.791E+0
-1.395E-1	4.496E+0	4.701E+0
-1.330E-1	4.561E+0	4.782E+0
-1.362E-1	4.490E+0	4.701E+0
-1.378E-1	4.522E+0	4.765E+0
-1.346E-1	4.662E+0	4.801E+0
-1.330E-1	4.545E+0	4.759E+0
-1.330E-1	4.665E+0	4.613E+0
-1.378E-1	4.512E+0	4.710E+0
-1.330E-1	4.603E+0	4.717E+0
-1.313E-1	4.665E+0	4.655E+0
-1.330E-1	4.545E+0	4.726E+0
-1.362E-1	4.584E+0	4.694E+0
-1.346E-1	4.438E+0	4.714E+0
-1.330E-1	4.577E+0	4.749E+0
-1.330E-1	4.603E+0	4.827E+0
-1.395E-1	4.499E+0	4.726E+0
-1.346E-1	4.632E+0	4.736E+0
-1.330E-1	4.558E+0	4.749E+0
-1.330E-1	4.623E+0	4.652E+0
-1.362E-1	4.496E+0	4.681E+0
-1.346E-1	4.561E+0	4.798E+0
-1.297E-1	4.652E+0	4.762E+0
-1.330E-1	4.778E+0	4.847E+0
-1.378E-1	4.574E+0	4.743E+0
-1.362E-1	4.483E+0	4.704E+0
-1.313E-1	4.516E+0	4.697E+0
-1.330E-1	4.551E+0	4.736E+0
-1.362E-1	4.509E+0	4.678E+0
-1.362E-1	4.610E+0	4.691E+0
-1.313E-1	4.558E+0	4.610E+0
-1.330E-1	4.603E+0	4.726E+0
-1.378E-1	4.561E+0	4.675E+0
-1.395E-1	4.645E+0	4.759E+0
-1.313E-1	4.470E+0	4.801E+0
-1.330E-1	4.551E+0	4.671E+0
-1.362E-1	4.490E+0	4.649E+0
-1.362E-1	4.593E+0	4.795E+0
-1.330E-1	4.691E+0	4.681E+0
-1.346E-1	4.480E+0	4.652E+0
-1.378E-1	4.548E+0	4.675E+0
-1.330E-1	4.512E+0	4.785E+0
-1.330E-1	4.542E+0	4.606E+0
-1.330E-1	4.597E+0	4.827E+0
-1.346E-1	4.616E+0	4.714E+0
-1.330E-1	4.529E+0	4.675E+0
-1.330E-1	4.577E+0	4.759E+0
-1.330E-1	4.613E+0	4.691E+0
-1.346E-1	4.652E+0	4.733E+0
-1.330E-1	4.542E+0	4.658E+0
-1.330E-1	4.658E+0	4.785E+0
-1.346E-1	4.652E+0	4.778E+0
-1.395E-1	4.613E+0	4.710E+0
-1.362E-1	4.548E+0	4.824E+0
-1.313E-1	4.593E+0	4.746E+0
-1.330E-1	4.574E+0	4.788E+0
-1.346E-1	4.529E+0	4.749E+0
-1.330E-1	4.519E+0	4.798E+0
-1.346E-1	4.545E+0	4.652E+0
-1.297E-1	4.704E+0	4.817E+0
-1.378E-1	4.619E+0	4.730E+0
-1.330E-1	4.616E+0	4.574E+0
-1.330E-1	4.639E+0	4.717E+0
-1.330E-1	4.626E+0	4.645E+0
-1.362E-1	4.564E+0	4.662E+0
-1.346E-1	4.477E+0	4.678E+0
-1.313E-1	4.555E+0	4.918E+0
-1.330E-1	4.619E+0	4.655E+0
-1.362E-1	4.629E+0	4.804E+0
-1.346E-1	4.561E+0	4.847E+0
-1.330E-1	4.538E+0	4.626E+0
-1.330E-1	4.600E+0	4.639E+0
-1.362E-1	4.454E+0	4.720E+0
-1.330E-1	4.496E+0	4.736E+0
-1.330E-1	4.772E+0	4.694E+0
-1.313E-1	4.564E+0	4.726E+0
-1.378E-1	4.470E+0	4.759E+0
-1.346E-1	4.483E+0	4.681E+0
-1.313E-1	4.610E+0	4.688E+0
-1.330E-1	4.587E+0	4.756E+0
-1.362E-1	4.529E+0	4.688E+0
-1.362E-1	4.675E+0	4.726E+0
-1.330E-1	4.636E+0	4.704E+0
-1.297E-1	4.486E+0	4.681E+0
-1.378E-1	4.587E+0	4.704E+0
-1.362E-1	4.486E+0	4.662E+0
-1.346E-1	4.506E+0	4.587E+0
-1.330E-1	4.600E+0	4.639E+0
-1.378E-1	4.623E+0	4.850E+0
-1.346E-1	4.639E+0	4.688E+0
-1.313E-1	4.639E+0	4.675E+0
-1.313E-1	4.632E+0	4.629E+0
-1.346E-1	4.649E+0	4.911E+0
-1.330E-1	4.535E+0	4.720E+0
-1.346E-1	4.593E+0	4.717E+0
-1.330E-1	4.658E+0	4.629E+0
-1.362E-1	4.639E+0	4.804E+0
-1.346E-1	4.525E+0	4.723E+0
-1.313E-1	4.512E+0	4.746E+0
-1.346E-1	4.542E+0	4.785E+0
-1.346E-1	4.593E+0	4.801E+0
-1.395E-1	4.616E+0	4.678E+0
-1.313E-1	4.512E+0	4.791E+0
-1.330E-1	4.499E+0	4.736E+0
-1.362E-1	4.467E+0	4.795E+0
-1.330E-1	4.678E+0	4.675E+0
-1.297E-1	4.593E+0	4.720E+0
-1.346E-1	4.392E+0	4.694E+0
-1.362E-1	4.678E+0	4.931E+0
-1.346E-1	4.717E+0	4.814E+0
-1.313E-1	4.626E+0	4.756E+0
-1.346E-1	4.642E+0	4.723E+0
-1.346E-1	4.503E+0	4.701E+0
-1.346E-1	4.512E+0	4.577E+0
-1.313E-1	4.542E+0	4.681E+0
-1.330E-1	4.610E+0	4.756E+0
-1.378E-1	4.581E+0	4.665E+0
-1.362E-1	4.519E+0	4.720E+0
-1.297E-1	4.574E+0	4.736E+0
-1.330E-1	4.480E+0	4.704E+0
-1.346E-1	4.581E+0	4.733E+0
-1.362E-1	4.477E+0	4.701E+0
-1.330E-1	4.645E+0	4.658E+0
-1.330E-1	4.525E+0	4.671E+0
-1.346E-1	4.522E+0	4.548E+0
-1.362E-1	4.574E+0	4.701E+0
-1.346E-1	4.561E+0	4.759E+0
-1.362E-1	4.561E+0	4.746E+0
-1.346E-1	4.619E+0	4.739E+0
-1.362E-1	4.597E+0	4.736E+0
-1.330E-1	4.555E+0	4.752E+0
-1.313E-1	4.564E+0	4.840E+0
-1.362E-1	4.431E+0	4.655E+0
-1.362E-1	4.535E+0	4.616E+0
-1.346E-1	4.448E+0	4.655E+0
-1.346E-1	4.568E+0	4.701E+0
-1.378E-1	4.675E+0	4.746E+0
-1.362E-1	4.688E+0	4.636E+0
-1.313E-1	4.542E+0	4.691E+0
-1.330E-1	4.581E+0	4.684E+0
-1.362E-1	4.480E+0	4.652E+0
-1.346E-1	4.649E+0	4.626E+0
-1.362E-1	4.483E+0	4.701E+0
-1.362E-1	4.496E+0	4.710E+0
-1.395E-1	4.632E+0	4.798E+0
-1.346E-1	4.454E+0	4.681E+0
-1.362E-1	4.529E+0	4.765E+0
-1.362E-1	4.600E+0	4.824E+0
-1.346E-1	4.542E+0	4.675E+0
-1.346E-1	4.516E+0	4.720E+0
-1.313E-1	4.558E+0	4.752E+0
-1.346E-1	4.496E+0	4.827E+0
-1.362E-1	4.616E+0	4.710E+0
-1.362E-1	4.616E+0	4.688E+0
-1.313E-1	4.577E+0	4.791E+0
-1.346E-1	4.512E+0	4.785E+0
-1.346E-1	4.532E+0	4.837E+0
-1.362E-1	4.619E+0	4.801E+0
-1.313E-1	4.538E+0	4.834E+0
-1.313E-1	4.597E+0	4.791E+0
-1.395E-1	4.490E+0	4.759E+0
-1.395E-1	4.480E+0	4.623E+0
-1.330E-1	4.568E+0	4.856E+0
-1.346E-1	4.619E+0	4.746E+0
-1.362E-1	4.441E+0	4.645E+0
-1.346E-1	4.606E+0	4.668E+0
-1.297E-1	4.542E+0	4.701E+0
-1.330E-1	4.658E+0	4.623E+0
-1.362E-1	4.574E+0	4.545E+0
-1.378E-1	4.509E+0	4.853E+0
-1.313E-1	4.538E+0	4.697E+0
-1.330E-1	4.665E+0	4.678E+0
-1.346E-1	4.597E+0	4.720E+0
-1.346E-1	4.496E+0	4.814E+0
-1.313E-1	4.470E+0	4.668E+0
-1.313E-1	4.603E+0	4.736E+0
-1.346E-1	4.655E+0	4.765E+0
[truncated: 15,800 more rows]
