# Supplementary material for: Improved ANAP incorporation and VCF analysis reveal details of P2X7 current facilitation and a limited conformational interplay between ATP binding and the intracellular ballast domain
Source: eLife. 2023 Jan 4;12:e82479. doi: 10.7554/eLife.82479 (PMC9859053; doi:10.7554/eLife.82479)
Supplement: Figure 3—figure supplement 3—source data 2. [file elife-82479-fig3-figsupp3-data2.zip › Figure-3_figure-supplement-3_source-data-2/Cys-Ala-constructs/Cys-Ala_C371/b23/15.csv]

-5.187E-2	5.557E+0	6.647E+0
-5.511E-2	5.661E+0	6.546E+0
-5.187E-2	5.696E+0	6.627E+0
-6.160E-2	5.797E+0	6.563E+0
-5.187E-2	5.596E+0	6.501E+0
-5.511E-2	5.680E+0	6.611E+0
-5.187E-2	5.667E+0	6.553E+0
-5.673E-2	5.645E+0	6.498E+0
-5.187E-2	5.794E+0	6.559E+0
-5.349E-2	5.713E+0	6.777E+0
-5.349E-2	5.683E+0	6.530E+0
-5.998E-2	5.683E+0	6.478E+0
-5.187E-2	5.722E+0	6.595E+0
-5.511E-2	5.781E+0	6.770E+0
-5.349E-2	5.674E+0	6.540E+0
-5.673E-2	5.680E+0	6.563E+0
-5.187E-2	5.693E+0	6.618E+0
-5.673E-2	5.687E+0	6.589E+0
-5.511E-2	5.619E+0	6.556E+0
-5.835E-2	5.593E+0	6.485E+0
-5.187E-2	5.528E+0	6.640E+0
-5.511E-2	5.645E+0	6.540E+0
-5.673E-2	5.670E+0	6.556E+0
-6.160E-2	5.612E+0	6.650E+0
-5.349E-2	5.687E+0	6.627E+0
-5.673E-2	5.599E+0	6.715E+0
-5.511E-2	5.709E+0	6.715E+0
-5.673E-2	5.651E+0	6.647E+0
-5.511E-2	5.765E+0	6.459E+0
-5.349E-2	5.719E+0	6.705E+0
-5.511E-2	5.758E+0	6.618E+0
-5.835E-2	5.696E+0	6.485E+0
-5.511E-2	5.667E+0	6.608E+0
-5.511E-2	5.813E+0	6.754E+0
-5.349E-2	5.748E+0	6.757E+0
-5.349E-2	5.645E+0	6.709E+0
-5.187E-2	5.752E+0	6.413E+0
-5.511E-2	5.521E+0	6.585E+0
-5.511E-2	5.758E+0	6.595E+0
-6.160E-2	5.632E+0	6.514E+0
-5.349E-2	5.797E+0	6.709E+0
-5.187E-2	5.645E+0	6.686E+0
-5.511E-2	5.560E+0	6.550E+0
-5.511E-2	5.855E+0	6.514E+0
-5.349E-2	5.580E+0	6.501E+0
-5.187E-2	5.677E+0	6.592E+0
-5.511E-2	5.622E+0	6.666E+0
-5.511E-2	5.706E+0	6.747E+0
-5.349E-2	5.557E+0	6.666E+0
-5.511E-2	5.596E+0	6.631E+0
-5.673E-2	5.690E+0	6.660E+0
-5.673E-2	5.609E+0	6.507E+0
-5.511E-2	5.528E+0	6.666E+0
-5.349E-2	5.638E+0	6.734E+0
-5.673E-2	5.742E+0	6.595E+0
-5.673E-2	5.541E+0	6.520E+0
-5.511E-2	5.709E+0	6.608E+0
-5.349E-2	5.632E+0	6.533E+0
-5.673E-2	5.794E+0	6.657E+0
-5.835E-2	5.781E+0	6.709E+0
-5.349E-2	5.787E+0	6.611E+0
-5.511E-2	5.576E+0	6.747E+0
-5.349E-2	5.752E+0	6.527E+0
-5.511E-2	5.696E+0	6.624E+0
-5.349E-2	5.664E+0	6.582E+0
-5.025E-2	5.826E+0	6.627E+0
-5.673E-2	5.615E+0	6.660E+0
-5.673E-2	5.654E+0	6.585E+0
-5.349E-2	5.729E+0	6.624E+0
-5.349E-2	5.658E+0	6.673E+0
-5.673E-2	5.706E+0	6.676E+0
-5.511E-2	5.674E+0	6.546E+0
-5.349E-2	5.752E+0	6.491E+0
-4.862E-2	5.732E+0	6.530E+0
-5.998E-2	5.700E+0	6.614E+0
-5.349E-2	5.641E+0	6.501E+0
-5.511E-2	5.609E+0	6.537E+0
-5.511E-2	5.791E+0	6.621E+0
-5.673E-2	5.615E+0	6.576E+0
-5.187E-2	5.735E+0	6.443E+0
-5.511E-2	5.645E+0	6.559E+0
-5.025E-2	5.742E+0	6.517E+0
-5.673E-2	5.554E+0	6.576E+0
-5.349E-2	5.768E+0	6.709E+0
-5.835E-2	5.505E+0	6.676E+0
-5.187E-2	5.706E+0	6.611E+0
-5.511E-2	5.654E+0	6.640E+0
-5.511E-2	5.739E+0	6.520E+0
-5.673E-2	5.612E+0	6.553E+0
-5.025E-2	5.680E+0	6.540E+0
-5.349E-2	5.735E+0	6.663E+0
-5.187E-2	5.729E+0	6.634E+0
-5.511E-2	5.635E+0	6.614E+0
-5.025E-2	5.726E+0	6.595E+0
-5.673E-2	5.774E+0	6.702E+0
-5.349E-2	5.829E+0	6.530E+0
-5.835E-2	5.693E+0	6.624E+0
-5.025E-2	5.641E+0	6.728E+0
-5.673E-2	5.774E+0	6.621E+0
-5.349E-2	5.654E+0	6.556E+0
-5.511E-2	5.622E+0	6.644E+0
-4.862E-2	5.619E+0	6.572E+0
-5.673E-2	5.599E+0	6.692E+0
-5.511E-2	5.800E+0	6.702E+0
-5.673E-2	5.648E+0	6.657E+0
-4.862E-2	5.664E+0	6.621E+0
-5.835E-2	5.557E+0	6.702E+0
-5.349E-2	5.664E+0	6.725E+0
-5.511E-2	5.735E+0	6.702E+0
-5.187E-2	5.635E+0	6.585E+0
-5.511E-2	5.726E+0	6.556E+0
-5.835E-2	5.687E+0	6.627E+0
-5.511E-2	5.693E+0	6.614E+0
-5.187E-2	5.687E+0	6.410E+0
-5.673E-2	5.690E+0	6.579E+0
-5.511E-2	5.706E+0	6.657E+0
-5.511E-2	5.713E+0	6.595E+0
-5.025E-2	5.632E+0	6.546E+0
-5.673E-2	5.612E+0	6.702E+0
-5.673E-2	5.713E+0	6.576E+0
-5.349E-2	5.735E+0	6.537E+0
-5.349E-2	5.693E+0	6.764E+0
-5.349E-2	5.677E+0	6.627E+0
-5.673E-2	5.683E+0	6.741E+0
-5.835E-2	5.765E+0	6.530E+0
-5.187E-2	5.641E+0	6.572E+0
-5.673E-2	5.654E+0	6.624E+0
-5.673E-2	5.752E+0	6.611E+0
-5.511E-2	5.567E+0	6.533E+0
-5.511E-2	5.739E+0	6.611E+0
-5.349E-2	5.615E+0	6.563E+0
-5.673E-2	5.602E+0	6.601E+0
-5.349E-2	5.670E+0	6.546E+0
-5.349E-2	5.709E+0	6.537E+0
-5.349E-2	5.703E+0	6.683E+0
-5.511E-2	5.729E+0	6.738E+0
-5.511E-2	5.615E+0	6.556E+0
-5.187E-2	5.495E+0	6.589E+0
-5.673E-2	5.677E+0	6.501E+0
-5.673E-2	5.544E+0	6.614E+0
-5.511E-2	5.625E+0	6.601E+0
-5.349E-2	5.771E+0	6.705E+0
-5.187E-2	5.774E+0	6.576E+0
-5.835E-2	5.583E+0	6.679E+0
-5.349E-2	5.625E+0	6.566E+0
-5.187E-2	5.693E+0	6.556E+0
-5.511E-2	5.648E+0	6.582E+0
-5.998E-2	5.722E+0	6.511E+0
-5.349E-2	5.638E+0	6.572E+0
-5.511E-2	5.593E+0	6.459E+0
-5.187E-2	5.625E+0	6.585E+0
-5.673E-2	5.696E+0	6.485E+0
-5.349E-2	5.583E+0	6.546E+0
-5.349E-2	5.677E+0	6.592E+0
-5.187E-2	5.735E+0	6.572E+0
-5.835E-2	5.719E+0	6.498E+0
-5.187E-2	5.771E+0	6.644E+0
-5.349E-2	5.729E+0	6.443E+0
-5.187E-2	5.693E+0	6.563E+0
-5.835E-2	5.570E+0	6.751E+0
-5.187E-2	5.687E+0	6.666E+0
-5.511E-2	5.606E+0	6.614E+0
-5.187E-2	5.576E+0	6.589E+0
-5.673E-2	5.677E+0	6.608E+0
-5.349E-2	5.544E+0	6.822E+0
-5.511E-2	5.648E+0	6.627E+0
-5.025E-2	5.677E+0	6.530E+0
-5.673E-2	5.619E+0	6.507E+0
-5.025E-2	5.622E+0	6.520E+0
-5.511E-2	5.735E+0	6.598E+0
-5.349E-2	5.580E+0	6.614E+0
-5.673E-2	5.670E+0	6.559E+0
-5.349E-2	5.794E+0	6.605E+0
-5.187E-2	5.677E+0	6.511E+0
-5.025E-2	5.641E+0	6.605E+0
-5.673E-2	5.609E+0	6.452E+0
-5.349E-2	5.706E+0	6.530E+0
-5.673E-2	5.784E+0	6.543E+0
-4.862E-2	5.713E+0	6.572E+0
-5.835E-2	5.508E+0	6.653E+0
-5.187E-2	5.696E+0	6.595E+0
-5.835E-2	5.687E+0	6.530E+0
-5.187E-2	5.670E+0	6.608E+0
-5.998E-2	5.537E+0	6.754E+0
-5.187E-2	5.677E+0	6.670E+0
-5.349E-2	5.774E+0	6.556E+0
-5.187E-2	5.658E+0	6.589E+0
-6.160E-2	5.648E+0	6.595E+0
-5.349E-2	5.602E+0	6.608E+0
-5.673E-2	5.622E+0	6.686E+0
-5.349E-2	5.667E+0	6.627E+0
-5.673E-2	5.508E+0	6.631E+0
-5.349E-2	5.667E+0	6.611E+0
-5.511E-2	5.729E+0	6.504E+0
-5.511E-2	5.722E+0	6.647E+0
-5.835E-2	5.635E+0	6.498E+0
-5.349E-2	5.641E+0	6.543E+0
-5.673E-2	5.716E+0	6.644E+0
-5.349E-2	5.774E+0	6.566E+0
-5.835E-2	5.632E+0	6.601E+0
-5.349E-2	5.670E+0	6.553E+0
-5.349E-2	5.619E+0	6.715E+0
-5.349E-2	5.550E+0	6.644E+0
-5.511E-2	5.609E+0	6.517E+0
-5.511E-2	5.745E+0	6.485E+0
-5.673E-2	5.599E+0	6.644E+0
-5.673E-2	5.632E+0	6.559E+0
-5.673E-2	5.593E+0	6.498E+0
-5.673E-2	5.709E+0	6.608E+0
-5.349E-2	5.654E+0	6.589E+0
-5.349E-2	5.580E+0	6.592E+0
-5.835E-2	5.625E+0	6.709E+0
-5.511E-2	5.570E+0	6.647E+0
-5.025E-2	5.768E+0	6.553E+0
-5.349E-2	5.703E+0	6.624E+0
-5.673E-2	5.648E+0	6.634E+0
-5.673E-2	5.700E+0	6.559E+0
-5.187E-2	5.732E+0	6.572E+0
-5.511E-2	5.726E+0	6.374E+0
-5.349E-2	5.651E+0	6.556E+0
-5.511E-2	5.758E+0	6.543E+0
-5.349E-2	5.641E+0	6.611E+0
-5.511E-2	5.677E+0	6.491E+0
-5.187E-2	5.745E+0	6.443E+0
-5.511E-2	5.658E+0	6.718E+0
-5.349E-2	5.612E+0	6.491E+0
-5.511E-2	5.680E+0	6.676E+0
-5.349E-2	5.719E+0	6.579E+0
-5.673E-2	5.615E+0	6.572E+0
-5.025E-2	5.674E+0	6.533E+0
-5.835E-2	5.612E+0	6.598E+0
-5.673E-2	5.820E+0	6.598E+0
-5.835E-2	5.674E+0	6.520E+0
-5.349E-2	5.700E+0	6.696E+0
-5.349E-2	5.722E+0	6.683E+0
-5.349E-2	5.726E+0	6.491E+0
-5.673E-2	5.573E+0	6.640E+0
-5.025E-2	5.567E+0	6.569E+0
-5.511E-2	5.664E+0	6.563E+0
-5.673E-2	5.713E+0	6.702E+0
-5.673E-2	5.628E+0	6.634E+0
-5.187E-2	5.622E+0	6.556E+0
-5.835E-2	5.645E+0	6.657E+0
-5.511E-2	5.719E+0	6.624E+0
-5.673E-2	5.658E+0	6.715E+0
-5.187E-2	5.499E+0	6.491E+0
-5.835E-2	5.547E+0	6.417E+0
-5.349E-2	5.774E+0	6.585E+0
-5.511E-2	5.693E+0	6.595E+0
-5.187E-2	5.635E+0	6.566E+0
-5.673E-2	5.739E+0	6.653E+0
-5.349E-2	5.716E+0	6.579E+0
-5.673E-2	5.515E+0	6.653E+0
-5.025E-2	5.680E+0	6.550E+0
-5.511E-2	5.632E+0	6.446E+0
-5.511E-2	5.641E+0	6.563E+0
-5.835E-2	5.563E+0	6.663E+0
-4.862E-2	5.651E+0	6.576E+0
-5.998E-2	5.648E+0	6.712E+0
-5.349E-2	5.667E+0	6.705E+0
-5.673E-2	5.499E+0	6.501E+0
-5.511E-2	5.570E+0	6.644E+0
-5.835E-2	5.719E+0	6.524E+0
-5.349E-2	5.784E+0	6.647E+0
-5.511E-2	5.661E+0	6.569E+0
-5.025E-2	5.609E+0	6.426E+0
-5.511E-2	5.583E+0	6.478E+0
-5.511E-2	5.641E+0	6.631E+0
-5.511E-2	5.810E+0	6.624E+0
-5.349E-2	5.706E+0	6.611E+0
-5.511E-2	5.829E+0	6.627E+0
-5.511E-2	5.677E+0	6.679E+0
-5.673E-2	5.638E+0	6.595E+0
-5.349E-2	5.654E+0	6.657E+0
-5.673E-2	5.658E+0	6.579E+0
-5.349E-2	5.693E+0	6.647E+0
-5.673E-2	5.521E+0	6.456E+0
-5.349E-2	5.609E+0	6.501E+0
-5.673E-2	5.700E+0	6.563E+0
-5.511E-2	5.677E+0	6.572E+0
-5.349E-2	5.719E+0	6.653E+0
-5.025E-2	5.713E+0	6.533E+0
-5.511E-2	5.638E+0	6.566E+0
-5.349E-2	5.596E+0	6.517E+0
-5.511E-2	5.690E+0	6.491E+0
-5.187E-2	5.589E+0	6.514E+0
-5.511E-2	5.586E+0	6.563E+0
-5.511E-2	5.658E+0	6.679E+0
-5.511E-2	5.674E+0	6.699E+0
-5.349E-2	5.495E+0	6.683E+0
-5.349E-2	5.596E+0	6.722E+0
-5.511E-2	5.573E+0	6.631E+0
-5.349E-2	5.606E+0	6.627E+0
-5.349E-2	5.622E+0	6.631E+0
-5.673E-2	5.615E+0	6.666E+0
-5.511E-2	5.606E+0	6.511E+0
-5.511E-2	5.667E+0	6.666E+0
-5.187E-2	5.641E+0	6.504E+0
-5.187E-2	5.638E+0	6.576E+0
-5.835E-2	5.683E+0	6.611E+0
-5.511E-2	5.742E+0	6.579E+0
-5.349E-2	5.661E+0	6.569E+0
-5.025E-2	5.612E+0	6.592E+0
-5.673E-2	5.641E+0	6.692E+0
-5.349E-2	5.709E+0	6.543E+0
-5.187E-2	5.726E+0	6.459E+0
-5.673E-2	5.654E+0	6.728E+0
-5.673E-2	5.609E+0	6.653E+0
-5.511E-2	5.495E+0	6.553E+0
-5.187E-2	5.729E+0	6.696E+0
-5.511E-2	5.615E+0	6.524E+0
-5.673E-2	5.512E+0	6.559E+0
-5.349E-2	5.554E+0	6.611E+0
-5.349E-2	5.758E+0	6.647E+0
-5.349E-2	5.752E+0	6.702E+0
-5.835E-2	5.687E+0	6.465E+0
-5.349E-2	5.469E+0	6.426E+0
-5.349E-2	5.638E+0	6.640E+0
-5.349E-2	5.625E+0	6.582E+0
-5.835E-2	5.573E+0	6.670E+0
-5.187E-2	5.615E+0	6.443E+0
-5.673E-2	5.651E+0	6.511E+0
-5.349E-2	5.661E+0	6.614E+0
-5.835E-2	5.550E+0	6.559E+0
-5.187E-2	5.599E+0	6.553E+0
-5.673E-2	5.700E+0	6.407E+0
-5.349E-2	5.573E+0	6.611E+0
-5.998E-2	5.589E+0	6.533E+0
-5.349E-2	5.794E+0	6.595E+0
-5.349E-2	5.654E+0	6.540E+0
-5.187E-2	5.771E+0	6.589E+0
-5.835E-2	5.670E+0	6.478E+0
-5.349E-2	5.550E+0	6.530E+0
-5.349E-2	5.651E+0	6.543E+0
-5.673E-2	5.596E+0	6.660E+0
-5.835E-2	5.651E+0	6.579E+0
-5.187E-2	5.658E+0	6.468E+0
-5.673E-2	5.619E+0	6.537E+0
-5.187E-2	5.518E+0	6.446E+0
-5.998E-2	5.719E+0	6.504E+0
-5.349E-2	5.615E+0	6.605E+0
-5.511E-2	5.696E+0	6.546E+0
-5.673E-2	5.709E+0	6.631E+0
-5.673E-2	5.752E+0	6.618E+0
-5.025E-2	5.628E+0	6.647E+0
-5.511E-2	5.625E+0	6.556E+0
-5.349E-2	5.615E+0	6.559E+0
-5.673E-2	5.609E+0	6.537E+0
-5.511E-2	5.641E+0	6.537E+0
-5.511E-2	5.651E+0	6.676E+0
-5.349E-2	5.531E+0	6.608E+0
-5.673E-2	5.641E+0	6.618E+0
-5.187E-2	5.651E+0	6.530E+0
-5.511E-2	5.622E+0	6.631E+0
-5.349E-2	5.771E+0	6.501E+0
-6.160E-2	5.596E+0	6.514E+0
-5.349E-2	5.693E+0	6.540E+0
-5.349E-2	5.641E+0	6.556E+0
-5.187E-2	5.635E+0	6.563E+0
-5.998E-2	5.635E+0	6.540E+0
-5.511E-2	5.593E+0	6.569E+0
-5.511E-2	5.505E+0	6.569E+0
-5.349E-2	5.748E+0	6.446E+0
-5.673E-2	5.722E+0	6.663E+0
-5.349E-2	5.602E+0	6.468E+0
-5.835E-2	5.518E+0	6.624E+0
-5.511E-2	5.622E+0	6.468E+0
-5.835E-2	5.709E+0	6.582E+0
-5.511E-2	5.709E+0	6.676E+0
-5.187E-2	5.761E+0	6.468E+0
-5.511E-2	5.541E+0	6.621E+0
-5.511E-2	5.658E+0	6.569E+0
-5.349E-2	5.661E+0	6.618E+0
-5.349E-2	5.567E+0	6.605E+0
-5.349E-2	5.638E+0	6.637E+0
-5.673E-2	5.680E+0	6.543E+0
-5.187E-2	5.619E+0	6.611E+0
-5.511E-2	5.638E+0	6.546E+0
-5.511E-2	5.622E+0	6.660E+0
-5.673E-2	5.638E+0	6.582E+0
-5.511E-2	5.641E+0	6.420E+0
-5.349E-2	5.508E+0	6.576E+0
-5.511E-2	5.625E+0	6.595E+0
-5.835E-2	5.664E+0	6.689E+0
-5.835E-2	5.726E+0	6.582E+0
-5.187E-2	5.596E+0	6.572E+0
-5.673E-2	5.495E+0	6.485E+0
-5.673E-2	5.563E+0	6.585E+0
-5.511E-2	5.563E+0	6.472E+0
-5.349E-2	5.528E+0	6.686E+0
-5.511E-2	5.670E+0	6.556E+0
-5.673E-2	5.761E+0	6.540E+0
-5.511E-2	5.570E+0	6.504E+0
-5.187E-2	5.638E+0	6.537E+0
-5.349E-2	5.589E+0	6.569E+0
-5.349E-2	5.693E+0	6.627E+0
-5.511E-2	5.625E+0	6.468E+0
-5.349E-2	5.677E+0	6.601E+0
-5.673E-2	5.615E+0	6.715E+0
-5.511E-2	5.667E+0	6.592E+0
-5.511E-2	5.661E+0	6.608E+0
-4.862E-2	5.709E+0	6.553E+0
-5.511E-2	5.424E+0	6.605E+0
-5.835E-2	5.632E+0	6.592E+0
-5.511E-2	5.638E+0	6.507E+0
-5.025E-2	5.791E+0	6.582E+0
-5.673E-2	5.696E+0	6.689E+0
-5.187E-2	5.716E+0	6.576E+0
-5.511E-2	5.612E+0	6.553E+0
-5.187E-2	5.700E+0	6.644E+0
-5.511E-2	5.680E+0	6.498E+0
-5.349E-2	5.690E+0	6.673E+0
-5.349E-2	5.706E+0	6.540E+0
-5.025E-2	5.654E+0	6.576E+0
-5.511E-2	5.580E+0	6.595E+0
-5.511E-2	5.654E+0	6.501E+0
-5.673E-2	5.680E+0	6.520E+0
-5.187E-2	5.703E+0	6.601E+0
-5.511E-2	5.570E+0	6.689E+0
-5.511E-2	5.622E+0	6.569E+0
-5.673E-2	5.674E+0	6.566E+0
-5.025E-2	5.615E+0	6.585E+0
-5.511E-2	5.537E+0	6.556E+0
-5.187E-2	5.599E+0	6.494E+0
-5.349E-2	5.664E+0	6.504E+0
-5.349E-2	5.638E+0	6.696E+0
-5.511E-2	5.677E+0	6.569E+0
-5.349E-2	5.499E+0	6.478E+0
-5.511E-2	5.722E+0	6.611E+0
-5.187E-2	5.586E+0	6.436E+0
-5.511E-2	5.658E+0	6.718E+0
-5.673E-2	5.654E+0	6.559E+0
-5.835E-2	5.648E+0	6.718E+0
-5.025E-2	5.619E+0	6.517E+0
-5.673E-2	5.622E+0	6.660E+0
-5.511E-2	5.547E+0	6.507E+0
-5.673E-2	5.619E+0	6.550E+0
-5.025E-2	5.696E+0	6.657E+0
-5.673E-2	5.531E+0	6.472E+0
-5.511E-2	5.677E+0	6.546E+0
-5.673E-2	5.560E+0	6.611E+0
-5.025E-2	5.693E+0	6.556E+0
-5.835E-2	5.576E+0	6.611E+0
-5.673E-2	5.525E+0	6.725E+0
-5.673E-2	5.586E+0	6.569E+0
-5.025E-2	5.696E+0	6.524E+0
-5.673E-2	5.661E+0	6.569E+0
-5.511E-2	5.508E+0	6.504E+0
-5.835E-2	5.544E+0	6.420E+0
-5.025E-2	5.654E+0	6.634E+0
-5.511E-2	5.670E+0	6.585E+0
-5.349E-2	5.547E+0	6.650E+0
-5.673E-2	5.735E+0	6.488E+0
-5.187E-2	5.515E+0	6.488E+0
-5.187E-2	5.563E+0	6.475E+0
-5.673E-2	5.648E+0	6.475E+0
-5.673E-2	5.622E+0	6.663E+0
-5.349E-2	5.670E+0	6.582E+0
-5.673E-2	5.599E+0	6.517E+0
-5.511E-2	5.583E+0	6.601E+0
-5.511E-2	5.687E+0	6.407E+0
-5.025E-2	5.541E+0	6.323E+0
-5.511E-2	5.823E+0	6.666E+0
-5.349E-2	5.719E+0	6.621E+0
-5.511E-2	5.599E+0	6.504E+0
-5.349E-2	5.560E+0	6.430E+0
-5.349E-2	5.645E+0	6.624E+0
-5.835E-2	5.615E+0	6.553E+0
-5.025E-2	5.674E+0	6.598E+0
-5.025E-2	5.537E+0	6.572E+0
-5.511E-2	5.586E+0	6.650E+0
-5.835E-2	5.505E+0	6.475E+0
-5.349E-2	5.576E+0	6.384E+0
-5.511E-2	5.709E+0	6.481E+0
-5.511E-2	5.693E+0	6.540E+0
-5.511E-2	5.612E+0	6.559E+0
-5.511E-2	5.606E+0	6.504E+0
-5.187E-2	5.803E+0	6.621E+0
-5.349E-2	5.658E+0	6.507E+0
-5.511E-2	5.706E+0	6.537E+0
-5.511E-2	5.602E+0	6.563E+0
-5.349E-2	5.696E+0	6.647E+0
-5.349E-2	5.528E+0	6.478E+0
-5.511E-2	5.622E+0	6.481E+0
-5.349E-2	5.638E+0	6.514E+0
-5.349E-2	5.576E+0	6.621E+0
-5.349E-2	5.745E+0	6.576E+0
-5.835E-2	5.706E+0	6.543E+0
-5.511E-2	5.567E+0	6.530E+0
-5.349E-2	5.632E+0	6.524E+0
-5.511E-2	5.716E+0	6.546E+0
-5.673E-2	5.609E+0	6.553E+0
-5.187E-2	5.852E+0	6.553E+0
-5.025E-2	5.450E+0	6.478E+0
-4.862E-2	5.589E+0	6.553E+0
-5.998E-2	5.583E+0	6.663E+0
-5.349E-2	5.573E+0	6.530E+0
-5.511E-2	5.596E+0	6.569E+0
-5.349E-2	5.706E+0	6.563E+0
-5.835E-2	5.713E+0	6.543E+0
-5.349E-2	5.495E+0	6.553E+0
-5.673E-2	5.573E+0	6.423E+0
-5.349E-2	5.635E+0	6.589E+0
-5.835E-2	5.518E+0	6.540E+0
-5.025E-2	5.625E+0	6.446E+0
-5.511E-2	5.602E+0	6.446E+0
-5.511E-2	5.547E+0	6.647E+0
-5.673E-2	5.716E+0	6.598E+0
-5.187E-2	5.528E+0	6.456E+0
-5.998E-2	5.534E+0	6.462E+0
-5.349E-2	5.739E+0	6.517E+0
-5.673E-2	5.632E+0	6.524E+0
-5.025E-2	5.791E+0	6.563E+0
-5.187E-2	5.606E+0	6.592E+0
-5.511E-2	5.554E+0	6.527E+0
-5.835E-2	5.661E+0	6.741E+0
-5.349E-2	5.554E+0	6.614E+0
-5.025E-2	5.525E+0	6.657E+0
-5.187E-2	5.570E+0	6.540E+0
-5.998E-2	5.537E+0	6.579E+0
-5.511E-2	5.658E+0	6.537E+0
-5.511E-2	5.690E+0	6.452E+0
-5.349E-2	5.528E+0	6.563E+0
-5.673E-2	5.469E+0	6.585E+0
-5.349E-2	5.515E+0	6.507E+0
-5.187E-2	5.576E+0	6.592E+0
-5.673E-2	5.606E+0	6.524E+0
-5.673E-2	5.664E+0	6.420E+0
-5.187E-2	5.628E+0	6.627E+0
-5.349E-2	5.557E+0	6.478E+0
-5.349E-2	5.758E+0	6.527E+0
-5.835E-2	5.469E+0	6.485E+0
-5.349E-2	5.638E+0	6.481E+0
-5.349E-2	5.602E+0	6.683E+0
-5.187E-2	5.563E+0	6.517E+0
-5.673E-2	5.619E+0	6.546E+0
-5.349E-2	5.677E+0	6.543E+0
-5.187E-2	5.550E+0	6.504E+0
-5.673E-2	5.716E+0	6.644E+0
-5.673E-2	5.615E+0	6.514E+0
-5.511E-2	5.654E+0	6.524E+0
-5.511E-2	5.632E+0	6.481E+0
-5.349E-2	5.625E+0	6.446E+0
-5.673E-2	5.683E+0	6.576E+0
-5.511E-2	5.628E+0	6.488E+0
-5.187E-2	5.437E+0	6.527E+0
-5.349E-2	5.667E+0	6.722E+0
-5.349E-2	5.719E+0	6.491E+0
-5.349E-2	5.505E+0	6.598E+0
-5.349E-2	5.609E+0	6.705E+0
-5.025E-2	5.615E+0	6.601E+0
-5.511E-2	5.651E+0	6.592E+0
-5.349E-2	5.560E+0	6.498E+0
-5.349E-2	5.674E+0	6.472E+0
-5.349E-2	5.476E+0	6.452E+0
-5.349E-2	5.534E+0	6.556E+0
-5.511E-2	5.641E+0	6.420E+0
-5.187E-2	5.541E+0	6.546E+0
-5.511E-2	5.654E+0	6.553E+0
-5.835E-2	5.586E+0	6.527E+0
-5.511E-2	5.635E+0	6.468E+0
-5.349E-2	5.648E+0	6.618E+0
-5.349E-2	5.550E+0	6.647E+0
-5.673E-2	5.567E+0	6.650E+0
-5.511E-2	5.612E+0	6.627E+0
-5.025E-2	5.615E+0	6.634E+0
-5.349E-2	5.531E+0	6.524E+0
-5.673E-2	5.589E+0	6.644E+0
-5.998E-2	5.512E+0	6.413E+0
-5.187E-2	5.505E+0	6.611E+0
-5.349E-2	5.528E+0	6.576E+0
-5.511E-2	5.544E+0	6.650E+0
-5.511E-2	5.580E+0	6.579E+0
-5.349E-2	5.664E+0	6.556E+0
-5.511E-2	5.651E+0	6.339E+0
-5.511E-2	5.781E+0	6.566E+0
-5.673E-2	5.742E+0	6.514E+0
-4.862E-2	5.486E+0	6.501E+0
-5.673E-2	5.674E+0	6.611E+0
-5.673E-2	5.622E+0	6.514E+0
-5.673E-2	5.755E+0	6.611E+0
-5.187E-2	5.638E+0	6.481E+0
-5.511E-2	5.576E+0	6.550E+0
-5.673E-2	5.641E+0	6.553E+0
-5.511E-2	5.589E+0	6.605E+0
-5.187E-2	5.573E+0	6.537E+0
-5.349E-2	5.729E+0	6.614E+0
-5.349E-2	5.628E+0	6.530E+0
-5.511E-2	5.693E+0	6.566E+0
-5.025E-2	5.557E+0	6.592E+0
-5.511E-2	5.550E+0	6.657E+0
-5.511E-2	5.593E+0	6.540E+0
-5.673E-2	5.703E+0	6.601E+0
-5.349E-2	5.755E+0	6.637E+0
-5.511E-2	5.638E+0	6.728E+0
-5.511E-2	5.615E+0	6.576E+0
-5.835E-2	5.606E+0	6.481E+0
-5.025E-2	5.570E+0	6.394E+0
-5.511E-2	5.612E+0	6.404E+0
-5.511E-2	5.632E+0	6.384E+0
-5.673E-2	5.677E+0	6.537E+0
-5.187E-2	5.706E+0	6.456E+0
-5.673E-2	5.687E+0	6.511E+0
-5.187E-2	5.505E+0	6.569E+0
-5.673E-2	5.654E+0	6.524E+0
-5.187E-2	5.589E+0	6.488E+0
-5.835E-2	5.609E+0	6.472E+0
-5.511E-2	5.521E+0	6.459E+0
-5.673E-2	5.680E+0	6.387E+0
-5.187E-2	5.823E+0	6.524E+0
-5.511E-2	5.596E+0	6.653E+0
-5.511E-2	5.563E+0	6.494E+0
-5.673E-2	5.628E+0	6.582E+0
-5.187E-2	5.664E+0	6.514E+0
-5.673E-2	5.739E+0	6.475E+0
-5.187E-2	5.593E+0	6.524E+0
-5.835E-2	5.690E+0	6.553E+0
-5.025E-2	5.632E+0	6.430E+0
-5.349E-2	5.622E+0	6.563E+0
-5.835E-2	5.658E+0	6.511E+0
-5.835E-2	5.596E+0	6.592E+0
-5.187E-2	5.528E+0	6.530E+0
-5.673E-2	5.690E+0	6.459E+0
-5.835E-2	5.687E+0	6.576E+0
-5.673E-2	5.550E+0	6.478E+0
-5.187E-2	5.589E+0	6.543E+0
-5.187E-2	5.706E+0	6.556E+0
-5.349E-2	5.531E+0	6.501E+0
-5.673E-2	5.742E+0	6.579E+0
-5.187E-2	5.596E+0	6.520E+0
-5.349E-2	5.576E+0	6.605E+0
-5.998E-2	5.696E+0	6.592E+0
-5.511E-2	5.398E+0	6.553E+0
-5.187E-2	5.586E+0	6.621E+0
-5.511E-2	5.635E+0	6.563E+0
-5.349E-2	5.628E+0	6.640E+0
-5.511E-2	5.593E+0	6.511E+0
-5.025E-2	5.748E+0	6.579E+0
-5.511E-2	5.537E+0	6.501E+0
-5.349E-2	5.674E+0	6.533E+0
-5.349E-2	5.651E+0	6.533E+0
-5.187E-2	5.576E+0	6.537E+0
-5.349E-2	5.573E+0	6.644E+0
-5.511E-2	5.512E+0	6.475E+0
-5.349E-2	5.570E+0	6.449E+0
-5.511E-2	5.557E+0	6.618E+0
-5.187E-2	5.580E+0	6.449E+0
-5.835E-2	5.661E+0	6.456E+0
-5.349E-2	5.706E+0	6.666E+0
-5.511E-2	5.554E+0	6.647E+0
-5.349E-2	5.570E+0	6.563E+0
-5.349E-2	5.609E+0	6.501E+0
-5.187E-2	5.583E+0	6.501E+0
-5.349E-2	5.586E+0	6.530E+0
-5.187E-2	5.586E+0	6.478E+0
-5.835E-2	5.635E+0	6.670E+0
-5.349E-2	5.525E+0	6.400E+0
-5.349E-2	5.700E+0	6.579E+0
-5.511E-2	5.583E+0	6.563E+0
-5.835E-2	5.440E+0	6.640E+0
-5.349E-2	5.645E+0	6.456E+0
-5.511E-2	5.778E+0	6.660E+0
-5.025E-2	5.593E+0	6.472E+0
-5.673E-2	5.473E+0	6.452E+0
-5.511E-2	5.567E+0	6.420E+0
-5.187E-2	5.628E+0	6.475E+0
-5.349E-2	5.609E+0	6.352E+0
-5.835E-2	5.593E+0	6.624E+0
-5.511E-2	5.570E+0	6.598E+0
-5.349E-2	5.583E+0	6.423E+0
-5.511E-2	5.570E+0	6.764E+0
-5.673E-2	5.651E+0	6.462E+0
-5.187E-2	5.508E+0	6.647E+0
-5.511E-2	5.609E+0	6.595E+0
-5.187E-2	5.518E+0	6.449E+0
-5.835E-2	5.599E+0	6.504E+0
-5.349E-2	5.670E+0	6.595E+0
-5.673E-2	5.651E+0	6.478E+0
-5.511E-2	5.567E+0	6.540E+0
-5.835E-2	5.521E+0	6.527E+0
-5.349E-2	5.534E+0	6.459E+0
-5.673E-2	5.628E+0	6.517E+0
-5.349E-2	5.554E+0	6.488E+0
-5.835E-2	5.554E+0	6.618E+0
-5.349E-2	5.521E+0	6.553E+0
-5.349E-2	5.609E+0	6.611E+0
-5.673E-2	5.719E+0	6.524E+0
-5.673E-2	5.570E+0	6.533E+0
-5.187E-2	5.638E+0	6.481E+0
-5.349E-2	5.593E+0	6.501E+0
-5.349E-2	5.537E+0	6.705E+0
-5.998E-2	5.557E+0	6.423E+0
-5.187E-2	5.525E+0	6.767E+0
-5.673E-2	5.735E+0	6.543E+0
-5.511E-2	5.537E+0	6.634E+0
-5.835E-2	5.658E+0	6.618E+0
-5.187E-2	5.645E+0	6.621E+0
-5.349E-2	5.615E+0	6.631E+0
-5.673E-2	5.508E+0	6.631E+0
-5.835E-2	5.589E+0	6.481E+0
-5.349E-2	5.622E+0	6.472E+0
-5.349E-2	5.609E+0	6.452E+0
-5.511E-2	5.602E+0	6.530E+0
-5.835E-2	5.696E+0	6.430E+0
-5.187E-2	5.680E+0	6.605E+0
-5.349E-2	5.791E+0	6.433E+0
-5.511E-2	5.492E+0	6.511E+0
-5.673E-2	5.570E+0	6.387E+0
-5.187E-2	5.645E+0	6.520E+0
-5.187E-2	5.502E+0	6.491E+0
-5.835E-2	5.635E+0	6.582E+0
-5.998E-2	5.596E+0	6.533E+0
-5.187E-2	5.635E+0	6.475E+0
-5.349E-2	5.482E+0	6.498E+0
-5.511E-2	5.515E+0	6.679E+0
-5.835E-2	5.628E+0	6.566E+0
-5.349E-2	5.580E+0	6.511E+0
-5.511E-2	5.632E+0	6.576E+0
-5.511E-2	5.547E+0	6.540E+0
-5.673E-2	5.615E+0	6.472E+0
-5.349E-2	5.661E+0	6.452E+0
-5.349E-2	5.648E+0	6.485E+0
-5.349E-2	5.586E+0	6.576E+0
-5.835E-2	5.612E+0	6.627E+0
-5.511E-2	5.612E+0	6.527E+0
-5.511E-2	5.515E+0	6.595E+0
-5.835E-2	5.661E+0	6.631E+0
-5.511E-2	5.560E+0	6.601E+0
-5.511E-2	5.632E+0	6.618E+0
-5.349E-2	5.612E+0	6.420E+0
-5.511E-2	5.683E+0	6.459E+0
-5.835E-2	5.537E+0	6.533E+0
-5.187E-2	5.602E+0	6.481E+0
-5.187E-2	5.609E+0	6.559E+0
-5.673E-2	5.531E+0	6.498E+0
-5.673E-2	5.641E+0	6.488E+0
-5.187E-2	5.518E+0	6.559E+0
-5.187E-2	5.606E+0	6.566E+0
-5.349E-2	5.486E+0	6.553E+0
-5.998E-2	5.580E+0	6.514E+0
-5.511E-2	5.518E+0	6.465E+0
-5.349E-2	5.505E+0	6.601E+0
-5.511E-2	5.537E+0	6.608E+0
-5.835E-2	5.554E+0	6.449E+0
-5.349E-2	5.700E+0	6.601E+0
-5.187E-2	5.635E+0	6.618E+0
-5.673E-2	5.580E+0	6.640E+0
-5.349E-2	5.632E+0	6.553E+0
-5.349E-2	5.541E+0	6.725E+0
-5.511E-2	5.531E+0	6.579E+0
-5.511E-2	5.654E+0	6.530E+0
-5.349E-2	5.593E+0	6.676E+0
-5.511E-2	5.580E+0	6.572E+0
-5.187E-2	5.495E+0	6.485E+0
-5.673E-2	5.557E+0	6.553E+0
-5.511E-2	5.619E+0	6.546E+0
-5.511E-2	5.531E+0	6.433E+0
-5.025E-2	5.531E+0	6.511E+0
-5.835E-2	5.586E+0	6.481E+0
-5.349E-2	5.534E+0	6.537E+0
-5.673E-2	5.797E+0	6.605E+0
-5.187E-2	5.554E+0	6.605E+0
-5.349E-2	5.521E+0	6.527E+0
-5.511E-2	5.771E+0	6.481E+0
-5.511E-2	5.693E+0	6.468E+0
-5.187E-2	5.602E+0	6.546E+0
-5.835E-2	5.687E+0	6.478E+0
-5.511E-2	5.495E+0	6.621E+0
-5.511E-2	5.550E+0	6.559E+0
-5.187E-2	5.745E+0	6.598E+0
-5.349E-2	5.661E+0	6.494E+0
-5.511E-2	5.525E+0	6.514E+0
-5.673E-2	5.586E+0	6.426E+0
-5.025E-2	5.677E+0	6.491E+0
-5.673E-2	5.612E+0	6.400E+0
-5.511E-2	5.453E+0	6.566E+0
-5.511E-2	5.641E+0	6.449E+0
-5.349E-2	5.706E+0	6.595E+0
-5.673E-2	5.541E+0	6.468E+0
-5.835E-2	5.583E+0	6.381E+0
-5.673E-2	5.703E+0	6.608E+0
-5.187E-2	5.563E+0	6.543E+0
-5.349E-2	5.625E+0	6.631E+0
-5.998E-2	5.683E+0	6.462E+0
-5.511E-2	5.576E+0	6.417E+0
-5.025E-2	5.648E+0	6.498E+0
-5.511E-2	5.800E+0	6.472E+0
-5.511E-2	5.622E+0	6.456E+0
-5.673E-2	5.670E+0	6.543E+0
-5.187E-2	5.599E+0	6.517E+0
-5.511E-2	5.528E+0	6.569E+0
-5.349E-2	5.690E+0	6.530E+0
-5.673E-2	5.700E+0	6.530E+0
-4.862E-2	5.612E+0	6.517E+0
-5.187E-2	5.434E+0	6.608E+0
-5.511E-2	5.696E+0	6.550E+0
-5.511E-2	5.774E+0	6.653E+0
-5.187E-2	5.486E+0	6.624E+0
-5.673E-2	5.687E+0	6.650E+0
-5.349E-2	5.593E+0	6.605E+0
-5.673E-2	5.622E+0	6.452E+0
-5.187E-2	5.573E+0	6.696E+0
-5.511E-2	5.602E+0	6.524E+0
-5.511E-2	5.567E+0	6.501E+0
-5.349E-2	5.512E+0	6.501E+0
-5.349E-2	5.417E+0	6.498E+0
-5.349E-2	5.479E+0	6.501E+0
-5.349E-2	5.576E+0	6.342E+0
-5.673E-2	5.645E+0	6.530E+0
-5.511E-2	5.693E+0	6.582E+0
-5.511E-2	5.658E+0	6.381E+0
-5.673E-2	5.576E+0	6.485E+0
-5.511E-2	5.599E+0	6.407E+0
-5.187E-2	5.641E+0	6.601E+0
-5.511E-2	5.544E+0	6.462E+0
-5.673E-2	5.615E+0	6.517E+0
-5.511E-2	5.602E+0	6.410E+0
-4.862E-2	5.612E+0	6.533E+0
-5.349E-2	5.554E+0	6.582E+0
-5.511E-2	5.460E+0	6.524E+0
-5.349E-2	5.531E+0	6.507E+0
-5.187E-2	5.531E+0	6.582E+0
-5.349E-2	5.641E+0	6.456E+0
-5.673E-2	5.482E+0	6.456E+0
-5.835E-2	5.622E+0	6.462E+0
-5.349E-2	5.606E+0	6.439E+0
-5.673E-2	5.528E+0	6.413E+0
-5.673E-2	5.599E+0	6.472E+0
-5.511E-2	5.580E+0	6.478E+0
-5.187E-2	5.661E+0	6.397E+0
-5.511E-2	5.560E+0	6.540E+0
-5.998E-2	5.505E+0	6.507E+0
-5.511E-2	5.703E+0	6.527E+0
-5.349E-2	5.635E+0	6.579E+0
-5.187E-2	5.550E+0	6.468E+0
-5.673E-2	5.726E+0	6.485E+0
-5.349E-2	5.606E+0	6.511E+0
-5.025E-2	5.576E+0	6.446E+0
-5.511E-2	5.622E+0	6.569E+0
-5.673E-2	5.434E+0	6.306E+0
-5.187E-2	5.638E+0	6.556E+0
-5.673E-2	5.421E+0	6.517E+0
-5.349E-2	5.690E+0	6.533E+0
-5.835E-2	5.667E+0	6.517E+0
-5.349E-2	5.473E+0	6.446E+0
-5.511E-2	5.567E+0	6.371E+0
-5.511E-2	5.589E+0	6.381E+0
-5.835E-2	5.622E+0	6.472E+0
-5.349E-2	5.683E+0	6.537E+0
-5.511E-2	5.583E+0	6.491E+0
-5.187E-2	5.499E+0	6.498E+0
-5.673E-2	5.593E+0	6.494E+0
-5.187E-2	5.615E+0	6.631E+0
-5.511E-2	5.674E+0	6.647E+0
-5.187E-2	5.521E+0	6.624E+0
-5.673E-2	5.703E+0	6.653E+0
-5.511E-2	5.687E+0	6.459E+0
-5.673E-2	5.427E+0	6.627E+0
-5.187E-2	5.638E+0	6.468E+0
-5.998E-2	5.583E+0	6.511E+0
-5.511E-2	5.625E+0	6.420E+0
-5.511E-2	5.550E+0	6.605E+0
-5.349E-2	5.606E+0	6.624E+0
-5.673E-2	5.593E+0	6.530E+0
-5.511E-2	5.593E+0	6.384E+0
-5.511E-2	5.596E+0	6.498E+0
-5.511E-2	5.528E+0	6.550E+0
-6.160E-2	5.612E+0	6.417E+0
-5.187E-2	5.609E+0	6.452E+0
-5.511E-2	5.628E+0	6.452E+0
-5.187E-2	5.586E+0	6.417E+0
-5.835E-2	5.635E+0	6.514E+0
-5.187E-2	5.437E+0	6.553E+0
-5.187E-2	5.628E+0	6.504E+0
-5.511E-2	5.752E+0	6.579E+0
-5.835E-2	5.499E+0	6.452E+0
-5.187E-2	5.580E+0	6.449E+0
-5.511E-2	5.537E+0	6.494E+0
-5.187E-2	5.596E+0	6.485E+0
-5.835E-2	5.489E+0	6.514E+0
-5.349E-2	5.602E+0	6.566E+0
-5.349E-2	5.651E+0	6.420E+0
-5.511E-2	5.518E+0	6.747E+0
-5.673E-2	5.680E+0	6.465E+0
-5.349E-2	5.667E+0	6.433E+0
-5.187E-2	5.586E+0	6.537E+0
-5.511E-2	5.625E+0	6.391E+0
-5.511E-2	5.515E+0	6.475E+0
-5.511E-2	5.589E+0	6.501E+0
-5.349E-2	5.615E+0	6.475E+0
-5.187E-2	5.512E+0	6.462E+0
-5.511E-2	5.430E+0	6.511E+0
-5.349E-2	5.473E+0	6.540E+0
-5.511E-2	5.557E+0	6.663E+0
-5.025E-2	5.628E+0	6.517E+0
-5.511E-2	5.703E+0	6.439E+0
-5.511E-2	5.589E+0	6.439E+0
-5.349E-2	5.638E+0	6.540E+0
-5.349E-2	5.593E+0	6.644E+0
-5.998E-2	5.700E+0	6.436E+0
-5.025E-2	5.550E+0	6.507E+0
-5.187E-2	5.541E+0	6.530E+0
-5.349E-2	5.683E+0	6.504E+0
-5.835E-2	5.664E+0	6.527E+0
-5.673E-2	5.619E+0	6.439E+0
-5.349E-2	5.525E+0	6.566E+0
-5.349E-2	5.602E+0	6.520E+0
-5.673E-2	5.502E+0	6.576E+0
-5.511E-2	5.398E+0	6.491E+0
-5.349E-2	5.654E+0	6.550E+0
-5.349E-2	5.512E+0	6.524E+0
-5.835E-2	5.606E+0	6.546E+0
-5.511E-2	5.683E+0	6.446E+0
-5.349E-2	5.557E+0	6.485E+0
-5.349E-2	5.615E+0	6.501E+0
-5.511E-2	5.635E+0	6.348E+0
-5.511E-2	5.453E+0	6.397E+0
-5.025E-2	5.537E+0	6.569E+0
-5.511E-2	5.554E+0	6.478E+0
-5.673E-2	5.586E+0	6.553E+0
-5.835E-2	5.612E+0	6.387E+0
-5.349E-2	5.499E+0	6.553E+0
-5.187E-2	5.664E+0	6.546E+0
-5.511E-2	5.602E+0	6.627E+0
-5.511E-2	5.739E+0	6.475E+0
-5.349E-2	5.417E+0	6.683E+0
-5.511E-2	5.486E+0	6.452E+0
-5.673E-2	5.525E+0	6.608E+0
-5.511E-2	5.628E+0	6.394E+0
-4.862E-2	5.648E+0	6.491E+0
-5.511E-2	5.576E+0	6.468E+0
-5.511E-2	5.554E+0	6.462E+0
-5.511E-2	5.632E+0	6.494E+0
-5.025E-2	5.492E+0	6.465E+0
-5.349E-2	5.537E+0	6.611E+0
-5.511E-2	5.518E+0	6.576E+0
-5.673E-2	5.596E+0	6.498E+0
-4.862E-2	5.414E+0	6.345E+0
-5.511E-2	5.479E+0	6.475E+0
-5.511E-2	5.602E+0	6.514E+0
-5.349E-2	5.576E+0	6.446E+0
-5.187E-2	5.576E+0	6.514E+0
-5.349E-2	5.583E+0	6.498E+0
-5.511E-2	5.807E+0	6.449E+0
-5.511E-2	5.651E+0	6.498E+0
-5.349E-2	5.606E+0	6.540E+0
-5.511E-2	5.628E+0	6.520E+0
-5.673E-2	5.547E+0	6.420E+0
-5.673E-2	5.476E+0	6.566E+0
-5.187E-2	5.596E+0	6.439E+0
-5.349E-2	5.651E+0	6.456E+0
-5.349E-2	5.508E+0	6.443E+0
-5.998E-2	5.658E+0	6.430E+0
-5.187E-2	5.534E+0	6.566E+0
-5.349E-2	5.654E+0	6.621E+0
-5.511E-2	5.453E+0	6.323E+0
-5.673E-2	5.599E+0	6.553E+0
-5.187E-2	5.709E+0	6.543E+0
-5.349E-2	5.602E+0	6.553E+0
-5.349E-2	5.518E+0	6.517E+0
-5.673E-2	5.693E+0	6.400E+0
-4.862E-2	5.528E+0	6.491E+0
-5.511E-2	5.512E+0	6.546E+0
-5.349E-2	5.670E+0	6.335E+0
-5.835E-2	5.654E+0	6.488E+0
-5.025E-2	5.690E+0	6.556E+0
-5.673E-2	5.573E+0	6.430E+0
-5.511E-2	5.466E+0	6.537E+0
-5.673E-2	5.573E+0	6.358E+0
-5.025E-2	5.486E+0	6.546E+0
-5.673E-2	5.609E+0	6.524E+0
-5.673E-2	5.385E+0	6.618E+0
-5.349E-2	5.589E+0	6.634E+0
-5.187E-2	5.680E+0	6.410E+0
-5.511E-2	5.557E+0	6.443E+0
-5.511E-2	5.550E+0	6.488E+0
-5.673E-2	5.385E+0	6.468E+0
-5.349E-2	5.521E+0	6.520E+0
-5.511E-2	5.641E+0	6.592E+0
-5.511E-2	5.573E+0	6.456E+0
-5.511E-2	5.586E+0	6.553E+0
-5.187E-2	5.521E+0	6.501E+0
-5.511E-2	5.580E+0	6.579E+0
-5.673E-2	5.609E+0	6.501E+0
-5.511E-2	5.625E+0	6.511E+0
-5.349E-2	5.447E+0	6.507E+0
-5.673E-2	5.560E+0	6.598E+0
-5.673E-2	5.567E+0	6.462E+0
-5.511E-2	5.567E+0	6.618E+0
-5.187E-2	5.638E+0	6.533E+0
-5.511E-2	5.557E+0	6.556E+0
-5.511E-2	5.628E+0	6.582E+0
-5.673E-2	5.541E+0	6.504E+0
-5.187E-2	5.547E+0	6.436E+0
-5.349E-2	5.586E+0	6.572E+0
-5.673E-2	5.645E+0	6.530E+0
-5.349E-2	5.521E+0	6.498E+0
-5.511E-2	5.612E+0	6.517E+0
-5.187E-2	5.508E+0	6.530E+0
-5.673E-2	5.408E+0	6.556E+0
-5.511E-2	5.537E+0	6.650E+0
-4.700E-2	5.554E+0	6.614E+0
-5.187E-2	5.521E+0	6.514E+0
-5.511E-2	5.541E+0	6.514E+0
-5.511E-2	5.586E+0	6.481E+0
-5.511E-2	5.502E+0	6.472E+0
-5.511E-2	5.593E+0	6.556E+0
-5.511E-2	5.599E+0	6.614E+0
-5.673E-2	5.560E+0	6.284E+0
-5.511E-2	5.576E+0	6.475E+0
-5.187E-2	5.628E+0	6.410E+0
-6.160E-2	5.580E+0	6.579E+0
-5.349E-2	5.696E+0	6.589E+0
-5.835E-2	5.560E+0	6.585E+0
-5.673E-2	5.622E+0	6.592E+0
-5.998E-2	5.521E+0	6.452E+0
-5.673E-2	5.563E+0	6.423E+0
-5.835E-2	5.515E+0	6.472E+0
-5.673E-2	5.651E+0	6.488E+0
-5.998E-2	5.560E+0	6.576E+0
-5.511E-2	5.554E+0	6.582E+0
-5.673E-2	5.645E+0	6.394E+0
-5.673E-2	5.654E+0	6.533E+0
-6.160E-2	5.739E+0	6.540E+0
-5.349E-2	5.593E+0	6.699E+0
-5.835E-2	5.593E+0	6.335E+0
-5.673E-2	5.453E+0	6.533E+0
-6.160E-2	5.550E+0	6.520E+0
-5.511E-2	5.547E+0	6.501E+0
-5.673E-2	5.567E+0	6.452E+0
-5.835E-2	5.606E+0	6.449E+0
-5.998E-2	5.658E+0	6.507E+0
-5.511E-2	5.612E+0	6.686E+0
-5.835E-2	5.570E+0	6.430E+0
-5.511E-2	5.525E+0	6.459E+0
-5.998E-2	5.625E+0	6.410E+0
-5.673E-2	5.495E+0	6.631E+0
-5.673E-2	5.473E+0	6.494E+0
-5.511E-2	5.570E+0	6.397E+0
-6.160E-2	5.375E+0	6.501E+0
-5.673E-2	5.531E+0	6.524E+0
-5.835E-2	5.537E+0	6.533E+0
-5.511E-2	5.508E+0	6.553E+0
-5.998E-2	5.541E+0	6.494E+0
-5.673E-2	5.625E+0	6.582E+0
-5.835E-2	5.554E+0	6.592E+0
-5.673E-2	5.615E+0	6.449E+0
-6.322E-2	5.473E+0	6.563E+0
-5.673E-2	5.570E+0	6.407E+0
-5.673E-2	5.570E+0	6.384E+0
-5.187E-2	5.550E+0	6.579E+0
-6.322E-2	5.651E+0	6.624E+0
-5.835E-2	5.700E+0	6.481E+0
-5.673E-2	5.560E+0	6.446E+0
-5.349E-2	5.505E+0	6.592E+0
-5.835E-2	5.589E+0	6.524E+0
-5.511E-2	5.567E+0	6.589E+0
-5.511E-2	5.667E+0	6.485E+0
-5.673E-2	5.589E+0	6.563E+0
-5.998E-2	5.486E+0	6.582E+0
-5.511E-2	5.576E+0	6.533E+0
-5.998E-2	5.586E+0	6.446E+0
-5.511E-2	5.453E+0	6.514E+0
-6.160E-2	5.567E+0	6.550E+0
-5.511E-2	5.612E+0	6.468E+0
-5.511E-2	5.606E+0	6.443E+0
-5.349E-2	5.612E+0	6.563E+0
-5.998E-2	5.593E+0	6.352E+0
-5.673E-2	5.670E+0	6.459E+0
-5.835E-2	5.596E+0	6.478E+0
-5.835E-2	5.570E+0	6.475E+0
-5.835E-2	5.554E+0	6.702E+0
-5.511E-2	5.619E+0	6.443E+0
-5.511E-2	5.589E+0	6.410E+0
-5.673E-2	5.602E+0	6.452E+0
-5.835E-2	5.635E+0	6.576E+0
-5.673E-2	5.547E+0	6.478E+0
-5.511E-2	5.537E+0	6.644E+0
-5.673E-2	5.560E+0	6.572E+0
-5.673E-2	5.486E+0	6.459E+0
-5.673E-2	5.534E+0	6.456E+0
-5.349E-2	5.619E+0	6.550E+0
-5.673E-2	5.648E+0	6.572E+0
-5.511E-2	5.570E+0	6.481E+0
-5.998E-2	5.593E+0	6.459E+0
-5.349E-2	5.550E+0	6.494E+0
-5.511E-2	5.612E+0	6.378E+0
-5.998E-2	5.622E+0	6.472E+0
-5.673E-2	5.492E+0	6.631E+0
-5.511E-2	5.469E+0	6.481E+0
-5.835E-2	5.625E+0	6.514E+0
-5.835E-2	5.525E+0	6.543E+0
-5.673E-2	5.440E+0	6.569E+0
-5.349E-2	5.609E+0	6.410E+0
-5.673E-2	5.479E+0	6.371E+0
-5.835E-2	5.576E+0	6.387E+0
-5.835E-2	5.557E+0	6.387E+0
-5.349E-2	5.499E+0	6.660E+0
-5.511E-2	5.638E+0	6.537E+0
-5.835E-2	5.476E+0	6.595E+0
-5.998E-2	5.573E+0	6.537E+0
-5.511E-2	5.645E+0	6.624E+0
-5.673E-2	5.580E+0	6.550E+0
-5.835E-2	5.570E+0	6.634E+0
-5.998E-2	5.606E+0	6.524E+0
-5.349E-2	5.573E+0	6.618E+0
-5.998E-2	5.554E+0	6.514E+0
-5.673E-2	5.722E+0	6.446E+0
-6.160E-2	5.479E+0	6.274E+0
-5.349E-2	5.486E+0	6.504E+0
-5.511E-2	5.502E+0	6.420E+0
-5.511E-2	5.677E+0	6.524E+0
-5.835E-2	5.596E+0	6.527E+0
-5.511E-2	5.732E+0	6.533E+0
-5.673E-2	5.726E+0	6.679E+0
-5.835E-2	5.609E+0	6.501E+0
-6.160E-2	5.557E+0	6.488E+0
-5.511E-2	5.593E+0	6.566E+0
-5.998E-2	5.677E+0	6.576E+0
-5.835E-2	5.589E+0	6.462E+0
-5.835E-2	5.489E+0	6.501E+0
-5.349E-2	5.544E+0	6.605E+0
-6.160E-2	5.560E+0	6.595E+0
-5.349E-2	5.632E+0	6.430E+0
-5.998E-2	5.560E+0	6.417E+0
-5.187E-2	5.670E+0	6.387E+0
-5.998E-2	5.641E+0	6.494E+0
-5.511E-2	5.554E+0	6.556E+0
-5.998E-2	5.557E+0	6.488E+0
-5.349E-2	5.586E+0	6.410E+0
-5.673E-2	5.583E+0	6.576E+0
-5.349E-2	5.563E+0	6.553E+0
-5.835E-2	5.547E+0	6.481E+0
-5.349E-2	5.450E+0	6.501E+0
-5.673E-2	5.619E+0	6.520E+0
-5.673E-2	5.606E+0	6.472E+0
-5.835E-2	5.651E+0	6.579E+0
-5.187E-2	5.499E+0	6.546E+0
-5.998E-2	5.557E+0	6.472E+0
-5.673E-2	5.537E+0	6.566E+0
-5.998E-2	5.541E+0	6.439E+0
-5.349E-2	5.537E+0	6.456E+0
-5.835E-2	5.560E+0	6.520E+0
-6.160E-2	5.680E+0	6.517E+0
-5.835E-2	5.573E+0	6.488E+0
-5.511E-2	5.534E+0	6.530E+0
-5.673E-2	5.563E+0	6.585E+0
-5.835E-2	5.625E+0	6.517E+0
-5.511E-2	5.466E+0	6.420E+0
-5.349E-2	5.593E+0	6.598E+0
-5.673E-2	5.437E+0	6.397E+0
-5.998E-2	5.515E+0	6.559E+0
-5.998E-2	5.609E+0	6.559E+0
-5.511E-2	5.557E+0	6.475E+0
-5.835E-2	5.547E+0	6.527E+0
-5.998E-2	5.651E+0	6.488E+0
-5.673E-2	5.619E+0	6.498E+0
-5.349E-2	5.537E+0	6.485E+0
-5.511E-2	5.609E+0	6.683E+0
-5.835E-2	5.612E+0	6.456E+0
-5.673E-2	5.521E+0	6.456E+0
-5.511E-2	5.797E+0	6.478E+0
-5.349E-2	5.479E+0	6.472E+0
-5.835E-2	5.453E+0	6.546E+0
-5.673E-2	5.593E+0	6.485E+0
-5.673E-2	5.606E+0	6.524E+0
-5.511E-2	5.612E+0	6.537E+0
-5.511E-2	5.573E+0	6.488E+0
-5.673E-2	5.537E+0	6.530E+0
-5.673E-2	5.628E+0	6.491E+0
-5.511E-2	5.570E+0	6.579E+0
-5.835E-2	5.596E+0	6.507E+0
-5.673E-2	5.567E+0	6.459E+0
-5.349E-2	5.645E+0	6.520E+0
-5.511E-2	5.625E+0	6.468E+0
-6.160E-2	5.492E+0	6.468E+0
-5.673E-2	5.706E+0	6.413E+0
-5.511E-2	5.628E+0	6.462E+0
-5.673E-2	5.534E+0	6.598E+0
-6.160E-2	5.687E+0	6.527E+0
-5.673E-2	5.505E+0	6.452E+0
-5.835E-2	5.625E+0	6.537E+0
-5.511E-2	5.615E+0	6.608E+0
-6.160E-2	5.489E+0	6.563E+0
-5.835E-2	5.586E+0	6.423E+0
-5.511E-2	5.573E+0	6.540E+0
-5.349E-2	5.576E+0	6.611E+0
-5.998E-2	5.619E+0	6.368E+0
-5.349E-2	5.557E+0	6.663E+0
-5.673E-2	5.641E+0	6.640E+0
-5.349E-2	5.567E+0	6.566E+0
-5.998E-2	5.528E+0	6.465E+0
-5.349E-2	5.505E+0	6.524E+0
-5.835E-2	5.651E+0	6.426E+0
-5.349E-2	5.664E+0	6.631E+0
-6.322E-2	5.687E+0	6.468E+0
-5.673E-2	5.654E+0	6.598E+0
-5.673E-2	5.622E+0	6.540E+0
-5.511E-2	5.687E+0	6.456E+0
-6.160E-2	5.554E+0	6.436E+0
-5.673E-2	5.670E+0	6.371E+0
-5.835E-2	5.550E+0	6.501E+0
-5.349E-2	5.512E+0	6.537E+0
-6.160E-2	5.583E+0	6.566E+0
-5.673E-2	5.547E+0	6.420E+0
-5.835E-2	5.583E+0	6.563E+0
-5.349E-2	5.635E+0	6.430E+0
-5.835E-2	5.567E+0	6.566E+0
-5.349E-2	5.628E+0	6.404E+0
-5.349E-2	5.612E+0	6.576E+0
-5.511E-2	5.456E+0	6.439E+0
-6.322E-2	5.589E+0	6.410E+0
-5.511E-2	5.576E+0	6.533E+0
-5.835E-2	5.550E+0	6.413E+0
-5.349E-2	5.690E+0	6.319E+0
-6.322E-2	5.499E+0	6.443E+0
-5.673E-2	5.573E+0	6.517E+0
-5.673E-2	5.680E+0	6.527E+0
-5.511E-2	5.609E+0	6.507E+0
-5.349E-2	5.489E+0	6.582E+0
-5.835E-2	5.683E+0	6.524E+0
-5.511E-2	5.680E+0	6.520E+0
-5.673E-2	5.557E+0	6.407E+0
-5.998E-2	5.560E+0	6.491E+0
-5.673E-2	5.632E+0	6.572E+0
-5.511E-2	5.554E+0	6.540E+0
-5.511E-2	5.586E+0	6.423E+0
-6.322E-2	5.512E+0	6.485E+0
-5.835E-2	5.573E+0	6.556E+0
-5.835E-2	5.580E+0	6.371E+0
-5.349E-2	5.508E+0	6.563E+0
-5.835E-2	5.492E+0	6.537E+0
-5.511E-2	5.525E+0	6.520E+0
-5.349E-2	5.534E+0	6.433E+0
-5.673E-2	5.525E+0	6.485E+0
-5.835E-2	5.479E+0	6.439E+0
-5.511E-2	5.683E+0	6.462E+0
-5.349E-2	5.583E+0	6.501E+0
-5.511E-2	5.563E+0	6.478E+0
-5.835E-2	5.739E+0	6.345E+0
-5.835E-2	5.648E+0	6.530E+0
-5.511E-2	5.567E+0	6.452E+0
-5.673E-2	5.722E+0	6.436E+0
-5.998E-2	5.596E+0	6.407E+0
-5.673E-2	5.515E+0	6.520E+0
-5.511E-2	5.482E+0	6.446E+0
-5.835E-2	5.560E+0	6.456E+0
-5.998E-2	5.580E+0	6.378E+0
-5.511E-2	5.593E+0	6.446E+0
-5.349E-2	5.534E+0	6.569E+0
-5.835E-2	5.596E+0	6.439E+0
-5.835E-2	5.518E+0	6.550E+0
-5.835E-2	5.479E+0	6.465E+0
-5.349E-2	5.628E+0	6.556E+0
-5.835E-2	5.580E+0	6.475E+0
-5.673E-2	5.606E+0	6.543E+0
-5.673E-2	5.440E+0	6.459E+0
-5.187E-2	5.537E+0	6.589E+0
-5.673E-2	5.353E+0	6.478E+0
-5.835E-2	5.580E+0	6.507E+0
-5.673E-2	5.589E+0	6.446E+0
-5.511E-2	5.596E+0	6.407E+0
-5.835E-2	5.531E+0	6.468E+0
-5.673E-2	5.537E+0	6.504E+0
-5.835E-2	5.580E+0	6.478E+0
-5.511E-2	5.463E+0	6.559E+0
-5.511E-2	5.512E+0	6.589E+0
-5.673E-2	5.580E+0	6.592E+0
-5.998E-2	5.570E+0	6.553E+0
-5.349E-2	5.580E+0	6.576E+0
-5.998E-2	5.622E+0	6.527E+0
-5.835E-2	5.408E+0	6.468E+0
-5.998E-2	5.622E+0	6.459E+0
-5.187E-2	5.632E+0	6.757E+0
-5.835E-2	5.473E+0	6.511E+0
-5.511E-2	5.596E+0	6.559E+0
-5.998E-2	5.369E+0	6.569E+0
-5.025E-2	5.641E+0	6.446E+0
-5.835E-2	5.525E+0	6.491E+0
-5.349E-2	5.554E+0	6.511E+0
-5.835E-2	5.612E+0	6.384E+0
-5.187E-2	5.583E+0	6.488E+0
-5.835E-2	5.583E+0	6.517E+0
-5.673E-2	5.628E+0	6.569E+0
-5.673E-2	5.677E+0	6.478E+0
-5.349E-2	5.567E+0	6.478E+0
-5.998E-2	5.670E+0	6.465E+0
-5.835E-2	5.528E+0	6.605E+0
-5.998E-2	5.537E+0	6.478E+0
-5.349E-2	5.625E+0	6.387E+0
-5.835E-2	5.716E+0	6.569E+0
-5.835E-2	5.641E+0	6.498E+0
-5.835E-2	5.593E+0	6.430E+0
-5.349E-2	5.706E+0	6.501E+0
-5.673E-2	5.518E+0	6.465E+0
-5.511E-2	5.622E+0	6.488E+0
-5.673E-2	5.515E+0	6.475E+0
-5.673E-2	5.645E+0	6.696E+0
-6.160E-2	5.482E+0	6.520E+0
-5.673E-2	5.466E+0	6.621E+0
-5.835E-2	5.518E+0	6.456E+0
-5.511E-2	5.492E+0	6.576E+0
-5.835E-2	5.525E+0	6.507E+0
-5.835E-2	5.466E+0	6.527E+0
-5.998E-2	5.609E+0	6.576E+0
-5.511E-2	5.612E+0	6.436E+0
-5.835E-2	5.515E+0	6.488E+0
-5.835E-2	5.593E+0	6.498E+0
-5.835E-2	5.369E+0	6.592E+0
-5.349E-2	5.473E+0	6.426E+0
-5.673E-2	5.602E+0	6.475E+0
-5.673E-2	5.619E+0	6.530E+0
-5.998E-2	5.528E+0	6.537E+0
-5.349E-2	5.612E+0	6.524E+0
-5.673E-2	5.502E+0	6.439E+0
-5.835E-2	5.570E+0	6.449E+0
-5.998E-2	5.525E+0	6.498E+0
-5.511E-2	5.499E+0	6.501E+0
-5.835E-2	5.411E+0	6.650E+0
-5.673E-2	5.664E+0	6.520E+0
-5.998E-2	5.466E+0	6.634E+0
-5.511E-2	5.602E+0	6.514E+0
-5.511E-2	5.625E+0	6.436E+0
-6.160E-2	5.596E+0	6.514E+0
-5.673E-2	5.661E+0	6.550E+0
-5.673E-2	5.586E+0	6.504E+0
-5.349E-2	5.515E+0	6.433E+0
-5.998E-2	5.557E+0	6.504E+0
-5.673E-2	5.589E+0	6.582E+0
-5.187E-2	5.670E+0	6.579E+0
-5.673E-2	5.541E+0	6.631E+0
-5.673E-2	5.557E+0	6.465E+0
-5.673E-2	5.560E+0	6.504E+0
-5.349E-2	5.408E+0	6.507E+0
-5.511E-2	5.508E+0	6.481E+0
-5.835E-2	5.525E+0	6.446E+0
-5.673E-2	5.628E+0	6.553E+0
-5.511E-2	5.651E+0	6.481E+0
-5.673E-2	5.612E+0	6.592E+0
-5.998E-2	5.521E+0	6.504E+0
-5.511E-2	5.489E+0	6.387E+0
-5.673E-2	5.576E+0	6.576E+0
-5.835E-2	5.580E+0	6.511E+0
-6.322E-2	5.531E+0	6.456E+0
-5.511E-2	5.687E+0	6.494E+0
-5.673E-2	5.745E+0	6.543E+0
-5.673E-2	5.677E+0	6.481E+0
-6.160E-2	5.625E+0	6.365E+0
-5.835E-2	5.463E+0	6.540E+0
-5.673E-2	5.580E+0	6.413E+0
-5.673E-2	5.606E+0	6.527E+0
-5.998E-2	5.576E+0	6.436E+0
-5.511E-2	5.580E+0	6.413E+0
-5.673E-2	5.687E+0	6.527E+0
-5.511E-2	5.596E+0	6.472E+0
-5.998E-2	5.583E+0	6.507E+0
-5.349E-2	5.537E+0	6.585E+0
-5.673E-2	5.628E+0	6.670E+0
-5.511E-2	5.502E+0	6.527E+0
-5.998E-2	5.576E+0	6.430E+0
-5.511E-2	5.622E+0	6.605E+0
-5.673E-2	5.583E+0	6.537E+0
-5.673E-2	5.508E+0	6.481E+0
-5.998E-2	5.515E+0	6.540E+0
-5.835E-2	5.550E+0	6.533E+0
-5.835E-2	5.619E+0	6.397E+0
-5.511E-2	5.596E+0	6.485E+0
-6.160E-2	5.482E+0	6.284E+0
-5.835E-2	5.537E+0	6.511E+0
-5.835E-2	5.560E+0	6.436E+0
-5.349E-2	5.495E+0	6.439E+0
-5.998E-2	5.628E+0	6.491E+0
-5.673E-2	5.466E+0	6.352E+0
-5.673E-2	5.593E+0	6.546E+0
-5.673E-2	5.554E+0	6.420E+0
-5.835E-2	5.505E+0	6.504E+0
-5.511E-2	5.489E+0	6.494E+0
-5.835E-2	5.586E+0	6.589E+0
-5.511E-2	5.560E+0	6.494E+0
-5.835E-2	5.680E+0	6.488E+0
-5.673E-2	5.583E+0	6.530E+0
-5.835E-2	5.563E+0	6.566E+0
-5.511E-2	5.460E+0	6.553E+0
-5.998E-2	5.547E+0	6.540E+0
-5.835E-2	5.482E+0	6.579E+0
-5.349E-2	5.554E+0	6.631E+0
-5.673E-2	5.619E+0	6.342E+0
-5.998E-2	5.482E+0	6.342E+0
-5.349E-2	5.570E+0	6.537E+0
-5.673E-2	5.602E+0	6.407E+0
-5.511E-2	5.748E+0	6.524E+0
-5.998E-2	5.807E+0	6.420E+0
-5.835E-2	5.505E+0	6.459E+0
-5.673E-2	5.499E+0	6.537E+0
-5.349E-2	5.635E+0	6.556E+0
-5.835E-2	5.440E+0	6.537E+0
-5.511E-2	5.593E+0	6.475E+0
-5.511E-2	5.525E+0	6.576E+0
-5.511E-2	5.456E+0	6.563E+0
-5.998E-2	5.544E+0	6.582E+0
-5.673E-2	5.453E+0	6.475E+0
-5.835E-2	5.537E+0	6.566E+0
-5.511E-2	5.550E+0	6.553E+0
-5.835E-2	5.596E+0	6.605E+0
-5.835E-2	5.567E+0	6.595E+0
-5.835E-2	5.648E+0	6.504E+0
-5.673E-2	5.625E+0	6.410E+0
-5.673E-2	5.602E+0	6.417E+0
-5.673E-2	5.554E+0	6.546E+0
-5.511E-2	5.580E+0	6.543E+0
-5.835E-2	5.586E+0	6.465E+0
-5.998E-2	5.463E+0	6.459E+0
-5.998E-2	5.550E+0	6.449E+0
-5.673E-2	5.563E+0	6.692E+0
-5.511E-2	5.512E+0	6.352E+0
-5.835E-2	5.573E+0	6.582E+0
-5.673E-2	5.622E+0	6.527E+0
-5.187E-2	5.492E+0	6.472E+0
-5.998E-2	5.651E+0	6.537E+0
-5.998E-2	5.531E+0	6.589E+0
-5.511E-2	5.732E+0	6.472E+0
-5.349E-2	5.599E+0	6.446E+0
-5.835E-2	5.602E+0	6.634E+0
-5.835E-2	5.609E+0	6.430E+0
-5.835E-2	5.580E+0	6.374E+0
-5.187E-2	5.521E+0	6.504E+0
-5.835E-2	5.469E+0	6.553E+0
-5.511E-2	5.641E+0	6.556E+0
-5.998E-2	5.456E+0	6.491E+0
-5.673E-2	5.453E+0	6.430E+0
-5.998E-2	5.622E+0	6.488E+0
-6.160E-2	5.544E+0	6.569E+0
-6.160E-2	5.583E+0	6.537E+0
-5.187E-2	5.593E+0	6.598E+0
-5.835E-2	5.469E+0	6.452E+0
-5.835E-2	5.453E+0	6.530E+0
-5.998E-2	5.554E+0	6.579E+0
-5.349E-2	5.609E+0	6.397E+0
-5.835E-2	5.593E+0	6.462E+0
-5.835E-2	5.567E+0	6.443E+0
-5.673E-2	5.589E+0	6.481E+0
-5.673E-2	5.580E+0	6.456E+0
-5.835E-2	5.531E+0	6.754E+0
-5.511E-2	5.563E+0	6.384E+0
-5.835E-2	5.573E+0	6.433E+0
-5.673E-2	5.427E+0	6.417E+0
-5.998E-2	5.677E+0	6.410E+0
-5.673E-2	5.531E+0	6.475E+0
-5.998E-2	5.651E+0	6.491E+0
-5.511E-2	5.612E+0	6.498E+0
-5.835E-2	5.680E+0	6.410E+0
-5.835E-2	5.502E+0	6.491E+0
-5.998E-2	5.379E+0	6.488E+0
-5.511E-2	5.687E+0	6.494E+0
-5.835E-2	5.541E+0	6.589E+0
-5.511E-2	5.580E+0	6.436E+0
-5.673E-2	5.599E+0	6.358E+0
-5.349E-2	5.570E+0	6.384E+0
-5.998E-2	5.567E+0	6.507E+0
-5.349E-2	5.693E+0	6.423E+0
-5.998E-2	5.576E+0	6.456E+0
-5.349E-2	5.508E+0	6.481E+0
-5.998E-2	5.531E+0	6.485E+0
-5.673E-2	5.576E+0	6.478E+0
-5.998E-2	5.622E+0	6.485E+0
-5.187E-2	5.463E+0	6.439E+0
-5.673E-2	5.544E+0	6.462E+0
-5.511E-2	5.632E+0	6.601E+0
-6.160E-2	5.635E+0	6.462E+0
-5.349E-2	5.602E+0	6.468E+0
-5.998E-2	5.550E+0	6.430E+0
-5.835E-2	5.638E+0	6.608E+0
-5.511E-2	5.479E+0	6.524E+0
-5.187E-2	5.466E+0	6.478E+0
-5.511E-2	5.641E+0	6.478E+0
-5.998E-2	5.586E+0	6.514E+0
-5.835E-2	5.576E+0	6.501E+0
-5.511E-2	5.528E+0	6.572E+0
-5.998E-2	5.703E+0	6.345E+0
-5.835E-2	5.573E+0	6.430E+0
-5.673E-2	5.596E+0	6.426E+0
-5.673E-2	5.550E+0	6.443E+0
-5.511E-2	5.512E+0	6.449E+0
-5.835E-2	5.518E+0	6.553E+0
-5.998E-2	5.417E+0	6.368E+0
-5.511E-2	5.658E+0	6.595E+0
-5.673E-2	5.664E+0	6.413E+0
-5.835E-2	5.417E+0	6.550E+0
-5.673E-2	5.716E+0	6.465E+0
-5.511E-2	5.599E+0	6.468E+0
-5.835E-2	5.635E+0	6.430E+0
-5.835E-2	5.635E+0	6.533E+0
-5.998E-2	5.482E+0	6.400E+0
-5.511E-2	5.612E+0	6.426E+0
-5.673E-2	5.515E+0	6.511E+0
-5.673E-2	5.674E+0	6.426E+0
-5.673E-2	5.693E+0	6.481E+0
-5.511E-2	5.512E+0	6.452E+0
-5.673E-2	5.745E+0	6.530E+0
-5.673E-2	5.450E+0	6.524E+0
-5.835E-2	5.628E+0	6.627E+0
-5.511E-2	5.554E+0	6.465E+0
-5.673E-2	5.651E+0	6.585E+0
-5.998E-2	5.680E+0	6.439E+0
-5.835E-2	5.602E+0	6.601E+0
-5.511E-2	5.550E+0	6.517E+0
-5.835E-2	5.557E+0	6.650E+0
-5.673E-2	5.599E+0	6.468E+0
-5.511E-2	5.602E+0	6.530E+0
-5.673E-2	5.596E+0	6.605E+0
-5.673E-2	5.547E+0	6.348E+0
-6.160E-2	5.635E+0	6.420E+0
-5.511E-2	5.573E+0	6.410E+0
-5.673E-2	5.508E+0	6.443E+0
-5.511E-2	5.589E+0	6.397E+0
-5.835E-2	5.580E+0	6.303E+0
-5.673E-2	5.515E+0	6.430E+0
-5.673E-2	5.550E+0	6.494E+0
-5.349E-2	5.661E+0	6.488E+0
-6.160E-2	5.512E+0	6.491E+0
-5.835E-2	5.625E+0	6.511E+0
-5.511E-2	5.463E+0	6.423E+0
-5.511E-2	5.570E+0	6.433E+0
-5.998E-2	5.589E+0	6.465E+0
-5.835E-2	5.554E+0	6.397E+0
-5.511E-2	5.531E+0	6.468E+0
-5.673E-2	5.638E+0	6.488E+0
-5.835E-2	5.693E+0	6.358E+0
-5.349E-2	5.518E+0	6.504E+0
-5.511E-2	5.670E+0	6.465E+0
-5.835E-2	5.502E+0	6.361E+0
-6.160E-2	5.434E+0	6.446E+0
-5.511E-2	5.586E+0	6.371E+0
-5.511E-2	5.670E+0	6.420E+0
-5.511E-2	5.495E+0	6.546E+0
-6.160E-2	5.395E+0	6.456E+0
-5.511E-2	5.447E+0	6.452E+0
-5.511E-2	5.573E+0	6.592E+0
-5.349E-2	5.557E+0	6.459E+0
-5.835E-2	5.518E+0	6.413E+0
-5.673E-2	5.479E+0	6.365E+0
-5.835E-2	5.544E+0	6.384E+0
-5.187E-2	5.492E+0	6.384E+0
-5.835E-2	5.573E+0	6.563E+0
-5.835E-2	5.593E+0	6.423E+0
-5.835E-2	5.547E+0	6.371E+0
-5.511E-2	5.573E+0	6.550E+0
-5.998E-2	5.670E+0	6.462E+0
-5.673E-2	5.609E+0	6.540E+0
-5.349E-2	5.515E+0	6.472E+0
-5.511E-2	5.502E+0	6.378E+0
-6.160E-2	5.518E+0	6.585E+0
-5.349E-2	5.567E+0	6.511E+0
-5.673E-2	5.619E+0	6.410E+0
-5.673E-2	5.602E+0	6.572E+0
-6.322E-2	5.632E+0	6.459E+0
-5.673E-2	5.437E+0	6.468E+0
-5.835E-2	5.648E+0	6.527E+0
-5.511E-2	5.580E+0	6.728E+0
-6.160E-2	5.580E+0	6.504E+0
-5.511E-2	5.544E+0	6.527E+0
-5.673E-2	5.486E+0	6.387E+0
-5.349E-2	5.674E+0	6.540E+0
-5.998E-2	5.596E+0	6.462E+0
-5.511E-2	5.602E+0	6.481E+0
-5.673E-2	5.443E+0	6.501E+0
-5.673E-2	5.602E+0	6.498E+0
-5.673E-2	5.508E+0	6.589E+0
-5.349E-2	5.508E+0	6.485E+0
-5.349E-2	5.537E+0	6.540E+0
-5.673E-2	5.547E+0	6.520E+0
-5.998E-2	5.518E+0	6.206E+0
-5.835E-2	5.667E+0	6.537E+0
-5.349E-2	5.531E+0	6.446E+0
-5.673E-2	5.547E+0	6.365E+0
-6.160E-2	5.392E+0	6.569E+0
-5.835E-2	5.537E+0	6.472E+0
-5.511E-2	5.528E+0	6.627E+0
-5.835E-2	5.583E+0	6.504E+0
-5.835E-2	5.580E+0	6.426E+0
-5.673E-2	5.661E+0	6.449E+0
-5.511E-2	5.521E+0	6.391E+0
-5.673E-2	5.550E+0	6.446E+0
-5.835E-2	5.528E+0	6.511E+0
-5.673E-2	5.619E+0	6.420E+0
-5.187E-2	5.651E+0	6.478E+0
-5.673E-2	5.547E+0	6.462E+0
-5.998E-2	5.713E+0	6.498E+0
-5.673E-2	5.576E+0	6.601E+0
-5.511E-2	5.593E+0	6.426E+0
-5.673E-2	5.622E+0	6.439E+0
-5.511E-2	5.512E+0	6.462E+0
-5.673E-2	5.534E+0	6.614E+0
-5.349E-2	5.508E+0	6.543E+0
-5.673E-2	5.612E+0	6.579E+0
-5.835E-2	5.570E+0	6.579E+0
-5.673E-2	5.534E+0	6.449E+0
-5.187E-2	5.469E+0	6.371E+0
-5.673E-2	5.502E+0	6.556E+0
-5.998E-2	5.576E+0	6.485E+0
-5.835E-2	5.580E+0	6.572E+0
-5.187E-2	5.443E+0	6.426E+0
-5.511E-2	5.560E+0	6.404E+0
-5.511E-2	5.515E+0	6.462E+0
-5.998E-2	5.495E+0	6.446E+0
-5.511E-2	5.645E+0	6.481E+0
-5.673E-2	5.664E+0	6.332E+0
-5.673E-2	5.638E+0	6.446E+0
-5.835E-2	5.706E+0	6.348E+0
-5.349E-2	5.635E+0	6.511E+0
-5.511E-2	5.596E+0	6.524E+0
-5.835E-2	5.499E+0	6.452E+0
-5.673E-2	5.547E+0	6.426E+0
-5.349E-2	5.460E+0	6.553E+0
-5.835E-2	5.589E+0	6.514E+0
-5.835E-2	5.602E+0	6.504E+0
-5.998E-2	5.619E+0	6.579E+0
-5.511E-2	5.515E+0	6.550E+0
-5.835E-2	5.622E+0	6.443E+0
-5.835E-2	5.479E+0	6.472E+0
-5.511E-2	5.583E+0	6.478E+0
-5.673E-2	5.625E+0	6.417E+0
-5.673E-2	5.486E+0	6.589E+0
-5.673E-2	5.482E+0	6.465E+0
-5.835E-2	5.667E+0	6.579E+0
-5.511E-2	5.495E+0	6.498E+0
-5.673E-2	5.570E+0	6.452E+0
-5.835E-2	5.683E+0	6.462E+0
-5.673E-2	5.482E+0	6.517E+0
-5.511E-2	5.570E+0	6.501E+0
-5.835E-2	5.602E+0	6.517E+0
-5.998E-2	5.492E+0	6.491E+0
-5.673E-2	5.680E+0	6.475E+0
-5.187E-2	5.398E+0	6.533E+0
-5.673E-2	5.628E+0	6.527E+0
-5.835E-2	5.596E+0	6.277E+0
-5.998E-2	5.518E+0	6.485E+0
-5.025E-2	5.521E+0	6.559E+0
-5.835E-2	5.521E+0	6.352E+0
-5.673E-2	5.573E+0	6.553E+0
-5.511E-2	5.443E+0	6.533E+0
-5.511E-2	5.466E+0	6.410E+0
-5.673E-2	5.447E+0	6.537E+0
-5.673E-2	5.583E+0	6.397E+0
-5.673E-2	5.570E+0	6.618E+0
-5.673E-2	5.541E+0	6.543E+0
-5.673E-2	5.658E+0	6.439E+0
-5.673E-2	5.645E+0	6.465E+0
-5.673E-2	5.628E+0	6.462E+0
-5.511E-2	5.687E+0	6.374E+0
-5.673E-2	5.570E+0	6.550E+0
-5.835E-2	5.525E+0	6.546E+0
-5.673E-2	5.447E+0	6.481E+0
-5.673E-2	5.557E+0	6.585E+0
-5.673E-2	5.521E+0	6.417E+0
-5.835E-2	5.460E+0	6.563E+0
-5.835E-2	5.576E+0	6.355E+0
-5.349E-2	5.537E+0	6.550E+0
-5.835E-2	5.537E+0	6.491E+0
-5.835E-2	5.453E+0	6.436E+0
-5.511E-2	5.641E+0	6.540E+0
-5.673E-2	5.615E+0	6.559E+0
-5.673E-2	5.606E+0	6.452E+0
-5.998E-2	5.632E+0	6.459E+0
-5.511E-2	5.606E+0	6.537E+0
-5.835E-2	5.499E+0	6.491E+0
-5.349E-2	5.544E+0	6.579E+0
-5.835E-2	5.573E+0	6.443E+0
-5.187E-2	5.612E+0	6.400E+0
-5.511E-2	5.502E+0	6.488E+0
-5.511E-2	5.518E+0	6.449E+0
-5.998E-2	5.586E+0	6.514E+0
-5.835E-2	5.528E+0	6.491E+0
-5.835E-2	5.560E+0	6.456E+0
-5.349E-2	5.469E+0	6.595E+0
-5.998E-2	5.589E+0	6.524E+0
-5.673E-2	5.489E+0	6.465E+0
-5.673E-2	5.550E+0	6.498E+0
-5.349E-2	5.567E+0	6.404E+0
-5.835E-2	5.531E+0	6.459E+0
-5.511E-2	5.580E+0	6.394E+0
-5.673E-2	5.544E+0	6.543E+0
-5.349E-2	5.531E+0	6.459E+0
-5.835E-2	5.456E+0	6.543E+0
-5.835E-2	5.544E+0	6.605E+0
-5.511E-2	5.479E+0	6.611E+0
-5.349E-2	5.570E+0	6.433E+0
-6.160E-2	5.502E+0	6.537E+0
-5.511E-2	5.557E+0	6.478E+0
-5.673E-2	5.606E+0	6.439E+0
-5.673E-2	5.531E+0	6.540E+0
-5.835E-2	5.550E+0	6.569E+0
-5.673E-2	5.466E+0	6.426E+0
-5.511E-2	5.537E+0	6.621E+0
-5.511E-2	5.645E+0	6.378E+0
-5.835E-2	5.550E+0	6.468E+0
-5.673E-2	5.586E+0	6.598E+0
-5.511E-2	5.443E+0	6.397E+0
-5.349E-2	5.560E+0	6.426E+0
-5.998E-2	5.573E+0	6.394E+0
-5.673E-2	5.735E+0	6.520E+0
-5.511E-2	5.508E+0	6.494E+0
-5.349E-2	5.534E+0	6.316E+0
-5.835E-2	5.586E+0	6.566E+0
-5.673E-2	5.486E+0	6.371E+0
-5.835E-2	5.508E+0	6.494E+0
-5.511E-2	5.554E+0	6.348E+0
-6.160E-2	5.557E+0	6.420E+0
-5.673E-2	5.489E+0	6.504E+0
-5.673E-2	5.499E+0	6.540E+0
-5.349E-2	5.560E+0	6.433E+0
-5.835E-2	5.693E+0	6.589E+0
-5.511E-2	5.651E+0	6.446E+0
-5.673E-2	5.518E+0	6.332E+0
-5.511E-2	5.537E+0	6.420E+0
-5.998E-2	5.518E+0	6.452E+0
-5.835E-2	5.615E+0	6.462E+0
-5.349E-2	5.560E+0	6.397E+0
-5.998E-2	5.596E+0	6.520E+0
-5.673E-2	5.683E+0	6.507E+0
-5.673E-2	5.525E+0	6.485E+0
-5.673E-2	5.518E+0	6.585E+0
-5.673E-2	5.615E+0	6.504E+0
-6.322E-2	5.521E+0	6.585E+0
-5.511E-2	5.528E+0	6.420E+0
-5.511E-2	5.495E+0	6.387E+0
-5.349E-2	5.645E+0	6.514E+0
-5.998E-2	5.567E+0	6.446E+0
-5.511E-2	5.550E+0	6.430E+0
-5.673E-2	5.586E+0	6.520E+0
-5.511E-2	5.693E+0	6.319E+0
-5.673E-2	5.573E+0	6.530E+0
-5.511E-2	5.505E+0	6.459E+0
-5.511E-2	5.492E+0	6.507E+0
-5.511E-2	5.541E+0	6.601E+0
-5.835E-2	5.492E+0	6.361E+0
-5.511E-2	5.602E+0	6.391E+0
-5.673E-2	5.375E+0	6.550E+0
-5.349E-2	5.366E+0	6.420E+0
-5.673E-2	5.765E+0	6.468E+0
-5.835E-2	5.525E+0	6.468E+0
-5.673E-2	5.709E+0	6.514E+0
-5.673E-2	5.550E+0	6.550E+0
-5.835E-2	5.450E+0	6.361E+0
-5.673E-2	5.661E+0	6.410E+0
-5.349E-2	5.518E+0	6.566E+0
-5.835E-2	5.602E+0	6.546E+0
-5.673E-2	5.580E+0	6.420E+0
-5.511E-2	5.635E+0	6.339E+0
-5.511E-2	5.612E+0	6.452E+0
-5.511E-2	5.544E+0	6.407E+0
-5.673E-2	5.570E+0	6.501E+0
-5.673E-2	5.638E+0	6.530E+0
-5.673E-2	5.482E+0	6.546E+0
-5.835E-2	5.544E+0	6.494E+0
-5.673E-2	5.495E+0	6.569E+0
-5.835E-2	5.521E+0	6.481E+0
-5.673E-2	5.547E+0	6.310E+0
-5.673E-2	5.476E+0	6.452E+0
-5.673E-2	5.586E+0	6.468E+0
-5.673E-2	5.586E+0	6.443E+0
-5.349E-2	5.550E+0	6.647E+0
-5.511E-2	5.619E+0	6.468E+0
-5.673E-2	5.531E+0	6.417E+0
-5.673E-2	5.434E+0	6.472E+0
-5.511E-2	5.482E+0	6.384E+0
-5.511E-2	5.518E+0	6.472E+0
-5.835E-2	5.417E+0	6.524E+0
-5.835E-2	5.417E+0	6.475E+0
-5.511E-2	5.495E+0	6.326E+0
-5.673E-2	5.554E+0	6.426E+0
-5.673E-2	5.550E+0	6.472E+0
-6.160E-2	5.583E+0	6.384E+0
-5.349E-2	5.615E+0	6.507E+0
-5.511E-2	5.508E+0	6.413E+0
-5.349E-2	5.622E+0	6.520E+0
-6.160E-2	5.547E+0	6.608E+0
-5.349E-2	5.583E+0	6.663E+0
-5.673E-2	5.596E+0	6.407E+0
-5.998E-2	5.661E+0	6.439E+0
-6.160E-2	5.554E+0	6.329E+0
-5.349E-2	5.521E+0	6.365E+0
-5.673E-2	5.534E+0	6.472E+0
-5.835E-2	5.622E+0	6.462E+0
-5.835E-2	5.606E+0	6.644E+0
-5.349E-2	5.570E+0	6.533E+0
-5.673E-2	5.586E+0	6.605E+0
-5.835E-2	5.537E+0	6.481E+0
-5.673E-2	5.576E+0	6.498E+0
-5.187E-2	5.521E+0	6.465E+0
-5.673E-2	5.463E+0	6.546E+0
-5.998E-2	5.554E+0	6.446E+0
-5.835E-2	5.596E+0	6.378E+0
-5.349E-2	5.593E+0	6.475E+0
-5.673E-2	5.515E+0	6.310E+0
-5.673E-2	5.628E+0	6.563E+0
-5.998E-2	5.606E+0	6.481E+0
-5.187E-2	5.580E+0	6.358E+0
-5.673E-2	5.473E+0	6.524E+0
-5.673E-2	5.518E+0	6.400E+0
-5.673E-2	5.583E+0	6.436E+0
-5.187E-2	5.576E+0	6.504E+0
-5.835E-2	5.528E+0	6.501E+0
-5.835E-2	5.654E+0	6.537E+0
-5.835E-2	5.537E+0	6.417E+0
-5.349E-2	5.628E+0	6.342E+0
-5.673E-2	5.430E+0	6.501E+0
-5.835E-2	5.560E+0	6.352E+0
-5.835E-2	5.463E+0	6.436E+0
-5.349E-2	5.482E+0	6.478E+0
-5.673E-2	5.525E+0	6.426E+0
-5.835E-2	5.709E+0	6.459E+0
-5.673E-2	5.625E+0	6.478E+0
-5.349E-2	5.450E+0	6.449E+0
-5.673E-2	5.528E+0	6.520E+0
-5.998E-2	5.502E+0	6.563E+0
-5.673E-2	5.343E+0	6.342E+0
-5.349E-2	5.632E+0	6.452E+0
-5.511E-2	5.434E+0	6.550E+0
-5.835E-2	5.713E+0	6.507E+0
-5.835E-2	5.466E+0	6.433E+0
-5.187E-2	5.528E+0	6.446E+0
-5.835E-2	5.560E+0	6.413E+0
-5.835E-2	5.456E+0	6.582E+0
-5.511E-2	5.622E+0	6.527E+0
-5.349E-2	5.580E+0	6.384E+0
-5.349E-2	5.537E+0	6.345E+0
-5.511E-2	5.567E+0	6.553E+0
-5.998E-2	5.537E+0	6.556E+0
-5.835E-2	5.583E+0	6.459E+0
-5.349E-2	5.576E+0	6.400E+0
-5.835E-2	5.609E+0	6.533E+0
-5.673E-2	5.586E+0	6.277E+0
-5.511E-2	5.557E+0	6.449E+0
-5.673E-2	5.719E+0	6.374E+0
-5.835E-2	5.622E+0	6.520E+0
-5.998E-2	5.654E+0	6.501E+0
-5.511E-2	5.525E+0	6.592E+0
-5.511E-2	5.583E+0	6.595E+0
-5.511E-2	5.580E+0	6.478E+0
-5.673E-2	5.599E+0	6.381E+0
-5.349E-2	5.573E+0	6.550E+0
-5.673E-2	5.622E+0	6.430E+0
-5.673E-2	5.525E+0	6.462E+0
-5.511E-2	5.450E+0	6.436E+0
-5.511E-2	5.596E+0	6.459E+0
-5.511E-2	5.648E+0	6.400E+0
-5.835E-2	5.661E+0	6.488E+0
-5.673E-2	5.392E+0	6.433E+0
-5.511E-2	5.534E+0	6.514E+0
-5.511E-2	5.521E+0	6.546E+0
-5.835E-2	5.683E+0	6.563E+0
-5.511E-2	5.447E+0	6.404E+0
-5.349E-2	5.593E+0	6.323E+0
-5.673E-2	5.544E+0	6.384E+0
-5.835E-2	5.505E+0	6.488E+0
-5.673E-2	5.583E+0	6.459E+0
-5.187E-2	5.534E+0	6.527E+0
-5.511E-2	5.589E+0	6.443E+0
-5.673E-2	5.599E+0	6.433E+0
-5.511E-2	5.593E+0	6.494E+0
-5.511E-2	5.460E+0	6.601E+0
-5.673E-2	5.512E+0	6.559E+0
-5.998E-2	5.638E+0	6.433E+0
-5.673E-2	5.554E+0	6.446E+0
-5.511E-2	5.534E+0	6.556E+0
-5.511E-2	5.427E+0	6.475E+0
-5.998E-2	5.541E+0	6.410E+0
-5.511E-2	5.586E+0	6.436E+0
-5.673E-2	5.453E+0	6.413E+0
-5.673E-2	5.596E+0	6.400E+0
-5.998E-2	5.469E+0	6.417E+0
-5.511E-2	5.469E+0	6.335E+0
-5.511E-2	5.596E+0	6.430E+0
-5.511E-2	5.602E+0	6.358E+0
-5.998E-2	5.583E+0	6.527E+0
-5.673E-2	5.424E+0	6.468E+0
-5.511E-2	5.437E+0	6.449E+0
-5.349E-2	5.674E+0	6.507E+0
-6.160E-2	5.489E+0	6.468E+0
-5.673E-2	5.453E+0	6.326E+0
-5.673E-2	5.632E+0	6.459E+0
-5.511E-2	5.570E+0	6.465E+0
-5.673E-2	5.547E+0	6.459E+0
-5.349E-2	5.557E+0	6.481E+0
-5.673E-2	5.440E+0	6.413E+0
-5.511E-2	5.447E+0	6.361E+0
-5.998E-2	5.486E+0	6.329E+0
-5.673E-2	5.547E+0	6.472E+0
-5.673E-2	5.515E+0	6.601E+0
-5.673E-2	5.537E+0	6.524E+0
-5.998E-2	5.534E+0	6.430E+0
-5.511E-2	5.528E+0	6.540E+0
-5.511E-2	5.570E+0	6.491E+0
-5.673E-2	5.450E+0	6.566E+0
-6.160E-2	5.619E+0	6.443E+0
-5.673E-2	5.583E+0	6.446E+0
-5.349E-2	5.521E+0	6.387E+0
-5.511E-2	5.492E+0	6.420E+0
-5.511E-2	5.563E+0	6.264E+0
-5.511E-2	5.589E+0	6.452E+0
-5.349E-2	5.482E+0	6.511E+0
-5.673E-2	5.440E+0	6.624E+0
-5.835E-2	5.534E+0	6.423E+0
-5.349E-2	5.580E+0	6.550E+0
-5.511E-2	5.622E+0	6.556E+0
-5.511E-2	5.492E+0	6.384E+0
-5.835E-2	5.479E+0	6.533E+0
-5.511E-2	5.482E+0	6.507E+0
-5.187E-2	5.573E+0	6.397E+0
-5.511E-2	5.528E+0	6.517E+0
-5.673E-2	5.664E+0	6.527E+0
-5.673E-2	5.499E+0	6.514E+0
-5.511E-2	5.515E+0	6.449E+0
-5.673E-2	5.567E+0	6.524E+0
-5.673E-2	5.719E+0	6.387E+0
-5.835E-2	5.554E+0	6.452E+0
-5.349E-2	5.476E+0	6.316E+0
-5.673E-2	5.518E+0	6.563E+0
-5.673E-2	5.619E+0	6.417E+0
-5.673E-2	5.502E+0	6.504E+0
-5.673E-2	5.495E+0	6.491E+0
-5.187E-2	5.443E+0	6.436E+0
-5.673E-2	5.392E+0	6.420E+0
-5.511E-2	5.563E+0	6.365E+0
-5.673E-2	5.615E+0	6.517E+0
-5.511E-2	5.583E+0	6.540E+0
-5.998E-2	5.583E+0	6.537E+0
-5.835E-2	5.570E+0	6.631E+0
-5.349E-2	5.518E+0	6.361E+0
-5.673E-2	5.557E+0	6.391E+0
-5.998E-2	5.628E+0	6.423E+0
-5.835E-2	5.411E+0	6.400E+0
-5.511E-2	5.557E+0	6.468E+0
-5.511E-2	5.427E+0	6.277E+0
-5.835E-2	5.661E+0	6.404E+0
-5.835E-2	5.505E+0	6.504E+0
-5.511E-2	5.550E+0	6.624E+0
-5.511E-2	5.541E+0	6.459E+0
-5.835E-2	5.404E+0	6.527E+0
-5.835E-2	5.680E+0	6.287E+0
-5.349E-2	5.310E+0	6.468E+0
-5.349E-2	5.632E+0	6.332E+0
-5.511E-2	5.473E+0	6.494E+0
-5.835E-2	5.505E+0	6.650E+0
-5.349E-2	5.531E+0	6.533E+0
-5.349E-2	5.443E+0	6.348E+0
-6.160E-2	5.567E+0	6.543E+0
-5.835E-2	5.645E+0	6.556E+0
-5.511E-2	5.560E+0	6.592E+0
-5.511E-2	5.443E+0	6.475E+0
-5.835E-2	5.635E+0	6.511E+0
-5.511E-2	5.463E+0	6.563E+0
-5.349E-2	5.544E+0	6.446E+0
-5.511E-2	5.612E+0	6.446E+0
-5.673E-2	5.576E+0	6.400E+0
-5.835E-2	5.547E+0	6.465E+0
-5.187E-2	5.476E+0	6.530E+0
-5.349E-2	5.502E+0	6.430E+0
-5.673E-2	5.456E+0	6.553E+0
-5.835E-2	5.550E+0	6.540E+0
-5.349E-2	5.648E+0	6.456E+0
-5.998E-2	5.537E+0	6.494E+0
-5.673E-2	5.683E+0	6.368E+0
-5.673E-2	5.635E+0	6.504E+0
-5.187E-2	5.550E+0	6.498E+0
-5.835E-2	5.486E+0	6.446E+0
-5.835E-2	5.518E+0	6.569E+0
-5.835E-2	5.489E+0	6.498E+0
-5.673E-2	5.560E+0	6.335E+0
-5.511E-2	5.479E+0	6.462E+0
-5.673E-2	5.537E+0	6.384E+0
-5.998E-2	5.632E+0	6.368E+0
-5.511E-2	5.518E+0	6.397E+0
-5.511E-2	5.479E+0	6.400E+0
-5.511E-2	5.518E+0	6.456E+0
-5.511E-2	5.622E+0	6.543E+0
-5.349E-2	5.596E+0	6.423E+0
-5.673E-2	5.424E+0	6.553E+0
-5.835E-2	5.489E+0	6.540E+0
-5.835E-2	5.612E+0	6.430E+0
-5.349E-2	5.658E+0	6.514E+0
-5.835E-2	5.369E+0	6.485E+0
-5.673E-2	5.593E+0	6.553E+0
-5.998E-2	5.424E+0	6.391E+0
-5.187E-2	5.499E+0	6.485E+0
-5.511E-2	5.632E+0	6.378E+0
-5.673E-2	5.495E+0	6.494E+0
-5.835E-2	5.583E+0	6.498E+0
-5.349E-2	5.512E+0	6.550E+0
-5.835E-2	5.609E+0	6.387E+0
-5.511E-2	5.427E+0	6.520E+0
-5.835E-2	5.622E+0	6.394E+0
-5.673E-2	5.645E+0	6.465E+0
-5.511E-2	5.482E+0	6.387E+0
-5.835E-2	5.563E+0	6.297E+0
-5.673E-2	5.495E+0	6.352E+0
-5.511E-2	5.502E+0	6.507E+0
-5.511E-2	5.563E+0	6.384E+0
-5.835E-2	5.525E+0	6.306E+0
[truncated: 100,940 more rows]
