# Supplementary material for: Improved ANAP incorporation and VCF analysis reveal details of P2X7 current facilitation and a limited conformational interplay between ATP binding and the intracellular ballast domain
Source: eLife. 2023 Jan 4;12:e82479. doi: 10.7554/eLife.82479 (PMC9859053; doi:10.7554/eLife.82479)
Supplement: Figure 3—figure supplement 3—source data 2. [file elife-82479-fig3-figsupp3-data2.zip › Figure-3_figure-supplement-3_source-data-2/Cys-Ala-constructs/Cys-Ala_C371/b24/15.csv]

-3.730E-1	1.237E+1	1.263E+1
-3.746E-1	1.243E+1	1.258E+1
-3.763E-1	1.228E+1	1.252E+1
-3.779E-1	1.213E+1	1.275E+1
-3.730E-1	1.221E+1	1.269E+1
-3.746E-1	1.237E+1	1.267E+1
-3.746E-1	1.234E+1	1.260E+1
-3.746E-1	1.207E+1	1.250E+1
-3.730E-1	1.237E+1	1.289E+1
-3.698E-1	1.221E+1	1.279E+1
-3.763E-1	1.222E+1	1.273E+1
-3.746E-1	1.227E+1	1.289E+1
-3.746E-1	1.214E+1	1.257E+1
-3.714E-1	1.233E+1	1.264E+1
-3.746E-1	1.219E+1	1.277E+1
-3.763E-1	1.221E+1	1.283E+1
-3.714E-1	1.245E+1	1.262E+1
-3.730E-1	1.233E+1	1.271E+1
-3.795E-1	1.216E+1	1.260E+1
-3.763E-1	1.251E+1	1.246E+1
-3.714E-1	1.235E+1	1.261E+1
-3.746E-1	1.235E+1	1.268E+1
-3.763E-1	1.222E+1	1.272E+1
-3.779E-1	1.221E+1	1.275E+1
-3.714E-1	1.221E+1	1.280E+1
-3.714E-1	1.236E+1	1.280E+1
-3.763E-1	1.220E+1	1.264E+1
-3.763E-1	1.232E+1	1.286E+1
-3.730E-1	1.228E+1	1.265E+1
-3.730E-1	1.248E+1	1.270E+1
-3.763E-1	1.222E+1	1.253E+1
-3.730E-1	1.221E+1	1.254E+1
-3.714E-1	1.229E+1	1.269E+1
-3.730E-1	1.222E+1	1.272E+1
-3.763E-1	1.236E+1	1.262E+1
-3.763E-1	1.229E+1	1.268E+1
-3.698E-1	1.233E+1	1.255E+1
-3.714E-1	1.232E+1	1.274E+1
-3.746E-1	1.233E+1	1.266E+1
-3.763E-1	1.214E+1	1.264E+1
-3.730E-1	1.242E+1	1.274E+1
-3.730E-1	1.238E+1	1.252E+1
-3.779E-1	1.220E+1	1.287E+1
-3.779E-1	1.231E+1	1.276E+1
-3.698E-1	1.228E+1	1.286E+1
-3.730E-1	1.221E+1	1.265E+1
-3.779E-1	1.220E+1	1.267E+1
-3.779E-1	1.239E+1	1.256E+1
-3.698E-1	1.227E+1	1.266E+1
-3.714E-1	1.221E+1	1.268E+1
-3.746E-1	1.228E+1	1.278E+1
-3.746E-1	1.232E+1	1.261E+1
-3.682E-1	1.231E+1	1.286E+1
-3.730E-1	1.240E+1	1.268E+1
-3.763E-1	1.223E+1	1.273E+1
-3.779E-1	1.216E+1	1.260E+1
-3.714E-1	1.209E+1	1.259E+1
-3.763E-1	1.216E+1	1.281E+1
-3.763E-1	1.228E+1	1.244E+1
-3.795E-1	1.224E+1	1.259E+1
-3.714E-1	1.223E+1	1.258E+1
-3.714E-1	1.231E+1	1.288E+1
-3.746E-1	1.232E+1	1.276E+1
-3.746E-1	1.215E+1	1.266E+1
-3.730E-1	1.234E+1	1.281E+1
-3.730E-1	1.229E+1	1.276E+1
-3.763E-1	1.239E+1	1.276E+1
-3.763E-1	1.222E+1	1.258E+1
-3.714E-1	1.205E+1	1.257E+1
-3.698E-1	1.244E+1	1.268E+1
-3.763E-1	1.236E+1	1.272E+1
-3.763E-1	1.211E+1	1.260E+1
-3.698E-1	1.221E+1	1.248E+1
-3.730E-1	1.228E+1	1.281E+1
-3.746E-1	1.227E+1	1.272E+1
-3.779E-1	1.228E+1	1.272E+1
-3.714E-1	1.241E+1	1.263E+1
-3.714E-1	1.228E+1	1.264E+1
-3.779E-1	1.220E+1	1.273E+1
-3.746E-1	1.222E+1	1.251E+1
-3.730E-1	1.220E+1	1.281E+1
-3.714E-1	1.236E+1	1.272E+1
-3.763E-1	1.231E+1	1.265E+1
-3.763E-1	1.225E+1	1.284E+1
-3.698E-1	1.216E+1	1.266E+1
-3.763E-1	1.236E+1	1.282E+1
-3.763E-1	1.247E+1	1.244E+1
-3.746E-1	1.216E+1	1.257E+1
-3.714E-1	1.247E+1	1.263E+1
-3.730E-1	1.235E+1	1.249E+1
-3.779E-1	1.216E+1	1.256E+1
-3.779E-1	1.225E+1	1.265E+1
-3.698E-1	1.222E+1	1.255E+1
-3.714E-1	1.234E+1	1.258E+1
-3.795E-1	1.222E+1	1.271E+1
-3.730E-1	1.218E+1	1.273E+1
-3.746E-1	1.228E+1	1.256E+1
-3.714E-1	1.237E+1	1.266E+1
-3.763E-1	1.228E+1	1.268E+1
-3.763E-1	1.225E+1	1.276E+1
-3.698E-1	1.242E+1	1.260E+1
-3.730E-1	1.222E+1	1.260E+1
-3.779E-1	1.217E+1	1.272E+1
-3.763E-1	1.239E+1	1.272E+1
-3.730E-1	1.226E+1	1.264E+1
-3.746E-1	1.213E+1	1.270E+1
-3.763E-1	1.240E+1	1.261E+1
-3.763E-1	1.216E+1	1.284E+1
-3.698E-1	1.223E+1	1.279E+1
-3.730E-1	1.214E+1	1.252E+1
-3.763E-1	1.228E+1	1.280E+1
-3.746E-1	1.208E+1	1.263E+1
-3.714E-1	1.240E+1	1.272E+1
-3.714E-1	1.243E+1	1.279E+1
-3.811E-1	1.238E+1	1.272E+1
-3.746E-1	1.232E+1	1.264E+1
-3.730E-1	1.221E+1	1.255E+1
-3.730E-1	1.232E+1	1.264E+1
-3.763E-1	1.238E+1	1.282E+1
-3.763E-1	1.236E+1	1.277E+1
-3.714E-1	1.219E+1	1.249E+1
-3.730E-1	1.214E+1	1.278E+1
-3.763E-1	1.229E+1	1.252E+1
-3.763E-1	1.225E+1	1.245E+1
-3.714E-1	1.209E+1	1.256E+1
-3.730E-1	1.220E+1	1.261E+1
-3.746E-1	1.230E+1	1.270E+1
-3.746E-1	1.219E+1	1.261E+1
-3.698E-1	1.221E+1	1.264E+1
-3.763E-1	1.203E+1	1.281E+1
-3.763E-1	1.217E+1	1.266E+1
-3.746E-1	1.233E+1	1.271E+1
-3.714E-1	1.218E+1	1.283E+1
-3.714E-1	1.225E+1	1.256E+1
-3.779E-1	1.214E+1	1.280E+1
-3.763E-1	1.221E+1	1.250E+1
-3.730E-1	1.223E+1	1.253E+1
-3.714E-1	1.229E+1	1.256E+1
-3.746E-1	1.208E+1	1.263E+1
-3.763E-1	1.218E+1	1.264E+1
-3.730E-1	1.231E+1	1.267E+1
-3.730E-1	1.217E+1	1.275E+1
-3.763E-1	1.236E+1	1.264E+1
-3.763E-1	1.232E+1	1.264E+1
-3.746E-1	1.210E+1	1.257E+1
-3.746E-1	1.227E+1	1.261E+1
-3.795E-1	1.219E+1	1.263E+1
-3.730E-1	1.223E+1	1.257E+1
-3.714E-1	1.217E+1	1.267E+1
-3.714E-1	1.230E+1	1.281E+1
-3.763E-1	1.207E+1	1.272E+1
-3.779E-1	1.229E+1	1.257E+1
-3.714E-1	1.234E+1	1.257E+1
-3.714E-1	1.231E+1	1.264E+1
-3.763E-1	1.236E+1	1.265E+1
-3.763E-1	1.227E+1	1.284E+1
-3.730E-1	1.224E+1	1.258E+1
-3.730E-1	1.238E+1	1.273E+1
-3.795E-1	1.225E+1	1.268E+1
-3.763E-1	1.221E+1	1.262E+1
-3.714E-1	1.223E+1	1.266E+1
-3.730E-1	1.239E+1	1.252E+1
-3.763E-1	1.218E+1	1.269E+1
-3.763E-1	1.217E+1	1.263E+1
-3.730E-1	1.226E+1	1.273E+1
-3.714E-1	1.237E+1	1.281E+1
-3.779E-1	1.223E+1	1.270E+1
-3.746E-1	1.231E+1	1.250E+1
-3.730E-1	1.227E+1	1.264E+1
-3.730E-1	1.243E+1	1.273E+1
-3.779E-1	1.214E+1	1.286E+1
-3.746E-1	1.214E+1	1.268E+1
-3.730E-1	1.235E+1	1.276E+1
-3.730E-1	1.229E+1	1.270E+1
-3.763E-1	1.204E+1	1.259E+1
-3.763E-1	1.210E+1	1.267E+1
-3.746E-1	1.232E+1	1.271E+1
-3.714E-1	1.231E+1	1.270E+1
-3.779E-1	1.239E+1	1.267E+1
-3.779E-1	1.214E+1	1.244E+1
-3.714E-1	1.236E+1	1.259E+1
-3.730E-1	1.203E+1	1.241E+1
-3.763E-1	1.247E+1	1.263E+1
-3.795E-1	1.234E+1	1.267E+1
-3.714E-1	1.220E+1	1.266E+1
-3.730E-1	1.216E+1	1.266E+1
-3.779E-1	1.238E+1	1.277E+1
-3.779E-1	1.217E+1	1.273E+1
-3.682E-1	1.235E+1	1.260E+1
-3.763E-1	1.233E+1	1.254E+1
-3.763E-1	1.220E+1	1.276E+1
-3.763E-1	1.216E+1	1.271E+1
-3.698E-1	1.225E+1	1.288E+1
-3.714E-1	1.224E+1	1.286E+1
-3.763E-1	1.218E+1	1.269E+1
-3.779E-1	1.202E+1	1.266E+1
-3.698E-1	1.224E+1	1.287E+1
-3.698E-1	1.216E+1	1.275E+1
-3.746E-1	1.215E+1	1.266E+1
-3.746E-1	1.233E+1	1.265E+1
-3.730E-1	1.230E+1	1.269E+1
-3.730E-1	1.233E+1	1.276E+1
-3.779E-1	1.239E+1	1.251E+1
-3.763E-1	1.211E+1	1.290E+1
-3.714E-1	1.220E+1	1.278E+1
-3.730E-1	1.234E+1	1.276E+1
-3.746E-1	1.230E+1	1.266E+1
-3.779E-1	1.222E+1	1.259E+1
-3.746E-1	1.230E+1	1.249E+1
-3.698E-1	1.232E+1	1.261E+1
-3.779E-1	1.217E+1	1.259E+1
-3.763E-1	1.228E+1	1.274E+1
-3.698E-1	1.216E+1	1.273E+1
-3.730E-1	1.239E+1	1.275E+1
-3.779E-1	1.211E+1	1.278E+1
-3.795E-1	1.244E+1	1.280E+1
-3.730E-1	1.226E+1	1.270E+1
-3.698E-1	1.233E+1	1.270E+1
-3.746E-1	1.213E+1	1.276E+1
-3.763E-1	1.221E+1	1.275E+1
-3.730E-1	1.226E+1	1.285E+1
-3.714E-1	1.210E+1	1.281E+1
-3.746E-1	1.227E+1	1.268E+1
-3.746E-1	1.253E+1	1.264E+1
-3.730E-1	1.232E+1	1.259E+1
-3.746E-1	1.214E+1	1.257E+1
-3.763E-1	1.238E+1	1.266E+1
-3.763E-1	1.210E+1	1.264E+1
-3.698E-1	1.227E+1	1.268E+1
-3.714E-1	1.207E+1	1.264E+1
-3.746E-1	1.222E+1	1.267E+1
-3.763E-1	1.238E+1	1.259E+1
-3.730E-1	1.216E+1	1.263E+1
-3.730E-1	1.224E+1	1.267E+1
-3.746E-1	1.233E+1	1.262E+1
-3.763E-1	1.218E+1	1.252E+1
-3.714E-1	1.228E+1	1.269E+1
-3.730E-1	1.225E+1	1.264E+1
-3.763E-1	1.236E+1	1.261E+1
-3.763E-1	1.214E+1	1.256E+1
-3.698E-1	1.205E+1	1.252E+1
-3.730E-1	1.227E+1	1.251E+1
-3.763E-1	1.229E+1	1.254E+1
-3.730E-1	1.232E+1	1.272E+1
-3.763E-1	1.227E+1	1.252E+1
-3.698E-1	1.229E+1	1.278E+1
-3.763E-1	1.234E+1	1.265E+1
-3.795E-1	1.214E+1	1.268E+1
-3.730E-1	1.223E+1	1.260E+1
-3.698E-1	1.245E+1	1.270E+1
-3.795E-1	1.226E+1	1.261E+1
-3.763E-1	1.240E+1	1.259E+1
-3.714E-1	1.228E+1	1.266E+1
-3.682E-1	1.213E+1	1.256E+1
-3.763E-1	1.230E+1	1.252E+1
-3.779E-1	1.224E+1	1.258E+1
-3.714E-1	1.237E+1	1.291E+1
-3.730E-1	1.247E+1	1.273E+1
-3.779E-1	1.214E+1	1.247E+1
-3.779E-1	1.234E+1	1.275E+1
-3.730E-1	1.203E+1	1.279E+1
-3.746E-1	1.223E+1	1.265E+1
-3.763E-1	1.223E+1	1.278E+1
-3.746E-1	1.228E+1	1.264E+1
-3.730E-1	1.234E+1	1.245E+1
-3.746E-1	1.220E+1	1.239E+1
-3.779E-1	1.228E+1	1.282E+1
-3.763E-1	1.216E+1	1.241E+1
-3.730E-1	1.204E+1	1.268E+1
-3.730E-1	1.213E+1	1.255E+1
-3.763E-1	1.246E+1	1.266E+1
-3.746E-1	1.228E+1	1.271E+1
-3.714E-1	1.235E+1	1.258E+1
-3.730E-1	1.253E+1	1.260E+1
-3.795E-1	1.237E+1	1.278E+1
-3.763E-1	1.226E+1	1.262E+1
-3.730E-1	1.223E+1	1.280E+1
-3.746E-1	1.225E+1	1.275E+1
-3.763E-1	1.224E+1	1.267E+1
-3.795E-1	1.215E+1	1.265E+1
-3.746E-1	1.233E+1	1.258E+1
-3.746E-1	1.222E+1	1.275E+1
-3.763E-1	1.216E+1	1.260E+1
-3.763E-1	1.225E+1	1.269E+1
-3.698E-1	1.223E+1	1.274E+1
-3.698E-1	1.206E+1	1.281E+1
-3.746E-1	1.225E+1	1.253E+1
-3.763E-1	1.216E+1	1.249E+1
-3.730E-1	1.239E+1	1.256E+1
-3.746E-1	1.226E+1	1.273E+1
-3.795E-1	1.236E+1	1.285E+1
-3.746E-1	1.239E+1	1.260E+1
-3.714E-1	1.213E+1	1.267E+1
-3.730E-1	1.224E+1	1.282E+1
-3.763E-1	1.231E+1	1.257E+1
-3.746E-1	1.222E+1	1.269E+1
-3.682E-1	1.226E+1	1.281E+1
-3.698E-1	1.215E+1	1.268E+1
-3.763E-1	1.236E+1	1.256E+1
-3.763E-1	1.231E+1	1.256E+1
-3.746E-1	1.235E+1	1.259E+1
-3.682E-1	1.239E+1	1.274E+1
-3.746E-1	1.216E+1	1.278E+1
-3.763E-1	1.246E+1	1.273E+1
-3.714E-1	1.229E+1	1.279E+1
-3.730E-1	1.216E+1	1.273E+1
-3.779E-1	1.224E+1	1.253E+1
-3.763E-1	1.224E+1	1.279E+1
-3.714E-1	1.206E+1	1.273E+1
-3.730E-1	1.232E+1	1.280E+1
-3.779E-1	1.241E+1	1.264E+1
-3.763E-1	1.212E+1	1.269E+1
-3.714E-1	1.212E+1	1.275E+1
-3.746E-1	1.230E+1	1.276E+1
-3.763E-1	1.226E+1	1.264E+1
-3.779E-1	1.236E+1	1.270E+1
-3.714E-1	1.237E+1	1.257E+1
-3.698E-1	1.231E+1	1.265E+1
-3.779E-1	1.217E+1	1.269E+1
-3.763E-1	1.230E+1	1.250E+1
-3.730E-1	1.218E+1	1.259E+1
-3.698E-1	1.205E+1	1.255E+1
-3.795E-1	1.220E+1	1.242E+1
-3.730E-1	1.199E+1	1.273E+1
-3.730E-1	1.225E+1	1.259E+1
-3.698E-1	1.225E+1	1.271E+1
-3.763E-1	1.229E+1	1.270E+1
-3.763E-1	1.241E+1	1.261E+1
-3.730E-1	1.239E+1	1.272E+1
-3.698E-1	1.235E+1	1.276E+1
-3.763E-1	1.224E+1	1.261E+1
-3.746E-1	1.224E+1	1.266E+1
-3.714E-1	1.227E+1	1.280E+1
-3.714E-1	1.245E+1	1.261E+1
-3.779E-1	1.216E+1	1.253E+1
-3.779E-1	1.236E+1	1.287E+1
-3.714E-1	1.229E+1	1.269E+1
-3.730E-1	1.230E+1	1.277E+1
-3.746E-1	1.227E+1	1.265E+1
-3.779E-1	1.225E+1	1.279E+1
-3.746E-1	1.209E+1	1.252E+1
-3.714E-1	1.219E+1	1.265E+1
-3.746E-1	1.215E+1	1.266E+1
-3.779E-1	1.204E+1	1.258E+1
-3.698E-1	1.213E+1	1.265E+1
-3.730E-1	1.240E+1	1.272E+1
-3.746E-1	1.243E+1	1.263E+1
-3.795E-1	1.227E+1	1.285E+1
-3.730E-1	1.222E+1	1.251E+1
-3.763E-1	1.231E+1	1.252E+1
-3.763E-1	1.221E+1	1.288E+1
-3.763E-1	1.228E+1	1.271E+1
-3.730E-1	1.226E+1	1.232E+1
-3.730E-1	1.219E+1	1.263E+1
-3.795E-1	1.225E+1	1.260E+1
-3.746E-1	1.225E+1	1.259E+1
-3.714E-1	1.224E+1	1.279E+1
-3.714E-1	1.214E+1	1.246E+1
-3.746E-1	1.204E+1	1.271E+1
-3.779E-1	1.223E+1	1.270E+1
-3.714E-1	1.238E+1	1.265E+1
-3.698E-1	1.237E+1	1.276E+1
-3.763E-1	1.227E+1	1.267E+1
-3.746E-1	1.234E+1	1.267E+1
-3.746E-1	1.230E+1	1.274E+1
-3.746E-1	1.242E+1	1.267E+1
-3.779E-1	1.207E+1	1.247E+1
-3.763E-1	1.220E+1	1.284E+1
-3.730E-1	1.216E+1	1.257E+1
-3.714E-1	1.228E+1	1.255E+1
-3.763E-1	1.208E+1	1.267E+1
-3.763E-1	1.215E+1	1.258E+1
-3.714E-1	1.226E+1	1.263E+1
-3.698E-1	1.225E+1	1.287E+1
-3.746E-1	1.223E+1	1.274E+1
-3.763E-1	1.213E+1	1.257E+1
-3.698E-1	1.221E+1	1.257E+1
-3.763E-1	1.211E+1	1.274E+1
-3.779E-1	1.228E+1	1.269E+1
-3.763E-1	1.225E+1	1.259E+1
-3.730E-1	1.231E+1	1.258E+1
-3.714E-1	1.233E+1	1.279E+1
-3.763E-1	1.232E+1	1.265E+1
-3.746E-1	1.247E+1	1.262E+1
-3.714E-1	1.208E+1	1.257E+1
-3.730E-1	1.223E+1	1.270E+1
-3.763E-1	1.224E+1	1.266E+1
-3.763E-1	1.200E+1	1.264E+1
-3.682E-1	1.227E+1	1.257E+1
-3.730E-1	1.225E+1	1.284E+1
-3.779E-1	1.219E+1	1.284E+1
-3.746E-1	1.248E+1	1.274E+1
-3.698E-1	1.228E+1	1.262E+1
-3.746E-1	1.209E+1	1.261E+1
-3.746E-1	1.223E+1	1.274E+1
-3.746E-1	1.218E+1	1.265E+1
-3.682E-1	1.228E+1	1.263E+1
-3.714E-1	1.215E+1	1.260E+1
-3.746E-1	1.211E+1	1.281E+1
-3.763E-1	1.224E+1	1.265E+1
-3.714E-1	1.221E+1	1.276E+1
-3.714E-1	1.220E+1	1.264E+1
-3.779E-1	1.226E+1	1.262E+1
-3.779E-1	1.228E+1	1.262E+1
-3.746E-1	1.195E+1	1.261E+1
-3.714E-1	1.228E+1	1.261E+1
-3.746E-1	1.232E+1	1.257E+1
-3.779E-1	1.212E+1	1.262E+1
-3.698E-1	1.216E+1	1.263E+1
-3.730E-1	1.229E+1	1.264E+1
-3.763E-1	1.239E+1	1.277E+1
-3.763E-1	1.203E+1	1.257E+1
-3.682E-1	1.212E+1	1.264E+1
-3.714E-1	1.245E+1	1.260E+1
-3.795E-1	1.213E+1	1.264E+1
-3.746E-1	1.207E+1	1.274E+1
-3.714E-1	1.219E+1	1.269E+1
-3.730E-1	1.228E+1	1.289E+1
-3.746E-1	1.218E+1	1.253E+1
-3.795E-1	1.224E+1	1.255E+1
-3.746E-1	1.231E+1	1.256E+1
-3.730E-1	1.220E+1	1.241E+1
-3.746E-1	1.222E+1	1.254E+1
-3.795E-1	1.231E+1	1.245E+1
-3.714E-1	1.226E+1	1.264E+1
-3.730E-1	1.209E+1	1.273E+1
-3.763E-1	1.233E+1	1.261E+1
-3.795E-1	1.203E+1	1.263E+1
-3.763E-1	1.223E+1	1.272E+1
-3.730E-1	1.223E+1	1.268E+1
-3.763E-1	1.209E+1	1.252E+1
-3.763E-1	1.237E+1	1.255E+1
-3.730E-1	1.224E+1	1.275E+1
-3.682E-1	1.235E+1	1.281E+1
-3.746E-1	1.204E+1	1.291E+1
-3.763E-1	1.201E+1	1.271E+1
-3.714E-1	1.232E+1	1.256E+1
-3.763E-1	1.230E+1	1.272E+1
-3.779E-1	1.212E+1	1.249E+1
-3.730E-1	1.227E+1	1.261E+1
-3.746E-1	1.216E+1	1.280E+1
-3.698E-1	1.213E+1	1.269E+1
-3.746E-1	1.219E+1	1.249E+1
-3.779E-1	1.231E+1	1.257E+1
-3.714E-1	1.237E+1	1.247E+1
-3.730E-1	1.247E+1	1.264E+1
-3.746E-1	1.236E+1	1.267E+1
-3.779E-1	1.222E+1	1.271E+1
-3.698E-1	1.219E+1	1.270E+1
-3.730E-1	1.220E+1	1.266E+1
-3.746E-1	1.229E+1	1.269E+1
-3.763E-1	1.226E+1	1.266E+1
-3.714E-1	1.215E+1	1.269E+1
-3.730E-1	1.219E+1	1.287E+1
-3.779E-1	1.241E+1	1.264E+1
-3.763E-1	1.228E+1	1.264E+1
-3.682E-1	1.214E+1	1.265E+1
-3.746E-1	1.218E+1	1.282E+1
-3.746E-1	1.232E+1	1.276E+1
-3.746E-1	1.228E+1	1.257E+1
-3.746E-1	1.227E+1	1.264E+1
-3.714E-1	1.227E+1	1.264E+1
-3.763E-1	1.224E+1	1.278E+1
-3.763E-1	1.232E+1	1.255E+1
-3.730E-1	1.212E+1	1.269E+1
-3.698E-1	1.209E+1	1.260E+1
-3.779E-1	1.233E+1	1.262E+1
-3.763E-1	1.225E+1	1.272E+1
-3.746E-1	1.215E+1	1.266E+1
-3.746E-1	1.233E+1	1.271E+1
-3.746E-1	1.215E+1	1.262E+1
-3.763E-1	1.223E+1	1.274E+1
-3.698E-1	1.216E+1	1.261E+1
-3.730E-1	1.251E+1	1.282E+1
-3.746E-1	1.225E+1	1.253E+1
-3.779E-1	1.217E+1	1.264E+1
-3.746E-1	1.235E+1	1.266E+1
-3.730E-1	1.218E+1	1.269E+1
-3.763E-1	1.221E+1	1.275E+1
-3.746E-1	1.234E+1	1.263E+1
-3.746E-1	1.221E+1	1.251E+1
-3.730E-1	1.227E+1	1.287E+1
-3.779E-1	1.218E+1	1.268E+1
-3.763E-1	1.245E+1	1.288E+1
-3.714E-1	1.244E+1	1.256E+1
-3.698E-1	1.193E+1	1.265E+1
-3.746E-1	1.248E+1	1.256E+1
-3.746E-1	1.233E+1	1.271E+1
-3.714E-1	1.218E+1	1.289E+1
-3.714E-1	1.225E+1	1.263E+1
-3.779E-1	1.234E+1	1.253E+1
-3.763E-1	1.205E+1	1.259E+1
-3.714E-1	1.212E+1	1.280E+1
-3.714E-1	1.222E+1	1.252E+1
-3.763E-1	1.218E+1	1.250E+1
-3.763E-1	1.217E+1	1.257E+1
-3.714E-1	1.244E+1	1.263E+1
-3.698E-1	1.200E+1	1.272E+1
-3.779E-1	1.216E+1	1.259E+1
-3.746E-1	1.218E+1	1.279E+1
-3.714E-1	1.223E+1	1.283E+1
-3.714E-1	1.226E+1	1.244E+1
-3.763E-1	1.212E+1	1.266E+1
-3.763E-1	1.199E+1	1.263E+1
-3.730E-1	1.223E+1	1.261E+1
-3.730E-1	1.232E+1	1.267E+1
-3.763E-1	1.222E+1	1.275E+1
-3.779E-1	1.236E+1	1.273E+1
-3.714E-1	1.215E+1	1.277E+1
-3.714E-1	1.220E+1	1.259E+1
-3.746E-1	1.215E+1	1.269E+1
-3.779E-1	1.236E+1	1.253E+1
-3.746E-1	1.226E+1	1.267E+1
-3.714E-1	1.228E+1	1.262E+1
-3.746E-1	1.221E+1	1.255E+1
-3.763E-1	1.203E+1	1.257E+1
-3.714E-1	1.223E+1	1.263E+1
-3.714E-1	1.233E+1	1.280E+1
-3.730E-1	1.224E+1	1.250E+1
-3.795E-1	1.221E+1	1.257E+1
-3.730E-1	1.215E+1	1.270E+1
-3.698E-1	1.218E+1	1.272E+1
-3.746E-1	1.213E+1	1.248E+1
-3.746E-1	1.221E+1	1.249E+1
-3.730E-1	1.233E+1	1.260E+1
-3.746E-1	1.239E+1	1.263E+1
-3.746E-1	1.211E+1	1.257E+1
-3.779E-1	1.227E+1	1.272E+1
-3.714E-1	1.224E+1	1.246E+1
-3.714E-1	1.228E+1	1.264E+1
-3.779E-1	1.234E+1	1.284E+1
-3.779E-1	1.215E+1	1.243E+1
-3.698E-1	1.220E+1	1.280E+1
-3.714E-1	1.236E+1	1.273E+1
-3.779E-1	1.219E+1	1.265E+1
-3.779E-1	1.230E+1	1.244E+1
-3.682E-1	1.225E+1	1.263E+1
-3.714E-1	1.243E+1	1.258E+1
-3.779E-1	1.229E+1	1.279E+1
-3.795E-1	1.228E+1	1.259E+1
-3.698E-1	1.231E+1	1.265E+1
-3.714E-1	1.230E+1	1.263E+1
-3.779E-1	1.229E+1	1.270E+1
-3.779E-1	1.219E+1	1.265E+1
-3.714E-1	1.227E+1	1.269E+1
-3.746E-1	1.220E+1	1.274E+1
-3.779E-1	1.226E+1	1.266E+1
-3.795E-1	1.232E+1	1.252E+1
-3.714E-1	1.227E+1	1.249E+1
-3.698E-1	1.217E+1	1.259E+1
-3.779E-1	1.219E+1	1.266E+1
-3.795E-1	1.228E+1	1.251E+1
-3.730E-1	1.222E+1	1.266E+1
-3.746E-1	1.241E+1	1.276E+1
-3.779E-1	1.196E+1	1.272E+1
-3.763E-1	1.224E+1	1.246E+1
-3.714E-1	1.226E+1	1.234E+1
-3.714E-1	1.226E+1	1.257E+1
-3.763E-1	1.244E+1	1.260E+1
-3.763E-1	1.216E+1	1.267E+1
-3.698E-1	1.237E+1	1.264E+1
-3.698E-1	1.221E+1	1.262E+1
-3.763E-1	1.223E+1	1.246E+1
-3.779E-1	1.237E+1	1.271E+1
-3.730E-1	1.234E+1	1.254E+1
-3.698E-1	1.207E+1	1.253E+1
-3.763E-1	1.218E+1	1.252E+1
-3.763E-1	1.219E+1	1.264E+1
-3.714E-1	1.231E+1	1.259E+1
-3.746E-1	1.219E+1	1.264E+1
-3.763E-1	1.228E+1	1.260E+1
-3.779E-1	1.220E+1	1.257E+1
-3.714E-1	1.222E+1	1.276E+1
-3.714E-1	1.217E+1	1.269E+1
-3.779E-1	1.226E+1	1.269E+1
-3.779E-1	1.228E+1	1.260E+1
-3.730E-1	1.221E+1	1.259E+1
-3.746E-1	1.224E+1	1.271E+1
-3.746E-1	1.240E+1	1.274E+1
-3.779E-1	1.222E+1	1.250E+1
-3.714E-1	1.223E+1	1.273E+1
-3.746E-1	1.233E+1	1.251E+1
-3.763E-1	1.222E+1	1.254E+1
-3.763E-1	1.227E+1	1.262E+1
-3.730E-1	1.223E+1	1.253E+1
-3.714E-1	1.238E+1	1.263E+1
-3.763E-1	1.223E+1	1.261E+1
-3.746E-1	1.229E+1	1.248E+1
-3.746E-1	1.241E+1	1.270E+1
-3.730E-1	1.224E+1	1.266E+1
-3.746E-1	1.222E+1	1.249E+1
-3.763E-1	1.233E+1	1.270E+1
-3.730E-1	1.216E+1	1.253E+1
-3.730E-1	1.234E+1	1.268E+1
-3.763E-1	1.234E+1	1.264E+1
-3.779E-1	1.199E+1	1.263E+1
-3.698E-1	1.219E+1	1.262E+1
-3.730E-1	1.221E+1	1.254E+1
-3.746E-1	1.226E+1	1.276E+1
-3.763E-1	1.228E+1	1.260E+1
-3.730E-1	1.221E+1	1.264E+1
-3.698E-1	1.213E+1	1.285E+1
-3.763E-1	1.229E+1	1.265E+1
-3.779E-1	1.219E+1	1.252E+1
-3.730E-1	1.233E+1	1.272E+1
-3.698E-1	1.248E+1	1.265E+1
-3.746E-1	1.216E+1	1.264E+1
-3.763E-1	1.224E+1	1.269E+1
-3.698E-1	1.210E+1	1.277E+1
-3.714E-1	1.211E+1	1.249E+1
-3.746E-1	1.224E+1	1.256E+1
-3.763E-1	1.220E+1	1.237E+1
-3.730E-1	1.231E+1	1.268E+1
-3.714E-1	1.228E+1	1.250E+1
-3.730E-1	1.227E+1	1.272E+1
-3.763E-1	1.243E+1	1.270E+1
-3.746E-1	1.230E+1	1.255E+1
-3.730E-1	1.211E+1	1.264E+1
-3.746E-1	1.221E+1	1.255E+1
-3.746E-1	1.231E+1	1.268E+1
-3.730E-1	1.229E+1	1.254E+1
-3.698E-1	1.218E+1	1.239E+1
-3.779E-1	1.239E+1	1.261E+1
-3.746E-1	1.229E+1	1.262E+1
-3.730E-1	1.223E+1	1.244E+1
-3.714E-1	1.198E+1	1.274E+1
-3.730E-1	1.230E+1	1.254E+1
-3.763E-1	1.219E+1	1.268E+1
-3.714E-1	1.232E+1	1.247E+1
-3.714E-1	1.222E+1	1.275E+1
-3.746E-1	1.228E+1	1.268E+1
-3.779E-1	1.212E+1	1.289E+1
-3.698E-1	1.225E+1	1.271E+1
-3.730E-1	1.202E+1	1.255E+1
-3.763E-1	1.239E+1	1.263E+1
-3.779E-1	1.225E+1	1.279E+1
-3.714E-1	1.233E+1	1.239E+1
-3.698E-1	1.218E+1	1.256E+1
-3.746E-1	1.215E+1	1.265E+1
-3.746E-1	1.213E+1	1.276E+1
-3.714E-1	1.223E+1	1.282E+1
-3.698E-1	1.228E+1	1.273E+1
-3.746E-1	1.234E+1	1.258E+1
-3.779E-1	1.224E+1	1.263E+1
-3.698E-1	1.203E+1	1.266E+1
-3.714E-1	1.244E+1	1.279E+1
-3.746E-1	1.235E+1	1.231E+1
-3.779E-1	1.235E+1	1.261E+1
-3.730E-1	1.198E+1	1.258E+1
-3.730E-1	1.233E+1	1.275E+1
-3.763E-1	1.194E+1	1.267E+1
-3.763E-1	1.220E+1	1.264E+1
-3.714E-1	1.216E+1	1.278E+1
-3.730E-1	1.227E+1	1.274E+1
-3.779E-1	1.232E+1	1.260E+1
-3.763E-1	1.221E+1	1.278E+1
-3.730E-1	1.215E+1	1.264E+1
-3.730E-1	1.222E+1	1.264E+1
-3.779E-1	1.219E+1	1.259E+1
-3.763E-1	1.209E+1	1.276E+1
-3.698E-1	1.228E+1	1.250E+1
-3.714E-1	1.227E+1	1.258E+1
-3.746E-1	1.212E+1	1.256E+1
-3.779E-1	1.227E+1	1.271E+1
-3.730E-1	1.228E+1	1.272E+1
-3.714E-1	1.219E+1	1.294E+1
-3.779E-1	1.222E+1	1.273E+1
-3.779E-1	1.236E+1	1.263E+1
-3.763E-1	1.214E+1	1.268E+1
-3.730E-1	1.226E+1	1.268E+1
-3.763E-1	1.224E+1	1.270E+1
-3.779E-1	1.212E+1	1.266E+1
-3.746E-1	1.226E+1	1.269E+1
-3.698E-1	1.231E+1	1.271E+1
-3.763E-1	1.226E+1	1.263E+1
-3.746E-1	1.232E+1	1.268E+1
-3.730E-1	1.226E+1	1.265E+1
-3.698E-1	1.228E+1	1.264E+1
-3.714E-1	1.224E+1	1.266E+1
-3.746E-1	1.227E+1	1.243E+1
-3.698E-1	1.234E+1	1.255E+1
-3.730E-1	1.226E+1	1.296E+1
-3.763E-1	1.218E+1	1.267E+1
-3.746E-1	1.225E+1	1.263E+1
-3.730E-1	1.234E+1	1.273E+1
-3.682E-1	1.234E+1	1.267E+1
-3.746E-1	1.223E+1	1.272E+1
-3.746E-1	1.225E+1	1.249E+1
-3.730E-1	1.209E+1	1.268E+1
-3.730E-1	1.203E+1	1.267E+1
-3.746E-1	1.227E+1	1.250E+1
-3.746E-1	1.228E+1	1.251E+1
-3.730E-1	1.225E+1	1.259E+1
-3.714E-1	1.228E+1	1.273E+1
-3.763E-1	1.216E+1	1.271E+1
-3.763E-1	1.203E+1	1.261E+1
-3.698E-1	1.207E+1	1.259E+1
-3.714E-1	1.215E+1	1.260E+1
-3.746E-1	1.233E+1	1.270E+1
-3.746E-1	1.199E+1	1.261E+1
-3.730E-1	1.231E+1	1.248E+1
-3.714E-1	1.228E+1	1.257E+1
-3.746E-1	1.221E+1	1.253E+1
-3.763E-1	1.199E+1	1.250E+1
-3.714E-1	1.214E+1	1.261E+1
-3.698E-1	1.203E+1	1.251E+1
-3.763E-1	1.222E+1	1.256E+1
-3.795E-1	1.199E+1	1.273E+1
-3.746E-1	1.233E+1	1.271E+1
-3.698E-1	1.220E+1	1.266E+1
-3.779E-1	1.231E+1	1.250E+1
-3.763E-1	1.209E+1	1.271E+1
-3.730E-1	1.218E+1	1.272E+1
-3.714E-1	1.223E+1	1.267E+1
-3.746E-1	1.216E+1	1.261E+1
-3.763E-1	1.227E+1	1.282E+1
-3.746E-1	1.221E+1	1.266E+1
-3.698E-1	1.217E+1	1.267E+1
-3.746E-1	1.212E+1	1.250E+1
-3.763E-1	1.206E+1	1.256E+1
-3.714E-1	1.244E+1	1.273E+1
-3.714E-1	1.208E+1	1.251E+1
-3.763E-1	1.228E+1	1.262E+1
-3.763E-1	1.205E+1	1.269E+1
-3.746E-1	1.216E+1	1.280E+1
-3.698E-1	1.213E+1	1.277E+1
-3.746E-1	1.219E+1	1.275E+1
-3.763E-1	1.220E+1	1.253E+1
-3.763E-1	1.208E+1	1.266E+1
-3.698E-1	1.214E+1	1.294E+1
-3.779E-1	1.234E+1	1.263E+1
-3.779E-1	1.223E+1	1.256E+1
-3.763E-1	1.241E+1	1.276E+1
-3.698E-1	1.238E+1	1.281E+1
-3.779E-1	1.220E+1	1.263E+1
-3.763E-1	1.236E+1	1.270E+1
-3.698E-1	1.234E+1	1.268E+1
-3.714E-1	1.214E+1	1.266E+1
-3.763E-1	1.215E+1	1.261E+1
-3.779E-1	1.226E+1	1.252E+1
-3.730E-1	1.214E+1	1.247E+1
-3.730E-1	1.217E+1	1.263E+1
-3.730E-1	1.239E+1	1.261E+1
-3.763E-1	1.214E+1	1.274E+1
-3.714E-1	1.216E+1	1.252E+1
-3.698E-1	1.220E+1	1.268E+1
-3.730E-1	1.209E+1	1.273E+1
-3.746E-1	1.239E+1	1.264E+1
-3.698E-1	1.224E+1	1.265E+1
-3.698E-1	1.211E+1	1.251E+1
-3.730E-1	1.215E+1	1.253E+1
-3.795E-1	1.228E+1	1.250E+1
-3.714E-1	1.222E+1	1.270E+1
-3.714E-1	1.218E+1	1.253E+1
-3.746E-1	1.226E+1	1.265E+1
-3.763E-1	1.218E+1	1.282E+1
-3.698E-1	1.223E+1	1.248E+1
-3.730E-1	1.205E+1	1.267E+1
-3.746E-1	1.237E+1	1.265E+1
-3.763E-1	1.213E+1	1.255E+1
-3.714E-1	1.223E+1	1.246E+1
-3.714E-1	1.231E+1	1.256E+1
-3.730E-1	1.228E+1	1.252E+1
-3.795E-1	1.223E+1	1.252E+1
-3.714E-1	1.206E+1	1.263E+1
-3.714E-1	1.208E+1	1.256E+1
-3.763E-1	1.212E+1	1.239E+1
-3.763E-1	1.212E+1	1.271E+1
-3.698E-1	1.220E+1	1.264E+1
-3.714E-1	1.226E+1	1.264E+1
-3.763E-1	1.197E+1	1.247E+1
-3.779E-1	1.216E+1	1.271E+1
-3.714E-1	1.221E+1	1.248E+1
-3.714E-1	1.210E+1	1.268E+1
-3.730E-1	1.244E+1	1.242E+1
-3.763E-1	1.232E+1	1.273E+1
-3.714E-1	1.211E+1	1.271E+1
-3.730E-1	1.214E+1	1.265E+1
-3.730E-1	1.244E+1	1.272E+1
-3.763E-1	1.208E+1	1.262E+1
-3.746E-1	1.211E+1	1.279E+1
-3.714E-1	1.217E+1	1.258E+1
-3.746E-1	1.231E+1	1.283E+1
-3.763E-1	1.225E+1	1.281E+1
-3.698E-1	1.220E+1	1.255E+1
-3.698E-1	1.218E+1	1.266E+1
-3.714E-1	1.239E+1	1.262E+1
-3.763E-1	1.225E+1	1.261E+1
-3.730E-1	1.215E+1	1.273E+1
-3.698E-1	1.204E+1	1.265E+1
-3.763E-1	1.228E+1	1.264E+1
-3.779E-1	1.215E+1	1.241E+1
-3.714E-1	1.235E+1	1.259E+1
-3.698E-1	1.209E+1	1.270E+1
-3.763E-1	1.233E+1	1.254E+1
-3.746E-1	1.194E+1	1.264E+1
-3.730E-1	1.222E+1	1.268E+1
-3.730E-1	1.221E+1	1.271E+1
-3.730E-1	1.208E+1	1.262E+1
-3.763E-1	1.207E+1	1.266E+1
-3.730E-1	1.220E+1	1.254E+1
-3.714E-1	1.243E+1	1.275E+1
-3.746E-1	1.227E+1	1.274E+1
-3.763E-1	1.219E+1	1.262E+1
-3.714E-1	1.218E+1	1.297E+1
-3.714E-1	1.217E+1	1.256E+1
-3.714E-1	1.213E+1	1.270E+1
-3.763E-1	1.216E+1	1.270E+1
-3.714E-1	1.220E+1	1.263E+1
-3.714E-1	1.236E+1	1.265E+1
-3.746E-1	1.224E+1	1.245E+1
-3.795E-1	1.233E+1	1.259E+1
-3.730E-1	1.232E+1	1.272E+1
-3.730E-1	1.226E+1	1.277E+1
-3.730E-1	1.225E+1	1.241E+1
-3.763E-1	1.216E+1	1.261E+1
-3.714E-1	1.231E+1	1.264E+1
-3.698E-1	1.222E+1	1.262E+1
-3.763E-1	1.227E+1	1.272E+1
-3.763E-1	1.242E+1	1.249E+1
-3.714E-1	1.224E+1	1.267E+1
-3.682E-1	1.217E+1	1.250E+1
-3.746E-1	1.208E+1	1.267E+1
-3.779E-1	1.210E+1	1.254E+1
-3.730E-1	1.237E+1	1.264E+1
-3.682E-1	1.241E+1	1.279E+1
-3.730E-1	1.246E+1	1.279E+1
-3.779E-1	1.210E+1	1.264E+1
-3.746E-1	1.219E+1	1.258E+1
-3.698E-1	1.212E+1	1.260E+1
-3.763E-1	1.225E+1	1.253E+1
-3.746E-1	1.214E+1	1.288E+1
-3.746E-1	1.237E+1	1.270E+1
-3.698E-1	1.232E+1	1.285E+1
-3.746E-1	1.223E+1	1.264E+1
-3.763E-1	1.224E+1	1.255E+1
-3.698E-1	1.228E+1	1.257E+1
-3.714E-1	1.208E+1	1.261E+1
-3.746E-1	1.206E+1	1.270E+1
-3.763E-1	1.227E+1	1.262E+1
-3.698E-1	1.228E+1	1.252E+1
-3.698E-1	1.217E+1	1.279E+1
-3.763E-1	1.214E+1	1.279E+1
-3.779E-1	1.223E+1	1.277E+1
-3.714E-1	1.209E+1	1.257E+1
-3.714E-1	1.239E+1	1.253E+1
-3.730E-1	1.231E+1	1.258E+1
-3.795E-1	1.233E+1	1.253E+1
-3.714E-1	1.228E+1	1.264E+1
-3.698E-1	1.217E+1	1.248E+1
-3.746E-1	1.224E+1	1.255E+1
-3.779E-1	1.236E+1	1.250E+1
-3.714E-1	1.237E+1	1.273E+1
-3.698E-1	1.222E+1	1.256E+1
-3.763E-1	1.196E+1	1.271E+1
-3.779E-1	1.211E+1	1.257E+1
-3.714E-1	1.231E+1	1.269E+1
-3.682E-1	1.214E+1	1.258E+1
-3.746E-1	1.220E+1	1.276E+1
-3.779E-1	1.231E+1	1.263E+1
-3.714E-1	1.212E+1	1.257E+1
-3.682E-1	1.208E+1	1.263E+1
-3.763E-1	1.216E+1	1.262E+1
-3.763E-1	1.253E+1	1.280E+1
-3.714E-1	1.231E+1	1.241E+1
-3.698E-1	1.228E+1	1.268E+1
-3.763E-1	1.217E+1	1.255E+1
-3.730E-1	1.224E+1	1.257E+1
-3.714E-1	1.217E+1	1.268E+1
-3.714E-1	1.224E+1	1.284E+1
-3.779E-1	1.219E+1	1.264E+1
-3.779E-1	1.237E+1	1.250E+1
-3.730E-1	1.204E+1	1.258E+1
-3.698E-1	1.213E+1	1.249E+1
-3.763E-1	1.216E+1	1.259E+1
-3.746E-1	1.226E+1	1.249E+1
-3.730E-1	1.220E+1	1.251E+1
-3.714E-1	1.228E+1	1.270E+1
-3.730E-1	1.220E+1	1.233E+1
-3.763E-1	1.221E+1	1.262E+1
-3.730E-1	1.223E+1	1.261E+1
-3.698E-1	1.215E+1	1.259E+1
-3.746E-1	1.219E+1	1.296E+1
-3.779E-1	1.225E+1	1.264E+1
-3.714E-1	1.212E+1	1.261E+1
-3.698E-1	1.214E+1	1.283E+1
-3.763E-1	1.227E+1	1.274E+1
-3.763E-1	1.213E+1	1.257E+1
-3.730E-1	1.232E+1	1.253E+1
-3.730E-1	1.228E+1	1.259E+1
-3.746E-1	1.213E+1	1.272E+1
-3.763E-1	1.215E+1	1.256E+1
-3.730E-1	1.227E+1	1.267E+1
-3.682E-1	1.232E+1	1.261E+1
-3.730E-1	1.229E+1	1.253E+1
-3.779E-1	1.216E+1	1.247E+1
-3.714E-1	1.213E+1	1.264E+1
-3.714E-1	1.200E+1	1.262E+1
-3.763E-1	1.209E+1	1.249E+1
-3.779E-1	1.237E+1	1.256E+1
-3.730E-1	1.223E+1	1.256E+1
-3.730E-1	1.234E+1	1.266E+1
-3.779E-1	1.217E+1	1.235E+1
-3.763E-1	1.226E+1	1.267E+1
-3.730E-1	1.231E+1	1.247E+1
-3.698E-1	1.228E+1	1.268E+1
-3.730E-1	1.229E+1	1.262E+1
-3.779E-1	1.221E+1	1.272E+1
-3.730E-1	1.230E+1	1.262E+1
-3.730E-1	1.237E+1	1.265E+1
-3.730E-1	1.244E+1	1.262E+1
-3.763E-1	1.215E+1	1.262E+1
-3.746E-1	1.214E+1	1.262E+1
-3.698E-1	1.201E+1	1.260E+1
-3.779E-1	1.231E+1	1.268E+1
-3.763E-1	1.216E+1	1.259E+1
-3.714E-1	1.213E+1	1.263E+1
-3.682E-1	1.215E+1	1.266E+1
-3.746E-1	1.226E+1	1.272E+1
-3.779E-1	1.230E+1	1.254E+1
-3.698E-1	1.216E+1	1.252E+1
-3.730E-1	1.214E+1	1.276E+1
-3.746E-1	1.212E+1	1.264E+1
-3.746E-1	1.228E+1	1.270E+1
-3.714E-1	1.207E+1	1.273E+1
-3.714E-1	1.226E+1	1.276E+1
-3.746E-1	1.212E+1	1.280E+1
-3.763E-1	1.219E+1	1.272E+1
-3.730E-1	1.228E+1	1.273E+1
-3.698E-1	1.228E+1	1.254E+1
-3.730E-1	1.233E+1	1.283E+1
-3.779E-1	1.240E+1	1.258E+1
-3.698E-1	1.219E+1	1.250E+1
-3.730E-1	1.228E+1	1.286E+1
-3.746E-1	1.235E+1	1.234E+1
-3.746E-1	1.208E+1	1.236E+1
-3.746E-1	1.214E+1	1.265E+1
-3.714E-1	1.237E+1	1.263E+1
-3.746E-1	1.220E+1	1.264E+1
-3.763E-1	1.234E+1	1.263E+1
-3.698E-1	1.225E+1	1.269E+1
-3.682E-1	1.218E+1	1.266E+1
-3.763E-1	1.230E+1	1.250E+1
-3.763E-1	1.217E+1	1.249E+1
-3.730E-1	1.245E+1	1.264E+1
-3.682E-1	1.220E+1	1.255E+1
-3.714E-1	1.218E+1	1.256E+1
-3.763E-1	1.232E+1	1.270E+1
-3.698E-1	1.231E+1	1.255E+1
-3.714E-1	1.220E+1	1.262E+1
-3.746E-1	1.225E+1	1.255E+1
-3.763E-1	1.227E+1	1.277E+1
-3.730E-1	1.217E+1	1.247E+1
-3.714E-1	1.209E+1	1.277E+1
-3.714E-1	1.220E+1	1.264E+1
-3.746E-1	1.256E+1	1.259E+1
-3.698E-1	1.226E+1	1.276E+1
-3.730E-1	1.217E+1	1.291E+1
-3.746E-1	1.216E+1	1.267E+1
-3.795E-1	1.241E+1	1.257E+1
-3.714E-1	1.224E+1	1.251E+1
-3.714E-1	1.225E+1	1.245E+1
-3.730E-1	1.229E+1	1.275E+1
-3.779E-1	1.227E+1	1.255E+1
-3.730E-1	1.228E+1	1.277E+1
-3.714E-1	1.217E+1	1.257E+1
-3.746E-1	1.205E+1	1.271E+1
-3.763E-1	1.216E+1	1.239E+1
-3.730E-1	1.213E+1	1.262E+1
-3.698E-1	1.224E+1	1.272E+1
-3.730E-1	1.231E+1	1.242E+1
-3.746E-1	1.214E+1	1.290E+1
-3.730E-1	1.211E+1	1.285E+1
-3.714E-1	1.217E+1	1.271E+1
-3.746E-1	1.218E+1	1.272E+1
-3.763E-1	1.204E+1	1.257E+1
-3.698E-1	1.201E+1	1.261E+1
-3.714E-1	1.218E+1	1.279E+1
-3.730E-1	1.210E+1	1.258E+1
-3.763E-1	1.202E+1	1.259E+1
-3.730E-1	1.217E+1	1.253E+1
-3.730E-1	1.228E+1	1.254E+1
-3.763E-1	1.217E+1	1.270E+1
-3.779E-1	1.238E+1	1.244E+1
-3.730E-1	1.217E+1	1.276E+1
-3.698E-1	1.212E+1	1.268E+1
-3.730E-1	1.234E+1	1.268E+1
-3.746E-1	1.207E+1	1.258E+1
-3.714E-1	1.214E+1	1.263E+1
-3.698E-1	1.235E+1	1.281E+1
-3.714E-1	1.219E+1	1.253E+1
-3.763E-1	1.212E+1	1.253E+1
-3.730E-1	1.203E+1	1.239E+1
-3.714E-1	1.215E+1	1.258E+1
-3.763E-1	1.229E+1	1.262E+1
-3.763E-1	1.209E+1	1.273E+1
-3.730E-1	1.249E+1	1.273E+1
-3.730E-1	1.213E+1	1.262E+1
-3.779E-1	1.198E+1	1.258E+1
-3.763E-1	1.204E+1	1.265E+1
-3.698E-1	1.218E+1	1.261E+1
-3.763E-1	1.213E+1	1.261E+1
-3.730E-1	1.231E+1	1.277E+1
-3.763E-1	1.204E+1	1.262E+1
-3.714E-1	1.210E+1	1.274E+1
-3.714E-1	1.222E+1	1.253E+1
-3.730E-1	1.216E+1	1.256E+1
-3.763E-1	1.226E+1	1.245E+1
-3.714E-1	1.215E+1	1.269E+1
-3.714E-1	1.229E+1	1.246E+1
-3.746E-1	1.219E+1	1.255E+1
-3.746E-1	1.221E+1	1.255E+1
-3.730E-1	1.213E+1	1.271E+1
-3.714E-1	1.235E+1	1.264E+1
-3.763E-1	1.221E+1	1.272E+1
-3.763E-1	1.239E+1	1.264E+1
-3.714E-1	1.226E+1	1.258E+1
-3.730E-1	1.201E+1	1.257E+1
-3.746E-1	1.229E+1	1.249E+1
-3.746E-1	1.224E+1	1.271E+1
-3.714E-1	1.203E+1	1.266E+1
-3.714E-1	1.218E+1	1.259E+1
-3.730E-1	1.218E+1	1.265E+1
-3.763E-1	1.232E+1	1.265E+1
-3.730E-1	1.223E+1	1.257E+1
-3.714E-1	1.196E+1	1.246E+1
-3.730E-1	1.234E+1	1.272E+1
-3.779E-1	1.208E+1	1.242E+1
-3.714E-1	1.221E+1	1.269E+1
-3.730E-1	1.231E+1	1.273E+1
-3.746E-1	1.225E+1	1.282E+1
-3.763E-1	1.197E+1	1.267E+1
-3.746E-1	1.222E+1	1.263E+1
-3.714E-1	1.219E+1	1.258E+1
-3.763E-1	1.219E+1	1.264E+1
-3.763E-1	1.225E+1	1.267E+1
-3.714E-1	1.207E+1	1.258E+1
-3.698E-1	1.216E+1	1.275E+1
-3.746E-1	1.246E+1	1.276E+1
-3.746E-1	1.224E+1	1.253E+1
-3.730E-1	1.224E+1	1.272E+1
-3.714E-1	1.215E+1	1.267E+1
-3.746E-1	1.223E+1	1.260E+1
-3.763E-1	1.222E+1	1.263E+1
-3.714E-1	1.218E+1	1.248E+1
-3.730E-1	1.227E+1	1.269E+1
-3.763E-1	1.220E+1	1.252E+1
-3.779E-1	1.221E+1	1.260E+1
-3.730E-1	1.229E+1	1.264E+1
-3.698E-1	1.220E+1	1.248E+1
-3.730E-1	1.211E+1	1.263E+1
-3.779E-1	1.215E+1	1.260E+1
-3.730E-1	1.207E+1	1.266E+1
-3.698E-1	1.213E+1	1.248E+1
-3.730E-1	1.229E+1	1.251E+1
-3.779E-1	1.209E+1	1.245E+1
-3.730E-1	1.228E+1	1.255E+1
-3.698E-1	1.219E+1	1.259E+1
-3.746E-1	1.218E+1	1.254E+1
-3.763E-1	1.213E+1	1.266E+1
-3.746E-1	1.223E+1	1.257E+1
-3.714E-1	1.206E+1	1.258E+1
-3.746E-1	1.208E+1	1.268E+1
-3.746E-1	1.216E+1	1.260E+1
-3.746E-1	1.212E+1	1.253E+1
-3.698E-1	1.231E+1	1.270E+1
-3.730E-1	1.198E+1	1.249E+1
-3.763E-1	1.226E+1	1.262E+1
-3.730E-1	1.222E+1	1.263E+1
-3.698E-1	1.210E+1	1.252E+1
-3.730E-1	1.245E+1	1.255E+1
-3.811E-1	1.215E+1	1.249E+1
-3.730E-1	1.222E+1	1.264E+1
-3.730E-1	1.216E+1	1.254E+1
-3.746E-1	1.227E+1	1.258E+1
-3.763E-1	1.201E+1	1.248E+1
-3.714E-1	1.216E+1	1.250E+1
-3.714E-1	1.219E+1	1.253E+1
-3.763E-1	1.203E+1	1.249E+1
-3.763E-1	1.195E+1	1.248E+1
-3.714E-1	1.222E+1	1.265E+1
-3.698E-1	1.245E+1	1.267E+1
-3.746E-1	1.212E+1	1.259E+1
-3.779E-1	1.212E+1	1.274E+1
-3.730E-1	1.213E+1	1.255E+1
-3.714E-1	1.236E+1	1.276E+1
-3.746E-1	1.210E+1	1.263E+1
-3.779E-1	1.208E+1	1.279E+1
-3.746E-1	1.214E+1	1.257E+1
-3.730E-1	1.205E+1	1.273E+1
-3.763E-1	1.215E+1	1.272E+1
-3.779E-1	1.240E+1	1.263E+1
-3.746E-1	1.224E+1	1.253E+1
-3.714E-1	1.198E+1	1.269E+1
-3.730E-1	1.227E+1	1.251E+1
-3.763E-1	1.218E+1	1.251E+1
-3.714E-1	1.222E+1	1.250E+1
-3.698E-1	1.225E+1	1.264E+1
-3.763E-1	1.208E+1	1.271E+1
-3.763E-1	1.216E+1	1.267E+1
-3.714E-1	1.215E+1	1.265E+1
-3.714E-1	1.233E+1	1.268E+1
-3.763E-1	1.233E+1	1.241E+1
-3.763E-1	1.214E+1	1.257E+1
-3.714E-1	1.227E+1	1.268E+1
-3.714E-1	1.204E+1	1.275E+1
-3.746E-1	1.225E+1	1.261E+1
-3.763E-1	1.225E+1	1.254E+1
-3.746E-1	1.213E+1	1.256E+1
-3.714E-1	1.217E+1	1.257E+1
-3.730E-1	1.219E+1	1.256E+1
-3.746E-1	1.226E+1	1.266E+1
-3.714E-1	1.198E+1	1.244E+1
-3.714E-1	1.229E+1	1.274E+1
-3.763E-1	1.230E+1	1.263E+1
-3.763E-1	1.229E+1	1.253E+1
-3.746E-1	1.224E+1	1.244E+1
-3.682E-1	1.230E+1	1.254E+1
-3.746E-1	1.240E+1	1.258E+1
-3.779E-1	1.214E+1	1.253E+1
-3.714E-1	1.208E+1	1.261E+1
-3.698E-1	1.216E+1	1.271E+1
-3.714E-1	1.209E+1	1.244E+1
-3.779E-1	1.213E+1	1.259E+1
-3.714E-1	1.208E+1	1.275E+1
-3.730E-1	1.212E+1	1.264E+1
-3.763E-1	1.226E+1	1.278E+1
-3.763E-1	1.215E+1	1.260E+1
-3.698E-1	1.231E+1	1.259E+1
-3.698E-1	1.216E+1	1.257E+1
-3.746E-1	1.212E+1	1.271E+1
-3.779E-1	1.212E+1	1.274E+1
-3.698E-1	1.223E+1	1.262E+1
-3.730E-1	1.218E+1	1.274E+1
-3.763E-1	1.221E+1	1.257E+1
-3.779E-1	1.217E+1	1.291E+1
-3.746E-1	1.217E+1	1.264E+1
-3.714E-1	1.216E+1	1.249E+1
-3.730E-1	1.212E+1	1.256E+1
-3.746E-1	1.235E+1	1.268E+1
-3.730E-1	1.219E+1	1.264E+1
-3.682E-1	1.211E+1	1.259E+1
-3.763E-1	1.220E+1	1.262E+1
-3.763E-1	1.218E+1	1.282E+1
-3.730E-1	1.230E+1	1.258E+1
-3.714E-1	1.218E+1	1.285E+1
-3.746E-1	1.207E+1	1.268E+1
-3.763E-1	1.214E+1	1.252E+1
-3.714E-1	1.216E+1	1.268E+1
-3.714E-1	1.230E+1	1.268E+1
-3.746E-1	1.223E+1	1.267E+1
-3.746E-1	1.199E+1	1.260E+1
-3.714E-1	1.216E+1	1.267E+1
-3.730E-1	1.218E+1	1.260E+1
-3.763E-1	1.224E+1	1.271E+1
-3.795E-1	1.198E+1	1.257E+1
-3.730E-1	1.207E+1	1.266E+1
-3.698E-1	1.216E+1	1.270E+1
-3.763E-1	1.210E+1	1.253E+1
-3.746E-1	1.213E+1	1.262E+1
-3.763E-1	1.237E+1	1.247E+1
-3.698E-1	1.207E+1	1.270E+1
-3.746E-1	1.219E+1	1.263E+1
-3.795E-1	1.216E+1	1.257E+1
-3.714E-1	1.227E+1	1.268E+1
-3.714E-1	1.217E+1	1.273E+1
-3.746E-1	1.228E+1	1.278E+1
-3.779E-1	1.233E+1	1.257E+1
-3.746E-1	1.192E+1	1.256E+1
-3.665E-1	1.203E+1	1.271E+1
-3.730E-1	1.221E+1	1.243E+1
-3.779E-1	1.231E+1	1.275E+1
-3.746E-1	1.219E+1	1.252E+1
-3.730E-1	1.214E+1	1.247E+1
-3.714E-1	1.229E+1	1.265E+1
-3.779E-1	1.216E+1	1.263E+1
-3.730E-1	1.219E+1	1.258E+1
-3.714E-1	1.241E+1	1.276E+1
-3.763E-1	1.228E+1	1.267E+1
-3.779E-1	1.228E+1	1.237E+1
-3.730E-1	1.216E+1	1.273E+1
-3.714E-1	1.227E+1	1.265E+1
-3.746E-1	1.198E+1	1.259E+1
-3.763E-1	1.220E+1	1.247E+1
-3.730E-1	1.207E+1	1.255E+1
-3.730E-1	1.210E+1	1.251E+1
-3.746E-1	1.217E+1	1.253E+1
-3.779E-1	1.224E+1	1.264E+1
-3.714E-1	1.216E+1	1.266E+1
-3.698E-1	1.226E+1	1.251E+1
-3.746E-1	1.218E+1	1.246E+1
-3.746E-1	1.245E+1	1.269E+1
-3.730E-1	1.222E+1	1.242E+1
-3.714E-1	1.230E+1	1.261E+1
-3.730E-1	1.217E+1	1.266E+1
-3.746E-1	1.228E+1	1.255E+1
-3.730E-1	1.231E+1	1.252E+1
-3.714E-1	1.225E+1	1.257E+1
-3.746E-1	1.236E+1	1.261E+1
-3.795E-1	1.238E+1	1.249E+1
-3.730E-1	1.236E+1	1.255E+1
-3.714E-1	1.226E+1	1.268E+1
-3.730E-1	1.226E+1	1.244E+1
-3.763E-1	1.220E+1	1.264E+1
-3.730E-1	1.201E+1	1.260E+1
-3.714E-1	1.227E+1	1.256E+1
-3.730E-1	1.208E+1	1.252E+1
-3.746E-1	1.226E+1	1.272E+1
-3.746E-1	1.229E+1	1.254E+1
-3.698E-1	1.226E+1	1.256E+1
-3.746E-1	1.219E+1	1.244E+1
-3.763E-1	1.216E+1	1.242E+1
-3.746E-1	1.215E+1	1.272E+1
-3.698E-1	1.219E+1	1.262E+1
-3.763E-1	1.227E+1	1.257E+1
-3.763E-1	1.205E+1	1.263E+1
-3.746E-1	1.207E+1	1.262E+1
-3.682E-1	1.221E+1	1.279E+1
-3.746E-1	1.216E+1	1.268E+1
-3.730E-1	1.236E+1	1.258E+1
-3.763E-1	1.226E+1	1.267E+1
-3.714E-1	1.245E+1	1.264E+1
-3.763E-1	1.208E+1	1.271E+1
-3.763E-1	1.231E+1	1.264E+1
-3.714E-1	1.223E+1	1.263E+1
-3.698E-1	1.233E+1	1.280E+1
-3.746E-1	1.223E+1	1.263E+1
-3.763E-1	1.216E+1	1.250E+1
-3.730E-1	1.217E+1	1.265E+1
-3.730E-1	1.216E+1	1.268E+1
-3.763E-1	1.217E+1	1.280E+1
-3.746E-1	1.221E+1	1.265E+1
-3.746E-1	1.191E+1	1.249E+1
-3.698E-1	1.221E+1	1.252E+1
-3.763E-1	1.213E+1	1.247E+1
-3.763E-1	1.202E+1	1.273E+1
-3.746E-1	1.225E+1	1.261E+1
-3.698E-1	1.206E+1	1.275E+1
-3.730E-1	1.208E+1	1.265E+1
-3.779E-1	1.206E+1	1.268E+1
-3.714E-1	1.221E+1	1.235E+1
-3.698E-1	1.211E+1	1.256E+1
-3.763E-1	1.216E+1	1.263E+1
-3.779E-1	1.214E+1	1.257E+1
-3.746E-1	1.226E+1	1.266E+1
-3.682E-1	1.230E+1	1.264E+1
-3.746E-1	1.204E+1	1.257E+1
-3.779E-1	1.223E+1	1.263E+1
-3.730E-1	1.228E+1	1.254E+1
-3.714E-1	1.233E+1	1.257E+1
-3.763E-1	1.229E+1	1.256E+1
-3.746E-1	1.231E+1	1.252E+1
-3.746E-1	1.214E+1	1.250E+1
-3.730E-1	1.228E+1	1.243E+1
-3.746E-1	1.197E+1	1.274E+1
-3.795E-1	1.223E+1	1.263E+1
-3.714E-1	1.228E+1	1.286E+1
-3.714E-1	1.216E+1	1.271E+1
-3.763E-1	1.235E+1	1.258E+1
-3.779E-1	1.207E+1	1.251E+1
-3.746E-1	1.220E+1	1.270E+1
-3.698E-1	1.216E+1	1.262E+1
-3.763E-1	1.225E+1	1.259E+1
-3.779E-1	1.228E+1	1.247E+1
-3.746E-1	1.204E+1	1.266E+1
-3.714E-1	1.230E+1	1.260E+1
-3.763E-1	1.212E+1	1.261E+1
-3.763E-1	1.222E+1	1.270E+1
-3.779E-1	1.218E+1	1.257E+1
-3.730E-1	1.208E+1	1.280E+1
-3.795E-1	1.220E+1	1.253E+1
-3.795E-1	1.240E+1	1.257E+1
-3.779E-1	1.215E+1	1.262E+1
-3.746E-1	1.209E+1	1.246E+1
-3.779E-1	1.220E+1	1.262E+1
-3.779E-1	1.209E+1	1.245E+1
-3.763E-1	1.219E+1	1.244E+1
-3.746E-1	1.231E+1	1.260E+1
-3.795E-1	1.221E+1	1.265E+1
-3.795E-1	1.230E+1	1.264E+1
-3.763E-1	1.212E+1	1.252E+1
-3.730E-1	1.211E+1	1.286E+1
-3.763E-1	1.207E+1	1.260E+1
-3.795E-1	1.206E+1	1.256E+1
-3.763E-1	1.210E+1	1.261E+1
-3.779E-1	1.238E+1	1.259E+1
-3.779E-1	1.199E+1	1.262E+1
-3.811E-1	1.211E+1	1.266E+1
-3.779E-1	1.214E+1	1.255E+1
-3.746E-1	1.206E+1	1.260E+1
-3.779E-1	1.204E+1	1.269E+1
-3.795E-1	1.208E+1	1.258E+1
-3.746E-1	1.228E+1	1.270E+1
-3.746E-1	1.231E+1	1.239E+1
-3.763E-1	1.214E+1	1.251E+1
-3.779E-1	1.215E+1	1.256E+1
-3.746E-1	1.211E+1	1.252E+1
-3.763E-1	1.224E+1	1.262E+1
-3.795E-1	1.202E+1	1.257E+1
-3.844E-1	1.215E+1	1.253E+1
-3.763E-1	1.204E+1	1.262E+1
-3.746E-1	1.216E+1	1.264E+1
-3.811E-1	1.221E+1	1.281E+1
-3.811E-1	1.228E+1	1.254E+1
-3.779E-1	1.213E+1	1.288E+1
-3.763E-1	1.190E+1	1.258E+1
-3.795E-1	1.225E+1	1.262E+1
-3.811E-1	1.191E+1	1.271E+1
-3.779E-1	1.224E+1	1.244E+1
-3.746E-1	1.216E+1	1.268E+1
-3.779E-1	1.237E+1	1.263E+1
-3.795E-1	1.221E+1	1.277E+1
-3.795E-1	1.202E+1	1.261E+1
-3.763E-1	1.202E+1	1.250E+1
-3.779E-1	1.205E+1	1.249E+1
-3.844E-1	1.209E+1	1.268E+1
-3.779E-1	1.217E+1	1.241E+1
-3.795E-1	1.220E+1	1.248E+1
-3.827E-1	1.223E+1	1.246E+1
-3.827E-1	1.216E+1	1.251E+1
-3.779E-1	1.214E+1	1.256E+1
-3.779E-1	1.231E+1	1.267E+1
-3.795E-1	1.215E+1	1.236E+1
-3.876E-1	1.222E+1	1.257E+1
-3.779E-1	1.227E+1	1.250E+1
-3.746E-1	1.206E+1	1.254E+1
-3.827E-1	1.245E+1	1.245E+1
-3.844E-1	1.225E+1	1.266E+1
-3.779E-1	1.211E+1	1.252E+1
-3.746E-1	1.200E+1	1.251E+1
-3.795E-1	1.224E+1	1.238E+1
-3.795E-1	1.204E+1	1.257E+1
-3.779E-1	1.221E+1	1.253E+1
-3.779E-1	1.216E+1	1.278E+1
-3.779E-1	1.201E+1	1.273E+1
-3.844E-1	1.209E+1	1.276E+1
-3.779E-1	1.213E+1	1.272E+1
-3.730E-1	1.237E+1	1.259E+1
-3.779E-1	1.203E+1	1.249E+1
-3.811E-1	1.198E+1	1.251E+1
-3.763E-1	1.237E+1	1.258E+1
-3.779E-1	1.213E+1	1.266E+1
-3.795E-1	1.225E+1	1.254E+1
-3.811E-1	1.224E+1	1.266E+1
-3.779E-1	1.214E+1	1.239E+1
-3.779E-1	1.214E+1	1.268E+1
-3.827E-1	1.229E+1	1.264E+1
-3.827E-1	1.227E+1	1.254E+1
-3.779E-1	1.218E+1	1.265E+1
-3.779E-1	1.217E+1	1.256E+1
-3.779E-1	1.235E+1	1.253E+1
-3.811E-1	1.230E+1	1.271E+1
-3.779E-1	1.211E+1	1.267E+1
-3.763E-1	1.226E+1	1.267E+1
-3.779E-1	1.224E+1	1.272E+1
-3.811E-1	1.216E+1	1.275E+1
-3.795E-1	1.206E+1	1.263E+1
-3.763E-1	1.217E+1	1.257E+1
-3.795E-1	1.217E+1	1.244E+1
-3.860E-1	1.214E+1	1.248E+1
-3.746E-1	1.241E+1	1.261E+1
-3.763E-1	1.207E+1	1.263E+1
-3.795E-1	1.222E+1	1.257E+1
-3.811E-1	1.221E+1	1.265E+1
-3.779E-1	1.215E+1	1.247E+1
-3.779E-1	1.215E+1	1.256E+1
-3.779E-1	1.220E+1	1.249E+1
-3.844E-1	1.223E+1	1.262E+1
-3.795E-1	1.219E+1	1.279E+1
-3.763E-1	1.218E+1	1.252E+1
-3.795E-1	1.216E+1	1.257E+1
-3.827E-1	1.220E+1	1.233E+1
-3.779E-1	1.216E+1	1.252E+1
-3.746E-1	1.217E+1	1.245E+1
-3.827E-1	1.202E+1	1.255E+1
-3.827E-1	1.219E+1	1.255E+1
-3.779E-1	1.207E+1	1.246E+1
-3.795E-1	1.222E+1	1.249E+1
-3.795E-1	1.229E+1	1.270E+1
-3.827E-1	1.212E+1	1.250E+1
-3.763E-1	1.212E+1	1.254E+1
-3.795E-1	1.224E+1	1.272E+1
-3.779E-1	1.196E+1	1.255E+1
-3.827E-1	1.213E+1	1.250E+1
-3.779E-1	1.211E+1	1.261E+1
-3.779E-1	1.209E+1	1.240E+1
-3.827E-1	1.220E+1	1.258E+1
-3.811E-1	1.235E+1	1.261E+1
-3.795E-1	1.239E+1	1.264E+1
-3.746E-1	1.214E+1	1.256E+1
-3.811E-1	1.195E+1	1.254E+1
-3.827E-1	1.199E+1	1.253E+1
-3.779E-1	1.211E+1	1.236E+1
-3.763E-1	1.228E+1	1.263E+1
-3.811E-1	1.222E+1	1.253E+1
-3.795E-1	1.224E+1	1.265E+1
-3.811E-1	1.213E+1	1.261E+1
-3.779E-1	1.227E+1	1.257E+1
-3.795E-1	1.227E+1	1.259E+1
-3.827E-1	1.224E+1	1.280E+1
-3.779E-1	1.209E+1	1.249E+1
-3.746E-1	1.209E+1	1.252E+1
-3.779E-1	1.209E+1	1.264E+1
-3.827E-1	1.219E+1	1.252E+1
-3.779E-1	1.252E+1	1.268E+1
-3.763E-1	1.223E+1	1.264E+1
-3.811E-1	1.211E+1	1.248E+1
-3.827E-1	1.219E+1	1.262E+1
-3.795E-1	1.202E+1	1.261E+1
-3.746E-1	1.220E+1	1.254E+1
-3.795E-1	1.229E+1	1.237E+1
-3.811E-1	1.218E+1	1.280E+1
-3.795E-1	1.209E+1	1.268E+1
-3.763E-1	1.209E+1	1.263E+1
-3.827E-1	1.209E+1	1.260E+1
-3.827E-1	1.199E+1	1.268E+1
-3.779E-1	1.196E+1	1.261E+1
-3.763E-1	1.209E+1	1.255E+1
-3.779E-1	1.206E+1	1.250E+1
-3.827E-1	1.204E+1	1.266E+1
-3.763E-1	1.217E+1	1.263E+1
-3.746E-1	1.209E+1	1.266E+1
-3.795E-1	1.209E+1	1.248E+1
-3.844E-1	1.217E+1	1.240E+1
-3.811E-1	1.223E+1	1.250E+1
-3.763E-1	1.205E+1	1.240E+1
-3.763E-1	1.233E+1	1.247E+1
-3.827E-1	1.216E+1	1.250E+1
-3.811E-1	1.200E+1	1.267E+1
-3.763E-1	1.222E+1	1.277E+1
-3.795E-1	1.209E+1	1.257E+1
-3.811E-1	1.212E+1	1.252E+1
-3.779E-1	1.212E+1	1.276E+1
-3.746E-1	1.217E+1	1.258E+1
-3.811E-1	1.216E+1	1.250E+1
-3.844E-1	1.231E+1	1.268E+1
-3.795E-1	1.196E+1	1.246E+1
-3.763E-1	1.233E+1	1.277E+1
-3.811E-1	1.223E+1	1.266E+1
-3.811E-1	1.212E+1	1.259E+1
-3.779E-1	1.202E+1	1.243E+1
-3.746E-1	1.215E+1	1.241E+1
-3.811E-1	1.204E+1	1.261E+1
-3.827E-1	1.216E+1	1.237E+1
-3.795E-1	1.214E+1	1.243E+1
-3.763E-1	1.225E+1	1.267E+1
-3.779E-1	1.203E+1	1.258E+1
-3.795E-1	1.210E+1	1.260E+1
-3.811E-1	1.237E+1	1.233E+1
-3.795E-1	1.232E+1	1.251E+1
-3.763E-1	1.223E+1	1.278E+1
-3.811E-1	1.197E+1	1.264E+1
-3.795E-1	1.208E+1	1.260E+1
-3.763E-1	1.226E+1	1.254E+1
-3.795E-1	1.222E+1	1.283E+1
-3.811E-1	1.224E+1	1.246E+1
-3.795E-1	1.236E+1	1.255E+1
-3.763E-1	1.223E+1	1.251E+1
-3.811E-1	1.216E+1	1.264E+1
-3.827E-1	1.202E+1	1.253E+1
-3.779E-1	1.203E+1	1.263E+1
-3.795E-1	1.199E+1	1.261E+1
-3.795E-1	1.208E+1	1.264E+1
-3.827E-1	1.211E+1	1.245E+1
-3.779E-1	1.197E+1	1.277E+1
-3.763E-1	1.207E+1	1.282E+1
-3.827E-1	1.197E+1	1.248E+1
-3.779E-1	1.210E+1	1.245E+1
-3.763E-1	1.200E+1	1.252E+1
-3.779E-1	1.232E+1	1.250E+1
-3.795E-1	1.203E+1	1.247E+1
-3.827E-1	1.237E+1	1.241E+1
-3.811E-1	1.203E+1	1.256E+1
-3.763E-1	1.227E+1	1.263E+1
-3.779E-1	1.203E+1	1.264E+1
-3.811E-1	1.214E+1	1.250E+1
-3.795E-1	1.213E+1	1.258E+1
-3.763E-1	1.213E+1	1.266E+1
-3.779E-1	1.227E+1	1.242E+1
-3.827E-1	1.208E+1	1.242E+1
-3.763E-1	1.228E+1	1.253E+1
-3.763E-1	1.224E+1	1.248E+1
-3.779E-1	1.220E+1	1.261E+1
-3.795E-1	1.218E+1	1.252E+1
-3.811E-1	1.217E+1	1.265E+1
-3.763E-1	1.223E+1	1.261E+1
-3.795E-1	1.232E+1	1.257E+1
-3.844E-1	1.207E+1	1.263E+1
-3.795E-1	1.200E+1	1.263E+1
-3.730E-1	1.218E+1	1.246E+1
-3.779E-1	1.224E+1	1.264E+1
-3.811E-1	1.220E+1	1.247E+1
-3.795E-1	1.231E+1	1.257E+1
-3.763E-1	1.210E+1	1.271E+1
-3.779E-1	1.220E+1	1.259E+1
-3.827E-1	1.222E+1	1.270E+1
-3.795E-1	1.205E+1	1.250E+1
-3.746E-1	1.222E+1	1.252E+1
-3.795E-1	1.209E+1	1.279E+1
-3.844E-1	1.233E+1	1.266E+1
-3.779E-1	1.225E+1	1.267E+1
-3.779E-1	1.237E+1	1.263E+1
-3.795E-1	1.210E+1	1.250E+1
-3.827E-1	1.226E+1	1.253E+1
-3.746E-1	1.201E+1	1.261E+1
-3.779E-1	1.216E+1	1.263E+1
-3.779E-1	1.236E+1	1.245E+1
-3.827E-1	1.205E+1	1.264E+1
-3.795E-1	1.211E+1	1.257E+1
-3.779E-1	1.194E+1	1.273E+1
-3.795E-1	1.213E+1	1.246E+1
-3.827E-1	1.198E+1	1.249E+1
-3.811E-1	1.213E+1	1.238E+1
-3.730E-1	1.206E+1	1.253E+1
-3.795E-1	1.208E+1	1.231E+1
-3.827E-1	1.216E+1	1.276E+1
-3.795E-1	1.205E+1	1.257E+1
-3.763E-1	1.225E+1	1.245E+1
-3.779E-1	1.220E+1	1.256E+1
-3.827E-1	1.207E+1	1.247E+1
-3.779E-1	1.212E+1	1.249E+1
-3.746E-1	1.204E+1	1.271E+1
-3.795E-1	1.202E+1	1.267E+1
-3.827E-1	1.199E+1	1.244E+1
-3.779E-1	1.212E+1	1.258E+1
-3.763E-1	1.206E+1	1.262E+1
-3.795E-1	1.221E+1	1.244E+1
-3.827E-1	1.214E+1	1.263E+1
-3.763E-1	1.217E+1	1.273E+1
-3.746E-1	1.217E+1	1.254E+1
-3.795E-1	1.230E+1	1.265E+1
-3.844E-1	1.215E+1	1.257E+1
-3.779E-1	1.202E+1	1.273E+1
-3.746E-1	1.232E+1	1.267E+1
-3.779E-1	1.211E+1	1.275E+1
-3.844E-1	1.221E+1	1.261E+1
-3.763E-1	1.217E+1	1.264E+1
-3.763E-1	1.223E+1	1.265E+1
-3.779E-1	1.219E+1	1.272E+1
-3.827E-1	1.230E+1	1.271E+1
-3.763E-1	1.216E+1	1.254E+1
-3.779E-1	1.216E+1	1.241E+1
-3.779E-1	1.242E+1	1.251E+1
-3.811E-1	1.222E+1	1.256E+1
-3.779E-1	1.220E+1	1.254E+1
-3.779E-1	1.210E+1	1.236E+1
-3.779E-1	1.227E+1	1.251E+1
-3.795E-1	1.217E+1	1.275E+1
-3.763E-1	1.217E+1	1.241E+1
-3.746E-1	1.228E+1	1.259E+1
-3.795E-1	1.204E+1	1.257E+1
-3.795E-1	1.232E+1	1.258E+1
-3.763E-1	1.205E+1	1.252E+1
-3.730E-1	1.221E+1	1.263E+1
-3.779E-1	1.220E+1	1.247E+1
-3.795E-1	1.208E+1	1.233E+1
-3.779E-1	1.221E+1	1.254E+1
-3.763E-1	1.245E+1	1.260E+1
-3.779E-1	1.211E+1	1.259E+1
-3.827E-1	1.212E+1	1.266E+1
-3.746E-1	1.219E+1	1.259E+1
-3.763E-1	1.199E+1	1.265E+1
-3.779E-1	1.218E+1	1.252E+1
-3.811E-1	1.217E+1	1.271E+1
-3.811E-1	1.231E+1	1.264E+1
-3.746E-1	1.206E+1	1.240E+1
-3.795E-1	1.198E+1	1.251E+1
-3.811E-1	1.217E+1	1.264E+1
-3.779E-1	1.215E+1	1.262E+1
-3.730E-1	1.219E+1	1.261E+1
-3.779E-1	1.218E+1	1.255E+1
-3.811E-1	1.216E+1	1.248E+1
-3.763E-1	1.202E+1	1.256E+1
-3.779E-1	1.223E+1	1.251E+1
-3.795E-1	1.203E+1	1.244E+1
-3.811E-1	1.218E+1	1.237E+1
-3.795E-1	1.214E+1	1.237E+1
-3.763E-1	1.215E+1	1.242E+1
-3.779E-1	1.217E+1	1.270E+1
-3.811E-1	1.224E+1	1.258E+1
-3.795E-1	1.230E+1	1.262E+1
-3.779E-1	1.220E+1	1.240E+1
-3.779E-1	1.212E+1	1.252E+1
-3.811E-1	1.208E+1	1.240E+1
-3.763E-1	1.220E+1	1.244E+1
-3.763E-1	1.205E+1	1.272E+1
-3.779E-1	1.205E+1	1.275E+1
-3.827E-1	1.205E+1	1.274E+1
-3.763E-1	1.215E+1	1.248E+1
-3.746E-1	1.213E+1	1.256E+1
-3.779E-1	1.200E+1	1.261E+1
-3.811E-1	1.208E+1	1.265E+1
-3.746E-1	1.218E+1	1.254E+1
-3.763E-1	1.204E+1	1.253E+1
-3.795E-1	1.222E+1	1.266E+1
-3.795E-1	1.214E+1	1.257E+1
-3.763E-1	1.219E+1	1.246E+1
-3.746E-1	1.201E+1	1.244E+1
-3.795E-1	1.200E+1	1.269E+1
-3.827E-1	1.196E+1	1.259E+1
-3.763E-1	1.213E+1	1.260E+1
-3.730E-1	1.196E+1	1.229E+1
-3.763E-1	1.210E+1	1.253E+1
-3.811E-1	1.223E+1	1.256E+1
-3.779E-1	1.208E+1	1.244E+1
-3.746E-1	1.207E+1	1.263E+1
-3.763E-1	1.214E+1	1.254E+1
-3.811E-1	1.205E+1	1.267E+1
-3.763E-1	1.221E+1	1.245E+1
-3.730E-1	1.226E+1	1.268E+1
-3.763E-1	1.207E+1	1.257E+1
-3.811E-1	1.211E+1	1.262E+1
-3.779E-1	1.202E+1	1.245E+1
-3.779E-1	1.222E+1	1.247E+1
-3.779E-1	1.192E+1	1.244E+1
-3.844E-1	1.190E+1	1.253E+1
-3.795E-1	1.208E+1	1.248E+1
-3.746E-1	1.219E+1	1.247E+1
-3.779E-1	1.184E+1	1.259E+1
-3.811E-1	1.215E+1	1.270E+1
-3.811E-1	1.216E+1	1.250E+1
-3.746E-1	1.200E+1	1.251E+1
-3.779E-1	1.223E+1	1.246E+1
-3.844E-1	1.222E+1	1.241E+1
-3.779E-1	1.204E+1	1.246E+1
-3.746E-1	1.223E+1	1.247E+1
-3.779E-1	1.219E+1	1.276E+1
-3.811E-1	1.220E+1	1.259E+1
-3.795E-1	1.217E+1	1.261E+1
-3.763E-1	1.217E+1	1.233E+1
-3.779E-1	1.217E+1	1.247E+1
-3.795E-1	1.211E+1	1.263E+1
-3.779E-1	1.210E+1	1.257E+1
-3.746E-1	1.229E+1	1.250E+1
-3.746E-1	1.208E+1	1.259E+1
-3.827E-1	1.218E+1	1.255E+1
-3.779E-1	1.206E+1	1.261E+1
-3.763E-1	1.200E+1	1.262E+1
-3.795E-1	1.222E+1	1.261E+1
-3.795E-1	1.205E+1	1.257E+1
-3.795E-1	1.208E+1	1.241E+1
-3.746E-1	1.236E+1	1.261E+1
-3.779E-1	1.209E+1	1.256E+1
-3.811E-1	1.211E+1	1.258E+1
-3.795E-1	1.225E+1	1.249E+1
-3.746E-1	1.215E+1	1.254E+1
-3.779E-1	1.231E+1	1.267E+1
-3.795E-1	1.203E+1	1.268E+1
-3.779E-1	1.238E+1	1.262E+1
-3.746E-1	1.210E+1	1.267E+1
-3.746E-1	1.222E+1	1.255E+1
-3.827E-1	1.224E+1	1.257E+1
-3.763E-1	1.217E+1	1.265E+1
-3.763E-1	1.202E+1	1.274E+1
-3.763E-1	1.211E+1	1.255E+1
-3.779E-1	1.225E+1	1.245E+1
-3.746E-1	1.201E+1	1.252E+1
-3.763E-1	1.205E+1	1.247E+1
-3.763E-1	1.238E+1	1.254E+1
-3.811E-1	1.200E+1	1.240E+1
-3.779E-1	1.201E+1	1.242E+1
-3.763E-1	1.207E+1	1.258E+1
-3.795E-1	1.212E+1	1.284E+1
-3.827E-1	1.234E+1	1.237E+1
-3.779E-1	1.219E+1	1.254E+1
-3.746E-1	1.204E+1	1.261E+1
-3.779E-1	1.214E+1	1.240E+1
-3.811E-1	1.226E+1	1.243E+1
-3.763E-1	1.216E+1	1.257E+1
-3.779E-1	1.197E+1	1.263E+1
-3.795E-1	1.216E+1	1.282E+1
-3.811E-1	1.188E+1	1.249E+1
-3.763E-1	1.224E+1	1.249E+1
-3.763E-1	1.236E+1	1.260E+1
-3.763E-1	1.214E+1	1.256E+1
-3.844E-1	1.212E+1	1.274E+1
-3.779E-1	1.212E+1	1.248E+1
-3.763E-1	1.211E+1	1.251E+1
-3.763E-1	1.213E+1	1.276E+1
-3.779E-1	1.204E+1	1.264E+1
-3.763E-1	1.190E+1	1.245E+1
-3.763E-1	1.218E+1	1.248E+1
-3.795E-1	1.242E+1	1.251E+1
-3.779E-1	1.220E+1	1.241E+1
-3.763E-1	1.213E+1	1.261E+1
-3.746E-1	1.217E+1	1.249E+1
-3.763E-1	1.211E+1	1.276E+1
-3.811E-1	1.210E+1	1.250E+1
-3.763E-1	1.221E+1	1.254E+1
-3.730E-1	1.220E+1	1.272E+1
-3.779E-1	1.213E+1	1.251E+1
-3.827E-1	1.211E+1	1.249E+1
-3.714E-1	1.209E+1	1.234E+1
-3.746E-1	1.209E+1	1.258E+1
-3.779E-1	1.202E+1	1.275E+1
-3.811E-1	1.223E+1	1.266E+1
-3.746E-1	1.214E+1	1.246E+1
-3.746E-1	1.214E+1	1.247E+1
-3.763E-1	1.197E+1	1.262E+1
-3.827E-1	1.207E+1	1.275E+1
-3.763E-1	1.214E+1	1.252E+1
-3.730E-1	1.226E+1	1.244E+1
-3.779E-1	1.203E+1	1.265E+1
-3.811E-1	1.221E+1	1.261E+1
-3.763E-1	1.214E+1	1.261E+1
-3.746E-1	1.192E+1	1.246E+1
-3.795E-1	1.228E+1	1.260E+1
-3.827E-1	1.224E+1	1.253E+1
-3.795E-1	1.207E+1	1.265E+1
-3.730E-1	1.210E+1	1.253E+1
-3.779E-1	1.213E+1	1.256E+1
-3.811E-1	1.219E+1	1.236E+1
-3.795E-1	1.217E+1	1.268E+1
-3.730E-1	1.212E+1	1.240E+1
-3.779E-1	1.198E+1	1.253E+1
-3.827E-1	1.220E+1	1.262E+1
-3.746E-1	1.217E+1	1.268E+1
-3.746E-1	1.212E+1	1.251E+1
-3.795E-1	1.207E+1	1.262E+1
-3.795E-1	1.207E+1	1.250E+1
-3.763E-1	1.212E+1	1.272E+1
-3.746E-1	1.193E+1	1.259E+1
-3.779E-1	1.212E+1	1.266E+1
-3.795E-1	1.196E+1	1.245E+1
-3.763E-1	1.201E+1	1.244E+1
-3.730E-1	1.215E+1	1.256E+1
-3.746E-1	1.227E+1	1.260E+1
-3.811E-1	1.218E+1	1.256E+1
-3.746E-1	1.214E+1	1.237E+1
-3.730E-1	1.210E+1	1.253E+1
-3.763E-1	1.221E+1	1.280E+1
-3.795E-1	1.222E+1	1.234E+1
-3.779E-1	1.219E+1	1.238E+1
-3.730E-1	1.226E+1	1.270E+1
-3.746E-1	1.223E+1	1.264E+1
-3.811E-1	1.198E+1	1.257E+1
-3.746E-1	1.206E+1	1.276E+1
-3.714E-1	1.233E+1	1.251E+1
-3.779E-1	1.215E+1	1.247E+1
-3.795E-1	1.218E+1	1.266E+1
-3.746E-1	1.205E+1	1.250E+1
-3.730E-1	1.220E+1	1.245E+1
-3.779E-1	1.205E+1	1.244E+1
-3.795E-1	1.208E+1	1.249E+1
-3.763E-1	1.217E+1	1.251E+1
-3.746E-1	1.197E+1	1.261E+1
-3.779E-1	1.214E+1	1.261E+1
-3.811E-1	1.228E+1	1.269E+1
-3.795E-1	1.221E+1	1.279E+1
-3.730E-1	1.222E+1	1.265E+1
-3.779E-1	1.205E+1	1.252E+1
-3.795E-1	1.222E+1	1.254E+1
-3.763E-1	1.208E+1	1.259E+1
-3.746E-1	1.219E+1	1.242E+1
-3.779E-1	1.216E+1	1.245E+1
-3.795E-1	1.228E+1	1.261E+1
-3.763E-1	1.209E+1	1.246E+1
-3.763E-1	1.200E+1	1.247E+1
-3.763E-1	1.216E+1	1.256E+1
-3.779E-1	1.197E+1	1.253E+1
-3.779E-1	1.220E+1	1.267E+1
-3.730E-1	1.206E+1	1.246E+1
-3.763E-1	1.223E+1	1.244E+1
-3.795E-1	1.197E+1	1.244E+1
-3.763E-1	1.206E+1	1.264E+1
-3.730E-1	1.195E+1	1.268E+1
-3.779E-1	1.218E+1	1.257E+1
-3.795E-1	1.210E+1	1.249E+1
-3.763E-1	1.202E+1	1.237E+1
-3.746E-1	1.210E+1	1.258E+1
-3.763E-1	1.209E+1	1.241E+1
-3.827E-1	1.221E+1	1.270E+1
-3.795E-1	1.231E+1	1.240E+1
-3.763E-1	1.222E+1	1.253E+1
-3.827E-1	1.213E+1	1.256E+1
-3.811E-1	1.209E+1	1.250E+1
-3.779E-1	1.215E+1	1.264E+1
-3.730E-1	1.211E+1	1.269E+1
-3.779E-1	1.213E+1	1.258E+1
-3.795E-1	1.219E+1	1.235E+1
-3.763E-1	1.230E+1	1.260E+1
-3.763E-1	1.209E+1	1.244E+1
-3.779E-1	1.222E+1	1.272E+1
-3.827E-1	1.234E+1	1.246E+1
-3.763E-1	1.233E+1	1.251E+1
-3.746E-1	1.226E+1	1.241E+1
-3.763E-1	1.207E+1	1.263E+1
-3.811E-1	1.219E+1	1.253E+1
-3.779E-1	1.193E+1	1.239E+1
-3.763E-1	1.211E+1	1.249E+1
-3.795E-1	1.209E+1	1.249E+1
-3.795E-1	1.204E+1	1.277E+1
-3.763E-1	1.210E+1	1.264E+1
-3.730E-1	1.211E+1	1.266E+1
-3.746E-1	1.201E+1	1.239E+1
-3.779E-1	1.207E+1	1.256E+1
-3.779E-1	1.223E+1	1.258E+1
-3.746E-1	1.206E+1	1.250E+1
-3.795E-1	1.185E+1	1.251E+1
-3.779E-1	1.204E+1	1.240E+1
-3.779E-1	1.227E+1	1.265E+1
-3.714E-1	1.215E+1	1.240E+1
-3.779E-1	1.209E+1	1.246E+1
-3.779E-1	1.203E+1	1.253E+1
-3.730E-1	1.201E+1	1.242E+1
-3.714E-1	1.229E+1	1.245E+1
-3.763E-1	1.197E+1	1.256E+1
-3.779E-1	1.221E+1	1.253E+1
-3.779E-1	1.220E+1	1.255E+1
-3.763E-1	1.211E+1	1.249E+1
-3.779E-1	1.201E+1	1.269E+1
-3.811E-1	1.214E+1	1.248E+1
-3.746E-1	1.216E+1	1.257E+1
-3.730E-1	1.207E+1	1.260E+1
-3.779E-1	1.185E+1	1.223E+1
-3.811E-1	1.197E+1	1.249E+1
-3.779E-1	1.234E+1	1.234E+1
-3.746E-1	1.226E+1	1.258E+1
-3.763E-1	1.211E+1	1.247E+1
-3.795E-1	1.211E+1	1.253E+1
-3.763E-1	1.217E+1	1.243E+1
-3.730E-1	1.222E+1	1.258E+1
-3.763E-1	1.207E+1	1.262E+1
-3.779E-1	1.219E+1	1.260E+1
-3.763E-1	1.209E+1	1.234E+1
-3.714E-1	1.209E+1	1.250E+1
-3.779E-1	1.217E+1	1.262E+1
-3.779E-1	1.209E+1	1.247E+1
-3.763E-1	1.224E+1	1.255E+1
-3.730E-1	1.226E+1	1.252E+1
-3.763E-1	1.228E+1	1.249E+1
-3.779E-1	1.207E+1	1.244E+1
-3.779E-1	1.224E+1	1.239E+1
-3.714E-1	1.216E+1	1.276E+1
-3.779E-1	1.181E+1	1.234E+1
-3.779E-1	1.210E+1	1.241E+1
-3.763E-1	1.203E+1	1.244E+1
-3.730E-1	1.220E+1	1.250E+1
-3.746E-1	1.202E+1	1.253E+1
-3.795E-1	1.224E+1	1.251E+1
-3.763E-1	1.211E+1	1.274E+1
-3.730E-1	1.206E+1	1.276E+1
-3.779E-1	1.186E+1	1.261E+1
-3.763E-1	1.224E+1	1.243E+1
-3.763E-1	1.221E+1	1.258E+1
-3.730E-1	1.203E+1	1.256E+1
-3.779E-1	1.206E+1	1.243E+1
-3.795E-1	1.217E+1	1.248E+1
-3.746E-1	1.204E+1	1.247E+1
-3.714E-1	1.212E+1	1.244E+1
-3.746E-1	1.210E+1	1.248E+1
-3.779E-1	1.212E+1	1.266E+1
-3.746E-1	1.208E+1	1.257E+1
-3.730E-1	1.223E+1	1.251E+1
-3.746E-1	1.194E+1	1.248E+1
-3.795E-1	1.197E+1	1.266E+1
-3.763E-1	1.219E+1	1.248E+1
-3.746E-1	1.204E+1	1.264E+1
-3.763E-1	1.218E+1	1.251E+1
-3.779E-1	1.207E+1	1.251E+1
-3.763E-1	1.214E+1	1.266E+1
-3.714E-1	1.199E+1	1.251E+1
-3.746E-1	1.229E+1	1.247E+1
-3.779E-1	1.208E+1	1.241E+1
-3.746E-1	1.230E+1	1.271E+1
-3.730E-1	1.210E+1	1.254E+1
-3.779E-1	1.206E+1	1.263E+1
-3.779E-1	1.209E+1	1.246E+1
-3.730E-1	1.212E+1	1.239E+1
-3.730E-1	1.209E+1	1.249E+1
-3.746E-1	1.223E+1	1.261E+1
-3.795E-1	1.195E+1	1.267E+1
-3.746E-1	1.224E+1	1.256E+1
-3.730E-1	1.216E+1	1.249E+1
-3.746E-1	1.197E+1	1.280E+1
-3.795E-1	1.190E+1	1.257E+1
-3.746E-1	1.214E+1	1.241E+1
-3.730E-1	1.209E+1	1.253E+1
-3.763E-1	1.229E+1	1.253E+1
-3.779E-1	1.203E+1	1.262E+1
-3.730E-1	1.208E+1	1.274E+1
-3.714E-1	1.226E+1	1.265E+1
-3.730E-1	1.228E+1	1.262E+1
-3.779E-1	1.192E+1	1.259E+1
-3.779E-1	1.219E+1	1.264E+1
-3.730E-1	1.214E+1	1.259E+1
-3.779E-1	1.215E+1	1.262E+1
-3.811E-1	1.212E+1	1.271E+1
-3.763E-1	1.203E+1	1.239E+1
-3.730E-1	1.218E+1	1.257E+1
-3.763E-1	1.205E+1	1.261E+1
-3.795E-1	1.212E+1	1.260E+1
-3.746E-1	1.198E+1	1.258E+1
-3.714E-1	1.219E+1	1.253E+1
-3.763E-1	1.234E+1	1.258E+1
-3.795E-1	1.201E+1	1.245E+1
-3.746E-1	1.190E+1	1.281E+1
-3.714E-1	1.219E+1	1.251E+1
-3.730E-1	1.195E+1	1.241E+1
-3.779E-1	1.205E+1	1.231E+1
-3.763E-1	1.204E+1	1.270E+1
-3.730E-1	1.188E+1	1.266E+1
-3.746E-1	1.220E+1	1.243E+1
-3.779E-1	1.208E+1	1.277E+1
-3.746E-1	1.221E+1	1.247E+1
-3.730E-1	1.216E+1	1.254E+1
-3.763E-1	1.221E+1	1.263E+1
-3.811E-1	1.208E+1	1.257E+1
-3.746E-1	1.204E+1	1.252E+1
-3.730E-1	1.221E+1	1.245E+1
-3.763E-1	1.224E+1	1.256E+1
-3.779E-1	1.200E+1	1.253E+1
-3.746E-1	1.208E+1	1.254E+1
-3.714E-1	1.212E+1	1.257E+1
-3.763E-1	1.225E+1	1.253E+1
-3.746E-1	1.195E+1	1.251E+1
-3.714E-1	1.228E+1	1.259E+1
-3.730E-1	1.211E+1	1.262E+1
-3.763E-1	1.205E+1	1.257E+1
-3.795E-1	1.226E+1	1.252E+1
-3.746E-1	1.209E+1	1.247E+1
-3.730E-1	1.204E+1	1.263E+1
-3.763E-1	1.206E+1	1.255E+1
-3.795E-1	1.208E+1	1.262E+1
-3.763E-1	1.208E+1	1.250E+1
-3.730E-1	1.207E+1	1.250E+1
-3.714E-1	1.196E+1	1.242E+1
-3.779E-1	1.208E+1	1.271E+1
-3.746E-1	1.227E+1	1.257E+1
-3.730E-1	1.209E+1	1.257E+1
-3.763E-1	1.213E+1	1.263E+1
-3.795E-1	1.217E+1	1.246E+1
-3.746E-1	1.207E+1	1.253E+1
-3.714E-1	1.224E+1	1.249E+1
-3.763E-1	1.210E+1	1.264E+1
-3.811E-1	1.229E+1	1.254E+1
-3.763E-1	1.215E+1	1.260E+1
-3.714E-1	1.204E+1	1.261E+1
-3.746E-1	1.215E+1	1.273E+1
-3.795E-1	1.212E+1	1.258E+1
-3.746E-1	1.219E+1	1.282E+1
-3.730E-1	1.210E+1	1.254E+1
-3.746E-1	1.221E+1	1.256E+1
-3.763E-1	1.204E+1	1.257E+1
-3.746E-1	1.204E+1	1.266E+1
-3.714E-1	1.200E+1	1.257E+1
-3.746E-1	1.209E+1	1.265E+1
-3.763E-1	1.219E+1	1.246E+1
-3.746E-1	1.210E+1	1.264E+1
-3.714E-1	1.205E+1	1.257E+1
-3.763E-1	1.200E+1	1.266E+1
-3.779E-1	1.229E+1	1.268E+1
-3.746E-1	1.207E+1	1.252E+1
-3.730E-1	1.215E+1	1.254E+1
-3.763E-1	1.198E+1	1.274E+1
-3.779E-1	1.217E+1	1.249E+1
-3.746E-1	1.202E+1	1.286E+1
-3.730E-1	1.214E+1	1.259E+1
-3.779E-1	1.234E+1	1.238E+1
-3.795E-1	1.212E+1	1.241E+1
-3.779E-1	1.220E+1	1.249E+1
-3.714E-1	1.210E+1	1.252E+1
-3.746E-1	1.223E+1	1.250E+1
-3.763E-1	1.200E+1	1.262E+1
-3.746E-1	1.181E+1	1.233E+1
-3.714E-1	1.219E+1	1.236E+1
-3.763E-1	1.221E+1	1.251E+1
-3.795E-1	1.188E+1	1.257E+1
-3.730E-1	1.224E+1	1.256E+1
-3.730E-1	1.218E+1	1.252E+1
-3.779E-1	1.204E+1	1.242E+1
-3.795E-1	1.206E+1	1.242E+1
-3.763E-1	1.221E+1	1.252E+1
-3.714E-1	1.209E+1	1.252E+1
-3.746E-1	1.198E+1	1.261E+1
-3.795E-1	1.212E+1	1.245E+1
-3.730E-1	1.199E+1	1.265E+1
-3.714E-1	1.218E+1	1.241E+1
-3.763E-1	1.216E+1	1.257E+1
-3.795E-1	1.193E+1	1.267E+1
-3.763E-1	1.202E+1	1.268E+1
-3.730E-1	1.207E+1	1.249E+1
-3.746E-1	1.218E+1	1.279E+1
-3.779E-1	1.216E+1	1.260E+1
-3.730E-1	1.195E+1	1.267E+1
-3.714E-1	1.190E+1	1.246E+1
-3.746E-1	1.200E+1	1.267E+1
-3.795E-1	1.208E+1	1.239E+1
-3.746E-1	1.201E+1	1.260E+1
-3.763E-1	1.199E+1	1.253E+1
-3.779E-1	1.206E+1	1.260E+1
-3.779E-1	1.210E+1	1.275E+1
-3.779E-1	1.215E+1	1.245E+1
-3.746E-1	1.207E+1	1.267E+1
-3.746E-1	1.218E+1	1.279E+1
-3.746E-1	1.210E+1	1.265E+1
-3.746E-1	1.219E+1	1.249E+1
-3.714E-1	1.212E+1	1.261E+1
-3.746E-1	1.214E+1	1.246E+1
-3.779E-1	1.216E+1	1.244E+1
[truncated: 100,967 more rows]
