# Supplementary material for: Improved ANAP incorporation and VCF analysis reveal details of P2X7 current facilitation and a limited conformational interplay between ATP binding and the intracellular ballast domain
Source: eLife. 2023 Jan 4;12:e82479. doi: 10.7554/eLife.82479 (PMC9859053; doi:10.7554/eLife.82479)
Supplement: Figure 3—figure supplement 3—source data 2. [file elife-82479-fig3-figsupp3-data2.zip › Figure-3_figure-supplement-3_source-data-2/Cys-Ala-constructs/Cys-Ala_C371/b25/25.csv]

-2.611E-1	6.845E+0	7.627E+0
-2.643E-1	6.803E+0	7.675E+0
-2.676E-1	6.731E+0	7.724E+0
-2.627E-1	6.867E+0	7.779E+0
-2.595E-1	6.958E+0	7.536E+0
-2.579E-1	6.809E+0	7.507E+0
-2.627E-1	6.799E+0	7.552E+0
-2.611E-1	6.773E+0	7.646E+0
-2.643E-1	6.955E+0	7.799E+0
-2.611E-1	7.108E+0	7.594E+0
-2.627E-1	6.906E+0	7.565E+0
-2.643E-1	6.893E+0	7.669E+0
-2.595E-1	6.906E+0	7.539E+0
-2.627E-1	6.796E+0	7.523E+0
-2.643E-1	6.734E+0	7.627E+0
-2.627E-1	6.773E+0	7.594E+0
-2.595E-1	6.906E+0	7.588E+0
-2.660E-1	6.880E+0	7.623E+0
-2.676E-1	6.936E+0	7.678E+0
-2.595E-1	7.000E+0	7.432E+0
-2.595E-1	6.867E+0	7.539E+0
-2.595E-1	6.897E+0	7.747E+0
-2.660E-1	6.864E+0	7.636E+0
-2.595E-1	6.858E+0	7.646E+0
-2.595E-1	6.900E+0	7.591E+0
-2.627E-1	6.825E+0	7.695E+0
-2.643E-1	6.916E+0	7.549E+0
-2.627E-1	6.939E+0	7.669E+0
-2.595E-1	6.842E+0	7.584E+0
-2.627E-1	6.842E+0	7.717E+0
-2.611E-1	6.874E+0	7.724E+0
-2.611E-1	6.880E+0	7.565E+0
-2.611E-1	6.816E+0	7.656E+0
-2.627E-1	6.926E+0	7.708E+0
-2.660E-1	6.725E+0	7.484E+0
-2.611E-1	7.000E+0	7.604E+0
-2.579E-1	6.874E+0	7.581E+0
-2.627E-1	6.832E+0	7.753E+0
-2.643E-1	6.988E+0	7.542E+0
-2.611E-1	6.871E+0	7.730E+0
-2.579E-1	6.939E+0	7.653E+0
-2.611E-1	6.871E+0	7.734E+0
-2.660E-1	6.842E+0	7.662E+0
-2.595E-1	6.760E+0	7.536E+0
-2.595E-1	6.900E+0	7.539E+0
-2.627E-1	6.903E+0	7.721E+0
-2.660E-1	6.952E+0	7.678E+0
-2.627E-1	6.910E+0	7.763E+0
-2.595E-1	6.835E+0	7.614E+0
-2.611E-1	6.932E+0	7.406E+0
-2.643E-1	6.910E+0	7.662E+0
-2.660E-1	6.981E+0	7.640E+0
-2.595E-1	6.851E+0	7.708E+0
-2.611E-1	6.842E+0	7.617E+0
-2.643E-1	6.861E+0	7.623E+0
-2.660E-1	6.994E+0	7.682E+0
-2.595E-1	6.803E+0	7.656E+0
-2.627E-1	6.887E+0	7.568E+0
-2.643E-1	6.910E+0	7.581E+0
-2.611E-1	6.945E+0	7.779E+0
-2.627E-1	6.939E+0	7.617E+0
-2.660E-1	7.078E+0	7.633E+0
-2.611E-1	6.796E+0	7.730E+0
-2.611E-1	7.000E+0	7.653E+0
-2.627E-1	6.910E+0	7.633E+0
-2.627E-1	6.793E+0	7.675E+0
-2.660E-1	6.845E+0	7.516E+0
-2.611E-1	6.764E+0	7.533E+0
-2.595E-1	6.945E+0	7.630E+0
-2.627E-1	6.842E+0	7.558E+0
-2.643E-1	6.699E+0	7.617E+0
-2.611E-1	6.855E+0	7.737E+0
-2.595E-1	6.887E+0	7.653E+0
-2.627E-1	6.803E+0	7.828E+0
-2.660E-1	6.861E+0	7.786E+0
-2.627E-1	6.919E+0	7.824E+0
-2.611E-1	6.861E+0	7.620E+0
-2.611E-1	6.855E+0	7.695E+0
-2.643E-1	6.877E+0	7.740E+0
-2.611E-1	6.825E+0	7.711E+0
-2.611E-1	6.845E+0	7.520E+0
-2.627E-1	6.816E+0	7.558E+0
-2.627E-1	6.754E+0	7.653E+0
-2.611E-1	6.991E+0	7.581E+0
-2.611E-1	6.945E+0	7.704E+0
-2.611E-1	6.812E+0	7.510E+0
-2.627E-1	6.825E+0	7.675E+0
-2.611E-1	6.842E+0	7.776E+0
-2.611E-1	6.780E+0	7.607E+0
-2.611E-1	6.965E+0	7.701E+0
-2.676E-1	6.984E+0	7.646E+0
-2.611E-1	6.916E+0	7.682E+0
-2.595E-1	6.929E+0	7.656E+0
-2.643E-1	7.185E+0	7.601E+0
-2.643E-1	6.790E+0	7.870E+0
-2.595E-1	6.903E+0	7.711E+0
-2.579E-1	6.689E+0	7.636E+0
-2.611E-1	6.893E+0	7.636E+0
-2.643E-1	6.832E+0	7.669E+0
-2.611E-1	6.744E+0	7.627E+0
-2.611E-1	6.887E+0	7.711E+0
-2.611E-1	6.812E+0	7.662E+0
-2.660E-1	7.023E+0	7.649E+0
-2.627E-1	6.955E+0	7.568E+0
-2.627E-1	6.845E+0	7.536E+0
-2.611E-1	6.786E+0	7.643E+0
-2.660E-1	6.858E+0	7.662E+0
-2.611E-1	7.069E+0	7.523E+0
-2.595E-1	7.026E+0	7.691E+0
-2.627E-1	6.835E+0	7.588E+0
-2.643E-1	7.072E+0	7.571E+0
-2.611E-1	6.829E+0	7.584E+0
-2.611E-1	6.952E+0	7.633E+0
-2.611E-1	6.936E+0	7.562E+0
-2.627E-1	6.867E+0	7.643E+0
-2.627E-1	6.829E+0	7.607E+0
-2.595E-1	6.842E+0	7.562E+0
-2.611E-1	6.903E+0	7.623E+0
-2.643E-1	6.893E+0	7.659E+0
-2.627E-1	6.829E+0	7.623E+0
-2.579E-1	6.919E+0	7.701E+0
-2.579E-1	6.877E+0	7.672E+0
-2.611E-1	6.871E+0	7.685E+0
-2.579E-1	6.786E+0	7.675E+0
-2.611E-1	6.838E+0	7.672E+0
-2.643E-1	6.955E+0	7.503E+0
-2.660E-1	6.793E+0	7.691E+0
-2.611E-1	6.962E+0	7.584E+0
-2.611E-1	6.874E+0	7.623E+0
-2.627E-1	6.919E+0	7.682E+0
-2.627E-1	6.910E+0	7.507E+0
-2.611E-1	6.877E+0	7.529E+0
-2.579E-1	6.939E+0	7.747E+0
-2.627E-1	6.816E+0	7.604E+0
-2.643E-1	6.848E+0	7.617E+0
-2.611E-1	6.997E+0	7.617E+0
-2.611E-1	6.952E+0	7.811E+0
-2.595E-1	6.812E+0	7.568E+0
-2.627E-1	6.945E+0	7.500E+0
-2.627E-1	6.809E+0	7.497E+0
-2.595E-1	6.809E+0	7.536E+0
-2.595E-1	6.816E+0	7.623E+0
-2.643E-1	6.790E+0	7.588E+0
-2.643E-1	6.978E+0	7.675E+0
-2.579E-1	6.955E+0	7.685E+0
-2.611E-1	6.955E+0	7.614E+0
-2.660E-1	7.049E+0	7.533E+0
-2.611E-1	7.043E+0	7.591E+0
-2.611E-1	7.075E+0	7.558E+0
-2.611E-1	6.835E+0	7.588E+0
-2.627E-1	6.884E+0	7.672E+0
-2.611E-1	6.910E+0	7.610E+0
-2.562E-1	6.829E+0	7.584E+0
-2.611E-1	6.884E+0	7.691E+0
-2.627E-1	6.942E+0	7.714E+0
-2.611E-1	7.039E+0	7.740E+0
-2.579E-1	6.790E+0	7.743E+0
-2.627E-1	6.932E+0	7.529E+0
-2.643E-1	7.000E+0	7.627E+0
-2.627E-1	7.004E+0	7.640E+0
-2.579E-1	6.747E+0	7.575E+0
-2.611E-1	6.949E+0	7.474E+0
-2.611E-1	6.858E+0	7.666E+0
-2.611E-1	6.884E+0	7.542E+0
-2.627E-1	6.864E+0	7.662E+0
-2.627E-1	6.780E+0	7.747E+0
-2.611E-1	6.955E+0	7.640E+0
-2.611E-1	6.942E+0	7.614E+0
-2.611E-1	6.884E+0	7.769E+0
-2.611E-1	6.887E+0	7.610E+0
-2.660E-1	6.803E+0	7.562E+0
-2.627E-1	6.851E+0	7.571E+0
-2.595E-1	6.848E+0	7.730E+0
-2.643E-1	6.932E+0	7.786E+0
-2.660E-1	6.913E+0	7.630E+0
-2.611E-1	6.786E+0	7.633E+0
-2.611E-1	6.945E+0	7.646E+0
-2.611E-1	6.903E+0	7.656E+0
-2.627E-1	7.179E+0	7.555E+0
-2.627E-1	6.893E+0	7.542E+0
-2.595E-1	6.731E+0	7.669E+0
-2.660E-1	6.783E+0	7.520E+0
-2.660E-1	6.858E+0	7.464E+0
-2.643E-1	6.906E+0	7.565E+0
-2.595E-1	6.864E+0	7.549E+0
-2.627E-1	6.877E+0	7.558E+0
-2.611E-1	6.890E+0	7.743E+0
-2.643E-1	6.936E+0	7.643E+0
-2.595E-1	6.829E+0	7.656E+0
-2.611E-1	7.000E+0	7.601E+0
-2.611E-1	6.874E+0	7.691E+0
-2.611E-1	6.936E+0	7.688E+0
-2.579E-1	6.747E+0	7.678E+0
-2.611E-1	6.910E+0	7.468E+0
-2.627E-1	6.845E+0	7.659E+0
-2.611E-1	6.910E+0	7.659E+0
-2.595E-1	6.945E+0	7.669E+0
-2.611E-1	7.030E+0	7.578E+0
-2.627E-1	6.845E+0	7.558E+0
-2.611E-1	6.926E+0	7.520E+0
-2.611E-1	6.819E+0	7.520E+0
-2.595E-1	6.855E+0	7.717E+0
-2.660E-1	6.877E+0	7.769E+0
-2.643E-1	6.874E+0	7.610E+0
-2.611E-1	6.932E+0	7.636E+0
-2.611E-1	6.942E+0	7.604E+0
-2.660E-1	6.803E+0	7.636E+0
-2.627E-1	7.017E+0	7.601E+0
-2.595E-1	6.952E+0	7.591E+0
-2.611E-1	6.864E+0	7.669E+0
-2.627E-1	6.851E+0	7.455E+0
-2.611E-1	6.897E+0	7.620E+0
-2.595E-1	6.692E+0	7.623E+0
-2.627E-1	6.822E+0	7.756E+0
-2.627E-1	6.887E+0	7.750E+0
-2.627E-1	6.923E+0	7.643E+0
-2.595E-1	6.887E+0	7.691E+0
-2.627E-1	6.939E+0	7.623E+0
-2.643E-1	6.929E+0	7.672E+0
-2.595E-1	6.906E+0	7.464E+0
-2.627E-1	7.010E+0	7.545E+0
-2.627E-1	6.884E+0	7.717E+0
-2.611E-1	6.838E+0	7.601E+0
-2.627E-1	6.790E+0	7.643E+0
-2.595E-1	6.945E+0	7.584E+0
-2.627E-1	6.994E+0	7.594E+0
-2.627E-1	6.942E+0	7.760E+0
-2.611E-1	6.893E+0	7.649E+0
-2.579E-1	6.838E+0	7.500E+0
-2.611E-1	7.062E+0	7.691E+0
-2.660E-1	6.955E+0	7.841E+0
-2.595E-1	6.809E+0	7.627E+0
-2.595E-1	6.939E+0	7.714E+0
-2.611E-1	6.916E+0	7.643E+0
-2.627E-1	6.981E+0	7.688E+0
-2.627E-1	6.877E+0	7.656E+0
-2.611E-1	6.942E+0	7.653E+0
-2.611E-1	6.877E+0	7.640E+0
-2.627E-1	6.874E+0	7.604E+0
-2.611E-1	6.722E+0	7.769E+0
-2.611E-1	6.890E+0	7.688E+0
-2.611E-1	6.812E+0	7.688E+0
-2.611E-1	6.867E+0	7.542E+0
-2.627E-1	7.039E+0	7.507E+0
-2.595E-1	6.929E+0	7.682E+0
-2.579E-1	6.903E+0	7.610E+0
-2.643E-1	6.906E+0	7.445E+0
-2.611E-1	6.923E+0	7.685E+0
-2.627E-1	6.773E+0	7.558E+0
-2.627E-1	6.832E+0	7.649E+0
-2.627E-1	6.767E+0	7.584E+0
-2.611E-1	6.744E+0	7.533E+0
-2.595E-1	6.861E+0	7.649E+0
-2.627E-1	6.845E+0	7.604E+0
-2.627E-1	6.864E+0	7.555E+0
-2.627E-1	6.832E+0	7.588E+0
-2.595E-1	6.842E+0	7.763E+0
-2.595E-1	6.861E+0	7.662E+0
-2.643E-1	6.864E+0	7.562E+0
-2.643E-1	6.855E+0	7.672E+0
-2.627E-1	6.936E+0	7.708E+0
-2.611E-1	6.913E+0	7.695E+0
-2.660E-1	6.981E+0	7.445E+0
-2.611E-1	6.799E+0	7.721E+0
-2.579E-1	6.936E+0	7.552E+0
-2.643E-1	6.900E+0	7.520E+0
-2.627E-1	6.994E+0	7.568E+0
-2.627E-1	6.867E+0	7.756E+0
-2.611E-1	6.884E+0	7.685E+0
-2.595E-1	6.893E+0	7.516E+0
-2.643E-1	6.939E+0	7.666E+0
-2.611E-1	6.936E+0	7.617E+0
-2.611E-1	6.842E+0	7.717E+0
-2.611E-1	6.861E+0	7.594E+0
-2.627E-1	6.848E+0	7.558E+0
-2.595E-1	6.783E+0	7.623E+0
-2.579E-1	6.835E+0	7.766E+0
-2.611E-1	6.861E+0	7.497E+0
-2.611E-1	6.790E+0	7.594E+0
-2.627E-1	7.095E+0	7.678E+0
-2.595E-1	6.923E+0	7.792E+0
-2.595E-1	6.796E+0	7.494E+0
-2.643E-1	6.897E+0	7.808E+0
-2.627E-1	7.062E+0	7.627E+0
-2.579E-1	6.923E+0	7.558E+0
-2.611E-1	6.906E+0	7.786E+0
-2.611E-1	6.751E+0	7.578E+0
-2.595E-1	6.942E+0	7.623E+0
-2.611E-1	6.829E+0	7.617E+0
-2.627E-1	6.884E+0	7.656E+0
-2.643E-1	6.780E+0	7.474E+0
-2.579E-1	6.864E+0	7.581E+0
-2.595E-1	6.880E+0	7.653E+0
-2.595E-1	6.838E+0	7.708E+0
-2.643E-1	6.825E+0	7.630E+0
-2.595E-1	6.842E+0	7.497E+0
-2.595E-1	6.913E+0	7.630E+0
-2.611E-1	6.822E+0	7.636E+0
-2.643E-1	6.923E+0	7.769E+0
-2.595E-1	7.017E+0	7.711E+0
-2.579E-1	6.747E+0	7.575E+0
-2.627E-1	6.923E+0	7.552E+0
-2.643E-1	6.790E+0	7.536E+0
-2.643E-1	7.004E+0	7.558E+0
-2.611E-1	6.793E+0	7.730E+0
-2.627E-1	6.991E+0	7.675E+0
-2.660E-1	6.919E+0	7.662E+0
-2.595E-1	6.861E+0	7.815E+0
-2.595E-1	6.981E+0	7.617E+0
-2.611E-1	6.829E+0	7.555E+0
-2.627E-1	6.893E+0	7.555E+0
-2.611E-1	7.036E+0	7.643E+0
-2.579E-1	7.033E+0	7.516E+0
-2.595E-1	6.874E+0	7.604E+0
-2.627E-1	6.867E+0	7.633E+0
-2.643E-1	6.932E+0	7.695E+0
-2.611E-1	6.842E+0	7.717E+0
-2.627E-1	6.897E+0	7.588E+0
-2.660E-1	6.884E+0	7.523E+0
-2.627E-1	6.867E+0	7.734E+0
-2.579E-1	6.958E+0	7.643E+0
-2.627E-1	6.981E+0	7.653E+0
-2.660E-1	6.926E+0	7.562E+0
-2.611E-1	6.825E+0	7.552E+0
-2.611E-1	6.887E+0	7.747E+0
-2.627E-1	6.851E+0	7.688E+0
-2.643E-1	6.861E+0	7.643E+0
-2.627E-1	6.858E+0	7.542E+0
-2.595E-1	6.822E+0	7.640E+0
-2.627E-1	6.666E+0	7.581E+0
-2.611E-1	6.780E+0	7.620E+0
-2.627E-1	6.877E+0	7.662E+0
-2.595E-1	6.767E+0	7.513E+0
-2.611E-1	6.812E+0	7.526E+0
-2.611E-1	6.890E+0	7.487E+0
-2.595E-1	6.783E+0	7.510E+0
-2.611E-1	6.949E+0	7.620E+0
-2.579E-1	6.809E+0	7.669E+0
-2.611E-1	6.932E+0	7.698E+0
-2.627E-1	6.819E+0	7.607E+0
-2.595E-1	6.864E+0	7.643E+0
-2.595E-1	6.942E+0	7.646E+0
-2.611E-1	6.929E+0	7.620E+0
-2.627E-1	6.777E+0	7.507E+0
-2.595E-1	6.793E+0	7.383E+0
-2.611E-1	6.942E+0	7.597E+0
-2.627E-1	6.728E+0	7.675E+0
-2.627E-1	6.796E+0	7.685E+0
-2.595E-1	6.829E+0	7.617E+0
-2.611E-1	6.929E+0	7.737E+0
-2.660E-1	6.858E+0	7.672E+0
-2.627E-1	6.790E+0	7.724E+0
-2.595E-1	6.867E+0	7.653E+0
-2.627E-1	6.812E+0	7.604E+0
-2.627E-1	6.880E+0	7.584E+0
-2.627E-1	6.816E+0	7.805E+0
-2.595E-1	6.988E+0	7.562E+0
-2.627E-1	6.890E+0	7.620E+0
-2.611E-1	6.822E+0	7.597E+0
-2.611E-1	6.949E+0	7.594E+0
-2.611E-1	6.741E+0	7.500E+0
-2.595E-1	6.939E+0	7.620E+0
-2.627E-1	6.945E+0	7.594E+0
-2.611E-1	7.017E+0	7.481E+0
-2.595E-1	6.936E+0	7.734E+0
-2.595E-1	6.796E+0	7.672E+0
-2.611E-1	6.855E+0	7.714E+0
-2.643E-1	6.913E+0	7.666E+0
-2.579E-1	6.929E+0	7.633E+0
-2.595E-1	6.842E+0	7.643E+0
-2.660E-1	6.705E+0	7.458E+0
-2.627E-1	7.065E+0	7.549E+0
-2.579E-1	6.906E+0	7.666E+0
-2.627E-1	6.799E+0	7.737E+0
-2.627E-1	6.871E+0	7.627E+0
-2.595E-1	6.829E+0	7.387E+0
-2.579E-1	6.916E+0	7.568E+0
-2.643E-1	6.760E+0	7.597E+0
-2.627E-1	6.884E+0	7.529E+0
-2.627E-1	6.945E+0	7.721E+0
-2.595E-1	6.929E+0	7.672E+0
-2.627E-1	6.903E+0	7.503E+0
-2.627E-1	6.926E+0	7.708E+0
-2.611E-1	6.923E+0	7.604E+0
-2.595E-1	6.845E+0	7.636E+0
-2.579E-1	6.910E+0	7.688E+0
-2.611E-1	6.975E+0	7.584E+0
-2.627E-1	6.822E+0	7.678E+0
-2.595E-1	6.919E+0	7.591E+0
-2.611E-1	6.877E+0	7.536E+0
-2.660E-1	6.968E+0	7.688E+0
-2.611E-1	6.965E+0	7.682E+0
-2.595E-1	6.796E+0	7.646E+0
-2.595E-1	6.832E+0	7.630E+0
-2.627E-1	6.816E+0	7.494E+0
-2.627E-1	6.890E+0	7.562E+0
-2.595E-1	6.819E+0	7.520E+0
-2.611E-1	6.838E+0	7.636E+0
-2.611E-1	6.744E+0	7.669E+0
-2.611E-1	6.981E+0	7.672E+0
-2.595E-1	6.712E+0	7.669E+0
-2.595E-1	6.819E+0	7.659E+0
-2.627E-1	6.867E+0	7.597E+0
-2.627E-1	6.812E+0	7.646E+0
-2.546E-1	6.754E+0	7.701E+0
-2.611E-1	7.153E+0	7.627E+0
-2.627E-1	6.903E+0	7.620E+0
-2.611E-1	6.975E+0	7.724E+0
-2.579E-1	6.945E+0	7.753E+0
-2.611E-1	6.855E+0	7.578E+0
-2.627E-1	6.744E+0	7.636E+0
-2.643E-1	6.906E+0	7.698E+0
-2.595E-1	6.916E+0	7.760E+0
-2.611E-1	6.962E+0	7.604E+0
-2.627E-1	6.897E+0	7.695E+0
-2.611E-1	6.790E+0	7.721E+0
-2.579E-1	6.825E+0	7.591E+0
-2.611E-1	6.734E+0	7.649E+0
-2.643E-1	6.712E+0	7.520E+0
-2.611E-1	6.786E+0	7.617E+0
-2.579E-1	6.842E+0	7.584E+0
-2.627E-1	6.939E+0	7.630E+0
-2.627E-1	6.884E+0	7.623E+0
-2.627E-1	6.900E+0	7.575E+0
-2.579E-1	6.845E+0	7.503E+0
-2.562E-1	6.806E+0	7.792E+0
-2.660E-1	7.056E+0	7.636E+0
-2.595E-1	7.013E+0	7.597E+0
-2.579E-1	6.978E+0	7.568E+0
-2.611E-1	6.958E+0	7.620E+0
-2.611E-1	6.848E+0	7.695E+0
-2.611E-1	6.978E+0	7.737E+0
-2.595E-1	6.848E+0	7.588E+0
-2.627E-1	6.871E+0	7.490E+0
-2.627E-1	6.786E+0	7.597E+0
-2.611E-1	6.855E+0	7.678E+0
-2.611E-1	6.926E+0	7.688E+0
-2.611E-1	6.822E+0	7.581E+0
-2.676E-1	7.010E+0	7.630E+0
-2.627E-1	6.858E+0	7.575E+0
-2.595E-1	6.845E+0	7.627E+0
-2.595E-1	6.884E+0	7.685E+0
-2.627E-1	6.903E+0	7.597E+0
-2.611E-1	6.858E+0	7.597E+0
-2.595E-1	6.835E+0	7.701E+0
-2.627E-1	6.887E+0	7.633E+0
-2.611E-1	6.877E+0	7.591E+0
-2.579E-1	6.864E+0	7.578E+0
-2.611E-1	6.803E+0	7.831E+0
-2.627E-1	6.906E+0	7.627E+0
-2.611E-1	6.786E+0	7.727E+0
-2.611E-1	6.984E+0	7.607E+0
-2.611E-1	6.864E+0	7.549E+0
-2.595E-1	6.741E+0	7.584E+0
-2.627E-1	6.958E+0	7.494E+0
-2.611E-1	6.929E+0	7.607E+0
-2.611E-1	6.958E+0	7.490E+0
-2.627E-1	6.958E+0	7.601E+0
-2.643E-1	6.874E+0	7.662E+0
-2.627E-1	6.936E+0	7.627E+0
-2.579E-1	6.825E+0	7.451E+0
-2.611E-1	6.984E+0	7.727E+0
-2.643E-1	6.770E+0	7.520E+0
-2.579E-1	6.858E+0	7.688E+0
-2.595E-1	6.897E+0	7.607E+0
-2.579E-1	6.988E+0	7.701E+0
-2.611E-1	7.020E+0	7.691E+0
-2.595E-1	6.864E+0	7.802E+0
-2.595E-1	6.916E+0	7.763E+0
-2.611E-1	6.916E+0	7.675E+0
-2.660E-1	6.923E+0	7.672E+0
-2.611E-1	6.722E+0	7.653E+0
-2.595E-1	7.033E+0	7.769E+0
-2.595E-1	6.923E+0	7.672E+0
-2.627E-1	6.777E+0	7.614E+0
-2.595E-1	6.968E+0	7.458E+0
-2.611E-1	6.770E+0	7.649E+0
-2.611E-1	6.829E+0	7.773E+0
-2.627E-1	6.835E+0	7.698E+0
-2.643E-1	6.932E+0	7.678E+0
-2.595E-1	6.806E+0	7.691E+0
-2.627E-1	6.812E+0	7.627E+0
-2.611E-1	6.809E+0	7.610E+0
-2.595E-1	6.932E+0	7.740E+0
-2.595E-1	6.893E+0	7.740E+0
-2.611E-1	6.848E+0	7.669E+0
-2.611E-1	6.832E+0	7.682E+0
-2.611E-1	6.825E+0	7.672E+0
-2.595E-1	6.848E+0	7.714E+0
-2.595E-1	6.984E+0	7.636E+0
-2.611E-1	6.786E+0	7.656E+0
-2.611E-1	6.874E+0	7.617E+0
-2.595E-1	6.783E+0	7.604E+0
-2.611E-1	6.770E+0	7.536E+0
-2.643E-1	6.845E+0	7.533E+0
-2.627E-1	6.822E+0	7.610E+0
-2.627E-1	6.867E+0	7.487E+0
-2.595E-1	6.858E+0	7.659E+0
-2.595E-1	6.887E+0	7.484E+0
-2.611E-1	6.790E+0	7.691E+0
-2.595E-1	6.812E+0	7.669E+0
-2.627E-1	6.952E+0	7.691E+0
-2.627E-1	6.877E+0	7.617E+0
-2.611E-1	6.945E+0	7.627E+0
-2.595E-1	6.926E+0	7.649E+0
-2.611E-1	6.825E+0	7.724E+0
-2.643E-1	6.816E+0	7.750E+0
-2.627E-1	6.945E+0	7.653E+0
-2.595E-1	6.790E+0	7.763E+0
-2.611E-1	6.783E+0	7.536E+0
-2.660E-1	6.874E+0	7.533E+0
-2.611E-1	6.971E+0	7.646E+0
-2.595E-1	6.822E+0	7.451E+0
-2.627E-1	6.861E+0	7.701E+0
-2.611E-1	6.919E+0	7.675E+0
-2.627E-1	6.877E+0	7.711E+0
-2.595E-1	6.906E+0	7.442E+0
-2.627E-1	6.923E+0	7.669E+0
-2.660E-1	6.884E+0	7.672E+0
-2.627E-1	6.919E+0	7.558E+0
-2.562E-1	6.777E+0	7.601E+0
-2.627E-1	6.819E+0	7.588E+0
-2.611E-1	6.845E+0	7.575E+0
-2.643E-1	6.877E+0	7.753E+0
-2.579E-1	6.835E+0	7.604E+0
-2.611E-1	6.955E+0	7.601E+0
-2.660E-1	6.851E+0	7.643E+0
-2.611E-1	6.936E+0	7.584E+0
-2.611E-1	6.773E+0	7.533E+0
-2.627E-1	6.822E+0	7.630E+0
-2.611E-1	6.919E+0	7.536E+0
-2.595E-1	6.874E+0	7.571E+0
-2.579E-1	6.942E+0	7.763E+0
-2.627E-1	6.874E+0	7.643E+0
-2.611E-1	6.829E+0	7.588E+0
-2.595E-1	6.897E+0	7.575E+0
-2.595E-1	6.858E+0	7.669E+0
-2.611E-1	6.981E+0	7.675E+0
-2.627E-1	6.855E+0	7.601E+0
-2.595E-1	6.884E+0	7.698E+0
-2.579E-1	6.965E+0	7.659E+0
-2.595E-1	6.952E+0	7.756E+0
-2.611E-1	6.861E+0	7.721E+0
-2.595E-1	6.913E+0	7.533E+0
-2.579E-1	6.783E+0	7.487E+0
-2.611E-1	6.867E+0	7.675E+0
-2.611E-1	6.923E+0	7.714E+0
-2.627E-1	6.855E+0	7.678E+0
-2.611E-1	6.747E+0	7.627E+0
-2.611E-1	6.877E+0	7.545E+0
-2.627E-1	6.728E+0	7.656E+0
-2.627E-1	6.871E+0	7.821E+0
-2.595E-1	6.952E+0	7.533E+0
-2.611E-1	6.916E+0	7.708E+0
-2.660E-1	6.968E+0	7.526E+0
-2.627E-1	6.897E+0	7.461E+0
-2.595E-1	6.887E+0	7.455E+0
-2.627E-1	6.806E+0	7.675E+0
-2.627E-1	6.793E+0	7.367E+0
-2.611E-1	6.825E+0	7.721E+0
-2.611E-1	6.958E+0	7.711E+0
-2.595E-1	6.783E+0	7.545E+0
-2.643E-1	6.949E+0	7.477E+0
-2.627E-1	6.835E+0	7.568E+0
-2.595E-1	6.731E+0	7.487E+0
-2.611E-1	6.916E+0	7.575E+0
-2.643E-1	6.916E+0	7.552E+0
-2.595E-1	6.913E+0	7.850E+0
-2.627E-1	6.871E+0	7.640E+0
-2.595E-1	6.994E+0	7.623E+0
-2.627E-1	6.926E+0	7.575E+0
-2.611E-1	6.897E+0	7.653E+0
-2.595E-1	6.906E+0	7.614E+0
-2.627E-1	6.897E+0	7.549E+0
-2.643E-1	6.890E+0	7.497E+0
-2.595E-1	6.939E+0	7.863E+0
-2.579E-1	6.942E+0	7.520E+0
-2.611E-1	6.864E+0	7.594E+0
-2.627E-1	6.848E+0	7.646E+0
-2.611E-1	6.722E+0	7.545E+0
-2.595E-1	6.965E+0	7.393E+0
-2.579E-1	6.874E+0	7.643E+0
-2.643E-1	6.744E+0	7.734E+0
-2.627E-1	7.046E+0	7.523E+0
-2.595E-1	6.689E+0	7.497E+0
-2.643E-1	6.780E+0	7.659E+0
-2.660E-1	6.945E+0	7.669E+0
-2.611E-1	6.913E+0	7.523E+0
-2.579E-1	6.955E+0	7.656E+0
-2.579E-1	6.822E+0	7.675E+0
-2.627E-1	6.962E+0	7.458E+0
-2.627E-1	7.046E+0	7.717E+0
-2.562E-1	6.962E+0	7.497E+0
-2.595E-1	6.657E+0	7.704E+0
-2.660E-1	6.858E+0	7.672E+0
-2.595E-1	6.955E+0	7.617E+0
-2.627E-1	6.897E+0	7.562E+0
-2.595E-1	6.890E+0	7.636E+0
-2.643E-1	6.903E+0	7.701E+0
-2.611E-1	6.825E+0	7.633E+0
-2.579E-1	6.767E+0	7.675E+0
-2.627E-1	6.773E+0	7.669E+0
-2.627E-1	6.968E+0	7.588E+0
-2.611E-1	6.838E+0	7.756E+0
-2.562E-1	6.825E+0	7.633E+0
-2.611E-1	6.842E+0	7.724E+0
-2.627E-1	6.975E+0	7.575E+0
-2.643E-1	6.825E+0	7.620E+0
-2.611E-1	6.835E+0	7.575E+0
-2.595E-1	6.988E+0	7.416E+0
-2.643E-1	6.913E+0	7.691E+0
-2.595E-1	6.906E+0	7.717E+0
-2.579E-1	6.988E+0	7.487E+0
-2.595E-1	6.585E+0	7.627E+0
-2.660E-1	6.812E+0	7.649E+0
-2.595E-1	6.777E+0	7.597E+0
-2.595E-1	6.867E+0	7.662E+0
-2.595E-1	6.884E+0	7.481E+0
-2.627E-1	7.007E+0	7.753E+0
-2.611E-1	6.770E+0	7.607E+0
-2.595E-1	6.900E+0	7.412E+0
-2.595E-1	6.952E+0	7.558E+0
-2.643E-1	6.855E+0	7.643E+0
-2.611E-1	6.731E+0	7.656E+0
-2.562E-1	6.806E+0	7.591E+0
-2.611E-1	6.722E+0	7.578E+0
-2.627E-1	6.926E+0	7.520E+0
-2.627E-1	6.871E+0	7.695E+0
-2.611E-1	6.916E+0	7.691E+0
-2.627E-1	6.845E+0	7.419E+0
-2.611E-1	6.926E+0	7.636E+0
-2.579E-1	6.738E+0	7.487E+0
-2.595E-1	6.819E+0	7.834E+0
-2.595E-1	6.962E+0	7.549E+0
-2.660E-1	6.962E+0	7.659E+0
-2.627E-1	6.910E+0	7.597E+0
-2.595E-1	6.877E+0	7.727E+0
-2.611E-1	7.023E+0	7.490E+0
-2.627E-1	6.923E+0	7.669E+0
-2.627E-1	6.874E+0	7.422E+0
-2.595E-1	6.861E+0	7.701E+0
-2.611E-1	6.764E+0	7.698E+0
-2.627E-1	6.971E+0	7.513E+0
-2.627E-1	6.890E+0	7.578E+0
-2.611E-1	6.809E+0	7.620E+0
-2.627E-1	6.848E+0	7.669E+0
-2.595E-1	6.923E+0	7.500E+0
-2.611E-1	6.842E+0	7.682E+0
-2.562E-1	6.949E+0	7.562E+0
-2.611E-1	6.812E+0	7.604E+0
-2.611E-1	6.919E+0	7.708E+0
-2.627E-1	6.806E+0	7.487E+0
-2.595E-1	6.887E+0	7.571E+0
-2.643E-1	6.777E+0	7.604E+0
-2.611E-1	6.848E+0	7.610E+0
-2.611E-1	6.910E+0	7.565E+0
-2.595E-1	6.812E+0	7.630E+0
-2.627E-1	6.880E+0	7.406E+0
-2.643E-1	6.968E+0	7.604E+0
-2.627E-1	6.809E+0	7.513E+0
-2.611E-1	6.926E+0	7.490E+0
-2.595E-1	6.845E+0	7.422E+0
-2.660E-1	6.887E+0	7.730E+0
-2.611E-1	6.796E+0	7.779E+0
-2.579E-1	6.809E+0	7.633E+0
-2.595E-1	6.900E+0	7.666E+0
-2.643E-1	6.887E+0	7.536E+0
-2.627E-1	6.858E+0	7.633E+0
-2.595E-1	6.796E+0	7.636E+0
-2.611E-1	6.767E+0	7.740E+0
-2.611E-1	6.887E+0	7.711E+0
-2.643E-1	6.864E+0	7.507E+0
-2.562E-1	6.718E+0	7.516E+0
-2.595E-1	6.825E+0	7.614E+0
-2.627E-1	6.874E+0	7.542E+0
-2.627E-1	6.903E+0	7.740E+0
-2.627E-1	6.705E+0	7.740E+0
-2.627E-1	6.858E+0	7.727E+0
-2.627E-1	6.796E+0	7.633E+0
-2.611E-1	6.760E+0	7.666E+0
-2.595E-1	6.666E+0	7.740E+0
-2.611E-1	6.897E+0	7.536E+0
-2.643E-1	6.939E+0	7.675E+0
-2.611E-1	6.867E+0	7.584E+0
-2.579E-1	6.832E+0	7.591E+0
-2.643E-1	6.897E+0	7.549E+0
-2.611E-1	6.822E+0	7.643E+0
-2.627E-1	6.760E+0	7.646E+0
-2.595E-1	6.767E+0	7.448E+0
-2.627E-1	6.942E+0	7.536E+0
-2.643E-1	6.767E+0	7.695E+0
-2.611E-1	6.796E+0	7.643E+0
-2.611E-1	6.988E+0	7.727E+0
-2.627E-1	6.832E+0	7.610E+0
-2.627E-1	6.984E+0	7.562E+0
-2.627E-1	6.958E+0	7.678E+0
-2.595E-1	7.065E+0	7.571E+0
-2.611E-1	6.991E+0	7.594E+0
-2.611E-1	6.975E+0	7.656E+0
-2.611E-1	6.851E+0	7.588E+0
-2.611E-1	6.751E+0	7.500E+0
-2.611E-1	6.880E+0	7.643E+0
-2.611E-1	6.890E+0	7.678E+0
-2.611E-1	6.851E+0	7.662E+0
-2.579E-1	6.975E+0	7.620E+0
-2.595E-1	6.851E+0	7.507E+0
-2.611E-1	6.842E+0	7.711E+0
-2.643E-1	6.887E+0	7.578E+0
-2.579E-1	6.929E+0	7.653E+0
-2.611E-1	6.877E+0	7.571E+0
-2.643E-1	6.855E+0	7.659E+0
-2.611E-1	6.877E+0	7.708E+0
-2.595E-1	6.835E+0	7.734E+0
-2.595E-1	6.819E+0	7.643E+0
-2.627E-1	6.913E+0	7.691E+0
-2.595E-1	6.864E+0	7.704E+0
-2.595E-1	6.952E+0	7.649E+0
-2.595E-1	6.887E+0	7.640E+0
-2.643E-1	7.007E+0	7.659E+0
-2.627E-1	6.884E+0	7.753E+0
-2.595E-1	6.754E+0	7.536E+0
-2.611E-1	6.780E+0	7.691E+0
-2.627E-1	6.809E+0	7.610E+0
-2.611E-1	6.783E+0	7.633E+0
-2.595E-1	7.007E+0	7.656E+0
-2.660E-1	6.965E+0	7.627E+0
-2.643E-1	6.806E+0	7.614E+0
-2.611E-1	6.874E+0	7.357E+0
-2.611E-1	6.893E+0	7.468E+0
-2.611E-1	6.806E+0	7.672E+0
-2.611E-1	6.806E+0	7.669E+0
-2.595E-1	6.900E+0	7.578E+0
-2.595E-1	6.932E+0	7.627E+0
-2.611E-1	6.887E+0	7.601E+0
-2.643E-1	6.796E+0	7.640E+0
-2.627E-1	6.988E+0	7.714E+0
-2.579E-1	6.906E+0	7.649E+0
-2.595E-1	6.845E+0	7.533E+0
-2.643E-1	6.955E+0	7.516E+0
-2.627E-1	6.757E+0	7.604E+0
-2.595E-1	6.929E+0	7.432E+0
-2.595E-1	7.010E+0	7.747E+0
-2.595E-1	6.773E+0	7.643E+0
-2.595E-1	6.887E+0	7.604E+0
-2.595E-1	6.764E+0	7.627E+0
-2.643E-1	6.929E+0	7.627E+0
-2.627E-1	6.952E+0	7.510E+0
-2.595E-1	6.884E+0	7.695E+0
-2.595E-1	6.903E+0	7.597E+0
-2.611E-1	7.023E+0	7.805E+0
-2.643E-1	7.020E+0	7.549E+0
-2.627E-1	6.803E+0	7.688E+0
-2.611E-1	6.929E+0	7.633E+0
-2.595E-1	6.884E+0	7.597E+0
-2.643E-1	6.812E+0	7.516E+0
-2.611E-1	6.702E+0	7.591E+0
-2.579E-1	7.013E+0	7.500E+0
-2.611E-1	6.838E+0	7.620E+0
-2.627E-1	6.832E+0	7.662E+0
-2.611E-1	6.676E+0	7.678E+0
-2.579E-1	6.855E+0	7.545E+0
-2.611E-1	6.910E+0	7.513E+0
-2.627E-1	6.858E+0	7.594E+0
-2.579E-1	6.793E+0	7.857E+0
-2.579E-1	6.877E+0	7.643E+0
-2.611E-1	6.783E+0	7.646E+0
-2.643E-1	6.848E+0	7.659E+0
-2.611E-1	6.903E+0	7.734E+0
-2.611E-1	6.893E+0	7.526E+0
-2.611E-1	6.877E+0	7.714E+0
-2.611E-1	6.829E+0	7.523E+0
-2.611E-1	6.893E+0	7.510E+0
-2.595E-1	6.984E+0	7.542E+0
-2.627E-1	6.822E+0	7.497E+0
-2.643E-1	6.835E+0	7.627E+0
-2.627E-1	6.952E+0	7.620E+0
-2.562E-1	6.893E+0	7.523E+0
-2.627E-1	6.897E+0	7.630E+0
-2.643E-1	6.978E+0	7.675E+0
-2.611E-1	6.988E+0	7.536E+0
-2.579E-1	6.790E+0	7.669E+0
-2.627E-1	6.845E+0	7.776E+0
-2.611E-1	6.812E+0	7.575E+0
-2.643E-1	6.939E+0	7.367E+0
-2.595E-1	6.861E+0	7.675E+0
-2.595E-1	6.932E+0	7.591E+0
-2.627E-1	6.942E+0	7.675E+0
-2.595E-1	6.799E+0	7.503E+0
-2.579E-1	6.884E+0	7.627E+0
-2.579E-1	6.718E+0	7.610E+0
-2.660E-1	6.913E+0	7.513E+0
-2.643E-1	6.793E+0	7.571E+0
-2.595E-1	6.757E+0	7.717E+0
-2.627E-1	6.932E+0	7.614E+0
-2.643E-1	6.897E+0	7.682E+0
-2.595E-1	6.835E+0	7.662E+0
-2.579E-1	6.702E+0	7.601E+0
-2.611E-1	6.880E+0	7.481E+0
-2.643E-1	6.958E+0	7.704E+0
-2.611E-1	6.822E+0	7.591E+0
-2.595E-1	6.929E+0	7.617E+0
-2.611E-1	6.715E+0	7.682E+0
-2.627E-1	6.945E+0	7.406E+0
-2.627E-1	6.887E+0	7.604E+0
-2.595E-1	6.825E+0	7.575E+0
-2.611E-1	6.796E+0	7.523E+0
-2.627E-1	6.949E+0	7.497E+0
-2.611E-1	6.819E+0	7.662E+0
-2.595E-1	6.968E+0	7.614E+0
-2.611E-1	6.926E+0	7.588E+0
-2.627E-1	6.916E+0	7.565E+0
-2.611E-1	6.829E+0	7.484E+0
-2.579E-1	6.923E+0	7.643E+0
-2.595E-1	6.822E+0	7.588E+0
-2.627E-1	6.939E+0	7.640E+0
-2.627E-1	6.942E+0	7.568E+0
-2.611E-1	6.845E+0	7.659E+0
-2.627E-1	6.757E+0	7.669E+0
-2.643E-1	6.877E+0	7.640E+0
-2.611E-1	6.790E+0	7.526E+0
-2.579E-1	6.880E+0	7.740E+0
-2.595E-1	6.829E+0	7.711E+0
-2.611E-1	6.838E+0	7.682E+0
-2.595E-1	6.942E+0	7.555E+0
-2.611E-1	6.747E+0	7.704E+0
-2.595E-1	6.965E+0	7.678E+0
-2.676E-1	6.929E+0	7.542E+0
-2.611E-1	6.855E+0	7.575E+0
-2.579E-1	6.952E+0	7.568E+0
-2.627E-1	7.004E+0	7.701E+0
-2.660E-1	6.851E+0	7.552E+0
-2.595E-1	6.760E+0	7.604E+0
-2.579E-1	6.825E+0	7.640E+0
-2.595E-1	6.936E+0	7.643E+0
-2.660E-1	6.968E+0	7.520E+0
-2.595E-1	7.046E+0	7.601E+0
-2.595E-1	6.884E+0	7.591E+0
-2.611E-1	6.777E+0	7.529E+0
-2.627E-1	6.910E+0	7.484E+0
-2.611E-1	6.945E+0	7.734E+0
-2.611E-1	6.923E+0	7.675E+0
-2.611E-1	6.864E+0	7.662E+0
-2.627E-1	6.855E+0	7.474E+0
-2.611E-1	6.936E+0	7.562E+0
-2.611E-1	6.790E+0	7.516E+0
-2.595E-1	6.722E+0	7.610E+0
-2.643E-1	6.916E+0	7.753E+0
-2.627E-1	6.877E+0	7.536E+0
-2.611E-1	6.874E+0	7.575E+0
-2.611E-1	6.760E+0	7.640E+0
-2.627E-1	6.942E+0	7.588E+0
-2.627E-1	6.861E+0	7.623E+0
-2.579E-1	6.790E+0	7.653E+0
-2.611E-1	6.725E+0	7.487E+0
-2.611E-1	6.874E+0	7.659E+0
-2.595E-1	6.796E+0	7.704E+0
-2.595E-1	7.020E+0	7.617E+0
-2.595E-1	6.952E+0	7.597E+0
-2.643E-1	6.780E+0	7.779E+0
-2.611E-1	6.803E+0	7.490E+0
-2.595E-1	6.734E+0	7.481E+0
-2.595E-1	6.867E+0	7.675E+0
-2.627E-1	6.906E+0	7.643E+0
-2.627E-1	7.013E+0	7.633E+0
-2.611E-1	6.825E+0	7.575E+0
-2.627E-1	6.975E+0	7.461E+0
-2.611E-1	6.790E+0	7.666E+0
-2.595E-1	6.913E+0	7.760E+0
-2.611E-1	6.793E+0	7.704E+0
-2.627E-1	6.731E+0	7.610E+0
-2.643E-1	6.803E+0	7.607E+0
-2.611E-1	6.848E+0	7.614E+0
-2.611E-1	6.975E+0	7.614E+0
-2.627E-1	6.822E+0	7.552E+0
-2.627E-1	6.871E+0	7.620E+0
-2.627E-1	6.822E+0	7.669E+0
-2.611E-1	6.900E+0	7.455E+0
-2.595E-1	6.874E+0	7.578E+0
-2.627E-1	6.936E+0	7.510E+0
-2.611E-1	6.838E+0	7.568E+0
-2.627E-1	6.816E+0	7.649E+0
-2.627E-1	6.936E+0	7.529E+0
-2.643E-1	6.913E+0	7.763E+0
-2.627E-1	6.838E+0	7.516E+0
-2.579E-1	6.971E+0	7.571E+0
-2.611E-1	6.812E+0	7.474E+0
-2.611E-1	6.884E+0	7.604E+0
-2.595E-1	6.910E+0	7.474E+0
-2.611E-1	6.900E+0	7.568E+0
-2.627E-1	6.783E+0	7.636E+0
-2.660E-1	6.825E+0	7.695E+0
-2.595E-1	6.838E+0	7.630E+0
-2.627E-1	6.835E+0	7.688E+0
-2.643E-1	6.767E+0	7.601E+0
-2.627E-1	6.851E+0	7.513E+0
-2.611E-1	6.816E+0	7.776E+0
-2.579E-1	6.764E+0	7.448E+0
-2.595E-1	6.786E+0	7.701E+0
-2.611E-1	6.757E+0	7.669E+0
-2.595E-1	6.790E+0	7.539E+0
-2.611E-1	6.877E+0	7.539E+0
-2.611E-1	6.861E+0	7.503E+0
-2.627E-1	6.848E+0	7.659E+0
-2.611E-1	6.799E+0	7.575E+0
-2.579E-1	6.845E+0	7.507E+0
-2.595E-1	6.864E+0	7.520E+0
-2.627E-1	6.838E+0	7.594E+0
-2.611E-1	6.764E+0	7.526E+0
-2.562E-1	6.916E+0	7.623E+0
-2.611E-1	6.835E+0	7.409E+0
-2.643E-1	7.023E+0	7.704E+0
-2.627E-1	6.790E+0	7.406E+0
-2.579E-1	6.864E+0	7.520E+0
-2.627E-1	6.699E+0	7.776E+0
-2.643E-1	6.835E+0	7.610E+0
-2.611E-1	6.848E+0	7.666E+0
-2.562E-1	6.903E+0	7.630E+0
-2.611E-1	6.906E+0	7.669E+0
-2.643E-1	6.832E+0	7.597E+0
-2.611E-1	6.751E+0	7.633E+0
-2.595E-1	7.049E+0	7.669E+0
-2.595E-1	6.718E+0	7.666E+0
-2.627E-1	6.858E+0	7.568E+0
-2.595E-1	6.936E+0	7.549E+0
-2.579E-1	6.900E+0	7.445E+0
-2.627E-1	6.832E+0	7.640E+0
-2.627E-1	6.864E+0	7.536E+0
-2.643E-1	6.871E+0	7.717E+0
-2.579E-1	6.923E+0	7.510E+0
-2.595E-1	6.903E+0	7.536E+0
-2.643E-1	6.760E+0	7.539E+0
-2.595E-1	6.806E+0	7.646E+0
-2.579E-1	6.962E+0	7.630E+0
-2.627E-1	6.809E+0	7.708E+0
-2.660E-1	6.897E+0	7.607E+0
-2.595E-1	6.916E+0	7.640E+0
-2.595E-1	6.936E+0	7.620E+0
-2.611E-1	6.855E+0	7.507E+0
-2.627E-1	6.770E+0	7.789E+0
-2.611E-1	6.783E+0	7.633E+0
-2.595E-1	6.923E+0	7.747E+0
-2.611E-1	6.962E+0	7.808E+0
-2.643E-1	6.910E+0	7.520E+0
-2.611E-1	6.809E+0	7.630E+0
-2.595E-1	6.900E+0	7.490E+0
-2.611E-1	6.816E+0	7.737E+0
-2.660E-1	6.913E+0	7.516E+0
-2.627E-1	6.819E+0	7.558E+0
-2.595E-1	6.926E+0	7.487E+0
-2.595E-1	6.871E+0	7.588E+0
-2.643E-1	6.864E+0	7.562E+0
-2.611E-1	7.013E+0	7.601E+0
-2.611E-1	6.877E+0	7.717E+0
-2.611E-1	6.829E+0	7.656E+0
-2.643E-1	6.910E+0	7.730E+0
-2.611E-1	6.848E+0	7.584E+0
-2.579E-1	6.809E+0	7.416E+0
-2.611E-1	6.945E+0	7.601E+0
-2.660E-1	6.877E+0	7.545E+0
-2.627E-1	6.773E+0	7.526E+0
-2.611E-1	6.949E+0	7.588E+0
-2.611E-1	6.751E+0	7.520E+0
-2.627E-1	6.757E+0	7.743E+0
-2.627E-1	7.049E+0	7.601E+0
-2.611E-1	6.858E+0	7.653E+0
-2.611E-1	6.816E+0	7.591E+0
-2.643E-1	6.978E+0	7.578E+0
-2.611E-1	6.903E+0	7.659E+0
-2.579E-1	6.903E+0	7.685E+0
-2.611E-1	6.842E+0	7.682E+0
-2.627E-1	6.897E+0	7.649E+0
-2.595E-1	6.949E+0	7.536E+0
-2.579E-1	6.760E+0	7.484E+0
-2.611E-1	6.751E+0	7.575E+0
-2.643E-1	7.052E+0	7.769E+0
-2.611E-1	6.929E+0	7.429E+0
-2.595E-1	6.893E+0	7.691E+0
-2.611E-1	6.773E+0	7.451E+0
-2.643E-1	6.965E+0	7.526E+0
-2.611E-1	6.835E+0	7.507E+0
-2.595E-1	6.838E+0	7.461E+0
-2.595E-1	6.816E+0	7.701E+0
-2.611E-1	6.861E+0	7.520E+0
-2.627E-1	6.916E+0	7.730E+0
-2.579E-1	6.910E+0	7.653E+0
-2.643E-1	7.004E+0	7.571E+0
-2.643E-1	6.855E+0	7.494E+0
-2.627E-1	6.780E+0	7.549E+0
-2.611E-1	6.858E+0	7.610E+0
-2.611E-1	6.887E+0	7.545E+0
-2.627E-1	6.884E+0	7.584E+0
-2.595E-1	6.890E+0	7.545E+0
-2.579E-1	6.900E+0	7.630E+0
-2.595E-1	6.919E+0	7.617E+0
-2.627E-1	6.842E+0	7.649E+0
-2.595E-1	6.829E+0	7.448E+0
-2.595E-1	6.832E+0	7.571E+0
-2.611E-1	6.851E+0	7.536E+0
-2.627E-1	6.744E+0	7.558E+0
-2.611E-1	6.829E+0	7.562E+0
-2.595E-1	6.715E+0	7.490E+0
-2.627E-1	6.861E+0	7.636E+0
-2.627E-1	6.809E+0	7.672E+0
-2.595E-1	7.117E+0	7.704E+0
-2.579E-1	6.790E+0	7.678E+0
-2.611E-1	6.809E+0	7.575E+0
-2.643E-1	6.799E+0	7.617E+0
-2.627E-1	6.822E+0	7.581E+0
-2.595E-1	6.725E+0	7.769E+0
-2.595E-1	6.923E+0	7.766E+0
-2.643E-1	6.887E+0	7.503E+0
-2.611E-1	6.890E+0	7.646E+0
-2.611E-1	6.952E+0	7.487E+0
-2.611E-1	6.806E+0	7.558E+0
-2.643E-1	7.088E+0	7.607E+0
-2.627E-1	6.919E+0	7.539E+0
-2.611E-1	6.916E+0	7.474E+0
-2.595E-1	6.803E+0	7.614E+0
-2.611E-1	6.679E+0	7.743E+0
-2.611E-1	6.799E+0	7.640E+0
-2.595E-1	6.913E+0	7.545E+0
-2.627E-1	6.777E+0	7.672E+0
-2.643E-1	6.829E+0	7.575E+0
-2.611E-1	6.962E+0	7.578E+0
-2.611E-1	6.806E+0	7.542E+0
-2.595E-1	6.893E+0	7.539E+0
-2.643E-1	6.861E+0	7.500E+0
-2.627E-1	6.855E+0	7.724E+0
-2.562E-1	6.949E+0	7.510E+0
-2.611E-1	6.783E+0	7.529E+0
-2.611E-1	6.864E+0	7.529E+0
-2.611E-1	6.816E+0	7.542E+0
-2.611E-1	6.829E+0	7.646E+0
-2.627E-1	6.764E+0	7.669E+0
-2.627E-1	6.900E+0	7.640E+0
-2.611E-1	6.958E+0	7.730E+0
-2.562E-1	6.952E+0	7.503E+0
-2.611E-1	6.871E+0	7.507E+0
-2.627E-1	6.842E+0	7.627E+0
-2.595E-1	6.754E+0	7.500E+0
-2.579E-1	6.835E+0	7.464E+0
-2.627E-1	6.855E+0	7.581E+0
-2.643E-1	6.867E+0	7.708E+0
-2.627E-1	6.842E+0	7.416E+0
-2.611E-1	6.722E+0	7.653E+0
-2.611E-1	6.906E+0	7.685E+0
-2.660E-1	6.829E+0	7.717E+0
-2.627E-1	6.955E+0	7.662E+0
-2.611E-1	6.929E+0	7.640E+0
-2.643E-1	6.819E+0	7.614E+0
-2.611E-1	6.971E+0	7.562E+0
-2.611E-1	6.890E+0	7.669E+0
-2.611E-1	6.728E+0	7.640E+0
-2.611E-1	6.884E+0	7.656E+0
-2.643E-1	6.809E+0	7.565E+0
-2.579E-1	6.790E+0	7.773E+0
-2.595E-1	6.780E+0	7.627E+0
-2.579E-1	6.848E+0	7.789E+0
-2.643E-1	6.812E+0	7.584E+0
-2.627E-1	6.939E+0	7.620E+0
-2.595E-1	6.796E+0	7.779E+0
-2.579E-1	6.786E+0	7.675E+0
-2.643E-1	6.799E+0	7.562E+0
-2.611E-1	6.913E+0	7.620E+0
-2.611E-1	6.903E+0	7.549E+0
-2.595E-1	6.728E+0	7.620E+0
-2.627E-1	6.910E+0	7.721E+0
-2.627E-1	6.728E+0	7.844E+0
-2.595E-1	6.913E+0	7.558E+0
-2.611E-1	6.867E+0	7.620E+0
-2.643E-1	6.867E+0	7.529E+0
-2.627E-1	6.696E+0	7.497E+0
-2.611E-1	6.829E+0	7.649E+0
-2.611E-1	6.838E+0	7.471E+0
-2.627E-1	6.858E+0	7.678E+0
-2.611E-1	6.767E+0	7.740E+0
-2.611E-1	6.900E+0	7.614E+0
-2.595E-1	6.722E+0	7.630E+0
-2.643E-1	6.858E+0	7.734E+0
-2.611E-1	6.848E+0	7.536E+0
-2.595E-1	6.731E+0	7.695E+0
-2.595E-1	6.812E+0	7.604E+0
-2.627E-1	6.741E+0	7.438E+0
-2.611E-1	6.780E+0	7.669E+0
-2.579E-1	6.858E+0	7.539E+0
-2.627E-1	6.871E+0	7.588E+0
-2.611E-1	6.923E+0	7.617E+0
-2.611E-1	6.984E+0	7.708E+0
-2.595E-1	6.799E+0	7.730E+0
-2.611E-1	6.861E+0	7.740E+0
-2.627E-1	6.845E+0	7.623E+0
-2.627E-1	6.945E+0	7.627E+0
-2.611E-1	6.738E+0	7.750E+0
-2.579E-1	7.010E+0	7.633E+0
-2.643E-1	6.799E+0	7.620E+0
-2.611E-1	6.842E+0	7.516E+0
-2.595E-1	6.790E+0	7.510E+0
-2.595E-1	7.056E+0	7.601E+0
-2.643E-1	6.822E+0	7.464E+0
-2.595E-1	6.884E+0	7.727E+0
-2.595E-1	6.835E+0	7.620E+0
-2.611E-1	6.819E+0	7.737E+0
-2.627E-1	6.712E+0	7.468E+0
-2.611E-1	6.832E+0	7.653E+0
-2.579E-1	6.867E+0	7.575E+0
-2.595E-1	6.871E+0	7.620E+0
-2.627E-1	6.851E+0	7.487E+0
-2.611E-1	6.722E+0	7.500E+0
-2.579E-1	6.793E+0	7.633E+0
-2.595E-1	6.754E+0	7.708E+0
-2.611E-1	6.936E+0	7.643E+0
-2.611E-1	6.835E+0	7.542E+0
-2.595E-1	6.819E+0	7.545E+0
-2.579E-1	6.855E+0	7.594E+0
-2.627E-1	6.851E+0	7.695E+0
-2.595E-1	6.803E+0	7.627E+0
-2.611E-1	6.741E+0	7.584E+0
-2.595E-1	6.939E+0	7.604E+0
-2.627E-1	6.809E+0	7.659E+0
-2.579E-1	6.949E+0	7.536E+0
-2.611E-1	7.046E+0	7.743E+0
-2.611E-1	6.793E+0	7.682E+0
-2.643E-1	6.897E+0	7.672E+0
-2.627E-1	6.803E+0	7.740E+0
-2.562E-1	6.764E+0	7.588E+0
-2.627E-1	6.978E+0	7.640E+0
-2.643E-1	6.793E+0	7.610E+0
-2.611E-1	6.975E+0	7.704E+0
-2.595E-1	6.919E+0	7.571E+0
-2.627E-1	6.845E+0	7.435E+0
-2.643E-1	6.984E+0	7.584E+0
-2.595E-1	6.822E+0	7.653E+0
-2.579E-1	6.988E+0	7.617E+0
-2.627E-1	6.842E+0	7.471E+0
-2.611E-1	6.722E+0	7.633E+0
-2.643E-1	6.767E+0	7.675E+0
-2.595E-1	6.816E+0	7.542E+0
-2.627E-1	6.851E+0	7.643E+0
-2.627E-1	6.702E+0	7.425E+0
-2.627E-1	6.890E+0	7.623E+0
-2.579E-1	6.838E+0	7.549E+0
-2.611E-1	6.819E+0	7.529E+0
-2.643E-1	6.676E+0	7.656E+0
-2.627E-1	6.819E+0	7.607E+0
-2.595E-1	6.861E+0	7.542E+0
-2.627E-1	6.777E+0	7.620E+0
-2.627E-1	6.754E+0	7.513E+0
-2.595E-1	6.880E+0	7.571E+0
-2.579E-1	6.803E+0	7.627E+0
-2.595E-1	6.919E+0	7.594E+0
-2.660E-1	6.744E+0	7.581E+0
-2.627E-1	6.819E+0	7.821E+0
-2.611E-1	6.819E+0	7.536E+0
-2.611E-1	6.825E+0	7.711E+0
-2.611E-1	6.799E+0	7.494E+0
-2.611E-1	6.744E+0	7.497E+0
-2.595E-1	6.861E+0	7.649E+0
-2.611E-1	6.916E+0	7.594E+0
-2.643E-1	6.780E+0	7.568E+0
-2.611E-1	6.945E+0	7.601E+0
-2.579E-1	6.806E+0	7.782E+0
-2.611E-1	6.734E+0	7.549E+0
-2.627E-1	6.822E+0	7.425E+0
-2.627E-1	6.722E+0	7.571E+0
-2.611E-1	6.871E+0	7.627E+0
-2.611E-1	6.851E+0	7.458E+0
-2.627E-1	6.822E+0	7.516E+0
-2.611E-1	6.699E+0	7.545E+0
-2.595E-1	6.965E+0	7.795E+0
-2.595E-1	6.874E+0	7.597E+0
-2.643E-1	6.676E+0	7.708E+0
-2.660E-1	6.913E+0	7.753E+0
-2.595E-1	6.825E+0	7.565E+0
-2.595E-1	6.819E+0	7.542E+0
-2.627E-1	6.910E+0	7.513E+0
-2.611E-1	6.923E+0	7.649E+0
-2.595E-1	6.887E+0	7.708E+0
-2.595E-1	6.861E+0	7.601E+0
-2.627E-1	6.887E+0	7.520E+0
-2.595E-1	6.757E+0	7.533E+0
-2.595E-1	6.962E+0	7.549E+0
-2.627E-1	6.793E+0	7.669E+0
-2.643E-1	6.880E+0	7.529E+0
-2.627E-1	6.845E+0	7.620E+0
-2.611E-1	6.842E+0	7.516E+0
-2.643E-1	6.952E+0	7.464E+0
-2.627E-1	6.832E+0	7.584E+0
-2.579E-1	6.812E+0	7.565E+0
-2.611E-1	6.890E+0	7.584E+0
-2.611E-1	6.981E+0	7.607E+0
-2.627E-1	6.760E+0	7.876E+0
-2.611E-1	6.864E+0	7.520E+0
-2.595E-1	6.799E+0	7.708E+0
-2.579E-1	6.903E+0	7.734E+0
-2.627E-1	6.783E+0	7.617E+0
-2.579E-1	6.958E+0	7.617E+0
-2.579E-1	6.783E+0	7.614E+0
-2.611E-1	6.809E+0	7.656E+0
-2.643E-1	6.734E+0	7.432E+0
-2.579E-1	6.825E+0	7.604E+0
-2.595E-1	6.832E+0	7.568E+0
-2.627E-1	6.764E+0	7.594E+0
-2.643E-1	6.897E+0	7.662E+0
-2.627E-1	6.874E+0	7.685E+0
-2.611E-1	6.991E+0	7.617E+0
-2.562E-1	6.910E+0	7.649E+0
-2.643E-1	6.890E+0	7.510E+0
-2.611E-1	6.660E+0	7.455E+0
-2.595E-1	6.952E+0	7.662E+0
-2.611E-1	6.971E+0	7.558E+0
-2.627E-1	6.760E+0	7.646E+0
-2.595E-1	6.822E+0	7.571E+0
-2.611E-1	6.877E+0	7.620E+0
-2.627E-1	6.893E+0	7.695E+0
-2.627E-1	6.923E+0	7.523E+0
-2.627E-1	6.968E+0	7.604E+0
-2.579E-1	6.790E+0	7.529E+0
-2.595E-1	6.783E+0	7.494E+0
-2.611E-1	6.926E+0	7.620E+0
-2.611E-1	6.916E+0	7.584E+0
-2.579E-1	6.692E+0	7.507E+0
-2.643E-1	6.955E+0	7.633E+0
-2.627E-1	6.770E+0	7.630E+0
-2.611E-1	6.796E+0	7.542E+0
-2.611E-1	6.958E+0	7.516E+0
-2.611E-1	6.848E+0	7.656E+0
-2.611E-1	6.770E+0	7.601E+0
-2.627E-1	6.858E+0	7.769E+0
-2.595E-1	6.777E+0	7.701E+0
-2.627E-1	6.942E+0	7.701E+0
-2.627E-1	6.848E+0	7.646E+0
-2.595E-1	6.867E+0	7.627E+0
-2.611E-1	6.861E+0	7.653E+0
-2.611E-1	6.812E+0	7.578E+0
-2.643E-1	6.712E+0	7.617E+0
-2.611E-1	6.884E+0	7.786E+0
-2.595E-1	6.958E+0	7.698E+0
-2.627E-1	6.773E+0	7.649E+0
-2.627E-1	6.916E+0	7.766E+0
-2.643E-1	6.855E+0	7.678E+0
-2.611E-1	6.923E+0	7.458E+0
-2.611E-1	6.754E+0	7.597E+0
-2.611E-1	6.942E+0	7.588E+0
-2.611E-1	6.877E+0	7.471E+0
-2.611E-1	6.897E+0	7.588E+0
-2.579E-1	6.832E+0	7.542E+0
-2.595E-1	6.760E+0	7.717E+0
-2.611E-1	6.890E+0	7.568E+0
-2.595E-1	6.790E+0	7.539E+0
-2.627E-1	6.842E+0	7.494E+0
-2.643E-1	6.796E+0	7.614E+0
-2.611E-1	6.744E+0	7.601E+0
-2.579E-1	6.916E+0	7.678E+0
-2.611E-1	6.819E+0	7.497E+0
-2.643E-1	6.845E+0	7.575E+0
-2.627E-1	6.955E+0	7.623E+0
-2.579E-1	6.880E+0	7.701E+0
-2.611E-1	6.812E+0	7.776E+0
-2.643E-1	6.803E+0	7.627E+0
-2.611E-1	6.741E+0	7.685E+0
-2.595E-1	6.780E+0	7.549E+0
-2.611E-1	6.858E+0	7.617E+0
-2.627E-1	6.838E+0	7.396E+0
-2.627E-1	6.835E+0	7.601E+0
-2.611E-1	6.962E+0	7.481E+0
-2.611E-1	6.893E+0	7.695E+0
-2.611E-1	6.686E+0	7.656E+0
-2.611E-1	6.929E+0	7.721E+0
-2.611E-1	6.874E+0	7.653E+0
-2.611E-1	6.897E+0	7.649E+0
-2.595E-1	6.848E+0	7.588E+0
-2.627E-1	6.932E+0	7.627E+0
-2.627E-1	6.825E+0	7.510E+0
-2.627E-1	6.855E+0	7.682E+0
-2.643E-1	6.981E+0	7.607E+0
-2.627E-1	6.887E+0	7.562E+0
-2.595E-1	7.020E+0	7.688E+0
-2.579E-1	6.838E+0	7.571E+0
-2.643E-1	6.848E+0	7.850E+0
-2.627E-1	6.867E+0	7.640E+0
-2.595E-1	6.812E+0	7.678E+0
-2.579E-1	6.890E+0	7.562E+0
-2.643E-1	6.829E+0	7.581E+0
-2.627E-1	6.848E+0	7.688E+0
-2.579E-1	6.712E+0	7.659E+0
-2.579E-1	6.709E+0	7.724E+0
-2.643E-1	6.858E+0	7.782E+0
-2.595E-1	6.835E+0	7.510E+0
-2.611E-1	6.770E+0	7.588E+0
-2.579E-1	6.812E+0	7.458E+0
-2.611E-1	6.874E+0	7.549E+0
-2.611E-1	6.751E+0	7.607E+0
-2.595E-1	6.825E+0	7.568E+0
-2.627E-1	6.965E+0	7.461E+0
-2.660E-1	6.923E+0	7.659E+0
-2.627E-1	6.780E+0	7.623E+0
-2.611E-1	6.816E+0	7.529E+0
-2.611E-1	6.773E+0	7.685E+0
-2.627E-1	6.884E+0	7.711E+0
-2.611E-1	6.751E+0	7.591E+0
-2.579E-1	6.728E+0	7.374E+0
-2.627E-1	6.962E+0	7.678E+0
-2.660E-1	6.848E+0	7.633E+0
-2.579E-1	6.939E+0	7.591E+0
-2.562E-1	6.731E+0	7.646E+0
-2.595E-1	6.903E+0	7.510E+0
-2.643E-1	6.803E+0	7.724E+0
-2.627E-1	6.842E+0	7.669E+0
-2.611E-1	6.929E+0	7.581E+0
-2.611E-1	6.984E+0	7.503E+0
-2.643E-1	6.906E+0	7.789E+0
-2.627E-1	6.770E+0	7.678E+0
-2.595E-1	6.916E+0	7.571E+0
-2.611E-1	6.923E+0	7.455E+0
-2.643E-1	6.975E+0	7.786E+0
-2.579E-1	6.893E+0	7.633E+0
-2.627E-1	6.676E+0	7.568E+0
-2.611E-1	6.786E+0	7.536E+0
-2.627E-1	6.884E+0	7.649E+0
-2.595E-1	6.910E+0	7.571E+0
-2.595E-1	6.929E+0	7.578E+0
-2.595E-1	6.829E+0	7.500E+0
-2.611E-1	6.835E+0	7.558E+0
-2.579E-1	6.757E+0	7.646E+0
-2.595E-1	6.955E+0	7.588E+0
-2.643E-1	6.819E+0	7.591E+0
-2.627E-1	6.864E+0	7.704E+0
-2.627E-1	6.838E+0	7.520E+0
-2.579E-1	6.809E+0	7.685E+0
-2.611E-1	7.017E+0	7.682E+0
-2.643E-1	6.793E+0	7.653E+0
-2.595E-1	6.955E+0	7.503E+0
-2.611E-1	6.835E+0	7.724E+0
-2.611E-1	6.770E+0	7.578E+0
-2.643E-1	6.932E+0	7.646E+0
-2.579E-1	6.955E+0	7.578E+0
-2.611E-1	6.822E+0	7.542E+0
-2.595E-1	6.799E+0	7.776E+0
-2.643E-1	6.799E+0	7.789E+0
-2.643E-1	6.783E+0	7.695E+0
-2.562E-1	6.816E+0	7.516E+0
-2.595E-1	6.696E+0	7.539E+0
-2.611E-1	6.751E+0	7.445E+0
-2.579E-1	6.799E+0	7.591E+0
-2.595E-1	6.871E+0	7.711E+0
-2.627E-1	6.855E+0	7.549E+0
-2.611E-1	6.718E+0	7.763E+0
-2.611E-1	6.819E+0	7.627E+0
-2.595E-1	6.786E+0	7.649E+0
-2.579E-1	6.877E+0	7.604E+0
-2.643E-1	6.770E+0	7.614E+0
-2.627E-1	6.816E+0	7.678E+0
-2.611E-1	6.780E+0	7.458E+0
-2.611E-1	6.842E+0	7.584E+0
-2.643E-1	6.786E+0	7.604E+0
-2.595E-1	6.981E+0	7.588E+0
-2.595E-1	6.845E+0	7.623E+0
-2.611E-1	6.764E+0	7.484E+0
-2.627E-1	6.842E+0	7.672E+0
-2.627E-1	6.871E+0	7.536E+0
-2.611E-1	6.939E+0	7.536E+0
-2.627E-1	6.877E+0	7.698E+0
-2.643E-1	6.864E+0	7.646E+0
-2.627E-1	6.949E+0	7.675E+0
-2.579E-1	6.728E+0	7.597E+0
-2.611E-1	6.952E+0	7.627E+0
-2.660E-1	6.728E+0	7.799E+0
-2.627E-1	6.747E+0	7.435E+0
-2.579E-1	6.796E+0	7.562E+0
-2.595E-1	6.770E+0	7.581E+0
-2.611E-1	6.816E+0	7.584E+0
-2.611E-1	6.812E+0	7.477E+0
-2.579E-1	6.981E+0	7.558E+0
-2.627E-1	6.962E+0	7.672E+0
-2.627E-1	6.884E+0	7.597E+0
-2.611E-1	6.932E+0	7.656E+0
-2.579E-1	6.913E+0	7.730E+0
-2.595E-1	6.867E+0	7.653E+0
-2.611E-1	6.900E+0	7.568E+0
-2.595E-1	6.816E+0	7.614E+0
-2.611E-1	6.598E+0	7.669E+0
-2.611E-1	6.770E+0	7.536E+0
-2.627E-1	6.877E+0	7.669E+0
-2.595E-1	6.676E+0	7.513E+0
-2.595E-1	6.919E+0	7.714E+0
-2.611E-1	6.806E+0	7.513E+0
-2.643E-1	6.731E+0	7.623E+0
-2.611E-1	6.709E+0	7.513E+0
-2.595E-1	6.845E+0	7.552E+0
-2.595E-1	6.858E+0	7.562E+0
-2.676E-1	6.955E+0	7.507E+0
-2.627E-1	6.897E+0	7.678E+0
-2.579E-1	6.829E+0	7.601E+0
-2.595E-1	6.780E+0	7.507E+0
-2.627E-1	6.929E+0	7.682E+0
-2.627E-1	6.858E+0	7.575E+0
-2.595E-1	6.955E+0	7.640E+0
-2.611E-1	6.783E+0	7.523E+0
-2.627E-1	6.842E+0	7.847E+0
-2.579E-1	6.884E+0	7.494E+0
-2.627E-1	6.848E+0	7.494E+0
-2.611E-1	6.819E+0	7.630E+0
-2.611E-1	6.913E+0	7.562E+0
-2.611E-1	6.741E+0	7.432E+0
-2.595E-1	6.929E+0	7.630E+0
-2.627E-1	6.874E+0	7.698E+0
-2.643E-1	6.829E+0	7.542E+0
-2.611E-1	6.851E+0	7.643E+0
-2.611E-1	6.722E+0	7.636E+0
-2.627E-1	6.773E+0	7.708E+0
-2.643E-1	6.760E+0	7.643E+0
-2.627E-1	6.900E+0	7.529E+0
-2.595E-1	6.754E+0	7.578E+0
-2.611E-1	6.864E+0	7.435E+0
-2.595E-1	6.877E+0	7.490E+0
-2.627E-1	6.910E+0	7.549E+0
-2.611E-1	6.926E+0	7.562E+0
-2.627E-1	6.835E+0	7.510E+0
-2.611E-1	6.777E+0	7.721E+0
-2.627E-1	6.712E+0	7.503E+0
-2.595E-1	7.185E+0	7.649E+0
-2.611E-1	7.023E+0	7.682E+0
-2.595E-1	6.728E+0	7.708E+0
-2.627E-1	6.689E+0	7.721E+0
-2.579E-1	6.812E+0	7.617E+0
-2.595E-1	6.799E+0	7.711E+0
-2.627E-1	6.832E+0	7.542E+0
-2.595E-1	6.932E+0	7.601E+0
-2.611E-1	6.968E+0	7.740E+0
-2.595E-1	6.890E+0	7.623E+0
-2.611E-1	6.913E+0	7.643E+0
-2.611E-1	6.903E+0	7.678E+0
-2.627E-1	6.965E+0	7.636E+0
-2.611E-1	6.722E+0	7.542E+0
-2.643E-1	6.812E+0	7.734E+0
-2.595E-1	6.842E+0	7.659E+0
-2.611E-1	6.767E+0	7.513E+0
-2.611E-1	6.829E+0	7.815E+0
-2.627E-1	6.777E+0	7.571E+0
-2.611E-1	6.971E+0	7.604E+0
-2.595E-1	6.780E+0	7.636E+0
-2.595E-1	6.855E+0	7.555E+0
-2.627E-1	6.845E+0	7.636E+0
-2.611E-1	6.845E+0	7.558E+0
-2.579E-1	6.887E+0	7.571E+0
-2.579E-1	6.796E+0	7.555E+0
-2.627E-1	6.832E+0	7.708E+0
-2.611E-1	6.994E+0	7.568E+0
-2.595E-1	6.877E+0	7.562E+0
-2.627E-1	6.816E+0	7.584E+0
-2.643E-1	6.806E+0	7.730E+0
-2.595E-1	6.880E+0	7.584E+0
-2.562E-1	6.816E+0	7.448E+0
-2.579E-1	6.734E+0	7.711E+0
-2.643E-1	6.783E+0	7.614E+0
-2.611E-1	6.926E+0	7.607E+0
-2.595E-1	6.916E+0	7.623E+0
-2.611E-1	6.900E+0	7.565E+0
-2.627E-1	6.903E+0	7.409E+0
-2.595E-1	6.773E+0	7.811E+0
-2.595E-1	6.738E+0	7.558E+0
-2.611E-1	6.829E+0	7.698E+0
-2.643E-1	6.867E+0	7.734E+0
-2.611E-1	6.984E+0	7.610E+0
-2.562E-1	6.812E+0	7.487E+0
-2.627E-1	6.913E+0	7.682E+0
-2.643E-1	6.679E+0	7.581E+0
-2.611E-1	6.829E+0	7.607E+0
-2.579E-1	6.825E+0	7.630E+0
-2.595E-1	6.945E+0	7.610E+0
-2.627E-1	6.722E+0	7.659E+0
-2.611E-1	6.887E+0	7.513E+0
-2.579E-1	6.796E+0	7.516E+0
-2.595E-1	6.958E+0	7.584E+0
-2.627E-1	6.825E+0	7.711E+0
-2.611E-1	6.812E+0	7.536E+0
-2.579E-1	6.842E+0	7.497E+0
-2.595E-1	6.760E+0	7.633E+0
-2.627E-1	6.777E+0	7.847E+0
-2.579E-1	6.809E+0	7.464E+0
-2.579E-1	6.942E+0	7.610E+0
-2.595E-1	6.939E+0	7.588E+0
-2.627E-1	6.790E+0	7.666E+0
-2.627E-1	6.900E+0	7.704E+0
-2.595E-1	6.796E+0	7.620E+0
-2.595E-1	6.838E+0	7.523E+0
-2.643E-1	6.932E+0	7.597E+0
-2.611E-1	6.842E+0	7.721E+0
-2.611E-1	6.945E+0	7.614E+0
-2.611E-1	6.793E+0	7.523E+0
-2.643E-1	6.845E+0	7.623E+0
-2.611E-1	6.764E+0	7.542E+0
-2.595E-1	6.932E+0	7.682E+0
-2.595E-1	6.932E+0	7.614E+0
-2.627E-1	6.842E+0	7.737E+0
-2.627E-1	6.900E+0	7.594E+0
-2.579E-1	6.952E+0	7.484E+0
-2.595E-1	6.806E+0	7.773E+0
-2.611E-1	6.793E+0	7.623E+0
-2.627E-1	6.816E+0	7.552E+0
-2.595E-1	6.858E+0	7.526E+0
-2.579E-1	6.777E+0	7.588E+0
-2.643E-1	6.949E+0	7.549E+0
-2.627E-1	6.871E+0	7.630E+0
-2.595E-1	6.887E+0	7.529E+0
-2.611E-1	6.825E+0	7.623E+0
-2.660E-1	6.786E+0	7.636E+0
-2.595E-1	6.864E+0	7.610E+0
-2.579E-1	6.832E+0	7.666E+0
-2.595E-1	6.812E+0	7.526E+0
-2.660E-1	6.874E+0	7.507E+0
-2.611E-1	6.988E+0	7.555E+0
-2.595E-1	6.790E+0	7.523E+0
-2.611E-1	6.783E+0	7.643E+0
-2.611E-1	6.962E+0	7.727E+0
-2.611E-1	6.861E+0	7.575E+0
-2.562E-1	6.842E+0	7.507E+0
-2.643E-1	6.838E+0	7.646E+0
-2.643E-1	6.855E+0	7.714E+0
-2.660E-1	6.764E+0	7.649E+0
-2.611E-1	6.936E+0	7.640E+0
-2.611E-1	6.829E+0	7.678E+0
-2.611E-1	6.822E+0	7.685E+0
-2.595E-1	6.812E+0	7.487E+0
-2.595E-1	6.722E+0	7.494E+0
-2.611E-1	6.884E+0	7.708E+0
-2.611E-1	6.890E+0	7.617E+0
-2.627E-1	6.880E+0	7.636E+0
-2.595E-1	6.893E+0	7.523E+0
-2.579E-1	6.770E+0	7.510E+0
-2.595E-1	6.673E+0	7.529E+0
-2.611E-1	6.816E+0	7.721E+0
-2.595E-1	6.793E+0	7.656E+0
-2.611E-1	6.838E+0	7.630E+0
-2.643E-1	6.734E+0	7.584E+0
-2.627E-1	6.897E+0	7.691E+0
-2.595E-1	6.838E+0	7.620E+0
-2.627E-1	6.832E+0	7.721E+0
-2.643E-1	6.796E+0	7.539E+0
-2.595E-1	6.988E+0	7.549E+0
-2.595E-1	6.803E+0	7.536E+0
-2.595E-1	6.949E+0	7.610E+0
-2.627E-1	6.819E+0	7.594E+0
-2.611E-1	6.893E+0	7.617E+0
-2.611E-1	6.867E+0	7.494E+0
-2.595E-1	6.747E+0	7.597E+0
-2.611E-1	6.799E+0	7.659E+0
-2.595E-1	6.718E+0	7.510E+0
-2.579E-1	6.835E+0	7.601E+0
-2.595E-1	6.848E+0	7.477E+0
-2.627E-1	6.809E+0	7.575E+0
-2.627E-1	6.913E+0	7.666E+0
-2.595E-1	6.880E+0	7.623E+0
-2.611E-1	6.767E+0	7.516E+0
-2.643E-1	6.887E+0	7.649E+0
-2.643E-1	6.968E+0	7.581E+0
-2.562E-1	6.893E+0	7.477E+0
-2.611E-1	6.747E+0	7.682E+0
-2.643E-1	6.806E+0	7.588E+0
-2.627E-1	6.773E+0	7.562E+0
-2.595E-1	6.903E+0	7.526E+0
-2.611E-1	6.809E+0	7.471E+0
-2.627E-1	6.923E+0	7.591E+0
-2.595E-1	6.955E+0	7.464E+0
-2.611E-1	6.718E+0	7.633E+0
-2.595E-1	6.923E+0	7.653E+0
-2.627E-1	6.809E+0	7.737E+0
-2.611E-1	6.890E+0	7.675E+0
-2.562E-1	6.858E+0	7.539E+0
-2.595E-1	6.806E+0	7.529E+0
-2.627E-1	7.043E+0	7.799E+0
-2.595E-1	6.848E+0	7.643E+0
-2.595E-1	6.780E+0	7.698E+0
-2.595E-1	6.913E+0	7.591E+0
-2.643E-1	6.884E+0	7.584E+0
-2.595E-1	6.819E+0	7.516E+0
-2.579E-1	6.744E+0	7.604E+0
-2.595E-1	6.692E+0	7.630E+0
-2.643E-1	6.838E+0	7.721E+0
-2.627E-1	6.770E+0	7.536E+0
-2.595E-1	6.790E+0	7.500E+0
-2.611E-1	6.832E+0	7.552E+0
-2.627E-1	6.816E+0	7.526E+0
-2.579E-1	6.783E+0	7.604E+0
-2.595E-1	6.666E+0	7.539E+0
-2.611E-1	6.861E+0	7.591E+0
-2.627E-1	6.855E+0	7.717E+0
-2.627E-1	6.783E+0	7.571E+0
-2.579E-1	7.000E+0	7.672E+0
-2.595E-1	6.884E+0	7.675E+0
-2.660E-1	6.842E+0	7.704E+0
-2.611E-1	6.747E+0	7.721E+0
-2.611E-1	6.890E+0	7.539E+0
-2.595E-1	6.988E+0	7.695E+0
-2.643E-1	7.039E+0	7.766E+0
-2.611E-1	6.890E+0	7.588E+0
-2.579E-1	6.975E+0	7.552E+0
-2.627E-1	6.793E+0	7.656E+0
-2.627E-1	7.020E+0	7.743E+0
-2.595E-1	6.910E+0	7.766E+0
-2.595E-1	6.783E+0	7.565E+0
-2.595E-1	6.855E+0	7.653E+0
-2.627E-1	6.858E+0	7.539E+0
-2.595E-1	6.890E+0	7.594E+0
-2.595E-1	6.757E+0	7.604E+0
-2.611E-1	6.803E+0	7.584E+0
-2.611E-1	6.751E+0	7.620E+0
-2.627E-1	6.861E+0	7.633E+0
-2.579E-1	6.874E+0	7.545E+0
-2.595E-1	6.887E+0	7.704E+0
-2.611E-1	6.919E+0	7.750E+0
-2.595E-1	6.829E+0	7.659E+0
-2.579E-1	6.770E+0	7.539E+0
-2.611E-1	6.829E+0	7.743E+0
-2.611E-1	6.741E+0	7.743E+0
-2.611E-1	6.806E+0	7.513E+0
-2.595E-1	6.796E+0	7.461E+0
-2.627E-1	6.793E+0	7.578E+0
-2.643E-1	6.890E+0	7.714E+0
-2.627E-1	6.877E+0	7.607E+0
-2.579E-1	6.903E+0	7.412E+0
-2.595E-1	6.945E+0	7.409E+0
-2.611E-1	6.702E+0	7.481E+0
-2.595E-1	6.861E+0	7.400E+0
-2.595E-1	6.877E+0	7.481E+0
-2.627E-1	6.793E+0	7.533E+0
-2.643E-1	6.803E+0	7.555E+0
-2.595E-1	6.858E+0	7.584E+0
-2.595E-1	6.835E+0	7.584E+0
-2.611E-1	6.692E+0	7.581E+0
-2.627E-1	6.803E+0	7.662E+0
-2.611E-1	6.822E+0	7.396E+0
-2.579E-1	6.913E+0	7.610E+0
-2.611E-1	6.897E+0	7.604E+0
-2.627E-1	6.806E+0	7.555E+0
-2.611E-1	6.880E+0	7.533E+0
-2.562E-1	6.741E+0	7.588E+0
-2.595E-1	6.913E+0	7.529E+0
-2.643E-1	6.910E+0	7.400E+0
-2.611E-1	6.913E+0	7.604E+0
-2.579E-1	6.812E+0	7.659E+0
-2.611E-1	6.790E+0	7.477E+0
-2.627E-1	6.670E+0	7.571E+0
-2.595E-1	6.884E+0	7.562E+0
-2.562E-1	6.952E+0	7.494E+0
-2.579E-1	6.741E+0	7.584E+0
-2.611E-1	6.867E+0	7.685E+0
-2.611E-1	6.871E+0	7.636E+0
-2.579E-1	6.822E+0	7.558E+0
-2.595E-1	6.906E+0	7.584E+0
-2.643E-1	6.829E+0	7.662E+0
-2.579E-1	6.832E+0	7.545E+0
-2.562E-1	6.686E+0	7.740E+0
-2.627E-1	6.744E+0	7.542E+0
-2.611E-1	6.871E+0	7.458E+0
-2.627E-1	6.919E+0	7.539E+0
-2.579E-1	6.816E+0	7.503E+0
-2.627E-1	6.848E+0	7.601E+0
-2.611E-1	6.903E+0	7.597E+0
-2.611E-1	6.890E+0	7.594E+0
-2.579E-1	6.738E+0	7.357E+0
-2.611E-1	6.903E+0	7.630E+0
-2.643E-1	6.783E+0	7.620E+0
-2.579E-1	6.806E+0	7.691E+0
-2.595E-1	6.741E+0	7.526E+0
-2.611E-1	6.890E+0	7.666E+0
-2.611E-1	6.858E+0	7.666E+0
-2.611E-1	6.764E+0	7.633E+0
-2.562E-1	6.877E+0	7.494E+0
-2.595E-1	6.871E+0	7.643E+0
-2.611E-1	6.867E+0	7.773E+0
-2.611E-1	6.770E+0	7.614E+0
-2.595E-1	6.809E+0	7.789E+0
-2.595E-1	6.812E+0	7.578E+0
-2.627E-1	6.848E+0	7.708E+0
-2.611E-1	6.842E+0	7.451E+0
-2.579E-1	6.728E+0	7.682E+0
-2.595E-1	6.913E+0	7.636E+0
-2.595E-1	6.842E+0	7.656E+0
-2.611E-1	6.877E+0	7.614E+0
-2.579E-1	6.754E+0	7.571E+0
-2.611E-1	6.809E+0	7.545E+0
-2.627E-1	6.851E+0	7.542E+0
-2.611E-1	6.867E+0	7.594E+0
-2.562E-1	6.812E+0	7.562E+0
-2.611E-1	6.747E+0	7.610E+0
-2.643E-1	6.942E+0	7.597E+0
-2.579E-1	6.845E+0	7.662E+0
-2.611E-1	6.880E+0	7.510E+0
-2.595E-1	6.932E+0	7.555E+0
-2.643E-1	6.867E+0	7.477E+0
-2.611E-1	6.809E+0	7.649E+0
-2.546E-1	6.952E+0	7.484E+0
-2.611E-1	6.757E+0	7.584E+0
-2.643E-1	6.812E+0	7.578E+0
-2.611E-1	6.790E+0	7.529E+0
-2.579E-1	6.887E+0	7.623E+0
-2.611E-1	6.848E+0	7.455E+0
-2.579E-1	6.751E+0	7.555E+0
-2.579E-1	6.819E+0	7.526E+0
-2.595E-1	6.877E+0	7.646E+0
-2.611E-1	6.900E+0	7.653E+0
-2.627E-1	6.793E+0	7.669E+0
-2.611E-1	6.994E+0	7.617E+0
-2.579E-1	6.916E+0	7.704E+0
-2.595E-1	6.764E+0	7.448E+0
-2.611E-1	6.880E+0	7.659E+0
-2.611E-1	6.712E+0	7.617E+0
-2.562E-1	6.816E+0	7.766E+0
-2.595E-1	6.906E+0	7.533E+0
-2.595E-1	6.874E+0	7.766E+0
-2.627E-1	6.952E+0	7.675E+0
-2.595E-1	6.832E+0	7.646E+0
-2.611E-1	6.722E+0	7.646E+0
-2.627E-1	6.871E+0	7.545E+0
-2.611E-1	6.650E+0	7.714E+0
-2.579E-1	6.864E+0	7.695E+0
-2.611E-1	6.880E+0	7.633E+0
-2.611E-1	7.036E+0	7.747E+0
-2.611E-1	6.874E+0	7.708E+0
-2.579E-1	6.936E+0	7.614E+0
-2.611E-1	6.932E+0	7.503E+0
-2.643E-1	6.845E+0	7.471E+0
-2.595E-1	6.715E+0	7.604E+0
-2.579E-1	6.871E+0	7.623E+0
-2.611E-1	6.864E+0	7.520E+0
-2.627E-1	7.075E+0	7.607E+0
-2.595E-1	6.926E+0	7.617E+0
-2.579E-1	6.932E+0	7.458E+0
-2.611E-1	7.104E+0	7.575E+0
-2.611E-1	6.819E+0	7.555E+0
-2.579E-1	6.926E+0	7.487E+0
-2.579E-1	7.062E+0	7.646E+0
-2.627E-1	6.919E+0	7.552E+0
-2.611E-1	6.903E+0	7.636E+0
-2.595E-1	6.790E+0	7.468E+0
-2.562E-1	6.530E+0	7.578E+0
-2.595E-1	6.819E+0	7.623E+0
-2.627E-1	6.838E+0	7.490E+0
-2.595E-1	6.835E+0	7.656E+0
-2.611E-1	6.903E+0	7.438E+0
-2.595E-1	6.764E+0	7.727E+0
-2.660E-1	6.903E+0	7.662E+0
-2.595E-1	6.874E+0	7.562E+0
-2.579E-1	6.903E+0	7.682E+0
-2.611E-1	6.829E+0	7.672E+0
-2.611E-1	6.848E+0	7.688E+0
-2.595E-1	6.900E+0	7.549E+0
-2.562E-1	6.760E+0	7.584E+0
-2.611E-1	6.923E+0	7.571E+0
-2.643E-1	6.838E+0	7.688E+0
-2.595E-1	6.725E+0	7.597E+0
-2.595E-1	7.000E+0	7.828E+0
-2.627E-1	6.858E+0	7.568E+0
-2.611E-1	6.829E+0	7.507E+0
-2.611E-1	6.825E+0	7.497E+0
-2.611E-1	6.903E+0	7.357E+0
-2.611E-1	6.897E+0	7.678E+0
-2.660E-1	6.780E+0	7.591E+0
-2.627E-1	6.777E+0	7.571E+0
-2.595E-1	6.809E+0	7.529E+0
-2.627E-1	6.913E+0	7.636E+0
-2.611E-1	6.715E+0	7.610E+0
-2.611E-1	6.900E+0	7.432E+0
-2.579E-1	6.903E+0	7.542E+0
-2.611E-1	6.858E+0	7.533E+0
-2.643E-1	6.877E+0	7.662E+0
-2.627E-1	6.838E+0	7.610E+0
-2.611E-1	6.855E+0	7.633E+0
-2.611E-1	6.812E+0	7.627E+0
-2.643E-1	6.861E+0	7.536E+0
-2.643E-1	6.812E+0	7.776E+0
-2.595E-1	6.803E+0	7.643E+0
-2.611E-1	6.981E+0	7.685E+0
-2.660E-1	6.874E+0	7.484E+0
-2.595E-1	6.871E+0	7.653E+0
-2.595E-1	6.949E+0	7.558E+0
-2.611E-1	6.799E+0	7.659E+0
-2.611E-1	6.880E+0	7.597E+0
-2.611E-1	6.825E+0	7.497E+0
-2.595E-1	6.861E+0	7.617E+0
-2.595E-1	6.809E+0	7.630E+0
-2.627E-1	6.806E+0	7.620E+0
-2.611E-1	6.916E+0	7.704E+0
-2.579E-1	6.906E+0	7.575E+0
-2.595E-1	6.861E+0	7.594E+0
-2.627E-1	6.877E+0	7.717E+0
-2.595E-1	6.757E+0	7.669E+0
-2.579E-1	6.945E+0	7.769E+0
-2.611E-1	6.734E+0	7.542E+0
-2.611E-1	6.855E+0	7.565E+0
-2.595E-1	6.751E+0	7.581E+0
-2.595E-1	6.842E+0	7.646E+0
-2.611E-1	6.975E+0	7.536E+0
-2.611E-1	6.842E+0	7.451E+0
-2.611E-1	6.754E+0	7.730E+0
-2.579E-1	6.640E+0	7.646E+0
-2.595E-1	6.796E+0	7.588E+0
-2.627E-1	6.829E+0	7.636E+0
-2.595E-1	6.644E+0	7.717E+0
-2.579E-1	6.851E+0	7.685E+0
-2.627E-1	6.864E+0	7.734E+0
-2.611E-1	6.718E+0	7.558E+0
-2.611E-1	6.893E+0	7.740E+0
-2.595E-1	6.744E+0	7.675E+0
-2.611E-1	6.747E+0	7.704E+0
-2.627E-1	6.825E+0	7.490E+0
-2.627E-1	6.842E+0	7.481E+0
-2.611E-1	6.855E+0	7.503E+0
-2.595E-1	6.764E+0	7.604E+0
-2.627E-1	6.767E+0	7.513E+0
-2.611E-1	6.926E+0	7.571E+0
-2.595E-1	6.932E+0	7.695E+0
-2.627E-1	6.842E+0	7.403E+0
-2.627E-1	6.838E+0	7.552E+0
-2.595E-1	6.816E+0	7.558E+0
-2.579E-1	6.822E+0	7.646E+0
-2.611E-1	6.890E+0	7.555E+0
-2.627E-1	6.949E+0	7.675E+0
-2.595E-1	6.806E+0	7.666E+0
-2.562E-1	6.926E+0	7.610E+0
-2.595E-1	6.777E+0	7.627E+0
-2.643E-1	6.923E+0	7.607E+0
-2.611E-1	6.887E+0	7.627E+0
-2.595E-1	6.877E+0	7.403E+0
-2.595E-1	6.835E+0	7.565E+0
-2.627E-1	6.832E+0	7.549E+0
-2.579E-1	6.744E+0	7.562E+0
-2.627E-1	6.893E+0	7.656E+0
-2.611E-1	6.845E+0	7.640E+0
-2.627E-1	6.890E+0	7.610E+0
-2.611E-1	6.893E+0	7.617E+0
-2.595E-1	6.942E+0	7.575E+0
-2.611E-1	6.747E+0	7.656E+0
-2.611E-1	6.806E+0	7.464E+0
-2.579E-1	6.936E+0	7.789E+0
-2.562E-1	6.832E+0	7.481E+0
-2.611E-1	6.806E+0	7.610E+0
-2.643E-1	6.994E+0	7.656E+0
-2.595E-1	7.065E+0	7.545E+0
-2.595E-1	6.916E+0	7.565E+0
-2.595E-1	6.919E+0	7.549E+0
-2.643E-1	6.819E+0	7.795E+0
-2.627E-1	6.816E+0	7.588E+0
-2.595E-1	6.809E+0	7.597E+0
-2.611E-1	7.033E+0	7.601E+0
-2.627E-1	6.880E+0	7.601E+0
-2.595E-1	6.715E+0	7.581E+0
-2.579E-1	6.851E+0	7.691E+0
-2.611E-1	6.845E+0	7.555E+0
-2.643E-1	6.835E+0	7.565E+0
-2.595E-1	6.861E+0	7.666E+0
-2.562E-1	6.780E+0	7.591E+0
-2.595E-1	6.913E+0	7.614E+0
-2.643E-1	6.741E+0	7.594E+0
-2.595E-1	6.751E+0	7.646E+0
-2.595E-1	6.919E+0	7.727E+0
-2.579E-1	6.877E+0	7.620E+0
-2.627E-1	6.858E+0	7.523E+0
-2.627E-1	6.864E+0	7.542E+0
-2.579E-1	6.780E+0	7.348E+0
-2.595E-1	6.978E+0	7.620E+0
-2.627E-1	6.806E+0	7.526E+0
-2.611E-1	6.893E+0	7.578E+0
-2.579E-1	6.770E+0	7.860E+0
-2.595E-1	6.696E+0	7.545E+0
-2.643E-1	6.923E+0	7.640E+0
-2.627E-1	6.783E+0	7.471E+0
-2.562E-1	6.799E+0	7.562E+0
-2.579E-1	6.653E+0	7.575E+0
-2.643E-1	6.692E+0	7.678E+0
-2.595E-1	6.692E+0	7.487E+0
-2.595E-1	6.809E+0	7.617E+0
-2.595E-1	6.900E+0	7.678E+0
-2.627E-1	6.819E+0	7.578E+0
-2.595E-1	6.861E+0	7.672E+0
-2.562E-1	6.744E+0	7.594E+0
-2.611E-1	6.855E+0	7.597E+0
-2.627E-1	6.864E+0	7.571E+0
-2.595E-1	6.786E+0	7.503E+0
-2.595E-1	6.932E+0	7.555E+0
-2.579E-1	6.799E+0	7.503E+0
-2.611E-1	6.845E+0	7.588E+0
-2.595E-1	6.773E+0	7.591E+0
-2.562E-1	6.858E+0	7.562E+0
-2.579E-1	6.829E+0	7.724E+0
-2.643E-1	6.812E+0	7.601E+0
-2.611E-1	6.945E+0	7.552E+0
-2.562E-1	6.968E+0	7.412E+0
-2.611E-1	6.887E+0	7.597E+0
-2.643E-1	6.796E+0	7.630E+0
-2.595E-1	6.887E+0	7.669E+0
-2.595E-1	6.790E+0	7.500E+0
-2.595E-1	6.647E+0	7.558E+0
-2.660E-1	6.939E+0	7.529E+0
-2.611E-1	6.812E+0	7.529E+0
-2.579E-1	6.747E+0	7.558E+0
-2.595E-1	6.777E+0	7.432E+0
-2.611E-1	6.793E+0	7.594E+0
-2.643E-1	6.799E+0	7.695E+0
-2.595E-1	6.864E+0	7.584E+0
-2.611E-1	6.893E+0	7.701E+0
-2.660E-1	6.806E+0	7.717E+0
-2.579E-1	6.867E+0	7.610E+0
-2.595E-1	6.968E+0	7.627E+0
-2.562E-1	6.819E+0	7.708E+0
-2.627E-1	6.786E+0	7.614E+0
-2.562E-1	6.848E+0	7.487E+0
-2.579E-1	6.796E+0	7.678E+0
-2.595E-1	6.803E+0	7.555E+0
-2.595E-1	6.858E+0	7.614E+0
-2.627E-1	6.932E+0	7.526E+0
-2.579E-1	6.822E+0	7.724E+0
-2.595E-1	6.696E+0	7.571E+0
-2.627E-1	6.738E+0	7.494E+0
-2.579E-1	6.835E+0	7.455E+0
-2.579E-1	6.718E+0	7.432E+0
-2.595E-1	6.812E+0	7.568E+0
-2.627E-1	6.832E+0	7.614E+0
-2.579E-1	6.845E+0	7.656E+0
-2.611E-1	6.842E+0	7.653E+0
-2.579E-1	6.819E+0	7.620E+0
-2.611E-1	6.874E+0	7.387E+0
-2.595E-1	6.913E+0	7.487E+0
-2.579E-1	6.880E+0	7.403E+0
-2.579E-1	6.780E+0	7.640E+0
-2.627E-1	6.851E+0	7.507E+0
-2.611E-1	6.796E+0	7.711E+0
-2.579E-1	6.900E+0	7.623E+0
-2.611E-1	6.861E+0	7.623E+0
-2.611E-1	6.806E+0	7.520E+0
-2.595E-1	6.887E+0	7.636E+0
-2.579E-1	6.796E+0	7.552E+0
-2.627E-1	6.851E+0	7.750E+0
-2.627E-1	6.780E+0	7.584E+0
-2.595E-1	6.874E+0	7.773E+0
-2.562E-1	6.796E+0	7.617E+0
-2.611E-1	6.971E+0	7.659E+0
-2.611E-1	6.910E+0	7.743E+0
-2.579E-1	6.871E+0	7.487E+0
-2.562E-1	6.910E+0	7.656E+0
-2.579E-1	6.887E+0	7.620E+0
-2.627E-1	6.725E+0	7.529E+0
-2.611E-1	6.754E+0	7.571E+0
-2.627E-1	6.692E+0	7.481E+0
-2.595E-1	6.893E+0	7.669E+0
-2.627E-1	6.734E+0	7.701E+0
-2.611E-1	6.718E+0	7.542E+0
-2.595E-1	6.903E+0	7.627E+0
-2.611E-1	6.799E+0	7.630E+0
-2.611E-1	6.842E+0	7.617E+0
-2.611E-1	6.952E+0	7.526E+0
-2.562E-1	6.851E+0	7.640E+0
-2.579E-1	6.709E+0	7.549E+0
-2.627E-1	6.793E+0	7.614E+0
-2.611E-1	6.767E+0	7.591E+0
-2.562E-1	6.754E+0	7.474E+0
-2.627E-1	6.945E+0	7.510E+0
-2.611E-1	6.919E+0	7.630E+0
-2.579E-1	6.864E+0	7.704E+0
-2.579E-1	6.777E+0	7.523E+0
-2.611E-1	6.962E+0	7.640E+0
-2.643E-1	6.845E+0	7.610E+0
-2.611E-1	6.734E+0	7.396E+0
-2.562E-1	6.913E+0	7.581E+0
-2.595E-1	6.880E+0	7.610E+0
-2.627E-1	6.929E+0	7.623E+0
-2.595E-1	6.747E+0	7.513E+0
-2.595E-1	6.825E+0	7.575E+0
-2.546E-1	6.679E+0	7.633E+0
-2.643E-1	6.916E+0	7.617E+0
-2.595E-1	6.712E+0	7.529E+0
-2.579E-1	6.796E+0	7.594E+0
-2.595E-1	6.803E+0	7.494E+0
-2.627E-1	6.786E+0	7.601E+0
-2.579E-1	6.906E+0	7.545E+0
-2.562E-1	6.734E+0	7.461E+0
-2.611E-1	6.806E+0	7.623E+0
-2.627E-1	6.838E+0	7.510E+0
-2.595E-1	6.806E+0	7.487E+0
-2.611E-1	6.803E+0	7.623E+0
-2.595E-1	6.812E+0	7.756E+0
-2.627E-1	6.738E+0	7.558E+0
-2.579E-1	6.770E+0	7.584E+0
-2.595E-1	6.812E+0	7.549E+0
-2.611E-1	6.864E+0	7.494E+0
-2.627E-1	6.783E+0	7.584E+0
-2.611E-1	6.793E+0	7.588E+0
-2.595E-1	6.874E+0	7.520E+0
-2.595E-1	6.835E+0	7.451E+0
-2.643E-1	6.900E+0	7.377E+0
-2.611E-1	6.747E+0	7.727E+0
-2.579E-1	6.926E+0	7.571E+0
-2.579E-1	6.906E+0	7.497E+0
-2.595E-1	6.812E+0	7.662E+0
-2.595E-1	6.851E+0	7.523E+0
-2.579E-1	6.816E+0	7.627E+0
-2.579E-1	6.796E+0	7.510E+0
-2.611E-1	6.890E+0	7.714E+0
-2.627E-1	6.965E+0	7.584E+0
[truncated: 32,586 more rows]
