# Supplementary material for: Improved ANAP incorporation and VCF analysis reveal details of P2X7 current facilitation and a limited conformational interplay between ATP binding and the intracellular ballast domain
Source: eLife. 2023 Jan 4;12:e82479. doi: 10.7554/eLife.82479 (PMC9859053; doi:10.7554/eLife.82479)
Supplement: Figure 3—figure supplement 3—source data 2. [file elife-82479-fig3-figsupp3-data2.zip › Figure-3_figure-supplement-3_source-data-2/Cys-Ala-constructs/Cys-Ala_C371/b26/06.csv]

-2.416E-1	3.997E+0	4.276E+0
-2.416E-1	4.013E+0	4.227E+0
-2.433E-1	3.909E+0	4.350E+0
-2.433E-1	3.903E+0	4.233E+0
-2.416E-1	3.928E+0	4.198E+0
-2.400E-1	3.893E+0	4.324E+0
-2.433E-1	4.152E+0	4.256E+0
-2.416E-1	3.967E+0	4.292E+0
-2.416E-1	3.984E+0	4.269E+0
-2.400E-1	3.867E+0	4.191E+0
-2.433E-1	3.941E+0	4.340E+0
-2.400E-1	3.916E+0	4.217E+0
-2.416E-1	3.974E+0	4.305E+0
-2.384E-1	3.935E+0	4.156E+0
-2.433E-1	4.087E+0	4.149E+0
-2.433E-1	3.964E+0	4.334E+0
-2.433E-1	4.049E+0	4.366E+0
-2.400E-1	4.055E+0	4.185E+0
-2.433E-1	3.766E+0	4.207E+0
-2.433E-1	4.045E+0	4.243E+0
-2.416E-1	3.909E+0	4.214E+0
-2.400E-1	3.980E+0	4.276E+0
-2.433E-1	3.954E+0	4.272E+0
-2.416E-1	4.006E+0	4.253E+0
-2.400E-1	4.052E+0	4.240E+0
-2.400E-1	3.987E+0	4.318E+0
-2.465E-1	3.938E+0	4.240E+0
-2.400E-1	4.029E+0	4.308E+0
-2.400E-1	3.938E+0	4.233E+0
-2.384E-1	4.058E+0	4.318E+0
-2.449E-1	4.032E+0	4.327E+0
-2.416E-1	3.941E+0	4.276E+0
-2.384E-1	4.036E+0	4.256E+0
-2.400E-1	4.045E+0	4.302E+0
-2.449E-1	3.967E+0	4.305E+0
-2.433E-1	4.000E+0	4.188E+0
-2.384E-1	4.078E+0	4.194E+0
-2.400E-1	3.919E+0	4.207E+0
-2.400E-1	4.036E+0	4.308E+0
-2.416E-1	3.941E+0	4.347E+0
-2.400E-1	3.935E+0	4.337E+0
-2.400E-1	4.036E+0	4.146E+0
-2.433E-1	3.961E+0	4.318E+0
-2.416E-1	3.919E+0	4.243E+0
-2.416E-1	3.925E+0	4.240E+0
-2.384E-1	3.974E+0	4.227E+0
-2.449E-1	4.081E+0	4.340E+0
-2.416E-1	3.987E+0	4.172E+0
-2.433E-1	3.980E+0	4.327E+0
-2.400E-1	3.883E+0	4.315E+0
-2.449E-1	3.919E+0	4.240E+0
-2.433E-1	3.912E+0	4.172E+0
-2.416E-1	4.065E+0	4.237E+0
-2.400E-1	3.987E+0	4.334E+0
-2.416E-1	3.997E+0	4.269E+0
-2.416E-1	3.951E+0	4.276E+0
-2.400E-1	3.987E+0	4.243E+0
-2.384E-1	3.967E+0	4.266E+0
-2.416E-1	3.961E+0	4.305E+0
-2.400E-1	3.984E+0	4.201E+0
-2.400E-1	3.851E+0	4.246E+0
-2.400E-1	4.000E+0	4.285E+0
-2.465E-1	3.951E+0	4.360E+0
-2.416E-1	3.932E+0	4.279E+0
-2.433E-1	3.938E+0	4.227E+0
-2.416E-1	4.061E+0	4.185E+0
-2.465E-1	3.948E+0	4.253E+0
-2.416E-1	3.990E+0	4.175E+0
-2.384E-1	3.997E+0	4.256E+0
-2.400E-1	4.139E+0	4.182E+0
-2.433E-1	3.941E+0	4.263E+0
-2.449E-1	4.013E+0	4.143E+0
-2.400E-1	3.971E+0	4.289E+0
-2.416E-1	3.974E+0	4.253E+0
-2.465E-1	4.013E+0	4.227E+0
-2.416E-1	3.967E+0	4.250E+0
-2.400E-1	3.925E+0	4.285E+0
-2.416E-1	3.896E+0	4.298E+0
-2.449E-1	3.893E+0	4.250E+0
-2.433E-1	3.997E+0	4.126E+0
-2.384E-1	4.091E+0	4.308E+0
-2.400E-1	3.919E+0	4.298E+0
-2.449E-1	3.925E+0	4.230E+0
-2.465E-1	3.974E+0	4.211E+0
-2.416E-1	3.916E+0	4.246E+0
-2.400E-1	3.987E+0	4.366E+0
-2.433E-1	3.961E+0	4.295E+0
-2.400E-1	3.857E+0	4.282E+0
-2.433E-1	4.006E+0	4.237E+0
-2.416E-1	3.838E+0	4.282E+0
-2.433E-1	3.919E+0	4.246E+0
-2.433E-1	4.029E+0	4.233E+0
-2.400E-1	4.006E+0	4.279E+0
-2.416E-1	3.928E+0	4.259E+0
-2.400E-1	3.873E+0	4.298E+0
-2.433E-1	3.932E+0	4.318E+0
-2.384E-1	3.880E+0	4.350E+0
-2.384E-1	3.938E+0	4.399E+0
-2.433E-1	3.951E+0	4.246E+0
-2.400E-1	4.013E+0	4.188E+0
-2.384E-1	3.980E+0	4.289E+0
-2.433E-1	3.919E+0	4.149E+0
-2.416E-1	3.883E+0	4.207E+0
-2.433E-1	4.061E+0	4.240E+0
-2.400E-1	4.000E+0	4.305E+0
-2.416E-1	4.042E+0	4.331E+0
-2.433E-1	4.019E+0	4.191E+0
-2.449E-1	4.068E+0	4.233E+0
-2.384E-1	3.951E+0	4.308E+0
-2.416E-1	3.990E+0	4.279E+0
-2.433E-1	3.922E+0	4.276E+0
-2.433E-1	3.984E+0	4.266E+0
-2.400E-1	3.916E+0	4.220E+0
-2.400E-1	3.971E+0	4.269E+0
-2.449E-1	3.935E+0	4.240E+0
-2.449E-1	4.097E+0	4.214E+0
-2.384E-1	4.065E+0	4.360E+0
-2.416E-1	3.906E+0	4.311E+0
-2.416E-1	3.909E+0	4.237E+0
-2.433E-1	3.802E+0	4.146E+0
-2.400E-1	3.928E+0	4.188E+0
-2.400E-1	4.023E+0	4.331E+0
-2.433E-1	3.928E+0	4.269E+0
-2.433E-1	4.036E+0	4.305E+0
-2.400E-1	3.984E+0	4.227E+0
-2.416E-1	4.029E+0	4.266E+0
-2.433E-1	3.938E+0	4.087E+0
-2.465E-1	3.974E+0	4.253E+0
-2.400E-1	4.013E+0	4.214E+0
-2.416E-1	3.958E+0	4.418E+0
-2.433E-1	3.964E+0	4.256E+0
-2.416E-1	4.010E+0	4.214E+0
-2.400E-1	3.912E+0	4.243E+0
-2.416E-1	4.026E+0	4.366E+0
-2.433E-1	4.000E+0	4.230E+0
-2.449E-1	3.964E+0	4.259E+0
-2.400E-1	3.909E+0	4.347E+0
-2.433E-1	3.990E+0	4.240E+0
-2.433E-1	3.945E+0	4.243E+0
-2.449E-1	3.893E+0	4.224E+0
-2.384E-1	3.990E+0	4.340E+0
-2.400E-1	3.954E+0	4.182E+0
-2.433E-1	3.935E+0	4.094E+0
-2.433E-1	4.042E+0	4.256E+0
-2.400E-1	3.890E+0	4.198E+0
-2.416E-1	4.016E+0	4.201E+0
-2.416E-1	3.883E+0	4.250E+0
-2.449E-1	3.948E+0	4.237E+0
-2.416E-1	4.065E+0	4.344E+0
-2.416E-1	3.906E+0	4.292E+0
-2.416E-1	3.941E+0	4.194E+0
-2.433E-1	3.922E+0	4.133E+0
-2.400E-1	3.935E+0	4.194E+0
-2.433E-1	3.964E+0	4.233E+0
-2.416E-1	3.961E+0	4.383E+0
-2.433E-1	3.922E+0	4.159E+0
-2.384E-1	4.045E+0	4.263E+0
-2.416E-1	3.984E+0	4.259E+0
-2.433E-1	3.919E+0	4.321E+0
-2.465E-1	4.042E+0	4.279E+0
-2.400E-1	3.896E+0	4.272E+0
-2.416E-1	4.032E+0	4.162E+0
-2.416E-1	4.000E+0	4.194E+0
-2.416E-1	3.951E+0	4.370E+0
-2.416E-1	3.906E+0	4.272E+0
-2.384E-1	3.984E+0	4.214E+0
-2.416E-1	4.107E+0	4.233E+0
-2.416E-1	4.074E+0	4.276E+0
-2.400E-1	4.029E+0	4.305E+0
-2.416E-1	3.958E+0	4.276E+0
-2.449E-1	3.883E+0	4.256E+0
-2.416E-1	3.980E+0	4.315E+0
-2.400E-1	3.922E+0	4.243E+0
-2.400E-1	3.932E+0	4.246E+0
-2.416E-1	4.016E+0	4.324E+0
-2.433E-1	4.010E+0	4.136E+0
-2.433E-1	4.068E+0	4.191E+0
-2.400E-1	3.987E+0	4.276E+0
-2.449E-1	4.045E+0	4.250E+0
-2.433E-1	3.967E+0	4.250E+0
-2.400E-1	4.045E+0	4.214E+0
-2.384E-1	4.058E+0	4.149E+0
-2.449E-1	3.886E+0	4.269E+0
-2.400E-1	3.912E+0	4.373E+0
-2.400E-1	3.935E+0	4.211E+0
-2.416E-1	4.006E+0	4.331E+0
-2.433E-1	3.935E+0	4.350E+0
-2.400E-1	3.928E+0	4.259E+0
-2.416E-1	3.997E+0	4.305E+0
-2.384E-1	3.948E+0	4.117E+0
-2.433E-1	3.977E+0	4.211E+0
-2.416E-1	3.993E+0	4.227E+0
-2.433E-1	3.935E+0	4.415E+0
-2.433E-1	4.055E+0	4.321E+0
-2.416E-1	3.922E+0	4.175E+0
-2.433E-1	4.010E+0	4.233E+0
-2.400E-1	3.941E+0	4.175E+0
-2.416E-1	4.061E+0	4.220E+0
-2.433E-1	3.984E+0	4.256E+0
-2.433E-1	3.984E+0	4.224E+0
-2.400E-1	4.036E+0	4.178E+0
-2.400E-1	3.883E+0	4.327E+0
-2.449E-1	4.091E+0	4.185E+0
-2.400E-1	3.971E+0	4.253E+0
-2.400E-1	3.974E+0	4.289E+0
-2.400E-1	3.945E+0	4.256E+0
-2.433E-1	3.896E+0	4.383E+0
-2.416E-1	3.932E+0	4.217E+0
-2.433E-1	3.854E+0	4.246E+0
-2.400E-1	3.967E+0	4.305E+0
-2.449E-1	4.010E+0	4.227E+0
-2.416E-1	3.912E+0	4.243E+0
-2.400E-1	3.945E+0	4.344E+0
-2.400E-1	4.039E+0	4.350E+0
-2.433E-1	3.977E+0	4.334E+0
-2.416E-1	3.922E+0	4.279E+0
-2.400E-1	3.990E+0	4.259E+0
-2.416E-1	3.964E+0	4.188E+0
-2.433E-1	3.909E+0	4.214E+0
-2.400E-1	3.948E+0	4.185E+0
-2.433E-1	4.026E+0	4.191E+0
-2.416E-1	4.065E+0	4.282E+0
-2.449E-1	4.000E+0	4.243E+0
-2.433E-1	3.938E+0	4.253E+0
-2.400E-1	3.890E+0	4.321E+0
-2.384E-1	3.977E+0	4.201E+0
-2.433E-1	4.071E+0	4.327E+0
-2.433E-1	4.026E+0	4.191E+0
-2.416E-1	3.958E+0	4.204E+0
-2.400E-1	4.032E+0	4.344E+0
-2.433E-1	3.919E+0	4.256E+0
-2.433E-1	3.928E+0	4.373E+0
-2.384E-1	3.964E+0	4.224E+0
-2.384E-1	3.954E+0	4.224E+0
-2.449E-1	3.967E+0	4.272E+0
-2.433E-1	3.997E+0	4.253E+0
-2.384E-1	3.919E+0	4.272E+0
-2.400E-1	4.032E+0	4.282E+0
-2.416E-1	4.045E+0	4.289E+0
-2.433E-1	3.922E+0	4.237E+0
-2.384E-1	3.997E+0	4.285E+0
-2.384E-1	4.055E+0	4.250E+0
-2.433E-1	3.958E+0	4.292E+0
-2.449E-1	3.941E+0	4.399E+0
-2.416E-1	3.997E+0	4.133E+0
-2.384E-1	3.935E+0	4.263E+0
-2.465E-1	3.977E+0	4.130E+0
-2.433E-1	3.948E+0	4.269E+0
-2.416E-1	4.029E+0	4.175E+0
-2.416E-1	3.971E+0	4.263E+0
-2.433E-1	3.967E+0	4.276E+0
-2.416E-1	3.941E+0	4.383E+0
-2.400E-1	3.941E+0	4.376E+0
-2.400E-1	3.971E+0	4.315E+0
-2.449E-1	3.854E+0	4.298E+0
-2.449E-1	4.016E+0	4.220E+0
-2.416E-1	3.984E+0	4.379E+0
-2.384E-1	3.945E+0	4.285E+0
-2.433E-1	3.951E+0	4.302E+0
-2.449E-1	3.987E+0	4.207E+0
-2.416E-1	3.993E+0	4.285E+0
-2.416E-1	4.058E+0	4.169E+0
-2.416E-1	4.045E+0	4.344E+0
-2.416E-1	3.954E+0	4.201E+0
-2.384E-1	4.000E+0	4.220E+0
-2.400E-1	3.941E+0	4.279E+0
-2.433E-1	4.016E+0	4.227E+0
-2.416E-1	4.100E+0	4.217E+0
-2.368E-1	3.925E+0	4.295E+0
-2.400E-1	4.055E+0	4.259E+0
-2.416E-1	4.039E+0	4.227E+0
-2.433E-1	3.984E+0	4.321E+0
-2.400E-1	4.042E+0	4.321E+0
-2.416E-1	4.045E+0	4.243E+0
-2.433E-1	4.006E+0	4.327E+0
-2.449E-1	4.029E+0	4.311E+0
-2.400E-1	3.951E+0	4.243E+0
-2.416E-1	3.903E+0	4.207E+0
-2.433E-1	3.938E+0	4.259E+0
-2.433E-1	4.000E+0	4.256E+0
-2.400E-1	4.068E+0	4.237E+0
-2.416E-1	3.903E+0	4.269E+0
-2.433E-1	4.036E+0	4.250E+0
-2.433E-1	3.948E+0	4.250E+0
-2.384E-1	4.006E+0	4.227E+0
-2.400E-1	4.039E+0	4.253E+0
-2.449E-1	3.922E+0	4.292E+0
-2.433E-1	4.019E+0	4.133E+0
-2.400E-1	4.003E+0	4.266E+0
-2.416E-1	3.980E+0	4.276E+0
-2.416E-1	4.003E+0	4.230E+0
-2.449E-1	3.912E+0	4.169E+0
-2.400E-1	4.061E+0	4.321E+0
-2.416E-1	3.890E+0	4.143E+0
-2.449E-1	3.922E+0	4.214E+0
-2.433E-1	4.042E+0	4.136E+0
-2.351E-1	3.909E+0	4.211E+0
-2.400E-1	3.935E+0	4.315E+0
-2.416E-1	3.990E+0	4.214E+0
-2.433E-1	3.909E+0	4.211E+0
-2.416E-1	3.906E+0	4.214E+0
-2.416E-1	4.029E+0	4.230E+0
-2.416E-1	4.100E+0	4.298E+0
-2.449E-1	3.932E+0	4.279E+0
-2.400E-1	4.019E+0	4.269E+0
-2.416E-1	4.000E+0	4.214E+0
-2.433E-1	4.006E+0	4.308E+0
-2.416E-1	3.980E+0	4.366E+0
-2.416E-1	3.903E+0	4.285E+0
-2.416E-1	3.938E+0	4.207E+0
-2.449E-1	3.912E+0	4.250E+0
-2.433E-1	3.967E+0	4.227E+0
-2.384E-1	3.932E+0	4.237E+0
-2.416E-1	4.000E+0	4.175E+0
-2.433E-1	4.071E+0	4.081E+0
-2.449E-1	3.847E+0	4.220E+0
-2.416E-1	4.026E+0	4.266E+0
-2.433E-1	3.971E+0	4.360E+0
-2.449E-1	4.042E+0	4.214E+0
-2.449E-1	4.042E+0	4.224E+0
-2.400E-1	3.967E+0	4.324E+0
-2.416E-1	3.935E+0	4.259E+0
-2.433E-1	3.958E+0	4.172E+0
-2.433E-1	4.016E+0	4.136E+0
-2.416E-1	4.052E+0	4.353E+0
-2.400E-1	3.961E+0	4.285E+0
-2.433E-1	4.016E+0	4.285E+0
-2.416E-1	4.010E+0	4.188E+0
-2.351E-1	4.019E+0	4.292E+0
-2.400E-1	3.984E+0	4.191E+0
-2.433E-1	3.997E+0	4.220E+0
-2.433E-1	4.023E+0	4.227E+0
-2.351E-1	3.980E+0	4.263E+0
-2.335E-1	3.974E+0	4.263E+0
-2.368E-1	4.013E+0	4.392E+0
-2.416E-1	3.906E+0	4.165E+0
-2.400E-1	3.799E+0	4.263E+0
-2.351E-1	4.094E+0	4.207E+0
-2.449E-1	4.010E+0	4.250E+0
-2.433E-1	4.081E+0	4.263E+0
-2.400E-1	3.984E+0	4.308E+0
-2.433E-1	3.948E+0	4.276E+0
-2.433E-1	3.984E+0	4.259E+0
-2.449E-1	3.984E+0	4.207E+0
-2.384E-1	3.993E+0	4.269E+0
-2.416E-1	3.951E+0	4.250E+0
-2.465E-1	4.036E+0	4.269E+0
-2.384E-1	3.974E+0	4.243E+0
-2.416E-1	4.023E+0	4.305E+0
-2.416E-1	3.912E+0	4.169E+0
-2.433E-1	3.925E+0	4.259E+0
-2.465E-1	3.974E+0	4.279E+0
-2.400E-1	3.997E+0	4.285E+0
-2.400E-1	3.974E+0	4.331E+0
-2.449E-1	3.909E+0	4.285E+0
-2.400E-1	3.990E+0	4.169E+0
-2.400E-1	3.997E+0	4.321E+0
-2.384E-1	3.980E+0	4.198E+0
-2.465E-1	4.143E+0	4.172E+0
-2.416E-1	3.941E+0	4.152E+0
-2.433E-1	4.006E+0	4.444E+0
-2.384E-1	4.191E+0	4.308E+0
-2.433E-1	3.925E+0	4.266E+0
-2.449E-1	3.948E+0	4.292E+0
-2.384E-1	3.925E+0	4.178E+0
-2.384E-1	3.932E+0	4.347E+0
-2.416E-1	3.951E+0	4.250E+0
-2.433E-1	3.967E+0	4.230E+0
-2.416E-1	3.893E+0	4.282E+0
-2.384E-1	3.980E+0	4.276E+0
-2.416E-1	3.964E+0	4.233E+0
-2.416E-1	3.964E+0	4.156E+0
-2.384E-1	3.971E+0	4.279E+0
-2.400E-1	4.000E+0	4.201E+0
-2.416E-1	3.964E+0	4.311E+0
-2.400E-1	4.006E+0	4.350E+0
-2.416E-1	3.948E+0	4.334E+0
-2.400E-1	3.928E+0	4.272E+0
-2.465E-1	4.006E+0	4.340E+0
-2.433E-1	3.912E+0	4.207E+0
-2.416E-1	4.032E+0	4.178E+0
-2.416E-1	4.019E+0	4.224E+0
-2.449E-1	4.058E+0	4.272E+0
-2.433E-1	3.899E+0	4.279E+0
-2.433E-1	3.997E+0	4.298E+0
-2.384E-1	3.993E+0	4.279E+0
-2.433E-1	3.916E+0	4.250E+0
-2.416E-1	4.061E+0	4.250E+0
-2.400E-1	3.997E+0	4.110E+0
-2.400E-1	3.893E+0	4.233E+0
-2.433E-1	3.993E+0	4.272E+0
-2.433E-1	4.039E+0	4.259E+0
-2.400E-1	4.026E+0	4.350E+0
-2.400E-1	3.928E+0	4.305E+0
-2.449E-1	4.042E+0	4.237E+0
-2.400E-1	4.058E+0	4.285E+0
-2.416E-1	3.941E+0	4.240E+0
-2.400E-1	4.068E+0	4.146E+0
-2.449E-1	3.896E+0	4.175E+0
-2.416E-1	3.951E+0	4.175E+0
-2.384E-1	4.010E+0	4.178E+0
-2.416E-1	3.951E+0	4.272E+0
-2.449E-1	3.961E+0	4.224E+0
-2.416E-1	4.052E+0	4.237E+0
-2.400E-1	3.954E+0	4.185E+0
-2.384E-1	3.951E+0	4.347E+0
-2.416E-1	4.016E+0	4.237E+0
-2.433E-1	3.935E+0	4.194E+0
-2.449E-1	3.890E+0	4.272E+0
-2.400E-1	3.987E+0	4.240E+0
-2.433E-1	4.045E+0	4.272E+0
-2.433E-1	3.919E+0	4.315E+0
-2.416E-1	4.019E+0	4.207E+0
-2.384E-1	4.006E+0	4.130E+0
-2.433E-1	3.951E+0	4.311E+0
-2.449E-1	3.958E+0	4.285E+0
-2.400E-1	4.049E+0	4.188E+0
-2.400E-1	4.032E+0	4.272E+0
-2.449E-1	4.023E+0	4.188E+0
-2.433E-1	4.032E+0	4.217E+0
-2.416E-1	3.945E+0	4.204E+0
-2.400E-1	3.925E+0	4.357E+0
-2.416E-1	4.052E+0	4.331E+0
-2.449E-1	3.971E+0	4.324E+0
-2.400E-1	4.061E+0	4.376E+0
-2.400E-1	3.984E+0	4.246E+0
-2.449E-1	3.980E+0	4.253E+0
-2.465E-1	3.961E+0	4.263E+0
-2.416E-1	4.045E+0	4.272E+0
-2.416E-1	3.916E+0	4.363E+0
-2.433E-1	3.990E+0	4.156E+0
-2.449E-1	3.951E+0	4.198E+0
-2.400E-1	4.010E+0	4.246E+0
-2.433E-1	4.026E+0	4.259E+0
-2.433E-1	3.958E+0	4.185E+0
-2.449E-1	4.049E+0	4.331E+0
-2.384E-1	3.883E+0	4.227E+0
-2.400E-1	3.906E+0	4.305E+0
-2.433E-1	4.013E+0	4.370E+0
-2.449E-1	4.130E+0	4.327E+0
-2.384E-1	3.893E+0	4.156E+0
-2.416E-1	3.922E+0	4.230E+0
-2.449E-1	3.938E+0	4.162E+0
-2.433E-1	3.958E+0	4.282E+0
-2.368E-1	3.903E+0	4.201E+0
-2.416E-1	3.971E+0	4.237E+0
-2.433E-1	3.893E+0	4.269E+0
-2.400E-1	3.958E+0	4.279E+0
-2.400E-1	3.984E+0	4.204E+0
-2.433E-1	3.919E+0	4.224E+0
-2.416E-1	3.961E+0	4.201E+0
-2.449E-1	3.948E+0	4.204E+0
-2.400E-1	3.967E+0	4.311E+0
-2.416E-1	4.000E+0	4.295E+0
-2.416E-1	3.954E+0	4.337E+0
-2.400E-1	3.964E+0	4.178E+0
-2.384E-1	3.877E+0	4.282E+0
-2.433E-1	3.912E+0	4.117E+0
-2.449E-1	3.948E+0	4.266E+0
-2.465E-1	3.919E+0	4.156E+0
-2.384E-1	3.941E+0	4.246E+0
-2.400E-1	3.967E+0	4.250E+0
-2.433E-1	3.928E+0	4.327E+0
-2.433E-1	3.961E+0	4.237E+0
-2.384E-1	3.958E+0	4.276E+0
-2.400E-1	4.023E+0	4.269E+0
-2.433E-1	3.990E+0	4.379E+0
-2.449E-1	3.987E+0	4.311E+0
-2.384E-1	3.916E+0	4.214E+0
-2.416E-1	3.928E+0	4.350E+0
-2.449E-1	4.026E+0	4.302E+0
-2.433E-1	3.977E+0	4.376E+0
-2.384E-1	3.928E+0	4.201E+0
-2.433E-1	3.961E+0	4.107E+0
-2.416E-1	3.980E+0	4.315E+0
-2.433E-1	3.925E+0	4.143E+0
-2.368E-1	3.958E+0	4.327E+0
-2.416E-1	3.815E+0	4.302E+0
-2.416E-1	3.880E+0	4.311E+0
-2.433E-1	3.912E+0	4.347E+0
-2.416E-1	4.010E+0	4.347E+0
-2.384E-1	4.006E+0	4.233E+0
-2.416E-1	3.912E+0	4.302E+0
-2.449E-1	4.065E+0	4.191E+0
-2.368E-1	3.893E+0	4.253E+0
-2.416E-1	3.951E+0	4.357E+0
-2.416E-1	4.019E+0	4.246E+0
-2.465E-1	3.912E+0	4.201E+0
-2.400E-1	3.990E+0	4.230E+0
-2.416E-1	3.967E+0	4.159E+0
-2.416E-1	4.003E+0	4.172E+0
-2.433E-1	3.890E+0	4.224E+0
-2.384E-1	3.873E+0	4.279E+0
-2.400E-1	4.061E+0	4.211E+0
-2.449E-1	3.899E+0	4.324E+0
-2.449E-1	3.948E+0	4.250E+0
-2.368E-1	4.000E+0	4.207E+0
-2.416E-1	4.000E+0	4.169E+0
-2.416E-1	3.945E+0	4.194E+0
-2.433E-1	3.896E+0	4.279E+0
-2.384E-1	3.938E+0	4.217E+0
-2.416E-1	3.954E+0	4.211E+0
-2.433E-1	3.867E+0	4.191E+0
-2.449E-1	3.903E+0	4.272E+0
-2.400E-1	3.860E+0	4.285E+0
-2.416E-1	3.909E+0	4.269E+0
-2.449E-1	3.938E+0	4.230E+0
-2.433E-1	3.906E+0	4.198E+0
-2.400E-1	4.010E+0	4.220E+0
-2.400E-1	3.987E+0	4.169E+0
-2.416E-1	3.984E+0	4.165E+0
-2.416E-1	3.899E+0	4.422E+0
-2.400E-1	4.000E+0	4.191E+0
-2.368E-1	3.987E+0	4.217E+0
-2.433E-1	3.954E+0	4.269E+0
-2.416E-1	4.058E+0	4.289E+0
-2.384E-1	4.065E+0	4.253E+0
-2.400E-1	4.003E+0	4.253E+0
-2.416E-1	3.980E+0	4.240E+0
-2.416E-1	3.967E+0	4.308E+0
-2.400E-1	3.984E+0	4.243E+0
-2.416E-1	4.000E+0	4.233E+0
-2.433E-1	3.961E+0	4.240E+0
-2.400E-1	3.877E+0	4.279E+0
-2.400E-1	3.890E+0	4.298E+0
-2.400E-1	3.961E+0	4.162E+0
-2.465E-1	4.036E+0	4.311E+0
-2.416E-1	3.980E+0	4.246E+0
-2.384E-1	3.938E+0	4.243E+0
-2.384E-1	4.094E+0	4.194E+0
-2.465E-1	3.980E+0	4.396E+0
-2.416E-1	3.948E+0	4.217E+0
-2.433E-1	3.922E+0	4.282E+0
-2.384E-1	3.938E+0	4.220E+0
-2.416E-1	3.883E+0	4.139E+0
-2.433E-1	3.922E+0	4.276E+0
-2.416E-1	3.925E+0	4.344E+0
-2.368E-1	4.032E+0	4.220E+0
-2.449E-1	3.948E+0	4.104E+0
-2.416E-1	4.045E+0	4.295E+0
-2.416E-1	3.964E+0	4.259E+0
-2.416E-1	3.961E+0	4.133E+0
-2.465E-1	3.941E+0	4.292E+0
-2.433E-1	3.990E+0	4.146E+0
-2.400E-1	3.961E+0	4.159E+0
-2.416E-1	3.928E+0	4.240E+0
-2.433E-1	3.951E+0	4.185E+0
-2.433E-1	3.906E+0	4.311E+0
-2.400E-1	3.964E+0	4.347E+0
-2.400E-1	3.903E+0	4.246E+0
-2.433E-1	3.961E+0	4.207E+0
-2.433E-1	3.912E+0	4.246E+0
-2.400E-1	3.802E+0	4.188E+0
-2.400E-1	3.873E+0	4.220E+0
-2.465E-1	3.990E+0	4.272E+0
-2.465E-1	3.984E+0	4.246E+0
-2.400E-1	3.984E+0	4.243E+0
-2.368E-1	4.055E+0	4.285E+0
-2.433E-1	3.967E+0	4.243E+0
-2.416E-1	3.890E+0	4.321E+0
-2.416E-1	3.838E+0	4.383E+0
-2.368E-1	4.003E+0	4.298E+0
-2.416E-1	3.906E+0	4.198E+0
-2.400E-1	4.026E+0	4.182E+0
-2.400E-1	3.912E+0	4.191E+0
-2.400E-1	3.945E+0	4.237E+0
-2.449E-1	4.029E+0	4.230E+0
-2.433E-1	3.997E+0	4.130E+0
-2.384E-1	3.958E+0	4.292E+0
-2.384E-1	3.954E+0	4.237E+0
-2.433E-1	4.071E+0	4.243E+0
-2.449E-1	3.896E+0	4.191E+0
-2.400E-1	4.000E+0	4.227E+0
-2.416E-1	4.058E+0	4.383E+0
-2.449E-1	3.938E+0	4.220E+0
-2.416E-1	4.029E+0	4.292E+0
-2.400E-1	3.980E+0	4.256E+0
-2.400E-1	4.000E+0	4.227E+0
-2.416E-1	3.954E+0	4.214E+0
-2.416E-1	3.935E+0	4.263E+0
-2.433E-1	3.854E+0	4.337E+0
-2.400E-1	3.948E+0	4.302E+0
-2.449E-1	3.925E+0	4.237E+0
-2.433E-1	3.984E+0	4.224E+0
-2.400E-1	3.948E+0	4.324E+0
-2.400E-1	3.984E+0	4.289E+0
-2.433E-1	3.867E+0	4.172E+0
-2.433E-1	3.951E+0	4.198E+0
-2.384E-1	3.984E+0	4.263E+0
-2.416E-1	3.964E+0	4.178E+0
-2.433E-1	3.922E+0	4.253E+0
-2.433E-1	3.948E+0	4.324E+0
-2.384E-1	3.948E+0	4.311E+0
-2.400E-1	3.912E+0	4.272E+0
-2.433E-1	3.890E+0	4.302E+0
-2.449E-1	4.006E+0	4.250E+0
-2.400E-1	3.935E+0	4.327E+0
-2.400E-1	4.006E+0	4.302E+0
-2.416E-1	3.984E+0	4.350E+0
-2.416E-1	3.954E+0	4.220E+0
-2.368E-1	3.987E+0	4.279E+0
-2.384E-1	3.841E+0	4.315E+0
-2.416E-1	3.987E+0	4.201E+0
-2.433E-1	3.951E+0	4.285E+0
-2.400E-1	3.997E+0	4.133E+0
-2.400E-1	4.036E+0	4.327E+0
-2.433E-1	3.916E+0	4.259E+0
-2.449E-1	3.948E+0	4.139E+0
-2.384E-1	3.909E+0	4.230E+0
-2.400E-1	3.841E+0	4.201E+0
-2.433E-1	4.117E+0	4.315E+0
-2.433E-1	3.945E+0	4.315E+0
-2.368E-1	3.954E+0	4.250E+0
-2.416E-1	4.023E+0	4.250E+0
-2.400E-1	4.010E+0	4.256E+0
-2.433E-1	3.938E+0	4.253E+0
-2.416E-1	4.006E+0	4.227E+0
-2.400E-1	3.864E+0	4.191E+0
-2.416E-1	4.029E+0	4.191E+0
-2.465E-1	3.987E+0	4.250E+0
-2.351E-1	3.899E+0	4.324E+0
-2.416E-1	3.938E+0	4.259E+0
-2.400E-1	4.032E+0	4.292E+0
-2.416E-1	3.925E+0	4.311E+0
-2.400E-1	4.029E+0	4.104E+0
-2.433E-1	3.864E+0	4.331E+0
-2.416E-1	3.941E+0	4.315E+0
-2.433E-1	3.922E+0	4.311E+0
-2.416E-1	3.954E+0	4.276E+0
-2.400E-1	4.061E+0	4.211E+0
-2.400E-1	3.971E+0	4.156E+0
-2.465E-1	3.919E+0	4.191E+0
-2.416E-1	3.922E+0	4.340E+0
-2.433E-1	3.980E+0	4.292E+0
-2.416E-1	3.987E+0	4.269E+0
-2.449E-1	3.938E+0	4.263E+0
-2.384E-1	4.065E+0	4.204E+0
-2.416E-1	3.925E+0	4.207E+0
-2.433E-1	4.078E+0	4.311E+0
-2.465E-1	3.980E+0	4.224E+0
-2.416E-1	3.987E+0	4.224E+0
-2.416E-1	4.045E+0	4.120E+0
-2.400E-1	4.032E+0	4.269E+0
-2.433E-1	4.058E+0	4.327E+0
-2.400E-1	3.922E+0	4.269E+0
-2.416E-1	3.961E+0	4.259E+0
-2.416E-1	3.935E+0	4.156E+0
-2.416E-1	3.893E+0	4.233E+0
-2.400E-1	4.029E+0	4.162E+0
-2.449E-1	3.854E+0	4.259E+0
-2.433E-1	3.990E+0	4.237E+0
-2.449E-1	3.987E+0	4.315E+0
-2.384E-1	3.990E+0	4.337E+0
-2.400E-1	4.110E+0	4.253E+0
-2.433E-1	3.922E+0	4.272E+0
-2.449E-1	3.935E+0	4.152E+0
-2.400E-1	3.873E+0	4.237E+0
-2.416E-1	3.958E+0	4.353E+0
-2.416E-1	4.032E+0	4.321E+0
-2.449E-1	3.954E+0	4.253E+0
-2.449E-1	3.873E+0	4.246E+0
-2.416E-1	3.980E+0	4.256E+0
-2.433E-1	3.925E+0	4.156E+0
-2.433E-1	3.938E+0	4.130E+0
-2.384E-1	3.903E+0	4.357E+0
-2.416E-1	4.032E+0	4.344E+0
-2.449E-1	3.916E+0	4.194E+0
-2.449E-1	3.912E+0	4.175E+0
-2.416E-1	3.977E+0	4.230E+0
-2.416E-1	4.042E+0	4.285E+0
-2.449E-1	4.045E+0	4.214E+0
-2.433E-1	4.042E+0	4.233E+0
-2.400E-1	3.948E+0	4.259E+0
-2.400E-1	3.961E+0	4.366E+0
-2.433E-1	3.928E+0	4.246E+0
-2.416E-1	3.977E+0	4.276E+0
-2.416E-1	3.948E+0	4.250E+0
-2.384E-1	3.831E+0	4.266E+0
-2.449E-1	4.013E+0	4.159E+0
-2.433E-1	3.945E+0	4.266E+0
-2.384E-1	3.935E+0	4.392E+0
-2.416E-1	3.964E+0	4.185E+0
-2.400E-1	3.922E+0	4.107E+0
-2.433E-1	3.925E+0	4.344E+0
-2.384E-1	3.990E+0	4.182E+0
-2.368E-1	4.042E+0	4.243E+0
-2.449E-1	3.951E+0	4.340E+0
-2.416E-1	3.925E+0	4.334E+0
-2.416E-1	3.974E+0	4.198E+0
-2.400E-1	3.935E+0	4.220E+0
-2.433E-1	3.990E+0	4.178E+0
-2.416E-1	3.786E+0	4.201E+0
-2.433E-1	3.938E+0	4.207E+0
-2.416E-1	3.886E+0	4.246E+0
-2.433E-1	4.045E+0	4.198E+0
-2.400E-1	3.954E+0	4.285E+0
-2.400E-1	3.854E+0	4.379E+0
-2.416E-1	4.029E+0	4.162E+0
-2.465E-1	3.890E+0	4.182E+0
-2.400E-1	3.916E+0	4.178E+0
-2.400E-1	3.971E+0	4.194E+0
-2.400E-1	4.032E+0	4.285E+0
-2.433E-1	3.925E+0	4.246E+0
-2.416E-1	3.935E+0	4.279E+0
-2.384E-1	3.912E+0	4.279E+0
-2.416E-1	3.974E+0	4.250E+0
-2.416E-1	3.980E+0	4.169E+0
-2.433E-1	4.065E+0	4.295E+0
-2.400E-1	3.922E+0	4.289E+0
-2.400E-1	3.886E+0	4.302E+0
-2.449E-1	3.893E+0	4.327E+0
-2.449E-1	3.987E+0	4.198E+0
-2.416E-1	3.925E+0	4.230E+0
-2.384E-1	3.883E+0	4.353E+0
-2.416E-1	3.919E+0	4.207E+0
-2.400E-1	4.016E+0	4.282E+0
-2.416E-1	4.016E+0	4.191E+0
-2.384E-1	3.880E+0	4.263E+0
-2.433E-1	3.847E+0	4.259E+0
-2.416E-1	3.977E+0	4.250E+0
-2.416E-1	3.847E+0	4.120E+0
-2.368E-1	3.941E+0	4.207E+0
-2.433E-1	4.036E+0	4.162E+0
-2.416E-1	3.935E+0	4.321E+0
-2.416E-1	3.967E+0	4.188E+0
-2.351E-1	4.019E+0	4.263E+0
-2.465E-1	4.036E+0	4.237E+0
-2.400E-1	3.932E+0	4.237E+0
-2.416E-1	4.123E+0	4.327E+0
-2.384E-1	3.974E+0	4.169E+0
-2.416E-1	3.928E+0	4.165E+0
-2.433E-1	3.919E+0	4.292E+0
-2.400E-1	3.893E+0	4.324E+0
-2.384E-1	3.945E+0	4.107E+0
-2.433E-1	3.938E+0	4.204E+0
-2.416E-1	4.081E+0	4.366E+0
-2.400E-1	4.010E+0	4.178E+0
-2.368E-1	3.958E+0	4.298E+0
-2.449E-1	3.912E+0	4.233E+0
-2.433E-1	3.977E+0	4.305E+0
-2.400E-1	3.945E+0	4.272E+0
-2.416E-1	3.941E+0	4.327E+0
-2.416E-1	3.916E+0	4.042E+0
-2.416E-1	4.042E+0	4.237E+0
-2.400E-1	3.984E+0	4.308E+0
-2.433E-1	3.916E+0	4.110E+0
-2.416E-1	3.896E+0	4.315E+0
-2.416E-1	3.935E+0	4.217E+0
-2.400E-1	3.932E+0	4.217E+0
-2.416E-1	3.932E+0	4.327E+0
-2.433E-1	4.094E+0	4.344E+0
-2.433E-1	3.980E+0	4.292E+0
-2.400E-1	3.993E+0	4.272E+0
-2.416E-1	4.065E+0	4.383E+0
-2.416E-1	3.886E+0	4.350E+0
-2.433E-1	4.113E+0	4.207E+0
-2.400E-1	4.029E+0	4.256E+0
-2.400E-1	3.971E+0	4.256E+0
-2.433E-1	4.061E+0	4.246E+0
-2.433E-1	3.941E+0	4.165E+0
-2.368E-1	3.938E+0	4.227E+0
-2.400E-1	3.935E+0	4.282E+0
-2.433E-1	3.821E+0	4.376E+0
-2.433E-1	3.941E+0	4.263E+0
-2.368E-1	3.941E+0	4.298E+0
-2.416E-1	3.990E+0	4.266E+0
-2.400E-1	3.987E+0	4.240E+0
-2.416E-1	4.003E+0	4.113E+0
-2.400E-1	3.912E+0	4.198E+0
-2.368E-1	4.042E+0	4.227E+0
-2.449E-1	4.042E+0	4.211E+0
-2.416E-1	3.932E+0	4.305E+0
-2.400E-1	4.010E+0	4.217E+0
-2.400E-1	3.993E+0	4.172E+0
-2.433E-1	3.977E+0	4.366E+0
-2.433E-1	3.922E+0	4.256E+0
-2.400E-1	4.036E+0	4.340E+0
-2.400E-1	3.964E+0	4.311E+0
-2.433E-1	3.938E+0	4.194E+0
-2.433E-1	3.893E+0	4.269E+0
-2.368E-1	3.967E+0	4.266E+0
-2.400E-1	4.087E+0	4.201E+0
-2.400E-1	3.919E+0	4.292E+0
-2.449E-1	3.977E+0	4.399E+0
-2.368E-1	3.948E+0	4.227E+0
-2.433E-1	3.938E+0	4.246E+0
-2.416E-1	3.987E+0	4.250E+0
-2.449E-1	3.932E+0	4.224E+0
-2.400E-1	3.935E+0	4.298E+0
-2.433E-1	4.019E+0	4.204E+0
-2.433E-1	4.010E+0	4.191E+0
-2.449E-1	3.954E+0	4.305E+0
-2.368E-1	3.893E+0	4.243E+0
-2.384E-1	3.890E+0	4.149E+0
-2.449E-1	3.877E+0	4.321E+0
-2.433E-1	3.958E+0	4.272E+0
-2.400E-1	3.954E+0	4.191E+0
-2.384E-1	4.013E+0	4.201E+0
-2.433E-1	3.925E+0	4.227E+0
-2.416E-1	3.919E+0	4.162E+0
-2.400E-1	3.997E+0	4.259E+0
-2.400E-1	3.938E+0	4.233E+0
-2.433E-1	3.880E+0	4.289E+0
-2.433E-1	3.916E+0	4.230E+0
-2.351E-1	3.974E+0	4.357E+0
-2.400E-1	3.935E+0	4.366E+0
-2.416E-1	3.928E+0	4.175E+0
-2.449E-1	3.864E+0	4.188E+0
-2.384E-1	3.834E+0	4.311E+0
-2.433E-1	3.951E+0	4.237E+0
-2.449E-1	3.903E+0	4.217E+0
-2.449E-1	4.032E+0	4.282E+0
-2.384E-1	3.951E+0	4.298E+0
-2.449E-1	3.997E+0	4.175E+0
-2.433E-1	3.990E+0	4.250E+0
-2.449E-1	3.941E+0	4.230E+0
-2.368E-1	3.922E+0	4.250E+0
-2.433E-1	4.049E+0	4.324E+0
-2.416E-1	3.919E+0	4.318E+0
-2.416E-1	3.935E+0	4.207E+0
-2.368E-1	3.922E+0	4.295E+0
-2.416E-1	3.977E+0	4.159E+0
-2.449E-1	3.941E+0	4.285E+0
-2.449E-1	3.893E+0	4.152E+0
-2.384E-1	3.941E+0	4.276E+0
-2.416E-1	3.886E+0	4.211E+0
-2.416E-1	4.055E+0	4.250E+0
-2.433E-1	3.935E+0	4.220E+0
-2.384E-1	3.984E+0	4.224E+0
-2.400E-1	4.023E+0	4.230E+0
-2.433E-1	3.925E+0	4.366E+0
-2.416E-1	4.036E+0	4.327E+0
-2.384E-1	3.941E+0	4.425E+0
-2.384E-1	4.100E+0	4.392E+0
-2.416E-1	3.906E+0	4.263E+0
-2.433E-1	3.831E+0	4.340E+0
-2.416E-1	3.945E+0	4.305E+0
-2.400E-1	3.941E+0	4.276E+0
-2.433E-1	3.919E+0	4.198E+0
-2.433E-1	4.065E+0	4.246E+0
-2.400E-1	3.912E+0	4.266E+0
-2.416E-1	3.964E+0	4.211E+0
-2.449E-1	3.941E+0	4.279E+0
-2.416E-1	3.993E+0	4.250E+0
-2.400E-1	4.107E+0	4.269E+0
-2.400E-1	3.880E+0	4.214E+0
-2.449E-1	3.893E+0	4.392E+0
-2.416E-1	3.971E+0	4.240E+0
-2.416E-1	3.984E+0	4.259E+0
-2.416E-1	3.912E+0	4.321E+0
-2.465E-1	3.886E+0	4.136E+0
-2.416E-1	3.990E+0	4.324E+0
-2.400E-1	3.890E+0	4.143E+0
-2.400E-1	3.932E+0	4.207E+0
-2.400E-1	3.990E+0	4.292E+0
-2.433E-1	4.023E+0	4.282E+0
-2.400E-1	3.964E+0	4.230E+0
-2.400E-1	3.990E+0	4.201E+0
-2.465E-1	3.899E+0	4.182E+0
-2.433E-1	3.925E+0	4.175E+0
-2.384E-1	3.938E+0	4.253E+0
-2.384E-1	3.997E+0	4.240E+0
-2.433E-1	3.919E+0	4.266E+0
-2.433E-1	3.922E+0	4.243E+0
-2.433E-1	4.071E+0	4.191E+0
-2.416E-1	3.974E+0	4.084E+0
-2.433E-1	4.019E+0	4.240E+0
-2.416E-1	3.899E+0	4.321E+0
-2.384E-1	3.932E+0	4.211E+0
-2.384E-1	3.886E+0	4.324E+0
-2.416E-1	4.049E+0	4.298E+0
-2.416E-1	3.961E+0	4.282E+0
-2.416E-1	3.893E+0	4.321E+0
-2.400E-1	3.958E+0	4.175E+0
-2.433E-1	3.922E+0	4.360E+0
-2.416E-1	4.000E+0	4.311E+0
-2.400E-1	4.013E+0	4.233E+0
-2.416E-1	3.896E+0	4.214E+0
-2.449E-1	4.065E+0	4.087E+0
-2.384E-1	3.990E+0	4.259E+0
-2.400E-1	3.909E+0	4.185E+0
-2.384E-1	3.877E+0	4.233E+0
-2.416E-1	4.029E+0	4.175E+0
-2.400E-1	3.909E+0	4.282E+0
-2.416E-1	3.958E+0	4.188E+0
-2.400E-1	3.987E+0	4.318E+0
-2.449E-1	4.029E+0	4.334E+0
-2.400E-1	4.029E+0	4.282E+0
-2.400E-1	3.834E+0	4.337E+0
-2.368E-1	3.896E+0	4.334E+0
-2.481E-1	3.912E+0	4.276E+0
-2.400E-1	3.932E+0	4.175E+0
-2.416E-1	3.980E+0	4.334E+0
-2.416E-1	3.997E+0	4.366E+0
-2.433E-1	4.003E+0	4.308E+0
-2.416E-1	3.857E+0	4.182E+0
-2.400E-1	4.023E+0	4.126E+0
-2.400E-1	4.068E+0	4.191E+0
-2.433E-1	3.954E+0	4.253E+0
-2.416E-1	3.899E+0	4.305E+0
-2.400E-1	3.977E+0	4.315E+0
-2.368E-1	3.935E+0	4.207E+0
-2.433E-1	3.935E+0	4.201E+0
-2.433E-1	3.841E+0	4.182E+0
-2.433E-1	3.974E+0	4.327E+0
-2.384E-1	3.903E+0	4.172E+0
-2.433E-1	3.967E+0	4.276E+0
-2.400E-1	3.951E+0	4.220E+0
-2.416E-1	3.980E+0	4.243E+0
-2.384E-1	3.945E+0	4.266E+0
-2.400E-1	3.971E+0	4.285E+0
-2.433E-1	3.961E+0	4.220E+0
-2.400E-1	3.925E+0	4.240E+0
-2.351E-1	3.928E+0	4.350E+0
-2.433E-1	4.052E+0	4.233E+0
-2.416E-1	4.029E+0	4.159E+0
-2.416E-1	3.948E+0	4.233E+0
-2.384E-1	3.883E+0	4.175E+0
-2.433E-1	4.029E+0	4.308E+0
-2.416E-1	3.912E+0	4.282E+0
-2.400E-1	3.938E+0	4.308E+0
-2.400E-1	3.961E+0	4.253E+0
-2.416E-1	3.851E+0	4.331E+0
-2.416E-1	3.951E+0	4.269E+0
-2.400E-1	3.864E+0	4.259E+0
-2.416E-1	3.880E+0	4.100E+0
-2.416E-1	4.055E+0	4.207E+0
-2.416E-1	3.909E+0	4.224E+0
-2.416E-1	3.928E+0	4.136E+0
-2.368E-1	3.997E+0	4.315E+0
-2.400E-1	4.123E+0	4.269E+0
-2.449E-1	3.993E+0	4.217E+0
-2.416E-1	3.954E+0	4.211E+0
-2.416E-1	3.938E+0	4.227E+0
-2.449E-1	3.935E+0	4.340E+0
-2.433E-1	3.912E+0	4.250E+0
-2.384E-1	4.003E+0	4.340E+0
-2.400E-1	3.997E+0	4.347E+0
-2.449E-1	4.016E+0	4.402E+0
-2.416E-1	3.928E+0	4.324E+0
-2.384E-1	4.058E+0	4.263E+0
-2.433E-1	4.068E+0	4.211E+0
-2.416E-1	3.974E+0	4.289E+0
-2.449E-1	4.010E+0	4.292E+0
-2.400E-1	3.841E+0	4.198E+0
-2.400E-1	3.893E+0	4.172E+0
-2.433E-1	4.026E+0	4.194E+0
-2.400E-1	3.954E+0	4.256E+0
-2.384E-1	3.954E+0	4.207E+0
-2.416E-1	3.916E+0	4.220E+0
-2.416E-1	3.890E+0	4.159E+0
-2.433E-1	4.100E+0	4.175E+0
-2.416E-1	3.893E+0	4.272E+0
-2.400E-1	3.890E+0	4.243E+0
-2.416E-1	4.068E+0	4.266E+0
-2.416E-1	3.945E+0	4.204E+0
-2.400E-1	3.870E+0	4.370E+0
-2.400E-1	3.980E+0	4.298E+0
-2.416E-1	3.932E+0	4.224E+0
-2.416E-1	3.954E+0	4.324E+0
-2.384E-1	3.971E+0	4.321E+0
-2.400E-1	3.808E+0	4.191E+0
-2.416E-1	4.084E+0	4.220E+0
-2.449E-1	3.893E+0	4.253E+0
-2.351E-1	3.890E+0	4.159E+0
-2.400E-1	4.023E+0	4.350E+0
-2.400E-1	4.039E+0	4.240E+0
-2.416E-1	3.948E+0	4.259E+0
-2.400E-1	4.023E+0	4.370E+0
-2.416E-1	4.023E+0	4.302E+0
-2.400E-1	3.993E+0	4.305E+0
-2.449E-1	3.945E+0	4.266E+0
-2.368E-1	4.074E+0	4.233E+0
-2.416E-1	3.961E+0	4.237E+0
-2.400E-1	3.945E+0	4.318E+0
-2.416E-1	3.977E+0	4.152E+0
-2.384E-1	4.074E+0	4.269E+0
-2.400E-1	3.912E+0	4.272E+0
-2.384E-1	3.971E+0	4.201E+0
-2.449E-1	3.919E+0	4.191E+0
-2.351E-1	3.919E+0	4.256E+0
-2.400E-1	3.880E+0	4.298E+0
-2.416E-1	3.984E+0	4.263E+0
-2.433E-1	3.912E+0	4.272E+0
-2.384E-1	4.016E+0	4.217E+0
-2.384E-1	3.906E+0	4.321E+0
-2.416E-1	4.000E+0	4.298E+0
-2.416E-1	4.019E+0	4.321E+0
-2.400E-1	3.938E+0	4.246E+0
-2.433E-1	3.951E+0	4.266E+0
-2.416E-1	3.899E+0	4.269E+0
-2.433E-1	3.903E+0	4.315E+0
-2.384E-1	4.113E+0	4.165E+0
-2.384E-1	3.916E+0	4.175E+0
-2.416E-1	4.003E+0	4.279E+0
-2.433E-1	3.938E+0	4.311E+0
-2.400E-1	3.906E+0	4.331E+0
-2.416E-1	3.808E+0	4.185E+0
-2.416E-1	3.896E+0	4.169E+0
-2.400E-1	3.906E+0	4.259E+0
-2.368E-1	3.932E+0	4.194E+0
-2.433E-1	3.971E+0	4.305E+0
-2.384E-1	4.029E+0	4.217E+0
-2.416E-1	3.961E+0	4.353E+0
-2.400E-1	3.867E+0	4.185E+0
-2.384E-1	3.961E+0	4.097E+0
-2.433E-1	3.903E+0	4.220E+0
-2.416E-1	3.886E+0	4.146E+0
-2.384E-1	3.958E+0	4.201E+0
-2.384E-1	3.958E+0	4.263E+0
-2.433E-1	3.903E+0	4.224E+0
-2.400E-1	3.838E+0	4.172E+0
-2.400E-1	3.906E+0	4.207E+0
-2.400E-1	3.906E+0	4.191E+0
-2.433E-1	3.935E+0	4.298E+0
-2.449E-1	4.049E+0	4.272E+0
-2.400E-1	3.961E+0	4.152E+0
-2.400E-1	3.877E+0	4.311E+0
-2.416E-1	3.951E+0	4.217E+0
-2.433E-1	4.026E+0	4.292E+0
-2.400E-1	4.000E+0	4.282E+0
-2.400E-1	3.977E+0	4.263E+0
-2.400E-1	4.068E+0	4.305E+0
-2.416E-1	3.951E+0	4.331E+0
-2.384E-1	4.003E+0	4.315E+0
-2.400E-1	3.984E+0	4.253E+0
-2.433E-1	4.023E+0	4.237E+0
-2.433E-1	4.055E+0	4.227E+0
-2.416E-1	3.909E+0	4.217E+0
-2.400E-1	4.071E+0	4.230E+0
-2.449E-1	3.870E+0	4.172E+0
-2.416E-1	4.042E+0	4.136E+0
-2.433E-1	3.990E+0	4.233E+0
-2.400E-1	4.010E+0	4.156E+0
-2.449E-1	3.990E+0	4.263E+0
-2.465E-1	3.903E+0	4.289E+0
-2.384E-1	3.980E+0	4.298E+0
-2.400E-1	3.980E+0	4.240E+0
-2.465E-1	3.967E+0	4.230E+0
-2.433E-1	3.971E+0	4.308E+0
-2.416E-1	3.925E+0	4.389E+0
-2.400E-1	3.873E+0	4.237E+0
-2.449E-1	4.026E+0	4.246E+0
-2.416E-1	3.948E+0	4.363E+0
-2.416E-1	4.000E+0	4.357E+0
-2.400E-1	3.967E+0	4.259E+0
-2.433E-1	4.058E+0	4.289E+0
-2.416E-1	3.958E+0	4.311E+0
-2.416E-1	3.922E+0	4.214E+0
-2.384E-1	3.886E+0	4.285E+0
-2.433E-1	3.964E+0	4.276E+0
-2.416E-1	4.045E+0	4.227E+0
-2.368E-1	3.971E+0	4.279E+0
-2.400E-1	3.935E+0	4.289E+0
-2.449E-1	3.903E+0	4.240E+0
-2.449E-1	3.993E+0	4.405E+0
-2.433E-1	3.925E+0	4.237E+0
-2.400E-1	3.912E+0	4.113E+0
-2.433E-1	4.055E+0	4.266E+0
-2.433E-1	3.932E+0	4.272E+0
-2.416E-1	3.916E+0	4.370E+0
-2.416E-1	3.896E+0	4.305E+0
-2.465E-1	3.886E+0	4.250E+0
-2.433E-1	3.958E+0	4.331E+0
-2.400E-1	3.971E+0	4.217E+0
-2.400E-1	3.821E+0	4.130E+0
-2.416E-1	4.023E+0	4.279E+0
-2.416E-1	3.899E+0	4.237E+0
-2.416E-1	3.912E+0	4.353E+0
-2.368E-1	3.922E+0	4.331E+0
-2.433E-1	4.013E+0	4.217E+0
-2.400E-1	3.954E+0	4.253E+0
-2.384E-1	3.984E+0	4.289E+0
-2.384E-1	3.870E+0	4.156E+0
-2.449E-1	3.867E+0	4.302E+0
-2.416E-1	3.783E+0	4.246E+0
-2.416E-1	3.945E+0	4.253E+0
-2.433E-1	4.013E+0	4.266E+0
-2.433E-1	3.909E+0	4.165E+0
-2.416E-1	3.980E+0	4.204E+0
-2.416E-1	3.990E+0	4.337E+0
-2.400E-1	3.961E+0	4.110E+0
-2.416E-1	3.896E+0	4.376E+0
-2.400E-1	4.003E+0	4.256E+0
-2.400E-1	3.974E+0	4.321E+0
-2.433E-1	4.081E+0	4.308E+0
-2.449E-1	3.831E+0	4.276E+0
-2.400E-1	4.100E+0	4.194E+0
-2.384E-1	3.961E+0	4.272E+0
-2.416E-1	3.870E+0	4.237E+0
-2.416E-1	3.958E+0	4.230E+0
-2.416E-1	4.055E+0	4.207E+0
-2.433E-1	4.087E+0	4.289E+0
-2.384E-1	3.958E+0	4.250E+0
-2.449E-1	4.016E+0	4.305E+0
-2.433E-1	3.948E+0	4.217E+0
-2.400E-1	3.880E+0	4.334E+0
-2.400E-1	3.932E+0	4.266E+0
-2.449E-1	3.919E+0	4.363E+0
-2.433E-1	3.967E+0	4.224E+0
-2.416E-1	3.873E+0	4.233E+0
-2.400E-1	3.954E+0	4.201E+0
-2.400E-1	4.013E+0	4.214E+0
-2.416E-1	3.886E+0	4.272E+0
-2.416E-1	3.948E+0	4.220E+0
-2.416E-1	3.925E+0	4.246E+0
-2.433E-1	4.003E+0	4.298E+0
-2.449E-1	3.941E+0	4.402E+0
-2.384E-1	4.032E+0	4.243E+0
-2.416E-1	3.974E+0	4.201E+0
-2.416E-1	3.932E+0	4.133E+0
-2.416E-1	3.938E+0	4.324E+0
-2.384E-1	3.971E+0	4.188E+0
-2.384E-1	4.058E+0	4.169E+0
-2.416E-1	3.909E+0	4.246E+0
-2.416E-1	3.873E+0	4.250E+0
-2.400E-1	3.948E+0	4.396E+0
-2.384E-1	4.000E+0	4.311E+0
-2.433E-1	3.831E+0	4.266E+0
-2.400E-1	3.974E+0	4.337E+0
-2.416E-1	3.977E+0	4.094E+0
-2.416E-1	3.997E+0	4.298E+0
-2.416E-1	4.055E+0	4.230E+0
-2.449E-1	3.984E+0	4.246E+0
-2.384E-1	3.903E+0	4.344E+0
-2.400E-1	4.026E+0	4.389E+0
-2.416E-1	4.003E+0	4.204E+0
-2.433E-1	3.932E+0	4.214E+0
-2.368E-1	3.980E+0	4.321E+0
-2.433E-1	3.919E+0	4.240E+0
-2.465E-1	3.932E+0	4.152E+0
-2.433E-1	3.925E+0	4.282E+0
-2.416E-1	3.928E+0	4.350E+0
-2.416E-1	3.922E+0	4.321E+0
-2.416E-1	3.916E+0	4.185E+0
-2.433E-1	3.938E+0	4.120E+0
-2.400E-1	4.019E+0	4.253E+0
-2.433E-1	4.023E+0	4.233E+0
-2.433E-1	3.909E+0	4.220E+0
-2.449E-1	3.922E+0	4.292E+0
-2.400E-1	3.928E+0	4.318E+0
-2.416E-1	3.964E+0	4.347E+0
-2.416E-1	4.019E+0	4.292E+0
-2.433E-1	3.993E+0	4.182E+0
-2.384E-1	4.045E+0	4.240E+0
-2.400E-1	4.023E+0	4.276E+0
-2.433E-1	3.980E+0	4.308E+0
-2.449E-1	4.003E+0	4.146E+0
-2.368E-1	3.870E+0	4.324E+0
-2.384E-1	3.916E+0	4.285E+0
-2.449E-1	3.974E+0	4.318E+0
-2.449E-1	3.951E+0	4.204E+0
-2.384E-1	3.873E+0	4.272E+0
-2.433E-1	3.928E+0	4.237E+0
-2.416E-1	3.938E+0	4.272E+0
-2.416E-1	4.010E+0	4.282E+0
-2.384E-1	3.909E+0	4.289E+0
-2.416E-1	3.925E+0	4.172E+0
-2.449E-1	3.997E+0	4.263E+0
-2.449E-1	3.951E+0	4.379E+0
-2.416E-1	3.896E+0	4.204E+0
-2.433E-1	4.003E+0	4.191E+0
-2.449E-1	3.922E+0	4.282E+0
-2.433E-1	3.967E+0	4.220E+0
-2.335E-1	4.039E+0	4.233E+0
-2.416E-1	3.938E+0	4.298E+0
-2.416E-1	4.026E+0	4.279E+0
-2.416E-1	4.016E+0	4.233E+0
-2.400E-1	3.916E+0	4.259E+0
-2.433E-1	4.003E+0	4.298E+0
-2.400E-1	4.055E+0	4.143E+0
-2.449E-1	3.964E+0	4.182E+0
-2.400E-1	3.877E+0	4.240E+0
-2.384E-1	3.987E+0	4.169E+0
-2.400E-1	3.903E+0	4.321E+0
-2.433E-1	3.912E+0	4.327E+0
-2.384E-1	3.941E+0	4.295E+0
-2.400E-1	3.967E+0	4.237E+0
-2.400E-1	3.906E+0	4.165E+0
-2.416E-1	3.980E+0	4.266E+0
-2.368E-1	4.010E+0	4.233E+0
-2.416E-1	3.987E+0	4.324E+0
-2.416E-1	3.896E+0	4.191E+0
-2.433E-1	3.883E+0	4.250E+0
-2.416E-1	4.023E+0	4.246E+0
-2.400E-1	3.948E+0	4.259E+0
-2.416E-1	3.958E+0	4.156E+0
-2.433E-1	4.156E+0	4.214E+0
-2.384E-1	3.958E+0	4.269E+0
-2.416E-1	3.886E+0	4.311E+0
-2.416E-1	4.052E+0	4.175E+0
-2.433E-1	4.006E+0	4.149E+0
-2.384E-1	4.036E+0	4.285E+0
-2.416E-1	3.948E+0	4.139E+0
-2.433E-1	3.964E+0	4.263E+0
-2.400E-1	3.867E+0	4.344E+0
-2.368E-1	3.990E+0	4.240E+0
-2.400E-1	3.786E+0	4.188E+0
-2.449E-1	3.854E+0	4.272E+0
-2.433E-1	3.958E+0	4.185E+0
-2.400E-1	3.945E+0	4.246E+0
-2.384E-1	3.961E+0	4.246E+0
-2.433E-1	3.990E+0	4.321E+0
-2.433E-1	3.928E+0	4.130E+0
-2.368E-1	3.971E+0	4.285E+0
-2.400E-1	3.847E+0	4.159E+0
-2.433E-1	3.916E+0	4.292E+0
-2.416E-1	4.006E+0	4.207E+0
-2.400E-1	4.117E+0	4.311E+0
-2.400E-1	4.000E+0	4.422E+0
-2.416E-1	3.984E+0	4.233E+0
-2.416E-1	3.951E+0	4.149E+0
-2.400E-1	4.000E+0	4.292E+0
-2.400E-1	3.977E+0	4.224E+0
-2.433E-1	3.928E+0	4.266E+0
-2.400E-1	3.967E+0	4.315E+0
-2.384E-1	3.954E+0	4.194E+0
-2.384E-1	4.016E+0	4.243E+0
-2.433E-1	3.993E+0	4.237E+0
-2.433E-1	3.954E+0	4.272E+0
-2.416E-1	3.993E+0	4.259E+0
-2.400E-1	3.906E+0	4.269E+0
-2.449E-1	3.818E+0	4.201E+0
-2.433E-1	3.938E+0	4.305E+0
-2.400E-1	3.906E+0	4.243E+0
-2.400E-1	4.019E+0	4.204E+0
-2.449E-1	3.948E+0	4.324E+0
-2.416E-1	3.922E+0	4.214E+0
-2.416E-1	3.886E+0	4.256E+0
-2.368E-1	3.916E+0	4.175E+0
-2.416E-1	3.948E+0	4.276E+0
-2.433E-1	3.870E+0	4.298E+0
-2.368E-1	3.880E+0	4.253E+0
-2.351E-1	3.867E+0	4.214E+0
-2.449E-1	3.964E+0	4.230E+0
-2.416E-1	3.909E+0	4.204E+0
-2.384E-1	3.993E+0	4.185E+0
-2.384E-1	3.997E+0	4.259E+0
-2.416E-1	3.977E+0	4.191E+0
-2.368E-1	3.896E+0	4.237E+0
-2.384E-1	3.980E+0	4.266E+0
-2.384E-1	3.987E+0	4.207E+0
-2.416E-1	3.971E+0	4.285E+0
-2.433E-1	3.919E+0	4.175E+0
-2.433E-1	3.896E+0	4.165E+0
-2.384E-1	3.899E+0	4.289E+0
-2.433E-1	3.977E+0	4.272E+0
-2.400E-1	3.938E+0	4.272E+0
-2.384E-1	3.977E+0	4.331E+0
-2.384E-1	3.893E+0	4.318E+0
-2.433E-1	4.029E+0	4.224E+0
-2.433E-1	3.935E+0	4.214E+0
-2.416E-1	3.906E+0	4.233E+0
-2.368E-1	3.961E+0	4.302E+0
-2.416E-1	4.003E+0	4.191E+0
-2.416E-1	3.964E+0	4.230E+0
-2.400E-1	4.006E+0	4.233E+0
-2.368E-1	3.997E+0	4.263E+0
-2.433E-1	4.023E+0	4.302E+0
-2.416E-1	3.954E+0	4.214E+0
-2.416E-1	3.857E+0	4.256E+0
-2.400E-1	3.954E+0	4.315E+0
-2.416E-1	3.935E+0	4.298E+0
-2.433E-1	3.977E+0	4.178E+0
-2.416E-1	3.899E+0	4.237E+0
-2.384E-1	3.961E+0	4.295E+0
-2.433E-1	3.873E+0	4.214E+0
-2.449E-1	3.899E+0	4.285E+0
-2.416E-1	3.984E+0	4.305E+0
-2.384E-1	3.945E+0	4.383E+0
-2.400E-1	3.903E+0	4.269E+0
-2.400E-1	3.974E+0	4.331E+0
-2.400E-1	3.916E+0	4.360E+0
-2.400E-1	3.974E+0	4.211E+0
-2.400E-1	3.922E+0	4.292E+0
-2.433E-1	3.938E+0	4.185E+0
-2.384E-1	3.925E+0	4.159E+0
-2.400E-1	4.130E+0	4.315E+0
-2.416E-1	3.883E+0	4.383E+0
-2.449E-1	3.974E+0	4.266E+0
-2.400E-1	4.036E+0	4.259E+0
-2.384E-1	4.061E+0	4.276E+0
-2.416E-1	3.883E+0	4.276E+0
-2.416E-1	4.016E+0	4.188E+0
-2.400E-1	4.036E+0	4.370E+0
-2.400E-1	3.977E+0	4.253E+0
-2.449E-1	3.860E+0	4.259E+0
-2.433E-1	4.013E+0	4.204E+0
-2.400E-1	3.987E+0	4.136E+0
-2.416E-1	4.130E+0	4.305E+0
-2.433E-1	3.912E+0	4.250E+0
-2.433E-1	3.919E+0	4.279E+0
-2.384E-1	4.006E+0	4.263E+0
-2.400E-1	3.961E+0	4.276E+0
-2.416E-1	3.971E+0	4.152E+0
-2.433E-1	4.026E+0	4.042E+0
-2.384E-1	3.990E+0	4.217E+0
-2.400E-1	3.938E+0	4.230E+0
-2.433E-1	3.883E+0	4.279E+0
-2.416E-1	3.993E+0	4.250E+0
-2.384E-1	3.938E+0	4.383E+0
-2.400E-1	3.971E+0	4.188E+0
-2.416E-1	3.886E+0	4.250E+0
-2.433E-1	4.058E+0	4.188E+0
-2.368E-1	3.954E+0	4.224E+0
-2.416E-1	4.026E+0	4.204E+0
-2.400E-1	3.928E+0	4.104E+0
-2.400E-1	3.941E+0	4.233E+0
-2.384E-1	3.961E+0	4.146E+0
-2.400E-1	3.838E+0	4.353E+0
-2.416E-1	3.941E+0	4.272E+0
-2.449E-1	3.906E+0	4.194E+0
-2.400E-1	3.980E+0	4.156E+0
-2.384E-1	4.065E+0	4.259E+0
-2.449E-1	4.029E+0	4.253E+0
-2.449E-1	3.916E+0	4.308E+0
-2.368E-1	3.938E+0	4.353E+0
-2.400E-1	3.987E+0	4.327E+0
-2.400E-1	3.867E+0	4.289E+0
-2.433E-1	3.987E+0	4.185E+0
-2.384E-1	4.042E+0	4.217E+0
-2.416E-1	4.000E+0	4.182E+0
-2.416E-1	3.935E+0	4.266E+0
-2.433E-1	4.049E+0	4.178E+0
-2.384E-1	4.010E+0	4.308E+0
-2.400E-1	4.013E+0	4.246E+0
-2.400E-1	4.065E+0	4.298E+0
-2.433E-1	4.139E+0	4.246E+0
-2.384E-1	3.935E+0	4.269E+0
-2.416E-1	3.802E+0	4.340E+0
-2.416E-1	4.003E+0	4.220E+0
-2.433E-1	3.948E+0	4.331E+0
-2.351E-1	4.032E+0	4.256E+0
-2.416E-1	3.964E+0	4.263E+0
-2.416E-1	3.993E+0	4.240E+0
-2.416E-1	3.951E+0	4.230E+0
-2.416E-1	3.877E+0	4.175E+0
-2.416E-1	3.987E+0	4.324E+0
-2.400E-1	4.045E+0	4.269E+0
-2.449E-1	3.954E+0	4.315E+0
-2.368E-1	3.928E+0	4.253E+0
-2.400E-1	3.990E+0	4.172E+0
-2.416E-1	4.000E+0	4.344E+0
-2.449E-1	3.912E+0	4.061E+0
-2.368E-1	4.013E+0	4.347E+0
-2.416E-1	3.958E+0	4.220E+0
-2.433E-1	3.873E+0	4.285E+0
-2.433E-1	3.906E+0	4.243E+0
-2.384E-1	3.925E+0	4.211E+0
-2.384E-1	4.039E+0	4.246E+0
-2.400E-1	4.078E+0	4.071E+0
-2.416E-1	4.010E+0	4.250E+0
-2.416E-1	3.958E+0	4.276E+0
-2.400E-1	3.980E+0	4.169E+0
-2.416E-1	3.974E+0	4.233E+0
-2.416E-1	3.971E+0	4.191E+0
-2.384E-1	3.941E+0	4.276E+0
-2.416E-1	3.974E+0	4.269E+0
-2.416E-1	3.873E+0	4.311E+0
-2.416E-1	3.997E+0	4.243E+0
-2.384E-1	3.919E+0	4.233E+0
-2.384E-1	3.883E+0	4.156E+0
-2.433E-1	4.055E+0	4.324E+0
-2.433E-1	3.890E+0	4.344E+0
-2.400E-1	3.971E+0	4.156E+0
-2.384E-1	4.036E+0	4.220E+0
-2.433E-1	3.932E+0	4.279E+0
-2.416E-1	3.932E+0	4.256E+0
-2.416E-1	4.036E+0	4.156E+0
-2.368E-1	3.896E+0	4.315E+0
-2.400E-1	4.003E+0	4.185E+0
-2.400E-1	3.912E+0	4.091E+0
-2.384E-1	3.958E+0	4.282E+0
-2.384E-1	3.928E+0	4.201E+0
-2.449E-1	3.932E+0	4.347E+0
-2.416E-1	3.961E+0	4.165E+0
-2.416E-1	4.006E+0	4.211E+0
-2.416E-1	3.805E+0	4.246E+0
-2.481E-1	4.010E+0	4.259E+0
-2.433E-1	3.974E+0	4.340E+0
-2.384E-1	3.932E+0	4.240E+0
-2.384E-1	3.987E+0	4.207E+0
-2.433E-1	3.886E+0	4.259E+0
-2.416E-1	3.922E+0	4.211E+0
-2.384E-1	3.987E+0	4.308E+0
-2.384E-1	3.831E+0	4.256E+0
-2.433E-1	3.997E+0	4.243E+0
-2.416E-1	3.954E+0	4.259E+0
-2.384E-1	3.919E+0	4.282E+0
-2.400E-1	3.883E+0	4.295E+0
-2.416E-1	3.919E+0	4.185E+0
-2.400E-1	3.990E+0	4.159E+0
-2.400E-1	3.964E+0	4.285E+0
-2.416E-1	3.873E+0	4.256E+0
-2.433E-1	3.903E+0	4.366E+0
-2.400E-1	3.977E+0	4.289E+0
-2.384E-1	4.055E+0	4.136E+0
-2.368E-1	4.074E+0	4.240E+0
-2.416E-1	4.010E+0	4.259E+0
-2.384E-1	3.922E+0	4.211E+0
-2.416E-1	3.844E+0	4.211E+0
-2.384E-1	3.964E+0	4.201E+0
-2.449E-1	3.945E+0	4.259E+0
-2.400E-1	3.951E+0	4.204E+0
-2.416E-1	3.922E+0	4.279E+0
-2.384E-1	3.990E+0	4.149E+0
-2.400E-1	3.961E+0	4.292E+0
-2.400E-1	3.916E+0	4.243E+0
-2.400E-1	3.896E+0	4.100E+0
-2.400E-1	4.013E+0	4.240E+0
-2.433E-1	3.964E+0	4.386E+0
-2.416E-1	3.916E+0	4.165E+0
-2.416E-1	4.013E+0	4.279E+0
-2.400E-1	3.909E+0	4.324E+0
-2.433E-1	3.899E+0	4.256E+0
-2.416E-1	3.883E+0	4.327E+0
-2.384E-1	4.013E+0	4.276E+0
-2.400E-1	3.893E+0	4.217E+0
-2.416E-1	3.938E+0	4.370E+0
-2.400E-1	4.032E+0	4.353E+0
-2.384E-1	3.967E+0	4.305E+0
-2.384E-1	4.023E+0	4.204E+0
-2.449E-1	3.925E+0	4.253E+0
-2.433E-1	4.032E+0	4.263E+0
-2.416E-1	3.867E+0	4.214E+0
-2.384E-1	3.828E+0	4.162E+0
-2.433E-1	3.961E+0	4.220E+0
-2.449E-1	3.997E+0	4.156E+0
-2.384E-1	4.000E+0	4.308E+0
-2.384E-1	3.903E+0	4.220E+0
-2.400E-1	3.948E+0	4.233E+0
-2.400E-1	3.984E+0	4.224E+0
-2.384E-1	4.045E+0	4.172E+0
-2.384E-1	4.087E+0	4.220E+0
-2.416E-1	4.000E+0	4.240E+0
-2.416E-1	3.935E+0	4.175E+0
-2.384E-1	4.039E+0	4.289E+0
-2.400E-1	4.091E+0	4.194E+0
-2.400E-1	3.880E+0	4.240E+0
-2.384E-1	3.912E+0	4.250E+0
-2.368E-1	3.808E+0	4.285E+0
-2.384E-1	3.903E+0	4.198E+0
-2.433E-1	3.938E+0	4.217E+0
-2.449E-1	3.935E+0	4.259E+0
-2.400E-1	3.909E+0	4.156E+0
-2.368E-1	4.084E+0	4.159E+0
-2.433E-1	4.010E+0	4.110E+0
-2.433E-1	3.906E+0	4.285E+0
-2.400E-1	3.938E+0	4.256E+0
-2.400E-1	3.964E+0	4.285E+0
-2.416E-1	3.964E+0	4.383E+0
-2.400E-1	3.971E+0	4.217E+0
-2.384E-1	3.880E+0	4.182E+0
-2.368E-1	3.997E+0	4.285E+0
-2.449E-1	3.971E+0	4.220E+0
-2.433E-1	3.928E+0	4.100E+0
-2.384E-1	3.980E+0	4.175E+0
-2.433E-1	3.967E+0	4.318E+0
-2.416E-1	3.951E+0	4.224E+0
-2.433E-1	3.961E+0	4.256E+0
-2.400E-1	3.961E+0	4.263E+0
-2.384E-1	4.016E+0	4.250E+0
-2.433E-1	3.932E+0	4.266E+0
-2.416E-1	3.896E+0	4.207E+0
-2.400E-1	3.886E+0	4.269E+0
-2.416E-1	3.964E+0	4.285E+0
-2.449E-1	3.870E+0	4.302E+0
-2.433E-1	3.935E+0	4.130E+0
-2.384E-1	3.906E+0	4.224E+0
-2.384E-1	3.951E+0	4.217E+0
-2.416E-1	3.890E+0	4.298E+0
-2.449E-1	3.903E+0	4.237E+0
-2.384E-1	4.000E+0	4.182E+0
-2.384E-1	4.023E+0	4.298E+0
-2.449E-1	3.857E+0	4.123E+0
-2.416E-1	3.916E+0	4.259E+0
-2.384E-1	3.993E+0	4.337E+0
-2.400E-1	3.916E+0	4.237E+0
-2.416E-1	3.864E+0	4.201E+0
-2.416E-1	3.977E+0	4.276E+0
-2.368E-1	3.967E+0	4.165E+0
-2.384E-1	3.977E+0	4.315E+0
-2.416E-1	4.049E+0	4.263E+0
-2.465E-1	3.980E+0	4.240E+0
-2.368E-1	3.870E+0	4.298E+0
-2.400E-1	3.912E+0	4.263E+0
-2.416E-1	4.026E+0	4.207E+0
-2.449E-1	3.925E+0	4.191E+0
-2.384E-1	4.049E+0	4.240E+0
-2.433E-1	3.880E+0	4.130E+0
-2.433E-1	3.906E+0	4.243E+0
-2.416E-1	4.000E+0	4.269E+0
-2.384E-1	4.013E+0	4.214E+0
-2.416E-1	3.987E+0	4.188E+0
-2.416E-1	3.847E+0	4.194E+0
-2.400E-1	3.967E+0	4.259E+0
-2.384E-1	3.912E+0	4.331E+0
-2.416E-1	3.899E+0	4.211E+0
-2.416E-1	3.971E+0	4.175E+0
-2.416E-1	3.961E+0	4.204E+0
-2.384E-1	3.847E+0	4.269E+0
-2.416E-1	4.049E+0	4.386E+0
-2.416E-1	3.925E+0	4.220E+0
-2.416E-1	4.003E+0	4.256E+0
-2.400E-1	4.006E+0	4.337E+0
-2.416E-1	3.916E+0	4.169E+0
-2.416E-1	3.851E+0	4.256E+0
-2.416E-1	3.941E+0	4.220E+0
-2.384E-1	3.890E+0	4.237E+0
-2.416E-1	4.032E+0	4.250E+0
-2.433E-1	3.906E+0	4.188E+0
-2.400E-1	3.987E+0	4.357E+0
-2.384E-1	4.003E+0	4.321E+0
-2.400E-1	3.916E+0	4.256E+0
-2.416E-1	3.903E+0	4.402E+0
-2.449E-1	3.877E+0	4.156E+0
-2.400E-1	3.928E+0	4.285E+0
-2.416E-1	3.984E+0	4.340E+0
-2.416E-1	3.877E+0	4.220E+0
-2.416E-1	3.941E+0	4.204E+0
-2.368E-1	3.877E+0	4.233E+0
-2.416E-1	3.812E+0	4.279E+0
-2.433E-1	3.945E+0	4.224E+0
-2.433E-1	3.825E+0	4.233E+0
-2.384E-1	3.864E+0	4.233E+0
-2.416E-1	3.883E+0	4.353E+0
-2.433E-1	4.003E+0	4.201E+0
-2.416E-1	4.081E+0	4.311E+0
-2.400E-1	3.899E+0	4.334E+0
-2.400E-1	4.003E+0	4.220E+0
-2.465E-1	4.006E+0	4.243E+0
-2.416E-1	3.873E+0	4.198E+0
-2.384E-1	3.906E+0	4.327E+0
-2.400E-1	3.893E+0	4.211E+0
-2.416E-1	3.799E+0	4.220E+0
-2.416E-1	3.948E+0	4.292E+0
-2.400E-1	3.896E+0	4.250E+0
-2.384E-1	3.980E+0	4.201E+0
-2.465E-1	3.935E+0	4.204E+0
-2.416E-1	4.006E+0	4.165E+0
-2.400E-1	4.023E+0	4.169E+0
-2.416E-1	3.958E+0	4.159E+0
-2.400E-1	4.000E+0	4.279E+0
-2.416E-1	3.789E+0	4.259E+0
-2.384E-1	4.010E+0	4.266E+0
-2.400E-1	3.993E+0	4.191E+0
-2.400E-1	3.974E+0	4.321E+0
-2.416E-1	3.980E+0	4.272E+0
-2.400E-1	3.912E+0	4.237E+0
-2.416E-1	3.958E+0	4.327E+0
-2.433E-1	3.903E+0	4.175E+0
-2.433E-1	3.971E+0	4.279E+0
-2.400E-1	4.006E+0	4.097E+0
-2.416E-1	3.890E+0	4.253E+0
-2.433E-1	3.958E+0	4.259E+0
-2.416E-1	4.023E+0	4.237E+0
-2.384E-1	3.854E+0	4.149E+0
-2.384E-1	3.990E+0	4.182E+0
-2.449E-1	4.071E+0	4.256E+0
-2.400E-1	4.000E+0	4.256E+0
-2.400E-1	3.916E+0	4.266E+0
-2.368E-1	3.916E+0	4.289E+0
-2.416E-1	4.019E+0	4.207E+0
-2.400E-1	3.997E+0	4.285E+0
-2.400E-1	3.935E+0	4.204E+0
-2.384E-1	3.945E+0	4.188E+0
-2.433E-1	4.045E+0	4.246E+0
-2.433E-1	3.873E+0	4.123E+0
-2.433E-1	3.938E+0	4.143E+0
-2.384E-1	3.997E+0	4.194E+0
-2.465E-1	3.980E+0	4.282E+0
-2.384E-1	3.974E+0	4.272E+0
-2.400E-1	4.003E+0	4.233E+0
-2.400E-1	3.877E+0	4.237E+0
-2.449E-1	3.873E+0	4.100E+0
-2.416E-1	3.890E+0	4.204E+0
-2.400E-1	3.935E+0	4.117E+0
-2.384E-1	4.000E+0	4.344E+0
-2.433E-1	4.006E+0	4.272E+0
-2.400E-1	3.935E+0	4.259E+0
-2.416E-1	3.967E+0	4.130E+0
-2.384E-1	3.906E+0	4.185E+0
-2.433E-1	3.997E+0	4.311E+0
-2.416E-1	3.958E+0	4.224E+0
-2.400E-1	3.899E+0	4.204E+0
-2.384E-1	3.925E+0	4.360E+0
-2.449E-1	4.052E+0	4.292E+0
-2.416E-1	3.938E+0	4.211E+0
-2.384E-1	4.019E+0	4.285E+0
-2.400E-1	4.026E+0	4.204E+0
-2.433E-1	3.880E+0	4.149E+0
-2.400E-1	4.013E+0	4.392E+0
-2.400E-1	3.971E+0	4.149E+0
-2.400E-1	3.945E+0	4.240E+0
-2.449E-1	3.912E+0	4.315E+0
-2.449E-1	4.006E+0	4.185E+0
-2.368E-1	3.967E+0	4.256E+0
-2.400E-1	3.860E+0	4.217E+0
-2.481E-1	3.919E+0	4.214E+0
-2.400E-1	3.873E+0	4.198E+0
-2.416E-1	3.821E+0	4.240E+0
-2.400E-1	3.974E+0	4.266E+0
-2.433E-1	3.941E+0	4.311E+0
-2.400E-1	3.980E+0	4.272E+0
-2.368E-1	4.006E+0	4.204E+0
-2.384E-1	3.990E+0	4.285E+0
-2.433E-1	3.922E+0	4.133E+0
-2.416E-1	3.860E+0	4.292E+0
-2.384E-1	3.906E+0	4.259E+0
-2.400E-1	4.032E+0	4.340E+0
-2.400E-1	3.867E+0	4.256E+0
-2.449E-1	3.896E+0	4.230E+0
-2.384E-1	3.906E+0	4.230E+0
-2.400E-1	3.808E+0	4.243E+0
-2.449E-1	3.886E+0	4.237E+0
-2.433E-1	3.825E+0	4.327E+0
-2.384E-1	3.971E+0	4.272E+0
-2.384E-1	3.967E+0	4.259E+0
-2.433E-1	3.906E+0	4.272E+0
-2.400E-1	4.074E+0	4.353E+0
-2.400E-1	3.912E+0	4.240E+0
-2.384E-1	3.990E+0	4.269E+0
-2.449E-1	3.974E+0	4.324E+0
-2.433E-1	3.932E+0	4.334E+0
-2.384E-1	4.023E+0	4.240E+0
-2.416E-1	3.883E+0	4.467E+0
-2.465E-1	3.928E+0	4.259E+0
-2.416E-1	3.870E+0	4.292E+0
-2.400E-1	3.990E+0	4.139E+0
-2.416E-1	4.010E+0	4.276E+0
-2.433E-1	4.023E+0	4.220E+0
-2.416E-1	3.974E+0	4.194E+0
-2.368E-1	4.065E+0	4.175E+0
-2.416E-1	3.919E+0	4.214E+0
-2.416E-1	3.896E+0	4.194E+0
-2.449E-1	3.993E+0	4.117E+0
-2.384E-1	3.841E+0	4.305E+0
-2.416E-1	4.019E+0	4.318E+0
-2.416E-1	3.860E+0	4.266E+0
-2.416E-1	3.909E+0	4.272E+0
-2.368E-1	3.980E+0	4.152E+0
-2.416E-1	3.922E+0	4.146E+0
-2.416E-1	4.045E+0	4.263E+0
-2.400E-1	3.964E+0	4.315E+0
-2.400E-1	3.896E+0	4.227E+0
-2.416E-1	3.896E+0	4.269E+0
-2.416E-1	4.000E+0	4.315E+0
-2.449E-1	3.906E+0	4.169E+0
-2.384E-1	3.984E+0	4.318E+0
-2.433E-1	3.903E+0	4.295E+0
-2.416E-1	3.971E+0	4.194E+0
-2.433E-1	4.055E+0	4.292E+0
-2.400E-1	3.964E+0	4.201E+0
-2.433E-1	3.919E+0	4.214E+0
-2.433E-1	3.870E+0	4.188E+0
-2.433E-1	3.961E+0	4.347E+0
-2.384E-1	3.977E+0	4.259E+0
-2.400E-1	3.867E+0	4.230E+0
-2.433E-1	4.013E+0	4.256E+0
-2.449E-1	3.980E+0	4.214E+0
-2.400E-1	3.912E+0	4.243E+0
-2.416E-1	3.928E+0	4.214E+0
-2.416E-1	3.844E+0	4.220E+0
-2.416E-1	4.029E+0	4.224E+0
-2.368E-1	4.078E+0	4.347E+0
-2.433E-1	3.951E+0	4.172E+0
-2.433E-1	4.045E+0	4.198E+0
-2.449E-1	3.899E+0	4.302E+0
-2.368E-1	3.987E+0	4.360E+0
-2.433E-1	3.906E+0	4.214E+0
-2.416E-1	3.974E+0	4.159E+0
-2.416E-1	3.987E+0	4.295E+0
-2.351E-1	3.958E+0	4.350E+0
-2.384E-1	3.941E+0	4.263E+0
-2.433E-1	4.045E+0	4.191E+0
-2.400E-1	3.961E+0	4.298E+0
-2.368E-1	3.776E+0	4.324E+0
-2.384E-1	3.903E+0	4.110E+0
-2.400E-1	3.880E+0	4.175E+0
-2.416E-1	3.951E+0	4.324E+0
-2.384E-1	3.935E+0	4.259E+0
-2.400E-1	3.987E+0	4.272E+0
-2.416E-1	3.971E+0	4.182E+0
-2.433E-1	4.032E+0	4.185E+0
-2.351E-1	3.961E+0	4.272E+0
-2.400E-1	4.045E+0	4.308E+0
-2.416E-1	4.087E+0	4.240E+0
-2.400E-1	3.896E+0	4.182E+0
-2.384E-1	3.916E+0	4.295E+0
-2.400E-1	3.896E+0	4.266E+0
-2.433E-1	3.980E+0	4.321E+0
-2.433E-1	3.906E+0	4.272E+0
-2.384E-1	4.058E+0	4.211E+0
-2.416E-1	3.974E+0	4.344E+0
-2.416E-1	3.990E+0	4.285E+0
-2.433E-1	3.974E+0	4.295E+0
-2.384E-1	3.941E+0	4.250E+0
-2.368E-1	3.912E+0	4.194E+0
-2.416E-1	3.916E+0	4.214E+0
-2.416E-1	3.997E+0	4.172E+0
-2.400E-1	4.084E+0	4.376E+0
-2.416E-1	4.019E+0	4.272E+0
-2.433E-1	4.003E+0	4.373E+0
-2.433E-1	3.867E+0	4.175E+0
-2.400E-1	3.922E+0	4.220E+0
-2.400E-1	3.906E+0	4.256E+0
-2.449E-1	3.984E+0	4.230E+0
-2.416E-1	3.977E+0	4.321E+0
-2.400E-1	3.925E+0	4.201E+0
-2.416E-1	4.013E+0	4.272E+0
-2.433E-1	4.003E+0	4.402E+0
-2.400E-1	4.010E+0	4.259E+0
-2.400E-1	3.867E+0	4.211E+0
-2.400E-1	3.896E+0	4.308E+0
-2.433E-1	3.941E+0	4.084E+0
-2.416E-1	4.081E+0	4.279E+0
-2.416E-1	3.857E+0	4.220E+0
-2.384E-1	3.919E+0	4.211E+0
-2.433E-1	3.893E+0	4.256E+0
-2.400E-1	3.890E+0	4.243E+0
-2.384E-1	4.049E+0	4.334E+0
-2.384E-1	4.055E+0	4.256E+0
-2.433E-1	3.851E+0	4.217E+0
-2.433E-1	4.019E+0	4.233E+0
-2.400E-1	3.825E+0	4.285E+0
-2.400E-1	4.006E+0	4.263E+0
-2.433E-1	3.890E+0	4.292E+0
-2.416E-1	3.864E+0	4.230E+0
-2.400E-1	4.016E+0	4.315E+0
-2.384E-1	4.023E+0	4.324E+0
-2.465E-1	4.029E+0	4.198E+0
-2.400E-1	3.899E+0	4.269E+0
-2.416E-1	3.932E+0	4.250E+0
-2.368E-1	3.928E+0	4.224E+0
-2.416E-1	3.971E+0	4.272E+0
-2.400E-1	4.006E+0	4.305E+0
-2.400E-1	3.932E+0	4.220E+0
-2.384E-1	3.903E+0	4.185E+0
-2.400E-1	3.961E+0	4.263E+0
-2.400E-1	4.006E+0	4.392E+0
-2.400E-1	4.019E+0	4.214E+0
-2.400E-1	4.013E+0	4.315E+0
-2.433E-1	3.903E+0	4.357E+0
-2.416E-1	3.922E+0	4.272E+0
-2.384E-1	3.945E+0	4.327E+0
-2.400E-1	3.980E+0	4.149E+0
-2.433E-1	3.964E+0	4.269E+0
-2.400E-1	3.967E+0	4.246E+0
-2.416E-1	3.799E+0	4.230E+0
-2.368E-1	3.841E+0	4.269E+0
-2.449E-1	3.971E+0	4.227E+0
-2.384E-1	3.925E+0	4.256E+0
-2.384E-1	3.932E+0	4.237E+0
-2.384E-1	4.003E+0	4.302E+0
-2.433E-1	3.941E+0	4.162E+0
-2.400E-1	3.941E+0	4.243E+0
-2.368E-1	3.977E+0	4.250E+0
-2.400E-1	4.019E+0	4.156E+0
-2.416E-1	4.036E+0	4.185E+0
-2.433E-1	3.886E+0	4.266E+0
-2.400E-1	3.977E+0	4.340E+0
-2.368E-1	4.000E+0	4.136E+0
-2.400E-1	3.906E+0	4.230E+0
-2.433E-1	4.016E+0	4.298E+0
-2.384E-1	3.945E+0	4.230E+0
-2.400E-1	3.954E+0	4.178E+0
-2.433E-1	3.912E+0	4.250E+0
-2.400E-1	3.903E+0	4.194E+0
-2.416E-1	3.890E+0	4.237E+0
-2.384E-1	3.997E+0	4.191E+0
-2.465E-1	3.906E+0	4.272E+0
-2.416E-1	3.967E+0	4.211E+0
-2.400E-1	3.899E+0	4.227E+0
-2.384E-1	3.932E+0	4.217E+0
-2.433E-1	3.870E+0	4.233E+0
-2.449E-1	3.919E+0	4.156E+0
-2.384E-1	3.925E+0	4.318E+0
-2.384E-1	3.890E+0	4.340E+0
-2.433E-1	3.948E+0	4.321E+0
-2.433E-1	3.948E+0	4.276E+0
-2.368E-1	3.890E+0	4.305E+0
-2.400E-1	3.971E+0	4.201E+0
-2.465E-1	3.990E+0	4.308E+0
-2.416E-1	4.026E+0	4.220E+0
-2.400E-1	3.964E+0	4.204E+0
-2.416E-1	4.029E+0	4.321E+0
-2.433E-1	4.003E+0	4.214E+0
-2.384E-1	3.890E+0	4.172E+0
-2.416E-1	3.922E+0	4.259E+0
-2.384E-1	3.890E+0	4.276E+0
-2.416E-1	3.961E+0	4.272E+0
-2.433E-1	4.016E+0	4.207E+0
-2.400E-1	3.909E+0	4.292E+0
-2.400E-1	3.958E+0	4.224E+0
-2.416E-1	3.916E+0	4.366E+0
-2.449E-1	3.948E+0	4.272E+0
-2.400E-1	4.019E+0	4.344E+0
-2.416E-1	3.967E+0	4.272E+0
-2.416E-1	3.864E+0	4.185E+0
-2.433E-1	3.903E+0	4.315E+0
-2.384E-1	3.984E+0	4.350E+0
-2.384E-1	3.883E+0	4.211E+0
-2.416E-1	3.928E+0	4.321E+0
-2.433E-1	3.977E+0	4.253E+0
-2.416E-1	4.019E+0	4.149E+0
-2.416E-1	4.000E+0	4.165E+0
-2.416E-1	3.954E+0	4.224E+0
-2.449E-1	3.909E+0	4.217E+0
-2.384E-1	3.919E+0	4.331E+0
-2.416E-1	3.864E+0	4.204E+0
-2.400E-1	4.113E+0	4.224E+0
-2.416E-1	3.961E+0	4.185E+0
-2.384E-1	3.977E+0	4.318E+0
-2.416E-1	3.916E+0	4.074E+0
-2.433E-1	3.984E+0	4.331E+0
-2.433E-1	3.867E+0	4.198E+0
-2.384E-1	3.954E+0	4.230E+0
-2.400E-1	3.903E+0	4.292E+0
-2.384E-1	4.045E+0	4.285E+0
-2.433E-1	3.893E+0	4.282E+0
-2.400E-1	3.896E+0	4.315E+0
-2.400E-1	3.964E+0	4.120E+0
-2.416E-1	3.945E+0	4.289E+0
-2.416E-1	4.006E+0	4.246E+0
-2.400E-1	3.997E+0	4.269E+0
-2.416E-1	3.893E+0	4.318E+0
-2.416E-1	3.948E+0	4.201E+0
-2.400E-1	3.818E+0	4.250E+0
-2.416E-1	3.899E+0	4.149E+0
-2.400E-1	3.916E+0	4.285E+0
-2.416E-1	3.935E+0	4.324E+0
-2.433E-1	4.045E+0	4.292E+0
-2.368E-1	4.023E+0	4.285E+0
-2.384E-1	3.847E+0	4.285E+0
-2.433E-1	3.834E+0	4.295E+0
-2.433E-1	3.954E+0	4.289E+0
-2.335E-1	3.919E+0	4.204E+0
-2.384E-1	3.922E+0	4.243E+0
-2.400E-1	3.948E+0	4.133E+0
-2.433E-1	4.026E+0	4.243E+0
-2.384E-1	3.941E+0	4.246E+0
-2.416E-1	3.864E+0	4.217E+0
-2.416E-1	3.977E+0	4.172E+0
-2.416E-1	3.951E+0	4.182E+0
-2.384E-1	4.006E+0	4.253E+0
-2.400E-1	3.925E+0	4.295E+0
-2.400E-1	3.974E+0	4.282E+0
-2.416E-1	3.993E+0	4.259E+0
-2.400E-1	4.032E+0	4.133E+0
-2.384E-1	3.847E+0	4.256E+0
-2.433E-1	4.006E+0	4.321E+0
-2.416E-1	3.896E+0	4.295E+0
-2.368E-1	3.935E+0	4.302E+0
-2.400E-1	3.896E+0	4.376E+0
-2.384E-1	3.967E+0	4.256E+0
-2.416E-1	3.977E+0	4.279E+0
-2.368E-1	3.883E+0	4.350E+0
-2.384E-1	3.899E+0	4.220E+0
-2.400E-1	3.941E+0	4.279E+0
-2.400E-1	3.870E+0	4.327E+0
-2.400E-1	3.951E+0	4.272E+0
-2.368E-1	3.912E+0	4.139E+0
-2.416E-1	3.987E+0	4.256E+0
-2.416E-1	3.941E+0	4.379E+0
-2.433E-1	3.951E+0	4.263E+0
-2.416E-1	3.987E+0	4.269E+0
-2.400E-1	3.948E+0	4.331E+0
-2.433E-1	3.938E+0	4.052E+0
-2.400E-1	4.016E+0	4.156E+0
-2.400E-1	3.925E+0	4.392E+0
-2.416E-1	3.964E+0	4.178E+0
-2.433E-1	3.980E+0	4.298E+0
-2.368E-1	4.006E+0	4.285E+0
-2.400E-1	3.886E+0	4.409E+0
-2.416E-1	4.136E+0	4.224E+0
-2.416E-1	4.055E+0	4.243E+0
-2.400E-1	3.964E+0	4.253E+0
-2.384E-1	3.974E+0	4.214E+0
-2.400E-1	3.666E+0	4.117E+0
-2.433E-1	2.800E+0	3.254E+0
-2.384E-1	3.916E+0	4.156E+0
-2.416E-1	4.006E+0	4.188E+0
-2.416E-1	3.925E+0	4.217E+0
-2.416E-1	4.029E+0	4.211E+0
-2.400E-1	3.938E+0	4.191E+0
-2.384E-1	3.964E+0	4.292E+0
-2.433E-1	4.100E+0	4.383E+0
-2.416E-1	3.967E+0	4.211E+0
-2.416E-1	3.928E+0	4.298E+0
-2.368E-1	4.013E+0	4.227E+0
-2.416E-1	3.964E+0	4.266E+0
-2.416E-1	3.938E+0	4.285E+0
-2.384E-1	4.045E+0	4.327E+0
-2.416E-1	3.980E+0	4.276E+0
-2.433E-1	3.873E+0	4.292E+0
-2.416E-1	4.042E+0	4.204E+0
-2.400E-1	3.967E+0	4.207E+0
-2.384E-1	3.916E+0	4.256E+0
-2.433E-1	3.958E+0	4.214E+0
-2.416E-1	3.847E+0	4.107E+0
-2.400E-1	3.961E+0	4.253E+0
-2.384E-1	3.967E+0	4.266E+0
-2.433E-1	3.954E+0	4.259E+0
-2.449E-1	4.010E+0	4.308E+0
-2.384E-1	3.922E+0	4.198E+0
-2.384E-1	4.045E+0	4.204E+0
-2.433E-1	3.997E+0	4.240E+0
-2.416E-1	3.951E+0	4.272E+0
-2.368E-1	3.951E+0	4.276E+0
-2.416E-1	4.013E+0	4.201E+0
-2.449E-1	3.890E+0	4.396E+0
-2.384E-1	3.928E+0	4.243E+0
-2.384E-1	3.980E+0	4.211E+0
-2.400E-1	3.916E+0	4.240E+0
-2.449E-1	3.964E+0	4.292E+0
-2.400E-1	4.029E+0	4.253E+0
-2.384E-1	4.026E+0	4.259E+0
-2.384E-1	3.864E+0	4.250E+0
-2.449E-1	3.964E+0	4.201E+0
-2.416E-1	3.967E+0	4.315E+0
-2.400E-1	4.045E+0	4.340E+0
-2.384E-1	3.954E+0	4.045E+0
-2.433E-1	3.783E+0	4.159E+0
-2.400E-1	3.961E+0	4.311E+0
-2.400E-1	3.945E+0	4.266E+0
-2.400E-1	3.919E+0	4.311E+0
-2.433E-1	3.854E+0	4.143E+0
-2.384E-1	3.886E+0	4.214E+0
-2.384E-1	3.961E+0	4.389E+0
-2.400E-1	3.896E+0	4.165E+0
-2.449E-1	3.847E+0	4.230E+0
-2.416E-1	4.045E+0	4.292E+0
-2.368E-1	3.847E+0	4.237E+0
-2.384E-1	3.919E+0	4.253E+0
-2.416E-1	4.006E+0	4.198E+0
-2.384E-1	3.948E+0	4.207E+0
-2.368E-1	4.032E+0	4.315E+0
-2.416E-1	3.971E+0	4.289E+0
-2.416E-1	3.903E+0	4.263E+0
-2.433E-1	3.851E+0	4.256E+0
-2.416E-1	3.938E+0	4.327E+0
-2.368E-1	3.912E+0	4.149E+0
-2.449E-1	3.951E+0	4.337E+0
-2.416E-1	3.997E+0	4.334E+0
-2.400E-1	3.922E+0	4.289E+0
-2.384E-1	4.049E+0	4.272E+0
-2.416E-1	4.032E+0	4.237E+0
-2.416E-1	3.941E+0	4.227E+0
-2.400E-1	3.893E+0	4.214E+0
-2.368E-1	3.980E+0	4.204E+0
-2.416E-1	4.036E+0	4.227E+0
-2.416E-1	3.980E+0	4.285E+0
-2.368E-1	4.065E+0	4.263E+0
-2.416E-1	4.006E+0	4.227E+0
-2.416E-1	3.893E+0	4.269E+0
-2.449E-1	3.831E+0	4.340E+0
-2.400E-1	3.954E+0	4.279E+0
-2.400E-1	3.951E+0	4.282E+0
-2.433E-1	3.883E+0	4.292E+0
-2.433E-1	4.071E+0	4.366E+0
-2.400E-1	3.941E+0	4.276E+0
-2.384E-1	3.997E+0	4.253E+0
-2.400E-1	3.860E+0	4.201E+0
-2.400E-1	3.935E+0	4.233E+0
-2.400E-1	3.987E+0	4.201E+0
-2.400E-1	3.886E+0	4.298E+0
-2.433E-1	3.864E+0	4.324E+0
-2.433E-1	4.026E+0	4.256E+0
-2.400E-1	3.922E+0	4.344E+0
-2.416E-1	4.100E+0	4.327E+0
-2.400E-1	4.032E+0	4.321E+0
-2.433E-1	4.036E+0	4.227E+0
-2.416E-1	3.941E+0	4.243E+0
-2.368E-1	4.019E+0	4.272E+0
-2.416E-1	3.916E+0	4.327E+0
-2.433E-1	3.779E+0	4.243E+0
-2.384E-1	3.928E+0	4.259E+0
-2.400E-1	3.857E+0	4.201E+0
-2.416E-1	3.932E+0	4.237E+0
-2.433E-1	3.912E+0	4.366E+0
-2.384E-1	4.010E+0	4.269E+0
-2.416E-1	3.883E+0	4.240E+0
-2.400E-1	4.006E+0	4.250E+0
-2.433E-1	3.941E+0	4.285E+0
-2.400E-1	3.954E+0	4.169E+0
-2.400E-1	4.081E+0	4.292E+0
-2.416E-1	3.987E+0	4.399E+0
-2.416E-1	4.042E+0	4.331E+0
-2.400E-1	3.945E+0	4.178E+0
-2.433E-1	3.945E+0	4.340E+0
-2.433E-1	3.977E+0	4.169E+0
-2.400E-1	3.919E+0	4.282E+0
-2.384E-1	3.935E+0	4.350E+0
-2.433E-1	3.912E+0	4.123E+0
-2.416E-1	3.932E+0	4.308E+0
-2.416E-1	3.896E+0	4.230E+0
-2.384E-1	3.945E+0	4.126E+0
-2.400E-1	3.984E+0	4.201E+0
-2.400E-1	4.000E+0	4.256E+0
-2.433E-1	4.055E+0	4.233E+0
[truncated: 102,927 more rows]
