# Supplementary material for: Improved ANAP incorporation and VCF analysis reveal details of P2X7 current facilitation and a limited conformational interplay between ATP binding and the intracellular ballast domain
Source: eLife. 2023 Jan 4;12:e82479. doi: 10.7554/eLife.82479 (PMC9859053; doi:10.7554/eLife.82479)
Supplement: Figure 3—figure supplement 3—source data 2. [file elife-82479-fig3-figsupp3-data2.zip › Figure-3_figure-supplement-3_source-data-2/Cys-Ala-constructs/Cys-Ala_C371/b26/15.csv]

-9.890E-2	3.977E+0	4.016E+0
-9.566E-2	4.146E+0	4.013E+0
-9.728E-2	4.013E+0	3.977E+0
-9.566E-2	4.081E+0	4.029E+0
-9.890E-2	3.925E+0	3.990E+0
-9.728E-2	4.045E+0	4.019E+0
-9.890E-2	4.045E+0	4.016E+0
-9.566E-2	4.188E+0	3.977E+0
-9.890E-2	3.987E+0	4.049E+0
-9.404E-2	4.026E+0	4.010E+0
-9.404E-2	3.980E+0	3.990E+0
-9.728E-2	4.016E+0	4.071E+0
-9.890E-2	3.938E+0	4.058E+0
-9.566E-2	3.997E+0	3.912E+0
-9.566E-2	3.954E+0	3.932E+0
-9.566E-2	3.987E+0	4.065E+0
-9.728E-2	3.977E+0	3.980E+0
-9.404E-2	4.045E+0	4.159E+0
-9.728E-2	4.026E+0	3.990E+0
-9.728E-2	3.977E+0	4.000E+0
-9.728E-2	4.019E+0	4.042E+0
-9.566E-2	3.938E+0	4.107E+0
-9.566E-2	3.922E+0	4.032E+0
-9.890E-2	3.993E+0	3.993E+0
-9.728E-2	4.185E+0	3.977E+0
-9.728E-2	4.010E+0	3.928E+0
-9.566E-2	3.993E+0	4.029E+0
-9.566E-2	3.909E+0	4.032E+0
-9.890E-2	3.997E+0	4.071E+0
-9.728E-2	3.984E+0	4.071E+0
-9.890E-2	3.948E+0	4.055E+0
-9.566E-2	4.149E+0	3.980E+0
-9.890E-2	4.003E+0	4.039E+0
-9.728E-2	4.081E+0	4.003E+0
-9.404E-2	4.010E+0	4.052E+0
-9.728E-2	4.000E+0	3.938E+0
-9.566E-2	4.081E+0	4.100E+0
-9.566E-2	4.003E+0	4.016E+0
-1.005E-1	4.019E+0	3.997E+0
-9.728E-2	4.068E+0	4.003E+0
-9.728E-2	3.948E+0	4.143E+0
-9.728E-2	4.019E+0	4.058E+0
-9.404E-2	4.055E+0	3.977E+0
-9.890E-2	4.055E+0	4.081E+0
-1.005E-1	4.042E+0	3.967E+0
-9.728E-2	4.006E+0	4.006E+0
-9.566E-2	4.104E+0	4.013E+0
-9.728E-2	4.126E+0	4.061E+0
-9.890E-2	4.013E+0	3.980E+0
-9.566E-2	4.091E+0	3.984E+0
-9.566E-2	3.984E+0	3.984E+0
-9.404E-2	4.042E+0	4.110E+0
-9.890E-2	3.977E+0	3.987E+0
-9.728E-2	4.013E+0	4.026E+0
-9.566E-2	4.039E+0	4.058E+0
-9.404E-2	4.003E+0	4.013E+0
-1.005E-1	4.036E+0	4.026E+0
-9.404E-2	4.130E+0	4.042E+0
-9.728E-2	3.990E+0	4.019E+0
-9.728E-2	4.026E+0	4.107E+0
-9.728E-2	3.909E+0	4.032E+0
-9.728E-2	3.906E+0	3.984E+0
-9.728E-2	3.922E+0	4.091E+0
-9.242E-2	3.941E+0	4.026E+0
-9.890E-2	3.932E+0	3.987E+0
-9.728E-2	4.023E+0	4.061E+0
-9.404E-2	4.029E+0	4.078E+0
-9.566E-2	4.049E+0	4.175E+0
-9.566E-2	4.000E+0	4.039E+0
-9.728E-2	4.036E+0	4.032E+0
-9.728E-2	3.971E+0	3.971E+0
-9.890E-2	3.984E+0	4.000E+0
-9.728E-2	4.074E+0	3.984E+0
-9.566E-2	3.990E+0	4.068E+0
-9.404E-2	3.977E+0	4.019E+0
-9.728E-2	3.980E+0	3.984E+0
-9.728E-2	3.948E+0	4.016E+0
-9.890E-2	4.065E+0	4.097E+0
-9.404E-2	4.081E+0	3.919E+0
-9.728E-2	3.941E+0	3.951E+0
-9.728E-2	4.026E+0	3.984E+0
-9.728E-2	4.052E+0	4.003E+0
-9.890E-2	3.984E+0	3.870E+0
-9.728E-2	4.010E+0	4.036E+0
-1.005E-1	4.061E+0	4.029E+0
-9.728E-2	3.967E+0	4.133E+0
-9.404E-2	4.052E+0	4.036E+0
-9.728E-2	4.074E+0	3.958E+0
-9.890E-2	4.052E+0	3.938E+0
-9.728E-2	4.000E+0	4.078E+0
-9.566E-2	4.006E+0	4.084E+0
-9.890E-2	4.074E+0	3.977E+0
-9.728E-2	3.916E+0	3.961E+0
-9.566E-2	4.036E+0	4.110E+0
-9.242E-2	4.100E+0	3.893E+0
-1.005E-1	4.049E+0	4.071E+0
-9.728E-2	3.883E+0	4.081E+0
-9.728E-2	3.971E+0	3.993E+0
-9.566E-2	4.039E+0	3.993E+0
-9.728E-2	4.006E+0	3.990E+0
-9.566E-2	3.984E+0	4.065E+0
-9.890E-2	4.049E+0	4.032E+0
-9.728E-2	3.928E+0	4.065E+0
-9.566E-2	4.039E+0	4.084E+0
-9.728E-2	3.954E+0	3.909E+0
-9.566E-2	4.026E+0	4.039E+0
-9.404E-2	3.928E+0	3.945E+0
-9.728E-2	4.013E+0	4.094E+0
-9.566E-2	4.113E+0	3.977E+0
-9.566E-2	4.058E+0	4.000E+0
-9.566E-2	4.026E+0	3.984E+0
-9.566E-2	4.036E+0	4.049E+0
-9.890E-2	3.980E+0	3.877E+0
-9.728E-2	4.013E+0	3.906E+0
-9.728E-2	3.919E+0	3.922E+0
-9.728E-2	4.019E+0	4.000E+0
-9.404E-2	3.980E+0	4.016E+0
-9.728E-2	3.941E+0	3.932E+0
-9.566E-2	3.980E+0	4.039E+0
-9.728E-2	4.036E+0	3.954E+0
-1.021E-1	3.980E+0	3.941E+0
-9.566E-2	3.812E+0	4.016E+0
-9.566E-2	3.993E+0	4.084E+0
-9.566E-2	3.890E+0	4.133E+0
-9.566E-2	4.013E+0	3.954E+0
-9.890E-2	4.016E+0	4.094E+0
-9.404E-2	4.097E+0	4.097E+0
-9.728E-2	3.948E+0	3.938E+0
-9.566E-2	3.993E+0	4.036E+0
-9.404E-2	3.974E+0	4.061E+0
-9.566E-2	4.013E+0	4.045E+0
-9.728E-2	3.964E+0	4.042E+0
-1.005E-1	3.880E+0	4.039E+0
-9.728E-2	4.023E+0	3.935E+0
-9.404E-2	3.893E+0	4.052E+0
-9.890E-2	4.029E+0	4.029E+0
-9.728E-2	4.039E+0	4.117E+0
-9.404E-2	3.993E+0	3.990E+0
-9.566E-2	4.039E+0	3.971E+0
-9.566E-2	4.136E+0	3.916E+0
-9.890E-2	4.045E+0	3.958E+0
-9.566E-2	4.032E+0	3.974E+0
-9.566E-2	3.980E+0	3.938E+0
-9.566E-2	3.951E+0	3.977E+0
-9.728E-2	3.974E+0	4.113E+0
-9.566E-2	3.941E+0	3.967E+0
-9.728E-2	3.977E+0	3.987E+0
-9.404E-2	3.964E+0	3.935E+0
-9.890E-2	4.152E+0	4.097E+0
-9.404E-2	3.932E+0	3.945E+0
-9.404E-2	4.032E+0	4.061E+0
-9.728E-2	4.026E+0	3.958E+0
-1.005E-1	3.977E+0	3.954E+0
-9.728E-2	4.026E+0	3.980E+0
-9.566E-2	3.977E+0	4.006E+0
-9.728E-2	3.945E+0	4.039E+0
-9.728E-2	4.058E+0	4.026E+0
-9.566E-2	3.841E+0	4.097E+0
-9.728E-2	4.052E+0	3.971E+0
-9.728E-2	3.984E+0	3.987E+0
-9.728E-2	4.143E+0	3.967E+0
-9.566E-2	3.990E+0	4.042E+0
-9.404E-2	4.016E+0	4.003E+0
-9.404E-2	3.896E+0	4.013E+0
-9.890E-2	3.958E+0	3.980E+0
-9.728E-2	3.867E+0	3.919E+0
-9.728E-2	4.023E+0	3.971E+0
-9.728E-2	3.948E+0	4.065E+0
-9.890E-2	3.935E+0	4.003E+0
-9.566E-2	3.980E+0	4.055E+0
-9.566E-2	4.071E+0	4.003E+0
-9.890E-2	3.984E+0	4.078E+0
-9.890E-2	4.010E+0	4.143E+0
-9.890E-2	3.919E+0	3.928E+0
-9.728E-2	4.052E+0	4.049E+0
-9.566E-2	4.045E+0	4.019E+0
-9.728E-2	3.932E+0	3.964E+0
-9.566E-2	4.045E+0	3.938E+0
-9.566E-2	4.107E+0	4.000E+0
-9.890E-2	3.919E+0	3.945E+0
-9.728E-2	4.084E+0	4.006E+0
-9.566E-2	4.010E+0	4.016E+0
-9.890E-2	3.993E+0	4.110E+0
-9.566E-2	4.036E+0	3.971E+0
-9.890E-2	3.860E+0	3.928E+0
-9.728E-2	3.912E+0	4.126E+0
-9.566E-2	3.980E+0	4.049E+0
-9.404E-2	4.091E+0	3.938E+0
-9.890E-2	4.003E+0	3.971E+0
-9.566E-2	4.071E+0	3.980E+0
-9.566E-2	3.951E+0	3.984E+0
-9.890E-2	4.019E+0	3.877E+0
-9.728E-2	4.019E+0	3.987E+0
-9.566E-2	4.029E+0	3.990E+0
-9.404E-2	3.945E+0	3.961E+0
-9.728E-2	4.042E+0	3.961E+0
-9.728E-2	4.068E+0	4.042E+0
-9.728E-2	3.984E+0	3.932E+0
-9.728E-2	3.993E+0	3.951E+0
-9.728E-2	3.916E+0	4.026E+0
-9.566E-2	3.938E+0	4.006E+0
-9.566E-2	3.977E+0	4.068E+0
-9.566E-2	3.880E+0	3.896E+0
-9.728E-2	3.941E+0	3.954E+0
-9.890E-2	3.916E+0	3.912E+0
-9.566E-2	4.061E+0	4.081E+0
-9.728E-2	4.006E+0	3.993E+0
-9.890E-2	4.071E+0	3.980E+0
-9.728E-2	3.990E+0	3.974E+0
-9.890E-2	3.851E+0	3.857E+0
-9.566E-2	4.013E+0	3.990E+0
-1.005E-1	4.010E+0	4.068E+0
-9.566E-2	4.016E+0	4.061E+0
-9.566E-2	3.916E+0	3.997E+0
-9.566E-2	3.932E+0	3.909E+0
-9.566E-2	4.010E+0	3.945E+0
-9.728E-2	3.941E+0	4.003E+0
-9.728E-2	3.980E+0	4.023E+0
-9.566E-2	4.133E+0	4.013E+0
-9.728E-2	4.026E+0	3.993E+0
-9.566E-2	3.880E+0	4.152E+0
-9.404E-2	4.058E+0	4.052E+0
-9.728E-2	3.890E+0	4.036E+0
-9.728E-2	3.997E+0	3.925E+0
-9.890E-2	3.899E+0	3.987E+0
-9.404E-2	3.977E+0	3.932E+0
-9.242E-2	3.967E+0	4.023E+0
-9.728E-2	4.139E+0	4.016E+0
-9.728E-2	4.065E+0	4.065E+0
-9.566E-2	4.094E+0	3.951E+0
-9.404E-2	3.990E+0	3.993E+0
-9.728E-2	4.126E+0	3.903E+0
-1.021E-1	4.010E+0	4.094E+0
-9.566E-2	3.938E+0	4.016E+0
-9.404E-2	3.954E+0	4.019E+0
-9.566E-2	4.058E+0	4.019E+0
-9.728E-2	3.990E+0	3.896E+0
-9.404E-2	4.074E+0	4.081E+0
-9.728E-2	3.987E+0	4.120E+0
-9.890E-2	4.036E+0	4.049E+0
-9.728E-2	3.903E+0	4.039E+0
-9.242E-2	4.045E+0	3.932E+0
-9.242E-2	3.954E+0	4.058E+0
-1.005E-1	3.990E+0	3.961E+0
-9.890E-2	3.990E+0	4.110E+0
-9.890E-2	3.941E+0	4.071E+0
-9.404E-2	3.993E+0	4.045E+0
-9.728E-2	3.990E+0	4.065E+0
-9.728E-2	3.993E+0	3.971E+0
-9.404E-2	4.016E+0	3.922E+0
-9.404E-2	4.003E+0	3.984E+0
-9.728E-2	4.049E+0	4.029E+0
-9.890E-2	4.026E+0	4.094E+0
-9.890E-2	4.010E+0	4.071E+0
-9.566E-2	3.893E+0	3.935E+0
-9.728E-2	4.081E+0	3.971E+0
-9.728E-2	4.000E+0	4.006E+0
-9.890E-2	3.990E+0	4.097E+0
-9.566E-2	3.928E+0	3.974E+0
-9.728E-2	4.036E+0	3.974E+0
-9.728E-2	4.045E+0	4.023E+0
-9.890E-2	3.948E+0	4.058E+0
-9.728E-2	4.084E+0	3.909E+0
-9.728E-2	3.984E+0	4.039E+0
-9.890E-2	4.003E+0	3.935E+0
-9.566E-2	4.042E+0	3.893E+0
-9.242E-2	3.951E+0	3.993E+0
-9.566E-2	4.003E+0	3.997E+0
-9.728E-2	3.886E+0	4.120E+0
-9.404E-2	3.997E+0	4.091E+0
-9.404E-2	4.143E+0	4.045E+0
-9.728E-2	3.935E+0	3.958E+0
-9.404E-2	4.010E+0	4.065E+0
-9.890E-2	3.883E+0	3.958E+0
-9.404E-2	3.935E+0	4.000E+0
-9.404E-2	4.052E+0	4.016E+0
-9.728E-2	4.013E+0	4.010E+0
-9.566E-2	4.026E+0	3.938E+0
-9.242E-2	3.873E+0	4.074E+0
-9.566E-2	3.919E+0	4.081E+0
-1.005E-1	4.061E+0	3.984E+0
-9.728E-2	3.877E+0	4.078E+0
-9.566E-2	3.916E+0	4.058E+0
-9.728E-2	3.945E+0	3.987E+0
-9.890E-2	3.922E+0	4.078E+0
-9.728E-2	3.997E+0	3.974E+0
-9.728E-2	3.971E+0	3.997E+0
-9.728E-2	3.961E+0	3.928E+0
-9.728E-2	3.980E+0	3.961E+0
-9.404E-2	3.980E+0	3.945E+0
-9.404E-2	3.993E+0	3.851E+0
-9.566E-2	3.964E+0	3.987E+0
-9.728E-2	4.036E+0	4.016E+0
-9.566E-2	4.074E+0	3.945E+0
-9.728E-2	4.049E+0	3.925E+0
-9.728E-2	3.948E+0	4.061E+0
-9.566E-2	3.945E+0	4.074E+0
-9.566E-2	3.880E+0	3.912E+0
-9.404E-2	3.935E+0	4.087E+0
-9.566E-2	3.993E+0	3.971E+0
-1.005E-1	4.023E+0	4.074E+0
-9.566E-2	3.906E+0	4.042E+0
-9.566E-2	3.945E+0	4.055E+0
-9.728E-2	3.916E+0	3.903E+0
-9.566E-2	3.993E+0	3.945E+0
-9.404E-2	4.000E+0	4.023E+0
-9.404E-2	3.938E+0	3.958E+0
-9.566E-2	3.932E+0	3.941E+0
-9.566E-2	4.120E+0	3.941E+0
-9.566E-2	4.036E+0	4.003E+0
-9.566E-2	3.948E+0	3.964E+0
-9.404E-2	3.974E+0	4.003E+0
-9.890E-2	3.951E+0	4.055E+0
-9.566E-2	4.003E+0	3.958E+0
-9.728E-2	3.890E+0	3.984E+0
-9.728E-2	4.003E+0	3.971E+0
-9.890E-2	3.925E+0	4.097E+0
-9.566E-2	4.023E+0	4.094E+0
-9.404E-2	3.958E+0	3.954E+0
-9.728E-2	4.094E+0	3.958E+0
-9.728E-2	3.954E+0	3.938E+0
-9.566E-2	4.003E+0	4.016E+0
-9.728E-2	4.000E+0	4.055E+0
-9.890E-2	3.990E+0	4.036E+0
-9.728E-2	3.870E+0	4.013E+0
-9.566E-2	3.922E+0	3.844E+0
-9.404E-2	3.964E+0	4.039E+0
-9.404E-2	3.948E+0	3.971E+0
-9.890E-2	4.042E+0	4.113E+0
-9.728E-2	4.019E+0	4.055E+0
-9.566E-2	4.042E+0	3.909E+0
-9.566E-2	4.049E+0	3.886E+0
-9.728E-2	3.877E+0	3.987E+0
-9.404E-2	4.036E+0	4.042E+0
-9.242E-2	3.893E+0	4.117E+0
-9.566E-2	4.039E+0	3.857E+0
-9.566E-2	3.899E+0	4.023E+0
-9.566E-2	4.061E+0	4.016E+0
-9.566E-2	3.935E+0	3.977E+0
-9.566E-2	4.029E+0	4.023E+0
-1.005E-1	4.016E+0	4.000E+0
-9.404E-2	3.990E+0	3.967E+0
-9.890E-2	3.954E+0	4.023E+0
-9.566E-2	3.951E+0	4.032E+0
-9.728E-2	3.948E+0	4.032E+0
-9.566E-2	3.925E+0	3.916E+0
-9.566E-2	4.036E+0	4.058E+0
-9.566E-2	3.997E+0	4.071E+0
-9.566E-2	3.984E+0	3.993E+0
-9.566E-2	3.877E+0	3.954E+0
-9.404E-2	3.997E+0	3.990E+0
-9.566E-2	4.013E+0	4.094E+0
-9.728E-2	3.958E+0	4.036E+0
-9.728E-2	3.974E+0	3.844E+0
-9.404E-2	3.948E+0	3.922E+0
-9.404E-2	3.841E+0	3.903E+0
-9.890E-2	3.916E+0	3.909E+0
-9.890E-2	3.912E+0	3.935E+0
-9.890E-2	4.036E+0	3.977E+0
-1.005E-1	3.925E+0	3.967E+0
-9.890E-2	4.006E+0	4.023E+0
-9.404E-2	4.003E+0	4.029E+0
-9.242E-2	3.867E+0	4.023E+0
-9.566E-2	3.935E+0	3.967E+0
-9.890E-2	3.941E+0	3.990E+0
-9.404E-2	4.042E+0	3.990E+0
-9.404E-2	3.893E+0	3.844E+0
-9.404E-2	3.945E+0	4.139E+0
-9.728E-2	3.916E+0	3.964E+0
-9.728E-2	3.903E+0	3.967E+0
-9.566E-2	3.922E+0	3.925E+0
-9.890E-2	3.890E+0	4.049E+0
-9.566E-2	3.919E+0	3.893E+0
-9.404E-2	3.993E+0	3.838E+0
-9.404E-2	3.890E+0	4.023E+0
-9.404E-2	3.948E+0	4.058E+0
-9.566E-2	3.980E+0	3.961E+0
-9.404E-2	3.961E+0	4.104E+0
-9.404E-2	3.864E+0	4.130E+0
-9.404E-2	4.087E+0	4.010E+0
-9.890E-2	4.019E+0	3.890E+0
-9.404E-2	4.074E+0	3.945E+0
-9.242E-2	4.039E+0	3.916E+0
-9.566E-2	3.980E+0	4.003E+0
-9.566E-2	3.903E+0	4.039E+0
-9.404E-2	3.899E+0	3.932E+0
-9.566E-2	3.987E+0	3.916E+0
-9.566E-2	4.000E+0	3.851E+0
-9.728E-2	4.198E+0	4.049E+0
-9.566E-2	4.010E+0	4.023E+0
-9.404E-2	3.899E+0	4.068E+0
-9.728E-2	4.003E+0	3.967E+0
-1.005E-1	3.948E+0	3.792E+0
-9.404E-2	3.971E+0	3.967E+0
-9.566E-2	3.916E+0	3.958E+0
-9.890E-2	3.938E+0	3.948E+0
-1.005E-1	4.081E+0	3.938E+0
-9.728E-2	3.945E+0	4.000E+0
-9.728E-2	4.039E+0	3.977E+0
-9.566E-2	3.925E+0	3.993E+0
-9.890E-2	3.925E+0	4.061E+0
-9.404E-2	3.941E+0	4.003E+0
-9.404E-2	4.078E+0	4.013E+0
-9.566E-2	3.906E+0	4.110E+0
-9.404E-2	3.993E+0	3.928E+0
-9.728E-2	3.980E+0	4.019E+0
-9.242E-2	3.890E+0	4.003E+0
-9.566E-2	3.928E+0	4.094E+0
-9.890E-2	3.948E+0	3.961E+0
-9.728E-2	4.123E+0	3.893E+0
-9.404E-2	3.941E+0	3.987E+0
-9.728E-2	3.993E+0	4.036E+0
-9.728E-2	4.068E+0	3.958E+0
-9.728E-2	4.019E+0	3.977E+0
-9.404E-2	3.890E+0	4.036E+0
-9.566E-2	3.964E+0	3.967E+0
-9.404E-2	4.006E+0	4.006E+0
-9.566E-2	3.864E+0	3.821E+0
-9.404E-2	3.883E+0	3.990E+0
-9.890E-2	3.916E+0	4.100E+0
-9.566E-2	3.971E+0	3.925E+0
-9.566E-2	3.971E+0	3.961E+0
-9.404E-2	3.958E+0	3.993E+0
-9.728E-2	3.967E+0	3.928E+0
-9.728E-2	3.971E+0	3.951E+0
-9.728E-2	4.019E+0	3.919E+0
-9.404E-2	3.928E+0	3.964E+0
-9.728E-2	4.049E+0	3.935E+0
-9.890E-2	3.951E+0	3.961E+0
-9.890E-2	4.019E+0	3.980E+0
-9.404E-2	3.980E+0	3.977E+0
-9.566E-2	3.971E+0	4.003E+0
-9.404E-2	3.974E+0	3.954E+0
-9.566E-2	3.899E+0	3.899E+0
-9.079E-2	4.023E+0	3.870E+0
-9.566E-2	4.039E+0	4.036E+0
-9.890E-2	4.010E+0	3.938E+0
-9.728E-2	3.906E+0	4.000E+0
-9.404E-2	4.068E+0	3.890E+0
-9.890E-2	3.916E+0	3.980E+0
-9.890E-2	3.961E+0	3.932E+0
-9.566E-2	3.997E+0	3.941E+0
-9.404E-2	3.805E+0	4.074E+0
-9.566E-2	4.013E+0	3.954E+0
-9.566E-2	3.932E+0	3.922E+0
-9.728E-2	3.951E+0	3.997E+0
-9.566E-2	4.006E+0	3.945E+0
-9.566E-2	4.006E+0	3.987E+0
-9.728E-2	4.029E+0	3.993E+0
-9.890E-2	4.019E+0	3.967E+0
-9.566E-2	3.880E+0	4.013E+0
-9.728E-2	3.912E+0	3.906E+0
-9.728E-2	3.919E+0	3.971E+0
-9.728E-2	3.977E+0	4.016E+0
-9.404E-2	4.000E+0	4.058E+0
-9.566E-2	3.857E+0	3.951E+0
-9.566E-2	3.880E+0	3.941E+0
-9.404E-2	3.870E+0	3.993E+0
-9.566E-2	3.870E+0	4.042E+0
-9.728E-2	3.971E+0	3.977E+0
-9.566E-2	3.958E+0	3.977E+0
-9.566E-2	3.951E+0	4.052E+0
-9.566E-2	3.909E+0	3.945E+0
-9.566E-2	4.006E+0	3.925E+0
-9.404E-2	3.932E+0	3.961E+0
-9.566E-2	3.997E+0	3.964E+0
-9.404E-2	3.990E+0	3.906E+0
-9.728E-2	4.013E+0	4.016E+0
-1.005E-1	4.042E+0	3.893E+0
-9.404E-2	4.039E+0	3.925E+0
-9.242E-2	3.958E+0	3.984E+0
-9.890E-2	4.065E+0	4.023E+0
-9.566E-2	3.980E+0	3.987E+0
-9.566E-2	4.010E+0	3.854E+0
-9.404E-2	3.922E+0	4.023E+0
-9.566E-2	3.945E+0	3.961E+0
-9.890E-2	4.029E+0	3.987E+0
-9.404E-2	4.049E+0	4.049E+0
-9.566E-2	3.993E+0	3.977E+0
-9.728E-2	3.961E+0	3.990E+0
-9.728E-2	3.883E+0	4.061E+0
-9.404E-2	3.851E+0	3.997E+0
-9.566E-2	3.864E+0	3.971E+0
-9.728E-2	3.903E+0	4.042E+0
-9.890E-2	3.903E+0	3.948E+0
-9.728E-2	3.925E+0	3.890E+0
-9.728E-2	3.938E+0	3.925E+0
-9.728E-2	3.916E+0	4.045E+0
-9.566E-2	3.896E+0	4.006E+0
-9.566E-2	3.964E+0	4.074E+0
-9.566E-2	4.026E+0	4.032E+0
-9.890E-2	3.916E+0	3.954E+0
-9.890E-2	3.941E+0	4.097E+0
-9.890E-2	3.948E+0	3.997E+0
-9.404E-2	3.912E+0	4.010E+0
-9.728E-2	4.006E+0	3.945E+0
-9.890E-2	4.013E+0	4.078E+0
-9.728E-2	3.880E+0	4.042E+0
-9.728E-2	3.909E+0	4.055E+0
-9.566E-2	3.971E+0	4.045E+0
-9.728E-2	3.977E+0	3.941E+0
-9.404E-2	3.941E+0	3.834E+0
-9.404E-2	4.006E+0	4.120E+0
-9.890E-2	3.935E+0	3.954E+0
-9.566E-2	4.045E+0	3.958E+0
-9.242E-2	4.071E+0	3.903E+0
-9.566E-2	3.906E+0	3.993E+0
-9.728E-2	3.932E+0	3.967E+0
-9.566E-2	4.078E+0	3.971E+0
-9.728E-2	3.964E+0	3.880E+0
-9.566E-2	3.993E+0	4.026E+0
-9.728E-2	3.912E+0	4.133E+0
-9.728E-2	3.886E+0	3.971E+0
-9.566E-2	4.019E+0	3.961E+0
-9.566E-2	3.980E+0	3.828E+0
-9.404E-2	3.883E+0	3.831E+0
-1.005E-1	3.877E+0	3.916E+0
-9.242E-2	3.916E+0	3.997E+0
-9.404E-2	4.016E+0	3.951E+0
-9.728E-2	3.873E+0	3.954E+0
-9.566E-2	3.932E+0	3.925E+0
-9.728E-2	3.935E+0	3.977E+0
-9.242E-2	3.945E+0	4.019E+0
-9.566E-2	4.061E+0	4.117E+0
-1.005E-1	3.916E+0	3.909E+0
-9.566E-2	3.990E+0	4.032E+0
-9.404E-2	3.903E+0	4.039E+0
-9.566E-2	3.941E+0	4.029E+0
-9.890E-2	3.886E+0	4.026E+0
-9.566E-2	3.941E+0	3.906E+0
-9.404E-2	3.867E+0	4.013E+0
-9.728E-2	3.971E+0	4.039E+0
-9.890E-2	3.844E+0	3.974E+0
-9.404E-2	4.032E+0	4.000E+0
-9.728E-2	3.980E+0	3.997E+0
-9.566E-2	4.029E+0	3.906E+0
-1.005E-1	4.049E+0	4.026E+0
-9.728E-2	4.023E+0	3.951E+0
-9.728E-2	3.938E+0	3.925E+0
-9.728E-2	3.912E+0	3.971E+0
-1.005E-1	4.010E+0	4.055E+0
-9.566E-2	3.958E+0	3.971E+0
-9.404E-2	3.922E+0	3.893E+0
-9.728E-2	3.974E+0	4.003E+0
-9.890E-2	3.916E+0	4.049E+0
-9.566E-2	3.906E+0	4.010E+0
-9.728E-2	3.977E+0	4.036E+0
-9.404E-2	4.003E+0	3.831E+0
-9.728E-2	3.928E+0	4.084E+0
-9.242E-2	4.045E+0	3.928E+0
-9.566E-2	3.974E+0	3.932E+0
-9.566E-2	3.980E+0	3.870E+0
-9.728E-2	3.993E+0	3.928E+0
-9.404E-2	4.003E+0	3.857E+0
-9.404E-2	3.964E+0	4.039E+0
-9.566E-2	4.036E+0	3.990E+0
-9.890E-2	4.065E+0	3.899E+0
-9.404E-2	3.919E+0	4.032E+0
-9.404E-2	3.896E+0	3.928E+0
-9.566E-2	3.951E+0	3.945E+0
-9.890E-2	3.984E+0	3.961E+0
-9.404E-2	3.945E+0	3.896E+0
-9.242E-2	3.899E+0	3.984E+0
-9.566E-2	3.993E+0	3.958E+0
-9.728E-2	3.893E+0	3.945E+0
-9.566E-2	4.045E+0	3.909E+0
-9.566E-2	4.010E+0	3.997E+0
-9.404E-2	3.990E+0	3.974E+0
-9.728E-2	3.954E+0	4.023E+0
-9.242E-2	3.857E+0	3.935E+0
-9.404E-2	3.951E+0	3.945E+0
-9.566E-2	3.997E+0	4.097E+0
-9.728E-2	3.977E+0	3.990E+0
-9.728E-2	3.922E+0	4.042E+0
-9.404E-2	3.886E+0	3.893E+0
-9.728E-2	4.042E+0	4.019E+0
-1.021E-1	3.928E+0	3.893E+0
-9.404E-2	4.084E+0	3.938E+0
-9.404E-2	3.877E+0	3.964E+0
-9.728E-2	3.987E+0	3.964E+0
-1.005E-1	3.951E+0	4.045E+0
-9.890E-2	3.883E+0	4.000E+0
-9.404E-2	3.938E+0	4.023E+0
-9.728E-2	3.854E+0	3.919E+0
-9.728E-2	3.935E+0	3.974E+0
-9.566E-2	3.890E+0	3.984E+0
-9.404E-2	3.941E+0	4.039E+0
-9.566E-2	3.984E+0	4.032E+0
-9.890E-2	3.893E+0	4.013E+0
-9.566E-2	3.980E+0	4.000E+0
-9.566E-2	3.896E+0	3.919E+0
-1.005E-1	3.912E+0	4.045E+0
-9.890E-2	3.899E+0	3.851E+0
-9.566E-2	3.971E+0	3.997E+0
-9.728E-2	3.896E+0	3.977E+0
-9.566E-2	3.912E+0	3.893E+0
-9.728E-2	3.873E+0	3.925E+0
-9.890E-2	3.935E+0	3.951E+0
-9.566E-2	4.010E+0	3.883E+0
-9.566E-2	3.951E+0	3.987E+0
-9.890E-2	3.961E+0	4.039E+0
-9.566E-2	4.019E+0	3.945E+0
-9.404E-2	4.010E+0	4.042E+0
-9.566E-2	3.919E+0	3.877E+0
-9.890E-2	3.922E+0	3.961E+0
-9.566E-2	4.016E+0	3.980E+0
-9.566E-2	3.909E+0	4.013E+0
-9.566E-2	3.945E+0	4.117E+0
-9.566E-2	4.019E+0	3.997E+0
-9.728E-2	3.951E+0	3.922E+0
-9.404E-2	3.964E+0	3.928E+0
-9.890E-2	3.886E+0	4.036E+0
-9.566E-2	3.954E+0	3.945E+0
-9.728E-2	3.990E+0	3.922E+0
-9.404E-2	3.945E+0	4.016E+0
-9.890E-2	3.906E+0	3.890E+0
-1.005E-1	3.906E+0	3.815E+0
-9.890E-2	3.967E+0	3.993E+0
-9.404E-2	3.860E+0	4.016E+0
-9.890E-2	3.980E+0	3.948E+0
-9.728E-2	4.013E+0	3.980E+0
-9.728E-2	3.990E+0	4.003E+0
-9.404E-2	3.980E+0	4.019E+0
-1.005E-1	4.065E+0	4.013E+0
-9.728E-2	3.938E+0	4.100E+0
-9.890E-2	3.916E+0	3.948E+0
-9.566E-2	4.042E+0	3.880E+0
-9.728E-2	3.948E+0	3.932E+0
-9.728E-2	3.896E+0	3.954E+0
-9.404E-2	4.016E+0	4.065E+0
-9.566E-2	3.909E+0	3.954E+0
-9.890E-2	3.899E+0	3.997E+0
-9.890E-2	3.864E+0	4.081E+0
-9.890E-2	3.925E+0	3.938E+0
-9.566E-2	3.951E+0	3.932E+0
-9.566E-2	3.854E+0	4.039E+0
-9.890E-2	3.893E+0	3.935E+0
-9.566E-2	3.948E+0	4.107E+0
-9.404E-2	3.864E+0	4.029E+0
-9.566E-2	3.961E+0	3.916E+0
-9.728E-2	3.899E+0	3.964E+0
-9.728E-2	3.971E+0	3.980E+0
-9.566E-2	3.997E+0	4.036E+0
-9.566E-2	3.928E+0	4.003E+0
-9.566E-2	3.864E+0	3.903E+0
-9.728E-2	3.984E+0	3.964E+0
-9.242E-2	3.961E+0	3.971E+0
-9.404E-2	3.909E+0	3.941E+0
-9.566E-2	3.974E+0	3.945E+0
-9.404E-2	3.974E+0	3.932E+0
-9.404E-2	3.971E+0	3.954E+0
-9.566E-2	3.974E+0	3.997E+0
-9.890E-2	3.906E+0	3.977E+0
-9.728E-2	3.935E+0	3.922E+0
-9.404E-2	4.061E+0	3.893E+0
-9.890E-2	3.984E+0	3.932E+0
-1.005E-1	4.000E+0	4.006E+0
-9.728E-2	3.974E+0	3.831E+0
-9.728E-2	4.061E+0	3.958E+0
-9.566E-2	3.916E+0	4.003E+0
-9.566E-2	3.916E+0	3.984E+0
-9.728E-2	3.941E+0	4.026E+0
-9.404E-2	3.838E+0	4.006E+0
-9.566E-2	4.042E+0	4.023E+0
-9.728E-2	4.081E+0	3.964E+0
-9.566E-2	3.870E+0	4.000E+0
-9.404E-2	3.916E+0	3.977E+0
-9.404E-2	3.896E+0	3.945E+0
-9.890E-2	3.925E+0	3.971E+0
-9.404E-2	3.883E+0	3.971E+0
-9.566E-2	4.039E+0	4.023E+0
-9.728E-2	4.000E+0	3.961E+0
-9.890E-2	4.019E+0	3.945E+0
-9.566E-2	3.987E+0	3.925E+0
-9.566E-2	4.003E+0	3.977E+0
-9.566E-2	3.925E+0	4.036E+0
-9.728E-2	3.958E+0	3.951E+0
-9.404E-2	3.980E+0	3.935E+0
-9.728E-2	3.909E+0	3.899E+0
-9.404E-2	3.938E+0	4.010E+0
-9.890E-2	4.071E+0	3.867E+0
-9.566E-2	3.925E+0	3.993E+0
-9.404E-2	4.000E+0	3.899E+0
-9.566E-2	4.055E+0	3.851E+0
-9.890E-2	3.935E+0	4.016E+0
-9.242E-2	3.873E+0	4.042E+0
-9.566E-2	3.890E+0	3.974E+0
-9.890E-2	3.903E+0	3.906E+0
-9.890E-2	3.919E+0	3.964E+0
-9.404E-2	4.023E+0	4.016E+0
-9.404E-2	4.016E+0	3.909E+0
-9.566E-2	3.909E+0	4.000E+0
-9.728E-2	4.019E+0	4.061E+0
-9.242E-2	3.961E+0	4.143E+0
-9.404E-2	3.997E+0	3.990E+0
-9.890E-2	3.877E+0	3.890E+0
-9.728E-2	3.948E+0	3.951E+0
-9.728E-2	3.974E+0	4.049E+0
-9.404E-2	3.938E+0	4.049E+0
-9.566E-2	3.945E+0	3.867E+0
-9.890E-2	4.045E+0	3.961E+0
-9.566E-2	3.997E+0	4.026E+0
-9.728E-2	3.821E+0	4.039E+0
-9.728E-2	3.922E+0	4.026E+0
-1.021E-1	3.919E+0	4.013E+0
-9.566E-2	3.919E+0	4.000E+0
-9.404E-2	3.886E+0	3.912E+0
-9.566E-2	3.928E+0	3.977E+0
-9.890E-2	3.896E+0	3.958E+0
-9.404E-2	3.948E+0	4.003E+0
-9.242E-2	3.990E+0	3.886E+0
-9.404E-2	4.036E+0	4.097E+0
-9.728E-2	3.990E+0	3.903E+0
-9.242E-2	3.974E+0	3.909E+0
-9.566E-2	4.006E+0	3.938E+0
-9.728E-2	3.984E+0	3.860E+0
-9.728E-2	3.912E+0	3.877E+0
-9.728E-2	3.789E+0	3.980E+0
-9.566E-2	3.916E+0	4.036E+0
-9.566E-2	3.880E+0	3.883E+0
-9.728E-2	3.925E+0	4.136E+0
-9.404E-2	3.909E+0	3.961E+0
-9.728E-2	3.870E+0	4.003E+0
-9.728E-2	4.010E+0	3.870E+0
-9.890E-2	3.938E+0	3.880E+0
-9.404E-2	4.016E+0	3.906E+0
-9.566E-2	3.838E+0	3.896E+0
-9.728E-2	3.883E+0	3.935E+0
-9.890E-2	4.058E+0	3.912E+0
-9.566E-2	4.006E+0	3.993E+0
-9.566E-2	3.903E+0	4.068E+0
-9.728E-2	3.928E+0	3.877E+0
-9.890E-2	3.919E+0	3.916E+0
-9.728E-2	3.873E+0	4.032E+0
-9.404E-2	3.977E+0	3.938E+0
-9.566E-2	3.977E+0	3.964E+0
-9.890E-2	3.932E+0	3.961E+0
-9.728E-2	3.941E+0	3.974E+0
-9.404E-2	3.786E+0	3.851E+0
-9.728E-2	4.010E+0	3.987E+0
-1.005E-1	3.928E+0	4.120E+0
-9.404E-2	3.941E+0	3.925E+0
-9.728E-2	3.893E+0	3.812E+0
-9.728E-2	3.993E+0	3.948E+0
-9.728E-2	3.815E+0	3.890E+0
-9.566E-2	3.922E+0	4.052E+0
-9.404E-2	3.867E+0	3.945E+0
-9.728E-2	3.925E+0	3.854E+0
-9.890E-2	3.958E+0	3.958E+0
-1.005E-1	3.928E+0	3.893E+0
-9.728E-2	4.032E+0	3.906E+0
-9.566E-2	3.802E+0	4.065E+0
-9.728E-2	3.951E+0	3.864E+0
-9.404E-2	3.954E+0	3.925E+0
-9.566E-2	4.113E+0	3.997E+0
-9.728E-2	3.974E+0	3.903E+0
-9.890E-2	3.815E+0	3.971E+0
-9.728E-2	4.045E+0	3.928E+0
-9.566E-2	3.971E+0	3.932E+0
-9.728E-2	4.097E+0	3.886E+0
-9.890E-2	3.938E+0	3.938E+0
-9.566E-2	3.903E+0	3.912E+0
-9.566E-2	3.977E+0	3.977E+0
-9.566E-2	3.948E+0	3.938E+0
-1.005E-1	3.922E+0	3.945E+0
-9.566E-2	3.886E+0	3.954E+0
-9.728E-2	3.912E+0	3.951E+0
-9.242E-2	4.036E+0	3.974E+0
-9.566E-2	3.928E+0	4.068E+0
-9.566E-2	3.932E+0	3.928E+0
-9.566E-2	4.023E+0	3.964E+0
-9.890E-2	3.870E+0	4.036E+0
-9.890E-2	3.948E+0	3.984E+0
-9.566E-2	3.877E+0	3.993E+0
-9.404E-2	3.864E+0	3.951E+0
-9.566E-2	3.945E+0	3.964E+0
-9.728E-2	3.883E+0	3.896E+0
-9.728E-2	3.958E+0	3.961E+0
-9.566E-2	4.000E+0	3.977E+0
-9.728E-2	3.993E+0	3.912E+0
-9.404E-2	3.851E+0	3.971E+0
-9.728E-2	3.941E+0	4.016E+0
-9.566E-2	3.954E+0	3.912E+0
-9.890E-2	4.003E+0	3.945E+0
-9.404E-2	3.948E+0	3.964E+0
-9.728E-2	3.886E+0	3.922E+0
-9.566E-2	3.932E+0	3.971E+0
-9.566E-2	3.818E+0	3.954E+0
-9.728E-2	3.964E+0	4.029E+0
-9.242E-2	3.903E+0	4.061E+0
-9.404E-2	3.948E+0	3.938E+0
-9.890E-2	3.877E+0	3.945E+0
-9.890E-2	3.870E+0	3.922E+0
-9.566E-2	4.006E+0	4.006E+0
-9.728E-2	3.948E+0	3.851E+0
-9.404E-2	3.971E+0	4.023E+0
-9.728E-2	3.964E+0	3.980E+0
-9.566E-2	3.812E+0	3.951E+0
-9.566E-2	4.058E+0	3.916E+0
-9.404E-2	3.893E+0	4.013E+0
-9.890E-2	3.938E+0	3.912E+0
-9.566E-2	3.909E+0	3.906E+0
-9.404E-2	3.932E+0	4.100E+0
-9.728E-2	3.928E+0	4.023E+0
-9.566E-2	3.883E+0	3.954E+0
-9.566E-2	3.938E+0	3.974E+0
-9.566E-2	3.903E+0	3.954E+0
-9.566E-2	3.890E+0	4.000E+0
-9.890E-2	3.925E+0	3.935E+0
-9.728E-2	3.941E+0	4.052E+0
-9.242E-2	3.916E+0	4.032E+0
-9.566E-2	3.903E+0	3.935E+0
-9.728E-2	3.854E+0	4.068E+0
-9.890E-2	3.928E+0	3.932E+0
-9.242E-2	3.860E+0	3.948E+0
-9.728E-2	3.948E+0	3.922E+0
-9.890E-2	3.964E+0	4.049E+0
-9.728E-2	3.890E+0	3.854E+0
-9.566E-2	3.932E+0	3.818E+0
-9.890E-2	3.903E+0	3.870E+0
-9.566E-2	4.016E+0	3.880E+0
-9.404E-2	3.877E+0	3.919E+0
-9.404E-2	3.867E+0	4.010E+0
-9.404E-2	3.967E+0	3.916E+0
-9.728E-2	3.987E+0	3.925E+0
-9.404E-2	3.919E+0	3.890E+0
-9.404E-2	4.042E+0	3.984E+0
-9.404E-2	3.993E+0	4.078E+0
-9.728E-2	3.906E+0	3.993E+0
-9.728E-2	3.967E+0	3.951E+0
-9.404E-2	3.847E+0	3.909E+0
-9.890E-2	3.883E+0	3.984E+0
-9.728E-2	3.954E+0	3.841E+0
-9.242E-2	3.958E+0	3.977E+0
-9.566E-2	3.857E+0	3.925E+0
-9.728E-2	3.919E+0	3.928E+0
-9.890E-2	3.987E+0	3.967E+0
-9.890E-2	3.993E+0	3.987E+0
-9.566E-2	3.984E+0	3.980E+0
-9.890E-2	3.916E+0	3.928E+0
-9.728E-2	3.851E+0	3.864E+0
-9.728E-2	4.019E+0	3.928E+0
-9.404E-2	3.906E+0	3.961E+0
-9.404E-2	3.980E+0	3.854E+0
-1.005E-1	3.977E+0	4.026E+0
-9.404E-2	3.847E+0	3.899E+0
-9.242E-2	3.967E+0	3.919E+0
-9.404E-2	4.071E+0	3.990E+0
-9.566E-2	3.896E+0	3.945E+0
-9.728E-2	3.928E+0	3.925E+0
-9.404E-2	3.880E+0	3.971E+0
-9.890E-2	3.964E+0	4.081E+0
-9.890E-2	3.880E+0	3.964E+0
-9.728E-2	3.828E+0	3.903E+0
-9.566E-2	3.961E+0	3.961E+0
-9.728E-2	3.870E+0	3.974E+0
-9.728E-2	3.954E+0	4.061E+0
-9.728E-2	3.974E+0	3.909E+0
-9.728E-2	3.922E+0	3.948E+0
-1.005E-1	3.925E+0	3.984E+0
-9.728E-2	4.039E+0	4.013E+0
-9.566E-2	3.925E+0	3.860E+0
-9.728E-2	4.045E+0	3.886E+0
-9.728E-2	3.860E+0	3.961E+0
-9.728E-2	3.945E+0	3.971E+0
-9.404E-2	3.951E+0	4.029E+0
-9.566E-2	3.906E+0	3.916E+0
-9.728E-2	3.899E+0	4.036E+0
-9.890E-2	3.896E+0	3.883E+0
-9.242E-2	3.980E+0	4.042E+0
-9.566E-2	3.857E+0	3.925E+0
-9.728E-2	4.049E+0	4.019E+0
-9.890E-2	3.916E+0	3.916E+0
-9.566E-2	4.071E+0	3.883E+0
-9.566E-2	3.932E+0	3.974E+0
-9.728E-2	4.006E+0	3.954E+0
-1.005E-1	3.877E+0	3.916E+0
-9.566E-2	4.013E+0	4.042E+0
-9.728E-2	3.990E+0	3.945E+0
-9.566E-2	3.971E+0	3.997E+0
-9.728E-2	3.909E+0	3.954E+0
-9.728E-2	4.016E+0	3.941E+0
-9.404E-2	3.844E+0	3.987E+0
-9.566E-2	3.990E+0	3.932E+0
-9.890E-2	3.844E+0	4.016E+0
-9.404E-2	3.912E+0	3.880E+0
-9.728E-2	3.987E+0	4.019E+0
-9.890E-2	4.010E+0	3.916E+0
-9.728E-2	3.916E+0	3.954E+0
-9.728E-2	3.984E+0	3.864E+0
-9.728E-2	4.039E+0	3.971E+0
-9.566E-2	3.990E+0	3.948E+0
-9.890E-2	3.870E+0	3.967E+0
-9.404E-2	3.909E+0	3.938E+0
-1.005E-1	3.847E+0	3.958E+0
-9.890E-2	3.841E+0	3.883E+0
-9.890E-2	3.831E+0	3.903E+0
-9.728E-2	4.032E+0	3.899E+0
-9.890E-2	3.854E+0	3.938E+0
-9.566E-2	3.873E+0	4.042E+0
-9.890E-2	3.916E+0	3.841E+0
-9.566E-2	3.919E+0	3.971E+0
-9.890E-2	3.886E+0	3.903E+0
-9.728E-2	3.912E+0	3.841E+0
-1.005E-1	3.990E+0	3.980E+0
-9.890E-2	3.974E+0	3.899E+0
-9.566E-2	3.919E+0	3.909E+0
-9.404E-2	3.883E+0	4.010E+0
-9.728E-2	4.000E+0	3.935E+0
-9.566E-2	3.925E+0	3.916E+0
-9.728E-2	3.838E+0	3.993E+0
-9.890E-2	3.971E+0	4.036E+0
-9.890E-2	4.052E+0	4.006E+0
-9.728E-2	3.997E+0	3.896E+0
-9.404E-2	3.821E+0	3.990E+0
-9.566E-2	3.916E+0	3.961E+0
-9.566E-2	3.987E+0	3.971E+0
-9.404E-2	3.773E+0	3.977E+0
-9.566E-2	3.808E+0	3.954E+0
-1.005E-1	3.980E+0	3.935E+0
-9.890E-2	3.990E+0	3.967E+0
-9.566E-2	3.987E+0	3.987E+0
-9.404E-2	3.925E+0	3.916E+0
-9.728E-2	3.867E+0	3.860E+0
-9.566E-2	3.838E+0	3.948E+0
-9.728E-2	3.954E+0	3.958E+0
-9.404E-2	3.967E+0	3.857E+0
-9.728E-2	3.886E+0	3.951E+0
-9.890E-2	3.951E+0	3.886E+0
-9.566E-2	3.984E+0	4.010E+0
-9.890E-2	3.899E+0	3.919E+0
-9.566E-2	3.922E+0	3.945E+0
-9.890E-2	3.958E+0	3.893E+0
-9.566E-2	3.877E+0	4.094E+0
-9.728E-2	3.883E+0	4.023E+0
-9.728E-2	3.980E+0	3.922E+0
-9.890E-2	4.003E+0	3.906E+0
-9.566E-2	3.883E+0	3.951E+0
-9.566E-2	3.873E+0	3.877E+0
-9.566E-2	3.951E+0	3.867E+0
-9.728E-2	3.883E+0	3.932E+0
-9.728E-2	4.013E+0	3.938E+0
-9.404E-2	3.886E+0	3.919E+0
-9.728E-2	3.925E+0	3.997E+0
-9.566E-2	3.909E+0	4.003E+0
-9.404E-2	3.961E+0	3.906E+0
-9.566E-2	3.890E+0	4.010E+0
-9.890E-2	3.922E+0	3.961E+0
-9.566E-2	3.854E+0	3.961E+0
-9.404E-2	3.919E+0	3.935E+0
-9.404E-2	4.003E+0	3.997E+0
-9.728E-2	3.912E+0	3.954E+0
-9.728E-2	3.948E+0	3.980E+0
-9.728E-2	3.896E+0	4.036E+0
-9.242E-2	3.941E+0	3.948E+0
-9.566E-2	3.980E+0	3.971E+0
-9.404E-2	3.919E+0	3.967E+0
-9.566E-2	3.844E+0	4.016E+0
-9.242E-2	3.935E+0	3.935E+0
-9.728E-2	3.808E+0	3.890E+0
-9.728E-2	3.951E+0	3.980E+0
-9.728E-2	3.886E+0	4.010E+0
-9.566E-2	4.003E+0	3.860E+0
-9.566E-2	3.851E+0	3.945E+0
-9.566E-2	3.880E+0	3.967E+0
-9.566E-2	3.896E+0	4.036E+0
-9.728E-2	3.818E+0	3.932E+0
-9.890E-2	3.841E+0	3.864E+0
-9.890E-2	3.941E+0	3.893E+0
-9.728E-2	3.964E+0	4.016E+0
-9.404E-2	3.903E+0	3.954E+0
-9.566E-2	3.958E+0	3.838E+0
-1.005E-1	4.042E+0	3.990E+0
-9.404E-2	3.903E+0	4.026E+0
-9.728E-2	3.883E+0	3.987E+0
-9.566E-2	3.977E+0	3.925E+0
-9.728E-2	3.935E+0	3.967E+0
-9.566E-2	3.964E+0	3.971E+0
-9.728E-2	3.841E+0	4.003E+0
-9.890E-2	4.026E+0	3.974E+0
-9.890E-2	3.870E+0	3.948E+0
-9.566E-2	3.808E+0	3.864E+0
-9.566E-2	3.971E+0	4.019E+0
-9.890E-2	3.954E+0	3.971E+0
-9.890E-2	3.974E+0	3.873E+0
-9.566E-2	3.815E+0	3.961E+0
-9.404E-2	3.987E+0	3.883E+0
-9.728E-2	3.951E+0	4.058E+0
-1.005E-1	3.938E+0	3.844E+0
-9.566E-2	3.967E+0	3.990E+0
-9.566E-2	3.854E+0	3.925E+0
-9.728E-2	3.961E+0	3.925E+0
-9.566E-2	3.880E+0	4.130E+0
-9.566E-2	3.967E+0	3.945E+0
-9.566E-2	3.890E+0	3.912E+0
-9.566E-2	3.854E+0	3.903E+0
-9.566E-2	3.964E+0	4.019E+0
-9.728E-2	3.945E+0	3.967E+0
-9.728E-2	4.019E+0	3.974E+0
-9.404E-2	3.984E+0	3.805E+0
-9.890E-2	4.100E+0	3.954E+0
-9.728E-2	3.958E+0	4.026E+0
-9.404E-2	4.071E+0	3.916E+0
-9.566E-2	3.880E+0	3.880E+0
-9.566E-2	3.984E+0	3.783E+0
-9.404E-2	3.958E+0	3.899E+0
-9.404E-2	3.922E+0	3.893E+0
-9.566E-2	3.964E+0	4.013E+0
-9.728E-2	4.013E+0	4.036E+0
-9.566E-2	3.851E+0	3.932E+0
-9.404E-2	4.000E+0	3.977E+0
-9.890E-2	3.987E+0	3.948E+0
-9.728E-2	3.932E+0	3.916E+0
-9.728E-2	3.967E+0	4.016E+0
-9.566E-2	3.932E+0	3.997E+0
-9.566E-2	3.941E+0	3.977E+0
-9.890E-2	3.993E+0	3.880E+0
-9.566E-2	3.938E+0	3.870E+0
-9.728E-2	3.919E+0	3.938E+0
-9.728E-2	4.013E+0	3.899E+0
-9.566E-2	3.896E+0	3.938E+0
-9.404E-2	3.916E+0	3.906E+0
-9.728E-2	3.941E+0	3.877E+0
-9.566E-2	3.993E+0	3.977E+0
-1.005E-1	3.896E+0	3.961E+0
-9.728E-2	3.941E+0	3.964E+0
-9.242E-2	3.890E+0	3.980E+0
-9.566E-2	3.951E+0	3.909E+0
-9.566E-2	3.776E+0	3.945E+0
-9.890E-2	3.867E+0	3.951E+0
-9.890E-2	4.029E+0	3.925E+0
-9.728E-2	3.961E+0	3.922E+0
-9.890E-2	3.909E+0	3.877E+0
-9.890E-2	3.867E+0	3.935E+0
-9.566E-2	3.948E+0	3.870E+0
-9.566E-2	3.870E+0	4.003E+0
-9.728E-2	3.967E+0	3.954E+0
-9.242E-2	3.873E+0	3.954E+0
-9.566E-2	3.945E+0	4.042E+0
-9.566E-2	3.964E+0	4.055E+0
-9.728E-2	3.912E+0	3.928E+0
-9.404E-2	3.954E+0	3.938E+0
-9.404E-2	3.912E+0	4.094E+0
-9.728E-2	3.958E+0	4.036E+0
-9.728E-2	3.851E+0	3.948E+0
-9.728E-2	3.935E+0	4.023E+0
-9.404E-2	3.916E+0	4.016E+0
-9.404E-2	3.977E+0	3.987E+0
-9.890E-2	4.010E+0	3.964E+0
-9.404E-2	3.890E+0	3.967E+0
-9.404E-2	3.815E+0	3.941E+0
-9.728E-2	3.948E+0	3.932E+0
-1.005E-1	3.815E+0	4.010E+0
-9.566E-2	3.873E+0	3.938E+0
-9.242E-2	3.883E+0	3.877E+0
-9.728E-2	3.877E+0	3.903E+0
-9.728E-2	3.951E+0	3.919E+0
-9.566E-2	3.928E+0	3.932E+0
-9.566E-2	4.032E+0	3.987E+0
-9.728E-2	4.052E+0	3.958E+0
-1.005E-1	3.922E+0	3.958E+0
-9.404E-2	3.971E+0	3.935E+0
-1.005E-1	3.977E+0	4.055E+0
-9.566E-2	3.928E+0	3.958E+0
-1.005E-1	3.792E+0	4.013E+0
-9.728E-2	3.815E+0	4.049E+0
-9.728E-2	3.886E+0	3.948E+0
-9.404E-2	3.893E+0	4.000E+0
-9.728E-2	3.987E+0	3.977E+0
-9.566E-2	3.912E+0	4.068E+0
-9.566E-2	3.948E+0	3.990E+0
-9.404E-2	3.977E+0	3.890E+0
-9.728E-2	3.958E+0	3.951E+0
-9.242E-2	3.909E+0	3.932E+0
-9.242E-2	3.971E+0	3.974E+0
-9.404E-2	3.912E+0	3.916E+0
-9.728E-2	3.877E+0	3.987E+0
-9.404E-2	3.841E+0	3.938E+0
-9.728E-2	3.990E+0	3.993E+0
-9.566E-2	3.903E+0	3.919E+0
-9.728E-2	3.857E+0	3.834E+0
-9.728E-2	3.987E+0	4.010E+0
-9.404E-2	4.006E+0	3.893E+0
-9.728E-2	3.925E+0	4.016E+0
-9.890E-2	4.029E+0	3.854E+0
-9.242E-2	3.990E+0	3.941E+0
-9.728E-2	3.964E+0	4.010E+0
-9.566E-2	4.026E+0	4.003E+0
-9.404E-2	3.990E+0	3.980E+0
-9.404E-2	3.916E+0	3.941E+0
-9.566E-2	3.928E+0	3.903E+0
-9.404E-2	3.805E+0	3.880E+0
-9.728E-2	3.941E+0	4.055E+0
-9.404E-2	3.990E+0	3.899E+0
-9.566E-2	3.870E+0	4.003E+0
-9.566E-2	3.854E+0	3.964E+0
-9.890E-2	3.890E+0	3.938E+0
-9.566E-2	3.951E+0	3.958E+0
-9.404E-2	3.974E+0	3.977E+0
-9.566E-2	3.864E+0	4.084E+0
-9.890E-2	3.997E+0	3.903E+0
-9.728E-2	3.967E+0	3.857E+0
-9.566E-2	4.003E+0	4.045E+0
-9.728E-2	3.831E+0	4.019E+0
-9.728E-2	4.006E+0	3.928E+0
-9.728E-2	4.045E+0	4.010E+0
-9.404E-2	3.906E+0	3.867E+0
-9.566E-2	3.967E+0	3.906E+0
-9.728E-2	3.906E+0	3.896E+0
-9.404E-2	3.935E+0	3.984E+0
-9.566E-2	3.857E+0	4.023E+0
-9.566E-2	3.860E+0	3.967E+0
-9.728E-2	3.925E+0	3.864E+0
-9.566E-2	4.013E+0	3.997E+0
-9.404E-2	3.964E+0	4.019E+0
-9.566E-2	3.880E+0	3.903E+0
-9.890E-2	3.958E+0	3.961E+0
-9.728E-2	3.964E+0	4.061E+0
-9.404E-2	3.941E+0	4.094E+0
-9.566E-2	4.000E+0	3.987E+0
-9.890E-2	3.893E+0	3.928E+0
-9.728E-2	3.945E+0	3.984E+0
-9.566E-2	3.928E+0	3.925E+0
-9.566E-2	3.903E+0	3.964E+0
-1.005E-1	4.058E+0	4.023E+0
-9.566E-2	3.954E+0	4.036E+0
-9.566E-2	3.873E+0	3.941E+0
-9.890E-2	3.890E+0	3.945E+0
-9.890E-2	3.893E+0	3.909E+0
-9.566E-2	3.909E+0	3.951E+0
-9.404E-2	4.000E+0	4.013E+0
-9.728E-2	3.945E+0	3.984E+0
-9.728E-2	3.831E+0	4.071E+0
-9.566E-2	3.919E+0	3.964E+0
-9.242E-2	4.000E+0	3.964E+0
-9.404E-2	3.919E+0	3.812E+0
-9.890E-2	3.828E+0	3.906E+0
-9.404E-2	4.016E+0	3.916E+0
-9.242E-2	4.029E+0	3.896E+0
-9.728E-2	3.974E+0	3.851E+0
-9.728E-2	3.919E+0	3.938E+0
-9.728E-2	3.838E+0	3.938E+0
-9.242E-2	3.945E+0	4.042E+0
-9.728E-2	3.893E+0	3.919E+0
-9.728E-2	3.841E+0	4.049E+0
-9.404E-2	3.899E+0	4.026E+0
-9.566E-2	3.990E+0	3.896E+0
-9.728E-2	3.906E+0	3.922E+0
-9.728E-2	3.893E+0	4.026E+0
-9.566E-2	3.906E+0	3.954E+0
-9.242E-2	3.896E+0	3.935E+0
-9.890E-2	3.935E+0	4.023E+0
-9.728E-2	4.029E+0	4.058E+0
-9.566E-2	3.938E+0	4.023E+0
-9.728E-2	3.854E+0	3.877E+0
-9.890E-2	3.977E+0	4.065E+0
-9.728E-2	3.883E+0	3.974E+0
-9.404E-2	3.854E+0	3.977E+0
-9.566E-2	3.922E+0	3.903E+0
-9.404E-2	3.990E+0	3.906E+0
-9.728E-2	3.984E+0	3.964E+0
-9.728E-2	4.013E+0	4.032E+0
-9.242E-2	3.997E+0	3.967E+0
-9.728E-2	3.864E+0	3.893E+0
-9.566E-2	3.916E+0	3.903E+0
-9.566E-2	4.029E+0	4.029E+0
-9.566E-2	3.935E+0	4.023E+0
-9.728E-2	3.984E+0	3.928E+0
-9.566E-2	3.877E+0	4.032E+0
-9.404E-2	3.919E+0	4.065E+0
-9.404E-2	3.997E+0	3.932E+0
-9.566E-2	3.932E+0	3.993E+0
-9.728E-2	3.896E+0	3.932E+0
-9.566E-2	3.938E+0	3.974E+0
-9.404E-2	3.967E+0	3.899E+0
-9.404E-2	3.977E+0	3.922E+0
-9.890E-2	3.877E+0	3.857E+0
-9.566E-2	3.893E+0	3.844E+0
-9.566E-2	3.802E+0	3.864E+0
-9.566E-2	3.919E+0	3.873E+0
-9.728E-2	3.909E+0	3.831E+0
-9.566E-2	3.903E+0	3.893E+0
-9.404E-2	3.997E+0	3.909E+0
-9.566E-2	4.039E+0	3.870E+0
-9.566E-2	3.847E+0	3.893E+0
-9.566E-2	3.993E+0	3.964E+0
-9.566E-2	3.828E+0	3.877E+0
-9.566E-2	3.899E+0	4.032E+0
-9.890E-2	3.925E+0	3.916E+0
-9.566E-2	3.909E+0	4.016E+0
-9.566E-2	3.873E+0	3.870E+0
-9.728E-2	3.925E+0	3.909E+0
-9.890E-2	3.990E+0	3.890E+0
-9.566E-2	3.971E+0	3.916E+0
-9.404E-2	4.019E+0	4.026E+0
-9.890E-2	3.938E+0	3.854E+0
-9.890E-2	3.948E+0	3.997E+0
-9.566E-2	3.828E+0	3.954E+0
-9.404E-2	3.903E+0	3.909E+0
-9.890E-2	3.870E+0	3.971E+0
-9.890E-2	3.886E+0	3.883E+0
-9.404E-2	3.922E+0	3.877E+0
-9.404E-2	3.909E+0	3.971E+0
-9.566E-2	3.935E+0	4.094E+0
-9.728E-2	3.890E+0	4.000E+0
-9.566E-2	3.870E+0	3.932E+0
-9.404E-2	3.893E+0	3.932E+0
-9.728E-2	3.802E+0	3.948E+0
-9.566E-2	3.890E+0	3.860E+0
-9.890E-2	3.867E+0	4.061E+0
-9.404E-2	3.912E+0	3.922E+0
-9.566E-2	3.903E+0	3.922E+0
-1.005E-1	3.945E+0	4.091E+0
-9.566E-2	3.847E+0	3.941E+0
-9.566E-2	3.873E+0	3.873E+0
-9.728E-2	3.941E+0	3.903E+0
-9.728E-2	3.883E+0	3.941E+0
-9.728E-2	4.036E+0	3.880E+0
-9.404E-2	3.854E+0	4.065E+0
-9.890E-2	3.958E+0	3.993E+0
-9.890E-2	3.912E+0	3.977E+0
-9.728E-2	3.919E+0	3.925E+0
-9.728E-2	3.980E+0	3.964E+0
-9.566E-2	4.016E+0	3.916E+0
-9.728E-2	3.880E+0	3.886E+0
-9.566E-2	3.974E+0	3.987E+0
-9.566E-2	3.974E+0	4.003E+0
-9.404E-2	3.928E+0	4.036E+0
-9.890E-2	3.825E+0	4.045E+0
-9.566E-2	4.010E+0	4.010E+0
-9.728E-2	4.016E+0	4.029E+0
-9.404E-2	3.893E+0	4.055E+0
-9.890E-2	3.967E+0	3.997E+0
-9.890E-2	3.964E+0	3.974E+0
-9.566E-2	3.938E+0	3.886E+0
-9.404E-2	3.922E+0	3.909E+0
-9.566E-2	3.883E+0	3.987E+0
-9.566E-2	3.945E+0	3.847E+0
-9.566E-2	3.945E+0	3.932E+0
-9.566E-2	3.928E+0	3.864E+0
-9.728E-2	3.906E+0	3.838E+0
-9.728E-2	3.993E+0	3.984E+0
-9.566E-2	3.916E+0	4.010E+0
-9.728E-2	3.893E+0	3.844E+0
-9.566E-2	3.932E+0	3.941E+0
-9.566E-2	3.997E+0	3.916E+0
-9.566E-2	3.877E+0	3.899E+0
-9.404E-2	3.909E+0	3.961E+0
-9.728E-2	3.948E+0	3.877E+0
-9.404E-2	3.886E+0	3.945E+0
-9.404E-2	4.049E+0	3.932E+0
-9.566E-2	3.805E+0	4.029E+0
-1.005E-1	3.958E+0	4.006E+0
-9.566E-2	4.010E+0	3.967E+0
-9.404E-2	4.013E+0	4.045E+0
-9.404E-2	3.912E+0	3.971E+0
-9.728E-2	3.980E+0	3.961E+0
-9.728E-2	3.935E+0	3.867E+0
-9.566E-2	3.964E+0	3.893E+0
-9.566E-2	3.922E+0	3.834E+0
-9.728E-2	3.860E+0	3.919E+0
-9.566E-2	4.016E+0	3.912E+0
-9.404E-2	3.825E+0	3.912E+0
-9.566E-2	3.977E+0	3.896E+0
-1.005E-1	4.036E+0	3.958E+0
-9.404E-2	3.877E+0	4.000E+0
-9.728E-2	3.990E+0	3.847E+0
-9.728E-2	4.019E+0	4.029E+0
-9.728E-2	3.883E+0	4.055E+0
-9.566E-2	3.799E+0	3.987E+0
-9.404E-2	3.941E+0	3.954E+0
-9.728E-2	3.883E+0	3.951E+0
-9.728E-2	3.828E+0	3.919E+0
-9.404E-2	3.925E+0	3.928E+0
-9.890E-2	3.919E+0	3.971E+0
-9.728E-2	3.932E+0	4.029E+0
-9.566E-2	3.990E+0	4.039E+0
-1.005E-1	3.948E+0	3.958E+0
-9.566E-2	3.958E+0	3.844E+0
-9.728E-2	3.909E+0	3.974E+0
-9.728E-2	3.945E+0	3.974E+0
-9.728E-2	3.925E+0	3.890E+0
-9.404E-2	3.932E+0	3.977E+0
-9.728E-2	3.906E+0	3.932E+0
-9.566E-2	3.941E+0	3.912E+0
-9.404E-2	3.896E+0	3.906E+0
-9.566E-2	3.880E+0	3.880E+0
-9.566E-2	3.958E+0	3.961E+0
-9.728E-2	3.834E+0	3.987E+0
-9.566E-2	3.948E+0	3.916E+0
-9.404E-2	3.964E+0	3.964E+0
-9.404E-2	3.945E+0	3.932E+0
-9.728E-2	3.954E+0	3.841E+0
-9.728E-2	3.779E+0	4.010E+0
-9.404E-2	4.068E+0	3.971E+0
-9.566E-2	3.958E+0	3.890E+0
-9.728E-2	3.971E+0	3.919E+0
-9.566E-2	3.993E+0	3.922E+0
-9.404E-2	3.938E+0	3.984E+0
-9.566E-2	3.919E+0	3.941E+0
-1.005E-1	3.993E+0	3.941E+0
-9.728E-2	3.925E+0	3.916E+0
-9.890E-2	4.000E+0	3.844E+0
-9.566E-2	3.977E+0	3.928E+0
-9.728E-2	3.864E+0	4.032E+0
-9.728E-2	3.880E+0	3.961E+0
-9.566E-2	3.919E+0	3.890E+0
-9.728E-2	3.961E+0	4.023E+0
-9.890E-2	3.964E+0	3.987E+0
-9.404E-2	3.867E+0	3.993E+0
-9.404E-2	3.951E+0	3.877E+0
-9.566E-2	3.805E+0	3.964E+0
-9.728E-2	4.055E+0	3.971E+0
-9.890E-2	3.954E+0	4.023E+0
-9.242E-2	3.954E+0	3.961E+0
-9.728E-2	3.922E+0	3.919E+0
-9.566E-2	3.857E+0	3.899E+0
-9.566E-2	3.922E+0	4.010E+0
-9.728E-2	3.925E+0	3.925E+0
-9.728E-2	4.032E+0	3.961E+0
-9.728E-2	3.877E+0	3.984E+0
-9.728E-2	3.851E+0	3.967E+0
-9.404E-2	3.951E+0	3.851E+0
-9.728E-2	3.854E+0	4.097E+0
-9.890E-2	3.919E+0	3.886E+0
-9.566E-2	3.945E+0	4.032E+0
-9.566E-2	3.925E+0	3.828E+0
-9.728E-2	3.971E+0	3.948E+0
-9.728E-2	3.877E+0	3.945E+0
-9.404E-2	3.854E+0	4.006E+0
-9.566E-2	4.006E+0	3.961E+0
-9.728E-2	3.903E+0	3.886E+0
-9.566E-2	3.890E+0	4.081E+0
-9.404E-2	3.993E+0	4.045E+0
-9.890E-2	3.864E+0	3.896E+0
-9.728E-2	3.954E+0	3.990E+0
-9.890E-2	3.951E+0	3.825E+0
-9.728E-2	3.919E+0	3.951E+0
-9.404E-2	3.903E+0	3.964E+0
-9.566E-2	3.847E+0	4.023E+0
-9.728E-2	3.893E+0	3.896E+0
-9.890E-2	3.964E+0	3.951E+0
-9.242E-2	3.873E+0	3.841E+0
-9.566E-2	3.941E+0	3.948E+0
-9.728E-2	3.893E+0	3.945E+0
-9.566E-2	3.964E+0	3.870E+0
-9.404E-2	4.058E+0	3.873E+0
-9.566E-2	3.831E+0	3.935E+0
-9.566E-2	3.941E+0	3.932E+0
-9.566E-2	3.880E+0	4.013E+0
-9.728E-2	3.948E+0	3.945E+0
-9.566E-2	3.909E+0	3.886E+0
-9.728E-2	3.935E+0	3.997E+0
-9.890E-2	3.867E+0	4.061E+0
-9.242E-2	3.935E+0	3.860E+0
-9.728E-2	3.961E+0	3.906E+0
-9.728E-2	3.984E+0	3.990E+0
-9.404E-2	4.013E+0	3.912E+0
-9.566E-2	3.928E+0	3.877E+0
-9.728E-2	3.967E+0	3.977E+0
-9.890E-2	3.938E+0	3.909E+0
-9.728E-2	3.935E+0	3.870E+0
-9.566E-2	4.029E+0	3.984E+0
-9.404E-2	3.961E+0	3.961E+0
-9.890E-2	3.987E+0	3.941E+0
-9.890E-2	3.980E+0	3.951E+0
-9.404E-2	3.964E+0	3.916E+0
-9.728E-2	3.987E+0	3.954E+0
-9.404E-2	3.967E+0	4.026E+0
-9.728E-2	3.864E+0	3.932E+0
-9.566E-2	3.877E+0	3.945E+0
-9.890E-2	4.010E+0	3.867E+0
-9.728E-2	3.919E+0	3.941E+0
-9.566E-2	3.893E+0	3.925E+0
-9.890E-2	3.896E+0	4.000E+0
-9.728E-2	3.857E+0	3.906E+0
-9.890E-2	3.954E+0	3.721E+0
-9.404E-2	3.919E+0	3.928E+0
-9.404E-2	3.948E+0	3.893E+0
-9.566E-2	3.854E+0	3.987E+0
-1.005E-1	3.958E+0	3.997E+0
-9.728E-2	3.870E+0	3.974E+0
-9.566E-2	3.987E+0	3.977E+0
-9.404E-2	3.893E+0	3.935E+0
-9.728E-2	3.860E+0	3.938E+0
-9.728E-2	3.847E+0	3.912E+0
-9.566E-2	3.834E+0	3.984E+0
-9.890E-2	3.828E+0	4.019E+0
-9.890E-2	4.003E+0	3.954E+0
-9.890E-2	3.893E+0	3.903E+0
-9.566E-2	3.971E+0	3.899E+0
-9.890E-2	3.971E+0	3.974E+0
-9.890E-2	3.890E+0	3.896E+0
-9.566E-2	3.890E+0	3.880E+0
-9.566E-2	3.928E+0	3.997E+0
-9.728E-2	3.993E+0	3.860E+0
-9.728E-2	3.886E+0	4.039E+0
-9.566E-2	4.032E+0	3.990E+0
-9.566E-2	3.948E+0	4.045E+0
-9.404E-2	3.997E+0	3.938E+0
-9.566E-2	3.971E+0	3.873E+0
-9.566E-2	3.925E+0	3.896E+0
-9.566E-2	3.864E+0	3.997E+0
-9.728E-2	3.896E+0	4.029E+0
-9.566E-2	3.954E+0	3.977E+0
-9.404E-2	3.971E+0	3.954E+0
-9.404E-2	3.916E+0	3.877E+0
-9.728E-2	3.841E+0	3.993E+0
-9.728E-2	3.890E+0	3.890E+0
-9.566E-2	3.903E+0	4.029E+0
-9.566E-2	3.893E+0	3.916E+0
-9.728E-2	3.925E+0	3.971E+0
-9.728E-2	3.906E+0	3.977E+0
-9.404E-2	4.029E+0	3.951E+0
-9.566E-2	3.818E+0	3.893E+0
-9.890E-2	3.958E+0	3.974E+0
-9.728E-2	3.815E+0	3.916E+0
-9.728E-2	3.990E+0	3.993E+0
-9.404E-2	3.935E+0	3.834E+0
-9.566E-2	3.873E+0	3.912E+0
-9.566E-2	3.880E+0	3.980E+0
-9.566E-2	4.003E+0	4.003E+0
-9.566E-2	3.883E+0	3.883E+0
-9.566E-2	3.886E+0	3.880E+0
-9.728E-2	3.854E+0	3.954E+0
-9.566E-2	3.932E+0	4.006E+0
-9.566E-2	3.922E+0	3.928E+0
-9.728E-2	3.971E+0	3.997E+0
-9.728E-2	3.770E+0	3.964E+0
-9.566E-2	3.877E+0	3.880E+0
-9.404E-2	3.925E+0	3.906E+0
-9.728E-2	3.893E+0	3.932E+0
-9.890E-2	3.938E+0	3.948E+0
-9.728E-2	3.899E+0	3.971E+0
-9.566E-2	3.974E+0	3.990E+0
-9.728E-2	3.870E+0	4.081E+0
-9.728E-2	3.980E+0	3.916E+0
-9.566E-2	3.997E+0	3.948E+0
-9.566E-2	3.857E+0	3.974E+0
-9.728E-2	3.938E+0	3.932E+0
-9.890E-2	3.961E+0	3.880E+0
-9.728E-2	3.971E+0	4.065E+0
-9.728E-2	4.003E+0	3.945E+0
-9.566E-2	3.906E+0	3.899E+0
-9.728E-2	4.006E+0	3.987E+0
-9.728E-2	3.984E+0	3.925E+0
-9.404E-2	3.860E+0	3.961E+0
-1.005E-1	3.873E+0	3.870E+0
-9.728E-2	4.032E+0	3.928E+0
-9.404E-2	3.899E+0	3.971E+0
-9.566E-2	3.928E+0	4.036E+0
-9.404E-2	4.039E+0	3.984E+0
-9.728E-2	4.026E+0	3.974E+0
-9.728E-2	3.854E+0	3.938E+0
-9.566E-2	3.948E+0	4.100E+0
-9.566E-2	3.802E+0	3.916E+0
-9.890E-2	3.977E+0	3.938E+0
-9.728E-2	3.899E+0	3.783E+0
-9.404E-2	3.744E+0	3.987E+0
-9.728E-2	3.890E+0	3.847E+0
-1.005E-1	3.864E+0	3.993E+0
-9.404E-2	3.779E+0	3.958E+0
-1.005E-1	3.958E+0	4.003E+0
-9.404E-2	3.877E+0	4.026E+0
-9.890E-2	3.958E+0	4.000E+0
-9.404E-2	3.857E+0	4.000E+0
-9.566E-2	3.932E+0	3.896E+0
-9.404E-2	3.925E+0	3.877E+0
-9.890E-2	3.873E+0	3.945E+0
-9.404E-2	3.916E+0	3.954E+0
-9.566E-2	3.899E+0	3.954E+0
-9.566E-2	4.107E+0	3.967E+0
-9.728E-2	3.945E+0	3.951E+0
-9.404E-2	3.857E+0	3.916E+0
-9.566E-2	3.821E+0	3.990E+0
-9.728E-2	3.812E+0	3.903E+0
-9.728E-2	3.912E+0	3.997E+0
-9.728E-2	4.023E+0	4.036E+0
-9.728E-2	3.916E+0	3.932E+0
-9.404E-2	3.919E+0	3.857E+0
-9.890E-2	3.977E+0	3.909E+0
-9.404E-2	4.003E+0	3.941E+0
-9.728E-2	3.841E+0	3.880E+0
-9.728E-2	3.938E+0	4.010E+0
-9.728E-2	3.964E+0	4.013E+0
-9.566E-2	3.941E+0	3.919E+0
-9.404E-2	3.961E+0	3.844E+0
-9.566E-2	3.928E+0	3.899E+0
-9.728E-2	3.928E+0	4.016E+0
-9.728E-2	3.945E+0	3.906E+0
-9.242E-2	3.916E+0	3.967E+0
-9.728E-2	3.903E+0	3.925E+0
-9.728E-2	3.958E+0	3.838E+0
-9.404E-2	3.799E+0	3.948E+0
-9.404E-2	3.854E+0	3.980E+0
-9.728E-2	3.919E+0	3.958E+0
-9.728E-2	3.896E+0	3.964E+0
-9.404E-2	3.873E+0	3.886E+0
-9.404E-2	3.928E+0	3.896E+0
-9.566E-2	3.912E+0	3.867E+0
-9.566E-2	3.841E+0	3.883E+0
-9.404E-2	4.055E+0	3.977E+0
-9.566E-2	3.984E+0	3.932E+0
-9.566E-2	4.042E+0	3.961E+0
-9.566E-2	3.990E+0	3.987E+0
-9.566E-2	3.922E+0	4.087E+0
-9.566E-2	3.851E+0	4.026E+0
-9.728E-2	3.919E+0	4.010E+0
-9.566E-2	3.909E+0	4.013E+0
-9.890E-2	3.818E+0	3.993E+0
-9.728E-2	3.948E+0	4.032E+0
-9.728E-2	3.997E+0	3.964E+0
-9.404E-2	3.903E+0	3.919E+0
-9.242E-2	3.964E+0	4.010E+0
-9.242E-2	3.890E+0	3.870E+0
-9.566E-2	3.883E+0	3.977E+0
-9.728E-2	3.912E+0	3.932E+0
-9.728E-2	3.993E+0	3.815E+0
-9.566E-2	4.026E+0	3.980E+0
-9.890E-2	3.880E+0	3.860E+0
-9.566E-2	3.948E+0	3.964E+0
-9.566E-2	3.941E+0	3.903E+0
-9.404E-2	3.922E+0	3.948E+0
-9.890E-2	3.941E+0	3.977E+0
-9.890E-2	3.932E+0	3.906E+0
-9.890E-2	3.893E+0	4.003E+0
-9.890E-2	3.909E+0	3.825E+0
-9.728E-2	3.909E+0	3.948E+0
-1.005E-1	3.974E+0	3.919E+0
-9.566E-2	3.821E+0	3.977E+0
-9.566E-2	3.945E+0	3.906E+0
-9.566E-2	3.938E+0	3.974E+0
-9.728E-2	3.922E+0	3.893E+0
-9.404E-2	3.993E+0	3.857E+0
-9.566E-2	3.977E+0	3.844E+0
-9.728E-2	3.744E+0	3.912E+0
-9.728E-2	3.916E+0	3.896E+0
-9.890E-2	3.838E+0	3.812E+0
-9.404E-2	3.948E+0	3.961E+0
-9.566E-2	3.860E+0	4.019E+0
-9.728E-2	3.812E+0	3.789E+0
-9.728E-2	3.873E+0	3.857E+0
-9.566E-2	3.974E+0	4.003E+0
-9.566E-2	3.896E+0	3.980E+0
-9.890E-2	3.916E+0	3.893E+0
-9.566E-2	3.967E+0	3.932E+0
-9.404E-2	3.993E+0	3.958E+0
-9.728E-2	3.821E+0	4.003E+0
-9.890E-2	3.841E+0	3.977E+0
-9.404E-2	3.961E+0	3.870E+0
-9.404E-2	3.919E+0	3.928E+0
-9.728E-2	3.954E+0	3.890E+0
-9.728E-2	3.938E+0	3.977E+0
-9.566E-2	3.883E+0	3.864E+0
-9.566E-2	4.055E+0	3.880E+0
-9.728E-2	3.993E+0	3.993E+0
-9.566E-2	3.948E+0	3.909E+0
-9.890E-2	3.899E+0	3.935E+0
-9.566E-2	3.951E+0	3.916E+0
-9.890E-2	3.883E+0	3.909E+0
-9.890E-2	3.880E+0	3.864E+0
-9.566E-2	3.851E+0	3.964E+0
-9.242E-2	3.932E+0	3.984E+0
-9.890E-2	3.928E+0	3.870E+0
-9.728E-2	3.984E+0	3.860E+0
-9.890E-2	3.948E+0	3.909E+0
-9.404E-2	3.909E+0	3.896E+0
-9.728E-2	4.006E+0	3.912E+0
-9.566E-2	3.795E+0	3.971E+0
-9.890E-2	3.922E+0	3.828E+0
-9.566E-2	3.977E+0	3.870E+0
-9.728E-2	3.919E+0	3.854E+0
-9.890E-2	3.909E+0	3.941E+0
-9.404E-2	4.026E+0	3.951E+0
-9.404E-2	4.036E+0	3.883E+0
-9.566E-2	3.964E+0	3.935E+0
-9.728E-2	3.954E+0	3.928E+0
-9.728E-2	3.899E+0	3.945E+0
-9.404E-2	3.958E+0	3.834E+0
-9.566E-2	3.903E+0	3.974E+0
-9.890E-2	3.873E+0	4.084E+0
-9.566E-2	3.948E+0	3.980E+0
-9.242E-2	3.997E+0	3.916E+0
-9.566E-2	3.847E+0	4.016E+0
-1.005E-1	3.961E+0	3.808E+0
-9.566E-2	3.971E+0	3.880E+0
-9.404E-2	3.909E+0	3.851E+0
-9.728E-2	3.977E+0	3.919E+0
-9.890E-2	3.906E+0	3.795E+0
-9.404E-2	3.873E+0	3.903E+0
-9.404E-2	3.890E+0	3.948E+0
-9.728E-2	3.912E+0	3.990E+0
-9.566E-2	3.980E+0	3.890E+0
-9.404E-2	3.916E+0	3.984E+0
-9.566E-2	3.980E+0	3.951E+0
-9.566E-2	3.928E+0	3.912E+0
-9.890E-2	3.928E+0	3.987E+0
-9.728E-2	3.906E+0	3.909E+0
-9.242E-2	3.877E+0	3.938E+0
-9.890E-2	3.893E+0	3.938E+0
-9.728E-2	3.945E+0	3.938E+0
-9.566E-2	3.925E+0	3.870E+0
-9.566E-2	3.857E+0	3.893E+0
-9.728E-2	3.958E+0	3.906E+0
-9.566E-2	3.922E+0	3.974E+0
-9.890E-2	3.857E+0	3.984E+0
-9.404E-2	3.886E+0	3.903E+0
-9.728E-2	3.896E+0	3.916E+0
-9.728E-2	3.941E+0	3.873E+0
-9.728E-2	3.860E+0	3.938E+0
-9.566E-2	4.061E+0	3.773E+0
-9.566E-2	3.896E+0	4.006E+0
-9.890E-2	3.864E+0	3.922E+0
-9.728E-2	3.870E+0	3.935E+0
-9.566E-2	3.925E+0	3.893E+0
-9.404E-2	3.971E+0	3.909E+0
-9.728E-2	3.932E+0	3.873E+0
-9.566E-2	3.831E+0	4.097E+0
-9.566E-2	3.938E+0	4.000E+0
-9.566E-2	3.951E+0	4.065E+0
-9.728E-2	3.974E+0	3.909E+0
-9.566E-2	3.948E+0	3.877E+0
-9.566E-2	3.945E+0	3.880E+0
-9.404E-2	3.883E+0	3.890E+0
-9.728E-2	3.980E+0	3.932E+0
-9.566E-2	4.000E+0	3.984E+0
-9.566E-2	3.864E+0	3.990E+0
-9.728E-2	3.844E+0	3.990E+0
-9.890E-2	3.838E+0	3.857E+0
-9.728E-2	4.042E+0	3.980E+0
-9.566E-2	3.935E+0	4.006E+0
-9.890E-2	4.013E+0	3.925E+0
-9.728E-2	3.974E+0	3.909E+0
-9.566E-2	3.903E+0	3.825E+0
-9.566E-2	3.893E+0	3.974E+0
-9.566E-2	4.113E+0	3.928E+0
-9.890E-2	3.873E+0	3.932E+0
-9.404E-2	3.899E+0	3.954E+0
-9.566E-2	3.984E+0	3.906E+0
-9.566E-2	3.967E+0	3.922E+0
-9.566E-2	3.864E+0	3.980E+0
-9.728E-2	3.922E+0	3.967E+0
-9.566E-2	3.938E+0	4.000E+0
-9.566E-2	3.737E+0	3.912E+0
-9.728E-2	3.899E+0	3.954E+0
-9.728E-2	3.841E+0	3.958E+0
-9.404E-2	3.896E+0	3.818E+0
-9.890E-2	3.909E+0	3.967E+0
-9.728E-2	4.081E+0	3.864E+0
-9.566E-2	3.886E+0	3.922E+0
-9.566E-2	3.880E+0	3.984E+0
-9.566E-2	3.912E+0	3.893E+0
-1.005E-1	3.883E+0	3.980E+0
-9.566E-2	4.078E+0	3.928E+0
-9.566E-2	3.932E+0	3.984E+0
-9.728E-2	4.000E+0	3.860E+0
-9.890E-2	3.802E+0	4.003E+0
-9.728E-2	3.958E+0	3.877E+0
-9.890E-2	3.877E+0	3.916E+0
-9.566E-2	3.938E+0	3.870E+0
-9.728E-2	3.948E+0	3.877E+0
-9.566E-2	3.958E+0	3.896E+0
-9.566E-2	3.997E+0	3.899E+0
-9.566E-2	4.049E+0	3.925E+0
-9.566E-2	4.016E+0	3.854E+0
-9.404E-2	3.916E+0	3.941E+0
-9.566E-2	3.886E+0	3.870E+0
-9.566E-2	3.951E+0	4.029E+0
-9.566E-2	3.935E+0	4.006E+0
-9.728E-2	3.899E+0	3.964E+0
-9.404E-2	3.964E+0	4.071E+0
-9.728E-2	3.980E+0	3.987E+0
-9.728E-2	3.912E+0	3.890E+0
-9.566E-2	3.945E+0	3.815E+0
-9.728E-2	3.812E+0	3.935E+0
-9.728E-2	3.922E+0	3.886E+0
-9.728E-2	3.903E+0	4.016E+0
-9.566E-2	3.922E+0	3.954E+0
-9.566E-2	4.000E+0	4.006E+0
-9.566E-2	3.880E+0	3.896E+0
-9.890E-2	3.886E+0	4.016E+0
-9.404E-2	3.990E+0	4.049E+0
-9.404E-2	4.055E+0	4.006E+0
-9.728E-2	3.844E+0	3.948E+0
-9.566E-2	3.906E+0	3.909E+0
-9.566E-2	3.938E+0	3.948E+0
-9.566E-2	3.977E+0	4.039E+0
-9.242E-2	3.886E+0	3.860E+0
-9.728E-2	3.928E+0	3.831E+0
-9.566E-2	3.919E+0	3.867E+0
-9.566E-2	3.984E+0	3.958E+0
-9.566E-2	3.987E+0	3.964E+0
-9.890E-2	4.023E+0	3.922E+0
-9.728E-2	3.896E+0	3.854E+0
-9.566E-2	3.922E+0	3.740E+0
-9.404E-2	3.916E+0	3.867E+0
-9.728E-2	3.919E+0	3.974E+0
-9.566E-2	3.883E+0	3.971E+0
-9.404E-2	3.941E+0	3.847E+0
-9.890E-2	3.945E+0	3.925E+0
-9.890E-2	4.029E+0	3.886E+0
-9.728E-2	3.977E+0	4.013E+0
-9.242E-2	3.873E+0	3.893E+0
-9.728E-2	3.883E+0	3.912E+0
-9.890E-2	3.997E+0	3.873E+0
-9.566E-2	3.893E+0	4.058E+0
-9.404E-2	3.919E+0	3.909E+0
-9.890E-2	4.013E+0	3.951E+0
-9.728E-2	3.967E+0	3.912E+0
-9.404E-2	3.851E+0	3.919E+0
-9.404E-2	3.828E+0	3.919E+0
-9.566E-2	4.003E+0	4.003E+0
-1.021E-1	3.821E+0	3.987E+0
-9.404E-2	3.867E+0	3.906E+0
-9.566E-2	4.029E+0	3.945E+0
-9.728E-2	3.977E+0	4.029E+0
-1.005E-1	3.896E+0	3.873E+0
-9.728E-2	3.886E+0	4.019E+0
-9.566E-2	3.951E+0	3.954E+0
-9.728E-2	3.987E+0	3.990E+0
-9.728E-2	3.864E+0	3.899E+0
-9.728E-2	3.997E+0	3.919E+0
-9.242E-2	3.883E+0	3.886E+0
-9.728E-2	4.000E+0	4.052E+0
-9.728E-2	3.825E+0	3.941E+0
-9.728E-2	3.925E+0	3.851E+0
-9.566E-2	3.993E+0	3.893E+0
-9.890E-2	3.906E+0	3.974E+0
-9.728E-2	3.935E+0	3.961E+0
-9.728E-2	3.941E+0	3.980E+0
-9.728E-2	3.980E+0	3.857E+0
-1.005E-1	4.013E+0	3.932E+0
-9.566E-2	3.877E+0	3.993E+0
-1.005E-1	3.877E+0	3.873E+0
-9.566E-2	3.873E+0	3.844E+0
-9.890E-2	3.864E+0	4.029E+0
-9.728E-2	3.964E+0	3.993E+0
-9.404E-2	3.945E+0	3.961E+0
-9.566E-2	3.867E+0	4.068E+0
-9.890E-2	3.906E+0	3.847E+0
-9.728E-2	4.010E+0	3.909E+0
-9.728E-2	3.954E+0	3.906E+0
-9.242E-2	3.841E+0	3.958E+0
-9.566E-2	3.945E+0	3.993E+0
-1.005E-1	3.912E+0	3.951E+0
-9.728E-2	4.061E+0	3.899E+0
-9.566E-2	3.935E+0	3.977E+0
-9.566E-2	3.899E+0	3.890E+0
-1.005E-1	3.958E+0	3.893E+0
-9.566E-2	3.935E+0	3.961E+0
-9.566E-2	3.919E+0	3.974E+0
-9.566E-2	3.954E+0	3.958E+0
-9.890E-2	3.893E+0	3.971E+0
-9.728E-2	3.941E+0	3.980E+0
-9.404E-2	3.919E+0	3.932E+0
-9.728E-2	3.906E+0	4.016E+0
-9.728E-2	3.919E+0	3.935E+0
-9.404E-2	3.873E+0	4.074E+0
-9.404E-2	3.980E+0	3.922E+0
-9.566E-2	3.974E+0	3.815E+0
-9.728E-2	4.104E+0	4.032E+0
-9.566E-2	3.928E+0	3.951E+0
-9.242E-2	3.760E+0	3.938E+0
-9.890E-2	3.961E+0	3.941E+0
-9.890E-2	3.971E+0	3.883E+0
-9.566E-2	4.036E+0	3.821E+0
-9.404E-2	3.851E+0	3.948E+0
-9.728E-2	3.945E+0	3.844E+0
-9.566E-2	3.841E+0	3.922E+0
-9.404E-2	3.954E+0	3.880E+0
-9.404E-2	3.776E+0	3.893E+0
-9.890E-2	3.896E+0	3.847E+0
-9.566E-2	3.961E+0	3.883E+0
-9.728E-2	3.945E+0	3.980E+0
-9.566E-2	3.935E+0	3.922E+0
-9.566E-2	3.893E+0	3.877E+0
-9.890E-2	3.945E+0	4.019E+0
-9.566E-2	3.812E+0	3.993E+0
-9.404E-2	3.893E+0	3.980E+0
-9.728E-2	3.886E+0	3.958E+0
-9.890E-2	3.964E+0	3.834E+0
-9.728E-2	3.951E+0	3.971E+0
-9.404E-2	3.893E+0	3.961E+0
-9.728E-2	3.873E+0	3.987E+0
-9.728E-2	3.997E+0	3.883E+0
-9.242E-2	3.851E+0	3.945E+0
-9.566E-2	3.909E+0	3.951E+0
-9.728E-2	3.964E+0	3.945E+0
-9.890E-2	3.899E+0	3.847E+0
-9.890E-2	3.997E+0	3.925E+0
-9.404E-2	3.864E+0	3.948E+0
-9.728E-2	3.941E+0	3.964E+0
-1.005E-1	3.893E+0	3.984E+0
-9.728E-2	3.990E+0	3.919E+0
-9.728E-2	3.928E+0	3.857E+0
-9.566E-2	3.909E+0	3.990E+0
-9.566E-2	3.912E+0	3.958E+0
-9.728E-2	3.877E+0	4.000E+0
-9.566E-2	3.954E+0	3.987E+0
-9.566E-2	3.987E+0	3.941E+0
-9.890E-2	3.925E+0	4.016E+0
-9.404E-2	3.932E+0	3.838E+0
-9.566E-2	3.880E+0	3.971E+0
-9.728E-2	3.935E+0	3.909E+0
-9.728E-2	3.834E+0	3.945E+0
-9.728E-2	3.954E+0	3.938E+0
-9.728E-2	3.890E+0	3.916E+0
-9.728E-2	3.984E+0	3.909E+0
-1.005E-1	3.903E+0	3.941E+0
-9.890E-2	3.903E+0	3.964E+0
-9.728E-2	3.903E+0	3.899E+0
-9.566E-2	3.799E+0	3.990E+0
-9.890E-2	3.883E+0	3.932E+0
-9.404E-2	4.071E+0	3.909E+0
-9.890E-2	3.954E+0	3.873E+0
-9.404E-2	3.941E+0	3.919E+0
-9.566E-2	3.880E+0	3.906E+0
-9.566E-2	3.867E+0	3.916E+0
-9.404E-2	3.941E+0	4.107E+0
-9.404E-2	4.000E+0	3.899E+0
-9.728E-2	3.890E+0	3.945E+0
-9.566E-2	3.945E+0	3.964E+0
-9.566E-2	3.993E+0	4.006E+0
-9.566E-2	3.954E+0	4.023E+0
-9.566E-2	3.925E+0	3.928E+0
-9.566E-2	3.828E+0	4.074E+0
-9.728E-2	4.039E+0	3.851E+0
-9.566E-2	3.987E+0	3.958E+0
-9.728E-2	3.870E+0	4.003E+0
-9.566E-2	3.838E+0	4.068E+0
-9.728E-2	3.980E+0	3.932E+0
-9.566E-2	3.818E+0	3.990E+0
-9.890E-2	3.974E+0	3.916E+0
-9.566E-2	3.958E+0	3.834E+0
-9.566E-2	3.860E+0	3.928E+0
-9.890E-2	3.825E+0	3.945E+0
-1.005E-1	3.825E+0	3.831E+0
-9.566E-2	4.104E+0	3.964E+0
-9.890E-2	3.971E+0	4.003E+0
-9.566E-2	3.883E+0	3.870E+0
-1.005E-1	4.055E+0	3.903E+0
-9.566E-2	3.945E+0	4.013E+0
-9.404E-2	3.864E+0	3.948E+0
-9.728E-2	3.941E+0	3.825E+0
-9.890E-2	3.958E+0	4.026E+0
-9.890E-2	3.977E+0	3.831E+0
-9.728E-2	3.990E+0	3.925E+0
-9.566E-2	3.838E+0	3.909E+0
-9.890E-2	3.925E+0	3.886E+0
-9.728E-2	3.899E+0	3.993E+0
-9.404E-2	3.984E+0	3.906E+0
-9.728E-2	3.932E+0	3.932E+0
-9.728E-2	3.935E+0	3.961E+0
-9.566E-2	3.734E+0	3.919E+0
-9.728E-2	3.838E+0	4.026E+0
-9.566E-2	3.935E+0	3.922E+0
-9.566E-2	3.951E+0	3.941E+0
-9.404E-2	3.941E+0	4.003E+0
-9.566E-2	3.903E+0	3.961E+0
-9.890E-2	3.860E+0	3.977E+0
-9.728E-2	3.964E+0	3.990E+0
-9.566E-2	4.010E+0	3.958E+0
-9.404E-2	3.954E+0	3.993E+0
-9.728E-2	3.997E+0	4.078E+0
-9.890E-2	3.870E+0	3.922E+0
-9.890E-2	3.890E+0	3.932E+0
-9.728E-2	4.000E+0	3.928E+0
-9.566E-2	3.912E+0	3.922E+0
-9.728E-2	4.013E+0	3.916E+0
-9.566E-2	3.951E+0	4.000E+0
-9.566E-2	3.912E+0	3.899E+0
-9.404E-2	3.877E+0	3.925E+0
-9.566E-2	3.974E+0	3.925E+0
-9.566E-2	3.847E+0	3.867E+0
-9.728E-2	3.932E+0	3.789E+0
-9.566E-2	4.006E+0	4.100E+0
-9.890E-2	3.864E+0	3.883E+0
-9.404E-2	3.964E+0	4.010E+0
-9.566E-2	3.867E+0	3.948E+0
-9.728E-2	3.903E+0	3.961E+0
-9.566E-2	3.899E+0	3.951E+0
-9.728E-2	3.919E+0	3.906E+0
-9.566E-2	3.893E+0	3.935E+0
-9.728E-2	3.941E+0	4.039E+0
-9.890E-2	3.909E+0	3.867E+0
-9.566E-2	3.906E+0	4.055E+0
-9.566E-2	3.916E+0	3.984E+0
-9.566E-2	3.880E+0	3.977E+0
-9.890E-2	3.958E+0	3.916E+0
-9.404E-2	4.029E+0	4.023E+0
-9.566E-2	3.941E+0	3.935E+0
-9.566E-2	3.799E+0	3.938E+0
-9.728E-2	3.935E+0	3.935E+0
-9.566E-2	3.987E+0	3.909E+0
-9.404E-2	4.019E+0	3.799E+0
-9.566E-2	3.896E+0	4.016E+0
-9.566E-2	3.880E+0	4.039E+0
-9.728E-2	3.896E+0	3.860E+0
-9.242E-2	3.847E+0	3.971E+0
-9.890E-2	3.867E+0	3.951E+0
-1.005E-1	4.026E+0	3.838E+0
-9.890E-2	3.945E+0	3.867E+0
-9.404E-2	3.815E+0	3.860E+0
-9.728E-2	3.883E+0	4.032E+0
-9.728E-2	3.903E+0	4.078E+0
-9.404E-2	3.851E+0	3.873E+0
-9.566E-2	3.906E+0	3.925E+0
-9.728E-2	3.990E+0	3.954E+0
-1.005E-1	4.003E+0	3.880E+0
-9.728E-2	3.922E+0	3.886E+0
-9.566E-2	3.890E+0	3.948E+0
-9.728E-2	3.945E+0	3.828E+0
-9.728E-2	3.967E+0	3.977E+0
-9.728E-2	3.903E+0	4.042E+0
-9.404E-2	3.993E+0	4.036E+0
-9.566E-2	3.958E+0	3.971E+0
-9.566E-2	4.036E+0	3.919E+0
-9.728E-2	3.812E+0	3.951E+0
-9.242E-2	3.903E+0	3.912E+0
-9.728E-2	3.740E+0	4.042E+0
-9.728E-2	3.805E+0	3.857E+0
-9.566E-2	4.029E+0	4.013E+0
-9.728E-2	3.977E+0	3.964E+0
-9.728E-2	3.935E+0	3.802E+0
-9.566E-2	4.000E+0	3.974E+0
-9.728E-2	3.925E+0	3.990E+0
-9.566E-2	3.896E+0	3.951E+0
-9.728E-2	4.000E+0	3.967E+0
-9.566E-2	3.958E+0	4.032E+0
-9.890E-2	3.886E+0	4.023E+0
-9.404E-2	3.909E+0	4.010E+0
-9.404E-2	3.812E+0	3.857E+0
-9.566E-2	3.847E+0	3.964E+0
-9.728E-2	3.909E+0	3.987E+0
-9.566E-2	3.941E+0	3.906E+0
-9.728E-2	3.932E+0	3.964E+0
-9.728E-2	3.854E+0	3.770E+0
-9.728E-2	3.941E+0	3.903E+0
-9.404E-2	3.851E+0	4.019E+0
-1.005E-1	3.851E+0	3.870E+0
-9.566E-2	3.847E+0	3.964E+0
-9.566E-2	4.036E+0	3.890E+0
-9.566E-2	3.776E+0	3.877E+0
-9.890E-2	3.997E+0	3.997E+0
-9.728E-2	3.838E+0	3.899E+0
-9.728E-2	3.984E+0	3.932E+0
-9.242E-2	3.916E+0	4.003E+0
-9.566E-2	3.883E+0	3.870E+0
-9.566E-2	3.935E+0	3.997E+0
-9.404E-2	3.847E+0	3.906E+0
-9.566E-2	3.916E+0	3.877E+0
-9.566E-2	3.922E+0	3.776E+0
-9.890E-2	3.954E+0	3.932E+0
-9.566E-2	3.941E+0	3.912E+0
-9.566E-2	3.919E+0	4.029E+0
-9.566E-2	3.938E+0	3.948E+0
-9.890E-2	3.990E+0	3.922E+0
-9.728E-2	4.019E+0	3.919E+0
-9.728E-2	3.909E+0	3.906E+0
-9.566E-2	3.945E+0	3.935E+0
-9.728E-2	3.925E+0	3.967E+0
-9.890E-2	3.808E+0	3.870E+0
-9.566E-2	4.029E+0	3.980E+0
-9.728E-2	3.922E+0	3.958E+0
-9.890E-2	4.016E+0	3.951E+0
-9.728E-2	3.948E+0	3.899E+0
-9.404E-2	3.990E+0	3.821E+0
-9.728E-2	3.786E+0	3.993E+0
-9.728E-2	3.841E+0	3.932E+0
-9.728E-2	3.916E+0	3.948E+0
-9.566E-2	3.932E+0	3.941E+0
-9.728E-2	3.932E+0	3.974E+0
-9.728E-2	3.838E+0	3.838E+0
-9.566E-2	3.977E+0	3.993E+0
-9.728E-2	3.877E+0	3.922E+0
-9.890E-2	4.068E+0	4.029E+0
-9.404E-2	3.880E+0	3.951E+0
-9.566E-2	3.948E+0	3.993E+0
-9.728E-2	3.928E+0	3.886E+0
-9.728E-2	3.935E+0	4.029E+0
-1.005E-1	3.922E+0	3.903E+0
-9.566E-2	3.760E+0	3.883E+0
-9.404E-2	3.919E+0	4.049E+0
-9.728E-2	3.948E+0	4.016E+0
-1.005E-1	4.003E+0	3.945E+0
-9.566E-2	3.935E+0	3.851E+0
-9.728E-2	3.990E+0	3.987E+0
-9.728E-2	3.958E+0	4.003E+0
-1.005E-1	3.864E+0	3.899E+0
-9.566E-2	3.877E+0	3.977E+0
-9.728E-2	3.883E+0	3.961E+0
-9.566E-2	3.945E+0	3.864E+0
-9.890E-2	3.964E+0	3.847E+0
-9.566E-2	3.961E+0	3.964E+0
-9.566E-2	3.828E+0	4.074E+0
-9.566E-2	3.971E+0	3.922E+0
-9.728E-2	3.773E+0	3.954E+0
-9.404E-2	3.828E+0	4.010E+0
-9.566E-2	3.857E+0	4.055E+0
-9.566E-2	3.867E+0	3.873E+0
[truncated: 50,248 more rows]
