# Supplementary material for: Improved ANAP incorporation and VCF analysis reveal details of P2X7 current facilitation and a limited conformational interplay between ATP binding and the intracellular ballast domain
Source: eLife. 2023 Jan 4;12:e82479. doi: 10.7554/eLife.82479 (PMC9859053; doi:10.7554/eLife.82479)
Supplement: Figure 3—figure supplement 3—source data 2. [file elife-82479-fig3-figsupp3-data2.zip › Figure-3_figure-supplement-3_source-data-2/Cys-Ala-constructs/Cys-Ala_T361/b19/07.csv]

-2.592E-2	1.794E+0	2.034E+0
-2.267E-2	1.833E+0	2.099E+0
-2.267E-2	1.787E+0	2.096E+0
-2.754E-2	1.778E+0	2.183E+0
-2.267E-2	1.768E+0	2.135E+0
-2.105E-2	1.830E+0	2.177E+0
-2.429E-2	1.791E+0	2.099E+0
-2.592E-2	1.813E+0	2.115E+0
-2.429E-2	1.807E+0	2.177E+0
-2.105E-2	1.762E+0	2.144E+0
-2.267E-2	1.797E+0	2.076E+0
-2.592E-2	1.778E+0	2.083E+0
-2.916E-2	1.797E+0	2.115E+0
-1.943E-2	1.729E+0	2.161E+0
-1.943E-2	1.762E+0	2.099E+0
-2.754E-2	1.804E+0	2.151E+0
-2.429E-2	1.807E+0	2.154E+0
-2.105E-2	1.859E+0	2.047E+0
-2.267E-2	1.836E+0	1.989E+0
-2.754E-2	1.817E+0	2.151E+0
-2.592E-2	1.843E+0	2.118E+0
-2.267E-2	1.885E+0	2.073E+0
-2.105E-2	1.804E+0	2.115E+0
-2.754E-2	1.797E+0	2.092E+0
-2.429E-2	1.736E+0	2.167E+0
-2.267E-2	1.807E+0	2.148E+0
-2.267E-2	1.755E+0	2.131E+0
-2.916E-2	1.749E+0	2.073E+0
-2.592E-2	1.800E+0	2.092E+0
-2.105E-2	1.865E+0	2.102E+0
-2.105E-2	1.823E+0	2.170E+0
-2.592E-2	1.807E+0	1.995E+0
-2.429E-2	1.710E+0	2.053E+0
-1.781E-2	1.804E+0	2.128E+0
-2.105E-2	1.742E+0	2.086E+0
-2.592E-2	1.745E+0	2.141E+0
-2.592E-2	1.755E+0	2.037E+0
-2.592E-2	1.768E+0	2.060E+0
-2.105E-2	1.787E+0	2.151E+0
-2.429E-2	1.752E+0	2.037E+0
-2.592E-2	1.778E+0	2.099E+0
-2.105E-2	1.830E+0	2.128E+0
-2.429E-2	1.807E+0	2.092E+0
-2.916E-2	1.755E+0	2.057E+0
-2.754E-2	1.856E+0	2.138E+0
-2.105E-2	1.791E+0	2.105E+0
-2.267E-2	1.781E+0	2.105E+0
-2.592E-2	1.794E+0	2.193E+0
-2.754E-2	1.807E+0	2.112E+0
-2.105E-2	1.787E+0	2.063E+0
-2.267E-2	1.787E+0	2.151E+0
-2.754E-2	1.826E+0	2.151E+0
-2.592E-2	1.804E+0	2.105E+0
-2.105E-2	1.745E+0	2.196E+0
-2.267E-2	1.778E+0	2.096E+0
-2.592E-2	1.810E+0	2.060E+0
-2.754E-2	1.813E+0	2.089E+0
-2.267E-2	1.826E+0	2.183E+0
-2.267E-2	1.843E+0	2.105E+0
-3.078E-2	1.775E+0	2.057E+0
-2.754E-2	1.794E+0	2.196E+0
-2.267E-2	1.810E+0	2.115E+0
-2.267E-2	1.810E+0	2.109E+0
-2.916E-2	1.807E+0	2.079E+0
-3.078E-2	1.781E+0	2.076E+0
-2.429E-2	1.762E+0	2.112E+0
-2.592E-2	1.768E+0	2.096E+0
-2.592E-2	1.729E+0	2.086E+0
-2.592E-2	1.784E+0	2.154E+0
-2.105E-2	1.778E+0	2.193E+0
-2.105E-2	1.775E+0	2.099E+0
-2.429E-2	1.787E+0	2.031E+0
-2.592E-2	1.762E+0	2.105E+0
-1.781E-2	1.800E+0	2.102E+0
-2.429E-2	1.800E+0	2.148E+0
-2.754E-2	1.755E+0	2.034E+0
-2.754E-2	1.849E+0	2.073E+0
-2.267E-2	1.810E+0	2.186E+0
-2.429E-2	1.771E+0	2.186E+0
-2.429E-2	1.856E+0	2.105E+0
-2.592E-2	1.758E+0	2.105E+0
-2.267E-2	1.804E+0	2.053E+0
-2.592E-2	1.807E+0	2.115E+0
-2.592E-2	1.755E+0	2.060E+0
-2.592E-2	1.752E+0	2.177E+0
-2.429E-2	1.797E+0	2.154E+0
-1.781E-2	1.817E+0	2.037E+0
-2.429E-2	1.765E+0	2.138E+0
-2.592E-2	1.745E+0	2.015E+0
-2.105E-2	1.739E+0	2.092E+0
-2.429E-2	1.762E+0	2.102E+0
-2.429E-2	1.810E+0	2.161E+0
-2.592E-2	1.800E+0	2.099E+0
-1.781E-2	1.784E+0	2.079E+0
-2.105E-2	1.713E+0	2.161E+0
-2.592E-2	1.846E+0	2.177E+0
-2.592E-2	1.784E+0	2.031E+0
-2.105E-2	1.823E+0	2.018E+0
-2.105E-2	1.765E+0	2.047E+0
-2.592E-2	1.768E+0	2.102E+0
-2.754E-2	1.791E+0	2.050E+0
-1.781E-2	1.752E+0	2.164E+0
-2.105E-2	1.849E+0	2.138E+0
-2.592E-2	1.820E+0	2.131E+0
-2.429E-2	1.872E+0	2.105E+0
-2.267E-2	1.826E+0	2.157E+0
-2.592E-2	1.732E+0	2.141E+0
-2.754E-2	1.800E+0	2.222E+0
-2.754E-2	1.849E+0	2.086E+0
-2.105E-2	1.852E+0	2.144E+0
-2.429E-2	1.778E+0	2.034E+0
-2.754E-2	1.784E+0	2.092E+0
-2.267E-2	1.823E+0	2.076E+0
-1.943E-2	1.771E+0	2.102E+0
-2.105E-2	1.778E+0	2.141E+0
-2.592E-2	1.833E+0	2.092E+0
-2.429E-2	1.784E+0	2.232E+0
-2.267E-2	1.791E+0	2.128E+0
-2.429E-2	1.826E+0	2.138E+0
-2.916E-2	1.852E+0	2.083E+0
-2.592E-2	1.749E+0	2.037E+0
-1.943E-2	1.762E+0	2.109E+0
-2.105E-2	1.749E+0	2.050E+0
-2.592E-2	1.736E+0	2.060E+0
-2.592E-2	1.781E+0	2.102E+0
-1.943E-2	1.849E+0	2.057E+0
-2.267E-2	1.817E+0	2.060E+0
-2.592E-2	1.775E+0	2.060E+0
-2.754E-2	1.833E+0	2.154E+0
-2.105E-2	1.797E+0	2.099E+0
-2.754E-2	1.810E+0	2.141E+0
-2.754E-2	1.846E+0	2.099E+0
-2.429E-2	1.820E+0	2.050E+0
-1.943E-2	1.830E+0	2.057E+0
-2.267E-2	1.843E+0	2.118E+0
-2.916E-2	1.843E+0	2.086E+0
-2.592E-2	1.794E+0	2.105E+0
-2.267E-2	1.745E+0	2.057E+0
-2.267E-2	1.820E+0	2.167E+0
-2.754E-2	1.765E+0	2.157E+0
-2.916E-2	1.804E+0	2.076E+0
-2.267E-2	1.781E+0	2.041E+0
-2.429E-2	1.778E+0	2.112E+0
-2.429E-2	1.742E+0	2.050E+0
-2.754E-2	1.713E+0	2.063E+0
-1.943E-2	1.752E+0	2.128E+0
-2.267E-2	1.810E+0	2.105E+0
-2.592E-2	1.706E+0	2.099E+0
-2.429E-2	1.791E+0	2.047E+0
-2.105E-2	1.732E+0	2.144E+0
-2.105E-2	1.749E+0	2.028E+0
-2.754E-2	1.765E+0	2.057E+0
-2.754E-2	1.765E+0	2.086E+0
-2.105E-2	1.794E+0	2.053E+0
-2.592E-2	1.758E+0	2.177E+0
-2.754E-2	1.771E+0	2.151E+0
-2.592E-2	1.843E+0	2.073E+0
-2.267E-2	1.885E+0	2.089E+0
-1.781E-2	1.771E+0	2.079E+0
-2.754E-2	1.762E+0	2.209E+0
-2.429E-2	1.765E+0	2.138E+0
-2.105E-2	1.820E+0	2.063E+0
-2.105E-2	1.794E+0	2.070E+0
-2.592E-2	1.846E+0	2.047E+0
-2.429E-2	1.758E+0	2.034E+0
-2.429E-2	1.787E+0	2.118E+0
-2.105E-2	1.749E+0	2.141E+0
-2.592E-2	1.804E+0	2.157E+0
-2.754E-2	1.726E+0	2.174E+0
-2.267E-2	1.836E+0	2.151E+0
-2.105E-2	1.762E+0	2.047E+0
-2.754E-2	1.791E+0	2.099E+0
-2.592E-2	1.823E+0	2.170E+0
-1.943E-2	1.797E+0	2.112E+0
-1.943E-2	1.739E+0	2.122E+0
-2.429E-2	1.817E+0	2.135E+0
-2.754E-2	1.713E+0	2.102E+0
-2.105E-2	1.765E+0	2.212E+0
-1.943E-2	1.752E+0	2.186E+0
-2.592E-2	1.671E+0	2.057E+0
-2.916E-2	1.830E+0	2.105E+0
-1.943E-2	1.839E+0	2.135E+0
-2.267E-2	1.810E+0	2.057E+0
-2.754E-2	1.732E+0	2.109E+0
-2.592E-2	1.775E+0	2.238E+0
-2.105E-2	1.713E+0	2.180E+0
-1.943E-2	1.836E+0	2.131E+0
-2.916E-2	1.865E+0	2.144E+0
-2.592E-2	1.813E+0	2.073E+0
-1.943E-2	1.817E+0	2.102E+0
-1.943E-2	1.810E+0	2.073E+0
-2.916E-2	1.852E+0	2.209E+0
-2.592E-2	1.784E+0	2.086E+0
-2.105E-2	1.771E+0	2.118E+0
-2.105E-2	1.765E+0	2.102E+0
-2.592E-2	1.775E+0	2.135E+0
-2.592E-2	1.784E+0	2.092E+0
-2.592E-2	1.791E+0	2.174E+0
-1.943E-2	1.823E+0	2.092E+0
-2.592E-2	1.813E+0	2.053E+0
-2.754E-2	1.726E+0	2.128E+0
-2.105E-2	1.833E+0	2.070E+0
-1.943E-2	1.775E+0	2.118E+0
-2.267E-2	1.804E+0	2.037E+0
-2.754E-2	1.794E+0	2.154E+0
-2.267E-2	1.736E+0	2.177E+0
-2.429E-2	1.742E+0	2.057E+0
-2.592E-2	1.826E+0	2.138E+0
-2.592E-2	1.784E+0	2.154E+0
-1.943E-2	1.846E+0	2.122E+0
-2.267E-2	1.862E+0	2.053E+0
-2.592E-2	1.856E+0	2.018E+0
-2.429E-2	1.771E+0	2.099E+0
-2.105E-2	1.791E+0	2.109E+0
-1.943E-2	1.745E+0	2.037E+0
-2.754E-2	1.865E+0	2.177E+0
-2.429E-2	1.729E+0	2.144E+0
-2.429E-2	1.768E+0	2.099E+0
-2.267E-2	1.794E+0	2.037E+0
-2.592E-2	1.775E+0	2.122E+0
-2.916E-2	1.817E+0	2.079E+0
-2.267E-2	1.830E+0	2.099E+0
-1.781E-2	1.804E+0	2.135E+0
-2.754E-2	1.804E+0	2.144E+0
-2.754E-2	1.791E+0	2.076E+0
-1.943E-2	1.817E+0	2.050E+0
-1.943E-2	1.791E+0	2.063E+0
-2.754E-2	1.781E+0	2.190E+0
-2.592E-2	1.833E+0	2.112E+0
-2.267E-2	1.800E+0	2.073E+0
-2.267E-2	1.791E+0	2.151E+0
-2.429E-2	1.797E+0	2.122E+0
-2.754E-2	1.736E+0	2.073E+0
-2.267E-2	1.723E+0	2.112E+0
-2.267E-2	1.800E+0	2.034E+0
-2.916E-2	1.755E+0	2.151E+0
-2.916E-2	1.765E+0	2.118E+0
-2.429E-2	1.768E+0	2.135E+0
-2.267E-2	1.739E+0	2.073E+0
-2.754E-2	1.823E+0	2.105E+0
-2.592E-2	1.736E+0	2.115E+0
-2.105E-2	1.791E+0	2.076E+0
-2.267E-2	1.794E+0	2.008E+0
-2.754E-2	1.888E+0	2.096E+0
-2.592E-2	1.797E+0	2.076E+0
-2.429E-2	1.752E+0	2.112E+0
-2.267E-2	1.693E+0	2.138E+0
-2.429E-2	1.762E+0	2.135E+0
-2.754E-2	1.830E+0	2.011E+0
-2.105E-2	1.810E+0	2.089E+0
-2.267E-2	1.826E+0	2.060E+0
-2.754E-2	1.781E+0	2.021E+0
-2.754E-2	1.797E+0	2.063E+0
-2.105E-2	1.742E+0	2.151E+0
-2.592E-2	1.807E+0	2.131E+0
-2.592E-2	1.859E+0	2.083E+0
-2.592E-2	1.765E+0	2.015E+0
-2.267E-2	1.833E+0	2.073E+0
-2.592E-2	1.807E+0	2.148E+0
-2.429E-2	1.849E+0	2.112E+0
-2.267E-2	1.800E+0	2.144E+0
-1.943E-2	1.807E+0	2.161E+0
-2.267E-2	1.706E+0	2.128E+0
-2.429E-2	1.781E+0	2.096E+0
-2.429E-2	1.794E+0	2.115E+0
-2.105E-2	1.807E+0	2.028E+0
-2.267E-2	1.846E+0	2.105E+0
-2.916E-2	1.856E+0	2.138E+0
-2.916E-2	1.726E+0	2.122E+0
-2.267E-2	1.797E+0	2.154E+0
-2.105E-2	1.758E+0	2.125E+0
-2.592E-2	1.745E+0	2.112E+0
-2.754E-2	1.823E+0	2.186E+0
-1.943E-2	1.700E+0	2.018E+0
-2.429E-2	1.823E+0	2.206E+0
-2.592E-2	1.771E+0	2.128E+0
-2.429E-2	1.775E+0	2.083E+0
-1.943E-2	1.787E+0	2.141E+0
-2.429E-2	1.742E+0	2.079E+0
-2.916E-2	1.817E+0	2.089E+0
-2.592E-2	1.765E+0	2.092E+0
-1.943E-2	1.859E+0	2.144E+0
-2.105E-2	1.797E+0	2.060E+0
-2.754E-2	1.781E+0	2.115E+0
-2.754E-2	1.833E+0	2.102E+0
-2.267E-2	1.710E+0	2.083E+0
-1.943E-2	1.787E+0	2.073E+0
-2.592E-2	1.758E+0	2.151E+0
-2.592E-2	1.736E+0	2.002E+0
-1.943E-2	1.778E+0	2.154E+0
-2.105E-2	1.807E+0	1.998E+0
-2.754E-2	1.723E+0	2.180E+0
-2.429E-2	1.784E+0	2.092E+0
-2.267E-2	1.755E+0	2.070E+0
-2.105E-2	1.791E+0	2.092E+0
-2.592E-2	1.794E+0	2.031E+0
-2.754E-2	1.826E+0	2.102E+0
-1.943E-2	1.826E+0	2.118E+0
-2.429E-2	1.794E+0	2.115E+0
-2.429E-2	1.781E+0	2.161E+0
-2.592E-2	1.762E+0	2.096E+0
-2.105E-2	1.830E+0	2.109E+0
-2.429E-2	1.771E+0	2.128E+0
-2.754E-2	1.781E+0	2.028E+0
-2.429E-2	1.778E+0	2.005E+0
-2.429E-2	1.726E+0	2.073E+0
-2.429E-2	1.719E+0	2.092E+0
-2.592E-2	1.784E+0	2.118E+0
-2.592E-2	1.817E+0	2.079E+0
-2.267E-2	1.875E+0	2.099E+0
-2.267E-2	1.778E+0	2.138E+0
-2.429E-2	1.758E+0	2.154E+0
-2.754E-2	1.752E+0	2.099E+0
-2.105E-2	1.787E+0	2.148E+0
-2.267E-2	1.758E+0	2.099E+0
-2.592E-2	1.781E+0	2.122E+0
-2.429E-2	1.833E+0	2.102E+0
-2.267E-2	1.784E+0	2.131E+0
-2.267E-2	1.797E+0	2.115E+0
-2.592E-2	1.726E+0	1.998E+0
-2.754E-2	1.807E+0	2.057E+0
-2.105E-2	1.742E+0	2.138E+0
-2.429E-2	1.781E+0	2.105E+0
-2.592E-2	1.791E+0	2.102E+0
-2.429E-2	1.775E+0	2.138E+0
-2.429E-2	1.768E+0	2.122E+0
-2.267E-2	1.823E+0	2.138E+0
-2.754E-2	1.745E+0	2.115E+0
-2.429E-2	1.775E+0	2.164E+0
-2.105E-2	1.768E+0	2.105E+0
-2.267E-2	1.787E+0	2.128E+0
-2.592E-2	1.898E+0	2.102E+0
-2.429E-2	1.723E+0	2.115E+0
-2.267E-2	1.807E+0	2.118E+0
-2.105E-2	1.700E+0	2.109E+0
-2.754E-2	1.794E+0	2.102E+0
-2.754E-2	1.778E+0	2.070E+0
-1.943E-2	1.755E+0	2.076E+0
-2.105E-2	1.820E+0	2.180E+0
-2.754E-2	1.729E+0	2.164E+0
-2.754E-2	1.775E+0	2.167E+0
-2.267E-2	1.726E+0	2.183E+0
-2.105E-2	1.771E+0	2.057E+0
-2.754E-2	1.716E+0	2.135E+0
-2.429E-2	1.765E+0	2.154E+0
-1.943E-2	1.775E+0	2.122E+0
-2.429E-2	1.797E+0	2.125E+0
-2.592E-2	1.836E+0	2.115E+0
-2.429E-2	1.810E+0	2.144E+0
-2.105E-2	1.713E+0	2.079E+0
-2.105E-2	1.749E+0	2.073E+0
-2.754E-2	1.817E+0	2.070E+0
-2.592E-2	1.787E+0	2.131E+0
-2.267E-2	1.830E+0	2.063E+0
-2.267E-2	1.778E+0	2.050E+0
-2.754E-2	1.742E+0	2.148E+0
-2.592E-2	1.762E+0	2.079E+0
-2.105E-2	1.745E+0	2.118E+0
-2.105E-2	1.739E+0	2.063E+0
-2.592E-2	1.878E+0	2.105E+0
-2.429E-2	1.752E+0	2.083E+0
-2.105E-2	1.823E+0	2.164E+0
-2.267E-2	1.778E+0	2.131E+0
-2.754E-2	1.778E+0	2.118E+0
-2.592E-2	1.800E+0	2.118E+0
-2.105E-2	1.784E+0	2.076E+0
-1.943E-2	1.823E+0	2.079E+0
-2.916E-2	1.791E+0	2.063E+0
-2.429E-2	1.752E+0	2.125E+0
-1.781E-2	1.784E+0	2.138E+0
-2.105E-2	1.775E+0	2.174E+0
-2.916E-2	1.817E+0	2.073E+0
-2.592E-2	1.800E+0	2.053E+0
-2.105E-2	1.706E+0	2.167E+0
-2.105E-2	1.810E+0	2.034E+0
-2.592E-2	1.775E+0	2.066E+0
-2.592E-2	1.752E+0	2.151E+0
-2.267E-2	1.787E+0	2.031E+0
-2.105E-2	1.823E+0	2.021E+0
-2.754E-2	1.742E+0	2.099E+0
-2.105E-2	1.729E+0	2.089E+0
-2.105E-2	1.778E+0	2.203E+0
-2.105E-2	1.755E+0	2.135E+0
-2.754E-2	1.791E+0	2.167E+0
-2.754E-2	1.804E+0	2.186E+0
-2.429E-2	1.800E+0	2.190E+0
-2.429E-2	1.775E+0	2.053E+0
-2.754E-2	1.749E+0	2.063E+0
-2.592E-2	1.797E+0	2.157E+0
-2.429E-2	1.732E+0	2.161E+0
-2.267E-2	1.713E+0	2.122E+0
-2.592E-2	1.791E+0	2.105E+0
-2.754E-2	1.787E+0	2.092E+0
-2.267E-2	1.742E+0	2.083E+0
-1.781E-2	1.765E+0	2.151E+0
-2.429E-2	1.732E+0	2.109E+0
-2.754E-2	1.888E+0	2.196E+0
-2.429E-2	1.758E+0	2.115E+0
-2.105E-2	1.778E+0	2.096E+0
-2.592E-2	1.775E+0	2.118E+0
-2.429E-2	1.846E+0	2.099E+0
-2.267E-2	1.813E+0	2.057E+0
-2.429E-2	1.716E+0	2.115E+0
-2.916E-2	1.768E+0	2.024E+0
-2.592E-2	1.781E+0	2.060E+0
-2.267E-2	1.768E+0	2.122E+0
-2.105E-2	1.758E+0	2.118E+0
-2.916E-2	1.755E+0	2.109E+0
-2.592E-2	1.739E+0	2.112E+0
-2.267E-2	1.778E+0	2.041E+0
-2.105E-2	1.768E+0	2.151E+0
-2.754E-2	1.787E+0	2.109E+0
-3.078E-2	1.732E+0	2.151E+0
-1.781E-2	1.719E+0	2.086E+0
-2.267E-2	1.800E+0	2.105E+0
-2.267E-2	1.820E+0	2.164E+0
-2.754E-2	1.745E+0	2.070E+0
-2.105E-2	1.710E+0	2.076E+0
-2.267E-2	1.807E+0	2.154E+0
-2.754E-2	1.817E+0	2.125E+0
-2.916E-2	1.713E+0	2.199E+0
-1.943E-2	1.856E+0	2.002E+0
-1.943E-2	1.791E+0	1.989E+0
-2.429E-2	1.755E+0	2.125E+0
-2.429E-2	1.807E+0	2.028E+0
-1.943E-2	1.787E+0	2.105E+0
-2.429E-2	1.716E+0	2.008E+0
-2.429E-2	1.726E+0	2.135E+0
-2.754E-2	1.736E+0	1.992E+0
-2.105E-2	1.755E+0	2.125E+0
-2.105E-2	1.765E+0	2.060E+0
-2.592E-2	1.787E+0	2.063E+0
-2.754E-2	1.807E+0	2.086E+0
-2.267E-2	1.771E+0	2.115E+0
-2.105E-2	1.843E+0	2.079E+0
-2.754E-2	1.778E+0	2.092E+0
-2.754E-2	1.784E+0	2.066E+0
-1.943E-2	1.784E+0	2.161E+0
-2.267E-2	1.843E+0	2.089E+0
-2.592E-2	1.781E+0	2.177E+0
-2.754E-2	1.749E+0	2.128E+0
-1.618E-2	1.787E+0	2.148E+0
-2.267E-2	1.723E+0	2.135E+0
-2.429E-2	1.765E+0	2.144E+0
-2.592E-2	1.736E+0	2.083E+0
-2.105E-2	1.742E+0	2.057E+0
-2.429E-2	1.775E+0	2.063E+0
-2.592E-2	1.817E+0	2.138E+0
-2.754E-2	1.723E+0	2.170E+0
-2.105E-2	1.749E+0	2.060E+0
-2.105E-2	1.755E+0	2.089E+0
-2.754E-2	1.797E+0	2.105E+0
-2.592E-2	1.703E+0	2.135E+0
-2.105E-2	1.813E+0	2.125E+0
-2.267E-2	1.852E+0	2.044E+0
-2.429E-2	1.775E+0	2.144E+0
-2.592E-2	1.800E+0	2.157E+0
-2.105E-2	1.778E+0	2.112E+0
-2.429E-2	1.781E+0	2.109E+0
-2.592E-2	1.820E+0	2.099E+0
-2.592E-2	1.794E+0	2.070E+0
-2.267E-2	1.703E+0	2.131E+0
-2.105E-2	1.872E+0	2.083E+0
-2.592E-2	1.687E+0	2.066E+0
-2.916E-2	1.781E+0	2.083E+0
-1.943E-2	1.765E+0	2.135E+0
-2.267E-2	1.726E+0	2.138E+0
-2.592E-2	1.778E+0	2.083E+0
-2.592E-2	1.833E+0	2.105E+0
-1.943E-2	1.768E+0	2.015E+0
-1.943E-2	1.781E+0	2.089E+0
-2.592E-2	1.768E+0	2.060E+0
-2.916E-2	1.823E+0	2.053E+0
-2.105E-2	1.700E+0	2.099E+0
-2.429E-2	1.771E+0	2.138E+0
-2.429E-2	1.781E+0	2.073E+0
-2.592E-2	1.778E+0	2.079E+0
-2.267E-2	1.843E+0	2.031E+0
-2.267E-2	1.716E+0	2.161E+0
-2.754E-2	1.752E+0	2.096E+0
-3.240E-2	1.817E+0	2.170E+0
-2.105E-2	1.781E+0	2.089E+0
-2.267E-2	1.778E+0	2.041E+0
-2.754E-2	1.732E+0	2.031E+0
-2.754E-2	1.800E+0	2.138E+0
-2.105E-2	1.826E+0	2.070E+0
-2.267E-2	1.690E+0	2.063E+0
-2.592E-2	1.800E+0	2.096E+0
-2.754E-2	1.804E+0	2.086E+0
-1.943E-2	1.800E+0	2.083E+0
-2.105E-2	1.807E+0	2.141E+0
-2.754E-2	1.745E+0	2.144E+0
-2.754E-2	1.723E+0	2.167E+0
-2.267E-2	1.852E+0	2.070E+0
-2.105E-2	1.794E+0	2.073E+0
-2.429E-2	1.771E+0	2.151E+0
-2.592E-2	1.794E+0	2.105E+0
-2.105E-2	1.762E+0	2.122E+0
-2.267E-2	1.830E+0	2.086E+0
-2.592E-2	1.781E+0	2.028E+0
-2.754E-2	1.778E+0	2.144E+0
-2.429E-2	1.775E+0	2.053E+0
-2.105E-2	1.800E+0	2.073E+0
-2.267E-2	1.852E+0	2.089E+0
-2.754E-2	1.736E+0	2.044E+0
-2.267E-2	1.794E+0	2.102E+0
-2.267E-2	1.797E+0	2.044E+0
-2.754E-2	1.755E+0	2.141E+0
-2.754E-2	1.684E+0	2.053E+0
-2.267E-2	1.762E+0	2.044E+0
-2.105E-2	1.820E+0	2.161E+0
-2.592E-2	1.723E+0	2.096E+0
-2.267E-2	1.888E+0	2.112E+0
-2.267E-2	1.800E+0	2.099E+0
-2.105E-2	1.762E+0	2.018E+0
-2.754E-2	1.820E+0	2.044E+0
-2.592E-2	1.758E+0	2.092E+0
-2.429E-2	1.706E+0	2.112E+0
-1.781E-2	1.817E+0	2.053E+0
-2.592E-2	1.791E+0	2.050E+0
-2.267E-2	1.771E+0	2.063E+0
-2.105E-2	1.771E+0	2.154E+0
-1.943E-2	1.784E+0	2.086E+0
-2.754E-2	1.800E+0	2.050E+0
-2.592E-2	1.736E+0	2.066E+0
-2.267E-2	1.836E+0	2.044E+0
-2.267E-2	1.787E+0	2.112E+0
-2.592E-2	1.833E+0	2.122E+0
-2.592E-2	1.762E+0	2.063E+0
-2.267E-2	1.736E+0	2.118E+0
-1.943E-2	1.700E+0	2.076E+0
-2.429E-2	1.817E+0	2.122E+0
-2.754E-2	1.700E+0	2.089E+0
-2.267E-2	1.745E+0	2.141E+0
-1.943E-2	1.745E+0	2.047E+0
-2.916E-2	1.732E+0	2.102E+0
-2.429E-2	1.810E+0	2.005E+0
-2.267E-2	1.791E+0	2.053E+0
-1.943E-2	1.817E+0	2.063E+0
-2.916E-2	1.736E+0	2.135E+0
-2.429E-2	1.771E+0	2.079E+0
-2.429E-2	1.869E+0	2.164E+0
-1.943E-2	1.830E+0	2.115E+0
-2.916E-2	1.723E+0	2.063E+0
-2.754E-2	1.762E+0	2.141E+0
-2.105E-2	1.778E+0	2.128E+0
-2.105E-2	1.778E+0	2.131E+0
-2.754E-2	1.800E+0	2.128E+0
-2.592E-2	1.784E+0	2.118E+0
-2.267E-2	1.765E+0	2.063E+0
-2.267E-2	1.745E+0	2.066E+0
-2.592E-2	1.781E+0	2.125E+0
-2.592E-2	1.703E+0	2.083E+0
-1.943E-2	1.713E+0	2.118E+0
-2.105E-2	1.775E+0	2.060E+0
-2.592E-2	1.791E+0	2.109E+0
-2.429E-2	1.723E+0	2.021E+0
-2.105E-2	1.810E+0	2.070E+0
-2.429E-2	1.771E+0	2.199E+0
-2.592E-2	1.745E+0	2.170E+0
-2.429E-2	1.749E+0	2.177E+0
-2.267E-2	1.758E+0	2.002E+0
-2.105E-2	1.719E+0	2.105E+0
-2.754E-2	1.804E+0	2.190E+0
-2.592E-2	1.755E+0	2.053E+0
-2.429E-2	1.869E+0	2.066E+0
-2.267E-2	1.758E+0	2.070E+0
-2.429E-2	1.843E+0	2.112E+0
-2.754E-2	1.768E+0	2.112E+0
-1.943E-2	1.810E+0	2.112E+0
-2.105E-2	1.810E+0	2.028E+0
-2.592E-2	1.693E+0	2.089E+0
-2.592E-2	1.768E+0	2.092E+0
-2.105E-2	1.784E+0	2.086E+0
-2.429E-2	1.729E+0	2.096E+0
-2.754E-2	1.807E+0	2.128E+0
-2.592E-2	1.706E+0	2.037E+0
-1.943E-2	1.758E+0	2.115E+0
-2.105E-2	1.723E+0	2.115E+0
-2.754E-2	1.745E+0	2.060E+0
-2.592E-2	1.710E+0	2.044E+0
-1.781E-2	1.836E+0	2.034E+0
-2.105E-2	1.826E+0	2.138E+0
-2.754E-2	1.729E+0	2.118E+0
-2.754E-2	1.742E+0	2.128E+0
-1.618E-2	1.813E+0	2.083E+0
-1.943E-2	1.797E+0	2.125E+0
-2.592E-2	1.768E+0	2.128E+0
-2.754E-2	1.732E+0	2.086E+0
-2.105E-2	1.755E+0	2.092E+0
-2.267E-2	1.732E+0	2.125E+0
-2.592E-2	1.775E+0	2.109E+0
-2.592E-2	1.872E+0	2.180E+0
-2.267E-2	1.820E+0	2.122E+0
-2.267E-2	1.804E+0	2.122E+0
-2.429E-2	1.800E+0	2.066E+0
-2.429E-2	1.800E+0	2.118E+0
-2.105E-2	1.778E+0	2.144E+0
-2.429E-2	1.859E+0	2.086E+0
-2.592E-2	1.794E+0	2.096E+0
-2.754E-2	1.781E+0	2.092E+0
-2.105E-2	1.752E+0	2.041E+0
-2.267E-2	1.716E+0	2.112E+0
-2.754E-2	1.758E+0	2.105E+0
-2.916E-2	1.745E+0	2.196E+0
-2.105E-2	1.823E+0	2.118E+0
-2.429E-2	1.800E+0	2.115E+0
-2.429E-2	1.765E+0	2.063E+0
-2.754E-2	1.784E+0	2.083E+0
-2.105E-2	1.778E+0	2.076E+0
-2.267E-2	1.839E+0	2.028E+0
-2.754E-2	1.742E+0	2.174E+0
-2.592E-2	1.710E+0	2.083E+0
-2.267E-2	1.719E+0	2.053E+0
-2.267E-2	1.781E+0	2.086E+0
-2.754E-2	1.745E+0	2.118E+0
-2.754E-2	1.807E+0	2.128E+0
-1.943E-2	1.765E+0	2.115E+0
-2.429E-2	1.726E+0	2.135E+0
-2.105E-2	1.651E+0	2.122E+0
-2.754E-2	1.775E+0	2.076E+0
-2.105E-2	1.791E+0	2.096E+0
-2.267E-2	1.771E+0	2.005E+0
-2.429E-2	1.846E+0	2.199E+0
-2.754E-2	1.797E+0	2.118E+0
-1.943E-2	1.781E+0	2.148E+0
-2.267E-2	1.794E+0	2.086E+0
-2.916E-2	1.817E+0	2.066E+0
-2.754E-2	1.755E+0	2.057E+0
-2.267E-2	1.713E+0	2.024E+0
-2.429E-2	1.784E+0	2.008E+0
-2.754E-2	1.732E+0	2.041E+0
-2.592E-2	1.804E+0	2.083E+0
-1.943E-2	1.716E+0	2.092E+0
-2.105E-2	1.797E+0	2.177E+0
-2.429E-2	1.836E+0	2.092E+0
-2.592E-2	1.852E+0	2.131E+0
-2.105E-2	1.775E+0	2.138E+0
-2.429E-2	1.804E+0	2.102E+0
-2.916E-2	1.800E+0	2.102E+0
-2.592E-2	1.732E+0	2.102E+0
-2.105E-2	1.807E+0	2.115E+0
-1.781E-2	1.749E+0	2.122E+0
-2.754E-2	1.843E+0	2.066E+0
-2.916E-2	1.654E+0	2.105E+0
-1.943E-2	1.739E+0	2.105E+0
-2.267E-2	1.726E+0	2.083E+0
-2.592E-2	1.729E+0	2.063E+0
-2.429E-2	1.716E+0	2.050E+0
-2.105E-2	1.739E+0	2.057E+0
-2.429E-2	1.710E+0	2.122E+0
-2.592E-2	1.807E+0	2.105E+0
-2.754E-2	1.781E+0	2.170E+0
-2.105E-2	1.684E+0	2.148E+0
-2.267E-2	1.713E+0	2.164E+0
-2.429E-2	1.781E+0	2.060E+0
-2.754E-2	1.736E+0	2.112E+0
-2.267E-2	1.813E+0	2.157E+0
-2.267E-2	1.771E+0	2.073E+0
-2.754E-2	1.729E+0	2.112E+0
-2.592E-2	1.755E+0	2.109E+0
-2.267E-2	1.781E+0	2.083E+0
-2.267E-2	1.791E+0	2.092E+0
-2.754E-2	1.729E+0	2.041E+0
-2.429E-2	1.765E+0	2.086E+0
-2.105E-2	1.804E+0	2.112E+0
-2.267E-2	1.820E+0	1.992E+0
-2.916E-2	1.839E+0	2.157E+0
-2.429E-2	1.765E+0	2.157E+0
-2.267E-2	1.823E+0	2.070E+0
-2.267E-2	1.723E+0	2.112E+0
-2.592E-2	1.693E+0	2.053E+0
-2.592E-2	1.729E+0	2.021E+0
-2.105E-2	1.726E+0	2.063E+0
-2.105E-2	1.749E+0	2.089E+0
-2.754E-2	1.736E+0	2.060E+0
-2.754E-2	1.687E+0	2.083E+0
-2.429E-2	1.729E+0	2.125E+0
-2.105E-2	1.781E+0	2.089E+0
-2.592E-2	1.784E+0	2.154E+0
-2.916E-2	1.771E+0	2.112E+0
-2.105E-2	1.768E+0	2.102E+0
-2.267E-2	1.765E+0	2.015E+0
-2.429E-2	1.762E+0	2.076E+0
-2.754E-2	1.716E+0	2.089E+0
-2.429E-2	1.804E+0	2.148E+0
-1.943E-2	1.632E+0	2.028E+0
-2.754E-2	1.804E+0	2.109E+0
-2.429E-2	1.762E+0	2.122E+0
-2.105E-2	1.762E+0	2.141E+0
-2.105E-2	1.784E+0	2.076E+0
-2.592E-2	1.804E+0	2.037E+0
-2.592E-2	1.775E+0	2.066E+0
-2.429E-2	1.813E+0	2.066E+0
-2.429E-2	1.703E+0	2.096E+0
-2.754E-2	1.762E+0	2.112E+0
-2.429E-2	1.872E+0	2.164E+0
-2.105E-2	1.755E+0	2.041E+0
-2.267E-2	1.710E+0	2.028E+0
-2.754E-2	1.749E+0	2.089E+0
-2.754E-2	1.719E+0	2.109E+0
-2.105E-2	1.817E+0	2.044E+0
-1.943E-2	1.778E+0	2.083E+0
-2.754E-2	1.667E+0	2.174E+0
-2.754E-2	1.742E+0	2.128E+0
-2.105E-2	1.768E+0	2.151E+0
-1.781E-2	1.775E+0	2.112E+0
-2.754E-2	1.723E+0	2.157E+0
-2.754E-2	1.719E+0	2.144E+0
-2.429E-2	1.781E+0	2.044E+0
-2.105E-2	1.677E+0	2.109E+0
-2.916E-2	1.758E+0	2.034E+0
-2.429E-2	1.723E+0	2.002E+0
-2.105E-2	1.723E+0	2.099E+0
-2.429E-2	1.742E+0	2.154E+0
-2.429E-2	1.787E+0	2.135E+0
-2.754E-2	1.758E+0	2.041E+0
-2.105E-2	1.739E+0	2.148E+0
-2.105E-2	1.810E+0	2.063E+0
-2.592E-2	1.758E+0	2.041E+0
-2.916E-2	1.787E+0	2.073E+0
-2.429E-2	1.768E+0	2.148E+0
-1.943E-2	1.775E+0	2.066E+0
-2.916E-2	1.810E+0	2.109E+0
-2.754E-2	1.843E+0	2.028E+0
-2.429E-2	1.771E+0	2.073E+0
-2.267E-2	1.791E+0	2.086E+0
-2.754E-2	1.826E+0	2.128E+0
-2.429E-2	1.742E+0	2.096E+0
-1.943E-2	1.758E+0	2.047E+0
-2.105E-2	1.820E+0	2.073E+0
-2.916E-2	1.823E+0	2.131E+0
-2.592E-2	1.904E+0	2.070E+0
-2.267E-2	1.794E+0	2.066E+0
-2.267E-2	1.862E+0	2.118E+0
-2.592E-2	1.762E+0	2.115E+0
-2.592E-2	1.755E+0	2.115E+0
-2.105E-2	1.781E+0	2.044E+0
-1.943E-2	1.710E+0	2.053E+0
-2.754E-2	1.716E+0	2.066E+0
-2.754E-2	1.762E+0	2.070E+0
-1.943E-2	1.849E+0	2.125E+0
-2.105E-2	1.784E+0	2.021E+0
-2.754E-2	1.706E+0	2.083E+0
-2.592E-2	1.736E+0	2.115E+0
-2.105E-2	1.771E+0	2.089E+0
-2.105E-2	1.752E+0	2.092E+0
-2.592E-2	1.755E+0	2.073E+0
-2.592E-2	1.784E+0	2.151E+0
-2.105E-2	1.813E+0	2.041E+0
-2.429E-2	1.807E+0	2.141E+0
-2.754E-2	1.758E+0	2.086E+0
-2.592E-2	1.765E+0	2.053E+0
-2.267E-2	1.800E+0	2.011E+0
-2.105E-2	1.736E+0	2.109E+0
-2.754E-2	1.771E+0	2.109E+0
-2.754E-2	1.836E+0	2.005E+0
-1.943E-2	1.787E+0	2.092E+0
-2.592E-2	1.849E+0	2.092E+0
-2.592E-2	1.794E+0	2.073E+0
-2.754E-2	1.690E+0	2.167E+0
-2.429E-2	1.755E+0	2.060E+0
-2.105E-2	1.882E+0	2.076E+0
-2.592E-2	1.768E+0	2.089E+0
-2.916E-2	1.762E+0	2.063E+0
-1.943E-2	1.787E+0	2.092E+0
-2.429E-2	1.843E+0	2.128E+0
-2.754E-2	1.752E+0	2.125E+0
-2.754E-2	1.742E+0	2.079E+0
-2.105E-2	1.674E+0	2.053E+0
-2.267E-2	1.791E+0	2.057E+0
-2.592E-2	1.736E+0	2.128E+0
-2.429E-2	1.755E+0	2.044E+0
-2.105E-2	1.865E+0	2.112E+0
-2.105E-2	1.846E+0	2.024E+0
-2.754E-2	1.758E+0	2.034E+0
-2.754E-2	1.794E+0	2.086E+0
-2.429E-2	1.787E+0	2.047E+0
-1.943E-2	1.762E+0	2.086E+0
-2.592E-2	1.749E+0	2.050E+0
-2.916E-2	1.765E+0	2.109E+0
-2.105E-2	1.710E+0	2.157E+0
-2.429E-2	1.755E+0	2.089E+0
-2.592E-2	1.719E+0	2.122E+0
-2.592E-2	1.664E+0	2.115E+0
-2.105E-2	1.736E+0	2.141E+0
-2.267E-2	1.817E+0	2.073E+0
-2.754E-2	1.784E+0	2.157E+0
-2.592E-2	1.784E+0	2.089E+0
-2.105E-2	1.729E+0	2.050E+0
-1.781E-2	1.745E+0	2.170E+0
-2.429E-2	1.736E+0	2.157E+0
-2.916E-2	1.703E+0	2.128E+0
-1.943E-2	1.758E+0	2.112E+0
-2.105E-2	1.849E+0	2.092E+0
-2.754E-2	1.739E+0	2.066E+0
-2.754E-2	1.846E+0	2.021E+0
-2.105E-2	1.739E+0	2.144E+0
-2.267E-2	1.762E+0	2.070E+0
-2.754E-2	1.771E+0	2.073E+0
-2.754E-2	1.736E+0	2.063E+0
-2.105E-2	1.726E+0	2.031E+0
-2.267E-2	1.742E+0	2.053E+0
-2.916E-2	1.817E+0	2.073E+0
-2.592E-2	1.826E+0	2.190E+0
-2.105E-2	1.755E+0	2.086E+0
-2.429E-2	1.765E+0	2.070E+0
-2.429E-2	1.742E+0	2.099E+0
-2.916E-2	1.856E+0	2.092E+0
-2.429E-2	1.797E+0	2.102E+0
-2.105E-2	1.775E+0	2.076E+0
-2.429E-2	1.791E+0	2.073E+0
-2.429E-2	1.839E+0	2.053E+0
-2.267E-2	1.723E+0	2.073E+0
-2.267E-2	1.797E+0	2.083E+0
-2.429E-2	1.703E+0	2.148E+0
-2.592E-2	1.745E+0	2.099E+0
-1.943E-2	1.771E+0	2.115E+0
-2.267E-2	1.729E+0	2.073E+0
-2.754E-2	1.775E+0	2.070E+0
-2.754E-2	1.765E+0	2.161E+0
-2.267E-2	1.807E+0	2.141E+0
-2.105E-2	1.723E+0	2.018E+0
-2.429E-2	1.758E+0	2.112E+0
-2.754E-2	1.706E+0	2.076E+0
-2.105E-2	1.768E+0	2.096E+0
-2.267E-2	1.820E+0	2.180E+0
-2.592E-2	1.794E+0	2.154E+0
-2.916E-2	1.804E+0	2.034E+0
-2.267E-2	1.781E+0	2.089E+0
-2.105E-2	1.765E+0	2.076E+0
-2.754E-2	1.749E+0	2.066E+0
-2.592E-2	1.719E+0	2.118E+0
-2.267E-2	1.794E+0	2.076E+0
-2.267E-2	1.758E+0	2.122E+0
-2.592E-2	1.729E+0	2.037E+0
-2.754E-2	1.768E+0	2.151E+0
-2.105E-2	1.749E+0	2.089E+0
-2.267E-2	1.800E+0	2.041E+0
-2.592E-2	1.768E+0	2.125E+0
-2.592E-2	1.839E+0	2.060E+0
-1.943E-2	1.749E+0	2.031E+0
-2.429E-2	1.771E+0	2.086E+0
-2.592E-2	1.762E+0	2.135E+0
-3.078E-2	1.749E+0	2.109E+0
-2.105E-2	1.810E+0	2.037E+0
-2.105E-2	1.787E+0	2.034E+0
-2.754E-2	1.758E+0	2.060E+0
-2.916E-2	1.807E+0	2.070E+0
-2.105E-2	1.823E+0	2.047E+0
-2.105E-2	1.784E+0	1.956E+0
-2.429E-2	1.833E+0	2.105E+0
-2.592E-2	1.755E+0	2.057E+0
-2.105E-2	1.836E+0	2.105E+0
-2.267E-2	1.732E+0	2.122E+0
-2.592E-2	1.787E+0	2.122E+0
-2.916E-2	1.817E+0	2.092E+0
-1.943E-2	1.797E+0	1.995E+0
-2.592E-2	1.768E+0	2.118E+0
-2.916E-2	1.787E+0	2.092E+0
-2.592E-2	1.817E+0	2.044E+0
-2.267E-2	1.778E+0	2.070E+0
-2.105E-2	1.745E+0	2.089E+0
-2.592E-2	1.768E+0	2.115E+0
-2.592E-2	1.823E+0	2.109E+0
-2.592E-2	1.775E+0	2.105E+0
-2.105E-2	1.817E+0	2.089E+0
-2.592E-2	1.736E+0	2.024E+0
-2.916E-2	1.810E+0	2.037E+0
-2.105E-2	1.726E+0	2.128E+0
-2.105E-2	1.804E+0	2.076E+0
-2.429E-2	1.768E+0	2.041E+0
-2.754E-2	1.778E+0	2.076E+0
-2.267E-2	1.797E+0	2.096E+0
-2.105E-2	1.736E+0	2.128E+0
-2.754E-2	1.810E+0	2.070E+0
-2.592E-2	1.804E+0	2.109E+0
-2.267E-2	1.775E+0	2.112E+0
-2.105E-2	1.862E+0	2.015E+0
-2.916E-2	1.823E+0	2.089E+0
-2.429E-2	1.784E+0	2.144E+0
-2.267E-2	1.768E+0	2.086E+0
-2.267E-2	1.755E+0	2.109E+0
-2.754E-2	1.700E+0	2.109E+0
-2.754E-2	1.710E+0	2.086E+0
-2.267E-2	1.739E+0	2.060E+0
-2.267E-2	1.791E+0	2.105E+0
-2.592E-2	1.775E+0	2.102E+0
-2.592E-2	1.807E+0	2.138E+0
-2.267E-2	1.697E+0	2.034E+0
-2.105E-2	1.700E+0	2.099E+0
-2.592E-2	1.768E+0	2.047E+0
-2.267E-2	1.729E+0	2.161E+0
-2.105E-2	1.765E+0	2.057E+0
-2.429E-2	1.732E+0	2.125E+0
-2.754E-2	1.833E+0	2.015E+0
-2.592E-2	1.736E+0	2.112E+0
-2.429E-2	1.742E+0	2.170E+0
-2.267E-2	1.787E+0	2.063E+0
-2.754E-2	1.791E+0	2.076E+0
-2.754E-2	1.690E+0	2.112E+0
-2.429E-2	1.843E+0	2.037E+0
-2.267E-2	1.736E+0	2.047E+0
-2.429E-2	1.781E+0	2.079E+0
-2.429E-2	1.768E+0	2.096E+0
-1.943E-2	1.810E+0	2.076E+0
-2.267E-2	1.713E+0	2.086E+0
-2.754E-2	1.768E+0	2.083E+0
-2.592E-2	1.723E+0	2.076E+0
-2.267E-2	1.768E+0	2.063E+0
-1.943E-2	1.768E+0	2.070E+0
-2.916E-2	1.749E+0	2.066E+0
-2.754E-2	1.716E+0	2.060E+0
-1.943E-2	1.713E+0	2.028E+0
-1.781E-2	1.775E+0	2.076E+0
-2.429E-2	1.765E+0	2.092E+0
-2.592E-2	1.775E+0	2.083E+0
-2.592E-2	1.810E+0	2.037E+0
-2.267E-2	1.797E+0	2.060E+0
-2.754E-2	1.723E+0	2.102E+0
-2.429E-2	1.706E+0	2.170E+0
-2.105E-2	1.713E+0	2.086E+0
-2.267E-2	1.726E+0	2.057E+0
-2.592E-2	1.762E+0	2.144E+0
-2.754E-2	1.736E+0	2.066E+0
-2.105E-2	1.732E+0	2.053E+0
-1.943E-2	1.813E+0	2.070E+0
-2.754E-2	1.723E+0	2.044E+0
-2.916E-2	1.736E+0	2.086E+0
-2.267E-2	1.836E+0	2.076E+0
-2.267E-2	1.771E+0	2.034E+0
-2.592E-2	1.765E+0	2.083E+0
-2.592E-2	1.768E+0	2.086E+0
-2.105E-2	1.719E+0	2.096E+0
-2.429E-2	1.869E+0	2.089E+0
-2.754E-2	1.716E+0	2.018E+0
-2.592E-2	1.791E+0	2.096E+0
-1.781E-2	1.771E+0	1.979E+0
-2.105E-2	1.726E+0	2.063E+0
-2.429E-2	1.713E+0	2.096E+0
-2.592E-2	1.749E+0	2.034E+0
-1.943E-2	1.885E+0	2.161E+0
-2.267E-2	1.732E+0	2.086E+0
-2.592E-2	1.755E+0	2.057E+0
-2.592E-2	1.784E+0	2.125E+0
-2.267E-2	1.723E+0	2.125E+0
-2.592E-2	1.817E+0	2.096E+0
-3.078E-2	1.739E+0	2.086E+0
-2.592E-2	1.739E+0	2.044E+0
-2.105E-2	1.729E+0	2.041E+0
-2.105E-2	1.752E+0	2.096E+0
-2.754E-2	1.736E+0	2.151E+0
-2.592E-2	1.791E+0	2.041E+0
-2.105E-2	1.745E+0	2.161E+0
-2.105E-2	1.771E+0	2.096E+0
-2.429E-2	1.794E+0	2.105E+0
-2.592E-2	1.810E+0	2.066E+0
-2.429E-2	1.697E+0	2.005E+0
-2.105E-2	1.771E+0	2.076E+0
-2.592E-2	1.739E+0	2.070E+0
-2.592E-2	1.778E+0	2.070E+0
-2.267E-2	1.684E+0	2.083E+0
-2.267E-2	1.745E+0	2.076E+0
-2.429E-2	1.797E+0	2.118E+0
-2.592E-2	1.804E+0	2.193E+0
-2.267E-2	1.787E+0	2.096E+0
-2.267E-2	1.781E+0	2.079E+0
-2.754E-2	1.778E+0	2.053E+0
-3.078E-2	1.856E+0	2.154E+0
-2.105E-2	1.794E+0	2.174E+0
-2.105E-2	1.817E+0	2.141E+0
-2.429E-2	1.719E+0	2.122E+0
-2.592E-2	1.710E+0	2.157E+0
-2.429E-2	1.791E+0	2.015E+0
-2.267E-2	1.684E+0	2.086E+0
-2.429E-2	1.807E+0	2.083E+0
-2.754E-2	1.745E+0	2.096E+0
-2.267E-2	1.729E+0	2.151E+0
-2.267E-2	1.775E+0	2.079E+0
-2.592E-2	1.703E+0	2.041E+0
-2.592E-2	1.794E+0	2.057E+0
-1.781E-2	1.732E+0	2.125E+0
-2.267E-2	1.755E+0	2.037E+0
-2.754E-2	1.758E+0	2.037E+0
-2.592E-2	1.651E+0	2.008E+0
-1.943E-2	1.771E+0	2.086E+0
-2.105E-2	1.739E+0	2.005E+0
-2.429E-2	1.787E+0	2.083E+0
-2.592E-2	1.755E+0	2.073E+0
-2.429E-2	1.817E+0	2.050E+0
-2.105E-2	1.719E+0	2.154E+0
-2.754E-2	1.820E+0	2.073E+0
-2.592E-2	1.775E+0	2.135E+0
-2.267E-2	1.762E+0	2.118E+0
-2.105E-2	1.784E+0	2.066E+0
-2.429E-2	1.736E+0	2.096E+0
-2.916E-2	1.768E+0	2.060E+0
-1.943E-2	1.784E+0	2.096E+0
-2.429E-2	1.700E+0	2.073E+0
-2.429E-2	1.810E+0	2.063E+0
-2.754E-2	1.768E+0	2.041E+0
-1.456E-2	1.807E+0	2.096E+0
-2.429E-2	1.710E+0	2.063E+0
-2.267E-2	1.729E+0	2.128E+0
-2.592E-2	1.749E+0	2.053E+0
-2.267E-2	1.804E+0	2.190E+0
-2.429E-2	1.800E+0	2.125E+0
-2.429E-2	1.719E+0	2.135E+0
-3.078E-2	1.804E+0	2.118E+0
-2.267E-2	1.846E+0	2.144E+0
-2.592E-2	1.797E+0	2.050E+0
-2.916E-2	1.791E+0	2.089E+0
-2.916E-2	1.732E+0	2.034E+0
-2.267E-2	1.768E+0	2.148E+0
-2.267E-2	1.736E+0	2.041E+0
-2.592E-2	1.810E+0	2.086E+0
-3.078E-2	1.736E+0	2.083E+0
-2.267E-2	1.755E+0	2.066E+0
-2.267E-2	1.732E+0	2.057E+0
-2.916E-2	1.742E+0	2.083E+0
-3.078E-2	1.804E+0	2.008E+0
-2.429E-2	1.749E+0	2.044E+0
-2.429E-2	1.755E+0	2.070E+0
-2.916E-2	1.775E+0	2.141E+0
-2.916E-2	1.775E+0	2.125E+0
-2.592E-2	1.843E+0	2.105E+0
-2.429E-2	1.745E+0	2.102E+0
-2.916E-2	1.710E+0	2.186E+0
-2.754E-2	1.781E+0	2.034E+0
-2.105E-2	1.716E+0	2.047E+0
-2.429E-2	1.833E+0	2.096E+0
-2.754E-2	1.749E+0	2.144E+0
-2.754E-2	1.690E+0	2.112E+0
-2.105E-2	1.775E+0	2.057E+0
-2.429E-2	1.771E+0	2.099E+0
-2.916E-2	1.794E+0	2.164E+0
-2.754E-2	1.723E+0	2.057E+0
-2.267E-2	1.787E+0	1.992E+0
-2.429E-2	1.713E+0	2.063E+0
-2.592E-2	1.710E+0	2.015E+0
-2.916E-2	1.739E+0	2.089E+0
-2.592E-2	1.732E+0	2.125E+0
-2.592E-2	1.736E+0	2.099E+0
-2.592E-2	1.807E+0	2.066E+0
-2.916E-2	1.781E+0	2.060E+0
-2.429E-2	1.771E+0	2.128E+0
-2.105E-2	1.648E+0	2.125E+0
-2.754E-2	1.862E+0	2.099E+0
-2.916E-2	1.732E+0	2.047E+0
-2.592E-2	1.736E+0	2.125E+0
-2.592E-2	1.784E+0	2.102E+0
-2.754E-2	1.723E+0	2.070E+0
-2.916E-2	1.775E+0	2.109E+0
-2.267E-2	1.784E+0	2.135E+0
-2.105E-2	1.823E+0	2.053E+0
-3.078E-2	1.758E+0	2.167E+0
-2.754E-2	1.768E+0	2.021E+0
-2.267E-2	1.817E+0	2.008E+0
-2.592E-2	1.833E+0	2.053E+0
-2.916E-2	1.719E+0	2.186E+0
-2.916E-2	1.719E+0	2.041E+0
-2.754E-2	1.804E+0	2.073E+0
-2.429E-2	1.823E+0	2.086E+0
-2.754E-2	1.775E+0	2.092E+0
-2.916E-2	1.784E+0	2.079E+0
-2.429E-2	1.820E+0	2.083E+0
-2.105E-2	1.797E+0	2.105E+0
-2.754E-2	1.677E+0	2.076E+0
-2.754E-2	1.784E+0	2.122E+0
-2.429E-2	1.700E+0	2.008E+0
-2.429E-2	1.771E+0	2.154E+0
-2.754E-2	1.765E+0	2.063E+0
-2.754E-2	1.778E+0	2.086E+0
-2.429E-2	1.778E+0	2.115E+0
-2.267E-2	1.768E+0	2.044E+0
-2.592E-2	1.752E+0	2.105E+0
-2.916E-2	1.745E+0	2.099E+0
-2.429E-2	1.797E+0	2.066E+0
-2.429E-2	1.758E+0	2.076E+0
-2.916E-2	1.752E+0	2.089E+0
-2.916E-2	1.823E+0	1.966E+0
-2.429E-2	1.781E+0	2.086E+0
-2.267E-2	1.836E+0	2.079E+0
-2.916E-2	1.820E+0	2.138E+0
-2.754E-2	1.768E+0	1.989E+0
-2.267E-2	1.713E+0	1.972E+0
-2.267E-2	1.723E+0	2.053E+0
-2.916E-2	1.758E+0	2.096E+0
-3.078E-2	1.797E+0	2.002E+0
-2.429E-2	1.729E+0	2.031E+0
-2.429E-2	1.713E+0	2.005E+0
-2.754E-2	1.768E+0	2.092E+0
-2.754E-2	1.771E+0	2.079E+0
-2.429E-2	1.775E+0	2.086E+0
-2.267E-2	1.703E+0	2.193E+0
-2.916E-2	1.745E+0	2.015E+0
-2.916E-2	1.723E+0	2.096E+0
-2.267E-2	1.810E+0	2.086E+0
-2.429E-2	1.771E+0	2.041E+0
-3.078E-2	1.797E+0	2.099E+0
-2.754E-2	1.742E+0	2.008E+0
-2.267E-2	1.762E+0	2.148E+0
-2.592E-2	1.791E+0	2.122E+0
-2.754E-2	1.843E+0	2.092E+0
-2.916E-2	1.765E+0	2.092E+0
-2.429E-2	1.804E+0	2.073E+0
-2.105E-2	1.749E+0	2.112E+0
-3.078E-2	1.807E+0	2.076E+0
-2.754E-2	1.758E+0	2.079E+0
-2.592E-2	1.739E+0	2.083E+0
-2.592E-2	1.817E+0	2.083E+0
-2.916E-2	1.755E+0	2.076E+0
-2.916E-2	1.775E+0	2.057E+0
-2.429E-2	1.849E+0	2.122E+0
-2.105E-2	1.729E+0	2.041E+0
-2.916E-2	1.739E+0	2.070E+0
-2.754E-2	1.787E+0	2.157E+0
-2.105E-2	1.826E+0	2.086E+0
-2.105E-2	1.787E+0	2.128E+0
-2.916E-2	1.775E+0	1.989E+0
-2.429E-2	1.745E+0	2.164E+0
-2.592E-2	1.797E+0	2.099E+0
-2.429E-2	1.687E+0	2.148E+0
-2.592E-2	1.719E+0	2.034E+0
-2.754E-2	1.784E+0	2.005E+0
-2.429E-2	1.719E+0	2.008E+0
-2.267E-2	1.710E+0	2.034E+0
-2.916E-2	1.804E+0	2.011E+0
-3.078E-2	1.797E+0	2.024E+0
-2.267E-2	1.732E+0	2.060E+0
-2.429E-2	1.778E+0	2.083E+0
-2.754E-2	1.719E+0	2.148E+0
-2.754E-2	1.739E+0	2.128E+0
-2.105E-2	1.739E+0	2.154E+0
-2.429E-2	1.713E+0	2.073E+0
-2.916E-2	1.716E+0	2.037E+0
-3.078E-2	1.771E+0	2.066E+0
-2.429E-2	1.794E+0	2.070E+0
-2.267E-2	1.865E+0	2.083E+0
-3.078E-2	1.810E+0	2.070E+0
-2.754E-2	1.716E+0	2.018E+0
-2.429E-2	1.775E+0	2.186E+0
-2.105E-2	1.687E+0	2.148E+0
-2.592E-2	1.654E+0	2.063E+0
-2.754E-2	1.794E+0	2.193E+0
-2.267E-2	1.765E+0	2.011E+0
-2.754E-2	1.800E+0	2.060E+0
-2.916E-2	1.723E+0	2.115E+0
-3.078E-2	1.755E+0	2.128E+0
-2.267E-2	1.755E+0	2.070E+0
-2.267E-2	1.732E+0	2.011E+0
-2.916E-2	1.762E+0	2.157E+0
-3.078E-2	1.749E+0	2.164E+0
-2.429E-2	1.742E+0	2.092E+0
-2.267E-2	1.791E+0	2.125E+0
-2.754E-2	1.765E+0	2.002E+0
-3.078E-2	1.797E+0	2.112E+0
-2.267E-2	1.729E+0	2.070E+0
-2.429E-2	1.856E+0	2.083E+0
-2.916E-2	1.749E+0	2.138E+0
-3.078E-2	1.765E+0	2.066E+0
-2.592E-2	1.706E+0	2.157E+0
-2.429E-2	1.732E+0	2.167E+0
-2.592E-2	1.787E+0	2.066E+0
-2.754E-2	1.755E+0	2.109E+0
-2.429E-2	1.833E+0	2.109E+0
-2.429E-2	1.749E+0	2.089E+0
-2.592E-2	1.752E+0	2.037E+0
-2.754E-2	1.804E+0	2.053E+0
-1.943E-2	1.826E+0	2.073E+0
-2.105E-2	1.732E+0	2.057E+0
-2.754E-2	1.736E+0	2.083E+0
-2.916E-2	1.758E+0	2.015E+0
-2.267E-2	1.843E+0	2.057E+0
-2.754E-2	1.732E+0	2.186E+0
-2.592E-2	1.697E+0	2.118E+0
-3.078E-2	1.684E+0	2.102E+0
-2.105E-2	1.797E+0	2.053E+0
-2.429E-2	1.710E+0	2.096E+0
-2.429E-2	1.739E+0	2.112E+0
-2.916E-2	1.787E+0	2.021E+0
-2.267E-2	1.732E+0	2.167E+0
-2.592E-2	1.807E+0	2.070E+0
-2.592E-2	1.800E+0	2.044E+0
-3.240E-2	1.726E+0	2.138E+0
-2.267E-2	1.768E+0	2.079E+0
-2.267E-2	1.794E+0	2.018E+0
-2.429E-2	1.749E+0	2.086E+0
-2.754E-2	1.736E+0	2.037E+0
-2.592E-2	1.687E+0	2.131E+0
-2.267E-2	1.726E+0	2.070E+0
-2.916E-2	1.742E+0	2.028E+0
-2.916E-2	1.817E+0	2.118E+0
-2.429E-2	1.749E+0	2.024E+0
-2.105E-2	1.762E+0	2.092E+0
-2.916E-2	1.745E+0	2.063E+0
-3.240E-2	1.781E+0	2.028E+0
-2.429E-2	1.729E+0	2.073E+0
-2.267E-2	1.791E+0	2.125E+0
-2.754E-2	1.836E+0	2.050E+0
-2.754E-2	1.755E+0	2.138E+0
-1.943E-2	1.716E+0	2.024E+0
-2.267E-2	1.797E+0	2.053E+0
-2.754E-2	1.762E+0	2.037E+0
-2.754E-2	1.849E+0	2.105E+0
-2.267E-2	1.765E+0	2.037E+0
-2.429E-2	1.768E+0	1.998E+0
-2.754E-2	1.742E+0	2.053E+0
-2.916E-2	1.703E+0	2.053E+0
-2.267E-2	1.755E+0	2.076E+0
-2.592E-2	1.771E+0	2.031E+0
-2.592E-2	1.745E+0	2.099E+0
-2.592E-2	1.807E+0	2.021E+0
-2.429E-2	1.771E+0	2.057E+0
-2.267E-2	1.739E+0	2.190E+0
-2.754E-2	1.784E+0	2.021E+0
-2.592E-2	1.742E+0	2.050E+0
-2.267E-2	1.775E+0	2.070E+0
-2.105E-2	1.749E+0	2.190E+0
-2.754E-2	1.794E+0	2.005E+0
-2.754E-2	1.820E+0	2.092E+0
-2.592E-2	1.762E+0	2.109E+0
-2.105E-2	1.807E+0	2.050E+0
-3.240E-2	1.791E+0	1.979E+0
-3.078E-2	1.762E+0	2.144E+0
-2.429E-2	1.839E+0	2.073E+0
-2.267E-2	1.781E+0	2.044E+0
-2.916E-2	1.736E+0	2.086E+0
-2.916E-2	1.830E+0	2.161E+0
-2.267E-2	1.820E+0	2.083E+0
-2.267E-2	1.781E+0	2.122E+0
-2.754E-2	1.813E+0	2.099E+0
-2.754E-2	1.742E+0	2.037E+0
-2.429E-2	1.726E+0	2.037E+0
-2.267E-2	1.739E+0	2.063E+0
-2.592E-2	1.810E+0	2.109E+0
-2.916E-2	1.787E+0	2.066E+0
-2.267E-2	1.700E+0	2.028E+0
-2.592E-2	1.684E+0	2.050E+0
-2.916E-2	1.800E+0	2.070E+0
-2.754E-2	1.791E+0	2.115E+0
-2.429E-2	1.820E+0	2.057E+0
-2.592E-2	1.810E+0	2.128E+0
-2.916E-2	1.752E+0	2.070E+0
-2.916E-2	1.732E+0	2.141E+0
-2.429E-2	1.775E+0	1.940E+0
-1.943E-2	1.716E+0	2.092E+0
-2.916E-2	1.820E+0	2.070E+0
-2.916E-2	1.768E+0	2.112E+0
-2.267E-2	1.762E+0	2.115E+0
-2.592E-2	1.736E+0	2.174E+0
-3.078E-2	1.762E+0	2.060E+0
-2.592E-2	1.794E+0	2.050E+0
-2.429E-2	1.768E+0	2.099E+0
-2.105E-2	1.700E+0	2.164E+0
-3.078E-2	1.719E+0	1.976E+0
-2.592E-2	1.794E+0	2.174E+0
-2.429E-2	1.778E+0	2.041E+0
-2.105E-2	1.794E+0	2.112E+0
-2.916E-2	1.719E+0	2.086E+0
-2.754E-2	1.758E+0	2.109E+0
-2.754E-2	1.787E+0	2.105E+0
-2.267E-2	1.755E+0	2.105E+0
-2.916E-2	1.820E+0	2.073E+0
-3.078E-2	1.752E+0	2.083E+0
-2.429E-2	1.752E+0	2.083E+0
-2.429E-2	1.690E+0	2.037E+0
-2.754E-2	1.771E+0	2.073E+0
-2.916E-2	1.787E+0	2.102E+0
-2.267E-2	1.833E+0	1.992E+0
-2.267E-2	1.804E+0	2.037E+0
-2.916E-2	1.787E+0	2.144E+0
-2.754E-2	1.794E+0	2.070E+0
-2.429E-2	1.719E+0	2.053E+0
-2.267E-2	1.778E+0	2.128E+0
-2.916E-2	1.778E+0	1.979E+0
-2.916E-2	1.784E+0	2.099E+0
-2.592E-2	1.729E+0	2.083E+0
-2.754E-2	1.732E+0	2.089E+0
-3.078E-2	1.771E+0	2.083E+0
-2.916E-2	1.739E+0	2.037E+0
-2.592E-2	1.771E+0	2.073E+0
-2.267E-2	1.684E+0	2.109E+0
-3.078E-2	1.820E+0	2.109E+0
-2.592E-2	1.723E+0	2.102E+0
-2.429E-2	1.749E+0	2.102E+0
-2.267E-2	1.791E+0	2.076E+0
-3.078E-2	1.693E+0	2.131E+0
-2.429E-2	1.800E+0	2.047E+0
-2.267E-2	1.771E+0	2.089E+0
-2.105E-2	1.791E+0	2.109E+0
-2.754E-2	1.784E+0	2.144E+0
-2.592E-2	1.716E+0	2.092E+0
-2.429E-2	1.784E+0	2.105E+0
-2.105E-2	1.826E+0	2.086E+0
-2.592E-2	1.752E+0	2.122E+0
-2.916E-2	1.800E+0	2.144E+0
-2.267E-2	1.820E+0	2.144E+0
-2.429E-2	1.739E+0	2.050E+0
-2.916E-2	1.752E+0	2.063E+0
-2.754E-2	1.755E+0	2.096E+0
-2.267E-2	1.775E+0	2.041E+0
-2.592E-2	1.726E+0	2.060E+0
-2.754E-2	1.693E+0	2.089E+0
-2.916E-2	1.739E+0	2.125E+0
-2.105E-2	1.749E+0	2.131E+0
-2.267E-2	1.820E+0	2.037E+0
-2.754E-2	1.781E+0	1.966E+0
-2.754E-2	1.800E+0	2.066E+0
-2.429E-2	1.749E+0	2.109E+0
-2.429E-2	1.752E+0	2.083E+0
-2.754E-2	1.778E+0	2.118E+0
-2.592E-2	1.787E+0	2.018E+0
-2.267E-2	1.826E+0	2.073E+0
-2.754E-2	1.703E+0	2.102E+0
-2.592E-2	1.794E+0	2.122E+0
-2.916E-2	1.752E+0	2.086E+0
-2.105E-2	1.719E+0	1.989E+0
-2.267E-2	1.775E+0	2.115E+0
-2.754E-2	1.739E+0	2.070E+0
-2.916E-2	1.642E+0	2.089E+0
-2.592E-2	1.742E+0	2.112E+0
-2.592E-2	1.706E+0	2.063E+0
-2.754E-2	1.736E+0	2.164E+0
-2.916E-2	1.810E+0	2.092E+0
-2.429E-2	1.807E+0	2.118E+0
-2.429E-2	1.846E+0	2.083E+0
-2.754E-2	1.739E+0	2.008E+0
-3.078E-2	1.742E+0	2.053E+0
-2.105E-2	1.732E+0	2.028E+0
-2.429E-2	1.726E+0	2.002E+0
-2.916E-2	1.800E+0	2.131E+0
-2.916E-2	1.817E+0	2.086E+0
-2.105E-2	1.749E+0	2.024E+0
-2.592E-2	1.742E+0	2.073E+0
-2.754E-2	1.745E+0	2.073E+0
-2.916E-2	1.758E+0	2.079E+0
-2.592E-2	1.723E+0	2.037E+0
-2.429E-2	1.794E+0	2.073E+0
-2.916E-2	1.765E+0	2.125E+0
-2.916E-2	1.736E+0	2.102E+0
-2.267E-2	1.775E+0	2.115E+0
-2.429E-2	1.823E+0	1.956E+0
-2.754E-2	1.755E+0	2.089E+0
-2.754E-2	1.726E+0	2.164E+0
-2.267E-2	1.784E+0	2.099E+0
-2.592E-2	1.749E+0	2.144E+0
-2.916E-2	1.736E+0	2.063E+0
-2.916E-2	1.755E+0	2.021E+0
-2.429E-2	1.723E+0	2.008E+0
-2.429E-2	1.778E+0	2.079E+0
-2.754E-2	1.742E+0	2.164E+0
-2.916E-2	1.794E+0	2.122E+0
-2.267E-2	1.800E+0	2.089E+0
-2.592E-2	1.693E+0	2.131E+0
-2.592E-2	1.713E+0	2.102E+0
-2.754E-2	1.742E+0	2.060E+0
-2.105E-2	1.787E+0	2.131E+0
-2.429E-2	1.787E+0	2.086E+0
-3.078E-2	1.749E+0	2.118E+0
-2.754E-2	1.846E+0	2.118E+0
-2.592E-2	1.762E+0	2.076E+0
-2.429E-2	1.823E+0	2.070E+0
-2.754E-2	1.781E+0	2.028E+0
-3.078E-2	1.719E+0	2.050E+0
-2.267E-2	1.787E+0	2.092E+0
-2.429E-2	1.765E+0	2.099E+0
-2.754E-2	1.778E+0	2.128E+0
-2.916E-2	1.729E+0	2.079E+0
-2.267E-2	1.762E+0	2.144E+0
-2.429E-2	1.781E+0	1.992E+0
-2.592E-2	1.661E+0	2.122E+0
-2.754E-2	1.775E+0	2.144E+0
-2.429E-2	1.791E+0	2.047E+0
-2.429E-2	1.781E+0	1.995E+0
-2.754E-2	1.781E+0	2.083E+0
-2.592E-2	1.749E+0	1.979E+0
-2.105E-2	1.778E+0	2.060E+0
-2.429E-2	1.807E+0	2.050E+0
-2.592E-2	1.736E+0	2.174E+0
-2.754E-2	1.729E+0	2.047E+0
-2.267E-2	1.762E+0	2.057E+0
-2.267E-2	1.765E+0	2.066E+0
-2.754E-2	1.807E+0	2.131E+0
-2.754E-2	1.729E+0	2.115E+0
-2.267E-2	1.791E+0	2.057E+0
-2.429E-2	1.778E+0	2.125E+0
-2.754E-2	1.830E+0	2.044E+0
-2.754E-2	1.775E+0	2.096E+0
-2.592E-2	1.771E+0	2.060E+0
-2.267E-2	1.800E+0	2.144E+0
-2.916E-2	1.739E+0	2.024E+0
-2.754E-2	1.800E+0	2.073E+0
-2.267E-2	1.736E+0	2.109E+0
-2.267E-2	1.736E+0	2.125E+0
-2.916E-2	1.823E+0	2.021E+0
-2.916E-2	1.778E+0	2.034E+0
-2.267E-2	1.791E+0	2.063E+0
-2.267E-2	1.817E+0	2.057E+0
-2.754E-2	1.791E+0	2.164E+0
-2.754E-2	1.723E+0	2.148E+0
-2.267E-2	1.817E+0	2.125E+0
-2.267E-2	1.758E+0	2.105E+0
-2.592E-2	1.745E+0	1.979E+0
-2.592E-2	1.755E+0	2.028E+0
-2.429E-2	1.736E+0	2.037E+0
-2.105E-2	1.661E+0	2.183E+0
-2.916E-2	1.781E+0	2.144E+0
-2.754E-2	1.865E+0	2.034E+0
-2.267E-2	1.768E+0	2.135E+0
-2.105E-2	1.797E+0	2.102E+0
-2.916E-2	1.719E+0	2.031E+0
-2.754E-2	1.736E+0	1.998E+0
-2.429E-2	1.742E+0	2.041E+0
-2.105E-2	1.781E+0	2.115E+0
-3.078E-2	1.706E+0	2.105E+0
-2.754E-2	1.826E+0	2.102E+0
-2.429E-2	1.856E+0	2.105E+0
-2.267E-2	1.758E+0	2.063E+0
-2.592E-2	1.810E+0	2.047E+0
-2.916E-2	1.742E+0	2.102E+0
-2.267E-2	1.833E+0	2.063E+0
-2.267E-2	1.833E+0	2.057E+0
-2.916E-2	1.703E+0	2.060E+0
-2.592E-2	1.755E+0	2.063E+0
-2.592E-2	1.791E+0	2.170E+0
-2.429E-2	1.875E+0	2.167E+0
-2.916E-2	1.804E+0	2.118E+0
-3.078E-2	1.768E+0	2.086E+0
-2.267E-2	1.800E+0	2.144E+0
-2.267E-2	1.758E+0	2.115E+0
-2.916E-2	1.765E+0	2.086E+0
-2.754E-2	1.826E+0	2.102E+0
-2.429E-2	1.710E+0	2.076E+0
-2.105E-2	1.719E+0	2.028E+0
-2.916E-2	1.859E+0	2.079E+0
-2.429E-2	1.765E+0	2.151E+0
-2.429E-2	1.710E+0	2.099E+0
-2.105E-2	1.800E+0	2.047E+0
-2.754E-2	1.768E+0	2.063E+0
-2.754E-2	1.765E+0	2.089E+0
-2.592E-2	1.752E+0	2.115E+0
-2.592E-2	1.804E+0	2.115E+0
-2.916E-2	1.771E+0	2.066E+0
-2.754E-2	1.739E+0	2.011E+0
-2.429E-2	1.768E+0	2.138E+0
-2.105E-2	1.775E+0	2.079E+0
-2.754E-2	1.807E+0	2.011E+0
-2.754E-2	1.787E+0	2.102E+0
-2.267E-2	1.787E+0	2.018E+0
-2.105E-2	1.736E+0	2.164E+0
-2.916E-2	1.800E+0	2.050E+0
-2.754E-2	1.742E+0	2.089E+0
-2.267E-2	1.775E+0	2.112E+0
-2.429E-2	1.755E+0	2.005E+0
-2.916E-2	1.629E+0	2.138E+0
-2.592E-2	1.745E+0	2.135E+0
-2.592E-2	1.794E+0	2.063E+0
-2.267E-2	1.736E+0	2.079E+0
-3.078E-2	1.726E+0	2.066E+0
-2.754E-2	1.713E+0	2.083E+0
-2.592E-2	1.739E+0	2.008E+0
-2.429E-2	1.716E+0	2.092E+0
-2.754E-2	1.742E+0	2.047E+0
-2.916E-2	1.775E+0	2.076E+0
-2.592E-2	1.745E+0	2.089E+0
-2.267E-2	1.716E+0	2.044E+0
-2.916E-2	1.765E+0	2.031E+0
-2.916E-2	1.778E+0	2.089E+0
-2.429E-2	1.726E+0	2.050E+0
-2.267E-2	1.697E+0	2.079E+0
-2.916E-2	1.732E+0	2.066E+0
-2.754E-2	1.787E+0	2.109E+0
-2.429E-2	1.742E+0	2.099E+0
-2.267E-2	1.872E+0	2.037E+0
-2.754E-2	1.787E+0	2.041E+0
-2.592E-2	1.758E+0	2.144E+0
-2.105E-2	1.719E+0	2.028E+0
-2.105E-2	1.765E+0	2.135E+0
-2.754E-2	1.830E+0	1.933E+0
-2.754E-2	1.762E+0	2.053E+0
-2.267E-2	1.768E+0	2.076E+0
-2.429E-2	1.830E+0	2.138E+0
-2.916E-2	1.787E+0	2.044E+0
-2.916E-2	1.804E+0	2.089E+0
-2.267E-2	1.771E+0	2.057E+0
-2.267E-2	1.726E+0	2.057E+0
-2.592E-2	1.758E+0	2.021E+0
-2.592E-2	1.768E+0	2.018E+0
-2.267E-2	1.794E+0	2.076E+0
-2.267E-2	1.732E+0	2.099E+0
-2.754E-2	1.895E+0	2.157E+0
-2.916E-2	1.749E+0	2.015E+0
-2.105E-2	1.768E+0	2.041E+0
-2.429E-2	1.810E+0	2.105E+0
-2.592E-2	1.755E+0	2.151E+0
-2.754E-2	1.836E+0	2.089E+0
-2.267E-2	1.784E+0	2.047E+0
-2.267E-2	1.787E+0	2.157E+0
-2.754E-2	1.736E+0	2.063E+0
-2.916E-2	1.719E+0	2.028E+0
-2.267E-2	1.719E+0	2.034E+0
-2.267E-2	1.791E+0	2.174E+0
-2.592E-2	1.758E+0	2.109E+0
-2.916E-2	1.804E+0	2.018E+0
-1.943E-2	1.732E+0	2.138E+0
-2.105E-2	1.771E+0	2.131E+0
-2.754E-2	1.755E+0	2.044E+0
-2.592E-2	1.706E+0	2.086E+0
-2.267E-2	1.752E+0	2.096E+0
-2.267E-2	1.700E+0	2.125E+0
-2.592E-2	1.726E+0	2.148E+0
-2.754E-2	1.768E+0	2.008E+0
-2.267E-2	1.726E+0	2.076E+0
-2.592E-2	1.765E+0	2.096E+0
-2.267E-2	1.703E+0	2.138E+0
-2.916E-2	1.762E+0	2.118E+0
-2.105E-2	1.693E+0	2.070E+0
-2.267E-2	1.771E+0	2.031E+0
-2.754E-2	1.826E+0	2.096E+0
-2.754E-2	1.755E+0	2.086E+0
-2.429E-2	1.768E+0	2.031E+0
-2.105E-2	1.768E+0	2.057E+0
-2.754E-2	1.732E+0	2.076E+0
-2.916E-2	1.787E+0	2.021E+0
-2.105E-2	1.703E+0	1.972E+0
-2.267E-2	1.797E+0	2.092E+0
-2.754E-2	1.742E+0	2.099E+0
-2.754E-2	1.784E+0	2.105E+0
-1.943E-2	1.758E+0	2.092E+0
-2.105E-2	1.752E+0	2.086E+0
-2.592E-2	1.719E+0	2.070E+0
-2.916E-2	1.797E+0	2.015E+0
-2.105E-2	1.794E+0	2.174E+0
-2.592E-2	1.784E+0	2.122E+0
-2.592E-2	1.732E+0	2.028E+0
-2.916E-2	1.745E+0	2.112E+0
-2.105E-2	1.742E+0	2.076E+0
-2.267E-2	1.843E+0	2.034E+0
-2.592E-2	1.794E+0	2.050E+0
-3.078E-2	1.784E+0	1.979E+0
-2.267E-2	1.687E+0	1.998E+0
-2.429E-2	1.755E+0	2.053E+0
-2.754E-2	1.716E+0	2.050E+0
-2.592E-2	1.752E+0	2.011E+0
-2.105E-2	1.752E+0	2.109E+0
-2.429E-2	1.800E+0	2.070E+0
-2.592E-2	1.775E+0	2.021E+0
-2.754E-2	1.680E+0	2.086E+0
-2.267E-2	1.765E+0	2.138E+0
-2.267E-2	1.771E+0	2.138E+0
-2.592E-2	1.787E+0	2.079E+0
-3.078E-2	1.749E+0	2.144E+0
-2.267E-2	1.817E+0	2.076E+0
-2.429E-2	1.781E+0	2.083E+0
-3.078E-2	1.745E+0	2.161E+0
-2.754E-2	1.758E+0	2.102E+0
-2.105E-2	1.807E+0	2.028E+0
-2.754E-2	1.787E+0	2.079E+0
-2.592E-2	1.791E+0	2.099E+0
-2.429E-2	1.768E+0	2.050E+0
-2.105E-2	1.775E+0	2.086E+0
-2.267E-2	1.684E+0	2.024E+0
-2.754E-2	1.833E+0	2.079E+0
-3.078E-2	1.742E+0	2.060E+0
-2.267E-2	1.781E+0	2.050E+0
-2.429E-2	1.781E+0	2.151E+0
-3.078E-2	1.732E+0	2.057E+0
-2.754E-2	1.787E+0	2.115E+0
-2.105E-2	1.771E+0	2.105E+0
-2.267E-2	1.775E+0	2.015E+0
-2.916E-2	1.745E+0	2.005E+0
-2.754E-2	1.820E+0	2.109E+0
-2.267E-2	1.745E+0	2.105E+0
-2.429E-2	1.693E+0	2.066E+0
-2.754E-2	1.736E+0	2.148E+0
-2.754E-2	1.775E+0	2.083E+0
-2.429E-2	1.813E+0	2.096E+0
-2.592E-2	1.723E+0	2.079E+0
-2.754E-2	1.732E+0	2.050E+0
-2.592E-2	1.723E+0	2.092E+0
-2.105E-2	1.752E+0	2.057E+0
-2.429E-2	1.755E+0	2.092E+0
-2.916E-2	1.781E+0	2.109E+0
-2.754E-2	1.713E+0	2.138E+0
-2.267E-2	1.739E+0	2.070E+0
-2.105E-2	1.755E+0	2.128E+0
-2.916E-2	1.752E+0	2.044E+0
-2.592E-2	1.716E+0	2.112E+0
-2.592E-2	1.745E+0	2.164E+0
-2.267E-2	1.726E+0	2.041E+0
-2.916E-2	1.762E+0	2.073E+0
-2.754E-2	1.781E+0	2.044E+0
-2.267E-2	1.710E+0	2.066E+0
-2.267E-2	1.736E+0	2.044E+0
-2.754E-2	1.775E+0	2.070E+0
-2.592E-2	1.755E+0	2.002E+0
-2.592E-2	1.787E+0	2.044E+0
-2.267E-2	1.794E+0	2.066E+0
-3.078E-2	1.719E+0	2.148E+0
-2.592E-2	1.716E+0	2.060E+0
-2.592E-2	1.791E+0	2.050E+0
-2.429E-2	1.742E+0	2.083E+0
-2.916E-2	1.784E+0	2.073E+0
-2.754E-2	1.749E+0	2.060E+0
-2.754E-2	1.742E+0	2.021E+0
-2.267E-2	1.817E+0	2.083E+0
-2.916E-2	1.736E+0	2.060E+0
-2.754E-2	1.765E+0	2.216E+0
-2.592E-2	1.771E+0	2.086E+0
-2.267E-2	1.797E+0	2.057E+0
-2.916E-2	1.794E+0	2.050E+0
-2.916E-2	1.755E+0	2.109E+0
-2.267E-2	1.846E+0	2.076E+0
-2.267E-2	1.742E+0	2.096E+0
-2.592E-2	1.762E+0	2.122E+0
-2.916E-2	1.823E+0	2.076E+0
-2.429E-2	1.784E+0	2.105E+0
-2.592E-2	1.781E+0	2.008E+0
-2.916E-2	1.752E+0	2.099E+0
-2.916E-2	1.700E+0	2.044E+0
-2.592E-2	1.680E+0	2.076E+0
-2.429E-2	1.739E+0	2.144E+0
-2.754E-2	1.742E+0	2.083E+0
-2.592E-2	1.765E+0	2.005E+0
-2.267E-2	1.784E+0	2.047E+0
-2.429E-2	1.745E+0	2.076E+0
-2.592E-2	1.810E+0	2.083E+0
-2.592E-2	1.804E+0	2.079E+0
-2.429E-2	1.765E+0	2.070E+0
-2.267E-2	1.778E+0	2.083E+0
-2.754E-2	1.742E+0	2.034E+0
-2.592E-2	1.755E+0	2.092E+0
-2.592E-2	1.791E+0	2.015E+0
-2.105E-2	1.865E+0	2.063E+0
-2.754E-2	1.749E+0	2.086E+0
-2.754E-2	1.755E+0	2.099E+0
-2.429E-2	1.771E+0	2.053E+0
-1.943E-2	1.745E+0	2.079E+0
-2.754E-2	1.765E+0	2.141E+0
-2.592E-2	1.807E+0	2.083E+0
-2.267E-2	1.810E+0	2.092E+0
-2.105E-2	1.742E+0	2.112E+0
-2.754E-2	1.807E+0	2.008E+0
-2.754E-2	1.762E+0	2.135E+0
-2.429E-2	1.797E+0	2.053E+0
-2.429E-2	1.807E+0	2.053E+0
-2.916E-2	1.765E+0	2.148E+0
-2.592E-2	1.690E+0	2.112E+0
-2.267E-2	1.807E+0	2.070E+0
-2.429E-2	1.781E+0	2.053E+0
-2.754E-2	1.765E+0	2.063E+0
-2.754E-2	1.807E+0	2.109E+0
-2.429E-2	1.736E+0	2.086E+0
-2.429E-2	1.742E+0	2.041E+0
-2.754E-2	1.778E+0	2.099E+0
-2.754E-2	1.732E+0	2.099E+0
-2.267E-2	1.749E+0	2.021E+0
-2.429E-2	1.784E+0	2.037E+0
-2.916E-2	1.693E+0	2.141E+0
-2.754E-2	1.849E+0	2.066E+0
-2.267E-2	1.775E+0	2.079E+0
-2.267E-2	1.787E+0	2.105E+0
-2.754E-2	1.687E+0	2.122E+0
-2.592E-2	1.807E+0	2.089E+0
-2.592E-2	1.755E+0	2.050E+0
-2.267E-2	1.762E+0	2.018E+0
-2.754E-2	1.778E+0	2.164E+0
-2.916E-2	1.768E+0	2.092E+0
-2.429E-2	1.752E+0	2.105E+0
-2.267E-2	1.810E+0	2.186E+0
-2.916E-2	1.849E+0	2.099E+0
-2.754E-2	1.749E+0	2.125E+0
-2.105E-2	1.797E+0	2.057E+0
-2.429E-2	1.700E+0	2.135E+0
-2.916E-2	1.729E+0	2.092E+0
-2.754E-2	1.765E+0	2.037E+0
-2.429E-2	1.745E+0	2.118E+0
-2.429E-2	1.758E+0	2.141E+0
-2.916E-2	1.713E+0	2.128E+0
-3.078E-2	1.739E+0	2.031E+0
-2.267E-2	1.762E+0	2.047E+0
-2.429E-2	1.687E+0	2.112E+0
-3.078E-2	1.791E+0	2.125E+0
-3.078E-2	1.758E+0	2.128E+0
-2.105E-2	1.800E+0	2.092E+0
-2.429E-2	1.797E+0	2.060E+0
-2.592E-2	1.758E+0	2.063E+0
-3.078E-2	1.713E+0	2.112E+0
-2.105E-2	1.732E+0	2.076E+0
-2.592E-2	1.787E+0	2.122E+0
-2.916E-2	1.833E+0	2.037E+0
-2.916E-2	1.745E+0	2.086E+0
-2.267E-2	1.736E+0	2.024E+0
-2.429E-2	1.800E+0	2.034E+0
-2.754E-2	1.684E+0	2.063E+0
-2.754E-2	1.781E+0	2.125E+0
-2.267E-2	1.768E+0	2.083E+0
-2.429E-2	1.849E+0	2.073E+0
-2.754E-2	1.781E+0	2.076E+0
-2.916E-2	1.762E+0	1.989E+0
-2.267E-2	1.836E+0	2.151E+0
-2.429E-2	1.775E+0	2.079E+0
-2.592E-2	1.752E+0	2.044E+0
-2.592E-2	1.762E+0	2.050E+0
-2.105E-2	1.755E+0	2.102E+0
-2.592E-2	1.736E+0	2.060E+0
-2.754E-2	1.778E+0	2.057E+0
-2.754E-2	1.723E+0	2.057E+0
-2.267E-2	1.765E+0	2.115E+0
-2.592E-2	1.800E+0	2.115E+0
-2.592E-2	1.739E+0	2.102E+0
-2.916E-2	1.726E+0	2.099E+0
-2.429E-2	1.771E+0	1.998E+0
-2.592E-2	1.781E+0	2.018E+0
-2.592E-2	1.745E+0	2.073E+0
-2.916E-2	1.778E+0	2.076E+0
-2.267E-2	1.843E+0	2.028E+0
-2.267E-2	1.768E+0	2.180E+0
-2.916E-2	1.781E+0	2.079E+0
-3.078E-2	1.768E+0	2.180E+0
-2.267E-2	1.700E+0	2.086E+0
-2.592E-2	1.839E+0	2.135E+0
-2.754E-2	1.762E+0	2.076E+0
-2.916E-2	1.820E+0	2.102E+0
-2.267E-2	1.797E+0	2.079E+0
-2.429E-2	1.771E+0	2.144E+0
-2.754E-2	1.749E+0	2.151E+0
-2.916E-2	1.810E+0	2.096E+0
-2.267E-2	1.758E+0	2.063E+0
-2.592E-2	1.820E+0	2.125E+0
-2.754E-2	1.778E+0	2.131E+0
-2.754E-2	1.697E+0	2.037E+0
-2.592E-2	1.771E+0	2.070E+0
-2.267E-2	1.716E+0	2.099E+0
-2.592E-2	1.778E+0	2.096E+0
-2.916E-2	1.723E+0	2.141E+0
-2.429E-2	1.749E+0	2.063E+0
-2.429E-2	1.778E+0	2.092E+0
-2.592E-2	1.749E+0	2.096E+0
-2.754E-2	1.732E+0	2.031E+0
-2.429E-2	1.729E+0	2.083E+0
-2.429E-2	1.726E+0	2.073E+0
-2.754E-2	1.794E+0	2.164E+0
-2.916E-2	1.742E+0	2.144E+0
-2.429E-2	1.787E+0	2.066E+0
-2.592E-2	1.794E+0	2.079E+0
-2.754E-2	1.752E+0	2.063E+0
-3.078E-2	1.775E+0	2.073E+0
-2.105E-2	1.710E+0	2.053E+0
-2.267E-2	1.755E+0	2.086E+0
-2.754E-2	1.719E+0	2.115E+0
-2.754E-2	1.758E+0	2.041E+0
-2.429E-2	1.765E+0	2.076E+0
-2.267E-2	1.690E+0	2.141E+0
-2.754E-2	1.797E+0	2.066E+0
-2.916E-2	1.775E+0	2.076E+0
-2.429E-2	1.771E+0	2.115E+0
-2.592E-2	1.833E+0	2.128E+0
-2.592E-2	1.752E+0	2.073E+0
-2.754E-2	1.739E+0	2.063E+0
-2.267E-2	1.736E+0	2.099E+0
-2.267E-2	1.778E+0	2.037E+0
-2.754E-2	1.762E+0	2.031E+0
-2.754E-2	1.775E+0	1.995E+0
-2.429E-2	1.768E+0	2.028E+0
-2.267E-2	1.742E+0	2.063E+0
-2.754E-2	1.758E+0	2.079E+0
-2.754E-2	1.791E+0	2.070E+0
-2.267E-2	1.787E+0	2.028E+0
-1.943E-2	1.752E+0	2.102E+0
-2.592E-2	1.813E+0	2.105E+0
-2.916E-2	1.794E+0	2.154E+0
-2.267E-2	1.749E+0	2.109E+0
-2.267E-2	1.726E+0	2.157E+0
-2.754E-2	1.784E+0	2.063E+0
-2.754E-2	1.693E+0	2.105E+0
-2.429E-2	1.771E+0	2.079E+0
-2.429E-2	1.794E+0	2.057E+0
-2.754E-2	1.765E+0	2.096E+0
-2.754E-2	1.771E+0	2.066E+0
-2.429E-2	1.768E+0	2.024E+0
-2.267E-2	1.771E+0	2.079E+0
-3.078E-2	1.745E+0	2.118E+0
-2.916E-2	1.778E+0	2.102E+0
-2.105E-2	1.719E+0	2.050E+0
-2.429E-2	1.800E+0	2.209E+0
-2.916E-2	1.690E+0	2.151E+0
-2.754E-2	1.791E+0	2.024E+0
-2.429E-2	1.736E+0	2.037E+0
-2.267E-2	1.742E+0	2.008E+0
-2.916E-2	1.800E+0	2.089E+0
-2.916E-2	1.784E+0	2.109E+0
-2.592E-2	1.723E+0	2.144E+0
-2.592E-2	1.794E+0	2.102E+0
-2.916E-2	1.680E+0	2.105E+0
-2.754E-2	1.736E+0	1.979E+0
-2.267E-2	1.765E+0	2.161E+0
-2.267E-2	1.804E+0	2.141E+0
-2.754E-2	1.729E+0	2.135E+0
-2.916E-2	1.778E+0	2.037E+0
-2.105E-2	1.807E+0	2.041E+0
-2.267E-2	1.755E+0	2.041E+0
-2.754E-2	1.762E+0	2.031E+0
-2.916E-2	1.765E+0	2.031E+0
-2.267E-2	1.784E+0	2.066E+0
-2.105E-2	1.684E+0	2.096E+0
-2.754E-2	1.781E+0	2.060E+0
-3.078E-2	1.791E+0	2.028E+0
-2.267E-2	1.745E+0	2.005E+0
-2.267E-2	1.736E+0	2.089E+0
-2.754E-2	1.807E+0	2.089E+0
-2.916E-2	1.752E+0	2.076E+0
-2.429E-2	1.807E+0	2.096E+0
-2.105E-2	1.787E+0	2.066E+0
-2.754E-2	1.791E+0	2.041E+0
-2.916E-2	1.781E+0	2.041E+0
-2.267E-2	1.833E+0	2.112E+0
-2.105E-2	1.742E+0	2.066E+0
-2.916E-2	1.787E+0	2.073E+0
-2.429E-2	1.736E+0	2.154E+0
-2.592E-2	1.755E+0	2.050E+0
-2.429E-2	1.726E+0	2.008E+0
-2.754E-2	1.762E+0	2.167E+0
-2.592E-2	1.771E+0	2.041E+0
-2.267E-2	1.784E+0	2.115E+0
-2.429E-2	1.745E+0	2.060E+0
-2.592E-2	1.762E+0	2.083E+0
-2.754E-2	1.807E+0	1.998E+0
-2.429E-2	1.839E+0	2.053E+0
-2.429E-2	1.846E+0	2.190E+0
-2.916E-2	1.810E+0	2.053E+0
-2.916E-2	1.830E+0	2.044E+0
-2.429E-2	1.771E+0	2.063E+0
-2.267E-2	1.800E+0	2.102E+0
-2.754E-2	1.736E+0	2.083E+0
-3.078E-2	1.784E+0	2.070E+0
-2.429E-2	1.726E+0	2.102E+0
-2.429E-2	1.732E+0	2.089E+0
-2.754E-2	1.775E+0	2.096E+0
-2.754E-2	1.684E+0	2.070E+0
-2.105E-2	1.749E+0	2.092E+0
-2.429E-2	1.771E+0	2.096E+0
-2.916E-2	1.768E+0	2.079E+0
-2.754E-2	1.804E+0	2.092E+0
-2.267E-2	1.778E+0	2.118E+0
-2.267E-2	1.687E+0	2.115E+0
-2.754E-2	1.807E+0	2.008E+0
-2.754E-2	1.784E+0	2.128E+0
-2.429E-2	1.719E+0	2.015E+0
-2.429E-2	1.742E+0	2.102E+0
-2.754E-2	1.771E+0	2.060E+0
-2.916E-2	1.775E+0	2.135E+0
-2.429E-2	1.723E+0	2.044E+0
-2.267E-2	1.775E+0	2.073E+0
-2.429E-2	1.791E+0	2.186E+0
-2.916E-2	1.771E+0	2.109E+0
-2.429E-2	1.680E+0	2.079E+0
-2.267E-2	1.771E+0	1.982E+0
-2.754E-2	1.732E+0	2.115E+0
-2.754E-2	1.784E+0	2.018E+0
-2.429E-2	1.736E+0	2.083E+0
-2.267E-2	1.745E+0	2.066E+0
-2.916E-2	1.713E+0	2.063E+0
-2.592E-2	1.797E+0	2.070E+0
-2.267E-2	1.843E+0	2.050E+0
-2.754E-2	1.765E+0	2.099E+0
-2.754E-2	1.813E+0	2.076E+0
-2.916E-2	1.836E+0	2.112E+0
-2.105E-2	1.775E+0	2.109E+0
-2.267E-2	1.804E+0	2.057E+0
-2.592E-2	1.804E+0	2.096E+0
-3.240E-2	1.752E+0	2.086E+0
-2.429E-2	1.736E+0	2.109E+0
-2.429E-2	1.784E+0	2.073E+0
-2.754E-2	1.749E+0	2.076E+0
-2.754E-2	1.752E+0	2.063E+0
-2.105E-2	1.755E+0	2.109E+0
-2.105E-2	1.771E+0	2.115E+0
-2.754E-2	1.800E+0	2.170E+0
-2.754E-2	1.787E+0	2.073E+0
-2.429E-2	1.778E+0	2.154E+0
-2.105E-2	1.775E+0	2.031E+0
-2.754E-2	1.768E+0	2.086E+0
-3.078E-2	1.775E+0	2.131E+0
-2.267E-2	1.661E+0	2.135E+0
-2.267E-2	1.813E+0	2.086E+0
-2.429E-2	1.762E+0	2.096E+0
-2.916E-2	1.820E+0	2.047E+0
-2.267E-2	1.742E+0	2.092E+0
-2.592E-2	1.787E+0	2.079E+0
-2.916E-2	1.729E+0	2.089E+0
-3.078E-2	1.745E+0	2.063E+0
-2.105E-2	1.710E+0	2.112E+0
-2.267E-2	1.826E+0	2.118E+0
-2.754E-2	1.742E+0	2.066E+0
-2.592E-2	1.736E+0	2.076E+0
-2.105E-2	1.813E+0	1.959E+0
-2.105E-2	1.768E+0	2.002E+0
-2.916E-2	1.794E+0	1.920E+0
-2.754E-2	1.749E+0	2.112E+0
-2.429E-2	1.752E+0	1.998E+0
-2.267E-2	1.762E+0	2.057E+0
-2.267E-2	1.729E+0	2.073E+0
-2.916E-2	1.852E+0	2.096E+0
-1.943E-2	1.807E+0	2.034E+0
-2.429E-2	1.739E+0	2.066E+0
-2.754E-2	1.787E+0	2.063E+0
-3.078E-2	1.775E+0	2.092E+0
-1.781E-2	1.745E+0	2.151E+0
-2.429E-2	1.739E+0	2.144E+0
-2.754E-2	1.778E+0	2.105E+0
-2.592E-2	1.791E+0	2.122E+0
-1.943E-2	1.771E+0	2.164E+0
-1.943E-2	1.736E+0	2.073E+0
-2.754E-2	1.784E+0	2.057E+0
-2.754E-2	1.745E+0	2.115E+0
-2.267E-2	1.771E+0	2.034E+0
-2.429E-2	1.684E+0	2.099E+0
-2.754E-2	1.716E+0	2.105E+0
-2.754E-2	1.719E+0	2.044E+0
-2.429E-2	1.758E+0	1.979E+0
-2.429E-2	1.755E+0	2.060E+0
-2.754E-2	1.726E+0	2.053E+0
-2.754E-2	1.713E+0	2.177E+0
-2.105E-2	1.745E+0	2.070E+0
-2.267E-2	1.745E+0	2.122E+0
-2.916E-2	1.732E+0	2.105E+0
-2.754E-2	1.800E+0	2.128E+0
-2.267E-2	1.800E+0	2.063E+0
-2.267E-2	1.787E+0	2.138E+0
-2.754E-2	1.745E+0	2.083E+0
-3.078E-2	1.752E+0	2.118E+0
-2.592E-2	1.797E+0	2.092E+0
-2.592E-2	1.755E+0	2.099E+0
-2.429E-2	1.716E+0	2.096E+0
-2.754E-2	1.813E+0	2.079E+0
-2.105E-2	1.736E+0	2.115E+0
-2.267E-2	1.716E+0	2.028E+0
-3.240E-2	1.745E+0	2.073E+0
-2.916E-2	1.800E+0	2.034E+0
-2.267E-2	1.817E+0	2.057E+0
-2.105E-2	1.787E+0	2.131E+0
-2.754E-2	1.713E+0	2.073E+0
-2.592E-2	1.749E+0	2.070E+0
-2.592E-2	1.729E+0	2.232E+0
-2.429E-2	1.804E+0	2.079E+0
-2.916E-2	1.758E+0	2.115E+0
-2.754E-2	1.742E+0	2.018E+0
-2.592E-2	1.781E+0	2.092E+0
-2.105E-2	1.758E+0	2.079E+0
-3.078E-2	1.729E+0	2.102E+0
-2.754E-2	1.674E+0	2.053E+0
-2.267E-2	1.648E+0	2.105E+0
-2.429E-2	1.765E+0	2.125E+0
-2.916E-2	1.768E+0	2.102E+0
-2.754E-2	1.791E+0	2.073E+0
-2.267E-2	1.762E+0	2.096E+0
-2.429E-2	1.713E+0	2.089E+0
-2.754E-2	1.839E+0	2.099E+0
-2.916E-2	1.716E+0	2.112E+0
-2.592E-2	1.762E+0	2.079E+0
-1.943E-2	1.762E+0	2.005E+0
-2.754E-2	1.794E+0	1.979E+0
-2.267E-2	1.758E+0	2.076E+0
-2.267E-2	1.794E+0	2.089E+0
-2.429E-2	1.768E+0	2.083E+0
-2.754E-2	1.736E+0	2.099E+0
-2.754E-2	1.810E+0	2.008E+0
-2.267E-2	1.719E+0	2.079E+0
-1.943E-2	1.784E+0	2.066E+0
-2.754E-2	1.797E+0	2.060E+0
-3.078E-2	1.742E+0	2.115E+0
-2.267E-2	1.739E+0	2.157E+0
-2.105E-2	1.758E+0	2.157E+0
-2.754E-2	1.781E+0	2.057E+0
-2.592E-2	1.732E+0	2.073E+0
-2.429E-2	1.810E+0	2.050E+0
-2.429E-2	1.693E+0	2.044E+0
-2.592E-2	1.758E+0	2.076E+0
-2.916E-2	1.742E+0	2.128E+0
-2.105E-2	1.775E+0	2.174E+0
-2.267E-2	1.713E+0	2.086E+0
-2.754E-2	1.800E+0	2.070E+0
-2.916E-2	1.716E+0	2.021E+0
-2.592E-2	1.765E+0	2.079E+0
-2.267E-2	1.758E+0	2.044E+0
-2.592E-2	1.752E+0	2.066E+0
-2.592E-2	1.752E+0	2.018E+0
-2.592E-2	1.800E+0	2.060E+0
-1.943E-2	1.787E+0	2.060E+0
-2.754E-2	1.784E+0	2.193E+0
-2.754E-2	1.775E+0	2.057E+0
-2.267E-2	1.807E+0	2.021E+0
-2.429E-2	1.810E+0	2.070E+0
-3.240E-2	1.762E+0	2.063E+0
-2.592E-2	1.794E+0	2.024E+0
-2.429E-2	1.726E+0	2.060E+0
-2.429E-2	1.723E+0	2.057E+0
-2.916E-2	1.752E+0	2.109E+0
[truncated: 100,993 more rows]
