# Supplementary material for: Improved ANAP incorporation and VCF analysis reveal details of P2X7 current facilitation and a limited conformational interplay between ATP binding and the intracellular ballast domain
Source: eLife. 2023 Jan 4;12:e82479. doi: 10.7554/eLife.82479 (PMC9859053; doi:10.7554/eLife.82479)
Supplement: Figure 3—figure supplement 3—source data 2. [file elife-82479-fig3-figsupp3-data2.zip › Figure-3_figure-supplement-3_source-data-2/Cys-Ala-constructs/Cys-Ala_T361/b19/08.csv]

-5.187E-2	4.036E+0	4.733E+0
-4.376E-2	4.087E+0	4.791E+0
-5.025E-2	4.240E+0	4.765E+0
-5.187E-2	4.269E+0	4.785E+0
-5.025E-2	4.211E+0	4.730E+0
-4.862E-2	4.117E+0	4.837E+0
-5.187E-2	4.061E+0	4.733E+0
-5.025E-2	4.182E+0	4.850E+0
-5.025E-2	4.237E+0	4.791E+0
-5.025E-2	4.097E+0	4.798E+0
-4.700E-2	4.159E+0	4.850E+0
-5.025E-2	4.259E+0	4.853E+0
-5.025E-2	4.143E+0	4.889E+0
-4.700E-2	4.211E+0	4.795E+0
-5.025E-2	4.198E+0	4.743E+0
-5.187E-2	4.246E+0	4.804E+0
-4.862E-2	4.126E+0	4.843E+0
-4.538E-2	4.250E+0	4.756E+0
-5.025E-2	4.217E+0	4.736E+0
-5.349E-2	4.214E+0	4.765E+0
-5.187E-2	4.149E+0	4.811E+0
-4.700E-2	4.194E+0	4.759E+0
-4.862E-2	4.315E+0	4.892E+0
-5.187E-2	4.285E+0	4.720E+0
-4.700E-2	4.104E+0	4.788E+0
-5.025E-2	4.107E+0	4.808E+0
-5.025E-2	4.227E+0	4.678E+0
-5.511E-2	4.194E+0	4.795E+0
-5.025E-2	4.152E+0	4.730E+0
-4.700E-2	4.253E+0	4.821E+0
-4.700E-2	4.217E+0	4.902E+0
-5.187E-2	4.217E+0	4.782E+0
-5.349E-2	4.117E+0	4.872E+0
-4.700E-2	4.198E+0	4.785E+0
-4.700E-2	4.100E+0	4.905E+0
-5.187E-2	4.188E+0	4.765E+0
-4.700E-2	4.321E+0	4.759E+0
-4.538E-2	4.185E+0	4.814E+0
-5.025E-2	4.143E+0	4.804E+0
-5.187E-2	4.175E+0	4.730E+0
-5.025E-2	4.227E+0	4.827E+0
-4.862E-2	4.230E+0	4.739E+0
-4.700E-2	4.217E+0	4.726E+0
-5.187E-2	4.217E+0	4.772E+0
-5.025E-2	4.188E+0	4.752E+0
-5.025E-2	4.143E+0	4.827E+0
-5.025E-2	4.201E+0	4.808E+0
-4.862E-2	4.152E+0	4.856E+0
-5.187E-2	4.279E+0	4.782E+0
-4.862E-2	4.191E+0	4.743E+0
-4.700E-2	4.292E+0	4.895E+0
-5.187E-2	4.169E+0	4.863E+0
-4.700E-2	4.136E+0	4.746E+0
-4.862E-2	4.230E+0	4.736E+0
-4.700E-2	4.169E+0	4.759E+0
-5.349E-2	4.162E+0	4.801E+0
-5.025E-2	4.253E+0	4.606E+0
-4.538E-2	4.084E+0	4.863E+0
-4.862E-2	4.263E+0	4.837E+0
-5.025E-2	4.243E+0	4.811E+0
-5.349E-2	4.113E+0	4.723E+0
-4.700E-2	4.240E+0	4.840E+0
-4.862E-2	4.188E+0	4.872E+0
-5.349E-2	4.198E+0	4.788E+0
-4.862E-2	4.298E+0	4.808E+0
-4.700E-2	4.175E+0	4.782E+0
-5.025E-2	4.149E+0	4.817E+0
-5.187E-2	4.279E+0	4.811E+0
-5.025E-2	4.159E+0	4.726E+0
-4.862E-2	4.149E+0	4.804E+0
-4.862E-2	4.318E+0	4.752E+0
-5.025E-2	4.250E+0	4.798E+0
-5.025E-2	4.185E+0	4.869E+0
-4.538E-2	4.146E+0	4.714E+0
-4.862E-2	4.237E+0	4.944E+0
-5.187E-2	4.237E+0	4.895E+0
-4.862E-2	4.220E+0	4.876E+0
-5.025E-2	4.165E+0	4.704E+0
-5.187E-2	4.305E+0	4.847E+0
-5.187E-2	4.253E+0	4.885E+0
-4.862E-2	4.337E+0	4.791E+0
-5.025E-2	4.185E+0	4.902E+0
-5.025E-2	4.159E+0	4.911E+0
-5.187E-2	4.230E+0	4.710E+0
-5.025E-2	4.227E+0	4.775E+0
-4.862E-2	4.217E+0	4.782E+0
-4.700E-2	4.182E+0	4.775E+0
-5.187E-2	4.220E+0	4.752E+0
-5.025E-2	4.071E+0	4.847E+0
-4.538E-2	4.191E+0	4.847E+0
-5.025E-2	4.133E+0	4.911E+0
-5.025E-2	4.139E+0	4.720E+0
-5.025E-2	4.220E+0	4.795E+0
-5.025E-2	4.117E+0	4.782E+0
-4.862E-2	4.263E+0	4.769E+0
-5.025E-2	4.152E+0	4.642E+0
-5.187E-2	4.107E+0	4.804E+0
-4.862E-2	4.087E+0	4.691E+0
-4.862E-2	4.117E+0	4.710E+0
-5.349E-2	4.250E+0	4.739E+0
-5.187E-2	4.061E+0	4.749E+0
-4.862E-2	4.162E+0	4.688E+0
-4.700E-2	4.133E+0	4.811E+0
-5.025E-2	4.211E+0	4.697E+0
-5.187E-2	4.220E+0	4.733E+0
-4.700E-2	4.143E+0	4.707E+0
-4.862E-2	4.087E+0	4.769E+0
-5.025E-2	4.240E+0	4.665E+0
-5.187E-2	4.159E+0	4.859E+0
-4.862E-2	4.175E+0	4.791E+0
-5.025E-2	4.136E+0	4.691E+0
-5.349E-2	4.104E+0	4.704E+0
-5.025E-2	4.220E+0	4.756E+0
-4.700E-2	4.175E+0	4.814E+0
-4.862E-2	4.240E+0	4.811E+0
-5.025E-2	4.175E+0	4.804E+0
-5.025E-2	4.185E+0	4.866E+0
-4.700E-2	4.194E+0	4.788E+0
-4.538E-2	4.233E+0	4.879E+0
-5.187E-2	4.233E+0	4.778E+0
-5.025E-2	4.227E+0	4.898E+0
-4.538E-2	4.211E+0	4.847E+0
-4.862E-2	4.094E+0	4.840E+0
-5.187E-2	4.133E+0	4.902E+0
-4.862E-2	4.302E+0	4.811E+0
-4.862E-2	4.217E+0	4.762E+0
-5.025E-2	4.143E+0	4.782E+0
-5.349E-2	4.253E+0	4.795E+0
-5.187E-2	4.162E+0	4.739E+0
-4.700E-2	4.233E+0	4.759E+0
-4.862E-2	4.253E+0	4.808E+0
-5.025E-2	4.240E+0	4.726E+0
-5.187E-2	4.224E+0	4.908E+0
-4.538E-2	4.126E+0	4.798E+0
-4.862E-2	4.250E+0	4.733E+0
-5.187E-2	4.266E+0	4.908E+0
-4.862E-2	4.036E+0	4.769E+0
-4.862E-2	4.243E+0	4.681E+0
-4.862E-2	4.175E+0	4.662E+0
-5.187E-2	4.230E+0	4.814E+0
-4.862E-2	4.152E+0	4.619E+0
-4.700E-2	4.133E+0	4.902E+0
-4.700E-2	4.266E+0	4.817E+0
-4.862E-2	4.188E+0	4.808E+0
-5.349E-2	4.315E+0	4.791E+0
-4.862E-2	4.207E+0	4.847E+0
-5.349E-2	4.266E+0	4.821E+0
-5.025E-2	4.159E+0	4.710E+0
-5.025E-2	4.279E+0	4.739E+0
-4.862E-2	4.214E+0	4.983E+0
-5.025E-2	4.152E+0	4.642E+0
-5.349E-2	4.165E+0	4.785E+0
-5.187E-2	4.065E+0	4.785E+0
-4.862E-2	4.194E+0	4.791E+0
-4.862E-2	4.084E+0	4.759E+0
-4.862E-2	4.230E+0	4.840E+0
-5.187E-2	4.263E+0	4.733E+0
-4.538E-2	4.214E+0	4.723E+0
-5.187E-2	4.201E+0	4.882E+0
-5.349E-2	4.087E+0	4.765E+0
-4.700E-2	4.250E+0	4.892E+0
-4.862E-2	4.143E+0	4.882E+0
-4.862E-2	4.146E+0	4.772E+0
-5.187E-2	4.308E+0	4.856E+0
-5.187E-2	4.159E+0	4.694E+0
-4.862E-2	4.162E+0	4.827E+0
-4.700E-2	4.308E+0	4.704E+0
-5.187E-2	4.178E+0	4.876E+0
-4.700E-2	4.276E+0	4.859E+0
-4.700E-2	4.207E+0	4.872E+0
-5.025E-2	4.162E+0	4.834E+0
-5.511E-2	4.159E+0	4.850E+0
-5.187E-2	4.100E+0	4.843E+0
-4.700E-2	4.162E+0	4.782E+0
-4.862E-2	4.091E+0	4.701E+0
-5.187E-2	4.246E+0	4.798E+0
-5.025E-2	4.259E+0	4.733E+0
-4.700E-2	4.097E+0	4.639E+0
-4.862E-2	4.243E+0	4.736E+0
-5.025E-2	4.253E+0	4.830E+0
-5.025E-2	4.246E+0	4.853E+0
-4.700E-2	4.182E+0	4.775E+0
-4.700E-2	4.172E+0	4.778E+0
-5.187E-2	4.159E+0	4.746E+0
-5.349E-2	4.308E+0	4.746E+0
-4.862E-2	4.159E+0	4.720E+0
-5.025E-2	4.207E+0	4.853E+0
-5.187E-2	4.130E+0	4.869E+0
-5.025E-2	4.217E+0	4.752E+0
-4.700E-2	4.302E+0	4.824E+0
-4.700E-2	4.100E+0	4.782E+0
-5.187E-2	4.169E+0	4.671E+0
-5.025E-2	4.204E+0	4.850E+0
-4.538E-2	4.133E+0	4.804E+0
-4.862E-2	4.289E+0	4.824E+0
-5.025E-2	4.185E+0	4.821E+0
-5.025E-2	4.263E+0	4.804E+0
-4.862E-2	4.159E+0	4.626E+0
-4.700E-2	4.246E+0	4.759E+0
-5.025E-2	4.211E+0	4.785E+0
-5.025E-2	4.182E+0	4.872E+0
-4.700E-2	4.295E+0	4.704E+0
-4.862E-2	4.191E+0	4.765E+0
-5.187E-2	4.298E+0	4.843E+0
-5.511E-2	4.169E+0	4.762E+0
-4.862E-2	4.188E+0	4.814E+0
-4.862E-2	4.143E+0	4.973E+0
-5.187E-2	4.188E+0	4.769E+0
-5.025E-2	4.139E+0	4.749E+0
-4.862E-2	4.211E+0	4.915E+0
-4.862E-2	4.172E+0	4.717E+0
-5.187E-2	4.126E+0	4.830E+0
-5.025E-2	4.207E+0	4.756E+0
-4.700E-2	4.237E+0	4.902E+0
-4.538E-2	4.211E+0	4.652E+0
-5.187E-2	4.240E+0	4.749E+0
-5.025E-2	4.175E+0	4.782E+0
-4.538E-2	4.217E+0	4.872E+0
-4.862E-2	4.169E+0	4.743E+0
-4.862E-2	4.175E+0	4.824E+0
-5.349E-2	4.178E+0	4.704E+0
-4.862E-2	4.246E+0	4.717E+0
-5.025E-2	4.123E+0	4.730E+0
-5.187E-2	4.204E+0	4.921E+0
-4.862E-2	4.185E+0	4.668E+0
-5.025E-2	4.230E+0	4.739E+0
-4.700E-2	4.211E+0	4.837E+0
-5.187E-2	4.152E+0	4.827E+0
-4.862E-2	4.045E+0	4.704E+0
-4.538E-2	4.246E+0	4.782E+0
-5.025E-2	4.146E+0	4.911E+0
-5.025E-2	4.159E+0	4.840E+0
-5.025E-2	4.282E+0	4.782E+0
-4.700E-2	4.253E+0	4.847E+0
-4.862E-2	4.175E+0	4.788E+0
-5.025E-2	4.162E+0	4.847E+0
-4.700E-2	4.211E+0	4.765E+0
-4.700E-2	4.214E+0	4.684E+0
-4.700E-2	4.237E+0	4.701E+0
-5.025E-2	4.169E+0	4.804E+0
-5.025E-2	4.246E+0	4.785E+0
-4.862E-2	4.198E+0	4.730E+0
-4.700E-2	4.165E+0	4.895E+0
-5.187E-2	4.224E+0	4.918E+0
-5.025E-2	4.084E+0	4.749E+0
-4.862E-2	4.188E+0	4.746E+0
-5.025E-2	4.311E+0	4.681E+0
-5.187E-2	4.282E+0	4.830E+0
-4.862E-2	4.058E+0	4.885E+0
-4.862E-2	4.201E+0	4.808E+0
-4.862E-2	4.169E+0	4.837E+0
-5.187E-2	4.191E+0	4.830E+0
-5.187E-2	4.211E+0	4.752E+0
-4.862E-2	4.175E+0	4.746E+0
-4.700E-2	4.087E+0	4.788E+0
-5.187E-2	4.149E+0	4.879E+0
-4.862E-2	4.191E+0	4.869E+0
-4.862E-2	4.188E+0	4.963E+0
-4.700E-2	4.321E+0	4.782E+0
-5.511E-2	4.220E+0	4.830E+0
-5.025E-2	4.191E+0	4.678E+0
-4.700E-2	4.237E+0	4.791E+0
-5.187E-2	4.156E+0	4.662E+0
-5.025E-2	4.282E+0	4.623E+0
-4.862E-2	4.214E+0	4.723E+0
-4.700E-2	4.156E+0	4.882E+0
-4.700E-2	4.194E+0	4.879E+0
-4.862E-2	4.130E+0	4.885E+0
-4.700E-2	4.198E+0	4.710E+0
-5.025E-2	4.172E+0	4.869E+0
-4.862E-2	4.188E+0	4.872E+0
-5.025E-2	4.185E+0	4.778E+0
-4.862E-2	4.191E+0	4.736E+0
-4.538E-2	4.185E+0	4.791E+0
-4.862E-2	4.198E+0	4.723E+0
-5.187E-2	4.220E+0	4.733E+0
-4.862E-2	4.117E+0	4.717E+0
-4.538E-2	4.201E+0	4.752E+0
-5.025E-2	4.191E+0	4.872E+0
-5.025E-2	4.285E+0	4.662E+0
-5.025E-2	4.143E+0	4.843E+0
-4.700E-2	4.217E+0	4.876E+0
-5.025E-2	4.233E+0	4.821E+0
-5.187E-2	4.143E+0	4.856E+0
-5.025E-2	4.207E+0	4.840E+0
-5.025E-2	4.130E+0	4.863E+0
-4.700E-2	4.298E+0	4.746E+0
-4.700E-2	4.353E+0	4.717E+0
-5.187E-2	4.263E+0	4.726E+0
-4.862E-2	4.191E+0	4.843E+0
-5.025E-2	4.220E+0	4.739E+0
-5.025E-2	4.204E+0	4.772E+0
-5.187E-2	4.169E+0	4.782E+0
-4.862E-2	4.243E+0	4.798E+0
-5.025E-2	4.139E+0	4.717E+0
-5.025E-2	4.279E+0	4.749E+0
-5.187E-2	4.240E+0	4.717E+0
-4.862E-2	4.120E+0	4.795E+0
-4.862E-2	4.172E+0	4.824E+0
-5.349E-2	4.152E+0	4.837E+0
-4.862E-2	4.091E+0	4.723E+0
-4.700E-2	4.139E+0	4.723E+0
-4.700E-2	4.159E+0	4.691E+0
-5.025E-2	4.243E+0	4.714E+0
-5.025E-2	4.263E+0	4.885E+0
-5.025E-2	4.224E+0	4.743E+0
-5.025E-2	4.240E+0	4.759E+0
-4.862E-2	4.259E+0	4.752E+0
-5.187E-2	4.162E+0	4.782E+0
-4.862E-2	4.285E+0	4.642E+0
-5.187E-2	4.172E+0	4.830E+0
-5.025E-2	4.100E+0	4.688E+0
-5.187E-2	4.159E+0	4.791E+0
-4.538E-2	4.152E+0	4.905E+0
-4.700E-2	4.149E+0	4.668E+0
-5.187E-2	4.162E+0	4.785E+0
-4.862E-2	4.117E+0	4.859E+0
-4.862E-2	4.373E+0	4.743E+0
-4.862E-2	4.178E+0	4.834E+0
-5.349E-2	4.143E+0	4.876E+0
-5.349E-2	4.233E+0	4.811E+0
-4.700E-2	4.233E+0	4.619E+0
-4.700E-2	4.188E+0	4.853E+0
-5.187E-2	4.240E+0	4.798E+0
-5.025E-2	4.061E+0	4.814E+0
-4.538E-2	4.224E+0	4.665E+0
-4.538E-2	4.071E+0	4.743E+0
-5.025E-2	4.266E+0	4.752E+0
-4.862E-2	4.298E+0	4.775E+0
-4.862E-2	4.130E+0	4.746E+0
-5.025E-2	4.188E+0	4.911E+0
-5.025E-2	4.233E+0	4.743E+0
-5.025E-2	4.211E+0	4.733E+0
-4.862E-2	4.172E+0	4.847E+0
-4.862E-2	4.204E+0	4.869E+0
-4.862E-2	4.159E+0	4.821E+0
-5.025E-2	4.068E+0	4.863E+0
-4.700E-2	4.156E+0	4.827E+0
-4.862E-2	4.227E+0	4.830E+0
-5.187E-2	4.308E+0	4.752E+0
-4.862E-2	4.159E+0	4.892E+0
-4.700E-2	4.253E+0	4.762E+0
-5.187E-2	4.237E+0	4.817E+0
-5.187E-2	4.156E+0	4.947E+0
-5.025E-2	4.237E+0	4.791E+0
-4.538E-2	4.227E+0	4.710E+0
-5.025E-2	4.211E+0	4.830E+0
-5.187E-2	4.289E+0	4.684E+0
-5.025E-2	4.240E+0	4.668E+0
-4.862E-2	4.240E+0	4.772E+0
-4.862E-2	4.276E+0	4.769E+0
-4.862E-2	4.295E+0	4.834E+0
-5.025E-2	4.100E+0	4.795E+0
-4.376E-2	4.194E+0	4.905E+0
-5.187E-2	4.016E+0	4.934E+0
-4.862E-2	4.224E+0	4.759E+0
-5.187E-2	4.201E+0	4.707E+0
-4.538E-2	4.230E+0	4.717E+0
-4.862E-2	4.162E+0	4.756E+0
-5.349E-2	4.165E+0	4.850E+0
-5.187E-2	4.165E+0	4.791E+0
-4.700E-2	4.178E+0	4.811E+0
-5.025E-2	4.120E+0	4.723E+0
-5.349E-2	4.237E+0	4.714E+0
-5.025E-2	4.240E+0	4.733E+0
-4.700E-2	4.240E+0	4.704E+0
-4.700E-2	4.266E+0	4.665E+0
-5.187E-2	4.227E+0	4.775E+0
-4.700E-2	4.214E+0	4.752E+0
-4.700E-2	4.185E+0	4.775E+0
-4.862E-2	4.237E+0	4.733E+0
-5.025E-2	4.146E+0	4.895E+0
-4.862E-2	4.169E+0	4.801E+0
-4.538E-2	4.146E+0	4.769E+0
-4.700E-2	4.250E+0	4.619E+0
-5.025E-2	4.318E+0	4.717E+0
-4.862E-2	4.107E+0	4.749E+0
-4.700E-2	4.227E+0	4.791E+0
-4.538E-2	4.263E+0	4.739E+0
-5.025E-2	4.204E+0	4.882E+0
-5.349E-2	4.279E+0	4.765E+0
-5.025E-2	4.178E+0	4.814E+0
-4.862E-2	4.146E+0	4.769E+0
-5.025E-2	4.227E+0	4.817E+0
-5.187E-2	4.104E+0	4.704E+0
-4.862E-2	4.172E+0	4.885E+0
-5.025E-2	4.182E+0	4.830E+0
-5.025E-2	4.295E+0	4.869E+0
-4.538E-2	4.052E+0	4.714E+0
-5.025E-2	4.185E+0	4.814E+0
-4.862E-2	4.113E+0	4.824E+0
-5.187E-2	4.162E+0	4.749E+0
-4.700E-2	4.334E+0	4.856E+0
-4.700E-2	4.214E+0	4.885E+0
-5.025E-2	4.220E+0	4.749E+0
-5.349E-2	4.357E+0	4.837E+0
-5.025E-2	4.152E+0	4.688E+0
-4.862E-2	4.285E+0	4.885E+0
-5.025E-2	4.126E+0	4.801E+0
-5.349E-2	4.224E+0	4.769E+0
-5.187E-2	4.133E+0	4.879E+0
-4.700E-2	4.146E+0	4.791E+0
-4.862E-2	4.159E+0	4.626E+0
-5.187E-2	4.240E+0	4.843E+0
-5.187E-2	4.130E+0	4.739E+0
-4.700E-2	4.113E+0	4.678E+0
-4.862E-2	4.191E+0	4.837E+0
-5.349E-2	4.246E+0	4.733E+0
-5.025E-2	4.178E+0	4.876E+0
-4.700E-2	4.240E+0	4.788E+0
-4.700E-2	4.162E+0	4.756E+0
-5.187E-2	4.146E+0	4.801E+0
-4.862E-2	4.094E+0	4.808E+0
-4.538E-2	4.253E+0	4.908E+0
-5.025E-2	4.087E+0	4.726E+0
-5.025E-2	4.227E+0	4.791E+0
-4.862E-2	4.159E+0	4.701E+0
-4.862E-2	4.094E+0	4.879E+0
-4.862E-2	4.276E+0	4.821E+0
-5.187E-2	4.188E+0	4.788E+0
-5.025E-2	4.094E+0	4.736E+0
-5.025E-2	4.126E+0	4.872E+0
-4.862E-2	4.110E+0	4.688E+0
-5.187E-2	4.227E+0	4.746E+0
-4.862E-2	4.207E+0	4.827E+0
-5.025E-2	4.178E+0	4.856E+0
-4.862E-2	4.159E+0	4.895E+0
-5.025E-2	4.214E+0	4.840E+0
-5.187E-2	4.246E+0	4.762E+0
-4.862E-2	4.169E+0	4.830E+0
-4.862E-2	4.250E+0	4.746E+0
-5.025E-2	4.074E+0	4.928E+0
-5.025E-2	4.172E+0	4.739E+0
-4.700E-2	4.217E+0	4.830E+0
-4.862E-2	4.120E+0	4.817E+0
-5.187E-2	4.259E+0	4.801E+0
-4.862E-2	4.078E+0	4.817E+0
-4.862E-2	4.143E+0	4.814E+0
-4.862E-2	4.240E+0	4.739E+0
-5.187E-2	4.204E+0	4.791E+0
-4.862E-2	4.253E+0	4.746E+0
-4.700E-2	4.201E+0	4.778E+0
-4.862E-2	4.172E+0	4.853E+0
-5.349E-2	4.243E+0	4.739E+0
-5.025E-2	4.220E+0	4.759E+0
-4.862E-2	4.198E+0	4.743E+0
-4.862E-2	4.259E+0	4.827E+0
-5.025E-2	4.185E+0	4.804E+0
-5.025E-2	4.240E+0	4.859E+0
-4.700E-2	4.243E+0	4.675E+0
-5.025E-2	4.243E+0	4.882E+0
-5.187E-2	4.211E+0	4.814E+0
-4.700E-2	4.149E+0	4.733E+0
-4.862E-2	4.175E+0	4.707E+0
-4.862E-2	4.220E+0	4.872E+0
-5.187E-2	4.237E+0	4.895E+0
-5.025E-2	4.220E+0	4.847E+0
-4.376E-2	4.133E+0	4.863E+0
-4.538E-2	4.227E+0	4.788E+0
-5.187E-2	4.091E+0	4.681E+0
-4.700E-2	4.217E+0	4.817E+0
-4.862E-2	4.214E+0	4.772E+0
-5.025E-2	4.311E+0	4.749E+0
-5.187E-2	4.302E+0	4.918E+0
-5.025E-2	4.230E+0	4.668E+0
-4.862E-2	4.172E+0	4.804E+0
-5.187E-2	4.133E+0	4.827E+0
-5.187E-2	4.194E+0	4.811E+0
-5.187E-2	4.146E+0	4.804E+0
-4.862E-2	4.123E+0	4.840E+0
-4.538E-2	4.201E+0	4.827E+0
-5.025E-2	4.211E+0	4.746E+0
-5.187E-2	4.246E+0	4.759E+0
-4.538E-2	4.217E+0	4.853E+0
-4.862E-2	4.078E+0	4.749E+0
-5.025E-2	4.191E+0	4.752E+0
-5.025E-2	4.259E+0	4.960E+0
-4.862E-2	4.263E+0	4.791E+0
-4.862E-2	4.175E+0	4.911E+0
-5.025E-2	4.130E+0	4.762E+0
-5.025E-2	4.178E+0	4.785E+0
-4.862E-2	4.159E+0	4.798E+0
-4.862E-2	4.204E+0	4.824E+0
-5.025E-2	4.065E+0	4.730E+0
-5.025E-2	4.285E+0	4.879E+0
-4.700E-2	4.217E+0	4.879E+0
-4.862E-2	4.065E+0	4.736E+0
-5.187E-2	4.104E+0	4.863E+0
-5.187E-2	4.214E+0	4.827E+0
-4.862E-2	4.156E+0	4.785E+0
-5.187E-2	4.152E+0	4.743E+0
-5.187E-2	4.159E+0	4.837E+0
-5.187E-2	4.182E+0	4.859E+0
-4.862E-2	4.194E+0	4.730E+0
-4.700E-2	4.159E+0	4.655E+0
-5.187E-2	4.224E+0	4.798E+0
-5.187E-2	4.214E+0	4.733E+0
-5.025E-2	4.143E+0	4.723E+0
-4.862E-2	4.191E+0	4.762E+0
-5.025E-2	4.256E+0	4.840E+0
-5.025E-2	4.123E+0	4.837E+0
-4.700E-2	4.246E+0	4.678E+0
-4.700E-2	4.263E+0	4.856E+0
-5.025E-2	4.246E+0	4.821E+0
-5.025E-2	4.178E+0	4.876E+0
-4.862E-2	4.227E+0	4.769E+0
-5.187E-2	4.253E+0	4.645E+0
-5.025E-2	4.182E+0	4.837E+0
-4.862E-2	4.081E+0	4.707E+0
-4.862E-2	4.259E+0	4.918E+0
-4.862E-2	4.162E+0	4.840E+0
-4.862E-2	4.162E+0	4.649E+0
-4.862E-2	4.240E+0	4.863E+0
-4.862E-2	4.256E+0	4.830E+0
-4.538E-2	4.204E+0	4.889E+0
-5.187E-2	4.120E+0	4.837E+0
-5.349E-2	4.220E+0	4.769E+0
-4.862E-2	4.107E+0	4.710E+0
-5.187E-2	4.250E+0	4.697E+0
-4.862E-2	4.289E+0	4.746E+0
-5.187E-2	4.204E+0	4.808E+0
-4.700E-2	4.207E+0	4.840E+0
-4.700E-2	4.074E+0	4.824E+0
-5.025E-2	4.169E+0	4.808E+0
-4.862E-2	4.220E+0	4.837E+0
-4.700E-2	4.058E+0	4.895E+0
-5.187E-2	4.191E+0	4.778E+0
-5.187E-2	4.233E+0	4.889E+0
-5.187E-2	4.087E+0	4.782E+0
-4.538E-2	4.263E+0	4.811E+0
-4.538E-2	4.185E+0	4.733E+0
-4.862E-2	4.169E+0	4.788E+0
-5.349E-2	4.409E+0	4.808E+0
-4.700E-2	4.146E+0	4.765E+0
-4.538E-2	4.146E+0	4.752E+0
-5.349E-2	4.146E+0	4.778E+0
-4.862E-2	4.269E+0	4.801E+0
-4.862E-2	4.250E+0	4.756E+0
-4.862E-2	4.207E+0	4.723E+0
-5.349E-2	4.250E+0	4.704E+0
-5.025E-2	4.188E+0	4.762E+0
-4.700E-2	4.366E+0	4.769E+0
-4.700E-2	4.308E+0	4.736E+0
-5.025E-2	4.198E+0	4.824E+0
-5.025E-2	4.201E+0	4.701E+0
-5.025E-2	4.246E+0	4.778E+0
-5.025E-2	4.214E+0	4.931E+0
-5.025E-2	4.233E+0	4.808E+0
-5.187E-2	4.324E+0	4.681E+0
-4.700E-2	4.214E+0	4.915E+0
-4.862E-2	4.207E+0	4.918E+0
-5.025E-2	4.282E+0	4.752E+0
-5.187E-2	4.165E+0	4.746E+0
-4.538E-2	4.188E+0	4.885E+0
-5.025E-2	4.246E+0	4.863E+0
-5.187E-2	4.253E+0	4.808E+0
-4.700E-2	4.165E+0	4.804E+0
-4.862E-2	4.276E+0	4.808E+0
-4.862E-2	4.091E+0	4.882E+0
-5.349E-2	4.327E+0	4.821E+0
-5.025E-2	4.182E+0	4.726E+0
-4.862E-2	4.194E+0	4.801E+0
-4.862E-2	4.191E+0	4.785E+0
-5.187E-2	4.230E+0	4.824E+0
-5.025E-2	4.188E+0	4.834E+0
-5.025E-2	4.207E+0	4.642E+0
-5.025E-2	4.204E+0	4.814E+0
-5.187E-2	4.133E+0	4.811E+0
-5.025E-2	4.285E+0	4.795E+0
-4.700E-2	4.250E+0	4.866E+0
-4.862E-2	4.237E+0	4.778E+0
-5.025E-2	4.130E+0	4.726E+0
-5.025E-2	4.282E+0	4.834E+0
-4.862E-2	4.113E+0	4.762E+0
-4.862E-2	4.185E+0	4.811E+0
-5.187E-2	4.214E+0	4.902E+0
-5.187E-2	4.191E+0	4.869E+0
-4.700E-2	4.175E+0	4.736E+0
-4.700E-2	4.188E+0	4.775E+0
-5.187E-2	4.162E+0	4.934E+0
-5.025E-2	4.207E+0	4.788E+0
-4.862E-2	4.165E+0	4.853E+0
-4.700E-2	4.266E+0	4.720E+0
-5.025E-2	4.269E+0	4.756E+0
-5.187E-2	4.172E+0	4.688E+0
-4.862E-2	4.250E+0	4.710E+0
-4.700E-2	4.266E+0	4.671E+0
-5.349E-2	4.178E+0	4.736E+0
-4.862E-2	4.217E+0	4.782E+0
-5.025E-2	4.175E+0	4.723E+0
-5.025E-2	4.263E+0	4.817E+0
-5.187E-2	4.220E+0	4.827E+0
-5.187E-2	4.185E+0	4.866E+0
-4.700E-2	4.227E+0	4.843E+0
-4.862E-2	4.230E+0	4.804E+0
-5.187E-2	4.172E+0	4.733E+0
-4.862E-2	4.182E+0	4.902E+0
-5.025E-2	4.308E+0	4.814E+0
-4.538E-2	4.194E+0	4.895E+0
-5.187E-2	4.272E+0	4.749E+0
-5.025E-2	4.117E+0	4.688E+0
-4.862E-2	4.224E+0	4.749E+0
-5.025E-2	4.052E+0	4.834E+0
-5.187E-2	4.227E+0	4.769E+0
-5.349E-2	4.250E+0	4.723E+0
-4.862E-2	4.120E+0	4.811E+0
-4.700E-2	4.133E+0	4.704E+0
-5.025E-2	4.227E+0	4.762E+0
-5.025E-2	4.165E+0	4.798E+0
-4.862E-2	4.350E+0	4.730E+0
-4.700E-2	4.152E+0	4.684E+0
-5.025E-2	4.113E+0	4.782E+0
-5.025E-2	4.224E+0	4.675E+0
-4.700E-2	4.217E+0	4.937E+0
-5.025E-2	4.224E+0	4.811E+0
-5.349E-2	4.227E+0	4.934E+0
-4.862E-2	4.246E+0	4.762E+0
-5.025E-2	4.217E+0	4.778E+0
-5.025E-2	4.282E+0	4.885E+0
-5.025E-2	4.285E+0	4.795E+0
-5.025E-2	4.198E+0	4.872E+0
-4.538E-2	4.276E+0	4.769E+0
-5.025E-2	4.315E+0	4.847E+0
-5.187E-2	4.107E+0	4.701E+0
-5.025E-2	4.256E+0	4.733E+0
-4.700E-2	4.139E+0	4.827E+0
-4.538E-2	4.266E+0	4.911E+0
-5.187E-2	4.259E+0	4.872E+0
-5.025E-2	4.224E+0	4.752E+0
-4.700E-2	4.217E+0	4.821E+0
-4.862E-2	4.250E+0	4.834E+0
-5.025E-2	4.224E+0	4.720E+0
-5.025E-2	4.204E+0	4.811E+0
-5.025E-2	4.230E+0	4.788E+0
-5.025E-2	4.182E+0	4.743E+0
-5.187E-2	4.285E+0	4.778E+0
-5.025E-2	4.211E+0	4.850E+0
-4.862E-2	4.191E+0	4.759E+0
-4.700E-2	4.191E+0	4.704E+0
-5.187E-2	4.237E+0	4.759E+0
-4.862E-2	4.191E+0	4.889E+0
-4.538E-2	4.152E+0	4.730E+0
-4.700E-2	4.298E+0	4.872E+0
-5.025E-2	4.149E+0	4.798E+0
-5.187E-2	4.276E+0	4.743E+0
-4.700E-2	4.149E+0	4.746E+0
-5.187E-2	4.156E+0	4.824E+0
-5.025E-2	4.165E+0	4.762E+0
-5.349E-2	4.198E+0	4.941E+0
-4.700E-2	4.250E+0	4.765E+0
-4.862E-2	4.191E+0	4.759E+0
-5.187E-2	4.217E+0	4.821E+0
-4.862E-2	4.159E+0	4.957E+0
-4.862E-2	4.143E+0	4.827E+0
-4.862E-2	4.256E+0	4.973E+0
-5.187E-2	4.298E+0	4.856E+0
-5.187E-2	4.207E+0	4.817E+0
-4.862E-2	4.211E+0	4.769E+0
-4.862E-2	4.207E+0	4.801E+0
-5.187E-2	4.149E+0	4.843E+0
-4.862E-2	4.272E+0	4.837E+0
-4.538E-2	4.224E+0	4.720E+0
-4.862E-2	4.211E+0	4.765E+0
-5.025E-2	4.152E+0	4.827E+0
-5.025E-2	4.143E+0	4.749E+0
-4.862E-2	4.162E+0	4.658E+0
-4.862E-2	4.253E+0	4.658E+0
-5.025E-2	4.201E+0	4.743E+0
-5.025E-2	4.159E+0	4.762E+0
-4.862E-2	4.146E+0	4.726E+0
-4.862E-2	4.191E+0	4.678E+0
-5.025E-2	4.162E+0	4.658E+0
-5.187E-2	4.094E+0	4.782E+0
-4.538E-2	4.214E+0	4.911E+0
-4.700E-2	4.097E+0	4.785E+0
-5.349E-2	4.344E+0	4.908E+0
-5.187E-2	4.315E+0	4.843E+0
-4.538E-2	4.217E+0	4.811E+0
-5.025E-2	4.331E+0	4.869E+0
-5.187E-2	4.175E+0	4.765E+0
-4.862E-2	4.081E+0	4.723E+0
-4.862E-2	4.201E+0	4.824E+0
-4.700E-2	4.182E+0	4.798E+0
-4.862E-2	4.224E+0	4.827E+0
-4.700E-2	4.204E+0	4.798E+0
-4.700E-2	4.201E+0	4.762E+0
-4.700E-2	4.282E+0	4.665E+0
-5.025E-2	4.191E+0	4.681E+0
-4.862E-2	4.172E+0	4.720E+0
-4.700E-2	4.204E+0	4.795E+0
-4.376E-2	4.071E+0	4.808E+0
-5.187E-2	4.237E+0	4.840E+0
-5.349E-2	4.259E+0	4.827E+0
-4.862E-2	4.178E+0	4.879E+0
-5.025E-2	4.036E+0	4.837E+0
-5.025E-2	4.266E+0	4.717E+0
-5.025E-2	4.259E+0	4.749E+0
-4.862E-2	4.107E+0	4.808E+0
-4.862E-2	4.191E+0	4.850E+0
-5.025E-2	4.214E+0	4.944E+0
-5.187E-2	4.214E+0	4.798E+0
-4.538E-2	4.214E+0	4.675E+0
-4.862E-2	4.253E+0	4.782E+0
-4.700E-2	4.191E+0	4.671E+0
-5.025E-2	4.266E+0	4.791E+0
-4.862E-2	4.178E+0	4.710E+0
-5.025E-2	4.188E+0	4.889E+0
-5.349E-2	4.149E+0	4.756E+0
-5.187E-2	4.133E+0	4.889E+0
-4.538E-2	4.130E+0	4.730E+0
-5.025E-2	4.298E+0	4.743E+0
-5.025E-2	4.308E+0	4.850E+0
-5.187E-2	4.207E+0	4.830E+0
-4.700E-2	4.094E+0	4.749E+0
-5.025E-2	4.279E+0	4.804E+0
-5.025E-2	4.266E+0	4.723E+0
-5.187E-2	4.146E+0	4.772E+0
-5.025E-2	4.250E+0	4.924E+0
-4.538E-2	4.074E+0	4.976E+0
-5.025E-2	4.185E+0	4.665E+0
-5.187E-2	4.243E+0	4.739E+0
-4.862E-2	4.250E+0	4.791E+0
-4.862E-2	4.185E+0	4.804E+0
-5.187E-2	4.266E+0	4.895E+0
-5.187E-2	4.133E+0	4.762E+0
-4.538E-2	4.149E+0	4.626E+0
-4.700E-2	4.188E+0	4.756E+0
-5.025E-2	4.344E+0	4.856E+0
-5.187E-2	4.178E+0	4.791E+0
-4.862E-2	4.110E+0	4.746E+0
-4.538E-2	4.185E+0	4.814E+0
-5.187E-2	4.175E+0	4.798E+0
-4.862E-2	4.217E+0	4.785E+0
-4.862E-2	4.214E+0	4.856E+0
-4.700E-2	4.130E+0	4.905E+0
-5.511E-2	4.230E+0	4.746E+0
-5.025E-2	4.156E+0	4.733E+0
-4.700E-2	4.285E+0	4.752E+0
-4.862E-2	4.126E+0	4.830E+0
-5.025E-2	4.227E+0	4.821E+0
-5.187E-2	4.175E+0	4.714E+0
-4.700E-2	4.224E+0	4.743E+0
-4.862E-2	4.156E+0	4.902E+0
-5.025E-2	4.204E+0	4.769E+0
-4.862E-2	4.207E+0	4.785E+0
-5.025E-2	4.214E+0	4.869E+0
-4.862E-2	4.318E+0	4.769E+0
-5.025E-2	4.279E+0	4.853E+0
-4.862E-2	4.217E+0	4.915E+0
-4.862E-2	4.178E+0	4.837E+0
-4.862E-2	4.071E+0	4.723E+0
-5.187E-2	4.097E+0	4.762E+0
-4.700E-2	4.133E+0	4.756E+0
-4.862E-2	4.246E+0	4.817E+0
-4.862E-2	4.139E+0	4.853E+0
-5.025E-2	4.169E+0	4.908E+0
-5.187E-2	4.165E+0	4.811E+0
-4.862E-2	4.204E+0	4.821E+0
-4.700E-2	4.276E+0	4.840E+0
-5.187E-2	4.204E+0	4.788E+0
-5.187E-2	4.136E+0	4.752E+0
-4.700E-2	4.246E+0	4.879E+0
-5.025E-2	4.211E+0	4.869E+0
-5.187E-2	4.266E+0	4.817E+0
-4.700E-2	4.165E+0	4.655E+0
-4.862E-2	4.246E+0	4.717E+0
-5.025E-2	4.191E+0	4.785E+0
-4.862E-2	4.224E+0	4.759E+0
-4.862E-2	4.204E+0	4.859E+0
-4.700E-2	4.204E+0	4.681E+0
-4.862E-2	4.227E+0	4.924E+0
-5.187E-2	4.220E+0	4.739E+0
-5.187E-2	4.214E+0	4.704E+0
-5.025E-2	4.224E+0	4.821E+0
-4.862E-2	4.227E+0	4.726E+0
-5.187E-2	4.308E+0	4.707E+0
-5.025E-2	4.259E+0	4.830E+0
-4.862E-2	4.146E+0	4.866E+0
-4.862E-2	4.191E+0	4.827E+0
-5.511E-2	4.159E+0	4.856E+0
-5.025E-2	4.224E+0	4.795E+0
-4.700E-2	4.139E+0	4.801E+0
-4.862E-2	4.311E+0	4.898E+0
-5.349E-2	4.340E+0	4.821E+0
-5.025E-2	4.156E+0	4.853E+0
-4.700E-2	4.220E+0	4.791E+0
-4.862E-2	4.058E+0	4.824E+0
-4.862E-2	4.279E+0	4.834E+0
-5.187E-2	4.259E+0	4.795E+0
-4.862E-2	4.227E+0	4.743E+0
-5.025E-2	4.143E+0	4.847E+0
-5.349E-2	4.120E+0	4.775E+0
-5.025E-2	4.165E+0	4.837E+0
-4.862E-2	4.169E+0	4.665E+0
-4.700E-2	4.169E+0	4.743E+0
-5.187E-2	4.214E+0	4.840E+0
-5.187E-2	4.279E+0	4.908E+0
-4.862E-2	4.250E+0	4.778E+0
-5.025E-2	4.214E+0	4.850E+0
-5.187E-2	4.308E+0	4.782E+0
-4.700E-2	4.149E+0	4.801E+0
-5.187E-2	4.204E+0	4.830E+0
-5.187E-2	4.156E+0	4.889E+0
-5.025E-2	4.227E+0	4.889E+0
-5.025E-2	4.207E+0	4.746E+0
-4.862E-2	4.143E+0	4.885E+0
-4.700E-2	4.156E+0	4.843E+0
-5.511E-2	4.289E+0	4.869E+0
-5.187E-2	4.133E+0	4.785E+0
-4.538E-2	4.117E+0	4.840E+0
-5.187E-2	4.175E+0	4.804E+0
-5.349E-2	4.172E+0	4.830E+0
-5.025E-2	4.230E+0	4.853E+0
-4.862E-2	4.302E+0	4.827E+0
-5.025E-2	4.214E+0	4.684E+0
-5.187E-2	4.094E+0	4.756E+0
-5.025E-2	4.246E+0	4.830E+0
-4.862E-2	4.266E+0	4.756E+0
-4.862E-2	4.259E+0	4.691E+0
-5.187E-2	4.204E+0	4.847E+0
-5.025E-2	4.207E+0	4.798E+0
-4.700E-2	4.214E+0	4.830E+0
-5.187E-2	4.256E+0	4.895E+0
-5.025E-2	4.256E+0	4.817E+0
-5.187E-2	4.227E+0	4.947E+0
-4.538E-2	4.162E+0	4.811E+0
-4.862E-2	4.139E+0	4.804E+0
-5.349E-2	4.279E+0	4.895E+0
-5.025E-2	4.211E+0	4.879E+0
-4.538E-2	4.156E+0	4.778E+0
-4.862E-2	4.169E+0	4.730E+0
-5.349E-2	4.178E+0	4.785E+0
-5.187E-2	4.130E+0	4.756E+0
-4.700E-2	4.094E+0	4.872E+0
-4.862E-2	4.130E+0	4.847E+0
-5.025E-2	4.026E+0	4.762E+0
-5.349E-2	4.233E+0	4.749E+0
-4.862E-2	4.230E+0	4.928E+0
-4.862E-2	4.120E+0	4.756E+0
-5.025E-2	4.130E+0	4.678E+0
-5.025E-2	4.182E+0	4.801E+0
-4.862E-2	4.084E+0	4.736E+0
-4.862E-2	4.156E+0	4.756E+0
-5.349E-2	4.191E+0	4.769E+0
-5.187E-2	4.191E+0	4.853E+0
-4.862E-2	4.165E+0	4.785E+0
-4.862E-2	4.230E+0	4.788E+0
-5.187E-2	4.211E+0	4.850E+0
-5.349E-2	4.074E+0	4.616E+0
-4.862E-2	4.289E+0	4.788E+0
-5.025E-2	4.146E+0	4.918E+0
-5.349E-2	4.126E+0	4.717E+0
-5.187E-2	4.279E+0	4.856E+0
-4.700E-2	4.344E+0	4.694E+0
-4.700E-2	4.191E+0	4.762E+0
-5.025E-2	4.149E+0	4.824E+0
-5.187E-2	4.100E+0	4.872E+0
-4.538E-2	4.081E+0	4.746E+0
-5.025E-2	4.110E+0	4.791E+0
-5.187E-2	4.100E+0	4.688E+0
-5.187E-2	4.159E+0	4.798E+0
-4.538E-2	4.117E+0	4.775E+0
-5.025E-2	4.117E+0	4.736E+0
-5.025E-2	4.285E+0	4.694E+0
-5.187E-2	4.266E+0	4.840E+0
-4.862E-2	4.169E+0	4.801E+0
-5.025E-2	4.188E+0	4.778E+0
-4.862E-2	4.162E+0	4.892E+0
-5.025E-2	4.233E+0	4.723E+0
-4.376E-2	4.198E+0	4.752E+0
-5.025E-2	4.188E+0	4.856E+0
-4.862E-2	4.123E+0	4.850E+0
-4.862E-2	4.279E+0	4.759E+0
-4.700E-2	4.182E+0	4.765E+0
-5.187E-2	4.194E+0	4.733E+0
-5.187E-2	4.169E+0	4.798E+0
-5.349E-2	4.165E+0	4.911E+0
-4.538E-2	4.256E+0	4.798E+0
-4.862E-2	4.169E+0	4.808E+0
-5.025E-2	4.185E+0	4.694E+0
-5.025E-2	4.233E+0	4.765E+0
-5.025E-2	4.188E+0	4.821E+0
-5.025E-2	4.240E+0	4.736E+0
-5.025E-2	4.117E+0	4.827E+0
-5.187E-2	4.172E+0	4.856E+0
-4.700E-2	4.220E+0	4.804E+0
-4.862E-2	4.188E+0	4.882E+0
-5.349E-2	4.188E+0	4.788E+0
-4.862E-2	4.107E+0	4.626E+0
-4.862E-2	4.340E+0	4.801E+0
-4.862E-2	4.185E+0	4.801E+0
-5.025E-2	4.133E+0	4.801E+0
-5.349E-2	4.256E+0	4.691E+0
-4.538E-2	4.136E+0	4.885E+0
-4.538E-2	4.285E+0	4.847E+0
-5.349E-2	4.188E+0	4.723E+0
-5.025E-2	4.152E+0	4.808E+0
-4.538E-2	4.159E+0	4.824E+0
-4.862E-2	4.263E+0	4.804E+0
-5.349E-2	4.250E+0	4.772E+0
-5.187E-2	4.198E+0	4.714E+0
-5.025E-2	4.149E+0	4.879E+0
-4.700E-2	4.246E+0	4.885E+0
-5.349E-2	4.224E+0	4.801E+0
-5.025E-2	4.172E+0	4.811E+0
-4.862E-2	4.246E+0	4.908E+0
-5.025E-2	4.169E+0	4.723E+0
-5.187E-2	4.146E+0	4.863E+0
-5.025E-2	4.185E+0	4.730E+0
-4.700E-2	4.194E+0	4.808E+0
-5.187E-2	4.214E+0	4.850E+0
-5.349E-2	4.246E+0	4.853E+0
-4.862E-2	4.194E+0	4.765E+0
-4.700E-2	4.146E+0	4.814E+0
-4.862E-2	4.217E+0	4.778E+0
-5.187E-2	4.224E+0	4.817E+0
-4.700E-2	4.169E+0	4.869E+0
-4.862E-2	4.156E+0	4.736E+0
-4.700E-2	4.194E+0	4.714E+0
-5.025E-2	4.217E+0	4.785E+0
-4.862E-2	4.130E+0	4.856E+0
-4.538E-2	4.227E+0	4.720E+0
-5.025E-2	4.149E+0	4.850E+0
-5.187E-2	4.233E+0	4.837E+0
-5.187E-2	4.178E+0	4.782E+0
-4.862E-2	4.159E+0	4.863E+0
-4.700E-2	4.243E+0	4.782E+0
-5.025E-2	4.110E+0	4.795E+0
-5.187E-2	4.156E+0	4.756E+0
-4.700E-2	4.133E+0	4.701E+0
-4.862E-2	4.149E+0	4.847E+0
-5.187E-2	4.201E+0	4.963E+0
-5.025E-2	4.068E+0	4.821E+0
-4.862E-2	4.233E+0	4.863E+0
-4.862E-2	4.182E+0	4.843E+0
-5.025E-2	4.253E+0	4.788E+0
-5.187E-2	4.263E+0	4.759E+0
-5.025E-2	4.185E+0	4.772E+0
-5.025E-2	4.185E+0	4.889E+0
-5.025E-2	4.152E+0	4.830E+0
-5.187E-2	4.162E+0	4.817E+0
-4.700E-2	4.159E+0	4.840E+0
-5.025E-2	4.149E+0	4.762E+0
-5.187E-2	4.266E+0	4.775E+0
-5.025E-2	4.191E+0	4.847E+0
-5.025E-2	4.230E+0	4.623E+0
-5.025E-2	4.246E+0	4.645E+0
-5.349E-2	4.214E+0	4.817E+0
-5.187E-2	4.220E+0	4.902E+0
-4.862E-2	4.156E+0	4.821E+0
-5.025E-2	4.139E+0	4.804E+0
-5.349E-2	4.204E+0	4.830E+0
-4.700E-2	4.233E+0	4.746E+0
-4.862E-2	4.194E+0	4.830E+0
-4.862E-2	4.113E+0	4.847E+0
-5.187E-2	4.113E+0	4.778E+0
-5.349E-2	4.126E+0	4.843E+0
-4.700E-2	4.230E+0	4.850E+0
-5.025E-2	4.100E+0	4.898E+0
-5.025E-2	4.136E+0	4.905E+0
-4.862E-2	4.146E+0	4.759E+0
-4.862E-2	4.133E+0	4.902E+0
-4.862E-2	4.146E+0	4.756E+0
-5.025E-2	4.045E+0	4.704E+0
-5.187E-2	4.237E+0	4.772E+0
-4.538E-2	4.233E+0	4.902E+0
-4.862E-2	4.172E+0	4.824E+0
-4.862E-2	4.201E+0	4.798E+0
-5.349E-2	4.175E+0	4.808E+0
-4.538E-2	4.191E+0	4.675E+0
-4.700E-2	4.263E+0	4.830E+0
-5.025E-2	4.165E+0	4.814E+0
-5.025E-2	4.233E+0	4.827E+0
-4.538E-2	4.243E+0	4.765E+0
-4.862E-2	4.263E+0	4.876E+0
-5.025E-2	4.139E+0	4.736E+0
-5.187E-2	4.220E+0	4.843E+0
-4.538E-2	4.185E+0	4.778E+0
-4.700E-2	4.233E+0	4.746E+0
-5.187E-2	4.230E+0	4.655E+0
-4.862E-2	4.175E+0	4.697E+0
-4.862E-2	4.123E+0	4.746E+0
-4.700E-2	4.207E+0	4.707E+0
-5.025E-2	4.165E+0	4.782E+0
-4.700E-2	4.207E+0	4.775E+0
-4.862E-2	4.188E+0	4.999E+0
-5.025E-2	4.207E+0	4.850E+0
-5.187E-2	4.292E+0	4.710E+0
-5.025E-2	4.250E+0	4.791E+0
-4.862E-2	4.139E+0	4.603E+0
-5.025E-2	4.224E+0	4.814E+0
-5.187E-2	4.194E+0	4.824E+0
-5.187E-2	4.149E+0	4.756E+0
-4.700E-2	4.230E+0	4.876E+0
-4.862E-2	4.139E+0	4.775E+0
-5.187E-2	4.042E+0	4.782E+0
-5.187E-2	4.253E+0	4.785E+0
-4.862E-2	4.123E+0	4.817E+0
-4.862E-2	4.130E+0	4.843E+0
-5.025E-2	4.263E+0	4.827E+0
-5.187E-2	4.311E+0	4.824E+0
-4.862E-2	4.198E+0	4.736E+0
-4.376E-2	4.194E+0	4.714E+0
-5.025E-2	4.243E+0	4.772E+0
-5.349E-2	4.104E+0	4.688E+0
-4.862E-2	4.217E+0	4.934E+0
-4.700E-2	4.188E+0	4.726E+0
-5.025E-2	4.279E+0	4.756E+0
-5.349E-2	4.217E+0	4.697E+0
-4.862E-2	4.123E+0	4.707E+0
-5.025E-2	4.224E+0	4.765E+0
-5.349E-2	4.094E+0	4.798E+0
-5.025E-2	4.159E+0	4.811E+0
-4.862E-2	4.220E+0	4.694E+0
-5.025E-2	4.159E+0	4.847E+0
-5.511E-2	4.298E+0	4.701E+0
-5.025E-2	4.172E+0	4.882E+0
-5.025E-2	4.149E+0	4.652E+0
-5.187E-2	4.159E+0	4.798E+0
-5.187E-2	4.087E+0	4.749E+0
-5.349E-2	4.201E+0	4.723E+0
-4.862E-2	4.165E+0	4.791E+0
-5.025E-2	4.237E+0	4.749E+0
-5.349E-2	4.084E+0	4.691E+0
-5.187E-2	4.204E+0	4.808E+0
-4.700E-2	4.097E+0	4.723E+0
-5.025E-2	4.194E+0	4.824E+0
-5.025E-2	4.172E+0	4.801E+0
-5.511E-2	4.191E+0	4.739E+0
-5.187E-2	4.233E+0	4.691E+0
-4.862E-2	4.204E+0	4.863E+0
-5.187E-2	4.130E+0	4.850E+0
-5.349E-2	4.097E+0	4.733E+0
-5.025E-2	4.182E+0	4.840E+0
-5.025E-2	4.250E+0	4.798E+0
-5.025E-2	4.188E+0	4.811E+0
-5.349E-2	4.130E+0	4.834E+0
-4.862E-2	4.188E+0	4.736E+0
-5.187E-2	4.139E+0	4.658E+0
-5.187E-2	4.253E+0	4.856E+0
-5.187E-2	4.240E+0	4.834E+0
-5.025E-2	4.227E+0	4.824E+0
-5.025E-2	4.165E+0	4.723E+0
-5.511E-2	4.110E+0	4.681E+0
-5.349E-2	4.224E+0	4.811E+0
-4.862E-2	4.113E+0	4.756E+0
-5.187E-2	4.198E+0	4.788E+0
-5.511E-2	4.087E+0	4.678E+0
-5.511E-2	4.159E+0	4.759E+0
-5.025E-2	4.162E+0	4.710E+0
-5.187E-2	4.295E+0	4.850E+0
-5.187E-2	4.120E+0	4.730E+0
-5.187E-2	4.383E+0	4.775E+0
-5.025E-2	4.201E+0	4.739E+0
-4.862E-2	4.143E+0	4.765E+0
-5.349E-2	4.178E+0	4.869E+0
-5.025E-2	4.182E+0	4.681E+0
-5.025E-2	4.136E+0	4.733E+0
-5.349E-2	4.220E+0	4.752E+0
-5.349E-2	4.172E+0	4.782E+0
-5.187E-2	4.256E+0	4.817E+0
-4.862E-2	4.110E+0	4.808E+0
-5.025E-2	4.074E+0	4.743E+0
-5.349E-2	4.175E+0	4.817E+0
-5.187E-2	4.217E+0	4.746E+0
-5.025E-2	4.204E+0	4.814E+0
-4.862E-2	4.136E+0	4.898E+0
-5.511E-2	4.233E+0	4.752E+0
-5.349E-2	4.052E+0	4.785E+0
-4.862E-2	4.172E+0	4.856E+0
-5.187E-2	4.126E+0	4.905E+0
-5.349E-2	4.214E+0	4.785E+0
-5.187E-2	4.159E+0	4.762E+0
-4.862E-2	4.097E+0	4.772E+0
-5.025E-2	4.292E+0	4.710E+0
-5.025E-2	4.139E+0	4.671E+0
-5.349E-2	4.201E+0	4.720E+0
-4.862E-2	4.285E+0	4.898E+0
-5.025E-2	4.162E+0	4.804E+0
-5.349E-2	4.282E+0	4.785E+0
-5.025E-2	4.347E+0	4.791E+0
-5.187E-2	4.272E+0	4.704E+0
-5.025E-2	4.172E+0	4.834E+0
-5.187E-2	4.100E+0	4.752E+0
-5.025E-2	4.107E+0	4.736E+0
-4.862E-2	4.156E+0	4.759E+0
-5.187E-2	4.146E+0	4.697E+0
-5.673E-2	4.104E+0	4.723E+0
-5.025E-2	4.156E+0	4.639E+0
-5.025E-2	4.152E+0	4.863E+0
-4.862E-2	4.224E+0	4.791E+0
-5.349E-2	4.123E+0	4.866E+0
-5.349E-2	4.224E+0	4.785E+0
-4.862E-2	4.178E+0	4.714E+0
-4.862E-2	4.263E+0	4.785E+0
-5.025E-2	4.272E+0	4.655E+0
-5.187E-2	4.091E+0	4.785E+0
-4.862E-2	4.211E+0	4.804E+0
-5.187E-2	4.065E+0	4.655E+0
-5.511E-2	4.217E+0	4.837E+0
-5.025E-2	4.253E+0	4.827E+0
-5.025E-2	4.162E+0	4.752E+0
-5.187E-2	4.191E+0	4.762E+0
-5.511E-2	4.217E+0	4.649E+0
-5.511E-2	4.201E+0	4.798E+0
-5.025E-2	4.263E+0	4.847E+0
-4.700E-2	4.152E+0	4.714E+0
-5.349E-2	4.094E+0	4.811E+0
-5.187E-2	4.055E+0	4.830E+0
-4.538E-2	4.211E+0	4.756E+0
-5.187E-2	4.182E+0	4.746E+0
-5.025E-2	4.162E+0	4.915E+0
-5.511E-2	4.133E+0	4.756E+0
-5.187E-2	4.191E+0	4.749E+0
-5.025E-2	4.207E+0	4.798E+0
-5.349E-2	4.227E+0	4.905E+0
-5.349E-2	4.237E+0	4.678E+0
-4.862E-2	4.272E+0	4.733E+0
-5.187E-2	4.175E+0	4.882E+0
-5.187E-2	4.143E+0	4.885E+0
-5.349E-2	4.100E+0	4.769E+0
-5.025E-2	4.211E+0	4.876E+0
-4.700E-2	4.149E+0	4.759E+0
-5.349E-2	4.211E+0	4.717E+0
-5.349E-2	4.133E+0	4.739E+0
-5.025E-2	4.130E+0	4.743E+0
-5.025E-2	4.256E+0	4.804E+0
-5.187E-2	4.182E+0	4.811E+0
-5.187E-2	4.259E+0	4.801E+0
-4.862E-2	4.217E+0	4.821E+0
-4.862E-2	4.298E+0	4.804E+0
-5.511E-2	4.094E+0	4.791E+0
-5.187E-2	4.120E+0	4.817E+0
-4.862E-2	4.204E+0	4.717E+0
-4.862E-2	4.120E+0	4.814E+0
-5.187E-2	4.123E+0	4.743E+0
-5.187E-2	4.211E+0	4.655E+0
-5.187E-2	4.100E+0	4.723E+0
-4.862E-2	4.243E+0	4.743E+0
-5.349E-2	4.156E+0	4.707E+0
-5.025E-2	4.188E+0	4.694E+0
-5.025E-2	4.156E+0	4.723E+0
-5.025E-2	4.178E+0	4.762E+0
-5.349E-2	4.091E+0	4.726E+0
-5.187E-2	4.207E+0	4.720E+0
-5.025E-2	4.178E+0	4.895E+0
-4.862E-2	4.178E+0	4.765E+0
-4.862E-2	4.139E+0	4.782E+0
-5.349E-2	4.201E+0	4.726E+0
-4.538E-2	4.136E+0	4.843E+0
-5.025E-2	3.993E+0	4.749E+0
-5.349E-2	4.220E+0	4.720E+0
-5.349E-2	4.175E+0	4.798E+0
-5.025E-2	4.191E+0	4.798E+0
-5.025E-2	4.110E+0	4.814E+0
-5.025E-2	4.217E+0	4.791E+0
-5.349E-2	4.094E+0	4.824E+0
-4.862E-2	4.139E+0	4.649E+0
-4.862E-2	4.240E+0	4.882E+0
-5.511E-2	4.178E+0	4.772E+0
-5.511E-2	4.185E+0	4.941E+0
-5.025E-2	4.123E+0	4.798E+0
-4.862E-2	4.149E+0	4.701E+0
-5.511E-2	4.100E+0	4.869E+0
-5.025E-2	4.185E+0	4.808E+0
-5.025E-2	4.055E+0	4.600E+0
-5.025E-2	4.214E+0	4.710E+0
-5.349E-2	4.146E+0	4.869E+0
-5.187E-2	4.152E+0	4.743E+0
-4.862E-2	4.149E+0	4.749E+0
-5.187E-2	4.295E+0	4.775E+0
-5.187E-2	4.110E+0	4.772E+0
-5.187E-2	4.289E+0	4.811E+0
-5.187E-2	4.188E+0	4.746E+0
-5.025E-2	4.230E+0	4.714E+0
-5.187E-2	4.126E+0	4.714E+0
-5.349E-2	4.169E+0	4.749E+0
-4.862E-2	4.100E+0	4.821E+0
-5.187E-2	4.269E+0	4.759E+0
-5.349E-2	4.276E+0	4.788E+0
-5.349E-2	4.169E+0	4.733E+0
-4.700E-2	4.207E+0	4.752E+0
-5.025E-2	4.198E+0	4.814E+0
-5.187E-2	4.162E+0	4.804E+0
-5.025E-2	4.207E+0	4.662E+0
-4.862E-2	4.055E+0	4.759E+0
-5.025E-2	4.097E+0	4.756E+0
-5.187E-2	4.246E+0	4.616E+0
-5.025E-2	4.110E+0	4.798E+0
-5.025E-2	4.185E+0	4.704E+0
-5.025E-2	4.194E+0	4.717E+0
-5.349E-2	4.159E+0	4.801E+0
-4.862E-2	4.091E+0	4.824E+0
-5.025E-2	4.143E+0	4.804E+0
-4.862E-2	4.058E+0	4.762E+0
-5.349E-2	4.104E+0	4.730E+0
-5.187E-2	4.266E+0	4.662E+0
-4.862E-2	4.185E+0	4.726E+0
-5.187E-2	4.194E+0	4.785E+0
-5.349E-2	4.194E+0	4.863E+0
-5.025E-2	4.130E+0	4.801E+0
-5.187E-2	4.097E+0	4.694E+0
-5.187E-2	4.269E+0	4.762E+0
-5.187E-2	4.240E+0	4.791E+0
-5.349E-2	4.087E+0	4.759E+0
-5.025E-2	4.091E+0	4.814E+0
-5.025E-2	4.126E+0	4.736E+0
-5.349E-2	4.318E+0	4.733E+0
-5.349E-2	4.198E+0	4.808E+0
-4.862E-2	4.123E+0	4.717E+0
-5.187E-2	4.230E+0	4.694E+0
-5.349E-2	4.149E+0	4.817E+0
-5.349E-2	4.136E+0	4.866E+0
-4.862E-2	4.159E+0	4.791E+0
-4.700E-2	4.220E+0	4.788E+0
-5.511E-2	4.204E+0	4.778E+0
-5.025E-2	4.055E+0	4.821E+0
-4.862E-2	4.156E+0	4.736E+0
-4.862E-2	4.211E+0	4.665E+0
-5.187E-2	4.269E+0	4.788E+0
-5.025E-2	4.113E+0	4.801E+0
-4.700E-2	4.240E+0	4.717E+0
-4.862E-2	4.185E+0	4.834E+0
-5.025E-2	4.214E+0	4.730E+0
-5.187E-2	4.055E+0	4.769E+0
-5.349E-2	4.149E+0	4.733E+0
-5.025E-2	4.207E+0	4.658E+0
-5.673E-2	4.214E+0	4.876E+0
-5.349E-2	4.143E+0	4.811E+0
-5.025E-2	4.143E+0	4.866E+0
-5.025E-2	4.172E+0	4.775E+0
-5.187E-2	4.120E+0	4.798E+0
-5.187E-2	4.230E+0	4.850E+0
-4.700E-2	4.188E+0	4.720E+0
-5.025E-2	4.194E+0	4.872E+0
-5.187E-2	4.230E+0	4.736E+0
-5.025E-2	4.117E+0	4.707E+0
-4.862E-2	4.217E+0	4.798E+0
-5.025E-2	4.139E+0	4.733E+0
-5.187E-2	4.087E+0	4.639E+0
-5.187E-2	4.087E+0	4.739E+0
-5.025E-2	4.172E+0	4.704E+0
-4.862E-2	4.133E+0	4.821E+0
-5.187E-2	4.198E+0	4.645E+0
-5.187E-2	4.146E+0	4.817E+0
-5.025E-2	4.146E+0	4.808E+0
-5.025E-2	4.162E+0	4.688E+0
-5.349E-2	4.240E+0	4.710E+0
-5.349E-2	4.194E+0	4.701E+0
-4.862E-2	4.169E+0	4.798E+0
-4.700E-2	4.162E+0	4.769E+0
-5.349E-2	4.139E+0	4.782E+0
-5.673E-2	4.165E+0	4.788E+0
-5.187E-2	4.013E+0	4.717E+0
-5.025E-2	4.178E+0	4.827E+0
-5.349E-2	4.185E+0	4.736E+0
-5.025E-2	4.188E+0	4.626E+0
-4.862E-2	4.340E+0	4.788E+0
-5.187E-2	4.065E+0	4.921E+0
-5.349E-2	4.058E+0	4.759E+0
-5.349E-2	4.182E+0	4.804E+0
-5.025E-2	4.120E+0	4.704E+0
-5.187E-2	4.120E+0	4.743E+0
-5.349E-2	4.207E+0	4.879E+0
-5.187E-2	4.055E+0	4.639E+0
-4.862E-2	4.201E+0	4.808E+0
-5.025E-2	4.156E+0	4.840E+0
-5.187E-2	4.123E+0	4.626E+0
-5.025E-2	4.146E+0	4.678E+0
-5.025E-2	4.139E+0	4.678E+0
-5.187E-2	4.198E+0	4.743E+0
-5.511E-2	4.149E+0	4.655E+0
-5.349E-2	4.269E+0	4.847E+0
-4.862E-2	4.204E+0	4.733E+0
-4.862E-2	4.117E+0	4.746E+0
-5.025E-2	4.097E+0	4.856E+0
-5.187E-2	4.191E+0	4.795E+0
-4.862E-2	4.130E+0	4.759E+0
-5.025E-2	4.214E+0	4.859E+0
-5.187E-2	4.188E+0	4.743E+0
-5.025E-2	4.250E+0	4.652E+0
-4.700E-2	4.110E+0	4.671E+0
-4.862E-2	4.123E+0	4.688E+0
-5.349E-2	4.156E+0	4.856E+0
-5.187E-2	4.250E+0	4.649E+0
-5.025E-2	4.162E+0	4.759E+0
-5.187E-2	4.350E+0	4.710E+0
-5.349E-2	4.130E+0	4.785E+0
-5.025E-2	4.107E+0	4.759E+0
-4.862E-2	4.100E+0	4.814E+0
-5.187E-2	4.165E+0	4.801E+0
-5.511E-2	4.237E+0	4.817E+0
-5.349E-2	4.087E+0	4.895E+0
-4.700E-2	4.146E+0	4.736E+0
-5.025E-2	4.227E+0	4.808E+0
-5.187E-2	4.130E+0	4.662E+0
-5.025E-2	4.029E+0	4.850E+0
-4.862E-2	4.113E+0	4.931E+0
-4.862E-2	4.207E+0	4.843E+0
-5.349E-2	4.107E+0	4.675E+0
-5.025E-2	4.243E+0	4.827E+0
-5.187E-2	4.162E+0	4.678E+0
-5.025E-2	4.185E+0	4.752E+0
-5.349E-2	4.113E+0	4.788E+0
-5.025E-2	4.246E+0	4.739E+0
-5.025E-2	4.149E+0	4.840E+0
-5.187E-2	4.159E+0	4.785E+0
-5.349E-2	4.139E+0	4.882E+0
-5.349E-2	4.143E+0	4.863E+0
-4.862E-2	4.207E+0	4.769E+0
-5.025E-2	4.120E+0	4.869E+0
-5.187E-2	4.217E+0	4.895E+0
-5.187E-2	4.091E+0	4.808E+0
-5.025E-2	4.201E+0	4.778E+0
-5.187E-2	4.120E+0	4.775E+0
-5.187E-2	4.162E+0	4.801E+0
-5.187E-2	4.143E+0	4.830E+0
-5.025E-2	4.126E+0	4.756E+0
-5.025E-2	4.214E+0	4.798E+0
-5.187E-2	4.207E+0	4.885E+0
-5.349E-2	4.178E+0	4.717E+0
-4.700E-2	4.276E+0	4.817E+0
-5.025E-2	4.156E+0	4.879E+0
-5.511E-2	4.175E+0	4.791E+0
-5.025E-2	4.133E+0	4.859E+0
-5.025E-2	4.113E+0	4.629E+0
-4.700E-2	4.331E+0	4.859E+0
-5.349E-2	4.120E+0	4.821E+0
-5.187E-2	4.165E+0	4.665E+0
-4.862E-2	4.204E+0	4.817E+0
-5.349E-2	4.204E+0	4.720E+0
-5.187E-2	4.058E+0	4.733E+0
-5.349E-2	4.165E+0	4.817E+0
-4.862E-2	4.136E+0	4.717E+0
-5.025E-2	4.256E+0	4.885E+0
-5.349E-2	4.156E+0	4.730E+0
-5.025E-2	4.113E+0	4.834E+0
-5.025E-2	4.191E+0	4.720E+0
-4.862E-2	4.172E+0	4.652E+0
-5.187E-2	4.159E+0	4.707E+0
-5.187E-2	4.259E+0	4.726E+0
-4.862E-2	4.146E+0	4.739E+0
-4.862E-2	4.117E+0	4.772E+0
-5.349E-2	4.178E+0	4.691E+0
-5.187E-2	4.058E+0	4.739E+0
-4.700E-2	4.152E+0	4.762E+0
-5.025E-2	4.194E+0	4.778E+0
-5.025E-2	4.204E+0	4.756E+0
-5.349E-2	4.169E+0	4.850E+0
-4.700E-2	4.282E+0	4.726E+0
-5.025E-2	4.026E+0	4.749E+0
-5.025E-2	4.165E+0	4.778E+0
-5.349E-2	4.061E+0	4.902E+0
-4.862E-2	4.133E+0	4.730E+0
-5.187E-2	4.250E+0	4.814E+0
-5.187E-2	4.087E+0	4.694E+0
-5.187E-2	4.097E+0	4.632E+0
-4.862E-2	4.049E+0	4.788E+0
-4.862E-2	4.156E+0	4.817E+0
-5.187E-2	4.217E+0	4.808E+0
-5.187E-2	4.211E+0	4.743E+0
-4.862E-2	4.172E+0	4.778E+0
-5.187E-2	4.130E+0	4.723E+0
-5.349E-2	4.172E+0	4.739E+0
-5.349E-2	4.078E+0	4.824E+0
-5.025E-2	4.198E+0	4.723E+0
-5.025E-2	4.094E+0	4.811E+0
-5.187E-2	4.276E+0	4.798E+0
-5.349E-2	4.256E+0	4.821E+0
-4.862E-2	4.120E+0	4.791E+0
-5.025E-2	4.214E+0	4.743E+0
-5.349E-2	4.165E+0	4.788E+0
-5.025E-2	4.230E+0	4.808E+0
-4.700E-2	4.039E+0	4.752E+0
-5.187E-2	4.185E+0	4.866E+0
-5.349E-2	4.250E+0	4.762E+0
-5.349E-2	4.198E+0	4.811E+0
-4.700E-2	4.237E+0	4.707E+0
-5.025E-2	4.337E+0	4.798E+0
-5.349E-2	4.175E+0	4.697E+0
-5.349E-2	4.169E+0	4.830E+0
-5.025E-2	4.091E+0	4.739E+0
-4.862E-2	4.045E+0	4.694E+0
-5.349E-2	4.214E+0	4.798E+0
-5.187E-2	4.227E+0	4.791E+0
-4.862E-2	4.169E+0	4.733E+0
-5.025E-2	4.207E+0	4.665E+0
-5.187E-2	4.146E+0	4.804E+0
-5.349E-2	4.152E+0	4.769E+0
-4.538E-2	4.149E+0	4.704E+0
-4.700E-2	4.049E+0	4.710E+0
-5.025E-2	4.162E+0	4.707E+0
-5.349E-2	4.146E+0	4.782E+0
-4.700E-2	4.084E+0	4.798E+0
-5.025E-2	4.279E+0	4.701E+0
-5.187E-2	4.237E+0	4.736E+0
-5.187E-2	4.178E+0	4.697E+0
-5.025E-2	4.233E+0	4.853E+0
-5.025E-2	4.311E+0	4.736E+0
-5.349E-2	4.246E+0	4.795E+0
-5.187E-2	4.169E+0	4.736E+0
-4.862E-2	4.182E+0	4.714E+0
-4.862E-2	4.282E+0	4.769E+0
-5.511E-2	4.117E+0	4.853E+0
-5.025E-2	4.220E+0	4.730E+0
-5.025E-2	4.233E+0	4.775E+0
-4.862E-2	4.246E+0	4.801E+0
-5.349E-2	4.298E+0	4.837E+0
-5.349E-2	4.175E+0	4.691E+0
-4.862E-2	4.224E+0	4.775E+0
-5.187E-2	4.224E+0	4.710E+0
-5.025E-2	4.078E+0	4.847E+0
-5.187E-2	4.259E+0	4.746E+0
-5.025E-2	4.194E+0	4.733E+0
-5.025E-2	4.123E+0	4.726E+0
-5.187E-2	4.091E+0	4.808E+0
-4.862E-2	4.182E+0	4.694E+0
-4.862E-2	4.100E+0	4.869E+0
-5.025E-2	4.081E+0	4.866E+0
-5.511E-2	4.049E+0	4.759E+0
-5.187E-2	4.175E+0	4.999E+0
-5.025E-2	4.113E+0	4.837E+0
-4.862E-2	4.172E+0	4.752E+0
-5.187E-2	4.182E+0	4.746E+0
-5.349E-2	4.162E+0	4.649E+0
-5.025E-2	4.217E+0	4.866E+0
-4.862E-2	4.201E+0	4.765E+0
-5.187E-2	4.123E+0	4.736E+0
-5.349E-2	4.149E+0	4.811E+0
-5.025E-2	4.133E+0	4.791E+0
-4.862E-2	4.133E+0	4.869E+0
-5.673E-2	4.191E+0	4.788E+0
-5.349E-2	4.211E+0	4.804E+0
-4.862E-2	4.191E+0	4.726E+0
-5.187E-2	4.302E+0	4.889E+0
-5.349E-2	4.331E+0	4.798E+0
-4.862E-2	4.078E+0	4.811E+0
-5.025E-2	4.224E+0	4.817E+0
-5.025E-2	4.152E+0	4.739E+0
-4.862E-2	4.214E+0	4.642E+0
-5.349E-2	4.253E+0	4.785E+0
-4.700E-2	4.178E+0	4.746E+0
-5.025E-2	4.097E+0	4.915E+0
-5.025E-2	4.117E+0	4.804E+0
-5.349E-2	4.042E+0	4.726E+0
-5.025E-2	4.272E+0	4.811E+0
-5.025E-2	4.078E+0	4.782E+0
-5.187E-2	4.123E+0	4.837E+0
-5.025E-2	4.113E+0	4.765E+0
-4.862E-2	4.169E+0	4.837E+0
-5.187E-2	4.175E+0	4.778E+0
-5.673E-2	4.182E+0	4.765E+0
-5.187E-2	4.165E+0	4.814E+0
-4.862E-2	4.276E+0	4.710E+0
-5.349E-2	4.149E+0	4.795E+0
-5.187E-2	3.987E+0	4.811E+0
-5.187E-2	4.191E+0	4.775E+0
-4.862E-2	4.214E+0	4.697E+0
-5.187E-2	4.175E+0	4.804E+0
-5.349E-2	4.237E+0	4.730E+0
-5.187E-2	4.126E+0	4.798E+0
-4.862E-2	4.162E+0	4.798E+0
-5.025E-2	4.130E+0	4.684E+0
-4.862E-2	4.198E+0	4.707E+0
-5.025E-2	4.204E+0	4.726E+0
-4.862E-2	4.237E+0	4.671E+0
-5.187E-2	4.169E+0	4.837E+0
-5.187E-2	4.237E+0	4.678E+0
-5.025E-2	4.120E+0	4.759E+0
-4.700E-2	4.172E+0	4.856E+0
-4.862E-2	4.149E+0	4.717E+0
-4.862E-2	4.220E+0	4.889E+0
-5.349E-2	4.178E+0	4.739E+0
-4.862E-2	4.156E+0	4.834E+0
-5.025E-2	4.201E+0	4.804E+0
-4.862E-2	4.136E+0	4.769E+0
-5.187E-2	4.068E+0	4.736E+0
-4.700E-2	4.321E+0	4.752E+0
-5.187E-2	4.113E+0	4.785E+0
-5.025E-2	4.263E+0	4.811E+0
-5.187E-2	4.204E+0	4.769E+0
-4.862E-2	4.032E+0	4.710E+0
-5.025E-2	4.279E+0	4.707E+0
-5.025E-2	4.182E+0	4.840E+0
-5.187E-2	4.133E+0	4.785E+0
-5.025E-2	4.123E+0	4.785E+0
-5.187E-2	4.191E+0	4.804E+0
-5.187E-2	4.165E+0	4.905E+0
-5.187E-2	4.100E+0	4.726E+0
-4.862E-2	4.113E+0	4.837E+0
-5.025E-2	4.104E+0	4.817E+0
-5.349E-2	4.279E+0	4.739E+0
-5.025E-2	4.091E+0	4.752E+0
-4.862E-2	4.016E+0	4.762E+0
-5.025E-2	4.130E+0	4.743E+0
-5.187E-2	4.175E+0	4.798E+0
-4.862E-2	4.198E+0	4.733E+0
-4.700E-2	4.211E+0	4.749E+0
-5.025E-2	4.120E+0	4.775E+0
-5.349E-2	4.259E+0	4.707E+0
-5.187E-2	4.428E+0	4.688E+0
-5.025E-2	4.191E+0	4.684E+0
-4.862E-2	4.240E+0	4.872E+0
-5.187E-2	4.285E+0	4.869E+0
-5.349E-2	4.126E+0	4.843E+0
-5.025E-2	4.175E+0	4.843E+0
-5.025E-2	4.117E+0	4.671E+0
-5.187E-2	4.344E+0	4.710E+0
-5.187E-2	4.084E+0	4.769E+0
-5.025E-2	4.156E+0	4.675E+0
-5.025E-2	4.126E+0	4.581E+0
-5.187E-2	4.172E+0	4.853E+0
-5.025E-2	4.094E+0	4.824E+0
-4.862E-2	4.010E+0	4.801E+0
-5.025E-2	4.110E+0	4.772E+0
-5.349E-2	4.211E+0	4.717E+0
-4.862E-2	4.207E+0	4.743E+0
-4.862E-2	4.026E+0	4.765E+0
-5.187E-2	4.156E+0	4.688E+0
-5.187E-2	4.130E+0	4.759E+0
-5.187E-2	4.198E+0	4.736E+0
-5.187E-2	4.065E+0	4.983E+0
-5.025E-2	4.120E+0	4.739E+0
-4.862E-2	4.117E+0	4.827E+0
-5.187E-2	4.182E+0	4.749E+0
-4.862E-2	4.130E+0	4.859E+0
-5.025E-2	4.146E+0	4.756E+0
-5.673E-2	4.211E+0	4.856E+0
-5.349E-2	4.156E+0	4.769E+0
-4.862E-2	4.081E+0	4.730E+0
-5.025E-2	4.117E+0	4.655E+0
-5.349E-2	4.133E+0	4.911E+0
-5.025E-2	4.078E+0	4.668E+0
-5.025E-2	4.201E+0	4.782E+0
-5.187E-2	4.214E+0	4.824E+0
-5.187E-2	4.159E+0	4.756E+0
-5.349E-2	4.065E+0	4.752E+0
-4.862E-2	4.182E+0	4.694E+0
-4.862E-2	4.117E+0	4.632E+0
-5.349E-2	4.220E+0	4.808E+0
-5.187E-2	4.146E+0	4.749E+0
-5.025E-2	4.152E+0	4.707E+0
-4.862E-2	4.204E+0	4.791E+0
-5.349E-2	4.188E+0	4.791E+0
-5.187E-2	4.217E+0	4.834E+0
-5.025E-2	4.162E+0	4.678E+0
-4.862E-2	4.207E+0	4.817E+0
-5.187E-2	4.104E+0	4.837E+0
-5.187E-2	4.188E+0	4.752E+0
-4.862E-2	4.139E+0	4.701E+0
-5.187E-2	4.117E+0	4.723E+0
-5.187E-2	4.194E+0	4.898E+0
-5.349E-2	4.207E+0	4.834E+0
-4.862E-2	4.204E+0	4.739E+0
-4.862E-2	4.159E+0	4.723E+0
-5.187E-2	4.259E+0	4.801E+0
-5.511E-2	4.240E+0	4.733E+0
-5.025E-2	4.233E+0	4.756E+0
-4.862E-2	4.110E+0	4.717E+0
-5.187E-2	4.065E+0	4.726E+0
-5.025E-2	4.058E+0	4.756E+0
-5.025E-2	4.133E+0	4.688E+0
-4.862E-2	4.149E+0	4.759E+0
-5.187E-2	4.266E+0	4.821E+0
-5.187E-2	4.058E+0	4.759E+0
-5.025E-2	4.191E+0	4.859E+0
-4.862E-2	4.237E+0	4.733E+0
-5.511E-2	4.169E+0	4.821E+0
-5.349E-2	4.198E+0	4.743E+0
-4.862E-2	4.201E+0	4.798E+0
-5.349E-2	4.113E+0	4.798E+0
-5.349E-2	4.165E+0	4.681E+0
-5.511E-2	4.126E+0	4.769E+0
-5.025E-2	4.159E+0	4.791E+0
-5.025E-2	4.243E+0	4.675E+0
-5.187E-2	4.169E+0	4.743E+0
-5.349E-2	4.123E+0	4.798E+0
-5.025E-2	4.120E+0	4.830E+0
-5.025E-2	4.182E+0	4.759E+0
-5.349E-2	4.162E+0	4.759E+0
-5.349E-2	4.133E+0	4.795E+0
-5.025E-2	4.169E+0	4.778E+0
-4.862E-2	4.220E+0	4.859E+0
-5.025E-2	4.091E+0	4.775E+0
-5.187E-2	4.104E+0	4.804E+0
-5.025E-2	4.061E+0	4.749E+0
-5.187E-2	4.250E+0	4.762E+0
-5.187E-2	4.263E+0	4.872E+0
-5.025E-2	4.188E+0	4.720E+0
-5.025E-2	4.039E+0	4.710E+0
-5.025E-2	4.240E+0	4.775E+0
-5.511E-2	4.110E+0	4.859E+0
-5.187E-2	4.156E+0	4.726E+0
-4.538E-2	4.198E+0	4.788E+0
-5.025E-2	4.120E+0	4.782E+0
-5.349E-2	4.194E+0	4.746E+0
-5.187E-2	4.227E+0	4.775E+0
-5.025E-2	4.049E+0	4.847E+0
-4.862E-2	4.126E+0	4.704E+0
-5.349E-2	4.110E+0	4.772E+0
-5.187E-2	4.214E+0	4.762E+0
-4.862E-2	4.175E+0	4.710E+0
-4.700E-2	4.217E+0	4.811E+0
-5.025E-2	4.188E+0	4.811E+0
-5.349E-2	4.126E+0	4.723E+0
-5.025E-2	4.269E+0	4.866E+0
-5.349E-2	4.143E+0	4.801E+0
-5.349E-2	4.172E+0	4.876E+0
-5.187E-2	4.162E+0	4.668E+0
-4.700E-2	4.259E+0	4.872E+0
-5.187E-2	4.100E+0	4.756E+0
-5.349E-2	4.182E+0	4.720E+0
-5.511E-2	4.113E+0	4.811E+0
-5.187E-2	4.159E+0	4.652E+0
-4.700E-2	4.156E+0	4.814E+0
-5.511E-2	4.136E+0	4.798E+0
-5.511E-2	4.097E+0	4.772E+0
-5.025E-2	4.159E+0	4.866E+0
-5.025E-2	4.169E+0	4.733E+0
-5.187E-2	4.126E+0	4.749E+0
-5.349E-2	4.204E+0	4.834E+0
-5.025E-2	4.143E+0	4.843E+0
-5.025E-2	4.217E+0	4.837E+0
-5.349E-2	4.266E+0	4.733E+0
-5.187E-2	4.256E+0	4.827E+0
-4.862E-2	4.078E+0	4.804E+0
-4.862E-2	4.107E+0	4.717E+0
-5.187E-2	4.250E+0	4.662E+0
-5.349E-2	4.172E+0	4.817E+0
-5.187E-2	4.185E+0	4.723E+0
-5.025E-2	4.107E+0	4.843E+0
-5.187E-2	4.130E+0	4.869E+0
-5.187E-2	4.237E+0	4.853E+0
-4.700E-2	4.185E+0	4.837E+0
-5.187E-2	4.230E+0	4.691E+0
-5.349E-2	4.204E+0	4.840E+0
-5.511E-2	4.172E+0	4.801E+0
-5.025E-2	4.292E+0	4.837E+0
-4.862E-2	4.178E+0	4.795E+0
-5.187E-2	4.120E+0	4.824E+0
-5.511E-2	4.068E+0	4.733E+0
-5.187E-2	4.133E+0	4.801E+0
-5.025E-2	4.182E+0	4.791E+0
-5.349E-2	4.146E+0	4.710E+0
-5.349E-2	4.182E+0	4.859E+0
-5.025E-2	4.227E+0	4.837E+0
-5.025E-2	4.185E+0	4.811E+0
-5.349E-2	4.104E+0	4.671E+0
-5.187E-2	4.061E+0	4.645E+0
-5.025E-2	4.211E+0	4.714E+0
-4.862E-2	4.071E+0	4.765E+0
-5.511E-2	4.182E+0	4.827E+0
-5.349E-2	4.136E+0	4.697E+0
-5.187E-2	4.133E+0	4.840E+0
-5.025E-2	4.152E+0	4.691E+0
-5.187E-2	4.091E+0	4.856E+0
-5.673E-2	4.081E+0	4.710E+0
-5.025E-2	4.156E+0	4.717E+0
-5.025E-2	4.156E+0	4.876E+0
-5.187E-2	4.243E+0	4.863E+0
-5.187E-2	4.045E+0	4.739E+0
-5.187E-2	4.162E+0	4.733E+0
-5.187E-2	4.185E+0	4.723E+0
-5.511E-2	4.156E+0	4.759E+0
-5.025E-2	4.133E+0	4.749E+0
-4.700E-2	4.191E+0	4.772E+0
-5.187E-2	4.094E+0	4.730E+0
-5.187E-2	4.117E+0	4.772E+0
-5.349E-2	4.224E+0	4.756E+0
-4.862E-2	4.136E+0	4.814E+0
-5.025E-2	4.214E+0	4.717E+0
-5.349E-2	4.295E+0	4.834E+0
-5.511E-2	4.266E+0	4.915E+0
-4.862E-2	4.191E+0	4.801E+0
-5.025E-2	4.230E+0	4.808E+0
-5.187E-2	4.136E+0	4.869E+0
-5.349E-2	4.207E+0	4.762E+0
-5.025E-2	4.162E+0	4.801E+0
-5.025E-2	4.146E+0	4.752E+0
-5.187E-2	4.172E+0	4.765E+0
-5.187E-2	4.156E+0	4.642E+0
-5.025E-2	4.110E+0	4.665E+0
-5.025E-2	4.165E+0	4.697E+0
-5.025E-2	4.175E+0	4.645E+0
-5.349E-2	4.191E+0	4.775E+0
-4.700E-2	4.185E+0	4.782E+0
-5.025E-2	4.185E+0	4.821E+0
-5.187E-2	4.146E+0	4.791E+0
-5.349E-2	4.143E+0	4.694E+0
-4.862E-2	4.198E+0	4.655E+0
-5.187E-2	4.107E+0	4.772E+0
-4.862E-2	4.094E+0	4.775E+0
-5.349E-2	4.126E+0	4.924E+0
-4.862E-2	4.133E+0	4.759E+0
-4.862E-2	4.211E+0	4.736E+0
-5.187E-2	4.091E+0	4.863E+0
-5.349E-2	4.104E+0	4.746E+0
-5.025E-2	4.149E+0	4.808E+0
-4.862E-2	4.172E+0	4.898E+0
-5.025E-2	4.246E+0	4.827E+0
-5.187E-2	4.104E+0	4.691E+0
-4.862E-2	4.227E+0	4.843E+0
-5.025E-2	4.256E+0	4.652E+0
-5.187E-2	4.146E+0	4.759E+0
-5.187E-2	4.055E+0	4.840E+0
-4.862E-2	4.130E+0	4.876E+0
-5.025E-2	4.217E+0	4.723E+0
-5.511E-2	4.113E+0	4.720E+0
-5.187E-2	4.162E+0	4.701E+0
-5.187E-2	4.266E+0	4.726E+0
-5.025E-2	4.230E+0	4.752E+0
-5.025E-2	4.214E+0	4.804E+0
-5.349E-2	4.074E+0	4.772E+0
-4.862E-2	4.110E+0	4.717E+0
-5.349E-2	4.104E+0	4.772E+0
-5.187E-2	4.204E+0	4.752E+0
-5.511E-2	4.198E+0	4.736E+0
-5.025E-2	4.162E+0	4.772E+0
-4.862E-2	4.113E+0	4.882E+0
-5.187E-2	4.230E+0	4.785E+0
-5.025E-2	4.162E+0	4.691E+0
-4.862E-2	4.156E+0	4.704E+0
-5.025E-2	4.169E+0	4.782E+0
-5.187E-2	4.272E+0	4.736E+0
-5.349E-2	4.214E+0	4.853E+0
-5.025E-2	4.211E+0	4.847E+0
-5.025E-2	4.175E+0	4.843E+0
-5.349E-2	4.227E+0	4.730E+0
-5.187E-2	4.211E+0	4.723E+0
-4.376E-2	4.143E+0	4.791E+0
-5.025E-2	4.211E+0	4.863E+0
-5.349E-2	4.217E+0	4.798E+0
-5.511E-2	4.052E+0	4.688E+0
-5.025E-2	4.246E+0	4.782E+0
-4.862E-2	4.165E+0	4.675E+0
-5.187E-2	4.227E+0	4.834E+0
-5.187E-2	4.074E+0	4.931E+0
-5.025E-2	4.036E+0	4.707E+0
-4.862E-2	4.220E+0	4.837E+0
-5.187E-2	4.113E+0	4.811E+0
-5.349E-2	4.207E+0	4.814E+0
-4.700E-2	4.159E+0	4.701E+0
-5.349E-2	4.126E+0	4.717E+0
-5.187E-2	4.126E+0	4.726E+0
-5.511E-2	4.165E+0	4.788E+0
-5.025E-2	4.194E+0	4.762E+0
-5.187E-2	4.237E+0	4.804E+0
-5.349E-2	4.243E+0	4.720E+0
-5.025E-2	4.191E+0	4.856E+0
-4.862E-2	4.188E+0	4.859E+0
-5.025E-2	4.136E+0	4.821E+0
-5.187E-2	4.139E+0	4.775E+0
-5.187E-2	4.302E+0	4.701E+0
-4.700E-2	4.253E+0	4.632E+0
-4.862E-2	4.169E+0	4.801E+0
-5.187E-2	4.156E+0	4.752E+0
-5.187E-2	4.143E+0	4.762E+0
-4.862E-2	4.143E+0	4.795E+0
-4.862E-2	4.087E+0	4.681E+0
-4.862E-2	4.182E+0	4.762E+0
-5.349E-2	4.220E+0	4.746E+0
-5.187E-2	4.272E+0	4.568E+0
-4.862E-2	4.113E+0	4.785E+0
-5.187E-2	4.039E+0	4.814E+0
-4.862E-2	4.146E+0	4.843E+0
-4.700E-2	4.143E+0	4.778E+0
-4.862E-2	4.162E+0	4.879E+0
-5.511E-2	4.061E+0	4.772E+0
-5.025E-2	4.169E+0	4.775E+0
-5.187E-2	4.149E+0	4.720E+0
-5.187E-2	4.217E+0	4.707E+0
-5.025E-2	4.117E+0	4.814E+0
-4.862E-2	4.217E+0	4.808E+0
-4.862E-2	4.233E+0	4.726E+0
-5.025E-2	3.987E+0	4.668E+0
-5.025E-2	4.211E+0	4.675E+0
-5.349E-2	4.126E+0	4.714E+0
-4.862E-2	4.152E+0	4.675E+0
-5.025E-2	4.091E+0	4.791E+0
-5.349E-2	4.185E+0	4.869E+0
-5.349E-2	4.224E+0	4.778E+0
-4.862E-2	4.139E+0	4.675E+0
-5.187E-2	4.152E+0	4.762E+0
-5.187E-2	4.136E+0	4.863E+0
-5.187E-2	4.182E+0	4.736E+0
-4.700E-2	4.172E+0	4.804E+0
-5.025E-2	4.214E+0	4.778E+0
-5.349E-2	4.159E+0	4.847E+0
-5.025E-2	4.204E+0	4.882E+0
-4.862E-2	4.185E+0	4.739E+0
-5.025E-2	4.152E+0	4.801E+0
-5.349E-2	4.188E+0	4.778E+0
-5.349E-2	4.298E+0	4.856E+0
-5.025E-2	4.084E+0	4.817E+0
-4.700E-2	4.156E+0	4.808E+0
-5.511E-2	4.224E+0	4.782E+0
-5.025E-2	4.113E+0	4.707E+0
-4.862E-2	4.214E+0	4.830E+0
-5.025E-2	4.146E+0	4.821E+0
-5.025E-2	4.068E+0	4.697E+0
-5.187E-2	4.227E+0	4.726E+0
-4.700E-2	4.143E+0	4.769E+0
-4.862E-2	4.149E+0	4.726E+0
-5.187E-2	4.201E+0	4.697E+0
-5.025E-2	4.107E+0	4.707E+0
-4.862E-2	4.130E+0	4.817E+0
-4.862E-2	4.230E+0	4.795E+0
-5.187E-2	4.091E+0	4.853E+0
-5.025E-2	4.084E+0	4.691E+0
-4.862E-2	4.185E+0	4.746E+0
-4.862E-2	4.110E+0	4.756E+0
-5.349E-2	4.185E+0	4.856E+0
-5.025E-2	4.136E+0	4.736E+0
-4.862E-2	4.172E+0	4.775E+0
-4.862E-2	4.065E+0	4.778E+0
-5.187E-2	4.094E+0	4.795E+0
-5.025E-2	4.217E+0	4.811E+0
-4.862E-2	4.120E+0	4.749E+0
-5.025E-2	4.194E+0	4.791E+0
-5.187E-2	4.243E+0	4.671E+0
-5.349E-2	4.136E+0	4.821E+0
-4.700E-2	4.136E+0	4.743E+0
-5.025E-2	4.123E+0	4.804E+0
-5.349E-2	4.175E+0	4.697E+0
-5.349E-2	4.198E+0	4.684E+0
-4.862E-2	4.113E+0	4.788E+0
-4.862E-2	4.074E+0	4.730E+0
-5.511E-2	4.207E+0	4.626E+0
-5.187E-2	4.214E+0	4.769E+0
-5.025E-2	4.211E+0	4.808E+0
-4.862E-2	4.233E+0	4.775E+0
-5.349E-2	4.078E+0	4.853E+0
-5.349E-2	4.074E+0	4.821E+0
-5.025E-2	4.172E+0	4.778E+0
-5.025E-2	4.237E+0	4.759E+0
-4.862E-2	4.178E+0	4.636E+0
-5.187E-2	4.104E+0	4.694E+0
-4.862E-2	4.094E+0	4.814E+0
-5.025E-2	4.074E+0	4.746E+0
-5.025E-2	4.220E+0	4.736E+0
-5.187E-2	4.143E+0	4.752E+0
-5.025E-2	4.146E+0	4.843E+0
-5.025E-2	4.146E+0	4.675E+0
-5.349E-2	4.006E+0	4.746E+0
-5.511E-2	4.139E+0	4.788E+0
-4.700E-2	4.130E+0	4.814E+0
-4.862E-2	4.165E+0	4.824E+0
-5.187E-2	4.169E+0	4.769E+0
-5.187E-2	4.207E+0	4.681E+0
-5.025E-2	4.104E+0	4.804E+0
-4.862E-2	4.143E+0	4.895E+0
-5.349E-2	4.217E+0	4.801E+0
-5.025E-2	4.107E+0	4.817E+0
-4.862E-2	4.068E+0	4.827E+0
-5.187E-2	4.126E+0	4.778E+0
-5.187E-2	4.110E+0	4.775E+0
-5.349E-2	4.165E+0	4.934E+0
-4.862E-2	4.201E+0	4.752E+0
-4.862E-2	4.204E+0	4.775E+0
-5.187E-2	4.113E+0	4.882E+0
-5.187E-2	4.169E+0	4.759E+0
-5.025E-2	4.178E+0	4.704E+0
-5.187E-2	4.253E+0	4.840E+0
-5.349E-2	4.185E+0	4.746E+0
-5.025E-2	4.146E+0	4.788E+0
-4.862E-2	4.117E+0	4.668E+0
-5.187E-2	4.156E+0	4.746E+0
-5.349E-2	4.143E+0	4.824E+0
-5.025E-2	4.065E+0	4.775E+0
-4.700E-2	4.165E+0	4.749E+0
-5.187E-2	4.224E+0	4.749E+0
-5.025E-2	4.237E+0	4.668E+0
-5.025E-2	4.032E+0	4.746E+0
-4.862E-2	4.175E+0	4.882E+0
-5.025E-2	4.172E+0	4.688E+0
-5.349E-2	4.156E+0	4.778E+0
-5.349E-2	4.263E+0	4.743E+0
-4.862E-2	4.237E+0	4.717E+0
-5.025E-2	4.185E+0	4.872E+0
-5.511E-2	4.201E+0	4.694E+0
-5.187E-2	4.295E+0	4.782E+0
-5.187E-2	4.032E+0	4.801E+0
-4.700E-2	4.185E+0	4.879E+0
-5.349E-2	4.191E+0	4.658E+0
-5.187E-2	4.162E+0	4.788E+0
-4.862E-2	4.289E+0	4.671E+0
-5.187E-2	4.198E+0	4.778E+0
-5.025E-2	4.230E+0	4.756E+0
-5.673E-2	4.246E+0	4.739E+0
-4.862E-2	4.253E+0	4.739E+0
-5.025E-2	4.182E+0	4.814E+0
-5.025E-2	4.259E+0	4.717E+0
-5.025E-2	4.117E+0	4.791E+0
-4.700E-2	4.217E+0	4.765E+0
-5.025E-2	4.094E+0	4.834E+0
-5.025E-2	4.230E+0	4.814E+0
-5.349E-2	4.175E+0	4.720E+0
-5.025E-2	4.188E+0	4.730E+0
-4.862E-2	4.162E+0	4.856E+0
-5.025E-2	4.198E+0	4.759E+0
-5.187E-2	4.220E+0	4.795E+0
-4.862E-2	4.211E+0	4.752E+0
-5.187E-2	4.152E+0	4.850E+0
-5.187E-2	4.185E+0	4.707E+0
-5.025E-2	4.169E+0	4.730E+0
-4.862E-2	4.065E+0	4.918E+0
-5.187E-2	4.194E+0	4.837E+0
-5.511E-2	4.178E+0	4.788E+0
-5.187E-2	4.123E+0	4.795E+0
-4.862E-2	4.188E+0	4.817E+0
-5.187E-2	4.081E+0	4.847E+0
-5.025E-2	4.191E+0	4.697E+0
-5.349E-2	4.156E+0	4.843E+0
-4.862E-2	4.220E+0	4.726E+0
-4.862E-2	4.191E+0	4.678E+0
-5.025E-2	4.133E+0	4.752E+0
-5.349E-2	4.126E+0	4.834E+0
-5.025E-2	4.162E+0	4.749E+0
-5.187E-2	4.178E+0	4.704E+0
-5.187E-2	4.250E+0	4.752E+0
-5.349E-2	4.198E+0	4.853E+0
-4.862E-2	4.233E+0	4.720E+0
-4.862E-2	4.182E+0	4.882E+0
-5.187E-2	4.230E+0	4.704E+0
-5.349E-2	4.201E+0	4.772E+0
-4.862E-2	4.207E+0	4.739E+0
-5.187E-2	4.198E+0	4.736E+0
-5.349E-2	4.068E+0	4.733E+0
-5.025E-2	4.143E+0	4.788E+0
-4.862E-2	4.143E+0	4.762E+0
-4.862E-2	4.220E+0	4.730E+0
-5.349E-2	4.194E+0	4.746E+0
-5.349E-2	4.217E+0	4.840E+0
-4.862E-2	4.143E+0	4.924E+0
-4.862E-2	4.220E+0	4.782E+0
-5.349E-2	4.185E+0	4.688E+0
-5.349E-2	4.237E+0	4.662E+0
-5.025E-2	4.159E+0	4.778E+0
-5.025E-2	4.055E+0	4.652E+0
-5.187E-2	4.159E+0	4.736E+0
-4.862E-2	4.263E+0	4.924E+0
-4.862E-2	4.165E+0	4.804E+0
-4.862E-2	4.146E+0	4.821E+0
-5.187E-2	4.065E+0	4.811E+0
-5.025E-2	4.130E+0	4.730E+0
-5.025E-2	4.152E+0	4.856E+0
-5.025E-2	4.211E+0	4.671E+0
-5.349E-2	4.162E+0	4.785E+0
-5.025E-2	4.087E+0	4.791E+0
-5.349E-2	4.289E+0	4.882E+0
-5.187E-2	4.143E+0	4.830E+0
-5.349E-2	4.146E+0	4.772E+0
-5.025E-2	4.152E+0	4.928E+0
-4.862E-2	4.097E+0	4.785E+0
-5.025E-2	4.178E+0	4.772E+0
-5.187E-2	4.097E+0	4.668E+0
-5.025E-2	4.253E+0	4.908E+0
-4.700E-2	4.149E+0	4.817E+0
-4.700E-2	4.188E+0	4.785E+0
-5.349E-2	4.194E+0	4.665E+0
-5.187E-2	4.104E+0	4.788E+0
-4.700E-2	4.217E+0	4.714E+0
-4.862E-2	4.172E+0	4.759E+0
-5.187E-2	4.172E+0	4.662E+0
-5.349E-2	4.074E+0	4.791E+0
-4.862E-2	4.198E+0	4.714E+0
-5.025E-2	4.094E+0	4.850E+0
-5.349E-2	4.263E+0	4.791E+0
-5.025E-2	4.175E+0	4.707E+0
-5.025E-2	4.123E+0	4.830E+0
-5.187E-2	4.139E+0	4.837E+0
-5.349E-2	4.065E+0	4.752E+0
-5.187E-2	4.295E+0	4.775E+0
-4.862E-2	4.120E+0	4.765E+0
-4.862E-2	4.107E+0	4.840E+0
-5.349E-2	4.175E+0	4.739E+0
-5.349E-2	4.146E+0	4.714E+0
-5.025E-2	4.091E+0	4.665E+0
-4.862E-2	4.049E+0	4.623E+0
-5.349E-2	4.136E+0	4.746E+0
-5.349E-2	4.156E+0	4.759E+0
-5.025E-2	4.113E+0	4.765E+0
-5.025E-2	4.081E+0	4.730E+0
-5.349E-2	4.240E+0	4.892E+0
-5.025E-2	4.220E+0	4.804E+0
-5.187E-2	4.188E+0	4.726E+0
-4.862E-2	4.182E+0	4.882E+0
-5.187E-2	4.110E+0	4.850E+0
-5.349E-2	4.198E+0	4.772E+0
-5.025E-2	4.172E+0	4.723E+0
-5.025E-2	4.172E+0	4.746E+0
-5.349E-2	4.156E+0	4.746E+0
-5.187E-2	4.133E+0	4.872E+0
-4.862E-2	4.220E+0	4.791E+0
-4.700E-2	4.227E+0	4.782E+0
-5.187E-2	4.211E+0	4.736E+0
-5.187E-2	4.211E+0	4.701E+0
-4.862E-2	4.169E+0	4.834E+0
-4.862E-2	4.094E+0	4.658E+0
-5.511E-2	4.311E+0	4.765E+0
[truncated: 90,916 more rows]
