# Supplementary material for: Improved ANAP incorporation and VCF analysis reveal details of P2X7 current facilitation and a limited conformational interplay between ATP binding and the intracellular ballast domain
Source: eLife. 2023 Jan 4;12:e82479. doi: 10.7554/eLife.82479 (PMC9859053; doi:10.7554/eLife.82479)
Supplement: Figure 3—figure supplement 3—source data 2. [file elife-82479-fig3-figsupp3-data2.zip › Figure-3_figure-supplement-3_source-data-2/Cys-Ala-constructs/Cys-Ala_T361/b22/13.csv]

-9.404E-2	4.454E+0	5.080E+0
-1.005E-1	4.590E+0	5.181E+0
-1.005E-1	4.438E+0	4.957E+0
-9.890E-2	4.412E+0	5.005E+0
-9.566E-2	4.525E+0	5.012E+0
-9.728E-2	4.402E+0	4.999E+0
-9.890E-2	4.467E+0	4.989E+0
-9.890E-2	4.535E+0	4.915E+0
-9.728E-2	4.470E+0	5.022E+0
-9.890E-2	4.480E+0	5.035E+0
-1.005E-1	4.302E+0	5.041E+0
-9.890E-2	4.366E+0	5.054E+0
-9.890E-2	4.451E+0	4.944E+0
-9.728E-2	4.454E+0	5.161E+0
-1.021E-1	4.392E+0	5.067E+0
-9.728E-2	4.428E+0	5.051E+0
-9.728E-2	4.532E+0	4.967E+0
-1.021E-1	4.519E+0	5.015E+0
-9.890E-2	4.503E+0	5.122E+0
-9.566E-2	4.435E+0	5.031E+0
-9.728E-2	4.464E+0	4.918E+0
-9.890E-2	4.428E+0	5.012E+0
-1.021E-1	4.551E+0	5.048E+0
-9.566E-2	4.454E+0	4.954E+0
-9.728E-2	4.448E+0	5.038E+0
-1.005E-1	4.373E+0	5.096E+0
-1.021E-1	4.470E+0	4.902E+0
-9.728E-2	4.473E+0	4.999E+0
-9.566E-2	4.370E+0	5.009E+0
-9.890E-2	4.357E+0	5.018E+0
-9.890E-2	4.444E+0	4.931E+0
-9.890E-2	4.412E+0	5.054E+0
-9.566E-2	4.396E+0	4.976E+0
-9.566E-2	4.490E+0	5.022E+0
-1.021E-1	4.457E+0	5.067E+0
-9.242E-2	4.467E+0	5.005E+0
-9.890E-2	4.535E+0	5.057E+0
-9.890E-2	4.477E+0	4.986E+0
-1.005E-1	4.496E+0	5.041E+0
-9.566E-2	4.467E+0	5.155E+0
-9.404E-2	4.386E+0	5.126E+0
-9.728E-2	4.435E+0	4.999E+0
-1.005E-1	4.493E+0	5.051E+0
-9.728E-2	4.376E+0	4.973E+0
-9.728E-2	4.376E+0	4.973E+0
-9.890E-2	4.444E+0	4.992E+0
-1.005E-1	4.405E+0	5.083E+0
-9.404E-2	4.376E+0	5.074E+0
-9.728E-2	4.477E+0	5.048E+0
-9.566E-2	4.480E+0	5.035E+0
-9.890E-2	4.464E+0	4.973E+0
-9.890E-2	4.386E+0	4.957E+0
-9.890E-2	4.480E+0	5.080E+0
-9.890E-2	4.538E+0	5.087E+0
-9.890E-2	4.415E+0	4.983E+0
-9.728E-2	4.441E+0	5.054E+0
-9.404E-2	4.483E+0	5.093E+0
-9.728E-2	4.496E+0	5.148E+0
-9.890E-2	4.464E+0	5.122E+0
-1.021E-1	4.496E+0	5.051E+0
-9.404E-2	4.496E+0	5.048E+0
-9.728E-2	4.590E+0	5.155E+0
-9.890E-2	4.412E+0	4.872E+0
-9.890E-2	4.532E+0	5.074E+0
-9.728E-2	4.490E+0	4.924E+0
-9.728E-2	4.402E+0	5.041E+0
-1.005E-1	4.486E+0	5.074E+0
-9.728E-2	4.490E+0	4.957E+0
-9.728E-2	4.399E+0	4.960E+0
-9.890E-2	4.496E+0	4.921E+0
-9.890E-2	4.464E+0	5.054E+0
-9.890E-2	4.532E+0	5.061E+0
-9.566E-2	4.405E+0	5.051E+0
-1.005E-1	4.467E+0	4.937E+0
-1.005E-1	4.389E+0	5.028E+0
-9.890E-2	4.289E+0	5.093E+0
-9.566E-2	4.490E+0	4.931E+0
-9.890E-2	4.477E+0	4.996E+0
-9.728E-2	4.409E+0	5.012E+0
-9.728E-2	4.431E+0	5.044E+0
-9.404E-2	4.327E+0	4.885E+0
-9.890E-2	4.477E+0	5.031E+0
-9.728E-2	4.464E+0	4.983E+0
-9.890E-2	4.506E+0	5.038E+0
-1.005E-1	4.454E+0	5.064E+0
-9.890E-2	4.512E+0	4.999E+0
-9.728E-2	4.409E+0	4.902E+0
-9.890E-2	4.418E+0	5.038E+0
-9.566E-2	4.402E+0	5.022E+0
-9.890E-2	4.532E+0	5.002E+0
-9.890E-2	4.509E+0	5.070E+0
-9.890E-2	4.457E+0	5.005E+0
-9.566E-2	4.344E+0	5.031E+0
-9.728E-2	4.405E+0	5.005E+0
-9.566E-2	4.428E+0	4.941E+0
-9.728E-2	4.551E+0	4.973E+0
-9.566E-2	4.486E+0	4.992E+0
-1.005E-1	4.532E+0	5.113E+0
-1.021E-1	4.389E+0	4.911E+0
-9.890E-2	4.340E+0	4.999E+0
-9.242E-2	4.389E+0	5.002E+0
-9.890E-2	4.389E+0	5.054E+0
-1.005E-1	4.542E+0	4.934E+0
-9.566E-2	4.418E+0	4.947E+0
-9.728E-2	4.376E+0	4.937E+0
-9.728E-2	4.431E+0	4.908E+0
-1.005E-1	4.444E+0	4.973E+0
-9.728E-2	4.311E+0	5.051E+0
-9.242E-2	4.460E+0	5.100E+0
-9.890E-2	4.379E+0	5.044E+0
-9.890E-2	4.448E+0	4.999E+0
-9.566E-2	4.344E+0	5.129E+0
-9.728E-2	4.464E+0	5.151E+0
-9.890E-2	4.460E+0	4.986E+0
-9.890E-2	4.431E+0	4.992E+0
-9.728E-2	4.379E+0	4.976E+0
-9.242E-2	4.389E+0	5.025E+0
-9.728E-2	4.431E+0	5.103E+0
-9.890E-2	4.448E+0	5.161E+0
-9.566E-2	4.379E+0	5.083E+0
-9.404E-2	4.506E+0	5.129E+0
-9.566E-2	4.396E+0	5.009E+0
-9.728E-2	4.396E+0	5.031E+0
-9.728E-2	4.473E+0	5.051E+0
-9.728E-2	4.451E+0	5.129E+0
-9.890E-2	4.402E+0	5.145E+0
-1.005E-1	4.496E+0	5.080E+0
-9.890E-2	4.438E+0	5.035E+0
-9.728E-2	4.350E+0	5.054E+0
-1.005E-1	4.321E+0	5.048E+0
-9.566E-2	4.435E+0	4.992E+0
-9.566E-2	4.490E+0	5.002E+0
-9.728E-2	4.337E+0	4.957E+0
-9.728E-2	4.418E+0	5.035E+0
-1.038E-1	4.512E+0	5.044E+0
-1.005E-1	4.402E+0	5.057E+0
-9.890E-2	4.490E+0	4.970E+0
-9.728E-2	4.379E+0	4.924E+0
-9.890E-2	4.473E+0	4.892E+0
-9.728E-2	4.396E+0	4.950E+0
-9.566E-2	4.347E+0	5.009E+0
-9.890E-2	4.493E+0	4.983E+0
-9.566E-2	4.425E+0	5.087E+0
-9.890E-2	4.353E+0	5.035E+0
-9.890E-2	4.493E+0	4.905E+0
-9.728E-2	4.428E+0	5.048E+0
-1.005E-1	4.457E+0	5.100E+0
-1.005E-1	4.402E+0	5.116E+0
-9.404E-2	4.529E+0	4.996E+0
-9.566E-2	4.353E+0	4.970E+0
-1.005E-1	4.360E+0	5.022E+0
-9.566E-2	4.542E+0	4.973E+0
-9.566E-2	4.422E+0	4.918E+0
-9.728E-2	4.428E+0	5.080E+0
-1.005E-1	4.389E+0	4.954E+0
-9.890E-2	4.402E+0	5.015E+0
-9.566E-2	4.496E+0	4.931E+0
-9.566E-2	4.470E+0	4.960E+0
-9.890E-2	4.366E+0	5.041E+0
-9.890E-2	4.454E+0	5.129E+0
-9.728E-2	4.396E+0	4.834E+0
-9.728E-2	4.467E+0	5.093E+0
-1.021E-1	4.431E+0	5.070E+0
-9.404E-2	4.542E+0	5.064E+0
-9.404E-2	4.480E+0	5.044E+0
-9.728E-2	4.386E+0	5.122E+0
-9.728E-2	4.525E+0	4.928E+0
-9.404E-2	4.545E+0	5.064E+0
-9.566E-2	4.389E+0	4.950E+0
-9.728E-2	4.486E+0	5.106E+0
-9.890E-2	4.512E+0	5.051E+0
-9.890E-2	4.418E+0	5.177E+0
-9.728E-2	4.428E+0	5.035E+0
-1.005E-1	4.431E+0	5.168E+0
-1.005E-1	4.412E+0	5.051E+0
-9.728E-2	4.389E+0	5.093E+0
-9.404E-2	4.379E+0	5.074E+0
-9.404E-2	4.448E+0	5.009E+0
-1.005E-1	4.464E+0	4.902E+0
-9.566E-2	4.353E+0	4.980E+0
-9.566E-2	4.438E+0	4.918E+0
-9.566E-2	4.357E+0	4.944E+0
-1.005E-1	4.441E+0	5.161E+0
-9.728E-2	4.415E+0	4.983E+0
-9.728E-2	4.542E+0	5.002E+0
-9.728E-2	4.415E+0	5.093E+0
-9.728E-2	4.441E+0	4.869E+0
-9.728E-2	4.327E+0	4.992E+0
-9.566E-2	4.457E+0	5.005E+0
-9.890E-2	4.379E+0	5.100E+0
-1.021E-1	4.512E+0	5.106E+0
-9.728E-2	4.412E+0	5.122E+0
-9.566E-2	4.353E+0	5.090E+0
-9.890E-2	4.386E+0	4.915E+0
-9.890E-2	4.363E+0	4.937E+0
-9.566E-2	4.311E+0	5.061E+0
-9.566E-2	4.409E+0	4.934E+0
-9.890E-2	4.428E+0	5.171E+0
-1.021E-1	4.331E+0	4.999E+0
-9.890E-2	4.357E+0	5.002E+0
-9.728E-2	4.600E+0	4.937E+0
-9.728E-2	4.422E+0	4.947E+0
-9.890E-2	4.405E+0	4.989E+0
-9.728E-2	4.422E+0	5.057E+0
-9.728E-2	4.327E+0	5.028E+0
-9.404E-2	4.448E+0	5.038E+0
-1.005E-1	4.324E+0	4.989E+0
-9.566E-2	4.483E+0	5.022E+0
-9.728E-2	4.428E+0	5.061E+0
-9.890E-2	4.399E+0	5.031E+0
-9.890E-2	4.383E+0	4.999E+0
-1.021E-1	4.305E+0	5.031E+0
-9.242E-2	4.376E+0	4.908E+0
-1.021E-1	4.399E+0	5.025E+0
-9.890E-2	4.405E+0	5.113E+0
-9.728E-2	4.425E+0	5.174E+0
-9.728E-2	4.477E+0	4.918E+0
-1.005E-1	4.545E+0	5.051E+0
-1.021E-1	4.457E+0	5.080E+0
-9.890E-2	4.448E+0	5.061E+0
-9.566E-2	4.438E+0	4.928E+0
-9.728E-2	4.480E+0	5.064E+0
-9.890E-2	4.454E+0	5.109E+0
-9.890E-2	4.412E+0	5.080E+0
-9.728E-2	4.519E+0	4.963E+0
-9.890E-2	4.386E+0	4.986E+0
-9.890E-2	4.438E+0	5.012E+0
-9.728E-2	4.360E+0	4.921E+0
-9.566E-2	4.350E+0	4.950E+0
-9.890E-2	4.399E+0	4.980E+0
-1.005E-1	4.405E+0	5.080E+0
-9.890E-2	4.496E+0	5.028E+0
-9.566E-2	4.464E+0	5.028E+0
-9.728E-2	4.373E+0	4.911E+0
-9.890E-2	4.376E+0	4.908E+0
-9.728E-2	4.392E+0	5.012E+0
-9.890E-2	4.415E+0	4.950E+0
-9.728E-2	4.503E+0	4.992E+0
-1.021E-1	4.392E+0	4.967E+0
-9.566E-2	4.350E+0	5.070E+0
-9.728E-2	4.344E+0	5.113E+0
-9.566E-2	4.499E+0	5.142E+0
-9.728E-2	4.295E+0	5.116E+0
-9.890E-2	4.438E+0	5.018E+0
-9.566E-2	4.441E+0	5.074E+0
-1.005E-1	4.402E+0	5.122E+0
-9.728E-2	4.305E+0	5.064E+0
-9.728E-2	4.473E+0	5.002E+0
-9.728E-2	4.512E+0	4.905E+0
-9.890E-2	4.379E+0	5.015E+0
-9.728E-2	4.457E+0	5.087E+0
-9.890E-2	4.383E+0	5.005E+0
-9.404E-2	4.435E+0	5.113E+0
-9.890E-2	4.460E+0	5.035E+0
-1.005E-1	4.483E+0	5.109E+0
-9.728E-2	4.376E+0	5.041E+0
-9.728E-2	4.353E+0	4.976E+0
-9.890E-2	4.383E+0	4.915E+0
-9.890E-2	4.441E+0	5.122E+0
-9.242E-2	4.525E+0	5.145E+0
-9.566E-2	4.399E+0	5.093E+0
-9.566E-2	4.373E+0	4.931E+0
-9.728E-2	4.399E+0	4.986E+0
-9.728E-2	4.428E+0	4.941E+0
-9.566E-2	4.460E+0	5.035E+0
-9.404E-2	4.412E+0	5.018E+0
-1.005E-1	4.516E+0	4.980E+0
-9.566E-2	4.438E+0	5.022E+0
-9.566E-2	4.324E+0	4.973E+0
-9.728E-2	4.331E+0	4.983E+0
-9.890E-2	4.441E+0	4.898E+0
-9.728E-2	4.486E+0	4.931E+0
-9.566E-2	4.428E+0	4.937E+0
-9.890E-2	4.490E+0	4.980E+0
-9.728E-2	4.409E+0	4.898E+0
-9.566E-2	4.373E+0	5.057E+0
-9.566E-2	4.279E+0	5.044E+0
-9.890E-2	4.422E+0	5.074E+0
-1.005E-1	4.379E+0	5.018E+0
-9.566E-2	4.428E+0	5.025E+0
-9.728E-2	4.431E+0	5.012E+0
-9.890E-2	4.441E+0	4.944E+0
-9.890E-2	4.363E+0	4.957E+0
-9.728E-2	4.285E+0	4.986E+0
-9.566E-2	4.473E+0	4.970E+0
-9.890E-2	4.383E+0	5.087E+0
-9.728E-2	4.438E+0	5.103E+0
-9.728E-2	4.451E+0	4.992E+0
-1.005E-1	4.415E+0	5.161E+0
-9.728E-2	4.431E+0	4.915E+0
-1.005E-1	4.311E+0	4.921E+0
-9.728E-2	4.357E+0	5.051E+0
-9.566E-2	4.467E+0	5.035E+0
-9.728E-2	4.516E+0	5.041E+0
-9.890E-2	4.499E+0	4.980E+0
-9.728E-2	4.435E+0	4.954E+0
-9.566E-2	4.357E+0	5.018E+0
-9.728E-2	4.347E+0	4.992E+0
-9.890E-2	4.327E+0	4.859E+0
-9.566E-2	4.499E+0	4.992E+0
-9.728E-2	4.347E+0	5.048E+0
-9.728E-2	4.298E+0	4.980E+0
-9.728E-2	4.376E+0	5.022E+0
-9.728E-2	4.383E+0	4.944E+0
-9.728E-2	4.360E+0	5.100E+0
-9.728E-2	4.435E+0	5.048E+0
-1.005E-1	4.308E+0	5.155E+0
-9.566E-2	4.496E+0	5.093E+0
-9.566E-2	4.499E+0	4.941E+0
-9.890E-2	4.409E+0	5.002E+0
-9.890E-2	4.483E+0	5.031E+0
-9.728E-2	4.396E+0	5.041E+0
-9.404E-2	4.422E+0	4.983E+0
-9.566E-2	4.392E+0	5.103E+0
-9.728E-2	4.444E+0	4.918E+0
-9.566E-2	4.334E+0	4.983E+0
-9.728E-2	4.318E+0	5.051E+0
-9.728E-2	4.360E+0	5.015E+0
-1.021E-1	4.454E+0	4.856E+0
-9.890E-2	4.392E+0	5.035E+0
-9.566E-2	4.412E+0	4.983E+0
-9.890E-2	4.347E+0	4.983E+0
-9.890E-2	4.448E+0	4.915E+0
-9.728E-2	4.344E+0	4.934E+0
-9.404E-2	4.412E+0	5.005E+0
-1.005E-1	4.370E+0	5.028E+0
-1.005E-1	4.402E+0	5.048E+0
-9.728E-2	4.373E+0	4.960E+0
-9.728E-2	4.483E+0	4.957E+0
-9.728E-2	4.486E+0	5.119E+0
-1.005E-1	4.373E+0	4.967E+0
-9.566E-2	4.499E+0	5.025E+0
-9.728E-2	4.386E+0	5.119E+0
-9.404E-2	4.425E+0	4.983E+0
-1.005E-1	4.370E+0	5.138E+0
-9.404E-2	4.340E+0	5.174E+0
-9.566E-2	4.399E+0	5.083E+0
-9.728E-2	4.441E+0	5.067E+0
-1.005E-1	4.422E+0	4.950E+0
-9.566E-2	4.412E+0	4.947E+0
-9.890E-2	4.360E+0	4.941E+0
-9.890E-2	4.379E+0	5.106E+0
-9.890E-2	4.451E+0	4.947E+0
-9.728E-2	4.431E+0	4.869E+0
-9.404E-2	4.344E+0	5.054E+0
-9.728E-2	4.383E+0	4.902E+0
-9.890E-2	4.448E+0	4.950E+0
-9.890E-2	4.279E+0	5.009E+0
-9.728E-2	4.464E+0	5.067E+0
-9.890E-2	4.444E+0	5.077E+0
-9.728E-2	4.454E+0	5.096E+0
-9.566E-2	4.308E+0	5.038E+0
-9.566E-2	4.386E+0	4.983E+0
-9.728E-2	4.383E+0	4.989E+0
-9.890E-2	4.451E+0	4.983E+0
-9.728E-2	4.363E+0	4.957E+0
-9.404E-2	4.451E+0	5.177E+0
-9.890E-2	4.483E+0	5.012E+0
-1.021E-1	4.318E+0	5.018E+0
-9.404E-2	4.441E+0	4.941E+0
-9.566E-2	4.373E+0	5.087E+0
-9.566E-2	4.512E+0	4.992E+0
-1.005E-1	4.324E+0	5.012E+0
-9.728E-2	4.431E+0	5.028E+0
-9.566E-2	4.344E+0	4.947E+0
-9.728E-2	4.451E+0	4.973E+0
-9.890E-2	4.483E+0	4.934E+0
-9.566E-2	4.460E+0	4.960E+0
-9.728E-2	4.522E+0	5.194E+0
-9.890E-2	4.415E+0	5.025E+0
-9.728E-2	4.360E+0	5.074E+0
-9.728E-2	4.376E+0	5.048E+0
-9.404E-2	4.311E+0	5.018E+0
-9.890E-2	4.402E+0	5.054E+0
-9.890E-2	4.412E+0	5.090E+0
-9.728E-2	4.379E+0	5.031E+0
-9.728E-2	4.347E+0	4.986E+0
-9.728E-2	4.496E+0	4.989E+0
-9.890E-2	4.473E+0	5.044E+0
-9.728E-2	4.340E+0	5.168E+0
-9.890E-2	4.483E+0	5.012E+0
-9.890E-2	4.363E+0	5.210E+0
-9.890E-2	4.305E+0	5.009E+0
-9.728E-2	4.298E+0	4.980E+0
-9.728E-2	4.451E+0	4.941E+0
-9.890E-2	4.467E+0	4.921E+0
-1.005E-1	4.311E+0	4.989E+0
-9.566E-2	4.383E+0	5.012E+0
-9.728E-2	4.396E+0	5.070E+0
-9.890E-2	4.289E+0	5.122E+0
-9.890E-2	4.363E+0	4.941E+0
-9.890E-2	4.353E+0	5.126E+0
-9.566E-2	4.441E+0	4.957E+0
-9.728E-2	4.428E+0	4.976E+0
-9.890E-2	4.470E+0	4.898E+0
-9.728E-2	4.386E+0	4.905E+0
-9.566E-2	4.457E+0	4.954E+0
-9.890E-2	4.493E+0	4.885E+0
-9.890E-2	4.431E+0	5.187E+0
-9.566E-2	4.477E+0	4.950E+0
-9.566E-2	4.272E+0	4.879E+0
-9.890E-2	4.457E+0	5.106E+0
-1.005E-1	4.464E+0	5.106E+0
-9.566E-2	4.512E+0	4.970E+0
-9.728E-2	4.441E+0	5.002E+0
-9.566E-2	4.402E+0	4.967E+0
-9.890E-2	4.366E+0	4.967E+0
-9.890E-2	4.350E+0	5.051E+0
-9.566E-2	4.305E+0	4.954E+0
-9.728E-2	4.373E+0	4.941E+0
-9.890E-2	4.431E+0	4.957E+0
-9.728E-2	4.499E+0	4.967E+0
-9.242E-2	4.438E+0	5.074E+0
-9.728E-2	4.441E+0	5.044E+0
-9.890E-2	4.224E+0	5.009E+0
-9.890E-2	4.357E+0	4.986E+0
-9.404E-2	4.402E+0	5.051E+0
-9.728E-2	4.499E+0	5.109E+0
-9.728E-2	4.327E+0	4.986E+0
-9.566E-2	4.276E+0	5.119E+0
-9.728E-2	4.415E+0	5.022E+0
-9.890E-2	4.334E+0	4.980E+0
-1.005E-1	4.441E+0	5.022E+0
-9.890E-2	4.340E+0	4.905E+0
-9.404E-2	4.470E+0	5.103E+0
-9.890E-2	4.363E+0	4.905E+0
-9.890E-2	4.405E+0	4.996E+0
-9.728E-2	4.422E+0	4.898E+0
-9.728E-2	4.357E+0	5.038E+0
-9.566E-2	4.405E+0	5.048E+0
-9.728E-2	4.389E+0	4.957E+0
-9.890E-2	4.486E+0	4.944E+0
-9.566E-2	4.431E+0	4.989E+0
-9.890E-2	4.444E+0	4.834E+0
-1.005E-1	4.386E+0	5.100E+0
-9.728E-2	4.464E+0	5.012E+0
-9.404E-2	4.444E+0	4.937E+0
-1.005E-1	4.418E+0	4.989E+0
-9.728E-2	4.431E+0	4.957E+0
-9.566E-2	4.460E+0	5.028E+0
-9.728E-2	4.448E+0	5.142E+0
-9.890E-2	4.435E+0	4.918E+0
-1.005E-1	4.467E+0	4.931E+0
-9.566E-2	4.409E+0	4.921E+0
-9.728E-2	4.353E+0	5.041E+0
-9.728E-2	4.402E+0	5.067E+0
-9.728E-2	4.331E+0	4.954E+0
-9.728E-2	4.276E+0	5.087E+0
-9.566E-2	4.441E+0	4.954E+0
-1.005E-1	4.321E+0	4.950E+0
-1.005E-1	4.259E+0	5.038E+0
-9.890E-2	4.418E+0	5.012E+0
-9.566E-2	4.396E+0	5.022E+0
-9.566E-2	4.428E+0	5.093E+0
-9.890E-2	4.538E+0	4.847E+0
-9.728E-2	4.363E+0	4.996E+0
-9.566E-2	4.422E+0	5.041E+0
-9.404E-2	4.438E+0	4.976E+0
-9.728E-2	4.470E+0	5.109E+0
-9.728E-2	4.435E+0	5.145E+0
-9.404E-2	4.464E+0	4.992E+0
-9.890E-2	4.347E+0	4.947E+0
-9.728E-2	4.470E+0	4.944E+0
-9.566E-2	4.269E+0	4.989E+0
-9.404E-2	4.240E+0	5.067E+0
-9.728E-2	4.379E+0	5.002E+0
-9.728E-2	4.499E+0	5.044E+0
-9.728E-2	4.337E+0	5.077E+0
-9.890E-2	4.340E+0	4.924E+0
-9.728E-2	4.415E+0	4.944E+0
-1.005E-1	4.376E+0	5.083E+0
-9.404E-2	4.483E+0	4.957E+0
-9.566E-2	4.305E+0	4.928E+0
-1.005E-1	4.302E+0	4.924E+0
-1.005E-1	4.340E+0	4.941E+0
-9.566E-2	4.422E+0	5.122E+0
-9.242E-2	4.366E+0	5.080E+0
-9.728E-2	4.480E+0	4.941E+0
-9.890E-2	4.428E+0	5.041E+0
-1.005E-1	4.405E+0	4.980E+0
-9.566E-2	4.493E+0	4.915E+0
-9.728E-2	4.444E+0	5.135E+0
-9.890E-2	4.529E+0	4.989E+0
-9.566E-2	4.376E+0	4.954E+0
-9.728E-2	4.532E+0	5.018E+0
-9.728E-2	4.292E+0	5.035E+0
-9.728E-2	4.285E+0	5.080E+0
-9.728E-2	4.448E+0	5.064E+0
-9.566E-2	4.493E+0	5.031E+0
-9.728E-2	4.409E+0	4.992E+0
-1.021E-1	4.467E+0	5.025E+0
-9.890E-2	4.331E+0	5.090E+0
-9.728E-2	4.415E+0	5.018E+0
-9.890E-2	4.415E+0	4.996E+0
-9.728E-2	4.483E+0	5.025E+0
-9.566E-2	4.438E+0	4.980E+0
-9.566E-2	4.454E+0	5.090E+0
-9.890E-2	4.448E+0	5.022E+0
-9.890E-2	4.499E+0	5.054E+0
-9.728E-2	4.444E+0	5.083E+0
-9.566E-2	4.347E+0	5.074E+0
-9.728E-2	4.467E+0	5.048E+0
-9.728E-2	4.454E+0	4.980E+0
-9.890E-2	4.425E+0	5.054E+0
-9.404E-2	4.490E+0	4.928E+0
-9.890E-2	4.435E+0	4.954E+0
-1.005E-1	4.464E+0	4.924E+0
-9.728E-2	4.428E+0	5.035E+0
-9.566E-2	4.483E+0	5.028E+0
-9.566E-2	4.431E+0	4.928E+0
-1.005E-1	4.496E+0	5.083E+0
-9.566E-2	4.545E+0	5.044E+0
-9.404E-2	4.480E+0	5.113E+0
-9.890E-2	4.418E+0	5.093E+0
-1.005E-1	4.448E+0	5.044E+0
-9.728E-2	4.402E+0	5.005E+0
-9.566E-2	4.360E+0	5.126E+0
-9.728E-2	4.444E+0	5.041E+0
-1.005E-1	4.366E+0	4.882E+0
-9.404E-2	4.373E+0	5.138E+0
-9.890E-2	4.379E+0	5.096E+0
-9.566E-2	4.302E+0	5.064E+0
-9.728E-2	4.483E+0	4.963E+0
-9.566E-2	4.399E+0	5.009E+0
-9.728E-2	4.396E+0	4.983E+0
-9.728E-2	4.568E+0	4.931E+0
-1.005E-1	4.425E+0	4.989E+0
-9.728E-2	4.464E+0	4.992E+0
-9.728E-2	4.451E+0	5.009E+0
-9.728E-2	4.496E+0	5.044E+0
-1.005E-1	4.454E+0	5.051E+0
-9.404E-2	4.389E+0	5.080E+0
-9.566E-2	4.535E+0	4.931E+0
-9.566E-2	4.373E+0	5.018E+0
-1.005E-1	4.473E+0	5.028E+0
-9.566E-2	4.386E+0	5.103E+0
-9.728E-2	4.438E+0	5.077E+0
-9.728E-2	4.506E+0	4.950E+0
-9.728E-2	4.464E+0	4.889E+0
-9.404E-2	4.493E+0	5.054E+0
-9.566E-2	4.405E+0	5.103E+0
-9.890E-2	4.438E+0	5.002E+0
-1.005E-1	4.353E+0	4.986E+0
-9.404E-2	4.383E+0	5.106E+0
-9.728E-2	4.363E+0	4.882E+0
-9.890E-2	4.422E+0	5.236E+0
-1.005E-1	4.282E+0	4.911E+0
-9.890E-2	4.435E+0	4.986E+0
-9.890E-2	4.399E+0	4.976E+0
-9.728E-2	4.383E+0	4.996E+0
-1.005E-1	4.493E+0	5.074E+0
-9.728E-2	4.357E+0	4.937E+0
-9.728E-2	4.350E+0	4.986E+0
-9.728E-2	4.506E+0	5.119E+0
-9.890E-2	4.405E+0	4.980E+0
-9.728E-2	4.324E+0	4.963E+0
-9.890E-2	4.396E+0	4.992E+0
-9.890E-2	4.441E+0	4.937E+0
-9.890E-2	4.370E+0	5.051E+0
-9.728E-2	4.383E+0	5.083E+0
-9.890E-2	4.525E+0	4.960E+0
-9.890E-2	4.535E+0	5.090E+0
-9.890E-2	4.464E+0	5.064E+0
-9.728E-2	4.360E+0	5.161E+0
-9.728E-2	4.363E+0	4.941E+0
-9.890E-2	4.457E+0	4.976E+0
-9.728E-2	4.564E+0	4.902E+0
-9.890E-2	4.415E+0	4.989E+0
-9.404E-2	4.448E+0	5.048E+0
-1.005E-1	4.379E+0	5.116E+0
-1.021E-1	4.486E+0	4.902E+0
-1.005E-1	4.448E+0	5.005E+0
-9.728E-2	4.386E+0	5.018E+0
-9.890E-2	4.509E+0	5.035E+0
-1.038E-1	4.538E+0	5.145E+0
-9.566E-2	4.438E+0	5.038E+0
-9.566E-2	4.318E+0	5.009E+0
-9.890E-2	4.551E+0	4.986E+0
-9.890E-2	4.366E+0	5.070E+0
-9.890E-2	4.396E+0	4.950E+0
-9.404E-2	4.444E+0	5.151E+0
-9.890E-2	4.448E+0	5.138E+0
-9.890E-2	4.473E+0	5.064E+0
-9.728E-2	4.477E+0	4.976E+0
-9.404E-2	4.383E+0	4.954E+0
-9.728E-2	4.357E+0	5.096E+0
-9.566E-2	4.519E+0	4.889E+0
-9.728E-2	4.425E+0	5.015E+0
-9.404E-2	4.324E+0	4.837E+0
-9.890E-2	4.376E+0	5.087E+0
-1.005E-1	4.522E+0	4.882E+0
-1.005E-1	4.302E+0	5.051E+0
-9.728E-2	4.373E+0	5.035E+0
-9.728E-2	4.428E+0	5.051E+0
-9.728E-2	4.448E+0	5.116E+0
-9.890E-2	4.493E+0	4.989E+0
-9.566E-2	4.428E+0	4.895E+0
-9.890E-2	4.409E+0	4.898E+0
-9.890E-2	4.370E+0	4.999E+0
-9.728E-2	4.486E+0	5.116E+0
-9.728E-2	4.350E+0	5.077E+0
-1.005E-1	4.402E+0	5.074E+0
-9.728E-2	4.473E+0	5.035E+0
-9.566E-2	4.350E+0	4.999E+0
-9.728E-2	4.360E+0	5.022E+0
-1.005E-1	4.409E+0	5.002E+0
-1.005E-1	4.483E+0	5.005E+0
-9.566E-2	4.340E+0	5.145E+0
-9.728E-2	4.431E+0	5.012E+0
-9.566E-2	4.379E+0	5.116E+0
-9.728E-2	4.357E+0	4.954E+0
-9.566E-2	4.496E+0	4.967E+0
-9.566E-2	4.438E+0	4.950E+0
-9.728E-2	4.370E+0	5.012E+0
-9.890E-2	4.532E+0	5.025E+0
-9.890E-2	4.418E+0	4.957E+0
-9.728E-2	4.370E+0	4.947E+0
-9.890E-2	4.334E+0	5.103E+0
-9.890E-2	4.412E+0	4.983E+0
-9.566E-2	4.545E+0	4.989E+0
-9.728E-2	4.448E+0	5.002E+0
-9.890E-2	4.509E+0	5.005E+0
-1.005E-1	4.402E+0	4.924E+0
-9.890E-2	4.422E+0	5.035E+0
-9.728E-2	4.564E+0	5.009E+0
-9.890E-2	4.457E+0	5.044E+0
-9.890E-2	4.610E+0	5.100E+0
-9.890E-2	4.525E+0	4.960E+0
-9.728E-2	4.402E+0	5.005E+0
-1.005E-1	4.412E+0	4.996E+0
-1.021E-1	4.428E+0	5.028E+0
-9.728E-2	4.431E+0	5.129E+0
-9.890E-2	4.324E+0	4.980E+0
-9.404E-2	4.499E+0	5.074E+0
-9.890E-2	4.441E+0	5.022E+0
-9.728E-2	4.438E+0	5.025E+0
-9.404E-2	4.363E+0	5.126E+0
-9.728E-2	4.386E+0	4.986E+0
-9.890E-2	4.581E+0	5.070E+0
-9.890E-2	4.415E+0	4.941E+0
-9.242E-2	4.373E+0	5.067E+0
-9.890E-2	4.311E+0	4.954E+0
-9.890E-2	4.279E+0	5.005E+0
-9.728E-2	4.480E+0	4.921E+0
-9.728E-2	4.535E+0	5.184E+0
-9.890E-2	4.457E+0	4.840E+0
-9.728E-2	4.399E+0	4.954E+0
-9.404E-2	4.451E+0	5.012E+0
-9.728E-2	4.480E+0	4.941E+0
-1.021E-1	4.379E+0	5.018E+0
-1.005E-1	4.321E+0	5.087E+0
-9.566E-2	4.473E+0	5.083E+0
-9.566E-2	4.302E+0	5.077E+0
-9.566E-2	4.412E+0	4.973E+0
-1.021E-1	4.441E+0	5.164E+0
-9.890E-2	4.467E+0	4.892E+0
-9.728E-2	4.324E+0	5.041E+0
-9.890E-2	4.360E+0	4.970E+0
-9.728E-2	4.545E+0	5.012E+0
-9.404E-2	4.464E+0	5.057E+0
-9.890E-2	4.548E+0	5.009E+0
-1.021E-1	4.418E+0	5.054E+0
-9.890E-2	4.392E+0	4.924E+0
-9.728E-2	4.389E+0	5.022E+0
-9.728E-2	4.422E+0	5.041E+0
-9.728E-2	4.405E+0	5.002E+0
-9.890E-2	4.460E+0	5.093E+0
-9.728E-2	4.399E+0	4.911E+0
-9.728E-2	4.376E+0	5.005E+0
-9.728E-2	4.379E+0	4.908E+0
-9.890E-2	4.480E+0	4.898E+0
-9.728E-2	4.499E+0	4.989E+0
-9.566E-2	4.363E+0	4.983E+0
-9.890E-2	4.428E+0	4.967E+0
-1.005E-1	4.438E+0	5.054E+0
-9.890E-2	4.344E+0	5.022E+0
-1.005E-1	4.402E+0	4.869E+0
-9.890E-2	4.451E+0	4.980E+0
-9.890E-2	4.444E+0	5.028E+0
-9.242E-2	4.402E+0	5.122E+0
-9.566E-2	4.412E+0	4.911E+0
-1.038E-1	4.457E+0	5.012E+0
-9.890E-2	4.431E+0	5.067E+0
-1.005E-1	4.600E+0	5.164E+0
-9.404E-2	4.392E+0	4.934E+0
-9.566E-2	4.357E+0	4.895E+0
-1.038E-1	4.347E+0	4.986E+0
-9.566E-2	4.383E+0	4.898E+0
-9.566E-2	4.379E+0	5.018E+0
-9.728E-2	4.457E+0	4.976E+0
-9.890E-2	4.428E+0	5.048E+0
-9.728E-2	4.490E+0	5.145E+0
-9.728E-2	4.519E+0	5.074E+0
-9.890E-2	4.454E+0	4.976E+0
-9.890E-2	4.493E+0	4.941E+0
-9.728E-2	4.431E+0	4.911E+0
-9.728E-2	4.470E+0	5.015E+0
-9.890E-2	4.327E+0	5.129E+0
-9.890E-2	4.448E+0	4.989E+0
-9.728E-2	4.512E+0	5.002E+0
-9.566E-2	4.480E+0	4.963E+0
-9.566E-2	4.632E+0	5.022E+0
-9.890E-2	4.441E+0	5.100E+0
-9.242E-2	4.542E+0	5.041E+0
-9.404E-2	4.363E+0	4.957E+0
-9.890E-2	4.496E+0	5.093E+0
-9.890E-2	4.383E+0	5.087E+0
-9.566E-2	4.392E+0	4.986E+0
-9.728E-2	4.396E+0	4.931E+0
-9.890E-2	4.292E+0	5.025E+0
-1.005E-1	4.318E+0	4.986E+0
-9.890E-2	4.321E+0	4.950E+0
-9.566E-2	4.441E+0	5.067E+0
-9.728E-2	4.538E+0	4.983E+0
-9.890E-2	4.383E+0	5.061E+0
-9.890E-2	4.516E+0	4.934E+0
-9.566E-2	4.457E+0	5.083E+0
-9.728E-2	4.318E+0	5.005E+0
-9.890E-2	4.412E+0	5.012E+0
-9.566E-2	4.282E+0	4.970E+0
-9.566E-2	4.425E+0	5.106E+0
-9.890E-2	4.431E+0	5.012E+0
-9.566E-2	4.386E+0	5.012E+0
-9.728E-2	4.448E+0	4.970E+0
-9.566E-2	4.386E+0	5.109E+0
-9.890E-2	4.503E+0	4.967E+0
-9.890E-2	4.422E+0	5.113E+0
-9.566E-2	4.597E+0	5.012E+0
-9.566E-2	4.347E+0	5.216E+0
-9.728E-2	4.392E+0	5.126E+0
-9.728E-2	4.451E+0	5.022E+0
-9.728E-2	4.460E+0	4.986E+0
-9.404E-2	4.379E+0	4.892E+0
-9.890E-2	4.441E+0	4.983E+0
-9.890E-2	4.337E+0	5.005E+0
-9.890E-2	4.428E+0	5.064E+0
-9.566E-2	4.545E+0	4.915E+0
-9.890E-2	4.172E+0	4.989E+0
-9.890E-2	4.409E+0	4.944E+0
-9.890E-2	4.334E+0	4.924E+0
-9.728E-2	4.493E+0	5.025E+0
-9.890E-2	4.379E+0	4.924E+0
-9.890E-2	4.327E+0	4.856E+0
-1.005E-1	4.581E+0	5.126E+0
-9.890E-2	4.477E+0	5.067E+0
-9.890E-2	4.405E+0	4.980E+0
-1.021E-1	4.435E+0	4.999E+0
-9.728E-2	4.464E+0	5.087E+0
-9.890E-2	4.435E+0	5.067E+0
-9.566E-2	4.376E+0	5.061E+0
-9.728E-2	4.402E+0	4.976E+0
-9.404E-2	4.412E+0	5.174E+0
-9.890E-2	4.396E+0	4.986E+0
-9.728E-2	4.519E+0	4.957E+0
-1.021E-1	4.347E+0	4.908E+0
-9.890E-2	4.473E+0	4.898E+0
-9.890E-2	4.405E+0	5.067E+0
-9.728E-2	4.493E+0	5.126E+0
-9.728E-2	4.350E+0	4.996E+0
-9.890E-2	4.483E+0	4.954E+0
-9.728E-2	4.448E+0	4.872E+0
-1.005E-1	4.629E+0	5.083E+0
-1.005E-1	4.425E+0	5.048E+0
-9.566E-2	4.379E+0	5.025E+0
-9.566E-2	4.373E+0	4.954E+0
-9.728E-2	4.279E+0	5.048E+0
-9.890E-2	4.425E+0	5.116E+0
-9.566E-2	4.396E+0	4.980E+0
-9.566E-2	4.383E+0	4.983E+0
-9.890E-2	4.431E+0	4.918E+0
-9.728E-2	4.344E+0	4.937E+0
-9.890E-2	4.464E+0	5.061E+0
-9.728E-2	4.363E+0	5.135E+0
-9.728E-2	4.386E+0	5.109E+0
-9.890E-2	4.486E+0	5.067E+0
-9.728E-2	4.422E+0	5.025E+0
-9.728E-2	4.493E+0	4.986E+0
-9.728E-2	4.282E+0	4.947E+0
-9.890E-2	4.340E+0	4.911E+0
-9.890E-2	4.467E+0	4.931E+0
-9.566E-2	4.357E+0	5.002E+0
-9.728E-2	4.399E+0	5.015E+0
-9.890E-2	4.428E+0	5.012E+0
-9.728E-2	4.389E+0	4.999E+0
-9.566E-2	4.422E+0	4.908E+0
-9.728E-2	4.496E+0	5.093E+0
-9.890E-2	4.448E+0	4.957E+0
-9.566E-2	4.399E+0	4.924E+0
-9.404E-2	4.480E+0	4.973E+0
-9.728E-2	4.558E+0	4.937E+0
-9.728E-2	4.331E+0	5.005E+0
-9.404E-2	4.428E+0	5.048E+0
-9.728E-2	4.353E+0	4.954E+0
-9.728E-2	4.438E+0	5.070E+0
-1.005E-1	4.321E+0	4.970E+0
-9.890E-2	4.386E+0	4.960E+0
-9.404E-2	4.460E+0	4.954E+0
-9.890E-2	4.470E+0	5.083E+0
-9.728E-2	4.363E+0	4.921E+0
-9.728E-2	4.379E+0	4.986E+0
-9.728E-2	4.402E+0	4.996E+0
-9.890E-2	4.405E+0	5.018E+0
-9.890E-2	4.402E+0	5.103E+0
-9.890E-2	4.418E+0	4.976E+0
-9.242E-2	4.334E+0	4.944E+0
-1.005E-1	4.308E+0	5.057E+0
-9.890E-2	4.460E+0	5.015E+0
-9.728E-2	4.431E+0	4.908E+0
-9.566E-2	4.438E+0	5.012E+0
-9.728E-2	4.480E+0	5.028E+0
-1.005E-1	4.448E+0	4.924E+0
-9.566E-2	4.415E+0	5.051E+0
-9.566E-2	4.460E+0	4.967E+0
-1.005E-1	4.438E+0	5.031E+0
-9.728E-2	4.399E+0	5.015E+0
-9.728E-2	4.470E+0	4.989E+0
-9.566E-2	4.418E+0	4.976E+0
-1.021E-1	4.409E+0	4.947E+0
-1.005E-1	4.373E+0	5.067E+0
-9.728E-2	4.473E+0	5.038E+0
-9.890E-2	4.357E+0	4.963E+0
-9.566E-2	4.324E+0	5.113E+0
-9.890E-2	4.366E+0	5.041E+0
-9.890E-2	4.438E+0	5.038E+0
-9.728E-2	4.340E+0	4.937E+0
-9.566E-2	4.415E+0	4.973E+0
-9.890E-2	4.441E+0	4.934E+0
-9.890E-2	4.409E+0	4.918E+0
-9.728E-2	4.292E+0	4.957E+0
-9.566E-2	4.331E+0	5.103E+0
-1.021E-1	4.360E+0	4.843E+0
-9.728E-2	4.360E+0	5.002E+0
-9.728E-2	4.337E+0	5.116E+0
-1.005E-1	4.451E+0	4.986E+0
-1.005E-1	4.444E+0	5.028E+0
-9.566E-2	4.473E+0	5.074E+0
-9.566E-2	4.480E+0	5.080E+0
-9.566E-2	4.512E+0	5.083E+0
-9.890E-2	4.493E+0	5.070E+0
-9.566E-2	4.376E+0	5.012E+0
-9.566E-2	4.467E+0	5.048E+0
-9.404E-2	4.464E+0	5.031E+0
-9.890E-2	4.457E+0	4.996E+0
-9.404E-2	4.545E+0	4.876E+0
-9.566E-2	4.448E+0	4.960E+0
-9.890E-2	4.431E+0	4.882E+0
-9.728E-2	4.360E+0	5.031E+0
-9.566E-2	4.506E+0	4.931E+0
-9.566E-2	4.422E+0	5.119E+0
-1.005E-1	4.386E+0	4.944E+0
-9.890E-2	4.402E+0	5.051E+0
-9.890E-2	4.344E+0	5.057E+0
-9.566E-2	4.143E+0	4.989E+0
-9.566E-2	4.574E+0	4.996E+0
-9.890E-2	4.405E+0	5.009E+0
-9.728E-2	4.363E+0	5.018E+0
-9.890E-2	4.441E+0	5.054E+0
-9.728E-2	4.344E+0	5.048E+0
-9.728E-2	4.302E+0	4.950E+0
-9.728E-2	4.415E+0	5.044E+0
-9.890E-2	4.308E+0	5.002E+0
-9.728E-2	4.409E+0	5.005E+0
-1.021E-1	4.415E+0	5.005E+0
-9.728E-2	4.486E+0	5.070E+0
-9.566E-2	4.418E+0	5.009E+0
-9.890E-2	4.308E+0	4.963E+0
-9.890E-2	4.353E+0	5.028E+0
-9.566E-2	4.470E+0	4.944E+0
-9.728E-2	4.399E+0	4.967E+0
-9.890E-2	4.347E+0	5.093E+0
-1.005E-1	4.444E+0	4.928E+0
-9.566E-2	4.308E+0	5.015E+0
-9.890E-2	4.438E+0	5.028E+0
-9.728E-2	4.425E+0	5.067E+0
-9.890E-2	4.457E+0	5.022E+0
-9.566E-2	4.519E+0	5.012E+0
-9.566E-2	4.350E+0	5.064E+0
-9.890E-2	4.334E+0	4.992E+0
-9.890E-2	4.379E+0	5.109E+0
-9.404E-2	4.448E+0	4.921E+0
-9.566E-2	4.337E+0	4.954E+0
-9.566E-2	4.405E+0	4.895E+0
-1.005E-1	4.431E+0	5.077E+0
-9.890E-2	4.366E+0	5.135E+0
-9.890E-2	4.405E+0	5.002E+0
-9.728E-2	4.405E+0	4.872E+0
-1.005E-1	4.435E+0	4.963E+0
-9.728E-2	4.441E+0	5.083E+0
-9.566E-2	4.409E+0	5.116E+0
-9.890E-2	4.399E+0	5.103E+0
-9.890E-2	4.392E+0	5.028E+0
-9.566E-2	4.366E+0	5.054E+0
-9.566E-2	4.542E+0	5.005E+0
-1.005E-1	4.344E+0	5.054E+0
-9.890E-2	4.486E+0	5.054E+0
-9.728E-2	4.350E+0	5.038E+0
-9.728E-2	4.422E+0	4.957E+0
-9.728E-2	4.457E+0	4.934E+0
-1.005E-1	4.467E+0	4.973E+0
-9.728E-2	4.396E+0	5.057E+0
-9.728E-2	4.373E+0	5.064E+0
-1.021E-1	4.308E+0	5.018E+0
-1.005E-1	4.366E+0	5.018E+0
-9.728E-2	4.402E+0	4.967E+0
-9.566E-2	4.363E+0	4.885E+0
-9.728E-2	4.379E+0	5.028E+0
-1.021E-1	4.522E+0	4.976E+0
-9.728E-2	4.435E+0	5.018E+0
-9.890E-2	4.357E+0	4.980E+0
-9.728E-2	4.464E+0	5.044E+0
-9.890E-2	4.289E+0	4.908E+0
-9.728E-2	4.444E+0	5.025E+0
-9.566E-2	4.396E+0	4.765E+0
-9.566E-2	4.509E+0	4.954E+0
-1.021E-1	4.383E+0	5.087E+0
-9.566E-2	4.460E+0	5.035E+0
-9.728E-2	4.396E+0	4.980E+0
-9.890E-2	4.415E+0	5.116E+0
-1.005E-1	4.315E+0	4.970E+0
-9.404E-2	4.334E+0	5.096E+0
-9.728E-2	4.412E+0	5.080E+0
-9.890E-2	4.548E+0	5.051E+0
-1.005E-1	4.399E+0	5.035E+0
-9.728E-2	4.441E+0	5.083E+0
-9.566E-2	4.516E+0	4.915E+0
-9.890E-2	4.428E+0	4.996E+0
-1.021E-1	4.597E+0	5.044E+0
-9.728E-2	4.337E+0	5.074E+0
-9.566E-2	4.405E+0	5.041E+0
-9.890E-2	4.402E+0	5.187E+0
-9.890E-2	4.415E+0	5.122E+0
-9.566E-2	4.405E+0	5.122E+0
-9.728E-2	4.363E+0	4.970E+0
-9.566E-2	4.386E+0	5.035E+0
-9.890E-2	4.350E+0	5.113E+0
-9.728E-2	4.240E+0	4.960E+0
-9.728E-2	4.409E+0	5.018E+0
-9.890E-2	4.389E+0	5.080E+0
-1.005E-1	4.347E+0	4.967E+0
-9.728E-2	4.399E+0	4.853E+0
-9.404E-2	4.373E+0	5.129E+0
-9.404E-2	4.399E+0	4.996E+0
-1.005E-1	4.480E+0	5.012E+0
-9.890E-2	4.571E+0	4.837E+0
-9.890E-2	4.464E+0	4.986E+0
-1.038E-1	4.428E+0	5.022E+0
-9.890E-2	4.425E+0	4.954E+0
-9.566E-2	4.490E+0	4.992E+0
-9.566E-2	4.483E+0	5.028E+0
-1.005E-1	4.282E+0	4.986E+0
-1.005E-1	4.383E+0	4.892E+0
-9.890E-2	4.441E+0	4.908E+0
-9.566E-2	4.480E+0	4.963E+0
-1.005E-1	4.483E+0	4.957E+0
-9.890E-2	4.470E+0	4.885E+0
-9.728E-2	4.444E+0	5.083E+0
-9.728E-2	4.412E+0	5.074E+0
-1.005E-1	4.460E+0	4.879E+0
-9.890E-2	4.435E+0	5.028E+0
-9.728E-2	4.360E+0	5.038E+0
-9.566E-2	4.480E+0	4.879E+0
-9.890E-2	4.454E+0	4.992E+0
-1.005E-1	4.334E+0	5.044E+0
-9.728E-2	4.402E+0	4.892E+0
-1.005E-1	4.396E+0	4.934E+0
-9.890E-2	4.327E+0	4.973E+0
-9.890E-2	4.493E+0	5.077E+0
-9.728E-2	4.457E+0	4.999E+0
-9.728E-2	4.415E+0	4.986E+0
-9.890E-2	4.402E+0	4.980E+0
-9.728E-2	4.383E+0	5.142E+0
-9.566E-2	4.350E+0	4.856E+0
-9.566E-2	4.464E+0	4.967E+0
-9.566E-2	4.435E+0	4.992E+0
-9.728E-2	4.509E+0	5.041E+0
-9.728E-2	4.321E+0	4.924E+0
-9.566E-2	4.337E+0	5.067E+0
-9.890E-2	4.353E+0	5.061E+0
-1.005E-1	4.396E+0	4.885E+0
-9.728E-2	4.464E+0	4.986E+0
-9.890E-2	4.366E+0	4.944E+0
-9.728E-2	4.460E+0	5.106E+0
-9.728E-2	4.396E+0	4.931E+0
-9.728E-2	4.386E+0	5.015E+0
-9.890E-2	4.470E+0	5.090E+0
-9.566E-2	4.480E+0	4.996E+0
-1.005E-1	4.542E+0	5.077E+0
-9.728E-2	4.438E+0	5.126E+0
-9.566E-2	4.418E+0	4.999E+0
-9.890E-2	4.499E+0	4.992E+0
-9.566E-2	4.402E+0	4.957E+0
-9.566E-2	4.448E+0	5.093E+0
-9.404E-2	4.522E+0	5.064E+0
-9.728E-2	4.506E+0	4.957E+0
-9.728E-2	4.460E+0	5.044E+0
-9.566E-2	4.606E+0	5.009E+0
-9.566E-2	4.444E+0	5.135E+0
-9.890E-2	4.428E+0	4.989E+0
-9.890E-2	4.448E+0	5.054E+0
-1.005E-1	4.386E+0	5.002E+0
-9.566E-2	4.451E+0	5.064E+0
-9.890E-2	4.422E+0	5.015E+0
-9.404E-2	4.435E+0	5.012E+0
-9.728E-2	4.467E+0	4.999E+0
-9.566E-2	4.428E+0	5.083E+0
-9.890E-2	4.340E+0	5.044E+0
-1.005E-1	4.438E+0	5.044E+0
-1.005E-1	4.422E+0	5.080E+0
-9.728E-2	4.435E+0	4.973E+0
-1.038E-1	4.418E+0	5.054E+0
-1.021E-1	4.425E+0	4.992E+0
-9.890E-2	4.360E+0	5.005E+0
-9.728E-2	4.548E+0	5.207E+0
-1.038E-1	4.405E+0	5.074E+0
-1.005E-1	4.386E+0	5.054E+0
-1.005E-1	4.373E+0	4.879E+0
-1.005E-1	4.412E+0	5.022E+0
-9.890E-2	4.399E+0	5.116E+0
-1.005E-1	4.464E+0	4.973E+0
-1.021E-1	4.418E+0	4.986E+0
-1.005E-1	4.451E+0	5.061E+0
-1.021E-1	4.448E+0	4.999E+0
-1.038E-1	4.438E+0	5.103E+0
-1.005E-1	4.428E+0	5.113E+0
-9.890E-2	4.376E+0	5.044E+0
-1.021E-1	4.353E+0	5.012E+0
-1.038E-1	4.383E+0	5.018E+0
-1.005E-1	4.392E+0	4.931E+0
-9.890E-2	4.392E+0	5.035E+0
-1.005E-1	4.435E+0	4.957E+0
-1.038E-1	4.402E+0	5.090E+0
-9.728E-2	4.396E+0	5.109E+0
-1.005E-1	4.415E+0	5.025E+0
-9.890E-2	4.396E+0	4.980E+0
-9.890E-2	4.516E+0	4.931E+0
-9.890E-2	4.483E+0	5.187E+0
-9.890E-2	4.321E+0	4.989E+0
-1.021E-1	4.483E+0	4.980E+0
-9.890E-2	4.473E+0	4.937E+0
-1.005E-1	4.243E+0	4.963E+0
-9.890E-2	4.412E+0	5.126E+0
-1.021E-1	4.467E+0	5.044E+0
-1.054E-1	4.483E+0	5.035E+0
-9.890E-2	4.431E+0	4.947E+0
-1.005E-1	4.305E+0	4.954E+0
-1.038E-1	4.376E+0	5.138E+0
-1.021E-1	4.383E+0	5.015E+0
-1.038E-1	4.460E+0	4.989E+0
-1.021E-1	4.425E+0	5.067E+0
-1.005E-1	4.295E+0	5.048E+0
-1.005E-1	4.324E+0	5.190E+0
-1.021E-1	4.334E+0	5.096E+0
-1.021E-1	4.535E+0	4.934E+0
-9.890E-2	4.324E+0	4.931E+0
-1.021E-1	4.470E+0	4.976E+0
-9.890E-2	4.279E+0	5.070E+0
-1.021E-1	4.389E+0	4.980E+0
-1.005E-1	4.499E+0	5.038E+0
-1.021E-1	4.428E+0	5.051E+0
-1.005E-1	4.366E+0	5.025E+0
-9.890E-2	4.366E+0	5.181E+0
-1.005E-1	4.373E+0	4.905E+0
-1.021E-1	4.370E+0	5.100E+0
-1.005E-1	4.379E+0	5.064E+0
-1.005E-1	4.441E+0	4.999E+0
-1.005E-1	4.464E+0	5.096E+0
-1.054E-1	4.347E+0	5.041E+0
-1.005E-1	4.473E+0	5.002E+0
-1.005E-1	4.435E+0	4.918E+0
-1.021E-1	4.418E+0	5.109E+0
-1.021E-1	4.506E+0	4.915E+0
-9.890E-2	4.399E+0	5.022E+0
-9.890E-2	4.243E+0	5.051E+0
-1.021E-1	4.467E+0	5.005E+0
-1.021E-1	4.422E+0	4.921E+0
-9.890E-2	4.425E+0	4.931E+0
-1.005E-1	4.379E+0	4.915E+0
-9.890E-2	4.370E+0	4.989E+0
-1.038E-1	4.396E+0	4.931E+0
-1.005E-1	4.412E+0	4.967E+0
-1.005E-1	4.396E+0	5.087E+0
-1.005E-1	4.324E+0	4.895E+0
-1.054E-1	4.454E+0	4.921E+0
-9.728E-2	4.399E+0	5.041E+0
-9.890E-2	4.344E+0	4.973E+0
-1.038E-1	4.409E+0	5.041E+0
-1.038E-1	4.415E+0	5.064E+0
-9.728E-2	4.269E+0	5.031E+0
-1.021E-1	4.422E+0	4.967E+0
-9.890E-2	4.535E+0	4.892E+0
-1.005E-1	4.457E+0	5.074E+0
-9.566E-2	4.470E+0	4.934E+0
-9.728E-2	4.383E+0	4.882E+0
-9.890E-2	4.315E+0	4.976E+0
-1.021E-1	4.383E+0	5.067E+0
-1.005E-1	4.428E+0	4.947E+0
-1.005E-1	4.392E+0	5.015E+0
-1.021E-1	4.438E+0	4.970E+0
-1.038E-1	4.402E+0	4.847E+0
-1.005E-1	4.409E+0	5.126E+0
-1.005E-1	4.357E+0	4.892E+0
-1.005E-1	4.425E+0	4.999E+0
-1.038E-1	4.493E+0	4.970E+0
-9.890E-2	4.347E+0	4.989E+0
-9.728E-2	4.435E+0	5.083E+0
-1.038E-1	4.324E+0	4.931E+0
-1.021E-1	4.477E+0	5.044E+0
-1.005E-1	4.438E+0	4.986E+0
-9.890E-2	4.444E+0	5.038E+0
-9.890E-2	4.412E+0	5.090E+0
-9.890E-2	4.441E+0	4.911E+0
-9.890E-2	4.522E+0	5.025E+0
-9.728E-2	4.366E+0	4.908E+0
-1.005E-1	4.396E+0	5.044E+0
-1.005E-1	4.454E+0	4.999E+0
-1.005E-1	4.493E+0	4.999E+0
-9.890E-2	4.363E+0	4.937E+0
-1.021E-1	4.379E+0	5.015E+0
-1.021E-1	4.564E+0	4.937E+0
-9.890E-2	4.529E+0	5.035E+0
-9.728E-2	4.451E+0	5.005E+0
-1.005E-1	4.448E+0	5.044E+0
-1.005E-1	4.405E+0	5.002E+0
-1.005E-1	4.454E+0	5.067E+0
-9.566E-2	4.418E+0	5.083E+0
-1.005E-1	4.353E+0	5.035E+0
-1.038E-1	4.350E+0	5.142E+0
-9.728E-2	4.347E+0	5.005E+0
-1.005E-1	4.402E+0	5.093E+0
-1.021E-1	4.396E+0	5.012E+0
-1.054E-1	4.438E+0	5.054E+0
-1.005E-1	4.366E+0	5.116E+0
-9.728E-2	4.409E+0	5.025E+0
-1.005E-1	4.428E+0	4.911E+0
-1.021E-1	4.428E+0	4.973E+0
-9.890E-2	4.383E+0	5.054E+0
-9.890E-2	4.409E+0	5.018E+0
-1.021E-1	4.396E+0	5.161E+0
-1.038E-1	4.331E+0	5.015E+0
-9.890E-2	4.457E+0	5.057E+0
-9.890E-2	4.435E+0	5.090E+0
-1.005E-1	4.435E+0	4.895E+0
-1.038E-1	4.376E+0	5.138E+0
-1.005E-1	4.460E+0	4.924E+0
-1.021E-1	4.535E+0	5.035E+0
-1.021E-1	4.415E+0	5.083E+0
-1.038E-1	4.289E+0	4.947E+0
-9.728E-2	4.522E+0	4.996E+0
-9.728E-2	4.496E+0	5.009E+0
-9.890E-2	4.431E+0	5.009E+0
-1.005E-1	4.386E+0	4.937E+0
-1.021E-1	4.444E+0	5.054E+0
-1.005E-1	4.405E+0	5.005E+0
-1.005E-1	4.334E+0	5.028E+0
-1.021E-1	4.383E+0	4.895E+0
-9.890E-2	4.360E+0	5.025E+0
-9.890E-2	4.334E+0	4.934E+0
-1.021E-1	4.285E+0	4.954E+0
-1.005E-1	4.477E+0	5.090E+0
-1.021E-1	4.470E+0	5.028E+0
-1.021E-1	4.493E+0	5.158E+0
-1.021E-1	4.535E+0	4.934E+0
-1.021E-1	4.532E+0	5.064E+0
-1.021E-1	4.373E+0	4.976E+0
-1.005E-1	4.490E+0	5.145E+0
-9.890E-2	4.357E+0	5.158E+0
-1.005E-1	4.389E+0	5.213E+0
-9.890E-2	4.464E+0	5.093E+0
-9.890E-2	4.425E+0	4.869E+0
-1.021E-1	4.353E+0	5.061E+0
-1.021E-1	4.409E+0	4.996E+0
-1.005E-1	4.464E+0	5.035E+0
-1.021E-1	4.480E+0	5.015E+0
-9.890E-2	4.360E+0	4.947E+0
-1.005E-1	4.360E+0	4.892E+0
-9.728E-2	4.418E+0	5.009E+0
-9.728E-2	4.344E+0	4.941E+0
-1.021E-1	4.376E+0	4.859E+0
-1.005E-1	4.412E+0	5.113E+0
-9.890E-2	4.357E+0	5.044E+0
-9.890E-2	4.389E+0	5.116E+0
-1.005E-1	4.493E+0	5.018E+0
-1.021E-1	4.396E+0	5.015E+0
-9.728E-2	4.454E+0	4.970E+0
-9.890E-2	4.435E+0	4.973E+0
-1.021E-1	4.405E+0	5.057E+0
-1.021E-1	4.331E+0	5.015E+0
-9.728E-2	4.506E+0	4.928E+0
-9.728E-2	4.496E+0	5.100E+0
-1.021E-1	4.483E+0	5.041E+0
-9.890E-2	4.503E+0	4.954E+0
-9.890E-2	4.405E+0	5.009E+0
-9.566E-2	4.253E+0	5.044E+0
-1.021E-1	4.444E+0	5.064E+0
-1.021E-1	4.321E+0	4.992E+0
-9.890E-2	4.457E+0	4.924E+0
-9.890E-2	4.457E+0	5.122E+0
-1.005E-1	4.545E+0	4.989E+0
-9.890E-2	4.431E+0	5.012E+0
-9.890E-2	4.405E+0	4.983E+0
-1.021E-1	4.337E+0	4.986E+0
-1.005E-1	4.366E+0	4.950E+0
-1.038E-1	4.370E+0	5.022E+0
-9.890E-2	4.470E+0	5.015E+0
-1.005E-1	4.448E+0	5.184E+0
-1.005E-1	4.340E+0	5.080E+0
-1.005E-1	4.412E+0	5.103E+0
-1.021E-1	4.431E+0	4.980E+0
-9.890E-2	4.486E+0	4.986E+0
-1.021E-1	4.396E+0	5.103E+0
-1.005E-1	4.402E+0	5.005E+0
-9.890E-2	4.363E+0	4.850E+0
-9.890E-2	4.383E+0	5.096E+0
-1.021E-1	4.409E+0	4.992E+0
-1.021E-1	4.496E+0	4.960E+0
-1.021E-1	4.438E+0	5.018E+0
-9.728E-2	4.454E+0	5.057E+0
-1.021E-1	4.379E+0	5.012E+0
-9.890E-2	4.311E+0	5.096E+0
-9.890E-2	4.376E+0	4.967E+0
-9.890E-2	4.422E+0	4.973E+0
-1.021E-1	4.457E+0	4.983E+0
-1.021E-1	4.396E+0	4.973E+0
-9.890E-2	4.490E+0	4.999E+0
-1.005E-1	4.460E+0	4.837E+0
-1.005E-1	4.363E+0	5.048E+0
-9.890E-2	4.415E+0	4.992E+0
-1.005E-1	4.386E+0	4.908E+0
-1.021E-1	4.525E+0	5.109E+0
-1.021E-1	4.396E+0	5.064E+0
-1.021E-1	4.350E+0	4.801E+0
-1.021E-1	4.480E+0	5.035E+0
-9.728E-2	4.376E+0	5.096E+0
-1.021E-1	4.389E+0	4.830E+0
-9.890E-2	4.454E+0	5.002E+0
-1.021E-1	4.383E+0	4.996E+0
-1.005E-1	4.460E+0	5.048E+0
-1.005E-1	4.422E+0	4.963E+0
-9.890E-2	4.412E+0	4.889E+0
-1.005E-1	4.340E+0	5.018E+0
-1.005E-1	4.412E+0	4.837E+0
-1.021E-1	4.438E+0	5.012E+0
-1.021E-1	4.405E+0	5.038E+0
-1.021E-1	4.438E+0	5.015E+0
-1.005E-1	4.308E+0	4.911E+0
-1.021E-1	4.486E+0	5.041E+0
-1.038E-1	4.506E+0	5.031E+0
-9.890E-2	4.379E+0	4.989E+0
-1.005E-1	4.435E+0	5.074E+0
-1.005E-1	4.467E+0	5.018E+0
-1.054E-1	4.483E+0	5.061E+0
-1.038E-1	4.383E+0	4.898E+0
-1.021E-1	4.415E+0	5.067E+0
-1.021E-1	4.441E+0	4.950E+0
-1.038E-1	4.467E+0	5.077E+0
-1.005E-1	4.337E+0	5.057E+0
-1.038E-1	4.376E+0	5.048E+0
-1.054E-1	4.344E+0	5.087E+0
-1.054E-1	4.409E+0	4.937E+0
-1.021E-1	4.415E+0	5.061E+0
-1.038E-1	4.473E+0	5.018E+0
-1.070E-1	4.392E+0	4.921E+0
-1.070E-1	4.441E+0	5.083E+0
-1.021E-1	4.376E+0	5.018E+0
-1.054E-1	4.431E+0	5.155E+0
-1.038E-1	4.399E+0	4.950E+0
-1.086E-1	4.464E+0	5.122E+0
-1.054E-1	4.451E+0	4.957E+0
-1.054E-1	4.558E+0	5.041E+0
-1.070E-1	4.373E+0	5.051E+0
-1.103E-1	4.431E+0	5.018E+0
-1.054E-1	4.428E+0	5.041E+0
-1.054E-1	4.435E+0	4.963E+0
-1.070E-1	4.506E+0	5.161E+0
-1.086E-1	4.373E+0	5.087E+0
-1.086E-1	4.422E+0	5.054E+0
-1.070E-1	4.480E+0	4.941E+0
-1.086E-1	4.496E+0	4.989E+0
-1.119E-1	4.337E+0	4.895E+0
-1.070E-1	4.415E+0	4.970E+0
-1.119E-1	4.392E+0	4.976E+0
-1.119E-1	4.467E+0	4.872E+0
-1.119E-1	4.373E+0	4.915E+0
-1.103E-1	4.435E+0	5.035E+0
-1.086E-1	4.415E+0	5.005E+0
-1.119E-1	4.315E+0	5.090E+0
-1.119E-1	4.315E+0	5.044E+0
-1.103E-1	4.525E+0	4.986E+0
-1.103E-1	4.204E+0	5.070E+0
-1.135E-1	4.435E+0	4.996E+0
-1.135E-1	4.457E+0	4.992E+0
-1.119E-1	4.425E+0	5.090E+0
-1.119E-1	4.269E+0	4.921E+0
-1.119E-1	4.477E+0	5.109E+0
-1.119E-1	4.428E+0	5.064E+0
-1.135E-1	4.415E+0	5.051E+0
-1.135E-1	4.376E+0	5.025E+0
-1.119E-1	4.285E+0	4.941E+0
-1.151E-1	4.490E+0	4.960E+0
-1.119E-1	4.389E+0	5.103E+0
-1.151E-1	4.383E+0	4.947E+0
-1.167E-1	4.366E+0	4.859E+0
-1.184E-1	4.373E+0	5.067E+0
-1.135E-1	4.396E+0	5.025E+0
-1.184E-1	4.324E+0	5.035E+0
-1.167E-1	4.509E+0	5.064E+0
-1.216E-1	4.396E+0	5.012E+0
-1.184E-1	4.399E+0	5.009E+0
-1.151E-1	4.444E+0	4.937E+0
-1.184E-1	4.334E+0	5.048E+0
-1.184E-1	4.425E+0	5.031E+0
-1.167E-1	4.473E+0	4.960E+0
-1.216E-1	4.363E+0	5.080E+0
-1.216E-1	4.486E+0	5.018E+0
-1.216E-1	4.334E+0	5.119E+0
-1.167E-1	4.516E+0	4.973E+0
-1.216E-1	4.441E+0	5.093E+0
-1.200E-1	4.454E+0	4.954E+0
-1.216E-1	4.402E+0	4.889E+0
-1.184E-1	4.353E+0	5.005E+0
-1.200E-1	4.392E+0	4.863E+0
-1.216E-1	4.360E+0	4.889E+0
-1.216E-1	4.360E+0	5.041E+0
-1.216E-1	4.428E+0	5.005E+0
-1.216E-1	4.470E+0	4.960E+0
-1.216E-1	4.486E+0	4.957E+0
-1.232E-1	4.435E+0	5.077E+0
-1.232E-1	4.402E+0	4.850E+0
-1.216E-1	4.302E+0	5.087E+0
-1.232E-1	4.379E+0	5.080E+0
-1.265E-1	4.441E+0	5.031E+0
-1.232E-1	4.438E+0	4.863E+0
-1.232E-1	4.473E+0	4.950E+0
-1.249E-1	4.422E+0	5.116E+0
-1.249E-1	4.399E+0	5.035E+0
-1.216E-1	4.373E+0	5.028E+0
-1.232E-1	4.334E+0	5.142E+0
-1.232E-1	4.327E+0	5.035E+0
-1.265E-1	4.435E+0	5.048E+0
-1.232E-1	4.327E+0	4.983E+0
-1.249E-1	4.422E+0	5.044E+0
-1.265E-1	4.444E+0	4.986E+0
-1.281E-1	4.454E+0	5.022E+0
-1.281E-1	4.379E+0	5.012E+0
-1.281E-1	4.425E+0	4.989E+0
-1.265E-1	4.535E+0	4.963E+0
-1.281E-1	4.464E+0	5.009E+0
-1.265E-1	4.428E+0	5.054E+0
-1.281E-1	4.334E+0	5.012E+0
-1.281E-1	4.396E+0	5.103E+0
-1.297E-1	4.486E+0	5.113E+0
-1.249E-1	4.486E+0	4.827E+0
-1.265E-1	4.460E+0	4.989E+0
-1.313E-1	4.464E+0	5.009E+0
-1.313E-1	4.409E+0	5.038E+0
-1.297E-1	4.315E+0	5.057E+0
-1.297E-1	4.503E+0	4.976E+0
-1.297E-1	4.431E+0	5.083E+0
-1.297E-1	4.386E+0	4.908E+0
-1.313E-1	4.318E+0	4.908E+0
-1.281E-1	4.532E+0	4.911E+0
-1.313E-1	4.399E+0	5.096E+0
-1.330E-1	4.305E+0	4.992E+0
-1.297E-1	4.464E+0	4.843E+0
-1.281E-1	4.467E+0	5.012E+0
-1.297E-1	4.409E+0	4.960E+0
-1.346E-1	4.516E+0	5.158E+0
-1.313E-1	4.353E+0	5.048E+0
-1.281E-1	4.396E+0	5.018E+0
-1.362E-1	4.366E+0	5.009E+0
-1.313E-1	4.538E+0	4.970E+0
-1.313E-1	4.272E+0	4.937E+0
-1.330E-1	4.551E+0	5.155E+0
-1.330E-1	4.334E+0	4.980E+0
-1.330E-1	4.321E+0	4.928E+0
-1.313E-1	4.402E+0	5.207E+0
-1.313E-1	4.415E+0	5.041E+0
-1.313E-1	4.302E+0	4.986E+0
-1.346E-1	4.548E+0	4.937E+0
-1.346E-1	4.409E+0	5.025E+0
-1.330E-1	4.318E+0	5.018E+0
-1.330E-1	4.363E+0	5.002E+0
-1.346E-1	4.340E+0	4.876E+0
-1.330E-1	4.324E+0	4.986E+0
-1.346E-1	4.438E+0	4.986E+0
-1.330E-1	4.366E+0	5.135E+0
-1.362E-1	4.376E+0	4.970E+0
-1.330E-1	4.415E+0	5.216E+0
-1.346E-1	4.470E+0	5.022E+0
-1.362E-1	4.399E+0	5.009E+0
-1.362E-1	4.363E+0	4.980E+0
-1.346E-1	4.405E+0	4.999E+0
-1.330E-1	4.386E+0	4.999E+0
-1.362E-1	4.392E+0	5.048E+0
-1.346E-1	4.373E+0	5.077E+0
-1.330E-1	4.370E+0	4.954E+0
-1.330E-1	4.496E+0	4.934E+0
-1.362E-1	4.441E+0	4.999E+0
-1.362E-1	4.444E+0	5.190E+0
-1.330E-1	4.490E+0	4.960E+0
-1.346E-1	4.340E+0	5.100E+0
-1.362E-1	4.412E+0	5.022E+0
-1.395E-1	4.519E+0	4.973E+0
-1.346E-1	4.512E+0	4.902E+0
-1.362E-1	4.318E+0	5.100E+0
-1.362E-1	4.431E+0	5.061E+0
-1.362E-1	4.431E+0	5.103E+0
-1.313E-1	4.383E+0	4.937E+0
-1.346E-1	4.350E+0	5.181E+0
-1.346E-1	4.409E+0	4.928E+0
-1.362E-1	4.396E+0	5.031E+0
-1.362E-1	4.376E+0	4.992E+0
-1.346E-1	4.350E+0	5.048E+0
-1.346E-1	4.454E+0	5.022E+0
-1.411E-1	4.438E+0	4.954E+0
-1.330E-1	4.337E+0	4.989E+0
-1.346E-1	4.350E+0	4.928E+0
-1.362E-1	4.412E+0	5.005E+0
-1.346E-1	4.460E+0	5.022E+0
-1.378E-1	4.425E+0	5.009E+0
-1.313E-1	4.525E+0	4.941E+0
-1.411E-1	4.435E+0	4.950E+0
-1.395E-1	4.467E+0	4.902E+0
-1.362E-1	4.448E+0	4.957E+0
-1.378E-1	4.464E+0	4.954E+0
-1.362E-1	4.415E+0	5.064E+0
-1.378E-1	4.451E+0	5.171E+0
-1.346E-1	4.305E+0	4.915E+0
-1.346E-1	4.347E+0	5.018E+0
-1.378E-1	4.538E+0	5.070E+0
-1.395E-1	4.279E+0	4.947E+0
-1.378E-1	4.532E+0	4.905E+0
-1.362E-1	4.435E+0	5.100E+0
-1.378E-1	4.444E+0	4.957E+0
-1.395E-1	4.409E+0	4.950E+0
-1.378E-1	4.480E+0	5.054E+0
-1.378E-1	4.405E+0	5.018E+0
-1.346E-1	4.415E+0	4.905E+0
-1.346E-1	4.402E+0	5.061E+0
-1.346E-1	4.363E+0	5.116E+0
-1.378E-1	4.412E+0	4.980E+0
-1.378E-1	4.392E+0	4.989E+0
-1.362E-1	4.370E+0	5.025E+0
-1.378E-1	4.327E+0	5.025E+0
-1.378E-1	4.366E+0	5.018E+0
-1.362E-1	4.376E+0	5.051E+0
-1.378E-1	4.409E+0	4.976E+0
-1.362E-1	4.350E+0	4.967E+0
-1.395E-1	4.516E+0	4.902E+0
-1.378E-1	4.396E+0	5.012E+0
-1.395E-1	4.344E+0	5.051E+0
-1.362E-1	4.448E+0	5.168E+0
-1.362E-1	4.376E+0	5.087E+0
-1.378E-1	4.402E+0	4.931E+0
-1.378E-1	4.418E+0	4.941E+0
-1.362E-1	4.308E+0	4.996E+0
-1.395E-1	4.493E+0	5.067E+0
-1.411E-1	4.357E+0	4.963E+0
-1.395E-1	4.444E+0	5.083E+0
-1.362E-1	4.409E+0	5.106E+0
-1.362E-1	4.353E+0	4.963E+0
-1.395E-1	4.460E+0	5.113E+0
-1.395E-1	4.460E+0	5.083E+0
-1.362E-1	4.444E+0	5.015E+0
-1.378E-1	4.460E+0	5.070E+0
-1.395E-1	4.448E+0	5.054E+0
-1.395E-1	4.373E+0	4.915E+0
-1.378E-1	4.448E+0	4.986E+0
-1.378E-1	4.422E+0	4.954E+0
-1.378E-1	4.415E+0	4.931E+0
-1.395E-1	4.389E+0	5.002E+0
-1.362E-1	4.451E+0	5.035E+0
-1.395E-1	4.292E+0	5.002E+0
-1.378E-1	4.389E+0	5.093E+0
-1.411E-1	4.418E+0	4.989E+0
-1.378E-1	4.360E+0	4.885E+0
-1.378E-1	4.409E+0	5.002E+0
-1.378E-1	4.321E+0	4.937E+0
-1.411E-1	4.428E+0	4.944E+0
-1.395E-1	4.360E+0	4.963E+0
-1.346E-1	4.289E+0	5.048E+0
-1.362E-1	4.308E+0	4.957E+0
-1.411E-1	4.409E+0	5.002E+0
-1.395E-1	4.457E+0	4.983E+0
-1.362E-1	4.360E+0	5.015E+0
-1.395E-1	4.363E+0	5.064E+0
-1.411E-1	4.266E+0	5.005E+0
-1.378E-1	4.324E+0	4.905E+0
-1.362E-1	4.467E+0	5.061E+0
-1.378E-1	4.376E+0	5.009E+0
-1.395E-1	4.444E+0	5.012E+0
-1.362E-1	4.272E+0	4.934E+0
-1.346E-1	4.412E+0	5.041E+0
-1.411E-1	4.344E+0	4.924E+0
-1.395E-1	4.321E+0	4.950E+0
-1.378E-1	4.441E+0	5.035E+0
-1.362E-1	4.438E+0	4.937E+0
-1.378E-1	4.509E+0	5.044E+0
-1.395E-1	4.363E+0	5.057E+0
-1.378E-1	4.441E+0	5.070E+0
-1.362E-1	4.415E+0	5.002E+0
-1.395E-1	4.428E+0	5.035E+0
-1.427E-1	4.321E+0	5.064E+0
-1.378E-1	4.415E+0	5.044E+0
-1.378E-1	4.389E+0	4.980E+0
-1.395E-1	4.327E+0	4.934E+0
-1.378E-1	4.496E+0	5.044E+0
-1.378E-1	4.357E+0	5.083E+0
-1.378E-1	4.366E+0	5.168E+0
-1.378E-1	4.425E+0	4.996E+0
-1.411E-1	4.493E+0	4.950E+0
-1.378E-1	4.467E+0	4.976E+0
-1.378E-1	4.379E+0	4.992E+0
-1.378E-1	4.256E+0	5.103E+0
-1.395E-1	4.454E+0	5.077E+0
-1.346E-1	4.379E+0	5.041E+0
-1.362E-1	4.357E+0	4.895E+0
-1.378E-1	4.305E+0	5.135E+0
-1.378E-1	4.483E+0	5.116E+0
-1.378E-1	4.438E+0	4.983E+0
-1.362E-1	4.370E+0	5.009E+0
-1.411E-1	4.402E+0	5.002E+0
-1.395E-1	4.308E+0	5.054E+0
-1.362E-1	4.370E+0	4.992E+0
-1.378E-1	4.373E+0	5.012E+0
-1.395E-1	4.435E+0	4.944E+0
-1.427E-1	4.279E+0	5.148E+0
-1.378E-1	4.412E+0	4.963E+0
-1.378E-1	4.386E+0	5.177E+0
-1.395E-1	4.353E+0	4.983E+0
-1.411E-1	4.399E+0	4.996E+0
-1.378E-1	4.357E+0	4.937E+0
-1.378E-1	4.428E+0	5.015E+0
-1.378E-1	4.240E+0	4.924E+0
-1.362E-1	4.327E+0	5.087E+0
-1.378E-1	4.376E+0	4.967E+0
-1.362E-1	4.402E+0	4.941E+0
-1.411E-1	4.464E+0	5.012E+0
-1.395E-1	4.587E+0	5.041E+0
-1.378E-1	4.298E+0	5.012E+0
-1.346E-1	4.392E+0	4.785E+0
-1.395E-1	4.370E+0	4.957E+0
-1.395E-1	4.402E+0	4.996E+0
-1.362E-1	4.418E+0	4.944E+0
-1.346E-1	4.470E+0	5.025E+0
-1.395E-1	4.363E+0	4.814E+0
-1.411E-1	4.441E+0	4.872E+0
-1.362E-1	4.509E+0	4.973E+0
-1.362E-1	4.311E+0	5.038E+0
-1.411E-1	4.464E+0	5.096E+0
-1.378E-1	4.392E+0	5.074E+0
-1.395E-1	4.464E+0	5.083E+0
-1.346E-1	4.516E+0	4.973E+0
-1.395E-1	4.415E+0	5.048E+0
-1.395E-1	4.366E+0	4.973E+0
-1.378E-1	4.480E+0	4.928E+0
-1.362E-1	4.425E+0	4.934E+0
-1.378E-1	4.366E+0	5.044E+0
-1.395E-1	4.357E+0	4.941E+0
-1.362E-1	4.503E+0	4.937E+0
-1.378E-1	4.321E+0	5.048E+0
-1.395E-1	4.357E+0	4.947E+0
-1.395E-1	4.383E+0	4.996E+0
-1.362E-1	4.285E+0	4.967E+0
-1.346E-1	4.438E+0	4.996E+0
-1.395E-1	4.402E+0	4.885E+0
-1.411E-1	4.551E+0	4.954E+0
-1.346E-1	4.441E+0	5.077E+0
-1.362E-1	4.431E+0	4.986E+0
-1.378E-1	4.344E+0	5.064E+0
-1.395E-1	4.357E+0	5.005E+0
-1.362E-1	4.516E+0	5.145E+0
-1.346E-1	4.383E+0	4.983E+0
-1.411E-1	4.357E+0	4.989E+0
-1.378E-1	4.357E+0	4.989E+0
-1.378E-1	4.389E+0	4.921E+0
-1.362E-1	4.363E+0	5.129E+0
-1.411E-1	4.418E+0	5.048E+0
-1.395E-1	4.415E+0	4.879E+0
-1.362E-1	4.405E+0	4.973E+0
-1.346E-1	4.422E+0	5.148E+0
-1.395E-1	4.344E+0	4.898E+0
-1.395E-1	4.412E+0	4.950E+0
-1.378E-1	4.396E+0	4.885E+0
-1.346E-1	4.389E+0	4.905E+0
-1.395E-1	4.412E+0	4.882E+0
-1.378E-1	4.376E+0	5.126E+0
-1.346E-1	4.347E+0	4.918E+0
-1.395E-1	4.415E+0	5.093E+0
-1.378E-1	4.405E+0	5.077E+0
-1.346E-1	4.438E+0	4.980E+0
-1.362E-1	4.435E+0	5.087E+0
-1.362E-1	4.233E+0	5.142E+0
-1.395E-1	4.409E+0	4.840E+0
-1.378E-1	4.399E+0	5.054E+0
-1.378E-1	4.331E+0	4.950E+0
-1.346E-1	4.457E+0	5.168E+0
-1.346E-1	4.282E+0	4.928E+0
-1.395E-1	4.405E+0	4.986E+0
-1.330E-1	4.315E+0	4.999E+0
-1.378E-1	4.444E+0	4.921E+0
-1.378E-1	4.532E+0	4.902E+0
-1.411E-1	4.370E+0	5.009E+0
-1.362E-1	4.441E+0	4.980E+0
-1.378E-1	4.302E+0	5.138E+0
-1.378E-1	4.350E+0	4.957E+0
-1.395E-1	4.444E+0	5.002E+0
-1.346E-1	4.529E+0	4.983E+0
-1.362E-1	4.392E+0	5.002E+0
-1.378E-1	4.451E+0	4.996E+0
-1.395E-1	4.444E+0	5.044E+0
-1.346E-1	4.237E+0	5.100E+0
-1.362E-1	4.428E+0	4.967E+0
-1.378E-1	4.470E+0	4.960E+0
-1.362E-1	4.379E+0	5.064E+0
-1.313E-1	4.292E+0	5.025E+0
-1.378E-1	4.441E+0	5.041E+0
-1.395E-1	4.347E+0	4.911E+0
-1.395E-1	4.298E+0	4.996E+0
-1.330E-1	4.470E+0	5.161E+0
-1.346E-1	4.409E+0	5.083E+0
-1.362E-1	4.366E+0	5.015E+0
-1.378E-1	4.428E+0	5.200E+0
-1.362E-1	4.285E+0	5.070E+0
-1.362E-1	4.379E+0	5.077E+0
-1.362E-1	4.324E+0	5.044E+0
-1.362E-1	4.402E+0	5.002E+0
-1.378E-1	4.315E+0	5.048E+0
-1.378E-1	4.298E+0	4.928E+0
-1.378E-1	4.448E+0	5.142E+0
-1.378E-1	4.389E+0	4.980E+0
-1.330E-1	4.370E+0	4.905E+0
-1.362E-1	4.217E+0	5.044E+0
-1.378E-1	4.373E+0	4.944E+0
-1.362E-1	4.496E+0	4.960E+0
-1.330E-1	4.499E+0	4.850E+0
-1.330E-1	4.331E+0	5.022E+0
-1.362E-1	4.379E+0	5.015E+0
-1.395E-1	4.496E+0	4.963E+0
-1.362E-1	4.302E+0	5.119E+0
-1.346E-1	4.428E+0	5.031E+0
-1.362E-1	4.483E+0	4.908E+0
-1.362E-1	4.486E+0	4.924E+0
-1.362E-1	4.418E+0	4.944E+0
-1.346E-1	4.405E+0	5.015E+0
-1.362E-1	4.399E+0	4.918E+0
-1.378E-1	4.405E+0	4.915E+0
-1.346E-1	4.441E+0	5.022E+0
-1.346E-1	4.327E+0	4.944E+0
-1.330E-1	4.448E+0	4.947E+0
-1.378E-1	4.386E+0	4.915E+0
-1.313E-1	4.467E+0	5.051E+0
-1.330E-1	4.473E+0	4.992E+0
-1.330E-1	4.389E+0	5.064E+0
-1.378E-1	4.350E+0	4.924E+0
-1.313E-1	4.318E+0	4.944E+0
-1.395E-1	4.383E+0	5.077E+0
-1.378E-1	4.376E+0	4.944E+0
-1.378E-1	4.470E+0	4.947E+0
-1.362E-1	4.428E+0	4.911E+0
-1.330E-1	4.418E+0	5.018E+0
-1.378E-1	4.331E+0	5.012E+0
-1.346E-1	4.451E+0	4.856E+0
-1.346E-1	4.337E+0	5.057E+0
-1.362E-1	4.337E+0	5.005E+0
-1.346E-1	4.402E+0	5.048E+0
-1.362E-1	4.318E+0	4.885E+0
-1.346E-1	4.396E+0	5.064E+0
-1.346E-1	4.337E+0	5.018E+0
-1.362E-1	4.428E+0	4.960E+0
-1.362E-1	4.392E+0	4.957E+0
-1.330E-1	4.396E+0	5.018E+0
-1.313E-1	4.493E+0	5.051E+0
-1.330E-1	4.480E+0	5.012E+0
-1.378E-1	4.409E+0	5.080E+0
-1.313E-1	4.285E+0	4.944E+0
-1.313E-1	4.431E+0	5.044E+0
-1.362E-1	4.431E+0	5.113E+0
-1.346E-1	4.477E+0	4.983E+0
-1.330E-1	4.480E+0	4.992E+0
-1.330E-1	4.441E+0	4.908E+0
-1.362E-1	4.493E+0	4.911E+0
-1.378E-1	4.318E+0	4.963E+0
-1.313E-1	4.311E+0	5.022E+0
-1.346E-1	4.318E+0	4.950E+0
-1.362E-1	4.376E+0	4.905E+0
-1.362E-1	4.473E+0	5.109E+0
-1.346E-1	4.616E+0	4.931E+0
-1.346E-1	4.344E+0	5.018E+0
-1.330E-1	4.435E+0	4.976E+0
-1.346E-1	4.522E+0	5.113E+0
-1.330E-1	4.558E+0	4.837E+0
-1.330E-1	4.279E+0	5.012E+0
-1.346E-1	4.448E+0	4.996E+0
-1.346E-1	4.444E+0	5.103E+0
-1.362E-1	4.457E+0	5.158E+0
-1.346E-1	4.360E+0	5.031E+0
-1.346E-1	4.383E+0	4.915E+0
-1.346E-1	4.431E+0	4.983E+0
-1.313E-1	4.428E+0	5.051E+0
-1.330E-1	4.279E+0	4.976E+0
-1.362E-1	4.438E+0	5.002E+0
-1.362E-1	4.305E+0	4.960E+0
-1.313E-1	4.295E+0	4.960E+0
-1.330E-1	4.396E+0	4.996E+0
-1.330E-1	4.441E+0	4.973E+0
-1.362E-1	4.383E+0	4.752E+0
-1.330E-1	4.402E+0	4.947E+0
-1.330E-1	4.483E+0	5.142E+0
-1.346E-1	4.558E+0	5.119E+0
-1.346E-1	4.337E+0	5.074E+0
-1.313E-1	4.373E+0	5.077E+0
-1.313E-1	4.542E+0	5.067E+0
-1.346E-1	4.308E+0	5.122E+0
-1.346E-1	4.409E+0	5.129E+0
-1.346E-1	4.438E+0	4.950E+0
-1.330E-1	4.509E+0	4.941E+0
-1.330E-1	4.386E+0	5.054E+0
-1.330E-1	4.418E+0	5.044E+0
-1.313E-1	4.373E+0	4.999E+0
-1.330E-1	4.357E+0	5.005E+0
-1.330E-1	4.383E+0	5.005E+0
-1.330E-1	4.499E+0	5.035E+0
-1.313E-1	4.399E+0	5.022E+0
-1.330E-1	4.499E+0	4.931E+0
-1.313E-1	4.448E+0	5.044E+0
-1.313E-1	4.431E+0	5.057E+0
-1.313E-1	4.376E+0	4.937E+0
-1.297E-1	4.366E+0	4.872E+0
-1.346E-1	4.415E+0	4.967E+0
-1.313E-1	4.418E+0	5.041E+0
-1.330E-1	4.451E+0	5.109E+0
-1.297E-1	4.422E+0	5.057E+0
-1.346E-1	4.376E+0	4.970E+0
-1.346E-1	4.418E+0	5.018E+0
-1.330E-1	4.340E+0	5.048E+0
-1.330E-1	4.282E+0	4.980E+0
-1.346E-1	4.386E+0	5.100E+0
-1.346E-1	4.363E+0	4.934E+0
-1.297E-1	4.357E+0	5.077E+0
-1.313E-1	4.399E+0	4.989E+0
-1.346E-1	4.425E+0	4.905E+0
-1.313E-1	4.318E+0	5.064E+0
-1.330E-1	4.302E+0	5.054E+0
-1.297E-1	4.272E+0	5.041E+0
-1.313E-1	4.435E+0	4.992E+0
-1.362E-1	4.285E+0	4.983E+0
-1.313E-1	4.373E+0	5.054E+0
-1.313E-1	4.402E+0	4.983E+0
-1.330E-1	4.389E+0	4.989E+0
-1.313E-1	4.412E+0	5.018E+0
-1.313E-1	4.318E+0	4.976E+0
-1.297E-1	4.493E+0	4.957E+0
-1.313E-1	4.425E+0	5.200E+0
-1.330E-1	4.422E+0	5.061E+0
-1.297E-1	4.327E+0	5.012E+0
-1.297E-1	4.499E+0	5.113E+0
-1.313E-1	4.444E+0	5.031E+0
-1.330E-1	4.386E+0	5.074E+0
-1.281E-1	4.353E+0	4.924E+0
-1.297E-1	4.327E+0	4.879E+0
-1.330E-1	4.444E+0	5.122E+0
-1.330E-1	4.389E+0	5.035E+0
-1.313E-1	4.418E+0	4.999E+0
-1.297E-1	4.438E+0	5.054E+0
-1.362E-1	4.327E+0	5.051E+0
-1.330E-1	4.370E+0	4.983E+0
-1.281E-1	4.402E+0	4.931E+0
-1.313E-1	4.405E+0	5.031E+0
-1.297E-1	4.483E+0	5.100E+0
-1.297E-1	4.431E+0	5.138E+0
-1.281E-1	4.529E+0	5.028E+0
-1.281E-1	4.360E+0	5.129E+0
-1.362E-1	4.412E+0	5.054E+0
-1.330E-1	4.308E+0	5.044E+0
-1.313E-1	4.438E+0	5.012E+0
-1.281E-1	4.396E+0	4.944E+0
-1.330E-1	4.373E+0	4.983E+0
-1.330E-1	4.302E+0	4.947E+0
-1.313E-1	4.435E+0	5.025E+0
-1.313E-1	4.263E+0	5.012E+0
-1.313E-1	4.532E+0	5.106E+0
-1.313E-1	4.353E+0	4.992E+0
-1.297E-1	4.464E+0	4.947E+0
-1.281E-1	4.402E+0	4.957E+0
-1.330E-1	4.347E+0	4.986E+0
-1.313E-1	4.441E+0	4.950E+0
-1.281E-1	4.399E+0	4.928E+0
-1.313E-1	4.454E+0	5.048E+0
-1.313E-1	4.402E+0	5.012E+0
-1.330E-1	4.422E+0	5.048E+0
-1.297E-1	4.480E+0	5.054E+0
-1.297E-1	4.366E+0	5.005E+0
-1.346E-1	4.460E+0	4.889E+0
-1.330E-1	4.438E+0	5.051E+0
-1.265E-1	4.324E+0	4.866E+0
-1.330E-1	4.344E+0	4.973E+0
-1.297E-1	4.379E+0	5.005E+0
-1.330E-1	4.321E+0	5.051E+0
-1.297E-1	4.480E+0	5.005E+0
-1.281E-1	4.379E+0	4.999E+0
-1.313E-1	4.490E+0	5.109E+0
-1.313E-1	4.460E+0	5.064E+0
-1.281E-1	4.448E+0	5.002E+0
-1.313E-1	4.263E+0	4.967E+0
-1.313E-1	4.376E+0	4.986E+0
-1.313E-1	4.366E+0	4.989E+0
-1.265E-1	4.418E+0	4.983E+0
-1.297E-1	4.324E+0	4.999E+0
-1.281E-1	4.464E+0	5.031E+0
-1.313E-1	4.418E+0	4.950E+0
-1.281E-1	4.428E+0	5.070E+0
-1.297E-1	4.373E+0	5.057E+0
-1.313E-1	4.473E+0	4.934E+0
-1.330E-1	4.415E+0	5.009E+0
-1.297E-1	4.422E+0	5.074E+0
-1.313E-1	4.486E+0	4.944E+0
-1.297E-1	4.350E+0	5.051E+0
-1.281E-1	4.360E+0	4.918E+0
-1.281E-1	4.266E+0	5.031E+0
-1.265E-1	4.321E+0	5.048E+0
-1.297E-1	4.389E+0	4.937E+0
-1.313E-1	4.285E+0	4.944E+0
-1.265E-1	4.490E+0	4.996E+0
-1.281E-1	4.409E+0	4.976E+0
-1.330E-1	4.363E+0	4.944E+0
-1.313E-1	4.350E+0	5.083E+0
-1.297E-1	4.376E+0	4.970E+0
-1.249E-1	4.383E+0	4.960E+0
-1.313E-1	4.415E+0	4.937E+0
-1.281E-1	4.396E+0	4.931E+0
-1.265E-1	4.431E+0	5.054E+0
-1.313E-1	4.360E+0	4.915E+0
-1.297E-1	4.444E+0	4.944E+0
-1.330E-1	4.448E+0	5.093E+0
-1.265E-1	4.370E+0	4.992E+0
-1.297E-1	4.490E+0	5.090E+0
-1.297E-1	4.376E+0	4.999E+0
-1.313E-1	4.370E+0	5.025E+0
-1.281E-1	4.292E+0	4.954E+0
-1.297E-1	4.302E+0	5.015E+0
-1.313E-1	4.454E+0	4.928E+0
-1.313E-1	4.279E+0	5.106E+0
-1.265E-1	4.448E+0	5.057E+0
-1.297E-1	4.324E+0	4.892E+0
-1.297E-1	4.519E+0	4.970E+0
-1.281E-1	4.425E+0	4.931E+0
-1.265E-1	4.451E+0	5.022E+0
-1.265E-1	4.428E+0	4.976E+0
-1.281E-1	4.473E+0	5.009E+0
-1.313E-1	4.295E+0	4.934E+0
-1.232E-1	4.347E+0	4.980E+0
-1.281E-1	4.457E+0	5.061E+0
-1.297E-1	4.363E+0	5.015E+0
-1.297E-1	4.451E+0	5.035E+0
-1.281E-1	4.490E+0	5.054E+0
-1.265E-1	4.509E+0	4.931E+0
-1.330E-1	4.480E+0	4.983E+0
-1.297E-1	4.454E+0	5.012E+0
-1.249E-1	4.460E+0	5.038E+0
-1.281E-1	4.298E+0	5.012E+0
-1.297E-1	4.405E+0	4.983E+0
-1.313E-1	4.438E+0	5.005E+0
-1.232E-1	4.464E+0	5.048E+0
-1.297E-1	4.334E+0	5.070E+0
-1.281E-1	4.499E+0	5.012E+0
-1.297E-1	4.454E+0	5.022E+0
-1.265E-1	4.409E+0	4.924E+0
-1.281E-1	4.441E+0	5.100E+0
-1.281E-1	4.311E+0	4.924E+0
-1.281E-1	4.370E+0	4.898E+0
-1.265E-1	4.444E+0	5.022E+0
-1.265E-1	4.415E+0	5.080E+0
-1.281E-1	4.457E+0	4.989E+0
-1.313E-1	4.399E+0	4.947E+0
-1.297E-1	4.389E+0	4.970E+0
-1.265E-1	4.331E+0	4.976E+0
-1.265E-1	4.412E+0	4.980E+0
-1.265E-1	4.386E+0	4.967E+0
-1.249E-1	4.224E+0	4.967E+0
-1.249E-1	4.503E+0	4.856E+0
-1.281E-1	4.383E+0	4.980E+0
-1.281E-1	4.551E+0	4.944E+0
-1.249E-1	4.266E+0	5.012E+0
-1.265E-1	4.431E+0	4.992E+0
-1.297E-1	4.477E+0	5.048E+0
-1.281E-1	4.477E+0	4.931E+0
-1.265E-1	4.431E+0	4.992E+0
-1.297E-1	4.327E+0	4.944E+0
-1.265E-1	4.425E+0	5.080E+0
-1.297E-1	4.503E+0	4.918E+0
-1.265E-1	4.438E+0	5.028E+0
-1.249E-1	4.292E+0	4.957E+0
-1.265E-1	4.396E+0	5.038E+0
-1.281E-1	4.353E+0	4.980E+0
-1.265E-1	4.486E+0	4.876E+0
-1.249E-1	4.353E+0	5.051E+0
-1.297E-1	4.399E+0	5.080E+0
-1.281E-1	4.376E+0	4.963E+0
-1.249E-1	4.311E+0	4.837E+0
-1.265E-1	4.311E+0	5.103E+0
-1.281E-1	4.451E+0	4.941E+0
-1.265E-1	4.315E+0	4.869E+0
-1.265E-1	4.454E+0	4.934E+0
-1.249E-1	4.386E+0	4.986E+0
-1.297E-1	4.409E+0	5.041E+0
-1.249E-1	4.340E+0	5.054E+0
-1.281E-1	4.409E+0	4.996E+0
-1.265E-1	4.302E+0	5.009E+0
-1.265E-1	4.418E+0	5.028E+0
-1.265E-1	4.340E+0	5.106E+0
-1.265E-1	4.438E+0	4.908E+0
-1.249E-1	4.315E+0	5.048E+0
-1.297E-1	4.392E+0	5.145E+0
-1.265E-1	4.558E+0	5.077E+0
-1.281E-1	4.353E+0	5.051E+0
-1.265E-1	4.473E+0	5.005E+0
-1.281E-1	4.327E+0	4.986E+0
-1.265E-1	4.357E+0	4.967E+0
-1.265E-1	4.396E+0	4.918E+0
-1.232E-1	4.448E+0	5.077E+0
-1.249E-1	4.422E+0	4.872E+0
-1.265E-1	4.379E+0	5.044E+0
-1.249E-1	4.522E+0	4.921E+0
-1.265E-1	4.340E+0	5.122E+0
-1.265E-1	4.444E+0	5.015E+0
-1.281E-1	4.454E+0	5.025E+0
-1.232E-1	4.415E+0	5.054E+0
-1.265E-1	4.548E+0	5.038E+0
-1.265E-1	4.305E+0	4.986E+0
-1.281E-1	4.457E+0	5.064E+0
-1.297E-1	4.308E+0	4.902E+0
-1.265E-1	4.412E+0	4.986E+0
-1.265E-1	4.350E+0	5.057E+0
-1.265E-1	4.302E+0	4.902E+0
-1.232E-1	4.486E+0	5.126E+0
-1.232E-1	4.538E+0	4.944E+0
-1.281E-1	4.431E+0	4.898E+0
-1.249E-1	4.409E+0	5.005E+0
-1.232E-1	4.344E+0	5.109E+0
-1.249E-1	4.431E+0	4.963E+0
-1.281E-1	4.318E+0	5.018E+0
-1.249E-1	4.327E+0	4.911E+0
-1.265E-1	4.509E+0	4.947E+0
-1.249E-1	4.473E+0	5.048E+0
-1.281E-1	4.357E+0	4.892E+0
-1.281E-1	4.422E+0	4.996E+0
-1.249E-1	4.512E+0	4.950E+0
-1.249E-1	4.376E+0	5.018E+0
-1.265E-1	4.305E+0	4.915E+0
-1.265E-1	4.405E+0	5.106E+0
-1.232E-1	4.428E+0	4.817E+0
-1.281E-1	4.425E+0	4.934E+0
-1.265E-1	4.350E+0	4.996E+0
-1.265E-1	4.285E+0	4.876E+0
-1.265E-1	4.460E+0	4.902E+0
-1.232E-1	4.448E+0	4.976E+0
-1.265E-1	4.334E+0	5.077E+0
-1.232E-1	4.379E+0	5.054E+0
-1.265E-1	4.383E+0	5.012E+0
-1.265E-1	4.324E+0	4.882E+0
-1.249E-1	4.337E+0	5.031E+0
-1.265E-1	4.457E+0	4.947E+0
-1.249E-1	4.373E+0	4.950E+0
-1.232E-1	4.302E+0	4.973E+0
-1.297E-1	4.399E+0	4.908E+0
-1.249E-1	4.392E+0	5.044E+0
-1.232E-1	4.383E+0	4.898E+0
-1.249E-1	4.457E+0	4.980E+0
-1.249E-1	4.340E+0	5.012E+0
-1.265E-1	4.480E+0	4.911E+0
-1.232E-1	4.311E+0	4.885E+0
-1.249E-1	4.331E+0	4.941E+0
-1.281E-1	4.308E+0	4.937E+0
-1.249E-1	4.415E+0	5.090E+0
-1.216E-1	4.366E+0	5.070E+0
-1.265E-1	4.425E+0	5.080E+0
-1.281E-1	4.350E+0	4.902E+0
-1.265E-1	4.383E+0	4.898E+0
-1.281E-1	4.366E+0	4.992E+0
-1.249E-1	4.370E+0	5.048E+0
-1.249E-1	4.454E+0	4.967E+0
-1.281E-1	4.363E+0	4.963E+0
-1.232E-1	4.415E+0	4.908E+0
-1.200E-1	4.370E+0	5.074E+0
-1.249E-1	4.289E+0	5.022E+0
-1.232E-1	4.292E+0	5.096E+0
-1.232E-1	4.448E+0	4.889E+0
-1.232E-1	4.327E+0	5.122E+0
-1.265E-1	4.519E+0	5.018E+0
-1.249E-1	4.386E+0	4.944E+0
-1.249E-1	4.444E+0	4.954E+0
-1.232E-1	4.376E+0	5.116E+0
-1.249E-1	4.337E+0	5.087E+0
-1.200E-1	4.353E+0	4.954E+0
-1.200E-1	4.438E+0	4.869E+0
-1.232E-1	4.464E+0	5.132E+0
-1.249E-1	4.389E+0	5.132E+0
-1.265E-1	4.512E+0	5.022E+0
-1.216E-1	4.315E+0	4.980E+0
[truncated: 100,934 more rows]
