# Supplementary material for: Improved ANAP incorporation and VCF analysis reveal details of P2X7 current facilitation and a limited conformational interplay between ATP binding and the intracellular ballast domain
Source: eLife. 2023 Jan 4;12:e82479. doi: 10.7554/eLife.82479 (PMC9859053; doi:10.7554/eLife.82479)
Supplement: Figure 3—figure supplement 3—source data 2. [file elife-82479-fig3-figsupp3-data2.zip › Figure-3_figure-supplement-3_source-data-2/Cys-Ala-constructs/Cys-Ala_T361/b23/16.csv]

-8.431E-2	5.833E+0	6.079E+0
-8.593E-2	5.784E+0	6.128E+0
-8.593E-2	5.901E+0	6.099E+0
-8.431E-2	5.774E+0	6.089E+0
-8.593E-2	5.781E+0	6.177E+0
-8.431E-2	5.765E+0	6.128E+0
-8.593E-2	5.755E+0	6.086E+0
-8.431E-2	5.846E+0	6.063E+0
-8.431E-2	5.943E+0	6.115E+0
-8.431E-2	5.829E+0	6.115E+0
-8.755E-2	5.933E+0	6.069E+0
-8.106E-2	5.794E+0	6.183E+0
-8.431E-2	5.901E+0	6.160E+0
-8.268E-2	5.927E+0	6.118E+0
-8.431E-2	5.745E+0	6.092E+0
-8.268E-2	5.914E+0	6.021E+0
-8.431E-2	5.862E+0	6.173E+0
-8.431E-2	5.936E+0	5.998E+0
-8.917E-2	5.859E+0	6.112E+0
-8.268E-2	5.839E+0	6.115E+0
-8.268E-2	5.872E+0	6.141E+0
-8.593E-2	5.862E+0	6.151E+0
-8.917E-2	5.953E+0	6.147E+0
-8.268E-2	5.953E+0	5.995E+0
-8.268E-2	5.859E+0	6.202E+0
-8.755E-2	5.904E+0	6.031E+0
-8.755E-2	5.878E+0	6.073E+0
-8.106E-2	5.765E+0	6.131E+0
-8.593E-2	5.966E+0	6.112E+0
-8.593E-2	5.768E+0	6.144E+0
-8.917E-2	5.807E+0	5.998E+0
-8.268E-2	5.949E+0	6.076E+0
-8.431E-2	5.813E+0	6.177E+0
-8.755E-2	5.917E+0	6.018E+0
-8.755E-2	5.927E+0	6.183E+0
-8.268E-2	5.706E+0	6.131E+0
-8.268E-2	5.778E+0	6.141E+0
-8.755E-2	5.962E+0	6.138E+0
-8.917E-2	5.972E+0	6.069E+0
-8.431E-2	5.881E+0	6.199E+0
-8.431E-2	5.787E+0	6.144E+0
-8.431E-2	5.898E+0	6.066E+0
-8.593E-2	5.781E+0	6.290E+0
-8.268E-2	5.852E+0	6.144E+0
-8.268E-2	5.829E+0	5.936E+0
-8.431E-2	5.901E+0	6.024E+0
-8.917E-2	5.816E+0	6.209E+0
-7.944E-2	5.985E+0	6.021E+0
-8.593E-2	5.868E+0	6.258E+0
-8.755E-2	5.953E+0	6.018E+0
-8.917E-2	5.797E+0	6.167E+0
-8.431E-2	5.810E+0	6.108E+0
-8.268E-2	6.050E+0	6.057E+0
-8.593E-2	5.823E+0	6.280E+0
-8.593E-2	5.836E+0	6.186E+0
-8.106E-2	6.095E+0	6.011E+0
-8.268E-2	5.868E+0	6.031E+0
-8.593E-2	5.842E+0	6.076E+0
-8.431E-2	5.936E+0	6.125E+0
-8.431E-2	5.820E+0	6.112E+0
-8.268E-2	6.018E+0	6.190E+0
-8.593E-2	5.833E+0	6.050E+0
-8.755E-2	5.972E+0	6.151E+0
-8.268E-2	5.930E+0	6.066E+0
-8.268E-2	5.924E+0	6.232E+0
-8.917E-2	6.001E+0	6.157E+0
-8.755E-2	5.898E+0	6.154E+0
-8.106E-2	5.778E+0	6.180E+0
-8.431E-2	5.936E+0	6.024E+0
-8.431E-2	5.745E+0	6.157E+0
-8.268E-2	5.992E+0	6.219E+0
-8.268E-2	5.933E+0	6.167E+0
-8.431E-2	5.859E+0	6.206E+0
-8.755E-2	5.745E+0	6.212E+0
-8.593E-2	5.979E+0	6.235E+0
-8.268E-2	5.875E+0	6.258E+0
-8.106E-2	5.735E+0	6.225E+0
-8.431E-2	5.748E+0	6.134E+0
-8.917E-2	5.911E+0	6.196E+0
-8.268E-2	5.839E+0	6.044E+0
-8.593E-2	5.979E+0	6.128E+0
-8.431E-2	5.872E+0	6.222E+0
-8.593E-2	5.784E+0	6.089E+0
-8.106E-2	5.911E+0	6.099E+0
-8.268E-2	5.781E+0	5.891E+0
-8.593E-2	5.962E+0	6.089E+0
-8.268E-2	5.849E+0	6.031E+0
-8.431E-2	5.787E+0	6.215E+0
-8.106E-2	5.969E+0	6.232E+0
-8.431E-2	5.920E+0	5.995E+0
-8.593E-2	5.849E+0	6.018E+0
-8.268E-2	5.761E+0	6.138E+0
-8.268E-2	5.849E+0	6.157E+0
-8.917E-2	5.846E+0	6.066E+0
-8.431E-2	5.917E+0	6.086E+0
-8.106E-2	5.868E+0	6.212E+0
-8.431E-2	5.901E+0	6.170E+0
-8.917E-2	5.859E+0	6.086E+0
-8.593E-2	5.865E+0	6.027E+0
-8.268E-2	5.807E+0	6.219E+0
-8.106E-2	5.914E+0	6.076E+0
-8.917E-2	5.943E+0	6.134E+0
-8.755E-2	6.024E+0	6.196E+0
-8.431E-2	5.936E+0	6.134E+0
-8.106E-2	5.800E+0	6.170E+0
-8.917E-2	5.732E+0	6.044E+0
-8.755E-2	5.953E+0	6.063E+0
-8.431E-2	5.735E+0	5.985E+0
-8.431E-2	5.907E+0	6.319E+0
-8.917E-2	5.829E+0	6.053E+0
-8.593E-2	5.820E+0	6.102E+0
-8.431E-2	5.813E+0	6.183E+0
-8.431E-2	5.755E+0	6.005E+0
-8.431E-2	5.859E+0	6.144E+0
-8.755E-2	5.726E+0	6.053E+0
-8.106E-2	5.881E+0	6.021E+0
-8.431E-2	5.836E+0	6.082E+0
-8.917E-2	5.703E+0	6.183E+0
-8.593E-2	5.803E+0	6.141E+0
-8.268E-2	5.901E+0	6.186E+0
-8.268E-2	5.859E+0	6.222E+0
-8.755E-2	5.826E+0	6.177E+0
-8.755E-2	5.885E+0	6.193E+0
-8.268E-2	5.878E+0	6.128E+0
-8.431E-2	5.907E+0	6.021E+0
-8.755E-2	5.859E+0	6.125E+0
-8.755E-2	5.748E+0	6.157E+0
-8.268E-2	5.946E+0	6.138E+0
-8.431E-2	5.800E+0	6.040E+0
-8.431E-2	5.885E+0	6.209E+0
-8.755E-2	5.726E+0	6.121E+0
-8.431E-2	6.005E+0	6.138E+0
-8.593E-2	5.933E+0	6.105E+0
-8.917E-2	5.748E+0	6.151E+0
-8.755E-2	5.894E+0	6.173E+0
-8.431E-2	5.924E+0	6.151E+0
-8.268E-2	5.865E+0	6.089E+0
-8.755E-2	5.752E+0	6.173E+0
-8.593E-2	5.940E+0	6.183E+0
-8.268E-2	5.833E+0	6.147E+0
-8.431E-2	5.807E+0	5.985E+0
-8.755E-2	5.823E+0	6.008E+0
-8.917E-2	5.920E+0	6.154E+0
-8.268E-2	5.859E+0	6.196E+0
-8.268E-2	5.852E+0	6.112E+0
-8.917E-2	5.881E+0	6.164E+0
-8.431E-2	5.823E+0	6.157E+0
-8.268E-2	5.748E+0	6.170E+0
-8.431E-2	5.920E+0	6.177E+0
-8.755E-2	5.842E+0	6.138E+0
-8.593E-2	5.988E+0	6.144E+0
-8.431E-2	5.781E+0	6.199E+0
-8.268E-2	5.966E+0	6.167E+0
-8.593E-2	5.791E+0	6.086E+0
-8.431E-2	5.833E+0	6.044E+0
-8.268E-2	5.800E+0	6.219E+0
-8.431E-2	5.920E+0	6.228E+0
-8.431E-2	5.907E+0	6.040E+0
-8.431E-2	5.901E+0	6.115E+0
-8.431E-2	5.810E+0	6.160E+0
-8.593E-2	5.791E+0	5.992E+0
-8.917E-2	5.966E+0	6.102E+0
-8.593E-2	5.778E+0	5.966E+0
-8.431E-2	5.881E+0	6.086E+0
-8.268E-2	5.862E+0	6.001E+0
-8.755E-2	5.907E+0	6.154E+0
-8.755E-2	5.878E+0	6.131E+0
-8.106E-2	5.807E+0	6.238E+0
-8.106E-2	5.842E+0	6.121E+0
-8.593E-2	5.791E+0	6.157E+0
-8.755E-2	5.885E+0	6.099E+0
-8.593E-2	5.745E+0	6.112E+0
-8.106E-2	5.829E+0	6.069E+0
-8.593E-2	5.927E+0	6.040E+0
-8.593E-2	5.982E+0	5.985E+0
-8.593E-2	5.807E+0	6.044E+0
-8.268E-2	5.803E+0	6.099E+0
-8.755E-2	5.930E+0	6.108E+0
-8.593E-2	5.888E+0	6.021E+0
-8.106E-2	5.962E+0	6.082E+0
-8.431E-2	5.852E+0	6.063E+0
-8.431E-2	5.732E+0	6.164E+0
-8.917E-2	5.930E+0	6.212E+0
-8.106E-2	5.726E+0	6.076E+0
-8.431E-2	5.946E+0	6.118E+0
-8.593E-2	5.920E+0	6.186E+0
-8.755E-2	5.859E+0	6.011E+0
-8.106E-2	5.875E+0	6.060E+0
-8.431E-2	5.823E+0	6.154E+0
-8.431E-2	5.842E+0	6.089E+0
-8.755E-2	5.800E+0	6.160E+0
-8.268E-2	5.904E+0	6.063E+0
-8.431E-2	5.826E+0	6.147E+0
-8.593E-2	5.680E+0	6.118E+0
-8.593E-2	5.852E+0	6.014E+0
-8.268E-2	5.797E+0	6.102E+0
-8.431E-2	5.940E+0	6.128E+0
-8.431E-2	5.862E+0	6.144E+0
-8.917E-2	5.962E+0	6.079E+0
-8.431E-2	5.872E+0	6.112E+0
-8.431E-2	5.784E+0	6.108E+0
-8.431E-2	5.959E+0	6.086E+0
-8.593E-2	5.881E+0	6.050E+0
-8.268E-2	5.826E+0	6.079E+0
-8.268E-2	5.846E+0	6.108E+0
-8.431E-2	5.807E+0	6.047E+0
-8.755E-2	5.846E+0	6.157E+0
-7.944E-2	5.661E+0	6.044E+0
-8.431E-2	5.868E+0	6.254E+0
-8.755E-2	5.865E+0	6.069E+0
-8.755E-2	6.050E+0	6.157E+0
-8.431E-2	5.962E+0	6.264E+0
-8.431E-2	5.816E+0	6.037E+0
-8.755E-2	5.778E+0	6.144E+0
-8.593E-2	5.904E+0	6.180E+0
-8.268E-2	5.803E+0	6.134E+0
-8.431E-2	5.778E+0	6.008E+0
-8.755E-2	5.875E+0	5.998E+0
-8.755E-2	5.823E+0	6.047E+0
-8.431E-2	5.872E+0	6.232E+0
-8.431E-2	5.917E+0	5.975E+0
-8.431E-2	5.953E+0	6.310E+0
-8.593E-2	5.868E+0	6.079E+0
-8.268E-2	5.800E+0	6.209E+0
-8.268E-2	5.898E+0	6.112E+0
-8.593E-2	5.833E+0	5.956E+0
-8.755E-2	5.784E+0	6.241E+0
-8.268E-2	5.820E+0	6.157E+0
-8.106E-2	5.930E+0	5.992E+0
-8.593E-2	5.774E+0	6.157E+0
-8.755E-2	5.833E+0	6.323E+0
-8.106E-2	5.846E+0	6.092E+0
-8.268E-2	5.813E+0	6.073E+0
-8.755E-2	5.742E+0	6.095E+0
-8.593E-2	5.855E+0	6.193E+0
-7.944E-2	5.833E+0	6.128E+0
-8.106E-2	5.803E+0	6.034E+0
-8.755E-2	5.784E+0	6.144E+0
-8.755E-2	6.050E+0	6.115E+0
-8.431E-2	5.748E+0	6.024E+0
-8.431E-2	5.833E+0	6.190E+0
-8.755E-2	5.820E+0	6.057E+0
-8.755E-2	5.836E+0	6.186E+0
-8.268E-2	5.865E+0	6.219E+0
-8.268E-2	5.917E+0	6.001E+0
-8.917E-2	5.924E+0	6.241E+0
-8.755E-2	5.878E+0	6.115E+0
-8.431E-2	5.872E+0	6.089E+0
-8.431E-2	5.833E+0	6.167E+0
-8.755E-2	5.826E+0	6.190E+0
-8.431E-2	5.839E+0	5.930E+0
-8.268E-2	5.842E+0	6.024E+0
-8.106E-2	5.855E+0	6.157E+0
-8.431E-2	5.911E+0	6.147E+0
-8.593E-2	5.752E+0	5.901E+0
-8.106E-2	5.904E+0	6.069E+0
-8.431E-2	5.784E+0	6.063E+0
-8.755E-2	5.810E+0	6.050E+0
-8.593E-2	5.778E+0	6.008E+0
-8.106E-2	5.859E+0	6.099E+0
-8.268E-2	5.881E+0	6.222E+0
-8.755E-2	5.865E+0	6.128E+0
-8.593E-2	5.920E+0	6.079E+0
-8.431E-2	5.881E+0	6.099E+0
-8.268E-2	5.778E+0	6.092E+0
-8.755E-2	5.742E+0	6.063E+0
-8.268E-2	5.982E+0	6.183E+0
-8.268E-2	5.962E+0	6.164E+0
-8.431E-2	5.800E+0	6.024E+0
-8.917E-2	5.722E+0	6.196E+0
-8.431E-2	5.803E+0	6.079E+0
-8.268E-2	5.781E+0	6.186E+0
-8.431E-2	5.914E+0	6.154E+0
-8.593E-2	5.901E+0	6.115E+0
-8.755E-2	5.833E+0	6.134E+0
-8.431E-2	5.820E+0	6.047E+0
-8.431E-2	5.765E+0	5.959E+0
-8.755E-2	5.771E+0	6.008E+0
-8.917E-2	5.829E+0	5.972E+0
-8.268E-2	5.911E+0	6.138E+0
-8.431E-2	5.849E+0	5.979E+0
-8.917E-2	5.833E+0	6.115E+0
-8.917E-2	5.881E+0	6.063E+0
-8.431E-2	5.859E+0	5.995E+0
-8.431E-2	5.820E+0	6.125E+0
-8.593E-2	5.833E+0	6.167E+0
-8.593E-2	5.774E+0	6.089E+0
-8.268E-2	5.820E+0	6.001E+0
-8.431E-2	5.713E+0	6.170E+0
-8.917E-2	5.794E+0	6.177E+0
-8.755E-2	5.791E+0	6.138E+0
-8.431E-2	5.943E+0	6.141E+0
-8.431E-2	5.765E+0	6.121E+0
-8.755E-2	5.645E+0	5.907E+0
-8.431E-2	5.774E+0	6.040E+0
-8.268E-2	5.628E+0	6.060E+0
-8.106E-2	5.982E+0	5.988E+0
-8.593E-2	5.898E+0	6.121E+0
-8.268E-2	5.781E+0	6.248E+0
-8.268E-2	5.735E+0	6.267E+0
-8.268E-2	5.855E+0	6.063E+0
-8.593E-2	5.823E+0	6.018E+0
-8.755E-2	5.706E+0	6.069E+0
-8.431E-2	5.820E+0	5.995E+0
-8.106E-2	5.654E+0	6.092E+0
-8.431E-2	5.752E+0	6.092E+0
-8.431E-2	5.813E+0	6.199E+0
-8.106E-2	5.761E+0	5.998E+0
-8.268E-2	5.901E+0	6.089E+0
-8.755E-2	5.771E+0	6.076E+0
-8.755E-2	5.758E+0	6.069E+0
-8.106E-2	5.865E+0	6.219E+0
-8.268E-2	5.791E+0	6.092E+0
-8.593E-2	5.820E+0	6.125E+0
-8.593E-2	5.732E+0	5.982E+0
-8.268E-2	5.713E+0	5.917E+0
-8.268E-2	5.839E+0	6.011E+0
-8.755E-2	5.933E+0	5.969E+0
-8.593E-2	5.888E+0	6.134E+0
-8.268E-2	5.839E+0	6.044E+0
-8.593E-2	5.816E+0	6.105E+0
-8.593E-2	5.868E+0	6.112E+0
-8.755E-2	5.765E+0	6.031E+0
-8.593E-2	5.852E+0	6.086E+0
-8.268E-2	5.894E+0	6.287E+0
-8.431E-2	5.787E+0	6.018E+0
-8.593E-2	5.816E+0	6.125E+0
-8.268E-2	5.771E+0	6.027E+0
-8.593E-2	5.739E+0	6.060E+0
-8.755E-2	5.933E+0	5.936E+0
-8.755E-2	5.829E+0	6.115E+0
-8.268E-2	5.800E+0	6.060E+0
-8.268E-2	5.829E+0	6.118E+0
-8.431E-2	5.800E+0	6.099E+0
-8.755E-2	5.787E+0	5.949E+0
-8.593E-2	5.820E+0	6.053E+0
-8.106E-2	5.826E+0	6.005E+0
-8.917E-2	5.982E+0	6.092E+0
-8.755E-2	5.836E+0	6.008E+0
-8.268E-2	5.745E+0	6.044E+0
-8.593E-2	5.842E+0	6.108E+0
-8.755E-2	5.739E+0	6.173E+0
-8.755E-2	5.816E+0	6.057E+0
-8.431E-2	5.794E+0	6.063E+0
-8.431E-2	5.810E+0	5.982E+0
-8.917E-2	5.836E+0	6.115E+0
-8.593E-2	5.742E+0	6.073E+0
-8.106E-2	5.787E+0	5.966E+0
-8.268E-2	5.719E+0	6.027E+0
-8.593E-2	5.878E+0	6.024E+0
-8.593E-2	5.888E+0	6.154E+0
-8.106E-2	5.894E+0	6.037E+0
-8.593E-2	5.816E+0	5.972E+0
-8.593E-2	5.872E+0	6.060E+0
-8.917E-2	5.803E+0	5.992E+0
-8.431E-2	5.810E+0	6.011E+0
-8.431E-2	5.758E+0	6.069E+0
-8.593E-2	5.810E+0	5.930E+0
-8.917E-2	5.807E+0	6.021E+0
-8.431E-2	5.823E+0	5.885E+0
-8.593E-2	5.771E+0	6.082E+0
-8.593E-2	5.859E+0	6.047E+0
-8.917E-2	5.833E+0	6.044E+0
-8.268E-2	5.849E+0	6.050E+0
-8.593E-2	5.862E+0	5.966E+0
-8.917E-2	5.868E+0	6.125E+0
-8.755E-2	5.784E+0	6.095E+0
-8.593E-2	5.833E+0	5.995E+0
-8.268E-2	5.778E+0	6.040E+0
-8.593E-2	5.839E+0	6.141E+0
-8.431E-2	5.778E+0	5.901E+0
-8.106E-2	5.677E+0	6.180E+0
-8.431E-2	5.904E+0	6.167E+0
-8.593E-2	5.800E+0	6.092E+0
-8.755E-2	5.729E+0	6.164E+0
-8.268E-2	5.839E+0	6.066E+0
-8.268E-2	5.768E+0	5.930E+0
-8.755E-2	5.836E+0	6.186E+0
-8.593E-2	5.930E+0	6.008E+0
-8.431E-2	5.872E+0	5.995E+0
-8.431E-2	5.729E+0	5.911E+0
-8.431E-2	5.807E+0	6.131E+0
-8.917E-2	5.735E+0	5.953E+0
-8.106E-2	5.833E+0	6.047E+0
-7.944E-2	5.859E+0	6.131E+0
-8.917E-2	5.778E+0	6.115E+0
-8.755E-2	5.791E+0	5.995E+0
-8.268E-2	5.797E+0	6.099E+0
-8.268E-2	5.881E+0	6.037E+0
-8.755E-2	5.791E+0	5.985E+0
-8.431E-2	5.706E+0	6.115E+0
-8.268E-2	5.700E+0	6.044E+0
-8.268E-2	5.761E+0	6.151E+0
-8.593E-2	5.800E+0	6.082E+0
-8.755E-2	5.855E+0	5.985E+0
-8.268E-2	5.677E+0	6.014E+0
-8.593E-2	5.865E+0	5.988E+0
-8.593E-2	5.859E+0	6.037E+0
-8.431E-2	5.765E+0	6.021E+0
-8.106E-2	5.687E+0	6.173E+0
-8.268E-2	5.849E+0	6.060E+0
-8.593E-2	5.693E+0	6.082E+0
-8.755E-2	5.719E+0	5.995E+0
-7.944E-2	5.761E+0	6.024E+0
-8.268E-2	5.765E+0	6.170E+0
-8.593E-2	5.829E+0	6.047E+0
-8.268E-2	5.654E+0	6.076E+0
-8.106E-2	5.619E+0	6.225E+0
-8.431E-2	5.755E+0	6.164E+0
-8.755E-2	5.829E+0	6.160E+0
-8.755E-2	5.768E+0	6.021E+0
-8.431E-2	5.706E+0	6.040E+0
-8.593E-2	5.784E+0	6.089E+0
-8.917E-2	5.667E+0	6.183E+0
-8.755E-2	5.803E+0	6.170E+0
-8.593E-2	5.765E+0	6.076E+0
-8.106E-2	5.696E+0	6.102E+0
-8.593E-2	5.823E+0	5.972E+0
-8.431E-2	5.872E+0	5.966E+0
-8.593E-2	5.745E+0	6.128E+0
-8.431E-2	5.820E+0	5.982E+0
-8.593E-2	5.781E+0	6.011E+0
-8.593E-2	5.930E+0	6.095E+0
-8.106E-2	5.933E+0	6.099E+0
-8.431E-2	5.791E+0	5.940E+0
-8.593E-2	5.807E+0	6.060E+0
-8.755E-2	5.791E+0	5.940E+0
-8.431E-2	5.803E+0	5.962E+0
-8.593E-2	5.641E+0	5.936E+0
-8.917E-2	5.800E+0	6.001E+0
-8.755E-2	5.658E+0	6.131E+0
-8.106E-2	5.781E+0	6.092E+0
-8.593E-2	5.988E+0	6.095E+0
-8.593E-2	5.693E+0	6.157E+0
-8.593E-2	5.758E+0	5.979E+0
-8.268E-2	5.683E+0	5.940E+0
-8.593E-2	5.826E+0	6.037E+0
-8.755E-2	5.826E+0	6.040E+0
-8.431E-2	5.872E+0	6.050E+0
-8.268E-2	5.716E+0	5.865E+0
-8.431E-2	5.836E+0	6.060E+0
-8.593E-2	5.881E+0	6.258E+0
-8.755E-2	5.761E+0	6.053E+0
-8.431E-2	5.735E+0	5.988E+0
-8.755E-2	5.713E+0	5.920E+0
-8.593E-2	5.862E+0	6.086E+0
-8.755E-2	5.826E+0	6.040E+0
-8.106E-2	5.810E+0	6.115E+0
-8.268E-2	5.784E+0	6.011E+0
-8.755E-2	5.878E+0	6.005E+0
-8.593E-2	5.846E+0	6.151E+0
-8.268E-2	5.907E+0	5.972E+0
-8.268E-2	5.803E+0	6.040E+0
-8.593E-2	5.758E+0	6.173E+0
-8.593E-2	5.742E+0	5.936E+0
-8.431E-2	5.739E+0	6.095E+0
-8.431E-2	5.713E+0	5.988E+0
-8.755E-2	5.713E+0	6.076E+0
-8.593E-2	5.641E+0	6.018E+0
-7.944E-2	5.703E+0	6.005E+0
-8.431E-2	5.907E+0	6.060E+0
-8.755E-2	5.745E+0	6.095E+0
-8.755E-2	5.868E+0	6.057E+0
-8.268E-2	5.829E+0	6.147E+0
-8.431E-2	5.865E+0	5.930E+0
-8.917E-2	5.693E+0	6.014E+0
-8.917E-2	5.894E+0	5.946E+0
-8.268E-2	5.774E+0	6.040E+0
-8.268E-2	5.677E+0	6.008E+0
-8.431E-2	5.849E+0	6.076E+0
-8.431E-2	5.885E+0	6.024E+0
-8.268E-2	5.816E+0	5.936E+0
-8.268E-2	5.784E+0	6.193E+0
-8.593E-2	5.748E+0	5.975E+0
-8.593E-2	5.846E+0	6.024E+0
-8.268E-2	5.745E+0	6.027E+0
-8.268E-2	5.732E+0	6.005E+0
-8.593E-2	5.774E+0	6.082E+0
-8.431E-2	5.898E+0	6.001E+0
-8.268E-2	5.803E+0	6.144E+0
-8.431E-2	5.709E+0	6.060E+0
-8.755E-2	5.664E+0	6.086E+0
-8.593E-2	5.670E+0	6.079E+0
-8.431E-2	5.778E+0	6.076E+0
-8.268E-2	5.878E+0	6.264E+0
-8.593E-2	5.949E+0	6.235E+0
-8.431E-2	5.810E+0	6.167E+0
-7.944E-2	5.670E+0	6.157E+0
-8.755E-2	5.768E+0	6.112E+0
-8.755E-2	5.781E+0	6.167E+0
-8.268E-2	5.794E+0	6.069E+0
-8.106E-2	5.781E+0	6.086E+0
-8.268E-2	5.794E+0	6.086E+0
-8.917E-2	5.881E+0	6.044E+0
-8.917E-2	5.726E+0	5.956E+0
-8.268E-2	5.658E+0	5.917E+0
-8.431E-2	5.761E+0	6.076E+0
-8.593E-2	5.816E+0	6.034E+0
-8.593E-2	5.784E+0	5.846E+0
-8.431E-2	5.791E+0	6.151E+0
-8.431E-2	5.761E+0	6.086E+0
-8.755E-2	5.729E+0	6.154E+0
-8.593E-2	5.761E+0	6.027E+0
-8.431E-2	5.690E+0	5.962E+0
-8.431E-2	5.794E+0	6.138E+0
-8.755E-2	5.839E+0	6.040E+0
-8.431E-2	5.784E+0	6.031E+0
-8.268E-2	5.797E+0	5.982E+0
-8.431E-2	5.985E+0	6.092E+0
-8.431E-2	5.787E+0	6.014E+0
-8.593E-2	5.735E+0	6.082E+0
-8.268E-2	5.742E+0	5.898E+0
-8.431E-2	5.745E+0	6.031E+0
-8.593E-2	5.849E+0	5.992E+0
-8.431E-2	5.868E+0	5.962E+0
-8.106E-2	5.820E+0	5.911E+0
-8.431E-2	5.635E+0	5.917E+0
-8.755E-2	5.784E+0	6.115E+0
-8.431E-2	5.771E+0	6.053E+0
-8.268E-2	5.664E+0	6.050E+0
-8.431E-2	5.742E+0	6.027E+0
-9.079E-2	5.648E+0	6.024E+0
-8.593E-2	5.839E+0	6.037E+0
-8.593E-2	5.726E+0	5.956E+0
-8.593E-2	5.713E+0	6.160E+0
-8.755E-2	5.800E+0	6.073E+0
-8.917E-2	5.719E+0	6.066E+0
-8.431E-2	5.687E+0	6.031E+0
-8.431E-2	5.726E+0	6.060E+0
-8.917E-2	5.907E+0	6.047E+0
-8.917E-2	5.791E+0	5.972E+0
-8.106E-2	5.881E+0	5.998E+0
-8.593E-2	5.765E+0	5.924E+0
-8.268E-2	5.755E+0	6.063E+0
-8.917E-2	5.768E+0	6.021E+0
-8.106E-2	5.855E+0	5.988E+0
-8.431E-2	5.735E+0	6.144E+0
-8.593E-2	5.823E+0	6.069E+0
-8.917E-2	5.904E+0	6.014E+0
-8.268E-2	5.852E+0	5.917E+0
-8.431E-2	5.807E+0	6.057E+0
-8.593E-2	5.729E+0	6.082E+0
-8.431E-2	5.641E+0	6.047E+0
-8.268E-2	5.654E+0	6.099E+0
-8.593E-2	5.823E+0	6.170E+0
-8.917E-2	5.865E+0	6.141E+0
-8.431E-2	5.765E+0	6.173E+0
-8.106E-2	5.586E+0	5.995E+0
-8.593E-2	5.774E+0	5.904E+0
-8.755E-2	5.784E+0	5.992E+0
-8.593E-2	5.975E+0	6.050E+0
-8.106E-2	5.823E+0	6.024E+0
-8.268E-2	5.797E+0	5.966E+0
-8.755E-2	5.894E+0	6.031E+0
-8.917E-2	5.836E+0	6.005E+0
-7.944E-2	5.761E+0	6.018E+0
-8.268E-2	5.735E+0	5.953E+0
-8.593E-2	5.735E+0	6.021E+0
-8.755E-2	5.901E+0	5.959E+0
-8.106E-2	5.810E+0	6.034E+0
-8.268E-2	5.670E+0	6.063E+0
-8.755E-2	5.784E+0	6.144E+0
-8.593E-2	5.641E+0	6.021E+0
-8.431E-2	5.771E+0	5.936E+0
-8.431E-2	5.745E+0	6.018E+0
-8.755E-2	5.726E+0	5.936E+0
-8.593E-2	5.765E+0	5.969E+0
-8.431E-2	5.752E+0	5.940E+0
-8.268E-2	5.787E+0	5.992E+0
-8.593E-2	5.765E+0	6.011E+0
-8.755E-2	5.794E+0	6.050E+0
-8.431E-2	5.794E+0	6.027E+0
-8.593E-2	5.645E+0	6.082E+0
-8.593E-2	5.752E+0	6.024E+0
-8.593E-2	5.729E+0	6.095E+0
-8.431E-2	5.810E+0	5.966E+0
-8.431E-2	5.713E+0	6.050E+0
-8.917E-2	5.700E+0	6.102E+0
-8.755E-2	5.693E+0	6.063E+0
-8.431E-2	5.648E+0	6.031E+0
-8.431E-2	5.645E+0	5.959E+0
-8.917E-2	5.816E+0	6.034E+0
-8.593E-2	5.768E+0	5.946E+0
-8.431E-2	5.703E+0	6.024E+0
-8.593E-2	5.670E+0	6.047E+0
-9.079E-2	5.784E+0	6.001E+0
-8.268E-2	5.778E+0	5.995E+0
-8.106E-2	5.713E+0	5.898E+0
-8.593E-2	5.791E+0	6.144E+0
-8.593E-2	5.680E+0	5.936E+0
-8.755E-2	5.875E+0	6.001E+0
-8.268E-2	5.778E+0	5.969E+0
-8.268E-2	5.813E+0	6.047E+0
-8.755E-2	5.745E+0	5.894E+0
-8.431E-2	5.709E+0	5.982E+0
-8.106E-2	5.803E+0	6.027E+0
-8.431E-2	5.765E+0	5.933E+0
-8.755E-2	5.784E+0	6.021E+0
-8.593E-2	5.868E+0	5.972E+0
-8.431E-2	5.709E+0	5.959E+0
-8.106E-2	5.839E+0	6.112E+0
-8.755E-2	5.771E+0	6.095E+0
-8.593E-2	5.820E+0	6.099E+0
-8.431E-2	5.904E+0	6.018E+0
-8.268E-2	5.716E+0	6.099E+0
-8.917E-2	5.735E+0	5.924E+0
-8.431E-2	5.735E+0	5.988E+0
-8.593E-2	5.745E+0	5.998E+0
-8.431E-2	5.606E+0	5.998E+0
-8.755E-2	5.651E+0	5.940E+0
-8.755E-2	5.683E+0	5.924E+0
-8.431E-2	5.829E+0	5.972E+0
-8.593E-2	5.797E+0	5.927E+0
-8.755E-2	5.761E+0	5.962E+0
-8.593E-2	5.791E+0	6.131E+0
-8.268E-2	5.810E+0	6.001E+0
-8.431E-2	5.612E+0	6.115E+0
-8.593E-2	5.693E+0	5.988E+0
-8.755E-2	5.823E+0	5.975E+0
-7.944E-2	5.748E+0	5.881E+0
-8.431E-2	5.696E+0	5.969E+0
-8.755E-2	5.761E+0	6.031E+0
-8.755E-2	5.797E+0	5.949E+0
-8.106E-2	5.823E+0	6.027E+0
-8.106E-2	5.768E+0	5.901E+0
-8.755E-2	5.787E+0	5.907E+0
-8.917E-2	5.943E+0	6.014E+0
-8.106E-2	5.761E+0	6.076E+0
-7.944E-2	5.768E+0	5.930E+0
-9.079E-2	5.800E+0	6.076E+0
-8.755E-2	5.664E+0	5.995E+0
-8.106E-2	5.674E+0	5.936E+0
-8.268E-2	5.842E+0	5.914E+0
-8.755E-2	5.803E+0	5.865E+0
-8.431E-2	5.638E+0	5.891E+0
-8.593E-2	5.914E+0	5.953E+0
-8.431E-2	5.690E+0	6.079E+0
-8.593E-2	5.696E+0	5.959E+0
-8.431E-2	5.839E+0	6.121E+0
-8.268E-2	5.641E+0	6.053E+0
-8.268E-2	5.703E+0	5.891E+0
-8.593E-2	5.722E+0	5.992E+0
-8.593E-2	5.868E+0	5.982E+0
-8.431E-2	5.648E+0	6.040E+0
-8.593E-2	5.680E+0	5.956E+0
-8.593E-2	5.807E+0	6.118E+0
-8.431E-2	5.888E+0	5.930E+0
-8.431E-2	5.696E+0	6.125E+0
-8.431E-2	5.781E+0	6.251E+0
-8.755E-2	5.719E+0	6.024E+0
-8.268E-2	5.781E+0	5.966E+0
-8.431E-2	5.881E+0	5.920E+0
-8.268E-2	5.703E+0	6.053E+0
-8.755E-2	5.651E+0	5.962E+0
-8.593E-2	5.716E+0	6.008E+0
-8.431E-2	5.651E+0	6.011E+0
-8.268E-2	5.735E+0	6.021E+0
-8.593E-2	5.638E+0	6.044E+0
-8.593E-2	5.956E+0	6.027E+0
-8.431E-2	5.842E+0	6.005E+0
-8.431E-2	5.765E+0	5.846E+0
-8.755E-2	5.713E+0	5.898E+0
-8.755E-2	5.781E+0	5.933E+0
-8.106E-2	5.774E+0	5.800E+0
-8.268E-2	5.683E+0	5.988E+0
-8.755E-2	5.829E+0	6.050E+0
-8.431E-2	5.748E+0	6.011E+0
-8.106E-2	5.875E+0	5.956E+0
-8.431E-2	5.716E+0	6.125E+0
-8.755E-2	5.709E+0	6.018E+0
-8.593E-2	5.800E+0	5.839E+0
-8.593E-2	5.758E+0	6.027E+0
-8.431E-2	5.664E+0	6.167E+0
-8.755E-2	5.771E+0	6.031E+0
-8.755E-2	5.739E+0	5.894E+0
-8.268E-2	5.755E+0	6.044E+0
-8.431E-2	5.726E+0	5.985E+0
-8.593E-2	5.768E+0	5.855E+0
-8.593E-2	5.784E+0	6.050E+0
-8.431E-2	5.726E+0	5.992E+0
-8.431E-2	5.755E+0	6.060E+0
-8.593E-2	5.732E+0	6.102E+0
-8.431E-2	5.797E+0	5.992E+0
-8.268E-2	5.713E+0	6.024E+0
-8.268E-2	5.758E+0	6.063E+0
-8.593E-2	5.690E+0	6.057E+0
-8.593E-2	5.768E+0	5.995E+0
-8.106E-2	5.677E+0	6.086E+0
-8.593E-2	5.914E+0	5.949E+0
-8.431E-2	5.680E+0	5.933E+0
-8.593E-2	5.787E+0	6.024E+0
-8.431E-2	5.813E+0	5.949E+0
-8.268E-2	5.846E+0	5.823E+0
-8.755E-2	5.716E+0	6.053E+0
-8.593E-2	5.781E+0	6.024E+0
-8.431E-2	5.813E+0	6.047E+0
-8.431E-2	5.852E+0	6.008E+0
-8.431E-2	5.706E+0	6.005E+0
-8.593E-2	5.765E+0	6.076E+0
-8.106E-2	5.700E+0	5.956E+0
-8.431E-2	5.803E+0	5.998E+0
-8.431E-2	5.833E+0	6.076E+0
-8.755E-2	5.816E+0	5.959E+0
-8.431E-2	5.735E+0	5.784E+0
-8.268E-2	5.791E+0	6.027E+0
-8.917E-2	5.745E+0	6.057E+0
-8.593E-2	5.570E+0	6.034E+0
-8.268E-2	5.778E+0	6.018E+0
-8.431E-2	5.859E+0	5.917E+0
-8.593E-2	5.687E+0	6.076E+0
-8.755E-2	5.748E+0	6.060E+0
-8.431E-2	5.826E+0	6.164E+0
-8.268E-2	5.716E+0	5.959E+0
-8.431E-2	5.784E+0	6.001E+0
-8.431E-2	5.810E+0	5.972E+0
-8.431E-2	5.696E+0	5.988E+0
-8.593E-2	5.774E+0	6.018E+0
-8.431E-2	5.674E+0	5.927E+0
-8.593E-2	5.794E+0	5.868E+0
-8.106E-2	5.696E+0	5.982E+0
-8.268E-2	5.820E+0	5.872E+0
-8.755E-2	5.748E+0	6.138E+0
-8.755E-2	5.661E+0	6.005E+0
-8.268E-2	5.894E+0	6.073E+0
-8.268E-2	5.645E+0	6.206E+0
-8.917E-2	5.732E+0	5.995E+0
-8.593E-2	5.722E+0	5.995E+0
-8.268E-2	5.599E+0	6.014E+0
-8.268E-2	5.658E+0	5.901E+0
-8.755E-2	5.768E+0	5.959E+0
-8.268E-2	5.654E+0	6.031E+0
-8.268E-2	5.664E+0	6.076E+0
-8.431E-2	5.722E+0	5.891E+0
-8.755E-2	5.742E+0	6.037E+0
-8.755E-2	5.791E+0	5.966E+0
-8.431E-2	5.625E+0	6.027E+0
-8.431E-2	5.726E+0	5.998E+0
-8.593E-2	5.768E+0	5.898E+0
-8.755E-2	5.849E+0	5.946E+0
-8.593E-2	5.752E+0	5.924E+0
-8.431E-2	5.677E+0	6.008E+0
-8.431E-2	5.820E+0	5.979E+0
-8.268E-2	5.732E+0	6.024E+0
-8.106E-2	5.713E+0	6.021E+0
-8.755E-2	5.768E+0	5.988E+0
-8.431E-2	5.794E+0	5.988E+0
-8.431E-2	5.842E+0	5.898E+0
-8.268E-2	5.700E+0	6.018E+0
-8.431E-2	5.891E+0	6.005E+0
-8.755E-2	5.768E+0	5.868E+0
-8.268E-2	5.696E+0	5.969E+0
-8.268E-2	5.690E+0	6.073E+0
-8.593E-2	5.872E+0	5.917E+0
-8.755E-2	5.706E+0	5.975E+0
-8.593E-2	5.696E+0	5.936E+0
-8.106E-2	5.670E+0	5.911E+0
-8.755E-2	5.690E+0	5.946E+0
-8.755E-2	5.664E+0	5.975E+0
-8.268E-2	5.797E+0	6.024E+0
-7.944E-2	5.658E+0	5.920E+0
-8.268E-2	5.745E+0	5.936E+0
-8.593E-2	5.599E+0	6.060E+0
-8.268E-2	5.625E+0	5.982E+0
-8.268E-2	5.885E+0	5.988E+0
-8.755E-2	5.774E+0	5.975E+0
-8.755E-2	5.800E+0	6.008E+0
-8.268E-2	5.781E+0	5.846E+0
-8.431E-2	5.729E+0	5.975E+0
-8.268E-2	5.891E+0	6.044E+0
-8.755E-2	5.800E+0	5.901E+0
-8.755E-2	5.875E+0	5.872E+0
-8.431E-2	5.693E+0	5.972E+0
-8.431E-2	5.758E+0	6.099E+0
-8.755E-2	5.755E+0	6.034E+0
-8.755E-2	5.803E+0	6.021E+0
-8.106E-2	5.979E+0	5.962E+0
-8.593E-2	5.865E+0	6.027E+0
-8.593E-2	5.674E+0	5.975E+0
-8.593E-2	5.651E+0	5.979E+0
-8.431E-2	5.742E+0	5.979E+0
-8.268E-2	5.855E+0	5.953E+0
-8.593E-2	5.765E+0	5.936E+0
-8.593E-2	5.907E+0	5.959E+0
-7.944E-2	5.904E+0	6.024E+0
-8.593E-2	5.735E+0	5.979E+0
-8.755E-2	5.683E+0	5.943E+0
-8.431E-2	5.632E+0	5.995E+0
-8.431E-2	5.638E+0	5.995E+0
-8.106E-2	5.758E+0	5.966E+0
-8.593E-2	5.735E+0	6.073E+0
-8.431E-2	5.664E+0	6.037E+0
-8.106E-2	5.739E+0	6.141E+0
-8.431E-2	5.651E+0	5.943E+0
-8.755E-2	5.778E+0	6.014E+0
-8.593E-2	5.865E+0	6.021E+0
-8.268E-2	5.765E+0	5.979E+0
-8.755E-2	5.674E+0	5.969E+0
-8.593E-2	5.800E+0	5.765E+0
-8.755E-2	5.803E+0	5.943E+0
-8.431E-2	5.787E+0	5.982E+0
-8.431E-2	5.813E+0	6.034E+0
-8.431E-2	5.680E+0	5.872E+0
-8.755E-2	5.690E+0	5.878E+0
-8.268E-2	5.784E+0	6.040E+0
-8.431E-2	5.745E+0	5.992E+0
-8.593E-2	5.820E+0	5.933E+0
-8.755E-2	5.758E+0	5.846E+0
-8.431E-2	5.719E+0	5.959E+0
-8.431E-2	5.706E+0	6.008E+0
-8.593E-2	5.739E+0	6.008E+0
-8.755E-2	5.658E+0	5.940E+0
-8.106E-2	5.696E+0	5.992E+0
-8.593E-2	5.774E+0	5.885E+0
-8.755E-2	5.619E+0	6.011E+0
-8.431E-2	5.638E+0	5.917E+0
-8.106E-2	5.703E+0	5.940E+0
-8.431E-2	5.726E+0	5.953E+0
-8.917E-2	5.547E+0	5.998E+0
-8.593E-2	5.735E+0	5.962E+0
-8.431E-2	5.606E+0	5.836E+0
-8.431E-2	5.833E+0	5.940E+0
-8.431E-2	5.807E+0	5.969E+0
-8.755E-2	5.726E+0	5.936E+0
-8.431E-2	5.781E+0	5.865E+0
-8.431E-2	5.778E+0	6.011E+0
-8.917E-2	5.742E+0	5.940E+0
-8.431E-2	5.852E+0	5.943E+0
-8.268E-2	5.726E+0	6.167E+0
-8.431E-2	5.803E+0	6.118E+0
-8.755E-2	5.755E+0	6.014E+0
-8.755E-2	5.774E+0	5.924E+0
-8.593E-2	5.748E+0	5.998E+0
-8.268E-2	5.758E+0	6.014E+0
-8.755E-2	5.774E+0	6.018E+0
-8.593E-2	5.758E+0	5.995E+0
-8.268E-2	5.667E+0	5.946E+0
-8.268E-2	5.765E+0	6.069E+0
-8.917E-2	5.745E+0	5.936E+0
-8.593E-2	5.755E+0	6.053E+0
-8.106E-2	5.654E+0	6.021E+0
-8.593E-2	5.742E+0	6.005E+0
-8.593E-2	5.713E+0	5.949E+0
-8.268E-2	5.787E+0	5.924E+0
-8.431E-2	5.794E+0	5.943E+0
-8.431E-2	5.774E+0	6.021E+0
-8.755E-2	5.859E+0	6.115E+0
-8.755E-2	5.645E+0	6.005E+0
-8.268E-2	5.719E+0	6.008E+0
-8.431E-2	5.774E+0	5.979E+0
-8.593E-2	5.823E+0	5.885E+0
-8.755E-2	5.826E+0	5.982E+0
-8.106E-2	5.787E+0	6.044E+0
-8.268E-2	5.745E+0	6.076E+0
-8.755E-2	5.800E+0	5.988E+0
-8.755E-2	5.683E+0	6.076E+0
-8.268E-2	5.726E+0	6.047E+0
-8.431E-2	5.803E+0	5.995E+0
-8.917E-2	5.781E+0	5.972E+0
-8.431E-2	5.651E+0	5.797E+0
-8.431E-2	5.534E+0	5.962E+0
-8.268E-2	5.654E+0	6.073E+0
-8.917E-2	5.677E+0	6.021E+0
-8.593E-2	5.803E+0	5.924E+0
-8.593E-2	5.589E+0	5.992E+0
-8.431E-2	5.722E+0	5.969E+0
-8.755E-2	5.700E+0	5.842E+0
-8.593E-2	5.612E+0	5.998E+0
-8.593E-2	5.771E+0	5.972E+0
-8.431E-2	5.683E+0	5.930E+0
-8.593E-2	5.593E+0	5.816E+0
-8.431E-2	5.589E+0	6.005E+0
-8.106E-2	5.833E+0	6.014E+0
-8.268E-2	5.752E+0	6.050E+0
-8.593E-2	5.709E+0	5.891E+0
-8.755E-2	5.722E+0	5.797E+0
-8.268E-2	5.752E+0	5.953E+0
-8.268E-2	5.667E+0	5.985E+0
-8.755E-2	5.615E+0	5.914E+0
-8.593E-2	5.683E+0	5.813E+0
-8.268E-2	5.719E+0	6.053E+0
-8.106E-2	5.670E+0	6.034E+0
-8.431E-2	5.599E+0	5.979E+0
-8.593E-2	5.687E+0	5.956E+0
-8.431E-2	5.781E+0	5.920E+0
-8.268E-2	5.748E+0	6.138E+0
-8.917E-2	5.658E+0	6.060E+0
-8.593E-2	5.742E+0	6.018E+0
-8.268E-2	5.891E+0	5.956E+0
-8.431E-2	5.765E+0	5.924E+0
-8.593E-2	5.722E+0	6.001E+0
-8.755E-2	5.774E+0	5.901E+0
-8.431E-2	5.680E+0	5.940E+0
-8.593E-2	5.696E+0	5.878E+0
-8.755E-2	5.687E+0	5.998E+0
-8.755E-2	5.755E+0	6.014E+0
-8.431E-2	5.787E+0	5.888E+0
-8.268E-2	5.797E+0	6.079E+0
-8.755E-2	5.716E+0	6.079E+0
-8.755E-2	5.677E+0	6.040E+0
-8.431E-2	5.768E+0	6.053E+0
-8.431E-2	5.615E+0	5.979E+0
-8.755E-2	5.732E+0	6.164E+0
-8.755E-2	5.729E+0	6.095E+0
-8.106E-2	5.729E+0	5.813E+0
-8.431E-2	5.732E+0	6.021E+0
-8.755E-2	5.667E+0	6.037E+0
-8.755E-2	5.752E+0	5.920E+0
-7.944E-2	5.690E+0	5.985E+0
-8.431E-2	5.813E+0	5.972E+0
-9.079E-2	5.667E+0	6.170E+0
-8.755E-2	5.761E+0	5.959E+0
-7.944E-2	5.690E+0	5.975E+0
-8.431E-2	5.755E+0	6.024E+0
-8.755E-2	5.735E+0	5.927E+0
-8.593E-2	5.742E+0	6.008E+0
-8.106E-2	5.661E+0	6.047E+0
-8.431E-2	5.732E+0	5.992E+0
-8.917E-2	5.670E+0	5.985E+0
-8.593E-2	5.709E+0	6.005E+0
-8.106E-2	5.635E+0	5.949E+0
-8.431E-2	5.732E+0	5.953E+0
-8.755E-2	5.547E+0	5.962E+0
-8.431E-2	5.755E+0	6.011E+0
-8.106E-2	5.755E+0	6.057E+0
-8.755E-2	5.625E+0	5.911E+0
-8.917E-2	5.816E+0	6.118E+0
-8.593E-2	5.687E+0	6.040E+0
-8.268E-2	5.703E+0	5.959E+0
-8.593E-2	5.752E+0	5.898E+0
-8.593E-2	5.693E+0	5.982E+0
-8.593E-2	5.894E+0	6.053E+0
-8.431E-2	5.550E+0	6.034E+0
-8.593E-2	5.693E+0	6.021E+0
-8.593E-2	5.752E+0	6.014E+0
-9.079E-2	5.761E+0	6.057E+0
-8.593E-2	5.761E+0	6.034E+0
-8.106E-2	5.849E+0	5.907E+0
-8.755E-2	5.635E+0	5.992E+0
-8.593E-2	5.661E+0	6.005E+0
-8.268E-2	5.645E+0	5.995E+0
-8.431E-2	5.706E+0	5.956E+0
-8.755E-2	5.709E+0	5.924E+0
-8.593E-2	5.687E+0	5.946E+0
-8.106E-2	5.787E+0	6.008E+0
-8.593E-2	5.670E+0	5.982E+0
-8.917E-2	5.716E+0	5.839E+0
-8.593E-2	5.797E+0	6.021E+0
-8.106E-2	5.677E+0	5.962E+0
-8.268E-2	5.781E+0	5.842E+0
-8.755E-2	5.745E+0	5.979E+0
-8.431E-2	5.745E+0	6.031E+0
-8.431E-2	5.768E+0	6.031E+0
-8.593E-2	5.632E+0	6.014E+0
-8.755E-2	5.774E+0	5.946E+0
-8.431E-2	5.645E+0	5.865E+0
-8.593E-2	5.713E+0	6.040E+0
-8.755E-2	5.687E+0	5.982E+0
-8.593E-2	5.794E+0	5.995E+0
-8.268E-2	5.732E+0	5.949E+0
-8.268E-2	5.670E+0	5.885E+0
-8.431E-2	5.807E+0	6.079E+0
-8.593E-2	5.752E+0	5.836E+0
-8.593E-2	5.781E+0	5.992E+0
-8.268E-2	5.670E+0	5.992E+0
-8.431E-2	5.632E+0	6.066E+0
-8.431E-2	5.885E+0	5.920E+0
-8.593E-2	5.791E+0	5.998E+0
-8.106E-2	5.865E+0	5.797E+0
-8.268E-2	5.742E+0	5.988E+0
-8.755E-2	5.726E+0	5.797E+0
-8.268E-2	5.645E+0	5.975E+0
-8.106E-2	5.797E+0	5.988E+0
-8.431E-2	5.651E+0	6.044E+0
-8.593E-2	5.761E+0	6.053E+0
-8.755E-2	5.774E+0	6.005E+0
-8.106E-2	5.716E+0	5.930E+0
-8.268E-2	5.823E+0	6.027E+0
-8.755E-2	5.670E+0	5.933E+0
-8.755E-2	5.635E+0	6.005E+0
-8.268E-2	5.719E+0	5.988E+0
-8.431E-2	5.816E+0	6.027E+0
-8.755E-2	5.645E+0	5.855E+0
-8.431E-2	5.703E+0	5.992E+0
-8.268E-2	5.732E+0	6.076E+0
-8.268E-2	5.765E+0	6.044E+0
-8.593E-2	5.875E+0	5.742E+0
-8.593E-2	5.836E+0	5.943E+0
-8.268E-2	5.794E+0	6.011E+0
-8.593E-2	5.706E+0	5.946E+0
-8.917E-2	5.891E+0	5.872E+0
-8.431E-2	5.700E+0	6.050E+0
-8.431E-2	5.771E+0	6.018E+0
-8.755E-2	5.894E+0	5.781E+0
-8.431E-2	5.670E+0	5.907E+0
-8.755E-2	5.774E+0	5.907E+0
-8.106E-2	5.654E+0	5.842E+0
-8.431E-2	5.693E+0	6.144E+0
-8.755E-2	5.820E+0	6.024E+0
-8.431E-2	5.716E+0	5.962E+0
-8.106E-2	5.583E+0	5.904E+0
-8.431E-2	5.709E+0	6.047E+0
-8.917E-2	5.885E+0	6.057E+0
-8.268E-2	5.625E+0	6.034E+0
-7.782E-2	5.735E+0	6.040E+0
-8.268E-2	5.687E+0	6.040E+0
-8.917E-2	5.813E+0	6.014E+0
-8.755E-2	5.622E+0	5.888E+0
-8.593E-2	5.739E+0	5.962E+0
-8.917E-2	5.706E+0	6.037E+0
-8.755E-2	5.784E+0	5.927E+0
-8.593E-2	5.677E+0	5.966E+0
-8.755E-2	5.797E+0	5.924E+0
-8.755E-2	5.820E+0	6.108E+0
-9.079E-2	5.703E+0	5.820E+0
-8.268E-2	5.654E+0	6.001E+0
-8.593E-2	5.567E+0	5.982E+0
-8.431E-2	5.628E+0	6.037E+0
-8.755E-2	5.768E+0	5.962E+0
-8.593E-2	5.735E+0	6.018E+0
-8.268E-2	5.862E+0	6.050E+0
-8.755E-2	5.648E+0	5.949E+0
-8.917E-2	5.706E+0	6.044E+0
-8.431E-2	5.781E+0	6.121E+0
-8.431E-2	5.680E+0	5.914E+0
-8.268E-2	5.696E+0	6.008E+0
-9.079E-2	5.651E+0	5.885E+0
-8.917E-2	5.810E+0	5.933E+0
-8.593E-2	5.849E+0	5.914E+0
-8.593E-2	5.622E+0	5.865E+0
-8.755E-2	5.791E+0	5.930E+0
-9.079E-2	5.696E+0	6.008E+0
-8.268E-2	5.859E+0	5.816E+0
-8.593E-2	5.632E+0	6.005E+0
-9.079E-2	5.768E+0	5.927E+0
-8.755E-2	5.606E+0	5.992E+0
-8.593E-2	5.635E+0	6.024E+0
-9.079E-2	5.703E+0	5.959E+0
-9.242E-2	5.813E+0	5.949E+0
-8.593E-2	5.859E+0	5.924E+0
-8.593E-2	5.842E+0	6.027E+0
-8.593E-2	5.778E+0	5.907E+0
-8.755E-2	5.771E+0	6.011E+0
-8.755E-2	5.674E+0	5.803E+0
-8.268E-2	5.661E+0	5.953E+0
-8.593E-2	5.761E+0	6.057E+0
-9.242E-2	5.771E+0	5.898E+0
-8.917E-2	5.683E+0	5.865E+0
-8.268E-2	5.696E+0	5.852E+0
-8.431E-2	5.677E+0	5.979E+0
-8.917E-2	5.833E+0	5.868E+0
-8.917E-2	5.833E+0	6.021E+0
-8.431E-2	5.859E+0	6.034E+0
-8.755E-2	5.875E+0	5.917E+0
-9.079E-2	5.664E+0	5.953E+0
-8.593E-2	5.765E+0	5.940E+0
-8.431E-2	5.771E+0	5.979E+0
-8.593E-2	5.839E+0	6.099E+0
-8.917E-2	5.664E+0	5.933E+0
-9.079E-2	5.670E+0	5.800E+0
-8.593E-2	5.560E+0	6.076E+0
-8.593E-2	5.719E+0	6.034E+0
-8.917E-2	5.645E+0	6.095E+0
-8.755E-2	5.813E+0	5.969E+0
-8.593E-2	5.599E+0	6.014E+0
-8.593E-2	5.849E+0	5.975E+0
-8.917E-2	5.745E+0	5.988E+0
-8.917E-2	5.700E+0	5.846E+0
-8.268E-2	5.612E+0	6.053E+0
-8.593E-2	5.810E+0	5.936E+0
-9.079E-2	5.664E+0	5.982E+0
-8.593E-2	5.645E+0	6.008E+0
-8.431E-2	5.632E+0	6.092E+0
-8.593E-2	5.677E+0	6.001E+0
-9.079E-2	5.735E+0	6.014E+0
-8.593E-2	5.739E+0	5.904E+0
-8.431E-2	5.628E+0	5.979E+0
-8.755E-2	5.755E+0	5.982E+0
-8.917E-2	5.700E+0	5.898E+0
-8.593E-2	5.674E+0	5.975E+0
-8.593E-2	5.862E+0	5.894E+0
-8.917E-2	5.742E+0	5.949E+0
-8.917E-2	5.732E+0	6.040E+0
-8.755E-2	5.680E+0	6.079E+0
-8.593E-2	5.742E+0	6.005E+0
-8.917E-2	5.732E+0	6.047E+0
-8.755E-2	5.800E+0	5.949E+0
-8.755E-2	5.706E+0	5.982E+0
-8.431E-2	5.687E+0	5.966E+0
-8.593E-2	5.687E+0	6.021E+0
-8.593E-2	5.661E+0	6.082E+0
-9.079E-2	5.807E+0	5.946E+0
-8.755E-2	5.797E+0	5.898E+0
-8.431E-2	5.670E+0	6.027E+0
-8.917E-2	5.664E+0	6.031E+0
-8.755E-2	5.670E+0	5.943E+0
-8.593E-2	5.771E+0	5.836E+0
-8.755E-2	5.781E+0	5.943E+0
-9.079E-2	5.661E+0	5.878E+0
-8.593E-2	5.855E+0	5.940E+0
-8.431E-2	5.865E+0	5.940E+0
-8.431E-2	5.927E+0	5.956E+0
-8.593E-2	5.752E+0	5.914E+0
-8.917E-2	5.586E+0	5.894E+0
-8.593E-2	5.670E+0	5.953E+0
-8.431E-2	5.651E+0	6.121E+0
-9.079E-2	5.667E+0	6.102E+0
-8.755E-2	5.690E+0	5.901E+0
-8.431E-2	5.716E+0	5.839E+0
-8.755E-2	5.732E+0	6.040E+0
-8.755E-2	5.703E+0	6.011E+0
-8.755E-2	5.625E+0	5.800E+0
-8.431E-2	5.635E+0	5.956E+0
-8.593E-2	5.615E+0	5.979E+0
-8.917E-2	5.787E+0	6.001E+0
-8.755E-2	5.696E+0	5.868E+0
-8.593E-2	5.658E+0	5.995E+0
-8.593E-2	5.716E+0	6.079E+0
-8.755E-2	5.648E+0	6.053E+0
-8.755E-2	5.709E+0	6.144E+0
-8.268E-2	5.791E+0	6.011E+0
-8.755E-2	5.752E+0	5.969E+0
-8.917E-2	5.745E+0	5.995E+0
-8.917E-2	5.739E+0	6.050E+0
-8.106E-2	5.654E+0	5.920E+0
-8.917E-2	5.648E+0	5.878E+0
-8.917E-2	5.768E+0	5.953E+0
-8.917E-2	5.839E+0	5.826E+0
-8.431E-2	5.706E+0	5.911E+0
-8.593E-2	5.803E+0	6.005E+0
-9.079E-2	5.674E+0	5.949E+0
-8.593E-2	5.771E+0	5.917E+0
-8.593E-2	5.739E+0	6.112E+0
-8.755E-2	5.745E+0	5.946E+0
-8.917E-2	5.735E+0	6.014E+0
-8.593E-2	5.791E+0	5.846E+0
-8.593E-2	5.628E+0	5.914E+0
-8.593E-2	5.781E+0	5.894E+0
-8.755E-2	5.700E+0	5.940E+0
-8.755E-2	5.602E+0	5.888E+0
-8.593E-2	5.803E+0	5.956E+0
-8.755E-2	5.709E+0	6.011E+0
-8.755E-2	5.752E+0	6.005E+0
-8.593E-2	5.810E+0	5.946E+0
-8.593E-2	5.758E+0	5.953E+0
-8.755E-2	5.787E+0	5.885E+0
-8.917E-2	5.807E+0	5.972E+0
-8.593E-2	5.696E+0	6.014E+0
-8.268E-2	5.589E+0	6.115E+0
-8.755E-2	5.855E+0	5.924E+0
-8.917E-2	5.742E+0	5.972E+0
-8.755E-2	5.729E+0	6.086E+0
-8.268E-2	5.820E+0	5.995E+0
-8.755E-2	5.755E+0	5.891E+0
-9.079E-2	5.722E+0	5.849E+0
-8.917E-2	5.687E+0	6.005E+0
-8.431E-2	5.797E+0	5.956E+0
-8.755E-2	5.742E+0	5.979E+0
-8.917E-2	5.713E+0	6.014E+0
-8.593E-2	5.752E+0	6.018E+0
-8.431E-2	5.547E+0	5.907E+0
-8.593E-2	5.732E+0	5.956E+0
-8.917E-2	5.716E+0	5.901E+0
-8.593E-2	5.800E+0	5.943E+0
-8.917E-2	5.690E+0	6.024E+0
-8.593E-2	5.739E+0	6.060E+0
-8.755E-2	5.761E+0	6.011E+0
-8.593E-2	5.719E+0	5.953E+0
-8.593E-2	5.664E+0	6.027E+0
-8.593E-2	5.654E+0	5.940E+0
-8.755E-2	5.664E+0	5.829E+0
-8.755E-2	5.648E+0	6.034E+0
-8.593E-2	5.693E+0	5.953E+0
-8.755E-2	5.693E+0	6.001E+0
-8.917E-2	5.794E+0	6.037E+0
-8.593E-2	5.794E+0	5.985E+0
-8.431E-2	5.797E+0	5.972E+0
-8.593E-2	5.726E+0	6.044E+0
-8.917E-2	5.774E+0	5.995E+0
-8.755E-2	5.573E+0	5.982E+0
-8.755E-2	5.628E+0	5.894E+0
-8.593E-2	5.599E+0	5.946E+0
-8.917E-2	5.690E+0	5.995E+0
-8.755E-2	5.748E+0	5.969E+0
-8.593E-2	5.619E+0	6.060E+0
-8.593E-2	5.596E+0	6.115E+0
-9.242E-2	5.732E+0	5.940E+0
-8.593E-2	5.606E+0	5.917E+0
-8.431E-2	5.596E+0	5.868E+0
-8.755E-2	5.632E+0	6.086E+0
-8.917E-2	5.680E+0	5.972E+0
-8.755E-2	5.787E+0	5.988E+0
-8.593E-2	5.742E+0	5.933E+0
-8.268E-2	5.771E+0	5.966E+0
-9.079E-2	5.687E+0	5.972E+0
-8.593E-2	5.794E+0	6.014E+0
-8.431E-2	5.791E+0	5.930E+0
-8.755E-2	5.771E+0	6.118E+0
-9.079E-2	5.677E+0	5.966E+0
-8.917E-2	5.739E+0	6.060E+0
-8.431E-2	5.803E+0	5.865E+0
-8.755E-2	5.716E+0	6.027E+0
-8.593E-2	5.661E+0	6.001E+0
-8.593E-2	5.781E+0	6.027E+0
-8.755E-2	5.690E+0	5.920E+0
-8.755E-2	5.593E+0	5.901E+0
-9.404E-2	5.748E+0	6.018E+0
-8.917E-2	5.872E+0	5.933E+0
-8.431E-2	5.836E+0	5.979E+0
-8.917E-2	5.687E+0	5.891E+0
-9.079E-2	5.794E+0	5.914E+0
-8.593E-2	5.645E+0	5.969E+0
-8.593E-2	5.619E+0	5.924E+0
-8.755E-2	5.729E+0	6.001E+0
-8.917E-2	5.735E+0	6.011E+0
-8.755E-2	5.706E+0	6.001E+0
-8.755E-2	5.687E+0	5.943E+0
-8.593E-2	5.778E+0	5.878E+0
-8.917E-2	5.820E+0	5.823E+0
-8.431E-2	5.716E+0	6.031E+0
-8.593E-2	5.803E+0	5.969E+0
-8.917E-2	5.667E+0	5.982E+0
-9.079E-2	5.781E+0	5.907E+0
-8.593E-2	5.645E+0	6.008E+0
-8.431E-2	5.722E+0	5.823E+0
-8.755E-2	5.771E+0	5.930E+0
-8.755E-2	5.726E+0	6.050E+0
-8.755E-2	5.703E+0	5.940E+0
-8.755E-2	5.687E+0	6.044E+0
-8.755E-2	5.787E+0	5.988E+0
-8.917E-2	5.680E+0	5.927E+0
-8.755E-2	5.622E+0	5.985E+0
-8.593E-2	5.745E+0	5.975E+0
-8.593E-2	5.784E+0	5.975E+0
-8.917E-2	5.810E+0	5.872E+0
-8.593E-2	5.810E+0	6.005E+0
-8.431E-2	5.735E+0	6.024E+0
-8.593E-2	5.742E+0	6.060E+0
-9.242E-2	5.794E+0	5.975E+0
-8.593E-2	5.803E+0	6.128E+0
-8.431E-2	5.632E+0	5.849E+0
-8.755E-2	5.758E+0	5.826E+0
-8.917E-2	5.648E+0	6.079E+0
-8.917E-2	5.745E+0	6.001E+0
-8.593E-2	5.752E+0	5.927E+0
-8.755E-2	5.716E+0	5.891E+0
-8.917E-2	5.742E+0	5.943E+0
-8.755E-2	5.661E+0	5.852E+0
-8.755E-2	5.784E+0	5.975E+0
-8.755E-2	5.674E+0	5.969E+0
-8.917E-2	5.810E+0	5.962E+0
-8.917E-2	5.729E+0	6.053E+0
-8.431E-2	5.719E+0	5.907E+0
-8.755E-2	5.742E+0	5.904E+0
-8.917E-2	5.758E+0	5.985E+0
-8.917E-2	5.739E+0	5.979E+0
-8.268E-2	5.878E+0	5.946E+0
-8.593E-2	5.638E+0	6.057E+0
-9.079E-2	5.787E+0	5.911E+0
-8.755E-2	5.765E+0	5.878E+0
-8.593E-2	5.570E+0	6.040E+0
-8.593E-2	5.784E+0	5.959E+0
-9.079E-2	5.735E+0	6.063E+0
-8.917E-2	5.826E+0	6.005E+0
-8.593E-2	5.580E+0	5.956E+0
-8.593E-2	5.735E+0	6.037E+0
-8.755E-2	5.596E+0	6.040E+0
-8.917E-2	5.683E+0	6.005E+0
-8.755E-2	5.664E+0	6.011E+0
-8.593E-2	5.700E+0	5.920E+0
-8.917E-2	5.645E+0	5.888E+0
-8.917E-2	5.739E+0	5.998E+0
-8.106E-2	5.580E+0	6.027E+0
-8.755E-2	5.842E+0	5.933E+0
-9.079E-2	5.674E+0	5.885E+0
-8.755E-2	5.755E+0	5.982E+0
-8.431E-2	5.829E+0	5.865E+0
-8.593E-2	5.816E+0	6.073E+0
-9.079E-2	5.713E+0	5.855E+0
-8.755E-2	5.709E+0	5.865E+0
-8.268E-2	5.706E+0	5.953E+0
-8.755E-2	5.791E+0	5.891E+0
-9.079E-2	5.677E+0	5.979E+0
-8.755E-2	5.722E+0	5.985E+0
-8.593E-2	5.677E+0	6.057E+0
-8.431E-2	5.732E+0	5.885E+0
-9.079E-2	5.849E+0	6.018E+0
-8.755E-2	5.709E+0	6.040E+0
-8.268E-2	5.683E+0	5.862E+0
-8.755E-2	5.664E+0	5.894E+0
-9.079E-2	5.778E+0	5.949E+0
-8.593E-2	5.791E+0	5.982E+0
-8.431E-2	5.807E+0	6.053E+0
-8.755E-2	5.891E+0	5.914E+0
-8.917E-2	5.602E+0	5.855E+0
-8.917E-2	5.761E+0	5.975E+0
-7.944E-2	5.674E+0	6.014E+0
-8.431E-2	5.606E+0	6.008E+0
-8.917E-2	5.690E+0	5.911E+0
-9.079E-2	5.726E+0	5.975E+0
-8.755E-2	5.768E+0	5.920E+0
-8.755E-2	5.758E+0	5.911E+0
-9.079E-2	5.885E+0	6.057E+0
-8.917E-2	5.716E+0	5.933E+0
-8.431E-2	5.729E+0	5.959E+0
-8.755E-2	5.700E+0	5.872E+0
-9.079E-2	5.765E+0	5.898E+0
-8.593E-2	5.739E+0	5.807E+0
-8.268E-2	5.696E+0	6.086E+0
-8.593E-2	5.748E+0	5.949E+0
-8.917E-2	5.784E+0	6.112E+0
-8.593E-2	5.703E+0	6.095E+0
-8.593E-2	5.706E+0	5.933E+0
-8.755E-2	5.745E+0	6.034E+0
-8.917E-2	5.849E+0	5.940E+0
-8.755E-2	5.807E+0	5.862E+0
-8.268E-2	5.852E+0	5.943E+0
-8.755E-2	5.836E+0	6.147E+0
-8.917E-2	5.787E+0	6.018E+0
-8.755E-2	5.713E+0	6.060E+0
-8.431E-2	5.658E+0	6.018E+0
-8.755E-2	5.709E+0	5.975E+0
-8.755E-2	5.758E+0	5.888E+0
-8.917E-2	5.670E+0	6.053E+0
-8.431E-2	5.667E+0	5.985E+0
-8.917E-2	5.794E+0	6.044E+0
-8.917E-2	5.674E+0	5.917E+0
-8.431E-2	5.593E+0	5.956E+0
-8.593E-2	5.842E+0	6.112E+0
-8.593E-2	5.774E+0	5.917E+0
-9.079E-2	5.820E+0	5.859E+0
-8.593E-2	5.758E+0	5.969E+0
-8.431E-2	5.800E+0	6.018E+0
-8.755E-2	5.619E+0	5.891E+0
-9.079E-2	5.661E+0	5.946E+0
-8.755E-2	5.651E+0	6.001E+0
-8.593E-2	5.677E+0	5.917E+0
-8.593E-2	5.752E+0	5.898E+0
-9.079E-2	5.690E+0	5.865E+0
-8.755E-2	5.680E+0	6.011E+0
-8.106E-2	5.745E+0	5.979E+0
-8.593E-2	5.690E+0	5.995E+0
-8.755E-2	5.635E+0	5.940E+0
-8.917E-2	5.580E+0	5.992E+0
-8.593E-2	5.638E+0	5.985E+0
-8.593E-2	5.739E+0	5.891E+0
-8.917E-2	5.735E+0	5.995E+0
-8.268E-2	5.713E+0	6.050E+0
-8.431E-2	5.700E+0	5.888E+0
-9.079E-2	5.719E+0	6.001E+0
-8.917E-2	5.719E+0	6.001E+0
-8.917E-2	5.836E+0	5.936E+0
-8.593E-2	5.842E+0	6.047E+0
-8.593E-2	5.742E+0	5.985E+0
-8.917E-2	5.729E+0	6.008E+0
-8.593E-2	5.719E+0	5.972E+0
-8.593E-2	5.846E+0	6.018E+0
-8.917E-2	5.936E+0	6.167E+0
-8.917E-2	5.745E+0	5.868E+0
-8.593E-2	5.576E+0	6.021E+0
-8.593E-2	5.625E+0	5.985E+0
-8.917E-2	5.739E+0	5.995E+0
-8.917E-2	5.651E+0	6.027E+0
-8.755E-2	5.560E+0	6.040E+0
-8.593E-2	5.726E+0	5.924E+0
-8.755E-2	5.739E+0	6.014E+0
-8.917E-2	5.829E+0	5.992E+0
-8.755E-2	5.658E+0	5.907E+0
-8.755E-2	5.748E+0	5.940E+0
-8.917E-2	5.680E+0	5.875E+0
-8.917E-2	5.606E+0	5.849E+0
-8.755E-2	5.745E+0	6.086E+0
-8.431E-2	5.632E+0	5.956E+0
-8.431E-2	5.700E+0	6.011E+0
-8.917E-2	5.609E+0	6.014E+0
-8.755E-2	5.781E+0	5.959E+0
-8.593E-2	5.667E+0	5.924E+0
-8.755E-2	5.732E+0	5.891E+0
-9.242E-2	5.816E+0	6.063E+0
-8.593E-2	5.745E+0	5.888E+0
-8.593E-2	5.742E+0	5.943E+0
-8.755E-2	5.810E+0	6.057E+0
-9.079E-2	5.713E+0	5.985E+0
-8.431E-2	5.765E+0	6.086E+0
-8.431E-2	5.525E+0	5.953E+0
-8.755E-2	5.690E+0	5.975E+0
-9.242E-2	5.635E+0	5.988E+0
-8.755E-2	5.735E+0	5.959E+0
-8.431E-2	5.622E+0	6.008E+0
-8.755E-2	5.716E+0	6.050E+0
-8.917E-2	5.703E+0	6.099E+0
-8.755E-2	5.709E+0	6.073E+0
-8.917E-2	5.632E+0	5.917E+0
-9.079E-2	5.729E+0	5.985E+0
-9.079E-2	5.476E+0	6.063E+0
-8.755E-2	5.807E+0	5.959E+0
-8.431E-2	5.615E+0	6.086E+0
-8.593E-2	5.836E+0	5.979E+0
-8.917E-2	5.645E+0	5.930E+0
-8.917E-2	5.820E+0	5.911E+0
-8.431E-2	5.784E+0	5.784E+0
-8.755E-2	5.567E+0	5.881E+0
-9.079E-2	5.648E+0	5.872E+0
-8.917E-2	5.645E+0	6.018E+0
-8.431E-2	5.677E+0	5.930E+0
-8.268E-2	5.768E+0	5.924E+0
-9.079E-2	5.658E+0	5.949E+0
-8.755E-2	5.674E+0	5.868E+0
-8.431E-2	5.868E+0	5.962E+0
-8.431E-2	5.706E+0	6.063E+0
-9.079E-2	5.810E+0	5.972E+0
-8.755E-2	5.667E+0	5.907E+0
-8.593E-2	5.703E+0	6.069E+0
-8.593E-2	5.648E+0	5.891E+0
-9.079E-2	5.852E+0	6.018E+0
-8.755E-2	5.732E+0	5.927E+0
-8.593E-2	5.748E+0	5.855E+0
-8.917E-2	5.742E+0	6.069E+0
-8.917E-2	5.641E+0	6.014E+0
-8.917E-2	5.719E+0	5.962E+0
-8.593E-2	5.696E+0	5.946E+0
-8.755E-2	5.745E+0	5.946E+0
-9.079E-2	5.735E+0	5.979E+0
-8.755E-2	5.641E+0	5.995E+0
-8.431E-2	5.693E+0	5.959E+0
-8.755E-2	5.645E+0	5.927E+0
-8.917E-2	5.693E+0	5.953E+0
-8.593E-2	5.823E+0	5.995E+0
-8.431E-2	5.609E+0	6.108E+0
-8.431E-2	5.729E+0	5.807E+0
-8.917E-2	5.622E+0	5.907E+0
-8.593E-2	5.615E+0	5.865E+0
-8.593E-2	5.658E+0	5.907E+0
-8.917E-2	5.638E+0	5.907E+0
-9.242E-2	5.716E+0	5.946E+0
-8.917E-2	5.810E+0	5.956E+0
-8.268E-2	5.709E+0	5.911E+0
-8.593E-2	5.599E+0	6.112E+0
-8.917E-2	5.735E+0	5.885E+0
-8.755E-2	5.651E+0	5.992E+0
-8.431E-2	5.739E+0	5.969E+0
-8.593E-2	5.768E+0	5.888E+0
-8.755E-2	5.748E+0	5.988E+0
-8.755E-2	5.868E+0	6.092E+0
-8.431E-2	5.651E+0	5.940E+0
-8.593E-2	5.635E+0	6.037E+0
-8.593E-2	5.674E+0	5.946E+0
-8.917E-2	5.729E+0	6.014E+0
-8.268E-2	5.563E+0	5.920E+0
-8.917E-2	5.693E+0	5.943E+0
-8.755E-2	5.651E+0	6.037E+0
-8.755E-2	5.781E+0	6.005E+0
-8.755E-2	5.709E+0	5.894E+0
-8.917E-2	5.794E+0	5.966E+0
-8.755E-2	5.622E+0	5.920E+0
-8.755E-2	5.612E+0	6.063E+0
-8.106E-2	5.667E+0	5.927E+0
-8.917E-2	5.696E+0	5.959E+0
-8.917E-2	5.791E+0	5.982E+0
-8.755E-2	5.700E+0	5.807E+0
-8.431E-2	5.771E+0	5.936E+0
-8.593E-2	5.778E+0	5.836E+0
-8.755E-2	5.778E+0	5.836E+0
-8.917E-2	5.670E+0	6.040E+0
-8.431E-2	5.677E+0	5.943E+0
-8.431E-2	5.680E+0	5.988E+0
-8.593E-2	5.914E+0	5.975E+0
-8.593E-2	5.700E+0	5.982E+0
-8.268E-2	5.752E+0	5.998E+0
-8.593E-2	5.748E+0	5.953E+0
-8.917E-2	5.625E+0	5.794E+0
-8.431E-2	5.648E+0	5.962E+0
-8.755E-2	5.755E+0	5.995E+0
-8.755E-2	5.700E+0	6.001E+0
-8.755E-2	5.709E+0	6.232E+0
-9.242E-2	5.739E+0	6.034E+0
-8.593E-2	5.823E+0	5.865E+0
-8.755E-2	5.739E+0	5.949E+0
-8.917E-2	5.680E+0	5.979E+0
-8.755E-2	5.739E+0	5.862E+0
-8.431E-2	5.677E+0	5.975E+0
-8.431E-2	5.781E+0	5.920E+0
-9.079E-2	5.716E+0	5.914E+0
-8.917E-2	5.742E+0	6.047E+0
-8.593E-2	5.894E+0	6.011E+0
-8.593E-2	5.654E+0	5.868E+0
-8.917E-2	5.758E+0	5.988E+0
-8.917E-2	5.784E+0	5.959E+0
-8.593E-2	5.570E+0	6.011E+0
-9.079E-2	5.645E+0	5.849E+0
-8.917E-2	5.787E+0	5.836E+0
-8.431E-2	5.787E+0	6.053E+0
-8.593E-2	5.758E+0	5.911E+0
-8.755E-2	5.700E+0	5.995E+0
-9.079E-2	5.703E+0	5.956E+0
-8.593E-2	5.771E+0	5.791E+0
-8.431E-2	5.748E+0	6.037E+0
-8.755E-2	5.768E+0	5.907E+0
-8.917E-2	5.706E+0	5.953E+0
-8.431E-2	5.784E+0	5.930E+0
-8.431E-2	5.752E+0	5.959E+0
-8.755E-2	5.888E+0	5.924E+0
-9.079E-2	5.907E+0	5.852E+0
-8.593E-2	5.732E+0	5.933E+0
-8.431E-2	5.716E+0	6.018E+0
-8.593E-2	5.722E+0	5.852E+0
-9.079E-2	5.803E+0	5.875E+0
-8.755E-2	5.794E+0	6.008E+0
-8.431E-2	5.612E+0	6.063E+0
-8.755E-2	5.609E+0	5.959E+0
-8.593E-2	5.645E+0	5.924E+0
-8.917E-2	5.722E+0	6.021E+0
-8.431E-2	5.739E+0	5.865E+0
-8.755E-2	5.803E+0	5.949E+0
-8.917E-2	5.703E+0	5.966E+0
-8.431E-2	5.722E+0	6.047E+0
-8.593E-2	5.813E+0	5.881E+0
-8.755E-2	5.722E+0	5.966E+0
-9.079E-2	5.820E+0	5.933E+0
-8.593E-2	5.739E+0	6.011E+0
-8.431E-2	5.713E+0	6.044E+0
-8.755E-2	5.670E+0	5.933E+0
-8.917E-2	5.635E+0	6.014E+0
-8.755E-2	5.729E+0	5.930E+0
-8.268E-2	5.752E+0	5.946E+0
-8.593E-2	5.645E+0	6.057E+0
-8.917E-2	5.729E+0	5.791E+0
-8.431E-2	5.745E+0	6.037E+0
-8.593E-2	5.729E+0	5.758E+0
-8.593E-2	5.855E+0	5.904E+0
-9.079E-2	5.693E+0	5.966E+0
-8.431E-2	5.742E+0	5.791E+0
-8.431E-2	5.645E+0	6.047E+0
-8.431E-2	5.765E+0	5.949E+0
-8.917E-2	5.683E+0	5.917E+0
-8.431E-2	5.739E+0	5.855E+0
-8.268E-2	5.765E+0	5.933E+0
-8.593E-2	5.700E+0	6.112E+0
-8.917E-2	5.745E+0	5.972E+0
-8.593E-2	5.758E+0	5.920E+0
-8.268E-2	5.703E+0	5.969E+0
-8.755E-2	5.696E+0	5.949E+0
-9.242E-2	5.615E+0	5.995E+0
-8.755E-2	5.729E+0	5.885E+0
-8.431E-2	5.739E+0	5.820E+0
-8.431E-2	5.628E+0	5.842E+0
-9.079E-2	5.609E+0	5.898E+0
-8.917E-2	5.583E+0	5.868E+0
-8.431E-2	5.800E+0	5.842E+0
-8.593E-2	5.732E+0	6.050E+0
-9.079E-2	5.625E+0	5.914E+0
-8.755E-2	5.735E+0	5.975E+0
-8.431E-2	5.690E+0	5.852E+0
-8.755E-2	5.774E+0	5.924E+0
-8.755E-2	5.658E+0	6.001E+0
-8.593E-2	5.742E+0	5.998E+0
-8.593E-2	5.661E+0	5.875E+0
-8.593E-2	5.635E+0	6.073E+0
-9.079E-2	5.696E+0	5.962E+0
-8.431E-2	5.690E+0	5.898E+0
-8.593E-2	5.541E+0	5.933E+0
-8.593E-2	5.729E+0	5.807E+0
-8.917E-2	5.823E+0	6.018E+0
-8.593E-2	5.739E+0	5.855E+0
-8.431E-2	5.696E+0	5.927E+0
-8.755E-2	5.641E+0	5.966E+0
-8.917E-2	5.683E+0	5.868E+0
-8.917E-2	5.774E+0	5.924E+0
-8.431E-2	5.713E+0	5.836E+0
-8.755E-2	5.852E+0	5.995E+0
-8.755E-2	5.593E+0	5.914E+0
-8.593E-2	5.580E+0	5.943E+0
-8.431E-2	5.709E+0	5.966E+0
-8.755E-2	5.716E+0	5.911E+0
-9.242E-2	5.696E+0	6.024E+0
-8.593E-2	5.700E+0	5.891E+0
-8.593E-2	5.794E+0	6.173E+0
-8.593E-2	5.560E+0	5.901E+0
-9.079E-2	5.674E+0	5.868E+0
-8.593E-2	5.664E+0	6.057E+0
-8.593E-2	5.641E+0	6.031E+0
-8.593E-2	5.690E+0	5.992E+0
-8.917E-2	5.729E+0	5.927E+0
-8.755E-2	5.641E+0	5.930E+0
-8.593E-2	5.709E+0	5.956E+0
-8.593E-2	5.703E+0	5.936E+0
-8.917E-2	5.716E+0	5.878E+0
-8.755E-2	5.726E+0	5.881E+0
-8.431E-2	5.901E+0	5.949E+0
-8.917E-2	5.703E+0	6.060E+0
-9.242E-2	5.787E+0	5.966E+0
-8.593E-2	5.619E+0	5.998E+0
-8.431E-2	5.813E+0	5.946E+0
-8.755E-2	5.651E+0	5.842E+0
-8.917E-2	5.810E+0	5.959E+0
-8.593E-2	5.606E+0	5.969E+0
-8.431E-2	5.739E+0	5.992E+0
-8.917E-2	5.761E+0	5.936E+0
-9.079E-2	5.726E+0	5.995E+0
-8.593E-2	5.645E+0	5.911E+0
-8.268E-2	5.855E+0	5.920E+0
-8.431E-2	5.745E+0	5.995E+0
-9.079E-2	5.641E+0	5.988E+0
-8.755E-2	5.755E+0	5.878E+0
-8.431E-2	5.703E+0	6.128E+0
-8.593E-2	5.842E+0	5.888E+0
-8.917E-2	5.709E+0	5.894E+0
-8.755E-2	5.700E+0	6.125E+0
-8.268E-2	5.658E+0	5.911E+0
-8.917E-2	5.878E+0	5.972E+0
-8.755E-2	5.842E+0	5.836E+0
-8.593E-2	5.696E+0	5.985E+0
-8.431E-2	5.761E+0	6.053E+0
-8.593E-2	5.706E+0	6.011E+0
-8.917E-2	5.791E+0	6.021E+0
-8.593E-2	5.693E+0	6.034E+0
-8.593E-2	5.755E+0	5.930E+0
-8.755E-2	5.713E+0	5.855E+0
-8.917E-2	5.752E+0	5.924E+0
-8.755E-2	5.765E+0	6.053E+0
-8.431E-2	5.716E+0	5.988E+0
-9.079E-2	5.875E+0	5.972E+0
-8.755E-2	5.742E+0	5.985E+0
-8.755E-2	5.803E+0	5.901E+0
-8.431E-2	5.696E+0	6.034E+0
-8.917E-2	5.859E+0	5.859E+0
-8.917E-2	5.761E+0	5.852E+0
-8.917E-2	5.732E+0	6.050E+0
-8.431E-2	5.625E+0	5.975E+0
-8.755E-2	5.645E+0	5.995E+0
-8.755E-2	5.677E+0	6.027E+0
-8.593E-2	5.833E+0	5.930E+0
-8.593E-2	5.664E+0	5.894E+0
-8.755E-2	5.683E+0	5.995E+0
-8.755E-2	5.674E+0	6.021E+0
-8.755E-2	5.771E+0	5.885E+0
-8.431E-2	5.716E+0	5.959E+0
-8.593E-2	5.787E+0	5.943E+0
-8.917E-2	5.670E+0	5.901E+0
-8.431E-2	5.719E+0	5.943E+0
-8.268E-2	5.745E+0	5.875E+0
-8.917E-2	5.829E+0	5.924E+0
-9.079E-2	5.667E+0	5.907E+0
-8.755E-2	5.735E+0	5.975E+0
-8.106E-2	5.826E+0	6.024E+0
-8.431E-2	5.690E+0	6.069E+0
-8.917E-2	5.654E+0	5.982E+0
-8.593E-2	5.693E+0	5.917E+0
-8.593E-2	5.729E+0	5.865E+0
-8.593E-2	5.632E+0	5.940E+0
-9.079E-2	5.758E+0	5.846E+0
-9.079E-2	5.810E+0	5.949E+0
-8.431E-2	5.752E+0	5.901E+0
-8.593E-2	5.632E+0	6.063E+0
-8.755E-2	5.512E+0	6.011E+0
-8.917E-2	5.778E+0	5.982E+0
-8.431E-2	5.680E+0	5.985E+0
-8.593E-2	5.713E+0	5.914E+0
-9.242E-2	5.687E+0	5.859E+0
-8.755E-2	5.826E+0	5.891E+0
-8.268E-2	5.573E+0	5.943E+0
-8.431E-2	5.781E+0	5.907E+0
-9.079E-2	5.726E+0	5.966E+0
-8.593E-2	5.826E+0	6.057E+0
-8.431E-2	5.784E+0	6.021E+0
-8.593E-2	5.739E+0	5.988E+0
-9.079E-2	5.816E+0	5.966E+0
-8.755E-2	5.651E+0	5.949E+0
-8.431E-2	5.745E+0	5.979E+0
-8.431E-2	5.706E+0	5.933E+0
-8.593E-2	5.625E+0	5.894E+0
-8.593E-2	5.586E+0	5.826E+0
-8.593E-2	5.761E+0	5.936E+0
-8.593E-2	5.661E+0	5.953E+0
-9.079E-2	5.823E+0	5.930E+0
-8.917E-2	5.745E+0	6.024E+0
-8.268E-2	5.641E+0	5.859E+0
-8.917E-2	5.735E+0	6.040E+0
-8.917E-2	5.586E+0	5.940E+0
-8.755E-2	5.583E+0	5.904E+0
-8.268E-2	5.735E+0	5.898E+0
-8.917E-2	5.826E+0	5.940E+0
-8.917E-2	5.778E+0	5.881E+0
-8.755E-2	5.700E+0	5.979E+0
-8.431E-2	5.791E+0	5.969E+0
-8.917E-2	5.800E+0	5.774E+0
-9.079E-2	5.709E+0	5.933E+0
-8.755E-2	5.683E+0	5.959E+0
-8.593E-2	5.654E+0	5.927E+0
-8.593E-2	5.735E+0	5.992E+0
-9.079E-2	5.813E+0	5.998E+0
-8.917E-2	5.693E+0	5.898E+0
-8.431E-2	5.755E+0	5.936E+0
-8.431E-2	5.709E+0	5.859E+0
-8.917E-2	5.619E+0	5.917E+0
-8.755E-2	5.632E+0	5.930E+0
-8.431E-2	5.898E+0	6.027E+0
-8.755E-2	5.628E+0	5.875E+0
-8.917E-2	5.748E+0	6.011E+0
-8.755E-2	5.748E+0	5.920E+0
-8.106E-2	5.784E+0	6.014E+0
-8.755E-2	5.761E+0	5.979E+0
-8.917E-2	5.716E+0	5.975E+0
-8.593E-2	5.651E+0	5.936E+0
-8.431E-2	5.693E+0	6.050E+0
-8.431E-2	5.726E+0	5.943E+0
-8.755E-2	5.739E+0	5.875E+0
-8.593E-2	5.641E+0	5.833E+0
-8.431E-2	5.596E+0	5.930E+0
-8.593E-2	5.599E+0	5.875E+0
-8.917E-2	5.615E+0	5.953E+0
-8.431E-2	5.745E+0	5.855E+0
-8.431E-2	5.709E+0	6.014E+0
-8.755E-2	5.690E+0	6.063E+0
-8.755E-2	5.687E+0	5.936E+0
-8.755E-2	5.638E+0	6.040E+0
-8.431E-2	5.661E+0	6.008E+0
-8.755E-2	5.716E+0	5.901E+0
-8.755E-2	5.687E+0	5.972E+0
-8.431E-2	5.739E+0	6.011E+0
-8.268E-2	5.719E+0	5.842E+0
-8.755E-2	5.842E+0	5.927E+0
-8.917E-2	5.664E+0	6.066E+0
-8.593E-2	5.709E+0	6.021E+0
-8.431E-2	5.661E+0	5.995E+0
-8.593E-2	5.632E+0	5.842E+0
-8.917E-2	5.645E+0	5.891E+0
-8.755E-2	5.797E+0	6.008E+0
-8.268E-2	5.778E+0	5.966E+0
-8.755E-2	5.888E+0	5.904E+0
-9.079E-2	5.677E+0	5.949E+0
-8.755E-2	5.683E+0	5.894E+0
-8.268E-2	5.648E+0	5.920E+0
-8.593E-2	5.596E+0	5.949E+0
-8.755E-2	5.696E+0	6.063E+0
-8.593E-2	5.765E+0	5.949E+0
-8.755E-2	5.787E+0	6.066E+0
-8.593E-2	5.719E+0	5.985E+0
-8.917E-2	5.943E+0	5.914E+0
-8.755E-2	5.800E+0	5.839E+0
-8.268E-2	5.729E+0	5.992E+0
-8.755E-2	5.726E+0	6.034E+0
-9.079E-2	5.716E+0	5.972E+0
-8.755E-2	5.645E+0	6.027E+0
-8.431E-2	5.687E+0	5.865E+0
-8.593E-2	5.765E+0	6.050E+0
-9.079E-2	5.716E+0	5.979E+0
-8.917E-2	5.667E+0	5.911E+0
-8.593E-2	5.515E+0	5.865E+0
-8.755E-2	5.826E+0	5.888E+0
-9.079E-2	5.622E+0	5.904E+0
-8.593E-2	5.800E+0	5.904E+0
-8.268E-2	5.677E+0	5.995E+0
-8.593E-2	5.716E+0	5.917E+0
-8.917E-2	5.703E+0	5.826E+0
-8.755E-2	5.664E+0	6.079E+0
-8.431E-2	5.641E+0	5.742E+0
-8.431E-2	5.674E+0	5.985E+0
-8.917E-2	5.816E+0	5.933E+0
-8.755E-2	5.898E+0	6.027E+0
-8.593E-2	5.706E+0	5.911E+0
-8.431E-2	5.593E+0	5.833E+0
-8.755E-2	5.606E+0	5.949E+0
-8.431E-2	5.638E+0	5.982E+0
-8.755E-2	5.518E+0	5.836E+0
-8.755E-2	5.726E+0	5.975E+0
-8.917E-2	5.528E+0	5.904E+0
-8.268E-2	5.739E+0	5.907E+0
-8.268E-2	5.635E+0	5.933E+0
-8.593E-2	5.784E+0	6.089E+0
-8.755E-2	5.755E+0	5.959E+0
-8.755E-2	5.661E+0	5.829E+0
-8.755E-2	5.661E+0	5.933E+0
-8.593E-2	5.677E+0	5.755E+0
-8.917E-2	5.693E+0	5.862E+0
-8.755E-2	5.752E+0	6.079E+0
-8.593E-2	5.774E+0	6.021E+0
-8.917E-2	5.726E+0	5.956E+0
-8.755E-2	5.784E+0	6.018E+0
-8.755E-2	5.696E+0	5.907E+0
-8.431E-2	5.670E+0	5.894E+0
-8.755E-2	5.719E+0	5.885E+0
-8.917E-2	5.667E+0	5.956E+0
-8.755E-2	5.784E+0	5.862E+0
-8.593E-2	5.625E+0	5.927E+0
-8.593E-2	5.670E+0	6.102E+0
-8.917E-2	5.589E+0	5.885E+0
-8.917E-2	5.700E+0	6.005E+0
-8.755E-2	5.589E+0	6.112E+0
-8.755E-2	5.713E+0	5.988E+0
-9.079E-2	5.654E+0	5.927E+0
-8.917E-2	5.635E+0	5.842E+0
-8.268E-2	5.677E+0	6.034E+0
-8.593E-2	5.667E+0	5.946E+0
-8.917E-2	5.729E+0	5.855E+0
-8.917E-2	5.687E+0	5.901E+0
-8.593E-2	5.586E+0	6.005E+0
-9.079E-2	5.729E+0	5.992E+0
-9.079E-2	5.580E+0	5.891E+0
-8.755E-2	5.651E+0	5.859E+0
-8.593E-2	5.761E+0	5.992E+0
-8.593E-2	5.612E+0	6.018E+0
-8.755E-2	5.768E+0	6.069E+0
-8.593E-2	5.654E+0	6.005E+0
-8.593E-2	5.664E+0	5.807E+0
-8.593E-2	5.641E+0	6.008E+0
-8.755E-2	5.807E+0	5.930E+0
-8.431E-2	5.716E+0	5.917E+0
-8.431E-2	5.622E+0	6.044E+0
-8.593E-2	5.745E+0	5.914E+0
-8.917E-2	5.696E+0	5.901E+0
-8.755E-2	5.924E+0	5.849E+0
-8.593E-2	5.563E+0	5.927E+0
-8.755E-2	5.612E+0	5.823E+0
-8.917E-2	5.752E+0	5.933E+0
-8.593E-2	5.716E+0	6.008E+0
-8.431E-2	5.619E+0	5.894E+0
-8.593E-2	5.797E+0	5.933E+0
-8.917E-2	5.745E+0	5.924E+0
-8.755E-2	5.872E+0	5.940E+0
-8.268E-2	5.739E+0	6.034E+0
-8.593E-2	5.739E+0	5.836E+0
-9.079E-2	5.716E+0	6.018E+0
-8.755E-2	5.690E+0	5.907E+0
-8.106E-2	5.703E+0	6.005E+0
-8.593E-2	5.544E+0	5.933E+0
-8.917E-2	5.739E+0	5.891E+0
-8.431E-2	5.648E+0	5.936E+0
-8.431E-2	5.761E+0	5.992E+0
-8.755E-2	5.771E+0	5.975E+0
-8.755E-2	5.589E+0	5.813E+0
-8.917E-2	5.683E+0	5.956E+0
-8.431E-2	5.586E+0	5.894E+0
-8.593E-2	5.599E+0	6.014E+0
-8.755E-2	5.531E+0	6.040E+0
-8.593E-2	5.794E+0	6.047E+0
-8.431E-2	5.761E+0	6.008E+0
-8.755E-2	5.661E+0	6.021E+0
-9.079E-2	5.752E+0	5.911E+0
-8.593E-2	5.765E+0	5.846E+0
-8.593E-2	5.735E+0	5.975E+0
-8.431E-2	5.615E+0	5.888E+0
-8.755E-2	5.580E+0	6.108E+0
-8.917E-2	5.596E+0	6.011E+0
-8.431E-2	5.632E+0	5.901E+0
-8.593E-2	5.648E+0	6.031E+0
-8.755E-2	5.593E+0	5.966E+0
-8.755E-2	5.589E+0	5.875E+0
-8.106E-2	5.784E+0	5.891E+0
-8.593E-2	5.680E+0	5.855E+0
-8.755E-2	5.648E+0	5.914E+0
-9.079E-2	5.680E+0	6.027E+0
-8.431E-2	5.703E+0	5.992E+0
-8.755E-2	5.609E+0	5.969E+0
-8.755E-2	5.709E+0	5.962E+0
-8.755E-2	5.709E+0	5.862E+0
-8.593E-2	5.706E+0	6.008E+0
-8.593E-2	5.599E+0	5.972E+0
-9.079E-2	5.771E+0	6.037E+0
-8.917E-2	5.696E+0	5.985E+0
-8.268E-2	5.706E+0	5.917E+0
-8.755E-2	5.745E+0	5.865E+0
-8.755E-2	5.677E+0	5.859E+0
-8.593E-2	5.696E+0	5.956E+0
-8.268E-2	5.800E+0	5.946E+0
-8.755E-2	5.690E+0	5.933E+0
-9.079E-2	5.726E+0	5.924E+0
-8.431E-2	5.690E+0	6.008E+0
-8.268E-2	5.816E+0	5.771E+0
-8.431E-2	5.576E+0	6.057E+0
-8.917E-2	5.654E+0	5.940E+0
-8.593E-2	5.729E+0	5.972E+0
-8.593E-2	5.735E+0	6.021E+0
-8.593E-2	5.528E+0	5.953E+0
-8.917E-2	5.648E+0	5.953E+0
-8.431E-2	5.670E+0	6.008E+0
-8.268E-2	5.674E+0	5.946E+0
-8.431E-2	5.667E+0	6.076E+0
-9.079E-2	5.641E+0	6.076E+0
-8.268E-2	5.771E+0	5.833E+0
-8.593E-2	5.570E+0	5.959E+0
-8.917E-2	5.674E+0	5.898E+0
-8.917E-2	5.716E+0	5.855E+0
-8.755E-2	5.537E+0	5.875E+0
-8.593E-2	5.758E+0	6.021E+0
-8.755E-2	5.719E+0	5.995E+0
-8.917E-2	5.622E+0	5.813E+0
-8.593E-2	5.716E+0	6.005E+0
-8.431E-2	5.716E+0	5.761E+0
-8.593E-2	5.810E+0	5.995E+0
-8.917E-2	5.859E+0	5.859E+0
-8.917E-2	5.664E+0	5.979E+0
-8.593E-2	5.787E+0	5.872E+0
-8.755E-2	5.719E+0	6.027E+0
-9.242E-2	5.670E+0	5.930E+0
-8.593E-2	5.719E+0	5.878E+0
-8.593E-2	5.602E+0	6.005E+0
-8.917E-2	5.752E+0	5.953E+0
-9.079E-2	5.752E+0	5.995E+0
-8.755E-2	5.859E+0	5.823E+0
-8.268E-2	5.670E+0	5.914E+0
-8.593E-2	5.761E+0	5.813E+0
-8.917E-2	5.683E+0	5.979E+0
-8.593E-2	5.778E+0	5.862E+0
-8.431E-2	5.687E+0	6.066E+0
-8.593E-2	5.722E+0	5.975E+0
-9.079E-2	5.622E+0	6.014E+0
-8.593E-2	5.791E+0	5.891E+0
-8.268E-2	5.554E+0	5.946E+0
-8.431E-2	5.703E+0	5.768E+0
-8.755E-2	5.709E+0	5.988E+0
-8.431E-2	5.875E+0	5.927E+0
-8.431E-2	5.687E+0	5.998E+0
-8.593E-2	5.761E+0	5.894E+0
-9.242E-2	5.573E+0	5.979E+0
-8.431E-2	5.654E+0	5.901E+0
-8.268E-2	5.732E+0	6.066E+0
-8.917E-2	5.690E+0	5.985E+0
-8.755E-2	5.722E+0	5.933E+0
-8.917E-2	5.742E+0	6.034E+0
-8.755E-2	5.661E+0	6.099E+0
-8.593E-2	5.739E+0	5.966E+0
-8.917E-2	5.609E+0	5.966E+0
-8.755E-2	5.739E+0	5.911E+0
-8.268E-2	5.661E+0	5.933E+0
-8.593E-2	5.677E+0	6.021E+0
-8.917E-2	5.609E+0	5.914E+0
-8.755E-2	5.742E+0	6.008E+0
-8.755E-2	5.690E+0	5.988E+0
-8.431E-2	5.700E+0	6.021E+0
-9.079E-2	5.622E+0	6.011E+0
-8.593E-2	5.748E+0	6.031E+0
-8.268E-2	5.784E+0	5.972E+0
-8.917E-2	5.781E+0	5.911E+0
-8.917E-2	5.635E+0	5.975E+0
-8.593E-2	5.739E+0	6.040E+0
-8.431E-2	5.573E+0	6.069E+0
-8.755E-2	5.784E+0	6.011E+0
-9.079E-2	5.758E+0	5.985E+0
-8.431E-2	5.706E+0	6.060E+0
-8.431E-2	5.677E+0	5.810E+0
-8.593E-2	5.703E+0	5.975E+0
-8.593E-2	5.596E+0	5.927E+0
-8.268E-2	5.713E+0	6.008E+0
-8.593E-2	5.632E+0	5.966E+0
-8.755E-2	5.700E+0	6.092E+0
-9.079E-2	5.615E+0	6.047E+0
-8.917E-2	5.541E+0	6.005E+0
-8.431E-2	5.687E+0	5.953E+0
-8.917E-2	5.622E+0	5.878E+0
-9.079E-2	5.589E+0	6.024E+0
-8.593E-2	5.599E+0	5.862E+0
-8.268E-2	5.813E+0	5.979E+0
-8.593E-2	5.619E+0	6.089E+0
-8.917E-2	5.729E+0	5.917E+0
-8.755E-2	5.596E+0	5.901E+0
-8.431E-2	5.690E+0	6.057E+0
-8.593E-2	5.680E+0	5.898E+0
-8.755E-2	5.719E+0	5.891E+0
-8.593E-2	5.778E+0	6.024E+0
-8.593E-2	5.683E+0	5.878E+0
-8.755E-2	5.667E+0	5.982E+0
-9.242E-2	5.667E+0	6.014E+0
-8.593E-2	5.748E+0	6.112E+0
-8.593E-2	5.690E+0	5.953E+0
-8.593E-2	5.602E+0	5.823E+0
-8.917E-2	5.563E+0	6.034E+0
-8.593E-2	5.716E+0	5.962E+0
-8.431E-2	5.589E+0	5.901E+0
-8.431E-2	5.816E+0	5.784E+0
-8.917E-2	5.713E+0	5.927E+0
-8.431E-2	5.677E+0	5.862E+0
-8.268E-2	5.713E+0	5.868E+0
-8.593E-2	5.729E+0	6.001E+0
-8.917E-2	5.816E+0	5.901E+0
-8.755E-2	5.615E+0	5.894E+0
-8.431E-2	5.758E+0	5.914E+0
-8.755E-2	5.726E+0	5.995E+0
-8.917E-2	5.732E+0	5.872E+0
-8.593E-2	5.583E+0	5.988E+0
-8.593E-2	5.768E+0	5.836E+0
-8.593E-2	5.722E+0	5.988E+0
-8.593E-2	5.768E+0	5.969E+0
-8.755E-2	5.680E+0	6.047E+0
-8.268E-2	5.758E+0	6.005E+0
-8.431E-2	5.735E+0	6.001E+0
-8.755E-2	5.787E+0	5.995E+0
-8.755E-2	5.703E+0	5.966E+0
-8.431E-2	5.586E+0	6.047E+0
-8.755E-2	5.758E+0	5.914E+0
-8.917E-2	5.658E+0	5.953E+0
-8.593E-2	5.709E+0	6.021E+0
-8.431E-2	5.696E+0	5.933E+0
-8.755E-2	5.709E+0	6.018E+0
-8.755E-2	5.674E+0	5.826E+0
-8.755E-2	5.677E+0	5.995E+0
-8.593E-2	5.768E+0	5.826E+0
-8.431E-2	5.625E+0	5.933E+0
-8.593E-2	5.667E+0	5.972E+0
-8.593E-2	5.632E+0	5.803E+0
-8.268E-2	5.709E+0	5.949E+0
[truncated: 100,945 more rows]
