# Supplementary material for: Improved ANAP incorporation and VCF analysis reveal details of P2X7 current facilitation and a limited conformational interplay between ATP binding and the intracellular ballast domain
Source: eLife. 2023 Jan 4;12:e82479. doi: 10.7554/eLife.82479 (PMC9859053; doi:10.7554/eLife.82479)
Supplement: Figure 3—figure supplement 3—source data 2. [file elife-82479-fig3-figsupp3-data2.zip › Figure-3_figure-supplement-3_source-data-2/Cys-Ala-constructs/Cys-Ala_T361/b23/17.csv]

-6.809E-2	6.157E+0	6.874E+0
-6.646E-2	6.277E+0	6.796E+0
-6.322E-2	6.316E+0	6.767E+0
-6.484E-2	6.180E+0	6.709E+0
-6.971E-2	6.183E+0	6.786E+0
-6.484E-2	6.115E+0	6.670E+0
-6.484E-2	6.293E+0	6.835E+0
-6.646E-2	6.271E+0	6.738E+0
-6.809E-2	6.180E+0	6.929E+0
-6.646E-2	6.141E+0	6.741E+0
-6.322E-2	6.258E+0	6.770E+0
-6.484E-2	6.138E+0	6.799E+0
-6.971E-2	6.222E+0	6.806E+0
-6.484E-2	6.138E+0	6.747E+0
-6.322E-2	6.274E+0	6.819E+0
-6.484E-2	6.115E+0	6.803E+0
-6.971E-2	6.222E+0	6.819E+0
-6.646E-2	6.147E+0	6.764E+0
-6.160E-2	6.225E+0	6.829E+0
-6.322E-2	6.121E+0	6.624E+0
-6.971E-2	6.199E+0	6.696E+0
-6.646E-2	6.134E+0	6.767E+0
-6.322E-2	6.173E+0	6.722E+0
-6.484E-2	6.125E+0	6.838E+0
-6.971E-2	6.092E+0	6.803E+0
-6.484E-2	6.147E+0	6.718E+0
-6.322E-2	6.147E+0	6.877E+0
-6.646E-2	6.254E+0	6.806E+0
-6.809E-2	6.095E+0	6.848E+0
-6.646E-2	6.082E+0	6.773E+0
-6.646E-2	6.037E+0	6.812E+0
-6.484E-2	6.177E+0	6.916E+0
-6.971E-2	6.086E+0	6.793E+0
-6.646E-2	6.290E+0	6.796E+0
-6.322E-2	6.316E+0	6.835E+0
-6.484E-2	6.160E+0	6.796E+0
-6.809E-2	6.089E+0	6.705E+0
-6.809E-2	6.160E+0	6.741E+0
-6.322E-2	6.228E+0	6.780E+0
-6.809E-2	6.186E+0	6.910E+0
-6.809E-2	6.206E+0	6.754E+0
-6.484E-2	6.086E+0	6.666E+0
-5.998E-2	6.147E+0	6.819E+0
-6.646E-2	6.199E+0	6.897E+0
-6.484E-2	6.082E+0	6.689E+0
-6.484E-2	6.164E+0	6.806E+0
-5.998E-2	6.160E+0	6.767E+0
-6.809E-2	6.076E+0	6.845E+0
-6.646E-2	6.167E+0	6.845E+0
-6.809E-2	6.128E+0	6.832E+0
-6.322E-2	6.151E+0	6.722E+0
-6.646E-2	6.235E+0	6.851E+0
-6.809E-2	6.293E+0	6.725E+0
-6.646E-2	6.144E+0	6.757E+0
-6.484E-2	6.138E+0	6.809E+0
-6.809E-2	6.258E+0	6.958E+0
-6.809E-2	6.245E+0	6.793E+0
-6.322E-2	6.170E+0	6.686E+0
-6.160E-2	6.232E+0	6.809E+0
-6.484E-2	6.141E+0	6.712E+0
-6.809E-2	6.057E+0	6.806E+0
-6.484E-2	6.219E+0	6.796E+0
-6.484E-2	6.131E+0	6.686E+0
-6.646E-2	6.131E+0	6.722E+0
-7.295E-2	6.138E+0	6.812E+0
-6.646E-2	6.134E+0	6.949E+0
-6.484E-2	6.079E+0	6.975E+0
-6.646E-2	6.196E+0	6.799E+0
-6.646E-2	6.157E+0	6.747E+0
-6.484E-2	6.099E+0	6.783E+0
-6.322E-2	6.105E+0	6.660E+0
-6.646E-2	6.138E+0	6.838E+0
-6.484E-2	6.177E+0	6.780E+0
-6.484E-2	6.134E+0	6.835E+0
-6.484E-2	6.193E+0	6.900E+0
-6.646E-2	6.102E+0	6.926E+0
-6.646E-2	6.264E+0	6.806E+0
-6.484E-2	6.215E+0	6.793E+0
-6.484E-2	6.193E+0	6.715E+0
-6.322E-2	6.293E+0	6.816E+0
-6.809E-2	6.339E+0	6.722E+0
-6.646E-2	6.141E+0	6.858E+0
-6.484E-2	6.209E+0	6.871E+0
-6.646E-2	6.173E+0	6.786E+0
-6.971E-2	6.014E+0	6.751E+0
-6.809E-2	6.180E+0	6.786E+0
-6.322E-2	6.092E+0	6.942E+0
-6.971E-2	6.160E+0	6.705E+0
-6.646E-2	6.089E+0	6.722E+0
-6.646E-2	6.196E+0	6.754E+0
-6.322E-2	6.183E+0	6.851E+0
-6.646E-2	6.228E+0	6.855E+0
-6.809E-2	6.348E+0	6.705E+0
-6.646E-2	6.082E+0	6.809E+0
-6.160E-2	6.034E+0	6.696E+0
-6.646E-2	6.199E+0	6.848E+0
-6.809E-2	6.069E+0	6.816E+0
-6.484E-2	6.108E+0	6.793E+0
-6.160E-2	6.199E+0	6.705E+0
-6.484E-2	6.374E+0	6.783E+0
-6.971E-2	6.215E+0	6.971E+0
-6.484E-2	6.170E+0	6.747E+0
-6.322E-2	6.167E+0	6.718E+0
-6.646E-2	6.151E+0	6.760E+0
-6.971E-2	6.144E+0	6.563E+0
-6.484E-2	6.261E+0	6.751E+0
-6.484E-2	6.095E+0	6.634E+0
-6.809E-2	6.050E+0	6.926E+0
-6.809E-2	6.151E+0	6.673E+0
-6.646E-2	6.284E+0	6.731E+0
-6.160E-2	6.092E+0	6.734E+0
-6.646E-2	6.212E+0	6.816E+0
-6.809E-2	6.219E+0	6.786E+0
-6.646E-2	6.128E+0	6.637E+0
-6.322E-2	6.274E+0	6.867E+0
-6.646E-2	6.092E+0	6.842E+0
-6.646E-2	6.274E+0	6.812E+0
-6.484E-2	6.228E+0	6.845E+0
-6.322E-2	6.329E+0	6.770E+0
-6.646E-2	6.397E+0	6.864E+0
-6.646E-2	6.141E+0	6.686E+0
-6.484E-2	6.199E+0	6.806E+0
-6.484E-2	6.193E+0	6.919E+0
-6.809E-2	6.105E+0	6.764E+0
-6.809E-2	6.215E+0	6.722E+0
-6.971E-2	6.024E+0	6.705E+0
-6.322E-2	6.215E+0	6.777E+0
-6.484E-2	6.313E+0	6.757E+0
-6.809E-2	6.121E+0	6.757E+0
-6.484E-2	6.164E+0	6.757E+0
-6.484E-2	6.215E+0	6.725E+0
-6.484E-2	6.222E+0	6.702E+0
-6.646E-2	6.160E+0	6.903E+0
-6.322E-2	6.112E+0	6.657E+0
-6.322E-2	6.277E+0	6.893E+0
-6.809E-2	6.193E+0	6.773E+0
-6.809E-2	6.293E+0	6.670E+0
-6.322E-2	6.147E+0	6.747E+0
-6.484E-2	6.310E+0	6.777E+0
-6.646E-2	6.225E+0	6.835E+0
-6.809E-2	6.196E+0	6.715E+0
-6.971E-2	6.251E+0	6.666E+0
-6.322E-2	6.144E+0	6.799E+0
-6.646E-2	6.105E+0	6.799E+0
-6.646E-2	6.196E+0	6.653E+0
-6.646E-2	6.167E+0	6.783E+0
-6.484E-2	6.160E+0	6.676E+0
-6.484E-2	6.092E+0	6.942E+0
-6.971E-2	6.160E+0	6.799E+0
-6.484E-2	6.245E+0	6.871E+0
-6.160E-2	6.190E+0	6.653E+0
-6.646E-2	6.209E+0	6.692E+0
-6.971E-2	6.105E+0	6.786E+0
-6.646E-2	6.073E+0	6.770E+0
-6.322E-2	6.034E+0	6.764E+0
-6.809E-2	6.151E+0	6.734E+0
-6.646E-2	6.063E+0	6.692E+0
-6.484E-2	6.095E+0	6.670E+0
-6.646E-2	6.099E+0	6.751E+0
-6.809E-2	6.215E+0	6.718E+0
-6.809E-2	6.167E+0	6.728E+0
-6.322E-2	6.277E+0	6.751E+0
-6.160E-2	6.057E+0	6.786E+0
-6.484E-2	6.040E+0	6.650E+0
-6.646E-2	6.287E+0	6.767E+0
-6.322E-2	6.248E+0	6.825E+0
-6.484E-2	6.102E+0	6.773E+0
-6.646E-2	6.300E+0	6.877E+0
-6.646E-2	6.293E+0	6.725E+0
-6.484E-2	6.335E+0	6.608E+0
-6.646E-2	6.245E+0	6.777E+0
-6.809E-2	6.160E+0	6.777E+0
-6.646E-2	6.069E+0	6.786E+0
-6.646E-2	6.066E+0	6.731E+0
-6.646E-2	6.115E+0	6.799E+0
-6.646E-2	6.274E+0	6.517E+0
-6.971E-2	6.248E+0	6.812E+0
-6.809E-2	6.196E+0	6.858E+0
-6.322E-2	6.193E+0	6.709E+0
-6.809E-2	6.118E+0	6.754E+0
-6.646E-2	6.167E+0	6.796E+0
-6.484E-2	6.177E+0	6.803E+0
-6.484E-2	6.076E+0	6.692E+0
-6.322E-2	6.264E+0	6.663E+0
-6.809E-2	6.086E+0	6.705E+0
-6.484E-2	6.183E+0	6.738E+0
-6.322E-2	6.202E+0	6.764E+0
-6.646E-2	6.086E+0	6.670E+0
-6.646E-2	6.125E+0	6.884E+0
-6.484E-2	6.066E+0	6.598E+0
-6.160E-2	6.125E+0	6.731E+0
-6.646E-2	6.183E+0	6.751E+0
-6.971E-2	6.102E+0	6.747E+0
-6.484E-2	6.206E+0	6.741E+0
-6.322E-2	6.193E+0	6.777E+0
-6.646E-2	6.254E+0	6.663E+0
-6.484E-2	6.044E+0	6.803E+0
-6.809E-2	6.202E+0	6.679E+0
-6.322E-2	6.157E+0	6.767E+0
-6.646E-2	6.112E+0	6.770E+0
-6.971E-2	6.261E+0	6.790E+0
-6.646E-2	6.108E+0	6.783E+0
-6.484E-2	6.164E+0	6.871E+0
-6.484E-2	6.186E+0	6.637E+0
-7.133E-2	6.053E+0	6.725E+0
-6.322E-2	6.261E+0	6.793E+0
-6.484E-2	6.164E+0	6.709E+0
-6.484E-2	6.264E+0	6.624E+0
-6.646E-2	6.115E+0	6.962E+0
-6.484E-2	6.235E+0	6.855E+0
-6.160E-2	6.125E+0	6.738E+0
-6.809E-2	6.212E+0	6.744E+0
-6.484E-2	6.193E+0	6.877E+0
-6.646E-2	6.190E+0	6.734E+0
-6.160E-2	6.044E+0	6.702E+0
-6.646E-2	6.228E+0	6.919E+0
-6.646E-2	6.228E+0	6.838E+0
-6.646E-2	6.138E+0	6.760E+0
-5.998E-2	6.125E+0	6.806E+0
-6.646E-2	6.134E+0	6.819E+0
-6.809E-2	6.206E+0	6.861E+0
-6.484E-2	6.271E+0	6.770E+0
-6.646E-2	6.271E+0	6.803E+0
-6.322E-2	6.186E+0	6.757E+0
-6.646E-2	6.138E+0	6.832E+0
-6.484E-2	6.199E+0	6.738E+0
-6.646E-2	6.157E+0	6.650E+0
-6.646E-2	6.121E+0	6.728E+0
-6.809E-2	6.151E+0	6.611E+0
-6.646E-2	6.303E+0	6.822E+0
-6.322E-2	6.160E+0	6.734E+0
-6.809E-2	6.199E+0	6.770E+0
-6.646E-2	6.141E+0	6.777E+0
-6.484E-2	6.105E+0	6.585E+0
-6.646E-2	6.005E+0	6.666E+0
-6.322E-2	6.105E+0	6.673E+0
-6.809E-2	6.199E+0	6.809E+0
-6.322E-2	6.160E+0	6.793E+0
-6.322E-2	6.167E+0	6.754E+0
-6.646E-2	6.190E+0	6.855E+0
-7.133E-2	6.177E+0	6.884E+0
-6.646E-2	6.177E+0	6.822E+0
-6.484E-2	6.199E+0	6.809E+0
-6.809E-2	6.212E+0	6.657E+0
-6.971E-2	6.199E+0	6.738E+0
-6.322E-2	6.031E+0	6.712E+0
-6.322E-2	6.144E+0	6.744E+0
-6.484E-2	6.225E+0	6.559E+0
-6.646E-2	6.228E+0	6.686E+0
-6.484E-2	6.092E+0	6.637E+0
-6.322E-2	6.173E+0	6.858E+0
-6.484E-2	6.099E+0	6.540E+0
-6.971E-2	6.177E+0	6.718E+0
-6.646E-2	6.271E+0	6.760E+0
-6.484E-2	6.047E+0	6.696E+0
-6.809E-2	6.199E+0	6.932E+0
-6.646E-2	6.082E+0	6.757E+0
-6.646E-2	6.128E+0	6.666E+0
-6.322E-2	6.014E+0	6.686E+0
-6.809E-2	6.073E+0	6.796E+0
-6.809E-2	6.128E+0	6.728E+0
-6.646E-2	6.177E+0	6.790E+0
-6.484E-2	6.050E+0	6.553E+0
-6.484E-2	6.089E+0	6.692E+0
-6.971E-2	6.157E+0	6.764E+0
-6.322E-2	6.121E+0	6.670E+0
-6.160E-2	6.202E+0	6.663E+0
-6.646E-2	6.060E+0	6.806E+0
-6.971E-2	6.154E+0	6.627E+0
-6.484E-2	6.196E+0	6.887E+0
-6.484E-2	5.927E+0	6.699E+0
-6.646E-2	6.180E+0	6.712E+0
-6.809E-2	6.086E+0	6.576E+0
-6.160E-2	6.183E+0	6.754E+0
-6.646E-2	6.079E+0	6.582E+0
-6.809E-2	6.105E+0	6.647E+0
-6.646E-2	6.261E+0	6.683E+0
-6.322E-2	6.209E+0	6.793E+0
-6.322E-2	6.082E+0	6.851E+0
-6.646E-2	6.225E+0	6.722E+0
-6.809E-2	6.134E+0	6.835E+0
-6.484E-2	6.173E+0	6.696E+0
-6.322E-2	6.008E+0	6.670E+0
-6.809E-2	6.057E+0	6.887E+0
-6.484E-2	6.157E+0	6.757E+0
-6.484E-2	6.060E+0	6.738E+0
-6.484E-2	6.235E+0	6.861E+0
-6.809E-2	6.164E+0	6.825E+0
-6.809E-2	6.102E+0	6.702E+0
-6.484E-2	6.079E+0	6.751E+0
-6.484E-2	6.138E+0	6.754E+0
-6.809E-2	6.044E+0	6.702E+0
-6.646E-2	6.199E+0	6.618E+0
-6.646E-2	6.089E+0	6.783E+0
-6.646E-2	6.005E+0	6.692E+0
-6.809E-2	6.147E+0	6.676E+0
-6.646E-2	6.177E+0	6.848E+0
-6.484E-2	6.151E+0	6.819E+0
-6.322E-2	6.121E+0	6.585E+0
-6.971E-2	6.102E+0	6.709E+0
-6.646E-2	6.306E+0	6.780E+0
-6.322E-2	6.228E+0	6.673E+0
-6.484E-2	6.057E+0	6.644E+0
-6.809E-2	6.202E+0	6.696E+0
-6.646E-2	6.248E+0	6.692E+0
-6.484E-2	6.254E+0	6.686E+0
-6.484E-2	6.232E+0	6.731E+0
-6.809E-2	6.280E+0	6.825E+0
-6.809E-2	6.044E+0	6.780E+0
-6.484E-2	6.050E+0	6.803E+0
-6.484E-2	6.063E+0	6.773E+0
-6.646E-2	6.177E+0	6.692E+0
-6.971E-2	6.212E+0	6.650E+0
-6.646E-2	6.251E+0	6.777E+0
-6.160E-2	6.219E+0	6.702E+0
-6.484E-2	6.173E+0	6.618E+0
-6.809E-2	6.238E+0	6.786E+0
-6.322E-2	6.173E+0	6.722E+0
-6.484E-2	6.044E+0	6.676E+0
-6.484E-2	6.202E+0	6.709E+0
-6.809E-2	5.998E+0	6.589E+0
-6.484E-2	6.044E+0	6.770E+0
-6.322E-2	6.005E+0	6.657E+0
-6.646E-2	6.151E+0	6.705E+0
-6.809E-2	6.147E+0	6.728E+0
-6.484E-2	6.112E+0	6.673E+0
-6.484E-2	6.228E+0	6.777E+0
-6.484E-2	6.102E+0	6.835E+0
-6.971E-2	6.141E+0	6.773E+0
-6.809E-2	6.118E+0	6.819E+0
-6.322E-2	6.121E+0	6.650E+0
-6.809E-2	6.196E+0	6.624E+0
-6.809E-2	6.160E+0	6.566E+0
-6.322E-2	6.131E+0	6.670E+0
-6.160E-2	6.076E+0	6.734E+0
-6.646E-2	6.089E+0	6.796E+0
-6.484E-2	6.095E+0	6.754E+0
-6.160E-2	6.118E+0	6.744E+0
-6.484E-2	5.930E+0	6.666E+0
-6.484E-2	6.044E+0	6.780E+0
-6.809E-2	6.164E+0	6.773E+0
-6.322E-2	6.005E+0	6.757E+0
-6.484E-2	6.222E+0	6.647E+0
-6.646E-2	6.105E+0	6.741E+0
-6.646E-2	6.391E+0	6.770E+0
-6.322E-2	6.047E+0	6.670E+0
-6.322E-2	6.095E+0	6.757E+0
-6.484E-2	6.112E+0	6.747E+0
-6.646E-2	6.105E+0	6.715E+0
-6.160E-2	6.057E+0	6.741E+0
-6.160E-2	6.115E+0	6.877E+0
-6.971E-2	6.173E+0	6.848E+0
-6.809E-2	6.102E+0	6.670E+0
-6.484E-2	6.031E+0	6.576E+0
-6.322E-2	6.160E+0	6.822E+0
-6.809E-2	6.241E+0	6.731E+0
-6.809E-2	6.021E+0	6.709E+0
-6.484E-2	6.115E+0	6.855E+0
-6.484E-2	6.092E+0	6.790E+0
-6.809E-2	6.069E+0	6.712E+0
-6.646E-2	6.186E+0	6.673E+0
-6.484E-2	6.167E+0	6.741E+0
-6.160E-2	6.199E+0	6.731E+0
-6.809E-2	6.031E+0	6.819E+0
-6.646E-2	6.082E+0	6.715E+0
-6.160E-2	6.131E+0	6.660E+0
-6.160E-2	6.144E+0	6.728E+0
-6.646E-2	6.073E+0	6.718E+0
-6.809E-2	6.238E+0	6.780E+0
-6.484E-2	6.245E+0	6.520E+0
-6.484E-2	6.044E+0	6.601E+0
-6.971E-2	6.199E+0	6.627E+0
-6.646E-2	6.057E+0	6.683E+0
-6.160E-2	6.202E+0	6.569E+0
-6.160E-2	6.125E+0	6.786E+0
-6.322E-2	6.128E+0	6.835E+0
-6.646E-2	6.245E+0	6.790E+0
-6.484E-2	6.108E+0	6.666E+0
-6.646E-2	6.225E+0	6.595E+0
-6.809E-2	6.024E+0	6.705E+0
-6.809E-2	6.076E+0	6.806E+0
-6.646E-2	6.099E+0	6.747E+0
-6.484E-2	5.992E+0	6.777E+0
-6.646E-2	6.001E+0	6.660E+0
-6.646E-2	5.988E+0	6.744E+0
-6.322E-2	6.069E+0	6.533E+0
-6.484E-2	6.147E+0	6.589E+0
-6.484E-2	6.131E+0	6.738E+0
-6.646E-2	6.167E+0	6.660E+0
-6.646E-2	6.115E+0	6.731E+0
-6.484E-2	6.196E+0	6.679E+0
-6.646E-2	6.057E+0	6.605E+0
-6.809E-2	6.073E+0	6.929E+0
-5.998E-2	6.050E+0	6.705E+0
-6.484E-2	6.141E+0	6.760E+0
-6.484E-2	6.235E+0	6.731E+0
-6.809E-2	6.264E+0	6.640E+0
-6.160E-2	6.073E+0	6.699E+0
-6.160E-2	6.147E+0	6.660E+0
-6.971E-2	6.092E+0	6.731E+0
-6.809E-2	6.092E+0	6.812E+0
-6.484E-2	6.001E+0	6.803E+0
-6.646E-2	6.131E+0	6.576E+0
-6.809E-2	6.144E+0	6.786E+0
-6.484E-2	6.112E+0	6.637E+0
-6.322E-2	6.138E+0	6.686E+0
-6.160E-2	6.086E+0	6.650E+0
-6.809E-2	6.115E+0	6.530E+0
-6.809E-2	5.979E+0	6.683E+0
-6.322E-2	6.011E+0	6.712E+0
-6.322E-2	6.057E+0	6.699E+0
-6.646E-2	5.936E+0	6.744E+0
-6.484E-2	6.209E+0	6.744E+0
-6.809E-2	6.164E+0	6.553E+0
-6.322E-2	6.228E+0	6.757E+0
-6.646E-2	6.199E+0	6.605E+0
-6.971E-2	6.170E+0	6.884E+0
-6.322E-2	6.095E+0	6.738E+0
-6.484E-2	6.219E+0	6.712E+0
-6.646E-2	6.167E+0	6.825E+0
-6.971E-2	6.014E+0	6.728E+0
-6.646E-2	6.115E+0	6.559E+0
-6.646E-2	6.102E+0	6.702E+0
-6.646E-2	6.105E+0	6.653E+0
-6.646E-2	6.157E+0	6.709E+0
-6.322E-2	6.151E+0	6.663E+0
-6.484E-2	6.121E+0	6.877E+0
-6.484E-2	6.118E+0	6.829E+0
-6.484E-2	6.199E+0	6.705E+0
-6.484E-2	6.118E+0	6.546E+0
-6.322E-2	6.115E+0	6.653E+0
-6.809E-2	6.076E+0	6.884E+0
-6.646E-2	6.277E+0	6.799E+0
-6.160E-2	6.024E+0	6.744E+0
-6.484E-2	6.128E+0	6.900E+0
-6.646E-2	6.108E+0	6.738E+0
-6.971E-2	6.215E+0	6.670E+0
-6.484E-2	6.121E+0	6.683E+0
-6.322E-2	6.183E+0	6.718E+0
-6.809E-2	6.027E+0	6.731E+0
-6.646E-2	6.069E+0	6.608E+0
-6.484E-2	6.115E+0	6.699E+0
-6.322E-2	6.112E+0	6.851E+0
-6.809E-2	6.190E+0	6.751E+0
-6.971E-2	6.099E+0	6.806E+0
-6.484E-2	6.125E+0	6.507E+0
-6.484E-2	6.121E+0	6.725E+0
-6.160E-2	6.050E+0	6.799E+0
-6.160E-2	6.008E+0	6.731E+0
-6.646E-2	5.904E+0	6.689E+0
-6.322E-2	6.005E+0	6.692E+0
-6.809E-2	6.219E+0	6.689E+0
-6.646E-2	6.144E+0	6.679E+0
-6.971E-2	6.086E+0	6.715E+0
-6.322E-2	6.228E+0	6.718E+0
-6.809E-2	6.225E+0	6.663E+0
-6.484E-2	6.079E+0	6.715E+0
-6.484E-2	6.131E+0	6.653E+0
-6.160E-2	6.235E+0	6.634E+0
-6.646E-2	6.151E+0	6.692E+0
-6.484E-2	6.215E+0	6.725E+0
-6.484E-2	6.170E+0	6.650E+0
-6.484E-2	6.057E+0	6.663E+0
-6.646E-2	6.125E+0	6.874E+0
-6.809E-2	6.180E+0	6.692E+0
-6.484E-2	6.105E+0	6.660E+0
-6.484E-2	6.157E+0	6.851E+0
-6.809E-2	6.141E+0	6.803E+0
-6.809E-2	6.050E+0	6.673E+0
-6.322E-2	6.196E+0	6.563E+0
-6.484E-2	6.228E+0	6.634E+0
-6.971E-2	6.073E+0	6.624E+0
-6.646E-2	6.125E+0	6.683E+0
-6.322E-2	6.086E+0	6.751E+0
-6.646E-2	6.108E+0	6.676E+0
-6.971E-2	6.112E+0	6.773E+0
-6.646E-2	5.982E+0	6.692E+0
-6.322E-2	6.251E+0	6.696E+0
-6.484E-2	5.943E+0	6.806E+0
-6.809E-2	5.998E+0	6.777E+0
-6.809E-2	6.125E+0	6.686E+0
-6.322E-2	6.151E+0	6.676E+0
-6.484E-2	6.183E+0	6.647E+0
-6.646E-2	6.060E+0	6.764E+0
-6.646E-2	6.108E+0	6.670E+0
-6.322E-2	6.206E+0	6.832E+0
-6.484E-2	6.134E+0	6.689E+0
-6.809E-2	6.128E+0	6.764E+0
-6.484E-2	6.112E+0	6.576E+0
-6.484E-2	6.190E+0	6.605E+0
-6.160E-2	6.076E+0	6.579E+0
-6.646E-2	6.138E+0	6.585E+0
-6.484E-2	6.066E+0	6.624E+0
-6.322E-2	6.134E+0	6.608E+0
-6.646E-2	6.021E+0	6.731E+0
-6.646E-2	6.131E+0	6.676E+0
-6.809E-2	6.147E+0	6.679E+0
-6.484E-2	6.050E+0	6.569E+0
-6.160E-2	6.228E+0	6.702E+0
-6.484E-2	6.151E+0	6.767E+0
-6.646E-2	6.128E+0	6.686E+0
-6.160E-2	6.047E+0	6.673E+0
-6.484E-2	6.063E+0	6.754E+0
-6.809E-2	6.008E+0	6.644E+0
-6.971E-2	6.125E+0	6.589E+0
-6.160E-2	6.102E+0	6.773E+0
-6.484E-2	6.164E+0	6.663E+0
-6.809E-2	6.018E+0	6.712E+0
-6.809E-2	5.998E+0	6.722E+0
-6.322E-2	6.082E+0	6.709E+0
-6.322E-2	6.164E+0	6.546E+0
-6.646E-2	6.001E+0	6.744E+0
-6.484E-2	6.063E+0	6.598E+0
-6.484E-2	6.183E+0	6.770E+0
-6.484E-2	6.151E+0	6.689E+0
-6.646E-2	6.238E+0	6.598E+0
-6.646E-2	6.212E+0	6.725E+0
-6.322E-2	6.160E+0	6.579E+0
-6.484E-2	6.011E+0	6.689E+0
-6.809E-2	6.125E+0	6.679E+0
-6.809E-2	6.040E+0	6.572E+0
-6.160E-2	6.225E+0	6.773E+0
-6.484E-2	6.215E+0	6.838E+0
-6.484E-2	6.131E+0	6.741E+0
-6.809E-2	6.066E+0	6.653E+0
-6.322E-2	5.995E+0	6.731E+0
-6.322E-2	6.073E+0	6.689E+0
-6.646E-2	6.018E+0	6.754E+0
-6.646E-2	6.212E+0	6.666E+0
-6.160E-2	6.008E+0	6.692E+0
-6.322E-2	6.092E+0	6.718E+0
-6.484E-2	6.069E+0	6.666E+0
-6.809E-2	6.031E+0	6.621E+0
-6.160E-2	6.082E+0	6.601E+0
-6.646E-2	6.238E+0	6.559E+0
-6.646E-2	6.118E+0	6.634E+0
-6.809E-2	6.131E+0	6.576E+0
-6.322E-2	6.151E+0	6.689E+0
-6.160E-2	6.151E+0	6.595E+0
-6.646E-2	6.050E+0	6.747E+0
-6.646E-2	6.066E+0	6.673E+0
-6.160E-2	6.232E+0	6.608E+0
-6.322E-2	6.183E+0	6.858E+0
-6.809E-2	6.147E+0	6.631E+0
-6.971E-2	6.125E+0	6.660E+0
-6.322E-2	6.180E+0	6.621E+0
-6.484E-2	6.134E+0	6.770E+0
-6.809E-2	6.222E+0	6.683E+0
-6.646E-2	6.040E+0	6.634E+0
-6.322E-2	6.060E+0	6.699E+0
-6.484E-2	6.031E+0	6.566E+0
-6.809E-2	5.946E+0	6.747E+0
-6.809E-2	6.057E+0	6.598E+0
-6.322E-2	6.099E+0	6.744E+0
-6.322E-2	6.102E+0	6.799E+0
-6.809E-2	5.962E+0	6.725E+0
-6.484E-2	6.076E+0	6.572E+0
-6.322E-2	6.128E+0	6.673E+0
-6.484E-2	5.936E+0	6.722E+0
-6.646E-2	6.079E+0	6.663E+0
-6.484E-2	6.076E+0	6.644E+0
-6.484E-2	5.946E+0	6.595E+0
-6.322E-2	6.095E+0	6.812E+0
-6.809E-2	6.044E+0	6.722E+0
-6.646E-2	6.053E+0	6.780E+0
-6.322E-2	6.212E+0	6.556E+0
-6.484E-2	6.118E+0	6.702E+0
-6.646E-2	6.173E+0	6.621E+0
-6.646E-2	6.089E+0	6.640E+0
-6.160E-2	6.089E+0	6.644E+0
-6.160E-2	6.157E+0	6.485E+0
-6.646E-2	6.057E+0	6.627E+0
-6.646E-2	6.131E+0	6.511E+0
-6.646E-2	6.125E+0	6.670E+0
-6.160E-2	6.069E+0	6.663E+0
-6.809E-2	6.037E+0	6.582E+0
-6.484E-2	6.037E+0	6.611E+0
-6.484E-2	5.992E+0	6.777E+0
-6.646E-2	5.959E+0	6.640E+0
-6.646E-2	6.047E+0	6.764E+0
-6.484E-2	6.018E+0	6.702E+0
-6.160E-2	6.151E+0	6.644E+0
-6.646E-2	6.037E+0	6.780E+0
-6.971E-2	6.154E+0	6.569E+0
-6.484E-2	6.047E+0	6.676E+0
-6.484E-2	5.975E+0	6.838E+0
-6.160E-2	6.209E+0	6.709E+0
-6.646E-2	6.134E+0	6.653E+0
-6.646E-2	5.917E+0	6.601E+0
-6.322E-2	6.079E+0	6.699E+0
-6.484E-2	6.264E+0	6.722E+0
-6.971E-2	6.183E+0	6.475E+0
-6.646E-2	6.108E+0	6.653E+0
-6.322E-2	6.034E+0	6.751E+0
-6.322E-2	6.086E+0	6.660E+0
-6.322E-2	6.118E+0	6.569E+0
-6.809E-2	6.099E+0	6.673E+0
-6.484E-2	6.066E+0	6.657E+0
-6.646E-2	6.095E+0	6.579E+0
-6.809E-2	6.066E+0	6.559E+0
-6.484E-2	6.112E+0	6.614E+0
-6.322E-2	6.060E+0	6.722E+0
-6.484E-2	6.089E+0	6.631E+0
-6.809E-2	6.160E+0	6.540E+0
-6.646E-2	5.940E+0	6.738E+0
-6.160E-2	6.057E+0	6.627E+0
-6.160E-2	6.128E+0	6.579E+0
-6.809E-2	6.105E+0	6.683E+0
-6.646E-2	5.982E+0	6.751E+0
-6.322E-2	6.154E+0	6.592E+0
-6.484E-2	6.108E+0	6.589E+0
-6.646E-2	6.095E+0	6.666E+0
-6.646E-2	5.878E+0	6.676E+0
-6.322E-2	6.112E+0	6.692E+0
-6.484E-2	6.108E+0	6.540E+0
-6.971E-2	6.079E+0	6.618E+0
-6.322E-2	6.125E+0	6.845E+0
-6.484E-2	6.095E+0	6.637E+0
-6.646E-2	6.147E+0	6.670E+0
-6.809E-2	6.099E+0	6.589E+0
-6.322E-2	6.125E+0	6.712E+0
-6.322E-2	5.943E+0	6.683E+0
-6.484E-2	5.969E+0	6.647E+0
-6.809E-2	6.115E+0	6.705E+0
-6.484E-2	6.066E+0	6.676E+0
-6.322E-2	6.102E+0	6.705E+0
-6.484E-2	5.988E+0	6.702E+0
-6.809E-2	5.972E+0	6.572E+0
-6.809E-2	5.946E+0	6.660E+0
-6.646E-2	6.076E+0	6.517E+0
-6.646E-2	6.037E+0	6.741E+0
-6.809E-2	6.031E+0	6.504E+0
-6.484E-2	5.998E+0	6.592E+0
-6.322E-2	6.060E+0	6.576E+0
-6.809E-2	6.147E+0	6.569E+0
-6.646E-2	6.044E+0	6.673E+0
-6.646E-2	6.115E+0	6.624E+0
-6.160E-2	6.118E+0	6.770E+0
-6.322E-2	5.988E+0	6.556E+0
-6.809E-2	5.943E+0	6.614E+0
-6.809E-2	6.108E+0	6.683E+0
-6.160E-2	6.190E+0	6.621E+0
-6.484E-2	6.196E+0	6.676E+0
-6.809E-2	6.066E+0	6.806E+0
-6.646E-2	6.040E+0	6.683E+0
-6.160E-2	6.115E+0	6.757E+0
-6.484E-2	6.202E+0	6.692E+0
-6.809E-2	6.063E+0	6.773E+0
-6.646E-2	6.066E+0	6.679E+0
-6.322E-2	5.966E+0	6.618E+0
-6.484E-2	6.154E+0	6.576E+0
-6.809E-2	6.027E+0	6.582E+0
-6.809E-2	6.118E+0	6.683E+0
-6.160E-2	6.170E+0	6.734E+0
-6.322E-2	5.969E+0	6.566E+0
-6.809E-2	6.018E+0	6.741E+0
-6.646E-2	6.102E+0	6.786E+0
-6.484E-2	6.040E+0	6.676E+0
-6.322E-2	6.115E+0	6.647E+0
-6.809E-2	6.128E+0	6.692E+0
-6.646E-2	6.005E+0	6.618E+0
-6.484E-2	6.082E+0	6.705E+0
-6.809E-2	6.128E+0	6.718E+0
-6.646E-2	6.001E+0	6.728E+0
-6.809E-2	5.972E+0	6.621E+0
-6.160E-2	6.050E+0	6.624E+0
-6.484E-2	6.044E+0	6.566E+0
-6.322E-2	6.209E+0	6.731E+0
-6.809E-2	5.982E+0	6.663E+0
-6.322E-2	6.014E+0	6.559E+0
-6.646E-2	6.053E+0	6.634E+0
-6.484E-2	5.975E+0	6.709E+0
-6.646E-2	6.118E+0	6.773E+0
-6.322E-2	6.141E+0	6.702E+0
-6.484E-2	5.924E+0	6.722E+0
-6.809E-2	6.128E+0	6.614E+0
-6.646E-2	6.057E+0	6.670E+0
-6.322E-2	6.082E+0	6.812E+0
-6.484E-2	6.105E+0	6.715E+0
-6.809E-2	5.979E+0	6.624E+0
-6.484E-2	6.092E+0	6.666E+0
-6.322E-2	6.167E+0	6.712E+0
-6.484E-2	5.982E+0	6.670E+0
-6.971E-2	6.053E+0	6.540E+0
-6.646E-2	6.089E+0	6.692E+0
-6.322E-2	6.089E+0	6.585E+0
-6.484E-2	6.131E+0	6.728E+0
-6.484E-2	6.121E+0	6.556E+0
-6.971E-2	6.105E+0	6.546E+0
-6.809E-2	6.024E+0	6.631E+0
-6.160E-2	5.959E+0	6.637E+0
-6.971E-2	6.131E+0	6.579E+0
-6.646E-2	5.930E+0	6.673E+0
-6.322E-2	6.141E+0	6.559E+0
-6.160E-2	6.170E+0	6.621E+0
-6.646E-2	5.959E+0	6.663E+0
-6.646E-2	6.222E+0	6.527E+0
-6.484E-2	6.034E+0	6.705E+0
-6.322E-2	6.131E+0	6.507E+0
-6.809E-2	6.060E+0	6.520E+0
-6.646E-2	5.972E+0	6.601E+0
-5.998E-2	6.118E+0	6.631E+0
-6.484E-2	6.089E+0	6.530E+0
-6.646E-2	5.995E+0	6.608E+0
-6.646E-2	6.125E+0	6.660E+0
-6.484E-2	6.060E+0	6.722E+0
-6.646E-2	5.998E+0	6.734E+0
-6.809E-2	6.202E+0	6.559E+0
-6.646E-2	5.985E+0	6.553E+0
-6.160E-2	6.157E+0	6.673E+0
-6.484E-2	6.108E+0	6.631E+0
-6.809E-2	5.969E+0	6.803E+0
-6.646E-2	6.180E+0	6.653E+0
-6.322E-2	6.108E+0	6.657E+0
-6.322E-2	6.001E+0	6.760E+0
-6.971E-2	6.089E+0	6.660E+0
-6.646E-2	6.027E+0	6.579E+0
-6.322E-2	6.014E+0	6.589E+0
-6.646E-2	6.160E+0	6.631E+0
-6.809E-2	6.060E+0	6.728E+0
-6.809E-2	6.108E+0	6.718E+0
-6.646E-2	6.251E+0	6.637E+0
-6.484E-2	6.206E+0	6.605E+0
-6.646E-2	5.992E+0	6.715E+0
-6.809E-2	6.115E+0	6.608E+0
-6.322E-2	6.001E+0	6.553E+0
-6.322E-2	6.044E+0	6.543E+0
-6.322E-2	6.108E+0	6.696E+0
-6.484E-2	6.238E+0	6.618E+0
-5.998E-2	6.092E+0	6.579E+0
-6.484E-2	6.005E+0	6.640E+0
-6.809E-2	6.206E+0	6.666E+0
-6.809E-2	6.014E+0	6.576E+0
-6.322E-2	6.151E+0	6.611E+0
-6.646E-2	6.092E+0	6.760E+0
-6.809E-2	5.953E+0	6.806E+0
-6.646E-2	6.157E+0	6.673E+0
-6.322E-2	6.073E+0	6.640E+0
-6.484E-2	6.024E+0	6.621E+0
-6.646E-2	6.108E+0	6.670E+0
-6.809E-2	6.037E+0	6.676E+0
-6.160E-2	6.044E+0	6.764E+0
-6.484E-2	5.985E+0	6.614E+0
-6.646E-2	5.982E+0	6.793E+0
-6.646E-2	6.076E+0	6.592E+0
-6.160E-2	6.057E+0	6.709E+0
-6.160E-2	6.167E+0	6.634E+0
-6.646E-2	6.277E+0	6.767E+0
-6.484E-2	6.060E+0	6.699E+0
-6.646E-2	6.245E+0	6.767E+0
-6.322E-2	6.144E+0	6.576E+0
-6.646E-2	6.008E+0	6.650E+0
-6.484E-2	5.992E+0	6.666E+0
-6.322E-2	6.082E+0	6.624E+0
-6.646E-2	6.076E+0	6.504E+0
-6.646E-2	6.151E+0	6.679E+0
-6.322E-2	6.044E+0	6.520E+0
-6.160E-2	6.215E+0	6.650E+0
-6.484E-2	6.057E+0	6.760E+0
-6.809E-2	6.180E+0	6.728E+0
-6.809E-2	6.047E+0	6.601E+0
-6.484E-2	6.134E+0	6.670E+0
-6.484E-2	6.060E+0	6.618E+0
-6.646E-2	5.985E+0	6.589E+0
-6.322E-2	6.053E+0	6.696E+0
-6.160E-2	5.998E+0	6.595E+0
-6.160E-2	6.092E+0	6.702E+0
-6.646E-2	6.037E+0	6.530E+0
-6.809E-2	5.969E+0	6.530E+0
-6.160E-2	6.060E+0	6.621E+0
-6.322E-2	6.005E+0	6.715E+0
-6.646E-2	6.095E+0	6.653E+0
-6.160E-2	6.027E+0	6.640E+0
-5.835E-2	6.031E+0	6.546E+0
-6.646E-2	6.057E+0	6.725E+0
-6.809E-2	6.082E+0	6.650E+0
-6.646E-2	6.134E+0	6.796E+0
-6.646E-2	6.164E+0	6.715E+0
-6.484E-2	6.066E+0	6.709E+0
-6.809E-2	6.125E+0	6.647E+0
-6.809E-2	6.108E+0	6.601E+0
-5.998E-2	6.170E+0	6.731E+0
-6.322E-2	6.047E+0	6.647E+0
-6.646E-2	5.995E+0	6.631E+0
-6.971E-2	6.076E+0	6.608E+0
-6.160E-2	6.131E+0	6.585E+0
-6.322E-2	5.862E+0	6.614E+0
-6.971E-2	6.011E+0	6.705E+0
-6.646E-2	6.160E+0	6.627E+0
-6.484E-2	6.018E+0	6.624E+0
-6.160E-2	5.992E+0	6.595E+0
-6.646E-2	6.125E+0	6.640E+0
-6.646E-2	6.057E+0	6.644E+0
-6.322E-2	5.936E+0	6.563E+0
-5.998E-2	6.164E+0	6.579E+0
-6.646E-2	5.914E+0	6.738E+0
-6.646E-2	6.060E+0	6.725E+0
-6.322E-2	6.082E+0	6.621E+0
-6.322E-2	6.144E+0	6.796E+0
-6.646E-2	6.024E+0	6.767E+0
-6.646E-2	6.102E+0	6.663E+0
-5.998E-2	6.040E+0	6.653E+0
-6.322E-2	6.164E+0	6.670E+0
-6.484E-2	6.190E+0	6.657E+0
-6.484E-2	6.005E+0	6.657E+0
-6.160E-2	6.131E+0	6.650E+0
-6.484E-2	6.238E+0	6.722E+0
-6.809E-2	5.982E+0	6.576E+0
-6.646E-2	6.157E+0	6.712E+0
-6.322E-2	6.173E+0	6.478E+0
-6.322E-2	6.008E+0	6.585E+0
-6.646E-2	6.112E+0	6.666E+0
-6.809E-2	6.050E+0	6.796E+0
-6.160E-2	5.933E+0	6.686E+0
-6.160E-2	6.232E+0	6.592E+0
-6.646E-2	6.060E+0	6.709E+0
-6.484E-2	6.086E+0	6.728E+0
-6.322E-2	6.014E+0	6.569E+0
-6.484E-2	6.099E+0	6.524E+0
-6.646E-2	6.034E+0	6.576E+0
-6.646E-2	5.975E+0	6.692E+0
-6.322E-2	6.063E+0	6.640E+0
-6.160E-2	6.024E+0	6.605E+0
-6.322E-2	6.173E+0	6.692E+0
-6.646E-2	6.138E+0	6.803E+0
-6.322E-2	5.992E+0	6.485E+0
-6.646E-2	6.014E+0	6.563E+0
-6.809E-2	6.037E+0	6.624E+0
-6.809E-2	6.131E+0	6.683E+0
-6.160E-2	6.160E+0	6.676E+0
-6.484E-2	6.254E+0	6.722E+0
-6.646E-2	6.079E+0	6.780E+0
-6.484E-2	6.037E+0	6.696E+0
-6.322E-2	6.167E+0	6.647E+0
-6.322E-2	6.008E+0	6.663E+0
-6.646E-2	6.076E+0	6.757E+0
-6.646E-2	6.060E+0	6.699E+0
-6.484E-2	6.170E+0	6.653E+0
-6.322E-2	6.157E+0	6.741E+0
-6.484E-2	6.086E+0	6.572E+0
-6.484E-2	6.086E+0	6.653E+0
-5.998E-2	6.024E+0	6.666E+0
-6.322E-2	6.128E+0	6.799E+0
-6.809E-2	5.995E+0	6.550E+0
-6.809E-2	6.021E+0	6.443E+0
-6.484E-2	6.034E+0	6.624E+0
-6.322E-2	6.128E+0	6.598E+0
-6.646E-2	6.144E+0	6.770E+0
-6.646E-2	6.134E+0	6.517E+0
-6.160E-2	6.102E+0	6.592E+0
-6.322E-2	6.005E+0	6.631E+0
-6.809E-2	6.095E+0	6.741E+0
-6.971E-2	6.037E+0	6.595E+0
-6.484E-2	6.180E+0	6.608E+0
-6.484E-2	6.151E+0	6.689E+0
-6.646E-2	6.141E+0	6.686E+0
-6.484E-2	6.031E+0	6.618E+0
-6.322E-2	6.151E+0	6.657E+0
-6.484E-2	6.112E+0	6.527E+0
-6.809E-2	6.011E+0	6.692E+0
-6.484E-2	6.027E+0	6.757E+0
-6.160E-2	6.040E+0	6.734E+0
-6.322E-2	6.024E+0	6.546E+0
-6.809E-2	5.949E+0	6.757E+0
-6.646E-2	5.962E+0	6.696E+0
-6.322E-2	6.069E+0	6.715E+0
-6.646E-2	6.099E+0	6.579E+0
-6.809E-2	6.069E+0	6.673E+0
-6.809E-2	6.011E+0	6.679E+0
-6.322E-2	5.881E+0	6.692E+0
-6.322E-2	6.138E+0	6.709E+0
-6.809E-2	6.154E+0	6.621E+0
-6.809E-2	6.160E+0	6.423E+0
-6.322E-2	6.222E+0	6.725E+0
-6.322E-2	6.053E+0	6.683E+0
-6.484E-2	6.076E+0	6.627E+0
-6.646E-2	6.151E+0	6.468E+0
-6.160E-2	6.154E+0	6.786E+0
-6.322E-2	6.160E+0	6.543E+0
-6.809E-2	5.972E+0	6.631E+0
-6.646E-2	6.066E+0	6.702E+0
-6.160E-2	6.125E+0	6.712E+0
-6.484E-2	6.060E+0	6.696E+0
-6.809E-2	6.031E+0	6.757E+0
-6.484E-2	6.063E+0	6.705E+0
-5.998E-2	6.063E+0	6.387E+0
-6.646E-2	6.115E+0	6.822E+0
-6.646E-2	6.186E+0	6.644E+0
-6.646E-2	6.063E+0	6.692E+0
-6.322E-2	6.154E+0	6.634E+0
-6.322E-2	6.215E+0	6.572E+0
-6.484E-2	6.186E+0	6.579E+0
-6.646E-2	6.011E+0	6.605E+0
-5.998E-2	6.280E+0	6.546E+0
-6.646E-2	6.066E+0	6.770E+0
-6.971E-2	6.186E+0	6.533E+0
-6.809E-2	5.930E+0	6.640E+0
-6.160E-2	6.073E+0	6.718E+0
-6.646E-2	6.069E+0	6.699E+0
-6.646E-2	6.011E+0	6.449E+0
-6.646E-2	6.134E+0	6.631E+0
-6.160E-2	6.173E+0	6.722E+0
-6.646E-2	6.095E+0	6.592E+0
-6.971E-2	6.141E+0	6.731E+0
-6.646E-2	6.118E+0	6.608E+0
-6.484E-2	6.121E+0	6.634E+0
-6.646E-2	6.024E+0	6.689E+0
-6.809E-2	6.154E+0	6.550E+0
-6.646E-2	6.151E+0	6.640E+0
-6.322E-2	6.082E+0	6.640E+0
-6.484E-2	6.079E+0	6.692E+0
-6.646E-2	6.047E+0	6.660E+0
-6.809E-2	6.092E+0	6.679E+0
-6.322E-2	6.134E+0	6.485E+0
-6.322E-2	6.164E+0	6.637E+0
-6.646E-2	5.995E+0	6.614E+0
-6.646E-2	6.141E+0	6.780E+0
-5.998E-2	5.995E+0	6.657E+0
-6.646E-2	6.024E+0	6.692E+0
-6.646E-2	5.943E+0	6.709E+0
-6.484E-2	6.138E+0	6.582E+0
-6.160E-2	6.053E+0	6.699E+0
-6.646E-2	6.066E+0	6.747E+0
-6.646E-2	6.073E+0	6.572E+0
-6.484E-2	6.115E+0	6.660E+0
-6.322E-2	6.063E+0	6.572E+0
-6.646E-2	5.940E+0	6.644E+0
-6.646E-2	6.047E+0	6.485E+0
-6.484E-2	6.102E+0	6.731E+0
-6.646E-2	6.001E+0	6.614E+0
-6.484E-2	5.982E+0	6.614E+0
-6.646E-2	6.138E+0	6.579E+0
-6.646E-2	6.014E+0	6.598E+0
-6.160E-2	6.008E+0	6.679E+0
-6.484E-2	6.138E+0	6.673E+0
-6.809E-2	5.907E+0	6.699E+0
-6.484E-2	5.949E+0	6.696E+0
-6.322E-2	6.105E+0	6.631E+0
-6.322E-2	6.008E+0	6.533E+0
-6.646E-2	6.027E+0	6.725E+0
-6.971E-2	6.044E+0	6.540E+0
-6.160E-2	5.930E+0	6.608E+0
-6.646E-2	5.927E+0	6.705E+0
-6.484E-2	6.225E+0	6.598E+0
-6.322E-2	6.011E+0	6.728E+0
-6.160E-2	6.099E+0	6.576E+0
-6.484E-2	6.086E+0	6.624E+0
-6.646E-2	6.073E+0	6.683E+0
-6.484E-2	6.034E+0	6.582E+0
-6.160E-2	6.021E+0	6.647E+0
-6.809E-2	6.131E+0	6.650E+0
-6.646E-2	5.969E+0	6.601E+0
-6.646E-2	5.988E+0	6.803E+0
-6.322E-2	6.147E+0	6.686E+0
-6.484E-2	6.005E+0	6.806E+0
-6.809E-2	6.011E+0	6.511E+0
-6.809E-2	5.985E+0	6.563E+0
-6.160E-2	6.063E+0	6.637E+0
-6.484E-2	6.099E+0	6.712E+0
-6.646E-2	6.199E+0	6.689E+0
-6.646E-2	6.063E+0	6.559E+0
-6.484E-2	6.086E+0	6.676E+0
-6.322E-2	5.920E+0	6.569E+0
-6.809E-2	5.914E+0	6.614E+0
-6.484E-2	6.121E+0	6.851E+0
-6.322E-2	6.021E+0	6.624E+0
-6.646E-2	6.095E+0	6.715E+0
-6.971E-2	6.008E+0	6.725E+0
-6.160E-2	6.057E+0	6.786E+0
-6.160E-2	6.183E+0	6.537E+0
-6.322E-2	6.082E+0	6.731E+0
-6.484E-2	5.995E+0	6.618E+0
-6.322E-2	6.018E+0	6.543E+0
-6.322E-2	6.102E+0	6.679E+0
-6.322E-2	6.125E+0	6.608E+0
-6.646E-2	6.050E+0	6.488E+0
-6.322E-2	6.154E+0	6.611E+0
-6.160E-2	6.086E+0	6.618E+0
-6.160E-2	6.073E+0	6.709E+0
-6.646E-2	6.089E+0	6.689E+0
-6.160E-2	6.134E+0	6.722E+0
-5.998E-2	6.073E+0	6.618E+0
-6.484E-2	6.005E+0	6.605E+0
-6.971E-2	6.053E+0	6.673E+0
-6.484E-2	6.121E+0	6.566E+0
-6.322E-2	6.089E+0	6.709E+0
-6.646E-2	6.121E+0	6.647E+0
-6.809E-2	6.034E+0	6.718E+0
-6.484E-2	6.014E+0	6.692E+0
-6.646E-2	5.995E+0	6.637E+0
-6.484E-2	5.946E+0	6.614E+0
-6.809E-2	5.975E+0	6.689E+0
-6.646E-2	6.040E+0	6.605E+0
-6.484E-2	6.138E+0	6.734E+0
-6.484E-2	5.966E+0	6.624E+0
-6.809E-2	5.927E+0	6.709E+0
-6.484E-2	6.050E+0	6.504E+0
-6.160E-2	6.005E+0	6.605E+0
-6.160E-2	6.125E+0	6.725E+0
-6.646E-2	6.112E+0	6.446E+0
-5.835E-2	5.988E+0	6.598E+0
-6.322E-2	6.034E+0	6.501E+0
-5.835E-2	5.953E+0	6.696E+0
-6.809E-2	6.050E+0	6.627E+0
-6.646E-2	6.079E+0	6.764E+0
-6.322E-2	6.134E+0	6.663E+0
-6.646E-2	6.027E+0	6.712E+0
-7.133E-2	6.079E+0	6.786E+0
-6.646E-2	6.063E+0	6.692E+0
-6.484E-2	6.044E+0	6.566E+0
-6.484E-2	5.949E+0	6.589E+0
-6.971E-2	5.914E+0	6.640E+0
-6.809E-2	5.962E+0	6.601E+0
-6.322E-2	6.073E+0	6.686E+0
-6.646E-2	6.069E+0	6.653E+0
-6.809E-2	6.128E+0	6.527E+0
-6.971E-2	6.154E+0	6.559E+0
-6.484E-2	6.069E+0	6.433E+0
-6.646E-2	5.969E+0	6.790E+0
-6.809E-2	6.011E+0	6.563E+0
-6.484E-2	6.047E+0	6.563E+0
-6.809E-2	5.992E+0	6.598E+0
-6.646E-2	6.164E+0	6.731E+0
-6.971E-2	6.167E+0	6.734E+0
-6.809E-2	6.108E+0	6.754E+0
-6.160E-2	6.128E+0	6.777E+0
-6.646E-2	6.079E+0	6.559E+0
-6.809E-2	6.031E+0	6.770E+0
-6.646E-2	6.011E+0	6.618E+0
-6.484E-2	5.885E+0	6.734E+0
-6.322E-2	6.144E+0	6.709E+0
-6.971E-2	5.982E+0	6.712E+0
-6.322E-2	6.196E+0	6.624E+0
-6.322E-2	5.956E+0	6.718E+0
-6.809E-2	6.018E+0	6.754E+0
-6.971E-2	6.018E+0	6.679E+0
-6.809E-2	6.069E+0	6.553E+0
-6.809E-2	6.057E+0	6.559E+0
-6.971E-2	6.027E+0	6.741E+0
-6.809E-2	6.105E+0	6.705E+0
-6.646E-2	5.949E+0	6.443E+0
-6.646E-2	6.190E+0	6.666E+0
-6.484E-2	6.154E+0	6.741E+0
-6.646E-2	6.021E+0	6.627E+0
-6.809E-2	6.037E+0	6.699E+0
-6.484E-2	6.151E+0	6.845E+0
-6.809E-2	5.959E+0	6.605E+0
-6.809E-2	5.959E+0	6.637E+0
-6.809E-2	6.053E+0	6.829E+0
-6.484E-2	5.972E+0	6.550E+0
-6.646E-2	5.911E+0	6.767E+0
-6.971E-2	5.956E+0	6.686E+0
-6.646E-2	6.115E+0	6.653E+0
-6.322E-2	6.118E+0	6.618E+0
-6.646E-2	5.975E+0	6.683E+0
-7.133E-2	6.073E+0	6.627E+0
-6.646E-2	5.988E+0	6.572E+0
-6.484E-2	6.160E+0	6.546E+0
-6.646E-2	5.988E+0	6.576E+0
-6.809E-2	6.050E+0	6.644E+0
-6.646E-2	5.992E+0	6.605E+0
-6.484E-2	6.024E+0	6.786E+0
-6.809E-2	5.901E+0	6.585E+0
-7.133E-2	5.995E+0	6.624E+0
-6.484E-2	6.008E+0	6.725E+0
-6.484E-2	6.082E+0	6.705E+0
-6.809E-2	5.962E+0	6.598E+0
-6.809E-2	6.008E+0	6.855E+0
-6.809E-2	6.134E+0	6.670E+0
-6.646E-2	6.086E+0	6.614E+0
-6.322E-2	6.005E+0	6.683E+0
-6.809E-2	6.057E+0	6.744E+0
-6.646E-2	6.138E+0	6.595E+0
-6.322E-2	6.121E+0	6.517E+0
-6.971E-2	6.066E+0	6.679E+0
-6.971E-2	6.095E+0	6.530E+0
-6.809E-2	6.079E+0	6.764E+0
-6.484E-2	6.031E+0	6.670E+0
-6.809E-2	6.001E+0	6.705E+0
-6.971E-2	5.936E+0	6.653E+0
-6.484E-2	6.160E+0	6.611E+0
-6.646E-2	5.911E+0	6.621E+0
-6.646E-2	6.095E+0	6.624E+0
-6.971E-2	6.128E+0	6.569E+0
-6.646E-2	6.086E+0	6.608E+0
-6.809E-2	5.962E+0	6.520E+0
-6.484E-2	6.108E+0	6.640E+0
-6.971E-2	5.995E+0	6.718E+0
-6.484E-2	5.959E+0	6.699E+0
-6.646E-2	6.086E+0	6.747E+0
-6.484E-2	6.076E+0	6.670E+0
-6.971E-2	5.891E+0	6.621E+0
-6.646E-2	6.027E+0	6.660E+0
-6.160E-2	6.099E+0	6.754E+0
-6.484E-2	6.050E+0	6.546E+0
-6.971E-2	6.121E+0	6.647E+0
-6.484E-2	6.115E+0	6.611E+0
-6.646E-2	6.115E+0	6.472E+0
-6.809E-2	6.089E+0	6.589E+0
-7.133E-2	6.082E+0	6.566E+0
-6.809E-2	5.998E+0	6.621E+0
-6.809E-2	6.089E+0	6.569E+0
-6.809E-2	5.982E+0	6.676E+0
-6.809E-2	6.154E+0	6.673E+0
-6.646E-2	5.998E+0	6.689E+0
-6.484E-2	6.118E+0	6.563E+0
-6.484E-2	6.047E+0	6.621E+0
-7.133E-2	5.949E+0	6.605E+0
-6.484E-2	6.027E+0	6.589E+0
-6.484E-2	6.024E+0	6.653E+0
-6.646E-2	6.115E+0	6.436E+0
-6.971E-2	6.131E+0	6.627E+0
-6.646E-2	6.031E+0	6.712E+0
-6.646E-2	6.128E+0	6.683E+0
-6.646E-2	6.121E+0	6.640E+0
-6.809E-2	5.959E+0	6.683E+0
-6.646E-2	6.164E+0	6.650E+0
-6.484E-2	6.014E+0	6.550E+0
-6.646E-2	6.238E+0	6.686E+0
-6.971E-2	6.073E+0	6.683E+0
-6.484E-2	6.118E+0	6.663E+0
-6.484E-2	6.031E+0	6.579E+0
-6.971E-2	5.946E+0	6.595E+0
-6.971E-2	6.014E+0	6.689E+0
-6.971E-2	6.005E+0	6.702E+0
-6.484E-2	6.040E+0	6.699E+0
-6.809E-2	6.086E+0	6.637E+0
-6.971E-2	6.069E+0	6.650E+0
-6.646E-2	6.018E+0	6.598E+0
-6.322E-2	6.199E+0	6.699E+0
-6.646E-2	5.995E+0	6.689E+0
-6.646E-2	6.014E+0	6.540E+0
-6.809E-2	5.982E+0	6.660E+0
-6.484E-2	6.018E+0	6.621E+0
-6.809E-2	6.008E+0	6.631E+0
-6.809E-2	6.144E+0	6.867E+0
-6.484E-2	5.962E+0	6.559E+0
-6.322E-2	6.031E+0	6.696E+0
-6.484E-2	6.040E+0	6.650E+0
-6.809E-2	5.988E+0	6.524E+0
-6.646E-2	6.082E+0	6.634E+0
-6.484E-2	6.040E+0	6.660E+0
-6.809E-2	5.982E+0	6.689E+0
-6.971E-2	6.076E+0	6.621E+0
-6.484E-2	6.108E+0	6.579E+0
-6.322E-2	6.021E+0	6.689E+0
-6.809E-2	6.031E+0	6.738E+0
-6.971E-2	6.095E+0	6.543E+0
-6.809E-2	6.082E+0	6.585E+0
-6.484E-2	6.047E+0	6.780E+0
-6.484E-2	6.086E+0	6.686E+0
-6.646E-2	6.021E+0	6.624E+0
-6.809E-2	6.047E+0	6.634E+0
-6.484E-2	6.115E+0	6.744E+0
-6.646E-2	5.985E+0	6.696E+0
-6.809E-2	6.053E+0	6.621E+0
-6.971E-2	5.904E+0	6.608E+0
-6.646E-2	6.031E+0	6.517E+0
-6.809E-2	5.995E+0	6.576E+0
-6.971E-2	6.147E+0	6.689E+0
-6.484E-2	6.202E+0	6.731E+0
-6.484E-2	6.151E+0	6.653E+0
-6.646E-2	6.134E+0	6.670E+0
-6.971E-2	6.069E+0	6.715E+0
-6.646E-2	6.018E+0	6.647E+0
-6.484E-2	6.151E+0	6.576E+0
-6.646E-2	5.975E+0	6.624E+0
-6.809E-2	6.089E+0	6.731E+0
-6.646E-2	6.147E+0	6.715E+0
-6.484E-2	6.102E+0	6.653E+0
-6.809E-2	5.979E+0	6.673E+0
-6.809E-2	6.027E+0	6.592E+0
-6.484E-2	6.151E+0	6.686E+0
-6.484E-2	5.995E+0	6.507E+0
-6.809E-2	5.995E+0	6.598E+0
-6.809E-2	6.047E+0	6.647E+0
-6.484E-2	6.183E+0	6.760E+0
-6.322E-2	6.037E+0	6.644E+0
-6.646E-2	6.121E+0	6.579E+0
-6.646E-2	6.024E+0	6.579E+0
-6.809E-2	5.933E+0	6.611E+0
-6.484E-2	5.943E+0	6.650E+0
-6.646E-2	6.105E+0	6.657E+0
-7.133E-2	6.057E+0	6.598E+0
-6.646E-2	6.144E+0	6.481E+0
-6.809E-2	6.105E+0	6.553E+0
-6.809E-2	6.014E+0	6.699E+0
-6.971E-2	6.027E+0	6.650E+0
-6.484E-2	6.018E+0	6.734E+0
-6.484E-2	6.131E+0	6.585E+0
-6.809E-2	6.108E+0	6.835E+0
-7.295E-2	5.933E+0	6.644E+0
-6.484E-2	6.069E+0	6.550E+0
-6.484E-2	5.878E+0	6.608E+0
-6.484E-2	6.044E+0	6.712E+0
-6.809E-2	6.141E+0	6.582E+0
-6.484E-2	6.008E+0	6.608E+0
-6.484E-2	6.008E+0	6.725E+0
-6.484E-2	5.953E+0	6.546E+0
-6.646E-2	6.024E+0	6.559E+0
-6.809E-2	6.001E+0	6.673E+0
-6.322E-2	6.076E+0	6.634E+0
-6.646E-2	6.060E+0	6.566E+0
-6.971E-2	6.047E+0	6.488E+0
-6.484E-2	6.027E+0	6.673E+0
-6.322E-2	6.069E+0	6.582E+0
-6.646E-2	6.115E+0	6.650E+0
-6.971E-2	6.057E+0	6.712E+0
-6.322E-2	6.069E+0	6.520E+0
-6.646E-2	5.985E+0	6.702E+0
-6.646E-2	5.940E+0	6.585E+0
-7.133E-2	5.979E+0	6.683E+0
-6.484E-2	5.959E+0	6.670E+0
-6.322E-2	6.082E+0	6.696E+0
-6.971E-2	6.060E+0	6.683E+0
-6.809E-2	6.108E+0	6.731E+0
-6.646E-2	6.089E+0	6.618E+0
-6.484E-2	6.014E+0	6.683E+0
-6.809E-2	5.995E+0	6.624E+0
-6.971E-2	6.115E+0	6.760E+0
-6.646E-2	6.044E+0	6.601E+0
-6.160E-2	6.011E+0	6.686E+0
-6.322E-2	6.021E+0	6.709E+0
-6.809E-2	6.069E+0	6.550E+0
-6.646E-2	6.018E+0	6.598E+0
-6.646E-2	6.105E+0	6.696E+0
-6.971E-2	5.956E+0	6.744E+0
-6.971E-2	6.011E+0	6.660E+0
-6.809E-2	6.157E+0	6.546E+0
-6.160E-2	6.164E+0	6.731E+0
-6.809E-2	6.060E+0	6.676E+0
-6.971E-2	5.962E+0	6.806E+0
-6.646E-2	6.014E+0	6.488E+0
-6.646E-2	6.034E+0	6.747E+0
-6.809E-2	6.082E+0	6.712E+0
-6.646E-2	6.099E+0	6.679E+0
-6.809E-2	5.946E+0	6.666E+0
-6.160E-2	6.160E+0	6.709E+0
-6.646E-2	6.076E+0	6.686E+0
-6.971E-2	5.972E+0	6.621E+0
-6.646E-2	6.044E+0	6.511E+0
-6.484E-2	6.128E+0	6.621E+0
-6.809E-2	6.108E+0	6.592E+0
-6.809E-2	5.992E+0	6.601E+0
-6.809E-2	6.005E+0	6.689E+0
-6.160E-2	6.040E+0	6.679E+0
-6.484E-2	6.092E+0	6.702E+0
-6.971E-2	6.105E+0	6.799E+0
-6.646E-2	6.014E+0	6.533E+0
-6.646E-2	5.836E+0	6.550E+0
-6.646E-2	6.066E+0	6.488E+0
-6.971E-2	6.001E+0	6.670E+0
-6.646E-2	6.079E+0	6.533E+0
-6.322E-2	6.147E+0	6.475E+0
-6.809E-2	6.040E+0	6.608E+0
-6.809E-2	5.953E+0	6.530E+0
-6.646E-2	5.992E+0	6.660E+0
-6.322E-2	5.917E+0	6.670E+0
-6.971E-2	6.050E+0	6.546E+0
-6.809E-2	6.102E+0	6.666E+0
-6.484E-2	5.966E+0	6.783E+0
-6.160E-2	6.092E+0	6.595E+0
-6.809E-2	6.031E+0	6.718E+0
-6.809E-2	6.082E+0	6.436E+0
-6.484E-2	5.966E+0	6.589E+0
-6.322E-2	6.089E+0	6.715E+0
-6.809E-2	6.102E+0	6.705E+0
-6.646E-2	6.021E+0	6.686E+0
-6.809E-2	6.125E+0	6.576E+0
-6.646E-2	6.092E+0	6.650E+0
-6.646E-2	6.125E+0	6.722E+0
-6.971E-2	5.979E+0	6.728E+0
-6.646E-2	5.962E+0	6.595E+0
-6.484E-2	6.034E+0	6.601E+0
-6.809E-2	6.105E+0	6.624E+0
-6.971E-2	6.183E+0	6.650E+0
-6.809E-2	6.099E+0	6.491E+0
-6.160E-2	5.846E+0	6.556E+0
-6.646E-2	5.975E+0	6.566E+0
-6.971E-2	5.975E+0	6.582E+0
-6.322E-2	5.949E+0	6.507E+0
-6.160E-2	6.105E+0	6.666E+0
-6.646E-2	6.060E+0	6.696E+0
-6.809E-2	6.050E+0	6.608E+0
-6.646E-2	6.154E+0	6.582E+0
-6.646E-2	6.073E+0	6.777E+0
-6.484E-2	6.079E+0	6.563E+0
-6.971E-2	6.079E+0	6.566E+0
-6.484E-2	6.112E+0	6.673E+0
-6.809E-2	6.040E+0	6.683E+0
-6.809E-2	6.121E+0	6.582E+0
-6.809E-2	5.778E+0	6.608E+0
-6.646E-2	6.089E+0	6.563E+0
-6.484E-2	6.092E+0	6.644E+0
-6.809E-2	6.102E+0	6.614E+0
-6.809E-2	6.177E+0	6.705E+0
-6.322E-2	6.044E+0	6.585E+0
-6.484E-2	6.031E+0	6.563E+0
-6.809E-2	5.998E+0	6.592E+0
-6.809E-2	6.118E+0	6.631E+0
-6.646E-2	6.044E+0	6.640E+0
-6.646E-2	5.901E+0	6.618E+0
-7.133E-2	6.105E+0	6.601E+0
-6.971E-2	6.228E+0	6.507E+0
-6.646E-2	6.063E+0	6.546E+0
-6.646E-2	5.949E+0	6.731E+0
-6.646E-2	6.053E+0	6.569E+0
-7.133E-2	5.985E+0	6.676E+0
-6.646E-2	5.966E+0	6.686E+0
-6.646E-2	6.105E+0	6.744E+0
-6.646E-2	6.014E+0	6.660E+0
-7.133E-2	6.024E+0	6.764E+0
-6.322E-2	6.018E+0	6.520E+0
-6.484E-2	6.079E+0	6.608E+0
-6.646E-2	6.102E+0	6.624E+0
-6.809E-2	6.011E+0	6.679E+0
-6.809E-2	6.212E+0	6.673E+0
-6.646E-2	6.108E+0	6.559E+0
-6.971E-2	6.021E+0	6.559E+0
-6.971E-2	6.024E+0	6.491E+0
-6.646E-2	6.034E+0	6.657E+0
-6.322E-2	5.959E+0	6.731E+0
-6.646E-2	6.170E+0	6.663E+0
-7.133E-2	6.089E+0	6.673E+0
-6.484E-2	6.134E+0	6.595E+0
-6.484E-2	6.069E+0	6.618E+0
-6.971E-2	6.011E+0	6.696E+0
-6.971E-2	5.946E+0	6.689E+0
-6.646E-2	6.086E+0	6.637E+0
-6.484E-2	6.027E+0	6.556E+0
-6.971E-2	5.875E+0	6.553E+0
-6.971E-2	5.833E+0	6.546E+0
-6.646E-2	5.985E+0	6.738E+0
-6.322E-2	6.044E+0	6.699E+0
-6.809E-2	6.024E+0	6.715E+0
-6.971E-2	6.037E+0	6.663E+0
-6.646E-2	5.949E+0	6.751E+0
-6.322E-2	6.112E+0	6.660E+0
-6.646E-2	6.021E+0	6.605E+0
-6.646E-2	6.128E+0	6.692E+0
-6.322E-2	6.086E+0	6.637E+0
-6.484E-2	6.164E+0	6.689E+0
-6.809E-2	6.128E+0	6.754E+0
-6.971E-2	6.173E+0	6.644E+0
-6.322E-2	5.813E+0	6.712E+0
-6.160E-2	6.225E+0	6.559E+0
-6.971E-2	6.040E+0	6.491E+0
-7.133E-2	6.021E+0	6.556E+0
-6.646E-2	5.998E+0	6.608E+0
-6.484E-2	5.936E+0	6.647E+0
-6.646E-2	6.001E+0	6.592E+0
-6.809E-2	6.173E+0	6.618E+0
-6.484E-2	5.998E+0	6.550E+0
-6.322E-2	6.105E+0	6.644E+0
-6.646E-2	6.034E+0	6.809E+0
-6.971E-2	6.095E+0	6.605E+0
-6.646E-2	5.995E+0	6.556E+0
-6.322E-2	6.092E+0	6.618E+0
-6.971E-2	6.044E+0	6.488E+0
-6.809E-2	6.199E+0	6.689E+0
-6.484E-2	6.082E+0	6.585E+0
-6.484E-2	6.092E+0	6.507E+0
-6.646E-2	6.011E+0	6.670E+0
-6.809E-2	5.972E+0	6.689E+0
-6.646E-2	6.079E+0	6.569E+0
-6.646E-2	6.044E+0	6.738E+0
-6.646E-2	5.920E+0	6.770E+0
-7.133E-2	6.170E+0	6.679E+0
-6.646E-2	6.021E+0	6.744E+0
-6.484E-2	5.982E+0	6.540E+0
-6.971E-2	6.173E+0	6.657E+0
-7.133E-2	6.160E+0	6.614E+0
-6.809E-2	6.011E+0	6.644E+0
-6.484E-2	6.069E+0	6.692E+0
-6.809E-2	6.180E+0	6.572E+0
-6.809E-2	6.108E+0	6.605E+0
-6.484E-2	6.063E+0	6.699E+0
-6.322E-2	6.173E+0	6.579E+0
-6.971E-2	5.940E+0	6.699E+0
-7.133E-2	5.917E+0	6.640E+0
-6.322E-2	6.138E+0	6.550E+0
-6.484E-2	6.031E+0	6.640E+0
-6.809E-2	6.076E+0	6.579E+0
-6.971E-2	6.037E+0	6.501E+0
-6.809E-2	6.141E+0	6.634E+0
-6.809E-2	6.160E+0	6.663E+0
-6.971E-2	5.998E+0	6.530E+0
-6.971E-2	6.044E+0	6.566E+0
-6.646E-2	6.086E+0	6.673E+0
-6.160E-2	6.105E+0	6.692E+0
-6.809E-2	6.131E+0	6.718E+0
-6.971E-2	6.008E+0	6.589E+0
-6.809E-2	6.131E+0	6.579E+0
-6.646E-2	6.040E+0	6.767E+0
-6.646E-2	5.949E+0	6.598E+0
-6.809E-2	6.024E+0	6.757E+0
-6.484E-2	5.966E+0	6.689E+0
-6.322E-2	6.079E+0	6.657E+0
-6.809E-2	6.086E+0	6.757E+0
-6.809E-2	6.005E+0	6.689E+0
-6.322E-2	5.949E+0	6.618E+0
-6.809E-2	6.066E+0	6.657E+0
-6.646E-2	6.144E+0	6.770E+0
-6.809E-2	5.962E+0	6.663E+0
-6.322E-2	6.066E+0	6.637E+0
-6.646E-2	6.076E+0	6.576E+0
-6.646E-2	6.141E+0	6.676E+0
-6.646E-2	6.112E+0	6.679E+0
-6.322E-2	6.069E+0	6.760E+0
-6.646E-2	6.118E+0	6.676E+0
-6.646E-2	6.011E+0	6.640E+0
-6.971E-2	6.073E+0	6.520E+0
-6.322E-2	6.095E+0	6.715E+0
-6.322E-2	6.057E+0	6.650E+0
-6.809E-2	5.988E+0	6.634E+0
-6.809E-2	5.969E+0	6.614E+0
-6.646E-2	6.141E+0	6.670E+0
-6.646E-2	6.076E+0	6.653E+0
-6.809E-2	6.069E+0	6.754E+0
-7.133E-2	5.911E+0	6.608E+0
-6.646E-2	6.014E+0	6.699E+0
-6.484E-2	6.001E+0	6.660E+0
-6.809E-2	6.060E+0	6.650E+0
-6.646E-2	6.193E+0	6.627E+0
-6.322E-2	5.875E+0	6.611E+0
-6.322E-2	6.066E+0	6.692E+0
-6.484E-2	6.082E+0	6.650E+0
-6.809E-2	6.050E+0	6.773E+0
-6.484E-2	6.099E+0	6.666E+0
-6.484E-2	5.979E+0	6.553E+0
-6.809E-2	6.121E+0	6.559E+0
-6.484E-2	6.079E+0	6.589E+0
-6.484E-2	6.066E+0	6.825E+0
-6.646E-2	5.972E+0	6.614E+0
-6.646E-2	5.988E+0	6.683E+0
-6.809E-2	5.949E+0	6.569E+0
-6.646E-2	6.092E+0	6.537E+0
-6.484E-2	6.044E+0	6.910E+0
-6.809E-2	6.053E+0	6.712E+0
-6.971E-2	6.069E+0	6.563E+0
-6.646E-2	5.949E+0	6.572E+0
-6.646E-2	6.031E+0	6.679E+0
-6.646E-2	6.128E+0	6.741E+0
-6.484E-2	6.027E+0	6.582E+0
-6.484E-2	6.095E+0	6.582E+0
-6.484E-2	6.118E+0	6.504E+0
-6.809E-2	5.891E+0	6.670E+0
-6.484E-2	6.112E+0	6.692E+0
-6.809E-2	6.021E+0	6.676E+0
-6.646E-2	6.105E+0	6.650E+0
-6.809E-2	6.066E+0	6.751E+0
-6.646E-2	6.014E+0	6.634E+0
-6.322E-2	5.985E+0	6.683E+0
-6.646E-2	6.053E+0	6.631E+0
-6.646E-2	6.115E+0	6.657E+0
-6.971E-2	6.232E+0	6.592E+0
-6.646E-2	6.102E+0	6.734E+0
-6.484E-2	6.186E+0	6.601E+0
-6.809E-2	6.069E+0	6.644E+0
-6.971E-2	6.050E+0	6.715E+0
-6.322E-2	6.170E+0	6.449E+0
-6.322E-2	6.131E+0	6.663E+0
-7.295E-2	5.979E+0	6.569E+0
-6.809E-2	5.891E+0	6.686E+0
-6.322E-2	6.144E+0	6.507E+0
-6.484E-2	5.930E+0	6.634E+0
-6.646E-2	6.167E+0	6.647E+0
-6.646E-2	6.027E+0	6.501E+0
-6.322E-2	6.021E+0	6.683E+0
-6.484E-2	6.050E+0	6.741E+0
-6.809E-2	6.037E+0	6.488E+0
-6.971E-2	6.082E+0	6.673E+0
-6.646E-2	6.066E+0	6.754E+0
-6.484E-2	5.927E+0	6.657E+0
-6.809E-2	5.953E+0	6.611E+0
-6.646E-2	6.154E+0	6.722E+0
-6.646E-2	6.102E+0	6.712E+0
-6.322E-2	5.969E+0	6.686E+0
-6.809E-2	6.134E+0	6.576E+0
-6.971E-2	6.066E+0	6.640E+0
-6.484E-2	5.969E+0	6.595E+0
-6.484E-2	6.173E+0	6.696E+0
-6.809E-2	5.914E+0	6.627E+0
-6.971E-2	5.885E+0	6.647E+0
-5.998E-2	6.092E+0	6.592E+0
-6.646E-2	6.261E+0	6.556E+0
-6.809E-2	6.079E+0	6.592E+0
-6.809E-2	6.011E+0	6.556E+0
-6.809E-2	6.037E+0	6.614E+0
-6.484E-2	5.982E+0	6.621E+0
-6.971E-2	6.209E+0	6.494E+0
-6.971E-2	6.086E+0	6.507E+0
-6.484E-2	6.144E+0	6.553E+0
-6.322E-2	5.911E+0	6.563E+0
-6.809E-2	6.024E+0	6.624E+0
-6.809E-2	6.079E+0	6.640E+0
-6.322E-2	5.982E+0	6.582E+0
-6.646E-2	5.975E+0	6.760E+0
-6.646E-2	5.966E+0	6.702E+0
-6.646E-2	6.118E+0	6.670E+0
-6.484E-2	6.018E+0	6.524E+0
-6.809E-2	6.105E+0	6.585E+0
-6.646E-2	6.134E+0	6.689E+0
-6.809E-2	6.069E+0	6.744E+0
-6.484E-2	5.979E+0	6.608E+0
-6.484E-2	6.011E+0	6.832E+0
-6.809E-2	6.037E+0	6.757E+0
-6.646E-2	5.901E+0	6.686E+0
-6.322E-2	6.108E+0	6.686E+0
-6.322E-2	6.125E+0	6.647E+0
-6.646E-2	6.044E+0	6.770E+0
-6.809E-2	6.031E+0	6.764E+0
-6.484E-2	6.066E+0	6.507E+0
-6.484E-2	6.121E+0	6.598E+0
-6.646E-2	6.037E+0	6.601E+0
-6.809E-2	5.966E+0	6.517E+0
-6.484E-2	6.060E+0	6.673E+0
-6.484E-2	6.024E+0	6.563E+0
-6.809E-2	6.151E+0	6.572E+0
-6.646E-2	5.946E+0	6.686E+0
-6.646E-2	5.933E+0	6.670E+0
-6.484E-2	6.057E+0	6.605E+0
-6.646E-2	6.125E+0	6.764E+0
-6.646E-2	6.245E+0	6.738E+0
-6.646E-2	5.995E+0	6.550E+0
-6.322E-2	5.953E+0	6.569E+0
-6.971E-2	5.862E+0	6.459E+0
-6.809E-2	6.044E+0	6.757E+0
-6.484E-2	5.985E+0	6.683E+0
-6.322E-2	6.076E+0	6.702E+0
-6.809E-2	6.095E+0	6.644E+0
-6.971E-2	5.933E+0	6.634E+0
-6.322E-2	5.972E+0	6.764E+0
-6.646E-2	6.076E+0	6.553E+0
-6.646E-2	6.053E+0	6.653E+0
-6.646E-2	5.998E+0	6.618E+0
-6.160E-2	5.930E+0	6.618E+0
-6.646E-2	6.044E+0	6.822E+0
-6.646E-2	6.131E+0	6.647E+0
-6.809E-2	6.024E+0	6.559E+0
-6.484E-2	6.069E+0	6.507E+0
-6.646E-2	6.069E+0	6.676E+0
-6.646E-2	5.865E+0	6.647E+0
-6.809E-2	6.037E+0	6.670E+0
-6.484E-2	6.063E+0	6.524E+0
-6.484E-2	6.086E+0	6.773E+0
-6.646E-2	6.053E+0	6.494E+0
-6.646E-2	5.995E+0	6.501E+0
-6.484E-2	6.037E+0	6.692E+0
-6.646E-2	5.898E+0	6.592E+0
-6.646E-2	6.001E+0	6.572E+0
-6.646E-2	6.128E+0	6.689E+0
-6.646E-2	6.014E+0	6.605E+0
-6.484E-2	6.050E+0	6.569E+0
-6.484E-2	6.138E+0	6.624E+0
-6.809E-2	5.979E+0	6.650E+0
-6.484E-2	6.076E+0	6.589E+0
-6.322E-2	6.154E+0	6.663E+0
-6.484E-2	6.092E+0	6.543E+0
-6.971E-2	6.057E+0	6.751E+0
-6.646E-2	6.024E+0	6.631E+0
-6.322E-2	5.992E+0	6.637E+0
-6.809E-2	6.001E+0	6.556E+0
-6.809E-2	5.962E+0	6.673E+0
-6.484E-2	6.144E+0	6.722E+0
-6.646E-2	5.995E+0	6.566E+0
-6.646E-2	5.966E+0	6.728E+0
-6.971E-2	5.988E+0	6.666E+0
-6.484E-2	6.099E+0	6.702E+0
-6.322E-2	6.141E+0	6.598E+0
-6.646E-2	6.128E+0	6.676E+0
-6.971E-2	6.258E+0	6.611E+0
-6.484E-2	5.949E+0	6.631E+0
-6.484E-2	6.063E+0	6.621E+0
-6.646E-2	5.936E+0	6.751E+0
-6.971E-2	6.092E+0	6.621E+0
-6.322E-2	6.050E+0	6.647E+0
-6.322E-2	6.177E+0	6.644E+0
-6.646E-2	6.092E+0	6.576E+0
-6.809E-2	5.995E+0	6.576E+0
-6.646E-2	5.898E+0	6.783E+0
-6.484E-2	5.998E+0	6.530E+0
-6.646E-2	5.966E+0	6.686E+0
-6.484E-2	6.034E+0	6.660E+0
-6.322E-2	5.959E+0	6.618E+0
-6.322E-2	6.040E+0	6.657E+0
-6.971E-2	6.154E+0	6.738E+0
-6.809E-2	5.972E+0	6.657E+0
-6.322E-2	6.125E+0	6.712E+0
-6.484E-2	5.988E+0	6.507E+0
-6.646E-2	5.911E+0	6.634E+0
-6.484E-2	5.898E+0	6.725E+0
-6.484E-2	6.121E+0	6.631E+0
-6.809E-2	6.008E+0	6.644E+0
-6.971E-2	5.995E+0	6.627E+0
-6.809E-2	5.992E+0	6.527E+0
-6.484E-2	6.206E+0	6.559E+0
-6.484E-2	6.079E+0	6.582E+0
-6.809E-2	5.985E+0	6.524E+0
-6.484E-2	6.151E+0	6.553E+0
-6.646E-2	6.125E+0	6.647E+0
-6.322E-2	6.034E+0	6.543E+0
-6.809E-2	6.141E+0	6.563E+0
-6.646E-2	6.018E+0	6.647E+0
-6.322E-2	6.131E+0	6.637E+0
-6.646E-2	6.160E+0	6.627E+0
-6.809E-2	5.982E+0	6.663E+0
-6.646E-2	6.069E+0	6.491E+0
-6.484E-2	6.031E+0	6.738E+0
-6.322E-2	5.988E+0	6.595E+0
-6.809E-2	6.034E+0	6.524E+0
-6.809E-2	6.011E+0	6.449E+0
-6.646E-2	5.936E+0	6.670E+0
-6.484E-2	6.053E+0	6.618E+0
-6.809E-2	5.894E+0	6.624E+0
-6.971E-2	6.057E+0	6.741E+0
-6.646E-2	5.969E+0	6.644E+0
-6.322E-2	6.128E+0	6.504E+0
-7.133E-2	6.128E+0	6.673E+0
-6.809E-2	6.066E+0	6.527E+0
-6.646E-2	6.228E+0	6.631E+0
-6.646E-2	5.911E+0	6.631E+0
-6.809E-2	6.073E+0	6.579E+0
-6.484E-2	6.125E+0	6.660E+0
-6.322E-2	6.079E+0	6.566E+0
-6.160E-2	6.069E+0	6.631E+0
-6.646E-2	6.040E+0	6.676E+0
-6.484E-2	5.943E+0	6.624E+0
-6.322E-2	5.992E+0	6.556E+0
-6.322E-2	5.917E+0	6.618E+0
-6.971E-2	5.969E+0	6.572E+0
-6.646E-2	5.872E+0	6.689E+0
-6.646E-2	6.069E+0	6.666E+0
-6.160E-2	5.949E+0	6.608E+0
-6.646E-2	5.992E+0	6.621E+0
-6.809E-2	6.037E+0	6.540E+0
-6.484E-2	6.005E+0	6.433E+0
-6.646E-2	6.001E+0	6.858E+0
-6.809E-2	5.930E+0	6.663E+0
-6.646E-2	6.044E+0	6.618E+0
-6.646E-2	6.128E+0	6.527E+0
-6.646E-2	6.031E+0	6.725E+0
-7.133E-2	6.014E+0	6.673E+0
-6.971E-2	6.021E+0	6.605E+0
-6.484E-2	6.027E+0	6.618E+0
-6.484E-2	5.992E+0	6.527E+0
-6.809E-2	6.024E+0	6.757E+0
-6.809E-2	6.005E+0	6.799E+0
-6.322E-2	6.024E+0	6.631E+0
-6.484E-2	5.933E+0	6.576E+0
-6.971E-2	6.008E+0	6.686E+0
-6.971E-2	6.066E+0	6.543E+0
-6.322E-2	6.053E+0	6.618E+0
-6.646E-2	6.021E+0	6.686E+0
-6.809E-2	6.037E+0	6.637E+0
-6.646E-2	6.177E+0	6.718E+0
-6.322E-2	6.018E+0	6.601E+0
-6.484E-2	6.134E+0	6.686E+0
-6.646E-2	6.160E+0	6.650E+0
-6.484E-2	5.979E+0	6.543E+0
-6.322E-2	5.998E+0	6.576E+0
-6.809E-2	6.105E+0	6.715E+0
-6.646E-2	5.985E+0	6.670E+0
-6.971E-2	6.063E+0	6.589E+0
-6.322E-2	5.959E+0	6.637E+0
-6.484E-2	6.044E+0	6.494E+0
-6.971E-2	6.193E+0	6.696E+0
-6.809E-2	6.160E+0	6.494E+0
-6.484E-2	6.040E+0	6.699E+0
-6.322E-2	5.849E+0	6.517E+0
-7.133E-2	5.927E+0	6.624E+0
-6.646E-2	5.988E+0	6.543E+0
-6.322E-2	5.943E+0	6.576E+0
-6.322E-2	6.199E+0	6.589E+0
-6.809E-2	5.985E+0	6.644E+0
-6.809E-2	6.057E+0	6.676E+0
-6.484E-2	6.196E+0	6.718E+0
-6.322E-2	6.024E+0	6.722E+0
-6.809E-2	6.037E+0	6.559E+0
-6.971E-2	6.057E+0	6.585E+0
-6.484E-2	6.008E+0	6.689E+0
-6.484E-2	6.076E+0	6.595E+0
-6.971E-2	6.011E+0	6.601E+0
-6.971E-2	6.079E+0	6.634E+0
-6.646E-2	5.992E+0	6.624E+0
-6.809E-2	6.057E+0	6.605E+0
-6.971E-2	6.008E+0	6.572E+0
-7.133E-2	6.018E+0	6.780E+0
-6.322E-2	6.024E+0	6.637E+0
-6.484E-2	6.018E+0	6.624E+0
-6.809E-2	6.018E+0	6.734E+0
-6.809E-2	6.005E+0	6.640E+0
-6.484E-2	5.946E+0	6.676E+0
-6.809E-2	5.975E+0	6.614E+0
-6.809E-2	6.047E+0	6.446E+0
-6.646E-2	6.031E+0	6.585E+0
-6.322E-2	6.008E+0	6.572E+0
-6.646E-2	6.076E+0	6.611E+0
-6.646E-2	6.024E+0	6.559E+0
-6.809E-2	6.031E+0	6.738E+0
-6.322E-2	5.829E+0	6.663E+0
-6.484E-2	6.011E+0	6.553E+0
-6.809E-2	5.979E+0	6.550E+0
-6.809E-2	6.047E+0	6.650E+0
-6.484E-2	5.917E+0	6.728E+0
-6.322E-2	5.930E+0	6.722E+0
-6.646E-2	6.044E+0	6.404E+0
-6.809E-2	6.031E+0	6.566E+0
-6.484E-2	6.040E+0	6.614E+0
-6.484E-2	6.018E+0	6.728E+0
-6.646E-2	6.047E+0	6.679E+0
-6.484E-2	6.073E+0	6.614E+0
-5.998E-2	6.073E+0	6.559E+0
-6.809E-2	5.940E+0	6.631E+0
-6.809E-2	6.102E+0	6.653E+0
-6.646E-2	5.998E+0	6.621E+0
-6.484E-2	6.089E+0	6.653E+0
-6.322E-2	6.066E+0	6.660E+0
-6.646E-2	6.073E+0	6.563E+0
-6.809E-2	6.115E+0	6.582E+0
-6.160E-2	6.102E+0	6.485E+0
-6.484E-2	6.001E+0	6.556E+0
-6.484E-2	6.057E+0	6.520E+0
-6.809E-2	6.018E+0	6.631E+0
-6.484E-2	5.927E+0	6.692E+0
-6.484E-2	6.157E+0	6.550E+0
-6.971E-2	5.975E+0	6.611E+0
-6.646E-2	6.011E+0	6.715E+0
-6.322E-2	6.151E+0	6.481E+0
-6.809E-2	6.157E+0	6.637E+0
-6.646E-2	6.037E+0	6.631E+0
-6.971E-2	6.044E+0	6.692E+0
-6.322E-2	6.053E+0	6.627E+0
-6.484E-2	6.027E+0	6.676E+0
-6.809E-2	5.995E+0	6.760E+0
-6.971E-2	6.115E+0	6.546E+0
-6.322E-2	5.995E+0	6.514E+0
-6.322E-2	5.930E+0	6.627E+0
-6.646E-2	6.018E+0	6.702E+0
-6.809E-2	6.095E+0	6.689E+0
-6.322E-2	6.095E+0	6.696E+0
-6.484E-2	6.047E+0	6.686E+0
-6.646E-2	5.933E+0	6.702E+0
-6.646E-2	6.014E+0	6.754E+0
-6.322E-2	6.196E+0	6.488E+0
-6.484E-2	6.069E+0	6.601E+0
-6.809E-2	6.095E+0	6.663E+0
-6.484E-2	5.959E+0	6.637E+0
-6.160E-2	6.031E+0	6.715E+0
-6.322E-2	5.959E+0	6.559E+0
-6.809E-2	6.089E+0	6.702E+0
-6.809E-2	6.144E+0	6.514E+0
-6.484E-2	5.975E+0	6.627E+0
-6.484E-2	5.985E+0	6.731E+0
-6.971E-2	6.057E+0	6.572E+0
-6.809E-2	5.969E+0	6.673E+0
-6.484E-2	6.167E+0	6.527E+0
-6.484E-2	6.034E+0	6.653E+0
-6.646E-2	6.021E+0	6.601E+0
-6.646E-2	6.034E+0	6.660E+0
-6.322E-2	6.034E+0	6.585E+0
-6.646E-2	5.956E+0	6.585E+0
-6.809E-2	6.053E+0	6.618E+0
-6.809E-2	6.011E+0	6.608E+0
-6.484E-2	6.118E+0	6.673E+0
-6.160E-2	6.131E+0	6.660E+0
-6.646E-2	6.118E+0	6.725E+0
-6.809E-2	6.125E+0	6.624E+0
-6.646E-2	6.034E+0	6.683E+0
-6.322E-2	6.018E+0	6.686E+0
-6.646E-2	5.956E+0	6.514E+0
-6.809E-2	6.001E+0	6.627E+0
-6.646E-2	6.024E+0	6.673E+0
-6.646E-2	6.086E+0	6.773E+0
-6.809E-2	6.060E+0	6.705E+0
-6.484E-2	6.079E+0	6.592E+0
-6.322E-2	6.154E+0	6.676E+0
-6.646E-2	5.949E+0	6.699E+0
-6.646E-2	5.917E+0	6.546E+0
-6.484E-2	6.069E+0	6.595E+0
-6.484E-2	6.011E+0	6.537E+0
-6.646E-2	6.024E+0	6.640E+0
-6.809E-2	6.005E+0	6.666E+0
-6.809E-2	6.066E+0	6.731E+0
-6.322E-2	5.982E+0	6.598E+0
-5.998E-2	6.040E+0	6.439E+0
-6.809E-2	5.927E+0	6.589E+0
-6.646E-2	6.008E+0	6.773E+0
-6.160E-2	6.034E+0	6.640E+0
-6.646E-2	6.014E+0	6.530E+0
-6.809E-2	6.057E+0	6.637E+0
-6.971E-2	6.086E+0	6.686E+0
-6.484E-2	6.118E+0	6.686E+0
-6.322E-2	5.972E+0	6.585E+0
-6.971E-2	6.034E+0	6.624E+0
-6.646E-2	6.173E+0	6.517E+0
-6.322E-2	6.089E+0	6.780E+0
-6.484E-2	5.972E+0	6.696E+0
-6.646E-2	6.141E+0	6.627E+0
-6.646E-2	6.031E+0	6.563E+0
-6.484E-2	5.894E+0	6.660E+0
-6.484E-2	6.053E+0	6.546E+0
-6.809E-2	6.082E+0	6.533E+0
-6.646E-2	6.173E+0	6.679E+0
-6.484E-2	5.943E+0	6.585E+0
-6.484E-2	5.859E+0	6.780E+0
-7.133E-2	5.969E+0	6.608E+0
-6.484E-2	6.027E+0	6.592E+0
-6.484E-2	5.995E+0	6.582E+0
-6.646E-2	6.037E+0	6.647E+0
-6.809E-2	6.125E+0	6.734E+0
-6.646E-2	6.027E+0	6.430E+0
-6.646E-2	6.031E+0	6.712E+0
-6.646E-2	6.128E+0	6.676E+0
-6.809E-2	5.904E+0	6.722E+0
-6.646E-2	5.969E+0	6.679E+0
-6.484E-2	5.998E+0	6.819E+0
-6.484E-2	6.102E+0	6.530E+0
-6.809E-2	6.112E+0	6.702E+0
-6.646E-2	5.940E+0	6.657E+0
-6.484E-2	5.962E+0	6.696E+0
-6.484E-2	6.021E+0	6.601E+0
-6.646E-2	6.018E+0	6.702E+0
-6.809E-2	5.956E+0	6.637E+0
-6.160E-2	5.995E+0	6.702E+0
-6.484E-2	6.027E+0	6.718E+0
-6.809E-2	6.031E+0	6.579E+0
-6.646E-2	6.151E+0	6.725E+0
-6.322E-2	6.050E+0	6.722E+0
-6.646E-2	6.089E+0	6.589E+0
-6.646E-2	6.060E+0	6.647E+0
-6.484E-2	5.975E+0	6.699E+0
-6.322E-2	5.953E+0	6.608E+0
-6.484E-2	6.102E+0	6.614E+0
-6.971E-2	6.063E+0	6.657E+0
-6.484E-2	6.031E+0	6.728E+0
-6.484E-2	6.241E+0	6.472E+0
-6.809E-2	6.131E+0	6.598E+0
-6.971E-2	6.115E+0	6.537E+0
-6.646E-2	6.031E+0	6.653E+0
-6.160E-2	6.053E+0	6.566E+0
-6.809E-2	6.079E+0	6.592E+0
-6.971E-2	6.001E+0	6.709E+0
-6.646E-2	6.095E+0	6.608E+0
-6.484E-2	5.904E+0	6.601E+0
-6.646E-2	6.050E+0	6.673E+0
-6.971E-2	6.086E+0	6.699E+0
-6.484E-2	6.027E+0	6.550E+0
-6.160E-2	6.005E+0	6.608E+0
-6.484E-2	6.092E+0	6.686E+0
-6.971E-2	5.911E+0	6.592E+0
-6.809E-2	6.112E+0	6.647E+0
-6.160E-2	6.063E+0	6.650E+0
-6.322E-2	6.099E+0	6.702E+0
-6.971E-2	5.992E+0	6.553E+0
-6.809E-2	6.024E+0	6.569E+0
-6.646E-2	6.018E+0	6.676E+0
-6.809E-2	6.057E+0	6.650E+0
-6.484E-2	6.141E+0	6.527E+0
-6.484E-2	6.021E+0	6.559E+0
-6.322E-2	5.998E+0	6.631E+0
-6.646E-2	5.901E+0	6.679E+0
-6.809E-2	6.005E+0	6.770E+0
-6.971E-2	6.092E+0	6.614E+0
-6.322E-2	5.969E+0	6.621E+0
-6.646E-2	5.969E+0	6.537E+0
-6.809E-2	5.972E+0	6.627E+0
-6.484E-2	5.979E+0	6.485E+0
-6.322E-2	5.898E+0	6.796E+0
-6.484E-2	6.001E+0	6.725E+0
-6.971E-2	5.966E+0	6.757E+0
-6.809E-2	6.069E+0	6.543E+0
-6.322E-2	5.859E+0	6.640E+0
-6.646E-2	6.131E+0	6.566E+0
-6.809E-2	6.105E+0	6.738E+0
-7.133E-2	6.086E+0	6.563E+0
-6.160E-2	6.001E+0	6.715E+0
-6.484E-2	5.988E+0	6.709E+0
-6.809E-2	6.057E+0	6.624E+0
-6.646E-2	5.982E+0	6.556E+0
-6.322E-2	6.027E+0	6.653E+0
-6.809E-2	6.241E+0	6.660E+0
-6.971E-2	6.050E+0	6.692E+0
-6.809E-2	5.956E+0	6.689E+0
-6.322E-2	5.930E+0	6.634E+0
-6.484E-2	5.946E+0	6.566E+0
-6.809E-2	5.917E+0	6.618E+0
-6.809E-2	6.024E+0	6.546E+0
-6.484E-2	6.060E+0	6.576E+0
-6.809E-2	6.011E+0	6.556E+0
-6.646E-2	6.092E+0	6.595E+0
-6.484E-2	6.131E+0	6.524E+0
-6.322E-2	6.053E+0	6.686E+0
-6.484E-2	6.034E+0	6.718E+0
-6.646E-2	6.037E+0	6.725E+0
-6.484E-2	6.005E+0	6.569E+0
-6.484E-2	5.992E+0	6.647E+0
-6.484E-2	6.005E+0	6.692E+0
-6.809E-2	6.024E+0	6.553E+0
-6.646E-2	6.001E+0	6.627E+0
-5.998E-2	6.186E+0	6.533E+0
-6.484E-2	5.969E+0	6.520E+0
-6.646E-2	6.167E+0	6.595E+0
-6.646E-2	6.014E+0	6.530E+0
-6.484E-2	6.024E+0	6.715E+0
-6.322E-2	6.034E+0	6.734E+0
-6.646E-2	5.875E+0	6.481E+0
-6.484E-2	6.092E+0	6.676E+0
-6.160E-2	6.047E+0	6.543E+0
-6.484E-2	6.008E+0	6.812E+0
-6.971E-2	6.044E+0	6.653E+0
-6.484E-2	6.014E+0	6.647E+0
-6.484E-2	5.878E+0	6.653E+0
-6.484E-2	6.284E+0	6.738E+0
-6.809E-2	6.196E+0	6.718E+0
-6.484E-2	6.219E+0	6.527E+0
-6.322E-2	6.047E+0	6.702E+0
-6.646E-2	5.933E+0	6.543E+0
-6.646E-2	5.972E+0	6.734E+0
-6.809E-2	6.134E+0	6.705E+0
-6.322E-2	6.047E+0	6.556E+0
-6.484E-2	5.927E+0	6.670E+0
-6.646E-2	6.014E+0	6.605E+0
-6.809E-2	5.911E+0	6.673E+0
-6.322E-2	6.063E+0	6.679E+0
-6.646E-2	6.115E+0	6.533E+0
-6.484E-2	5.995E+0	6.725E+0
-6.322E-2	5.953E+0	6.621E+0
-5.998E-2	6.057E+0	6.702E+0
-6.484E-2	5.946E+0	6.705E+0
-6.971E-2	5.949E+0	6.589E+0
-6.809E-2	6.086E+0	6.601E+0
-6.484E-2	6.031E+0	6.637E+0
-6.484E-2	6.082E+0	6.611E+0
-7.133E-2	5.985E+0	6.653E+0
-6.484E-2	6.164E+0	6.718E+0
-6.322E-2	6.050E+0	6.653E+0
-6.484E-2	6.040E+0	6.527E+0
-6.809E-2	6.024E+0	6.650E+0
-6.646E-2	6.069E+0	6.660E+0
-6.322E-2	6.121E+0	6.660E+0
-6.646E-2	5.975E+0	6.780E+0
-6.646E-2	6.044E+0	6.670E+0
-6.971E-2	6.034E+0	6.605E+0
-6.322E-2	6.060E+0	6.614E+0
-6.322E-2	6.144E+0	6.715E+0
-6.646E-2	6.073E+0	6.540E+0
-6.809E-2	6.047E+0	6.712E+0
-6.484E-2	6.131E+0	6.601E+0
-6.646E-2	6.014E+0	6.673E+0
-6.971E-2	6.011E+0	6.472E+0
-6.646E-2	6.076E+0	6.592E+0
-6.322E-2	6.008E+0	6.835E+0
-6.646E-2	6.082E+0	6.725E+0
-6.809E-2	6.053E+0	6.485E+0
-6.646E-2	6.027E+0	6.696E+0
-6.484E-2	5.949E+0	6.692E+0
-6.484E-2	6.118E+0	6.751E+0
-6.646E-2	6.082E+0	6.582E+0
-6.809E-2	6.177E+0	6.598E+0
-6.322E-2	6.027E+0	6.537E+0
-6.646E-2	6.092E+0	6.666E+0
-6.809E-2	5.995E+0	6.589E+0
-6.484E-2	6.001E+0	6.696E+0
-6.484E-2	5.995E+0	6.653E+0
-6.484E-2	6.053E+0	6.705E+0
-6.809E-2	5.898E+0	6.618E+0
-6.322E-2	6.024E+0	6.738E+0
-6.322E-2	6.073E+0	6.621E+0
-6.484E-2	6.079E+0	6.696E+0
-6.809E-2	6.115E+0	6.670E+0
-6.484E-2	6.057E+0	6.663E+0
-6.484E-2	5.940E+0	6.559E+0
-6.322E-2	6.014E+0	6.734E+0
-6.646E-2	5.982E+0	6.462E+0
-6.322E-2	6.082E+0	6.614E+0
-6.484E-2	6.121E+0	6.614E+0
-6.484E-2	5.920E+0	6.592E+0
-6.484E-2	5.953E+0	6.624E+0
-6.646E-2	6.076E+0	6.644E+0
-6.484E-2	6.076E+0	6.689E+0
-6.484E-2	5.852E+0	6.559E+0
-6.322E-2	6.040E+0	6.653E+0
-6.971E-2	6.001E+0	6.657E+0
-6.160E-2	6.037E+0	6.699E+0
-6.322E-2	6.001E+0	6.666E+0
-6.971E-2	6.060E+0	6.660E+0
-6.484E-2	5.956E+0	6.598E+0
-6.322E-2	5.959E+0	6.624E+0
-6.646E-2	6.050E+0	6.491E+0
-6.809E-2	5.982E+0	6.722E+0
-6.484E-2	5.885E+0	6.553E+0
-6.484E-2	6.027E+0	6.504E+0
-6.322E-2	5.917E+0	6.566E+0
-6.646E-2	6.222E+0	6.566E+0
-6.646E-2	6.063E+0	6.634E+0
-6.484E-2	6.024E+0	6.585E+0
-6.646E-2	6.057E+0	6.637E+0
-6.809E-2	5.943E+0	6.757E+0
-6.646E-2	6.118E+0	6.621E+0
[truncated: 80,369 more rows]
