# Supplementary material for: Improved ANAP incorporation and VCF analysis reveal details of P2X7 current facilitation and a limited conformational interplay between ATP binding and the intracellular ballast domain
Source: eLife. 2023 Jan 4;12:e82479. doi: 10.7554/eLife.82479 (PMC9859053; doi:10.7554/eLife.82479)
Supplement: Figure 3—figure supplement 3—source data 2. [file elife-82479-fig3-figsupp3-data2.zip › Figure-3_figure-supplement-3_source-data-2/Cys-Ala-constructs/Cys-Ala_T361/b24/16.csv]

-1.346E-1	7.218E+0	8.074E+0
-1.281E-1	7.289E+0	7.902E+0
-1.297E-1	7.312E+0	8.019E+0
-1.330E-1	7.189E+0	7.935E+0
-1.330E-1	7.237E+0	7.899E+0
-1.297E-1	7.166E+0	7.977E+0
-1.281E-1	7.130E+0	7.970E+0
-1.362E-1	7.228E+0	7.821E+0
-1.362E-1	7.237E+0	7.750E+0
-1.313E-1	7.299E+0	8.032E+0
-1.297E-1	7.302E+0	7.964E+0
-1.330E-1	7.458E+0	8.009E+0
-1.330E-1	7.341E+0	7.970E+0
-1.313E-1	7.296E+0	8.084E+0
-1.297E-1	7.143E+0	7.902E+0
-1.330E-1	7.085E+0	7.831E+0
-1.330E-1	7.328E+0	8.077E+0
-1.313E-1	7.228E+0	7.870E+0
-1.297E-1	7.182E+0	7.860E+0
-1.313E-1	7.361E+0	7.990E+0
-1.362E-1	7.098E+0	7.922E+0
-1.265E-1	7.218E+0	7.964E+0
-1.297E-1	7.185E+0	7.805E+0
-1.330E-1	7.198E+0	7.922E+0
-1.378E-1	7.159E+0	7.922E+0
-1.297E-1	7.211E+0	8.039E+0
-1.297E-1	7.169E+0	7.854E+0
-1.330E-1	7.179E+0	7.935E+0
-1.330E-1	7.124E+0	7.925E+0
-1.313E-1	7.296E+0	7.974E+0
-1.313E-1	7.150E+0	7.889E+0
-1.346E-1	7.137E+0	8.026E+0
-1.346E-1	7.361E+0	8.039E+0
-1.297E-1	7.286E+0	7.847E+0
-1.297E-1	7.137E+0	7.899E+0
-1.297E-1	7.221E+0	7.983E+0
-1.330E-1	7.146E+0	8.120E+0
-1.265E-1	7.172E+0	7.938E+0
-1.313E-1	7.075E+0	7.899E+0
-1.346E-1	7.117E+0	7.678E+0
-1.330E-1	7.189E+0	7.919E+0
-1.313E-1	7.198E+0	7.980E+0
-1.297E-1	7.228E+0	8.175E+0
-1.330E-1	7.134E+0	7.974E+0
-1.330E-1	7.166E+0	7.740E+0
-1.297E-1	7.331E+0	7.944E+0
-1.313E-1	7.182E+0	7.951E+0
-1.362E-1	7.357E+0	7.743E+0
-1.330E-1	7.137E+0	7.987E+0
-1.313E-1	7.247E+0	7.974E+0
-1.313E-1	7.400E+0	7.795E+0
-1.330E-1	7.224E+0	8.058E+0
-1.346E-1	7.286E+0	8.009E+0
-1.313E-1	7.124E+0	7.996E+0
-1.297E-1	7.354E+0	7.831E+0
-1.346E-1	7.208E+0	7.844E+0
-1.330E-1	7.364E+0	7.983E+0
-1.313E-1	7.244E+0	7.863E+0
-1.265E-1	7.328E+0	7.919E+0
-1.330E-1	7.370E+0	8.055E+0
-1.346E-1	7.176E+0	7.847E+0
-1.297E-1	7.283E+0	7.961E+0
-1.281E-1	7.286E+0	7.967E+0
-1.330E-1	7.228E+0	7.915E+0
-1.346E-1	7.182E+0	7.944E+0
-1.297E-1	7.208E+0	7.824E+0
-1.313E-1	7.234E+0	7.902E+0
-1.313E-1	7.312E+0	8.100E+0
-1.346E-1	7.185E+0	7.873E+0
-1.330E-1	7.283E+0	7.983E+0
-1.297E-1	7.322E+0	7.961E+0
-1.330E-1	7.202E+0	8.188E+0
-1.330E-1	7.182E+0	7.987E+0
-1.297E-1	7.221E+0	8.045E+0
-1.281E-1	7.267E+0	7.844E+0
-1.313E-1	7.237E+0	7.922E+0
-1.346E-1	7.072E+0	8.058E+0
-1.297E-1	7.218E+0	7.951E+0
-1.297E-1	7.156E+0	7.902E+0
-1.346E-1	7.143E+0	8.003E+0
-1.330E-1	7.315E+0	7.957E+0
-1.330E-1	7.192E+0	7.932E+0
-1.265E-1	7.072E+0	7.880E+0
-1.330E-1	7.387E+0	7.928E+0
-1.330E-1	7.218E+0	7.873E+0
-1.297E-1	7.286E+0	7.834E+0
-1.330E-1	7.231E+0	7.987E+0
-1.330E-1	7.257E+0	8.081E+0
-1.362E-1	7.198E+0	7.922E+0
-1.281E-1	7.095E+0	7.944E+0
-1.313E-1	7.189E+0	8.029E+0
-1.313E-1	7.335E+0	8.045E+0
-1.330E-1	7.172E+0	7.870E+0
-1.297E-1	7.228E+0	7.993E+0
-1.281E-1	7.247E+0	7.932E+0
-1.362E-1	7.208E+0	7.899E+0
-1.313E-1	7.283E+0	7.857E+0
-1.297E-1	7.228E+0	7.899E+0
-1.281E-1	7.309E+0	7.850E+0
-1.313E-1	7.140E+0	7.802E+0
-1.330E-1	7.279E+0	7.786E+0
-1.330E-1	7.490E+0	7.909E+0
-1.313E-1	7.114E+0	8.045E+0
-1.362E-1	7.335E+0	7.964E+0
-1.346E-1	7.302E+0	7.938E+0
-1.281E-1	7.309E+0	7.993E+0
-1.330E-1	7.377E+0	8.016E+0
-1.346E-1	7.309E+0	8.061E+0
-1.346E-1	7.247E+0	7.737E+0
-1.297E-1	7.263E+0	7.886E+0
-1.297E-1	7.254E+0	8.097E+0
-1.313E-1	7.250E+0	7.919E+0
-1.362E-1	7.276E+0	7.909E+0
-1.297E-1	7.312E+0	8.000E+0
-1.297E-1	7.250E+0	7.886E+0
-1.330E-1	7.387E+0	7.932E+0
-1.330E-1	7.250E+0	7.893E+0
-1.330E-1	7.279E+0	7.922E+0
-1.281E-1	7.289E+0	7.938E+0
-1.330E-1	7.387E+0	7.893E+0
-1.313E-1	7.241E+0	7.773E+0
-1.281E-1	7.108E+0	7.909E+0
-1.313E-1	7.244E+0	7.954E+0
-1.330E-1	7.273E+0	7.954E+0
-1.330E-1	7.205E+0	7.922E+0
-1.297E-1	7.328E+0	7.967E+0
-1.297E-1	7.241E+0	8.071E+0
-1.346E-1	7.218E+0	7.925E+0
-1.362E-1	7.312E+0	7.951E+0
-1.297E-1	7.198E+0	8.039E+0
-1.313E-1	7.085E+0	8.094E+0
-1.330E-1	7.335E+0	7.906E+0
-1.362E-1	7.202E+0	7.980E+0
-1.313E-1	7.108E+0	7.737E+0
-1.313E-1	7.273E+0	7.980E+0
-1.330E-1	7.403E+0	7.948E+0
-1.330E-1	7.150E+0	7.961E+0
-1.281E-1	7.208E+0	8.000E+0
-1.297E-1	7.218E+0	7.938E+0
-1.362E-1	7.273E+0	7.899E+0
-1.330E-1	7.153E+0	7.915E+0
-1.313E-1	7.224E+0	8.068E+0
-1.297E-1	7.289E+0	7.983E+0
-1.346E-1	7.328E+0	7.948E+0
-1.330E-1	7.108E+0	8.035E+0
-1.297E-1	7.289E+0	7.876E+0
-1.297E-1	7.302E+0	8.006E+0
-1.330E-1	7.267E+0	7.996E+0
-1.362E-1	7.104E+0	7.925E+0
-1.297E-1	7.292E+0	7.938E+0
-1.313E-1	7.331E+0	7.974E+0
-1.346E-1	7.383E+0	7.932E+0
-1.346E-1	7.231E+0	8.042E+0
-1.265E-1	7.211E+0	7.737E+0
-1.297E-1	7.322E+0	8.094E+0
-1.330E-1	7.130E+0	8.100E+0
-1.346E-1	7.166E+0	7.805E+0
-1.313E-1	7.312E+0	8.029E+0
-1.281E-1	7.195E+0	7.941E+0
-1.346E-1	7.292E+0	7.863E+0
-1.362E-1	7.202E+0	7.886E+0
-1.330E-1	7.072E+0	8.029E+0
-1.297E-1	7.108E+0	7.938E+0
-1.346E-1	7.286E+0	7.948E+0
-1.346E-1	7.400E+0	7.967E+0
-1.313E-1	7.250E+0	8.142E+0
-1.281E-1	7.364E+0	7.922E+0
-1.313E-1	7.322E+0	7.860E+0
-1.346E-1	7.241E+0	7.922E+0
-1.265E-1	7.156E+0	7.805E+0
-1.330E-1	7.082E+0	7.977E+0
-1.346E-1	7.104E+0	7.899E+0
-1.313E-1	7.257E+0	7.776E+0
-1.313E-1	7.205E+0	7.974E+0
-1.281E-1	7.218E+0	7.977E+0
-1.346E-1	7.276E+0	7.909E+0
-1.330E-1	7.241E+0	8.139E+0
-1.281E-1	7.121E+0	8.048E+0
-1.330E-1	7.351E+0	7.944E+0
-1.346E-1	7.215E+0	8.016E+0
-1.330E-1	7.228E+0	8.052E+0
-1.297E-1	7.224E+0	8.022E+0
-1.297E-1	7.302E+0	7.932E+0
-1.346E-1	7.263E+0	7.821E+0
-1.346E-1	7.221E+0	8.006E+0
-1.281E-1	7.228E+0	8.120E+0
-1.281E-1	7.312E+0	7.964E+0
-1.346E-1	7.072E+0	8.000E+0
-1.346E-1	7.263E+0	7.961E+0
-1.297E-1	7.117E+0	7.802E+0
-1.281E-1	7.286E+0	7.990E+0
-1.346E-1	7.189E+0	7.944E+0
-1.378E-1	7.085E+0	7.747E+0
-1.313E-1	7.159E+0	7.957E+0
-1.281E-1	7.260E+0	8.084E+0
-1.313E-1	7.409E+0	7.899E+0
-1.330E-1	7.292E+0	7.938E+0
-1.313E-1	7.205E+0	7.974E+0
-1.297E-1	7.341E+0	8.022E+0
-1.330E-1	7.276E+0	7.880E+0
-1.346E-1	7.305E+0	7.886E+0
-1.265E-1	7.302E+0	7.912E+0
-1.297E-1	7.270E+0	7.925E+0
-1.346E-1	7.221E+0	7.925E+0
-1.362E-1	7.182E+0	8.035E+0
-1.313E-1	7.049E+0	7.954E+0
-1.297E-1	7.292E+0	7.824E+0
-1.330E-1	7.286E+0	7.932E+0
-1.330E-1	7.318E+0	7.902E+0
-1.281E-1	7.117E+0	7.990E+0
-1.330E-1	7.276E+0	7.876E+0
-1.330E-1	7.208E+0	7.932E+0
-1.362E-1	7.221E+0	7.889E+0
-1.281E-1	7.108E+0	7.873E+0
-1.281E-1	7.198E+0	7.844E+0
-1.346E-1	7.309E+0	7.863E+0
-1.362E-1	7.088E+0	7.932E+0
-1.297E-1	7.121E+0	7.944E+0
-1.313E-1	7.361E+0	7.906E+0
-1.281E-1	7.412E+0	7.967E+0
-1.362E-1	7.364E+0	7.944E+0
-1.313E-1	7.111E+0	8.120E+0
-1.281E-1	7.234E+0	7.961E+0
-1.313E-1	7.244E+0	7.928E+0
-1.346E-1	7.302E+0	7.847E+0
-1.330E-1	7.357E+0	7.967E+0
-1.297E-1	7.221E+0	7.912E+0
-1.330E-1	7.296E+0	7.886E+0
-1.313E-1	7.279E+0	8.084E+0
-1.297E-1	7.127E+0	7.886E+0
-1.330E-1	7.305E+0	7.948E+0
-1.378E-1	7.121E+0	7.854E+0
-1.346E-1	7.357E+0	7.935E+0
-1.281E-1	7.390E+0	8.084E+0
-1.281E-1	7.134E+0	8.052E+0
-1.330E-1	7.279E+0	7.854E+0
-1.330E-1	7.202E+0	8.087E+0
-1.330E-1	7.231E+0	7.987E+0
-1.265E-1	7.260E+0	7.873E+0
-1.330E-1	7.179E+0	7.899E+0
-1.330E-1	7.315E+0	7.876E+0
-1.297E-1	7.121E+0	7.889E+0
-1.281E-1	7.137E+0	7.961E+0
-1.330E-1	7.163E+0	7.919E+0
-1.346E-1	7.205E+0	8.009E+0
-1.281E-1	7.111E+0	7.983E+0
-1.297E-1	7.101E+0	7.919E+0
-1.330E-1	7.224E+0	7.883E+0
-1.362E-1	7.279E+0	8.100E+0
-1.313E-1	7.341E+0	7.961E+0
-1.297E-1	7.377E+0	8.084E+0
-1.330E-1	7.231E+0	7.983E+0
-1.346E-1	7.228E+0	7.854E+0
-1.297E-1	7.146E+0	7.889E+0
-1.297E-1	7.361E+0	7.876E+0
-1.313E-1	7.221E+0	7.951E+0
-1.330E-1	7.179E+0	7.987E+0
-1.297E-1	7.195E+0	8.165E+0
-1.297E-1	7.195E+0	7.870E+0
-1.346E-1	7.172E+0	7.922E+0
-1.346E-1	7.108E+0	7.886E+0
-1.313E-1	7.315E+0	7.880E+0
-1.313E-1	7.267E+0	7.841E+0
-1.330E-1	7.082E+0	7.847E+0
-1.330E-1	7.215E+0	7.957E+0
-1.313E-1	7.247E+0	7.915E+0
-1.297E-1	7.062E+0	7.899E+0
-1.313E-1	7.273E+0	7.970E+0
-1.346E-1	7.279E+0	7.915E+0
-1.313E-1	7.166E+0	7.857E+0
-1.281E-1	7.185E+0	7.983E+0
-1.346E-1	7.390E+0	7.909E+0
-1.330E-1	7.140E+0	7.967E+0
-1.297E-1	7.033E+0	7.941E+0
-1.297E-1	7.169E+0	7.883E+0
-1.330E-1	7.234E+0	8.097E+0
-1.346E-1	7.254E+0	8.068E+0
-1.330E-1	7.078E+0	8.032E+0
-1.281E-1	7.292E+0	7.941E+0
-1.330E-1	7.318E+0	7.786E+0
-1.346E-1	7.140E+0	7.967E+0
-1.313E-1	7.065E+0	7.922E+0
-1.281E-1	7.218E+0	7.915E+0
-1.330E-1	7.046E+0	7.831E+0
-1.346E-1	7.257E+0	7.860E+0
-1.330E-1	7.344E+0	8.048E+0
-1.265E-1	7.315E+0	7.886E+0
-1.330E-1	7.254E+0	8.097E+0
-1.362E-1	7.361E+0	7.993E+0
-1.281E-1	7.520E+0	8.084E+0
-1.297E-1	7.153E+0	7.954E+0
-1.330E-1	7.276E+0	7.779E+0
-1.346E-1	7.104E+0	7.967E+0
-1.313E-1	7.250E+0	7.961E+0
-1.313E-1	7.254E+0	7.922E+0
-1.313E-1	7.211E+0	7.824E+0
-1.362E-1	7.140E+0	7.935E+0
-1.297E-1	7.166E+0	8.003E+0
-1.297E-1	7.244E+0	8.074E+0
-1.313E-1	7.104E+0	7.912E+0
-1.346E-1	7.221E+0	8.006E+0
-1.313E-1	7.292E+0	7.750E+0
-1.297E-1	7.218E+0	7.834E+0
-1.330E-1	7.309E+0	8.022E+0
-1.346E-1	7.172E+0	7.870E+0
-1.297E-1	7.218E+0	7.948E+0
-1.281E-1	7.195E+0	7.795E+0
-1.330E-1	7.166E+0	7.993E+0
-1.346E-1	7.247E+0	8.103E+0
-1.313E-1	7.279E+0	7.957E+0
-1.297E-1	7.273E+0	7.899E+0
-1.313E-1	7.325E+0	8.045E+0
-1.313E-1	7.095E+0	7.919E+0
-1.313E-1	7.432E+0	7.974E+0
-1.281E-1	7.263E+0	7.990E+0
-1.330E-1	7.263E+0	7.880E+0
-1.346E-1	7.254E+0	7.938E+0
-1.297E-1	7.247E+0	8.100E+0
-1.297E-1	7.270E+0	7.837E+0
-1.330E-1	7.150E+0	7.970E+0
-1.330E-1	7.218E+0	7.915E+0
-1.313E-1	7.335E+0	7.863E+0
-1.313E-1	7.318E+0	7.938E+0
-1.346E-1	7.234E+0	7.912E+0
-1.330E-1	7.195E+0	7.857E+0
-1.330E-1	7.270E+0	7.834E+0
-1.297E-1	7.195E+0	7.987E+0
-1.330E-1	7.302E+0	7.821E+0
-1.378E-1	7.195E+0	7.747E+0
-1.281E-1	7.260E+0	7.993E+0
-1.297E-1	7.468E+0	7.970E+0
-1.313E-1	7.140E+0	7.925E+0
-1.346E-1	7.260E+0	8.009E+0
-1.313E-1	7.101E+0	7.912E+0
-1.297E-1	7.377E+0	8.000E+0
-1.346E-1	7.030E+0	7.802E+0
-1.362E-1	7.134E+0	7.977E+0
-1.297E-1	7.127E+0	8.110E+0
-1.297E-1	7.315E+0	8.029E+0
-1.346E-1	7.205E+0	7.818E+0
-1.346E-1	7.205E+0	8.022E+0
-1.313E-1	7.231E+0	7.954E+0
-1.281E-1	7.270E+0	7.967E+0
-1.330E-1	7.150E+0	7.948E+0
-1.362E-1	7.124E+0	7.873E+0
-1.330E-1	7.179E+0	8.039E+0
-1.313E-1	7.150E+0	8.162E+0
-1.330E-1	7.400E+0	8.006E+0
-1.330E-1	7.114E+0	7.896E+0
-1.297E-1	7.283E+0	7.932E+0
-1.281E-1	7.247E+0	8.052E+0
-1.313E-1	7.250E+0	7.944E+0
-1.330E-1	7.257E+0	7.928E+0
-1.313E-1	7.156E+0	7.941E+0
-1.313E-1	7.403E+0	7.951E+0
-1.313E-1	7.202E+0	7.821E+0
-1.346E-1	7.221E+0	7.844E+0
-1.297E-1	7.020E+0	7.873E+0
-1.297E-1	7.208E+0	7.996E+0
-1.330E-1	7.078E+0	7.919E+0
-1.330E-1	7.328E+0	7.876E+0
-1.313E-1	7.189E+0	7.870E+0
-1.297E-1	7.273E+0	7.961E+0
-1.313E-1	7.153E+0	7.941E+0
-1.330E-1	7.127E+0	7.980E+0
-1.297E-1	7.159E+0	7.815E+0
-1.281E-1	7.137E+0	8.016E+0
-1.313E-1	7.198E+0	7.948E+0
-1.313E-1	7.095E+0	8.022E+0
-1.297E-1	7.344E+0	8.035E+0
-1.297E-1	7.169E+0	7.922E+0
-1.330E-1	7.335E+0	7.964E+0
-1.313E-1	7.208E+0	7.932E+0
-1.313E-1	7.312E+0	7.883E+0
-1.313E-1	7.231E+0	8.136E+0
-1.330E-1	7.218E+0	7.974E+0
-1.362E-1	7.254E+0	7.857E+0
-1.297E-1	7.124E+0	8.039E+0
-1.297E-1	7.185E+0	7.841E+0
-1.313E-1	7.134E+0	8.042E+0
-1.362E-1	7.205E+0	8.048E+0
-1.297E-1	7.305E+0	8.042E+0
-1.297E-1	7.273E+0	7.844E+0
-1.297E-1	7.292E+0	8.042E+0
-1.362E-1	7.179E+0	7.808E+0
-1.313E-1	7.221E+0	7.996E+0
-1.281E-1	7.241E+0	8.068E+0
-1.313E-1	7.224E+0	7.834E+0
-1.330E-1	7.179E+0	7.954E+0
-1.297E-1	7.221E+0	8.052E+0
-1.281E-1	7.296E+0	7.964E+0
-1.330E-1	7.335E+0	7.821E+0
-1.362E-1	7.202E+0	7.957E+0
-1.297E-1	7.305E+0	7.909E+0
-1.281E-1	7.254E+0	7.847E+0
-1.346E-1	7.390E+0	7.896E+0
-1.346E-1	7.254E+0	7.854E+0
-1.297E-1	7.322E+0	7.818E+0
-1.297E-1	7.208E+0	8.042E+0
-1.313E-1	7.273E+0	7.925E+0
-1.346E-1	7.312E+0	8.026E+0
-1.297E-1	7.140E+0	8.022E+0
-1.281E-1	7.250E+0	7.977E+0
-1.313E-1	7.270E+0	8.016E+0
-1.330E-1	7.130E+0	7.954E+0
-1.281E-1	7.208E+0	7.863E+0
-1.281E-1	7.241E+0	7.970E+0
-1.330E-1	7.247E+0	8.013E+0
-1.346E-1	7.292E+0	7.815E+0
-1.313E-1	7.263E+0	7.876E+0
-1.281E-1	7.117E+0	7.753E+0
-1.330E-1	7.108E+0	7.938E+0
-1.330E-1	7.286E+0	8.006E+0
-1.313E-1	7.218E+0	7.857E+0
-1.297E-1	7.335E+0	7.847E+0
-1.330E-1	7.370E+0	8.048E+0
-1.330E-1	7.234E+0	7.980E+0
-1.297E-1	7.234E+0	8.006E+0
-1.297E-1	7.124E+0	7.824E+0
-1.313E-1	7.195E+0	7.831E+0
-1.330E-1	7.121E+0	7.893E+0
-1.330E-1	7.250E+0	7.922E+0
-1.265E-1	7.276E+0	8.013E+0
-1.330E-1	7.176E+0	7.977E+0
-1.330E-1	7.231E+0	7.906E+0
-1.297E-1	7.140E+0	8.006E+0
-1.297E-1	7.143E+0	8.061E+0
-1.362E-1	7.130E+0	7.922E+0
-1.330E-1	7.283E+0	8.087E+0
-1.313E-1	7.182E+0	7.876E+0
-1.313E-1	7.218E+0	7.977E+0
-1.330E-1	7.299E+0	8.035E+0
-1.346E-1	7.176E+0	8.084E+0
-1.297E-1	7.150E+0	7.795E+0
-1.281E-1	7.341E+0	7.990E+0
-1.330E-1	7.279E+0	7.970E+0
-1.362E-1	7.156E+0	8.032E+0
-1.330E-1	7.140E+0	8.000E+0
-1.297E-1	7.169E+0	8.039E+0
-1.346E-1	7.422E+0	7.779E+0
-1.346E-1	7.267E+0	7.841E+0
-1.297E-1	7.202E+0	7.893E+0
-1.281E-1	7.104E+0	7.922E+0
-1.313E-1	7.234E+0	7.954E+0
-1.346E-1	7.400E+0	7.880E+0
-1.297E-1	7.215E+0	7.896E+0
-1.265E-1	7.231E+0	7.993E+0
-1.330E-1	7.176E+0	7.996E+0
-1.313E-1	7.159E+0	7.844E+0
-1.330E-1	7.374E+0	7.824E+0
-1.297E-1	7.179E+0	7.987E+0
-1.330E-1	7.267E+0	7.980E+0
-1.362E-1	7.383E+0	7.909E+0
-1.297E-1	7.286E+0	7.805E+0
-1.297E-1	7.130E+0	7.977E+0
-1.313E-1	7.228E+0	7.863E+0
-1.346E-1	7.335E+0	7.974E+0
-1.313E-1	7.221E+0	7.834E+0
-1.297E-1	7.172E+0	7.993E+0
-1.330E-1	7.169E+0	7.983E+0
-1.346E-1	7.377E+0	8.077E+0
-1.281E-1	7.344E+0	7.870E+0
-1.297E-1	7.367E+0	7.867E+0
-1.362E-1	7.198E+0	7.974E+0
-1.346E-1	7.289E+0	7.863E+0
-1.313E-1	7.104E+0	7.990E+0
-1.313E-1	7.270E+0	7.909E+0
-1.313E-1	7.121E+0	7.912E+0
-1.346E-1	7.237E+0	7.980E+0
-1.297E-1	7.182E+0	7.951E+0
-1.313E-1	7.195E+0	7.896E+0
-1.346E-1	7.228E+0	7.828E+0
-1.330E-1	7.172E+0	8.013E+0
-1.313E-1	7.208E+0	7.964E+0
-1.313E-1	7.254E+0	8.019E+0
-1.330E-1	7.234E+0	7.983E+0
-1.330E-1	7.244E+0	7.974E+0
-1.281E-1	7.108E+0	7.857E+0
-1.281E-1	7.318E+0	7.834E+0
-1.330E-1	7.159E+0	7.990E+0
-1.346E-1	7.312E+0	7.779E+0
-1.297E-1	7.166E+0	7.967E+0
-1.313E-1	7.218E+0	7.909E+0
-1.346E-1	7.224E+0	7.792E+0
-1.330E-1	7.218E+0	7.867E+0
-1.313E-1	7.130E+0	7.954E+0
-1.297E-1	7.224E+0	7.818E+0
-1.313E-1	7.224E+0	7.899E+0
-1.346E-1	7.234E+0	8.090E+0
-1.281E-1	7.211E+0	8.071E+0
-1.313E-1	7.208E+0	7.954E+0
-1.346E-1	7.380E+0	7.860E+0
-1.346E-1	7.315E+0	8.061E+0
-1.313E-1	7.134E+0	7.834E+0
-1.313E-1	7.400E+0	7.987E+0
-1.330E-1	7.302E+0	7.964E+0
-1.346E-1	7.111E+0	7.977E+0
-1.281E-1	7.208E+0	7.944E+0
-1.281E-1	7.244E+0	7.961E+0
-1.330E-1	7.182E+0	8.029E+0
-1.346E-1	7.198E+0	7.896E+0
-1.297E-1	7.098E+0	7.974E+0
-1.265E-1	7.296E+0	8.022E+0
-1.313E-1	7.176E+0	7.983E+0
-1.362E-1	7.179E+0	7.896E+0
-1.281E-1	7.185E+0	7.837E+0
-1.297E-1	7.111E+0	7.896E+0
-1.330E-1	7.400E+0	7.980E+0
-1.362E-1	7.302E+0	7.857E+0
-1.297E-1	7.062E+0	7.928E+0
-1.313E-1	7.273E+0	7.857E+0
-1.330E-1	7.354E+0	8.042E+0
-1.330E-1	7.153E+0	7.987E+0
-1.313E-1	7.318E+0	8.000E+0
-1.313E-1	7.312E+0	7.899E+0
-1.346E-1	7.270E+0	7.841E+0
-1.313E-1	7.247E+0	8.094E+0
-1.297E-1	7.221E+0	8.077E+0
-1.281E-1	7.176E+0	7.980E+0
-1.313E-1	7.221E+0	7.837E+0
-1.346E-1	7.198E+0	8.055E+0
-1.313E-1	7.241E+0	7.886E+0
-1.297E-1	7.156E+0	7.828E+0
-1.330E-1	7.322E+0	7.944E+0
-1.330E-1	7.192E+0	8.061E+0
-1.297E-1	7.383E+0	7.932E+0
-1.265E-1	7.189E+0	8.077E+0
-1.330E-1	7.257E+0	7.860E+0
-1.362E-1	7.205E+0	7.889E+0
-1.281E-1	7.153E+0	7.867E+0
-1.281E-1	7.182E+0	7.964E+0
-1.330E-1	7.318E+0	7.786E+0
-1.313E-1	7.286E+0	8.129E+0
-1.297E-1	7.228E+0	8.058E+0
-1.281E-1	7.241E+0	7.841E+0
-1.330E-1	7.185E+0	8.068E+0
-1.346E-1	7.276E+0	7.957E+0
-1.297E-1	7.104E+0	7.854E+0
-1.297E-1	7.211E+0	7.889E+0
-1.330E-1	7.182E+0	8.045E+0
-1.346E-1	7.208E+0	7.964E+0
-1.297E-1	7.267E+0	7.928E+0
-1.281E-1	7.221E+0	7.912E+0
-1.346E-1	7.205E+0	8.097E+0
-1.330E-1	7.322E+0	7.987E+0
-1.281E-1	7.289E+0	7.883E+0
-1.297E-1	7.231E+0	7.935E+0
-1.330E-1	7.318E+0	8.006E+0
-1.313E-1	7.172E+0	8.058E+0
-1.313E-1	7.101E+0	8.013E+0
-1.297E-1	7.241E+0	7.925E+0
-1.313E-1	7.208E+0	8.045E+0
-1.346E-1	7.176E+0	7.964E+0
-1.281E-1	7.062E+0	7.925E+0
-1.281E-1	7.172E+0	7.996E+0
-1.330E-1	7.146E+0	7.970E+0
-1.362E-1	7.215E+0	7.889E+0
-1.297E-1	7.244E+0	7.983E+0
-1.313E-1	7.231E+0	7.886E+0
-1.330E-1	7.292E+0	8.039E+0
-1.346E-1	7.218E+0	7.944E+0
-1.330E-1	7.101E+0	7.896E+0
-1.297E-1	7.150E+0	7.951E+0
-1.330E-1	7.150E+0	7.873E+0
-1.330E-1	7.195E+0	7.902E+0
-1.330E-1	7.221E+0	8.026E+0
-1.313E-1	7.205E+0	7.857E+0
-1.346E-1	7.172E+0	7.974E+0
-1.330E-1	7.215E+0	7.957E+0
-1.297E-1	7.302E+0	7.919E+0
-1.313E-1	7.364E+0	7.795E+0
-1.330E-1	7.166E+0	7.834E+0
-1.362E-1	7.247E+0	7.935E+0
-1.313E-1	7.315E+0	7.957E+0
-1.297E-1	7.150E+0	7.906E+0
-1.330E-1	7.292E+0	8.077E+0
-1.346E-1	7.185E+0	7.870E+0
-1.313E-1	7.153E+0	8.022E+0
-1.281E-1	7.205E+0	7.996E+0
-1.313E-1	7.095E+0	7.919E+0
-1.330E-1	7.215E+0	7.841E+0
-1.297E-1	7.370E+0	7.915E+0
-1.297E-1	7.221E+0	7.873E+0
-1.313E-1	7.156E+0	7.935E+0
-1.362E-1	7.228E+0	7.909E+0
-1.313E-1	7.416E+0	8.071E+0
-1.297E-1	7.215E+0	7.886E+0
-1.346E-1	7.146E+0	7.740E+0
-1.346E-1	7.108E+0	7.860E+0
-1.281E-1	7.195E+0	7.974E+0
-1.281E-1	7.091E+0	7.906E+0
-1.330E-1	7.169E+0	7.850E+0
-1.362E-1	7.254E+0	7.857E+0
-1.281E-1	7.244E+0	7.782E+0
-1.281E-1	7.218E+0	8.003E+0
-1.330E-1	7.153E+0	7.964E+0
-1.330E-1	7.338E+0	7.951E+0
-1.297E-1	6.984E+0	7.925E+0
-1.297E-1	7.228E+0	8.045E+0
-1.330E-1	7.393E+0	8.065E+0
-1.362E-1	7.354E+0	8.009E+0
-1.313E-1	7.182E+0	7.893E+0
-1.265E-1	7.176E+0	7.867E+0
-1.346E-1	7.211E+0	7.915E+0
-1.297E-1	7.231E+0	7.721E+0
-1.313E-1	7.143E+0	7.899E+0
-1.297E-1	7.267E+0	7.932E+0
-1.313E-1	7.043E+0	7.954E+0
-1.330E-1	7.205E+0	7.948E+0
-1.297E-1	7.134E+0	7.854E+0
-1.265E-1	7.124E+0	7.935E+0
-1.313E-1	7.202E+0	7.941E+0
-1.330E-1	7.166E+0	7.961E+0
-1.297E-1	7.338E+0	8.003E+0
-1.281E-1	7.146E+0	7.915E+0
-1.313E-1	7.130E+0	8.084E+0
-1.313E-1	7.292E+0	7.821E+0
-1.297E-1	7.182E+0	7.935E+0
-1.281E-1	7.130E+0	7.987E+0
-1.297E-1	7.208E+0	7.990E+0
-1.330E-1	7.244E+0	7.867E+0
-1.313E-1	7.241E+0	7.899E+0
-1.281E-1	7.108E+0	7.928E+0
-1.330E-1	7.039E+0	7.734E+0
-1.313E-1	7.065E+0	7.860E+0
-1.313E-1	7.367E+0	7.919E+0
-1.249E-1	7.130E+0	7.996E+0
-1.297E-1	7.121E+0	7.954E+0
-1.330E-1	7.202E+0	8.055E+0
-1.297E-1	7.023E+0	8.000E+0
-1.281E-1	7.228E+0	7.928E+0
-1.330E-1	7.208E+0	7.974E+0
-1.313E-1	7.241E+0	8.026E+0
-1.313E-1	7.270E+0	7.990E+0
-1.281E-1	7.156E+0	7.909E+0
-1.313E-1	7.237E+0	7.915E+0
-1.313E-1	7.091E+0	8.048E+0
-1.297E-1	7.182E+0	7.951E+0
-1.297E-1	7.374E+0	7.993E+0
-1.346E-1	7.299E+0	8.058E+0
-1.346E-1	7.237E+0	8.097E+0
-1.297E-1	7.260E+0	7.808E+0
-1.330E-1	7.134E+0	7.980E+0
-1.330E-1	7.166E+0	7.906E+0
-1.313E-1	7.127E+0	7.954E+0
-1.313E-1	7.254E+0	7.863E+0
-1.297E-1	7.299E+0	8.052E+0
-1.330E-1	7.075E+0	8.048E+0
-1.362E-1	7.104E+0	7.873E+0
-1.313E-1	7.318E+0	7.854E+0
-1.297E-1	7.130E+0	7.899E+0
-1.362E-1	7.228E+0	7.886E+0
-1.330E-1	7.134E+0	7.834E+0
-1.297E-1	7.267E+0	7.964E+0
-1.297E-1	7.254E+0	7.883E+0
-1.313E-1	7.124E+0	8.006E+0
-1.313E-1	7.179E+0	7.818E+0
-1.313E-1	7.211E+0	8.090E+0
-1.297E-1	7.082E+0	7.980E+0
-1.346E-1	7.211E+0	7.928E+0
-1.330E-1	7.228E+0	8.094E+0
-1.313E-1	7.153E+0	7.854E+0
-1.313E-1	7.328E+0	7.970E+0
-1.330E-1	7.234E+0	8.019E+0
-1.346E-1	7.205E+0	7.974E+0
-1.281E-1	7.108E+0	7.792E+0
-1.265E-1	7.208E+0	8.097E+0
-1.346E-1	7.286E+0	7.837E+0
-1.330E-1	7.195E+0	7.951E+0
-1.313E-1	7.221E+0	7.867E+0
-1.281E-1	7.153E+0	7.912E+0
-1.330E-1	7.299E+0	8.039E+0
-1.313E-1	7.228E+0	7.769E+0
-1.297E-1	7.273E+0	7.847E+0
-1.265E-1	7.156E+0	8.052E+0
-1.297E-1	7.325E+0	8.006E+0
-1.346E-1	7.335E+0	7.912E+0
-1.297E-1	7.007E+0	7.938E+0
-1.297E-1	7.348E+0	7.941E+0
-1.330E-1	7.270E+0	8.048E+0
-1.378E-1	7.263E+0	8.000E+0
-1.330E-1	7.237E+0	7.880E+0
-1.265E-1	7.322E+0	8.100E+0
-1.297E-1	7.104E+0	7.753E+0
-1.330E-1	7.052E+0	7.893E+0
-1.313E-1	7.221E+0	7.896E+0
-1.313E-1	7.185E+0	7.948E+0
-1.313E-1	7.082E+0	7.987E+0
-1.346E-1	7.396E+0	7.876E+0
-1.297E-1	7.150E+0	7.854E+0
-1.297E-1	7.137E+0	7.935E+0
-1.313E-1	7.348E+0	8.068E+0
-1.346E-1	7.241E+0	7.863E+0
-1.297E-1	7.163E+0	7.850E+0
-1.281E-1	7.224E+0	7.870E+0
-1.297E-1	7.241E+0	7.854E+0
-1.346E-1	7.357E+0	7.935E+0
-1.297E-1	7.195E+0	8.048E+0
-1.281E-1	7.192E+0	7.896E+0
-1.330E-1	7.192E+0	7.996E+0
-1.313E-1	7.013E+0	7.990E+0
-1.265E-1	7.163E+0	7.844E+0
-1.281E-1	7.315E+0	7.957E+0
-1.330E-1	7.270E+0	7.831E+0
-1.346E-1	7.247E+0	7.912E+0
-1.297E-1	7.075E+0	7.970E+0
-1.281E-1	7.231E+0	7.961E+0
-1.346E-1	7.156E+0	7.818E+0
-1.330E-1	7.250E+0	7.876E+0
-1.297E-1	7.163E+0	8.013E+0
-1.281E-1	7.228E+0	7.873E+0
-1.330E-1	7.331E+0	7.909E+0
-1.330E-1	7.331E+0	7.948E+0
-1.297E-1	7.273E+0	7.980E+0
-1.297E-1	7.208E+0	7.928E+0
-1.313E-1	7.098E+0	7.925E+0
-1.362E-1	7.030E+0	8.048E+0
-1.265E-1	7.263E+0	7.957E+0
-1.281E-1	7.224E+0	7.928E+0
-1.330E-1	7.192E+0	7.906E+0
-1.330E-1	7.130E+0	7.948E+0
-1.313E-1	7.221E+0	7.821E+0
-1.265E-1	7.344E+0	7.857E+0
-1.281E-1	7.383E+0	8.003E+0
-1.313E-1	7.247E+0	8.013E+0
-1.330E-1	7.095E+0	8.006E+0
-1.265E-1	7.215E+0	7.909E+0
-1.297E-1	7.198E+0	7.841E+0
-1.313E-1	6.988E+0	7.925E+0
-1.313E-1	7.163E+0	8.149E+0
-1.313E-1	7.270E+0	7.954E+0
-1.313E-1	7.108E+0	7.893E+0
-1.362E-1	7.292E+0	8.000E+0
-1.281E-1	7.241E+0	7.954E+0
-1.265E-1	7.205E+0	7.987E+0
-1.313E-1	7.312E+0	7.834E+0
-1.330E-1	7.111E+0	8.058E+0
-1.313E-1	7.202E+0	7.977E+0
-1.265E-1	7.166E+0	7.996E+0
-1.330E-1	7.182E+0	8.019E+0
-1.330E-1	7.315E+0	7.873E+0
-1.281E-1	7.205E+0	7.932E+0
-1.281E-1	7.234E+0	7.970E+0
-1.313E-1	7.056E+0	8.013E+0
-1.346E-1	7.075E+0	7.844E+0
-1.313E-1	7.309E+0	7.964E+0
-1.281E-1	7.221E+0	7.883E+0
-1.330E-1	7.254E+0	7.996E+0
-1.330E-1	7.198E+0	7.919E+0
-1.313E-1	7.205E+0	7.993E+0
-1.265E-1	7.192E+0	7.928E+0
-1.313E-1	7.260E+0	7.854E+0
-1.346E-1	7.247E+0	7.909E+0
-1.297E-1	7.169E+0	7.987E+0
-1.281E-1	7.205E+0	7.954E+0
-1.297E-1	7.198E+0	7.786E+0
-1.313E-1	7.289E+0	7.967E+0
-1.297E-1	7.241E+0	7.987E+0
-1.297E-1	7.163E+0	7.932E+0
-1.297E-1	7.335E+0	7.824E+0
-1.330E-1	7.276E+0	7.983E+0
-1.313E-1	7.247E+0	7.863E+0
-1.297E-1	7.338E+0	7.808E+0
-1.330E-1	7.396E+0	7.990E+0
-1.313E-1	7.276E+0	7.847E+0
-1.313E-1	7.224E+0	7.990E+0
-1.281E-1	7.283E+0	8.081E+0
-1.297E-1	7.299E+0	7.974E+0
-1.330E-1	7.237E+0	8.065E+0
-1.281E-1	7.231E+0	7.824E+0
-1.297E-1	7.302E+0	7.912E+0
-1.313E-1	7.166E+0	8.087E+0
-1.378E-1	7.134E+0	7.818E+0
-1.281E-1	7.179E+0	7.987E+0
-1.281E-1	7.354E+0	8.100E+0
-1.297E-1	7.114E+0	8.035E+0
-1.313E-1	7.143E+0	7.912E+0
-1.281E-1	7.088E+0	8.081E+0
-1.297E-1	7.198E+0	7.896E+0
-1.330E-1	7.137E+0	7.938E+0
-1.330E-1	7.221E+0	7.883E+0
-1.297E-1	7.150E+0	8.045E+0
-1.297E-1	7.286E+0	8.048E+0
-1.297E-1	7.273E+0	7.899E+0
-1.346E-1	7.241E+0	7.993E+0
-1.330E-1	7.159E+0	7.996E+0
-1.297E-1	7.143E+0	7.983E+0
-1.313E-1	7.117E+0	8.116E+0
-1.330E-1	7.254E+0	8.042E+0
-1.297E-1	7.208E+0	7.957E+0
-1.281E-1	7.192E+0	8.052E+0
-1.346E-1	7.104E+0	7.974E+0
-1.346E-1	7.221E+0	7.834E+0
-1.281E-1	7.267E+0	7.967E+0
-1.297E-1	7.289E+0	7.805E+0
-1.346E-1	7.231E+0	7.967E+0
-1.346E-1	7.114E+0	8.022E+0
-1.297E-1	7.153E+0	7.841E+0
-1.297E-1	7.276E+0	8.065E+0
-1.313E-1	7.208E+0	7.954E+0
-1.346E-1	7.208E+0	8.052E+0
-1.313E-1	7.289E+0	8.013E+0
-1.297E-1	7.351E+0	7.977E+0
-1.330E-1	7.056E+0	7.932E+0
-1.313E-1	7.331E+0	8.009E+0
-1.281E-1	7.117E+0	8.026E+0
-1.297E-1	7.533E+0	7.850E+0
-1.313E-1	7.231E+0	7.899E+0
-1.346E-1	7.140E+0	7.896E+0
-1.297E-1	7.260E+0	7.902E+0
-1.281E-1	7.205E+0	7.883E+0
-1.281E-1	7.166E+0	7.996E+0
-1.330E-1	7.143E+0	7.847E+0
-1.265E-1	7.065E+0	7.954E+0
-1.281E-1	7.156E+0	7.893E+0
-1.330E-1	7.082E+0	8.113E+0
-1.362E-1	7.049E+0	7.970E+0
-1.281E-1	7.049E+0	7.883E+0
-1.297E-1	7.033E+0	8.159E+0
-1.297E-1	7.182E+0	7.909E+0
-1.297E-1	7.208E+0	7.980E+0
-1.281E-1	7.137E+0	7.857E+0
-1.297E-1	7.202E+0	7.899E+0
-1.297E-1	7.169E+0	7.893E+0
-1.330E-1	7.088E+0	7.977E+0
-1.313E-1	7.195E+0	7.902E+0
-1.265E-1	7.159E+0	7.880E+0
-1.313E-1	7.228E+0	7.824E+0
-1.362E-1	7.257E+0	8.084E+0
-1.297E-1	7.260E+0	7.967E+0
-1.265E-1	7.078E+0	7.834E+0
-1.281E-1	7.364E+0	7.769E+0
-1.330E-1	7.091E+0	7.837E+0
-1.297E-1	7.215E+0	7.886E+0
-1.281E-1	7.221E+0	7.782E+0
-1.313E-1	7.231E+0	8.110E+0
-1.346E-1	7.163E+0	8.052E+0
-1.330E-1	7.111E+0	7.847E+0
-1.281E-1	7.348E+0	7.915E+0
-1.281E-1	7.198E+0	7.993E+0
-1.330E-1	7.231E+0	7.938E+0
-1.313E-1	7.179E+0	7.970E+0
-1.265E-1	7.328E+0	7.932E+0
-1.313E-1	7.192E+0	8.016E+0
-1.346E-1	7.179E+0	8.000E+0
-1.313E-1	7.185E+0	7.899E+0
-1.281E-1	7.153E+0	7.841E+0
-1.313E-1	7.361E+0	8.003E+0
-1.362E-1	7.179E+0	7.880E+0
-1.297E-1	7.172E+0	7.987E+0
-1.297E-1	7.254E+0	7.896E+0
-1.281E-1	7.305E+0	8.094E+0
-1.330E-1	7.244E+0	7.844E+0
-1.281E-1	7.276E+0	7.906E+0
-1.297E-1	7.231E+0	7.743E+0
-1.330E-1	7.150E+0	7.795E+0
-1.346E-1	7.150E+0	7.941E+0
-1.330E-1	7.137E+0	7.880E+0
-1.281E-1	7.241E+0	7.876E+0
-1.313E-1	7.283E+0	7.970E+0
-1.330E-1	7.189E+0	8.058E+0
-1.265E-1	7.117E+0	8.107E+0
-1.313E-1	7.250E+0	7.928E+0
-1.297E-1	7.202E+0	7.954E+0
-1.330E-1	7.082E+0	7.935E+0
-1.297E-1	7.241E+0	8.120E+0
-1.249E-1	7.085E+0	7.912E+0
-1.265E-1	7.221E+0	8.155E+0
-1.330E-1	7.098E+0	7.922E+0
-1.281E-1	7.228E+0	7.919E+0
-1.265E-1	7.056E+0	7.954E+0
-1.281E-1	7.069E+0	7.951E+0
-1.330E-1	7.065E+0	7.802E+0
-1.330E-1	7.221E+0	7.902E+0
-1.297E-1	7.224E+0	7.815E+0
-1.297E-1	7.241E+0	7.896E+0
-1.346E-1	7.082E+0	8.003E+0
-1.281E-1	7.127E+0	7.983E+0
-1.297E-1	7.208E+0	8.026E+0
-1.330E-1	7.211E+0	8.013E+0
-1.346E-1	7.325E+0	8.120E+0
-1.313E-1	7.328E+0	7.912E+0
-1.281E-1	7.000E+0	7.886E+0
-1.313E-1	7.114E+0	7.915E+0
-1.330E-1	7.195E+0	8.022E+0
-1.313E-1	7.208E+0	7.883E+0
-1.265E-1	7.289E+0	8.074E+0
-1.313E-1	7.143E+0	7.990E+0
-1.346E-1	7.150E+0	8.026E+0
-1.330E-1	7.292E+0	7.802E+0
-1.265E-1	7.455E+0	7.889E+0
-1.313E-1	7.279E+0	8.110E+0
-1.313E-1	7.205E+0	8.000E+0
-1.297E-1	7.108E+0	7.753E+0
-1.297E-1	7.166E+0	7.919E+0
-1.297E-1	7.234E+0	7.951E+0
-1.330E-1	7.279E+0	7.805E+0
-1.313E-1	7.159E+0	8.009E+0
-1.265E-1	7.104E+0	7.844E+0
-1.313E-1	7.163E+0	7.957E+0
-1.330E-1	7.159E+0	7.964E+0
-1.281E-1	7.062E+0	7.987E+0
-1.265E-1	7.205E+0	7.990E+0
-1.330E-1	7.172E+0	7.974E+0
-1.330E-1	7.241E+0	7.880E+0
-1.297E-1	7.059E+0	8.013E+0
-1.281E-1	7.241E+0	8.000E+0
-1.313E-1	7.286E+0	7.944E+0
-1.346E-1	7.257E+0	7.970E+0
-1.313E-1	7.263E+0	7.867E+0
-1.281E-1	7.156E+0	7.805E+0
-1.297E-1	7.195E+0	7.857E+0
-1.346E-1	7.224E+0	7.886E+0
-1.313E-1	7.273E+0	7.954E+0
-1.281E-1	7.085E+0	7.941E+0
-1.297E-1	7.299E+0	8.045E+0
-1.330E-1	7.228E+0	7.996E+0
-1.265E-1	7.069E+0	7.828E+0
-1.297E-1	7.237E+0	8.019E+0
-1.313E-1	7.121E+0	7.860E+0
-1.346E-1	7.250E+0	7.964E+0
-1.297E-1	7.153E+0	7.993E+0
-1.265E-1	7.276E+0	7.773E+0
-1.313E-1	7.380E+0	8.074E+0
-1.330E-1	7.192E+0	7.837E+0
-1.313E-1	7.000E+0	7.799E+0
-1.281E-1	7.195E+0	7.779E+0
-1.330E-1	7.163E+0	7.983E+0
-1.330E-1	7.114E+0	7.964E+0
-1.297E-1	7.309E+0	7.957E+0
-1.281E-1	7.143E+0	7.841E+0
-1.313E-1	7.276E+0	7.841E+0
-1.330E-1	7.231E+0	7.889E+0
-1.297E-1	7.033E+0	7.954E+0
-1.281E-1	7.169E+0	7.983E+0
-1.313E-1	7.211E+0	7.815E+0
-1.362E-1	7.221E+0	7.964E+0
-1.330E-1	7.159E+0	7.883E+0
-1.281E-1	7.082E+0	7.928E+0
-1.313E-1	7.263E+0	7.974E+0
-1.346E-1	7.176E+0	7.805E+0
-1.297E-1	7.260E+0	7.974E+0
-1.313E-1	7.189E+0	7.860E+0
-1.297E-1	7.205E+0	7.938E+0
-1.362E-1	7.156E+0	7.909E+0
-1.297E-1	7.192E+0	7.685E+0
-1.265E-1	7.049E+0	7.941E+0
-1.330E-1	7.276E+0	8.136E+0
-1.313E-1	7.163E+0	7.957E+0
-1.297E-1	7.309E+0	7.867E+0
-1.249E-1	7.218E+0	8.032E+0
-1.330E-1	7.172E+0	7.977E+0
-1.313E-1	7.299E+0	7.867E+0
-1.281E-1	7.224E+0	8.026E+0
-1.265E-1	7.108E+0	7.919E+0
-1.297E-1	7.263E+0	7.987E+0
-1.346E-1	7.192E+0	7.883E+0
-1.313E-1	7.312E+0	7.919E+0
-1.281E-1	7.108E+0	8.032E+0
-1.313E-1	7.338E+0	7.834E+0
-1.330E-1	7.121E+0	7.883E+0
-1.313E-1	7.228E+0	7.941E+0
-1.281E-1	7.189E+0	7.977E+0
-1.313E-1	7.273E+0	8.016E+0
-1.330E-1	7.344E+0	7.795E+0
-1.313E-1	7.104E+0	7.889E+0
-1.297E-1	7.082E+0	8.055E+0
-1.281E-1	7.257E+0	7.776E+0
-1.313E-1	7.276E+0	8.013E+0
-1.265E-1	7.270E+0	8.026E+0
-1.265E-1	7.169E+0	7.883E+0
-1.330E-1	7.309E+0	7.824E+0
-1.297E-1	7.130E+0	8.003E+0
-1.297E-1	7.030E+0	7.987E+0
-1.281E-1	7.263E+0	8.100E+0
-1.330E-1	7.156E+0	7.867E+0
-1.330E-1	7.156E+0	7.886E+0
-1.313E-1	7.039E+0	7.954E+0
-1.297E-1	7.208E+0	8.077E+0
-1.346E-1	7.121E+0	7.847E+0
-1.362E-1	7.198E+0	7.896E+0
-1.297E-1	7.289E+0	7.867E+0
-1.281E-1	7.101E+0	8.087E+0
-1.297E-1	7.208E+0	7.789E+0
-1.330E-1	7.231E+0	7.964E+0
-1.313E-1	7.192E+0	8.058E+0
-1.265E-1	7.322E+0	7.854E+0
-1.313E-1	7.169E+0	7.824E+0
-1.330E-1	7.176E+0	7.886E+0
-1.281E-1	7.159E+0	7.714E+0
-1.281E-1	7.189E+0	7.948E+0
-1.297E-1	7.247E+0	7.932E+0
-1.346E-1	7.367E+0	7.763E+0
-1.330E-1	7.364E+0	7.896E+0
-1.249E-1	7.354E+0	7.841E+0
-1.297E-1	7.273E+0	7.980E+0
-1.297E-1	7.231E+0	7.717E+0
-1.297E-1	7.198E+0	7.957E+0
-1.265E-1	7.289E+0	7.860E+0
-1.330E-1	7.111E+0	7.906E+0
-1.313E-1	7.046E+0	7.763E+0
-1.297E-1	7.182E+0	7.889E+0
-1.216E-1	7.292E+0	8.035E+0
-1.297E-1	7.283E+0	7.970E+0
-1.330E-1	7.228E+0	7.928E+0
-1.313E-1	7.257E+0	8.022E+0
-1.281E-1	7.140E+0	7.944E+0
-1.330E-1	7.192E+0	7.990E+0
-1.313E-1	7.205E+0	7.996E+0
-1.297E-1	7.150E+0	7.977E+0
-1.297E-1	7.279E+0	7.896E+0
-1.330E-1	7.241E+0	7.886E+0
-1.346E-1	7.163E+0	7.915E+0
-1.330E-1	7.156E+0	7.824E+0
-1.313E-1	7.202E+0	7.944E+0
-1.330E-1	7.296E+0	7.805E+0
-1.330E-1	7.267E+0	7.990E+0
-1.313E-1	7.289E+0	8.116E+0
-1.297E-1	7.111E+0	7.841E+0
-1.313E-1	7.195E+0	7.970E+0
-1.346E-1	7.192E+0	7.957E+0
-1.330E-1	7.202E+0	7.951E+0
-1.313E-1	7.237E+0	7.909E+0
-1.330E-1	7.114E+0	7.912E+0
-1.362E-1	7.270E+0	8.045E+0
-1.297E-1	7.234E+0	7.983E+0
-1.330E-1	7.143E+0	7.789E+0
-1.297E-1	7.176E+0	8.022E+0
-1.378E-1	7.182E+0	7.847E+0
-1.281E-1	7.192E+0	7.799E+0
-1.281E-1	7.156E+0	7.912E+0
-1.330E-1	7.150E+0	7.717E+0
-1.346E-1	7.279E+0	7.951E+0
-1.313E-1	7.348E+0	8.006E+0
-1.313E-1	7.315E+0	8.052E+0
-1.330E-1	7.305E+0	7.821E+0
-1.330E-1	7.273E+0	7.799E+0
-1.330E-1	7.137E+0	7.847E+0
-1.281E-1	7.134E+0	8.110E+0
-1.346E-1	7.312E+0	7.954E+0
-1.362E-1	7.137E+0	7.860E+0
-1.313E-1	7.082E+0	7.932E+0
-1.297E-1	7.146E+0	8.116E+0
-1.330E-1	7.121E+0	7.928E+0
-1.346E-1	7.056E+0	7.847E+0
-1.313E-1	7.166E+0	7.944E+0
-1.297E-1	7.101E+0	7.987E+0
-1.346E-1	7.146E+0	7.990E+0
-1.362E-1	7.146E+0	7.932E+0
-1.346E-1	7.108E+0	7.782E+0
-1.281E-1	7.091E+0	7.844E+0
-1.346E-1	7.215E+0	7.964E+0
-1.378E-1	7.195E+0	7.873E+0
-1.313E-1	7.189E+0	7.815E+0
-1.297E-1	7.231E+0	8.009E+0
-1.313E-1	7.049E+0	8.090E+0
-1.362E-1	7.078E+0	8.058E+0
-1.313E-1	7.150E+0	7.996E+0
-1.330E-1	7.234E+0	8.039E+0
-1.346E-1	7.101E+0	8.003E+0
-1.346E-1	7.202E+0	7.915E+0
-1.330E-1	7.143E+0	8.026E+0
-1.297E-1	7.146E+0	8.016E+0
-1.281E-1	7.150E+0	8.016E+0
-1.346E-1	7.072E+0	7.951E+0
-1.313E-1	7.208E+0	7.928E+0
-1.281E-1	7.169E+0	7.967E+0
-1.362E-1	7.374E+0	8.013E+0
-1.362E-1	7.198E+0	7.932E+0
-1.330E-1	7.159E+0	7.847E+0
-1.297E-1	7.169E+0	7.967E+0
-1.313E-1	7.357E+0	7.935E+0
-1.362E-1	7.179E+0	7.951E+0
-1.330E-1	7.088E+0	8.022E+0
-1.265E-1	7.108E+0	7.850E+0
-1.330E-1	7.205E+0	7.996E+0
-1.362E-1	6.929E+0	7.889E+0
-1.330E-1	7.156E+0	7.922E+0
-1.313E-1	7.069E+0	7.893E+0
-1.330E-1	7.101E+0	8.022E+0
-1.346E-1	7.224E+0	7.841E+0
-1.297E-1	7.299E+0	7.957E+0
-1.297E-1	7.091E+0	7.922E+0
-1.313E-1	7.163E+0	7.824E+0
-1.346E-1	7.305E+0	7.928E+0
-1.297E-1	7.189E+0	7.837E+0
-1.297E-1	7.202E+0	7.896E+0
-1.330E-1	7.202E+0	7.867E+0
-1.362E-1	7.445E+0	7.824E+0
-1.330E-1	7.091E+0	7.915E+0
-1.281E-1	7.331E+0	7.944E+0
-1.330E-1	7.202E+0	7.932E+0
-1.330E-1	7.419E+0	7.740E+0
-1.313E-1	7.254E+0	7.938E+0
-1.265E-1	7.163E+0	7.951E+0
-1.330E-1	7.390E+0	7.970E+0
-1.346E-1	7.231E+0	7.932E+0
-1.297E-1	7.254E+0	7.841E+0
-1.297E-1	7.169E+0	7.889E+0
-1.330E-1	7.189E+0	7.964E+0
-1.346E-1	7.121E+0	7.922E+0
-1.330E-1	7.169E+0	8.032E+0
-1.313E-1	7.263E+0	7.883E+0
-1.313E-1	7.254E+0	7.983E+0
-1.362E-1	7.195E+0	8.055E+0
-1.330E-1	7.299E+0	8.006E+0
-1.330E-1	7.208E+0	7.961E+0
-1.297E-1	7.130E+0	8.022E+0
-1.378E-1	7.179E+0	7.928E+0
-1.330E-1	7.218E+0	7.691E+0
-1.313E-1	7.179E+0	7.730E+0
-1.346E-1	7.159E+0	7.815E+0
-1.346E-1	7.273E+0	7.860E+0
-1.330E-1	7.069E+0	7.893E+0
-1.297E-1	7.354E+0	8.120E+0
-1.330E-1	7.289E+0	7.970E+0
-1.346E-1	7.146E+0	7.863E+0
-1.313E-1	7.237E+0	7.951E+0
-1.297E-1	7.250E+0	8.210E+0
-1.346E-1	7.215E+0	8.039E+0
-1.362E-1	7.322E+0	7.899E+0
-1.330E-1	7.218E+0	7.909E+0
-1.297E-1	7.309E+0	8.006E+0
-1.330E-1	7.289E+0	8.045E+0
-1.346E-1	7.169E+0	8.032E+0
-1.346E-1	7.124E+0	7.889E+0
-1.313E-1	7.341E+0	7.909E+0
-1.346E-1	7.146E+0	7.957E+0
-1.362E-1	7.146E+0	7.889E+0
-1.313E-1	7.033E+0	7.896E+0
-1.313E-1	7.098E+0	7.938E+0
-1.330E-1	7.221E+0	8.035E+0
-1.346E-1	7.198E+0	7.974E+0
-1.330E-1	7.195E+0	7.909E+0
-1.313E-1	7.299E+0	7.938E+0
-1.330E-1	7.189E+0	7.983E+0
-1.346E-1	7.166E+0	7.919E+0
-1.313E-1	7.043E+0	7.951E+0
-1.297E-1	7.091E+0	7.928E+0
-1.330E-1	7.179E+0	7.873E+0
-1.346E-1	7.273E+0	7.915E+0
-1.313E-1	7.108E+0	7.957E+0
-1.313E-1	7.302E+0	8.045E+0
-1.346E-1	7.351E+0	7.928E+0
-1.346E-1	7.117E+0	7.893E+0
-1.346E-1	7.208E+0	8.000E+0
-1.281E-1	7.205E+0	7.932E+0
-1.330E-1	7.354E+0	7.883E+0
-1.346E-1	7.315E+0	7.925E+0
-1.362E-1	7.234E+0	7.983E+0
-1.313E-1	7.279E+0	7.906E+0
-1.330E-1	7.270E+0	7.870E+0
-1.378E-1	7.179E+0	7.886E+0
-1.313E-1	7.283E+0	8.026E+0
-1.297E-1	7.166E+0	7.811E+0
-1.330E-1	7.111E+0	7.944E+0
-1.330E-1	7.254E+0	7.964E+0
-1.346E-1	7.150E+0	7.889E+0
-1.281E-1	7.283E+0	7.948E+0
-1.330E-1	7.211E+0	7.974E+0
-1.330E-1	7.208E+0	7.854E+0
-1.313E-1	7.257E+0	8.058E+0
-1.297E-1	7.279E+0	7.815E+0
-1.378E-1	7.065E+0	7.948E+0
-1.346E-1	7.159E+0	8.052E+0
-1.330E-1	7.156E+0	7.847E+0
-1.297E-1	7.140E+0	7.850E+0
-1.313E-1	7.241E+0	7.938E+0
-1.330E-1	7.250E+0	7.893E+0
-1.313E-1	7.085E+0	7.789E+0
-1.281E-1	7.082E+0	7.766E+0
-1.330E-1	7.247E+0	7.957E+0
-1.346E-1	7.163E+0	8.103E+0
-1.346E-1	7.121E+0	8.032E+0
-1.297E-1	7.124E+0	7.886E+0
-1.330E-1	7.189E+0	7.828E+0
-1.330E-1	7.309E+0	7.734E+0
-1.313E-1	7.231E+0	8.003E+0
-1.297E-1	7.202E+0	8.013E+0
-1.313E-1	7.072E+0	7.935E+0
-1.362E-1	7.335E+0	7.854E+0
-1.313E-1	7.159E+0	8.035E+0
-1.265E-1	7.341E+0	8.162E+0
-1.330E-1	7.166E+0	8.113E+0
-1.346E-1	7.325E+0	8.000E+0
-1.313E-1	7.059E+0	7.906E+0
-1.297E-1	7.205E+0	7.909E+0
-1.297E-1	7.208E+0	7.889E+0
-1.346E-1	7.215E+0	7.886E+0
-1.313E-1	7.146E+0	7.880E+0
-1.297E-1	7.198E+0	7.938E+0
-1.330E-1	7.085E+0	7.935E+0
-1.362E-1	7.228E+0	7.876E+0
-1.313E-1	7.127E+0	8.039E+0
-1.281E-1	7.166E+0	7.883E+0
-1.362E-1	7.198E+0	7.896E+0
-1.362E-1	7.211E+0	8.019E+0
-1.297E-1	7.205E+0	7.938E+0
-1.297E-1	7.192E+0	8.097E+0
-1.330E-1	7.121E+0	7.935E+0
-1.362E-1	7.231E+0	7.837E+0
-1.313E-1	7.344E+0	7.951E+0
-1.297E-1	7.241E+0	7.964E+0
-1.313E-1	7.179E+0	7.919E+0
-1.362E-1	7.270E+0	7.876E+0
-1.346E-1	7.247E+0	7.925E+0
-1.297E-1	7.205E+0	7.880E+0
-1.313E-1	7.286E+0	8.087E+0
-1.346E-1	7.224E+0	7.876E+0
-1.330E-1	7.224E+0	7.915E+0
-1.313E-1	7.121E+0	8.110E+0
-1.330E-1	7.234E+0	7.974E+0
-1.330E-1	7.276E+0	7.932E+0
-1.313E-1	7.322E+0	7.821E+0
-1.281E-1	7.205E+0	8.113E+0
-1.313E-1	7.309E+0	7.837E+0
-1.346E-1	7.185E+0	8.000E+0
-1.313E-1	7.283E+0	7.935E+0
-1.297E-1	7.179E+0	8.055E+0
-1.313E-1	7.108E+0	7.951E+0
-1.362E-1	7.241E+0	7.860E+0
-1.330E-1	7.052E+0	8.016E+0
-1.297E-1	7.150E+0	8.039E+0
-1.330E-1	7.082E+0	7.912E+0
-1.395E-1	7.215E+0	7.844E+0
-1.313E-1	7.218E+0	8.052E+0
-1.313E-1	7.104E+0	7.834E+0
-1.330E-1	7.205E+0	7.928E+0
-1.378E-1	7.263E+0	7.824E+0
-1.330E-1	7.130E+0	7.993E+0
-1.297E-1	7.231E+0	7.834E+0
-1.346E-1	7.208E+0	7.919E+0
-1.362E-1	7.289E+0	7.987E+0
-1.330E-1	7.270E+0	7.899E+0
-1.281E-1	7.192E+0	8.016E+0
-1.313E-1	7.114E+0	8.003E+0
-1.346E-1	7.254E+0	7.961E+0
-1.297E-1	7.059E+0	7.919E+0
-1.330E-1	7.328E+0	7.867E+0
-1.330E-1	7.114E+0	7.850E+0
-1.346E-1	7.202E+0	7.893E+0
-1.297E-1	7.134E+0	7.983E+0
-1.313E-1	7.231E+0	7.867E+0
-1.313E-1	7.114E+0	7.928E+0
-1.330E-1	7.150E+0	7.912E+0
-1.297E-1	7.276E+0	8.077E+0
-1.297E-1	7.104E+0	7.990E+0
-1.313E-1	7.069E+0	8.006E+0
-1.362E-1	7.156E+0	7.860E+0
-1.330E-1	7.179E+0	8.071E+0
-1.297E-1	7.208E+0	7.919E+0
-1.313E-1	7.241E+0	7.821E+0
-1.330E-1	7.185E+0	7.922E+0
-1.297E-1	7.182E+0	7.896E+0
-1.297E-1	7.169E+0	8.107E+0
-1.313E-1	7.127E+0	7.867E+0
-1.362E-1	7.292E+0	7.896E+0
-1.313E-1	7.146E+0	8.042E+0
-1.313E-1	7.189E+0	7.922E+0
-1.330E-1	7.111E+0	7.967E+0
-1.346E-1	7.130E+0	7.909E+0
-1.330E-1	7.179E+0	8.061E+0
-1.297E-1	7.117E+0	8.048E+0
-1.346E-1	7.121E+0	7.792E+0
-1.346E-1	7.267E+0	7.743E+0
-1.313E-1	7.078E+0	8.019E+0
-1.297E-1	7.357E+0	7.883E+0
-1.297E-1	7.273E+0	7.912E+0
-1.362E-1	7.182E+0	7.792E+0
-1.313E-1	7.166E+0	7.899E+0
-1.297E-1	7.134E+0	7.863E+0
-1.346E-1	7.299E+0	7.847E+0
-1.378E-1	7.312E+0	7.909E+0
-1.330E-1	7.082E+0	7.928E+0
-1.297E-1	7.211E+0	8.061E+0
-1.330E-1	7.172E+0	7.883E+0
-1.346E-1	7.250E+0	7.974E+0
-1.313E-1	7.195E+0	7.977E+0
-1.313E-1	7.163E+0	7.935E+0
-1.330E-1	7.153E+0	7.893E+0
-1.362E-1	7.276E+0	7.834E+0
-1.330E-1	7.166E+0	8.074E+0
-1.281E-1	7.325E+0	7.802E+0
-1.330E-1	7.299E+0	8.003E+0
-1.346E-1	7.299E+0	7.915E+0
-1.330E-1	7.146E+0	8.000E+0
-1.313E-1	7.020E+0	7.983E+0
-1.313E-1	7.215E+0	7.948E+0
-1.378E-1	7.052E+0	8.048E+0
-1.313E-1	7.221E+0	7.766E+0
-1.265E-1	7.179E+0	7.948E+0
-1.297E-1	7.124E+0	7.928E+0
-1.378E-1	7.124E+0	7.909E+0
-1.297E-1	7.312E+0	8.013E+0
-1.313E-1	7.202E+0	7.857E+0
-1.313E-1	7.338E+0	7.883E+0
-1.378E-1	7.273E+0	8.052E+0
-1.330E-1	7.267E+0	8.009E+0
-1.281E-1	7.305E+0	7.896E+0
-1.330E-1	7.273E+0	7.811E+0
-1.362E-1	7.017E+0	7.919E+0
-1.313E-1	7.059E+0	7.938E+0
-1.297E-1	7.121E+0	7.932E+0
-1.313E-1	7.400E+0	8.006E+0
-1.346E-1	7.121E+0	8.019E+0
-1.313E-1	7.065E+0	8.048E+0
-1.313E-1	7.166E+0	7.957E+0
-1.330E-1	7.150E+0	7.912E+0
-1.346E-1	7.114E+0	7.870E+0
-1.346E-1	7.088E+0	7.883E+0
-1.313E-1	7.257E+0	7.928E+0
-1.330E-1	7.299E+0	7.967E+0
-1.362E-1	7.020E+0	7.883E+0
-1.313E-1	7.211E+0	7.944E+0
-1.297E-1	7.172E+0	7.792E+0
-1.346E-1	7.263E+0	7.915E+0
-1.362E-1	7.247E+0	7.876E+0
-1.313E-1	7.221E+0	7.957E+0
-1.297E-1	7.137E+0	7.863E+0
-1.346E-1	7.169E+0	7.899E+0
-1.362E-1	7.159E+0	7.863E+0
-1.346E-1	7.069E+0	8.068E+0
-1.297E-1	7.228E+0	7.922E+0
-1.330E-1	7.283E+0	7.944E+0
-1.362E-1	7.146E+0	7.873E+0
-1.346E-1	7.075E+0	8.016E+0
-1.313E-1	7.140E+0	7.961E+0
-1.346E-1	7.114E+0	7.854E+0
-1.362E-1	7.156E+0	7.837E+0
-1.330E-1	7.189E+0	7.961E+0
-1.297E-1	7.169E+0	8.006E+0
-1.330E-1	7.000E+0	7.909E+0
-1.346E-1	7.146E+0	7.909E+0
-1.281E-1	7.072E+0	7.912E+0
-1.281E-1	7.098E+0	7.889E+0
-1.313E-1	7.263E+0	8.110E+0
-1.346E-1	7.325E+0	7.880E+0
-1.330E-1	7.211E+0	7.967E+0
-1.281E-1	7.108E+0	7.867E+0
-1.330E-1	7.224E+0	7.854E+0
-1.330E-1	7.364E+0	8.055E+0
-1.362E-1	7.004E+0	8.045E+0
-1.313E-1	7.085E+0	7.961E+0
-1.346E-1	7.169E+0	7.961E+0
-1.346E-1	7.104E+0	8.035E+0
-1.346E-1	7.033E+0	7.880E+0
-1.297E-1	7.159E+0	7.860E+0
-1.346E-1	7.172E+0	7.893E+0
-1.378E-1	7.322E+0	8.032E+0
-1.346E-1	7.270E+0	7.941E+0
-1.281E-1	7.221E+0	8.068E+0
-1.330E-1	7.134E+0	7.935E+0
-1.346E-1	7.267E+0	7.935E+0
-1.313E-1	7.208E+0	8.116E+0
-1.265E-1	7.176E+0	7.844E+0
-1.313E-1	7.111E+0	8.068E+0
-1.330E-1	7.134E+0	7.987E+0
-1.313E-1	7.237E+0	7.860E+0
-1.330E-1	7.104E+0	7.883E+0
-1.330E-1	7.156E+0	7.873E+0
-1.346E-1	7.208E+0	7.964E+0
-1.313E-1	7.104E+0	7.944E+0
-1.297E-1	7.134E+0	8.094E+0
-1.330E-1	7.198E+0	7.941E+0
-1.362E-1	7.069E+0	7.922E+0
-1.313E-1	7.172E+0	7.860E+0
-1.297E-1	7.205E+0	7.854E+0
-1.346E-1	7.237E+0	7.850E+0
-1.362E-1	7.172E+0	7.957E+0
-1.330E-1	7.182E+0	7.805E+0
-1.313E-1	7.046E+0	7.906E+0
-1.313E-1	7.153E+0	8.100E+0
-1.362E-1	7.091E+0	7.906E+0
-1.330E-1	7.221E+0	7.867E+0
-1.297E-1	7.325E+0	7.844E+0
-1.313E-1	7.182E+0	7.967E+0
-1.362E-1	7.150E+0	7.847E+0
-1.313E-1	7.276E+0	7.837E+0
-1.313E-1	7.247E+0	7.844E+0
-1.362E-1	7.267E+0	7.883E+0
-1.346E-1	7.211E+0	7.850E+0
-1.330E-1	7.101E+0	7.763E+0
-1.281E-1	7.195E+0	7.906E+0
-1.346E-1	7.315E+0	7.915E+0
-1.346E-1	7.286E+0	7.919E+0
-1.346E-1	7.059E+0	7.948E+0
-1.313E-1	7.182E+0	7.802E+0
-1.330E-1	7.228E+0	7.867E+0
-1.330E-1	7.127E+0	7.977E+0
-1.313E-1	7.241E+0	7.756E+0
-1.297E-1	7.403E+0	7.802E+0
-1.313E-1	7.108E+0	7.977E+0
-1.362E-1	7.325E+0	7.961E+0
-1.313E-1	7.247E+0	7.740E+0
-1.297E-1	7.198E+0	8.019E+0
-1.346E-1	7.117E+0	7.837E+0
-1.362E-1	7.124E+0	8.000E+0
-1.330E-1	7.202E+0	7.951E+0
-1.313E-1	7.318E+0	7.954E+0
-1.330E-1	7.241E+0	7.867E+0
-1.362E-1	7.146E+0	7.922E+0
-1.313E-1	7.250E+0	7.834E+0
-1.313E-1	7.185E+0	7.919E+0
-1.330E-1	7.179E+0	7.889E+0
-1.346E-1	7.189E+0	7.980E+0
-1.330E-1	6.968E+0	7.799E+0
-1.330E-1	7.166E+0	7.944E+0
-1.346E-1	7.172E+0	7.906E+0
-1.330E-1	7.273E+0	8.042E+0
-1.330E-1	7.176E+0	7.996E+0
-1.297E-1	7.273E+0	8.061E+0
-1.346E-1	7.185E+0	8.039E+0
-1.362E-1	7.273E+0	8.116E+0
-1.346E-1	7.143E+0	7.938E+0
-1.330E-1	7.315E+0	7.919E+0
-1.313E-1	7.169E+0	7.961E+0
-1.362E-1	7.198E+0	7.847E+0
-1.313E-1	7.085E+0	7.883E+0
-1.330E-1	7.104E+0	8.000E+0
-1.346E-1	7.065E+0	7.857E+0
-1.378E-1	7.260E+0	7.951E+0
-1.313E-1	7.322E+0	7.899E+0
-1.297E-1	7.286E+0	7.990E+0
-1.362E-1	7.153E+0	7.818E+0
-1.346E-1	7.202E+0	7.795E+0
-1.330E-1	7.169E+0	7.740E+0
-1.313E-1	7.215E+0	8.094E+0
-1.330E-1	7.166E+0	7.841E+0
-1.346E-1	7.039E+0	7.847E+0
-1.330E-1	7.176E+0	7.935E+0
-1.313E-1	7.357E+0	7.893E+0
-1.346E-1	7.052E+0	7.831E+0
-1.378E-1	7.172E+0	7.967E+0
-1.330E-1	7.198E+0	7.873E+0
-1.313E-1	7.130E+0	7.893E+0
-1.313E-1	7.289E+0	7.863E+0
-1.395E-1	7.228E+0	7.860E+0
-1.313E-1	7.241E+0	7.795E+0
-1.330E-1	7.130E+0	7.980E+0
-1.330E-1	7.228E+0	7.993E+0
-1.362E-1	7.166E+0	7.880E+0
-1.330E-1	7.179E+0	7.935E+0
-1.313E-1	7.117E+0	7.773E+0
-1.362E-1	7.279E+0	7.980E+0
-1.330E-1	7.247E+0	7.824E+0
-1.313E-1	7.189E+0	7.909E+0
-1.297E-1	7.085E+0	8.071E+0
-1.378E-1	7.325E+0	7.857E+0
-1.362E-1	7.208E+0	7.977E+0
-1.313E-1	7.244E+0	7.919E+0
-1.313E-1	7.169E+0	8.035E+0
-1.346E-1	7.273E+0	7.925E+0
-1.395E-1	7.140E+0	7.938E+0
-1.330E-1	7.121E+0	7.841E+0
-1.297E-1	7.163E+0	7.922E+0
-1.330E-1	7.429E+0	7.909E+0
-1.395E-1	7.088E+0	7.909E+0
-1.330E-1	7.140E+0	8.003E+0
-1.313E-1	7.150E+0	7.912E+0
-1.330E-1	7.267E+0	7.841E+0
-1.362E-1	7.069E+0	7.889E+0
-1.313E-1	7.198E+0	8.029E+0
-1.297E-1	7.211E+0	7.889E+0
-1.346E-1	7.234E+0	8.045E+0
-1.362E-1	7.195E+0	7.922E+0
-1.313E-1	7.305E+0	7.906E+0
-1.330E-1	7.367E+0	7.847E+0
-1.330E-1	7.189E+0	7.854E+0
-1.362E-1	7.263E+0	7.811E+0
-1.346E-1	7.166E+0	7.977E+0
-1.313E-1	7.143E+0	7.841E+0
-1.346E-1	7.159E+0	7.883E+0
-1.378E-1	7.134E+0	8.042E+0
-1.346E-1	7.185E+0	8.061E+0
-1.313E-1	7.020E+0	7.873E+0
-1.346E-1	7.250E+0	8.026E+0
-1.362E-1	7.153E+0	7.922E+0
-1.362E-1	7.169E+0	7.915E+0
-1.330E-1	7.221E+0	7.880E+0
-1.297E-1	7.101E+0	7.909E+0
-1.395E-1	7.198E+0	7.880E+0
-1.330E-1	7.198E+0	7.996E+0
-1.313E-1	7.192E+0	8.035E+0
-1.330E-1	7.241E+0	7.889E+0
-1.362E-1	7.228E+0	7.922E+0
-1.362E-1	7.250E+0	7.922E+0
-1.313E-1	7.198E+0	7.983E+0
-1.346E-1	7.072E+0	8.013E+0
-1.378E-1	7.114E+0	7.880E+0
-1.330E-1	7.137E+0	8.022E+0
-1.313E-1	7.254E+0	7.987E+0
-1.346E-1	7.117E+0	7.967E+0
-1.395E-1	7.049E+0	7.873E+0
-1.346E-1	7.082E+0	7.928E+0
-1.313E-1	7.150E+0	7.906E+0
-1.362E-1	7.250E+0	7.854E+0
-1.362E-1	7.279E+0	7.857E+0
-1.346E-1	7.198E+0	7.987E+0
-1.330E-1	7.257E+0	7.899E+0
-1.378E-1	7.078E+0	7.970E+0
-1.362E-1	7.241E+0	7.831E+0
-1.330E-1	7.267E+0	7.883E+0
-1.297E-1	7.146E+0	8.013E+0
-1.330E-1	7.185E+0	8.013E+0
-1.362E-1	7.318E+0	7.799E+0
-1.346E-1	7.185E+0	7.815E+0
-1.297E-1	7.150E+0	8.006E+0
-1.313E-1	7.257E+0	7.919E+0
-1.346E-1	7.140E+0	7.805E+0
-1.330E-1	7.331E+0	8.003E+0
-1.297E-1	7.292E+0	7.834E+0
-1.362E-1	7.234E+0	7.863E+0
-1.362E-1	7.231E+0	7.961E+0
-1.313E-1	7.039E+0	7.867E+0
-1.313E-1	7.026E+0	7.948E+0
-1.330E-1	7.082E+0	7.974E+0
-1.378E-1	7.185E+0	7.935E+0
-1.330E-1	7.124E+0	7.906E+0
-1.281E-1	7.082E+0	7.961E+0
-1.346E-1	7.244E+0	7.906E+0
-1.362E-1	7.185E+0	7.944E+0
-1.330E-1	7.234E+0	7.805E+0
-1.281E-1	7.195E+0	7.818E+0
-1.346E-1	7.221E+0	7.776E+0
-1.362E-1	7.247E+0	8.097E+0
-1.330E-1	7.208E+0	8.100E+0
-1.313E-1	7.078E+0	8.061E+0
-1.346E-1	7.211E+0	7.893E+0
-1.346E-1	7.163E+0	7.954E+0
-1.330E-1	7.299E+0	7.808E+0
-1.313E-1	7.211E+0	7.799E+0
-1.362E-1	7.231E+0	7.967E+0
-1.378E-1	7.156E+0	7.831E+0
-1.330E-1	7.202E+0	7.627E+0
-1.313E-1	7.215E+0	7.828E+0
-1.346E-1	7.267E+0	7.925E+0
-1.378E-1	7.224E+0	7.870E+0
-1.330E-1	7.237E+0	8.006E+0
-1.313E-1	7.166E+0	8.009E+0
-1.346E-1	7.088E+0	7.811E+0
-1.362E-1	7.156E+0	7.876E+0
-1.346E-1	7.095E+0	7.847E+0
-1.313E-1	7.114E+0	7.815E+0
-1.362E-1	7.328E+0	7.954E+0
-1.395E-1	7.221E+0	7.870E+0
-1.330E-1	7.202E+0	7.896E+0
-1.313E-1	7.056E+0	7.964E+0
-1.362E-1	7.062E+0	7.974E+0
-1.378E-1	7.179E+0	7.805E+0
-1.330E-1	7.091E+0	7.980E+0
-1.330E-1	7.124E+0	7.792E+0
-1.313E-1	7.143E+0	7.886E+0
-1.362E-1	7.218E+0	7.782E+0
-1.362E-1	7.198E+0	7.948E+0
-1.330E-1	7.078E+0	8.042E+0
-1.346E-1	7.166E+0	7.824E+0
-1.378E-1	7.315E+0	7.957E+0
-1.330E-1	7.189E+0	7.948E+0
-1.330E-1	7.176E+0	7.828E+0
-1.346E-1	7.263E+0	7.909E+0
-1.395E-1	7.114E+0	7.977E+0
-1.330E-1	7.182E+0	8.032E+0
-1.330E-1	7.341E+0	7.944E+0
-1.346E-1	7.182E+0	7.938E+0
-1.378E-1	7.267E+0	7.922E+0
-1.378E-1	7.140E+0	7.896E+0
-1.346E-1	7.335E+0	7.951E+0
-1.346E-1	7.270E+0	8.039E+0
-1.362E-1	7.062E+0	7.970E+0
-1.362E-1	7.221E+0	7.824E+0
-1.281E-1	7.276E+0	8.026E+0
-1.362E-1	7.127E+0	8.039E+0
-1.362E-1	7.104E+0	7.967E+0
-1.346E-1	7.163E+0	7.932E+0
-1.330E-1	7.211E+0	8.045E+0
-1.346E-1	7.130E+0	7.844E+0
-1.362E-1	7.072E+0	7.857E+0
-1.362E-1	7.121E+0	8.042E+0
-1.313E-1	7.059E+0	7.727E+0
-1.313E-1	7.159E+0	7.964E+0
-1.330E-1	7.305E+0	7.847E+0
-1.330E-1	7.052E+0	8.061E+0
-1.297E-1	7.185E+0	7.938E+0
-1.330E-1	7.065E+0	7.925E+0
-1.362E-1	7.257E+0	7.970E+0
-1.362E-1	7.234E+0	7.961E+0
-1.313E-1	7.208E+0	8.100E+0
-1.346E-1	7.231E+0	7.841E+0
-1.378E-1	7.221E+0	8.068E+0
-1.346E-1	7.091E+0	7.841E+0
-1.313E-1	7.069E+0	7.880E+0
-1.330E-1	7.231E+0	7.935E+0
-1.362E-1	7.292E+0	7.915E+0
-1.346E-1	7.163E+0	7.847E+0
-1.313E-1	7.195E+0	8.052E+0
-1.330E-1	7.202E+0	7.919E+0
-1.362E-1	7.182E+0	7.951E+0
-1.346E-1	7.085E+0	7.906E+0
-1.313E-1	7.179E+0	7.915E+0
-1.346E-1	7.189E+0	8.081E+0
-1.378E-1	7.260E+0	7.847E+0
-1.346E-1	7.182E+0	8.000E+0
-1.297E-1	7.137E+0	8.000E+0
-1.330E-1	7.338E+0	7.779E+0
-1.362E-1	7.098E+0	7.909E+0
-1.362E-1	7.039E+0	7.964E+0
-1.313E-1	7.215E+0	7.974E+0
-1.330E-1	7.091E+0	7.756E+0
-1.378E-1	7.121E+0	7.883E+0
-1.330E-1	7.185E+0	8.032E+0
-1.297E-1	7.111E+0	8.087E+0
-1.346E-1	7.299E+0	7.860E+0
-1.378E-1	7.179E+0	7.893E+0
-1.330E-1	7.150E+0	7.938E+0
-1.330E-1	7.166E+0	8.019E+0
-1.346E-1	7.224E+0	7.763E+0
-1.378E-1	7.218E+0	7.954E+0
-1.330E-1	7.234E+0	7.980E+0
-1.330E-1	7.127E+0	7.967E+0
-1.330E-1	7.172E+0	7.974E+0
-1.378E-1	7.218E+0	7.782E+0
-1.346E-1	7.276E+0	7.776E+0
-1.297E-1	7.150E+0	8.065E+0
-1.346E-1	7.153E+0	7.847E+0
-1.378E-1	7.069E+0	7.808E+0
-1.346E-1	7.163E+0	7.870E+0
-1.297E-1	7.127E+0	8.006E+0
-1.330E-1	7.137E+0	7.915E+0
-1.378E-1	7.056E+0	7.844E+0
-1.330E-1	7.114E+0	8.045E+0
-1.313E-1	7.127E+0	7.944E+0
-1.346E-1	7.276E+0	7.948E+0
-1.346E-1	7.195E+0	7.974E+0
-1.362E-1	7.279E+0	7.821E+0
-1.362E-1	7.218E+0	7.944E+0
-1.362E-1	7.208E+0	8.048E+0
-1.362E-1	7.059E+0	8.013E+0
-1.346E-1	7.137E+0	7.928E+0
-1.330E-1	7.221E+0	7.964E+0
-1.362E-1	7.241E+0	7.870E+0
-1.378E-1	7.228E+0	7.964E+0
-1.362E-1	7.254E+0	7.928E+0
-1.313E-1	7.244E+0	7.909E+0
-1.362E-1	7.237E+0	7.737E+0
-1.378E-1	7.270E+0	7.834E+0
-1.362E-1	7.130E+0	8.097E+0
-1.330E-1	7.111E+0	7.974E+0
-1.346E-1	7.325E+0	7.922E+0
-1.362E-1	7.263E+0	7.944E+0
-1.362E-1	7.374E+0	8.013E+0
-1.346E-1	7.276E+0	7.928E+0
-1.330E-1	7.305E+0	7.996E+0
-1.362E-1	7.082E+0	7.906E+0
-1.346E-1	7.137E+0	7.857E+0
-1.297E-1	7.159E+0	7.795E+0
-1.330E-1	7.088E+0	7.938E+0
-1.378E-1	7.228E+0	7.863E+0
-1.346E-1	7.267E+0	7.980E+0
-1.330E-1	7.082E+0	7.857E+0
-1.378E-1	7.159E+0	7.909E+0
-1.378E-1	7.211E+0	7.799E+0
-1.346E-1	7.088E+0	7.912E+0
-1.297E-1	7.267E+0	8.065E+0
-1.362E-1	7.237E+0	7.970E+0
-1.362E-1	7.254E+0	7.954E+0
-1.330E-1	7.247E+0	7.954E+0
-1.297E-1	7.305E+0	7.863E+0
-1.362E-1	7.163E+0	7.967E+0
-1.411E-1	7.270E+0	7.769E+0
-1.362E-1	7.318E+0	7.919E+0
-1.346E-1	7.159E+0	7.737E+0
-1.362E-1	7.241E+0	8.006E+0
-1.378E-1	7.127E+0	7.837E+0
-1.330E-1	7.130E+0	7.935E+0
-1.330E-1	7.163E+0	7.760E+0
-1.346E-1	7.208E+0	7.818E+0
-1.378E-1	7.111E+0	7.967E+0
-1.330E-1	7.072E+0	7.889E+0
-1.313E-1	7.241E+0	7.834E+0
-1.346E-1	7.176E+0	7.993E+0
-1.378E-1	7.098E+0	7.867E+0
-1.346E-1	7.062E+0	7.876E+0
-1.330E-1	7.156E+0	7.857E+0
-1.330E-1	7.104E+0	7.824E+0
-1.362E-1	7.176E+0	7.867E+0
-1.346E-1	7.150E+0	7.948E+0
-1.330E-1	7.189E+0	7.957E+0
-1.330E-1	7.237E+0	8.071E+0
-1.378E-1	7.085E+0	7.951E+0
-1.330E-1	7.108E+0	7.850E+0
-1.297E-1	7.218E+0	7.834E+0
-1.362E-1	7.224E+0	8.094E+0
-1.378E-1	7.111E+0	7.880E+0
-1.346E-1	7.111E+0	8.032E+0
-1.297E-1	7.221E+0	7.893E+0
-1.362E-1	7.377E+0	7.863E+0
-1.362E-1	7.267E+0	7.980E+0
-1.362E-1	7.221E+0	7.614E+0
-1.297E-1	7.208E+0	7.876E+0
-1.362E-1	7.134E+0	7.831E+0
-1.362E-1	7.163E+0	7.899E+0
-1.330E-1	7.104E+0	7.737E+0
-1.313E-1	7.140E+0	7.880E+0
-1.346E-1	7.104E+0	8.058E+0
-1.362E-1	7.228E+0	8.061E+0
-1.330E-1	7.117E+0	7.996E+0
-1.313E-1	7.146E+0	7.977E+0
-1.346E-1	7.166E+0	8.026E+0
-1.362E-1	7.153E+0	7.880E+0
-1.346E-1	7.267E+0	8.022E+0
-1.330E-1	7.202E+0	7.721E+0
-1.330E-1	7.195E+0	7.951E+0
-1.362E-1	7.179E+0	7.935E+0
-1.362E-1	7.062E+0	7.954E+0
-1.346E-1	7.121E+0	7.867E+0
-1.330E-1	7.108E+0	8.000E+0
-1.395E-1	7.111E+0	7.977E+0
-1.330E-1	7.221E+0	7.883E+0
-1.330E-1	7.108E+0	7.808E+0
-1.346E-1	7.231E+0	7.792E+0
-1.362E-1	7.182E+0	7.805E+0
-1.346E-1	7.185E+0	7.837E+0
-1.313E-1	7.036E+0	8.061E+0
-1.330E-1	7.124E+0	7.964E+0
-1.362E-1	7.069E+0	7.938E+0
-1.346E-1	7.292E+0	8.003E+0
-1.297E-1	7.140E+0	7.727E+0
-1.330E-1	7.150E+0	7.893E+0
-1.346E-1	7.176E+0	7.906E+0
-1.362E-1	7.163E+0	7.922E+0
-1.313E-1	7.143E+0	7.987E+0
-1.346E-1	7.172E+0	7.983E+0
-1.362E-1	7.208E+0	8.009E+0
-1.362E-1	7.140E+0	7.944E+0
-1.313E-1	7.215E+0	7.954E+0
-1.362E-1	7.049E+0	7.883E+0
-1.378E-1	7.254E+0	7.811E+0
-1.346E-1	7.134E+0	7.889E+0
-1.330E-1	7.059E+0	7.834E+0
-1.346E-1	7.312E+0	7.941E+0
-1.378E-1	7.241E+0	7.760E+0
-1.346E-1	7.198E+0	7.880E+0
-1.297E-1	7.143E+0	7.805E+0
-1.362E-1	7.023E+0	7.980E+0
-1.378E-1	7.078E+0	7.893E+0
-1.346E-1	7.111E+0	7.954E+0
-1.297E-1	7.114E+0	7.831E+0
-1.313E-1	7.156E+0	7.786E+0
-1.378E-1	6.984E+0	7.737E+0
-1.362E-1	7.312E+0	7.847E+0
-1.330E-1	7.241E+0	7.938E+0
-1.346E-1	7.176E+0	7.996E+0
-1.395E-1	7.302E+0	7.828E+0
-1.362E-1	7.101E+0	7.886E+0
-1.313E-1	7.114E+0	7.899E+0
-1.330E-1	7.117E+0	7.932E+0
-1.346E-1	7.211E+0	7.974E+0
-1.346E-1	7.192E+0	7.944E+0
-1.313E-1	7.247E+0	7.883E+0
-1.378E-1	7.296E+0	7.876E+0
-1.378E-1	7.039E+0	8.081E+0
-1.346E-1	7.134E+0	7.873E+0
-1.330E-1	7.156E+0	8.035E+0
-1.362E-1	7.166E+0	7.828E+0
-1.330E-1	7.215E+0	8.016E+0
-1.346E-1	7.205E+0	7.779E+0
-1.330E-1	7.273E+0	8.052E+0
-1.330E-1	7.325E+0	8.013E+0
-1.411E-1	6.978E+0	7.896E+0
-1.346E-1	7.195E+0	7.957E+0
-1.330E-1	6.994E+0	7.944E+0
-1.346E-1	7.121E+0	7.974E+0
-1.395E-1	7.172E+0	7.867E+0
-1.330E-1	7.202E+0	8.052E+0
-1.330E-1	7.085E+0	7.977E+0
-1.330E-1	7.224E+0	7.928E+0
-1.346E-1	7.182E+0	7.802E+0
-1.362E-1	7.302E+0	7.834E+0
-1.313E-1	7.189E+0	7.753E+0
-1.330E-1	6.932E+0	7.893E+0
-1.378E-1	7.263E+0	8.042E+0
-1.362E-1	7.237E+0	7.922E+0
-1.313E-1	7.098E+0	7.841E+0
-1.330E-1	7.296E+0	7.915E+0
-1.362E-1	7.195E+0	7.902E+0
-1.330E-1	7.143E+0	7.912E+0
-1.330E-1	7.195E+0	7.847E+0
-1.330E-1	7.114E+0	7.889E+0
-1.378E-1	7.039E+0	7.873E+0
-1.330E-1	7.218E+0	7.899E+0
-1.313E-1	7.098E+0	7.850E+0
-1.346E-1	7.267E+0	7.951E+0
-1.378E-1	7.182E+0	8.003E+0
-1.346E-1	7.117E+0	7.821E+0
-1.313E-1	7.075E+0	8.045E+0
-1.330E-1	7.198E+0	7.870E+0
-1.378E-1	7.211E+0	7.893E+0
-1.346E-1	7.221E+0	7.896E+0
-1.330E-1	7.166E+0	7.753E+0
-1.346E-1	7.234E+0	7.753E+0
-1.378E-1	7.150E+0	7.779E+0
-1.346E-1	7.052E+0	7.951E+0
-1.297E-1	7.072E+0	7.867E+0
-1.330E-1	7.192E+0	7.805E+0
-1.378E-1	7.111E+0	7.883E+0
-1.362E-1	7.211E+0	7.899E+0
-1.313E-1	7.104E+0	7.844E+0
-1.346E-1	7.325E+0	7.834E+0
-1.378E-1	7.224E+0	7.860E+0
-1.313E-1	7.121E+0	8.052E+0
-1.313E-1	7.179E+0	7.977E+0
-1.330E-1	7.283E+0	7.808E+0
-1.378E-1	7.159E+0	7.902E+0
-1.330E-1	7.195E+0	7.964E+0
-1.330E-1	7.153E+0	8.039E+0
-1.346E-1	7.189E+0	8.081E+0
-1.378E-1	7.208E+0	8.136E+0
-1.297E-1	7.234E+0	8.055E+0
-1.330E-1	7.192E+0	7.873E+0
-1.330E-1	7.134E+0	7.760E+0
-1.362E-1	7.156E+0	7.990E+0
-1.346E-1	7.270E+0	7.841E+0
-1.330E-1	7.091E+0	7.896E+0
-1.362E-1	7.091E+0	7.737E+0
-1.378E-1	7.108E+0	7.967E+0
-1.346E-1	7.221E+0	7.815E+0
-1.330E-1	7.176E+0	7.880E+0
-1.330E-1	7.082E+0	7.811E+0
-1.362E-1	7.185E+0	7.883E+0
-1.362E-1	7.267E+0	7.912E+0
-1.330E-1	7.095E+0	7.974E+0
-1.330E-1	7.117E+0	7.932E+0
-1.362E-1	7.140E+0	8.035E+0
-1.330E-1	7.166E+0	7.779E+0
-1.330E-1	7.121E+0	8.061E+0
-1.330E-1	7.260E+0	7.860E+0
-1.378E-1	7.127E+0	7.893E+0
-1.346E-1	7.166E+0	7.805E+0
-1.297E-1	7.205E+0	7.850E+0
-1.346E-1	7.108E+0	8.032E+0
-1.362E-1	7.254E+0	8.045E+0
-1.346E-1	7.234E+0	7.815E+0
-1.346E-1	7.072E+0	7.769E+0
-1.330E-1	7.130E+0	7.944E+0
-1.395E-1	7.069E+0	7.925E+0
-1.330E-1	7.260E+0	7.844E+0
-1.330E-1	7.104E+0	7.951E+0
-1.346E-1	7.114E+0	7.909E+0
-1.395E-1	7.234E+0	7.996E+0
-1.362E-1	7.137E+0	7.760E+0
-1.297E-1	7.322E+0	7.896E+0
-1.330E-1	6.981E+0	7.837E+0
-1.362E-1	7.101E+0	8.013E+0
-1.330E-1	7.159E+0	7.922E+0
-1.313E-1	7.140E+0	7.948E+0
-1.330E-1	7.172E+0	7.867E+0
-1.362E-1	6.978E+0	7.824E+0
-1.313E-1	7.254E+0	7.873E+0
-1.313E-1	7.237E+0	7.889E+0
-1.330E-1	7.127E+0	7.773E+0
-1.395E-1	7.179E+0	7.954E+0
-1.346E-1	7.283E+0	7.847E+0
-1.330E-1	7.124E+0	7.987E+0
-1.346E-1	7.140E+0	7.880E+0
-1.378E-1	7.169E+0	7.779E+0
-1.346E-1	7.056E+0	7.863E+0
-1.313E-1	7.117E+0	8.003E+0
-1.330E-1	7.202E+0	7.743E+0
-1.362E-1	7.052E+0	7.922E+0
-1.313E-1	7.062E+0	7.860E+0
-1.346E-1	7.004E+0	7.944E+0
-1.330E-1	7.221E+0	7.935E+0
-1.378E-1	7.273E+0	7.860E+0
-1.330E-1	7.228E+0	7.860E+0
-1.330E-1	7.211E+0	8.107E+0
-1.346E-1	7.108E+0	7.941E+0
-1.378E-1	7.237E+0	7.941E+0
-1.346E-1	7.241E+0	7.977E+0
-1.313E-1	7.159E+0	7.990E+0
-1.346E-1	7.176E+0	7.854E+0
-1.362E-1	7.228E+0	7.941E+0
-1.330E-1	7.185E+0	8.055E+0
-1.297E-1	7.234E+0	7.954E+0
-1.330E-1	6.962E+0	7.893E+0
-1.378E-1	7.127E+0	7.834E+0
-1.378E-1	7.108E+0	7.983E+0
-1.297E-1	7.286E+0	7.799E+0
-1.313E-1	7.062E+0	8.048E+0
-1.362E-1	7.065E+0	7.886E+0
-1.362E-1	7.153E+0	7.873E+0
-1.297E-1	7.046E+0	7.824E+0
-1.362E-1	7.069E+0	8.071E+0
-1.362E-1	7.257E+0	7.889E+0
-1.330E-1	7.127E+0	7.893E+0
-1.297E-1	7.198E+0	7.860E+0
-1.362E-1	7.156E+0	7.961E+0
-1.346E-1	7.056E+0	7.967E+0
-1.362E-1	7.234E+0	7.779E+0
-1.297E-1	7.390E+0	7.808E+0
-1.330E-1	7.315E+0	7.912E+0
-1.346E-1	7.176E+0	7.818E+0
-1.346E-1	7.185E+0	8.032E+0
-1.330E-1	7.215E+0	7.922E+0
-1.330E-1	7.172E+0	7.970E+0
-1.362E-1	7.065E+0	7.847E+0
-1.362E-1	7.189E+0	7.935E+0
-1.297E-1	7.283E+0	7.889E+0
-1.362E-1	7.296E+0	7.932E+0
-1.346E-1	7.143E+0	7.782E+0
-1.362E-1	7.108E+0	7.944E+0
-1.346E-1	7.299E+0	8.009E+0
-1.313E-1	7.244E+0	7.776E+0
-1.395E-1	7.390E+0	7.776E+0
-1.330E-1	7.156E+0	7.935E+0
-1.330E-1	7.218E+0	8.026E+0
-1.362E-1	7.198E+0	7.922E+0
-1.362E-1	7.049E+0	7.821E+0
-1.330E-1	7.098E+0	7.886E+0
-1.313E-1	7.020E+0	7.841E+0
-1.346E-1	7.218E+0	7.951E+0
-1.378E-1	7.176E+0	7.932E+0
-1.362E-1	7.263E+0	7.928E+0
-1.297E-1	7.111E+0	7.876E+0
-1.330E-1	7.108E+0	7.906E+0
-1.362E-1	7.185E+0	7.850E+0
-1.330E-1	7.049E+0	8.032E+0
-1.313E-1	7.143E+0	7.740E+0
-1.330E-1	7.146E+0	7.795E+0
-1.395E-1	7.023E+0	7.951E+0
-1.330E-1	7.088E+0	7.792E+0
-1.313E-1	7.078E+0	7.996E+0
-1.346E-1	7.156E+0	7.915E+0
-1.362E-1	7.163E+0	7.909E+0
-1.346E-1	7.127E+0	7.854E+0
-1.297E-1	7.124E+0	7.714E+0
-1.330E-1	7.052E+0	7.941E+0
-1.378E-1	7.234E+0	7.831E+0
-1.330E-1	7.101E+0	7.974E+0
-1.265E-1	7.153E+0	8.000E+0
-1.330E-1	7.254E+0	7.886E+0
-1.362E-1	7.202E+0	7.925E+0
-1.330E-1	7.088E+0	7.886E+0
-1.330E-1	7.189E+0	8.003E+0
-1.330E-1	7.224E+0	7.974E+0
-1.346E-1	7.163E+0	8.074E+0
-1.362E-1	7.124E+0	8.029E+0
-1.297E-1	7.127E+0	7.863E+0
-1.313E-1	7.114E+0	7.779E+0
-1.346E-1	7.169E+0	7.802E+0
-1.346E-1	7.163E+0	7.847E+0
-1.313E-1	7.078E+0	7.857E+0
-1.346E-1	7.202E+0	7.993E+0
-1.378E-1	7.176E+0	7.850E+0
-1.346E-1	7.153E+0	7.932E+0
-1.297E-1	7.185E+0	7.786E+0
-1.346E-1	7.059E+0	7.944E+0
-1.346E-1	7.085E+0	7.763E+0
-1.346E-1	7.159E+0	7.954E+0
-1.297E-1	7.215E+0	7.915E+0
-1.346E-1	7.166E+0	7.909E+0
-1.346E-1	7.010E+0	7.760E+0
-1.330E-1	7.075E+0	7.915E+0
-1.297E-1	7.159E+0	7.944E+0
-1.313E-1	7.121E+0	7.902E+0
-1.378E-1	7.215E+0	7.802E+0
-1.297E-1	7.130E+0	7.860E+0
-1.313E-1	7.111E+0	7.893E+0
-1.330E-1	7.082E+0	7.779E+0
-1.378E-1	7.159E+0	8.065E+0
-1.362E-1	7.267E+0	7.821E+0
-1.297E-1	7.228E+0	8.061E+0
-1.346E-1	7.163E+0	7.961E+0
-1.411E-1	7.153E+0	7.906E+0
-1.330E-1	7.146E+0	7.682E+0
-1.313E-1	7.140E+0	8.013E+0
-1.330E-1	7.276E+0	7.792E+0
-1.362E-1	7.098E+0	8.026E+0
-1.313E-1	7.189E+0	7.941E+0
-1.313E-1	7.163E+0	7.948E+0
-1.330E-1	7.335E+0	7.808E+0
-1.346E-1	7.088E+0	7.737E+0
-1.346E-1	7.182E+0	7.925E+0
-1.313E-1	7.153E+0	7.983E+0
-1.330E-1	7.208E+0	7.928E+0
-1.378E-1	7.091E+0	7.779E+0
-1.330E-1	7.211E+0	7.834E+0
-1.297E-1	7.023E+0	8.045E+0
-1.313E-1	7.221E+0	7.844E+0
-1.362E-1	7.299E+0	7.899E+0
-1.346E-1	7.127E+0	7.925E+0
-1.313E-1	7.111E+0	7.941E+0
-1.330E-1	7.140E+0	7.896E+0
-1.378E-1	7.114E+0	7.811E+0
-1.346E-1	7.130E+0	7.828E+0
-1.346E-1	7.117E+0	8.029E+0
-1.362E-1	7.098E+0	7.954E+0
-1.395E-1	7.072E+0	8.097E+0
-1.330E-1	7.114E+0	7.941E+0
-1.281E-1	7.026E+0	7.899E+0
-1.346E-1	7.052E+0	7.912E+0
[truncated: 100,945 more rows]
