# Supplementary material for: Improved ANAP incorporation and VCF analysis reveal details of P2X7 current facilitation and a limited conformational interplay between ATP binding and the intracellular ballast domain
Source: eLife. 2023 Jan 4;12:e82479. doi: 10.7554/eLife.82479 (PMC9859053; doi:10.7554/eLife.82479)
Supplement: Figure 3—figure supplement 3—source data 2. [file elife-82479-fig3-figsupp3-data2.zip › Figure-3_figure-supplement-3_source-data-2/Cys-Ala-constructs/Cys-Ala_T361/b25/24.csv]

-2.465E-1	6.121E+0	6.381E+0
-2.384E-1	5.911E+0	6.507E+0
-2.400E-1	5.949E+0	6.501E+0
-2.433E-1	5.859E+0	6.452E+0
-2.449E-1	5.862E+0	6.384E+0
-2.416E-1	5.979E+0	6.310E+0
-2.416E-1	5.995E+0	6.404E+0
-2.433E-1	5.946E+0	6.335E+0
-2.449E-1	5.784E+0	6.433E+0
-2.400E-1	5.823E+0	6.378E+0
-2.416E-1	5.953E+0	6.384E+0
-2.416E-1	5.982E+0	6.543E+0
-2.449E-1	5.872E+0	6.731E+0
-2.416E-1	5.894E+0	6.371E+0
-2.416E-1	5.988E+0	6.556E+0
-2.433E-1	5.927E+0	6.452E+0
-2.449E-1	5.985E+0	6.494E+0
-2.416E-1	5.888E+0	6.517E+0
-2.368E-1	5.943E+0	6.533E+0
-2.416E-1	5.995E+0	6.524E+0
-2.449E-1	5.982E+0	6.608E+0
-2.400E-1	5.917E+0	6.456E+0
-2.384E-1	5.940E+0	6.475E+0
-2.481E-1	5.862E+0	6.498E+0
-2.481E-1	5.924E+0	6.504E+0
-2.384E-1	5.911E+0	6.514E+0
-2.384E-1	5.810E+0	6.459E+0
-2.416E-1	5.849E+0	6.504E+0
-2.449E-1	5.940E+0	6.446E+0
-2.400E-1	6.040E+0	6.433E+0
-2.400E-1	5.911E+0	6.556E+0
-2.433E-1	5.959E+0	6.475E+0
-2.433E-1	5.917E+0	6.517E+0
-2.416E-1	5.946E+0	6.423E+0
-2.384E-1	5.953E+0	6.417E+0
-2.433E-1	5.859E+0	6.472E+0
-2.433E-1	6.053E+0	6.394E+0
-2.433E-1	5.956E+0	6.511E+0
-2.400E-1	5.787E+0	6.559E+0
-2.400E-1	5.894E+0	6.452E+0
-2.465E-1	5.878E+0	6.468E+0
-2.400E-1	5.852E+0	6.468E+0
-2.416E-1	5.985E+0	6.468E+0
-2.449E-1	5.966E+0	6.426E+0
-2.449E-1	5.975E+0	6.468E+0
-2.400E-1	6.138E+0	6.468E+0
-2.384E-1	6.001E+0	6.601E+0
-2.449E-1	5.898E+0	6.391E+0
-2.481E-1	5.966E+0	6.582E+0
-2.433E-1	5.846E+0	6.436E+0
-2.416E-1	5.943E+0	6.446E+0
-2.433E-1	5.953E+0	6.420E+0
-2.465E-1	6.031E+0	6.423E+0
-2.400E-1	5.836E+0	6.303E+0
-2.400E-1	6.053E+0	6.475E+0
-2.416E-1	5.920E+0	6.524E+0
-2.416E-1	5.894E+0	6.439E+0
-2.433E-1	6.037E+0	6.339E+0
-2.384E-1	5.839E+0	6.410E+0
-2.449E-1	5.924E+0	6.478E+0
-2.416E-1	5.969E+0	6.430E+0
-2.400E-1	5.842E+0	6.553E+0
-2.400E-1	5.803E+0	6.485E+0
-2.433E-1	5.911E+0	6.436E+0
-2.433E-1	6.011E+0	6.533E+0
-2.400E-1	5.930E+0	6.468E+0
-2.433E-1	6.037E+0	6.517E+0
-2.449E-1	5.868E+0	6.394E+0
-2.433E-1	5.982E+0	6.413E+0
-2.433E-1	5.966E+0	6.387E+0
-2.416E-1	5.839E+0	6.417E+0
-2.449E-1	5.924E+0	6.452E+0
-2.400E-1	5.988E+0	6.439E+0
-2.433E-1	6.034E+0	6.605E+0
-2.384E-1	5.972E+0	6.430E+0
-2.416E-1	5.911E+0	6.400E+0
-2.465E-1	5.972E+0	6.563E+0
-2.416E-1	5.985E+0	6.443E+0
-2.416E-1	5.839E+0	6.498E+0
-2.449E-1	6.008E+0	6.446E+0
-2.449E-1	5.865E+0	6.563E+0
-2.416E-1	5.949E+0	6.543E+0
-2.400E-1	5.966E+0	6.446E+0
-2.416E-1	5.868E+0	6.439E+0
-2.465E-1	6.099E+0	6.459E+0
-2.416E-1	5.849E+0	6.614E+0
-2.400E-1	5.865E+0	6.494E+0
-2.400E-1	5.982E+0	6.517E+0
-2.433E-1	6.024E+0	6.345E+0
-2.433E-1	5.920E+0	6.514E+0
-2.400E-1	5.875E+0	6.423E+0
-2.416E-1	5.885E+0	6.611E+0
-2.449E-1	5.820E+0	6.420E+0
-2.384E-1	6.001E+0	6.504E+0
-2.416E-1	6.037E+0	6.452E+0
-2.416E-1	5.904E+0	6.426E+0
-2.416E-1	5.962E+0	6.494E+0
-2.433E-1	5.953E+0	6.456E+0
-2.416E-1	6.008E+0	6.520E+0
-2.449E-1	5.940E+0	6.556E+0
-2.449E-1	6.053E+0	6.462E+0
-2.416E-1	5.846E+0	6.472E+0
-2.400E-1	5.791E+0	6.533E+0
-2.433E-1	5.800E+0	6.426E+0
-2.449E-1	5.930E+0	6.514E+0
-2.433E-1	5.872E+0	6.335E+0
-2.416E-1	5.855E+0	6.511E+0
-2.416E-1	5.979E+0	6.400E+0
-2.449E-1	5.920E+0	6.475E+0
-2.433E-1	5.752E+0	6.413E+0
-2.400E-1	5.946E+0	6.433E+0
-2.416E-1	5.930E+0	6.436E+0
-2.416E-1	5.901E+0	6.358E+0
-2.433E-1	5.949E+0	6.572E+0
-2.400E-1	6.047E+0	6.524E+0
-2.416E-1	6.014E+0	6.426E+0
-2.433E-1	5.943E+0	6.449E+0
-2.400E-1	5.872E+0	6.452E+0
-2.416E-1	5.904E+0	6.306E+0
-2.433E-1	5.927E+0	6.543E+0
-2.433E-1	5.849E+0	6.319E+0
-2.416E-1	5.898E+0	6.459E+0
-2.384E-1	5.988E+0	6.637E+0
-2.416E-1	5.878E+0	6.368E+0
-2.465E-1	5.930E+0	6.485E+0
-2.416E-1	5.901E+0	6.381E+0
-2.416E-1	5.894E+0	6.576E+0
-2.416E-1	5.946E+0	6.417E+0
-2.465E-1	6.024E+0	6.498E+0
-2.416E-1	5.975E+0	6.576E+0
-2.400E-1	5.839E+0	6.533E+0
-2.433E-1	5.898E+0	6.459E+0
-2.449E-1	5.901E+0	6.394E+0
-2.416E-1	5.992E+0	6.443E+0
-2.400E-1	5.985E+0	6.407E+0
-2.433E-1	5.969E+0	6.462E+0
-2.449E-1	5.917E+0	6.566E+0
-2.433E-1	5.907E+0	6.404E+0
-2.400E-1	5.771E+0	6.443E+0
-2.433E-1	5.901E+0	6.472E+0
-2.449E-1	5.930E+0	6.426E+0
-2.433E-1	5.953E+0	6.527E+0
-2.416E-1	6.060E+0	6.488E+0
-2.433E-1	5.992E+0	6.465E+0
-2.449E-1	5.979E+0	6.306E+0
-2.433E-1	5.917E+0	6.592E+0
-2.416E-1	5.807E+0	6.546E+0
-2.416E-1	5.949E+0	6.420E+0
-2.465E-1	5.949E+0	6.371E+0
-2.416E-1	5.998E+0	6.491E+0
-2.416E-1	6.034E+0	6.426E+0
-2.416E-1	6.044E+0	6.511E+0
-2.449E-1	5.914E+0	6.439E+0
-2.400E-1	5.875E+0	6.400E+0
-2.400E-1	6.011E+0	6.465E+0
-2.433E-1	5.894E+0	6.459E+0
-2.433E-1	5.907E+0	6.478E+0
-2.400E-1	5.975E+0	6.417E+0
-2.416E-1	6.027E+0	6.446E+0
-2.433E-1	5.888E+0	6.585E+0
-2.449E-1	5.803E+0	6.459E+0
-2.433E-1	5.924E+0	6.550E+0
-2.400E-1	5.810E+0	6.524E+0
-2.433E-1	5.862E+0	6.339E+0
-2.449E-1	5.872E+0	6.452E+0
-2.400E-1	5.962E+0	6.417E+0
-2.384E-1	5.907E+0	6.436E+0
-2.416E-1	5.953E+0	6.468E+0
-2.433E-1	5.992E+0	6.384E+0
-2.433E-1	5.936E+0	6.258E+0
-2.416E-1	5.797E+0	6.413E+0
-2.449E-1	6.024E+0	6.475E+0
-2.449E-1	5.904E+0	6.559E+0
-2.400E-1	5.771E+0	6.407E+0
-2.400E-1	5.868E+0	6.553E+0
-2.416E-1	5.911E+0	6.520E+0
-2.433E-1	5.849E+0	6.413E+0
-2.400E-1	5.936E+0	6.550E+0
-2.416E-1	5.875E+0	6.514E+0
-2.449E-1	5.953E+0	6.394E+0
-2.433E-1	5.823E+0	6.352E+0
-2.384E-1	5.771E+0	6.446E+0
-2.384E-1	5.904E+0	6.452E+0
-2.416E-1	5.975E+0	6.342E+0
-2.465E-1	5.953E+0	6.387E+0
-2.400E-1	5.930E+0	6.407E+0
-2.416E-1	5.969E+0	6.481E+0
-2.449E-1	6.005E+0	6.384E+0
-2.433E-1	6.141E+0	6.326E+0
-2.416E-1	5.833E+0	6.627E+0
-2.416E-1	5.891E+0	6.378E+0
-2.400E-1	6.021E+0	6.498E+0
-2.449E-1	5.868E+0	6.397E+0
-2.433E-1	5.803E+0	6.485E+0
-2.384E-1	5.959E+0	6.537E+0
-2.416E-1	5.862E+0	6.423E+0
-2.433E-1	5.803E+0	6.517E+0
-2.416E-1	5.992E+0	6.345E+0
-2.368E-1	6.031E+0	6.569E+0
-2.433E-1	5.891E+0	6.491E+0
-2.465E-1	5.885E+0	6.517E+0
-2.416E-1	5.891E+0	6.430E+0
-2.384E-1	5.901E+0	6.352E+0
-2.433E-1	5.855E+0	6.439E+0
-2.449E-1	5.946E+0	6.423E+0
-2.400E-1	6.131E+0	6.524E+0
-2.433E-1	5.953E+0	6.494E+0
-2.416E-1	5.930E+0	6.420E+0
-2.449E-1	5.982E+0	6.507E+0
-2.384E-1	5.972E+0	6.374E+0
-2.400E-1	5.969E+0	6.468E+0
-2.416E-1	5.940E+0	6.504E+0
-2.449E-1	5.936E+0	6.494E+0
-2.400E-1	5.930E+0	6.446E+0
-2.400E-1	6.018E+0	6.339E+0
-2.433E-1	5.881E+0	6.491E+0
-2.433E-1	5.930E+0	6.491E+0
-2.433E-1	5.930E+0	6.365E+0
-2.400E-1	5.946E+0	6.426E+0
-2.433E-1	5.985E+0	6.501E+0
-2.465E-1	5.933E+0	6.290E+0
-2.416E-1	6.027E+0	6.436E+0
-2.384E-1	5.940E+0	6.397E+0
-2.433E-1	6.005E+0	6.417E+0
-2.465E-1	5.927E+0	6.368E+0
-2.400E-1	5.839E+0	6.420E+0
-2.368E-1	5.855E+0	6.520E+0
-2.416E-1	5.920E+0	6.481E+0
-2.433E-1	5.930E+0	6.572E+0
-2.433E-1	5.979E+0	6.439E+0
-2.433E-1	6.014E+0	6.345E+0
-2.433E-1	6.034E+0	6.472E+0
-2.433E-1	6.044E+0	6.439E+0
-2.433E-1	5.920E+0	6.387E+0
-2.400E-1	5.969E+0	6.498E+0
-2.416E-1	5.868E+0	6.394E+0
-2.433E-1	5.855E+0	6.436E+0
-2.416E-1	5.911E+0	6.504E+0
-2.433E-1	5.875E+0	6.358E+0
-2.416E-1	6.031E+0	6.365E+0
-2.449E-1	5.901E+0	6.433E+0
-2.416E-1	5.998E+0	6.446E+0
-2.384E-1	6.008E+0	6.374E+0
-2.416E-1	5.849E+0	6.456E+0
-2.449E-1	5.927E+0	6.459E+0
-2.400E-1	6.063E+0	6.559E+0
-2.400E-1	5.891E+0	6.342E+0
-2.433E-1	6.027E+0	6.533E+0
-2.449E-1	5.888E+0	6.348E+0
-2.433E-1	5.907E+0	6.569E+0
-2.400E-1	5.914E+0	6.465E+0
-2.433E-1	5.833E+0	6.384E+0
-2.433E-1	5.823E+0	6.524E+0
-2.449E-1	5.911E+0	6.446E+0
-2.416E-1	5.943E+0	6.481E+0
-2.433E-1	5.988E+0	6.452E+0
-2.400E-1	6.079E+0	6.449E+0
-2.416E-1	5.878E+0	6.563E+0
-2.400E-1	5.901E+0	6.339E+0
-2.384E-1	6.027E+0	6.452E+0
-2.433E-1	5.791E+0	6.468E+0
-2.384E-1	5.943E+0	6.423E+0
-2.351E-1	5.865E+0	6.420E+0
-2.400E-1	5.943E+0	6.378E+0
-2.449E-1	5.949E+0	6.426E+0
-2.400E-1	5.946E+0	6.339E+0
-2.384E-1	5.787E+0	6.468E+0
-2.433E-1	5.868E+0	6.413E+0
-2.433E-1	5.872E+0	6.417E+0
-2.416E-1	6.073E+0	6.491E+0
-2.416E-1	5.956E+0	6.540E+0
-2.400E-1	5.771E+0	6.449E+0
-2.433E-1	5.842E+0	6.335E+0
-2.416E-1	5.807E+0	6.384E+0
-2.400E-1	5.872E+0	6.592E+0
-2.400E-1	5.959E+0	6.478E+0
-2.416E-1	5.907E+0	6.446E+0
-2.384E-1	5.992E+0	6.501E+0
-2.400E-1	5.878E+0	6.326E+0
-2.433E-1	5.927E+0	6.550E+0
-2.433E-1	5.859E+0	6.546E+0
-2.433E-1	5.842E+0	6.475E+0
-2.384E-1	5.940E+0	6.410E+0
-2.400E-1	5.901E+0	6.520E+0
-2.449E-1	5.732E+0	6.332E+0
-2.416E-1	5.839E+0	6.339E+0
-2.400E-1	5.891E+0	6.504E+0
-2.449E-1	5.791E+0	6.391E+0
-2.433E-1	5.891E+0	6.446E+0
-2.400E-1	5.949E+0	6.589E+0
-2.400E-1	5.949E+0	6.527E+0
-2.416E-1	5.904E+0	6.462E+0
-2.433E-1	5.969E+0	6.468E+0
-2.400E-1	5.927E+0	6.475E+0
-2.416E-1	5.936E+0	6.556E+0
-2.433E-1	5.953E+0	6.339E+0
-2.449E-1	6.005E+0	6.287E+0
-2.400E-1	5.949E+0	6.452E+0
-2.400E-1	5.920E+0	6.361E+0
-2.416E-1	6.008E+0	6.491E+0
-2.465E-1	5.988E+0	6.553E+0
-2.400E-1	5.995E+0	6.446E+0
-2.400E-1	5.982E+0	6.472E+0
-2.400E-1	5.933E+0	6.511E+0
-2.433E-1	5.862E+0	6.439E+0
-2.400E-1	5.878E+0	6.358E+0
-2.400E-1	5.729E+0	6.481E+0
-2.433E-1	5.868E+0	6.481E+0
-2.449E-1	5.868E+0	6.673E+0
-2.416E-1	5.992E+0	6.293E+0
-2.416E-1	5.930E+0	6.569E+0
-2.400E-1	5.878E+0	6.407E+0
-2.416E-1	6.014E+0	6.527E+0
-2.433E-1	5.872E+0	6.504E+0
-2.400E-1	5.885E+0	6.527E+0
-2.433E-1	5.885E+0	6.326E+0
-2.465E-1	5.943E+0	6.485E+0
-2.416E-1	5.904E+0	6.452E+0
-2.400E-1	5.949E+0	6.374E+0
-2.449E-1	5.917E+0	6.533E+0
-2.433E-1	5.810E+0	6.355E+0
-2.384E-1	6.125E+0	6.371E+0
-2.384E-1	5.953E+0	6.358E+0
-2.416E-1	5.933E+0	6.446E+0
-2.449E-1	5.891E+0	6.391E+0
-2.416E-1	5.833E+0	6.501E+0
-2.416E-1	5.949E+0	6.498E+0
-2.416E-1	5.872E+0	6.381E+0
-2.416E-1	6.014E+0	6.374E+0
-2.400E-1	5.956E+0	6.452E+0
-2.384E-1	5.891E+0	6.582E+0
-2.449E-1	5.949E+0	6.407E+0
-2.449E-1	5.803E+0	6.449E+0
-2.433E-1	5.859E+0	6.394E+0
-2.384E-1	5.803E+0	6.430E+0
-2.400E-1	5.878E+0	6.456E+0
-2.433E-1	5.975E+0	6.468E+0
-2.433E-1	5.875E+0	6.365E+0
-2.400E-1	5.953E+0	6.254E+0
-2.416E-1	5.917E+0	6.439E+0
-2.433E-1	5.891E+0	6.439E+0
-2.416E-1	5.914E+0	6.339E+0
-2.384E-1	5.836E+0	6.352E+0
-2.416E-1	5.807E+0	6.498E+0
-2.400E-1	5.846E+0	6.329E+0
-2.416E-1	5.904E+0	6.468E+0
-2.416E-1	5.891E+0	6.391E+0
-2.433E-1	5.940E+0	6.394E+0
-2.481E-1	5.992E+0	6.287E+0
-2.384E-1	5.956E+0	6.533E+0
-2.384E-1	5.816E+0	6.491E+0
-2.400E-1	5.794E+0	6.410E+0
-2.400E-1	5.924E+0	6.358E+0
-2.416E-1	5.917E+0	6.576E+0
-2.416E-1	5.881E+0	6.413E+0
-2.400E-1	5.894E+0	6.430E+0
-2.433E-1	5.943E+0	6.611E+0
-2.416E-1	5.943E+0	6.439E+0
-2.400E-1	6.047E+0	6.446E+0
-2.416E-1	5.846E+0	6.400E+0
-2.433E-1	5.920E+0	6.245E+0
-2.433E-1	6.040E+0	6.381E+0
-2.368E-1	5.881E+0	6.494E+0
-2.433E-1	5.761E+0	6.465E+0
-2.449E-1	5.800E+0	6.348E+0
-2.433E-1	5.949E+0	6.478E+0
-2.384E-1	5.781E+0	6.417E+0
-2.400E-1	5.836E+0	6.423E+0
-2.400E-1	5.914E+0	6.439E+0
-2.433E-1	5.988E+0	6.335E+0
-2.400E-1	5.914E+0	6.436E+0
-2.400E-1	5.956E+0	6.533E+0
-2.449E-1	5.914E+0	6.407E+0
-2.400E-1	5.836E+0	6.277E+0
-2.384E-1	5.852E+0	6.400E+0
-2.433E-1	5.917E+0	6.323E+0
-2.433E-1	5.868E+0	6.430E+0
-2.433E-1	5.988E+0	6.407E+0
-2.384E-1	5.920E+0	6.443E+0
-2.433E-1	5.791E+0	6.313E+0
-2.449E-1	5.898E+0	6.452E+0
-2.400E-1	5.956E+0	6.407E+0
-2.416E-1	5.791E+0	6.400E+0
-2.433E-1	5.914E+0	6.446E+0
-2.449E-1	5.862E+0	6.361E+0
-2.416E-1	6.001E+0	6.459E+0
-2.368E-1	5.891E+0	6.459E+0
-2.400E-1	5.904E+0	6.319E+0
-2.416E-1	5.816E+0	6.449E+0
-2.400E-1	5.933E+0	6.420E+0
-2.416E-1	5.787E+0	6.381E+0
-2.368E-1	5.865E+0	6.475E+0
-2.433E-1	5.836E+0	6.361E+0
-2.416E-1	5.943E+0	6.407E+0
-2.400E-1	5.833E+0	6.533E+0
-2.416E-1	5.791E+0	6.404E+0
-2.416E-1	5.859E+0	6.397E+0
-2.416E-1	5.872E+0	6.400E+0
-2.400E-1	5.904E+0	6.371E+0
-2.416E-1	5.872E+0	6.400E+0
-2.433E-1	6.037E+0	6.452E+0
-2.433E-1	5.924E+0	6.365E+0
-2.384E-1	5.849E+0	6.430E+0
-2.416E-1	5.745E+0	6.339E+0
-2.449E-1	5.979E+0	6.543E+0
-2.400E-1	5.911E+0	6.358E+0
-2.384E-1	5.907E+0	6.413E+0
-2.400E-1	5.868E+0	6.365E+0
-2.433E-1	5.852E+0	6.462E+0
-2.416E-1	5.794E+0	6.507E+0
-2.416E-1	5.962E+0	6.371E+0
-2.400E-1	5.914E+0	6.430E+0
-2.433E-1	5.917E+0	6.300E+0
-2.400E-1	5.752E+0	6.368E+0
-2.400E-1	5.875E+0	6.530E+0
-2.433E-1	5.924E+0	6.361E+0
-2.433E-1	5.881E+0	6.355E+0
-2.400E-1	5.898E+0	6.423E+0
-2.416E-1	5.949E+0	6.332E+0
-2.433E-1	5.995E+0	6.527E+0
-2.433E-1	6.027E+0	6.365E+0
-2.400E-1	5.826E+0	6.443E+0
-2.368E-1	5.946E+0	6.400E+0
-2.400E-1	5.930E+0	6.410E+0
-2.416E-1	5.888E+0	6.397E+0
-2.400E-1	5.940E+0	6.413E+0
-2.384E-1	5.810E+0	6.300E+0
-2.400E-1	5.888E+0	6.452E+0
-2.416E-1	5.946E+0	6.384E+0
-2.416E-1	5.891E+0	6.417E+0
-2.368E-1	5.930E+0	6.293E+0
-2.433E-1	5.875E+0	6.384E+0
-2.416E-1	5.888E+0	6.365E+0
-2.433E-1	5.956E+0	6.468E+0
-2.400E-1	5.839E+0	6.348E+0
-2.384E-1	5.953E+0	6.384E+0
-2.400E-1	5.645E+0	6.335E+0
-2.416E-1	5.833E+0	6.472E+0
-2.433E-1	5.904E+0	6.465E+0
-2.416E-1	5.868E+0	6.407E+0
-2.433E-1	6.134E+0	6.456E+0
-2.384E-1	5.842E+0	6.462E+0
-2.400E-1	5.878E+0	6.397E+0
-2.433E-1	5.881E+0	6.426E+0
-2.433E-1	5.894E+0	6.517E+0
-2.433E-1	5.852E+0	6.384E+0
-2.384E-1	5.875E+0	6.426E+0
-2.416E-1	5.894E+0	6.384E+0
-2.433E-1	5.959E+0	6.371E+0
-2.433E-1	5.849E+0	6.323E+0
-2.400E-1	5.946E+0	6.426E+0
-2.416E-1	5.894E+0	6.488E+0
-2.416E-1	6.079E+0	6.475E+0
-2.416E-1	5.933E+0	6.332E+0
-2.384E-1	5.924E+0	6.520E+0
-2.400E-1	5.729E+0	6.394E+0
-2.416E-1	6.024E+0	6.394E+0
-2.400E-1	5.859E+0	6.381E+0
-2.416E-1	5.894E+0	6.326E+0
-2.416E-1	5.849E+0	6.601E+0
-2.433E-1	5.768E+0	6.413E+0
-2.416E-1	5.771E+0	6.241E+0
-2.433E-1	5.761E+0	6.449E+0
-2.416E-1	6.005E+0	6.488E+0
-2.449E-1	5.936E+0	6.374E+0
-2.400E-1	5.920E+0	6.387E+0
-2.400E-1	5.771E+0	6.572E+0
-2.416E-1	5.807E+0	6.358E+0
-2.433E-1	5.865E+0	6.459E+0
-2.400E-1	5.914E+0	6.387E+0
-2.384E-1	5.810E+0	6.436E+0
-2.416E-1	5.885E+0	6.504E+0
-2.416E-1	5.813E+0	6.504E+0
-2.416E-1	5.985E+0	6.517E+0
-2.400E-1	5.881E+0	6.524E+0
-2.416E-1	5.800E+0	6.498E+0
-2.433E-1	5.846E+0	6.430E+0
-2.384E-1	5.794E+0	6.290E+0
-2.400E-1	5.898E+0	6.478E+0
-2.400E-1	5.998E+0	6.342E+0
-2.433E-1	5.872E+0	6.378E+0
-2.416E-1	6.050E+0	6.245E+0
-2.400E-1	5.839E+0	6.345E+0
-2.416E-1	5.907E+0	6.462E+0
-2.449E-1	5.855E+0	6.381E+0
-2.400E-1	5.924E+0	6.511E+0
-2.384E-1	5.859E+0	6.504E+0
-2.433E-1	5.739E+0	6.368E+0
-2.433E-1	5.771E+0	6.553E+0
-2.416E-1	5.716E+0	6.472E+0
-2.351E-1	5.784E+0	6.543E+0
-2.416E-1	5.846E+0	6.413E+0
-2.449E-1	5.865E+0	6.378E+0
-2.400E-1	5.868E+0	6.339E+0
-2.416E-1	5.914E+0	6.348E+0
-2.384E-1	5.911E+0	6.407E+0
-2.433E-1	5.872E+0	6.397E+0
-2.384E-1	5.868E+0	6.485E+0
-2.368E-1	5.962E+0	6.572E+0
-2.400E-1	5.771E+0	6.306E+0
-2.449E-1	5.787E+0	6.241E+0
-2.416E-1	5.836E+0	6.504E+0
-2.400E-1	5.888E+0	6.345E+0
-2.416E-1	5.846E+0	6.381E+0
-2.433E-1	5.868E+0	6.371E+0
-2.400E-1	5.846E+0	6.491E+0
-2.400E-1	5.807E+0	6.397E+0
-2.384E-1	5.859E+0	6.433E+0
-2.433E-1	5.810E+0	6.378E+0
-2.400E-1	6.001E+0	6.423E+0
-2.400E-1	5.855E+0	6.478E+0
-2.433E-1	5.849E+0	6.420E+0
-2.433E-1	5.833E+0	6.511E+0
-2.400E-1	5.859E+0	6.491E+0
-2.416E-1	5.911E+0	6.462E+0
-2.433E-1	5.855E+0	6.446E+0
-2.465E-1	5.936E+0	6.368E+0
-2.416E-1	6.005E+0	6.352E+0
-2.384E-1	5.949E+0	6.449E+0
-2.416E-1	5.768E+0	6.345E+0
-2.433E-1	5.885E+0	6.394E+0
-2.416E-1	5.846E+0	6.400E+0
-2.384E-1	5.911E+0	6.410E+0
-2.400E-1	5.846E+0	6.407E+0
-2.449E-1	5.778E+0	6.430E+0
-2.416E-1	5.904E+0	6.433E+0
-2.384E-1	5.920E+0	6.410E+0
-2.416E-1	5.998E+0	6.530E+0
-2.433E-1	5.852E+0	6.498E+0
-2.433E-1	5.739E+0	6.614E+0
-2.384E-1	5.820E+0	6.472E+0
-2.400E-1	5.846E+0	6.446E+0
-2.433E-1	5.745E+0	6.420E+0
-2.416E-1	5.716E+0	6.387E+0
-2.368E-1	5.842E+0	6.404E+0
-2.416E-1	5.949E+0	6.232E+0
-2.433E-1	5.904E+0	6.475E+0
-2.400E-1	5.784E+0	6.378E+0
-2.400E-1	5.839E+0	6.290E+0
-2.416E-1	5.917E+0	6.553E+0
-2.433E-1	5.936E+0	6.501E+0
-2.400E-1	5.833E+0	6.391E+0
-2.400E-1	5.927E+0	6.433E+0
-2.400E-1	5.774E+0	6.459E+0
-2.433E-1	5.748E+0	6.585E+0
-2.384E-1	5.943E+0	6.426E+0
-2.384E-1	5.998E+0	6.400E+0
-2.416E-1	5.842E+0	6.261E+0
-2.449E-1	6.014E+0	6.374E+0
-2.400E-1	5.826E+0	6.348E+0
-2.351E-1	5.836E+0	6.300E+0
-2.416E-1	5.875E+0	6.368E+0
-2.433E-1	5.933E+0	6.271E+0
-2.400E-1	5.865E+0	6.391E+0
-2.400E-1	5.836E+0	6.303E+0
-2.416E-1	5.911E+0	6.394E+0
-2.433E-1	5.907E+0	6.634E+0
-2.416E-1	5.907E+0	6.439E+0
-2.368E-1	5.862E+0	6.319E+0
-2.416E-1	5.878E+0	6.365E+0
-2.416E-1	6.060E+0	6.352E+0
-2.400E-1	5.829E+0	6.468E+0
-2.400E-1	5.920E+0	6.413E+0
-2.384E-1	5.836E+0	6.449E+0
-2.433E-1	5.855E+0	6.491E+0
-2.433E-1	5.810E+0	6.329E+0
-2.368E-1	5.901E+0	6.472E+0
-2.416E-1	5.920E+0	6.452E+0
-2.416E-1	5.924E+0	6.332E+0
-2.384E-1	5.907E+0	6.410E+0
-2.384E-1	5.904E+0	6.433E+0
-2.400E-1	5.982E+0	6.384E+0
-2.449E-1	5.979E+0	6.423E+0
-2.400E-1	5.956E+0	6.430E+0
-2.400E-1	5.742E+0	6.546E+0
-2.416E-1	5.943E+0	6.251E+0
-2.449E-1	5.836E+0	6.313E+0
-2.384E-1	5.982E+0	6.374E+0
-2.416E-1	5.872E+0	6.368E+0
-2.400E-1	5.865E+0	6.397E+0
-2.449E-1	5.868E+0	6.417E+0
-2.416E-1	5.816E+0	6.413E+0
-2.384E-1	5.829E+0	6.387E+0
-2.416E-1	5.781E+0	6.365E+0
-2.433E-1	5.859E+0	6.446E+0
-2.433E-1	5.888E+0	6.491E+0
-2.384E-1	5.901E+0	6.348E+0
-2.416E-1	6.014E+0	6.371E+0
-2.449E-1	5.810E+0	6.323E+0
-2.416E-1	5.774E+0	6.397E+0
-2.416E-1	5.862E+0	6.527E+0
-2.384E-1	5.885E+0	6.446E+0
-2.416E-1	5.940E+0	6.449E+0
-2.416E-1	5.745E+0	6.381E+0
-2.400E-1	5.761E+0	6.348E+0
-2.416E-1	5.810E+0	6.514E+0
-2.449E-1	5.901E+0	6.271E+0
-2.384E-1	5.833E+0	6.365E+0
-2.384E-1	5.823E+0	6.345E+0
-2.400E-1	5.894E+0	6.378E+0
-2.416E-1	5.794E+0	6.254E+0
-2.416E-1	5.758E+0	6.433E+0
-2.368E-1	5.904E+0	6.241E+0
-2.400E-1	5.885E+0	6.433E+0
-2.433E-1	6.005E+0	6.566E+0
-2.400E-1	5.761E+0	6.326E+0
-2.400E-1	5.946E+0	6.439E+0
-2.433E-1	5.846E+0	6.504E+0
-2.465E-1	6.066E+0	6.293E+0
-2.416E-1	5.888E+0	6.348E+0
-2.433E-1	5.862E+0	6.498E+0
-2.400E-1	5.820E+0	6.235E+0
-2.449E-1	5.995E+0	6.306E+0
-2.416E-1	5.911E+0	6.456E+0
-2.368E-1	5.878E+0	6.400E+0
-2.400E-1	5.888E+0	6.404E+0
-2.449E-1	5.881E+0	6.507E+0
-2.416E-1	5.885E+0	6.361E+0
-2.400E-1	5.982E+0	6.397E+0
-2.416E-1	5.813E+0	6.280E+0
-2.481E-1	5.742E+0	6.306E+0
-2.384E-1	5.898E+0	6.439E+0
-2.384E-1	5.842E+0	6.384E+0
-2.384E-1	5.966E+0	6.391E+0
-2.433E-1	6.073E+0	6.355E+0
-2.384E-1	5.842E+0	6.397E+0
-2.416E-1	5.888E+0	6.335E+0
-2.416E-1	6.063E+0	6.439E+0
-2.433E-1	5.781E+0	6.342E+0
-2.416E-1	5.778E+0	6.410E+0
-2.384E-1	5.917E+0	6.456E+0
-2.400E-1	5.911E+0	6.576E+0
-2.433E-1	5.894E+0	6.443E+0
-2.416E-1	5.833E+0	6.468E+0
-2.384E-1	5.781E+0	6.391E+0
-2.416E-1	5.781E+0	6.517E+0
-2.416E-1	5.816E+0	6.391E+0
-2.384E-1	5.803E+0	6.361E+0
-2.400E-1	5.748E+0	6.368E+0
-2.400E-1	5.940E+0	6.365E+0
-2.433E-1	6.008E+0	6.417E+0
-2.416E-1	5.901E+0	6.517E+0
-2.384E-1	5.885E+0	6.514E+0
-2.400E-1	6.011E+0	6.462E+0
-2.465E-1	5.862E+0	6.306E+0
-2.416E-1	5.933E+0	6.465E+0
-2.416E-1	5.810E+0	6.378E+0
-2.384E-1	5.732E+0	6.365E+0
-2.433E-1	5.930E+0	6.381E+0
-2.416E-1	5.855E+0	6.326E+0
-2.384E-1	5.966E+0	6.443E+0
-2.400E-1	5.885E+0	6.212E+0
-2.433E-1	5.901E+0	6.468E+0
-2.416E-1	5.979E+0	6.511E+0
-2.400E-1	5.881E+0	6.310E+0
-2.400E-1	5.807E+0	6.589E+0
-2.433E-1	5.813E+0	6.501E+0
-2.400E-1	5.823E+0	6.410E+0
-2.368E-1	5.875E+0	6.430E+0
-2.400E-1	5.865E+0	6.605E+0
-2.433E-1	5.846E+0	6.384E+0
-2.416E-1	5.875E+0	6.485E+0
-2.384E-1	5.881E+0	6.420E+0
-2.433E-1	5.917E+0	6.426E+0
-2.433E-1	5.810E+0	6.397E+0
-2.433E-1	5.930E+0	6.368E+0
-2.384E-1	5.891E+0	6.488E+0
-2.433E-1	5.826E+0	6.430E+0
-2.433E-1	5.794E+0	6.511E+0
-2.400E-1	5.823E+0	6.358E+0
-2.384E-1	5.898E+0	6.261E+0
-2.433E-1	5.823E+0	6.443E+0
-2.433E-1	5.794E+0	6.306E+0
-2.400E-1	5.962E+0	6.280E+0
-2.400E-1	5.810E+0	6.300E+0
-2.400E-1	5.862E+0	6.245E+0
-2.416E-1	5.933E+0	6.494E+0
-2.416E-1	5.914E+0	6.274E+0
-2.400E-1	5.940E+0	6.397E+0
-2.384E-1	5.761E+0	6.345E+0
-2.433E-1	5.855E+0	6.459E+0
-2.400E-1	5.816E+0	6.381E+0
-2.368E-1	5.833E+0	6.465E+0
-2.400E-1	5.742E+0	6.468E+0
-2.449E-1	5.927E+0	6.400E+0
-2.384E-1	5.778E+0	6.481E+0
-2.351E-1	5.927E+0	6.387E+0
-2.433E-1	5.865E+0	6.368E+0
-2.416E-1	5.771E+0	6.498E+0
-2.416E-1	5.894E+0	6.232E+0
-2.416E-1	5.885E+0	6.475E+0
-2.400E-1	5.904E+0	6.417E+0
-2.400E-1	5.885E+0	6.352E+0
-2.400E-1	5.878E+0	6.413E+0
-2.400E-1	5.911E+0	6.293E+0
-2.416E-1	5.784E+0	6.193E+0
-2.416E-1	5.917E+0	6.439E+0
-2.400E-1	5.781E+0	6.420E+0
-2.368E-1	5.833E+0	6.452E+0
-2.384E-1	5.927E+0	6.400E+0
-2.433E-1	5.842E+0	6.631E+0
-2.400E-1	5.842E+0	6.410E+0
-2.384E-1	5.904E+0	6.378E+0
-2.384E-1	5.946E+0	6.358E+0
-2.433E-1	5.979E+0	6.352E+0
-2.433E-1	5.907E+0	6.381E+0
-2.368E-1	5.833E+0	6.504E+0
-2.433E-1	5.690E+0	6.381E+0
-2.416E-1	5.661E+0	6.358E+0
-2.368E-1	5.862E+0	6.352E+0
-2.368E-1	5.852E+0	6.352E+0
-2.384E-1	5.982E+0	6.504E+0
-2.416E-1	5.949E+0	6.433E+0
-2.400E-1	5.859E+0	6.430E+0
-2.416E-1	5.904E+0	6.485E+0
-2.384E-1	5.985E+0	6.423E+0
-2.416E-1	5.885E+0	6.316E+0
-2.368E-1	5.878E+0	6.303E+0
-2.368E-1	5.885E+0	6.238E+0
-2.384E-1	5.962E+0	6.420E+0
-2.449E-1	5.979E+0	6.498E+0
-2.416E-1	5.839E+0	6.459E+0
-2.368E-1	5.862E+0	6.280E+0
-2.384E-1	5.940E+0	6.485E+0
-2.433E-1	5.823E+0	6.475E+0
-2.400E-1	5.800E+0	6.462E+0
-2.384E-1	5.930E+0	6.498E+0
-2.416E-1	5.852E+0	6.407E+0
-2.416E-1	5.771E+0	6.258E+0
-2.416E-1	5.898E+0	6.277E+0
-2.384E-1	5.988E+0	6.417E+0
-2.400E-1	5.878E+0	6.520E+0
-2.433E-1	5.946E+0	6.358E+0
-2.400E-1	5.891E+0	6.358E+0
-2.384E-1	5.878E+0	6.543E+0
-2.416E-1	5.901E+0	6.475E+0
-2.416E-1	5.758E+0	6.465E+0
-2.400E-1	5.826E+0	6.472E+0
-2.400E-1	5.781E+0	6.394E+0
-2.400E-1	5.920E+0	6.319E+0
-2.416E-1	5.722E+0	6.501E+0
-2.433E-1	5.781E+0	6.319E+0
-2.416E-1	5.846E+0	6.342E+0
-2.416E-1	5.878E+0	6.274E+0
-2.400E-1	5.842E+0	6.297E+0
-2.400E-1	5.829E+0	6.488E+0
-2.351E-1	5.839E+0	6.423E+0
-2.384E-1	5.816E+0	6.358E+0
-2.433E-1	5.862E+0	6.368E+0
-2.400E-1	5.878E+0	6.430E+0
-2.384E-1	5.810E+0	6.277E+0
-2.400E-1	5.696E+0	6.472E+0
-2.416E-1	5.803E+0	6.400E+0
-2.416E-1	5.742E+0	6.443E+0
-2.351E-1	5.829E+0	6.128E+0
-2.384E-1	5.898E+0	6.365E+0
-2.433E-1	5.878E+0	6.326E+0
-2.384E-1	5.985E+0	6.355E+0
-2.384E-1	5.975E+0	6.446E+0
-2.416E-1	5.911E+0	6.339E+0
-2.416E-1	5.842E+0	6.173E+0
-2.400E-1	6.008E+0	6.468E+0
-2.400E-1	5.849E+0	6.284E+0
-2.384E-1	5.901E+0	6.423E+0
-2.433E-1	5.936E+0	6.313E+0
-2.449E-1	5.888E+0	6.303E+0
-2.384E-1	5.868E+0	6.465E+0
-2.416E-1	5.898E+0	6.371E+0
-2.449E-1	5.881E+0	6.501E+0
-2.400E-1	5.966E+0	6.378E+0
-2.384E-1	5.638E+0	6.368E+0
-2.384E-1	5.936E+0	6.219E+0
-2.416E-1	5.962E+0	6.387E+0
-2.384E-1	5.885E+0	6.261E+0
-2.384E-1	5.911E+0	6.394E+0
-2.416E-1	5.917E+0	6.361E+0
-2.433E-1	5.774E+0	6.316E+0
-2.400E-1	5.846E+0	6.452E+0
-2.400E-1	5.765E+0	6.339E+0
-2.400E-1	5.846E+0	6.335E+0
-2.433E-1	5.901E+0	6.326E+0
-2.384E-1	5.852E+0	6.329E+0
-2.368E-1	5.885E+0	6.391E+0
-2.400E-1	5.774E+0	6.241E+0
-2.416E-1	5.891E+0	6.391E+0
-2.416E-1	5.927E+0	6.462E+0
-2.400E-1	5.917E+0	6.426E+0
-2.416E-1	5.972E+0	6.241E+0
-2.416E-1	5.924E+0	6.326E+0
-2.400E-1	5.778E+0	6.498E+0
-2.400E-1	5.810E+0	6.173E+0
-2.400E-1	5.959E+0	6.342E+0
-2.416E-1	5.823E+0	6.413E+0
-2.416E-1	5.791E+0	6.345E+0
-2.368E-1	5.914E+0	6.316E+0
-2.384E-1	5.839E+0	6.417E+0
-2.416E-1	5.943E+0	6.335E+0
-2.400E-1	5.920E+0	6.417E+0
-2.351E-1	5.859E+0	6.387E+0
-2.416E-1	5.949E+0	6.368E+0
-2.433E-1	5.946E+0	6.488E+0
-2.416E-1	5.878E+0	6.494E+0
-2.416E-1	5.855E+0	6.378E+0
-2.433E-1	5.898E+0	6.459E+0
-2.433E-1	5.862E+0	6.407E+0
-2.416E-1	5.953E+0	6.326E+0
-2.351E-1	5.933E+0	6.430E+0
-2.416E-1	5.898E+0	6.468E+0
-2.449E-1	5.885E+0	6.501E+0
-2.416E-1	5.962E+0	6.381E+0
-2.384E-1	5.911E+0	6.397E+0
-2.400E-1	5.904E+0	6.452E+0
-2.400E-1	5.946E+0	6.371E+0
-2.416E-1	5.826E+0	6.417E+0
-2.400E-1	5.781E+0	6.475E+0
-2.400E-1	5.732E+0	6.595E+0
-2.384E-1	5.810E+0	6.323E+0
-2.400E-1	5.794E+0	6.293E+0
-2.368E-1	5.820E+0	6.397E+0
-2.368E-1	5.842E+0	6.407E+0
-2.416E-1	5.865E+0	6.335E+0
-2.400E-1	5.774E+0	6.374E+0
-2.384E-1	5.846E+0	6.426E+0
-2.368E-1	5.898E+0	6.485E+0
-2.433E-1	5.836E+0	6.407E+0
-2.416E-1	5.930E+0	6.345E+0
-2.400E-1	5.975E+0	6.595E+0
-2.384E-1	5.781E+0	6.485E+0
-2.416E-1	5.924E+0	6.452E+0
-2.384E-1	5.975E+0	6.339E+0
-2.351E-1	5.810E+0	6.413E+0
-2.416E-1	5.787E+0	6.365E+0
-2.449E-1	5.820E+0	6.439E+0
-2.368E-1	5.696E+0	6.426E+0
-2.384E-1	5.810E+0	6.413E+0
-2.433E-1	5.826E+0	6.277E+0
-2.433E-1	5.836E+0	6.284E+0
-2.400E-1	5.748E+0	6.310E+0
-2.400E-1	6.011E+0	6.323E+0
-2.416E-1	5.774E+0	6.404E+0
-2.416E-1	5.787E+0	6.254E+0
-2.400E-1	5.949E+0	6.465E+0
-2.400E-1	5.833E+0	6.355E+0
-2.416E-1	5.862E+0	6.348E+0
-2.416E-1	5.758E+0	6.459E+0
-2.384E-1	6.001E+0	6.371E+0
-2.400E-1	5.849E+0	6.271E+0
-2.384E-1	5.813E+0	6.436E+0
-2.416E-1	5.940E+0	6.439E+0
-2.400E-1	5.833E+0	6.254E+0
-2.384E-1	5.888E+0	6.397E+0
-2.400E-1	5.797E+0	6.358E+0
-2.433E-1	5.755E+0	6.462E+0
-2.433E-1	5.846E+0	6.368E+0
-2.351E-1	5.823E+0	6.397E+0
-2.384E-1	5.800E+0	6.332E+0
-2.416E-1	5.875E+0	6.245E+0
-2.400E-1	5.878E+0	6.391E+0
-2.335E-1	5.829E+0	6.303E+0
-2.416E-1	5.761E+0	6.235E+0
-2.416E-1	5.813E+0	6.381E+0
-2.400E-1	5.979E+0	6.313E+0
-2.368E-1	5.920E+0	6.371E+0
-2.400E-1	5.791E+0	6.404E+0
-2.433E-1	5.787E+0	6.456E+0
-2.384E-1	5.791E+0	6.335E+0
-2.400E-1	5.761E+0	6.310E+0
-2.416E-1	5.774E+0	6.358E+0
-2.433E-1	5.859E+0	6.452E+0
-2.384E-1	5.758E+0	6.310E+0
-2.400E-1	5.927E+0	6.384E+0
-2.400E-1	5.881E+0	6.371E+0
-2.433E-1	5.829E+0	6.378E+0
-2.416E-1	5.920E+0	6.517E+0
-2.368E-1	5.787E+0	6.348E+0
-2.416E-1	5.745E+0	6.394E+0
-2.416E-1	5.745E+0	6.472E+0
-2.384E-1	5.823E+0	6.323E+0
-2.368E-1	5.768E+0	6.378E+0
-2.384E-1	5.810E+0	6.472E+0
-2.416E-1	5.842E+0	6.345E+0
-2.400E-1	5.946E+0	6.228E+0
-2.368E-1	5.836E+0	6.316E+0
-2.400E-1	5.774E+0	6.323E+0
-2.416E-1	5.959E+0	6.342E+0
-2.400E-1	5.875E+0	6.212E+0
-2.384E-1	5.846E+0	6.381E+0
-2.368E-1	5.823E+0	6.329E+0
-2.400E-1	5.768E+0	6.284E+0
-2.384E-1	5.813E+0	6.407E+0
-2.416E-1	5.781E+0	6.462E+0
-2.416E-1	5.829E+0	6.345E+0
-2.449E-1	5.878E+0	6.423E+0
-2.384E-1	5.904E+0	6.300E+0
-2.384E-1	5.865E+0	6.384E+0
-2.400E-1	5.878E+0	6.397E+0
-2.449E-1	5.985E+0	6.316E+0
-2.400E-1	5.855E+0	6.456E+0
-2.400E-1	5.914E+0	6.355E+0
-2.416E-1	5.862E+0	6.397E+0
-2.416E-1	5.813E+0	6.358E+0
-2.400E-1	5.820E+0	6.261E+0
-2.400E-1	5.907E+0	6.368E+0
-2.400E-1	5.816E+0	6.352E+0
-2.449E-1	5.940E+0	6.391E+0
-2.416E-1	5.936E+0	6.397E+0
-2.384E-1	5.842E+0	6.537E+0
-2.384E-1	5.852E+0	6.407E+0
-2.416E-1	5.800E+0	6.417E+0
-2.368E-1	5.810E+0	6.533E+0
-2.400E-1	5.839E+0	6.374E+0
-2.400E-1	5.778E+0	6.426E+0
-2.400E-1	5.761E+0	6.374E+0
-2.400E-1	5.778E+0	6.683E+0
-2.351E-1	5.962E+0	6.504E+0
-2.384E-1	5.881E+0	6.258E+0
-2.416E-1	5.862E+0	6.306E+0
-2.400E-1	5.791E+0	6.456E+0
-2.384E-1	5.700E+0	6.527E+0
-2.384E-1	5.855E+0	6.550E+0
-2.400E-1	5.829E+0	6.407E+0
-2.400E-1	5.930E+0	6.335E+0
-2.384E-1	5.816E+0	6.507E+0
-2.400E-1	5.924E+0	6.391E+0
-2.400E-1	5.949E+0	6.355E+0
-2.400E-1	5.875E+0	6.374E+0
-2.384E-1	5.936E+0	6.371E+0
-2.400E-1	5.816E+0	6.345E+0
-2.416E-1	5.755E+0	6.339E+0
-2.400E-1	5.810E+0	6.394E+0
-2.368E-1	5.862E+0	6.417E+0
-2.416E-1	5.807E+0	6.488E+0
-2.416E-1	5.849E+0	6.478E+0
-2.384E-1	5.797E+0	6.436E+0
-2.384E-1	5.862E+0	6.404E+0
-2.416E-1	5.732E+0	6.287E+0
-2.416E-1	5.846E+0	6.394E+0
-2.433E-1	5.995E+0	6.332E+0
-2.384E-1	5.839E+0	6.316E+0
-2.416E-1	5.807E+0	6.381E+0
-2.449E-1	5.794E+0	6.391E+0
-2.400E-1	5.761E+0	6.507E+0
-2.368E-1	5.800E+0	6.293E+0
-2.400E-1	5.816E+0	6.180E+0
-2.416E-1	5.761E+0	6.316E+0
-2.400E-1	5.839E+0	6.423E+0
-2.351E-1	5.726E+0	6.355E+0
-2.433E-1	5.849E+0	6.673E+0
-2.384E-1	5.836E+0	6.417E+0
-2.384E-1	5.872E+0	6.410E+0
-2.384E-1	5.820E+0	6.368E+0
-2.368E-1	5.745E+0	6.323E+0
-2.449E-1	5.758E+0	6.417E+0
-2.400E-1	5.813E+0	6.400E+0
-2.400E-1	5.807E+0	6.352E+0
-2.449E-1	5.797E+0	6.504E+0
-2.433E-1	5.859E+0	6.397E+0
-2.416E-1	5.807E+0	6.319E+0
-2.384E-1	5.894E+0	6.423E+0
-2.400E-1	5.924E+0	6.381E+0
-2.416E-1	5.787E+0	6.335E+0
-2.400E-1	5.839E+0	6.468E+0
-2.400E-1	5.674E+0	6.326E+0
-2.384E-1	5.735E+0	6.501E+0
-2.416E-1	5.739E+0	6.410E+0
-2.368E-1	5.881E+0	6.271E+0
-2.351E-1	5.807E+0	6.209E+0
-2.384E-1	5.885E+0	6.284E+0
-2.384E-1	5.920E+0	6.274E+0
-2.384E-1	5.778E+0	6.449E+0
-2.384E-1	6.063E+0	6.426E+0
-2.400E-1	5.920E+0	6.504E+0
-2.416E-1	5.807E+0	6.274E+0
-2.400E-1	5.927E+0	6.391E+0
-2.351E-1	5.881E+0	6.501E+0
-2.400E-1	5.891E+0	6.430E+0
-2.400E-1	5.732E+0	6.323E+0
-2.416E-1	5.881E+0	6.323E+0
-2.416E-1	5.962E+0	6.433E+0
-2.400E-1	5.735E+0	6.381E+0
-2.400E-1	5.878E+0	6.329E+0
-2.384E-1	5.940E+0	6.485E+0
-2.351E-1	5.826E+0	6.397E+0
-2.416E-1	5.927E+0	6.384E+0
-2.416E-1	5.816E+0	6.387E+0
-2.384E-1	5.807E+0	6.342E+0
-2.384E-1	5.878E+0	6.348E+0
-2.400E-1	5.771E+0	6.481E+0
-2.416E-1	5.920E+0	6.488E+0
-2.400E-1	5.807E+0	6.452E+0
-2.384E-1	5.862E+0	6.426E+0
-2.416E-1	5.745E+0	6.361E+0
-2.433E-1	5.933E+0	6.410E+0
-2.416E-1	5.852E+0	6.397E+0
-2.368E-1	5.803E+0	6.342E+0
-2.384E-1	5.924E+0	6.423E+0
-2.433E-1	5.881E+0	6.592E+0
-2.400E-1	5.868E+0	6.361E+0
-2.433E-1	5.823E+0	6.378E+0
-2.384E-1	5.816E+0	6.316E+0
-2.416E-1	5.829E+0	6.456E+0
-2.384E-1	5.855E+0	6.462E+0
-2.384E-1	5.842E+0	6.378E+0
-2.400E-1	5.904E+0	6.420E+0
-2.416E-1	5.810E+0	6.430E+0
-2.400E-1	5.839E+0	6.274E+0
-2.351E-1	5.894E+0	6.407E+0
-2.400E-1	5.667E+0	6.543E+0
-2.416E-1	5.820E+0	6.446E+0
-2.384E-1	5.810E+0	6.329E+0
-2.384E-1	5.842E+0	6.439E+0
-2.416E-1	5.833E+0	6.397E+0
-2.416E-1	5.826E+0	6.413E+0
-2.400E-1	5.959E+0	6.335E+0
-2.368E-1	5.735E+0	6.371E+0
-2.416E-1	5.953E+0	6.374E+0
-2.433E-1	5.836E+0	6.303E+0
-2.400E-1	5.784E+0	6.300E+0
-2.368E-1	5.878E+0	6.358E+0
-2.416E-1	5.833E+0	6.303E+0
-2.433E-1	5.833E+0	6.507E+0
-2.416E-1	5.683E+0	6.258E+0
-2.384E-1	5.962E+0	6.128E+0
-2.400E-1	5.992E+0	6.326E+0
-2.416E-1	5.859E+0	6.407E+0
-2.400E-1	5.872E+0	6.332E+0
-2.384E-1	5.872E+0	6.537E+0
-2.416E-1	5.846E+0	6.335E+0
-2.449E-1	5.778E+0	6.293E+0
-2.384E-1	5.904E+0	6.267E+0
-2.351E-1	5.901E+0	6.381E+0
-2.384E-1	5.797E+0	6.361E+0
-2.449E-1	5.953E+0	6.371E+0
-2.384E-1	5.829E+0	6.326E+0
-2.384E-1	5.875E+0	6.267E+0
-2.384E-1	5.800E+0	6.371E+0
-2.416E-1	5.878E+0	6.374E+0
-2.384E-1	5.787E+0	6.374E+0
-2.384E-1	5.904E+0	6.348E+0
-2.400E-1	5.823E+0	6.439E+0
-2.433E-1	5.842E+0	6.326E+0
-2.368E-1	5.849E+0	6.507E+0
-2.384E-1	5.722E+0	6.520E+0
-2.416E-1	5.865E+0	6.371E+0
-2.433E-1	5.771E+0	6.381E+0
-2.400E-1	5.813E+0	6.323E+0
-2.384E-1	5.946E+0	6.439E+0
-2.384E-1	5.823E+0	6.319E+0
-2.384E-1	5.849E+0	6.387E+0
-2.400E-1	5.797E+0	6.303E+0
-2.400E-1	5.813E+0	6.277E+0
-2.400E-1	5.872E+0	6.352E+0
-2.400E-1	5.865E+0	6.342E+0
-2.416E-1	5.878E+0	6.245E+0
-2.368E-1	5.982E+0	6.335E+0
-2.416E-1	5.829E+0	6.423E+0
-2.416E-1	5.862E+0	6.361E+0
-2.384E-1	5.872E+0	6.374E+0
-2.384E-1	5.862E+0	6.368E+0
-2.384E-1	5.920E+0	6.449E+0
-2.433E-1	5.839E+0	6.439E+0
-2.384E-1	5.787E+0	6.371E+0
-2.384E-1	5.855E+0	6.443E+0
-2.400E-1	5.852E+0	6.352E+0
-2.416E-1	5.829E+0	6.368E+0
-2.384E-1	5.836E+0	6.459E+0
-2.351E-1	5.872E+0	6.579E+0
-2.368E-1	5.765E+0	6.293E+0
-2.400E-1	5.784E+0	6.391E+0
-2.400E-1	5.898E+0	6.284E+0
-2.384E-1	5.813E+0	6.365E+0
-2.384E-1	5.872E+0	6.417E+0
-2.416E-1	5.936E+0	6.365E+0
-2.384E-1	5.836E+0	6.504E+0
-2.384E-1	5.791E+0	6.358E+0
-2.384E-1	5.924E+0	6.361E+0
-2.384E-1	5.816E+0	6.365E+0
-2.416E-1	5.888E+0	6.449E+0
-2.368E-1	6.044E+0	6.417E+0
-2.384E-1	5.768E+0	6.319E+0
-2.416E-1	5.969E+0	6.261E+0
-2.368E-1	5.846E+0	6.400E+0
-2.384E-1	5.898E+0	6.280E+0
-2.384E-1	5.998E+0	6.306E+0
-2.416E-1	5.823E+0	6.238E+0
-2.384E-1	5.911E+0	6.417E+0
-2.384E-1	5.816E+0	6.306E+0
-2.400E-1	5.839E+0	6.326E+0
-2.433E-1	5.836E+0	6.232E+0
-2.433E-1	5.988E+0	6.313E+0
-2.384E-1	5.878E+0	6.264E+0
-2.400E-1	5.872E+0	6.361E+0
-2.416E-1	5.842E+0	6.190E+0
-2.400E-1	5.774E+0	6.472E+0
-2.384E-1	5.881E+0	6.468E+0
-2.384E-1	5.930E+0	6.332E+0
-2.384E-1	5.836E+0	6.358E+0
-2.433E-1	5.904E+0	6.374E+0
-2.368E-1	5.888E+0	6.332E+0
-2.368E-1	5.683E+0	6.306E+0
-2.384E-1	5.842E+0	6.352E+0
-2.416E-1	5.826E+0	6.183E+0
-2.368E-1	5.852E+0	6.430E+0
-2.384E-1	5.722E+0	6.335E+0
-2.416E-1	5.826E+0	6.410E+0
-2.400E-1	5.729E+0	6.374E+0
-2.384E-1	5.849E+0	6.433E+0
-2.416E-1	5.803E+0	6.397E+0
-2.384E-1	5.911E+0	6.245E+0
-2.384E-1	5.816E+0	6.261E+0
-2.368E-1	5.781E+0	6.407E+0
-2.400E-1	5.943E+0	6.290E+0
-2.416E-1	5.794E+0	6.300E+0
-2.400E-1	5.920E+0	6.423E+0
-2.368E-1	5.846E+0	6.219E+0
-2.400E-1	6.027E+0	6.517E+0
-2.433E-1	5.885E+0	6.310E+0
-2.400E-1	5.881E+0	6.410E+0
-2.368E-1	5.839E+0	6.374E+0
-2.384E-1	5.927E+0	6.413E+0
-2.400E-1	5.842E+0	6.287E+0
-2.400E-1	5.829E+0	6.462E+0
-2.400E-1	5.943E+0	6.335E+0
-2.384E-1	5.761E+0	6.287E+0
-2.433E-1	6.021E+0	6.459E+0
-2.416E-1	5.771E+0	6.335E+0
-2.368E-1	5.907E+0	6.462E+0
-2.384E-1	6.034E+0	6.452E+0
-2.384E-1	5.927E+0	6.530E+0
-2.400E-1	5.865E+0	6.417E+0
-2.368E-1	5.745E+0	6.319E+0
-2.416E-1	5.872E+0	6.339E+0
-2.400E-1	5.813E+0	6.329E+0
-2.416E-1	5.842E+0	6.433E+0
-2.368E-1	5.771E+0	6.381E+0
-2.400E-1	5.816E+0	6.507E+0
-2.400E-1	5.881E+0	6.524E+0
-2.384E-1	5.855E+0	6.374E+0
-2.384E-1	5.878E+0	6.361E+0
-2.416E-1	5.962E+0	6.248E+0
-2.400E-1	5.816E+0	6.387E+0
-2.400E-1	5.732E+0	6.381E+0
-2.416E-1	5.855E+0	6.485E+0
-2.416E-1	5.778E+0	6.264E+0
-2.400E-1	5.765E+0	6.345E+0
-2.384E-1	5.855E+0	6.332E+0
-2.351E-1	5.752E+0	6.303E+0
-2.400E-1	5.719E+0	6.439E+0
-2.416E-1	5.820E+0	6.280E+0
-2.384E-1	5.748E+0	6.420E+0
-2.351E-1	5.823E+0	6.391E+0
-2.368E-1	5.787E+0	6.271E+0
-2.384E-1	5.826E+0	6.400E+0
-2.368E-1	5.768E+0	6.284E+0
-2.384E-1	5.836E+0	6.404E+0
-2.416E-1	5.956E+0	6.326E+0
-2.400E-1	5.829E+0	6.400E+0
-2.384E-1	5.852E+0	6.339E+0
-2.384E-1	5.732E+0	6.410E+0
-2.384E-1	5.784E+0	6.313E+0
-2.416E-1	5.797E+0	6.361E+0
-2.400E-1	5.826E+0	6.452E+0
-2.416E-1	5.859E+0	6.449E+0
-2.384E-1	5.878E+0	6.339E+0
-2.400E-1	5.924E+0	6.293E+0
-2.351E-1	5.956E+0	6.332E+0
-2.368E-1	5.907E+0	6.371E+0
-2.384E-1	5.823E+0	6.430E+0
-2.384E-1	5.823E+0	6.361E+0
-2.384E-1	5.995E+0	6.472E+0
-2.351E-1	5.943E+0	6.459E+0
-2.400E-1	5.709E+0	6.361E+0
-2.416E-1	5.888E+0	6.400E+0
-2.400E-1	5.820E+0	6.297E+0
-2.400E-1	5.849E+0	6.368E+0
-2.384E-1	5.881E+0	6.319E+0
-2.400E-1	5.703E+0	6.290E+0
-2.384E-1	5.729E+0	6.537E+0
-2.351E-1	5.914E+0	6.173E+0
-2.384E-1	5.803E+0	6.404E+0
-2.384E-1	5.943E+0	6.394E+0
-2.400E-1	5.690E+0	6.387E+0
-2.368E-1	5.816E+0	6.254E+0
-2.400E-1	5.875E+0	6.397E+0
-2.433E-1	5.807E+0	6.287E+0
-2.384E-1	5.787E+0	6.335E+0
-2.351E-1	5.946E+0	6.335E+0
-2.368E-1	5.823E+0	6.222E+0
-2.433E-1	5.930E+0	6.459E+0
-2.384E-1	5.949E+0	6.267E+0
-2.368E-1	5.956E+0	6.397E+0
-2.384E-1	6.005E+0	6.365E+0
-2.416E-1	5.836E+0	6.387E+0
-2.400E-1	5.800E+0	6.426E+0
-2.368E-1	5.862E+0	6.514E+0
-2.384E-1	6.027E+0	6.384E+0
-2.433E-1	5.823E+0	6.374E+0
-2.384E-1	5.894E+0	6.290E+0
-2.384E-1	5.807E+0	6.303E+0
-2.384E-1	5.930E+0	6.335E+0
-2.416E-1	5.842E+0	6.365E+0
-2.400E-1	5.807E+0	6.494E+0
-2.368E-1	5.820E+0	6.443E+0
-2.384E-1	5.927E+0	6.310E+0
-2.368E-1	5.911E+0	6.449E+0
-2.384E-1	5.885E+0	6.342E+0
-2.351E-1	5.800E+0	6.225E+0
-2.400E-1	5.898E+0	6.303E+0
-2.433E-1	5.816E+0	6.342E+0
-2.416E-1	5.781E+0	6.326E+0
-2.384E-1	5.813E+0	6.514E+0
-2.400E-1	5.930E+0	6.387E+0
-2.433E-1	5.894E+0	6.404E+0
-2.400E-1	5.833E+0	6.410E+0
-2.400E-1	5.878E+0	6.342E+0
-2.384E-1	5.953E+0	6.384E+0
-2.416E-1	5.813E+0	6.397E+0
-2.400E-1	5.823E+0	6.297E+0
-2.368E-1	5.914E+0	6.387E+0
-2.400E-1	5.781E+0	6.410E+0
-2.416E-1	5.800E+0	6.524E+0
-2.400E-1	5.735E+0	6.446E+0
-2.384E-1	5.933E+0	6.248E+0
-2.416E-1	5.836E+0	6.326E+0
-2.433E-1	5.872E+0	6.287E+0
-2.416E-1	5.839E+0	6.381E+0
-2.384E-1	5.907E+0	6.391E+0
-2.384E-1	5.859E+0	6.254E+0
-2.449E-1	5.810E+0	6.491E+0
-2.384E-1	5.959E+0	6.245E+0
-2.368E-1	5.820E+0	6.313E+0
-2.368E-1	5.758E+0	6.232E+0
-2.416E-1	5.865E+0	6.287E+0
-2.400E-1	5.875E+0	6.352E+0
-2.400E-1	5.791E+0	6.410E+0
-2.384E-1	5.865E+0	6.157E+0
-2.416E-1	5.898E+0	6.465E+0
-2.384E-1	5.816E+0	6.446E+0
-2.384E-1	5.846E+0	6.310E+0
-2.400E-1	5.807E+0	6.345E+0
-2.416E-1	5.891E+0	6.478E+0
-2.368E-1	5.872E+0	6.241E+0
-2.384E-1	5.791E+0	6.323E+0
-2.416E-1	5.778E+0	6.443E+0
-2.433E-1	5.803E+0	6.310E+0
-2.384E-1	5.904E+0	6.378E+0
-2.368E-1	5.891E+0	6.410E+0
-2.384E-1	5.988E+0	6.280E+0
-2.433E-1	5.891E+0	6.310E+0
-2.368E-1	5.810E+0	6.456E+0
-2.351E-1	5.855E+0	6.339E+0
-2.400E-1	5.823E+0	6.303E+0
-2.416E-1	5.839E+0	6.193E+0
-2.384E-1	5.898E+0	6.394E+0
-2.384E-1	5.885E+0	6.293E+0
-2.416E-1	5.778E+0	6.358E+0
-2.449E-1	5.800E+0	6.293E+0
-2.400E-1	5.787E+0	6.456E+0
-2.351E-1	5.787E+0	6.241E+0
-2.384E-1	5.794E+0	6.400E+0
-2.416E-1	5.774E+0	6.501E+0
-2.384E-1	5.829E+0	6.378E+0
-2.335E-1	5.800E+0	6.342E+0
-2.384E-1	5.677E+0	6.494E+0
-2.400E-1	5.888E+0	6.342E+0
-2.400E-1	5.784E+0	6.394E+0
-2.368E-1	5.839E+0	6.397E+0
-2.384E-1	5.813E+0	6.345E+0
-2.416E-1	5.924E+0	6.439E+0
-2.433E-1	5.781E+0	6.400E+0
-2.351E-1	5.881E+0	6.348E+0
-2.384E-1	5.803E+0	6.323E+0
-2.400E-1	5.778E+0	6.507E+0
-2.400E-1	5.771E+0	6.339E+0
-2.368E-1	5.781E+0	6.345E+0
-2.400E-1	5.859E+0	6.410E+0
-2.416E-1	5.787E+0	6.368E+0
-2.351E-1	5.794E+0	6.352E+0
-2.384E-1	5.836E+0	6.332E+0
-2.384E-1	5.868E+0	6.430E+0
-2.384E-1	5.962E+0	6.313E+0
-2.400E-1	5.829E+0	6.225E+0
-2.368E-1	5.872E+0	6.306E+0
-2.384E-1	5.888E+0	6.287E+0
-2.416E-1	5.881E+0	6.391E+0
-2.400E-1	5.891E+0	6.335E+0
-2.351E-1	5.829E+0	6.420E+0
-2.400E-1	5.898E+0	6.456E+0
-2.400E-1	5.878E+0	6.355E+0
-2.416E-1	5.865E+0	6.206E+0
-2.368E-1	5.803E+0	6.426E+0
-2.400E-1	5.823E+0	6.410E+0
-2.416E-1	5.855E+0	6.481E+0
-2.400E-1	5.742E+0	6.335E+0
-2.384E-1	5.716E+0	6.361E+0
-2.400E-1	5.765E+0	6.261E+0
-2.433E-1	5.826E+0	6.371E+0
-2.400E-1	5.862E+0	6.397E+0
-2.384E-1	5.852E+0	6.420E+0
-2.384E-1	5.868E+0	6.355E+0
-2.416E-1	5.719E+0	6.423E+0
-2.384E-1	5.813E+0	6.303E+0
-2.368E-1	5.865E+0	6.449E+0
-2.368E-1	5.933E+0	6.400E+0
-2.400E-1	5.836E+0	6.378E+0
-2.400E-1	5.872E+0	6.342E+0
-2.368E-1	5.849E+0	6.394E+0
-2.384E-1	5.829E+0	6.511E+0
-2.449E-1	5.836E+0	6.556E+0
-2.384E-1	5.849E+0	6.326E+0
-2.384E-1	5.901E+0	6.430E+0
-2.384E-1	5.911E+0	6.433E+0
-2.416E-1	5.878E+0	6.488E+0
-2.368E-1	5.732E+0	6.384E+0
-2.368E-1	5.748E+0	6.374E+0
-2.384E-1	5.810E+0	6.576E+0
-2.400E-1	5.794E+0	6.361E+0
-2.416E-1	5.713E+0	6.306E+0
-2.368E-1	5.774E+0	6.420E+0
-2.384E-1	5.885E+0	6.436E+0
-2.400E-1	5.846E+0	6.232E+0
-2.384E-1	5.894E+0	6.423E+0
-2.351E-1	5.774E+0	6.154E+0
-2.368E-1	5.803E+0	6.387E+0
-2.433E-1	5.768E+0	6.374E+0
-2.400E-1	5.849E+0	6.306E+0
-2.368E-1	5.875E+0	6.426E+0
-2.384E-1	5.781E+0	6.491E+0
-2.400E-1	5.898E+0	6.323E+0
-2.400E-1	5.778E+0	6.348E+0
-2.368E-1	5.807E+0	6.284E+0
-2.351E-1	5.774E+0	6.384E+0
-2.416E-1	5.936E+0	6.348E+0
-2.368E-1	5.855E+0	6.387E+0
-2.368E-1	5.943E+0	6.352E+0
-2.384E-1	5.898E+0	6.459E+0
-2.433E-1	5.943E+0	6.251E+0
-2.368E-1	5.807E+0	6.488E+0
-2.368E-1	5.868E+0	6.371E+0
-2.384E-1	5.774E+0	6.313E+0
-2.400E-1	5.693E+0	6.407E+0
-2.416E-1	5.742E+0	6.284E+0
-2.384E-1	5.729E+0	6.335E+0
-2.351E-1	5.784E+0	6.225E+0
-2.416E-1	5.891E+0	6.368E+0
-2.368E-1	5.693E+0	6.410E+0
-2.351E-1	5.826E+0	6.423E+0
-2.384E-1	5.778E+0	6.374E+0
-2.416E-1	5.778E+0	6.348E+0
-2.400E-1	5.758E+0	6.378E+0
-2.368E-1	5.820E+0	6.511E+0
-2.400E-1	5.891E+0	6.433E+0
-2.416E-1	5.901E+0	6.449E+0
-2.368E-1	5.894E+0	6.439E+0
-2.416E-1	5.846E+0	6.426E+0
-2.384E-1	5.823E+0	6.319E+0
-2.400E-1	5.839E+0	6.342E+0
-2.400E-1	5.872E+0	6.449E+0
-2.384E-1	5.791E+0	6.339E+0
-2.416E-1	5.816E+0	6.300E+0
-2.416E-1	5.816E+0	6.335E+0
-2.384E-1	5.855E+0	6.280E+0
-2.368E-1	5.771E+0	6.501E+0
-2.400E-1	5.891E+0	6.316E+0
-2.400E-1	5.924E+0	6.540E+0
-2.416E-1	5.771E+0	6.426E+0
-2.335E-1	5.768E+0	6.293E+0
-2.400E-1	5.803E+0	6.326E+0
-2.449E-1	5.791E+0	6.361E+0
-2.400E-1	5.800E+0	6.468E+0
-2.368E-1	5.722E+0	6.475E+0
-2.384E-1	5.862E+0	6.323E+0
-2.384E-1	5.778E+0	6.254E+0
-2.400E-1	5.810E+0	6.368E+0
-2.368E-1	5.732E+0	6.261E+0
-2.384E-1	5.946E+0	6.504E+0
-2.416E-1	5.849E+0	6.407E+0
-2.368E-1	5.758E+0	6.310E+0
-2.351E-1	5.894E+0	6.225E+0
-2.368E-1	5.794E+0	6.313E+0
-2.416E-1	5.953E+0	6.456E+0
-2.368E-1	5.930E+0	6.274E+0
-2.368E-1	5.765E+0	6.426E+0
-2.368E-1	5.865E+0	6.433E+0
-2.433E-1	5.661E+0	6.368E+0
-2.416E-1	5.901E+0	6.462E+0
-2.368E-1	5.803E+0	6.368E+0
-2.368E-1	5.859E+0	6.245E+0
-2.416E-1	5.914E+0	6.355E+0
-2.351E-1	5.959E+0	6.430E+0
-2.351E-1	6.014E+0	6.225E+0
-2.400E-1	5.852E+0	6.361E+0
-2.416E-1	5.839E+0	6.280E+0
-2.416E-1	5.732E+0	6.358E+0
-2.368E-1	5.849E+0	6.335E+0
-2.368E-1	5.791E+0	6.313E+0
-2.433E-1	5.794E+0	6.371E+0
-2.384E-1	5.855E+0	6.297E+0
-2.368E-1	5.839E+0	6.323E+0
-2.368E-1	5.891E+0	6.504E+0
-2.384E-1	5.878E+0	6.284E+0
-2.384E-1	5.829E+0	6.507E+0
-2.368E-1	5.881E+0	6.329E+0
-2.368E-1	5.881E+0	6.368E+0
-2.416E-1	5.800E+0	6.417E+0
-2.368E-1	5.813E+0	6.339E+0
-2.384E-1	5.842E+0	6.472E+0
-2.384E-1	5.979E+0	6.410E+0
-2.400E-1	5.901E+0	6.417E+0
-2.400E-1	5.752E+0	6.267E+0
-2.384E-1	5.791E+0	6.537E+0
-2.384E-1	5.816E+0	6.219E+0
-2.416E-1	5.794E+0	6.420E+0
-2.384E-1	5.807E+0	6.199E+0
-2.368E-1	5.820E+0	6.384E+0
-2.368E-1	5.852E+0	6.465E+0
-2.400E-1	5.771E+0	6.465E+0
-2.384E-1	5.898E+0	6.332E+0
-2.368E-1	5.735E+0	6.287E+0
-2.368E-1	5.803E+0	6.404E+0
-2.400E-1	5.901E+0	6.413E+0
-2.400E-1	5.716E+0	6.319E+0
-2.351E-1	5.797E+0	6.323E+0
-2.384E-1	5.894E+0	6.365E+0
-2.400E-1	5.800E+0	6.371E+0
-2.351E-1	5.872E+0	6.316E+0
-2.384E-1	5.794E+0	6.352E+0
-2.384E-1	5.722E+0	6.280E+0
-2.400E-1	5.803E+0	6.287E+0
-2.416E-1	5.975E+0	6.420E+0
-2.384E-1	5.953E+0	6.154E+0
-2.384E-1	5.920E+0	6.387E+0
-2.416E-1	5.794E+0	6.404E+0
-2.368E-1	5.719E+0	6.537E+0
-2.384E-1	5.800E+0	6.423E+0
-2.384E-1	5.820E+0	6.355E+0
-2.416E-1	5.924E+0	6.378E+0
-2.368E-1	5.839E+0	6.329E+0
-2.368E-1	5.761E+0	6.319E+0
-2.400E-1	5.839E+0	6.310E+0
-2.416E-1	5.823E+0	6.342E+0
-2.400E-1	5.878E+0	6.378E+0
-2.368E-1	5.820E+0	6.436E+0
-2.384E-1	5.836E+0	6.329E+0
-2.433E-1	5.917E+0	6.313E+0
-2.368E-1	5.791E+0	6.384E+0
-2.368E-1	5.914E+0	6.374E+0
-2.384E-1	5.778E+0	6.439E+0
-2.416E-1	5.797E+0	6.433E+0
-2.384E-1	5.949E+0	6.456E+0
-2.368E-1	5.800E+0	6.329E+0
-2.384E-1	5.761E+0	6.323E+0
-2.416E-1	5.885E+0	6.335E+0
-2.400E-1	5.800E+0	6.423E+0
-2.368E-1	5.810E+0	6.436E+0
-2.384E-1	5.940E+0	6.430E+0
-2.416E-1	5.917E+0	6.550E+0
-2.384E-1	5.846E+0	6.271E+0
-2.384E-1	5.752E+0	6.436E+0
-2.416E-1	6.027E+0	6.491E+0
-2.433E-1	5.898E+0	6.323E+0
-2.416E-1	5.739E+0	6.446E+0
-2.368E-1	5.787E+0	6.251E+0
-2.368E-1	5.745E+0	6.472E+0
-2.416E-1	5.872E+0	6.475E+0
-2.384E-1	5.839E+0	6.446E+0
-2.368E-1	5.803E+0	6.368E+0
-2.384E-1	5.904E+0	6.348E+0
-2.400E-1	5.885E+0	6.339E+0
-2.400E-1	5.875E+0	6.430E+0
-2.351E-1	5.949E+0	6.400E+0
-2.384E-1	5.752E+0	6.365E+0
-2.465E-1	5.813E+0	6.394E+0
-2.433E-1	5.800E+0	6.504E+0
-2.368E-1	5.797E+0	6.530E+0
-2.368E-1	5.696E+0	6.355E+0
-2.433E-1	5.849E+0	6.501E+0
-2.400E-1	5.865E+0	6.228E+0
-2.384E-1	5.768E+0	6.491E+0
-2.384E-1	5.865E+0	6.517E+0
-2.416E-1	5.700E+0	6.287E+0
-2.384E-1	5.687E+0	6.290E+0
-2.335E-1	5.826E+0	6.394E+0
-2.400E-1	5.794E+0	6.332E+0
-2.433E-1	5.794E+0	6.465E+0
-2.384E-1	5.920E+0	6.303E+0
-2.368E-1	5.719E+0	6.404E+0
-2.368E-1	5.930E+0	6.426E+0
-2.416E-1	5.917E+0	6.404E+0
-2.400E-1	5.962E+0	6.374E+0
-2.351E-1	5.742E+0	6.248E+0
-2.351E-1	5.794E+0	6.271E+0
-2.416E-1	5.719E+0	6.371E+0
-2.384E-1	5.842E+0	6.108E+0
-2.384E-1	5.794E+0	6.397E+0
-2.368E-1	5.784E+0	6.381E+0
-2.400E-1	5.794E+0	6.345E+0
-2.400E-1	5.891E+0	6.423E+0
-2.400E-1	5.852E+0	6.462E+0
-2.368E-1	5.885E+0	6.452E+0
-2.433E-1	5.716E+0	6.417E+0
-2.433E-1	5.745E+0	6.459E+0
-2.384E-1	5.735E+0	6.254E+0
-2.384E-1	5.810E+0	6.326E+0
-2.433E-1	5.791E+0	6.498E+0
-2.400E-1	5.670E+0	6.310E+0
-2.351E-1	5.949E+0	6.517E+0
-2.400E-1	5.800E+0	6.319E+0
-2.416E-1	5.914E+0	6.339E+0
-2.400E-1	5.761E+0	6.468E+0
-2.368E-1	5.758E+0	6.478E+0
-2.400E-1	5.791E+0	6.404E+0
-2.400E-1	5.735E+0	6.417E+0
-2.368E-1	5.859E+0	6.225E+0
-2.368E-1	5.865E+0	6.361E+0
-2.368E-1	5.803E+0	6.394E+0
-2.416E-1	5.849E+0	6.313E+0
-2.384E-1	5.836E+0	6.384E+0
-2.351E-1	5.898E+0	6.365E+0
-2.351E-1	5.700E+0	6.352E+0
-2.384E-1	5.833E+0	6.339E+0
-2.384E-1	5.904E+0	6.342E+0
-2.384E-1	5.833E+0	6.378E+0
-2.368E-1	5.933E+0	6.488E+0
-2.384E-1	5.872E+0	6.417E+0
-2.351E-1	5.917E+0	6.397E+0
-2.351E-1	5.901E+0	6.456E+0
-2.368E-1	5.881E+0	6.264E+0
-2.400E-1	5.784E+0	6.449E+0
-2.400E-1	5.826E+0	6.387E+0
-2.384E-1	5.878E+0	6.478E+0
-2.384E-1	5.781E+0	6.287E+0
-2.416E-1	5.962E+0	6.397E+0
-2.416E-1	5.791E+0	6.167E+0
-2.351E-1	5.826E+0	6.417E+0
-2.368E-1	5.823E+0	6.371E+0
-2.416E-1	5.852E+0	6.404E+0
-2.384E-1	5.901E+0	6.355E+0
-2.351E-1	5.784E+0	6.345E+0
-2.400E-1	5.846E+0	6.355E+0
-2.400E-1	5.839E+0	6.417E+0
-2.351E-1	5.985E+0	6.371E+0
-2.368E-1	5.732E+0	6.394E+0
-2.400E-1	5.901E+0	6.504E+0
-2.400E-1	5.875E+0	6.258E+0
-2.384E-1	5.833E+0	6.468E+0
-2.351E-1	5.979E+0	6.404E+0
-2.368E-1	5.836E+0	6.468E+0
-2.433E-1	5.791E+0	6.468E+0
-2.368E-1	5.966E+0	6.258E+0
-2.335E-1	5.868E+0	6.391E+0
-2.384E-1	5.901E+0	6.361E+0
-2.400E-1	5.833E+0	6.456E+0
-2.384E-1	5.833E+0	6.342E+0
-2.351E-1	5.917E+0	6.293E+0
-2.368E-1	5.901E+0	6.300E+0
-2.400E-1	5.842E+0	6.167E+0
-2.384E-1	5.846E+0	6.374E+0
-2.384E-1	5.794E+0	6.481E+0
-2.384E-1	5.885E+0	6.254E+0
-2.400E-1	5.826E+0	6.413E+0
-2.384E-1	5.833E+0	6.365E+0
-2.384E-1	5.936E+0	6.413E+0
-2.400E-1	5.742E+0	6.264E+0
-2.400E-1	5.891E+0	6.280E+0
-2.384E-1	5.859E+0	6.348E+0
-2.368E-1	5.810E+0	6.290E+0
-2.400E-1	5.975E+0	6.303E+0
-2.384E-1	5.927E+0	6.462E+0
-2.400E-1	5.732E+0	6.310E+0
-2.368E-1	5.849E+0	6.410E+0
-2.384E-1	5.823E+0	6.374E+0
-2.416E-1	5.696E+0	6.397E+0
-2.433E-1	5.791E+0	6.404E+0
-2.384E-1	5.855E+0	6.368E+0
-2.368E-1	5.735E+0	6.397E+0
-2.416E-1	5.726E+0	6.342E+0
-2.400E-1	5.907E+0	6.420E+0
-2.384E-1	5.875E+0	6.368E+0
-2.416E-1	5.849E+0	6.371E+0
-2.400E-1	5.791E+0	6.494E+0
-2.416E-1	5.829E+0	6.456E+0
-2.351E-1	5.813E+0	6.520E+0
-2.400E-1	5.898E+0	6.436E+0
-2.400E-1	5.823E+0	6.404E+0
-2.384E-1	5.829E+0	6.452E+0
-2.384E-1	5.729E+0	6.491E+0
-2.384E-1	5.703E+0	6.212E+0
-2.416E-1	5.898E+0	6.443E+0
-2.400E-1	5.732E+0	6.277E+0
-2.384E-1	5.946E+0	6.426E+0
-2.400E-1	5.920E+0	6.345E+0
-2.416E-1	5.816E+0	6.404E+0
-2.368E-1	5.859E+0	6.426E+0
-2.384E-1	5.700E+0	6.329E+0
-2.368E-1	5.745E+0	6.313E+0
-2.416E-1	5.742E+0	6.394E+0
-2.384E-1	5.933E+0	6.348E+0
-2.384E-1	5.953E+0	6.472E+0
-2.384E-1	5.839E+0	6.287E+0
-2.449E-1	5.949E+0	6.456E+0
-2.384E-1	5.878E+0	6.293E+0
-2.319E-1	5.924E+0	6.319E+0
-2.368E-1	5.829E+0	6.449E+0
-2.416E-1	5.946E+0	6.345E+0
-2.384E-1	5.794E+0	6.303E+0
-2.368E-1	5.683E+0	6.387E+0
-2.400E-1	5.914E+0	6.290E+0
-2.433E-1	5.875E+0	6.407E+0
-2.384E-1	5.813E+0	6.361E+0
-2.368E-1	5.842E+0	6.374E+0
-2.384E-1	5.836E+0	6.443E+0
-2.400E-1	5.765E+0	6.316E+0
-2.400E-1	5.774E+0	6.326E+0
-2.368E-1	5.719E+0	6.342E+0
-2.368E-1	5.807E+0	6.365E+0
-2.400E-1	5.865E+0	6.468E+0
-2.400E-1	5.872E+0	6.400E+0
-2.335E-1	5.849E+0	6.355E+0
-2.400E-1	5.868E+0	6.378E+0
-2.384E-1	5.891E+0	6.514E+0
-2.384E-1	5.816E+0	6.400E+0
-2.384E-1	5.739E+0	6.452E+0
-2.400E-1	5.907E+0	6.365E+0
-2.416E-1	5.719E+0	6.355E+0
-2.400E-1	5.803E+0	6.284E+0
-2.368E-1	5.745E+0	6.491E+0
-2.368E-1	5.745E+0	6.274E+0
-2.433E-1	5.823E+0	6.465E+0
-2.384E-1	5.839E+0	6.306E+0
-2.368E-1	5.755E+0	6.196E+0
-2.416E-1	5.813E+0	6.251E+0
-2.384E-1	5.888E+0	6.456E+0
-2.400E-1	5.894E+0	6.264E+0
-2.368E-1	5.849E+0	6.387E+0
-2.368E-1	5.787E+0	6.391E+0
-2.400E-1	5.690E+0	6.472E+0
-2.368E-1	5.885E+0	6.530E+0
-2.368E-1	5.881E+0	6.310E+0
-2.400E-1	5.875E+0	6.264E+0
-2.416E-1	6.021E+0	6.400E+0
-2.400E-1	5.709E+0	6.326E+0
-2.384E-1	5.920E+0	6.352E+0
-2.368E-1	5.761E+0	6.368E+0
-2.400E-1	5.917E+0	6.478E+0
-2.368E-1	5.914E+0	6.449E+0
-2.384E-1	5.904E+0	6.468E+0
-2.384E-1	5.632E+0	6.436E+0
-2.400E-1	5.911E+0	6.394E+0
-2.416E-1	5.820E+0	6.365E+0
-2.368E-1	5.816E+0	6.271E+0
-2.351E-1	5.787E+0	6.384E+0
-2.400E-1	5.826E+0	6.374E+0
-2.384E-1	6.001E+0	6.290E+0
-2.351E-1	5.862E+0	6.316E+0
-2.384E-1	5.975E+0	6.183E+0
-2.416E-1	5.794E+0	6.274E+0
-2.384E-1	5.719E+0	6.310E+0
-2.368E-1	5.985E+0	6.498E+0
-2.400E-1	5.855E+0	6.342E+0
-2.400E-1	5.800E+0	6.297E+0
-2.400E-1	5.784E+0	6.206E+0
-2.368E-1	5.904E+0	6.332E+0
-2.384E-1	5.949E+0	6.436E+0
-2.400E-1	5.865E+0	6.537E+0
-2.400E-1	5.833E+0	6.332E+0
-2.368E-1	5.868E+0	6.274E+0
-2.384E-1	5.765E+0	6.313E+0
-2.433E-1	5.816E+0	6.485E+0
-2.400E-1	5.784E+0	6.391E+0
-2.368E-1	5.868E+0	6.378E+0
-2.384E-1	5.849E+0	6.245E+0
-2.384E-1	5.752E+0	6.342E+0
-2.400E-1	5.752E+0	6.329E+0
-2.368E-1	5.706E+0	6.400E+0
-2.400E-1	5.787E+0	6.391E+0
-2.384E-1	5.823E+0	6.417E+0
-2.400E-1	5.781E+0	6.352E+0
-2.351E-1	5.758E+0	6.397E+0
-2.400E-1	5.829E+0	6.326E+0
-2.400E-1	5.904E+0	6.430E+0
-2.368E-1	5.855E+0	6.420E+0
-2.351E-1	5.846E+0	6.326E+0
-2.384E-1	5.781E+0	6.430E+0
-2.400E-1	5.813E+0	6.384E+0
-2.400E-1	5.813E+0	6.245E+0
-2.368E-1	5.852E+0	6.478E+0
-2.368E-1	5.726E+0	6.358E+0
-2.400E-1	5.894E+0	6.446E+0
-2.384E-1	5.774E+0	6.621E+0
-2.368E-1	5.807E+0	6.426E+0
-2.368E-1	5.800E+0	6.300E+0
-2.433E-1	5.683E+0	6.485E+0
-2.384E-1	5.852E+0	6.332E+0
-2.368E-1	5.833E+0	6.420E+0
-2.368E-1	5.865E+0	6.397E+0
-2.400E-1	5.852E+0	6.426E+0
-2.416E-1	5.816E+0	6.326E+0
-2.384E-1	5.739E+0	6.449E+0
-2.384E-1	5.865E+0	6.335E+0
-2.400E-1	5.810E+0	6.374E+0
-2.384E-1	5.872E+0	6.446E+0
-2.351E-1	5.878E+0	6.456E+0
-2.368E-1	5.953E+0	6.472E+0
-2.400E-1	5.765E+0	6.355E+0
-2.416E-1	5.791E+0	6.384E+0
-2.368E-1	5.891E+0	6.433E+0
-2.384E-1	5.855E+0	6.394E+0
-2.400E-1	5.791E+0	6.313E+0
-2.416E-1	5.745E+0	6.407E+0
-2.351E-1	5.859E+0	6.248E+0
-2.384E-1	5.820E+0	6.413E+0
-2.400E-1	5.810E+0	6.417E+0
-2.400E-1	5.927E+0	6.358E+0
-2.368E-1	5.813E+0	6.345E+0
-2.384E-1	5.781E+0	6.371E+0
-2.416E-1	5.907E+0	6.277E+0
-2.384E-1	5.816E+0	6.400E+0
-2.368E-1	5.898E+0	6.417E+0
-2.384E-1	5.839E+0	6.381E+0
-2.384E-1	5.927E+0	6.456E+0
-2.400E-1	5.787E+0	6.420E+0
-2.335E-1	5.729E+0	6.446E+0
-2.400E-1	5.797E+0	6.219E+0
-2.400E-1	5.917E+0	6.264E+0
-2.400E-1	5.797E+0	6.313E+0
-2.384E-1	5.810E+0	6.277E+0
-2.384E-1	5.979E+0	6.293E+0
-2.416E-1	5.865E+0	6.251E+0
-2.368E-1	5.774E+0	6.274E+0
-2.351E-1	5.949E+0	6.342E+0
-2.400E-1	5.836E+0	6.456E+0
-2.400E-1	5.904E+0	6.306E+0
-2.368E-1	5.771E+0	6.485E+0
-2.368E-1	5.839E+0	6.511E+0
-2.384E-1	5.839E+0	6.426E+0
-2.416E-1	5.794E+0	6.326E+0
-2.384E-1	5.949E+0	6.316E+0
-2.335E-1	5.901E+0	6.215E+0
-2.368E-1	5.784E+0	6.430E+0
-2.384E-1	5.683E+0	6.436E+0
-2.433E-1	5.823E+0	6.478E+0
-2.351E-1	5.748E+0	6.381E+0
-2.368E-1	5.888E+0	6.481E+0
-2.449E-1	5.852E+0	6.261E+0
-2.384E-1	5.894E+0	6.433E+0
-2.351E-1	5.820E+0	6.391E+0
-2.384E-1	5.765E+0	6.404E+0
-2.384E-1	5.807E+0	6.443E+0
-2.384E-1	5.842E+0	6.423E+0
-2.368E-1	5.907E+0	6.348E+0
-2.351E-1	5.911E+0	6.228E+0
-2.400E-1	5.797E+0	6.293E+0
-2.351E-1	5.898E+0	6.335E+0
-2.351E-1	5.787E+0	6.254E+0
-2.384E-1	5.826E+0	6.342E+0
-2.416E-1	5.803E+0	6.468E+0
-2.368E-1	5.953E+0	6.287E+0
-2.335E-1	5.888E+0	6.293E+0
-2.384E-1	5.693E+0	6.319E+0
-2.400E-1	5.842E+0	6.378E+0
-2.368E-1	5.745E+0	6.300E+0
-2.351E-1	5.875E+0	6.310E+0
-2.368E-1	5.901E+0	6.332E+0
-2.416E-1	5.771E+0	6.310E+0
-2.368E-1	5.956E+0	6.306E+0
-2.351E-1	5.829E+0	6.170E+0
-2.351E-1	5.875E+0	6.397E+0
-2.400E-1	5.829E+0	6.452E+0
-2.368E-1	5.833E+0	6.533E+0
-2.368E-1	5.872E+0	6.358E+0
-2.368E-1	5.794E+0	6.472E+0
-2.416E-1	5.748E+0	6.232E+0
-2.384E-1	5.829E+0	6.280E+0
-2.368E-1	5.881E+0	6.456E+0
-2.384E-1	5.852E+0	6.339E+0
-2.416E-1	5.716E+0	6.339E+0
-2.384E-1	5.888E+0	6.300E+0
-2.351E-1	5.904E+0	6.326E+0
-2.384E-1	5.855E+0	6.348E+0
-2.400E-1	5.849E+0	6.316E+0
-2.400E-1	5.719E+0	6.452E+0
-2.384E-1	5.972E+0	6.306E+0
-2.400E-1	5.829E+0	6.355E+0
-2.416E-1	5.855E+0	6.426E+0
-2.400E-1	5.807E+0	6.297E+0
-2.368E-1	6.021E+0	6.462E+0
-2.384E-1	5.865E+0	6.498E+0
-2.384E-1	5.849E+0	6.439E+0
-2.400E-1	5.862E+0	6.329E+0
-2.351E-1	5.868E+0	6.310E+0
-2.384E-1	5.911E+0	6.306E+0
-2.416E-1	5.904E+0	6.280E+0
-2.384E-1	5.826E+0	6.332E+0
-2.368E-1	5.907E+0	6.306E+0
-2.351E-1	5.800E+0	6.251E+0
-2.400E-1	5.826E+0	6.446E+0
-2.351E-1	5.982E+0	6.420E+0
-2.351E-1	5.839E+0	6.423E+0
-2.384E-1	5.794E+0	6.400E+0
-2.416E-1	5.852E+0	6.313E+0
-2.416E-1	5.849E+0	6.397E+0
-2.351E-1	5.794E+0	6.222E+0
-2.384E-1	5.859E+0	6.475E+0
-2.400E-1	5.807E+0	6.258E+0
-2.351E-1	5.881E+0	6.507E+0
-2.384E-1	5.849E+0	6.329E+0
-2.400E-1	5.709E+0	6.459E+0
-2.400E-1	5.768E+0	6.355E+0
-2.400E-1	5.742E+0	6.280E+0
-2.368E-1	5.696E+0	6.306E+0
-2.335E-1	5.670E+0	6.507E+0
-2.416E-1	5.888E+0	6.553E+0
-2.416E-1	5.794E+0	6.313E+0
-2.384E-1	5.891E+0	6.387E+0
-2.368E-1	5.829E+0	6.293E+0
-2.384E-1	5.739E+0	6.468E+0
-2.351E-1	5.761E+0	6.436E+0
-2.351E-1	5.959E+0	6.352E+0
-2.368E-1	5.638E+0	6.361E+0
-2.400E-1	5.859E+0	6.468E+0
-2.384E-1	5.758E+0	6.339E+0
-2.368E-1	5.719E+0	6.384E+0
-2.400E-1	5.778E+0	6.348E+0
-2.416E-1	5.878E+0	6.514E+0
-2.400E-1	5.914E+0	6.339E+0
-2.351E-1	5.872E+0	6.251E+0
-2.384E-1	5.755E+0	6.423E+0
-2.416E-1	5.859E+0	6.391E+0
-2.368E-1	5.907E+0	6.436E+0
-2.384E-1	5.800E+0	6.511E+0
-2.384E-1	5.855E+0	6.374E+0
-2.384E-1	5.865E+0	6.374E+0
-2.368E-1	5.917E+0	6.378E+0
-2.351E-1	5.774E+0	6.287E+0
-2.351E-1	5.865E+0	6.300E+0
-2.400E-1	5.998E+0	6.368E+0
-2.384E-1	5.901E+0	6.433E+0
-2.351E-1	5.816E+0	6.537E+0
-2.351E-1	5.933E+0	6.355E+0
-2.416E-1	5.706E+0	6.407E+0
-2.384E-1	5.862E+0	6.400E+0
-2.351E-1	5.849E+0	6.410E+0
-2.368E-1	5.927E+0	6.332E+0
-2.400E-1	5.875E+0	6.238E+0
-2.368E-1	5.969E+0	6.527E+0
-2.351E-1	5.787E+0	6.410E+0
-2.384E-1	5.836E+0	6.326E+0
-2.384E-1	5.739E+0	6.190E+0
-2.368E-1	5.917E+0	6.452E+0
-2.384E-1	5.800E+0	6.339E+0
-2.384E-1	5.800E+0	6.293E+0
-2.400E-1	5.810E+0	6.433E+0
-2.384E-1	5.881E+0	6.391E+0
-2.335E-1	5.936E+0	6.365E+0
-2.351E-1	5.826E+0	6.374E+0
-2.400E-1	5.914E+0	6.371E+0
-2.400E-1	5.778E+0	6.241E+0
-2.319E-1	5.778E+0	6.358E+0
-2.384E-1	5.839E+0	6.485E+0
-2.384E-1	5.846E+0	6.387E+0
-2.368E-1	5.881E+0	6.436E+0
-2.368E-1	5.924E+0	6.436E+0
-2.368E-1	5.920E+0	6.468E+0
-2.416E-1	5.862E+0	6.348E+0
-2.384E-1	5.781E+0	6.348E+0
-2.351E-1	5.813E+0	6.348E+0
-2.335E-1	5.803E+0	6.394E+0
-2.400E-1	5.907E+0	6.358E+0
-2.368E-1	5.833E+0	6.300E+0
-2.351E-1	5.924E+0	6.391E+0
-2.351E-1	5.855E+0	6.358E+0
-2.416E-1	5.765E+0	6.420E+0
-2.384E-1	5.839E+0	6.319E+0
-2.368E-1	5.774E+0	6.332E+0
-2.368E-1	5.774E+0	6.439E+0
-2.433E-1	5.914E+0	6.365E+0
-2.384E-1	5.862E+0	6.400E+0
-2.384E-1	5.768E+0	6.371E+0
-2.384E-1	5.930E+0	6.468E+0
-2.384E-1	5.771E+0	6.258E+0
-2.384E-1	5.911E+0	6.371E+0
-2.368E-1	5.862E+0	6.381E+0
-2.384E-1	5.868E+0	6.297E+0
-2.416E-1	5.914E+0	6.323E+0
-2.384E-1	5.907E+0	6.368E+0
-2.351E-1	5.794E+0	6.287E+0
-2.368E-1	6.060E+0	6.339E+0
-2.384E-1	5.881E+0	6.413E+0
-2.368E-1	5.703E+0	6.423E+0
-2.368E-1	5.927E+0	6.423E+0
-2.351E-1	5.797E+0	6.436E+0
-2.384E-1	5.771E+0	6.371E+0
-2.368E-1	5.842E+0	6.381E+0
-2.384E-1	5.645E+0	6.456E+0
-2.368E-1	5.885E+0	6.374E+0
-2.384E-1	5.849E+0	6.443E+0
-2.400E-1	5.794E+0	6.394E+0
-2.351E-1	5.930E+0	6.332E+0
-2.384E-1	5.641E+0	6.173E+0
-2.384E-1	5.706E+0	6.358E+0
-2.384E-1	5.752E+0	6.391E+0
-2.351E-1	5.781E+0	6.371E+0
-2.384E-1	5.816E+0	6.313E+0
-2.400E-1	5.771E+0	6.381E+0
-2.384E-1	5.959E+0	6.387E+0
-2.368E-1	5.911E+0	6.391E+0
-2.351E-1	5.842E+0	6.355E+0
-2.384E-1	5.898E+0	6.426E+0
-2.384E-1	5.914E+0	6.452E+0
-2.319E-1	5.956E+0	6.452E+0
-2.400E-1	5.771E+0	6.498E+0
-2.384E-1	5.898E+0	6.400E+0
-2.400E-1	5.709E+0	6.481E+0
-2.351E-1	5.803E+0	6.420E+0
-2.335E-1	5.904E+0	6.251E+0
-2.416E-1	5.765E+0	6.261E+0
-2.368E-1	5.927E+0	6.365E+0
-2.351E-1	5.901E+0	6.410E+0
-2.351E-1	5.791E+0	6.426E+0
-2.416E-1	5.826E+0	6.361E+0
-2.384E-1	5.917E+0	6.384E+0
-2.368E-1	5.661E+0	6.190E+0
-2.384E-1	5.901E+0	6.293E+0
-2.368E-1	5.849E+0	6.417E+0
-2.384E-1	5.898E+0	6.394E+0
-2.368E-1	5.739E+0	6.121E+0
-2.384E-1	5.878E+0	6.323E+0
-2.400E-1	5.765E+0	6.365E+0
-2.384E-1	5.823E+0	6.371E+0
-2.384E-1	5.972E+0	6.488E+0
-2.368E-1	5.891E+0	6.459E+0
-2.400E-1	5.930E+0	6.297E+0
-2.368E-1	5.803E+0	6.332E+0
-2.351E-1	5.803E+0	6.365E+0
-2.368E-1	5.852E+0	6.300E+0
-2.400E-1	5.865E+0	6.439E+0
-2.400E-1	6.044E+0	6.371E+0
-2.351E-1	5.898E+0	6.258E+0
-2.368E-1	5.752E+0	6.368E+0
-2.416E-1	5.914E+0	6.430E+0
-2.368E-1	5.855E+0	6.449E+0
-2.368E-1	5.859E+0	6.407E+0
-2.400E-1	5.742E+0	6.374E+0
-2.384E-1	5.959E+0	6.267E+0
-2.400E-1	5.885E+0	6.485E+0
-2.351E-1	6.001E+0	6.361E+0
-2.351E-1	5.810E+0	6.524E+0
-2.400E-1	5.901E+0	6.391E+0
-2.368E-1	5.842E+0	6.345E+0
-2.368E-1	5.703E+0	6.394E+0
-2.368E-1	5.904E+0	6.235E+0
-2.400E-1	5.962E+0	6.329E+0
-2.368E-1	5.852E+0	6.332E+0
-2.351E-1	5.839E+0	6.261E+0
-2.351E-1	5.885E+0	6.251E+0
-2.384E-1	5.888E+0	6.475E+0
-2.400E-1	5.758E+0	6.342E+0
-2.368E-1	5.803E+0	6.303E+0
-2.368E-1	5.872E+0	6.394E+0
-2.416E-1	5.949E+0	6.329E+0
-2.368E-1	5.794E+0	6.400E+0
-2.368E-1	5.855E+0	6.397E+0
-2.351E-1	5.755E+0	6.462E+0
-2.400E-1	5.914E+0	6.387E+0
-2.384E-1	5.752E+0	6.452E+0
-2.351E-1	5.865E+0	6.225E+0
-2.368E-1	5.995E+0	6.258E+0
-2.400E-1	5.794E+0	6.439E+0
-2.368E-1	5.781E+0	6.371E+0
-2.351E-1	5.901E+0	6.287E+0
-2.384E-1	5.946E+0	6.381E+0
-2.416E-1	5.765E+0	6.277E+0
-2.368E-1	5.917E+0	6.394E+0
-2.384E-1	5.755E+0	6.329E+0
-2.335E-1	5.930E+0	6.190E+0
-2.416E-1	5.813E+0	6.378E+0
-2.351E-1	5.898E+0	6.507E+0
-2.351E-1	5.836E+0	6.446E+0
-2.368E-1	5.735E+0	6.293E+0
-2.400E-1	5.797E+0	6.374E+0
-2.384E-1	5.956E+0	6.397E+0
-2.368E-1	5.826E+0	6.303E+0
-2.368E-1	5.820E+0	6.371E+0
-2.368E-1	5.791E+0	6.371E+0
-2.384E-1	5.920E+0	6.507E+0
-2.351E-1	5.836E+0	6.404E+0
-2.351E-1	5.803E+0	6.446E+0
-2.351E-1	5.862E+0	6.491E+0
-2.351E-1	5.855E+0	6.394E+0
-2.335E-1	5.781E+0	6.426E+0
-2.368E-1	5.901E+0	6.342E+0
-2.400E-1	5.810E+0	6.293E+0
-2.351E-1	5.920E+0	6.368E+0
-2.368E-1	5.742E+0	6.326E+0
-2.368E-1	5.829E+0	6.348E+0
-2.384E-1	5.975E+0	6.407E+0
-2.368E-1	5.778E+0	6.507E+0
-2.368E-1	5.875E+0	6.404E+0
-2.368E-1	5.956E+0	6.391E+0
[truncated: 102,938 more rows]
