# Supplementary material for: Improved ANAP incorporation and VCF analysis reveal details of P2X7 current facilitation and a limited conformational interplay between ATP binding and the intracellular ballast domain
Source: eLife. 2023 Jan 4;12:e82479. doi: 10.7554/eLife.82479 (PMC9859053; doi:10.7554/eLife.82479)
Supplement: Figure 3—figure supplement 3—source data 2. [file elife-82479-fig3-figsupp3-data2.zip › Figure-3_figure-supplement-3_source-data-2/Cys-Ala-constructs/Cys-Ala_T361/b26/16.csv]

-3.033E-1	8.292E+0	8.765E+0
-3.033E-1	8.198E+0	8.814E+0
-3.033E-1	8.282E+0	8.856E+0
-3.065E-1	8.353E+0	8.921E+0
-3.000E-1	8.246E+0	8.892E+0
-3.033E-1	8.382E+0	8.691E+0
-3.081E-1	8.311E+0	8.888E+0
-3.081E-1	8.223E+0	8.788E+0
-3.033E-1	8.366E+0	8.781E+0
-3.049E-1	8.392E+0	8.781E+0
-3.081E-1	8.253E+0	8.927E+0
-3.065E-1	8.185E+0	8.918E+0
-3.049E-1	8.298E+0	8.869E+0
-3.049E-1	8.360E+0	8.895E+0
-3.049E-1	8.223E+0	8.820E+0
-3.065E-1	8.191E+0	8.778E+0
-3.033E-1	8.266E+0	8.661E+0
-3.081E-1	8.181E+0	8.710E+0
-3.065E-1	8.178E+0	8.869E+0
-3.065E-1	8.214E+0	8.798E+0
-3.033E-1	8.366E+0	8.681E+0
-3.065E-1	8.253E+0	8.872E+0
-3.065E-1	8.227E+0	8.752E+0
-3.065E-1	8.292E+0	8.882E+0
-3.065E-1	8.243E+0	8.765E+0
-3.049E-1	8.133E+0	8.820E+0
-3.065E-1	8.223E+0	8.746E+0
-3.065E-1	8.292E+0	8.772E+0
-3.049E-1	8.298E+0	8.794E+0
-3.065E-1	8.337E+0	8.772E+0
-3.081E-1	8.172E+0	8.840E+0
-3.033E-1	8.178E+0	8.707E+0
-3.065E-1	8.334E+0	8.775E+0
-3.033E-1	8.210E+0	8.807E+0
-3.049E-1	8.207E+0	8.700E+0
-3.049E-1	8.246E+0	8.726E+0
-3.017E-1	8.217E+0	8.879E+0
-3.033E-1	8.100E+0	8.850E+0
-3.065E-1	8.246E+0	8.691E+0
-3.049E-1	8.366E+0	8.791E+0
-3.049E-1	8.382E+0	8.927E+0
-3.049E-1	8.152E+0	8.778E+0
-3.081E-1	8.198E+0	8.661E+0
-3.049E-1	8.159E+0	8.846E+0
-3.033E-1	8.181E+0	8.697E+0
-3.065E-1	8.168E+0	8.775E+0
-3.065E-1	8.246E+0	8.613E+0
-3.049E-1	8.175E+0	8.762E+0
-3.033E-1	8.256E+0	8.824E+0
-3.033E-1	8.191E+0	8.674E+0
-3.081E-1	8.201E+0	8.710E+0
-3.049E-1	8.373E+0	8.807E+0
-3.049E-1	8.217E+0	8.863E+0
-3.049E-1	8.194E+0	8.817E+0
-3.081E-1	8.275E+0	8.742E+0
-3.049E-1	8.334E+0	8.632E+0
-3.033E-1	8.207E+0	8.944E+0
-3.033E-1	8.061E+0	8.580E+0
-3.065E-1	8.074E+0	8.704E+0
-3.065E-1	8.324E+0	8.765E+0
-3.017E-1	8.279E+0	8.827E+0
-3.033E-1	8.113E+0	8.752E+0
-3.081E-1	8.279E+0	8.697E+0
-3.065E-1	8.470E+0	8.532E+0
-3.049E-1	8.249E+0	8.850E+0
-3.033E-1	8.288E+0	8.710E+0
-3.065E-1	8.188E+0	8.681E+0
-3.081E-1	8.246E+0	8.768E+0
-3.081E-1	8.120E+0	8.742E+0
-3.065E-1	8.233E+0	8.853E+0
-3.081E-1	8.353E+0	8.804E+0
-3.049E-1	8.373E+0	8.778E+0
-3.065E-1	8.168E+0	8.785E+0
-3.065E-1	8.259E+0	8.791E+0
-3.065E-1	7.990E+0	8.652E+0
-3.081E-1	8.249E+0	8.843E+0
-3.033E-1	8.204E+0	8.772E+0
-3.033E-1	8.275E+0	8.723E+0
-3.065E-1	8.155E+0	8.804E+0
-3.065E-1	8.308E+0	8.843E+0
-3.049E-1	8.324E+0	8.785E+0
-3.017E-1	8.227E+0	8.885E+0
-3.065E-1	8.152E+0	8.872E+0
-3.065E-1	8.055E+0	8.707E+0
-3.017E-1	8.243E+0	8.742E+0
-3.065E-1	8.340E+0	8.833E+0
-3.065E-1	8.269E+0	8.772E+0
-3.081E-1	8.223E+0	8.726E+0
-3.065E-1	8.285E+0	8.613E+0
-3.049E-1	8.194E+0	8.720E+0
-3.065E-1	8.253E+0	8.778E+0
-3.049E-1	8.295E+0	8.710E+0
-3.049E-1	8.266E+0	8.843E+0
-3.049E-1	8.178E+0	8.622E+0
-3.065E-1	8.288E+0	8.765E+0
-3.065E-1	8.376E+0	8.749E+0
-3.033E-1	8.311E+0	8.717E+0
-3.049E-1	8.165E+0	8.830E+0
-3.065E-1	8.301E+0	8.856E+0
-3.081E-1	8.126E+0	8.723E+0
-3.033E-1	8.223E+0	8.755E+0
-3.049E-1	8.243E+0	8.846E+0
-3.081E-1	8.272E+0	8.872E+0
-3.065E-1	8.301E+0	8.905E+0
-3.081E-1	8.292E+0	8.635E+0
-3.017E-1	8.120E+0	8.746E+0
-3.081E-1	8.305E+0	8.730E+0
-3.065E-1	8.308E+0	8.801E+0
-3.049E-1	8.305E+0	8.875E+0
-3.065E-1	8.227E+0	8.846E+0
-3.098E-1	8.181E+0	8.700E+0
-3.081E-1	8.373E+0	8.726E+0
-3.033E-1	8.243E+0	8.892E+0
-3.049E-1	8.168E+0	8.908E+0
-3.049E-1	8.149E+0	8.934E+0
-3.065E-1	8.301E+0	8.723E+0
-3.065E-1	8.399E+0	8.791E+0
-3.049E-1	8.191E+0	8.587E+0
-3.081E-1	8.269E+0	8.863E+0
-3.065E-1	8.155E+0	8.785E+0
-3.065E-1	8.113E+0	8.811E+0
-3.049E-1	8.434E+0	8.739E+0
-3.081E-1	8.123E+0	8.749E+0
-3.065E-1	8.285E+0	8.827E+0
-3.049E-1	8.191E+0	8.749E+0
-3.065E-1	8.262E+0	8.723E+0
-3.065E-1	8.146E+0	8.859E+0
-3.065E-1	8.253E+0	8.593E+0
-3.033E-1	8.285E+0	8.791E+0
-3.081E-1	8.126E+0	8.736E+0
-3.081E-1	8.126E+0	8.759E+0
-3.033E-1	8.107E+0	8.674E+0
-3.049E-1	8.282E+0	8.778E+0
-3.065E-1	8.188E+0	8.814E+0
-3.081E-1	8.162E+0	9.031E+0
-3.065E-1	8.220E+0	8.892E+0
-3.049E-1	8.256E+0	8.830E+0
-3.065E-1	8.314E+0	8.632E+0
-3.065E-1	8.217E+0	8.687E+0
-3.065E-1	8.136E+0	8.882E+0
-3.049E-1	8.227E+0	8.798E+0
-3.081E-1	8.298E+0	8.888E+0
-3.065E-1	8.207E+0	8.765E+0
-3.065E-1	8.464E+0	8.820E+0
-3.098E-1	8.259E+0	8.811E+0
-3.065E-1	8.236E+0	8.720E+0
-3.081E-1	8.240E+0	8.846E+0
-3.065E-1	8.249E+0	8.622E+0
-3.033E-1	8.198E+0	8.739E+0
-3.033E-1	8.168E+0	8.827E+0
-3.065E-1	8.233E+0	8.827E+0
-3.049E-1	8.376E+0	8.678E+0
-3.033E-1	8.214E+0	8.755E+0
-3.033E-1	8.185E+0	8.622E+0
-3.065E-1	8.240E+0	8.879E+0
-3.081E-1	8.318E+0	8.739E+0
-3.065E-1	8.214E+0	8.850E+0
-3.065E-1	8.240E+0	8.781E+0
-3.081E-1	8.288E+0	8.681E+0
-3.065E-1	8.146E+0	8.622E+0
-3.049E-1	8.298E+0	8.642E+0
-3.081E-1	8.094E+0	8.817E+0
-3.049E-1	8.243E+0	8.752E+0
-3.065E-1	8.045E+0	8.979E+0
-3.033E-1	8.353E+0	8.833E+0
-3.081E-1	8.146E+0	8.635E+0
-3.098E-1	8.227E+0	8.827E+0
-3.081E-1	8.256E+0	8.905E+0
-3.049E-1	8.301E+0	8.765E+0
-3.033E-1	8.178E+0	8.622E+0
-3.081E-1	8.162E+0	8.694E+0
-3.049E-1	8.055E+0	8.794E+0
-3.049E-1	8.139E+0	9.057E+0
-3.065E-1	8.201E+0	8.742E+0
-3.065E-1	8.272E+0	8.798E+0
-3.049E-1	8.253E+0	8.927E+0
-3.033E-1	8.275E+0	8.726E+0
-3.049E-1	8.343E+0	8.635E+0
-3.081E-1	8.347E+0	8.866E+0
-3.065E-1	8.223E+0	8.726E+0
-3.049E-1	8.090E+0	8.788E+0
-3.033E-1	8.058E+0	8.970E+0
-3.065E-1	8.165E+0	8.918E+0
-3.065E-1	8.350E+0	8.746E+0
-3.065E-1	8.314E+0	8.707E+0
-3.065E-1	8.282E+0	8.749E+0
-3.081E-1	8.094E+0	8.791E+0
-3.081E-1	8.084E+0	8.778E+0
-3.049E-1	8.324E+0	8.866E+0
-3.065E-1	8.172E+0	8.658E+0
-3.081E-1	8.240E+0	8.885E+0
-3.065E-1	8.210E+0	8.934E+0
-3.049E-1	8.162E+0	8.827E+0
-3.033E-1	8.204E+0	8.720E+0
-3.081E-1	8.155E+0	8.807E+0
-3.065E-1	8.369E+0	8.801E+0
-3.049E-1	8.314E+0	8.739E+0
-3.049E-1	8.168E+0	8.807E+0
-3.098E-1	8.285E+0	8.765E+0
-3.081E-1	8.107E+0	8.772E+0
-3.065E-1	8.262E+0	8.772E+0
-3.065E-1	8.142E+0	8.817E+0
-3.098E-1	8.308E+0	8.853E+0
-3.081E-1	8.194E+0	8.901E+0
-3.065E-1	8.262E+0	8.788E+0
-3.049E-1	8.201E+0	8.739E+0
-3.049E-1	8.087E+0	8.798E+0
-3.065E-1	8.071E+0	8.820E+0
-3.049E-1	8.282E+0	8.736E+0
-3.065E-1	8.243E+0	8.970E+0
-3.065E-1	8.142E+0	8.671E+0
-3.065E-1	8.113E+0	8.710E+0
-3.098E-1	8.266E+0	8.895E+0
-3.081E-1	8.223E+0	8.856E+0
-3.049E-1	8.146E+0	8.875E+0
-3.081E-1	8.081E+0	8.590E+0
-3.017E-1	8.353E+0	8.635E+0
-3.065E-1	8.285E+0	8.772E+0
-3.081E-1	8.275E+0	8.872E+0
-3.081E-1	8.210E+0	8.817E+0
-3.033E-1	8.288E+0	8.820E+0
-3.081E-1	8.191E+0	8.775E+0
-3.065E-1	8.321E+0	8.739E+0
-3.065E-1	8.223E+0	8.824E+0
-3.065E-1	8.136E+0	8.616E+0
-3.049E-1	8.113E+0	8.768E+0
-3.081E-1	8.210E+0	8.717E+0
-3.114E-1	8.376E+0	8.872E+0
-3.065E-1	8.126E+0	8.937E+0
-3.033E-1	8.204E+0	8.746E+0
-3.081E-1	8.292E+0	8.707E+0
-3.098E-1	8.262E+0	8.739E+0
-3.065E-1	8.052E+0	8.940E+0
-3.065E-1	8.149E+0	8.843E+0
-3.049E-1	8.201E+0	8.781E+0
-3.033E-1	8.168E+0	8.924E+0
-3.049E-1	8.214E+0	8.973E+0
-3.065E-1	8.090E+0	8.898E+0
-3.065E-1	8.288E+0	8.755E+0
-3.065E-1	8.350E+0	8.778E+0
-3.065E-1	8.142E+0	8.739E+0
-3.081E-1	8.110E+0	8.824E+0
-3.114E-1	8.350E+0	8.652E+0
-3.081E-1	8.175E+0	8.626E+0
-3.065E-1	8.285E+0	8.807E+0
-3.065E-1	8.198E+0	8.791E+0
-3.065E-1	8.198E+0	8.791E+0
-3.081E-1	8.331E+0	8.674E+0
-3.033E-1	8.298E+0	8.635E+0
-3.049E-1	8.103E+0	8.707E+0
-3.114E-1	8.035E+0	8.759E+0
-3.098E-1	8.162E+0	8.759E+0
-3.033E-1	8.438E+0	8.846E+0
-3.049E-1	8.013E+0	8.713E+0
-3.065E-1	8.077E+0	8.655E+0
-3.065E-1	8.107E+0	8.726E+0
-3.065E-1	8.207E+0	8.548E+0
-3.065E-1	8.337E+0	8.665E+0
-3.081E-1	8.168E+0	8.704E+0
-3.065E-1	8.178E+0	8.665E+0
-3.033E-1	8.191E+0	8.820E+0
-3.049E-1	8.116E+0	8.768E+0
-3.098E-1	8.126E+0	8.691E+0
-3.081E-1	8.194E+0	8.888E+0
-3.049E-1	8.155E+0	8.694E+0
-3.081E-1	8.282E+0	8.746E+0
-3.065E-1	8.223E+0	8.966E+0
-3.114E-1	8.207E+0	8.859E+0
-3.049E-1	8.120E+0	8.892E+0
-3.065E-1	8.178E+0	8.639E+0
-3.081E-1	8.003E+0	8.853E+0
-3.081E-1	8.266E+0	8.827E+0
-3.065E-1	8.146E+0	8.804E+0
-3.098E-1	8.214E+0	8.882E+0
-3.081E-1	8.194E+0	8.853E+0
-3.081E-1	8.139E+0	8.704E+0
-3.049E-1	8.369E+0	8.713E+0
-3.065E-1	8.142E+0	8.931E+0
-3.098E-1	8.120E+0	8.872E+0
-3.081E-1	8.198E+0	8.762E+0
-3.049E-1	8.097E+0	8.979E+0
-3.065E-1	8.097E+0	8.794E+0
-3.114E-1	8.246E+0	8.648E+0
-3.049E-1	8.013E+0	8.642E+0
-3.017E-1	8.249E+0	8.801E+0
-3.081E-1	8.110E+0	8.613E+0
-3.049E-1	8.243E+0	8.798E+0
-3.065E-1	8.185E+0	8.726E+0
-3.065E-1	8.266E+0	8.658E+0
-3.049E-1	8.084E+0	8.807E+0
-3.081E-1	8.243E+0	8.597E+0
-3.098E-1	8.204E+0	8.759E+0
-3.065E-1	8.220E+0	8.778E+0
-3.081E-1	8.210E+0	8.645E+0
-3.065E-1	8.178E+0	8.768E+0
-3.065E-1	8.272E+0	8.707E+0
-3.065E-1	8.071E+0	8.626E+0
-3.065E-1	8.256E+0	8.668E+0
-3.081E-1	8.220E+0	8.742E+0
-3.114E-1	8.126E+0	8.717E+0
-3.081E-1	8.090E+0	8.765E+0
-3.065E-1	8.097E+0	8.872E+0
-3.081E-1	8.210E+0	8.707E+0
-3.081E-1	8.087E+0	8.840E+0
-3.033E-1	8.165E+0	8.652E+0
-3.081E-1	8.230E+0	8.775E+0
-3.065E-1	8.000E+0	8.953E+0
-3.065E-1	8.107E+0	8.564E+0
-3.065E-1	8.220E+0	8.794E+0
-3.081E-1	8.259E+0	8.558E+0
-3.081E-1	8.233E+0	8.833E+0
-3.065E-1	8.149E+0	8.587E+0
-3.033E-1	8.142E+0	8.642E+0
-3.065E-1	8.149E+0	8.720E+0
-3.065E-1	8.314E+0	8.778E+0
-3.081E-1	8.220E+0	8.739E+0
-3.065E-1	8.152E+0	8.749E+0
-3.065E-1	8.185E+0	8.528E+0
-3.114E-1	8.052E+0	8.713E+0
-3.065E-1	8.198E+0	8.811E+0
-3.049E-1	8.162E+0	8.700E+0
-3.081E-1	8.071E+0	8.742E+0
-3.098E-1	8.162E+0	8.558E+0
-3.065E-1	8.133E+0	8.785E+0
-3.065E-1	8.175E+0	8.635E+0
-3.065E-1	8.039E+0	8.733E+0
-3.098E-1	8.214E+0	8.652E+0
-3.081E-1	8.165E+0	8.674E+0
-3.049E-1	8.279E+0	8.736E+0
-3.098E-1	8.129E+0	8.668E+0
-3.098E-1	8.113E+0	8.785E+0
-3.049E-1	8.058E+0	8.665E+0
-3.081E-1	8.256E+0	8.781E+0
-3.081E-1	8.084E+0	8.830E+0
-3.081E-1	8.087E+0	8.700E+0
-3.081E-1	8.103E+0	8.629E+0
-3.065E-1	8.113E+0	8.759E+0
-3.033E-1	8.136E+0	8.723E+0
-3.098E-1	8.123E+0	8.742E+0
-3.065E-1	8.236E+0	8.577E+0
-3.081E-1	8.223E+0	8.794E+0
-3.065E-1	8.198E+0	8.694E+0
-3.081E-1	8.243E+0	8.765E+0
-3.081E-1	8.068E+0	8.879E+0
-3.065E-1	8.210E+0	8.804E+0
-3.049E-1	8.087E+0	8.736E+0
-3.081E-1	8.318E+0	8.794E+0
-3.033E-1	8.103E+0	8.694E+0
-3.065E-1	8.090E+0	8.577E+0
-3.081E-1	8.246E+0	8.710E+0
-3.098E-1	8.016E+0	8.814E+0
-3.081E-1	8.198E+0	8.613E+0
-3.081E-1	8.081E+0	8.775E+0
-3.065E-1	8.181E+0	8.720E+0
-3.114E-1	8.175E+0	8.603E+0
-3.114E-1	8.373E+0	8.811E+0
-3.049E-1	8.058E+0	8.613E+0
-3.049E-1	8.094E+0	8.713E+0
-3.065E-1	8.217E+0	8.661E+0
-3.065E-1	8.084E+0	8.807E+0
-3.065E-1	8.103E+0	8.697E+0
-3.049E-1	8.223E+0	8.619E+0
-3.098E-1	8.188E+0	8.499E+0
-3.114E-1	8.243E+0	8.609E+0
-3.049E-1	8.204E+0	8.983E+0
-3.081E-1	8.087E+0	8.817E+0
-3.065E-1	8.071E+0	8.652E+0
-3.098E-1	8.155E+0	8.726E+0
-3.065E-1	8.236E+0	8.720E+0
-3.065E-1	8.149E+0	8.820E+0
-3.098E-1	8.068E+0	8.665E+0
-3.098E-1	8.256E+0	8.788E+0
-3.081E-1	8.223E+0	8.626E+0
-3.065E-1	8.214E+0	8.704E+0
-3.098E-1	8.246E+0	8.807E+0
-3.130E-1	8.288E+0	8.668E+0
-3.049E-1	8.042E+0	8.665E+0
-3.049E-1	8.142E+0	8.830E+0
-3.081E-1	8.074E+0	8.717E+0
-3.049E-1	8.094E+0	8.730E+0
-3.049E-1	8.301E+0	8.707E+0
-3.065E-1	8.107E+0	8.830E+0
-3.130E-1	8.188E+0	8.733E+0
-3.081E-1	8.172E+0	8.681E+0
-3.065E-1	8.194E+0	8.632E+0
-3.081E-1	8.282E+0	8.707E+0
-3.081E-1	8.029E+0	8.768E+0
-3.098E-1	8.052E+0	8.632E+0
-3.065E-1	8.116E+0	8.707E+0
-3.081E-1	8.103E+0	8.875E+0
-3.098E-1	8.077E+0	8.635E+0
-3.081E-1	8.152E+0	8.879E+0
-3.081E-1	8.311E+0	8.707E+0
-3.065E-1	8.201E+0	8.587E+0
-3.098E-1	8.269E+0	8.704E+0
-3.098E-1	8.055E+0	8.642E+0
-3.065E-1	8.103E+0	8.752E+0
-3.065E-1	8.201E+0	8.528E+0
-3.114E-1	8.039E+0	8.525E+0
-3.081E-1	8.210E+0	8.671E+0
-3.065E-1	8.259E+0	8.837E+0
-3.049E-1	8.223E+0	8.668E+0
-3.098E-1	8.006E+0	8.668E+0
-3.081E-1	8.071E+0	8.681E+0
-3.049E-1	8.217E+0	8.755E+0
-3.065E-1	8.074E+0	8.512E+0
-3.081E-1	8.165E+0	8.707E+0
-3.114E-1	8.178E+0	8.772E+0
-3.065E-1	8.298E+0	8.661E+0
-3.065E-1	8.013E+0	8.707E+0
-3.098E-1	8.227E+0	8.648E+0
-3.081E-1	8.139E+0	8.713E+0
-3.065E-1	8.081E+0	8.558E+0
-3.065E-1	8.262E+0	8.658E+0
-3.114E-1	8.081E+0	8.480E+0
-3.081E-1	8.107E+0	8.736E+0
-3.049E-1	8.149E+0	8.856E+0
-3.081E-1	8.279E+0	8.713E+0
-3.065E-1	8.123E+0	8.863E+0
-3.114E-1	8.217E+0	8.820E+0
-3.081E-1	8.149E+0	8.642E+0
-3.065E-1	8.039E+0	8.493E+0
-3.081E-1	8.204E+0	8.820E+0
-3.098E-1	8.116E+0	8.577E+0
-3.033E-1	8.068E+0	8.768E+0
-3.098E-1	8.081E+0	8.457E+0
-3.098E-1	7.977E+0	8.785E+0
-3.098E-1	8.019E+0	8.512E+0
-3.081E-1	8.013E+0	8.768E+0
-3.081E-1	8.324E+0	8.681E+0
-3.081E-1	8.032E+0	8.700E+0
-3.098E-1	8.159E+0	8.668E+0
-3.065E-1	8.120E+0	8.765E+0
-3.081E-1	8.155E+0	8.622E+0
-3.130E-1	8.123E+0	8.752E+0
-3.065E-1	8.103E+0	8.603E+0
-3.081E-1	8.136E+0	8.882E+0
-3.081E-1	8.139E+0	8.522E+0
-3.098E-1	8.253E+0	8.785E+0
-3.114E-1	8.000E+0	8.752E+0
-3.081E-1	8.000E+0	8.632E+0
-3.081E-1	8.236E+0	8.671E+0
-3.098E-1	8.084E+0	8.736E+0
-3.081E-1	8.087E+0	8.772E+0
-3.065E-1	8.191E+0	8.600E+0
-3.065E-1	8.249E+0	8.597E+0
-3.081E-1	8.074E+0	8.726E+0
-3.098E-1	8.097E+0	8.590E+0
-3.098E-1	8.194E+0	8.791E+0
-3.065E-1	8.269E+0	8.600E+0
-3.098E-1	8.129E+0	8.587E+0
-3.098E-1	8.077E+0	8.785E+0
-3.065E-1	8.055E+0	8.648E+0
-3.065E-1	8.022E+0	8.574E+0
-3.098E-1	8.065E+0	8.590E+0
-3.065E-1	8.178E+0	8.704E+0
-3.065E-1	7.990E+0	8.551E+0
-3.049E-1	8.052E+0	8.720E+0
-3.081E-1	8.172E+0	8.733E+0
-3.098E-1	8.227E+0	8.635E+0
-3.049E-1	8.136E+0	8.486E+0
-3.081E-1	8.090E+0	8.600E+0
-3.098E-1	8.308E+0	8.752E+0
-3.114E-1	8.159E+0	8.801E+0
-3.033E-1	8.142E+0	8.720E+0
-3.065E-1	8.116E+0	8.635E+0
-3.081E-1	8.142E+0	8.635E+0
-3.098E-1	8.087E+0	8.733E+0
-3.098E-1	8.246E+0	8.746E+0
-3.049E-1	8.217E+0	8.798E+0
-3.081E-1	8.165E+0	8.554E+0
-3.098E-1	8.217E+0	8.606E+0
-3.065E-1	8.045E+0	8.681E+0
-3.098E-1	8.068E+0	8.648E+0
-3.098E-1	8.126E+0	8.590E+0
-3.114E-1	8.155E+0	8.616E+0
-3.065E-1	8.055E+0	8.561E+0
-3.065E-1	8.152E+0	8.609E+0
-3.098E-1	8.116E+0	8.681E+0
-3.114E-1	8.207E+0	8.561E+0
-3.065E-1	8.077E+0	8.655E+0
-3.081E-1	8.223E+0	8.791E+0
-3.098E-1	8.168E+0	8.642E+0
-3.098E-1	8.032E+0	8.587E+0
-3.065E-1	8.172E+0	8.606E+0
-3.098E-1	8.000E+0	8.515E+0
-3.098E-1	8.168E+0	8.713E+0
-3.098E-1	8.103E+0	8.532E+0
-3.065E-1	8.314E+0	8.545E+0
-3.081E-1	8.081E+0	8.691E+0
-3.098E-1	8.126E+0	8.694E+0
-3.114E-1	8.198E+0	8.755E+0
-3.065E-1	8.126E+0	8.746E+0
-3.065E-1	7.987E+0	8.736E+0
-3.114E-1	8.029E+0	8.642E+0
-3.130E-1	8.048E+0	8.687E+0
-3.098E-1	8.214E+0	8.616E+0
-3.114E-1	8.107E+0	8.674E+0
-3.081E-1	8.139E+0	8.571E+0
-3.098E-1	8.223E+0	8.749E+0
-3.081E-1	8.013E+0	8.561E+0
-3.081E-1	8.220E+0	8.632E+0
-3.098E-1	8.090E+0	8.733E+0
-3.081E-1	8.162E+0	8.567E+0
-3.098E-1	8.042E+0	8.603E+0
-3.098E-1	8.227E+0	8.814E+0
-3.098E-1	8.097E+0	8.772E+0
-3.098E-1	8.090E+0	8.451E+0
-3.081E-1	7.983E+0	8.681E+0
-3.081E-1	8.178E+0	8.733E+0
-3.114E-1	8.097E+0	8.678E+0
-3.114E-1	8.042E+0	8.606E+0
-3.098E-1	8.116E+0	8.655E+0
-3.098E-1	7.987E+0	8.480E+0
-3.065E-1	7.919E+0	8.658E+0
-3.130E-1	8.292E+0	8.817E+0
-3.098E-1	8.149E+0	8.901E+0
-3.098E-1	8.172E+0	8.691E+0
-3.081E-1	8.100E+0	8.726E+0
-3.098E-1	7.967E+0	8.632E+0
-3.098E-1	8.120E+0	8.626E+0
-3.098E-1	8.146E+0	8.730E+0
-3.130E-1	8.035E+0	8.499E+0
-3.098E-1	8.045E+0	8.687E+0
-3.098E-1	7.964E+0	8.704E+0
-3.081E-1	8.090E+0	8.554E+0
-3.098E-1	8.198E+0	8.587E+0
-3.114E-1	7.867E+0	8.707E+0
-3.049E-1	8.207E+0	8.710E+0
-3.081E-1	8.191E+0	8.700E+0
-3.081E-1	8.142E+0	8.639E+0
-3.081E-1	8.129E+0	8.687E+0
-3.049E-1	8.065E+0	8.755E+0
-3.081E-1	8.003E+0	8.730E+0
-3.081E-1	8.068E+0	8.697E+0
-3.098E-1	8.016E+0	8.772E+0
-3.098E-1	8.116E+0	8.613E+0
-3.065E-1	8.139E+0	8.668E+0
-3.114E-1	8.139E+0	8.713E+0
-3.114E-1	8.074E+0	8.668E+0
-3.065E-1	8.253E+0	8.609E+0
-3.081E-1	8.155E+0	8.781E+0
-3.114E-1	8.133E+0	8.781E+0
-3.098E-1	8.259E+0	8.762E+0
-3.065E-1	8.146E+0	8.658E+0
-3.098E-1	8.090E+0	8.609E+0
-3.081E-1	8.071E+0	8.645E+0
-3.130E-1	8.159E+0	8.639E+0
-3.098E-1	8.048E+0	8.590E+0
-3.098E-1	7.951E+0	8.571E+0
-3.098E-1	8.198E+0	8.554E+0
-3.114E-1	8.172E+0	8.717E+0
-3.065E-1	8.172E+0	8.730E+0
-3.098E-1	8.217E+0	8.704E+0
-3.098E-1	8.223E+0	8.730E+0
-3.114E-1	8.165E+0	8.639E+0
-3.065E-1	8.133E+0	8.551E+0
-3.065E-1	8.155E+0	8.694E+0
-3.098E-1	8.172E+0	8.564E+0
-3.098E-1	8.110E+0	8.791E+0
-3.098E-1	8.016E+0	8.707E+0
-3.065E-1	8.146E+0	8.616E+0
-3.130E-1	8.116E+0	8.457E+0
-3.114E-1	7.967E+0	8.600E+0
-3.065E-1	8.162E+0	8.830E+0
-3.065E-1	8.100E+0	8.597E+0
-3.114E-1	7.935E+0	8.551E+0
-3.098E-1	8.159E+0	8.700E+0
-3.081E-1	8.120E+0	8.561E+0
-3.081E-1	8.045E+0	8.616E+0
-3.098E-1	7.990E+0	8.622E+0
-3.114E-1	8.009E+0	8.730E+0
-3.098E-1	8.074E+0	8.593E+0
-3.049E-1	8.006E+0	8.587E+0
-3.098E-1	8.129E+0	8.480E+0
-3.098E-1	8.162E+0	8.678E+0
-3.065E-1	8.094E+0	8.558E+0
-3.081E-1	8.188E+0	8.587E+0
-3.098E-1	8.110E+0	8.522E+0
-3.081E-1	8.129E+0	8.616E+0
-3.098E-1	8.090E+0	8.577E+0
-3.114E-1	8.074E+0	8.833E+0
-3.098E-1	8.162E+0	8.704E+0
-3.098E-1	8.162E+0	8.532E+0
-3.065E-1	8.100E+0	8.710E+0
-3.081E-1	8.061E+0	8.577E+0
-3.130E-1	8.039E+0	8.574E+0
-3.114E-1	8.123E+0	8.558E+0
-3.081E-1	8.149E+0	8.642E+0
-3.081E-1	8.136E+0	8.642E+0
-3.081E-1	7.990E+0	8.564E+0
-3.114E-1	8.227E+0	8.661E+0
-3.081E-1	8.035E+0	8.635E+0
-3.098E-1	8.113E+0	8.697E+0
-3.130E-1	8.168E+0	8.545E+0
-3.114E-1	7.961E+0	8.749E+0
-3.081E-1	8.013E+0	8.814E+0
-3.098E-1	7.967E+0	8.574E+0
-3.130E-1	8.029E+0	8.781E+0
-3.114E-1	7.967E+0	8.597E+0
-3.065E-1	8.052E+0	8.600E+0
-3.098E-1	7.980E+0	8.525E+0
-3.081E-1	8.065E+0	8.768E+0
-3.081E-1	8.210E+0	8.700E+0
-3.081E-1	8.139E+0	8.661E+0
-3.098E-1	8.136E+0	8.535E+0
-3.130E-1	8.029E+0	8.600E+0
-3.081E-1	8.032E+0	8.535E+0
-3.081E-1	8.077E+0	8.476E+0
-3.114E-1	8.155E+0	8.687E+0
-3.098E-1	8.042E+0	8.700E+0
-3.098E-1	8.013E+0	8.538E+0
-3.081E-1	8.003E+0	8.704E+0
-3.065E-1	8.146E+0	8.830E+0
-3.146E-1	8.065E+0	8.460E+0
-3.114E-1	8.016E+0	8.606E+0
-3.098E-1	7.964E+0	8.668E+0
-3.098E-1	8.168E+0	8.635E+0
-3.114E-1	8.052E+0	8.551E+0
-3.081E-1	8.201E+0	8.733E+0
-3.098E-1	8.204E+0	8.710E+0
-3.114E-1	8.139E+0	8.814E+0
-3.114E-1	8.009E+0	8.545E+0
-3.130E-1	8.087E+0	8.671E+0
-3.081E-1	7.902E+0	8.587E+0
-3.081E-1	8.159E+0	8.691E+0
-3.130E-1	8.139E+0	8.444E+0
-3.114E-1	8.065E+0	8.665E+0
-3.098E-1	8.133E+0	8.762E+0
-3.081E-1	7.980E+0	8.564E+0
-3.146E-1	8.155E+0	8.545E+0
-3.114E-1	7.964E+0	8.622E+0
-3.081E-1	8.061E+0	8.528E+0
-3.098E-1	8.090E+0	8.616E+0
-3.081E-1	8.110E+0	8.713E+0
-3.098E-1	8.123E+0	8.609E+0
-3.098E-1	8.009E+0	8.742E+0
-3.081E-1	8.120E+0	8.506E+0
-3.130E-1	7.850E+0	8.629E+0
-3.130E-1	8.013E+0	8.622E+0
-3.081E-1	8.139E+0	8.609E+0
-3.081E-1	7.990E+0	8.658E+0
-3.098E-1	8.120E+0	8.668E+0
-3.098E-1	8.146E+0	8.496E+0
-3.065E-1	8.204E+0	8.684E+0
-3.065E-1	8.035E+0	8.558E+0
-3.146E-1	8.058E+0	8.613E+0
-3.114E-1	8.052E+0	8.515E+0
-3.065E-1	8.217E+0	8.635E+0
-3.065E-1	8.155E+0	8.697E+0
-3.114E-1	8.061E+0	8.645E+0
-3.114E-1	8.081E+0	8.580E+0
-3.081E-1	8.019E+0	8.768E+0
-3.081E-1	8.155E+0	8.538E+0
-3.114E-1	8.262E+0	8.554E+0
-3.098E-1	8.048E+0	8.668E+0
-3.065E-1	7.993E+0	8.671E+0
-3.098E-1	7.990E+0	8.661E+0
-3.130E-1	8.009E+0	8.574E+0
-3.098E-1	8.039E+0	8.535E+0
-3.081E-1	8.308E+0	8.661E+0
-3.065E-1	8.045E+0	8.639E+0
-3.098E-1	8.110E+0	8.590E+0
-3.130E-1	8.006E+0	8.733E+0
-3.098E-1	7.987E+0	8.528E+0
-3.081E-1	8.285E+0	8.606E+0
-3.081E-1	8.214E+0	8.687E+0
-3.098E-1	7.941E+0	8.629E+0
-3.065E-1	8.074E+0	8.587E+0
-3.098E-1	8.172E+0	8.781E+0
-3.098E-1	8.139E+0	8.830E+0
-3.114E-1	8.133E+0	8.567E+0
-3.114E-1	7.990E+0	8.665E+0
-3.098E-1	8.142E+0	8.674E+0
-3.098E-1	8.172E+0	8.629E+0
-3.130E-1	8.298E+0	8.697E+0
-3.081E-1	8.071E+0	8.590E+0
-3.098E-1	8.071E+0	8.655E+0
-3.098E-1	8.100E+0	8.713E+0
-3.130E-1	8.042E+0	8.678E+0
-3.098E-1	8.019E+0	8.678E+0
-3.098E-1	8.120E+0	8.587E+0
-3.130E-1	8.142E+0	8.473E+0
-3.130E-1	8.081E+0	8.622E+0
-3.081E-1	8.126E+0	8.648E+0
-3.114E-1	8.045E+0	8.486E+0
-3.098E-1	8.000E+0	8.460E+0
-3.098E-1	7.909E+0	8.668E+0
-3.098E-1	7.964E+0	8.742E+0
-3.098E-1	8.168E+0	8.661E+0
-3.114E-1	8.081E+0	8.645E+0
-3.098E-1	8.116E+0	8.574E+0
-3.098E-1	8.055E+0	8.590E+0
-3.081E-1	7.977E+0	8.671E+0
-3.098E-1	8.019E+0	8.723E+0
-3.114E-1	8.165E+0	8.759E+0
-3.098E-1	8.048E+0	8.736E+0
-3.081E-1	8.058E+0	8.603E+0
-3.114E-1	7.883E+0	8.535E+0
-3.130E-1	8.058E+0	8.804E+0
-3.098E-1	8.185E+0	8.652E+0
-3.098E-1	8.146E+0	8.681E+0
-3.130E-1	8.129E+0	8.707E+0
-3.114E-1	8.159E+0	8.730E+0
-3.098E-1	8.000E+0	8.551E+0
-3.098E-1	8.077E+0	8.704E+0
-3.114E-1	8.048E+0	8.694E+0
-3.114E-1	8.084E+0	8.606E+0
-3.114E-1	8.045E+0	8.678E+0
-3.081E-1	8.113E+0	8.467E+0
-3.098E-1	7.909E+0	8.655E+0
-3.081E-1	8.019E+0	8.674E+0
-3.098E-1	8.074E+0	8.694E+0
-3.114E-1	8.223E+0	8.600E+0
-3.098E-1	8.019E+0	8.480E+0
-3.114E-1	8.068E+0	8.622E+0
-3.098E-1	8.013E+0	8.658E+0
-3.098E-1	8.113E+0	8.613E+0
-3.130E-1	8.168E+0	8.571E+0
-3.114E-1	8.107E+0	8.548E+0
-3.098E-1	8.133E+0	8.616E+0
-3.081E-1	8.048E+0	8.597E+0
-3.130E-1	7.899E+0	8.629E+0
-3.114E-1	8.071E+0	8.577E+0
-3.098E-1	7.980E+0	8.541E+0
-3.098E-1	8.065E+0	8.700E+0
-3.114E-1	8.077E+0	8.778E+0
-3.098E-1	8.123E+0	8.590E+0
-3.081E-1	8.185E+0	8.538E+0
-3.114E-1	8.006E+0	8.791E+0
-3.098E-1	8.097E+0	8.551E+0
-3.098E-1	8.094E+0	8.522E+0
-3.065E-1	8.116E+0	8.489E+0
-3.098E-1	7.974E+0	8.755E+0
-3.114E-1	7.996E+0	8.704E+0
-3.114E-1	8.123E+0	8.668E+0
-3.114E-1	8.087E+0	8.421E+0
-3.065E-1	7.964E+0	8.733E+0
-3.130E-1	8.006E+0	8.606E+0
-3.114E-1	7.977E+0	8.548E+0
-3.114E-1	8.233E+0	8.600E+0
-3.114E-1	8.207E+0	8.658E+0
-3.130E-1	7.967E+0	8.593E+0
-3.114E-1	8.230E+0	8.532E+0
-3.081E-1	8.168E+0	8.619E+0
-3.114E-1	8.039E+0	8.665E+0
-3.114E-1	8.090E+0	8.674E+0
-3.098E-1	8.133E+0	8.613E+0
-3.114E-1	8.133E+0	8.648E+0
-3.081E-1	7.983E+0	8.671E+0
-3.130E-1	7.987E+0	8.519E+0
-3.098E-1	8.185E+0	8.606E+0
-3.098E-1	8.032E+0	8.717E+0
-3.098E-1	7.954E+0	8.613E+0
-3.114E-1	7.967E+0	8.548E+0
-3.130E-1	8.000E+0	8.694E+0
-3.081E-1	8.077E+0	8.707E+0
-3.098E-1	8.071E+0	8.658E+0
-3.098E-1	7.909E+0	8.655E+0
-3.114E-1	8.090E+0	8.658E+0
-3.065E-1	8.100E+0	8.577E+0
-3.098E-1	7.961E+0	8.622E+0
-3.130E-1	8.120E+0	8.668E+0
-3.130E-1	8.009E+0	8.554E+0
-3.098E-1	8.065E+0	8.616E+0
-3.081E-1	8.055E+0	8.545E+0
-3.114E-1	7.977E+0	8.755E+0
-3.114E-1	8.243E+0	8.444E+0
-3.081E-1	8.081E+0	8.668E+0
-3.098E-1	7.944E+0	8.577E+0
-3.130E-1	8.019E+0	8.684E+0
-3.114E-1	8.019E+0	8.691E+0
-3.065E-1	8.103E+0	8.681E+0
-3.081E-1	7.983E+0	8.541E+0
-3.130E-1	7.983E+0	8.730E+0
-3.130E-1	8.000E+0	8.545E+0
-3.098E-1	8.272E+0	8.619E+0
-3.130E-1	8.061E+0	8.476E+0
-3.130E-1	8.253E+0	8.710E+0
-3.130E-1	8.068E+0	8.519E+0
-3.114E-1	8.094E+0	8.532E+0
-3.065E-1	8.126E+0	8.700E+0
-3.114E-1	8.029E+0	8.584E+0
-3.114E-1	8.052E+0	8.567E+0
-3.098E-1	8.097E+0	8.597E+0
-3.081E-1	8.068E+0	8.564E+0
-3.114E-1	8.207E+0	8.616E+0
-3.130E-1	8.032E+0	8.476E+0
-3.114E-1	8.068E+0	8.554E+0
-3.098E-1	8.230E+0	8.665E+0
-3.114E-1	8.058E+0	8.622E+0
-3.098E-1	7.993E+0	8.548E+0
-3.130E-1	8.026E+0	8.700E+0
-3.130E-1	8.042E+0	8.558E+0
-3.130E-1	8.107E+0	8.661E+0
-3.114E-1	8.039E+0	8.506E+0
-3.098E-1	8.077E+0	8.752E+0
-3.081E-1	7.893E+0	8.460E+0
-3.114E-1	8.013E+0	8.571E+0
-3.130E-1	8.084E+0	8.515E+0
-3.114E-1	8.142E+0	8.541E+0
-3.114E-1	7.974E+0	8.512E+0
-3.114E-1	7.993E+0	8.752E+0
-3.130E-1	8.065E+0	8.707E+0
-3.098E-1	8.191E+0	8.571E+0
-3.130E-1	8.269E+0	8.736E+0
-3.114E-1	7.834E+0	8.600E+0
-3.098E-1	8.058E+0	8.564E+0
-3.098E-1	8.071E+0	8.888E+0
-3.098E-1	8.116E+0	8.561E+0
-3.098E-1	7.922E+0	8.584E+0
-3.130E-1	7.928E+0	8.616E+0
-3.098E-1	8.042E+0	8.454E+0
-3.098E-1	8.159E+0	8.593E+0
-3.130E-1	8.090E+0	8.635E+0
-3.098E-1	8.185E+0	8.717E+0
-3.098E-1	7.944E+0	8.710E+0
-3.081E-1	8.068E+0	8.606E+0
-3.130E-1	8.116E+0	8.558E+0
-3.114E-1	8.097E+0	8.700E+0
-3.081E-1	7.977E+0	8.528E+0
-3.065E-1	7.996E+0	8.356E+0
-3.114E-1	8.126E+0	8.626E+0
-3.130E-1	8.159E+0	8.752E+0
-3.098E-1	8.077E+0	8.665E+0
-3.114E-1	8.068E+0	8.548E+0
-3.146E-1	8.055E+0	8.619E+0
-3.130E-1	8.126E+0	8.519E+0
-3.098E-1	8.168E+0	8.597E+0
-3.081E-1	8.009E+0	8.551E+0
-3.081E-1	8.120E+0	8.499E+0
-3.114E-1	7.983E+0	8.476E+0
-3.114E-1	8.035E+0	8.571E+0
-3.098E-1	8.035E+0	8.525E+0
-3.098E-1	7.906E+0	8.541E+0
-3.098E-1	8.061E+0	8.457E+0
-3.081E-1	8.084E+0	8.648E+0
-3.098E-1	7.886E+0	8.655E+0
-3.098E-1	8.097E+0	8.558E+0
-3.130E-1	8.165E+0	8.580E+0
-3.114E-1	8.087E+0	8.658E+0
-3.065E-1	8.103E+0	8.512E+0
-3.098E-1	7.828E+0	8.681E+0
-3.114E-1	8.000E+0	8.421E+0
-3.130E-1	7.932E+0	8.629E+0
-3.114E-1	8.026E+0	8.704E+0
-3.114E-1	8.116E+0	8.577E+0
-3.114E-1	8.120E+0	8.704E+0
-3.098E-1	7.941E+0	8.619E+0
-3.114E-1	7.899E+0	8.684E+0
-3.114E-1	8.090E+0	8.603E+0
-3.114E-1	8.026E+0	8.551E+0
-3.114E-1	8.123E+0	8.655E+0
-3.098E-1	8.191E+0	8.678E+0
-3.114E-1	7.996E+0	8.584E+0
-3.146E-1	8.094E+0	8.415E+0
-3.098E-1	8.068E+0	8.571E+0
-3.114E-1	8.146E+0	8.691E+0
-3.114E-1	7.961E+0	8.593E+0
-3.114E-1	8.048E+0	8.493E+0
-3.114E-1	7.996E+0	8.606E+0
-3.114E-1	8.006E+0	8.707E+0
-3.130E-1	7.964E+0	8.551E+0
-3.114E-1	8.110E+0	8.502E+0
-3.098E-1	8.110E+0	8.739E+0
-3.098E-1	7.993E+0	8.684E+0
-3.130E-1	8.055E+0	8.619E+0
-3.130E-1	8.003E+0	8.616E+0
-3.114E-1	8.253E+0	8.532E+0
-3.114E-1	8.068E+0	8.619E+0
-3.130E-1	7.941E+0	8.655E+0
-3.146E-1	8.107E+0	8.671E+0
-3.098E-1	8.188E+0	8.574E+0
-3.098E-1	8.107E+0	8.700E+0
-3.130E-1	7.883E+0	8.489E+0
-3.114E-1	7.941E+0	8.535E+0
-3.130E-1	7.990E+0	8.652E+0
-3.098E-1	8.009E+0	8.558E+0
-3.130E-1	7.944E+0	8.600E+0
-3.130E-1	8.146E+0	8.580E+0
-3.081E-1	8.123E+0	8.720E+0
-3.114E-1	7.974E+0	8.590E+0
-3.130E-1	8.123E+0	8.541E+0
-3.130E-1	8.185E+0	8.535E+0
-3.098E-1	8.214E+0	8.723E+0
-3.114E-1	8.090E+0	8.564E+0
-3.114E-1	8.016E+0	8.512E+0
-3.114E-1	8.077E+0	8.561E+0
-3.081E-1	7.964E+0	8.392E+0
-3.081E-1	7.883E+0	8.626E+0
-3.114E-1	7.951E+0	8.600E+0
-3.130E-1	8.220E+0	8.609E+0
-3.098E-1	8.087E+0	8.739E+0
-3.098E-1	8.013E+0	8.577E+0
-3.146E-1	8.045E+0	8.642E+0
-3.081E-1	7.983E+0	8.558E+0
-3.081E-1	7.970E+0	8.522E+0
-3.098E-1	8.126E+0	8.587E+0
-3.114E-1	8.052E+0	8.655E+0
-3.130E-1	7.944E+0	8.655E+0
-3.081E-1	8.035E+0	8.642E+0
-3.098E-1	8.022E+0	8.781E+0
-3.130E-1	8.026E+0	8.814E+0
-3.130E-1	8.168E+0	8.717E+0
-3.081E-1	8.188E+0	8.626E+0
-3.098E-1	8.084E+0	8.528E+0
-3.130E-1	7.974E+0	8.648E+0
-3.130E-1	8.016E+0	8.561E+0
-3.065E-1	7.919E+0	8.635E+0
-3.114E-1	7.964E+0	8.522E+0
-3.130E-1	8.068E+0	8.658E+0
-3.114E-1	7.977E+0	8.616E+0
-3.130E-1	8.052E+0	8.635E+0
-3.114E-1	8.077E+0	8.519E+0
-3.130E-1	8.136E+0	8.674E+0
-3.146E-1	8.107E+0	8.736E+0
-3.065E-1	8.042E+0	8.580E+0
-3.098E-1	7.983E+0	8.600E+0
-3.114E-1	7.935E+0	8.661E+0
-3.130E-1	7.996E+0	8.606E+0
-3.081E-1	7.932E+0	8.652E+0
-3.081E-1	7.850E+0	8.356E+0
-3.114E-1	8.006E+0	8.473E+0
-3.130E-1	8.084E+0	8.532E+0
-3.114E-1	8.113E+0	8.473E+0
-3.081E-1	8.019E+0	8.441E+0
-3.130E-1	7.964E+0	8.528E+0
-3.130E-1	7.957E+0	8.707E+0
-3.098E-1	7.964E+0	8.606E+0
-3.098E-1	8.168E+0	8.655E+0
-3.130E-1	7.896E+0	8.541E+0
-3.114E-1	8.035E+0	8.736E+0
-3.130E-1	8.107E+0	8.525E+0
-3.114E-1	8.003E+0	8.554E+0
-3.114E-1	7.993E+0	8.584E+0
-3.098E-1	8.042E+0	8.408E+0
-3.098E-1	8.035E+0	8.541E+0
-3.114E-1	7.977E+0	8.548E+0
-3.130E-1	8.019E+0	8.674E+0
-3.130E-1	8.136E+0	8.671E+0
-3.114E-1	8.074E+0	8.467E+0
-3.098E-1	7.899E+0	8.528E+0
-3.098E-1	8.032E+0	8.493E+0
-3.130E-1	7.850E+0	8.687E+0
-3.114E-1	8.071E+0	8.545E+0
-3.098E-1	7.808E+0	8.619E+0
-3.098E-1	8.285E+0	8.600E+0
-3.130E-1	8.048E+0	8.515E+0
-3.130E-1	7.919E+0	8.571E+0
-3.098E-1	8.065E+0	8.399E+0
-3.114E-1	8.016E+0	8.580E+0
-3.130E-1	7.990E+0	8.541E+0
-3.130E-1	8.055E+0	8.548E+0
-3.114E-1	8.068E+0	8.441E+0
-3.098E-1	8.003E+0	8.827E+0
-3.130E-1	7.844E+0	8.535E+0
-3.081E-1	8.039E+0	8.584E+0
-3.065E-1	8.178E+0	8.603E+0
-3.146E-1	8.087E+0	8.386E+0
-3.130E-1	8.000E+0	8.561E+0
-3.114E-1	8.032E+0	8.590E+0
-3.114E-1	8.081E+0	8.609E+0
-3.130E-1	7.938E+0	8.574E+0
-3.114E-1	8.100E+0	8.399E+0
-3.081E-1	7.993E+0	8.447E+0
-3.098E-1	8.149E+0	8.830E+0
-3.146E-1	7.970E+0	8.470E+0
-3.130E-1	8.013E+0	8.564E+0
-3.081E-1	8.113E+0	8.645E+0
-3.114E-1	7.919E+0	8.551E+0
-3.114E-1	8.087E+0	8.720E+0
-3.114E-1	8.077E+0	8.668E+0
-3.114E-1	7.941E+0	8.639E+0
-3.098E-1	8.191E+0	8.554E+0
-3.146E-1	7.896E+0	8.525E+0
-3.114E-1	7.957E+0	8.577E+0
-3.114E-1	8.120E+0	8.642E+0
-3.114E-1	8.013E+0	8.454E+0
-3.098E-1	7.944E+0	8.736E+0
-3.114E-1	8.026E+0	8.467E+0
-3.114E-1	8.019E+0	8.635E+0
-3.114E-1	7.912E+0	8.619E+0
-3.114E-1	8.120E+0	8.655E+0
-3.130E-1	8.094E+0	8.678E+0
-3.098E-1	8.081E+0	8.736E+0
-3.098E-1	7.964E+0	8.632E+0
-3.114E-1	8.058E+0	8.648E+0
-3.130E-1	7.951E+0	8.476E+0
-3.098E-1	8.126E+0	8.541E+0
-3.114E-1	7.925E+0	8.528E+0
-3.130E-1	8.006E+0	8.622E+0
-3.130E-1	8.090E+0	8.632E+0
-3.114E-1	8.113E+0	8.486E+0
-3.114E-1	8.058E+0	8.574E+0
-3.162E-1	7.996E+0	8.522E+0
-3.146E-1	8.077E+0	8.613E+0
-3.081E-1	8.084E+0	8.554E+0
-3.114E-1	8.146E+0	8.665E+0
-3.130E-1	7.970E+0	8.486E+0
-3.098E-1	8.090E+0	8.538E+0
-3.114E-1	8.006E+0	8.515E+0
-3.098E-1	7.799E+0	8.622E+0
-3.162E-1	8.013E+0	8.457E+0
-3.146E-1	7.889E+0	8.593E+0
-3.114E-1	8.116E+0	8.606E+0
-3.130E-1	8.022E+0	8.678E+0
-3.130E-1	8.026E+0	8.512E+0
-3.130E-1	8.022E+0	8.464E+0
-3.098E-1	8.006E+0	8.515E+0
-3.098E-1	8.048E+0	8.613E+0
-3.146E-1	8.013E+0	8.512E+0
-3.162E-1	8.048E+0	8.622E+0
-3.081E-1	7.941E+0	8.480E+0
-3.098E-1	8.129E+0	8.661E+0
-3.130E-1	7.909E+0	8.606E+0
-3.130E-1	7.954E+0	8.515E+0
-3.130E-1	8.016E+0	8.457E+0
-3.114E-1	8.201E+0	8.512E+0
-3.098E-1	8.006E+0	8.428E+0
-3.130E-1	8.055E+0	8.755E+0
-3.114E-1	7.990E+0	8.661E+0
-3.114E-1	8.188E+0	8.597E+0
-3.130E-1	8.032E+0	8.593E+0
-3.162E-1	8.097E+0	8.778E+0
-3.114E-1	8.097E+0	8.639E+0
-3.146E-1	8.029E+0	8.515E+0
-3.130E-1	7.828E+0	8.425E+0
-3.146E-1	8.081E+0	8.564E+0
-3.098E-1	8.071E+0	8.538E+0
-3.098E-1	7.948E+0	8.558E+0
-3.146E-1	7.954E+0	8.584E+0
-3.130E-1	8.039E+0	8.571E+0
-3.114E-1	8.162E+0	8.502E+0
-3.130E-1	8.113E+0	8.356E+0
-3.146E-1	7.996E+0	8.519E+0
-3.081E-1	7.993E+0	8.545E+0
-3.098E-1	8.090E+0	8.600E+0
-3.130E-1	8.253E+0	8.467E+0
-3.146E-1	8.000E+0	8.629E+0
-3.162E-1	8.087E+0	8.434E+0
-3.098E-1	8.139E+0	8.554E+0
-3.114E-1	8.097E+0	8.548E+0
-3.146E-1	7.896E+0	8.441E+0
-3.146E-1	8.107E+0	8.668E+0
-3.081E-1	8.019E+0	8.554E+0
-3.114E-1	8.123E+0	8.567E+0
-3.130E-1	8.026E+0	8.434E+0
-3.114E-1	8.019E+0	8.616E+0
-3.114E-1	8.052E+0	8.451E+0
-3.130E-1	7.906E+0	8.519E+0
-3.114E-1	8.061E+0	8.817E+0
-3.146E-1	8.129E+0	8.502E+0
-3.130E-1	7.980E+0	8.519E+0
-3.130E-1	8.165E+0	8.496E+0
-3.146E-1	8.003E+0	8.590E+0
-3.146E-1	8.077E+0	8.642E+0
-3.114E-1	8.243E+0	8.652E+0
-3.146E-1	8.162E+0	8.532E+0
-3.146E-1	7.808E+0	8.496E+0
-3.146E-1	8.071E+0	8.616E+0
-3.114E-1	8.058E+0	8.509E+0
-3.098E-1	8.198E+0	8.499E+0
-3.114E-1	8.136E+0	8.600E+0
-3.130E-1	8.055E+0	8.613E+0
-3.114E-1	7.993E+0	8.678E+0
-3.098E-1	8.003E+0	8.580E+0
-3.130E-1	7.944E+0	8.759E+0
-3.146E-1	8.094E+0	8.528E+0
-3.114E-1	8.074E+0	8.558E+0
-3.098E-1	8.026E+0	8.525E+0
-3.146E-1	8.100E+0	8.590E+0
-3.114E-1	8.016E+0	8.626E+0
-3.114E-1	8.055E+0	8.606E+0
-3.098E-1	8.045E+0	8.564E+0
-3.130E-1	7.987E+0	8.648E+0
-3.114E-1	8.055E+0	8.584E+0
-3.098E-1	8.045E+0	8.496E+0
-3.098E-1	8.090E+0	8.421E+0
-3.146E-1	7.912E+0	8.558E+0
-3.130E-1	8.006E+0	8.438E+0
-3.130E-1	8.003E+0	8.597E+0
-3.114E-1	8.178E+0	8.509E+0
-3.130E-1	8.061E+0	8.551E+0
-3.146E-1	8.100E+0	8.642E+0
-3.114E-1	7.954E+0	8.577E+0
-3.098E-1	8.039E+0	8.512E+0
-3.162E-1	8.175E+0	8.704E+0
-3.130E-1	8.009E+0	8.571E+0
-3.114E-1	8.120E+0	8.632E+0
-3.098E-1	7.974E+0	8.489E+0
-3.114E-1	8.022E+0	8.593E+0
-3.146E-1	8.061E+0	8.674E+0
-3.098E-1	8.087E+0	8.538E+0
-3.098E-1	8.026E+0	8.538E+0
-3.146E-1	7.948E+0	8.603E+0
-3.146E-1	7.990E+0	8.480E+0
-3.146E-1	8.061E+0	8.635E+0
-3.098E-1	7.928E+0	8.541E+0
-3.146E-1	7.967E+0	8.571E+0
-3.130E-1	8.107E+0	8.493E+0
-3.114E-1	7.970E+0	8.580E+0
-3.098E-1	8.039E+0	8.593E+0
-3.130E-1	8.123E+0	8.577E+0
-3.146E-1	8.074E+0	8.639E+0
-3.098E-1	8.071E+0	8.441E+0
-3.114E-1	8.220E+0	8.603E+0
-3.130E-1	8.100E+0	8.580E+0
-3.130E-1	8.253E+0	8.473E+0
-3.130E-1	8.016E+0	8.681E+0
-3.146E-1	8.077E+0	8.648E+0
-3.130E-1	8.058E+0	8.749E+0
-3.130E-1	7.993E+0	8.525E+0
-3.146E-1	8.058E+0	8.626E+0
-3.065E-1	8.185E+0	8.509E+0
-3.146E-1	8.026E+0	8.522E+0
-3.146E-1	7.990E+0	8.587E+0
-3.081E-1	7.987E+0	8.587E+0
-3.098E-1	7.912E+0	8.554E+0
-3.130E-1	8.133E+0	8.538E+0
-3.130E-1	8.110E+0	8.580E+0
-3.098E-1	7.987E+0	8.499E+0
-3.098E-1	8.074E+0	8.577E+0
-3.130E-1	8.058E+0	8.580E+0
-3.146E-1	8.009E+0	8.759E+0
-3.098E-1	7.993E+0	8.561E+0
-3.146E-1	8.013E+0	8.678E+0
-3.130E-1	8.188E+0	8.493E+0
-3.146E-1	7.941E+0	8.457E+0
-3.114E-1	7.896E+0	8.833E+0
-3.114E-1	7.941E+0	8.642E+0
-3.146E-1	8.061E+0	8.541E+0
-3.146E-1	8.061E+0	8.700E+0
-3.098E-1	8.045E+0	8.665E+0
-3.130E-1	7.948E+0	8.574E+0
-3.130E-1	8.162E+0	8.593E+0
-3.114E-1	8.026E+0	8.710E+0
-3.114E-1	8.045E+0	8.545E+0
-3.081E-1	8.019E+0	8.726E+0
-3.146E-1	8.055E+0	8.652E+0
-3.130E-1	8.168E+0	8.502E+0
-3.114E-1	8.026E+0	8.496E+0
-3.114E-1	7.993E+0	8.574E+0
-3.162E-1	7.867E+0	8.506E+0
-3.130E-1	8.042E+0	8.428E+0
-3.114E-1	7.854E+0	8.502E+0
-3.114E-1	7.993E+0	8.635E+0
-3.130E-1	8.032E+0	8.603E+0
-3.130E-1	8.068E+0	8.619E+0
-3.114E-1	7.883E+0	8.538E+0
-3.146E-1	8.149E+0	8.567E+0
-3.146E-1	8.172E+0	8.512E+0
-3.146E-1	8.084E+0	8.648E+0
-3.130E-1	8.081E+0	8.671E+0
-3.146E-1	8.042E+0	8.509E+0
-3.114E-1	8.048E+0	8.464E+0
-3.162E-1	8.032E+0	8.577E+0
-3.114E-1	8.103E+0	8.645E+0
-3.098E-1	8.029E+0	8.541E+0
-3.146E-1	7.977E+0	8.619E+0
-3.130E-1	7.964E+0	8.571E+0
-3.098E-1	8.068E+0	8.551E+0
-3.098E-1	8.042E+0	8.451E+0
-3.130E-1	8.055E+0	8.415E+0
-3.130E-1	8.136E+0	8.577E+0
-3.098E-1	8.048E+0	8.564E+0
-3.114E-1	8.116E+0	8.752E+0
-3.162E-1	8.142E+0	8.678E+0
-3.130E-1	8.042E+0	8.541E+0
-3.098E-1	7.987E+0	8.580E+0
-3.130E-1	8.074E+0	8.733E+0
-3.146E-1	8.113E+0	8.454E+0
-3.130E-1	7.909E+0	8.642E+0
-3.146E-1	7.967E+0	8.574E+0
-3.130E-1	7.844E+0	8.467E+0
-3.114E-1	8.155E+0	8.619E+0
-3.146E-1	8.045E+0	8.681E+0
-3.114E-1	8.077E+0	8.467E+0
-3.130E-1	8.090E+0	8.438E+0
-3.146E-1	7.980E+0	8.525E+0
-3.146E-1	8.000E+0	8.717E+0
-3.114E-1	7.944E+0	8.730E+0
-3.130E-1	8.087E+0	8.704E+0
-3.130E-1	8.029E+0	8.749E+0
-3.130E-1	7.886E+0	8.561E+0
-3.114E-1	7.977E+0	8.525E+0
-3.114E-1	8.042E+0	8.395E+0
-3.146E-1	8.090E+0	8.564E+0
-3.146E-1	8.000E+0	8.580E+0
-3.114E-1	8.058E+0	8.470E+0
-3.146E-1	8.077E+0	8.704E+0
-3.162E-1	8.129E+0	8.584E+0
-3.146E-1	7.990E+0	8.564E+0
-3.114E-1	8.146E+0	8.558E+0
-3.130E-1	8.009E+0	8.502E+0
-3.130E-1	8.236E+0	8.616E+0
-3.162E-1	7.990E+0	8.746E+0
-3.130E-1	8.201E+0	8.535E+0
-3.130E-1	8.029E+0	8.509E+0
-3.130E-1	7.925E+0	8.632E+0
-3.162E-1	8.152E+0	8.535E+0
-3.114E-1	8.129E+0	8.502E+0
-3.146E-1	8.256E+0	8.541E+0
-3.130E-1	8.110E+0	8.635E+0
-3.162E-1	8.152E+0	8.619E+0
-3.098E-1	8.194E+0	8.486E+0
-3.130E-1	8.094E+0	8.603E+0
-3.146E-1	8.022E+0	8.694E+0
-3.146E-1	8.116E+0	8.661E+0
-3.130E-1	8.022E+0	8.489E+0
-3.130E-1	8.123E+0	8.571E+0
-3.130E-1	8.000E+0	8.467E+0
-3.179E-1	8.110E+0	8.571E+0
-3.114E-1	8.022E+0	8.506E+0
-3.146E-1	8.013E+0	8.661E+0
-3.146E-1	7.909E+0	8.639E+0
-3.146E-1	8.029E+0	8.674E+0
-3.130E-1	8.052E+0	8.632E+0
-3.114E-1	7.844E+0	8.525E+0
-3.162E-1	8.029E+0	8.759E+0
-3.146E-1	8.003E+0	8.464E+0
-3.114E-1	8.230E+0	8.470E+0
-3.130E-1	8.178E+0	8.765E+0
-3.130E-1	8.045E+0	8.415E+0
-3.130E-1	8.019E+0	8.587E+0
-3.114E-1	7.948E+0	8.655E+0
-3.114E-1	7.876E+0	8.629E+0
-3.162E-1	7.863E+0	8.593E+0
-3.162E-1	8.029E+0	8.658E+0
-3.162E-1	7.977E+0	8.590E+0
-3.146E-1	7.990E+0	8.496E+0
-3.162E-1	8.090E+0	8.580E+0
-3.146E-1	8.100E+0	8.655E+0
-3.114E-1	8.081E+0	8.486E+0
-3.098E-1	7.896E+0	8.619E+0
-3.146E-1	8.068E+0	8.710E+0
-3.114E-1	7.886E+0	8.522E+0
-3.114E-1	8.009E+0	8.584E+0
-3.162E-1	8.009E+0	8.509E+0
-3.130E-1	8.133E+0	8.541E+0
-3.146E-1	8.000E+0	8.609E+0
-3.098E-1	7.990E+0	8.454E+0
-3.114E-1	8.097E+0	8.506E+0
-3.114E-1	7.880E+0	8.506E+0
-3.130E-1	7.993E+0	8.438E+0
-3.114E-1	8.000E+0	8.548E+0
-3.114E-1	8.081E+0	8.561E+0
-3.146E-1	8.214E+0	8.535E+0
-3.146E-1	8.074E+0	8.571E+0
-3.098E-1	8.123E+0	8.629E+0
-3.146E-1	8.032E+0	8.512E+0
-3.146E-1	7.912E+0	8.515E+0
-3.179E-1	8.058E+0	8.635E+0
-3.114E-1	8.155E+0	8.652E+0
-3.130E-1	8.068E+0	8.700E+0
-3.162E-1	7.944E+0	8.561E+0
-3.130E-1	7.883E+0	8.499E+0
-3.114E-1	8.039E+0	8.538E+0
-3.130E-1	8.155E+0	8.674E+0
-3.146E-1	7.990E+0	8.554E+0
-3.179E-1	8.129E+0	8.538E+0
-3.130E-1	7.948E+0	8.577E+0
-3.114E-1	8.123E+0	8.775E+0
-3.130E-1	8.000E+0	8.496E+0
-3.146E-1	8.178E+0	8.470E+0
-3.130E-1	8.068E+0	8.704E+0
-3.114E-1	8.077E+0	8.509E+0
-3.179E-1	7.980E+0	8.541E+0
-3.162E-1	8.006E+0	8.678E+0
-3.114E-1	8.162E+0	8.616E+0
-3.130E-1	7.990E+0	8.489E+0
-3.130E-1	8.087E+0	8.574E+0
-3.146E-1	7.893E+0	8.483E+0
-3.146E-1	8.006E+0	8.506E+0
-3.114E-1	8.188E+0	8.655E+0
-3.130E-1	8.048E+0	8.639E+0
-3.130E-1	8.090E+0	8.554E+0
-3.114E-1	8.016E+0	8.541E+0
-3.146E-1	8.113E+0	8.405E+0
-3.146E-1	7.922E+0	8.584E+0
-3.162E-1	8.000E+0	8.558E+0
-3.130E-1	8.055E+0	8.593E+0
-3.114E-1	7.983E+0	8.515E+0
-3.162E-1	8.065E+0	8.483E+0
-3.146E-1	7.961E+0	8.395E+0
-3.130E-1	8.081E+0	8.493E+0
-3.130E-1	8.126E+0	8.736E+0
-3.130E-1	7.915E+0	8.655E+0
-3.130E-1	8.013E+0	8.558E+0
-3.162E-1	7.983E+0	8.600E+0
-3.130E-1	7.941E+0	8.600E+0
-3.146E-1	8.139E+0	8.464E+0
-3.162E-1	8.074E+0	8.622E+0
-3.130E-1	7.983E+0	8.561E+0
-3.130E-1	8.029E+0	8.538E+0
-3.146E-1	7.983E+0	8.567E+0
-3.146E-1	7.954E+0	8.616E+0
-3.130E-1	8.003E+0	8.652E+0
-3.098E-1	8.110E+0	8.626E+0
-3.130E-1	8.110E+0	8.603E+0
-3.130E-1	8.126E+0	8.606E+0
-3.146E-1	7.967E+0	8.532E+0
-3.114E-1	7.948E+0	8.671E+0
-3.130E-1	8.065E+0	8.584E+0
-3.162E-1	8.065E+0	8.538E+0
-3.098E-1	8.058E+0	8.454E+0
-3.130E-1	8.026E+0	8.551E+0
-3.130E-1	8.116E+0	8.451E+0
-3.130E-1	8.074E+0	8.655E+0
-3.114E-1	8.039E+0	8.616E+0
-3.130E-1	8.022E+0	8.454E+0
-3.130E-1	8.058E+0	8.574E+0
-3.162E-1	8.032E+0	8.431E+0
-3.130E-1	8.029E+0	8.548E+0
-3.130E-1	8.026E+0	8.558E+0
-3.130E-1	8.113E+0	8.541E+0
-3.179E-1	7.944E+0	8.584E+0
-3.130E-1	8.000E+0	8.668E+0
-3.146E-1	8.142E+0	8.626E+0
-3.162E-1	8.061E+0	8.843E+0
-3.146E-1	8.142E+0	8.451E+0
-3.114E-1	8.165E+0	8.593E+0
-3.130E-1	8.149E+0	8.671E+0
-3.146E-1	8.077E+0	8.551E+0
-3.146E-1	8.032E+0	8.343E+0
-3.114E-1	8.065E+0	8.580E+0
-3.146E-1	8.129E+0	8.635E+0
-3.162E-1	8.071E+0	8.629E+0
-3.146E-1	8.094E+0	8.600E+0
-3.130E-1	8.055E+0	8.723E+0
-3.114E-1	8.207E+0	8.567E+0
-3.130E-1	8.159E+0	8.379E+0
-3.146E-1	8.149E+0	8.665E+0
-3.114E-1	8.097E+0	8.571E+0
-3.130E-1	8.013E+0	8.464E+0
-3.146E-1	8.123E+0	8.668E+0
-3.130E-1	7.876E+0	8.704E+0
-3.146E-1	8.227E+0	8.434E+0
-3.130E-1	7.909E+0	8.561E+0
-3.130E-1	8.084E+0	8.668E+0
-3.179E-1	7.928E+0	8.622E+0
-3.146E-1	7.824E+0	8.519E+0
-3.130E-1	8.032E+0	8.551E+0
-3.162E-1	8.019E+0	8.606E+0
-3.146E-1	8.123E+0	8.730E+0
-3.146E-1	8.165E+0	8.502E+0
-3.098E-1	8.009E+0	8.622E+0
-3.130E-1	8.029E+0	8.386E+0
-3.146E-1	8.045E+0	8.626E+0
-3.130E-1	8.019E+0	8.386E+0
-3.146E-1	8.217E+0	8.590E+0
-3.130E-1	8.065E+0	8.580E+0
-3.179E-1	8.107E+0	8.619E+0
-3.162E-1	7.987E+0	8.606E+0
-3.114E-1	7.828E+0	8.483E+0
-3.162E-1	8.048E+0	8.593E+0
-3.162E-1	8.094E+0	8.454E+0
-3.114E-1	8.013E+0	8.418E+0
-3.114E-1	7.993E+0	8.742E+0
-3.162E-1	8.165E+0	8.597E+0
-3.162E-1	8.045E+0	8.606E+0
-3.114E-1	8.009E+0	8.700E+0
-3.130E-1	8.103E+0	8.629E+0
-3.146E-1	7.974E+0	8.571E+0
-3.146E-1	8.013E+0	8.577E+0
-3.130E-1	8.107E+0	8.486E+0
-3.114E-1	8.071E+0	8.473E+0
-3.146E-1	7.944E+0	8.502E+0
-3.179E-1	7.996E+0	8.687E+0
-3.130E-1	8.029E+0	8.571E+0
-3.162E-1	7.990E+0	8.545E+0
-3.130E-1	8.065E+0	8.713E+0
-3.146E-1	8.188E+0	8.580E+0
-3.146E-1	8.039E+0	8.502E+0
-3.130E-1	8.055E+0	8.691E+0
-3.114E-1	8.110E+0	8.525E+0
-3.146E-1	8.116E+0	8.567E+0
-3.114E-1	8.042E+0	8.567E+0
-3.114E-1	8.071E+0	8.626E+0
-3.179E-1	7.951E+0	8.700E+0
-3.162E-1	7.990E+0	8.532E+0
-3.114E-1	8.042E+0	8.493E+0
-3.114E-1	8.100E+0	8.671E+0
-3.146E-1	7.909E+0	8.580E+0
-3.146E-1	8.191E+0	8.616E+0
-3.146E-1	8.029E+0	8.554E+0
-3.098E-1	8.136E+0	8.464E+0
-3.162E-1	8.191E+0	8.473E+0
-3.162E-1	7.896E+0	8.684E+0
-3.098E-1	8.055E+0	8.506E+0
-3.114E-1	8.081E+0	8.454E+0
-3.146E-1	8.045E+0	8.512E+0
-3.146E-1	7.967E+0	8.759E+0
-3.130E-1	7.980E+0	8.476E+0
-3.114E-1	7.932E+0	8.593E+0
-3.130E-1	7.873E+0	8.460E+0
-3.146E-1	7.970E+0	8.301E+0
-3.130E-1	8.136E+0	8.661E+0
-3.146E-1	7.925E+0	8.681E+0
-3.162E-1	7.996E+0	8.447E+0
-3.179E-1	8.133E+0	8.470E+0
-3.130E-1	7.993E+0	8.493E+0
-3.130E-1	7.951E+0	8.801E+0
-3.162E-1	7.932E+0	8.584E+0
-3.162E-1	8.120E+0	8.639E+0
-3.162E-1	8.120E+0	8.522E+0
-3.146E-1	8.022E+0	8.506E+0
-3.162E-1	8.152E+0	8.545E+0
-3.130E-1	8.139E+0	8.600E+0
-3.146E-1	8.081E+0	8.554E+0
-3.146E-1	7.909E+0	8.759E+0
-3.130E-1	8.133E+0	8.671E+0
-3.162E-1	8.123E+0	8.541E+0
-3.130E-1	7.970E+0	8.681E+0
-3.114E-1	8.178E+0	8.635E+0
-3.162E-1	8.026E+0	8.532E+0
-3.162E-1	8.039E+0	8.425E+0
-3.130E-1	8.061E+0	8.674E+0
-3.130E-1	7.974E+0	8.616E+0
-3.162E-1	8.149E+0	8.567E+0
-3.146E-1	8.048E+0	8.609E+0
-3.114E-1	7.837E+0	8.519E+0
-3.130E-1	7.899E+0	8.577E+0
-3.146E-1	8.032E+0	8.483E+0
-3.162E-1	8.084E+0	8.639E+0
-3.146E-1	8.032E+0	8.412E+0
-3.130E-1	8.003E+0	8.616E+0
-3.130E-1	8.159E+0	8.593E+0
-3.162E-1	7.967E+0	8.603E+0
-3.130E-1	8.039E+0	8.606E+0
-3.146E-1	7.948E+0	8.622E+0
-3.179E-1	8.146E+0	8.454E+0
-3.146E-1	8.120E+0	8.522E+0
-3.146E-1	7.961E+0	8.528E+0
-3.130E-1	8.016E+0	8.580E+0
-3.146E-1	8.116E+0	8.574E+0
-3.162E-1	7.977E+0	8.590E+0
-3.146E-1	7.980E+0	8.554E+0
-3.130E-1	8.087E+0	8.807E+0
-3.179E-1	8.061E+0	8.629E+0
-3.179E-1	8.068E+0	8.571E+0
-3.146E-1	7.974E+0	8.363E+0
-3.130E-1	8.097E+0	8.642E+0
-3.162E-1	7.983E+0	8.642E+0
-3.179E-1	8.065E+0	8.742E+0
-3.146E-1	8.175E+0	8.532E+0
-3.114E-1	8.116E+0	8.548E+0
-3.162E-1	8.175E+0	8.567E+0
-3.162E-1	8.048E+0	8.600E+0
-3.130E-1	8.103E+0	8.655E+0
-3.130E-1	7.964E+0	8.723E+0
-3.146E-1	8.113E+0	8.668E+0
-3.162E-1	8.032E+0	8.571E+0
-3.146E-1	8.136E+0	8.496E+0
-3.146E-1	8.090E+0	8.489E+0
-3.162E-1	8.077E+0	8.717E+0
-3.162E-1	7.964E+0	8.736E+0
-3.130E-1	8.019E+0	8.561E+0
-3.146E-1	8.019E+0	8.571E+0
-3.195E-1	8.188E+0	8.577E+0
-3.162E-1	7.922E+0	8.528E+0
-3.146E-1	8.068E+0	8.486E+0
-3.114E-1	8.243E+0	8.470E+0
-3.179E-1	8.181E+0	8.392E+0
-3.146E-1	7.912E+0	8.574E+0
-3.130E-1	7.957E+0	8.548E+0
-3.162E-1	7.889E+0	8.626E+0
-3.146E-1	7.983E+0	8.635E+0
-3.179E-1	8.133E+0	8.648E+0
-3.130E-1	8.168E+0	8.642E+0
-3.162E-1	8.146E+0	8.645E+0
-3.146E-1	8.123E+0	8.464E+0
-3.162E-1	8.006E+0	8.665E+0
-3.146E-1	8.045E+0	8.402E+0
-3.146E-1	8.000E+0	8.541E+0
-3.162E-1	7.996E+0	8.577E+0
-3.195E-1	8.110E+0	8.626E+0
-3.146E-1	8.136E+0	8.593E+0
-3.146E-1	8.220E+0	8.528E+0
-3.162E-1	7.805E+0	8.454E+0
-3.162E-1	7.906E+0	8.532E+0
-3.146E-1	7.893E+0	8.574E+0
-3.130E-1	8.113E+0	8.438E+0
-3.162E-1	8.039E+0	8.580E+0
-3.162E-1	8.120E+0	8.506E+0
-3.130E-1	8.016E+0	8.451E+0
-3.146E-1	8.071E+0	8.571E+0
-3.162E-1	7.883E+0	8.425E+0
-3.146E-1	7.970E+0	8.755E+0
-3.146E-1	8.201E+0	8.525E+0
-3.130E-1	8.090E+0	8.538E+0
-3.146E-1	8.100E+0	8.639E+0
-3.195E-1	8.113E+0	8.587E+0
-3.162E-1	8.058E+0	8.619E+0
-3.130E-1	7.889E+0	8.665E+0
-3.162E-1	7.938E+0	8.668E+0
-3.162E-1	7.964E+0	8.710E+0
-3.130E-1	8.058E+0	8.561E+0
-3.130E-1	8.009E+0	8.522E+0
-3.179E-1	8.009E+0	8.632E+0
-3.146E-1	8.149E+0	8.697E+0
-3.146E-1	8.233E+0	8.506E+0
-3.162E-1	7.967E+0	8.603E+0
-3.179E-1	8.129E+0	8.470E+0
-3.146E-1	8.061E+0	8.700E+0
-3.130E-1	8.110E+0	8.528E+0
-3.146E-1	8.077E+0	8.548E+0
-3.130E-1	8.022E+0	8.451E+0
-3.162E-1	8.045E+0	8.866E+0
-3.114E-1	8.055E+0	8.584E+0
-3.162E-1	8.126E+0	8.515E+0
-3.162E-1	8.168E+0	8.642E+0
-3.146E-1	8.084E+0	8.496E+0
-3.130E-1	8.055E+0	8.600E+0
-3.162E-1	8.123E+0	8.619E+0
-3.179E-1	8.084E+0	8.447E+0
-3.162E-1	7.961E+0	8.613E+0
-3.130E-1	8.009E+0	8.584E+0
-3.146E-1	8.129E+0	8.603E+0
-3.195E-1	8.155E+0	8.590E+0
-3.162E-1	7.977E+0	8.574E+0
-3.162E-1	7.889E+0	8.551E+0
-3.162E-1	7.970E+0	8.684E+0
-3.146E-1	8.045E+0	8.571E+0
-3.146E-1	8.055E+0	8.665E+0
-3.114E-1	8.039E+0	8.483E+0
-3.146E-1	7.983E+0	8.590E+0
-3.146E-1	8.217E+0	8.726E+0
-3.179E-1	7.922E+0	8.778E+0
-3.130E-1	8.123E+0	8.619E+0
-3.146E-1	7.983E+0	8.648E+0
-3.179E-1	7.974E+0	8.386E+0
-3.146E-1	8.142E+0	8.655E+0
-3.162E-1	7.967E+0	8.759E+0
-3.146E-1	8.000E+0	8.522E+0
-3.146E-1	7.863E+0	8.571E+0
-3.179E-1	7.964E+0	8.574E+0
-3.130E-1	8.090E+0	8.525E+0
-3.162E-1	7.990E+0	8.652E+0
-3.146E-1	8.159E+0	8.554E+0
-3.162E-1	8.065E+0	8.561E+0
-3.162E-1	8.103E+0	8.541E+0
-3.146E-1	7.951E+0	8.700E+0
-3.146E-1	7.944E+0	8.700E+0
-3.146E-1	8.065E+0	8.658E+0
-3.146E-1	8.048E+0	8.661E+0
-3.146E-1	8.045E+0	8.532E+0
-3.162E-1	7.880E+0	8.652E+0
-3.162E-1	7.912E+0	8.759E+0
-3.146E-1	8.133E+0	8.473E+0
-3.130E-1	8.107E+0	8.655E+0
-3.162E-1	7.886E+0	8.648E+0
-3.130E-1	7.896E+0	8.600E+0
-3.130E-1	8.084E+0	8.548E+0
-3.179E-1	7.983E+0	8.340E+0
-3.162E-1	7.993E+0	8.739E+0
-3.179E-1	8.074E+0	8.609E+0
-3.130E-1	8.175E+0	8.428E+0
-3.146E-1	7.925E+0	8.473E+0
-3.179E-1	8.107E+0	8.648E+0
-3.179E-1	8.039E+0	8.564E+0
-3.146E-1	7.996E+0	8.694E+0
-3.162E-1	7.957E+0	8.577E+0
-3.130E-1	7.964E+0	8.713E+0
-3.195E-1	8.061E+0	8.668E+0
-3.146E-1	8.035E+0	8.775E+0
-3.130E-1	8.146E+0	8.609E+0
-3.179E-1	8.016E+0	8.499E+0
-3.162E-1	7.906E+0	8.658E+0
-3.130E-1	8.013E+0	8.665E+0
-3.130E-1	8.022E+0	8.460E+0
-3.162E-1	8.016E+0	8.564E+0
-3.162E-1	8.003E+0	8.645E+0
-3.130E-1	8.045E+0	8.619E+0
-3.162E-1	7.883E+0	8.470E+0
-3.179E-1	7.948E+0	8.418E+0
-3.162E-1	7.912E+0	8.558E+0
-3.146E-1	8.097E+0	8.645E+0
-3.162E-1	8.035E+0	8.648E+0
-3.179E-1	8.029E+0	8.584E+0
-3.162E-1	8.074E+0	8.622E+0
-3.146E-1	8.116E+0	8.629E+0
-3.146E-1	8.074E+0	8.538E+0
-3.195E-1	8.100E+0	8.603E+0
-3.162E-1	8.052E+0	8.668E+0
-3.162E-1	7.954E+0	8.584E+0
-3.146E-1	8.077E+0	8.519E+0
-3.146E-1	7.964E+0	8.622E+0
-3.162E-1	8.077E+0	8.635E+0
-3.146E-1	8.022E+0	8.554E+0
-3.162E-1	8.019E+0	8.558E+0
-3.179E-1	8.016E+0	8.752E+0
-3.195E-1	7.974E+0	8.470E+0
-3.146E-1	8.016E+0	8.489E+0
-3.146E-1	8.065E+0	8.551E+0
-3.179E-1	8.039E+0	8.622E+0
-3.179E-1	8.107E+0	8.532E+0
-3.130E-1	7.805E+0	8.593E+0
-3.130E-1	8.126E+0	8.509E+0
-3.179E-1	7.873E+0	8.480E+0
-3.162E-1	7.932E+0	8.655E+0
-3.146E-1	8.019E+0	8.512E+0
-3.162E-1	8.016E+0	8.486E+0
-3.162E-1	7.925E+0	8.499E+0
-3.162E-1	7.957E+0	8.571E+0
-3.146E-1	8.090E+0	8.619E+0
-3.162E-1	7.977E+0	8.593E+0
-3.179E-1	8.116E+0	8.577E+0
-3.146E-1	8.071E+0	8.655E+0
-3.130E-1	8.048E+0	8.506E+0
-3.130E-1	8.013E+0	8.389E+0
-3.146E-1	7.983E+0	8.395E+0
-3.162E-1	8.198E+0	8.626E+0
-3.162E-1	7.941E+0	8.496E+0
-3.146E-1	8.035E+0	8.567E+0
-3.195E-1	7.883E+0	8.535E+0
-3.162E-1	7.961E+0	8.528E+0
-3.130E-1	7.912E+0	8.522E+0
-3.114E-1	8.029E+0	8.502E+0
-3.179E-1	8.129E+0	8.532E+0
-3.162E-1	8.071E+0	8.629E+0
-3.130E-1	7.993E+0	8.736E+0
-3.146E-1	8.048E+0	8.603E+0
-3.162E-1	8.149E+0	8.674E+0
-3.195E-1	8.032E+0	8.629E+0
-3.162E-1	8.016E+0	8.561E+0
-3.130E-1	8.152E+0	8.642E+0
-3.162E-1	8.032E+0	8.645E+0
-3.162E-1	7.980E+0	8.392E+0
-3.146E-1	8.103E+0	8.473E+0
-3.179E-1	8.032E+0	8.580E+0
-3.162E-1	8.081E+0	8.759E+0
-3.162E-1	8.068E+0	8.600E+0
-3.179E-1	8.133E+0	8.661E+0
-3.162E-1	8.084E+0	8.554E+0
-3.179E-1	8.065E+0	8.506E+0
-3.179E-1	8.019E+0	8.577E+0
-3.162E-1	8.087E+0	8.768E+0
-3.179E-1	7.996E+0	8.499E+0
-3.146E-1	8.039E+0	8.574E+0
-3.146E-1	8.201E+0	8.535E+0
-3.146E-1	8.042E+0	8.671E+0
-3.130E-1	8.094E+0	8.454E+0
-3.162E-1	7.983E+0	8.522E+0
-3.146E-1	7.967E+0	8.418E+0
-3.179E-1	8.123E+0	8.454E+0
-3.146E-1	8.107E+0	8.564E+0
-3.146E-1	8.000E+0	8.791E+0
-3.195E-1	8.123E+0	8.506E+0
-3.130E-1	8.035E+0	8.470E+0
-3.146E-1	8.074E+0	8.609E+0
-3.162E-1	8.081E+0	8.567E+0
-3.179E-1	7.970E+0	8.619E+0
-3.146E-1	8.071E+0	8.564E+0
-3.130E-1	8.081E+0	8.626E+0
-3.179E-1	8.061E+0	8.545E+0
-3.146E-1	8.100E+0	8.626E+0
-3.162E-1	8.003E+0	8.584E+0
-3.130E-1	8.055E+0	8.648E+0
-3.162E-1	7.886E+0	8.645E+0
-3.179E-1	8.042E+0	8.629E+0
-3.146E-1	7.964E+0	8.733E+0
-3.130E-1	8.152E+0	8.593E+0
-3.179E-1	8.052E+0	8.626E+0
-3.179E-1	8.090E+0	8.554E+0
-3.146E-1	8.181E+0	8.600E+0
-3.162E-1	8.087E+0	8.489E+0
-3.179E-1	8.087E+0	8.655E+0
-3.179E-1	8.013E+0	8.486E+0
-3.179E-1	7.948E+0	8.600E+0
-3.146E-1	8.022E+0	8.535E+0
-3.162E-1	8.019E+0	8.574E+0
-3.162E-1	7.980E+0	8.652E+0
-3.162E-1	8.175E+0	8.561E+0
-3.162E-1	8.185E+0	8.791E+0
-3.146E-1	8.172E+0	8.613E+0
-3.162E-1	8.165E+0	8.499E+0
-3.162E-1	8.000E+0	8.551E+0
-3.130E-1	7.938E+0	8.707E+0
-3.179E-1	8.116E+0	8.704E+0
-3.162E-1	8.009E+0	8.632E+0
-3.146E-1	7.919E+0	8.561E+0
-3.146E-1	7.837E+0	8.454E+0
-3.162E-1	8.129E+0	8.726E+0
-3.179E-1	7.912E+0	8.635E+0
-3.146E-1	8.136E+0	8.509E+0
-3.130E-1	8.019E+0	8.476E+0
-3.179E-1	8.084E+0	8.496E+0
-3.146E-1	7.996E+0	8.587E+0
-3.130E-1	7.909E+0	8.535E+0
-3.162E-1	7.957E+0	8.668E+0
-3.162E-1	8.123E+0	8.376E+0
-3.179E-1	8.129E+0	8.535E+0
-3.130E-1	8.013E+0	8.451E+0
-3.146E-1	8.045E+0	8.635E+0
-3.211E-1	8.019E+0	8.671E+0
-3.195E-1	7.996E+0	8.567E+0
-3.146E-1	8.107E+0	8.613E+0
-3.179E-1	8.126E+0	8.642E+0
-3.195E-1	8.000E+0	8.476E+0
-3.146E-1	8.013E+0	8.668E+0
-3.162E-1	7.996E+0	8.681E+0
-3.146E-1	8.181E+0	8.473E+0
-3.195E-1	7.928E+0	8.619E+0
-3.179E-1	8.181E+0	8.655E+0
-3.162E-1	8.045E+0	8.639E+0
-3.179E-1	8.159E+0	8.629E+0
-3.179E-1	7.996E+0	8.661E+0
-3.179E-1	8.045E+0	8.545E+0
-3.179E-1	7.915E+0	8.567E+0
-3.146E-1	8.204E+0	8.824E+0
-3.195E-1	7.906E+0	8.665E+0
-3.179E-1	8.126E+0	8.402E+0
-3.162E-1	7.967E+0	8.603E+0
-3.162E-1	8.058E+0	8.684E+0
-3.162E-1	8.178E+0	8.590E+0
-3.179E-1	7.983E+0	8.580E+0
-3.162E-1	8.039E+0	8.528E+0
-3.179E-1	8.022E+0	8.519E+0
-3.195E-1	7.928E+0	8.496E+0
-3.195E-1	8.026E+0	8.554E+0
-3.130E-1	8.045E+0	8.571E+0
-3.146E-1	7.928E+0	8.567E+0
-3.195E-1	7.922E+0	8.626E+0
-3.179E-1	7.893E+0	8.665E+0
-3.146E-1	7.993E+0	8.717E+0
-3.162E-1	8.003E+0	8.658E+0
-3.162E-1	7.993E+0	8.648E+0
-3.179E-1	8.052E+0	8.632E+0
-3.146E-1	8.009E+0	8.622E+0
-3.146E-1	7.980E+0	8.697E+0
-3.179E-1	7.967E+0	8.567E+0
-3.162E-1	8.081E+0	8.574E+0
-3.162E-1	7.983E+0	8.584E+0
-3.162E-1	8.168E+0	8.742E+0
-3.179E-1	8.165E+0	8.512E+0
-3.162E-1	8.077E+0	8.613E+0
-3.146E-1	8.100E+0	8.558E+0
-3.146E-1	8.168E+0	8.551E+0
-3.162E-1	7.967E+0	8.704E+0
-3.179E-1	7.957E+0	8.574E+0
-3.162E-1	8.065E+0	8.629E+0
-3.162E-1	8.042E+0	8.733E+0
-3.179E-1	8.110E+0	8.486E+0
-3.244E-1	8.074E+0	8.694E+0
-3.195E-1	7.987E+0	8.551E+0
-3.162E-1	7.970E+0	8.571E+0
-3.179E-1	8.006E+0	8.441E+0
-3.195E-1	8.000E+0	8.567E+0
-3.146E-1	8.032E+0	8.613E+0
-3.179E-1	8.126E+0	8.476E+0
-3.162E-1	7.912E+0	8.506E+0
-3.162E-1	7.974E+0	8.697E+0
-3.146E-1	7.983E+0	8.626E+0
-3.162E-1	8.071E+0	8.635E+0
-3.162E-1	8.045E+0	8.755E+0
-3.195E-1	8.126E+0	8.609E+0
-3.162E-1	8.253E+0	8.457E+0
-3.162E-1	8.068E+0	8.561E+0
-3.195E-1	8.168E+0	8.648E+0
-3.162E-1	8.097E+0	8.603E+0
-3.162E-1	8.077E+0	8.499E+0
-3.146E-1	8.094E+0	8.606E+0
-3.162E-1	7.951E+0	8.480E+0
-3.179E-1	8.090E+0	8.626E+0
-3.162E-1	8.016E+0	8.600E+0
-3.146E-1	7.876E+0	8.467E+0
-3.179E-1	7.954E+0	8.535E+0
-3.195E-1	7.996E+0	8.489E+0
-3.146E-1	7.944E+0	8.415E+0
-3.146E-1	8.207E+0	8.635E+0
-3.195E-1	7.967E+0	8.506E+0
-3.195E-1	8.016E+0	8.545E+0
-3.146E-1	7.915E+0	8.697E+0
-3.179E-1	8.113E+0	8.480E+0
-3.162E-1	8.094E+0	8.593E+0
-3.179E-1	8.039E+0	8.564E+0
-3.195E-1	7.983E+0	8.707E+0
-3.179E-1	7.935E+0	8.694E+0
-3.179E-1	7.964E+0	8.402E+0
-3.179E-1	8.058E+0	8.506E+0
-3.162E-1	7.906E+0	8.661E+0
-3.179E-1	8.058E+0	8.681E+0
-3.162E-1	8.081E+0	8.522E+0
-3.162E-1	8.019E+0	8.635E+0
-3.162E-1	8.052E+0	8.525E+0
-3.146E-1	8.048E+0	8.632E+0
-3.211E-1	8.220E+0	8.571E+0
-3.195E-1	8.052E+0	8.606E+0
-3.162E-1	8.090E+0	8.665E+0
-3.162E-1	8.061E+0	8.622E+0
-3.179E-1	8.090E+0	8.635E+0
-3.179E-1	8.152E+0	8.515E+0
-3.162E-1	8.006E+0	8.691E+0
-3.146E-1	8.120E+0	8.642E+0
-3.211E-1	7.837E+0	8.590E+0
-3.179E-1	8.207E+0	8.405E+0
-3.146E-1	7.970E+0	8.597E+0
-3.162E-1	8.058E+0	8.694E+0
-3.162E-1	7.928E+0	8.674E+0
-3.195E-1	8.120E+0	8.467E+0
-3.179E-1	8.266E+0	8.739E+0
-3.146E-1	8.094E+0	8.606E+0
-3.179E-1	8.133E+0	8.622E+0
-3.179E-1	8.035E+0	8.694E+0
-3.179E-1	8.090E+0	8.804E+0
-3.146E-1	8.074E+0	8.548E+0
-3.162E-1	8.032E+0	8.668E+0
-3.195E-1	7.860E+0	8.606E+0
-3.162E-1	8.048E+0	8.700E+0
-3.162E-1	8.081E+0	8.733E+0
-3.179E-1	8.097E+0	8.700E+0
-3.179E-1	8.052E+0	8.421E+0
-3.179E-1	8.097E+0	8.755E+0
-3.179E-1	8.032E+0	8.593E+0
-3.179E-1	7.941E+0	8.700E+0
-3.211E-1	8.185E+0	8.545E+0
-3.162E-1	8.039E+0	8.558E+0
-3.162E-1	7.996E+0	8.467E+0
-3.179E-1	7.996E+0	8.619E+0
-3.179E-1	8.000E+0	8.444E+0
-3.162E-1	8.162E+0	8.545E+0
-3.162E-1	7.922E+0	8.532E+0
-3.195E-1	8.100E+0	8.489E+0
-3.179E-1	7.957E+0	8.707E+0
-3.130E-1	7.977E+0	8.642E+0
-3.146E-1	8.181E+0	8.535E+0
-3.162E-1	8.198E+0	8.571E+0
-3.179E-1	7.980E+0	8.584E+0
-3.162E-1	7.961E+0	8.606E+0
-3.179E-1	7.938E+0	8.606E+0
-3.195E-1	8.087E+0	8.561E+0
-3.195E-1	8.139E+0	8.639E+0
-3.162E-1	7.983E+0	8.668E+0
-3.179E-1	7.870E+0	8.535E+0
-3.195E-1	7.996E+0	8.603E+0
-3.211E-1	8.013E+0	8.726E+0
-3.162E-1	8.116E+0	8.655E+0
-3.162E-1	8.035E+0	8.502E+0
-3.162E-1	8.052E+0	8.622E+0
-3.179E-1	8.175E+0	8.522E+0
-3.195E-1	8.207E+0	8.655E+0
-3.211E-1	8.071E+0	8.626E+0
-3.162E-1	8.110E+0	8.609E+0
-3.179E-1	8.013E+0	8.668E+0
-3.162E-1	8.022E+0	8.606E+0
-3.146E-1	7.993E+0	8.574E+0
-3.179E-1	8.165E+0	8.525E+0
-3.179E-1	8.029E+0	8.522E+0
-3.162E-1	7.980E+0	8.704E+0
-3.179E-1	8.142E+0	8.687E+0
-3.179E-1	8.065E+0	8.532E+0
-3.211E-1	8.022E+0	8.506E+0
-3.146E-1	8.149E+0	8.622E+0
-3.146E-1	7.977E+0	8.668E+0
-3.162E-1	8.110E+0	8.535E+0
-3.162E-1	8.061E+0	8.632E+0
-3.162E-1	8.035E+0	8.635E+0
-3.162E-1	7.990E+0	8.593E+0
-3.195E-1	8.032E+0	8.554E+0
-3.179E-1	8.100E+0	8.619E+0
-3.179E-1	8.094E+0	8.652E+0
-3.146E-1	7.860E+0	8.399E+0
-3.179E-1	8.026E+0	8.642E+0
-3.179E-1	7.983E+0	8.538E+0
-3.146E-1	8.009E+0	8.684E+0
-3.162E-1	8.048E+0	8.538E+0
-3.179E-1	8.055E+0	8.658E+0
-3.195E-1	8.129E+0	8.658E+0
-3.179E-1	8.045E+0	8.684E+0
-3.162E-1	8.003E+0	8.489E+0
-3.162E-1	8.256E+0	8.460E+0
-3.195E-1	8.097E+0	8.515E+0
-3.162E-1	8.087E+0	8.541E+0
-3.179E-1	8.113E+0	8.687E+0
-3.179E-1	8.032E+0	8.577E+0
-3.195E-1	8.039E+0	8.496E+0
-3.162E-1	8.045E+0	8.522E+0
-3.179E-1	8.042E+0	8.622E+0
-3.211E-1	8.055E+0	8.726E+0
-3.179E-1	8.097E+0	8.496E+0
-3.179E-1	8.191E+0	8.567E+0
-3.162E-1	8.006E+0	8.616E+0
-3.179E-1	7.967E+0	8.545E+0
-3.162E-1	7.996E+0	8.635E+0
-3.195E-1	8.165E+0	8.603E+0
-3.146E-1	8.168E+0	8.658E+0
-3.195E-1	8.055E+0	8.532E+0
-3.179E-1	7.889E+0	8.694E+0
-3.162E-1	7.974E+0	8.593E+0
-3.162E-1	8.178E+0	8.399E+0
-3.162E-1	7.944E+0	8.532E+0
-3.179E-1	8.026E+0	8.755E+0
-3.162E-1	8.090E+0	8.684E+0
-3.162E-1	7.974E+0	8.580E+0
-3.211E-1	8.052E+0	8.648E+0
-3.179E-1	8.074E+0	8.600E+0
-3.146E-1	8.120E+0	8.499E+0
-3.162E-1	8.308E+0	8.321E+0
-3.179E-1	7.970E+0	8.590E+0
-3.227E-1	7.889E+0	8.697E+0
-3.195E-1	8.065E+0	8.593E+0
-3.146E-1	8.009E+0	8.515E+0
-3.179E-1	7.948E+0	8.538E+0
-3.195E-1	8.032E+0	8.704E+0
-3.179E-1	8.107E+0	8.593E+0
-3.162E-1	8.061E+0	8.548E+0
-3.179E-1	8.090E+0	8.619E+0
-3.195E-1	7.932E+0	8.622E+0
-3.162E-1	8.042E+0	8.554E+0
-3.179E-1	8.026E+0	8.658E+0
-3.162E-1	7.873E+0	8.603E+0
-3.211E-1	8.048E+0	8.525E+0
-3.162E-1	7.860E+0	8.584E+0
-3.162E-1	8.139E+0	8.538E+0
-3.195E-1	7.954E+0	8.665E+0
-3.179E-1	8.026E+0	8.548E+0
-3.162E-1	7.886E+0	8.506E+0
-3.162E-1	8.065E+0	8.593E+0
-3.195E-1	7.983E+0	8.691E+0
-3.195E-1	8.013E+0	8.476E+0
-3.179E-1	8.019E+0	8.548E+0
-3.179E-1	7.938E+0	8.451E+0
-3.179E-1	8.126E+0	8.551E+0
-3.211E-1	7.977E+0	8.525E+0
-3.179E-1	8.149E+0	8.515E+0
-3.162E-1	8.032E+0	8.609E+0
-3.195E-1	8.094E+0	8.678E+0
-3.211E-1	7.987E+0	8.609E+0
-3.146E-1	8.207E+0	8.655E+0
-3.146E-1	8.256E+0	8.515E+0
-3.162E-1	8.058E+0	8.499E+0
-3.162E-1	8.006E+0	8.635E+0
-3.195E-1	8.071E+0	8.749E+0
-3.179E-1	7.964E+0	8.629E+0
-3.195E-1	8.009E+0	8.597E+0
-3.179E-1	7.880E+0	8.678E+0
-3.179E-1	8.068E+0	8.593E+0
-3.162E-1	8.159E+0	8.486E+0
-3.195E-1	8.129E+0	8.645E+0
-3.195E-1	8.009E+0	8.655E+0
-3.162E-1	8.136E+0	8.619E+0
-3.179E-1	8.172E+0	8.522E+0
-3.195E-1	8.061E+0	8.541E+0
-3.195E-1	8.256E+0	8.668E+0
-3.162E-1	7.922E+0	8.655E+0
-3.179E-1	8.006E+0	8.606E+0
-3.195E-1	8.084E+0	8.788E+0
-3.195E-1	7.919E+0	8.661E+0
-3.179E-1	8.210E+0	8.502E+0
-3.179E-1	8.058E+0	8.681E+0
-3.211E-1	8.168E+0	8.506E+0
-3.195E-1	7.922E+0	8.733E+0
-3.162E-1	7.944E+0	8.467E+0
-3.162E-1	8.204E+0	8.681E+0
-3.179E-1	8.055E+0	8.587E+0
-3.195E-1	8.204E+0	8.613E+0
-3.146E-1	8.074E+0	8.694E+0
-3.146E-1	7.948E+0	8.580E+0
-3.162E-1	7.954E+0	8.642E+0
-3.179E-1	8.058E+0	8.538E+0
-3.162E-1	8.042E+0	8.749E+0
-3.179E-1	7.964E+0	8.564E+0
-3.162E-1	7.941E+0	8.506E+0
-3.195E-1	8.006E+0	8.551E+0
-3.179E-1	8.152E+0	8.525E+0
-3.179E-1	8.087E+0	8.522E+0
-3.227E-1	8.016E+0	8.639E+0
-3.179E-1	8.013E+0	8.687E+0
-3.146E-1	7.948E+0	8.655E+0
-3.146E-1	8.026E+0	8.580E+0
-3.162E-1	7.902E+0	8.470E+0
-3.179E-1	8.100E+0	8.655E+0
-3.162E-1	8.077E+0	8.603E+0
-3.195E-1	8.107E+0	8.480E+0
-3.179E-1	7.977E+0	8.730E+0
-3.211E-1	8.077E+0	8.603E+0
-3.162E-1	8.074E+0	8.681E+0
-3.162E-1	7.860E+0	8.480E+0
-3.211E-1	7.967E+0	8.710E+0
-3.179E-1	8.223E+0	8.609E+0
-3.179E-1	8.003E+0	8.535E+0
-3.179E-1	8.032E+0	8.567E+0
-3.179E-1	8.071E+0	8.486E+0
-3.195E-1	7.893E+0	8.609E+0
-3.179E-1	8.090E+0	8.632E+0
-3.146E-1	8.097E+0	8.629E+0
-3.211E-1	8.146E+0	8.483E+0
-3.179E-1	8.003E+0	8.691E+0
-3.179E-1	8.155E+0	8.444E+0
-3.162E-1	8.026E+0	8.704E+0
-3.195E-1	7.919E+0	8.707E+0
-3.211E-1	8.087E+0	8.509E+0
-3.146E-1	8.058E+0	8.564E+0
-3.179E-1	8.016E+0	8.665E+0
-3.179E-1	7.954E+0	8.684E+0
-3.195E-1	8.013E+0	8.635E+0
-3.162E-1	7.980E+0	8.652E+0
-3.146E-1	8.185E+0	8.561E+0
-3.179E-1	8.162E+0	8.467E+0
-3.195E-1	8.032E+0	8.535E+0
[truncated: 82,660 more rows]
