# Supplementary material for: Improved ANAP incorporation and VCF analysis reveal details of P2X7 current facilitation and a limited conformational interplay between ATP binding and the intracellular ballast domain
Source: eLife. 2023 Jan 4;12:e82479. doi: 10.7554/eLife.82479 (PMC9859053; doi:10.7554/eLife.82479)
Supplement: Figure 3—figure supplement 3—source data 2. [file elife-82479-fig3-figsupp3-data2.zip › Figure-3_figure-supplement-3_source-data-2/Cys-Ala-constructs/k04/09.csv]

-3.889E-2	3.338E+0	5.787E+0
-4.214E-2	3.276E+0	5.823E+0
-3.403E-2	3.306E+0	5.901E+0
-3.565E-2	3.293E+0	5.920E+0
-4.051E-2	3.276E+0	5.820E+0
-4.214E-2	3.215E+0	5.768E+0
-3.403E-2	3.286E+0	5.842E+0
-3.727E-2	3.251E+0	5.781E+0
-4.051E-2	3.231E+0	5.791E+0
-4.051E-2	3.254E+0	5.911E+0
-3.565E-2	3.260E+0	5.820E+0
-3.889E-2	3.263E+0	5.791E+0
-4.051E-2	3.267E+0	5.748E+0
-3.727E-2	3.273E+0	5.859E+0
-3.403E-2	3.241E+0	5.894E+0
-3.889E-2	3.361E+0	5.829E+0
-4.051E-2	3.221E+0	5.803E+0
-4.214E-2	3.241E+0	5.829E+0
-3.403E-2	3.312E+0	5.839E+0
-3.889E-2	3.238E+0	5.784E+0
-3.565E-2	3.289E+0	5.842E+0
-4.051E-2	3.254E+0	5.885E+0
-3.727E-2	3.238E+0	5.878E+0
-3.565E-2	3.263E+0	5.920E+0
-4.051E-2	3.309E+0	5.878E+0
-3.889E-2	3.238E+0	5.862E+0
-3.727E-2	3.195E+0	5.829E+0
-3.565E-2	3.302E+0	5.781E+0
-4.214E-2	3.286E+0	5.868E+0
-3.889E-2	3.335E+0	5.872E+0
-3.727E-2	3.273E+0	5.891E+0
-3.565E-2	3.276E+0	5.891E+0
-4.051E-2	3.312E+0	5.781E+0
-3.889E-2	3.309E+0	5.842E+0
-3.565E-2	3.302E+0	5.803E+0
-3.727E-2	3.234E+0	5.901E+0
-4.376E-2	3.289E+0	5.868E+0
-3.889E-2	3.306E+0	5.826E+0
-3.889E-2	3.231E+0	5.758E+0
-3.727E-2	3.299E+0	5.846E+0
-4.538E-2	3.263E+0	5.888E+0
-3.727E-2	3.302E+0	5.816E+0
-3.727E-2	3.195E+0	5.807E+0
-3.565E-2	3.293E+0	5.891E+0
-4.214E-2	3.238E+0	5.953E+0
-3.565E-2	3.202E+0	5.761E+0
-4.051E-2	3.202E+0	5.888E+0
-3.565E-2	3.276E+0	5.904E+0
-4.376E-2	3.263E+0	5.810E+0
-3.240E-2	3.299E+0	5.758E+0
-3.889E-2	3.270E+0	5.891E+0
-3.403E-2	3.289E+0	5.865E+0
-4.376E-2	3.257E+0	5.878E+0
-3.565E-2	3.283E+0	5.849E+0
-4.051E-2	3.251E+0	5.927E+0
-3.565E-2	3.276E+0	5.810E+0
-4.214E-2	3.241E+0	5.852E+0
-3.727E-2	3.241E+0	5.813E+0
-4.051E-2	3.309E+0	5.826E+0
-3.727E-2	3.225E+0	5.791E+0
-4.538E-2	3.280E+0	5.865E+0
-3.403E-2	3.238E+0	5.765E+0
-4.051E-2	3.231E+0	5.888E+0
-3.240E-2	3.254E+0	5.865E+0
-4.538E-2	3.263E+0	5.774E+0
-3.889E-2	3.315E+0	5.781E+0
-4.376E-2	3.312E+0	5.872E+0
-3.240E-2	3.273E+0	5.833E+0
-4.700E-2	3.257E+0	5.862E+0
-3.403E-2	3.312E+0	5.891E+0
-4.051E-2	3.306E+0	5.855E+0
-3.727E-2	3.283E+0	5.778E+0
-4.376E-2	3.251E+0	5.862E+0
-3.727E-2	3.231E+0	5.898E+0
-4.051E-2	3.195E+0	5.875E+0
-3.403E-2	3.244E+0	5.917E+0
-4.214E-2	3.263E+0	5.803E+0
-3.565E-2	3.251E+0	5.849E+0
-3.889E-2	3.267E+0	5.881E+0
-3.403E-2	3.367E+0	5.742E+0
-4.538E-2	3.283E+0	5.982E+0
-3.565E-2	3.260E+0	5.810E+0
-3.889E-2	3.309E+0	5.813E+0
-3.565E-2	3.234E+0	5.823E+0
-4.214E-2	3.241E+0	5.959E+0
-3.727E-2	3.296E+0	5.839E+0
-3.565E-2	3.286E+0	5.894E+0
-3.565E-2	3.319E+0	5.936E+0
-4.051E-2	3.315E+0	5.891E+0
-3.727E-2	3.328E+0	5.833E+0
-3.565E-2	3.192E+0	5.862E+0
-3.565E-2	3.361E+0	5.901E+0
-4.214E-2	3.189E+0	5.904E+0
-3.727E-2	3.176E+0	5.920E+0
-3.727E-2	3.251E+0	5.771E+0
-3.403E-2	3.273E+0	5.891E+0
-4.214E-2	3.257E+0	5.807E+0
-3.565E-2	3.306E+0	5.888E+0
-3.727E-2	3.263E+0	5.816E+0
-4.051E-2	3.309E+0	5.988E+0
-4.214E-2	3.283E+0	5.930E+0
-3.889E-2	3.332E+0	5.898E+0
-3.727E-2	3.283E+0	5.911E+0
-3.889E-2	3.293E+0	5.800E+0
-4.051E-2	3.280E+0	5.852E+0
-4.214E-2	3.312E+0	5.872E+0
-3.565E-2	3.234E+0	5.791E+0
-3.727E-2	3.273E+0	5.878E+0
-4.051E-2	3.267E+0	5.904E+0
-3.727E-2	3.208E+0	5.855E+0
-3.565E-2	3.319E+0	5.787E+0
-3.889E-2	3.234E+0	5.891E+0
-3.889E-2	3.241E+0	5.742E+0
-4.051E-2	3.341E+0	5.852E+0
-3.727E-2	3.286E+0	5.800E+0
-3.889E-2	3.280E+0	5.826E+0
-3.889E-2	3.322E+0	5.865E+0
-4.214E-2	3.270E+0	5.787E+0
-3.240E-2	3.348E+0	5.862E+0
-4.051E-2	3.335E+0	5.881E+0
-3.889E-2	3.315E+0	5.933E+0
-3.889E-2	3.260E+0	5.885E+0
-3.240E-2	3.377E+0	5.803E+0
-4.214E-2	3.315E+0	5.765E+0
-3.889E-2	3.286E+0	5.803E+0
-4.538E-2	3.306E+0	5.920E+0
-3.403E-2	3.247E+0	5.881E+0
-4.214E-2	3.286E+0	5.898E+0
-3.727E-2	3.273E+0	5.862E+0
-4.051E-2	3.306E+0	5.865E+0
-3.403E-2	3.299E+0	5.982E+0
-4.376E-2	3.289E+0	5.852E+0
-3.889E-2	3.218E+0	5.794E+0
-4.051E-2	3.244E+0	5.787E+0
-3.403E-2	3.263E+0	5.797E+0
-4.051E-2	3.348E+0	5.803E+0
-3.889E-2	3.267E+0	5.917E+0
-4.051E-2	3.251E+0	5.846E+0
-3.403E-2	3.289E+0	5.927E+0
-4.214E-2	3.257E+0	5.868E+0
-3.727E-2	3.276E+0	5.872E+0
-4.214E-2	3.270E+0	5.862E+0
-3.565E-2	3.247E+0	5.904E+0
-4.214E-2	3.319E+0	5.901E+0
-3.565E-2	3.270E+0	5.930E+0
-4.538E-2	3.306E+0	5.891E+0
-3.403E-2	3.234E+0	5.758E+0
-3.889E-2	3.289E+0	5.862E+0
-3.727E-2	3.289E+0	5.842E+0
-4.214E-2	3.244E+0	5.891E+0
-2.916E-2	3.315E+0	5.768E+0
-3.889E-2	3.293E+0	5.975E+0
-3.727E-2	3.267E+0	5.823E+0
-4.051E-2	3.293E+0	5.859E+0
-3.403E-2	3.335E+0	5.907E+0
-3.727E-2	3.293E+0	5.868E+0
-3.727E-2	3.263E+0	5.943E+0
-4.051E-2	3.371E+0	5.969E+0
-3.240E-2	3.276E+0	5.810E+0
-4.051E-2	3.280E+0	5.794E+0
-4.051E-2	3.293E+0	5.966E+0
-4.538E-2	3.286E+0	5.898E+0
-3.403E-2	3.289E+0	5.836E+0
-3.889E-2	3.286E+0	5.865E+0
-3.727E-2	3.225E+0	5.901E+0
-4.376E-2	3.270E+0	5.933E+0
-3.403E-2	3.276E+0	5.820E+0
-3.889E-2	3.296E+0	5.868E+0
-3.727E-2	3.260E+0	5.959E+0
-4.051E-2	3.283E+0	5.962E+0
-3.403E-2	3.289E+0	5.709E+0
-4.214E-2	3.315E+0	5.823E+0
-3.889E-2	3.283E+0	5.852E+0
-4.051E-2	3.309E+0	5.823E+0
-3.565E-2	3.280E+0	5.859E+0
-4.051E-2	3.260E+0	5.813E+0
-4.214E-2	3.205E+0	5.836E+0
-4.051E-2	3.241E+0	5.800E+0
-3.403E-2	3.306E+0	5.729E+0
-4.214E-2	3.241E+0	5.885E+0
-4.051E-2	3.302E+0	5.787E+0
-4.538E-2	3.199E+0	5.836E+0
-3.565E-2	3.263E+0	5.820E+0
-3.889E-2	3.306E+0	5.833E+0
-4.214E-2	3.267E+0	5.962E+0
-4.051E-2	3.254E+0	5.752E+0
-3.403E-2	3.225E+0	5.911E+0
-3.889E-2	3.293E+0	5.768E+0
-4.214E-2	3.293E+0	5.813E+0
-3.889E-2	3.283E+0	5.833E+0
-3.565E-2	3.228E+0	5.914E+0
-3.565E-2	3.335E+0	5.898E+0
-3.889E-2	3.273E+0	5.803E+0
-3.889E-2	3.319E+0	5.787E+0
-3.565E-2	3.247E+0	5.894E+0
-3.727E-2	3.302E+0	5.862E+0
-3.889E-2	3.260E+0	5.842E+0
-3.889E-2	3.267E+0	5.862E+0
-3.727E-2	3.309E+0	5.936E+0
-3.727E-2	3.309E+0	5.862E+0
-4.214E-2	3.241E+0	5.872E+0
-4.051E-2	3.247E+0	5.878E+0
-3.727E-2	3.228E+0	5.836E+0
-3.403E-2	3.289E+0	5.803E+0
-4.214E-2	3.348E+0	5.898E+0
-3.889E-2	3.260E+0	5.875E+0
-3.727E-2	3.263E+0	5.885E+0
-3.403E-2	3.306E+0	5.778E+0
-4.214E-2	3.302E+0	5.881E+0
-3.727E-2	3.195E+0	5.849E+0
-3.889E-2	3.218E+0	5.849E+0
-3.565E-2	3.218E+0	5.846E+0
-4.376E-2	3.273E+0	5.826E+0
-3.889E-2	3.199E+0	5.930E+0
-3.889E-2	3.306E+0	5.833E+0
-3.565E-2	3.241E+0	5.807E+0
-4.214E-2	3.315E+0	5.982E+0
-3.565E-2	3.312E+0	5.849E+0
-3.889E-2	3.231E+0	5.807E+0
-3.240E-2	3.254E+0	5.872E+0
-4.376E-2	3.315E+0	5.794E+0
-3.565E-2	3.289E+0	5.846E+0
-3.889E-2	3.332E+0	5.901E+0
-3.403E-2	3.319E+0	5.855E+0
-4.214E-2	3.263E+0	5.956E+0
-3.889E-2	3.270E+0	5.735E+0
-4.051E-2	3.312E+0	5.894E+0
-3.078E-2	3.257E+0	5.745E+0
-4.538E-2	3.296E+0	5.878E+0
-3.889E-2	3.202E+0	5.865E+0
-3.889E-2	3.328E+0	5.917E+0
-3.565E-2	3.276E+0	5.930E+0
-4.214E-2	3.293E+0	5.823E+0
-4.051E-2	3.348E+0	5.904E+0
-4.214E-2	3.309E+0	5.768E+0
-3.403E-2	3.244E+0	5.930E+0
-4.700E-2	3.299E+0	5.901E+0
-3.727E-2	3.299E+0	5.852E+0
-3.889E-2	3.247E+0	5.826E+0
-3.240E-2	3.325E+0	5.859E+0
-4.214E-2	3.260E+0	5.755E+0
-3.565E-2	3.283E+0	5.768E+0
-3.565E-2	3.306E+0	5.888E+0
-3.565E-2	3.309E+0	5.855E+0
-4.214E-2	3.306E+0	5.836E+0
-3.889E-2	3.289E+0	5.917E+0
-4.051E-2	3.202E+0	5.907E+0
-3.403E-2	3.299E+0	5.894E+0
-4.214E-2	3.335E+0	5.898E+0
-3.889E-2	3.299E+0	5.839E+0
-4.051E-2	3.270E+0	5.820E+0
-3.565E-2	3.286E+0	5.826E+0
-4.051E-2	3.257E+0	5.920E+0
-3.727E-2	3.286E+0	5.803E+0
-4.051E-2	3.315E+0	5.898E+0
-3.565E-2	3.286E+0	5.820E+0
-3.889E-2	3.251E+0	5.862E+0
-3.565E-2	3.319E+0	5.901E+0
-3.727E-2	3.283E+0	5.868E+0
-3.727E-2	3.286E+0	5.875E+0
-4.376E-2	3.273E+0	5.907E+0
-3.889E-2	3.309E+0	5.875E+0
-3.889E-2	3.293E+0	5.823E+0
-3.727E-2	3.348E+0	5.849E+0
-4.214E-2	3.195E+0	5.901E+0
-3.889E-2	3.260E+0	5.774E+0
-3.727E-2	3.280E+0	5.833E+0
-3.565E-2	3.251E+0	5.920E+0
-4.376E-2	3.289E+0	5.839E+0
-4.051E-2	3.221E+0	5.797E+0
-3.727E-2	3.289E+0	5.826E+0
-3.565E-2	3.280E+0	5.885E+0
-4.051E-2	3.263E+0	5.781E+0
-4.214E-2	3.335E+0	5.833E+0
-3.727E-2	3.312E+0	5.781E+0
-3.727E-2	3.260E+0	5.881E+0
-4.051E-2	3.335E+0	5.807E+0
-3.889E-2	3.241E+0	5.901E+0
-3.889E-2	3.238E+0	5.823E+0
-3.889E-2	3.289E+0	5.774E+0
-4.051E-2	3.296E+0	5.936E+0
-4.214E-2	3.221E+0	5.907E+0
-3.565E-2	3.293E+0	5.774E+0
-3.727E-2	3.283E+0	5.878E+0
-3.889E-2	3.280E+0	5.872E+0
-4.214E-2	3.289E+0	5.829E+0
-3.565E-2	3.208E+0	5.852E+0
-3.565E-2	3.234E+0	5.849E+0
-3.727E-2	3.273E+0	5.794E+0
-4.214E-2	3.263E+0	5.914E+0
-3.565E-2	3.276E+0	5.849E+0
-3.889E-2	3.270E+0	5.784E+0
-4.051E-2	3.257E+0	5.774E+0
-4.214E-2	3.280E+0	5.904E+0
-3.565E-2	3.312E+0	5.875E+0
-4.051E-2	3.205E+0	5.820E+0
-3.727E-2	3.286E+0	5.878E+0
-4.376E-2	3.358E+0	5.816E+0
-3.727E-2	3.276E+0	5.881E+0
-4.051E-2	3.234E+0	5.735E+0
-4.051E-2	3.205E+0	5.865E+0
-4.051E-2	3.273E+0	5.829E+0
-3.727E-2	3.247E+0	5.803E+0
-4.051E-2	3.267E+0	5.778E+0
-3.727E-2	3.319E+0	5.813E+0
-4.051E-2	3.218E+0	5.823E+0
-3.403E-2	3.302E+0	5.852E+0
-4.051E-2	3.325E+0	5.807E+0
-3.403E-2	3.306E+0	5.885E+0
-4.376E-2	3.341E+0	5.911E+0
-3.565E-2	3.293E+0	5.898E+0
-4.214E-2	3.267E+0	5.855E+0
-4.051E-2	3.312E+0	5.826E+0
-4.376E-2	3.225E+0	5.885E+0
-3.403E-2	3.260E+0	5.846E+0
-3.889E-2	3.302E+0	5.803E+0
-3.727E-2	3.293E+0	5.781E+0
-4.214E-2	3.299E+0	5.774E+0
-3.565E-2	3.322E+0	5.936E+0
-4.051E-2	3.276E+0	5.758E+0
-3.727E-2	3.260E+0	5.859E+0
-4.214E-2	3.364E+0	5.875E+0
-3.727E-2	3.335E+0	5.771E+0
-3.889E-2	3.280E+0	5.774E+0
-3.727E-2	3.244E+0	5.794E+0
-4.376E-2	3.247E+0	5.826E+0
-3.727E-2	3.218E+0	5.849E+0
-4.051E-2	3.276E+0	5.959E+0
-3.727E-2	3.283E+0	5.803E+0
-4.538E-2	3.273E+0	5.914E+0
-3.565E-2	3.244E+0	5.771E+0
-3.889E-2	3.263E+0	5.813E+0
-3.889E-2	3.218E+0	5.920E+0
-4.376E-2	3.263E+0	5.901E+0
-3.403E-2	3.267E+0	5.820E+0
-4.051E-2	3.276E+0	5.729E+0
-3.889E-2	3.238E+0	5.794E+0
-4.214E-2	3.280E+0	5.852E+0
-3.565E-2	3.205E+0	5.855E+0
-3.889E-2	3.260E+0	5.829E+0
-3.727E-2	3.361E+0	5.833E+0
-3.889E-2	3.267E+0	5.862E+0
-3.565E-2	3.351E+0	5.878E+0
-3.565E-2	3.296E+0	5.800E+0
-3.889E-2	3.309E+0	5.865E+0
-4.214E-2	3.280E+0	5.881E+0
-3.403E-2	3.228E+0	5.885E+0
-3.889E-2	3.296E+0	5.803E+0
-3.727E-2	3.302E+0	5.768E+0
-4.376E-2	3.263E+0	5.774E+0
-3.727E-2	3.325E+0	5.859E+0
-3.727E-2	3.341E+0	5.768E+0
-3.727E-2	3.257E+0	5.781E+0
-4.051E-2	3.328E+0	5.794E+0
-3.565E-2	3.218E+0	5.920E+0
-3.727E-2	3.228E+0	5.881E+0
-4.051E-2	3.319E+0	5.875E+0
-3.889E-2	3.319E+0	5.758E+0
-3.727E-2	3.286E+0	5.865E+0
-3.727E-2	3.351E+0	5.833E+0
-3.727E-2	3.244E+0	5.791E+0
-3.889E-2	3.251E+0	5.748E+0
-4.051E-2	3.260E+0	5.794E+0
-3.565E-2	3.215E+0	5.820E+0
-4.051E-2	3.299E+0	5.907E+0
-3.889E-2	3.254E+0	5.836E+0
-3.727E-2	3.302E+0	5.894E+0
-3.565E-2	3.257E+0	5.755E+0
-4.214E-2	3.325E+0	5.901E+0
-4.051E-2	3.293E+0	5.826E+0
-4.051E-2	3.328E+0	5.791E+0
-3.727E-2	3.263E+0	5.849E+0
-4.214E-2	3.218E+0	5.914E+0
-4.051E-2	3.273E+0	5.875E+0
-3.727E-2	3.228E+0	5.826E+0
-3.403E-2	3.332E+0	5.739E+0
-4.051E-2	3.296E+0	5.813E+0
-4.214E-2	3.302E+0	5.904E+0
-3.565E-2	3.332E+0	5.800E+0
-3.403E-2	3.286E+0	5.794E+0
-4.214E-2	3.263E+0	5.810E+0
-4.214E-2	3.173E+0	5.826E+0
-3.727E-2	3.289E+0	5.794E+0
-3.403E-2	3.202E+0	5.846E+0
-4.051E-2	3.280E+0	5.823E+0
-3.727E-2	3.234E+0	5.846E+0
-4.051E-2	3.312E+0	5.794E+0
-3.403E-2	3.263E+0	5.888E+0
-4.214E-2	3.231E+0	5.748E+0
-3.565E-2	3.254E+0	5.842E+0
-4.051E-2	3.251E+0	5.868E+0
-3.727E-2	3.251E+0	5.726E+0
-4.376E-2	3.341E+0	5.865E+0
-3.889E-2	3.302E+0	5.774E+0
-4.051E-2	3.273E+0	5.797E+0
-3.565E-2	3.283E+0	5.868E+0
-4.376E-2	3.257E+0	5.940E+0
-3.565E-2	3.263E+0	5.898E+0
-4.051E-2	3.251E+0	5.709E+0
-3.403E-2	3.296E+0	5.846E+0
-4.214E-2	3.218E+0	5.820E+0
-3.889E-2	3.247E+0	5.768E+0
-3.727E-2	3.195E+0	5.797E+0
-3.403E-2	3.341E+0	5.794E+0
-4.538E-2	3.364E+0	5.820E+0
-3.403E-2	3.309E+0	5.836E+0
-3.727E-2	3.234E+0	5.833E+0
-3.565E-2	3.315E+0	5.936E+0
-4.538E-2	3.312E+0	5.842E+0
-3.727E-2	3.299E+0	5.846E+0
-3.889E-2	3.257E+0	5.807E+0
-3.403E-2	3.319E+0	5.920E+0
-4.538E-2	3.267E+0	5.849E+0
-4.051E-2	3.315E+0	5.820E+0
-4.051E-2	3.348E+0	5.859E+0
-3.565E-2	3.251E+0	5.807E+0
-4.051E-2	3.286E+0	5.810E+0
-4.051E-2	3.335E+0	5.803E+0
-4.051E-2	3.260E+0	5.739E+0
-3.565E-2	3.322E+0	5.911E+0
-4.051E-2	3.280E+0	5.836E+0
-3.727E-2	3.306E+0	5.807E+0
-3.889E-2	3.257E+0	5.784E+0
-3.727E-2	3.325E+0	5.865E+0
-4.051E-2	3.299E+0	5.807E+0
-3.889E-2	3.231E+0	5.862E+0
-3.889E-2	3.306E+0	5.820E+0
-3.565E-2	3.273E+0	5.894E+0
-4.214E-2	3.312E+0	5.885E+0
-4.051E-2	3.225E+0	5.820E+0
-3.727E-2	3.319E+0	5.784E+0
-3.565E-2	3.296E+0	5.859E+0
-4.051E-2	3.289E+0	5.807E+0
-4.051E-2	3.296E+0	5.888E+0
-3.727E-2	3.260E+0	5.878E+0
-3.727E-2	3.286E+0	5.833E+0
-4.214E-2	3.358E+0	5.852E+0
-4.051E-2	3.319E+0	5.800E+0
-3.889E-2	3.286E+0	5.865E+0
-4.051E-2	3.325E+0	5.810E+0
-3.889E-2	3.251E+0	5.846E+0
-4.051E-2	3.247E+0	5.745E+0
-3.403E-2	3.260E+0	5.875E+0
-3.565E-2	3.270E+0	5.891E+0
-4.214E-2	3.244E+0	5.907E+0
-4.051E-2	3.270E+0	5.975E+0
-3.403E-2	3.354E+0	5.872E+0
-3.727E-2	3.302E+0	5.826E+0
-4.214E-2	3.289E+0	5.904E+0
-3.889E-2	3.263E+0	5.820E+0
-3.727E-2	3.319E+0	5.855E+0
-3.727E-2	3.205E+0	5.813E+0
-3.889E-2	3.244E+0	5.872E+0
-4.214E-2	3.273E+0	5.781E+0
-3.565E-2	3.276E+0	5.810E+0
-4.214E-2	3.257E+0	5.872E+0
-4.214E-2	3.270E+0	5.833E+0
-4.051E-2	3.332E+0	5.784E+0
-3.240E-2	3.270E+0	5.872E+0
-3.727E-2	3.299E+0	5.810E+0
-4.051E-2	3.341E+0	5.768E+0
-4.214E-2	3.270E+0	5.849E+0
-3.403E-2	3.228E+0	5.849E+0
-4.214E-2	3.238E+0	5.752E+0
-3.727E-2	3.254E+0	5.846E+0
-4.051E-2	3.299E+0	5.800E+0
-3.565E-2	3.283E+0	5.784E+0
-4.051E-2	3.257E+0	5.852E+0
-4.051E-2	3.231E+0	5.755E+0
-4.214E-2	3.302E+0	5.803E+0
-3.403E-2	3.228E+0	5.855E+0
-4.214E-2	3.286E+0	5.791E+0
-3.889E-2	3.247E+0	5.872E+0
-4.214E-2	3.309E+0	5.820E+0
-3.565E-2	3.293E+0	5.872E+0
-4.214E-2	3.302E+0	5.862E+0
-3.565E-2	3.221E+0	5.794E+0
-4.051E-2	3.309E+0	5.778E+0
-3.240E-2	3.251E+0	5.949E+0
-3.889E-2	3.247E+0	5.846E+0
-3.889E-2	3.283E+0	5.878E+0
-4.051E-2	3.289E+0	5.800E+0
-3.565E-2	3.212E+0	5.875E+0
-4.051E-2	3.241E+0	5.833E+0
-3.727E-2	3.260E+0	5.885E+0
-4.214E-2	3.289E+0	5.836E+0
-3.240E-2	3.312E+0	5.787E+0
-4.214E-2	3.273E+0	5.849E+0
-3.889E-2	3.332E+0	5.810E+0
-4.051E-2	3.322E+0	5.800E+0
-3.565E-2	3.315E+0	5.829E+0
-3.727E-2	3.341E+0	5.865E+0
-3.889E-2	3.267E+0	5.758E+0
-4.214E-2	3.251E+0	5.842E+0
-3.565E-2	3.293E+0	5.829E+0
-3.889E-2	3.150E+0	5.784E+0
-3.889E-2	3.273E+0	5.842E+0
-4.214E-2	3.283E+0	5.833E+0
-3.727E-2	3.280E+0	5.816E+0
-4.051E-2	3.221E+0	5.803E+0
-3.727E-2	3.325E+0	5.891E+0
-4.376E-2	3.286E+0	5.862E+0
-3.565E-2	3.302E+0	5.820E+0
-3.727E-2	3.234E+0	5.940E+0
-4.214E-2	3.257E+0	5.875E+0
-4.214E-2	3.241E+0	5.829E+0
-3.727E-2	3.241E+0	5.839E+0
-4.051E-2	3.302E+0	5.839E+0
-3.889E-2	3.286E+0	5.875E+0
-3.889E-2	3.263E+0	5.849E+0
-3.565E-2	3.234E+0	5.813E+0
-4.051E-2	3.283E+0	5.797E+0
-3.889E-2	3.276E+0	5.716E+0
-4.214E-2	3.312E+0	5.732E+0
-3.565E-2	3.251E+0	5.816E+0
-3.889E-2	3.280E+0	5.778E+0
-4.051E-2	3.322E+0	5.755E+0
-4.214E-2	3.247E+0	5.755E+0
-3.727E-2	3.257E+0	5.820E+0
-4.051E-2	3.328E+0	5.833E+0
-3.889E-2	3.309E+0	5.833E+0
-4.051E-2	3.218E+0	5.839E+0
-3.240E-2	3.312E+0	5.778E+0
-3.889E-2	3.273E+0	5.833E+0
-4.051E-2	3.400E+0	5.836E+0
-4.376E-2	3.312E+0	5.778E+0
-3.403E-2	3.228E+0	5.752E+0
-3.889E-2	3.289E+0	5.781E+0
-3.889E-2	3.260E+0	5.823E+0
-4.214E-2	3.257E+0	5.979E+0
-3.727E-2	3.328E+0	5.703E+0
-3.727E-2	3.351E+0	5.852E+0
-3.727E-2	3.238E+0	5.868E+0
-3.727E-2	3.270E+0	5.823E+0
-3.727E-2	3.315E+0	5.820E+0
-3.727E-2	3.309E+0	5.872E+0
-4.214E-2	3.257E+0	5.833E+0
-4.214E-2	3.231E+0	5.771E+0
-3.727E-2	3.358E+0	5.781E+0
-3.565E-2	3.309E+0	5.839E+0
-4.051E-2	3.312E+0	5.823E+0
-3.889E-2	3.257E+0	5.839E+0
-3.565E-2	3.319E+0	5.852E+0
-3.727E-2	3.283E+0	5.794E+0
-4.051E-2	3.283E+0	5.901E+0
-4.214E-2	3.286E+0	5.810E+0
-3.727E-2	3.267E+0	5.813E+0
-3.889E-2	3.273E+0	5.823E+0
-4.051E-2	3.345E+0	5.839E+0
-4.051E-2	3.260E+0	5.836E+0
-3.727E-2	3.257E+0	5.875E+0
-3.727E-2	3.341E+0	5.794E+0
-4.214E-2	3.238E+0	5.803E+0
-3.727E-2	3.293E+0	5.771E+0
-3.889E-2	3.205E+0	5.859E+0
-3.565E-2	3.251E+0	5.829E+0
-4.376E-2	3.322E+0	5.778E+0
-3.727E-2	3.234E+0	5.758E+0
-3.889E-2	3.228E+0	5.787E+0
-3.565E-2	3.325E+0	5.875E+0
-4.376E-2	3.283E+0	5.771E+0
-3.889E-2	3.192E+0	5.719E+0
-4.051E-2	3.189E+0	5.774E+0
-3.403E-2	3.270E+0	5.771E+0
-4.376E-2	3.221E+0	5.891E+0
-3.889E-2	3.283E+0	5.761E+0
-4.051E-2	3.267E+0	5.949E+0
-3.403E-2	3.228E+0	5.752E+0
-4.376E-2	3.332E+0	5.807E+0
-3.727E-2	3.390E+0	5.758E+0
-4.051E-2	3.299E+0	5.826E+0
-3.240E-2	3.263E+0	5.716E+0
-4.538E-2	3.280E+0	5.778E+0
-3.889E-2	3.257E+0	5.846E+0
-4.376E-2	3.218E+0	5.758E+0
-3.565E-2	3.257E+0	5.846E+0
-4.376E-2	3.302E+0	5.778E+0
-3.727E-2	3.254E+0	5.846E+0
-4.214E-2	3.302E+0	5.904E+0
-3.403E-2	3.332E+0	5.768E+0
-4.051E-2	3.306E+0	5.807E+0
-3.727E-2	3.225E+0	5.791E+0
-3.889E-2	3.247E+0	5.842E+0
-3.240E-2	3.241E+0	5.833E+0
-4.538E-2	3.231E+0	5.836E+0
-3.889E-2	3.280E+0	5.745E+0
-3.889E-2	3.273E+0	5.839E+0
-3.565E-2	3.338E+0	5.810E+0
-4.376E-2	3.244E+0	5.813E+0
-4.214E-2	3.205E+0	5.771E+0
-4.051E-2	3.267E+0	5.784E+0
-3.565E-2	3.312E+0	5.836E+0
-4.051E-2	3.221E+0	5.726E+0
-3.889E-2	3.260E+0	5.722E+0
-4.051E-2	3.302E+0	5.852E+0
-3.565E-2	3.286E+0	5.810E+0
-4.214E-2	3.218E+0	5.859E+0
-3.889E-2	3.238E+0	5.826E+0
-4.051E-2	3.293E+0	5.849E+0
-3.889E-2	3.315E+0	5.752E+0
-4.214E-2	3.186E+0	5.771E+0
-3.727E-2	3.312E+0	5.758E+0
-3.889E-2	3.244E+0	5.826E+0
-3.727E-2	3.293E+0	5.778E+0
-4.214E-2	3.315E+0	5.846E+0
-4.051E-2	3.358E+0	5.765E+0
-3.727E-2	3.105E+0	5.914E+0
-3.889E-2	3.335E+0	5.823E+0
-3.727E-2	3.270E+0	5.826E+0
-4.051E-2	3.286E+0	5.898E+0
-3.403E-2	3.270E+0	5.839E+0
-3.727E-2	3.315E+0	5.816E+0
-4.051E-2	3.276E+0	5.800E+0
-4.051E-2	3.260E+0	5.878E+0
-3.403E-2	3.276E+0	5.784E+0
-3.565E-2	3.286E+0	5.787E+0
-3.727E-2	3.283E+0	5.868E+0
-4.376E-2	3.315E+0	5.868E+0
-3.565E-2	3.293E+0	5.859E+0
-3.889E-2	3.302E+0	5.852E+0
-3.889E-2	3.309E+0	5.752E+0
-4.051E-2	3.234E+0	5.771E+0
-3.727E-2	3.218E+0	5.800E+0
-3.889E-2	3.263E+0	5.833E+0
-4.051E-2	3.280E+0	5.823E+0
-4.376E-2	3.221E+0	5.826E+0
-3.565E-2	3.244E+0	5.898E+0
-4.214E-2	3.280E+0	5.842E+0
-3.727E-2	3.273E+0	5.794E+0
-4.214E-2	3.254E+0	5.888E+0
-3.403E-2	3.289E+0	5.803E+0
-3.889E-2	3.267E+0	5.816E+0
-4.051E-2	3.208E+0	5.839E+0
-4.538E-2	3.244E+0	5.758E+0
-3.889E-2	3.273E+0	5.778E+0
-3.889E-2	3.257E+0	5.784E+0
-3.727E-2	3.302E+0	5.761E+0
-4.376E-2	3.257E+0	5.855E+0
-3.078E-2	3.276E+0	5.745E+0
-3.889E-2	3.247E+0	5.836E+0
-3.727E-2	3.254E+0	5.752E+0
-4.376E-2	3.247E+0	5.826E+0
-3.565E-2	3.260E+0	5.810E+0
-3.889E-2	3.215E+0	5.820E+0
-3.889E-2	3.267E+0	5.787E+0
-4.214E-2	3.254E+0	5.956E+0
-3.403E-2	3.286E+0	5.748E+0
-3.889E-2	3.319E+0	5.868E+0
-4.051E-2	3.328E+0	5.846E+0
-4.214E-2	3.270E+0	5.839E+0
-3.565E-2	3.273E+0	5.881E+0
-3.727E-2	3.267E+0	5.781E+0
-3.565E-2	3.257E+0	5.823E+0
-4.214E-2	3.289E+0	5.729E+0
-3.727E-2	3.332E+0	5.813E+0
-4.051E-2	3.283E+0	5.813E+0
-4.051E-2	3.299E+0	5.875E+0
-4.051E-2	3.315E+0	5.797E+0
-3.727E-2	3.335E+0	5.787E+0
-4.376E-2	3.302E+0	5.813E+0
-3.565E-2	3.293E+0	5.833E+0
-4.051E-2	3.231E+0	5.784E+0
-3.565E-2	3.241E+0	5.813E+0
-4.214E-2	3.212E+0	5.898E+0
-3.727E-2	3.267E+0	5.901E+0
-4.214E-2	3.244E+0	5.739E+0
-3.240E-2	3.244E+0	5.794E+0
-4.214E-2	3.228E+0	5.836E+0
-3.727E-2	3.212E+0	5.774E+0
-4.538E-2	3.215E+0	5.778E+0
-3.240E-2	3.215E+0	5.768E+0
-4.051E-2	3.244E+0	5.800E+0
-3.889E-2	3.338E+0	5.911E+0
-4.051E-2	3.296E+0	5.836E+0
-3.403E-2	3.319E+0	5.791E+0
-4.051E-2	3.267E+0	5.771E+0
-3.727E-2	3.296E+0	5.745E+0
-4.376E-2	3.312E+0	5.842E+0
-3.727E-2	3.215E+0	5.803E+0
-3.727E-2	3.286E+0	5.722E+0
-3.889E-2	3.244E+0	5.979E+0
-4.214E-2	3.302E+0	5.765E+0
-3.403E-2	3.257E+0	5.862E+0
-3.727E-2	3.254E+0	5.693E+0
-3.889E-2	3.247E+0	5.787E+0
-4.051E-2	3.299E+0	5.758E+0
-3.565E-2	3.345E+0	5.823E+0
-4.051E-2	3.241E+0	5.739E+0
-3.727E-2	3.325E+0	5.800E+0
-4.214E-2	3.332E+0	5.787E+0
-3.565E-2	3.289E+0	5.781E+0
-3.727E-2	3.273E+0	5.787E+0
-3.889E-2	3.293E+0	5.826E+0
-4.051E-2	3.280E+0	5.833E+0
-3.727E-2	3.221E+0	5.787E+0
-3.727E-2	3.257E+0	5.842E+0
-3.889E-2	3.267E+0	5.797E+0
-4.051E-2	3.231E+0	5.862E+0
-3.565E-2	3.319E+0	5.891E+0
-3.565E-2	3.325E+0	5.797E+0
-4.051E-2	3.251E+0	5.826E+0
-4.214E-2	3.280E+0	5.778E+0
-3.727E-2	3.273E+0	5.930E+0
-3.889E-2	3.218E+0	5.781E+0
-4.214E-2	3.289E+0	5.865E+0
-3.727E-2	3.208E+0	5.875E+0
-4.051E-2	3.247E+0	5.758E+0
-3.565E-2	3.319E+0	5.709E+0
-3.889E-2	3.257E+0	5.791E+0
-3.889E-2	3.315E+0	5.933E+0
-3.565E-2	3.338E+0	5.752E+0
-3.889E-2	3.231E+0	5.878E+0
-4.214E-2	3.244E+0	5.829E+0
-4.051E-2	3.289E+0	5.719E+0
-3.889E-2	3.218E+0	5.664E+0
-3.727E-2	3.276E+0	5.716E+0
-4.214E-2	3.322E+0	5.823E+0
-4.051E-2	3.348E+0	5.784E+0
-4.051E-2	3.212E+0	5.761E+0
-3.565E-2	3.354E+0	5.878E+0
-4.051E-2	3.286E+0	5.820E+0
-3.727E-2	3.286E+0	5.703E+0
-4.051E-2	3.202E+0	5.823E+0
-3.727E-2	3.267E+0	5.778E+0
-4.051E-2	3.306E+0	5.836E+0
-3.727E-2	3.273E+0	5.823E+0
-4.051E-2	3.251E+0	5.797E+0
-3.403E-2	3.315E+0	5.829E+0
-4.538E-2	3.286E+0	5.761E+0
-3.727E-2	3.244E+0	5.842E+0
-4.214E-2	3.270E+0	5.803E+0
-3.078E-2	3.260E+0	5.839E+0
-4.214E-2	3.244E+0	5.800E+0
-3.727E-2	3.296E+0	5.680E+0
-4.214E-2	3.218E+0	5.722E+0
-3.727E-2	3.293E+0	5.810E+0
-4.538E-2	3.289E+0	5.852E+0
-3.889E-2	3.273E+0	5.881E+0
-3.727E-2	3.267E+0	5.774E+0
-3.403E-2	3.312E+0	5.826E+0
-4.214E-2	3.254E+0	5.794E+0
-3.889E-2	3.241E+0	5.888E+0
-3.727E-2	3.241E+0	5.791E+0
-3.565E-2	3.244E+0	5.787E+0
-4.214E-2	3.251E+0	5.803E+0
-3.889E-2	3.289E+0	5.829E+0
-4.214E-2	3.202E+0	5.914E+0
-3.403E-2	3.260E+0	5.849E+0
-4.214E-2	3.296E+0	5.713E+0
-4.051E-2	3.267E+0	5.852E+0
-4.051E-2	3.208E+0	5.800E+0
-3.403E-2	3.335E+0	5.852E+0
-4.376E-2	3.218E+0	5.823E+0
-4.051E-2	3.332E+0	5.823E+0
-3.889E-2	3.309E+0	5.735E+0
-3.565E-2	3.147E+0	5.735E+0
-4.376E-2	3.322E+0	5.800E+0
-4.214E-2	3.302E+0	5.862E+0
-4.051E-2	3.280E+0	5.800E+0
-3.240E-2	3.286E+0	5.907E+0
-4.214E-2	3.267E+0	5.872E+0
-4.051E-2	3.254E+0	5.846E+0
-3.889E-2	3.270E+0	5.791E+0
-3.889E-2	3.247E+0	5.813E+0
-4.051E-2	3.276E+0	5.820E+0
-3.889E-2	3.270E+0	5.778E+0
-3.889E-2	3.260E+0	5.761E+0
-3.565E-2	3.273E+0	5.719E+0
-4.376E-2	3.241E+0	5.859E+0
-3.889E-2	3.276E+0	5.768E+0
-3.889E-2	3.325E+0	5.784E+0
-3.565E-2	3.218E+0	5.690E+0
-4.051E-2	3.254E+0	5.816E+0
-4.051E-2	3.215E+0	5.791E+0
-4.051E-2	3.276E+0	5.781E+0
-3.727E-2	3.251E+0	5.748E+0
-3.889E-2	3.273E+0	5.823E+0
-4.214E-2	3.234E+0	5.826E+0
-3.727E-2	3.260E+0	5.791E+0
-3.889E-2	3.315E+0	5.693E+0
-4.214E-2	3.273E+0	5.881E+0
-4.051E-2	3.270E+0	5.745E+0
-3.727E-2	3.319E+0	5.849E+0
-3.403E-2	3.348E+0	5.797E+0
-4.214E-2	3.319E+0	5.765E+0
-4.051E-2	3.221E+0	5.761E+0
-3.565E-2	3.228E+0	5.813E+0
-3.889E-2	3.260E+0	5.836E+0
-3.889E-2	3.289E+0	5.748E+0
-4.214E-2	3.231E+0	5.765E+0
-3.889E-2	3.189E+0	5.823E+0
-3.889E-2	3.273E+0	5.859E+0
-3.889E-2	3.260E+0	5.810E+0
-4.051E-2	3.221E+0	5.936E+0
-3.727E-2	3.273E+0	5.826E+0
-3.889E-2	3.218E+0	5.820E+0
-3.727E-2	3.267E+0	5.778E+0
-4.051E-2	3.325E+0	5.813E+0
-3.565E-2	3.299E+0	5.709E+0
-3.565E-2	3.270E+0	5.735E+0
-4.214E-2	3.322E+0	5.696E+0
-4.214E-2	3.309E+0	5.778E+0
-3.727E-2	3.270E+0	5.765E+0
-3.727E-2	3.276E+0	5.729E+0
-4.214E-2	3.328E+0	5.826E+0
-4.051E-2	3.273E+0	5.722E+0
-3.403E-2	3.299E+0	5.778E+0
-3.889E-2	3.202E+0	5.794E+0
-3.727E-2	3.273E+0	5.803E+0
-4.214E-2	3.231E+0	5.842E+0
-3.403E-2	3.270E+0	5.690E+0
-4.214E-2	3.238E+0	5.735E+0
-4.051E-2	3.299E+0	5.810E+0
-4.051E-2	3.306E+0	5.888E+0
-3.565E-2	3.267E+0	5.739E+0
-4.214E-2	3.231E+0	5.865E+0
-3.889E-2	3.302E+0	5.803E+0
-4.376E-2	3.335E+0	5.761E+0
-3.403E-2	3.299E+0	5.865E+0
-4.214E-2	3.293E+0	5.739E+0
-3.565E-2	3.270E+0	5.778E+0
-4.051E-2	3.251E+0	5.781E+0
-3.565E-2	3.280E+0	5.794E+0
-4.051E-2	3.238E+0	5.791E+0
-3.889E-2	3.218E+0	5.846E+0
-4.538E-2	3.306E+0	5.810E+0
-3.403E-2	3.322E+0	5.745E+0
-3.727E-2	3.247E+0	5.755E+0
-3.727E-2	3.244E+0	5.771E+0
-4.214E-2	3.354E+0	5.839E+0
-3.565E-2	3.254E+0	5.833E+0
-4.051E-2	3.221E+0	5.800E+0
-3.889E-2	3.273E+0	5.852E+0
-4.538E-2	3.251E+0	5.872E+0
-3.240E-2	3.315E+0	5.797E+0
-4.376E-2	3.286E+0	5.755E+0
-3.565E-2	3.280E+0	5.829E+0
-4.376E-2	3.306E+0	5.898E+0
-3.403E-2	3.251E+0	5.810E+0
-3.889E-2	3.296E+0	5.794E+0
-3.889E-2	3.208E+0	5.875E+0
-4.051E-2	3.309E+0	5.787E+0
-3.565E-2	3.205E+0	5.719E+0
-3.889E-2	3.270E+0	5.865E+0
-3.889E-2	3.267E+0	5.784E+0
-4.214E-2	3.260E+0	5.791E+0
-3.565E-2	3.458E+0	5.752E+0
-3.889E-2	3.280E+0	5.771E+0
-3.889E-2	3.319E+0	5.794E+0
-4.051E-2	3.208E+0	5.696E+0
-3.403E-2	3.332E+0	5.713E+0
-3.565E-2	3.341E+0	5.742E+0
-3.727E-2	3.309E+0	5.778E+0
-4.214E-2	3.231E+0	5.755E+0
-3.727E-2	3.254E+0	5.774E+0
-4.051E-2	3.238E+0	5.768E+0
-4.051E-2	3.325E+0	5.823E+0
-4.214E-2	3.312E+0	5.797E+0
-3.727E-2	3.315E+0	5.768E+0
-3.727E-2	3.276E+0	5.829E+0
-4.051E-2	3.205E+0	5.739E+0
-4.051E-2	3.276E+0	5.745E+0
-3.727E-2	3.338E+0	5.807E+0
-3.889E-2	3.176E+0	5.810E+0
-4.214E-2	3.273E+0	5.781E+0
-3.889E-2	3.189E+0	5.787E+0
-3.727E-2	3.280E+0	5.813E+0
-3.889E-2	3.280E+0	5.930E+0
-4.214E-2	3.270E+0	5.907E+0
-4.214E-2	3.293E+0	5.752E+0
-4.051E-2	3.221E+0	5.807E+0
-3.727E-2	3.335E+0	5.813E+0
-3.889E-2	3.238E+0	5.742E+0
-3.889E-2	3.257E+0	5.826E+0
-4.051E-2	3.257E+0	5.778E+0
-3.565E-2	3.332E+0	5.765E+0
-4.376E-2	3.280E+0	5.862E+0
-3.727E-2	3.348E+0	5.690E+0
-3.727E-2	3.322E+0	5.781E+0
-3.565E-2	3.257E+0	5.735E+0
-4.376E-2	3.322E+0	5.901E+0
-4.051E-2	3.293E+0	5.907E+0
-3.889E-2	3.276E+0	5.755E+0
-3.403E-2	3.221E+0	5.768E+0
-4.214E-2	3.280E+0	5.758E+0
-4.214E-2	3.478E+0	6.008E+0
-3.889E-2	3.345E+0	5.862E+0
-3.727E-2	3.221E+0	5.745E+0
-3.889E-2	3.299E+0	5.836E+0
-4.051E-2	3.319E+0	5.823E+0
-3.727E-2	3.241E+0	5.852E+0
-3.403E-2	3.267E+0	5.791E+0
-4.051E-2	3.296E+0	5.722E+0
-3.565E-2	3.289E+0	5.752E+0
-3.727E-2	3.276E+0	5.739E+0
-3.727E-2	3.296E+0	5.784E+0
-4.051E-2	3.195E+0	5.778E+0
-4.051E-2	3.315E+0	5.768E+0
-3.889E-2	3.283E+0	5.881E+0
-3.565E-2	3.283E+0	5.842E+0
-4.376E-2	3.238E+0	5.823E+0
-3.565E-2	3.306E+0	5.729E+0
-4.051E-2	3.309E+0	5.745E+0
-3.727E-2	3.231E+0	5.771E+0
-4.376E-2	3.231E+0	5.745E+0
-3.889E-2	3.257E+0	5.820E+0
-4.214E-2	3.283E+0	5.797E+0
-3.240E-2	3.293E+0	5.810E+0
-4.214E-2	3.280E+0	5.787E+0
-3.727E-2	3.238E+0	5.852E+0
-4.214E-2	3.286E+0	5.865E+0
-3.727E-2	3.335E+0	5.768E+0
-4.214E-2	3.244E+0	5.709E+0
-4.051E-2	3.328E+0	5.787E+0
-3.889E-2	3.270E+0	5.842E+0
-3.727E-2	3.306E+0	5.735E+0
-4.051E-2	3.247E+0	5.709E+0
-3.565E-2	3.267E+0	5.803E+0
-4.051E-2	3.296E+0	5.865E+0
-3.565E-2	3.332E+0	5.846E+0
-4.376E-2	3.244E+0	5.758E+0
-4.051E-2	3.221E+0	5.859E+0
-4.051E-2	3.244E+0	5.765E+0
-3.565E-2	3.299E+0	5.735E+0
-4.376E-2	3.212E+0	5.774E+0
-3.565E-2	3.247E+0	5.758E+0
-3.889E-2	3.315E+0	5.829E+0
-3.403E-2	3.374E+0	5.696E+0
-4.700E-2	3.286E+0	5.739E+0
-3.727E-2	3.270E+0	5.742E+0
-4.051E-2	3.238E+0	5.810E+0
-3.565E-2	3.228E+0	5.654E+0
-4.214E-2	3.299E+0	5.794E+0
-4.051E-2	3.293E+0	5.797E+0
-4.214E-2	3.276E+0	5.839E+0
-3.727E-2	3.244E+0	5.774E+0
-4.214E-2	3.244E+0	5.787E+0
-3.727E-2	3.306E+0	5.752E+0
-3.889E-2	3.260E+0	5.748E+0
-3.727E-2	3.257E+0	5.774E+0
-4.376E-2	3.267E+0	5.794E+0
-3.727E-2	3.254E+0	5.778E+0
-3.889E-2	3.296E+0	5.813E+0
-3.403E-2	3.263E+0	5.752E+0
-4.214E-2	3.221E+0	5.768E+0
-4.214E-2	3.241E+0	5.852E+0
-3.565E-2	3.296E+0	5.787E+0
-4.051E-2	3.280E+0	5.823E+0
-4.376E-2	3.231E+0	5.761E+0
-4.051E-2	3.247E+0	5.761E+0
-3.565E-2	3.254E+0	5.813E+0
-3.727E-2	3.247E+0	5.778E+0
-3.889E-2	3.199E+0	5.752E+0
-4.214E-2	3.221E+0	5.891E+0
-3.727E-2	3.263E+0	5.836E+0
-3.889E-2	3.332E+0	5.729E+0
-3.889E-2	3.377E+0	5.823E+0
-4.051E-2	3.286E+0	5.758E+0
-4.051E-2	3.169E+0	5.865E+0
-3.889E-2	3.234E+0	5.813E+0
-3.889E-2	3.247E+0	5.791E+0
-4.376E-2	3.351E+0	5.761E+0
-3.727E-2	3.263E+0	5.829E+0
-4.051E-2	3.306E+0	5.803E+0
-3.889E-2	3.325E+0	5.784E+0
-4.376E-2	3.358E+0	5.761E+0
-3.727E-2	3.280E+0	5.758E+0
-3.889E-2	3.302E+0	5.768E+0
-4.051E-2	3.309E+0	5.726E+0
-4.376E-2	3.241E+0	5.855E+0
-3.727E-2	3.280E+0	5.885E+0
-3.889E-2	3.296E+0	5.726E+0
-3.727E-2	3.325E+0	5.781E+0
-4.376E-2	3.254E+0	5.842E+0
-3.727E-2	3.293E+0	5.826E+0
-3.889E-2	3.276E+0	5.794E+0
-3.727E-2	3.263E+0	5.761E+0
-4.376E-2	3.306E+0	5.716E+0
-3.565E-2	3.270E+0	5.881E+0
-3.727E-2	3.215E+0	5.739E+0
-3.889E-2	3.286E+0	5.875E+0
-4.214E-2	3.208E+0	5.810E+0
-3.565E-2	3.325E+0	5.823E+0
-3.889E-2	3.244E+0	5.791E+0
-3.889E-2	3.241E+0	5.833E+0
-4.538E-2	3.328E+0	5.722E+0
-3.240E-2	3.345E+0	5.797E+0
-3.889E-2	3.283E+0	5.739E+0
-3.727E-2	3.273E+0	5.774E+0
-4.376E-2	3.231E+0	5.852E+0
-3.403E-2	3.257E+0	5.784E+0
-4.051E-2	3.228E+0	5.735E+0
-3.889E-2	3.267E+0	5.872E+0
-4.214E-2	3.306E+0	5.739E+0
-3.403E-2	3.296E+0	5.829E+0
-4.051E-2	3.289E+0	5.735E+0
-4.051E-2	3.319E+0	5.739E+0
-4.214E-2	3.251E+0	5.683E+0
-3.403E-2	3.293E+0	5.794E+0
-4.051E-2	3.225E+0	5.781E+0
-3.889E-2	3.257E+0	5.765E+0
-4.214E-2	3.280E+0	5.813E+0
-3.565E-2	3.354E+0	5.833E+0
-3.727E-2	3.354E+0	5.742E+0
-3.727E-2	3.221E+0	5.758E+0
-4.214E-2	3.257E+0	5.791E+0
-3.565E-2	3.325E+0	5.810E+0
-3.889E-2	3.234E+0	5.826E+0
-3.727E-2	3.257E+0	5.781E+0
-4.214E-2	3.212E+0	5.907E+0
-3.565E-2	3.260E+0	5.829E+0
-3.565E-2	3.351E+0	5.722E+0
-3.727E-2	3.251E+0	5.755E+0
-4.214E-2	3.306E+0	5.784E+0
-3.403E-2	3.225E+0	5.855E+0
-3.889E-2	3.293E+0	5.826E+0
-3.727E-2	3.247E+0	5.813E+0
-4.700E-2	3.238E+0	5.816E+0
-3.727E-2	3.302E+0	5.859E+0
-4.051E-2	3.286E+0	5.761E+0
-3.727E-2	3.212E+0	5.849E+0
-4.051E-2	3.341E+0	5.826E+0
-3.403E-2	3.358E+0	5.800E+0
-3.889E-2	3.263E+0	5.800E+0
-3.727E-2	3.238E+0	5.774E+0
-4.376E-2	3.306E+0	5.810E+0
-3.565E-2	3.322E+0	5.761E+0
-3.889E-2	3.309E+0	5.739E+0
-3.727E-2	3.283E+0	5.807E+0
-4.214E-2	3.247E+0	5.787E+0
-3.565E-2	3.205E+0	5.807E+0
-4.051E-2	3.195E+0	5.761E+0
-3.889E-2	3.299E+0	5.726E+0
-4.214E-2	3.238E+0	5.758E+0
-3.727E-2	3.270E+0	5.797E+0
-4.376E-2	3.260E+0	5.787E+0
-3.889E-2	3.293E+0	5.791E+0
-4.051E-2	3.325E+0	5.852E+0
-3.889E-2	3.254E+0	5.820E+0
-4.214E-2	3.293E+0	5.800E+0
-3.889E-2	3.319E+0	5.881E+0
-4.214E-2	3.202E+0	5.742E+0
-3.889E-2	3.348E+0	5.829E+0
-4.051E-2	3.254E+0	5.761E+0
-3.727E-2	3.289E+0	5.797E+0
-4.051E-2	3.247E+0	5.774E+0
-3.727E-2	3.228E+0	5.739E+0
-3.889E-2	3.225E+0	5.755E+0
-4.376E-2	3.199E+0	5.803E+0
-3.889E-2	3.241E+0	5.839E+0
-3.727E-2	3.202E+0	5.761E+0
-4.051E-2	3.306E+0	5.742E+0
-4.214E-2	3.267E+0	5.826E+0
-3.889E-2	3.202E+0	5.865E+0
-3.727E-2	3.276E+0	5.813E+0
-3.727E-2	3.302E+0	5.849E+0
-4.214E-2	3.393E+0	5.849E+0
-4.214E-2	3.293E+0	5.693E+0
-4.051E-2	3.283E+0	5.800E+0
-3.727E-2	3.319E+0	5.836E+0
-4.051E-2	3.234E+0	5.823E+0
-4.214E-2	3.289E+0	5.797E+0
-3.889E-2	3.289E+0	5.781E+0
-3.403E-2	3.319E+0	5.787E+0
-4.376E-2	3.231E+0	5.810E+0
-3.889E-2	3.260E+0	5.703E+0
-4.214E-2	3.280E+0	5.816E+0
-3.565E-2	3.218E+0	5.823E+0
-4.051E-2	3.257E+0	5.868E+0
-3.889E-2	3.225E+0	5.816E+0
-4.051E-2	3.299E+0	5.800E+0
-3.403E-2	3.309E+0	5.816E+0
-4.538E-2	3.231E+0	5.833E+0
-3.889E-2	3.247E+0	5.787E+0
-4.376E-2	3.283E+0	5.784E+0
-3.403E-2	3.276E+0	5.829E+0
-4.214E-2	3.234E+0	5.800E+0
-3.727E-2	3.338E+0	5.797E+0
-4.051E-2	3.263E+0	5.807E+0
-3.403E-2	3.257E+0	5.784E+0
-4.538E-2	3.286E+0	5.800E+0
-3.889E-2	3.309E+0	5.768E+0
-4.051E-2	3.267E+0	5.784E+0
-3.565E-2	3.251E+0	5.823E+0
-4.051E-2	3.228E+0	5.852E+0
-3.889E-2	3.225E+0	5.794E+0
-3.889E-2	3.309E+0	5.748E+0
-3.240E-2	3.241E+0	5.836E+0
-4.376E-2	3.325E+0	5.807E+0
-3.889E-2	3.309E+0	5.829E+0
-3.889E-2	3.273E+0	5.810E+0
-3.565E-2	3.315E+0	5.810E+0
-4.214E-2	3.244E+0	5.852E+0
-3.889E-2	3.199E+0	5.800E+0
-4.214E-2	3.270E+0	5.833E+0
-3.565E-2	3.238E+0	5.791E+0
-4.214E-2	3.225E+0	5.833E+0
-4.214E-2	3.309E+0	5.778E+0
-4.051E-2	3.254E+0	5.816E+0
-3.727E-2	3.267E+0	5.852E+0
-4.376E-2	3.241E+0	5.872E+0
-4.051E-2	3.312E+0	5.722E+0
-4.051E-2	3.270E+0	5.726E+0
-3.727E-2	3.280E+0	5.862E+0
-4.376E-2	3.280E+0	5.768E+0
-4.051E-2	3.238E+0	5.752E+0
-3.727E-2	3.283E+0	5.781E+0
-3.727E-2	3.286E+0	5.826E+0
-4.376E-2	3.215E+0	5.703E+0
-4.214E-2	3.299E+0	5.748E+0
-3.565E-2	3.234E+0	5.768E+0
-3.403E-2	3.221E+0	5.755E+0
-4.051E-2	3.234E+0	5.885E+0
-3.889E-2	3.289E+0	5.803E+0
-3.727E-2	3.228E+0	5.901E+0
-3.565E-2	3.218E+0	5.752E+0
-4.051E-2	3.225E+0	5.784E+0
-4.214E-2	3.358E+0	5.726E+0
-3.889E-2	3.263E+0	5.836E+0
-3.727E-2	3.302E+0	5.729E+0
-3.889E-2	3.273E+0	5.784E+0
-4.214E-2	3.296E+0	5.797E+0
-3.565E-2	3.270E+0	5.739E+0
-3.889E-2	3.280E+0	5.839E+0
-3.889E-2	3.244E+0	5.713E+0
-4.214E-2	3.238E+0	5.872E+0
-3.727E-2	3.283E+0	5.820E+0
-3.565E-2	3.296E+0	5.855E+0
-3.889E-2	3.270E+0	5.781E+0
-4.214E-2	3.332E+0	5.765E+0
-3.889E-2	3.280E+0	5.826E+0
-3.889E-2	3.354E+0	5.745E+0
-3.889E-2	3.293E+0	5.823E+0
-4.214E-2	3.251E+0	5.791E+0
-3.889E-2	3.315E+0	5.732E+0
-3.889E-2	3.238E+0	5.797E+0
-3.889E-2	3.358E+0	5.752E+0
-4.376E-2	3.302E+0	5.781E+0
-3.727E-2	3.283E+0	5.713E+0
-3.565E-2	3.254E+0	5.846E+0
-3.889E-2	3.276E+0	5.768E+0
-4.051E-2	3.254E+0	5.881E+0
-3.565E-2	3.302E+0	5.748E+0
-3.889E-2	3.315E+0	5.784E+0
-3.889E-2	3.289E+0	5.729E+0
-3.889E-2	3.280E+0	5.778E+0
-3.403E-2	3.234E+0	5.875E+0
-4.051E-2	3.241E+0	5.732E+0
-4.051E-2	3.218E+0	5.816E+0
-4.214E-2	3.341E+0	5.732E+0
-3.403E-2	3.189E+0	5.781E+0
-4.214E-2	3.276E+0	5.813E+0
-3.727E-2	3.212E+0	5.781E+0
-4.214E-2	3.202E+0	5.813E+0
-3.727E-2	3.247E+0	5.670E+0
-4.051E-2	3.283E+0	5.784E+0
-3.889E-2	3.289E+0	5.758E+0
-4.376E-2	3.241E+0	5.862E+0
-3.565E-2	3.335E+0	5.758E+0
-4.051E-2	3.319E+0	5.846E+0
-4.051E-2	3.208E+0	5.852E+0
-4.376E-2	3.267E+0	5.794E+0
-3.403E-2	3.332E+0	5.674E+0
-4.051E-2	3.309E+0	5.784E+0
-3.889E-2	3.228E+0	5.709E+0
-4.538E-2	3.273E+0	5.735E+0
-3.727E-2	3.276E+0	5.839E+0
-3.889E-2	3.234E+0	5.755E+0
-3.565E-2	3.293E+0	5.797E+0
-4.376E-2	3.315E+0	5.742E+0
-3.727E-2	3.319E+0	5.810E+0
-4.051E-2	3.296E+0	5.810E+0
-3.565E-2	3.263E+0	5.761E+0
-4.214E-2	3.195E+0	5.836E+0
-3.565E-2	3.260E+0	5.823E+0
-3.889E-2	3.309E+0	5.761E+0
-3.889E-2	3.319E+0	5.719E+0
-4.214E-2	3.205E+0	5.797E+0
-3.565E-2	3.322E+0	5.810E+0
-3.889E-2	3.312E+0	5.791E+0
-3.727E-2	3.312E+0	5.794E+0
-4.376E-2	3.299E+0	5.787E+0
-3.727E-2	3.276E+0	5.816E+0
-4.214E-2	3.283E+0	5.813E+0
-3.889E-2	3.293E+0	5.658E+0
-4.214E-2	3.283E+0	5.820E+0
-3.240E-2	3.289E+0	5.885E+0
-4.214E-2	3.361E+0	5.667E+0
-4.214E-2	3.312E+0	5.739E+0
-4.376E-2	3.257E+0	5.748E+0
-3.565E-2	3.254E+0	5.865E+0
-3.889E-2	3.306E+0	5.829E+0
-3.889E-2	3.328E+0	5.778E+0
-4.376E-2	3.247E+0	5.745E+0
-3.565E-2	3.241E+0	5.820E+0
-4.051E-2	3.260E+0	5.752E+0
-4.051E-2	3.257E+0	5.839E+0
-4.051E-2	3.182E+0	5.855E+0
-3.727E-2	3.293E+0	5.852E+0
-3.727E-2	3.286E+0	5.791E+0
-4.051E-2	3.358E+0	5.765E+0
-4.376E-2	3.325E+0	5.911E+0
-3.889E-2	3.273E+0	5.807E+0
-3.727E-2	3.254E+0	5.729E+0
-4.051E-2	3.322E+0	5.722E+0
-4.376E-2	3.215E+0	5.732E+0
-3.889E-2	3.228E+0	5.859E+0
-3.727E-2	3.234E+0	5.800E+0
-4.051E-2	3.234E+0	5.810E+0
-4.051E-2	3.215E+0	5.816E+0
-3.727E-2	3.289E+0	5.810E+0
-3.727E-2	3.296E+0	5.758E+0
-4.214E-2	3.263E+0	5.677E+0
-3.889E-2	3.302E+0	5.670E+0
-3.727E-2	3.322E+0	5.816E+0
-3.565E-2	3.270E+0	5.826E+0
-4.051E-2	3.338E+0	5.842E+0
-4.051E-2	3.348E+0	5.748E+0
-3.727E-2	3.377E+0	5.823E+0
-3.565E-2	3.315E+0	5.813E+0
-4.051E-2	3.260E+0	5.771E+0
-4.214E-2	3.260E+0	5.791E+0
-4.051E-2	3.218E+0	5.846E+0
-3.565E-2	3.341E+0	5.791E+0
-4.051E-2	3.199E+0	5.761E+0
-4.051E-2	3.289E+0	5.888E+0
-4.051E-2	3.293E+0	5.833E+0
-3.403E-2	3.202E+0	5.872E+0
-3.889E-2	3.238E+0	5.778E+0
-4.051E-2	3.293E+0	5.842E+0
-3.889E-2	3.251E+0	5.816E+0
-3.727E-2	3.270E+0	5.816E+0
-4.214E-2	3.371E+0	5.823E+0
-4.051E-2	3.299E+0	5.752E+0
-3.889E-2	3.267E+0	5.787E+0
-3.727E-2	3.306E+0	5.888E+0
-3.727E-2	3.182E+0	5.813E+0
-4.051E-2	3.251E+0	5.807E+0
-3.889E-2	3.276E+0	5.784E+0
-3.727E-2	3.322E+0	5.781E+0
-4.051E-2	3.289E+0	5.791E+0
-3.727E-2	3.192E+0	5.820E+0
-4.051E-2	3.315E+0	5.800E+0
-3.727E-2	3.328E+0	5.784E+0
-4.214E-2	3.312E+0	5.820E+0
-3.727E-2	3.234E+0	5.823E+0
-3.889E-2	3.315E+0	5.739E+0
-3.727E-2	3.257E+0	5.816E+0
-4.051E-2	3.319E+0	5.852E+0
-4.051E-2	3.267E+0	5.849E+0
-3.727E-2	3.208E+0	5.797E+0
-3.565E-2	3.241E+0	5.803E+0
-4.214E-2	3.283E+0	5.894E+0
-3.889E-2	3.309E+0	5.787E+0
-4.214E-2	3.260E+0	5.807E+0
-3.565E-2	3.286E+0	5.774E+0
-4.376E-2	3.293E+0	5.829E+0
-3.889E-2	3.309E+0	5.868E+0
-3.889E-2	3.306E+0	5.768E+0
-3.565E-2	3.267E+0	5.739E+0
-4.051E-2	3.276E+0	5.803E+0
-3.889E-2	3.221E+0	5.765E+0
-4.051E-2	3.202E+0	5.752E+0
-3.565E-2	3.289E+0	5.768E+0
-4.214E-2	3.289E+0	5.800E+0
-3.889E-2	3.215E+0	5.761E+0
-4.051E-2	3.338E+0	5.755E+0
-3.403E-2	3.267E+0	5.735E+0
-3.889E-2	3.289E+0	5.807E+0
-4.051E-2	3.296E+0	5.742E+0
-4.051E-2	3.315E+0	5.768E+0
-3.403E-2	3.238E+0	5.761E+0
-4.376E-2	3.276E+0	5.755E+0
-4.214E-2	3.296E+0	5.765E+0
-3.889E-2	3.276E+0	5.865E+0
-3.565E-2	3.312E+0	5.791E+0
-4.214E-2	3.325E+0	5.765E+0
-4.051E-2	3.225E+0	5.787E+0
-3.889E-2	3.228E+0	5.800E+0
-3.565E-2	3.296E+0	5.803E+0
-4.051E-2	3.306E+0	5.794E+0
-4.214E-2	3.241E+0	5.742E+0
-3.889E-2	3.283E+0	5.800E+0
-3.565E-2	3.257E+0	5.813E+0
-4.538E-2	3.244E+0	5.872E+0
-3.727E-2	3.273E+0	5.703E+0
-4.051E-2	3.296E+0	5.784E+0
-3.565E-2	3.276E+0	5.768E+0
-3.889E-2	3.202E+0	5.829E+0
-4.051E-2	3.302E+0	5.791E+0
-3.727E-2	3.234E+0	5.859E+0
-3.565E-2	3.263E+0	5.878E+0
-4.051E-2	3.225E+0	5.771E+0
-3.889E-2	3.276E+0	5.904E+0
-3.889E-2	3.260E+0	5.774E+0
-3.565E-2	3.293E+0	5.855E+0
-3.727E-2	3.296E+0	5.752E+0
-4.214E-2	3.335E+0	5.810E+0
-3.727E-2	3.234E+0	5.813E+0
-3.889E-2	3.299E+0	5.781E+0
-4.051E-2	3.208E+0	5.816E+0
-3.889E-2	3.241E+0	5.755E+0
-4.051E-2	3.238E+0	5.904E+0
-3.727E-2	3.289E+0	5.823E+0
-3.889E-2	3.306E+0	5.803E+0
-4.214E-2	3.309E+0	5.810E+0
-3.889E-2	3.244E+0	5.816E+0
-3.727E-2	3.280E+0	5.800E+0
-4.051E-2	3.251E+0	5.771E+0
-4.376E-2	3.286E+0	5.755E+0
-3.565E-2	3.341E+0	5.742E+0
-4.051E-2	3.289E+0	5.791E+0
-3.889E-2	3.273E+0	5.791E+0
-4.214E-2	3.189E+0	5.810E+0
-3.727E-2	3.276E+0	5.859E+0
-3.889E-2	3.257E+0	5.787E+0
-3.565E-2	3.289E+0	5.943E+0
-4.214E-2	3.296E+0	5.829E+0
-3.727E-2	3.348E+0	5.781E+0
-4.051E-2	3.241E+0	5.758E+0
-3.727E-2	3.335E+0	5.807E+0
-4.376E-2	3.225E+0	5.833E+0
-3.565E-2	3.283E+0	5.703E+0
-3.889E-2	3.263E+0	5.794E+0
-3.565E-2	3.280E+0	5.713E+0
-4.376E-2	3.257E+0	5.739E+0
-3.403E-2	3.273E+0	5.755E+0
-3.889E-2	3.299E+0	5.836E+0
-3.565E-2	3.267E+0	5.794E+0
-4.214E-2	3.238E+0	5.774E+0
-3.240E-2	3.325E+0	5.771E+0
-4.051E-2	3.286E+0	5.898E+0
-3.889E-2	3.286E+0	5.826E+0
-4.376E-2	3.283E+0	5.765E+0
-3.889E-2	3.293E+0	5.765E+0
-3.889E-2	3.332E+0	5.622E+0
-3.403E-2	3.283E+0	5.735E+0
-4.376E-2	3.283E+0	5.726E+0
-3.565E-2	3.199E+0	5.803E+0
-4.051E-2	3.260E+0	5.778E+0
-3.889E-2	3.283E+0	5.898E+0
-3.889E-2	3.251E+0	5.787E+0
-3.403E-2	3.263E+0	5.833E+0
-3.565E-2	3.225E+0	5.855E+0
-3.889E-2	3.283E+0	5.949E+0
-4.538E-2	3.322E+0	5.859E+0
-3.403E-2	3.199E+0	5.713E+0
-4.051E-2	3.270E+0	5.868E+0
-3.889E-2	3.270E+0	5.842E+0
-4.376E-2	3.263E+0	5.859E+0
-3.727E-2	3.289E+0	5.946E+0
-3.727E-2	3.234E+0	5.658E+0
-3.727E-2	3.276E+0	5.768E+0
-4.376E-2	3.338E+0	5.781E+0
-3.727E-2	3.280E+0	5.894E+0
-3.727E-2	3.328E+0	5.752E+0
-3.565E-2	3.286E+0	5.755E+0
-3.889E-2	3.238E+0	5.829E+0
-3.727E-2	3.225E+0	5.742E+0
-3.727E-2	3.322E+0	5.748E+0
-3.889E-2	3.270E+0	5.739E+0
-3.889E-2	3.234E+0	5.784E+0
-3.889E-2	3.283E+0	5.868E+0
-3.565E-2	3.156E+0	5.823E+0
-4.051E-2	3.257E+0	5.722E+0
-3.889E-2	3.273E+0	5.839E+0
-3.889E-2	3.270E+0	5.765E+0
-4.051E-2	3.270E+0	5.729E+0
-3.889E-2	3.280E+0	5.829E+0
-3.889E-2	3.289E+0	5.839E+0
-4.051E-2	3.263E+0	5.862E+0
-3.727E-2	3.280E+0	5.881E+0
-3.727E-2	3.286E+0	5.810E+0
-4.051E-2	3.267E+0	5.742E+0
-3.403E-2	3.273E+0	5.800E+0
-3.889E-2	3.296E+0	5.781E+0
-3.727E-2	3.257E+0	5.826E+0
-3.889E-2	3.263E+0	5.813E+0
-4.051E-2	3.276E+0	5.823E+0
-3.727E-2	3.315E+0	5.849E+0
-4.214E-2	3.254E+0	5.771E+0
-3.889E-2	3.192E+0	5.709E+0
-3.727E-2	3.263E+0	5.706E+0
-3.727E-2	3.276E+0	5.761E+0
-3.889E-2	3.260E+0	5.829E+0
-4.376E-2	3.338E+0	5.872E+0
-3.889E-2	3.273E+0	5.758E+0
-3.565E-2	3.205E+0	5.787E+0
-3.889E-2	3.312E+0	5.797E+0
-4.051E-2	3.273E+0	5.820E+0
-3.727E-2	3.319E+0	5.752E+0
-3.727E-2	3.296E+0	5.820E+0
-3.889E-2	3.296E+0	5.826E+0
-3.889E-2	3.244E+0	5.739E+0
-3.727E-2	3.263E+0	5.690E+0
-3.727E-2	3.182E+0	5.859E+0
-3.889E-2	3.251E+0	5.729E+0
-3.889E-2	3.247E+0	5.787E+0
-3.889E-2	3.302E+0	5.797E+0
-3.889E-2	3.241E+0	5.732E+0
-3.727E-2	3.335E+0	5.758E+0
-3.727E-2	3.267E+0	5.872E+0
-3.889E-2	3.374E+0	5.881E+0
-3.565E-2	3.306E+0	5.787E+0
-4.214E-2	3.374E+0	5.722E+0
-3.889E-2	3.293E+0	5.846E+0
-4.051E-2	3.228E+0	5.797E+0
-3.727E-2	3.299E+0	5.842E+0
-3.565E-2	3.286E+0	5.761E+0
-3.889E-2	3.293E+0	5.670E+0
-3.727E-2	3.296E+0	5.846E+0
-3.727E-2	3.302E+0	5.700E+0
-4.214E-2	3.251E+0	5.839E+0
-4.051E-2	3.289E+0	5.846E+0
-3.889E-2	3.244E+0	5.878E+0
-3.565E-2	3.257E+0	5.833E+0
-3.889E-2	3.234E+0	5.800E+0
-3.889E-2	3.296E+0	5.794E+0
-4.051E-2	3.247E+0	5.774E+0
-3.727E-2	3.283E+0	5.865E+0
-4.051E-2	3.315E+0	5.868E+0
-4.051E-2	3.202E+0	5.820E+0
-4.214E-2	3.202E+0	5.839E+0
-3.403E-2	3.244E+0	5.719E+0
-4.376E-2	3.354E+0	5.752E+0
-3.727E-2	3.251E+0	5.784E+0
-4.051E-2	3.257E+0	5.813E+0
-3.565E-2	3.254E+0	5.732E+0
-4.214E-2	3.293E+0	5.787E+0
-3.727E-2	3.238E+0	5.784E+0
-4.214E-2	3.273E+0	5.862E+0
-3.727E-2	3.306E+0	5.813E+0
-4.214E-2	3.341E+0	5.781E+0
-3.889E-2	3.332E+0	5.813E+0
-4.051E-2	3.260E+0	5.852E+0
-3.565E-2	3.257E+0	5.859E+0
-4.051E-2	3.202E+0	5.781E+0
-3.727E-2	3.293E+0	5.797E+0
-3.889E-2	3.254E+0	5.862E+0
-3.889E-2	3.241E+0	5.680E+0
-4.051E-2	3.267E+0	5.823E+0
-3.889E-2	3.299E+0	5.774E+0
-3.889E-2	3.208E+0	5.761E+0
-3.403E-2	3.270E+0	5.820E+0
-4.214E-2	3.244E+0	5.732E+0
-4.051E-2	3.286E+0	5.745E+0
-4.051E-2	3.315E+0	5.826E+0
-3.403E-2	3.244E+0	5.703E+0
-4.538E-2	3.231E+0	5.842E+0
-4.214E-2	3.270E+0	5.787E+0
-3.889E-2	3.293E+0	5.729E+0
-3.403E-2	3.302E+0	5.765E+0
-4.214E-2	3.251E+0	5.745E+0
-4.214E-2	3.319E+0	5.852E+0
-3.889E-2	3.225E+0	5.752E+0
-3.727E-2	3.302E+0	5.823E+0
-4.214E-2	3.351E+0	5.755E+0
-4.214E-2	3.283E+0	5.768E+0
-3.727E-2	3.231E+0	5.859E+0
-3.727E-2	3.280E+0	5.732E+0
-3.727E-2	3.289E+0	5.784E+0
-4.214E-2	3.280E+0	5.794E+0
-4.214E-2	3.293E+0	5.761E+0
-3.889E-2	3.257E+0	5.755E+0
-4.051E-2	3.296E+0	5.810E+0
-4.538E-2	3.247E+0	5.791E+0
-3.727E-2	3.257E+0	5.842E+0
-3.727E-2	3.328E+0	5.765E+0
-4.051E-2	3.309E+0	5.878E+0
-4.214E-2	3.254E+0	5.742E+0
-3.727E-2	3.309E+0	5.810E+0
-3.727E-2	3.267E+0	5.826E+0
-4.214E-2	3.286E+0	5.784E+0
-4.214E-2	3.254E+0	5.813E+0
-4.051E-2	3.212E+0	5.716E+0
-3.727E-2	3.286E+0	5.778E+0
-4.051E-2	3.244E+0	5.826E+0
-4.538E-2	3.280E+0	5.781E+0
-3.565E-2	3.296E+0	5.732E+0
-3.565E-2	3.371E+0	5.862E+0
-3.727E-2	3.302E+0	5.791E+0
-4.376E-2	3.215E+0	5.735E+0
-3.403E-2	3.218E+0	5.852E+0
-4.051E-2	3.263E+0	5.807E+0
-4.051E-2	3.309E+0	5.748E+0
-4.214E-2	3.225E+0	5.846E+0
-3.727E-2	3.228E+0	5.868E+0
-3.889E-2	3.299E+0	5.826E+0
-3.889E-2	3.309E+0	5.745E+0
-4.214E-2	3.244E+0	5.784E+0
-3.727E-2	3.267E+0	5.755E+0
-4.051E-2	3.302E+0	5.826E+0
-4.051E-2	3.251E+0	5.758E+0
-4.214E-2	3.289E+0	5.797E+0
-3.565E-2	3.208E+0	5.758E+0
-4.051E-2	3.267E+0	5.761E+0
-3.889E-2	3.251E+0	5.758E+0
-4.214E-2	3.189E+0	5.706E+0
-3.565E-2	3.218E+0	5.713E+0
-4.051E-2	3.241E+0	5.683E+0
-3.889E-2	3.286E+0	5.787E+0
-4.214E-2	3.225E+0	5.703E+0
-3.565E-2	3.286E+0	5.878E+0
-3.727E-2	3.241E+0	5.771E+0
-3.727E-2	3.276E+0	5.709E+0
-4.376E-2	3.276E+0	5.813E+0
-3.727E-2	3.299E+0	5.703E+0
-3.727E-2	3.273E+0	5.816E+0
-4.051E-2	3.315E+0	5.758E+0
-4.214E-2	3.335E+0	5.768E+0
-3.889E-2	3.299E+0	5.791E+0
-3.727E-2	3.254E+0	5.791E+0
-3.889E-2	3.319E+0	5.768E+0
-4.214E-2	3.335E+0	5.807E+0
-3.727E-2	3.367E+0	5.846E+0
-3.727E-2	3.270E+0	5.784E+0
-4.051E-2	3.335E+0	5.807E+0
-4.214E-2	3.238E+0	5.784E+0
-3.565E-2	3.199E+0	5.748E+0
-3.889E-2	3.296E+0	5.784E+0
-4.051E-2	3.263E+0	5.771E+0
-4.376E-2	3.247E+0	5.778E+0
-3.889E-2	3.257E+0	5.826E+0
-3.727E-2	3.234E+0	5.823E+0
-4.051E-2	3.257E+0	5.826E+0
-4.214E-2	3.202E+0	5.781E+0
-3.565E-2	3.257E+0	5.940E+0
-3.889E-2	3.273E+0	5.745E+0
-3.727E-2	3.273E+0	5.849E+0
-4.214E-2	3.299E+0	5.735E+0
-3.565E-2	3.257E+0	5.829E+0
-3.727E-2	3.325E+0	5.826E+0
-3.727E-2	3.195E+0	5.745E+0
-4.051E-2	3.286E+0	5.907E+0
-3.727E-2	3.283E+0	5.700E+0
-3.727E-2	3.270E+0	5.855E+0
-4.051E-2	3.332E+0	5.794E+0
-4.214E-2	3.267E+0	5.722E+0
-3.889E-2	3.302E+0	5.823E+0
-3.727E-2	3.322E+0	5.771E+0
-3.727E-2	3.241E+0	5.823E+0
-4.376E-2	3.221E+0	5.810E+0
-3.889E-2	3.231E+0	5.791E+0
-3.889E-2	3.241E+0	5.878E+0
-4.051E-2	3.319E+0	5.803E+0
-4.214E-2	3.182E+0	5.752E+0
-3.889E-2	3.325E+0	5.768E+0
-3.889E-2	3.189E+0	5.700E+0
-3.889E-2	3.257E+0	5.894E+0
-4.214E-2	3.251E+0	5.816E+0
-3.727E-2	3.325E+0	5.765E+0
-3.727E-2	3.283E+0	5.846E+0
-4.051E-2	3.244E+0	5.813E+0
-3.889E-2	3.299E+0	5.826E+0
-3.727E-2	3.286E+0	5.729E+0
-3.889E-2	3.241E+0	5.800E+0
-4.214E-2	3.306E+0	5.852E+0
-4.214E-2	3.315E+0	5.748E+0
-3.727E-2	3.315E+0	5.797E+0
-3.727E-2	3.299E+0	5.820E+0
-3.727E-2	3.312E+0	5.758E+0
-3.727E-2	3.260E+0	5.797E+0
-3.889E-2	3.257E+0	5.823E+0
-3.565E-2	3.244E+0	5.816E+0
-4.214E-2	3.335E+0	5.917E+0
-4.214E-2	3.312E+0	5.732E+0
-3.889E-2	3.364E+0	5.859E+0
-3.565E-2	3.299E+0	5.719E+0
-4.051E-2	3.309E+0	5.862E+0
-4.051E-2	3.299E+0	5.839E+0
-3.727E-2	3.270E+0	5.823E+0
-3.565E-2	3.202E+0	5.758E+0
-4.051E-2	3.315E+0	5.855E+0
-4.051E-2	3.280E+0	5.839E+0
-4.051E-2	3.273E+0	5.768E+0
-3.403E-2	3.225E+0	5.800E+0
-4.051E-2	3.276E+0	5.794E+0
-4.051E-2	3.225E+0	5.898E+0
-4.051E-2	3.241E+0	5.761E+0
-3.727E-2	3.309E+0	5.765E+0
-3.889E-2	3.306E+0	5.761E+0
-4.376E-2	3.260E+0	5.911E+0
-4.051E-2	3.319E+0	5.807E+0
-3.727E-2	3.335E+0	5.826E+0
-4.376E-2	3.289E+0	5.722E+0
-3.565E-2	3.312E+0	5.846E+0
-4.051E-2	3.247E+0	5.836E+0
-3.727E-2	3.270E+0	5.859E+0
-4.051E-2	3.302E+0	5.803E+0
-3.727E-2	3.283E+0	5.768E+0
-4.214E-2	3.270E+0	5.761E+0
-3.565E-2	3.315E+0	5.726E+0
-4.214E-2	3.319E+0	5.810E+0
-3.889E-2	3.251E+0	5.868E+0
-4.051E-2	3.254E+0	5.745E+0
-3.403E-2	3.247E+0	5.927E+0
-4.051E-2	3.251E+0	5.735E+0
-4.051E-2	3.299E+0	5.833E+0
-4.376E-2	3.137E+0	5.865E+0
-3.403E-2	3.238E+0	5.771E+0
-4.051E-2	3.270E+0	5.859E+0
-3.889E-2	3.293E+0	5.722E+0
-3.889E-2	3.212E+0	5.690E+0
-3.565E-2	3.289E+0	5.794E+0
-4.051E-2	3.371E+0	5.820E+0
-4.051E-2	3.241E+0	5.784E+0
-3.889E-2	3.325E+0	5.713E+0
-3.889E-2	3.267E+0	5.683E+0
-4.051E-2	3.263E+0	5.829E+0
-4.051E-2	3.273E+0	5.833E+0
-3.727E-2	3.241E+0	5.726E+0
-3.565E-2	3.228E+0	5.794E+0
-4.214E-2	3.251E+0	5.852E+0
-4.051E-2	3.251E+0	5.881E+0
-4.051E-2	3.270E+0	5.855E+0
-3.889E-2	3.332E+0	5.839E+0
-4.051E-2	3.228E+0	5.752E+0
-4.214E-2	3.289E+0	5.654E+0
-3.727E-2	3.293E+0	5.855E+0
-3.727E-2	3.299E+0	5.846E+0
-4.214E-2	3.238E+0	5.768E+0
-4.051E-2	3.263E+0	5.774E+0
-3.727E-2	3.195E+0	5.696E+0
-3.727E-2	3.247E+0	5.868E+0
-3.727E-2	3.241E+0	5.729E+0
-4.214E-2	3.322E+0	5.803E+0
-4.051E-2	3.270E+0	5.745E+0
-4.214E-2	3.319E+0	5.739E+0
-3.889E-2	3.260E+0	5.868E+0
-4.214E-2	3.309E+0	5.709E+0
-3.889E-2	3.263E+0	5.839E+0
-3.727E-2	3.322E+0	5.778E+0
-3.727E-2	3.312E+0	5.842E+0
-4.376E-2	3.212E+0	5.794E+0
-3.727E-2	3.254E+0	5.683E+0
-3.727E-2	3.231E+0	5.797E+0
-3.889E-2	3.238E+0	5.813E+0
-4.214E-2	3.328E+0	5.716E+0
-3.889E-2	3.270E+0	5.836E+0
-3.727E-2	3.299E+0	5.803E+0
-3.889E-2	3.296E+0	5.810E+0
-4.051E-2	3.247E+0	5.778E+0
-3.727E-2	3.283E+0	5.722E+0
-3.727E-2	3.283E+0	5.745E+0
-3.889E-2	3.299E+0	5.810E+0
-4.214E-2	3.251E+0	5.820E+0
-4.051E-2	3.195E+0	5.859E+0
-3.727E-2	3.276E+0	5.787E+0
-4.051E-2	3.231E+0	5.722E+0
-4.051E-2	3.254E+0	5.758E+0
-3.889E-2	3.251E+0	5.732E+0
-3.727E-2	3.322E+0	5.784E+0
-4.051E-2	3.322E+0	5.823E+0
-4.214E-2	3.273E+0	5.670E+0
-3.565E-2	3.251E+0	5.690E+0
-3.565E-2	3.293E+0	5.816E+0
-4.051E-2	3.283E+0	5.706E+0
-4.051E-2	3.296E+0	5.794E+0
-3.565E-2	3.244E+0	5.765E+0
-3.403E-2	3.289E+0	5.842E+0
-3.727E-2	3.257E+0	5.778E+0
-4.376E-2	3.260E+0	5.791E+0
-3.727E-2	3.338E+0	5.729E+0
-4.051E-2	3.241E+0	5.794E+0
-3.889E-2	3.371E+0	5.839E+0
-4.214E-2	3.257E+0	5.758E+0
-3.889E-2	3.306E+0	5.839E+0
-3.889E-2	3.270E+0	5.758E+0
-3.727E-2	3.338E+0	5.862E+0
-4.214E-2	3.273E+0	5.729E+0
-3.565E-2	3.289E+0	5.784E+0
-4.214E-2	3.257E+0	5.719E+0
-4.051E-2	3.280E+0	5.849E+0
-4.376E-2	3.293E+0	5.768E+0
-3.889E-2	3.286E+0	5.813E+0
-3.889E-2	3.341E+0	5.833E+0
-3.727E-2	3.309E+0	5.722E+0
-4.376E-2	3.286E+0	5.784E+0
-3.565E-2	3.309E+0	5.758E+0
-4.376E-2	3.328E+0	5.813E+0
-3.727E-2	3.228E+0	5.774E+0
-4.376E-2	3.325E+0	5.820E+0
-3.565E-2	3.302E+0	5.758E+0
-3.727E-2	3.315E+0	5.781E+0
-3.727E-2	3.257E+0	5.784E+0
-4.376E-2	3.338E+0	5.800E+0
-3.565E-2	3.289E+0	5.703E+0
-4.051E-2	3.309E+0	5.810E+0
-3.889E-2	3.218E+0	5.690E+0
-4.376E-2	3.280E+0	5.849E+0
-3.727E-2	3.325E+0	5.800E+0
-3.727E-2	3.273E+0	5.709E+0
-3.889E-2	3.212E+0	5.833E+0
-4.214E-2	3.238E+0	5.722E+0
-4.051E-2	3.263E+0	5.862E+0
-4.214E-2	3.299E+0	5.797E+0
-3.727E-2	3.270E+0	5.755E+0
-4.376E-2	3.280E+0	5.778E+0
-3.565E-2	3.267E+0	5.752E+0
-3.889E-2	3.384E+0	5.826E+0
-3.565E-2	3.322E+0	5.745E+0
-4.376E-2	3.263E+0	5.810E+0
-3.889E-2	3.374E+0	5.859E+0
-3.889E-2	3.270E+0	5.758E+0
-3.889E-2	3.247E+0	5.781E+0
-4.214E-2	3.367E+0	5.722E+0
-3.889E-2	3.286E+0	5.781E+0
-3.889E-2	3.335E+0	5.787E+0
-3.889E-2	3.286E+0	5.761E+0
-4.214E-2	3.260E+0	5.761E+0
-3.727E-2	3.306E+0	5.791E+0
-3.727E-2	3.276E+0	5.826E+0
-3.727E-2	3.276E+0	5.794E+0
-4.376E-2	3.247E+0	5.862E+0
-3.727E-2	3.341E+0	5.797E+0
-3.889E-2	3.286E+0	5.888E+0
-3.727E-2	3.345E+0	5.771E+0
-4.214E-2	3.244E+0	5.726E+0
-3.727E-2	3.263E+0	5.800E+0
-3.727E-2	3.254E+0	5.732E+0
-3.889E-2	3.208E+0	5.726E+0
-4.051E-2	3.296E+0	5.745E+0
-4.051E-2	3.280E+0	5.748E+0
-3.889E-2	3.293E+0	5.881E+0
-3.889E-2	3.322E+0	5.774E+0
-4.051E-2	3.270E+0	5.680E+0
-3.889E-2	3.257E+0	5.670E+0
-3.727E-2	3.270E+0	5.742E+0
-3.889E-2	3.302E+0	5.904E+0
-4.376E-2	3.238E+0	5.878E+0
-4.051E-2	3.276E+0	5.797E+0
-3.565E-2	3.312E+0	5.881E+0
-4.051E-2	3.289E+0	5.813E+0
-4.214E-2	3.348E+0	5.755E+0
-3.727E-2	3.312E+0	5.810E+0
-3.727E-2	3.270E+0	5.891E+0
-4.051E-2	3.270E+0	5.833E+0
-3.889E-2	3.296E+0	5.791E+0
-4.051E-2	3.263E+0	5.849E+0
-3.565E-2	3.244E+0	5.797E+0
-4.051E-2	3.296E+0	5.813E+0
-4.051E-2	3.276E+0	5.826E+0
-4.051E-2	3.267E+0	5.797E+0
-3.889E-2	3.238E+0	5.794E+0
-4.214E-2	3.361E+0	5.742E+0
-4.051E-2	3.244E+0	5.739E+0
-4.051E-2	3.270E+0	5.800E+0
-3.565E-2	3.296E+0	5.787E+0
-4.214E-2	3.202E+0	5.855E+0
-3.727E-2	3.309E+0	5.787E+0
-4.051E-2	3.241E+0	5.771E+0
-3.565E-2	3.225E+0	5.761E+0
-3.727E-2	3.273E+0	5.833E+0
-4.214E-2	3.267E+0	5.722E+0
-3.727E-2	3.276E+0	5.739E+0
-3.727E-2	3.270E+0	5.846E+0
-3.889E-2	3.218E+0	5.664E+0
-4.051E-2	3.244E+0	5.755E+0
-4.051E-2	3.251E+0	5.791E+0
-3.403E-2	3.345E+0	5.865E+0
-4.051E-2	3.257E+0	5.722E+0
-3.727E-2	3.260E+0	5.761E+0
-3.727E-2	3.293E+0	5.846E+0
-3.727E-2	3.309E+0	5.771E+0
-4.051E-2	3.296E+0	5.826E+0
-4.214E-2	3.302E+0	5.826E+0
-4.051E-2	3.309E+0	5.755E+0
-3.403E-2	3.238E+0	5.706E+0
-4.214E-2	3.263E+0	5.761E+0
-3.889E-2	3.244E+0	5.842E+0
-4.051E-2	3.273E+0	5.787E+0
-3.565E-2	3.251E+0	5.894E+0
-3.889E-2	3.286E+0	5.765E+0
-3.889E-2	3.263E+0	5.781E+0
-3.889E-2	3.276E+0	5.833E+0
-3.403E-2	3.267E+0	5.797E+0
-4.376E-2	3.283E+0	5.924E+0
-4.051E-2	3.257E+0	5.839E+0
-3.889E-2	3.322E+0	5.778E+0
-3.565E-2	3.263E+0	5.868E+0
-4.051E-2	3.309E+0	5.794E+0
-4.051E-2	3.325E+0	5.865E+0
-3.727E-2	3.267E+0	5.888E+0
-3.565E-2	3.221E+0	5.940E+0
-4.051E-2	3.302E+0	5.833E+0
-3.727E-2	3.293E+0	5.865E+0
-3.727E-2	3.286E+0	5.836E+0
-3.565E-2	3.225E+0	5.797E+0
-3.889E-2	3.273E+0	5.924E+0
-3.889E-2	3.241E+0	5.803E+0
-3.889E-2	3.241E+0	5.872E+0
-3.727E-2	3.241E+0	5.797E+0
-3.889E-2	3.309E+0	5.726E+0
-4.214E-2	3.263E+0	5.816E+0
-4.051E-2	3.286E+0	5.820E+0
-3.565E-2	3.234E+0	5.758E+0
-4.051E-2	3.289E+0	5.771E+0
-4.051E-2	3.241E+0	5.690E+0
-4.051E-2	3.322E+0	5.826E+0
-3.727E-2	3.273E+0	5.849E+0
-3.889E-2	3.325E+0	5.875E+0
-4.214E-2	3.384E+0	5.709E+0
-3.889E-2	3.254E+0	5.787E+0
-3.727E-2	3.273E+0	5.813E+0
-4.214E-2	3.322E+0	5.839E+0
-4.214E-2	3.238E+0	5.842E+0
-3.889E-2	3.273E+0	5.833E+0
-3.565E-2	3.251E+0	5.872E+0
-4.051E-2	3.286E+0	5.807E+0
-3.727E-2	3.273E+0	5.768E+0
-4.051E-2	3.345E+0	5.787E+0
-3.889E-2	3.257E+0	5.703E+0
-3.889E-2	3.267E+0	5.807E+0
-4.051E-2	3.293E+0	5.813E+0
-3.889E-2	3.322E+0	5.803E+0
-3.889E-2	3.270E+0	5.748E+0
-4.051E-2	3.228E+0	5.784E+0
-3.727E-2	3.354E+0	5.722E+0
-4.051E-2	3.299E+0	5.807E+0
-3.889E-2	3.182E+0	5.816E+0
-3.889E-2	3.309E+0	5.791E+0
-4.376E-2	3.231E+0	5.894E+0
-3.727E-2	3.296E+0	5.800E+0
-3.565E-2	3.286E+0	5.810E+0
-4.051E-2	3.251E+0	5.810E+0
-4.214E-2	3.306E+0	5.771E+0
-3.889E-2	3.244E+0	5.735E+0
-3.565E-2	3.348E+0	5.765E+0
-3.889E-2	3.302E+0	5.875E+0
-4.051E-2	3.306E+0	5.784E+0
-3.565E-2	3.364E+0	5.816E+0
-3.403E-2	3.195E+0	5.800E+0
-3.889E-2	3.225E+0	5.784E+0
-4.051E-2	3.341E+0	5.755E+0
-3.727E-2	3.319E+0	5.810E+0
-4.051E-2	3.234E+0	5.833E+0
-4.051E-2	3.234E+0	5.774E+0
-4.214E-2	3.280E+0	5.745E+0
-3.889E-2	3.267E+0	5.768E+0
-3.889E-2	3.319E+0	5.768E+0
-3.889E-2	3.315E+0	5.813E+0
-4.051E-2	3.319E+0	5.778E+0
-3.727E-2	3.332E+0	5.800E+0
-3.889E-2	3.302E+0	5.784E+0
-3.727E-2	3.267E+0	5.732E+0
-4.051E-2	3.276E+0	5.820E+0
-3.727E-2	3.280E+0	5.761E+0
-3.889E-2	3.257E+0	5.907E+0
-3.889E-2	3.354E+0	5.803E+0
-4.538E-2	3.306E+0	5.820E+0
-3.565E-2	3.335E+0	5.719E+0
-3.889E-2	3.247E+0	5.765E+0
-3.727E-2	3.315E+0	5.709E+0
-4.376E-2	3.312E+0	5.800E+0
-3.889E-2	3.257E+0	5.842E+0
-3.889E-2	3.319E+0	5.833E+0
-3.889E-2	3.319E+0	5.898E+0
-4.214E-2	3.296E+0	5.774E+0
-3.565E-2	3.293E+0	5.787E+0
-3.889E-2	3.205E+0	5.716E+0
-3.889E-2	3.309E+0	5.797E+0
-4.214E-2	3.358E+0	5.820E+0
-3.727E-2	3.263E+0	5.794E+0
-3.889E-2	3.234E+0	5.816E+0
-4.051E-2	3.338E+0	5.771E+0
-4.051E-2	3.244E+0	5.820E+0
-3.727E-2	3.247E+0	5.810E+0
-3.889E-2	3.289E+0	5.852E+0
-3.889E-2	3.254E+0	5.842E+0
-4.538E-2	3.257E+0	5.849E+0
-3.727E-2	3.309E+0	5.784E+0
-3.889E-2	3.293E+0	5.813E+0
-3.727E-2	3.322E+0	5.735E+0
-4.376E-2	3.289E+0	5.898E+0
-3.889E-2	3.166E+0	5.833E+0
-3.889E-2	3.299E+0	5.797E+0
-3.565E-2	3.302E+0	5.739E+0
-4.214E-2	3.286E+0	5.846E+0
-3.889E-2	3.345E+0	5.849E+0
-3.889E-2	3.299E+0	5.833E+0
-3.889E-2	3.302E+0	5.868E+0
-4.051E-2	3.270E+0	5.755E+0
-3.727E-2	3.371E+0	5.820E+0
-3.565E-2	3.263E+0	5.758E+0
-3.889E-2	3.273E+0	5.862E+0
-4.214E-2	3.322E+0	5.713E+0
-3.889E-2	3.221E+0	5.852E+0
-3.565E-2	3.299E+0	5.881E+0
-3.889E-2	3.286E+0	5.849E+0
-4.051E-2	3.238E+0	5.794E+0
-3.889E-2	3.312E+0	5.794E+0
-3.565E-2	3.322E+0	5.674E+0
-4.051E-2	3.335E+0	5.739E+0
-4.214E-2	3.257E+0	5.748E+0
-3.889E-2	3.276E+0	5.826E+0
-3.727E-2	3.254E+0	5.794E+0
-4.051E-2	3.241E+0	5.839E+0
-4.051E-2	3.221E+0	5.855E+0
-3.727E-2	3.293E+0	5.797E+0
-3.565E-2	3.263E+0	5.774E+0
-4.051E-2	3.306E+0	5.875E+0
-4.051E-2	3.293E+0	5.826E+0
-4.051E-2	3.312E+0	5.829E+0
-3.889E-2	3.244E+0	5.820E+0
-3.889E-2	3.319E+0	5.901E+0
-4.051E-2	3.328E+0	5.758E+0
-3.889E-2	3.273E+0	5.794E+0
-3.565E-2	3.283E+0	5.936E+0
-4.051E-2	3.270E+0	5.803E+0
-4.214E-2	3.306E+0	5.846E+0
-4.051E-2	3.322E+0	5.784E+0
-3.565E-2	3.267E+0	5.820E+0
-4.051E-2	3.254E+0	5.859E+0
-4.051E-2	3.315E+0	5.888E+0
-3.727E-2	3.306E+0	5.803E+0
-3.727E-2	3.302E+0	5.778E+0
-4.376E-2	3.241E+0	5.781E+0
-4.214E-2	3.267E+0	5.855E+0
-3.727E-2	3.260E+0	5.868E+0
-3.240E-2	3.251E+0	5.862E+0
-4.051E-2	3.273E+0	5.774E+0
-4.051E-2	3.234E+0	5.803E+0
-4.214E-2	3.302E+0	5.878E+0
-3.727E-2	3.267E+0	5.758E+0
-4.051E-2	3.270E+0	5.735E+0
-4.214E-2	3.267E+0	5.846E+0
-4.214E-2	3.296E+0	5.865E+0
-3.727E-2	3.260E+0	5.719E+0
-3.889E-2	3.315E+0	5.820E+0
-4.051E-2	3.286E+0	5.752E+0
-3.889E-2	3.267E+0	5.784E+0
-3.565E-2	3.238E+0	5.803E+0
-4.214E-2	3.309E+0	5.894E+0
-3.889E-2	3.257E+0	5.803E+0
-3.889E-2	3.283E+0	5.794E+0
-3.727E-2	3.286E+0	5.820E+0
-4.214E-2	3.254E+0	5.774E+0
-4.214E-2	3.212E+0	5.849E+0
-4.051E-2	3.260E+0	5.852E+0
-3.727E-2	3.345E+0	5.768E+0
-4.051E-2	3.263E+0	5.787E+0
-4.051E-2	3.228E+0	5.797E+0
-3.889E-2	3.309E+0	5.742E+0
-3.889E-2	3.328E+0	5.687E+0
-4.051E-2	3.338E+0	5.852E+0
-4.051E-2	3.238E+0	5.842E+0
-4.376E-2	3.293E+0	5.833E+0
-3.889E-2	3.263E+0	5.726E+0
-4.214E-2	3.212E+0	5.748E+0
-4.051E-2	3.296E+0	5.816E+0
-4.051E-2	3.302E+0	5.778E+0
-3.565E-2	3.270E+0	5.833E+0
-3.889E-2	3.260E+0	5.722E+0
-4.051E-2	3.247E+0	5.881E+0
-3.889E-2	3.312E+0	5.842E+0
-3.565E-2	3.296E+0	5.755E+0
-3.889E-2	3.270E+0	5.826E+0
-4.376E-2	3.309E+0	5.855E+0
-3.889E-2	3.283E+0	5.816E+0
-3.565E-2	3.325E+0	5.904E+0
-3.889E-2	3.354E+0	5.778E+0
-4.051E-2	3.306E+0	5.810E+0
-3.889E-2	3.267E+0	5.820E+0
-3.240E-2	3.267E+0	5.784E+0
-4.051E-2	3.315E+0	5.820E+0
-4.214E-2	3.312E+0	5.797E+0
-3.727E-2	3.289E+0	5.635E+0
-3.565E-2	3.257E+0	5.859E+0
-4.051E-2	3.315E+0	5.729E+0
-4.051E-2	3.234E+0	5.823E+0
-3.565E-2	3.234E+0	5.807E+0
-3.727E-2	3.260E+0	5.729E+0
-3.889E-2	3.260E+0	5.807E+0
-4.214E-2	3.319E+0	5.826E+0
-3.889E-2	3.247E+0	5.826E+0
-3.565E-2	3.293E+0	5.810E+0
-4.214E-2	3.257E+0	5.829E+0
-4.214E-2	3.296E+0	5.813E+0
-3.727E-2	3.238E+0	5.823E+0
-3.565E-2	3.267E+0	5.765E+0
-3.889E-2	3.289E+0	5.778E+0
-4.214E-2	3.276E+0	5.833E+0
-3.727E-2	3.315E+0	5.810E+0
-3.565E-2	3.289E+0	5.787E+0
-3.889E-2	3.335E+0	5.748E+0
-4.214E-2	3.247E+0	5.732E+0
-3.889E-2	3.306E+0	5.859E+0
-3.889E-2	3.302E+0	5.778E+0
-4.051E-2	3.270E+0	5.855E+0
-4.214E-2	3.312E+0	5.810E+0
-3.889E-2	3.244E+0	5.791E+0
-3.565E-2	3.341E+0	5.810E+0
-3.889E-2	3.280E+0	5.755E+0
-4.051E-2	3.247E+0	5.752E+0
-3.889E-2	3.192E+0	5.836E+0
-3.403E-2	3.260E+0	5.726E+0
-4.051E-2	3.299E+0	5.722E+0
-4.538E-2	3.186E+0	5.771E+0
-3.727E-2	3.332E+0	5.852E+0
-3.727E-2	3.254E+0	5.758E+0
[truncated: 93,930 more rows]
