# Supplementary material for: Improved ANAP incorporation and VCF analysis reveal details of P2X7 current facilitation and a limited conformational interplay between ATP binding and the intracellular ballast domain
Source: eLife. 2023 Jan 4;12:e82479. doi: 10.7554/eLife.82479 (PMC9859053; doi:10.7554/eLife.82479)
Supplement: Figure 3—figure supplement 3—source data 2. [file elife-82479-fig3-figsupp3-data2.zip › Figure-3_figure-supplement-3_source-data-2/Cys-Ala-constructs/k04/10.csv]

-8.755E-2	4.678E+0	9.956E+0
-9.242E-2	4.704E+0	9.855E+0
-9.242E-2	4.726E+0	9.819E+0
-8.917E-2	4.639E+0	9.878E+0
-9.079E-2	4.707E+0	9.933E+0
-9.242E-2	4.788E+0	9.855E+0
-9.079E-2	4.765E+0	9.807E+0
-8.755E-2	4.655E+0	9.991E+0
-8.755E-2	4.714E+0	9.849E+0
-9.404E-2	4.726E+0	9.969E+0
-9.079E-2	4.772E+0	9.794E+0
-8.593E-2	4.694E+0	9.836E+0
-8.755E-2	4.668E+0	9.813E+0
-9.242E-2	4.701E+0	9.826E+0
-8.917E-2	4.811E+0	9.952E+0
-8.593E-2	4.834E+0	9.832E+0
-8.755E-2	4.678E+0	9.862E+0
-9.404E-2	4.746E+0	9.907E+0
-8.755E-2	4.701E+0	9.823E+0
-8.755E-2	4.743E+0	9.729E+0
-8.755E-2	4.756E+0	9.975E+0
-8.917E-2	4.697E+0	9.813E+0
-9.079E-2	4.762E+0	1.002E+1
-8.755E-2	4.720E+0	9.855E+0
-8.917E-2	4.652E+0	9.901E+0
-9.242E-2	4.762E+0	9.894E+0
-9.079E-2	4.717E+0	9.914E+0
-8.593E-2	4.791E+0	9.819E+0
-9.079E-2	4.707E+0	9.849E+0
-9.242E-2	4.749E+0	9.972E+0
-8.755E-2	4.798E+0	1.003E+1
-8.268E-2	4.681E+0	9.829E+0
-9.079E-2	4.723E+0	9.758E+0
-9.079E-2	4.681E+0	9.904E+0
-9.404E-2	4.652E+0	9.927E+0
-8.431E-2	4.756E+0	9.914E+0
-9.079E-2	4.707E+0	9.991E+0
-8.917E-2	4.795E+0	9.904E+0
-8.593E-2	4.778E+0	9.858E+0
-8.431E-2	4.733E+0	9.985E+0
-8.917E-2	4.811E+0	9.823E+0
-9.242E-2	4.707E+0	9.819E+0
-8.755E-2	4.645E+0	9.832E+0
-8.593E-2	4.769E+0	9.917E+0
-8.917E-2	4.723E+0	1.005E+1
-9.079E-2	4.752E+0	9.946E+0
-8.755E-2	4.791E+0	9.823E+0
-8.755E-2	4.678E+0	9.832E+0
-8.917E-2	4.694E+0	9.982E+0
-9.404E-2	4.808E+0	9.839E+0
-9.242E-2	4.736E+0	9.891E+0
-8.755E-2	4.720E+0	9.784E+0
-9.079E-2	4.639E+0	9.914E+0
-9.079E-2	4.749E+0	9.907E+0
-8.917E-2	4.720E+0	9.949E+0
-8.755E-2	4.642E+0	9.998E+0
-8.917E-2	4.736E+0	9.829E+0
-9.242E-2	4.720E+0	9.914E+0
-9.079E-2	4.775E+0	9.807E+0
-8.755E-2	4.733E+0	9.982E+0
-8.593E-2	4.769E+0	9.836E+0
-9.404E-2	4.733E+0	1.005E+1
-8.917E-2	4.694E+0	9.803E+0
-8.755E-2	4.665E+0	9.940E+0
-8.917E-2	4.739E+0	9.897E+0
-9.079E-2	4.749E+0	9.917E+0
-9.079E-2	4.723E+0	9.884E+0
-8.755E-2	4.675E+0	9.959E+0
-8.917E-2	4.619E+0	9.787E+0
-9.242E-2	4.701E+0	1.001E+1
-9.079E-2	4.701E+0	9.852E+0
-8.755E-2	4.746E+0	9.991E+0
-8.593E-2	4.658E+0	9.920E+0
-9.566E-2	4.678E+0	9.910E+0
-8.917E-2	4.752E+0	9.797E+0
-8.593E-2	4.710E+0	9.930E+0
-8.917E-2	4.694E+0	9.719E+0
-9.079E-2	4.840E+0	9.810E+0
-9.079E-2	4.782E+0	9.927E+0
-8.431E-2	4.704E+0	9.797E+0
-8.755E-2	4.704E+0	9.751E+0
-9.242E-2	4.769E+0	9.794E+0
-8.755E-2	4.736E+0	9.991E+0
-8.593E-2	4.736E+0	9.920E+0
-8.268E-2	4.684E+0	9.891E+0
-8.755E-2	4.714E+0	9.901E+0
-9.079E-2	4.798E+0	9.897E+0
-8.593E-2	4.772E+0	9.794E+0
-8.593E-2	4.717E+0	9.868E+0
-8.917E-2	4.707E+0	9.784E+0
-8.755E-2	4.749E+0	9.810E+0
-8.755E-2	4.726E+0	9.949E+0
-8.917E-2	4.723E+0	9.875E+0
-8.917E-2	4.717E+0	9.888E+0
-8.755E-2	4.788E+0	9.800E+0
-8.268E-2	4.723E+0	9.845E+0
-8.917E-2	4.808E+0	9.978E+0
-9.079E-2	4.658E+0	9.878E+0
-8.755E-2	4.717E+0	9.962E+0
-8.431E-2	4.743E+0	9.894E+0
-8.755E-2	4.775E+0	9.904E+0
-9.079E-2	4.736E+0	9.952E+0
-8.917E-2	4.736E+0	9.829E+0
-8.593E-2	4.739E+0	9.972E+0
-8.755E-2	4.658E+0	1.002E+1
-9.079E-2	4.733E+0	9.930E+0
-8.755E-2	4.701E+0	9.901E+0
-8.755E-2	4.714E+0	9.807E+0
-8.755E-2	4.710E+0	9.998E+0
-9.079E-2	4.795E+0	9.891E+0
-8.917E-2	4.665E+0	9.807E+0
-8.755E-2	4.710E+0	9.878E+0
-9.242E-2	4.752E+0	9.807E+0
-9.079E-2	4.743E+0	9.836E+0
-9.079E-2	4.710E+0	9.800E+0
-8.593E-2	4.756E+0	9.991E+0
-8.593E-2	4.691E+0	9.884E+0
-8.917E-2	4.717E+0	9.875E+0
-9.079E-2	4.691E+0	9.855E+0
-8.593E-2	4.697E+0	9.755E+0
-8.755E-2	4.697E+0	9.836E+0
-9.079E-2	4.736E+0	9.839E+0
-9.079E-2	4.704E+0	9.845E+0
-8.431E-2	4.782E+0	9.826E+0
-8.917E-2	4.662E+0	9.972E+0
-8.917E-2	4.688E+0	9.797E+0
-9.079E-2	4.726E+0	9.904E+0
-8.593E-2	4.765E+0	9.878E+0
-8.917E-2	4.717E+0	9.784E+0
-9.404E-2	4.684E+0	9.923E+0
-8.917E-2	4.749E+0	9.871E+0
-8.431E-2	4.684E+0	9.826E+0
-8.755E-2	4.701E+0	9.897E+0
-8.755E-2	4.717E+0	9.936E+0
-8.593E-2	4.726E+0	9.969E+0
-8.268E-2	4.710E+0	9.852E+0
-8.755E-2	4.847E+0	9.884E+0
-8.755E-2	4.714E+0	9.858E+0
-8.755E-2	4.662E+0	9.897E+0
-8.268E-2	4.704E+0	1.000E+1
-8.917E-2	4.652E+0	9.839E+0
-8.755E-2	4.749E+0	9.894E+0
-9.242E-2	4.782E+0	9.816E+0
-8.431E-2	4.645E+0	9.810E+0
-8.755E-2	4.694E+0	9.940E+0
-8.917E-2	4.733E+0	9.826E+0
-8.917E-2	4.694E+0	9.810E+0
-8.593E-2	4.707E+0	9.978E+0
-8.755E-2	4.681E+0	9.797E+0
-9.079E-2	4.847E+0	1.000E+1
-9.079E-2	4.649E+0	9.865E+0
-8.593E-2	4.730E+0	9.933E+0
-8.917E-2	4.720E+0	9.884E+0
-8.917E-2	4.762E+0	9.810E+0
-8.917E-2	4.710E+0	9.855E+0
-8.593E-2	4.739E+0	9.787E+0
-8.755E-2	4.681E+0	9.845E+0
-8.917E-2	4.756E+0	9.910E+0
-9.079E-2	4.772E+0	9.972E+0
-8.593E-2	4.775E+0	9.871E+0
-8.755E-2	4.843E+0	9.839E+0
-9.242E-2	4.720E+0	9.881E+0
-8.917E-2	4.743E+0	9.894E+0
-8.431E-2	4.684E+0	9.897E+0
-8.917E-2	4.772E+0	9.972E+0
-9.242E-2	4.658E+0	1.003E+1
-8.917E-2	4.746E+0	9.972E+0
-8.593E-2	4.739E+0	9.949E+0
-8.755E-2	4.743E+0	9.891E+0
-9.242E-2	4.678E+0	9.875E+0
-8.755E-2	4.778E+0	9.936E+0
-8.755E-2	4.756E+0	9.784E+0
-8.755E-2	4.814E+0	9.917E+0
-9.242E-2	4.626E+0	9.927E+0
-8.917E-2	4.701E+0	9.839E+0
-8.593E-2	4.675E+0	9.982E+0
-8.593E-2	4.636E+0	1.004E+1
-8.917E-2	4.704E+0	9.819E+0
-8.755E-2	4.726E+0	9.862E+0
-8.593E-2	4.739E+0	9.962E+0
-8.917E-2	4.710E+0	9.787E+0
-9.242E-2	4.714E+0	9.923E+0
-8.755E-2	4.710E+0	9.930E+0
-8.431E-2	4.720E+0	9.969E+0
-9.242E-2	4.714E+0	9.920E+0
-9.404E-2	4.749E+0	9.845E+0
-9.242E-2	4.678E+0	9.914E+0
-8.755E-2	4.707E+0	9.794E+0
-8.755E-2	4.642E+0	9.875E+0
-9.242E-2	4.710E+0	9.923E+0
-8.917E-2	4.736E+0	1.001E+1
-8.593E-2	4.684E+0	9.884E+0
-8.917E-2	4.746E+0	9.764E+0
-9.242E-2	4.714E+0	9.894E+0
-8.917E-2	4.710E+0	9.972E+0
-8.755E-2	4.671E+0	9.920E+0
-9.242E-2	4.720E+0	9.797E+0
-9.079E-2	4.704E+0	9.865E+0
-9.079E-2	4.707E+0	9.988E+0
-8.593E-2	4.684E+0	9.764E+0
-8.431E-2	4.704E+0	9.904E+0
-9.242E-2	4.769E+0	9.855E+0
-9.079E-2	4.788E+0	9.952E+0
-8.755E-2	4.733E+0	9.748E+0
-8.755E-2	4.697E+0	9.784E+0
-9.079E-2	4.775E+0	9.904E+0
-8.593E-2	4.749E+0	9.839E+0
-8.593E-2	4.662E+0	9.969E+0
-8.917E-2	4.743E+0	9.871E+0
-9.079E-2	4.827E+0	9.904E+0
-8.755E-2	4.739E+0	9.933E+0
-8.593E-2	4.697E+0	9.790E+0
-8.755E-2	4.694E+0	9.771E+0
-9.242E-2	4.762E+0	9.910E+0
-8.917E-2	4.675E+0	9.787E+0
-8.593E-2	4.662E+0	9.826E+0
-8.593E-2	4.840E+0	9.894E+0
-9.079E-2	4.691E+0	9.884E+0
-8.917E-2	4.726E+0	9.784E+0
-8.593E-2	4.769E+0	9.917E+0
-9.079E-2	4.701E+0	9.943E+0
-9.404E-2	4.736E+0	9.894E+0
-9.079E-2	4.649E+0	1.000E+1
-8.431E-2	4.655E+0	9.849E+0
-8.755E-2	4.726E+0	9.819E+0
-9.242E-2	4.639E+0	1.002E+1
-8.755E-2	4.688E+0	9.852E+0
-8.593E-2	4.678E+0	9.965E+0
-8.917E-2	4.688E+0	9.972E+0
-8.917E-2	4.752E+0	9.936E+0
-8.755E-2	4.675E+0	9.852E+0
-8.431E-2	4.707E+0	9.914E+0
-8.431E-2	4.746E+0	9.865E+0
-8.917E-2	4.704E+0	9.897E+0
-8.593E-2	4.684E+0	9.829E+0
-8.593E-2	4.688E+0	9.943E+0
-8.593E-2	4.652E+0	9.936E+0
-8.917E-2	4.655E+0	9.917E+0
-8.593E-2	4.814E+0	9.972E+0
-8.431E-2	4.701E+0	9.862E+0
-8.268E-2	4.736E+0	9.962E+0
-9.079E-2	4.778E+0	9.914E+0
-8.755E-2	4.688E+0	9.875E+0
-8.593E-2	4.655E+0	9.943E+0
-8.755E-2	4.746E+0	9.810E+0
-8.917E-2	4.782E+0	9.988E+0
-8.593E-2	4.671E+0	9.907E+0
-8.268E-2	4.665E+0	9.959E+0
-8.431E-2	4.691E+0	9.823E+0
-9.242E-2	4.752E+0	9.965E+0
-8.431E-2	4.632E+0	9.949E+0
-8.917E-2	4.743E+0	9.927E+0
-8.431E-2	4.791E+0	9.865E+0
-9.404E-2	4.707E+0	9.849E+0
-8.917E-2	4.681E+0	9.982E+0
-8.755E-2	4.733E+0	9.907E+0
-8.755E-2	4.749E+0	9.836E+0
-9.242E-2	4.723E+0	9.914E+0
-8.917E-2	4.762E+0	9.852E+0
-8.593E-2	4.778E+0	9.868E+0
-8.917E-2	4.697E+0	1.004E+1
-9.079E-2	4.717E+0	9.917E+0
-8.755E-2	4.697E+0	9.777E+0
-8.593E-2	4.684E+0	9.910E+0
-8.755E-2	4.707E+0	9.943E+0
-9.242E-2	4.726E+0	9.823E+0
-9.079E-2	4.697E+0	9.927E+0
-8.755E-2	4.817E+0	9.891E+0
-8.755E-2	4.645E+0	9.946E+0
-9.404E-2	4.668E+0	9.884E+0
-8.755E-2	4.726E+0	9.917E+0
-8.431E-2	4.642E+0	9.894E+0
-9.079E-2	4.717E+0	9.959E+0
-9.242E-2	4.882E+0	9.875E+0
-8.755E-2	4.720E+0	9.813E+0
-8.755E-2	4.681E+0	9.852E+0
-8.917E-2	4.720E+0	9.878E+0
-9.404E-2	4.720E+0	9.897E+0
-8.917E-2	4.752E+0	9.855E+0
-8.917E-2	4.765E+0	9.891E+0
-8.917E-2	4.726E+0	9.917E+0
-8.917E-2	4.733E+0	9.927E+0
-8.917E-2	4.726E+0	9.800E+0
-8.593E-2	4.658E+0	9.930E+0
-8.917E-2	4.726E+0	9.943E+0
-9.404E-2	4.688E+0	9.952E+0
-9.404E-2	4.691E+0	9.907E+0
-8.593E-2	4.684E+0	9.871E+0
-8.917E-2	4.694E+0	9.933E+0
-9.079E-2	4.795E+0	9.878E+0
-9.079E-2	4.717E+0	9.982E+0
-8.917E-2	4.726E+0	9.829E+0
-8.917E-2	4.743E+0	9.991E+0
-9.242E-2	4.678E+0	1.003E+1
-9.079E-2	4.752E+0	9.777E+0
-8.755E-2	4.736E+0	1.006E+1
-9.079E-2	4.772E+0	9.735E+0
-9.079E-2	4.756E+0	9.888E+0
-9.242E-2	4.704E+0	9.816E+0
-8.431E-2	4.710E+0	9.868E+0
-8.917E-2	4.788E+0	9.888E+0
-9.242E-2	4.752E+0	9.839E+0
-8.917E-2	4.743E+0	9.894E+0
-8.755E-2	4.675E+0	1.002E+1
-8.917E-2	4.688E+0	9.884E+0
-9.079E-2	4.668E+0	1.003E+1
-8.917E-2	4.736E+0	9.803E+0
-8.431E-2	4.626E+0	9.988E+0
-8.917E-2	4.688E+0	9.985E+0
-9.079E-2	4.707E+0	9.952E+0
-8.917E-2	4.707E+0	9.907E+0
-8.431E-2	4.697E+0	9.832E+0
-9.079E-2	4.671E+0	9.888E+0
-9.242E-2	4.652E+0	9.768E+0
-9.242E-2	4.791E+0	9.852E+0
-8.431E-2	4.749E+0	9.868E+0
-8.917E-2	4.769E+0	9.732E+0
-9.079E-2	4.817E+0	9.862E+0
-9.079E-2	4.765E+0	9.884E+0
-8.593E-2	4.684E+0	9.706E+0
-8.917E-2	4.759E+0	9.962E+0
-9.079E-2	4.791E+0	9.962E+0
-9.079E-2	4.749E+0	9.855E+0
-8.593E-2	4.688E+0	9.962E+0
-9.079E-2	4.655E+0	9.943E+0
-8.917E-2	4.714E+0	9.917E+0
-9.079E-2	4.714E+0	1.002E+1
-8.917E-2	4.795E+0	9.965E+0
-9.079E-2	4.652E+0	9.787E+0
-9.242E-2	4.655E+0	9.962E+0
-9.079E-2	4.723E+0	9.845E+0
-8.593E-2	4.710E+0	1.008E+1
-8.917E-2	4.694E+0	9.936E+0
-9.242E-2	4.636E+0	9.829E+0
-9.079E-2	4.743E+0	9.943E+0
-8.917E-2	4.762E+0	9.985E+0
-8.755E-2	4.739E+0	9.907E+0
-8.917E-2	4.726E+0	9.719E+0
-8.917E-2	4.668E+0	9.923E+0
-8.593E-2	4.652E+0	9.719E+0
-8.755E-2	4.707E+0	9.875E+0
-9.242E-2	4.811E+0	9.978E+0
-9.079E-2	4.610E+0	9.940E+0
-8.917E-2	4.730E+0	9.878E+0
-8.755E-2	4.772E+0	9.761E+0
-9.079E-2	4.736E+0	9.914E+0
-9.079E-2	4.765E+0	9.884E+0
-8.268E-2	4.730E+0	9.862E+0
-8.917E-2	4.701E+0	9.816E+0
-9.242E-2	4.739E+0	9.878E+0
-9.079E-2	4.736E+0	9.956E+0
-8.755E-2	4.723E+0	9.917E+0
-8.917E-2	4.726E+0	9.803E+0
-9.242E-2	4.791E+0	9.914E+0
-8.917E-2	4.811E+0	1.010E+1
-8.755E-2	4.704E+0	9.959E+0
-8.593E-2	4.704E+0	9.956E+0
-9.242E-2	4.765E+0	9.881E+0
-8.755E-2	4.739E+0	9.985E+0
-8.593E-2	4.707E+0	9.927E+0
-8.917E-2	4.743E+0	9.842E+0
-9.242E-2	4.752E+0	9.784E+0
-9.079E-2	4.778E+0	9.978E+0
-8.755E-2	4.743E+0	9.881E+0
-8.755E-2	4.720E+0	9.842E+0
-9.566E-2	4.681E+0	9.761E+0
-9.242E-2	4.788E+0	9.991E+0
-8.593E-2	4.743E+0	9.868E+0
-8.755E-2	4.791E+0	9.842E+0
-9.404E-2	4.697E+0	9.849E+0
-9.079E-2	4.791E+0	9.771E+0
-8.593E-2	4.736E+0	9.891E+0
-8.593E-2	4.697E+0	9.807E+0
-9.242E-2	4.811E+0	9.807E+0
-9.242E-2	4.662E+0	9.888E+0
-8.593E-2	4.759E+0	9.862E+0
-8.593E-2	4.840E+0	9.975E+0
-9.242E-2	4.778E+0	9.832E+0
-8.755E-2	4.749E+0	9.858E+0
-8.755E-2	4.743E+0	9.936E+0
-8.917E-2	4.694E+0	9.894E+0
-9.404E-2	4.811E+0	9.904E+0
-9.079E-2	4.688E+0	9.784E+0
-8.917E-2	4.749E+0	9.985E+0
-8.917E-2	4.723E+0	9.943E+0
-9.079E-2	4.691E+0	9.930E+0
-8.755E-2	4.668E+0	9.891E+0
-8.755E-2	4.769E+0	9.725E+0
-8.917E-2	4.749E+0	9.852E+0
-8.917E-2	4.626E+0	9.998E+0
-8.917E-2	4.662E+0	1.002E+1
-8.917E-2	4.720E+0	9.923E+0
-8.755E-2	4.765E+0	9.797E+0
-9.079E-2	4.827E+0	1.008E+1
-9.079E-2	4.707E+0	9.862E+0
-8.755E-2	4.701E+0	9.904E+0
-8.755E-2	4.782E+0	9.897E+0
-9.079E-2	4.801E+0	9.982E+0
-8.917E-2	4.717E+0	9.787E+0
-8.593E-2	4.778E+0	9.819E+0
-8.755E-2	4.649E+0	9.868E+0
-9.079E-2	4.759E+0	9.975E+0
-8.917E-2	4.629E+0	9.862E+0
-8.593E-2	4.772E+0	9.891E+0
-8.917E-2	4.658E+0	9.807E+0
-9.242E-2	4.726E+0	9.910E+0
-9.242E-2	4.723E+0	9.998E+0
-8.917E-2	4.749E+0	9.975E+0
-9.242E-2	4.769E+0	9.683E+0
-9.242E-2	4.662E+0	1.000E+1
-8.917E-2	4.710E+0	9.881E+0
-8.755E-2	4.752E+0	1.003E+1
-9.079E-2	4.697E+0	9.842E+0
-9.242E-2	4.701E+0	9.826E+0
-9.079E-2	4.684E+0	1.005E+1
-8.755E-2	4.762E+0	9.897E+0
-9.079E-2	4.694E+0	9.735E+0
-9.728E-2	4.756E+0	9.829E+0
-9.079E-2	4.769E+0	9.836E+0
-8.755E-2	4.746E+0	9.787E+0
-8.917E-2	4.714E+0	9.891E+0
-9.242E-2	4.736E+0	9.819E+0
-9.079E-2	4.723E+0	9.852E+0
-8.917E-2	4.697E+0	9.849E+0
-8.755E-2	4.717E+0	1.004E+1
-9.242E-2	4.772E+0	9.946E+0
-9.079E-2	4.701E+0	9.897E+0
-8.755E-2	4.752E+0	9.910E+0
-8.755E-2	4.701E+0	9.816E+0
-9.566E-2	4.726E+0	9.891E+0
-9.079E-2	4.821E+0	9.819E+0
-8.917E-2	4.726E+0	9.803E+0
-9.079E-2	4.662E+0	9.894E+0
-9.566E-2	4.714E+0	9.862E+0
-9.079E-2	4.717E+0	9.920E+0
-8.917E-2	4.723E+0	9.936E+0
-9.079E-2	4.694E+0	9.790E+0
-9.404E-2	4.658E+0	9.829E+0
-8.917E-2	4.726E+0	9.784E+0
-8.593E-2	4.736E+0	9.904E+0
-8.917E-2	4.701E+0	9.998E+0
-9.404E-2	4.710E+0	9.839E+0
-8.755E-2	4.697E+0	9.819E+0
-9.242E-2	4.697E+0	9.923E+0
-8.755E-2	4.752E+0	1.000E+1
-9.404E-2	4.759E+0	9.962E+0
-8.917E-2	4.736E+0	1.002E+1
-8.917E-2	4.688E+0	9.917E+0
-8.755E-2	4.736E+0	9.777E+0
-9.566E-2	4.723E+0	9.914E+0
-9.079E-2	4.772E+0	9.764E+0
-8.917E-2	4.756E+0	9.884E+0
-8.917E-2	4.778E+0	9.943E+0
-9.404E-2	4.720E+0	9.836E+0
-9.079E-2	4.701E+0	9.946E+0
-8.431E-2	4.791E+0	9.865E+0
-9.242E-2	4.775E+0	9.771E+0
-9.242E-2	4.668E+0	9.946E+0
-9.079E-2	4.720E+0	9.978E+0
-8.593E-2	4.723E+0	9.845E+0
-8.917E-2	4.642E+0	9.901E+0
-9.404E-2	4.681E+0	9.881E+0
-8.917E-2	4.733E+0	9.991E+0
-8.917E-2	4.671E+0	9.832E+0
-8.755E-2	4.720E+0	9.826E+0
-9.566E-2	4.733E+0	9.764E+0
-9.404E-2	4.778E+0	9.917E+0
-8.755E-2	4.710E+0	9.777E+0
-8.755E-2	4.675E+0	9.862E+0
-9.404E-2	4.756E+0	9.858E+0
-9.079E-2	4.782E+0	9.894E+0
-8.917E-2	4.701E+0	9.975E+0
-8.917E-2	4.639E+0	9.871E+0
-9.242E-2	4.681E+0	9.790E+0
-9.079E-2	4.746E+0	9.816E+0
-8.593E-2	4.814E+0	9.816E+0
-9.242E-2	4.752E+0	9.858E+0
-8.917E-2	4.746E+0	9.810E+0
-9.242E-2	4.730E+0	9.881E+0
-8.755E-2	4.808E+0	9.962E+0
-9.079E-2	4.739E+0	9.946E+0
-9.242E-2	4.649E+0	9.946E+0
-8.917E-2	4.746E+0	9.768E+0
-8.593E-2	4.746E+0	9.868E+0
-9.079E-2	4.697E+0	9.781E+0
-9.079E-2	4.655E+0	9.982E+0
-9.242E-2	4.743E+0	9.936E+0
-8.593E-2	4.688E+0	9.901E+0
-9.079E-2	4.765E+0	9.852E+0
-9.242E-2	4.736E+0	1.002E+1
-9.242E-2	4.798E+0	9.940E+0
-8.917E-2	4.665E+0	9.884E+0
-9.079E-2	4.671E+0	9.998E+0
-9.404E-2	4.714E+0	9.849E+0
-8.917E-2	4.694E+0	9.855E+0
-8.593E-2	4.645E+0	9.949E+0
-8.755E-2	4.749E+0	9.888E+0
-8.917E-2	4.710E+0	9.842E+0
-9.242E-2	4.749E+0	9.943E+0
-8.268E-2	4.678E+0	9.959E+0
-8.755E-2	4.701E+0	9.952E+0
-8.755E-2	4.749E+0	9.952E+0
-8.755E-2	4.697E+0	9.891E+0
-8.431E-2	4.636E+0	9.965E+0
-8.755E-2	4.824E+0	9.952E+0
-8.755E-2	4.619E+0	9.855E+0
-8.755E-2	4.710E+0	9.813E+0
-8.431E-2	4.837E+0	9.917E+0
-8.593E-2	4.675E+0	9.865E+0
-8.755E-2	4.678E+0	9.965E+0
-8.431E-2	4.795E+0	9.810E+0
-8.593E-2	4.746E+0	9.742E+0
-8.593E-2	4.733E+0	9.813E+0
-9.079E-2	4.752E+0	9.823E+0
-8.593E-2	4.694E+0	9.904E+0
-8.431E-2	4.782E+0	9.797E+0
-8.593E-2	4.765E+0	9.946E+0
-9.079E-2	4.691E+0	9.914E+0
-8.917E-2	4.765E+0	9.875E+0
-8.268E-2	4.769E+0	9.852E+0
-8.593E-2	4.694E+0	9.807E+0
-9.079E-2	4.691E+0	9.956E+0
-8.755E-2	4.691E+0	9.930E+0
-8.593E-2	4.717E+0	9.807E+0
-8.431E-2	4.736E+0	9.875E+0
-8.917E-2	4.759E+0	9.875E+0
-8.755E-2	4.707E+0	9.897E+0
-8.755E-2	4.752E+0	9.988E+0
-8.917E-2	4.707E+0	9.884E+0
-9.404E-2	4.684E+0	9.800E+0
-8.917E-2	4.775E+0	9.933E+0
-8.755E-2	4.726E+0	9.797E+0
-8.593E-2	4.843E+0	9.923E+0
-9.242E-2	4.678E+0	9.998E+0
-9.242E-2	4.759E+0	9.855E+0
-9.079E-2	4.704E+0	9.842E+0
-8.755E-2	4.684E+0	9.978E+0
-9.079E-2	4.756E+0	9.755E+0
-8.593E-2	4.749E+0	9.865E+0
-8.593E-2	4.746E+0	9.933E+0
-8.917E-2	4.701E+0	1.003E+1
-9.242E-2	4.752E+0	9.891E+0
-8.755E-2	4.655E+0	1.009E+1
-8.593E-2	4.730E+0	9.807E+0
-8.431E-2	4.752E+0	9.933E+0
-9.404E-2	4.743E+0	9.855E+0
-9.079E-2	4.749E+0	9.836E+0
-8.593E-2	4.733E+0	9.998E+0
-8.917E-2	4.649E+0	9.761E+0
-9.242E-2	4.752E+0	9.936E+0
-9.079E-2	4.814E+0	9.878E+0
-8.755E-2	4.830E+0	1.004E+1
-9.079E-2	4.710E+0	9.826E+0
-9.566E-2	4.778E+0	9.807E+0
-9.242E-2	4.694E+0	9.881E+0
-8.755E-2	4.746E+0	9.855E+0
-8.917E-2	4.804E+0	1.003E+1
-9.079E-2	4.707E+0	9.839E+0
-8.917E-2	4.694E+0	9.794E+0
-8.917E-2	4.681E+0	9.849E+0
-9.079E-2	4.629E+0	9.881E+0
-9.404E-2	4.655E+0	9.849E+0
-9.242E-2	4.726E+0	9.865E+0
-8.593E-2	4.681E+0	9.914E+0
-8.755E-2	4.726E+0	9.975E+0
-9.242E-2	4.749E+0	9.956E+0
-9.079E-2	4.791E+0	9.972E+0
-8.431E-2	4.710E+0	9.888E+0
-9.079E-2	4.733E+0	9.891E+0
-9.242E-2	4.743E+0	9.755E+0
-8.917E-2	4.759E+0	9.868E+0
-8.593E-2	4.733E+0	9.813E+0
-9.242E-2	4.756E+0	9.849E+0
-9.404E-2	4.782E+0	9.816E+0
-9.079E-2	4.636E+0	9.751E+0
-8.755E-2	4.733E+0	9.819E+0
-8.917E-2	4.788E+0	9.907E+0
-9.242E-2	4.791E+0	9.858E+0
-8.917E-2	4.697E+0	9.819E+0
-9.079E-2	4.688E+0	9.790E+0
-8.917E-2	4.733E+0	9.927E+0
-9.242E-2	4.710E+0	9.832E+0
-8.917E-2	4.671E+0	9.907E+0
-8.593E-2	4.749E+0	9.807E+0
-8.917E-2	4.642E+0	9.871E+0
-9.566E-2	4.811E+0	9.930E+0
-9.079E-2	4.707E+0	9.962E+0
-8.917E-2	4.814E+0	9.858E+0
-8.917E-2	4.859E+0	9.852E+0
-9.079E-2	4.726E+0	9.787E+0
-9.079E-2	4.720E+0	9.800E+0
-8.593E-2	4.678E+0	9.803E+0
-8.917E-2	4.714E+0	9.852E+0
-9.404E-2	4.684E+0	9.868E+0
-8.917E-2	4.778E+0	9.920E+0
-9.079E-2	4.632E+0	9.807E+0
-9.079E-2	4.749E+0	9.927E+0
-9.242E-2	4.629E+0	9.904E+0
-9.079E-2	4.662E+0	9.897E+0
-8.917E-2	4.714E+0	9.787E+0
-9.079E-2	4.652E+0	9.930E+0
-9.566E-2	4.778E+0	9.998E+0
-9.079E-2	4.665E+0	9.826E+0
-8.917E-2	4.726E+0	9.797E+0
-8.917E-2	4.675E+0	9.923E+0
-9.242E-2	4.720E+0	9.855E+0
-8.917E-2	4.749E+0	9.930E+0
-8.593E-2	4.788E+0	9.813E+0
-8.917E-2	4.626E+0	9.952E+0
-9.079E-2	4.739E+0	9.901E+0
-8.755E-2	4.746E+0	9.904E+0
-8.917E-2	4.720E+0	9.878E+0
-9.242E-2	4.769E+0	9.845E+0
-9.404E-2	4.752E+0	9.923E+0
-9.079E-2	4.723E+0	9.836E+0
-8.593E-2	4.652E+0	9.901E+0
-8.917E-2	4.772E+0	1.001E+1
-9.404E-2	4.707E+0	9.998E+0
-8.917E-2	4.623E+0	9.852E+0
-8.755E-2	4.568E+0	9.878E+0
-8.917E-2	4.723E+0	9.807E+0
-9.242E-2	4.762E+0	9.807E+0
-8.755E-2	4.652E+0	1.000E+1
-8.755E-2	4.782E+0	9.871E+0
-8.917E-2	4.733E+0	9.936E+0
-9.079E-2	4.762E+0	9.946E+0
-8.917E-2	4.736E+0	9.855E+0
-8.755E-2	4.678E+0	9.826E+0
-8.755E-2	4.658E+0	9.969E+0
-9.242E-2	4.791E+0	9.839E+0
-8.755E-2	4.723E+0	9.839E+0
-8.593E-2	4.652E+0	9.988E+0
-8.593E-2	4.684E+0	9.901E+0
-9.404E-2	4.752E+0	9.845E+0
-8.755E-2	4.752E+0	9.868E+0
-8.431E-2	4.827E+0	9.972E+0
-8.917E-2	4.736E+0	1.004E+1
-8.917E-2	4.710E+0	9.930E+0
-8.755E-2	4.726E+0	9.816E+0
-8.755E-2	4.678E+0	9.920E+0
-9.079E-2	4.675E+0	9.849E+0
-9.404E-2	4.733E+0	9.875E+0
-9.079E-2	4.853E+0	9.868E+0
-8.593E-2	4.756E+0	9.933E+0
-8.917E-2	4.688E+0	9.891E+0
-9.242E-2	4.707E+0	9.842E+0
-8.917E-2	4.717E+0	9.777E+0
-8.268E-2	4.817E+0	9.894E+0
-9.242E-2	4.678E+0	9.927E+0
-9.079E-2	4.752E+0	9.858E+0
-8.917E-2	4.752E+0	9.797E+0
-8.593E-2	4.688E+0	9.865E+0
-8.917E-2	4.775E+0	9.878E+0
-9.079E-2	4.697E+0	9.865E+0
-8.917E-2	4.701E+0	9.985E+0
-8.268E-2	4.821E+0	9.878E+0
-8.917E-2	4.681E+0	9.881E+0
-9.242E-2	4.662E+0	9.917E+0
-9.079E-2	4.804E+0	9.712E+0
-8.431E-2	4.717E+0	9.755E+0
-8.917E-2	4.681E+0	9.797E+0
-9.242E-2	4.778E+0	9.865E+0
-9.242E-2	4.749E+0	9.800E+0
-8.431E-2	4.759E+0	9.975E+0
-9.079E-2	4.581E+0	1.004E+1
-9.242E-2	4.759E+0	9.858E+0
-9.242E-2	4.697E+0	9.832E+0
-8.268E-2	4.840E+0	9.897E+0
-9.079E-2	4.726E+0	9.884E+0
-9.079E-2	4.701E+0	9.904E+0
-8.917E-2	4.684E+0	9.819E+0
-8.755E-2	4.756E+0	9.742E+0
-9.079E-2	4.759E+0	9.852E+0
-9.566E-2	4.606E+0	9.881E+0
-9.079E-2	4.726E+0	9.871E+0
-8.593E-2	4.684E+0	9.810E+0
-8.917E-2	4.701E+0	9.940E+0
-9.079E-2	4.694E+0	9.797E+0
-8.917E-2	4.733E+0	9.819E+0
-8.593E-2	4.717E+0	9.761E+0
-9.242E-2	4.714E+0	9.771E+0
-8.917E-2	4.707E+0	9.875E+0
-9.079E-2	4.642E+0	9.978E+0
-8.593E-2	4.726E+0	9.836E+0
-8.755E-2	4.714E+0	9.923E+0
-9.242E-2	4.765E+0	9.868E+0
-9.079E-2	4.778E+0	9.842E+0
-8.593E-2	4.691E+0	9.849E+0
-9.079E-2	4.808E+0	9.807E+0
-9.404E-2	4.707E+0	9.910E+0
-9.404E-2	4.694E+0	9.751E+0
-8.593E-2	4.762E+0	9.849E+0
-8.917E-2	4.743E+0	9.862E+0
-9.404E-2	4.720E+0	9.803E+0
-8.917E-2	4.743E+0	9.910E+0
-9.079E-2	4.714E+0	9.933E+0
-9.404E-2	4.671E+0	9.868E+0
-9.890E-2	4.762E+0	9.910E+0
-9.728E-2	4.762E+0	9.829E+0
-9.404E-2	4.739E+0	9.995E+0
-9.728E-2	4.593E+0	9.790E+0
-9.890E-2	4.785E+0	9.894E+0
-9.728E-2	4.691E+0	9.852E+0
-9.079E-2	4.714E+0	9.891E+0
-9.404E-2	4.720E+0	9.901E+0
-9.890E-2	4.782E+0	9.826E+0
-9.566E-2	4.749E+0	9.965E+0
-9.079E-2	4.782E+0	9.978E+0
-9.566E-2	4.736E+0	9.936E+0
-9.728E-2	4.723E+0	9.855E+0
-9.404E-2	4.739E+0	9.904E+0
-9.079E-2	4.723E+0	9.894E+0
-9.079E-2	4.714E+0	9.988E+0
-9.890E-2	4.752E+0	9.923E+0
-9.404E-2	4.782E+0	9.917E+0
-9.404E-2	4.701E+0	9.800E+0
-9.566E-2	4.720E+0	9.858E+0
-9.890E-2	4.762E+0	9.784E+0
-9.404E-2	4.762E+0	9.787E+0
-9.242E-2	4.714E+0	9.878E+0
-9.242E-2	4.804E+0	9.901E+0
-9.728E-2	4.791E+0	9.865E+0
-9.079E-2	4.684E+0	9.807E+0
-9.079E-2	4.804E+0	9.888E+0
-9.079E-2	4.746E+0	9.845E+0
-9.079E-2	4.707E+0	9.894E+0
-9.242E-2	4.710E+0	9.862E+0
-9.242E-2	4.772E+0	9.917E+0
-9.242E-2	4.636E+0	9.787E+0
-9.728E-2	4.707E+0	9.855E+0
-9.242E-2	4.759E+0	9.858E+0
-9.079E-2	4.681E+0	9.901E+0
-9.566E-2	4.649E+0	9.914E+0
-9.404E-2	4.688E+0	1.005E+1
-9.404E-2	4.717E+0	9.943E+0
-8.917E-2	4.821E+0	9.865E+0
-9.242E-2	4.675E+0	9.839E+0
-9.890E-2	4.791E+0	9.868E+0
-9.079E-2	4.752E+0	9.888E+0
-9.079E-2	4.733E+0	9.784E+0
-8.917E-2	4.701E+0	9.897E+0
-9.404E-2	4.733E+0	9.917E+0
-9.242E-2	4.736E+0	9.891E+0
-8.917E-2	4.788E+0	9.907E+0
-9.079E-2	4.694E+0	9.927E+0
-9.890E-2	4.746E+0	9.878E+0
-9.242E-2	4.801E+0	9.862E+0
-9.242E-2	4.697E+0	9.914E+0
-9.404E-2	4.726E+0	9.901E+0
-9.728E-2	4.769E+0	9.897E+0
-9.404E-2	4.808E+0	9.962E+0
-9.079E-2	4.769E+0	9.943E+0
-9.079E-2	4.717E+0	9.800E+0
-9.890E-2	4.736E+0	9.965E+0
-9.404E-2	4.788E+0	9.826E+0
-8.917E-2	4.739E+0	9.845E+0
-9.404E-2	4.639E+0	9.862E+0
-9.890E-2	4.765E+0	9.927E+0
-9.566E-2	4.707E+0	9.927E+0
-9.079E-2	4.756E+0	9.978E+0
-9.242E-2	4.665E+0	9.930E+0
-9.566E-2	4.791E+0	9.858E+0
-9.079E-2	4.746E+0	9.858E+0
-8.755E-2	4.655E+0	9.884E+0
-9.404E-2	4.736E+0	9.862E+0
-9.566E-2	4.762E+0	9.875E+0
-9.404E-2	4.791E+0	9.965E+0
-9.242E-2	4.720E+0	9.998E+0
-8.917E-2	4.710E+0	9.904E+0
-9.728E-2	4.736E+0	9.978E+0
-9.566E-2	4.714E+0	9.884E+0
-8.917E-2	4.765E+0	9.897E+0
-9.242E-2	4.756E+0	9.901E+0
-9.728E-2	4.714E+0	9.991E+0
-9.404E-2	4.678E+0	9.962E+0
-9.079E-2	4.688E+0	9.810E+0
-9.242E-2	4.714E+0	9.884E+0
-9.566E-2	4.714E+0	9.712E+0
-9.242E-2	4.704E+0	9.891E+0
-8.755E-2	4.769E+0	9.927E+0
-8.917E-2	4.688E+0	9.823E+0
-9.242E-2	4.739E+0	9.962E+0
-9.566E-2	4.739E+0	9.943E+0
-8.755E-2	4.736E+0	9.881E+0
-9.242E-2	4.688E+0	9.949E+0
-9.404E-2	4.691E+0	9.901E+0
-8.917E-2	4.749E+0	9.956E+0
-8.917E-2	4.736E+0	1.002E+1
-8.755E-2	4.697E+0	9.933E+0
-9.566E-2	4.824E+0	9.940E+0
-9.242E-2	4.710E+0	9.901E+0
-8.755E-2	4.668E+0	1.002E+1
-9.079E-2	4.710E+0	9.894E+0
-9.404E-2	4.775E+0	9.991E+0
-8.755E-2	4.811E+0	9.836E+0
-8.917E-2	4.691E+0	9.832E+0
-8.917E-2	4.756E+0	9.972E+0
-9.566E-2	4.752E+0	9.978E+0
-9.079E-2	4.798E+0	9.813E+0
-8.755E-2	4.733E+0	9.878E+0
-9.079E-2	4.707E+0	9.849E+0
-9.242E-2	4.701E+0	9.952E+0
-9.404E-2	4.701E+0	9.920E+0
-8.755E-2	4.769E+0	9.940E+0
-9.079E-2	4.772E+0	9.855E+0
-9.566E-2	4.723E+0	9.797E+0
-9.242E-2	4.684E+0	9.868E+0
-8.917E-2	4.769E+0	9.930E+0
-9.242E-2	4.691E+0	9.930E+0
-9.242E-2	4.720E+0	9.823E+0
-9.079E-2	4.752E+0	9.787E+0
-9.079E-2	4.714E+0	9.881E+0
-9.242E-2	4.824E+0	9.897E+0
-9.566E-2	4.691E+0	9.959E+0
-9.404E-2	4.678E+0	9.794E+0
-8.917E-2	4.726E+0	9.998E+0
-9.242E-2	4.723E+0	1.000E+1
-9.566E-2	4.681E+0	9.842E+0
-9.404E-2	4.827E+0	9.829E+0
-8.593E-2	4.717E+0	9.829E+0
-9.242E-2	4.772E+0	9.858E+0
-9.404E-2	4.655E+0	9.845E+0
-9.079E-2	4.726E+0	9.836E+0
-8.593E-2	4.678E+0	9.878E+0
-9.079E-2	4.843E+0	1.002E+1
-9.242E-2	4.717E+0	1.001E+1
-9.404E-2	4.749E+0	9.832E+0
-8.755E-2	4.749E+0	9.904E+0
-9.079E-2	4.778E+0	9.868E+0
-9.242E-2	4.645E+0	9.816E+0
-9.404E-2	4.808E+0	9.930E+0
-8.917E-2	4.678E+0	9.891E+0
-8.917E-2	4.817E+0	1.002E+1
-9.566E-2	4.691E+0	9.897E+0
-8.917E-2	4.762E+0	9.855E+0
-8.755E-2	4.801E+0	9.914E+0
-9.079E-2	4.759E+0	9.910E+0
-9.079E-2	4.720E+0	9.878E+0
-9.566E-2	4.678E+0	9.858E+0
-8.755E-2	4.733E+0	9.842E+0
-9.079E-2	4.678E+0	9.845E+0
-9.079E-2	4.684E+0	9.865E+0
-9.079E-2	4.775E+0	1.003E+1
-8.593E-2	4.701E+0	9.865E+0
-8.917E-2	4.694E+0	9.914E+0
-9.404E-2	4.756E+0	9.891E+0
-9.079E-2	4.746E+0	9.878E+0
-8.431E-2	4.707E+0	9.813E+0
-8.755E-2	4.717E+0	9.777E+0
-9.079E-2	4.769E+0	9.920E+0
-8.917E-2	4.743E+0	9.836E+0
-8.755E-2	4.788E+0	9.875E+0
-9.079E-2	4.665E+0	9.904E+0
-8.917E-2	4.730E+0	9.888E+0
-9.242E-2	4.675E+0	9.988E+0
-8.917E-2	4.736E+0	9.787E+0
-9.079E-2	4.645E+0	9.826E+0
-9.404E-2	4.756E+0	9.965E+0
-8.755E-2	4.600E+0	9.988E+0
-8.755E-2	4.694E+0	9.871E+0
-8.917E-2	4.707E+0	9.855E+0
-9.242E-2	4.678E+0	9.787E+0
-9.079E-2	4.694E+0	9.884E+0
-8.268E-2	4.765E+0	9.891E+0
-9.079E-2	4.824E+0	9.845E+0
-9.566E-2	4.675E+0	9.923E+0
-9.242E-2	4.701E+0	9.836E+0
-8.917E-2	4.756E+0	9.959E+0
-9.079E-2	4.775E+0	9.962E+0
-9.242E-2	4.756E+0	9.894E+0
-8.917E-2	4.837E+0	9.972E+0
-8.755E-2	4.762E+0	9.897E+0
-8.917E-2	4.642E+0	9.878E+0
-9.242E-2	4.743E+0	9.901E+0
-9.079E-2	4.704E+0	9.855E+0
-8.917E-2	4.756E+0	9.807E+0
-8.917E-2	4.642E+0	9.777E+0
-9.404E-2	4.694E+0	9.914E+0
-9.404E-2	4.733E+0	9.803E+0
-8.593E-2	4.778E+0	9.839E+0
-9.079E-2	4.668E+0	9.907E+0
-9.404E-2	4.730E+0	9.764E+0
-8.755E-2	4.723E+0	9.810E+0
-8.431E-2	4.739E+0	9.784E+0
-8.917E-2	4.749E+0	9.969E+0
-9.566E-2	4.765E+0	9.894E+0
-9.079E-2	4.798E+0	9.917E+0
-8.917E-2	4.720E+0	9.852E+0
-8.593E-2	4.681E+0	9.991E+0
-9.404E-2	4.791E+0	9.910E+0
-8.917E-2	4.743E+0	9.858E+0
-9.079E-2	4.717E+0	9.875E+0
-8.917E-2	4.642E+0	9.881E+0
-9.566E-2	4.759E+0	9.849E+0
-8.917E-2	4.739E+0	9.842E+0
-8.755E-2	4.714E+0	9.988E+0
-8.917E-2	4.723E+0	9.855E+0
-9.242E-2	4.665E+0	9.917E+0
-8.755E-2	4.632E+0	9.988E+0
-8.755E-2	4.720E+0	9.858E+0
-8.917E-2	4.710E+0	9.862E+0
-9.404E-2	4.610E+0	9.813E+0
-9.079E-2	4.681E+0	9.991E+0
-8.755E-2	4.726E+0	9.936E+0
-8.593E-2	4.733E+0	9.904E+0
-9.079E-2	4.714E+0	9.897E+0
-8.755E-2	4.856E+0	9.842E+0
-8.755E-2	4.710E+0	9.777E+0
-8.917E-2	4.720E+0	9.803E+0
-9.404E-2	4.678E+0	9.881E+0
-9.242E-2	4.808E+0	9.813E+0
-8.593E-2	4.714E+0	9.862E+0
-9.079E-2	4.717E+0	9.868E+0
-9.079E-2	4.697E+0	9.829E+0
-9.079E-2	4.749E+0	9.894E+0
-8.593E-2	4.691E+0	9.862E+0
-9.079E-2	4.704E+0	9.836E+0
-9.079E-2	4.678E+0	9.849E+0
-9.079E-2	4.636E+0	9.764E+0
-8.593E-2	4.752E+0	9.884E+0
-8.917E-2	4.723E+0	9.901E+0
-9.242E-2	4.723E+0	9.832E+0
-8.917E-2	4.723E+0	9.813E+0
-8.431E-2	4.658E+0	9.946E+0
-8.755E-2	4.665E+0	9.787E+0
-9.404E-2	4.662E+0	9.758E+0
-9.242E-2	4.723E+0	9.917E+0
-8.755E-2	4.645E+0	9.901E+0
-8.917E-2	4.723E+0	9.842E+0
-9.242E-2	4.785E+0	9.923E+0
-8.755E-2	4.694E+0	9.949E+0
-8.593E-2	4.642E+0	9.722E+0
-8.755E-2	4.788E+0	9.914E+0
-9.079E-2	4.720E+0	9.940E+0
-8.917E-2	4.772E+0	9.748E+0
-8.755E-2	4.707E+0	9.807E+0
-8.917E-2	4.726E+0	9.868E+0
-8.917E-2	4.710E+0	9.813E+0
-8.755E-2	4.759E+0	9.917E+0
-8.593E-2	4.752E+0	9.933E+0
-8.431E-2	4.720E+0	9.803E+0
-8.917E-2	4.743E+0	9.794E+0
-8.593E-2	4.726E+0	9.699E+0
-8.755E-2	4.704E+0	9.865E+0
-8.755E-2	4.726E+0	9.774E+0
-9.079E-2	4.593E+0	9.803E+0
-8.755E-2	4.782E+0	9.807E+0
-8.431E-2	4.743E+0	9.891E+0
-8.917E-2	4.746E+0	9.891E+0
-9.079E-2	4.759E+0	9.949E+0
-9.079E-2	4.710E+0	9.943E+0
-8.593E-2	4.691E+0	9.917E+0
-8.268E-2	4.739E+0	9.927E+0
-8.917E-2	4.795E+0	9.810E+0
-8.755E-2	4.720E+0	9.868E+0
-8.268E-2	4.720E+0	9.917E+0
-8.431E-2	4.746E+0	9.901E+0
-8.755E-2	4.636E+0	9.914E+0
-8.917E-2	4.701E+0	9.910E+0
-8.268E-2	4.658E+0	9.933E+0
-8.755E-2	4.662E+0	9.904E+0
-9.079E-2	4.743E+0	9.972E+0
-8.755E-2	4.671E+0	9.949E+0
-8.431E-2	4.645E+0	9.975E+0
-8.593E-2	4.714E+0	1.000E+1
-8.917E-2	4.752E+0	9.923E+0
-8.593E-2	4.710E+0	9.865E+0
-8.431E-2	4.739E+0	9.868E+0
-8.268E-2	4.765E+0	9.927E+0
-8.917E-2	4.752E+0	9.901E+0
-8.431E-2	4.782E+0	9.781E+0
-8.268E-2	4.691E+0	9.907E+0
-8.593E-2	4.684E+0	9.881E+0
-8.917E-2	4.739E+0	9.888E+0
-8.755E-2	4.788E+0	9.764E+0
-8.268E-2	4.694E+0	9.826E+0
-8.593E-2	4.723E+0	9.894E+0
-9.079E-2	4.775E+0	9.881E+0
-8.917E-2	4.733E+0	9.930E+0
-8.593E-2	4.691E+0	9.777E+0
-8.755E-2	4.739E+0	9.943E+0
-9.079E-2	4.756E+0	9.803E+0
-8.755E-2	4.739E+0	9.777E+0
-8.431E-2	4.743E+0	9.936E+0
-8.593E-2	4.775E+0	9.878E+0
-9.242E-2	4.756E+0	9.797E+0
-8.431E-2	4.714E+0	9.871E+0
-8.431E-2	4.752E+0	9.891E+0
-8.593E-2	4.652E+0	9.891E+0
-8.917E-2	4.707E+0	9.755E+0
-8.917E-2	4.701E+0	9.855E+0
-8.431E-2	4.736E+0	9.790E+0
-8.593E-2	4.668E+0	9.894E+0
-9.079E-2	4.678E+0	9.904E+0
-8.917E-2	4.726E+0	9.965E+0
-8.431E-2	4.752E+0	9.930E+0
-8.755E-2	4.756E+0	9.790E+0
-9.079E-2	4.720E+0	9.862E+0
-8.917E-2	4.710E+0	9.729E+0
-8.431E-2	4.710E+0	9.914E+0
-8.917E-2	4.736E+0	9.920E+0
-8.917E-2	4.762E+0	9.878E+0
-8.431E-2	4.756E+0	9.914E+0
-8.268E-2	4.791E+0	9.897E+0
-8.755E-2	4.795E+0	9.816E+0
-8.917E-2	4.739E+0	9.810E+0
-8.593E-2	4.756E+0	9.842E+0
-8.431E-2	4.720E+0	9.878E+0
-8.431E-2	4.811E+0	9.972E+0
-8.917E-2	4.726E+0	9.865E+0
-8.755E-2	4.684E+0	9.800E+0
-8.268E-2	4.788E+0	9.969E+0
-8.431E-2	4.694E+0	9.959E+0
-9.242E-2	4.785E+0	9.985E+0
-8.917E-2	4.804E+0	9.920E+0
-8.593E-2	4.717E+0	9.891E+0
-8.755E-2	4.795E+0	9.868E+0
-8.917E-2	4.726E+0	9.813E+0
-8.593E-2	4.726E+0	1.003E+1
-8.268E-2	4.697E+0	9.901E+0
-8.593E-2	4.645E+0	9.878E+0
-9.079E-2	4.733E+0	9.881E+0
-8.917E-2	4.658E+0	9.829E+0
-8.268E-2	4.808E+0	9.972E+0
-8.917E-2	4.730E+0	9.927E+0
-9.242E-2	4.788E+0	9.777E+0
-8.431E-2	4.671E+0	9.897E+0
-8.431E-2	4.652E+0	9.946E+0
-8.593E-2	4.743E+0	9.949E+0
-8.917E-2	4.723E+0	9.868E+0
-8.755E-2	4.765E+0	9.845E+0
-8.431E-2	4.752E+0	9.797E+0
-8.755E-2	4.645E+0	9.858E+0
-8.755E-2	4.834E+0	9.949E+0
-8.755E-2	4.665E+0	9.807E+0
-7.944E-2	4.759E+0	9.810E+0
-8.755E-2	4.752E+0	9.897E+0
-8.917E-2	4.791E+0	9.803E+0
-8.917E-2	4.717E+0	9.894E+0
-8.593E-2	4.752E+0	9.920E+0
-8.431E-2	4.623E+0	9.920E+0
-9.079E-2	4.629E+0	9.907E+0
-9.079E-2	4.639E+0	9.771E+0
-8.431E-2	4.739E+0	9.865E+0
-8.755E-2	4.785E+0	9.862E+0
-8.917E-2	4.678E+0	9.871E+0
-8.593E-2	4.710E+0	9.878E+0
-8.431E-2	4.769E+0	9.790E+0
-8.917E-2	4.743E+0	9.832E+0
-8.755E-2	4.746E+0	1.003E+1
-8.755E-2	4.746E+0	9.881E+0
-8.755E-2	4.759E+0	9.952E+0
-8.593E-2	4.613E+0	9.858E+0
-8.917E-2	4.739E+0	9.832E+0
-8.593E-2	4.684E+0	9.907E+0
-8.268E-2	4.736E+0	9.800E+0
-8.431E-2	4.707E+0	9.768E+0
-9.079E-2	4.675E+0	9.810E+0
-8.593E-2	4.752E+0	9.852E+0
-8.106E-2	4.772E+0	9.933E+0
-8.268E-2	4.675E+0	9.800E+0
-8.917E-2	4.688E+0	9.849E+0
-8.593E-2	4.759E+0	9.875E+0
-8.593E-2	4.704E+0	9.839E+0
-8.268E-2	4.662E+0	9.819E+0
-8.917E-2	4.743E+0	9.845E+0
-8.593E-2	4.726E+0	9.832E+0
-8.268E-2	4.662E+0	9.959E+0
-8.593E-2	4.785E+0	9.923E+0
-8.917E-2	4.752E+0	9.891E+0
-8.755E-2	4.704E+0	9.878E+0
-8.431E-2	4.730E+0	1.009E+1
-8.268E-2	4.730E+0	9.862E+0
-9.079E-2	4.801E+0	9.914E+0
-8.917E-2	4.691E+0	1.003E+1
-8.268E-2	4.642E+0	9.807E+0
-8.431E-2	4.593E+0	9.868E+0
-8.917E-2	4.795E+0	9.855E+0
-8.593E-2	4.739E+0	9.891E+0
-8.106E-2	4.752E+0	9.790E+0
-8.755E-2	4.710E+0	1.006E+1
-9.079E-2	4.636E+0	9.829E+0
-8.431E-2	4.671E+0	9.787E+0
-8.431E-2	4.778E+0	9.794E+0
-8.593E-2	4.701E+0	9.829E+0
-8.917E-2	4.619E+0	9.735E+0
-8.593E-2	4.665E+0	9.839E+0
-8.268E-2	4.752E+0	9.927E+0
-8.755E-2	4.694E+0	9.910E+0
-9.079E-2	4.593E+0	9.962E+0
-8.755E-2	4.645E+0	9.881E+0
-8.431E-2	4.701E+0	9.787E+0
-8.431E-2	4.655E+0	9.868E+0
-9.079E-2	4.678E+0	9.897E+0
-8.431E-2	4.791E+0	9.936E+0
-8.593E-2	4.704E+0	9.875E+0
-8.268E-2	4.636E+0	9.884E+0
-8.917E-2	4.662E+0	9.878E+0
-8.917E-2	4.782E+0	9.849E+0
-8.106E-2	4.769E+0	9.790E+0
-8.431E-2	4.697E+0	9.884E+0
-8.755E-2	4.746E+0	9.845E+0
-8.593E-2	4.717E+0	9.855E+0
-8.593E-2	4.736E+0	9.803E+0
-8.106E-2	4.791E+0	9.797E+0
-8.917E-2	4.701E+0	9.813E+0
-8.593E-2	4.688E+0	9.862E+0
-8.431E-2	4.681E+0	9.881E+0
-8.593E-2	4.723E+0	9.936E+0
-8.917E-2	4.593E+0	9.878E+0
-8.593E-2	4.707E+0	1.004E+1
-8.268E-2	4.733E+0	1.001E+1
-8.431E-2	4.749E+0	9.901E+0
-8.755E-2	4.675E+0	9.842E+0
-8.593E-2	4.743E+0	9.936E+0
-8.431E-2	4.759E+0	9.862E+0
-8.268E-2	4.639E+0	1.002E+1
-8.755E-2	4.723E+0	9.852E+0
-8.593E-2	4.678E+0	9.875E+0
-8.268E-2	4.743E+0	9.875E+0
-8.431E-2	4.752E+0	9.858E+0
-9.079E-2	4.804E+0	9.849E+0
-8.593E-2	4.778E+0	9.904E+0
-8.106E-2	4.665E+0	9.865E+0
-8.593E-2	4.697E+0	9.972E+0
-8.917E-2	4.736E+0	9.907E+0
-8.917E-2	4.788E+0	9.904E+0
-8.106E-2	4.765E+0	9.884E+0
-8.593E-2	4.714E+0	9.897E+0
-8.917E-2	4.714E+0	9.933E+0
-8.755E-2	4.769E+0	9.816E+0
-8.106E-2	4.785E+0	9.661E+0
-8.593E-2	4.639E+0	9.787E+0
-8.593E-2	4.639E+0	9.949E+0
-8.755E-2	4.772E+0	9.823E+0
-8.431E-2	4.772E+0	9.829E+0
-8.917E-2	4.717E+0	9.904E+0
-8.917E-2	4.710E+0	1.003E+1
-8.431E-2	4.765E+0	9.949E+0
-8.431E-2	4.691E+0	9.829E+0
-8.431E-2	4.701E+0	9.777E+0
-8.917E-2	4.726E+0	9.959E+0
-8.431E-2	4.788E+0	9.813E+0
-8.431E-2	4.814E+0	9.952E+0
-8.593E-2	4.658E+0	9.797E+0
-9.242E-2	4.678E+0	9.907E+0
-8.755E-2	4.645E+0	9.807E+0
-8.106E-2	4.749E+0	9.923E+0
-8.593E-2	4.736E+0	9.852E+0
-8.917E-2	4.688E+0	9.936E+0
-8.431E-2	4.726E+0	9.927E+0
-8.431E-2	4.759E+0	9.930E+0
-8.593E-2	4.697E+0	9.732E+0
-8.755E-2	4.824E+0	9.875E+0
-8.755E-2	4.739E+0	1.001E+1
-8.593E-2	4.782E+0	9.940E+0
-8.431E-2	4.671E+0	9.940E+0
-9.079E-2	4.707E+0	1.000E+1
-8.593E-2	4.772E+0	9.842E+0
-8.268E-2	4.665E+0	9.923E+0
-8.431E-2	4.701E+0	9.875E+0
-8.917E-2	4.678E+0	9.832E+0
-8.593E-2	4.743E+0	9.849E+0
-8.106E-2	4.736E+0	9.855E+0
-8.431E-2	4.730E+0	9.998E+0
-9.079E-2	4.726E+0	9.845E+0
-8.593E-2	4.678E+0	9.914E+0
-8.268E-2	4.730E+0	9.777E+0
-8.593E-2	4.678E+0	9.855E+0
-8.755E-2	4.762E+0	9.891E+0
-8.593E-2	4.684E+0	9.933E+0
-8.106E-2	4.629E+0	9.923E+0
-8.593E-2	4.658E+0	9.972E+0
-8.917E-2	4.662E+0	9.943E+0
-8.755E-2	4.743E+0	9.881E+0
-8.268E-2	4.710E+0	9.839E+0
-8.593E-2	4.652E+0	9.904E+0
-8.593E-2	4.707E+0	9.952E+0
-8.431E-2	4.752E+0	9.940E+0
-8.593E-2	4.714E+0	9.816E+0
-8.268E-2	4.684E+0	9.849E+0
-8.755E-2	4.714E+0	9.858E+0
-8.917E-2	4.707E+0	9.836E+0
-8.268E-2	4.701E+0	9.878E+0
-8.593E-2	4.710E+0	9.829E+0
-8.917E-2	4.808E+0	9.781E+0
-8.917E-2	4.668E+0	9.910E+0
-8.268E-2	4.795E+0	9.920E+0
-8.431E-2	4.730E+0	9.943E+0
-8.755E-2	4.662E+0	9.803E+0
-8.755E-2	4.726E+0	9.855E+0
-8.268E-2	4.804E+0	9.803E+0
-8.431E-2	4.662E+0	1.004E+1
-8.755E-2	4.746E+0	9.862E+0
-8.755E-2	4.827E+0	9.936E+0
-8.268E-2	4.652E+0	9.881E+0
-8.268E-2	4.697E+0	9.940E+0
-8.755E-2	4.642E+0	9.729E+0
-8.431E-2	4.701E+0	9.884E+0
-8.106E-2	4.684E+0	9.826E+0
-8.593E-2	4.629E+0	9.845E+0
-8.593E-2	4.629E+0	9.878E+0
-8.431E-2	4.678E+0	9.858E+0
-8.106E-2	4.798E+0	9.959E+0
-8.593E-2	4.730E+0	9.790E+0
-8.268E-2	4.704E+0	9.920E+0
-8.755E-2	4.652E+0	9.862E+0
-7.782E-2	4.688E+0	9.965E+0
-8.431E-2	4.645E+0	9.748E+0
-8.593E-2	4.623E+0	9.930E+0
-8.593E-2	4.720E+0	9.901E+0
-8.268E-2	4.749E+0	9.927E+0
-8.593E-2	4.733E+0	9.807E+0
-8.755E-2	4.681E+0	9.774E+0
-8.593E-2	4.701E+0	9.914E+0
-8.268E-2	4.697E+0	9.845E+0
-8.593E-2	4.746E+0	9.771E+0
-8.755E-2	4.717E+0	9.927E+0
-8.593E-2	4.704E+0	9.807E+0
-8.268E-2	4.759E+0	9.897E+0
-8.593E-2	4.759E+0	9.871E+0
-8.917E-2	4.691E+0	9.901E+0
-8.431E-2	4.752E+0	9.768E+0
-8.106E-2	4.791E+0	9.910E+0
-8.593E-2	4.707E+0	9.949E+0
-8.755E-2	4.730E+0	9.845E+0
-8.431E-2	4.720E+0	9.901E+0
-8.431E-2	4.697E+0	9.797E+0
-8.593E-2	4.694E+0	9.920E+0
-8.755E-2	4.723E+0	9.920E+0
-8.593E-2	4.733E+0	9.891E+0
-8.268E-2	4.733E+0	9.920E+0
-8.593E-2	4.743E+0	1.002E+1
-8.755E-2	4.730E+0	9.803E+0
-8.755E-2	4.791E+0	9.888E+0
-8.431E-2	4.733E+0	9.826E+0
-8.755E-2	4.730E+0	9.910E+0
-8.917E-2	4.726E+0	9.891E+0
-8.431E-2	4.717E+0	9.852E+0
-8.268E-2	4.775E+0	9.868E+0
-8.593E-2	4.749E+0	1.001E+1
-9.079E-2	4.642E+0	9.865E+0
-8.593E-2	4.717E+0	9.978E+0
-8.431E-2	4.733E+0	9.965E+0
-8.431E-2	4.733E+0	9.940E+0
-8.917E-2	4.730E+0	9.823E+0
-8.755E-2	4.730E+0	9.972E+0
-8.268E-2	4.662E+0	9.884E+0
-8.755E-2	4.730E+0	1.001E+1
-8.917E-2	4.775E+0	9.910E+0
-8.755E-2	4.759E+0	9.946E+0
-8.755E-2	4.788E+0	9.988E+0
-8.755E-2	4.652E+0	9.949E+0
-9.079E-2	4.652E+0	9.858E+0
-8.917E-2	4.704E+0	9.803E+0
-8.593E-2	4.811E+0	9.784E+0
-8.917E-2	4.694E+0	9.884E+0
-9.242E-2	4.765E+0	9.849E+0
-8.593E-2	4.662E+0	9.884E+0
-8.755E-2	4.704E+0	9.930E+0
-8.917E-2	4.590E+0	9.940E+0
-9.242E-2	4.746E+0	9.910E+0
-8.917E-2	4.756E+0	9.914E+0
-8.755E-2	4.759E+0	9.858E+0
-8.755E-2	4.688E+0	9.888E+0
-9.242E-2	4.720E+0	9.836E+0
-8.755E-2	4.765E+0	9.787E+0
-8.431E-2	4.739E+0	9.878E+0
-8.755E-2	4.684E+0	9.894E+0
-9.242E-2	4.707E+0	9.810E+0
-8.755E-2	4.717E+0	9.842E+0
-8.431E-2	4.791E+0	9.832E+0
-8.593E-2	4.788E+0	9.816E+0
-9.242E-2	4.720E+0	9.917E+0
-8.755E-2	4.707E+0	9.901E+0
-8.755E-2	4.752E+0	9.823E+0
-8.917E-2	4.675E+0	9.933E+0
-9.079E-2	4.723E+0	9.816E+0
-8.755E-2	4.710E+0	9.862E+0
-8.593E-2	4.730E+0	9.901E+0
-8.755E-2	4.785E+0	9.920E+0
-9.079E-2	4.691E+0	9.949E+0
-9.079E-2	4.739E+0	9.803E+0
-8.755E-2	4.749E+0	9.972E+0
-9.079E-2	4.736E+0	9.910E+0
-9.242E-2	4.752E+0	9.845E+0
-8.917E-2	4.769E+0	9.871E+0
-8.755E-2	4.782E+0	9.930E+0
-9.079E-2	4.730E+0	9.836E+0
-9.566E-2	4.723E+0	9.797E+0
-8.755E-2	4.717E+0	9.764E+0
-9.242E-2	4.795E+0	9.790E+0
-9.079E-2	4.717E+0	9.816E+0
-9.404E-2	4.704E+0	9.956E+0
-9.079E-2	4.752E+0	9.868E+0
-8.755E-2	4.736E+0	9.933E+0
-9.079E-2	4.688E+0	9.914E+0
-9.242E-2	4.726E+0	9.969E+0
-8.917E-2	4.798E+0	9.823E+0
-9.079E-2	4.782E+0	9.845E+0
-9.079E-2	4.704E+0	9.930E+0
-9.566E-2	4.714E+0	9.868E+0
-8.755E-2	4.688E+0	9.946E+0
-8.755E-2	4.746E+0	9.933E+0
-8.917E-2	4.765E+0	9.923E+0
-9.566E-2	4.649E+0	9.826E+0
-9.404E-2	4.714E+0	9.836E+0
-8.755E-2	4.801E+0	9.823E+0
-8.917E-2	4.714E+0	9.858E+0
-9.242E-2	4.736E+0	9.884E+0
-9.079E-2	4.678E+0	9.862E+0
-8.755E-2	4.756E+0	9.819E+0
-8.917E-2	4.629E+0	9.894E+0
-8.917E-2	4.736E+0	1.002E+1
-9.079E-2	4.746E+0	9.965E+0
-8.593E-2	4.723E+0	9.871E+0
-8.593E-2	4.808E+0	9.849E+0
-9.079E-2	4.597E+0	9.927E+0
-8.917E-2	4.811E+0	9.897E+0
-8.755E-2	4.681E+0	9.868E+0
-8.755E-2	4.723E+0	9.807E+0
-9.242E-2	4.811E+0	9.842E+0
-8.593E-2	4.714E+0	9.985E+0
-8.755E-2	4.775E+0	9.845E+0
-8.593E-2	4.681E+0	9.852E+0
-9.242E-2	4.788E+0	9.907E+0
-8.917E-2	4.665E+0	9.855E+0
-8.593E-2	4.694E+0	9.959E+0
-8.755E-2	4.756E+0	9.927E+0
-9.079E-2	4.749E+0	9.930E+0
-8.917E-2	4.746E+0	9.927E+0
-8.431E-2	4.782E+0	9.858E+0
-8.755E-2	4.762E+0	9.842E+0
-8.917E-2	4.733E+0	9.774E+0
-8.593E-2	4.697E+0	9.894E+0
-8.268E-2	4.733E+0	9.985E+0
-8.917E-2	4.645E+0	9.787E+0
-9.079E-2	4.730E+0	9.865E+0
-8.755E-2	4.688E+0	9.839E+0
-8.106E-2	4.769E+0	9.849E+0
-8.755E-2	4.749E+0	1.006E+1
-9.404E-2	4.765E+0	9.738E+0
-8.755E-2	4.723E+0	9.839E+0
-8.593E-2	4.707E+0	9.784E+0
-8.593E-2	4.714E+0	9.988E+0
-9.079E-2	4.756E+0	9.855E+0
-8.593E-2	4.717E+0	9.855E+0
-8.431E-2	4.749E+0	9.868E+0
-8.593E-2	4.746E+0	9.910E+0
-8.755E-2	4.726E+0	9.839E+0
-8.431E-2	4.801E+0	9.975E+0
-8.431E-2	4.723E+0	9.862E+0
-8.755E-2	4.759E+0	9.920E+0
-9.404E-2	4.778E+0	9.871E+0
-8.917E-2	4.697E+0	9.875E+0
-8.268E-2	4.704E+0	9.858E+0
-8.593E-2	4.707E+0	9.865E+0
-8.755E-2	4.726E+0	9.839E+0
-8.917E-2	4.658E+0	9.881E+0
-8.431E-2	4.798E+0	9.858E+0
-8.593E-2	4.723E+0	9.865E+0
-8.593E-2	4.788E+0	9.927E+0
-8.755E-2	4.795E+0	9.862E+0
-8.268E-2	4.665E+0	9.858E+0
-8.593E-2	4.675E+0	9.865E+0
-8.917E-2	4.804E+0	9.897E+0
-8.917E-2	4.739E+0	1.002E+1
-8.268E-2	4.691E+0	9.855E+0
-8.755E-2	4.772E+0	9.823E+0
-9.079E-2	4.684E+0	9.975E+0
-8.593E-2	4.707E+0	9.904E+0
-8.431E-2	4.707E+0	9.907E+0
-8.755E-2	4.759E+0	9.768E+0
-8.917E-2	4.775E+0	9.998E+0
-8.755E-2	4.739E+0	9.943E+0
-8.431E-2	4.739E+0	9.878E+0
-8.917E-2	4.756E+0	9.920E+0
-8.917E-2	4.645E+0	9.826E+0
-8.755E-2	4.778E+0	9.901E+0
-8.106E-2	4.736E+0	9.849E+0
-8.593E-2	4.655E+0	9.845E+0
-9.242E-2	4.778E+0	9.888E+0
-8.593E-2	4.765E+0	1.000E+1
-8.106E-2	4.752E+0	9.823E+0
-8.593E-2	4.775E+0	9.927E+0
-8.755E-2	4.788E+0	9.777E+0
-8.755E-2	4.710E+0	9.823E+0
-8.106E-2	4.597E+0	9.842E+0
-8.755E-2	4.739E+0	9.816E+0
-8.917E-2	4.658E+0	9.819E+0
-8.593E-2	4.756E+0	9.845E+0
-8.431E-2	4.752E+0	9.917E+0
-8.755E-2	4.701E+0	9.940E+0
-8.755E-2	4.752E+0	9.910E+0
-8.593E-2	4.782E+0	9.790E+0
-8.755E-2	4.785E+0	9.956E+0
-8.755E-2	4.746E+0	9.884E+0
-8.755E-2	4.694E+0	9.794E+0
-8.755E-2	4.804E+0	9.917E+0
-8.268E-2	4.730E+0	9.875E+0
-8.593E-2	4.723E+0	9.703E+0
-8.755E-2	4.717E+0	9.862E+0
-8.755E-2	4.824E+0	1.003E+1
-8.268E-2	4.746E+0	9.761E+0
-8.755E-2	4.723E+0	9.875E+0
-8.755E-2	4.665E+0	9.871E+0
-8.755E-2	4.808E+0	9.930E+0
-7.944E-2	4.645E+0	9.764E+0
-8.593E-2	4.704E+0	9.933E+0
-8.917E-2	4.623E+0	9.871E+0
-8.755E-2	4.801E+0	9.995E+0
-8.268E-2	4.697E+0	9.845E+0
-8.593E-2	4.762E+0	9.699E+0
-8.917E-2	4.769E+0	9.875E+0
-8.593E-2	4.710E+0	9.777E+0
-8.593E-2	4.697E+0	9.826E+0
-8.755E-2	4.804E+0	9.755E+0
-8.917E-2	4.662E+0	9.965E+0
-8.593E-2	4.752E+0	9.823E+0
-8.431E-2	4.769E+0	9.719E+0
-8.593E-2	4.765E+0	9.936E+0
-8.917E-2	4.762E+0	9.852E+0
-8.431E-2	4.720E+0	9.703E+0
-8.268E-2	4.834E+0	9.923E+0
-8.593E-2	4.801E+0	9.917E+0
-8.917E-2	4.714E+0	9.784E+0
-8.593E-2	4.843E+0	9.901E+0
-8.268E-2	4.684E+0	9.952E+0
-8.431E-2	4.795E+0	9.810E+0
-9.079E-2	4.736E+0	9.949E+0
-8.593E-2	4.791E+0	9.920E+0
-8.431E-2	4.782E+0	9.852E+0
-8.431E-2	4.814E+0	9.975E+0
-9.079E-2	4.632E+0	9.738E+0
-8.755E-2	4.759E+0	9.823E+0
-8.431E-2	4.665E+0	9.962E+0
-8.593E-2	4.752E+0	9.865E+0
-9.242E-2	4.743E+0	9.771E+0
-8.755E-2	4.756E+0	9.930E+0
-8.268E-2	4.726E+0	9.884E+0
-8.593E-2	4.681E+0	9.936E+0
-9.242E-2	4.697E+0	9.751E+0
-8.755E-2	4.736E+0	9.878E+0
-8.268E-2	4.652E+0	9.949E+0
-8.593E-2	4.749E+0	9.965E+0
-9.079E-2	4.720E+0	9.881E+0
-8.431E-2	4.730E+0	9.956E+0
-8.268E-2	4.723E+0	9.781E+0
-8.431E-2	4.743E+0	9.712E+0
-8.755E-2	4.769E+0	9.764E+0
-8.431E-2	4.726E+0	9.927E+0
-8.431E-2	4.662E+0	9.881E+0
-8.593E-2	4.675E+0	9.832E+0
-9.079E-2	4.804E+0	9.904E+0
-8.755E-2	4.720E+0	9.868E+0
-8.431E-2	4.697E+0	9.894E+0
-8.593E-2	4.688E+0	9.858E+0
-9.079E-2	4.733E+0	9.894E+0
-8.431E-2	4.804E+0	9.920E+0
-8.268E-2	4.723E+0	9.803E+0
-8.431E-2	4.739E+0	9.888E+0
-8.917E-2	4.863E+0	9.978E+0
-8.593E-2	4.723E+0	9.852E+0
-8.431E-2	4.769E+0	9.943E+0
-8.106E-2	4.714E+0	9.868E+0
-8.917E-2	4.756E+0	9.761E+0
-8.593E-2	4.688E+0	9.940E+0
-7.944E-2	4.675E+0	9.933E+0
-8.268E-2	4.714E+0	9.897E+0
-9.242E-2	4.739E+0	9.858E+0
-8.593E-2	4.788E+0	9.855E+0
-8.268E-2	4.785E+0	9.819E+0
-8.593E-2	4.714E+0	9.849E+0
-9.079E-2	4.691E+0	9.758E+0
-8.593E-2	4.772E+0	9.826E+0
-7.944E-2	4.782E+0	9.794E+0
-8.593E-2	4.782E+0	1.000E+1
-8.917E-2	4.830E+0	9.742E+0
-8.431E-2	4.675E+0	9.991E+0
-8.431E-2	4.691E+0	9.858E+0
-8.268E-2	4.765E+0	9.998E+0
-9.079E-2	4.697E+0	9.949E+0
-8.593E-2	4.798E+0	9.855E+0
-8.106E-2	4.765E+0	9.748E+0
-8.431E-2	4.772E+0	9.875E+0
-9.079E-2	4.720E+0	9.865E+0
-8.593E-2	4.817E+0	9.868E+0
-8.268E-2	4.736E+0	9.826E+0
-8.593E-2	4.811E+0	1.001E+1
-8.755E-2	4.723E+0	9.878E+0
-8.593E-2	4.681E+0	9.813E+0
-8.431E-2	4.717E+0	9.998E+0
-8.593E-2	4.769E+0	9.940E+0
-9.079E-2	4.749E+0	9.745E+0
-8.593E-2	4.665E+0	9.862E+0
-8.268E-2	4.762E+0	9.845E+0
-8.593E-2	4.778E+0	9.748E+0
-9.079E-2	4.759E+0	9.962E+0
-8.755E-2	4.707E+0	9.784E+0
-8.431E-2	4.752E+0	9.923E+0
-8.755E-2	4.675E+0	9.803E+0
-9.079E-2	4.678E+0	9.943E+0
-8.431E-2	4.759E+0	9.914E+0
-8.268E-2	4.701E+0	1.002E+1
-8.431E-2	4.714E+0	9.852E+0
-8.755E-2	4.707E+0	9.959E+0
-8.755E-2	4.694E+0	9.894E+0
-8.593E-2	4.749E+0	9.803E+0
-8.431E-2	4.736E+0	9.823E+0
-9.079E-2	4.707E+0	9.904E+0
-8.917E-2	4.814E+0	9.852E+0
-8.106E-2	4.681E+0	9.875E+0
-8.593E-2	4.736E+0	9.940E+0
-8.917E-2	4.720E+0	9.910E+0
-8.755E-2	4.743E+0	9.881E+0
-8.268E-2	4.691E+0	9.823E+0
-8.593E-2	4.720E+0	9.871E+0
-8.755E-2	4.782E+0	9.787E+0
-8.431E-2	4.769E+0	1.001E+1
-8.268E-2	4.749E+0	9.865E+0
-8.431E-2	4.704E+0	9.952E+0
-8.755E-2	4.707E+0	9.865E+0
-8.755E-2	4.688E+0	9.894E+0
-8.268E-2	4.726E+0	9.855E+0
-8.755E-2	4.843E+0	9.891E+0
-8.755E-2	4.778E+0	9.910E+0
-8.593E-2	4.785E+0	9.923E+0
-8.431E-2	4.769E+0	9.819E+0
-8.431E-2	4.746E+0	9.975E+0
-8.755E-2	4.652E+0	9.823E+0
-8.593E-2	4.720E+0	9.904E+0
-8.431E-2	4.746E+0	9.982E+0
-8.593E-2	4.691E+0	9.904E+0
-9.242E-2	4.723E+0	9.813E+0
-8.755E-2	4.743E+0	9.910E+0
-8.268E-2	4.730E+0	9.826E+0
-8.593E-2	4.765E+0	9.813E+0
-8.755E-2	4.827E+0	9.839E+0
-8.755E-2	4.756E+0	9.855E+0
-8.106E-2	4.759E+0	9.751E+0
-8.431E-2	4.798E+0	9.949E+0
-9.079E-2	4.645E+0	9.901E+0
-8.917E-2	4.710E+0	9.962E+0
-8.593E-2	4.788E+0	9.871E+0
-8.593E-2	4.678E+0	9.927E+0
-8.917E-2	4.795E+0	9.839E+0
-8.755E-2	4.681E+0	9.897E+0
-8.268E-2	4.733E+0	9.871E+0
-8.755E-2	4.739E+0	9.884E+0
-8.917E-2	4.730E+0	9.849E+0
-8.593E-2	4.726E+0	9.829E+0
-8.268E-2	4.791E+0	1.002E+1
-8.755E-2	4.785E+0	9.839E+0
-8.917E-2	4.707E+0	9.842E+0
-8.755E-2	4.639E+0	9.878E+0
-8.593E-2	4.795E+0	9.881E+0
-8.593E-2	4.662E+0	9.832E+0
-9.242E-2	4.804E+0	9.755E+0
-9.079E-2	4.804E+0	9.813E+0
-8.431E-2	4.717E+0	9.865E+0
-9.079E-2	4.762E+0	9.894E+0
-9.079E-2	4.801E+0	9.917E+0
-9.079E-2	4.801E+0	9.991E+0
-8.917E-2	4.778E+0	9.943E+0
-9.079E-2	4.714E+0	9.842E+0
-9.404E-2	4.645E+0	9.988E+0
-9.242E-2	4.840E+0	9.781E+0
-8.917E-2	4.772E+0	9.901E+0
-8.917E-2	4.694E+0	9.800E+0
-9.079E-2	4.746E+0	9.897E+0
-8.917E-2	4.688E+0	9.943E+0
-8.593E-2	4.688E+0	9.735E+0
-8.755E-2	4.749E+0	9.904E+0
-8.917E-2	4.746E+0	9.962E+0
-8.917E-2	4.795E+0	9.904E+0
-8.593E-2	4.775E+0	9.946E+0
-8.755E-2	4.707E+0	9.962E+0
-9.404E-2	4.671E+0	9.936E+0
-9.079E-2	4.678E+0	9.800E+0
-8.593E-2	4.639E+0	1.002E+1
-8.593E-2	4.632E+0	9.784E+0
-9.242E-2	4.720E+0	9.969E+0
-9.079E-2	4.688E+0	9.803E+0
-9.079E-2	4.726E+0	9.943E+0
-9.566E-2	4.710E+0	9.891E+0
-9.728E-2	4.645E+0	9.865E+0
-9.890E-2	4.726E+0	9.965E+0
-9.728E-2	4.694E+0	9.985E+0
-9.890E-2	4.765E+0	9.845E+0
-1.038E-1	4.739E+0	9.865E+0
-1.005E-1	4.798E+0	9.881E+0
-9.404E-2	4.739E+0	9.836E+0
-9.242E-2	4.714E+0	9.868E+0
-9.890E-2	4.746E+0	9.845E+0
-8.917E-2	4.697E+0	9.819E+0
-8.755E-2	4.762E+0	9.930E+0
-9.079E-2	4.652E+0	9.923E+0
-9.566E-2	4.730E+0	9.959E+0
-9.404E-2	4.675E+0	9.978E+0
-9.242E-2	4.707E+0	9.923E+0
-9.404E-2	4.707E+0	9.774E+0
-9.728E-2	4.736E+0	9.930E+0
-9.242E-2	4.791E+0	9.878E+0
-9.242E-2	4.697E+0	9.797E+0
-9.242E-2	4.704E+0	9.884E+0
-9.890E-2	4.684E+0	9.868E+0
-9.242E-2	4.701E+0	1.002E+1
-8.917E-2	4.749E+0	9.868E+0
-9.242E-2	4.652E+0	9.907E+0
-1.005E-1	4.726E+0	9.845E+0
-9.566E-2	4.658E+0	9.897E+0
-9.242E-2	4.739E+0	9.875E+0
-9.404E-2	4.746E+0	9.807E+0
-9.728E-2	4.710E+0	9.920E+0
-9.242E-2	4.723E+0	9.849E+0
-8.917E-2	4.749E+0	9.891E+0
-9.079E-2	4.710E+0	9.774E+0
-9.566E-2	4.837E+0	9.936E+0
-9.242E-2	4.756E+0	9.813E+0
-8.917E-2	4.749E+0	9.956E+0
-9.079E-2	4.675E+0	9.917E+0
-9.404E-2	4.795E+0	9.823E+0
-9.079E-2	4.733E+0	9.943E+0
-8.917E-2	4.756E+0	9.845E+0
-9.079E-2	4.694E+0	9.910E+0
-9.566E-2	4.782E+0	9.907E+0
-9.079E-2	4.707E+0	1.002E+1
-9.079E-2	4.730E+0	9.952E+0
-9.242E-2	4.684E+0	9.927E+0
-9.728E-2	4.743E+0	9.871E+0
-9.242E-2	4.785E+0	9.940E+0
-9.079E-2	4.778E+0	9.962E+0
-8.917E-2	4.808E+0	9.764E+0
-9.728E-2	4.691E+0	9.781E+0
-9.242E-2	4.765E+0	9.952E+0
-9.079E-2	4.723E+0	9.871E+0
-9.566E-2	4.811E+0	9.904E+0
-9.890E-2	4.759E+0	9.839E+0
-9.242E-2	4.688E+0	9.936E+0
-9.242E-2	4.756E+0	9.969E+0
-9.242E-2	4.795E+0	9.978E+0
-9.728E-2	4.743E+0	9.972E+0
-9.566E-2	4.795E+0	9.868E+0
-9.242E-2	4.707E+0	9.975E+0
-9.566E-2	4.769E+0	9.927E+0
-9.566E-2	4.808E+0	9.803E+0
-9.728E-2	4.775E+0	9.933E+0
-9.566E-2	4.697E+0	9.888E+0
-9.242E-2	4.720E+0	9.868E+0
-9.728E-2	4.759E+0	9.849E+0
-9.079E-2	4.769E+0	9.998E+0
-9.079E-2	4.626E+0	9.897E+0
-8.917E-2	4.730E+0	9.829E+0
-9.566E-2	4.746E+0	9.930E+0
-9.242E-2	4.808E+0	9.865E+0
-8.755E-2	4.694E+0	9.982E+0
-9.079E-2	4.668E+0	9.845E+0
-9.728E-2	4.730E+0	9.858E+0
-8.917E-2	4.704E+0	9.875E+0
-8.755E-2	4.714E+0	9.901E+0
-8.593E-2	4.749E+0	9.943E+0
-9.404E-2	4.701E+0	1.000E+1
-9.079E-2	4.710E+0	9.894E+0
-8.917E-2	4.785E+0	9.819E+0
-8.755E-2	4.749E+0	9.927E+0
-8.755E-2	4.704E+0	9.855E+0
-8.917E-2	4.778E+0	9.946E+0
-8.268E-2	4.788E+0	9.884E+0
-8.431E-2	4.785E+0	9.940E+0
-8.917E-2	4.726E+0	9.849E+0
-8.593E-2	4.688E+0	9.816E+0
-8.431E-2	4.610E+0	9.978E+0
-8.593E-2	4.739E+0	9.761E+0
-8.755E-2	4.720E+0	9.832E+0
-8.755E-2	4.814E+0	9.878E+0
-8.268E-2	4.707E+0	9.784E+0
-8.593E-2	4.749E+0	9.891E+0
-9.079E-2	4.701E+0	9.836E+0
-8.755E-2	4.798E+0	9.923E+0
-8.593E-2	4.782E+0	9.969E+0
-8.755E-2	4.694E+0	9.878E+0
-8.593E-2	4.701E+0	9.930E+0
-8.917E-2	4.824E+0	9.943E+0
-8.268E-2	4.762E+0	9.881E+0
-8.755E-2	4.662E+0	9.940E+0
-9.079E-2	4.775E+0	9.930E+0
-8.755E-2	4.739E+0	9.794E+0
-8.431E-2	4.739E+0	9.858E+0
-9.079E-2	4.772E+0	9.797E+0
-9.079E-2	4.850E+0	9.904E+0
-9.079E-2	4.827E+0	9.761E+0
-8.593E-2	4.746E+0	9.826E+0
-8.593E-2	4.678E+0	9.787E+0
-9.079E-2	4.739E+0	9.927E+0
-8.755E-2	4.688E+0	9.894E+0
-8.593E-2	4.733E+0	9.852E+0
-8.755E-2	4.658E+0	9.797E+0
-9.242E-2	4.811E+0	9.894E+0
-8.917E-2	4.788E+0	9.829E+0
-8.917E-2	4.730E+0	9.956E+0
-9.079E-2	4.694E+0	9.787E+0
-9.404E-2	4.772E+0	9.826E+0
-9.079E-2	4.736E+0	9.855E+0
-8.755E-2	4.681E+0	9.787E+0
-8.755E-2	4.704E+0	9.865E+0
-9.404E-2	4.743E+0	9.952E+0
-8.917E-2	4.678E+0	9.894E+0
-8.755E-2	4.752E+0	9.807E+0
-8.917E-2	4.717E+0	9.858E+0
-9.079E-2	4.765E+0	9.842E+0
-9.242E-2	4.752E+0	9.761E+0
-8.593E-2	4.775E+0	9.855E+0
-8.917E-2	4.733E+0	9.797E+0
-9.242E-2	4.678E+0	9.956E+0
-8.917E-2	4.723E+0	9.901E+0
-8.593E-2	4.675E+0	9.940E+0
-8.755E-2	4.749E+0	9.858E+0
-9.404E-2	4.762E+0	9.813E+0
-9.404E-2	4.762E+0	9.884E+0
-8.755E-2	4.733E+0	9.790E+0
-8.755E-2	4.694E+0	9.956E+0
-9.404E-2	4.723E+0	9.868E+0
-9.079E-2	4.765E+0	9.845E+0
-8.917E-2	4.801E+0	9.852E+0
-9.079E-2	4.791E+0	9.878E+0
-9.404E-2	4.769E+0	9.855E+0
-9.079E-2	4.798E+0	9.768E+0
-8.593E-2	4.688E+0	9.943E+0
-9.079E-2	4.720E+0	9.852E+0
-9.079E-2	4.717E+0	9.725E+0
-8.917E-2	4.775E+0	9.826E+0
-8.755E-2	4.759E+0	9.751E+0
-8.917E-2	4.668E+0	9.962E+0
-9.404E-2	4.723E+0	9.829E+0
-9.079E-2	4.730E+0	9.819E+0
-8.431E-2	4.701E+0	9.920E+0
-8.917E-2	4.785E+0	9.836E+0
-9.404E-2	4.678E+0	9.904E+0
-9.079E-2	4.684E+0	9.894E+0
-8.593E-2	4.762E+0	9.819E+0
-8.755E-2	4.778E+0	9.868E+0
-9.242E-2	4.765E+0	9.897E+0
-9.079E-2	4.739E+0	9.875E+0
-8.431E-2	4.752E+0	9.781E+0
-8.917E-2	4.762E+0	9.884E+0
-9.079E-2	4.701E+0	9.949E+0
-8.917E-2	4.788E+0	9.878E+0
-8.431E-2	4.733E+0	9.842E+0
-9.079E-2	4.636E+0	9.810E+0
-9.079E-2	4.821E+0	9.842E+0
-8.917E-2	4.704E+0	9.871E+0
-8.431E-2	4.817E+0	9.803E+0
-8.755E-2	4.756E+0	9.897E+0
-8.755E-2	4.788E+0	9.972E+0
-9.079E-2	4.775E+0	9.965E+0
-8.593E-2	4.778E+0	9.842E+0
-8.755E-2	4.720E+0	1.000E+1
-9.079E-2	4.746E+0	9.978E+0
-9.079E-2	4.691E+0	9.852E+0
-8.431E-2	4.752E+0	9.917E+0
-8.431E-2	4.772E+0	9.839E+0
-9.079E-2	4.869E+0	9.816E+0
-8.755E-2	4.759E+0	9.933E+0
-8.593E-2	4.756E+0	9.868E+0
-8.755E-2	4.730E+0	1.003E+1
-9.242E-2	4.710E+0	9.927E+0
-8.917E-2	4.707E+0	9.904E+0
-8.268E-2	4.795E+0	9.758E+0
-9.079E-2	4.681E+0	9.800E+0
-9.079E-2	4.730E+0	9.855E+0
-8.593E-2	4.765E+0	1.018E+1
-8.593E-2	4.726E+0	9.936E+0
-8.593E-2	4.658E+0	9.871E+0
-8.755E-2	4.795E+0	9.862E+0
-8.755E-2	4.720E+0	9.868E+0
-8.268E-2	4.691E+0	9.940E+0
-8.755E-2	4.772E+0	9.865E+0
-9.079E-2	4.749E+0	9.871E+0
-8.755E-2	4.632E+0	9.907E+0
-8.431E-2	4.714E+0	9.962E+0
-8.755E-2	4.723E+0	9.810E+0
-9.242E-2	4.642E+0	9.936E+0
-8.917E-2	4.694E+0	9.832E+0
-8.593E-2	4.714E+0	9.810E+0
-8.917E-2	4.668E+0	9.995E+0
-9.242E-2	4.772E+0	9.878E+0
-8.755E-2	4.798E+0	9.904E+0
-8.593E-2	4.824E+0	9.878E+0
-8.593E-2	4.746E+0	9.927E+0
-9.079E-2	4.749E+0	9.920E+0
-8.593E-2	4.697E+0	9.771E+0
-8.268E-2	4.726E+0	9.819E+0
-8.593E-2	4.769E+0	1.000E+1
-9.079E-2	4.720E+0	9.884E+0
-8.755E-2	4.749E+0	9.852E+0
-8.755E-2	4.652E+0	9.826E+0
-8.593E-2	4.769E+0	9.910E+0
-9.079E-2	4.785E+0	9.807E+0
-8.593E-2	4.726E+0	9.868E+0
-8.431E-2	4.714E+0	9.761E+0
-8.917E-2	4.726E+0	9.933E+0
-8.917E-2	4.778E+0	9.927E+0
-8.593E-2	4.778E+0	9.923E+0
-8.593E-2	4.655E+0	9.904E+0
-8.593E-2	4.772E+0	9.891E+0
-9.079E-2	4.756E+0	9.803E+0
-8.593E-2	4.814E+0	9.907E+0
-8.431E-2	4.756E+0	9.920E+0
-8.431E-2	4.756E+0	9.829E+0
-8.917E-2	4.733E+0	9.910E+0
-8.593E-2	4.746E+0	9.965E+0
-8.431E-2	4.662E+0	9.917E+0
-8.593E-2	4.778E+0	9.891E+0
-8.917E-2	4.665E+0	9.923E+0
-8.431E-2	4.688E+0	9.836E+0
-8.755E-2	4.762E+0	9.927E+0
-8.917E-2	4.697E+0	9.849E+0
-8.593E-2	4.743E+0	9.875E+0
-8.755E-2	4.775E+0	9.858E+0
-8.268E-2	4.658E+0	9.816E+0
-8.431E-2	4.765E+0	9.927E+0
-9.079E-2	4.642E+0	9.816E+0
-8.755E-2	4.714E+0	9.826E+0
-8.431E-2	4.730E+0	9.836E+0
-8.431E-2	4.714E+0	9.920E+0
-8.917E-2	4.804E+0	9.829E+0
-8.917E-2	4.739E+0	9.816E+0
-8.431E-2	4.704E+0	9.842E+0
-8.917E-2	4.707E+0	9.868E+0
-9.079E-2	4.733E+0	9.972E+0
-8.593E-2	4.752E+0	9.988E+0
-8.431E-2	4.701E+0	9.868E+0
-8.755E-2	4.736E+0	9.875E+0
-8.917E-2	4.743E+0	9.891E+0
-8.431E-2	4.710E+0	9.868E+0
-8.268E-2	4.762E+0	9.849E+0
-8.106E-2	4.707E+0	1.001E+1
-9.242E-2	4.759E+0	9.884E+0
-8.431E-2	4.658E+0	9.897E+0
-8.593E-2	4.723E+0	9.914E+0
-8.755E-2	4.678E+0	9.768E+0
-8.917E-2	4.710E+0	9.923E+0
-8.593E-2	4.795E+0	9.907E+0
-8.431E-2	4.701E+0	1.004E+1
-8.268E-2	4.694E+0	9.800E+0
-9.404E-2	4.759E+0	9.884E+0
-8.755E-2	4.772E+0	9.917E+0
-8.431E-2	4.765E+0	9.927E+0
-8.593E-2	4.688E+0	9.849E+0
-8.755E-2	4.684E+0	9.871E+0
-8.431E-2	4.739E+0	9.826E+0
-8.106E-2	4.785E+0	9.943E+0
-8.431E-2	4.772E+0	9.956E+0
-9.079E-2	4.675E+0	9.881E+0
-8.593E-2	4.736E+0	9.813E+0
-8.593E-2	4.723E+0	9.871E+0
-8.593E-2	4.723E+0	9.819E+0
-8.755E-2	4.710E+0	9.930E+0
-8.755E-2	4.830E+0	9.797E+0
-8.431E-2	4.678E+0	9.816E+0
-8.431E-2	4.801E+0	9.855E+0
-8.755E-2	4.730E+0	9.901E+0
-8.755E-2	4.675E+0	9.842E+0
-8.268E-2	4.798E+0	9.917E+0
-8.431E-2	4.655E+0	9.871E+0
-8.755E-2	4.726E+0	9.855E+0
-8.268E-2	4.847E+0	9.871E+0
-8.268E-2	4.671E+0	9.891E+0
-8.431E-2	4.837E+0	9.839E+0
-8.755E-2	4.739E+0	9.897E+0
-8.593E-2	4.665E+0	9.897E+0
-8.268E-2	4.736E+0	9.920E+0
-8.268E-2	4.749E+0	9.836E+0
-8.917E-2	4.662E+0	9.965E+0
-8.431E-2	4.707E+0	9.810E+0
-8.106E-2	4.701E+0	9.845E+0
-8.593E-2	4.788E+0	9.849E+0
-8.917E-2	4.775E+0	9.842E+0
-8.755E-2	4.684E+0	9.826E+0
-8.268E-2	4.778E+0	9.845E+0
-8.431E-2	4.726E+0	9.933E+0
-9.079E-2	4.710E+0	9.800E+0
-8.431E-2	4.639E+0	9.927E+0
-8.268E-2	4.717E+0	9.897E+0
-8.593E-2	4.688E+0	9.949E+0
-8.755E-2	4.798E+0	9.901E+0
-8.593E-2	4.720E+0	9.930E+0
-8.268E-2	4.671E+0	9.865E+0
-8.431E-2	4.817E+0	9.933E+0
-8.917E-2	4.749E+0	9.852E+0
-8.755E-2	4.730E+0	9.845E+0
-8.268E-2	4.804E+0	9.956E+0
-8.431E-2	4.756E+0	9.745E+0
-8.917E-2	4.756E+0	9.855E+0
-8.431E-2	4.710E+0	9.923E+0
-8.431E-2	4.798E+0	9.845E+0
-8.593E-2	4.678E+0	9.946E+0
-8.755E-2	4.791E+0	9.829E+0
-8.431E-2	4.743E+0	9.803E+0
-8.268E-2	4.662E+0	9.807E+0
-8.593E-2	4.701E+0	9.862E+0
-8.917E-2	4.736E+0	9.914E+0
-8.755E-2	4.714E+0	9.914E+0
-8.106E-2	4.701E+0	9.855E+0
-8.593E-2	4.756E+0	9.894E+0
-8.917E-2	4.701E+0	9.894E+0
-8.755E-2	4.697E+0	9.839E+0
-8.106E-2	4.606E+0	9.878E+0
-8.431E-2	4.808E+0	9.699E+0
-8.917E-2	4.817E+0	9.897E+0
-8.755E-2	4.801E+0	9.855E+0
-8.593E-2	4.717E+0	9.810E+0
-8.755E-2	4.785E+0	9.878E+0
-9.079E-2	4.636E+0	9.910E+0
-8.755E-2	4.736E+0	9.888E+0
-8.431E-2	4.726E+0	9.936E+0
-8.593E-2	4.811E+0	9.881E+0
-8.917E-2	4.736E+0	9.933E+0
-8.593E-2	4.752E+0	9.829E+0
-8.431E-2	4.840E+0	9.819E+0
-8.431E-2	4.733E+0	9.975E+0
-8.755E-2	4.778E+0	9.894E+0
-8.593E-2	4.902E+0	9.764E+0
-8.431E-2	4.697E+0	9.832E+0
-8.593E-2	4.765E+0	9.881E+0
-8.917E-2	4.739E+0	9.881E+0
-8.755E-2	4.736E+0	9.852E+0
-8.268E-2	4.798E+0	1.008E+1
-8.755E-2	4.697E+0	9.878E+0
-8.917E-2	4.775E+0	9.952E+0
-8.755E-2	4.717E+0	9.868E+0
-8.106E-2	4.720E+0	9.901E+0
-8.755E-2	4.684E+0	9.852E+0
-8.917E-2	4.694E+0	9.858E+0
-8.755E-2	4.808E+0	9.810E+0
-8.268E-2	4.665E+0	9.774E+0
-9.079E-2	4.762E+0	9.897E+0
-8.593E-2	4.662E+0	9.784E+0
-8.593E-2	4.701E+0	9.855E+0
-7.944E-2	4.769E+0	9.729E+0
-8.755E-2	4.688E+0	9.810E+0
-8.917E-2	4.746E+0	9.917E+0
-8.593E-2	4.733E+0	9.819E+0
-8.268E-2	4.759E+0	9.927E+0
-8.917E-2	4.671E+0	9.858E+0
-8.755E-2	4.772E+0	9.897E+0
-8.431E-2	4.714E+0	9.836E+0
-8.106E-2	4.814E+0	9.855E+0
-8.593E-2	4.684E+0	9.910E+0
-8.755E-2	4.726E+0	9.839E+0
-8.431E-2	4.743E+0	9.852E+0
-8.268E-2	4.824E+0	9.972E+0
-8.755E-2	4.704E+0	9.764E+0
-9.079E-2	4.733E+0	9.894E+0
-8.593E-2	4.739E+0	9.914E+0
-8.431E-2	4.671E+0	9.735E+0
-8.268E-2	4.752E+0	9.829E+0
-8.755E-2	4.723E+0	9.781E+0
-8.593E-2	4.840E+0	9.862E+0
-8.268E-2	4.739E+0	9.923E+0
-8.431E-2	4.759E+0	9.884E+0
-8.917E-2	4.743E+0	9.810E+0
-8.268E-2	4.775E+0	9.823E+0
-8.431E-2	4.811E+0	1.006E+1
-8.593E-2	4.710E+0	9.784E+0
-8.917E-2	4.736E+0	9.839E+0
-8.593E-2	4.733E+0	9.897E+0
-8.268E-2	4.726E+0	9.829E+0
-8.431E-2	4.710E+0	9.826E+0
-9.242E-2	4.827E+0	9.972E+0
-8.593E-2	4.821E+0	9.952E+0
-8.268E-2	4.736E+0	9.875E+0
-8.268E-2	4.769E+0	9.917E+0
-8.917E-2	4.859E+0	9.959E+0
-8.431E-2	4.749E+0	9.781E+0
-8.106E-2	4.636E+0	9.881E+0
-8.268E-2	4.759E+0	9.790E+0
-8.593E-2	4.671E+0	9.881E+0
-8.268E-2	4.668E+0	9.888E+0
-8.268E-2	4.701E+0	9.774E+0
-8.106E-2	4.733E+0	9.972E+0
-8.593E-2	4.830E+0	9.894E+0
-8.593E-2	4.811E+0	9.858E+0
-8.268E-2	4.704E+0	9.969E+0
-8.268E-2	4.746E+0	9.894E+0
-8.917E-2	4.782E+0	9.865E+0
-8.431E-2	4.736E+0	9.777E+0
-8.593E-2	4.739E+0	9.978E+0
-8.755E-2	4.762E+0	9.816E+0
-8.917E-2	4.723E+0	9.839E+0
-8.431E-2	4.762E+0	9.884E+0
-8.593E-2	4.668E+0	9.878E+0
-8.593E-2	4.723E+0	9.907E+0
-9.079E-2	4.743E+0	9.803E+0
-8.431E-2	4.717E+0	9.881E+0
-8.268E-2	4.765E+0	9.878E+0
-8.431E-2	4.717E+0	9.897E+0
-9.404E-2	4.704E+0	9.839E+0
-8.268E-2	4.714E+0	9.868E+0
-8.431E-2	4.704E+0	9.907E+0
[truncated: 55,177 more rows]
