# Supplementary material for: Improved ANAP incorporation and VCF analysis reveal details of P2X7 current facilitation and a limited conformational interplay between ATP binding and the intracellular ballast domain
Source: eLife. 2023 Jan 4;12:e82479. doi: 10.7554/eLife.82479 (PMC9859053; doi:10.7554/eLife.82479)
Supplement: Figure 3—figure supplement 3—source data 2. [file elife-82479-fig3-figsupp3-data2.zip › Figure-3_figure-supplement-3_source-data-2/Cys-Ala-constructs/k04/11.csv]

-1.781E-2	5.028E+0	9.677E+0
-2.105E-2	5.028E+0	9.693E+0
-2.429E-2	5.012E+0	9.696E+0
-2.105E-2	4.992E+0	9.823E+0
-2.105E-2	5.100E+0	9.631E+0
-1.943E-2	5.113E+0	9.677E+0
-2.267E-2	5.044E+0	9.635E+0
-2.429E-2	5.015E+0	9.576E+0
-1.943E-2	5.054E+0	9.680E+0
-2.267E-2	5.044E+0	9.635E+0
-2.592E-2	5.070E+0	9.693E+0
-2.267E-2	5.164E+0	9.667E+0
-1.943E-2	5.074E+0	9.615E+0
-1.943E-2	5.083E+0	9.615E+0
-2.754E-2	4.996E+0	9.615E+0
-2.429E-2	5.051E+0	9.738E+0
-1.943E-2	5.077E+0	9.576E+0
-1.781E-2	5.035E+0	9.648E+0
-1.943E-2	5.064E+0	9.764E+0
-2.267E-2	5.057E+0	9.690E+0
-1.943E-2	5.067E+0	9.732E+0
-1.781E-2	5.018E+0	9.644E+0
-2.592E-2	5.061E+0	9.683E+0
-2.429E-2	5.048E+0	9.638E+0
-2.105E-2	5.093E+0	9.826E+0
-1.781E-2	5.177E+0	9.596E+0
-2.267E-2	5.077E+0	9.683E+0
-2.105E-2	5.171E+0	9.732E+0
-2.267E-2	5.070E+0	9.596E+0
-1.781E-2	5.018E+0	9.696E+0
-2.429E-2	5.083E+0	9.664E+0
-2.105E-2	5.067E+0	9.745E+0
-1.781E-2	5.116E+0	9.599E+0
-1.943E-2	5.096E+0	9.683E+0
-2.592E-2	5.103E+0	9.777E+0
-2.105E-2	5.041E+0	9.709E+0
-1.781E-2	5.009E+0	9.661E+0
-2.105E-2	5.126E+0	9.842E+0
-2.592E-2	5.109E+0	9.628E+0
-2.429E-2	4.996E+0	9.677E+0
-1.943E-2	5.158E+0	9.696E+0
-1.781E-2	5.022E+0	9.641E+0
-2.429E-2	5.138E+0	9.638E+0
-2.429E-2	5.041E+0	9.761E+0
-2.105E-2	5.009E+0	9.706E+0
-2.105E-2	5.009E+0	9.566E+0
-2.592E-2	5.015E+0	9.683E+0
-2.267E-2	5.122E+0	9.738E+0
-1.943E-2	5.041E+0	9.790E+0
-1.943E-2	5.038E+0	9.696E+0
-2.267E-2	5.148E+0	9.657E+0
-2.267E-2	5.041E+0	9.722E+0
-1.781E-2	5.031E+0	9.615E+0
-2.267E-2	5.090E+0	9.622E+0
-2.429E-2	5.064E+0	9.755E+0
-2.592E-2	5.126E+0	9.703E+0
-1.618E-2	5.103E+0	9.716E+0
-1.943E-2	5.041E+0	9.644E+0
-2.754E-2	5.067E+0	9.703E+0
-2.592E-2	5.025E+0	9.768E+0
-2.267E-2	5.126E+0	9.674E+0
-1.943E-2	5.093E+0	9.732E+0
-2.429E-2	5.310E+0	9.849E+0
-2.592E-2	5.151E+0	9.712E+0
-2.105E-2	5.051E+0	9.667E+0
-1.943E-2	5.064E+0	9.615E+0
-2.267E-2	5.025E+0	9.719E+0
-2.267E-2	5.109E+0	9.625E+0
-1.781E-2	5.148E+0	9.719E+0
-1.943E-2	5.061E+0	9.657E+0
-2.429E-2	5.126E+0	9.709E+0
-2.267E-2	5.122E+0	9.635E+0
-1.618E-2	4.996E+0	9.690E+0
-2.105E-2	5.113E+0	9.677E+0
-2.429E-2	5.135E+0	9.732E+0
-2.592E-2	5.077E+0	9.745E+0
-1.781E-2	5.080E+0	9.638E+0
-2.105E-2	5.038E+0	9.716E+0
-2.267E-2	5.064E+0	9.661E+0
-2.267E-2	5.074E+0	9.745E+0
-1.781E-2	5.057E+0	9.761E+0
-2.105E-2	5.012E+0	9.622E+0
-2.429E-2	5.025E+0	9.648E+0
-2.105E-2	5.093E+0	9.719E+0
-1.943E-2	5.093E+0	9.699E+0
-1.781E-2	5.044E+0	9.648E+0
-2.267E-2	5.077E+0	9.764E+0
-2.267E-2	5.077E+0	9.661E+0
-2.105E-2	5.129E+0	9.573E+0
-1.943E-2	5.064E+0	9.599E+0
-2.592E-2	4.980E+0	9.648E+0
-2.105E-2	5.083E+0	9.709E+0
-2.105E-2	5.054E+0	9.784E+0
-2.105E-2	5.074E+0	9.622E+0
-2.429E-2	5.064E+0	9.777E+0
-2.267E-2	5.067E+0	9.729E+0
-1.943E-2	5.035E+0	9.599E+0
-2.105E-2	5.158E+0	9.716E+0
-2.429E-2	5.005E+0	9.631E+0
-2.267E-2	5.142E+0	9.738E+0
-1.943E-2	5.113E+0	9.586E+0
-2.105E-2	5.061E+0	9.638E+0
-2.429E-2	5.064E+0	9.683E+0
-2.267E-2	5.100E+0	9.686E+0
-2.105E-2	5.048E+0	9.764E+0
-2.105E-2	5.119E+0	9.683E+0
-2.429E-2	5.054E+0	9.661E+0
-2.429E-2	5.038E+0	9.612E+0
-1.456E-2	5.031E+0	9.586E+0
-1.943E-2	5.083E+0	9.690E+0
-2.267E-2	5.083E+0	9.725E+0
-2.267E-2	5.103E+0	9.696E+0
-1.943E-2	5.145E+0	9.648E+0
-1.618E-2	5.122E+0	9.579E+0
-2.592E-2	5.096E+0	9.751E+0
-2.592E-2	5.129E+0	9.735E+0
-1.781E-2	5.064E+0	9.774E+0
-2.105E-2	5.002E+0	9.683E+0
-2.592E-2	5.100E+0	9.596E+0
-2.105E-2	4.989E+0	9.722E+0
-1.618E-2	4.992E+0	9.729E+0
-2.267E-2	5.087E+0	9.771E+0
-2.267E-2	5.080E+0	9.661E+0
-2.429E-2	4.989E+0	9.709E+0
-1.943E-2	5.122E+0	9.674E+0
-1.943E-2	5.009E+0	9.722E+0
-2.105E-2	5.090E+0	9.716E+0
-2.429E-2	5.093E+0	9.703E+0
-2.105E-2	4.992E+0	9.654E+0
-1.781E-2	5.067E+0	9.784E+0
-2.592E-2	4.992E+0	9.644E+0
-2.105E-2	4.983E+0	9.706E+0
-1.618E-2	5.103E+0	9.699E+0
-1.943E-2	5.077E+0	9.699E+0
-2.267E-2	5.067E+0	9.810E+0
-2.267E-2	5.064E+0	9.602E+0
-1.781E-2	5.138E+0	9.794E+0
-1.943E-2	5.051E+0	9.661E+0
-2.592E-2	5.022E+0	9.683E+0
-2.429E-2	5.187E+0	9.677E+0
-1.943E-2	5.151E+0	9.716E+0
-1.943E-2	4.992E+0	9.618E+0
-2.429E-2	5.005E+0	9.680E+0
-2.429E-2	5.022E+0	9.709E+0
-1.781E-2	5.197E+0	9.777E+0
-1.943E-2	5.080E+0	9.651E+0
-2.429E-2	5.100E+0	9.758E+0
-2.105E-2	5.067E+0	9.738E+0
-1.781E-2	5.129E+0	9.677E+0
-1.781E-2	5.057E+0	9.553E+0
-2.429E-2	4.970E+0	9.732E+0
-2.267E-2	5.048E+0	9.738E+0
-1.943E-2	5.093E+0	9.661E+0
-1.781E-2	5.090E+0	9.758E+0
-2.267E-2	5.044E+0	9.661E+0
-2.429E-2	5.070E+0	9.735E+0
-1.943E-2	5.048E+0	9.722E+0
-1.943E-2	5.057E+0	9.576E+0
-2.754E-2	5.064E+0	9.810E+0
-2.105E-2	5.054E+0	9.761E+0
-1.781E-2	5.077E+0	9.703E+0
-1.943E-2	5.028E+0	9.602E+0
-2.429E-2	5.109E+0	9.589E+0
-2.429E-2	5.041E+0	9.745E+0
-1.943E-2	5.061E+0	9.657E+0
-1.781E-2	5.070E+0	9.732E+0
-2.592E-2	4.989E+0	9.703E+0
-2.429E-2	5.113E+0	9.625E+0
-1.781E-2	5.054E+0	9.745E+0
-2.105E-2	5.109E+0	9.563E+0
-2.267E-2	5.041E+0	9.654E+0
-2.267E-2	5.022E+0	9.719E+0
-1.781E-2	5.035E+0	9.690E+0
-1.943E-2	5.106E+0	9.609E+0
-2.429E-2	5.116E+0	9.735E+0
-2.267E-2	4.992E+0	9.703E+0
-2.267E-2	5.015E+0	9.648E+0
-2.105E-2	5.064E+0	9.742E+0
-2.429E-2	5.057E+0	9.625E+0
-2.429E-2	5.100E+0	9.612E+0
-1.781E-2	5.103E+0	9.599E+0
-1.781E-2	5.022E+0	9.618E+0
-2.429E-2	4.992E+0	9.699E+0
-2.105E-2	5.022E+0	9.576E+0
-1.781E-2	4.963E+0	9.631E+0
-2.105E-2	5.077E+0	9.690E+0
-2.267E-2	5.054E+0	9.631E+0
-2.429E-2	5.067E+0	9.729E+0
-1.943E-2	5.051E+0	9.563E+0
-2.105E-2	5.064E+0	9.524E+0
-2.267E-2	5.038E+0	9.758E+0
-2.105E-2	5.119E+0	9.508E+0
-1.943E-2	5.100E+0	9.764E+0
-2.105E-2	4.921E+0	9.699E+0
-2.592E-2	5.061E+0	9.742E+0
-2.429E-2	5.054E+0	9.716E+0
-1.943E-2	5.025E+0	9.677E+0
-2.105E-2	5.035E+0	9.615E+0
-2.429E-2	5.028E+0	9.579E+0
-2.267E-2	5.077E+0	9.592E+0
-2.105E-2	5.077E+0	9.583E+0
-1.943E-2	4.992E+0	9.690E+0
-2.592E-2	5.168E+0	9.703E+0
-1.943E-2	5.135E+0	9.622E+0
-1.781E-2	5.116E+0	9.628E+0
-2.267E-2	4.960E+0	9.732E+0
-2.429E-2	5.067E+0	9.644E+0
-1.943E-2	5.064E+0	9.664E+0
-1.781E-2	5.100E+0	9.670E+0
-1.943E-2	5.158E+0	9.612E+0
-2.429E-2	5.028E+0	9.609E+0
-2.267E-2	4.976E+0	9.638E+0
-1.781E-2	5.074E+0	9.625E+0
-1.943E-2	5.100E+0	9.657E+0
-2.429E-2	5.038E+0	9.511E+0
-2.267E-2	5.035E+0	9.690E+0
-1.618E-2	5.126E+0	9.699E+0
-2.105E-2	5.028E+0	9.696E+0
-2.267E-2	5.028E+0	9.563E+0
-2.429E-2	5.054E+0	9.696E+0
-1.943E-2	5.083E+0	9.719E+0
-2.267E-2	4.996E+0	9.661E+0
-2.429E-2	5.148E+0	9.625E+0
-2.429E-2	5.129E+0	9.557E+0
-2.105E-2	5.038E+0	9.774E+0
-2.267E-2	5.090E+0	9.599E+0
-2.592E-2	5.044E+0	9.716E+0
-2.429E-2	5.057E+0	9.566E+0
-1.943E-2	4.905E+0	9.638E+0
-2.105E-2	5.009E+0	9.706E+0
-2.267E-2	4.992E+0	9.670E+0
-2.429E-2	5.012E+0	9.667E+0
-1.781E-2	4.976E+0	9.703E+0
-2.429E-2	5.005E+0	9.638E+0
-2.754E-2	5.087E+0	9.738E+0
-2.267E-2	5.067E+0	9.622E+0
-1.943E-2	5.035E+0	9.544E+0
-2.105E-2	5.038E+0	9.683E+0
-2.267E-2	5.022E+0	9.651E+0
-2.105E-2	5.109E+0	9.690E+0
-1.781E-2	5.009E+0	9.661E+0
-2.105E-2	5.041E+0	9.605E+0
-2.429E-2	5.018E+0	9.725E+0
-2.105E-2	5.054E+0	9.654E+0
-1.943E-2	5.015E+0	9.813E+0
-2.105E-2	5.051E+0	9.635E+0
-2.592E-2	5.038E+0	9.615E+0
-2.267E-2	5.148E+0	9.667E+0
-1.781E-2	5.018E+0	9.612E+0
-2.267E-2	5.031E+0	9.612E+0
-2.592E-2	5.077E+0	9.644E+0
-2.429E-2	5.067E+0	9.706E+0
-2.105E-2	5.074E+0	9.579E+0
-1.781E-2	5.093E+0	9.667E+0
-2.592E-2	5.064E+0	9.699E+0
-2.267E-2	5.080E+0	9.690E+0
-1.943E-2	5.051E+0	9.654E+0
-2.105E-2	5.093E+0	9.544E+0
-2.429E-2	5.035E+0	9.589E+0
-1.943E-2	4.970E+0	9.719E+0
-1.943E-2	5.106E+0	9.615E+0
-2.267E-2	5.041E+0	9.654E+0
-2.429E-2	5.025E+0	9.699E+0
-2.105E-2	4.980E+0	9.570E+0
-1.781E-2	5.080E+0	9.677E+0
-1.943E-2	5.090E+0	9.657E+0
-2.429E-2	5.009E+0	9.764E+0
-2.267E-2	5.116E+0	9.518E+0
-1.943E-2	5.012E+0	9.602E+0
-2.105E-2	5.132E+0	9.826E+0
-2.267E-2	5.083E+0	9.563E+0
-2.105E-2	5.015E+0	9.774E+0
-1.943E-2	5.070E+0	9.712E+0
-2.105E-2	5.028E+0	9.722E+0
-2.429E-2	5.022E+0	9.661E+0
-2.267E-2	5.064E+0	9.644E+0
-1.943E-2	5.044E+0	9.638E+0
-2.267E-2	5.087E+0	9.657E+0
-2.592E-2	5.064E+0	9.576E+0
-2.267E-2	5.083E+0	9.674E+0
-1.781E-2	5.022E+0	9.719E+0
-2.105E-2	5.064E+0	9.635E+0
-2.429E-2	5.074E+0	9.635E+0
-2.267E-2	5.090E+0	9.622E+0
-1.781E-2	5.070E+0	9.719E+0
-1.943E-2	5.012E+0	9.586E+0
-2.267E-2	5.015E+0	9.622E+0
-2.267E-2	5.041E+0	9.602E+0
-1.618E-2	5.087E+0	9.654E+0
-2.105E-2	5.100E+0	9.648E+0
-2.267E-2	5.077E+0	9.618E+0
-1.943E-2	5.028E+0	9.628E+0
-1.781E-2	4.999E+0	9.518E+0
-1.781E-2	5.087E+0	9.622E+0
-2.267E-2	5.087E+0	9.758E+0
-2.267E-2	5.113E+0	9.547E+0
-1.781E-2	5.113E+0	9.745E+0
-2.105E-2	5.070E+0	9.696E+0
-2.592E-2	5.009E+0	9.644E+0
-2.429E-2	5.090E+0	9.625E+0
-1.943E-2	5.022E+0	9.641E+0
-1.943E-2	5.103E+0	9.602E+0
-2.592E-2	5.022E+0	9.592E+0
-2.429E-2	5.022E+0	9.758E+0
-1.781E-2	5.064E+0	9.579E+0
-1.943E-2	5.155E+0	9.622E+0
-2.429E-2	5.051E+0	9.599E+0
-2.429E-2	5.090E+0	9.592E+0
-1.943E-2	5.142E+0	9.635E+0
-2.267E-2	5.048E+0	9.732E+0
-2.267E-2	4.980E+0	9.618E+0
-2.267E-2	5.126E+0	9.635E+0
-1.943E-2	5.048E+0	9.592E+0
-1.943E-2	5.044E+0	9.589E+0
-2.429E-2	5.067E+0	9.609E+0
-1.943E-2	5.083E+0	9.631E+0
-1.943E-2	5.087E+0	9.615E+0
-2.105E-2	5.022E+0	9.654E+0
-2.267E-2	5.038E+0	9.677E+0
-2.429E-2	4.999E+0	9.631E+0
-1.943E-2	5.103E+0	9.631E+0
-1.943E-2	5.015E+0	9.683E+0
-2.429E-2	5.080E+0	9.790E+0
-2.105E-2	5.070E+0	9.716E+0
-1.781E-2	5.074E+0	9.547E+0
-2.267E-2	5.044E+0	9.576E+0
-2.429E-2	5.100E+0	9.664E+0
-2.429E-2	4.960E+0	9.638E+0
-1.781E-2	5.083E+0	9.498E+0
-1.943E-2	5.138E+0	9.583E+0
-2.429E-2	5.087E+0	9.521E+0
-2.267E-2	5.025E+0	9.602E+0
-1.618E-2	5.035E+0	9.534E+0
-1.943E-2	5.096E+0	9.648E+0
-2.267E-2	4.983E+0	9.547E+0
-2.429E-2	5.028E+0	9.719E+0
-1.943E-2	5.067E+0	9.644E+0
-2.105E-2	4.973E+0	9.605E+0
-2.429E-2	5.012E+0	9.612E+0
-2.429E-2	5.015E+0	9.560E+0
-1.943E-2	5.051E+0	9.657E+0
-1.781E-2	5.018E+0	9.628E+0
-2.267E-2	5.038E+0	9.544E+0
-2.267E-2	5.090E+0	9.699E+0
-1.943E-2	5.015E+0	9.651E+0
-2.105E-2	5.096E+0	9.550E+0
-2.429E-2	5.054E+0	9.648E+0
-2.105E-2	4.992E+0	9.657E+0
-1.781E-2	5.044E+0	9.557E+0
-1.943E-2	5.031E+0	9.641E+0
-2.592E-2	5.048E+0	9.674E+0
-2.429E-2	5.025E+0	9.742E+0
-1.781E-2	5.051E+0	9.560E+0
-2.105E-2	5.044E+0	9.573E+0
-2.754E-2	5.119E+0	9.605E+0
-1.943E-2	5.126E+0	9.683E+0
-2.105E-2	5.038E+0	9.625E+0
-1.943E-2	5.083E+0	9.605E+0
-2.429E-2	5.135E+0	9.625E+0
-1.943E-2	5.083E+0	9.764E+0
-1.943E-2	4.960E+0	9.566E+0
-1.943E-2	5.077E+0	9.690E+0
-2.267E-2	5.087E+0	9.518E+0
-2.267E-2	5.025E+0	9.625E+0
-1.943E-2	5.113E+0	9.586E+0
-1.943E-2	5.028E+0	9.680E+0
-2.267E-2	5.035E+0	9.528E+0
-1.943E-2	5.038E+0	9.635E+0
-1.618E-2	5.028E+0	9.609E+0
-1.781E-2	5.061E+0	9.703E+0
-2.267E-2	4.957E+0	9.550E+0
-2.267E-2	5.109E+0	9.596E+0
-1.618E-2	5.005E+0	9.657E+0
-2.267E-2	5.061E+0	9.498E+0
-2.105E-2	5.048E+0	9.693E+0
-2.267E-2	5.025E+0	9.502E+0
-1.781E-2	5.025E+0	9.622E+0
-1.943E-2	5.070E+0	9.768E+0
-2.267E-2	5.057E+0	9.485E+0
-2.105E-2	5.015E+0	9.528E+0
-1.943E-2	5.048E+0	9.602E+0
-1.943E-2	5.064E+0	9.781E+0
-2.592E-2	4.992E+0	9.518E+0
-2.429E-2	4.996E+0	9.599E+0
-2.105E-2	5.090E+0	9.661E+0
-2.105E-2	5.090E+0	9.589E+0
-2.267E-2	5.009E+0	9.592E+0
-2.105E-2	5.031E+0	9.524E+0
-2.429E-2	4.941E+0	9.579E+0
-1.943E-2	5.061E+0	9.609E+0
-2.429E-2	5.015E+0	9.570E+0
-2.267E-2	5.028E+0	9.482E+0
-1.943E-2	5.054E+0	9.716E+0
-2.105E-2	5.044E+0	9.625E+0
-2.105E-2	5.048E+0	9.657E+0
-2.592E-2	5.054E+0	9.661E+0
-1.943E-2	5.083E+0	9.615E+0
-1.618E-2	5.005E+0	9.599E+0
-2.592E-2	5.087E+0	9.518E+0
-2.267E-2	5.022E+0	9.599E+0
-1.943E-2	5.038E+0	9.654E+0
-1.943E-2	5.035E+0	9.654E+0
-2.429E-2	5.022E+0	9.541E+0
-2.105E-2	4.960E+0	9.618E+0
-2.105E-2	5.018E+0	9.686E+0
-1.943E-2	5.022E+0	9.618E+0
-2.267E-2	4.967E+0	9.505E+0
-2.429E-2	5.009E+0	9.615E+0
-1.943E-2	5.044E+0	9.592E+0
-2.105E-2	4.983E+0	9.670E+0
-2.429E-2	5.061E+0	9.615E+0
-2.429E-2	4.970E+0	9.664E+0
-1.943E-2	5.028E+0	9.615E+0
-2.429E-2	4.957E+0	9.690E+0
-2.429E-2	5.035E+0	9.657E+0
-2.429E-2	5.113E+0	9.651E+0
-1.781E-2	5.028E+0	9.657E+0
-1.943E-2	5.109E+0	9.528E+0
-2.429E-2	5.080E+0	9.622E+0
-2.592E-2	5.009E+0	9.463E+0
-2.105E-2	5.103E+0	9.648E+0
-1.943E-2	5.015E+0	9.498E+0
-2.267E-2	5.009E+0	9.768E+0
-1.943E-2	5.113E+0	9.592E+0
-1.781E-2	5.009E+0	9.550E+0
-1.943E-2	4.947E+0	9.661E+0
-2.267E-2	5.080E+0	9.515E+0
-2.592E-2	5.064E+0	9.521E+0
-2.105E-2	5.018E+0	9.583E+0
-2.267E-2	4.989E+0	9.628E+0
-2.267E-2	5.093E+0	9.605E+0
-1.943E-2	5.035E+0	9.528E+0
-1.943E-2	5.132E+0	9.511E+0
-1.943E-2	5.031E+0	9.670E+0
-2.267E-2	5.035E+0	9.505E+0
-2.105E-2	4.986E+0	9.618E+0
-1.618E-2	5.044E+0	9.712E+0
-1.943E-2	4.996E+0	9.644E+0
-2.429E-2	5.009E+0	9.657E+0
-2.267E-2	4.999E+0	9.751E+0
-2.105E-2	4.967E+0	9.706E+0
-2.267E-2	5.077E+0	9.654E+0
-2.267E-2	5.057E+0	9.573E+0
-2.429E-2	5.057E+0	9.599E+0
-1.781E-2	5.044E+0	9.528E+0
-1.943E-2	5.009E+0	9.589E+0
-2.592E-2	5.012E+0	9.602E+0
-1.943E-2	4.989E+0	9.560E+0
-1.943E-2	5.087E+0	9.579E+0
-1.943E-2	5.096E+0	9.550E+0
-2.592E-2	5.080E+0	9.693E+0
-2.429E-2	5.035E+0	9.524E+0
-1.781E-2	5.074E+0	9.592E+0
-2.105E-2	4.999E+0	9.576E+0
-2.105E-2	5.064E+0	9.635E+0
-2.267E-2	5.048E+0	9.631E+0
-1.781E-2	5.070E+0	9.547E+0
-2.429E-2	5.142E+0	9.648E+0
-2.592E-2	5.083E+0	9.472E+0
-1.943E-2	5.051E+0	9.557E+0
-1.943E-2	5.028E+0	9.437E+0
-2.105E-2	5.109E+0	9.547E+0
-2.429E-2	5.005E+0	9.725E+0
-2.429E-2	5.002E+0	9.661E+0
-1.943E-2	5.012E+0	9.541E+0
-2.267E-2	5.005E+0	9.589E+0
-2.105E-2	4.934E+0	9.635E+0
-2.267E-2	4.967E+0	9.641E+0
-2.105E-2	5.083E+0	9.544E+0
-1.943E-2	4.999E+0	9.677E+0
-2.429E-2	5.005E+0	9.524E+0
-2.267E-2	5.018E+0	9.592E+0
-1.781E-2	4.999E+0	9.570E+0
-1.943E-2	5.015E+0	9.693E+0
-2.267E-2	5.022E+0	9.586E+0
-2.267E-2	5.015E+0	9.563E+0
-1.781E-2	5.051E+0	9.557E+0
-1.943E-2	4.941E+0	9.560E+0
-2.592E-2	5.100E+0	9.648E+0
-2.429E-2	5.028E+0	9.618E+0
-1.943E-2	5.028E+0	9.537E+0
-2.105E-2	5.057E+0	9.528E+0
-2.267E-2	5.041E+0	9.605E+0
-2.267E-2	4.970E+0	9.553E+0
-2.105E-2	4.996E+0	9.596E+0
-1.943E-2	5.122E+0	9.618E+0
-2.429E-2	5.061E+0	9.612E+0
-2.105E-2	5.070E+0	9.576E+0
-1.943E-2	5.083E+0	9.492E+0
-1.943E-2	5.096E+0	9.524E+0
-2.429E-2	5.038E+0	9.472E+0
-2.105E-2	5.093E+0	9.573E+0
-1.943E-2	4.996E+0	9.502E+0
-2.429E-2	5.038E+0	9.612E+0
-2.267E-2	5.074E+0	9.573E+0
-2.267E-2	5.035E+0	9.583E+0
-1.618E-2	5.051E+0	9.570E+0
-2.267E-2	4.963E+0	9.609E+0
-2.592E-2	5.031E+0	9.612E+0
-2.267E-2	4.957E+0	9.683E+0
-2.105E-2	5.038E+0	9.625E+0
-1.943E-2	5.041E+0	9.579E+0
-2.267E-2	5.057E+0	9.648E+0
-2.429E-2	5.018E+0	9.531E+0
-1.781E-2	5.087E+0	9.547E+0
-1.943E-2	5.070E+0	9.560E+0
-2.105E-2	5.009E+0	9.638E+0
-2.105E-2	5.132E+0	9.693E+0
-1.618E-2	5.022E+0	9.628E+0
-2.105E-2	5.012E+0	9.498E+0
-2.105E-2	5.028E+0	9.492E+0
-2.429E-2	5.022E+0	9.670E+0
-1.943E-2	4.970E+0	9.560E+0
-2.267E-2	4.950E+0	9.612E+0
-2.429E-2	5.080E+0	9.524E+0
-2.267E-2	5.038E+0	9.648E+0
-1.943E-2	5.009E+0	9.570E+0
-2.105E-2	5.077E+0	9.528E+0
-2.105E-2	5.067E+0	9.661E+0
-2.267E-2	4.960E+0	9.482E+0
-1.943E-2	5.031E+0	9.712E+0
-1.943E-2	5.054E+0	9.583E+0
-2.267E-2	5.087E+0	9.583E+0
-2.105E-2	5.070E+0	9.612E+0
-1.781E-2	5.061E+0	9.550E+0
-2.105E-2	5.012E+0	9.576E+0
-2.267E-2	5.064E+0	9.557E+0
-2.105E-2	5.096E+0	9.576E+0
-1.943E-2	5.038E+0	9.596E+0
-2.105E-2	5.048E+0	9.651E+0
-2.429E-2	5.018E+0	9.602E+0
-1.943E-2	5.028E+0	9.677E+0
-1.943E-2	4.996E+0	9.566E+0
-2.105E-2	5.126E+0	9.605E+0
-2.267E-2	5.116E+0	9.566E+0
-1.943E-2	5.054E+0	9.605E+0
-1.943E-2	5.009E+0	9.511E+0
-2.105E-2	5.025E+0	9.511E+0
-2.267E-2	4.986E+0	9.735E+0
-2.105E-2	5.074E+0	9.625E+0
-1.943E-2	5.080E+0	9.450E+0
-1.943E-2	5.038E+0	9.472E+0
-2.754E-2	4.983E+0	9.508E+0
-2.267E-2	5.067E+0	9.674E+0
-2.105E-2	4.986E+0	9.641E+0
-2.267E-2	5.041E+0	9.566E+0
-2.592E-2	4.967E+0	9.560E+0
-2.105E-2	5.025E+0	9.628E+0
-1.943E-2	5.041E+0	9.573E+0
-2.105E-2	5.012E+0	9.528E+0
-2.429E-2	5.048E+0	9.472E+0
-2.105E-2	5.012E+0	9.657E+0
-1.781E-2	4.992E+0	9.635E+0
-2.105E-2	5.057E+0	9.635E+0
-2.592E-2	5.054E+0	9.618E+0
-2.267E-2	4.992E+0	9.541E+0
-1.943E-2	5.051E+0	9.618E+0
-1.943E-2	5.061E+0	9.485E+0
-2.429E-2	4.934E+0	9.579E+0
-2.105E-2	5.028E+0	9.502E+0
-2.105E-2	4.950E+0	9.586E+0
-2.105E-2	5.002E+0	9.515E+0
-2.429E-2	5.087E+0	9.553E+0
-2.105E-2	5.109E+0	9.485E+0
-1.943E-2	4.980E+0	9.469E+0
-1.943E-2	4.999E+0	9.518E+0
-2.429E-2	5.090E+0	9.534E+0
-2.429E-2	4.989E+0	9.716E+0
-1.943E-2	4.989E+0	9.641E+0
-1.943E-2	4.957E+0	9.618E+0
-2.267E-2	5.009E+0	9.544E+0
-1.943E-2	4.957E+0	9.456E+0
-1.781E-2	4.992E+0	9.515E+0
-2.105E-2	5.077E+0	9.498E+0
-2.592E-2	5.018E+0	9.641E+0
-2.105E-2	5.028E+0	9.424E+0
-1.943E-2	5.048E+0	9.531E+0
-1.943E-2	5.028E+0	9.511E+0
-2.429E-2	5.083E+0	9.615E+0
-2.105E-2	5.025E+0	9.492E+0
-1.943E-2	5.012E+0	9.605E+0
-2.267E-2	5.038E+0	9.651E+0
-2.267E-2	5.009E+0	9.528E+0
-2.267E-2	5.057E+0	9.511E+0
-1.781E-2	4.983E+0	9.787E+0
-2.429E-2	5.054E+0	9.563E+0
-2.267E-2	4.986E+0	9.579E+0
-2.267E-2	5.031E+0	9.550E+0
-1.781E-2	4.976E+0	9.586E+0
-2.105E-2	4.976E+0	9.553E+0
-2.267E-2	5.022E+0	9.544E+0
-1.943E-2	4.960E+0	9.599E+0
-1.943E-2	5.087E+0	9.579E+0
-2.105E-2	4.954E+0	9.511E+0
-2.429E-2	5.061E+0	9.596E+0
-2.267E-2	5.002E+0	9.521E+0
-1.943E-2	5.041E+0	9.596E+0
-2.105E-2	5.048E+0	9.553E+0
-2.429E-2	5.070E+0	9.508E+0
-2.754E-2	5.100E+0	9.489E+0
-1.943E-2	5.012E+0	9.612E+0
-1.943E-2	5.009E+0	9.583E+0
-2.592E-2	5.129E+0	9.693E+0
-1.943E-2	4.983E+0	9.566E+0
-1.943E-2	5.051E+0	9.534E+0
-2.105E-2	4.992E+0	9.521E+0
-2.267E-2	4.980E+0	9.537E+0
-2.592E-2	5.126E+0	9.557E+0
-2.105E-2	4.992E+0	9.631E+0
-2.105E-2	4.934E+0	9.541E+0
-2.754E-2	5.048E+0	9.570E+0
-2.267E-2	4.992E+0	9.502E+0
-1.781E-2	5.028E+0	9.524E+0
-2.105E-2	5.005E+0	9.485E+0
-2.429E-2	4.980E+0	9.495E+0
-2.105E-2	5.119E+0	9.586E+0
-1.781E-2	5.015E+0	9.622E+0
-2.105E-2	5.090E+0	9.677E+0
-2.429E-2	5.061E+0	9.463E+0
-2.267E-2	4.963E+0	9.573E+0
-1.943E-2	5.012E+0	9.476E+0
-1.943E-2	4.970E+0	9.534E+0
-2.592E-2	5.126E+0	9.508E+0
-2.105E-2	5.093E+0	9.686E+0
-1.943E-2	4.983E+0	9.437E+0
-2.105E-2	4.970E+0	9.553E+0
-2.429E-2	5.022E+0	9.631E+0
-2.105E-2	5.106E+0	9.628E+0
-1.943E-2	5.054E+0	9.524E+0
-2.105E-2	5.005E+0	9.443E+0
-2.105E-2	5.038E+0	9.589E+0
-2.267E-2	5.080E+0	9.544E+0
-2.105E-2	5.009E+0	9.518E+0
-2.105E-2	4.973E+0	9.599E+0
-2.592E-2	5.054E+0	9.489E+0
-2.429E-2	4.973E+0	9.612E+0
-1.781E-2	5.051E+0	9.683E+0
-2.267E-2	5.028E+0	9.492E+0
-2.754E-2	5.035E+0	9.592E+0
-2.105E-2	4.989E+0	9.537E+0
-1.618E-2	5.057E+0	9.495E+0
-2.267E-2	5.048E+0	9.638E+0
-2.267E-2	4.963E+0	9.644E+0
-2.267E-2	5.087E+0	9.476E+0
-1.781E-2	5.028E+0	9.515E+0
-1.943E-2	5.005E+0	9.566E+0
-2.592E-2	5.018E+0	9.602E+0
-2.267E-2	5.048E+0	9.553E+0
-1.781E-2	5.087E+0	9.534E+0
-1.943E-2	5.064E+0	9.534E+0
-2.267E-2	4.976E+0	9.476E+0
-2.267E-2	4.999E+0	9.466E+0
-2.105E-2	4.996E+0	9.563E+0
-2.105E-2	5.044E+0	9.618E+0
-2.429E-2	4.947E+0	9.605E+0
-1.781E-2	5.061E+0	9.479E+0
-1.943E-2	5.035E+0	9.482E+0
-2.267E-2	5.031E+0	9.531E+0
-2.267E-2	5.064E+0	9.609E+0
-2.105E-2	5.100E+0	9.566E+0
-1.943E-2	5.090E+0	9.570E+0
-2.267E-2	5.002E+0	9.534E+0
-2.429E-2	5.168E+0	9.547E+0
-2.105E-2	5.005E+0	9.566E+0
-1.781E-2	5.044E+0	9.599E+0
-2.267E-2	4.973E+0	9.466E+0
-2.267E-2	4.999E+0	9.534E+0
-2.105E-2	5.005E+0	9.680E+0
-2.105E-2	5.022E+0	9.583E+0
-2.105E-2	5.122E+0	9.521E+0
-2.429E-2	5.041E+0	9.515E+0
-2.429E-2	5.031E+0	9.596E+0
-1.781E-2	5.083E+0	9.641E+0
-2.105E-2	4.944E+0	9.485E+0
-2.429E-2	5.012E+0	9.459E+0
-1.943E-2	5.044E+0	9.534E+0
-1.781E-2	5.044E+0	9.612E+0
-1.781E-2	4.996E+0	9.592E+0
-2.267E-2	5.025E+0	9.469E+0
-2.105E-2	5.015E+0	9.524E+0
-2.105E-2	4.970E+0	9.534E+0
-2.105E-2	5.038E+0	9.485E+0
-2.592E-2	5.077E+0	9.505E+0
-1.943E-2	5.103E+0	9.625E+0
-1.943E-2	5.109E+0	9.576E+0
-2.105E-2	5.100E+0	9.573E+0
-2.267E-2	4.976E+0	9.563E+0
-2.105E-2	5.100E+0	9.563E+0
-1.781E-2	4.905E+0	9.583E+0
-1.943E-2	5.041E+0	9.417E+0
-2.429E-2	5.025E+0	9.534E+0
-2.592E-2	4.960E+0	9.622E+0
-1.943E-2	4.986E+0	9.515E+0
-1.943E-2	5.061E+0	9.534E+0
-2.429E-2	5.015E+0	9.583E+0
-2.105E-2	5.061E+0	9.596E+0
-1.943E-2	5.113E+0	9.566E+0
-1.943E-2	5.009E+0	9.638E+0
-2.592E-2	5.054E+0	9.541E+0
-2.105E-2	4.992E+0	9.469E+0
-1.781E-2	5.044E+0	9.628E+0
-1.943E-2	5.018E+0	9.485E+0
-2.267E-2	5.122E+0	9.550E+0
-2.267E-2	5.031E+0	9.534E+0
-1.943E-2	5.054E+0	9.622E+0
-2.105E-2	5.015E+0	9.674E+0
-2.429E-2	5.090E+0	9.498E+0
-2.105E-2	5.022E+0	9.537E+0
-1.618E-2	5.031E+0	9.638E+0
-1.943E-2	5.064E+0	9.524E+0
-2.105E-2	5.074E+0	9.625E+0
-2.105E-2	5.048E+0	9.456E+0
-1.781E-2	5.002E+0	9.661E+0
-2.105E-2	5.009E+0	9.511E+0
-2.429E-2	5.048E+0	9.586E+0
-2.429E-2	5.122E+0	9.450E+0
-1.781E-2	5.012E+0	9.401E+0
-2.267E-2	5.087E+0	9.570E+0
-2.429E-2	5.113E+0	9.553E+0
-2.105E-2	4.986E+0	9.463E+0
-1.781E-2	4.999E+0	9.628E+0
-1.943E-2	4.957E+0	9.563E+0
-2.429E-2	5.080E+0	9.664E+0
-2.105E-2	4.996E+0	9.541E+0
-2.105E-2	5.074E+0	9.450E+0
-2.105E-2	5.018E+0	9.654E+0
-2.429E-2	5.041E+0	9.531E+0
-2.267E-2	5.061E+0	9.553E+0
-1.781E-2	5.077E+0	9.443E+0
-2.105E-2	5.002E+0	9.511E+0
-2.429E-2	4.944E+0	9.560E+0
-2.267E-2	5.061E+0	9.515E+0
-1.943E-2	5.002E+0	9.495E+0
-1.943E-2	5.012E+0	9.521E+0
-2.267E-2	5.100E+0	9.599E+0
-2.105E-2	5.041E+0	9.602E+0
-1.618E-2	5.012E+0	9.560E+0
-2.267E-2	5.015E+0	9.495E+0
-2.267E-2	5.048E+0	9.618E+0
-2.592E-2	5.031E+0	9.537E+0
-1.781E-2	5.051E+0	9.524E+0
-2.267E-2	5.038E+0	9.618E+0
-2.105E-2	5.028E+0	9.489E+0
-2.429E-2	5.038E+0	9.521E+0
-1.781E-2	5.035E+0	9.615E+0
-2.267E-2	5.022E+0	9.446E+0
-2.429E-2	5.035E+0	9.541E+0
-2.105E-2	5.070E+0	9.511E+0
-2.105E-2	5.145E+0	9.550E+0
-1.781E-2	5.096E+0	9.609E+0
-2.429E-2	4.950E+0	9.472E+0
-2.429E-2	4.944E+0	9.440E+0
-1.943E-2	4.989E+0	9.485E+0
-1.943E-2	5.018E+0	9.625E+0
-2.267E-2	4.996E+0	9.502E+0
-2.429E-2	5.044E+0	9.605E+0
-1.781E-2	5.012E+0	9.459E+0
-1.943E-2	5.093E+0	9.557E+0
-2.754E-2	4.983E+0	9.430E+0
-2.105E-2	4.976E+0	9.622E+0
-1.943E-2	4.947E+0	9.570E+0
-2.267E-2	5.012E+0	9.709E+0
-2.267E-2	5.002E+0	9.563E+0
-1.943E-2	5.080E+0	9.680E+0
-1.943E-2	5.002E+0	9.596E+0
-2.267E-2	5.038E+0	9.469E+0
-2.429E-2	4.983E+0	9.641E+0
-2.267E-2	4.983E+0	9.492E+0
-2.105E-2	5.119E+0	9.537E+0
-2.105E-2	4.980E+0	9.566E+0
-2.429E-2	5.077E+0	9.589E+0
-2.105E-2	4.989E+0	9.544E+0
-1.943E-2	5.031E+0	9.550E+0
-2.105E-2	4.976E+0	9.589E+0
-2.429E-2	5.116E+0	9.502E+0
-2.105E-2	4.996E+0	9.521E+0
-1.943E-2	4.931E+0	9.518E+0
-2.267E-2	5.057E+0	9.557E+0
-2.429E-2	5.158E+0	9.489E+0
-2.105E-2	5.012E+0	9.592E+0
-2.105E-2	5.018E+0	9.408E+0
-2.267E-2	5.025E+0	9.677E+0
-2.267E-2	5.109E+0	9.563E+0
-2.267E-2	4.947E+0	9.534E+0
-2.105E-2	5.025E+0	9.592E+0
-2.105E-2	5.093E+0	9.476E+0
-2.105E-2	4.989E+0	9.515E+0
-2.267E-2	5.048E+0	9.531E+0
-1.943E-2	5.005E+0	9.683E+0
-2.267E-2	5.083E+0	9.583E+0
-2.267E-2	5.138E+0	9.553E+0
-2.105E-2	5.044E+0	9.515E+0
-1.943E-2	5.009E+0	9.547E+0
-2.267E-2	4.983E+0	9.534E+0
-2.592E-2	5.044E+0	9.492E+0
-2.429E-2	5.005E+0	9.427E+0
-2.105E-2	5.122E+0	9.596E+0
-2.105E-2	5.022E+0	9.605E+0
-2.267E-2	4.967E+0	9.677E+0
-2.105E-2	5.103E+0	9.550E+0
-1.781E-2	4.954E+0	9.547E+0
-2.267E-2	5.132E+0	9.511E+0
-2.592E-2	5.025E+0	9.589E+0
-2.105E-2	5.015E+0	9.635E+0
-2.105E-2	5.048E+0	9.563E+0
-1.943E-2	5.048E+0	9.544E+0
-2.429E-2	5.018E+0	9.596E+0
-2.429E-2	4.960E+0	9.531E+0
-1.781E-2	4.954E+0	9.427E+0
-1.943E-2	4.980E+0	9.651E+0
-2.592E-2	5.031E+0	9.576E+0
-1.943E-2	4.970E+0	9.544E+0
-1.943E-2	5.005E+0	9.622E+0
-2.105E-2	4.954E+0	9.547E+0
-2.429E-2	5.002E+0	9.651E+0
-2.429E-2	5.048E+0	9.378E+0
-1.781E-2	4.944E+0	9.498E+0
-2.105E-2	4.967E+0	9.560E+0
-2.429E-2	5.100E+0	9.485E+0
-2.105E-2	5.038E+0	9.589E+0
-1.781E-2	5.096E+0	9.505E+0
-1.943E-2	5.031E+0	9.592E+0
-2.429E-2	5.044E+0	9.537E+0
-2.105E-2	4.963E+0	9.579E+0
-1.943E-2	5.005E+0	9.553E+0
-2.105E-2	4.973E+0	9.511E+0
-2.429E-2	5.022E+0	9.605E+0
-1.943E-2	5.012E+0	9.560E+0
-1.781E-2	5.132E+0	9.508E+0
-1.943E-2	4.921E+0	9.570E+0
-2.267E-2	4.980E+0	9.511E+0
-2.267E-2	5.067E+0	9.589E+0
-1.618E-2	5.022E+0	9.521E+0
-2.105E-2	5.064E+0	9.446E+0
-2.267E-2	5.038E+0	9.505E+0
-2.267E-2	5.002E+0	9.563E+0
-2.105E-2	5.031E+0	9.466E+0
-1.943E-2	4.934E+0	9.411E+0
-2.429E-2	4.967E+0	9.515E+0
-1.943E-2	5.064E+0	9.579E+0
-2.105E-2	4.983E+0	9.521E+0
-2.105E-2	4.999E+0	9.534E+0
-2.429E-2	5.028E+0	9.566E+0
-2.267E-2	5.015E+0	9.560E+0
-2.105E-2	4.937E+0	9.459E+0
-2.105E-2	5.022E+0	9.570E+0
-2.429E-2	5.005E+0	9.489E+0
-2.267E-2	4.999E+0	9.641E+0
-1.943E-2	5.048E+0	9.612E+0
-2.429E-2	4.996E+0	9.498E+0
-2.592E-2	4.970E+0	9.479E+0
-2.267E-2	4.996E+0	9.589E+0
-1.781E-2	5.044E+0	9.511E+0
-2.267E-2	5.051E+0	9.596E+0
-2.429E-2	5.041E+0	9.553E+0
-2.429E-2	4.996E+0	9.427E+0
-2.267E-2	5.064E+0	9.631E+0
-2.267E-2	5.009E+0	9.433E+0
-2.592E-2	5.145E+0	9.550E+0
-2.105E-2	5.041E+0	9.602E+0
-1.781E-2	4.963E+0	9.547E+0
-2.429E-2	5.041E+0	9.703E+0
-2.429E-2	5.031E+0	9.511E+0
-2.429E-2	5.096E+0	9.625E+0
-1.943E-2	5.018E+0	9.489E+0
-2.105E-2	5.025E+0	9.648E+0
-2.429E-2	4.970E+0	9.466E+0
-2.267E-2	5.109E+0	9.537E+0
-1.618E-2	5.018E+0	9.498E+0
-2.267E-2	5.070E+0	9.492E+0
-2.592E-2	4.921E+0	9.521E+0
-2.267E-2	5.122E+0	9.492E+0
-2.105E-2	5.044E+0	9.599E+0
-2.105E-2	5.018E+0	9.553E+0
-2.105E-2	4.976E+0	9.589E+0
-2.105E-2	5.002E+0	9.635E+0
-1.781E-2	4.989E+0	9.521E+0
-2.429E-2	4.967E+0	9.768E+0
-2.267E-2	4.960E+0	9.469E+0
-2.267E-2	5.067E+0	9.463E+0
-1.943E-2	5.109E+0	9.602E+0
-2.105E-2	4.947E+0	9.541E+0
-2.267E-2	4.992E+0	9.586E+0
-2.105E-2	4.980E+0	9.583E+0
-2.267E-2	4.999E+0	9.583E+0
-2.105E-2	5.009E+0	9.369E+0
-2.267E-2	5.041E+0	9.553E+0
-1.781E-2	5.035E+0	9.511E+0
-1.781E-2	4.963E+0	9.599E+0
-2.105E-2	5.122E+0	9.534E+0
-2.429E-2	5.005E+0	9.716E+0
-2.105E-2	5.074E+0	9.511E+0
-1.781E-2	5.031E+0	9.683E+0
-2.105E-2	4.950E+0	9.485E+0
-2.267E-2	5.057E+0	9.482E+0
-2.105E-2	5.028E+0	9.573E+0
-2.105E-2	4.941E+0	9.622E+0
-2.105E-2	4.992E+0	9.566E+0
-2.592E-2	4.973E+0	9.550E+0
-2.429E-2	5.009E+0	9.378E+0
-1.781E-2	4.976E+0	9.469E+0
-2.267E-2	5.061E+0	9.573E+0
-2.267E-2	5.038E+0	9.644E+0
-2.267E-2	5.126E+0	9.605E+0
-1.618E-2	5.083E+0	9.599E+0
-1.943E-2	5.035E+0	9.511E+0
-2.429E-2	5.067E+0	9.667E+0
-2.267E-2	5.028E+0	9.583E+0
-1.943E-2	5.035E+0	9.547E+0
-1.943E-2	4.973E+0	9.450E+0
-2.592E-2	4.996E+0	9.524E+0
-2.105E-2	5.106E+0	9.485E+0
-1.943E-2	5.002E+0	9.476E+0
-2.105E-2	5.048E+0	9.469E+0
-2.429E-2	5.028E+0	9.498E+0
-2.105E-2	5.106E+0	9.586E+0
-2.105E-2	4.970E+0	9.382E+0
-2.267E-2	5.083E+0	9.605E+0
-2.267E-2	5.067E+0	9.550E+0
-2.105E-2	5.015E+0	9.644E+0
-1.943E-2	4.967E+0	9.446E+0
-2.267E-2	4.980E+0	9.528E+0
-2.267E-2	5.074E+0	9.693E+0
-2.267E-2	5.035E+0	9.495E+0
-1.943E-2	5.009E+0	9.378E+0
-2.267E-2	4.950E+0	9.463E+0
-2.754E-2	4.999E+0	9.544E+0
-2.267E-2	4.980E+0	9.573E+0
-1.781E-2	5.077E+0	9.570E+0
-2.429E-2	4.989E+0	9.544E+0
-2.267E-2	5.009E+0	9.583E+0
-2.267E-2	5.074E+0	9.592E+0
-1.943E-2	5.051E+0	9.472E+0
-2.267E-2	5.135E+0	9.592E+0
-2.429E-2	4.970E+0	9.583E+0
-2.267E-2	4.996E+0	9.456E+0
-2.105E-2	5.070E+0	9.534E+0
-2.267E-2	5.025E+0	9.596E+0
-2.105E-2	5.051E+0	9.531E+0
-2.429E-2	5.005E+0	9.511E+0
-1.943E-2	5.064E+0	9.758E+0
-1.943E-2	5.074E+0	9.638E+0
-2.429E-2	4.970E+0	9.599E+0
-2.105E-2	5.002E+0	9.459E+0
-1.943E-2	4.992E+0	9.511E+0
-2.105E-2	5.009E+0	9.352E+0
-2.267E-2	5.018E+0	9.566E+0
-2.105E-2	5.044E+0	9.583E+0
-1.618E-2	5.025E+0	9.531E+0
-2.105E-2	5.025E+0	9.667E+0
-2.429E-2	4.999E+0	9.599E+0
-2.105E-2	5.044E+0	9.583E+0
-1.781E-2	5.093E+0	9.544E+0
-1.943E-2	4.963E+0	9.589E+0
-2.267E-2	5.051E+0	9.531E+0
-2.105E-2	5.038E+0	9.674E+0
-2.105E-2	5.080E+0	9.615E+0
-2.105E-2	4.950E+0	9.631E+0
-2.429E-2	5.051E+0	9.557E+0
-2.105E-2	5.051E+0	9.573E+0
-1.456E-2	5.044E+0	9.638E+0
-2.429E-2	5.138E+0	9.596E+0
-2.592E-2	5.054E+0	9.489E+0
-2.105E-2	5.009E+0	9.573E+0
-1.618E-2	5.103E+0	9.541E+0
-2.105E-2	4.970E+0	9.521E+0
-2.429E-2	5.096E+0	9.541E+0
-2.105E-2	4.960E+0	9.541E+0
-1.618E-2	5.048E+0	9.531E+0
-2.105E-2	5.074E+0	9.359E+0
-2.429E-2	5.057E+0	9.557E+0
-2.105E-2	5.074E+0	9.531E+0
-1.943E-2	5.044E+0	9.534E+0
-1.943E-2	4.986E+0	9.511E+0
-2.429E-2	4.986E+0	9.609E+0
-2.267E-2	4.911E+0	9.476E+0
-2.105E-2	5.031E+0	9.657E+0
-2.267E-2	5.025E+0	9.333E+0
-2.429E-2	5.100E+0	9.463E+0
-2.267E-2	4.996E+0	9.531E+0
-1.781E-2	5.109E+0	9.612E+0
-1.781E-2	5.041E+0	9.472E+0
-2.267E-2	5.009E+0	9.427E+0
-1.781E-2	5.106E+0	9.476E+0
-1.781E-2	5.009E+0	9.667E+0
-1.943E-2	4.931E+0	9.524E+0
-2.267E-2	5.025E+0	9.544E+0
-2.105E-2	4.992E+0	9.489E+0
-2.105E-2	5.142E+0	9.667E+0
-2.267E-2	5.070E+0	9.492E+0
-2.429E-2	5.048E+0	9.492E+0
-2.105E-2	4.973E+0	9.537E+0
-1.943E-2	5.015E+0	9.563E+0
-2.267E-2	4.937E+0	9.553E+0
-2.429E-2	5.044E+0	9.570E+0
-2.267E-2	5.035E+0	9.605E+0
-1.781E-2	5.009E+0	9.609E+0
-2.267E-2	5.018E+0	9.505E+0
-2.592E-2	4.986E+0	9.579E+0
-2.429E-2	4.963E+0	9.489E+0
-2.105E-2	5.067E+0	9.690E+0
-2.105E-2	5.002E+0	9.534E+0
-2.267E-2	5.093E+0	9.524E+0
-1.943E-2	5.025E+0	9.635E+0
-1.456E-2	5.057E+0	9.537E+0
-2.267E-2	5.048E+0	9.398E+0
-2.592E-2	5.025E+0	9.550E+0
-2.267E-2	5.057E+0	9.511E+0
-2.105E-2	4.996E+0	9.615E+0
-2.105E-2	5.044E+0	9.553E+0
-2.429E-2	5.113E+0	9.524E+0
-2.105E-2	5.012E+0	9.560E+0
-1.618E-2	5.009E+0	9.592E+0
-2.105E-2	5.087E+0	9.596E+0
-2.592E-2	4.992E+0	9.359E+0
-1.943E-2	4.976E+0	9.472E+0
-1.943E-2	4.983E+0	9.440E+0
-1.943E-2	5.057E+0	9.518E+0
-2.429E-2	5.038E+0	9.531E+0
-1.943E-2	4.996E+0	9.625E+0
-1.618E-2	5.038E+0	9.586E+0
-2.429E-2	4.957E+0	9.456E+0
-2.429E-2	4.963E+0	9.437E+0
-2.267E-2	5.015E+0	9.579E+0
-1.781E-2	4.989E+0	9.463E+0
-2.267E-2	5.074E+0	9.563E+0
-2.429E-2	5.005E+0	9.573E+0
-2.105E-2	4.980E+0	9.518E+0
-2.105E-2	5.038E+0	9.479E+0
-2.105E-2	5.012E+0	9.476E+0
-2.429E-2	4.983E+0	9.534E+0
-2.105E-2	4.954E+0	9.638E+0
-1.781E-2	5.038E+0	9.544E+0
-1.943E-2	5.090E+0	9.631E+0
-2.429E-2	4.996E+0	9.469E+0
-2.429E-2	5.083E+0	9.524E+0
-1.781E-2	5.018E+0	9.411E+0
-2.105E-2	4.970E+0	9.521E+0
-2.429E-2	5.067E+0	9.502E+0
-2.105E-2	5.090E+0	9.524E+0
-2.105E-2	5.015E+0	9.586E+0
-2.429E-2	5.083E+0	9.511E+0
-2.429E-2	4.963E+0	9.498E+0
-1.781E-2	5.051E+0	9.566E+0
-1.456E-2	4.973E+0	9.576E+0
-2.267E-2	5.061E+0	9.628E+0
-2.592E-2	4.999E+0	9.524E+0
-2.105E-2	5.061E+0	9.534E+0
-1.781E-2	5.009E+0	9.625E+0
-2.267E-2	5.054E+0	9.599E+0
-2.105E-2	4.999E+0	9.515E+0
-2.105E-2	5.002E+0	9.508E+0
-1.781E-2	5.022E+0	9.508E+0
-2.267E-2	5.002E+0	9.505E+0
-2.267E-2	5.035E+0	9.528E+0
-2.267E-2	4.957E+0	9.586E+0
-1.781E-2	5.083E+0	9.534E+0
-2.267E-2	5.035E+0	9.541E+0
-2.105E-2	5.048E+0	9.524E+0
-1.943E-2	5.012E+0	9.596E+0
-1.781E-2	5.044E+0	9.414E+0
-2.429E-2	5.025E+0	9.401E+0
-2.429E-2	5.041E+0	9.456E+0
-2.105E-2	5.041E+0	9.524E+0
-1.943E-2	5.012E+0	9.615E+0
-1.943E-2	5.103E+0	9.498E+0
-2.105E-2	4.996E+0	9.531E+0
-1.781E-2	5.038E+0	9.459E+0
-1.781E-2	5.009E+0	9.511E+0
-1.943E-2	4.983E+0	9.505E+0
-2.429E-2	5.009E+0	9.466E+0
-1.943E-2	5.067E+0	9.550E+0
-1.943E-2	5.035E+0	9.690E+0
-1.943E-2	5.148E+0	9.592E+0
-2.592E-2	5.064E+0	9.534E+0
-2.105E-2	5.009E+0	9.599E+0
-2.105E-2	5.070E+0	9.583E+0
-2.267E-2	5.051E+0	9.566E+0
-2.592E-2	4.980E+0	9.511E+0
-2.267E-2	5.106E+0	9.495E+0
-1.943E-2	5.002E+0	9.453E+0
-2.105E-2	4.983E+0	9.518E+0
-2.592E-2	5.057E+0	9.589E+0
-2.105E-2	4.947E+0	9.495E+0
-1.781E-2	5.044E+0	9.566E+0
-2.105E-2	5.106E+0	9.417E+0
-2.429E-2	5.096E+0	9.618E+0
-1.943E-2	5.005E+0	9.466E+0
-1.618E-2	5.083E+0	9.622E+0
-2.105E-2	5.028E+0	9.495E+0
-2.429E-2	5.116E+0	9.541E+0
-1.943E-2	4.999E+0	9.482E+0
-1.781E-2	5.002E+0	9.450E+0
-2.267E-2	4.954E+0	9.560E+0
-2.429E-2	5.015E+0	9.596E+0
-1.943E-2	5.012E+0	9.498E+0
-1.781E-2	5.090E+0	9.492E+0
-2.105E-2	5.051E+0	9.498E+0
-2.592E-2	5.018E+0	9.573E+0
-1.943E-2	5.044E+0	9.498E+0
-1.781E-2	4.996E+0	9.641E+0
-1.943E-2	5.100E+0	9.586E+0
-2.105E-2	5.054E+0	9.622E+0
-2.267E-2	5.061E+0	9.566E+0
-1.781E-2	5.083E+0	9.641E+0
-2.267E-2	5.028E+0	9.521E+0
-2.592E-2	4.918E+0	9.541E+0
-2.105E-2	4.996E+0	9.605E+0
-1.781E-2	5.051E+0	9.609E+0
-2.105E-2	5.057E+0	9.570E+0
-2.267E-2	5.057E+0	9.502E+0
-2.105E-2	5.093E+0	9.476E+0
-1.781E-2	5.044E+0	9.456E+0
-2.267E-2	4.989E+0	9.352E+0
-2.267E-2	4.992E+0	9.566E+0
-1.943E-2	5.031E+0	9.498E+0
-2.105E-2	5.100E+0	9.537E+0
-2.105E-2	4.934E+0	9.573E+0
-2.105E-2	5.061E+0	9.508E+0
-1.943E-2	5.048E+0	9.544E+0
-1.943E-2	5.103E+0	9.508E+0
-2.267E-2	5.018E+0	9.508E+0
-2.267E-2	4.960E+0	9.489E+0
-1.943E-2	5.048E+0	9.528E+0
-1.943E-2	5.048E+0	9.469E+0
-2.592E-2	5.012E+0	9.638E+0
-2.429E-2	5.028E+0	9.446E+0
-1.943E-2	5.022E+0	9.472E+0
-1.943E-2	5.054E+0	9.602E+0
-2.105E-2	5.028E+0	9.515E+0
-2.592E-2	5.080E+0	9.654E+0
-2.267E-2	4.973E+0	9.570E+0
-1.781E-2	5.064E+0	9.583E+0
-2.267E-2	4.989E+0	9.505E+0
-2.429E-2	5.048E+0	9.544E+0
-2.105E-2	5.041E+0	9.638E+0
-1.943E-2	5.002E+0	9.592E+0
-2.267E-2	4.999E+0	9.602E+0
-2.429E-2	4.996E+0	9.596E+0
-2.267E-2	5.109E+0	9.579E+0
-2.105E-2	5.057E+0	9.495E+0
-1.943E-2	4.960E+0	9.459E+0
-2.105E-2	5.054E+0	9.521E+0
-1.781E-2	5.022E+0	9.560E+0
-1.618E-2	5.044E+0	9.479E+0
-2.105E-2	5.103E+0	9.515E+0
-2.429E-2	5.025E+0	9.528E+0
-1.943E-2	5.031E+0	9.553E+0
-2.105E-2	4.954E+0	9.459E+0
-2.105E-2	4.947E+0	9.566E+0
-2.429E-2	5.070E+0	9.541E+0
-2.105E-2	5.051E+0	9.463E+0
-1.943E-2	5.054E+0	9.521E+0
-2.105E-2	5.057E+0	9.498E+0
-2.592E-2	4.983E+0	9.443E+0
-2.267E-2	5.009E+0	9.505E+0
-2.105E-2	4.937E+0	9.599E+0
-2.267E-2	5.035E+0	9.446E+0
-2.429E-2	4.980E+0	9.508E+0
-2.267E-2	5.054E+0	9.502E+0
-1.781E-2	4.983E+0	9.541E+0
-1.781E-2	5.051E+0	9.576E+0
-2.267E-2	5.041E+0	9.609E+0
-1.943E-2	5.109E+0	9.524E+0
-1.781E-2	4.947E+0	9.511E+0
-2.105E-2	5.018E+0	9.605E+0
-2.592E-2	4.996E+0	9.505E+0
-2.105E-2	4.992E+0	9.534E+0
-1.781E-2	5.009E+0	9.440E+0
-1.943E-2	5.041E+0	9.537E+0
-2.105E-2	5.009E+0	9.576E+0
-2.267E-2	4.924E+0	9.566E+0
-2.105E-2	5.119E+0	9.459E+0
-1.943E-2	4.999E+0	9.495E+0
-2.429E-2	5.044E+0	9.482E+0
-1.781E-2	5.009E+0	9.790E+0
-1.618E-2	5.012E+0	9.544E+0
-2.267E-2	5.070E+0	9.638E+0
-2.267E-2	5.087E+0	9.489E+0
-2.429E-2	5.074E+0	9.570E+0
-1.781E-2	5.025E+0	9.518E+0
-2.105E-2	5.041E+0	9.508E+0
-2.429E-2	5.005E+0	9.563E+0
-2.105E-2	5.035E+0	9.573E+0
-1.943E-2	4.996E+0	9.596E+0
-2.267E-2	4.970E+0	9.570E+0
-2.592E-2	5.005E+0	9.502E+0
-1.943E-2	5.022E+0	9.570E+0
-1.943E-2	5.093E+0	9.437E+0
-2.105E-2	4.898E+0	9.505E+0
-2.267E-2	5.067E+0	9.583E+0
-1.943E-2	5.106E+0	9.583E+0
-1.943E-2	5.067E+0	9.456E+0
-2.105E-2	4.970E+0	9.511E+0
-2.105E-2	5.096E+0	9.495E+0
-1.943E-2	5.064E+0	9.622E+0
-1.781E-2	5.018E+0	9.631E+0
-2.267E-2	4.960E+0	9.508E+0
-2.429E-2	4.989E+0	9.553E+0
-2.105E-2	5.048E+0	9.579E+0
-1.781E-2	5.064E+0	9.550E+0
-2.429E-2	5.002E+0	9.541E+0
-2.267E-2	5.044E+0	9.531E+0
-2.267E-2	5.057E+0	9.566E+0
-1.943E-2	5.067E+0	9.576E+0
-1.943E-2	5.054E+0	9.531E+0
-2.105E-2	4.980E+0	9.641E+0
-1.943E-2	5.031E+0	9.638E+0
-1.781E-2	5.018E+0	9.515E+0
-1.943E-2	5.080E+0	9.518E+0
-2.592E-2	5.041E+0	9.541E+0
-2.267E-2	4.983E+0	9.618E+0
-1.781E-2	4.976E+0	9.583E+0
-2.429E-2	4.976E+0	9.417E+0
-2.592E-2	5.009E+0	9.446E+0
-2.105E-2	4.989E+0	9.508E+0
-1.943E-2	4.983E+0	9.566E+0
-2.267E-2	4.986E+0	9.534E+0
-2.429E-2	5.009E+0	9.417E+0
-2.105E-2	4.973E+0	9.443E+0
-1.781E-2	5.025E+0	9.566E+0
-2.592E-2	5.025E+0	9.592E+0
-2.267E-2	4.983E+0	9.579E+0
-1.943E-2	4.980E+0	9.599E+0
-2.105E-2	5.119E+0	9.511E+0
-2.429E-2	4.934E+0	9.573E+0
-2.592E-2	5.018E+0	9.622E+0
-2.267E-2	5.100E+0	9.511E+0
-1.781E-2	5.061E+0	9.427E+0
-2.267E-2	5.022E+0	9.615E+0
-2.429E-2	5.022E+0	9.583E+0
-2.105E-2	5.028E+0	9.547E+0
-1.943E-2	4.976E+0	9.641E+0
-1.943E-2	5.048E+0	9.489E+0
-2.592E-2	5.067E+0	9.495E+0
-2.267E-2	5.103E+0	9.489E+0
-1.781E-2	5.022E+0	9.492E+0
-2.267E-2	5.035E+0	9.589E+0
-2.105E-2	5.113E+0	9.560E+0
-1.943E-2	5.018E+0	9.482E+0
-1.943E-2	4.992E+0	9.524E+0
-2.267E-2	5.067E+0	9.547E+0
-2.592E-2	4.931E+0	9.528E+0
-2.105E-2	4.986E+0	9.479E+0
-1.943E-2	4.950E+0	9.528E+0
-2.105E-2	5.009E+0	9.602E+0
-2.429E-2	5.028E+0	9.622E+0
-2.429E-2	5.083E+0	9.622E+0
-1.781E-2	5.048E+0	9.498E+0
-2.429E-2	4.973E+0	9.459E+0
-2.429E-2	4.992E+0	9.521E+0
-2.105E-2	4.999E+0	9.544E+0
-1.943E-2	5.048E+0	9.518E+0
-2.267E-2	5.054E+0	9.430E+0
-2.592E-2	4.957E+0	9.528E+0
-2.267E-2	5.041E+0	9.544E+0
-1.781E-2	4.928E+0	9.511E+0
-2.267E-2	5.077E+0	9.502E+0
-2.267E-2	5.005E+0	9.528E+0
-2.105E-2	5.044E+0	9.547E+0
-1.781E-2	4.931E+0	9.544E+0
-1.943E-2	5.015E+0	9.417E+0
-2.267E-2	5.119E+0	9.469E+0
-1.943E-2	5.106E+0	9.495E+0
-1.943E-2	4.980E+0	9.453E+0
-2.267E-2	5.031E+0	9.589E+0
-2.592E-2	4.983E+0	9.502E+0
-1.943E-2	5.031E+0	9.524E+0
-1.943E-2	5.041E+0	9.502E+0
-2.105E-2	5.122E+0	9.680E+0
-2.267E-2	4.947E+0	9.515E+0
-2.267E-2	5.064E+0	9.489E+0
-1.781E-2	4.992E+0	9.511E+0
-2.267E-2	4.934E+0	9.505E+0
-2.429E-2	5.028E+0	9.576E+0
-2.267E-2	5.031E+0	9.505E+0
-1.943E-2	5.074E+0	9.524E+0
-2.105E-2	4.992E+0	9.618E+0
-2.267E-2	4.954E+0	9.547E+0
-1.781E-2	5.041E+0	9.537E+0
-1.781E-2	5.022E+0	9.635E+0
-1.943E-2	5.109E+0	9.579E+0
-2.429E-2	4.976E+0	9.518E+0
-1.943E-2	5.009E+0	9.518E+0
-1.781E-2	4.973E+0	9.537E+0
-2.105E-2	5.067E+0	9.683E+0
-2.429E-2	5.012E+0	9.476E+0
-2.105E-2	4.960E+0	9.505E+0
-2.105E-2	4.963E+0	9.648E+0
-2.267E-2	4.970E+0	9.537E+0
-2.592E-2	5.025E+0	9.511E+0
-2.105E-2	5.025E+0	9.641E+0
-1.943E-2	4.989E+0	9.446E+0
-2.105E-2	5.074E+0	9.482E+0
-2.592E-2	4.996E+0	9.495E+0
-2.105E-2	5.061E+0	9.566E+0
-2.267E-2	4.992E+0	9.505E+0
-2.267E-2	5.009E+0	9.463E+0
-2.429E-2	5.015E+0	9.492E+0
-2.105E-2	5.106E+0	9.518E+0
-1.781E-2	5.012E+0	9.553E+0
-2.105E-2	5.077E+0	9.592E+0
-2.429E-2	5.126E+0	9.479E+0
-1.943E-2	5.083E+0	9.437E+0
-1.943E-2	5.054E+0	9.537E+0
-2.105E-2	4.976E+0	9.544E+0
-2.592E-2	5.044E+0	9.489E+0
-2.429E-2	5.080E+0	9.657E+0
-1.781E-2	5.051E+0	9.573E+0
-2.105E-2	4.992E+0	9.472E+0
-2.429E-2	5.028E+0	9.476E+0
-1.943E-2	5.074E+0	9.521E+0
-1.781E-2	5.015E+0	9.495E+0
-2.267E-2	5.061E+0	9.498E+0
-2.429E-2	5.074E+0	9.411E+0
-1.943E-2	5.015E+0	9.612E+0
-1.943E-2	4.957E+0	9.531E+0
-1.943E-2	5.048E+0	9.521E+0
-2.267E-2	5.151E+0	9.443E+0
-2.105E-2	5.002E+0	9.563E+0
-1.781E-2	5.083E+0	9.524E+0
-2.105E-2	4.957E+0	9.563E+0
-2.267E-2	5.126E+0	9.469E+0
-2.267E-2	5.015E+0	9.502E+0
-1.781E-2	5.012E+0	9.524E+0
-2.105E-2	5.096E+0	9.395E+0
-2.592E-2	5.048E+0	9.557E+0
-1.943E-2	5.018E+0	9.395E+0
-1.943E-2	5.002E+0	9.576E+0
-2.267E-2	5.002E+0	9.518E+0
-2.267E-2	5.057E+0	9.605E+0
-1.943E-2	5.022E+0	9.521E+0
-2.105E-2	4.973E+0	9.524E+0
-1.781E-2	5.080E+0	9.508E+0
-2.267E-2	5.077E+0	9.521E+0
-1.943E-2	4.999E+0	9.537E+0
-1.943E-2	5.113E+0	9.661E+0
-2.267E-2	4.960E+0	9.541E+0
-2.267E-2	5.093E+0	9.479E+0
-2.267E-2	5.044E+0	9.553E+0
-1.618E-2	5.035E+0	9.502E+0
-2.105E-2	5.031E+0	9.531E+0
-2.267E-2	4.931E+0	9.547E+0
-1.781E-2	5.122E+0	9.414E+0
-1.781E-2	5.080E+0	9.576E+0
-2.105E-2	5.048E+0	9.563E+0
-2.429E-2	5.002E+0	9.495E+0
-1.618E-2	5.018E+0	9.437E+0
-1.618E-2	5.083E+0	9.576E+0
-2.267E-2	5.028E+0	9.443E+0
-2.267E-2	4.970E+0	9.618E+0
-2.267E-2	5.074E+0	9.472E+0
-1.943E-2	5.048E+0	9.469E+0
-2.267E-2	4.950E+0	9.690E+0
-2.592E-2	5.038E+0	9.440E+0
-1.943E-2	5.100E+0	9.524E+0
-1.781E-2	5.074E+0	9.476E+0
-2.105E-2	4.970E+0	9.508E+0
-2.267E-2	4.992E+0	9.641E+0
-2.105E-2	5.012E+0	9.537E+0
-1.781E-2	5.044E+0	9.440E+0
-2.267E-2	5.038E+0	9.521E+0
-2.267E-2	5.018E+0	9.648E+0
-2.105E-2	5.018E+0	9.635E+0
-1.943E-2	5.035E+0	9.651E+0
-1.943E-2	5.048E+0	9.579E+0
-2.592E-2	4.931E+0	9.518E+0
-2.105E-2	4.931E+0	9.570E+0
-1.618E-2	5.093E+0	9.531E+0
-2.429E-2	5.041E+0	9.644E+0
-2.592E-2	5.067E+0	9.495E+0
-2.105E-2	5.002E+0	9.657E+0
-1.943E-2	4.999E+0	9.589E+0
-2.267E-2	5.028E+0	9.547E+0
-2.429E-2	5.005E+0	9.547E+0
-2.105E-2	5.041E+0	9.531E+0
-1.781E-2	4.976E+0	9.502E+0
-2.105E-2	5.038E+0	9.570E+0
-2.754E-2	4.970E+0	9.696E+0
-2.105E-2	5.106E+0	9.440E+0
-1.943E-2	4.970E+0	9.725E+0
-2.267E-2	4.999E+0	9.560E+0
-2.267E-2	5.025E+0	9.521E+0
-2.105E-2	5.093E+0	9.541E+0
-1.781E-2	5.044E+0	9.579E+0
-2.105E-2	5.057E+0	9.544E+0
-2.429E-2	5.035E+0	9.518E+0
-1.943E-2	4.992E+0	9.466E+0
-1.781E-2	5.074E+0	9.586E+0
-2.267E-2	4.944E+0	9.521E+0
-2.267E-2	5.106E+0	9.515E+0
-2.267E-2	5.015E+0	9.466E+0
-1.618E-2	5.028E+0	9.576E+0
-2.267E-2	5.126E+0	9.576E+0
-2.429E-2	5.064E+0	9.661E+0
-2.105E-2	5.009E+0	9.489E+0
-1.781E-2	5.038E+0	9.515E+0
-2.267E-2	5.038E+0	9.446E+0
-2.592E-2	5.103E+0	9.557E+0
-2.105E-2	4.918E+0	9.485E+0
-2.105E-2	5.031E+0	9.576E+0
-2.267E-2	4.947E+0	9.472E+0
-2.429E-2	5.015E+0	9.599E+0
-1.943E-2	5.002E+0	9.456E+0
-1.781E-2	5.067E+0	9.622E+0
-2.429E-2	5.096E+0	9.638E+0
-2.267E-2	5.087E+0	9.550E+0
-2.105E-2	5.038E+0	9.560E+0
-1.943E-2	4.963E+0	9.560E+0
-2.267E-2	5.015E+0	9.531E+0
-2.429E-2	4.983E+0	9.502E+0
-1.781E-2	5.002E+0	9.550E+0
-1.781E-2	5.028E+0	9.547E+0
-1.781E-2	5.054E+0	9.463E+0
-2.429E-2	4.996E+0	9.472E+0
-2.267E-2	5.031E+0	9.495E+0
-1.943E-2	5.116E+0	9.427E+0
-1.943E-2	5.116E+0	9.557E+0
-2.267E-2	5.035E+0	9.583E+0
-2.105E-2	5.103E+0	9.534E+0
-1.781E-2	5.015E+0	9.544E+0
-2.105E-2	5.061E+0	9.566E+0
-2.267E-2	4.967E+0	9.472E+0
-1.781E-2	4.996E+0	9.521E+0
-1.943E-2	5.038E+0	9.459E+0
-2.267E-2	5.100E+0	9.453E+0
-2.429E-2	5.031E+0	9.544E+0
-1.943E-2	5.012E+0	9.524E+0
-1.943E-2	5.009E+0	9.521E+0
-1.943E-2	5.093E+0	9.515E+0
-2.429E-2	5.116E+0	9.528E+0
-2.105E-2	5.041E+0	9.502E+0
-1.943E-2	5.044E+0	9.472E+0
-2.105E-2	5.028E+0	9.446E+0
-2.592E-2	5.028E+0	9.498E+0
-2.105E-2	5.057E+0	9.557E+0
-2.105E-2	5.067E+0	9.485E+0
-1.943E-2	5.028E+0	9.592E+0
-2.429E-2	5.074E+0	9.560E+0
-1.943E-2	5.022E+0	9.521E+0
-2.105E-2	4.999E+0	9.531E+0
-2.592E-2	5.070E+0	9.528E+0
-2.429E-2	5.064E+0	9.563E+0
-1.943E-2	5.038E+0	9.537E+0
-1.943E-2	5.012E+0	9.674E+0
-2.267E-2	5.031E+0	9.508E+0
-2.429E-2	5.051E+0	9.417E+0
-1.943E-2	5.116E+0	9.372E+0
-2.105E-2	5.028E+0	9.537E+0
-2.267E-2	5.077E+0	9.515E+0
-2.429E-2	4.970E+0	9.515E+0
-1.618E-2	4.954E+0	9.443E+0
-2.105E-2	5.018E+0	9.550E+0
-2.105E-2	5.012E+0	9.479E+0
-2.429E-2	4.892E+0	9.592E+0
-1.943E-2	5.028E+0	9.534E+0
-1.781E-2	5.109E+0	9.570E+0
-2.267E-2	4.989E+0	9.485E+0
-2.592E-2	5.018E+0	9.492E+0
-2.267E-2	5.087E+0	9.485E+0
-1.943E-2	4.947E+0	9.566E+0
-2.429E-2	4.996E+0	9.531E+0
-2.429E-2	4.992E+0	9.638E+0
-2.267E-2	5.041E+0	9.482E+0
-1.618E-2	4.996E+0	9.573E+0
-2.592E-2	5.035E+0	9.528E+0
-2.267E-2	5.031E+0	9.589E+0
-1.943E-2	5.038E+0	9.573E+0
-1.618E-2	4.963E+0	9.524E+0
-2.105E-2	5.041E+0	9.469E+0
-2.592E-2	4.967E+0	9.524E+0
-2.105E-2	4.967E+0	9.508E+0
-1.943E-2	5.054E+0	9.592E+0
-2.267E-2	5.002E+0	9.443E+0
-2.429E-2	4.928E+0	9.495E+0
-1.943E-2	5.087E+0	9.570E+0
-2.105E-2	4.960E+0	9.537E+0
-2.105E-2	5.080E+0	9.583E+0
-2.105E-2	5.080E+0	9.495E+0
-2.105E-2	5.005E+0	9.385E+0
-1.781E-2	5.177E+0	9.541E+0
-1.943E-2	5.054E+0	9.586E+0
-2.267E-2	5.106E+0	9.550E+0
-1.943E-2	5.061E+0	9.609E+0
-1.943E-2	4.973E+0	9.456E+0
-2.267E-2	5.070E+0	9.443E+0
-2.592E-2	5.100E+0	9.508E+0
-2.267E-2	5.015E+0	9.472E+0
-2.105E-2	4.970E+0	9.492E+0
-2.592E-2	5.067E+0	9.537E+0
-2.429E-2	5.057E+0	9.482E+0
-1.943E-2	5.077E+0	9.482E+0
-1.781E-2	5.005E+0	9.631E+0
-1.943E-2	5.041E+0	9.534E+0
-2.267E-2	5.012E+0	9.563E+0
-1.943E-2	5.038E+0	9.541E+0
-2.105E-2	5.009E+0	9.485E+0
-2.267E-2	5.051E+0	9.622E+0
-1.943E-2	5.074E+0	9.469E+0
-2.267E-2	5.012E+0	9.664E+0
-1.781E-2	5.161E+0	9.622E+0
-2.105E-2	5.083E+0	9.524E+0
-2.267E-2	4.992E+0	9.495E+0
-1.943E-2	5.028E+0	9.502E+0
-1.943E-2	4.986E+0	9.472E+0
-2.267E-2	4.992E+0	9.531E+0
-2.267E-2	4.986E+0	9.476E+0
-1.781E-2	5.148E+0	9.528E+0
-1.781E-2	5.119E+0	9.518E+0
-2.267E-2	4.970E+0	9.469E+0
-2.754E-2	5.018E+0	9.576E+0
-2.105E-2	4.986E+0	9.515E+0
-1.943E-2	5.057E+0	9.579E+0
-2.429E-2	5.109E+0	9.476E+0
-2.429E-2	5.022E+0	9.489E+0
-2.267E-2	5.090E+0	9.534E+0
-1.943E-2	4.992E+0	9.515E+0
-2.267E-2	5.190E+0	9.560E+0
-2.429E-2	5.051E+0	9.599E+0
-2.267E-2	5.090E+0	9.579E+0
-2.105E-2	4.976E+0	9.531E+0
-2.267E-2	5.025E+0	9.628E+0
-2.429E-2	4.992E+0	9.628E+0
-1.943E-2	5.096E+0	9.586E+0
-1.943E-2	5.057E+0	9.485E+0
-2.105E-2	5.025E+0	9.427E+0
-2.267E-2	4.957E+0	9.605E+0
-1.943E-2	5.090E+0	9.596E+0
-1.943E-2	5.038E+0	9.469E+0
-2.592E-2	5.054E+0	9.492E+0
-2.429E-2	5.041E+0	9.417E+0
-1.781E-2	5.051E+0	9.583E+0
-1.781E-2	5.061E+0	9.541E+0
-2.429E-2	5.028E+0	9.508E+0
-2.105E-2	5.067E+0	9.544E+0
-2.105E-2	5.002E+0	9.469E+0
-1.781E-2	5.035E+0	9.563E+0
-2.267E-2	5.093E+0	9.472E+0
-2.267E-2	5.002E+0	9.524E+0
-1.943E-2	5.025E+0	9.537E+0
-1.618E-2	5.018E+0	9.605E+0
-2.429E-2	5.044E+0	9.670E+0
-2.592E-2	5.100E+0	9.544E+0
-2.105E-2	4.967E+0	9.592E+0
-2.105E-2	4.976E+0	9.476E+0
-2.105E-2	5.093E+0	9.524E+0
-2.267E-2	5.171E+0	9.469E+0
-2.105E-2	5.022E+0	9.466E+0
-1.781E-2	5.054E+0	9.453E+0
-2.429E-2	5.061E+0	9.651E+0
-2.592E-2	5.067E+0	9.531E+0
-1.943E-2	5.061E+0	9.557E+0
-2.105E-2	4.996E+0	9.408E+0
-1.781E-2	4.973E+0	9.492E+0
-2.105E-2	5.025E+0	9.505E+0
-1.943E-2	4.973E+0	9.628E+0
-1.618E-2	5.038E+0	9.463E+0
-2.429E-2	5.048E+0	9.479E+0
-2.592E-2	5.051E+0	9.589E+0
-1.943E-2	5.148E+0	9.583E+0
-1.943E-2	5.064E+0	9.437E+0
-2.267E-2	4.960E+0	9.489E+0
-2.267E-2	4.967E+0	9.482E+0
-2.105E-2	5.093E+0	9.505E+0
-1.781E-2	5.061E+0	9.560E+0
-2.267E-2	5.005E+0	9.576E+0
-2.429E-2	5.038E+0	9.589E+0
-1.943E-2	4.957E+0	9.446E+0
-1.943E-2	4.992E+0	9.489E+0
-2.267E-2	5.041E+0	9.566E+0
-2.105E-2	5.018E+0	9.408E+0
-1.943E-2	5.002E+0	9.398E+0
-1.618E-2	5.048E+0	9.498E+0
-2.105E-2	5.083E+0	9.541E+0
-2.267E-2	5.022E+0	9.518E+0
-1.781E-2	5.054E+0	9.391E+0
-1.618E-2	5.054E+0	9.424E+0
-1.943E-2	5.148E+0	9.508E+0
-2.105E-2	5.054E+0	9.459E+0
-1.943E-2	5.048E+0	9.599E+0
-1.781E-2	5.022E+0	9.602E+0
-2.267E-2	5.028E+0	9.528E+0
-2.429E-2	5.051E+0	9.456E+0
-2.105E-2	5.129E+0	9.521E+0
-1.781E-2	5.022E+0	9.424E+0
-2.429E-2	5.090E+0	9.450E+0
-2.429E-2	5.113E+0	9.547E+0
-1.943E-2	4.970E+0	9.583E+0
-1.781E-2	5.012E+0	9.547E+0
-2.267E-2	5.009E+0	9.566E+0
-2.754E-2	5.122E+0	9.553E+0
-1.781E-2	4.992E+0	9.424E+0
-2.105E-2	5.051E+0	9.466E+0
-2.267E-2	5.087E+0	9.544E+0
-2.267E-2	5.070E+0	9.586E+0
-2.267E-2	4.976E+0	9.472E+0
-1.781E-2	4.989E+0	9.505E+0
-2.267E-2	5.158E+0	9.437E+0
-2.105E-2	5.148E+0	9.534E+0
-1.943E-2	5.074E+0	9.576E+0
-1.781E-2	5.061E+0	9.544E+0
-2.267E-2	5.122E+0	9.537E+0
-2.592E-2	5.018E+0	9.511E+0
-2.105E-2	5.142E+0	9.515E+0
-1.781E-2	5.087E+0	9.482E+0
-2.429E-2	5.002E+0	9.592E+0
-2.592E-2	4.980E+0	9.550E+0
-1.943E-2	5.074E+0	9.528E+0
-1.943E-2	5.054E+0	9.508E+0
-2.267E-2	5.103E+0	9.524E+0
-2.429E-2	4.970E+0	9.631E+0
-2.105E-2	4.944E+0	9.635E+0
-1.781E-2	5.015E+0	9.453E+0
-2.105E-2	5.031E+0	9.508E+0
-2.754E-2	5.129E+0	9.576E+0
-2.105E-2	5.028E+0	9.463E+0
-1.781E-2	5.100E+0	9.482E+0
-2.105E-2	5.005E+0	9.570E+0
-2.267E-2	5.093E+0	9.589E+0
-1.943E-2	5.009E+0	9.469E+0
-1.943E-2	5.054E+0	9.528E+0
-1.943E-2	5.015E+0	9.524E+0
-2.592E-2	5.074E+0	9.599E+0
-2.105E-2	5.005E+0	9.511E+0
-1.943E-2	4.957E+0	9.469E+0
-1.943E-2	4.996E+0	9.566E+0
-2.105E-2	4.989E+0	9.534E+0
-1.943E-2	4.976E+0	9.508E+0
-2.105E-2	5.083E+0	9.586E+0
-2.267E-2	4.980E+0	9.411E+0
-2.267E-2	5.028E+0	9.566E+0
-2.105E-2	5.109E+0	9.508E+0
-1.943E-2	5.064E+0	9.437E+0
-2.267E-2	5.061E+0	9.576E+0
-2.592E-2	4.989E+0	9.437E+0
-1.781E-2	5.064E+0	9.651E+0
-1.781E-2	4.992E+0	9.459E+0
-2.105E-2	5.103E+0	9.495E+0
-2.267E-2	5.113E+0	9.518E+0
-2.105E-2	5.025E+0	9.411E+0
-1.943E-2	5.005E+0	9.576E+0
-1.943E-2	5.025E+0	9.596E+0
-2.267E-2	5.074E+0	9.502E+0
-1.943E-2	5.048E+0	9.570E+0
-1.943E-2	5.051E+0	9.479E+0
-1.943E-2	5.044E+0	9.537E+0
-2.267E-2	5.035E+0	9.654E+0
-1.781E-2	5.138E+0	9.391E+0
-1.943E-2	5.051E+0	9.498E+0
-2.267E-2	5.012E+0	9.605E+0
-2.429E-2	5.028E+0	9.576E+0
-1.618E-2	5.109E+0	9.550E+0
-1.781E-2	4.963E+0	9.612E+0
-2.105E-2	4.999E+0	9.476E+0
-2.429E-2	5.044E+0	9.495E+0
-1.781E-2	5.015E+0	9.508E+0
-1.781E-2	4.999E+0	9.638E+0
-2.429E-2	5.093E+0	9.596E+0
-2.429E-2	4.928E+0	9.417E+0
-1.943E-2	5.031E+0	9.680E+0
-1.781E-2	4.954E+0	9.515E+0
-2.429E-2	5.018E+0	9.420E+0
-2.429E-2	4.973E+0	9.573E+0
-1.943E-2	5.044E+0	9.495E+0
-1.618E-2	5.064E+0	9.430E+0
-1.943E-2	5.057E+0	9.433E+0
-2.267E-2	5.083E+0	9.566E+0
-2.267E-2	5.054E+0	9.534E+0
-1.781E-2	5.077E+0	9.511E+0
-2.592E-2	5.035E+0	9.583E+0
-2.592E-2	5.048E+0	9.414E+0
-2.105E-2	5.028E+0	9.553E+0
-1.781E-2	5.119E+0	9.547E+0
-2.592E-2	5.028E+0	9.495E+0
-2.429E-2	5.018E+0	9.661E+0
-1.943E-2	5.064E+0	9.495E+0
-1.943E-2	5.090E+0	9.482E+0
-2.267E-2	4.970E+0	9.472E+0
-2.592E-2	5.070E+0	9.674E+0
-2.267E-2	5.018E+0	9.508E+0
-2.267E-2	5.067E+0	9.537E+0
-2.105E-2	5.083E+0	9.531E+0
-2.429E-2	5.028E+0	9.541E+0
-1.943E-2	5.061E+0	9.563E+0
-1.781E-2	5.074E+0	9.589E+0
-2.429E-2	5.057E+0	9.505E+0
-2.267E-2	5.035E+0	9.453E+0
-1.943E-2	5.048E+0	9.544E+0
-1.781E-2	5.035E+0	9.537E+0
-2.267E-2	5.044E+0	9.521E+0
-2.429E-2	5.048E+0	9.349E+0
-2.267E-2	5.025E+0	9.566E+0
-1.943E-2	5.077E+0	9.547E+0
-2.429E-2	4.989E+0	9.599E+0
-2.429E-2	5.044E+0	9.521E+0
-1.943E-2	5.067E+0	9.670E+0
-2.105E-2	5.090E+0	9.573E+0
-2.429E-2	5.074E+0	9.518E+0
-2.429E-2	5.129E+0	9.563E+0
-2.105E-2	5.070E+0	9.560E+0
-1.943E-2	5.002E+0	9.515E+0
-2.267E-2	4.999E+0	9.547E+0
-2.429E-2	5.012E+0	9.495E+0
-1.943E-2	5.096E+0	9.557E+0
-1.943E-2	5.031E+0	9.463E+0
-2.105E-2	4.989E+0	9.592E+0
-2.267E-2	4.980E+0	9.502E+0
-1.943E-2	5.005E+0	9.674E+0
-2.105E-2	5.103E+0	9.631E+0
-2.267E-2	5.015E+0	9.420E+0
-2.267E-2	5.044E+0	9.479E+0
-2.105E-2	4.992E+0	9.566E+0
-1.943E-2	5.080E+0	9.476E+0
-2.267E-2	5.122E+0	9.628E+0
-2.592E-2	5.028E+0	9.482E+0
-2.105E-2	5.057E+0	9.521E+0
-2.105E-2	4.976E+0	9.463E+0
-2.267E-2	5.087E+0	9.531E+0
-2.105E-2	5.051E+0	9.641E+0
-1.943E-2	5.051E+0	9.485E+0
-1.943E-2	5.048E+0	9.635E+0
-2.105E-2	5.035E+0	9.359E+0
-2.592E-2	5.051E+0	9.550E+0
-1.781E-2	5.077E+0	9.557E+0
-2.105E-2	5.048E+0	9.518E+0
-2.105E-2	4.996E+0	9.550E+0
-2.429E-2	5.057E+0	9.443E+0
-1.943E-2	4.999E+0	9.563E+0
-1.943E-2	5.044E+0	9.359E+0
-2.267E-2	5.054E+0	9.638E+0
-2.267E-2	5.109E+0	9.521E+0
-1.943E-2	5.015E+0	9.570E+0
-1.943E-2	4.973E+0	9.515E+0
-2.429E-2	5.064E+0	9.576E+0
-2.267E-2	5.061E+0	9.437E+0
-1.943E-2	4.915E+0	9.583E+0
-1.781E-2	4.999E+0	9.469E+0
-2.105E-2	5.028E+0	9.537E+0
-2.429E-2	5.067E+0	9.515E+0
-1.943E-2	5.015E+0	9.541E+0
-1.781E-2	5.044E+0	9.654E+0
-2.267E-2	4.967E+0	9.479E+0
-2.267E-2	5.126E+0	9.622E+0
-1.781E-2	5.015E+0	9.605E+0
-1.943E-2	5.054E+0	9.485E+0
-2.105E-2	5.012E+0	9.463E+0
-2.267E-2	5.054E+0	9.602E+0
-1.781E-2	5.018E+0	9.531E+0
-1.781E-2	5.041E+0	9.553E+0
-2.105E-2	5.022E+0	9.502E+0
-2.429E-2	5.025E+0	9.592E+0
-2.267E-2	4.931E+0	9.508E+0
-1.943E-2	5.119E+0	9.521E+0
-2.592E-2	5.064E+0	9.541E+0
-2.429E-2	5.005E+0	9.495E+0
-2.105E-2	5.109E+0	9.628E+0
-1.943E-2	5.005E+0	9.524E+0
-1.943E-2	4.934E+0	9.417E+0
-2.592E-2	4.963E+0	9.502E+0
-1.943E-2	5.002E+0	9.557E+0
-1.781E-2	5.005E+0	9.667E+0
-2.105E-2	5.090E+0	9.531E+0
-2.754E-2	5.038E+0	9.430E+0
-1.943E-2	5.067E+0	9.502E+0
-1.618E-2	4.895E+0	9.395E+0
-2.105E-2	5.129E+0	9.427E+0
-2.105E-2	4.967E+0	9.466E+0
-2.105E-2	5.028E+0	9.550E+0
-2.105E-2	5.012E+0	9.492E+0
-1.943E-2	5.080E+0	9.553E+0
-2.429E-2	5.138E+0	9.498E+0
-2.105E-2	5.009E+0	9.515E+0
-1.943E-2	5.025E+0	9.515E+0
-2.105E-2	4.996E+0	9.618E+0
-2.429E-2	4.989E+0	9.573E+0
-2.105E-2	5.048E+0	9.524E+0
-1.781E-2	5.005E+0	9.433E+0
-2.429E-2	5.122E+0	9.505E+0
-2.429E-2	4.934E+0	9.511E+0
-1.943E-2	5.035E+0	9.489E+0
-1.781E-2	5.044E+0	9.482E+0
-2.105E-2	4.999E+0	9.706E+0
-2.105E-2	5.035E+0	9.466E+0
-1.943E-2	4.967E+0	9.563E+0
-1.943E-2	5.074E+0	9.524E+0
-2.267E-2	5.044E+0	9.521E+0
-2.267E-2	5.035E+0	9.446E+0
-1.943E-2	5.103E+0	9.560E+0
-1.943E-2	5.070E+0	9.443E+0
-2.429E-2	4.983E+0	9.518E+0
-2.429E-2	4.992E+0	9.550E+0
-1.943E-2	5.074E+0	9.560E+0
-2.105E-2	4.960E+0	9.498E+0
-2.267E-2	4.986E+0	9.566E+0
-2.429E-2	5.057E+0	9.563E+0
-2.105E-2	4.980E+0	9.524E+0
-2.105E-2	4.931E+0	9.489E+0
-2.267E-2	4.983E+0	9.446E+0
-2.429E-2	5.080E+0	9.547E+0
-2.105E-2	5.028E+0	9.508E+0
-1.618E-2	5.074E+0	9.589E+0
-2.429E-2	5.057E+0	9.553E+0
-2.267E-2	4.976E+0	9.553E+0
-1.943E-2	5.048E+0	9.450E+0
-1.943E-2	4.967E+0	9.515E+0
-2.429E-2	5.064E+0	9.401E+0
-2.429E-2	5.057E+0	9.472E+0
-1.943E-2	5.035E+0	9.570E+0
-1.781E-2	5.048E+0	9.576E+0
-2.267E-2	5.028E+0	9.450E+0
-2.267E-2	4.973E+0	9.482E+0
-1.943E-2	5.025E+0	9.502E+0
-1.943E-2	5.031E+0	9.479E+0
-2.105E-2	4.996E+0	9.489E+0
-2.105E-2	5.132E+0	9.563E+0
-1.943E-2	4.950E+0	9.466E+0
-1.618E-2	4.963E+0	9.495E+0
-1.943E-2	4.999E+0	9.453E+0
-2.592E-2	5.018E+0	9.566E+0
-2.267E-2	5.074E+0	9.472E+0
-1.781E-2	5.087E+0	9.592E+0
-2.105E-2	5.035E+0	9.576E+0
-2.429E-2	4.999E+0	9.553E+0
-1.781E-2	4.950E+0	9.612E+0
-1.781E-2	5.080E+0	9.609E+0
-2.267E-2	5.022E+0	9.469E+0
-2.105E-2	5.064E+0	9.547E+0
-1.943E-2	5.028E+0	9.472E+0
-1.943E-2	5.074E+0	9.589E+0
-2.105E-2	5.070E+0	9.541E+0
-2.429E-2	5.005E+0	9.443E+0
-1.943E-2	4.989E+0	9.586E+0
-1.781E-2	5.113E+0	9.453E+0
-2.267E-2	5.005E+0	9.528E+0
-2.267E-2	5.096E+0	9.495E+0
-2.105E-2	5.025E+0	9.472E+0
-2.105E-2	5.132E+0	9.557E+0
-2.267E-2	5.142E+0	9.524E+0
-2.429E-2	4.960E+0	9.573E+0
-1.781E-2	4.963E+0	9.524E+0
-1.781E-2	5.096E+0	9.466E+0
-2.267E-2	5.077E+0	9.599E+0
-2.592E-2	4.967E+0	9.566E+0
-1.943E-2	4.983E+0	9.505E+0
-1.943E-2	5.096E+0	9.612E+0
-2.105E-2	4.992E+0	9.466E+0
-2.592E-2	5.051E+0	9.622E+0
-1.943E-2	5.116E+0	9.618E+0
-1.618E-2	5.022E+0	9.592E+0
-2.267E-2	4.980E+0	9.566E+0
-2.267E-2	5.080E+0	9.505E+0
-1.943E-2	5.018E+0	9.495E+0
-1.781E-2	5.077E+0	9.644E+0
-2.429E-2	5.070E+0	9.453E+0
-2.267E-2	5.083E+0	9.550E+0
-1.781E-2	5.048E+0	9.589E+0
-1.618E-2	5.067E+0	9.485E+0
-2.105E-2	5.048E+0	9.404E+0
-2.429E-2	5.138E+0	9.618E+0
-2.267E-2	5.093E+0	9.524E+0
-1.943E-2	5.064E+0	9.515E+0
-1.943E-2	5.041E+0	9.401E+0
-2.592E-2	4.989E+0	9.511E+0
-2.267E-2	4.947E+0	9.505E+0
-1.943E-2	4.986E+0	9.508E+0
-2.105E-2	5.031E+0	9.485E+0
-2.429E-2	4.967E+0	9.404E+0
-1.943E-2	4.950E+0	9.625E+0
-1.943E-2	5.035E+0	9.446E+0
-2.105E-2	5.044E+0	9.541E+0
-2.429E-2	4.983E+0	9.476E+0
-1.618E-2	5.074E+0	9.586E+0
-1.943E-2	5.044E+0	9.550E+0
-2.267E-2	5.090E+0	9.505E+0
-2.267E-2	5.145E+0	9.560E+0
-1.943E-2	5.015E+0	9.430E+0
-1.943E-2	5.174E+0	9.456E+0
-2.105E-2	4.989E+0	9.388E+0
-2.267E-2	5.035E+0	9.531E+0
-1.943E-2	5.145E+0	9.385E+0
-2.105E-2	4.980E+0	9.596E+0
-2.267E-2	5.054E+0	9.511E+0
-2.267E-2	4.937E+0	9.573E+0
-1.618E-2	4.996E+0	9.537E+0
-1.618E-2	5.041E+0	9.502E+0
-2.105E-2	4.996E+0	9.550E+0
-2.267E-2	5.031E+0	9.515E+0
-1.943E-2	4.970E+0	9.566E+0
-1.943E-2	4.931E+0	9.541E+0
-2.267E-2	5.031E+0	9.547E+0
-2.267E-2	5.074E+0	9.583E+0
-1.943E-2	5.070E+0	9.553E+0
-1.781E-2	5.025E+0	9.641E+0
-2.267E-2	4.954E+0	9.534E+0
-2.267E-2	5.028E+0	9.463E+0
-1.943E-2	5.005E+0	9.560E+0
-1.943E-2	5.100E+0	9.479E+0
-1.943E-2	4.980E+0	9.515E+0
-2.429E-2	5.090E+0	9.414E+0
-1.943E-2	5.038E+0	9.583E+0
-1.781E-2	5.067E+0	9.537E+0
-2.429E-2	4.963E+0	9.599E+0
-2.267E-2	5.057E+0	9.531E+0
-2.105E-2	5.025E+0	9.651E+0
-1.943E-2	5.038E+0	9.570E+0
-2.267E-2	4.950E+0	9.573E+0
-2.429E-2	5.018E+0	9.456E+0
-1.781E-2	5.048E+0	9.365E+0
-1.943E-2	5.009E+0	9.534E+0
-2.105E-2	5.064E+0	9.378E+0
-2.105E-2	4.973E+0	9.472E+0
-1.943E-2	5.083E+0	9.560E+0
-1.943E-2	5.041E+0	9.427E+0
-2.267E-2	4.911E+0	9.456E+0
-2.105E-2	5.054E+0	9.492E+0
-1.781E-2	5.103E+0	9.550E+0
-1.781E-2	5.057E+0	9.563E+0
-2.105E-2	5.070E+0	9.596E+0
-2.267E-2	4.986E+0	9.485E+0
-1.781E-2	5.031E+0	9.492E+0
-1.781E-2	5.126E+0	9.537E+0
-2.592E-2	5.122E+0	9.515E+0
-2.267E-2	5.083E+0	9.440E+0
-1.781E-2	5.018E+0	9.664E+0
-1.943E-2	5.038E+0	9.456E+0
-2.267E-2	5.035E+0	9.476E+0
-2.429E-2	5.012E+0	9.576E+0
-2.105E-2	5.116E+0	9.686E+0
-1.781E-2	4.986E+0	9.550E+0
-2.267E-2	4.954E+0	9.534E+0
-2.267E-2	4.980E+0	9.511E+0
-2.105E-2	5.054E+0	9.596E+0
-2.105E-2	4.973E+0	9.573E+0
-1.943E-2	5.158E+0	9.369E+0
-2.105E-2	5.109E+0	9.570E+0
-2.105E-2	5.038E+0	9.401E+0
-1.943E-2	4.983E+0	9.408E+0
-2.267E-2	4.944E+0	9.605E+0
-2.267E-2	5.074E+0	9.479E+0
-1.781E-2	5.028E+0	9.618E+0
-1.781E-2	4.999E+0	9.498E+0
-2.267E-2	4.970E+0	9.654E+0
-2.429E-2	5.009E+0	9.602E+0
-2.105E-2	5.087E+0	9.430E+0
-1.781E-2	5.022E+0	9.408E+0
-2.267E-2	5.028E+0	9.511E+0
-2.267E-2	5.028E+0	9.472E+0
-2.105E-2	5.031E+0	9.508E+0
-2.105E-2	5.015E+0	9.476E+0
-2.267E-2	4.986E+0	9.537E+0
-2.267E-2	4.976E+0	9.505E+0
-1.781E-2	5.031E+0	9.469E+0
-2.105E-2	5.054E+0	9.573E+0
-2.105E-2	5.005E+0	9.618E+0
-2.429E-2	5.100E+0	9.502E+0
-1.781E-2	4.915E+0	9.443E+0
-1.943E-2	5.048E+0	9.433E+0
-2.429E-2	5.044E+0	9.625E+0
-2.105E-2	5.025E+0	9.609E+0
-1.943E-2	5.009E+0	9.547E+0
-1.618E-2	5.035E+0	9.479E+0
-2.105E-2	5.018E+0	9.644E+0
-2.105E-2	5.070E+0	9.534E+0
-2.105E-2	5.057E+0	9.456E+0
-1.781E-2	5.103E+0	9.369E+0
-2.429E-2	5.135E+0	9.450E+0
-2.267E-2	5.070E+0	9.446E+0
-1.943E-2	5.077E+0	9.550E+0
-1.943E-2	5.119E+0	9.476E+0
-2.267E-2	4.970E+0	9.557E+0
-2.429E-2	5.035E+0	9.528E+0
-1.943E-2	5.138E+0	9.505E+0
-1.618E-2	5.012E+0	9.440E+0
-2.429E-2	4.967E+0	9.596E+0
-2.592E-2	5.044E+0	9.560E+0
-2.105E-2	5.083E+0	9.362E+0
-1.781E-2	5.038E+0	9.550E+0
-2.105E-2	5.064E+0	9.505E+0
-2.429E-2	5.057E+0	9.680E+0
-2.105E-2	5.116E+0	9.479E+0
-2.105E-2	5.005E+0	9.615E+0
-2.267E-2	5.070E+0	9.631E+0
-2.429E-2	5.035E+0	9.453E+0
-1.781E-2	5.028E+0	9.537E+0
-1.781E-2	5.067E+0	9.498E+0
-2.267E-2	5.028E+0	9.541E+0
-2.429E-2	5.074E+0	9.573E+0
-2.105E-2	4.954E+0	9.635E+0
-1.943E-2	5.051E+0	9.596E+0
-1.943E-2	4.967E+0	9.531E+0
-2.267E-2	4.967E+0	9.531E+0
-2.105E-2	5.061E+0	9.495E+0
-2.105E-2	5.035E+0	9.479E+0
-2.267E-2	5.083E+0	9.602E+0
-2.267E-2	5.074E+0	9.531E+0
-1.943E-2	5.109E+0	9.466E+0
-1.781E-2	4.970E+0	9.498E+0
-2.267E-2	4.992E+0	9.485E+0
-2.267E-2	5.035E+0	9.511E+0
-1.781E-2	4.976E+0	9.531E+0
[truncated: 36,424 more rows]
