# Supplementary material for: Improved ANAP incorporation and VCF analysis reveal details of P2X7 current facilitation and a limited conformational interplay between ATP binding and the intracellular ballast domain
Source: eLife. 2023 Jan 4;12:e82479. doi: 10.7554/eLife.82479 (PMC9859053; doi:10.7554/eLife.82479)
Supplement: Figure 3—figure supplement 3—source data 2. [file elife-82479-fig3-figsupp3-data2.zip › Figure-3_figure-supplement-3_source-data-2/Cys-Ala-constructs/k05/11.csv]

-3.519E-1	1.022E+1	2.084E+1
-3.487E-1	1.017E+1	2.098E+1
-3.471E-1	1.019E+1	2.083E+1
-3.487E-1	1.018E+1	2.070E+1
-3.503E-1	1.019E+1	2.083E+1
-3.503E-1	1.022E+1	2.089E+1
-3.487E-1	1.021E+1	2.090E+1
-3.471E-1	1.017E+1	2.083E+1
-3.487E-1	1.002E+1	2.050E+1
-3.503E-1	1.009E+1	2.060E+1
-3.471E-1	1.017E+1	2.075E+1
-3.503E-1	9.982E+0	2.062E+1
-3.519E-1	1.009E+1	2.078E+1
-3.487E-1	1.023E+1	2.080E+1
-3.487E-1	1.000E+1	2.078E+1
-3.503E-1	1.016E+1	2.077E+1
-3.487E-1	1.012E+1	2.073E+1
-3.487E-1	1.009E+1	2.055E+1
-3.487E-1	1.023E+1	2.068E+1
-3.471E-1	1.013E+1	2.075E+1
-3.519E-1	1.011E+1	2.067E+1
-3.471E-1	1.013E+1	2.072E+1
-3.454E-1	1.018E+1	2.085E+1
-3.487E-1	1.022E+1	2.064E+1
-3.503E-1	1.017E+1	2.073E+1
-3.487E-1	1.015E+1	2.070E+1
-3.471E-1	1.021E+1	2.089E+1
-3.471E-1	1.009E+1	2.090E+1
-3.519E-1	1.007E+1	2.084E+1
-3.503E-1	1.016E+1	2.067E+1
-3.454E-1	1.011E+1	2.082E+1
-3.454E-1	1.013E+1	2.059E+1
-3.519E-1	1.032E+1	2.074E+1
-3.487E-1	1.012E+1	2.058E+1
-3.503E-1	1.016E+1	2.086E+1
-3.503E-1	1.015E+1	2.084E+1
-3.503E-1	1.024E+1	2.067E+1
-3.503E-1	1.012E+1	2.062E+1
-3.487E-1	1.018E+1	2.081E+1
-3.503E-1	1.005E+1	2.079E+1
-3.503E-1	1.030E+1	2.067E+1
-3.503E-1	1.025E+1	2.069E+1
-3.487E-1	1.021E+1	2.060E+1
-3.471E-1	1.017E+1	2.072E+1
-3.503E-1	1.022E+1	2.080E+1
-3.519E-1	1.020E+1	2.067E+1
-3.471E-1	1.011E+1	2.091E+1
-3.471E-1	1.018E+1	2.070E+1
-3.519E-1	1.011E+1	2.052E+1
-3.487E-1	1.014E+1	2.086E+1
-3.471E-1	1.011E+1	2.076E+1
-3.503E-1	1.003E+1	2.074E+1
-3.519E-1	1.011E+1	2.064E+1
-3.471E-1	1.030E+1	2.072E+1
-3.454E-1	9.965E+0	2.077E+1
-3.503E-1	1.017E+1	2.054E+1
-3.503E-1	1.017E+1	2.059E+1
-3.487E-1	1.020E+1	2.074E+1
-3.503E-1	1.022E+1	2.080E+1
-3.503E-1	1.036E+1	2.067E+1
-3.536E-1	1.019E+1	2.070E+1
-3.471E-1	1.023E+1	2.066E+1
-3.454E-1	1.018E+1	2.080E+1
-3.519E-1	1.010E+1	2.090E+1
-3.519E-1	1.023E+1	2.079E+1
-3.503E-1	1.020E+1	2.082E+1
-3.471E-1	1.014E+1	2.075E+1
-3.471E-1	1.018E+1	2.069E+1
-3.503E-1	1.016E+1	2.067E+1
-3.503E-1	1.010E+1	2.069E+1
-3.471E-1	1.003E+1	2.072E+1
-3.471E-1	1.026E+1	2.060E+1
-3.503E-1	1.018E+1	2.062E+1
-3.503E-1	1.005E+1	2.071E+1
-3.454E-1	1.011E+1	2.071E+1
-3.487E-1	1.022E+1	2.060E+1
-3.503E-1	1.023E+1	2.074E+1
-3.503E-1	1.009E+1	2.086E+1
-3.471E-1	1.009E+1	2.076E+1
-3.503E-1	1.010E+1	2.067E+1
-3.471E-1	1.019E+1	2.071E+1
-3.503E-1	1.030E+1	2.086E+1
-3.454E-1	1.010E+1	2.072E+1
-3.503E-1	1.015E+1	2.061E+1
-3.503E-1	1.007E+1	2.083E+1
-3.503E-1	1.012E+1	2.070E+1
-3.471E-1	1.010E+1	2.070E+1
-3.503E-1	1.008E+1	2.072E+1
-3.471E-1	1.021E+1	2.077E+1
-3.487E-1	1.021E+1	2.067E+1
-3.471E-1	1.010E+1	2.078E+1
-3.503E-1	1.018E+1	2.076E+1
-3.503E-1	1.026E+1	2.070E+1
-3.471E-1	1.005E+1	2.082E+1
-3.471E-1	1.021E+1	2.070E+1
-3.519E-1	1.007E+1	2.090E+1
-3.503E-1	1.022E+1	2.074E+1
-3.471E-1	1.023E+1	2.084E+1
-3.487E-1	1.015E+1	2.067E+1
-3.503E-1	1.012E+1	2.070E+1
-3.519E-1	1.018E+1	2.070E+1
-3.487E-1	1.012E+1	2.083E+1
-3.487E-1	1.016E+1	2.067E+1
-3.471E-1	1.031E+1	2.063E+1
-3.503E-1	1.009E+1	2.079E+1
-3.503E-1	1.024E+1	2.065E+1
-3.487E-1	1.013E+1	2.074E+1
-3.503E-1	1.010E+1	2.069E+1
-3.503E-1	1.013E+1	2.070E+1
-3.503E-1	1.023E+1	2.075E+1
-3.487E-1	1.013E+1	2.089E+1
-3.454E-1	1.019E+1	2.077E+1
-3.487E-1	9.891E+0	2.071E+1
-3.503E-1	1.012E+1	2.071E+1
-3.503E-1	1.011E+1	2.078E+1
-3.487E-1	1.022E+1	2.077E+1
-3.536E-1	1.014E+1	2.088E+1
-3.487E-1	1.018E+1	2.075E+1
-3.454E-1	1.022E+1	2.076E+1
-3.487E-1	1.013E+1	2.065E+1
-3.503E-1	1.025E+1	2.082E+1
-3.503E-1	1.026E+1	2.073E+1
-3.454E-1	1.012E+1	2.063E+1
-3.487E-1	1.011E+1	2.080E+1
-3.487E-1	1.016E+1	2.078E+1
-3.503E-1	1.014E+1	2.081E+1
-3.487E-1	1.015E+1	2.076E+1
-3.487E-1	1.035E+1	2.070E+1
-3.503E-1	1.019E+1	2.081E+1
-3.471E-1	1.019E+1	2.086E+1
-3.471E-1	1.012E+1	2.052E+1
-3.487E-1	1.010E+1	2.064E+1
-3.519E-1	1.011E+1	2.067E+1
-3.487E-1	1.006E+1	2.081E+1
-3.487E-1	1.023E+1	2.049E+1
-3.503E-1	1.014E+1	2.076E+1
-3.519E-1	1.016E+1	2.082E+1
-3.503E-1	1.015E+1	2.079E+1
-3.471E-1	1.013E+1	2.087E+1
-3.471E-1	1.011E+1	2.076E+1
-3.519E-1	1.025E+1	2.085E+1
-3.471E-1	1.026E+1	2.072E+1
-3.487E-1	1.019E+1	2.064E+1
-3.487E-1	1.019E+1	2.072E+1
-3.503E-1	1.016E+1	2.070E+1
-3.503E-1	1.017E+1	2.082E+1
-3.487E-1	1.034E+1	2.077E+1
-3.471E-1	1.010E+1	2.075E+1
-3.519E-1	1.013E+1	2.077E+1
-3.487E-1	1.026E+1	2.078E+1
-3.454E-1	1.011E+1	2.063E+1
-3.487E-1	1.020E+1	2.071E+1
-3.519E-1	1.013E+1	2.076E+1
-3.503E-1	1.018E+1	2.073E+1
-3.438E-1	1.010E+1	2.074E+1
-3.471E-1	1.017E+1	2.067E+1
-3.503E-1	1.017E+1	2.074E+1
-3.503E-1	1.024E+1	2.064E+1
-3.471E-1	1.014E+1	2.070E+1
-3.454E-1	1.013E+1	2.073E+1
-3.503E-1	1.023E+1	2.079E+1
-3.536E-1	1.010E+1	2.080E+1
-3.471E-1	1.006E+1	2.065E+1
-3.503E-1	1.027E+1	2.075E+1
-3.487E-1	1.019E+1	2.082E+1
-3.503E-1	1.009E+1	2.072E+1
-3.487E-1	1.014E+1	2.068E+1
-3.487E-1	1.017E+1	2.053E+1
-3.503E-1	1.017E+1	2.081E+1
-3.519E-1	9.995E+0	2.084E+1
-3.487E-1	1.016E+1	2.070E+1
-3.471E-1	1.028E+1	2.077E+1
-3.487E-1	1.020E+1	2.070E+1
-3.454E-1	1.016E+1	2.063E+1
-3.487E-1	1.017E+1	2.068E+1
-3.471E-1	1.023E+1	2.075E+1
-3.487E-1	1.020E+1	2.090E+1
-3.487E-1	1.024E+1	2.064E+1
-3.471E-1	1.011E+1	2.056E+1
-3.487E-1	1.023E+1	2.063E+1
-3.503E-1	1.016E+1	2.075E+1
-3.503E-1	1.015E+1	2.080E+1
-3.503E-1	1.019E+1	2.064E+1
-3.487E-1	1.021E+1	2.084E+1
-3.503E-1	1.015E+1	2.066E+1
-3.487E-1	1.008E+1	2.075E+1
-3.487E-1	1.019E+1	2.088E+1
-3.487E-1	1.010E+1	2.081E+1
-3.471E-1	1.028E+1	2.075E+1
-3.503E-1	1.010E+1	2.078E+1
-3.487E-1	1.023E+1	2.084E+1
-3.487E-1	1.013E+1	2.056E+1
-3.519E-1	1.014E+1	2.072E+1
-3.519E-1	1.013E+1	2.072E+1
-3.471E-1	1.011E+1	2.071E+1
-3.471E-1	1.012E+1	2.080E+1
-3.503E-1	1.001E+1	2.069E+1
-3.487E-1	1.033E+1	2.089E+1
-3.454E-1	1.011E+1	2.071E+1
-3.487E-1	1.017E+1	2.084E+1
-3.536E-1	1.017E+1	2.069E+1
-3.487E-1	1.006E+1	2.083E+1
-3.471E-1	1.016E+1	2.062E+1
-3.503E-1	1.027E+1	2.064E+1
-3.519E-1	1.013E+1	2.073E+1
-3.487E-1	1.017E+1	2.094E+1
-3.454E-1	1.014E+1	2.057E+1
-3.471E-1	1.023E+1	2.065E+1
-3.487E-1	1.014E+1	2.083E+1
-3.503E-1	1.022E+1	2.071E+1
-3.471E-1	1.002E+1	2.061E+1
-3.487E-1	1.019E+1	2.079E+1
-3.519E-1	1.023E+1	2.062E+1
-3.519E-1	1.010E+1	2.058E+1
-3.471E-1	1.018E+1	2.094E+1
-3.487E-1	1.016E+1	2.067E+1
-3.503E-1	1.014E+1	2.085E+1
-3.471E-1	1.016E+1	2.068E+1
-3.503E-1	1.017E+1	2.061E+1
-3.503E-1	1.015E+1	2.083E+1
-3.519E-1	1.018E+1	2.069E+1
-3.503E-1	1.014E+1	2.067E+1
-3.471E-1	1.012E+1	2.078E+1
-3.471E-1	1.030E+1	2.069E+1
-3.487E-1	1.020E+1	2.077E+1
-3.487E-1	1.022E+1	2.087E+1
-3.487E-1	1.008E+1	2.071E+1
-3.487E-1	1.009E+1	2.052E+1
-3.503E-1	1.006E+1	2.073E+1
-3.503E-1	1.021E+1	2.076E+1
-3.487E-1	1.014E+1	2.073E+1
-3.487E-1	1.014E+1	2.074E+1
-3.519E-1	1.019E+1	2.068E+1
-3.487E-1	1.019E+1	2.081E+1
-3.471E-1	1.014E+1	2.072E+1
-3.487E-1	1.011E+1	2.071E+1
-3.487E-1	1.028E+1	2.074E+1
-3.503E-1	1.021E+1	2.070E+1
-3.471E-1	1.019E+1	2.063E+1
-3.454E-1	1.017E+1	2.080E+1
-3.487E-1	1.006E+1	2.059E+1
-3.471E-1	1.015E+1	2.083E+1
-3.471E-1	1.025E+1	2.071E+1
-3.519E-1	1.004E+1	2.076E+1
-3.503E-1	1.035E+1	2.072E+1
-3.503E-1	1.021E+1	2.075E+1
-3.487E-1	1.014E+1	2.080E+1
-3.503E-1	1.009E+1	2.082E+1
-3.519E-1	1.026E+1	2.072E+1
-3.503E-1	1.036E+1	2.087E+1
-3.454E-1	1.029E+1	2.085E+1
-3.487E-1	1.005E+1	2.077E+1
-3.503E-1	1.020E+1	2.067E+1
-3.503E-1	1.003E+1	2.047E+1
-3.487E-1	1.020E+1	2.074E+1
-3.487E-1	1.014E+1	2.065E+1
-3.519E-1	1.018E+1	2.073E+1
-3.503E-1	1.012E+1	2.085E+1
-3.454E-1	1.008E+1	2.075E+1
-3.471E-1	1.023E+1	2.057E+1
-3.503E-1	1.012E+1	2.069E+1
-3.503E-1	1.017E+1	2.062E+1
-3.471E-1	1.030E+1	2.071E+1
-3.471E-1	1.010E+1	2.069E+1
-3.503E-1	1.022E+1	2.087E+1
-3.503E-1	1.021E+1	2.061E+1
-3.471E-1	1.015E+1	2.079E+1
-3.487E-1	1.022E+1	2.102E+1
-3.519E-1	1.015E+1	2.083E+1
-3.471E-1	1.013E+1	2.079E+1
-3.503E-1	1.010E+1	2.045E+1
-3.487E-1	1.017E+1	2.064E+1
-3.503E-1	1.015E+1	2.071E+1
-3.503E-1	1.018E+1	2.072E+1
-3.487E-1	1.026E+1	2.074E+1
-3.487E-1	1.024E+1	2.079E+1
-3.536E-1	1.022E+1	2.079E+1
-3.471E-1	1.020E+1	2.078E+1
-3.487E-1	1.017E+1	2.063E+1
-3.487E-1	1.015E+1	2.092E+1
-3.503E-1	1.013E+1	2.068E+1
-3.471E-1	1.010E+1	2.078E+1
-3.454E-1	1.017E+1	2.085E+1
-3.487E-1	1.001E+1	2.072E+1
-3.503E-1	1.014E+1	2.072E+1
-3.536E-1	1.029E+1	2.097E+1
-3.471E-1	1.015E+1	2.071E+1
-3.487E-1	1.028E+1	2.084E+1
-3.503E-1	1.019E+1	2.080E+1
-3.503E-1	1.018E+1	2.079E+1
-3.487E-1	1.024E+1	2.063E+1
-3.471E-1	1.018E+1	2.085E+1
-3.519E-1	1.019E+1	2.066E+1
-3.487E-1	1.023E+1	2.051E+1
-3.503E-1	1.007E+1	2.063E+1
-3.503E-1	1.026E+1	2.092E+1
-3.503E-1	1.028E+1	2.063E+1
-3.503E-1	1.025E+1	2.082E+1
-3.503E-1	1.023E+1	2.071E+1
-3.503E-1	1.019E+1	2.077E+1
-3.487E-1	1.014E+1	2.076E+1
-3.519E-1	1.021E+1	2.063E+1
-3.454E-1	1.004E+1	2.076E+1
-3.471E-1	1.021E+1	2.059E+1
-3.471E-1	1.011E+1	2.068E+1
-3.519E-1	1.006E+1	2.076E+1
-3.487E-1	1.005E+1	2.077E+1
-3.471E-1	1.009E+1	2.074E+1
-3.487E-1	1.011E+1	2.059E+1
-3.503E-1	1.029E+1	2.083E+1
-3.487E-1	1.025E+1	2.068E+1
-3.454E-1	1.004E+1	2.082E+1
-3.471E-1	1.014E+1	2.069E+1
-3.487E-1	1.004E+1	2.071E+1
-3.487E-1	1.013E+1	2.060E+1
-3.503E-1	1.015E+1	2.069E+1
-3.503E-1	1.017E+1	2.098E+1
-3.503E-1	1.014E+1	2.061E+1
-3.471E-1	1.025E+1	2.078E+1
-3.471E-1	1.023E+1	2.070E+1
-3.503E-1	1.016E+1	2.069E+1
-3.487E-1	1.013E+1	2.072E+1
-3.471E-1	1.016E+1	2.075E+1
-3.487E-1	1.015E+1	2.092E+1
-3.519E-1	1.014E+1	2.081E+1
-3.487E-1	1.018E+1	2.083E+1
-3.471E-1	1.017E+1	2.085E+1
-3.454E-1	1.029E+1	2.055E+1
-3.519E-1	1.013E+1	2.074E+1
-3.487E-1	1.021E+1	2.073E+1
-3.487E-1	1.027E+1	2.066E+1
-3.519E-1	1.013E+1	2.075E+1
-3.487E-1	1.027E+1	2.075E+1
-3.503E-1	1.017E+1	2.069E+1
-3.471E-1	1.015E+1	2.071E+1
-3.487E-1	1.010E+1	2.079E+1
-3.503E-1	1.022E+1	2.080E+1
-3.487E-1	1.014E+1	2.051E+1
-3.487E-1	1.026E+1	2.086E+1
-3.471E-1	1.017E+1	2.072E+1
-3.487E-1	1.031E+1	2.063E+1
-3.487E-1	1.014E+1	2.044E+1
-3.503E-1	1.014E+1	2.064E+1
-3.471E-1	1.009E+1	2.060E+1
-3.503E-1	1.026E+1	2.063E+1
-3.487E-1	1.015E+1	2.080E+1
-3.503E-1	1.018E+1	2.063E+1
-3.471E-1	1.025E+1	2.095E+1
-3.503E-1	1.016E+1	2.101E+1
-3.487E-1	1.025E+1	2.075E+1
-3.487E-1	1.007E+1	2.057E+1
-3.454E-1	1.008E+1	2.065E+1
-3.519E-1	1.028E+1	2.074E+1
-3.503E-1	1.017E+1	2.074E+1
-3.438E-1	1.012E+1	2.066E+1
-3.471E-1	1.011E+1	2.064E+1
-3.519E-1	1.020E+1	2.076E+1
-3.487E-1	1.012E+1	2.073E+1
-3.471E-1	1.014E+1	2.063E+1
-3.503E-1	1.012E+1	2.071E+1
-3.519E-1	1.021E+1	2.075E+1
-3.503E-1	1.011E+1	2.077E+1
-3.471E-1	1.011E+1	2.079E+1
-3.487E-1	1.014E+1	2.072E+1
-3.519E-1	1.022E+1	2.081E+1
-3.471E-1	1.014E+1	2.098E+1
-3.471E-1	1.018E+1	2.065E+1
-3.503E-1	1.018E+1	2.070E+1
-3.487E-1	1.011E+1	2.076E+1
-3.519E-1	1.029E+1	2.075E+1
-3.454E-1	1.012E+1	2.092E+1
-3.471E-1	1.021E+1	2.077E+1
-3.471E-1	1.000E+1	2.058E+1
-3.503E-1	1.014E+1	2.073E+1
-3.487E-1	1.016E+1	2.061E+1
-3.471E-1	1.014E+1	2.084E+1
-3.519E-1	1.030E+1	2.072E+1
-3.487E-1	1.018E+1	2.077E+1
-3.471E-1	1.017E+1	2.075E+1
-3.487E-1	1.008E+1	2.082E+1
-3.519E-1	1.019E+1	2.066E+1
-3.503E-1	1.015E+1	2.074E+1
-3.487E-1	1.005E+1	2.093E+1
-3.487E-1	1.004E+1	2.068E+1
-3.552E-1	1.020E+1	2.079E+1
-3.487E-1	9.978E+0	2.070E+1
-3.487E-1	1.020E+1	2.079E+1
-3.471E-1	1.006E+1	2.062E+1
-3.536E-1	1.025E+1	2.072E+1
-3.503E-1	1.021E+1	2.070E+1
-3.487E-1	1.020E+1	2.084E+1
-3.503E-1	1.024E+1	2.080E+1
-3.503E-1	1.012E+1	2.066E+1
-3.519E-1	1.012E+1	2.073E+1
-3.471E-1	1.017E+1	2.074E+1
-3.471E-1	1.021E+1	2.076E+1
-3.503E-1	1.002E+1	2.049E+1
-3.471E-1	1.003E+1	2.061E+1
-3.503E-1	1.016E+1	2.060E+1
-3.487E-1	1.015E+1	2.074E+1
-3.519E-1	1.012E+1	2.063E+1
-3.487E-1	1.020E+1	2.078E+1
-3.471E-1	1.018E+1	2.085E+1
-3.503E-1	1.020E+1	2.070E+1
-3.519E-1	1.013E+1	2.072E+1
-3.487E-1	1.019E+1	2.079E+1
-3.471E-1	1.015E+1	2.088E+1
-3.487E-1	1.015E+1	2.070E+1
-3.487E-1	1.016E+1	2.058E+1
-3.519E-1	1.012E+1	2.088E+1
-3.471E-1	1.020E+1	2.079E+1
-3.487E-1	1.022E+1	2.072E+1
-3.487E-1	1.014E+1	2.067E+1
-3.536E-1	1.014E+1	2.061E+1
-3.503E-1	1.022E+1	2.066E+1
-3.487E-1	1.010E+1	2.060E+1
-3.487E-1	1.010E+1	2.061E+1
-3.503E-1	1.023E+1	2.074E+1
-3.471E-1	1.015E+1	2.067E+1
-3.487E-1	1.021E+1	2.070E+1
-3.487E-1	1.008E+1	2.066E+1
-3.503E-1	1.013E+1	2.075E+1
-3.454E-1	1.015E+1	2.084E+1
-3.487E-1	1.014E+1	2.080E+1
-3.503E-1	1.017E+1	2.076E+1
-3.519E-1	1.019E+1	2.079E+1
-3.454E-1	1.016E+1	2.081E+1
-3.471E-1	1.015E+1	2.063E+1
-3.487E-1	1.023E+1	2.075E+1
-3.503E-1	1.019E+1	2.070E+1
-3.438E-1	1.002E+1	2.058E+1
-3.471E-1	1.024E+1	2.073E+1
-3.519E-1	1.009E+1	2.081E+1
-3.503E-1	1.010E+1	2.046E+1
-3.454E-1	1.037E+1	2.062E+1
-3.471E-1	1.025E+1	2.068E+1
-3.503E-1	1.019E+1	2.072E+1
-3.487E-1	1.023E+1	2.095E+1
-3.487E-1	1.013E+1	2.066E+1
-3.487E-1	1.014E+1	2.052E+1
-3.503E-1	1.011E+1	2.081E+1
-3.503E-1	1.021E+1	2.075E+1
-3.454E-1	1.022E+1	2.071E+1
-3.503E-1	1.017E+1	2.070E+1
-3.503E-1	1.031E+1	2.071E+1
-3.519E-1	1.026E+1	2.075E+1
-3.471E-1	1.023E+1	2.085E+1
-3.471E-1	1.027E+1	2.080E+1
-3.503E-1	1.002E+1	2.068E+1
-3.503E-1	1.024E+1	2.092E+1
-3.503E-1	1.021E+1	2.073E+1
-3.487E-1	1.019E+1	2.069E+1
-3.471E-1	1.020E+1	2.068E+1
-3.519E-1	1.000E+1	2.072E+1
-3.487E-1	1.019E+1	2.071E+1
-3.454E-1	1.011E+1	2.062E+1
-3.503E-1	1.020E+1	2.069E+1
-3.519E-1	1.017E+1	2.077E+1
-3.471E-1	1.005E+1	2.070E+1
-3.471E-1	1.010E+1	2.087E+1
-3.471E-1	1.027E+1	2.092E+1
-3.519E-1	1.013E+1	2.077E+1
-3.454E-1	1.018E+1	2.074E+1
-3.471E-1	1.021E+1	2.065E+1
-3.471E-1	1.020E+1	2.076E+1
-3.536E-1	1.013E+1	2.064E+1
-3.471E-1	1.013E+1	2.070E+1
-3.487E-1	1.015E+1	2.079E+1
-3.487E-1	1.023E+1	2.082E+1
-3.503E-1	1.010E+1	2.074E+1
-3.487E-1	1.021E+1	2.086E+1
-3.503E-1	1.011E+1	2.072E+1
-3.503E-1	1.001E+1	2.071E+1
-3.503E-1	1.017E+1	2.068E+1
-3.503E-1	1.012E+1	2.058E+1
-3.503E-1	1.000E+1	2.077E+1
-3.487E-1	1.014E+1	2.082E+1
-3.487E-1	1.020E+1	2.063E+1
-3.454E-1	1.013E+1	2.072E+1
-3.487E-1	1.012E+1	2.065E+1
-3.503E-1	1.029E+1	2.062E+1
-3.454E-1	1.018E+1	2.083E+1
-3.471E-1	1.009E+1	2.074E+1
-3.487E-1	1.014E+1	2.083E+1
-3.487E-1	1.011E+1	2.083E+1
-3.503E-1	1.020E+1	2.062E+1
-3.454E-1	1.018E+1	2.077E+1
-3.471E-1	1.020E+1	2.075E+1
-3.503E-1	1.013E+1	2.066E+1
-3.536E-1	1.017E+1	2.066E+1
-3.471E-1	1.010E+1	2.068E+1
-3.487E-1	1.023E+1	2.076E+1
-3.503E-1	1.010E+1	2.079E+1
-3.487E-1	1.022E+1	2.076E+1
-3.454E-1	1.016E+1	2.070E+1
-3.487E-1	1.013E+1	2.062E+1
-3.503E-1	1.012E+1	2.082E+1
-3.487E-1	1.004E+1	2.070E+1
-3.487E-1	1.012E+1	2.069E+1
-3.487E-1	1.022E+1	2.072E+1
-3.519E-1	1.010E+1	2.078E+1
-3.503E-1	1.034E+1	2.090E+1
-3.471E-1	1.011E+1	2.067E+1
-3.487E-1	1.015E+1	2.087E+1
-3.519E-1	9.956E+0	2.067E+1
-3.503E-1	1.018E+1	2.080E+1
-3.471E-1	1.007E+1	2.067E+1
-3.471E-1	1.016E+1	2.074E+1
-3.471E-1	1.021E+1	2.082E+1
-3.519E-1	1.024E+1	2.067E+1
-3.487E-1	1.015E+1	2.077E+1
-3.471E-1	1.010E+1	2.057E+1
-3.519E-1	1.016E+1	2.073E+1
-3.487E-1	1.015E+1	2.069E+1
-3.471E-1	1.010E+1	2.073E+1
-3.487E-1	1.009E+1	2.080E+1
-3.503E-1	1.016E+1	2.067E+1
-3.471E-1	1.027E+1	2.056E+1
-3.503E-1	1.003E+1	2.082E+1
-3.503E-1	1.027E+1	2.075E+1
-3.519E-1	1.019E+1	2.075E+1
-3.487E-1	1.014E+1	2.075E+1
-3.454E-1	1.011E+1	2.075E+1
-3.503E-1	1.016E+1	2.085E+1
-3.552E-1	1.010E+1	2.067E+1
-3.519E-1	1.010E+1	2.099E+1
-3.471E-1	1.014E+1	2.082E+1
-3.454E-1	1.021E+1	2.075E+1
-3.503E-1	1.018E+1	2.059E+1
-3.503E-1	1.021E+1	2.062E+1
-3.454E-1	1.018E+1	2.066E+1
-3.471E-1	1.007E+1	2.070E+1
-3.487E-1	1.010E+1	2.063E+1
-3.487E-1	1.018E+1	2.087E+1
-3.471E-1	1.024E+1	2.090E+1
-3.487E-1	1.018E+1	2.079E+1
-3.519E-1	1.012E+1	2.060E+1
-3.503E-1	1.012E+1	2.065E+1
-3.487E-1	1.010E+1	2.073E+1
-3.471E-1	1.017E+1	2.058E+1
-3.503E-1	1.024E+1	2.072E+1
-3.487E-1	1.015E+1	2.087E+1
-3.487E-1	1.024E+1	2.093E+1
-3.471E-1	1.009E+1	2.073E+1
-3.519E-1	1.006E+1	2.060E+1
-3.487E-1	1.013E+1	2.082E+1
-3.519E-1	1.009E+1	2.064E+1
-3.519E-1	1.011E+1	2.087E+1
-3.487E-1	1.024E+1	2.062E+1
-3.471E-1	1.014E+1	2.070E+1
-3.503E-1	1.017E+1	2.061E+1
-3.471E-1	1.005E+1	2.069E+1
-3.471E-1	1.017E+1	2.068E+1
-3.471E-1	1.008E+1	2.054E+1
-3.454E-1	1.016E+1	2.072E+1
-3.471E-1	1.016E+1	2.084E+1
-3.503E-1	1.018E+1	2.091E+1
-3.503E-1	1.009E+1	2.092E+1
-3.519E-1	1.020E+1	2.071E+1
-3.503E-1	1.014E+1	2.078E+1
-3.536E-1	1.023E+1	2.079E+1
-3.536E-1	1.013E+1	2.081E+1
-3.519E-1	1.020E+1	2.082E+1
-3.487E-1	1.005E+1	2.049E+1
-3.519E-1	1.018E+1	2.059E+1
-3.471E-1	1.026E+1	2.078E+1
-3.519E-1	1.014E+1	2.076E+1
-3.503E-1	1.017E+1	2.058E+1
-3.519E-1	1.013E+1	2.071E+1
-3.519E-1	1.016E+1	2.075E+1
-3.487E-1	1.013E+1	2.084E+1
-3.454E-1	1.010E+1	2.066E+1
-3.487E-1	1.013E+1	2.057E+1
-3.519E-1	1.029E+1	2.076E+1
-3.487E-1	1.020E+1	2.069E+1
-3.471E-1	1.019E+1	2.080E+1
-3.487E-1	1.003E+1	2.066E+1
-3.503E-1	1.023E+1	2.062E+1
-3.454E-1	1.014E+1	2.072E+1
-3.471E-1	1.017E+1	2.081E+1
-3.487E-1	1.007E+1	2.067E+1
-3.487E-1	1.020E+1	2.053E+1
-3.454E-1	1.004E+1	2.074E+1
-3.503E-1	1.018E+1	2.072E+1
-3.503E-1	1.010E+1	2.087E+1
-3.519E-1	1.005E+1	2.051E+1
-3.471E-1	1.015E+1	2.057E+1
-3.471E-1	1.024E+1	2.074E+1
-3.487E-1	1.011E+1	2.080E+1
-3.503E-1	1.012E+1	2.068E+1
-3.487E-1	1.021E+1	2.068E+1
-3.471E-1	1.007E+1	2.082E+1
-3.503E-1	1.013E+1	2.073E+1
-3.471E-1	1.012E+1	2.081E+1
-3.487E-1	1.017E+1	2.076E+1
-3.487E-1	1.026E+1	2.072E+1
-3.503E-1	1.016E+1	2.074E+1
-3.487E-1	1.015E+1	2.070E+1
-3.503E-1	1.010E+1	2.073E+1
-3.503E-1	1.027E+1	2.076E+1
-3.503E-1	1.006E+1	2.063E+1
-3.503E-1	1.020E+1	2.075E+1
-3.471E-1	1.010E+1	2.075E+1
-3.454E-1	1.016E+1	2.088E+1
-3.519E-1	1.009E+1	2.077E+1
-3.503E-1	1.020E+1	2.082E+1
-3.471E-1	1.012E+1	2.074E+1
-3.503E-1	1.027E+1	2.063E+1
-3.471E-1	1.008E+1	2.077E+1
-3.503E-1	1.012E+1	2.086E+1
-3.487E-1	1.006E+1	2.057E+1
-3.471E-1	1.027E+1	2.063E+1
-3.519E-1	1.003E+1	2.063E+1
-3.487E-1	1.012E+1	2.068E+1
-3.471E-1	1.014E+1	2.069E+1
-3.487E-1	1.004E+1	2.063E+1
-3.503E-1	1.019E+1	2.051E+1
-3.503E-1	1.013E+1	2.074E+1
-3.503E-1	1.015E+1	2.065E+1
-3.503E-1	1.019E+1	2.069E+1
-3.519E-1	1.009E+1	2.076E+1
-3.519E-1	1.019E+1	2.066E+1
-3.471E-1	1.015E+1	2.055E+1
-3.487E-1	1.017E+1	2.060E+1
-3.487E-1	1.016E+1	2.074E+1
-3.503E-1	1.030E+1	2.070E+1
-3.487E-1	1.011E+1	2.069E+1
-3.503E-1	1.013E+1	2.061E+1
-3.487E-1	1.005E+1	2.089E+1
-3.487E-1	1.015E+1	2.085E+1
-3.471E-1	1.012E+1	2.075E+1
-3.519E-1	1.029E+1	2.069E+1
-3.487E-1	1.022E+1	2.070E+1
-3.519E-1	1.009E+1	2.059E+1
-3.487E-1	1.017E+1	2.082E+1
-3.503E-1	1.007E+1	2.066E+1
-3.487E-1	1.007E+1	2.073E+1
-3.487E-1	1.020E+1	2.080E+1
-3.503E-1	1.030E+1	2.067E+1
-3.471E-1	1.019E+1	2.081E+1
-3.519E-1	1.015E+1	2.068E+1
-3.519E-1	1.019E+1	2.059E+1
-3.503E-1	1.015E+1	2.083E+1
-3.471E-1	1.023E+1	2.075E+1
-3.454E-1	9.991E+0	2.078E+1
-3.503E-1	1.022E+1	2.071E+1
-3.487E-1	1.020E+1	2.082E+1
-3.487E-1	1.009E+1	2.071E+1
-3.519E-1	1.014E+1	2.071E+1
-3.503E-1	1.005E+1	2.056E+1
-3.454E-1	1.020E+1	2.079E+1
-3.487E-1	1.019E+1	2.075E+1
-3.503E-1	1.012E+1	2.086E+1
-3.503E-1	1.012E+1	2.077E+1
-3.471E-1	1.014E+1	2.073E+1
-3.487E-1	1.018E+1	2.053E+1
-3.503E-1	1.026E+1	2.073E+1
-3.503E-1	1.016E+1	2.079E+1
-3.487E-1	1.035E+1	2.071E+1
-3.487E-1	1.016E+1	2.078E+1
-3.503E-1	1.015E+1	2.056E+1
-3.487E-1	1.011E+1	2.079E+1
-3.471E-1	1.022E+1	2.075E+1
-3.471E-1	1.010E+1	2.052E+1
-3.487E-1	1.015E+1	2.065E+1
-3.487E-1	1.014E+1	2.082E+1
-3.471E-1	1.016E+1	2.074E+1
-3.487E-1	1.016E+1	2.063E+1
-3.503E-1	1.022E+1	2.066E+1
-3.519E-1	1.025E+1	2.087E+1
-3.471E-1	1.016E+1	2.081E+1
-3.454E-1	1.018E+1	2.085E+1
-3.503E-1	1.023E+1	2.060E+1
-3.519E-1	1.015E+1	2.065E+1
-3.471E-1	1.020E+1	2.074E+1
-3.454E-1	1.018E+1	2.073E+1
-3.487E-1	1.007E+1	2.075E+1
-3.503E-1	1.006E+1	2.073E+1
-3.487E-1	1.015E+1	2.067E+1
-3.471E-1	1.026E+1	2.088E+1
-3.487E-1	1.008E+1	2.080E+1
-3.503E-1	1.022E+1	2.069E+1
-3.487E-1	1.016E+1	2.076E+1
-3.503E-1	1.019E+1	2.063E+1
-3.503E-1	1.023E+1	2.068E+1
-3.487E-1	1.011E+1	2.062E+1
-3.471E-1	1.025E+1	2.072E+1
-3.471E-1	1.003E+1	2.082E+1
-3.503E-1	1.026E+1	2.075E+1
-3.487E-1	1.022E+1	2.071E+1
-3.471E-1	1.020E+1	2.070E+1
-3.503E-1	1.017E+1	2.077E+1
-3.487E-1	1.028E+1	2.077E+1
-3.503E-1	9.972E+0	2.058E+1
-3.454E-1	1.019E+1	2.052E+1
-3.503E-1	1.032E+1	2.062E+1
-3.503E-1	1.013E+1	2.083E+1
-3.519E-1	1.035E+1	2.083E+1
-3.454E-1	1.011E+1	2.051E+1
-3.487E-1	1.010E+1	2.061E+1
-3.519E-1	1.028E+1	2.065E+1
-3.471E-1	1.011E+1	2.061E+1
-3.503E-1	1.016E+1	2.067E+1
-3.471E-1	1.015E+1	2.057E+1
-3.519E-1	1.017E+1	2.082E+1
-3.487E-1	1.023E+1	2.065E+1
-3.454E-1	1.025E+1	2.066E+1
-3.454E-1	1.017E+1	2.075E+1
-3.503E-1	1.035E+1	2.066E+1
-3.487E-1	1.017E+1	2.074E+1
-3.487E-1	1.021E+1	2.092E+1
-3.471E-1	1.010E+1	2.091E+1
-3.503E-1	1.028E+1	2.069E+1
-3.503E-1	1.026E+1	2.079E+1
-3.487E-1	1.025E+1	2.066E+1
-3.454E-1	1.026E+1	2.057E+1
-3.519E-1	1.020E+1	2.070E+1
-3.487E-1	1.024E+1	2.071E+1
-3.454E-1	1.021E+1	2.079E+1
-3.487E-1	1.023E+1	2.059E+1
-3.503E-1	1.012E+1	2.076E+1
-3.503E-1	1.015E+1	2.083E+1
-3.487E-1	1.019E+1	2.075E+1
-3.487E-1	1.021E+1	2.073E+1
-3.487E-1	1.011E+1	2.089E+1
-3.503E-1	1.016E+1	2.063E+1
-3.471E-1	1.012E+1	2.057E+1
-3.487E-1	1.016E+1	2.064E+1
-3.503E-1	1.013E+1	2.077E+1
-3.471E-1	1.008E+1	2.056E+1
-3.487E-1	1.005E+1	2.050E+1
-3.487E-1	1.012E+1	2.053E+1
-3.487E-1	1.022E+1	2.060E+1
-3.519E-1	1.016E+1	2.071E+1
-3.487E-1	9.959E+0	2.073E+1
-3.487E-1	1.007E+1	2.088E+1
-3.487E-1	1.032E+1	2.076E+1
-3.503E-1	1.023E+1	2.054E+1
-3.487E-1	1.023E+1	2.077E+1
-3.519E-1	1.005E+1	2.082E+1
-3.519E-1	1.015E+1	2.084E+1
-3.503E-1	1.024E+1	2.064E+1
-3.471E-1	1.010E+1	2.062E+1
-3.454E-1	1.027E+1	2.073E+1
-3.487E-1	1.022E+1	2.074E+1
-3.503E-1	1.009E+1	2.069E+1
-3.503E-1	1.012E+1	2.064E+1
-3.454E-1	1.023E+1	2.069E+1
-3.487E-1	1.012E+1	2.078E+1
-3.487E-1	1.013E+1	2.075E+1
-3.487E-1	1.012E+1	2.059E+1
-3.503E-1	1.021E+1	2.069E+1
-3.503E-1	1.026E+1	2.056E+1
-3.487E-1	1.020E+1	2.053E+1
-3.487E-1	1.026E+1	2.065E+1
-3.487E-1	1.009E+1	2.082E+1
-3.503E-1	1.015E+1	2.055E+1
-3.487E-1	1.022E+1	2.070E+1
-3.454E-1	1.016E+1	2.073E+1
-3.503E-1	1.021E+1	2.072E+1
-3.471E-1	1.014E+1	2.056E+1
-3.487E-1	1.015E+1	2.095E+1
-3.487E-1	1.013E+1	2.075E+1
-3.471E-1	1.014E+1	2.082E+1
-3.487E-1	1.012E+1	2.074E+1
-3.487E-1	1.028E+1	2.088E+1
-3.487E-1	1.009E+1	2.060E+1
-3.487E-1	1.019E+1	2.065E+1
-3.519E-1	1.020E+1	2.082E+1
-3.471E-1	1.017E+1	2.073E+1
-3.454E-1	1.014E+1	2.058E+1
-3.471E-1	1.016E+1	2.068E+1
-3.503E-1	1.019E+1	2.072E+1
-3.487E-1	1.020E+1	2.084E+1
-3.471E-1	1.020E+1	2.070E+1
-3.503E-1	1.018E+1	2.072E+1
-3.519E-1	1.021E+1	2.049E+1
-3.487E-1	1.018E+1	2.068E+1
-3.454E-1	1.016E+1	2.072E+1
-3.487E-1	1.024E+1	2.059E+1
-3.519E-1	1.012E+1	2.057E+1
-3.503E-1	1.014E+1	2.087E+1
-3.471E-1	1.017E+1	2.067E+1
-3.487E-1	1.003E+1	2.081E+1
-3.503E-1	1.007E+1	2.066E+1
-3.503E-1	1.001E+1	2.075E+1
-3.471E-1	1.019E+1	2.071E+1
-3.487E-1	1.010E+1	2.074E+1
-3.471E-1	1.017E+1	2.073E+1
-3.487E-1	1.021E+1	2.069E+1
-3.454E-1	1.020E+1	2.072E+1
-3.471E-1	1.026E+1	2.074E+1
-3.471E-1	1.014E+1	2.073E+1
-3.471E-1	1.022E+1	2.084E+1
-3.487E-1	1.014E+1	2.075E+1
-3.471E-1	1.029E+1	2.088E+1
-3.536E-1	1.025E+1	2.070E+1
-3.487E-1	1.028E+1	2.062E+1
-3.454E-1	1.021E+1	2.078E+1
-3.471E-1	1.021E+1	2.072E+1
-3.503E-1	1.019E+1	2.075E+1
-3.519E-1	1.017E+1	2.068E+1
-3.487E-1	1.012E+1	2.076E+1
-3.503E-1	1.013E+1	2.071E+1
-3.471E-1	1.022E+1	2.067E+1
-3.536E-1	1.016E+1	2.061E+1
-3.487E-1	1.022E+1	2.070E+1
-3.487E-1	1.024E+1	2.082E+1
-3.503E-1	1.011E+1	2.067E+1
-3.519E-1	1.011E+1	2.050E+1
-3.487E-1	1.019E+1	2.069E+1
-3.471E-1	1.007E+1	2.075E+1
-3.503E-1	1.015E+1	2.080E+1
-3.519E-1	1.025E+1	2.064E+1
-3.454E-1	1.018E+1	2.059E+1
-3.487E-1	1.015E+1	2.067E+1
-3.519E-1	1.007E+1	2.092E+1
-3.471E-1	1.015E+1	2.097E+1
-3.487E-1	1.021E+1	2.074E+1
-3.487E-1	1.011E+1	2.075E+1
-3.503E-1	1.018E+1	2.081E+1
-3.519E-1	1.024E+1	2.079E+1
-3.454E-1	1.025E+1	2.081E+1
-3.487E-1	1.016E+1	2.064E+1
-3.503E-1	1.029E+1	2.070E+1
-3.503E-1	1.021E+1	2.080E+1
-3.487E-1	1.008E+1	2.083E+1
-3.471E-1	1.016E+1	2.063E+1
-3.536E-1	1.010E+1	2.065E+1
-3.503E-1	1.017E+1	2.084E+1
-3.454E-1	1.009E+1	2.098E+1
-3.487E-1	1.021E+1	2.083E+1
-3.487E-1	1.029E+1	2.077E+1
-3.487E-1	1.008E+1	2.070E+1
-3.471E-1	1.014E+1	2.070E+1
-3.471E-1	1.026E+1	2.065E+1
-3.519E-1	1.011E+1	2.075E+1
-3.487E-1	1.006E+1	2.074E+1
-3.471E-1	1.008E+1	2.077E+1
-3.471E-1	1.013E+1	2.067E+1
-3.503E-1	1.016E+1	2.061E+1
-3.536E-1	1.018E+1	2.072E+1
-3.471E-1	1.012E+1	2.088E+1
-3.487E-1	1.016E+1	2.068E+1
-3.503E-1	1.014E+1	2.078E+1
-3.487E-1	1.005E+1	2.055E+1
-3.487E-1	1.014E+1	2.094E+1
-3.519E-1	1.011E+1	2.081E+1
-3.487E-1	1.014E+1	2.077E+1
-3.487E-1	1.010E+1	2.047E+1
-3.471E-1	1.017E+1	2.065E+1
-3.487E-1	1.012E+1	2.089E+1
-3.503E-1	1.024E+1	2.076E+1
-3.487E-1	1.027E+1	2.079E+1
-3.487E-1	1.013E+1	2.085E+1
-3.454E-1	1.022E+1	2.082E+1
-3.519E-1	1.012E+1	2.082E+1
-3.487E-1	1.033E+1	2.070E+1
-3.471E-1	1.008E+1	2.054E+1
-3.471E-1	1.015E+1	2.061E+1
-3.519E-1	1.008E+1	2.060E+1
-3.503E-1	1.007E+1	2.085E+1
-3.471E-1	1.024E+1	2.075E+1
-3.471E-1	1.012E+1	2.066E+1
-3.487E-1	1.011E+1	2.073E+1
-3.471E-1	1.027E+1	2.076E+1
-3.471E-1	1.009E+1	2.068E+1
-3.471E-1	1.014E+1	2.075E+1
-3.487E-1	1.014E+1	2.080E+1
-3.503E-1	1.013E+1	2.079E+1
-3.487E-1	1.021E+1	2.063E+1
-3.454E-1	1.009E+1	2.074E+1
-3.487E-1	1.002E+1	2.063E+1
-3.503E-1	1.009E+1	2.087E+1
-3.503E-1	1.016E+1	2.073E+1
-3.471E-1	1.018E+1	2.073E+1
-3.454E-1	1.014E+1	2.068E+1
-3.503E-1	1.016E+1	2.063E+1
-3.487E-1	1.028E+1	2.080E+1
-3.454E-1	1.022E+1	2.080E+1
-3.471E-1	1.021E+1	2.064E+1
-3.519E-1	1.018E+1	2.058E+1
-3.487E-1	1.014E+1	2.084E+1
-3.438E-1	1.019E+1	2.078E+1
-3.487E-1	1.005E+1	2.075E+1
-3.487E-1	1.010E+1	2.097E+1
-3.471E-1	1.013E+1	2.092E+1
-3.454E-1	1.020E+1	2.072E+1
-3.503E-1	1.022E+1	2.060E+1
-3.503E-1	1.011E+1	2.060E+1
-3.503E-1	1.010E+1	2.063E+1
-3.471E-1	1.009E+1	2.067E+1
-3.503E-1	1.030E+1	2.057E+1
-3.519E-1	1.020E+1	2.080E+1
-3.471E-1	1.011E+1	2.068E+1
-3.471E-1	1.016E+1	2.061E+1
-3.487E-1	1.003E+1	2.078E+1
-3.503E-1	1.026E+1	2.065E+1
-3.438E-1	1.009E+1	2.056E+1
-3.503E-1	1.029E+1	2.080E+1
-3.487E-1	1.010E+1	2.067E+1
-3.503E-1	1.018E+1	2.081E+1
-3.438E-1	1.022E+1	2.080E+1
-3.487E-1	1.001E+1	2.075E+1
-3.454E-1	1.017E+1	2.077E+1
-3.487E-1	1.007E+1	2.069E+1
-3.503E-1	1.016E+1	2.090E+1
-3.487E-1	1.006E+1	2.074E+1
-3.519E-1	1.016E+1	2.068E+1
-3.519E-1	1.015E+1	2.076E+1
-3.454E-1	1.026E+1	2.087E+1
-3.471E-1	1.012E+1	2.073E+1
-3.471E-1	1.025E+1	2.077E+1
-3.487E-1	1.020E+1	2.071E+1
-3.454E-1	1.024E+1	2.054E+1
-3.471E-1	1.013E+1	2.059E+1
-3.503E-1	1.027E+1	2.065E+1
-3.519E-1	1.029E+1	2.056E+1
-3.471E-1	1.020E+1	2.076E+1
-3.487E-1	1.013E+1	2.069E+1
-3.487E-1	1.016E+1	2.068E+1
-3.519E-1	1.025E+1	2.070E+1
-3.471E-1	1.009E+1	2.057E+1
-3.487E-1	1.016E+1	2.079E+1
-3.503E-1	1.006E+1	2.067E+1
-3.487E-1	1.027E+1	2.080E+1
-3.471E-1	1.028E+1	2.063E+1
-3.487E-1	1.020E+1	2.076E+1
-3.487E-1	1.021E+1	2.066E+1
-3.487E-1	1.028E+1	2.084E+1
-3.454E-1	1.011E+1	2.065E+1
-3.454E-1	1.016E+1	2.058E+1
-3.471E-1	1.015E+1	2.077E+1
-3.536E-1	1.020E+1	2.070E+1
-3.487E-1	1.028E+1	2.088E+1
-3.454E-1	1.006E+1	2.065E+1
-3.487E-1	1.018E+1	2.054E+1
-3.503E-1	1.018E+1	2.056E+1
-3.487E-1	1.027E+1	2.067E+1
-3.471E-1	1.019E+1	2.067E+1
-3.471E-1	1.024E+1	2.082E+1
-3.503E-1	1.018E+1	2.075E+1
-3.471E-1	1.018E+1	2.069E+1
-3.503E-1	1.024E+1	2.075E+1
-3.487E-1	1.018E+1	2.060E+1
-3.471E-1	1.026E+1	2.048E+1
-3.471E-1	1.034E+1	2.075E+1
-3.487E-1	1.010E+1	2.077E+1
-3.487E-1	1.031E+1	2.093E+1
-3.487E-1	1.018E+1	2.054E+1
-3.438E-1	1.027E+1	2.079E+1
-3.454E-1	1.018E+1	2.061E+1
-3.503E-1	1.010E+1	2.060E+1
-3.503E-1	1.022E+1	2.058E+1
-3.471E-1	1.007E+1	2.075E+1
-3.454E-1	1.019E+1	2.070E+1
-3.487E-1	1.022E+1	2.070E+1
-3.487E-1	1.015E+1	2.068E+1
-3.487E-1	1.019E+1	2.078E+1
-3.471E-1	1.008E+1	2.093E+1
-3.503E-1	1.017E+1	2.069E+1
-3.487E-1	1.011E+1	2.061E+1
-3.503E-1	1.012E+1	2.090E+1
-3.471E-1	1.007E+1	2.055E+1
-3.487E-1	1.022E+1	2.083E+1
-3.503E-1	1.028E+1	2.080E+1
-3.454E-1	1.012E+1	2.073E+1
-3.471E-1	1.022E+1	2.075E+1
-3.519E-1	1.012E+1	2.087E+1
-3.487E-1	1.017E+1	2.069E+1
-3.454E-1	1.022E+1	2.075E+1
-3.503E-1	1.027E+1	2.078E+1
-3.519E-1	1.017E+1	2.046E+1
-3.519E-1	9.995E+0	2.072E+1
-3.487E-1	1.017E+1	2.086E+1
-3.503E-1	1.022E+1	2.075E+1
-3.487E-1	1.011E+1	2.064E+1
-3.503E-1	1.031E+1	2.058E+1
-3.471E-1	1.025E+1	2.064E+1
-3.503E-1	1.018E+1	2.070E+1
-3.487E-1	1.014E+1	2.087E+1
-3.487E-1	1.004E+1	2.082E+1
-3.454E-1	1.005E+1	2.098E+1
-3.471E-1	1.014E+1	2.071E+1
-3.487E-1	1.009E+1	2.070E+1
-3.503E-1	1.001E+1	2.065E+1
-3.471E-1	1.020E+1	2.056E+1
-3.454E-1	1.008E+1	2.073E+1
-3.503E-1	1.014E+1	2.071E+1
-3.503E-1	1.025E+1	2.071E+1
-3.487E-1	1.015E+1	2.071E+1
-3.471E-1	1.002E+1	2.076E+1
-3.503E-1	1.016E+1	2.072E+1
-3.503E-1	1.010E+1	2.073E+1
-3.487E-1	1.011E+1	2.077E+1
-3.454E-1	1.022E+1	2.046E+1
-3.487E-1	1.021E+1	2.074E+1
-3.503E-1	1.023E+1	2.096E+1
-3.487E-1	1.009E+1	2.071E+1
-3.438E-1	1.012E+1	2.079E+1
-3.503E-1	1.012E+1	2.070E+1
-3.503E-1	1.014E+1	2.085E+1
-3.454E-1	1.025E+1	2.072E+1
-3.471E-1	1.028E+1	2.070E+1
-3.503E-1	1.020E+1	2.088E+1
-3.487E-1	1.013E+1	2.065E+1
-3.487E-1	1.017E+1	2.077E+1
-3.487E-1	1.006E+1	2.049E+1
-3.519E-1	1.009E+1	2.075E+1
-3.487E-1	1.014E+1	2.078E+1
-3.454E-1	1.022E+1	2.060E+1
-3.487E-1	1.026E+1	2.047E+1
-3.487E-1	1.011E+1	2.059E+1
-3.519E-1	1.019E+1	2.079E+1
-3.471E-1	1.014E+1	2.069E+1
-3.471E-1	1.015E+1	2.051E+1
-3.487E-1	1.024E+1	2.053E+1
-3.487E-1	1.010E+1	2.079E+1
-3.471E-1	1.020E+1	2.069E+1
-3.471E-1	1.019E+1	2.085E+1
-3.503E-1	1.027E+1	2.065E+1
-3.487E-1	1.009E+1	2.055E+1
-3.438E-1	1.012E+1	2.078E+1
-3.454E-1	1.021E+1	2.073E+1
-3.536E-1	1.013E+1	2.069E+1
-3.503E-1	1.027E+1	2.077E+1
-3.454E-1	1.019E+1	2.069E+1
-3.487E-1	9.985E+0	2.078E+1
-3.503E-1	1.022E+1	2.085E+1
-3.438E-1	1.022E+1	2.063E+1
-3.471E-1	1.029E+1	2.077E+1
-3.487E-1	1.013E+1	2.072E+1
-3.487E-1	1.028E+1	2.077E+1
-3.503E-1	1.003E+1	2.069E+1
-3.471E-1	1.021E+1	2.075E+1
-3.503E-1	1.020E+1	2.068E+1
-3.503E-1	1.008E+1	2.063E+1
-3.487E-1	1.016E+1	2.069E+1
-3.471E-1	1.013E+1	2.062E+1
-3.454E-1	1.016E+1	2.056E+1
-3.487E-1	1.007E+1	2.064E+1
-3.503E-1	1.023E+1	2.082E+1
-3.487E-1	1.020E+1	2.090E+1
-3.471E-1	1.020E+1	2.068E+1
-3.471E-1	1.026E+1	2.066E+1
-3.519E-1	1.018E+1	2.086E+1
-3.487E-1	1.022E+1	2.091E+1
-3.487E-1	1.019E+1	2.068E+1
-3.519E-1	1.010E+1	2.069E+1
-3.503E-1	1.015E+1	2.067E+1
-3.503E-1	1.028E+1	2.070E+1
-3.422E-1	1.015E+1	2.074E+1
-3.471E-1	1.019E+1	2.080E+1
-3.471E-1	1.018E+1	2.074E+1
-3.487E-1	1.014E+1	2.063E+1
-3.471E-1	1.019E+1	2.075E+1
-3.503E-1	1.013E+1	2.053E+1
-3.487E-1	1.011E+1	2.057E+1
-3.438E-1	1.017E+1	2.080E+1
-3.487E-1	1.011E+1	2.072E+1
-3.487E-1	1.006E+1	2.071E+1
-3.519E-1	1.005E+1	2.091E+1
-3.454E-1	1.016E+1	2.085E+1
-3.454E-1	1.024E+1	2.079E+1
-3.487E-1	1.025E+1	2.056E+1
-3.471E-1	1.015E+1	2.075E+1
-3.471E-1	1.020E+1	2.072E+1
-3.487E-1	1.026E+1	2.062E+1
-3.471E-1	1.024E+1	2.058E+1
-3.471E-1	1.027E+1	2.063E+1
-3.454E-1	1.023E+1	2.085E+1
-3.503E-1	1.018E+1	2.070E+1
-3.503E-1	1.021E+1	2.074E+1
-3.487E-1	1.017E+1	2.084E+1
-3.471E-1	1.007E+1	2.068E+1
-3.471E-1	1.010E+1	2.065E+1
-3.503E-1	1.012E+1	2.056E+1
-3.503E-1	1.015E+1	2.057E+1
-3.471E-1	1.014E+1	2.083E+1
-3.487E-1	1.016E+1	2.056E+1
-3.487E-1	1.020E+1	2.082E+1
-3.471E-1	1.012E+1	2.073E+1
-3.487E-1	1.019E+1	2.066E+1
-3.454E-1	1.022E+1	2.077E+1
-3.487E-1	1.025E+1	2.080E+1
-3.487E-1	1.002E+1	2.059E+1
-3.471E-1	1.020E+1	2.083E+1
-3.471E-1	1.024E+1	2.077E+1
-3.487E-1	1.025E+1	2.077E+1
-3.487E-1	1.021E+1	2.067E+1
-3.471E-1	1.014E+1	2.053E+1
-3.471E-1	1.000E+1	2.083E+1
-3.487E-1	1.020E+1	2.072E+1
-3.487E-1	1.016E+1	2.070E+1
-3.454E-1	1.016E+1	2.058E+1
-3.471E-1	1.015E+1	2.054E+1
-3.487E-1	1.019E+1	2.068E+1
-3.487E-1	1.006E+1	2.081E+1
-3.487E-1	1.024E+1	2.050E+1
-3.454E-1	1.014E+1	2.071E+1
-3.503E-1	1.020E+1	2.060E+1
-3.503E-1	1.011E+1	2.079E+1
-3.454E-1	1.021E+1	2.062E+1
-3.471E-1	1.007E+1	2.063E+1
-3.519E-1	1.028E+1	2.061E+1
-3.471E-1	1.014E+1	2.079E+1
-3.438E-1	1.007E+1	2.075E+1
-3.487E-1	1.028E+1	2.055E+1
-3.519E-1	1.029E+1	2.063E+1
-3.503E-1	1.010E+1	2.062E+1
-3.471E-1	1.017E+1	2.065E+1
-3.454E-1	1.013E+1	2.063E+1
-3.536E-1	1.018E+1	2.053E+1
-3.487E-1	1.007E+1	2.060E+1
-3.503E-1	1.006E+1	2.058E+1
-3.471E-1	1.010E+1	2.069E+1
-3.471E-1	1.025E+1	2.058E+1
-3.487E-1	1.028E+1	2.078E+1
-3.503E-1	1.026E+1	2.064E+1
-3.471E-1	1.010E+1	2.083E+1
-3.471E-1	1.015E+1	2.104E+1
-3.519E-1	1.021E+1	2.074E+1
-3.454E-1	1.010E+1	2.056E+1
-3.471E-1	1.015E+1	2.071E+1
-3.471E-1	1.022E+1	2.086E+1
-3.503E-1	1.021E+1	2.067E+1
-3.487E-1	1.011E+1	2.060E+1
-3.454E-1	1.011E+1	2.081E+1
-3.503E-1	1.019E+1	2.067E+1
-3.503E-1	1.020E+1	2.070E+1
-3.454E-1	1.018E+1	2.051E+1
-3.487E-1	1.019E+1	2.067E+1
-3.471E-1	1.022E+1	2.067E+1
-3.503E-1	1.018E+1	2.088E+1
-3.471E-1	1.022E+1	2.088E+1
-3.471E-1	1.007E+1	2.068E+1
-3.471E-1	1.006E+1	2.069E+1
-3.487E-1	1.019E+1	2.052E+1
-3.487E-1	1.012E+1	2.050E+1
-3.454E-1	1.012E+1	2.074E+1
-3.503E-1	1.025E+1	2.061E+1
-3.487E-1	1.021E+1	2.059E+1
-3.454E-1	1.012E+1	2.075E+1
-3.471E-1	1.013E+1	2.049E+1
-3.503E-1	1.022E+1	2.073E+1
-3.519E-1	1.017E+1	2.077E+1
-3.487E-1	1.019E+1	2.070E+1
-3.471E-1	1.022E+1	2.069E+1
-3.487E-1	1.022E+1	2.071E+1
-3.519E-1	1.024E+1	2.066E+1
-3.471E-1	1.020E+1	2.086E+1
-3.471E-1	1.012E+1	2.051E+1
-3.454E-1	1.009E+1	2.057E+1
-3.503E-1	1.020E+1	2.063E+1
-3.471E-1	1.013E+1	2.082E+1
-3.454E-1	1.019E+1	2.059E+1
-3.487E-1	1.021E+1	2.075E+1
-3.471E-1	1.015E+1	2.057E+1
-3.471E-1	1.016E+1	2.090E+1
-3.487E-1	1.013E+1	2.075E+1
-3.503E-1	1.025E+1	2.066E+1
-3.519E-1	1.022E+1	2.057E+1
-3.487E-1	1.003E+1	2.072E+1
-3.487E-1	1.027E+1	2.095E+1
-3.503E-1	1.010E+1	2.062E+1
-3.519E-1	1.010E+1	2.064E+1
-3.454E-1	1.008E+1	2.066E+1
-3.471E-1	1.005E+1	2.062E+1
-3.503E-1	1.009E+1	2.059E+1
-3.503E-1	1.014E+1	2.063E+1
-3.454E-1	1.015E+1	2.069E+1
-3.438E-1	1.019E+1	2.073E+1
-3.487E-1	1.012E+1	2.068E+1
-3.519E-1	1.019E+1	2.061E+1
-3.454E-1	1.020E+1	2.073E+1
-3.471E-1	1.032E+1	2.064E+1
-3.471E-1	1.004E+1	2.069E+1
-3.487E-1	1.027E+1	2.085E+1
-3.471E-1	1.017E+1	2.075E+1
-3.471E-1	1.010E+1	2.064E+1
-3.454E-1	1.019E+1	2.056E+1
-3.519E-1	1.015E+1	2.072E+1
-3.471E-1	1.018E+1	2.099E+1
-3.503E-1	1.020E+1	2.067E+1
-3.454E-1	1.025E+1	2.068E+1
-3.487E-1	1.030E+1	2.093E+1
-3.487E-1	1.008E+1	2.076E+1
-3.487E-1	1.021E+1	2.082E+1
-3.471E-1	1.018E+1	2.074E+1
-3.519E-1	1.018E+1	2.065E+1
-3.454E-1	1.011E+1	2.071E+1
-3.487E-1	1.016E+1	2.063E+1
-3.487E-1	1.025E+1	2.082E+1
-3.487E-1	1.013E+1	2.072E+1
-3.487E-1	1.022E+1	2.065E+1
-3.487E-1	1.012E+1	2.067E+1
-3.487E-1	1.024E+1	2.071E+1
-3.487E-1	1.021E+1	2.066E+1
-3.471E-1	1.025E+1	2.071E+1
-3.471E-1	1.013E+1	2.067E+1
-3.471E-1	1.022E+1	2.072E+1
-3.454E-1	1.001E+1	2.064E+1
-3.471E-1	1.021E+1	2.054E+1
-3.487E-1	1.019E+1	2.058E+1
-3.471E-1	1.018E+1	2.065E+1
-3.503E-1	1.011E+1	2.073E+1
-3.487E-1	1.012E+1	2.050E+1
-3.471E-1	1.002E+1	2.074E+1
-3.487E-1	1.031E+1	2.071E+1
-3.487E-1	1.021E+1	2.059E+1
-3.471E-1	1.014E+1	2.088E+1
-3.471E-1	1.019E+1	2.068E+1
-3.519E-1	1.016E+1	2.075E+1
-3.519E-1	1.018E+1	2.077E+1
-3.487E-1	1.015E+1	2.062E+1
-3.471E-1	1.008E+1	2.080E+1
-3.471E-1	1.013E+1	2.067E+1
-3.503E-1	1.012E+1	2.073E+1
-3.471E-1	1.008E+1	2.085E+1
-3.471E-1	1.010E+1	2.077E+1
-3.503E-1	1.017E+1	2.049E+1
-3.487E-1	1.016E+1	2.069E+1
-3.471E-1	1.027E+1	2.063E+1
-3.454E-1	1.025E+1	2.080E+1
-3.519E-1	1.007E+1	2.071E+1
-3.471E-1	1.019E+1	2.087E+1
-3.471E-1	1.026E+1	2.065E+1
-3.471E-1	1.023E+1	2.054E+1
-3.454E-1	1.024E+1	2.065E+1
-3.454E-1	1.003E+1	2.080E+1
-3.487E-1	1.022E+1	2.067E+1
-3.454E-1	1.003E+1	2.075E+1
-3.487E-1	1.019E+1	2.078E+1
-3.503E-1	1.001E+1	2.069E+1
-3.454E-1	1.016E+1	2.064E+1
-3.454E-1	1.017E+1	2.075E+1
-3.487E-1	1.015E+1	2.072E+1
-3.471E-1	1.023E+1	2.072E+1
-3.471E-1	1.018E+1	2.065E+1
-3.471E-1	1.029E+1	2.064E+1
-3.503E-1	1.011E+1	2.084E+1
-3.503E-1	1.017E+1	2.083E+1
-3.487E-1	1.021E+1	2.080E+1
-3.487E-1	1.007E+1	2.070E+1
-3.487E-1	1.016E+1	2.053E+1
-3.487E-1	1.015E+1	2.051E+1
-3.454E-1	1.013E+1	2.066E+1
-3.471E-1	1.004E+1	2.082E+1
-3.487E-1	1.023E+1	2.077E+1
-3.503E-1	1.003E+1	2.069E+1
-3.503E-1	1.006E+1	2.061E+1
-3.454E-1	1.002E+1	2.084E+1
-3.471E-1	1.002E+1	2.073E+1
-3.503E-1	1.014E+1	2.069E+1
-3.487E-1	1.005E+1	2.062E+1
-3.454E-1	1.018E+1	2.079E+1
-3.503E-1	1.024E+1	2.061E+1
-3.503E-1	1.014E+1	2.073E+1
-3.471E-1	1.008E+1	2.062E+1
-3.454E-1	1.006E+1	2.063E+1
-3.471E-1	1.019E+1	2.060E+1
-3.503E-1	1.013E+1	2.075E+1
-3.471E-1	1.014E+1	2.061E+1
-3.454E-1	1.008E+1	2.063E+1
-3.487E-1	1.019E+1	2.058E+1
-3.471E-1	1.015E+1	2.086E+1
-3.471E-1	1.008E+1	2.073E+1
-3.471E-1	1.018E+1	2.066E+1
-3.487E-1	1.018E+1	2.072E+1
-3.487E-1	1.013E+1	2.074E+1
-3.471E-1	1.022E+1	2.076E+1
-3.471E-1	1.017E+1	2.063E+1
-3.471E-1	1.015E+1	2.068E+1
-3.519E-1	1.012E+1	2.074E+1
-3.487E-1	1.029E+1	2.057E+1
-3.471E-1	1.012E+1	2.076E+1
-3.503E-1	1.012E+1	2.074E+1
-3.471E-1	1.012E+1	2.080E+1
-3.454E-1	1.010E+1	2.070E+1
-3.471E-1	1.016E+1	2.063E+1
-3.503E-1	1.009E+1	2.086E+1
-3.503E-1	1.008E+1	2.069E+1
-3.487E-1	1.026E+1	2.071E+1
-3.503E-1	1.001E+1	2.075E+1
-3.471E-1	1.018E+1	2.075E+1
-3.503E-1	1.021E+1	2.075E+1
-3.471E-1	1.019E+1	2.062E+1
-3.471E-1	1.012E+1	2.079E+1
-3.503E-1	1.008E+1	2.070E+1
-3.487E-1	1.024E+1	2.066E+1
-3.487E-1	1.012E+1	2.068E+1
-3.438E-1	1.021E+1	2.075E+1
-3.487E-1	1.010E+1	2.068E+1
-3.503E-1	1.015E+1	2.061E+1
-3.454E-1	1.009E+1	2.065E+1
-3.471E-1	1.001E+1	2.068E+1
-3.487E-1	1.008E+1	2.079E+1
-3.487E-1	1.019E+1	2.076E+1
-3.503E-1	1.026E+1	2.053E+1
-3.503E-1	1.017E+1	2.059E+1
-3.487E-1	1.022E+1	2.075E+1
-3.503E-1	1.010E+1	2.069E+1
-3.471E-1	1.018E+1	2.074E+1
-3.454E-1	1.017E+1	2.068E+1
-3.471E-1	1.016E+1	2.075E+1
-3.503E-1	1.032E+1	2.050E+1
-3.471E-1	1.015E+1	2.048E+1
-3.438E-1	1.009E+1	2.073E+1
-3.471E-1	1.015E+1	2.071E+1
-3.487E-1	1.017E+1	2.056E+1
-3.471E-1	1.011E+1	2.092E+1
-3.471E-1	1.011E+1	2.072E+1
-3.519E-1	1.015E+1	2.070E+1
-3.519E-1	1.022E+1	2.066E+1
-3.487E-1	1.008E+1	2.073E+1
-3.471E-1	1.021E+1	2.063E+1
-3.503E-1	1.022E+1	2.067E+1
-3.503E-1	1.016E+1	2.079E+1
-3.454E-1	1.022E+1	2.077E+1
-3.471E-1	1.011E+1	2.052E+1
-3.487E-1	1.030E+1	2.057E+1
-3.519E-1	1.018E+1	2.070E+1
-3.471E-1	1.017E+1	2.072E+1
-3.471E-1	1.017E+1	2.066E+1
-3.503E-1	1.017E+1	2.057E+1
-3.487E-1	1.009E+1	2.069E+1
-3.487E-1	1.022E+1	2.068E+1
-3.487E-1	1.008E+1	2.063E+1
-3.503E-1	1.022E+1	2.064E+1
-3.487E-1	1.015E+1	2.070E+1
-3.471E-1	1.015E+1	2.075E+1
-3.454E-1	1.019E+1	2.079E+1
-3.454E-1	1.029E+1	2.068E+1
-3.519E-1	1.018E+1	2.075E+1
-3.454E-1	1.025E+1	2.061E+1
-3.454E-1	1.002E+1	2.068E+1
-3.471E-1	1.023E+1	2.084E+1
-3.503E-1	1.026E+1	2.064E+1
-3.471E-1	1.016E+1	2.067E+1
-3.503E-1	1.021E+1	2.083E+1
-3.503E-1	1.019E+1	2.065E+1
-3.503E-1	1.008E+1	2.067E+1
-3.487E-1	1.021E+1	2.055E+1
-3.487E-1	1.031E+1	2.073E+1
-3.487E-1	1.024E+1	2.069E+1
-3.503E-1	1.003E+1	2.063E+1
-3.454E-1	1.012E+1	2.068E+1
-3.471E-1	1.006E+1	2.081E+1
-3.487E-1	1.020E+1	2.056E+1
-3.503E-1	1.011E+1	2.076E+1
-3.438E-1	1.021E+1	2.074E+1
-3.471E-1	1.015E+1	2.076E+1
-3.454E-1	1.020E+1	2.068E+1
-3.503E-1	1.014E+1	2.065E+1
-3.454E-1	1.013E+1	2.059E+1
-3.454E-1	1.023E+1	2.051E+1
-3.487E-1	1.017E+1	2.047E+1
-3.503E-1	1.010E+1	2.069E+1
-3.454E-1	1.016E+1	2.078E+1
-3.519E-1	1.008E+1	2.059E+1
-3.503E-1	1.020E+1	2.076E+1
-3.503E-1	1.017E+1	2.075E+1
-3.454E-1	1.016E+1	2.079E+1
-3.471E-1	1.016E+1	2.053E+1
-3.487E-1	1.017E+1	2.077E+1
-3.487E-1	1.022E+1	2.047E+1
-3.487E-1	1.030E+1	2.071E+1
-3.471E-1	1.023E+1	2.058E+1
-3.454E-1	1.024E+1	2.063E+1
-3.471E-1	1.023E+1	2.061E+1
-3.471E-1	1.014E+1	2.068E+1
-3.471E-1	1.015E+1	2.073E+1
-3.471E-1	1.026E+1	2.060E+1
-3.519E-1	1.022E+1	2.071E+1
-3.454E-1	1.011E+1	2.062E+1
-3.487E-1	1.009E+1	2.056E+1
-3.536E-1	1.028E+1	2.080E+1
-3.536E-1	1.020E+1	2.057E+1
-3.487E-1	1.020E+1	2.055E+1
-3.487E-1	1.008E+1	2.058E+1
-3.503E-1	1.010E+1	2.069E+1
-3.503E-1	1.016E+1	2.065E+1
-3.487E-1	1.014E+1	2.069E+1
-3.471E-1	1.015E+1	2.059E+1
-3.503E-1	1.009E+1	2.075E+1
-3.503E-1	9.998E+0	2.078E+1
-3.471E-1	1.022E+1	2.063E+1
-3.471E-1	1.016E+1	2.064E+1
-3.503E-1	1.026E+1	2.050E+1
-3.503E-1	1.028E+1	2.077E+1
-3.487E-1	9.991E+0	2.074E+1
-3.454E-1	1.010E+1	2.065E+1
-3.503E-1	1.010E+1	2.052E+1
-3.519E-1	1.006E+1	2.066E+1
-3.454E-1	1.018E+1	2.060E+1
-3.487E-1	1.008E+1	2.073E+1
-3.487E-1	1.005E+1	2.071E+1
-3.487E-1	1.018E+1	2.066E+1
-3.454E-1	1.017E+1	2.075E+1
-3.471E-1	9.995E+0	2.060E+1
-3.454E-1	9.962E+0	2.074E+1
-3.487E-1	1.029E+1	2.071E+1
-3.471E-1	1.016E+1	2.084E+1
-3.471E-1	1.008E+1	2.074E+1
-3.471E-1	1.019E+1	2.070E+1
-3.487E-1	1.012E+1	2.086E+1
-3.471E-1	1.014E+1	2.056E+1
-3.487E-1	1.029E+1	2.076E+1
-3.503E-1	9.975E+0	2.075E+1
-3.503E-1	1.015E+1	2.044E+1
-3.487E-1	1.012E+1	2.071E+1
-3.471E-1	1.024E+1	2.072E+1
-3.471E-1	1.016E+1	2.060E+1
-3.487E-1	1.019E+1	2.067E+1
-3.471E-1	1.023E+1	2.072E+1
-3.471E-1	1.021E+1	2.055E+1
-3.487E-1	1.027E+1	2.043E+1
-3.487E-1	1.018E+1	2.053E+1
-3.454E-1	1.012E+1	2.086E+1
-3.471E-1	1.009E+1	2.079E+1
-3.487E-1	1.004E+1	2.067E+1
-3.503E-1	1.035E+1	2.069E+1
-3.471E-1	1.018E+1	2.064E+1
-3.487E-1	1.012E+1	2.063E+1
-3.487E-1	1.015E+1	2.069E+1
-3.487E-1	1.018E+1	2.074E+1
-3.471E-1	1.022E+1	2.060E+1
-3.471E-1	1.028E+1	2.065E+1
-3.503E-1	1.026E+1	2.081E+1
-3.503E-1	1.008E+1	2.060E+1
-3.471E-1	1.024E+1	2.065E+1
-3.487E-1	1.023E+1	2.087E+1
-3.487E-1	1.012E+1	2.064E+1
-3.503E-1	1.018E+1	2.052E+1
-3.487E-1	1.025E+1	2.075E+1
-3.438E-1	1.020E+1	2.054E+1
-3.471E-1	1.015E+1	2.069E+1
-3.503E-1	1.007E+1	2.069E+1
-3.487E-1	1.021E+1	2.060E+1
-3.454E-1	1.013E+1	2.076E+1
-3.487E-1	1.018E+1	2.088E+1
-3.536E-1	1.026E+1	2.063E+1
-3.487E-1	1.023E+1	2.083E+1
-3.487E-1	1.031E+1	2.062E+1
-3.471E-1	1.002E+1	2.051E+1
-3.487E-1	1.021E+1	2.072E+1
-3.471E-1	1.020E+1	2.069E+1
-3.454E-1	1.008E+1	2.079E+1
-3.487E-1	1.025E+1	2.070E+1
-3.519E-1	1.016E+1	2.068E+1
-3.471E-1	1.024E+1	2.066E+1
-3.471E-1	1.010E+1	2.068E+1
-3.503E-1	1.008E+1	2.067E+1
-3.487E-1	1.019E+1	2.071E+1
-3.471E-1	1.017E+1	2.058E+1
-3.487E-1	1.011E+1	2.081E+1
-3.503E-1	1.012E+1	2.072E+1
-3.487E-1	1.012E+1	2.074E+1
-3.454E-1	1.008E+1	2.060E+1
-3.471E-1	1.022E+1	2.069E+1
-3.487E-1	1.003E+1	2.069E+1
-3.487E-1	1.012E+1	2.073E+1
-3.454E-1	1.010E+1	2.080E+1
-3.471E-1	1.020E+1	2.070E+1
-3.487E-1	1.011E+1	2.061E+1
-3.471E-1	1.020E+1	2.067E+1
-3.471E-1	1.016E+1	2.055E+1
-3.471E-1	1.007E+1	2.080E+1
-3.487E-1	9.988E+0	2.077E+1
-3.519E-1	1.010E+1	2.046E+1
-3.471E-1	1.027E+1	2.086E+1
-3.471E-1	1.021E+1	2.068E+1
-3.471E-1	1.007E+1	2.067E+1
-3.471E-1	1.011E+1	2.065E+1
-3.438E-1	1.018E+1	2.066E+1
-3.454E-1	1.017E+1	2.058E+1
-3.438E-1	1.018E+1	2.077E+1
-3.503E-1	1.010E+1	2.063E+1
-3.471E-1	1.007E+1	2.072E+1
-3.471E-1	1.022E+1	2.060E+1
-3.471E-1	1.014E+1	2.067E+1
-3.503E-1	1.008E+1	2.063E+1
-3.471E-1	1.012E+1	2.052E+1
-3.471E-1	1.015E+1	2.063E+1
-3.487E-1	1.014E+1	2.075E+1
-3.487E-1	1.006E+1	2.063E+1
-3.471E-1	1.005E+1	2.076E+1
-3.471E-1	1.023E+1	2.082E+1
-3.503E-1	1.027E+1	2.052E+1
-3.503E-1	1.013E+1	2.069E+1
-3.438E-1	1.015E+1	2.057E+1
-3.487E-1	1.011E+1	2.065E+1
-3.487E-1	1.008E+1	2.065E+1
-3.503E-1	1.011E+1	2.069E+1
-3.503E-1	1.018E+1	2.063E+1
-3.487E-1	1.011E+1	2.053E+1
-3.487E-1	1.022E+1	2.072E+1
-3.487E-1	1.006E+1	2.076E+1
-3.438E-1	1.020E+1	2.055E+1
-3.487E-1	1.019E+1	2.068E+1
-3.487E-1	1.023E+1	2.064E+1
-3.471E-1	1.010E+1	2.073E+1
-3.471E-1	1.010E+1	2.060E+1
-3.471E-1	1.011E+1	2.070E+1
-3.471E-1	1.028E+1	2.068E+1
-3.503E-1	1.027E+1	2.067E+1
-3.487E-1	1.013E+1	2.055E+1
-3.454E-1	1.005E+1	2.069E+1
-3.503E-1	1.019E+1	2.073E+1
-3.503E-1	1.012E+1	2.064E+1
-3.471E-1	1.012E+1	2.065E+1
-3.471E-1	1.008E+1	2.067E+1
-3.471E-1	1.011E+1	2.066E+1
-3.487E-1	1.013E+1	2.057E+1
-3.454E-1	1.018E+1	2.055E+1
-3.487E-1	1.011E+1	2.049E+1
-3.503E-1	1.019E+1	2.075E+1
-3.503E-1	1.020E+1	2.072E+1
-3.454E-1	1.013E+1	2.072E+1
-3.471E-1	1.014E+1	2.073E+1
-3.487E-1	1.011E+1	2.074E+1
-3.487E-1	1.012E+1	2.070E+1
-3.454E-1	1.012E+1	2.080E+1
-3.471E-1	1.030E+1	2.065E+1
-3.487E-1	1.022E+1	2.067E+1
-3.503E-1	1.007E+1	2.070E+1
-3.487E-1	1.022E+1	2.059E+1
-3.438E-1	1.013E+1	2.063E+1
-3.471E-1	1.013E+1	2.069E+1
-3.471E-1	1.010E+1	2.063E+1
-3.487E-1	1.010E+1	2.065E+1
-3.438E-1	1.022E+1	2.071E+1
-3.471E-1	1.019E+1	2.050E+1
-3.503E-1	1.016E+1	2.077E+1
-3.471E-1	1.023E+1	2.075E+1
-3.487E-1	1.019E+1	2.073E+1
-3.454E-1	1.016E+1	2.055E+1
-3.519E-1	1.027E+1	2.076E+1
-3.487E-1	1.016E+1	2.073E+1
-3.471E-1	1.014E+1	2.059E+1
-3.454E-1	1.013E+1	2.080E+1
-3.487E-1	1.015E+1	2.058E+1
-3.438E-1	1.010E+1	2.084E+1
-3.454E-1	1.027E+1	2.071E+1
-3.487E-1	1.025E+1	2.048E+1
-3.503E-1	1.018E+1	2.068E+1
-3.519E-1	1.022E+1	2.061E+1
-3.471E-1	1.009E+1	2.061E+1
-3.454E-1	1.018E+1	2.060E+1
-3.471E-1	1.015E+1	2.079E+1
-3.454E-1	1.011E+1	2.069E+1
-3.454E-1	1.018E+1	2.070E+1
-3.487E-1	1.024E+1	2.074E+1
-3.519E-1	1.021E+1	2.057E+1
-3.503E-1	1.022E+1	2.070E+1
-3.454E-1	1.020E+1	2.076E+1
-3.454E-1	1.006E+1	2.070E+1
-3.487E-1	1.013E+1	2.074E+1
-3.471E-1	1.025E+1	2.061E+1
-3.487E-1	1.017E+1	2.065E+1
-3.487E-1	1.008E+1	2.059E+1
-3.503E-1	1.011E+1	2.063E+1
-3.454E-1	1.019E+1	2.065E+1
-3.454E-1	1.010E+1	2.071E+1
-3.487E-1	1.018E+1	2.070E+1
-3.519E-1	1.023E+1	2.065E+1
-3.471E-1	1.005E+1	2.082E+1
-3.454E-1	1.014E+1	2.062E+1
-3.454E-1	1.020E+1	2.067E+1
-3.487E-1	1.021E+1	2.061E+1
-3.454E-1	1.009E+1	2.049E+1
-3.471E-1	1.006E+1	2.068E+1
-3.487E-1	1.016E+1	2.076E+1
-3.487E-1	1.020E+1	2.078E+1
-3.487E-1	1.008E+1	2.074E+1
-3.487E-1	1.027E+1	2.086E+1
-3.503E-1	1.012E+1	2.077E+1
-3.503E-1	1.010E+1	2.072E+1
-3.487E-1	1.025E+1	2.055E+1
-3.454E-1	1.019E+1	2.059E+1
-3.487E-1	1.005E+1	2.050E+1
-3.519E-1	1.017E+1	2.052E+1
-3.471E-1	1.016E+1	2.064E+1
-3.471E-1	1.011E+1	2.077E+1
-3.487E-1	1.017E+1	2.070E+1
-3.487E-1	1.017E+1	2.047E+1
-3.471E-1	1.016E+1	2.078E+1
-3.471E-1	1.007E+1	2.056E+1
-3.487E-1	1.008E+1	2.072E+1
-3.487E-1	1.011E+1	2.081E+1
-3.471E-1	1.011E+1	2.067E+1
-3.454E-1	1.024E+1	2.073E+1
-3.487E-1	1.021E+1	2.067E+1
-3.487E-1	1.007E+1	2.073E+1
-3.471E-1	1.010E+1	2.070E+1
-3.471E-1	1.020E+1	2.065E+1
-3.454E-1	1.024E+1	2.060E+1
-3.503E-1	1.020E+1	2.072E+1
-3.471E-1	1.022E+1	2.078E+1
-3.471E-1	1.015E+1	2.068E+1
-3.487E-1	1.019E+1	2.044E+1
-3.487E-1	1.003E+1	2.053E+1
-3.471E-1	1.015E+1	2.062E+1
-3.471E-1	1.026E+1	2.060E+1
-3.503E-1	1.006E+1	2.068E+1
-3.487E-1	1.014E+1	2.082E+1
-3.487E-1	1.036E+1	2.056E+1
-3.471E-1	1.003E+1	2.068E+1
-3.503E-1	1.024E+1	2.064E+1
-3.471E-1	1.011E+1	2.048E+1
-3.487E-1	1.016E+1	2.061E+1
-3.454E-1	1.011E+1	2.064E+1
-3.487E-1	1.002E+1	2.079E+1
-3.519E-1	1.012E+1	2.058E+1
-3.454E-1	1.015E+1	2.072E+1
-3.471E-1	1.004E+1	2.059E+1
-3.487E-1	1.013E+1	2.072E+1
-3.487E-1	1.010E+1	2.080E+1
-3.487E-1	1.014E+1	2.076E+1
-3.471E-1	1.008E+1	2.065E+1
-3.487E-1	1.011E+1	2.063E+1
-3.487E-1	1.027E+1	2.044E+1
-3.454E-1	1.015E+1	2.066E+1
-3.471E-1	1.010E+1	2.063E+1
-3.503E-1	1.003E+1	2.070E+1
-3.471E-1	1.019E+1	2.050E+1
-3.471E-1	1.022E+1	2.072E+1
-3.487E-1	1.013E+1	2.070E+1
-3.487E-1	1.010E+1	2.075E+1
-3.487E-1	1.021E+1	2.066E+1
-3.471E-1	1.018E+1	2.068E+1
-3.438E-1	1.018E+1	2.053E+1
-3.471E-1	1.008E+1	2.065E+1
-3.487E-1	1.012E+1	2.084E+1
-3.487E-1	1.014E+1	2.070E+1
-3.454E-1	1.010E+1	2.084E+1
-3.487E-1	1.010E+1	2.063E+1
-3.503E-1	1.012E+1	2.073E+1
-3.487E-1	1.012E+1	2.057E+1
-3.471E-1	1.012E+1	2.074E+1
-3.503E-1	1.004E+1	2.061E+1
-3.503E-1	1.018E+1	2.073E+1
-3.471E-1	1.023E+1	2.061E+1
-3.487E-1	1.012E+1	2.070E+1
-3.454E-1	1.016E+1	2.062E+1
-3.487E-1	1.021E+1	2.069E+1
-3.503E-1	1.015E+1	2.092E+1
-3.471E-1	1.024E+1	2.083E+1
-3.487E-1	1.023E+1	2.079E+1
-3.503E-1	9.985E+0	2.067E+1
-3.519E-1	1.004E+1	2.065E+1
-3.454E-1	1.013E+1	2.061E+1
-3.438E-1	1.022E+1	2.062E+1
-3.519E-1	1.013E+1	2.073E+1
-3.487E-1	1.022E+1	2.050E+1
-3.471E-1	1.024E+1	2.054E+1
-3.454E-1	1.020E+1	2.068E+1
-3.471E-1	1.009E+1	2.078E+1
-3.471E-1	1.007E+1	2.067E+1
-3.471E-1	1.003E+1	2.072E+1
-3.471E-1	1.014E+1	2.077E+1
-3.519E-1	1.019E+1	2.050E+1
-3.471E-1	1.010E+1	2.069E+1
-3.471E-1	1.028E+1	2.081E+1
-3.487E-1	1.021E+1	2.051E+1
-3.471E-1	1.020E+1	2.053E+1
-3.471E-1	1.021E+1	2.093E+1
-3.487E-1	1.017E+1	2.067E+1
-3.454E-1	1.021E+1	2.052E+1
-3.519E-1	1.027E+1	2.073E+1
-3.487E-1	1.008E+1	2.077E+1
-3.471E-1	1.017E+1	2.064E+1
-3.471E-1	1.022E+1	2.084E+1
-3.503E-1	1.021E+1	2.050E+1
-3.454E-1	1.012E+1	2.070E+1
-3.454E-1	1.011E+1	2.062E+1
-3.487E-1	1.008E+1	2.067E+1
-3.487E-1	1.012E+1	2.069E+1
-3.487E-1	1.020E+1	2.063E+1
-3.438E-1	1.014E+1	2.077E+1
-3.454E-1	1.004E+1	2.070E+1
-3.519E-1	1.003E+1	2.072E+1
-3.487E-1	1.032E+1	2.074E+1
-3.471E-1	1.026E+1	2.051E+1
-3.471E-1	1.024E+1	2.066E+1
-3.519E-1	1.025E+1	2.068E+1
-3.454E-1	1.010E+1	2.065E+1
-3.471E-1	1.018E+1	2.077E+1
-3.471E-1	1.020E+1	2.058E+1
-3.503E-1	1.023E+1	2.063E+1
-3.454E-1	1.017E+1	2.067E+1
-3.438E-1	1.011E+1	2.071E+1
-3.471E-1	1.019E+1	2.074E+1
-3.487E-1	1.010E+1	2.052E+1
-3.503E-1	1.011E+1	2.059E+1
-3.471E-1	1.019E+1	2.053E+1
-3.503E-1	1.019E+1	2.072E+1
-3.471E-1	1.014E+1	2.075E+1
-3.487E-1	1.006E+1	2.067E+1
-3.471E-1	1.015E+1	2.067E+1
-3.471E-1	1.026E+1	2.063E+1
-3.454E-1	1.016E+1	2.053E+1
-3.454E-1	1.014E+1	2.056E+1
-3.471E-1	1.017E+1	2.075E+1
-3.503E-1	1.008E+1	2.076E+1
-3.503E-1	1.019E+1	2.072E+1
-3.503E-1	1.027E+1	2.072E+1
-3.454E-1	1.018E+1	2.067E+1
-3.471E-1	1.015E+1	2.051E+1
-3.471E-1	1.014E+1	2.067E+1
-3.471E-1	1.010E+1	2.060E+1
-3.454E-1	1.014E+1	2.069E+1
-3.454E-1	1.016E+1	2.056E+1
-3.503E-1	1.015E+1	2.075E+1
-3.471E-1	1.015E+1	2.054E+1
-3.454E-1	1.003E+1	2.077E+1
-3.487E-1	1.018E+1	2.054E+1
-3.519E-1	1.021E+1	2.068E+1
-3.487E-1	1.015E+1	2.070E+1
-3.471E-1	1.011E+1	2.075E+1
-3.487E-1	1.022E+1	2.066E+1
-3.471E-1	1.022E+1	2.064E+1
-3.503E-1	1.018E+1	2.062E+1
-3.487E-1	1.023E+1	2.063E+1
-3.487E-1	1.024E+1	2.062E+1
-3.503E-1	1.022E+1	2.054E+1
-3.471E-1	1.001E+1	2.053E+1
-3.471E-1	1.021E+1	2.069E+1
-3.487E-1	1.011E+1	2.067E+1
-3.471E-1	1.002E+1	2.064E+1
-3.487E-1	1.016E+1	2.062E+1
-3.471E-1	1.019E+1	2.080E+1
-3.503E-1	1.014E+1	2.059E+1
-3.503E-1	1.021E+1	2.058E+1
-3.471E-1	1.014E+1	2.065E+1
-3.454E-1	1.015E+1	2.061E+1
-3.471E-1	1.011E+1	2.087E+1
-3.487E-1	1.025E+1	2.054E+1
-3.487E-1	1.018E+1	2.053E+1
-3.454E-1	1.017E+1	2.052E+1
-3.471E-1	1.015E+1	2.065E+1
-3.503E-1	1.027E+1	2.063E+1
-3.487E-1	1.014E+1	2.058E+1
-3.454E-1	1.012E+1	2.062E+1
-3.471E-1	1.022E+1	2.069E+1
-3.503E-1	1.024E+1	2.079E+1
-3.487E-1	1.016E+1	2.070E+1
-3.471E-1	1.014E+1	2.056E+1
-3.454E-1	1.013E+1	2.072E+1
-3.487E-1	1.018E+1	2.066E+1
-3.503E-1	1.028E+1	2.051E+1
-3.471E-1	1.012E+1	2.066E+1
-3.471E-1	1.012E+1	2.073E+1
-3.503E-1	1.010E+1	2.065E+1
-3.503E-1	1.022E+1	2.058E+1
-3.471E-1	1.011E+1	2.076E+1
-3.471E-1	1.016E+1	2.058E+1
-3.487E-1	1.006E+1	2.065E+1
-3.454E-1	1.028E+1	2.069E+1
-3.471E-1	1.019E+1	2.074E+1
-3.471E-1	1.004E+1	2.059E+1
-3.503E-1	1.021E+1	2.064E+1
-3.503E-1	1.025E+1	2.074E+1
-3.454E-1	1.027E+1	2.059E+1
-3.487E-1	1.010E+1	2.075E+1
-3.503E-1	1.010E+1	2.057E+1
-3.454E-1	1.005E+1	2.076E+1
-3.471E-1	1.004E+1	2.071E+1
-3.454E-1	1.016E+1	2.065E+1
-3.471E-1	1.018E+1	2.088E+1
-3.471E-1	1.016E+1	2.064E+1
-3.471E-1	1.013E+1	2.065E+1
-3.471E-1	1.005E+1	2.059E+1
-3.487E-1	1.009E+1	2.076E+1
-3.471E-1	1.009E+1	2.064E+1
-3.487E-1	1.018E+1	2.071E+1
-3.503E-1	1.011E+1	2.060E+1
-3.519E-1	1.020E+1	2.083E+1
-3.471E-1	1.007E+1	2.074E+1
-3.487E-1	1.020E+1	2.086E+1
-3.471E-1	1.010E+1	2.063E+1
-3.519E-1	1.015E+1	2.073E+1
-3.487E-1	1.015E+1	2.056E+1
-3.454E-1	1.007E+1	2.072E+1
-3.503E-1	1.009E+1	2.052E+1
-3.487E-1	1.019E+1	2.071E+1
-3.487E-1	1.018E+1	2.063E+1
-3.471E-1	1.023E+1	2.084E+1
-3.454E-1	1.014E+1	2.066E+1
-3.487E-1	1.020E+1	2.058E+1
-3.487E-1	1.008E+1	2.074E+1
-3.471E-1	1.017E+1	2.061E+1
-3.503E-1	1.023E+1	2.068E+1
-3.536E-1	1.029E+1	2.060E+1
-3.471E-1	1.021E+1	2.080E+1
-3.454E-1	1.020E+1	2.053E+1
-3.503E-1	1.017E+1	2.089E+1
-3.519E-1	1.023E+1	2.073E+1
-3.487E-1	1.008E+1	2.077E+1
-3.471E-1	1.006E+1	2.067E+1
-3.454E-1	1.022E+1	2.059E+1
-3.503E-1	1.017E+1	2.052E+1
-3.487E-1	1.014E+1	2.067E+1
-3.454E-1	1.019E+1	2.075E+1
-3.487E-1	1.020E+1	2.071E+1
-3.487E-1	1.016E+1	2.061E+1
-3.471E-1	1.008E+1	2.063E+1
-3.438E-1	1.022E+1	2.048E+1
-3.487E-1	1.029E+1	2.071E+1
-3.503E-1	1.019E+1	2.080E+1
-3.503E-1	1.022E+1	2.064E+1
-3.487E-1	1.010E+1	2.072E+1
-3.503E-1	1.026E+1	2.070E+1
-3.503E-1	1.022E+1	2.077E+1
-3.487E-1	1.019E+1	2.061E+1
-3.454E-1	1.011E+1	2.069E+1
-3.454E-1	1.018E+1	2.044E+1
-3.487E-1	1.011E+1	2.062E+1
-3.471E-1	1.018E+1	2.059E+1
-3.471E-1	1.015E+1	2.062E+1
-3.454E-1	1.013E+1	2.059E+1
-3.487E-1	1.028E+1	2.073E+1
-3.471E-1	1.023E+1	2.055E+1
-3.438E-1	1.011E+1	2.063E+1
-3.487E-1	1.008E+1	2.066E+1
-3.519E-1	1.013E+1	2.077E+1
-3.471E-1	1.005E+1	2.065E+1
-3.471E-1	1.025E+1	2.074E+1
-3.471E-1	1.015E+1	2.069E+1
-3.503E-1	1.009E+1	2.068E+1
-3.471E-1	1.013E+1	2.076E+1
-3.471E-1	1.023E+1	2.056E+1
-3.454E-1	1.013E+1	2.061E+1
-3.454E-1	1.028E+1	2.063E+1
-3.487E-1	1.016E+1	2.075E+1
-3.454E-1	1.017E+1	2.054E+1
-3.438E-1	1.024E+1	2.050E+1
-3.487E-1	1.022E+1	2.063E+1
-3.471E-1	1.017E+1	2.051E+1
-3.487E-1	1.022E+1	2.064E+1
-3.454E-1	1.009E+1	2.062E+1
-3.487E-1	1.012E+1	2.081E+1
-3.454E-1	1.026E+1	2.078E+1
-3.487E-1	1.013E+1	2.086E+1
-3.487E-1	1.010E+1	2.074E+1
-3.503E-1	1.021E+1	2.075E+1
-3.487E-1	1.015E+1	2.066E+1
-3.471E-1	1.019E+1	2.054E+1
-3.487E-1	1.018E+1	2.081E+1
-3.487E-1	1.027E+1	2.083E+1
-3.503E-1	1.021E+1	2.077E+1
-3.471E-1	1.013E+1	2.074E+1
-3.487E-1	1.002E+1	2.065E+1
-3.471E-1	1.024E+1	2.079E+1
-3.454E-1	1.018E+1	2.062E+1
-3.454E-1	1.015E+1	2.072E+1
-3.471E-1	1.015E+1	2.063E+1
-3.471E-1	1.002E+1	2.065E+1
-3.454E-1	1.014E+1	2.073E+1
-3.487E-1	1.023E+1	2.061E+1
-3.487E-1	1.022E+1	2.074E+1
-3.487E-1	1.015E+1	2.082E+1
-3.487E-1	1.016E+1	2.051E+1
-3.438E-1	1.020E+1	2.064E+1
-3.471E-1	1.004E+1	2.072E+1
-3.503E-1	1.016E+1	2.058E+1
-3.487E-1	1.015E+1	2.070E+1
-3.438E-1	1.009E+1	2.066E+1
-3.487E-1	1.010E+1	2.064E+1
-3.503E-1	1.007E+1	2.075E+1
-3.471E-1	1.018E+1	2.056E+1
-3.487E-1	1.015E+1	2.056E+1
-3.438E-1	1.019E+1	2.063E+1
-3.519E-1	1.014E+1	2.075E+1
-3.487E-1	1.020E+1	2.067E+1
-3.454E-1	1.005E+1	2.058E+1
-3.454E-1	1.022E+1	2.066E+1
-3.519E-1	1.015E+1	2.068E+1
-3.503E-1	1.011E+1	2.072E+1
-3.471E-1	1.012E+1	2.040E+1
-3.471E-1	1.009E+1	2.067E+1
-3.487E-1	1.023E+1	2.066E+1
-3.487E-1	1.010E+1	2.056E+1
-3.471E-1	1.024E+1	2.071E+1
-3.471E-1	1.014E+1	2.065E+1
-3.487E-1	1.018E+1	2.073E+1
-3.487E-1	1.023E+1	2.046E+1
-3.454E-1	1.019E+1	2.062E+1
-3.487E-1	1.017E+1	2.058E+1
-3.487E-1	1.018E+1	2.075E+1
-3.471E-1	1.034E+1	2.085E+1
-3.454E-1	1.018E+1	2.062E+1
-3.471E-1	1.021E+1	2.069E+1
-3.454E-1	1.012E+1	2.074E+1
-3.487E-1	1.015E+1	2.086E+1
-3.454E-1	1.016E+1	2.086E+1
-3.471E-1	1.009E+1	2.065E+1
-3.454E-1	1.007E+1	2.072E+1
-3.471E-1	9.959E+0	2.057E+1
-3.454E-1	1.006E+1	2.077E+1
-3.454E-1	1.011E+1	2.084E+1
-3.487E-1	1.012E+1	2.057E+1
-3.471E-1	1.030E+1	2.068E+1
-3.454E-1	1.018E+1	2.060E+1
-3.471E-1	1.009E+1	2.063E+1
-3.487E-1	1.024E+1	2.064E+1
-3.471E-1	1.016E+1	2.066E+1
-3.454E-1	1.014E+1	2.060E+1
-3.471E-1	1.017E+1	2.050E+1
-3.471E-1	1.013E+1	2.073E+1
-3.487E-1	1.011E+1	2.077E+1
-3.454E-1	1.017E+1	2.071E+1
-3.503E-1	1.014E+1	2.075E+1
-3.454E-1	1.021E+1	2.079E+1
-3.471E-1	1.020E+1	2.061E+1
-3.454E-1	1.010E+1	2.084E+1
-3.503E-1	1.018E+1	2.061E+1
-3.503E-1	1.021E+1	2.076E+1
-3.503E-1	1.009E+1	2.060E+1
-3.471E-1	1.026E+1	2.070E+1
-3.471E-1	1.011E+1	2.071E+1
-3.487E-1	1.021E+1	2.050E+1
-3.487E-1	1.013E+1	2.061E+1
-3.471E-1	1.016E+1	2.061E+1
-3.487E-1	1.024E+1	2.053E+1
-3.503E-1	1.014E+1	2.060E+1
-3.487E-1	1.011E+1	2.072E+1
-3.454E-1	1.010E+1	2.068E+1
-3.471E-1	1.012E+1	2.069E+1
-3.503E-1	1.003E+1	2.052E+1
-3.487E-1	1.004E+1	2.065E+1
-3.471E-1	1.009E+1	2.071E+1
-3.471E-1	1.022E+1	2.063E+1
-3.487E-1	1.009E+1	2.063E+1
-3.487E-1	1.011E+1	2.063E+1
-3.471E-1	1.015E+1	2.076E+1
-3.471E-1	1.014E+1	2.073E+1
-3.487E-1	1.014E+1	2.067E+1
-3.487E-1	1.018E+1	2.075E+1
-3.487E-1	1.018E+1	2.079E+1
-3.454E-1	1.013E+1	2.073E+1
-3.487E-1	1.009E+1	2.059E+1
-3.471E-1	9.969E+0	2.064E+1
-3.471E-1	1.016E+1	2.071E+1
-3.471E-1	1.004E+1	2.056E+1
-3.471E-1	1.008E+1	2.075E+1
-3.487E-1	1.029E+1	2.072E+1
-3.438E-1	1.019E+1	2.081E+1
-3.487E-1	1.013E+1	2.079E+1
-3.471E-1	1.001E+1	2.074E+1
-3.487E-1	1.017E+1	2.061E+1
-3.471E-1	1.021E+1	2.054E+1
-3.471E-1	1.015E+1	2.075E+1
-3.487E-1	1.023E+1	2.055E+1
-3.471E-1	1.009E+1	2.065E+1
-3.454E-1	1.023E+1	2.062E+1
-3.471E-1	1.010E+1	2.054E+1
-3.503E-1	1.005E+1	2.072E+1
-3.471E-1	1.013E+1	2.075E+1
-3.471E-1	1.017E+1	2.068E+1
-3.454E-1	1.016E+1	2.073E+1
-3.503E-1	1.021E+1	2.081E+1
-3.471E-1	1.010E+1	2.057E+1
-3.471E-1	1.018E+1	2.067E+1
-3.487E-1	1.011E+1	2.048E+1
-3.471E-1	1.014E+1	2.064E+1
-3.454E-1	1.017E+1	2.069E+1
-3.471E-1	1.015E+1	2.060E+1
-3.438E-1	1.011E+1	2.063E+1
-3.471E-1	1.010E+1	2.069E+1
-3.487E-1	1.013E+1	2.074E+1
-3.471E-1	1.008E+1	2.061E+1
-3.471E-1	1.021E+1	2.063E+1
-3.487E-1	1.020E+1	2.069E+1
-3.471E-1	1.021E+1	2.066E+1
-3.454E-1	1.010E+1	2.063E+1
-3.471E-1	1.022E+1	2.073E+1
-3.503E-1	1.015E+1	2.064E+1
-3.471E-1	1.023E+1	2.072E+1
-3.438E-1	1.017E+1	2.078E+1
-3.471E-1	1.024E+1	2.061E+1
-3.487E-1	1.014E+1	2.075E+1
-3.471E-1	1.025E+1	2.061E+1
-3.438E-1	1.009E+1	2.057E+1
-3.471E-1	1.016E+1	2.069E+1
-3.487E-1	1.022E+1	2.075E+1
-3.454E-1	1.013E+1	2.048E+1
-3.487E-1	1.014E+1	2.048E+1
-3.471E-1	1.018E+1	2.076E+1
-3.519E-1	1.020E+1	2.065E+1
-3.471E-1	1.024E+1	2.072E+1
-3.471E-1	1.016E+1	2.075E+1
-3.438E-1	1.020E+1	2.065E+1
-3.503E-1	1.009E+1	2.077E+1
-3.471E-1	1.016E+1	2.066E+1
-3.471E-1	1.015E+1	2.066E+1
-3.471E-1	1.011E+1	2.074E+1
-3.519E-1	1.012E+1	2.082E+1
-3.503E-1	1.006E+1	2.092E+1
-3.487E-1	1.011E+1	2.083E+1
[truncated: 93,957 more rows]
