# Supplementary material for: Improved ANAP incorporation and VCF analysis reveal details of P2X7 current facilitation and a limited conformational interplay between ATP binding and the intracellular ballast domain
Source: eLife. 2023 Jan 4;12:e82479. doi: 10.7554/eLife.82479 (PMC9859053; doi:10.7554/eLife.82479)
Supplement: Figure 3—figure supplement 3—source data 2. [file elife-82479-fig3-figsupp3-data2.zip › Figure-3_figure-supplement-3_source-data-2/Cys-Ala-constructs/k05/13.csv]

-4.862E-2	8.502E+0	1.551E+1
-4.538E-2	8.464E+0	1.559E+1
-4.700E-2	8.506E+0	1.548E+1
-5.187E-2	8.399E+0	1.558E+1
-4.700E-2	8.476E+0	1.542E+1
-4.700E-2	8.395E+0	1.543E+1
-4.862E-2	8.447E+0	1.533E+1
-5.025E-2	8.327E+0	1.556E+1
-4.862E-2	8.360E+0	1.548E+1
-4.862E-2	8.444E+0	1.549E+1
-4.862E-2	8.412E+0	1.566E+1
-4.862E-2	8.415E+0	1.552E+1
-4.538E-2	8.425E+0	1.557E+1
-4.700E-2	8.295E+0	1.541E+1
-5.025E-2	8.434E+0	1.555E+1
-5.025E-2	8.425E+0	1.555E+1
-5.187E-2	8.412E+0	1.544E+1
-5.025E-2	8.483E+0	1.536E+1
-5.187E-2	8.347E+0	1.538E+1
-5.187E-2	8.532E+0	1.562E+1
-4.538E-2	8.489E+0	1.551E+1
-4.862E-2	8.506E+0	1.556E+1
-5.025E-2	8.418E+0	1.559E+1
-5.025E-2	8.545E+0	1.564E+1
-4.700E-2	8.399E+0	1.550E+1
-4.862E-2	8.356E+0	1.554E+1
-5.187E-2	8.318E+0	1.535E+1
-5.025E-2	8.512E+0	1.543E+1
-4.538E-2	8.327E+0	1.560E+1
-4.862E-2	8.525E+0	1.561E+1
-4.862E-2	8.379E+0	1.556E+1
-5.025E-2	8.305E+0	1.553E+1
-4.700E-2	8.496E+0	1.548E+1
-5.025E-2	8.369E+0	1.551E+1
-4.862E-2	8.318E+0	1.563E+1
-5.025E-2	8.262E+0	1.548E+1
-4.700E-2	8.438E+0	1.549E+1
-4.862E-2	8.519E+0	1.538E+1
-5.187E-2	8.327E+0	1.550E+1
-4.700E-2	8.386E+0	1.553E+1
-4.538E-2	8.428E+0	1.562E+1
-5.025E-2	8.438E+0	1.557E+1
-5.025E-2	8.438E+0	1.566E+1
-4.862E-2	8.418E+0	1.549E+1
-4.700E-2	8.431E+0	1.560E+1
-4.862E-2	8.392E+0	1.561E+1
-5.187E-2	8.525E+0	1.558E+1
-4.862E-2	8.486E+0	1.558E+1
-4.700E-2	8.376E+0	1.543E+1
-4.700E-2	8.402E+0	1.554E+1
-5.025E-2	8.395E+0	1.548E+1
-5.025E-2	8.379E+0	1.555E+1
-4.700E-2	8.457E+0	1.563E+1
-4.700E-2	8.418E+0	1.546E+1
-5.187E-2	8.386E+0	1.549E+1
-4.862E-2	8.425E+0	1.559E+1
-4.538E-2	8.444E+0	1.545E+1
-4.862E-2	8.366E+0	1.530E+1
-5.025E-2	8.532E+0	1.545E+1
-4.862E-2	8.392E+0	1.545E+1
-4.700E-2	8.457E+0	1.532E+1
-4.862E-2	8.392E+0	1.550E+1
-5.187E-2	8.425E+0	1.554E+1
-5.025E-2	8.425E+0	1.545E+1
-4.376E-2	8.412E+0	1.555E+1
-4.700E-2	8.405E+0	1.572E+1
-5.025E-2	8.334E+0	1.540E+1
-5.025E-2	8.363E+0	1.551E+1
-4.700E-2	8.512E+0	1.554E+1
-5.025E-2	8.236E+0	1.551E+1
-4.862E-2	8.405E+0	1.548E+1
-5.187E-2	8.389E+0	1.547E+1
-4.538E-2	8.457E+0	1.548E+1
-5.025E-2	8.522E+0	1.553E+1
-4.862E-2	8.519E+0	1.540E+1
-5.187E-2	8.366E+0	1.561E+1
-4.700E-2	8.506E+0	1.557E+1
-4.862E-2	8.337E+0	1.556E+1
-5.025E-2	8.415E+0	1.547E+1
-5.025E-2	8.493E+0	1.553E+1
-4.862E-2	8.308E+0	1.575E+1
-4.862E-2	8.460E+0	1.547E+1
-4.862E-2	8.538E+0	1.545E+1
-4.862E-2	8.347E+0	1.562E+1
-4.700E-2	8.489E+0	1.548E+1
-4.538E-2	8.451E+0	1.541E+1
-5.025E-2	8.502E+0	1.554E+1
-4.700E-2	8.405E+0	1.555E+1
-4.538E-2	8.502E+0	1.548E+1
-4.862E-2	8.460E+0	1.562E+1
-5.187E-2	8.460E+0	1.554E+1
-5.025E-2	8.292E+0	1.550E+1
-4.862E-2	8.327E+0	1.559E+1
-4.700E-2	8.561E+0	1.534E+1
-5.349E-2	8.386E+0	1.541E+1
-5.349E-2	8.444E+0	1.557E+1
-5.025E-2	8.382E+0	1.562E+1
-4.700E-2	8.464E+0	1.556E+1
-5.187E-2	8.353E+0	1.559E+1
-4.862E-2	8.486E+0	1.556E+1
-4.700E-2	8.444E+0	1.548E+1
-4.700E-2	8.460E+0	1.550E+1
-4.862E-2	8.421E+0	1.553E+1
-4.862E-2	8.392E+0	1.552E+1
-4.700E-2	8.373E+0	1.561E+1
-4.862E-2	8.428E+0	1.564E+1
-4.862E-2	8.379E+0	1.554E+1
-4.862E-2	8.532E+0	1.567E+1
-4.862E-2	8.444E+0	1.560E+1
-4.700E-2	8.392E+0	1.544E+1
-4.862E-2	8.360E+0	1.554E+1
-4.862E-2	8.353E+0	1.556E+1
-4.538E-2	8.476E+0	1.550E+1
-4.700E-2	8.392E+0	1.569E+1
-5.187E-2	8.451E+0	1.550E+1
-4.862E-2	8.392E+0	1.551E+1
-4.700E-2	8.499E+0	1.541E+1
-4.700E-2	8.373E+0	1.540E+1
-5.187E-2	8.389E+0	1.560E+1
-5.025E-2	8.369E+0	1.542E+1
-4.862E-2	8.438E+0	1.543E+1
-4.538E-2	8.431E+0	1.543E+1
-5.025E-2	8.428E+0	1.549E+1
-5.025E-2	8.606E+0	1.538E+1
-4.700E-2	8.421E+0	1.573E+1
-4.700E-2	8.493E+0	1.553E+1
-5.187E-2	8.350E+0	1.556E+1
-4.862E-2	8.421E+0	1.544E+1
-4.862E-2	8.480E+0	1.562E+1
-4.700E-2	8.350E+0	1.548E+1
-5.025E-2	8.366E+0	1.559E+1
-4.862E-2	8.522E+0	1.559E+1
-4.700E-2	8.444E+0	1.552E+1
-4.862E-2	8.392E+0	1.555E+1
-5.025E-2	8.528E+0	1.556E+1
-4.700E-2	8.515E+0	1.532E+1
-4.700E-2	8.373E+0	1.559E+1
-4.700E-2	8.408E+0	1.550E+1
-4.862E-2	8.489E+0	1.550E+1
-5.025E-2	8.402E+0	1.545E+1
-4.538E-2	8.447E+0	1.551E+1
-4.862E-2	8.428E+0	1.541E+1
-4.700E-2	8.399E+0	1.572E+1
-5.025E-2	8.334E+0	1.555E+1
-4.700E-2	8.379E+0	1.541E+1
-4.862E-2	8.395E+0	1.563E+1
-5.187E-2	8.502E+0	1.549E+1
-4.538E-2	8.502E+0	1.566E+1
-4.700E-2	8.551E+0	1.555E+1
-4.862E-2	8.428E+0	1.562E+1
-5.025E-2	8.476E+0	1.564E+1
-4.700E-2	8.415E+0	1.550E+1
-4.538E-2	8.438E+0	1.557E+1
-4.700E-2	8.532E+0	1.550E+1
-5.187E-2	8.308E+0	1.548E+1
-5.025E-2	8.509E+0	1.558E+1
-4.862E-2	8.405E+0	1.551E+1
-4.700E-2	8.350E+0	1.550E+1
-4.700E-2	8.428E+0	1.551E+1
-5.025E-2	8.444E+0	1.557E+1
-4.376E-2	8.412E+0	1.551E+1
-4.700E-2	8.337E+0	1.555E+1
-5.025E-2	8.609E+0	1.545E+1
-4.700E-2	8.353E+0	1.544E+1
-4.700E-2	8.334E+0	1.558E+1
-4.376E-2	8.399E+0	1.557E+1
-4.700E-2	8.389E+0	1.564E+1
-4.862E-2	8.509E+0	1.553E+1
-4.700E-2	8.480E+0	1.550E+1
-4.538E-2	8.402E+0	1.561E+1
-4.862E-2	8.415E+0	1.542E+1
-4.862E-2	8.564E+0	1.554E+1
-4.376E-2	8.428E+0	1.554E+1
-4.862E-2	8.311E+0	1.566E+1
-5.025E-2	8.412E+0	1.531E+1
-5.025E-2	8.373E+0	1.567E+1
-4.376E-2	8.447E+0	1.555E+1
-4.862E-2	8.451E+0	1.543E+1
-4.862E-2	8.421E+0	1.555E+1
-5.025E-2	8.447E+0	1.556E+1
-4.700E-2	8.337E+0	1.539E+1
-4.700E-2	8.376E+0	1.555E+1
-5.025E-2	8.405E+0	1.544E+1
-4.862E-2	8.506E+0	1.554E+1
-4.862E-2	8.499E+0	1.546E+1
-4.700E-2	8.272E+0	1.544E+1
-4.862E-2	8.386E+0	1.549E+1
-4.862E-2	8.428E+0	1.552E+1
-4.376E-2	8.473E+0	1.553E+1
-4.700E-2	8.444E+0	1.555E+1
-5.187E-2	8.489E+0	1.559E+1
-5.025E-2	8.476E+0	1.541E+1
-4.700E-2	8.428E+0	1.549E+1
-4.862E-2	8.399E+0	1.554E+1
-5.025E-2	8.431E+0	1.555E+1
-4.862E-2	8.438E+0	1.546E+1
-4.538E-2	8.438E+0	1.549E+1
-4.862E-2	8.460E+0	1.544E+1
-4.700E-2	8.532E+0	1.561E+1
-4.700E-2	8.347E+0	1.546E+1
-4.700E-2	8.451E+0	1.547E+1
-4.862E-2	8.356E+0	1.541E+1
-5.187E-2	8.454E+0	1.539E+1
-4.700E-2	8.366E+0	1.553E+1
-5.025E-2	8.392E+0	1.558E+1
-5.025E-2	8.428E+0	1.556E+1
-5.349E-2	8.541E+0	1.557E+1
-5.187E-2	8.334E+0	1.552E+1
-4.862E-2	8.402E+0	1.557E+1
-4.700E-2	8.415E+0	1.546E+1
-4.862E-2	8.343E+0	1.547E+1
-5.025E-2	8.564E+0	1.555E+1
-4.538E-2	8.421E+0	1.546E+1
-4.862E-2	8.519E+0	1.543E+1
-5.025E-2	8.311E+0	1.536E+1
-5.025E-2	8.399E+0	1.548E+1
-4.700E-2	8.451E+0	1.559E+1
-4.700E-2	8.373E+0	1.544E+1
-5.025E-2	8.441E+0	1.553E+1
-4.862E-2	8.457E+0	1.552E+1
-4.862E-2	8.334E+0	1.536E+1
-5.025E-2	8.405E+0	1.548E+1
-5.025E-2	8.282E+0	1.547E+1
-5.349E-2	8.538E+0	1.546E+1
-4.538E-2	8.522E+0	1.550E+1
-4.862E-2	8.441E+0	1.533E+1
-5.025E-2	8.418E+0	1.550E+1
-5.025E-2	8.399E+0	1.547E+1
-4.700E-2	8.340E+0	1.560E+1
-4.862E-2	8.425E+0	1.543E+1
-5.187E-2	8.541E+0	1.560E+1
-5.025E-2	8.363E+0	1.559E+1
-4.538E-2	8.480E+0	1.554E+1
-5.025E-2	8.405E+0	1.559E+1
-4.862E-2	8.373E+0	1.538E+1
-5.025E-2	8.476E+0	1.553E+1
-4.700E-2	8.464E+0	1.555E+1
-4.700E-2	8.441E+0	1.559E+1
-4.862E-2	8.457E+0	1.553E+1
-5.025E-2	8.470E+0	1.543E+1
-4.700E-2	8.444E+0	1.546E+1
-4.700E-2	8.415E+0	1.544E+1
-4.862E-2	8.480E+0	1.542E+1
-5.025E-2	8.515E+0	1.538E+1
-4.538E-2	8.483E+0	1.553E+1
-4.862E-2	8.331E+0	1.539E+1
-5.025E-2	8.438E+0	1.555E+1
-4.862E-2	8.421E+0	1.557E+1
-4.700E-2	8.421E+0	1.554E+1
-4.538E-2	8.587E+0	1.560E+1
-5.025E-2	8.379E+0	1.542E+1
-5.025E-2	8.428E+0	1.554E+1
-4.700E-2	8.444E+0	1.541E+1
-4.538E-2	8.473E+0	1.543E+1
-4.862E-2	8.515E+0	1.548E+1
-5.025E-2	8.347E+0	1.560E+1
-4.538E-2	8.392E+0	1.557E+1
-4.862E-2	8.292E+0	1.551E+1
-4.862E-2	8.360E+0	1.555E+1
-4.700E-2	8.408E+0	1.556E+1
-4.700E-2	8.431E+0	1.557E+1
-4.700E-2	8.353E+0	1.551E+1
-5.025E-2	8.493E+0	1.534E+1
-4.700E-2	8.412E+0	1.553E+1
-4.700E-2	8.425E+0	1.538E+1
-4.538E-2	8.369E+0	1.550E+1
-5.187E-2	8.399E+0	1.560E+1
-4.862E-2	8.363E+0	1.562E+1
-4.700E-2	8.438E+0	1.546E+1
-4.862E-2	8.356E+0	1.541E+1
-5.025E-2	8.454E+0	1.549E+1
-4.700E-2	8.376E+0	1.556E+1
-4.538E-2	8.350E+0	1.562E+1
-5.025E-2	8.444E+0	1.551E+1
-4.862E-2	8.538E+0	1.561E+1
-4.538E-2	8.421E+0	1.555E+1
-5.025E-2	8.428E+0	1.562E+1
-4.862E-2	8.343E+0	1.536E+1
-5.025E-2	8.425E+0	1.555E+1
-5.025E-2	8.405E+0	1.563E+1
-4.538E-2	8.522E+0	1.549E+1
-4.538E-2	8.366E+0	1.558E+1
-5.187E-2	8.493E+0	1.546E+1
-4.538E-2	8.376E+0	1.552E+1
-4.700E-2	8.470E+0	1.539E+1
-4.862E-2	8.353E+0	1.543E+1
-4.862E-2	8.399E+0	1.558E+1
-5.025E-2	8.425E+0	1.544E+1
-4.538E-2	8.356E+0	1.569E+1
-4.538E-2	8.476E+0	1.547E+1
-5.187E-2	8.464E+0	1.536E+1
-4.862E-2	8.480E+0	1.548E+1
-4.700E-2	8.509E+0	1.548E+1
-4.700E-2	8.496E+0	1.551E+1
-5.025E-2	8.421E+0	1.559E+1
-4.862E-2	8.334E+0	1.548E+1
-4.862E-2	8.493E+0	1.545E+1
-4.700E-2	8.415E+0	1.558E+1
-5.187E-2	8.457E+0	1.552E+1
-4.862E-2	8.418E+0	1.557E+1
-4.700E-2	8.395E+0	1.555E+1
-4.700E-2	8.486E+0	1.530E+1
-5.025E-2	8.486E+0	1.555E+1
-5.025E-2	8.334E+0	1.538E+1
-4.700E-2	8.486E+0	1.545E+1
-4.376E-2	8.418E+0	1.561E+1
-5.187E-2	8.376E+0	1.566E+1
-4.862E-2	8.425E+0	1.561E+1
-4.862E-2	8.402E+0	1.543E+1
-5.025E-2	8.438E+0	1.551E+1
-4.700E-2	8.447E+0	1.545E+1
-4.700E-2	8.305E+0	1.552E+1
-4.700E-2	8.421E+0	1.539E+1
-4.700E-2	8.382E+0	1.548E+1
-5.025E-2	8.350E+0	1.558E+1
-4.538E-2	8.483E+0	1.551E+1
-4.700E-2	8.421E+0	1.552E+1
-4.538E-2	8.366E+0	1.538E+1
-4.862E-2	8.382E+0	1.555E+1
-5.025E-2	8.486E+0	1.540E+1
-4.700E-2	8.379E+0	1.554E+1
-4.376E-2	8.386E+0	1.549E+1
-5.187E-2	8.493E+0	1.564E+1
-4.862E-2	8.483E+0	1.552E+1
-4.700E-2	8.363E+0	1.564E+1
-4.700E-2	8.386E+0	1.555E+1
-5.025E-2	8.356E+0	1.531E+1
-4.862E-2	8.399E+0	1.539E+1
-4.538E-2	8.460E+0	1.547E+1
-4.538E-2	8.321E+0	1.532E+1
-5.187E-2	8.415E+0	1.560E+1
-5.025E-2	8.538E+0	1.556E+1
-4.538E-2	8.425E+0	1.551E+1
-4.700E-2	8.376E+0	1.548E+1
-4.862E-2	8.386E+0	1.564E+1
-4.862E-2	8.356E+0	1.536E+1
-4.700E-2	8.418E+0	1.560E+1
-4.862E-2	8.457E+0	1.541E+1
-5.025E-2	8.460E+0	1.541E+1
-4.862E-2	8.444E+0	1.544E+1
-4.700E-2	8.408E+0	1.538E+1
-5.025E-2	8.369E+0	1.550E+1
-5.349E-2	8.499E+0	1.547E+1
-4.700E-2	8.382E+0	1.538E+1
-4.538E-2	8.467E+0	1.544E+1
-5.025E-2	8.389E+0	1.536E+1
-5.025E-2	8.431E+0	1.551E+1
-4.862E-2	8.476E+0	1.550E+1
-4.538E-2	8.366E+0	1.547E+1
-4.862E-2	8.340E+0	1.542E+1
-5.025E-2	8.376E+0	1.548E+1
-4.700E-2	8.382E+0	1.562E+1
-4.700E-2	8.331E+0	1.540E+1
-4.700E-2	8.616E+0	1.531E+1
-5.025E-2	8.444E+0	1.531E+1
-4.862E-2	8.389E+0	1.565E+1
-4.700E-2	8.386E+0	1.539E+1
-4.700E-2	8.343E+0	1.569E+1
-5.025E-2	8.454E+0	1.555E+1
-5.187E-2	8.311E+0	1.537E+1
-4.862E-2	8.408E+0	1.549E+1
-4.700E-2	8.382E+0	1.548E+1
-5.025E-2	8.464E+0	1.548E+1
-5.025E-2	8.389E+0	1.554E+1
-4.700E-2	8.376E+0	1.556E+1
-4.700E-2	8.389E+0	1.545E+1
-5.025E-2	8.428E+0	1.550E+1
-5.349E-2	8.431E+0	1.553E+1
-4.862E-2	8.376E+0	1.555E+1
-4.862E-2	8.334E+0	1.555E+1
-4.700E-2	8.392E+0	1.542E+1
-5.025E-2	8.473E+0	1.546E+1
-4.538E-2	8.369E+0	1.551E+1
-4.862E-2	8.366E+0	1.546E+1
-4.700E-2	8.421E+0	1.540E+1
-5.025E-2	8.408E+0	1.532E+1
-4.538E-2	8.363E+0	1.540E+1
-4.700E-2	8.363E+0	1.543E+1
-4.862E-2	8.464E+0	1.546E+1
-4.862E-2	8.395E+0	1.541E+1
-4.700E-2	8.486E+0	1.540E+1
-4.700E-2	8.318E+0	1.547E+1
-5.025E-2	8.428E+0	1.542E+1
-5.025E-2	8.392E+0	1.559E+1
-4.862E-2	8.376E+0	1.549E+1
-4.862E-2	8.373E+0	1.552E+1
-5.025E-2	8.408E+0	1.552E+1
-5.025E-2	8.360E+0	1.561E+1
-4.700E-2	8.249E+0	1.530E+1
-4.538E-2	8.399E+0	1.549E+1
-5.187E-2	8.331E+0	1.565E+1
-4.700E-2	8.402E+0	1.548E+1
-4.700E-2	8.415E+0	1.548E+1
-4.538E-2	8.431E+0	1.537E+1
-5.025E-2	8.441E+0	1.548E+1
-5.025E-2	8.389E+0	1.542E+1
-4.538E-2	8.389E+0	1.561E+1
-5.025E-2	8.340E+0	1.555E+1
-5.025E-2	8.470E+0	1.546E+1
-5.025E-2	8.340E+0	1.545E+1
-4.538E-2	8.399E+0	1.543E+1
-4.700E-2	8.337E+0	1.555E+1
-5.187E-2	8.512E+0	1.545E+1
-5.025E-2	8.279E+0	1.538E+1
-4.862E-2	8.441E+0	1.546E+1
-4.862E-2	8.337E+0	1.544E+1
-4.862E-2	8.408E+0	1.552E+1
-5.187E-2	8.460E+0	1.543E+1
-4.051E-2	8.308E+0	1.537E+1
-4.862E-2	8.340E+0	1.547E+1
-5.025E-2	8.331E+0	1.553E+1
-4.700E-2	8.395E+0	1.536E+1
-4.700E-2	8.382E+0	1.538E+1
-4.700E-2	8.392E+0	1.536E+1
-5.025E-2	8.399E+0	1.548E+1
-4.862E-2	8.415E+0	1.547E+1
-4.700E-2	8.444E+0	1.554E+1
-4.538E-2	8.486E+0	1.555E+1
-4.700E-2	8.502E+0	1.542E+1
-5.025E-2	8.305E+0	1.540E+1
-4.700E-2	8.311E+0	1.564E+1
-4.862E-2	8.343E+0	1.555E+1
-5.025E-2	8.408E+0	1.553E+1
-4.862E-2	8.399E+0	1.546E+1
-4.700E-2	8.356E+0	1.556E+1
-4.862E-2	8.408E+0	1.537E+1
-5.025E-2	8.434E+0	1.547E+1
-4.862E-2	8.408E+0	1.546E+1
-4.862E-2	8.366E+0	1.533E+1
-4.700E-2	8.356E+0	1.565E+1
-5.025E-2	8.275E+0	1.555E+1
-4.862E-2	8.493E+0	1.537E+1
-4.700E-2	8.467E+0	1.537E+1
-5.025E-2	8.353E+0	1.550E+1
-4.862E-2	8.366E+0	1.542E+1
-5.187E-2	8.467E+0	1.545E+1
-4.700E-2	8.408E+0	1.550E+1
-5.025E-2	8.418E+0	1.547E+1
-5.025E-2	8.412E+0	1.549E+1
-4.862E-2	8.444E+0	1.543E+1
-4.700E-2	8.451E+0	1.548E+1
-4.700E-2	8.363E+0	1.554E+1
-5.025E-2	8.386E+0	1.545E+1
-5.025E-2	8.421E+0	1.544E+1
-4.862E-2	8.441E+0	1.554E+1
-4.376E-2	8.366E+0	1.541E+1
-5.025E-2	8.256E+0	1.539E+1
-4.700E-2	8.506E+0	1.538E+1
-5.025E-2	8.379E+0	1.558E+1
-4.376E-2	8.480E+0	1.543E+1
-4.862E-2	8.470E+0	1.545E+1
-4.862E-2	8.434E+0	1.529E+1
-4.700E-2	8.434E+0	1.553E+1
-4.862E-2	8.457E+0	1.550E+1
-5.025E-2	8.402E+0	1.541E+1
-5.187E-2	8.593E+0	1.545E+1
-4.700E-2	8.447E+0	1.536E+1
-4.538E-2	8.369E+0	1.557E+1
-4.700E-2	8.347E+0	1.559E+1
-5.187E-2	8.470E+0	1.558E+1
-4.538E-2	8.408E+0	1.554E+1
-4.538E-2	8.486E+0	1.545E+1
-5.187E-2	8.425E+0	1.549E+1
-4.862E-2	8.376E+0	1.559E+1
-4.700E-2	8.425E+0	1.550E+1
-4.700E-2	8.285E+0	1.553E+1
-5.025E-2	8.476E+0	1.544E+1
-4.862E-2	8.415E+0	1.551E+1
-4.700E-2	8.415E+0	1.555E+1
-4.538E-2	8.515E+0	1.551E+1
-4.862E-2	8.415E+0	1.545E+1
-4.700E-2	8.392E+0	1.555E+1
-5.025E-2	8.438E+0	1.560E+1
-4.700E-2	8.506E+0	1.557E+1
-5.025E-2	8.444E+0	1.539E+1
-4.862E-2	8.360E+0	1.540E+1
-4.538E-2	8.259E+0	1.546E+1
-4.538E-2	8.350E+0	1.537E+1
-5.349E-2	8.321E+0	1.544E+1
-4.700E-2	8.454E+0	1.551E+1
-4.862E-2	8.447E+0	1.556E+1
-4.862E-2	8.366E+0	1.537E+1
-5.025E-2	8.483E+0	1.547E+1
-4.538E-2	8.389E+0	1.546E+1
-4.700E-2	8.340E+0	1.530E+1
-4.862E-2	8.389E+0	1.545E+1
-5.025E-2	8.438E+0	1.540E+1
-5.025E-2	8.389E+0	1.526E+1
-4.700E-2	8.311E+0	1.546E+1
-4.376E-2	8.314E+0	1.541E+1
-5.025E-2	8.454E+0	1.539E+1
-4.700E-2	8.379E+0	1.554E+1
-4.700E-2	8.464E+0	1.542E+1
-4.862E-2	8.519E+0	1.551E+1
-5.025E-2	8.454E+0	1.540E+1
-5.025E-2	8.464E+0	1.532E+1
-4.862E-2	8.243E+0	1.545E+1
-4.700E-2	8.308E+0	1.537E+1
-5.025E-2	8.499E+0	1.536E+1
-5.025E-2	8.395E+0	1.546E+1
-4.700E-2	8.337E+0	1.546E+1
-4.700E-2	8.418E+0	1.549E+1
-5.025E-2	8.386E+0	1.543E+1
-4.862E-2	8.548E+0	1.554E+1
-4.376E-2	8.515E+0	1.528E+1
-4.538E-2	8.425E+0	1.551E+1
-5.025E-2	8.412E+0	1.535E+1
-5.025E-2	8.360E+0	1.560E+1
-4.538E-2	8.369E+0	1.543E+1
-4.700E-2	8.311E+0	1.540E+1
-5.025E-2	8.318E+0	1.546E+1
-4.700E-2	8.334E+0	1.553E+1
-4.700E-2	8.532E+0	1.549E+1
-4.862E-2	8.408E+0	1.547E+1
-4.862E-2	8.428E+0	1.553E+1
-5.025E-2	8.467E+0	1.554E+1
-4.862E-2	8.379E+0	1.550E+1
-4.538E-2	8.428E+0	1.536E+1
-4.700E-2	8.438E+0	1.549E+1
-4.862E-2	8.305E+0	1.551E+1
-4.700E-2	8.318E+0	1.548E+1
-4.700E-2	8.386E+0	1.540E+1
-5.025E-2	8.460E+0	1.549E+1
-5.025E-2	8.509E+0	1.547E+1
-4.862E-2	8.457E+0	1.540E+1
-4.538E-2	8.395E+0	1.538E+1
-5.025E-2	8.363E+0	1.554E+1
-5.025E-2	8.438E+0	1.551E+1
-4.700E-2	8.356E+0	1.548E+1
-4.538E-2	8.434E+0	1.548E+1
-5.025E-2	8.340E+0	1.542E+1
-5.025E-2	8.405E+0	1.534E+1
-4.862E-2	8.321E+0	1.554E+1
-5.025E-2	8.366E+0	1.536E+1
-5.187E-2	8.389E+0	1.538E+1
-5.187E-2	8.399E+0	1.540E+1
-4.376E-2	8.421E+0	1.543E+1
-4.862E-2	8.376E+0	1.550E+1
-4.862E-2	8.395E+0	1.550E+1
-5.025E-2	8.399E+0	1.543E+1
-4.700E-2	8.408E+0	1.537E+1
-5.025E-2	8.347E+0	1.546E+1
-4.862E-2	8.386E+0	1.539E+1
-4.862E-2	8.438E+0	1.532E+1
-4.700E-2	8.408E+0	1.536E+1
-4.700E-2	8.392E+0	1.552E+1
-5.025E-2	8.331E+0	1.555E+1
-5.025E-2	8.476E+0	1.549E+1
-4.700E-2	8.408E+0	1.541E+1
-4.862E-2	8.314E+0	1.549E+1
-5.187E-2	8.483E+0	1.536E+1
-5.349E-2	8.369E+0	1.544E+1
-4.700E-2	8.363E+0	1.557E+1
-4.700E-2	8.373E+0	1.556E+1
-5.025E-2	8.441E+0	1.545E+1
-5.025E-2	8.399E+0	1.555E+1
-4.538E-2	8.399E+0	1.551E+1
-4.538E-2	8.441E+0	1.548E+1
-4.862E-2	8.493E+0	1.542E+1
-4.862E-2	8.428E+0	1.543E+1
-4.538E-2	8.428E+0	1.539E+1
-5.025E-2	8.369E+0	1.555E+1
-5.025E-2	8.366E+0	1.556E+1
-4.862E-2	8.428E+0	1.541E+1
-4.376E-2	8.470E+0	1.536E+1
-4.862E-2	8.444E+0	1.557E+1
-4.862E-2	8.421E+0	1.543E+1
-5.025E-2	8.454E+0	1.538E+1
-4.700E-2	8.282E+0	1.547E+1
-4.700E-2	8.337E+0	1.546E+1
-4.862E-2	8.379E+0	1.550E+1
-5.025E-2	8.356E+0	1.552E+1
-4.862E-2	8.519E+0	1.530E+1
-4.700E-2	8.399E+0	1.561E+1
-4.862E-2	8.376E+0	1.546E+1
-5.025E-2	8.356E+0	1.550E+1
-4.700E-2	8.441E+0	1.534E+1
-4.538E-2	8.356E+0	1.547E+1
-4.700E-2	8.425E+0	1.550E+1
-4.862E-2	8.360E+0	1.541E+1
-4.538E-2	8.441E+0	1.549E+1
-4.862E-2	8.483E+0	1.544E+1
-5.025E-2	8.366E+0	1.531E+1
-5.025E-2	8.311E+0	1.541E+1
-4.538E-2	8.311E+0	1.533E+1
-4.862E-2	8.353E+0	1.530E+1
-4.862E-2	8.405E+0	1.556E+1
-4.862E-2	8.425E+0	1.541E+1
-4.862E-2	8.415E+0	1.544E+1
-4.862E-2	8.373E+0	1.536E+1
-4.862E-2	8.489E+0	1.546E+1
-4.862E-2	8.379E+0	1.540E+1
-4.862E-2	8.408E+0	1.564E+1
-4.862E-2	8.405E+0	1.547E+1
-4.700E-2	8.246E+0	1.545E+1
-4.862E-2	8.438E+0	1.549E+1
-4.862E-2	8.548E+0	1.547E+1
-4.862E-2	8.337E+0	1.549E+1
-5.025E-2	8.499E+0	1.542E+1
-4.862E-2	8.418E+0	1.534E+1
-4.538E-2	8.337E+0	1.543E+1
-4.700E-2	8.331E+0	1.557E+1
-4.700E-2	8.473E+0	1.545E+1
-4.862E-2	8.434E+0	1.535E+1
-4.538E-2	8.324E+0	1.535E+1
-4.862E-2	8.441E+0	1.546E+1
-5.025E-2	8.408E+0	1.545E+1
-4.862E-2	8.418E+0	1.552E+1
-5.025E-2	8.532E+0	1.544E+1
-4.862E-2	8.395E+0	1.546E+1
-5.025E-2	8.415E+0	1.540E+1
-4.700E-2	8.347E+0	1.549E+1
-4.862E-2	8.444E+0	1.546E+1
-4.700E-2	8.451E+0	1.543E+1
-4.862E-2	8.353E+0	1.544E+1
-5.187E-2	8.415E+0	1.552E+1
-4.538E-2	8.412E+0	1.550E+1
-4.700E-2	8.483E+0	1.552E+1
-5.025E-2	8.405E+0	1.547E+1
-4.700E-2	8.376E+0	1.559E+1
-4.538E-2	8.369E+0	1.523E+1
-4.700E-2	8.408E+0	1.528E+1
-4.862E-2	8.473E+0	1.545E+1
-4.862E-2	8.337E+0	1.539E+1
-4.700E-2	8.402E+0	1.545E+1
-4.862E-2	8.386E+0	1.551E+1
-5.025E-2	8.386E+0	1.543E+1
-4.538E-2	8.356E+0	1.534E+1
-4.376E-2	8.373E+0	1.538E+1
-4.700E-2	8.350E+0	1.533E+1
-5.025E-2	8.343E+0	1.530E+1
-5.025E-2	8.412E+0	1.527E+1
-4.538E-2	8.366E+0	1.544E+1
-4.538E-2	8.382E+0	1.536E+1
-5.025E-2	8.185E+0	1.532E+1
-4.862E-2	8.464E+0	1.530E+1
-5.025E-2	8.266E+0	1.555E+1
-4.538E-2	8.360E+0	1.555E+1
-5.349E-2	8.350E+0	1.560E+1
-4.862E-2	8.253E+0	1.536E+1
-4.862E-2	8.395E+0	1.552E+1
-4.538E-2	8.415E+0	1.550E+1
-4.700E-2	8.567E+0	1.544E+1
-4.700E-2	8.395E+0	1.552E+1
-4.700E-2	8.515E+0	1.543E+1
-4.538E-2	8.412E+0	1.547E+1
-4.862E-2	8.311E+0	1.556E+1
-5.025E-2	8.408E+0	1.552E+1
-4.538E-2	8.438E+0	1.530E+1
-4.862E-2	8.259E+0	1.549E+1
-5.025E-2	8.350E+0	1.542E+1
-5.025E-2	8.473E+0	1.546E+1
-4.862E-2	8.327E+0	1.540E+1
-4.376E-2	8.405E+0	1.530E+1
-4.862E-2	8.376E+0	1.540E+1
-4.862E-2	8.415E+0	1.555E+1
-4.700E-2	8.428E+0	1.551E+1
-4.700E-2	8.496E+0	1.551E+1
-5.187E-2	8.324E+0	1.541E+1
-5.025E-2	8.399E+0	1.564E+1
-4.538E-2	8.408E+0	1.547E+1
-4.700E-2	8.502E+0	1.536E+1
-4.862E-2	8.434E+0	1.534E+1
-4.700E-2	8.408E+0	1.537E+1
-4.700E-2	8.519E+0	1.545E+1
-4.376E-2	8.473E+0	1.548E+1
-4.700E-2	8.389E+0	1.537E+1
-5.025E-2	8.369E+0	1.524E+1
-4.862E-2	8.489E+0	1.524E+1
-4.700E-2	8.376E+0	1.546E+1
-4.862E-2	8.528E+0	1.558E+1
-5.025E-2	8.392E+0	1.549E+1
-4.700E-2	8.421E+0	1.549E+1
-4.700E-2	8.486E+0	1.542E+1
-4.700E-2	8.379E+0	1.534E+1
-5.025E-2	8.493E+0	1.553E+1
-4.538E-2	8.386E+0	1.536E+1
-4.538E-2	8.305E+0	1.532E+1
-4.862E-2	8.499E+0	1.546E+1
-5.025E-2	8.447E+0	1.535E+1
-4.538E-2	8.421E+0	1.552E+1
-4.700E-2	8.382E+0	1.565E+1
-5.187E-2	8.415E+0	1.540E+1
-4.862E-2	8.373E+0	1.539E+1
-4.700E-2	8.282E+0	1.537E+1
-4.700E-2	8.379E+0	1.530E+1
-4.862E-2	8.369E+0	1.545E+1
-5.025E-2	8.548E+0	1.546E+1
-4.862E-2	8.473E+0	1.552E+1
-4.538E-2	8.373E+0	1.542E+1
-4.862E-2	8.441E+0	1.560E+1
-4.862E-2	8.483E+0	1.542E+1
-4.700E-2	8.382E+0	1.560E+1
-4.862E-2	8.314E+0	1.551E+1
-4.862E-2	8.447E+0	1.546E+1
-4.862E-2	8.402E+0	1.538E+1
-4.700E-2	8.376E+0	1.546E+1
-4.862E-2	8.382E+0	1.532E+1
-4.862E-2	8.366E+0	1.550E+1
-5.187E-2	8.538E+0	1.545E+1
-4.376E-2	8.376E+0	1.543E+1
-5.025E-2	8.441E+0	1.542E+1
-5.187E-2	8.343E+0	1.519E+1
-5.025E-2	8.337E+0	1.538E+1
-4.700E-2	8.434E+0	1.554E+1
-5.025E-2	8.434E+0	1.536E+1
-5.187E-2	8.369E+0	1.537E+1
-5.187E-2	8.379E+0	1.546E+1
-4.700E-2	8.496E+0	1.537E+1
-5.025E-2	8.425E+0	1.553E+1
-4.700E-2	8.567E+0	1.549E+1
-5.187E-2	8.369E+0	1.535E+1
-4.538E-2	8.476E+0	1.545E+1
-4.700E-2	8.386E+0	1.548E+1
-4.700E-2	8.379E+0	1.540E+1
-5.025E-2	8.389E+0	1.547E+1
-4.376E-2	8.460E+0	1.541E+1
-5.025E-2	8.532E+0	1.540E+1
-4.700E-2	8.376E+0	1.544E+1
-5.025E-2	8.343E+0	1.535E+1
-4.700E-2	8.389E+0	1.559E+1
-4.862E-2	8.399E+0	1.541E+1
-4.862E-2	8.279E+0	1.553E+1
-5.187E-2	8.392E+0	1.530E+1
-4.862E-2	8.360E+0	1.540E+1
-4.700E-2	8.363E+0	1.539E+1
-5.025E-2	8.373E+0	1.554E+1
-5.187E-2	8.441E+0	1.545E+1
-4.538E-2	8.382E+0	1.539E+1
-4.862E-2	8.460E+0	1.541E+1
-4.862E-2	8.457E+0	1.548E+1
-5.025E-2	8.337E+0	1.542E+1
-4.376E-2	8.399E+0	1.539E+1
-4.862E-2	8.399E+0	1.549E+1
-4.862E-2	8.295E+0	1.539E+1
-5.187E-2	8.282E+0	1.546E+1
-4.700E-2	8.356E+0	1.548E+1
-5.025E-2	8.331E+0	1.558E+1
-4.862E-2	8.434E+0	1.540E+1
-5.025E-2	8.467E+0	1.539E+1
-4.862E-2	8.363E+0	1.546E+1
-5.025E-2	8.334E+0	1.555E+1
-5.025E-2	8.506E+0	1.542E+1
-4.862E-2	8.395E+0	1.543E+1
-4.538E-2	8.327E+0	1.545E+1
-4.700E-2	8.363E+0	1.538E+1
-4.862E-2	8.425E+0	1.540E+1
-5.187E-2	8.356E+0	1.524E+1
-4.376E-2	8.519E+0	1.536E+1
-4.700E-2	8.431E+0	1.535E+1
-5.187E-2	8.460E+0	1.529E+1
-5.187E-2	8.376E+0	1.555E+1
-4.538E-2	8.376E+0	1.545E+1
-4.700E-2	8.441E+0	1.544E+1
-4.700E-2	8.311E+0	1.530E+1
-4.862E-2	8.412E+0	1.546E+1
-4.862E-2	8.353E+0	1.543E+1
-4.538E-2	8.321E+0	1.540E+1
-4.862E-2	8.363E+0	1.548E+1
-4.700E-2	8.272E+0	1.551E+1
-4.700E-2	8.356E+0	1.554E+1
-4.700E-2	8.314E+0	1.537E+1
-4.862E-2	8.415E+0	1.537E+1
-4.862E-2	8.369E+0	1.550E+1
-4.538E-2	8.366E+0	1.534E+1
-4.700E-2	8.399E+0	1.540E+1
-4.862E-2	8.561E+0	1.546E+1
-5.025E-2	8.493E+0	1.546E+1
-4.700E-2	8.350E+0	1.545E+1
-4.538E-2	8.363E+0	1.534E+1
-5.025E-2	8.353E+0	1.543E+1
-5.025E-2	8.447E+0	1.537E+1
-5.025E-2	8.499E+0	1.544E+1
-4.538E-2	8.431E+0	1.546E+1
-5.025E-2	8.301E+0	1.552E+1
-5.025E-2	8.447E+0	1.552E+1
-4.700E-2	8.327E+0	1.537E+1
-4.862E-2	8.399E+0	1.531E+1
-5.025E-2	8.389E+0	1.542E+1
-4.862E-2	8.356E+0	1.539E+1
-4.700E-2	8.441E+0	1.543E+1
-4.538E-2	8.389E+0	1.540E+1
-5.025E-2	8.438E+0	1.526E+1
-5.025E-2	8.321E+0	1.540E+1
-4.538E-2	8.431E+0	1.552E+1
-4.862E-2	8.395E+0	1.541E+1
-4.700E-2	8.438E+0	1.546E+1
-5.025E-2	8.425E+0	1.545E+1
-5.025E-2	8.399E+0	1.544E+1
-4.700E-2	8.230E+0	1.539E+1
-5.025E-2	8.418E+0	1.545E+1
-5.187E-2	8.460E+0	1.558E+1
-4.376E-2	8.373E+0	1.556E+1
-4.700E-2	8.347E+0	1.542E+1
-5.025E-2	8.353E+0	1.540E+1
-5.025E-2	8.418E+0	1.535E+1
-4.862E-2	8.483E+0	1.540E+1
-4.862E-2	8.353E+0	1.540E+1
-5.187E-2	8.389E+0	1.542E+1
-4.862E-2	8.318E+0	1.553E+1
-4.538E-2	8.379E+0	1.539E+1
-4.376E-2	8.431E+0	1.538E+1
-5.025E-2	8.366E+0	1.551E+1
-4.862E-2	8.327E+0	1.544E+1
-4.700E-2	8.262E+0	1.532E+1
-4.538E-2	8.428E+0	1.533E+1
-4.700E-2	8.464E+0	1.541E+1
-4.862E-2	8.272E+0	1.546E+1
-4.862E-2	8.363E+0	1.550E+1
-4.538E-2	8.292E+0	1.537E+1
-5.025E-2	8.402E+0	1.544E+1
-4.862E-2	8.502E+0	1.535E+1
-4.862E-2	8.496E+0	1.540E+1
-4.538E-2	8.347E+0	1.544E+1
-5.187E-2	8.243E+0	1.543E+1
-5.349E-2	8.418E+0	1.545E+1
-4.700E-2	8.496E+0	1.535E+1
-4.700E-2	8.249E+0	1.545E+1
-4.862E-2	8.447E+0	1.544E+1
-4.700E-2	8.356E+0	1.543E+1
-4.862E-2	8.376E+0	1.541E+1
-4.700E-2	8.279E+0	1.542E+1
-5.025E-2	8.292E+0	1.544E+1
-4.862E-2	8.301E+0	1.546E+1
-4.538E-2	8.376E+0	1.537E+1
-4.538E-2	8.347E+0	1.543E+1
-4.862E-2	8.389E+0	1.540E+1
-4.538E-2	8.444E+0	1.535E+1
-4.538E-2	8.438E+0	1.536E+1
-4.376E-2	8.451E+0	1.546E+1
-4.862E-2	8.447E+0	1.539E+1
-5.025E-2	8.483E+0	1.553E+1
-4.862E-2	8.428E+0	1.545E+1
-4.700E-2	8.350E+0	1.543E+1
-4.862E-2	8.402E+0	1.535E+1
-4.862E-2	8.392E+0	1.544E+1
-4.700E-2	8.454E+0	1.532E+1
-4.376E-2	8.382E+0	1.535E+1
-4.862E-2	8.334E+0	1.548E+1
-4.700E-2	8.418E+0	1.544E+1
-4.862E-2	8.292E+0	1.563E+1
-4.538E-2	8.311E+0	1.555E+1
-5.025E-2	8.402E+0	1.535E+1
-4.862E-2	8.337E+0	1.545E+1
-4.862E-2	8.347E+0	1.547E+1
-4.376E-2	8.399E+0	1.538E+1
-5.187E-2	8.464E+0	1.526E+1
-5.025E-2	8.412E+0	1.546E+1
-4.700E-2	8.421E+0	1.543E+1
-4.862E-2	8.360E+0	1.543E+1
-5.025E-2	8.314E+0	1.533E+1
-5.025E-2	8.227E+0	1.543E+1
-4.538E-2	8.402E+0	1.544E+1
-4.700E-2	8.412E+0	1.538E+1
-4.862E-2	8.399E+0	1.544E+1
-5.187E-2	8.470E+0	1.538E+1
-4.538E-2	8.392E+0	1.542E+1
-4.538E-2	8.464E+0	1.536E+1
-5.187E-2	8.305E+0	1.541E+1
-4.862E-2	8.301E+0	1.538E+1
-4.538E-2	8.415E+0	1.543E+1
-4.862E-2	8.373E+0	1.544E+1
-4.862E-2	8.464E+0	1.544E+1
-4.862E-2	8.363E+0	1.524E+1
-4.538E-2	8.441E+0	1.554E+1
-4.700E-2	8.382E+0	1.544E+1
-5.025E-2	8.464E+0	1.556E+1
-4.700E-2	8.402E+0	1.541E+1
-4.700E-2	8.360E+0	1.543E+1
-4.862E-2	8.334E+0	1.542E+1
-5.025E-2	8.363E+0	1.548E+1
-5.025E-2	8.464E+0	1.543E+1
-4.700E-2	8.279E+0	1.540E+1
-4.538E-2	8.392E+0	1.541E+1
-5.025E-2	8.373E+0	1.561E+1
-5.025E-2	8.334E+0	1.552E+1
-4.538E-2	8.428E+0	1.541E+1
-4.700E-2	8.454E+0	1.537E+1
-5.025E-2	8.408E+0	1.548E+1
-4.862E-2	8.502E+0	1.543E+1
-4.538E-2	8.399E+0	1.544E+1
-4.862E-2	8.476E+0	1.546E+1
-4.862E-2	8.386E+0	1.540E+1
-5.187E-2	8.486E+0	1.542E+1
-4.214E-2	8.418E+0	1.550E+1
-4.862E-2	8.366E+0	1.537E+1
-5.025E-2	8.298E+0	1.553E+1
-5.187E-2	8.318E+0	1.557E+1
-4.700E-2	8.382E+0	1.540E+1
-4.700E-2	8.318E+0	1.541E+1
-4.700E-2	8.314E+0	1.542E+1
-4.862E-2	8.538E+0	1.539E+1
-4.700E-2	8.373E+0	1.543E+1
-4.538E-2	8.353E+0	1.545E+1
-4.862E-2	8.340E+0	1.535E+1
-4.700E-2	8.480E+0	1.535E+1
-4.700E-2	8.343E+0	1.540E+1
-4.862E-2	8.528E+0	1.526E+1
-4.862E-2	8.392E+0	1.542E+1
-4.862E-2	8.340E+0	1.543E+1
-4.538E-2	8.399E+0	1.551E+1
-4.862E-2	8.308E+0	1.544E+1
-5.025E-2	8.337E+0	1.541E+1
-4.862E-2	8.402E+0	1.531E+1
-4.376E-2	8.327E+0	1.537E+1
-4.700E-2	8.438E+0	1.536E+1
-4.700E-2	8.295E+0	1.544E+1
-5.349E-2	8.343E+0	1.541E+1
-4.862E-2	8.467E+0	1.536E+1
-4.700E-2	8.331E+0	1.535E+1
-4.862E-2	8.288E+0	1.546E+1
-5.025E-2	8.366E+0	1.530E+1
-4.214E-2	8.366E+0	1.539E+1
-4.862E-2	8.392E+0	1.534E+1
-5.025E-2	8.353E+0	1.540E+1
-5.187E-2	8.395E+0	1.536E+1
-4.862E-2	8.373E+0	1.541E+1
-4.862E-2	8.438E+0	1.544E+1
-5.025E-2	8.467E+0	1.540E+1
-5.025E-2	8.331E+0	1.542E+1
-4.376E-2	8.512E+0	1.557E+1
-4.862E-2	8.327E+0	1.544E+1
-5.025E-2	8.347E+0	1.541E+1
-4.862E-2	8.331E+0	1.527E+1
-4.538E-2	8.415E+0	1.547E+1
-5.025E-2	8.340E+0	1.535E+1
-4.700E-2	8.331E+0	1.542E+1
-5.025E-2	8.360E+0	1.548E+1
-4.538E-2	8.366E+0	1.549E+1
-4.700E-2	8.382E+0	1.548E+1
-5.025E-2	8.467E+0	1.538E+1
-5.025E-2	8.337E+0	1.529E+1
-4.700E-2	8.382E+0	1.547E+1
-4.862E-2	8.428E+0	1.541E+1
-4.700E-2	8.412E+0	1.557E+1
-5.187E-2	8.464E+0	1.552E+1
-4.538E-2	8.308E+0	1.545E+1
-4.700E-2	8.343E+0	1.537E+1
-5.025E-2	8.421E+0	1.543E+1
-4.538E-2	8.220E+0	1.533E+1
-4.700E-2	8.467E+0	1.545E+1
-4.700E-2	8.457E+0	1.526E+1
-5.187E-2	8.340E+0	1.555E+1
-4.700E-2	8.454E+0	1.531E+1
-4.538E-2	8.318E+0	1.538E+1
-4.700E-2	8.493E+0	1.549E+1
-5.187E-2	8.408E+0	1.545E+1
-5.187E-2	8.460E+0	1.539E+1
-4.700E-2	8.395E+0	1.550E+1
-4.862E-2	8.486E+0	1.543E+1
-4.862E-2	8.431E+0	1.533E+1
-4.862E-2	8.198E+0	1.536E+1
-4.538E-2	8.334E+0	1.539E+1
-4.862E-2	8.402E+0	1.538E+1
-5.187E-2	8.236E+0	1.555E+1
-4.538E-2	8.402E+0	1.547E+1
-4.538E-2	8.431E+0	1.542E+1
-4.538E-2	8.308E+0	1.541E+1
-5.025E-2	8.308E+0	1.542E+1
-5.025E-2	8.363E+0	1.533E+1
-4.700E-2	8.340E+0	1.542E+1
-4.538E-2	8.460E+0	1.543E+1
-5.187E-2	8.532E+0	1.553E+1
-5.025E-2	8.395E+0	1.563E+1
-4.700E-2	8.519E+0	1.537E+1
-4.700E-2	8.412E+0	1.544E+1
-5.187E-2	8.369E+0	1.546E+1
-4.700E-2	8.253E+0	1.542E+1
-4.700E-2	8.441E+0	1.538E+1
-4.538E-2	8.519E+0	1.543E+1
-5.187E-2	8.259E+0	1.528E+1
-4.700E-2	8.421E+0	1.533E+1
-4.862E-2	8.308E+0	1.555E+1
-4.700E-2	8.337E+0	1.544E+1
-4.862E-2	8.528E+0	1.534E+1
-4.862E-2	8.382E+0	1.556E+1
-4.862E-2	8.483E+0	1.529E+1
-4.700E-2	8.399E+0	1.545E+1
-5.187E-2	8.502E+0	1.558E+1
-4.862E-2	8.405E+0	1.531E+1
-4.538E-2	8.324E+0	1.541E+1
-4.538E-2	8.360E+0	1.554E+1
-4.700E-2	8.376E+0	1.523E+1
-4.862E-2	8.464E+0	1.542E+1
-5.025E-2	8.382E+0	1.534E+1
-4.538E-2	8.340E+0	1.545E+1
-5.025E-2	8.288E+0	1.541E+1
-5.025E-2	8.451E+0	1.544E+1
-4.862E-2	8.431E+0	1.553E+1
-4.700E-2	8.454E+0	1.537E+1
-4.700E-2	8.412E+0	1.543E+1
-4.538E-2	8.379E+0	1.540E+1
-4.700E-2	8.369E+0	1.522E+1
-4.862E-2	8.347E+0	1.533E+1
-5.025E-2	8.402E+0	1.544E+1
-4.862E-2	8.421E+0	1.549E+1
-4.700E-2	8.464E+0	1.549E+1
-4.538E-2	8.324E+0	1.542E+1
-5.025E-2	8.366E+0	1.546E+1
-4.862E-2	8.451E+0	1.548E+1
-4.538E-2	8.353E+0	1.537E+1
-4.700E-2	8.476E+0	1.570E+1
-5.025E-2	8.272E+0	1.541E+1
-5.187E-2	8.389E+0	1.534E+1
-4.700E-2	8.353E+0	1.552E+1
-4.538E-2	8.454E+0	1.535E+1
-4.862E-2	8.392E+0	1.555E+1
-5.187E-2	8.451E+0	1.550E+1
-4.862E-2	8.334E+0	1.541E+1
-4.538E-2	8.279E+0	1.545E+1
-5.025E-2	8.415E+0	1.524E+1
-5.187E-2	8.379E+0	1.540E+1
-4.700E-2	8.447E+0	1.527E+1
-4.538E-2	8.561E+0	1.546E+1
-5.025E-2	8.386E+0	1.552E+1
-4.862E-2	8.350E+0	1.528E+1
-4.862E-2	8.405E+0	1.557E+1
-4.700E-2	8.402E+0	1.534E+1
-5.025E-2	8.428E+0	1.548E+1
-4.862E-2	8.363E+0	1.547E+1
-4.538E-2	8.522E+0	1.541E+1
-4.700E-2	8.376E+0	1.551E+1
-5.025E-2	8.470E+0	1.529E+1
-4.862E-2	8.266E+0	1.552E+1
-4.862E-2	8.431E+0	1.554E+1
-4.700E-2	8.373E+0	1.539E+1
-4.862E-2	8.369E+0	1.552E+1
-4.700E-2	8.438E+0	1.528E+1
-4.376E-2	8.451E+0	1.549E+1
-4.538E-2	8.405E+0	1.547E+1
-4.700E-2	8.425E+0	1.536E+1
-4.862E-2	8.279E+0	1.539E+1
-4.700E-2	8.353E+0	1.547E+1
-4.538E-2	8.428E+0	1.533E+1
-5.025E-2	8.379E+0	1.541E+1
-5.025E-2	8.331E+0	1.535E+1
-4.376E-2	8.418E+0	1.540E+1
-4.538E-2	8.389E+0	1.536E+1
-4.862E-2	8.337E+0	1.543E+1
-5.187E-2	8.402E+0	1.549E+1
-4.862E-2	8.522E+0	1.548E+1
-4.700E-2	8.275E+0	1.540E+1
-4.862E-2	8.470E+0	1.539E+1
-5.187E-2	8.363E+0	1.536E+1
-4.538E-2	8.360E+0	1.538E+1
-4.862E-2	8.470E+0	1.535E+1
-5.025E-2	8.434E+0	1.545E+1
-5.025E-2	8.363E+0	1.538E+1
-4.538E-2	8.331E+0	1.539E+1
-4.538E-2	8.288E+0	1.535E+1
-4.862E-2	8.366E+0	1.555E+1
-5.025E-2	8.301E+0	1.541E+1
-4.538E-2	8.399E+0	1.544E+1
-4.376E-2	8.425E+0	1.547E+1
-5.025E-2	8.428E+0	1.527E+1
-5.025E-2	8.382E+0	1.540E+1
-4.538E-2	8.376E+0	1.536E+1
-4.538E-2	8.434E+0	1.539E+1
-4.862E-2	8.337E+0	1.530E+1
-4.862E-2	8.425E+0	1.548E+1
-4.700E-2	8.438E+0	1.537E+1
-4.700E-2	8.577E+0	1.556E+1
-4.700E-2	8.366E+0	1.550E+1
-5.187E-2	8.389E+0	1.545E+1
-4.538E-2	8.308E+0	1.529E+1
-4.538E-2	8.418E+0	1.538E+1
-4.862E-2	8.340E+0	1.528E+1
-5.025E-2	8.460E+0	1.537E+1
-4.538E-2	8.412E+0	1.540E+1
-5.025E-2	8.405E+0	1.544E+1
-5.025E-2	8.327E+0	1.535E+1
-4.862E-2	8.301E+0	1.547E+1
-4.862E-2	8.343E+0	1.539E+1
-4.700E-2	8.428E+0	1.542E+1
-4.862E-2	8.444E+0	1.534E+1
-5.025E-2	8.395E+0	1.562E+1
-4.538E-2	8.272E+0	1.549E+1
-4.700E-2	8.337E+0	1.538E+1
-5.025E-2	8.350E+0	1.549E+1
-4.862E-2	8.369E+0	1.560E+1
-4.376E-2	8.249E+0	1.521E+1
-4.862E-2	8.314E+0	1.537E+1
-4.700E-2	8.392E+0	1.532E+1
-5.025E-2	8.389E+0	1.532E+1
-4.538E-2	8.402E+0	1.533E+1
-4.700E-2	8.493E+0	1.534E+1
-4.862E-2	8.343E+0	1.544E+1
-5.025E-2	8.379E+0	1.543E+1
-4.700E-2	8.425E+0	1.545E+1
-4.862E-2	8.386E+0	1.546E+1
-4.700E-2	8.428E+0	1.528E+1
-5.025E-2	8.486E+0	1.543E+1
-4.700E-2	8.337E+0	1.535E+1
-4.862E-2	8.223E+0	1.538E+1
-4.700E-2	8.395E+0	1.523E+1
-5.187E-2	8.360E+0	1.536E+1
-4.538E-2	8.457E+0	1.544E+1
-4.700E-2	8.360E+0	1.538E+1
-4.862E-2	8.402E+0	1.546E+1
-5.025E-2	8.451E+0	1.547E+1
-4.376E-2	8.399E+0	1.548E+1
-4.538E-2	8.360E+0	1.540E+1
-4.862E-2	8.428E+0	1.541E+1
-5.025E-2	8.434E+0	1.541E+1
-4.700E-2	8.405E+0	1.535E+1
-4.862E-2	8.369E+0	1.554E+1
-4.700E-2	8.366E+0	1.542E+1
-4.862E-2	8.340E+0	1.540E+1
-4.700E-2	8.434E+0	1.539E+1
-4.700E-2	8.311E+0	1.531E+1
-5.025E-2	8.405E+0	1.542E+1
-5.025E-2	8.295E+0	1.537E+1
-4.376E-2	8.434E+0	1.565E+1
-4.376E-2	8.340E+0	1.540E+1
-4.862E-2	8.515E+0	1.545E+1
-5.025E-2	8.321E+0	1.555E+1
-4.862E-2	8.363E+0	1.530E+1
-4.700E-2	8.331E+0	1.548E+1
-5.349E-2	8.343E+0	1.547E+1
-4.862E-2	8.399E+0	1.533E+1
-4.700E-2	8.275E+0	1.548E+1
-4.862E-2	8.460E+0	1.548E+1
-5.187E-2	8.340E+0	1.540E+1
-5.187E-2	8.464E+0	1.557E+1
-4.700E-2	8.399E+0	1.537E+1
-4.700E-2	8.301E+0	1.543E+1
-5.187E-2	8.353E+0	1.543E+1
-4.862E-2	8.356E+0	1.543E+1
-4.862E-2	8.331E+0	1.525E+1
-4.862E-2	8.382E+0	1.553E+1
-4.862E-2	8.425E+0	1.537E+1
-4.862E-2	8.292E+0	1.531E+1
-4.862E-2	8.457E+0	1.541E+1
-4.862E-2	8.418E+0	1.542E+1
-5.187E-2	8.327E+0	1.549E+1
-4.862E-2	8.360E+0	1.533E+1
-4.862E-2	8.373E+0	1.534E+1
-4.862E-2	8.447E+0	1.553E+1
-5.187E-2	8.376E+0	1.540E+1
-4.700E-2	8.421E+0	1.556E+1
-4.862E-2	8.331E+0	1.543E+1
-4.862E-2	8.489E+0	1.525E+1
-5.025E-2	8.476E+0	1.537E+1
-4.700E-2	8.447E+0	1.559E+1
-4.700E-2	8.324E+0	1.540E+1
-4.700E-2	8.405E+0	1.546E+1
-4.862E-2	8.347E+0	1.551E+1
-4.862E-2	8.425E+0	1.548E+1
-4.700E-2	8.295E+0	1.534E+1
-4.700E-2	8.473E+0	1.535E+1
-5.025E-2	8.301E+0	1.542E+1
-4.538E-2	8.457E+0	1.550E+1
-4.700E-2	8.272E+0	1.546E+1
-4.862E-2	8.496E+0	1.543E+1
-4.862E-2	8.415E+0	1.567E+1
-5.025E-2	8.441E+0	1.541E+1
-4.862E-2	8.356E+0	1.536E+1
-4.700E-2	8.444E+0	1.539E+1
-4.862E-2	8.324E+0	1.548E+1
-4.700E-2	8.379E+0	1.544E+1
-5.187E-2	8.298E+0	1.547E+1
-4.538E-2	8.392E+0	1.539E+1
-5.187E-2	8.259E+0	1.531E+1
-4.862E-2	8.415E+0	1.555E+1
-4.376E-2	8.415E+0	1.554E+1
-4.862E-2	8.331E+0	1.546E+1
-5.025E-2	8.464E+0	1.549E+1
-4.862E-2	8.473E+0	1.532E+1
-4.700E-2	8.389E+0	1.544E+1
-4.538E-2	8.292E+0	1.533E+1
-4.862E-2	8.425E+0	1.530E+1
-5.025E-2	8.321E+0	1.537E+1
-4.700E-2	8.379E+0	1.545E+1
-4.538E-2	8.405E+0	1.544E+1
-4.862E-2	8.486E+0	1.530E+1
-4.862E-2	8.418E+0	1.549E+1
-5.025E-2	8.464E+0	1.544E+1
-4.700E-2	8.438E+0	1.543E+1
-4.862E-2	8.373E+0	1.546E+1
-4.862E-2	8.369E+0	1.526E+1
-4.700E-2	8.399E+0	1.522E+1
-4.538E-2	8.379E+0	1.550E+1
-4.862E-2	8.295E+0	1.560E+1
-5.025E-2	8.447E+0	1.552E+1
-4.700E-2	8.434E+0	1.548E+1
-4.376E-2	8.451E+0	1.560E+1
-5.025E-2	8.434E+0	1.529E+1
-4.862E-2	8.405E+0	1.534E+1
-4.862E-2	8.363E+0	1.556E+1
-4.376E-2	8.438E+0	1.543E+1
-4.862E-2	8.301E+0	1.536E+1
-4.862E-2	8.399E+0	1.557E+1
-5.025E-2	8.415E+0	1.545E+1
-4.538E-2	8.593E+0	1.534E+1
-5.025E-2	8.535E+0	1.552E+1
-4.700E-2	8.386E+0	1.550E+1
-4.700E-2	8.399E+0	1.549E+1
-4.538E-2	8.356E+0	1.557E+1
-4.700E-2	8.438E+0	1.538E+1
-4.862E-2	8.334E+0	1.532E+1
-4.538E-2	8.321E+0	1.535E+1
-4.862E-2	8.584E+0	1.542E+1
-5.025E-2	8.347E+0	1.542E+1
-5.025E-2	8.467E+0	1.545E+1
-4.700E-2	8.223E+0	1.538E+1
-4.862E-2	8.402E+0	1.544E+1
-5.025E-2	8.363E+0	1.555E+1
-5.025E-2	8.415E+0	1.537E+1
-4.538E-2	8.480E+0	1.540E+1
-4.862E-2	8.480E+0	1.532E+1
-4.862E-2	8.272E+0	1.543E+1
-5.025E-2	8.444E+0	1.529E+1
-4.538E-2	8.305E+0	1.532E+1
-4.862E-2	8.314E+0	1.539E+1
-4.862E-2	8.434E+0	1.544E+1
-5.349E-2	8.470E+0	1.546E+1
-4.700E-2	8.392E+0	1.526E+1
-4.538E-2	8.295E+0	1.534E+1
-4.862E-2	8.376E+0	1.523E+1
-5.187E-2	8.356E+0	1.541E+1
-4.700E-2	8.389E+0	1.535E+1
-4.862E-2	8.412E+0	1.537E+1
-5.025E-2	8.454E+0	1.528E+1
-5.025E-2	8.350E+0	1.543E+1
-4.538E-2	8.350E+0	1.549E+1
-4.700E-2	8.369E+0	1.556E+1
-4.700E-2	8.379E+0	1.539E+1
-4.862E-2	8.382E+0	1.519E+1
-4.700E-2	8.256E+0	1.542E+1
-4.376E-2	8.269E+0	1.537E+1
-4.862E-2	8.366E+0	1.539E+1
-5.025E-2	8.428E+0	1.546E+1
-4.700E-2	8.506E+0	1.554E+1
-4.862E-2	8.415E+0	1.543E+1
-4.700E-2	8.395E+0	1.531E+1
-4.862E-2	8.363E+0	1.537E+1
-4.538E-2	8.392E+0	1.547E+1
-4.538E-2	8.402E+0	1.532E+1
-4.862E-2	8.434E+0	1.538E+1
-5.025E-2	8.554E+0	1.544E+1
-4.538E-2	8.412E+0	1.526E+1
-4.862E-2	8.321E+0	1.536E+1
-5.025E-2	8.402E+0	1.548E+1
-5.025E-2	8.470E+0	1.536E+1
-4.538E-2	8.428E+0	1.535E+1
-4.862E-2	8.249E+0	1.539E+1
-5.025E-2	8.327E+0	1.541E+1
-5.025E-2	8.324E+0	1.539E+1
-4.538E-2	8.324E+0	1.529E+1
-4.700E-2	8.379E+0	1.526E+1
-4.862E-2	8.337E+0	1.555E+1
-5.025E-2	8.318E+0	1.536E+1
-4.538E-2	8.496E+0	1.556E+1
-4.862E-2	8.412E+0	1.521E+1
-4.700E-2	8.376E+0	1.532E+1
-4.862E-2	8.431E+0	1.543E+1
-4.376E-2	8.382E+0	1.558E+1
-4.538E-2	8.311E+0	1.527E+1
-4.862E-2	8.392E+0	1.544E+1
-4.862E-2	8.298E+0	1.533E+1
-4.538E-2	8.460E+0	1.541E+1
-4.538E-2	8.386E+0	1.535E+1
-4.862E-2	8.405E+0	1.537E+1
-5.025E-2	8.369E+0	1.520E+1
-4.538E-2	8.434E+0	1.542E+1
-4.862E-2	8.382E+0	1.536E+1
-4.700E-2	8.405E+0	1.527E+1
-4.862E-2	8.444E+0	1.554E+1
-4.700E-2	8.434E+0	1.546E+1
-4.700E-2	8.373E+0	1.539E+1
-4.862E-2	8.464E+0	1.546E+1
-5.025E-2	8.431E+0	1.548E+1
-4.538E-2	8.483E+0	1.533E+1
-4.700E-2	8.382E+0	1.552E+1
-5.187E-2	8.460E+0	1.544E+1
-5.187E-2	8.356E+0	1.546E+1
-4.700E-2	8.353E+0	1.538E+1
-4.862E-2	8.347E+0	1.548E+1
-4.862E-2	8.311E+0	1.528E+1
-4.862E-2	8.376E+0	1.524E+1
-4.700E-2	8.373E+0	1.547E+1
-4.862E-2	8.334E+0	1.536E+1
-4.700E-2	8.318E+0	1.534E+1
-4.862E-2	8.369E+0	1.542E+1
-4.700E-2	8.369E+0	1.534E+1
-4.700E-2	8.457E+0	1.543E+1
-5.025E-2	8.457E+0	1.532E+1
-5.187E-2	8.428E+0	1.542E+1
-5.025E-2	8.321E+0	1.538E+1
-4.862E-2	8.392E+0	1.541E+1
-5.187E-2	8.434E+0	1.538E+1
-5.025E-2	8.376E+0	1.555E+1
-4.538E-2	8.412E+0	1.544E+1
-4.862E-2	8.369E+0	1.534E+1
-4.862E-2	8.460E+0	1.550E+1
-4.862E-2	8.405E+0	1.536E+1
-4.862E-2	8.499E+0	1.557E+1
-4.376E-2	8.353E+0	1.523E+1
-5.025E-2	8.363E+0	1.538E+1
-5.025E-2	8.282E+0	1.535E+1
-4.700E-2	8.298E+0	1.550E+1
-4.862E-2	8.327E+0	1.543E+1
-4.700E-2	8.353E+0	1.549E+1
-5.025E-2	8.279E+0	1.538E+1
-4.700E-2	8.441E+0	1.544E+1
-4.700E-2	8.402E+0	1.540E+1
-4.862E-2	8.347E+0	1.550E+1
-4.862E-2	8.392E+0	1.544E+1
-5.025E-2	8.451E+0	1.525E+1
-4.862E-2	8.428E+0	1.531E+1
-5.025E-2	8.502E+0	1.539E+1
-4.862E-2	8.447E+0	1.530E+1
-4.862E-2	8.340E+0	1.542E+1
-4.538E-2	8.298E+0	1.547E+1
-5.025E-2	8.399E+0	1.541E+1
-5.025E-2	8.457E+0	1.540E+1
-4.700E-2	8.434E+0	1.541E+1
-4.862E-2	8.311E+0	1.548E+1
-5.025E-2	8.308E+0	1.542E+1
-5.025E-2	8.444E+0	1.554E+1
-4.862E-2	8.425E+0	1.540E+1
-4.700E-2	8.269E+0	1.537E+1
-5.025E-2	8.386E+0	1.549E+1
-4.862E-2	8.376E+0	1.546E+1
-4.862E-2	8.447E+0	1.543E+1
-4.538E-2	8.399E+0	1.529E+1
-4.862E-2	8.366E+0	1.542E+1
-5.025E-2	8.292E+0	1.560E+1
-5.025E-2	8.382E+0	1.544E+1
-4.862E-2	8.441E+0	1.549E+1
-5.187E-2	8.402E+0	1.546E+1
-4.700E-2	8.444E+0	1.543E+1
-4.700E-2	8.334E+0	1.564E+1
-4.538E-2	8.483E+0	1.553E+1
-5.349E-2	8.363E+0	1.543E+1
-5.187E-2	8.363E+0	1.554E+1
-5.025E-2	8.464E+0	1.542E+1
-4.538E-2	8.334E+0	1.526E+1
-5.187E-2	8.438E+0	1.546E+1
-4.862E-2	8.343E+0	1.543E+1
-5.025E-2	8.395E+0	1.551E+1
-4.862E-2	8.438E+0	1.535E+1
-4.700E-2	8.386E+0	1.537E+1
-4.862E-2	8.376E+0	1.536E+1
-4.700E-2	8.353E+0	1.534E+1
-4.862E-2	8.343E+0	1.541E+1
-4.862E-2	8.515E+0	1.534E+1
-5.025E-2	8.441E+0	1.536E+1
-4.538E-2	8.392E+0	1.538E+1
-4.700E-2	8.431E+0	1.543E+1
-5.025E-2	8.519E+0	1.539E+1
-5.025E-2	8.441E+0	1.543E+1
-4.538E-2	8.298E+0	1.542E+1
-4.700E-2	8.402E+0	1.545E+1
-5.187E-2	8.467E+0	1.542E+1
-5.187E-2	8.399E+0	1.539E+1
-4.700E-2	8.353E+0	1.551E+1
-4.700E-2	8.376E+0	1.528E+1
-5.349E-2	8.340E+0	1.552E+1
-4.862E-2	8.444E+0	1.542E+1
-4.700E-2	8.464E+0	1.523E+1
-4.862E-2	8.444E+0	1.530E+1
-4.862E-2	8.311E+0	1.541E+1
-5.025E-2	8.337E+0	1.539E+1
-4.700E-2	8.340E+0	1.546E+1
-4.700E-2	8.399E+0	1.525E+1
-5.025E-2	8.389E+0	1.545E+1
-4.700E-2	8.444E+0	1.546E+1
-4.700E-2	8.373E+0	1.531E+1
-4.376E-2	8.418E+0	1.548E+1
-5.187E-2	8.353E+0	1.524E+1
-5.025E-2	8.499E+0	1.547E+1
-5.025E-2	8.457E+0	1.524E+1
-4.538E-2	8.392E+0	1.543E+1
-5.025E-2	8.389E+0	1.540E+1
-5.187E-2	8.405E+0	1.546E+1
-4.862E-2	8.438E+0	1.551E+1
-4.700E-2	8.421E+0	1.536E+1
-4.700E-2	8.324E+0	1.542E+1
-5.187E-2	8.395E+0	1.544E+1
-4.862E-2	8.256E+0	1.543E+1
-4.538E-2	8.408E+0	1.531E+1
-4.862E-2	8.460E+0	1.532E+1
-5.187E-2	8.305E+0	1.534E+1
-4.862E-2	8.415E+0	1.530E+1
-4.700E-2	8.343E+0	1.542E+1
-4.700E-2	8.454E+0	1.545E+1
-4.862E-2	8.486E+0	1.553E+1
-4.538E-2	8.395E+0	1.528E+1
-4.376E-2	8.331E+0	1.538E+1
-5.025E-2	8.340E+0	1.547E+1
-5.025E-2	8.356E+0	1.542E+1
-4.700E-2	8.321E+0	1.548E+1
-4.700E-2	8.305E+0	1.546E+1
-4.862E-2	8.421E+0	1.556E+1
-5.187E-2	8.545E+0	1.556E+1
-4.700E-2	8.434E+0	1.548E+1
-4.700E-2	8.473E+0	1.543E+1
-4.862E-2	8.305E+0	1.537E+1
-5.349E-2	8.382E+0	1.540E+1
-4.538E-2	8.399E+0	1.533E+1
-4.700E-2	8.262E+0	1.534E+1
-5.025E-2	8.493E+0	1.537E+1
-5.025E-2	8.402E+0	1.549E+1
-4.700E-2	8.353E+0	1.539E+1
-5.025E-2	8.334E+0	1.521E+1
-4.700E-2	8.343E+0	1.534E+1
-5.187E-2	8.412E+0	1.541E+1
-4.700E-2	8.493E+0	1.538E+1
-4.700E-2	8.382E+0	1.544E+1
-4.700E-2	8.489E+0	1.535E+1
-5.187E-2	8.399E+0	1.551E+1
-4.862E-2	8.519E+0	1.531E+1
-4.700E-2	8.334E+0	1.535E+1
-5.187E-2	8.415E+0	1.533E+1
-5.025E-2	8.415E+0	1.525E+1
-4.862E-2	8.480E+0	1.549E+1
-4.538E-2	8.256E+0	1.535E+1
-5.025E-2	8.502E+0	1.531E+1
-5.025E-2	8.386E+0	1.547E+1
-4.862E-2	8.434E+0	1.533E+1
-4.700E-2	8.353E+0	1.561E+1
-5.025E-2	8.421E+0	1.520E+1
-5.187E-2	8.236E+0	1.541E+1
-4.538E-2	8.347E+0	1.543E+1
-5.025E-2	8.421E+0	1.528E+1
-4.700E-2	8.301E+0	1.539E+1
-5.025E-2	8.311E+0	1.543E+1
-4.862E-2	8.425E+0	1.539E+1
-4.862E-2	8.476E+0	1.541E+1
-4.700E-2	8.314E+0	1.553E+1
-4.862E-2	8.457E+0	1.557E+1
-4.538E-2	8.402E+0	1.532E+1
-4.700E-2	8.373E+0	1.564E+1
-4.862E-2	8.382E+0	1.545E+1
-5.025E-2	8.295E+0	1.525E+1
-4.538E-2	8.356E+0	1.554E+1
-4.862E-2	8.489E+0	1.540E+1
-4.862E-2	8.363E+0	1.529E+1
-5.025E-2	8.379E+0	1.533E+1
-4.862E-2	8.399E+0	1.534E+1
-4.700E-2	8.308E+0	1.536E+1
-4.700E-2	8.506E+0	1.544E+1
-5.187E-2	8.343E+0	1.545E+1
-4.700E-2	8.470E+0	1.536E+1
-4.862E-2	8.399E+0	1.546E+1
-4.862E-2	8.405E+0	1.550E+1
-4.862E-2	8.386E+0	1.535E+1
-4.700E-2	8.476E+0	1.546E+1
-4.862E-2	8.444E+0	1.518E+1
-4.862E-2	8.363E+0	1.547E+1
-5.025E-2	8.447E+0	1.549E+1
-4.700E-2	8.451E+0	1.537E+1
-4.700E-2	8.454E+0	1.533E+1
-4.862E-2	8.324E+0	1.532E+1
-5.025E-2	8.454E+0	1.536E+1
-4.862E-2	8.428E+0	1.543E+1
-4.700E-2	8.428E+0	1.542E+1
-4.862E-2	8.253E+0	1.540E+1
-4.862E-2	8.386E+0	1.536E+1
-4.700E-2	8.395E+0	1.540E+1
-4.538E-2	8.418E+0	1.539E+1
-5.025E-2	8.473E+0	1.532E+1
-5.025E-2	8.418E+0	1.556E+1
-4.700E-2	8.460E+0	1.539E+1
-4.538E-2	8.331E+0	1.558E+1
-5.187E-2	8.454E+0	1.531E+1
-5.187E-2	8.428E+0	1.551E+1
-4.862E-2	8.502E+0	1.554E+1
-4.700E-2	8.392E+0	1.534E+1
-4.862E-2	8.434E+0	1.540E+1
-5.025E-2	8.314E+0	1.541E+1
-4.862E-2	8.441E+0	1.549E+1
-4.538E-2	8.467E+0	1.546E+1
-4.700E-2	8.308E+0	1.540E+1
-5.025E-2	8.464E+0	1.533E+1
-4.700E-2	8.405E+0	1.543E+1
-4.538E-2	8.311E+0	1.544E+1
-4.862E-2	8.402E+0	1.546E+1
-4.700E-2	8.369E+0	1.536E+1
-4.538E-2	8.340E+0	1.541E+1
-4.700E-2	8.441E+0	1.544E+1
-4.862E-2	8.431E+0	1.537E+1
-4.862E-2	8.405E+0	1.548E+1
-4.862E-2	8.441E+0	1.548E+1
-4.700E-2	8.389E+0	1.536E+1
-5.187E-2	8.389E+0	1.535E+1
-4.862E-2	8.408E+0	1.543E+1
-4.862E-2	8.363E+0	1.540E+1
-4.538E-2	8.292E+0	1.559E+1
-5.025E-2	8.460E+0	1.553E+1
-4.700E-2	8.447E+0	1.537E+1
-4.700E-2	8.353E+0	1.548E+1
-4.700E-2	8.399E+0	1.547E+1
-5.187E-2	8.441E+0	1.558E+1
-5.025E-2	8.444E+0	1.543E+1
-4.862E-2	8.405E+0	1.541E+1
-4.700E-2	8.454E+0	1.535E+1
-4.700E-2	8.554E+0	1.546E+1
-4.862E-2	8.408E+0	1.550E+1
-4.700E-2	8.428E+0	1.540E+1
-4.700E-2	8.418E+0	1.527E+1
-5.025E-2	8.324E+0	1.542E+1
-5.187E-2	8.308E+0	1.535E+1
-4.700E-2	8.382E+0	1.543E+1
-4.700E-2	8.496E+0	1.540E+1
-4.862E-2	8.298E+0	1.541E+1
-4.700E-2	8.405E+0	1.538E+1
-4.700E-2	8.343E+0	1.535E+1
-4.538E-2	8.412E+0	1.542E+1
-4.700E-2	8.415E+0	1.547E+1
-5.025E-2	8.331E+0	1.541E+1
-4.862E-2	8.532E+0	1.541E+1
-4.700E-2	8.412E+0	1.530E+1
-4.862E-2	8.405E+0	1.545E+1
-4.862E-2	8.425E+0	1.550E+1
-4.700E-2	8.353E+0	1.547E+1
-4.700E-2	8.308E+0	1.546E+1
-4.862E-2	8.412E+0	1.529E+1
-4.862E-2	8.425E+0	1.558E+1
-4.700E-2	8.418E+0	1.541E+1
-5.025E-2	8.538E+0	1.538E+1
-5.025E-2	8.467E+0	1.543E+1
-4.700E-2	8.483E+0	1.544E+1
-4.862E-2	8.373E+0	1.548E+1
-4.700E-2	8.460E+0	1.544E+1
-4.862E-2	8.395E+0	1.541E+1
-5.025E-2	8.444E+0	1.549E+1
-4.862E-2	8.421E+0	1.530E+1
-4.700E-2	8.318E+0	1.543E+1
-5.187E-2	8.363E+0	1.525E+1
-5.187E-2	8.408E+0	1.532E+1
-4.538E-2	8.353E+0	1.544E+1
-4.862E-2	8.386E+0	1.544E+1
-5.025E-2	8.389E+0	1.542E+1
-5.187E-2	8.392E+0	1.543E+1
-4.700E-2	8.447E+0	1.552E+1
-4.538E-2	8.528E+0	1.520E+1
-4.862E-2	8.376E+0	1.535E+1
-5.187E-2	8.360E+0	1.544E+1
-4.700E-2	8.360E+0	1.558E+1
-4.700E-2	8.551E+0	1.552E+1
-4.862E-2	8.389E+0	1.548E+1
-5.187E-2	8.451E+0	1.535E+1
-4.862E-2	8.457E+0	1.528E+1
-4.538E-2	8.356E+0	1.545E+1
-5.025E-2	8.337E+0	1.543E+1
-5.025E-2	8.347E+0	1.539E+1
-4.700E-2	8.408E+0	1.536E+1
-4.700E-2	8.379E+0	1.532E+1
-5.025E-2	8.405E+0	1.543E+1
-4.862E-2	8.418E+0	1.534E+1
-4.538E-2	8.376E+0	1.536E+1
-4.862E-2	8.428E+0	1.531E+1
-4.862E-2	8.373E+0	1.545E+1
-5.187E-2	8.318E+0	1.553E+1
-4.538E-2	8.457E+0	1.543E+1
-4.862E-2	8.535E+0	1.546E+1
-4.862E-2	8.376E+0	1.541E+1
-5.187E-2	8.321E+0	1.563E+1
-4.700E-2	8.382E+0	1.532E+1
-5.025E-2	8.360E+0	1.551E+1
-4.700E-2	8.373E+0	1.529E+1
-4.700E-2	8.343E+0	1.533E+1
-4.700E-2	8.470E+0	1.546E+1
-4.862E-2	8.376E+0	1.535E+1
-4.862E-2	8.457E+0	1.549E+1
-4.862E-2	8.379E+0	1.548E+1
-4.538E-2	8.444E+0	1.543E+1
-4.376E-2	8.399E+0	1.538E+1
-4.862E-2	8.470E+0	1.528E+1
-5.025E-2	8.366E+0	1.536E+1
-4.862E-2	8.382E+0	1.524E+1
-4.700E-2	8.408E+0	1.543E+1
-5.187E-2	8.418E+0	1.545E+1
-5.025E-2	8.392E+0	1.545E+1
-4.700E-2	8.308E+0	1.520E+1
-4.700E-2	8.499E+0	1.541E+1
-5.187E-2	8.376E+0	1.535E+1
-5.187E-2	8.337E+0	1.546E+1
-4.700E-2	8.301E+0	1.543E+1
-5.025E-2	8.337E+0	1.533E+1
-5.025E-2	8.499E+0	1.540E+1
-5.025E-2	8.470E+0	1.551E+1
-4.538E-2	8.321E+0	1.547E+1
-4.700E-2	8.360E+0	1.541E+1
-4.700E-2	8.347E+0	1.540E+1
-5.025E-2	8.369E+0	1.530E+1
-5.025E-2	8.418E+0	1.527E+1
-4.700E-2	8.584E+0	1.538E+1
-4.862E-2	8.360E+0	1.530E+1
-4.862E-2	8.402E+0	1.543E+1
-5.025E-2	8.279E+0	1.542E+1
-4.700E-2	8.308E+0	1.549E+1
-4.862E-2	8.418E+0	1.533E+1
-5.025E-2	8.464E+0	1.549E+1
-4.700E-2	8.545E+0	1.542E+1
-4.700E-2	8.467E+0	1.533E+1
-4.538E-2	8.405E+0	1.544E+1
-4.862E-2	8.327E+0	1.542E+1
-4.862E-2	8.395E+0	1.541E+1
-4.700E-2	8.363E+0	1.547E+1
-5.025E-2	8.434E+0	1.537E+1
-5.025E-2	8.318E+0	1.548E+1
-4.538E-2	8.366E+0	1.553E+1
-4.538E-2	8.467E+0	1.545E+1
-4.862E-2	8.343E+0	1.531E+1
-5.025E-2	8.379E+0	1.530E+1
-4.376E-2	8.470E+0	1.544E+1
-4.862E-2	8.464E+0	1.532E+1
-5.025E-2	8.412E+0	1.536E+1
-5.187E-2	8.421E+0	1.541E+1
-4.700E-2	8.418E+0	1.550E+1
-4.862E-2	8.454E+0	1.544E+1
-5.025E-2	8.402E+0	1.547E+1
-4.862E-2	8.343E+0	1.526E+1
-4.700E-2	8.295E+0	1.542E+1
-4.700E-2	8.337E+0	1.533E+1
-5.187E-2	8.405E+0	1.542E+1
-5.187E-2	8.402E+0	1.539E+1
-4.862E-2	8.386E+0	1.535E+1
-4.700E-2	8.483E+0	1.535E+1
-4.862E-2	8.379E+0	1.525E+1
-4.862E-2	8.434E+0	1.547E+1
-4.214E-2	8.337E+0	1.536E+1
-4.862E-2	8.412E+0	1.536E+1
-5.025E-2	8.415E+0	1.550E+1
-4.862E-2	8.369E+0	1.551E+1
-4.376E-2	8.486E+0	1.549E+1
-4.862E-2	8.334E+0	1.542E+1
-4.700E-2	8.402E+0	1.533E+1
-5.025E-2	8.360E+0	1.531E+1
-4.538E-2	8.373E+0	1.545E+1
-5.187E-2	8.356E+0	1.548E+1
-5.187E-2	8.464E+0	1.542E+1
-5.025E-2	8.428E+0	1.534E+1
-4.862E-2	8.389E+0	1.528E+1
-4.700E-2	8.331E+0	1.532E+1
-5.025E-2	8.425E+0	1.538E+1
-5.187E-2	8.373E+0	1.540E+1
-4.700E-2	8.451E+0	1.546E+1
-4.862E-2	8.366E+0	1.546E+1
-5.025E-2	8.321E+0	1.543E+1
-5.025E-2	8.415E+0	1.539E+1
-4.862E-2	8.412E+0	1.548E+1
-4.862E-2	8.356E+0	1.532E+1
-4.862E-2	8.480E+0	1.537E+1
-4.700E-2	8.318E+0	1.533E+1
-4.376E-2	8.356E+0	1.544E+1
-4.538E-2	8.382E+0	1.527E+1
-4.862E-2	8.425E+0	1.543E+1
-5.187E-2	8.431E+0	1.557E+1
-4.538E-2	8.308E+0	1.549E+1
-4.700E-2	8.379E+0	1.538E+1
-4.862E-2	8.425E+0	1.530E+1
-5.025E-2	8.489E+0	1.534E+1
-4.538E-2	8.386E+0	1.519E+1
-4.538E-2	8.496E+0	1.541E+1
-4.700E-2	8.515E+0	1.540E+1
-4.700E-2	8.425E+0	1.538E+1
-4.538E-2	8.311E+0	1.543E+1
-4.538E-2	8.314E+0	1.542E+1
-5.025E-2	8.561E+0	1.543E+1
-5.025E-2	8.366E+0	1.534E+1
-4.862E-2	8.473E+0	1.537E+1
-4.862E-2	8.395E+0	1.543E+1
-5.025E-2	8.363E+0	1.541E+1
-5.187E-2	8.421E+0	1.539E+1
-4.700E-2	8.441E+0	1.527E+1
-4.700E-2	8.340E+0	1.528E+1
-4.862E-2	8.438E+0	1.537E+1
-5.025E-2	8.386E+0	1.540E+1
-5.187E-2	8.392E+0	1.547E+1
-4.700E-2	8.412E+0	1.532E+1
-5.025E-2	8.369E+0	1.541E+1
-4.700E-2	8.460E+0	1.533E+1
-4.700E-2	8.373E+0	1.539E+1
-4.862E-2	8.389E+0	1.546E+1
-5.025E-2	8.489E+0	1.535E+1
-5.025E-2	8.327E+0	1.542E+1
-4.862E-2	8.418E+0	1.542E+1
-4.376E-2	8.324E+0	1.548E+1
-5.025E-2	8.340E+0	1.532E+1
-5.187E-2	8.314E+0	1.554E+1
-4.700E-2	8.373E+0	1.528E+1
-4.700E-2	8.295E+0	1.554E+1
-5.025E-2	8.425E+0	1.542E+1
-5.187E-2	8.476E+0	1.532E+1
-4.700E-2	8.386E+0	1.547E+1
-4.538E-2	8.454E+0	1.532E+1
-4.700E-2	8.480E+0	1.544E+1
-5.025E-2	8.392E+0	1.544E+1
-4.862E-2	8.379E+0	1.548E+1
-4.538E-2	8.262E+0	1.541E+1
-5.025E-2	8.337E+0	1.540E+1
-4.700E-2	8.480E+0	1.530E+1
-5.025E-2	8.366E+0	1.551E+1
-4.376E-2	8.347E+0	1.536E+1
-4.862E-2	8.405E+0	1.559E+1
-5.025E-2	8.476E+0	1.549E+1
-4.700E-2	8.502E+0	1.556E+1
-4.700E-2	8.399E+0	1.534E+1
-5.187E-2	8.343E+0	1.539E+1
-4.862E-2	8.489E+0	1.520E+1
-4.700E-2	8.298E+0	1.548E+1
-4.700E-2	8.292E+0	1.540E+1
-5.025E-2	8.321E+0	1.534E+1
-4.700E-2	8.314E+0	1.537E+1
-4.862E-2	8.438E+0	1.539E+1
-4.538E-2	8.373E+0	1.540E+1
-5.025E-2	8.402E+0	1.536E+1
-5.025E-2	8.356E+0	1.544E+1
-4.538E-2	8.399E+0	1.550E+1
-4.538E-2	8.334E+0	1.535E+1
-5.025E-2	8.318E+0	1.553E+1
-5.349E-2	8.376E+0	1.545E+1
-4.862E-2	8.379E+0	1.551E+1
-4.538E-2	8.386E+0	1.515E+1
-5.025E-2	8.360E+0	1.529E+1
-5.025E-2	8.395E+0	1.541E+1
-4.700E-2	8.528E+0	1.550E+1
-4.700E-2	8.457E+0	1.533E+1
-4.862E-2	8.327E+0	1.532E+1
-5.025E-2	8.454E+0	1.533E+1
-4.538E-2	8.408E+0	1.532E+1
-4.862E-2	8.464E+0	1.531E+1
-4.862E-2	8.525E+0	1.551E+1
-4.700E-2	8.334E+0	1.536E+1
-5.025E-2	8.454E+0	1.522E+1
-4.862E-2	8.460E+0	1.535E+1
-4.862E-2	8.379E+0	1.538E+1
-5.187E-2	8.311E+0	1.530E+1
-4.862E-2	8.425E+0	1.542E+1
-4.700E-2	8.389E+0	1.546E+1
-4.862E-2	8.373E+0	1.537E+1
-5.187E-2	8.460E+0	1.548E+1
-4.700E-2	8.366E+0	1.550E+1
-4.700E-2	8.382E+0	1.548E+1
-4.700E-2	8.431E+0	1.543E+1
-5.187E-2	8.327E+0	1.544E+1
-4.700E-2	8.353E+0	1.542E+1
-4.700E-2	8.379E+0	1.543E+1
-5.025E-2	8.496E+0	1.553E+1
-5.349E-2	8.515E+0	1.532E+1
-4.862E-2	8.402E+0	1.534E+1
-5.025E-2	8.340E+0	1.545E+1
-5.187E-2	8.470E+0	1.547E+1
-4.862E-2	8.366E+0	1.543E+1
-4.700E-2	8.373E+0	1.543E+1
-4.700E-2	8.369E+0	1.545E+1
-4.862E-2	8.334E+0	1.525E+1
-5.187E-2	8.460E+0	1.537E+1
-4.376E-2	8.366E+0	1.543E+1
-4.538E-2	8.425E+0	1.556E+1
-5.025E-2	8.327E+0	1.538E+1
-5.025E-2	8.269E+0	1.546E+1
-4.862E-2	8.347E+0	1.527E+1
-4.700E-2	8.256E+0	1.537E+1
-5.187E-2	8.301E+0	1.535E+1
-5.187E-2	8.204E+0	1.549E+1
-4.700E-2	8.298E+0	1.531E+1
-4.862E-2	8.392E+0	1.544E+1
-5.025E-2	8.415E+0	1.546E+1
-5.025E-2	8.386E+0	1.542E+1
-4.700E-2	8.428E+0	1.543E+1
-4.862E-2	8.301E+0	1.542E+1
-4.538E-2	8.369E+0	1.542E+1
-5.025E-2	8.428E+0	1.526E+1
-4.700E-2	8.486E+0	1.561E+1
-5.025E-2	8.301E+0	1.547E+1
-5.025E-2	8.327E+0	1.551E+1
-5.187E-2	8.441E+0	1.538E+1
-4.700E-2	8.418E+0	1.542E+1
-5.025E-2	8.272E+0	1.527E+1
-4.862E-2	8.418E+0	1.548E+1
-5.187E-2	8.441E+0	1.527E+1
-4.538E-2	8.379E+0	1.544E+1
-4.700E-2	8.460E+0	1.538E+1
-4.700E-2	8.337E+0	1.556E+1
-5.025E-2	8.350E+0	1.541E+1
-4.538E-2	8.392E+0	1.545E+1
-4.700E-2	8.395E+0	1.541E+1
-4.862E-2	8.454E+0	1.540E+1
-5.025E-2	8.373E+0	1.529E+1
-4.700E-2	8.382E+0	1.551E+1
-4.700E-2	8.308E+0	1.540E+1
-5.025E-2	8.298E+0	1.543E+1
-5.025E-2	8.421E+0	1.554E+1
-4.700E-2	8.337E+0	1.545E+1
-4.862E-2	8.305E+0	1.533E+1
-4.700E-2	8.230E+0	1.542E+1
-5.187E-2	8.395E+0	1.521E+1
-4.700E-2	8.350E+0	1.533E+1
-5.025E-2	8.395E+0	1.556E+1
-5.025E-2	8.486E+0	1.539E+1
-5.025E-2	8.262E+0	1.540E+1
-4.700E-2	8.408E+0	1.545E+1
-4.538E-2	8.366E+0	1.542E+1
-4.862E-2	8.434E+0	1.530E+1
-5.025E-2	8.441E+0	1.551E+1
-4.700E-2	8.480E+0	1.539E+1
-4.538E-2	8.373E+0	1.523E+1
-4.862E-2	8.408E+0	1.540E+1
-5.025E-2	8.395E+0	1.529E+1
-4.862E-2	8.230E+0	1.538E+1
-4.538E-2	8.331E+0	1.552E+1
-4.862E-2	8.412E+0	1.537E+1
-4.862E-2	8.386E+0	1.539E+1
-4.862E-2	8.480E+0	1.546E+1
-4.700E-2	8.324E+0	1.536E+1
-4.862E-2	8.418E+0	1.537E+1
-5.025E-2	8.376E+0	1.550E+1
-4.700E-2	8.434E+0	1.535E+1
-4.700E-2	8.464E+0	1.539E+1
-4.700E-2	8.382E+0	1.536E+1
-5.187E-2	8.272E+0	1.545E+1
-5.187E-2	8.366E+0	1.554E+1
-4.700E-2	8.392E+0	1.552E+1
-5.025E-2	8.499E+0	1.538E+1
-4.862E-2	8.324E+0	1.552E+1
-4.700E-2	8.360E+0	1.542E+1
-4.862E-2	8.379E+0	1.547E+1
-5.025E-2	8.399E+0	1.540E+1
-5.025E-2	8.395E+0	1.551E+1
-4.700E-2	8.399E+0	1.536E+1
-4.538E-2	8.343E+0	1.542E+1
-5.025E-2	8.438E+0	1.541E+1
-5.187E-2	8.363E+0	1.532E+1
-4.862E-2	8.389E+0	1.533E+1
-4.538E-2	8.418E+0	1.543E+1
-4.862E-2	8.337E+0	1.533E+1
-5.349E-2	8.363E+0	1.544E+1
-4.700E-2	8.311E+0	1.539E+1
-4.376E-2	8.386E+0	1.531E+1
-4.862E-2	8.386E+0	1.527E+1
-5.025E-2	8.376E+0	1.538E+1
-4.862E-2	8.519E+0	1.545E+1
-4.376E-2	8.356E+0	1.536E+1
-4.700E-2	8.369E+0	1.538E+1
-5.025E-2	8.331E+0	1.537E+1
-4.862E-2	8.356E+0	1.535E+1
-4.700E-2	8.418E+0	1.538E+1
-5.025E-2	8.522E+0	1.550E+1
-5.025E-2	8.399E+0	1.536E+1
-4.700E-2	8.399E+0	1.529E+1
-4.862E-2	8.363E+0	1.525E+1
-5.025E-2	8.204E+0	1.542E+1
-5.025E-2	8.347E+0	1.536E+1
-4.862E-2	8.405E+0	1.543E+1
-4.538E-2	8.382E+0	1.536E+1
-5.025E-2	8.457E+0	1.547E+1
-5.025E-2	8.360E+0	1.540E+1
-4.862E-2	8.431E+0	1.557E+1
-4.700E-2	8.337E+0	1.554E+1
-4.862E-2	8.369E+0	1.545E+1
-4.862E-2	8.395E+0	1.550E+1
-4.700E-2	8.421E+0	1.545E+1
-4.862E-2	8.259E+0	1.525E+1
-4.862E-2	8.285E+0	1.535E+1
-4.700E-2	8.451E+0	1.551E+1
-5.025E-2	8.327E+0	1.537E+1
-4.700E-2	8.428E+0	1.548E+1
-5.025E-2	8.331E+0	1.543E+1
-5.025E-2	8.405E+0	1.554E+1
-5.025E-2	8.434E+0	1.536E+1
-4.700E-2	8.483E+0	1.534E+1
-4.862E-2	8.493E+0	1.524E+1
-5.187E-2	8.305E+0	1.528E+1
-5.025E-2	8.412E+0	1.535E+1
-4.538E-2	8.451E+0	1.527E+1
-4.862E-2	8.499E+0	1.532E+1
-4.862E-2	8.428E+0	1.535E+1
-5.025E-2	8.321E+0	1.534E+1
-4.700E-2	8.434E+0	1.545E+1
-4.862E-2	8.292E+0	1.546E+1
-5.025E-2	8.438E+0	1.544E+1
-4.700E-2	8.386E+0	1.536E+1
-4.538E-2	8.382E+0	1.536E+1
-4.862E-2	8.334E+0	1.555E+1
-4.862E-2	8.389E+0	1.545E+1
-4.862E-2	8.415E+0	1.536E+1
-4.376E-2	8.506E+0	1.539E+1
-5.025E-2	8.340E+0	1.543E+1
-5.187E-2	8.415E+0	1.543E+1
-4.862E-2	8.467E+0	1.538E+1
-4.862E-2	8.373E+0	1.541E+1
-4.862E-2	8.421E+0	1.555E+1
-5.187E-2	8.305E+0	1.558E+1
-4.862E-2	8.363E+0	1.546E+1
-4.700E-2	8.353E+0	1.542E+1
-4.862E-2	8.376E+0	1.549E+1
-4.862E-2	8.402E+0	1.536E+1
-4.862E-2	8.447E+0	1.545E+1
-4.376E-2	8.376E+0	1.556E+1
-4.862E-2	8.340E+0	1.535E+1
-5.187E-2	8.431E+0	1.536E+1
-4.700E-2	8.376E+0	1.540E+1
-4.862E-2	8.334E+0	1.543E+1
-4.862E-2	8.451E+0	1.542E+1
-5.025E-2	8.421E+0	1.542E+1
-4.862E-2	8.444E+0	1.555E+1
-4.862E-2	8.334E+0	1.541E+1
-4.862E-2	8.441E+0	1.557E+1
-4.862E-2	8.405E+0	1.534E+1
-5.025E-2	8.415E+0	1.528E+1
-4.862E-2	8.369E+0	1.539E+1
-4.862E-2	8.434E+0	1.541E+1
-5.187E-2	8.480E+0	1.538E+1
-5.025E-2	8.347E+0	1.536E+1
-4.862E-2	8.489E+0	1.535E+1
-4.862E-2	8.356E+0	1.535E+1
-5.025E-2	8.386E+0	1.551E+1
-4.700E-2	8.405E+0	1.553E+1
-4.700E-2	8.318E+0	1.556E+1
-4.862E-2	8.347E+0	1.550E+1
-5.187E-2	8.373E+0	1.530E+1
-4.862E-2	8.402E+0	1.555E+1
-4.700E-2	8.447E+0	1.551E+1
-4.538E-2	8.373E+0	1.550E+1
-5.025E-2	8.399E+0	1.536E+1
-4.538E-2	8.525E+0	1.531E+1
-4.700E-2	8.408E+0	1.535E+1
-5.187E-2	8.321E+0	1.535E+1
-4.862E-2	8.279E+0	1.542E+1
-4.700E-2	8.415E+0	1.532E+1
-4.862E-2	8.337E+0	1.551E+1
-4.700E-2	8.350E+0	1.539E+1
-5.349E-2	8.356E+0	1.524E+1
-4.862E-2	8.334E+0	1.538E+1
-5.025E-2	8.470E+0	1.551E+1
-4.862E-2	8.415E+0	1.554E+1
-5.187E-2	8.447E+0	1.546E+1
-4.862E-2	8.308E+0	1.528E+1
-5.025E-2	8.382E+0	1.531E+1
-5.025E-2	8.506E+0	1.541E+1
-5.025E-2	8.314E+0	1.531E+1
-4.862E-2	8.460E+0	1.547E+1
-5.025E-2	8.395E+0	1.532E+1
-4.862E-2	8.386E+0	1.540E+1
-5.025E-2	8.460E+0	1.535E+1
-5.025E-2	8.301E+0	1.546E+1
-4.700E-2	8.464E+0	1.542E+1
-4.376E-2	8.467E+0	1.553E+1
-4.862E-2	8.353E+0	1.535E+1
-4.538E-2	8.399E+0	1.542E+1
-4.862E-2	8.408E+0	1.558E+1
-4.862E-2	8.441E+0	1.530E+1
-5.187E-2	8.324E+0	1.542E+1
-4.538E-2	8.340E+0	1.526E+1
-5.025E-2	8.457E+0	1.551E+1
-4.700E-2	8.509E+0	1.537E+1
-5.349E-2	8.512E+0	1.554E+1
-4.862E-2	8.350E+0	1.536E+1
-4.700E-2	8.428E+0	1.537E+1
-4.862E-2	8.418E+0	1.558E+1
-5.187E-2	8.415E+0	1.534E+1
-4.862E-2	8.447E+0	1.549E+1
-4.538E-2	8.467E+0	1.540E+1
-4.862E-2	8.434E+0	1.552E+1
-5.025E-2	8.428E+0	1.532E+1
-4.862E-2	8.324E+0	1.552E+1
-4.700E-2	8.444E+0	1.550E+1
-5.025E-2	8.305E+0	1.543E+1
-5.349E-2	8.418E+0	1.535E+1
-4.862E-2	8.512E+0	1.526E+1
-4.862E-2	8.347E+0	1.544E+1
-4.538E-2	8.298E+0	1.542E+1
-5.025E-2	8.470E+0	1.547E+1
-4.700E-2	8.356E+0	1.547E+1
-4.862E-2	8.314E+0	1.537E+1
-4.862E-2	8.561E+0	1.555E+1
-5.025E-2	8.418E+0	1.530E+1
-4.862E-2	8.279E+0	1.554E+1
-4.538E-2	8.486E+0	1.550E+1
-5.187E-2	8.347E+0	1.552E+1
-5.187E-2	8.434E+0	1.540E+1
-4.862E-2	8.408E+0	1.560E+1
-4.862E-2	8.386E+0	1.531E+1
-5.025E-2	8.363E+0	1.541E+1
-5.025E-2	8.347E+0	1.551E+1
-4.700E-2	8.369E+0	1.545E+1
-4.700E-2	8.363E+0	1.544E+1
-4.538E-2	8.425E+0	1.549E+1
-5.025E-2	8.386E+0	1.545E+1
-4.700E-2	8.486E+0	1.541E+1
-4.700E-2	8.360E+0	1.544E+1
-5.025E-2	8.331E+0	1.532E+1
-5.187E-2	8.519E+0	1.534E+1
-4.700E-2	8.467E+0	1.542E+1
-4.700E-2	8.292E+0	1.558E+1
-4.700E-2	8.434E+0	1.549E+1
-4.862E-2	8.343E+0	1.538E+1
-4.700E-2	8.460E+0	1.549E+1
-4.700E-2	8.337E+0	1.548E+1
-4.700E-2	8.321E+0	1.552E+1
-5.025E-2	8.360E+0	1.536E+1
-5.025E-2	8.399E+0	1.539E+1
-4.376E-2	8.376E+0	1.535E+1
-5.025E-2	8.457E+0	1.560E+1
-4.862E-2	8.395E+0	1.544E+1
[truncated: 93,954 more rows]
