# Supplementary material for: Improved ANAP incorporation and VCF analysis reveal details of P2X7 current facilitation and a limited conformational interplay between ATP binding and the intracellular ballast domain
Source: eLife. 2023 Jan 4;12:e82479. doi: 10.7554/eLife.82479 (PMC9859053; doi:10.7554/eLife.82479)
Supplement: Figure 3—figure supplement 3—source data 2. [file elife-82479-fig3-figsupp3-data2.zip › Figure-3_figure-supplement-3_source-data-2/Cys-Ala-constructs/k05/14.csv]

-2.319E-1	6.345E+0	1.226E+1
-2.351E-1	6.365E+0	1.224E+1
-2.368E-1	6.504E+0	1.230E+1
-2.368E-1	6.358E+0	1.238E+1
-2.335E-1	6.462E+0	1.236E+1
-2.384E-1	6.293E+0	1.232E+1
-2.351E-1	6.504E+0	1.243E+1
-2.351E-1	6.446E+0	1.228E+1
-2.335E-1	6.371E+0	1.235E+1
-2.335E-1	6.391E+0	1.230E+1
-2.400E-1	6.404E+0	1.232E+1
-2.351E-1	6.446E+0	1.246E+1
-2.351E-1	6.361E+0	1.241E+1
-2.384E-1	6.491E+0	1.228E+1
-2.400E-1	6.491E+0	1.260E+1
-2.335E-1	6.481E+0	1.233E+1
-2.335E-1	6.559E+0	1.238E+1
-2.384E-1	6.530E+0	1.224E+1
-2.384E-1	6.478E+0	1.237E+1
-2.351E-1	6.488E+0	1.253E+1
-2.335E-1	6.501E+0	1.231E+1
-2.368E-1	6.433E+0	1.254E+1
-2.384E-1	6.572E+0	1.243E+1
-2.335E-1	6.420E+0	1.230E+1
-2.303E-1	6.368E+0	1.241E+1
-2.335E-1	6.413E+0	1.229E+1
-2.400E-1	6.498E+0	1.228E+1
-2.351E-1	6.452E+0	1.239E+1
-2.319E-1	6.387E+0	1.247E+1
-2.384E-1	6.439E+0	1.225E+1
-2.400E-1	6.420E+0	1.232E+1
-2.335E-1	6.436E+0	1.236E+1
-2.335E-1	6.446E+0	1.216E+1
-2.335E-1	6.540E+0	1.236E+1
-2.384E-1	6.423E+0	1.236E+1
-2.335E-1	6.504E+0	1.243E+1
-2.319E-1	6.417E+0	1.228E+1
-2.368E-1	6.433E+0	1.233E+1
-2.368E-1	6.443E+0	1.234E+1
-2.335E-1	6.491E+0	1.245E+1
-2.319E-1	6.498E+0	1.230E+1
-2.384E-1	6.443E+0	1.233E+1
-2.368E-1	6.452E+0	1.249E+1
-2.335E-1	6.368E+0	1.240E+1
-2.335E-1	6.420E+0	1.239E+1
-2.368E-1	6.462E+0	1.228E+1
-2.384E-1	6.462E+0	1.239E+1
-2.335E-1	6.485E+0	1.242E+1
-2.335E-1	6.472E+0	1.238E+1
-2.368E-1	6.449E+0	1.237E+1
-2.368E-1	6.420E+0	1.251E+1
-2.335E-1	6.481E+0	1.244E+1
-2.319E-1	6.433E+0	1.232E+1
-2.368E-1	6.365E+0	1.229E+1
-2.368E-1	6.475E+0	1.245E+1
-2.351E-1	6.517E+0	1.233E+1
-2.335E-1	6.449E+0	1.238E+1
-2.368E-1	6.456E+0	1.236E+1
-2.384E-1	6.436E+0	1.235E+1
-2.351E-1	6.481E+0	1.237E+1
-2.319E-1	6.456E+0	1.241E+1
-2.384E-1	6.478E+0	1.230E+1
-2.384E-1	6.514E+0	1.228E+1
-2.351E-1	6.511E+0	1.255E+1
-2.335E-1	6.491E+0	1.230E+1
-2.351E-1	6.472E+0	1.236E+1
-2.384E-1	6.452E+0	1.240E+1
-2.351E-1	6.478E+0	1.245E+1
-2.319E-1	6.456E+0	1.237E+1
-2.400E-1	6.394E+0	1.219E+1
-2.400E-1	6.498E+0	1.226E+1
-2.319E-1	6.368E+0	1.229E+1
-2.319E-1	6.472E+0	1.230E+1
-2.335E-1	6.410E+0	1.228E+1
-2.368E-1	6.433E+0	1.229E+1
-2.335E-1	6.543E+0	1.245E+1
-2.335E-1	6.498E+0	1.240E+1
-2.368E-1	6.478E+0	1.236E+1
-2.368E-1	6.494E+0	1.232E+1
-2.351E-1	6.397E+0	1.241E+1
-2.335E-1	6.378E+0	1.236E+1
-2.368E-1	6.433E+0	1.255E+1
-2.400E-1	6.407E+0	1.236E+1
-2.335E-1	6.472E+0	1.234E+1
-2.303E-1	6.465E+0	1.231E+1
-2.335E-1	6.452E+0	1.231E+1
-2.368E-1	6.494E+0	1.233E+1
-2.335E-1	6.511E+0	1.240E+1
-2.335E-1	6.452E+0	1.245E+1
-2.351E-1	6.614E+0	1.253E+1
-2.351E-1	6.472E+0	1.236E+1
-2.351E-1	6.507E+0	1.237E+1
-2.319E-1	6.391E+0	1.252E+1
-2.351E-1	6.413E+0	1.242E+1
-2.384E-1	6.550E+0	1.246E+1
-2.303E-1	6.504E+0	1.226E+1
-2.335E-1	6.485E+0	1.243E+1
-2.351E-1	6.472E+0	1.237E+1
-2.384E-1	6.498E+0	1.236E+1
-2.335E-1	6.491E+0	1.237E+1
-2.319E-1	6.439E+0	1.222E+1
-2.368E-1	6.475E+0	1.225E+1
-2.368E-1	6.517E+0	1.239E+1
-2.351E-1	6.394E+0	1.225E+1
-2.319E-1	6.420E+0	1.235E+1
-2.368E-1	6.462E+0	1.230E+1
-2.368E-1	6.468E+0	1.238E+1
-2.351E-1	6.511E+0	1.249E+1
-2.319E-1	6.556E+0	1.229E+1
-2.368E-1	6.384E+0	1.223E+1
-2.368E-1	6.550E+0	1.249E+1
-2.351E-1	6.430E+0	1.248E+1
-2.335E-1	6.462E+0	1.232E+1
-2.335E-1	6.443E+0	1.244E+1
-2.384E-1	6.481E+0	1.244E+1
-2.335E-1	6.468E+0	1.234E+1
-2.303E-1	6.397E+0	1.239E+1
-2.351E-1	6.478E+0	1.230E+1
-2.384E-1	6.550E+0	1.235E+1
-2.319E-1	6.426E+0	1.239E+1
-2.319E-1	6.400E+0	1.235E+1
-2.368E-1	6.365E+0	1.243E+1
-2.368E-1	6.481E+0	1.232E+1
-2.319E-1	6.501E+0	1.229E+1
-2.335E-1	6.498E+0	1.234E+1
-2.368E-1	6.410E+0	1.238E+1
-2.368E-1	6.264E+0	1.241E+1
-2.351E-1	6.478E+0	1.251E+1
-2.319E-1	6.407E+0	1.229E+1
-2.351E-1	6.433E+0	1.221E+1
-2.384E-1	6.371E+0	1.238E+1
-2.335E-1	6.511E+0	1.242E+1
-2.303E-1	6.420E+0	1.238E+1
-2.351E-1	6.465E+0	1.237E+1
-2.368E-1	6.303E+0	1.232E+1
-2.335E-1	6.517E+0	1.229E+1
-2.319E-1	6.504E+0	1.251E+1
-2.368E-1	6.443E+0	1.240E+1
-2.384E-1	6.287E+0	1.230E+1
-2.319E-1	6.517E+0	1.236E+1
-2.303E-1	6.462E+0	1.225E+1
-2.351E-1	6.452E+0	1.242E+1
-2.384E-1	6.391E+0	1.245E+1
-2.335E-1	6.511E+0	1.227E+1
-2.335E-1	6.475E+0	1.242E+1
-2.368E-1	6.546E+0	1.242E+1
-2.368E-1	6.475E+0	1.241E+1
-2.335E-1	6.504E+0	1.227E+1
-2.335E-1	6.436E+0	1.241E+1
-2.368E-1	6.404E+0	1.244E+1
-2.368E-1	6.449E+0	1.244E+1
-2.335E-1	6.611E+0	1.248E+1
-2.303E-1	6.410E+0	1.240E+1
-2.351E-1	6.481E+0	1.228E+1
-2.368E-1	6.313E+0	1.242E+1
-2.351E-1	6.465E+0	1.238E+1
-2.319E-1	6.553E+0	1.225E+1
-2.368E-1	6.384E+0	1.236E+1
-2.351E-1	6.358E+0	1.228E+1
-2.319E-1	6.426E+0	1.229E+1
-2.319E-1	6.420E+0	1.242E+1
-2.335E-1	6.582E+0	1.234E+1
-2.384E-1	6.475E+0	1.221E+1
-2.319E-1	6.514E+0	1.226E+1
-2.303E-1	6.485E+0	1.235E+1
-2.368E-1	6.488E+0	1.235E+1
-2.400E-1	6.420E+0	1.237E+1
-2.335E-1	6.394E+0	1.246E+1
-2.303E-1	6.417E+0	1.236E+1
-2.351E-1	6.514E+0	1.240E+1
-2.400E-1	6.468E+0	1.228E+1
-2.368E-1	6.433E+0	1.224E+1
-2.335E-1	6.439E+0	1.237E+1
-2.368E-1	6.446E+0	1.223E+1
-2.351E-1	6.443E+0	1.234E+1
-2.335E-1	6.420E+0	1.228E+1
-2.319E-1	6.420E+0	1.234E+1
-2.368E-1	6.456E+0	1.240E+1
-2.351E-1	6.462E+0	1.228E+1
-2.351E-1	6.498E+0	1.240E+1
-2.303E-1	6.459E+0	1.235E+1
-2.351E-1	6.572E+0	1.244E+1
-2.351E-1	6.514E+0	1.222E+1
-2.319E-1	6.475E+0	1.231E+1
-2.351E-1	6.436E+0	1.231E+1
-2.335E-1	6.468E+0	1.242E+1
-2.368E-1	6.491E+0	1.231E+1
-2.319E-1	6.546E+0	1.238E+1
-2.319E-1	6.439E+0	1.237E+1
-2.351E-1	6.468E+0	1.234E+1
-2.351E-1	6.420E+0	1.225E+1
-2.351E-1	6.407E+0	1.237E+1
-2.319E-1	6.520E+0	1.236E+1
-2.351E-1	6.520E+0	1.241E+1
-2.368E-1	6.404E+0	1.236E+1
-2.335E-1	6.507E+0	1.236E+1
-2.319E-1	6.378E+0	1.244E+1
-2.368E-1	6.423E+0	1.233E+1
-2.384E-1	6.449E+0	1.240E+1
-2.319E-1	6.514E+0	1.230E+1
-2.319E-1	6.485E+0	1.228E+1
-2.368E-1	6.478E+0	1.243E+1
-2.368E-1	6.504E+0	1.240E+1
-2.351E-1	6.498E+0	1.224E+1
-2.319E-1	6.413E+0	1.236E+1
-2.351E-1	6.407E+0	1.237E+1
-2.368E-1	6.436E+0	1.235E+1
-2.384E-1	6.472E+0	1.235E+1
-2.335E-1	6.446E+0	1.234E+1
-2.384E-1	6.384E+0	1.233E+1
-2.368E-1	6.481E+0	1.251E+1
-2.335E-1	6.400E+0	1.226E+1
-2.351E-1	6.498E+0	1.245E+1
-2.368E-1	6.400E+0	1.228E+1
-2.368E-1	6.468E+0	1.233E+1
-2.351E-1	6.391E+0	1.233E+1
-2.335E-1	6.443E+0	1.240E+1
-2.335E-1	6.436E+0	1.233E+1
-2.384E-1	6.449E+0	1.240E+1
-2.335E-1	6.449E+0	1.239E+1
-2.303E-1	6.494E+0	1.231E+1
-2.335E-1	6.407E+0	1.222E+1
-2.384E-1	6.462E+0	1.227E+1
-2.351E-1	6.449E+0	1.226E+1
-2.287E-1	6.374E+0	1.219E+1
-2.384E-1	6.465E+0	1.230E+1
-2.368E-1	6.426E+0	1.227E+1
-2.303E-1	6.426E+0	1.241E+1
-2.335E-1	6.439E+0	1.226E+1
-2.335E-1	6.595E+0	1.245E+1
-2.384E-1	6.384E+0	1.227E+1
-2.335E-1	6.404E+0	1.242E+1
-2.351E-1	6.475E+0	1.244E+1
-2.368E-1	6.358E+0	1.221E+1
-2.384E-1	6.559E+0	1.221E+1
-2.335E-1	6.443E+0	1.240E+1
-2.319E-1	6.410E+0	1.235E+1
-2.351E-1	6.472E+0	1.229E+1
-2.368E-1	6.420E+0	1.236E+1
-2.335E-1	6.494E+0	1.237E+1
-2.351E-1	6.423E+0	1.234E+1
-2.384E-1	6.413E+0	1.234E+1
-2.400E-1	6.498E+0	1.227E+1
-2.351E-1	6.498E+0	1.226E+1
-2.303E-1	6.355E+0	1.242E+1
-2.351E-1	6.449E+0	1.233E+1
-2.384E-1	6.439E+0	1.238E+1
-2.351E-1	6.361E+0	1.226E+1
-2.319E-1	6.426E+0	1.229E+1
-2.384E-1	6.488E+0	1.240E+1
-2.368E-1	6.306E+0	1.236E+1
-2.335E-1	6.465E+0	1.239E+1
-2.319E-1	6.527E+0	1.225E+1
-2.351E-1	6.456E+0	1.237E+1
-2.368E-1	6.601E+0	1.244E+1
-2.335E-1	6.439E+0	1.229E+1
-2.319E-1	6.417E+0	1.232E+1
-2.384E-1	6.494E+0	1.243E+1
-2.368E-1	6.653E+0	1.237E+1
-2.319E-1	6.494E+0	1.228E+1
-2.335E-1	6.569E+0	1.227E+1
-2.368E-1	6.384E+0	1.236E+1
-2.384E-1	6.436E+0	1.225E+1
-2.335E-1	6.452E+0	1.230E+1
-2.335E-1	6.472E+0	1.233E+1
-2.335E-1	6.468E+0	1.234E+1
-2.384E-1	6.546E+0	1.225E+1
-2.319E-1	6.530E+0	1.227E+1
-2.319E-1	6.481E+0	1.232E+1
-2.368E-1	6.456E+0	1.224E+1
-2.368E-1	6.456E+0	1.240E+1
-2.351E-1	6.465E+0	1.233E+1
-2.319E-1	6.481E+0	1.247E+1
-2.368E-1	6.524E+0	1.243E+1
-2.351E-1	6.478E+0	1.228E+1
-2.319E-1	6.423E+0	1.232E+1
-2.335E-1	6.475E+0	1.232E+1
-2.351E-1	6.634E+0	1.239E+1
-2.351E-1	6.475E+0	1.232E+1
-2.335E-1	6.465E+0	1.240E+1
-2.287E-1	6.439E+0	1.221E+1
-2.368E-1	6.459E+0	1.239E+1
-2.384E-1	6.443E+0	1.225E+1
-2.319E-1	6.459E+0	1.225E+1
-2.319E-1	6.449E+0	1.229E+1
-2.351E-1	6.329E+0	1.223E+1
-2.384E-1	6.374E+0	1.228E+1
-2.319E-1	6.475E+0	1.235E+1
-2.287E-1	6.378E+0	1.230E+1
-2.351E-1	6.433E+0	1.213E+1
-2.368E-1	6.449E+0	1.243E+1
-2.351E-1	6.387E+0	1.229E+1
-2.319E-1	6.423E+0	1.238E+1
-2.351E-1	6.504E+0	1.220E+1
-2.384E-1	6.384E+0	1.231E+1
-2.351E-1	6.407E+0	1.238E+1
-2.319E-1	6.391E+0	1.233E+1
-2.368E-1	6.475E+0	1.239E+1
-2.368E-1	6.498E+0	1.232E+1
-2.319E-1	6.449E+0	1.226E+1
-2.303E-1	6.579E+0	1.234E+1
-2.368E-1	6.475E+0	1.232E+1
-2.351E-1	6.413E+0	1.233E+1
-2.351E-1	6.595E+0	1.223E+1
-2.319E-1	6.556E+0	1.229E+1
-2.335E-1	6.556E+0	1.230E+1
-2.384E-1	6.459E+0	1.227E+1
-2.335E-1	6.468E+0	1.234E+1
-2.335E-1	6.355E+0	1.240E+1
-2.335E-1	6.430E+0	1.246E+1
-2.368E-1	6.540E+0	1.239E+1
-2.335E-1	6.439E+0	1.238E+1
-2.319E-1	6.485E+0	1.237E+1
-2.368E-1	6.433E+0	1.251E+1
-2.384E-1	6.430E+0	1.233E+1
-2.351E-1	6.397E+0	1.230E+1
-2.351E-1	6.465E+0	1.239E+1
-2.351E-1	6.423E+0	1.212E+1
-2.368E-1	6.478E+0	1.247E+1
-2.303E-1	6.456E+0	1.223E+1
-2.303E-1	6.420E+0	1.227E+1
-2.368E-1	6.394E+0	1.224E+1
-2.368E-1	6.387E+0	1.226E+1
-2.335E-1	6.468E+0	1.232E+1
-2.303E-1	6.407E+0	1.228E+1
-2.351E-1	6.335E+0	1.229E+1
-2.351E-1	6.404E+0	1.214E+1
-2.335E-1	6.530E+0	1.232E+1
-2.303E-1	6.394E+0	1.231E+1
-2.335E-1	6.501E+0	1.223E+1
-2.368E-1	6.478E+0	1.244E+1
-2.319E-1	6.443E+0	1.232E+1
-2.303E-1	6.368E+0	1.216E+1
-2.351E-1	6.478E+0	1.230E+1
-2.400E-1	6.413E+0	1.230E+1
-2.319E-1	6.417E+0	1.222E+1
-2.335E-1	6.404E+0	1.222E+1
-2.335E-1	6.504E+0	1.234E+1
-2.335E-1	6.501E+0	1.228E+1
-2.319E-1	6.417E+0	1.244E+1
-2.319E-1	6.443E+0	1.225E+1
-2.335E-1	6.436E+0	1.228E+1
-2.351E-1	6.410E+0	1.233E+1
-2.319E-1	6.384E+0	1.235E+1
-2.335E-1	6.465E+0	1.234E+1
-2.351E-1	6.507E+0	1.227E+1
-2.351E-1	6.391E+0	1.239E+1
-2.351E-1	6.446E+0	1.226E+1
-2.335E-1	6.481E+0	1.237E+1
-2.351E-1	6.517E+0	1.226E+1
-2.351E-1	6.426E+0	1.237E+1
-2.319E-1	6.423E+0	1.216E+1
-2.303E-1	6.420E+0	1.225E+1
-2.319E-1	6.511E+0	1.243E+1
-2.351E-1	6.475E+0	1.241E+1
-2.303E-1	6.475E+0	1.217E+1
-2.303E-1	6.446E+0	1.248E+1
-2.351E-1	6.481E+0	1.232E+1
-2.368E-1	6.472E+0	1.230E+1
-2.303E-1	6.371E+0	1.254E+1
-2.319E-1	6.520E+0	1.227E+1
-2.351E-1	6.410E+0	1.239E+1
-2.368E-1	6.342E+0	1.233E+1
-2.303E-1	6.297E+0	1.218E+1
-2.303E-1	6.452E+0	1.228E+1
-2.368E-1	6.472E+0	1.225E+1
-2.368E-1	6.459E+0	1.232E+1
-2.335E-1	6.407E+0	1.227E+1
-2.319E-1	6.426E+0	1.233E+1
-2.351E-1	6.355E+0	1.221E+1
-2.351E-1	6.430E+0	1.243E+1
-2.287E-1	6.361E+0	1.246E+1
-2.287E-1	6.449E+0	1.238E+1
-2.368E-1	6.433E+0	1.234E+1
-2.368E-1	6.533E+0	1.230E+1
-2.319E-1	6.478E+0	1.226E+1
-2.303E-1	6.407E+0	1.219E+1
-2.351E-1	6.501E+0	1.226E+1
-2.351E-1	6.410E+0	1.232E+1
-2.335E-1	6.397E+0	1.231E+1
-2.287E-1	6.345E+0	1.233E+1
-2.351E-1	6.550E+0	1.242E+1
-2.335E-1	6.423E+0	1.232E+1
-2.335E-1	6.423E+0	1.218E+1
-2.287E-1	6.462E+0	1.233E+1
-2.351E-1	6.391E+0	1.229E+1
-2.351E-1	6.446E+0	1.221E+1
-2.319E-1	6.433E+0	1.224E+1
-2.319E-1	6.430E+0	1.224E+1
-2.384E-1	6.378E+0	1.226E+1
-2.351E-1	6.485E+0	1.216E+1
-2.319E-1	6.417E+0	1.229E+1
-2.287E-1	6.501E+0	1.231E+1
-2.368E-1	6.413E+0	1.234E+1
-2.351E-1	6.481E+0	1.227E+1
-2.319E-1	6.452E+0	1.230E+1
-2.335E-1	6.481E+0	1.239E+1
-2.335E-1	6.465E+0	1.239E+1
-2.368E-1	6.413E+0	1.216E+1
-2.287E-1	6.459E+0	1.237E+1
-2.335E-1	6.485E+0	1.233E+1
-2.368E-1	6.520E+0	1.234E+1
-2.368E-1	6.426E+0	1.237E+1
-2.319E-1	6.404E+0	1.231E+1
-2.303E-1	6.381E+0	1.235E+1
-2.368E-1	6.498E+0	1.224E+1
-2.351E-1	6.456E+0	1.232E+1
-2.335E-1	6.404E+0	1.221E+1
-2.319E-1	6.410E+0	1.224E+1
-2.368E-1	6.342E+0	1.222E+1
-2.351E-1	6.468E+0	1.229E+1
-2.335E-1	6.472E+0	1.240E+1
-2.319E-1	6.491E+0	1.228E+1
-2.351E-1	6.498E+0	1.228E+1
-2.368E-1	6.384E+0	1.219E+1
-2.319E-1	6.371E+0	1.227E+1
-2.319E-1	6.511E+0	1.237E+1
-2.351E-1	6.400E+0	1.239E+1
-2.368E-1	6.420E+0	1.236E+1
-2.319E-1	6.475E+0	1.245E+1
-2.319E-1	6.481E+0	1.226E+1
-2.368E-1	6.378E+0	1.227E+1
-2.351E-1	6.433E+0	1.238E+1
-2.335E-1	6.452E+0	1.231E+1
-2.319E-1	6.378E+0	1.224E+1
-2.335E-1	6.413E+0	1.243E+1
-2.384E-1	6.420E+0	1.234E+1
-2.319E-1	6.443E+0	1.224E+1
-2.303E-1	6.475E+0	1.233E+1
-2.351E-1	6.514E+0	1.231E+1
-2.335E-1	6.439E+0	1.228E+1
-2.319E-1	6.449E+0	1.240E+1
-2.351E-1	6.378E+0	1.233E+1
-2.351E-1	6.475E+0	1.227E+1
-2.335E-1	6.394E+0	1.219E+1
-2.351E-1	6.400E+0	1.239E+1
-2.319E-1	6.374E+0	1.222E+1
-2.368E-1	6.410E+0	1.233E+1
-2.384E-1	6.371E+0	1.226E+1
-2.303E-1	6.368E+0	1.229E+1
-2.270E-1	6.397E+0	1.237E+1
-2.368E-1	6.514E+0	1.232E+1
-2.384E-1	6.400E+0	1.234E+1
-2.335E-1	6.488E+0	1.244E+1
-2.319E-1	6.404E+0	1.221E+1
-2.335E-1	6.459E+0	1.221E+1
-2.351E-1	6.498E+0	1.238E+1
-2.319E-1	6.507E+0	1.225E+1
-2.335E-1	6.475E+0	1.233E+1
-2.351E-1	6.459E+0	1.228E+1
-2.384E-1	6.485E+0	1.224E+1
-2.319E-1	6.459E+0	1.226E+1
-2.303E-1	6.462E+0	1.227E+1
-2.368E-1	6.485E+0	1.232E+1
-2.368E-1	6.524E+0	1.247E+1
-2.319E-1	6.436E+0	1.220E+1
-2.287E-1	6.391E+0	1.224E+1
-2.335E-1	6.348E+0	1.227E+1
-2.351E-1	6.488E+0	1.222E+1
-2.335E-1	6.501E+0	1.221E+1
-2.303E-1	6.400E+0	1.221E+1
-2.368E-1	6.462E+0	1.219E+1
-2.384E-1	6.397E+0	1.236E+1
-2.335E-1	6.433E+0	1.219E+1
-2.303E-1	6.498E+0	1.230E+1
-2.351E-1	6.410E+0	1.243E+1
-2.368E-1	6.533E+0	1.230E+1
-2.319E-1	6.520E+0	1.225E+1
-2.319E-1	6.410E+0	1.222E+1
-2.384E-1	6.417E+0	1.231E+1
-2.368E-1	6.443E+0	1.231E+1
-2.287E-1	6.348E+0	1.216E+1
-2.319E-1	6.361E+0	1.221E+1
-2.351E-1	6.407E+0	1.230E+1
-2.368E-1	6.391E+0	1.225E+1
-2.287E-1	6.358E+0	1.229E+1
-2.303E-1	6.472E+0	1.225E+1
-2.319E-1	6.465E+0	1.248E+1
-2.351E-1	6.430E+0	1.224E+1
-2.335E-1	6.423E+0	1.239E+1
-2.303E-1	6.446E+0	1.228E+1
-2.351E-1	6.504E+0	1.220E+1
-2.368E-1	6.462E+0	1.224E+1
-2.335E-1	6.439E+0	1.248E+1
-2.303E-1	6.378E+0	1.226E+1
-2.335E-1	6.446E+0	1.237E+1
-2.351E-1	6.478E+0	1.212E+1
-2.270E-1	6.430E+0	1.236E+1
-2.335E-1	6.397E+0	1.238E+1
-2.351E-1	6.524E+0	1.227E+1
-2.368E-1	6.556E+0	1.217E+1
-2.319E-1	6.452E+0	1.232E+1
-2.303E-1	6.332E+0	1.230E+1
-2.335E-1	6.387E+0	1.208E+1
-2.319E-1	6.504E+0	1.236E+1
-2.287E-1	6.361E+0	1.212E+1
-2.303E-1	6.361E+0	1.220E+1
-2.335E-1	6.563E+0	1.206E+1
-2.368E-1	6.456E+0	1.218E+1
-2.319E-1	6.468E+0	1.228E+1
-2.319E-1	6.413E+0	1.236E+1
-2.335E-1	6.456E+0	1.221E+1
-2.335E-1	6.417E+0	1.243E+1
-2.303E-1	6.533E+0	1.216E+1
-2.287E-1	6.507E+0	1.223E+1
-2.351E-1	6.387E+0	1.218E+1
-2.368E-1	6.400E+0	1.225E+1
-2.319E-1	6.400E+0	1.216E+1
-2.319E-1	6.420E+0	1.221E+1
-2.335E-1	6.452E+0	1.233E+1
-2.368E-1	6.491E+0	1.222E+1
-2.319E-1	6.533E+0	1.232E+1
-2.335E-1	6.378E+0	1.221E+1
-2.319E-1	6.430E+0	1.229E+1
-2.384E-1	6.417E+0	1.235E+1
-2.319E-1	6.439E+0	1.231E+1
-2.303E-1	6.400E+0	1.232E+1
-2.351E-1	6.439E+0	1.217E+1
-2.368E-1	6.559E+0	1.219E+1
-2.303E-1	6.475E+0	1.221E+1
-2.303E-1	6.417E+0	1.231E+1
-2.351E-1	6.391E+0	1.220E+1
-2.351E-1	6.465E+0	1.226E+1
-2.351E-1	6.465E+0	1.224E+1
-2.335E-1	6.368E+0	1.232E+1
-2.351E-1	6.387E+0	1.212E+1
-2.351E-1	6.465E+0	1.232E+1
-2.287E-1	6.417E+0	1.224E+1
-2.287E-1	6.436E+0	1.240E+1
-2.351E-1	6.465E+0	1.223E+1
-2.351E-1	6.397E+0	1.213E+1
-2.319E-1	6.420E+0	1.231E+1
-2.303E-1	6.485E+0	1.220E+1
-2.351E-1	6.404E+0	1.236E+1
-2.351E-1	6.572E+0	1.226E+1
-2.319E-1	6.365E+0	1.225E+1
-2.303E-1	6.439E+0	1.233E+1
-2.335E-1	6.488E+0	1.210E+1
-2.351E-1	6.384E+0	1.229E+1
-2.319E-1	6.524E+0	1.220E+1
-2.287E-1	6.485E+0	1.239E+1
-2.319E-1	6.459E+0	1.235E+1
-2.400E-1	6.475E+0	1.223E+1
-2.303E-1	6.491E+0	1.221E+1
-2.319E-1	6.462E+0	1.233E+1
-2.368E-1	6.475E+0	1.222E+1
-2.335E-1	6.533E+0	1.240E+1
-2.335E-1	6.387E+0	1.229E+1
-2.319E-1	6.430E+0	1.235E+1
-2.351E-1	6.475E+0	1.229E+1
-2.351E-1	6.407E+0	1.230E+1
-2.335E-1	6.368E+0	1.224E+1
-2.303E-1	6.598E+0	1.239E+1
-2.384E-1	6.517E+0	1.231E+1
-2.368E-1	6.426E+0	1.231E+1
-2.319E-1	6.384E+0	1.229E+1
-2.303E-1	6.465E+0	1.234E+1
-2.368E-1	6.391E+0	1.225E+1
-2.351E-1	6.449E+0	1.225E+1
-2.319E-1	6.446E+0	1.219E+1
-2.287E-1	6.517E+0	1.231E+1
-2.368E-1	6.540E+0	1.229E+1
-2.351E-1	6.407E+0	1.233E+1
-2.319E-1	6.378E+0	1.221E+1
-2.287E-1	6.417E+0	1.232E+1
-2.351E-1	6.452E+0	1.217E+1
-2.368E-1	6.417E+0	1.214E+1
-2.319E-1	6.475E+0	1.226E+1
-2.287E-1	6.371E+0	1.220E+1
-2.303E-1	6.481E+0	1.231E+1
-2.335E-1	6.507E+0	1.223E+1
-2.303E-1	6.598E+0	1.224E+1
-2.319E-1	6.394E+0	1.222E+1
-2.384E-1	6.537E+0	1.237E+1
-2.368E-1	6.345E+0	1.223E+1
-2.335E-1	6.374E+0	1.226E+1
-2.303E-1	6.335E+0	1.228E+1
-2.335E-1	6.569E+0	1.225E+1
-2.384E-1	6.520E+0	1.218E+1
-2.287E-1	6.426E+0	1.238E+1
-2.319E-1	6.514E+0	1.244E+1
-2.351E-1	6.339E+0	1.228E+1
-2.351E-1	6.491E+0	1.219E+1
-2.303E-1	6.494E+0	1.216E+1
-2.303E-1	6.443E+0	1.233E+1
-2.368E-1	6.436E+0	1.227E+1
-2.368E-1	6.504E+0	1.211E+1
-2.335E-1	6.426E+0	1.241E+1
-2.319E-1	6.423E+0	1.212E+1
-2.319E-1	6.391E+0	1.223E+1
-2.351E-1	6.459E+0	1.224E+1
-2.303E-1	6.439E+0	1.212E+1
-2.303E-1	6.394E+0	1.219E+1
-2.319E-1	6.530E+0	1.222E+1
-2.351E-1	6.537E+0	1.229E+1
-2.319E-1	6.494E+0	1.228E+1
-2.319E-1	6.514E+0	1.241E+1
-2.351E-1	6.517E+0	1.221E+1
-2.335E-1	6.352E+0	1.233E+1
-2.319E-1	6.361E+0	1.240E+1
-2.303E-1	6.335E+0	1.231E+1
-2.319E-1	6.436E+0	1.229E+1
-2.351E-1	6.488E+0	1.225E+1
-2.303E-1	6.446E+0	1.209E+1
-2.319E-1	6.400E+0	1.223E+1
-2.351E-1	6.306E+0	1.224E+1
-2.351E-1	6.413E+0	1.221E+1
-2.303E-1	6.400E+0	1.234E+1
-2.319E-1	6.468E+0	1.233E+1
-2.335E-1	6.332E+0	1.223E+1
-2.368E-1	6.446E+0	1.226E+1
-2.319E-1	6.456E+0	1.218E+1
-2.287E-1	6.472E+0	1.226E+1
-2.351E-1	6.540E+0	1.233E+1
-2.368E-1	6.358E+0	1.214E+1
-2.303E-1	6.472E+0	1.237E+1
-2.303E-1	6.511E+0	1.234E+1
-2.335E-1	6.439E+0	1.222E+1
-2.351E-1	6.485E+0	1.215E+1
-2.335E-1	6.443E+0	1.223E+1
-2.319E-1	6.465E+0	1.227E+1
-2.351E-1	6.381E+0	1.228E+1
-2.368E-1	6.436E+0	1.214E+1
-2.319E-1	6.374E+0	1.231E+1
-2.303E-1	6.446E+0	1.226E+1
-2.335E-1	6.498E+0	1.225E+1
-2.351E-1	6.449E+0	1.218E+1
-2.335E-1	6.520E+0	1.237E+1
-2.303E-1	6.530E+0	1.228E+1
-2.351E-1	6.430E+0	1.230E+1
-2.351E-1	6.413E+0	1.238E+1
-2.287E-1	6.443E+0	1.229E+1
-2.319E-1	6.491E+0	1.227E+1
-2.335E-1	6.420E+0	1.223E+1
-2.384E-1	6.358E+0	1.218E+1
-2.303E-1	6.355E+0	1.236E+1
-2.270E-1	6.452E+0	1.234E+1
-2.335E-1	6.481E+0	1.221E+1
-2.351E-1	6.400E+0	1.226E+1
-2.335E-1	6.478E+0	1.218E+1
-2.319E-1	6.443E+0	1.232E+1
-2.368E-1	6.481E+0	1.224E+1
-2.351E-1	6.358E+0	1.228E+1
-2.319E-1	6.472E+0	1.220E+1
-2.287E-1	6.485E+0	1.229E+1
-2.319E-1	6.404E+0	1.217E+1
-2.368E-1	6.420E+0	1.230E+1
-2.303E-1	6.319E+0	1.235E+1
-2.287E-1	6.439E+0	1.240E+1
-2.368E-1	6.446E+0	1.246E+1
-2.351E-1	6.397E+0	1.231E+1
-2.335E-1	6.404E+0	1.222E+1
-2.287E-1	6.456E+0	1.231E+1
-2.303E-1	6.297E+0	1.230E+1
-2.368E-1	6.517E+0	1.224E+1
-2.270E-1	6.481E+0	1.227E+1
-2.303E-1	6.387E+0	1.232E+1
-2.351E-1	6.446E+0	1.224E+1
-2.351E-1	6.456E+0	1.245E+1
-2.335E-1	6.517E+0	1.236E+1
-2.303E-1	6.407E+0	1.236E+1
-2.351E-1	6.504E+0	1.229E+1
-2.351E-1	6.618E+0	1.214E+1
-2.303E-1	6.339E+0	1.235E+1
-2.303E-1	6.323E+0	1.227E+1
-2.319E-1	6.378E+0	1.220E+1
-2.335E-1	6.517E+0	1.226E+1
-2.319E-1	6.410E+0	1.223E+1
-2.287E-1	6.371E+0	1.234E+1
-2.335E-1	6.446E+0	1.236E+1
-2.351E-1	6.488E+0	1.230E+1
-2.303E-1	6.342E+0	1.222E+1
-2.303E-1	6.345E+0	1.230E+1
-2.319E-1	6.371E+0	1.223E+1
-2.384E-1	6.332E+0	1.234E+1
-2.303E-1	6.468E+0	1.224E+1
-2.319E-1	6.511E+0	1.228E+1
-2.368E-1	6.475E+0	1.216E+1
-2.351E-1	6.443E+0	1.224E+1
-2.303E-1	6.394E+0	1.232E+1
-2.287E-1	6.423E+0	1.221E+1
-2.351E-1	6.391E+0	1.217E+1
-2.384E-1	6.413E+0	1.237E+1
-2.319E-1	6.423E+0	1.228E+1
-2.319E-1	6.358E+0	1.221E+1
-2.335E-1	6.413E+0	1.232E+1
-2.335E-1	6.374E+0	1.213E+1
-2.319E-1	6.439E+0	1.216E+1
-2.303E-1	6.374E+0	1.222E+1
-2.335E-1	6.468E+0	1.224E+1
-2.368E-1	6.579E+0	1.223E+1
-2.319E-1	6.410E+0	1.219E+1
-2.319E-1	6.456E+0	1.227E+1
-2.335E-1	6.475E+0	1.233E+1
-2.351E-1	6.407E+0	1.216E+1
-2.319E-1	6.345E+0	1.236E+1
-2.319E-1	6.449E+0	1.231E+1
-2.335E-1	6.433E+0	1.224E+1
-2.368E-1	6.465E+0	1.224E+1
-2.303E-1	6.436E+0	1.227E+1
-2.303E-1	6.374E+0	1.220E+1
-2.335E-1	6.449E+0	1.231E+1
-2.335E-1	6.449E+0	1.223E+1
-2.319E-1	6.475E+0	1.224E+1
-2.303E-1	6.481E+0	1.238E+1
-2.335E-1	6.430E+0	1.221E+1
-2.335E-1	6.478E+0	1.216E+1
-2.319E-1	6.397E+0	1.233E+1
-2.351E-1	6.387E+0	1.231E+1
-2.351E-1	6.430E+0	1.233E+1
-2.351E-1	6.491E+0	1.218E+1
-2.319E-1	6.345E+0	1.224E+1
-2.303E-1	6.439E+0	1.225E+1
-2.351E-1	6.361E+0	1.224E+1
-2.351E-1	6.430E+0	1.214E+1
-2.303E-1	6.397E+0	1.239E+1
-2.303E-1	6.465E+0	1.228E+1
-2.319E-1	6.394E+0	1.217E+1
-2.335E-1	6.436E+0	1.221E+1
-2.335E-1	6.423E+0	1.227E+1
-2.303E-1	6.498E+0	1.228E+1
-2.319E-1	6.462E+0	1.216E+1
-2.368E-1	6.491E+0	1.233E+1
-2.303E-1	6.459E+0	1.227E+1
-2.287E-1	6.527E+0	1.210E+1
-2.335E-1	6.417E+0	1.226E+1
-2.319E-1	6.381E+0	1.243E+1
-2.319E-1	6.394E+0	1.221E+1
-2.303E-1	6.378E+0	1.216E+1
-2.335E-1	6.491E+0	1.235E+1
-2.368E-1	6.378E+0	1.213E+1
-2.303E-1	6.426E+0	1.226E+1
-2.319E-1	6.384E+0	1.225E+1
-2.335E-1	6.426E+0	1.227E+1
-2.351E-1	6.449E+0	1.238E+1
-2.319E-1	6.559E+0	1.225E+1
-2.270E-1	6.504E+0	1.212E+1
-2.319E-1	6.371E+0	1.233E+1
-2.368E-1	6.400E+0	1.224E+1
-2.319E-1	6.378E+0	1.221E+1
-2.287E-1	6.329E+0	1.228E+1
-2.335E-1	6.316E+0	1.229E+1
-2.368E-1	6.297E+0	1.219E+1
-2.303E-1	6.387E+0	1.226E+1
-2.319E-1	6.456E+0	1.215E+1
-2.335E-1	6.326E+0	1.222E+1
-2.384E-1	6.485E+0	1.224E+1
-2.287E-1	6.481E+0	1.221E+1
-2.287E-1	6.530E+0	1.227E+1
-2.351E-1	6.365E+0	1.225E+1
-2.335E-1	6.443E+0	1.223E+1
-2.319E-1	6.475E+0	1.222E+1
-2.287E-1	6.404E+0	1.234E+1
-2.335E-1	6.481E+0	1.233E+1
-2.368E-1	6.517E+0	1.228E+1
-2.351E-1	6.361E+0	1.225E+1
-2.319E-1	6.433E+0	1.217E+1
-2.335E-1	6.423E+0	1.239E+1
-2.351E-1	6.387E+0	1.214E+1
-2.319E-1	6.491E+0	1.226E+1
-2.303E-1	6.443E+0	1.210E+1
-2.335E-1	6.407E+0	1.225E+1
-2.319E-1	6.426E+0	1.207E+1
-2.303E-1	6.384E+0	1.244E+1
-2.335E-1	6.504E+0	1.235E+1
-2.335E-1	6.475E+0	1.221E+1
-2.351E-1	6.475E+0	1.228E+1
-2.254E-1	6.374E+0	1.229E+1
-2.287E-1	6.413E+0	1.232E+1
-2.335E-1	6.439E+0	1.218E+1
-2.351E-1	6.423E+0	1.231E+1
-2.287E-1	6.436E+0	1.233E+1
-2.287E-1	6.459E+0	1.206E+1
-2.368E-1	6.433E+0	1.224E+1
-2.319E-1	6.397E+0	1.231E+1
-2.303E-1	6.426E+0	1.219E+1
-2.287E-1	6.430E+0	1.222E+1
-2.351E-1	6.472E+0	1.217E+1
-2.351E-1	6.397E+0	1.208E+1
-2.287E-1	6.394E+0	1.224E+1
-2.303E-1	6.371E+0	1.233E+1
-2.335E-1	6.417E+0	1.224E+1
-2.335E-1	6.439E+0	1.220E+1
-2.319E-1	6.472E+0	1.210E+1
-2.335E-1	6.446E+0	1.232E+1
-2.351E-1	6.452E+0	1.213E+1
-2.351E-1	6.481E+0	1.212E+1
-2.319E-1	6.423E+0	1.233E+1
-2.287E-1	6.462E+0	1.222E+1
-2.351E-1	6.384E+0	1.235E+1
-2.335E-1	6.443E+0	1.233E+1
-2.303E-1	6.391E+0	1.217E+1
-2.303E-1	6.413E+0	1.221E+1
-2.319E-1	6.371E+0	1.210E+1
-2.335E-1	6.478E+0	1.231E+1
-2.287E-1	6.452E+0	1.231E+1
-2.303E-1	6.504E+0	1.239E+1
-2.319E-1	6.452E+0	1.222E+1
-2.319E-1	6.426E+0	1.222E+1
-2.351E-1	6.439E+0	1.227E+1
-2.303E-1	6.488E+0	1.228E+1
-2.335E-1	6.368E+0	1.225E+1
-2.368E-1	6.462E+0	1.223E+1
-2.335E-1	6.465E+0	1.222E+1
-2.287E-1	6.371E+0	1.217E+1
-2.368E-1	6.400E+0	1.226E+1
-2.351E-1	6.329E+0	1.231E+1
-2.270E-1	6.384E+0	1.216E+1
-2.319E-1	6.449E+0	1.225E+1
-2.351E-1	6.481E+0	1.226E+1
-2.335E-1	6.355E+0	1.235E+1
-2.303E-1	6.374E+0	1.212E+1
-2.303E-1	6.313E+0	1.236E+1
-2.351E-1	6.485E+0	1.233E+1
-2.351E-1	6.404E+0	1.229E+1
-2.287E-1	6.475E+0	1.228E+1
-2.287E-1	6.582E+0	1.222E+1
-2.335E-1	6.433E+0	1.202E+1
-2.335E-1	6.368E+0	1.225E+1
-2.303E-1	6.361E+0	1.229E+1
-2.319E-1	6.316E+0	1.229E+1
-2.335E-1	6.475E+0	1.242E+1
-2.335E-1	6.433E+0	1.229E+1
-2.303E-1	6.420E+0	1.246E+1
-2.287E-1	6.439E+0	1.220E+1
-2.319E-1	6.384E+0	1.223E+1
-2.335E-1	6.465E+0	1.222E+1
-2.287E-1	6.430E+0	1.220E+1
-2.270E-1	6.433E+0	1.221E+1
-2.319E-1	6.365E+0	1.227E+1
-2.351E-1	6.394E+0	1.221E+1
-2.319E-1	6.436E+0	1.209E+1
-2.270E-1	6.339E+0	1.224E+1
-2.335E-1	6.378E+0	1.217E+1
-2.351E-1	6.368E+0	1.217E+1
-2.287E-1	6.404E+0	1.237E+1
-2.287E-1	6.348E+0	1.234E+1
-2.319E-1	6.410E+0	1.216E+1
-2.368E-1	6.488E+0	1.218E+1
-2.319E-1	6.426E+0	1.225E+1
-2.287E-1	6.400E+0	1.231E+1
-2.351E-1	6.430E+0	1.224E+1
-2.368E-1	6.507E+0	1.232E+1
-2.335E-1	6.345E+0	1.226E+1
-2.303E-1	6.423E+0	1.224E+1
-2.335E-1	6.397E+0	1.233E+1
-2.368E-1	6.559E+0	1.226E+1
-2.335E-1	6.368E+0	1.211E+1
-2.287E-1	6.387E+0	1.223E+1
-2.319E-1	6.439E+0	1.226E+1
-2.368E-1	6.472E+0	1.231E+1
-2.303E-1	6.426E+0	1.225E+1
-2.303E-1	6.368E+0	1.229E+1
-2.335E-1	6.443E+0	1.222E+1
-2.384E-1	6.433E+0	1.234E+1
-2.287E-1	6.550E+0	1.233E+1
-2.287E-1	6.475E+0	1.218E+1
-2.351E-1	6.345E+0	1.230E+1
-2.335E-1	6.313E+0	1.226E+1
-2.303E-1	6.423E+0	1.227E+1
-2.287E-1	6.381E+0	1.217E+1
-2.319E-1	6.436E+0	1.229E+1
-2.351E-1	6.465E+0	1.222E+1
-2.303E-1	6.478E+0	1.237E+1
-2.287E-1	6.456E+0	1.223E+1
-2.351E-1	6.524E+0	1.227E+1
-2.335E-1	6.417E+0	1.223E+1
-2.303E-1	6.400E+0	1.216E+1
-2.319E-1	6.313E+0	1.213E+1
-2.319E-1	6.413E+0	1.212E+1
-2.351E-1	6.407E+0	1.218E+1
-2.335E-1	6.264E+0	1.231E+1
-2.319E-1	6.339E+0	1.221E+1
-2.335E-1	6.462E+0	1.219E+1
-2.368E-1	6.339E+0	1.230E+1
-2.319E-1	6.462E+0	1.236E+1
-2.319E-1	6.404E+0	1.231E+1
-2.335E-1	6.439E+0	1.223E+1
-2.351E-1	6.436E+0	1.223E+1
-2.319E-1	6.439E+0	1.230E+1
-2.287E-1	6.456E+0	1.230E+1
-2.335E-1	6.361E+0	1.222E+1
-2.335E-1	6.468E+0	1.236E+1
-2.319E-1	6.478E+0	1.232E+1
-2.303E-1	6.485E+0	1.236E+1
-2.351E-1	6.352E+0	1.231E+1
-2.351E-1	6.459E+0	1.233E+1
-2.303E-1	6.449E+0	1.236E+1
-2.303E-1	6.365E+0	1.219E+1
-2.335E-1	6.339E+0	1.225E+1
-2.351E-1	6.566E+0	1.221E+1
-2.303E-1	6.365E+0	1.227E+1
-2.270E-1	6.319E+0	1.237E+1
-2.303E-1	6.381E+0	1.219E+1
-2.351E-1	6.452E+0	1.224E+1
-2.303E-1	6.436E+0	1.209E+1
-2.287E-1	6.361E+0	1.207E+1
-2.319E-1	6.397E+0	1.230E+1
-2.351E-1	6.420E+0	1.219E+1
-2.319E-1	6.485E+0	1.220E+1
-2.287E-1	6.365E+0	1.227E+1
-2.368E-1	6.501E+0	1.231E+1
-2.351E-1	6.430E+0	1.222E+1
-2.319E-1	6.378E+0	1.221E+1
-2.287E-1	6.533E+0	1.225E+1
-2.351E-1	6.417E+0	1.220E+1
-2.335E-1	6.345E+0	1.219E+1
-2.287E-1	6.358E+0	1.220E+1
-2.303E-1	6.397E+0	1.226E+1
-2.368E-1	6.430E+0	1.220E+1
-2.335E-1	6.381E+0	1.240E+1
-2.303E-1	6.410E+0	1.216E+1
-2.303E-1	6.426E+0	1.227E+1
-2.303E-1	6.507E+0	1.239E+1
-2.319E-1	6.413E+0	1.217E+1
-2.303E-1	6.332E+0	1.211E+1
-2.303E-1	6.430E+0	1.226E+1
-2.351E-1	6.417E+0	1.220E+1
-2.351E-1	6.537E+0	1.228E+1
-2.303E-1	6.430E+0	1.220E+1
-2.303E-1	6.387E+0	1.219E+1
-2.319E-1	6.423E+0	1.221E+1
-2.335E-1	6.430E+0	1.224E+1
-2.287E-1	6.323E+0	1.223E+1
-2.287E-1	6.472E+0	1.228E+1
-2.351E-1	6.345E+0	1.225E+1
-2.335E-1	6.391E+0	1.234E+1
-2.303E-1	6.430E+0	1.230E+1
-2.287E-1	6.368E+0	1.232E+1
-2.335E-1	6.426E+0	1.221E+1
-2.351E-1	6.520E+0	1.223E+1
-2.303E-1	6.371E+0	1.222E+1
-2.303E-1	6.394E+0	1.217E+1
-2.319E-1	6.420E+0	1.225E+1
-2.319E-1	6.371E+0	1.228E+1
-2.287E-1	6.391E+0	1.228E+1
-2.303E-1	6.394E+0	1.215E+1
-2.303E-1	6.374E+0	1.223E+1
-2.335E-1	6.443E+0	1.238E+1
-2.303E-1	6.504E+0	1.237E+1
-2.287E-1	6.378E+0	1.222E+1
-2.351E-1	6.361E+0	1.220E+1
-2.351E-1	6.430E+0	1.215E+1
-2.319E-1	6.488E+0	1.225E+1
-2.287E-1	6.566E+0	1.229E+1
-2.335E-1	6.465E+0	1.219E+1
-2.335E-1	6.316E+0	1.207E+1
-2.303E-1	6.462E+0	1.221E+1
-2.303E-1	6.394E+0	1.217E+1
-2.335E-1	6.443E+0	1.229E+1
-2.335E-1	6.465E+0	1.218E+1
-2.270E-1	6.332E+0	1.218E+1
-2.287E-1	6.478E+0	1.214E+1
-2.319E-1	6.459E+0	1.221E+1
-2.351E-1	6.381E+0	1.216E+1
-2.303E-1	6.462E+0	1.220E+1
-2.287E-1	6.365E+0	1.222E+1
-2.319E-1	6.400E+0	1.217E+1
-2.351E-1	6.410E+0	1.225E+1
-2.303E-1	6.511E+0	1.219E+1
-2.303E-1	6.342E+0	1.231E+1
-2.319E-1	6.430E+0	1.217E+1
-2.351E-1	6.368E+0	1.224E+1
-2.287E-1	6.426E+0	1.222E+1
-2.287E-1	6.342E+0	1.215E+1
-2.335E-1	6.430E+0	1.223E+1
-2.351E-1	6.472E+0	1.222E+1
-2.303E-1	6.387E+0	1.237E+1
-2.319E-1	6.481E+0	1.232E+1
-2.319E-1	6.358E+0	1.221E+1
-2.351E-1	6.520E+0	1.228E+1
-2.287E-1	6.417E+0	1.211E+1
-2.303E-1	6.303E+0	1.223E+1
-2.319E-1	6.404E+0	1.219E+1
-2.335E-1	6.410E+0	1.226E+1
-2.287E-1	6.410E+0	1.227E+1
-2.287E-1	6.297E+0	1.214E+1
-2.319E-1	6.407E+0	1.229E+1
-2.351E-1	6.313E+0	1.232E+1
-2.303E-1	6.258E+0	1.221E+1
-2.287E-1	6.514E+0	1.233E+1
-2.319E-1	6.543E+0	1.241E+1
-2.351E-1	6.449E+0	1.221E+1
-2.303E-1	6.452E+0	1.213E+1
-2.270E-1	6.391E+0	1.224E+1
-2.319E-1	6.472E+0	1.227E+1
-2.335E-1	6.387E+0	1.224E+1
-2.303E-1	6.465E+0	1.230E+1
-2.270E-1	6.426E+0	1.225E+1
-2.351E-1	6.365E+0	1.222E+1
-2.351E-1	6.456E+0	1.242E+1
-2.303E-1	6.488E+0	1.229E+1
-2.270E-1	6.417E+0	1.230E+1
-2.319E-1	6.417E+0	1.235E+1
-2.319E-1	6.423E+0	1.212E+1
-2.319E-1	6.426E+0	1.220E+1
-2.287E-1	6.520E+0	1.218E+1
-2.368E-1	6.501E+0	1.230E+1
-2.351E-1	6.417E+0	1.235E+1
-2.303E-1	6.394E+0	1.214E+1
-2.303E-1	6.507E+0	1.229E+1
-2.319E-1	6.387E+0	1.236E+1
-2.319E-1	6.384E+0	1.231E+1
-2.319E-1	6.404E+0	1.217E+1
-2.319E-1	6.339E+0	1.215E+1
-2.319E-1	6.391E+0	1.214E+1
-2.335E-1	6.397E+0	1.230E+1
-2.303E-1	6.387E+0	1.218E+1
-2.303E-1	6.436E+0	1.228E+1
-2.335E-1	6.394E+0	1.224E+1
-2.351E-1	6.420E+0	1.226E+1
-2.287E-1	6.384E+0	1.223E+1
-2.270E-1	6.313E+0	1.221E+1
-2.319E-1	6.449E+0	1.211E+1
-2.303E-1	6.443E+0	1.216E+1
-2.287E-1	6.488E+0	1.228E+1
-2.270E-1	6.410E+0	1.218E+1
-2.335E-1	6.456E+0	1.216E+1
-2.335E-1	6.579E+0	1.224E+1
-2.303E-1	6.436E+0	1.221E+1
-2.287E-1	6.459E+0	1.222E+1
-2.351E-1	6.417E+0	1.230E+1
-2.335E-1	6.417E+0	1.215E+1
-2.303E-1	6.446E+0	1.233E+1
-2.254E-1	6.303E+0	1.228E+1
-2.335E-1	6.430E+0	1.222E+1
-2.351E-1	6.430E+0	1.230E+1
-2.319E-1	6.452E+0	1.219E+1
-2.319E-1	6.358E+0	1.220E+1
-2.319E-1	6.417E+0	1.233E+1
-2.351E-1	6.371E+0	1.228E+1
-2.303E-1	6.439E+0	1.232E+1
-2.303E-1	6.430E+0	1.211E+1
-2.351E-1	6.446E+0	1.213E+1
-2.351E-1	6.456E+0	1.215E+1
-2.303E-1	6.384E+0	1.232E+1
-2.303E-1	6.449E+0	1.212E+1
-2.335E-1	6.397E+0	1.220E+1
-2.335E-1	6.355E+0	1.214E+1
-2.287E-1	6.465E+0	1.219E+1
-2.270E-1	6.430E+0	1.216E+1
-2.335E-1	6.404E+0	1.229E+1
-2.368E-1	6.316E+0	1.233E+1
-2.287E-1	6.358E+0	1.220E+1
-2.287E-1	6.462E+0	1.215E+1
-2.335E-1	6.400E+0	1.227E+1
-2.351E-1	6.491E+0	1.221E+1
-2.303E-1	6.426E+0	1.235E+1
-2.303E-1	6.433E+0	1.240E+1
-2.335E-1	6.387E+0	1.212E+1
-2.351E-1	6.436E+0	1.236E+1
-2.287E-1	6.468E+0	1.221E+1
-2.319E-1	6.417E+0	1.216E+1
-2.335E-1	6.439E+0	1.226E+1
-2.368E-1	6.426E+0	1.215E+1
-2.303E-1	6.404E+0	1.214E+1
-2.270E-1	6.430E+0	1.220E+1
-2.319E-1	6.420E+0	1.220E+1
-2.335E-1	6.378E+0	1.237E+1
-2.270E-1	6.436E+0	1.210E+1
-2.303E-1	6.387E+0	1.219E+1
-2.319E-1	6.417E+0	1.228E+1
-2.319E-1	6.417E+0	1.220E+1
-2.287E-1	6.342E+0	1.226E+1
-2.303E-1	6.303E+0	1.221E+1
-2.335E-1	6.413E+0	1.228E+1
-2.335E-1	6.475E+0	1.225E+1
-2.303E-1	6.537E+0	1.226E+1
-2.287E-1	6.368E+0	1.229E+1
-2.335E-1	6.439E+0	1.224E+1
-2.335E-1	6.368E+0	1.237E+1
-2.319E-1	6.335E+0	1.228E+1
-2.319E-1	6.446E+0	1.217E+1
-2.319E-1	6.410E+0	1.223E+1
-2.368E-1	6.397E+0	1.220E+1
-2.303E-1	6.433E+0	1.228E+1
-2.303E-1	6.475E+0	1.222E+1
-2.351E-1	6.446E+0	1.235E+1
-2.319E-1	6.410E+0	1.224E+1
-2.303E-1	6.332E+0	1.213E+1
-2.319E-1	6.446E+0	1.225E+1
-2.335E-1	6.407E+0	1.228E+1
-2.319E-1	6.413E+0	1.223E+1
-2.303E-1	6.413E+0	1.223E+1
-2.287E-1	6.391E+0	1.220E+1
-2.351E-1	6.384E+0	1.223E+1
-2.351E-1	6.420E+0	1.221E+1
-2.303E-1	6.391E+0	1.218E+1
-2.303E-1	6.384E+0	1.232E+1
-2.319E-1	6.546E+0	1.233E+1
-2.351E-1	6.439E+0	1.228E+1
-2.303E-1	6.556E+0	1.226E+1
-2.319E-1	6.417E+0	1.240E+1
-2.319E-1	6.507E+0	1.218E+1
-2.319E-1	6.384E+0	1.231E+1
-2.287E-1	6.352E+0	1.248E+1
-2.319E-1	6.368E+0	1.223E+1
-2.303E-1	6.413E+0	1.218E+1
-2.351E-1	6.368E+0	1.221E+1
-2.254E-1	6.407E+0	1.235E+1
-2.303E-1	6.456E+0	1.222E+1
-2.335E-1	6.472E+0	1.216E+1
-2.368E-1	6.417E+0	1.209E+1
-2.287E-1	6.494E+0	1.230E+1
-2.287E-1	6.297E+0	1.226E+1
-2.335E-1	6.404E+0	1.220E+1
-2.319E-1	6.507E+0	1.222E+1
-2.303E-1	6.365E+0	1.221E+1
-2.303E-1	6.374E+0	1.219E+1
-2.303E-1	6.384E+0	1.222E+1
-2.335E-1	6.420E+0	1.228E+1
-2.303E-1	6.348E+0	1.233E+1
-2.287E-1	6.426E+0	1.218E+1
-2.335E-1	6.537E+0	1.220E+1
-2.335E-1	6.404E+0	1.229E+1
-2.270E-1	6.436E+0	1.237E+1
-2.287E-1	6.423E+0	1.217E+1
-2.335E-1	6.413E+0	1.228E+1
-2.351E-1	6.433E+0	1.219E+1
-2.303E-1	6.443E+0	1.216E+1
-2.287E-1	6.404E+0	1.232E+1
-2.319E-1	6.423E+0	1.231E+1
-2.335E-1	6.400E+0	1.218E+1
-2.319E-1	6.436E+0	1.229E+1
-2.287E-1	6.465E+0	1.218E+1
-2.319E-1	6.537E+0	1.220E+1
-2.335E-1	6.397E+0	1.227E+1
-2.287E-1	6.400E+0	1.227E+1
-2.270E-1	6.475E+0	1.218E+1
-2.319E-1	6.400E+0	1.214E+1
-2.351E-1	6.468E+0	1.214E+1
-2.270E-1	6.462E+0	1.237E+1
-2.287E-1	6.481E+0	1.233E+1
-2.335E-1	6.400E+0	1.211E+1
-2.335E-1	6.478E+0	1.218E+1
-2.287E-1	6.365E+0	1.220E+1
-2.319E-1	6.404E+0	1.229E+1
-2.303E-1	6.348E+0	1.214E+1
-2.351E-1	6.358E+0	1.206E+1
-2.287E-1	6.384E+0	1.231E+1
-2.303E-1	6.478E+0	1.229E+1
-2.351E-1	6.384E+0	1.227E+1
-2.335E-1	6.475E+0	1.228E+1
-2.287E-1	6.443E+0	1.230E+1
-2.287E-1	6.436E+0	1.214E+1
-2.351E-1	6.381E+0	1.225E+1
-2.351E-1	6.494E+0	1.226E+1
-2.287E-1	6.361E+0	1.218E+1
-2.270E-1	6.420E+0	1.220E+1
-2.319E-1	6.384E+0	1.229E+1
-2.351E-1	6.456E+0	1.238E+1
-2.303E-1	6.511E+0	1.217E+1
-2.287E-1	6.430E+0	1.216E+1
-2.335E-1	6.387E+0	1.230E+1
-2.335E-1	6.339E+0	1.225E+1
-2.303E-1	6.459E+0	1.218E+1
-2.287E-1	6.475E+0	1.222E+1
-2.351E-1	6.274E+0	1.235E+1
-2.351E-1	6.452E+0	1.223E+1
-2.287E-1	6.468E+0	1.217E+1
-2.287E-1	6.468E+0	1.230E+1
-2.335E-1	6.478E+0	1.237E+1
-2.335E-1	6.452E+0	1.224E+1
-2.270E-1	6.339E+0	1.224E+1
-2.287E-1	6.446E+0	1.227E+1
-2.303E-1	6.407E+0	1.221E+1
-2.319E-1	6.491E+0	1.221E+1
-2.287E-1	6.417E+0	1.235E+1
-2.287E-1	6.478E+0	1.219E+1
-2.319E-1	6.345E+0	1.234E+1
-2.319E-1	6.410E+0	1.222E+1
-2.287E-1	6.485E+0	1.221E+1
-2.287E-1	6.446E+0	1.223E+1
-2.351E-1	6.410E+0	1.221E+1
-2.335E-1	6.365E+0	1.234E+1
-2.335E-1	6.404E+0	1.235E+1
-2.287E-1	6.446E+0	1.243E+1
-2.319E-1	6.420E+0	1.229E+1
-2.303E-1	6.368E+0	1.235E+1
-2.270E-1	6.394E+0	1.212E+1
-2.287E-1	6.332E+0	1.233E+1
-2.319E-1	6.381E+0	1.226E+1
-2.303E-1	6.436E+0	1.215E+1
-2.303E-1	6.420E+0	1.226E+1
-2.287E-1	6.543E+0	1.230E+1
-2.335E-1	6.332E+0	1.223E+1
-2.351E-1	6.293E+0	1.241E+1
-2.287E-1	6.436E+0	1.219E+1
-2.303E-1	6.426E+0	1.239E+1
-2.303E-1	6.397E+0	1.226E+1
-2.335E-1	6.436E+0	1.224E+1
-2.287E-1	6.358E+0	1.222E+1
-2.303E-1	6.423E+0	1.218E+1
-2.303E-1	6.352E+0	1.225E+1
-2.335E-1	6.533E+0	1.242E+1
-2.287E-1	6.323E+0	1.235E+1
-2.287E-1	6.400E+0	1.210E+1
-2.351E-1	6.446E+0	1.210E+1
-2.351E-1	6.462E+0	1.231E+1
-2.319E-1	6.400E+0	1.235E+1
-2.319E-1	6.478E+0	1.218E+1
-2.319E-1	6.400E+0	1.224E+1
-2.335E-1	6.374E+0	1.228E+1
-2.287E-1	6.352E+0	1.228E+1
-2.287E-1	6.378E+0	1.214E+1
-2.319E-1	6.387E+0	1.229E+1
-2.351E-1	6.371E+0	1.221E+1
-2.303E-1	6.443E+0	1.228E+1
-2.303E-1	6.355E+0	1.208E+1
-2.351E-1	6.462E+0	1.222E+1
-2.335E-1	6.413E+0	1.230E+1
-2.287E-1	6.472E+0	1.230E+1
-2.303E-1	6.387E+0	1.238E+1
-2.351E-1	6.394E+0	1.224E+1
-2.335E-1	6.374E+0	1.232E+1
-2.287E-1	6.355E+0	1.221E+1
-2.303E-1	6.439E+0	1.225E+1
-2.335E-1	6.468E+0	1.216E+1
-2.351E-1	6.494E+0	1.233E+1
-2.287E-1	6.439E+0	1.233E+1
-2.287E-1	6.332E+0	1.238E+1
-2.335E-1	6.439E+0	1.233E+1
-2.351E-1	6.459E+0	1.218E+1
-2.303E-1	6.439E+0	1.219E+1
-2.254E-1	6.423E+0	1.222E+1
-2.303E-1	6.303E+0	1.223E+1
-2.335E-1	6.540E+0	1.225E+1
-2.319E-1	6.397E+0	1.244E+1
-2.287E-1	6.481E+0	1.210E+1
-2.303E-1	6.517E+0	1.214E+1
-2.335E-1	6.391E+0	1.229E+1
-2.303E-1	6.449E+0	1.225E+1
-2.303E-1	6.420E+0	1.221E+1
-2.319E-1	6.397E+0	1.220E+1
-2.303E-1	6.384E+0	1.220E+1
-2.287E-1	6.481E+0	1.224E+1
-2.303E-1	6.423E+0	1.226E+1
-2.351E-1	6.430E+0	1.226E+1
-2.335E-1	6.433E+0	1.211E+1
-2.287E-1	6.384E+0	1.235E+1
-2.303E-1	6.371E+0	1.223E+1
-2.351E-1	6.348E+0	1.236E+1
-2.335E-1	6.456E+0	1.223E+1
-2.270E-1	6.358E+0	1.220E+1
-2.287E-1	6.355E+0	1.214E+1
-2.287E-1	6.426E+0	1.217E+1
-2.335E-1	6.462E+0	1.211E+1
-2.287E-1	6.417E+0	1.224E+1
-2.270E-1	6.423E+0	1.223E+1
-2.303E-1	6.313E+0	1.233E+1
-2.319E-1	6.391E+0	1.216E+1
-2.319E-1	6.378E+0	1.220E+1
-2.287E-1	6.410E+0	1.216E+1
-2.335E-1	6.459E+0	1.214E+1
-2.335E-1	6.323E+0	1.230E+1
-2.303E-1	6.465E+0	1.224E+1
-2.287E-1	6.404E+0	1.221E+1
-2.368E-1	6.423E+0	1.225E+1
-2.335E-1	6.481E+0	1.220E+1
-2.270E-1	6.475E+0	1.223E+1
-2.303E-1	6.420E+0	1.218E+1
-2.351E-1	6.368E+0	1.231E+1
-2.319E-1	6.443E+0	1.218E+1
-2.287E-1	6.433E+0	1.228E+1
-2.287E-1	6.430E+0	1.214E+1
-2.319E-1	6.417E+0	1.216E+1
-2.335E-1	6.468E+0	1.225E+1
-2.287E-1	6.381E+0	1.216E+1
-2.270E-1	6.400E+0	1.233E+1
-2.319E-1	6.316E+0	1.214E+1
-2.335E-1	6.384E+0	1.231E+1
-2.270E-1	6.433E+0	1.224E+1
-2.270E-1	6.339E+0	1.231E+1
-2.319E-1	6.524E+0	1.210E+1
-2.319E-1	6.465E+0	1.229E+1
-2.287E-1	6.446E+0	1.231E+1
-2.254E-1	6.530E+0	1.221E+1
-2.287E-1	6.439E+0	1.218E+1
-2.351E-1	6.533E+0	1.208E+1
-2.270E-1	6.378E+0	1.216E+1
-2.287E-1	6.381E+0	1.222E+1
-2.303E-1	6.433E+0	1.221E+1
-2.319E-1	6.374E+0	1.213E+1
-2.303E-1	6.394E+0	1.226E+1
-2.319E-1	6.342E+0	1.228E+1
-2.319E-1	6.449E+0	1.222E+1
-2.335E-1	6.400E+0	1.227E+1
-2.287E-1	6.413E+0	1.231E+1
-2.287E-1	6.326E+0	1.215E+1
-2.335E-1	6.462E+0	1.232E+1
-2.335E-1	6.540E+0	1.243E+1
-2.287E-1	6.365E+0	1.212E+1
-2.287E-1	6.430E+0	1.230E+1
-2.303E-1	6.404E+0	1.232E+1
-2.351E-1	6.417E+0	1.229E+1
-2.270E-1	6.404E+0	1.215E+1
-2.270E-1	6.371E+0	1.243E+1
-2.319E-1	6.472E+0	1.231E+1
-2.319E-1	6.323E+0	1.228E+1
-2.270E-1	6.449E+0	1.221E+1
-2.287E-1	6.456E+0	1.217E+1
-2.335E-1	6.417E+0	1.217E+1
-2.351E-1	6.361E+0	1.230E+1
-2.303E-1	6.365E+0	1.232E+1
-2.270E-1	6.417E+0	1.217E+1
-2.319E-1	6.504E+0	1.219E+1
-2.335E-1	6.439E+0	1.242E+1
-2.254E-1	6.426E+0	1.231E+1
-2.303E-1	6.465E+0	1.208E+1
-2.335E-1	6.507E+0	1.233E+1
-2.335E-1	6.387E+0	1.231E+1
-2.303E-1	6.462E+0	1.227E+1
-2.287E-1	6.400E+0	1.227E+1
-2.335E-1	6.514E+0	1.225E+1
-2.335E-1	6.397E+0	1.218E+1
-2.287E-1	6.352E+0	1.224E+1
-2.287E-1	6.485E+0	1.221E+1
-2.319E-1	6.443E+0	1.223E+1
-2.319E-1	6.430E+0	1.232E+1
-2.270E-1	6.449E+0	1.220E+1
-2.287E-1	6.472E+0	1.220E+1
-2.335E-1	6.456E+0	1.226E+1
-2.351E-1	6.417E+0	1.211E+1
-2.303E-1	6.387E+0	1.217E+1
-2.254E-1	6.433E+0	1.221E+1
-2.335E-1	6.530E+0	1.208E+1
-2.319E-1	6.430E+0	1.215E+1
-2.270E-1	6.443E+0	1.229E+1
-2.287E-1	6.394E+0	1.231E+1
-2.335E-1	6.394E+0	1.220E+1
-2.351E-1	6.420E+0	1.241E+1
-2.303E-1	6.517E+0	1.210E+1
-2.287E-1	6.485E+0	1.226E+1
-2.351E-1	6.423E+0	1.228E+1
-2.351E-1	6.446E+0	1.227E+1
-2.287E-1	6.481E+0	1.232E+1
-2.287E-1	6.397E+0	1.229E+1
-2.335E-1	6.426E+0	1.227E+1
-2.351E-1	6.361E+0	1.225E+1
-2.287E-1	6.423E+0	1.236E+1
-2.270E-1	6.387E+0	1.235E+1
-2.351E-1	6.485E+0	1.230E+1
-2.319E-1	6.472E+0	1.222E+1
-2.287E-1	6.361E+0	1.235E+1
-2.270E-1	6.352E+0	1.222E+1
-2.303E-1	6.423E+0	1.224E+1
-2.351E-1	6.339E+0	1.222E+1
-2.287E-1	6.468E+0	1.216E+1
-2.270E-1	6.443E+0	1.229E+1
-2.303E-1	6.439E+0	1.216E+1
-2.319E-1	6.365E+0	1.216E+1
-2.270E-1	6.397E+0	1.214E+1
-2.303E-1	6.381E+0	1.232E+1
-2.319E-1	6.326E+0	1.223E+1
-2.319E-1	6.394E+0	1.219E+1
-2.287E-1	6.332E+0	1.222E+1
-2.287E-1	6.449E+0	1.230E+1
-2.335E-1	6.465E+0	1.234E+1
-2.368E-1	6.345E+0	1.223E+1
-2.303E-1	6.303E+0	1.221E+1
-2.303E-1	6.426E+0	1.215E+1
-2.319E-1	6.326E+0	1.249E+1
-2.351E-1	6.459E+0	1.219E+1
-2.303E-1	6.407E+0	1.218E+1
-2.270E-1	6.481E+0	1.229E+1
-2.319E-1	6.537E+0	1.222E+1
-2.303E-1	6.400E+0	1.218E+1
-2.270E-1	6.355E+0	1.222E+1
-2.270E-1	6.439E+0	1.231E+1
-2.335E-1	6.374E+0	1.229E+1
-2.319E-1	6.374E+0	1.226E+1
-2.287E-1	6.426E+0	1.224E+1
-2.287E-1	6.504E+0	1.219E+1
-2.303E-1	6.504E+0	1.233E+1
-2.335E-1	6.433E+0	1.229E+1
-2.287E-1	6.452E+0	1.218E+1
-2.287E-1	6.404E+0	1.226E+1
-2.303E-1	6.397E+0	1.223E+1
-2.351E-1	6.384E+0	1.235E+1
-2.303E-1	6.371E+0	1.228E+1
-2.303E-1	6.426E+0	1.235E+1
-2.319E-1	6.569E+0	1.236E+1
-2.319E-1	6.436E+0	1.218E+1
-2.303E-1	6.397E+0	1.219E+1
-2.287E-1	6.468E+0	1.231E+1
-2.335E-1	6.391E+0	1.215E+1
-2.351E-1	6.540E+0	1.216E+1
-2.287E-1	6.384E+0	1.216E+1
-2.270E-1	6.413E+0	1.231E+1
-2.319E-1	6.381E+0	1.215E+1
-2.319E-1	6.498E+0	1.214E+1
-2.287E-1	6.488E+0	1.238E+1
-2.270E-1	6.358E+0	1.224E+1
-2.335E-1	6.423E+0	1.230E+1
-2.351E-1	6.517E+0	1.223E+1
-2.287E-1	6.468E+0	1.215E+1
-2.270E-1	6.468E+0	1.239E+1
-2.351E-1	6.374E+0	1.235E+1
-2.335E-1	6.446E+0	1.217E+1
-2.254E-1	6.472E+0	1.212E+1
-2.270E-1	6.310E+0	1.228E+1
-2.351E-1	6.313E+0	1.222E+1
-2.351E-1	6.472E+0	1.238E+1
-2.303E-1	6.456E+0	1.228E+1
-2.319E-1	6.355E+0	1.224E+1
-2.335E-1	6.417E+0	1.223E+1
-2.335E-1	6.446E+0	1.221E+1
-2.303E-1	6.459E+0	1.225E+1
-2.287E-1	6.342E+0	1.213E+1
-2.335E-1	6.371E+0	1.214E+1
-2.335E-1	6.413E+0	1.216E+1
-2.303E-1	6.368E+0	1.229E+1
-2.303E-1	6.517E+0	1.234E+1
-2.335E-1	6.387E+0	1.225E+1
-2.335E-1	6.397E+0	1.228E+1
-2.303E-1	6.459E+0	1.225E+1
-2.270E-1	6.342E+0	1.219E+1
-2.335E-1	6.410E+0	1.230E+1
-2.335E-1	6.378E+0	1.216E+1
-2.287E-1	6.387E+0	1.232E+1
-2.303E-1	6.439E+0	1.226E+1
-2.319E-1	6.400E+0	1.233E+1
-2.351E-1	6.358E+0	1.240E+1
-2.303E-1	6.430E+0	1.218E+1
-2.287E-1	6.423E+0	1.209E+1
-2.319E-1	6.426E+0	1.212E+1
-2.319E-1	6.361E+0	1.218E+1
-2.303E-1	6.614E+0	1.223E+1
-2.303E-1	6.394E+0	1.218E+1
-2.319E-1	6.423E+0	1.228E+1
-2.368E-1	6.345E+0	1.224E+1
-2.303E-1	6.472E+0	1.228E+1
-2.319E-1	6.319E+0	1.219E+1
-2.319E-1	6.310E+0	1.229E+1
-2.319E-1	6.394E+0	1.222E+1
-2.287E-1	6.459E+0	1.229E+1
-2.303E-1	6.452E+0	1.216E+1
-2.335E-1	6.449E+0	1.215E+1
-2.335E-1	6.404E+0	1.218E+1
-2.287E-1	6.391E+0	1.217E+1
-2.270E-1	6.290E+0	1.228E+1
-2.303E-1	6.293E+0	1.214E+1
-2.303E-1	6.293E+0	1.219E+1
-2.287E-1	6.381E+0	1.224E+1
-2.270E-1	6.491E+0	1.225E+1
-2.335E-1	6.472E+0	1.227E+1
-2.335E-1	6.378E+0	1.222E+1
-2.287E-1	6.358E+0	1.226E+1
-2.254E-1	6.313E+0	1.215E+1
-2.319E-1	6.478E+0	1.226E+1
-2.335E-1	6.413E+0	1.220E+1
-2.287E-1	6.387E+0	1.216E+1
-2.303E-1	6.397E+0	1.225E+1
-2.351E-1	6.400E+0	1.222E+1
-2.335E-1	6.342E+0	1.223E+1
-2.303E-1	6.391E+0	1.225E+1
-2.287E-1	6.417E+0	1.225E+1
-2.319E-1	6.433E+0	1.211E+1
-2.368E-1	6.478E+0	1.221E+1
-2.254E-1	6.420E+0	1.220E+1
-2.287E-1	6.413E+0	1.222E+1
-2.335E-1	6.410E+0	1.216E+1
-2.335E-1	6.459E+0	1.229E+1
-2.287E-1	6.488E+0	1.233E+1
-2.319E-1	6.374E+0	1.235E+1
-2.319E-1	6.420E+0	1.241E+1
-2.368E-1	6.381E+0	1.222E+1
-2.287E-1	6.433E+0	1.227E+1
-2.287E-1	6.381E+0	1.232E+1
-2.351E-1	6.430E+0	1.235E+1
-2.351E-1	6.339E+0	1.215E+1
-2.303E-1	6.468E+0	1.214E+1
-2.270E-1	6.368E+0	1.223E+1
-2.319E-1	6.462E+0	1.218E+1
-2.303E-1	6.475E+0	1.230E+1
-2.254E-1	6.501E+0	1.221E+1
-2.287E-1	6.397E+0	1.241E+1
-2.335E-1	6.468E+0	1.221E+1
-2.319E-1	6.400E+0	1.238E+1
-2.303E-1	6.439E+0	1.225E+1
-2.270E-1	6.514E+0	1.224E+1
-2.303E-1	6.423E+0	1.217E+1
-2.335E-1	6.335E+0	1.212E+1
-2.287E-1	6.488E+0	1.231E+1
-2.287E-1	6.394E+0	1.214E+1
-2.335E-1	6.527E+0	1.232E+1
-2.351E-1	6.520E+0	1.218E+1
-2.303E-1	6.481E+0	1.240E+1
-2.287E-1	6.507E+0	1.233E+1
-2.351E-1	6.407E+0	1.231E+1
-2.351E-1	6.361E+0	1.244E+1
-2.287E-1	6.430E+0	1.219E+1
-2.287E-1	6.426E+0	1.219E+1
-2.319E-1	6.371E+0	1.225E+1
-2.335E-1	6.378E+0	1.223E+1
-2.287E-1	6.430E+0	1.218E+1
-2.303E-1	6.410E+0	1.235E+1
-2.319E-1	6.475E+0	1.222E+1
-2.335E-1	6.306E+0	1.223E+1
-2.287E-1	6.436E+0	1.226E+1
-2.270E-1	6.410E+0	1.228E+1
-2.335E-1	6.439E+0	1.228E+1
-2.335E-1	6.439E+0	1.210E+1
-2.287E-1	6.439E+0	1.223E+1
-2.303E-1	6.391E+0	1.220E+1
-2.335E-1	6.378E+0	1.231E+1
-2.351E-1	6.371E+0	1.234E+1
-2.303E-1	6.264E+0	1.223E+1
-2.319E-1	6.332E+0	1.226E+1
-2.319E-1	6.433E+0	1.221E+1
-2.319E-1	6.430E+0	1.228E+1
-2.270E-1	6.417E+0	1.243E+1
-2.287E-1	6.413E+0	1.232E+1
-2.319E-1	6.413E+0	1.223E+1
-2.319E-1	6.404E+0	1.225E+1
-2.303E-1	6.468E+0	1.232E+1
-2.287E-1	6.397E+0	1.219E+1
-2.319E-1	6.410E+0	1.221E+1
-2.335E-1	6.436E+0	1.230E+1
-2.287E-1	6.446E+0	1.223E+1
-2.287E-1	6.391E+0	1.224E+1
-2.335E-1	6.468E+0	1.235E+1
-2.351E-1	6.430E+0	1.232E+1
-2.254E-1	6.348E+0	1.214E+1
-2.287E-1	6.413E+0	1.222E+1
-2.335E-1	6.400E+0	1.227E+1
-2.335E-1	6.553E+0	1.217E+1
-2.303E-1	6.446E+0	1.238E+1
-2.254E-1	6.310E+0	1.231E+1
-2.335E-1	6.452E+0	1.212E+1
-2.303E-1	6.371E+0	1.216E+1
-2.303E-1	6.498E+0	1.230E+1
-2.287E-1	6.449E+0	1.225E+1
-2.335E-1	6.420E+0	1.222E+1
-2.303E-1	6.494E+0	1.215E+1
-2.303E-1	6.397E+0	1.218E+1
-2.270E-1	6.433E+0	1.204E+1
-2.351E-1	6.456E+0	1.221E+1
-2.335E-1	6.394E+0	1.227E+1
-2.303E-1	6.468E+0	1.220E+1
-2.303E-1	6.517E+0	1.240E+1
-2.335E-1	6.459E+0	1.230E+1
-2.335E-1	6.378E+0	1.220E+1
-2.287E-1	6.368E+0	1.229E+1
-2.303E-1	6.456E+0	1.223E+1
-2.335E-1	6.491E+0	1.214E+1
-2.335E-1	6.436E+0	1.225E+1
-2.303E-1	6.507E+0	1.217E+1
-2.287E-1	6.420E+0	1.222E+1
-2.351E-1	6.520E+0	1.230E+1
-2.351E-1	6.430E+0	1.231E+1
-2.287E-1	6.456E+0	1.223E+1
-2.287E-1	6.423E+0	1.233E+1
-2.319E-1	6.533E+0	1.222E+1
-2.319E-1	6.339E+0	1.220E+1
-2.254E-1	6.449E+0	1.214E+1
-2.270E-1	6.436E+0	1.227E+1
-2.335E-1	6.433E+0	1.228E+1
-2.351E-1	6.378E+0	1.232E+1
-2.303E-1	6.342E+0	1.234E+1
-2.287E-1	6.459E+0	1.226E+1
-2.319E-1	6.410E+0	1.227E+1
-2.319E-1	6.417E+0	1.226E+1
-2.303E-1	6.433E+0	1.232E+1
-2.270E-1	6.371E+0	1.218E+1
-2.319E-1	6.459E+0	1.213E+1
-2.335E-1	6.374E+0	1.221E+1
-2.287E-1	6.251E+0	1.222E+1
-2.287E-1	6.417E+0	1.218E+1
-2.335E-1	6.426E+0	1.225E+1
-2.303E-1	6.400E+0	1.208E+1
-2.270E-1	6.443E+0	1.235E+1
-2.287E-1	6.475E+0	1.224E+1
-2.335E-1	6.436E+0	1.221E+1
-2.303E-1	6.391E+0	1.229E+1
-2.287E-1	6.517E+0	1.216E+1
-2.287E-1	6.475E+0	1.222E+1
-2.319E-1	6.400E+0	1.226E+1
-2.319E-1	6.433E+0	1.214E+1
-2.287E-1	6.468E+0	1.225E+1
-2.287E-1	6.439E+0	1.224E+1
-2.319E-1	6.417E+0	1.237E+1
-2.319E-1	6.488E+0	1.232E+1
-2.270E-1	6.543E+0	1.223E+1
-2.254E-1	6.446E+0	1.235E+1
-2.319E-1	6.400E+0	1.218E+1
-2.303E-1	6.452E+0	1.225E+1
-2.270E-1	6.384E+0	1.228E+1
-2.303E-1	6.365E+0	1.221E+1
-2.319E-1	6.423E+0	1.237E+1
-2.335E-1	6.433E+0	1.229E+1
-2.270E-1	6.517E+0	1.238E+1
-2.270E-1	6.426E+0	1.238E+1
-2.303E-1	6.439E+0	1.218E+1
-2.303E-1	6.498E+0	1.227E+1
-2.303E-1	6.543E+0	1.238E+1
-2.287E-1	6.452E+0	1.224E+1
-2.303E-1	6.494E+0	1.216E+1
-2.351E-1	6.374E+0	1.231E+1
-2.303E-1	6.436E+0	1.233E+1
-2.287E-1	6.456E+0	1.229E+1
-2.335E-1	6.426E+0	1.228E+1
-2.319E-1	6.417E+0	1.234E+1
-2.287E-1	6.361E+0	1.227E+1
-2.287E-1	6.468E+0	1.230E+1
-2.335E-1	6.443E+0	1.225E+1
-2.335E-1	6.452E+0	1.220E+1
-2.287E-1	6.436E+0	1.226E+1
-2.270E-1	6.394E+0	1.218E+1
-2.335E-1	6.456E+0	1.228E+1
-2.303E-1	6.475E+0	1.221E+1
-2.254E-1	6.446E+0	1.240E+1
-2.287E-1	6.400E+0	1.234E+1
-2.303E-1	6.475E+0	1.220E+1
-2.351E-1	6.576E+0	1.238E+1
-2.287E-1	6.407E+0	1.218E+1
-2.254E-1	6.407E+0	1.220E+1
-2.335E-1	6.391E+0	1.230E+1
-2.319E-1	6.459E+0	1.215E+1
-2.287E-1	6.400E+0	1.237E+1
-2.287E-1	6.475E+0	1.228E+1
-2.303E-1	6.481E+0	1.227E+1
-2.351E-1	6.397E+0	1.223E+1
-2.270E-1	6.498E+0	1.220E+1
-2.303E-1	6.485E+0	1.226E+1
-2.319E-1	6.456E+0	1.207E+1
-2.335E-1	6.368E+0	1.230E+1
-2.319E-1	6.407E+0	1.225E+1
-2.287E-1	6.381E+0	1.241E+1
-2.303E-1	6.436E+0	1.231E+1
-2.303E-1	6.514E+0	1.232E+1
-2.287E-1	6.598E+0	1.227E+1
-2.287E-1	6.465E+0	1.219E+1
-2.319E-1	6.443E+0	1.218E+1
-2.335E-1	6.456E+0	1.226E+1
-2.287E-1	6.413E+0	1.241E+1
-2.287E-1	6.436E+0	1.226E+1
-2.335E-1	6.446E+0	1.235E+1
-2.335E-1	6.501E+0	1.218E+1
-2.287E-1	6.488E+0	1.220E+1
-2.287E-1	6.404E+0	1.232E+1
-2.303E-1	6.433E+0	1.221E+1
-2.319E-1	6.459E+0	1.231E+1
-2.270E-1	6.456E+0	1.217E+1
-2.303E-1	6.374E+0	1.226E+1
-2.319E-1	6.329E+0	1.223E+1
-2.319E-1	6.407E+0	1.235E+1
-2.303E-1	6.410E+0	1.207E+1
-2.270E-1	6.384E+0	1.220E+1
-2.335E-1	6.446E+0	1.222E+1
-2.319E-1	6.387E+0	1.230E+1
-2.270E-1	6.511E+0	1.213E+1
-2.287E-1	6.404E+0	1.218E+1
-2.319E-1	6.433E+0	1.216E+1
-2.335E-1	6.426E+0	1.216E+1
-2.287E-1	6.381E+0	1.228E+1
-2.270E-1	6.465E+0	1.222E+1
-2.319E-1	6.420E+0	1.220E+1
-2.319E-1	6.407E+0	1.243E+1
-2.270E-1	6.488E+0	1.227E+1
-2.270E-1	6.439E+0	1.235E+1
-2.319E-1	6.443E+0	1.224E+1
-2.319E-1	6.459E+0	1.231E+1
-2.270E-1	6.329E+0	1.232E+1
-2.303E-1	6.404E+0	1.228E+1
-2.319E-1	6.443E+0	1.230E+1
-2.319E-1	6.384E+0	1.227E+1
-2.270E-1	6.400E+0	1.229E+1
-2.254E-1	6.485E+0	1.224E+1
-2.319E-1	6.426E+0	1.231E+1
-2.319E-1	6.407E+0	1.219E+1
-2.287E-1	6.491E+0	1.244E+1
-2.270E-1	6.462E+0	1.225E+1
-2.303E-1	6.355E+0	1.225E+1
-2.335E-1	6.374E+0	1.236E+1
-2.287E-1	6.439E+0	1.223E+1
-2.287E-1	6.420E+0	1.233E+1
-2.319E-1	6.511E+0	1.233E+1
-2.319E-1	6.459E+0	1.207E+1
-2.270E-1	6.423E+0	1.223E+1
-2.270E-1	6.507E+0	1.222E+1
-2.319E-1	6.410E+0	1.226E+1
-2.335E-1	6.456E+0	1.228E+1
-2.270E-1	6.449E+0	1.227E+1
-2.254E-1	6.387E+0	1.239E+1
-2.303E-1	6.472E+0	1.230E+1
-2.287E-1	6.456E+0	1.227E+1
-2.319E-1	6.478E+0	1.219E+1
-2.270E-1	6.378E+0	1.234E+1
-2.319E-1	6.342E+0	1.225E+1
-2.335E-1	6.468E+0	1.218E+1
-2.287E-1	6.391E+0	1.221E+1
-2.254E-1	6.465E+0	1.219E+1
-2.351E-1	6.355E+0	1.208E+1
-2.319E-1	6.410E+0	1.218E+1
-2.270E-1	6.423E+0	1.232E+1
-2.270E-1	6.407E+0	1.237E+1
-2.303E-1	6.433E+0	1.215E+1
-2.319E-1	6.433E+0	1.218E+1
-2.254E-1	6.413E+0	1.224E+1
-2.303E-1	6.297E+0	1.238E+1
-2.303E-1	6.365E+0	1.223E+1
-2.319E-1	6.472E+0	1.231E+1
-2.254E-1	6.361E+0	1.220E+1
-2.287E-1	6.413E+0	1.238E+1
-2.335E-1	6.339E+0	1.224E+1
-2.319E-1	6.439E+0	1.221E+1
-2.287E-1	6.498E+0	1.221E+1
-2.287E-1	6.465E+0	1.229E+1
-2.319E-1	6.335E+0	1.237E+1
-2.303E-1	6.345E+0	1.231E+1
-2.270E-1	6.417E+0	1.225E+1
-2.270E-1	6.433E+0	1.232E+1
-2.319E-1	6.452E+0	1.230E+1
-2.335E-1	6.540E+0	1.224E+1
-2.270E-1	6.443E+0	1.218E+1
-2.287E-1	6.507E+0	1.236E+1
-2.303E-1	6.478E+0	1.236E+1
-2.335E-1	6.365E+0	1.224E+1
-2.287E-1	6.465E+0	1.225E+1
-2.238E-1	6.436E+0	1.227E+1
-2.287E-1	6.550E+0	1.223E+1
-2.319E-1	6.507E+0	1.217E+1
-2.238E-1	6.348E+0	1.219E+1
-2.287E-1	6.413E+0	1.222E+1
-2.303E-1	6.271E+0	1.227E+1
-2.335E-1	6.391E+0	1.215E+1
-2.270E-1	6.511E+0	1.221E+1
-2.287E-1	6.449E+0	1.223E+1
-2.319E-1	6.394E+0	1.236E+1
-2.351E-1	6.475E+0	1.236E+1
-2.319E-1	6.433E+0	1.222E+1
-2.319E-1	6.407E+0	1.226E+1
-2.319E-1	6.504E+0	1.222E+1
-2.319E-1	6.430E+0	1.224E+1
-2.287E-1	6.348E+0	1.219E+1
-2.254E-1	6.452E+0	1.232E+1
-2.303E-1	6.413E+0	1.231E+1
-2.335E-1	6.342E+0	1.224E+1
-2.303E-1	6.426E+0	1.239E+1
-2.287E-1	6.472E+0	1.220E+1
-2.319E-1	6.381E+0	1.219E+1
-2.319E-1	6.647E+0	1.225E+1
-2.254E-1	6.436E+0	1.230E+1
-2.287E-1	6.413E+0	1.227E+1
-2.303E-1	6.358E+0	1.229E+1
-2.335E-1	6.439E+0	1.223E+1
-2.254E-1	6.491E+0	1.240E+1
-2.287E-1	6.530E+0	1.225E+1
-2.335E-1	6.420E+0	1.231E+1
-2.335E-1	6.381E+0	1.216E+1
-2.319E-1	6.468E+0	1.232E+1
-2.254E-1	6.436E+0	1.222E+1
-2.303E-1	6.543E+0	1.227E+1
-2.287E-1	6.381E+0	1.229E+1
-2.287E-1	6.530E+0	1.226E+1
-2.287E-1	6.462E+0	1.236E+1
-2.319E-1	6.394E+0	1.222E+1
-2.351E-1	6.501E+0	1.224E+1
-2.254E-1	6.491E+0	1.236E+1
-2.254E-1	6.342E+0	1.224E+1
-2.319E-1	6.430E+0	1.221E+1
-2.287E-1	6.339E+0	1.222E+1
-2.303E-1	6.404E+0	1.234E+1
-2.270E-1	6.404E+0	1.249E+1
-2.319E-1	6.507E+0	1.224E+1
-2.287E-1	6.481E+0	1.230E+1
-2.287E-1	6.397E+0	1.237E+1
-2.254E-1	6.462E+0	1.228E+1
-2.303E-1	6.465E+0	1.219E+1
-2.303E-1	6.498E+0	1.210E+1
-2.270E-1	6.462E+0	1.234E+1
-2.270E-1	6.316E+0	1.222E+1
-2.335E-1	6.407E+0	1.232E+1
-2.303E-1	6.498E+0	1.216E+1
-2.270E-1	6.475E+0	1.221E+1
-2.287E-1	6.478E+0	1.226E+1
-2.287E-1	6.426E+0	1.232E+1
-2.319E-1	6.439E+0	1.239E+1
-2.254E-1	6.478E+0	1.231E+1
-2.270E-1	6.394E+0	1.223E+1
-2.270E-1	6.494E+0	1.227E+1
-2.303E-1	6.517E+0	1.238E+1
-2.270E-1	6.621E+0	1.240E+1
-2.254E-1	6.650E+0	1.246E+1
-2.335E-1	6.537E+0	1.246E+1
-2.303E-1	6.446E+0	1.233E+1
-2.254E-1	6.491E+0	1.229E+1
-2.270E-1	6.507E+0	1.227E+1
-2.303E-1	6.430E+0	1.221E+1
-2.319E-1	6.439E+0	1.234E+1
-2.287E-1	6.397E+0	1.209E+1
-2.287E-1	6.501E+0	1.223E+1
-2.303E-1	6.537E+0	1.233E+1
-2.287E-1	6.381E+0	1.223E+1
-2.254E-1	6.491E+0	1.223E+1
-2.254E-1	6.452E+0	1.235E+1
-2.319E-1	6.420E+0	1.231E+1
-2.270E-1	6.348E+0	1.235E+1
-2.270E-1	6.439E+0	1.228E+1
-2.270E-1	6.361E+0	1.229E+1
-2.319E-1	6.507E+0	1.227E+1
-2.303E-1	6.462E+0	1.224E+1
-2.254E-1	6.326E+0	1.237E+1
-2.287E-1	6.404E+0	1.223E+1
-2.335E-1	6.443E+0	1.218E+1
-2.303E-1	6.446E+0	1.223E+1
-2.287E-1	6.413E+0	1.232E+1
-2.287E-1	6.394E+0	1.239E+1
-2.319E-1	6.530E+0	1.225E+1
-2.335E-1	6.436E+0	1.239E+1
-2.270E-1	6.404E+0	1.229E+1
-2.254E-1	6.410E+0	1.231E+1
-2.303E-1	6.404E+0	1.230E+1
-2.303E-1	6.394E+0	1.206E+1
-2.287E-1	6.436E+0	1.235E+1
-2.254E-1	6.358E+0	1.228E+1
-2.287E-1	6.449E+0	1.234E+1
-2.303E-1	6.423E+0	1.234E+1
-2.270E-1	6.433E+0	1.219E+1
-2.287E-1	6.400E+0	1.234E+1
-2.335E-1	6.468E+0	1.218E+1
-2.303E-1	6.456E+0	1.237E+1
-2.303E-1	6.559E+0	1.237E+1
-2.254E-1	6.420E+0	1.220E+1
-2.303E-1	6.400E+0	1.216E+1
-2.319E-1	6.446E+0	1.222E+1
-2.287E-1	6.481E+0	1.229E+1
-2.254E-1	6.410E+0	1.230E+1
-2.319E-1	6.371E+0	1.227E+1
-2.319E-1	6.553E+0	1.226E+1
-2.270E-1	6.468E+0	1.220E+1
-2.287E-1	6.404E+0	1.223E+1
-2.303E-1	6.397E+0	1.237E+1
-2.303E-1	6.465E+0	1.221E+1
-2.254E-1	6.384E+0	1.223E+1
-2.270E-1	6.494E+0	1.228E+1
-2.303E-1	6.352E+0	1.230E+1
-2.303E-1	6.345E+0	1.224E+1
-2.254E-1	6.329E+0	1.231E+1
-2.287E-1	6.430E+0	1.241E+1
-2.303E-1	6.436E+0	1.228E+1
-2.303E-1	6.459E+0	1.205E+1
-2.270E-1	6.472E+0	1.239E+1
-2.287E-1	6.352E+0	1.223E+1
-2.319E-1	6.368E+0	1.217E+1
-2.287E-1	6.537E+0	1.223E+1
-2.287E-1	6.472E+0	1.218E+1
-2.270E-1	6.430E+0	1.233E+1
-2.303E-1	6.352E+0	1.231E+1
-2.319E-1	6.417E+0	1.231E+1
-2.287E-1	6.439E+0	1.222E+1
-2.287E-1	6.439E+0	1.211E+1
-2.303E-1	6.533E+0	1.235E+1
-2.351E-1	6.456E+0	1.222E+1
-2.254E-1	6.501E+0	1.238E+1
-2.270E-1	6.439E+0	1.228E+1
-2.303E-1	6.514E+0	1.227E+1
-2.319E-1	6.481E+0	1.231E+1
-2.270E-1	6.417E+0	1.210E+1
-2.287E-1	6.472E+0	1.220E+1
-2.303E-1	6.475E+0	1.236E+1
-2.319E-1	6.426E+0	1.219E+1
-2.270E-1	6.410E+0	1.229E+1
-2.270E-1	6.485E+0	1.222E+1
-2.319E-1	6.514E+0	1.225E+1
-2.319E-1	6.436E+0	1.222E+1
-2.270E-1	6.533E+0	1.230E+1
-2.270E-1	6.381E+0	1.226E+1
-2.319E-1	6.459E+0	1.220E+1
-2.270E-1	6.387E+0	1.219E+1
-2.254E-1	6.481E+0	1.219E+1
-2.287E-1	6.462E+0	1.220E+1
-2.287E-1	6.407E+0	1.221E+1
-2.303E-1	6.485E+0	1.233E+1
-2.254E-1	6.459E+0	1.223E+1
-2.303E-1	6.443E+0	1.227E+1
-2.335E-1	6.365E+0	1.228E+1
-2.303E-1	6.507E+0	1.228E+1
-2.254E-1	6.530E+0	1.225E+1
-2.270E-1	6.468E+0	1.231E+1
-2.270E-1	6.430E+0	1.235E+1
-2.303E-1	6.456E+0	1.233E+1
-2.238E-1	6.459E+0	1.232E+1
-2.270E-1	6.478E+0	1.224E+1
-2.287E-1	6.404E+0	1.222E+1
-2.319E-1	6.387E+0	1.240E+1
-2.254E-1	6.319E+0	1.233E+1
-2.303E-1	6.446E+0	1.235E+1
-2.335E-1	6.417E+0	1.232E+1
-2.319E-1	6.384E+0	1.217E+1
-2.270E-1	6.436E+0	1.215E+1
-2.254E-1	6.524E+0	1.231E+1
-2.303E-1	6.472E+0	1.240E+1
-2.287E-1	6.456E+0	1.217E+1
-2.254E-1	6.507E+0	1.231E+1
-2.287E-1	6.540E+0	1.224E+1
-2.303E-1	6.433E+0	1.223E+1
-2.303E-1	6.475E+0	1.225E+1
-2.270E-1	6.410E+0	1.228E+1
-2.254E-1	6.345E+0	1.223E+1
-2.303E-1	6.420E+0	1.218E+1
-2.319E-1	6.410E+0	1.228E+1
-2.270E-1	6.387E+0	1.222E+1
-2.270E-1	6.387E+0	1.215E+1
-2.303E-1	6.475E+0	1.227E+1
-2.287E-1	6.478E+0	1.229E+1
-2.270E-1	6.452E+0	1.228E+1
-2.254E-1	6.491E+0	1.226E+1
-2.319E-1	6.423E+0	1.218E+1
-2.319E-1	6.446E+0	1.228E+1
-2.287E-1	6.439E+0	1.221E+1
-2.287E-1	6.511E+0	1.225E+1
-2.287E-1	6.459E+0	1.236E+1
-2.335E-1	6.361E+0	1.226E+1
-2.270E-1	6.413E+0	1.227E+1
-2.238E-1	6.410E+0	1.233E+1
-2.287E-1	6.517E+0	1.217E+1
-2.303E-1	6.481E+0	1.225E+1
-2.270E-1	6.443E+0	1.227E+1
-2.287E-1	6.426E+0	1.216E+1
-2.303E-1	6.459E+0	1.213E+1
-2.319E-1	6.498E+0	1.227E+1
-2.270E-1	6.384E+0	1.233E+1
-2.270E-1	6.293E+0	1.233E+1
-2.303E-1	6.436E+0	1.227E+1
-2.303E-1	6.407E+0	1.229E+1
-2.270E-1	6.426E+0	1.233E+1
-2.254E-1	6.514E+0	1.220E+1
-2.303E-1	6.514E+0	1.226E+1
-2.319E-1	6.514E+0	1.223E+1
-2.254E-1	6.504E+0	1.232E+1
-2.206E-1	6.329E+0	1.226E+1
-2.351E-1	6.381E+0	1.228E+1
-2.287E-1	6.407E+0	1.231E+1
-2.287E-1	6.413E+0	1.231E+1
-2.270E-1	6.352E+0	1.230E+1
-2.303E-1	6.446E+0	1.230E+1
-2.319E-1	6.394E+0	1.221E+1
-2.303E-1	6.498E+0	1.227E+1
-2.254E-1	6.420E+0	1.239E+1
-2.303E-1	6.381E+0	1.219E+1
-2.319E-1	6.472E+0	1.208E+1
-2.270E-1	6.494E+0	1.228E+1
-2.303E-1	6.546E+0	1.221E+1
-2.319E-1	6.332E+0	1.229E+1
-2.319E-1	6.413E+0	1.233E+1
-2.254E-1	6.384E+0	1.229E+1
-2.287E-1	6.378E+0	1.232E+1
-2.303E-1	6.533E+0	1.222E+1
-2.319E-1	6.491E+0	1.233E+1
-2.238E-1	6.417E+0	1.235E+1
-2.270E-1	6.397E+0	1.231E+1
-2.303E-1	6.413E+0	1.217E+1
-2.319E-1	6.446E+0	1.236E+1
-2.254E-1	6.413E+0	1.224E+1
-2.254E-1	6.443E+0	1.224E+1
-2.303E-1	6.491E+0	1.213E+1
-2.335E-1	6.498E+0	1.216E+1
-2.238E-1	6.494E+0	1.227E+1
-2.270E-1	6.452E+0	1.218E+1
-2.287E-1	6.514E+0	1.224E+1
-2.319E-1	6.472E+0	1.231E+1
-2.254E-1	6.462E+0	1.234E+1
-2.254E-1	6.361E+0	1.212E+1
-2.303E-1	6.452E+0	1.236E+1
-2.335E-1	6.443E+0	1.218E+1
-2.270E-1	6.478E+0	1.233E+1
-2.238E-1	6.504E+0	1.230E+1
-2.335E-1	6.407E+0	1.246E+1
-2.319E-1	6.472E+0	1.228E+1
-2.254E-1	6.436E+0	1.222E+1
-2.254E-1	6.514E+0	1.225E+1
-2.319E-1	6.404E+0	1.233E+1
-2.303E-1	6.326E+0	1.229E+1
-2.270E-1	6.452E+0	1.218E+1
-2.254E-1	6.342E+0	1.227E+1
-2.319E-1	6.387E+0	1.219E+1
-2.319E-1	6.491E+0	1.237E+1
-2.238E-1	6.543E+0	1.236E+1
-2.270E-1	6.543E+0	1.225E+1
-2.287E-1	6.420E+0	1.236E+1
-2.303E-1	6.391E+0	1.238E+1
-2.254E-1	6.420E+0	1.226E+1
-2.254E-1	6.407E+0	1.224E+1
-2.303E-1	6.420E+0	1.217E+1
-2.287E-1	6.381E+0	1.233E+1
-2.270E-1	6.478E+0	1.217E+1
-2.270E-1	6.478E+0	1.220E+1
-2.303E-1	6.520E+0	1.220E+1
-2.303E-1	6.498E+0	1.230E+1
-2.254E-1	6.446E+0	1.219E+1
-2.270E-1	6.488E+0	1.221E+1
-2.303E-1	6.413E+0	1.230E+1
-2.319E-1	6.468E+0	1.222E+1
-2.254E-1	6.520E+0	1.228E+1
-2.254E-1	6.446E+0	1.232E+1
-2.303E-1	6.514E+0	1.238E+1
-2.319E-1	6.433E+0	1.222E+1
-2.254E-1	6.410E+0	1.225E+1
[truncated: 93,968 more rows]
