# Supplementary material for: Improved ANAP incorporation and VCF analysis reveal details of P2X7 current facilitation and a limited conformational interplay between ATP binding and the intracellular ballast domain
Source: eLife. 2023 Jan 4;12:e82479. doi: 10.7554/eLife.82479 (PMC9859053; doi:10.7554/eLife.82479)
Supplement: Figure 3—figure supplement 3—source data 2. [file elife-82479-fig3-figsupp3-data2.zip › Figure-3_figure-supplement-3_source-data-2/Cys-Ala-constructs/k05/15.csv]

-6.971E-2	4.785E+0	1.057E+1
-6.646E-2	4.801E+0	1.050E+1
-6.484E-2	4.756E+0	1.065E+1
-6.809E-2	4.730E+0	1.056E+1
-7.133E-2	4.798E+0	1.051E+1
-6.809E-2	4.795E+0	1.056E+1
-6.484E-2	4.772E+0	1.059E+1
-6.809E-2	4.772E+0	1.061E+1
-6.809E-2	4.830E+0	1.057E+1
-6.971E-2	4.791E+0	1.061E+1
-6.646E-2	4.739E+0	1.051E+1
-7.133E-2	4.717E+0	1.050E+1
-6.809E-2	4.759E+0	1.060E+1
-6.646E-2	4.752E+0	1.059E+1
-6.646E-2	4.882E+0	1.064E+1
-6.646E-2	4.801E+0	1.054E+1
-6.809E-2	4.788E+0	1.054E+1
-6.484E-2	4.804E+0	1.056E+1
-6.484E-2	4.749E+0	1.058E+1
-6.971E-2	4.827E+0	1.044E+1
-6.971E-2	4.853E+0	1.047E+1
-6.646E-2	4.788E+0	1.061E+1
-6.322E-2	4.785E+0	1.048E+1
-6.646E-2	4.795E+0	1.061E+1
-6.971E-2	4.759E+0	1.049E+1
-6.646E-2	4.834E+0	1.056E+1
-6.484E-2	4.752E+0	1.050E+1
-6.971E-2	4.840E+0	1.067E+1
-7.133E-2	4.801E+0	1.048E+1
-6.809E-2	4.782E+0	1.063E+1
-6.971E-2	4.762E+0	1.055E+1
-6.971E-2	4.720E+0	1.054E+1
-7.295E-2	4.814E+0	1.051E+1
-6.646E-2	4.798E+0	1.054E+1
-6.646E-2	4.756E+0	1.062E+1
-6.809E-2	4.817E+0	1.057E+1
-6.809E-2	4.791E+0	1.055E+1
-6.484E-2	4.778E+0	1.055E+1
-6.646E-2	4.772E+0	1.047E+1
-7.133E-2	4.847E+0	1.055E+1
-6.971E-2	4.850E+0	1.051E+1
-6.646E-2	4.798E+0	1.045E+1
-6.484E-2	4.655E+0	1.053E+1
-6.646E-2	4.746E+0	1.056E+1
-6.971E-2	4.814E+0	1.056E+1
-6.646E-2	4.756E+0	1.060E+1
-6.646E-2	4.733E+0	1.057E+1
-6.646E-2	4.817E+0	1.070E+1
-7.133E-2	4.821E+0	1.052E+1
-6.646E-2	4.827E+0	1.049E+1
-6.484E-2	4.863E+0	1.054E+1
-6.646E-2	4.775E+0	1.067E+1
-6.809E-2	4.827E+0	1.045E+1
-6.484E-2	4.714E+0	1.058E+1
-6.484E-2	4.762E+0	1.047E+1
-6.971E-2	4.798E+0	1.056E+1
-6.646E-2	4.853E+0	1.046E+1
-6.646E-2	4.749E+0	1.049E+1
-6.646E-2	4.739E+0	1.038E+1
-6.809E-2	4.788E+0	1.042E+1
-6.971E-2	4.808E+0	1.055E+1
-6.809E-2	4.866E+0	1.069E+1
-6.971E-2	4.778E+0	1.040E+1
-6.809E-2	4.769E+0	1.053E+1
-6.646E-2	4.778E+0	1.061E+1
-6.646E-2	4.827E+0	1.061E+1
-6.646E-2	4.788E+0	1.061E+1
-7.133E-2	4.801E+0	1.060E+1
-6.809E-2	4.752E+0	1.061E+1
-6.809E-2	4.827E+0	1.055E+1
-6.484E-2	4.824E+0	1.050E+1
-6.484E-2	4.778E+0	1.070E+1
-6.971E-2	4.765E+0	1.057E+1
-6.646E-2	4.879E+0	1.059E+1
-6.646E-2	4.710E+0	1.058E+1
-6.809E-2	4.801E+0	1.053E+1
-6.646E-2	4.817E+0	1.064E+1
-6.484E-2	4.765E+0	1.046E+1
-6.484E-2	4.801E+0	1.050E+1
-6.809E-2	4.785E+0	1.052E+1
-6.809E-2	4.772E+0	1.059E+1
-6.646E-2	4.762E+0	1.050E+1
-6.484E-2	4.726E+0	1.062E+1
-6.484E-2	4.775E+0	1.072E+1
-6.809E-2	4.830E+0	1.049E+1
-6.646E-2	4.814E+0	1.064E+1
-6.484E-2	4.866E+0	1.059E+1
-6.809E-2	4.798E+0	1.060E+1
-6.809E-2	4.765E+0	1.039E+1
-6.646E-2	4.808E+0	1.053E+1
-6.809E-2	4.821E+0	1.066E+1
-6.809E-2	4.762E+0	1.053E+1
-6.809E-2	4.759E+0	1.054E+1
-6.646E-2	4.759E+0	1.060E+1
-6.646E-2	4.824E+0	1.062E+1
-6.971E-2	4.788E+0	1.055E+1
-6.809E-2	4.856E+0	1.066E+1
-6.809E-2	4.811E+0	1.049E+1
-6.646E-2	4.749E+0	1.053E+1
-6.809E-2	4.931E+0	1.057E+1
-6.809E-2	4.837E+0	1.067E+1
-6.809E-2	4.739E+0	1.052E+1
-6.484E-2	4.795E+0	1.045E+1
-6.646E-2	4.785E+0	1.049E+1
-6.971E-2	4.759E+0	1.059E+1
-6.322E-2	4.859E+0	1.063E+1
-6.484E-2	4.759E+0	1.056E+1
-6.646E-2	4.811E+0	1.057E+1
-6.971E-2	4.775E+0	1.048E+1
-6.484E-2	4.710E+0	1.065E+1
-6.809E-2	4.769E+0	1.062E+1
-6.809E-2	4.756E+0	1.058E+1
-7.133E-2	4.859E+0	1.055E+1
-6.646E-2	4.814E+0	1.052E+1
-6.646E-2	4.801E+0	1.064E+1
-6.646E-2	4.765E+0	1.059E+1
-6.971E-2	4.720E+0	1.051E+1
-6.484E-2	4.762E+0	1.039E+1
-6.646E-2	4.850E+0	1.054E+1
-6.809E-2	4.785E+0	1.046E+1
-7.133E-2	4.762E+0	1.060E+1
-6.484E-2	4.730E+0	1.058E+1
-6.646E-2	4.843E+0	1.050E+1
-6.809E-2	4.834E+0	1.058E+1
-6.646E-2	4.801E+0	1.058E+1
-6.646E-2	4.791E+0	1.054E+1
-6.646E-2	4.863E+0	1.053E+1
-6.809E-2	4.778E+0	1.051E+1
-6.971E-2	4.821E+0	1.041E+1
-6.646E-2	4.772E+0	1.059E+1
-6.809E-2	4.834E+0	1.054E+1
-6.809E-2	4.778E+0	1.057E+1
-6.971E-2	4.717E+0	1.054E+1
-6.484E-2	4.775E+0	1.051E+1
-6.809E-2	4.801E+0	1.055E+1
-6.971E-2	4.782E+0	1.059E+1
-6.809E-2	4.879E+0	1.064E+1
-6.646E-2	4.872E+0	1.059E+1
-6.322E-2	4.707E+0	1.043E+1
-6.971E-2	4.772E+0	1.057E+1
-6.971E-2	4.697E+0	1.053E+1
-6.484E-2	4.756E+0	1.054E+1
-6.646E-2	4.746E+0	1.041E+1
-6.646E-2	4.788E+0	1.053E+1
-6.971E-2	4.791E+0	1.045E+1
-6.484E-2	4.817E+0	1.071E+1
-6.646E-2	4.736E+0	1.049E+1
-6.809E-2	4.837E+0	1.060E+1
-6.809E-2	4.801E+0	1.048E+1
-6.971E-2	4.785E+0	1.058E+1
-6.646E-2	4.850E+0	1.053E+1
-6.809E-2	4.853E+0	1.060E+1
-7.295E-2	4.736E+0	1.052E+1
-6.646E-2	4.778E+0	1.070E+1
-6.484E-2	4.759E+0	1.057E+1
-6.971E-2	4.798E+0	1.059E+1
-6.971E-2	4.853E+0	1.048E+1
-6.809E-2	4.834E+0	1.047E+1
-6.646E-2	4.817E+0	1.054E+1
-6.971E-2	4.746E+0	1.041E+1
-7.133E-2	4.785E+0	1.059E+1
-6.646E-2	4.782E+0	1.057E+1
-6.646E-2	4.791E+0	1.060E+1
-7.133E-2	4.817E+0	1.050E+1
-6.971E-2	4.837E+0	1.062E+1
-6.646E-2	4.892E+0	1.057E+1
-6.809E-2	4.788E+0	1.047E+1
-6.971E-2	4.801E+0	1.064E+1
-7.133E-2	4.808E+0	1.054E+1
-6.809E-2	4.850E+0	1.062E+1
-6.484E-2	4.778E+0	1.065E+1
-6.809E-2	4.853E+0	1.057E+1
-6.809E-2	4.759E+0	1.060E+1
-6.809E-2	4.814E+0	1.041E+1
-6.809E-2	4.801E+0	1.055E+1
-6.646E-2	4.752E+0	1.054E+1
-6.971E-2	4.752E+0	1.057E+1
-6.809E-2	4.752E+0	1.052E+1
-6.646E-2	4.730E+0	1.055E+1
-6.646E-2	4.733E+0	1.055E+1
-6.971E-2	4.856E+0	1.046E+1
-6.646E-2	4.808E+0	1.040E+1
-6.484E-2	4.726E+0	1.050E+1
-6.809E-2	4.869E+0	1.068E+1
-6.646E-2	4.808E+0	1.049E+1
-6.971E-2	4.795E+0	1.053E+1
-6.809E-2	4.791E+0	1.063E+1
-6.809E-2	4.837E+0	1.063E+1
-6.971E-2	4.778E+0	1.049E+1
-6.646E-2	4.671E+0	1.056E+1
-6.484E-2	4.804E+0	1.048E+1
-6.809E-2	4.795E+0	1.067E+1
-6.809E-2	4.850E+0	1.060E+1
-6.646E-2	4.649E+0	1.059E+1
-6.646E-2	4.850E+0	1.053E+1
-6.971E-2	4.827E+0	1.054E+1
-6.646E-2	4.801E+0	1.062E+1
-6.646E-2	4.707E+0	1.055E+1
-6.322E-2	4.785E+0	1.043E+1
-6.971E-2	4.730E+0	1.053E+1
-6.971E-2	4.824E+0	1.053E+1
-6.646E-2	4.730E+0	1.058E+1
-6.484E-2	4.798E+0	1.060E+1
-6.809E-2	4.765E+0	1.063E+1
-6.971E-2	4.814E+0	1.059E+1
-6.971E-2	4.859E+0	1.046E+1
-6.809E-2	4.850E+0	1.040E+1
-6.971E-2	4.798E+0	1.043E+1
-6.809E-2	4.827E+0	1.059E+1
-6.646E-2	4.827E+0	1.066E+1
-6.646E-2	4.759E+0	1.055E+1
-6.971E-2	4.817E+0	1.066E+1
-6.809E-2	4.749E+0	1.052E+1
-6.646E-2	4.775E+0	1.066E+1
-6.646E-2	4.772E+0	1.058E+1
-6.971E-2	4.801E+0	1.064E+1
-6.971E-2	4.830E+0	1.054E+1
-6.484E-2	4.710E+0	1.060E+1
-6.646E-2	4.785E+0	1.049E+1
-6.809E-2	4.941E+0	1.065E+1
-6.809E-2	4.879E+0	1.067E+1
-6.322E-2	4.827E+0	1.057E+1
-6.646E-2	4.795E+0	1.053E+1
-6.809E-2	4.804E+0	1.061E+1
-6.809E-2	4.811E+0	1.056E+1
-6.646E-2	4.814E+0	1.049E+1
-6.809E-2	4.863E+0	1.052E+1
-6.809E-2	4.785E+0	1.053E+1
-6.809E-2	4.765E+0	1.053E+1
-6.971E-2	4.791E+0	1.076E+1
-6.646E-2	4.782E+0	1.049E+1
-6.809E-2	4.769E+0	1.054E+1
-6.971E-2	4.772E+0	1.056E+1
-6.322E-2	4.817E+0	1.053E+1
-6.484E-2	4.707E+0	1.047E+1
-6.971E-2	4.756E+0	1.059E+1
-6.809E-2	4.863E+0	1.049E+1
-6.646E-2	4.840E+0	1.057E+1
-6.646E-2	4.723E+0	1.057E+1
-6.971E-2	4.804E+0	1.051E+1
-6.646E-2	4.827E+0	1.055E+1
-6.646E-2	4.834E+0	1.050E+1
-6.646E-2	4.726E+0	1.069E+1
-7.133E-2	4.710E+0	1.064E+1
-6.646E-2	4.791E+0	1.048E+1
-6.484E-2	4.785E+0	1.047E+1
-6.646E-2	4.778E+0	1.046E+1
-6.971E-2	4.785E+0	1.061E+1
-6.971E-2	4.772E+0	1.060E+1
-6.809E-2	4.707E+0	1.059E+1
-6.971E-2	4.769E+0	1.055E+1
-6.971E-2	4.840E+0	1.052E+1
-6.971E-2	4.824E+0	1.058E+1
-6.809E-2	4.798E+0	1.043E+1
-6.646E-2	4.840E+0	1.060E+1
-6.646E-2	4.830E+0	1.047E+1
-6.971E-2	4.791E+0	1.045E+1
-6.646E-2	4.834E+0	1.069E+1
-6.809E-2	4.824E+0	1.061E+1
-6.971E-2	4.746E+0	1.065E+1
-6.971E-2	4.798E+0	1.051E+1
-6.646E-2	4.885E+0	1.060E+1
-6.809E-2	4.821E+0	1.067E+1
-6.971E-2	4.804E+0	1.059E+1
-7.133E-2	4.801E+0	1.056E+1
-6.809E-2	4.759E+0	1.060E+1
-6.971E-2	4.788E+0	1.055E+1
-6.646E-2	4.817E+0	1.057E+1
-6.809E-2	4.743E+0	1.067E+1
-6.646E-2	4.723E+0	1.047E+1
-6.646E-2	4.843E+0	1.050E+1
-6.809E-2	4.736E+0	1.062E+1
-6.646E-2	4.756E+0	1.047E+1
-6.322E-2	4.801E+0	1.058E+1
-6.646E-2	4.778E+0	1.055E+1
-6.646E-2	4.769E+0	1.043E+1
-6.646E-2	4.801E+0	1.047E+1
-6.646E-2	4.714E+0	1.056E+1
-6.809E-2	4.817E+0	1.052E+1
-6.809E-2	4.814E+0	1.049E+1
-6.809E-2	4.752E+0	1.053E+1
-6.646E-2	4.762E+0	1.066E+1
-6.484E-2	4.795E+0	1.057E+1
-6.971E-2	4.856E+0	1.048E+1
-6.971E-2	4.834E+0	1.055E+1
-6.809E-2	4.814E+0	1.044E+1
-6.809E-2	4.808E+0	1.071E+1
-6.809E-2	4.811E+0	1.058E+1
-6.809E-2	4.788E+0	1.059E+1
-6.484E-2	4.808E+0	1.070E+1
-6.646E-2	4.720E+0	1.050E+1
-6.809E-2	4.762E+0	1.051E+1
-6.971E-2	4.798E+0	1.067E+1
-6.646E-2	4.775E+0	1.047E+1
-6.809E-2	4.726E+0	1.057E+1
-6.809E-2	4.772E+0	1.061E+1
-7.133E-2	4.701E+0	1.061E+1
-6.646E-2	4.788E+0	1.053E+1
-6.646E-2	4.736E+0	1.061E+1
-7.295E-2	4.866E+0	1.044E+1
-6.809E-2	4.866E+0	1.055E+1
-6.646E-2	4.795E+0	1.047E+1
-6.646E-2	4.821E+0	1.052E+1
-6.646E-2	4.733E+0	1.051E+1
-6.971E-2	4.730E+0	1.048E+1
-6.484E-2	4.811E+0	1.051E+1
-6.809E-2	4.847E+0	1.045E+1
-6.971E-2	4.759E+0	1.051E+1
-6.809E-2	4.759E+0	1.044E+1
-6.646E-2	4.782E+0	1.055E+1
-6.646E-2	4.675E+0	1.052E+1
-6.809E-2	4.762E+0	1.047E+1
-6.971E-2	4.840E+0	1.048E+1
-6.484E-2	4.736E+0	1.054E+1
-6.646E-2	4.804E+0	1.065E+1
-6.809E-2	4.817E+0	1.055E+1
-7.295E-2	4.827E+0	1.053E+1
-6.646E-2	4.804E+0	1.056E+1
-6.646E-2	4.840E+0	1.037E+1
-6.971E-2	4.795E+0	1.056E+1
-6.809E-2	4.772E+0	1.036E+1
-6.484E-2	4.808E+0	1.055E+1
-6.484E-2	4.765E+0	1.053E+1
-6.971E-2	4.830E+0	1.054E+1
-6.809E-2	4.795E+0	1.056E+1
-6.484E-2	4.769E+0	1.049E+1
-6.646E-2	4.811E+0	1.045E+1
-6.809E-2	4.905E+0	1.055E+1
-6.809E-2	4.811E+0	1.055E+1
-6.809E-2	4.671E+0	1.054E+1
-6.646E-2	4.804E+0	1.049E+1
-6.971E-2	4.863E+0	1.049E+1
-6.971E-2	4.772E+0	1.053E+1
-6.484E-2	4.726E+0	1.059E+1
-6.646E-2	4.843E+0	1.047E+1
-6.809E-2	4.801E+0	1.045E+1
-6.971E-2	4.691E+0	1.063E+1
-6.484E-2	4.850E+0	1.057E+1
-6.646E-2	4.843E+0	1.045E+1
-6.646E-2	4.762E+0	1.043E+1
-6.809E-2	4.778E+0	1.057E+1
-6.646E-2	4.827E+0	1.051E+1
-6.646E-2	4.791E+0	1.060E+1
-6.646E-2	4.847E+0	1.045E+1
-6.809E-2	4.811E+0	1.055E+1
-6.484E-2	4.801E+0	1.048E+1
-6.809E-2	4.808E+0	1.062E+1
-7.133E-2	4.885E+0	1.046E+1
-6.646E-2	4.743E+0	1.055E+1
-6.484E-2	4.834E+0	1.061E+1
-6.484E-2	4.795E+0	1.050E+1
-6.971E-2	4.772E+0	1.050E+1
-6.646E-2	4.801E+0	1.051E+1
-6.646E-2	4.843E+0	1.049E+1
-6.646E-2	4.769E+0	1.056E+1
-6.809E-2	4.856E+0	1.059E+1
-6.809E-2	4.837E+0	1.055E+1
-6.646E-2	4.785E+0	1.058E+1
-6.484E-2	4.785E+0	1.067E+1
-6.971E-2	4.811E+0	1.059E+1
-6.646E-2	4.720E+0	1.045E+1
-6.646E-2	4.762E+0	1.047E+1
-6.484E-2	4.837E+0	1.042E+1
-6.646E-2	4.843E+0	1.034E+1
-6.971E-2	4.795E+0	1.043E+1
-6.809E-2	4.882E+0	1.062E+1
-6.646E-2	4.882E+0	1.049E+1
-6.809E-2	4.850E+0	1.066E+1
-6.646E-2	4.775E+0	1.054E+1
-6.484E-2	4.804E+0	1.056E+1
-6.809E-2	4.746E+0	1.071E+1
-6.809E-2	4.801E+0	1.062E+1
-6.971E-2	4.840E+0	1.061E+1
-6.484E-2	4.840E+0	1.045E+1
-6.809E-2	4.730E+0	1.035E+1
-6.971E-2	4.736E+0	1.054E+1
-6.809E-2	4.853E+0	1.060E+1
-6.646E-2	4.795E+0	1.050E+1
-6.809E-2	4.811E+0	1.047E+1
-6.809E-2	4.821E+0	1.060E+1
-6.971E-2	4.785E+0	1.053E+1
-6.971E-2	4.762E+0	1.054E+1
-6.809E-2	4.804E+0	1.059E+1
-7.133E-2	4.882E+0	1.059E+1
-6.809E-2	4.863E+0	1.049E+1
-6.646E-2	4.798E+0	1.055E+1
-6.809E-2	4.798E+0	1.053E+1
-6.809E-2	4.762E+0	1.057E+1
-6.646E-2	4.778E+0	1.055E+1
-6.484E-2	4.691E+0	1.058E+1
-6.809E-2	4.769E+0	1.057E+1
-6.646E-2	4.707E+0	1.055E+1
-6.809E-2	4.795E+0	1.053E+1
-6.484E-2	4.762E+0	1.043E+1
-6.809E-2	4.720E+0	1.047E+1
-6.809E-2	4.736E+0	1.047E+1
-6.809E-2	4.772E+0	1.056E+1
-6.809E-2	4.759E+0	1.059E+1
-6.484E-2	4.743E+0	1.059E+1
-6.809E-2	4.817E+0	1.046E+1
-6.971E-2	4.840E+0	1.060E+1
-6.646E-2	4.808E+0	1.047E+1
-6.646E-2	4.772E+0	1.047E+1
-6.971E-2	4.736E+0	1.057E+1
-7.133E-2	4.778E+0	1.064E+1
-6.484E-2	4.759E+0	1.055E+1
-6.809E-2	4.733E+0	1.047E+1
-6.809E-2	4.795E+0	1.042E+1
-6.971E-2	4.658E+0	1.043E+1
-6.646E-2	4.908E+0	1.044E+1
-6.484E-2	4.717E+0	1.058E+1
-6.809E-2	4.756E+0	1.039E+1
-7.133E-2	4.714E+0	1.047E+1
-6.646E-2	4.749E+0	1.054E+1
-6.809E-2	4.808E+0	1.050E+1
-6.971E-2	4.824E+0	1.040E+1
-6.809E-2	4.778E+0	1.050E+1
-6.646E-2	4.795E+0	1.046E+1
-6.971E-2	4.772E+0	1.060E+1
-6.809E-2	4.769E+0	1.047E+1
-6.971E-2	4.749E+0	1.051E+1
-6.646E-2	4.762E+0	1.051E+1
-6.809E-2	4.788E+0	1.052E+1
-7.133E-2	4.798E+0	1.037E+1
-6.809E-2	4.759E+0	1.055E+1
-6.484E-2	4.701E+0	1.048E+1
-6.646E-2	4.720E+0	1.058E+1
-6.809E-2	4.762E+0	1.057E+1
-7.133E-2	4.798E+0	1.046E+1
-6.646E-2	4.811E+0	1.044E+1
-6.809E-2	4.782E+0	1.057E+1
-6.971E-2	4.814E+0	1.047E+1
-6.971E-2	4.739E+0	1.051E+1
-6.646E-2	4.850E+0	1.055E+1
-6.646E-2	4.876E+0	1.053E+1
-6.971E-2	4.788E+0	1.042E+1
-6.971E-2	4.801E+0	1.052E+1
-6.971E-2	4.804E+0	1.050E+1
-6.484E-2	4.817E+0	1.053E+1
-6.971E-2	4.817E+0	1.049E+1
-6.809E-2	4.730E+0	1.056E+1
-6.646E-2	4.811E+0	1.050E+1
-6.484E-2	4.817E+0	1.055E+1
-6.809E-2	4.756E+0	1.052E+1
-6.971E-2	4.752E+0	1.041E+1
-6.809E-2	4.795E+0	1.059E+1
-6.646E-2	4.788E+0	1.052E+1
-6.646E-2	4.746E+0	1.047E+1
-6.809E-2	4.701E+0	1.054E+1
-6.809E-2	4.791E+0	1.054E+1
-6.484E-2	4.769E+0	1.050E+1
-6.646E-2	4.785E+0	1.055E+1
-6.971E-2	4.808E+0	1.052E+1
-6.646E-2	4.769E+0	1.051E+1
-6.484E-2	4.801E+0	1.054E+1
-6.809E-2	4.817E+0	1.051E+1
-6.971E-2	4.801E+0	1.057E+1
-6.809E-2	4.814E+0	1.054E+1
-6.484E-2	4.814E+0	1.056E+1
-6.971E-2	4.837E+0	1.063E+1
-6.971E-2	4.804E+0	1.047E+1
-6.484E-2	4.811E+0	1.051E+1
-6.971E-2	4.847E+0	1.037E+1
-7.133E-2	4.649E+0	1.050E+1
-6.971E-2	4.853E+0	1.061E+1
-6.646E-2	4.814E+0	1.040E+1
-6.646E-2	4.749E+0	1.044E+1
-6.646E-2	4.830E+0	1.046E+1
-7.133E-2	4.840E+0	1.063E+1
-6.484E-2	4.853E+0	1.051E+1
-6.971E-2	4.811E+0	1.042E+1
-6.809E-2	4.746E+0	1.043E+1
-6.971E-2	4.837E+0	1.047E+1
-6.809E-2	4.879E+0	1.051E+1
-6.484E-2	4.765E+0	1.045E+1
-6.809E-2	4.808E+0	1.053E+1
-6.809E-2	4.707E+0	1.058E+1
-6.646E-2	4.707E+0	1.054E+1
-6.809E-2	4.752E+0	1.051E+1
-6.809E-2	4.772E+0	1.043E+1
-6.971E-2	4.769E+0	1.052E+1
-6.809E-2	4.714E+0	1.048E+1
-6.646E-2	4.859E+0	1.052E+1
-6.809E-2	4.876E+0	1.042E+1
-6.646E-2	4.905E+0	1.046E+1
-6.322E-2	4.765E+0	1.046E+1
-6.971E-2	4.756E+0	1.057E+1
-6.809E-2	4.804E+0	1.060E+1
-6.971E-2	4.772E+0	1.037E+1
-6.809E-2	4.778E+0	1.041E+1
-6.971E-2	4.769E+0	1.047E+1
-7.133E-2	4.762E+0	1.053E+1
-6.971E-2	4.765E+0	1.044E+1
-6.809E-2	4.736E+0	1.051E+1
-6.809E-2	4.827E+0	1.064E+1
-6.809E-2	4.746E+0	1.059E+1
-6.809E-2	4.739E+0	1.043E+1
-6.484E-2	4.801E+0	1.052E+1
-6.646E-2	4.733E+0	1.053E+1
-6.971E-2	4.801E+0	1.057E+1
-6.809E-2	4.798E+0	1.046E+1
-6.809E-2	4.834E+0	1.054E+1
-6.484E-2	4.769E+0	1.049E+1
-7.133E-2	4.726E+0	1.062E+1
-6.646E-2	4.830E+0	1.045E+1
-6.484E-2	4.921E+0	1.058E+1
-6.646E-2	4.726E+0	1.044E+1
-6.809E-2	4.759E+0	1.045E+1
-6.971E-2	4.785E+0	1.053E+1
-6.971E-2	4.827E+0	1.052E+1
-6.484E-2	4.801E+0	1.048E+1
-6.646E-2	4.772E+0	1.054E+1
-6.809E-2	4.847E+0	1.068E+1
-6.971E-2	4.859E+0	1.044E+1
-6.484E-2	4.859E+0	1.048E+1
-6.971E-2	4.821E+0	1.056E+1
-6.809E-2	4.775E+0	1.058E+1
-6.646E-2	4.817E+0	1.053E+1
-6.484E-2	4.756E+0	1.052E+1
-6.971E-2	4.652E+0	1.038E+1
-6.971E-2	4.765E+0	1.052E+1
-6.809E-2	4.821E+0	1.043E+1
-6.646E-2	4.701E+0	1.058E+1
-6.971E-2	4.775E+0	1.046E+1
-6.971E-2	4.853E+0	1.045E+1
-6.484E-2	4.743E+0	1.061E+1
-6.971E-2	4.791E+0	1.058E+1
-6.646E-2	4.769E+0	1.047E+1
-6.809E-2	4.775E+0	1.046E+1
-6.809E-2	4.863E+0	1.035E+1
-6.809E-2	4.804E+0	1.047E+1
-6.809E-2	4.785E+0	1.038E+1
-6.646E-2	4.733E+0	1.050E+1
-6.646E-2	4.856E+0	1.044E+1
-6.646E-2	4.778E+0	1.048E+1
-6.971E-2	4.785E+0	1.045E+1
-6.809E-2	4.850E+0	1.046E+1
-6.484E-2	4.808E+0	1.051E+1
-6.646E-2	4.723E+0	1.053E+1
-6.646E-2	4.730E+0	1.061E+1
-6.809E-2	4.785E+0	1.047E+1
-6.484E-2	4.795E+0	1.048E+1
-6.809E-2	4.739E+0	1.047E+1
-6.971E-2	4.811E+0	1.043E+1
-6.809E-2	4.834E+0	1.056E+1
-6.484E-2	4.808E+0	1.054E+1
-6.484E-2	4.817E+0	1.050E+1
-7.133E-2	4.808E+0	1.062E+1
-6.646E-2	4.778E+0	1.052E+1
-6.484E-2	4.856E+0	1.050E+1
-6.809E-2	4.817E+0	1.055E+1
-6.971E-2	4.801E+0	1.047E+1
-6.809E-2	4.785E+0	1.053E+1
-6.809E-2	4.824E+0	1.045E+1
-6.971E-2	4.775E+0	1.053E+1
-6.809E-2	4.739E+0	1.056E+1
-6.971E-2	4.733E+0	1.055E+1
-6.484E-2	4.814E+0	1.061E+1
-6.809E-2	4.743E+0	1.041E+1
-7.133E-2	4.769E+0	1.056E+1
-6.809E-2	4.788E+0	1.049E+1
-6.809E-2	4.688E+0	1.035E+1
-6.484E-2	4.798E+0	1.049E+1
-6.971E-2	4.791E+0	1.041E+1
-6.971E-2	4.775E+0	1.043E+1
-6.484E-2	4.824E+0	1.051E+1
-6.646E-2	4.769E+0	1.056E+1
-6.809E-2	4.795E+0	1.047E+1
-6.809E-2	4.746E+0	1.048E+1
-6.809E-2	4.840E+0	1.044E+1
-6.484E-2	4.782E+0	1.053E+1
-6.646E-2	4.804E+0	1.065E+1
-6.809E-2	4.704E+0	1.060E+1
-6.484E-2	4.739E+0	1.043E+1
-6.646E-2	4.762E+0	1.057E+1
-6.971E-2	4.785E+0	1.050E+1
-6.971E-2	4.765E+0	1.044E+1
-6.322E-2	4.795E+0	1.044E+1
-6.809E-2	4.775E+0	1.054E+1
-6.971E-2	4.840E+0	1.052E+1
-6.971E-2	4.756E+0	1.056E+1
-6.809E-2	4.850E+0	1.059E+1
-6.809E-2	4.772E+0	1.051E+1
-6.646E-2	4.720E+0	1.070E+1
-6.809E-2	4.785E+0	1.039E+1
-6.646E-2	4.918E+0	1.052E+1
-6.646E-2	4.782E+0	1.048E+1
-6.809E-2	4.882E+0	1.043E+1
-6.971E-2	4.791E+0	1.039E+1
-6.646E-2	4.791E+0	1.066E+1
-6.646E-2	4.814E+0	1.054E+1
-6.809E-2	4.837E+0	1.052E+1
-6.971E-2	4.814E+0	1.046E+1
-6.809E-2	4.778E+0	1.047E+1
-6.646E-2	4.730E+0	1.051E+1
-6.971E-2	4.769E+0	1.055E+1
-7.133E-2	4.850E+0	1.043E+1
-6.646E-2	4.782E+0	1.040E+1
-6.971E-2	4.752E+0	1.055E+1
-6.809E-2	4.752E+0	1.054E+1
-6.809E-2	4.837E+0	1.047E+1
-6.484E-2	4.752E+0	1.045E+1
-6.646E-2	4.778E+0	1.059E+1
-7.133E-2	4.749E+0	1.055E+1
-7.133E-2	4.752E+0	1.039E+1
-6.809E-2	4.853E+0	1.040E+1
-6.646E-2	4.720E+0	1.054E+1
-6.809E-2	4.723E+0	1.054E+1
-6.809E-2	4.701E+0	1.041E+1
-6.646E-2	4.765E+0	1.043E+1
-6.971E-2	4.756E+0	1.053E+1
-6.809E-2	4.837E+0	1.044E+1
-6.646E-2	4.736E+0	1.049E+1
-6.484E-2	4.791E+0	1.054E+1
-6.484E-2	4.801E+0	1.053E+1
-6.971E-2	4.879E+0	1.061E+1
-6.646E-2	4.811E+0	1.048E+1
-6.646E-2	4.814E+0	1.053E+1
-6.971E-2	4.850E+0	1.056E+1
-6.971E-2	4.739E+0	1.039E+1
-6.971E-2	4.717E+0	1.055E+1
-6.484E-2	4.743E+0	1.051E+1
-6.484E-2	4.795E+0	1.038E+1
-6.971E-2	4.853E+0	1.051E+1
-6.971E-2	4.733E+0	1.061E+1
-6.484E-2	4.898E+0	1.049E+1
-6.646E-2	4.821E+0	1.048E+1
-6.646E-2	4.772E+0	1.047E+1
-6.971E-2	4.775E+0	1.055E+1
-6.809E-2	4.827E+0	1.067E+1
-6.646E-2	4.798E+0	1.058E+1
-6.809E-2	4.772E+0	1.049E+1
-6.809E-2	4.746E+0	1.047E+1
-6.646E-2	4.723E+0	1.052E+1
-6.809E-2	4.769E+0	1.059E+1
-6.971E-2	4.707E+0	1.046E+1
-6.646E-2	4.853E+0	1.047E+1
-6.484E-2	4.723E+0	1.054E+1
-6.484E-2	4.782E+0	1.050E+1
-6.809E-2	4.743E+0	1.042E+1
-6.646E-2	4.743E+0	1.044E+1
-6.646E-2	4.752E+0	1.042E+1
-6.646E-2	4.746E+0	1.056E+1
-6.809E-2	4.791E+0	1.041E+1
-6.971E-2	4.827E+0	1.049E+1
-6.809E-2	4.798E+0	1.057E+1
-6.484E-2	4.876E+0	1.044E+1
-6.809E-2	4.811E+0	1.047E+1
-7.133E-2	4.824E+0	1.053E+1
-6.809E-2	4.847E+0	1.059E+1
-6.809E-2	4.752E+0	1.031E+1
-6.809E-2	4.782E+0	1.049E+1
-6.809E-2	4.827E+0	1.055E+1
-6.646E-2	4.827E+0	1.058E+1
-6.646E-2	4.811E+0	1.059E+1
-6.971E-2	4.801E+0	1.065E+1
-6.971E-2	4.785E+0	1.052E+1
-6.322E-2	4.834E+0	1.047E+1
-6.646E-2	4.782E+0	1.053E+1
-6.809E-2	4.743E+0	1.067E+1
-6.809E-2	4.769E+0	1.061E+1
-6.809E-2	4.869E+0	1.051E+1
-6.809E-2	4.817E+0	1.042E+1
-7.133E-2	4.827E+0	1.042E+1
-6.809E-2	4.801E+0	1.053E+1
-6.809E-2	4.850E+0	1.039E+1
-6.809E-2	4.808E+0	1.049E+1
-6.809E-2	4.801E+0	1.043E+1
-6.971E-2	4.772E+0	1.048E+1
-6.646E-2	4.830E+0	1.039E+1
-6.646E-2	4.772E+0	1.042E+1
-6.971E-2	4.785E+0	1.066E+1
-6.809E-2	4.778E+0	1.047E+1
-6.484E-2	4.739E+0	1.050E+1
-6.646E-2	4.756E+0	1.048E+1
-6.971E-2	4.827E+0	1.036E+1
-6.809E-2	4.756E+0	1.048E+1
-6.809E-2	4.840E+0	1.052E+1
-6.322E-2	4.798E+0	1.058E+1
-6.971E-2	4.801E+0	1.047E+1
-6.809E-2	4.710E+0	1.052E+1
-6.646E-2	4.795E+0	1.037E+1
-6.809E-2	4.726E+0	1.034E+1
-6.971E-2	4.804E+0	1.053E+1
-6.809E-2	4.804E+0	1.050E+1
-6.809E-2	4.843E+0	1.043E+1
-6.646E-2	4.811E+0	1.052E+1
-6.646E-2	4.733E+0	1.036E+1
-6.971E-2	4.759E+0	1.052E+1
-6.646E-2	4.772E+0	1.051E+1
-7.133E-2	4.843E+0	1.050E+1
-6.971E-2	4.785E+0	1.050E+1
-6.971E-2	4.882E+0	1.051E+1
-6.646E-2	4.876E+0	1.056E+1
-6.971E-2	4.898E+0	1.050E+1
-7.295E-2	4.726E+0	1.060E+1
-6.971E-2	4.847E+0	1.038E+1
-6.484E-2	4.811E+0	1.051E+1
-6.646E-2	4.853E+0	1.062E+1
-6.971E-2	4.769E+0	1.044E+1
-6.646E-2	4.788E+0	1.059E+1
-6.646E-2	4.752E+0	1.046E+1
-6.646E-2	4.795E+0	1.045E+1
-7.133E-2	4.752E+0	1.044E+1
-6.809E-2	4.821E+0	1.045E+1
-6.809E-2	4.704E+0	1.052E+1
-6.809E-2	4.717E+0	1.040E+1
-7.133E-2	4.834E+0	1.045E+1
-6.971E-2	4.785E+0	1.048E+1
-6.809E-2	4.704E+0	1.057E+1
-6.971E-2	4.824E+0	1.049E+1
-6.971E-2	4.775E+0	1.047E+1
-6.809E-2	4.759E+0	1.058E+1
-6.971E-2	4.749E+0	1.051E+1
-6.971E-2	4.791E+0	1.052E+1
-6.809E-2	4.824E+0	1.057E+1
-6.809E-2	4.798E+0	1.044E+1
-6.809E-2	4.847E+0	1.047E+1
-6.646E-2	4.749E+0	1.054E+1
-6.809E-2	4.723E+0	1.038E+1
-6.971E-2	4.765E+0	1.047E+1
-6.484E-2	4.785E+0	1.051E+1
-6.971E-2	4.795E+0	1.058E+1
-6.971E-2	4.872E+0	1.051E+1
-6.809E-2	4.824E+0	1.044E+1
-6.646E-2	4.834E+0	1.042E+1
-6.646E-2	4.775E+0	1.046E+1
-6.971E-2	4.782E+0	1.056E+1
-7.133E-2	4.749E+0	1.044E+1
-6.646E-2	4.756E+0	1.054E+1
-6.971E-2	4.717E+0	1.049E+1
-7.295E-2	4.723E+0	1.040E+1
-7.133E-2	4.775E+0	1.058E+1
-6.646E-2	4.795E+0	1.039E+1
-6.809E-2	4.782E+0	1.043E+1
-6.809E-2	4.856E+0	1.044E+1
-6.971E-2	4.859E+0	1.052E+1
-6.646E-2	4.749E+0	1.050E+1
-6.971E-2	4.762E+0	1.047E+1
-6.809E-2	4.769E+0	1.044E+1
-6.809E-2	4.772E+0	1.041E+1
-6.809E-2	4.762E+0	1.046E+1
-6.971E-2	4.889E+0	1.061E+1
-6.971E-2	4.804E+0	1.053E+1
-7.133E-2	4.830E+0	1.045E+1
-6.809E-2	4.752E+0	1.048E+1
-6.484E-2	4.808E+0	1.054E+1
-7.133E-2	4.762E+0	1.059E+1
-6.646E-2	4.834E+0	1.057E+1
-6.646E-2	4.778E+0	1.048E+1
-6.484E-2	4.808E+0	1.044E+1
-7.133E-2	4.879E+0	1.047E+1
-6.646E-2	4.830E+0	1.039E+1
-6.484E-2	4.811E+0	1.049E+1
-6.646E-2	4.788E+0	1.054E+1
-7.133E-2	4.837E+0	1.045E+1
-6.809E-2	4.872E+0	1.053E+1
-6.646E-2	4.775E+0	1.050E+1
-6.809E-2	4.769E+0	1.045E+1
-7.133E-2	4.811E+0	1.055E+1
-6.971E-2	4.782E+0	1.045E+1
-6.322E-2	4.798E+0	1.057E+1
-6.646E-2	4.808E+0	1.041E+1
-7.133E-2	4.853E+0	1.048E+1
-6.809E-2	4.791E+0	1.038E+1
-6.646E-2	4.788E+0	1.058E+1
-6.809E-2	4.782E+0	1.046E+1
-6.971E-2	4.778E+0	1.050E+1
-6.809E-2	4.749E+0	1.036E+1
-6.646E-2	4.736E+0	1.057E+1
-6.809E-2	4.778E+0	1.048E+1
-6.809E-2	4.752E+0	1.049E+1
-6.809E-2	4.749E+0	1.043E+1
-6.646E-2	4.756E+0	1.045E+1
-6.809E-2	4.743E+0	1.051E+1
-7.133E-2	4.811E+0	1.041E+1
-7.295E-2	4.837E+0	1.044E+1
-6.971E-2	4.778E+0	1.046E+1
-6.971E-2	4.769E+0	1.056E+1
-6.971E-2	4.785E+0	1.049E+1
-6.971E-2	4.804E+0	1.045E+1
-6.809E-2	4.697E+0	1.050E+1
-6.809E-2	4.811E+0	1.041E+1
-6.971E-2	4.756E+0	1.059E+1
-7.133E-2	4.759E+0	1.044E+1
-6.484E-2	4.814E+0	1.046E+1
-6.809E-2	4.778E+0	1.043E+1
-7.133E-2	4.778E+0	1.039E+1
-7.133E-2	4.801E+0	1.054E+1
-6.322E-2	4.743E+0	1.056E+1
-6.809E-2	4.830E+0	1.026E+1
-6.971E-2	4.717E+0	1.054E+1
-6.809E-2	4.850E+0	1.045E+1
-6.646E-2	4.824E+0	1.063E+1
-6.646E-2	4.762E+0	1.057E+1
-7.133E-2	4.785E+0	1.056E+1
-6.809E-2	4.791E+0	1.060E+1
-6.971E-2	4.863E+0	1.038E+1
-6.971E-2	4.730E+0	1.047E+1
-6.809E-2	4.726E+0	1.043E+1
-6.809E-2	4.824E+0	1.040E+1
-6.646E-2	4.869E+0	1.059E+1
-6.646E-2	4.733E+0	1.048E+1
-6.971E-2	4.801E+0	1.052E+1
-6.809E-2	4.782E+0	1.054E+1
-6.971E-2	4.791E+0	1.052E+1
-6.484E-2	4.752E+0	1.052E+1
-6.971E-2	4.782E+0	1.057E+1
-6.971E-2	4.765E+0	1.045E+1
-6.809E-2	4.814E+0	1.045E+1
-6.809E-2	4.743E+0	1.052E+1
-6.809E-2	4.788E+0	1.040E+1
-7.133E-2	4.808E+0	1.059E+1
-6.484E-2	4.714E+0	1.054E+1
-6.809E-2	4.817E+0	1.049E+1
-6.646E-2	4.850E+0	1.057E+1
-6.971E-2	4.791E+0	1.028E+1
-6.971E-2	4.752E+0	1.039E+1
-6.646E-2	4.733E+0	1.046E+1
-7.133E-2	4.824E+0	1.056E+1
-7.133E-2	4.866E+0	1.040E+1
-6.971E-2	4.814E+0	1.040E+1
-6.809E-2	4.749E+0	1.050E+1
-6.809E-2	4.772E+0	1.048E+1
-6.971E-2	4.853E+0	1.040E+1
-6.646E-2	4.769E+0	1.052E+1
-6.484E-2	4.808E+0	1.042E+1
-6.646E-2	4.778E+0	1.039E+1
-7.133E-2	4.743E+0	1.045E+1
-6.646E-2	4.863E+0	1.043E+1
-6.646E-2	4.814E+0	1.051E+1
-6.971E-2	4.801E+0	1.050E+1
-6.971E-2	4.752E+0	1.051E+1
-6.322E-2	4.785E+0	1.049E+1
-6.809E-2	4.704E+0	1.056E+1
-7.295E-2	4.775E+0	1.043E+1
-6.971E-2	4.830E+0	1.042E+1
-6.646E-2	4.785E+0	1.047E+1
-6.646E-2	4.801E+0	1.046E+1
-6.809E-2	4.707E+0	1.040E+1
-7.133E-2	4.684E+0	1.036E+1
-6.484E-2	4.795E+0	1.032E+1
-6.646E-2	4.769E+0	1.050E+1
-6.971E-2	4.824E+0	1.055E+1
-6.971E-2	4.850E+0	1.052E+1
-6.809E-2	4.866E+0	1.035E+1
-6.809E-2	4.749E+0	1.040E+1
-6.809E-2	4.743E+0	1.043E+1
-6.971E-2	4.746E+0	1.051E+1
-6.646E-2	4.795E+0	1.044E+1
-6.809E-2	4.801E+0	1.043E+1
-6.809E-2	4.850E+0	1.052E+1
-7.133E-2	4.798E+0	1.039E+1
-6.484E-2	4.791E+0	1.049E+1
-6.809E-2	4.782E+0	1.043E+1
-6.971E-2	4.788E+0	1.065E+1
-6.809E-2	4.798E+0	1.045E+1
-6.809E-2	4.795E+0	1.058E+1
-6.809E-2	4.726E+0	1.043E+1
-6.809E-2	4.788E+0	1.054E+1
-7.133E-2	4.817E+0	1.047E+1
-6.646E-2	4.827E+0	1.040E+1
-6.809E-2	4.824E+0	1.057E+1
-6.971E-2	4.821E+0	1.044E+1
-6.971E-2	4.778E+0	1.043E+1
-6.484E-2	4.775E+0	1.048E+1
-6.646E-2	4.775E+0	1.041E+1
-6.971E-2	4.798E+0	1.038E+1
-6.809E-2	4.804E+0	1.046E+1
-6.484E-2	4.882E+0	1.060E+1
-6.646E-2	4.850E+0	1.055E+1
-6.971E-2	4.756E+0	1.049E+1
-6.809E-2	4.717E+0	1.048E+1
-6.484E-2	4.801E+0	1.041E+1
-6.971E-2	4.808E+0	1.047E+1
-6.971E-2	4.762E+0	1.056E+1
-6.809E-2	4.769E+0	1.061E+1
-6.646E-2	4.752E+0	1.043E+1
-6.809E-2	4.801E+0	1.041E+1
-6.809E-2	4.808E+0	1.031E+1
-6.971E-2	4.798E+0	1.051E+1
-6.646E-2	4.752E+0	1.050E+1
-6.646E-2	4.743E+0	1.042E+1
-6.971E-2	4.775E+0	1.041E+1
-6.809E-2	4.785E+0	1.047E+1
-6.809E-2	4.798E+0	1.056E+1
-6.809E-2	4.730E+0	1.043E+1
-6.809E-2	4.795E+0	1.057E+1
-6.971E-2	4.808E+0	1.047E+1
-6.646E-2	4.772E+0	1.054E+1
-6.646E-2	4.704E+0	1.047E+1
-6.809E-2	4.765E+0	1.031E+1
-6.809E-2	4.710E+0	1.043E+1
-6.646E-2	4.691E+0	1.052E+1
-6.971E-2	4.749E+0	1.051E+1
-6.971E-2	4.739E+0	1.042E+1
-6.971E-2	4.782E+0	1.054E+1
-6.809E-2	4.863E+0	1.044E+1
-6.484E-2	4.733E+0	1.047E+1
-7.133E-2	4.765E+0	1.040E+1
-6.971E-2	4.736E+0	1.058E+1
-6.646E-2	4.765E+0	1.044E+1
-6.484E-2	4.717E+0	1.045E+1
-6.809E-2	4.850E+0	1.051E+1
-6.809E-2	4.752E+0	1.043E+1
-6.484E-2	4.752E+0	1.037E+1
-6.484E-2	4.762E+0	1.047E+1
-7.133E-2	4.769E+0	1.042E+1
-6.971E-2	4.743E+0	1.042E+1
-6.809E-2	4.866E+0	1.050E+1
-6.646E-2	4.762E+0	1.051E+1
-6.809E-2	4.717E+0	1.041E+1
-6.809E-2	4.879E+0	1.044E+1
-6.809E-2	4.756E+0	1.053E+1
-6.971E-2	4.769E+0	1.035E+1
-6.971E-2	4.817E+0	1.041E+1
-6.971E-2	4.824E+0	1.050E+1
-6.484E-2	4.814E+0	1.039E+1
-6.646E-2	4.769E+0	1.052E+1
-6.971E-2	4.830E+0	1.050E+1
-6.971E-2	4.717E+0	1.035E+1
-6.322E-2	4.782E+0	1.036E+1
-6.971E-2	4.778E+0	1.057E+1
-6.971E-2	4.821E+0	1.037E+1
-6.971E-2	4.795E+0	1.044E+1
-6.809E-2	4.694E+0	1.045E+1
-6.646E-2	4.668E+0	1.039E+1
-7.133E-2	4.869E+0	1.056E+1
-6.484E-2	4.756E+0	1.050E+1
-6.646E-2	4.752E+0	1.052E+1
-7.133E-2	4.892E+0	1.054E+1
-6.646E-2	4.765E+0	1.046E+1
-6.971E-2	4.798E+0	1.054E+1
-6.646E-2	4.866E+0	1.055E+1
-6.646E-2	4.824E+0	1.047E+1
-6.971E-2	4.824E+0	1.058E+1
-6.646E-2	4.876E+0	1.044E+1
-6.484E-2	4.804E+0	1.040E+1
-6.646E-2	4.743E+0	1.049E+1
-6.646E-2	4.785E+0	1.043E+1
-6.646E-2	4.863E+0	1.054E+1
-6.484E-2	4.772E+0	1.041E+1
-6.971E-2	4.749E+0	1.047E+1
-6.809E-2	4.671E+0	1.046E+1
-6.809E-2	4.775E+0	1.049E+1
-6.646E-2	4.756E+0	1.044E+1
-6.809E-2	4.772E+0	1.050E+1
-6.971E-2	4.772E+0	1.050E+1
-6.646E-2	4.746E+0	1.047E+1
-6.809E-2	4.834E+0	1.034E+1
-6.646E-2	4.898E+0	1.052E+1
-7.133E-2	4.765E+0	1.044E+1
-6.809E-2	4.895E+0	1.052E+1
-6.646E-2	4.811E+0	1.056E+1
-6.484E-2	4.840E+0	1.037E+1
-7.133E-2	4.801E+0	1.055E+1
-6.809E-2	4.772E+0	1.040E+1
-6.646E-2	4.762E+0	1.044E+1
-6.322E-2	4.808E+0	1.045E+1
-6.971E-2	4.798E+0	1.043E+1
-6.971E-2	4.830E+0	1.046E+1
-6.809E-2	4.808E+0	1.054E+1
-6.646E-2	4.752E+0	1.049E+1
-6.646E-2	4.840E+0	1.044E+1
-6.971E-2	4.840E+0	1.056E+1
-6.484E-2	4.795E+0	1.038E+1
-6.971E-2	4.752E+0	1.054E+1
-7.295E-2	4.743E+0	1.039E+1
-6.809E-2	4.759E+0	1.052E+1
-6.484E-2	4.765E+0	1.042E+1
-6.646E-2	4.827E+0	1.042E+1
-6.971E-2	4.788E+0	1.051E+1
-6.646E-2	4.714E+0	1.039E+1
-6.646E-2	4.746E+0	1.045E+1
-6.484E-2	4.746E+0	1.048E+1
-6.971E-2	4.804E+0	1.048E+1
-6.809E-2	4.804E+0	1.046E+1
-6.322E-2	4.762E+0	1.055E+1
-6.646E-2	4.791E+0	1.042E+1
-6.809E-2	4.817E+0	1.060E+1
-7.133E-2	4.726E+0	1.045E+1
-6.971E-2	4.791E+0	1.049E+1
-6.971E-2	4.746E+0	1.058E+1
-6.809E-2	4.739E+0	1.051E+1
-6.971E-2	4.710E+0	1.045E+1
-6.809E-2	4.739E+0	1.060E+1
-6.809E-2	4.714E+0	1.060E+1
-6.971E-2	4.821E+0	1.058E+1
-6.809E-2	4.798E+0	1.050E+1
-6.809E-2	4.804E+0	1.044E+1
-6.809E-2	4.859E+0	1.042E+1
-6.809E-2	4.746E+0	1.049E+1
-6.971E-2	4.817E+0	1.047E+1
-6.809E-2	4.726E+0	1.046E+1
-6.646E-2	4.736E+0	1.045E+1
-6.809E-2	4.840E+0	1.057E+1
-6.809E-2	4.808E+0	1.041E+1
-6.646E-2	4.749E+0	1.037E+1
-6.809E-2	4.756E+0	1.054E+1
-6.971E-2	4.804E+0	1.046E+1
-7.133E-2	4.714E+0	1.045E+1
-6.809E-2	4.756E+0	1.065E+1
-6.646E-2	4.788E+0	1.043E+1
-6.971E-2	4.772E+0	1.044E+1
-6.971E-2	4.847E+0	1.046E+1
-6.484E-2	4.707E+0	1.043E+1
-6.484E-2	4.795E+0	1.036E+1
-6.971E-2	4.837E+0	1.046E+1
-6.809E-2	4.840E+0	1.051E+1
-6.646E-2	4.898E+0	1.040E+1
-6.809E-2	4.772E+0	1.054E+1
-6.809E-2	4.726E+0	1.045E+1
-6.971E-2	4.795E+0	1.050E+1
-6.646E-2	4.798E+0	1.054E+1
-6.646E-2	4.866E+0	1.054E+1
-6.971E-2	4.853E+0	1.047E+1
-6.809E-2	4.752E+0	1.048E+1
-6.484E-2	4.733E+0	1.029E+1
-6.971E-2	4.714E+0	1.064E+1
-6.971E-2	4.717E+0	1.053E+1
-6.809E-2	4.782E+0	1.052E+1
-6.484E-2	4.746E+0	1.059E+1
-6.809E-2	4.772E+0	1.049E+1
-6.971E-2	4.791E+0	1.040E+1
-7.133E-2	4.681E+0	1.058E+1
-6.646E-2	4.814E+0	1.046E+1
-6.809E-2	4.847E+0	1.047E+1
-6.971E-2	4.837E+0	1.040E+1
-6.809E-2	4.765E+0	1.047E+1
-6.484E-2	4.762E+0	1.054E+1
-6.809E-2	4.746E+0	1.042E+1
-6.809E-2	4.808E+0	1.059E+1
-6.809E-2	4.752E+0	1.049E+1
-6.809E-2	4.791E+0	1.049E+1
-6.646E-2	4.756E+0	1.053E+1
-6.971E-2	4.824E+0	1.040E+1
-6.971E-2	4.775E+0	1.047E+1
-6.971E-2	4.775E+0	1.045E+1
-6.646E-2	4.821E+0	1.051E+1
-6.971E-2	4.765E+0	1.043E+1
-6.971E-2	4.775E+0	1.040E+1
-6.646E-2	4.775E+0	1.052E+1
-6.971E-2	4.801E+0	1.051E+1
-6.809E-2	4.817E+0	1.051E+1
-7.295E-2	4.827E+0	1.052E+1
-6.484E-2	4.866E+0	1.048E+1
-6.809E-2	4.730E+0	1.034E+1
-6.809E-2	4.772E+0	1.045E+1
-6.971E-2	4.788E+0	1.059E+1
-6.484E-2	4.762E+0	1.049E+1
-6.809E-2	4.769E+0	1.048E+1
-6.809E-2	4.837E+0	1.054E+1
-6.971E-2	4.788E+0	1.058E+1
-6.484E-2	4.701E+0	1.052E+1
-6.646E-2	4.847E+0	1.050E+1
-6.809E-2	4.788E+0	1.051E+1
-6.809E-2	4.730E+0	1.045E+1
-6.484E-2	4.795E+0	1.054E+1
-6.971E-2	4.840E+0	1.051E+1
-6.646E-2	4.853E+0	1.040E+1
-6.971E-2	4.830E+0	1.052E+1
-6.484E-2	4.821E+0	1.049E+1
-6.809E-2	4.798E+0	1.049E+1
-6.971E-2	4.752E+0	1.056E+1
-7.295E-2	4.616E+0	1.046E+1
-6.646E-2	4.749E+0	1.046E+1
-6.809E-2	4.824E+0	1.050E+1
-6.646E-2	4.752E+0	1.052E+1
-6.809E-2	4.804E+0	1.034E+1
-6.646E-2	4.882E+0	1.043E+1
-6.646E-2	4.749E+0	1.054E+1
-6.809E-2	4.801E+0	1.045E+1
-6.971E-2	4.765E+0	1.030E+1
-6.484E-2	4.762E+0	1.053E+1
-6.809E-2	4.746E+0	1.046E+1
-6.809E-2	4.765E+0	1.049E+1
-7.133E-2	4.798E+0	1.053E+1
-6.160E-2	4.795E+0	1.055E+1
-6.646E-2	4.759E+0	1.062E+1
-6.971E-2	4.791E+0	1.056E+1
-6.809E-2	4.756E+0	1.038E+1
-6.322E-2	4.743E+0	1.044E+1
-7.133E-2	4.866E+0	1.045E+1
-6.971E-2	4.726E+0	1.052E+1
-6.971E-2	4.743E+0	1.060E+1
-6.971E-2	4.746E+0	1.034E+1
-6.809E-2	4.824E+0	1.056E+1
-6.809E-2	4.834E+0	1.046E+1
-6.971E-2	4.834E+0	1.052E+1
-6.484E-2	4.759E+0	1.037E+1
-6.809E-2	4.866E+0	1.042E+1
-6.971E-2	4.830E+0	1.046E+1
-6.809E-2	4.798E+0	1.045E+1
-6.484E-2	4.814E+0	1.055E+1
-6.809E-2	4.723E+0	1.043E+1
-7.295E-2	4.798E+0	1.045E+1
-7.133E-2	4.811E+0	1.045E+1
-6.646E-2	4.743E+0	1.054E+1
-6.809E-2	4.759E+0	1.039E+1
-7.295E-2	4.762E+0	1.049E+1
-6.646E-2	4.759E+0	1.048E+1
-6.646E-2	4.795E+0	1.047E+1
-6.646E-2	4.889E+0	1.057E+1
-7.133E-2	4.730E+0	1.043E+1
-6.809E-2	4.765E+0	1.044E+1
-6.484E-2	4.746E+0	1.051E+1
-6.646E-2	4.876E+0	1.048E+1
-6.971E-2	4.743E+0	1.048E+1
-6.809E-2	4.769E+0	1.052E+1
-6.646E-2	4.772E+0	1.043E+1
-6.646E-2	4.778E+0	1.041E+1
-6.809E-2	4.769E+0	1.050E+1
-6.971E-2	4.756E+0	1.043E+1
-6.484E-2	4.739E+0	1.043E+1
-6.484E-2	4.791E+0	1.030E+1
-6.971E-2	4.749E+0	1.045E+1
-6.809E-2	4.840E+0	1.041E+1
-6.809E-2	4.778E+0	1.047E+1
-6.809E-2	4.769E+0	1.071E+1
-6.971E-2	4.739E+0	1.057E+1
-6.809E-2	4.746E+0	1.059E+1
-6.809E-2	4.824E+0	1.057E+1
-6.809E-2	4.772E+0	1.043E+1
-6.971E-2	4.775E+0	1.043E+1
-6.971E-2	4.843E+0	1.052E+1
-6.646E-2	4.863E+0	1.047E+1
-6.971E-2	4.798E+0	1.038E+1
-6.809E-2	4.697E+0	1.043E+1
-6.971E-2	4.752E+0	1.032E+1
-6.484E-2	4.834E+0	1.040E+1
-6.484E-2	4.847E+0	1.034E+1
-7.133E-2	4.782E+0	1.040E+1
-7.133E-2	4.762E+0	1.043E+1
-6.646E-2	4.801E+0	1.047E+1
-6.809E-2	4.811E+0	1.050E+1
-7.133E-2	4.717E+0	1.042E+1
-7.133E-2	4.714E+0	1.058E+1
-6.971E-2	4.850E+0	1.044E+1
-6.646E-2	4.756E+0	1.040E+1
-7.295E-2	4.775E+0	1.043E+1
-6.809E-2	4.762E+0	1.053E+1
-6.971E-2	4.798E+0	1.041E+1
-6.809E-2	4.902E+0	1.055E+1
-7.133E-2	4.759E+0	1.033E+1
-6.809E-2	4.834E+0	1.058E+1
-6.646E-2	4.824E+0	1.043E+1
-6.646E-2	4.853E+0	1.061E+1
-7.133E-2	4.827E+0	1.059E+1
-6.971E-2	4.837E+0	1.049E+1
-6.646E-2	4.817E+0	1.050E+1
-6.484E-2	4.772E+0	1.056E+1
-6.971E-2	4.791E+0	1.048E+1
-6.809E-2	4.859E+0	1.045E+1
-6.971E-2	4.902E+0	1.040E+1
-6.809E-2	4.798E+0	1.061E+1
-7.133E-2	4.808E+0	1.042E+1
-6.809E-2	4.739E+0	1.042E+1
-6.646E-2	4.801E+0	1.048E+1
-6.646E-2	4.808E+0	1.050E+1
-6.809E-2	4.746E+0	1.047E+1
-6.646E-2	4.821E+0	1.037E+1
-6.646E-2	4.795E+0	1.054E+1
-6.484E-2	4.869E+0	1.055E+1
-7.133E-2	4.824E+0	1.048E+1
-6.809E-2	4.765E+0	1.046E+1
-6.646E-2	4.765E+0	1.041E+1
-6.809E-2	4.804E+0	1.048E+1
-7.133E-2	4.798E+0	1.054E+1
-6.809E-2	4.795E+0	1.058E+1
-6.484E-2	4.782E+0	1.052E+1
-6.484E-2	4.869E+0	1.052E+1
-6.809E-2	4.752E+0	1.047E+1
-6.809E-2	4.821E+0	1.053E+1
-6.646E-2	4.834E+0	1.048E+1
-6.484E-2	4.739E+0	1.044E+1
-7.133E-2	4.837E+0	1.052E+1
-6.809E-2	4.788E+0	1.066E+1
-6.646E-2	4.795E+0	1.038E+1
-6.646E-2	4.866E+0	1.043E+1
-7.133E-2	4.837E+0	1.046E+1
-6.809E-2	4.834E+0	1.040E+1
-6.484E-2	4.759E+0	1.041E+1
-6.809E-2	4.817E+0	1.047E+1
-7.133E-2	4.795E+0	1.056E+1
-6.809E-2	4.717E+0	1.046E+1
-6.646E-2	4.765E+0	1.054E+1
-6.809E-2	4.821E+0	1.039E+1
-7.133E-2	4.788E+0	1.050E+1
-6.971E-2	4.762E+0	1.049E+1
-6.484E-2	4.739E+0	1.039E+1
-6.809E-2	4.827E+0	1.054E+1
-6.971E-2	4.688E+0	1.049E+1
-6.646E-2	4.720E+0	1.041E+1
-6.322E-2	4.772E+0	1.065E+1
-6.484E-2	4.765E+0	1.044E+1
-6.971E-2	4.824E+0	1.039E+1
-6.809E-2	4.859E+0	1.044E+1
-6.809E-2	4.859E+0	1.052E+1
-6.809E-2	4.762E+0	1.046E+1
-6.971E-2	4.769E+0	1.049E+1
-6.971E-2	4.762E+0	1.046E+1
-6.646E-2	4.749E+0	1.058E+1
-6.646E-2	4.830E+0	1.050E+1
-6.971E-2	4.843E+0	1.048E+1
-6.971E-2	4.743E+0	1.068E+1
-6.484E-2	4.704E+0	1.038E+1
-6.646E-2	4.801E+0	1.051E+1
-6.971E-2	4.746E+0	1.044E+1
-6.971E-2	4.847E+0	1.041E+1
-6.322E-2	4.684E+0	1.053E+1
-6.809E-2	4.739E+0	1.035E+1
-6.971E-2	4.714E+0	1.058E+1
-6.971E-2	4.749E+0	1.045E+1
-6.809E-2	4.726E+0	1.041E+1
-6.809E-2	4.869E+0	1.045E+1
-7.457E-2	4.785E+0	1.041E+1
-6.971E-2	4.762E+0	1.038E+1
-6.646E-2	4.808E+0	1.050E+1
-6.646E-2	4.752E+0	1.045E+1
-7.133E-2	4.749E+0	1.045E+1
-6.809E-2	4.814E+0	1.037E+1
-6.809E-2	4.739E+0	1.050E+1
-6.646E-2	4.821E+0	1.039E+1
-6.646E-2	4.811E+0	1.039E+1
-6.809E-2	4.714E+0	1.039E+1
-6.484E-2	4.840E+0	1.045E+1
-6.809E-2	4.775E+0	1.042E+1
-6.809E-2	4.798E+0	1.061E+1
-6.971E-2	4.736E+0	1.055E+1
-6.971E-2	4.778E+0	1.042E+1
-6.646E-2	4.795E+0	1.047E+1
-7.133E-2	4.785E+0	1.035E+1
-6.971E-2	4.772E+0	1.052E+1
-6.322E-2	4.821E+0	1.059E+1
-6.971E-2	4.821E+0	1.049E+1
-6.971E-2	4.765E+0	1.045E+1
-6.971E-2	4.749E+0	1.037E+1
-6.646E-2	4.824E+0	1.053E+1
-6.646E-2	4.762E+0	1.047E+1
-7.133E-2	4.859E+0	1.040E+1
-6.971E-2	4.830E+0	1.049E+1
-6.646E-2	4.720E+0	1.052E+1
-6.809E-2	4.811E+0	1.035E+1
-7.295E-2	4.730E+0	1.045E+1
-6.646E-2	4.765E+0	1.044E+1
-6.809E-2	4.720E+0	1.047E+1
-6.809E-2	4.707E+0	1.049E+1
-6.971E-2	4.775E+0	1.058E+1
-6.971E-2	4.791E+0	1.059E+1
-6.322E-2	4.791E+0	1.055E+1
-6.809E-2	4.756E+0	1.046E+1
-6.971E-2	4.785E+0	1.046E+1
-7.133E-2	4.671E+0	1.049E+1
-6.646E-2	4.804E+0	1.042E+1
-6.646E-2	4.762E+0	1.056E+1
-6.809E-2	4.772E+0	1.049E+1
-6.809E-2	4.830E+0	1.049E+1
-6.646E-2	4.756E+0	1.037E+1
-6.809E-2	4.837E+0	1.054E+1
-6.809E-2	4.765E+0	1.039E+1
-6.646E-2	4.814E+0	1.046E+1
-6.809E-2	4.775E+0	1.033E+1
-6.646E-2	4.804E+0	1.047E+1
-7.295E-2	4.749E+0	1.044E+1
-6.809E-2	4.798E+0	1.042E+1
-6.646E-2	4.739E+0	1.051E+1
-6.971E-2	4.808E+0	1.061E+1
-6.809E-2	4.853E+0	1.050E+1
-6.809E-2	4.827E+0	1.048E+1
-6.484E-2	4.726E+0	1.046E+1
-6.322E-2	4.830E+0	1.052E+1
-6.971E-2	4.678E+0	1.037E+1
-6.646E-2	4.752E+0	1.035E+1
-6.484E-2	4.726E+0	1.048E+1
-6.809E-2	4.834E+0	1.071E+1
-6.971E-2	4.765E+0	1.042E+1
-6.809E-2	4.723E+0	1.040E+1
-6.160E-2	4.814E+0	1.049E+1
-6.809E-2	4.778E+0	1.047E+1
-7.133E-2	4.756E+0	1.047E+1
-6.646E-2	4.808E+0	1.034E+1
-6.809E-2	4.801E+0	1.042E+1
-6.484E-2	4.759E+0	1.051E+1
-6.971E-2	4.811E+0	1.047E+1
-6.971E-2	4.785E+0	1.043E+1
-6.646E-2	4.769E+0	1.048E+1
-6.809E-2	4.788E+0	1.042E+1
-7.133E-2	4.775E+0	1.038E+1
-6.646E-2	4.795E+0	1.036E+1
-6.484E-2	4.827E+0	1.041E+1
-6.809E-2	4.808E+0	1.040E+1
-7.133E-2	4.801E+0	1.037E+1
-6.646E-2	4.801E+0	1.040E+1
-6.646E-2	4.733E+0	1.051E+1
-6.809E-2	4.840E+0	1.036E+1
-6.809E-2	4.782E+0	1.054E+1
-6.809E-2	4.801E+0	1.044E+1
-6.646E-2	4.778E+0	1.045E+1
-6.971E-2	4.769E+0	1.047E+1
-6.971E-2	4.804E+0	1.045E+1
-6.646E-2	4.821E+0	1.054E+1
-6.809E-2	4.782E+0	1.039E+1
-6.646E-2	4.736E+0	1.039E+1
-6.646E-2	4.759E+0	1.036E+1
-6.809E-2	4.801E+0	1.051E+1
-6.809E-2	4.811E+0	1.050E+1
-6.809E-2	4.785E+0	1.051E+1
-6.809E-2	4.756E+0	1.038E+1
-6.646E-2	4.821E+0	1.048E+1
-6.646E-2	4.765E+0	1.039E+1
-6.646E-2	4.756E+0	1.062E+1
-6.809E-2	4.791E+0	1.047E+1
-6.809E-2	4.814E+0	1.056E+1
-6.484E-2	4.749E+0	1.050E+1
-6.646E-2	4.772E+0	1.054E+1
-6.971E-2	4.788E+0	1.043E+1
-6.971E-2	4.759E+0	1.051E+1
-6.646E-2	4.785E+0	1.050E+1
-6.646E-2	4.697E+0	1.049E+1
-6.809E-2	4.714E+0	1.045E+1
-6.971E-2	4.730E+0	1.044E+1
-6.971E-2	4.723E+0	1.047E+1
-6.809E-2	4.876E+0	1.047E+1
-7.133E-2	4.804E+0	1.047E+1
-6.809E-2	4.791E+0	1.026E+1
-6.646E-2	4.817E+0	1.053E+1
-6.646E-2	4.811E+0	1.052E+1
-6.809E-2	4.795E+0	1.046E+1
-6.971E-2	4.675E+0	1.037E+1
-6.809E-2	4.872E+0	1.044E+1
-6.809E-2	4.772E+0	1.051E+1
-7.133E-2	4.739E+0	1.037E+1
-6.809E-2	4.752E+0	1.046E+1
-6.646E-2	4.798E+0	1.043E+1
-6.646E-2	4.752E+0	1.056E+1
-7.133E-2	4.749E+0	1.035E+1
-6.646E-2	4.752E+0	1.035E+1
-6.484E-2	4.714E+0	1.051E+1
-6.646E-2	4.782E+0	1.050E+1
-6.971E-2	4.847E+0	1.044E+1
-6.809E-2	4.778E+0	1.037E+1
-6.646E-2	4.782E+0	1.044E+1
-6.646E-2	4.795E+0	1.042E+1
-6.971E-2	4.746E+0	1.044E+1
-6.646E-2	4.834E+0	1.049E+1
-6.971E-2	4.756E+0	1.043E+1
-6.809E-2	4.853E+0	1.043E+1
-6.971E-2	4.782E+0	1.050E+1
-6.646E-2	4.772E+0	1.039E+1
-6.646E-2	4.739E+0	1.055E+1
-6.971E-2	4.788E+0	1.037E+1
-6.809E-2	4.808E+0	1.052E+1
-6.646E-2	4.714E+0	1.047E+1
-6.646E-2	4.827E+0	1.057E+1
-6.809E-2	4.778E+0	1.046E+1
-7.133E-2	4.827E+0	1.051E+1
-6.809E-2	4.798E+0	1.037E+1
-6.971E-2	4.824E+0	1.057E+1
-6.809E-2	4.723E+0	1.043E+1
-6.971E-2	4.811E+0	1.039E+1
-6.809E-2	4.778E+0	1.048E+1
-6.646E-2	4.859E+0	1.042E+1
-6.809E-2	4.752E+0	1.044E+1
-6.971E-2	4.885E+0	1.047E+1
-6.646E-2	4.749E+0	1.053E+1
-6.646E-2	4.791E+0	1.036E+1
-6.484E-2	4.866E+0	1.046E+1
-7.133E-2	4.717E+0	1.052E+1
-6.646E-2	4.821E+0	1.053E+1
-6.322E-2	4.808E+0	1.045E+1
-6.809E-2	4.837E+0	1.037E+1
-6.971E-2	4.788E+0	1.038E+1
-6.971E-2	4.746E+0	1.056E+1
-6.809E-2	4.795E+0	1.047E+1
-6.646E-2	4.843E+0	1.055E+1
-6.809E-2	4.827E+0	1.053E+1
-6.971E-2	4.830E+0	1.049E+1
-6.646E-2	4.684E+0	1.047E+1
-6.809E-2	4.863E+0	1.044E+1
-7.133E-2	4.791E+0	1.041E+1
-6.971E-2	4.765E+0	1.048E+1
-6.809E-2	4.795E+0	1.038E+1
-6.809E-2	4.684E+0	1.047E+1
-7.295E-2	4.762E+0	1.039E+1
-6.809E-2	4.726E+0	1.034E+1
-6.809E-2	4.821E+0	1.042E+1
-6.646E-2	4.850E+0	1.036E+1
-7.133E-2	4.746E+0	1.050E+1
-6.646E-2	4.782E+0	1.056E+1
-6.484E-2	4.814E+0	1.046E+1
-6.646E-2	4.756E+0	1.047E+1
-6.971E-2	4.746E+0	1.046E+1
-6.971E-2	4.733E+0	1.048E+1
-6.484E-2	4.707E+0	1.049E+1
-6.646E-2	4.827E+0	1.042E+1
-6.809E-2	4.804E+0	1.060E+1
-6.809E-2	4.778E+0	1.055E+1
-6.646E-2	4.821E+0	1.037E+1
-6.809E-2	4.778E+0	1.043E+1
-7.295E-2	4.821E+0	1.049E+1
-6.809E-2	4.821E+0	1.041E+1
-6.646E-2	4.863E+0	1.039E+1
-6.809E-2	4.850E+0	1.051E+1
-6.809E-2	4.765E+0	1.039E+1
-6.646E-2	4.821E+0	1.038E+1
-6.322E-2	4.847E+0	1.039E+1
-6.809E-2	4.765E+0	1.053E+1
-6.809E-2	4.847E+0	1.047E+1
-6.809E-2	4.798E+0	1.047E+1
-6.484E-2	4.782E+0	1.054E+1
-6.646E-2	4.710E+0	1.044E+1
-7.133E-2	4.837E+0	1.045E+1
-6.809E-2	4.778E+0	1.044E+1
-6.322E-2	4.876E+0	1.053E+1
-6.971E-2	4.765E+0	1.058E+1
-6.809E-2	4.821E+0	1.053E+1
-6.809E-2	4.801E+0	1.047E+1
-6.646E-2	4.726E+0	1.042E+1
-6.809E-2	4.691E+0	1.044E+1
-6.971E-2	4.730E+0	1.047E+1
-6.484E-2	4.840E+0	1.052E+1
-6.809E-2	4.885E+0	1.044E+1
-6.484E-2	4.882E+0	1.046E+1
-6.971E-2	4.876E+0	1.043E+1
-6.971E-2	4.827E+0	1.056E+1
-6.646E-2	4.743E+0	1.034E+1
-6.809E-2	4.756E+0	1.057E+1
-6.646E-2	4.743E+0	1.047E+1
-6.646E-2	4.801E+0	1.037E+1
-6.646E-2	4.814E+0	1.052E+1
-6.646E-2	4.778E+0	1.061E+1
-6.809E-2	4.681E+0	1.045E+1
-6.646E-2	4.869E+0	1.050E+1
-6.646E-2	4.759E+0	1.060E+1
-7.133E-2	4.769E+0	1.043E+1
-6.646E-2	4.840E+0	1.047E+1
-6.809E-2	4.811E+0	1.054E+1
-6.484E-2	4.730E+0	1.040E+1
-6.484E-2	4.743E+0	1.038E+1
-6.971E-2	4.759E+0	1.050E+1
-6.971E-2	4.795E+0	1.056E+1
-6.646E-2	4.798E+0	1.039E+1
-6.646E-2	4.847E+0	1.056E+1
-6.971E-2	4.759E+0	1.068E+1
-6.809E-2	4.814E+0	1.043E+1
-6.322E-2	4.811E+0	1.050E+1
-6.809E-2	4.726E+0	1.045E+1
-6.646E-2	4.759E+0	1.045E+1
-6.809E-2	4.830E+0	1.052E+1
-6.646E-2	4.798E+0	1.030E+1
-6.646E-2	4.772E+0	1.039E+1
-6.971E-2	4.821E+0	1.051E+1
-6.646E-2	4.785E+0	1.059E+1
-6.809E-2	4.746E+0	1.053E+1
-6.971E-2	4.723E+0	1.040E+1
-7.133E-2	4.808E+0	1.050E+1
-6.646E-2	4.892E+0	1.057E+1
-6.484E-2	4.847E+0	1.051E+1
-6.809E-2	4.752E+0	1.036E+1
-7.295E-2	4.856E+0	1.048E+1
-6.484E-2	4.739E+0	1.050E+1
-6.809E-2	4.847E+0	1.058E+1
-6.646E-2	4.752E+0	1.042E+1
-6.971E-2	4.804E+0	1.040E+1
-6.484E-2	4.814E+0	1.044E+1
-6.484E-2	4.824E+0	1.045E+1
-6.646E-2	4.649E+0	1.041E+1
-6.971E-2	4.782E+0	1.030E+1
-6.484E-2	4.821E+0	1.045E+1
-6.646E-2	4.850E+0	1.041E+1
-6.646E-2	4.778E+0	1.056E+1
-7.133E-2	4.707E+0	1.038E+1
-6.646E-2	4.765E+0	1.046E+1
-6.646E-2	4.717E+0	1.053E+1
-6.809E-2	4.801E+0	1.043E+1
-6.971E-2	4.782E+0	1.039E+1
-6.646E-2	4.834E+0	1.043E+1
-6.646E-2	4.817E+0	1.044E+1
-6.646E-2	4.759E+0	1.047E+1
-7.133E-2	4.765E+0	1.038E+1
-6.646E-2	4.821E+0	1.045E+1
-6.809E-2	4.808E+0	1.045E+1
-6.484E-2	4.856E+0	1.041E+1
-7.295E-2	4.801E+0	1.051E+1
-6.809E-2	4.762E+0	1.053E+1
-6.809E-2	4.782E+0	1.051E+1
-6.809E-2	4.830E+0	1.049E+1
-6.971E-2	4.782E+0	1.056E+1
-6.646E-2	4.765E+0	1.047E+1
-6.809E-2	4.801E+0	1.067E+1
-6.646E-2	4.814E+0	1.056E+1
-6.971E-2	4.804E+0	1.042E+1
-6.809E-2	4.785E+0	1.050E+1
-6.809E-2	4.788E+0	1.051E+1
-6.971E-2	4.801E+0	1.042E+1
-6.971E-2	4.785E+0	1.047E+1
-6.646E-2	4.752E+0	1.042E+1
-6.646E-2	4.837E+0	1.056E+1
-6.809E-2	4.869E+0	1.047E+1
-7.133E-2	4.850E+0	1.049E+1
-6.971E-2	4.814E+0	1.055E+1
-6.322E-2	4.821E+0	1.047E+1
-6.809E-2	4.749E+0	1.047E+1
-7.133E-2	4.746E+0	1.039E+1
-6.809E-2	4.775E+0	1.040E+1
-6.484E-2	4.746E+0	1.060E+1
-6.971E-2	4.775E+0	1.038E+1
-6.971E-2	4.769E+0	1.054E+1
-6.646E-2	4.752E+0	1.041E+1
-6.809E-2	4.850E+0	1.041E+1
-6.322E-2	4.694E+0	1.045E+1
-6.971E-2	4.837E+0	1.047E+1
-6.971E-2	4.749E+0	1.045E+1
-6.646E-2	4.743E+0	1.043E+1
-6.971E-2	4.811E+0	1.065E+1
-6.971E-2	4.778E+0	1.046E+1
-6.971E-2	4.889E+0	1.044E+1
-6.809E-2	4.834E+0	1.047E+1
-6.809E-2	4.824E+0	1.048E+1
-6.646E-2	4.772E+0	1.041E+1
-6.809E-2	4.879E+0	1.058E+1
-6.484E-2	4.756E+0	1.052E+1
-6.971E-2	4.765E+0	1.049E+1
-6.809E-2	4.808E+0	1.050E+1
-6.809E-2	4.788E+0	1.047E+1
-6.809E-2	4.840E+0	1.036E+1
-6.646E-2	4.811E+0	1.045E+1
-6.971E-2	4.795E+0	1.038E+1
-6.809E-2	4.772E+0	1.048E+1
-6.809E-2	4.859E+0	1.058E+1
-6.646E-2	4.827E+0	1.043E+1
-6.646E-2	4.730E+0	1.030E+1
-6.809E-2	4.739E+0	1.051E+1
-6.646E-2	4.778E+0	1.047E+1
-6.809E-2	4.769E+0	1.048E+1
-6.971E-2	4.837E+0	1.041E+1
-6.646E-2	4.688E+0	1.063E+1
-6.646E-2	4.688E+0	1.048E+1
-6.484E-2	4.762E+0	1.044E+1
-7.133E-2	4.795E+0	1.051E+1
-6.809E-2	4.769E+0	1.050E+1
-6.646E-2	4.714E+0	1.043E+1
-6.322E-2	4.798E+0	1.053E+1
-7.133E-2	4.785E+0	1.040E+1
-6.971E-2	4.795E+0	1.052E+1
-6.484E-2	4.707E+0	1.048E+1
-6.971E-2	4.707E+0	1.050E+1
-6.809E-2	4.756E+0	1.052E+1
-6.809E-2	4.726E+0	1.050E+1
-6.484E-2	4.856E+0	1.040E+1
-6.809E-2	4.821E+0	1.053E+1
-7.133E-2	4.707E+0	1.039E+1
-6.971E-2	4.798E+0	1.040E+1
-6.484E-2	4.772E+0	1.042E+1
-6.971E-2	4.824E+0	1.034E+1
-6.971E-2	4.720E+0	1.045E+1
-6.646E-2	4.872E+0	1.043E+1
-6.646E-2	4.730E+0	1.053E+1
-6.971E-2	4.749E+0	1.054E+1
-7.133E-2	4.817E+0	1.049E+1
-6.809E-2	4.869E+0	1.052E+1
-6.971E-2	4.785E+0	1.044E+1
-6.484E-2	4.814E+0	1.041E+1
-6.971E-2	4.869E+0	1.043E+1
-6.809E-2	4.785E+0	1.053E+1
-6.484E-2	4.778E+0	1.049E+1
-6.809E-2	4.720E+0	1.041E+1
-6.971E-2	4.843E+0	1.053E+1
-6.809E-2	4.808E+0	1.039E+1
-6.322E-2	4.895E+0	1.052E+1
-6.646E-2	4.769E+0	1.041E+1
-6.971E-2	4.824E+0	1.056E+1
-6.971E-2	4.798E+0	1.043E+1
-6.484E-2	4.824E+0	1.047E+1
-6.809E-2	4.752E+0	1.051E+1
-7.133E-2	4.756E+0	1.049E+1
-6.809E-2	4.756E+0	1.041E+1
-6.646E-2	4.811E+0	1.046E+1
-6.809E-2	4.775E+0	1.047E+1
-7.133E-2	4.775E+0	1.049E+1
-6.646E-2	4.707E+0	1.037E+1
-6.322E-2	4.859E+0	1.050E+1
-6.971E-2	4.726E+0	1.050E+1
-6.971E-2	4.804E+0	1.053E+1
-6.971E-2	4.752E+0	1.051E+1
-6.646E-2	4.859E+0	1.048E+1
-6.646E-2	4.850E+0	1.053E+1
-6.646E-2	4.811E+0	1.042E+1
-6.809E-2	4.879E+0	1.035E+1
-6.646E-2	4.765E+0	1.037E+1
-6.809E-2	4.785E+0	1.053E+1
-7.133E-2	4.801E+0	1.049E+1
-6.809E-2	4.834E+0	1.052E+1
-6.646E-2	4.726E+0	1.039E+1
-6.809E-2	4.782E+0	1.052E+1
-6.971E-2	4.749E+0	1.033E+1
-6.646E-2	4.782E+0	1.055E+1
-6.646E-2	4.834E+0	1.045E+1
-6.809E-2	4.717E+0	1.045E+1
-6.646E-2	4.697E+0	1.043E+1
-6.809E-2	4.688E+0	1.041E+1
-6.484E-2	4.811E+0	1.053E+1
-6.646E-2	4.743E+0	1.045E+1
-6.971E-2	4.798E+0	1.051E+1
-6.809E-2	4.782E+0	1.041E+1
-6.484E-2	4.808E+0	1.056E+1
-6.646E-2	4.811E+0	1.050E+1
-6.971E-2	4.688E+0	1.050E+1
-6.646E-2	4.791E+0	1.052E+1
-6.484E-2	4.752E+0	1.049E+1
-6.484E-2	4.752E+0	1.048E+1
-6.971E-2	4.791E+0	1.040E+1
-6.646E-2	4.840E+0	1.036E+1
-6.646E-2	4.739E+0	1.060E+1
-6.971E-2	4.824E+0	1.042E+1
-7.133E-2	4.804E+0	1.061E+1
-6.646E-2	4.762E+0	1.040E+1
-6.646E-2	4.785E+0	1.045E+1
-6.809E-2	4.804E+0	1.044E+1
-7.133E-2	4.743E+0	1.050E+1
-7.295E-2	4.859E+0	1.044E+1
-6.646E-2	4.859E+0	1.054E+1
-6.646E-2	4.684E+0	1.055E+1
-6.809E-2	4.759E+0	1.056E+1
-6.809E-2	4.726E+0	1.046E+1
-6.646E-2	4.785E+0	1.039E+1
-6.971E-2	4.804E+0	1.056E+1
-6.809E-2	4.785E+0	1.041E+1
-6.809E-2	4.811E+0	1.050E+1
-6.484E-2	4.788E+0	1.048E+1
-6.809E-2	4.847E+0	1.044E+1
-6.809E-2	4.762E+0	1.054E+1
-6.809E-2	4.710E+0	1.030E+1
-6.484E-2	4.795E+0	1.037E+1
-6.646E-2	4.791E+0	1.041E+1
-6.971E-2	4.856E+0	1.051E+1
-6.646E-2	4.668E+0	1.048E+1
-6.646E-2	4.762E+0	1.045E+1
-6.646E-2	4.762E+0	1.027E+1
-7.133E-2	4.736E+0	1.046E+1
-6.646E-2	4.811E+0	1.047E+1
-6.646E-2	4.824E+0	1.051E+1
-6.809E-2	4.720E+0	1.040E+1
-6.809E-2	4.720E+0	1.042E+1
-6.809E-2	4.791E+0	1.036E+1
-6.484E-2	4.840E+0	1.047E+1
-6.646E-2	4.788E+0	1.053E+1
-7.133E-2	4.918E+0	1.046E+1
-6.646E-2	4.837E+0	1.050E+1
-6.484E-2	4.739E+0	1.053E+1
-6.646E-2	4.872E+0	1.037E+1
-7.133E-2	4.782E+0	1.041E+1
-6.646E-2	4.876E+0	1.043E+1
-6.646E-2	4.821E+0	1.033E+1
-6.646E-2	4.837E+0	1.042E+1
-7.295E-2	4.765E+0	1.052E+1
-6.809E-2	4.804E+0	1.052E+1
-6.646E-2	4.788E+0	1.044E+1
-6.646E-2	4.808E+0	1.048E+1
-6.809E-2	4.778E+0	1.053E+1
-6.809E-2	4.782E+0	1.031E+1
-6.646E-2	4.801E+0	1.047E+1
-6.971E-2	4.791E+0	1.043E+1
-6.809E-2	4.765E+0	1.047E+1
-6.646E-2	4.743E+0	1.043E+1
-6.484E-2	4.811E+0	1.045E+1
-6.646E-2	4.788E+0	1.038E+1
-6.809E-2	4.759E+0	1.040E+1
-6.484E-2	4.778E+0	1.060E+1
-6.322E-2	4.824E+0	1.044E+1
-6.809E-2	4.759E+0	1.043E+1
-7.133E-2	4.759E+0	1.040E+1
-6.484E-2	4.830E+0	1.041E+1
-6.484E-2	4.827E+0	1.052E+1
-6.646E-2	4.847E+0	1.052E+1
-6.809E-2	4.733E+0	1.051E+1
-6.646E-2	4.788E+0	1.059E+1
-6.484E-2	4.765E+0	1.034E+1
-6.809E-2	4.808E+0	1.046E+1
-6.971E-2	4.775E+0	1.041E+1
-6.809E-2	4.772E+0	1.053E+1
-6.646E-2	4.837E+0	1.051E+1
-6.809E-2	4.785E+0	1.051E+1
-6.971E-2	4.876E+0	1.043E+1
-6.646E-2	4.830E+0	1.058E+1
-6.809E-2	4.765E+0	1.042E+1
-6.971E-2	4.811E+0	1.045E+1
-6.971E-2	4.782E+0	1.047E+1
-6.809E-2	4.707E+0	1.042E+1
-6.646E-2	4.749E+0	1.038E+1
-6.809E-2	4.824E+0	1.055E+1
-6.971E-2	4.772E+0	1.055E+1
-7.133E-2	4.850E+0	1.045E+1
-6.484E-2	4.827E+0	1.046E+1
-7.133E-2	4.827E+0	1.048E+1
-6.971E-2	4.714E+0	1.050E+1
-6.646E-2	4.791E+0	1.042E+1
-6.484E-2	4.752E+0	1.051E+1
-6.809E-2	4.824E+0	1.039E+1
-6.971E-2	4.834E+0	1.053E+1
-6.809E-2	4.762E+0	1.051E+1
-6.484E-2	4.856E+0	1.050E+1
-6.646E-2	4.811E+0	1.041E+1
-6.971E-2	4.788E+0	1.043E+1
-6.971E-2	4.642E+0	1.048E+1
-6.484E-2	4.876E+0	1.054E+1
-6.646E-2	4.775E+0	1.055E+1
-6.809E-2	4.856E+0	1.044E+1
-6.646E-2	4.739E+0	1.034E+1
-6.809E-2	4.827E+0	1.035E+1
-6.809E-2	4.778E+0	1.045E+1
-7.133E-2	4.801E+0	1.048E+1
-6.971E-2	4.762E+0	1.038E+1
-6.322E-2	4.778E+0	1.046E+1
-6.971E-2	4.785E+0	1.045E+1
-6.809E-2	4.785E+0	1.047E+1
-6.809E-2	4.785E+0	1.041E+1
-6.646E-2	4.662E+0	1.042E+1
-6.646E-2	4.749E+0	1.046E+1
-6.971E-2	4.821E+0	1.045E+1
-6.484E-2	4.824E+0	1.041E+1
-6.646E-2	4.772E+0	1.059E+1
-6.646E-2	4.791E+0	1.050E+1
-6.646E-2	4.788E+0	1.044E+1
-6.484E-2	4.739E+0	1.045E+1
-6.322E-2	4.830E+0	1.046E+1
-6.646E-2	4.785E+0	1.048E+1
-6.971E-2	4.885E+0	1.036E+1
-6.971E-2	4.808E+0	1.056E+1
-6.160E-2	4.720E+0	1.043E+1
-6.646E-2	4.720E+0	1.040E+1
-6.971E-2	4.772E+0	1.042E+1
-6.646E-2	4.756E+0	1.046E+1
-6.646E-2	4.889E+0	1.047E+1
-6.809E-2	4.830E+0	1.048E+1
-6.809E-2	4.772E+0	1.044E+1
-6.646E-2	4.730E+0	1.047E+1
-6.322E-2	4.889E+0	1.044E+1
-6.646E-2	4.707E+0	1.047E+1
-7.133E-2	4.791E+0	1.041E+1
-6.809E-2	4.866E+0	1.049E+1
-6.484E-2	4.756E+0	1.042E+1
-6.809E-2	4.769E+0	1.050E+1
-6.809E-2	4.765E+0	1.043E+1
-6.809E-2	4.765E+0	1.035E+1
-6.809E-2	4.798E+0	1.059E+1
-6.646E-2	4.821E+0	1.047E+1
-7.133E-2	4.791E+0	1.042E+1
-6.971E-2	4.759E+0	1.044E+1
-6.809E-2	4.752E+0	1.050E+1
-6.809E-2	4.847E+0	1.042E+1
-6.971E-2	4.817E+0	1.050E+1
-7.133E-2	4.824E+0	1.043E+1
-6.484E-2	4.847E+0	1.055E+1
-6.646E-2	4.814E+0	1.052E+1
-6.809E-2	4.847E+0	1.053E+1
-7.133E-2	4.821E+0	1.045E+1
-6.484E-2	4.782E+0	1.046E+1
-6.809E-2	4.853E+0	1.045E+1
-6.646E-2	4.778E+0	1.051E+1
-6.646E-2	4.736E+0	1.039E+1
-6.646E-2	4.775E+0	1.047E+1
-6.971E-2	4.856E+0	1.056E+1
-7.133E-2	4.743E+0	1.043E+1
-6.809E-2	4.840E+0	1.041E+1
-6.484E-2	4.817E+0	1.031E+1
-6.484E-2	4.859E+0	1.042E+1
-6.809E-2	4.876E+0	1.037E+1
-6.646E-2	4.736E+0	1.055E+1
-6.484E-2	4.775E+0	1.058E+1
-6.809E-2	4.821E+0	1.038E+1
-7.133E-2	4.765E+0	1.056E+1
-6.809E-2	4.827E+0	1.046E+1
-6.646E-2	4.785E+0	1.053E+1
-6.646E-2	4.736E+0	1.049E+1
-6.809E-2	4.859E+0	1.047E+1
-6.646E-2	4.733E+0	1.064E+1
-6.484E-2	4.895E+0	1.051E+1
-7.133E-2	4.872E+0	1.048E+1
-6.971E-2	4.762E+0	1.058E+1
-6.809E-2	4.801E+0	1.055E+1
-6.322E-2	4.791E+0	1.050E+1
-6.646E-2	4.726E+0	1.039E+1
-6.971E-2	4.814E+0	1.044E+1
-6.809E-2	4.843E+0	1.042E+1
-6.484E-2	4.808E+0	1.042E+1
-6.809E-2	4.879E+0	1.037E+1
-6.971E-2	4.830E+0	1.045E+1
-6.971E-2	4.752E+0	1.046E+1
-6.484E-2	4.723E+0	1.052E+1
-6.809E-2	4.775E+0	1.054E+1
-6.809E-2	4.788E+0	1.043E+1
-6.646E-2	4.798E+0	1.038E+1
-6.322E-2	4.885E+0	1.046E+1
-6.484E-2	4.837E+0	1.054E+1
-6.809E-2	4.801E+0	1.044E+1
-6.971E-2	4.824E+0	1.060E+1
-6.646E-2	4.824E+0	1.035E+1
-6.646E-2	4.837E+0	1.046E+1
-7.133E-2	4.769E+0	1.036E+1
-6.809E-2	4.798E+0	1.041E+1
-6.484E-2	4.782E+0	1.034E+1
-6.809E-2	4.801E+0	1.049E+1
-6.971E-2	4.801E+0	1.056E+1
-6.809E-2	4.756E+0	1.049E+1
-6.484E-2	4.876E+0	1.045E+1
-6.809E-2	4.694E+0	1.043E+1
-6.971E-2	4.882E+0	1.043E+1
-6.809E-2	4.843E+0	1.036E+1
-6.484E-2	4.756E+0	1.047E+1
-6.484E-2	4.801E+0	1.046E+1
-6.809E-2	4.765E+0	1.036E+1
-6.809E-2	4.879E+0	1.048E+1
-6.809E-2	4.759E+0	1.043E+1
-6.646E-2	4.801E+0	1.049E+1
-6.971E-2	4.723E+0	1.052E+1
-6.646E-2	4.752E+0	1.042E+1
-6.484E-2	4.882E+0	1.047E+1
-6.809E-2	4.788E+0	1.044E+1
-7.133E-2	4.769E+0	1.053E+1
-6.646E-2	4.821E+0	1.057E+1
-6.646E-2	4.788E+0	1.045E+1
-7.133E-2	4.785E+0	1.046E+1
-6.971E-2	4.785E+0	1.047E+1
-6.484E-2	4.843E+0	1.041E+1
-6.646E-2	4.788E+0	1.038E+1
-6.646E-2	4.775E+0	1.042E+1
-7.133E-2	4.775E+0	1.050E+1
-6.809E-2	4.801E+0	1.054E+1
-6.809E-2	4.772E+0	1.047E+1
-6.809E-2	4.791E+0	1.045E+1
-6.646E-2	4.824E+0	1.044E+1
-6.646E-2	4.814E+0	1.051E+1
-6.809E-2	4.808E+0	1.051E+1
-6.646E-2	4.791E+0	1.058E+1
-7.133E-2	4.785E+0	1.046E+1
-6.646E-2	4.814E+0	1.042E+1
-6.322E-2	4.746E+0	1.032E+1
-6.646E-2	4.775E+0	1.048E+1
-6.971E-2	4.756E+0	1.033E+1
-6.809E-2	4.795E+0	1.033E+1
-6.971E-2	4.756E+0	1.050E+1
-6.646E-2	4.804E+0	1.059E+1
-6.809E-2	4.808E+0	1.035E+1
-6.646E-2	4.801E+0	1.046E+1
-6.646E-2	4.720E+0	1.043E+1
-6.809E-2	4.772E+0	1.050E+1
-6.646E-2	4.824E+0	1.042E+1
-6.809E-2	4.821E+0	1.056E+1
-6.484E-2	4.772E+0	1.044E+1
-6.484E-2	4.762E+0	1.041E+1
-6.971E-2	4.821E+0	1.048E+1
-6.646E-2	4.723E+0	1.041E+1
-6.646E-2	4.791E+0	1.046E+1
-6.646E-2	4.791E+0	1.049E+1
-6.809E-2	4.762E+0	1.056E+1
-6.971E-2	4.772E+0	1.049E+1
-6.484E-2	4.843E+0	1.044E+1
-6.971E-2	4.795E+0	1.055E+1
-6.971E-2	4.756E+0	1.056E+1
-6.971E-2	4.798E+0	1.050E+1
-6.646E-2	4.850E+0	1.046E+1
-6.646E-2	4.743E+0	1.041E+1
-6.646E-2	4.801E+0	1.041E+1
-6.809E-2	4.775E+0	1.048E+1
-6.646E-2	4.811E+0	1.042E+1
-6.809E-2	4.821E+0	1.047E+1
-7.133E-2	4.821E+0	1.049E+1
-6.809E-2	4.843E+0	1.040E+1
-6.809E-2	4.811E+0	1.048E+1
-7.133E-2	4.804E+0	1.047E+1
-7.133E-2	4.837E+0	1.047E+1
-6.809E-2	4.746E+0	1.054E+1
-6.646E-2	4.834E+0	1.045E+1
-6.809E-2	4.847E+0	1.038E+1
-6.971E-2	4.759E+0	1.054E+1
-6.646E-2	4.749E+0	1.043E+1
-6.646E-2	4.853E+0	1.046E+1
-6.809E-2	4.788E+0	1.044E+1
-6.971E-2	4.856E+0	1.039E+1
-6.809E-2	4.817E+0	1.052E+1
-6.484E-2	4.782E+0	1.044E+1
-6.484E-2	4.834E+0	1.045E+1
-6.971E-2	4.788E+0	1.042E+1
-6.809E-2	4.915E+0	1.040E+1
-6.971E-2	4.840E+0	1.051E+1
-7.133E-2	4.843E+0	1.047E+1
-6.809E-2	4.736E+0	1.033E+1
-6.646E-2	4.889E+0	1.035E+1
-6.484E-2	4.843E+0	1.057E+1
-6.971E-2	4.902E+0	1.044E+1
-6.971E-2	4.830E+0	1.043E+1
-6.809E-2	4.749E+0	1.046E+1
-6.646E-2	4.795E+0	1.042E+1
-6.809E-2	4.759E+0	1.046E+1
-6.809E-2	4.720E+0	1.038E+1
-6.971E-2	4.824E+0	1.046E+1
-6.484E-2	4.830E+0	1.055E+1
-6.322E-2	4.879E+0	1.047E+1
-7.133E-2	4.749E+0	1.039E+1
-6.809E-2	4.808E+0	1.055E+1
-6.646E-2	4.791E+0	1.053E+1
-6.971E-2	4.847E+0	1.047E+1
-6.809E-2	4.863E+0	1.045E+1
-6.971E-2	4.769E+0	1.039E+1
-6.646E-2	4.778E+0	1.042E+1
-6.809E-2	4.795E+0	1.048E+1
-6.646E-2	4.834E+0	1.048E+1
-6.809E-2	4.775E+0	1.050E+1
-6.160E-2	4.801E+0	1.038E+1
-6.809E-2	4.879E+0	1.056E+1
-7.133E-2	4.769E+0	1.044E+1
-6.809E-2	4.817E+0	1.047E+1
-6.809E-2	4.788E+0	1.036E+1
-6.646E-2	4.853E+0	1.052E+1
-6.971E-2	4.840E+0	1.044E+1
-6.809E-2	4.746E+0	1.047E+1
-6.646E-2	4.814E+0	1.032E+1
-6.646E-2	4.821E+0	1.046E+1
-7.133E-2	4.798E+0	1.044E+1
-6.809E-2	4.834E+0	1.047E+1
-6.484E-2	4.778E+0	1.052E+1
-6.809E-2	4.759E+0	1.044E+1
-6.971E-2	4.834E+0	1.059E+1
-6.646E-2	4.885E+0	1.047E+1
-6.484E-2	4.785E+0	1.046E+1
-6.484E-2	4.814E+0	1.046E+1
-7.133E-2	4.827E+0	1.037E+1
-6.971E-2	4.791E+0	1.046E+1
-6.322E-2	4.798E+0	1.036E+1
-6.971E-2	4.847E+0	1.047E+1
-6.971E-2	4.782E+0	1.046E+1
-6.646E-2	4.743E+0	1.044E+1
-6.484E-2	4.808E+0	1.045E+1
-6.809E-2	4.814E+0	1.041E+1
-7.133E-2	4.707E+0	1.037E+1
-6.809E-2	4.778E+0	1.038E+1
-6.646E-2	4.824E+0	1.051E+1
-6.809E-2	4.785E+0	1.032E+1
-7.295E-2	4.821E+0	1.064E+1
-6.971E-2	4.840E+0	1.042E+1
-6.322E-2	4.876E+0	1.047E+1
-6.646E-2	4.837E+0	1.047E+1
-7.133E-2	4.837E+0	1.059E+1
-6.809E-2	4.756E+0	1.048E+1
-6.646E-2	4.824E+0	1.046E+1
-6.809E-2	4.817E+0	1.040E+1
-6.971E-2	4.827E+0	1.042E+1
-6.646E-2	4.843E+0	1.051E+1
-6.646E-2	4.811E+0	1.046E+1
-6.809E-2	4.788E+0	1.039E+1
-7.133E-2	4.798E+0	1.052E+1
-6.809E-2	4.762E+0	1.048E+1
-6.646E-2	4.863E+0	1.042E+1
-6.809E-2	4.704E+0	1.058E+1
-6.971E-2	4.739E+0	1.044E+1
-6.809E-2	4.717E+0	1.038E+1
-6.484E-2	5.044E+0	1.066E+1
-6.809E-2	4.811E+0	1.050E+1
-6.809E-2	4.762E+0	1.047E+1
-6.646E-2	4.876E+0	1.044E+1
-6.484E-2	4.804E+0	1.059E+1
-6.646E-2	4.762E+0	1.041E+1
-6.809E-2	4.840E+0	1.042E+1
-6.646E-2	4.801E+0	1.045E+1
-6.646E-2	4.791E+0	1.049E+1
-6.646E-2	4.821E+0	1.044E+1
-6.971E-2	4.778E+0	1.049E+1
-6.646E-2	4.675E+0	1.050E+1
-6.646E-2	4.863E+0	1.046E+1
-6.809E-2	4.749E+0	1.041E+1
-6.646E-2	4.782E+0	1.051E+1
-6.809E-2	4.837E+0	1.046E+1
-6.322E-2	4.772E+0	1.047E+1
-6.484E-2	4.821E+0	1.051E+1
-6.809E-2	4.688E+0	1.048E+1
-6.809E-2	4.762E+0	1.051E+1
-6.646E-2	4.811E+0	1.038E+1
-6.646E-2	4.788E+0	1.042E+1
-7.295E-2	4.739E+0	1.042E+1
-6.646E-2	4.788E+0	1.037E+1
-6.646E-2	4.788E+0	1.056E+1
-6.971E-2	4.772E+0	1.046E+1
-7.133E-2	4.791E+0	1.058E+1
-6.484E-2	4.756E+0	1.035E+1
-6.646E-2	4.804E+0	1.044E+1
-6.971E-2	4.808E+0	1.051E+1
-6.971E-2	4.746E+0	1.060E+1
-6.809E-2	4.834E+0	1.056E+1
-6.646E-2	4.834E+0	1.040E+1
-6.809E-2	4.788E+0	1.058E+1
-6.809E-2	4.743E+0	1.056E+1
-6.809E-2	4.795E+0	1.031E+1
-6.646E-2	4.791E+0	1.039E+1
-6.809E-2	4.704E+0	1.049E+1
-6.971E-2	4.853E+0	1.048E+1
-6.646E-2	4.710E+0	1.047E+1
-6.484E-2	4.743E+0	1.057E+1
-6.646E-2	4.720E+0	1.047E+1
-6.971E-2	4.701E+0	1.053E+1
[truncated: 93,949 more rows]
