# Supplementary material for: Improved ANAP incorporation and VCF analysis reveal details of P2X7 current facilitation and a limited conformational interplay between ATP binding and the intracellular ballast domain
Source: eLife. 2023 Jan 4;12:e82479. doi: 10.7554/eLife.82479 (PMC9859053; doi:10.7554/eLife.82479)
Supplement: Figure 3—figure supplement 3—source data 2. [file elife-82479-fig3-figsupp3-data2.zip › Figure-3_figure-supplement-3_source-data-2/Cys-Ala-constructs/k05/42.csv]

-6.971E-2	6.115E+0	1.471E+1
-6.646E-2	6.251E+0	1.460E+1
-6.809E-2	6.138E+0	1.467E+1
-6.809E-2	6.105E+0	1.469E+1
-7.295E-2	6.073E+0	1.454E+1
-6.809E-2	6.144E+0	1.477E+1
-6.971E-2	6.157E+0	1.464E+1
-6.646E-2	6.076E+0	1.469E+1
-7.133E-2	6.173E+0	1.474E+1
-6.646E-2	6.086E+0	1.473E+1
-6.484E-2	6.173E+0	1.457E+1
-6.809E-2	6.154E+0	1.462E+1
-6.971E-2	6.138E+0	1.465E+1
-7.133E-2	6.190E+0	1.466E+1
-6.646E-2	6.102E+0	1.454E+1
-6.971E-2	6.102E+0	1.479E+1
-6.809E-2	6.206E+0	1.458E+1
-6.971E-2	6.144E+0	1.462E+1
-6.809E-2	6.115E+0	1.472E+1
-7.133E-2	6.131E+0	1.469E+1
-7.133E-2	6.073E+0	1.458E+1
-6.646E-2	6.095E+0	1.456E+1
-6.484E-2	6.154E+0	1.463E+1
-6.971E-2	6.125E+0	1.448E+1
-6.971E-2	6.164E+0	1.459E+1
-6.809E-2	6.089E+0	1.461E+1
-6.646E-2	6.128E+0	1.459E+1
-6.809E-2	6.222E+0	1.451E+1
-6.971E-2	6.167E+0	1.468E+1
-6.646E-2	6.095E+0	1.465E+1
-6.971E-2	6.128E+0	1.458E+1
-6.646E-2	6.141E+0	1.450E+1
-7.295E-2	6.154E+0	1.465E+1
-6.484E-2	6.086E+0	1.456E+1
-6.646E-2	6.186E+0	1.463E+1
-6.809E-2	6.131E+0	1.455E+1
-7.295E-2	6.125E+0	1.470E+1
-6.971E-2	6.095E+0	1.467E+1
-6.646E-2	6.008E+0	1.462E+1
-6.809E-2	6.092E+0	1.463E+1
-7.295E-2	6.115E+0	1.466E+1
-6.646E-2	6.287E+0	1.451E+1
-6.809E-2	6.134E+0	1.458E+1
-6.809E-2	6.125E+0	1.464E+1
-6.809E-2	6.138E+0	1.459E+1
-6.809E-2	6.121E+0	1.457E+1
-6.809E-2	6.089E+0	1.477E+1
-6.971E-2	6.144E+0	1.471E+1
-6.809E-2	6.196E+0	1.465E+1
-6.484E-2	6.170E+0	1.454E+1
-6.646E-2	6.258E+0	1.455E+1
-6.971E-2	6.102E+0	1.442E+1
-7.295E-2	6.177E+0	1.475E+1
-6.971E-2	6.118E+0	1.475E+1
-6.809E-2	6.128E+0	1.476E+1
-6.646E-2	6.177E+0	1.463E+1
-6.971E-2	6.134E+0	1.465E+1
-6.646E-2	6.138E+0	1.461E+1
-6.809E-2	6.066E+0	1.459E+1
-6.809E-2	6.141E+0	1.458E+1
-7.133E-2	6.144E+0	1.460E+1
-6.971E-2	6.134E+0	1.468E+1
-6.646E-2	6.128E+0	1.463E+1
-6.971E-2	6.212E+0	1.459E+1
-7.133E-2	6.092E+0	1.472E+1
-6.971E-2	6.157E+0	1.468E+1
-6.646E-2	6.196E+0	1.468E+1
-6.809E-2	6.138E+0	1.454E+1
-7.295E-2	6.001E+0	1.465E+1
-6.809E-2	6.193E+0	1.453E+1
-6.809E-2	6.115E+0	1.455E+1
-7.133E-2	6.209E+0	1.464E+1
-6.971E-2	6.225E+0	1.464E+1
-6.971E-2	6.128E+0	1.470E+1
-6.809E-2	6.118E+0	1.470E+1
-6.809E-2	6.170E+0	1.475E+1
-7.133E-2	6.154E+0	1.468E+1
-6.809E-2	6.105E+0	1.474E+1
-6.646E-2	6.160E+0	1.462E+1
-6.971E-2	6.115E+0	1.472E+1
-7.133E-2	6.147E+0	1.471E+1
-6.971E-2	6.057E+0	1.469E+1
-6.809E-2	6.209E+0	1.470E+1
-6.809E-2	6.076E+0	1.454E+1
-6.971E-2	6.147E+0	1.459E+1
-6.809E-2	6.125E+0	1.467E+1
-6.646E-2	6.212E+0	1.467E+1
-6.809E-2	6.102E+0	1.473E+1
-7.133E-2	6.066E+0	1.462E+1
-6.809E-2	6.079E+0	1.451E+1
-6.809E-2	6.241E+0	1.465E+1
-6.971E-2	6.219E+0	1.451E+1
-7.133E-2	6.108E+0	1.461E+1
-6.971E-2	6.082E+0	1.466E+1
-6.971E-2	6.196E+0	1.460E+1
-6.484E-2	6.099E+0	1.451E+1
-6.971E-2	6.160E+0	1.461E+1
-6.646E-2	6.183E+0	1.470E+1
-6.809E-2	6.138E+0	1.474E+1
-6.971E-2	6.089E+0	1.468E+1
-6.971E-2	6.134E+0	1.454E+1
-7.133E-2	6.079E+0	1.471E+1
-6.484E-2	6.089E+0	1.474E+1
-6.809E-2	6.044E+0	1.456E+1
-7.133E-2	6.125E+0	1.451E+1
-6.971E-2	6.144E+0	1.471E+1
-6.809E-2	6.228E+0	1.458E+1
-6.646E-2	6.241E+0	1.469E+1
-6.809E-2	6.092E+0	1.468E+1
-6.809E-2	6.177E+0	1.458E+1
-6.646E-2	6.157E+0	1.470E+1
-6.971E-2	6.086E+0	1.459E+1
-6.971E-2	6.131E+0	1.460E+1
-6.809E-2	6.079E+0	1.473E+1
-6.322E-2	6.125E+0	1.454E+1
-7.133E-2	6.112E+0	1.463E+1
-7.133E-2	6.121E+0	1.451E+1
-6.971E-2	6.183E+0	1.461E+1
-6.484E-2	6.138E+0	1.456E+1
-6.646E-2	6.212E+0	1.469E+1
-7.133E-2	6.034E+0	1.468E+1
-6.646E-2	6.069E+0	1.466E+1
-6.484E-2	6.131E+0	1.470E+1
-6.809E-2	6.144E+0	1.459E+1
-6.646E-2	6.177E+0	1.468E+1
-6.646E-2	6.121E+0	1.461E+1
-6.646E-2	6.186E+0	1.453E+1
-6.809E-2	6.199E+0	1.466E+1
-6.646E-2	6.079E+0	1.466E+1
-6.809E-2	6.147E+0	1.451E+1
-6.646E-2	6.105E+0	1.473E+1
-6.971E-2	6.099E+0	1.453E+1
-7.133E-2	6.254E+0	1.461E+1
-6.971E-2	6.121E+0	1.463E+1
-6.646E-2	6.180E+0	1.445E+1
-6.971E-2	6.144E+0	1.470E+1
-7.133E-2	6.151E+0	1.477E+1
-6.809E-2	6.057E+0	1.473E+1
-6.646E-2	6.144E+0	1.457E+1
-6.971E-2	6.125E+0	1.458E+1
-6.971E-2	6.151E+0	1.454E+1
-6.646E-2	6.102E+0	1.461E+1
-6.484E-2	6.073E+0	1.466E+1
-6.809E-2	6.082E+0	1.465E+1
-6.971E-2	6.115E+0	1.466E+1
-6.646E-2	6.089E+0	1.469E+1
-6.971E-2	6.193E+0	1.461E+1
-7.133E-2	6.105E+0	1.473E+1
-6.971E-2	6.063E+0	1.451E+1
-6.646E-2	6.079E+0	1.475E+1
-6.646E-2	6.063E+0	1.453E+1
-6.971E-2	6.079E+0	1.479E+1
-6.971E-2	6.086E+0	1.466E+1
-6.809E-2	6.131E+0	1.471E+1
-6.646E-2	6.186E+0	1.470E+1
-7.133E-2	6.157E+0	1.461E+1
-6.971E-2	6.134E+0	1.456E+1
-6.809E-2	6.105E+0	1.465E+1
-6.484E-2	6.147E+0	1.463E+1
-6.809E-2	6.131E+0	1.472E+1
-7.133E-2	6.112E+0	1.454E+1
-6.809E-2	6.121E+0	1.482E+1
-6.646E-2	6.183E+0	1.466E+1
-6.809E-2	6.044E+0	1.458E+1
-6.646E-2	6.170E+0	1.476E+1
-6.809E-2	6.073E+0	1.467E+1
-6.971E-2	6.173E+0	1.449E+1
-6.971E-2	6.128E+0	1.478E+1
-7.133E-2	6.128E+0	1.470E+1
-6.809E-2	6.141E+0	1.453E+1
-6.646E-2	6.173E+0	1.458E+1
-6.971E-2	6.219E+0	1.479E+1
-6.971E-2	6.206E+0	1.460E+1
-6.646E-2	6.112E+0	1.468E+1
-6.646E-2	6.089E+0	1.452E+1
-6.809E-2	6.040E+0	1.477E+1
-6.971E-2	6.228E+0	1.472E+1
-6.646E-2	6.147E+0	1.456E+1
-6.809E-2	6.079E+0	1.473E+1
-6.484E-2	6.066E+0	1.458E+1
-6.971E-2	6.089E+0	1.460E+1
-6.971E-2	6.086E+0	1.466E+1
-6.971E-2	6.125E+0	1.457E+1
-6.971E-2	6.151E+0	1.455E+1
-7.295E-2	6.092E+0	1.466E+1
-6.809E-2	6.134E+0	1.462E+1
-6.646E-2	6.069E+0	1.456E+1
-6.971E-2	6.125E+0	1.458E+1
-7.295E-2	6.160E+0	1.466E+1
-6.809E-2	6.232E+0	1.469E+1
-6.646E-2	6.060E+0	1.474E+1
-6.484E-2	6.076E+0	1.463E+1
-7.133E-2	6.014E+0	1.470E+1
-6.646E-2	6.099E+0	1.464E+1
-6.484E-2	6.144E+0	1.462E+1
-6.809E-2	6.063E+0	1.456E+1
-6.809E-2	6.066E+0	1.468E+1
-6.646E-2	6.121E+0	1.451E+1
-6.646E-2	6.082E+0	1.454E+1
-6.809E-2	6.121E+0	1.460E+1
-6.971E-2	6.206E+0	1.469E+1
-6.809E-2	6.248E+0	1.459E+1
-6.809E-2	6.164E+0	1.455E+1
-6.809E-2	6.108E+0	1.461E+1
-7.133E-2	6.170E+0	1.448E+1
-6.646E-2	6.138E+0	1.468E+1
-6.646E-2	6.082E+0	1.467E+1
-6.971E-2	6.303E+0	1.460E+1
-7.133E-2	6.141E+0	1.459E+1
-6.809E-2	6.050E+0	1.459E+1
-6.809E-2	6.164E+0	1.483E+1
-6.809E-2	6.089E+0	1.460E+1
-6.809E-2	6.235E+0	1.455E+1
-6.809E-2	6.092E+0	1.456E+1
-6.971E-2	6.128E+0	1.458E+1
-6.646E-2	6.069E+0	1.468E+1
-6.971E-2	6.206E+0	1.461E+1
-6.971E-2	6.170E+0	1.449E+1
-6.809E-2	6.134E+0	1.458E+1
-6.809E-2	6.047E+0	1.460E+1
-7.295E-2	6.102E+0	1.476E+1
-6.971E-2	6.057E+0	1.469E+1
-6.646E-2	6.206E+0	1.461E+1
-6.809E-2	6.167E+0	1.461E+1
-7.295E-2	6.131E+0	1.473E+1
-6.646E-2	6.105E+0	1.467E+1
-6.646E-2	6.118E+0	1.449E+1
-6.809E-2	6.125E+0	1.470E+1
-7.133E-2	6.183E+0	1.452E+1
-6.809E-2	6.105E+0	1.478E+1
-6.971E-2	6.170E+0	1.468E+1
-6.646E-2	6.125E+0	1.451E+1
-7.295E-2	6.076E+0	1.471E+1
-6.809E-2	6.128E+0	1.473E+1
-6.646E-2	6.177E+0	1.466E+1
-6.809E-2	6.131E+0	1.454E+1
-6.971E-2	6.147E+0	1.452E+1
-6.809E-2	6.190E+0	1.474E+1
-6.809E-2	6.138E+0	1.471E+1
-6.646E-2	6.222E+0	1.467E+1
-6.971E-2	6.160E+0	1.469E+1
-6.809E-2	6.170E+0	1.464E+1
-6.971E-2	6.121E+0	1.461E+1
-6.646E-2	6.138E+0	1.466E+1
-7.133E-2	6.086E+0	1.450E+1
-6.971E-2	6.121E+0	1.465E+1
-6.646E-2	6.079E+0	1.460E+1
-6.809E-2	6.206E+0	1.463E+1
-6.809E-2	6.222E+0	1.450E+1
-6.646E-2	6.082E+0	1.473E+1
-6.646E-2	6.138E+0	1.460E+1
-6.971E-2	6.082E+0	1.463E+1
-6.809E-2	6.066E+0	1.449E+1
-6.646E-2	6.144E+0	1.463E+1
-6.809E-2	6.057E+0	1.443E+1
-6.809E-2	6.131E+0	1.447E+1
-7.295E-2	6.089E+0	1.456E+1
-6.646E-2	5.995E+0	1.472E+1
-6.646E-2	6.199E+0	1.470E+1
-7.133E-2	6.066E+0	1.462E+1
-7.295E-2	6.138E+0	1.463E+1
-6.809E-2	6.086E+0	1.454E+1
-6.646E-2	6.196E+0	1.464E+1
-6.971E-2	6.173E+0	1.479E+1
-7.133E-2	6.180E+0	1.451E+1
-6.809E-2	6.027E+0	1.466E+1
-6.484E-2	6.138E+0	1.460E+1
-6.646E-2	6.144E+0	1.458E+1
-6.646E-2	6.134E+0	1.455E+1
-6.809E-2	6.228E+0	1.453E+1
-6.971E-2	6.121E+0	1.451E+1
-6.809E-2	6.128E+0	1.459E+1
-6.971E-2	6.164E+0	1.457E+1
-6.971E-2	6.086E+0	1.470E+1
-6.809E-2	6.115E+0	1.459E+1
-6.809E-2	6.108E+0	1.454E+1
-6.809E-2	6.222E+0	1.461E+1
-6.971E-2	6.202E+0	1.479E+1
-6.646E-2	6.151E+0	1.462E+1
-6.646E-2	6.092E+0	1.461E+1
-6.809E-2	6.138E+0	1.468E+1
-6.971E-2	6.219E+0	1.473E+1
-6.484E-2	6.274E+0	1.456E+1
-6.971E-2	6.115E+0	1.465E+1
-7.295E-2	6.164E+0	1.457E+1
-6.809E-2	6.173E+0	1.453E+1
-6.809E-2	6.099E+0	1.464E+1
-6.809E-2	6.092E+0	1.462E+1
-7.133E-2	6.170E+0	1.469E+1
-6.971E-2	6.151E+0	1.471E+1
-6.971E-2	6.073E+0	1.454E+1
-6.809E-2	6.125E+0	1.461E+1
-7.133E-2	6.095E+0	1.465E+1
-6.971E-2	6.154E+0	1.473E+1
-6.646E-2	6.131E+0	1.461E+1
-6.646E-2	6.173E+0	1.459E+1
-7.133E-2	6.076E+0	1.459E+1
-6.809E-2	6.180E+0	1.464E+1
-6.646E-2	6.160E+0	1.462E+1
-7.133E-2	6.095E+0	1.455E+1
-6.971E-2	6.199E+0	1.452E+1
-6.809E-2	6.073E+0	1.464E+1
-6.484E-2	6.115E+0	1.463E+1
-6.809E-2	6.131E+0	1.479E+1
-7.133E-2	6.170E+0	1.453E+1
-6.809E-2	6.209E+0	1.456E+1
-6.484E-2	6.147E+0	1.460E+1
-6.646E-2	6.193E+0	1.451E+1
-7.133E-2	6.125E+0	1.458E+1
-6.646E-2	6.073E+0	1.466E+1
-6.646E-2	6.186E+0	1.479E+1
-6.809E-2	6.144E+0	1.463E+1
-6.971E-2	6.066E+0	1.462E+1
-6.646E-2	6.151E+0	1.471E+1
-6.809E-2	6.177E+0	1.452E+1
-7.133E-2	6.125E+0	1.462E+1
-6.971E-2	6.073E+0	1.455E+1
-6.971E-2	6.212E+0	1.465E+1
-6.809E-2	6.167E+0	1.460E+1
-6.809E-2	6.193E+0	1.460E+1
-6.971E-2	6.151E+0	1.465E+1
-7.133E-2	6.125E+0	1.468E+1
-6.809E-2	6.125E+0	1.458E+1
-6.809E-2	6.108E+0	1.469E+1
-7.133E-2	6.196E+0	1.462E+1
-6.971E-2	6.151E+0	1.462E+1
-6.484E-2	6.206E+0	1.461E+1
-6.322E-2	6.164E+0	1.460E+1
-7.133E-2	6.092E+0	1.462E+1
-6.971E-2	6.144E+0	1.453E+1
-6.809E-2	6.121E+0	1.476E+1
-6.646E-2	6.121E+0	1.468E+1
-7.133E-2	6.271E+0	1.446E+1
-6.809E-2	6.092E+0	1.469E+1
-6.809E-2	6.115E+0	1.450E+1
-6.971E-2	6.115E+0	1.464E+1
-7.133E-2	6.095E+0	1.472E+1
-6.809E-2	6.147E+0	1.463E+1
-6.484E-2	6.060E+0	1.469E+1
-6.646E-2	6.082E+0	1.467E+1
-7.295E-2	6.144E+0	1.452E+1
-6.971E-2	6.121E+0	1.466E+1
-6.646E-2	6.121E+0	1.473E+1
-6.809E-2	6.118E+0	1.451E+1
-6.971E-2	6.073E+0	1.467E+1
-6.809E-2	6.151E+0	1.438E+1
-6.322E-2	6.073E+0	1.452E+1
-6.809E-2	6.115E+0	1.463E+1
-6.809E-2	6.141E+0	1.463E+1
-6.809E-2	6.235E+0	1.467E+1
-6.646E-2	6.193E+0	1.447E+1
-6.646E-2	6.212E+0	1.466E+1
-7.295E-2	6.118E+0	1.454E+1
-6.971E-2	6.183E+0	1.453E+1
-6.809E-2	6.105E+0	1.467E+1
-6.646E-2	6.076E+0	1.464E+1
-7.133E-2	6.128E+0	1.462E+1
-7.133E-2	6.144E+0	1.466E+1
-6.971E-2	6.125E+0	1.461E+1
-6.646E-2	6.118E+0	1.465E+1
-7.133E-2	6.082E+0	1.457E+1
-7.295E-2	6.196E+0	1.449E+1
-6.809E-2	5.979E+0	1.460E+1
-6.646E-2	6.047E+0	1.458E+1
-7.133E-2	6.138E+0	1.451E+1
-7.133E-2	6.141E+0	1.461E+1
-6.646E-2	6.076E+0	1.466E+1
-6.484E-2	6.050E+0	1.459E+1
-6.971E-2	6.138E+0	1.455E+1
-6.809E-2	6.118E+0	1.472E+1
-6.646E-2	6.073E+0	1.453E+1
-6.971E-2	6.047E+0	1.446E+1
-7.133E-2	6.105E+0	1.469E+1
-6.971E-2	6.115E+0	1.466E+1
-6.646E-2	6.092E+0	1.453E+1
-6.646E-2	6.121E+0	1.464E+1
-6.809E-2	6.031E+0	1.460E+1
-6.971E-2	6.128E+0	1.456E+1
-6.809E-2	6.115E+0	1.472E+1
-6.809E-2	6.215E+0	1.456E+1
-7.295E-2	6.112E+0	1.467E+1
-6.646E-2	6.144E+0	1.456E+1
-6.646E-2	6.186E+0	1.460E+1
-6.809E-2	6.014E+0	1.450E+1
-6.971E-2	6.086E+0	1.469E+1
-6.971E-2	6.186E+0	1.456E+1
-6.646E-2	6.112E+0	1.451E+1
-6.484E-2	6.212E+0	1.454E+1
-6.971E-2	6.141E+0	1.448E+1
-6.809E-2	6.069E+0	1.466E+1
-6.809E-2	6.040E+0	1.469E+1
-6.971E-2	6.219E+0	1.456E+1
-7.133E-2	6.108E+0	1.459E+1
-6.971E-2	6.248E+0	1.463E+1
-6.809E-2	6.125E+0	1.456E+1
-6.646E-2	6.121E+0	1.467E+1
-6.971E-2	6.082E+0	1.467E+1
-6.809E-2	6.202E+0	1.458E+1
-6.646E-2	6.193E+0	1.458E+1
-6.646E-2	6.089E+0	1.461E+1
-6.971E-2	6.118E+0	1.449E+1
-6.809E-2	6.063E+0	1.458E+1
-6.809E-2	6.144E+0	1.468E+1
-6.809E-2	6.160E+0	1.460E+1
-6.809E-2	6.183E+0	1.450E+1
-6.971E-2	6.079E+0	1.443E+1
-6.809E-2	6.024E+0	1.463E+1
-6.971E-2	6.089E+0	1.448E+1
-7.457E-2	6.108E+0	1.461E+1
-7.133E-2	6.196E+0	1.468E+1
-6.322E-2	6.173E+0	1.455E+1
-6.971E-2	6.164E+0	1.460E+1
-7.295E-2	6.082E+0	1.445E+1
-6.809E-2	6.037E+0	1.463E+1
-6.484E-2	6.105E+0	1.456E+1
-6.484E-2	6.144E+0	1.460E+1
-7.133E-2	6.089E+0	1.451E+1
-6.971E-2	6.186E+0	1.476E+1
-6.809E-2	6.118E+0	1.446E+1
-6.809E-2	6.138E+0	1.472E+1
-7.295E-2	6.102E+0	1.476E+1
-6.809E-2	6.186E+0	1.462E+1
-6.646E-2	6.089E+0	1.460E+1
-6.809E-2	6.199E+0	1.468E+1
-7.133E-2	6.245E+0	1.460E+1
-6.809E-2	6.160E+0	1.459E+1
-6.646E-2	6.134E+0	1.462E+1
-6.809E-2	6.044E+0	1.461E+1
-7.133E-2	6.173E+0	1.458E+1
-6.971E-2	6.154E+0	1.460E+1
-6.971E-2	6.066E+0	1.474E+1
-6.971E-2	6.141E+0	1.445E+1
-6.971E-2	6.115E+0	1.457E+1
-6.809E-2	6.144E+0	1.474E+1
-6.809E-2	6.128E+0	1.442E+1
-6.809E-2	6.144E+0	1.467E+1
-7.295E-2	6.147E+0	1.465E+1
-7.133E-2	6.014E+0	1.457E+1
-6.809E-2	6.118E+0	1.467E+1
-6.971E-2	6.082E+0	1.456E+1
-6.971E-2	6.196E+0	1.454E+1
-6.809E-2	6.027E+0	1.460E+1
-6.809E-2	6.086E+0	1.452E+1
-6.809E-2	6.141E+0	1.463E+1
-6.646E-2	6.112E+0	1.454E+1
-6.971E-2	6.157E+0	1.446E+1
-6.809E-2	6.177E+0	1.463E+1
-6.646E-2	6.115E+0	1.465E+1
-7.133E-2	6.112E+0	1.455E+1
-6.809E-2	6.063E+0	1.463E+1
-6.646E-2	6.079E+0	1.455E+1
-6.809E-2	6.177E+0	1.458E+1
-6.809E-2	6.099E+0	1.466E+1
-6.646E-2	6.199E+0	1.458E+1
-6.646E-2	6.212E+0	1.456E+1
-6.971E-2	6.154E+0	1.442E+1
-6.809E-2	6.086E+0	1.458E+1
-6.809E-2	5.995E+0	1.459E+1
-6.971E-2	6.141E+0	1.463E+1
-6.809E-2	6.190E+0	1.452E+1
-6.971E-2	6.086E+0	1.457E+1
-6.971E-2	6.095E+0	1.461E+1
-6.484E-2	6.164E+0	1.468E+1
-7.133E-2	6.160E+0	1.473E+1
-7.133E-2	6.092E+0	1.450E+1
-7.133E-2	6.092E+0	1.463E+1
-6.646E-2	6.089E+0	1.457E+1
-6.809E-2	6.138E+0	1.450E+1
-6.971E-2	6.131E+0	1.468E+1
-7.133E-2	6.112E+0	1.452E+1
-6.646E-2	6.125E+0	1.452E+1
-6.809E-2	6.034E+0	1.454E+1
-6.971E-2	6.047E+0	1.459E+1
-6.809E-2	6.164E+0	1.457E+1
-6.809E-2	6.108E+0	1.454E+1
-6.971E-2	6.160E+0	1.470E+1
-6.971E-2	6.157E+0	1.456E+1
-6.971E-2	6.147E+0	1.440E+1
-6.971E-2	6.108E+0	1.452E+1
-6.809E-2	6.118E+0	1.446E+1
-7.133E-2	6.118E+0	1.454E+1
-6.971E-2	6.086E+0	1.456E+1
-6.646E-2	6.079E+0	1.459E+1
-6.484E-2	6.105E+0	1.460E+1
-7.457E-2	6.164E+0	1.462E+1
-6.971E-2	6.141E+0	1.465E+1
-6.484E-2	6.095E+0	1.462E+1
-6.809E-2	6.001E+0	1.465E+1
-7.133E-2	6.209E+0	1.463E+1
-6.971E-2	6.196E+0	1.455E+1
-6.809E-2	6.060E+0	1.457E+1
-6.484E-2	6.105E+0	1.450E+1
-7.133E-2	5.995E+0	1.470E+1
-6.809E-2	6.076E+0	1.460E+1
-6.484E-2	6.105E+0	1.450E+1
-6.809E-2	6.254E+0	1.454E+1
-6.809E-2	6.151E+0	1.456E+1
-6.971E-2	6.202E+0	1.452E+1
-6.809E-2	6.128E+0	1.448E+1
-6.322E-2	6.021E+0	1.461E+1
-7.295E-2	6.151E+0	1.454E+1
-7.133E-2	6.099E+0	1.461E+1
-6.809E-2	6.170E+0	1.457E+1
-6.971E-2	6.063E+0	1.453E+1
-6.971E-2	6.215E+0	1.463E+1
-7.133E-2	6.047E+0	1.454E+1
-6.646E-2	6.138E+0	1.455E+1
-6.646E-2	6.095E+0	1.456E+1
-6.971E-2	6.112E+0	1.467E+1
-6.971E-2	6.102E+0	1.470E+1
-6.646E-2	6.222E+0	1.476E+1
-6.809E-2	6.134E+0	1.466E+1
-6.971E-2	6.014E+0	1.454E+1
-7.133E-2	6.147E+0	1.462E+1
-6.484E-2	6.151E+0	1.457E+1
-6.971E-2	6.151E+0	1.454E+1
-6.809E-2	6.057E+0	1.450E+1
-6.971E-2	6.115E+0	1.458E+1
-6.971E-2	6.044E+0	1.460E+1
-6.971E-2	6.099E+0	1.463E+1
-6.971E-2	6.092E+0	1.443E+1
-6.646E-2	6.076E+0	1.463E+1
-6.646E-2	6.001E+0	1.457E+1
-6.809E-2	6.121E+0	1.454E+1
-7.295E-2	6.251E+0	1.457E+1
-6.809E-2	6.147E+0	1.455E+1
-6.809E-2	6.092E+0	1.452E+1
-6.646E-2	6.069E+0	1.461E+1
-6.971E-2	6.105E+0	1.459E+1
-6.971E-2	6.183E+0	1.467E+1
-6.971E-2	6.138E+0	1.462E+1
-6.971E-2	6.057E+0	1.452E+1
-7.133E-2	6.079E+0	1.459E+1
-6.809E-2	6.209E+0	1.465E+1
-6.646E-2	6.082E+0	1.452E+1
-6.160E-2	6.099E+0	1.455E+1
-7.133E-2	6.099E+0	1.467E+1
-7.133E-2	6.222E+0	1.461E+1
-6.646E-2	6.138E+0	1.458E+1
-6.646E-2	6.063E+0	1.461E+1
-7.133E-2	6.037E+0	1.455E+1
-7.133E-2	6.173E+0	1.481E+1
-6.322E-2	6.219E+0	1.464E+1
-6.484E-2	6.050E+0	1.466E+1
-6.971E-2	6.089E+0	1.453E+1
-6.971E-2	5.985E+0	1.441E+1
-6.646E-2	6.112E+0	1.459E+1
-6.971E-2	6.095E+0	1.460E+1
-7.133E-2	6.141E+0	1.465E+1
-6.646E-2	6.079E+0	1.455E+1
-6.646E-2	6.073E+0	1.456E+1
-6.322E-2	6.108E+0	1.446E+1
-7.133E-2	6.151E+0	1.461E+1
-6.971E-2	6.073E+0	1.460E+1
-6.809E-2	6.151E+0	1.448E+1
-6.809E-2	6.164E+0	1.458E+1
-7.295E-2	6.118E+0	1.458E+1
-6.646E-2	6.063E+0	1.467E+1
-6.484E-2	6.196E+0	1.462E+1
-6.971E-2	6.128E+0	1.455E+1
-6.809E-2	6.031E+0	1.453E+1
-6.809E-2	6.057E+0	1.469E+1
-6.646E-2	6.160E+0	1.457E+1
-6.971E-2	6.092E+0	1.454E+1
-6.971E-2	5.982E+0	1.455E+1
-6.971E-2	6.177E+0	1.456E+1
-7.133E-2	6.151E+0	1.456E+1
-6.646E-2	6.196E+0	1.452E+1
-6.971E-2	6.105E+0	1.452E+1
-6.809E-2	6.086E+0	1.442E+1
-6.971E-2	6.040E+0	1.472E+1
-7.133E-2	6.118E+0	1.456E+1
-7.133E-2	6.095E+0	1.458E+1
-6.971E-2	6.108E+0	1.450E+1
-6.646E-2	6.099E+0	1.455E+1
-6.646E-2	6.079E+0	1.453E+1
-7.133E-2	6.164E+0	1.457E+1
-6.809E-2	6.115E+0	1.458E+1
-6.809E-2	6.092E+0	1.452E+1
-6.809E-2	6.147E+0	1.458E+1
-7.133E-2	6.086E+0	1.455E+1
-6.971E-2	6.138E+0	1.469E+1
-6.809E-2	6.144E+0	1.468E+1
-6.484E-2	6.128E+0	1.459E+1
-6.809E-2	6.125E+0	1.460E+1
-6.809E-2	6.125E+0	1.449E+1
-6.809E-2	6.209E+0	1.469E+1
-6.809E-2	6.082E+0	1.459E+1
-7.133E-2	6.118E+0	1.469E+1
-6.809E-2	6.147E+0	1.463E+1
-6.646E-2	6.131E+0	1.445E+1
-6.646E-2	6.086E+0	1.457E+1
-6.971E-2	6.079E+0	1.471E+1
-6.971E-2	6.079E+0	1.453E+1
-6.646E-2	6.154E+0	1.450E+1
-6.484E-2	6.063E+0	1.452E+1
-6.809E-2	6.128E+0	1.456E+1
-6.971E-2	6.095E+0	1.462E+1
-6.322E-2	6.183E+0	1.470E+1
-6.484E-2	6.076E+0	1.460E+1
-6.971E-2	6.095E+0	1.461E+1
-7.133E-2	6.164E+0	1.469E+1
-6.971E-2	6.099E+0	1.455E+1
-6.646E-2	6.190E+0	1.455E+1
-6.646E-2	6.118E+0	1.457E+1
-7.295E-2	6.089E+0	1.458E+1
-6.809E-2	6.108E+0	1.450E+1
-6.809E-2	6.128E+0	1.469E+1
-6.971E-2	6.099E+0	1.458E+1
-7.133E-2	6.073E+0	1.469E+1
-6.484E-2	6.173E+0	1.443E+1
-6.646E-2	6.089E+0	1.458E+1
-6.971E-2	6.177E+0	1.465E+1
-6.971E-2	6.118E+0	1.462E+1
-6.646E-2	6.099E+0	1.446E+1
-6.971E-2	6.060E+0	1.459E+1
-6.971E-2	6.102E+0	1.468E+1
-6.971E-2	6.235E+0	1.450E+1
-6.646E-2	6.160E+0	1.470E+1
-6.971E-2	6.079E+0	1.465E+1
-6.971E-2	6.151E+0	1.449E+1
-6.971E-2	6.079E+0	1.468E+1
-6.646E-2	6.225E+0	1.455E+1
-6.646E-2	6.131E+0	1.458E+1
-7.133E-2	6.069E+0	1.458E+1
-7.133E-2	6.141E+0	1.463E+1
-6.809E-2	6.164E+0	1.483E+1
-6.809E-2	6.173E+0	1.453E+1
-7.133E-2	6.079E+0	1.455E+1
-6.971E-2	6.125E+0	1.455E+1
-6.809E-2	6.102E+0	1.464E+1
-6.646E-2	6.141E+0	1.454E+1
-6.971E-2	6.121E+0	1.464E+1
-6.971E-2	6.144E+0	1.454E+1
-6.809E-2	6.125E+0	1.472E+1
-6.809E-2	6.037E+0	1.458E+1
-6.971E-2	6.141E+0	1.470E+1
-7.133E-2	6.121E+0	1.455E+1
-6.809E-2	6.164E+0	1.447E+1
-6.809E-2	6.108E+0	1.458E+1
-7.133E-2	6.099E+0	1.452E+1
-7.133E-2	6.151E+0	1.451E+1
-6.484E-2	6.047E+0	1.456E+1
-6.646E-2	6.238E+0	1.451E+1
-6.971E-2	6.014E+0	1.458E+1
-7.133E-2	6.118E+0	1.472E+1
-6.646E-2	6.008E+0	1.466E+1
-6.646E-2	6.057E+0	1.437E+1
-6.971E-2	6.157E+0	1.455E+1
-6.971E-2	6.164E+0	1.452E+1
-6.809E-2	6.134E+0	1.445E+1
-6.809E-2	6.076E+0	1.456E+1
-6.809E-2	6.057E+0	1.455E+1
-6.809E-2	6.105E+0	1.453E+1
-6.646E-2	6.073E+0	1.458E+1
-6.809E-2	6.254E+0	1.453E+1
-6.971E-2	6.141E+0	1.453E+1
-7.133E-2	6.170E+0	1.468E+1
-6.646E-2	6.040E+0	1.460E+1
-6.809E-2	6.037E+0	1.457E+1
-7.133E-2	6.108E+0	1.468E+1
-7.133E-2	6.138E+0	1.457E+1
-6.809E-2	6.170E+0	1.458E+1
-6.971E-2	6.105E+0	1.457E+1
-6.809E-2	6.190E+0	1.445E+1
-6.809E-2	6.144E+0	1.448E+1
-6.646E-2	6.160E+0	1.464E+1
-6.646E-2	6.089E+0	1.472E+1
-6.971E-2	6.138E+0	1.469E+1
-6.971E-2	6.092E+0	1.450E+1
-6.484E-2	6.190E+0	1.465E+1
-6.646E-2	6.102E+0	1.458E+1
-6.971E-2	6.076E+0	1.468E+1
-6.971E-2	6.118E+0	1.468E+1
-6.971E-2	6.173E+0	1.449E+1
-6.971E-2	6.180E+0	1.458E+1
-6.809E-2	6.147E+0	1.450E+1
-6.809E-2	6.212E+0	1.448E+1
-6.484E-2	6.134E+0	1.466E+1
-6.646E-2	6.147E+0	1.450E+1
-6.971E-2	6.089E+0	1.454E+1
-7.133E-2	6.105E+0	1.442E+1
-6.646E-2	6.102E+0	1.433E+1
-6.484E-2	6.115E+0	1.465E+1
-6.971E-2	6.177E+0	1.451E+1
-6.971E-2	6.053E+0	1.445E+1
-6.646E-2	6.151E+0	1.466E+1
-6.809E-2	6.138E+0	1.451E+1
-7.133E-2	6.115E+0	1.454E+1
-6.809E-2	6.024E+0	1.457E+1
-6.809E-2	6.092E+0	1.461E+1
-6.646E-2	6.131E+0	1.470E+1
-7.133E-2	6.144E+0	1.458E+1
-7.133E-2	6.154E+0	1.451E+1
-6.646E-2	6.112E+0	1.453E+1
-6.809E-2	6.031E+0	1.453E+1
-6.971E-2	6.160E+0	1.460E+1
-6.971E-2	6.193E+0	1.456E+1
-6.484E-2	6.118E+0	1.465E+1
-6.809E-2	6.144E+0	1.456E+1
-7.133E-2	6.177E+0	1.457E+1
-7.133E-2	6.115E+0	1.454E+1
-6.646E-2	6.154E+0	1.460E+1
-6.809E-2	6.128E+0	1.461E+1
-7.295E-2	6.121E+0	1.468E+1
-7.133E-2	6.173E+0	1.461E+1
-6.809E-2	6.219E+0	1.458E+1
-6.809E-2	6.196E+0	1.456E+1
-7.133E-2	6.154E+0	1.475E+1
-6.809E-2	6.131E+0	1.472E+1
-6.809E-2	6.082E+0	1.459E+1
-6.646E-2	6.134E+0	1.457E+1
-6.971E-2	6.018E+0	1.442E+1
-7.133E-2	6.079E+0	1.466E+1
-6.971E-2	6.209E+0	1.452E+1
-6.484E-2	6.138E+0	1.455E+1
-6.971E-2	6.069E+0	1.475E+1
-6.971E-2	6.112E+0	1.446E+1
-6.646E-2	6.128E+0	1.448E+1
-6.971E-2	6.063E+0	1.464E+1
-7.133E-2	6.232E+0	1.445E+1
-6.971E-2	5.998E+0	1.447E+1
-6.646E-2	6.073E+0	1.446E+1
-6.809E-2	6.112E+0	1.463E+1
-6.971E-2	6.160E+0	1.449E+1
-6.809E-2	6.193E+0	1.469E+1
-6.646E-2	6.050E+0	1.464E+1
-6.646E-2	6.167E+0	1.456E+1
-7.133E-2	6.154E+0	1.450E+1
-6.971E-2	6.160E+0	1.474E+1
-6.484E-2	6.089E+0	1.474E+1
-6.646E-2	6.173E+0	1.464E+1
-7.133E-2	6.128E+0	1.457E+1
-6.971E-2	6.186E+0	1.469E+1
-6.971E-2	6.066E+0	1.458E+1
-6.646E-2	6.073E+0	1.464E+1
-6.809E-2	5.995E+0	1.460E+1
-6.971E-2	6.044E+0	1.468E+1
-6.646E-2	6.125E+0	1.455E+1
-6.646E-2	6.193E+0	1.445E+1
-6.971E-2	6.112E+0	1.449E+1
-7.295E-2	6.102E+0	1.457E+1
-6.646E-2	6.102E+0	1.447E+1
-6.809E-2	6.160E+0	1.457E+1
-6.809E-2	6.131E+0	1.463E+1
-7.133E-2	6.167E+0	1.459E+1
-6.809E-2	6.086E+0	1.448E+1
-6.809E-2	6.092E+0	1.455E+1
-6.809E-2	6.112E+0	1.464E+1
-6.971E-2	6.134E+0	1.463E+1
-6.809E-2	6.141E+0	1.472E+1
-6.809E-2	6.128E+0	1.452E+1
-6.809E-2	6.160E+0	1.434E+1
-7.133E-2	6.121E+0	1.467E+1
-6.809E-2	6.118E+0	1.450E+1
-6.809E-2	6.069E+0	1.444E+1
-6.809E-2	6.105E+0	1.449E+1
-6.646E-2	6.121E+0	1.456E+1
-6.484E-2	6.069E+0	1.454E+1
-6.646E-2	6.167E+0	1.460E+1
-6.971E-2	6.157E+0	1.445E+1
-6.971E-2	6.102E+0	1.441E+1
-6.646E-2	6.076E+0	1.457E+1
-6.646E-2	6.193E+0	1.443E+1
-7.133E-2	6.053E+0	1.448E+1
-7.133E-2	6.092E+0	1.451E+1
-6.809E-2	6.134E+0	1.454E+1
-6.646E-2	6.069E+0	1.468E+1
-6.971E-2	6.076E+0	1.443E+1
-7.133E-2	6.177E+0	1.454E+1
-6.809E-2	6.131E+0	1.449E+1
-6.484E-2	6.060E+0	1.464E+1
-7.133E-2	6.128E+0	1.446E+1
-7.133E-2	6.160E+0	1.465E+1
-6.971E-2	6.190E+0	1.454E+1
-6.646E-2	6.141E+0	1.442E+1
-6.971E-2	6.018E+0	1.440E+1
-6.646E-2	6.125E+0	1.460E+1
-6.809E-2	6.128E+0	1.441E+1
-7.133E-2	6.264E+0	1.467E+1
-7.133E-2	6.186E+0	1.451E+1
-6.971E-2	6.076E+0	1.457E+1
-6.646E-2	6.066E+0	1.449E+1
-6.809E-2	6.079E+0	1.458E+1
-7.133E-2	6.086E+0	1.455E+1
-7.133E-2	6.031E+0	1.446E+1
-6.484E-2	6.079E+0	1.459E+1
-6.809E-2	6.118E+0	1.463E+1
-6.646E-2	6.235E+0	1.455E+1
-6.971E-2	6.134E+0	1.453E+1
-6.646E-2	6.063E+0	1.441E+1
-6.646E-2	6.060E+0	1.450E+1
-7.133E-2	6.147E+0	1.460E+1
-6.971E-2	6.066E+0	1.464E+1
-6.646E-2	6.170E+0	1.471E+1
-6.809E-2	6.202E+0	1.446E+1
-7.133E-2	6.076E+0	1.443E+1
-7.133E-2	6.141E+0	1.452E+1
-6.809E-2	6.258E+0	1.465E+1
-6.646E-2	6.095E+0	1.456E+1
-6.809E-2	6.079E+0	1.464E+1
-7.133E-2	6.063E+0	1.463E+1
-6.646E-2	6.154E+0	1.442E+1
-6.809E-2	6.125E+0	1.448E+1
-6.971E-2	6.144E+0	1.462E+1
-6.809E-2	6.121E+0	1.462E+1
-6.484E-2	6.138E+0	1.464E+1
-6.809E-2	6.076E+0	1.449E+1
-6.971E-2	6.099E+0	1.448E+1
-7.295E-2	6.147E+0	1.469E+1
-7.133E-2	6.209E+0	1.443E+1
-6.809E-2	6.131E+0	1.459E+1
-6.809E-2	6.066E+0	1.476E+1
-6.971E-2	6.141E+0	1.453E+1
-6.484E-2	6.082E+0	1.440E+1
-6.646E-2	6.034E+0	1.470E+1
-6.971E-2	6.089E+0	1.453E+1
-7.133E-2	6.157E+0	1.447E+1
-6.646E-2	6.232E+0	1.454E+1
-6.809E-2	6.037E+0	1.461E+1
-6.971E-2	6.118E+0	1.456E+1
-6.809E-2	6.066E+0	1.452E+1
-6.809E-2	6.063E+0	1.463E+1
-6.809E-2	6.057E+0	1.470E+1
-6.971E-2	6.173E+0	1.453E+1
-6.646E-2	6.108E+0	1.459E+1
-6.646E-2	6.066E+0	1.446E+1
-6.646E-2	6.105E+0	1.465E+1
-6.971E-2	6.095E+0	1.455E+1
-6.971E-2	6.053E+0	1.447E+1
-6.646E-2	6.167E+0	1.461E+1
-6.646E-2	6.118E+0	1.434E+1
-6.809E-2	6.138E+0	1.458E+1
-6.809E-2	6.138E+0	1.457E+1
-6.809E-2	6.147E+0	1.451E+1
-6.809E-2	6.086E+0	1.464E+1
-6.971E-2	6.086E+0	1.448E+1
-7.295E-2	6.060E+0	1.468E+1
-6.809E-2	6.134E+0	1.452E+1
-6.646E-2	6.053E+0	1.453E+1
-6.971E-2	6.079E+0	1.461E+1
-7.295E-2	6.170E+0	1.465E+1
-6.484E-2	6.151E+0	1.454E+1
-6.809E-2	6.141E+0	1.461E+1
-6.809E-2	6.128E+0	1.450E+1
-6.971E-2	6.063E+0	1.443E+1
-6.809E-2	6.105E+0	1.458E+1
-6.809E-2	6.099E+0	1.457E+1
-7.133E-2	6.128E+0	1.461E+1
-7.295E-2	6.147E+0	1.459E+1
-6.809E-2	6.082E+0	1.454E+1
-6.646E-2	6.141E+0	1.458E+1
-6.809E-2	6.131E+0	1.454E+1
-6.971E-2	6.115E+0	1.456E+1
-6.971E-2	6.092E+0	1.458E+1
-6.646E-2	6.206E+0	1.466E+1
-6.809E-2	6.170E+0	1.458E+1
-6.971E-2	6.118E+0	1.465E+1
-6.971E-2	6.105E+0	1.454E+1
-6.809E-2	6.063E+0	1.442E+1
-7.133E-2	6.157E+0	1.451E+1
-7.133E-2	6.102E+0	1.466E+1
-6.646E-2	6.115E+0	1.456E+1
-6.809E-2	6.125E+0	1.461E+1
-6.971E-2	6.164E+0	1.461E+1
-7.133E-2	6.209E+0	1.455E+1
-6.971E-2	6.073E+0	1.461E+1
-6.809E-2	6.082E+0	1.445E+1
-6.971E-2	6.089E+0	1.456E+1
-7.295E-2	6.060E+0	1.458E+1
-6.971E-2	6.144E+0	1.447E+1
-6.646E-2	6.157E+0	1.453E+1
-6.971E-2	6.121E+0	1.474E+1
-6.809E-2	6.115E+0	1.460E+1
-6.809E-2	5.985E+0	1.456E+1
-6.809E-2	6.199E+0	1.459E+1
-7.133E-2	6.102E+0	1.454E+1
-6.971E-2	6.125E+0	1.449E+1
-6.646E-2	6.079E+0	1.462E+1
-6.646E-2	6.134E+0	1.452E+1
-6.971E-2	6.170E+0	1.446E+1
-6.971E-2	6.050E+0	1.458E+1
-6.809E-2	6.073E+0	1.453E+1
-6.646E-2	6.118E+0	1.442E+1
-6.809E-2	6.024E+0	1.446E+1
-6.809E-2	6.154E+0	1.455E+1
-6.809E-2	6.121E+0	1.458E+1
-6.484E-2	6.092E+0	1.461E+1
-7.133E-2	6.151E+0	1.465E+1
-6.809E-2	6.047E+0	1.453E+1
-6.809E-2	6.134E+0	1.453E+1
-6.646E-2	6.131E+0	1.435E+1
-6.971E-2	6.225E+0	1.456E+1
-6.971E-2	6.128E+0	1.449E+1
-6.484E-2	6.164E+0	1.463E+1
-6.646E-2	6.073E+0	1.462E+1
-6.971E-2	6.079E+0	1.440E+1
-6.971E-2	6.092E+0	1.446E+1
-6.484E-2	6.037E+0	1.451E+1
-6.646E-2	6.099E+0	1.449E+1
-6.971E-2	6.018E+0	1.456E+1
-7.133E-2	6.069E+0	1.470E+1
-6.809E-2	6.092E+0	1.455E+1
-6.809E-2	6.131E+0	1.449E+1
-7.133E-2	6.095E+0	1.443E+1
-7.133E-2	6.245E+0	1.456E+1
-6.809E-2	6.118E+0	1.446E+1
-6.646E-2	6.076E+0	1.458E+1
-7.133E-2	6.089E+0	1.461E+1
-6.971E-2	6.082E+0	1.456E+1
-6.809E-2	6.212E+0	1.453E+1
-6.646E-2	6.050E+0	1.458E+1
-6.809E-2	6.089E+0	1.448E+1
-6.971E-2	6.095E+0	1.451E+1
-6.809E-2	6.151E+0	1.457E+1
-6.971E-2	6.121E+0	1.457E+1
-6.809E-2	6.164E+0	1.441E+1
-6.971E-2	6.069E+0	1.461E+1
-6.809E-2	6.202E+0	1.441E+1
-6.809E-2	6.177E+0	1.451E+1
-6.809E-2	6.138E+0	1.455E+1
-7.133E-2	6.128E+0	1.455E+1
-6.646E-2	6.115E+0	1.463E+1
-6.646E-2	6.034E+0	1.451E+1
-6.809E-2	6.066E+0	1.452E+1
-6.971E-2	6.190E+0	1.442E+1
-6.646E-2	6.095E+0	1.459E+1
-6.484E-2	6.092E+0	1.458E+1
-6.971E-2	6.118E+0	1.459E+1
-6.971E-2	6.053E+0	1.442E+1
-6.484E-2	6.095E+0	1.471E+1
-6.646E-2	6.199E+0	1.447E+1
-6.809E-2	6.102E+0	1.473E+1
-6.809E-2	6.157E+0	1.460E+1
-6.646E-2	6.141E+0	1.469E+1
-6.646E-2	6.069E+0	1.460E+1
-6.809E-2	6.092E+0	1.452E+1
-6.809E-2	6.050E+0	1.445E+1
-6.809E-2	6.196E+0	1.456E+1
-6.646E-2	6.086E+0	1.453E+1
-6.809E-2	6.164E+0	1.453E+1
-7.133E-2	6.125E+0	1.446E+1
-6.809E-2	6.102E+0	1.454E+1
-6.971E-2	6.060E+0	1.455E+1
-6.971E-2	6.073E+0	1.466E+1
-7.133E-2	6.112E+0	1.433E+1
-6.646E-2	6.154E+0	1.454E+1
-6.646E-2	6.112E+0	1.455E+1
-6.809E-2	6.066E+0	1.456E+1
-7.133E-2	6.066E+0	1.461E+1
-6.646E-2	6.193E+0	1.439E+1
-6.646E-2	6.138E+0	1.448E+1
-6.971E-2	6.115E+0	1.456E+1
-6.971E-2	6.105E+0	1.447E+1
-6.809E-2	6.170E+0	1.460E+1
-6.646E-2	6.157E+0	1.457E+1
-6.971E-2	6.180E+0	1.450E+1
-7.133E-2	6.063E+0	1.444E+1
-6.646E-2	6.199E+0	1.455E+1
-6.646E-2	6.082E+0	1.444E+1
-7.133E-2	6.157E+0	1.441E+1
-7.133E-2	6.131E+0	1.451E+1
-6.971E-2	6.053E+0	1.452E+1
-6.809E-2	6.232E+0	1.447E+1
-6.809E-2	6.092E+0	1.460E+1
-6.971E-2	6.024E+0	1.446E+1
-6.646E-2	5.998E+0	1.450E+1
-6.971E-2	6.069E+0	1.455E+1
-6.971E-2	6.099E+0	1.462E+1
-7.133E-2	6.050E+0	1.468E+1
-6.484E-2	6.141E+0	1.456E+1
-6.809E-2	6.173E+0	1.461E+1
-6.809E-2	6.115E+0	1.445E+1
-7.133E-2	6.215E+0	1.458E+1
-6.809E-2	6.267E+0	1.449E+1
-6.809E-2	6.082E+0	1.454E+1
-7.295E-2	6.089E+0	1.461E+1
-6.971E-2	6.131E+0	1.463E+1
-6.484E-2	6.108E+0	1.452E+1
-6.971E-2	6.138E+0	1.455E+1
-6.971E-2	6.267E+0	1.449E+1
-6.971E-2	6.095E+0	1.450E+1
-6.646E-2	6.108E+0	1.449E+1
-6.809E-2	6.245E+0	1.449E+1
-6.809E-2	6.183E+0	1.455E+1
-7.133E-2	6.112E+0	1.451E+1
-6.646E-2	6.141E+0	1.446E+1
-6.971E-2	6.209E+0	1.454E+1
-6.971E-2	6.053E+0	1.460E+1
-6.809E-2	6.092E+0	1.455E+1
-6.809E-2	6.134E+0	1.454E+1
-6.809E-2	6.157E+0	1.443E+1
-7.133E-2	6.151E+0	1.464E+1
-6.646E-2	6.108E+0	1.443E+1
-6.809E-2	6.141E+0	1.454E+1
-6.809E-2	6.053E+0	1.460E+1
-6.646E-2	6.076E+0	1.455E+1
-6.971E-2	6.225E+0	1.462E+1
-6.646E-2	6.044E+0	1.455E+1
-6.646E-2	6.186E+0	1.441E+1
-6.971E-2	6.073E+0	1.442E+1
-7.133E-2	6.190E+0	1.459E+1
-6.646E-2	6.079E+0	1.456E+1
-6.484E-2	6.112E+0	1.467E+1
-6.971E-2	6.092E+0	1.471E+1
-7.133E-2	6.034E+0	1.456E+1
-6.809E-2	6.141E+0	1.469E+1
-6.322E-2	6.147E+0	1.457E+1
-6.971E-2	6.154E+0	1.457E+1
-7.133E-2	6.105E+0	1.458E+1
-6.484E-2	6.134E+0	1.453E+1
-6.646E-2	6.112E+0	1.457E+1
-6.809E-2	6.151E+0	1.447E+1
-6.971E-2	6.157E+0	1.450E+1
-6.646E-2	6.115E+0	1.447E+1
-6.646E-2	6.089E+0	1.455E+1
-6.971E-2	6.011E+0	1.460E+1
-7.133E-2	6.177E+0	1.456E+1
-6.809E-2	6.215E+0	1.456E+1
-6.646E-2	6.024E+0	1.454E+1
-6.809E-2	6.141E+0	1.453E+1
-6.971E-2	6.118E+0	1.461E+1
-7.133E-2	6.095E+0	1.444E+1
-6.646E-2	6.060E+0	1.461E+1
-6.809E-2	6.118E+0	1.462E+1
-7.133E-2	6.099E+0	1.457E+1
-6.646E-2	6.154E+0	1.446E+1
-6.809E-2	6.138E+0	1.465E+1
-6.971E-2	6.141E+0	1.445E+1
-7.295E-2	6.057E+0	1.467E+1
-6.646E-2	6.095E+0	1.456E+1
-6.484E-2	6.232E+0	1.460E+1
-6.971E-2	6.121E+0	1.467E+1
-6.971E-2	6.079E+0	1.454E+1
-6.809E-2	6.099E+0	1.439E+1
-6.646E-2	6.131E+0	1.434E+1
-6.646E-2	6.102E+0	1.446E+1
-6.809E-2	6.066E+0	1.464E+1
-6.646E-2	6.063E+0	1.468E+1
-6.809E-2	6.193E+0	1.460E+1
-6.971E-2	6.118E+0	1.447E+1
-6.971E-2	6.034E+0	1.459E+1
-6.809E-2	6.105E+0	1.456E+1
-6.971E-2	6.180E+0	1.470E+1
-7.133E-2	6.082E+0	1.437E+1
-6.809E-2	6.112E+0	1.463E+1
-6.809E-2	6.057E+0	1.461E+1
-6.646E-2	6.121E+0	1.454E+1
-6.971E-2	6.102E+0	1.456E+1
-6.809E-2	6.099E+0	1.457E+1
-6.809E-2	6.121E+0	1.457E+1
-6.646E-2	6.040E+0	1.454E+1
-7.133E-2	6.115E+0	1.452E+1
-6.971E-2	6.167E+0	1.458E+1
-6.646E-2	6.057E+0	1.450E+1
-6.809E-2	6.160E+0	1.457E+1
-6.971E-2	6.112E+0	1.454E+1
-6.809E-2	6.144E+0	1.463E+1
-6.971E-2	6.118E+0	1.458E+1
-6.484E-2	6.014E+0	1.470E+1
-7.133E-2	6.073E+0	1.457E+1
-6.971E-2	6.027E+0	1.450E+1
-6.646E-2	6.073E+0	1.463E+1
-6.809E-2	6.108E+0	1.456E+1
-6.809E-2	6.167E+0	1.450E+1
-7.133E-2	6.193E+0	1.466E+1
-6.646E-2	6.095E+0	1.447E+1
-6.646E-2	6.125E+0	1.449E+1
-6.971E-2	6.147E+0	1.453E+1
-7.133E-2	6.167E+0	1.455E+1
-6.646E-2	6.173E+0	1.468E+1
-6.809E-2	6.190E+0	1.452E+1
-6.971E-2	6.112E+0	1.447E+1
-6.971E-2	6.105E+0	1.459E+1
-6.809E-2	6.202E+0	1.447E+1
-6.809E-2	6.131E+0	1.443E+1
-7.133E-2	6.079E+0	1.460E+1
-6.971E-2	6.209E+0	1.463E+1
-6.646E-2	6.144E+0	1.454E+1
-6.971E-2	6.147E+0	1.457E+1
-7.295E-2	6.115E+0	1.459E+1
-6.971E-2	6.060E+0	1.453E+1
-6.809E-2	6.050E+0	1.462E+1
-6.809E-2	6.131E+0	1.449E+1
-6.809E-2	6.173E+0	1.453E+1
-6.809E-2	6.164E+0	1.447E+1
-6.484E-2	6.095E+0	1.452E+1
-6.809E-2	6.050E+0	1.461E+1
-7.133E-2	6.108E+0	1.461E+1
-6.809E-2	6.099E+0	1.451E+1
-6.646E-2	6.076E+0	1.467E+1
-6.971E-2	6.024E+0	1.450E+1
-7.133E-2	6.118E+0	1.485E+1
-7.133E-2	6.037E+0	1.459E+1
-6.809E-2	6.157E+0	1.469E+1
-6.646E-2	6.170E+0	1.434E+1
-6.809E-2	6.092E+0	1.447E+1
-6.809E-2	6.063E+0	1.451E+1
-6.809E-2	6.105E+0	1.450E+1
-6.971E-2	6.118E+0	1.467E+1
-6.971E-2	6.160E+0	1.458E+1
-7.133E-2	6.108E+0	1.453E+1
-6.809E-2	6.089E+0	1.461E+1
-6.809E-2	6.212E+0	1.454E+1
-6.971E-2	6.076E+0	1.458E+1
-7.133E-2	6.060E+0	1.456E+1
-6.809E-2	6.099E+0	1.455E+1
-6.809E-2	6.125E+0	1.467E+1
-6.971E-2	6.073E+0	1.463E+1
-6.971E-2	6.053E+0	1.450E+1
-6.809E-2	6.225E+0	1.455E+1
-6.646E-2	6.209E+0	1.458E+1
-6.646E-2	6.021E+0	1.454E+1
-6.809E-2	6.115E+0	1.470E+1
-6.646E-2	6.044E+0	1.453E+1
-6.971E-2	6.073E+0	1.453E+1
-6.809E-2	6.073E+0	1.458E+1
-7.133E-2	6.118E+0	1.450E+1
-6.646E-2	6.115E+0	1.436E+1
-6.809E-2	6.131E+0	1.452E+1
-6.809E-2	6.144E+0	1.445E+1
-6.971E-2	6.138E+0	1.455E+1
-6.971E-2	6.167E+0	1.461E+1
-6.809E-2	6.261E+0	1.462E+1
-6.971E-2	6.105E+0	1.456E+1
-6.971E-2	6.202E+0	1.460E+1
-6.646E-2	6.222E+0	1.469E+1
-6.646E-2	6.099E+0	1.461E+1
-6.971E-2	6.089E+0	1.452E+1
-6.971E-2	6.151E+0	1.464E+1
-6.646E-2	6.225E+0	1.448E+1
-6.809E-2	6.040E+0	1.449E+1
-7.133E-2	6.115E+0	1.452E+1
-6.971E-2	6.147E+0	1.458E+1
-6.322E-2	6.105E+0	1.454E+1
-6.646E-2	6.027E+0	1.454E+1
-6.971E-2	6.099E+0	1.457E+1
-6.971E-2	6.021E+0	1.464E+1
-6.809E-2	6.092E+0	1.473E+1
-6.484E-2	6.167E+0	1.448E+1
-6.971E-2	6.050E+0	1.441E+1
-7.133E-2	6.050E+0	1.437E+1
-6.646E-2	6.108E+0	1.460E+1
-6.809E-2	6.060E+0	1.447E+1
-6.971E-2	6.102E+0	1.467E+1
-7.133E-2	6.160E+0	1.449E+1
-6.646E-2	6.138E+0	1.460E+1
-6.646E-2	6.261E+0	1.438E+1
-6.646E-2	6.141E+0	1.454E+1
-7.133E-2	6.131E+0	1.453E+1
-6.971E-2	6.125E+0	1.448E+1
-6.809E-2	6.108E+0	1.440E+1
-6.971E-2	6.121E+0	1.444E+1
-6.971E-2	6.086E+0	1.452E+1
-6.646E-2	6.053E+0	1.461E+1
-6.809E-2	6.079E+0	1.471E+1
-6.646E-2	6.031E+0	1.451E+1
-6.971E-2	6.089E+0	1.458E+1
-6.484E-2	6.089E+0	1.454E+1
-6.646E-2	6.089E+0	1.440E+1
-6.809E-2	6.212E+0	1.446E+1
-7.133E-2	6.092E+0	1.458E+1
-6.971E-2	6.021E+0	1.455E+1
-6.809E-2	6.082E+0	1.440E+1
-7.133E-2	6.138E+0	1.452E+1
-6.971E-2	6.164E+0	1.461E+1
-6.646E-2	6.193E+0	1.456E+1
-6.646E-2	6.102E+0	1.464E+1
-6.971E-2	6.037E+0	1.434E+1
-6.809E-2	6.050E+0	1.459E+1
-6.646E-2	6.095E+0	1.469E+1
-6.646E-2	6.141E+0	1.462E+1
-6.971E-2	5.998E+0	1.463E+1
-6.971E-2	6.092E+0	1.452E+1
-6.646E-2	6.095E+0	1.464E+1
-6.646E-2	6.105E+0	1.439E+1
-6.646E-2	6.112E+0	1.447E+1
-7.133E-2	6.160E+0	1.465E+1
-6.646E-2	6.092E+0	1.454E+1
-6.809E-2	6.206E+0	1.456E+1
-6.809E-2	6.154E+0	1.452E+1
-6.971E-2	6.047E+0	1.447E+1
-6.646E-2	6.050E+0	1.441E+1
-6.646E-2	6.066E+0	1.440E+1
-6.646E-2	6.128E+0	1.458E+1
-6.971E-2	6.112E+0	1.452E+1
-6.809E-2	6.202E+0	1.445E+1
-6.646E-2	6.121E+0	1.446E+1
-6.971E-2	6.151E+0	1.462E+1
-7.133E-2	6.118E+0	1.457E+1
-6.646E-2	6.209E+0	1.465E+1
-6.646E-2	6.173E+0	1.457E+1
-6.809E-2	6.164E+0	1.451E+1
-6.809E-2	6.138E+0	1.455E+1
-6.646E-2	6.076E+0	1.444E+1
-6.809E-2	6.082E+0	1.447E+1
-6.971E-2	6.112E+0	1.444E+1
-6.971E-2	6.079E+0	1.449E+1
-6.646E-2	6.131E+0	1.462E+1
-6.809E-2	6.102E+0	1.459E+1
-6.971E-2	6.066E+0	1.458E+1
-6.809E-2	6.118E+0	1.468E+1
-6.646E-2	6.125E+0	1.449E+1
-6.646E-2	5.959E+0	1.455E+1
-7.133E-2	6.144E+0	1.451E+1
-6.971E-2	6.151E+0	1.456E+1
-6.809E-2	6.089E+0	1.450E+1
-6.809E-2	6.034E+0	1.440E+1
-6.809E-2	5.995E+0	1.463E+1
-6.971E-2	6.057E+0	1.453E+1
-6.646E-2	6.177E+0	1.436E+1
-6.646E-2	6.095E+0	1.458E+1
-6.971E-2	6.141E+0	1.440E+1
-6.971E-2	6.141E+0	1.449E+1
-6.646E-2	6.141E+0	1.463E+1
-6.646E-2	6.115E+0	1.458E+1
-6.971E-2	6.183E+0	1.446E+1
-7.133E-2	6.160E+0	1.450E+1
-6.971E-2	6.105E+0	1.449E+1
-6.809E-2	6.069E+0	1.464E+1
-6.971E-2	6.157E+0	1.458E+1
-6.971E-2	6.134E+0	1.451E+1
-7.133E-2	6.193E+0	1.455E+1
-6.646E-2	6.102E+0	1.458E+1
-6.809E-2	6.196E+0	1.450E+1
-7.133E-2	6.151E+0	1.455E+1
-6.809E-2	6.193E+0	1.457E+1
-6.809E-2	6.131E+0	1.459E+1
-7.133E-2	6.157E+0	1.451E+1
-6.971E-2	6.167E+0	1.462E+1
-6.484E-2	6.095E+0	1.447E+1
-6.646E-2	6.076E+0	1.461E+1
-6.809E-2	6.079E+0	1.453E+1
-6.971E-2	6.118E+0	1.451E+1
-6.646E-2	6.108E+0	1.460E+1
-6.646E-2	6.157E+0	1.452E+1
-6.971E-2	6.125E+0	1.453E+1
-7.295E-2	6.144E+0	1.447E+1
-6.646E-2	6.053E+0	1.447E+1
-6.646E-2	6.095E+0	1.465E+1
-6.809E-2	6.151E+0	1.459E+1
-7.133E-2	6.151E+0	1.434E+1
-6.809E-2	6.138E+0	1.460E+1
-6.646E-2	6.170E+0	1.454E+1
-6.971E-2	6.170E+0	1.445E+1
-6.809E-2	6.157E+0	1.446E+1
-6.646E-2	6.069E+0	1.444E+1
-6.646E-2	6.086E+0	1.462E+1
-6.484E-2	6.089E+0	1.449E+1
-7.133E-2	6.125E+0	1.454E+1
-6.809E-2	6.138E+0	1.446E+1
-6.809E-2	6.154E+0	1.461E+1
-7.133E-2	6.186E+0	1.456E+1
-6.971E-2	6.180E+0	1.456E+1
-6.809E-2	6.060E+0	1.448E+1
-6.484E-2	6.102E+0	1.460E+1
-6.971E-2	6.190E+0	1.457E+1
-6.971E-2	6.177E+0	1.451E+1
-7.133E-2	6.190E+0	1.457E+1
-6.484E-2	6.193E+0	1.467E+1
-7.133E-2	6.157E+0	1.470E+1
-6.809E-2	6.164E+0	1.457E+1
-6.809E-2	6.144E+0	1.446E+1
-6.646E-2	6.112E+0	1.453E+1
-6.971E-2	6.144E+0	1.455E+1
-6.971E-2	6.027E+0	1.450E+1
-6.809E-2	6.086E+0	1.460E+1
-6.646E-2	6.206E+0	1.456E+1
-6.646E-2	6.105E+0	1.464E+1
-7.133E-2	6.099E+0	1.454E+1
-6.809E-2	6.105E+0	1.446E+1
-6.646E-2	6.099E+0	1.460E+1
-6.809E-2	6.076E+0	1.446E+1
-6.646E-2	6.076E+0	1.471E+1
-6.646E-2	6.180E+0	1.444E+1
-6.646E-2	6.147E+0	1.442E+1
-6.971E-2	6.057E+0	1.468E+1
-6.971E-2	6.066E+0	1.440E+1
-6.646E-2	6.112E+0	1.446E+1
-6.809E-2	6.154E+0	1.459E+1
-6.646E-2	6.121E+0	1.451E+1
-7.133E-2	6.173E+0	1.452E+1
-6.809E-2	6.089E+0	1.452E+1
-6.646E-2	6.069E+0	1.471E+1
-6.971E-2	6.092E+0	1.440E+1
-7.295E-2	6.105E+0	1.460E+1
-6.809E-2	6.134E+0	1.453E+1
-6.646E-2	6.095E+0	1.448E+1
-6.809E-2	6.167E+0	1.450E+1
-6.971E-2	6.089E+0	1.458E+1
-6.809E-2	6.154E+0	1.456E+1
-6.646E-2	6.144E+0	1.443E+1
-7.133E-2	6.060E+0	1.455E+1
-7.133E-2	6.141E+0	1.445E+1
-6.809E-2	6.079E+0	1.455E+1
-6.484E-2	6.215E+0	1.460E+1
-6.809E-2	6.125E+0	1.460E+1
-6.971E-2	6.008E+0	1.457E+1
-6.646E-2	6.144E+0	1.446E+1
-6.646E-2	6.102E+0	1.455E+1
-6.646E-2	6.118E+0	1.458E+1
-7.133E-2	6.173E+0	1.459E+1
-7.133E-2	6.005E+0	1.440E+1
-6.646E-2	6.079E+0	1.450E+1
-6.809E-2	6.050E+0	1.451E+1
-6.809E-2	6.264E+0	1.448E+1
-6.484E-2	6.099E+0	1.463E+1
-6.971E-2	5.992E+0	1.434E+1
-6.809E-2	6.147E+0	1.448E+1
-7.133E-2	6.186E+0	1.456E+1
-6.809E-2	6.121E+0	1.451E+1
-6.484E-2	6.105E+0	1.450E+1
-6.971E-2	6.095E+0	1.470E+1
-6.971E-2	6.095E+0	1.443E+1
-7.133E-2	6.121E+0	1.450E+1
-6.809E-2	6.170E+0	1.445E+1
-6.646E-2	6.190E+0	1.455E+1
-7.133E-2	6.131E+0	1.458E+1
-6.971E-2	6.050E+0	1.452E+1
-6.646E-2	6.183E+0	1.467E+1
-6.809E-2	6.147E+0	1.457E+1
-6.971E-2	6.206E+0	1.448E+1
-6.809E-2	6.060E+0	1.446E+1
-6.809E-2	6.138E+0	1.462E+1
-6.971E-2	6.060E+0	1.444E+1
-6.971E-2	6.069E+0	1.445E+1
-6.809E-2	6.121E+0	1.447E+1
-6.809E-2	6.027E+0	1.465E+1
-7.133E-2	6.125E+0	1.446E+1
-6.971E-2	6.144E+0	1.462E+1
-6.971E-2	6.125E+0	1.444E+1
-6.646E-2	6.102E+0	1.462E+1
-6.971E-2	6.131E+0	1.442E+1
-7.295E-2	6.105E+0	1.446E+1
-6.646E-2	6.014E+0	1.449E+1
-6.646E-2	6.170E+0	1.453E+1
-6.809E-2	6.164E+0	1.461E+1
-6.809E-2	6.115E+0	1.446E+1
-6.971E-2	6.073E+0	1.443E+1
-6.971E-2	6.073E+0	1.454E+1
-6.809E-2	6.069E+0	1.460E+1
-6.971E-2	6.021E+0	1.449E+1
-6.646E-2	6.073E+0	1.466E+1
-6.646E-2	6.108E+0	1.440E+1
-6.971E-2	6.057E+0	1.449E+1
-6.971E-2	6.151E+0	1.463E+1
-6.809E-2	6.037E+0	1.442E+1
-6.646E-2	6.134E+0	1.433E+1
-6.971E-2	6.063E+0	1.463E+1
-6.809E-2	6.134E+0	1.451E+1
-6.646E-2	6.095E+0	1.461E+1
-6.646E-2	6.157E+0	1.456E+1
-6.809E-2	6.144E+0	1.460E+1
-7.133E-2	6.095E+0	1.459E+1
-6.971E-2	6.115E+0	1.452E+1
-6.809E-2	6.190E+0	1.461E+1
-6.646E-2	6.134E+0	1.457E+1
-6.809E-2	6.131E+0	1.455E+1
-6.971E-2	6.112E+0	1.442E+1
-6.646E-2	6.128E+0	1.466E+1
-6.646E-2	6.095E+0	1.441E+1
-6.809E-2	6.060E+0	1.451E+1
-6.646E-2	6.024E+0	1.446E+1
-6.484E-2	6.115E+0	1.461E+1
-6.809E-2	6.108E+0	1.451E+1
-6.809E-2	6.095E+0	1.448E+1
-6.809E-2	6.125E+0	1.453E+1
-6.484E-2	6.095E+0	1.451E+1
-6.971E-2	6.115E+0	1.434E+1
-7.133E-2	6.180E+0	1.454E+1
-6.971E-2	6.034E+0	1.448E+1
-6.646E-2	6.082E+0	1.459E+1
-6.646E-2	6.082E+0	1.463E+1
-7.133E-2	6.102E+0	1.446E+1
-6.809E-2	6.008E+0	1.455E+1
-6.646E-2	6.118E+0	1.462E+1
-6.971E-2	6.034E+0	1.466E+1
-6.809E-2	6.131E+0	1.443E+1
-6.971E-2	6.063E+0	1.454E+1
-6.646E-2	6.144E+0	1.443E+1
-6.971E-2	6.170E+0	1.455E+1
-7.133E-2	6.147E+0	1.465E+1
-6.971E-2	6.053E+0	1.449E+1
-6.971E-2	6.066E+0	1.456E+1
-6.809E-2	6.134E+0	1.450E+1
-6.971E-2	6.154E+0	1.462E+1
-6.971E-2	6.144E+0	1.448E+1
-6.646E-2	6.102E+0	1.458E+1
-6.809E-2	6.099E+0	1.451E+1
-6.971E-2	6.089E+0	1.460E+1
-6.809E-2	6.057E+0	1.451E+1
-6.646E-2	6.173E+0	1.443E+1
-6.646E-2	6.027E+0	1.446E+1
-7.295E-2	6.206E+0	1.455E+1
-6.646E-2	6.147E+0	1.449E+1
-6.809E-2	6.018E+0	1.456E+1
-6.971E-2	6.151E+0	1.448E+1
-7.133E-2	6.151E+0	1.448E+1
-6.646E-2	6.001E+0	1.446E+1
-6.809E-2	6.199E+0	1.443E+1
-6.971E-2	6.138E+0	1.467E+1
-7.133E-2	6.254E+0	1.443E+1
-6.809E-2	6.089E+0	1.458E+1
-6.484E-2	6.040E+0	1.457E+1
-6.809E-2	6.164E+0	1.461E+1
-6.971E-2	6.027E+0	1.453E+1
-6.646E-2	6.297E+0	1.450E+1
-6.646E-2	6.092E+0	1.442E+1
-6.809E-2	6.105E+0	1.461E+1
-6.971E-2	6.134E+0	1.459E+1
-6.809E-2	6.261E+0	1.446E+1
-6.809E-2	6.099E+0	1.450E+1
-7.133E-2	6.154E+0	1.449E+1
-6.971E-2	6.160E+0	1.456E+1
-6.646E-2	6.128E+0	1.465E+1
-6.646E-2	6.112E+0	1.452E+1
-6.971E-2	6.082E+0	1.446E+1
-7.133E-2	6.037E+0	1.454E+1
-6.809E-2	6.134E+0	1.447E+1
-6.809E-2	6.069E+0	1.462E+1
-7.133E-2	5.985E+0	1.455E+1
-7.133E-2	6.001E+0	1.452E+1
-6.809E-2	6.173E+0	1.472E+1
-6.646E-2	6.115E+0	1.442E+1
-6.809E-2	6.157E+0	1.446E+1
-7.133E-2	6.118E+0	1.443E+1
-6.646E-2	6.053E+0	1.460E+1
-6.646E-2	6.082E+0	1.445E+1
-6.484E-2	6.027E+0	1.446E+1
-6.809E-2	6.121E+0	1.438E+1
-6.809E-2	6.024E+0	1.457E+1
-6.646E-2	6.047E+0	1.451E+1
-6.646E-2	6.102E+0	1.442E+1
-6.809E-2	6.193E+0	1.452E+1
-6.971E-2	6.057E+0	1.441E+1
-6.809E-2	6.108E+0	1.449E+1
-6.646E-2	6.001E+0	1.456E+1
-6.971E-2	6.095E+0	1.457E+1
-6.809E-2	6.063E+0	1.445E+1
-6.484E-2	6.125E+0	1.459E+1
-6.809E-2	6.037E+0	1.462E+1
-6.971E-2	6.044E+0	1.454E+1
-6.809E-2	6.144E+0	1.446E+1
-6.646E-2	6.125E+0	1.463E+1
-6.809E-2	6.151E+0	1.448E+1
-6.971E-2	6.095E+0	1.459E+1
-6.646E-2	6.121E+0	1.450E+1
-6.484E-2	6.160E+0	1.460E+1
-7.133E-2	6.151E+0	1.451E+1
-7.133E-2	6.050E+0	1.447E+1
-6.971E-2	6.177E+0	1.459E+1
-6.809E-2	6.112E+0	1.449E+1
-6.971E-2	6.180E+0	1.453E+1
-7.295E-2	6.057E+0	1.449E+1
-6.809E-2	6.069E+0	1.448E+1
-6.646E-2	6.086E+0	1.448E+1
-6.971E-2	6.076E+0	1.453E+1
-7.133E-2	6.199E+0	1.451E+1
-6.971E-2	6.125E+0	1.452E+1
-6.484E-2	6.164E+0	1.463E+1
-6.809E-2	6.131E+0	1.454E+1
-6.809E-2	6.147E+0	1.459E+1
-6.971E-2	6.151E+0	1.462E+1
-6.322E-2	6.102E+0	1.453E+1
-6.809E-2	6.108E+0	1.459E+1
-6.971E-2	6.069E+0	1.470E+1
-6.971E-2	6.157E+0	1.458E+1
-6.646E-2	6.024E+0	1.452E+1
-6.971E-2	6.209E+0	1.459E+1
-6.971E-2	6.066E+0	1.447E+1
-6.971E-2	6.066E+0	1.458E+1
-6.646E-2	6.105E+0	1.454E+1
-6.971E-2	6.154E+0	1.460E+1
-6.971E-2	6.222E+0	1.453E+1
-6.646E-2	6.241E+0	1.456E+1
-6.646E-2	6.024E+0	1.450E+1
-6.646E-2	5.982E+0	1.445E+1
-7.133E-2	6.115E+0	1.453E+1
-6.484E-2	6.170E+0	1.449E+1
-6.646E-2	6.180E+0	1.454E+1
-6.646E-2	6.082E+0	1.446E+1
-6.971E-2	6.063E+0	1.439E+1
-6.484E-2	6.147E+0	1.468E+1
-6.809E-2	6.037E+0	1.453E+1
-6.809E-2	6.151E+0	1.460E+1
-7.133E-2	6.167E+0	1.440E+1
-6.646E-2	6.092E+0	1.455E+1
-6.484E-2	6.125E+0	1.442E+1
-6.646E-2	5.998E+0	1.460E+1
-7.457E-2	6.183E+0	1.449E+1
-6.646E-2	6.037E+0	1.458E+1
-6.646E-2	6.134E+0	1.454E+1
-6.971E-2	6.112E+0	1.459E+1
-6.809E-2	6.005E+0	1.454E+1
-6.809E-2	6.118E+0	1.449E+1
-6.484E-2	6.196E+0	1.455E+1
-6.809E-2	6.018E+0	1.449E+1
-7.133E-2	6.164E+0	1.453E+1
-7.133E-2	6.238E+0	1.460E+1
-6.809E-2	6.199E+0	1.462E+1
-7.133E-2	6.047E+0	1.441E+1
-7.133E-2	6.118E+0	1.459E+1
-6.971E-2	6.073E+0	1.458E+1
-6.809E-2	6.095E+0	1.459E+1
-6.646E-2	6.112E+0	1.470E+1
-7.295E-2	6.014E+0	1.449E+1
-6.809E-2	6.086E+0	1.437E+1
-6.646E-2	6.082E+0	1.465E+1
-6.971E-2	6.138E+0	1.451E+1
-7.133E-2	6.066E+0	1.435E+1
-6.646E-2	6.024E+0	1.448E+1
-6.809E-2	6.115E+0	1.445E+1
-6.809E-2	6.069E+0	1.455E+1
-7.133E-2	6.102E+0	1.436E+1
-7.133E-2	6.018E+0	1.449E+1
-6.809E-2	6.034E+0	1.438E+1
-6.809E-2	6.157E+0	1.471E+1
-6.809E-2	6.125E+0	1.455E+1
-6.809E-2	6.202E+0	1.459E+1
-6.809E-2	6.228E+0	1.467E+1
-6.809E-2	6.118E+0	1.436E+1
-7.133E-2	6.147E+0	1.466E+1
-6.484E-2	6.134E+0	1.454E+1
-6.646E-2	6.164E+0	1.470E+1
-7.133E-2	6.154E+0	1.446E+1
-7.133E-2	6.050E+0	1.455E+1
-6.809E-2	6.121E+0	1.446E+1
-6.646E-2	6.086E+0	1.446E+1
-6.971E-2	6.115E+0	1.457E+1
-7.133E-2	6.086E+0	1.449E+1
-6.646E-2	6.115E+0	1.447E+1
-6.322E-2	6.128E+0	1.460E+1
-6.971E-2	6.193E+0	1.452E+1
-6.971E-2	6.021E+0	1.454E+1
-6.809E-2	6.089E+0	1.446E+1
-6.646E-2	6.066E+0	1.453E+1
-6.809E-2	6.183E+0	1.457E+1
-7.133E-2	6.173E+0	1.471E+1
-6.809E-2	6.157E+0	1.464E+1
-6.646E-2	6.099E+0	1.452E+1
-7.133E-2	6.053E+0	1.447E+1
-6.809E-2	6.082E+0	1.459E+1
-6.971E-2	6.099E+0	1.453E+1
-6.646E-2	6.095E+0	1.455E+1
-6.646E-2	6.131E+0	1.459E+1
-6.809E-2	6.147E+0	1.458E+1
-6.971E-2	6.209E+0	1.454E+1
-6.809E-2	6.044E+0	1.467E+1
-6.971E-2	6.141E+0	1.448E+1
-6.809E-2	6.031E+0	1.470E+1
-6.971E-2	6.001E+0	1.458E+1
-6.809E-2	6.167E+0	1.448E+1
-6.971E-2	6.011E+0	1.448E+1
-7.133E-2	6.190E+0	1.450E+1
-6.809E-2	6.021E+0	1.455E+1
-6.484E-2	6.206E+0	1.467E+1
-6.646E-2	6.248E+0	1.443E+1
-6.971E-2	6.021E+0	1.460E+1
-6.646E-2	6.014E+0	1.438E+1
-6.322E-2	6.141E+0	1.445E+1
-6.809E-2	6.053E+0	1.459E+1
-7.295E-2	6.222E+0	1.466E+1
-6.809E-2	6.147E+0	1.452E+1
-6.809E-2	6.131E+0	1.455E+1
-6.809E-2	6.160E+0	1.464E+1
-6.809E-2	6.069E+0	1.455E+1
-6.971E-2	6.167E+0	1.452E+1
-6.646E-2	6.232E+0	1.461E+1
-6.809E-2	6.173E+0	1.452E+1
-7.133E-2	6.099E+0	1.451E+1
-6.809E-2	6.105E+0	1.455E+1
-6.646E-2	6.157E+0	1.461E+1
-6.646E-2	6.141E+0	1.466E+1
-7.133E-2	6.190E+0	1.459E+1
-6.809E-2	6.164E+0	1.451E+1
-6.971E-2	6.076E+0	1.436E+1
-6.646E-2	6.228E+0	1.443E+1
-6.809E-2	6.112E+0	1.455E+1
-6.971E-2	6.108E+0	1.457E+1
-6.484E-2	6.118E+0	1.448E+1
-6.809E-2	6.134E+0	1.458E+1
-6.971E-2	6.134E+0	1.465E+1
-6.809E-2	6.173E+0	1.442E+1
-6.646E-2	6.186E+0	1.443E+1
-6.971E-2	6.073E+0	1.455E+1
-6.971E-2	6.092E+0	1.447E+1
-6.809E-2	6.031E+0	1.457E+1
-6.646E-2	6.086E+0	1.446E+1
-6.646E-2	6.089E+0	1.435E+1
-6.971E-2	6.102E+0	1.451E+1
-6.646E-2	6.138E+0	1.442E+1
-6.646E-2	6.108E+0	1.440E+1
-6.971E-2	6.193E+0	1.456E+1
-6.971E-2	6.024E+0	1.460E+1
-6.971E-2	6.040E+0	1.465E+1
-6.646E-2	6.082E+0	1.446E+1
-6.646E-2	6.069E+0	1.451E+1
-6.809E-2	6.190E+0	1.453E+1
-6.646E-2	6.069E+0	1.463E+1
-6.809E-2	6.050E+0	1.452E+1
-6.809E-2	6.121E+0	1.454E+1
-7.133E-2	6.092E+0	1.446E+1
-6.971E-2	6.086E+0	1.443E+1
-6.809E-2	6.099E+0	1.462E+1
-6.971E-2	6.112E+0	1.454E+1
-6.971E-2	5.969E+0	1.448E+1
-6.971E-2	6.034E+0	1.450E+1
-6.809E-2	6.206E+0	1.456E+1
-6.809E-2	6.125E+0	1.450E+1
-6.971E-2	6.089E+0	1.461E+1
-6.971E-2	6.125E+0	1.453E+1
-6.809E-2	6.190E+0	1.449E+1
-6.646E-2	6.183E+0	1.443E+1
-7.133E-2	6.069E+0	1.452E+1
-6.809E-2	6.079E+0	1.460E+1
-6.809E-2	6.131E+0	1.456E+1
-6.809E-2	6.128E+0	1.457E+1
-6.809E-2	6.089E+0	1.461E+1
-6.971E-2	6.024E+0	1.424E+1
-6.484E-2	5.962E+0	1.447E+1
-6.809E-2	6.154E+0	1.446E+1
-6.971E-2	6.118E+0	1.451E+1
-6.646E-2	6.167E+0	1.455E+1
-6.484E-2	6.190E+0	1.464E+1
-6.971E-2	6.177E+0	1.461E+1
-7.133E-2	6.057E+0	1.453E+1
-6.809E-2	6.079E+0	1.461E+1
-6.809E-2	6.125E+0	1.447E+1
-6.809E-2	6.225E+0	1.457E+1
-7.295E-2	6.131E+0	1.471E+1
-6.809E-2	6.079E+0	1.464E+1
-6.646E-2	6.092E+0	1.434E+1
-6.809E-2	6.157E+0	1.472E+1
-6.971E-2	6.099E+0	1.453E+1
-6.971E-2	6.053E+0	1.454E+1
-6.809E-2	6.138E+0	1.472E+1
-6.809E-2	6.092E+0	1.448E+1
-7.133E-2	6.131E+0	1.451E+1
-7.133E-2	6.037E+0	1.449E+1
-6.646E-2	6.118E+0	1.445E+1
-6.809E-2	6.112E+0	1.442E+1
-6.971E-2	6.112E+0	1.472E+1
-6.809E-2	6.118E+0	1.440E+1
-6.484E-2	6.069E+0	1.445E+1
-6.809E-2	6.212E+0	1.446E+1
-6.809E-2	6.131E+0	1.453E+1
-6.971E-2	6.073E+0	1.453E+1
-6.809E-2	6.196E+0	1.455E+1
-6.971E-2	6.190E+0	1.466E+1
-7.295E-2	6.141E+0	1.441E+1
-6.971E-2	6.099E+0	1.441E+1
-6.646E-2	6.089E+0	1.449E+1
-6.646E-2	6.128E+0	1.451E+1
-7.133E-2	6.131E+0	1.442E+1
-6.971E-2	6.164E+0	1.450E+1
-6.484E-2	6.115E+0	1.456E+1
-6.646E-2	6.034E+0	1.454E+1
-6.971E-2	6.128E+0	1.464E+1
-6.971E-2	6.102E+0	1.470E+1
-6.646E-2	6.209E+0	1.457E+1
-7.133E-2	6.235E+0	1.455E+1
-6.809E-2	6.212E+0	1.440E+1
-6.809E-2	6.034E+0	1.458E+1
-6.484E-2	6.118E+0	1.456E+1
-6.971E-2	6.040E+0	1.451E+1
-7.133E-2	6.086E+0	1.453E+1
-6.646E-2	6.125E+0	1.446E+1
-6.646E-2	6.115E+0	1.451E+1
-6.971E-2	6.050E+0	1.456E+1
-7.133E-2	6.199E+0	1.452E+1
-6.809E-2	6.222E+0	1.454E+1
-6.646E-2	6.118E+0	1.451E+1
-6.971E-2	6.160E+0	1.451E+1
-6.971E-2	6.115E+0	1.452E+1
-6.484E-2	6.099E+0	1.449E+1
-6.809E-2	6.128E+0	1.453E+1
-6.646E-2	6.219E+0	1.451E+1
-7.133E-2	6.092E+0	1.465E+1
-6.646E-2	6.115E+0	1.459E+1
-6.646E-2	6.001E+0	1.467E+1
-6.646E-2	6.141E+0	1.450E+1
-6.809E-2	6.044E+0	1.460E+1
-6.809E-2	6.095E+0	1.450E+1
-6.971E-2	6.105E+0	1.461E+1
-7.133E-2	6.138E+0	1.450E+1
-6.971E-2	6.079E+0	1.448E+1
-6.809E-2	6.073E+0	1.463E+1
-6.646E-2	6.047E+0	1.469E+1
-6.971E-2	6.063E+0	1.454E+1
-6.971E-2	6.060E+0	1.451E+1
-6.646E-2	6.105E+0	1.453E+1
-6.646E-2	6.095E+0	1.452E+1
-6.809E-2	6.112E+0	1.452E+1
-6.809E-2	6.196E+0	1.447E+1
-6.809E-2	6.144E+0	1.444E+1
-6.646E-2	6.131E+0	1.442E+1
-6.971E-2	6.092E+0	1.460E+1
-7.133E-2	6.115E+0	1.458E+1
-6.809E-2	6.134E+0	1.455E+1
-6.322E-2	6.190E+0	1.473E+1
-6.484E-2	6.141E+0	1.457E+1
-6.971E-2	6.108E+0	1.432E+1
-6.809E-2	6.108E+0	1.453E+1
-6.646E-2	6.008E+0	1.452E+1
-6.809E-2	6.138E+0	1.449E+1
-6.971E-2	6.089E+0	1.457E+1
-6.646E-2	6.089E+0	1.458E+1
-6.809E-2	6.031E+0	1.456E+1
-6.809E-2	6.151E+0	1.456E+1
-6.809E-2	6.128E+0	1.458E+1
-6.971E-2	6.151E+0	1.450E+1
-6.809E-2	6.154E+0	1.451E+1
-6.809E-2	6.274E+0	1.446E+1
-6.971E-2	6.121E+0	1.447E+1
-7.133E-2	6.073E+0	1.464E+1
-6.322E-2	6.131E+0	1.455E+1
-6.646E-2	6.089E+0	1.449E+1
-6.971E-2	6.151E+0	1.447E+1
-6.809E-2	6.131E+0	1.453E+1
-6.646E-2	6.125E+0	1.450E+1
-6.809E-2	6.063E+0	1.443E+1
-6.971E-2	6.060E+0	1.453E+1
-6.646E-2	6.160E+0	1.450E+1
-6.646E-2	6.095E+0	1.465E+1
-6.971E-2	6.063E+0	1.443E+1
-6.809E-2	6.125E+0	1.480E+1
-6.809E-2	6.053E+0	1.450E+1
-6.646E-2	6.095E+0	1.454E+1
-6.809E-2	6.105E+0	1.453E+1
-6.646E-2	6.018E+0	1.457E+1
-6.646E-2	6.092E+0	1.446E+1
-6.646E-2	6.079E+0	1.446E+1
-6.646E-2	6.021E+0	1.467E+1
-7.133E-2	6.031E+0	1.446E+1
-6.971E-2	6.082E+0	1.445E+1
-6.646E-2	6.118E+0	1.452E+1
-6.809E-2	6.034E+0	1.452E+1
-6.646E-2	6.147E+0	1.445E+1
-6.971E-2	6.125E+0	1.465E+1
-6.646E-2	6.108E+0	1.465E+1
-6.809E-2	6.050E+0	1.454E+1
-6.971E-2	6.186E+0	1.459E+1
-6.971E-2	6.069E+0	1.455E+1
-6.484E-2	6.095E+0	1.460E+1
-6.971E-2	6.228E+0	1.457E+1
-6.809E-2	6.193E+0	1.440E+1
-6.809E-2	6.144E+0	1.454E+1
-6.809E-2	6.095E+0	1.460E+1
-6.646E-2	6.121E+0	1.449E+1
-6.646E-2	6.167E+0	1.465E+1
-6.646E-2	6.037E+0	1.434E+1
-6.322E-2	6.102E+0	1.464E+1
-6.646E-2	6.209E+0	1.456E+1
-6.971E-2	6.076E+0	1.458E+1
-6.809E-2	6.190E+0	1.453E+1
-6.809E-2	6.027E+0	1.457E+1
-6.646E-2	6.151E+0	1.448E+1
-6.809E-2	6.157E+0	1.452E+1
-7.133E-2	6.076E+0	1.451E+1
-6.809E-2	6.105E+0	1.459E+1
-6.646E-2	6.125E+0	1.455E+1
-6.809E-2	6.086E+0	1.444E+1
-6.971E-2	6.141E+0	1.449E+1
-6.484E-2	6.121E+0	1.454E+1
-6.809E-2	6.160E+0	1.468E+1
-6.646E-2	6.044E+0	1.454E+1
-6.971E-2	6.121E+0	1.453E+1
-6.646E-2	6.138E+0	1.454E+1
-6.809E-2	6.112E+0	1.463E+1
-6.646E-2	6.037E+0	1.451E+1
-6.809E-2	6.134E+0	1.455E+1
-6.809E-2	6.057E+0	1.455E+1
-6.484E-2	6.060E+0	1.466E+1
-7.133E-2	6.170E+0	1.458E+1
-6.971E-2	6.040E+0	1.460E+1
-6.646E-2	6.082E+0	1.449E+1
-6.809E-2	6.186E+0	1.447E+1
-7.133E-2	6.180E+0	1.455E+1
-6.809E-2	6.138E+0	1.454E+1
-6.646E-2	6.151E+0	1.452E+1
-6.971E-2	6.105E+0	1.435E+1
-7.133E-2	6.144E+0	1.454E+1
-6.809E-2	6.024E+0	1.466E+1
-6.809E-2	6.044E+0	1.456E+1
-6.646E-2	6.128E+0	1.447E+1
-6.971E-2	6.225E+0	1.449E+1
-6.809E-2	6.092E+0	1.455E+1
-6.484E-2	6.118E+0	1.440E+1
-6.646E-2	6.082E+0	1.453E+1
-6.971E-2	6.118E+0	1.446E+1
-6.809E-2	6.134E+0	1.451E+1
-6.809E-2	6.053E+0	1.460E+1
-6.646E-2	6.086E+0	1.440E+1
-6.971E-2	6.147E+0	1.457E+1
-6.809E-2	6.076E+0	1.462E+1
-6.484E-2	6.125E+0	1.462E+1
-6.809E-2	6.118E+0	1.448E+1
-7.133E-2	6.160E+0	1.445E+1
-6.809E-2	6.034E+0	1.467E+1
-6.646E-2	6.092E+0	1.446E+1
-6.971E-2	6.115E+0	1.454E+1
-6.971E-2	6.141E+0	1.456E+1
-6.809E-2	6.138E+0	1.446E+1
-6.646E-2	6.108E+0	1.442E+1
-6.646E-2	6.073E+0	1.448E+1
-7.133E-2	6.141E+0	1.444E+1
-6.809E-2	6.190E+0	1.443E+1
-6.809E-2	6.018E+0	1.453E+1
-6.971E-2	6.079E+0	1.449E+1
-6.971E-2	6.151E+0	1.452E+1
-6.809E-2	6.089E+0	1.460E+1
-6.971E-2	6.102E+0	1.451E+1
-6.646E-2	6.121E+0	1.451E+1
-6.809E-2	6.076E+0	1.448E+1
-6.646E-2	6.112E+0	1.452E+1
-6.484E-2	6.157E+0	1.456E+1
-6.646E-2	6.177E+0	1.455E+1
-6.809E-2	6.092E+0	1.445E+1
-6.809E-2	6.031E+0	1.456E+1
-6.646E-2	6.021E+0	1.470E+1
-6.809E-2	6.034E+0	1.462E+1
-6.971E-2	6.164E+0	1.456E+1
-6.809E-2	6.134E+0	1.443E+1
-6.646E-2	6.082E+0	1.442E+1
-6.484E-2	6.141E+0	1.467E+1
-6.809E-2	6.173E+0	1.454E+1
-6.971E-2	6.079E+0	1.441E+1
-6.646E-2	6.095E+0	1.441E+1
-6.971E-2	6.040E+0	1.456E+1
-6.809E-2	6.141E+0	1.451E+1
-6.971E-2	6.102E+0	1.440E+1
-6.809E-2	6.138E+0	1.444E+1
-6.809E-2	6.076E+0	1.446E+1
-6.809E-2	6.086E+0	1.461E+1
-6.971E-2	6.118E+0	1.463E+1
-6.809E-2	6.040E+0	1.456E+1
-6.646E-2	6.138E+0	1.446E+1
-6.971E-2	6.138E+0	1.448E+1
-6.971E-2	6.082E+0	1.440E+1
-6.646E-2	6.092E+0	1.458E+1
-6.809E-2	6.099E+0	1.452E+1
-7.133E-2	6.173E+0	1.448E+1
-6.971E-2	6.082E+0	1.448E+1
-6.646E-2	6.147E+0	1.459E+1
-6.809E-2	6.199E+0	1.467E+1
-7.295E-2	6.040E+0	1.458E+1
-6.971E-2	6.099E+0	1.445E+1
-6.809E-2	6.128E+0	1.440E+1
-6.646E-2	6.057E+0	1.448E+1
-6.971E-2	6.105E+0	1.456E+1
-6.971E-2	6.141E+0	1.442E+1
-6.484E-2	6.044E+0	1.444E+1
-6.809E-2	6.151E+0	1.454E+1
-7.133E-2	6.040E+0	1.463E+1
-6.809E-2	6.027E+0	1.456E+1
-6.484E-2	6.105E+0	1.446E+1
-6.809E-2	6.154E+0	1.441E+1
-6.809E-2	6.134E+0	1.460E+1
-6.971E-2	6.095E+0	1.451E+1
-6.809E-2	6.108E+0	1.455E+1
-6.809E-2	5.966E+0	1.458E+1
-7.133E-2	6.034E+0	1.442E+1
-6.971E-2	5.995E+0	1.447E+1
-6.809E-2	6.125E+0	1.443E+1
-6.809E-2	6.177E+0	1.450E+1
-7.133E-2	6.073E+0	1.462E+1
-7.133E-2	6.108E+0	1.450E+1
-6.646E-2	6.069E+0	1.464E+1
-6.646E-2	6.018E+0	1.459E+1
-6.809E-2	6.157E+0	1.452E+1
-6.809E-2	6.008E+0	1.452E+1
-6.809E-2	6.066E+0	1.446E+1
-6.809E-2	6.141E+0	1.459E+1
-7.133E-2	6.144E+0	1.461E+1
-6.809E-2	6.154E+0	1.456E+1
-6.484E-2	6.134E+0	1.445E+1
-6.971E-2	6.147E+0	1.454E+1
-6.809E-2	6.199E+0	1.456E+1
-6.809E-2	6.134E+0	1.467E+1
-6.809E-2	6.193E+0	1.450E+1
-6.809E-2	6.157E+0	1.468E+1
-6.809E-2	6.060E+0	1.452E+1
-6.809E-2	6.086E+0	1.447E+1
-6.809E-2	6.183E+0	1.455E+1
-6.971E-2	6.102E+0	1.453E+1
-6.971E-2	6.108E+0	1.445E+1
-6.809E-2	6.128E+0	1.462E+1
-6.809E-2	6.160E+0	1.437E+1
-6.809E-2	6.040E+0	1.447E+1
-6.971E-2	6.151E+0	1.442E+1
-6.809E-2	6.157E+0	1.444E+1
-6.646E-2	6.063E+0	1.456E+1
-6.484E-2	6.118E+0	1.441E+1
-6.809E-2	6.238E+0	1.461E+1
-6.971E-2	6.076E+0	1.451E+1
-6.809E-2	6.105E+0	1.450E+1
-6.646E-2	6.219E+0	1.461E+1
-6.971E-2	6.164E+0	1.458E+1
-6.809E-2	6.063E+0	1.449E+1
-6.809E-2	6.141E+0	1.464E+1
-6.322E-2	6.125E+0	1.442E+1
-6.971E-2	6.112E+0	1.446E+1
-6.971E-2	6.147E+0	1.461E+1
-6.646E-2	6.118E+0	1.472E+1
-6.809E-2	6.118E+0	1.446E+1
-7.133E-2	6.138E+0	1.453E+1
-6.971E-2	6.112E+0	1.448E+1
-6.809E-2	6.086E+0	1.469E+1
-6.809E-2	6.206E+0	1.458E+1
-7.295E-2	6.245E+0	1.460E+1
-6.809E-2	6.164E+0	1.448E+1
-6.646E-2	6.112E+0	1.436E+1
-6.809E-2	6.121E+0	1.447E+1
-6.971E-2	6.147E+0	1.466E+1
-6.809E-2	6.180E+0	1.451E+1
-6.646E-2	6.073E+0	1.447E+1
-6.971E-2	6.018E+0	1.451E+1
-6.971E-2	6.108E+0	1.440E+1
-6.646E-2	6.024E+0	1.453E+1
-6.646E-2	6.147E+0	1.447E+1
-6.971E-2	6.115E+0	1.444E+1
-6.809E-2	6.147E+0	1.452E+1
-6.971E-2	6.125E+0	1.449E+1
-6.646E-2	6.066E+0	1.455E+1
-6.809E-2	6.031E+0	1.434E+1
-7.133E-2	6.099E+0	1.453E+1
-7.133E-2	6.118E+0	1.448E+1
-6.809E-2	6.069E+0	1.449E+1
-6.646E-2	6.044E+0	1.442E+1
-6.971E-2	6.082E+0	1.456E+1
-6.809E-2	6.154E+0	1.448E+1
-6.809E-2	6.073E+0	1.463E+1
-6.646E-2	6.037E+0	1.455E+1
-7.295E-2	6.050E+0	1.454E+1
-6.809E-2	6.144E+0	1.442E+1
-6.484E-2	6.115E+0	1.434E+1
-6.646E-2	6.141E+0	1.454E+1
-6.971E-2	6.118E+0	1.457E+1
-7.133E-2	6.177E+0	1.443E+1
-6.971E-2	6.144E+0	1.457E+1
-6.646E-2	6.151E+0	1.454E+1
-6.809E-2	6.125E+0	1.438E+1
-6.809E-2	6.086E+0	1.450E+1
-6.322E-2	6.040E+0	1.450E+1
-6.484E-2	5.985E+0	1.453E+1
-7.133E-2	6.108E+0	1.455E+1
-6.971E-2	6.102E+0	1.454E+1
-6.484E-2	6.063E+0	1.440E+1
-6.646E-2	6.102E+0	1.442E+1
-6.809E-2	6.125E+0	1.447E+1
-6.971E-2	6.141E+0	1.453E+1
-6.809E-2	6.079E+0	1.453E+1
-6.646E-2	6.183E+0	1.452E+1
-6.646E-2	6.125E+0	1.446E+1
-7.295E-2	6.215E+0	1.465E+1
-6.484E-2	6.157E+0	1.457E+1
-6.809E-2	6.112E+0	1.451E+1
-6.809E-2	6.047E+0	1.464E+1
-6.809E-2	6.095E+0	1.455E+1
-6.646E-2	6.147E+0	1.449E+1
-6.646E-2	6.050E+0	1.456E+1
-6.809E-2	6.099E+0	1.452E+1
-6.809E-2	6.079E+0	1.455E+1
-6.646E-2	6.141E+0	1.457E+1
-6.646E-2	6.076E+0	1.446E+1
-6.971E-2	6.069E+0	1.455E+1
-6.809E-2	6.037E+0	1.445E+1
-6.322E-2	6.125E+0	1.459E+1
-6.809E-2	6.125E+0	1.462E+1
-6.971E-2	6.138E+0	1.442E+1
-7.133E-2	6.238E+0	1.449E+1
-6.809E-2	6.089E+0	1.448E+1
-6.809E-2	6.167E+0	1.450E+1
-6.646E-2	6.190E+0	1.457E+1
-6.971E-2	6.099E+0	1.454E+1
-6.809E-2	6.141E+0	1.443E+1
-6.646E-2	6.018E+0	1.455E+1
-6.809E-2	5.998E+0	1.451E+1
-6.971E-2	6.086E+0	1.447E+1
-6.809E-2	6.154E+0	1.446E+1
-6.971E-2	5.998E+0	1.452E+1
-6.809E-2	6.115E+0	1.444E+1
-6.971E-2	6.102E+0	1.461E+1
-6.484E-2	6.128E+0	1.465E+1
-6.809E-2	6.005E+0	1.445E+1
-6.809E-2	6.157E+0	1.448E+1
-6.646E-2	6.053E+0	1.450E+1
-6.646E-2	6.089E+0	1.459E+1
-6.809E-2	6.069E+0	1.439E+1
-7.295E-2	6.108E+0	1.454E+1
-6.809E-2	6.092E+0	1.447E+1
-6.322E-2	5.988E+0	1.461E+1
-6.809E-2	6.128E+0	1.445E+1
-6.971E-2	6.037E+0	1.443E+1
-6.971E-2	6.053E+0	1.458E+1
-6.809E-2	6.183E+0	1.446E+1
-6.809E-2	6.069E+0	1.444E+1
-7.295E-2	6.125E+0	1.463E+1
-6.971E-2	6.115E+0	1.456E+1
-6.971E-2	6.031E+0	1.448E+1
[truncated: 93,958 more rows]
