# Supplementary material for: Improved ANAP incorporation and VCF analysis reveal details of P2X7 current facilitation and a limited conformational interplay between ATP binding and the intracellular ballast domain
Source: eLife. 2023 Jan 4;12:e82479. doi: 10.7554/eLife.82479 (PMC9859053; doi:10.7554/eLife.82479)
Supplement: Figure 3—figure supplement 3—source data 2. [file elife-82479-fig3-figsupp3-data2.zip › Figure-3_figure-supplement-3_source-data-2/Cys-Ala-constructs/k06/56.csv]

-1.962E-1	3.834E+0	7.727E+0
-1.930E-1	3.841E+0	7.646E+0
-1.946E-1	3.821E+0	7.494E+0
-1.962E-1	3.896E+0	7.717E+0
-1.946E-1	3.795E+0	7.591E+0
-1.946E-1	3.805E+0	7.451E+0
-1.946E-1	3.838E+0	7.594E+0
-1.962E-1	3.903E+0	7.552E+0
-1.978E-1	3.815E+0	7.529E+0
-1.946E-1	3.818E+0	7.549E+0
-1.930E-1	3.805E+0	7.513E+0
-1.978E-1	3.815E+0	7.636E+0
-1.978E-1	3.776E+0	7.656E+0
-1.930E-1	3.828E+0	7.640E+0
-1.946E-1	3.857E+0	7.558E+0
-1.978E-1	3.776E+0	7.591E+0
-1.962E-1	3.760E+0	7.584E+0
-1.914E-1	3.763E+0	7.653E+0
-1.962E-1	3.821E+0	7.575E+0
-1.962E-1	3.825E+0	7.565E+0
-1.978E-1	3.818E+0	7.507E+0
-1.930E-1	3.773E+0	7.591E+0
-1.946E-1	3.838E+0	7.584E+0
-1.962E-1	3.860E+0	7.487E+0
-1.978E-1	3.831E+0	7.578E+0
-1.930E-1	3.818E+0	7.526E+0
-1.930E-1	3.873E+0	7.471E+0
-1.962E-1	3.815E+0	7.604E+0
-1.930E-1	3.880E+0	7.516E+0
-1.946E-1	3.834E+0	7.672E+0
-1.962E-1	3.870E+0	7.571E+0
-1.962E-1	3.789E+0	7.565E+0
-1.978E-1	3.821E+0	7.591E+0
-1.914E-1	3.805E+0	7.643E+0
-1.930E-1	3.870E+0	7.578E+0
-1.962E-1	3.825E+0	7.636E+0
-1.962E-1	3.831E+0	7.604E+0
-1.930E-1	3.773E+0	7.458E+0
-1.930E-1	3.831E+0	7.536E+0
-1.930E-1	3.731E+0	7.477E+0
-1.962E-1	3.903E+0	7.536E+0
-1.930E-1	3.870E+0	7.669E+0
-1.914E-1	3.821E+0	7.691E+0
-1.946E-1	3.792E+0	7.477E+0
-1.962E-1	3.812E+0	7.542E+0
-1.946E-1	3.838E+0	7.643E+0
-1.946E-1	3.802E+0	7.601E+0
-1.962E-1	3.854E+0	7.640E+0
-1.962E-1	3.877E+0	7.503E+0
-1.930E-1	3.844E+0	7.588E+0
-1.914E-1	3.860E+0	7.614E+0
-1.946E-1	3.847E+0	7.640E+0
-1.962E-1	3.847E+0	7.675E+0
-1.897E-1	3.792E+0	7.607E+0
-1.946E-1	3.844E+0	7.510E+0
-1.962E-1	3.828E+0	7.581E+0
-1.962E-1	3.815E+0	7.520E+0
-1.930E-1	3.831E+0	7.617E+0
-1.946E-1	3.860E+0	7.516E+0
-1.978E-1	3.864E+0	7.549E+0
-2.011E-1	3.818E+0	7.649E+0
-1.930E-1	3.805E+0	7.533E+0
-1.930E-1	3.799E+0	7.607E+0
-1.978E-1	3.838E+0	7.575E+0
-1.962E-1	3.828E+0	7.520E+0
-1.930E-1	3.834E+0	7.678E+0
-1.946E-1	3.828E+0	7.513E+0
-1.962E-1	3.844E+0	7.571E+0
-1.978E-1	3.883E+0	7.513E+0
-1.946E-1	3.805E+0	7.571E+0
-1.897E-1	3.818E+0	7.594E+0
-1.946E-1	3.825E+0	7.568E+0
-1.946E-1	3.873E+0	7.678E+0
-1.914E-1	3.795E+0	7.545E+0
-1.946E-1	3.789E+0	7.584E+0
-1.962E-1	3.783E+0	7.656E+0
-1.946E-1	3.821E+0	7.497E+0
-1.914E-1	3.844E+0	7.571E+0
-1.930E-1	3.919E+0	7.523E+0
-1.962E-1	3.789E+0	7.604E+0
-1.978E-1	3.821E+0	7.636E+0
-1.914E-1	3.867E+0	7.588E+0
-1.946E-1	3.860E+0	7.520E+0
-1.962E-1	3.831E+0	7.575E+0
-1.978E-1	3.854E+0	7.675E+0
-1.897E-1	3.802E+0	7.539E+0
-1.946E-1	3.828E+0	7.571E+0
-1.946E-1	3.825E+0	7.620E+0
-1.962E-1	3.893E+0	7.750E+0
-1.930E-1	3.802E+0	7.604E+0
-1.914E-1	3.792E+0	7.688E+0
-1.978E-1	3.818E+0	7.494E+0
-1.978E-1	3.847E+0	7.497E+0
-1.914E-1	3.773E+0	7.520E+0
-1.914E-1	3.922E+0	7.510E+0
-1.946E-1	3.860E+0	7.565E+0
-1.946E-1	3.786E+0	7.640E+0
-1.930E-1	3.792E+0	7.513E+0
-1.914E-1	3.906E+0	7.464E+0
-1.962E-1	3.815E+0	7.571E+0
-1.978E-1	3.844E+0	7.601E+0
-1.930E-1	3.857E+0	7.623E+0
-1.946E-1	3.864E+0	7.623E+0
-1.962E-1	3.763E+0	7.614E+0
-1.946E-1	3.938E+0	7.571E+0
-1.930E-1	3.903E+0	7.669E+0
-1.946E-1	3.870E+0	7.500E+0
-1.946E-1	3.870E+0	7.575E+0
-1.962E-1	3.815E+0	7.575E+0
-1.946E-1	3.864E+0	7.630E+0
-1.946E-1	3.903E+0	7.555E+0
-1.962E-1	3.909E+0	7.620E+0
-1.962E-1	3.847E+0	7.497E+0
-1.914E-1	3.776E+0	7.558E+0
-1.930E-1	3.821E+0	7.597E+0
-1.962E-1	3.867E+0	7.516E+0
-1.962E-1	3.805E+0	7.549E+0
-1.962E-1	3.789E+0	7.526E+0
-1.930E-1	3.844E+0	7.526E+0
-1.962E-1	3.867E+0	7.640E+0
-1.978E-1	3.877E+0	7.513E+0
-1.897E-1	3.815E+0	7.497E+0
-1.946E-1	3.893E+0	7.672E+0
-1.962E-1	3.844E+0	7.545E+0
-1.962E-1	3.747E+0	7.578E+0
-1.930E-1	3.792E+0	7.513E+0
-1.930E-1	3.805E+0	7.623E+0
-1.962E-1	3.802E+0	7.610E+0
-1.962E-1	3.864E+0	7.545E+0
-1.897E-1	3.834E+0	7.552E+0
-1.914E-1	3.802E+0	7.526E+0
-1.914E-1	3.808E+0	7.520E+0
-1.946E-1	3.773E+0	7.520E+0
-1.914E-1	3.825E+0	7.578E+0
-1.962E-1	3.890E+0	7.581E+0
-1.978E-1	3.864E+0	7.594E+0
-1.978E-1	3.789E+0	7.513E+0
-1.946E-1	3.802E+0	7.659E+0
-1.946E-1	3.838E+0	7.669E+0
-1.962E-1	3.802E+0	7.555E+0
-1.978E-1	3.783E+0	7.653E+0
-1.946E-1	3.906E+0	7.675E+0
-1.962E-1	3.766E+0	7.568E+0
-1.946E-1	3.795E+0	7.591E+0
-1.978E-1	3.812E+0	7.597E+0
-1.897E-1	3.805E+0	7.617E+0
-1.914E-1	3.867E+0	7.555E+0
-1.962E-1	3.818E+0	7.591E+0
-1.946E-1	3.851E+0	7.565E+0
-1.914E-1	3.877E+0	7.675E+0
-1.962E-1	3.841E+0	7.604E+0
-1.930E-1	3.857E+0	7.494E+0
-1.995E-1	3.805E+0	7.568E+0
-1.930E-1	3.792E+0	7.523E+0
-1.962E-1	3.792E+0	7.571E+0
-1.962E-1	3.792E+0	7.678E+0
-1.962E-1	3.916E+0	7.617E+0
-1.962E-1	3.854E+0	7.425E+0
-1.914E-1	3.844E+0	7.669E+0
-1.995E-1	3.753E+0	7.542E+0
-1.962E-1	3.864E+0	7.445E+0
-1.930E-1	3.789E+0	7.568E+0
-1.946E-1	3.795E+0	7.510E+0
-1.946E-1	3.847E+0	7.584E+0
-1.930E-1	3.906E+0	7.565E+0
-1.914E-1	3.838E+0	7.429E+0
-1.914E-1	3.799E+0	7.555E+0
-1.946E-1	3.818E+0	7.594E+0
-1.962E-1	3.786E+0	7.510E+0
-1.914E-1	3.841E+0	7.494E+0
-1.930E-1	3.851E+0	7.578E+0
-1.946E-1	3.877E+0	7.630E+0
-1.962E-1	3.831E+0	7.620E+0
-1.930E-1	3.886E+0	7.497E+0
-1.930E-1	3.864E+0	7.565E+0
-1.978E-1	3.870E+0	7.526E+0
-1.946E-1	3.870E+0	7.571E+0
-1.930E-1	3.847E+0	7.510E+0
-1.930E-1	3.763E+0	7.516E+0
-1.962E-1	3.925E+0	7.494E+0
-1.962E-1	3.847E+0	7.711E+0
-1.930E-1	3.828E+0	7.597E+0
-1.946E-1	3.786E+0	7.422E+0
-1.978E-1	3.909E+0	7.571E+0
-1.978E-1	3.812E+0	7.529E+0
-1.930E-1	3.870E+0	7.669E+0
-1.946E-1	3.818E+0	7.581E+0
-1.946E-1	3.776E+0	7.558E+0
-1.946E-1	3.831E+0	7.565E+0
-1.930E-1	3.834E+0	7.662E+0
-1.930E-1	3.834E+0	7.516E+0
-1.978E-1	3.883E+0	7.529E+0
-1.962E-1	3.870E+0	7.711E+0
-1.930E-1	3.766E+0	7.656E+0
-1.930E-1	3.847E+0	7.575E+0
-1.946E-1	3.864E+0	7.565E+0
-2.011E-1	3.860E+0	7.649E+0
-1.946E-1	3.831E+0	7.591E+0
-1.930E-1	3.864E+0	7.500E+0
-1.978E-1	3.773E+0	7.682E+0
-1.962E-1	3.789E+0	7.640E+0
-1.914E-1	3.770E+0	7.597E+0
-1.946E-1	3.789E+0	7.594E+0
-1.962E-1	3.783E+0	7.477E+0
-1.962E-1	3.967E+0	7.500E+0
-1.930E-1	3.893E+0	7.594E+0
-1.946E-1	3.770E+0	7.451E+0
-1.946E-1	3.805E+0	7.636E+0
-1.978E-1	3.818E+0	7.549E+0
-1.930E-1	3.795E+0	7.474E+0
-1.962E-1	3.734E+0	7.542E+0
-1.978E-1	3.896E+0	7.594E+0
-1.946E-1	3.786E+0	7.578E+0
-1.930E-1	3.783E+0	7.503E+0
-1.930E-1	3.883E+0	7.643E+0
-1.946E-1	3.770E+0	7.662E+0
-1.978E-1	3.864E+0	7.545E+0
-1.930E-1	3.763E+0	7.649E+0
-1.914E-1	3.857E+0	7.721E+0
-1.946E-1	3.789E+0	7.542E+0
-1.946E-1	3.857E+0	7.510E+0
-1.914E-1	3.864E+0	7.513E+0
-1.914E-1	3.854E+0	7.513E+0
-1.946E-1	3.795E+0	7.562E+0
-1.978E-1	3.808E+0	7.536E+0
-1.914E-1	3.847E+0	7.666E+0
-1.930E-1	3.860E+0	7.507E+0
-1.946E-1	3.834E+0	7.571E+0
-1.946E-1	3.886E+0	7.578E+0
-1.962E-1	3.880E+0	7.659E+0
-1.930E-1	3.873E+0	7.545E+0
-1.962E-1	3.812E+0	7.545E+0
-1.962E-1	3.834E+0	7.565E+0
-1.914E-1	3.831E+0	7.627E+0
-1.946E-1	3.883E+0	7.571E+0
-1.962E-1	3.854E+0	7.545E+0
-1.946E-1	3.864E+0	7.627E+0
-1.930E-1	3.883E+0	7.669E+0
-1.914E-1	3.802E+0	7.539E+0
-1.962E-1	3.857E+0	7.584E+0
-1.978E-1	3.870E+0	7.539E+0
-1.914E-1	3.867E+0	7.581E+0
-1.930E-1	3.808E+0	7.552E+0
-1.962E-1	3.831E+0	7.552E+0
-1.978E-1	3.834E+0	7.591E+0
-1.930E-1	3.870E+0	7.565E+0
-1.946E-1	3.938E+0	7.649E+0
-1.962E-1	3.860E+0	7.500E+0
-1.962E-1	3.844E+0	7.682E+0
-1.946E-1	3.854E+0	7.623E+0
-1.946E-1	3.753E+0	7.614E+0
-1.930E-1	3.770E+0	7.523E+0
-1.962E-1	3.857E+0	7.630E+0
-1.914E-1	3.854E+0	7.743E+0
-1.962E-1	3.903E+0	7.568E+0
-1.978E-1	3.880E+0	7.549E+0
-1.978E-1	3.896E+0	7.490E+0
-1.946E-1	3.841E+0	7.594E+0
-1.914E-1	3.795E+0	7.578E+0
-1.962E-1	3.795E+0	7.717E+0
-1.962E-1	3.834E+0	7.614E+0
-1.946E-1	3.883E+0	7.458E+0
-1.930E-1	3.864E+0	7.604E+0
-1.962E-1	3.847E+0	7.523E+0
-1.962E-1	3.776E+0	7.623E+0
-1.946E-1	3.870E+0	7.484E+0
-1.914E-1	3.834E+0	7.448E+0
-1.962E-1	3.847E+0	7.555E+0
-2.011E-1	3.831E+0	7.536E+0
-1.914E-1	3.880E+0	7.468E+0
-1.946E-1	3.770E+0	7.533E+0
-1.978E-1	3.886E+0	7.533E+0
-1.978E-1	3.857E+0	7.627E+0
-1.897E-1	3.847E+0	7.617E+0
-1.930E-1	3.821E+0	7.591E+0
-1.962E-1	3.825E+0	7.604E+0
-1.978E-1	3.773E+0	7.562E+0
-1.946E-1	3.919E+0	7.604E+0
-1.962E-1	3.864E+0	7.568E+0
-1.946E-1	3.783E+0	7.623E+0
-1.978E-1	3.795E+0	7.627E+0
-1.946E-1	3.802E+0	7.549E+0
-1.946E-1	3.834E+0	7.503E+0
-1.962E-1	3.841E+0	7.516E+0
-1.978E-1	3.828E+0	7.591E+0
-1.930E-1	3.860E+0	7.701E+0
-1.914E-1	3.792E+0	7.601E+0
-1.978E-1	3.916E+0	7.656E+0
-1.962E-1	3.799E+0	7.601E+0
-1.930E-1	3.834E+0	7.575E+0
-1.930E-1	3.821E+0	7.640E+0
-1.962E-1	3.877E+0	7.565E+0
-1.962E-1	3.870E+0	7.568E+0
-1.914E-1	3.873E+0	7.627E+0
-1.946E-1	3.903E+0	7.617E+0
-1.978E-1	3.912E+0	7.562E+0
-1.946E-1	3.786E+0	7.588E+0
-1.930E-1	3.818E+0	7.698E+0
-1.946E-1	3.786E+0	7.571E+0
-1.962E-1	3.864E+0	7.588E+0
-1.995E-1	3.841E+0	7.627E+0
-1.930E-1	3.808E+0	7.552E+0
-1.946E-1	3.857E+0	7.640E+0
-1.962E-1	3.841E+0	7.555E+0
-1.962E-1	3.838E+0	7.623E+0
-1.930E-1	3.922E+0	7.568E+0
-1.930E-1	3.828E+0	7.682E+0
-1.995E-1	3.838E+0	7.594E+0
-1.978E-1	3.812E+0	7.490E+0
-1.930E-1	3.815E+0	7.627E+0
-1.914E-1	3.834E+0	7.672E+0
-1.946E-1	3.753E+0	7.636E+0
-1.962E-1	3.828E+0	7.620E+0
-1.914E-1	3.805E+0	7.513E+0
-1.962E-1	3.877E+0	7.581E+0
-1.962E-1	3.786E+0	7.549E+0
-1.946E-1	3.770E+0	7.500E+0
-1.946E-1	3.844E+0	7.536E+0
-1.930E-1	3.783E+0	7.555E+0
-1.978E-1	3.854E+0	7.604E+0
-1.978E-1	3.744E+0	7.555E+0
-1.914E-1	3.870E+0	7.536E+0
-1.881E-1	3.834E+0	7.591E+0
-1.962E-1	3.841E+0	7.672E+0
-1.978E-1	3.890E+0	7.662E+0
-1.946E-1	3.906E+0	7.526E+0
-1.946E-1	3.825E+0	7.721E+0
-1.978E-1	3.854E+0	7.549E+0
-1.962E-1	3.834E+0	7.659E+0
-1.930E-1	3.825E+0	7.571E+0
-1.978E-1	3.909E+0	7.743E+0
-1.930E-1	3.844E+0	7.542E+0
-1.978E-1	3.802E+0	7.510E+0
-1.930E-1	3.883E+0	7.481E+0
-1.897E-1	3.864E+0	7.549E+0
-1.946E-1	3.857E+0	7.636E+0
-1.946E-1	3.786E+0	7.571E+0
-1.914E-1	3.808E+0	7.484E+0
-1.914E-1	3.867E+0	7.614E+0
-1.978E-1	3.737E+0	7.666E+0
-1.946E-1	3.831E+0	7.558E+0
-1.914E-1	3.805E+0	7.597E+0
-1.946E-1	3.747E+0	7.578E+0
-1.946E-1	3.821E+0	7.565E+0
-1.978E-1	3.844E+0	7.594E+0
-1.930E-1	3.841E+0	7.526E+0
-1.914E-1	3.838E+0	7.581E+0
-1.995E-1	3.825E+0	7.581E+0
-1.962E-1	3.815E+0	7.653E+0
-1.962E-1	3.847E+0	7.516E+0
-1.930E-1	3.870E+0	7.610E+0
-1.946E-1	3.795E+0	7.617E+0
-1.978E-1	3.857E+0	7.630E+0
-1.930E-1	3.844E+0	7.620E+0
-1.946E-1	3.857E+0	7.533E+0
-1.962E-1	3.834E+0	7.630E+0
-1.946E-1	3.847E+0	7.649E+0
-1.946E-1	3.802E+0	7.610E+0
-1.946E-1	3.844E+0	7.526E+0
-1.962E-1	3.828E+0	7.558E+0
-1.978E-1	3.770E+0	7.555E+0
-1.930E-1	3.821E+0	7.623E+0
-1.946E-1	3.828E+0	7.597E+0
-1.946E-1	3.825E+0	7.578E+0
-1.962E-1	3.847E+0	7.610E+0
-1.914E-1	3.838E+0	7.653E+0
-1.930E-1	3.854E+0	7.562E+0
-1.962E-1	3.841E+0	7.604E+0
-1.978E-1	3.789E+0	7.552E+0
-1.930E-1	3.825E+0	7.542E+0
-1.930E-1	3.847E+0	7.610E+0
-1.962E-1	3.838E+0	7.591E+0
-1.962E-1	3.802E+0	7.533E+0
-1.930E-1	3.896E+0	7.565E+0
-1.946E-1	3.831E+0	7.542E+0
-1.962E-1	3.844E+0	7.510E+0
-1.978E-1	3.786E+0	7.474E+0
-1.946E-1	3.916E+0	7.578E+0
-1.946E-1	3.783E+0	7.666E+0
-1.978E-1	3.834E+0	7.630E+0
-1.962E-1	3.818E+0	7.568E+0
-1.946E-1	3.864E+0	7.578E+0
-1.946E-1	3.854E+0	7.669E+0
-1.962E-1	3.812E+0	7.640E+0
-1.962E-1	3.877E+0	7.510E+0
-1.930E-1	3.857E+0	7.584E+0
-1.897E-1	3.877E+0	7.620E+0
-1.962E-1	3.844E+0	7.565E+0
-1.946E-1	3.831E+0	7.633E+0
-1.914E-1	3.766E+0	7.575E+0
-1.930E-1	3.854E+0	7.594E+0
-1.978E-1	3.941E+0	7.640E+0
-1.962E-1	3.890E+0	7.555E+0
-1.946E-1	3.783E+0	7.549E+0
-1.930E-1	3.838E+0	7.533E+0
-1.962E-1	3.805E+0	7.653E+0
-1.946E-1	3.890E+0	7.555E+0
-1.962E-1	3.779E+0	7.555E+0
-1.930E-1	3.873E+0	7.636E+0
-1.962E-1	3.818E+0	7.646E+0
-1.962E-1	3.838E+0	7.591E+0
-1.930E-1	3.844E+0	7.653E+0
-1.946E-1	3.828E+0	7.562E+0
-1.978E-1	3.860E+0	7.497E+0
-1.962E-1	3.906E+0	7.588E+0
-1.897E-1	3.838E+0	7.610E+0
-1.946E-1	3.883E+0	7.630E+0
-1.978E-1	3.808E+0	7.581E+0
-1.962E-1	3.899E+0	7.458E+0
-1.930E-1	3.847E+0	7.529E+0
-1.930E-1	3.838E+0	7.497E+0
-1.978E-1	3.903E+0	7.597E+0
-1.962E-1	3.867E+0	7.523E+0
-1.914E-1	3.841E+0	7.552E+0
-1.914E-1	3.854E+0	7.617E+0
-1.946E-1	3.838E+0	7.568E+0
-1.978E-1	3.776E+0	7.536E+0
-1.946E-1	3.860E+0	7.565E+0
-1.914E-1	3.776E+0	7.623E+0
-1.995E-1	3.821E+0	7.597E+0
-1.962E-1	3.838E+0	7.649E+0
-1.930E-1	3.880E+0	7.604E+0
-1.946E-1	3.789E+0	7.536E+0
-1.946E-1	3.805E+0	7.500E+0
-1.946E-1	3.886E+0	7.627E+0
-1.897E-1	3.828E+0	7.691E+0
-1.946E-1	3.770E+0	7.545E+0
-1.962E-1	3.795E+0	7.520E+0
-1.995E-1	3.854E+0	7.575E+0
-1.930E-1	3.877E+0	7.682E+0
-1.930E-1	3.766E+0	7.503E+0
-1.962E-1	3.825E+0	7.588E+0
-1.946E-1	3.864E+0	7.468E+0
-1.930E-1	3.815E+0	7.646E+0
-1.930E-1	3.883E+0	7.533E+0
-1.962E-1	3.834E+0	7.604E+0
-1.978E-1	3.867E+0	7.614E+0
-1.930E-1	3.922E+0	7.607E+0
-1.946E-1	3.818E+0	7.672E+0
-1.978E-1	3.870E+0	7.617E+0
-1.946E-1	3.821E+0	7.500E+0
-1.962E-1	3.838E+0	7.607E+0
-1.930E-1	3.831E+0	7.656E+0
-1.946E-1	3.825E+0	7.584E+0
-1.930E-1	3.783E+0	7.555E+0
-1.930E-1	3.834E+0	7.578E+0
-1.962E-1	3.812E+0	7.477E+0
-1.978E-1	3.841E+0	7.562E+0
-1.962E-1	3.812E+0	7.545E+0
-1.914E-1	3.812E+0	7.584E+0
-1.946E-1	3.867E+0	7.610E+0
-1.995E-1	3.818E+0	7.591E+0
-1.962E-1	3.854E+0	7.698E+0
-1.914E-1	3.880E+0	7.529E+0
-1.930E-1	3.886E+0	7.678E+0
-1.962E-1	3.792E+0	7.575E+0
-1.962E-1	3.770E+0	7.481E+0
-1.946E-1	3.838E+0	7.610E+0
-1.914E-1	3.877E+0	7.604E+0
-1.978E-1	3.870E+0	7.672E+0
-1.946E-1	3.844E+0	7.685E+0
-1.930E-1	3.838E+0	7.662E+0
-1.930E-1	3.867E+0	7.523E+0
-1.962E-1	3.870E+0	7.536E+0
-1.946E-1	3.896E+0	7.617E+0
-1.930E-1	3.860E+0	7.419E+0
-1.946E-1	3.821E+0	7.627E+0
-1.978E-1	3.808E+0	7.529E+0
-1.962E-1	3.870E+0	7.533E+0
-1.962E-1	3.912E+0	7.614E+0
-1.946E-1	3.844E+0	7.588E+0
-1.962E-1	3.873E+0	7.539E+0
-1.978E-1	3.783E+0	7.594E+0
-1.946E-1	3.724E+0	7.558E+0
-1.946E-1	3.844E+0	7.640E+0
-1.995E-1	3.838E+0	7.474E+0
-1.962E-1	3.864E+0	7.584E+0
-1.930E-1	3.776E+0	7.549E+0
-1.946E-1	3.815E+0	7.516E+0
-1.978E-1	3.857E+0	7.549E+0
-1.978E-1	3.873E+0	7.649E+0
-1.946E-1	3.857E+0	7.565E+0
-1.946E-1	3.821E+0	7.464E+0
-1.978E-1	3.844E+0	7.636E+0
-1.946E-1	3.860E+0	7.620E+0
-1.914E-1	3.870E+0	7.584E+0
-1.914E-1	3.760E+0	7.588E+0
-1.946E-1	3.854E+0	7.578E+0
-1.946E-1	3.838E+0	7.562E+0
-1.930E-1	3.799E+0	7.633E+0
-1.930E-1	3.808E+0	7.666E+0
-1.946E-1	3.789E+0	7.575E+0
-1.978E-1	3.906E+0	7.555E+0
-1.930E-1	3.867E+0	7.562E+0
-1.946E-1	3.815E+0	7.649E+0
-1.978E-1	3.799E+0	7.617E+0
-1.946E-1	3.860E+0	7.640E+0
-1.930E-1	3.838E+0	7.510E+0
-1.930E-1	3.896E+0	7.773E+0
-1.978E-1	3.818E+0	7.500E+0
-1.962E-1	3.825E+0	7.610E+0
-1.930E-1	3.899E+0	7.607E+0
-1.930E-1	3.873E+0	7.627E+0
-1.978E-1	3.903E+0	7.575E+0
-1.962E-1	3.770E+0	7.594E+0
-1.946E-1	3.757E+0	7.571E+0
-1.946E-1	3.864E+0	7.545E+0
-1.962E-1	3.864E+0	7.588E+0
-1.978E-1	3.851E+0	7.597E+0
-1.946E-1	3.883E+0	7.581E+0
-1.897E-1	3.841E+0	7.494E+0
-1.978E-1	3.851E+0	7.562E+0
-1.946E-1	3.854E+0	7.594E+0
-1.930E-1	3.844E+0	7.555E+0
-1.946E-1	3.847E+0	7.555E+0
-1.946E-1	3.812E+0	7.662E+0
-1.962E-1	3.847E+0	7.575E+0
-1.914E-1	3.854E+0	7.568E+0
-1.914E-1	3.799E+0	7.594E+0
-1.978E-1	3.883E+0	7.536E+0
-1.946E-1	3.779E+0	7.653E+0
-1.930E-1	3.851E+0	7.568E+0
-1.930E-1	3.857E+0	7.571E+0
-1.962E-1	3.831E+0	7.659E+0
-1.946E-1	3.847E+0	7.630E+0
-1.946E-1	3.815E+0	7.584E+0
-1.946E-1	3.799E+0	7.490E+0
-1.978E-1	3.834E+0	7.734E+0
-1.978E-1	3.831E+0	7.445E+0
-1.930E-1	3.831E+0	7.601E+0
-1.946E-1	3.818E+0	7.555E+0
-1.978E-1	3.821E+0	7.555E+0
-1.930E-1	3.795E+0	7.636E+0
-1.897E-1	3.792E+0	7.552E+0
-1.946E-1	3.928E+0	7.520E+0
-1.962E-1	3.812E+0	7.623E+0
-1.962E-1	3.828E+0	7.575E+0
-1.930E-1	3.890E+0	7.591E+0
-1.914E-1	3.864E+0	7.490E+0
-1.962E-1	3.828E+0	7.614E+0
-1.962E-1	3.841E+0	7.607E+0
-1.930E-1	3.834E+0	7.565E+0
-1.930E-1	3.825E+0	7.536E+0
-1.962E-1	3.844E+0	7.630E+0
-1.962E-1	3.808E+0	7.659E+0
-1.930E-1	3.877E+0	7.578E+0
-1.946E-1	3.808E+0	7.552E+0
-1.962E-1	3.916E+0	7.591E+0
-1.962E-1	3.883E+0	7.526E+0
-1.930E-1	3.935E+0	7.701E+0
-1.946E-1	3.854E+0	7.594E+0
-1.995E-1	3.912E+0	7.630E+0
-1.962E-1	3.812E+0	7.568E+0
-1.930E-1	3.828E+0	7.539E+0
-1.914E-1	3.860E+0	7.558E+0
-1.978E-1	3.844E+0	7.552E+0
-1.962E-1	3.854E+0	7.614E+0
-1.978E-1	3.799E+0	7.523E+0
-1.946E-1	3.795E+0	7.464E+0
-1.978E-1	3.825E+0	7.571E+0
-1.978E-1	3.815E+0	7.494E+0
-1.930E-1	3.825E+0	7.565E+0
-1.946E-1	3.838E+0	7.578E+0
-1.962E-1	3.805E+0	7.549E+0
-1.946E-1	3.799E+0	7.542E+0
-1.930E-1	3.792E+0	7.451E+0
-1.914E-1	3.873E+0	7.669E+0
-1.946E-1	3.818E+0	7.630E+0
-1.978E-1	3.789E+0	7.704E+0
-1.930E-1	3.857E+0	7.617E+0
-1.978E-1	3.802E+0	7.484E+0
-1.978E-1	3.854E+0	7.597E+0
-1.962E-1	3.870E+0	7.549E+0
-1.946E-1	3.870E+0	7.545E+0
-1.962E-1	3.831E+0	7.529E+0
-1.995E-1	3.818E+0	7.662E+0
-1.946E-1	3.854E+0	7.617E+0
-1.962E-1	3.799E+0	7.607E+0
-1.946E-1	3.779E+0	7.653E+0
-1.962E-1	3.812E+0	7.513E+0
-1.962E-1	3.864E+0	7.588E+0
-1.930E-1	3.792E+0	7.633E+0
-1.962E-1	3.844E+0	7.555E+0
-1.978E-1	3.864E+0	7.633E+0
-1.946E-1	3.841E+0	7.549E+0
-1.962E-1	3.786E+0	7.656E+0
-1.914E-1	3.818E+0	7.630E+0
-1.962E-1	3.903E+0	7.617E+0
-1.946E-1	3.880E+0	7.571E+0
-1.930E-1	3.890E+0	7.610E+0
-1.930E-1	3.873E+0	7.698E+0
-1.962E-1	3.867E+0	7.617E+0
-1.946E-1	3.883E+0	7.607E+0
-1.962E-1	3.808E+0	7.659E+0
-1.897E-1	3.799E+0	7.562E+0
-1.978E-1	3.880E+0	7.627E+0
-1.930E-1	3.805E+0	7.591E+0
-1.930E-1	3.864E+0	7.487E+0
-1.962E-1	3.831E+0	7.601E+0
-1.978E-1	3.808E+0	7.558E+0
-1.978E-1	3.857E+0	7.562E+0
-1.930E-1	3.828E+0	7.604E+0
-1.930E-1	3.695E+0	7.523E+0
-1.995E-1	3.864E+0	7.558E+0
-1.946E-1	3.867E+0	7.607E+0
-1.914E-1	3.903E+0	7.623E+0
-1.930E-1	3.773E+0	7.513E+0
-1.995E-1	3.851E+0	7.494E+0
-1.930E-1	3.815E+0	7.597E+0
-1.930E-1	3.805E+0	7.487E+0
-1.930E-1	3.886E+0	7.558E+0
-1.962E-1	3.825E+0	7.672E+0
-1.962E-1	3.828E+0	7.633E+0
-1.946E-1	3.854E+0	7.526E+0
-1.946E-1	3.883E+0	7.597E+0
-1.962E-1	3.857E+0	7.584E+0
-1.962E-1	3.854E+0	7.672E+0
-1.930E-1	3.873E+0	7.516E+0
-1.930E-1	3.864E+0	7.646E+0
-1.978E-1	3.808E+0	7.565E+0
-1.978E-1	3.857E+0	7.526E+0
-1.946E-1	3.880E+0	7.597E+0
-1.930E-1	3.890E+0	7.552E+0
-1.962E-1	3.737E+0	7.588E+0
-1.978E-1	3.802E+0	7.513E+0
-1.930E-1	3.899E+0	7.468E+0
-1.962E-1	3.860E+0	7.571E+0
-1.978E-1	3.805E+0	7.555E+0
-1.962E-1	3.880E+0	7.571E+0
-1.930E-1	3.828E+0	7.523E+0
-1.946E-1	3.838E+0	7.627E+0
-1.962E-1	3.834E+0	7.617E+0
-1.978E-1	3.903E+0	7.516E+0
-1.946E-1	3.899E+0	7.529E+0
-1.930E-1	3.776E+0	7.558E+0
-1.978E-1	3.805E+0	7.429E+0
-1.930E-1	3.818E+0	7.523E+0
-1.930E-1	3.802E+0	7.575E+0
-1.930E-1	3.860E+0	7.571E+0
-1.978E-1	3.877E+0	7.571E+0
-1.962E-1	3.896E+0	7.630E+0
-1.930E-1	3.860E+0	7.666E+0
-1.946E-1	3.844E+0	7.513E+0
-1.978E-1	3.792E+0	7.646E+0
-1.978E-1	3.893E+0	7.555E+0
-1.946E-1	3.779E+0	7.542E+0
-1.962E-1	3.834E+0	7.597E+0
-1.962E-1	3.912E+0	7.500E+0
-1.946E-1	3.945E+0	7.591E+0
-1.962E-1	3.857E+0	7.562E+0
-1.946E-1	3.815E+0	7.588E+0
-1.962E-1	3.870E+0	7.545E+0
-1.978E-1	3.815E+0	7.675E+0
-1.946E-1	3.786E+0	7.653E+0
-1.962E-1	3.873E+0	7.630E+0
-1.978E-1	3.825E+0	7.549E+0
-1.962E-1	3.890E+0	7.552E+0
-1.914E-1	3.860E+0	7.520E+0
-1.962E-1	3.857E+0	7.627E+0
-1.978E-1	3.847E+0	7.575E+0
-1.946E-1	3.821E+0	7.623E+0
-1.930E-1	3.857E+0	7.627E+0
-1.930E-1	3.860E+0	7.601E+0
-1.978E-1	3.818E+0	7.623E+0
-1.946E-1	3.815E+0	7.636E+0
-1.962E-1	3.799E+0	7.568E+0
-1.946E-1	3.906E+0	7.610E+0
-1.995E-1	3.873E+0	7.549E+0
-1.962E-1	3.864E+0	7.659E+0
-1.930E-1	3.880E+0	7.539E+0
-1.946E-1	3.886E+0	7.552E+0
-1.978E-1	3.770E+0	7.620E+0
-1.978E-1	3.831E+0	7.529E+0
-1.946E-1	3.935E+0	7.643E+0
-1.946E-1	3.847E+0	7.571E+0
-1.978E-1	3.860E+0	7.630E+0
-1.946E-1	3.825E+0	7.601E+0
-1.914E-1	3.860E+0	7.529E+0
-1.946E-1	3.873E+0	7.604E+0
-1.978E-1	3.802E+0	7.558E+0
-1.946E-1	3.893E+0	7.594E+0
-1.930E-1	3.867E+0	7.578E+0
-1.946E-1	3.857E+0	7.568E+0
-1.962E-1	3.766E+0	7.471E+0
-1.962E-1	3.870E+0	7.581E+0
-1.962E-1	3.821E+0	7.607E+0
-1.946E-1	3.818E+0	7.607E+0
-1.978E-1	3.795E+0	7.617E+0
-1.962E-1	3.701E+0	7.507E+0
-1.914E-1	3.808E+0	7.588E+0
-1.962E-1	3.821E+0	7.610E+0
-1.962E-1	3.886E+0	7.620E+0
-1.995E-1	3.792E+0	7.588E+0
-1.946E-1	3.750E+0	7.533E+0
-1.930E-1	3.873E+0	7.562E+0
-1.978E-1	3.757E+0	7.565E+0
-1.978E-1	3.808E+0	7.630E+0
-1.930E-1	3.854E+0	7.578E+0
-1.946E-1	3.886E+0	7.627E+0
-1.946E-1	3.763E+0	7.688E+0
-1.962E-1	3.795E+0	7.490E+0
-1.930E-1	3.841E+0	7.558E+0
-1.930E-1	3.828E+0	7.594E+0
-1.978E-1	3.857E+0	7.623E+0
-1.946E-1	3.893E+0	7.536E+0
-1.897E-1	3.896E+0	7.568E+0
-1.930E-1	3.870E+0	7.575E+0
-1.995E-1	3.860E+0	7.662E+0
-1.946E-1	3.873E+0	7.526E+0
-1.914E-1	3.844E+0	7.533E+0
-1.914E-1	3.821E+0	7.604E+0
-1.946E-1	3.883E+0	7.542E+0
-1.962E-1	3.938E+0	7.565E+0
-1.946E-1	3.857E+0	7.640E+0
-1.946E-1	3.795E+0	7.636E+0
-1.995E-1	3.773E+0	7.568E+0
-1.978E-1	3.870E+0	7.545E+0
-1.946E-1	3.867E+0	7.584E+0
-1.946E-1	3.867E+0	7.558E+0
-1.978E-1	3.783E+0	7.545E+0
-1.962E-1	3.906E+0	7.510E+0
-1.962E-1	3.877E+0	7.471E+0
-1.930E-1	3.831E+0	7.516E+0
-1.962E-1	3.857E+0	7.708E+0
-1.978E-1	3.870E+0	7.666E+0
-1.914E-1	3.802E+0	7.653E+0
-1.946E-1	3.857E+0	7.533E+0
-1.946E-1	3.834E+0	7.591E+0
-1.978E-1	3.867E+0	7.507E+0
-1.946E-1	3.834E+0	7.520E+0
-1.930E-1	3.779E+0	7.601E+0
-1.995E-1	3.886E+0	7.591E+0
-1.962E-1	3.896E+0	7.503E+0
-1.930E-1	3.841E+0	7.558E+0
-1.930E-1	3.776E+0	7.669E+0
-1.946E-1	3.789E+0	7.656E+0
-1.962E-1	3.838E+0	7.578E+0
-1.930E-1	3.844E+0	7.737E+0
-1.946E-1	3.883E+0	7.549E+0
-1.978E-1	3.795E+0	7.669E+0
-1.978E-1	3.854E+0	7.555E+0
-1.946E-1	3.818E+0	7.636E+0
-1.962E-1	3.783E+0	7.597E+0
-1.962E-1	3.877E+0	7.617E+0
-1.978E-1	3.795E+0	7.591E+0
-1.930E-1	3.844E+0	7.523E+0
-1.930E-1	3.925E+0	7.490E+0
-1.995E-1	3.870E+0	7.610E+0
-1.978E-1	3.802E+0	7.636E+0
-1.930E-1	3.831E+0	7.565E+0
-1.946E-1	3.838E+0	7.533E+0
-1.962E-1	3.786E+0	7.555E+0
-1.962E-1	3.860E+0	7.536E+0
-1.946E-1	3.877E+0	7.571E+0
-1.962E-1	3.880E+0	7.584E+0
-1.978E-1	3.844E+0	7.691E+0
-1.978E-1	3.854E+0	7.685E+0
-1.946E-1	3.935E+0	7.545E+0
-1.946E-1	3.831E+0	7.549E+0
-1.962E-1	3.928E+0	7.688E+0
-1.946E-1	3.854E+0	7.562E+0
-1.930E-1	3.834E+0	7.588E+0
-1.946E-1	3.834E+0	7.627E+0
-1.978E-1	3.792E+0	7.545E+0
-1.962E-1	3.779E+0	7.490E+0
-1.930E-1	3.899E+0	7.636E+0
-1.946E-1	3.864E+0	7.646E+0
-1.962E-1	3.873E+0	7.656E+0
-1.962E-1	3.815E+0	7.510E+0
-1.962E-1	3.893E+0	7.620E+0
-1.930E-1	3.724E+0	7.584E+0
-1.946E-1	3.912E+0	7.497E+0
-1.946E-1	3.867E+0	7.659E+0
-1.930E-1	3.795E+0	7.507E+0
-1.946E-1	3.912E+0	7.539E+0
-1.962E-1	3.847E+0	7.510E+0
-1.946E-1	3.786E+0	7.591E+0
-1.946E-1	3.851E+0	7.636E+0
-1.930E-1	3.838E+0	7.656E+0
-1.995E-1	3.844E+0	7.636E+0
-1.962E-1	3.903E+0	7.565E+0
-1.930E-1	3.714E+0	7.571E+0
-1.930E-1	3.847E+0	7.542E+0
-1.962E-1	3.731E+0	7.640E+0
-1.962E-1	3.766E+0	7.669E+0
-1.946E-1	3.808E+0	7.594E+0
-1.946E-1	3.873E+0	7.633E+0
-1.978E-1	3.802E+0	7.588E+0
-1.946E-1	3.870E+0	7.545E+0
-1.914E-1	3.851E+0	7.620E+0
-1.930E-1	3.825E+0	7.659E+0
-1.962E-1	3.821E+0	7.623E+0
-1.946E-1	3.818E+0	7.571E+0
-1.930E-1	3.932E+0	7.633E+0
-1.946E-1	3.815E+0	7.474E+0
-1.995E-1	3.818E+0	7.711E+0
-1.962E-1	3.795E+0	7.523E+0
-1.930E-1	3.864E+0	7.666E+0
-1.946E-1	3.802E+0	7.520E+0
-1.962E-1	3.877E+0	7.510E+0
-1.930E-1	3.880E+0	7.549E+0
-1.946E-1	3.815E+0	7.481E+0
-1.897E-1	3.860E+0	7.575E+0
-1.962E-1	3.802E+0	7.458E+0
-1.962E-1	3.831E+0	7.610E+0
-1.930E-1	3.847E+0	7.484E+0
-1.930E-1	3.847E+0	7.640E+0
-1.978E-1	3.851E+0	7.594E+0
-1.978E-1	3.805E+0	7.549E+0
-1.946E-1	3.864E+0	7.643E+0
-1.914E-1	3.828E+0	7.575E+0
-1.978E-1	3.776E+0	7.507E+0
-1.946E-1	3.880E+0	7.620E+0
-1.946E-1	3.831E+0	7.597E+0
-1.946E-1	3.857E+0	7.497E+0
-1.978E-1	3.802E+0	7.614E+0
-1.978E-1	3.867E+0	7.643E+0
-1.946E-1	3.744E+0	7.614E+0
-1.930E-1	3.818E+0	7.653E+0
-1.978E-1	3.860E+0	7.536E+0
-1.978E-1	3.818E+0	7.614E+0
-1.930E-1	3.880E+0	7.481E+0
-1.930E-1	3.831E+0	7.591E+0
-1.962E-1	3.847E+0	7.591E+0
-1.962E-1	3.828E+0	7.662E+0
-1.914E-1	3.909E+0	7.552E+0
-1.930E-1	3.766E+0	7.588E+0
-1.978E-1	3.864E+0	7.552E+0
-1.962E-1	3.864E+0	7.688E+0
-1.914E-1	3.883E+0	7.542E+0
-1.946E-1	3.799E+0	7.507E+0
-1.978E-1	3.857E+0	7.562E+0
-1.946E-1	3.864E+0	7.633E+0
-1.897E-1	3.789E+0	7.695E+0
-1.962E-1	3.870E+0	7.688E+0
-1.962E-1	3.860E+0	7.610E+0
-1.962E-1	3.890E+0	7.549E+0
-1.930E-1	3.851E+0	7.445E+0
-1.962E-1	3.802E+0	7.520E+0
-1.978E-1	3.815E+0	7.643E+0
-1.978E-1	3.883E+0	7.513E+0
-1.914E-1	3.877E+0	7.419E+0
-1.946E-1	3.841E+0	7.581E+0
-1.962E-1	3.786E+0	7.549E+0
-1.946E-1	3.893E+0	7.558E+0
-1.930E-1	3.880E+0	7.607E+0
-1.930E-1	3.802E+0	7.510E+0
-1.978E-1	3.779E+0	7.584E+0
-1.962E-1	3.838E+0	7.533E+0
-1.946E-1	3.727E+0	7.636E+0
-1.930E-1	3.883E+0	7.672E+0
-1.962E-1	3.870E+0	7.539E+0
-1.962E-1	3.867E+0	7.497E+0
-1.962E-1	3.789E+0	7.516E+0
-1.962E-1	3.831E+0	7.536E+0
-1.962E-1	3.828E+0	7.604E+0
-1.962E-1	3.779E+0	7.643E+0
-1.930E-1	3.851E+0	7.659E+0
-1.930E-1	3.831E+0	7.571E+0
-1.978E-1	3.877E+0	7.513E+0
-1.962E-1	3.873E+0	7.649E+0
-1.946E-1	3.838E+0	7.503E+0
-1.930E-1	3.912E+0	7.627E+0
-1.962E-1	3.789E+0	7.614E+0
-1.946E-1	3.834E+0	7.529E+0
-1.962E-1	3.834E+0	7.555E+0
-1.946E-1	3.812E+0	7.623E+0
-1.946E-1	3.802E+0	7.481E+0
-1.978E-1	3.808E+0	7.714E+0
-1.946E-1	3.857E+0	7.614E+0
-1.946E-1	3.867E+0	7.594E+0
-1.962E-1	3.854E+0	7.552E+0
-1.978E-1	3.860E+0	7.438E+0
-1.930E-1	3.870E+0	7.555E+0
-1.946E-1	3.783E+0	7.552E+0
-1.962E-1	3.812E+0	7.571E+0
-1.962E-1	3.825E+0	7.662E+0
-1.930E-1	3.847E+0	7.581E+0
-1.946E-1	3.789E+0	7.542E+0
-1.962E-1	3.851E+0	7.555E+0
-1.978E-1	3.841E+0	7.429E+0
-1.930E-1	3.890E+0	7.529E+0
-1.914E-1	3.802E+0	7.630E+0
-1.978E-1	3.838E+0	7.549E+0
-1.946E-1	3.821E+0	7.607E+0
-1.930E-1	3.841E+0	7.607E+0
-1.930E-1	3.844E+0	7.646E+0
-1.978E-1	3.896E+0	7.507E+0
-1.946E-1	3.841E+0	7.708E+0
-1.914E-1	3.909E+0	7.507E+0
-1.930E-1	3.766E+0	7.643E+0
-1.978E-1	3.805E+0	7.558E+0
-1.930E-1	3.841E+0	7.591E+0
-1.946E-1	3.815E+0	7.578E+0
-1.962E-1	3.844E+0	7.523E+0
-1.978E-1	3.854E+0	7.510E+0
-1.962E-1	3.773E+0	7.571E+0
-1.930E-1	3.721E+0	7.552E+0
-1.962E-1	3.909E+0	7.604E+0
-1.962E-1	3.805E+0	7.662E+0
-1.978E-1	3.838E+0	7.571E+0
-1.946E-1	3.906E+0	7.675E+0
-1.946E-1	3.815E+0	7.568E+0
-1.946E-1	3.890E+0	7.549E+0
-1.962E-1	3.841E+0	7.464E+0
-1.930E-1	3.847E+0	7.643E+0
-1.946E-1	3.841E+0	7.507E+0
-1.995E-1	3.818E+0	7.649E+0
-1.946E-1	3.805E+0	7.542E+0
-1.946E-1	3.974E+0	7.666E+0
-1.946E-1	3.854E+0	7.500E+0
-1.962E-1	3.773E+0	7.571E+0
-1.995E-1	3.877E+0	7.565E+0
-1.946E-1	3.834E+0	7.552E+0
-1.946E-1	3.802E+0	7.688E+0
-1.962E-1	3.789E+0	7.558E+0
-1.962E-1	3.828E+0	7.513E+0
-1.914E-1	3.906E+0	7.533E+0
-1.962E-1	3.896E+0	7.588E+0
-1.978E-1	3.844E+0	7.659E+0
-1.978E-1	3.770E+0	7.526E+0
-1.914E-1	3.844E+0	7.568E+0
-1.962E-1	3.851E+0	7.630E+0
-1.978E-1	3.886E+0	7.636E+0
-1.946E-1	3.844E+0	7.558E+0
-1.914E-1	3.815E+0	7.545E+0
-1.930E-1	3.851E+0	7.549E+0
-1.946E-1	3.903E+0	7.659E+0
-1.962E-1	3.870E+0	7.513E+0
-1.914E-1	3.783E+0	7.581E+0
-1.946E-1	3.831E+0	7.545E+0
-1.962E-1	3.854E+0	7.542E+0
-1.962E-1	3.877E+0	7.552E+0
-1.930E-1	3.805E+0	7.552E+0
-1.962E-1	3.783E+0	7.507E+0
-1.962E-1	3.896E+0	7.552E+0
-1.946E-1	3.844E+0	7.588E+0
-1.930E-1	3.844E+0	7.701E+0
-1.962E-1	3.763E+0	7.558E+0
-1.962E-1	3.873E+0	7.575E+0
-1.962E-1	3.847E+0	7.461E+0
-1.914E-1	3.906E+0	7.682E+0
-1.930E-1	3.812E+0	7.565E+0
-1.962E-1	3.873E+0	7.581E+0
-1.946E-1	3.795E+0	7.581E+0
-1.930E-1	3.844E+0	7.630E+0
-1.946E-1	3.828E+0	7.630E+0
-1.978E-1	3.886E+0	7.497E+0
-1.962E-1	3.802E+0	7.614E+0
-1.946E-1	3.786E+0	7.481E+0
-1.946E-1	3.789E+0	7.614E+0
-1.946E-1	3.841E+0	7.529E+0
-1.946E-1	3.770E+0	7.630E+0
-1.946E-1	3.789E+0	7.614E+0
-1.914E-1	3.886E+0	7.526E+0
-1.962E-1	3.818E+0	7.571E+0
-1.946E-1	3.812E+0	7.633E+0
-1.930E-1	3.818E+0	7.568E+0
-1.930E-1	3.886E+0	7.630E+0
-1.978E-1	3.821E+0	7.607E+0
-1.978E-1	3.818E+0	7.597E+0
-1.946E-1	3.783E+0	7.513E+0
-1.930E-1	3.870E+0	7.494E+0
-1.978E-1	3.834E+0	7.562E+0
-1.962E-1	3.841E+0	7.584E+0
-1.914E-1	3.825E+0	7.516E+0
-1.978E-1	3.828E+0	7.627E+0
-1.978E-1	3.821E+0	7.516E+0
-1.962E-1	3.818E+0	7.581E+0
-1.930E-1	3.883E+0	7.565E+0
-1.962E-1	3.864E+0	7.545E+0
-1.946E-1	3.766E+0	7.503E+0
-1.946E-1	3.834E+0	7.481E+0
-1.946E-1	3.815E+0	7.523E+0
-1.962E-1	3.932E+0	7.555E+0
-1.978E-1	3.808E+0	7.623E+0
-1.946E-1	3.783E+0	7.526E+0
-1.914E-1	3.828E+0	7.601E+0
-1.962E-1	3.763E+0	7.604E+0
-1.946E-1	3.805E+0	7.565E+0
-1.914E-1	3.760E+0	7.451E+0
-1.946E-1	3.779E+0	7.617E+0
-1.946E-1	3.864E+0	7.607E+0
-1.978E-1	3.857E+0	7.578E+0
-1.930E-1	3.909E+0	7.581E+0
-1.962E-1	3.786E+0	7.614E+0
-1.946E-1	3.792E+0	7.604E+0
-1.978E-1	3.773E+0	7.490E+0
-1.946E-1	3.851E+0	7.555E+0
-1.930E-1	3.867E+0	7.662E+0
-1.946E-1	3.828E+0	7.604E+0
-1.962E-1	3.886E+0	7.610E+0
-1.930E-1	3.838E+0	7.510E+0
-1.946E-1	3.864E+0	7.623E+0
-1.930E-1	3.877E+0	7.594E+0
-1.995E-1	3.844E+0	7.646E+0
-1.946E-1	3.877E+0	7.529E+0
-1.930E-1	3.766E+0	7.558E+0
-1.962E-1	3.795E+0	7.542E+0
-1.962E-1	3.847E+0	7.555E+0
-1.978E-1	3.886E+0	7.451E+0
-1.946E-1	3.851E+0	7.565E+0
-1.962E-1	3.880E+0	7.620E+0
-1.978E-1	3.828E+0	7.646E+0
-1.962E-1	3.909E+0	7.698E+0
-1.930E-1	3.860E+0	7.536E+0
-1.962E-1	3.783E+0	7.471E+0
-1.978E-1	3.815E+0	7.442E+0
-1.962E-1	3.821E+0	7.562E+0
-1.946E-1	3.838E+0	7.536E+0
-1.930E-1	3.847E+0	7.620E+0
-1.962E-1	3.808E+0	7.549E+0
-1.946E-1	3.844E+0	7.601E+0
-1.914E-1	3.851E+0	7.581E+0
-1.930E-1	3.831E+0	7.533E+0
-1.962E-1	3.828E+0	7.562E+0
-1.962E-1	3.815E+0	7.562E+0
-1.914E-1	3.821E+0	7.562E+0
-1.930E-1	3.834E+0	7.555E+0
-1.978E-1	3.831E+0	7.620E+0
-1.946E-1	3.789E+0	7.604E+0
-1.930E-1	3.844E+0	7.691E+0
-1.914E-1	3.786E+0	7.445E+0
-1.978E-1	3.808E+0	7.513E+0
-1.930E-1	3.779E+0	7.578E+0
-1.930E-1	3.786E+0	7.455E+0
-1.962E-1	3.815E+0	7.620E+0
-1.995E-1	3.786E+0	7.578E+0
-1.962E-1	3.870E+0	7.568E+0
-1.962E-1	3.747E+0	7.536E+0
-1.962E-1	3.812E+0	7.691E+0
-1.946E-1	3.883E+0	7.630E+0
-1.946E-1	3.903E+0	7.545E+0
-1.962E-1	3.903E+0	7.620E+0
-1.930E-1	3.792E+0	7.516E+0
-1.946E-1	3.802E+0	7.588E+0
-1.978E-1	3.838E+0	7.494E+0
-1.962E-1	3.721E+0	7.630E+0
-1.962E-1	3.844E+0	7.711E+0
-1.962E-1	3.786E+0	7.578E+0
-1.946E-1	3.844E+0	7.666E+0
-1.930E-1	3.760E+0	7.656E+0
-1.962E-1	3.799E+0	7.471E+0
-1.946E-1	3.873E+0	7.594E+0
-1.962E-1	3.760E+0	7.578E+0
-1.914E-1	3.821E+0	7.451E+0
-1.962E-1	3.776E+0	7.633E+0
-1.978E-1	3.834E+0	7.575E+0
-1.978E-1	3.864E+0	7.542E+0
-1.946E-1	3.815E+0	7.545E+0
-1.946E-1	3.679E+0	7.507E+0
-1.978E-1	3.825E+0	7.545E+0
-1.962E-1	3.880E+0	7.568E+0
-1.930E-1	3.808E+0	7.656E+0
-1.946E-1	3.870E+0	7.575E+0
-1.962E-1	3.834E+0	7.630E+0
-1.962E-1	3.821E+0	7.549E+0
-1.962E-1	3.821E+0	7.558E+0
-1.978E-1	3.838E+0	7.562E+0
-1.995E-1	3.867E+0	7.445E+0
-1.962E-1	3.877E+0	7.523E+0
-1.914E-1	3.899E+0	7.445E+0
-1.978E-1	3.870E+0	7.558E+0
-1.978E-1	3.818E+0	7.562E+0
-1.995E-1	3.854E+0	7.607E+0
-1.930E-1	3.815E+0	7.533E+0
-1.962E-1	3.886E+0	7.542E+0
-1.978E-1	3.792E+0	7.516E+0
-1.946E-1	3.802E+0	7.607E+0
-1.946E-1	3.925E+0	7.568E+0
-1.962E-1	3.909E+0	7.610E+0
-1.962E-1	3.873E+0	7.490E+0
-1.962E-1	3.815E+0	7.562E+0
-1.946E-1	3.808E+0	7.584E+0
-1.930E-1	3.935E+0	7.591E+0
-1.962E-1	3.828E+0	7.659E+0
-1.962E-1	3.757E+0	7.510E+0
-1.962E-1	3.821E+0	7.620E+0
-1.946E-1	3.847E+0	7.542E+0
-1.978E-1	3.795E+0	7.568E+0
-1.962E-1	3.873E+0	7.565E+0
-1.930E-1	3.893E+0	7.545E+0
-1.962E-1	3.883E+0	7.578E+0
-2.011E-1	3.763E+0	7.627E+0
-1.978E-1	3.877E+0	7.614E+0
-1.914E-1	3.815E+0	7.584E+0
-1.930E-1	3.795E+0	7.497E+0
-1.962E-1	3.821E+0	7.539E+0
-1.995E-1	3.799E+0	7.474E+0
-1.914E-1	3.873E+0	7.558E+0
-1.978E-1	3.841E+0	7.529E+0
-1.946E-1	3.899E+0	7.584E+0
-1.962E-1	3.864E+0	7.575E+0
-1.946E-1	3.812E+0	7.552E+0
-1.962E-1	3.821E+0	7.617E+0
-1.962E-1	3.792E+0	7.549E+0
-1.962E-1	3.805E+0	7.620E+0
-1.946E-1	3.815E+0	7.597E+0
-1.962E-1	3.821E+0	7.526E+0
-1.946E-1	3.873E+0	7.464E+0
-1.930E-1	3.792E+0	7.451E+0
-1.946E-1	3.867E+0	7.490E+0
-1.978E-1	3.860E+0	7.682E+0
-1.962E-1	3.808E+0	7.617E+0
-1.930E-1	3.870E+0	7.623E+0
-1.946E-1	3.818E+0	7.627E+0
-1.962E-1	3.828E+0	7.461E+0
-1.995E-1	3.812E+0	7.623E+0
-1.946E-1	3.877E+0	7.562E+0
-1.930E-1	3.844E+0	7.597E+0
-1.978E-1	3.860E+0	7.591E+0
-1.978E-1	3.828E+0	7.500E+0
-1.946E-1	3.838E+0	7.594E+0
-1.930E-1	3.877E+0	7.640E+0
-1.914E-1	3.805E+0	7.481E+0
-1.962E-1	3.831E+0	7.565E+0
-1.978E-1	3.834E+0	7.672E+0
-1.914E-1	3.880E+0	7.477E+0
-1.930E-1	3.821E+0	7.484E+0
-1.962E-1	3.896E+0	7.474E+0
-1.930E-1	3.873E+0	7.503E+0
-1.930E-1	3.714E+0	7.591E+0
-1.962E-1	3.825E+0	7.539E+0
-1.962E-1	3.818E+0	7.646E+0
-1.978E-1	3.821E+0	7.520E+0
-1.946E-1	3.857E+0	7.539E+0
-1.946E-1	3.799E+0	7.653E+0
-1.978E-1	3.783E+0	7.545E+0
-1.978E-1	3.857E+0	7.549E+0
-1.914E-1	3.825E+0	7.571E+0
-1.962E-1	3.757E+0	7.445E+0
-1.978E-1	3.731E+0	7.779E+0
-1.946E-1	3.906E+0	7.490E+0
-1.930E-1	3.860E+0	7.633E+0
-1.962E-1	3.831E+0	7.545E+0
-1.978E-1	3.854E+0	7.536E+0
-1.978E-1	3.854E+0	7.552E+0
-1.914E-1	3.795E+0	7.552E+0
-1.962E-1	3.844E+0	7.682E+0
-1.962E-1	3.841E+0	7.636E+0
-1.962E-1	3.828E+0	7.539E+0
-1.946E-1	3.896E+0	7.588E+0
-1.962E-1	3.847E+0	7.562E+0
-1.962E-1	3.828E+0	7.653E+0
-1.930E-1	3.873E+0	7.474E+0
-1.946E-1	3.786E+0	7.591E+0
-1.962E-1	3.864E+0	7.555E+0
-1.978E-1	3.870E+0	7.520E+0
-1.995E-1	3.935E+0	7.555E+0
-1.930E-1	3.802E+0	7.565E+0
-1.930E-1	3.838E+0	7.445E+0
-1.978E-1	3.805E+0	7.568E+0
-1.946E-1	3.857E+0	7.523E+0
-1.946E-1	3.808E+0	7.578E+0
-1.946E-1	3.870E+0	7.633E+0
-1.978E-1	3.805E+0	7.510E+0
-1.946E-1	3.857E+0	7.484E+0
-1.914E-1	3.795E+0	7.545E+0
-1.946E-1	3.795E+0	7.623E+0
-1.978E-1	3.873E+0	7.568E+0
-1.962E-1	3.896E+0	7.623E+0
-1.930E-1	3.870E+0	7.688E+0
-1.946E-1	3.828E+0	7.636E+0
-1.978E-1	3.899E+0	7.604E+0
-1.914E-1	3.925E+0	7.497E+0
-1.930E-1	3.932E+0	7.588E+0
-1.946E-1	3.860E+0	7.549E+0
-1.962E-1	3.864E+0	7.594E+0
-1.946E-1	3.812E+0	7.610E+0
-1.930E-1	3.857E+0	7.601E+0
-1.962E-1	3.886E+0	7.601E+0
-1.978E-1	3.783E+0	7.666E+0
-1.946E-1	3.779E+0	7.507E+0
-1.930E-1	3.805E+0	7.507E+0
-1.962E-1	3.854E+0	7.536E+0
-1.962E-1	3.815E+0	7.588E+0
-1.946E-1	3.873E+0	7.633E+0
-1.962E-1	3.847E+0	7.640E+0
-1.962E-1	3.818E+0	7.549E+0
-1.962E-1	3.857E+0	7.536E+0
-1.962E-1	3.854E+0	7.601E+0
-1.930E-1	3.789E+0	7.464E+0
-1.995E-1	3.821E+0	7.601E+0
-1.995E-1	3.773E+0	7.562E+0
-1.946E-1	3.770E+0	7.597E+0
-1.946E-1	3.860E+0	7.523E+0
-1.962E-1	3.860E+0	7.520E+0
-1.978E-1	3.883E+0	7.614E+0
-1.962E-1	3.880E+0	7.630E+0
-1.930E-1	3.812E+0	7.578E+0
-1.946E-1	3.818E+0	7.552E+0
-1.978E-1	3.779E+0	7.607E+0
-1.930E-1	3.844E+0	7.653E+0
-1.930E-1	3.831E+0	7.617E+0
-1.930E-1	3.880E+0	7.533E+0
-1.978E-1	3.786E+0	7.578E+0
-1.962E-1	3.831E+0	7.649E+0
-1.946E-1	3.834E+0	7.552E+0
-1.946E-1	3.821E+0	7.643E+0
-1.978E-1	3.821E+0	7.614E+0
-1.962E-1	3.838E+0	7.594E+0
-1.930E-1	3.818E+0	7.672E+0
-1.962E-1	3.786E+0	7.555E+0
-2.011E-1	3.834E+0	7.620E+0
-1.946E-1	3.896E+0	7.614E+0
-1.930E-1	3.847E+0	7.562E+0
-1.962E-1	3.841E+0	7.581E+0
-2.027E-1	3.808E+0	7.533E+0
-1.946E-1	3.860E+0	7.507E+0
-1.930E-1	3.831E+0	7.533E+0
-1.962E-1	3.860E+0	7.614E+0
-1.978E-1	3.825E+0	7.575E+0
-1.946E-1	3.851E+0	7.662E+0
-1.897E-1	3.860E+0	7.481E+0
-1.930E-1	3.844E+0	7.490E+0
-1.962E-1	3.873E+0	7.516E+0
-1.962E-1	3.815E+0	7.581E+0
-1.946E-1	3.808E+0	7.685E+0
-1.946E-1	3.766E+0	7.536E+0
-1.962E-1	3.802E+0	7.510E+0
-1.962E-1	3.818E+0	7.620E+0
-1.946E-1	3.805E+0	7.617E+0
-1.946E-1	3.857E+0	7.568E+0
-1.978E-1	3.773E+0	7.494E+0
-1.946E-1	3.886E+0	7.584E+0
-1.914E-1	3.854E+0	7.581E+0
-1.946E-1	3.808E+0	7.568E+0
-1.978E-1	3.919E+0	7.562E+0
-1.897E-1	3.883E+0	7.474E+0
-1.946E-1	3.805E+0	7.539E+0
-1.946E-1	3.896E+0	7.571E+0
-1.978E-1	3.818E+0	7.623E+0
-1.962E-1	3.841E+0	7.607E+0
-1.946E-1	3.821E+0	7.516E+0
-1.962E-1	3.873E+0	7.601E+0
-1.995E-1	3.760E+0	7.526E+0
-1.930E-1	3.857E+0	7.601E+0
-1.930E-1	3.841E+0	7.649E+0
-1.946E-1	3.834E+0	7.607E+0
-1.995E-1	3.841E+0	7.597E+0
-1.962E-1	3.815E+0	7.558E+0
-1.946E-1	3.854E+0	7.623E+0
-1.946E-1	3.886E+0	7.597E+0
-1.946E-1	3.821E+0	7.623E+0
-1.962E-1	3.799E+0	7.578E+0
-1.962E-1	3.880E+0	7.461E+0
-1.962E-1	3.783E+0	7.542E+0
-1.962E-1	3.815E+0	7.581E+0
-1.962E-1	3.786E+0	7.610E+0
-1.914E-1	3.818E+0	7.601E+0
-1.962E-1	3.805E+0	7.513E+0
-1.962E-1	3.731E+0	7.497E+0
-1.962E-1	3.851E+0	7.565E+0
-1.930E-1	3.828E+0	7.649E+0
-1.978E-1	3.851E+0	7.494E+0
-1.995E-1	3.812E+0	7.513E+0
-1.962E-1	3.844E+0	7.695E+0
-1.962E-1	3.737E+0	7.558E+0
-1.946E-1	3.831E+0	7.539E+0
-1.978E-1	3.799E+0	7.558E+0
-1.962E-1	3.867E+0	7.555E+0
-1.946E-1	3.951E+0	7.571E+0
-1.946E-1	3.815E+0	7.565E+0
-1.962E-1	3.890E+0	7.597E+0
-1.962E-1	3.792E+0	7.565E+0
-1.930E-1	3.815E+0	7.520E+0
-1.946E-1	3.851E+0	7.653E+0
-1.978E-1	3.808E+0	7.591E+0
-1.946E-1	3.847E+0	7.494E+0
-1.946E-1	3.899E+0	7.623E+0
-1.946E-1	3.770E+0	7.620E+0
-1.995E-1	3.789E+0	7.743E+0
-1.978E-1	3.838E+0	7.614E+0
-1.946E-1	3.838E+0	7.542E+0
-1.962E-1	3.873E+0	7.640E+0
-1.962E-1	3.844E+0	7.588E+0
-1.978E-1	3.795E+0	7.562E+0
-1.914E-1	3.854E+0	7.487E+0
-1.962E-1	3.828E+0	7.487E+0
-1.962E-1	3.844E+0	7.571E+0
-1.946E-1	3.802E+0	7.682E+0
-1.930E-1	3.906E+0	7.617E+0
-1.946E-1	3.747E+0	7.623E+0
-1.962E-1	3.805E+0	7.640E+0
-1.946E-1	3.873E+0	7.656E+0
-1.930E-1	3.818E+0	7.617E+0
-1.962E-1	3.886E+0	7.565E+0
-1.995E-1	3.831E+0	7.698E+0
-1.946E-1	3.750E+0	7.555E+0
-1.914E-1	3.870E+0	7.568E+0
-1.962E-1	3.834E+0	7.584E+0
-1.978E-1	3.880E+0	7.571E+0
-1.946E-1	3.766E+0	7.536E+0
-1.914E-1	3.896E+0	7.555E+0
-1.962E-1	3.808E+0	7.646E+0
-1.978E-1	3.799E+0	7.571E+0
-1.962E-1	3.831E+0	7.435E+0
-1.930E-1	3.860E+0	7.539E+0
-1.946E-1	3.851E+0	7.617E+0
-1.946E-1	3.883E+0	7.568E+0
-1.962E-1	3.851E+0	7.672E+0
-1.930E-1	3.828E+0	7.507E+0
-1.962E-1	3.844E+0	7.597E+0
-1.962E-1	3.815E+0	7.510E+0
-1.962E-1	3.808E+0	7.520E+0
-1.930E-1	3.903E+0	7.594E+0
-1.962E-1	3.805E+0	7.614E+0
-1.995E-1	3.919E+0	7.584E+0
-1.946E-1	3.834E+0	7.627E+0
-1.946E-1	3.873E+0	7.623E+0
-1.962E-1	3.844E+0	7.558E+0
-1.962E-1	3.860E+0	7.610E+0
-1.930E-1	3.750E+0	7.503E+0
-1.946E-1	3.909E+0	7.630E+0
-1.946E-1	3.864E+0	7.620E+0
-1.962E-1	3.860E+0	7.656E+0
-1.978E-1	3.880E+0	7.730E+0
-1.946E-1	3.838E+0	7.591E+0
-1.946E-1	3.828E+0	7.429E+0
-1.962E-1	3.880E+0	7.656E+0
-1.962E-1	3.893E+0	7.643E+0
-1.946E-1	3.851E+0	7.607E+0
-1.930E-1	3.896E+0	7.633E+0
-1.978E-1	3.825E+0	7.471E+0
-1.946E-1	3.844E+0	7.617E+0
-1.946E-1	3.877E+0	7.614E+0
-1.962E-1	3.812E+0	7.558E+0
-1.995E-1	3.828E+0	7.510E+0
-1.946E-1	3.847E+0	7.708E+0
-1.946E-1	3.786E+0	7.685E+0
-1.978E-1	3.783E+0	7.623E+0
-1.995E-1	3.886E+0	7.503E+0
-1.946E-1	3.844E+0	7.610E+0
-1.946E-1	3.909E+0	7.575E+0
-1.946E-1	3.890E+0	7.539E+0
-1.962E-1	3.935E+0	7.562E+0
-1.978E-1	3.831E+0	7.545E+0
-1.946E-1	3.740E+0	7.620E+0
-1.962E-1	3.912E+0	7.584E+0
-1.962E-1	3.935E+0	7.542E+0
-1.995E-1	3.792E+0	7.636E+0
-1.914E-1	3.812E+0	7.523E+0
-1.946E-1	3.808E+0	7.549E+0
-1.978E-1	3.831E+0	7.520E+0
-1.946E-1	3.857E+0	7.727E+0
-1.978E-1	3.760E+0	7.695E+0
-1.962E-1	3.844E+0	7.630E+0
-1.995E-1	3.805E+0	7.571E+0
-1.978E-1	3.841E+0	7.594E+0
-1.930E-1	3.919E+0	7.494E+0
-1.962E-1	3.925E+0	7.542E+0
-1.962E-1	3.886E+0	7.594E+0
-1.962E-1	3.984E+0	7.581E+0
-1.930E-1	3.838E+0	7.513E+0
-1.962E-1	3.808E+0	7.591E+0
-1.995E-1	3.841E+0	7.526E+0
-1.978E-1	3.854E+0	7.601E+0
-1.930E-1	3.847E+0	7.617E+0
-1.946E-1	3.854E+0	7.552E+0
-1.995E-1	3.844E+0	7.614E+0
-1.962E-1	3.857E+0	7.597E+0
-1.962E-1	3.821E+0	7.533E+0
-1.962E-1	3.805E+0	7.678E+0
-1.946E-1	3.864E+0	7.594E+0
-1.962E-1	3.948E+0	7.643E+0
-1.946E-1	3.818E+0	7.614E+0
-1.930E-1	3.805E+0	7.695E+0
-1.995E-1	3.750E+0	7.659E+0
-1.946E-1	3.834E+0	7.588E+0
-1.946E-1	3.854E+0	7.610E+0
-1.962E-1	3.873E+0	7.581E+0
-1.995E-1	3.873E+0	7.633E+0
-1.946E-1	3.899E+0	7.558E+0
-1.946E-1	3.851E+0	7.500E+0
-1.978E-1	3.786E+0	7.588E+0
-1.995E-1	3.851E+0	7.617E+0
-1.978E-1	3.834E+0	7.555E+0
-1.946E-1	3.812E+0	7.630E+0
-1.946E-1	3.867E+0	7.520E+0
-2.011E-1	3.857E+0	7.526E+0
-1.946E-1	3.873E+0	7.487E+0
-1.962E-1	3.877E+0	7.529E+0
-1.962E-1	3.825E+0	7.575E+0
-1.978E-1	3.828E+0	7.575E+0
-1.962E-1	3.877E+0	7.636E+0
-1.930E-1	3.899E+0	7.549E+0
-1.962E-1	3.795E+0	7.539E+0
-1.962E-1	3.802E+0	7.555E+0
-1.962E-1	3.864E+0	7.646E+0
-1.946E-1	3.815E+0	7.640E+0
-1.962E-1	3.899E+0	7.445E+0
-1.962E-1	3.808E+0	7.490E+0
-1.946E-1	3.912E+0	7.640E+0
-1.914E-1	3.844E+0	7.497E+0
-1.962E-1	3.896E+0	7.617E+0
-1.978E-1	3.825E+0	7.604E+0
-1.962E-1	3.841E+0	7.597E+0
-1.946E-1	3.860E+0	7.562E+0
-1.978E-1	3.844E+0	7.588E+0
-1.978E-1	3.799E+0	7.604E+0
-1.978E-1	3.834E+0	7.588E+0
-1.930E-1	3.844E+0	7.656E+0
-1.946E-1	3.828E+0	7.568E+0
-2.011E-1	3.786E+0	7.510E+0
-1.978E-1	3.847E+0	7.562E+0
-1.930E-1	3.789E+0	7.536E+0
-1.962E-1	3.873E+0	7.610E+0
-1.978E-1	3.857E+0	7.477E+0
-1.978E-1	3.844E+0	7.558E+0
-1.962E-1	3.799E+0	7.578E+0
-1.962E-1	3.844E+0	7.571E+0
-1.962E-1	3.763E+0	7.503E+0
-1.962E-1	3.753E+0	7.640E+0
-1.914E-1	3.844E+0	7.562E+0
-1.946E-1	3.932E+0	7.594E+0
-1.978E-1	3.844E+0	7.588E+0
-1.930E-1	3.916E+0	7.558E+0
-1.930E-1	3.886E+0	7.620E+0
-1.962E-1	3.870E+0	7.591E+0
-1.978E-1	3.812E+0	7.571E+0
-1.946E-1	3.854E+0	7.558E+0
-1.946E-1	3.841E+0	7.545E+0
-1.946E-1	3.786E+0	7.555E+0
-1.995E-1	3.808E+0	7.523E+0
-1.946E-1	3.821E+0	7.494E+0
-1.946E-1	3.834E+0	7.474E+0
-1.946E-1	3.821E+0	7.568E+0
-1.995E-1	3.779E+0	7.507E+0
-1.946E-1	3.880E+0	7.558E+0
-1.946E-1	3.870E+0	7.497E+0
-1.995E-1	3.847E+0	7.614E+0
-1.995E-1	3.886E+0	7.575E+0
-1.946E-1	3.867E+0	7.542E+0
-1.930E-1	3.812E+0	7.526E+0
-1.946E-1	3.763E+0	7.597E+0
-1.962E-1	3.821E+0	7.633E+0
-1.946E-1	3.873E+0	7.649E+0
-1.962E-1	3.799E+0	7.617E+0
-1.978E-1	3.828E+0	7.662E+0
-1.978E-1	3.854E+0	7.636E+0
-1.946E-1	3.763E+0	7.571E+0
-1.946E-1	3.818E+0	7.607E+0
-1.962E-1	3.731E+0	7.536E+0
-1.978E-1	3.831E+0	7.503E+0
-1.930E-1	3.783E+0	7.682E+0
-1.962E-1	3.789E+0	7.620E+0
-1.962E-1	3.883E+0	7.607E+0
-1.962E-1	3.893E+0	7.523E+0
-1.962E-1	3.886E+0	7.614E+0
-1.930E-1	3.864E+0	7.597E+0
-1.995E-1	3.818E+0	7.630E+0
-1.995E-1	3.857E+0	7.591E+0
-1.930E-1	3.844E+0	7.659E+0
-1.946E-1	3.795E+0	7.581E+0
-1.978E-1	3.812E+0	7.552E+0
-1.978E-1	3.753E+0	7.597E+0
-1.946E-1	3.925E+0	7.617E+0
-1.914E-1	3.805E+0	7.601E+0
-1.930E-1	3.841E+0	7.591E+0
-1.978E-1	3.776E+0	7.461E+0
-1.962E-1	3.890E+0	7.549E+0
-1.930E-1	3.786E+0	7.536E+0
-1.946E-1	3.899E+0	7.571E+0
-1.978E-1	3.847E+0	7.649E+0
-1.962E-1	3.828E+0	7.649E+0
-1.946E-1	3.818E+0	7.604E+0
-1.962E-1	3.838E+0	7.662E+0
-1.978E-1	3.877E+0	7.662E+0
-1.962E-1	3.877E+0	7.545E+0
-1.930E-1	3.825E+0	7.520E+0
-1.946E-1	3.818E+0	7.529E+0
-1.978E-1	3.828E+0	7.523E+0
-1.946E-1	3.834E+0	7.533E+0
-1.962E-1	3.870E+0	7.627E+0
-1.930E-1	3.828E+0	7.545E+0
-1.978E-1	3.883E+0	7.487E+0
-1.930E-1	3.883E+0	7.545E+0
-1.930E-1	3.883E+0	7.646E+0
-1.930E-1	3.828E+0	7.623E+0
-1.962E-1	3.841E+0	7.584E+0
-1.930E-1	3.831E+0	7.520E+0
-1.946E-1	3.890E+0	7.520E+0
-1.962E-1	3.851E+0	7.623E+0
-1.978E-1	3.844E+0	7.601E+0
-1.962E-1	3.847E+0	7.607E+0
-1.946E-1	3.870E+0	7.620E+0
-1.962E-1	3.857E+0	7.568E+0
-1.978E-1	3.847E+0	7.555E+0
-1.946E-1	3.815E+0	7.591E+0
-1.946E-1	3.854E+0	7.678E+0
-1.962E-1	3.854E+0	7.542E+0
-1.978E-1	3.890E+0	7.669E+0
-1.978E-1	3.857E+0	7.516E+0
-1.930E-1	3.805E+0	7.591E+0
-1.946E-1	3.870E+0	7.455E+0
-1.946E-1	3.821E+0	7.571E+0
-1.962E-1	3.857E+0	7.584E+0
-1.946E-1	3.860E+0	7.555E+0
-1.978E-1	3.932E+0	7.575E+0
-1.978E-1	3.903E+0	7.607E+0
-1.978E-1	3.802E+0	7.578E+0
-1.930E-1	3.883E+0	7.497E+0
-1.946E-1	3.860E+0	7.539E+0
-1.962E-1	3.873E+0	7.588E+0
-1.930E-1	3.841E+0	7.588E+0
-1.930E-1	3.731E+0	7.630E+0
-1.978E-1	3.958E+0	7.575E+0
-1.978E-1	3.812E+0	7.568E+0
-1.946E-1	3.815E+0	7.507E+0
-1.914E-1	3.770E+0	7.610E+0
-1.962E-1	3.873E+0	7.607E+0
-1.978E-1	3.812E+0	7.594E+0
-1.962E-1	3.792E+0	7.520E+0
-1.930E-1	3.821E+0	7.552E+0
-1.978E-1	3.805E+0	7.646E+0
-1.962E-1	3.799E+0	7.533E+0
-1.914E-1	3.860E+0	7.584E+0
-1.946E-1	3.763E+0	7.581E+0
-1.978E-1	3.828E+0	7.623E+0
-1.995E-1	3.860E+0	7.552E+0
-1.962E-1	3.838E+0	7.597E+0
-1.930E-1	3.808E+0	7.581E+0
-1.962E-1	3.792E+0	7.555E+0
-1.995E-1	3.916E+0	7.549E+0
-1.946E-1	3.864E+0	7.549E+0
-1.946E-1	3.935E+0	7.542E+0
-1.946E-1	3.808E+0	7.536E+0
-1.978E-1	3.854E+0	7.610E+0
-1.914E-1	3.808E+0	7.588E+0
-1.914E-1	3.847E+0	7.659E+0
-1.946E-1	3.795E+0	7.555E+0
-1.946E-1	3.870E+0	7.471E+0
-1.946E-1	3.877E+0	7.597E+0
-1.930E-1	3.825E+0	7.477E+0
-1.962E-1	3.857E+0	7.555E+0
-1.995E-1	3.899E+0	7.562E+0
-1.946E-1	3.870E+0	7.610E+0
-1.962E-1	3.818E+0	7.649E+0
-1.962E-1	3.844E+0	7.627E+0
-1.946E-1	3.851E+0	7.542E+0
-1.962E-1	3.864E+0	7.571E+0
-1.930E-1	3.799E+0	7.516E+0
-1.930E-1	3.812E+0	7.610E+0
-1.962E-1	3.838E+0	7.594E+0
-1.946E-1	3.867E+0	7.571E+0
-1.946E-1	3.799E+0	7.464E+0
-1.962E-1	3.831E+0	7.571E+0
-1.962E-1	3.753E+0	7.649E+0
-1.946E-1	3.831E+0	7.614E+0
-1.946E-1	3.799E+0	7.451E+0
-1.930E-1	3.844E+0	7.594E+0
-1.962E-1	3.844E+0	7.555E+0
-1.962E-1	3.847E+0	7.627E+0
-1.946E-1	3.854E+0	7.533E+0
-1.962E-1	3.815E+0	7.461E+0
-1.962E-1	3.877E+0	7.643E+0
-1.978E-1	3.932E+0	7.555E+0
-1.962E-1	3.825E+0	7.617E+0
-1.946E-1	3.919E+0	7.678E+0
-1.978E-1	3.757E+0	7.562E+0
-1.962E-1	3.841E+0	7.497E+0
-1.930E-1	3.841E+0	7.549E+0
-1.978E-1	3.854E+0	7.640E+0
-1.995E-1	3.818E+0	7.545E+0
-1.930E-1	3.893E+0	7.490E+0
-1.946E-1	3.941E+0	7.698E+0
-1.978E-1	3.786E+0	7.672E+0
-1.962E-1	3.831E+0	7.529E+0
-1.930E-1	3.880E+0	7.610E+0
-1.946E-1	3.860E+0	7.455E+0
-1.946E-1	3.825E+0	7.601E+0
-1.995E-1	3.883E+0	7.558E+0
-1.946E-1	3.857E+0	7.614E+0
-1.914E-1	3.789E+0	7.490E+0
-1.962E-1	3.821E+0	7.617E+0
-1.978E-1	3.815E+0	7.584E+0
-1.946E-1	3.922E+0	7.581E+0
-1.946E-1	3.906E+0	7.588E+0
-1.978E-1	3.792E+0	7.516E+0
-1.978E-1	3.851E+0	7.510E+0
-1.962E-1	3.831E+0	7.633E+0
-1.930E-1	3.916E+0	7.636E+0
-1.962E-1	3.844E+0	7.552E+0
-1.978E-1	3.841E+0	7.584E+0
-1.962E-1	3.857E+0	7.487E+0
-1.914E-1	3.890E+0	7.575E+0
-1.946E-1	3.812E+0	7.649E+0
-1.995E-1	3.880E+0	7.494E+0
-1.978E-1	3.867E+0	7.539E+0
-1.946E-1	3.838E+0	7.630E+0
-1.978E-1	3.838E+0	7.494E+0
-1.930E-1	3.860E+0	7.565E+0
-1.946E-1	3.903E+0	7.490E+0
-1.946E-1	3.896E+0	7.597E+0
-1.962E-1	3.893E+0	7.575E+0
-1.978E-1	3.951E+0	7.571E+0
-1.930E-1	3.812E+0	7.620E+0
-1.978E-1	3.847E+0	7.471E+0
-1.962E-1	3.851E+0	7.636E+0
-1.978E-1	3.795E+0	7.523E+0
-1.930E-1	3.854E+0	7.487E+0
-1.946E-1	3.890E+0	7.500E+0
-1.978E-1	3.860E+0	7.539E+0
-1.962E-1	3.812E+0	7.607E+0
-1.930E-1	3.773E+0	7.643E+0
-1.978E-1	3.795E+0	7.497E+0
-1.962E-1	3.847E+0	7.526E+0
-1.978E-1	3.834E+0	7.516E+0
-1.962E-1	3.838E+0	7.477E+0
-1.930E-1	3.825E+0	7.698E+0
-1.962E-1	3.899E+0	7.691E+0
-1.978E-1	3.805E+0	7.536E+0
-1.946E-1	3.744E+0	7.510E+0
-1.946E-1	3.873E+0	7.555E+0
-1.962E-1	3.789E+0	7.623E+0
-1.962E-1	3.776E+0	7.510E+0
-1.962E-1	3.799E+0	7.545E+0
-1.946E-1	3.831E+0	7.704E+0
-1.946E-1	3.789E+0	7.653E+0
-1.962E-1	3.851E+0	7.500E+0
-1.962E-1	3.883E+0	7.568E+0
-1.962E-1	3.877E+0	7.490E+0
-1.946E-1	3.896E+0	7.539E+0
-1.995E-1	3.834E+0	7.653E+0
-1.946E-1	3.864E+0	7.659E+0
-1.946E-1	3.841E+0	7.601E+0
-1.978E-1	3.870E+0	7.507E+0
-1.978E-1	3.851E+0	7.588E+0
-1.962E-1	3.880E+0	7.610E+0
-1.946E-1	3.857E+0	7.601E+0
-1.946E-1	3.805E+0	7.497E+0
-1.962E-1	3.932E+0	7.630E+0
-1.946E-1	3.854E+0	7.520E+0
-1.962E-1	3.815E+0	7.672E+0
-1.978E-1	3.838E+0	7.565E+0
-1.978E-1	3.821E+0	7.646E+0
-1.962E-1	3.802E+0	7.571E+0
-1.946E-1	3.821E+0	7.607E+0
-1.978E-1	3.828E+0	7.487E+0
-1.962E-1	3.857E+0	7.458E+0
-1.978E-1	3.805E+0	7.578E+0
-1.930E-1	3.783E+0	7.507E+0
-1.946E-1	3.815E+0	7.591E+0
-1.946E-1	3.783E+0	7.542E+0
-1.946E-1	3.864E+0	7.542E+0
-1.914E-1	3.841E+0	7.630E+0
-1.962E-1	3.925E+0	7.448E+0
-1.995E-1	3.776E+0	7.578E+0
-1.946E-1	3.873E+0	7.487E+0
-1.962E-1	3.786E+0	7.578E+0
-1.978E-1	3.828E+0	7.490E+0
-2.011E-1	3.912E+0	7.542E+0
-1.930E-1	3.854E+0	7.627E+0
-1.930E-1	3.851E+0	7.620E+0
-1.962E-1	3.851E+0	7.581E+0
-1.962E-1	3.838E+0	7.627E+0
-1.930E-1	3.860E+0	7.662E+0
-1.946E-1	3.867E+0	7.545E+0
-1.995E-1	3.873E+0	7.520E+0
-2.011E-1	3.909E+0	7.649E+0
-1.962E-1	3.873E+0	7.640E+0
-1.930E-1	3.880E+0	7.529E+0
-1.962E-1	3.821E+0	7.523E+0
-1.978E-1	3.818E+0	7.458E+0
-1.962E-1	3.795E+0	7.630E+0
-1.946E-1	3.847E+0	7.581E+0
-1.978E-1	3.805E+0	7.627E+0
-1.978E-1	3.841E+0	7.403E+0
-1.946E-1	3.805E+0	7.396E+0
-1.962E-1	3.864E+0	7.526E+0
-1.930E-1	3.847E+0	7.539E+0
-1.978E-1	3.870E+0	7.490E+0
-1.946E-1	3.847E+0	7.529E+0
-1.914E-1	3.864E+0	7.584E+0
-1.946E-1	3.818E+0	7.711E+0
-1.978E-1	3.802E+0	7.565E+0
-1.946E-1	3.886E+0	7.523E+0
-1.914E-1	3.818E+0	7.513E+0
-1.978E-1	3.812E+0	7.552E+0
-1.978E-1	3.857E+0	7.494E+0
-1.930E-1	3.786E+0	7.601E+0
-1.914E-1	3.873E+0	7.666E+0
-1.962E-1	3.890E+0	7.614E+0
-1.962E-1	3.783E+0	7.562E+0
-1.946E-1	3.867E+0	7.562E+0
-1.946E-1	3.851E+0	7.513E+0
-1.978E-1	3.802E+0	7.594E+0
-1.962E-1	3.825E+0	7.678E+0
-1.946E-1	3.783E+0	7.575E+0
-1.946E-1	3.763E+0	7.500E+0
-1.946E-1	3.896E+0	7.571E+0
-1.962E-1	3.831E+0	7.588E+0
-1.946E-1	3.857E+0	7.643E+0
-1.930E-1	3.873E+0	7.539E+0
-1.995E-1	3.860E+0	7.526E+0
-1.946E-1	3.847E+0	7.640E+0
-1.914E-1	3.880E+0	7.562E+0
-1.930E-1	3.815E+0	7.701E+0
-1.962E-1	3.844E+0	7.601E+0
-1.978E-1	3.841E+0	7.481E+0
-1.946E-1	3.873E+0	7.555E+0
-1.930E-1	3.779E+0	7.494E+0
-1.962E-1	3.779E+0	7.549E+0
-1.978E-1	3.838E+0	7.610E+0
-1.962E-1	3.847E+0	7.610E+0
-1.946E-1	3.886E+0	7.708E+0
-1.978E-1	3.844E+0	7.601E+0
-1.962E-1	3.909E+0	7.523E+0
-1.978E-1	3.766E+0	7.617E+0
-1.930E-1	3.789E+0	7.474E+0
-1.962E-1	3.867E+0	7.614E+0
-1.978E-1	3.834E+0	7.526E+0
-1.962E-1	3.841E+0	7.633E+0
-1.930E-1	3.828E+0	7.627E+0
-1.946E-1	3.851E+0	7.497E+0
-1.962E-1	3.799E+0	7.558E+0
-1.930E-1	3.854E+0	7.578E+0
-1.914E-1	3.847E+0	7.497E+0
-1.962E-1	3.857E+0	7.536E+0
-1.978E-1	3.847E+0	7.487E+0
-1.962E-1	3.847E+0	7.562E+0
-1.946E-1	3.912E+0	7.542E+0
-1.930E-1	3.912E+0	7.649E+0
-1.995E-1	3.903E+0	7.549E+0
-1.946E-1	3.795E+0	7.578E+0
-1.946E-1	3.838E+0	7.461E+0
-1.930E-1	3.893E+0	7.627E+0
-1.962E-1	3.899E+0	7.549E+0
-1.930E-1	3.834E+0	7.610E+0
-1.914E-1	3.912E+0	7.523E+0
-1.946E-1	3.792E+0	7.581E+0
-1.978E-1	3.838E+0	7.604E+0
-1.914E-1	3.831E+0	7.568E+0
-1.914E-1	3.909E+0	7.640E+0
-1.946E-1	3.893E+0	7.656E+0
-1.978E-1	3.838E+0	7.477E+0
-1.946E-1	3.808E+0	7.542E+0
-1.930E-1	3.828E+0	7.549E+0
-1.962E-1	3.903E+0	7.604E+0
-1.962E-1	3.760E+0	7.617E+0
-1.930E-1	3.932E+0	7.545E+0
-1.946E-1	3.873E+0	7.614E+0
-1.978E-1	3.789E+0	7.594E+0
-1.962E-1	3.847E+0	7.461E+0
-1.946E-1	3.828E+0	7.584E+0
-1.930E-1	3.880E+0	7.597E+0
-1.946E-1	3.834E+0	7.542E+0
-1.962E-1	3.864E+0	7.601E+0
-1.962E-1	3.831E+0	7.565E+0
-1.914E-1	3.854E+0	7.523E+0
-1.930E-1	3.883E+0	7.646E+0
-1.946E-1	3.867E+0	7.487E+0
-1.946E-1	3.838E+0	7.614E+0
-1.930E-1	3.821E+0	7.601E+0
-1.978E-1	3.903E+0	7.682E+0
-1.995E-1	3.799E+0	7.669E+0
-1.930E-1	3.828E+0	7.571E+0
-1.946E-1	3.808E+0	7.542E+0
-1.946E-1	3.812E+0	7.565E+0
-1.946E-1	3.795E+0	7.448E+0
-1.946E-1	3.867E+0	7.565E+0
-1.946E-1	3.795E+0	7.542E+0
-1.962E-1	3.854E+0	7.536E+0
-1.978E-1	3.740E+0	7.513E+0
-1.930E-1	3.808E+0	7.601E+0
-1.946E-1	3.773E+0	7.520E+0
-1.978E-1	3.795E+0	7.403E+0
-1.962E-1	3.789E+0	7.617E+0
-1.946E-1	3.844E+0	7.575E+0
-1.930E-1	3.854E+0	7.659E+0
-1.946E-1	3.893E+0	7.513E+0
-1.962E-1	3.903E+0	7.562E+0
-1.978E-1	3.789E+0	7.503E+0
-1.946E-1	3.753E+0	7.646E+0
-1.962E-1	3.808E+0	7.588E+0
-1.978E-1	3.903E+0	7.555E+0
-1.930E-1	3.844E+0	7.591E+0
-1.930E-1	3.854E+0	7.477E+0
-1.962E-1	3.867E+0	7.581E+0
-1.978E-1	3.834E+0	7.581E+0
-1.962E-1	3.857E+0	7.666E+0
-1.930E-1	3.799E+0	7.555E+0
-1.962E-1	3.834E+0	7.536E+0
-1.995E-1	3.815E+0	7.458E+0
-1.930E-1	3.844E+0	7.662E+0
-1.946E-1	3.864E+0	7.691E+0
-1.962E-1	3.860E+0	7.474E+0
-1.995E-1	3.815E+0	7.526E+0
-1.946E-1	3.851E+0	7.545E+0
-1.930E-1	3.857E+0	7.487E+0
-1.962E-1	3.890E+0	7.571E+0
-1.978E-1	3.740E+0	7.601E+0
-1.962E-1	3.851E+0	7.487E+0
-1.962E-1	3.828E+0	7.555E+0
-1.978E-1	3.870E+0	7.516E+0
-1.962E-1	3.805E+0	7.536E+0
-1.914E-1	3.886E+0	7.542E+0
-1.930E-1	3.860E+0	7.461E+0
-1.946E-1	3.802E+0	7.627E+0
-1.995E-1	3.851E+0	7.623E+0
-1.946E-1	3.854E+0	7.552E+0
-1.946E-1	3.831E+0	7.581E+0
-1.962E-1	3.812E+0	7.562E+0
-1.946E-1	3.834E+0	7.633E+0
-1.946E-1	3.844E+0	7.552E+0
-1.930E-1	3.838E+0	7.588E+0
-1.978E-1	3.773E+0	7.575E+0
-1.962E-1	3.789E+0	7.607E+0
-1.914E-1	3.744E+0	7.627E+0
-1.914E-1	3.886E+0	7.597E+0
-1.978E-1	3.831E+0	7.623E+0
-1.978E-1	3.802E+0	7.591E+0
-1.946E-1	3.828E+0	7.640E+0
-1.930E-1	3.740E+0	7.610E+0
-1.962E-1	3.851E+0	7.617E+0
-1.962E-1	3.851E+0	7.601E+0
-1.946E-1	3.867E+0	7.562E+0
-1.962E-1	3.919E+0	7.533E+0
-1.962E-1	3.808E+0	7.588E+0
-1.962E-1	3.795E+0	7.533E+0
-1.946E-1	3.766E+0	7.636E+0
-1.914E-1	3.795E+0	7.445E+0
-1.946E-1	3.766E+0	7.604E+0
-1.962E-1	3.877E+0	7.627E+0
-1.946E-1	3.873E+0	7.597E+0
-1.914E-1	3.841E+0	7.662E+0
-1.946E-1	3.834E+0	7.571E+0
-1.946E-1	3.873E+0	7.474E+0
-1.946E-1	3.828E+0	7.614E+0
-1.946E-1	3.890E+0	7.481E+0
-1.946E-1	3.854E+0	7.578E+0
-1.978E-1	3.844E+0	7.461E+0
-1.946E-1	3.737E+0	7.536E+0
-1.930E-1	3.909E+0	7.565E+0
-1.978E-1	3.864E+0	7.594E+0
-1.930E-1	3.854E+0	7.682E+0
-1.930E-1	3.773E+0	7.481E+0
-1.930E-1	3.815E+0	7.562E+0
-1.978E-1	3.783E+0	7.565E+0
-1.930E-1	3.831E+0	7.659E+0
-1.962E-1	3.857E+0	7.601E+0
-1.978E-1	3.857E+0	7.468E+0
-1.962E-1	3.857E+0	7.484E+0
-1.995E-1	3.776E+0	7.666E+0
-1.930E-1	3.815E+0	7.520E+0
-1.914E-1	3.844E+0	7.581E+0
-1.930E-1	3.786E+0	7.568E+0
-1.978E-1	3.873E+0	7.630E+0
-1.962E-1	3.763E+0	7.571E+0
-1.930E-1	3.821E+0	7.507E+0
-1.978E-1	3.812E+0	7.571E+0
-1.978E-1	3.815E+0	7.516E+0
-1.946E-1	3.799E+0	7.581E+0
-1.946E-1	3.890E+0	7.604E+0
-1.978E-1	3.841E+0	7.474E+0
-1.962E-1	3.870E+0	7.516E+0
-1.946E-1	3.864E+0	7.614E+0
-1.930E-1	3.831E+0	7.536E+0
-1.978E-1	3.877E+0	7.656E+0
-1.962E-1	3.808E+0	7.597E+0
-1.946E-1	3.812E+0	7.507E+0
-1.914E-1	3.857E+0	7.497E+0
-1.946E-1	3.773E+0	7.507E+0
-1.978E-1	3.753E+0	7.617E+0
-1.962E-1	3.857E+0	7.588E+0
-1.930E-1	3.737E+0	7.610E+0
-1.962E-1	3.786E+0	7.568E+0
-1.946E-1	3.847E+0	7.666E+0
-1.946E-1	3.847E+0	7.623E+0
-1.930E-1	3.854E+0	7.451E+0
-1.962E-1	3.844E+0	7.533E+0
-1.995E-1	3.870E+0	7.565E+0
-1.897E-1	3.815E+0	7.555E+0
-1.962E-1	3.841E+0	7.562E+0
-1.930E-1	3.831E+0	7.516E+0
-1.946E-1	3.906E+0	7.623E+0
-1.914E-1	3.799E+0	7.500E+0
-1.914E-1	3.877E+0	7.536E+0
-1.962E-1	3.838E+0	7.523E+0
-1.962E-1	3.821E+0	7.578E+0
-1.930E-1	3.857E+0	7.516E+0
-1.914E-1	3.786E+0	7.549E+0
-1.962E-1	3.867E+0	7.578E+0
-1.978E-1	3.831E+0	7.497E+0
-1.946E-1	3.831E+0	7.597E+0
-1.930E-1	3.864E+0	7.584E+0
-1.978E-1	3.821E+0	7.659E+0
-1.995E-1	3.880E+0	7.526E+0
-1.914E-1	3.773E+0	7.497E+0
-1.930E-1	3.909E+0	7.497E+0
-1.978E-1	3.886E+0	7.682E+0
-1.978E-1	3.828E+0	7.649E+0
-1.930E-1	3.818E+0	7.588E+0
-1.930E-1	3.864E+0	7.623E+0
-1.962E-1	3.857E+0	7.490E+0
-1.995E-1	3.857E+0	7.520E+0
-1.930E-1	3.883E+0	7.545E+0
-1.946E-1	3.867E+0	7.565E+0
-1.962E-1	3.808E+0	7.659E+0
-1.930E-1	3.873E+0	7.594E+0
-1.914E-1	3.851E+0	7.568E+0
-1.914E-1	3.821E+0	7.610E+0
-1.962E-1	3.786E+0	7.539E+0
-1.995E-1	3.744E+0	7.646E+0
-1.930E-1	3.757E+0	7.646E+0
-1.962E-1	3.821E+0	7.549E+0
-1.962E-1	3.838E+0	7.510E+0
-1.946E-1	3.831E+0	7.588E+0
-1.930E-1	3.825E+0	7.526E+0
-1.946E-1	3.870E+0	7.721E+0
-1.930E-1	3.864E+0	7.620E+0
-1.962E-1	3.815E+0	7.549E+0
-1.946E-1	3.779E+0	7.617E+0
-1.946E-1	3.870E+0	7.429E+0
-1.946E-1	3.851E+0	7.552E+0
-1.978E-1	3.854E+0	7.698E+0
-1.930E-1	3.844E+0	7.526E+0
-1.930E-1	3.779E+0	7.594E+0
-1.962E-1	3.870E+0	7.636E+0
-1.978E-1	3.922E+0	7.623E+0
-1.946E-1	3.893E+0	7.581E+0
-1.930E-1	3.770E+0	7.711E+0
-1.962E-1	3.903E+0	7.659E+0
-1.930E-1	3.779E+0	7.653E+0
-1.930E-1	3.857E+0	7.604E+0
-1.930E-1	3.795E+0	7.529E+0
-1.930E-1	3.792E+0	7.555E+0
-1.962E-1	3.818E+0	7.597E+0
-1.946E-1	3.821E+0	7.526E+0
-1.930E-1	3.860E+0	7.516E+0
-1.962E-1	3.857E+0	7.601E+0
-1.978E-1	3.851E+0	7.562E+0
-1.930E-1	3.812E+0	7.516E+0
-1.914E-1	3.932E+0	7.682E+0
-1.962E-1	3.896E+0	7.601E+0
-1.946E-1	3.831E+0	7.614E+0
-1.930E-1	3.786E+0	7.568E+0
-1.946E-1	3.834E+0	7.565E+0
-1.930E-1	3.841E+0	7.584E+0
-1.978E-1	3.828E+0	7.513E+0
-1.914E-1	3.860E+0	7.503E+0
-1.962E-1	3.795E+0	7.591E+0
-1.914E-1	3.867E+0	7.545E+0
-1.995E-1	3.857E+0	7.539E+0
-1.946E-1	3.773E+0	7.545E+0
-1.946E-1	3.890E+0	7.623E+0
-1.978E-1	3.860E+0	7.575E+0
-1.962E-1	3.815E+0	7.516E+0
-1.930E-1	3.770E+0	7.597E+0
-1.930E-1	3.815E+0	7.630E+0
-1.946E-1	3.818E+0	7.620E+0
-1.978E-1	3.789E+0	7.578E+0
-1.946E-1	3.786E+0	7.503E+0
-1.930E-1	3.773E+0	7.646E+0
-1.930E-1	3.812E+0	7.523E+0
-1.962E-1	3.851E+0	7.630E+0
-1.930E-1	3.789E+0	7.610E+0
-1.897E-1	3.825E+0	7.565E+0
-1.978E-1	3.705E+0	7.529E+0
-1.978E-1	3.828E+0	7.487E+0
-1.930E-1	3.795E+0	7.533E+0
-1.914E-1	3.893E+0	7.510E+0
-1.962E-1	3.847E+0	7.513E+0
-1.962E-1	3.880E+0	7.601E+0
-1.930E-1	3.867E+0	7.533E+0
-1.930E-1	3.847E+0	7.614E+0
-1.946E-1	3.815E+0	7.552E+0
-1.995E-1	3.831E+0	7.578E+0
-1.946E-1	3.792E+0	7.581E+0
-1.946E-1	3.893E+0	7.545E+0
-1.962E-1	3.851E+0	7.484E+0
-1.962E-1	3.828E+0	7.565E+0
-1.930E-1	3.818E+0	7.565E+0
-1.930E-1	3.847E+0	7.536E+0
-1.930E-1	3.792E+0	7.594E+0
-1.978E-1	3.789E+0	7.588E+0
-1.930E-1	3.825E+0	7.649E+0
-1.930E-1	3.873E+0	7.510E+0
-1.930E-1	3.808E+0	7.578E+0
-1.995E-1	3.844E+0	7.523E+0
-1.946E-1	3.851E+0	7.442E+0
-1.914E-1	3.831E+0	7.704E+0
-1.946E-1	3.815E+0	7.520E+0
-1.962E-1	3.877E+0	7.724E+0
-1.914E-1	3.890E+0	7.513E+0
-1.930E-1	3.870E+0	7.529E+0
-1.962E-1	3.773E+0	7.743E+0
-2.011E-1	3.844E+0	7.646E+0
-1.946E-1	3.795E+0	7.630E+0
-1.930E-1	3.763E+0	7.640E+0
-1.946E-1	3.825E+0	7.581E+0
-1.962E-1	3.812E+0	7.630E+0
-1.946E-1	3.854E+0	7.617E+0
-1.946E-1	3.831E+0	7.568E+0
-1.946E-1	3.860E+0	7.533E+0
-1.978E-1	3.877E+0	7.536E+0
-1.946E-1	3.864E+0	7.610E+0
-1.946E-1	3.880E+0	7.562E+0
-1.930E-1	3.841E+0	7.562E+0
-1.946E-1	3.805E+0	7.568E+0
[truncated: 93,941 more rows]
