# Supplementary material for: Improved ANAP incorporation and VCF analysis reveal details of P2X7 current facilitation and a limited conformational interplay between ATP binding and the intracellular ballast domain
Source: eLife. 2023 Jan 4;12:e82479. doi: 10.7554/eLife.82479 (PMC9859053; doi:10.7554/eLife.82479)
Supplement: Figure 3—figure supplement 3—source data 2. [file elife-82479-fig3-figsupp3-data2.zip › Figure-3_figure-supplement-3_source-data-2/Cys-Ala-constructs/l08/16.csv]

-7.782E-2	6.799E+0	1.690E+1
-7.457E-2	6.692E+0	1.691E+1
-7.782E-2	6.738E+0	1.693E+1
-7.782E-2	6.773E+0	1.692E+1
-7.944E-2	6.728E+0	1.675E+1
-7.457E-2	6.770E+0	1.679E+1
-7.620E-2	6.715E+0	1.692E+1
-7.782E-2	6.825E+0	1.689E+1
-7.782E-2	6.709E+0	1.679E+1
-7.457E-2	6.657E+0	1.697E+1
-7.457E-2	6.744E+0	1.673E+1
-7.620E-2	6.780E+0	1.677E+1
-7.782E-2	6.754E+0	1.684E+1
-7.457E-2	6.783E+0	1.697E+1
-7.457E-2	6.803E+0	1.689E+1
-7.782E-2	6.660E+0	1.676E+1
-7.944E-2	6.780E+0	1.689E+1
-7.457E-2	6.728E+0	1.680E+1
-7.457E-2	6.877E+0	1.690E+1
-7.620E-2	6.786E+0	1.680E+1
-7.944E-2	6.673E+0	1.692E+1
-7.620E-2	6.702E+0	1.680E+1
-7.782E-2	6.660E+0	1.691E+1
-7.782E-2	6.744E+0	1.686E+1
-7.620E-2	6.712E+0	1.682E+1
-7.782E-2	6.699E+0	1.694E+1
-7.295E-2	6.832E+0	1.688E+1
-7.620E-2	6.689E+0	1.684E+1
-7.782E-2	6.683E+0	1.677E+1
-7.944E-2	6.799E+0	1.688E+1
-7.457E-2	6.796E+0	1.689E+1
-7.944E-2	6.754E+0	1.697E+1
-7.782E-2	6.637E+0	1.694E+1
-7.782E-2	6.744E+0	1.674E+1
-7.457E-2	6.790E+0	1.678E+1
-7.620E-2	6.705E+0	1.681E+1
-7.782E-2	6.686E+0	1.683E+1
-7.620E-2	6.829E+0	1.684E+1
-7.620E-2	6.767E+0	1.695E+1
-7.944E-2	6.760E+0	1.681E+1
-8.106E-2	6.803E+0	1.666E+1
-7.457E-2	6.663E+0	1.685E+1
-7.457E-2	6.790E+0	1.683E+1
-7.782E-2	6.650E+0	1.687E+1
-7.457E-2	6.770E+0	1.694E+1
-7.620E-2	6.683E+0	1.698E+1
-7.620E-2	6.734E+0	1.697E+1
-7.620E-2	6.760E+0	1.684E+1
-7.944E-2	6.624E+0	1.678E+1
-7.457E-2	6.887E+0	1.672E+1
-7.620E-2	6.614E+0	1.671E+1
-7.620E-2	6.631E+0	1.683E+1
-8.268E-2	6.734E+0	1.690E+1
-7.457E-2	6.650E+0	1.690E+1
-7.782E-2	6.663E+0	1.677E+1
-7.944E-2	6.683E+0	1.693E+1
-7.620E-2	6.731E+0	1.678E+1
-7.944E-2	6.754E+0	1.693E+1
-7.457E-2	6.770E+0	1.692E+1
-7.457E-2	6.780E+0	1.703E+1
-7.782E-2	6.712E+0	1.682E+1
-7.457E-2	6.764E+0	1.686E+1
-7.782E-2	6.741E+0	1.690E+1
-7.457E-2	6.631E+0	1.694E+1
-7.620E-2	6.744E+0	1.684E+1
-7.620E-2	6.666E+0	1.676E+1
-7.620E-2	6.725E+0	1.683E+1
-7.620E-2	6.738E+0	1.679E+1
-7.944E-2	6.676E+0	1.680E+1
-7.620E-2	6.663E+0	1.687E+1
-7.620E-2	6.790E+0	1.682E+1
-7.295E-2	6.702E+0	1.684E+1
-7.620E-2	6.692E+0	1.681E+1
-7.782E-2	6.725E+0	1.675E+1
-7.620E-2	6.734E+0	1.686E+1
-7.620E-2	6.585E+0	1.676E+1
-7.944E-2	6.722E+0	1.693E+1
-7.620E-2	6.709E+0	1.686E+1
-7.295E-2	6.683E+0	1.684E+1
-7.782E-2	6.715E+0	1.677E+1
-7.620E-2	6.660E+0	1.688E+1
-7.620E-2	6.644E+0	1.672E+1
-7.295E-2	6.783E+0	1.682E+1
-7.620E-2	6.676E+0	1.689E+1
-8.106E-2	6.725E+0	1.682E+1
-7.457E-2	6.725E+0	1.677E+1
-7.457E-2	6.689E+0	1.680E+1
-7.620E-2	6.806E+0	1.670E+1
-7.782E-2	6.777E+0	1.679E+1
-7.133E-2	6.744E+0	1.679E+1
-7.457E-2	6.715E+0	1.681E+1
-7.782E-2	6.696E+0	1.675E+1
-7.944E-2	6.747E+0	1.695E+1
-7.620E-2	6.722E+0	1.677E+1
-7.457E-2	6.715E+0	1.690E+1
-7.782E-2	6.799E+0	1.688E+1
-7.944E-2	6.702E+0	1.687E+1
-7.457E-2	6.699E+0	1.679E+1
-7.295E-2	6.757E+0	1.687E+1
-7.782E-2	6.692E+0	1.693E+1
-7.944E-2	6.692E+0	1.681E+1
-7.620E-2	6.793E+0	1.668E+1
-7.782E-2	6.880E+0	1.695E+1
-7.620E-2	6.715E+0	1.700E+1
-7.620E-2	6.751E+0	1.684E+1
-7.457E-2	6.734E+0	1.675E+1
-7.295E-2	6.627E+0	1.684E+1
-7.782E-2	6.738E+0	1.678E+1
-7.457E-2	6.592E+0	1.679E+1
-7.457E-2	6.731E+0	1.681E+1
-7.457E-2	6.657E+0	1.686E+1
-7.620E-2	6.760E+0	1.671E+1
-7.782E-2	6.741E+0	1.688E+1
-7.457E-2	6.734E+0	1.684E+1
-7.457E-2	6.679E+0	1.681E+1
-7.457E-2	6.842E+0	1.691E+1
-8.106E-2	6.722E+0	1.671E+1
-7.457E-2	6.660E+0	1.679E+1
-7.457E-2	6.683E+0	1.687E+1
-7.620E-2	6.777E+0	1.691E+1
-7.782E-2	6.728E+0	1.691E+1
-7.457E-2	6.754E+0	1.665E+1
-7.295E-2	6.683E+0	1.695E+1
-7.457E-2	6.624E+0	1.675E+1
-7.782E-2	6.799E+0	1.680E+1
-7.782E-2	6.663E+0	1.691E+1
-7.457E-2	6.715E+0	1.688E+1
-7.457E-2	6.699E+0	1.679E+1
-7.782E-2	6.734E+0	1.681E+1
-7.457E-2	6.718E+0	1.690E+1
-7.457E-2	6.777E+0	1.683E+1
-7.457E-2	6.640E+0	1.664E+1
-7.782E-2	6.679E+0	1.680E+1
-7.620E-2	6.696E+0	1.676E+1
-7.620E-2	6.734E+0	1.673E+1
-7.782E-2	6.715E+0	1.698E+1
-7.944E-2	6.738E+0	1.684E+1
-7.782E-2	6.751E+0	1.684E+1
-7.295E-2	6.783E+0	1.670E+1
-7.620E-2	6.715E+0	1.684E+1
-7.782E-2	6.760E+0	1.692E+1
-7.457E-2	6.754E+0	1.694E+1
-7.295E-2	6.702E+0	1.694E+1
-7.620E-2	6.650E+0	1.676E+1
-7.944E-2	6.679E+0	1.683E+1
-7.295E-2	6.712E+0	1.684E+1
-7.457E-2	6.637E+0	1.712E+1
-7.620E-2	6.705E+0	1.682E+1
-7.782E-2	6.705E+0	1.683E+1
-7.457E-2	6.734E+0	1.692E+1
-7.295E-2	6.793E+0	1.685E+1
-7.620E-2	6.754E+0	1.677E+1
-7.944E-2	6.767E+0	1.685E+1
-7.782E-2	6.777E+0	1.694E+1
-7.295E-2	6.699E+0	1.686E+1
-7.620E-2	6.657E+0	1.674E+1
-7.782E-2	6.767E+0	1.672E+1
-7.457E-2	6.709E+0	1.676E+1
-7.457E-2	6.605E+0	1.676E+1
-7.782E-2	6.770E+0	1.677E+1
-7.620E-2	6.657E+0	1.695E+1
-7.457E-2	6.702E+0	1.674E+1
-7.620E-2	6.647E+0	1.688E+1
-7.944E-2	6.653E+0	1.674E+1
-7.782E-2	6.751E+0	1.677E+1
-7.620E-2	6.712E+0	1.660E+1
-7.295E-2	6.731E+0	1.673E+1
-7.295E-2	6.702E+0	1.677E+1
-7.782E-2	6.741E+0	1.688E+1
-7.620E-2	6.608E+0	1.676E+1
-7.133E-2	6.803E+0	1.676E+1
-7.620E-2	6.709E+0	1.684E+1
-7.620E-2	6.670E+0	1.680E+1
-7.295E-2	6.709E+0	1.678E+1
-7.620E-2	6.738E+0	1.692E+1
-7.133E-2	6.773E+0	1.684E+1
-7.782E-2	6.670E+0	1.685E+1
-7.620E-2	6.777E+0	1.677E+1
-7.295E-2	6.670E+0	1.669E+1
-7.782E-2	6.842E+0	1.697E+1
-7.782E-2	6.699E+0	1.681E+1
-7.295E-2	6.679E+0	1.684E+1
-7.295E-2	6.760E+0	1.694E+1
-7.620E-2	6.832E+0	1.679E+1
-8.106E-2	6.699E+0	1.691E+1
-7.295E-2	6.757E+0	1.685E+1
-7.457E-2	6.692E+0	1.667E+1
-7.620E-2	6.705E+0	1.682E+1
-7.944E-2	6.702E+0	1.695E+1
-7.457E-2	6.767E+0	1.669E+1
-7.782E-2	6.734E+0	1.692E+1
-7.620E-2	6.712E+0	1.684E+1
-7.782E-2	6.637E+0	1.661E+1
-7.457E-2	6.770E+0	1.678E+1
-7.457E-2	6.673E+0	1.666E+1
-7.457E-2	6.640E+0	1.672E+1
-7.944E-2	6.783E+0	1.680E+1
-7.620E-2	6.734E+0	1.692E+1
-7.620E-2	6.835E+0	1.696E+1
-7.620E-2	6.848E+0	1.680E+1
-7.782E-2	6.715E+0	1.675E+1
-7.620E-2	6.605E+0	1.690E+1
-7.295E-2	6.686E+0	1.686E+1
-7.620E-2	6.673E+0	1.674E+1
-8.106E-2	6.773E+0	1.688E+1
-7.620E-2	6.760E+0	1.687E+1
-7.295E-2	6.605E+0	1.690E+1
-7.782E-2	6.741E+0	1.685E+1
-7.944E-2	6.666E+0	1.687E+1
-7.620E-2	6.673E+0	1.682E+1
-7.295E-2	6.696E+0	1.682E+1
-7.620E-2	6.722E+0	1.682E+1
-7.944E-2	6.770E+0	1.672E+1
-7.457E-2	6.686E+0	1.676E+1
-7.295E-2	6.744E+0	1.687E+1
-7.782E-2	6.657E+0	1.675E+1
-7.944E-2	6.725E+0	1.670E+1
-7.782E-2	6.764E+0	1.670E+1
-7.295E-2	6.790E+0	1.701E+1
-7.457E-2	6.796E+0	1.678E+1
-7.782E-2	6.709E+0	1.671E+1
-7.620E-2	6.816E+0	1.690E+1
-7.295E-2	6.634E+0	1.685E+1
-7.457E-2	6.747E+0	1.680E+1
-7.944E-2	6.640E+0	1.688E+1
-7.295E-2	6.747E+0	1.686E+1
-7.133E-2	6.728E+0	1.682E+1
-7.944E-2	6.809E+0	1.657E+1
-7.944E-2	6.657E+0	1.686E+1
-7.457E-2	6.712E+0	1.671E+1
-7.457E-2	6.725E+0	1.679E+1
-7.620E-2	6.653E+0	1.675E+1
-7.944E-2	6.738E+0	1.684E+1
-7.457E-2	6.653E+0	1.670E+1
-7.620E-2	6.608E+0	1.692E+1
-7.620E-2	6.653E+0	1.674E+1
-8.106E-2	6.773E+0	1.668E+1
-7.457E-2	6.842E+0	1.674E+1
-7.295E-2	6.621E+0	1.695E+1
-7.620E-2	6.786E+0	1.659E+1
-7.944E-2	6.718E+0	1.674E+1
-7.620E-2	6.660E+0	1.692E+1
-7.133E-2	6.728E+0	1.695E+1
-7.620E-2	6.786E+0	1.685E+1
-7.782E-2	6.773E+0	1.670E+1
-7.457E-2	6.702E+0	1.688E+1
-7.133E-2	6.631E+0	1.675E+1
-7.782E-2	6.712E+0	1.676E+1
-7.782E-2	6.644E+0	1.695E+1
-7.457E-2	6.757E+0	1.688E+1
-7.457E-2	6.780E+0	1.674E+1
-7.457E-2	6.692E+0	1.680E+1
-7.620E-2	6.699E+0	1.675E+1
-7.295E-2	6.598E+0	1.686E+1
-7.620E-2	6.741E+0	1.678E+1
-7.457E-2	6.689E+0	1.657E+1
-7.944E-2	6.683E+0	1.687E+1
-7.620E-2	6.683E+0	1.678E+1
-7.295E-2	6.689E+0	1.677E+1
-7.457E-2	6.699E+0	1.668E+1
-7.782E-2	6.741E+0	1.675E+1
-7.782E-2	6.709E+0	1.681E+1
-7.457E-2	6.709E+0	1.671E+1
-7.457E-2	6.631E+0	1.680E+1
-7.944E-2	6.683E+0	1.673E+1
-7.457E-2	6.760E+0	1.676E+1
-7.457E-2	6.689E+0	1.677E+1
-7.133E-2	6.689E+0	1.678E+1
-7.782E-2	6.709E+0	1.689E+1
-7.620E-2	6.709E+0	1.677E+1
-7.457E-2	6.744E+0	1.680E+1
-7.620E-2	6.757E+0	1.670E+1
-7.620E-2	6.786E+0	1.687E+1
-7.620E-2	6.741E+0	1.680E+1
-7.295E-2	6.582E+0	1.693E+1
-7.782E-2	6.816E+0	1.686E+1
-7.620E-2	6.598E+0	1.681E+1
-7.295E-2	6.751E+0	1.676E+1
-7.457E-2	6.572E+0	1.682E+1
-7.782E-2	6.709E+0	1.674E+1
-7.944E-2	6.754E+0	1.669E+1
-7.457E-2	6.692E+0	1.682E+1
-7.295E-2	6.734E+0	1.675E+1
-7.782E-2	6.683E+0	1.668E+1
-7.944E-2	6.747E+0	1.686E+1
-7.620E-2	6.709E+0	1.678E+1
-7.782E-2	6.832E+0	1.685E+1
-7.782E-2	6.676E+0	1.677E+1
-7.782E-2	6.780E+0	1.682E+1
-7.620E-2	6.760E+0	1.671E+1
-7.457E-2	6.611E+0	1.675E+1
-7.457E-2	6.663E+0	1.674E+1
-7.782E-2	6.699E+0	1.665E+1
-7.620E-2	6.725E+0	1.678E+1
-7.295E-2	6.767E+0	1.683E+1
-7.620E-2	6.679E+0	1.675E+1
-7.620E-2	6.751E+0	1.676E+1
-7.620E-2	6.592E+0	1.698E+1
-7.457E-2	6.647E+0	1.673E+1
-7.620E-2	6.657E+0	1.678E+1
-7.620E-2	6.728E+0	1.681E+1
-7.620E-2	6.790E+0	1.668E+1
-7.295E-2	6.767E+0	1.688E+1
-7.457E-2	6.718E+0	1.671E+1
-7.944E-2	6.757E+0	1.673E+1
-7.457E-2	6.634E+0	1.682E+1
-7.295E-2	6.666E+0	1.668E+1
-7.620E-2	6.725E+0	1.675E+1
-7.944E-2	6.744E+0	1.673E+1
-7.295E-2	6.744E+0	1.665E+1
-7.295E-2	6.683E+0	1.683E+1
-7.620E-2	6.709E+0	1.685E+1
-7.782E-2	6.806E+0	1.678E+1
-7.457E-2	6.699E+0	1.676E+1
-7.457E-2	6.676E+0	1.680E+1
-7.620E-2	6.709E+0	1.694E+1
-7.782E-2	6.770E+0	1.676E+1
-7.295E-2	6.728E+0	1.674E+1
-7.295E-2	6.673E+0	1.670E+1
-7.620E-2	6.692E+0	1.671E+1
-7.620E-2	6.796E+0	1.688E+1
-7.457E-2	6.696E+0	1.671E+1
-7.295E-2	6.751E+0	1.678E+1
-7.620E-2	6.673E+0	1.703E+1
-7.620E-2	6.751E+0	1.670E+1
-7.295E-2	6.663E+0	1.675E+1
-7.295E-2	6.725E+0	1.675E+1
-7.620E-2	6.686E+0	1.670E+1
-7.782E-2	6.657E+0	1.680E+1
-7.457E-2	6.786E+0	1.663E+1
-7.295E-2	6.673E+0	1.674E+1
-7.457E-2	6.718E+0	1.670E+1
-7.782E-2	6.722E+0	1.689E+1
-7.620E-2	6.644E+0	1.675E+1
-7.457E-2	6.709E+0	1.669E+1
-7.457E-2	6.624E+0	1.675E+1
-7.944E-2	6.780E+0	1.671E+1
-7.295E-2	6.670E+0	1.687E+1
-7.133E-2	6.647E+0	1.686E+1
-7.457E-2	6.660E+0	1.661E+1
-7.782E-2	6.712E+0	1.690E+1
-7.457E-2	6.657E+0	1.680E+1
-7.620E-2	6.702E+0	1.686E+1
-7.620E-2	6.650E+0	1.679E+1
-7.944E-2	6.760E+0	1.673E+1
-7.782E-2	6.683E+0	1.679E+1
-7.944E-2	6.692E+0	1.682E+1
-7.782E-2	6.670E+0	1.676E+1
-7.620E-2	6.773E+0	1.681E+1
-7.457E-2	6.712E+0	1.669E+1
-7.782E-2	6.744E+0	1.677E+1
-7.782E-2	6.786E+0	1.681E+1
-7.782E-2	6.673E+0	1.677E+1
-7.457E-2	6.699E+0	1.673E+1
-7.295E-2	6.689E+0	1.676E+1
-7.457E-2	6.796E+0	1.673E+1
-7.782E-2	6.728E+0	1.677E+1
-7.457E-2	6.692E+0	1.677E+1
-7.620E-2	6.786E+0	1.674E+1
-7.457E-2	6.741E+0	1.661E+1
-7.620E-2	6.731E+0	1.682E+1
-7.782E-2	6.829E+0	1.679E+1
-7.457E-2	6.725E+0	1.675E+1
-7.782E-2	6.608E+0	1.685E+1
-7.944E-2	6.773E+0	1.673E+1
-7.620E-2	6.734E+0	1.671E+1
-7.133E-2	6.725E+0	1.688E+1
-7.620E-2	6.741E+0	1.683E+1
-8.106E-2	6.722E+0	1.674E+1
-7.620E-2	6.709E+0	1.675E+1
-7.457E-2	6.744E+0	1.669E+1
-7.782E-2	6.692E+0	1.681E+1
-7.944E-2	6.689E+0	1.675E+1
-7.457E-2	6.712E+0	1.681E+1
-7.133E-2	6.676E+0	1.672E+1
-7.457E-2	6.709E+0	1.684E+1
-7.620E-2	6.627E+0	1.675E+1
-7.944E-2	6.650E+0	1.688E+1
-7.457E-2	6.670E+0	1.663E+1
-7.782E-2	6.663E+0	1.682E+1
-7.782E-2	6.647E+0	1.678E+1
-7.782E-2	6.653E+0	1.659E+1
-7.457E-2	6.702E+0	1.674E+1
-7.295E-2	6.725E+0	1.703E+1
-7.782E-2	6.666E+0	1.669E+1
-7.295E-2	6.712E+0	1.687E+1
-7.457E-2	6.657E+0	1.657E+1
-7.782E-2	6.653E+0	1.666E+1
-7.782E-2	6.679E+0	1.672E+1
-7.782E-2	6.673E+0	1.670E+1
-7.782E-2	6.663E+0	1.670E+1
-7.620E-2	6.757E+0	1.680E+1
-7.620E-2	6.679E+0	1.686E+1
-7.295E-2	6.699E+0	1.670E+1
-7.620E-2	6.709E+0	1.674E+1
-7.620E-2	6.660E+0	1.682E+1
-7.944E-2	6.734E+0	1.686E+1
-7.457E-2	6.556E+0	1.677E+1
-7.620E-2	6.734E+0	1.675E+1
-7.782E-2	6.809E+0	1.668E+1
-7.620E-2	6.722E+0	1.675E+1
-7.620E-2	6.744E+0	1.668E+1
-7.133E-2	6.689E+0	1.695E+1
-7.457E-2	6.777E+0	1.694E+1
-7.782E-2	6.692E+0	1.683E+1
-7.944E-2	6.611E+0	1.686E+1
-7.295E-2	6.660E+0	1.680E+1
-7.782E-2	6.631E+0	1.686E+1
-7.620E-2	6.738E+0	1.685E+1
-7.620E-2	6.709E+0	1.678E+1
-7.457E-2	6.757E+0	1.682E+1
-7.457E-2	6.790E+0	1.683E+1
-7.782E-2	6.673E+0	1.671E+1
-7.620E-2	6.709E+0	1.689E+1
-7.295E-2	6.709E+0	1.658E+1
-7.620E-2	6.751E+0	1.672E+1
-8.106E-2	6.757E+0	1.673E+1
-7.944E-2	6.725E+0	1.676E+1
-7.457E-2	6.692E+0	1.682E+1
-7.944E-2	6.725E+0	1.670E+1
-7.944E-2	6.725E+0	1.667E+1
-7.295E-2	6.683E+0	1.685E+1
-7.620E-2	6.582E+0	1.692E+1
-7.457E-2	6.751E+0	1.671E+1
-7.620E-2	6.751E+0	1.673E+1
-7.620E-2	6.663E+0	1.685E+1
-7.457E-2	6.741E+0	1.668E+1
-7.782E-2	6.738E+0	1.666E+1
-7.782E-2	6.696E+0	1.680E+1
-7.295E-2	6.683E+0	1.667E+1
-7.457E-2	6.699E+0	1.688E+1
-7.620E-2	6.722E+0	1.672E+1
-7.944E-2	6.647E+0	1.679E+1
-7.620E-2	6.683E+0	1.673E+1
-7.133E-2	6.734E+0	1.678E+1
-7.295E-2	6.741E+0	1.681E+1
-7.620E-2	6.715E+0	1.672E+1
-7.620E-2	6.731E+0	1.669E+1
-7.620E-2	6.663E+0	1.673E+1
-7.620E-2	6.709E+0	1.656E+1
-8.106E-2	6.683E+0	1.671E+1
-7.457E-2	6.754E+0	1.664E+1
-7.295E-2	6.696E+0	1.669E+1
-7.620E-2	6.803E+0	1.683E+1
-8.106E-2	6.670E+0	1.651E+1
-7.620E-2	6.660E+0	1.690E+1
-7.457E-2	6.702E+0	1.671E+1
-7.457E-2	6.666E+0	1.666E+1
-7.782E-2	6.673E+0	1.676E+1
-7.782E-2	6.644E+0	1.665E+1
-7.457E-2	6.777E+0	1.676E+1
-7.782E-2	6.796E+0	1.674E+1
-7.782E-2	6.725E+0	1.679E+1
-7.620E-2	6.770E+0	1.682E+1
-7.620E-2	6.689E+0	1.660E+1
-7.620E-2	6.679E+0	1.675E+1
-7.620E-2	6.686E+0	1.686E+1
-7.620E-2	6.634E+0	1.684E+1
-7.295E-2	6.751E+0	1.679E+1
-7.782E-2	6.624E+0	1.672E+1
-7.944E-2	6.673E+0	1.659E+1
-7.620E-2	6.647E+0	1.682E+1
-7.295E-2	6.601E+0	1.674E+1
-7.620E-2	6.579E+0	1.678E+1
-7.782E-2	6.644E+0	1.671E+1
-7.620E-2	6.741E+0	1.668E+1
-7.620E-2	6.653E+0	1.671E+1
-7.782E-2	6.650E+0	1.678E+1
-7.782E-2	6.689E+0	1.682E+1
-7.457E-2	6.624E+0	1.666E+1
-7.295E-2	6.618E+0	1.659E+1
-7.782E-2	6.790E+0	1.666E+1
-7.620E-2	6.634E+0	1.676E+1
-7.457E-2	6.666E+0	1.686E+1
-7.295E-2	6.611E+0	1.674E+1
-7.620E-2	6.644E+0	1.666E+1
-7.782E-2	6.631E+0	1.675E+1
-7.457E-2	6.644E+0	1.679E+1
-7.295E-2	6.692E+0	1.694E+1
-7.782E-2	6.637E+0	1.674E+1
-7.782E-2	6.754E+0	1.673E+1
-7.620E-2	6.683E+0	1.667E+1
-7.295E-2	6.722E+0	1.679E+1
-7.457E-2	6.686E+0	1.672E+1
-7.944E-2	6.699E+0	1.678E+1
-7.782E-2	6.725E+0	1.658E+1
-7.620E-2	6.670E+0	1.682E+1
-7.457E-2	6.738E+0	1.679E+1
-7.944E-2	6.637E+0	1.679E+1
-7.457E-2	6.569E+0	1.682E+1
-7.457E-2	6.553E+0	1.686E+1
-7.782E-2	6.572E+0	1.679E+1
-8.106E-2	6.618E+0	1.674E+1
-7.620E-2	6.773E+0	1.680E+1
-7.457E-2	6.689E+0	1.668E+1
-7.620E-2	6.725E+0	1.679E+1
-7.944E-2	6.660E+0	1.680E+1
-7.295E-2	6.718E+0	1.676E+1
-7.295E-2	6.631E+0	1.672E+1
-7.620E-2	6.777E+0	1.686E+1
-8.106E-2	6.618E+0	1.689E+1
-7.457E-2	6.783E+0	1.676E+1
-7.620E-2	6.576E+0	1.674E+1
-7.457E-2	6.666E+0	1.674E+1
-7.620E-2	6.718E+0	1.677E+1
-7.782E-2	6.637E+0	1.675E+1
-7.620E-2	6.686E+0	1.674E+1
-7.620E-2	6.715E+0	1.675E+1
-7.944E-2	6.731E+0	1.678E+1
-7.457E-2	6.679E+0	1.681E+1
-7.457E-2	6.718E+0	1.671E+1
-7.295E-2	6.692E+0	1.681E+1
-7.782E-2	6.637E+0	1.673E+1
-7.133E-2	6.650E+0	1.674E+1
-7.620E-2	6.718E+0	1.664E+1
-7.782E-2	6.705E+0	1.665E+1
-7.620E-2	6.751E+0	1.682E+1
-7.457E-2	6.699E+0	1.672E+1
-7.457E-2	6.734E+0	1.679E+1
-7.782E-2	6.751E+0	1.669E+1
-7.620E-2	6.764E+0	1.678E+1
-7.457E-2	6.631E+0	1.678E+1
-7.457E-2	6.757E+0	1.666E+1
-7.620E-2	6.709E+0	1.665E+1
-7.944E-2	6.605E+0	1.660E+1
-7.457E-2	6.657E+0	1.680E+1
-7.620E-2	6.686E+0	1.670E+1
-7.620E-2	6.618E+0	1.664E+1
-7.944E-2	6.747E+0	1.670E+1
-7.620E-2	6.653E+0	1.666E+1
-7.457E-2	6.728E+0	1.669E+1
-7.295E-2	6.676E+0	1.673E+1
-7.944E-2	6.799E+0	1.677E+1
-7.782E-2	6.699E+0	1.661E+1
-7.295E-2	6.722E+0	1.665E+1
-7.620E-2	6.728E+0	1.668E+1
-7.457E-2	6.738E+0	1.680E+1
-7.620E-2	6.780E+0	1.689E+1
-7.295E-2	6.793E+0	1.686E+1
-7.457E-2	6.657E+0	1.676E+1
-8.268E-2	6.611E+0	1.679E+1
-7.782E-2	6.696E+0	1.677E+1
-7.295E-2	6.631E+0	1.664E+1
-7.457E-2	6.780E+0	1.673E+1
-7.782E-2	6.559E+0	1.683E+1
-7.944E-2	6.734E+0	1.680E+1
-7.457E-2	6.722E+0	1.685E+1
-7.620E-2	6.679E+0	1.675E+1
-7.782E-2	6.725E+0	1.665E+1
-7.782E-2	6.640E+0	1.666E+1
-7.457E-2	6.572E+0	1.673E+1
-7.457E-2	6.640E+0	1.648E+1
-7.620E-2	6.822E+0	1.676E+1
-7.457E-2	6.712E+0	1.677E+1
-7.457E-2	6.673E+0	1.672E+1
-7.457E-2	6.679E+0	1.668E+1
-7.782E-2	6.679E+0	1.664E+1
-7.782E-2	6.634E+0	1.671E+1
-7.457E-2	6.722E+0	1.672E+1
-7.457E-2	6.699E+0	1.672E+1
-7.782E-2	6.634E+0	1.669E+1
-7.782E-2	6.621E+0	1.673E+1
-7.295E-2	6.634E+0	1.680E+1
-7.457E-2	6.725E+0	1.659E+1
-7.782E-2	6.692E+0	1.673E+1
-7.782E-2	6.764E+0	1.660E+1
-7.457E-2	6.683E+0	1.664E+1
-7.620E-2	6.751E+0	1.666E+1
-7.782E-2	6.725E+0	1.666E+1
-7.620E-2	6.608E+0	1.668E+1
-7.457E-2	6.666E+0	1.674E+1
-7.620E-2	6.741E+0	1.676E+1
-7.782E-2	6.709E+0	1.666E+1
-7.457E-2	6.686E+0	1.674E+1
-7.457E-2	6.618E+0	1.659E+1
-7.457E-2	6.712E+0	1.688E+1
-7.620E-2	6.686E+0	1.668E+1
-7.457E-2	6.644E+0	1.689E+1
-7.295E-2	6.621E+0	1.662E+1
-7.457E-2	6.783E+0	1.663E+1
-7.782E-2	6.637E+0	1.673E+1
-7.620E-2	6.702E+0	1.667E+1
-7.133E-2	6.741E+0	1.681E+1
-7.620E-2	6.751E+0	1.677E+1
-7.620E-2	6.809E+0	1.666E+1
-7.782E-2	6.747E+0	1.687E+1
-7.295E-2	6.670E+0	1.662E+1
-7.457E-2	6.738E+0	1.685E+1
-7.457E-2	6.647E+0	1.674E+1
-7.620E-2	6.589E+0	1.672E+1
-7.457E-2	6.647E+0	1.659E+1
-7.457E-2	6.507E+0	1.663E+1
-7.620E-2	6.731E+0	1.662E+1
-7.620E-2	6.647E+0	1.668E+1
-7.295E-2	6.592E+0	1.670E+1
-7.620E-2	6.608E+0	1.676E+1
-7.782E-2	6.757E+0	1.669E+1
-7.620E-2	6.715E+0	1.686E+1
-7.457E-2	6.699E+0	1.658E+1
-7.620E-2	6.666E+0	1.661E+1
-7.782E-2	6.747E+0	1.667E+1
-7.620E-2	6.657E+0	1.659E+1
-7.457E-2	6.660E+0	1.688E+1
-7.457E-2	6.647E+0	1.668E+1
-7.782E-2	6.709E+0	1.659E+1
-7.620E-2	6.712E+0	1.691E+1
-7.295E-2	6.556E+0	1.670E+1
-7.457E-2	6.712E+0	1.668E+1
-7.620E-2	6.624E+0	1.664E+1
-7.782E-2	6.679E+0	1.686E+1
-7.457E-2	6.618E+0	1.653E+1
-7.620E-2	6.660E+0	1.673E+1
-7.620E-2	6.650E+0	1.660E+1
-7.944E-2	6.621E+0	1.667E+1
-7.295E-2	6.637E+0	1.670E+1
-7.457E-2	6.644E+0	1.670E+1
-7.782E-2	6.676E+0	1.676E+1
-7.620E-2	6.660E+0	1.673E+1
-7.133E-2	6.780E+0	1.663E+1
-7.782E-2	6.614E+0	1.677E+1
-7.620E-2	6.637E+0	1.674E+1
-7.782E-2	6.670E+0	1.665E+1
-7.457E-2	6.686E+0	1.656E+1
-7.620E-2	6.741E+0	1.661E+1
-7.944E-2	6.764E+0	1.676E+1
-7.782E-2	6.627E+0	1.671E+1
-7.620E-2	6.845E+0	1.667E+1
-7.620E-2	6.728E+0	1.655E+1
-7.620E-2	6.686E+0	1.674E+1
-7.620E-2	6.585E+0	1.670E+1
-7.457E-2	6.631E+0	1.678E+1
-7.457E-2	6.631E+0	1.654E+1
-7.782E-2	6.598E+0	1.671E+1
-7.944E-2	6.825E+0	1.667E+1
-7.457E-2	6.644E+0	1.663E+1
-7.782E-2	6.676E+0	1.675E+1
-7.782E-2	6.744E+0	1.667E+1
-7.457E-2	6.715E+0	1.650E+1
-7.457E-2	6.734E+0	1.657E+1
-7.782E-2	6.653E+0	1.675E+1
-7.620E-2	6.686E+0	1.667E+1
-7.782E-2	6.631E+0	1.669E+1
-7.295E-2	6.670E+0	1.681E+1
-7.457E-2	6.696E+0	1.652E+1
-7.782E-2	6.705E+0	1.679E+1
-7.782E-2	6.747E+0	1.677E+1
-7.295E-2	6.699E+0	1.655E+1
-7.620E-2	6.709E+0	1.670E+1
-7.782E-2	6.663E+0	1.687E+1
-7.620E-2	6.621E+0	1.660E+1
-7.620E-2	6.725E+0	1.682E+1
-7.457E-2	6.627E+0	1.671E+1
-7.620E-2	6.734E+0	1.672E+1
-7.944E-2	6.734E+0	1.670E+1
-7.457E-2	6.576E+0	1.674E+1
-7.620E-2	6.657E+0	1.662E+1
-7.620E-2	6.657E+0	1.685E+1
-7.782E-2	6.621E+0	1.671E+1
-7.295E-2	6.822E+0	1.678E+1
-7.620E-2	6.692E+0	1.677E+1
-7.944E-2	6.611E+0	1.654E+1
-7.295E-2	6.715E+0	1.667E+1
-7.457E-2	6.644E+0	1.666E+1
-7.457E-2	6.640E+0	1.689E+1
-7.782E-2	6.728E+0	1.666E+1
-7.620E-2	6.686E+0	1.669E+1
-7.620E-2	6.653E+0	1.674E+1
-7.620E-2	6.647E+0	1.670E+1
-7.782E-2	6.644E+0	1.677E+1
-7.782E-2	6.715E+0	1.664E+1
-7.295E-2	6.757E+0	1.666E+1
-7.457E-2	6.644E+0	1.674E+1
-7.782E-2	6.689E+0	1.681E+1
-7.457E-2	6.744E+0	1.684E+1
-7.295E-2	6.702E+0	1.668E+1
-7.457E-2	6.790E+0	1.661E+1
-7.944E-2	6.673E+0	1.662E+1
-7.782E-2	6.660E+0	1.679E+1
-7.457E-2	6.683E+0	1.661E+1
-7.295E-2	6.644E+0	1.678E+1
-7.782E-2	6.692E+0	1.681E+1
-7.782E-2	6.754E+0	1.669E+1
-7.295E-2	6.618E+0	1.672E+1
-7.457E-2	6.670E+0	1.648E+1
-7.782E-2	6.731E+0	1.673E+1
-7.620E-2	6.673E+0	1.666E+1
-7.295E-2	6.637E+0	1.670E+1
-7.295E-2	6.696E+0	1.668E+1
-7.944E-2	6.589E+0	1.672E+1
-7.457E-2	6.683E+0	1.688E+1
-7.620E-2	6.640E+0	1.674E+1
-7.620E-2	6.689E+0	1.671E+1
-7.944E-2	6.715E+0	1.649E+1
-7.620E-2	6.637E+0	1.681E+1
-7.457E-2	6.666E+0	1.674E+1
-7.620E-2	6.738E+0	1.687E+1
-7.944E-2	6.595E+0	1.680E+1
-7.782E-2	6.624E+0	1.649E+1
-7.620E-2	6.589E+0	1.662E+1
-7.457E-2	6.653E+0	1.661E+1
-7.782E-2	6.657E+0	1.676E+1
-7.620E-2	6.673E+0	1.673E+1
-7.457E-2	6.696E+0	1.670E+1
-7.457E-2	6.712E+0	1.669E+1
-7.782E-2	6.699E+0	1.673E+1
-7.620E-2	6.712E+0	1.650E+1
-7.620E-2	6.751E+0	1.664E+1
-7.620E-2	6.601E+0	1.681E+1
-7.944E-2	6.728E+0	1.680E+1
-7.944E-2	6.770E+0	1.660E+1
-7.295E-2	6.718E+0	1.683E+1
-7.944E-2	6.676E+0	1.670E+1
-7.620E-2	6.585E+0	1.659E+1
-7.457E-2	6.683E+0	1.679E+1
-7.295E-2	6.696E+0	1.676E+1
-7.620E-2	6.647E+0	1.678E+1
-7.944E-2	6.527E+0	1.683E+1
-7.457E-2	6.605E+0	1.677E+1
-7.295E-2	6.631E+0	1.647E+1
-7.944E-2	6.611E+0	1.656E+1
-8.106E-2	6.741E+0	1.675E+1
-7.620E-2	6.786E+0	1.669E+1
-7.295E-2	6.696E+0	1.660E+1
-7.457E-2	6.741E+0	1.674E+1
-7.944E-2	6.644E+0	1.662E+1
-7.782E-2	6.595E+0	1.665E+1
-7.457E-2	6.734E+0	1.651E+1
-7.457E-2	6.663E+0	1.677E+1
-7.782E-2	6.566E+0	1.686E+1
-7.620E-2	6.767E+0	1.652E+1
-7.295E-2	6.715E+0	1.663E+1
-7.782E-2	6.712E+0	1.669E+1
-8.106E-2	6.572E+0	1.677E+1
-7.782E-2	6.660E+0	1.667E+1
-7.457E-2	6.731E+0	1.688E+1
-7.620E-2	6.657E+0	1.647E+1
-8.106E-2	6.618E+0	1.663E+1
-7.620E-2	6.679E+0	1.669E+1
-7.295E-2	6.647E+0	1.678E+1
-7.620E-2	6.793E+0	1.673E+1
-7.782E-2	6.640E+0	1.659E+1
-7.944E-2	6.634E+0	1.659E+1
-7.295E-2	6.647E+0	1.670E+1
-7.295E-2	6.663E+0	1.677E+1
-7.457E-2	6.696E+0	1.661E+1
-7.457E-2	6.686E+0	1.687E+1
-7.457E-2	6.689E+0	1.662E+1
-7.620E-2	6.663E+0	1.676E+1
-7.782E-2	6.605E+0	1.661E+1
-7.620E-2	6.696E+0	1.670E+1
-7.620E-2	6.679E+0	1.682E+1
-7.620E-2	6.660E+0	1.675E+1
-7.782E-2	6.692E+0	1.679E+1
-7.944E-2	6.650E+0	1.674E+1
-7.295E-2	6.644E+0	1.672E+1
-7.457E-2	6.676E+0	1.662E+1
-7.782E-2	6.683E+0	1.663E+1
-7.620E-2	6.702E+0	1.682E+1
-7.295E-2	6.631E+0	1.667E+1
-7.620E-2	6.673E+0	1.656E+1
-7.620E-2	6.673E+0	1.669E+1
-7.620E-2	6.764E+0	1.675E+1
-7.620E-2	6.692E+0	1.657E+1
-7.457E-2	6.666E+0	1.685E+1
-7.782E-2	6.670E+0	1.668E+1
-7.620E-2	6.722E+0	1.680E+1
-7.295E-2	6.657E+0	1.671E+1
-7.457E-2	6.757E+0	1.665E+1
-7.782E-2	6.747E+0	1.669E+1
-7.782E-2	6.705E+0	1.678E+1
-7.620E-2	6.627E+0	1.682E+1
-7.457E-2	6.699E+0	1.663E+1
-8.106E-2	6.631E+0	1.663E+1
-7.782E-2	6.660E+0	1.683E+1
-7.133E-2	6.644E+0	1.664E+1
-7.620E-2	6.598E+0	1.665E+1
-7.620E-2	6.679E+0	1.673E+1
-7.457E-2	6.624E+0	1.670E+1
-7.457E-2	6.631E+0	1.665E+1
-7.457E-2	6.650E+0	1.674E+1
-7.782E-2	6.605E+0	1.673E+1
-7.782E-2	6.598E+0	1.670E+1
-7.457E-2	6.686E+0	1.676E+1
-7.782E-2	6.631E+0	1.666E+1
-7.620E-2	6.718E+0	1.685E+1
-7.620E-2	6.731E+0	1.666E+1
-7.457E-2	6.734E+0	1.669E+1
-7.620E-2	6.627E+0	1.660E+1
-7.620E-2	6.644E+0	1.680E+1
-7.620E-2	6.524E+0	1.672E+1
-7.295E-2	6.702E+0	1.683E+1
-7.295E-2	6.760E+0	1.669E+1
-7.782E-2	6.702E+0	1.666E+1
-7.620E-2	6.744E+0	1.675E+1
-6.971E-2	6.621E+0	1.665E+1
-7.620E-2	6.611E+0	1.668E+1
-7.457E-2	6.653E+0	1.662E+1
-7.457E-2	6.650E+0	1.670E+1
-7.457E-2	6.709E+0	1.679E+1
-7.295E-2	6.660E+0	1.674E+1
-7.944E-2	6.696E+0	1.674E+1
-7.782E-2	6.676E+0	1.664E+1
-7.782E-2	6.644E+0	1.660E+1
-7.620E-2	6.582E+0	1.657E+1
-7.782E-2	6.692E+0	1.665E+1
-7.620E-2	6.679E+0	1.679E+1
-7.133E-2	6.637E+0	1.680E+1
-7.457E-2	6.663E+0	1.680E+1
-7.944E-2	6.595E+0	1.665E+1
-7.620E-2	6.657E+0	1.657E+1
-7.620E-2	6.754E+0	1.668E+1
-7.295E-2	6.540E+0	1.673E+1
-7.620E-2	6.686E+0	1.673E+1
-7.782E-2	6.579E+0	1.671E+1
-7.620E-2	6.644E+0	1.679E+1
-7.457E-2	6.673E+0	1.668E+1
-7.782E-2	6.683E+0	1.664E+1
-7.782E-2	6.722E+0	1.652E+1
-7.620E-2	6.673E+0	1.669E+1
-7.457E-2	6.670E+0	1.658E+1
-7.620E-2	6.679E+0	1.663E+1
-7.782E-2	6.738E+0	1.662E+1
-7.620E-2	6.722E+0	1.669E+1
-7.295E-2	6.702E+0	1.670E+1
-7.944E-2	6.686E+0	1.667E+1
-7.620E-2	6.676E+0	1.659E+1
-7.620E-2	6.699E+0	1.669E+1
-7.295E-2	6.699E+0	1.673E+1
-7.620E-2	6.601E+0	1.645E+1
-7.620E-2	6.764E+0	1.654E+1
-7.133E-2	6.569E+0	1.659E+1
-7.620E-2	6.631E+0	1.648E+1
-7.620E-2	6.670E+0	1.662E+1
-7.944E-2	6.598E+0	1.655E+1
-7.782E-2	6.673E+0	1.650E+1
-7.620E-2	6.621E+0	1.669E+1
-7.944E-2	6.689E+0	1.676E+1
-7.782E-2	6.644E+0	1.670E+1
-7.457E-2	6.699E+0	1.675E+1
-7.295E-2	6.679E+0	1.670E+1
-7.782E-2	6.809E+0	1.672E+1
-7.457E-2	6.689E+0	1.661E+1
-7.457E-2	6.614E+0	1.679E+1
-7.457E-2	6.676E+0	1.665E+1
-7.620E-2	6.624E+0	1.676E+1
-7.782E-2	6.709E+0	1.656E+1
-7.457E-2	6.670E+0	1.654E+1
-7.457E-2	6.657E+0	1.677E+1
-7.620E-2	6.647E+0	1.671E+1
-7.457E-2	6.731E+0	1.660E+1
-6.971E-2	6.608E+0	1.666E+1
-7.457E-2	6.634E+0	1.669E+1
-7.782E-2	6.608E+0	1.666E+1
-7.457E-2	6.647E+0	1.673E+1
-7.457E-2	6.601E+0	1.668E+1
-7.457E-2	6.767E+0	1.664E+1
-7.782E-2	6.566E+0	1.673E+1
-7.457E-2	6.634E+0	1.661E+1
-7.457E-2	6.715E+0	1.669E+1
-7.620E-2	6.653E+0	1.665E+1
-7.782E-2	6.663E+0	1.662E+1
-7.295E-2	6.611E+0	1.674E+1
-7.295E-2	6.673E+0	1.657E+1
-7.295E-2	6.618E+0	1.676E+1
-7.782E-2	6.673E+0	1.673E+1
-7.620E-2	6.650E+0	1.658E+1
-7.457E-2	6.650E+0	1.662E+1
-7.620E-2	6.647E+0	1.672E+1
-7.620E-2	6.709E+0	1.664E+1
-7.457E-2	6.747E+0	1.653E+1
-7.457E-2	6.589E+0	1.679E+1
-7.457E-2	6.725E+0	1.670E+1
-7.782E-2	6.631E+0	1.669E+1
-7.782E-2	6.611E+0	1.676E+1
-7.457E-2	6.637E+0	1.650E+1
-7.457E-2	6.722E+0	1.668E+1
-7.782E-2	6.692E+0	1.659E+1
-7.457E-2	6.696E+0	1.660E+1
-7.295E-2	6.699E+0	1.662E+1
-7.620E-2	6.553E+0	1.666E+1
-8.106E-2	6.650E+0	1.660E+1
-7.457E-2	6.709E+0	1.667E+1
-7.295E-2	6.692E+0	1.651E+1
-7.457E-2	6.663E+0	1.667E+1
-8.106E-2	6.589E+0	1.652E+1
-7.782E-2	6.621E+0	1.657E+1
-7.133E-2	6.679E+0	1.665E+1
-7.295E-2	6.660E+0	1.675E+1
-7.782E-2	6.611E+0	1.655E+1
-7.620E-2	6.660E+0	1.650E+1
-7.295E-2	6.608E+0	1.663E+1
-7.457E-2	6.605E+0	1.660E+1
-7.782E-2	6.621E+0	1.669E+1
-7.620E-2	6.692E+0	1.660E+1
-7.457E-2	6.621E+0	1.660E+1
-7.620E-2	6.624E+0	1.682E+1
-7.944E-2	6.582E+0	1.674E+1
-7.782E-2	6.631E+0	1.666E+1
-7.620E-2	6.657E+0	1.670E+1
-7.457E-2	6.715E+0	1.664E+1
-7.620E-2	6.576E+0	1.658E+1
-7.457E-2	6.793E+0	1.667E+1
-7.457E-2	6.666E+0	1.674E+1
-7.457E-2	6.605E+0	1.665E+1
-7.620E-2	6.589E+0	1.672E+1
-7.944E-2	6.767E+0	1.677E+1
-7.782E-2	6.741E+0	1.655E+1
-7.620E-2	6.650E+0	1.658E+1
-7.782E-2	6.647E+0	1.657E+1
-7.620E-2	6.744E+0	1.671E+1
-7.457E-2	6.696E+0	1.676E+1
-7.457E-2	6.653E+0	1.668E+1
-7.944E-2	6.689E+0	1.671E+1
-7.620E-2	6.605E+0	1.658E+1
-7.620E-2	6.657E+0	1.671E+1
-7.620E-2	6.689E+0	1.662E+1
-7.944E-2	6.653E+0	1.675E+1
-7.782E-2	6.663E+0	1.649E+1
-7.620E-2	6.653E+0	1.662E+1
-7.620E-2	6.676E+0	1.662E+1
-7.944E-2	6.614E+0	1.683E+1
-7.782E-2	6.679E+0	1.670E+1
-7.457E-2	6.601E+0	1.658E+1
-7.457E-2	6.631E+0	1.685E+1
-7.782E-2	6.663E+0	1.660E+1
-7.620E-2	6.611E+0	1.662E+1
-7.620E-2	6.692E+0	1.668E+1
-7.457E-2	6.627E+0	1.661E+1
-7.620E-2	6.524E+0	1.670E+1
-7.782E-2	6.614E+0	1.654E+1
-7.457E-2	6.734E+0	1.666E+1
-7.457E-2	6.653E+0	1.680E+1
-7.620E-2	6.608E+0	1.669E+1
-7.782E-2	6.637E+0	1.656E+1
-7.457E-2	6.605E+0	1.660E+1
-7.620E-2	6.666E+0	1.658E+1
-7.782E-2	6.579E+0	1.664E+1
-7.782E-2	6.595E+0	1.667E+1
-7.457E-2	6.624E+0	1.666E+1
-7.782E-2	6.647E+0	1.671E+1
-7.620E-2	6.670E+0	1.675E+1
-7.782E-2	6.556E+0	1.666E+1
-7.620E-2	6.546E+0	1.657E+1
-7.620E-2	6.589E+0	1.672E+1
-8.106E-2	6.663E+0	1.660E+1
-7.457E-2	6.627E+0	1.654E+1
-7.457E-2	6.764E+0	1.677E+1
-7.457E-2	6.611E+0	1.670E+1
-7.782E-2	6.696E+0	1.655E+1
-7.457E-2	6.673E+0	1.652E+1
-7.457E-2	6.780E+0	1.671E+1
-7.457E-2	6.634E+0	1.664E+1
-7.944E-2	6.663E+0	1.650E+1
-7.620E-2	6.605E+0	1.668E+1
-7.295E-2	6.576E+0	1.652E+1
-7.457E-2	6.670E+0	1.667E+1
-7.620E-2	6.650E+0	1.679E+1
-7.457E-2	6.657E+0	1.657E+1
-7.620E-2	6.696E+0	1.660E+1
-7.295E-2	6.589E+0	1.657E+1
-7.782E-2	6.689E+0	1.658E+1
-7.620E-2	6.618E+0	1.661E+1
-7.457E-2	6.696E+0	1.661E+1
-7.295E-2	6.673E+0	1.656E+1
-7.944E-2	6.611E+0	1.664E+1
-7.782E-2	6.686E+0	1.657E+1
-7.457E-2	6.627E+0	1.669E+1
-7.620E-2	6.631E+0	1.667E+1
-7.782E-2	6.611E+0	1.663E+1
-7.782E-2	6.624E+0	1.655E+1
-7.295E-2	6.666E+0	1.677E+1
-6.971E-2	6.640E+0	1.666E+1
-7.782E-2	6.614E+0	1.668E+1
-7.457E-2	6.647E+0	1.653E+1
-7.620E-2	6.689E+0	1.656E+1
-7.620E-2	6.637E+0	1.662E+1
-7.620E-2	6.627E+0	1.668E+1
-7.620E-2	6.696E+0	1.681E+1
-7.620E-2	6.592E+0	1.672E+1
-7.620E-2	6.582E+0	1.662E+1
-7.782E-2	6.663E+0	1.660E+1
-7.620E-2	6.634E+0	1.670E+1
-7.620E-2	6.709E+0	1.657E+1
-7.782E-2	6.666E+0	1.641E+1
-7.620E-2	6.731E+0	1.669E+1
-7.620E-2	6.767E+0	1.658E+1
-7.457E-2	6.673E+0	1.655E+1
-7.133E-2	6.686E+0	1.664E+1
-7.620E-2	6.712E+0	1.661E+1
-7.782E-2	6.663E+0	1.672E+1
-7.457E-2	6.647E+0	1.651E+1
-7.457E-2	6.692E+0	1.662E+1
-7.782E-2	6.650E+0	1.661E+1
-7.457E-2	6.728E+0	1.663E+1
-7.620E-2	6.592E+0	1.661E+1
-7.620E-2	6.731E+0	1.661E+1
-7.782E-2	6.709E+0	1.656E+1
-7.457E-2	6.611E+0	1.671E+1
-7.457E-2	6.650E+0	1.674E+1
-7.620E-2	6.728E+0	1.643E+1
-7.620E-2	6.712E+0	1.654E+1
-7.782E-2	6.660E+0	1.662E+1
-7.295E-2	6.796E+0	1.654E+1
-7.457E-2	6.618E+0	1.656E+1
-7.620E-2	6.679E+0	1.659E+1
-7.620E-2	6.611E+0	1.672E+1
-7.620E-2	6.715E+0	1.668E+1
-7.457E-2	6.585E+0	1.666E+1
-7.620E-2	6.618E+0	1.654E+1
-7.457E-2	6.679E+0	1.655E+1
-7.295E-2	6.624E+0	1.675E+1
-7.457E-2	6.611E+0	1.670E+1
-7.944E-2	6.631E+0	1.669E+1
-7.457E-2	6.702E+0	1.664E+1
-7.457E-2	6.734E+0	1.654E+1
-7.295E-2	6.644E+0	1.668E+1
-8.106E-2	6.770E+0	1.670E+1
-7.782E-2	6.634E+0	1.664E+1
-7.295E-2	6.624E+0	1.648E+1
-7.457E-2	6.650E+0	1.666E+1
-7.782E-2	6.692E+0	1.664E+1
-7.620E-2	6.640E+0	1.668E+1
-7.457E-2	6.650E+0	1.651E+1
-7.457E-2	6.679E+0	1.677E+1
-7.620E-2	6.663E+0	1.663E+1
-7.782E-2	6.660E+0	1.668E+1
-7.457E-2	6.734E+0	1.671E+1
-7.457E-2	6.679E+0	1.655E+1
-7.782E-2	6.754E+0	1.674E+1
-7.782E-2	6.757E+0	1.663E+1
-7.133E-2	6.627E+0	1.653E+1
-7.620E-2	6.715E+0	1.664E+1
-7.782E-2	6.683E+0	1.660E+1
-7.782E-2	6.504E+0	1.656E+1
-7.620E-2	6.663E+0	1.657E+1
-7.620E-2	6.644E+0	1.652E+1
-7.620E-2	6.692E+0	1.669E+1
-7.782E-2	6.670E+0	1.672E+1
-7.295E-2	6.618E+0	1.666E+1
-7.457E-2	6.673E+0	1.655E+1
-7.944E-2	6.647E+0	1.656E+1
-7.457E-2	6.738E+0	1.656E+1
-7.620E-2	6.627E+0	1.667E+1
-7.457E-2	6.634E+0	1.652E+1
-7.782E-2	6.715E+0	1.667E+1
-7.457E-2	6.689E+0	1.682E+1
-7.620E-2	6.702E+0	1.647E+1
-7.133E-2	6.647E+0	1.663E+1
-7.782E-2	6.673E+0	1.684E+1
-7.620E-2	6.644E+0	1.683E+1
-7.295E-2	6.676E+0	1.664E+1
-7.620E-2	6.647E+0	1.666E+1
-7.620E-2	6.744E+0	1.658E+1
-7.620E-2	6.605E+0	1.651E+1
-7.457E-2	6.696E+0	1.654E+1
-7.457E-2	6.692E+0	1.670E+1
-7.782E-2	6.634E+0	1.658E+1
-7.782E-2	6.722E+0	1.669E+1
-7.133E-2	6.666E+0	1.676E+1
-7.620E-2	6.819E+0	1.655E+1
-7.620E-2	6.592E+0	1.674E+1
-7.782E-2	6.621E+0	1.662E+1
-7.295E-2	6.728E+0	1.646E+1
-7.620E-2	6.621E+0	1.656E+1
-7.944E-2	6.783E+0	1.671E+1
-8.106E-2	6.611E+0	1.670E+1
-7.620E-2	6.689E+0	1.678E+1
-7.782E-2	6.702E+0	1.665E+1
-7.944E-2	6.666E+0	1.656E+1
-7.782E-2	6.572E+0	1.671E+1
-7.295E-2	6.699E+0	1.655E+1
-7.457E-2	6.731E+0	1.644E+1
-8.106E-2	6.679E+0	1.660E+1
-7.620E-2	6.692E+0	1.649E+1
-7.457E-2	6.582E+0	1.667E+1
-7.620E-2	6.722E+0	1.653E+1
-7.782E-2	6.601E+0	1.654E+1
-7.620E-2	6.670E+0	1.672E+1
-7.295E-2	6.595E+0	1.653E+1
-7.620E-2	6.621E+0	1.654E+1
-7.620E-2	6.589E+0	1.673E+1
-7.620E-2	6.686E+0	1.658E+1
-7.133E-2	6.579E+0	1.646E+1
-7.295E-2	6.696E+0	1.664E+1
-7.295E-2	6.611E+0	1.679E+1
-7.620E-2	6.692E+0	1.640E+1
-7.295E-2	6.657E+0	1.673E+1
-7.457E-2	6.637E+0	1.665E+1
-7.782E-2	6.631E+0	1.673E+1
-7.457E-2	6.653E+0	1.665E+1
-7.457E-2	6.754E+0	1.640E+1
-7.457E-2	6.627E+0	1.654E+1
-7.620E-2	6.556E+0	1.667E+1
-7.620E-2	6.576E+0	1.676E+1
-7.457E-2	6.767E+0	1.666E+1
-7.295E-2	6.670E+0	1.657E+1
-7.782E-2	6.709E+0	1.670E+1
-7.457E-2	6.686E+0	1.651E+1
-7.457E-2	6.689E+0	1.668E+1
-7.620E-2	6.601E+0	1.680E+1
-7.457E-2	6.764E+0	1.652E+1
-7.782E-2	6.585E+0	1.661E+1
-7.295E-2	6.751E+0	1.674E+1
-7.295E-2	6.653E+0	1.671E+1
-7.782E-2	6.653E+0	1.643E+1
-7.295E-2	6.657E+0	1.662E+1
-7.295E-2	6.614E+0	1.668E+1
-7.620E-2	6.673E+0	1.671E+1
-7.944E-2	6.718E+0	1.659E+1
-7.620E-2	6.683E+0	1.669E+1
-7.133E-2	6.631E+0	1.651E+1
-7.944E-2	6.647E+0	1.666E+1
-7.782E-2	6.692E+0	1.660E+1
-8.106E-2	6.634E+0	1.662E+1
-7.295E-2	6.718E+0	1.670E+1
-7.620E-2	6.722E+0	1.667E+1
-7.944E-2	6.692E+0	1.656E+1
-7.782E-2	6.728E+0	1.662E+1
-7.457E-2	6.660E+0	1.661E+1
-7.620E-2	6.696E+0	1.668E+1
-7.782E-2	6.614E+0	1.661E+1
-7.782E-2	6.653E+0	1.650E+1
-7.295E-2	6.747E+0	1.647E+1
-7.620E-2	6.650E+0	1.675E+1
-7.944E-2	6.676E+0	1.661E+1
-7.944E-2	6.611E+0	1.665E+1
-7.295E-2	6.608E+0	1.673E+1
-7.457E-2	6.715E+0	1.670E+1
-7.944E-2	6.614E+0	1.669E+1
-7.457E-2	6.663E+0	1.659E+1
-7.457E-2	6.585E+0	1.664E+1
-7.295E-2	6.666E+0	1.663E+1
-7.782E-2	6.696E+0	1.659E+1
-7.782E-2	6.585E+0	1.658E+1
-7.295E-2	6.576E+0	1.661E+1
-7.620E-2	6.663E+0	1.652E+1
-7.782E-2	6.592E+0	1.642E+1
-7.782E-2	6.676E+0	1.667E+1
-7.620E-2	6.579E+0	1.653E+1
-7.457E-2	6.608E+0	1.675E+1
-7.620E-2	6.611E+0	1.645E+1
-7.782E-2	6.618E+0	1.655E+1
-7.457E-2	6.670E+0	1.652E+1
-7.133E-2	6.608E+0	1.661E+1
-7.782E-2	6.614E+0	1.666E+1
-8.106E-2	6.676E+0	1.662E+1
-7.457E-2	6.686E+0	1.636E+1
-7.620E-2	6.705E+0	1.661E+1
-7.620E-2	6.709E+0	1.662E+1
-7.620E-2	6.601E+0	1.660E+1
-7.457E-2	6.689E+0	1.653E+1
-7.620E-2	6.653E+0	1.648E+1
-7.620E-2	6.663E+0	1.661E+1
-7.620E-2	6.692E+0	1.678E+1
-7.295E-2	6.576E+0	1.643E+1
-7.620E-2	6.511E+0	1.666E+1
-7.620E-2	6.734E+0	1.668E+1
-8.106E-2	6.705E+0	1.662E+1
-7.133E-2	6.589E+0	1.652E+1
-7.295E-2	6.488E+0	1.662E+1
-7.782E-2	6.627E+0	1.663E+1
-7.620E-2	6.715E+0	1.672E+1
-7.295E-2	6.644E+0	1.675E+1
-7.457E-2	6.608E+0	1.668E+1
-7.457E-2	6.507E+0	1.654E+1
-7.782E-2	6.696E+0	1.644E+1
-7.620E-2	6.631E+0	1.657E+1
-7.620E-2	6.676E+0	1.671E+1
-8.106E-2	6.572E+0	1.662E+1
-7.944E-2	6.634E+0	1.665E+1
-7.295E-2	6.627E+0	1.668E+1
-7.457E-2	6.592E+0	1.660E+1
-7.782E-2	6.624E+0	1.655E+1
-7.782E-2	6.559E+0	1.662E+1
-7.133E-2	6.621E+0	1.675E+1
-7.457E-2	6.601E+0	1.656E+1
-7.620E-2	6.702E+0	1.649E+1
-7.620E-2	6.637E+0	1.670E+1
-7.457E-2	6.702E+0	1.667E+1
-7.457E-2	6.666E+0	1.661E+1
-7.782E-2	6.663E+0	1.658E+1
-7.620E-2	6.660E+0	1.651E+1
-7.133E-2	6.614E+0	1.659E+1
-7.620E-2	6.712E+0	1.655E+1
-7.944E-2	6.640E+0	1.657E+1
-7.782E-2	6.540E+0	1.650E+1
-7.295E-2	6.624E+0	1.651E+1
-7.620E-2	6.712E+0	1.663E+1
-7.782E-2	6.709E+0	1.652E+1
-7.620E-2	6.650E+0	1.679E+1
-7.457E-2	6.592E+0	1.647E+1
-7.457E-2	6.696E+0	1.657E+1
-7.620E-2	6.611E+0	1.666E+1
-7.620E-2	6.670E+0	1.656E+1
-7.782E-2	6.679E+0	1.661E+1
-7.133E-2	6.576E+0	1.658E+1
-7.620E-2	6.582E+0	1.652E+1
-7.782E-2	6.715E+0	1.636E+1
-7.295E-2	6.605E+0	1.663E+1
-7.457E-2	6.702E+0	1.666E+1
-7.944E-2	6.705E+0	1.670E+1
-7.782E-2	6.634E+0	1.656E+1
-7.457E-2	6.692E+0	1.650E+1
-7.620E-2	6.738E+0	1.665E+1
-7.620E-2	6.614E+0	1.662E+1
-7.620E-2	6.582E+0	1.656E+1
-7.295E-2	6.585E+0	1.650E+1
-7.295E-2	6.686E+0	1.655E+1
-8.106E-2	6.692E+0	1.660E+1
-7.782E-2	6.533E+0	1.672E+1
-6.971E-2	6.601E+0	1.657E+1
-7.295E-2	6.553E+0	1.652E+1
-7.782E-2	6.653E+0	1.654E+1
-7.782E-2	6.605E+0	1.661E+1
-7.457E-2	6.533E+0	1.659E+1
-7.295E-2	6.705E+0	1.651E+1
-7.782E-2	6.631E+0	1.653E+1
-7.620E-2	6.572E+0	1.662E+1
-7.457E-2	6.605E+0	1.665E+1
-7.295E-2	6.631E+0	1.672E+1
-7.782E-2	6.637E+0	1.649E+1
-7.457E-2	6.537E+0	1.660E+1
-7.295E-2	6.696E+0	1.659E+1
-7.295E-2	6.670E+0	1.667E+1
-7.782E-2	6.569E+0	1.667E+1
-7.782E-2	6.657E+0	1.672E+1
-7.295E-2	6.611E+0	1.657E+1
-7.457E-2	6.673E+0	1.659E+1
-7.782E-2	6.621E+0	1.656E+1
-7.782E-2	6.611E+0	1.664E+1
-7.457E-2	6.699E+0	1.662E+1
-7.457E-2	6.731E+0	1.651E+1
-7.620E-2	6.670E+0	1.640E+1
-7.620E-2	6.644E+0	1.664E+1
-7.457E-2	6.608E+0	1.636E+1
-7.457E-2	6.550E+0	1.662E+1
-7.457E-2	6.576E+0	1.665E+1
-7.457E-2	6.585E+0	1.662E+1
-7.620E-2	6.705E+0	1.658E+1
-7.295E-2	6.634E+0	1.658E+1
-7.457E-2	6.579E+0	1.648E+1
-7.620E-2	6.689E+0	1.648E+1
-7.620E-2	6.566E+0	1.658E+1
-7.295E-2	6.653E+0	1.660E+1
-7.782E-2	6.760E+0	1.664E+1
-7.782E-2	6.718E+0	1.650E+1
-7.944E-2	6.673E+0	1.666E+1
-7.295E-2	6.608E+0	1.650E+1
-7.782E-2	6.660E+0	1.661E+1
-7.782E-2	6.734E+0	1.653E+1
-7.620E-2	6.640E+0	1.670E+1
-7.457E-2	6.634E+0	1.643E+1
-7.620E-2	6.621E+0	1.658E+1
-7.620E-2	6.608E+0	1.663E+1
-7.620E-2	6.556E+0	1.670E+1
-7.457E-2	6.546E+0	1.666E+1
-7.782E-2	6.614E+0	1.663E+1
-7.782E-2	6.585E+0	1.653E+1
-7.133E-2	6.621E+0	1.652E+1
-7.457E-2	6.614E+0	1.670E+1
-7.782E-2	6.598E+0	1.649E+1
-7.457E-2	6.686E+0	1.658E+1
-7.457E-2	6.751E+0	1.663E+1
-7.620E-2	6.747E+0	1.672E+1
-7.620E-2	6.621E+0	1.652E+1
-7.782E-2	6.572E+0	1.666E+1
-7.457E-2	6.589E+0	1.651E+1
-7.295E-2	6.679E+0	1.665E+1
-7.457E-2	6.605E+0	1.642E+1
-7.944E-2	6.650E+0	1.667E+1
-7.620E-2	6.582E+0	1.671E+1
-7.133E-2	6.589E+0	1.670E+1
-7.782E-2	6.712E+0	1.653E+1
-7.620E-2	6.647E+0	1.650E+1
-7.620E-2	6.601E+0	1.644E+1
-7.620E-2	6.624E+0	1.663E+1
-7.457E-2	6.734E+0	1.660E+1
-7.782E-2	6.618E+0	1.656E+1
-7.295E-2	6.608E+0	1.647E+1
-7.457E-2	6.614E+0	1.648E+1
-7.944E-2	6.550E+0	1.649E+1
-7.457E-2	6.598E+0	1.650E+1
-7.295E-2	6.650E+0	1.631E+1
-7.620E-2	6.585E+0	1.657E+1
-7.620E-2	6.634E+0	1.684E+1
-7.620E-2	6.712E+0	1.655E+1
-7.457E-2	6.627E+0	1.644E+1
-7.295E-2	6.647E+0	1.649E+1
-7.457E-2	6.631E+0	1.660E+1
-7.782E-2	6.608E+0	1.662E+1
-7.295E-2	6.589E+0	1.653E+1
-7.295E-2	6.722E+0	1.654E+1
-7.782E-2	6.686E+0	1.665E+1
-7.620E-2	6.569E+0	1.663E+1
-7.457E-2	6.611E+0	1.660E+1
-7.457E-2	6.514E+0	1.649E+1
-7.782E-2	6.524E+0	1.663E+1
-7.457E-2	6.514E+0	1.650E+1
-7.457E-2	6.624E+0	1.654E+1
-7.620E-2	6.637E+0	1.652E+1
-7.620E-2	6.592E+0	1.667E+1
-7.620E-2	6.689E+0	1.665E+1
-7.457E-2	6.709E+0	1.664E+1
-7.457E-2	6.663E+0	1.649E+1
-7.457E-2	6.702E+0	1.651E+1
-7.620E-2	6.595E+0	1.650E+1
-7.457E-2	6.601E+0	1.653E+1
-7.457E-2	6.692E+0	1.650E+1
-7.620E-2	6.634E+0	1.649E+1
-7.782E-2	6.608E+0	1.651E+1
-7.457E-2	6.686E+0	1.651E+1
-7.457E-2	6.647E+0	1.658E+1
-7.457E-2	6.692E+0	1.652E+1
-7.295E-2	6.582E+0	1.645E+1
-7.295E-2	6.608E+0	1.651E+1
-7.457E-2	6.631E+0	1.643E+1
-7.782E-2	6.563E+0	1.645E+1
-7.620E-2	6.601E+0	1.654E+1
-7.295E-2	6.537E+0	1.650E+1
-7.457E-2	6.644E+0	1.657E+1
-7.782E-2	6.673E+0	1.650E+1
-7.620E-2	6.712E+0	1.668E+1
-7.620E-2	6.634E+0	1.654E+1
-7.457E-2	6.611E+0	1.660E+1
-7.944E-2	6.481E+0	1.666E+1
-7.944E-2	6.718E+0	1.651E+1
-7.133E-2	6.579E+0	1.674E+1
-7.620E-2	6.683E+0	1.657E+1
-7.782E-2	6.673E+0	1.657E+1
-7.944E-2	6.709E+0	1.666E+1
-7.620E-2	6.663E+0	1.660E+1
-7.457E-2	6.666E+0	1.634E+1
-7.782E-2	6.553E+0	1.666E+1
-7.457E-2	6.679E+0	1.665E+1
-7.457E-2	6.595E+0	1.668E+1
-7.295E-2	6.579E+0	1.656E+1
-7.944E-2	6.618E+0	1.669E+1
-7.944E-2	6.679E+0	1.657E+1
-7.457E-2	6.627E+0	1.657E+1
-7.295E-2	6.718E+0	1.661E+1
-7.944E-2	6.738E+0	1.662E+1
-8.106E-2	6.576E+0	1.656E+1
-7.457E-2	6.592E+0	1.654E+1
-7.620E-2	6.611E+0	1.666E+1
-7.782E-2	6.657E+0	1.654E+1
-7.782E-2	6.611E+0	1.650E+1
-7.295E-2	6.511E+0	1.667E+1
-7.133E-2	6.657E+0	1.651E+1
-7.457E-2	6.556E+0	1.646E+1
-7.782E-2	6.653E+0	1.661E+1
-7.620E-2	6.553E+0	1.659E+1
-7.457E-2	6.647E+0	1.659E+1
-7.457E-2	6.614E+0	1.648E+1
-7.782E-2	6.576E+0	1.657E+1
-7.620E-2	6.559E+0	1.651E+1
-7.295E-2	6.582E+0	1.651E+1
-7.620E-2	6.637E+0	1.651E+1
-7.782E-2	6.637E+0	1.659E+1
-7.457E-2	6.579E+0	1.660E+1
-7.620E-2	6.592E+0	1.652E+1
-7.620E-2	6.608E+0	1.662E+1
-7.782E-2	6.663E+0	1.657E+1
-7.457E-2	6.546E+0	1.652E+1
-7.457E-2	6.634E+0	1.658E+1
-7.782E-2	6.660E+0	1.656E+1
-7.782E-2	6.582E+0	1.663E+1
-7.457E-2	6.722E+0	1.647E+1
-7.457E-2	6.621E+0	1.655E+1
-7.457E-2	6.741E+0	1.635E+1
-7.457E-2	6.699E+0	1.651E+1
-7.620E-2	6.582E+0	1.653E+1
-7.295E-2	6.637E+0	1.665E+1
-7.620E-2	6.725E+0	1.655E+1
-7.944E-2	6.579E+0	1.651E+1
-7.457E-2	6.631E+0	1.645E+1
-7.295E-2	6.585E+0	1.654E+1
-7.944E-2	6.634E+0	1.653E+1
-7.620E-2	6.579E+0	1.662E+1
-7.295E-2	6.676E+0	1.664E+1
-7.295E-2	6.692E+0	1.655E+1
-7.782E-2	6.614E+0	1.649E+1
-7.782E-2	6.601E+0	1.658E+1
-7.457E-2	6.572E+0	1.662E+1
-7.457E-2	6.660E+0	1.665E+1
-8.106E-2	6.653E+0	1.667E+1
-7.620E-2	6.614E+0	1.650E+1
-7.620E-2	6.589E+0	1.648E+1
-7.457E-2	6.663E+0	1.645E+1
-7.782E-2	6.546E+0	1.657E+1
-7.620E-2	6.663E+0	1.651E+1
-7.457E-2	6.689E+0	1.658E+1
-7.620E-2	6.660E+0	1.652E+1
-7.620E-2	6.650E+0	1.637E+1
-7.782E-2	6.618E+0	1.650E+1
-7.457E-2	6.715E+0	1.643E+1
-7.295E-2	6.624E+0	1.652E+1
-7.944E-2	6.660E+0	1.668E+1
-7.620E-2	6.634E+0	1.662E+1
-7.295E-2	6.592E+0	1.656E+1
-7.620E-2	6.601E+0	1.646E+1
-7.620E-2	6.598E+0	1.658E+1
-7.782E-2	6.673E+0	1.660E+1
-7.457E-2	6.582E+0	1.650E+1
-7.457E-2	6.601E+0	1.660E+1
-7.620E-2	6.670E+0	1.659E+1
-7.457E-2	6.576E+0	1.660E+1
-7.133E-2	6.644E+0	1.653E+1
-7.457E-2	6.647E+0	1.650E+1
-7.620E-2	6.696E+0	1.658E+1
-7.620E-2	6.569E+0	1.668E+1
-6.971E-2	6.666E+0	1.665E+1
-7.457E-2	6.653E+0	1.661E+1
-7.457E-2	6.592E+0	1.640E+1
-7.944E-2	6.614E+0	1.657E+1
-7.457E-2	6.647E+0	1.651E+1
-7.782E-2	6.527E+0	1.650E+1
-7.782E-2	6.556E+0	1.664E+1
-7.457E-2	6.614E+0	1.641E+1
-7.620E-2	6.624E+0	1.656E+1
-7.295E-2	6.533E+0	1.656E+1
-7.782E-2	6.731E+0	1.649E+1
-7.620E-2	6.537E+0	1.662E+1
-7.620E-2	6.556E+0	1.662E+1
-7.620E-2	6.598E+0	1.649E+1
-7.457E-2	6.550E+0	1.651E+1
-7.620E-2	6.696E+0	1.666E+1
-7.295E-2	6.731E+0	1.647E+1
-7.457E-2	6.773E+0	1.651E+1
-7.620E-2	6.728E+0	1.645E+1
-7.620E-2	6.783E+0	1.653E+1
-7.457E-2	6.699E+0	1.643E+1
-7.620E-2	6.566E+0	1.645E+1
-7.620E-2	6.618E+0	1.651E+1
-7.782E-2	6.595E+0	1.663E+1
-7.620E-2	6.673E+0	1.657E+1
-7.457E-2	6.572E+0	1.656E+1
-7.620E-2	6.640E+0	1.644E+1
-7.782E-2	6.650E+0	1.674E+1
-7.295E-2	6.624E+0	1.650E+1
-7.457E-2	6.553E+0	1.653E+1
-7.620E-2	6.585E+0	1.654E+1
-7.782E-2	6.589E+0	1.655E+1
-7.457E-2	6.705E+0	1.653E+1
-7.620E-2	6.741E+0	1.660E+1
-7.457E-2	6.530E+0	1.653E+1
-7.944E-2	6.546E+0	1.645E+1
-7.457E-2	6.598E+0	1.647E+1
-7.295E-2	6.611E+0	1.652E+1
-7.782E-2	6.696E+0	1.648E+1
-7.620E-2	6.563E+0	1.658E+1
-7.295E-2	6.705E+0	1.663E+1
-6.971E-2	6.666E+0	1.655E+1
-7.782E-2	6.634E+0	1.649E+1
-7.782E-2	6.595E+0	1.661E+1
-7.295E-2	6.527E+0	1.653E+1
-7.782E-2	6.627E+0	1.652E+1
-7.782E-2	6.556E+0	1.676E+1
-7.782E-2	6.550E+0	1.652E+1
-7.620E-2	6.572E+0	1.660E+1
-7.620E-2	6.601E+0	1.662E+1
-7.457E-2	6.595E+0	1.662E+1
-7.944E-2	6.666E+0	1.664E+1
-7.295E-2	6.595E+0	1.654E+1
-7.457E-2	6.621E+0	1.654E+1
-7.782E-2	6.663E+0	1.664E+1
-7.782E-2	6.569E+0	1.641E+1
-7.620E-2	6.624E+0	1.651E+1
-7.457E-2	6.550E+0	1.654E+1
-7.782E-2	6.653E+0	1.657E+1
-7.620E-2	6.598E+0	1.658E+1
-7.620E-2	6.676E+0	1.641E+1
-7.457E-2	6.582E+0	1.649E+1
-7.620E-2	6.559E+0	1.651E+1
-7.782E-2	6.731E+0	1.655E+1
-7.295E-2	6.686E+0	1.665E+1
-7.457E-2	6.683E+0	1.651E+1
-7.457E-2	6.673E+0	1.651E+1
-7.620E-2	6.524E+0	1.662E+1
-7.457E-2	6.683E+0	1.644E+1
-7.620E-2	6.614E+0	1.642E+1
-7.944E-2	6.676E+0	1.661E+1
-7.782E-2	6.618E+0	1.654E+1
-7.782E-2	6.614E+0	1.645E+1
-7.457E-2	6.653E+0	1.641E+1
-7.295E-2	6.592E+0	1.646E+1
-7.782E-2	6.598E+0	1.655E+1
-7.457E-2	6.679E+0	1.650E+1
-7.457E-2	6.614E+0	1.650E+1
-7.620E-2	6.663E+0	1.664E+1
-7.782E-2	6.640E+0	1.652E+1
-7.457E-2	6.660E+0	1.653E+1
-7.295E-2	6.692E+0	1.662E+1
-7.620E-2	6.699E+0	1.655E+1
-7.944E-2	6.686E+0	1.656E+1
-7.620E-2	6.777E+0	1.653E+1
-7.620E-2	6.605E+0	1.656E+1
-7.620E-2	6.676E+0	1.651E+1
-7.620E-2	6.530E+0	1.648E+1
-7.457E-2	6.537E+0	1.644E+1
-7.620E-2	6.543E+0	1.652E+1
-7.782E-2	6.653E+0	1.657E+1
-7.620E-2	6.459E+0	1.637E+1
-7.295E-2	6.592E+0	1.646E+1
-7.457E-2	6.637E+0	1.657E+1
-7.782E-2	6.686E+0	1.664E+1
-7.782E-2	6.618E+0	1.656E+1
-7.457E-2	6.556E+0	1.657E+1
-7.295E-2	6.670E+0	1.634E+1
-7.620E-2	6.660E+0	1.661E+1
-7.944E-2	6.595E+0	1.659E+1
-7.457E-2	6.592E+0	1.636E+1
-7.457E-2	6.611E+0	1.657E+1
-7.944E-2	6.670E+0	1.659E+1
-7.620E-2	6.592E+0	1.655E+1
-7.620E-2	6.589E+0	1.656E+1
-7.457E-2	6.660E+0	1.667E+1
-7.620E-2	6.579E+0	1.647E+1
-8.106E-2	6.614E+0	1.652E+1
-7.782E-2	6.666E+0	1.656E+1
-7.133E-2	6.582E+0	1.645E+1
-7.782E-2	6.647E+0	1.647E+1
-7.620E-2	6.550E+0	1.655E+1
-7.295E-2	6.666E+0	1.657E+1
-7.295E-2	6.657E+0	1.641E+1
-7.620E-2	6.598E+0	1.650E+1
-7.620E-2	6.718E+0	1.652E+1
-7.782E-2	6.637E+0	1.641E+1
-7.457E-2	6.634E+0	1.654E+1
-7.944E-2	6.605E+0	1.650E+1
-7.620E-2	6.644E+0	1.665E+1
-7.457E-2	6.592E+0	1.642E+1
-7.133E-2	6.686E+0	1.639E+1
-7.620E-2	6.640E+0	1.650E+1
-7.620E-2	6.744E+0	1.652E+1
-7.295E-2	6.660E+0	1.630E+1
-7.295E-2	6.572E+0	1.661E+1
-7.782E-2	6.725E+0	1.657E+1
-7.944E-2	6.598E+0	1.654E+1
-7.457E-2	6.569E+0	1.649E+1
-7.782E-2	6.611E+0	1.655E+1
-7.620E-2	6.657E+0	1.654E+1
-7.782E-2	6.653E+0	1.640E+1
-7.295E-2	6.540E+0	1.646E+1
-7.457E-2	6.715E+0	1.660E+1
-7.620E-2	6.559E+0	1.648E+1
-7.620E-2	6.692E+0	1.654E+1
-7.620E-2	6.520E+0	1.652E+1
-7.295E-2	6.592E+0	1.650E+1
-7.457E-2	6.585E+0	1.638E+1
-7.620E-2	6.527E+0	1.648E+1
-7.133E-2	6.618E+0	1.647E+1
-7.295E-2	6.605E+0	1.661E+1
-7.620E-2	6.647E+0	1.657E+1
-7.944E-2	6.640E+0	1.651E+1
-7.457E-2	6.644E+0	1.647E+1
-7.295E-2	6.618E+0	1.658E+1
-7.782E-2	6.618E+0	1.643E+1
-7.782E-2	6.589E+0	1.655E+1
-7.457E-2	6.485E+0	1.639E+1
-7.620E-2	6.653E+0	1.651E+1
-7.457E-2	6.598E+0	1.657E+1
-7.620E-2	6.589E+0	1.651E+1
-7.620E-2	6.670E+0	1.657E+1
-7.620E-2	6.582E+0	1.663E+1
-7.782E-2	6.553E+0	1.664E+1
-7.782E-2	6.676E+0	1.651E+1
-7.295E-2	6.640E+0	1.646E+1
-7.457E-2	6.543E+0	1.653E+1
-7.457E-2	6.663E+0	1.652E+1
-7.620E-2	6.657E+0	1.650E+1
-7.782E-2	6.589E+0	1.631E+1
-7.620E-2	6.660E+0	1.663E+1
-7.620E-2	6.650E+0	1.648E+1
-7.944E-2	6.546E+0	1.657E+1
-7.620E-2	6.631E+0	1.648E+1
-7.620E-2	6.644E+0	1.643E+1
-7.457E-2	6.657E+0	1.663E+1
-7.782E-2	6.579E+0	1.650E+1
-7.457E-2	6.576E+0	1.657E+1
-7.620E-2	6.637E+0	1.652E+1
-7.620E-2	6.595E+0	1.670E+1
-7.944E-2	6.722E+0	1.646E+1
-7.457E-2	6.595E+0	1.640E+1
-7.620E-2	6.601E+0	1.651E+1
-7.457E-2	6.627E+0	1.652E+1
-7.620E-2	6.618E+0	1.651E+1
-7.457E-2	6.569E+0	1.642E+1
-7.457E-2	6.608E+0	1.646E+1
-7.782E-2	6.527E+0	1.649E+1
-7.782E-2	6.589E+0	1.638E+1
-7.295E-2	6.598E+0	1.657E+1
-7.457E-2	6.644E+0	1.646E+1
-7.295E-2	6.657E+0	1.651E+1
-7.944E-2	6.686E+0	1.658E+1
-7.457E-2	6.550E+0	1.646E+1
-7.457E-2	6.647E+0	1.658E+1
-7.457E-2	6.660E+0	1.656E+1
-7.620E-2	6.767E+0	1.646E+1
-7.295E-2	6.605E+0	1.648E+1
-7.133E-2	6.566E+0	1.646E+1
-7.457E-2	6.566E+0	1.647E+1
-7.782E-2	6.595E+0	1.653E+1
-7.457E-2	6.650E+0	1.675E+1
-7.620E-2	6.601E+0	1.653E+1
-7.620E-2	6.624E+0	1.656E+1
-7.620E-2	6.634E+0	1.640E+1
-7.620E-2	6.637E+0	1.627E+1
-7.457E-2	6.601E+0	1.641E+1
-7.620E-2	6.679E+0	1.667E+1
-7.782E-2	6.644E+0	1.656E+1
-7.620E-2	6.611E+0	1.652E+1
-7.295E-2	6.595E+0	1.647E+1
-7.620E-2	6.666E+0	1.661E+1
-8.106E-2	6.624E+0	1.666E+1
-7.782E-2	6.614E+0	1.642E+1
-7.620E-2	6.472E+0	1.655E+1
-7.782E-2	6.663E+0	1.647E+1
-7.782E-2	6.608E+0	1.640E+1
-7.457E-2	6.611E+0	1.643E+1
-7.457E-2	6.663E+0	1.643E+1
-7.620E-2	6.614E+0	1.649E+1
-7.944E-2	6.624E+0	1.659E+1
-7.295E-2	6.679E+0	1.644E+1
-7.457E-2	6.676E+0	1.658E+1
-7.944E-2	6.582E+0	1.635E+1
-7.782E-2	6.679E+0	1.658E+1
-7.295E-2	6.650E+0	1.651E+1
-7.457E-2	6.614E+0	1.648E+1
-7.620E-2	6.553E+0	1.641E+1
-7.944E-2	6.627E+0	1.637E+1
-7.295E-2	6.660E+0	1.656E+1
-7.457E-2	6.621E+0	1.638E+1
-7.620E-2	6.660E+0	1.658E+1
-7.782E-2	6.576E+0	1.645E+1
-7.620E-2	6.608E+0	1.645E+1
-7.295E-2	6.634E+0	1.645E+1
-7.782E-2	6.530E+0	1.635E+1
-7.782E-2	6.670E+0	1.646E+1
-7.295E-2	6.621E+0	1.641E+1
-7.457E-2	6.537E+0	1.650E+1
-7.620E-2	6.585E+0	1.668E+1
-7.782E-2	6.598E+0	1.637E+1
-7.620E-2	6.537E+0	1.657E+1
-7.457E-2	6.657E+0	1.658E+1
-7.457E-2	6.647E+0	1.651E+1
-7.620E-2	6.579E+0	1.645E+1
-7.457E-2	6.679E+0	1.656E+1
-7.457E-2	6.705E+0	1.643E+1
-7.620E-2	6.572E+0	1.643E+1
-7.782E-2	6.627E+0	1.650E+1
-7.782E-2	6.553E+0	1.647E+1
-7.457E-2	6.705E+0	1.640E+1
-7.457E-2	6.598E+0	1.655E+1
-7.944E-2	6.679E+0	1.646E+1
-7.944E-2	6.653E+0	1.634E+1
-7.620E-2	6.491E+0	1.654E+1
-7.782E-2	6.627E+0	1.658E+1
-7.782E-2	6.627E+0	1.638E+1
-7.457E-2	6.520E+0	1.648E+1
-7.133E-2	6.601E+0	1.636E+1
-7.944E-2	6.585E+0	1.657E+1
-7.782E-2	6.533E+0	1.643E+1
-7.620E-2	6.569E+0	1.651E+1
-7.457E-2	6.676E+0	1.633E+1
-7.620E-2	6.559E+0	1.632E+1
-7.782E-2	6.601E+0	1.643E+1
-7.457E-2	6.527E+0	1.643E+1
-7.133E-2	6.569E+0	1.641E+1
-7.620E-2	6.592E+0	1.659E+1
-7.782E-2	6.585E+0	1.651E+1
-7.782E-2	6.627E+0	1.654E+1
-7.620E-2	6.556E+0	1.621E+1
-7.620E-2	6.572E+0	1.634E+1
-7.457E-2	6.631E+0	1.649E+1
-7.620E-2	6.657E+0	1.632E+1
-7.295E-2	6.595E+0	1.655E+1
-7.782E-2	6.657E+0	1.638E+1
-8.106E-2	6.592E+0	1.658E+1
-7.620E-2	6.614E+0	1.644E+1
-7.620E-2	6.624E+0	1.635E+1
-7.620E-2	6.676E+0	1.635E+1
-7.782E-2	6.666E+0	1.642E+1
-7.457E-2	6.579E+0	1.657E+1
-7.295E-2	6.660E+0	1.644E+1
-7.620E-2	6.601E+0	1.637E+1
-7.782E-2	6.627E+0	1.626E+1
-7.620E-2	6.663E+0	1.624E+1
-7.457E-2	6.550E+0	1.647E+1
-7.782E-2	6.585E+0	1.639E+1
-7.944E-2	6.722E+0	1.642E+1
-7.620E-2	6.676E+0	1.639E+1
-7.295E-2	6.650E+0	1.641E+1
-7.457E-2	6.576E+0	1.652E+1
-7.457E-2	6.618E+0	1.637E+1
-7.457E-2	6.537E+0	1.652E+1
-7.295E-2	6.679E+0	1.654E+1
-7.620E-2	6.592E+0	1.651E+1
-7.782E-2	6.585E+0	1.638E+1
-7.457E-2	6.605E+0	1.647E+1
-7.295E-2	6.647E+0	1.649E+1
-7.620E-2	6.627E+0	1.635E+1
-7.782E-2	6.485E+0	1.665E+1
-7.457E-2	6.540E+0	1.643E+1
-7.133E-2	6.608E+0	1.650E+1
-7.457E-2	6.520E+0	1.644E+1
-7.620E-2	6.595E+0	1.627E+1
-7.457E-2	6.666E+0	1.643E+1
-7.295E-2	6.608E+0	1.650E+1
-7.782E-2	6.559E+0	1.657E+1
-7.620E-2	6.663E+0	1.642E+1
-7.457E-2	6.563E+0	1.630E+1
-7.782E-2	6.673E+0	1.663E+1
-7.944E-2	6.712E+0	1.662E+1
-7.620E-2	6.705E+0	1.643E+1
-7.457E-2	6.624E+0	1.647E+1
-7.620E-2	6.507E+0	1.644E+1
-7.295E-2	6.624E+0	1.640E+1
-7.782E-2	6.601E+0	1.657E+1
-7.782E-2	6.537E+0	1.643E+1
-7.295E-2	6.614E+0	1.644E+1
-7.457E-2	6.598E+0	1.657E+1
-7.457E-2	6.553E+0	1.649E+1
-7.782E-2	6.592E+0	1.644E+1
-7.457E-2	6.553E+0	1.640E+1
-7.620E-2	6.550E+0	1.647E+1
-7.620E-2	6.611E+0	1.633E+1
-7.457E-2	6.595E+0	1.648E+1
-7.295E-2	6.637E+0	1.645E+1
-7.620E-2	6.540E+0	1.646E+1
-7.620E-2	6.520E+0	1.641E+1
-7.457E-2	6.634E+0	1.644E+1
-7.457E-2	6.601E+0	1.645E+1
-7.620E-2	6.579E+0	1.650E+1
-7.295E-2	6.569E+0	1.647E+1
-7.457E-2	6.566E+0	1.645E+1
-7.620E-2	6.608E+0	1.657E+1
-7.620E-2	6.699E+0	1.646E+1
-7.620E-2	6.517E+0	1.641E+1
-7.620E-2	6.582E+0	1.652E+1
-7.457E-2	6.556E+0	1.639E+1
-7.620E-2	6.478E+0	1.644E+1
-7.782E-2	6.501E+0	1.651E+1
-7.457E-2	6.563E+0	1.653E+1
-7.295E-2	6.631E+0	1.641E+1
-7.620E-2	6.566E+0	1.641E+1
-7.782E-2	6.634E+0	1.635E+1
-7.457E-2	6.605E+0	1.650E+1
-7.295E-2	6.598E+0	1.661E+1
-7.782E-2	6.627E+0	1.647E+1
-7.782E-2	6.621E+0	1.648E+1
-7.295E-2	6.670E+0	1.640E+1
-7.133E-2	6.634E+0	1.646E+1
-7.620E-2	6.598E+0	1.639E+1
-7.782E-2	6.605E+0	1.645E+1
-7.620E-2	6.673E+0	1.639E+1
-7.295E-2	6.475E+0	1.624E+1
-7.620E-2	6.650E+0	1.638E+1
-7.782E-2	6.550E+0	1.649E+1
-7.620E-2	6.683E+0	1.645E+1
-7.295E-2	6.598E+0	1.638E+1
-7.620E-2	6.569E+0	1.638E+1
-7.620E-2	6.517E+0	1.651E+1
-7.620E-2	6.660E+0	1.645E+1
-7.295E-2	6.563E+0	1.646E+1
-7.782E-2	6.579E+0	1.653E+1
-7.620E-2	6.605E+0	1.638E+1
-7.620E-2	6.722E+0	1.654E+1
-7.457E-2	6.605E+0	1.640E+1
-7.295E-2	6.566E+0	1.658E+1
-7.782E-2	6.624E+0	1.657E+1
-7.457E-2	6.546E+0	1.641E+1
-7.295E-2	6.598E+0	1.639E+1
-7.620E-2	6.692E+0	1.645E+1
-7.782E-2	6.686E+0	1.656E+1
-7.457E-2	6.637E+0	1.633E+1
-7.620E-2	6.631E+0	1.636E+1
-7.457E-2	6.559E+0	1.641E+1
-7.782E-2	6.718E+0	1.649E+1
-7.457E-2	6.478E+0	1.647E+1
-7.295E-2	6.624E+0	1.654E+1
-7.620E-2	6.601E+0	1.643E+1
-7.620E-2	6.608E+0	1.632E+1
-7.457E-2	6.498E+0	1.646E+1
-7.133E-2	6.614E+0	1.642E+1
-7.457E-2	6.550E+0	1.661E+1
-7.620E-2	6.498E+0	1.632E+1
-7.295E-2	6.543E+0	1.652E+1
-7.457E-2	6.640E+0	1.641E+1
-7.620E-2	6.559E+0	1.642E+1
-7.782E-2	6.601E+0	1.647E+1
-7.782E-2	6.608E+0	1.642E+1
-7.620E-2	6.692E+0	1.639E+1
-7.295E-2	6.556E+0	1.634E+1
-7.457E-2	6.475E+0	1.639E+1
-7.782E-2	6.686E+0	1.648E+1
-7.457E-2	6.618E+0	1.631E+1
-7.620E-2	6.498E+0	1.642E+1
-7.620E-2	6.598E+0	1.636E+1
-7.620E-2	6.640E+0	1.642E+1
-7.457E-2	6.598E+0	1.655E+1
-7.782E-2	6.637E+0	1.653E+1
-7.457E-2	6.666E+0	1.649E+1
-7.295E-2	6.608E+0	1.652E+1
-7.457E-2	6.734E+0	1.638E+1
-7.620E-2	6.598E+0	1.634E+1
-7.620E-2	6.605E+0	1.637E+1
-7.457E-2	6.640E+0	1.641E+1
-7.620E-2	6.601E+0	1.648E+1
-7.782E-2	6.663E+0	1.641E+1
-7.944E-2	6.569E+0	1.636E+1
-7.620E-2	6.686E+0	1.646E+1
-7.295E-2	6.546E+0	1.644E+1
-7.944E-2	6.618E+0	1.652E+1
-7.620E-2	6.569E+0	1.646E+1
-7.457E-2	6.520E+0	1.626E+1
-7.133E-2	6.601E+0	1.645E+1
-7.944E-2	6.579E+0	1.640E+1
-7.782E-2	6.666E+0	1.635E+1
-7.620E-2	6.611E+0	1.647E+1
-7.295E-2	6.520E+0	1.639E+1
-7.620E-2	6.637E+0	1.634E+1
-7.782E-2	6.494E+0	1.642E+1
-7.620E-2	6.556E+0	1.642E+1
-7.133E-2	6.576E+0	1.642E+1
-7.457E-2	6.589E+0	1.655E+1
-7.620E-2	6.550E+0	1.642E+1
-7.457E-2	6.601E+0	1.642E+1
-7.295E-2	6.647E+0	1.633E+1
-7.620E-2	6.494E+0	1.644E+1
-7.782E-2	6.556E+0	1.647E+1
-7.295E-2	6.566E+0	1.633E+1
-7.457E-2	6.598E+0	1.653E+1
-7.944E-2	6.618E+0	1.656E+1
-7.944E-2	6.660E+0	1.628E+1
-7.457E-2	6.592E+0	1.649E+1
-7.620E-2	6.621E+0	1.645E+1
-7.620E-2	6.595E+0	1.633E+1
-7.782E-2	6.631E+0	1.654E+1
-7.620E-2	6.546E+0	1.645E+1
-7.295E-2	6.511E+0	1.642E+1
-7.457E-2	6.589E+0	1.628E+1
-7.620E-2	6.507E+0	1.650E+1
-7.620E-2	6.511E+0	1.643E+1
-7.133E-2	6.692E+0	1.628E+1
-7.620E-2	6.527E+0	1.658E+1
-7.944E-2	6.605E+0	1.645E+1
-7.620E-2	6.660E+0	1.636E+1
-7.457E-2	6.595E+0	1.634E+1
-7.295E-2	6.650E+0	1.644E+1
-7.620E-2	6.592E+0	1.642E+1
-7.620E-2	6.556E+0	1.651E+1
-7.457E-2	6.686E+0	1.646E+1
-7.457E-2	6.621E+0	1.637E+1
-7.620E-2	6.537E+0	1.641E+1
-7.620E-2	6.692E+0	1.634E+1
-7.457E-2	6.601E+0	1.650E+1
-7.944E-2	6.627E+0	1.635E+1
-7.782E-2	6.676E+0	1.646E+1
-7.782E-2	6.653E+0	1.626E+1
-7.295E-2	6.666E+0	1.646E+1
-7.944E-2	6.540E+0	1.647E+1
-7.620E-2	6.621E+0	1.637E+1
-7.457E-2	6.589E+0	1.648E+1
-7.295E-2	6.686E+0	1.634E+1
-7.457E-2	6.585E+0	1.653E+1
-7.620E-2	6.608E+0	1.641E+1
-7.620E-2	6.410E+0	1.643E+1
-7.295E-2	6.556E+0	1.645E+1
-7.782E-2	6.650E+0	1.648E+1
-7.620E-2	6.634E+0	1.634E+1
-7.295E-2	6.618E+0	1.632E+1
-7.457E-2	6.566E+0	1.660E+1
-7.782E-2	6.478E+0	1.646E+1
-7.782E-2	6.647E+0	1.638E+1
-7.295E-2	6.559E+0	1.645E+1
-7.620E-2	6.553E+0	1.640E+1
-7.620E-2	6.696E+0	1.638E+1
-7.944E-2	6.576E+0	1.635E+1
-7.620E-2	6.546E+0	1.628E+1
-7.457E-2	6.744E+0	1.639E+1
-7.782E-2	6.637E+0	1.642E+1
-7.620E-2	6.657E+0	1.648E+1
-7.457E-2	6.579E+0	1.642E+1
-7.295E-2	6.601E+0	1.644E+1
-7.620E-2	6.533E+0	1.640E+1
-7.782E-2	6.705E+0	1.650E+1
-7.620E-2	6.527E+0	1.640E+1
-7.457E-2	6.572E+0	1.651E+1
-7.782E-2	6.553E+0	1.640E+1
-7.782E-2	6.624E+0	1.633E+1
-7.782E-2	6.650E+0	1.655E+1
-7.457E-2	6.595E+0	1.626E+1
-7.620E-2	6.537E+0	1.641E+1
-7.782E-2	6.637E+0	1.631E+1
-7.457E-2	6.663E+0	1.644E+1
-7.295E-2	6.582E+0	1.642E+1
-7.782E-2	6.660E+0	1.652E+1
-7.782E-2	6.537E+0	1.643E+1
-7.620E-2	6.637E+0	1.635E+1
-7.295E-2	6.576E+0	1.630E+1
-7.457E-2	6.569E+0	1.651E+1
-7.944E-2	6.631E+0	1.643E+1
-7.620E-2	6.657E+0	1.636E+1
-7.457E-2	6.605E+0	1.648E+1
-7.295E-2	6.624E+0	1.644E+1
-7.944E-2	6.511E+0	1.641E+1
-7.457E-2	6.504E+0	1.642E+1
-7.295E-2	6.676E+0	1.650E+1
-7.457E-2	6.563E+0	1.634E+1
-7.620E-2	6.404E+0	1.639E+1
-7.620E-2	6.611E+0	1.638E+1
-7.295E-2	6.637E+0	1.652E+1
-7.782E-2	6.627E+0	1.659E+1
-7.782E-2	6.533E+0	1.637E+1
-7.457E-2	6.686E+0	1.632E+1
-7.457E-2	6.576E+0	1.647E+1
-7.620E-2	6.520E+0	1.637E+1
-7.620E-2	6.481E+0	1.652E+1
-7.457E-2	6.559E+0	1.630E+1
-7.295E-2	6.627E+0	1.642E+1
-7.620E-2	6.589E+0	1.630E+1
-7.782E-2	6.608E+0	1.638E+1
-7.457E-2	6.663E+0	1.632E+1
-7.457E-2	6.569E+0	1.647E+1
-7.944E-2	6.592E+0	1.640E+1
-7.782E-2	6.576E+0	1.638E+1
-7.133E-2	6.592E+0	1.623E+1
-7.133E-2	6.550E+0	1.630E+1
-7.782E-2	6.537E+0	1.644E+1
-7.782E-2	6.540E+0	1.647E+1
-7.457E-2	6.579E+0	1.646E+1
-7.295E-2	6.501E+0	1.639E+1
-7.457E-2	6.650E+0	1.649E+1
-8.106E-2	6.621E+0	1.649E+1
-7.457E-2	6.595E+0	1.645E+1
-7.457E-2	6.563E+0	1.630E+1
-7.295E-2	6.608E+0	1.645E+1
-7.944E-2	6.559E+0	1.636E+1
-7.620E-2	6.546E+0	1.646E+1
-7.782E-2	6.637E+0	1.641E+1
-7.782E-2	6.566E+0	1.636E+1
-7.457E-2	6.572E+0	1.652E+1
-7.782E-2	6.601E+0	1.644E+1
-7.295E-2	6.537E+0	1.649E+1
-7.457E-2	6.618E+0	1.625E+1
-7.782E-2	6.611E+0	1.626E+1
-7.620E-2	6.650E+0	1.638E+1
-7.295E-2	6.595E+0	1.652E+1
-7.620E-2	6.556E+0	1.622E+1
-7.782E-2	6.563E+0	1.629E+1
-7.295E-2	6.589E+0	1.646E+1
-7.620E-2	6.679E+0	1.636E+1
-7.620E-2	6.524E+0	1.653E+1
-7.944E-2	6.533E+0	1.637E+1
-7.457E-2	6.634E+0	1.637E+1
-7.620E-2	6.650E+0	1.636E+1
-7.620E-2	6.653E+0	1.637E+1
-7.782E-2	6.572E+0	1.644E+1
-7.133E-2	6.566E+0	1.643E+1
-7.620E-2	6.540E+0	1.651E+1
-7.782E-2	6.624E+0	1.640E+1
-7.457E-2	6.527E+0	1.646E+1
-7.620E-2	6.504E+0	1.652E+1
-7.620E-2	6.543E+0	1.640E+1
-7.457E-2	6.608E+0	1.638E+1
-7.944E-2	6.592E+0	1.637E+1
-7.782E-2	6.576E+0	1.649E+1
-7.295E-2	6.595E+0	1.636E+1
-7.782E-2	6.608E+0	1.626E+1
-7.620E-2	6.507E+0	1.632E+1
-7.457E-2	6.579E+0	1.653E+1
-7.295E-2	6.556E+0	1.653E+1
-7.620E-2	6.614E+0	1.628E+1
-7.620E-2	6.595E+0	1.635E+1
-7.295E-2	6.572E+0	1.645E+1
-7.620E-2	6.618E+0	1.646E+1
-7.620E-2	6.524E+0	1.639E+1
-7.620E-2	6.634E+0	1.661E+1
-7.782E-2	6.637E+0	1.634E+1
-7.295E-2	6.660E+0	1.627E+1
-7.782E-2	6.611E+0	1.623E+1
-7.457E-2	6.569E+0	1.644E+1
-7.620E-2	6.520E+0	1.651E+1
-7.457E-2	6.530E+0	1.636E+1
-7.782E-2	6.595E+0	1.636E+1
-7.782E-2	6.566E+0	1.631E+1
-7.295E-2	6.475E+0	1.654E+1
-7.457E-2	6.569E+0	1.650E+1
-7.782E-2	6.670E+0	1.638E+1
-8.106E-2	6.627E+0	1.643E+1
-7.620E-2	6.530E+0	1.643E+1
-7.295E-2	6.589E+0	1.642E+1
-7.295E-2	6.640E+0	1.632E+1
-7.944E-2	6.605E+0	1.639E+1
-7.620E-2	6.666E+0	1.646E+1
-7.457E-2	6.589E+0	1.648E+1
-7.620E-2	6.501E+0	1.641E+1
-7.620E-2	6.543E+0	1.631E+1
-7.782E-2	6.507E+0	1.637E+1
-7.620E-2	6.702E+0	1.643E+1
[truncated: 93,949 more rows]
