# Supplementary material for: Improved ANAP incorporation and VCF analysis reveal details of P2X7 current facilitation and a limited conformational interplay between ATP binding and the intracellular ballast domain
Source: eLife. 2023 Jan 4;12:e82479. doi: 10.7554/eLife.82479 (PMC9859053; doi:10.7554/eLife.82479)
Supplement: Figure 3—figure supplement 3—source data 2. [file elife-82479-fig3-figsupp3-data2.zip › Figure-3_figure-supplement-3_source-data-2/Cys-Ala-constructs/l09/08.csv]

-3.276E-1	5.787E+0	1.172E+1
-3.292E-1	5.774E+0	1.167E+1
-3.308E-1	5.784E+0	1.176E+1
-3.276E-1	5.719E+0	1.177E+1
-3.244E-1	5.765E+0	1.179E+1
-3.292E-1	5.632E+0	1.191E+1
-3.292E-1	5.722E+0	1.183E+1
-3.244E-1	5.729E+0	1.174E+1
-3.260E-1	5.739E+0	1.179E+1
-3.276E-1	5.700E+0	1.183E+1
-3.325E-1	5.829E+0	1.179E+1
-3.260E-1	5.706E+0	1.185E+1
-3.227E-1	5.748E+0	1.180E+1
-3.276E-1	5.768E+0	1.180E+1
-3.276E-1	5.755E+0	1.180E+1
-3.211E-1	5.742E+0	1.167E+1
-3.211E-1	5.674E+0	1.173E+1
-3.292E-1	5.735E+0	1.171E+1
-3.308E-1	5.722E+0	1.175E+1
-3.244E-1	5.674E+0	1.171E+1
-3.227E-1	5.706E+0	1.171E+1
-3.276E-1	5.816E+0	1.179E+1
-3.276E-1	5.700E+0	1.180E+1
-3.260E-1	5.713E+0	1.165E+1
-3.260E-1	5.674E+0	1.167E+1
-3.244E-1	5.755E+0	1.168E+1
-3.292E-1	5.706E+0	1.179E+1
-3.244E-1	5.674E+0	1.169E+1
-3.244E-1	5.791E+0	1.184E+1
-3.276E-1	5.771E+0	1.188E+1
-3.292E-1	5.573E+0	1.174E+1
-3.244E-1	5.800E+0	1.170E+1
-3.244E-1	5.846E+0	1.172E+1
-3.292E-1	5.778E+0	1.169E+1
-3.292E-1	5.765E+0	1.168E+1
-3.260E-1	5.745E+0	1.183E+1
-3.227E-1	5.722E+0	1.176E+1
-3.276E-1	5.729E+0	1.187E+1
-3.292E-1	5.742E+0	1.182E+1
-3.211E-1	5.654E+0	1.182E+1
-3.227E-1	5.826E+0	1.181E+1
-3.260E-1	5.739E+0	1.177E+1
-3.292E-1	5.729E+0	1.176E+1
-3.260E-1	5.774E+0	1.163E+1
-3.211E-1	5.641E+0	1.178E+1
-3.276E-1	5.706E+0	1.186E+1
-3.276E-1	5.709E+0	1.179E+1
-3.244E-1	5.797E+0	1.185E+1
-3.227E-1	5.638E+0	1.187E+1
-3.292E-1	5.677E+0	1.184E+1
-3.308E-1	5.797E+0	1.160E+1
-3.244E-1	5.781E+0	1.175E+1
-3.211E-1	5.758E+0	1.182E+1
-3.260E-1	5.803E+0	1.175E+1
-3.276E-1	5.674E+0	1.188E+1
-3.244E-1	5.758E+0	1.187E+1
-3.211E-1	5.690E+0	1.185E+1
-3.325E-1	5.716E+0	1.177E+1
-3.292E-1	5.661E+0	1.181E+1
-3.244E-1	5.687E+0	1.178E+1
-3.227E-1	5.722E+0	1.186E+1
-3.276E-1	5.706E+0	1.170E+1
-3.276E-1	5.722E+0	1.177E+1
-3.227E-1	5.670E+0	1.184E+1
-3.211E-1	5.651E+0	1.187E+1
-3.292E-1	5.680E+0	1.175E+1
-3.276E-1	5.680E+0	1.167E+1
-3.276E-1	5.687E+0	1.180E+1
-3.227E-1	5.690E+0	1.186E+1
-3.276E-1	5.771E+0	1.165E+1
-3.292E-1	5.745E+0	1.183E+1
-3.244E-1	5.758E+0	1.170E+1
-3.227E-1	5.755E+0	1.181E+1
-3.260E-1	5.709E+0	1.169E+1
-3.260E-1	5.709E+0	1.178E+1
-3.211E-1	5.722E+0	1.171E+1
-3.227E-1	5.670E+0	1.173E+1
-3.276E-1	5.742E+0	1.172E+1
-3.292E-1	5.726E+0	1.178E+1
-3.211E-1	5.739E+0	1.183E+1
-3.227E-1	5.706E+0	1.185E+1
-3.260E-1	5.716E+0	1.179E+1
-3.292E-1	5.729E+0	1.196E+1
-3.260E-1	5.755E+0	1.180E+1
-3.227E-1	5.735E+0	1.184E+1
-3.308E-1	5.774E+0	1.177E+1
-3.260E-1	5.739E+0	1.191E+1
-3.227E-1	5.722E+0	1.191E+1
-3.244E-1	5.800E+0	1.181E+1
-3.260E-1	5.729E+0	1.173E+1
-3.292E-1	5.661E+0	1.160E+1
-3.244E-1	5.729E+0	1.174E+1
-3.244E-1	5.771E+0	1.178E+1
-3.276E-1	5.664E+0	1.192E+1
-3.260E-1	5.703E+0	1.183E+1
-3.244E-1	5.638E+0	1.186E+1
-3.227E-1	5.693E+0	1.166E+1
-3.260E-1	5.755E+0	1.188E+1
-3.292E-1	5.758E+0	1.176E+1
-3.244E-1	5.791E+0	1.180E+1
-3.211E-1	5.797E+0	1.178E+1
-3.244E-1	5.729E+0	1.173E+1
-3.292E-1	5.722E+0	1.182E+1
-3.211E-1	5.719E+0	1.174E+1
-3.227E-1	5.645E+0	1.175E+1
-3.292E-1	5.781E+0	1.169E+1
-3.308E-1	5.658E+0	1.165E+1
-3.227E-1	5.719E+0	1.165E+1
-3.227E-1	5.690E+0	1.190E+1
-3.260E-1	5.641E+0	1.172E+1
-3.260E-1	5.726E+0	1.197E+1
-3.211E-1	5.807E+0	1.175E+1
-3.227E-1	5.726E+0	1.183E+1
-3.276E-1	5.690E+0	1.181E+1
-3.260E-1	5.735E+0	1.181E+1
-3.244E-1	5.648E+0	1.179E+1
-3.227E-1	5.803E+0	1.169E+1
-3.260E-1	5.778E+0	1.177E+1
-3.276E-1	5.687E+0	1.187E+1
-3.179E-1	5.700E+0	1.178E+1
-3.211E-1	5.709E+0	1.182E+1
-3.244E-1	5.664E+0	1.163E+1
-3.276E-1	5.683E+0	1.180E+1
-3.211E-1	5.700E+0	1.185E+1
-3.211E-1	5.706E+0	1.167E+1
-3.260E-1	5.800E+0	1.175E+1
-3.276E-1	5.761E+0	1.178E+1
-3.244E-1	5.726E+0	1.180E+1
-3.195E-1	5.713E+0	1.179E+1
-3.276E-1	5.709E+0	1.172E+1
-3.276E-1	5.722E+0	1.189E+1
-3.195E-1	5.687E+0	1.181E+1
-3.195E-1	5.576E+0	1.169E+1
-3.276E-1	5.690E+0	1.168E+1
-3.260E-1	5.729E+0	1.172E+1
-3.260E-1	5.706E+0	1.183E+1
-3.227E-1	5.765E+0	1.180E+1
-3.260E-1	5.787E+0	1.169E+1
-3.276E-1	5.742E+0	1.177E+1
-3.227E-1	5.709E+0	1.171E+1
-3.244E-1	5.670E+0	1.180E+1
-3.260E-1	5.758E+0	1.172E+1
-3.276E-1	5.787E+0	1.186E+1
-3.211E-1	5.670E+0	1.175E+1
-3.211E-1	5.735E+0	1.176E+1
-3.244E-1	5.839E+0	1.182E+1
-3.276E-1	5.654E+0	1.173E+1
-3.227E-1	5.716E+0	1.156E+1
-3.211E-1	5.797E+0	1.171E+1
-3.276E-1	5.745E+0	1.163E+1
-3.276E-1	5.690E+0	1.177E+1
-3.179E-1	5.726E+0	1.178E+1
-3.195E-1	5.771E+0	1.191E+1
-3.292E-1	5.742E+0	1.169E+1
-3.244E-1	5.784E+0	1.176E+1
-3.211E-1	5.797E+0	1.199E+1
-3.227E-1	5.703E+0	1.178E+1
-3.276E-1	5.735E+0	1.175E+1
-3.244E-1	5.726E+0	1.174E+1
-3.211E-1	5.703E+0	1.174E+1
-3.211E-1	5.752E+0	1.164E+1
-3.244E-1	5.742E+0	1.189E+1
-3.276E-1	5.761E+0	1.184E+1
-3.244E-1	5.787E+0	1.174E+1
-3.195E-1	5.615E+0	1.171E+1
-3.260E-1	5.722E+0	1.175E+1
-3.292E-1	5.755E+0	1.166E+1
-3.195E-1	5.716E+0	1.186E+1
-3.211E-1	5.823E+0	1.177E+1
-3.211E-1	5.670E+0	1.177E+1
-3.276E-1	5.739E+0	1.180E+1
-3.227E-1	5.803E+0	1.173E+1
-3.195E-1	5.680E+0	1.170E+1
-3.276E-1	5.771E+0	1.173E+1
-3.244E-1	5.755E+0	1.182E+1
-3.211E-1	5.713E+0	1.182E+1
-3.211E-1	5.687E+0	1.179E+1
-3.260E-1	5.651E+0	1.174E+1
-3.227E-1	5.797E+0	1.175E+1
-3.211E-1	5.677E+0	1.182E+1
-3.211E-1	5.787E+0	1.167E+1
-3.276E-1	5.615E+0	1.178E+1
-3.260E-1	5.719E+0	1.170E+1
-3.179E-1	5.732E+0	1.170E+1
-3.195E-1	5.719E+0	1.183E+1
-3.276E-1	5.758E+0	1.176E+1
-3.292E-1	5.732E+0	1.172E+1
-3.195E-1	5.716E+0	1.164E+1
-3.179E-1	5.774E+0	1.179E+1
-3.260E-1	5.742E+0	1.185E+1
-3.227E-1	5.752E+0	1.187E+1
-3.195E-1	5.768E+0	1.181E+1
-3.195E-1	5.755E+0	1.175E+1
-3.244E-1	5.667E+0	1.168E+1
-3.260E-1	5.612E+0	1.182E+1
-3.211E-1	5.722E+0	1.178E+1
-3.211E-1	5.658E+0	1.175E+1
-3.260E-1	5.761E+0	1.181E+1
-3.260E-1	5.645E+0	1.179E+1
-3.227E-1	5.713E+0	1.187E+1
-3.195E-1	5.719E+0	1.170E+1
-3.260E-1	5.693E+0	1.168E+1
-3.227E-1	5.713E+0	1.181E+1
-3.179E-1	5.758E+0	1.178E+1
-3.195E-1	5.664E+0	1.176E+1
-3.260E-1	5.674E+0	1.180E+1
-3.244E-1	5.732E+0	1.178E+1
-3.227E-1	5.791E+0	1.174E+1
-3.211E-1	5.784E+0	1.181E+1
-3.260E-1	5.735E+0	1.180E+1
-3.260E-1	5.752E+0	1.188E+1
-3.195E-1	5.628E+0	1.179E+1
-3.195E-1	5.722E+0	1.181E+1
-3.260E-1	5.781E+0	1.173E+1
-3.260E-1	5.729E+0	1.173E+1
-3.179E-1	5.726E+0	1.170E+1
-3.195E-1	5.619E+0	1.159E+1
-3.244E-1	5.787E+0	1.183E+1
-3.244E-1	5.765E+0	1.168E+1
-3.195E-1	5.729E+0	1.194E+1
-3.179E-1	5.703E+0	1.172E+1
-3.211E-1	5.674E+0	1.185E+1
-3.227E-1	5.680E+0	1.184E+1
-3.179E-1	5.726E+0	1.180E+1
-3.195E-1	5.667E+0	1.184E+1
-3.227E-1	5.758E+0	1.168E+1
-3.260E-1	5.680E+0	1.184E+1
-3.195E-1	5.693E+0	1.161E+1
-3.211E-1	5.739E+0	1.175E+1
-3.211E-1	5.661E+0	1.173E+1
-3.260E-1	5.758E+0	1.188E+1
-3.162E-1	5.648E+0	1.171E+1
-3.195E-1	5.726E+0	1.185E+1
-3.244E-1	5.791E+0	1.190E+1
-3.244E-1	5.628E+0	1.169E+1
-3.179E-1	5.771E+0	1.185E+1
-3.195E-1	5.713E+0	1.182E+1
-3.244E-1	5.667E+0	1.176E+1
-3.244E-1	5.797E+0	1.172E+1
-3.162E-1	5.823E+0	1.188E+1
-3.179E-1	5.778E+0	1.172E+1
-3.211E-1	5.800E+0	1.176E+1
-3.244E-1	5.703E+0	1.182E+1
-3.211E-1	5.800E+0	1.175E+1
-3.179E-1	5.755E+0	1.180E+1
-3.244E-1	5.778E+0	1.188E+1
-3.260E-1	5.677E+0	1.178E+1
-3.162E-1	5.784E+0	1.168E+1
-3.195E-1	5.690E+0	1.178E+1
-3.244E-1	5.706E+0	1.169E+1
-3.260E-1	5.823E+0	1.184E+1
-3.227E-1	5.719E+0	1.164E+1
-3.179E-1	5.778E+0	1.177E+1
-3.244E-1	5.807E+0	1.186E+1
-3.260E-1	5.797E+0	1.177E+1
-3.179E-1	5.716E+0	1.180E+1
-3.179E-1	5.735E+0	1.190E+1
-3.244E-1	5.670E+0	1.179E+1
-3.227E-1	5.693E+0	1.176E+1
-3.195E-1	5.680E+0	1.180E+1
-3.162E-1	5.742E+0	1.179E+1
-3.211E-1	5.771E+0	1.184E+1
-3.244E-1	5.696E+0	1.160E+1
-3.195E-1	5.739E+0	1.170E+1
-3.195E-1	5.758E+0	1.164E+1
-3.227E-1	5.774E+0	1.177E+1
-3.276E-1	5.765E+0	1.164E+1
-3.179E-1	5.755E+0	1.178E+1
-3.162E-1	5.690E+0	1.192E+1
-3.244E-1	5.732E+0	1.176E+1
-3.211E-1	5.836E+0	1.178E+1
-3.162E-1	5.758E+0	1.178E+1
-3.162E-1	5.674E+0	1.180E+1
-3.244E-1	5.742E+0	1.172E+1
-3.227E-1	5.716E+0	1.169E+1
-3.195E-1	5.765E+0	1.188E+1
-3.162E-1	5.768E+0	1.175E+1
-3.211E-1	5.742E+0	1.176E+1
-3.244E-1	5.875E+0	1.166E+1
-3.211E-1	5.693E+0	1.184E+1
-3.179E-1	5.719E+0	1.185E+1
-3.227E-1	5.635E+0	1.181E+1
-3.244E-1	5.761E+0	1.183E+1
-3.162E-1	5.628E+0	1.169E+1
-3.179E-1	5.645E+0	1.183E+1
-3.195E-1	5.703E+0	1.176E+1
-3.211E-1	5.768E+0	1.171E+1
-3.162E-1	5.755E+0	1.179E+1
-3.162E-1	5.706E+0	1.178E+1
-3.195E-1	5.716E+0	1.186E+1
-3.260E-1	5.680E+0	1.181E+1
-3.195E-1	5.719E+0	1.177E+1
-3.162E-1	5.748E+0	1.189E+1
-3.211E-1	5.729E+0	1.167E+1
-3.244E-1	5.778E+0	1.189E+1
-3.179E-1	5.625E+0	1.183E+1
-3.179E-1	5.787E+0	1.179E+1
-3.227E-1	5.726E+0	1.177E+1
-3.227E-1	5.700E+0	1.175E+1
-3.179E-1	5.765E+0	1.187E+1
-3.162E-1	5.758E+0	1.174E+1
-3.211E-1	5.755E+0	1.170E+1
-3.244E-1	5.716E+0	1.170E+1
-3.162E-1	5.729E+0	1.182E+1
-3.195E-1	5.758E+0	1.186E+1
-3.227E-1	5.752E+0	1.182E+1
-3.244E-1	5.794E+0	1.196E+1
-3.195E-1	5.797E+0	1.180E+1
-3.195E-1	5.739E+0	1.183E+1
-3.211E-1	5.771E+0	1.173E+1
-3.211E-1	5.693E+0	1.178E+1
-3.195E-1	5.755E+0	1.169E+1
-3.162E-1	5.752E+0	1.182E+1
-3.211E-1	5.758E+0	1.174E+1
-3.276E-1	5.680E+0	1.178E+1
-3.211E-1	5.761E+0	1.199E+1
-3.162E-1	5.615E+0	1.171E+1
-3.227E-1	5.752E+0	1.180E+1
-3.244E-1	5.693E+0	1.174E+1
-3.162E-1	5.761E+0	1.183E+1
-3.179E-1	5.664E+0	1.176E+1
-3.211E-1	5.732E+0	1.178E+1
-3.227E-1	5.722E+0	1.191E+1
-3.146E-1	5.761E+0	1.165E+1
-3.179E-1	5.768E+0	1.183E+1
-3.227E-1	5.813E+0	1.175E+1
-3.195E-1	5.664E+0	1.192E+1
-3.146E-1	5.765E+0	1.187E+1
-3.162E-1	5.758E+0	1.173E+1
-3.195E-1	5.674E+0	1.175E+1
-3.244E-1	5.667E+0	1.194E+1
-3.179E-1	5.658E+0	1.180E+1
-3.146E-1	5.729E+0	1.180E+1
-3.211E-1	5.787E+0	1.168E+1
-3.195E-1	5.722E+0	1.167E+1
-3.179E-1	5.690E+0	1.192E+1
-3.146E-1	5.765E+0	1.176E+1
-3.227E-1	5.781E+0	1.197E+1
-3.211E-1	5.794E+0	1.165E+1
-3.179E-1	5.752E+0	1.174E+1
-3.130E-1	5.709E+0	1.173E+1
-3.260E-1	5.803E+0	1.169E+1
-3.211E-1	5.852E+0	1.184E+1
-3.179E-1	5.687E+0	1.192E+1
-3.146E-1	5.739E+0	1.169E+1
-3.195E-1	5.771E+0	1.176E+1
-3.227E-1	5.732E+0	1.183E+1
-3.162E-1	5.722E+0	1.173E+1
-3.162E-1	5.680E+0	1.176E+1
-3.195E-1	5.739E+0	1.179E+1
-3.227E-1	5.797E+0	1.177E+1
-3.195E-1	5.742E+0	1.179E+1
-3.146E-1	5.774E+0	1.170E+1
-3.211E-1	5.752E+0	1.174E+1
-3.227E-1	5.800E+0	1.186E+1
-3.195E-1	5.797E+0	1.185E+1
-3.146E-1	5.797E+0	1.186E+1
-3.211E-1	5.677E+0	1.169E+1
-3.227E-1	5.729E+0	1.181E+1
-3.179E-1	5.761E+0	1.174E+1
-3.162E-1	5.732E+0	1.183E+1
-3.195E-1	5.654E+0	1.178E+1
-3.211E-1	5.726E+0	1.184E+1
-3.179E-1	5.758E+0	1.177E+1
-3.162E-1	5.664E+0	1.180E+1
-3.211E-1	5.709E+0	1.175E+1
-3.244E-1	5.716E+0	1.180E+1
-3.162E-1	5.820E+0	1.190E+1
-3.162E-1	5.732E+0	1.186E+1
-3.227E-1	5.755E+0	1.180E+1
-3.211E-1	5.807E+0	1.182E+1
-3.179E-1	5.768E+0	1.187E+1
-3.179E-1	5.813E+0	1.178E+1
-3.195E-1	5.745E+0	1.176E+1
-3.195E-1	5.791E+0	1.182E+1
-3.195E-1	5.703E+0	1.182E+1
-3.146E-1	5.619E+0	1.163E+1
-3.211E-1	5.797E+0	1.163E+1
-3.195E-1	5.894E+0	1.166E+1
-3.162E-1	5.745E+0	1.181E+1
-3.130E-1	5.638E+0	1.155E+1
-3.195E-1	5.632E+0	1.177E+1
-3.195E-1	5.758E+0	1.178E+1
-3.146E-1	5.787E+0	1.167E+1
-3.146E-1	5.703E+0	1.176E+1
-3.227E-1	5.807E+0	1.170E+1
-3.211E-1	5.787E+0	1.177E+1
-3.146E-1	5.664E+0	1.168E+1
-3.162E-1	5.726E+0	1.183E+1
-3.244E-1	5.726E+0	1.175E+1
-3.211E-1	5.706E+0	1.167E+1
-3.179E-1	5.670E+0	1.170E+1
-3.146E-1	5.635E+0	1.184E+1
-3.211E-1	5.703E+0	1.168E+1
-3.211E-1	5.829E+0	1.190E+1
-3.162E-1	5.794E+0	1.171E+1
-3.162E-1	5.706E+0	1.166E+1
-3.195E-1	5.833E+0	1.181E+1
-3.227E-1	5.781E+0	1.169E+1
-3.179E-1	5.658E+0	1.185E+1
-3.179E-1	5.716E+0	1.173E+1
-3.195E-1	5.752E+0	1.189E+1
-3.227E-1	5.791E+0	1.177E+1
-3.179E-1	5.755E+0	1.183E+1
-3.130E-1	5.765E+0	1.180E+1
-3.195E-1	5.658E+0	1.190E+1
-3.195E-1	5.735E+0	1.175E+1
-3.162E-1	5.713E+0	1.185E+1
-3.162E-1	5.667E+0	1.199E+1
-3.162E-1	5.722E+0	1.174E+1
-3.211E-1	5.661E+0	1.178E+1
-3.162E-1	5.742E+0	1.167E+1
-3.179E-1	5.716E+0	1.180E+1
-3.179E-1	5.791E+0	1.192E+1
-3.211E-1	5.687E+0	1.172E+1
-3.162E-1	5.615E+0	1.187E+1
-3.146E-1	5.742E+0	1.182E+1
-3.211E-1	5.784E+0	1.181E+1
-3.195E-1	5.748E+0	1.187E+1
-3.130E-1	5.732E+0	1.180E+1
-3.130E-1	5.658E+0	1.186E+1
-3.179E-1	5.859E+0	1.172E+1
-3.211E-1	5.609E+0	1.183E+1
-3.179E-1	5.664E+0	1.174E+1
-3.130E-1	5.800E+0	1.177E+1
-3.211E-1	5.703E+0	1.178E+1
-3.195E-1	5.693E+0	1.174E+1
-3.146E-1	5.713E+0	1.192E+1
-3.146E-1	5.771E+0	1.175E+1
-3.179E-1	5.602E+0	1.180E+1
-3.195E-1	5.651E+0	1.180E+1
-3.179E-1	5.755E+0	1.171E+1
-3.146E-1	5.732E+0	1.170E+1
-3.162E-1	5.791E+0	1.177E+1
-3.211E-1	5.687E+0	1.184E+1
-3.146E-1	5.693E+0	1.170E+1
-3.130E-1	5.651E+0	1.173E+1
-3.162E-1	5.726E+0	1.171E+1
-3.195E-1	5.758E+0	1.178E+1
-3.146E-1	5.722E+0	1.177E+1
-3.162E-1	5.703E+0	1.172E+1
-3.179E-1	5.803E+0	1.176E+1
-3.195E-1	5.674E+0	1.192E+1
-3.130E-1	5.765E+0	1.171E+1
-3.146E-1	5.765E+0	1.178E+1
-3.179E-1	5.709E+0	1.169E+1
-3.195E-1	5.800E+0	1.179E+1
-3.179E-1	5.787E+0	1.169E+1
-3.130E-1	5.813E+0	1.183E+1
-3.195E-1	5.784E+0	1.172E+1
-3.211E-1	5.748E+0	1.186E+1
-3.146E-1	5.839E+0	1.174E+1
-3.146E-1	5.745E+0	1.179E+1
-3.162E-1	5.791E+0	1.163E+1
-3.211E-1	5.651E+0	1.164E+1
-3.146E-1	5.745E+0	1.171E+1
-3.114E-1	5.722E+0	1.165E+1
-3.195E-1	5.693E+0	1.195E+1
-3.227E-1	5.726E+0	1.180E+1
-3.162E-1	5.768E+0	1.174E+1
-3.162E-1	5.742E+0	1.169E+1
-3.179E-1	5.752E+0	1.176E+1
-3.211E-1	5.729E+0	1.194E+1
-3.146E-1	5.674E+0	1.185E+1
-3.114E-1	5.719E+0	1.178E+1
-3.179E-1	5.696E+0	1.174E+1
-3.211E-1	5.658E+0	1.177E+1
-3.146E-1	5.859E+0	1.184E+1
-3.114E-1	5.761E+0	1.183E+1
-3.195E-1	5.765E+0	1.176E+1
-3.195E-1	5.816E+0	1.199E+1
-3.146E-1	5.752E+0	1.180E+1
-3.114E-1	5.722E+0	1.176E+1
-3.162E-1	5.758E+0	1.180E+1
-3.195E-1	5.680E+0	1.178E+1
-3.162E-1	5.706E+0	1.183E+1
-3.130E-1	5.758E+0	1.175E+1
-3.162E-1	5.667E+0	1.171E+1
-3.211E-1	5.680E+0	1.174E+1
-3.146E-1	5.826E+0	1.173E+1
-3.146E-1	5.632E+0	1.170E+1
-3.162E-1	5.852E+0	1.177E+1
-3.195E-1	5.739E+0	1.163E+1
-3.130E-1	5.680E+0	1.183E+1
-3.130E-1	5.794E+0	1.171E+1
-3.146E-1	5.703E+0	1.182E+1
-3.211E-1	5.739E+0	1.180E+1
-3.162E-1	5.797E+0	1.167E+1
-3.098E-1	5.816E+0	1.188E+1
-3.179E-1	5.709E+0	1.171E+1
-3.179E-1	5.667E+0	1.169E+1
-3.146E-1	5.680E+0	1.175E+1
-3.114E-1	5.729E+0	1.189E+1
-3.179E-1	5.742E+0	1.175E+1
-3.195E-1	5.758E+0	1.167E+1
-3.179E-1	5.839E+0	1.166E+1
-3.146E-1	5.748E+0	1.164E+1
-3.162E-1	5.700E+0	1.172E+1
-3.179E-1	5.768E+0	1.171E+1
-3.130E-1	5.774E+0	1.177E+1
-3.130E-1	5.781E+0	1.185E+1
-3.162E-1	5.745E+0	1.180E+1
-3.195E-1	5.593E+0	1.172E+1
-3.146E-1	5.709E+0	1.189E+1
-3.114E-1	5.719E+0	1.181E+1
-3.162E-1	5.661E+0	1.175E+1
-3.195E-1	5.748E+0	1.177E+1
-3.130E-1	5.739E+0	1.174E+1
-3.114E-1	5.752E+0	1.173E+1
-3.162E-1	5.651E+0	1.182E+1
-3.179E-1	5.745E+0	1.172E+1
-3.098E-1	5.778E+0	1.185E+1
-3.130E-1	5.713E+0	1.168E+1
-3.130E-1	5.735E+0	1.169E+1
-3.162E-1	5.696E+0	1.167E+1
-3.130E-1	5.781E+0	1.186E+1
-3.130E-1	5.748E+0	1.160E+1
-3.162E-1	5.713E+0	1.179E+1
-3.211E-1	5.794E+0	1.181E+1
-3.130E-1	5.774E+0	1.178E+1
-3.114E-1	5.726E+0	1.171E+1
-3.179E-1	5.680E+0	1.181E+1
-3.195E-1	5.615E+0	1.176E+1
-3.130E-1	5.674E+0	1.177E+1
-3.098E-1	5.722E+0	1.171E+1
-3.146E-1	5.729E+0	1.177E+1
-3.162E-1	5.696E+0	1.175E+1
-3.114E-1	5.703E+0	1.176E+1
-3.114E-1	5.693E+0	1.167E+1
-3.162E-1	5.810E+0	1.168E+1
-3.179E-1	5.768E+0	1.186E+1
-3.146E-1	5.641E+0	1.182E+1
-3.130E-1	5.739E+0	1.180E+1
-3.179E-1	5.765E+0	1.190E+1
-3.162E-1	5.667E+0	1.172E+1
-3.098E-1	5.674E+0	1.172E+1
-3.114E-1	5.752E+0	1.165E+1
-3.146E-1	5.658E+0	1.180E+1
-3.195E-1	5.758E+0	1.171E+1
-3.146E-1	5.745E+0	1.179E+1
-3.114E-1	5.732E+0	1.177E+1
-3.146E-1	5.752E+0	1.188E+1
-3.179E-1	5.696E+0	1.170E+1
-3.130E-1	5.703E+0	1.192E+1
-3.114E-1	5.706E+0	1.164E+1
-3.130E-1	5.596E+0	1.187E+1
-3.211E-1	5.758E+0	1.183E+1
-3.114E-1	5.706E+0	1.173E+1
-3.130E-1	5.765E+0	1.180E+1
-3.195E-1	5.752E+0	1.183E+1
-3.179E-1	5.713E+0	1.182E+1
-3.146E-1	5.706E+0	1.184E+1
-3.114E-1	5.696E+0	1.181E+1
-3.179E-1	5.833E+0	1.184E+1
-3.179E-1	5.645E+0	1.184E+1
-3.162E-1	5.651E+0	1.181E+1
-3.130E-1	5.729E+0	1.173E+1
-3.146E-1	5.752E+0	1.181E+1
-3.179E-1	5.800E+0	1.170E+1
-3.146E-1	5.683E+0	1.171E+1
-3.114E-1	5.722E+0	1.177E+1
-3.146E-1	5.703E+0	1.178E+1
-3.179E-1	5.687E+0	1.173E+1
-3.146E-1	5.677E+0	1.172E+1
-3.098E-1	5.602E+0	1.170E+1
-3.179E-1	5.755E+0	1.179E+1
-3.162E-1	5.696E+0	1.167E+1
-3.130E-1	5.722E+0	1.181E+1
-3.114E-1	5.664E+0	1.172E+1
-3.146E-1	5.654E+0	1.176E+1
-3.162E-1	5.739E+0	1.175E+1
-3.130E-1	5.706E+0	1.188E+1
-3.098E-1	5.784E+0	1.170E+1
-3.162E-1	5.739E+0	1.175E+1
-3.162E-1	5.687E+0	1.174E+1
-3.146E-1	5.765E+0	1.177E+1
-3.114E-1	5.719E+0	1.179E+1
-3.130E-1	5.732E+0	1.190E+1
-3.162E-1	5.761E+0	1.177E+1
-3.098E-1	5.687E+0	1.182E+1
-3.114E-1	5.761E+0	1.171E+1
-3.162E-1	5.742E+0	1.170E+1
-3.179E-1	5.748E+0	1.170E+1
-3.130E-1	5.696E+0	1.192E+1
-3.081E-1	5.755E+0	1.172E+1
-3.146E-1	5.722E+0	1.169E+1
-3.162E-1	5.658E+0	1.189E+1
-3.114E-1	5.771E+0	1.172E+1
-3.081E-1	5.739E+0	1.187E+1
-3.146E-1	5.778E+0	1.179E+1
-3.179E-1	5.784E+0	1.177E+1
-3.130E-1	5.807E+0	1.189E+1
-3.098E-1	5.781E+0	1.185E+1
-3.146E-1	5.690E+0	1.180E+1
-3.179E-1	5.713E+0	1.187E+1
-3.098E-1	5.784E+0	1.175E+1
-3.065E-1	5.803E+0	1.161E+1
-3.162E-1	5.677E+0	1.171E+1
-3.195E-1	5.703E+0	1.167E+1
-3.114E-1	5.716E+0	1.181E+1
-3.114E-1	5.648E+0	1.174E+1
-3.114E-1	5.638E+0	1.176E+1
-3.146E-1	5.674E+0	1.163E+1
-3.098E-1	5.752E+0	1.184E+1
-3.098E-1	5.693E+0	1.184E+1
-3.162E-1	5.758E+0	1.193E+1
-3.179E-1	5.683E+0	1.183E+1
-3.130E-1	5.729E+0	1.166E+1
-3.114E-1	5.739E+0	1.184E+1
-3.146E-1	5.683E+0	1.186E+1
-3.130E-1	5.670E+0	1.182E+1
-3.114E-1	5.722E+0	1.165E+1
-3.114E-1	5.687E+0	1.182E+1
-3.114E-1	5.752E+0	1.173E+1
-3.179E-1	5.778E+0	1.176E+1
-3.114E-1	5.722E+0	1.180E+1
-3.081E-1	5.696E+0	1.163E+1
-3.130E-1	5.658E+0	1.157E+1
-3.162E-1	5.774E+0	1.184E+1
-3.098E-1	5.735E+0	1.169E+1
-3.098E-1	5.654E+0	1.179E+1
-3.114E-1	5.797E+0	1.170E+1
-3.162E-1	5.719E+0	1.179E+1
-3.130E-1	5.774E+0	1.175E+1
-3.098E-1	5.735E+0	1.174E+1
-3.179E-1	5.719E+0	1.179E+1
-3.146E-1	5.654E+0	1.181E+1
-3.114E-1	5.716E+0	1.180E+1
-3.065E-1	5.713E+0	1.168E+1
-3.146E-1	5.794E+0	1.174E+1
-3.146E-1	5.661E+0	1.165E+1
-3.130E-1	5.778E+0	1.180E+1
-3.081E-1	5.709E+0	1.168E+1
-3.146E-1	5.706E+0	1.180E+1
-3.114E-1	5.700E+0	1.175E+1
-3.114E-1	5.716E+0	1.171E+1
-3.065E-1	5.755E+0	1.178E+1
-3.114E-1	5.693E+0	1.184E+1
-3.162E-1	5.709E+0	1.181E+1
-3.081E-1	5.693E+0	1.179E+1
-3.098E-1	5.661E+0	1.176E+1
-3.130E-1	5.755E+0	1.183E+1
-3.130E-1	5.706E+0	1.188E+1
-3.098E-1	5.784E+0	1.161E+1
-3.098E-1	5.726E+0	1.182E+1
-3.130E-1	5.752E+0	1.175E+1
-3.162E-1	5.765E+0	1.172E+1
-3.114E-1	5.726E+0	1.184E+1
-3.065E-1	5.713E+0	1.171E+1
-3.146E-1	5.774E+0	1.171E+1
-3.162E-1	5.687E+0	1.164E+1
-3.081E-1	5.771E+0	1.179E+1
-3.114E-1	5.667E+0	1.175E+1
-3.114E-1	5.752E+0	1.176E+1
-3.146E-1	5.664E+0	1.176E+1
-3.098E-1	5.709E+0	1.182E+1
-3.081E-1	5.645E+0	1.188E+1
-3.146E-1	5.677E+0	1.178E+1
-3.162E-1	5.677E+0	1.183E+1
-3.114E-1	5.846E+0	1.179E+1
-3.081E-1	5.683E+0	1.168E+1
-3.130E-1	5.654E+0	1.175E+1
-3.162E-1	5.745E+0	1.171E+1
-3.081E-1	5.765E+0	1.162E+1
-3.098E-1	5.742E+0	1.184E+1
-3.130E-1	5.729E+0	1.171E+1
-3.162E-1	5.683E+0	1.174E+1
-3.081E-1	5.787E+0	1.178E+1
-3.081E-1	5.654E+0	1.176E+1
-3.130E-1	5.784E+0	1.178E+1
-3.146E-1	5.667E+0	1.175E+1
-3.081E-1	5.739E+0	1.165E+1
-3.065E-1	5.680E+0	1.188E+1
-3.162E-1	5.739E+0	1.164E+1
-3.179E-1	5.658E+0	1.176E+1
-3.114E-1	5.729E+0	1.184E+1
-3.065E-1	5.778E+0	1.183E+1
-3.130E-1	5.706E+0	1.168E+1
-3.162E-1	5.693E+0	1.177E+1
-3.114E-1	5.829E+0	1.177E+1
-3.098E-1	5.833E+0	1.189E+1
-3.130E-1	5.683E+0	1.179E+1
-3.130E-1	5.768E+0	1.168E+1
-3.098E-1	5.606E+0	1.167E+1
-3.081E-1	5.683E+0	1.184E+1
-3.146E-1	5.680E+0	1.168E+1
-3.162E-1	5.690E+0	1.181E+1
-3.098E-1	5.696E+0	1.185E+1
-3.065E-1	5.726E+0	1.168E+1
-3.162E-1	5.690E+0	1.173E+1
-3.162E-1	5.651E+0	1.171E+1
-3.098E-1	5.716E+0	1.185E+1
-3.065E-1	5.742E+0	1.184E+1
-3.114E-1	5.778E+0	1.176E+1
-3.162E-1	5.713E+0	1.179E+1
-3.098E-1	5.726E+0	1.161E+1
-3.065E-1	5.713E+0	1.172E+1
-3.130E-1	5.641E+0	1.177E+1
-3.146E-1	5.774E+0	1.183E+1
-3.130E-1	5.677E+0	1.184E+1
-3.065E-1	5.709E+0	1.171E+1
-3.114E-1	5.687E+0	1.179E+1
-3.146E-1	5.810E+0	1.183E+1
-3.098E-1	5.661E+0	1.176E+1
-3.081E-1	5.726E+0	1.180E+1
-3.114E-1	5.654E+0	1.171E+1
-3.114E-1	5.696E+0	1.179E+1
-3.114E-1	5.800E+0	1.171E+1
-3.065E-1	5.606E+0	1.188E+1
-3.146E-1	5.713E+0	1.190E+1
-3.114E-1	5.713E+0	1.175E+1
-3.098E-1	5.709E+0	1.174E+1
-3.098E-1	5.716E+0	1.168E+1
-3.114E-1	5.658E+0	1.171E+1
-3.162E-1	5.729E+0	1.187E+1
-3.098E-1	5.745E+0	1.182E+1
-3.081E-1	5.739E+0	1.189E+1
-3.098E-1	5.729E+0	1.177E+1
-3.162E-1	5.719E+0	1.186E+1
-3.098E-1	5.735E+0	1.172E+1
-3.065E-1	5.706E+0	1.181E+1
-3.130E-1	5.690E+0	1.187E+1
-3.146E-1	5.758E+0	1.176E+1
-3.130E-1	5.716E+0	1.178E+1
-3.049E-1	5.674E+0	1.191E+1
-3.146E-1	5.687E+0	1.173E+1
-3.146E-1	5.706E+0	1.180E+1
-3.081E-1	5.745E+0	1.178E+1
-3.033E-1	5.742E+0	1.173E+1
-3.130E-1	5.654E+0	1.178E+1
-3.114E-1	5.703E+0	1.178E+1
-3.098E-1	5.696E+0	1.163E+1
-3.081E-1	5.641E+0	1.185E+1
-3.098E-1	5.761E+0	1.171E+1
-3.179E-1	5.797E+0	1.186E+1
-3.065E-1	5.797E+0	1.188E+1
-3.049E-1	5.722E+0	1.180E+1
-3.098E-1	5.709E+0	1.180E+1
-3.114E-1	5.752E+0	1.182E+1
-3.065E-1	5.791E+0	1.180E+1
-3.065E-1	5.709E+0	1.184E+1
-3.146E-1	5.683E+0	1.172E+1
-3.146E-1	5.667E+0	1.173E+1
-3.081E-1	5.654E+0	1.180E+1
-3.065E-1	5.771E+0	1.177E+1
-3.114E-1	5.735E+0	1.168E+1
-3.130E-1	5.706E+0	1.181E+1
-3.114E-1	5.803E+0	1.171E+1
-3.065E-1	5.722E+0	1.176E+1
-3.098E-1	5.797E+0	1.184E+1
-3.146E-1	5.787E+0	1.183E+1
-3.081E-1	5.732E+0	1.186E+1
-3.065E-1	5.791E+0	1.189E+1
-3.114E-1	5.745E+0	1.175E+1
-3.146E-1	5.758E+0	1.187E+1
-3.114E-1	5.800E+0	1.174E+1
-3.033E-1	5.677E+0	1.190E+1
-3.114E-1	5.709E+0	1.178E+1
-3.130E-1	5.602E+0	1.170E+1
-3.098E-1	5.709E+0	1.175E+1
-3.065E-1	5.742E+0	1.186E+1
-3.114E-1	5.693E+0	1.178E+1
-3.146E-1	5.739E+0	1.175E+1
-3.049E-1	5.667E+0	1.171E+1
-3.098E-1	5.732E+0	1.178E+1
-3.114E-1	5.703E+0	1.178E+1
-3.114E-1	5.706E+0	1.170E+1
-3.081E-1	5.690E+0	1.177E+1
-3.065E-1	5.713E+0	1.176E+1
-3.098E-1	5.742E+0	1.173E+1
-3.130E-1	5.735E+0	1.176E+1
-3.081E-1	5.797E+0	1.172E+1
-3.081E-1	5.729E+0	1.175E+1
-3.098E-1	5.716E+0	1.176E+1
-3.114E-1	5.745E+0	1.174E+1
-3.065E-1	5.687E+0	1.164E+1
-3.065E-1	5.768E+0	1.166E+1
-3.081E-1	5.748E+0	1.175E+1
-3.114E-1	5.615E+0	1.175E+1
-3.098E-1	5.729E+0	1.182E+1
-3.049E-1	5.696E+0	1.183E+1
-3.081E-1	5.602E+0	1.179E+1
-3.146E-1	5.651E+0	1.169E+1
-3.065E-1	5.719E+0	1.180E+1
-3.081E-1	5.674E+0	1.178E+1
-3.130E-1	5.696E+0	1.177E+1
-3.130E-1	5.687E+0	1.171E+1
-3.081E-1	5.709E+0	1.176E+1
-3.065E-1	5.784E+0	1.179E+1
-3.098E-1	5.833E+0	1.171E+1
-3.146E-1	5.729E+0	1.183E+1
-3.081E-1	5.593E+0	1.165E+1
-3.065E-1	5.709E+0	1.175E+1
-3.065E-1	5.670E+0	1.177E+1
-3.130E-1	5.612E+0	1.173E+1
-3.065E-1	5.752E+0	1.161E+1
-3.049E-1	5.638E+0	1.178E+1
-3.081E-1	5.700E+0	1.184E+1
-3.098E-1	5.722E+0	1.165E+1
-3.114E-1	5.748E+0	1.184E+1
-3.049E-1	5.739E+0	1.181E+1
-3.081E-1	5.729E+0	1.168E+1
-3.114E-1	5.768E+0	1.168E+1
-3.081E-1	5.729E+0	1.177E+1
-3.049E-1	5.664E+0	1.187E+1
-3.081E-1	5.693E+0	1.183E+1
-3.114E-1	5.768E+0	1.185E+1
-3.049E-1	5.706E+0	1.178E+1
-3.065E-1	5.706E+0	1.167E+1
-3.098E-1	5.735E+0	1.182E+1
-3.130E-1	5.726E+0	1.179E+1
-3.081E-1	5.651E+0	1.184E+1
-3.033E-1	5.781E+0	1.179E+1
-3.114E-1	5.687E+0	1.169E+1
-3.098E-1	5.709E+0	1.181E+1
-3.049E-1	5.726E+0	1.172E+1
-3.065E-1	5.709E+0	1.184E+1
-3.098E-1	5.771E+0	1.182E+1
-3.114E-1	5.739E+0	1.180E+1
-3.049E-1	5.774E+0	1.170E+1
-3.065E-1	5.768E+0	1.176E+1
-3.130E-1	5.752E+0	1.169E+1
-3.114E-1	5.654E+0	1.178E+1
-3.065E-1	5.846E+0	1.171E+1
-3.033E-1	5.687E+0	1.167E+1
-3.081E-1	5.700E+0	1.174E+1
-3.098E-1	5.664E+0	1.158E+1
-3.081E-1	5.690E+0	1.183E+1
-3.081E-1	5.648E+0	1.179E+1
-3.098E-1	5.745E+0	1.175E+1
-3.130E-1	5.654E+0	1.169E+1
-3.081E-1	5.778E+0	1.177E+1
-3.049E-1	5.742E+0	1.167E+1
-3.098E-1	5.732E+0	1.186E+1
-3.114E-1	5.680E+0	1.165E+1
-3.065E-1	5.628E+0	1.176E+1
-3.049E-1	5.768E+0	1.169E+1
-3.114E-1	5.680E+0	1.188E+1
-3.130E-1	5.745E+0	1.155E+1
-3.065E-1	5.729E+0	1.180E+1
-3.049E-1	5.748E+0	1.180E+1
-3.098E-1	5.719E+0	1.170E+1
-3.114E-1	5.797E+0	1.177E+1
-3.081E-1	5.755E+0	1.173E+1
-3.049E-1	5.729E+0	1.172E+1
-3.081E-1	5.726E+0	1.174E+1
-3.081E-1	5.677E+0	1.180E+1
-3.081E-1	5.651E+0	1.187E+1
-3.033E-1	5.696E+0	1.165E+1
-3.081E-1	5.761E+0	1.180E+1
-3.098E-1	5.781E+0	1.176E+1
-3.049E-1	5.709E+0	1.185E+1
-3.033E-1	5.829E+0	1.179E+1
-3.081E-1	5.693E+0	1.182E+1
-3.114E-1	5.735E+0	1.173E+1
-3.065E-1	5.632E+0	1.174E+1
-3.017E-1	5.729E+0	1.177E+1
-3.065E-1	5.768E+0	1.164E+1
-3.098E-1	5.628E+0	1.194E+1
-3.081E-1	5.732E+0	1.177E+1
-3.049E-1	5.752E+0	1.163E+1
-3.081E-1	5.680E+0	1.179E+1
-3.114E-1	5.693E+0	1.180E+1
-3.081E-1	5.716E+0	1.185E+1
-3.017E-1	5.670E+0	1.178E+1
-3.081E-1	5.683E+0	1.167E+1
-3.130E-1	5.632E+0	1.170E+1
-3.065E-1	5.638E+0	1.189E+1
-3.017E-1	5.696E+0	1.184E+1
-3.081E-1	5.687E+0	1.174E+1
-3.098E-1	5.729E+0	1.179E+1
-3.065E-1	5.852E+0	1.166E+1
-3.065E-1	5.664E+0	1.179E+1
-3.065E-1	5.683E+0	1.176E+1
-3.098E-1	5.693E+0	1.184E+1
-3.065E-1	5.703E+0	1.169E+1
-3.017E-1	5.716E+0	1.171E+1
-3.081E-1	5.797E+0	1.175E+1
-3.098E-1	5.726E+0	1.185E+1
-3.049E-1	5.709E+0	1.175E+1
-3.017E-1	5.703E+0	1.171E+1
-3.098E-1	5.803E+0	1.177E+1
-3.130E-1	5.713E+0	1.175E+1
-3.049E-1	5.719E+0	1.175E+1
-3.033E-1	5.677E+0	1.174E+1
-3.081E-1	5.709E+0	1.180E+1
-3.098E-1	5.658E+0	1.180E+1
-3.081E-1	5.696E+0	1.175E+1
-3.017E-1	5.719E+0	1.187E+1
-3.065E-1	5.735E+0	1.161E+1
-3.114E-1	5.690E+0	1.181E+1
-3.081E-1	5.752E+0	1.180E+1
-3.065E-1	5.680E+0	1.181E+1
-3.098E-1	5.810E+0	1.171E+1
-3.098E-1	5.700E+0	1.178E+1
-3.049E-1	5.709E+0	1.166E+1
-3.049E-1	5.638E+0	1.175E+1
-3.081E-1	5.683E+0	1.180E+1
-3.081E-1	5.651E+0	1.174E+1
-3.065E-1	5.791E+0	1.177E+1
-3.065E-1	5.670E+0	1.173E+1
-3.098E-1	5.719E+0	1.173E+1
-3.114E-1	5.703E+0	1.160E+1
-3.065E-1	5.693E+0	1.169E+1
-3.017E-1	5.661E+0	1.164E+1
-3.049E-1	5.677E+0	1.168E+1
-3.098E-1	5.661E+0	1.183E+1
-3.065E-1	5.693E+0	1.175E+1
-3.017E-1	5.755E+0	1.177E+1
-3.081E-1	5.696E+0	1.160E+1
-3.081E-1	5.729E+0	1.172E+1
-3.033E-1	5.716E+0	1.180E+1
-3.033E-1	5.735E+0	1.171E+1
-3.065E-1	5.700E+0	1.177E+1
-3.114E-1	5.726E+0	1.169E+1
-3.049E-1	5.732E+0	1.165E+1
-3.033E-1	5.719E+0	1.173E+1
-3.098E-1	5.726E+0	1.171E+1
-3.081E-1	5.787E+0	1.177E+1
-3.065E-1	5.729E+0	1.187E+1
-3.033E-1	5.797E+0	1.182E+1
-3.098E-1	5.752E+0	1.183E+1
-3.098E-1	5.726E+0	1.164E+1
-3.049E-1	5.758E+0	1.184E+1
-3.033E-1	5.635E+0	1.177E+1
-3.065E-1	5.748E+0	1.179E+1
-3.081E-1	5.696E+0	1.184E+1
-3.065E-1	5.709E+0	1.172E+1
-2.984E-1	5.645E+0	1.165E+1
-3.049E-1	5.726E+0	1.182E+1
-3.081E-1	5.654E+0	1.176E+1
-3.049E-1	5.722E+0	1.173E+1
-3.033E-1	5.703E+0	1.179E+1
-3.049E-1	5.726E+0	1.185E+1
-3.098E-1	5.690E+0	1.176E+1
-3.065E-1	5.700E+0	1.173E+1
-3.000E-1	5.803E+0	1.178E+1
-3.081E-1	5.687E+0	1.189E+1
-3.081E-1	5.771E+0	1.178E+1
-3.081E-1	5.628E+0	1.165E+1
-3.033E-1	5.755E+0	1.193E+1
-3.049E-1	5.628E+0	1.177E+1
-3.130E-1	5.693E+0	1.180E+1
-3.049E-1	5.690E+0	1.174E+1
-3.017E-1	5.706E+0	1.171E+1
-3.033E-1	5.680E+0	1.177E+1
-3.114E-1	5.739E+0	1.176E+1
-3.081E-1	5.709E+0	1.182E+1
-3.017E-1	5.729E+0	1.180E+1
-3.081E-1	5.696E+0	1.165E+1
-3.098E-1	5.687E+0	1.168E+1
-3.049E-1	5.742E+0	1.178E+1
-3.017E-1	5.846E+0	1.177E+1
-3.049E-1	5.797E+0	1.176E+1
-3.130E-1	5.732E+0	1.182E+1
-3.017E-1	5.729E+0	1.174E+1
-3.017E-1	5.648E+0	1.169E+1
-3.081E-1	5.658E+0	1.173E+1
-3.081E-1	5.768E+0	1.175E+1
-3.065E-1	5.726E+0	1.167E+1
-3.033E-1	5.748E+0	1.179E+1
-3.081E-1	5.787E+0	1.179E+1
-3.114E-1	5.722E+0	1.186E+1
-3.049E-1	5.739E+0	1.165E+1
-3.017E-1	5.791E+0	1.187E+1
-3.081E-1	5.700E+0	1.173E+1
-3.098E-1	5.758E+0	1.183E+1
-3.033E-1	5.677E+0	1.183E+1
-3.017E-1	5.674E+0	1.188E+1
-3.081E-1	5.719E+0	1.170E+1
-3.098E-1	5.658E+0	1.169E+1
-3.033E-1	5.758E+0	1.183E+1
-3.017E-1	5.771E+0	1.168E+1
-3.049E-1	5.755E+0	1.172E+1
-3.098E-1	5.758E+0	1.183E+1
-3.033E-1	5.797E+0	1.169E+1
-3.017E-1	5.670E+0	1.188E+1
-3.049E-1	5.696E+0	1.162E+1
-3.098E-1	5.742E+0	1.171E+1
-3.017E-1	5.693E+0	1.171E+1
-3.017E-1	5.823E+0	1.168E+1
-3.049E-1	5.771E+0	1.173E+1
-3.081E-1	5.696E+0	1.161E+1
-3.017E-1	5.687E+0	1.166E+1
-3.000E-1	5.732E+0	1.175E+1
-3.049E-1	5.651E+0	1.171E+1
-3.049E-1	5.683E+0	1.167E+1
-3.017E-1	5.589E+0	1.174E+1
-3.017E-1	5.703E+0	1.166E+1
-3.065E-1	5.690E+0	1.166E+1
-3.098E-1	5.787E+0	1.175E+1
-3.033E-1	5.807E+0	1.180E+1
-3.017E-1	5.722E+0	1.169E+1
-3.049E-1	5.726E+0	1.179E+1
-3.098E-1	5.761E+0	1.170E+1
-3.033E-1	5.758E+0	1.179E+1
-3.000E-1	5.784E+0	1.173E+1
-3.033E-1	5.648E+0	1.181E+1
-3.065E-1	5.758E+0	1.173E+1
-3.033E-1	5.713E+0	1.179E+1
-3.000E-1	5.729E+0	1.177E+1
-3.049E-1	5.752E+0	1.167E+1
-3.065E-1	5.732E+0	1.176E+1
-3.033E-1	5.774E+0	1.169E+1
-3.033E-1	5.687E+0	1.179E+1
-3.049E-1	5.622E+0	1.177E+1
-3.065E-1	5.739E+0	1.170E+1
-3.033E-1	5.794E+0	1.172E+1
-3.017E-1	5.719E+0	1.180E+1
-3.065E-1	5.729E+0	1.158E+1
-3.098E-1	5.719E+0	1.162E+1
-3.017E-1	5.703E+0	1.176E+1
-2.984E-1	5.703E+0	1.180E+1
-3.033E-1	5.683E+0	1.177E+1
-3.065E-1	5.628E+0	1.168E+1
-3.049E-1	5.729E+0	1.174E+1
-2.984E-1	5.670E+0	1.180E+1
-3.049E-1	5.768E+0	1.174E+1
-3.065E-1	5.677E+0	1.168E+1
-3.017E-1	5.670E+0	1.173E+1
-3.000E-1	5.726E+0	1.178E+1
-3.065E-1	5.755E+0	1.169E+1
-3.065E-1	5.670E+0	1.171E+1
-3.033E-1	5.726E+0	1.168E+1
-3.017E-1	5.816E+0	1.177E+1
-3.049E-1	5.771E+0	1.170E+1
-3.049E-1	5.706E+0	1.192E+1
-3.017E-1	5.677E+0	1.181E+1
-3.017E-1	5.651E+0	1.171E+1
-3.049E-1	5.658E+0	1.175E+1
-3.081E-1	5.774E+0	1.170E+1
-3.049E-1	5.687E+0	1.172E+1
-2.984E-1	5.696E+0	1.185E+1
-3.049E-1	5.619E+0	1.161E+1
-3.049E-1	5.625E+0	1.177E+1
-3.033E-1	5.752E+0	1.183E+1
-2.984E-1	5.765E+0	1.178E+1
-3.065E-1	5.765E+0	1.178E+1
-3.081E-1	5.648E+0	1.173E+1
-3.033E-1	5.826E+0	1.175E+1
-3.000E-1	5.765E+0	1.177E+1
-3.033E-1	5.683E+0	1.171E+1
-3.065E-1	5.752E+0	1.174E+1
-3.065E-1	5.833E+0	1.169E+1
-2.968E-1	5.706E+0	1.173E+1
-3.065E-1	5.826E+0	1.176E+1
-3.049E-1	5.797E+0	1.169E+1
-3.017E-1	5.638E+0	1.181E+1
-3.000E-1	5.680E+0	1.172E+1
-3.033E-1	5.761E+0	1.178E+1
-3.017E-1	5.739E+0	1.180E+1
-3.049E-1	5.683E+0	1.168E+1
-2.984E-1	5.658E+0	1.179E+1
-3.049E-1	5.696E+0	1.190E+1
-3.065E-1	5.586E+0	1.179E+1
-3.033E-1	5.690E+0	1.174E+1
-3.000E-1	5.667E+0	1.179E+1
-3.033E-1	5.791E+0	1.158E+1
-3.081E-1	5.709E+0	1.170E+1
-3.033E-1	5.722E+0	1.179E+1
-3.000E-1	5.612E+0	1.188E+1
-3.049E-1	5.700E+0	1.179E+1
-3.065E-1	5.628E+0	1.195E+1
-3.033E-1	5.726E+0	1.180E+1
-2.984E-1	5.703E+0	1.179E+1
-3.033E-1	5.664E+0	1.177E+1
-3.065E-1	5.722E+0	1.174E+1
-3.033E-1	5.625E+0	1.179E+1
-3.000E-1	5.706E+0	1.159E+1
-3.049E-1	5.729E+0	1.190E+1
-3.065E-1	5.680E+0	1.178E+1
-3.017E-1	5.683E+0	1.174E+1
-2.984E-1	5.726E+0	1.182E+1
-3.033E-1	5.748E+0	1.172E+1
-3.033E-1	5.810E+0	1.179E+1
-3.017E-1	5.683E+0	1.180E+1
-2.968E-1	5.713E+0	1.175E+1
-3.017E-1	5.677E+0	1.175E+1
-3.065E-1	5.716E+0	1.176E+1
-3.017E-1	5.680E+0	1.187E+1
-2.984E-1	5.706E+0	1.192E+1
-3.033E-1	5.755E+0	1.178E+1
-3.081E-1	5.758E+0	1.176E+1
-3.000E-1	5.700E+0	1.173E+1
-3.000E-1	5.820E+0	1.171E+1
-3.033E-1	5.709E+0	1.178E+1
-3.081E-1	5.726E+0	1.183E+1
-2.984E-1	5.791E+0	1.177E+1
-2.984E-1	5.677E+0	1.179E+1
-3.017E-1	5.645E+0	1.175E+1
-3.065E-1	5.765E+0	1.175E+1
-2.984E-1	5.813E+0	1.177E+1
-3.000E-1	5.748E+0	1.177E+1
-3.033E-1	5.719E+0	1.180E+1
-3.081E-1	5.687E+0	1.190E+1
-2.968E-1	5.632E+0	1.169E+1
-3.000E-1	5.748E+0	1.185E+1
-3.033E-1	5.645E+0	1.187E+1
-3.049E-1	5.765E+0	1.175E+1
-3.000E-1	5.609E+0	1.165E+1
-2.984E-1	5.748E+0	1.168E+1
-3.049E-1	5.670E+0	1.182E+1
-3.065E-1	5.706E+0	1.171E+1
-3.000E-1	5.745E+0	1.171E+1
-3.000E-1	5.706E+0	1.180E+1
-3.017E-1	5.690E+0	1.173E+1
-3.049E-1	5.797E+0	1.168E+1
-3.033E-1	5.729E+0	1.172E+1
-3.000E-1	5.729E+0	1.175E+1
-3.033E-1	5.778E+0	1.174E+1
-3.098E-1	5.706E+0	1.178E+1
-2.968E-1	5.648E+0	1.171E+1
-2.968E-1	5.742E+0	1.169E+1
-3.017E-1	5.813E+0	1.175E+1
-3.049E-1	5.726E+0	1.173E+1
-3.000E-1	5.742E+0	1.176E+1
-3.017E-1	5.732E+0	1.171E+1
-3.017E-1	5.774E+0	1.170E+1
-3.065E-1	5.696E+0	1.182E+1
-2.984E-1	5.745E+0	1.180E+1
-2.968E-1	5.709E+0	1.182E+1
-3.000E-1	5.612E+0	1.177E+1
-3.017E-1	5.732E+0	1.164E+1
-3.000E-1	5.703E+0	1.167E+1
-2.984E-1	5.791E+0	1.181E+1
-3.017E-1	5.758E+0	1.177E+1
-3.049E-1	5.641E+0	1.170E+1
-3.000E-1	5.735E+0	1.193E+1
-2.984E-1	5.813E+0	1.173E+1
-3.000E-1	5.774E+0	1.189E+1
-3.049E-1	5.696E+0	1.174E+1
-3.000E-1	5.732E+0	1.170E+1
-2.984E-1	5.667E+0	1.172E+1
-3.033E-1	5.683E+0	1.168E+1
-3.065E-1	5.713E+0	1.181E+1
-3.000E-1	5.826E+0	1.180E+1
-2.952E-1	5.664E+0	1.171E+1
-3.017E-1	5.742E+0	1.178E+1
-3.017E-1	5.664E+0	1.173E+1
-3.000E-1	5.745E+0	1.178E+1
-3.000E-1	5.826E+0	1.181E+1
-3.033E-1	5.638E+0	1.162E+1
-3.065E-1	5.641E+0	1.180E+1
-3.000E-1	5.719E+0	1.180E+1
-3.000E-1	5.787E+0	1.182E+1
-2.984E-1	5.664E+0	1.178E+1
-3.065E-1	5.829E+0	1.180E+1
-3.017E-1	5.716E+0	1.176E+1
-3.000E-1	5.716E+0	1.184E+1
-3.017E-1	5.641E+0	1.176E+1
-3.049E-1	5.628E+0	1.180E+1
-3.000E-1	5.800E+0	1.175E+1
-2.968E-1	5.768E+0	1.166E+1
-3.017E-1	5.687E+0	1.170E+1
-3.033E-1	5.687E+0	1.167E+1
-3.033E-1	5.755E+0	1.180E+1
-3.000E-1	5.726E+0	1.179E+1
-3.000E-1	5.648E+0	1.173E+1
-3.049E-1	5.696E+0	1.181E+1
-2.968E-1	5.609E+0	1.177E+1
-2.952E-1	5.674E+0	1.174E+1
-3.000E-1	5.719E+0	1.183E+1
-3.033E-1	5.696E+0	1.180E+1
-3.017E-1	5.696E+0	1.180E+1
-2.968E-1	5.677E+0	1.177E+1
-3.017E-1	5.823E+0	1.172E+1
-3.065E-1	5.755E+0	1.183E+1
-2.984E-1	5.774E+0	1.182E+1
-2.984E-1	5.664E+0	1.170E+1
-3.000E-1	5.758E+0	1.171E+1
-3.033E-1	5.732E+0	1.171E+1
-3.000E-1	5.719E+0	1.167E+1
-2.984E-1	5.765E+0	1.168E+1
-3.000E-1	5.800E+0	1.180E+1
-3.033E-1	5.696E+0	1.163E+1
-2.984E-1	5.713E+0	1.176E+1
-2.952E-1	5.651E+0	1.171E+1
-3.000E-1	5.755E+0	1.173E+1
-3.033E-1	5.628E+0	1.170E+1
-2.984E-1	5.719E+0	1.176E+1
-2.968E-1	5.706E+0	1.185E+1
-3.017E-1	5.771E+0	1.181E+1
-3.033E-1	5.719E+0	1.177E+1
-2.984E-1	5.683E+0	1.174E+1
-2.968E-1	5.758E+0	1.180E+1
-3.000E-1	5.742E+0	1.171E+1
-3.049E-1	5.667E+0	1.181E+1
-3.000E-1	5.651E+0	1.172E+1
-2.952E-1	5.745E+0	1.172E+1
-3.000E-1	5.683E+0	1.160E+1
-3.033E-1	5.807E+0	1.184E+1
-2.968E-1	5.716E+0	1.173E+1
-2.952E-1	5.768E+0	1.182E+1
-3.017E-1	5.693E+0	1.170E+1
-3.033E-1	5.735E+0	1.173E+1
-3.000E-1	5.670E+0	1.174E+1
-2.952E-1	5.729E+0	1.176E+1
-3.000E-1	5.807E+0	1.182E+1
-3.049E-1	5.693E+0	1.173E+1
-3.000E-1	5.709E+0	1.174E+1
-2.952E-1	5.661E+0	1.170E+1
-3.000E-1	5.719E+0	1.166E+1
-3.017E-1	5.667E+0	1.174E+1
-2.968E-1	5.729E+0	1.183E+1
-2.968E-1	5.709E+0	1.172E+1
-3.000E-1	5.739E+0	1.180E+1
-3.049E-1	5.719E+0	1.181E+1
-3.017E-1	5.703E+0	1.168E+1
-2.968E-1	5.716E+0	1.180E+1
-3.017E-1	5.739E+0	1.185E+1
-3.000E-1	5.693E+0	1.171E+1
-3.000E-1	5.677E+0	1.171E+1
-2.968E-1	5.690E+0	1.175E+1
-3.017E-1	5.732E+0	1.179E+1
-3.017E-1	5.693E+0	1.164E+1
-2.984E-1	5.648E+0	1.175E+1
-2.935E-1	5.768E+0	1.180E+1
-3.000E-1	5.651E+0	1.176E+1
-3.000E-1	5.745E+0	1.190E+1
-2.984E-1	5.625E+0	1.181E+1
-2.968E-1	5.791E+0	1.157E+1
-2.984E-1	5.739E+0	1.193E+1
-3.000E-1	5.758E+0	1.173E+1
-3.000E-1	5.612E+0	1.172E+1
-2.952E-1	5.755E+0	1.164E+1
-2.984E-1	5.739E+0	1.183E+1
-3.017E-1	5.742E+0	1.181E+1
-3.000E-1	5.648E+0	1.174E+1
-2.935E-1	5.713E+0	1.170E+1
-3.017E-1	5.680E+0	1.172E+1
-3.049E-1	5.615E+0	1.175E+1
-3.000E-1	5.567E+0	1.172E+1
-2.935E-1	5.722E+0	1.168E+1
-3.017E-1	5.677E+0	1.174E+1
-3.033E-1	5.735E+0	1.178E+1
-2.984E-1	5.719E+0	1.180E+1
-2.952E-1	5.761E+0	1.181E+1
-3.017E-1	5.719E+0	1.181E+1
-3.000E-1	5.674E+0	1.164E+1
-2.984E-1	5.800E+0	1.172E+1
-2.935E-1	5.641E+0	1.178E+1
-3.000E-1	5.632E+0	1.174E+1
-3.049E-1	5.729E+0	1.169E+1
-2.984E-1	5.774E+0	1.178E+1
-2.984E-1	5.641E+0	1.178E+1
-3.000E-1	5.700E+0	1.187E+1
-3.033E-1	5.693E+0	1.152E+1
-3.017E-1	5.784E+0	1.188E+1
-2.952E-1	5.677E+0	1.178E+1
-3.000E-1	5.781E+0	1.167E+1
-3.033E-1	5.794E+0	1.176E+1
-3.000E-1	5.761E+0	1.175E+1
-2.968E-1	5.677E+0	1.182E+1
-3.017E-1	5.719E+0	1.177E+1
-3.033E-1	5.745E+0	1.176E+1
-3.000E-1	5.696E+0	1.164E+1
-2.935E-1	5.716E+0	1.182E+1
-3.000E-1	5.771E+0	1.176E+1
-3.033E-1	5.781E+0	1.171E+1
-2.952E-1	5.846E+0	1.178E+1
-2.919E-1	5.758E+0	1.185E+1
-2.984E-1	5.687E+0	1.184E+1
-3.017E-1	5.706E+0	1.199E+1
-3.000E-1	5.696E+0	1.168E+1
-2.968E-1	5.794E+0	1.182E+1
-2.984E-1	5.726E+0	1.168E+1
-3.033E-1	5.713E+0	1.183E+1
-2.952E-1	5.716E+0	1.188E+1
-2.952E-1	5.687E+0	1.174E+1
-2.984E-1	5.683E+0	1.183E+1
-3.017E-1	5.719E+0	1.172E+1
-3.000E-1	5.687E+0	1.171E+1
-2.968E-1	5.742E+0	1.190E+1
-2.984E-1	5.729E+0	1.182E+1
-3.033E-1	5.719E+0	1.170E+1
-2.984E-1	5.670E+0	1.175E+1
-2.952E-1	5.726E+0	1.171E+1
-3.017E-1	5.680E+0	1.186E+1
-3.049E-1	5.700E+0	1.170E+1
-2.952E-1	5.797E+0	1.167E+1
-2.952E-1	5.742E+0	1.195E+1
-2.984E-1	5.648E+0	1.181E+1
-3.017E-1	5.735E+0	1.173E+1
-3.000E-1	5.670E+0	1.166E+1
-2.968E-1	5.726E+0	1.170E+1
-2.984E-1	5.674E+0	1.174E+1
-3.017E-1	5.729E+0	1.184E+1
-3.000E-1	5.732E+0	1.169E+1
-2.952E-1	5.732E+0	1.169E+1
-2.952E-1	5.651E+0	1.176E+1
-3.033E-1	5.709E+0	1.180E+1
-2.952E-1	5.765E+0	1.171E+1
-2.952E-1	5.761E+0	1.174E+1
-3.000E-1	5.693E+0	1.177E+1
-3.033E-1	5.703E+0	1.162E+1
-2.952E-1	5.713E+0	1.176E+1
-2.984E-1	5.713E+0	1.181E+1
-2.984E-1	5.703E+0	1.178E+1
-3.000E-1	5.732E+0	1.169E+1
-2.968E-1	5.703E+0	1.177E+1
-2.984E-1	5.745E+0	1.166E+1
-3.000E-1	5.852E+0	1.174E+1
-3.000E-1	5.852E+0	1.183E+1
-2.968E-1	5.696E+0	1.178E+1
-2.952E-1	5.761E+0	1.182E+1
-2.968E-1	5.752E+0	1.166E+1
-3.000E-1	5.739E+0	1.180E+1
-2.952E-1	5.768E+0	1.173E+1
-2.935E-1	5.670E+0	1.180E+1
-2.984E-1	5.667E+0	1.180E+1
-3.017E-1	5.593E+0	1.167E+1
-2.968E-1	5.658E+0	1.185E+1
-2.968E-1	5.700E+0	1.167E+1
-2.984E-1	5.638E+0	1.182E+1
-3.000E-1	5.755E+0	1.174E+1
-2.952E-1	5.625E+0	1.173E+1
-2.968E-1	5.752E+0	1.180E+1
-2.984E-1	5.765E+0	1.170E+1
-3.000E-1	5.683E+0	1.172E+1
-2.968E-1	5.810E+0	1.163E+1
-2.935E-1	5.755E+0	1.170E+1
-2.984E-1	5.696E+0	1.187E+1
-3.017E-1	5.667E+0	1.183E+1
-2.968E-1	5.670E+0	1.187E+1
-2.952E-1	5.612E+0	1.185E+1
-2.952E-1	5.648E+0	1.171E+1
-3.017E-1	5.625E+0	1.167E+1
-2.952E-1	5.745E+0	1.172E+1
-2.919E-1	5.787E+0	1.167E+1
-2.952E-1	5.703E+0	1.178E+1
-3.000E-1	5.826E+0	1.171E+1
-2.968E-1	5.638E+0	1.177E+1
-2.968E-1	5.674E+0	1.170E+1
-2.968E-1	5.696E+0	1.173E+1
-3.033E-1	5.664E+0	1.173E+1
-2.952E-1	5.648E+0	1.185E+1
-2.935E-1	5.729E+0	1.185E+1
-3.000E-1	5.768E+0	1.176E+1
-2.984E-1	5.781E+0	1.180E+1
-2.952E-1	5.752E+0	1.170E+1
-2.935E-1	5.687E+0	1.183E+1
-2.968E-1	5.554E+0	1.159E+1
-3.017E-1	5.732E+0	1.175E+1
-2.984E-1	5.771E+0	1.168E+1
-2.935E-1	5.606E+0	1.173E+1
-2.984E-1	5.680E+0	1.182E+1
-3.000E-1	5.677E+0	1.183E+1
-2.935E-1	5.781E+0	1.169E+1
-2.935E-1	5.742E+0	1.174E+1
-2.968E-1	5.748E+0	1.185E+1
-3.000E-1	5.670E+0	1.181E+1
-2.984E-1	5.622E+0	1.165E+1
-2.935E-1	5.732E+0	1.164E+1
-3.000E-1	5.632E+0	1.162E+1
-3.000E-1	5.719E+0	1.180E+1
-2.968E-1	5.774E+0	1.172E+1
-2.935E-1	5.658E+0	1.171E+1
-2.968E-1	5.713E+0	1.172E+1
-2.984E-1	5.765E+0	1.172E+1
-2.952E-1	5.729E+0	1.169E+1
-2.935E-1	5.745E+0	1.188E+1
-2.968E-1	5.739E+0	1.175E+1
-3.000E-1	5.732E+0	1.183E+1
-2.952E-1	5.615E+0	1.185E+1
-2.935E-1	5.745E+0	1.176E+1
-2.968E-1	5.726E+0	1.175E+1
-3.000E-1	5.739E+0	1.181E+1
-2.952E-1	5.752E+0	1.179E+1
-2.935E-1	5.823E+0	1.178E+1
-2.952E-1	5.700E+0	1.171E+1
-2.968E-1	5.774E+0	1.171E+1
-2.952E-1	5.800E+0	1.169E+1
-2.919E-1	5.752E+0	1.184E+1
-2.968E-1	5.803E+0	1.175E+1
-3.017E-1	5.768E+0	1.174E+1
-2.968E-1	5.813E+0	1.171E+1
-2.952E-1	5.729E+0	1.187E+1
-2.968E-1	5.739E+0	1.165E+1
-3.000E-1	5.677E+0	1.155E+1
-2.968E-1	5.661E+0	1.178E+1
-2.903E-1	5.719E+0	1.167E+1
-2.984E-1	5.719E+0	1.184E+1
-3.000E-1	5.781E+0	1.172E+1
-2.952E-1	5.719E+0	1.173E+1
-2.935E-1	5.696E+0	1.162E+1
-2.952E-1	5.745E+0	1.175E+1
-2.984E-1	5.690E+0	1.165E+1
-2.968E-1	5.638E+0	1.176E+1
-2.919E-1	5.745E+0	1.185E+1
-2.984E-1	5.683E+0	1.168E+1
-2.984E-1	5.739E+0	1.168E+1
-2.952E-1	5.696E+0	1.173E+1
-2.919E-1	5.670E+0	1.191E+1
-2.968E-1	5.674E+0	1.176E+1
-2.984E-1	5.690E+0	1.176E+1
-2.968E-1	5.768E+0	1.171E+1
-2.935E-1	5.632E+0	1.193E+1
-2.984E-1	5.677E+0	1.180E+1
-3.017E-1	5.732E+0	1.172E+1
-2.952E-1	5.732E+0	1.174E+1
-2.903E-1	5.726E+0	1.176E+1
-2.968E-1	5.729E+0	1.179E+1
-2.984E-1	5.654E+0	1.174E+1
-2.968E-1	5.755E+0	1.180E+1
-2.919E-1	5.752E+0	1.164E+1
-2.952E-1	5.658E+0	1.171E+1
-2.984E-1	5.765E+0	1.178E+1
-2.968E-1	5.687E+0	1.173E+1
-2.935E-1	5.696E+0	1.162E+1
-2.968E-1	5.748E+0	1.165E+1
-2.984E-1	5.755E+0	1.178E+1
-2.919E-1	5.735E+0	1.174E+1
-2.935E-1	5.648E+0	1.172E+1
-2.968E-1	5.713E+0	1.171E+1
-2.984E-1	5.755E+0	1.173E+1
-2.968E-1	5.713E+0	1.165E+1
-2.903E-1	5.619E+0	1.171E+1
-2.952E-1	5.709E+0	1.172E+1
-2.968E-1	5.742E+0	1.176E+1
-2.968E-1	5.739E+0	1.184E+1
-2.935E-1	5.599E+0	1.166E+1
-2.968E-1	5.641E+0	1.171E+1
-2.968E-1	5.706E+0	1.176E+1
-2.952E-1	5.683E+0	1.172E+1
-2.919E-1	5.670E+0	1.177E+1
-2.952E-1	5.745E+0	1.175E+1
-3.000E-1	5.722E+0	1.172E+1
-2.935E-1	5.700E+0	1.178E+1
-2.919E-1	5.739E+0	1.177E+1
-2.952E-1	5.696E+0	1.181E+1
-3.000E-1	5.768E+0	1.192E+1
-2.968E-1	5.716E+0	1.160E+1
-2.903E-1	5.758E+0	1.170E+1
-2.968E-1	5.761E+0	1.174E+1
-2.984E-1	5.748E+0	1.168E+1
-2.935E-1	5.716E+0	1.179E+1
-2.919E-1	5.693E+0	1.169E+1
-2.968E-1	5.683E+0	1.174E+1
-3.017E-1	5.703E+0	1.177E+1
-2.935E-1	5.690E+0	1.185E+1
-2.935E-1	5.729E+0	1.172E+1
-2.968E-1	5.677E+0	1.159E+1
-2.984E-1	5.557E+0	1.180E+1
-2.984E-1	5.625E+0	1.171E+1
-2.919E-1	5.641E+0	1.174E+1
-2.984E-1	5.709E+0	1.172E+1
-3.000E-1	5.752E+0	1.165E+1
-2.935E-1	5.735E+0	1.166E+1
-2.919E-1	5.761E+0	1.176E+1
-2.952E-1	5.719E+0	1.183E+1
-2.968E-1	5.677E+0	1.178E+1
-2.984E-1	5.742E+0	1.176E+1
-2.903E-1	5.674E+0	1.178E+1
-2.968E-1	5.713E+0	1.183E+1
-2.984E-1	5.706E+0	1.180E+1
-2.919E-1	5.706E+0	1.171E+1
-2.919E-1	5.690E+0	1.183E+1
-2.968E-1	5.670E+0	1.167E+1
-3.000E-1	5.645E+0	1.177E+1
-2.952E-1	5.771E+0	1.176E+1
-2.887E-1	5.803E+0	1.195E+1
-2.968E-1	5.784E+0	1.183E+1
-2.968E-1	5.752E+0	1.170E+1
-2.952E-1	5.726E+0	1.169E+1
-2.903E-1	5.742E+0	1.173E+1
-2.935E-1	5.849E+0	1.170E+1
-3.000E-1	5.820E+0	1.184E+1
-2.952E-1	5.787E+0	1.152E+1
-2.903E-1	5.719E+0	1.185E+1
-2.919E-1	5.732E+0	1.180E+1
-2.984E-1	5.752E+0	1.173E+1
-2.952E-1	5.771E+0	1.184E+1
-2.903E-1	5.719E+0	1.174E+1
-2.952E-1	5.674E+0	1.186E+1
-3.000E-1	5.638E+0	1.184E+1
-2.952E-1	5.658E+0	1.168E+1
-2.919E-1	5.687E+0	1.183E+1
-2.935E-1	5.670E+0	1.182E+1
-3.000E-1	5.726E+0	1.181E+1
-2.935E-1	5.651E+0	1.175E+1
-2.887E-1	5.729E+0	1.164E+1
-2.935E-1	5.602E+0	1.169E+1
-3.000E-1	5.674E+0	1.173E+1
-2.919E-1	5.658E+0	1.184E+1
-2.919E-1	5.787E+0	1.182E+1
-2.952E-1	5.628E+0	1.181E+1
-3.000E-1	5.742E+0	1.181E+1
-2.919E-1	5.765E+0	1.175E+1
-2.903E-1	5.716E+0	1.167E+1
-2.935E-1	5.700E+0	1.174E+1
-2.984E-1	5.765E+0	1.178E+1
-2.952E-1	5.609E+0	1.180E+1
-2.935E-1	5.778E+0	1.175E+1
-2.935E-1	5.722E+0	1.176E+1
-3.000E-1	5.713E+0	1.174E+1
-2.935E-1	5.580E+0	1.181E+1
-2.903E-1	5.855E+0	1.178E+1
-2.952E-1	5.765E+0	1.183E+1
-3.017E-1	5.700E+0	1.177E+1
-2.903E-1	5.816E+0	1.180E+1
-2.919E-1	5.706E+0	1.172E+1
-2.935E-1	5.706E+0	1.166E+1
-3.000E-1	5.696E+0	1.185E+1
-2.919E-1	5.667E+0	1.187E+1
-2.919E-1	5.716E+0	1.182E+1
-2.935E-1	5.696E+0	1.174E+1
-3.000E-1	5.596E+0	1.171E+1
-2.919E-1	5.690E+0	1.182E+1
-2.887E-1	5.677E+0	1.156E+1
-2.903E-1	5.726E+0	1.168E+1
-3.000E-1	5.593E+0	1.174E+1
-2.952E-1	5.716E+0	1.170E+1
-2.919E-1	5.716E+0	1.184E+1
-2.919E-1	5.758E+0	1.171E+1
-2.952E-1	5.703E+0	1.173E+1
-2.952E-1	5.778E+0	1.167E+1
-2.903E-1	5.596E+0	1.171E+1
-2.952E-1	5.787E+0	1.165E+1
-2.968E-1	5.703E+0	1.174E+1
-2.935E-1	5.703E+0	1.179E+1
-2.919E-1	5.745E+0	1.179E+1
-2.935E-1	5.719E+0	1.183E+1
-2.968E-1	5.703E+0	1.168E+1
-2.952E-1	5.606E+0	1.173E+1
-2.903E-1	5.761E+0	1.179E+1
-2.968E-1	5.674E+0	1.172E+1
-2.984E-1	5.729E+0	1.174E+1
-2.952E-1	5.716E+0	1.166E+1
-2.887E-1	5.771E+0	1.168E+1
-2.935E-1	5.632E+0	1.177E+1
-2.984E-1	5.703E+0	1.179E+1
-2.952E-1	5.696E+0	1.174E+1
-2.903E-1	5.696E+0	1.166E+1
-2.935E-1	5.670E+0	1.168E+1
-2.968E-1	5.765E+0	1.174E+1
-2.952E-1	5.797E+0	1.169E+1
-2.919E-1	5.726E+0	1.178E+1
-2.935E-1	5.693E+0	1.178E+1
-2.984E-1	5.768E+0	1.173E+1
-2.952E-1	5.732E+0	1.174E+1
-2.871E-1	5.703E+0	1.177E+1
-2.919E-1	5.635E+0	1.181E+1
-2.968E-1	5.774E+0	1.170E+1
-2.952E-1	5.761E+0	1.166E+1
-2.903E-1	5.888E+0	1.179E+1
-2.903E-1	5.696E+0	1.173E+1
-2.968E-1	5.778E+0	1.168E+1
-2.935E-1	5.755E+0	1.181E+1
-2.871E-1	5.670E+0	1.177E+1
-2.952E-1	5.742E+0	1.161E+1
-2.968E-1	5.722E+0	1.164E+1
-2.935E-1	5.729E+0	1.172E+1
-2.887E-1	5.677E+0	1.178E+1
-2.935E-1	5.784E+0	1.171E+1
-2.952E-1	5.670E+0	1.183E+1
-2.935E-1	5.703E+0	1.176E+1
-2.871E-1	5.755E+0	1.178E+1
-2.952E-1	5.761E+0	1.179E+1
-2.968E-1	5.667E+0	1.177E+1
-2.952E-1	5.716E+0	1.172E+1
-2.903E-1	5.719E+0	1.160E+1
-2.935E-1	5.683E+0	1.170E+1
-2.968E-1	5.823E+0	1.173E+1
-2.919E-1	5.820E+0	1.181E+1
-2.903E-1	5.658E+0	1.174E+1
-2.919E-1	5.735E+0	1.183E+1
-2.935E-1	5.693E+0	1.163E+1
-2.935E-1	5.700E+0	1.165E+1
-2.903E-1	5.735E+0	1.186E+1
-2.919E-1	5.670E+0	1.167E+1
-2.968E-1	5.683E+0	1.159E+1
-2.919E-1	5.654E+0	1.167E+1
-2.871E-1	5.768E+0	1.175E+1
-2.919E-1	5.787E+0	1.172E+1
-2.919E-1	5.735E+0	1.177E+1
-2.919E-1	5.787E+0	1.187E+1
-2.887E-1	5.703E+0	1.174E+1
-2.935E-1	5.648E+0	1.169E+1
-2.968E-1	5.745E+0	1.180E+1
-2.919E-1	5.609E+0	1.173E+1
-2.903E-1	5.687E+0	1.172E+1
-2.935E-1	5.758E+0	1.176E+1
-2.952E-1	5.768E+0	1.176E+1
-2.903E-1	5.778E+0	1.177E+1
-2.887E-1	5.810E+0	1.178E+1
-2.919E-1	5.755E+0	1.183E+1
-2.952E-1	5.716E+0	1.187E+1
-2.919E-1	5.645E+0	1.175E+1
-2.887E-1	5.690E+0	1.162E+1
-2.919E-1	5.739E+0	1.164E+1
-2.952E-1	5.771E+0	1.163E+1
-2.919E-1	5.722E+0	1.179E+1
-2.871E-1	5.794E+0	1.179E+1
-2.903E-1	5.645E+0	1.182E+1
-2.935E-1	5.716E+0	1.181E+1
-2.919E-1	5.706E+0	1.182E+1
-2.903E-1	5.722E+0	1.184E+1
-2.919E-1	5.628E+0	1.184E+1
-2.935E-1	5.664E+0	1.179E+1
-2.935E-1	5.729E+0	1.171E+1
-2.887E-1	5.735E+0	1.170E+1
-2.919E-1	5.703E+0	1.164E+1
-2.968E-1	5.677E+0	1.162E+1
-2.919E-1	5.739E+0	1.175E+1
-2.887E-1	5.716E+0	1.176E+1
-2.919E-1	5.713E+0	1.168E+1
-2.968E-1	5.703E+0	1.162E+1
-2.903E-1	5.661E+0	1.166E+1
-2.871E-1	5.700E+0	1.168E+1
-2.903E-1	5.677E+0	1.158E+1
-2.952E-1	5.739E+0	1.184E+1
-2.919E-1	5.761E+0	1.174E+1
-2.887E-1	5.635E+0	1.177E+1
-2.903E-1	5.674E+0	1.166E+1
-2.935E-1	5.742E+0	1.175E+1
-2.919E-1	5.700E+0	1.167E+1
-2.871E-1	5.719E+0	1.178E+1
-2.903E-1	5.742E+0	1.174E+1
-2.968E-1	5.677E+0	1.186E+1
-2.919E-1	5.687E+0	1.189E+1
-2.854E-1	5.768E+0	1.169E+1
-2.935E-1	5.732E+0	1.181E+1
-2.935E-1	5.703E+0	1.184E+1
-2.935E-1	5.700E+0	1.178E+1
-2.871E-1	5.726E+0	1.160E+1
-2.919E-1	5.709E+0	1.176E+1
-2.984E-1	5.648E+0	1.190E+1
-2.903E-1	5.648E+0	1.173E+1
-2.887E-1	5.658E+0	1.170E+1
-2.919E-1	5.774E+0	1.175E+1
-2.952E-1	5.703E+0	1.167E+1
-2.887E-1	5.784E+0	1.168E+1
-2.854E-1	5.761E+0	1.180E+1
-2.919E-1	5.713E+0	1.173E+1
-2.952E-1	5.683E+0	1.181E+1
-2.919E-1	5.696E+0	1.178E+1
-2.854E-1	5.677E+0	1.173E+1
-2.919E-1	5.771E+0	1.168E+1
-2.919E-1	5.716E+0	1.178E+1
-2.919E-1	5.658E+0	1.168E+1
-2.871E-1	5.735E+0	1.174E+1
-2.903E-1	5.771E+0	1.168E+1
-2.952E-1	5.693E+0	1.182E+1
-2.919E-1	5.700E+0	1.181E+1
-2.854E-1	5.748E+0	1.165E+1
-2.919E-1	5.664E+0	1.183E+1
-2.968E-1	5.739E+0	1.170E+1
-2.903E-1	5.758E+0	1.174E+1
-2.887E-1	5.696E+0	1.180E+1
-2.887E-1	5.765E+0	1.167E+1
-2.968E-1	5.729E+0	1.188E+1
-2.887E-1	5.687E+0	1.172E+1
-2.887E-1	5.661E+0	1.170E+1
-2.871E-1	5.635E+0	1.179E+1
-2.952E-1	5.687E+0	1.180E+1
-2.887E-1	5.632E+0	1.164E+1
-2.854E-1	5.690E+0	1.164E+1
-2.887E-1	5.628E+0	1.168E+1
-2.952E-1	5.703E+0	1.170E+1
-2.903E-1	5.713E+0	1.180E+1
-2.871E-1	5.787E+0	1.164E+1
-2.903E-1	5.696E+0	1.180E+1
-2.935E-1	5.713E+0	1.186E+1
-2.935E-1	5.713E+0	1.172E+1
-2.887E-1	5.696E+0	1.176E+1
-2.838E-1	5.745E+0	1.177E+1
-2.952E-1	5.683E+0	1.180E+1
-2.871E-1	5.722E+0	1.157E+1
-2.903E-1	5.563E+0	1.169E+1
-2.871E-1	5.700E+0	1.186E+1
-2.952E-1	5.674E+0	1.177E+1
-2.887E-1	5.791E+0	1.184E+1
-2.903E-1	5.729E+0	1.184E+1
-2.903E-1	5.745E+0	1.178E+1
-2.952E-1	5.716E+0	1.187E+1
-2.919E-1	5.755E+0	1.183E+1
-2.871E-1	5.683E+0	1.190E+1
-2.887E-1	5.787E+0	1.176E+1
-2.952E-1	5.716E+0	1.169E+1
-2.903E-1	5.677E+0	1.177E+1
-2.871E-1	5.765E+0	1.179E+1
-2.919E-1	5.589E+0	1.171E+1
-2.952E-1	5.680E+0	1.162E+1
-2.903E-1	5.706E+0	1.164E+1
-2.887E-1	5.719E+0	1.161E+1
-2.887E-1	5.670E+0	1.172E+1
-2.935E-1	5.781E+0	1.170E+1
-2.887E-1	5.696E+0	1.166E+1
-2.871E-1	5.778E+0	1.183E+1
-2.887E-1	5.739E+0	1.175E+1
-2.952E-1	5.651E+0	1.172E+1
-2.871E-1	5.645E+0	1.185E+1
-2.887E-1	5.700E+0	1.181E+1
-2.871E-1	5.700E+0	1.182E+1
-2.935E-1	5.709E+0	1.174E+1
-2.919E-1	5.722E+0	1.176E+1
-2.871E-1	5.791E+0	1.181E+1
-2.903E-1	5.713E+0	1.170E+1
-2.968E-1	5.742E+0	1.164E+1
-2.887E-1	5.700E+0	1.173E+1
-2.871E-1	5.735E+0	1.172E+1
-2.871E-1	5.683E+0	1.175E+1
-2.935E-1	5.706E+0	1.159E+1
-2.903E-1	5.632E+0	1.168E+1
-2.838E-1	5.726E+0	1.170E+1
-2.871E-1	5.716E+0	1.175E+1
-2.935E-1	5.690E+0	1.176E+1
-2.887E-1	5.606E+0	1.170E+1
-2.871E-1	5.791E+0	1.169E+1
-2.887E-1	5.661E+0	1.173E+1
-2.935E-1	5.742E+0	1.172E+1
-2.887E-1	5.719E+0	1.183E+1
-2.887E-1	5.693E+0	1.178E+1
-2.887E-1	5.748E+0	1.178E+1
-2.935E-1	5.638E+0	1.174E+1
-2.887E-1	5.703E+0	1.157E+1
-2.854E-1	5.742E+0	1.158E+1
-2.887E-1	5.758E+0	1.169E+1
-2.919E-1	5.742E+0	1.183E+1
-2.903E-1	5.651E+0	1.169E+1
-2.871E-1	5.719E+0	1.174E+1
-2.903E-1	5.632E+0	1.168E+1
-2.903E-1	5.635E+0	1.176E+1
-2.903E-1	5.742E+0	1.172E+1
-2.871E-1	5.696E+0	1.165E+1
-2.903E-1	5.706E+0	1.168E+1
-2.903E-1	5.732E+0	1.174E+1
-2.887E-1	5.716E+0	1.170E+1
-2.838E-1	5.739E+0	1.181E+1
-2.887E-1	5.735E+0	1.167E+1
-2.903E-1	5.706E+0	1.178E+1
-2.903E-1	5.823E+0	1.176E+1
-2.854E-1	5.774E+0	1.169E+1
-2.887E-1	5.667E+0	1.166E+1
-2.919E-1	5.619E+0	1.165E+1
-2.903E-1	5.700E+0	1.173E+1
-2.854E-1	5.670E+0	1.175E+1
-2.903E-1	5.761E+0	1.173E+1
-2.903E-1	5.645E+0	1.165E+1
-2.871E-1	5.745E+0	1.171E+1
-2.854E-1	5.648E+0	1.175E+1
-2.903E-1	5.800E+0	1.165E+1
-2.887E-1	5.748E+0	1.178E+1
-2.903E-1	5.690E+0	1.174E+1
-2.838E-1	5.752E+0	1.182E+1
-2.903E-1	5.803E+0	1.162E+1
-2.935E-1	5.606E+0	1.171E+1
-2.903E-1	5.606E+0	1.158E+1
-2.854E-1	5.765E+0	1.172E+1
-2.887E-1	5.703E+0	1.176E+1
-2.903E-1	5.696E+0	1.181E+1
-2.887E-1	5.674E+0	1.171E+1
-2.871E-1	5.703E+0	1.170E+1
-2.887E-1	5.687E+0	1.184E+1
-2.887E-1	5.729E+0	1.177E+1
-2.903E-1	5.645E+0	1.179E+1
-2.854E-1	5.716E+0	1.188E+1
-2.871E-1	5.700E+0	1.176E+1
-2.903E-1	5.745E+0	1.175E+1
-2.919E-1	5.645E+0	1.183E+1
-2.838E-1	5.661E+0	1.172E+1
-2.903E-1	5.664E+0	1.189E+1
-2.903E-1	5.638E+0	1.174E+1
-2.903E-1	5.654E+0	1.170E+1
-2.822E-1	5.726E+0	1.190E+1
-2.887E-1	5.625E+0	1.175E+1
-2.887E-1	5.651E+0	1.165E+1
-2.887E-1	5.729E+0	1.174E+1
-2.854E-1	5.729E+0	1.155E+1
-2.887E-1	5.667E+0	1.179E+1
-2.935E-1	5.784E+0	1.168E+1
-2.903E-1	5.706E+0	1.193E+1
-2.838E-1	5.833E+0	1.164E+1
-2.854E-1	5.735E+0	1.179E+1
-2.935E-1	5.729E+0	1.173E+1
-2.887E-1	5.599E+0	1.176E+1
-2.871E-1	5.729E+0	1.169E+1
-2.903E-1	5.752E+0	1.169E+1
-2.935E-1	5.632E+0	1.158E+1
-2.871E-1	5.632E+0	1.173E+1
-2.854E-1	5.670E+0	1.181E+1
-2.871E-1	5.761E+0	1.185E+1
-2.919E-1	5.726E+0	1.172E+1
-2.887E-1	5.693E+0	1.177E+1
-2.854E-1	5.739E+0	1.165E+1
-2.871E-1	5.667E+0	1.181E+1
-2.903E-1	5.722E+0	1.176E+1
-2.871E-1	5.635E+0	1.178E+1
-2.854E-1	5.700E+0	1.177E+1
-2.887E-1	5.722E+0	1.179E+1
-2.919E-1	5.813E+0	1.170E+1
-2.903E-1	5.696E+0	1.181E+1
-2.838E-1	5.674E+0	1.175E+1
-2.887E-1	5.761E+0	1.171E+1
-2.919E-1	5.700E+0	1.170E+1
-2.871E-1	5.713E+0	1.184E+1
-2.871E-1	5.752E+0	1.181E+1
-2.871E-1	5.687E+0	1.173E+1
-2.935E-1	5.622E+0	1.171E+1
-2.887E-1	5.732E+0	1.162E+1
-2.854E-1	5.768E+0	1.174E+1
-2.854E-1	5.612E+0	1.161E+1
-2.887E-1	5.632E+0	1.170E+1
-2.871E-1	5.768E+0	1.172E+1
-2.838E-1	5.726E+0	1.172E+1
-2.854E-1	5.726E+0	1.168E+1
-2.903E-1	5.713E+0	1.177E+1
-2.903E-1	5.700E+0	1.175E+1
-2.871E-1	5.735E+0	1.177E+1
-2.871E-1	5.768E+0	1.168E+1
-2.919E-1	5.658E+0	1.166E+1
-2.887E-1	5.625E+0	1.175E+1
-2.871E-1	5.755E+0	1.169E+1
-2.871E-1	5.599E+0	1.176E+1
-2.903E-1	5.771E+0	1.180E+1
-2.871E-1	5.716E+0	1.173E+1
-2.838E-1	5.693E+0	1.174E+1
-2.854E-1	5.664E+0	1.172E+1
-2.903E-1	5.774E+0	1.178E+1
-2.871E-1	5.823E+0	1.185E+1
-2.854E-1	5.745E+0	1.174E+1
-2.871E-1	5.641E+0	1.178E+1
-2.903E-1	5.771E+0	1.167E+1
-2.887E-1	5.690E+0	1.186E+1
-2.871E-1	5.641E+0	1.171E+1
-2.871E-1	5.696E+0	1.165E+1
-2.903E-1	5.696E+0	1.178E+1
-2.854E-1	5.729E+0	1.179E+1
-2.871E-1	5.683E+0	1.173E+1
-2.854E-1	5.596E+0	1.173E+1
-2.919E-1	5.846E+0	1.174E+1
-2.871E-1	5.700E+0	1.170E+1
-2.838E-1	5.628E+0	1.172E+1
-2.871E-1	5.758E+0	1.183E+1
-2.887E-1	5.739E+0	1.170E+1
-2.887E-1	5.726E+0	1.176E+1
-2.838E-1	5.703E+0	1.168E+1
-2.871E-1	5.658E+0	1.169E+1
-2.919E-1	5.683E+0	1.171E+1
-2.854E-1	5.709E+0	1.171E+1
-2.871E-1	5.709E+0	1.184E+1
-2.871E-1	5.683E+0	1.171E+1
-2.887E-1	5.612E+0	1.179E+1
-2.871E-1	5.664E+0	1.173E+1
-2.822E-1	5.625E+0	1.187E+1
-2.854E-1	5.745E+0	1.181E+1
-2.935E-1	5.635E+0	1.170E+1
-2.854E-1	5.748E+0	1.180E+1
-2.854E-1	5.716E+0	1.177E+1
-2.854E-1	5.726E+0	1.171E+1
-2.903E-1	5.670E+0	1.175E+1
-2.887E-1	5.651E+0	1.178E+1
-2.838E-1	5.748E+0	1.183E+1
-2.854E-1	5.716E+0	1.173E+1
-2.887E-1	5.658E+0	1.185E+1
-2.854E-1	5.703E+0	1.164E+1
-2.838E-1	5.696E+0	1.173E+1
-2.854E-1	5.706E+0	1.187E+1
-2.919E-1	5.755E+0	1.182E+1
-2.871E-1	5.687E+0	1.172E+1
-2.822E-1	5.661E+0	1.176E+1
-2.854E-1	5.667E+0	1.167E+1
-2.887E-1	5.742E+0	1.169E+1
-2.887E-1	5.664E+0	1.180E+1
-2.806E-1	5.664E+0	1.166E+1
-2.854E-1	5.693E+0	1.171E+1
-2.903E-1	5.674E+0	1.168E+1
-2.871E-1	5.651E+0	1.183E+1
-2.822E-1	5.693E+0	1.176E+1
-2.854E-1	5.755E+0	1.176E+1
-2.903E-1	5.784E+0	1.170E+1
-2.871E-1	5.716E+0	1.171E+1
-2.854E-1	5.755E+0	1.171E+1
-2.871E-1	5.742E+0	1.180E+1
-2.903E-1	5.628E+0	1.181E+1
-2.887E-1	5.729E+0	1.177E+1
-2.838E-1	5.726E+0	1.179E+1
-2.838E-1	5.641E+0	1.165E+1
-2.887E-1	5.628E+0	1.160E+1
-2.838E-1	5.742E+0	1.180E+1
-2.822E-1	5.683E+0	1.163E+1
-2.871E-1	5.726E+0	1.176E+1
-2.935E-1	5.726E+0	1.179E+1
-2.838E-1	5.722E+0	1.188E+1
-2.838E-1	5.674E+0	1.175E+1
-2.838E-1	5.739E+0	1.168E+1
-2.919E-1	5.755E+0	1.165E+1
-2.887E-1	5.670E+0	1.171E+1
-2.854E-1	5.713E+0	1.183E+1
-2.854E-1	5.846E+0	1.172E+1
-2.887E-1	5.615E+0	1.175E+1
-2.854E-1	5.683E+0	1.177E+1
-2.806E-1	5.709E+0	1.175E+1
-2.854E-1	5.739E+0	1.178E+1
-2.887E-1	5.752E+0	1.185E+1
-2.871E-1	5.690E+0	1.180E+1
-2.822E-1	5.826E+0	1.170E+1
-2.838E-1	5.758E+0	1.181E+1
-2.887E-1	5.722E+0	1.159E+1
-2.871E-1	5.648E+0	1.186E+1
-2.838E-1	5.670E+0	1.186E+1
-2.838E-1	5.813E+0	1.164E+1
-2.887E-1	5.677E+0	1.173E+1
-2.871E-1	5.716E+0	1.185E+1
-2.806E-1	5.739E+0	1.174E+1
-2.854E-1	5.706E+0	1.178E+1
-2.887E-1	5.781E+0	1.179E+1
-2.871E-1	5.632E+0	1.174E+1
-2.822E-1	5.651E+0	1.174E+1
-2.854E-1	5.619E+0	1.183E+1
-2.871E-1	5.735E+0	1.184E+1
-2.854E-1	5.748E+0	1.182E+1
-2.854E-1	5.787E+0	1.174E+1
-2.871E-1	5.810E+0	1.177E+1
-2.887E-1	5.635E+0	1.172E+1
-2.854E-1	5.787E+0	1.181E+1
-2.789E-1	5.651E+0	1.176E+1
-2.871E-1	5.670E+0	1.185E+1
-2.887E-1	5.703E+0	1.160E+1
-2.871E-1	5.664E+0	1.172E+1
-2.822E-1	5.765E+0	1.179E+1
-2.854E-1	5.690E+0	1.176E+1
-2.919E-1	5.648E+0	1.171E+1
-2.871E-1	5.768E+0	1.164E+1
-2.822E-1	5.791E+0	1.177E+1
-2.871E-1	5.683E+0	1.174E+1
-2.887E-1	5.739E+0	1.181E+1
-2.887E-1	5.683E+0	1.172E+1
-2.838E-1	5.632E+0	1.175E+1
-2.887E-1	5.745E+0	1.166E+1
-2.887E-1	5.716E+0	1.166E+1
-2.871E-1	5.690E+0	1.173E+1
-2.806E-1	5.716E+0	1.180E+1
-2.854E-1	5.800E+0	1.157E+1
-2.871E-1	5.696E+0	1.168E+1
-2.854E-1	5.807E+0	1.176E+1
-2.806E-1	5.628E+0	1.170E+1
-2.854E-1	5.693E+0	1.180E+1
-2.854E-1	5.774E+0	1.169E+1
-2.854E-1	5.641E+0	1.174E+1
-2.806E-1	5.722E+0	1.173E+1
-2.871E-1	5.774E+0	1.176E+1
-2.871E-1	5.703E+0	1.171E+1
-2.822E-1	5.713E+0	1.162E+1
-2.822E-1	5.654E+0	1.165E+1
-2.854E-1	5.693E+0	1.172E+1
-2.871E-1	5.768E+0	1.178E+1
-2.871E-1	5.771E+0	1.176E+1
-2.789E-1	5.667E+0	1.171E+1
-2.838E-1	5.680E+0	1.172E+1
-2.871E-1	5.693E+0	1.189E+1
-2.854E-1	5.687E+0	1.180E+1
-2.806E-1	5.670E+0	1.157E+1
-2.854E-1	5.602E+0	1.180E+1
-2.871E-1	5.745E+0	1.155E+1
-2.822E-1	5.706E+0	1.169E+1
-2.789E-1	5.735E+0	1.168E+1
-2.838E-1	5.641E+0	1.184E+1
-2.871E-1	5.696E+0	1.174E+1
-2.854E-1	5.722E+0	1.178E+1
-2.789E-1	5.645E+0	1.169E+1
-2.854E-1	5.719E+0	1.164E+1
-2.887E-1	5.677E+0	1.177E+1
-2.854E-1	5.706E+0	1.163E+1
-2.789E-1	5.680E+0	1.173E+1
-2.838E-1	5.761E+0	1.166E+1
-2.887E-1	5.732E+0	1.171E+1
-2.854E-1	5.683E+0	1.170E+1
-2.806E-1	5.703E+0	1.187E+1
-2.806E-1	5.781E+0	1.167E+1
-2.887E-1	5.784E+0	1.179E+1
-2.854E-1	5.661E+0	1.168E+1
-2.822E-1	5.670E+0	1.176E+1
-2.838E-1	5.664E+0	1.161E+1
-2.854E-1	5.674E+0	1.161E+1
-2.822E-1	5.667E+0	1.167E+1
-2.822E-1	5.700E+0	1.172E+1
-2.838E-1	5.661E+0	1.167E+1
-2.871E-1	5.774E+0	1.171E+1
-2.871E-1	5.774E+0	1.176E+1
-2.806E-1	5.784E+0	1.175E+1
-2.838E-1	5.683E+0	1.179E+1
-2.871E-1	5.761E+0	1.153E+1
-2.854E-1	5.742E+0	1.161E+1
-2.806E-1	5.742E+0	1.175E+1
-2.822E-1	5.800E+0	1.176E+1
-2.887E-1	5.589E+0	1.181E+1
-2.854E-1	5.726E+0	1.182E+1
-2.822E-1	5.774E+0	1.182E+1
-2.806E-1	5.683E+0	1.184E+1
-2.887E-1	5.654E+0	1.186E+1
-2.822E-1	5.797E+0	1.164E+1
-2.838E-1	5.719E+0	1.180E+1
-2.822E-1	5.739E+0	1.184E+1
-2.887E-1	5.683E+0	1.168E+1
-2.838E-1	5.696E+0	1.176E+1
-2.822E-1	5.706E+0	1.183E+1
-2.822E-1	5.765E+0	1.163E+1
-2.871E-1	5.606E+0	1.166E+1
-2.854E-1	5.781E+0	1.160E+1
[truncated: 93,956 more rows]
