# Supplementary material for: Improved ANAP incorporation and VCF analysis reveal details of P2X7 current facilitation and a limited conformational interplay between ATP binding and the intracellular ballast domain
Source: eLife. 2023 Jan 4;12:e82479. doi: 10.7554/eLife.82479 (PMC9859053; doi:10.7554/eLife.82479)
Supplement: Figure 3—figure supplement 3—source data 2. [file elife-82479-fig3-figsupp3-data2.zip › Figure-3_figure-supplement-3_source-data-2/DeltaCys-constructs/d20/18.csv]

-7.944E-2	2.122E+0	2.024E+0
-8.268E-2	2.131E+0	2.076E+0
-7.944E-2	2.157E+0	1.969E+0
-7.620E-2	2.089E+0	2.099E+0
-8.268E-2	2.138E+0	2.050E+0
-8.106E-2	2.151E+0	2.018E+0
-8.106E-2	2.131E+0	1.995E+0
-7.782E-2	2.096E+0	2.031E+0
-7.944E-2	2.073E+0	1.989E+0
-8.268E-2	2.157E+0	2.125E+0
-8.106E-2	2.083E+0	2.070E+0
-7.944E-2	2.128E+0	2.047E+0
-8.106E-2	2.096E+0	2.024E+0
-8.268E-2	2.118E+0	2.037E+0
-8.106E-2	2.125E+0	2.015E+0
-7.944E-2	2.122E+0	2.073E+0
-7.944E-2	2.222E+0	2.073E+0
-8.268E-2	2.086E+0	2.050E+0
-7.944E-2	2.183E+0	2.057E+0
-7.944E-2	2.186E+0	2.024E+0
-8.106E-2	2.128E+0	2.015E+0
-8.268E-2	2.135E+0	2.092E+0
-8.106E-2	2.112E+0	2.002E+0
-7.782E-2	2.174E+0	2.034E+0
-7.620E-2	2.164E+0	2.041E+0
-8.268E-2	2.089E+0	2.044E+0
-8.106E-2	2.144E+0	2.057E+0
-7.620E-2	2.105E+0	2.015E+0
-7.944E-2	2.096E+0	2.063E+0
-8.106E-2	2.099E+0	2.057E+0
-8.106E-2	2.102E+0	1.982E+0
-7.782E-2	2.135E+0	2.008E+0
-7.944E-2	2.044E+0	2.053E+0
-8.268E-2	2.164E+0	2.076E+0
-7.944E-2	2.141E+0	1.982E+0
-7.620E-2	2.112E+0	2.011E+0
-7.944E-2	2.128E+0	2.099E+0
-8.431E-2	2.105E+0	2.053E+0
-8.268E-2	2.096E+0	2.034E+0
-7.782E-2	2.138E+0	1.995E+0
-7.620E-2	2.102E+0	2.031E+0
-8.106E-2	2.141E+0	2.066E+0
-7.944E-2	2.096E+0	2.076E+0
-7.620E-2	2.144E+0	1.979E+0
-8.106E-2	2.102E+0	1.976E+0
-8.268E-2	2.125E+0	2.060E+0
-8.106E-2	2.122E+0	2.105E+0
-7.620E-2	2.128E+0	2.063E+0
-7.944E-2	2.125E+0	2.047E+0
-8.106E-2	2.164E+0	2.015E+0
-8.268E-2	2.096E+0	2.044E+0
-7.944E-2	2.144E+0	2.066E+0
-7.782E-2	2.086E+0	2.115E+0
-8.268E-2	2.144E+0	2.063E+0
-8.106E-2	2.131E+0	2.031E+0
-7.944E-2	2.096E+0	2.002E+0
-8.106E-2	2.122E+0	1.995E+0
-8.268E-2	2.102E+0	2.021E+0
-7.944E-2	2.161E+0	2.099E+0
-7.620E-2	2.212E+0	2.070E+0
-7.782E-2	2.196E+0	2.066E+0
-8.106E-2	2.148E+0	2.034E+0
-8.106E-2	2.154E+0	2.131E+0
-7.620E-2	2.096E+0	2.086E+0
-7.782E-2	2.096E+0	2.008E+0
-8.106E-2	2.128E+0	2.021E+0
-7.782E-2	2.128E+0	2.028E+0
-8.106E-2	2.141E+0	2.041E+0
-7.944E-2	2.138E+0	2.041E+0
-8.268E-2	2.144E+0	2.018E+0
-8.106E-2	2.131E+0	2.031E+0
-7.782E-2	2.151E+0	1.963E+0
-7.944E-2	2.151E+0	2.011E+0
-8.106E-2	2.096E+0	2.005E+0
-7.944E-2	2.138E+0	1.992E+0
-7.782E-2	2.122E+0	1.985E+0
-7.782E-2	2.118E+0	2.002E+0
-8.106E-2	2.122E+0	1.989E+0
-7.944E-2	2.115E+0	1.998E+0
-7.782E-2	2.128E+0	2.066E+0
-7.620E-2	2.138E+0	2.034E+0
-7.944E-2	2.144E+0	2.037E+0
-8.106E-2	2.135E+0	2.008E+0
-7.782E-2	2.109E+0	2.024E+0
-7.782E-2	2.170E+0	2.053E+0
-8.268E-2	2.089E+0	2.024E+0
-7.944E-2	2.138E+0	2.050E+0
-7.944E-2	2.167E+0	2.060E+0
-7.620E-2	2.174E+0	2.031E+0
-8.431E-2	2.105E+0	1.972E+0
-8.106E-2	2.063E+0	2.015E+0
-7.457E-2	2.128E+0	2.024E+0
-7.782E-2	2.128E+0	2.018E+0
-8.268E-2	2.066E+0	2.070E+0
-8.106E-2	2.125E+0	2.070E+0
-7.620E-2	2.096E+0	2.050E+0
-7.944E-2	2.193E+0	2.053E+0
-8.431E-2	2.076E+0	2.050E+0
-8.106E-2	2.105E+0	2.063E+0
-7.782E-2	2.122E+0	2.041E+0
-7.782E-2	2.151E+0	2.060E+0
-8.268E-2	2.154E+0	2.060E+0
-8.268E-2	2.125E+0	2.041E+0
-7.782E-2	2.148E+0	2.037E+0
-7.944E-2	2.135E+0	2.024E+0
-8.106E-2	2.170E+0	2.037E+0
-8.431E-2	2.076E+0	2.050E+0
-7.782E-2	2.141E+0	2.073E+0
-7.620E-2	2.083E+0	2.005E+0
-8.268E-2	2.102E+0	2.066E+0
-8.106E-2	2.229E+0	2.028E+0
-7.782E-2	2.167E+0	2.070E+0
-7.944E-2	2.086E+0	2.031E+0
-8.268E-2	2.057E+0	2.066E+0
-8.106E-2	2.096E+0	2.041E+0
-7.620E-2	2.151E+0	2.057E+0
-7.620E-2	2.128E+0	2.024E+0
-8.106E-2	2.089E+0	2.099E+0
-7.944E-2	2.141E+0	2.079E+0
-7.944E-2	2.151E+0	2.044E+0
-7.782E-2	2.144E+0	2.083E+0
-8.268E-2	2.144E+0	2.041E+0
-7.944E-2	2.186E+0	2.060E+0
-8.106E-2	2.174E+0	2.073E+0
-7.944E-2	2.138E+0	2.031E+0
-8.268E-2	2.180E+0	2.047E+0
-8.268E-2	2.154E+0	2.057E+0
-7.944E-2	2.151E+0	2.044E+0
-7.620E-2	2.122E+0	2.041E+0
-8.106E-2	2.115E+0	2.015E+0
-8.268E-2	2.135E+0	2.076E+0
-7.620E-2	2.118E+0	1.989E+0
-7.944E-2	2.206E+0	2.034E+0
-8.106E-2	2.083E+0	2.073E+0
-7.944E-2	2.154E+0	2.037E+0
-7.620E-2	2.092E+0	2.021E+0
-7.944E-2	2.141E+0	2.053E+0
-8.106E-2	2.122E+0	2.028E+0
-7.782E-2	2.161E+0	2.047E+0
-7.944E-2	2.073E+0	2.060E+0
-7.457E-2	2.154E+0	1.989E+0
-7.782E-2	2.086E+0	2.076E+0
-8.268E-2	2.161E+0	2.053E+0
-7.620E-2	2.135E+0	2.063E+0
-7.782E-2	2.154E+0	2.021E+0
-8.268E-2	2.118E+0	2.031E+0
-8.593E-2	2.086E+0	2.083E+0
-7.620E-2	2.186E+0	2.060E+0
-7.782E-2	2.131E+0	2.060E+0
-8.106E-2	2.148E+0	2.021E+0
-8.431E-2	2.190E+0	2.018E+0
-7.620E-2	2.128E+0	2.083E+0
-7.944E-2	2.079E+0	2.015E+0
-8.268E-2	2.157E+0	2.005E+0
-8.106E-2	2.154E+0	2.018E+0
-7.944E-2	2.066E+0	2.057E+0
-8.106E-2	2.092E+0	1.995E+0
-8.431E-2	2.122E+0	2.028E+0
-8.268E-2	2.151E+0	1.979E+0
-7.620E-2	2.135E+0	2.073E+0
-7.944E-2	2.141E+0	2.024E+0
-8.106E-2	2.138E+0	2.021E+0
-8.106E-2	2.066E+0	2.018E+0
-7.620E-2	2.115E+0	2.011E+0
-8.106E-2	2.092E+0	2.057E+0
-8.268E-2	2.183E+0	2.079E+0
-8.106E-2	2.167E+0	2.083E+0
-7.782E-2	2.164E+0	2.047E+0
-7.944E-2	2.131E+0	2.057E+0
-8.106E-2	2.164E+0	2.063E+0
-7.782E-2	2.099E+0	2.066E+0
-7.944E-2	2.115E+0	2.031E+0
-7.782E-2	2.066E+0	2.021E+0
-8.106E-2	2.115E+0	2.028E+0
-8.268E-2	2.180E+0	1.998E+0
-7.944E-2	2.135E+0	2.024E+0
-7.782E-2	2.135E+0	1.998E+0
-8.106E-2	2.079E+0	2.060E+0
-8.106E-2	2.131E+0	1.998E+0
-7.782E-2	2.099E+0	2.015E+0
-8.106E-2	2.112E+0	2.053E+0
-8.106E-2	2.083E+0	2.066E+0
-8.106E-2	2.148E+0	1.969E+0
-7.782E-2	2.105E+0	2.037E+0
-7.782E-2	2.190E+0	2.018E+0
-8.106E-2	2.105E+0	2.050E+0
-8.106E-2	2.135E+0	2.050E+0
-7.620E-2	2.118E+0	2.011E+0
-7.944E-2	2.174E+0	2.041E+0
-8.268E-2	2.102E+0	2.047E+0
-7.944E-2	2.183E+0	2.024E+0
-7.782E-2	2.105E+0	2.037E+0
-8.106E-2	2.138E+0	2.057E+0
-8.268E-2	2.115E+0	2.018E+0
-8.106E-2	2.115E+0	2.002E+0
-7.782E-2	2.157E+0	2.008E+0
-7.782E-2	2.148E+0	2.021E+0
-8.268E-2	2.083E+0	2.024E+0
-7.944E-2	2.089E+0	2.031E+0
-7.620E-2	2.115E+0	1.995E+0
-7.944E-2	2.109E+0	2.053E+0
-8.106E-2	2.141E+0	2.050E+0
-8.106E-2	2.066E+0	2.015E+0
-7.944E-2	2.161E+0	2.034E+0
-7.944E-2	2.125E+0	2.053E+0
-8.431E-2	2.138E+0	2.024E+0
-8.268E-2	2.180E+0	2.057E+0
-7.620E-2	2.128E+0	2.050E+0
-7.782E-2	2.118E+0	2.028E+0
-8.106E-2	2.118E+0	2.005E+0
-8.106E-2	2.109E+0	2.041E+0
-7.782E-2	2.209E+0	1.963E+0
-7.620E-2	2.112E+0	1.959E+0
-8.106E-2	2.141E+0	2.057E+0
-7.944E-2	2.109E+0	2.057E+0
-7.944E-2	2.167E+0	2.031E+0
-7.782E-2	2.118E+0	2.008E+0
-8.268E-2	2.125E+0	2.015E+0
-8.106E-2	2.092E+0	2.002E+0
-7.620E-2	2.092E+0	2.034E+0
-7.944E-2	2.092E+0	1.998E+0
-7.944E-2	2.135E+0	2.018E+0
-8.268E-2	2.070E+0	2.021E+0
-7.782E-2	2.089E+0	2.005E+0
-8.106E-2	2.109E+0	2.028E+0
-8.268E-2	2.102E+0	1.995E+0
-8.268E-2	2.122E+0	2.083E+0
-7.620E-2	2.109E+0	1.998E+0
-7.782E-2	2.092E+0	2.060E+0
-8.106E-2	2.170E+0	2.076E+0
-8.268E-2	2.099E+0	2.057E+0
-7.782E-2	2.102E+0	2.005E+0
-7.944E-2	2.115E+0	2.028E+0
-8.431E-2	2.070E+0	1.989E+0
-7.944E-2	2.167E+0	2.060E+0
-7.620E-2	2.115E+0	2.031E+0
-7.620E-2	2.157E+0	2.050E+0
-8.268E-2	2.180E+0	2.041E+0
-8.106E-2	2.115E+0	2.037E+0
-7.782E-2	2.096E+0	2.105E+0
-7.620E-2	2.092E+0	1.998E+0
-7.944E-2	2.151E+0	2.044E+0
-7.944E-2	2.141E+0	2.024E+0
-8.106E-2	2.186E+0	2.070E+0
-7.782E-2	2.167E+0	2.053E+0
-8.431E-2	2.164E+0	2.018E+0
-8.268E-2	2.138E+0	2.005E+0
-7.944E-2	2.144E+0	2.037E+0
-7.944E-2	2.112E+0	2.060E+0
-8.106E-2	2.154E+0	2.057E+0
-8.268E-2	2.154E+0	2.028E+0
-7.944E-2	2.112E+0	2.053E+0
-7.944E-2	2.122E+0	2.037E+0
-8.106E-2	2.102E+0	2.008E+0
-7.944E-2	2.112E+0	2.079E+0
-7.782E-2	2.105E+0	2.044E+0
-7.944E-2	2.122E+0	2.053E+0
-8.268E-2	2.161E+0	2.024E+0
-7.944E-2	2.122E+0	2.096E+0
-7.782E-2	2.112E+0	2.041E+0
-7.944E-2	2.177E+0	2.002E+0
-8.268E-2	2.112E+0	2.021E+0
-7.944E-2	2.122E+0	2.057E+0
-7.782E-2	2.099E+0	2.041E+0
-7.944E-2	2.164E+0	2.044E+0
-8.431E-2	2.177E+0	2.018E+0
-8.268E-2	2.151E+0	2.047E+0
-7.782E-2	2.170E+0	2.011E+0
-7.944E-2	2.144E+0	2.105E+0
-8.268E-2	2.128E+0	2.102E+0
-8.106E-2	2.148E+0	2.070E+0
-7.620E-2	2.167E+0	2.005E+0
-7.782E-2	2.112E+0	2.005E+0
-8.106E-2	2.115E+0	2.002E+0
-8.106E-2	2.122E+0	1.998E+0
-7.944E-2	2.157E+0	2.028E+0
-7.782E-2	2.177E+0	2.053E+0
-8.106E-2	2.131E+0	1.998E+0
-8.106E-2	2.079E+0	1.985E+0
-7.782E-2	2.105E+0	1.995E+0
-7.620E-2	2.144E+0	2.070E+0
-8.268E-2	2.125E+0	2.002E+0
-8.268E-2	2.164E+0	2.031E+0
-7.944E-2	2.151E+0	2.034E+0
-7.944E-2	2.174E+0	2.099E+0
-8.268E-2	2.174E+0	2.031E+0
-8.106E-2	2.060E+0	2.044E+0
-7.944E-2	2.122E+0	2.034E+0
-7.944E-2	2.154E+0	2.044E+0
-8.106E-2	2.115E+0	2.024E+0
-7.782E-2	2.190E+0	2.053E+0
-7.620E-2	2.079E+0	2.011E+0
-7.782E-2	2.099E+0	1.956E+0
-8.431E-2	2.112E+0	2.034E+0
-8.106E-2	2.154E+0	2.021E+0
-7.944E-2	2.144E+0	2.066E+0
-7.944E-2	2.170E+0	2.041E+0
-8.431E-2	2.099E+0	2.015E+0
-7.944E-2	2.167E+0	2.044E+0
-7.782E-2	2.151E+0	2.037E+0
-7.944E-2	2.109E+0	2.028E+0
-8.106E-2	2.076E+0	2.044E+0
-8.268E-2	2.118E+0	2.021E+0
-7.782E-2	2.122E+0	2.008E+0
-8.106E-2	2.128E+0	2.037E+0
-8.268E-2	2.190E+0	2.053E+0
-8.268E-2	2.177E+0	2.066E+0
-7.782E-2	2.138E+0	2.041E+0
-7.944E-2	2.144E+0	2.047E+0
-8.106E-2	2.167E+0	2.041E+0
-8.106E-2	2.125E+0	2.015E+0
-7.944E-2	2.063E+0	2.018E+0
-8.106E-2	2.102E+0	2.096E+0
-8.106E-2	2.122E+0	2.041E+0
-8.431E-2	2.161E+0	2.070E+0
-7.944E-2	2.102E+0	2.005E+0
-7.944E-2	2.102E+0	2.057E+0
-8.268E-2	2.190E+0	1.992E+0
-7.944E-2	2.151E+0	2.066E+0
-7.944E-2	2.125E+0	2.060E+0
-7.944E-2	2.135E+0	1.995E+0
-7.944E-2	2.109E+0	2.031E+0
-8.431E-2	2.109E+0	2.050E+0
-7.620E-2	2.079E+0	2.008E+0
-7.944E-2	2.151E+0	1.989E+0
-8.431E-2	2.099E+0	2.047E+0
-8.268E-2	2.186E+0	2.060E+0
-7.944E-2	2.174E+0	2.083E+0
-7.782E-2	2.135E+0	1.998E+0
-8.431E-2	2.151E+0	2.028E+0
-7.944E-2	2.115E+0	2.018E+0
-7.782E-2	2.115E+0	2.015E+0
-8.106E-2	2.131E+0	2.028E+0
-8.431E-2	2.102E+0	1.985E+0
-8.431E-2	2.125E+0	2.037E+0
-7.620E-2	2.063E+0	2.047E+0
-7.944E-2	2.141E+0	2.057E+0
-8.431E-2	2.144E+0	2.057E+0
-7.944E-2	2.180E+0	2.018E+0
-7.944E-2	2.174E+0	2.021E+0
-7.944E-2	2.076E+0	2.079E+0
-7.944E-2	2.151E+0	2.024E+0
-8.268E-2	2.135E+0	2.011E+0
-7.620E-2	2.109E+0	2.024E+0
-7.944E-2	2.148E+0	2.089E+0
-8.106E-2	2.089E+0	2.005E+0
-8.268E-2	2.170E+0	2.005E+0
-7.620E-2	2.170E+0	2.028E+0
-8.106E-2	2.125E+0	2.011E+0
-8.268E-2	2.096E+0	2.041E+0
-8.268E-2	2.157E+0	2.053E+0
-7.782E-2	2.148E+0	2.050E+0
-8.268E-2	2.125E+0	2.076E+0
-8.106E-2	2.177E+0	2.105E+0
-8.106E-2	2.199E+0	2.037E+0
-7.782E-2	2.148E+0	1.985E+0
-8.268E-2	2.196E+0	2.050E+0
-8.106E-2	2.102E+0	2.053E+0
-8.106E-2	2.105E+0	2.047E+0
-7.944E-2	2.112E+0	2.060E+0
-8.106E-2	2.144E+0	2.076E+0
-8.431E-2	2.092E+0	2.053E+0
-7.944E-2	2.151E+0	2.073E+0
-7.620E-2	2.141E+0	2.099E+0
-7.944E-2	2.151E+0	2.073E+0
-7.944E-2	2.141E+0	2.073E+0
-8.106E-2	2.186E+0	2.011E+0
-7.620E-2	2.125E+0	2.044E+0
-7.457E-2	2.089E+0	2.092E+0
-8.268E-2	2.157E+0	2.034E+0
-7.944E-2	2.131E+0	2.044E+0
-7.782E-2	2.099E+0	2.060E+0
-8.106E-2	2.125E+0	2.073E+0
-8.106E-2	2.131E+0	2.125E+0
-8.106E-2	2.161E+0	2.089E+0
-7.457E-2	2.099E+0	2.021E+0
-7.944E-2	2.141E+0	2.008E+0
-8.431E-2	2.122E+0	1.985E+0
-8.106E-2	2.115E+0	2.021E+0
-7.944E-2	2.151E+0	2.031E+0
-7.944E-2	2.164E+0	2.041E+0
-8.268E-2	2.138E+0	2.044E+0
-7.944E-2	2.131E+0	2.021E+0
-7.782E-2	2.138E+0	2.034E+0
-7.944E-2	2.073E+0	2.028E+0
-8.106E-2	2.102E+0	2.041E+0
-8.106E-2	2.148E+0	2.076E+0
-7.782E-2	2.086E+0	2.005E+0
-7.782E-2	2.115E+0	2.031E+0
-7.944E-2	2.141E+0	2.024E+0
-7.944E-2	2.105E+0	2.050E+0
-7.944E-2	2.154E+0	2.021E+0
-7.782E-2	2.148E+0	2.005E+0
-8.268E-2	2.089E+0	2.031E+0
-8.106E-2	2.157E+0	2.002E+0
-7.944E-2	2.118E+0	2.057E+0
-8.106E-2	2.083E+0	2.031E+0
-8.106E-2	2.203E+0	2.034E+0
-7.944E-2	2.076E+0	1.985E+0
-7.944E-2	2.105E+0	2.021E+0
-7.782E-2	2.102E+0	2.053E+0
-8.431E-2	2.086E+0	2.047E+0
-8.106E-2	2.105E+0	2.099E+0
-7.944E-2	2.096E+0	2.073E+0
-7.944E-2	2.122E+0	2.021E+0
-8.106E-2	2.076E+0	2.060E+0
-8.106E-2	2.079E+0	2.044E+0
-7.620E-2	2.180E+0	2.070E+0
-8.106E-2	2.164E+0	2.005E+0
-8.268E-2	2.131E+0	2.057E+0
-7.782E-2	2.115E+0	1.995E+0
-7.944E-2	2.144E+0	2.011E+0
-8.106E-2	2.096E+0	2.021E+0
-8.431E-2	2.135E+0	1.992E+0
-8.106E-2	2.161E+0	2.034E+0
-7.457E-2	2.128E+0	2.041E+0
-7.782E-2	2.141E+0	2.041E+0
-8.268E-2	2.131E+0	2.122E+0
-8.268E-2	2.177E+0	2.044E+0
-7.782E-2	2.066E+0	2.076E+0
-7.944E-2	2.099E+0	2.037E+0
-8.431E-2	2.167E+0	1.966E+0
-8.268E-2	2.157E+0	2.079E+0
-8.106E-2	2.079E+0	2.089E+0
-7.782E-2	2.105E+0	2.044E+0
-8.431E-2	2.148E+0	2.031E+0
-8.106E-2	2.148E+0	2.047E+0
-7.944E-2	2.118E+0	2.063E+0
-7.944E-2	2.144E+0	2.011E+0
-7.944E-2	2.105E+0	2.047E+0
-7.944E-2	2.138E+0	2.044E+0
-7.620E-2	2.102E+0	2.034E+0
-7.782E-2	2.138E+0	2.050E+0
-8.268E-2	2.164E+0	2.041E+0
-8.106E-2	2.138E+0	2.083E+0
-7.457E-2	2.167E+0	2.047E+0
-7.782E-2	2.154E+0	2.021E+0
-8.268E-2	2.083E+0	1.992E+0
-7.944E-2	2.125E+0	2.050E+0
-7.782E-2	2.141E+0	2.037E+0
-7.944E-2	2.118E+0	2.005E+0
-8.106E-2	2.079E+0	2.047E+0
-7.944E-2	2.141E+0	2.021E+0
-7.620E-2	2.125E+0	2.021E+0
-8.106E-2	2.125E+0	2.028E+0
-8.268E-2	2.092E+0	2.079E+0
-8.268E-2	2.086E+0	2.063E+0
-7.944E-2	2.105E+0	2.066E+0
-7.782E-2	2.083E+0	2.028E+0
-8.106E-2	2.138E+0	2.041E+0
-7.944E-2	2.148E+0	2.115E+0
-7.782E-2	2.115E+0	2.028E+0
-7.944E-2	2.128E+0	2.011E+0
-8.268E-2	2.190E+0	2.070E+0
-8.268E-2	2.089E+0	2.063E+0
-7.620E-2	2.161E+0	2.086E+0
-8.106E-2	2.128E+0	2.079E+0
-8.106E-2	2.115E+0	2.086E+0
-7.944E-2	2.089E+0	2.018E+0
-7.782E-2	2.102E+0	2.008E+0
-8.106E-2	2.193E+0	2.037E+0
-7.944E-2	2.122E+0	2.031E+0
-8.106E-2	2.102E+0	2.047E+0
-7.944E-2	2.174E+0	2.076E+0
-7.620E-2	2.122E+0	2.005E+0
-8.268E-2	2.193E+0	1.959E+0
-8.268E-2	2.135E+0	2.034E+0
-7.944E-2	2.122E+0	2.083E+0
-8.106E-2	2.125E+0	2.057E+0
-8.268E-2	2.079E+0	2.092E+0
-7.944E-2	2.141E+0	2.044E+0
-7.944E-2	2.109E+0	2.041E+0
-8.106E-2	2.183E+0	2.073E+0
-8.268E-2	2.157E+0	2.047E+0
-8.106E-2	2.128E+0	2.050E+0
-7.782E-2	2.092E+0	2.089E+0
-7.944E-2	2.161E+0	2.021E+0
-8.431E-2	2.141E+0	2.060E+0
-8.106E-2	2.128E+0	2.050E+0
-7.944E-2	2.157E+0	2.002E+0
-8.106E-2	2.154E+0	2.041E+0
-8.431E-2	2.148E+0	2.050E+0
-8.106E-2	2.105E+0	2.008E+0
-7.620E-2	2.115E+0	2.047E+0
-8.106E-2	2.102E+0	2.083E+0
-8.431E-2	2.125E+0	1.982E+0
-8.268E-2	2.118E+0	2.005E+0
-7.944E-2	2.128E+0	1.995E+0
-7.782E-2	2.109E+0	1.985E+0
-8.431E-2	2.070E+0	1.953E+0
-8.268E-2	2.131E+0	2.041E+0
-7.782E-2	2.170E+0	2.047E+0
-7.944E-2	2.186E+0	2.031E+0
-8.431E-2	2.092E+0	2.089E+0
-7.944E-2	2.096E+0	2.089E+0
-7.620E-2	2.102E+0	2.063E+0
-7.944E-2	2.122E+0	2.060E+0
-8.431E-2	2.131E+0	2.047E+0
-8.431E-2	2.164E+0	1.966E+0
-8.106E-2	2.154E+0	2.053E+0
-8.106E-2	2.112E+0	2.015E+0
-8.268E-2	2.112E+0	2.015E+0
-8.106E-2	2.141E+0	2.037E+0
-7.944E-2	2.164E+0	2.066E+0
-7.782E-2	2.144E+0	2.041E+0
-7.944E-2	2.092E+0	1.966E+0
-8.268E-2	2.086E+0	2.024E+0
-7.782E-2	2.105E+0	1.998E+0
-8.106E-2	2.141E+0	2.024E+0
-8.268E-2	2.128E+0	1.989E+0
-7.944E-2	2.128E+0	2.044E+0
-7.944E-2	2.180E+0	2.005E+0
-7.944E-2	2.118E+0	2.024E+0
-7.944E-2	2.144E+0	2.050E+0
-8.106E-2	2.086E+0	1.966E+0
-7.782E-2	2.086E+0	2.047E+0
-8.106E-2	2.151E+0	2.083E+0
-8.268E-2	2.118E+0	2.044E+0
-8.268E-2	2.131E+0	2.024E+0
-7.944E-2	2.161E+0	2.024E+0
-8.106E-2	2.089E+0	2.034E+0
-7.944E-2	2.177E+0	2.070E+0
-7.944E-2	2.118E+0	2.031E+0
-7.782E-2	2.190E+0	2.031E+0
-7.457E-2	2.167E+0	2.021E+0
-7.944E-2	2.118E+0	2.089E+0
-8.106E-2	2.164E+0	2.024E+0
-7.620E-2	2.105E+0	2.028E+0
-7.782E-2	2.109E+0	2.011E+0
-8.593E-2	2.154E+0	2.089E+0
-7.944E-2	2.076E+0	2.015E+0
-7.944E-2	2.135E+0	2.021E+0
-8.106E-2	2.063E+0	2.034E+0
-8.106E-2	2.083E+0	2.021E+0
-7.944E-2	2.180E+0	2.018E+0
-7.620E-2	2.112E+0	1.992E+0
-7.944E-2	2.122E+0	2.037E+0
-8.268E-2	2.105E+0	2.050E+0
-7.782E-2	2.118E+0	2.028E+0
-7.782E-2	2.151E+0	2.018E+0
-8.106E-2	2.128E+0	2.015E+0
-8.431E-2	2.144E+0	2.060E+0
-8.106E-2	2.128E+0	2.024E+0
-7.457E-2	2.105E+0	2.028E+0
-7.620E-2	2.128E+0	2.089E+0
-7.944E-2	2.164E+0	2.066E+0
-8.106E-2	2.148E+0	2.037E+0
-7.620E-2	2.154E+0	2.015E+0
-7.944E-2	2.089E+0	1.985E+0
-8.268E-2	2.141E+0	1.995E+0
-8.106E-2	2.141E+0	2.044E+0
-7.944E-2	2.135E+0	2.053E+0
-7.944E-2	2.096E+0	2.047E+0
-8.431E-2	2.141E+0	2.079E+0
-7.782E-2	2.144E+0	2.070E+0
-7.944E-2	2.096E+0	2.044E+0
-7.944E-2	2.138E+0	2.031E+0
-8.431E-2	2.115E+0	2.057E+0
-8.106E-2	2.122E+0	2.057E+0
-7.782E-2	2.154E+0	1.969E+0
-7.944E-2	2.131E+0	2.053E+0
-8.106E-2	2.161E+0	2.050E+0
-8.106E-2	2.151E+0	1.998E+0
-7.620E-2	2.102E+0	2.044E+0
-7.782E-2	2.125E+0	2.050E+0
-8.106E-2	2.151E+0	2.076E+0
-7.944E-2	2.141E+0	1.989E+0
-7.944E-2	2.177E+0	1.998E+0
-7.944E-2	2.125E+0	2.057E+0
-8.106E-2	2.138E+0	2.044E+0
-8.431E-2	2.092E+0	2.011E+0
-7.620E-2	2.092E+0	1.998E+0
-7.620E-2	2.109E+0	2.034E+0
-8.268E-2	2.138E+0	2.008E+0
-8.106E-2	2.122E+0	2.015E+0
-7.620E-2	2.141E+0	1.995E+0
-7.782E-2	2.086E+0	2.034E+0
-8.431E-2	2.157E+0	2.060E+0
-8.268E-2	2.154E+0	2.005E+0
-7.782E-2	2.125E+0	2.099E+0
-7.944E-2	2.135E+0	1.985E+0
-8.431E-2	2.115E+0	2.008E+0
-8.106E-2	2.131E+0	1.992E+0
-7.782E-2	2.138E+0	2.044E+0
-7.782E-2	2.144E+0	1.995E+0
-7.944E-2	2.125E+0	2.008E+0
-8.268E-2	2.102E+0	2.112E+0
-7.782E-2	2.154E+0	2.066E+0
-8.106E-2	2.096E+0	2.066E+0
-8.106E-2	2.096E+0	2.044E+0
-8.106E-2	2.138E+0	2.050E+0
-7.782E-2	2.148E+0	2.079E+0
-7.782E-2	2.186E+0	2.018E+0
-8.268E-2	2.125E+0	2.041E+0
-8.106E-2	2.135E+0	2.021E+0
-7.782E-2	2.115E+0	2.034E+0
-7.782E-2	2.161E+0	2.060E+0
-8.106E-2	2.118E+0	2.011E+0
-8.106E-2	2.138E+0	2.070E+0
-7.457E-2	2.109E+0	2.002E+0
-7.944E-2	2.167E+0	2.079E+0
-8.268E-2	2.125E+0	2.041E+0
-7.944E-2	2.128E+0	2.008E+0
-7.782E-2	2.138E+0	2.028E+0
-7.782E-2	2.135E+0	2.057E+0
-8.268E-2	2.138E+0	2.063E+0
-8.106E-2	2.154E+0	2.047E+0
-8.106E-2	2.073E+0	2.073E+0
-8.268E-2	2.138E+0	2.008E+0
-8.268E-2	2.164E+0	2.060E+0
-8.431E-2	2.102E+0	1.956E+0
-7.782E-2	2.099E+0	2.015E+0
-7.620E-2	2.128E+0	2.070E+0
-8.431E-2	2.190E+0	2.050E+0
-8.106E-2	2.161E+0	2.066E+0
-7.944E-2	2.131E+0	2.047E+0
-7.782E-2	2.186E+0	2.060E+0
-8.268E-2	2.096E+0	2.021E+0
-8.106E-2	2.118E+0	2.066E+0
-7.620E-2	2.096E+0	2.037E+0
-7.782E-2	2.096E+0	2.083E+0
-8.431E-2	2.125E+0	1.943E+0
-8.106E-2	2.170E+0	2.005E+0
-7.620E-2	2.096E+0	2.024E+0
-7.782E-2	2.086E+0	2.011E+0
-8.268E-2	2.079E+0	2.005E+0
-7.944E-2	2.144E+0	2.070E+0
-7.620E-2	2.060E+0	2.021E+0
-7.782E-2	2.122E+0	2.002E+0
-8.431E-2	2.115E+0	2.076E+0
-8.268E-2	2.115E+0	2.102E+0
-7.944E-2	2.115E+0	2.066E+0
-7.782E-2	2.174E+0	2.063E+0
-8.268E-2	2.141E+0	2.024E+0
-7.944E-2	2.115E+0	2.011E+0
-7.944E-2	2.105E+0	2.024E+0
-7.944E-2	2.180E+0	2.050E+0
-8.268E-2	2.099E+0	2.008E+0
-7.944E-2	2.086E+0	2.086E+0
-7.620E-2	2.096E+0	2.050E+0
-7.782E-2	2.079E+0	2.125E+0
-8.106E-2	2.157E+0	2.089E+0
-7.944E-2	2.151E+0	2.047E+0
-7.944E-2	2.115E+0	2.031E+0
-7.944E-2	2.135E+0	2.086E+0
-8.106E-2	2.170E+0	2.015E+0
-7.782E-2	2.151E+0	1.992E+0
-7.620E-2	2.109E+0	2.021E+0
-8.106E-2	2.115E+0	2.031E+0
-8.106E-2	2.177E+0	2.018E+0
-8.106E-2	2.151E+0	2.079E+0
-7.620E-2	2.092E+0	1.982E+0
-7.782E-2	2.135E+0	2.008E+0
-7.944E-2	2.190E+0	1.998E+0
-8.106E-2	2.109E+0	2.060E+0
-7.782E-2	2.183E+0	2.050E+0
-7.620E-2	2.102E+0	2.037E+0
-8.268E-2	2.144E+0	2.086E+0
-8.106E-2	2.131E+0	2.037E+0
-7.620E-2	2.164E+0	2.086E+0
-8.106E-2	2.148E+0	2.008E+0
-8.268E-2	2.141E+0	2.086E+0
-7.944E-2	2.089E+0	2.031E+0
-7.782E-2	2.164E+0	2.008E+0
-7.944E-2	2.135E+0	2.105E+0
-8.268E-2	2.128E+0	2.047E+0
-7.944E-2	2.096E+0	2.024E+0
-7.944E-2	2.089E+0	2.047E+0
-7.620E-2	2.180E+0	2.005E+0
-8.268E-2	2.089E+0	2.073E+0
-8.106E-2	2.154E+0	2.066E+0
-7.620E-2	2.118E+0	2.018E+0
-7.782E-2	2.128E+0	2.060E+0
-8.268E-2	2.102E+0	2.034E+0
-8.106E-2	2.102E+0	2.063E+0
-7.295E-2	2.083E+0	2.037E+0
-8.268E-2	2.141E+0	2.034E+0
-8.431E-2	2.096E+0	2.041E+0
-8.268E-2	2.115E+0	2.053E+0
-8.106E-2	2.164E+0	1.992E+0
-8.106E-2	2.105E+0	2.031E+0
-8.106E-2	2.089E+0	2.096E+0
-7.944E-2	2.138E+0	2.041E+0
-7.782E-2	2.170E+0	2.031E+0
-7.944E-2	2.170E+0	1.972E+0
-8.268E-2	2.144E+0	1.969E+0
-8.106E-2	2.076E+0	2.079E+0
-7.620E-2	2.144E+0	2.034E+0
-7.620E-2	2.148E+0	2.083E+0
-8.106E-2	2.135E+0	1.992E+0
-7.782E-2	2.122E+0	2.076E+0
-7.782E-2	2.141E+0	2.060E+0
-7.944E-2	2.112E+0	2.070E+0
-7.944E-2	2.148E+0	2.060E+0
-8.593E-2	2.092E+0	2.034E+0
-7.782E-2	2.141E+0	2.034E+0
-8.106E-2	2.154E+0	2.011E+0
-8.106E-2	2.141E+0	2.057E+0
-7.944E-2	2.151E+0	2.018E+0
-7.944E-2	2.115E+0	2.034E+0
-7.782E-2	2.154E+0	2.053E+0
-7.944E-2	2.115E+0	2.034E+0
-8.106E-2	2.092E+0	2.105E+0
-7.620E-2	2.115E+0	2.037E+0
-8.268E-2	2.183E+0	2.073E+0
-8.106E-2	2.212E+0	2.063E+0
-8.106E-2	2.131E+0	2.028E+0
-7.782E-2	2.131E+0	2.066E+0
-7.944E-2	2.105E+0	2.041E+0
-8.268E-2	2.115E+0	2.008E+0
-8.268E-2	2.161E+0	1.985E+0
-7.782E-2	2.053E+0	1.989E+0
-7.944E-2	2.199E+0	2.109E+0
-8.268E-2	2.102E+0	2.044E+0
-8.106E-2	2.105E+0	2.015E+0
-7.457E-2	2.186E+0	2.034E+0
-7.620E-2	2.141E+0	2.063E+0
-8.268E-2	2.096E+0	2.060E+0
-8.106E-2	2.135E+0	2.037E+0
-7.782E-2	2.161E+0	2.037E+0
-7.944E-2	2.089E+0	2.031E+0
-8.431E-2	2.138E+0	2.034E+0
-8.106E-2	2.170E+0	2.086E+0
-7.782E-2	2.112E+0	2.015E+0
-7.782E-2	2.125E+0	2.015E+0
-8.106E-2	2.092E+0	2.018E+0
-7.944E-2	2.141E+0	2.031E+0
-7.620E-2	2.148E+0	2.079E+0
-7.782E-2	2.125E+0	2.092E+0
-8.431E-2	2.138E+0	1.995E+0
-7.944E-2	2.089E+0	2.060E+0
-7.782E-2	2.112E+0	2.112E+0
-8.106E-2	2.148E+0	2.005E+0
-8.106E-2	2.112E+0	2.015E+0
-8.268E-2	2.128E+0	2.024E+0
-8.106E-2	2.083E+0	2.083E+0
-7.944E-2	2.141E+0	2.015E+0
-8.106E-2	2.135E+0	2.060E+0
-8.106E-2	2.151E+0	2.034E+0
-7.944E-2	2.092E+0	2.031E+0
-7.944E-2	2.135E+0	2.024E+0
-8.431E-2	2.096E+0	2.002E+0
-8.268E-2	2.177E+0	1.998E+0
-8.106E-2	2.174E+0	2.053E+0
-7.944E-2	2.128E+0	2.021E+0
-8.106E-2	2.135E+0	2.076E+0
-8.106E-2	2.089E+0	2.005E+0
-8.106E-2	2.079E+0	2.053E+0
-8.106E-2	2.073E+0	2.057E+0
-8.593E-2	2.170E+0	1.998E+0
-8.106E-2	2.157E+0	2.041E+0
-8.106E-2	2.177E+0	2.034E+0
-7.944E-2	2.164E+0	2.018E+0
-8.106E-2	2.138E+0	2.099E+0
-8.106E-2	2.177E+0	2.041E+0
-7.782E-2	2.128E+0	2.011E+0
-7.944E-2	2.174E+0	2.024E+0
-8.593E-2	2.170E+0	2.037E+0
-8.268E-2	2.135E+0	2.005E+0
-7.944E-2	2.154E+0	2.057E+0
-7.782E-2	2.125E+0	2.031E+0
-8.268E-2	2.122E+0	2.034E+0
-8.106E-2	2.122E+0	2.031E+0
-8.106E-2	2.122E+0	2.079E+0
-7.944E-2	2.151E+0	2.034E+0
-8.106E-2	2.199E+0	2.060E+0
-7.944E-2	2.151E+0	2.037E+0
-7.782E-2	2.092E+0	2.079E+0
-7.782E-2	2.086E+0	2.015E+0
-8.431E-2	2.141E+0	2.018E+0
-7.944E-2	2.076E+0	2.063E+0
-7.782E-2	2.154E+0	2.041E+0
-7.620E-2	2.096E+0	2.089E+0
-8.268E-2	2.138E+0	2.089E+0
-8.431E-2	2.148E+0	1.992E+0
-7.944E-2	2.089E+0	2.070E+0
-7.944E-2	2.109E+0	2.041E+0
-8.431E-2	2.089E+0	2.070E+0
-8.431E-2	2.122E+0	2.083E+0
-7.620E-2	2.131E+0	2.008E+0
-7.620E-2	2.164E+0	2.086E+0
-8.593E-2	2.174E+0	2.028E+0
-7.944E-2	2.148E+0	2.002E+0
-7.620E-2	2.144E+0	2.015E+0
-8.106E-2	2.131E+0	1.992E+0
-8.431E-2	2.083E+0	2.031E+0
-8.268E-2	2.122E+0	2.005E+0
-7.620E-2	2.170E+0	2.031E+0
-7.782E-2	2.144E+0	2.079E+0
-8.431E-2	2.115E+0	1.992E+0
-8.268E-2	2.177E+0	2.050E+0
-7.782E-2	2.161E+0	2.024E+0
-7.782E-2	2.122E+0	2.083E+0
-8.106E-2	2.073E+0	2.073E+0
-8.106E-2	2.141E+0	1.976E+0
-7.944E-2	2.151E+0	2.060E+0
-7.944E-2	2.151E+0	2.073E+0
-8.106E-2	2.128E+0	2.028E+0
-8.431E-2	2.128E+0	2.031E+0
-8.106E-2	2.073E+0	2.057E+0
-7.944E-2	2.131E+0	2.060E+0
-8.431E-2	2.174E+0	2.031E+0
-8.106E-2	2.193E+0	2.011E+0
-7.782E-2	2.128E+0	2.076E+0
-8.106E-2	2.109E+0	2.005E+0
-8.268E-2	2.109E+0	1.998E+0
-8.106E-2	2.177E+0	2.053E+0
-7.944E-2	2.125E+0	2.018E+0
-7.944E-2	2.125E+0	2.037E+0
-8.268E-2	2.083E+0	2.005E+0
-7.944E-2	2.148E+0	1.995E+0
-7.620E-2	2.128E+0	1.933E+0
-7.782E-2	2.161E+0	2.057E+0
-8.593E-2	2.154E+0	2.047E+0
-8.268E-2	2.086E+0	2.105E+0
-7.944E-2	2.128E+0	2.050E+0
-7.944E-2	2.076E+0	2.057E+0
-8.106E-2	2.148E+0	1.976E+0
-7.944E-2	2.161E+0	1.972E+0
-7.782E-2	2.141E+0	2.063E+0
-8.106E-2	2.092E+0	2.024E+0
-8.106E-2	2.086E+0	2.073E+0
-7.944E-2	2.099E+0	2.021E+0
-7.944E-2	2.125E+0	1.982E+0
-7.944E-2	2.115E+0	2.070E+0
-8.268E-2	2.102E+0	2.041E+0
-7.944E-2	2.099E+0	2.053E+0
-7.620E-2	2.066E+0	2.028E+0
-8.106E-2	2.109E+0	2.041E+0
-8.268E-2	2.083E+0	2.076E+0
-7.944E-2	2.138E+0	2.050E+0
-7.782E-2	2.112E+0	2.057E+0
-8.106E-2	2.109E+0	2.031E+0
-8.106E-2	2.141E+0	2.041E+0
-8.268E-2	2.089E+0	1.985E+0
-7.620E-2	2.125E+0	2.021E+0
-8.106E-2	2.128E+0	1.995E+0
-8.431E-2	2.135E+0	2.086E+0
-8.106E-2	2.105E+0	2.047E+0
-7.620E-2	2.109E+0	2.031E+0
-7.944E-2	2.131E+0	2.034E+0
-8.268E-2	2.138E+0	2.070E+0
-8.106E-2	2.164E+0	1.963E+0
-7.620E-2	2.105E+0	2.050E+0
-7.782E-2	2.050E+0	1.966E+0
-7.944E-2	2.135E+0	2.089E+0
-7.944E-2	2.122E+0	2.086E+0
-7.782E-2	2.154E+0	2.031E+0
-7.944E-2	2.131E+0	2.041E+0
-8.106E-2	2.144E+0	2.070E+0
-8.106E-2	2.131E+0	2.037E+0
-7.782E-2	2.118E+0	2.057E+0
-7.944E-2	2.183E+0	2.050E+0
-7.944E-2	2.109E+0	2.028E+0
-8.106E-2	2.102E+0	2.011E+0
-7.944E-2	2.105E+0	2.050E+0
-8.106E-2	2.128E+0	2.034E+0
-8.106E-2	2.209E+0	2.047E+0
-7.944E-2	2.167E+0	2.031E+0
-7.944E-2	2.141E+0	2.050E+0
-7.944E-2	2.128E+0	2.024E+0
-8.268E-2	2.096E+0	2.096E+0
-8.268E-2	2.096E+0	2.008E+0
-7.944E-2	2.135E+0	2.044E+0
-7.944E-2	2.151E+0	2.034E+0
-8.106E-2	2.118E+0	2.073E+0
-8.106E-2	2.089E+0	2.076E+0
-7.782E-2	2.128E+0	2.002E+0
-8.268E-2	2.118E+0	2.053E+0
-8.268E-2	2.122E+0	2.041E+0
-8.106E-2	2.102E+0	2.063E+0
-7.782E-2	2.099E+0	2.063E+0
-7.944E-2	2.199E+0	2.031E+0
-8.431E-2	2.151E+0	2.070E+0
-8.268E-2	2.141E+0	2.047E+0
-8.106E-2	2.154E+0	2.083E+0
-7.782E-2	2.109E+0	1.992E+0
-8.268E-2	2.183E+0	2.021E+0
-8.268E-2	2.164E+0	1.992E+0
-7.944E-2	2.112E+0	2.050E+0
-8.106E-2	2.167E+0	2.060E+0
-8.106E-2	2.141E+0	2.066E+0
-7.944E-2	2.190E+0	2.053E+0
-7.944E-2	2.083E+0	2.037E+0
-7.944E-2	2.157E+0	1.982E+0
-7.944E-2	2.115E+0	1.969E+0
-8.431E-2	2.122E+0	2.053E+0
-7.944E-2	2.089E+0	2.079E+0
-7.944E-2	2.131E+0	2.047E+0
-8.106E-2	2.154E+0	1.995E+0
-8.106E-2	2.109E+0	2.063E+0
-7.782E-2	2.125E+0	2.070E+0
-7.944E-2	2.112E+0	2.031E+0
-8.106E-2	2.164E+0	1.979E+0
-8.268E-2	2.122E+0	2.024E+0
-7.782E-2	2.066E+0	2.066E+0
-7.782E-2	2.060E+0	2.024E+0
-8.268E-2	2.083E+0	2.070E+0
-8.106E-2	2.125E+0	2.047E+0
-8.106E-2	2.115E+0	2.024E+0
-8.106E-2	2.118E+0	2.057E+0
-8.106E-2	2.050E+0	1.998E+0
-8.268E-2	2.109E+0	2.037E+0
-7.944E-2	2.115E+0	2.034E+0
-7.620E-2	2.193E+0	2.060E+0
-8.268E-2	2.177E+0	2.053E+0
-7.944E-2	2.138E+0	2.053E+0
-7.620E-2	2.167E+0	2.037E+0
-8.106E-2	2.102E+0	2.102E+0
-8.268E-2	2.154E+0	2.060E+0
-7.782E-2	2.148E+0	2.057E+0
-7.620E-2	2.138E+0	2.034E+0
-8.106E-2	2.076E+0	2.031E+0
-8.268E-2	2.135E+0	2.057E+0
-8.106E-2	2.161E+0	2.057E+0
-7.944E-2	2.167E+0	2.047E+0
-8.106E-2	2.180E+0	2.044E+0
-8.106E-2	2.099E+0	2.041E+0
-7.944E-2	2.167E+0	2.060E+0
-7.620E-2	2.105E+0	2.037E+0
-7.782E-2	2.118E+0	2.031E+0
-8.431E-2	2.076E+0	2.028E+0
-7.944E-2	2.138E+0	2.073E+0
-7.620E-2	2.141E+0	2.053E+0
-8.106E-2	2.122E+0	1.995E+0
-8.431E-2	2.131E+0	2.073E+0
-7.944E-2	2.109E+0	2.024E+0
-7.782E-2	2.112E+0	2.044E+0
-8.106E-2	2.112E+0	2.028E+0
-8.431E-2	2.112E+0	1.998E+0
-8.268E-2	2.148E+0	2.031E+0
-7.944E-2	2.112E+0	2.053E+0
-7.944E-2	2.115E+0	2.060E+0
-8.268E-2	2.125E+0	2.008E+0
-8.106E-2	2.161E+0	2.053E+0
-7.782E-2	2.128E+0	2.047E+0
-7.944E-2	2.128E+0	2.076E+0
-8.431E-2	2.099E+0	1.998E+0
-8.268E-2	2.138E+0	2.083E+0
-7.620E-2	2.148E+0	2.005E+0
-7.782E-2	2.131E+0	2.053E+0
-7.944E-2	2.148E+0	2.021E+0
-8.106E-2	2.135E+0	2.063E+0
-7.620E-2	2.125E+0	2.018E+0
-7.944E-2	2.112E+0	2.047E+0
-8.593E-2	2.151E+0	2.031E+0
-8.106E-2	2.073E+0	2.086E+0
-7.944E-2	2.209E+0	2.002E+0
-8.106E-2	2.148E+0	1.972E+0
-8.268E-2	2.086E+0	2.005E+0
-8.268E-2	2.131E+0	2.066E+0
-7.620E-2	2.144E+0	2.073E+0
-7.782E-2	2.141E+0	2.118E+0
-8.268E-2	2.115E+0	2.041E+0
-7.944E-2	2.167E+0	2.002E+0
-7.944E-2	2.125E+0	2.050E+0
-7.782E-2	2.135E+0	2.050E+0
-8.268E-2	2.138E+0	1.989E+0
-7.782E-2	2.151E+0	2.050E+0
-7.782E-2	2.096E+0	2.008E+0
-7.944E-2	2.157E+0	2.024E+0
-8.268E-2	2.083E+0	2.041E+0
-8.106E-2	2.122E+0	2.015E+0
-7.944E-2	2.128E+0	2.008E+0
-8.106E-2	2.109E+0	2.002E+0
-8.593E-2	2.096E+0	2.122E+0
-7.782E-2	2.092E+0	2.057E+0
-7.620E-2	2.076E+0	2.073E+0
-7.620E-2	2.138E+0	2.037E+0
-8.268E-2	2.131E+0	2.057E+0
-8.268E-2	2.138E+0	2.086E+0
-7.620E-2	2.141E+0	2.008E+0
-7.782E-2	2.180E+0	2.073E+0
-8.593E-2	2.128E+0	2.028E+0
-8.106E-2	2.112E+0	1.995E+0
-7.620E-2	2.144E+0	2.011E+0
-7.944E-2	2.138E+0	2.057E+0
-8.106E-2	2.122E+0	2.011E+0
-7.944E-2	2.128E+0	2.015E+0
-7.782E-2	2.122E+0	2.099E+0
-7.944E-2	2.148E+0	2.034E+0
-7.944E-2	2.131E+0	1.989E+0
-8.431E-2	2.157E+0	1.989E+0
-7.620E-2	2.128E+0	2.011E+0
-7.944E-2	2.128E+0	1.998E+0
-8.431E-2	2.076E+0	2.021E+0
-8.106E-2	2.112E+0	2.031E+0
-7.620E-2	2.125E+0	2.057E+0
-7.782E-2	2.099E+0	2.028E+0
-8.431E-2	2.083E+0	1.982E+0
-8.106E-2	2.151E+0	2.024E+0
-8.106E-2	2.105E+0	1.985E+0
-8.268E-2	2.157E+0	2.070E+0
-8.268E-2	2.122E+0	2.053E+0
-8.106E-2	2.122E+0	2.034E+0
-7.944E-2	2.164E+0	2.063E+0
-7.944E-2	2.135E+0	2.034E+0
-8.431E-2	2.164E+0	2.050E+0
-8.268E-2	2.115E+0	2.002E+0
-7.620E-2	2.141E+0	2.044E+0
-7.944E-2	2.109E+0	1.995E+0
-8.268E-2	2.122E+0	1.989E+0
-8.268E-2	2.131E+0	2.053E+0
-7.620E-2	2.157E+0	1.966E+0
-7.944E-2	2.112E+0	2.066E+0
-8.431E-2	2.157E+0	2.066E+0
-7.944E-2	2.157E+0	2.031E+0
-7.620E-2	2.115E+0	2.070E+0
-7.944E-2	2.151E+0	2.005E+0
-8.431E-2	2.186E+0	1.995E+0
-7.944E-2	2.161E+0	2.047E+0
-7.457E-2	2.105E+0	2.047E+0
-8.106E-2	2.174E+0	2.031E+0
-8.268E-2	2.112E+0	2.066E+0
-7.944E-2	2.141E+0	2.005E+0
-7.944E-2	2.122E+0	2.096E+0
-7.944E-2	2.148E+0	2.044E+0
-8.268E-2	2.157E+0	2.021E+0
-8.106E-2	2.076E+0	2.037E+0
-7.782E-2	2.148E+0	2.041E+0
-8.106E-2	2.131E+0	2.031E+0
-8.268E-2	2.122E+0	2.076E+0
-8.106E-2	2.144E+0	2.086E+0
-7.782E-2	2.079E+0	2.073E+0
-7.782E-2	2.083E+0	2.083E+0
-8.431E-2	2.060E+0	1.976E+0
-8.106E-2	2.138E+0	2.028E+0
-7.944E-2	2.151E+0	1.985E+0
-7.944E-2	2.115E+0	2.024E+0
-8.106E-2	2.154E+0	2.083E+0
-8.106E-2	2.148E+0	2.073E+0
-7.944E-2	2.138E+0	2.063E+0
-8.106E-2	2.125E+0	1.976E+0
-8.268E-2	2.083E+0	2.047E+0
-8.268E-2	2.154E+0	1.976E+0
-7.620E-2	2.118E+0	2.057E+0
-8.268E-2	2.138E+0	2.073E+0
-8.268E-2	2.196E+0	2.105E+0
-7.944E-2	2.131E+0	2.044E+0
-7.457E-2	2.148E+0	2.063E+0
-8.268E-2	2.086E+0	2.018E+0
-8.268E-2	2.199E+0	2.053E+0
-8.106E-2	2.167E+0	2.118E+0
-7.620E-2	2.125E+0	2.076E+0
-7.944E-2	2.157E+0	2.083E+0
-8.106E-2	2.070E+0	2.015E+0
-8.268E-2	2.167E+0	2.083E+0
-7.782E-2	2.115E+0	2.053E+0
-7.944E-2	2.135E+0	2.034E+0
-8.268E-2	2.157E+0	2.044E+0
-7.782E-2	2.141E+0	2.128E+0
-7.782E-2	2.161E+0	2.066E+0
-8.106E-2	2.138E+0	2.015E+0
-8.106E-2	2.151E+0	2.011E+0
-7.944E-2	2.177E+0	1.985E+0
-7.620E-2	2.148E+0	2.047E+0
-7.944E-2	2.154E+0	2.096E+0
-8.106E-2	2.144E+0	2.047E+0
-8.268E-2	2.024E+0	2.008E+0
-7.782E-2	2.089E+0	2.053E+0
-8.106E-2	2.161E+0	2.050E+0
-8.268E-2	2.135E+0	2.024E+0
-7.782E-2	2.083E+0	2.008E+0
-7.944E-2	2.141E+0	2.096E+0
-8.268E-2	2.157E+0	2.047E+0
-8.593E-2	2.170E+0	2.060E+0
-7.944E-2	2.125E+0	2.057E+0
-7.782E-2	2.112E+0	2.021E+0
-8.106E-2	2.138E+0	2.002E+0
-8.106E-2	2.144E+0	2.024E+0
-7.944E-2	2.141E+0	2.050E+0
-7.782E-2	2.144E+0	2.018E+0
-7.944E-2	2.096E+0	2.105E+0
-8.268E-2	2.174E+0	1.985E+0
-8.106E-2	2.135E+0	2.050E+0
-7.620E-2	2.131E+0	2.021E+0
-7.782E-2	2.109E+0	2.021E+0
-8.268E-2	2.109E+0	2.011E+0
-8.106E-2	2.083E+0	2.050E+0
-7.782E-2	2.105E+0	2.041E+0
-8.106E-2	2.180E+0	2.011E+0
-8.431E-2	2.135E+0	2.018E+0
-8.106E-2	2.164E+0	2.066E+0
-7.944E-2	2.157E+0	2.053E+0
-7.782E-2	2.174E+0	2.015E+0
-8.268E-2	2.105E+0	2.096E+0
-7.944E-2	2.144E+0	2.044E+0
-7.620E-2	2.154E+0	2.047E+0
-8.106E-2	2.154E+0	1.972E+0
-8.106E-2	2.167E+0	2.037E+0
-8.106E-2	2.180E+0	2.076E+0
-7.782E-2	2.125E+0	1.976E+0
-8.106E-2	2.096E+0	2.015E+0
-8.268E-2	2.122E+0	1.930E+0
-8.106E-2	2.099E+0	1.992E+0
-7.944E-2	2.174E+0	2.073E+0
-7.944E-2	2.105E+0	2.034E+0
-8.268E-2	2.138E+0	2.070E+0
-7.620E-2	2.167E+0	2.028E+0
-7.620E-2	2.131E+0	2.053E+0
-7.944E-2	2.161E+0	1.966E+0
-8.431E-2	2.164E+0	2.034E+0
-7.944E-2	2.167E+0	2.011E+0
-7.620E-2	2.102E+0	1.998E+0
-8.106E-2	2.128E+0	2.041E+0
-8.268E-2	2.193E+0	2.024E+0
-8.431E-2	2.125E+0	1.995E+0
-7.782E-2	2.096E+0	1.998E+0
-7.782E-2	2.118E+0	2.057E+0
-8.106E-2	2.157E+0	2.005E+0
-8.106E-2	2.115E+0	2.008E+0
-7.944E-2	2.125E+0	2.057E+0
-7.944E-2	2.115E+0	2.041E+0
-8.431E-2	2.092E+0	2.076E+0
-8.106E-2	2.174E+0	2.044E+0
-7.457E-2	2.073E+0	2.083E+0
-8.106E-2	2.079E+0	2.041E+0
-8.268E-2	2.138E+0	2.047E+0
-7.944E-2	2.112E+0	2.034E+0
-7.944E-2	2.154E+0	1.976E+0
-8.106E-2	2.209E+0	1.982E+0
-8.268E-2	2.102E+0	2.037E+0
-8.106E-2	2.128E+0	2.057E+0
-7.944E-2	2.079E+0	2.063E+0
-7.782E-2	2.109E+0	2.037E+0
-8.431E-2	2.170E+0	2.047E+0
-7.620E-2	2.118E+0	2.083E+0
-7.620E-2	2.183E+0	2.008E+0
-7.944E-2	2.125E+0	2.057E+0
-8.268E-2	2.186E+0	2.057E+0
-7.944E-2	2.167E+0	2.053E+0
-7.944E-2	2.131E+0	2.050E+0
-8.106E-2	2.099E+0	2.096E+0
-8.106E-2	2.141E+0	2.037E+0
-7.944E-2	2.028E+0	2.037E+0
-7.944E-2	2.037E+0	2.008E+0
-7.944E-2	2.154E+0	2.047E+0
-8.593E-2	2.131E+0	2.053E+0
-7.944E-2	2.138E+0	2.024E+0
-7.782E-2	2.135E+0	2.018E+0
-7.944E-2	2.125E+0	2.083E+0
-8.106E-2	2.092E+0	2.031E+0
-8.106E-2	2.099E+0	2.044E+0
-7.457E-2	2.092E+0	2.034E+0
-7.944E-2	2.151E+0	2.125E+0
-8.268E-2	2.105E+0	2.011E+0
-8.106E-2	2.157E+0	2.076E+0
-7.782E-2	2.109E+0	1.992E+0
-7.944E-2	2.118E+0	1.979E+0
-8.268E-2	2.125E+0	1.998E+0
-7.944E-2	2.135E+0	2.041E+0
-7.620E-2	2.154E+0	2.086E+0
-7.782E-2	2.131E+0	2.037E+0
-8.106E-2	2.125E+0	2.060E+0
-8.106E-2	2.112E+0	2.057E+0
-7.782E-2	2.148E+0	2.031E+0
-7.944E-2	2.125E+0	2.031E+0
-8.106E-2	2.148E+0	1.998E+0
-8.268E-2	2.157E+0	2.047E+0
-7.944E-2	2.177E+0	2.008E+0
-8.268E-2	2.092E+0	2.083E+0
-8.268E-2	2.102E+0	2.044E+0
-7.944E-2	2.167E+0	2.109E+0
-7.782E-2	2.115E+0	2.044E+0
-7.944E-2	2.131E+0	2.060E+0
-8.106E-2	2.073E+0	2.031E+0
-8.106E-2	2.131E+0	2.083E+0
-7.782E-2	2.128E+0	2.063E+0
-8.106E-2	2.115E+0	2.057E+0
-8.268E-2	2.157E+0	2.002E+0
-8.106E-2	2.157E+0	2.011E+0
-7.944E-2	2.157E+0	2.073E+0
-8.106E-2	2.099E+0	2.047E+0
-8.106E-2	2.157E+0	2.073E+0
-8.431E-2	2.141E+0	1.995E+0
-7.782E-2	2.164E+0	2.047E+0
-7.944E-2	2.151E+0	2.060E+0
-8.106E-2	2.141E+0	2.053E+0
-8.106E-2	2.131E+0	2.034E+0
-8.106E-2	2.099E+0	2.053E+0
-8.106E-2	2.128E+0	2.115E+0
-8.106E-2	2.076E+0	2.076E+0
-7.944E-2	2.164E+0	2.086E+0
-8.106E-2	2.148E+0	2.005E+0
-7.944E-2	2.122E+0	2.053E+0
-8.268E-2	2.131E+0	2.079E+0
-8.268E-2	2.141E+0	2.057E+0
-7.782E-2	2.086E+0	2.092E+0
-8.268E-2	2.122E+0	2.024E+0
-8.268E-2	2.161E+0	2.034E+0
-7.944E-2	2.154E+0	2.037E+0
-7.782E-2	2.170E+0	2.047E+0
-8.106E-2	2.092E+0	2.011E+0
-7.944E-2	2.180E+0	2.076E+0
-8.106E-2	2.177E+0	2.070E+0
-7.782E-2	2.141E+0	2.050E+0
-7.782E-2	2.135E+0	1.995E+0
-8.106E-2	2.102E+0	1.985E+0
-7.782E-2	2.128E+0	2.041E+0
-7.782E-2	2.190E+0	2.076E+0
-7.944E-2	2.141E+0	2.002E+0
-8.431E-2	2.109E+0	2.047E+0
-7.944E-2	2.167E+0	2.125E+0
-7.782E-2	2.086E+0	2.060E+0
-8.268E-2	2.125E+0	1.972E+0
-8.106E-2	2.131E+0	2.060E+0
-7.782E-2	2.138E+0	1.985E+0
-7.782E-2	2.083E+0	2.047E+0
-7.782E-2	2.144E+0	2.076E+0
-8.268E-2	2.066E+0	2.037E+0
-8.106E-2	2.128E+0	2.053E+0
-7.944E-2	2.122E+0	2.011E+0
-8.106E-2	2.128E+0	2.047E+0
-8.593E-2	2.144E+0	2.031E+0
-7.944E-2	2.151E+0	2.028E+0
-7.782E-2	2.086E+0	2.047E+0
-8.268E-2	2.186E+0	2.018E+0
-8.106E-2	2.079E+0	2.063E+0
-8.268E-2	2.164E+0	2.037E+0
-7.782E-2	2.112E+0	2.073E+0
-8.268E-2	2.102E+0	2.041E+0
-8.593E-2	2.122E+0	2.031E+0
-7.944E-2	2.144E+0	2.092E+0
-7.620E-2	2.112E+0	2.018E+0
-7.944E-2	2.180E+0	2.053E+0
-8.268E-2	2.144E+0	2.028E+0
-8.106E-2	2.063E+0	2.118E+0
-7.620E-2	2.096E+0	2.028E+0
-8.106E-2	2.144E+0	1.995E+0
-7.944E-2	2.128E+0	1.989E+0
-7.944E-2	2.135E+0	2.024E+0
-7.944E-2	2.144E+0	1.969E+0
-7.782E-2	2.083E+0	2.073E+0
-7.944E-2	2.092E+0	2.021E+0
-8.106E-2	2.125E+0	2.031E+0
-7.782E-2	2.161E+0	2.018E+0
-8.106E-2	2.115E+0	2.018E+0
-8.106E-2	2.057E+0	2.021E+0
-8.106E-2	2.070E+0	1.950E+0
-8.268E-2	2.144E+0	2.086E+0
-8.106E-2	2.167E+0	1.982E+0
-8.431E-2	2.125E+0	2.015E+0
-8.268E-2	2.102E+0	2.053E+0
-7.944E-2	2.144E+0	2.047E+0
-7.944E-2	2.131E+0	2.079E+0
-8.106E-2	2.141E+0	2.066E+0
-8.106E-2	2.086E+0	1.953E+0
-7.944E-2	2.135E+0	2.063E+0
-8.106E-2	2.112E+0	2.070E+0
-8.268E-2	2.122E+0	2.015E+0
-8.431E-2	2.099E+0	2.037E+0
-7.782E-2	2.109E+0	2.050E+0
-7.944E-2	2.109E+0	2.028E+0
-8.106E-2	2.115E+0	2.031E+0
-7.944E-2	2.157E+0	1.992E+0
-7.944E-2	2.096E+0	2.034E+0
-8.106E-2	2.118E+0	2.073E+0
-8.106E-2	2.128E+0	2.044E+0
-8.106E-2	2.131E+0	2.034E+0
-7.782E-2	2.174E+0	2.063E+0
-7.782E-2	2.138E+0	2.057E+0
-8.431E-2	2.141E+0	1.998E+0
-8.106E-2	2.079E+0	2.041E+0
-7.944E-2	2.154E+0	2.031E+0
-7.944E-2	2.151E+0	2.053E+0
-8.431E-2	2.118E+0	2.005E+0
-7.944E-2	2.128E+0	2.041E+0
-7.944E-2	2.138E+0	2.050E+0
-7.944E-2	2.109E+0	2.031E+0
-8.268E-2	2.105E+0	2.021E+0
-7.944E-2	2.122E+0	2.057E+0
-7.782E-2	2.066E+0	2.002E+0
-8.106E-2	2.138E+0	2.066E+0
-8.431E-2	2.157E+0	2.011E+0
-8.106E-2	2.115E+0	1.989E+0
-7.782E-2	2.096E+0	2.050E+0
-8.106E-2	2.164E+0	2.021E+0
-8.431E-2	2.112E+0	2.034E+0
-7.944E-2	2.135E+0	2.011E+0
-7.944E-2	2.186E+0	2.031E+0
-8.268E-2	2.154E+0	2.089E+0
-8.431E-2	2.151E+0	2.070E+0
-7.944E-2	2.131E+0	2.031E+0
-7.782E-2	2.128E+0	2.008E+0
-7.944E-2	2.099E+0	2.034E+0
-8.106E-2	2.222E+0	2.021E+0
-7.944E-2	2.138E+0	2.015E+0
-7.944E-2	2.102E+0	2.018E+0
-8.106E-2	2.144E+0	2.083E+0
-8.593E-2	2.122E+0	2.031E+0
-7.944E-2	2.131E+0	2.015E+0
-7.944E-2	2.167E+0	2.053E+0
-8.106E-2	2.070E+0	2.037E+0
-7.944E-2	2.131E+0	2.057E+0
-7.944E-2	2.148E+0	2.015E+0
-7.620E-2	2.167E+0	2.041E+0
-7.782E-2	2.144E+0	2.096E+0
-8.268E-2	2.128E+0	2.073E+0
-7.782E-2	2.148E+0	2.011E+0
-7.782E-2	2.118E+0	2.053E+0
-7.944E-2	2.128E+0	2.053E+0
-8.268E-2	2.128E+0	2.044E+0
-7.944E-2	2.190E+0	2.070E+0
-7.620E-2	2.151E+0	2.096E+0
-8.268E-2	2.118E+0	2.021E+0
-8.268E-2	2.148E+0	2.008E+0
-7.944E-2	2.122E+0	2.050E+0
-7.620E-2	2.109E+0	2.024E+0
-8.106E-2	2.177E+0	2.037E+0
-8.431E-2	2.112E+0	2.063E+0
-8.106E-2	2.138E+0	1.966E+0
-7.782E-2	2.092E+0	2.096E+0
-7.944E-2	2.161E+0	2.034E+0
-8.106E-2	2.125E+0	2.076E+0
-7.782E-2	2.167E+0	2.002E+0
-7.782E-2	2.174E+0	2.028E+0
-8.268E-2	2.128E+0	2.005E+0
-8.268E-2	2.096E+0	1.985E+0
-7.782E-2	2.128E+0	2.047E+0
-7.620E-2	2.128E+0	2.024E+0
-8.268E-2	2.161E+0	2.031E+0
-8.106E-2	2.144E+0	2.041E+0
-7.944E-2	2.118E+0	2.024E+0
-7.620E-2	2.144E+0	2.034E+0
-8.268E-2	2.138E+0	2.028E+0
-8.268E-2	2.128E+0	2.047E+0
-8.106E-2	2.122E+0	2.037E+0
-7.944E-2	2.118E+0	2.047E+0
-8.106E-2	2.131E+0	2.024E+0
-8.593E-2	2.128E+0	2.053E+0
-7.782E-2	2.141E+0	2.060E+0
-7.782E-2	2.115E+0	1.982E+0
-8.268E-2	2.105E+0	2.044E+0
-8.431E-2	2.128E+0	1.995E+0
-8.268E-2	2.128E+0	2.053E+0
-7.620E-2	2.186E+0	2.034E+0
-8.106E-2	2.083E+0	2.057E+0
-8.431E-2	2.125E+0	2.050E+0
-7.782E-2	2.063E+0	2.047E+0
-7.782E-2	2.102E+0	2.086E+0
-8.106E-2	2.109E+0	1.995E+0
-8.593E-2	2.083E+0	2.021E+0
-8.106E-2	2.096E+0	2.060E+0
-7.782E-2	2.135E+0	2.008E+0
-7.944E-2	2.122E+0	1.969E+0
-8.268E-2	2.148E+0	2.063E+0
-8.106E-2	2.164E+0	2.002E+0
-7.620E-2	2.122E+0	2.073E+0
-8.106E-2	2.115E+0	2.070E+0
-8.431E-2	2.131E+0	2.034E+0
-7.944E-2	2.135E+0	2.096E+0
-7.944E-2	2.122E+0	2.066E+0
-8.106E-2	2.161E+0	2.021E+0
-8.431E-2	2.109E+0	2.073E+0
-8.106E-2	2.174E+0	2.044E+0
-8.106E-2	2.167E+0	2.044E+0
-8.268E-2	2.096E+0	2.024E+0
-8.268E-2	2.122E+0	2.034E+0
-7.944E-2	2.105E+0	1.989E+0
-7.620E-2	2.125E+0	2.057E+0
-8.106E-2	2.151E+0	1.985E+0
-8.268E-2	2.086E+0	2.011E+0
-8.106E-2	2.102E+0	2.047E+0
-8.106E-2	2.125E+0	2.024E+0
-7.620E-2	2.122E+0	2.066E+0
-8.268E-2	2.076E+0	2.060E+0
-7.944E-2	2.229E+0	2.021E+0
-7.944E-2	2.141E+0	2.053E+0
-8.268E-2	2.141E+0	2.028E+0
-8.268E-2	2.180E+0	2.041E+0
-7.944E-2	2.167E+0	2.011E+0
-7.782E-2	2.112E+0	2.047E+0
-7.782E-2	2.089E+0	2.083E+0
-8.106E-2	2.148E+0	2.102E+0
-7.944E-2	2.105E+0	2.034E+0
-7.782E-2	2.083E+0	2.053E+0
-8.106E-2	2.151E+0	2.041E+0
-8.106E-2	2.122E+0	1.976E+0
-7.944E-2	2.164E+0	2.044E+0
-7.782E-2	2.128E+0	2.018E+0
-7.944E-2	2.096E+0	2.076E+0
-8.268E-2	2.177E+0	2.011E+0
-7.944E-2	2.112E+0	2.034E+0
-7.944E-2	2.128E+0	1.989E+0
-8.106E-2	2.135E+0	2.099E+0
-7.944E-2	2.177E+0	2.050E+0
-7.944E-2	2.118E+0	2.070E+0
-7.782E-2	2.144E+0	2.037E+0
-7.944E-2	2.109E+0	2.041E+0
-8.431E-2	2.144E+0	2.024E+0
-7.944E-2	2.141E+0	2.018E+0
-7.457E-2	2.157E+0	2.018E+0
-7.944E-2	2.125E+0	2.041E+0
-8.268E-2	2.144E+0	2.070E+0
-8.268E-2	2.128E+0	2.041E+0
-7.620E-2	2.141E+0	2.066E+0
-8.106E-2	2.164E+0	2.060E+0
-8.431E-2	2.157E+0	2.096E+0
-8.106E-2	2.125E+0	2.066E+0
-7.457E-2	2.102E+0	2.021E+0
-8.106E-2	2.138E+0	2.044E+0
-8.431E-2	2.157E+0	2.037E+0
-8.106E-2	2.092E+0	2.041E+0
-7.457E-2	2.135E+0	2.063E+0
-7.944E-2	2.092E+0	2.018E+0
-8.268E-2	2.112E+0	2.021E+0
-7.944E-2	2.138E+0	2.047E+0
-7.457E-2	2.151E+0	2.083E+0
-8.268E-2	2.141E+0	2.037E+0
-7.944E-2	2.131E+0	2.063E+0
-8.431E-2	2.186E+0	2.037E+0
-7.944E-2	2.131E+0	2.034E+0
-8.268E-2	2.086E+0	2.037E+0
-8.431E-2	2.131E+0	2.015E+0
-7.782E-2	2.141E+0	1.985E+0
-7.782E-2	2.057E+0	2.037E+0
-7.782E-2	2.167E+0	2.066E+0
-8.106E-2	2.118E+0	2.021E+0
-8.106E-2	2.128E+0	2.041E+0
-7.782E-2	2.183E+0	2.034E+0
-7.944E-2	2.115E+0	2.044E+0
-8.431E-2	2.089E+0	2.079E+0
-7.944E-2	2.151E+0	2.024E+0
-7.944E-2	2.151E+0	2.079E+0
-7.944E-2	2.151E+0	1.995E+0
-8.431E-2	2.096E+0	2.044E+0
-7.944E-2	2.079E+0	2.037E+0
-7.782E-2	2.141E+0	2.018E+0
-8.106E-2	2.109E+0	1.972E+0
-8.106E-2	2.109E+0	1.956E+0
-8.268E-2	2.125E+0	2.008E+0
-7.620E-2	2.115E+0	2.018E+0
-8.106E-2	2.118E+0	2.034E+0
-8.106E-2	2.115E+0	2.073E+0
-8.106E-2	2.115E+0	2.018E+0
-7.782E-2	2.102E+0	2.037E+0
-7.944E-2	2.154E+0	2.050E+0
-7.944E-2	2.138E+0	2.044E+0
-8.268E-2	2.154E+0	2.057E+0
-7.782E-2	2.167E+0	2.063E+0
-8.106E-2	2.128E+0	2.066E+0
-8.431E-2	2.135E+0	2.115E+0
-8.268E-2	2.109E+0	2.034E+0
-7.782E-2	2.125E+0	1.985E+0
-8.106E-2	2.115E+0	2.028E+0
-8.268E-2	2.174E+0	2.037E+0
-8.106E-2	2.138E+0	2.066E+0
-7.782E-2	2.105E+0	2.066E+0
-7.782E-2	2.141E+0	2.047E+0
-8.593E-2	2.180E+0	2.044E+0
-8.106E-2	2.089E+0	1.995E+0
-7.782E-2	2.112E+0	2.057E+0
-7.944E-2	2.170E+0	2.041E+0
-8.431E-2	2.174E+0	2.044E+0
-8.106E-2	2.092E+0	1.992E+0
-8.106E-2	2.131E+0	2.063E+0
-7.782E-2	2.161E+0	2.057E+0
-8.268E-2	2.118E+0	2.008E+0
-7.944E-2	2.122E+0	2.021E+0
-7.782E-2	2.138E+0	2.083E+0
-8.106E-2	2.092E+0	2.018E+0
-8.268E-2	2.167E+0	2.015E+0
-7.944E-2	2.083E+0	1.982E+0
-8.106E-2	2.154E+0	2.018E+0
-7.944E-2	2.174E+0	2.083E+0
-8.431E-2	2.122E+0	2.037E+0
-8.268E-2	2.105E+0	2.021E+0
-7.782E-2	2.135E+0	2.092E+0
-7.944E-2	2.186E+0	2.050E+0
-8.106E-2	2.099E+0	2.050E+0
-7.944E-2	2.118E+0	1.998E+0
-7.782E-2	2.212E+0	2.015E+0
-7.944E-2	2.135E+0	2.063E+0
-8.268E-2	2.144E+0	2.057E+0
-7.944E-2	2.122E+0	2.041E+0
-7.620E-2	2.180E+0	1.982E+0
-8.106E-2	2.115E+0	2.037E+0
-8.268E-2	2.096E+0	2.034E+0
-7.782E-2	2.083E+0	2.070E+0
-7.620E-2	2.099E+0	2.089E+0
-8.106E-2	2.157E+0	2.063E+0
-8.106E-2	2.190E+0	2.037E+0
-7.944E-2	2.092E+0	2.002E+0
-7.944E-2	2.157E+0	2.070E+0
-7.944E-2	2.138E+0	2.011E+0
-8.431E-2	2.138E+0	2.031E+0
-7.782E-2	2.144E+0	2.066E+0
-7.944E-2	2.161E+0	2.041E+0
-8.106E-2	2.141E+0	2.034E+0
-8.268E-2	2.057E+0	2.070E+0
-8.268E-2	2.177E+0	2.063E+0
-7.944E-2	2.138E+0	2.005E+0
-8.106E-2	2.167E+0	1.985E+0
-8.268E-2	2.174E+0	1.963E+0
-8.106E-2	2.177E+0	2.050E+0
-8.106E-2	2.096E+0	2.066E+0
-8.106E-2	2.212E+0	2.066E+0
-8.268E-2	2.105E+0	2.024E+0
-7.944E-2	2.053E+0	1.989E+0
-7.944E-2	2.115E+0	1.976E+0
-7.944E-2	2.148E+0	2.031E+0
-8.593E-2	2.109E+0	2.063E+0
-8.268E-2	2.125E+0	2.102E+0
-7.944E-2	2.138E+0	2.008E+0
-7.944E-2	2.151E+0	2.102E+0
-8.268E-2	2.105E+0	2.053E+0
-8.106E-2	2.177E+0	2.024E+0
-7.944E-2	2.105E+0	2.076E+0
-7.944E-2	2.144E+0	2.028E+0
-8.431E-2	2.118E+0	2.105E+0
-8.106E-2	2.128E+0	2.079E+0
-7.620E-2	2.144E+0	2.031E+0
-8.106E-2	2.131E+0	2.066E+0
-8.431E-2	2.135E+0	2.053E+0
-7.944E-2	2.131E+0	2.083E+0
-7.782E-2	2.190E+0	2.031E+0
-7.782E-2	2.183E+0	2.073E+0
-8.268E-2	2.096E+0	2.034E+0
-8.268E-2	2.089E+0	2.011E+0
-7.782E-2	2.157E+0	2.041E+0
-8.106E-2	2.112E+0	1.998E+0
-8.106E-2	2.209E+0	2.053E+0
-7.944E-2	2.122E+0	2.008E+0
-7.944E-2	2.170E+0	2.102E+0
-7.944E-2	2.122E+0	2.086E+0
-8.268E-2	2.151E+0	2.099E+0
-8.106E-2	2.063E+0	2.034E+0
-7.782E-2	2.170E+0	2.083E+0
-7.944E-2	2.131E+0	2.034E+0
-8.431E-2	2.125E+0	2.063E+0
-8.268E-2	2.183E+0	2.037E+0
-7.782E-2	2.109E+0	2.115E+0
-8.106E-2	2.128E+0	2.105E+0
-8.268E-2	2.109E+0	2.053E+0
-8.106E-2	2.125E+0	1.989E+0
-7.944E-2	2.063E+0	2.131E+0
-7.944E-2	2.109E+0	2.050E+0
-8.268E-2	2.148E+0	2.011E+0
-8.268E-2	2.109E+0	2.083E+0
-7.782E-2	2.118E+0	2.041E+0
-8.268E-2	2.109E+0	2.031E+0
-7.944E-2	2.138E+0	2.057E+0
-8.106E-2	2.096E+0	1.972E+0
-7.782E-2	2.138E+0	2.057E+0
-8.106E-2	2.164E+0	2.002E+0
-8.106E-2	2.157E+0	2.021E+0
-8.106E-2	2.099E+0	2.050E+0
-7.782E-2	2.174E+0	2.066E+0
-8.106E-2	2.131E+0	2.024E+0
-8.268E-2	2.125E+0	1.998E+0
-8.106E-2	2.115E+0	2.011E+0
-8.106E-2	2.122E+0	2.041E+0
-8.106E-2	2.151E+0	1.946E+0
-8.431E-2	2.128E+0	2.070E+0
-7.944E-2	2.190E+0	2.105E+0
-7.782E-2	2.122E+0	1.998E+0
-7.944E-2	2.105E+0	2.044E+0
-8.268E-2	2.131E+0	2.024E+0
-7.782E-2	2.112E+0	2.011E+0
-7.944E-2	2.125E+0	2.122E+0
-7.782E-2	2.118E+0	2.083E+0
-7.944E-2	2.141E+0	2.037E+0
-7.782E-2	2.112E+0	2.044E+0
-7.944E-2	2.141E+0	2.066E+0
-8.106E-2	2.112E+0	2.076E+0
-8.106E-2	2.170E+0	2.047E+0
-7.782E-2	2.115E+0	2.066E+0
-7.620E-2	2.086E+0	2.050E+0
-7.944E-2	2.141E+0	2.057E+0
-8.268E-2	2.105E+0	1.992E+0
-7.944E-2	2.141E+0	2.063E+0
-7.944E-2	2.186E+0	2.047E+0
-8.106E-2	2.057E+0	2.024E+0
-8.106E-2	2.060E+0	2.073E+0
-8.106E-2	2.092E+0	2.066E+0
-7.782E-2	2.086E+0	2.057E+0
-7.944E-2	2.128E+0	2.063E+0
-8.431E-2	2.157E+0	2.060E+0
-7.944E-2	2.118E+0	2.015E+0
-7.620E-2	2.112E+0	2.063E+0
-7.944E-2	2.099E+0	2.053E+0
-8.431E-2	2.115E+0	2.031E+0
-7.944E-2	2.180E+0	2.018E+0
-7.620E-2	2.070E+0	2.073E+0
-7.944E-2	2.105E+0	1.976E+0
-8.431E-2	2.167E+0	2.044E+0
-7.944E-2	2.083E+0	2.034E+0
-7.620E-2	2.122E+0	2.047E+0
-8.106E-2	2.112E+0	2.063E+0
-8.431E-2	2.086E+0	2.031E+0
-7.782E-2	2.135E+0	2.015E+0
-7.782E-2	2.193E+0	1.963E+0
-8.268E-2	2.102E+0	2.008E+0
-8.268E-2	2.079E+0	2.053E+0
-7.944E-2	2.128E+0	2.015E+0
-7.782E-2	2.170E+0	2.041E+0
-8.268E-2	2.161E+0	2.057E+0
-8.431E-2	2.135E+0	2.057E+0
-8.268E-2	2.138E+0	2.053E+0
-7.782E-2	2.148E+0	2.034E+0
-7.782E-2	2.144E+0	2.008E+0
-8.268E-2	2.122E+0	1.985E+0
-8.106E-2	2.063E+0	2.018E+0
-7.457E-2	2.193E+0	2.063E+0
-7.944E-2	2.115E+0	2.018E+0
-8.431E-2	2.170E+0	2.079E+0
-7.944E-2	2.125E+0	2.015E+0
-7.620E-2	2.109E+0	2.002E+0
-8.106E-2	2.089E+0	1.972E+0
-8.431E-2	2.151E+0	2.041E+0
-8.106E-2	2.109E+0	2.018E+0
-7.944E-2	2.115E+0	2.037E+0
-8.268E-2	2.128E+0	2.015E+0
-8.268E-2	2.122E+0	2.053E+0
-8.106E-2	2.148E+0	2.018E+0
-7.944E-2	2.190E+0	2.031E+0
-7.944E-2	2.112E+0	2.021E+0
-8.268E-2	2.109E+0	2.050E+0
-7.782E-2	2.148E+0	2.024E+0
-7.944E-2	2.102E+0	1.953E+0
-7.620E-2	2.086E+0	1.995E+0
-8.593E-2	2.099E+0	2.070E+0
-7.944E-2	2.099E+0	2.028E+0
-7.944E-2	2.138E+0	2.070E+0
-7.782E-2	2.148E+0	2.057E+0
-8.106E-2	2.128E+0	2.028E+0
-8.268E-2	2.096E+0	2.047E+0
-7.782E-2	2.141E+0	2.002E+0
-8.431E-2	2.131E+0	2.034E+0
-8.268E-2	2.089E+0	2.005E+0
-8.106E-2	2.109E+0	2.021E+0
-7.782E-2	2.164E+0	2.057E+0
-8.106E-2	2.118E+0	2.015E+0
-8.268E-2	2.161E+0	2.073E+0
-7.620E-2	2.141E+0	2.031E+0
-7.620E-2	2.161E+0	2.092E+0
-7.782E-2	2.102E+0	2.041E+0
-8.106E-2	2.089E+0	2.060E+0
-7.944E-2	2.076E+0	2.041E+0
-7.782E-2	2.105E+0	2.105E+0
-8.268E-2	2.154E+0	2.011E+0
-8.268E-2	2.135E+0	2.057E+0
-7.944E-2	2.089E+0	2.015E+0
-7.782E-2	2.138E+0	2.034E+0
-7.944E-2	2.154E+0	2.028E+0
-8.106E-2	2.102E+0	2.060E+0
-7.782E-2	2.115E+0	1.982E+0
-7.620E-2	2.148E+0	2.060E+0
-8.268E-2	2.115E+0	2.073E+0
-8.268E-2	2.115E+0	2.021E+0
-8.268E-2	2.177E+0	2.018E+0
-7.782E-2	2.053E+0	2.028E+0
-7.944E-2	2.138E+0	2.066E+0
-8.106E-2	2.167E+0	2.083E+0
-7.620E-2	2.115E+0	2.015E+0
-7.782E-2	2.135E+0	1.992E+0
-8.106E-2	2.135E+0	1.992E+0
-8.268E-2	2.144E+0	1.940E+0
-7.944E-2	2.161E+0	2.053E+0
-8.106E-2	2.148E+0	2.031E+0
-7.944E-2	2.099E+0	2.034E+0
-8.431E-2	2.154E+0	2.063E+0
-8.106E-2	2.118E+0	2.070E+0
-7.944E-2	2.122E+0	1.989E+0
-7.944E-2	2.105E+0	2.047E+0
-8.268E-2	2.157E+0	2.034E+0
-8.106E-2	2.144E+0	1.963E+0
-7.944E-2	2.109E+0	1.992E+0
-8.268E-2	2.151E+0	2.063E+0
-8.593E-2	2.125E+0	2.057E+0
-8.106E-2	2.122E+0	1.985E+0
-7.782E-2	2.144E+0	2.024E+0
-8.106E-2	2.131E+0	1.985E+0
-8.431E-2	2.057E+0	2.050E+0
-7.782E-2	2.141E+0	2.073E+0
-7.782E-2	2.203E+0	2.063E+0
-8.106E-2	2.144E+0	2.041E+0
-8.268E-2	2.073E+0	2.044E+0
-7.944E-2	2.131E+0	2.070E+0
-7.782E-2	2.112E+0	2.011E+0
-7.944E-2	2.138E+0	2.083E+0
-8.593E-2	2.099E+0	2.086E+0
-7.782E-2	2.167E+0	2.083E+0
-7.620E-2	2.083E+0	2.076E+0
-7.944E-2	2.151E+0	2.028E+0
-8.268E-2	2.092E+0	2.053E+0
-8.106E-2	2.141E+0	2.089E+0
-7.782E-2	2.151E+0	2.028E+0
-8.106E-2	2.170E+0	2.050E+0
-8.268E-2	2.102E+0	2.031E+0
-7.944E-2	2.135E+0	2.070E+0
-7.782E-2	2.180E+0	2.050E+0
-8.268E-2	2.161E+0	2.034E+0
-8.593E-2	2.154E+0	2.024E+0
-8.268E-2	2.193E+0	2.083E+0
-7.944E-2	2.125E+0	2.037E+0
-7.944E-2	2.170E+0	2.031E+0
-8.268E-2	2.105E+0	2.096E+0
-7.944E-2	2.047E+0	2.089E+0
-7.620E-2	2.128E+0	2.079E+0
-8.268E-2	2.148E+0	2.047E+0
-8.268E-2	2.148E+0	1.979E+0
-7.782E-2	2.105E+0	2.034E+0
-8.106E-2	2.115E+0	2.073E+0
-8.106E-2	2.148E+0	2.011E+0
-8.431E-2	2.131E+0	2.018E+0
-8.106E-2	2.161E+0	2.018E+0
-7.782E-2	2.083E+0	2.024E+0
-8.268E-2	2.135E+0	2.050E+0
-8.431E-2	2.157E+0	2.057E+0
-8.268E-2	2.122E+0	2.047E+0
-7.782E-2	2.083E+0	2.028E+0
-7.944E-2	2.148E+0	1.940E+0
-8.268E-2	2.102E+0	2.037E+0
-7.944E-2	2.141E+0	2.034E+0
-7.782E-2	2.151E+0	2.063E+0
-8.106E-2	2.096E+0	1.982E+0
-8.268E-2	2.157E+0	2.057E+0
-7.782E-2	2.086E+0	1.995E+0
-7.782E-2	2.109E+0	2.089E+0
-8.106E-2	2.112E+0	2.079E+0
-8.593E-2	2.125E+0	2.050E+0
-8.106E-2	2.047E+0	2.018E+0
-7.457E-2	2.118E+0	1.995E+0
-8.431E-2	2.131E+0	2.079E+0
-8.431E-2	2.190E+0	1.992E+0
-8.268E-2	2.105E+0	2.034E+0
-7.944E-2	2.109E+0	2.034E+0
-8.106E-2	2.164E+0	2.002E+0
-8.268E-2	2.164E+0	2.060E+0
-7.944E-2	2.109E+0	2.037E+0
-7.944E-2	2.144E+0	2.015E+0
-7.782E-2	2.105E+0	2.037E+0
-8.106E-2	2.115E+0	2.005E+0
-7.944E-2	2.073E+0	1.963E+0
-7.944E-2	2.161E+0	2.008E+0
-8.431E-2	2.161E+0	2.015E+0
-8.268E-2	2.141E+0	2.041E+0
-8.268E-2	2.128E+0	2.066E+0
-7.620E-2	2.105E+0	2.089E+0
-8.268E-2	2.190E+0	2.073E+0
-8.431E-2	2.148E+0	2.041E+0
-7.944E-2	2.128E+0	2.041E+0
-7.944E-2	2.151E+0	2.018E+0
-8.106E-2	2.144E+0	2.024E+0
-8.431E-2	2.141E+0	2.024E+0
-7.944E-2	2.170E+0	2.086E+0
-7.782E-2	2.057E+0	2.057E+0
-7.944E-2	2.073E+0	2.053E+0
-8.268E-2	2.118E+0	2.079E+0
-7.944E-2	2.167E+0	2.044E+0
-7.944E-2	2.161E+0	2.034E+0
-8.106E-2	2.109E+0	2.034E+0
-8.593E-2	2.099E+0	2.018E+0
-8.268E-2	2.144E+0	2.041E+0
-7.782E-2	2.122E+0	2.034E+0
-7.944E-2	2.151E+0	2.047E+0
-8.268E-2	2.170E+0	2.015E+0
-8.106E-2	2.177E+0	2.063E+0
-7.782E-2	2.125E+0	2.018E+0
-7.944E-2	2.102E+0	2.053E+0
-8.431E-2	2.154E+0	1.998E+0
-7.782E-2	2.167E+0	2.044E+0
-7.457E-2	2.177E+0	2.066E+0
-8.106E-2	2.157E+0	2.011E+0
-8.268E-2	2.118E+0	2.031E+0
-8.106E-2	2.190E+0	2.060E+0
-7.620E-2	2.109E+0	2.031E+0
-8.106E-2	2.083E+0	2.034E+0
-8.106E-2	2.144E+0	2.053E+0
-7.944E-2	2.092E+0	2.047E+0
-7.620E-2	2.122E+0	2.015E+0
-7.944E-2	2.118E+0	2.070E+0
-8.593E-2	2.105E+0	2.073E+0
-8.106E-2	2.144E+0	2.060E+0
-7.457E-2	2.112E+0	2.096E+0
-8.268E-2	2.115E+0	1.969E+0
-8.431E-2	2.131E+0	1.953E+0
-8.106E-2	2.131E+0	2.070E+0
-7.782E-2	2.193E+0	2.037E+0
-8.268E-2	2.109E+0	2.057E+0
-8.106E-2	2.105E+0	2.070E+0
-8.106E-2	2.183E+0	2.070E+0
-7.782E-2	2.109E+0	2.079E+0
-8.106E-2	2.115E+0	2.041E+0
-8.268E-2	2.180E+0	2.037E+0
-8.106E-2	2.092E+0	2.031E+0
-7.782E-2	2.151E+0	2.024E+0
-8.106E-2	2.099E+0	2.015E+0
-8.431E-2	2.135E+0	2.021E+0
-8.431E-2	2.128E+0	2.008E+0
-7.782E-2	2.102E+0	2.047E+0
-8.106E-2	2.151E+0	1.995E+0
-8.431E-2	2.053E+0	2.034E+0
-8.106E-2	2.128E+0	2.015E+0
-7.782E-2	2.118E+0	2.125E+0
-8.268E-2	2.109E+0	2.083E+0
-8.268E-2	2.131E+0	2.079E+0
-7.944E-2	2.161E+0	1.998E+0
-7.620E-2	2.161E+0	2.066E+0
-8.431E-2	2.131E+0	2.050E+0
-8.268E-2	2.112E+0	2.044E+0
-8.106E-2	2.115E+0	2.034E+0
-7.782E-2	2.167E+0	2.018E+0
-8.106E-2	2.154E+0	2.050E+0
-8.268E-2	2.096E+0	2.028E+0
-8.268E-2	2.122E+0	1.995E+0
-7.944E-2	2.131E+0	2.089E+0
-7.944E-2	2.125E+0	2.015E+0
-8.268E-2	2.112E+0	2.024E+0
-8.268E-2	2.109E+0	2.066E+0
-7.944E-2	2.109E+0	2.002E+0
-7.782E-2	2.141E+0	2.070E+0
-8.106E-2	2.177E+0	2.015E+0
-7.782E-2	2.199E+0	2.044E+0
-7.944E-2	2.125E+0	2.053E+0
-8.268E-2	2.135E+0	2.086E+0
-8.268E-2	2.128E+0	2.015E+0
-7.944E-2	2.135E+0	2.050E+0
-8.106E-2	2.138E+0	2.053E+0
-7.782E-2	2.157E+0	2.018E+0
-8.431E-2	2.102E+0	1.966E+0
-7.944E-2	2.115E+0	2.005E+0
-7.782E-2	2.118E+0	2.050E+0
-8.106E-2	2.131E+0	2.018E+0
-8.593E-2	2.112E+0	2.028E+0
-7.944E-2	2.125E+0	2.028E+0
-7.782E-2	2.135E+0	2.060E+0
-8.106E-2	2.138E+0	2.083E+0
-8.268E-2	2.102E+0	2.053E+0
-8.106E-2	2.083E+0	2.063E+0
-7.620E-2	2.109E+0	2.057E+0
-8.106E-2	2.135E+0	2.076E+0
-8.268E-2	2.118E+0	2.008E+0
-7.944E-2	2.066E+0	2.070E+0
-7.782E-2	2.157E+0	2.047E+0
-8.106E-2	2.125E+0	2.031E+0
-8.431E-2	2.083E+0	2.044E+0
-8.268E-2	2.125E+0	2.066E+0
-7.944E-2	2.096E+0	2.063E+0
-7.944E-2	2.135E+0	2.092E+0
-8.431E-2	2.157E+0	2.005E+0
-8.106E-2	2.105E+0	2.031E+0
-7.782E-2	2.138E+0	2.041E+0
-8.106E-2	2.131E+0	2.037E+0
-8.106E-2	2.109E+0	2.008E+0
-8.106E-2	2.122E+0	2.063E+0
-7.782E-2	2.144E+0	2.105E+0
-8.106E-2	2.102E+0	2.102E+0
-8.593E-2	2.141E+0	2.086E+0
-7.944E-2	2.109E+0	2.005E+0
-7.782E-2	2.167E+0	2.070E+0
-8.268E-2	2.167E+0	2.018E+0
-8.268E-2	2.128E+0	2.060E+0
-7.944E-2	2.144E+0	2.105E+0
-7.782E-2	2.115E+0	2.034E+0
-8.106E-2	2.128E+0	2.076E+0
-8.268E-2	2.148E+0	2.008E+0
-8.106E-2	2.102E+0	2.079E+0
-7.944E-2	2.086E+0	2.008E+0
-8.106E-2	2.089E+0	1.982E+0
-8.593E-2	2.138E+0	2.070E+0
-8.268E-2	2.086E+0	1.979E+0
-7.620E-2	2.135E+0	2.044E+0
-8.106E-2	2.138E+0	2.024E+0
-8.268E-2	2.125E+0	1.998E+0
-8.106E-2	2.131E+0	2.021E+0
-7.782E-2	2.089E+0	2.034E+0
-7.944E-2	2.102E+0	2.041E+0
-8.431E-2	2.131E+0	2.028E+0
-8.268E-2	2.144E+0	2.047E+0
-7.944E-2	2.105E+0	2.053E+0
-8.268E-2	2.096E+0	2.005E+0
-8.268E-2	2.151E+0	2.005E+0
-7.620E-2	2.118E+0	2.041E+0
-7.782E-2	2.125E+0	2.018E+0
-7.944E-2	2.157E+0	2.096E+0
-8.431E-2	2.161E+0	2.066E+0
-7.944E-2	2.083E+0	2.015E+0
-7.782E-2	2.151E+0	1.972E+0
-7.944E-2	2.131E+0	2.053E+0
-8.268E-2	2.161E+0	1.992E+0
-8.106E-2	2.203E+0	2.034E+0
-7.457E-2	2.131E+0	2.063E+0
-8.106E-2	2.141E+0	2.015E+0
-8.431E-2	2.122E+0	2.011E+0
-7.944E-2	2.102E+0	2.024E+0
-7.457E-2	2.105E+0	2.086E+0
-8.106E-2	2.099E+0	2.063E+0
-8.268E-2	2.170E+0	2.079E+0
-8.268E-2	2.122E+0	2.047E+0
-7.944E-2	2.118E+0	2.031E+0
-8.268E-2	2.102E+0	2.050E+0
-8.431E-2	2.154E+0	2.037E+0
-7.944E-2	2.154E+0	1.982E+0
-7.782E-2	2.151E+0	1.995E+0
-7.944E-2	2.183E+0	2.044E+0
-8.268E-2	2.154E+0	2.053E+0
-7.944E-2	2.167E+0	2.066E+0
-7.782E-2	2.105E+0	2.057E+0
-7.944E-2	2.170E+0	2.031E+0
-8.268E-2	2.115E+0	2.018E+0
-8.106E-2	2.180E+0	2.024E+0
-7.944E-2	2.154E+0	2.002E+0
-7.944E-2	2.070E+0	2.041E+0
-8.268E-2	2.135E+0	1.992E+0
-7.620E-2	2.115E+0	2.089E+0
-7.782E-2	2.112E+0	2.031E+0
-8.106E-2	2.066E+0	2.044E+0
-8.106E-2	2.131E+0	2.037E+0
-8.106E-2	2.135E+0	2.041E+0
-7.782E-2	2.099E+0	2.047E+0
-8.268E-2	2.076E+0	2.031E+0
-8.268E-2	2.138E+0	2.034E+0
-7.782E-2	2.161E+0	2.083E+0
-8.106E-2	2.186E+0	2.005E+0
-8.106E-2	2.128E+0	2.070E+0
-8.268E-2	2.203E+0	2.034E+0
-7.944E-2	2.096E+0	2.018E+0
-8.268E-2	2.154E+0	2.131E+0
-8.106E-2	2.161E+0	2.031E+0
-8.268E-2	2.092E+0	2.053E+0
-8.106E-2	2.112E+0	2.066E+0
-7.620E-2	2.161E+0	1.969E+0
-8.106E-2	2.148E+0	2.070E+0
-8.106E-2	2.151E+0	2.044E+0
-7.944E-2	2.115E+0	2.073E+0
-7.782E-2	2.109E+0	2.028E+0
-7.944E-2	2.135E+0	2.021E+0
-8.268E-2	2.118E+0	2.057E+0
-7.782E-2	2.170E+0	2.037E+0
-7.782E-2	2.167E+0	2.005E+0
-7.944E-2	2.115E+0	2.060E+0
-7.944E-2	2.050E+0	2.089E+0
-7.944E-2	2.115E+0	2.086E+0
-7.944E-2	2.131E+0	2.086E+0
-8.106E-2	2.128E+0	2.018E+0
-8.268E-2	2.151E+0	2.053E+0
-8.106E-2	2.128E+0	2.096E+0
-7.782E-2	2.148E+0	2.102E+0
-8.106E-2	2.138E+0	1.976E+0
-8.431E-2	2.131E+0	2.034E+0
-7.944E-2	2.128E+0	2.050E+0
-7.782E-2	2.044E+0	1.995E+0
-8.431E-2	2.099E+0	2.034E+0
-8.431E-2	2.141E+0	2.057E+0
-7.944E-2	2.073E+0	2.034E+0
-7.782E-2	2.079E+0	2.063E+0
-8.431E-2	2.144E+0	2.047E+0
-8.106E-2	2.128E+0	2.021E+0
-8.268E-2	2.083E+0	2.047E+0
-7.782E-2	2.186E+0	2.037E+0
-7.944E-2	2.118E+0	2.011E+0
-8.431E-2	2.138E+0	2.044E+0
-7.944E-2	2.105E+0	2.024E+0
-7.944E-2	2.125E+0	2.008E+0
-8.106E-2	2.167E+0	2.024E+0
-8.268E-2	2.122E+0	2.079E+0
-7.944E-2	2.144E+0	2.079E+0
-7.944E-2	2.092E+0	2.076E+0
-7.944E-2	2.161E+0	2.028E+0
-8.268E-2	2.112E+0	2.047E+0
-8.268E-2	2.096E+0	2.028E+0
-8.106E-2	2.131E+0	2.031E+0
-8.268E-2	2.164E+0	2.057E+0
-8.106E-2	2.206E+0	1.995E+0
-7.782E-2	2.167E+0	2.063E+0
-7.944E-2	2.148E+0	2.076E+0
-7.944E-2	2.174E+0	2.002E+0
-8.106E-2	2.138E+0	2.011E+0
-8.106E-2	2.131E+0	2.047E+0
-7.782E-2	2.141E+0	2.015E+0
-7.782E-2	2.125E+0	1.995E+0
-8.268E-2	2.125E+0	2.060E+0
-7.944E-2	2.131E+0	2.002E+0
-7.782E-2	2.148E+0	2.018E+0
-8.106E-2	2.128E+0	2.047E+0
-8.268E-2	2.141E+0	2.070E+0
-8.106E-2	2.141E+0	2.028E+0
-7.782E-2	2.154E+0	2.053E+0
-7.944E-2	2.096E+0	2.079E+0
-8.268E-2	2.135E+0	2.034E+0
-7.944E-2	2.122E+0	2.063E+0
-7.944E-2	2.086E+0	2.066E+0
-7.782E-2	2.190E+0	2.053E+0
-7.944E-2	2.102E+0	2.076E+0
-7.944E-2	2.128E+0	2.066E+0
-7.782E-2	2.105E+0	2.002E+0
-8.106E-2	2.112E+0	2.021E+0
-8.268E-2	2.131E+0	2.034E+0
-7.782E-2	2.102E+0	2.102E+0
-8.268E-2	2.138E+0	1.998E+0
-7.944E-2	2.199E+0	2.031E+0
-8.268E-2	2.170E+0	2.015E+0
-8.106E-2	2.170E+0	2.060E+0
-7.944E-2	2.128E+0	2.018E+0
-7.782E-2	2.190E+0	2.031E+0
-8.431E-2	2.167E+0	1.989E+0
-8.268E-2	2.174E+0	2.047E+0
-7.944E-2	2.164E+0	2.122E+0
[truncated: 31,684 more rows]
