# Supplementary material for: Improved ANAP incorporation and VCF analysis reveal details of P2X7 current facilitation and a limited conformational interplay between ATP binding and the intracellular ballast domain
Source: eLife. 2023 Jan 4;12:e82479. doi: 10.7554/eLife.82479 (PMC9859053; doi:10.7554/eLife.82479)
Supplement: Figure 3—figure supplement 3—source data 2. [file elife-82479-fig3-figsupp3-data2.zip › Figure-3_figure-supplement-3_source-data-2/DeltaCys-constructs/d22/01.csv]

-5.271E-1	4.597E+0	3.085E+0
-5.271E-1	4.503E+0	3.186E+0
-5.255E-1	4.499E+0	3.153E+0
-5.239E-1	4.538E+0	3.085E+0
-5.255E-1	4.587E+0	3.244E+0
-5.222E-1	4.529E+0	3.137E+0
-5.239E-1	4.538E+0	3.202E+0
-5.255E-1	4.542E+0	3.121E+0
-5.271E-1	4.587E+0	3.169E+0
-5.206E-1	4.496E+0	3.166E+0
-5.239E-1	4.613E+0	3.176E+0
-5.222E-1	4.483E+0	3.118E+0
-5.303E-1	4.545E+0	3.130E+0
-5.206E-1	4.626E+0	3.143E+0
-5.222E-1	4.629E+0	3.166E+0
-5.239E-1	4.574E+0	3.147E+0
-5.271E-1	4.473E+0	3.082E+0
-5.222E-1	4.629E+0	3.182E+0
-5.255E-1	4.535E+0	3.212E+0
-5.239E-1	4.555E+0	3.169E+0
-5.255E-1	4.577E+0	3.072E+0
-5.239E-1	4.581E+0	3.156E+0
-5.206E-1	4.538E+0	3.137E+0
-5.239E-1	4.545E+0	3.130E+0
-5.255E-1	4.574E+0	3.118E+0
-5.222E-1	4.499E+0	3.179E+0
-5.190E-1	4.568E+0	3.176E+0
-5.222E-1	4.470E+0	3.140E+0
-5.271E-1	4.499E+0	3.163E+0
-5.222E-1	4.561E+0	3.127E+0
-5.206E-1	4.610E+0	3.137E+0
-5.239E-1	4.548E+0	3.143E+0
-5.239E-1	4.587E+0	3.075E+0
-5.222E-1	4.603E+0	3.153E+0
-5.239E-1	4.535E+0	3.066E+0
-5.255E-1	4.623E+0	3.163E+0
-5.271E-1	4.519E+0	3.143E+0
-5.222E-1	4.480E+0	3.166E+0
-5.255E-1	4.529E+0	3.140E+0
-5.222E-1	4.516E+0	3.192E+0
-5.255E-1	4.506E+0	3.095E+0
-5.222E-1	4.571E+0	3.192E+0
-5.222E-1	4.519E+0	3.218E+0
-5.255E-1	4.529E+0	3.215E+0
-5.255E-1	4.581E+0	3.143E+0
-5.239E-1	4.516E+0	3.088E+0
-5.239E-1	4.499E+0	3.176E+0
-5.239E-1	4.584E+0	3.072E+0
-5.271E-1	4.574E+0	3.179E+0
-5.239E-1	4.587E+0	3.143E+0
-5.206E-1	4.467E+0	3.114E+0
-5.239E-1	4.506E+0	3.199E+0
-5.271E-1	4.558E+0	3.163E+0
-5.206E-1	4.587E+0	3.225E+0
-5.222E-1	4.584E+0	3.208E+0
-5.271E-1	4.522E+0	3.098E+0
-5.271E-1	4.593E+0	3.166E+0
-5.222E-1	4.606E+0	3.075E+0
-5.239E-1	4.545E+0	3.140E+0
-5.239E-1	4.564E+0	3.079E+0
-5.255E-1	4.457E+0	3.163E+0
-5.206E-1	4.480E+0	3.105E+0
-5.239E-1	4.529E+0	3.156E+0
-5.255E-1	4.590E+0	3.124E+0
-5.271E-1	4.435E+0	3.221E+0
-5.239E-1	4.577E+0	3.101E+0
-5.222E-1	4.535E+0	3.095E+0
-5.222E-1	4.486E+0	3.111E+0
-5.303E-1	4.506E+0	3.105E+0
-5.206E-1	4.522E+0	3.124E+0
-5.222E-1	4.545E+0	3.156E+0
-5.255E-1	4.551E+0	3.134E+0
-5.255E-1	4.493E+0	3.166E+0
-5.222E-1	4.584E+0	3.121E+0
-5.222E-1	4.535E+0	3.163E+0
-5.239E-1	4.512E+0	3.160E+0
-5.239E-1	4.564E+0	3.147E+0
-5.239E-1	4.548E+0	3.199E+0
-5.206E-1	4.558E+0	3.114E+0
-5.239E-1	4.503E+0	3.153E+0
-5.255E-1	4.581E+0	3.143E+0
-5.206E-1	4.473E+0	3.147E+0
-5.222E-1	4.516E+0	3.218E+0
-5.255E-1	4.636E+0	3.140E+0
-5.255E-1	4.658E+0	3.156E+0
-5.222E-1	4.493E+0	3.189E+0
-5.239E-1	4.519E+0	3.121E+0
-5.222E-1	4.613E+0	3.156E+0
-5.239E-1	4.571E+0	3.189E+0
-5.239E-1	4.564E+0	3.147E+0
-5.222E-1	4.548E+0	3.111E+0
-5.255E-1	4.571E+0	3.140E+0
-5.255E-1	4.593E+0	3.105E+0
-5.206E-1	4.545E+0	3.121E+0
-5.222E-1	4.418E+0	3.143E+0
-5.255E-1	4.506E+0	3.066E+0
-5.255E-1	4.584E+0	3.111E+0
-5.222E-1	4.603E+0	3.166E+0
-5.239E-1	4.548E+0	3.176E+0
-5.239E-1	4.593E+0	3.137E+0
-5.239E-1	4.525E+0	3.143E+0
-5.222E-1	4.564E+0	3.095E+0
-5.222E-1	4.535E+0	3.166E+0
-5.222E-1	4.574E+0	3.130E+0
-5.271E-1	4.616E+0	3.186E+0
-5.255E-1	4.503E+0	3.111E+0
-5.206E-1	4.512E+0	3.137E+0
-5.255E-1	4.519E+0	3.182E+0
-5.271E-1	4.571E+0	3.163E+0
-5.222E-1	4.584E+0	3.179E+0
-5.239E-1	4.535E+0	3.111E+0
-5.239E-1	4.600E+0	3.173E+0
-5.287E-1	4.545E+0	3.098E+0
-5.222E-1	4.519E+0	3.130E+0
-5.239E-1	4.606E+0	3.066E+0
-5.239E-1	4.532E+0	3.092E+0
-5.239E-1	4.623E+0	3.130E+0
-5.222E-1	4.535E+0	3.212E+0
-5.222E-1	4.593E+0	3.134E+0
-5.255E-1	4.512E+0	3.160E+0
-5.271E-1	4.499E+0	3.153E+0
-5.239E-1	4.597E+0	3.186E+0
-5.222E-1	4.571E+0	3.202E+0
-5.271E-1	4.623E+0	3.082E+0
-5.239E-1	4.473E+0	3.127E+0
-5.222E-1	4.623E+0	3.192E+0
-5.206E-1	4.548E+0	3.092E+0
-5.239E-1	4.512E+0	3.182E+0
-5.255E-1	4.503E+0	3.186E+0
-5.255E-1	4.545E+0	3.121E+0
-5.222E-1	4.496E+0	3.147E+0
-5.239E-1	4.503E+0	3.150E+0
-5.239E-1	4.499E+0	3.130E+0
-5.255E-1	4.493E+0	3.234E+0
-5.222E-1	4.626E+0	3.108E+0
-5.255E-1	4.581E+0	3.134E+0
-5.255E-1	4.581E+0	3.189E+0
-5.206E-1	4.480E+0	3.137E+0
-5.206E-1	4.516E+0	3.062E+0
-5.255E-1	4.509E+0	3.137E+0
-5.255E-1	4.571E+0	3.137E+0
-5.239E-1	4.632E+0	3.092E+0
-5.206E-1	4.506E+0	3.134E+0
-5.239E-1	4.438E+0	3.098E+0
-5.239E-1	4.512E+0	3.130E+0
-5.222E-1	4.545E+0	3.143E+0
-5.206E-1	4.555E+0	3.072E+0
-5.271E-1	4.584E+0	3.202E+0
-5.287E-1	4.568E+0	3.205E+0
-5.239E-1	4.499E+0	3.189E+0
-5.206E-1	4.532E+0	3.234E+0
-5.255E-1	4.574E+0	3.075E+0
-5.255E-1	4.538E+0	3.098E+0
-5.222E-1	4.619E+0	3.147E+0
-5.206E-1	4.548E+0	3.088E+0
-5.255E-1	4.486E+0	3.088E+0
-5.287E-1	4.496E+0	3.134E+0
-5.239E-1	4.538E+0	3.189E+0
-5.222E-1	4.545E+0	3.160E+0
-5.255E-1	4.581E+0	3.147E+0
-5.255E-1	4.548E+0	3.118E+0
-5.222E-1	4.441E+0	3.147E+0
-5.222E-1	4.548E+0	3.108E+0
-5.239E-1	4.593E+0	3.118E+0
-5.287E-1	4.451E+0	3.140E+0
-5.222E-1	4.581E+0	3.088E+0
-5.190E-1	4.538E+0	3.130E+0
-5.239E-1	4.626E+0	3.075E+0
-5.222E-1	4.451E+0	3.192E+0
-5.206E-1	4.525E+0	3.124E+0
-5.206E-1	4.597E+0	3.182E+0
-5.255E-1	4.529E+0	3.111E+0
-5.255E-1	4.525E+0	3.118E+0
-5.206E-1	4.538E+0	3.134E+0
-5.239E-1	4.568E+0	3.098E+0
-5.239E-1	4.568E+0	3.169E+0
-5.271E-1	4.587E+0	3.098E+0
-5.206E-1	4.512E+0	3.150E+0
-5.222E-1	4.545E+0	3.143E+0
-5.222E-1	4.480E+0	3.199E+0
-5.271E-1	4.548E+0	3.069E+0
-5.206E-1	4.512E+0	3.111E+0
-5.206E-1	4.616E+0	3.062E+0
-5.239E-1	4.606E+0	3.095E+0
-5.255E-1	4.548E+0	3.153E+0
-5.206E-1	4.564E+0	3.137E+0
-5.206E-1	4.577E+0	3.075E+0
-5.255E-1	4.538E+0	3.160E+0
-5.255E-1	4.548E+0	3.192E+0
-5.206E-1	4.470E+0	3.059E+0
-5.222E-1	4.506E+0	3.140E+0
-5.206E-1	4.590E+0	3.137E+0
-5.271E-1	4.532E+0	3.137E+0
-5.222E-1	4.535E+0	3.218E+0
-5.239E-1	4.600E+0	3.156E+0
-5.239E-1	4.623E+0	3.082E+0
-5.255E-1	4.593E+0	3.134E+0
-5.206E-1	4.525E+0	3.147E+0
-5.222E-1	4.522E+0	3.166E+0
-5.271E-1	4.512E+0	3.056E+0
-5.271E-1	4.467E+0	3.182E+0
-5.222E-1	4.564E+0	3.108E+0
-5.206E-1	4.516E+0	3.176E+0
-5.239E-1	4.506E+0	3.072E+0
-5.239E-1	4.626E+0	3.101E+0
-5.206E-1	4.525E+0	3.153E+0
-5.190E-1	4.632E+0	3.176E+0
-5.271E-1	4.649E+0	3.118E+0
-5.255E-1	4.558E+0	3.130E+0
-5.222E-1	4.639E+0	3.163E+0
-5.206E-1	4.619E+0	3.124E+0
-5.222E-1	4.642E+0	3.192E+0
-5.239E-1	4.545E+0	3.082E+0
-5.239E-1	4.603E+0	3.108E+0
-5.206E-1	4.551E+0	3.156E+0
-5.239E-1	4.516E+0	3.095E+0
-5.255E-1	4.548E+0	3.137E+0
-5.222E-1	4.499E+0	3.092E+0
-5.206E-1	4.616E+0	3.137E+0
-5.239E-1	4.555E+0	3.082E+0
-5.287E-1	4.464E+0	3.108E+0
-5.239E-1	4.616E+0	3.169E+0
-5.206E-1	4.558E+0	3.118E+0
-5.239E-1	4.603E+0	3.163E+0
-5.239E-1	4.603E+0	3.143E+0
-5.206E-1	4.477E+0	3.118E+0
-5.222E-1	4.548E+0	3.059E+0
-5.239E-1	4.538E+0	3.260E+0
-5.271E-1	4.473E+0	3.186E+0
-5.222E-1	4.584E+0	3.079E+0
-5.222E-1	4.503E+0	3.118E+0
-5.255E-1	4.597E+0	3.163E+0
-5.239E-1	4.581E+0	3.124E+0
-5.222E-1	4.584E+0	3.241E+0
-5.206E-1	4.516E+0	3.124E+0
-5.255E-1	4.574E+0	3.114E+0
-5.255E-1	4.574E+0	3.101E+0
-5.222E-1	4.561E+0	3.082E+0
-5.222E-1	4.593E+0	3.179E+0
-5.239E-1	4.542E+0	3.105E+0
-5.255E-1	4.558E+0	3.192E+0
-5.255E-1	4.587E+0	3.105E+0
-5.206E-1	4.545E+0	3.173E+0
-5.239E-1	4.564E+0	3.140E+0
-5.255E-1	4.581E+0	3.098E+0
-5.206E-1	4.610E+0	3.062E+0
-5.190E-1	4.483E+0	3.160E+0
-5.222E-1	4.454E+0	3.085E+0
-5.271E-1	4.486E+0	3.111E+0
-5.239E-1	4.525E+0	3.121E+0
-5.206E-1	4.613E+0	3.118E+0
-5.255E-1	4.522E+0	3.166E+0
-5.271E-1	4.600E+0	3.195E+0
-5.239E-1	4.603E+0	3.169E+0
-5.222E-1	4.545E+0	3.124E+0
-5.222E-1	4.490E+0	3.192E+0
-5.255E-1	4.509E+0	3.166E+0
-5.239E-1	4.574E+0	3.092E+0
-5.206E-1	4.503E+0	3.095E+0
-5.222E-1	4.568E+0	3.156E+0
-5.239E-1	4.626E+0	3.098E+0
-5.239E-1	4.555E+0	3.124E+0
-5.206E-1	4.584E+0	3.098E+0
-5.222E-1	4.522E+0	3.195E+0
-5.239E-1	4.509E+0	3.143E+0
-5.222E-1	4.532E+0	3.072E+0
-5.206E-1	4.529E+0	3.176E+0
-5.206E-1	4.564E+0	3.108E+0
-5.271E-1	4.519E+0	3.147E+0
-5.206E-1	4.493E+0	3.121E+0
-5.222E-1	4.542E+0	3.186E+0
-5.239E-1	4.577E+0	3.179E+0
-5.239E-1	4.606E+0	3.130E+0
-5.239E-1	4.577E+0	3.114E+0
-5.222E-1	4.571E+0	3.179E+0
-5.271E-1	4.499E+0	3.121E+0
-5.255E-1	4.632E+0	3.163E+0
-5.222E-1	4.665E+0	3.111E+0
-5.206E-1	4.509E+0	3.195E+0
-5.239E-1	4.574E+0	3.140E+0
-5.255E-1	4.587E+0	3.098E+0
-5.222E-1	4.522E+0	3.130E+0
-5.239E-1	4.496E+0	3.143E+0
-5.239E-1	4.538E+0	3.092E+0
-5.239E-1	4.431E+0	3.105E+0
-5.239E-1	4.577E+0	3.114E+0
-5.222E-1	4.561E+0	3.072E+0
-5.239E-1	4.529E+0	3.182E+0
-5.239E-1	4.529E+0	3.092E+0
-5.255E-1	4.435E+0	3.153E+0
-5.206E-1	4.506E+0	3.166E+0
-5.222E-1	4.535E+0	3.121E+0
-5.255E-1	4.535E+0	3.150E+0
-5.206E-1	4.519E+0	3.153E+0
-5.206E-1	4.636E+0	3.127E+0
-5.239E-1	4.577E+0	3.173E+0
-5.287E-1	4.574E+0	3.137E+0
-5.222E-1	4.496E+0	3.134E+0
-5.206E-1	4.571E+0	3.137E+0
-5.222E-1	4.415E+0	3.118E+0
-5.255E-1	4.499E+0	3.153E+0
-5.222E-1	4.496E+0	3.231E+0
-5.222E-1	4.642E+0	3.079E+0
-5.271E-1	4.558E+0	3.079E+0
-5.255E-1	4.483E+0	3.150E+0
-5.222E-1	4.490E+0	3.105E+0
-5.222E-1	4.603E+0	3.092E+0
-5.239E-1	4.512E+0	3.101E+0
-5.255E-1	4.516E+0	3.124E+0
-5.206E-1	4.499E+0	3.169E+0
-5.206E-1	4.555E+0	3.069E+0
-5.239E-1	4.532E+0	3.072E+0
-5.271E-1	4.493E+0	3.189E+0
-5.206E-1	4.568E+0	3.105E+0
-5.222E-1	4.538E+0	3.095E+0
-5.271E-1	4.606E+0	3.140E+0
-5.255E-1	4.519E+0	3.118E+0
-5.222E-1	4.535E+0	3.179E+0
-5.222E-1	4.467E+0	3.137E+0
-5.239E-1	4.509E+0	3.124E+0
-5.239E-1	4.584E+0	3.134E+0
-5.222E-1	4.593E+0	3.066E+0
-5.239E-1	4.499E+0	3.221E+0
-5.271E-1	4.603E+0	3.166E+0
-5.271E-1	4.522E+0	3.114E+0
-5.222E-1	4.503E+0	3.082E+0
-5.206E-1	4.467E+0	3.156E+0
-5.239E-1	4.499E+0	3.092E+0
-5.239E-1	4.496E+0	3.140E+0
-5.222E-1	4.613E+0	3.134E+0
-5.206E-1	4.499E+0	3.134E+0
-5.222E-1	4.597E+0	3.040E+0
-5.271E-1	4.499E+0	3.137E+0
-5.222E-1	4.512E+0	3.101E+0
-5.206E-1	4.451E+0	3.134E+0
-5.222E-1	4.480E+0	3.160E+0
-5.239E-1	4.519E+0	3.124E+0
-5.239E-1	4.545E+0	3.192E+0
-5.222E-1	4.532E+0	3.114E+0
-5.222E-1	4.581E+0	3.121E+0
-5.239E-1	4.590E+0	3.079E+0
-5.222E-1	4.493E+0	3.173E+0
-5.255E-1	4.571E+0	3.124E+0
-5.255E-1	4.558E+0	3.179E+0
-5.222E-1	4.499E+0	3.163E+0
-5.190E-1	4.512E+0	3.101E+0
-5.222E-1	4.548E+0	3.179E+0
-5.255E-1	4.542E+0	3.105E+0
-5.222E-1	4.522E+0	3.169E+0
-5.222E-1	4.425E+0	3.186E+0
-5.222E-1	4.470E+0	3.121E+0
-5.255E-1	4.561E+0	3.118E+0
-5.271E-1	4.551E+0	3.147E+0
-5.206E-1	4.525E+0	3.095E+0
-5.206E-1	4.545E+0	3.079E+0
-5.222E-1	4.512E+0	3.150E+0
-5.239E-1	4.396E+0	3.108E+0
-5.239E-1	4.574E+0	3.105E+0
-5.206E-1	4.545E+0	3.098E+0
-5.222E-1	4.525E+0	3.140E+0
-5.271E-1	4.600E+0	3.092E+0
-5.239E-1	4.483E+0	3.124E+0
-5.222E-1	4.506E+0	3.069E+0
-5.239E-1	4.597E+0	3.121E+0
-5.255E-1	4.571E+0	3.208E+0
-5.222E-1	4.499E+0	3.111E+0
-5.190E-1	4.538E+0	3.205E+0
-5.239E-1	4.545E+0	3.114E+0
-5.255E-1	4.532E+0	3.098E+0
-5.239E-1	4.545E+0	3.124E+0
-5.255E-1	4.616E+0	3.163E+0
-5.222E-1	4.519E+0	3.085E+0
-5.239E-1	4.532E+0	3.111E+0
-5.206E-1	4.525E+0	3.140E+0
-5.239E-1	4.483E+0	3.140E+0
-5.239E-1	4.558E+0	3.173E+0
-5.255E-1	4.438E+0	3.121E+0
-5.222E-1	4.525E+0	3.163E+0
-5.239E-1	4.597E+0	3.134E+0
-5.239E-1	4.548E+0	3.069E+0
-5.271E-1	4.532E+0	3.169E+0
-5.222E-1	4.545E+0	3.140E+0
-5.222E-1	4.418E+0	3.069E+0
-5.222E-1	4.542E+0	3.079E+0
-5.239E-1	4.571E+0	3.140E+0
-5.222E-1	4.545E+0	3.182E+0
-5.222E-1	4.525E+0	3.124E+0
-5.206E-1	4.561E+0	3.098E+0
-5.255E-1	4.509E+0	3.118E+0
-5.255E-1	4.587E+0	3.130E+0
-5.206E-1	4.422E+0	3.169E+0
-5.239E-1	4.477E+0	3.137E+0
-5.271E-1	4.558E+0	3.118E+0
-5.222E-1	4.542E+0	3.121E+0
-5.222E-1	4.454E+0	3.095E+0
-5.222E-1	4.561E+0	3.137E+0
-5.271E-1	4.525E+0	3.049E+0
-5.206E-1	4.532E+0	3.176E+0
-5.222E-1	4.509E+0	3.124E+0
-5.206E-1	4.535E+0	3.156E+0
-5.255E-1	4.581E+0	3.095E+0
-5.222E-1	4.460E+0	3.173E+0
-5.206E-1	4.483E+0	3.043E+0
-5.222E-1	4.496E+0	3.092E+0
-5.255E-1	4.519E+0	3.121E+0
-5.190E-1	4.545E+0	3.111E+0
-5.190E-1	4.561E+0	3.124E+0
-5.222E-1	4.613E+0	3.147E+0
-5.255E-1	4.477E+0	3.127E+0
-5.222E-1	4.606E+0	3.176E+0
-5.222E-1	4.522E+0	3.095E+0
-5.255E-1	4.535E+0	3.075E+0
-5.271E-1	4.509E+0	3.124E+0
-5.222E-1	4.571E+0	3.173E+0
-5.222E-1	4.532E+0	3.114E+0
-5.255E-1	4.558E+0	3.111E+0
-5.255E-1	4.603E+0	3.092E+0
-5.239E-1	4.584E+0	3.095E+0
-5.206E-1	4.577E+0	3.127E+0
-5.239E-1	4.486E+0	3.166E+0
-5.239E-1	4.519E+0	3.085E+0
-5.206E-1	4.587E+0	3.114E+0
-5.190E-1	4.561E+0	3.130E+0
-5.255E-1	4.600E+0	3.173E+0
-5.271E-1	4.522E+0	3.195E+0
-5.206E-1	4.535E+0	3.156E+0
-5.206E-1	4.626E+0	3.182E+0
-5.255E-1	4.522E+0	3.118E+0
-5.255E-1	4.512E+0	3.202E+0
-5.222E-1	4.467E+0	3.056E+0
-5.206E-1	4.581E+0	3.118E+0
-5.222E-1	4.571E+0	3.098E+0
-5.271E-1	4.503E+0	3.140E+0
-5.222E-1	4.542E+0	3.189E+0
-5.206E-1	4.551E+0	3.156E+0
-5.239E-1	4.568E+0	3.150E+0
-5.239E-1	4.555E+0	3.176E+0
-5.222E-1	4.610E+0	3.121E+0
-5.190E-1	4.483E+0	3.127E+0
-5.239E-1	4.448E+0	3.114E+0
-5.255E-1	4.522E+0	3.153E+0
-5.222E-1	4.574E+0	3.056E+0
-5.206E-1	4.499E+0	3.156E+0
-5.255E-1	4.538E+0	3.205E+0
-5.255E-1	4.577E+0	3.118E+0
-5.222E-1	4.558E+0	3.114E+0
-5.222E-1	4.642E+0	3.059E+0
-5.255E-1	4.499E+0	3.098E+0
-5.239E-1	4.590E+0	3.134E+0
-5.222E-1	4.503E+0	3.130E+0
-5.190E-1	4.499E+0	3.150E+0
-5.255E-1	4.574E+0	3.072E+0
-5.239E-1	4.564E+0	3.101E+0
-5.206E-1	4.529E+0	3.118E+0
-5.206E-1	4.522E+0	3.105E+0
-5.222E-1	4.597E+0	3.121E+0
-5.271E-1	4.568E+0	3.053E+0
-5.239E-1	4.561E+0	3.108E+0
-5.174E-1	4.613E+0	3.199E+0
-5.239E-1	4.545E+0	3.111E+0
-5.255E-1	4.496E+0	3.130E+0
-5.222E-1	4.584E+0	3.163E+0
-5.206E-1	4.522E+0	3.124E+0
-5.206E-1	4.558E+0	3.150E+0
-5.222E-1	4.532E+0	3.072E+0
-5.239E-1	4.590E+0	3.176E+0
-5.222E-1	4.490E+0	3.234E+0
-5.222E-1	4.496E+0	3.147E+0
-5.271E-1	4.574E+0	3.095E+0
-5.239E-1	4.525E+0	3.179E+0
-5.239E-1	4.448E+0	3.160E+0
-5.255E-1	4.571E+0	3.127E+0
-5.239E-1	4.480E+0	3.156E+0
-5.206E-1	4.516E+0	3.127E+0
-5.206E-1	4.486E+0	3.169E+0
-5.222E-1	4.503E+0	3.137E+0
-5.255E-1	4.584E+0	3.095E+0
-5.255E-1	4.574E+0	3.134E+0
-5.222E-1	4.506E+0	3.111E+0
-5.239E-1	4.529E+0	3.095E+0
-5.222E-1	4.538E+0	3.114E+0
-5.206E-1	4.587E+0	3.169E+0
-5.239E-1	4.535E+0	3.088E+0
-5.255E-1	4.496E+0	3.169E+0
-5.239E-1	4.597E+0	3.143E+0
-5.239E-1	4.525E+0	3.056E+0
-5.222E-1	4.490E+0	3.101E+0
-5.239E-1	4.454E+0	3.127E+0
-5.255E-1	4.503E+0	3.105E+0
-5.222E-1	4.519E+0	3.111E+0
-5.206E-1	4.571E+0	3.092E+0
-5.271E-1	4.512E+0	3.186E+0
-5.239E-1	4.519E+0	3.108E+0
-5.222E-1	4.451E+0	3.098E+0
-5.222E-1	4.574E+0	3.124E+0
-5.255E-1	4.383E+0	3.124E+0
-5.255E-1	4.490E+0	3.127E+0
-5.222E-1	4.571E+0	3.072E+0
-5.174E-1	4.493E+0	3.137E+0
-5.239E-1	4.587E+0	3.127E+0
-5.271E-1	4.535E+0	3.092E+0
-5.206E-1	4.516E+0	3.082E+0
-5.206E-1	4.503E+0	3.153E+0
-5.255E-1	4.454E+0	3.150E+0
-5.255E-1	4.538E+0	3.010E+0
-5.239E-1	4.538E+0	3.137E+0
-5.206E-1	4.496E+0	3.156E+0
-5.239E-1	4.483E+0	3.153E+0
-5.239E-1	4.568E+0	3.111E+0
-5.239E-1	4.558E+0	3.199E+0
-5.190E-1	4.509E+0	3.118E+0
-5.239E-1	4.499E+0	3.072E+0
-5.271E-1	4.545E+0	3.130E+0
-5.222E-1	4.490E+0	3.150E+0
-5.206E-1	4.503E+0	3.105E+0
-5.206E-1	4.561E+0	3.169E+0
-5.239E-1	4.545E+0	3.111E+0
-5.206E-1	4.470E+0	3.072E+0
-5.206E-1	4.577E+0	3.169E+0
-5.255E-1	4.503E+0	3.114E+0
-5.255E-1	4.460E+0	3.166E+0
-5.222E-1	4.516E+0	3.114E+0
-5.206E-1	4.571E+0	3.111E+0
-5.239E-1	4.597E+0	3.085E+0
-5.255E-1	4.542E+0	3.108E+0
-5.255E-1	4.519E+0	3.082E+0
-5.222E-1	4.642E+0	3.140E+0
-5.239E-1	4.558E+0	3.127E+0
-5.239E-1	4.532E+0	3.101E+0
-5.206E-1	4.532E+0	3.049E+0
-5.206E-1	4.525E+0	3.121E+0
-5.271E-1	4.548E+0	3.121E+0
-5.222E-1	4.548E+0	3.160E+0
-5.206E-1	4.525E+0	3.169E+0
-5.206E-1	4.509E+0	3.092E+0
-5.271E-1	4.603E+0	3.163E+0
-5.255E-1	4.473E+0	3.127E+0
-5.222E-1	4.522E+0	3.140E+0
-5.206E-1	4.451E+0	3.085E+0
-5.206E-1	4.486E+0	3.095E+0
-5.271E-1	4.512E+0	3.105E+0
-5.222E-1	4.623E+0	3.092E+0
-5.206E-1	4.522E+0	3.023E+0
-5.206E-1	4.457E+0	3.134E+0
-5.287E-1	4.483E+0	3.163E+0
-5.206E-1	4.431E+0	3.140E+0
-5.222E-1	4.535E+0	3.169E+0
-5.239E-1	4.506E+0	3.160E+0
-5.239E-1	4.503E+0	3.082E+0
-5.206E-1	4.545E+0	3.114E+0
-5.206E-1	4.568E+0	3.072E+0
-5.239E-1	4.529E+0	3.092E+0
-5.239E-1	4.503E+0	3.062E+0
-5.190E-1	4.499E+0	3.160E+0
-5.222E-1	4.477E+0	3.095E+0
-5.271E-1	4.600E+0	3.127E+0
-5.239E-1	4.519E+0	3.108E+0
-5.222E-1	4.529E+0	3.108E+0
-5.222E-1	4.581E+0	3.101E+0
-5.239E-1	4.555E+0	3.118E+0
-5.255E-1	4.490E+0	3.124E+0
-5.222E-1	4.470E+0	3.108E+0
-5.222E-1	4.519E+0	3.166E+0
-5.239E-1	4.577E+0	3.092E+0
-5.239E-1	4.619E+0	3.140E+0
-5.190E-1	4.542E+0	3.072E+0
-5.206E-1	4.516E+0	3.049E+0
-5.255E-1	4.473E+0	3.079E+0
-5.239E-1	4.425E+0	3.111E+0
-5.222E-1	4.441E+0	3.121E+0
-5.222E-1	4.542E+0	3.088E+0
-5.239E-1	4.584E+0	3.101E+0
-5.271E-1	4.590E+0	3.114E+0
-5.206E-1	4.545E+0	3.147E+0
-5.222E-1	4.486E+0	3.153E+0
-5.255E-1	4.490E+0	3.088E+0
-5.255E-1	4.496E+0	3.043E+0
-5.255E-1	4.564E+0	3.130E+0
-5.255E-1	4.529E+0	3.153E+0
-5.222E-1	4.490E+0	3.143E+0
-5.271E-1	4.542E+0	3.046E+0
-5.239E-1	4.584E+0	3.075E+0
-5.222E-1	4.525E+0	3.105E+0
-5.206E-1	4.538E+0	3.134E+0
-5.255E-1	4.512E+0	3.127E+0
-5.222E-1	4.499E+0	3.130E+0
-5.206E-1	4.548E+0	3.118E+0
-5.239E-1	4.564E+0	3.137E+0
-5.222E-1	4.499E+0	3.062E+0
-5.222E-1	4.519E+0	3.092E+0
-5.190E-1	4.509E+0	3.114E+0
-5.239E-1	4.538E+0	3.124E+0
-5.271E-1	4.568E+0	3.098E+0
-5.239E-1	4.542E+0	3.140E+0
-5.222E-1	4.444E+0	3.075E+0
-5.239E-1	4.538E+0	3.082E+0
-5.287E-1	4.545E+0	3.179E+0
-5.222E-1	4.532E+0	3.036E+0
-5.206E-1	4.499E+0	3.147E+0
-5.255E-1	4.558E+0	3.114E+0
-5.222E-1	4.564E+0	3.111E+0
-5.206E-1	4.538E+0	3.092E+0
-5.206E-1	4.532E+0	3.098E+0
-5.222E-1	4.542E+0	3.108E+0
-5.239E-1	4.529E+0	3.062E+0
-5.206E-1	4.454E+0	3.059E+0
-5.206E-1	4.555E+0	3.189E+0
-5.239E-1	4.542E+0	3.137E+0
-5.255E-1	4.564E+0	3.143E+0
-5.222E-1	4.525E+0	3.069E+0
-5.190E-1	4.509E+0	3.124E+0
-5.255E-1	4.548E+0	3.173E+0
-5.239E-1	4.486E+0	3.137E+0
-5.222E-1	4.503E+0	3.069E+0
-5.222E-1	4.545E+0	3.114E+0
-5.255E-1	4.493E+0	3.153E+0
-5.255E-1	4.542E+0	3.075E+0
-5.206E-1	4.564E+0	3.124E+0
-5.222E-1	4.496E+0	3.127E+0
-5.239E-1	4.516E+0	3.066E+0
-5.271E-1	4.535E+0	3.153E+0
-5.222E-1	4.412E+0	3.095E+0
-5.222E-1	4.493E+0	3.023E+0
-5.271E-1	4.529E+0	3.143E+0
-5.271E-1	4.581E+0	3.059E+0
-5.239E-1	4.457E+0	3.124E+0
-5.190E-1	4.473E+0	3.062E+0
-5.239E-1	4.516E+0	3.108E+0
-5.239E-1	4.496E+0	3.118E+0
-5.190E-1	4.422E+0	3.127E+0
-5.206E-1	4.535E+0	3.092E+0
-5.239E-1	4.519E+0	3.166E+0
-5.255E-1	4.587E+0	3.108E+0
-5.222E-1	4.519E+0	3.075E+0
-5.158E-1	4.616E+0	3.085E+0
-5.271E-1	4.600E+0	3.108E+0
-5.239E-1	4.529E+0	3.114E+0
-5.239E-1	4.428E+0	3.101E+0
-5.206E-1	4.431E+0	3.108E+0
-5.239E-1	4.649E+0	3.049E+0
-5.239E-1	4.548E+0	3.105E+0
-5.206E-1	4.470E+0	3.098E+0
-5.206E-1	4.516E+0	3.182E+0
-5.255E-1	4.548E+0	3.072E+0
-5.271E-1	4.555E+0	3.036E+0
-5.222E-1	4.529E+0	3.182E+0
-5.206E-1	4.503E+0	3.075E+0
-5.255E-1	4.522E+0	3.127E+0
-5.222E-1	4.470E+0	3.111E+0
-5.206E-1	4.486E+0	3.088E+0
-5.222E-1	4.493E+0	3.101E+0
-5.239E-1	4.425E+0	3.166E+0
-5.239E-1	4.551E+0	3.066E+0
-5.222E-1	4.473E+0	3.195E+0
-5.206E-1	4.499E+0	3.101E+0
-5.255E-1	4.512E+0	3.140E+0
-5.255E-1	4.509E+0	3.101E+0
-5.222E-1	4.535E+0	3.111E+0
-5.222E-1	4.379E+0	3.092E+0
-5.239E-1	4.529E+0	3.182E+0
-5.255E-1	4.477E+0	3.121E+0
-5.222E-1	4.516E+0	3.092E+0
-5.239E-1	4.415E+0	3.079E+0
-5.239E-1	4.581E+0	3.033E+0
-5.239E-1	4.503E+0	3.059E+0
-5.206E-1	4.480E+0	3.085E+0
-5.206E-1	4.593E+0	3.150E+0
-5.239E-1	4.483E+0	3.092E+0
-5.255E-1	4.438E+0	3.040E+0
-5.206E-1	4.480E+0	3.098E+0
-5.206E-1	4.496E+0	3.004E+0
-5.222E-1	4.506E+0	3.114E+0
-5.255E-1	4.473E+0	3.085E+0
-5.222E-1	4.409E+0	3.130E+0
-5.239E-1	4.551E+0	3.088E+0
-5.271E-1	4.548E+0	3.101E+0
-5.255E-1	4.529E+0	3.108E+0
-5.222E-1	4.506E+0	3.189E+0
-5.206E-1	4.490E+0	3.143E+0
-5.255E-1	4.568E+0	3.075E+0
-5.255E-1	4.522E+0	3.066E+0
-5.206E-1	4.532E+0	3.176E+0
-5.190E-1	4.555E+0	3.079E+0
-5.255E-1	4.499E+0	3.092E+0
-5.255E-1	4.581E+0	3.156E+0
-5.239E-1	4.597E+0	3.121E+0
-5.239E-1	4.477E+0	3.092E+0
-5.239E-1	4.435E+0	3.238E+0
-5.255E-1	4.506E+0	3.179E+0
-5.206E-1	4.516E+0	3.095E+0
-5.222E-1	4.519E+0	3.101E+0
-5.239E-1	4.522E+0	3.176E+0
-5.222E-1	4.486E+0	3.121E+0
-5.206E-1	4.457E+0	3.023E+0
-5.222E-1	4.499E+0	3.095E+0
-5.255E-1	4.431E+0	3.140E+0
-5.239E-1	4.564E+0	3.098E+0
-5.239E-1	4.493E+0	3.127E+0
-5.190E-1	4.584E+0	3.137E+0
-5.255E-1	4.490E+0	3.069E+0
-5.255E-1	4.490E+0	3.127E+0
-5.206E-1	4.496E+0	3.118E+0
-5.206E-1	4.516E+0	3.143E+0
-5.239E-1	4.584E+0	3.156E+0
-5.239E-1	4.499E+0	3.140E+0
-5.206E-1	4.451E+0	3.101E+0
-5.190E-1	4.538E+0	3.082E+0
-5.222E-1	4.425E+0	3.088E+0
-5.255E-1	4.577E+0	3.105E+0
-5.222E-1	4.506E+0	3.088E+0
-5.206E-1	4.551E+0	3.114E+0
-5.239E-1	4.509E+0	3.056E+0
-5.255E-1	4.467E+0	3.059E+0
-5.206E-1	4.542E+0	3.111E+0
-5.190E-1	4.525E+0	3.114E+0
-5.222E-1	4.535E+0	3.121E+0
-5.255E-1	4.448E+0	3.105E+0
-5.206E-1	4.509E+0	3.199E+0
-5.190E-1	4.610E+0	3.134E+0
-5.239E-1	4.438E+0	3.166E+0
-5.287E-1	4.496E+0	3.124E+0
-5.222E-1	4.470E+0	3.069E+0
-5.206E-1	4.584E+0	3.066E+0
-5.239E-1	4.379E+0	3.036E+0
-5.239E-1	4.532E+0	3.114E+0
-5.239E-1	4.470E+0	3.079E+0
-5.239E-1	4.538E+0	3.053E+0
-5.239E-1	4.623E+0	3.105E+0
-5.271E-1	4.467E+0	3.095E+0
-5.206E-1	4.486E+0	3.079E+0
-5.206E-1	4.584E+0	3.098E+0
-5.239E-1	4.454E+0	3.121E+0
-5.239E-1	4.535E+0	3.147E+0
-5.206E-1	4.509E+0	3.053E+0
-5.206E-1	4.581E+0	3.014E+0
-5.255E-1	4.457E+0	3.176E+0
-5.255E-1	4.464E+0	3.075E+0
-5.190E-1	4.516E+0	3.101E+0
-5.190E-1	4.470E+0	3.033E+0
-5.255E-1	4.490E+0	3.130E+0
-5.271E-1	4.460E+0	3.121E+0
-5.206E-1	4.509E+0	3.121E+0
-5.222E-1	4.600E+0	3.166E+0
-5.206E-1	4.460E+0	3.150E+0
-5.239E-1	4.506E+0	3.101E+0
-5.222E-1	4.451E+0	3.124E+0
-5.206E-1	4.477E+0	3.095E+0
-5.239E-1	4.483E+0	3.108E+0
-5.239E-1	4.503E+0	3.134E+0
-5.239E-1	4.516E+0	3.101E+0
-5.206E-1	4.535E+0	3.127E+0
-5.222E-1	4.483E+0	3.053E+0
-5.222E-1	4.512E+0	3.079E+0
-5.206E-1	4.571E+0	3.118E+0
-5.222E-1	4.606E+0	3.127E+0
-5.255E-1	4.561E+0	3.088E+0
-5.255E-1	4.467E+0	3.079E+0
-5.239E-1	4.506E+0	3.085E+0
-5.255E-1	4.600E+0	3.098E+0
-5.239E-1	4.529E+0	3.111E+0
-5.239E-1	4.590E+0	3.075E+0
-5.206E-1	4.451E+0	3.134E+0
-5.222E-1	4.535E+0	3.143E+0
-5.222E-1	4.448E+0	3.085E+0
-5.271E-1	4.506E+0	3.137E+0
-5.206E-1	4.532E+0	3.140E+0
-5.206E-1	4.464E+0	3.147E+0
-5.255E-1	4.529E+0	3.069E+0
-5.271E-1	4.516E+0	3.111E+0
-5.239E-1	4.545E+0	3.140E+0
-5.206E-1	4.496E+0	3.108E+0
-5.239E-1	4.503E+0	3.114E+0
-5.239E-1	4.519E+0	3.066E+0
-5.222E-1	4.467E+0	3.098E+0
-5.206E-1	4.525E+0	3.140E+0
-5.239E-1	4.616E+0	3.199E+0
-5.255E-1	4.499E+0	3.043E+0
-5.222E-1	4.555E+0	3.147E+0
-5.239E-1	4.480E+0	3.160E+0
-5.271E-1	4.444E+0	3.153E+0
-5.222E-1	4.486E+0	3.075E+0
-5.222E-1	4.493E+0	3.140E+0
-5.190E-1	4.499E+0	3.134E+0
-5.239E-1	4.464E+0	3.169E+0
-5.271E-1	4.542E+0	3.127E+0
-5.239E-1	4.574E+0	3.092E+0
-5.255E-1	4.454E+0	3.130E+0
-5.222E-1	4.499E+0	3.033E+0
-5.255E-1	4.551E+0	3.111E+0
-5.206E-1	4.460E+0	3.072E+0
-5.206E-1	4.460E+0	3.098E+0
-5.255E-1	4.503E+0	3.134E+0
-5.255E-1	4.506E+0	3.153E+0
-5.206E-1	4.486E+0	3.053E+0
-5.239E-1	4.545E+0	3.105E+0
-5.239E-1	4.431E+0	3.095E+0
-5.239E-1	4.532E+0	3.082E+0
-5.190E-1	4.590E+0	3.137E+0
-5.206E-1	4.480E+0	3.056E+0
-5.239E-1	4.555E+0	3.082E+0
-5.271E-1	4.512E+0	3.124E+0
-5.222E-1	4.480E+0	3.101E+0
-5.206E-1	4.568E+0	3.111E+0
-5.222E-1	4.477E+0	3.111E+0
-5.239E-1	4.480E+0	3.023E+0
-5.239E-1	4.512E+0	3.105E+0
-5.206E-1	4.473E+0	3.127E+0
-5.222E-1	4.499E+0	3.143E+0
-5.239E-1	4.548E+0	3.121E+0
-5.222E-1	4.490E+0	3.010E+0
-5.222E-1	4.512E+0	3.173E+0
-5.255E-1	4.477E+0	3.140E+0
-5.239E-1	4.571E+0	3.092E+0
-5.206E-1	4.428E+0	3.082E+0
-5.206E-1	4.548E+0	3.062E+0
-5.239E-1	4.457E+0	3.062E+0
-5.239E-1	4.529E+0	3.030E+0
-5.206E-1	4.548E+0	3.095E+0
-5.206E-1	4.532E+0	3.088E+0
-5.239E-1	4.551E+0	3.118E+0
-5.255E-1	4.477E+0	3.095E+0
-5.222E-1	4.470E+0	3.108E+0
-5.222E-1	4.551E+0	3.082E+0
-5.255E-1	4.499E+0	3.186E+0
-5.255E-1	4.473E+0	3.114E+0
-5.222E-1	4.512E+0	3.101E+0
-5.206E-1	4.499E+0	3.143E+0
-5.239E-1	4.516E+0	3.124E+0
-5.239E-1	4.483E+0	3.049E+0
-5.190E-1	4.486E+0	3.114E+0
-5.206E-1	4.499E+0	3.027E+0
-5.239E-1	4.386E+0	3.114E+0
-5.239E-1	4.499E+0	3.163E+0
-5.206E-1	4.519E+0	3.072E+0
-5.174E-1	4.477E+0	2.994E+0
-5.255E-1	4.522E+0	3.072E+0
-5.239E-1	4.464E+0	3.082E+0
-5.239E-1	4.490E+0	3.134E+0
-5.206E-1	4.519E+0	3.153E+0
-5.222E-1	4.438E+0	3.082E+0
-5.255E-1	4.571E+0	3.114E+0
-5.222E-1	4.522E+0	3.095E+0
-5.206E-1	4.470E+0	3.095E+0
-5.222E-1	4.457E+0	3.118E+0
-5.255E-1	4.512E+0	3.095E+0
-5.206E-1	4.555E+0	3.079E+0
-5.222E-1	4.457E+0	3.101E+0
-5.271E-1	4.519E+0	3.062E+0
-5.222E-1	4.519E+0	3.085E+0
-5.174E-1	4.490E+0	3.127E+0
-5.222E-1	4.457E+0	3.111E+0
-5.255E-1	4.568E+0	3.082E+0
-5.239E-1	4.460E+0	3.056E+0
-5.222E-1	4.473E+0	3.101E+0
-5.222E-1	4.574E+0	3.085E+0
-5.239E-1	4.512E+0	3.130E+0
-5.239E-1	4.490E+0	3.040E+0
-5.206E-1	4.418E+0	3.111E+0
-5.174E-1	4.587E+0	3.111E+0
-5.255E-1	4.503E+0	3.069E+0
-5.239E-1	4.535E+0	3.030E+0
-5.206E-1	4.600E+0	3.072E+0
-5.222E-1	4.473E+0	3.098E+0
-5.255E-1	4.545E+0	3.111E+0
-5.255E-1	4.483E+0	3.088E+0
-5.222E-1	4.519E+0	3.092E+0
-5.206E-1	4.477E+0	3.134E+0
-5.222E-1	4.519E+0	3.130E+0
-5.239E-1	4.574E+0	3.066E+0
-5.222E-1	4.509E+0	3.101E+0
-5.222E-1	4.483E+0	3.121E+0
-5.255E-1	4.493E+0	3.127E+0
-5.222E-1	4.493E+0	3.079E+0
-5.222E-1	4.529E+0	3.017E+0
-5.206E-1	4.490E+0	3.092E+0
-5.271E-1	4.503E+0	3.121E+0
-5.239E-1	4.519E+0	3.072E+0
-5.206E-1	4.525E+0	3.105E+0
-5.190E-1	4.519E+0	3.075E+0
-5.239E-1	4.451E+0	3.062E+0
-5.222E-1	4.496E+0	3.010E+0
-5.206E-1	4.480E+0	3.082E+0
-5.222E-1	4.438E+0	3.108E+0
-5.222E-1	4.587E+0	3.049E+0
-5.255E-1	4.525E+0	3.075E+0
-5.222E-1	4.457E+0	3.127E+0
-5.190E-1	4.448E+0	3.075E+0
-5.239E-1	4.542E+0	3.140E+0
-5.255E-1	4.542E+0	3.075E+0
-5.222E-1	4.512E+0	3.105E+0
-5.222E-1	4.561E+0	3.085E+0
-5.239E-1	4.493E+0	3.098E+0
-5.255E-1	4.451E+0	3.079E+0
-5.206E-1	4.506E+0	3.082E+0
-5.222E-1	4.535E+0	3.163E+0
-5.255E-1	4.451E+0	3.092E+0
-5.255E-1	4.467E+0	3.137E+0
-5.206E-1	4.551E+0	3.062E+0
-5.206E-1	4.444E+0	3.082E+0
-5.239E-1	4.555E+0	3.098E+0
-5.222E-1	4.548E+0	3.069E+0
-5.222E-1	4.525E+0	3.101E+0
-5.222E-1	4.496E+0	3.079E+0
-5.239E-1	4.493E+0	3.137E+0
-5.239E-1	4.574E+0	3.114E+0
-5.222E-1	4.522E+0	3.105E+0
-5.174E-1	4.529E+0	3.111E+0
-5.222E-1	4.545E+0	3.163E+0
-5.239E-1	4.532E+0	3.079E+0
-5.206E-1	4.574E+0	3.053E+0
-5.222E-1	4.503E+0	3.111E+0
-5.206E-1	4.422E+0	3.121E+0
-5.239E-1	4.551E+0	3.095E+0
-5.222E-1	4.490E+0	3.088E+0
-5.222E-1	4.470E+0	3.088E+0
-5.222E-1	4.548E+0	3.049E+0
-5.239E-1	4.486E+0	3.127E+0
-5.206E-1	4.435E+0	3.140E+0
-5.239E-1	4.477E+0	3.118E+0
-5.271E-1	4.409E+0	3.079E+0
-5.239E-1	4.448E+0	3.098E+0
-5.222E-1	4.493E+0	3.059E+0
-5.222E-1	4.480E+0	3.176E+0
-5.255E-1	4.581E+0	3.001E+0
-5.239E-1	4.542E+0	3.114E+0
-5.190E-1	4.499E+0	3.049E+0
-5.239E-1	4.538E+0	3.101E+0
-5.239E-1	4.451E+0	3.143E+0
-5.239E-1	4.464E+0	3.046E+0
-5.190E-1	4.496E+0	3.121E+0
-5.222E-1	4.561E+0	3.082E+0
-5.239E-1	4.490E+0	3.092E+0
-5.255E-1	4.477E+0	3.046E+0
-5.206E-1	4.480E+0	3.108E+0
-5.206E-1	4.451E+0	3.082E+0
-5.255E-1	4.451E+0	3.192E+0
-5.222E-1	4.454E+0	3.118E+0
-5.222E-1	4.425E+0	3.143E+0
-5.206E-1	4.480E+0	3.095E+0
-5.239E-1	4.496E+0	3.118E+0
-5.239E-1	4.503E+0	3.040E+0
-5.206E-1	4.548E+0	3.108E+0
-5.190E-1	4.509E+0	3.108E+0
-5.239E-1	4.499E+0	3.143E+0
-5.239E-1	4.499E+0	3.111E+0
-5.222E-1	4.415E+0	3.020E+0
-5.206E-1	4.460E+0	3.040E+0
-5.239E-1	4.522E+0	3.156E+0
-5.255E-1	4.490E+0	3.127E+0
-5.222E-1	4.516E+0	3.043E+0
-5.222E-1	4.486E+0	3.066E+0
-5.255E-1	4.535E+0	3.072E+0
-5.206E-1	4.558E+0	3.079E+0
-5.174E-1	4.457E+0	3.114E+0
-5.222E-1	4.535E+0	3.046E+0
-5.222E-1	4.561E+0	3.062E+0
-5.255E-1	4.542E+0	3.163E+0
-5.222E-1	4.493E+0	3.108E+0
-5.206E-1	4.564E+0	3.179E+0
-5.271E-1	4.470E+0	3.046E+0
-5.255E-1	4.486E+0	3.056E+0
-5.222E-1	4.551E+0	3.130E+0
-5.190E-1	4.493E+0	3.085E+0
-5.206E-1	4.470E+0	3.004E+0
-5.255E-1	4.525E+0	3.101E+0
-5.222E-1	4.525E+0	3.075E+0
-5.222E-1	4.496E+0	3.114E+0
-5.222E-1	4.480E+0	3.049E+0
-5.255E-1	4.506E+0	3.014E+0
-5.239E-1	4.548E+0	3.137E+0
-5.190E-1	4.535E+0	3.092E+0
-5.239E-1	4.480E+0	3.098E+0
-5.255E-1	4.525E+0	3.066E+0
-5.222E-1	4.435E+0	3.046E+0
-5.190E-1	4.435E+0	3.105E+0
-5.255E-1	4.467E+0	3.166E+0
-5.222E-1	4.483E+0	3.056E+0
-5.174E-1	4.525E+0	3.108E+0
-5.206E-1	4.486E+0	3.017E+0
-5.222E-1	4.496E+0	3.098E+0
-5.239E-1	4.509E+0	3.049E+0
-5.206E-1	4.486E+0	3.056E+0
-5.206E-1	4.473E+0	3.127E+0
-5.222E-1	4.499E+0	3.160E+0
-5.303E-1	4.448E+0	3.108E+0
-5.206E-1	4.645E+0	3.069E+0
-5.222E-1	4.490E+0	3.098E+0
-5.255E-1	4.409E+0	3.098E+0
-5.255E-1	4.564E+0	3.069E+0
-5.239E-1	4.532E+0	3.111E+0
-5.190E-1	4.535E+0	3.056E+0
-5.222E-1	4.464E+0	3.095E+0
-5.271E-1	4.464E+0	3.030E+0
-5.222E-1	4.499E+0	3.059E+0
-5.206E-1	4.506E+0	3.114E+0
-5.222E-1	4.464E+0	3.072E+0
-5.239E-1	4.522E+0	3.043E+0
-5.190E-1	4.587E+0	3.023E+0
-5.206E-1	4.542E+0	3.062E+0
-5.239E-1	4.480E+0	3.156E+0
-5.239E-1	4.522E+0	3.127E+0
-5.222E-1	4.568E+0	3.053E+0
-5.206E-1	4.464E+0	3.153E+0
-5.255E-1	4.496E+0	3.079E+0
-5.271E-1	4.519E+0	3.059E+0
-5.239E-1	4.522E+0	3.124E+0
-5.206E-1	4.418E+0	3.143E+0
-5.239E-1	4.545E+0	3.066E+0
-5.255E-1	4.451E+0	3.062E+0
-5.239E-1	4.454E+0	3.072E+0
-5.206E-1	4.402E+0	3.049E+0
-5.271E-1	4.519E+0	3.062E+0
-5.222E-1	4.451E+0	3.082E+0
-5.206E-1	4.499E+0	3.114E+0
-5.222E-1	4.477E+0	3.095E+0
-5.222E-1	4.529E+0	3.153E+0
-5.239E-1	4.522E+0	3.056E+0
-5.222E-1	4.490E+0	3.118E+0
-5.222E-1	4.448E+0	3.124E+0
-5.239E-1	4.548E+0	3.127E+0
-5.239E-1	4.506E+0	3.007E+0
-5.239E-1	4.431E+0	3.092E+0
-5.206E-1	4.460E+0	3.023E+0
-5.222E-1	4.529E+0	3.085E+0
-5.239E-1	4.555E+0	3.114E+0
-5.206E-1	4.477E+0	3.056E+0
-5.239E-1	4.574E+0	3.079E+0
-5.255E-1	4.548E+0	3.098E+0
-5.239E-1	4.444E+0	3.062E+0
-5.206E-1	4.480E+0	2.997E+0
-5.206E-1	4.477E+0	3.043E+0
-5.271E-1	4.503E+0	3.108E+0
-5.239E-1	4.571E+0	3.036E+0
-5.206E-1	4.425E+0	3.069E+0
-5.206E-1	4.542E+0	3.059E+0
-5.239E-1	4.512E+0	3.069E+0
-5.222E-1	4.396E+0	3.095E+0
-5.206E-1	4.558E+0	3.075E+0
-5.206E-1	4.448E+0	3.059E+0
-5.239E-1	4.473E+0	3.075E+0
-5.239E-1	4.464E+0	3.046E+0
-5.174E-1	4.529E+0	3.153E+0
-5.190E-1	4.464E+0	3.072E+0
-5.222E-1	4.509E+0	3.176E+0
-5.239E-1	4.568E+0	3.118E+0
-5.206E-1	4.564E+0	3.017E+0
-5.174E-1	4.467E+0	3.085E+0
-5.255E-1	4.503E+0	3.130E+0
-5.222E-1	4.519E+0	3.140E+0
-5.222E-1	4.509E+0	3.066E+0
-5.239E-1	4.561E+0	3.043E+0
-5.222E-1	4.480E+0	3.062E+0
-5.239E-1	4.522E+0	3.056E+0
-5.206E-1	4.584E+0	3.098E+0
-5.222E-1	4.441E+0	3.173E+0
-5.255E-1	4.415E+0	3.033E+0
-5.222E-1	4.509E+0	3.121E+0
-5.206E-1	4.486E+0	3.118E+0
-5.206E-1	4.435E+0	3.053E+0
-5.255E-1	4.610E+0	3.053E+0
-5.255E-1	4.486E+0	3.134E+0
-5.190E-1	4.460E+0	3.066E+0
-5.206E-1	4.457E+0	3.150E+0
-5.255E-1	4.545E+0	3.088E+0
-5.239E-1	4.587E+0	3.072E+0
-5.222E-1	4.486E+0	3.046E+0
-5.206E-1	4.480E+0	3.095E+0
-5.222E-1	4.490E+0	3.114E+0
-5.255E-1	4.496E+0	3.114E+0
-5.239E-1	4.496E+0	3.062E+0
-5.206E-1	4.590E+0	3.124E+0
-5.222E-1	4.473E+0	3.098E+0
-5.255E-1	4.473E+0	3.134E+0
-5.190E-1	4.548E+0	3.163E+0
-5.222E-1	4.529E+0	3.118E+0
-5.239E-1	4.464E+0	3.153E+0
-5.239E-1	4.568E+0	3.036E+0
-5.174E-1	4.490E+0	3.085E+0
-5.206E-1	4.428E+0	3.049E+0
-5.222E-1	4.551E+0	3.160E+0
-5.239E-1	4.473E+0	3.114E+0
-5.206E-1	4.438E+0	3.176E+0
-5.239E-1	4.438E+0	3.108E+0
-5.239E-1	4.509E+0	3.069E+0
-5.255E-1	4.506E+0	3.069E+0
-5.190E-1	4.525E+0	3.092E+0
-5.206E-1	4.460E+0	3.072E+0
-5.239E-1	4.418E+0	3.111E+0
-5.239E-1	4.529E+0	3.105E+0
-5.222E-1	4.555E+0	3.140E+0
-5.206E-1	4.506E+0	3.130E+0
-5.222E-1	4.519E+0	3.108E+0
-5.239E-1	4.483E+0	3.069E+0
-5.206E-1	4.516E+0	3.092E+0
-5.190E-1	4.499E+0	3.111E+0
-5.222E-1	4.415E+0	3.130E+0
-5.222E-1	4.467E+0	3.114E+0
-5.190E-1	4.418E+0	3.053E+0
-5.206E-1	4.525E+0	3.108E+0
-5.239E-1	4.477E+0	3.062E+0
-5.239E-1	4.516E+0	3.085E+0
-5.222E-1	4.529E+0	3.092E+0
-5.239E-1	4.473E+0	3.085E+0
-5.239E-1	4.480E+0	3.059E+0
-5.255E-1	4.512E+0	3.114E+0
-5.190E-1	4.516E+0	3.069E+0
-5.206E-1	4.457E+0	3.108E+0
-5.239E-1	4.499E+0	3.088E+0
-5.271E-1	4.545E+0	3.127E+0
-5.206E-1	4.516E+0	3.014E+0
-5.206E-1	4.467E+0	3.085E+0
-5.239E-1	4.503E+0	3.027E+0
-5.271E-1	4.402E+0	3.088E+0
-5.206E-1	4.464E+0	3.160E+0
-5.190E-1	4.470E+0	2.997E+0
-5.239E-1	4.506E+0	3.072E+0
-5.239E-1	4.555E+0	3.098E+0
-5.206E-1	4.486E+0	3.127E+0
-5.222E-1	4.460E+0	3.085E+0
-5.222E-1	4.571E+0	3.072E+0
-5.239E-1	4.509E+0	3.098E+0
-5.206E-1	4.418E+0	3.130E+0
-5.190E-1	4.483E+0	3.130E+0
-5.222E-1	4.506E+0	3.072E+0
-5.239E-1	4.538E+0	3.066E+0
-5.206E-1	4.392E+0	3.088E+0
-5.174E-1	4.499E+0	3.085E+0
-5.239E-1	4.444E+0	3.085E+0
-5.239E-1	4.584E+0	3.053E+0
-5.190E-1	4.503E+0	3.101E+0
-5.206E-1	4.418E+0	3.088E+0
-5.239E-1	4.480E+0	3.108E+0
-5.222E-1	4.425E+0	3.085E+0
-5.222E-1	4.451E+0	3.085E+0
-5.206E-1	4.483E+0	3.108E+0
-5.255E-1	4.529E+0	3.147E+0
-5.239E-1	4.555E+0	3.079E+0
-5.190E-1	4.464E+0	3.062E+0
-5.206E-1	4.577E+0	3.088E+0
-5.255E-1	4.522E+0	3.072E+0
-5.222E-1	4.448E+0	3.040E+0
-5.206E-1	4.415E+0	3.069E+0
-5.190E-1	4.457E+0	3.027E+0
-5.239E-1	4.493E+0	3.095E+0
-5.239E-1	4.467E+0	3.062E+0
-5.206E-1	4.545E+0	3.066E+0
-5.206E-1	4.519E+0	3.130E+0
-5.239E-1	4.470E+0	3.108E+0
-5.255E-1	4.512E+0	3.098E+0
-5.222E-1	4.516E+0	3.056E+0
-5.222E-1	4.542E+0	3.108E+0
-5.255E-1	4.496E+0	3.101E+0
-5.222E-1	4.535E+0	3.056E+0
-5.222E-1	4.506E+0	3.114E+0
-5.206E-1	4.454E+0	3.069E+0
-5.239E-1	4.542E+0	3.118E+0
-5.222E-1	4.548E+0	3.092E+0
-5.222E-1	4.451E+0	3.111E+0
-5.206E-1	4.470E+0	3.062E+0
-5.255E-1	4.483E+0	3.023E+0
-5.239E-1	4.525E+0	3.007E+0
-5.239E-1	4.454E+0	3.108E+0
-5.190E-1	4.519E+0	3.095E+0
-5.255E-1	4.490E+0	3.020E+0
-5.222E-1	4.480E+0	3.127E+0
-5.222E-1	4.529E+0	3.082E+0
-5.239E-1	4.516E+0	3.079E+0
-5.239E-1	4.460E+0	3.069E+0
-5.239E-1	4.383E+0	3.072E+0
-5.206E-1	4.512E+0	3.056E+0
-5.222E-1	4.529E+0	3.059E+0
-5.222E-1	4.435E+0	3.147E+0
-5.239E-1	4.448E+0	3.124E+0
-5.190E-1	4.477E+0	3.111E+0
-5.206E-1	4.493E+0	3.092E+0
-5.239E-1	4.480E+0	3.053E+0
-5.239E-1	4.473E+0	3.111E+0
-5.190E-1	4.457E+0	3.082E+0
-5.174E-1	4.448E+0	3.069E+0
-5.222E-1	4.493E+0	3.105E+0
-5.222E-1	4.551E+0	3.085E+0
-5.206E-1	4.448E+0	3.043E+0
-5.206E-1	4.568E+0	3.049E+0
-5.222E-1	4.493E+0	3.156E+0
-5.239E-1	4.532E+0	3.130E+0
-5.206E-1	4.480E+0	3.124E+0
-5.222E-1	4.428E+0	3.062E+0
-5.222E-1	4.490E+0	3.101E+0
-5.206E-1	4.529E+0	3.049E+0
-5.222E-1	4.473E+0	3.108E+0
-5.190E-1	4.428E+0	3.059E+0
-5.239E-1	4.516E+0	3.062E+0
-5.239E-1	4.435E+0	3.062E+0
-5.190E-1	4.522E+0	3.118E+0
-5.206E-1	4.493E+0	3.079E+0
-5.222E-1	4.486E+0	3.059E+0
-5.222E-1	4.460E+0	3.095E+0
-5.222E-1	4.558E+0	3.140E+0
-5.206E-1	4.418E+0	3.111E+0
-5.255E-1	4.490E+0	3.088E+0
-5.206E-1	4.444E+0	3.059E+0
-5.222E-1	4.525E+0	3.130E+0
-5.190E-1	4.451E+0	3.101E+0
-5.239E-1	4.464E+0	3.111E+0
-5.206E-1	4.431E+0	3.030E+0
-5.190E-1	4.564E+0	3.072E+0
-5.190E-1	4.483E+0	3.140E+0
-5.222E-1	4.506E+0	3.082E+0
-5.239E-1	4.438E+0	3.082E+0
-5.206E-1	4.529E+0	3.046E+0
-5.206E-1	4.542E+0	3.143E+0
-5.255E-1	4.538E+0	3.105E+0
-5.206E-1	4.415E+0	3.124E+0
-5.206E-1	4.522E+0	3.114E+0
-5.239E-1	4.473E+0	3.049E+0
-5.271E-1	4.477E+0	3.105E+0
-5.222E-1	4.470E+0	3.079E+0
-5.222E-1	4.483E+0	3.059E+0
-5.222E-1	4.486E+0	3.134E+0
-5.222E-1	4.538E+0	3.147E+0
-5.271E-1	4.470E+0	3.036E+0
-5.206E-1	4.519E+0	3.105E+0
-5.206E-1	4.444E+0	3.033E+0
-5.222E-1	4.548E+0	3.069E+0
-5.222E-1	4.496E+0	3.010E+0
-5.190E-1	4.532E+0	3.137E+0
-5.239E-1	4.551E+0	3.062E+0
-5.239E-1	4.470E+0	3.030E+0
-5.222E-1	4.525E+0	3.098E+0
-5.190E-1	4.512E+0	3.088E+0
-5.222E-1	4.561E+0	3.088E+0
-5.239E-1	4.493E+0	3.098E+0
-5.255E-1	4.431E+0	3.059E+0
-5.190E-1	4.509E+0	3.053E+0
-5.206E-1	4.516E+0	3.049E+0
-5.255E-1	4.535E+0	3.069E+0
-5.222E-1	4.529E+0	3.130E+0
-5.190E-1	4.571E+0	3.101E+0
-5.206E-1	4.522E+0	3.079E+0
-5.255E-1	4.512E+0	3.043E+0
-5.239E-1	4.519E+0	3.095E+0
-5.206E-1	4.412E+0	3.056E+0
-5.222E-1	4.467E+0	3.053E+0
-5.239E-1	4.457E+0	3.114E+0
-5.271E-1	4.496E+0	3.072E+0
-5.206E-1	4.415E+0	3.040E+0
-5.222E-1	4.610E+0	3.079E+0
-5.255E-1	4.568E+0	3.059E+0
-5.255E-1	4.509E+0	3.027E+0
-5.206E-1	4.457E+0	3.043E+0
-5.222E-1	4.415E+0	3.079E+0
-5.239E-1	4.512E+0	3.130E+0
-5.239E-1	4.506E+0	3.062E+0
-5.239E-1	4.460E+0	3.066E+0
-5.174E-1	4.545E+0	3.001E+0
-5.239E-1	4.522E+0	3.066E+0
-5.222E-1	4.480E+0	3.140E+0
-5.222E-1	4.542E+0	3.160E+0
-5.222E-1	4.448E+0	3.118E+0
-5.222E-1	4.542E+0	3.130E+0
-5.239E-1	4.486E+0	3.085E+0
-5.206E-1	4.473E+0	3.111E+0
-5.206E-1	4.370E+0	3.140E+0
-5.222E-1	4.480E+0	3.085E+0
-5.255E-1	4.441E+0	3.105E+0
-5.206E-1	4.412E+0	3.066E+0
-5.190E-1	4.483E+0	3.072E+0
-5.255E-1	4.451E+0	3.040E+0
-5.222E-1	4.529E+0	3.098E+0
-5.206E-1	4.473E+0	3.127E+0
-5.206E-1	4.422E+0	3.069E+0
-5.222E-1	4.548E+0	3.095E+0
-5.239E-1	4.519E+0	3.160E+0
-5.206E-1	4.441E+0	3.114E+0
-5.190E-1	4.454E+0	3.124E+0
-5.239E-1	4.545E+0	3.059E+0
-5.255E-1	4.486E+0	3.114E+0
-5.222E-1	4.422E+0	3.166E+0
-5.190E-1	4.477E+0	3.095E+0
-5.255E-1	4.451E+0	3.088E+0
-5.222E-1	4.516E+0	3.072E+0
-5.174E-1	4.376E+0	3.066E+0
-5.206E-1	4.473E+0	3.082E+0
-5.222E-1	4.525E+0	3.030E+0
-5.239E-1	4.451E+0	3.124E+0
-5.206E-1	4.499E+0	3.114E+0
-5.222E-1	4.470E+0	3.150E+0
-5.239E-1	4.412E+0	3.199E+0
-5.222E-1	4.486E+0	3.072E+0
-5.206E-1	4.460E+0	3.020E+0
-5.222E-1	4.422E+0	3.079E+0
-5.255E-1	4.529E+0	3.137E+0
-5.222E-1	4.441E+0	3.066E+0
-5.174E-1	4.402E+0	3.108E+0
-5.239E-1	4.525E+0	3.169E+0
-5.222E-1	4.457E+0	3.134E+0
-5.239E-1	4.545E+0	3.176E+0
-5.222E-1	4.493E+0	3.040E+0
-5.222E-1	4.480E+0	3.092E+0
-5.239E-1	4.496E+0	3.069E+0
-5.255E-1	4.538E+0	3.066E+0
-5.206E-1	4.486E+0	3.095E+0
-5.190E-1	4.428E+0	3.056E+0
-5.222E-1	4.431E+0	3.049E+0
-5.239E-1	4.496E+0	3.111E+0
-5.222E-1	4.490E+0	3.088E+0
-5.206E-1	4.486E+0	3.001E+0
-5.239E-1	4.503E+0	3.088E+0
-5.239E-1	4.428E+0	3.101E+0
-5.206E-1	4.457E+0	3.105E+0
-5.222E-1	4.499E+0	3.082E+0
-5.239E-1	4.448E+0	3.105E+0
-5.239E-1	4.503E+0	3.036E+0
-5.206E-1	4.555E+0	3.066E+0
-5.190E-1	4.493E+0	2.991E+0
-5.222E-1	4.493E+0	3.101E+0
-5.222E-1	4.516E+0	3.092E+0
-5.206E-1	4.509E+0	3.079E+0
-5.222E-1	4.548E+0	3.033E+0
-5.255E-1	4.373E+0	3.079E+0
-5.222E-1	4.564E+0	3.056E+0
-5.206E-1	4.467E+0	3.088E+0
-5.206E-1	4.558E+0	3.082E+0
-5.239E-1	4.522E+0	3.059E+0
-5.222E-1	4.480E+0	3.082E+0
-5.222E-1	4.503E+0	3.092E+0
-5.222E-1	4.529E+0	3.062E+0
-5.222E-1	4.535E+0	3.134E+0
-5.271E-1	4.457E+0	3.101E+0
-5.190E-1	4.483E+0	3.134E+0
-5.206E-1	4.428E+0	3.085E+0
-5.222E-1	4.486E+0	3.114E+0
-5.239E-1	4.512E+0	3.098E+0
-5.222E-1	4.448E+0	3.130E+0
-5.206E-1	4.454E+0	3.059E+0
-5.239E-1	4.529E+0	3.101E+0
-5.239E-1	4.418E+0	3.147E+0
-5.190E-1	4.509E+0	2.994E+0
-5.206E-1	4.435E+0	3.036E+0
-5.239E-1	4.483E+0	3.030E+0
-5.206E-1	4.522E+0	3.105E+0
-5.190E-1	4.454E+0	3.098E+0
-5.206E-1	4.425E+0	3.082E+0
-5.222E-1	4.519E+0	3.118E+0
-5.239E-1	4.448E+0	3.082E+0
-5.206E-1	4.480E+0	3.075E+0
-5.206E-1	4.486E+0	3.033E+0
-5.239E-1	4.470E+0	3.049E+0
-5.239E-1	4.448E+0	3.121E+0
-5.206E-1	4.373E+0	3.092E+0
-5.190E-1	4.464E+0	3.040E+0
-5.239E-1	4.444E+0	3.082E+0
-5.222E-1	4.503E+0	3.082E+0
-5.206E-1	4.509E+0	3.069E+0
-5.239E-1	4.493E+0	3.095E+0
-5.239E-1	4.516E+0	3.062E+0
-5.239E-1	4.490E+0	3.023E+0
-5.239E-1	4.460E+0	3.049E+0
-5.190E-1	4.412E+0	3.082E+0
-5.239E-1	4.522E+0	3.105E+0
-5.206E-1	4.409E+0	3.046E+0
-5.190E-1	4.529E+0	3.082E+0
-5.206E-1	4.538E+0	3.049E+0
-5.255E-1	4.545E+0	3.121E+0
-5.239E-1	4.623E+0	3.127E+0
-5.222E-1	4.454E+0	3.082E+0
-5.239E-1	4.370E+0	3.092E+0
-5.255E-1	4.396E+0	3.092E+0
-5.206E-1	4.496E+0	3.153E+0
-5.222E-1	4.405E+0	3.027E+0
-5.222E-1	4.444E+0	3.098E+0
-5.222E-1	4.522E+0	3.134E+0
-5.206E-1	4.480E+0	3.147E+0
-5.206E-1	4.448E+0	3.062E+0
-5.206E-1	4.545E+0	3.004E+0
-5.255E-1	4.483E+0	3.147E+0
-5.239E-1	4.525E+0	3.092E+0
-5.190E-1	4.366E+0	3.049E+0
-5.239E-1	4.512E+0	3.111E+0
-5.206E-1	4.493E+0	3.046E+0
-5.239E-1	4.396E+0	3.075E+0
-5.222E-1	4.509E+0	3.111E+0
-5.222E-1	4.379E+0	3.053E+0
-5.222E-1	4.542E+0	3.108E+0
-5.239E-1	4.506E+0	3.020E+0
-5.190E-1	4.422E+0	3.079E+0
-5.206E-1	4.545E+0	2.984E+0
-5.271E-1	4.558E+0	3.101E+0
-5.222E-1	4.373E+0	3.053E+0
-5.222E-1	4.516E+0	3.118E+0
-5.239E-1	4.555E+0	3.088E+0
-5.239E-1	4.470E+0	3.095E+0
-5.206E-1	4.441E+0	3.027E+0
-5.190E-1	4.506E+0	3.202E+0
-5.206E-1	4.496E+0	3.114E+0
-5.239E-1	4.389E+0	3.156E+0
-5.239E-1	4.555E+0	3.140E+0
-5.174E-1	4.535E+0	3.101E+0
-5.222E-1	4.509E+0	3.095E+0
-5.239E-1	4.412E+0	3.017E+0
-5.206E-1	4.496E+0	3.101E+0
-5.190E-1	4.464E+0	3.072E+0
-5.206E-1	4.402E+0	3.072E+0
-5.239E-1	4.519E+0	3.108E+0
-5.255E-1	4.542E+0	3.072E+0
-5.222E-1	4.558E+0	3.098E+0
-5.239E-1	4.441E+0	3.098E+0
-5.222E-1	4.499E+0	3.053E+0
-5.239E-1	4.431E+0	3.082E+0
-5.174E-1	4.477E+0	3.069E+0
-5.222E-1	4.496E+0	3.143E+0
-5.255E-1	4.483E+0	3.108E+0
-5.239E-1	4.480E+0	3.043E+0
-5.190E-1	4.415E+0	3.033E+0
-5.206E-1	4.499E+0	3.127E+0
-5.255E-1	4.486E+0	3.056E+0
-5.239E-1	4.402E+0	3.095E+0
-5.206E-1	4.499E+0	3.095E+0
-5.206E-1	4.425E+0	3.092E+0
-5.239E-1	4.402E+0	3.014E+0
-5.239E-1	4.564E+0	3.111E+0
-5.222E-1	4.516E+0	3.108E+0
-5.206E-1	4.542E+0	3.111E+0
-5.222E-1	4.551E+0	3.088E+0
-5.239E-1	4.519E+0	3.105E+0
-5.190E-1	4.457E+0	3.069E+0
-5.206E-1	4.499E+0	3.033E+0
-5.271E-1	4.438E+0	3.153E+0
-5.271E-1	4.512E+0	3.079E+0
-5.190E-1	4.490E+0	3.092E+0
-5.206E-1	4.441E+0	3.095E+0
-5.239E-1	4.496E+0	3.101E+0
-5.239E-1	4.493E+0	3.082E+0
-5.222E-1	4.477E+0	3.030E+0
-5.239E-1	4.529E+0	3.053E+0
-5.271E-1	4.415E+0	3.156E+0
-5.222E-1	4.529E+0	3.137E+0
-5.190E-1	4.399E+0	3.062E+0
-5.206E-1	4.477E+0	3.030E+0
-5.239E-1	4.454E+0	3.134E+0
-5.239E-1	4.460E+0	3.007E+0
-5.190E-1	4.545E+0	3.130E+0
-5.222E-1	4.535E+0	3.023E+0
-5.239E-1	4.418E+0	3.121E+0
-5.222E-1	4.473E+0	3.043E+0
-5.190E-1	4.470E+0	3.079E+0
-5.222E-1	4.477E+0	3.114E+0
-5.239E-1	4.409E+0	2.988E+0
-5.239E-1	4.480E+0	3.143E+0
-5.206E-1	4.516E+0	3.153E+0
-5.206E-1	4.473E+0	3.095E+0
-5.255E-1	4.451E+0	3.056E+0
-5.239E-1	4.464E+0	3.079E+0
-5.206E-1	4.516E+0	3.095E+0
-5.239E-1	4.415E+0	3.049E+0
-5.206E-1	4.451E+0	3.098E+0
-5.239E-1	4.525E+0	3.108E+0
-5.190E-1	4.610E+0	3.134E+0
-5.206E-1	4.503E+0	3.056E+0
-5.239E-1	4.564E+0	3.118E+0
-5.239E-1	4.525E+0	2.988E+0
-5.222E-1	4.457E+0	3.017E+0
-5.222E-1	4.457E+0	3.098E+0
-5.239E-1	4.392E+0	3.072E+0
-5.222E-1	4.412E+0	3.059E+0
-5.190E-1	4.493E+0	3.079E+0
-5.222E-1	4.470E+0	3.079E+0
-5.239E-1	4.425E+0	3.066E+0
-5.239E-1	4.506E+0	3.082E+0
-5.222E-1	4.503E+0	3.114E+0
-5.206E-1	4.509E+0	3.004E+0
-5.255E-1	4.473E+0	3.075E+0
-5.206E-1	4.422E+0	3.082E+0
-5.206E-1	4.496E+0	3.085E+0
-5.206E-1	4.516E+0	3.079E+0
-5.255E-1	4.532E+0	3.079E+0
-5.222E-1	4.477E+0	3.079E+0
-5.206E-1	4.535E+0	3.079E+0
-5.239E-1	4.542E+0	3.079E+0
-5.255E-1	4.409E+0	3.066E+0
-5.239E-1	4.496E+0	3.143E+0
-5.190E-1	4.473E+0	3.049E+0
-5.206E-1	4.435E+0	3.079E+0
-5.239E-1	4.460E+0	3.108E+0
-5.239E-1	4.448E+0	3.053E+0
-5.206E-1	4.477E+0	3.098E+0
-5.206E-1	4.451E+0	3.092E+0
-5.255E-1	4.512E+0	3.114E+0
-5.255E-1	4.441E+0	3.082E+0
-5.206E-1	4.486E+0	3.153E+0
-5.206E-1	4.483E+0	3.101E+0
-5.271E-1	4.545E+0	3.036E+0
-5.255E-1	4.496E+0	3.121E+0
-5.206E-1	4.519E+0	3.062E+0
-5.190E-1	4.473E+0	3.049E+0
-5.222E-1	4.519E+0	3.108E+0
-5.222E-1	4.441E+0	3.017E+0
-5.174E-1	4.506E+0	3.088E+0
-5.206E-1	4.444E+0	3.105E+0
-5.239E-1	4.467E+0	3.066E+0
-5.222E-1	4.448E+0	3.059E+0
-5.206E-1	4.545E+0	3.046E+0
-5.239E-1	4.438E+0	3.072E+0
-5.239E-1	4.535E+0	3.027E+0
-5.222E-1	4.422E+0	3.085E+0
-5.222E-1	4.460E+0	3.020E+0
-5.206E-1	4.350E+0	3.017E+0
-5.255E-1	4.428E+0	3.118E+0
-5.255E-1	4.451E+0	3.046E+0
-5.206E-1	4.486E+0	3.143E+0
-5.222E-1	4.480E+0	3.111E+0
-5.255E-1	4.422E+0	3.095E+0
-5.222E-1	4.561E+0	3.085E+0
-5.190E-1	4.519E+0	3.092E+0
-5.174E-1	4.522E+0	3.075E+0
-5.239E-1	4.383E+0	3.160E+0
-5.222E-1	4.568E+0	3.007E+0
-5.206E-1	4.545E+0	3.088E+0
-5.174E-1	4.516E+0	3.001E+0
-5.255E-1	4.451E+0	3.127E+0
-5.222E-1	4.503E+0	3.049E+0
-5.239E-1	4.438E+0	3.056E+0
-5.222E-1	4.470E+0	3.040E+0
-5.255E-1	4.483E+0	3.101E+0
-5.255E-1	4.451E+0	3.072E+0
-5.190E-1	4.438E+0	3.092E+0
-5.206E-1	4.519E+0	3.114E+0
-5.239E-1	4.454E+0	3.072E+0
-5.239E-1	4.529E+0	3.085E+0
-5.206E-1	4.383E+0	3.118E+0
-5.222E-1	4.529E+0	3.056E+0
-5.255E-1	4.538E+0	3.095E+0
-5.222E-1	4.529E+0	3.062E+0
-5.190E-1	4.551E+0	3.088E+0
-5.222E-1	4.467E+0	3.085E+0
-5.239E-1	4.597E+0	3.079E+0
-5.239E-1	4.448E+0	3.092E+0
-5.206E-1	4.542E+0	3.072E+0
-5.206E-1	4.519E+0	3.140E+0
-5.239E-1	4.454E+0	3.095E+0
-5.206E-1	4.399E+0	3.108E+0
-5.222E-1	4.448E+0	2.994E+0
-5.206E-1	4.405E+0	3.079E+0
-5.206E-1	4.496E+0	3.007E+0
-5.222E-1	4.460E+0	2.959E+0
-5.206E-1	4.483E+0	3.043E+0
-5.222E-1	4.425E+0	3.098E+0
-5.239E-1	4.470E+0	3.098E+0
-5.222E-1	4.486E+0	3.137E+0
-5.206E-1	4.470E+0	3.014E+0
-5.190E-1	4.522E+0	3.147E+0
-5.271E-1	4.444E+0	3.088E+0
-5.239E-1	4.535E+0	3.098E+0
-5.190E-1	4.460E+0	3.066E+0
-5.206E-1	4.506E+0	3.092E+0
-5.239E-1	4.396E+0	3.114E+0
-5.222E-1	4.431E+0	3.062E+0
-5.190E-1	4.444E+0	3.140E+0
-5.222E-1	4.516E+0	3.105E+0
-5.255E-1	4.542E+0	3.036E+0
-5.239E-1	4.506E+0	3.056E+0
-5.190E-1	4.376E+0	3.079E+0
-5.206E-1	4.460E+0	3.101E+0
-5.255E-1	4.542E+0	3.040E+0
-5.239E-1	4.477E+0	3.134E+0
-5.190E-1	4.428E+0	3.072E+0
-5.206E-1	4.503E+0	3.118E+0
-5.255E-1	4.529E+0	3.049E+0
-5.239E-1	4.480E+0	3.043E+0
-5.190E-1	4.464E+0	3.014E+0
-5.206E-1	4.428E+0	3.056E+0
-5.239E-1	4.532E+0	3.143E+0
-5.239E-1	4.577E+0	3.092E+0
-5.190E-1	4.529E+0	3.053E+0
-5.206E-1	4.496E+0	3.108E+0
-5.239E-1	4.451E+0	3.072E+0
-5.239E-1	4.457E+0	3.072E+0
-5.206E-1	4.480E+0	3.143E+0
-5.206E-1	4.444E+0	3.092E+0
-5.255E-1	4.477E+0	3.124E+0
-5.222E-1	4.470E+0	3.062E+0
-5.174E-1	4.538E+0	3.066E+0
-5.206E-1	4.499E+0	3.062E+0
-5.222E-1	4.542E+0	3.075E+0
-5.222E-1	4.555E+0	3.085E+0
-5.206E-1	4.568E+0	3.030E+0
-5.206E-1	4.473E+0	3.075E+0
-5.255E-1	4.506E+0	3.105E+0
-5.239E-1	4.512E+0	3.088E+0
-5.206E-1	4.415E+0	3.069E+0
-5.222E-1	4.444E+0	3.085E+0
-5.255E-1	4.516E+0	3.049E+0
-5.239E-1	4.525E+0	2.978E+0
-5.206E-1	4.503E+0	3.066E+0
-5.222E-1	4.438E+0	3.085E+0
-5.239E-1	4.480E+0	3.075E+0
-5.239E-1	4.516E+0	3.147E+0
-5.206E-1	4.493E+0	3.092E+0
-5.222E-1	4.597E+0	3.049E+0
-5.222E-1	4.493E+0	3.056E+0
-5.239E-1	4.535E+0	3.127E+0
-5.206E-1	4.457E+0	3.105E+0
-5.239E-1	4.506E+0	3.140E+0
-5.239E-1	4.467E+0	3.085E+0
-5.222E-1	4.486E+0	3.001E+0
-5.206E-1	4.542E+0	3.085E+0
-5.239E-1	4.522E+0	3.040E+0
-5.239E-1	4.496E+0	3.079E+0
-5.255E-1	4.535E+0	3.082E+0
-5.206E-1	4.454E+0	3.040E+0
-5.222E-1	4.477E+0	3.088E+0
-5.239E-1	4.425E+0	3.108E+0
-5.239E-1	4.451E+0	2.972E+0
-5.222E-1	4.490E+0	3.017E+0
-5.222E-1	4.519E+0	3.156E+0
-5.239E-1	4.464E+0	3.046E+0
-5.239E-1	4.473E+0	3.043E+0
-5.190E-1	4.506E+0	3.075E+0
-5.206E-1	4.496E+0	3.114E+0
-5.239E-1	4.422E+0	3.043E+0
-5.255E-1	4.506E+0	3.014E+0
-5.190E-1	4.460E+0	3.017E+0
-5.206E-1	4.480E+0	3.059E+0
-5.222E-1	4.538E+0	3.030E+0
-5.206E-1	4.529E+0	3.092E+0
-5.190E-1	4.506E+0	3.088E+0
-5.222E-1	4.373E+0	3.111E+0
-5.206E-1	4.490E+0	3.127E+0
-5.239E-1	4.435E+0	3.105E+0
-5.206E-1	4.454E+0	3.059E+0
-5.239E-1	4.548E+0	3.147E+0
-5.255E-1	4.506E+0	3.085E+0
-5.239E-1	4.454E+0	3.085E+0
-5.206E-1	4.448E+0	3.072E+0
-5.222E-1	4.493E+0	3.111E+0
-5.222E-1	4.480E+0	3.108E+0
-5.271E-1	4.486E+0	3.020E+0
-5.222E-1	4.545E+0	3.082E+0
-5.239E-1	4.529E+0	3.079E+0
-5.239E-1	4.525E+0	3.105E+0
-5.222E-1	4.525E+0	3.108E+0
-5.222E-1	4.477E+0	3.124E+0
-5.222E-1	4.499E+0	3.049E+0
-5.239E-1	4.425E+0	3.160E+0
-5.222E-1	4.545E+0	2.997E+0
-5.206E-1	4.519E+0	3.092E+0
-5.222E-1	4.512E+0	3.101E+0
-5.222E-1	4.480E+0	3.098E+0
-5.206E-1	4.425E+0	3.118E+0
-5.206E-1	4.503E+0	3.046E+0
-5.190E-1	4.499E+0	3.062E+0
-5.222E-1	4.467E+0	3.160E+0
-5.255E-1	4.418E+0	3.118E+0
-5.206E-1	4.512E+0	3.059E+0
-5.190E-1	4.555E+0	3.088E+0
-5.255E-1	4.425E+0	3.121E+0
-5.222E-1	4.496E+0	3.066E+0
-5.239E-1	4.467E+0	3.062E+0
-5.222E-1	4.464E+0	3.130E+0
-5.239E-1	4.435E+0	2.994E+0
-5.239E-1	4.503E+0	3.046E+0
-5.222E-1	4.490E+0	3.053E+0
-5.190E-1	4.571E+0	3.049E+0
-5.255E-1	4.454E+0	3.062E+0
-5.239E-1	4.435E+0	3.040E+0
-5.206E-1	4.464E+0	3.043E+0
-5.206E-1	4.444E+0	3.127E+0
-5.271E-1	4.509E+0	3.030E+0
-5.222E-1	4.525E+0	3.072E+0
-5.222E-1	4.503E+0	2.978E+0
-5.222E-1	4.503E+0	3.098E+0
-5.239E-1	4.477E+0	3.059E+0
-5.222E-1	4.431E+0	3.059E+0
-5.239E-1	4.467E+0	3.092E+0
-5.190E-1	4.425E+0	3.085E+0
-5.239E-1	4.464E+0	3.088E+0
-5.222E-1	4.525E+0	3.036E+0
-5.206E-1	4.522E+0	3.066E+0
-5.206E-1	4.418E+0	3.049E+0
-5.239E-1	4.538E+0	3.036E+0
-5.222E-1	4.506E+0	3.059E+0
-5.206E-1	4.470E+0	3.195E+0
-5.190E-1	4.464E+0	3.027E+0
-5.271E-1	4.464E+0	3.036E+0
-5.239E-1	4.538E+0	3.075E+0
-5.190E-1	4.480E+0	3.066E+0
-5.222E-1	4.538E+0	3.030E+0
-5.255E-1	4.529E+0	3.118E+0
-5.206E-1	4.509E+0	3.114E+0
-5.206E-1	4.441E+0	3.173E+0
-5.222E-1	4.512E+0	3.134E+0
-5.255E-1	4.551E+0	3.195E+0
-5.239E-1	4.454E+0	3.079E+0
-5.239E-1	4.551E+0	3.127E+0
-5.206E-1	4.545E+0	3.053E+0
-5.239E-1	4.503E+0	3.059E+0
-5.222E-1	4.451E+0	3.082E+0
-5.206E-1	4.464E+0	3.108E+0
-5.206E-1	4.405E+0	3.040E+0
-5.255E-1	4.467E+0	3.020E+0
-5.222E-1	4.464E+0	3.072E+0
-5.190E-1	4.535E+0	3.095E+0
-5.190E-1	4.496E+0	3.062E+0
-5.239E-1	4.512E+0	3.101E+0
-5.222E-1	4.574E+0	3.092E+0
-5.190E-1	4.438E+0	3.020E+0
-5.206E-1	4.532E+0	3.085E+0
-5.271E-1	4.376E+0	3.082E+0
-5.222E-1	4.363E+0	3.079E+0
-5.206E-1	4.516E+0	3.066E+0
-5.206E-1	4.477E+0	3.127E+0
-5.255E-1	4.405E+0	3.118E+0
-5.239E-1	4.460E+0	3.088E+0
-5.222E-1	4.483E+0	3.092E+0
-5.206E-1	4.538E+0	3.118E+0
-5.255E-1	4.422E+0	3.085E+0
-5.206E-1	4.503E+0	3.098E+0
-5.190E-1	4.532E+0	3.088E+0
-5.222E-1	4.425E+0	3.092E+0
-5.255E-1	4.519E+0	3.062E+0
-5.222E-1	4.470E+0	3.082E+0
-5.206E-1	4.396E+0	3.033E+0
-5.206E-1	4.496E+0	3.088E+0
-5.255E-1	4.512E+0	3.105E+0
-5.222E-1	4.493E+0	3.069E+0
-5.206E-1	4.558E+0	3.095E+0
-5.206E-1	4.460E+0	3.056E+0
-5.206E-1	4.438E+0	3.095E+0
-5.239E-1	4.558E+0	3.147E+0
-5.222E-1	4.486E+0	3.062E+0
-5.190E-1	4.451E+0	3.101E+0
-5.255E-1	4.600E+0	3.066E+0
-5.255E-1	4.467E+0	3.111E+0
-5.206E-1	4.535E+0	3.082E+0
-5.206E-1	4.431E+0	3.030E+0
-5.239E-1	4.538E+0	3.147E+0
-5.239E-1	4.435E+0	3.075E+0
-5.206E-1	4.435E+0	3.056E+0
-5.239E-1	4.506E+0	3.049E+0
-5.222E-1	4.422E+0	3.001E+0
-5.206E-1	4.512E+0	3.075E+0
-5.190E-1	4.486E+0	3.075E+0
-5.222E-1	4.431E+0	3.072E+0
-5.255E-1	4.470E+0	2.988E+0
-5.239E-1	4.464E+0	3.088E+0
-5.206E-1	4.509E+0	3.020E+0
-5.206E-1	4.535E+0	3.010E+0
-5.222E-1	4.353E+0	3.069E+0
-5.255E-1	4.467E+0	3.105E+0
-5.206E-1	4.493E+0	3.124E+0
-5.206E-1	4.512E+0	3.163E+0
-5.239E-1	4.483E+0	3.147E+0
-5.239E-1	4.444E+0	3.130E+0
-5.174E-1	4.519E+0	3.046E+0
-5.206E-1	4.493E+0	3.079E+0
-5.206E-1	4.623E+0	3.072E+0
-5.239E-1	4.454E+0	3.088E+0
-5.206E-1	4.454E+0	3.075E+0
-5.174E-1	4.470E+0	3.101E+0
-5.255E-1	4.490E+0	3.075E+0
-5.222E-1	4.564E+0	3.033E+0
-5.206E-1	4.448E+0	3.062E+0
-5.222E-1	4.441E+0	3.023E+0
-5.239E-1	4.509E+0	3.098E+0
-5.222E-1	4.516E+0	3.056E+0
-5.222E-1	4.409E+0	3.069E+0
-5.222E-1	4.506E+0	3.118E+0
-5.271E-1	4.438E+0	3.079E+0
-5.222E-1	4.480E+0	3.069E+0
-5.174E-1	4.486E+0	3.092E+0
-5.255E-1	4.460E+0	3.140E+0
-5.239E-1	4.503E+0	3.127E+0
-5.239E-1	4.480E+0	3.079E+0
-5.190E-1	4.490E+0	3.118E+0
-5.239E-1	4.496E+0	3.046E+0
-5.255E-1	4.389E+0	3.124E+0
-5.239E-1	4.467E+0	3.043E+0
-5.174E-1	4.512E+0	3.127E+0
-5.206E-1	4.467E+0	3.163E+0
-5.222E-1	4.486E+0	2.994E+0
-5.271E-1	4.509E+0	3.092E+0
-5.190E-1	4.499E+0	3.066E+0
-5.206E-1	4.496E+0	3.137E+0
-5.271E-1	4.496E+0	3.007E+0
-5.222E-1	4.366E+0	3.049E+0
-5.206E-1	4.493E+0	3.072E+0
-5.222E-1	4.516E+0	3.095E+0
-5.239E-1	4.496E+0	3.049E+0
-5.222E-1	4.444E+0	3.062E+0
-5.190E-1	4.431E+0	3.105E+0
-5.239E-1	4.473E+0	3.085E+0
-5.239E-1	4.493E+0	3.114E+0
-5.222E-1	4.483E+0	3.092E+0
-5.206E-1	4.422E+0	3.079E+0
-5.206E-1	4.584E+0	3.121E+0
-5.206E-1	4.538E+0	3.082E+0
-5.239E-1	4.519E+0	3.085E+0
-5.206E-1	4.506E+0	3.153E+0
-5.239E-1	4.532E+0	3.098E+0
-5.222E-1	4.464E+0	3.079E+0
-5.206E-1	4.448E+0	3.030E+0
-5.190E-1	4.454E+0	3.040E+0
-5.222E-1	4.457E+0	3.124E+0
-5.222E-1	4.529E+0	3.095E+0
-5.255E-1	4.454E+0	3.095E+0
-5.206E-1	4.490E+0	3.075E+0
-5.206E-1	4.486E+0	3.173E+0
-5.222E-1	4.525E+0	3.020E+0
-5.206E-1	4.486E+0	3.036E+0
-5.206E-1	4.418E+0	3.114E+0
-5.206E-1	4.529E+0	3.059E+0
-5.222E-1	4.522E+0	3.124E+0
-5.222E-1	4.529E+0	3.075E+0
-5.239E-1	4.493E+0	3.079E+0
-5.206E-1	4.519E+0	3.098E+0
-5.239E-1	4.473E+0	3.040E+0
-5.206E-1	4.490E+0	3.082E+0
-5.206E-1	4.503E+0	3.056E+0
-5.206E-1	4.431E+0	3.101E+0
-5.239E-1	4.470E+0	3.088E+0
-5.222E-1	4.470E+0	3.127E+0
-5.206E-1	4.480E+0	3.023E+0
-5.222E-1	4.477E+0	3.072E+0
-5.222E-1	4.525E+0	3.066E+0
-5.222E-1	4.402E+0	3.053E+0
-5.206E-1	4.522E+0	3.095E+0
-5.222E-1	4.435E+0	3.085E+0
-5.255E-1	4.409E+0	3.101E+0
-5.222E-1	4.470E+0	3.088E+0
-5.206E-1	4.522E+0	3.079E+0
-5.206E-1	4.519E+0	3.130E+0
-5.239E-1	4.402E+0	3.092E+0
-5.222E-1	4.506E+0	3.040E+0
-5.206E-1	4.448E+0	3.118E+0
-5.222E-1	4.532E+0	3.105E+0
-5.255E-1	4.435E+0	3.014E+0
-5.239E-1	4.464E+0	3.098E+0
-5.190E-1	4.464E+0	3.101E+0
-5.190E-1	4.486E+0	3.059E+0
-5.239E-1	4.470E+0	3.101E+0
-5.222E-1	4.506E+0	3.043E+0
-5.206E-1	4.467E+0	3.072E+0
-5.190E-1	4.473E+0	3.056E+0
-5.239E-1	4.451E+0	3.153E+0
-5.271E-1	4.480E+0	3.017E+0
-5.190E-1	4.470E+0	3.160E+0
-5.206E-1	4.473E+0	3.069E+0
-5.239E-1	4.477E+0	3.062E+0
-5.222E-1	4.454E+0	3.079E+0
-5.190E-1	4.431E+0	3.014E+0
-5.190E-1	4.451E+0	3.082E+0
-5.222E-1	4.383E+0	2.988E+0
-5.239E-1	4.473E+0	3.023E+0
-5.206E-1	4.415E+0	3.066E+0
-5.206E-1	4.483E+0	3.033E+0
-5.271E-1	4.506E+0	3.014E+0
-5.239E-1	4.493E+0	3.108E+0
-5.206E-1	4.512E+0	3.092E+0
-5.255E-1	4.386E+0	3.105E+0
-5.239E-1	4.405E+0	3.082E+0
-5.222E-1	4.486E+0	3.069E+0
-5.222E-1	4.535E+0	3.075E+0
-5.222E-1	4.516E+0	3.014E+0
-5.239E-1	4.441E+0	3.043E+0
-5.222E-1	4.490E+0	3.069E+0
-5.206E-1	4.561E+0	3.033E+0
-5.206E-1	4.470E+0	3.095E+0
-5.239E-1	4.376E+0	3.088E+0
-5.222E-1	4.467E+0	3.069E+0
-5.190E-1	4.519E+0	3.079E+0
-5.239E-1	4.464E+0	3.072E+0
-5.222E-1	4.532E+0	3.092E+0
-5.222E-1	4.428E+0	3.114E+0
-5.174E-1	4.460E+0	3.163E+0
-5.206E-1	4.422E+0	3.072E+0
-5.239E-1	4.529E+0	3.095E+0
-5.239E-1	4.532E+0	3.033E+0
-5.222E-1	4.405E+0	3.066E+0
-5.239E-1	4.422E+0	3.040E+0
-5.206E-1	4.499E+0	3.059E+0
-5.239E-1	4.444E+0	3.105E+0
-5.190E-1	4.422E+0	3.046E+0
-5.206E-1	4.558E+0	3.085E+0
-5.255E-1	4.561E+0	3.095E+0
-5.239E-1	4.516E+0	3.046E+0
-5.206E-1	4.460E+0	3.072E+0
-5.206E-1	4.525E+0	3.111E+0
-5.239E-1	4.435E+0	3.053E+0
-5.255E-1	4.503E+0	3.059E+0
-5.206E-1	4.457E+0	3.079E+0
-5.206E-1	4.496E+0	3.059E+0
-5.222E-1	4.473E+0	3.082E+0
-5.206E-1	4.412E+0	3.108E+0
-5.190E-1	4.506E+0	3.043E+0
-5.206E-1	4.396E+0	3.143E+0
-5.222E-1	4.483E+0	3.030E+0
-5.239E-1	4.460E+0	3.075E+0
-5.206E-1	4.499E+0	3.069E+0
-5.190E-1	4.438E+0	3.075E+0
-5.239E-1	4.376E+0	2.988E+0
-5.255E-1	4.422E+0	3.124E+0
-5.190E-1	4.486E+0	3.121E+0
-5.206E-1	4.558E+0	3.049E+0
-5.239E-1	4.545E+0	3.053E+0
-5.206E-1	4.525E+0	3.075E+0
-5.206E-1	4.571E+0	3.160E+0
-5.239E-1	4.480E+0	3.072E+0
-5.239E-1	4.519E+0	3.101E+0
-5.239E-1	4.512E+0	3.066E+0
-5.239E-1	4.555E+0	3.092E+0
-5.206E-1	4.448E+0	3.143E+0
-5.239E-1	4.480E+0	3.053E+0
-5.239E-1	4.444E+0	3.066E+0
-5.206E-1	4.360E+0	3.046E+0
-5.222E-1	4.496E+0	3.049E+0
-5.239E-1	4.473E+0	3.082E+0
-5.222E-1	4.412E+0	3.059E+0
-5.190E-1	4.460E+0	3.088E+0
-5.222E-1	4.506E+0	3.062E+0
-5.255E-1	4.470E+0	3.092E+0
-5.222E-1	4.454E+0	3.072E+0
-5.206E-1	4.551E+0	3.059E+0
-5.190E-1	4.473E+0	3.053E+0
-5.255E-1	4.396E+0	3.156E+0
-5.239E-1	4.405E+0	3.079E+0
-5.206E-1	4.490E+0	3.075E+0
-5.222E-1	4.464E+0	3.040E+0
-5.255E-1	4.486E+0	3.085E+0
-5.222E-1	4.496E+0	3.062E+0
-5.206E-1	4.457E+0	3.140E+0
-5.239E-1	4.499E+0	3.092E+0
-5.255E-1	4.464E+0	3.079E+0
-5.271E-1	4.431E+0	3.121E+0
-5.206E-1	4.392E+0	3.069E+0
-5.222E-1	4.441E+0	3.124E+0
-5.239E-1	4.431E+0	3.130E+0
-5.222E-1	4.431E+0	3.118E+0
-5.206E-1	4.499E+0	3.072E+0
-5.222E-1	4.486E+0	3.166E+0
-5.206E-1	4.431E+0	3.053E+0
-5.239E-1	4.477E+0	3.124E+0
-5.206E-1	4.441E+0	3.075E+0
-5.222E-1	4.503E+0	3.101E+0
-5.239E-1	4.490E+0	3.075E+0
-5.222E-1	4.568E+0	3.053E+0
-5.190E-1	4.486E+0	3.059E+0
-5.206E-1	4.490E+0	3.114E+0
-5.239E-1	4.516E+0	3.092E+0
-5.222E-1	4.435E+0	3.066E+0
-5.190E-1	4.448E+0	3.046E+0
-5.206E-1	4.483E+0	3.049E+0
-5.271E-1	4.577E+0	3.056E+0
-5.239E-1	4.438E+0	3.062E+0
-5.190E-1	4.499E+0	3.118E+0
-5.222E-1	4.451E+0	3.114E+0
-5.206E-1	4.337E+0	3.053E+0
-5.222E-1	4.448E+0	3.053E+0
-5.206E-1	4.448E+0	3.095E+0
-5.190E-1	4.444E+0	3.111E+0
-5.239E-1	4.486E+0	3.118E+0
-5.222E-1	4.454E+0	3.072E+0
-5.190E-1	4.477E+0	3.075E+0
-5.190E-1	4.499E+0	3.069E+0
-5.206E-1	4.496E+0	3.046E+0
-5.206E-1	4.470E+0	3.036E+0
-5.190E-1	4.545E+0	3.085E+0
-5.222E-1	4.425E+0	3.105E+0
-5.255E-1	4.428E+0	3.156E+0
-5.222E-1	4.555E+0	3.156E+0
-5.222E-1	4.448E+0	3.108E+0
-5.206E-1	4.486E+0	3.075E+0
-5.255E-1	4.451E+0	3.108E+0
-5.271E-1	4.496E+0	3.069E+0
-5.190E-1	4.499E+0	3.049E+0
-5.206E-1	4.428E+0	3.118E+0
-5.239E-1	4.522E+0	3.130E+0
-5.255E-1	4.457E+0	3.059E+0
-5.206E-1	4.451E+0	3.134E+0
-5.190E-1	4.477E+0	3.105E+0
-5.239E-1	4.441E+0	3.066E+0
-5.222E-1	4.532E+0	3.101E+0
-5.174E-1	4.454E+0	3.111E+0
-5.206E-1	4.499E+0	3.114E+0
-5.239E-1	4.509E+0	3.033E+0
-5.239E-1	4.535E+0	3.101E+0
-5.174E-1	4.464E+0	3.062E+0
-5.190E-1	4.490E+0	3.004E+0
-5.239E-1	4.506E+0	3.053E+0
-5.239E-1	4.438E+0	3.075E+0
-5.222E-1	4.503E+0	3.163E+0
-5.206E-1	4.422E+0	3.059E+0
-5.271E-1	4.473E+0	3.053E+0
-5.206E-1	4.470E+0	3.040E+0
-5.222E-1	4.412E+0	3.056E+0
-5.222E-1	4.496E+0	3.079E+0
-5.255E-1	4.389E+0	3.098E+0
-5.255E-1	4.555E+0	3.114E+0
-5.222E-1	4.509E+0	3.114E+0
-5.222E-1	4.529E+0	3.056E+0
-5.222E-1	4.525E+0	3.033E+0
[truncated: 72,969 more rows]
