# Supplementary material for: Improved ANAP incorporation and VCF analysis reveal details of P2X7 current facilitation and a limited conformational interplay between ATP binding and the intracellular ballast domain
Source: eLife. 2023 Jan 4;12:e82479. doi: 10.7554/eLife.82479 (PMC9859053; doi:10.7554/eLife.82479)
Supplement: Figure 3—figure supplement 3—source data 2. [file elife-82479-fig3-figsupp3-data2.zip › Figure-3_figure-supplement-3_source-data-2/DeltaCys-constructs/d22/02.csv]

-2.416E-1	2.089E+0	2.154E+0
-2.368E-1	2.011E+0	2.238E+0
-2.400E-1	2.089E+0	2.167E+0
-2.449E-1	2.066E+0	2.180E+0
-2.416E-1	2.070E+0	2.190E+0
-2.416E-1	2.063E+0	2.164E+0
-2.433E-1	2.041E+0	2.141E+0
-2.449E-1	2.034E+0	2.219E+0
-2.400E-1	2.125E+0	2.225E+0
-2.400E-1	2.050E+0	2.206E+0
-2.416E-1	2.079E+0	2.206E+0
-2.433E-1	2.096E+0	2.229E+0
-2.400E-1	2.024E+0	2.216E+0
-2.384E-1	2.002E+0	2.193E+0
-2.416E-1	2.050E+0	2.183E+0
-2.433E-1	2.015E+0	2.167E+0
-2.400E-1	2.050E+0	2.190E+0
-2.384E-1	2.070E+0	2.183E+0
-2.400E-1	2.057E+0	2.164E+0
-2.449E-1	2.079E+0	2.264E+0
-2.400E-1	2.096E+0	2.225E+0
-2.368E-1	2.047E+0	2.268E+0
-2.449E-1	2.057E+0	2.196E+0
-2.449E-1	2.047E+0	2.258E+0
-2.416E-1	2.057E+0	2.180E+0
-2.384E-1	2.099E+0	2.258E+0
-2.416E-1	2.028E+0	2.183E+0
-2.481E-1	2.079E+0	2.222E+0
-2.400E-1	2.050E+0	2.186E+0
-2.416E-1	2.083E+0	2.190E+0
-2.416E-1	2.037E+0	2.183E+0
-2.449E-1	2.008E+0	2.186E+0
-2.400E-1	2.011E+0	2.222E+0
-2.416E-1	2.044E+0	2.219E+0
-2.416E-1	2.086E+0	2.157E+0
-2.416E-1	2.057E+0	2.161E+0
-2.433E-1	2.041E+0	2.206E+0
-2.400E-1	2.011E+0	2.148E+0
-2.416E-1	2.031E+0	2.209E+0
-2.449E-1	2.050E+0	2.281E+0
-2.433E-1	2.063E+0	2.193E+0
-2.368E-1	2.079E+0	2.170E+0
-2.433E-1	2.050E+0	2.193E+0
-2.465E-1	2.028E+0	2.206E+0
-2.416E-1	2.066E+0	2.183E+0
-2.384E-1	2.070E+0	2.174E+0
-2.433E-1	2.083E+0	2.151E+0
-2.416E-1	2.044E+0	2.238E+0
-2.400E-1	2.050E+0	2.216E+0
-2.384E-1	2.057E+0	2.141E+0
-2.416E-1	2.053E+0	2.135E+0
-2.449E-1	2.053E+0	2.199E+0
-2.400E-1	2.102E+0	2.242E+0
-2.384E-1	2.057E+0	2.229E+0
-2.433E-1	2.008E+0	2.180E+0
-2.449E-1	2.057E+0	2.154E+0
-2.416E-1	2.057E+0	2.144E+0
-2.384E-1	1.998E+0	2.216E+0
-2.416E-1	2.028E+0	2.174E+0
-2.465E-1	2.096E+0	2.216E+0
-2.416E-1	2.063E+0	2.238E+0
-2.400E-1	2.031E+0	2.225E+0
-2.400E-1	2.079E+0	2.174E+0
-2.433E-1	2.053E+0	2.144E+0
-2.433E-1	2.034E+0	2.141E+0
-2.351E-1	2.050E+0	2.209E+0
-2.400E-1	1.998E+0	2.255E+0
-2.433E-1	2.028E+0	2.193E+0
-2.400E-1	2.060E+0	2.225E+0
-2.400E-1	2.011E+0	2.161E+0
-2.416E-1	2.024E+0	2.209E+0
-2.416E-1	1.972E+0	2.209E+0
-2.416E-1	2.079E+0	2.222E+0
-2.384E-1	2.015E+0	2.199E+0
-2.433E-1	2.047E+0	2.177E+0
-2.416E-1	2.011E+0	2.209E+0
-2.433E-1	2.063E+0	2.203E+0
-2.384E-1	2.018E+0	2.245E+0
-2.400E-1	2.063E+0	2.174E+0
-2.433E-1	2.002E+0	2.148E+0
-2.416E-1	2.066E+0	2.222E+0
-2.351E-1	2.050E+0	2.196E+0
-2.416E-1	2.076E+0	2.186E+0
-2.400E-1	2.018E+0	2.183E+0
-2.384E-1	2.073E+0	2.209E+0
-2.384E-1	2.031E+0	2.235E+0
-2.433E-1	2.063E+0	2.138E+0
-2.433E-1	2.063E+0	2.177E+0
-2.433E-1	2.041E+0	2.203E+0
-2.400E-1	2.099E+0	2.242E+0
-2.400E-1	2.057E+0	2.219E+0
-2.433E-1	2.086E+0	2.183E+0
-2.416E-1	2.144E+0	2.232E+0
-2.416E-1	2.024E+0	2.174E+0
-2.400E-1	2.015E+0	2.112E+0
-2.416E-1	1.998E+0	2.151E+0
-2.400E-1	2.060E+0	2.170E+0
-2.368E-1	2.044E+0	2.196E+0
-2.433E-1	2.028E+0	2.206E+0
-2.433E-1	2.099E+0	2.229E+0
-2.416E-1	2.096E+0	2.232E+0
-2.384E-1	2.066E+0	2.193E+0
-2.416E-1	2.041E+0	2.209E+0
-2.433E-1	1.998E+0	2.229E+0
-2.400E-1	2.092E+0	2.190E+0
-2.384E-1	2.028E+0	2.186E+0
-2.416E-1	2.044E+0	2.268E+0
-2.465E-1	2.070E+0	2.170E+0
-2.400E-1	2.018E+0	2.212E+0
-2.400E-1	2.128E+0	2.164E+0
-2.384E-1	2.063E+0	2.157E+0
-2.416E-1	2.063E+0	2.174E+0
-2.384E-1	2.034E+0	2.206E+0
-2.368E-1	2.076E+0	2.219E+0
-2.433E-1	2.076E+0	2.203E+0
-2.449E-1	2.034E+0	2.203E+0
-2.384E-1	2.050E+0	2.170E+0
-2.400E-1	2.050E+0	2.251E+0
-2.400E-1	2.060E+0	2.206E+0
-2.433E-1	2.015E+0	2.206E+0
-2.400E-1	2.092E+0	2.186E+0
-2.400E-1	2.057E+0	2.174E+0
-2.433E-1	2.044E+0	2.248E+0
-2.449E-1	2.070E+0	2.164E+0
-2.416E-1	2.028E+0	2.190E+0
-2.368E-1	2.034E+0	2.216E+0
-2.384E-1	2.053E+0	2.196E+0
-2.449E-1	1.992E+0	2.199E+0
-2.384E-1	2.089E+0	2.151E+0
-2.384E-1	2.028E+0	2.148E+0
-2.400E-1	2.057E+0	2.199E+0
-2.433E-1	2.076E+0	2.167E+0
-2.416E-1	2.073E+0	2.148E+0
-2.384E-1	2.070E+0	2.212E+0
-2.416E-1	2.044E+0	2.193E+0
-2.433E-1	2.115E+0	2.209E+0
-2.433E-1	2.092E+0	2.177E+0
-2.351E-1	2.057E+0	2.229E+0
-2.416E-1	1.998E+0	2.222E+0
-2.433E-1	1.995E+0	2.161E+0
-2.416E-1	2.066E+0	2.212E+0
-2.368E-1	2.034E+0	2.193E+0
-2.400E-1	1.992E+0	2.216E+0
-2.433E-1	2.083E+0	2.154E+0
-2.416E-1	2.044E+0	2.203E+0
-2.400E-1	2.047E+0	2.212E+0
-2.416E-1	2.066E+0	2.174E+0
-2.433E-1	2.063E+0	2.196E+0
-2.416E-1	2.031E+0	2.212E+0
-2.416E-1	2.050E+0	2.154E+0
-2.400E-1	2.005E+0	2.251E+0
-2.449E-1	2.044E+0	2.277E+0
-2.433E-1	1.982E+0	2.199E+0
-2.384E-1	2.021E+0	2.174E+0
-2.416E-1	2.099E+0	2.206E+0
-2.416E-1	2.083E+0	2.180E+0
-2.384E-1	2.015E+0	2.151E+0
-2.351E-1	2.057E+0	2.174E+0
-2.384E-1	2.063E+0	2.199E+0
-2.433E-1	2.028E+0	2.203E+0
-2.400E-1	2.128E+0	2.196E+0
-2.368E-1	2.021E+0	2.219E+0
-2.416E-1	2.037E+0	2.170E+0
-2.400E-1	2.118E+0	2.206E+0
-2.368E-1	2.037E+0	2.154E+0
-2.384E-1	2.076E+0	2.115E+0
-2.400E-1	2.015E+0	2.186E+0
-2.433E-1	2.050E+0	2.164E+0
-2.384E-1	2.044E+0	2.157E+0
-2.368E-1	2.086E+0	2.180E+0
-2.400E-1	2.083E+0	2.216E+0
-2.449E-1	2.060E+0	2.154E+0
-2.400E-1	2.047E+0	2.238E+0
-2.368E-1	2.008E+0	2.219E+0
-2.433E-1	2.031E+0	2.151E+0
-2.400E-1	2.102E+0	2.157E+0
-2.416E-1	2.044E+0	2.199E+0
-2.400E-1	2.073E+0	2.251E+0
-2.400E-1	2.044E+0	2.180E+0
-2.416E-1	2.083E+0	2.203E+0
-2.384E-1	2.063E+0	2.151E+0
-2.384E-1	2.015E+0	2.216E+0
-2.400E-1	2.031E+0	2.222E+0
-2.449E-1	1.953E+0	2.177E+0
-2.384E-1	2.060E+0	2.174E+0
-2.384E-1	2.031E+0	2.170E+0
-2.416E-1	2.053E+0	2.164E+0
-2.416E-1	2.112E+0	2.180E+0
-2.433E-1	2.031E+0	2.190E+0
-2.319E-1	2.076E+0	2.206E+0
-2.400E-1	2.021E+0	2.183E+0
-2.433E-1	2.063E+0	2.245E+0
-2.416E-1	2.092E+0	2.154E+0
-2.384E-1	2.031E+0	2.206E+0
-2.416E-1	2.070E+0	2.183E+0
-2.416E-1	2.128E+0	2.248E+0
-2.384E-1	2.037E+0	2.157E+0
-2.368E-1	2.073E+0	2.193E+0
-2.368E-1	2.018E+0	2.206E+0
-2.449E-1	2.073E+0	2.144E+0
-2.384E-1	2.109E+0	2.190E+0
-2.400E-1	2.041E+0	2.180E+0
-2.400E-1	2.053E+0	2.180E+0
-2.416E-1	2.018E+0	2.180E+0
-2.400E-1	2.002E+0	2.157E+0
-2.384E-1	2.047E+0	2.141E+0
-2.433E-1	2.063E+0	2.154E+0
-2.433E-1	2.044E+0	2.112E+0
-2.400E-1	2.079E+0	2.212E+0
-2.368E-1	2.037E+0	2.264E+0
-2.449E-1	2.079E+0	2.186E+0
-2.433E-1	2.041E+0	2.232E+0
-2.416E-1	2.037E+0	2.154E+0
-2.384E-1	2.034E+0	2.141E+0
-2.433E-1	2.041E+0	2.148E+0
-2.433E-1	2.024E+0	2.180E+0
-2.416E-1	2.018E+0	2.209E+0
-2.368E-1	2.073E+0	2.216E+0
-2.400E-1	2.008E+0	2.183E+0
-2.449E-1	2.112E+0	2.170E+0
-2.400E-1	2.015E+0	2.193E+0
-2.416E-1	2.024E+0	2.174E+0
-2.384E-1	2.076E+0	2.190E+0
-2.416E-1	2.063E+0	2.161E+0
-2.400E-1	2.008E+0	2.199E+0
-2.400E-1	2.066E+0	2.144E+0
-2.400E-1	2.011E+0	2.112E+0
-2.433E-1	2.047E+0	2.209E+0
-2.416E-1	2.079E+0	2.216E+0
-2.368E-1	2.050E+0	2.219E+0
-2.433E-1	2.050E+0	2.183E+0
-2.433E-1	2.044E+0	2.232E+0
-2.384E-1	2.050E+0	2.180E+0
-2.368E-1	2.083E+0	2.245E+0
-2.416E-1	2.053E+0	2.229E+0
-2.433E-1	2.076E+0	2.232E+0
-2.433E-1	2.083E+0	2.209E+0
-2.368E-1	2.102E+0	2.144E+0
-2.416E-1	2.044E+0	2.161E+0
-2.449E-1	2.083E+0	2.216E+0
-2.416E-1	2.070E+0	2.105E+0
-2.400E-1	2.024E+0	2.177E+0
-2.400E-1	2.060E+0	2.232E+0
-2.465E-1	2.037E+0	2.203E+0
-2.416E-1	2.070E+0	2.190E+0
-2.384E-1	2.060E+0	2.180E+0
-2.384E-1	2.037E+0	2.209E+0
-2.416E-1	2.050E+0	2.222E+0
-2.416E-1	2.005E+0	2.212E+0
-2.384E-1	2.073E+0	2.167E+0
-2.416E-1	2.063E+0	2.203E+0
-2.465E-1	2.053E+0	2.225E+0
-2.416E-1	2.066E+0	2.235E+0
-2.400E-1	2.024E+0	2.157E+0
-2.416E-1	2.057E+0	2.196E+0
-2.449E-1	2.083E+0	2.177E+0
-2.400E-1	2.070E+0	2.203E+0
-2.368E-1	2.053E+0	2.222E+0
-2.384E-1	2.011E+0	2.245E+0
-2.416E-1	2.057E+0	2.209E+0
-2.384E-1	2.070E+0	2.174E+0
-2.416E-1	2.105E+0	2.203E+0
-2.433E-1	2.018E+0	2.151E+0
-2.433E-1	2.044E+0	2.268E+0
-2.449E-1	2.086E+0	2.248E+0
-2.400E-1	2.053E+0	2.177E+0
-2.384E-1	2.041E+0	2.193E+0
-2.433E-1	2.031E+0	2.161E+0
-2.400E-1	2.047E+0	2.235E+0
-2.368E-1	2.031E+0	2.219E+0
-2.416E-1	2.034E+0	2.167E+0
-2.449E-1	1.989E+0	2.154E+0
-2.416E-1	2.034E+0	2.177E+0
-2.384E-1	2.037E+0	2.157E+0
-2.433E-1	2.086E+0	2.167E+0
-2.433E-1	2.086E+0	2.229E+0
-2.433E-1	2.076E+0	2.196E+0
-2.384E-1	2.112E+0	2.225E+0
-2.400E-1	2.015E+0	2.206E+0
-2.433E-1	2.083E+0	2.261E+0
-2.416E-1	2.050E+0	2.183E+0
-2.400E-1	2.073E+0	2.255E+0
-2.416E-1	2.063E+0	2.219E+0
-2.465E-1	2.066E+0	2.196E+0
-2.433E-1	2.079E+0	2.212E+0
-2.368E-1	2.138E+0	2.216E+0
-2.400E-1	2.037E+0	2.229E+0
-2.433E-1	2.066E+0	2.193E+0
-2.416E-1	2.063E+0	2.193E+0
-2.384E-1	2.063E+0	2.222E+0
-2.400E-1	2.018E+0	2.235E+0
-2.449E-1	2.047E+0	2.154E+0
-2.433E-1	2.063E+0	2.186E+0
-2.351E-1	2.053E+0	2.216E+0
-2.400E-1	2.050E+0	2.154E+0
-2.416E-1	2.066E+0	2.203E+0
-2.416E-1	2.050E+0	2.232E+0
-2.384E-1	2.099E+0	2.212E+0
-2.400E-1	2.031E+0	2.167E+0
-2.449E-1	2.086E+0	2.216E+0
-2.416E-1	2.092E+0	2.170E+0
-2.384E-1	2.011E+0	2.138E+0
-2.433E-1	2.079E+0	2.148E+0
-2.433E-1	2.024E+0	2.203E+0
-2.416E-1	2.011E+0	2.148E+0
-2.384E-1	2.057E+0	2.199E+0
-2.400E-1	2.066E+0	2.212E+0
-2.416E-1	2.073E+0	2.161E+0
-2.416E-1	2.047E+0	2.196E+0
-2.416E-1	2.096E+0	2.190E+0
-2.416E-1	2.028E+0	2.209E+0
-2.449E-1	2.021E+0	2.216E+0
-2.416E-1	2.057E+0	2.151E+0
-2.384E-1	2.063E+0	2.177E+0
-2.416E-1	1.995E+0	2.170E+0
-2.433E-1	2.011E+0	2.118E+0
-2.400E-1	2.053E+0	2.161E+0
-2.384E-1	2.109E+0	2.203E+0
-2.400E-1	2.092E+0	2.177E+0
-2.449E-1	2.044E+0	2.232E+0
-2.400E-1	2.079E+0	2.167E+0
-2.384E-1	2.015E+0	2.190E+0
-2.400E-1	2.057E+0	2.206E+0
-2.416E-1	2.073E+0	2.174E+0
-2.433E-1	2.021E+0	2.154E+0
-2.416E-1	2.034E+0	2.144E+0
-2.416E-1	2.057E+0	2.300E+0
-2.433E-1	2.089E+0	2.183E+0
-2.416E-1	2.073E+0	2.229E+0
-2.400E-1	2.018E+0	2.167E+0
-2.416E-1	2.018E+0	2.199E+0
-2.433E-1	2.131E+0	2.164E+0
-2.416E-1	2.041E+0	2.190E+0
-2.384E-1	2.092E+0	2.219E+0
-2.384E-1	2.099E+0	2.157E+0
-2.416E-1	2.076E+0	2.157E+0
-2.384E-1	2.028E+0	2.151E+0
-2.384E-1	2.076E+0	2.261E+0
-2.384E-1	1.966E+0	2.177E+0
-2.449E-1	2.073E+0	2.222E+0
-2.416E-1	2.044E+0	2.190E+0
-2.384E-1	2.024E+0	2.229E+0
-2.384E-1	2.047E+0	2.154E+0
-2.400E-1	2.063E+0	2.177E+0
-2.416E-1	2.076E+0	2.203E+0
-2.384E-1	2.015E+0	2.209E+0
-2.400E-1	2.044E+0	2.151E+0
-2.433E-1	2.076E+0	2.154E+0
-2.433E-1	2.002E+0	2.177E+0
-2.400E-1	2.053E+0	2.164E+0
-2.416E-1	2.047E+0	2.222E+0
-2.416E-1	2.008E+0	2.174E+0
-2.400E-1	2.079E+0	2.148E+0
-2.400E-1	2.112E+0	2.206E+0
-2.433E-1	2.102E+0	2.174E+0
-2.400E-1	2.089E+0	2.206E+0
-2.416E-1	2.086E+0	2.216E+0
-2.400E-1	2.028E+0	2.193E+0
-2.416E-1	2.024E+0	2.183E+0
-2.433E-1	2.079E+0	2.203E+0
-2.433E-1	1.995E+0	2.196E+0
-2.368E-1	2.005E+0	2.170E+0
-2.416E-1	2.002E+0	2.193E+0
-2.400E-1	2.083E+0	2.199E+0
-2.416E-1	2.073E+0	2.229E+0
-2.384E-1	2.031E+0	2.245E+0
-2.384E-1	2.044E+0	2.157E+0
-2.433E-1	2.050E+0	2.199E+0
-2.449E-1	2.031E+0	2.268E+0
-2.400E-1	2.031E+0	2.183E+0
-2.384E-1	2.099E+0	2.196E+0
-2.416E-1	2.047E+0	2.148E+0
-2.400E-1	2.034E+0	2.164E+0
-2.400E-1	2.008E+0	2.225E+0
-2.400E-1	2.086E+0	2.199E+0
-2.416E-1	2.037E+0	2.144E+0
-2.416E-1	1.989E+0	2.190E+0
-2.368E-1	2.037E+0	2.161E+0
-2.400E-1	1.998E+0	2.190E+0
-2.433E-1	2.050E+0	2.193E+0
-2.416E-1	2.057E+0	2.186E+0
-2.400E-1	2.073E+0	2.203E+0
-2.416E-1	2.073E+0	2.209E+0
-2.416E-1	2.021E+0	2.199E+0
-2.400E-1	2.060E+0	2.219E+0
-2.400E-1	2.015E+0	2.206E+0
-2.416E-1	2.096E+0	2.225E+0
-2.433E-1	2.135E+0	2.161E+0
-2.400E-1	2.034E+0	2.164E+0
-2.384E-1	2.044E+0	2.212E+0
-2.400E-1	2.018E+0	2.232E+0
-2.416E-1	2.066E+0	2.229E+0
-2.416E-1	2.083E+0	2.222E+0
-2.400E-1	2.063E+0	2.196E+0
-2.400E-1	2.037E+0	2.186E+0
-2.416E-1	2.050E+0	2.177E+0
-2.400E-1	2.050E+0	2.199E+0
-2.384E-1	2.053E+0	2.222E+0
-2.384E-1	2.031E+0	2.242E+0
-2.433E-1	2.083E+0	2.151E+0
-2.416E-1	2.050E+0	2.183E+0
-2.400E-1	2.053E+0	2.183E+0
-2.416E-1	2.044E+0	2.164E+0
-2.416E-1	2.018E+0	2.232E+0
-2.384E-1	2.050E+0	2.170E+0
-2.416E-1	2.037E+0	2.154E+0
-2.400E-1	2.131E+0	2.216E+0
-2.416E-1	2.066E+0	2.193E+0
-2.416E-1	2.044E+0	2.209E+0
-2.384E-1	2.050E+0	2.164E+0
-2.384E-1	2.034E+0	2.216E+0
-2.416E-1	2.047E+0	2.170E+0
-2.400E-1	2.079E+0	2.229E+0
-2.416E-1	2.063E+0	2.225E+0
-2.368E-1	2.037E+0	2.170E+0
-2.449E-1	2.021E+0	2.186E+0
-2.416E-1	2.070E+0	2.199E+0
-2.384E-1	2.018E+0	2.186E+0
-2.416E-1	2.021E+0	2.193E+0
-2.433E-1	2.079E+0	2.219E+0
-2.416E-1	2.066E+0	2.177E+0
-2.384E-1	2.070E+0	2.245E+0
-2.433E-1	2.053E+0	2.232E+0
-2.433E-1	2.047E+0	2.222E+0
-2.400E-1	2.063E+0	2.232E+0
-2.368E-1	2.037E+0	2.248E+0
-2.416E-1	2.083E+0	2.193E+0
-2.465E-1	2.050E+0	2.174E+0
-2.400E-1	2.066E+0	2.193E+0
-2.368E-1	2.050E+0	2.264E+0
-2.433E-1	2.041E+0	2.209E+0
-2.416E-1	2.057E+0	2.167E+0
-2.433E-1	2.034E+0	2.128E+0
-2.384E-1	2.066E+0	2.206E+0
-2.400E-1	2.109E+0	2.199E+0
-2.433E-1	2.005E+0	2.199E+0
-2.400E-1	2.057E+0	2.161E+0
-2.384E-1	2.044E+0	2.125E+0
-2.400E-1	2.070E+0	2.183E+0
-2.400E-1	2.047E+0	2.206E+0
-2.416E-1	2.018E+0	2.219E+0
-2.384E-1	2.057E+0	2.174E+0
-2.416E-1	2.050E+0	2.238E+0
-2.400E-1	1.995E+0	2.190E+0
-2.433E-1	2.021E+0	2.196E+0
-2.384E-1	2.092E+0	2.183E+0
-2.400E-1	1.998E+0	2.190E+0
-2.433E-1	2.005E+0	2.196E+0
-2.433E-1	2.047E+0	2.170E+0
-2.368E-1	2.079E+0	2.229E+0
-2.400E-1	2.118E+0	2.264E+0
-2.400E-1	2.102E+0	2.216E+0
-2.400E-1	2.063E+0	2.151E+0
-2.384E-1	2.102E+0	2.225E+0
-2.416E-1	2.037E+0	2.225E+0
-2.433E-1	2.066E+0	2.193E+0
-2.384E-1	2.122E+0	2.180E+0
-2.384E-1	2.031E+0	2.164E+0
-2.384E-1	2.037E+0	2.174E+0
-2.416E-1	2.021E+0	2.248E+0
-2.400E-1	2.073E+0	2.186E+0
-2.368E-1	2.053E+0	2.167E+0
-2.400E-1	2.018E+0	2.209E+0
-2.433E-1	2.028E+0	2.164E+0
-2.416E-1	2.028E+0	2.209E+0
-2.384E-1	2.092E+0	2.161E+0
-2.400E-1	2.060E+0	2.219E+0
-2.449E-1	2.011E+0	2.141E+0
-2.400E-1	2.057E+0	2.196E+0
-2.400E-1	2.053E+0	2.219E+0
-2.368E-1	2.041E+0	2.164E+0
-2.416E-1	2.044E+0	2.209E+0
-2.433E-1	2.073E+0	2.177E+0
-2.384E-1	2.076E+0	2.235E+0
-2.400E-1	2.028E+0	2.161E+0
-2.416E-1	2.044E+0	2.170E+0
-2.384E-1	2.011E+0	2.180E+0
-2.384E-1	2.034E+0	2.144E+0
-2.384E-1	2.005E+0	2.235E+0
-2.433E-1	2.018E+0	2.235E+0
-2.400E-1	2.079E+0	2.216E+0
-2.384E-1	1.972E+0	2.225E+0
-2.400E-1	2.066E+0	2.190E+0
-2.416E-1	2.076E+0	2.212E+0
-2.400E-1	2.079E+0	2.164E+0
-2.433E-1	2.083E+0	2.138E+0
-2.384E-1	2.015E+0	2.245E+0
-2.433E-1	2.047E+0	2.161E+0
-2.416E-1	1.989E+0	2.199E+0
-2.416E-1	2.063E+0	2.144E+0
-2.400E-1	2.018E+0	2.183E+0
-2.433E-1	2.083E+0	2.170E+0
-2.384E-1	2.005E+0	2.154E+0
-2.400E-1	2.024E+0	2.222E+0
-2.351E-1	2.063E+0	2.183E+0
-2.416E-1	2.063E+0	2.070E+0
-2.400E-1	2.057E+0	2.222E+0
-2.384E-1	2.008E+0	2.206E+0
-2.384E-1	2.050E+0	2.170E+0
-2.416E-1	2.070E+0	2.209E+0
-2.384E-1	2.083E+0	2.193E+0
-2.400E-1	2.063E+0	2.245E+0
-2.400E-1	2.122E+0	2.222E+0
-2.384E-1	2.109E+0	2.212E+0
-2.400E-1	2.089E+0	2.183E+0
-2.400E-1	2.066E+0	2.229E+0
-2.384E-1	2.024E+0	2.229E+0
-2.433E-1	1.995E+0	2.186E+0
-2.416E-1	2.057E+0	2.135E+0
-2.368E-1	2.070E+0	2.161E+0
-2.400E-1	2.053E+0	2.180E+0
-2.449E-1	2.050E+0	2.216E+0
-2.416E-1	2.044E+0	2.131E+0
-2.384E-1	2.047E+0	2.199E+0
-2.416E-1	2.063E+0	2.216E+0
-2.433E-1	1.998E+0	2.258E+0
-2.400E-1	2.021E+0	2.193E+0
-2.384E-1	2.044E+0	2.219E+0
-2.416E-1	2.079E+0	2.225E+0
-2.433E-1	2.021E+0	2.216E+0
-2.400E-1	2.050E+0	2.212E+0
-2.384E-1	1.946E+0	2.177E+0
-2.384E-1	2.066E+0	2.212E+0
-2.433E-1	2.109E+0	2.193E+0
-2.400E-1	2.034E+0	2.135E+0
-2.384E-1	2.044E+0	2.167E+0
-2.384E-1	2.044E+0	2.206E+0
-2.449E-1	2.037E+0	2.232E+0
-2.400E-1	2.034E+0	2.161E+0
-2.351E-1	2.050E+0	2.219E+0
-2.400E-1	2.073E+0	2.196E+0
-2.433E-1	2.028E+0	2.203E+0
-2.384E-1	2.092E+0	2.170E+0
-2.368E-1	2.073E+0	2.180E+0
-2.384E-1	2.060E+0	2.183E+0
-2.433E-1	2.044E+0	2.125E+0
-2.416E-1	2.089E+0	2.164E+0
-2.384E-1	2.148E+0	2.186E+0
-2.368E-1	2.021E+0	2.161E+0
-2.433E-1	2.024E+0	2.264E+0
-2.416E-1	2.115E+0	2.174E+0
-2.384E-1	2.135E+0	2.157E+0
-2.384E-1	1.966E+0	2.161E+0
-2.416E-1	2.070E+0	2.157E+0
-2.416E-1	1.998E+0	2.212E+0
-2.416E-1	2.066E+0	2.219E+0
-2.416E-1	2.031E+0	2.203E+0
-2.416E-1	2.011E+0	2.206E+0
-2.416E-1	2.060E+0	2.212E+0
-2.400E-1	2.041E+0	2.196E+0
-2.400E-1	2.079E+0	2.225E+0
-2.400E-1	2.063E+0	2.118E+0
-2.416E-1	2.021E+0	2.144E+0
-2.400E-1	2.079E+0	2.203E+0
-2.400E-1	2.099E+0	2.190E+0
-2.449E-1	2.105E+0	2.183E+0
-2.433E-1	2.063E+0	2.174E+0
-2.384E-1	2.128E+0	2.177E+0
-2.400E-1	2.109E+0	2.232E+0
-2.384E-1	2.041E+0	2.193E+0
-2.416E-1	2.047E+0	2.216E+0
-2.384E-1	2.060E+0	2.167E+0
-2.384E-1	2.083E+0	2.183E+0
-2.433E-1	2.070E+0	2.238E+0
-2.416E-1	2.109E+0	2.164E+0
-2.384E-1	2.008E+0	2.170E+0
-2.384E-1	2.063E+0	2.177E+0
-2.416E-1	2.073E+0	2.164E+0
-2.400E-1	2.053E+0	2.193E+0
-2.368E-1	2.015E+0	2.193E+0
-2.400E-1	2.073E+0	2.193E+0
-2.400E-1	2.089E+0	2.261E+0
-2.416E-1	2.028E+0	2.157E+0
-2.384E-1	2.070E+0	2.154E+0
-2.400E-1	1.989E+0	2.222E+0
-2.384E-1	2.105E+0	2.180E+0
-2.368E-1	2.053E+0	2.193E+0
-2.351E-1	2.021E+0	2.209E+0
-2.416E-1	2.018E+0	2.232E+0
-2.416E-1	2.063E+0	2.186E+0
-2.416E-1	2.015E+0	2.203E+0
-2.400E-1	2.047E+0	2.180E+0
-2.433E-1	2.076E+0	2.199E+0
-2.416E-1	2.050E+0	2.212E+0
-2.400E-1	2.050E+0	2.193E+0
-2.400E-1	2.034E+0	2.170E+0
-2.400E-1	2.066E+0	2.180E+0
-2.416E-1	1.998E+0	2.209E+0
-2.384E-1	2.053E+0	2.170E+0
-2.384E-1	2.037E+0	2.161E+0
-2.400E-1	2.031E+0	2.174E+0
-2.433E-1	2.044E+0	2.154E+0
-2.384E-1	2.092E+0	2.193E+0
-2.351E-1	2.112E+0	2.219E+0
-2.416E-1	2.073E+0	2.167E+0
-2.433E-1	2.024E+0	2.206E+0
-2.416E-1	2.066E+0	2.206E+0
-2.368E-1	2.118E+0	2.183E+0
-2.400E-1	2.089E+0	2.212E+0
-2.416E-1	2.099E+0	2.186E+0
-2.384E-1	2.037E+0	2.196E+0
-2.351E-1	2.050E+0	2.141E+0
-2.416E-1	2.096E+0	2.193E+0
-2.416E-1	2.044E+0	2.199E+0
-2.400E-1	2.086E+0	2.209E+0
-2.384E-1	2.089E+0	2.216E+0
-2.400E-1	2.109E+0	2.157E+0
-2.416E-1	2.005E+0	2.212E+0
-2.400E-1	2.083E+0	2.232E+0
-2.384E-1	2.047E+0	2.174E+0
-2.384E-1	2.011E+0	2.167E+0
-2.433E-1	2.066E+0	2.206E+0
-2.400E-1	2.066E+0	2.157E+0
-2.368E-1	2.057E+0	2.193E+0
-2.400E-1	2.024E+0	2.190E+0
-2.400E-1	2.063E+0	2.203E+0
-2.416E-1	2.031E+0	2.148E+0
-2.384E-1	2.015E+0	2.148E+0
-2.384E-1	2.050E+0	2.186E+0
-2.433E-1	1.998E+0	2.131E+0
-2.400E-1	2.021E+0	2.203E+0
-2.368E-1	2.066E+0	2.229E+0
-2.384E-1	2.037E+0	2.238E+0
-2.416E-1	2.018E+0	2.222E+0
-2.400E-1	2.066E+0	2.229E+0
-2.368E-1	2.050E+0	2.203E+0
-2.368E-1	2.011E+0	2.206E+0
-2.400E-1	2.063E+0	2.251E+0
-2.433E-1	2.024E+0	2.177E+0
-2.384E-1	2.099E+0	2.167E+0
-2.384E-1	2.057E+0	2.186E+0
-2.449E-1	2.034E+0	2.212E+0
-2.416E-1	2.063E+0	2.177E+0
-2.400E-1	2.083E+0	2.206E+0
-2.400E-1	2.070E+0	2.258E+0
-2.416E-1	2.015E+0	2.170E+0
-2.416E-1	2.015E+0	2.170E+0
-2.368E-1	2.096E+0	2.206E+0
-2.384E-1	2.060E+0	2.174E+0
-2.416E-1	2.015E+0	2.131E+0
-2.416E-1	2.037E+0	2.199E+0
-2.368E-1	2.086E+0	2.248E+0
-2.400E-1	2.076E+0	2.206E+0
-2.416E-1	2.096E+0	2.206E+0
-2.416E-1	2.031E+0	2.196E+0
-2.384E-1	2.053E+0	2.193E+0
-2.384E-1	2.096E+0	2.225E+0
-2.433E-1	2.060E+0	2.255E+0
-2.384E-1	2.037E+0	2.135E+0
-2.368E-1	2.050E+0	2.251E+0
-2.416E-1	2.125E+0	2.180E+0
-2.433E-1	2.086E+0	2.245E+0
-2.416E-1	2.092E+0	2.232E+0
-2.384E-1	2.018E+0	2.190E+0
-2.400E-1	2.041E+0	2.199E+0
-2.400E-1	2.047E+0	2.268E+0
-2.416E-1	2.041E+0	2.183E+0
-2.400E-1	2.047E+0	2.180E+0
-2.400E-1	2.060E+0	2.219E+0
-2.433E-1	2.028E+0	2.170E+0
-2.384E-1	2.037E+0	2.196E+0
-2.384E-1	2.076E+0	2.180E+0
-2.368E-1	2.021E+0	2.258E+0
-2.400E-1	2.018E+0	2.209E+0
-2.400E-1	2.102E+0	2.167E+0
-2.368E-1	2.086E+0	2.203E+0
-2.384E-1	2.066E+0	2.144E+0
-2.416E-1	2.021E+0	2.196E+0
-2.400E-1	1.998E+0	2.174E+0
-2.400E-1	2.066E+0	2.196E+0
-2.400E-1	2.028E+0	2.242E+0
-2.433E-1	2.118E+0	2.174E+0
-2.384E-1	2.057E+0	2.242E+0
-2.384E-1	2.086E+0	2.206E+0
-2.384E-1	2.109E+0	2.164E+0
-2.416E-1	2.057E+0	2.196E+0
-2.400E-1	2.034E+0	2.251E+0
-2.368E-1	2.047E+0	2.180E+0
-2.400E-1	2.008E+0	2.235E+0
-2.400E-1	2.037E+0	2.209E+0
-2.384E-1	1.976E+0	2.151E+0
-2.384E-1	2.063E+0	2.199E+0
-2.384E-1	2.028E+0	2.186E+0
-2.416E-1	2.024E+0	2.151E+0
-2.416E-1	2.109E+0	2.135E+0
-2.384E-1	2.034E+0	2.141E+0
-2.368E-1	2.053E+0	2.235E+0
-2.400E-1	2.031E+0	2.186E+0
-2.416E-1	2.079E+0	2.209E+0
-2.351E-1	2.021E+0	2.144E+0
-2.416E-1	2.037E+0	2.161E+0
-2.416E-1	2.070E+0	2.180E+0
-2.384E-1	2.050E+0	2.183E+0
-2.368E-1	2.086E+0	2.177E+0
-2.368E-1	2.041E+0	2.193E+0
-2.400E-1	2.083E+0	2.177E+0
-2.400E-1	2.024E+0	2.180E+0
-2.335E-1	2.053E+0	2.212E+0
-2.368E-1	2.053E+0	2.177E+0
-2.416E-1	2.034E+0	2.216E+0
-2.433E-1	2.028E+0	2.190E+0
-2.384E-1	2.011E+0	2.209E+0
-2.384E-1	2.034E+0	2.193E+0
-2.416E-1	2.050E+0	2.206E+0
-2.400E-1	2.079E+0	2.203E+0
-2.400E-1	2.021E+0	2.203E+0
-2.400E-1	2.063E+0	2.190E+0
-2.384E-1	2.099E+0	2.151E+0
-2.400E-1	2.057E+0	2.219E+0
-2.368E-1	2.066E+0	2.225E+0
-2.416E-1	2.047E+0	2.154E+0
-2.433E-1	2.031E+0	2.177E+0
-2.416E-1	2.063E+0	2.199E+0
-2.335E-1	2.034E+0	2.190E+0
-2.416E-1	1.998E+0	2.180E+0
-2.400E-1	2.073E+0	2.219E+0
-2.384E-1	2.060E+0	2.196E+0
-2.384E-1	1.989E+0	2.196E+0
-2.416E-1	2.002E+0	2.161E+0
-2.416E-1	2.102E+0	2.148E+0
-2.400E-1	2.079E+0	2.196E+0
-2.368E-1	2.044E+0	2.161E+0
-2.400E-1	2.050E+0	2.232E+0
-2.400E-1	2.050E+0	2.206E+0
-2.416E-1	2.018E+0	2.248E+0
-2.351E-1	2.047E+0	2.193E+0
-2.384E-1	2.024E+0	2.248E+0
-2.384E-1	2.044E+0	2.238E+0
-2.400E-1	2.079E+0	2.154E+0
-2.368E-1	1.985E+0	2.242E+0
-2.384E-1	2.018E+0	2.229E+0
-2.416E-1	2.073E+0	2.190E+0
-2.416E-1	2.073E+0	2.222E+0
-2.384E-1	2.044E+0	2.219E+0
-2.384E-1	2.005E+0	2.203E+0
-2.433E-1	2.011E+0	2.154E+0
-2.433E-1	2.041E+0	2.258E+0
-2.400E-1	2.086E+0	2.157E+0
-2.368E-1	2.021E+0	2.177E+0
-2.449E-1	2.083E+0	2.251E+0
-2.384E-1	2.024E+0	2.170E+0
-2.368E-1	2.073E+0	2.177E+0
-2.384E-1	2.079E+0	2.164E+0
-2.416E-1	2.063E+0	2.164E+0
-2.384E-1	2.024E+0	2.216E+0
-2.368E-1	2.057E+0	2.167E+0
-2.368E-1	2.050E+0	2.161E+0
-2.400E-1	2.060E+0	2.174E+0
-2.384E-1	2.047E+0	2.177E+0
-2.400E-1	2.076E+0	2.193E+0
-2.400E-1	2.041E+0	2.105E+0
-2.416E-1	2.076E+0	2.135E+0
-2.400E-1	2.063E+0	2.232E+0
-2.384E-1	2.060E+0	2.177E+0
-2.400E-1	2.011E+0	2.203E+0
-2.433E-1	2.125E+0	2.144E+0
-2.400E-1	2.041E+0	2.222E+0
-2.368E-1	2.050E+0	2.148E+0
-2.416E-1	2.057E+0	2.177E+0
-2.433E-1	2.028E+0	2.199E+0
-2.416E-1	2.060E+0	2.177E+0
-2.368E-1	2.083E+0	2.232E+0
-2.400E-1	2.083E+0	2.196E+0
-2.400E-1	2.092E+0	2.151E+0
-2.400E-1	2.070E+0	2.161E+0
-2.384E-1	2.028E+0	2.193E+0
-2.416E-1	2.089E+0	2.196E+0
-2.416E-1	2.002E+0	2.180E+0
-2.449E-1	2.011E+0	2.183E+0
-2.368E-1	2.076E+0	2.118E+0
-2.384E-1	2.092E+0	2.225E+0
-2.400E-1	2.099E+0	2.222E+0
-2.416E-1	2.037E+0	2.216E+0
-2.351E-1	1.995E+0	2.258E+0
-2.384E-1	2.044E+0	2.174E+0
-2.416E-1	2.050E+0	2.144E+0
-2.433E-1	2.041E+0	2.109E+0
-2.351E-1	2.063E+0	2.268E+0
-2.400E-1	2.125E+0	2.196E+0
-2.433E-1	2.041E+0	2.109E+0
-2.400E-1	2.057E+0	2.174E+0
-2.400E-1	2.011E+0	2.229E+0
-2.384E-1	2.034E+0	2.193E+0
-2.433E-1	2.060E+0	2.251E+0
-2.433E-1	2.083E+0	2.186E+0
-2.368E-1	2.050E+0	2.128E+0
-2.416E-1	2.044E+0	2.196E+0
-2.416E-1	2.070E+0	2.209E+0
-2.400E-1	2.008E+0	2.177E+0
-2.400E-1	2.050E+0	2.167E+0
-2.384E-1	2.002E+0	2.229E+0
-2.400E-1	2.044E+0	2.170E+0
-2.433E-1	2.060E+0	2.261E+0
-2.384E-1	2.066E+0	2.209E+0
-2.384E-1	2.060E+0	2.232E+0
-2.416E-1	2.066E+0	2.277E+0
-2.416E-1	2.034E+0	2.177E+0
-2.368E-1	2.053E+0	2.229E+0
-2.368E-1	2.041E+0	2.261E+0
-2.433E-1	2.015E+0	2.164E+0
-2.351E-1	2.011E+0	2.180E+0
-2.384E-1	2.112E+0	2.174E+0
-2.400E-1	2.057E+0	2.177E+0
-2.400E-1	2.024E+0	2.154E+0
-2.416E-1	1.998E+0	2.190E+0
-2.384E-1	2.118E+0	2.193E+0
-2.368E-1	1.976E+0	2.190E+0
-2.400E-1	2.015E+0	2.206E+0
-2.416E-1	2.112E+0	2.242E+0
-2.400E-1	2.102E+0	2.225E+0
-2.384E-1	2.099E+0	2.242E+0
-2.433E-1	2.034E+0	2.183E+0
-2.400E-1	2.060E+0	2.199E+0
-2.368E-1	2.096E+0	2.193E+0
-2.368E-1	2.057E+0	2.212E+0
-2.400E-1	2.018E+0	2.232E+0
-2.400E-1	2.063E+0	2.164E+0
-2.384E-1	2.005E+0	2.177E+0
-2.384E-1	2.053E+0	2.102E+0
-2.416E-1	2.066E+0	2.212E+0
-2.400E-1	2.060E+0	2.209E+0
-2.368E-1	2.002E+0	2.245E+0
-2.400E-1	2.050E+0	2.203E+0
-2.433E-1	2.005E+0	2.157E+0
-2.449E-1	2.063E+0	2.151E+0
-2.416E-1	2.018E+0	2.183E+0
-2.416E-1	2.044E+0	2.180E+0
-2.416E-1	2.021E+0	2.170E+0
-2.400E-1	2.034E+0	2.174E+0
-2.368E-1	2.079E+0	2.235E+0
-2.400E-1	2.102E+0	2.151E+0
-2.416E-1	2.089E+0	2.190E+0
-2.416E-1	2.050E+0	2.190E+0
-2.368E-1	2.028E+0	2.161E+0
-2.384E-1	2.028E+0	2.174E+0
-2.449E-1	2.070E+0	2.151E+0
-2.400E-1	2.037E+0	2.193E+0
-2.384E-1	2.066E+0	2.232E+0
-2.416E-1	2.050E+0	2.206E+0
-2.416E-1	2.079E+0	2.212E+0
-2.416E-1	2.002E+0	2.141E+0
-2.416E-1	1.985E+0	2.177E+0
-2.384E-1	1.998E+0	2.196E+0
-2.433E-1	2.063E+0	2.177E+0
-2.400E-1	2.063E+0	2.151E+0
-2.384E-1	2.050E+0	2.167E+0
-2.400E-1	2.053E+0	2.177E+0
-2.416E-1	2.034E+0	2.199E+0
-2.400E-1	2.128E+0	2.219E+0
-2.384E-1	2.083E+0	2.206E+0
-2.384E-1	2.037E+0	2.154E+0
-2.416E-1	2.070E+0	2.131E+0
-2.400E-1	2.099E+0	2.203E+0
-2.384E-1	2.115E+0	2.277E+0
-2.384E-1	2.044E+0	2.180E+0
-2.416E-1	2.115E+0	2.154E+0
-2.416E-1	2.070E+0	2.268E+0
-2.384E-1	2.066E+0	2.209E+0
-2.384E-1	2.024E+0	2.232E+0
-2.433E-1	1.985E+0	2.222E+0
-2.416E-1	2.044E+0	2.196E+0
-2.368E-1	2.073E+0	2.209E+0
-2.368E-1	2.079E+0	2.174E+0
-2.416E-1	2.053E+0	2.190E+0
-2.400E-1	2.037E+0	2.183E+0
-2.384E-1	2.057E+0	2.203E+0
-2.400E-1	2.083E+0	2.186E+0
-2.400E-1	2.044E+0	2.242E+0
-2.416E-1	2.053E+0	2.174E+0
-2.400E-1	2.099E+0	2.229E+0
-2.384E-1	2.034E+0	2.216E+0
-2.416E-1	2.079E+0	2.238E+0
-2.400E-1	2.066E+0	2.174E+0
-2.368E-1	2.092E+0	2.190E+0
-2.384E-1	2.050E+0	2.190E+0
-2.400E-1	2.060E+0	2.199E+0
-2.416E-1	2.057E+0	2.154E+0
-2.384E-1	2.015E+0	2.131E+0
-2.400E-1	2.099E+0	2.242E+0
-2.433E-1	2.057E+0	2.174E+0
-2.416E-1	2.018E+0	2.199E+0
-2.384E-1	1.995E+0	2.216E+0
-2.384E-1	2.011E+0	2.258E+0
-2.416E-1	2.053E+0	2.183E+0
-2.416E-1	2.034E+0	2.167E+0
-2.384E-1	2.066E+0	2.206E+0
-2.384E-1	2.079E+0	2.115E+0
-2.416E-1	2.021E+0	2.277E+0
-2.433E-1	2.066E+0	2.164E+0
-2.384E-1	2.041E+0	2.180E+0
-2.384E-1	2.057E+0	2.206E+0
-2.384E-1	2.002E+0	2.174E+0
-2.384E-1	2.031E+0	2.232E+0
-2.384E-1	2.083E+0	2.251E+0
-2.368E-1	2.060E+0	2.225E+0
-2.449E-1	2.070E+0	2.151E+0
-2.384E-1	2.034E+0	2.180E+0
-2.384E-1	2.024E+0	2.177E+0
-2.400E-1	2.076E+0	2.235E+0
-2.433E-1	2.105E+0	2.206E+0
-2.416E-1	1.969E+0	2.216E+0
-2.400E-1	2.008E+0	2.268E+0
-2.400E-1	2.102E+0	2.225E+0
-2.433E-1	2.060E+0	2.206E+0
-2.416E-1	2.083E+0	2.209E+0
-2.368E-1	2.031E+0	2.199E+0
-2.368E-1	2.070E+0	2.183E+0
-2.416E-1	2.079E+0	2.206E+0
-2.416E-1	2.063E+0	2.203E+0
-2.384E-1	2.063E+0	2.238E+0
-2.384E-1	2.050E+0	2.190E+0
-2.416E-1	2.083E+0	2.180E+0
-2.400E-1	2.076E+0	2.206E+0
-2.351E-1	2.099E+0	2.212E+0
-2.384E-1	1.995E+0	2.219E+0
-2.433E-1	2.063E+0	2.157E+0
-2.416E-1	2.057E+0	2.157E+0
-2.384E-1	2.031E+0	2.193E+0
-2.400E-1	2.031E+0	2.219E+0
-2.416E-1	2.060E+0	2.212E+0
-2.400E-1	2.070E+0	2.177E+0
-2.368E-1	2.044E+0	2.190E+0
-2.384E-1	2.005E+0	2.190E+0
-2.416E-1	2.076E+0	2.248E+0
-2.416E-1	2.028E+0	2.199E+0
-2.384E-1	2.099E+0	2.274E+0
-2.384E-1	2.076E+0	2.180E+0
-2.400E-1	2.089E+0	2.177E+0
-2.400E-1	2.073E+0	2.238E+0
-2.400E-1	2.102E+0	2.170E+0
-2.384E-1	2.083E+0	2.180E+0
-2.400E-1	2.037E+0	2.212E+0
-2.400E-1	2.031E+0	2.209E+0
-2.384E-1	2.079E+0	2.180E+0
-2.400E-1	2.044E+0	2.193E+0
-2.433E-1	2.066E+0	2.219E+0
-2.384E-1	2.015E+0	2.177E+0
-2.384E-1	2.063E+0	2.209E+0
-2.416E-1	2.050E+0	2.164E+0
-2.416E-1	2.053E+0	2.203E+0
-2.416E-1	2.063E+0	2.203E+0
-2.384E-1	2.053E+0	2.190E+0
-2.384E-1	2.047E+0	2.151E+0
-2.400E-1	2.050E+0	2.183E+0
-2.433E-1	2.066E+0	2.167E+0
-2.351E-1	2.053E+0	2.115E+0
-2.384E-1	2.138E+0	2.183E+0
-2.416E-1	2.079E+0	2.151E+0
-2.416E-1	2.021E+0	2.154E+0
-2.384E-1	2.041E+0	2.219E+0
-2.400E-1	2.092E+0	2.183E+0
-2.416E-1	2.057E+0	2.128E+0
-2.416E-1	2.092E+0	2.193E+0
-2.400E-1	2.044E+0	2.206E+0
-2.400E-1	2.066E+0	2.154E+0
-2.433E-1	2.028E+0	2.206E+0
-2.416E-1	2.076E+0	2.225E+0
-2.384E-1	2.057E+0	2.258E+0
-2.400E-1	1.995E+0	2.235E+0
-2.449E-1	2.092E+0	2.118E+0
-2.433E-1	2.073E+0	2.174E+0
-2.416E-1	2.053E+0	2.219E+0
-2.416E-1	2.018E+0	2.180E+0
-2.416E-1	2.083E+0	2.177E+0
-2.384E-1	2.034E+0	2.102E+0
-2.351E-1	2.063E+0	2.154E+0
-2.368E-1	2.028E+0	2.209E+0
-2.416E-1	2.099E+0	2.245E+0
-2.384E-1	2.089E+0	2.203E+0
-2.384E-1	2.021E+0	2.164E+0
-2.384E-1	2.060E+0	2.144E+0
-2.416E-1	2.050E+0	2.268E+0
-2.416E-1	2.066E+0	2.177E+0
-2.368E-1	2.047E+0	2.209E+0
-2.368E-1	2.041E+0	2.222E+0
-2.416E-1	2.050E+0	2.209E+0
-2.433E-1	2.037E+0	2.131E+0
-2.368E-1	2.066E+0	2.180E+0
-2.368E-1	2.083E+0	2.135E+0
-2.384E-1	1.963E+0	2.154E+0
-2.416E-1	2.011E+0	2.206E+0
-2.384E-1	2.047E+0	2.148E+0
-2.368E-1	2.057E+0	2.190E+0
-2.400E-1	2.089E+0	2.174E+0
-2.416E-1	2.089E+0	2.115E+0
-2.351E-1	2.063E+0	2.199E+0
-2.368E-1	2.079E+0	2.193E+0
-2.433E-1	2.073E+0	2.216E+0
-2.433E-1	2.018E+0	2.144E+0
-2.433E-1	2.018E+0	2.170E+0
-2.384E-1	2.047E+0	2.229E+0
-2.416E-1	2.015E+0	2.170E+0
-2.416E-1	2.015E+0	2.157E+0
-2.400E-1	2.057E+0	2.251E+0
-2.368E-1	2.076E+0	2.190E+0
-2.416E-1	2.050E+0	2.229E+0
-2.400E-1	2.044E+0	2.196E+0
-2.384E-1	2.037E+0	2.258E+0
-2.384E-1	2.015E+0	2.212E+0
-2.416E-1	2.063E+0	2.219E+0
-2.400E-1	2.015E+0	2.206E+0
-2.384E-1	2.115E+0	2.183E+0
-2.433E-1	2.060E+0	2.235E+0
-2.433E-1	2.037E+0	2.135E+0
-2.400E-1	2.021E+0	2.174E+0
-2.384E-1	2.018E+0	2.225E+0
-2.400E-1	2.041E+0	2.235E+0
-2.416E-1	2.053E+0	2.219E+0
-2.449E-1	2.086E+0	2.203E+0
-2.433E-1	2.060E+0	2.212E+0
-2.384E-1	2.102E+0	2.186E+0
-2.400E-1	1.992E+0	2.170E+0
-2.416E-1	2.125E+0	2.170E+0
-2.368E-1	2.063E+0	2.196E+0
-2.400E-1	2.011E+0	2.199E+0
-2.433E-1	2.109E+0	2.170E+0
-2.400E-1	2.041E+0	2.199E+0
-2.384E-1	2.050E+0	2.180E+0
-2.416E-1	2.047E+0	2.235E+0
-2.384E-1	2.050E+0	2.122E+0
-2.416E-1	1.989E+0	2.219E+0
-2.416E-1	2.028E+0	2.157E+0
-2.400E-1	2.083E+0	2.161E+0
-2.400E-1	2.070E+0	2.170E+0
-2.416E-1	2.066E+0	2.229E+0
-2.384E-1	1.995E+0	2.112E+0
-2.368E-1	2.122E+0	2.174E+0
-2.400E-1	2.131E+0	2.190E+0
-2.384E-1	2.063E+0	2.164E+0
-2.384E-1	2.096E+0	2.170E+0
-2.368E-1	2.060E+0	2.193E+0
-2.384E-1	2.024E+0	2.196E+0
-2.416E-1	2.060E+0	2.199E+0
-2.368E-1	2.041E+0	2.209E+0
-2.368E-1	2.047E+0	2.190E+0
-2.400E-1	2.079E+0	2.170E+0
-2.416E-1	2.128E+0	2.148E+0
-2.384E-1	2.089E+0	2.141E+0
-2.384E-1	2.024E+0	2.167E+0
-2.416E-1	2.096E+0	2.274E+0
-2.433E-1	2.070E+0	2.193E+0
-2.400E-1	2.037E+0	2.122E+0
-2.368E-1	2.031E+0	2.232E+0
-2.416E-1	2.076E+0	2.238E+0
-2.400E-1	2.076E+0	2.128E+0
-2.368E-1	2.073E+0	2.154E+0
-2.384E-1	2.021E+0	2.229E+0
-2.416E-1	2.050E+0	2.222E+0
-2.400E-1	2.021E+0	2.196E+0
-2.368E-1	2.066E+0	2.232E+0
-2.416E-1	2.031E+0	2.174E+0
-2.416E-1	2.092E+0	2.157E+0
-2.400E-1	2.050E+0	2.128E+0
-2.384E-1	2.041E+0	2.222E+0
-2.384E-1	2.063E+0	2.190E+0
-2.400E-1	2.063E+0	2.157E+0
-2.416E-1	2.024E+0	2.161E+0
-2.368E-1	2.089E+0	2.174E+0
-2.384E-1	2.047E+0	2.164E+0
-2.433E-1	2.031E+0	2.164E+0
-2.384E-1	2.024E+0	2.199E+0
-2.351E-1	2.053E+0	2.203E+0
-2.368E-1	2.125E+0	2.141E+0
-2.400E-1	2.096E+0	2.157E+0
-2.416E-1	2.066E+0	2.203E+0
-2.384E-1	2.076E+0	2.222E+0
-2.368E-1	1.989E+0	2.199E+0
-2.400E-1	2.028E+0	2.222E+0
-2.400E-1	2.021E+0	2.245E+0
-2.416E-1	2.070E+0	2.190E+0
-2.400E-1	2.109E+0	2.225E+0
-2.433E-1	2.024E+0	2.118E+0
-2.384E-1	2.092E+0	2.174E+0
-2.400E-1	2.099E+0	2.170E+0
-2.368E-1	2.041E+0	2.167E+0
-2.433E-1	2.060E+0	2.219E+0
-2.416E-1	2.024E+0	2.199E+0
-2.351E-1	2.076E+0	2.199E+0
-2.400E-1	2.050E+0	2.167E+0
-2.449E-1	2.112E+0	2.235E+0
-2.416E-1	2.015E+0	2.229E+0
-2.384E-1	2.066E+0	2.105E+0
-2.400E-1	2.047E+0	2.180E+0
-2.433E-1	2.083E+0	2.219E+0
-2.416E-1	2.041E+0	2.219E+0
-2.384E-1	2.083E+0	2.190E+0
-2.416E-1	2.018E+0	2.274E+0
-2.400E-1	2.073E+0	2.199E+0
-2.416E-1	2.076E+0	2.157E+0
-2.368E-1	2.070E+0	2.206E+0
-2.400E-1	2.089E+0	2.222E+0
-2.433E-1	2.066E+0	2.222E+0
-2.416E-1	2.079E+0	2.183E+0
-2.384E-1	2.105E+0	2.151E+0
-2.384E-1	2.063E+0	2.248E+0
-2.433E-1	2.015E+0	2.151E+0
-2.416E-1	2.047E+0	2.170E+0
-2.384E-1	2.011E+0	2.219E+0
-2.416E-1	2.076E+0	2.180E+0
-2.400E-1	2.034E+0	2.235E+0
-2.400E-1	2.115E+0	2.177E+0
-2.384E-1	2.041E+0	2.206E+0
-2.384E-1	2.024E+0	2.183E+0
-2.384E-1	2.031E+0	2.212E+0
-2.400E-1	2.079E+0	2.183E+0
-2.400E-1	2.070E+0	2.199E+0
-2.351E-1	2.109E+0	2.225E+0
-2.416E-1	2.063E+0	2.193E+0
-2.416E-1	2.083E+0	2.167E+0
-2.400E-1	2.083E+0	2.190E+0
-2.384E-1	2.044E+0	2.177E+0
-2.416E-1	2.102E+0	2.264E+0
-2.416E-1	2.021E+0	2.186E+0
-2.368E-1	2.079E+0	2.170E+0
-2.416E-1	2.041E+0	2.138E+0
-2.433E-1	2.028E+0	2.157E+0
-2.449E-1	2.018E+0	2.193E+0
-2.384E-1	2.031E+0	2.151E+0
-2.400E-1	2.047E+0	2.128E+0
-2.400E-1	2.096E+0	2.235E+0
-2.400E-1	2.031E+0	2.196E+0
-2.400E-1	2.050E+0	2.216E+0
-2.384E-1	2.060E+0	2.209E+0
-2.416E-1	2.031E+0	2.199E+0
-2.433E-1	2.037E+0	2.232E+0
-2.400E-1	2.047E+0	2.209E+0
-2.384E-1	2.037E+0	2.148E+0
-2.400E-1	2.079E+0	2.177E+0
-2.433E-1	2.060E+0	2.212E+0
-2.400E-1	2.063E+0	2.245E+0
-2.368E-1	2.031E+0	2.161E+0
-2.416E-1	2.050E+0	2.186E+0
-2.416E-1	2.076E+0	2.170E+0
-2.368E-1	2.102E+0	2.219E+0
-2.384E-1	2.021E+0	2.203E+0
-2.449E-1	2.008E+0	2.174E+0
-2.416E-1	2.115E+0	2.193E+0
-2.368E-1	2.050E+0	2.161E+0
-2.384E-1	2.011E+0	2.161E+0
-2.400E-1	2.047E+0	2.190E+0
-2.416E-1	2.083E+0	2.177E+0
-2.384E-1	1.995E+0	2.206E+0
-2.384E-1	2.060E+0	2.174E+0
-2.416E-1	2.037E+0	2.183E+0
-2.416E-1	2.070E+0	2.193E+0
-2.384E-1	2.044E+0	2.245E+0
-2.384E-1	2.034E+0	2.177E+0
-2.416E-1	2.021E+0	2.251E+0
-2.449E-1	2.018E+0	2.212E+0
-2.368E-1	2.070E+0	2.216E+0
-2.400E-1	2.066E+0	2.138E+0
-2.416E-1	2.063E+0	2.222E+0
-2.433E-1	2.073E+0	2.170E+0
-2.384E-1	1.992E+0	2.154E+0
-2.368E-1	2.031E+0	2.167E+0
-2.433E-1	2.015E+0	2.229E+0
-2.416E-1	2.034E+0	2.251E+0
-2.368E-1	2.015E+0	2.157E+0
-2.384E-1	2.086E+0	2.170E+0
-2.449E-1	2.037E+0	2.177E+0
-2.400E-1	2.021E+0	2.183E+0
-2.368E-1	1.982E+0	2.174E+0
-2.400E-1	2.099E+0	2.118E+0
-2.416E-1	2.092E+0	2.174E+0
-2.433E-1	2.122E+0	2.193E+0
-2.384E-1	2.011E+0	2.148E+0
-2.384E-1	2.099E+0	2.164E+0
-2.400E-1	2.037E+0	2.161E+0
-2.433E-1	2.076E+0	2.235E+0
-2.384E-1	2.076E+0	2.180E+0
-2.368E-1	2.083E+0	2.135E+0
-2.400E-1	2.089E+0	2.251E+0
-2.416E-1	2.015E+0	2.206E+0
-2.384E-1	2.050E+0	2.154E+0
-2.368E-1	2.083E+0	2.138E+0
-2.433E-1	2.053E+0	2.251E+0
-2.433E-1	2.031E+0	2.258E+0
-2.384E-1	2.060E+0	2.183E+0
-2.384E-1	2.073E+0	2.196E+0
-2.416E-1	2.076E+0	2.186E+0
-2.400E-1	2.109E+0	2.199E+0
-2.368E-1	2.105E+0	2.219E+0
-2.400E-1	2.041E+0	2.183E+0
-2.433E-1	2.102E+0	2.203E+0
-2.433E-1	2.028E+0	2.177E+0
-2.384E-1	2.115E+0	2.196E+0
-2.384E-1	2.005E+0	2.186E+0
-2.416E-1	2.057E+0	2.177E+0
-2.416E-1	2.037E+0	2.148E+0
-2.368E-1	2.076E+0	2.161E+0
-2.384E-1	2.076E+0	2.229E+0
-2.416E-1	2.079E+0	2.222E+0
-2.416E-1	2.050E+0	2.183E+0
-2.368E-1	2.060E+0	2.235E+0
-2.384E-1	2.044E+0	2.232E+0
-2.416E-1	2.066E+0	2.177E+0
-2.400E-1	2.024E+0	2.151E+0
-2.368E-1	2.086E+0	2.277E+0
-2.368E-1	2.053E+0	2.180E+0
-2.416E-1	2.031E+0	2.131E+0
-2.433E-1	2.076E+0	2.199E+0
-2.384E-1	2.109E+0	2.219E+0
-2.384E-1	2.092E+0	2.177E+0
-2.384E-1	2.066E+0	2.186E+0
-2.416E-1	2.044E+0	2.203E+0
-2.368E-1	2.011E+0	2.190E+0
-2.384E-1	2.063E+0	2.183E+0
-2.416E-1	2.089E+0	2.238E+0
-2.400E-1	2.070E+0	2.161E+0
-2.416E-1	2.070E+0	2.212E+0
-2.384E-1	1.985E+0	2.242E+0
-2.400E-1	2.070E+0	2.203E+0
-2.416E-1	2.066E+0	2.229E+0
-2.384E-1	2.063E+0	2.186E+0
-2.351E-1	2.053E+0	2.206E+0
-2.400E-1	2.024E+0	2.203E+0
-2.416E-1	2.073E+0	2.245E+0
-2.384E-1	2.089E+0	2.167E+0
-2.384E-1	2.050E+0	2.157E+0
-2.416E-1	2.031E+0	2.190E+0
-2.416E-1	2.115E+0	2.170E+0
-2.368E-1	1.992E+0	2.193E+0
-2.368E-1	2.021E+0	2.232E+0
-2.384E-1	2.050E+0	2.219E+0
-2.400E-1	2.057E+0	2.125E+0
-2.384E-1	2.063E+0	2.144E+0
-2.400E-1	2.083E+0	2.186E+0
-2.400E-1	2.047E+0	2.281E+0
-2.416E-1	2.005E+0	2.151E+0
-2.368E-1	2.044E+0	2.183E+0
-2.384E-1	2.034E+0	2.209E+0
-2.400E-1	2.028E+0	2.190E+0
-2.416E-1	1.995E+0	2.112E+0
-2.368E-1	2.070E+0	2.203E+0
-2.384E-1	2.060E+0	2.164E+0
-2.400E-1	1.972E+0	2.193E+0
-2.400E-1	2.037E+0	2.154E+0
-2.368E-1	2.047E+0	2.199E+0
-2.351E-1	2.060E+0	2.199E+0
-2.400E-1	2.018E+0	2.131E+0
-2.416E-1	2.021E+0	2.186E+0
-2.368E-1	2.047E+0	2.222E+0
-2.400E-1	2.057E+0	2.222E+0
-2.416E-1	2.021E+0	2.135E+0
-2.400E-1	2.034E+0	2.183E+0
-2.368E-1	2.102E+0	2.219E+0
-2.384E-1	2.008E+0	2.235E+0
-2.416E-1	2.099E+0	2.174E+0
-2.400E-1	2.053E+0	2.144E+0
-2.384E-1	2.050E+0	2.183E+0
-2.400E-1	2.073E+0	2.170E+0
-2.384E-1	2.060E+0	2.203E+0
-2.433E-1	2.066E+0	2.157E+0
-2.400E-1	2.015E+0	2.177E+0
-2.368E-1	2.047E+0	2.131E+0
-2.400E-1	2.063E+0	2.154E+0
-2.416E-1	2.063E+0	2.190E+0
-2.351E-1	2.066E+0	2.161E+0
-2.384E-1	2.041E+0	2.193E+0
-2.433E-1	2.005E+0	2.274E+0
-2.416E-1	2.018E+0	2.203E+0
-2.384E-1	2.021E+0	2.183E+0
-2.368E-1	2.092E+0	2.277E+0
-2.400E-1	2.011E+0	2.238E+0
-2.400E-1	2.122E+0	2.193E+0
-2.400E-1	2.031E+0	2.183E+0
-2.400E-1	2.031E+0	2.170E+0
-2.433E-1	2.083E+0	2.174E+0
-2.416E-1	2.105E+0	2.177E+0
-2.384E-1	2.066E+0	2.148E+0
-2.351E-1	2.060E+0	2.193E+0
-2.416E-1	2.060E+0	2.190E+0
-2.416E-1	2.060E+0	2.229E+0
-2.384E-1	2.066E+0	2.183E+0
-2.368E-1	2.034E+0	2.170E+0
-2.384E-1	2.011E+0	2.190E+0
-2.433E-1	2.118E+0	2.199E+0
-2.351E-1	2.011E+0	2.212E+0
-2.400E-1	2.005E+0	2.216E+0
-2.400E-1	2.041E+0	2.154E+0
-2.368E-1	2.096E+0	2.161E+0
-2.384E-1	2.044E+0	2.238E+0
-2.384E-1	2.047E+0	2.131E+0
-2.384E-1	2.073E+0	2.161E+0
-2.416E-1	2.092E+0	2.190E+0
-2.368E-1	2.041E+0	2.203E+0
-2.400E-1	2.076E+0	2.148E+0
-2.400E-1	2.021E+0	2.131E+0
-2.384E-1	2.083E+0	2.109E+0
-2.400E-1	1.998E+0	2.199E+0
-2.368E-1	2.057E+0	2.264E+0
-2.433E-1	2.021E+0	2.199E+0
-2.384E-1	2.018E+0	2.235E+0
-2.368E-1	2.070E+0	2.219E+0
-2.368E-1	2.044E+0	2.209E+0
-2.400E-1	2.079E+0	2.157E+0
-2.416E-1	1.989E+0	2.161E+0
-2.368E-1	2.089E+0	2.206E+0
-2.384E-1	2.092E+0	2.199E+0
-2.384E-1	2.050E+0	2.154E+0
-2.416E-1	2.089E+0	2.203E+0
-2.384E-1	2.053E+0	2.161E+0
-2.351E-1	2.102E+0	2.164E+0
-2.400E-1	2.096E+0	2.258E+0
-2.416E-1	2.070E+0	2.219E+0
-2.368E-1	2.053E+0	2.199E+0
-2.368E-1	2.041E+0	2.167E+0
-2.384E-1	2.044E+0	2.144E+0
-2.416E-1	2.050E+0	2.232E+0
-2.368E-1	2.083E+0	2.193E+0
-2.351E-1	2.034E+0	2.287E+0
-2.416E-1	2.034E+0	2.251E+0
-2.416E-1	2.047E+0	2.180E+0
-2.368E-1	2.047E+0	2.203E+0
-2.368E-1	2.115E+0	2.170E+0
-2.400E-1	2.086E+0	2.180E+0
-2.416E-1	2.057E+0	2.174E+0
-2.368E-1	2.018E+0	2.170E+0
-2.351E-1	2.037E+0	2.203E+0
-2.400E-1	2.053E+0	2.161E+0
-2.400E-1	1.989E+0	2.170E+0
-2.351E-1	2.024E+0	2.193E+0
-2.384E-1	2.118E+0	2.271E+0
-2.449E-1	2.070E+0	2.151E+0
-2.416E-1	2.063E+0	2.203E+0
-2.384E-1	2.060E+0	2.174E+0
-2.351E-1	2.031E+0	2.190E+0
-2.400E-1	2.041E+0	2.177E+0
-2.400E-1	2.066E+0	2.135E+0
-2.335E-1	2.053E+0	2.170E+0
-2.351E-1	2.021E+0	2.216E+0
-2.400E-1	1.985E+0	2.209E+0
-2.400E-1	2.015E+0	2.209E+0
-2.351E-1	2.037E+0	2.186E+0
-2.368E-1	2.057E+0	2.154E+0
-2.384E-1	2.063E+0	2.229E+0
-2.416E-1	2.096E+0	2.216E+0
-2.368E-1	2.070E+0	2.180E+0
-2.400E-1	2.041E+0	2.196E+0
-2.384E-1	2.047E+0	2.161E+0
-2.416E-1	2.079E+0	2.180E+0
-2.384E-1	2.041E+0	2.174E+0
-2.351E-1	2.066E+0	2.255E+0
-2.416E-1	2.047E+0	2.196E+0
-2.400E-1	2.070E+0	2.161E+0
-2.368E-1	2.005E+0	2.225E+0
-2.384E-1	2.021E+0	2.167E+0
-2.400E-1	2.053E+0	2.148E+0
-2.384E-1	2.057E+0	2.229E+0
-2.351E-1	2.011E+0	2.248E+0
-2.351E-1	2.050E+0	2.268E+0
-2.384E-1	2.050E+0	2.203E+0
-2.400E-1	2.015E+0	2.229E+0
-2.351E-1	2.015E+0	2.199E+0
-2.368E-1	2.021E+0	2.225E+0
-2.368E-1	2.099E+0	2.151E+0
-2.400E-1	2.047E+0	2.222E+0
-2.368E-1	2.047E+0	2.235E+0
-2.384E-1	2.096E+0	2.144E+0
-2.384E-1	2.066E+0	2.196E+0
-2.416E-1	2.034E+0	2.216E+0
-2.368E-1	2.021E+0	2.290E+0
-2.384E-1	2.050E+0	2.154E+0
-2.384E-1	2.044E+0	2.164E+0
-2.400E-1	2.021E+0	2.245E+0
-2.335E-1	2.063E+0	2.216E+0
-2.368E-1	2.070E+0	2.248E+0
-2.400E-1	2.096E+0	2.157E+0
-2.433E-1	2.015E+0	2.199E+0
-2.335E-1	2.073E+0	2.203E+0
-2.384E-1	2.057E+0	2.164E+0
-2.384E-1	2.086E+0	2.190E+0
-2.368E-1	2.044E+0	2.235E+0
-2.384E-1	2.073E+0	2.242E+0
-2.368E-1	2.060E+0	2.229E+0
-2.384E-1	2.037E+0	2.170E+0
-2.384E-1	2.053E+0	2.206E+0
-2.368E-1	2.063E+0	2.164E+0
-2.351E-1	2.092E+0	2.180E+0
-2.384E-1	2.041E+0	2.209E+0
-2.368E-1	2.073E+0	2.161E+0
-2.368E-1	2.037E+0	2.167E+0
-2.351E-1	2.034E+0	2.135E+0
-2.400E-1	2.063E+0	2.170E+0
-2.400E-1	2.002E+0	2.190E+0
-2.368E-1	1.976E+0	2.193E+0
-2.351E-1	2.079E+0	2.209E+0
-2.400E-1	2.031E+0	2.203E+0
-2.384E-1	2.037E+0	2.164E+0
-2.335E-1	2.028E+0	2.157E+0
-2.368E-1	2.099E+0	2.186E+0
-2.400E-1	2.076E+0	2.219E+0
-2.400E-1	2.018E+0	2.131E+0
-2.368E-1	2.073E+0	2.219E+0
-2.384E-1	2.112E+0	2.190E+0
-2.384E-1	2.083E+0	2.177E+0
-2.400E-1	2.096E+0	2.128E+0
-2.368E-1	2.089E+0	2.180E+0
-2.368E-1	2.066E+0	2.235E+0
-2.368E-1	2.037E+0	2.180E+0
-2.384E-1	2.070E+0	2.258E+0
-2.384E-1	2.057E+0	2.193E+0
-2.384E-1	2.066E+0	2.180E+0
-2.400E-1	2.050E+0	2.138E+0
-2.433E-1	2.028E+0	2.144E+0
-2.368E-1	2.057E+0	2.141E+0
-2.384E-1	2.070E+0	2.157E+0
-2.433E-1	2.073E+0	2.170E+0
-2.400E-1	2.070E+0	2.170E+0
-2.351E-1	2.031E+0	2.141E+0
-2.351E-1	2.021E+0	2.212E+0
-2.400E-1	2.008E+0	2.151E+0
-2.384E-1	2.041E+0	2.164E+0
-2.368E-1	2.028E+0	2.131E+0
-2.384E-1	2.066E+0	2.206E+0
-2.416E-1	2.073E+0	2.222E+0
-2.368E-1	2.079E+0	2.193E+0
-2.351E-1	2.041E+0	2.186E+0
-2.368E-1	1.979E+0	2.151E+0
-2.400E-1	2.008E+0	2.190E+0
-2.400E-1	2.060E+0	2.222E+0
-2.384E-1	2.063E+0	2.235E+0
-2.368E-1	1.995E+0	2.255E+0
-2.400E-1	2.070E+0	2.174E+0
-2.384E-1	2.099E+0	2.164E+0
-2.368E-1	2.002E+0	2.222E+0
-2.384E-1	2.102E+0	2.118E+0
-2.368E-1	2.099E+0	2.219E+0
-2.416E-1	2.037E+0	2.255E+0
-2.351E-1	2.076E+0	2.216E+0
-2.384E-1	2.044E+0	2.183E+0
-2.400E-1	2.076E+0	2.255E+0
-2.384E-1	2.057E+0	2.199E+0
-2.368E-1	2.047E+0	2.170E+0
-2.384E-1	2.041E+0	2.122E+0
-2.416E-1	2.092E+0	2.196E+0
-2.416E-1	2.060E+0	2.190E+0
-2.384E-1	2.034E+0	2.209E+0
-2.384E-1	2.079E+0	2.157E+0
-2.351E-1	2.015E+0	2.203E+0
-2.384E-1	2.021E+0	2.242E+0
-2.335E-1	2.011E+0	2.186E+0
-2.368E-1	2.011E+0	2.161E+0
-2.400E-1	2.063E+0	2.238E+0
-2.416E-1	2.086E+0	2.170E+0
-2.351E-1	2.079E+0	2.170E+0
-2.368E-1	2.028E+0	2.186E+0
-2.400E-1	2.099E+0	2.209E+0
-2.416E-1	2.053E+0	2.258E+0
-2.335E-1	2.018E+0	2.151E+0
-2.384E-1	2.086E+0	2.151E+0
-2.368E-1	2.047E+0	2.212E+0
-2.416E-1	2.125E+0	2.206E+0
-2.384E-1	2.053E+0	2.167E+0
-2.368E-1	2.050E+0	2.206E+0
-2.400E-1	2.092E+0	2.235E+0
-2.400E-1	2.057E+0	2.177E+0
-2.368E-1	2.018E+0	2.206E+0
-2.368E-1	2.024E+0	2.164E+0
-2.400E-1	2.060E+0	2.238E+0
-2.384E-1	2.028E+0	2.177E+0
-2.368E-1	2.050E+0	2.245E+0
-2.351E-1	2.015E+0	2.199E+0
-2.416E-1	1.969E+0	2.238E+0
-2.400E-1	2.021E+0	2.209E+0
-2.351E-1	2.060E+0	2.199E+0
-2.368E-1	2.041E+0	2.135E+0
-2.400E-1	2.063E+0	2.216E+0
-2.384E-1	2.021E+0	2.196E+0
-2.384E-1	2.047E+0	2.180E+0
-2.351E-1	1.979E+0	2.245E+0
-2.400E-1	2.018E+0	2.115E+0
-2.400E-1	2.070E+0	2.203E+0
-2.351E-1	2.041E+0	2.232E+0
-2.351E-1	2.031E+0	2.216E+0
-2.416E-1	2.070E+0	2.212E+0
-2.400E-1	2.060E+0	2.161E+0
-2.384E-1	2.076E+0	2.144E+0
-2.335E-1	2.041E+0	2.212E+0
-2.368E-1	2.089E+0	2.193E+0
-2.384E-1	2.070E+0	2.138E+0
-2.335E-1	2.079E+0	2.199E+0
-2.351E-1	2.083E+0	2.206E+0
-2.416E-1	2.028E+0	2.219E+0
-2.384E-1	2.086E+0	2.242E+0
-2.400E-1	2.073E+0	2.209E+0
-2.351E-1	2.053E+0	2.170E+0
-2.351E-1	2.050E+0	2.180E+0
-2.368E-1	2.053E+0	2.209E+0
-2.351E-1	2.057E+0	2.193E+0
-2.384E-1	2.115E+0	2.268E+0
-2.400E-1	2.057E+0	2.255E+0
-2.384E-1	2.057E+0	2.177E+0
-2.368E-1	2.092E+0	2.183E+0
-2.351E-1	2.076E+0	2.232E+0
-2.416E-1	2.015E+0	2.186E+0
-2.400E-1	2.057E+0	2.148E+0
-2.351E-1	2.021E+0	2.242E+0
-2.351E-1	2.079E+0	2.190E+0
-2.384E-1	2.063E+0	2.209E+0
-2.400E-1	2.076E+0	2.206E+0
-2.368E-1	2.070E+0	2.268E+0
-2.368E-1	2.073E+0	2.196E+0
-2.400E-1	2.073E+0	2.203E+0
-2.400E-1	2.083E+0	2.209E+0
-2.384E-1	2.076E+0	2.151E+0
-2.351E-1	2.079E+0	2.170E+0
-2.368E-1	2.021E+0	2.255E+0
-2.416E-1	2.079E+0	2.180E+0
-2.368E-1	2.073E+0	2.199E+0
-2.368E-1	2.089E+0	2.183E+0
-2.368E-1	2.002E+0	2.144E+0
-2.368E-1	2.044E+0	2.141E+0
-2.368E-1	2.083E+0	2.186E+0
-2.335E-1	2.057E+0	2.157E+0
-2.384E-1	2.086E+0	2.177E+0
-2.400E-1	2.079E+0	2.167E+0
-2.384E-1	2.041E+0	2.206E+0
-2.351E-1	2.053E+0	2.157E+0
-2.400E-1	2.057E+0	2.261E+0
-2.384E-1	2.066E+0	2.183E+0
-2.368E-1	2.112E+0	2.161E+0
-2.368E-1	2.047E+0	2.170E+0
-2.400E-1	2.005E+0	2.219E+0
-2.400E-1	2.057E+0	2.219E+0
-2.351E-1	2.079E+0	2.186E+0
-2.384E-1	2.028E+0	2.199E+0
-2.400E-1	2.063E+0	2.229E+0
-2.368E-1	2.057E+0	2.193E+0
-2.368E-1	2.073E+0	2.199E+0
-2.351E-1	2.018E+0	2.144E+0
-2.384E-1	2.021E+0	2.180E+0
-2.384E-1	1.992E+0	2.206E+0
-2.368E-1	1.998E+0	2.131E+0
-2.368E-1	2.031E+0	2.225E+0
-2.384E-1	1.989E+0	2.141E+0
-2.384E-1	2.073E+0	2.225E+0
-2.351E-1	2.047E+0	2.229E+0
-2.351E-1	1.972E+0	2.180E+0
-2.384E-1	2.011E+0	2.122E+0
-2.400E-1	2.005E+0	2.199E+0
-2.368E-1	2.047E+0	2.180E+0
-2.368E-1	2.057E+0	2.167E+0
-2.384E-1	2.024E+0	2.238E+0
-2.400E-1	2.028E+0	2.151E+0
-2.368E-1	1.989E+0	2.245E+0
-2.351E-1	2.057E+0	2.131E+0
-2.400E-1	2.028E+0	2.212E+0
-2.400E-1	2.073E+0	2.193E+0
-2.368E-1	2.015E+0	2.144E+0
-2.368E-1	2.096E+0	2.203E+0
-2.416E-1	2.057E+0	2.209E+0
-2.400E-1	2.018E+0	2.164E+0
-2.368E-1	2.011E+0	2.199E+0
-2.368E-1	1.982E+0	2.212E+0
-2.384E-1	2.096E+0	2.225E+0
-2.400E-1	1.995E+0	2.190E+0
-2.368E-1	2.086E+0	2.206E+0
-2.368E-1	2.031E+0	2.251E+0
-2.384E-1	2.057E+0	2.170E+0
-2.384E-1	2.102E+0	2.229E+0
-2.368E-1	2.092E+0	2.190E+0
-2.335E-1	2.015E+0	2.196E+0
-2.400E-1	2.028E+0	2.212E+0
-2.384E-1	2.092E+0	2.216E+0
-2.368E-1	2.079E+0	2.177E+0
-2.384E-1	2.066E+0	2.174E+0
-2.384E-1	2.083E+0	2.212E+0
-2.384E-1	2.050E+0	2.219E+0
-2.351E-1	2.083E+0	2.180E+0
-2.368E-1	2.102E+0	2.209E+0
-2.368E-1	2.073E+0	2.135E+0
-2.384E-1	2.008E+0	2.216E+0
-2.351E-1	2.028E+0	2.161E+0
-2.368E-1	2.047E+0	2.216E+0
-2.400E-1	1.979E+0	2.206E+0
-2.400E-1	2.050E+0	2.174E+0
-2.335E-1	2.018E+0	2.216E+0
-2.384E-1	2.018E+0	2.196E+0
-2.384E-1	2.005E+0	2.190E+0
-2.400E-1	2.102E+0	2.199E+0
-2.384E-1	2.021E+0	2.209E+0
-2.351E-1	2.021E+0	2.193E+0
-2.368E-1	2.079E+0	2.190E+0
-2.384E-1	2.031E+0	2.196E+0
-2.335E-1	2.037E+0	2.222E+0
-2.351E-1	2.086E+0	2.206E+0
-2.384E-1	2.044E+0	2.212E+0
-2.400E-1	2.070E+0	2.186E+0
-2.368E-1	2.118E+0	2.203E+0
-2.335E-1	2.057E+0	2.196E+0
-2.384E-1	2.079E+0	2.242E+0
-2.384E-1	2.041E+0	2.154E+0
-2.335E-1	2.083E+0	2.222E+0
-2.368E-1	2.079E+0	2.212E+0
-2.384E-1	2.070E+0	2.186E+0
-2.400E-1	2.050E+0	2.138E+0
-2.351E-1	2.047E+0	2.206E+0
-2.368E-1	2.047E+0	2.151E+0
-2.368E-1	2.028E+0	2.232E+0
-2.400E-1	2.037E+0	2.183E+0
-2.351E-1	2.047E+0	2.161E+0
-2.351E-1	2.008E+0	2.235E+0
-2.384E-1	2.076E+0	2.154E+0
-2.400E-1	2.011E+0	2.148E+0
-2.400E-1	2.070E+0	2.232E+0
-2.335E-1	2.066E+0	2.199E+0
-2.368E-1	2.015E+0	2.180E+0
-2.400E-1	2.060E+0	2.255E+0
-2.368E-1	2.070E+0	2.144E+0
-2.384E-1	2.079E+0	2.196E+0
-2.384E-1	2.109E+0	2.183E+0
-2.351E-1	2.037E+0	2.190E+0
-2.368E-1	2.044E+0	2.261E+0
-2.368E-1	2.070E+0	2.206E+0
-2.368E-1	2.079E+0	2.193E+0
-2.416E-1	2.053E+0	2.148E+0
-2.351E-1	2.037E+0	2.222E+0
-2.351E-1	2.041E+0	2.174E+0
-2.400E-1	2.041E+0	2.186E+0
-2.400E-1	2.066E+0	2.206E+0
-2.368E-1	2.079E+0	2.209E+0
-2.351E-1	2.070E+0	2.193E+0
-2.400E-1	2.057E+0	2.268E+0
-2.384E-1	2.028E+0	2.212E+0
-2.351E-1	2.112E+0	2.190E+0
-2.335E-1	2.079E+0	2.154E+0
-2.384E-1	2.073E+0	2.154E+0
-2.400E-1	2.060E+0	2.167E+0
-2.368E-1	2.057E+0	2.199E+0
-2.368E-1	2.011E+0	2.174E+0
-2.400E-1	2.015E+0	2.203E+0
-2.400E-1	2.028E+0	2.148E+0
-2.368E-1	2.037E+0	2.196E+0
-2.351E-1	2.076E+0	2.183E+0
-2.400E-1	2.053E+0	2.212E+0
-2.400E-1	2.028E+0	2.170E+0
-2.351E-1	2.028E+0	2.170E+0
-2.351E-1	2.057E+0	2.193E+0
-2.351E-1	2.015E+0	2.261E+0
-2.384E-1	2.060E+0	2.196E+0
-2.351E-1	2.047E+0	2.203E+0
-2.351E-1	2.089E+0	2.225E+0
-2.400E-1	2.057E+0	2.180E+0
-2.400E-1	2.066E+0	2.183E+0
-2.368E-1	2.070E+0	2.196E+0
-2.335E-1	2.073E+0	2.190E+0
-2.384E-1	2.028E+0	2.177E+0
-2.400E-1	2.044E+0	2.180E+0
-2.351E-1	2.053E+0	2.183E+0
-2.335E-1	2.099E+0	2.177E+0
-2.384E-1	2.053E+0	2.199E+0
-2.384E-1	2.060E+0	2.186E+0
-2.384E-1	2.060E+0	2.186E+0
-2.368E-1	2.044E+0	2.245E+0
-2.416E-1	2.089E+0	2.193E+0
-2.384E-1	2.079E+0	2.206E+0
-2.351E-1	2.089E+0	2.174E+0
-2.335E-1	2.044E+0	2.193E+0
-2.351E-1	2.037E+0	2.235E+0
-2.384E-1	1.982E+0	2.216E+0
-2.368E-1	2.024E+0	2.167E+0
-2.384E-1	2.057E+0	2.183E+0
-2.368E-1	2.105E+0	2.135E+0
-2.384E-1	1.992E+0	2.170E+0
-2.335E-1	2.047E+0	2.157E+0
-2.351E-1	1.998E+0	2.177E+0
-2.368E-1	2.028E+0	2.229E+0
-2.368E-1	2.008E+0	2.186E+0
-2.351E-1	2.018E+0	2.251E+0
-2.335E-1	2.070E+0	2.212E+0
-2.368E-1	2.105E+0	2.255E+0
-2.384E-1	2.008E+0	2.232E+0
-2.351E-1	2.109E+0	2.170E+0
-2.368E-1	2.053E+0	2.219E+0
-2.400E-1	2.112E+0	2.190E+0
-2.384E-1	2.086E+0	2.258E+0
-2.368E-1	2.063E+0	2.174E+0
-2.351E-1	2.083E+0	2.161E+0
-2.384E-1	1.992E+0	2.151E+0
-2.384E-1	2.053E+0	2.212E+0
-2.351E-1	2.083E+0	2.183E+0
-2.351E-1	1.995E+0	2.177E+0
-2.384E-1	2.066E+0	2.216E+0
-2.400E-1	2.083E+0	2.167E+0
-2.368E-1	2.024E+0	2.164E+0
-2.351E-1	2.005E+0	2.164E+0
-2.351E-1	2.018E+0	2.222E+0
-2.416E-1	2.034E+0	2.242E+0
-2.335E-1	2.076E+0	2.157E+0
-2.351E-1	2.050E+0	2.170E+0
-2.400E-1	2.066E+0	2.225E+0
-2.384E-1	2.076E+0	2.186E+0
-2.335E-1	2.060E+0	2.151E+0
-2.384E-1	2.034E+0	2.164E+0
-2.368E-1	2.073E+0	2.174E+0
-2.400E-1	1.998E+0	2.193E+0
-2.368E-1	2.070E+0	2.186E+0
-2.368E-1	2.083E+0	2.196E+0
-2.368E-1	2.083E+0	2.180E+0
-2.384E-1	2.044E+0	2.206E+0
-2.351E-1	2.018E+0	2.148E+0
-2.368E-1	2.008E+0	2.164E+0
-2.384E-1	2.073E+0	2.196E+0
-2.384E-1	2.028E+0	2.232E+0
-2.351E-1	2.105E+0	2.174E+0
-2.368E-1	2.073E+0	2.248E+0
-2.400E-1	2.037E+0	2.128E+0
-2.384E-1	2.063E+0	2.135E+0
-2.384E-1	2.083E+0	2.167E+0
-2.319E-1	2.073E+0	2.141E+0
-2.400E-1	2.115E+0	2.206E+0
-2.400E-1	2.070E+0	2.232E+0
-2.351E-1	2.018E+0	2.232E+0
-2.335E-1	2.028E+0	2.161E+0
-2.400E-1	2.063E+0	2.193E+0
-2.368E-1	2.018E+0	2.167E+0
-2.351E-1	2.050E+0	2.206E+0
-2.384E-1	2.057E+0	2.144E+0
-2.368E-1	2.024E+0	2.186E+0
-2.400E-1	2.044E+0	2.154E+0
-2.351E-1	2.031E+0	2.170E+0
-2.368E-1	2.034E+0	2.229E+0
-2.400E-1	2.079E+0	2.219E+0
-2.384E-1	2.047E+0	2.209E+0
-2.368E-1	2.028E+0	2.138E+0
-2.368E-1	2.008E+0	2.118E+0
-2.384E-1	2.044E+0	2.193E+0
-2.400E-1	2.070E+0	2.229E+0
-2.384E-1	2.050E+0	2.245E+0
-2.351E-1	2.028E+0	2.238E+0
-2.384E-1	2.037E+0	2.157E+0
-2.384E-1	2.105E+0	2.229E+0
-2.351E-1	2.060E+0	2.161E+0
-2.351E-1	2.041E+0	2.183E+0
-2.368E-1	1.989E+0	2.151E+0
-2.400E-1	2.076E+0	2.135E+0
-2.368E-1	2.086E+0	2.190E+0
-2.335E-1	2.041E+0	2.167E+0
-2.384E-1	2.053E+0	2.196E+0
-2.351E-1	1.992E+0	2.199E+0
-2.368E-1	2.050E+0	2.238E+0
-2.368E-1	2.083E+0	2.138E+0
-2.368E-1	2.102E+0	2.235E+0
-2.384E-1	2.096E+0	2.144E+0
-2.351E-1	2.063E+0	2.212E+0
-2.368E-1	2.102E+0	2.196E+0
-2.400E-1	2.070E+0	2.193E+0
-2.400E-1	2.066E+0	2.170E+0
-2.368E-1	2.047E+0	2.203E+0
-2.368E-1	2.109E+0	2.148E+0
-2.400E-1	2.050E+0	2.209E+0
-2.384E-1	2.057E+0	2.170E+0
-2.368E-1	2.041E+0	2.167E+0
-2.368E-1	2.063E+0	2.170E+0
-2.384E-1	2.047E+0	2.190E+0
-2.400E-1	1.992E+0	2.206E+0
-2.351E-1	2.041E+0	2.186E+0
-2.335E-1	1.992E+0	2.232E+0
-2.351E-1	2.024E+0	2.203E+0
-2.433E-1	2.066E+0	2.199E+0
-2.351E-1	2.050E+0	2.161E+0
-2.368E-1	2.154E+0	2.138E+0
-2.400E-1	2.021E+0	2.203E+0
-2.384E-1	1.959E+0	2.203E+0
-2.351E-1	2.031E+0	2.164E+0
-2.335E-1	1.985E+0	2.161E+0
-2.368E-1	2.028E+0	2.183E+0
-2.384E-1	2.053E+0	2.203E+0
-2.384E-1	2.053E+0	2.203E+0
-2.368E-1	2.086E+0	2.177E+0
-2.400E-1	2.073E+0	2.238E+0
-2.384E-1	2.086E+0	2.174E+0
-2.384E-1	2.044E+0	2.212E+0
-2.351E-1	2.031E+0	2.219E+0
-2.368E-1	2.076E+0	2.183E+0
-2.416E-1	1.985E+0	2.193E+0
-2.384E-1	2.047E+0	2.248E+0
-2.368E-1	2.053E+0	2.203E+0
-2.368E-1	2.125E+0	2.222E+0
-2.416E-1	2.005E+0	2.268E+0
-2.335E-1	2.070E+0	2.232E+0
-2.384E-1	2.076E+0	2.193E+0
-2.368E-1	2.076E+0	2.161E+0
-2.384E-1	2.092E+0	2.180E+0
-2.351E-1	2.122E+0	2.167E+0
-2.368E-1	2.070E+0	2.206E+0
-2.368E-1	2.086E+0	2.102E+0
-2.416E-1	2.041E+0	2.135E+0
-2.384E-1	2.079E+0	2.141E+0
-2.384E-1	2.083E+0	2.177E+0
-2.368E-1	2.047E+0	2.209E+0
-2.368E-1	2.005E+0	2.167E+0
-2.351E-1	2.044E+0	2.183E+0
-2.368E-1	2.031E+0	2.164E+0
-2.400E-1	2.028E+0	2.118E+0
-2.400E-1	2.063E+0	2.193E+0
-2.351E-1	2.024E+0	2.206E+0
-2.351E-1	2.089E+0	2.154E+0
-2.368E-1	2.076E+0	2.206E+0
-2.416E-1	2.044E+0	2.138E+0
-2.368E-1	2.070E+0	2.161E+0
-2.351E-1	2.057E+0	2.196E+0
-2.368E-1	2.066E+0	2.170E+0
-2.368E-1	2.086E+0	2.190E+0
-2.368E-1	2.057E+0	2.232E+0
-2.351E-1	2.070E+0	2.167E+0
-2.368E-1	2.037E+0	2.167E+0
-2.384E-1	2.079E+0	2.180E+0
-2.335E-1	2.050E+0	2.203E+0
-2.351E-1	2.070E+0	2.186E+0
-2.368E-1	2.060E+0	2.216E+0
-2.400E-1	2.118E+0	2.157E+0
-2.368E-1	2.083E+0	2.180E+0
-2.351E-1	2.105E+0	2.219E+0
-2.384E-1	2.076E+0	2.199E+0
-2.400E-1	2.060E+0	2.264E+0
-2.384E-1	2.057E+0	2.206E+0
-2.368E-1	2.118E+0	2.190E+0
-2.368E-1	2.066E+0	2.209E+0
-2.416E-1	2.002E+0	2.225E+0
-2.335E-1	2.041E+0	2.180E+0
-2.335E-1	2.079E+0	2.206E+0
-2.384E-1	2.076E+0	2.196E+0
-2.400E-1	2.096E+0	2.190E+0
-2.351E-1	2.050E+0	2.128E+0
-2.351E-1	1.995E+0	2.196E+0
-2.384E-1	2.057E+0	2.170E+0
-2.400E-1	2.028E+0	2.164E+0
-2.351E-1	2.057E+0	2.222E+0
-2.368E-1	2.099E+0	2.183E+0
-2.368E-1	2.073E+0	2.193E+0
-2.384E-1	2.053E+0	2.222E+0
-2.368E-1	2.050E+0	2.180E+0
-2.351E-1	2.041E+0	2.186E+0
-2.368E-1	2.079E+0	2.186E+0
-2.368E-1	2.053E+0	2.193E+0
-2.400E-1	2.053E+0	2.186E+0
-2.368E-1	2.050E+0	2.167E+0
-2.368E-1	2.089E+0	2.174E+0
-2.400E-1	2.083E+0	2.170E+0
-2.351E-1	2.138E+0	2.183E+0
-2.368E-1	2.083E+0	2.216E+0
-2.400E-1	2.073E+0	2.164E+0
-2.400E-1	2.060E+0	2.196E+0
-2.351E-1	1.995E+0	2.216E+0
-2.384E-1	2.041E+0	2.157E+0
-2.368E-1	2.008E+0	2.174E+0
-2.400E-1	2.024E+0	2.212E+0
-2.351E-1	2.060E+0	2.203E+0
-2.335E-1	2.021E+0	2.229E+0
-2.368E-1	2.053E+0	2.164E+0
-2.400E-1	2.060E+0	2.216E+0
-2.368E-1	2.050E+0	2.161E+0
-2.384E-1	2.011E+0	2.199E+0
-2.351E-1	2.070E+0	2.216E+0
-2.368E-1	2.083E+0	2.167E+0
-2.351E-1	2.047E+0	2.193E+0
-2.335E-1	2.135E+0	2.255E+0
-2.368E-1	2.125E+0	2.177E+0
-2.384E-1	2.073E+0	2.164E+0
-2.368E-1	1.989E+0	2.209E+0
-2.351E-1	2.028E+0	2.203E+0
-2.400E-1	2.057E+0	2.232E+0
-2.400E-1	2.122E+0	2.219E+0
-2.368E-1	2.008E+0	2.206E+0
-2.351E-1	2.044E+0	2.193E+0
-2.384E-1	2.076E+0	2.180E+0
-2.384E-1	2.041E+0	2.151E+0
-2.368E-1	2.070E+0	2.229E+0
-2.351E-1	2.024E+0	2.135E+0
-2.384E-1	2.008E+0	2.161E+0
-2.368E-1	2.066E+0	2.180E+0
-2.400E-1	2.053E+0	2.229E+0
-2.335E-1	2.044E+0	2.196E+0
-2.351E-1	2.018E+0	2.232E+0
-2.400E-1	2.057E+0	2.255E+0
-2.384E-1	2.086E+0	2.248E+0
-2.335E-1	2.011E+0	2.161E+0
-2.351E-1	2.063E+0	2.255E+0
-2.384E-1	2.118E+0	2.164E+0
-2.368E-1	2.018E+0	2.199E+0
-2.368E-1	2.086E+0	2.170E+0
-2.368E-1	2.034E+0	2.167E+0
-2.351E-1	2.028E+0	2.167E+0
-2.351E-1	2.021E+0	2.206E+0
-2.351E-1	2.024E+0	2.225E+0
-2.368E-1	2.050E+0	2.242E+0
-2.384E-1	2.034E+0	2.190E+0
-2.335E-1	2.063E+0	2.229E+0
-2.368E-1	2.044E+0	2.255E+0
-2.368E-1	2.105E+0	2.177E+0
-2.400E-1	2.118E+0	2.251E+0
-2.351E-1	2.037E+0	2.164E+0
-2.319E-1	2.031E+0	2.225E+0
-2.351E-1	2.024E+0	2.225E+0
-2.416E-1	2.128E+0	2.167E+0
-2.368E-1	2.096E+0	2.170E+0
-2.351E-1	2.079E+0	2.144E+0
-2.351E-1	2.028E+0	2.206E+0
-2.384E-1	2.060E+0	2.167E+0
-2.368E-1	2.057E+0	2.190E+0
-2.335E-1	2.057E+0	2.186E+0
-2.400E-1	2.066E+0	2.186E+0
-2.400E-1	2.018E+0	2.180E+0
-2.368E-1	2.089E+0	2.196E+0
-2.351E-1	2.021E+0	2.235E+0
-2.384E-1	2.011E+0	2.151E+0
-2.384E-1	2.044E+0	2.196E+0
-2.335E-1	2.070E+0	2.170E+0
-2.368E-1	2.018E+0	2.209E+0
-2.368E-1	2.015E+0	2.199E+0
-2.400E-1	2.047E+0	2.180E+0
-2.351E-1	2.008E+0	2.206E+0
-2.319E-1	2.073E+0	2.229E+0
-2.351E-1	2.005E+0	2.206E+0
-2.384E-1	2.089E+0	2.180E+0
-2.351E-1	2.053E+0	2.196E+0
-2.335E-1	2.053E+0	2.190E+0
-2.368E-1	2.018E+0	2.167E+0
-2.368E-1	2.057E+0	2.242E+0
-2.368E-1	2.050E+0	2.190E+0
-2.319E-1	2.079E+0	2.225E+0
-2.351E-1	2.092E+0	2.199E+0
-2.384E-1	2.037E+0	2.186E+0
-2.351E-1	2.057E+0	2.248E+0
-2.351E-1	2.073E+0	2.242E+0
-2.384E-1	2.060E+0	2.157E+0
-2.384E-1	1.989E+0	2.148E+0
-2.384E-1	2.031E+0	2.174E+0
-2.319E-1	2.050E+0	2.216E+0
-2.351E-1	2.050E+0	2.203E+0
-2.384E-1	2.073E+0	2.268E+0
-2.368E-1	2.079E+0	2.161E+0
-2.368E-1	2.086E+0	2.164E+0
-2.368E-1	2.018E+0	2.193E+0
-2.368E-1	2.073E+0	2.196E+0
-2.368E-1	2.053E+0	2.199E+0
-2.351E-1	2.028E+0	2.186E+0
-2.351E-1	2.102E+0	2.154E+0
-2.384E-1	2.044E+0	2.154E+0
-2.368E-1	2.073E+0	2.157E+0
-2.335E-1	2.024E+0	2.174E+0
-2.351E-1	1.998E+0	2.219E+0
-2.400E-1	2.047E+0	2.242E+0
-2.351E-1	2.031E+0	2.216E+0
-2.319E-1	2.086E+0	2.180E+0
-2.368E-1	2.076E+0	2.232E+0
-2.416E-1	2.028E+0	2.177E+0
-2.384E-1	2.115E+0	2.235E+0
-2.351E-1	2.024E+0	2.170E+0
-2.368E-1	2.041E+0	2.190E+0
-2.384E-1	2.167E+0	2.183E+0
-2.335E-1	2.024E+0	2.229E+0
-2.335E-1	2.070E+0	2.206E+0
-2.384E-1	2.002E+0	2.229E+0
-2.400E-1	2.041E+0	2.144E+0
-2.368E-1	2.050E+0	2.219E+0
-2.351E-1	2.079E+0	2.277E+0
-2.368E-1	2.066E+0	2.196E+0
-2.368E-1	2.044E+0	2.164E+0
-2.335E-1	2.076E+0	2.222E+0
-2.351E-1	2.070E+0	2.183E+0
-2.368E-1	2.047E+0	2.157E+0
-2.416E-1	2.047E+0	2.180E+0
-2.384E-1	2.041E+0	2.196E+0
-2.351E-1	2.002E+0	2.209E+0
-2.368E-1	2.092E+0	2.225E+0
-2.368E-1	2.047E+0	2.157E+0
-2.368E-1	2.089E+0	2.219E+0
-2.351E-1	2.057E+0	2.186E+0
-2.351E-1	2.086E+0	2.203E+0
-2.400E-1	2.073E+0	2.206E+0
-2.351E-1	2.057E+0	2.174E+0
-2.351E-1	2.041E+0	2.180E+0
-2.384E-1	2.034E+0	2.222E+0
-2.384E-1	2.021E+0	2.209E+0
-2.384E-1	2.070E+0	2.196E+0
-2.335E-1	2.060E+0	2.193E+0
-2.351E-1	1.985E+0	2.167E+0
-2.400E-1	2.015E+0	2.157E+0
-2.400E-1	2.011E+0	2.264E+0
-2.319E-1	2.066E+0	2.238E+0
-2.384E-1	2.066E+0	2.203E+0
-2.384E-1	2.118E+0	2.196E+0
-2.368E-1	2.109E+0	2.203E+0
-2.351E-1	2.053E+0	2.167E+0
-2.368E-1	2.018E+0	2.196E+0
-2.384E-1	2.037E+0	2.196E+0
-2.351E-1	2.057E+0	2.212E+0
-2.351E-1	2.034E+0	2.177E+0
-2.368E-1	2.070E+0	2.212E+0
-2.368E-1	2.109E+0	2.183E+0
-2.368E-1	2.079E+0	2.222E+0
-2.351E-1	2.063E+0	2.193E+0
-2.351E-1	2.063E+0	2.229E+0
-2.384E-1	2.041E+0	2.151E+0
-2.351E-1	2.057E+0	2.125E+0
-2.335E-1	2.079E+0	2.232E+0
-2.384E-1	2.050E+0	2.235E+0
[truncated: 72,947 more rows]
