# Supplementary material for: Improved ANAP incorporation and VCF analysis reveal details of P2X7 current facilitation and a limited conformational interplay between ATP binding and the intracellular ballast domain
Source: eLife. 2023 Jan 4;12:e82479. doi: 10.7554/eLife.82479 (PMC9859053; doi:10.7554/eLife.82479)
Supplement: Figure 3—figure supplement 3—source data 2. [file elife-82479-fig3-figsupp3-data2.zip › Figure-3_figure-supplement-3_source-data-2/DeltaCys-constructs/d22/03.csv]

-2.173E-1	2.459E+0	2.725E+0
-2.222E-1	2.475E+0	2.676E+0
-2.206E-1	2.501E+0	2.725E+0
-2.189E-1	2.504E+0	2.641E+0
-2.238E-1	2.491E+0	2.748E+0
-2.254E-1	2.524E+0	2.676E+0
-2.238E-1	2.573E+0	2.689E+0
-2.206E-1	2.537E+0	2.693E+0
-2.206E-1	2.534E+0	2.676E+0
-2.222E-1	2.508E+0	2.735E+0
-2.238E-1	2.527E+0	2.702E+0
-2.173E-1	2.475E+0	2.657E+0
-2.189E-1	2.553E+0	2.709E+0
-2.222E-1	2.517E+0	2.631E+0
-2.189E-1	2.491E+0	2.715E+0
-2.189E-1	2.498E+0	2.660E+0
-2.173E-1	2.443E+0	2.680E+0
-2.222E-1	2.524E+0	2.660E+0
-2.222E-1	2.534E+0	2.754E+0
-2.206E-1	2.491E+0	2.657E+0
-2.222E-1	2.485E+0	2.709E+0
-2.254E-1	2.410E+0	2.715E+0
-2.206E-1	2.482E+0	2.676E+0
-2.206E-1	2.540E+0	2.741E+0
-2.222E-1	2.449E+0	2.670E+0
-2.238E-1	2.452E+0	2.621E+0
-2.206E-1	2.508E+0	2.699E+0
-2.189E-1	2.553E+0	2.735E+0
-2.222E-1	2.524E+0	2.693E+0
-2.254E-1	2.465E+0	2.731E+0
-2.222E-1	2.452E+0	2.647E+0
-2.189E-1	2.527E+0	2.715E+0
-2.206E-1	2.550E+0	2.663E+0
-2.238E-1	2.482E+0	2.680E+0
-2.189E-1	2.527E+0	2.631E+0
-2.173E-1	2.504E+0	2.722E+0
-2.238E-1	2.508E+0	2.660E+0
-2.238E-1	2.511E+0	2.683E+0
-2.222E-1	2.498E+0	2.680E+0
-2.189E-1	2.576E+0	2.702E+0
-2.222E-1	2.582E+0	2.693E+0
-2.238E-1	2.508E+0	2.631E+0
-2.206E-1	2.514E+0	2.667E+0
-2.206E-1	2.517E+0	2.751E+0
-2.206E-1	2.524E+0	2.670E+0
-2.238E-1	2.495E+0	2.660E+0
-2.222E-1	2.459E+0	2.670E+0
-2.222E-1	2.508E+0	2.647E+0
-2.206E-1	2.517E+0	2.744E+0
-2.254E-1	2.495E+0	2.673E+0
-2.206E-1	2.534E+0	2.725E+0
-2.157E-1	2.504E+0	2.676E+0
-2.206E-1	2.410E+0	2.670E+0
-2.222E-1	2.517E+0	2.728E+0
-2.222E-1	2.543E+0	2.706E+0
-2.173E-1	2.566E+0	2.670E+0
-2.206E-1	2.524E+0	2.641E+0
-2.238E-1	2.540E+0	2.718E+0
-2.206E-1	2.478E+0	2.667E+0
-2.189E-1	2.498E+0	2.689E+0
-2.222E-1	2.527E+0	2.641E+0
-2.238E-1	2.482E+0	2.744E+0
-2.222E-1	2.521E+0	2.670E+0
-2.173E-1	2.527E+0	2.667E+0
-2.238E-1	2.508E+0	2.680E+0
-2.238E-1	2.488E+0	2.735E+0
-2.222E-1	2.488E+0	2.667E+0
-2.189E-1	2.456E+0	2.689E+0
-2.206E-1	2.543E+0	2.650E+0
-2.238E-1	2.482E+0	2.728E+0
-2.222E-1	2.534E+0	2.670E+0
-2.173E-1	2.469E+0	2.731E+0
-2.189E-1	2.472E+0	2.667E+0
-2.222E-1	2.537E+0	2.722E+0
-2.206E-1	2.475E+0	2.725E+0
-2.173E-1	2.521E+0	2.624E+0
-2.206E-1	2.569E+0	2.680E+0
-2.222E-1	2.495E+0	2.696E+0
-2.222E-1	2.491E+0	2.673E+0
-2.206E-1	2.524E+0	2.696E+0
-2.189E-1	2.472E+0	2.693E+0
-2.238E-1	2.511E+0	2.731E+0
-2.206E-1	2.534E+0	2.680E+0
-2.189E-1	2.491E+0	2.696E+0
-2.206E-1	2.556E+0	2.754E+0
-2.238E-1	2.530E+0	2.689E+0
-2.206E-1	2.537E+0	2.751E+0
-2.206E-1	2.511E+0	2.741E+0
-2.206E-1	2.527E+0	2.641E+0
-2.222E-1	2.547E+0	2.673E+0
-2.206E-1	2.524E+0	2.709E+0
-2.189E-1	2.514E+0	2.644E+0
-2.206E-1	2.436E+0	2.751E+0
-2.222E-1	2.459E+0	2.718E+0
-2.206E-1	2.472E+0	2.680E+0
-2.157E-1	2.511E+0	2.680E+0
-2.238E-1	2.543E+0	2.563E+0
-2.254E-1	2.508E+0	2.725E+0
-2.222E-1	2.456E+0	2.624E+0
-2.173E-1	2.485E+0	2.696E+0
-2.222E-1	2.563E+0	2.683E+0
-2.238E-1	2.511E+0	2.667E+0
-2.206E-1	2.514E+0	2.654E+0
-2.189E-1	2.501E+0	2.731E+0
-2.206E-1	2.511E+0	2.725E+0
-2.254E-1	2.465E+0	2.654E+0
-2.206E-1	2.521E+0	2.686E+0
-2.189E-1	2.530E+0	2.683E+0
-2.206E-1	2.524E+0	2.683E+0
-2.222E-1	2.501E+0	2.631E+0
-2.238E-1	2.508E+0	2.702E+0
-2.157E-1	2.495E+0	2.631E+0
-2.222E-1	2.517E+0	2.738E+0
-2.222E-1	2.482E+0	2.774E+0
-2.222E-1	2.537E+0	2.725E+0
-2.189E-1	2.530E+0	2.731E+0
-2.206E-1	2.524E+0	2.731E+0
-2.222E-1	2.543E+0	2.696E+0
-2.238E-1	2.589E+0	2.680E+0
-2.173E-1	2.521E+0	2.673E+0
-2.206E-1	2.491E+0	2.728E+0
-2.222E-1	2.508E+0	2.735E+0
-2.222E-1	2.472E+0	2.718E+0
-2.189E-1	2.524E+0	2.670E+0
-2.222E-1	2.472E+0	2.621E+0
-2.238E-1	2.508E+0	2.712E+0
-2.189E-1	2.462E+0	2.699E+0
-2.189E-1	2.501E+0	2.709E+0
-2.206E-1	2.498E+0	2.683E+0
-2.238E-1	2.547E+0	2.689E+0
-2.238E-1	2.485E+0	2.757E+0
-2.206E-1	2.514E+0	2.731E+0
-2.189E-1	2.511E+0	2.709E+0
-2.189E-1	2.485E+0	2.702E+0
-2.189E-1	2.475E+0	2.696E+0
-2.173E-1	2.472E+0	2.709E+0
-2.238E-1	2.537E+0	2.660E+0
-2.254E-1	2.537E+0	2.715E+0
-2.206E-1	2.521E+0	2.686E+0
-2.157E-1	2.488E+0	2.689E+0
-2.206E-1	2.456E+0	2.628E+0
-2.238E-1	2.485E+0	2.699E+0
-2.189E-1	2.540E+0	2.673E+0
-2.222E-1	2.469E+0	2.735E+0
-2.206E-1	2.543E+0	2.712E+0
-2.238E-1	2.501E+0	2.628E+0
-2.206E-1	2.511E+0	2.693E+0
-2.189E-1	2.553E+0	2.676E+0
-2.189E-1	2.469E+0	2.624E+0
-2.238E-1	2.553E+0	2.735E+0
-2.222E-1	2.465E+0	2.667E+0
-2.173E-1	2.508E+0	2.689E+0
-2.206E-1	2.514E+0	2.751E+0
-2.238E-1	2.540E+0	2.660E+0
-2.222E-1	2.485E+0	2.722E+0
-2.206E-1	2.537E+0	2.706E+0
-2.222E-1	2.517E+0	2.712E+0
-2.254E-1	2.488E+0	2.770E+0
-2.206E-1	2.501E+0	2.725E+0
-2.189E-1	2.576E+0	2.709E+0
-2.238E-1	2.504E+0	2.744E+0
-2.254E-1	2.508E+0	2.689E+0
-2.173E-1	2.563E+0	2.709E+0
-2.173E-1	2.563E+0	2.706E+0
-2.206E-1	2.524E+0	2.660E+0
-2.238E-1	2.547E+0	2.657E+0
-2.206E-1	2.478E+0	2.676E+0
-2.222E-1	2.430E+0	2.702E+0
-2.173E-1	2.491E+0	2.693E+0
-2.222E-1	2.524E+0	2.748E+0
-2.206E-1	2.540E+0	2.673E+0
-2.189E-1	2.485E+0	2.670E+0
-2.189E-1	2.550E+0	2.683E+0
-2.238E-1	2.508E+0	2.712E+0
-2.206E-1	2.521E+0	2.689E+0
-2.189E-1	2.495E+0	2.657E+0
-2.222E-1	2.508E+0	2.663E+0
-2.222E-1	2.524E+0	2.706E+0
-2.206E-1	2.566E+0	2.722E+0
-2.189E-1	2.462E+0	2.683E+0
-2.189E-1	2.495E+0	2.754E+0
-2.222E-1	2.504E+0	2.650E+0
-2.222E-1	2.511E+0	2.667E+0
-2.189E-1	2.491E+0	2.731E+0
-2.189E-1	2.524E+0	2.689E+0
-2.270E-1	2.521E+0	2.608E+0
-2.189E-1	2.504E+0	2.699E+0
-2.173E-1	2.472E+0	2.663E+0
-2.189E-1	2.498E+0	2.641E+0
-2.238E-1	2.527E+0	2.696E+0
-2.189E-1	2.550E+0	2.637E+0
-2.206E-1	2.504E+0	2.722E+0
-2.189E-1	2.488E+0	2.595E+0
-2.238E-1	2.537E+0	2.631E+0
-2.222E-1	2.527E+0	2.725E+0
-2.206E-1	2.488E+0	2.647E+0
-2.222E-1	2.491E+0	2.660E+0
-2.254E-1	2.550E+0	2.650E+0
-2.238E-1	2.524E+0	2.611E+0
-2.157E-1	2.433E+0	2.667E+0
-2.222E-1	2.511E+0	2.751E+0
-2.238E-1	2.427E+0	2.718E+0
-2.189E-1	2.540E+0	2.741E+0
-2.189E-1	2.508E+0	2.731E+0
-2.222E-1	2.504E+0	2.728E+0
-2.222E-1	2.527E+0	2.741E+0
-2.206E-1	2.469E+0	2.657E+0
-2.173E-1	2.491E+0	2.631E+0
-2.206E-1	2.488E+0	2.699E+0
-2.222E-1	2.530E+0	2.673E+0
-2.189E-1	2.504E+0	2.735E+0
-2.189E-1	2.508E+0	2.731E+0
-2.189E-1	2.508E+0	2.783E+0
-2.238E-1	2.521E+0	2.683E+0
-2.189E-1	2.579E+0	2.709E+0
-2.189E-1	2.537E+0	2.735E+0
-2.222E-1	2.475E+0	2.683E+0
-2.222E-1	2.475E+0	2.660E+0
-2.238E-1	2.530E+0	2.731E+0
-2.189E-1	2.469E+0	2.715E+0
-2.206E-1	2.482E+0	2.689E+0
-2.206E-1	2.553E+0	2.689E+0
-2.206E-1	2.488E+0	2.689E+0
-2.189E-1	2.527E+0	2.667E+0
-2.238E-1	2.540E+0	2.712E+0
-2.238E-1	2.465E+0	2.670E+0
-2.222E-1	2.566E+0	2.709E+0
-2.206E-1	2.508E+0	2.663E+0
-2.222E-1	2.527E+0	2.757E+0
-2.222E-1	2.514E+0	2.634E+0
-2.222E-1	2.527E+0	2.725E+0
-2.157E-1	2.469E+0	2.712E+0
-2.206E-1	2.511E+0	2.660E+0
-2.222E-1	2.517E+0	2.696E+0
-2.189E-1	2.566E+0	2.696E+0
-2.173E-1	2.456E+0	2.722E+0
-2.206E-1	2.530E+0	2.689E+0
-2.222E-1	2.527E+0	2.709E+0
-2.222E-1	2.615E+0	2.657E+0
-2.189E-1	2.498E+0	2.712E+0
-2.222E-1	2.498E+0	2.741E+0
-2.222E-1	2.517E+0	2.706E+0
-2.254E-1	2.566E+0	2.725E+0
-2.189E-1	2.482E+0	2.712E+0
-2.222E-1	2.475E+0	2.683E+0
-2.222E-1	2.517E+0	2.702E+0
-2.222E-1	2.556E+0	2.709E+0
-2.189E-1	2.485E+0	2.699E+0
-2.222E-1	2.452E+0	2.657E+0
-2.238E-1	2.501E+0	2.585E+0
-2.189E-1	2.469E+0	2.686E+0
-2.173E-1	2.482E+0	2.676E+0
-2.222E-1	2.517E+0	2.676E+0
-2.222E-1	2.482E+0	2.673E+0
-2.222E-1	2.508E+0	2.647E+0
-2.206E-1	2.475E+0	2.761E+0
-2.238E-1	2.550E+0	2.715E+0
-2.222E-1	2.547E+0	2.731E+0
-2.206E-1	2.482E+0	2.683E+0
-2.173E-1	2.495E+0	2.608E+0
-2.206E-1	2.436E+0	2.667E+0
-2.254E-1	2.556E+0	2.731E+0
-2.173E-1	2.482E+0	2.683E+0
-2.173E-1	2.537E+0	2.683E+0
-2.173E-1	2.521E+0	2.696E+0
-2.206E-1	2.514E+0	2.650E+0
-2.189E-1	2.582E+0	2.696E+0
-2.173E-1	2.517E+0	2.809E+0
-2.206E-1	2.524E+0	2.706E+0
-2.206E-1	2.472E+0	2.680E+0
-2.189E-1	2.540E+0	2.667E+0
-2.173E-1	2.475E+0	2.748E+0
-2.222E-1	2.491E+0	2.702E+0
-2.254E-1	2.465E+0	2.650E+0
-2.173E-1	2.427E+0	2.680E+0
-2.173E-1	2.543E+0	2.628E+0
-2.238E-1	2.511E+0	2.667E+0
-2.238E-1	2.498E+0	2.699E+0
-2.222E-1	2.550E+0	2.735E+0
-2.173E-1	2.491E+0	2.696E+0
-2.173E-1	2.495E+0	2.650E+0
-2.270E-1	2.491E+0	2.715E+0
-2.238E-1	2.475E+0	2.676E+0
-2.206E-1	2.537E+0	2.718E+0
-2.189E-1	2.540E+0	2.670E+0
-2.254E-1	2.478E+0	2.602E+0
-2.206E-1	2.514E+0	2.702E+0
-2.189E-1	2.540E+0	2.696E+0
-2.189E-1	2.508E+0	2.699E+0
-2.238E-1	2.488E+0	2.644E+0
-2.222E-1	2.498E+0	2.693E+0
-2.173E-1	2.547E+0	2.673E+0
-2.206E-1	2.530E+0	2.709E+0
-2.254E-1	2.550E+0	2.696E+0
-2.222E-1	2.482E+0	2.731E+0
-2.173E-1	2.504E+0	2.699E+0
-2.206E-1	2.514E+0	2.654E+0
-2.238E-1	2.514E+0	2.644E+0
-2.222E-1	2.547E+0	2.728E+0
-2.206E-1	2.485E+0	2.686E+0
-2.206E-1	2.501E+0	2.728E+0
-2.222E-1	2.517E+0	2.660E+0
-2.206E-1	2.504E+0	2.650E+0
-2.157E-1	2.514E+0	2.696E+0
-2.189E-1	2.495E+0	2.702E+0
-2.238E-1	2.508E+0	2.686E+0
-2.173E-1	2.469E+0	2.712E+0
-2.189E-1	2.514E+0	2.634E+0
-2.222E-1	2.524E+0	2.657E+0
-2.222E-1	2.482E+0	2.702E+0
-2.189E-1	2.478E+0	2.761E+0
-2.189E-1	2.540E+0	2.689E+0
-2.206E-1	2.452E+0	2.712E+0
-2.206E-1	2.573E+0	2.780E+0
-2.222E-1	2.563E+0	2.722E+0
-2.189E-1	2.485E+0	2.731E+0
-2.189E-1	2.488E+0	2.683E+0
-2.238E-1	2.530E+0	2.644E+0
-2.189E-1	2.550E+0	2.731E+0
-2.189E-1	2.517E+0	2.696E+0
-2.173E-1	2.514E+0	2.641E+0
-2.238E-1	2.511E+0	2.699E+0
-2.222E-1	2.504E+0	2.731E+0
-2.157E-1	2.534E+0	2.699E+0
-2.173E-1	2.485E+0	2.718E+0
-2.238E-1	2.530E+0	2.725E+0
-2.206E-1	2.511E+0	2.650E+0
-2.206E-1	2.547E+0	2.689E+0
-2.173E-1	2.530E+0	2.693E+0
-2.206E-1	2.576E+0	2.683E+0
-2.206E-1	2.508E+0	2.689E+0
-2.189E-1	2.459E+0	2.683E+0
-2.173E-1	2.517E+0	2.751E+0
-2.206E-1	2.504E+0	2.686E+0
-2.206E-1	2.524E+0	2.800E+0
-2.173E-1	2.456E+0	2.667E+0
-2.189E-1	2.430E+0	2.722E+0
-2.238E-1	2.501E+0	2.693E+0
-2.189E-1	2.540E+0	2.654E+0
-2.206E-1	2.566E+0	2.650E+0
-2.222E-1	2.495E+0	2.667E+0
-2.238E-1	2.456E+0	2.641E+0
-2.206E-1	2.498E+0	2.680E+0
-2.189E-1	2.495E+0	2.680E+0
-2.206E-1	2.514E+0	2.699E+0
-2.189E-1	2.514E+0	2.673E+0
-2.189E-1	2.495E+0	2.715E+0
-2.173E-1	2.491E+0	2.696E+0
-2.222E-1	2.443E+0	2.728E+0
-2.238E-1	2.556E+0	2.611E+0
-2.206E-1	2.560E+0	2.676E+0
-2.189E-1	2.566E+0	2.605E+0
-2.189E-1	2.524E+0	2.689E+0
-2.238E-1	2.543E+0	2.731E+0
-2.206E-1	2.423E+0	2.670E+0
-2.173E-1	2.443E+0	2.654E+0
-2.222E-1	2.485E+0	2.686E+0
-2.238E-1	2.582E+0	2.693E+0
-2.189E-1	2.517E+0	2.647E+0
-2.206E-1	2.495E+0	2.706E+0
-2.222E-1	2.482E+0	2.693E+0
-2.222E-1	2.498E+0	2.654E+0
-2.189E-1	2.521E+0	2.657E+0
-2.189E-1	2.576E+0	2.757E+0
-2.206E-1	2.491E+0	2.693E+0
-2.222E-1	2.537E+0	2.689E+0
-2.222E-1	2.501E+0	2.689E+0
-2.189E-1	2.508E+0	2.654E+0
-2.189E-1	2.527E+0	2.673E+0
-2.238E-1	2.563E+0	2.725E+0
-2.206E-1	2.550E+0	2.696E+0
-2.189E-1	2.491E+0	2.670E+0
-2.189E-1	2.517E+0	2.696E+0
-2.222E-1	2.491E+0	2.683E+0
-2.206E-1	2.462E+0	2.647E+0
-2.189E-1	2.504E+0	2.706E+0
-2.189E-1	2.517E+0	2.660E+0
-2.238E-1	2.517E+0	2.657E+0
-2.206E-1	2.485E+0	2.722E+0
-2.173E-1	2.566E+0	2.660E+0
-2.206E-1	2.501E+0	2.722E+0
-2.206E-1	2.488E+0	2.689E+0
-2.206E-1	2.475E+0	2.689E+0
-2.173E-1	2.556E+0	2.667E+0
-2.206E-1	2.452E+0	2.667E+0
-2.222E-1	2.579E+0	2.689E+0
-2.206E-1	2.553E+0	2.718E+0
-2.157E-1	2.508E+0	2.744E+0
-2.189E-1	2.517E+0	2.673E+0
-2.222E-1	2.495E+0	2.680E+0
-2.206E-1	2.530E+0	2.686E+0
-2.173E-1	2.527E+0	2.676E+0
-2.173E-1	2.414E+0	2.770E+0
-2.206E-1	2.534E+0	2.738E+0
-2.238E-1	2.459E+0	2.686E+0
-2.173E-1	2.573E+0	2.628E+0
-2.189E-1	2.491E+0	2.680E+0
-2.222E-1	2.508E+0	2.683E+0
-2.222E-1	2.530E+0	2.631E+0
-2.173E-1	2.482E+0	2.673E+0
-2.238E-1	2.514E+0	2.667E+0
-2.222E-1	2.527E+0	2.683E+0
-2.206E-1	2.501E+0	2.680E+0
-2.189E-1	2.585E+0	2.628E+0
-2.222E-1	2.491E+0	2.741E+0
-2.238E-1	2.465E+0	2.673E+0
-2.206E-1	2.459E+0	2.689E+0
-2.206E-1	2.508E+0	2.702E+0
-2.189E-1	2.440E+0	2.693E+0
-2.189E-1	2.524E+0	2.693E+0
-2.206E-1	2.504E+0	2.654E+0
-2.189E-1	2.488E+0	2.680E+0
-2.222E-1	2.553E+0	2.712E+0
-2.222E-1	2.524E+0	2.667E+0
-2.222E-1	2.508E+0	2.689E+0
-2.157E-1	2.543E+0	2.696E+0
-2.206E-1	2.537E+0	2.683E+0
-2.222E-1	2.504E+0	2.757E+0
-2.206E-1	2.495E+0	2.680E+0
-2.157E-1	2.524E+0	2.725E+0
-2.222E-1	2.550E+0	2.751E+0
-2.222E-1	2.504E+0	2.696E+0
-2.206E-1	2.472E+0	2.670E+0
-2.173E-1	2.449E+0	2.663E+0
-2.206E-1	2.498E+0	2.712E+0
-2.189E-1	2.501E+0	2.696E+0
-2.206E-1	2.534E+0	2.718E+0
-2.173E-1	2.553E+0	2.680E+0
-2.206E-1	2.501E+0	2.650E+0
-2.222E-1	2.436E+0	2.673E+0
-2.206E-1	2.478E+0	2.754E+0
-2.141E-1	2.452E+0	2.660E+0
-2.189E-1	2.446E+0	2.699E+0
-2.206E-1	2.469E+0	2.680E+0
-2.206E-1	2.472E+0	2.709E+0
-2.189E-1	2.534E+0	2.670E+0
-2.173E-1	2.436E+0	2.702E+0
-2.238E-1	2.452E+0	2.621E+0
-2.206E-1	2.550E+0	2.634E+0
-2.173E-1	2.478E+0	2.709E+0
-2.222E-1	2.498E+0	2.731E+0
-2.206E-1	2.514E+0	2.667E+0
-2.206E-1	2.501E+0	2.722E+0
-2.173E-1	2.504E+0	2.709E+0
-2.206E-1	2.465E+0	2.670E+0
-2.222E-1	2.514E+0	2.657E+0
-2.222E-1	2.504E+0	2.650E+0
-2.157E-1	2.508E+0	2.741E+0
-2.206E-1	2.534E+0	2.718E+0
-2.222E-1	2.465E+0	2.712E+0
-2.189E-1	2.527E+0	2.667E+0
-2.206E-1	2.498E+0	2.621E+0
-2.189E-1	2.543E+0	2.689E+0
-2.238E-1	2.540E+0	2.728E+0
-2.189E-1	2.485E+0	2.637E+0
-2.173E-1	2.514E+0	2.693E+0
-2.206E-1	2.560E+0	2.689E+0
-2.222E-1	2.514E+0	2.657E+0
-2.189E-1	2.556E+0	2.647E+0
-2.173E-1	2.488E+0	2.650E+0
-2.206E-1	2.563E+0	2.670E+0
-2.189E-1	2.527E+0	2.718E+0
-2.206E-1	2.475E+0	2.680E+0
-2.189E-1	2.566E+0	2.670E+0
-2.189E-1	2.556E+0	2.706E+0
-2.238E-1	2.501E+0	2.741E+0
-2.189E-1	2.540E+0	2.663E+0
-2.173E-1	2.498E+0	2.722E+0
-2.206E-1	2.530E+0	2.637E+0
-2.222E-1	2.537E+0	2.660E+0
-2.189E-1	2.472E+0	2.667E+0
-2.189E-1	2.485E+0	2.754E+0
-2.173E-1	2.498E+0	2.696E+0
-2.206E-1	2.488E+0	2.641E+0
-2.206E-1	2.482E+0	2.699E+0
-2.173E-1	2.514E+0	2.660E+0
-2.206E-1	2.491E+0	2.699E+0
-2.238E-1	2.449E+0	2.650E+0
-2.157E-1	2.560E+0	2.683E+0
-2.206E-1	2.491E+0	2.680E+0
-2.206E-1	2.504E+0	2.722E+0
-2.238E-1	2.527E+0	2.696E+0
-2.222E-1	2.543E+0	2.702E+0
-2.189E-1	2.543E+0	2.660E+0
-2.206E-1	2.511E+0	2.631E+0
-2.238E-1	2.511E+0	2.689E+0
-2.222E-1	2.495E+0	2.699E+0
-2.189E-1	2.517E+0	2.680E+0
-2.189E-1	2.563E+0	2.715E+0
-2.222E-1	2.501E+0	2.722E+0
-2.189E-1	2.501E+0	2.676E+0
-2.173E-1	2.446E+0	2.628E+0
-2.173E-1	2.537E+0	2.699E+0
-2.238E-1	2.446E+0	2.748E+0
-2.206E-1	2.452E+0	2.764E+0
-2.189E-1	2.491E+0	2.683E+0
-2.189E-1	2.527E+0	2.673E+0
-2.238E-1	2.449E+0	2.670E+0
-2.173E-1	2.563E+0	2.751E+0
-2.206E-1	2.524E+0	2.712E+0
-2.173E-1	2.475E+0	2.670E+0
-2.254E-1	2.560E+0	2.686E+0
-2.189E-1	2.475E+0	2.709E+0
-2.173E-1	2.540E+0	2.641E+0
-2.173E-1	2.462E+0	2.647E+0
-2.222E-1	2.472E+0	2.654E+0
-2.206E-1	2.482E+0	2.706E+0
-2.206E-1	2.443E+0	2.699E+0
-2.173E-1	2.524E+0	2.738E+0
-2.222E-1	2.469E+0	2.699E+0
-2.238E-1	2.465E+0	2.722E+0
-2.189E-1	2.511E+0	2.715E+0
-2.222E-1	2.530E+0	2.660E+0
-2.238E-1	2.514E+0	2.718E+0
-2.222E-1	2.540E+0	2.718E+0
-2.189E-1	2.508E+0	2.767E+0
-2.189E-1	2.433E+0	2.693E+0
-2.238E-1	2.527E+0	2.709E+0
-2.189E-1	2.498E+0	2.748E+0
-2.189E-1	2.511E+0	2.660E+0
-2.189E-1	2.469E+0	2.637E+0
-2.222E-1	2.517E+0	2.722E+0
-2.206E-1	2.517E+0	2.673E+0
-2.157E-1	2.514E+0	2.654E+0
-2.189E-1	2.521E+0	2.637E+0
-2.206E-1	2.534E+0	2.673E+0
-2.189E-1	2.517E+0	2.774E+0
-2.173E-1	2.472E+0	2.680E+0
-2.173E-1	2.504E+0	2.650E+0
-2.222E-1	2.491E+0	2.751E+0
-2.222E-1	2.495E+0	2.624E+0
-2.189E-1	2.491E+0	2.693E+0
-2.189E-1	2.495E+0	2.686E+0
-2.222E-1	2.527E+0	2.621E+0
-2.222E-1	2.488E+0	2.667E+0
-2.206E-1	2.459E+0	2.709E+0
-2.189E-1	2.475E+0	2.731E+0
-2.206E-1	2.498E+0	2.676E+0
-2.206E-1	2.459E+0	2.657E+0
-2.157E-1	2.472E+0	2.712E+0
-2.173E-1	2.449E+0	2.689E+0
-2.222E-1	2.543E+0	2.728E+0
-2.189E-1	2.517E+0	2.683E+0
-2.189E-1	2.498E+0	2.676E+0
-2.206E-1	2.443E+0	2.718E+0
-2.206E-1	2.436E+0	2.693E+0
-2.173E-1	2.469E+0	2.696E+0
-2.189E-1	2.527E+0	2.693E+0
-2.206E-1	2.498E+0	2.686E+0
-2.222E-1	2.508E+0	2.683E+0
-2.222E-1	2.478E+0	2.647E+0
-2.173E-1	2.517E+0	2.634E+0
-2.189E-1	2.485E+0	2.686E+0
-2.238E-1	2.547E+0	2.592E+0
-2.206E-1	2.579E+0	2.699E+0
-2.173E-1	2.498E+0	2.706E+0
-2.189E-1	2.498E+0	2.718E+0
-2.222E-1	2.517E+0	2.757E+0
-2.173E-1	2.472E+0	2.735E+0
-2.206E-1	2.514E+0	2.702E+0
-2.206E-1	2.534E+0	2.735E+0
-2.222E-1	2.498E+0	2.689E+0
-2.189E-1	2.511E+0	2.618E+0
-2.173E-1	2.543E+0	2.699E+0
-2.189E-1	2.495E+0	2.764E+0
-2.238E-1	2.511E+0	2.686E+0
-2.222E-1	2.585E+0	2.718E+0
-2.173E-1	2.527E+0	2.706E+0
-2.189E-1	2.495E+0	2.702E+0
-2.222E-1	2.521E+0	2.764E+0
-2.173E-1	2.517E+0	2.693E+0
-2.157E-1	2.472E+0	2.725E+0
-2.189E-1	2.459E+0	2.699E+0
-2.222E-1	2.456E+0	2.709E+0
-2.222E-1	2.452E+0	2.686E+0
-2.189E-1	2.495E+0	2.650E+0
-2.189E-1	2.553E+0	2.644E+0
-2.206E-1	2.547E+0	2.718E+0
-2.206E-1	2.449E+0	2.663E+0
-2.173E-1	2.475E+0	2.673E+0
-2.173E-1	2.491E+0	2.741E+0
-2.206E-1	2.443E+0	2.680E+0
-2.189E-1	2.498E+0	2.654E+0
-2.189E-1	2.592E+0	2.667E+0
-2.173E-1	2.514E+0	2.667E+0
-2.222E-1	2.491E+0	2.735E+0
-2.189E-1	2.449E+0	2.731E+0
-2.173E-1	2.569E+0	2.676E+0
-2.222E-1	2.482E+0	2.735E+0
-2.206E-1	2.537E+0	2.628E+0
-2.189E-1	2.469E+0	2.624E+0
-2.206E-1	2.556E+0	2.673E+0
-2.206E-1	2.472E+0	2.718E+0
-2.206E-1	2.517E+0	2.754E+0
-2.222E-1	2.485E+0	2.696E+0
-2.173E-1	2.566E+0	2.689E+0
-2.189E-1	2.495E+0	2.683E+0
-2.222E-1	2.478E+0	2.676E+0
-2.189E-1	2.495E+0	2.696E+0
-2.157E-1	2.537E+0	2.673E+0
-2.189E-1	2.456E+0	2.680E+0
-2.238E-1	2.556E+0	2.650E+0
-2.222E-1	2.537E+0	2.670E+0
-2.141E-1	2.508E+0	2.647E+0
-2.173E-1	2.482E+0	2.767E+0
-2.222E-1	2.511E+0	2.693E+0
-2.189E-1	2.501E+0	2.650E+0
-2.189E-1	2.482E+0	2.696E+0
-2.206E-1	2.527E+0	2.702E+0
-2.206E-1	2.534E+0	2.725E+0
-2.173E-1	2.517E+0	2.735E+0
-2.189E-1	2.589E+0	2.686E+0
-2.189E-1	2.517E+0	2.699E+0
-2.206E-1	2.527E+0	2.744E+0
-2.222E-1	2.485E+0	2.706E+0
-2.189E-1	2.498E+0	2.683E+0
-2.189E-1	2.530E+0	2.706E+0
-2.222E-1	2.550E+0	2.693E+0
-2.206E-1	2.579E+0	2.718E+0
-2.173E-1	2.498E+0	2.731E+0
-2.222E-1	2.517E+0	2.712E+0
-2.222E-1	2.504E+0	2.654E+0
-2.238E-1	2.511E+0	2.702E+0
-2.173E-1	2.482E+0	2.637E+0
-2.189E-1	2.504E+0	2.699E+0
-2.206E-1	2.456E+0	2.689E+0
-2.206E-1	2.543E+0	2.680E+0
-2.173E-1	2.511E+0	2.741E+0
-2.222E-1	2.462E+0	2.693E+0
-2.206E-1	2.498E+0	2.680E+0
-2.206E-1	2.475E+0	2.657E+0
-2.189E-1	2.537E+0	2.686E+0
-2.189E-1	2.478E+0	2.676E+0
-2.206E-1	2.514E+0	2.699E+0
-2.206E-1	2.482E+0	2.654E+0
-2.157E-1	2.530E+0	2.741E+0
-2.189E-1	2.501E+0	2.621E+0
-2.222E-1	2.547E+0	2.709E+0
-2.238E-1	2.521E+0	2.709E+0
-2.206E-1	2.498E+0	2.637E+0
-2.206E-1	2.530E+0	2.683E+0
-2.222E-1	2.462E+0	2.667E+0
-2.222E-1	2.530E+0	2.722E+0
-2.173E-1	2.501E+0	2.699E+0
-2.206E-1	2.469E+0	2.654E+0
-2.238E-1	2.482E+0	2.702E+0
-2.206E-1	2.508E+0	2.680E+0
-2.173E-1	2.495E+0	2.680E+0
-2.222E-1	2.511E+0	2.706E+0
-2.206E-1	2.427E+0	2.722E+0
-2.222E-1	2.485E+0	2.699E+0
-2.173E-1	2.475E+0	2.738E+0
-2.189E-1	2.514E+0	2.731E+0
-2.222E-1	2.462E+0	2.689E+0
-2.173E-1	2.430E+0	2.654E+0
-2.173E-1	2.462E+0	2.663E+0
-2.222E-1	2.579E+0	2.624E+0
-2.206E-1	2.547E+0	2.663E+0
-2.189E-1	2.543E+0	2.722E+0
-2.189E-1	2.527E+0	2.686E+0
-2.189E-1	2.488E+0	2.770E+0
-2.222E-1	2.530E+0	2.706E+0
-2.206E-1	2.514E+0	2.657E+0
-2.173E-1	2.537E+0	2.686E+0
-2.189E-1	2.501E+0	2.699E+0
-2.238E-1	2.472E+0	2.706E+0
-2.189E-1	2.456E+0	2.644E+0
-2.189E-1	2.504E+0	2.706E+0
-2.222E-1	2.560E+0	2.689E+0
-2.254E-1	2.508E+0	2.647E+0
-2.206E-1	2.488E+0	2.660E+0
-2.189E-1	2.488E+0	2.673E+0
-2.189E-1	2.501E+0	2.712E+0
-2.206E-1	2.485E+0	2.689E+0
-2.189E-1	2.530E+0	2.683E+0
-2.206E-1	2.488E+0	2.718E+0
-2.189E-1	2.501E+0	2.680E+0
-2.238E-1	2.449E+0	2.611E+0
-2.206E-1	2.501E+0	2.676E+0
-2.173E-1	2.469E+0	2.644E+0
-2.222E-1	2.498E+0	2.689E+0
-2.238E-1	2.524E+0	2.712E+0
-2.189E-1	2.478E+0	2.718E+0
-2.189E-1	2.427E+0	2.735E+0
-2.173E-1	2.475E+0	2.637E+0
-2.222E-1	2.511E+0	2.722E+0
-2.206E-1	2.501E+0	2.667E+0
-2.173E-1	2.514E+0	2.722E+0
-2.173E-1	2.478E+0	2.706E+0
-2.238E-1	2.504E+0	2.676E+0
-2.222E-1	2.472E+0	2.722E+0
-2.157E-1	2.440E+0	2.696E+0
-2.189E-1	2.498E+0	2.637E+0
-2.238E-1	2.491E+0	2.680E+0
-2.222E-1	2.517E+0	2.676E+0
-2.173E-1	2.537E+0	2.696E+0
-2.173E-1	2.495E+0	2.712E+0
-2.222E-1	2.472E+0	2.689E+0
-2.206E-1	2.491E+0	2.696E+0
-2.173E-1	2.501E+0	2.702E+0
-2.157E-1	2.530E+0	2.770E+0
-2.222E-1	2.521E+0	2.673E+0
-2.222E-1	2.485E+0	2.696E+0
-2.157E-1	2.556E+0	2.712E+0
-2.189E-1	2.498E+0	2.696E+0
-2.222E-1	2.472E+0	2.663E+0
-2.189E-1	2.498E+0	2.725E+0
-2.173E-1	2.517E+0	2.725E+0
-2.173E-1	2.504E+0	2.702E+0
-2.222E-1	2.501E+0	2.735E+0
-2.189E-1	2.472E+0	2.663E+0
-2.173E-1	2.514E+0	2.715E+0
-2.189E-1	2.504E+0	2.637E+0
-2.206E-1	2.517E+0	2.660E+0
-2.189E-1	2.543E+0	2.709E+0
-2.189E-1	2.469E+0	2.650E+0
-2.206E-1	2.501E+0	2.693E+0
-2.206E-1	2.530E+0	2.670E+0
-2.206E-1	2.537E+0	2.663E+0
-2.173E-1	2.488E+0	2.693E+0
-2.206E-1	2.504E+0	2.725E+0
-2.222E-1	2.508E+0	2.693E+0
-2.222E-1	2.498E+0	2.641E+0
-2.173E-1	2.465E+0	2.689E+0
-2.189E-1	2.495E+0	2.654E+0
-2.206E-1	2.443E+0	2.712E+0
-2.206E-1	2.508E+0	2.676E+0
-2.141E-1	2.560E+0	2.702E+0
-2.206E-1	2.534E+0	2.624E+0
-2.222E-1	2.521E+0	2.693E+0
-2.222E-1	2.449E+0	2.667E+0
-2.189E-1	2.498E+0	2.683E+0
-2.189E-1	2.478E+0	2.657E+0
-2.222E-1	2.478E+0	2.680E+0
-2.189E-1	2.459E+0	2.663E+0
-2.189E-1	2.563E+0	2.699E+0
-2.173E-1	2.495E+0	2.689E+0
-2.222E-1	2.514E+0	2.667E+0
-2.189E-1	2.462E+0	2.718E+0
-2.173E-1	2.543E+0	2.699E+0
-2.189E-1	2.465E+0	2.696E+0
-2.222E-1	2.459E+0	2.641E+0
-2.206E-1	2.547E+0	2.731E+0
-2.189E-1	2.485E+0	2.725E+0
-2.157E-1	2.501E+0	2.680E+0
-2.206E-1	2.491E+0	2.673E+0
-2.189E-1	2.508E+0	2.709E+0
-2.206E-1	2.446E+0	2.712E+0
-2.189E-1	2.508E+0	2.689E+0
-2.222E-1	2.495E+0	2.683E+0
-2.206E-1	2.521E+0	2.670E+0
-2.189E-1	2.488E+0	2.663E+0
-2.189E-1	2.534E+0	2.670E+0
-2.206E-1	2.582E+0	2.676E+0
-2.206E-1	2.478E+0	2.663E+0
-2.189E-1	2.495E+0	2.689E+0
-2.222E-1	2.566E+0	2.712E+0
-2.206E-1	2.501E+0	2.647E+0
-2.189E-1	2.462E+0	2.657E+0
-2.189E-1	2.491E+0	2.744E+0
-2.206E-1	2.511E+0	2.738E+0
-2.238E-1	2.504E+0	2.712E+0
-2.189E-1	2.491E+0	2.670E+0
-2.157E-1	2.556E+0	2.715E+0
-2.189E-1	2.459E+0	2.657E+0
-2.206E-1	2.501E+0	2.696E+0
-2.189E-1	2.478E+0	2.660E+0
-2.189E-1	2.465E+0	2.693E+0
-2.206E-1	2.478E+0	2.767E+0
-2.189E-1	2.547E+0	2.696E+0
-2.206E-1	2.547E+0	2.706E+0
-2.141E-1	2.472E+0	2.754E+0
-2.189E-1	2.459E+0	2.699E+0
-2.254E-1	2.485E+0	2.751E+0
-2.206E-1	2.553E+0	2.680E+0
-2.173E-1	2.475E+0	2.667E+0
-2.173E-1	2.563E+0	2.637E+0
-2.222E-1	2.469E+0	2.670E+0
-2.206E-1	2.423E+0	2.680E+0
-2.173E-1	2.482E+0	2.718E+0
-2.189E-1	2.475E+0	2.650E+0
-2.222E-1	2.482E+0	2.706E+0
-2.189E-1	2.517E+0	2.712E+0
-2.141E-1	2.508E+0	2.715E+0
-2.173E-1	2.488E+0	2.702E+0
-2.222E-1	2.498E+0	2.621E+0
-2.222E-1	2.550E+0	2.654E+0
-2.157E-1	2.517E+0	2.731E+0
-2.189E-1	2.485E+0	2.718E+0
-2.238E-1	2.540E+0	2.728E+0
-2.206E-1	2.462E+0	2.699E+0
-2.189E-1	2.573E+0	2.738E+0
-2.173E-1	2.469E+0	2.741E+0
-2.222E-1	2.495E+0	2.696E+0
-2.173E-1	2.543E+0	2.657E+0
-2.157E-1	2.508E+0	2.702E+0
-2.173E-1	2.488E+0	2.731E+0
-2.189E-1	2.501E+0	2.660E+0
-2.206E-1	2.498E+0	2.644E+0
-2.189E-1	2.498E+0	2.683E+0
-2.189E-1	2.495E+0	2.699E+0
-2.222E-1	2.537E+0	2.683E+0
-2.222E-1	2.436E+0	2.706E+0
-2.141E-1	2.475E+0	2.718E+0
-2.173E-1	2.498E+0	2.751E+0
-2.206E-1	2.504E+0	2.680E+0
-2.206E-1	2.469E+0	2.715E+0
-2.173E-1	2.566E+0	2.696E+0
-2.189E-1	2.517E+0	2.699E+0
-2.206E-1	2.452E+0	2.770E+0
-2.206E-1	2.498E+0	2.670E+0
-2.189E-1	2.485E+0	2.712E+0
-2.206E-1	2.508E+0	2.744E+0
-2.206E-1	2.430E+0	2.647E+0
-2.206E-1	2.543E+0	2.673E+0
-2.206E-1	2.527E+0	2.657E+0
-2.238E-1	2.517E+0	2.709E+0
-2.189E-1	2.524E+0	2.699E+0
-2.206E-1	2.462E+0	2.706E+0
-2.206E-1	2.521E+0	2.696E+0
-2.189E-1	2.511E+0	2.683E+0
-2.189E-1	2.446E+0	2.735E+0
-2.206E-1	2.524E+0	2.696E+0
-2.173E-1	2.491E+0	2.647E+0
-2.189E-1	2.488E+0	2.663E+0
-2.222E-1	2.482E+0	2.637E+0
-2.222E-1	2.475E+0	2.680E+0
-2.189E-1	2.511E+0	2.683E+0
-2.222E-1	2.534E+0	2.689E+0
-2.222E-1	2.504E+0	2.621E+0
-2.173E-1	2.449E+0	2.725E+0
-2.157E-1	2.514E+0	2.676E+0
-2.189E-1	2.547E+0	2.693E+0
-2.206E-1	2.508E+0	2.670E+0
-2.206E-1	2.582E+0	2.660E+0
-2.173E-1	2.459E+0	2.696E+0
-2.173E-1	2.511E+0	2.696E+0
-2.222E-1	2.534E+0	2.660E+0
-2.189E-1	2.508E+0	2.712E+0
-2.189E-1	2.521E+0	2.670E+0
-2.189E-1	2.491E+0	2.696E+0
-2.222E-1	2.550E+0	2.761E+0
-2.222E-1	2.485E+0	2.660E+0
-2.206E-1	2.511E+0	2.693E+0
-2.189E-1	2.443E+0	2.650E+0
-2.238E-1	2.482E+0	2.702E+0
-2.189E-1	2.485E+0	2.667E+0
-2.189E-1	2.508E+0	2.715E+0
-2.206E-1	2.524E+0	2.709E+0
-2.222E-1	2.504E+0	2.728E+0
-2.206E-1	2.556E+0	2.686E+0
-2.173E-1	2.550E+0	2.667E+0
-2.189E-1	2.482E+0	2.660E+0
-2.222E-1	2.517E+0	2.618E+0
-2.189E-1	2.504E+0	2.754E+0
-2.189E-1	2.508E+0	2.706E+0
-2.189E-1	2.488E+0	2.650E+0
-2.238E-1	2.543E+0	2.663E+0
-2.189E-1	2.514E+0	2.670E+0
-2.173E-1	2.527E+0	2.683E+0
-2.189E-1	2.543E+0	2.667E+0
-2.206E-1	2.521E+0	2.748E+0
-2.206E-1	2.498E+0	2.722E+0
-2.173E-1	2.478E+0	2.741E+0
-2.189E-1	2.537E+0	2.718E+0
-2.222E-1	2.511E+0	2.670E+0
-2.173E-1	2.527E+0	2.621E+0
-2.157E-1	2.456E+0	2.683E+0
-2.206E-1	2.465E+0	2.647E+0
-2.222E-1	2.524E+0	2.650E+0
-2.206E-1	2.495E+0	2.761E+0
-2.206E-1	2.566E+0	2.712E+0
-2.189E-1	2.495E+0	2.660E+0
-2.206E-1	2.514E+0	2.637E+0
-2.189E-1	2.524E+0	2.754E+0
-2.222E-1	2.521E+0	2.644E+0
-2.173E-1	2.456E+0	2.735E+0
-2.222E-1	2.521E+0	2.634E+0
-2.222E-1	2.498E+0	2.718E+0
-2.157E-1	2.524E+0	2.709E+0
-2.206E-1	2.514E+0	2.644E+0
-2.222E-1	2.514E+0	2.676E+0
-2.173E-1	2.446E+0	2.676E+0
-2.173E-1	2.495E+0	2.706E+0
-2.189E-1	2.501E+0	2.722E+0
-2.222E-1	2.478E+0	2.660E+0
-2.222E-1	2.491E+0	2.731E+0
-2.189E-1	2.482E+0	2.696E+0
-2.141E-1	2.475E+0	2.702E+0
-2.238E-1	2.488E+0	2.715E+0
-2.173E-1	2.498E+0	2.683E+0
-2.173E-1	2.511E+0	2.693E+0
-2.173E-1	2.420E+0	2.683E+0
-2.206E-1	2.521E+0	2.689E+0
-2.141E-1	2.508E+0	2.657E+0
-2.189E-1	2.556E+0	2.696E+0
-2.222E-1	2.482E+0	2.706E+0
-2.206E-1	2.550E+0	2.728E+0
-2.189E-1	2.459E+0	2.757E+0
-2.189E-1	2.491E+0	2.657E+0
-2.173E-1	2.456E+0	2.706E+0
-2.206E-1	2.465E+0	2.631E+0
-2.189E-1	2.511E+0	2.654E+0
-2.189E-1	2.524E+0	2.741E+0
-2.173E-1	2.498E+0	2.637E+0
-2.238E-1	2.488E+0	2.680E+0
-2.173E-1	2.443E+0	2.667E+0
-2.157E-1	2.524E+0	2.670E+0
-2.222E-1	2.524E+0	2.673E+0
-2.238E-1	2.462E+0	2.644E+0
-2.222E-1	2.504E+0	2.712E+0
-2.189E-1	2.488E+0	2.641E+0
-2.238E-1	2.504E+0	2.689E+0
-2.206E-1	2.495E+0	2.689E+0
-2.238E-1	2.514E+0	2.706E+0
-2.173E-1	2.482E+0	2.686E+0
-2.189E-1	2.491E+0	2.667E+0
-2.222E-1	2.459E+0	2.715E+0
-2.222E-1	2.521E+0	2.683E+0
-2.189E-1	2.469E+0	2.706E+0
-2.222E-1	2.553E+0	2.663E+0
-2.222E-1	2.475E+0	2.712E+0
-2.206E-1	2.488E+0	2.686E+0
-2.173E-1	2.498E+0	2.706E+0
-2.206E-1	2.556E+0	2.712E+0
-2.206E-1	2.514E+0	2.667E+0
-2.222E-1	2.472E+0	2.686E+0
-2.173E-1	2.488E+0	2.628E+0
-2.157E-1	2.547E+0	2.712E+0
-2.206E-1	2.521E+0	2.673E+0
-2.206E-1	2.534E+0	2.702E+0
-2.173E-1	2.465E+0	2.663E+0
-2.189E-1	2.443E+0	2.663E+0
-2.222E-1	2.524E+0	2.647E+0
-2.206E-1	2.534E+0	2.699E+0
-2.173E-1	2.547E+0	2.644E+0
-2.206E-1	2.504E+0	2.780E+0
-2.189E-1	2.504E+0	2.598E+0
-2.173E-1	2.501E+0	2.744E+0
-2.157E-1	2.521E+0	2.663E+0
-2.157E-1	2.508E+0	2.693E+0
-2.206E-1	2.498E+0	2.751E+0
-2.157E-1	2.563E+0	2.673E+0
-2.189E-1	2.550E+0	2.725E+0
-2.173E-1	2.491E+0	2.654E+0
-2.206E-1	2.527E+0	2.680E+0
-2.189E-1	2.469E+0	2.650E+0
-2.189E-1	2.517E+0	2.663E+0
-2.206E-1	2.550E+0	2.728E+0
-2.222E-1	2.514E+0	2.725E+0
-2.222E-1	2.521E+0	2.637E+0
-2.222E-1	2.550E+0	2.699E+0
-2.173E-1	2.498E+0	2.654E+0
-2.189E-1	2.521E+0	2.663E+0
-2.189E-1	2.556E+0	2.741E+0
-2.157E-1	2.485E+0	2.686E+0
-2.206E-1	2.504E+0	2.670E+0
-2.189E-1	2.495E+0	2.741E+0
-2.173E-1	2.443E+0	2.696E+0
-2.157E-1	2.543E+0	2.693E+0
-2.206E-1	2.537E+0	2.757E+0
-2.222E-1	2.534E+0	2.735E+0
-2.189E-1	2.501E+0	2.715E+0
-2.173E-1	2.517E+0	2.680E+0
-2.189E-1	2.514E+0	2.689E+0
-2.222E-1	2.501E+0	2.663E+0
-2.157E-1	2.511E+0	2.667E+0
-2.173E-1	2.475E+0	2.657E+0
-2.173E-1	2.475E+0	2.702E+0
-2.206E-1	2.491E+0	2.696E+0
-2.206E-1	2.488E+0	2.628E+0
-2.173E-1	2.504E+0	2.741E+0
-2.189E-1	2.530E+0	2.686E+0
-2.189E-1	2.491E+0	2.689E+0
-2.206E-1	2.491E+0	2.712E+0
-2.189E-1	2.511E+0	2.718E+0
-2.222E-1	2.537E+0	2.598E+0
-2.206E-1	2.511E+0	2.689E+0
-2.189E-1	2.540E+0	2.696E+0
-2.189E-1	2.511E+0	2.631E+0
-2.189E-1	2.537E+0	2.686E+0
-2.206E-1	2.465E+0	2.663E+0
-2.206E-1	2.475E+0	2.641E+0
-2.189E-1	2.478E+0	2.706E+0
-2.173E-1	2.530E+0	2.693E+0
-2.206E-1	2.511E+0	2.754E+0
-2.173E-1	2.566E+0	2.667E+0
-2.173E-1	2.498E+0	2.621E+0
-2.206E-1	2.543E+0	2.712E+0
-2.189E-1	2.566E+0	2.676E+0
-2.189E-1	2.563E+0	2.676E+0
-2.173E-1	2.514E+0	2.667E+0
-2.189E-1	2.517E+0	2.618E+0
-2.222E-1	2.527E+0	2.673E+0
-2.189E-1	2.495E+0	2.709E+0
-2.173E-1	2.511E+0	2.731E+0
-2.189E-1	2.433E+0	2.680E+0
-2.189E-1	2.495E+0	2.676E+0
-2.189E-1	2.524E+0	2.667E+0
-2.157E-1	2.465E+0	2.738E+0
-2.206E-1	2.488E+0	2.647E+0
-2.238E-1	2.459E+0	2.735E+0
-2.206E-1	2.491E+0	2.715E+0
-2.157E-1	2.514E+0	2.644E+0
-2.206E-1	2.459E+0	2.680E+0
-2.238E-1	2.485E+0	2.644E+0
-2.189E-1	2.511E+0	2.686E+0
-2.173E-1	2.478E+0	2.754E+0
-2.189E-1	2.517E+0	2.706E+0
-2.206E-1	2.436E+0	2.748E+0
-2.189E-1	2.527E+0	2.686E+0
-2.173E-1	2.550E+0	2.689E+0
-2.189E-1	2.511E+0	2.735E+0
-2.222E-1	2.537E+0	2.689E+0
-2.206E-1	2.543E+0	2.667E+0
-2.189E-1	2.485E+0	2.722E+0
-2.173E-1	2.508E+0	2.722E+0
-2.238E-1	2.478E+0	2.650E+0
-2.206E-1	2.491E+0	2.706E+0
-2.173E-1	2.511E+0	2.731E+0
-2.206E-1	2.491E+0	2.667E+0
-2.222E-1	2.547E+0	2.709E+0
-2.189E-1	2.524E+0	2.718E+0
-2.141E-1	2.540E+0	2.715E+0
-2.206E-1	2.511E+0	2.718E+0
-2.222E-1	2.482E+0	2.647E+0
-2.206E-1	2.498E+0	2.641E+0
-2.173E-1	2.504E+0	2.660E+0
-2.173E-1	2.478E+0	2.686E+0
-2.189E-1	2.511E+0	2.696E+0
-2.206E-1	2.478E+0	2.696E+0
-2.173E-1	2.530E+0	2.631E+0
-2.173E-1	2.482E+0	2.706E+0
-2.206E-1	2.465E+0	2.696E+0
-2.206E-1	2.478E+0	2.663E+0
-2.141E-1	2.592E+0	2.602E+0
-2.189E-1	2.459E+0	2.673E+0
-2.206E-1	2.472E+0	2.654E+0
-2.206E-1	2.514E+0	2.657E+0
-2.206E-1	2.495E+0	2.663E+0
-2.173E-1	2.433E+0	2.699E+0
-2.222E-1	2.527E+0	2.657E+0
-2.206E-1	2.465E+0	2.566E+0
-2.157E-1	2.423E+0	2.686E+0
-2.189E-1	2.423E+0	2.744E+0
-2.206E-1	2.508E+0	2.715E+0
-2.173E-1	2.475E+0	2.650E+0
-2.157E-1	2.527E+0	2.676E+0
-2.157E-1	2.485E+0	2.696E+0
-2.206E-1	2.504E+0	2.654E+0
-2.189E-1	2.433E+0	2.712E+0
-2.157E-1	2.569E+0	2.644E+0
-2.173E-1	2.530E+0	2.712E+0
-2.189E-1	2.478E+0	2.702E+0
-2.206E-1	2.495E+0	2.657E+0
-2.157E-1	2.465E+0	2.709E+0
-2.189E-1	2.469E+0	2.693E+0
-2.222E-1	2.498E+0	2.683E+0
-2.189E-1	2.475E+0	2.722E+0
-2.157E-1	2.550E+0	2.725E+0
-2.189E-1	2.472E+0	2.702E+0
-2.206E-1	2.427E+0	2.680E+0
-2.189E-1	2.504E+0	2.605E+0
-2.173E-1	2.504E+0	2.757E+0
-2.189E-1	2.482E+0	2.699E+0
-2.238E-1	2.475E+0	2.718E+0
-2.189E-1	2.475E+0	2.715E+0
-2.173E-1	2.449E+0	2.644E+0
-2.173E-1	2.511E+0	2.738E+0
-2.206E-1	2.472E+0	2.712E+0
-2.206E-1	2.543E+0	2.683E+0
-2.173E-1	2.517E+0	2.667E+0
-2.222E-1	2.501E+0	2.722E+0
-2.222E-1	2.524E+0	2.689E+0
-2.189E-1	2.521E+0	2.589E+0
-2.157E-1	2.436E+0	2.667E+0
-2.173E-1	2.482E+0	2.728E+0
-2.173E-1	2.517E+0	2.709E+0
-2.206E-1	2.521E+0	2.718E+0
-2.173E-1	2.485E+0	2.644E+0
-2.206E-1	2.469E+0	2.728E+0
-2.189E-1	2.527E+0	2.712E+0
-2.189E-1	2.472E+0	2.657E+0
-2.157E-1	2.524E+0	2.608E+0
-2.173E-1	2.501E+0	2.670E+0
-2.189E-1	2.527E+0	2.702E+0
-2.189E-1	2.449E+0	2.660E+0
-2.173E-1	2.501E+0	2.686E+0
-2.173E-1	2.485E+0	2.654E+0
-2.238E-1	2.465E+0	2.650E+0
-2.206E-1	2.452E+0	2.735E+0
-2.173E-1	2.443E+0	2.683E+0
-2.173E-1	2.491E+0	2.634E+0
-2.206E-1	2.592E+0	2.709E+0
-2.189E-1	2.553E+0	2.615E+0
-2.157E-1	2.465E+0	2.738E+0
-2.189E-1	2.491E+0	2.709E+0
-2.206E-1	2.560E+0	2.693E+0
-2.206E-1	2.534E+0	2.657E+0
-2.157E-1	2.514E+0	2.722E+0
-2.189E-1	2.482E+0	2.728E+0
-2.238E-1	2.456E+0	2.735E+0
-2.189E-1	2.491E+0	2.673E+0
-2.141E-1	2.495E+0	2.744E+0
-2.206E-1	2.511E+0	2.628E+0
-2.189E-1	2.556E+0	2.706E+0
-2.189E-1	2.514E+0	2.735E+0
-2.173E-1	2.537E+0	2.696E+0
-2.206E-1	2.530E+0	2.738E+0
-2.206E-1	2.511E+0	2.657E+0
-2.173E-1	2.547E+0	2.657E+0
-2.173E-1	2.517E+0	2.683E+0
-2.189E-1	2.475E+0	2.676E+0
-2.189E-1	2.449E+0	2.686E+0
-2.222E-1	2.530E+0	2.699E+0
-2.141E-1	2.524E+0	2.774E+0
-2.189E-1	2.498E+0	2.657E+0
-2.206E-1	2.485E+0	2.693E+0
-2.206E-1	2.524E+0	2.637E+0
-2.173E-1	2.491E+0	2.712E+0
-2.206E-1	2.511E+0	2.680E+0
-2.206E-1	2.540E+0	2.657E+0
-2.189E-1	2.472E+0	2.715E+0
-2.173E-1	2.456E+0	2.683E+0
-2.189E-1	2.501E+0	2.663E+0
-2.206E-1	2.482E+0	2.676E+0
-2.189E-1	2.452E+0	2.628E+0
-2.189E-1	2.527E+0	2.670E+0
-2.206E-1	2.517E+0	2.670E+0
-2.206E-1	2.521E+0	2.709E+0
-2.189E-1	2.482E+0	2.667E+0
-2.157E-1	2.462E+0	2.709E+0
-2.173E-1	2.517E+0	2.611E+0
-2.189E-1	2.504E+0	2.731E+0
-2.189E-1	2.491E+0	2.696E+0
-2.157E-1	2.524E+0	2.722E+0
-2.189E-1	2.482E+0	2.696E+0
-2.206E-1	2.495E+0	2.686E+0
-2.206E-1	2.488E+0	2.647E+0
-2.157E-1	2.472E+0	2.644E+0
-2.189E-1	2.563E+0	2.735E+0
-2.206E-1	2.482E+0	2.715E+0
-2.189E-1	2.504E+0	2.683E+0
-2.173E-1	2.404E+0	2.676E+0
-2.189E-1	2.514E+0	2.689E+0
-2.189E-1	2.472E+0	2.618E+0
-2.206E-1	2.550E+0	2.699E+0
-2.173E-1	2.582E+0	2.686E+0
-2.206E-1	2.543E+0	2.731E+0
-2.189E-1	2.511E+0	2.725E+0
-2.173E-1	2.469E+0	2.660E+0
-2.157E-1	2.498E+0	2.777E+0
-2.173E-1	2.563E+0	2.764E+0
-2.206E-1	2.556E+0	2.654E+0
-2.173E-1	2.530E+0	2.670E+0
-2.173E-1	2.498E+0	2.641E+0
-2.206E-1	2.485E+0	2.699E+0
-2.206E-1	2.511E+0	2.647E+0
-2.189E-1	2.537E+0	2.654E+0
-2.173E-1	2.537E+0	2.624E+0
-2.189E-1	2.517E+0	2.702E+0
-2.222E-1	2.478E+0	2.683E+0
-2.206E-1	2.517E+0	2.706E+0
-2.157E-1	2.485E+0	2.712E+0
-2.189E-1	2.553E+0	2.693E+0
-2.206E-1	2.547E+0	2.663E+0
-2.189E-1	2.462E+0	2.738E+0
-2.189E-1	2.491E+0	2.667E+0
-2.173E-1	2.478E+0	2.722E+0
-2.206E-1	2.446E+0	2.744E+0
-2.173E-1	2.459E+0	2.621E+0
-2.173E-1	2.488E+0	2.683E+0
-2.189E-1	2.475E+0	2.680E+0
-2.206E-1	2.462E+0	2.680E+0
-2.189E-1	2.427E+0	2.654E+0
-2.189E-1	2.521E+0	2.696E+0
-2.157E-1	2.511E+0	2.621E+0
-2.238E-1	2.556E+0	2.660E+0
-2.222E-1	2.469E+0	2.667E+0
-2.173E-1	2.501E+0	2.621E+0
-2.173E-1	2.543E+0	2.699E+0
-2.189E-1	2.443E+0	2.683E+0
-2.206E-1	2.501E+0	2.676E+0
-2.206E-1	2.465E+0	2.722E+0
-2.189E-1	2.498E+0	2.663E+0
-2.189E-1	2.524E+0	2.602E+0
-2.173E-1	2.459E+0	2.731E+0
-2.189E-1	2.485E+0	2.673E+0
-2.206E-1	2.495E+0	2.699E+0
-2.206E-1	2.485E+0	2.654E+0
-2.189E-1	2.547E+0	2.689E+0
-2.157E-1	2.498E+0	2.670E+0
-2.206E-1	2.475E+0	2.725E+0
-2.222E-1	2.517E+0	2.657E+0
-2.206E-1	2.495E+0	2.712E+0
-2.157E-1	2.488E+0	2.676E+0
-2.173E-1	2.465E+0	2.693E+0
-2.222E-1	2.472E+0	2.689E+0
-2.206E-1	2.540E+0	2.751E+0
-2.206E-1	2.491E+0	2.680E+0
-2.189E-1	2.573E+0	2.686E+0
-2.254E-1	2.585E+0	2.618E+0
-2.189E-1	2.521E+0	2.696E+0
-2.189E-1	2.482E+0	2.735E+0
-2.206E-1	2.469E+0	2.676E+0
-2.206E-1	2.456E+0	2.657E+0
-2.173E-1	2.443E+0	2.644E+0
-2.173E-1	2.530E+0	2.654E+0
-2.189E-1	2.534E+0	2.689E+0
-2.206E-1	2.478E+0	2.702E+0
-2.157E-1	2.508E+0	2.725E+0
-2.157E-1	2.436E+0	2.676E+0
-2.189E-1	2.530E+0	2.702E+0
-2.206E-1	2.459E+0	2.712E+0
-2.157E-1	2.550E+0	2.706E+0
-2.173E-1	2.498E+0	2.647E+0
-2.157E-1	2.475E+0	2.680E+0
-2.206E-1	2.527E+0	2.722E+0
-2.206E-1	2.498E+0	2.657E+0
-2.157E-1	2.566E+0	2.660E+0
-2.189E-1	2.446E+0	2.757E+0
-2.222E-1	2.436E+0	2.680E+0
-2.189E-1	2.521E+0	2.699E+0
-2.157E-1	2.579E+0	2.718E+0
-2.173E-1	2.534E+0	2.709E+0
-2.222E-1	2.504E+0	2.663E+0
-2.222E-1	2.504E+0	2.699E+0
-2.157E-1	2.501E+0	2.738E+0
-2.189E-1	2.443E+0	2.641E+0
-2.222E-1	2.478E+0	2.676E+0
-2.173E-1	2.491E+0	2.660E+0
-2.173E-1	2.485E+0	2.667E+0
-2.157E-1	2.482E+0	2.686E+0
-2.222E-1	2.491E+0	2.673E+0
-2.189E-1	2.465E+0	2.657E+0
-2.157E-1	2.543E+0	2.689E+0
-2.173E-1	2.452E+0	2.644E+0
-2.206E-1	2.469E+0	2.706E+0
-2.189E-1	2.495E+0	2.657E+0
-2.173E-1	2.530E+0	2.686E+0
-2.173E-1	2.478E+0	2.618E+0
-2.222E-1	2.514E+0	2.611E+0
-2.173E-1	2.446E+0	2.706E+0
-2.173E-1	2.511E+0	2.725E+0
-2.157E-1	2.495E+0	2.741E+0
-2.238E-1	2.485E+0	2.731E+0
-2.189E-1	2.508E+0	2.731E+0
-2.173E-1	2.547E+0	2.657E+0
-2.173E-1	2.517E+0	2.764E+0
-2.206E-1	2.456E+0	2.712E+0
-2.206E-1	2.504E+0	2.689E+0
-2.173E-1	2.504E+0	2.683E+0
-2.189E-1	2.495E+0	2.754E+0
-2.206E-1	2.537E+0	2.709E+0
-2.206E-1	2.478E+0	2.715E+0
-2.141E-1	2.543E+0	2.686E+0
-2.189E-1	2.579E+0	2.657E+0
-2.189E-1	2.478E+0	2.689E+0
-2.206E-1	2.472E+0	2.667E+0
-2.206E-1	2.537E+0	2.673E+0
-2.173E-1	2.573E+0	2.741E+0
-2.206E-1	2.504E+0	2.689E+0
-2.206E-1	2.456E+0	2.654E+0
-2.157E-1	2.517E+0	2.693E+0
-2.189E-1	2.452E+0	2.654E+0
-2.206E-1	2.501E+0	2.718E+0
-2.189E-1	2.488E+0	2.702E+0
-2.157E-1	2.469E+0	2.680E+0
-2.189E-1	2.553E+0	2.735E+0
-2.206E-1	2.446E+0	2.611E+0
-2.206E-1	2.449E+0	2.598E+0
-2.173E-1	2.517E+0	2.702E+0
-2.173E-1	2.514E+0	2.712E+0
-2.238E-1	2.459E+0	2.663E+0
-2.189E-1	2.482E+0	2.663E+0
-2.157E-1	2.504E+0	2.654E+0
-2.173E-1	2.482E+0	2.741E+0
-2.189E-1	2.482E+0	2.689E+0
-2.206E-1	2.537E+0	2.624E+0
-2.173E-1	2.521E+0	2.680E+0
-2.173E-1	2.504E+0	2.647E+0
-2.222E-1	2.514E+0	2.663E+0
-2.189E-1	2.508E+0	2.706E+0
-2.157E-1	2.469E+0	2.686E+0
-2.173E-1	2.475E+0	2.654E+0
-2.206E-1	2.511E+0	2.709E+0
-2.206E-1	2.543E+0	2.751E+0
-2.157E-1	2.482E+0	2.741E+0
-2.189E-1	2.485E+0	2.696E+0
-2.173E-1	2.566E+0	2.728E+0
-2.189E-1	2.553E+0	2.624E+0
-2.173E-1	2.547E+0	2.722E+0
-2.189E-1	2.501E+0	2.722E+0
-2.206E-1	2.495E+0	2.706E+0
-2.206E-1	2.469E+0	2.748E+0
-2.141E-1	2.563E+0	2.702E+0
-2.189E-1	2.527E+0	2.686E+0
-2.206E-1	2.452E+0	2.650E+0
-2.206E-1	2.527E+0	2.722E+0
-2.141E-1	2.521E+0	2.722E+0
-2.189E-1	2.433E+0	2.667E+0
-2.206E-1	2.534E+0	2.647E+0
-2.189E-1	2.527E+0	2.683E+0
-2.173E-1	2.394E+0	2.718E+0
-2.173E-1	2.514E+0	2.647E+0
-2.189E-1	2.579E+0	2.767E+0
-2.173E-1	2.534E+0	2.657E+0
-2.141E-1	2.527E+0	2.628E+0
-2.173E-1	2.485E+0	2.683E+0
-2.206E-1	2.540E+0	2.673E+0
-2.206E-1	2.482E+0	2.615E+0
-2.189E-1	2.485E+0	2.702E+0
-2.157E-1	2.456E+0	2.657E+0
-2.222E-1	2.540E+0	2.709E+0
-2.189E-1	2.485E+0	2.689E+0
-2.157E-1	2.534E+0	2.722E+0
-2.189E-1	2.491E+0	2.702E+0
-2.189E-1	2.456E+0	2.728E+0
-2.173E-1	2.459E+0	2.731E+0
-2.189E-1	2.498E+0	2.689E+0
-2.173E-1	2.550E+0	2.725E+0
-2.206E-1	2.495E+0	2.706E+0
-2.173E-1	2.540E+0	2.689E+0
-2.157E-1	2.495E+0	2.686E+0
-2.173E-1	2.491E+0	2.660E+0
-2.222E-1	2.462E+0	2.731E+0
-2.189E-1	2.462E+0	2.624E+0
-2.173E-1	2.504E+0	2.631E+0
-2.189E-1	2.501E+0	2.722E+0
-2.189E-1	2.517E+0	2.702E+0
-2.222E-1	2.436E+0	2.641E+0
-2.173E-1	2.456E+0	2.764E+0
-2.189E-1	2.508E+0	2.634E+0
-2.222E-1	2.511E+0	2.644E+0
-2.238E-1	2.543E+0	2.741E+0
-2.141E-1	2.427E+0	2.673E+0
-2.157E-1	2.462E+0	2.735E+0
-2.222E-1	2.527E+0	2.644E+0
-2.189E-1	2.537E+0	2.602E+0
-2.157E-1	2.540E+0	2.751E+0
-2.157E-1	2.517E+0	2.693E+0
-2.238E-1	2.436E+0	2.650E+0
-2.157E-1	2.521E+0	2.657E+0
-2.141E-1	2.495E+0	2.686E+0
-2.173E-1	2.498E+0	2.647E+0
-2.238E-1	2.491E+0	2.725E+0
-2.173E-1	2.508E+0	2.699E+0
-2.157E-1	2.527E+0	2.657E+0
-2.173E-1	2.482E+0	2.660E+0
-2.189E-1	2.579E+0	2.670E+0
-2.189E-1	2.459E+0	2.722E+0
-2.206E-1	2.478E+0	2.689E+0
-2.157E-1	2.550E+0	2.696E+0
-2.206E-1	2.563E+0	2.680E+0
-2.157E-1	2.524E+0	2.689E+0
-2.157E-1	2.521E+0	2.618E+0
-2.173E-1	2.517E+0	2.764E+0
-2.206E-1	2.530E+0	2.637E+0
-2.173E-1	2.475E+0	2.676E+0
-2.157E-1	2.537E+0	2.699E+0
-2.157E-1	2.576E+0	2.624E+0
-2.206E-1	2.540E+0	2.644E+0
-2.189E-1	2.504E+0	2.757E+0
-2.173E-1	2.485E+0	2.722E+0
-2.189E-1	2.495E+0	2.718E+0
-2.222E-1	2.511E+0	2.706E+0
-2.189E-1	2.436E+0	2.667E+0
-2.173E-1	2.443E+0	2.725E+0
-2.189E-1	2.547E+0	2.706E+0
-2.206E-1	2.433E+0	2.725E+0
-2.173E-1	2.560E+0	2.689E+0
-2.141E-1	2.504E+0	2.657E+0
-2.173E-1	2.524E+0	2.725E+0
-2.238E-1	2.449E+0	2.725E+0
-2.173E-1	2.469E+0	2.670E+0
-2.157E-1	2.443E+0	2.680E+0
-2.173E-1	2.488E+0	2.722E+0
-2.222E-1	2.482E+0	2.657E+0
-2.173E-1	2.443E+0	2.686E+0
-2.157E-1	2.440E+0	2.741E+0
-2.157E-1	2.537E+0	2.725E+0
-2.189E-1	2.550E+0	2.663E+0
-2.189E-1	2.472E+0	2.667E+0
-2.173E-1	2.501E+0	2.709E+0
-2.173E-1	2.485E+0	2.699E+0
-2.206E-1	2.488E+0	2.699E+0
-2.173E-1	2.553E+0	2.693E+0
-2.157E-1	2.388E+0	2.712E+0
-2.173E-1	2.553E+0	2.751E+0
-2.222E-1	2.475E+0	2.725E+0
-2.206E-1	2.527E+0	2.624E+0
-2.189E-1	2.475E+0	2.709E+0
-2.189E-1	2.498E+0	2.676E+0
-2.222E-1	2.547E+0	2.699E+0
-2.157E-1	2.478E+0	2.676E+0
-2.157E-1	2.491E+0	2.715E+0
-2.173E-1	2.427E+0	2.693E+0
-2.206E-1	2.488E+0	2.680E+0
-2.189E-1	2.530E+0	2.728E+0
-2.173E-1	2.469E+0	2.718E+0
-2.189E-1	2.498E+0	2.663E+0
-2.189E-1	2.514E+0	2.751E+0
-2.157E-1	2.469E+0	2.641E+0
-2.124E-1	2.478E+0	2.735E+0
-2.189E-1	2.456E+0	2.670E+0
-2.173E-1	2.433E+0	2.725E+0
-2.189E-1	2.472E+0	2.660E+0
-2.141E-1	2.530E+0	2.628E+0
-2.189E-1	2.508E+0	2.709E+0
-2.222E-1	2.482E+0	2.699E+0
-2.141E-1	2.414E+0	2.657E+0
-2.157E-1	2.511E+0	2.680E+0
-2.157E-1	2.543E+0	2.702E+0
-2.206E-1	2.478E+0	2.670E+0
-2.206E-1	2.524E+0	2.774E+0
-2.173E-1	2.573E+0	2.611E+0
-2.206E-1	2.485E+0	2.624E+0
-2.222E-1	2.501E+0	2.663E+0
-2.206E-1	2.527E+0	2.644E+0
-2.157E-1	2.501E+0	2.657E+0
-2.173E-1	2.514E+0	2.673E+0
-2.222E-1	2.462E+0	2.637E+0
-2.173E-1	2.469E+0	2.676E+0
-2.173E-1	2.540E+0	2.800E+0
-2.173E-1	2.517E+0	2.689E+0
-2.222E-1	2.524E+0	2.718E+0
-2.206E-1	2.485E+0	2.650E+0
-2.157E-1	2.491E+0	2.722E+0
-2.189E-1	2.469E+0	2.667E+0
-2.189E-1	2.553E+0	2.683E+0
-2.173E-1	2.550E+0	2.657E+0
-2.157E-1	2.475E+0	2.699E+0
-2.189E-1	2.550E+0	2.657E+0
-2.206E-1	2.511E+0	2.689E+0
-2.206E-1	2.524E+0	2.722E+0
-2.173E-1	2.521E+0	2.673E+0
-2.189E-1	2.547E+0	2.696E+0
-2.189E-1	2.508E+0	2.702E+0
-2.189E-1	2.527E+0	2.686E+0
-2.173E-1	2.475E+0	2.699E+0
-2.157E-1	2.459E+0	2.689E+0
-2.189E-1	2.495E+0	2.660E+0
-2.206E-1	2.504E+0	2.647E+0
-2.141E-1	2.472E+0	2.637E+0
-2.189E-1	2.440E+0	2.634E+0
-2.157E-1	2.498E+0	2.699E+0
-2.189E-1	2.469E+0	2.731E+0
-2.157E-1	2.427E+0	2.654E+0
-2.206E-1	2.475E+0	2.709E+0
-2.189E-1	2.511E+0	2.631E+0
-2.189E-1	2.488E+0	2.686E+0
-2.173E-1	2.498E+0	2.657E+0
-2.173E-1	2.449E+0	2.663E+0
-2.189E-1	2.501E+0	2.712E+0
-2.189E-1	2.478E+0	2.631E+0
-2.141E-1	2.456E+0	2.683E+0
-2.189E-1	2.524E+0	2.650E+0
-2.173E-1	2.556E+0	2.641E+0
-2.206E-1	2.501E+0	2.689E+0
-2.157E-1	2.495E+0	2.718E+0
-2.173E-1	2.417E+0	2.709E+0
-2.189E-1	2.478E+0	2.686E+0
-2.189E-1	2.469E+0	2.689E+0
-2.141E-1	2.514E+0	2.667E+0
-2.173E-1	2.472E+0	2.693E+0
-2.173E-1	2.504E+0	2.693E+0
-2.189E-1	2.524E+0	2.660E+0
-2.157E-1	2.491E+0	2.628E+0
-2.206E-1	2.508E+0	2.715E+0
-2.189E-1	2.482E+0	2.628E+0
-2.206E-1	2.537E+0	2.735E+0
-2.173E-1	2.508E+0	2.676E+0
-2.173E-1	2.553E+0	2.744E+0
-2.206E-1	2.560E+0	2.686E+0
-2.173E-1	2.543E+0	2.647E+0
-2.157E-1	2.440E+0	2.699E+0
-2.206E-1	2.469E+0	2.696E+0
-2.206E-1	2.540E+0	2.670E+0
-2.206E-1	2.537E+0	2.725E+0
-2.173E-1	2.504E+0	2.647E+0
-2.157E-1	2.576E+0	2.712E+0
-2.222E-1	2.508E+0	2.702E+0
-2.189E-1	2.514E+0	2.696E+0
-2.141E-1	2.459E+0	2.712E+0
-2.173E-1	2.475E+0	2.738E+0
-2.222E-1	2.475E+0	2.663E+0
-2.206E-1	2.423E+0	2.693E+0
-2.173E-1	2.527E+0	2.683E+0
-2.173E-1	2.530E+0	2.709E+0
-2.222E-1	2.504E+0	2.657E+0
-2.189E-1	2.524E+0	2.667E+0
-2.141E-1	2.540E+0	2.699E+0
-2.173E-1	2.485E+0	2.702E+0
-2.206E-1	2.495E+0	2.709E+0
-2.206E-1	2.465E+0	2.647E+0
-2.173E-1	2.498E+0	2.712E+0
-2.173E-1	2.443E+0	2.663E+0
-2.189E-1	2.560E+0	2.660E+0
-2.189E-1	2.504E+0	2.683E+0
-2.157E-1	2.469E+0	2.631E+0
-2.173E-1	2.465E+0	2.693E+0
-2.222E-1	2.537E+0	2.670E+0
-2.189E-1	2.469E+0	2.667E+0
-2.157E-1	2.482E+0	2.644E+0
-2.157E-1	2.547E+0	2.670E+0
-2.173E-1	2.495E+0	2.683E+0
-2.157E-1	2.478E+0	2.696E+0
-2.173E-1	2.521E+0	2.670E+0
-2.173E-1	2.472E+0	2.676E+0
-2.206E-1	2.482E+0	2.673E+0
-2.189E-1	2.498E+0	2.676E+0
-2.141E-1	2.517E+0	2.598E+0
-2.141E-1	2.446E+0	2.709E+0
-2.189E-1	2.495E+0	2.728E+0
-2.157E-1	2.495E+0	2.634E+0
-2.173E-1	2.504E+0	2.631E+0
-2.157E-1	2.498E+0	2.657E+0
-2.206E-1	2.465E+0	2.634E+0
-2.173E-1	2.465E+0	2.667E+0
-2.141E-1	2.485E+0	2.660E+0
-2.173E-1	2.469E+0	2.718E+0
-2.206E-1	2.534E+0	2.699E+0
-2.173E-1	2.478E+0	2.654E+0
-2.157E-1	2.478E+0	2.715E+0
-2.173E-1	2.521E+0	2.728E+0
-2.206E-1	2.436E+0	2.654E+0
-2.189E-1	2.488E+0	2.706E+0
-2.157E-1	2.553E+0	2.667E+0
-2.141E-1	2.511E+0	2.673E+0
-2.173E-1	2.475E+0	2.634E+0
-2.238E-1	2.517E+0	2.696E+0
-2.157E-1	2.495E+0	2.689E+0
-2.173E-1	2.524E+0	2.689E+0
-2.222E-1	2.508E+0	2.683E+0
-2.141E-1	2.495E+0	2.689E+0
-2.157E-1	2.534E+0	2.725E+0
-2.173E-1	2.521E+0	2.715E+0
-2.222E-1	2.517E+0	2.718E+0
-2.173E-1	2.556E+0	2.712E+0
-2.189E-1	2.553E+0	2.628E+0
-2.173E-1	2.569E+0	2.706E+0
-2.206E-1	2.495E+0	2.706E+0
-2.189E-1	2.495E+0	2.706E+0
-2.173E-1	2.465E+0	2.689E+0
-2.157E-1	2.420E+0	2.641E+0
-2.206E-1	2.550E+0	2.712E+0
-2.173E-1	2.563E+0	2.637E+0
-2.141E-1	2.517E+0	2.680E+0
-2.206E-1	2.488E+0	2.663E+0
-2.206E-1	2.537E+0	2.663E+0
-2.173E-1	2.475E+0	2.676E+0
-2.173E-1	2.537E+0	2.650E+0
-2.189E-1	2.537E+0	2.676E+0
-2.206E-1	2.456E+0	2.676E+0
-2.173E-1	2.501E+0	2.654E+0
-2.141E-1	2.495E+0	2.667E+0
-2.189E-1	2.423E+0	2.667E+0
-2.189E-1	2.475E+0	2.709E+0
-2.173E-1	2.504E+0	2.696E+0
-2.157E-1	2.524E+0	2.660E+0
-2.157E-1	2.527E+0	2.667E+0
-2.206E-1	2.465E+0	2.706E+0
-2.173E-1	2.501E+0	2.611E+0
-2.157E-1	2.495E+0	2.667E+0
-2.173E-1	2.472E+0	2.683E+0
-2.206E-1	2.446E+0	2.624E+0
-2.189E-1	2.540E+0	2.657E+0
-2.141E-1	2.478E+0	2.647E+0
-2.206E-1	2.511E+0	2.683E+0
-2.222E-1	2.488E+0	2.634E+0
-2.189E-1	2.547E+0	2.686E+0
-2.173E-1	2.540E+0	2.676E+0
-2.189E-1	2.472E+0	2.676E+0
-2.189E-1	2.592E+0	2.598E+0
-2.189E-1	2.514E+0	2.628E+0
-2.173E-1	2.498E+0	2.673E+0
-2.157E-1	2.498E+0	2.650E+0
-2.222E-1	2.423E+0	2.702E+0
-2.206E-1	2.498E+0	2.699E+0
-2.173E-1	2.495E+0	2.689E+0
-2.173E-1	2.495E+0	2.712E+0
-2.206E-1	2.472E+0	2.676E+0
-2.189E-1	2.508E+0	2.699E+0
-2.173E-1	2.504E+0	2.696E+0
-2.173E-1	2.475E+0	2.680E+0
-2.189E-1	2.472E+0	2.663E+0
-2.206E-1	2.504E+0	2.663E+0
-2.157E-1	2.482E+0	2.673E+0
-2.189E-1	2.514E+0	2.689E+0
-2.206E-1	2.446E+0	2.641E+0
-2.189E-1	2.524E+0	2.725E+0
-2.173E-1	2.501E+0	2.676E+0
-2.157E-1	2.472E+0	2.680E+0
-2.206E-1	2.459E+0	2.676E+0
-2.189E-1	2.585E+0	2.706E+0
-2.189E-1	2.498E+0	2.654E+0
-2.173E-1	2.488E+0	2.709E+0
-2.206E-1	2.491E+0	2.670E+0
-2.189E-1	2.508E+0	2.715E+0
-2.173E-1	2.452E+0	2.683E+0
-2.173E-1	2.485E+0	2.663E+0
-2.222E-1	2.514E+0	2.647E+0
-2.157E-1	2.482E+0	2.686E+0
-2.173E-1	2.534E+0	2.686E+0
-2.157E-1	2.560E+0	2.706E+0
-2.189E-1	2.537E+0	2.718E+0
-2.189E-1	2.527E+0	2.654E+0
-2.157E-1	2.452E+0	2.709E+0
-2.157E-1	2.485E+0	2.689E+0
-2.189E-1	2.508E+0	2.709E+0
-2.189E-1	2.427E+0	2.683E+0
-2.157E-1	2.446E+0	2.731E+0
-2.173E-1	2.459E+0	2.647E+0
-2.189E-1	2.504E+0	2.731E+0
-2.157E-1	2.521E+0	2.738E+0
-2.124E-1	2.550E+0	2.712E+0
-2.189E-1	2.472E+0	2.680E+0
-2.206E-1	2.462E+0	2.728E+0
-2.189E-1	2.508E+0	2.709E+0
-2.173E-1	2.469E+0	2.576E+0
-2.157E-1	2.534E+0	2.702E+0
-2.206E-1	2.498E+0	2.731E+0
-2.157E-1	2.478E+0	2.754E+0
-2.141E-1	2.563E+0	2.686E+0
-2.157E-1	2.462E+0	2.696E+0
-2.189E-1	2.508E+0	2.735E+0
-2.157E-1	2.488E+0	2.693E+0
-2.157E-1	2.550E+0	2.702E+0
-2.189E-1	2.488E+0	2.718E+0
-2.189E-1	2.491E+0	2.621E+0
-2.189E-1	2.488E+0	2.806E+0
-2.157E-1	2.514E+0	2.702E+0
-2.173E-1	2.527E+0	2.592E+0
-2.206E-1	2.511E+0	2.689E+0
-2.189E-1	2.573E+0	2.744E+0
-2.157E-1	2.472E+0	2.680E+0
-2.173E-1	2.524E+0	2.699E+0
-2.173E-1	2.514E+0	2.702E+0
-2.189E-1	2.563E+0	2.637E+0
-2.157E-1	2.508E+0	2.670E+0
-2.157E-1	2.537E+0	2.712E+0
-2.206E-1	2.563E+0	2.637E+0
-2.222E-1	2.440E+0	2.670E+0
-2.189E-1	2.508E+0	2.667E+0
-2.189E-1	2.482E+0	2.676E+0
-2.206E-1	2.459E+0	2.673E+0
-2.157E-1	2.511E+0	2.680E+0
-2.141E-1	2.430E+0	2.706E+0
-2.189E-1	2.508E+0	2.660E+0
-2.206E-1	2.543E+0	2.634E+0
-2.189E-1	2.423E+0	2.699E+0
-2.173E-1	2.550E+0	2.693E+0
-2.189E-1	2.537E+0	2.634E+0
-2.206E-1	2.595E+0	2.693E+0
-2.206E-1	2.530E+0	2.699E+0
-2.157E-1	2.534E+0	2.718E+0
-2.189E-1	2.501E+0	2.715E+0
-2.173E-1	2.462E+0	2.673E+0
-2.189E-1	2.517E+0	2.693E+0
-2.124E-1	2.508E+0	2.696E+0
-2.173E-1	2.485E+0	2.676E+0
-2.206E-1	2.524E+0	2.670E+0
-2.206E-1	2.511E+0	2.718E+0
-2.157E-1	2.491E+0	2.754E+0
-2.189E-1	2.495E+0	2.670E+0
-2.222E-1	2.498E+0	2.718E+0
-2.189E-1	2.527E+0	2.735E+0
-2.124E-1	2.465E+0	2.777E+0
-2.141E-1	2.501E+0	2.689E+0
-2.222E-1	2.478E+0	2.637E+0
-2.206E-1	2.456E+0	2.754E+0
-2.141E-1	2.498E+0	2.712E+0
-2.157E-1	2.443E+0	2.709E+0
-2.206E-1	2.508E+0	2.676E+0
-2.189E-1	2.504E+0	2.722E+0
-2.157E-1	2.504E+0	2.718E+0
-2.157E-1	2.485E+0	2.709E+0
-2.206E-1	2.472E+0	2.728E+0
-2.173E-1	2.524E+0	2.608E+0
-2.189E-1	2.560E+0	2.693E+0
-2.173E-1	2.543E+0	2.709E+0
-2.222E-1	2.501E+0	2.702E+0
-2.206E-1	2.485E+0	2.696E+0
-2.157E-1	2.543E+0	2.706E+0
-2.173E-1	2.563E+0	2.676E+0
-2.189E-1	2.566E+0	2.680E+0
-2.141E-1	2.553E+0	2.693E+0
-2.141E-1	2.517E+0	2.738E+0
-2.173E-1	2.440E+0	2.680E+0
-2.189E-1	2.537E+0	2.686E+0
-2.173E-1	2.579E+0	2.641E+0
-2.157E-1	2.527E+0	2.728E+0
-2.189E-1	2.521E+0	2.670E+0
-2.222E-1	2.579E+0	2.657E+0
-2.189E-1	2.488E+0	2.650E+0
-2.157E-1	2.475E+0	2.680E+0
-2.141E-1	2.543E+0	2.673E+0
-2.222E-1	2.521E+0	2.725E+0
-2.173E-1	2.537E+0	2.683E+0
-2.157E-1	2.462E+0	2.660E+0
-2.189E-1	2.495E+0	2.731E+0
-2.189E-1	2.469E+0	2.686E+0
-2.173E-1	2.537E+0	2.680E+0
-2.157E-1	2.553E+0	2.683E+0
-2.157E-1	2.514E+0	2.644E+0
-2.173E-1	2.452E+0	2.654E+0
-2.189E-1	2.504E+0	2.660E+0
-2.141E-1	2.456E+0	2.706E+0
-2.173E-1	2.488E+0	2.628E+0
-2.157E-1	2.537E+0	2.676E+0
-2.173E-1	2.547E+0	2.731E+0
-2.141E-1	2.530E+0	2.728E+0
-2.206E-1	2.478E+0	2.689E+0
-2.206E-1	2.511E+0	2.676E+0
-2.157E-1	2.534E+0	2.709E+0
-2.157E-1	2.449E+0	2.631E+0
-2.173E-1	2.501E+0	2.673E+0
-2.206E-1	2.485E+0	2.654E+0
-2.157E-1	2.527E+0	2.654E+0
-2.173E-1	2.501E+0	2.718E+0
-2.173E-1	2.589E+0	2.693E+0
-2.206E-1	2.498E+0	2.689E+0
-2.173E-1	2.540E+0	2.702E+0
-2.141E-1	2.534E+0	2.702E+0
-2.157E-1	2.521E+0	2.709E+0
-2.206E-1	2.488E+0	2.667E+0
-2.189E-1	2.465E+0	2.680E+0
-2.141E-1	2.501E+0	2.689E+0
-2.157E-1	2.462E+0	2.641E+0
-2.222E-1	2.527E+0	2.728E+0
-2.157E-1	2.530E+0	2.647E+0
-2.157E-1	2.547E+0	2.712E+0
-2.206E-1	2.517E+0	2.715E+0
-2.222E-1	2.517E+0	2.715E+0
-2.173E-1	2.504E+0	2.660E+0
-2.124E-1	2.527E+0	2.660E+0
-2.157E-1	2.465E+0	2.693E+0
-2.206E-1	2.537E+0	2.689E+0
-2.189E-1	2.521E+0	2.579E+0
-2.206E-1	2.556E+0	2.754E+0
-2.173E-1	2.456E+0	2.667E+0
-2.206E-1	2.452E+0	2.670E+0
-2.173E-1	2.475E+0	2.670E+0
-2.173E-1	2.530E+0	2.715E+0
-2.189E-1	2.504E+0	2.670E+0
-2.173E-1	2.540E+0	2.676E+0
-2.157E-1	2.495E+0	2.676E+0
-2.157E-1	2.488E+0	2.706E+0
-2.157E-1	2.514E+0	2.650E+0
-2.206E-1	2.488E+0	2.615E+0
-2.189E-1	2.485E+0	2.667E+0
-2.157E-1	2.498E+0	2.728E+0
-2.189E-1	2.417E+0	2.670E+0
-2.189E-1	2.478E+0	2.667E+0
-2.173E-1	2.547E+0	2.725E+0
-2.173E-1	2.482E+0	2.689E+0
-2.124E-1	2.433E+0	2.657E+0
-2.222E-1	2.495E+0	2.641E+0
-2.189E-1	2.498E+0	2.718E+0
-2.173E-1	2.495E+0	2.735E+0
-2.189E-1	2.501E+0	2.702E+0
-2.222E-1	2.475E+0	2.560E+0
-2.173E-1	2.534E+0	2.637E+0
-2.157E-1	2.472E+0	2.706E+0
-2.173E-1	2.465E+0	2.637E+0
-2.222E-1	2.491E+0	2.634E+0
-2.173E-1	2.469E+0	2.631E+0
-2.141E-1	2.508E+0	2.722E+0
-2.173E-1	2.547E+0	2.657E+0
-2.222E-1	2.488E+0	2.650E+0
-2.173E-1	2.514E+0	2.706E+0
-2.157E-1	2.563E+0	2.728E+0
-2.141E-1	2.508E+0	2.706E+0
-2.206E-1	2.504E+0	2.628E+0
-2.189E-1	2.459E+0	2.663E+0
-2.173E-1	2.504E+0	2.650E+0
-2.189E-1	2.475E+0	2.615E+0
-2.206E-1	2.465E+0	2.667E+0
-2.189E-1	2.540E+0	2.673E+0
-2.157E-1	2.517E+0	2.670E+0
-2.173E-1	2.517E+0	2.660E+0
-2.206E-1	2.495E+0	2.706E+0
-2.173E-1	2.478E+0	2.654E+0
-2.157E-1	2.514E+0	2.654E+0
-2.173E-1	2.524E+0	2.715E+0
-2.222E-1	2.475E+0	2.647E+0
-2.173E-1	2.592E+0	2.764E+0
-2.141E-1	2.478E+0	2.657E+0
-2.157E-1	2.472E+0	2.689E+0
-2.206E-1	2.527E+0	2.696E+0
-2.173E-1	2.491E+0	2.667E+0
-2.141E-1	2.459E+0	2.660E+0
-2.157E-1	2.547E+0	2.709E+0
-2.189E-1	2.508E+0	2.680E+0
-2.157E-1	2.560E+0	2.706E+0
-2.141E-1	2.537E+0	2.670E+0
-2.157E-1	2.498E+0	2.715E+0
-2.206E-1	2.485E+0	2.706E+0
-2.189E-1	2.472E+0	2.667E+0
-2.157E-1	2.456E+0	2.618E+0
-2.173E-1	2.511E+0	2.624E+0
-2.189E-1	2.485E+0	2.647E+0
-2.189E-1	2.582E+0	2.647E+0
-2.157E-1	2.475E+0	2.728E+0
-2.173E-1	2.534E+0	2.676E+0
-2.189E-1	2.524E+0	2.699E+0
-2.189E-1	2.417E+0	2.699E+0
-2.157E-1	2.485E+0	2.728E+0
-2.141E-1	2.475E+0	2.657E+0
-2.189E-1	2.511E+0	2.712E+0
-2.173E-1	2.452E+0	2.631E+0
-2.124E-1	2.488E+0	2.718E+0
-2.189E-1	2.446E+0	2.722E+0
-2.157E-1	2.550E+0	2.722E+0
-2.206E-1	2.469E+0	2.650E+0
-2.157E-1	2.517E+0	2.667E+0
-2.189E-1	2.514E+0	2.693E+0
-2.238E-1	2.462E+0	2.741E+0
-2.189E-1	2.488E+0	2.608E+0
-2.157E-1	2.540E+0	2.676E+0
-2.173E-1	2.547E+0	2.689E+0
-2.189E-1	2.498E+0	2.741E+0
-2.206E-1	2.495E+0	2.670E+0
-2.157E-1	2.530E+0	2.744E+0
-2.173E-1	2.514E+0	2.686E+0
-2.189E-1	2.501E+0	2.686E+0
-2.189E-1	2.485E+0	2.725E+0
-2.157E-1	2.579E+0	2.715E+0
-2.157E-1	2.433E+0	2.699E+0
-2.206E-1	2.462E+0	2.663E+0
-2.157E-1	2.534E+0	2.650E+0
-2.157E-1	2.462E+0	2.637E+0
-2.173E-1	2.449E+0	2.761E+0
-2.189E-1	2.530E+0	2.699E+0
-2.173E-1	2.459E+0	2.722E+0
-2.157E-1	2.521E+0	2.767E+0
-2.173E-1	2.530E+0	2.628E+0
-2.222E-1	2.459E+0	2.731E+0
-2.189E-1	2.462E+0	2.693E+0
-2.173E-1	2.469E+0	2.738E+0
-2.157E-1	2.472E+0	2.660E+0
-2.157E-1	2.527E+0	2.660E+0
-2.173E-1	2.430E+0	2.702E+0
-2.141E-1	2.547E+0	2.731E+0
-2.173E-1	2.495E+0	2.647E+0
-2.173E-1	2.504E+0	2.654E+0
-2.206E-1	2.443E+0	2.767E+0
-2.141E-1	2.456E+0	2.731E+0
-2.173E-1	2.585E+0	2.706E+0
-2.157E-1	2.443E+0	2.650E+0
-2.157E-1	2.465E+0	2.680E+0
-2.173E-1	2.569E+0	2.715E+0
-2.157E-1	2.498E+0	2.689E+0
-2.206E-1	2.488E+0	2.676E+0
-2.157E-1	2.579E+0	2.696E+0
-2.157E-1	2.456E+0	2.696E+0
-2.173E-1	2.537E+0	2.770E+0
-2.222E-1	2.517E+0	2.647E+0
-2.189E-1	2.543E+0	2.676E+0
-2.141E-1	2.508E+0	2.683E+0
-2.189E-1	2.501E+0	2.676E+0
-2.206E-1	2.430E+0	2.683E+0
-2.206E-1	2.472E+0	2.709E+0
-2.173E-1	2.514E+0	2.689E+0
-2.173E-1	2.566E+0	2.748E+0
-2.222E-1	2.491E+0	2.650E+0
-2.189E-1	2.394E+0	2.683E+0
-2.173E-1	2.462E+0	2.748E+0
-2.189E-1	2.618E+0	3.095E+0
-2.189E-1	2.504E+0	2.611E+0
-2.173E-1	2.608E+0	2.670E+0
-2.157E-1	2.462E+0	2.670E+0
-2.173E-1	2.514E+0	2.693E+0
-2.189E-1	2.485E+0	2.718E+0
-2.173E-1	2.504E+0	2.702E+0
-2.141E-1	2.537E+0	2.657E+0
-2.157E-1	2.508E+0	2.699E+0
-2.206E-1	2.537E+0	2.715E+0
-2.206E-1	2.530E+0	2.680E+0
-2.157E-1	2.508E+0	2.647E+0
-2.173E-1	2.423E+0	2.699E+0
-2.189E-1	2.504E+0	2.628E+0
-2.173E-1	2.491E+0	2.676E+0
-2.141E-1	2.508E+0	2.693E+0
-2.173E-1	2.511E+0	2.634E+0
-2.189E-1	2.530E+0	2.644E+0
-2.173E-1	2.508E+0	2.699E+0
-2.141E-1	2.524E+0	2.615E+0
-2.173E-1	2.449E+0	2.650E+0
-2.222E-1	2.504E+0	2.621E+0
-2.189E-1	2.534E+0	2.650E+0
-2.124E-1	2.504E+0	2.696E+0
-2.189E-1	2.530E+0	2.660E+0
-2.206E-1	2.446E+0	2.683E+0
-2.189E-1	2.498E+0	2.693E+0
-2.157E-1	2.488E+0	2.641E+0
-2.189E-1	2.452E+0	2.735E+0
-2.206E-1	2.534E+0	2.683E+0
-2.173E-1	2.530E+0	2.693E+0
-2.189E-1	2.495E+0	2.663E+0
-2.173E-1	2.449E+0	2.615E+0
-2.206E-1	2.495E+0	2.696E+0
-2.173E-1	2.491E+0	2.647E+0
-2.157E-1	2.491E+0	2.673E+0
-2.189E-1	2.472E+0	2.715E+0
-2.173E-1	2.498E+0	2.676E+0
-2.157E-1	2.475E+0	2.725E+0
-2.173E-1	2.446E+0	2.689E+0
-2.173E-1	2.521E+0	2.741E+0
-2.206E-1	2.504E+0	2.696E+0
-2.157E-1	2.504E+0	2.667E+0
-2.141E-1	2.443E+0	2.693E+0
-2.157E-1	2.436E+0	2.637E+0
-2.189E-1	2.449E+0	2.686E+0
-2.157E-1	2.498E+0	2.660E+0
-2.189E-1	2.508E+0	2.702E+0
-2.141E-1	2.547E+0	2.715E+0
-2.206E-1	2.550E+0	2.725E+0
-2.157E-1	2.491E+0	2.670E+0
-2.189E-1	2.478E+0	2.693E+0
-2.173E-1	2.524E+0	2.663E+0
-2.222E-1	2.478E+0	2.667E+0
-2.189E-1	2.478E+0	2.712E+0
-2.157E-1	2.498E+0	2.676E+0
-2.189E-1	2.537E+0	2.654E+0
-2.222E-1	2.478E+0	2.676E+0
-2.173E-1	2.465E+0	2.718E+0
-2.157E-1	2.524E+0	2.650E+0
-2.157E-1	2.517E+0	2.673E+0
-2.189E-1	2.482E+0	2.728E+0
-2.173E-1	2.530E+0	2.689E+0
-2.124E-1	2.517E+0	2.637E+0
-2.157E-1	2.556E+0	2.731E+0
-2.189E-1	2.498E+0	2.670E+0
-2.189E-1	2.537E+0	2.602E+0
-2.173E-1	2.465E+0	2.680E+0
-2.173E-1	2.465E+0	2.696E+0
-2.189E-1	2.498E+0	2.680E+0
-2.189E-1	2.491E+0	2.624E+0
-2.173E-1	2.478E+0	2.686E+0
-2.173E-1	2.482E+0	2.631E+0
-2.206E-1	2.540E+0	2.693E+0
-2.173E-1	2.440E+0	2.696E+0
-2.173E-1	2.527E+0	2.680E+0
-2.157E-1	2.508E+0	2.706E+0
-2.222E-1	2.598E+0	2.657E+0
-2.173E-1	2.495E+0	2.689E+0
-2.173E-1	2.491E+0	2.650E+0
-2.173E-1	2.436E+0	2.660E+0
-2.206E-1	2.504E+0	2.712E+0
-2.157E-1	2.472E+0	2.673E+0
-2.141E-1	2.540E+0	2.644E+0
-2.173E-1	2.495E+0	2.725E+0
-2.173E-1	2.550E+0	2.667E+0
-2.189E-1	2.540E+0	2.680E+0
-2.141E-1	2.550E+0	2.699E+0
-2.189E-1	2.459E+0	2.738E+0
-2.206E-1	2.472E+0	2.683E+0
-2.173E-1	2.491E+0	2.660E+0
-2.173E-1	2.469E+0	2.654E+0
-2.173E-1	2.452E+0	2.676E+0
-2.173E-1	2.534E+0	2.693E+0
-2.173E-1	2.465E+0	2.800E+0
-2.141E-1	2.488E+0	2.718E+0
-2.157E-1	2.517E+0	2.686E+0
-2.222E-1	2.527E+0	2.641E+0
-2.173E-1	2.495E+0	2.693E+0
-2.157E-1	2.472E+0	2.715E+0
-2.157E-1	2.527E+0	2.693E+0
-2.189E-1	2.446E+0	2.709E+0
-2.189E-1	2.491E+0	2.689E+0
-2.157E-1	2.495E+0	2.702E+0
-2.173E-1	2.514E+0	2.602E+0
-2.189E-1	2.534E+0	2.686E+0
-2.189E-1	2.501E+0	2.689E+0
-2.141E-1	2.524E+0	2.683E+0
-2.173E-1	2.478E+0	2.706E+0
-2.206E-1	2.485E+0	2.731E+0
-2.189E-1	2.491E+0	2.618E+0
-2.141E-1	2.540E+0	2.744E+0
-2.189E-1	2.537E+0	2.657E+0
-2.206E-1	2.462E+0	2.647E+0
-2.157E-1	2.465E+0	2.715E+0
-2.141E-1	2.517E+0	2.670E+0
-2.189E-1	2.488E+0	2.634E+0
-2.189E-1	2.524E+0	2.663E+0
-2.189E-1	2.501E+0	2.767E+0
-2.173E-1	2.540E+0	2.680E+0
-2.173E-1	2.527E+0	2.709E+0
-2.206E-1	2.488E+0	2.709E+0
-2.173E-1	2.495E+0	2.738E+0
-2.141E-1	2.482E+0	2.615E+0
-2.173E-1	2.491E+0	2.744E+0
-2.189E-1	2.517E+0	2.608E+0
-2.173E-1	2.465E+0	2.748E+0
-2.157E-1	2.524E+0	2.634E+0
-2.173E-1	2.462E+0	2.696E+0
-2.206E-1	2.485E+0	2.670E+0
-2.173E-1	2.576E+0	2.748E+0
-2.157E-1	2.472E+0	2.712E+0
[truncated: 49,193 more rows]
