# Supplementary material for: Improved ANAP incorporation and VCF analysis reveal details of P2X7 current facilitation and a limited conformational interplay between ATP binding and the intracellular ballast domain
Source: eLife. 2023 Jan 4;12:e82479. doi: 10.7554/eLife.82479 (PMC9859053; doi:10.7554/eLife.82479)
Supplement: Figure 3—figure supplement 3—source data 2. [file elife-82479-fig3-figsupp3-data2.zip › Figure-3_figure-supplement-3_source-data-2/DeltaCys-constructs/d22/07.csv]

-5.125E-1	1.401E+0	1.794E+0
-5.028E-1	1.366E+0	1.787E+0
-5.141E-1	1.363E+0	1.836E+0
-5.093E-1	1.385E+0	1.807E+0
-5.076E-1	1.353E+0	1.797E+0
-5.109E-1	1.379E+0	1.787E+0
-5.093E-1	1.369E+0	1.852E+0
-5.093E-1	1.398E+0	1.852E+0
-5.125E-1	1.392E+0	1.758E+0
-5.109E-1	1.372E+0	1.778E+0
-5.093E-1	1.369E+0	1.830E+0
-5.060E-1	1.366E+0	1.787E+0
-5.125E-1	1.385E+0	1.804E+0
-5.076E-1	1.359E+0	1.794E+0
-5.109E-1	1.376E+0	1.830E+0
-5.093E-1	1.398E+0	1.784E+0
-5.125E-1	1.372E+0	1.800E+0
-5.109E-1	1.359E+0	1.797E+0
-5.093E-1	1.314E+0	1.820E+0
-5.109E-1	1.395E+0	1.775E+0
-5.141E-1	1.356E+0	1.800E+0
-5.093E-1	1.401E+0	1.800E+0
-5.109E-1	1.353E+0	1.765E+0
-5.109E-1	1.411E+0	1.872E+0
-5.125E-1	1.340E+0	1.797E+0
-5.141E-1	1.408E+0	1.813E+0
-5.076E-1	1.398E+0	1.817E+0
-5.109E-1	1.392E+0	1.810E+0
-5.125E-1	1.385E+0	1.843E+0
-5.109E-1	1.366E+0	1.794E+0
-5.093E-1	1.363E+0	1.768E+0
-5.093E-1	1.379E+0	1.804E+0
-5.109E-1	1.395E+0	1.852E+0
-5.093E-1	1.340E+0	1.843E+0
-5.076E-1	1.408E+0	1.778E+0
-5.109E-1	1.333E+0	1.800E+0
-5.109E-1	1.395E+0	1.826E+0
-5.093E-1	1.418E+0	1.862E+0
-5.093E-1	1.369E+0	1.833E+0
-5.093E-1	1.340E+0	1.755E+0
-5.109E-1	1.385E+0	1.810E+0
-5.093E-1	1.434E+0	1.800E+0
-5.076E-1	1.388E+0	1.807E+0
-5.109E-1	1.392E+0	1.836E+0
-5.109E-1	1.398E+0	1.768E+0
-5.125E-1	1.363E+0	1.768E+0
-5.093E-1	1.405E+0	1.823E+0
-5.109E-1	1.447E+0	1.813E+0
-5.093E-1	1.353E+0	1.723E+0
-5.109E-1	1.411E+0	1.784E+0
-5.076E-1	1.350E+0	1.804E+0
-5.076E-1	1.376E+0	1.833E+0
-5.109E-1	1.324E+0	1.813E+0
-5.109E-1	1.356E+0	1.807E+0
-5.060E-1	1.382E+0	1.823E+0
-5.125E-1	1.346E+0	1.852E+0
-5.109E-1	1.398E+0	1.762E+0
-5.109E-1	1.424E+0	1.781E+0
-5.076E-1	1.356E+0	1.849E+0
-5.093E-1	1.356E+0	1.784E+0
-5.109E-1	1.392E+0	1.807E+0
-5.109E-1	1.424E+0	1.833E+0
-5.076E-1	1.385E+0	1.807E+0
-5.093E-1	1.343E+0	1.775E+0
-5.109E-1	1.363E+0	1.810E+0
-5.109E-1	1.366E+0	1.823E+0
-5.093E-1	1.333E+0	1.872E+0
-5.093E-1	1.392E+0	1.800E+0
-5.125E-1	1.359E+0	1.771E+0
-5.093E-1	1.379E+0	1.775E+0
-5.093E-1	1.385E+0	1.859E+0
-5.093E-1	1.408E+0	1.749E+0
-5.125E-1	1.418E+0	1.736E+0
-5.125E-1	1.376E+0	1.800E+0
-5.093E-1	1.388E+0	1.807E+0
-5.109E-1	1.376E+0	1.810E+0
-5.109E-1	1.369E+0	1.800E+0
-5.109E-1	1.379E+0	1.762E+0
-5.093E-1	1.411E+0	1.784E+0
-5.109E-1	1.418E+0	1.817E+0
-5.125E-1	1.379E+0	1.817E+0
-5.125E-1	1.369E+0	1.787E+0
-5.060E-1	1.363E+0	1.823E+0
-5.093E-1	1.385E+0	1.817E+0
-5.076E-1	1.382E+0	1.810E+0
-5.109E-1	1.385E+0	1.778E+0
-5.076E-1	1.388E+0	1.852E+0
-5.093E-1	1.379E+0	1.749E+0
-5.125E-1	1.376E+0	1.804E+0
-5.093E-1	1.327E+0	1.771E+0
-5.060E-1	1.350E+0	1.778E+0
-5.093E-1	1.385E+0	1.804E+0
-5.109E-1	1.343E+0	1.787E+0
-5.109E-1	1.382E+0	1.768E+0
-5.093E-1	1.382E+0	1.787E+0
-5.093E-1	1.369E+0	1.830E+0
-5.093E-1	1.405E+0	1.807E+0
-5.109E-1	1.356E+0	1.852E+0
-5.093E-1	1.320E+0	1.787E+0
-5.093E-1	1.408E+0	1.755E+0
-5.125E-1	1.372E+0	1.797E+0
-5.093E-1	1.350E+0	1.791E+0
-5.093E-1	1.398E+0	1.807E+0
-5.076E-1	1.372E+0	1.810E+0
-5.093E-1	1.363E+0	1.781E+0
-5.109E-1	1.382E+0	1.810E+0
-5.093E-1	1.346E+0	1.794E+0
-5.076E-1	1.369E+0	1.862E+0
-5.109E-1	1.431E+0	1.771E+0
-5.076E-1	1.385E+0	1.820E+0
-5.076E-1	1.372E+0	1.797E+0
-5.093E-1	1.369E+0	1.836E+0
-5.125E-1	1.366E+0	1.810E+0
-5.076E-1	1.369E+0	1.826E+0
-5.076E-1	1.379E+0	1.830E+0
-5.109E-1	1.359E+0	1.800E+0
-5.076E-1	1.411E+0	1.823E+0
-5.125E-1	1.346E+0	1.813E+0
-5.093E-1	1.369E+0	1.813E+0
-5.093E-1	1.369E+0	1.791E+0
-5.093E-1	1.356E+0	1.807E+0
-5.109E-1	1.376E+0	1.817E+0
-5.093E-1	1.418E+0	1.852E+0
-5.076E-1	1.372E+0	1.807E+0
-5.109E-1	1.327E+0	1.843E+0
-5.093E-1	1.353E+0	1.810E+0
-5.076E-1	1.343E+0	1.768E+0
-5.093E-1	1.359E+0	1.791E+0
-5.109E-1	1.311E+0	1.859E+0
-5.109E-1	1.395E+0	1.794E+0
-5.093E-1	1.356E+0	1.810E+0
-5.093E-1	1.392E+0	1.852E+0
-5.109E-1	1.353E+0	1.804E+0
-5.093E-1	1.363E+0	1.784E+0
-5.076E-1	1.337E+0	1.781E+0
-5.076E-1	1.395E+0	1.826E+0
-5.093E-1	1.372E+0	1.820E+0
-5.109E-1	1.314E+0	1.813E+0
-5.060E-1	1.343E+0	1.781E+0
-5.076E-1	1.401E+0	1.800E+0
-5.109E-1	1.385E+0	1.791E+0
-5.093E-1	1.395E+0	1.830E+0
-5.093E-1	1.359E+0	1.784E+0
-5.093E-1	1.385E+0	1.781E+0
-5.076E-1	1.398E+0	1.784E+0
-5.093E-1	1.376E+0	1.833E+0
-5.109E-1	1.353E+0	1.817E+0
-5.109E-1	1.372E+0	1.895E+0
-5.109E-1	1.372E+0	1.823E+0
-5.109E-1	1.353E+0	1.839E+0
-5.093E-1	1.379E+0	1.820E+0
-5.076E-1	1.385E+0	1.813E+0
-5.109E-1	1.440E+0	1.778E+0
-5.125E-1	1.333E+0	1.778E+0
-5.076E-1	1.398E+0	1.800E+0
-5.093E-1	1.363E+0	1.784E+0
-5.109E-1	1.372E+0	1.823E+0
-5.109E-1	1.440E+0	1.771E+0
-5.093E-1	1.379E+0	1.768E+0
-5.076E-1	1.359E+0	1.830E+0
-5.125E-1	1.405E+0	1.723E+0
-5.093E-1	1.379E+0	1.771E+0
-5.093E-1	1.405E+0	1.768E+0
-5.093E-1	1.343E+0	1.765E+0
-5.125E-1	1.376E+0	1.813E+0
-5.125E-1	1.372E+0	1.807E+0
-5.093E-1	1.366E+0	1.778E+0
-5.076E-1	1.363E+0	1.817E+0
-5.125E-1	1.414E+0	1.817E+0
-5.093E-1	1.401E+0	1.778E+0
-5.076E-1	1.369E+0	1.762E+0
-5.093E-1	1.385E+0	1.843E+0
-5.093E-1	1.376E+0	1.836E+0
-5.093E-1	1.382E+0	1.778E+0
-5.093E-1	1.408E+0	1.807E+0
-5.093E-1	1.376E+0	1.807E+0
-5.109E-1	1.330E+0	1.755E+0
-5.093E-1	1.405E+0	1.784E+0
-5.109E-1	1.405E+0	1.807E+0
-5.093E-1	1.382E+0	1.797E+0
-5.109E-1	1.385E+0	1.755E+0
-5.109E-1	1.437E+0	1.836E+0
-5.076E-1	1.408E+0	1.807E+0
-5.093E-1	1.379E+0	1.797E+0
-5.125E-1	1.343E+0	1.755E+0
-5.125E-1	1.353E+0	1.797E+0
-5.076E-1	1.388E+0	1.771E+0
-5.093E-1	1.398E+0	1.823E+0
-5.141E-1	1.363E+0	1.745E+0
-5.109E-1	1.405E+0	1.830E+0
-5.093E-1	1.366E+0	1.771E+0
-5.076E-1	1.337E+0	1.794E+0
-5.093E-1	1.379E+0	1.810E+0
-5.109E-1	1.382E+0	1.794E+0
-5.076E-1	1.350E+0	1.807E+0
-5.109E-1	1.385E+0	1.797E+0
-5.093E-1	1.395E+0	1.781E+0
-5.093E-1	1.369E+0	1.817E+0
-5.109E-1	1.392E+0	1.758E+0
-5.076E-1	1.314E+0	1.833E+0
-5.109E-1	1.350E+0	1.787E+0
-5.125E-1	1.392E+0	1.765E+0
-5.076E-1	1.343E+0	1.839E+0
-5.076E-1	1.350E+0	1.775E+0
-5.109E-1	1.421E+0	1.775E+0
-5.109E-1	1.369E+0	1.791E+0
-5.076E-1	1.353E+0	1.752E+0
-5.076E-1	1.363E+0	1.826E+0
-5.125E-1	1.346E+0	1.784E+0
-5.076E-1	1.392E+0	1.830E+0
-5.093E-1	1.372E+0	1.800E+0
-5.076E-1	1.385E+0	1.797E+0
-5.109E-1	1.372E+0	1.813E+0
-5.109E-1	1.350E+0	1.833E+0
-5.060E-1	1.421E+0	1.794E+0
-5.093E-1	1.346E+0	1.791E+0
-5.109E-1	1.366E+0	1.794E+0
-5.076E-1	1.398E+0	1.836E+0
-5.076E-1	1.330E+0	1.758E+0
-5.093E-1	1.353E+0	1.775E+0
-5.076E-1	1.366E+0	1.775E+0
-5.093E-1	1.398E+0	1.765E+0
-5.109E-1	1.343E+0	1.778E+0
-5.076E-1	1.343E+0	1.813E+0
-5.125E-1	1.372E+0	1.778E+0
-5.109E-1	1.376E+0	1.823E+0
-5.076E-1	1.350E+0	1.787E+0
-5.093E-1	1.372E+0	1.839E+0
-5.093E-1	1.356E+0	1.813E+0
-5.093E-1	1.337E+0	1.807E+0
-5.093E-1	1.418E+0	1.800E+0
-5.076E-1	1.353E+0	1.791E+0
-5.125E-1	1.376E+0	1.836E+0
-5.093E-1	1.350E+0	1.862E+0
-5.093E-1	1.395E+0	1.820E+0
-5.060E-1	1.343E+0	1.800E+0
-5.109E-1	1.379E+0	1.784E+0
-5.109E-1	1.388E+0	1.778E+0
-5.060E-1	1.392E+0	1.765E+0
-5.076E-1	1.353E+0	1.797E+0
-5.109E-1	1.324E+0	1.787E+0
-5.076E-1	1.350E+0	1.875E+0
-5.060E-1	1.343E+0	1.849E+0
-5.109E-1	1.356E+0	1.762E+0
-5.093E-1	1.395E+0	1.820E+0
-5.060E-1	1.346E+0	1.820E+0
-5.093E-1	1.372E+0	1.787E+0
-5.093E-1	1.356E+0	1.833E+0
-5.093E-1	1.304E+0	1.794E+0
-5.076E-1	1.376E+0	1.820E+0
-5.076E-1	1.346E+0	1.804E+0
-5.093E-1	1.346E+0	1.771E+0
-5.109E-1	1.327E+0	1.813E+0
-5.076E-1	1.359E+0	1.813E+0
-5.076E-1	1.372E+0	1.823E+0
-5.093E-1	1.385E+0	1.784E+0
-5.076E-1	1.405E+0	1.839E+0
-5.109E-1	1.366E+0	1.817E+0
-5.076E-1	1.366E+0	1.849E+0
-5.093E-1	1.320E+0	1.797E+0
-5.125E-1	1.372E+0	1.775E+0
-5.125E-1	1.379E+0	1.784E+0
-5.076E-1	1.411E+0	1.781E+0
-5.093E-1	1.369E+0	1.768E+0
-5.109E-1	1.353E+0	1.778E+0
-5.093E-1	1.356E+0	1.833E+0
-5.093E-1	1.350E+0	1.833E+0
-5.060E-1	1.421E+0	1.781E+0
-5.125E-1	1.333E+0	1.820E+0
-5.093E-1	1.369E+0	1.781E+0
-5.093E-1	1.353E+0	1.813E+0
-5.109E-1	1.372E+0	1.755E+0
-5.125E-1	1.363E+0	1.784E+0
-5.125E-1	1.395E+0	1.794E+0
-5.076E-1	1.320E+0	1.807E+0
-5.093E-1	1.359E+0	1.846E+0
-5.093E-1	1.379E+0	1.810E+0
-5.093E-1	1.343E+0	1.823E+0
-5.093E-1	1.359E+0	1.755E+0
-5.076E-1	1.398E+0	1.781E+0
-5.109E-1	1.356E+0	1.797E+0
-5.125E-1	1.366E+0	1.817E+0
-5.076E-1	1.376E+0	1.817E+0
-5.109E-1	1.372E+0	1.771E+0
-5.125E-1	1.356E+0	1.787E+0
-5.109E-1	1.382E+0	1.797E+0
-5.076E-1	1.350E+0	1.768E+0
-5.076E-1	1.376E+0	1.804E+0
-5.093E-1	1.382E+0	1.771E+0
-5.093E-1	1.398E+0	1.856E+0
-5.093E-1	1.379E+0	1.768E+0
-5.093E-1	1.346E+0	1.804E+0
-5.109E-1	1.388E+0	1.839E+0
-5.076E-1	1.366E+0	1.820E+0
-5.109E-1	1.350E+0	1.713E+0
-5.093E-1	1.398E+0	1.839E+0
-5.109E-1	1.350E+0	1.739E+0
-5.109E-1	1.356E+0	1.781E+0
-5.060E-1	1.350E+0	1.758E+0
-5.076E-1	1.366E+0	1.755E+0
-5.093E-1	1.431E+0	1.810E+0
-5.109E-1	1.337E+0	1.791E+0
-5.093E-1	1.356E+0	1.752E+0
-5.109E-1	1.388E+0	1.804E+0
-5.093E-1	1.333E+0	1.765E+0
-5.076E-1	1.346E+0	1.771E+0
-5.060E-1	1.353E+0	1.839E+0
-5.076E-1	1.343E+0	1.781E+0
-5.125E-1	1.411E+0	1.765E+0
-5.109E-1	1.346E+0	1.781E+0
-5.076E-1	1.376E+0	1.807E+0
-5.093E-1	1.353E+0	1.800E+0
-5.093E-1	1.353E+0	1.820E+0
-5.093E-1	1.385E+0	1.778E+0
-5.060E-1	1.333E+0	1.775E+0
-5.093E-1	1.359E+0	1.807E+0
-5.125E-1	1.398E+0	1.758E+0
-5.076E-1	1.359E+0	1.794E+0
-5.125E-1	1.356E+0	1.849E+0
-5.060E-1	1.376E+0	1.787E+0
-5.109E-1	1.382E+0	1.778E+0
-5.093E-1	1.356E+0	1.839E+0
-5.076E-1	1.350E+0	1.791E+0
-5.093E-1	1.353E+0	1.810E+0
-5.125E-1	1.376E+0	1.800E+0
-5.076E-1	1.376E+0	1.810E+0
-5.076E-1	1.350E+0	1.768E+0
-5.093E-1	1.320E+0	1.856E+0
-5.109E-1	1.350E+0	1.752E+0
-5.076E-1	1.376E+0	1.843E+0
-5.076E-1	1.356E+0	1.768E+0
-5.076E-1	1.363E+0	1.719E+0
-5.125E-1	1.379E+0	1.739E+0
-5.076E-1	1.314E+0	1.784E+0
-5.093E-1	1.363E+0	1.749E+0
-5.093E-1	1.333E+0	1.823E+0
-5.125E-1	1.324E+0	1.719E+0
-5.109E-1	1.395E+0	1.807E+0
-5.076E-1	1.337E+0	1.787E+0
-5.093E-1	1.372E+0	1.768E+0
-5.141E-1	1.411E+0	1.775E+0
-5.109E-1	1.388E+0	1.745E+0
-5.093E-1	1.343E+0	1.800E+0
-5.076E-1	1.291E+0	1.804E+0
-5.093E-1	1.376E+0	1.791E+0
-5.093E-1	1.330E+0	1.729E+0
-5.076E-1	1.340E+0	1.771E+0
-5.093E-1	1.379E+0	1.781E+0
-5.125E-1	1.382E+0	1.752E+0
-5.109E-1	1.350E+0	1.804E+0
-5.093E-1	1.330E+0	1.765E+0
-5.093E-1	1.343E+0	1.800E+0
-5.125E-1	1.340E+0	1.804E+0
-5.093E-1	1.333E+0	1.755E+0
-5.093E-1	1.392E+0	1.791E+0
-5.076E-1	1.366E+0	1.800E+0
-5.076E-1	1.382E+0	1.843E+0
-5.109E-1	1.369E+0	1.778E+0
-5.060E-1	1.324E+0	1.869E+0
-5.076E-1	1.353E+0	1.771E+0
-5.076E-1	1.392E+0	1.771E+0
-5.076E-1	1.372E+0	1.804E+0
-5.076E-1	1.343E+0	1.800E+0
-5.076E-1	1.333E+0	1.768E+0
-5.093E-1	1.350E+0	1.800E+0
-5.109E-1	1.340E+0	1.804E+0
-5.076E-1	1.369E+0	1.791E+0
-5.076E-1	1.411E+0	1.771E+0
-5.093E-1	1.350E+0	1.797E+0
-5.093E-1	1.337E+0	1.762E+0
-5.076E-1	1.346E+0	1.797E+0
-5.060E-1	1.324E+0	1.791E+0
-5.093E-1	1.408E+0	1.787E+0
-5.093E-1	1.424E+0	1.745E+0
-5.044E-1	1.343E+0	1.820E+0
-5.076E-1	1.346E+0	1.775E+0
-5.076E-1	1.353E+0	1.749E+0
-5.109E-1	1.337E+0	1.765E+0
-5.093E-1	1.350E+0	1.843E+0
-5.076E-1	1.320E+0	1.771E+0
-5.093E-1	1.385E+0	1.784E+0
-5.093E-1	1.353E+0	1.778E+0
-5.093E-1	1.353E+0	1.781E+0
-5.093E-1	1.327E+0	1.755E+0
-5.109E-1	1.369E+0	1.800E+0
-5.109E-1	1.359E+0	1.791E+0
-5.093E-1	1.343E+0	1.794E+0
-5.076E-1	1.382E+0	1.800E+0
-5.093E-1	1.343E+0	1.787E+0
-5.141E-1	1.343E+0	1.742E+0
-5.093E-1	1.385E+0	1.804E+0
-5.093E-1	1.356E+0	1.797E+0
-5.093E-1	1.343E+0	1.765E+0
-5.109E-1	1.411E+0	1.784E+0
-5.060E-1	1.314E+0	1.849E+0
-5.109E-1	1.398E+0	1.787E+0
-5.093E-1	1.343E+0	1.749E+0
-5.093E-1	1.333E+0	1.771E+0
-5.060E-1	1.376E+0	1.768E+0
-5.060E-1	1.340E+0	1.784E+0
-5.109E-1	1.359E+0	1.849E+0
-5.109E-1	1.353E+0	1.810E+0
-5.076E-1	1.379E+0	1.775E+0
-5.076E-1	1.343E+0	1.787E+0
-5.125E-1	1.363E+0	1.736E+0
-5.076E-1	1.376E+0	1.752E+0
-5.076E-1	1.421E+0	1.732E+0
-5.076E-1	1.388E+0	1.794E+0
-5.109E-1	1.330E+0	1.781E+0
-5.125E-1	1.359E+0	1.833E+0
-5.093E-1	1.337E+0	1.771E+0
-5.076E-1	1.343E+0	1.813E+0
-5.109E-1	1.379E+0	1.784E+0
-5.076E-1	1.366E+0	1.787E+0
-5.060E-1	1.346E+0	1.813E+0
-5.076E-1	1.372E+0	1.800E+0
-5.109E-1	1.369E+0	1.778E+0
-5.093E-1	1.405E+0	1.723E+0
-5.060E-1	1.395E+0	1.745E+0
-5.093E-1	1.363E+0	1.833E+0
-5.109E-1	1.343E+0	1.768E+0
-5.109E-1	1.363E+0	1.781E+0
-5.093E-1	1.411E+0	1.781E+0
-5.044E-1	1.366E+0	1.817E+0
-5.109E-1	1.340E+0	1.820E+0
-5.093E-1	1.363E+0	1.797E+0
-5.060E-1	1.317E+0	1.826E+0
-5.044E-1	1.376E+0	1.778E+0
-5.109E-1	1.376E+0	1.768E+0
-5.109E-1	1.369E+0	1.794E+0
-5.076E-1	1.320E+0	1.752E+0
-5.076E-1	1.343E+0	1.791E+0
-5.076E-1	1.320E+0	1.797E+0
-5.125E-1	1.356E+0	1.768E+0
-5.109E-1	1.376E+0	1.768E+0
-5.076E-1	1.369E+0	1.791E+0
-5.093E-1	1.320E+0	1.797E+0
-5.125E-1	1.346E+0	1.781E+0
-5.076E-1	1.379E+0	1.778E+0
-5.076E-1	1.366E+0	1.791E+0
-5.093E-1	1.363E+0	1.732E+0
-5.093E-1	1.385E+0	1.778E+0
-5.076E-1	1.366E+0	1.794E+0
-5.093E-1	1.343E+0	1.781E+0
-5.060E-1	1.356E+0	1.810E+0
-5.109E-1	1.359E+0	1.797E+0
-5.076E-1	1.379E+0	1.791E+0
-5.076E-1	1.333E+0	1.810E+0
-5.093E-1	1.369E+0	1.768E+0
-5.109E-1	1.363E+0	1.768E+0
-5.076E-1	1.324E+0	1.749E+0
-5.044E-1	1.382E+0	1.813E+0
-5.076E-1	1.363E+0	1.813E+0
-5.125E-1	1.346E+0	1.813E+0
-5.076E-1	1.392E+0	1.787E+0
-5.093E-1	1.392E+0	1.781E+0
-5.093E-1	1.350E+0	1.758E+0
-5.125E-1	1.379E+0	1.775E+0
-5.076E-1	1.363E+0	1.836E+0
-5.076E-1	1.359E+0	1.778E+0
-5.093E-1	1.424E+0	1.778E+0
-5.109E-1	1.388E+0	1.800E+0
-5.076E-1	1.376E+0	1.758E+0
-5.125E-1	1.307E+0	1.797E+0
-5.125E-1	1.363E+0	1.787E+0
-5.093E-1	1.350E+0	1.859E+0
-5.076E-1	1.376E+0	1.768E+0
-5.093E-1	1.340E+0	1.723E+0
-5.125E-1	1.363E+0	1.791E+0
-5.093E-1	1.340E+0	1.810E+0
-5.093E-1	1.337E+0	1.778E+0
-5.076E-1	1.333E+0	1.745E+0
-5.093E-1	1.395E+0	1.839E+0
-5.125E-1	1.359E+0	1.833E+0
-5.093E-1	1.340E+0	1.787E+0
-5.076E-1	1.333E+0	1.768E+0
-5.093E-1	1.294E+0	1.807E+0
-5.093E-1	1.379E+0	1.807E+0
-5.076E-1	1.388E+0	1.810E+0
-5.060E-1	1.388E+0	1.833E+0
-5.060E-1	1.379E+0	1.797E+0
-5.093E-1	1.369E+0	1.817E+0
-5.076E-1	1.314E+0	1.846E+0
-5.093E-1	1.346E+0	1.752E+0
-5.109E-1	1.350E+0	1.775E+0
-5.125E-1	1.343E+0	1.820E+0
-5.076E-1	1.353E+0	1.784E+0
-5.076E-1	1.346E+0	1.781E+0
-5.109E-1	1.376E+0	1.804E+0
-5.109E-1	1.392E+0	1.800E+0
-5.093E-1	1.327E+0	1.823E+0
-5.076E-1	1.356E+0	1.778E+0
-5.109E-1	1.398E+0	1.749E+0
-5.076E-1	1.330E+0	1.784E+0
-5.076E-1	1.311E+0	1.791E+0
-5.060E-1	1.320E+0	1.807E+0
-5.093E-1	1.337E+0	1.833E+0
-5.093E-1	1.350E+0	1.800E+0
-5.093E-1	1.366E+0	1.765E+0
-5.076E-1	1.340E+0	1.778E+0
-5.125E-1	1.366E+0	1.758E+0
-5.125E-1	1.363E+0	1.794E+0
-5.060E-1	1.382E+0	1.810E+0
-5.076E-1	1.376E+0	1.846E+0
-5.076E-1	1.346E+0	1.749E+0
-5.109E-1	1.369E+0	1.797E+0
-5.060E-1	1.337E+0	1.742E+0
-5.093E-1	1.353E+0	1.787E+0
-5.093E-1	1.307E+0	1.771E+0
-5.076E-1	1.350E+0	1.755E+0
-5.093E-1	1.340E+0	1.817E+0
-5.044E-1	1.366E+0	1.787E+0
-5.093E-1	1.330E+0	1.804E+0
-5.093E-1	1.333E+0	1.771E+0
-5.109E-1	1.324E+0	1.768E+0
-5.076E-1	1.340E+0	1.820E+0
-5.076E-1	1.376E+0	1.765E+0
-5.076E-1	1.388E+0	1.807E+0
-5.060E-1	1.356E+0	1.810E+0
-5.093E-1	1.379E+0	1.800E+0
-5.109E-1	1.379E+0	1.755E+0
-5.076E-1	1.363E+0	1.745E+0
-5.076E-1	1.343E+0	1.826E+0
-5.076E-1	1.350E+0	1.778E+0
-5.093E-1	1.333E+0	1.800E+0
-5.109E-1	1.311E+0	1.833E+0
-5.093E-1	1.337E+0	1.826E+0
-5.093E-1	1.333E+0	1.771E+0
-5.093E-1	1.405E+0	1.765E+0
-5.109E-1	1.356E+0	1.787E+0
-5.093E-1	1.337E+0	1.800E+0
-5.076E-1	1.363E+0	1.762E+0
-5.093E-1	1.363E+0	1.749E+0
-5.109E-1	1.369E+0	1.849E+0
-5.076E-1	1.333E+0	1.791E+0
-5.076E-1	1.346E+0	1.813E+0
-5.093E-1	1.350E+0	1.810E+0
-5.076E-1	1.301E+0	1.771E+0
-5.060E-1	1.350E+0	1.784E+0
-5.109E-1	1.366E+0	1.781E+0
-5.093E-1	1.388E+0	1.784E+0
-5.125E-1	1.333E+0	1.758E+0
-5.060E-1	1.356E+0	1.781E+0
-5.093E-1	1.350E+0	1.716E+0
-5.093E-1	1.314E+0	1.732E+0
-5.125E-1	1.324E+0	1.768E+0
-5.060E-1	1.366E+0	1.784E+0
-5.060E-1	1.343E+0	1.745E+0
-5.093E-1	1.294E+0	1.758E+0
-5.109E-1	1.363E+0	1.771E+0
-5.076E-1	1.343E+0	1.781E+0
-5.060E-1	1.301E+0	1.791E+0
-5.109E-1	1.366E+0	1.826E+0
-5.093E-1	1.337E+0	1.810E+0
-5.060E-1	1.382E+0	1.775E+0
-5.093E-1	1.311E+0	1.778E+0
-5.060E-1	1.350E+0	1.771E+0
-5.076E-1	1.320E+0	1.745E+0
-5.076E-1	1.337E+0	1.781E+0
-5.076E-1	1.379E+0	1.784E+0
-5.109E-1	1.343E+0	1.839E+0
-5.060E-1	1.340E+0	1.768E+0
-5.076E-1	1.376E+0	1.739E+0
-5.093E-1	1.379E+0	1.781E+0
-5.109E-1	1.337E+0	1.797E+0
-5.093E-1	1.343E+0	1.787E+0
-5.076E-1	1.379E+0	1.823E+0
-5.060E-1	1.363E+0	1.781E+0
-5.109E-1	1.343E+0	1.752E+0
-5.093E-1	1.382E+0	1.797E+0
-5.076E-1	1.343E+0	1.800E+0
-5.076E-1	1.324E+0	1.729E+0
-5.109E-1	1.385E+0	1.726E+0
-5.109E-1	1.340E+0	1.817E+0
-5.060E-1	1.359E+0	1.820E+0
-5.060E-1	1.333E+0	1.752E+0
-5.093E-1	1.330E+0	1.771E+0
-5.093E-1	1.314E+0	1.736E+0
-5.060E-1	1.372E+0	1.794E+0
-5.109E-1	1.333E+0	1.758E+0
-5.060E-1	1.372E+0	1.904E+0
-5.125E-1	1.388E+0	1.768E+0
-5.093E-1	1.372E+0	1.807E+0
-5.044E-1	1.314E+0	1.810E+0
-5.093E-1	1.382E+0	1.784E+0
-5.125E-1	1.340E+0	1.739E+0
-5.076E-1	1.363E+0	1.784E+0
-5.093E-1	1.324E+0	1.839E+0
-5.125E-1	1.337E+0	1.765E+0
-5.093E-1	1.311E+0	1.758E+0
-5.076E-1	1.372E+0	1.807E+0
-5.076E-1	1.343E+0	1.762E+0
-5.109E-1	1.369E+0	1.775E+0
-5.109E-1	1.372E+0	1.771E+0
-5.093E-1	1.346E+0	1.800E+0
-5.076E-1	1.359E+0	1.797E+0
-5.109E-1	1.337E+0	1.787E+0
-5.109E-1	1.314E+0	1.684E+0
-5.076E-1	1.301E+0	1.749E+0
-5.093E-1	1.369E+0	1.846E+0
-5.076E-1	1.343E+0	1.826E+0
-5.109E-1	1.356E+0	1.775E+0
-5.093E-1	1.343E+0	1.781E+0
-5.093E-1	1.337E+0	1.762E+0
-5.076E-1	1.350E+0	1.804E+0
-5.125E-1	1.353E+0	1.797E+0
-5.076E-1	1.359E+0	1.810E+0
-5.076E-1	1.385E+0	1.742E+0
-5.109E-1	1.346E+0	1.813E+0
-5.093E-1	1.317E+0	1.843E+0
-5.109E-1	1.388E+0	1.752E+0
-5.060E-1	1.356E+0	1.765E+0
-5.109E-1	1.353E+0	1.804E+0
-5.109E-1	1.343E+0	1.745E+0
-5.109E-1	1.363E+0	1.791E+0
-5.060E-1	1.346E+0	1.749E+0
-5.093E-1	1.363E+0	1.794E+0
-5.093E-1	1.346E+0	1.762E+0
-5.076E-1	1.333E+0	1.765E+0
-5.060E-1	1.366E+0	1.765E+0
-5.093E-1	1.392E+0	1.787E+0
-5.109E-1	1.363E+0	1.791E+0
-5.044E-1	1.327E+0	1.771E+0
-5.076E-1	1.294E+0	1.823E+0
-5.093E-1	1.288E+0	1.794E+0
-5.060E-1	1.411E+0	1.784E+0
-5.076E-1	1.366E+0	1.778E+0
-5.060E-1	1.366E+0	1.794E+0
-5.093E-1	1.327E+0	1.804E+0
-5.109E-1	1.356E+0	1.807E+0
-5.076E-1	1.359E+0	1.752E+0
-5.076E-1	1.343E+0	1.787E+0
-5.093E-1	1.366E+0	1.787E+0
-5.093E-1	1.337E+0	1.784E+0
-5.060E-1	1.366E+0	1.800E+0
-5.076E-1	1.343E+0	1.797E+0
-5.109E-1	1.382E+0	1.768E+0
-5.109E-1	1.356E+0	1.810E+0
-5.044E-1	1.359E+0	1.778E+0
-5.060E-1	1.340E+0	1.729E+0
-5.109E-1	1.340E+0	1.755E+0
-5.076E-1	1.324E+0	1.787E+0
-5.076E-1	1.356E+0	1.765E+0
-5.060E-1	1.333E+0	1.775E+0
-5.093E-1	1.388E+0	1.784E+0
-5.109E-1	1.359E+0	1.768E+0
-5.076E-1	1.343E+0	1.807E+0
-5.076E-1	1.382E+0	1.752E+0
-5.060E-1	1.385E+0	1.736E+0
-5.093E-1	1.346E+0	1.804E+0
-5.060E-1	1.376E+0	1.804E+0
-5.076E-1	1.320E+0	1.758E+0
-5.093E-1	1.418E+0	1.749E+0
-5.093E-1	1.337E+0	1.781E+0
-5.060E-1	1.385E+0	1.781E+0
-5.076E-1	1.395E+0	1.778E+0
-5.076E-1	1.343E+0	1.781E+0
-5.093E-1	1.379E+0	1.745E+0
-5.076E-1	1.363E+0	1.791E+0
-5.060E-1	1.343E+0	1.810E+0
-5.109E-1	1.372E+0	1.804E+0
-5.076E-1	1.366E+0	1.791E+0
-5.093E-1	1.401E+0	1.755E+0
-5.044E-1	1.376E+0	1.713E+0
-5.060E-1	1.382E+0	1.775E+0
-5.093E-1	1.327E+0	1.762E+0
-5.076E-1	1.398E+0	1.742E+0
-5.060E-1	1.337E+0	1.791E+0
-5.093E-1	1.353E+0	1.813E+0
-5.076E-1	1.372E+0	1.765E+0
-5.076E-1	1.337E+0	1.784E+0
-5.060E-1	1.369E+0	1.781E+0
-5.093E-1	1.363E+0	1.843E+0
-5.093E-1	1.291E+0	1.852E+0
-5.076E-1	1.398E+0	1.807E+0
-5.060E-1	1.314E+0	1.719E+0
-5.109E-1	1.291E+0	1.729E+0
-5.076E-1	1.363E+0	1.765E+0
-5.060E-1	1.363E+0	1.758E+0
-5.109E-1	1.324E+0	1.768E+0
-5.109E-1	1.340E+0	1.755E+0
-5.125E-1	1.359E+0	1.765E+0
-5.076E-1	1.366E+0	1.755E+0
-5.125E-1	1.343E+0	1.810E+0
-5.093E-1	1.320E+0	1.800E+0
-5.076E-1	1.353E+0	1.794E+0
-5.076E-1	1.340E+0	1.800E+0
-5.076E-1	1.327E+0	1.749E+0
-5.109E-1	1.343E+0	1.804E+0
-5.076E-1	1.363E+0	1.794E+0
-5.093E-1	1.333E+0	1.778E+0
-5.060E-1	1.350E+0	1.755E+0
-5.109E-1	1.359E+0	1.843E+0
-5.093E-1	1.337E+0	1.768E+0
-5.044E-1	1.356E+0	1.800E+0
-5.060E-1	1.350E+0	1.762E+0
-5.109E-1	1.350E+0	1.794E+0
-5.109E-1	1.320E+0	1.765E+0
-5.060E-1	1.350E+0	1.800E+0
-5.060E-1	1.382E+0	1.826E+0
-5.060E-1	1.350E+0	1.771E+0
-5.109E-1	1.314E+0	1.755E+0
-5.060E-1	1.343E+0	1.762E+0
-5.044E-1	1.359E+0	1.775E+0
-5.093E-1	1.350E+0	1.794E+0
-5.093E-1	1.298E+0	1.791E+0
-5.093E-1	1.346E+0	1.729E+0
-5.076E-1	1.317E+0	1.797E+0
-5.076E-1	1.333E+0	1.745E+0
-5.093E-1	1.337E+0	1.739E+0
-5.060E-1	1.340E+0	1.813E+0
-5.060E-1	1.327E+0	1.762E+0
-5.076E-1	1.346E+0	1.784E+0
-5.109E-1	1.324E+0	1.781E+0
-5.076E-1	1.320E+0	1.794E+0
-5.060E-1	1.350E+0	1.765E+0
-5.109E-1	1.340E+0	1.723E+0
-5.109E-1	1.376E+0	1.752E+0
-5.093E-1	1.379E+0	1.775E+0
-5.076E-1	1.353E+0	1.800E+0
-5.076E-1	1.427E+0	1.771E+0
-5.093E-1	1.369E+0	1.839E+0
-5.076E-1	1.311E+0	1.703E+0
-5.093E-1	1.343E+0	1.784E+0
-5.109E-1	1.369E+0	1.778E+0
-5.076E-1	1.311E+0	1.800E+0
-5.060E-1	1.363E+0	1.804E+0
-5.093E-1	1.353E+0	1.762E+0
-5.093E-1	1.314E+0	1.726E+0
-5.093E-1	1.385E+0	1.758E+0
-5.076E-1	1.337E+0	1.797E+0
-5.093E-1	1.376E+0	1.807E+0
-5.125E-1	1.337E+0	1.768E+0
-5.076E-1	1.388E+0	1.810E+0
-5.076E-1	1.330E+0	1.791E+0
-5.060E-1	1.337E+0	1.778E+0
-5.109E-1	1.311E+0	1.794E+0
-5.109E-1	1.363E+0	1.794E+0
-5.093E-1	1.363E+0	1.758E+0
-5.076E-1	1.376E+0	1.723E+0
-5.076E-1	1.343E+0	1.778E+0
-5.109E-1	1.372E+0	1.781E+0
-5.060E-1	1.311E+0	1.765E+0
-5.076E-1	1.356E+0	1.784E+0
-5.109E-1	1.376E+0	1.804E+0
-5.125E-1	1.363E+0	1.810E+0
-5.076E-1	1.366E+0	1.791E+0
-5.093E-1	1.392E+0	1.804E+0
-5.093E-1	1.379E+0	1.775E+0
-5.109E-1	1.311E+0	1.781E+0
-5.060E-1	1.346E+0	1.758E+0
-5.093E-1	1.320E+0	1.762E+0
-5.093E-1	1.353E+0	1.758E+0
-5.109E-1	1.330E+0	1.778E+0
-5.060E-1	1.311E+0	1.745E+0
-5.060E-1	1.350E+0	1.745E+0
-5.109E-1	1.366E+0	1.755E+0
-5.109E-1	1.388E+0	1.765E+0
-5.076E-1	1.392E+0	1.787E+0
-5.060E-1	1.379E+0	1.787E+0
-5.093E-1	1.333E+0	1.755E+0
-5.093E-1	1.366E+0	1.749E+0
-5.060E-1	1.320E+0	1.794E+0
-5.060E-1	1.382E+0	1.791E+0
-5.093E-1	1.382E+0	1.768E+0
-5.093E-1	1.333E+0	1.758E+0
-5.076E-1	1.324E+0	1.787E+0
-5.076E-1	1.401E+0	1.787E+0
-5.093E-1	1.353E+0	1.775E+0
-5.093E-1	1.343E+0	1.729E+0
-5.076E-1	1.343E+0	1.716E+0
-5.060E-1	1.359E+0	1.797E+0
-5.109E-1	1.320E+0	1.781E+0
-5.109E-1	1.320E+0	1.778E+0
-5.076E-1	1.372E+0	1.849E+0
-5.076E-1	1.363E+0	1.749E+0
-5.076E-1	1.327E+0	1.778E+0
-5.109E-1	1.379E+0	1.768E+0
-5.060E-1	1.382E+0	1.791E+0
-5.076E-1	1.330E+0	1.859E+0
-5.109E-1	1.350E+0	1.755E+0
-5.093E-1	1.401E+0	1.736E+0
-5.109E-1	1.398E+0	1.755E+0
-5.093E-1	1.372E+0	1.800E+0
-5.093E-1	1.350E+0	1.791E+0
-5.093E-1	1.324E+0	1.775E+0
-5.060E-1	1.301E+0	1.765E+0
-5.076E-1	1.343E+0	1.755E+0
-5.076E-1	1.369E+0	1.755E+0
-5.109E-1	1.330E+0	1.781E+0
-5.093E-1	1.337E+0	1.765E+0
-5.093E-1	1.337E+0	1.758E+0
-5.076E-1	1.411E+0	1.813E+0
-5.109E-1	1.330E+0	1.784E+0
-5.044E-1	1.343E+0	1.758E+0
-5.076E-1	1.353E+0	1.804E+0
-5.109E-1	1.363E+0	1.755E+0
-5.125E-1	1.346E+0	1.765E+0
-5.060E-1	1.376E+0	1.784E+0
-5.076E-1	1.385E+0	1.745E+0
-5.093E-1	1.350E+0	1.787E+0
-5.109E-1	1.356E+0	1.800E+0
-5.060E-1	1.337E+0	1.813E+0
-5.060E-1	1.350E+0	1.839E+0
-5.093E-1	1.366E+0	1.787E+0
-5.093E-1	1.376E+0	1.813E+0
-5.093E-1	1.340E+0	1.729E+0
-5.076E-1	1.372E+0	1.791E+0
-5.093E-1	1.356E+0	1.765E+0
-5.109E-1	1.376E+0	1.791E+0
-5.076E-1	1.395E+0	1.778E+0
-5.076E-1	1.382E+0	1.768E+0
-5.076E-1	1.359E+0	1.758E+0
-5.093E-1	1.376E+0	1.762E+0
-5.076E-1	1.320E+0	1.768E+0
-5.044E-1	1.359E+0	1.804E+0
-5.060E-1	1.317E+0	1.729E+0
-5.093E-1	1.359E+0	1.749E+0
-5.076E-1	1.314E+0	1.732E+0
-5.044E-1	1.356E+0	1.739E+0
-5.093E-1	1.330E+0	1.781E+0
-5.125E-1	1.337E+0	1.771E+0
-5.060E-1	1.343E+0	1.775E+0
-5.076E-1	1.333E+0	1.768E+0
-5.076E-1	1.353E+0	1.781E+0
-5.093E-1	1.320E+0	1.745E+0
-5.076E-1	1.363E+0	1.745E+0
-5.060E-1	1.376E+0	1.852E+0
-5.076E-1	1.346E+0	1.765E+0
-5.093E-1	1.340E+0	1.836E+0
-5.076E-1	1.324E+0	1.778E+0
-5.076E-1	1.356E+0	1.797E+0
-5.093E-1	1.285E+0	1.768E+0
-5.060E-1	1.363E+0	1.784E+0
-5.060E-1	1.294E+0	1.778E+0
-5.093E-1	1.337E+0	1.775E+0
-5.109E-1	1.340E+0	1.765E+0
-5.093E-1	1.343E+0	1.781E+0
-5.076E-1	1.366E+0	1.775E+0
-5.076E-1	1.314E+0	1.800E+0
-5.093E-1	1.359E+0	1.797E+0
-5.141E-1	1.398E+0	1.765E+0
-5.060E-1	1.337E+0	1.749E+0
-5.060E-1	1.363E+0	1.787E+0
-5.093E-1	1.372E+0	1.810E+0
-5.076E-1	1.376E+0	1.833E+0
-5.093E-1	1.343E+0	1.771E+0
-5.076E-1	1.385E+0	1.784E+0
-5.060E-1	1.307E+0	1.765E+0
-5.093E-1	1.343E+0	1.739E+0
-5.093E-1	1.382E+0	1.755E+0
-5.076E-1	1.363E+0	1.807E+0
-5.109E-1	1.337E+0	1.771E+0
-5.093E-1	1.343E+0	1.804E+0
-5.093E-1	1.350E+0	1.784E+0
-5.093E-1	1.385E+0	1.758E+0
-5.060E-1	1.340E+0	1.758E+0
-5.093E-1	1.356E+0	1.752E+0
-5.093E-1	1.324E+0	1.765E+0
-5.060E-1	1.343E+0	1.778E+0
-5.093E-1	1.343E+0	1.781E+0
-5.076E-1	1.405E+0	1.784E+0
-5.076E-1	1.376E+0	1.726E+0
-5.076E-1	1.320E+0	1.781E+0
-5.093E-1	1.333E+0	1.749E+0
-5.076E-1	1.327E+0	1.713E+0
-5.060E-1	1.366E+0	1.820E+0
-5.076E-1	1.359E+0	1.784E+0
-5.109E-1	1.392E+0	1.768E+0
-5.109E-1	1.304E+0	1.794E+0
-5.060E-1	1.379E+0	1.787E+0
-5.076E-1	1.343E+0	1.768E+0
-5.093E-1	1.333E+0	1.787E+0
-5.109E-1	1.359E+0	1.726E+0
-5.076E-1	1.376E+0	1.778E+0
-5.076E-1	1.343E+0	1.791E+0
-5.125E-1	1.366E+0	1.732E+0
-5.125E-1	1.340E+0	1.732E+0
-5.093E-1	1.350E+0	1.745E+0
-5.060E-1	1.376E+0	1.771E+0
-5.060E-1	1.356E+0	1.784E+0
-5.076E-1	1.366E+0	1.755E+0
-5.060E-1	1.372E+0	1.768E+0
-5.060E-1	1.359E+0	1.826E+0
-5.076E-1	1.343E+0	1.755E+0
-5.109E-1	1.353E+0	1.800E+0
-5.076E-1	1.337E+0	1.732E+0
-5.076E-1	1.382E+0	1.739E+0
-5.093E-1	1.350E+0	1.729E+0
-5.093E-1	1.314E+0	1.736E+0
-5.076E-1	1.353E+0	1.778E+0
-5.044E-1	1.366E+0	1.775E+0
-5.093E-1	1.353E+0	1.765E+0
-5.093E-1	1.346E+0	1.791E+0
-5.060E-1	1.366E+0	1.771E+0
-5.093E-1	1.392E+0	1.797E+0
-5.109E-1	1.363E+0	1.771E+0
-5.093E-1	1.320E+0	1.794E+0
-5.060E-1	1.366E+0	1.794E+0
-5.060E-1	1.350E+0	1.736E+0
-5.109E-1	1.379E+0	1.804E+0
-5.109E-1	1.333E+0	1.882E+0
-5.060E-1	1.337E+0	1.752E+0
-5.044E-1	1.366E+0	1.794E+0
-5.109E-1	1.346E+0	1.719E+0
-5.093E-1	1.337E+0	1.752E+0
-5.093E-1	1.330E+0	1.765E+0
-5.093E-1	1.337E+0	1.755E+0
-5.076E-1	1.369E+0	1.787E+0
-5.093E-1	1.353E+0	1.752E+0
-5.060E-1	1.330E+0	1.687E+0
-5.060E-1	1.343E+0	1.768E+0
-5.076E-1	1.366E+0	1.807E+0
-5.093E-1	1.346E+0	1.771E+0
-5.076E-1	1.398E+0	1.794E+0
-5.044E-1	1.327E+0	1.758E+0
-5.076E-1	1.343E+0	1.732E+0
-5.093E-1	1.333E+0	1.703E+0
-5.060E-1	1.340E+0	1.736E+0
-5.076E-1	1.346E+0	1.791E+0
-5.076E-1	1.363E+0	1.784E+0
-5.093E-1	1.379E+0	1.810E+0
-5.060E-1	1.385E+0	1.752E+0
-5.060E-1	1.333E+0	1.771E+0
-5.093E-1	1.353E+0	1.784E+0
-5.109E-1	1.353E+0	1.755E+0
-5.076E-1	1.356E+0	1.745E+0
-5.060E-1	1.327E+0	1.781E+0
-5.109E-1	1.311E+0	1.765E+0
-5.076E-1	1.372E+0	1.762E+0
-5.076E-1	1.363E+0	1.784E+0
-5.093E-1	1.356E+0	1.794E+0
-5.093E-1	1.376E+0	1.758E+0
-5.093E-1	1.353E+0	1.817E+0
-5.076E-1	1.346E+0	1.755E+0
-5.060E-1	1.379E+0	1.703E+0
-5.093E-1	1.314E+0	1.784E+0
-5.109E-1	1.366E+0	1.800E+0
-5.044E-1	1.359E+0	1.729E+0
-5.076E-1	1.388E+0	1.778E+0
-5.060E-1	1.363E+0	1.791E+0
-5.076E-1	1.265E+0	1.781E+0
-5.076E-1	1.324E+0	1.758E+0
-5.060E-1	1.330E+0	1.849E+0
-5.093E-1	1.317E+0	1.813E+0
-5.125E-1	1.327E+0	1.755E+0
-5.109E-1	1.392E+0	1.813E+0
-5.109E-1	1.330E+0	1.752E+0
-5.093E-1	1.363E+0	1.762E+0
-5.093E-1	1.356E+0	1.771E+0
-5.093E-1	1.330E+0	1.807E+0
-5.093E-1	1.304E+0	1.800E+0
-5.093E-1	1.350E+0	1.787E+0
-5.093E-1	1.356E+0	1.749E+0
-5.076E-1	1.382E+0	1.787E+0
-5.060E-1	1.401E+0	1.843E+0
-5.093E-1	1.324E+0	1.778E+0
-5.093E-1	1.379E+0	1.752E+0
-5.093E-1	1.379E+0	1.794E+0
-5.060E-1	1.356E+0	1.781E+0
-5.093E-1	1.340E+0	1.739E+0
-5.109E-1	1.333E+0	1.784E+0
-5.093E-1	1.379E+0	1.807E+0
-5.093E-1	1.372E+0	1.726E+0
-5.093E-1	1.363E+0	1.752E+0
-5.093E-1	1.376E+0	1.787E+0
-5.109E-1	1.359E+0	1.781E+0
-5.044E-1	1.324E+0	1.755E+0
-5.076E-1	1.333E+0	1.794E+0
-5.109E-1	1.337E+0	1.719E+0
-5.060E-1	1.372E+0	1.804E+0
-5.076E-1	1.382E+0	1.775E+0
-5.060E-1	1.379E+0	1.781E+0
-5.060E-1	1.343E+0	1.826E+0
-5.093E-1	1.317E+0	1.765E+0
-5.060E-1	1.408E+0	1.762E+0
-5.093E-1	1.376E+0	1.817E+0
-5.109E-1	1.307E+0	1.794E+0
-5.060E-1	1.327E+0	1.820E+0
-5.076E-1	1.366E+0	1.771E+0
-5.109E-1	1.356E+0	1.852E+0
-5.076E-1	1.366E+0	1.771E+0
-5.076E-1	1.304E+0	1.758E+0
-5.076E-1	1.327E+0	1.800E+0
-5.093E-1	1.307E+0	1.797E+0
-5.093E-1	1.317E+0	1.800E+0
-5.109E-1	1.327E+0	1.775E+0
-5.093E-1	1.337E+0	1.768E+0
-5.093E-1	1.359E+0	1.775E+0
-5.109E-1	1.317E+0	1.745E+0
-5.076E-1	1.376E+0	1.813E+0
-5.076E-1	1.405E+0	1.742E+0
-5.060E-1	1.411E+0	1.781E+0
-5.076E-1	1.346E+0	1.752E+0
-5.076E-1	1.307E+0	1.758E+0
-5.044E-1	1.363E+0	1.810E+0
-5.076E-1	1.359E+0	1.765E+0
-5.109E-1	1.379E+0	1.823E+0
-5.076E-1	1.369E+0	1.749E+0
-5.060E-1	1.359E+0	1.810E+0
-5.093E-1	1.382E+0	1.723E+0
-5.076E-1	1.340E+0	1.820E+0
-5.060E-1	1.376E+0	1.800E+0
-5.044E-1	1.353E+0	1.826E+0
-5.093E-1	1.275E+0	1.784E+0
-5.060E-1	1.369E+0	1.749E+0
-5.076E-1	1.317E+0	1.674E+0
-5.060E-1	1.320E+0	1.736E+0
-5.076E-1	1.353E+0	1.752E+0
-5.109E-1	1.363E+0	1.791E+0
-5.093E-1	1.359E+0	1.739E+0
-5.044E-1	1.291E+0	1.830E+0
-5.093E-1	1.330E+0	1.791E+0
-5.125E-1	1.369E+0	1.797E+0
-5.076E-1	1.311E+0	1.736E+0
-5.076E-1	1.330E+0	1.778E+0
-5.076E-1	1.366E+0	1.762E+0
-5.109E-1	1.356E+0	1.745E+0
-5.060E-1	1.359E+0	1.736E+0
-5.060E-1	1.369E+0	1.784E+0
-5.093E-1	1.346E+0	1.778E+0
-5.076E-1	1.359E+0	1.768E+0
-5.060E-1	1.314E+0	1.768E+0
-5.093E-1	1.333E+0	1.846E+0
-5.093E-1	1.311E+0	1.784E+0
-5.076E-1	1.376E+0	1.791E+0
-5.076E-1	1.320E+0	1.804E+0
-5.060E-1	1.392E+0	1.749E+0
-5.076E-1	1.366E+0	1.729E+0
-5.109E-1	1.350E+0	1.690E+0
-5.093E-1	1.382E+0	1.778E+0
-5.060E-1	1.392E+0	1.732E+0
-5.093E-1	1.311E+0	1.807E+0
-5.109E-1	1.366E+0	1.716E+0
-5.076E-1	1.385E+0	1.775E+0
-5.044E-1	1.343E+0	1.732E+0
-5.093E-1	1.385E+0	1.833E+0
-5.109E-1	1.376E+0	1.817E+0
-5.076E-1	1.356E+0	1.768E+0
-5.093E-1	1.372E+0	1.791E+0
-5.109E-1	1.327E+0	1.794E+0
-5.125E-1	1.388E+0	1.817E+0
-5.109E-1	1.340E+0	1.739E+0
-5.076E-1	1.353E+0	1.797E+0
-5.109E-1	1.363E+0	1.771E+0
-5.093E-1	1.327E+0	1.752E+0
-5.076E-1	1.376E+0	1.775E+0
-5.060E-1	1.343E+0	1.800E+0
-5.060E-1	1.359E+0	1.719E+0
-5.093E-1	1.285E+0	1.736E+0
-5.076E-1	1.356E+0	1.784E+0
-5.060E-1	1.356E+0	1.781E+0
-5.076E-1	1.343E+0	1.771E+0
-5.125E-1	1.359E+0	1.813E+0
-5.093E-1	1.382E+0	1.797E+0
-5.060E-1	1.337E+0	1.765E+0
-5.093E-1	1.382E+0	1.771E+0
-5.093E-1	1.346E+0	1.846E+0
-5.093E-1	1.350E+0	1.797E+0
-5.060E-1	1.340E+0	1.739E+0
-5.109E-1	1.311E+0	1.732E+0
-5.093E-1	1.356E+0	1.813E+0
-5.093E-1	1.359E+0	1.791E+0
-5.076E-1	1.343E+0	1.762E+0
-5.076E-1	1.379E+0	1.787E+0
-5.093E-1	1.356E+0	1.765E+0
-5.060E-1	1.327E+0	1.736E+0
-5.076E-1	1.343E+0	1.778E+0
-5.076E-1	1.382E+0	1.784E+0
-5.125E-1	1.369E+0	1.784E+0
-5.060E-1	1.324E+0	1.755E+0
-5.060E-1	1.353E+0	1.755E+0
-5.076E-1	1.291E+0	1.765E+0
-5.109E-1	1.317E+0	1.742E+0
-5.076E-1	1.324E+0	1.817E+0
-5.076E-1	1.343E+0	1.739E+0
-5.076E-1	1.343E+0	1.749E+0
-5.076E-1	1.353E+0	1.771E+0
-5.076E-1	1.382E+0	1.791E+0
-5.060E-1	1.337E+0	1.833E+0
-5.109E-1	1.369E+0	1.791E+0
-5.109E-1	1.298E+0	1.791E+0
-5.125E-1	1.327E+0	1.778E+0
-5.060E-1	1.340E+0	1.775E+0
-5.093E-1	1.327E+0	1.726E+0
-5.060E-1	1.363E+0	1.813E+0
-5.109E-1	1.343E+0	1.807E+0
-5.093E-1	1.327E+0	1.713E+0
-5.093E-1	1.372E+0	1.778E+0
-5.109E-1	1.340E+0	1.771E+0
-5.093E-1	1.311E+0	1.778E+0
-5.060E-1	1.343E+0	1.778E+0
-5.109E-1	1.333E+0	1.778E+0
-5.109E-1	1.372E+0	1.810E+0
-5.109E-1	1.346E+0	1.768E+0
-5.060E-1	1.314E+0	1.745E+0
-5.076E-1	1.337E+0	1.800E+0
-5.109E-1	1.333E+0	1.807E+0
-5.076E-1	1.356E+0	1.755E+0
-5.076E-1	1.363E+0	1.778E+0
-5.076E-1	1.330E+0	1.830E+0
-5.093E-1	1.353E+0	1.778E+0
-5.044E-1	1.324E+0	1.810E+0
-5.044E-1	1.307E+0	1.775E+0
-5.093E-1	1.327E+0	1.787E+0
-5.093E-1	1.333E+0	1.719E+0
-5.093E-1	1.340E+0	1.784E+0
-5.076E-1	1.314E+0	1.797E+0
-5.093E-1	1.337E+0	1.768E+0
-5.109E-1	1.324E+0	1.762E+0
-5.109E-1	1.385E+0	1.771E+0
-5.060E-1	1.301E+0	1.749E+0
-5.109E-1	1.350E+0	1.781E+0
-5.109E-1	1.350E+0	1.739E+0
-5.076E-1	1.376E+0	1.823E+0
-5.076E-1	1.398E+0	1.719E+0
-5.076E-1	1.324E+0	1.826E+0
-5.093E-1	1.363E+0	1.778E+0
-5.060E-1	1.317E+0	1.752E+0
-5.060E-1	1.337E+0	1.775E+0
-5.109E-1	1.333E+0	1.768E+0
-5.109E-1	1.372E+0	1.768E+0
-5.093E-1	1.346E+0	1.758E+0
-5.060E-1	1.369E+0	1.771E+0
-5.060E-1	1.311E+0	1.768E+0
-5.076E-1	1.359E+0	1.771E+0
-5.093E-1	1.366E+0	1.781E+0
-5.093E-1	1.330E+0	1.817E+0
-5.093E-1	1.385E+0	1.813E+0
-5.093E-1	1.350E+0	1.736E+0
-5.076E-1	1.324E+0	1.794E+0
-5.076E-1	1.346E+0	1.765E+0
-5.093E-1	1.346E+0	1.778E+0
-5.109E-1	1.353E+0	1.765E+0
-5.076E-1	1.343E+0	1.787E+0
-5.044E-1	1.330E+0	1.817E+0
-5.076E-1	1.333E+0	1.765E+0
-5.093E-1	1.350E+0	1.787E+0
-5.093E-1	1.327E+0	1.807E+0
-5.093E-1	1.294E+0	1.791E+0
-5.076E-1	1.327E+0	1.794E+0
-5.109E-1	1.314E+0	1.765E+0
-5.076E-1	1.340E+0	1.797E+0
-5.060E-1	1.324E+0	1.784E+0
-5.093E-1	1.350E+0	1.771E+0
-5.109E-1	1.385E+0	1.765E+0
-5.060E-1	1.337E+0	1.804E+0
-5.076E-1	1.327E+0	1.781E+0
-5.076E-1	1.350E+0	1.768E+0
-5.076E-1	1.353E+0	1.787E+0
-5.060E-1	1.333E+0	1.836E+0
-5.076E-1	1.337E+0	1.752E+0
-5.109E-1	1.395E+0	1.781E+0
-5.076E-1	1.363E+0	1.781E+0
-5.060E-1	1.350E+0	1.797E+0
-5.093E-1	1.395E+0	1.775E+0
-5.093E-1	1.363E+0	1.800E+0
-5.093E-1	1.382E+0	1.758E+0
-5.060E-1	1.333E+0	1.807E+0
-5.076E-1	1.340E+0	1.771E+0
-5.076E-1	1.363E+0	1.794E+0
-5.093E-1	1.343E+0	1.752E+0
-5.060E-1	1.337E+0	1.729E+0
-5.044E-1	1.372E+0	1.706E+0
-5.109E-1	1.372E+0	1.800E+0
-5.109E-1	1.350E+0	1.768E+0
-5.093E-1	1.379E+0	1.797E+0
-5.060E-1	1.366E+0	1.765E+0
-5.093E-1	1.327E+0	1.736E+0
-5.109E-1	1.291E+0	1.768E+0
-5.076E-1	1.346E+0	1.755E+0
-5.076E-1	1.369E+0	1.752E+0
-5.076E-1	1.372E+0	1.791E+0
-5.109E-1	1.392E+0	1.775E+0
-5.076E-1	1.379E+0	1.768E+0
-5.044E-1	1.346E+0	1.804E+0
-5.109E-1	1.382E+0	1.726E+0
-5.093E-1	1.353E+0	1.823E+0
-5.093E-1	1.324E+0	1.768E+0
-5.044E-1	1.376E+0	1.813E+0
-5.093E-1	1.320E+0	1.784E+0
-5.076E-1	1.333E+0	1.723E+0
-5.076E-1	1.372E+0	1.719E+0
-5.076E-1	1.356E+0	1.762E+0
-5.060E-1	1.324E+0	1.839E+0
-5.109E-1	1.350E+0	1.784E+0
-5.060E-1	1.330E+0	1.797E+0
-5.060E-1	1.343E+0	1.758E+0
-5.060E-1	1.369E+0	1.843E+0
-5.076E-1	1.366E+0	1.755E+0
-5.076E-1	1.330E+0	1.710E+0
-5.076E-1	1.343E+0	1.775E+0
-5.093E-1	1.333E+0	1.742E+0
-5.093E-1	1.327E+0	1.703E+0
-5.093E-1	1.372E+0	1.752E+0
-5.093E-1	1.356E+0	1.778E+0
-5.093E-1	1.304E+0	1.758E+0
-5.093E-1	1.376E+0	1.784E+0
-5.076E-1	1.314E+0	1.742E+0
-5.060E-1	1.343E+0	1.745E+0
-5.076E-1	1.376E+0	1.823E+0
-5.109E-1	1.337E+0	1.726E+0
-5.076E-1	1.363E+0	1.749E+0
-5.093E-1	1.317E+0	1.784E+0
-5.093E-1	1.317E+0	1.677E+0
-5.109E-1	1.372E+0	1.787E+0
-5.060E-1	1.330E+0	1.804E+0
-5.060E-1	1.346E+0	1.745E+0
-5.076E-1	1.314E+0	1.810E+0
-5.093E-1	1.385E+0	1.787E+0
-5.093E-1	1.314E+0	1.765E+0
-5.060E-1	1.327E+0	1.771E+0
-5.109E-1	1.372E+0	1.752E+0
-5.093E-1	1.385E+0	1.791E+0
-5.093E-1	1.337E+0	1.739E+0
-5.076E-1	1.346E+0	1.800E+0
-5.076E-1	1.307E+0	1.745E+0
-5.109E-1	1.350E+0	1.762E+0
-5.060E-1	1.359E+0	1.787E+0
-5.044E-1	1.388E+0	1.791E+0
-5.076E-1	1.366E+0	1.758E+0
-5.093E-1	1.343E+0	1.794E+0
-5.093E-1	1.353E+0	1.749E+0
-5.093E-1	1.353E+0	1.739E+0
-5.109E-1	1.343E+0	1.813E+0
-5.076E-1	1.369E+0	1.749E+0
-5.076E-1	1.337E+0	1.768E+0
-5.093E-1	1.379E+0	1.745E+0
-5.093E-1	1.340E+0	1.807E+0
-5.093E-1	1.337E+0	1.765E+0
-5.076E-1	1.320E+0	1.810E+0
-5.060E-1	1.359E+0	1.745E+0
-5.076E-1	1.340E+0	1.784E+0
-5.076E-1	1.369E+0	1.794E+0
-5.060E-1	1.372E+0	1.762E+0
-5.076E-1	1.372E+0	1.729E+0
-5.060E-1	1.356E+0	1.755E+0
-5.093E-1	1.346E+0	1.755E+0
-5.076E-1	1.350E+0	1.797E+0
-5.060E-1	1.388E+0	1.752E+0
-5.093E-1	1.317E+0	1.833E+0
-5.109E-1	1.353E+0	1.758E+0
-5.093E-1	1.369E+0	1.804E+0
-5.076E-1	1.382E+0	1.797E+0
-5.060E-1	1.369E+0	1.742E+0
-5.060E-1	1.372E+0	1.810E+0
-5.076E-1	1.327E+0	1.784E+0
-5.060E-1	1.327E+0	1.745E+0
-5.060E-1	1.337E+0	1.826E+0
-5.125E-1	1.350E+0	1.797E+0
-5.076E-1	1.363E+0	1.768E+0
-5.076E-1	1.408E+0	1.736E+0
-5.125E-1	1.353E+0	1.807E+0
-5.109E-1	1.324E+0	1.823E+0
-5.060E-1	1.363E+0	1.800E+0
-5.060E-1	1.353E+0	1.771E+0
-5.093E-1	1.350E+0	1.745E+0
-5.076E-1	1.324E+0	1.839E+0
-5.060E-1	1.359E+0	1.775E+0
-5.076E-1	1.330E+0	1.765E+0
-5.109E-1	1.359E+0	1.742E+0
-5.093E-1	1.333E+0	1.797E+0
-5.093E-1	1.314E+0	1.693E+0
-5.076E-1	1.324E+0	1.752E+0
-5.076E-1	1.337E+0	1.726E+0
-5.093E-1	1.337E+0	1.732E+0
-5.044E-1	1.324E+0	1.787E+0
-5.060E-1	1.369E+0	1.749E+0
-5.093E-1	1.382E+0	1.726E+0
-5.060E-1	1.298E+0	1.810E+0
-5.060E-1	1.369E+0	1.778E+0
-5.076E-1	1.366E+0	1.778E+0
-5.060E-1	1.353E+0	1.826E+0
-5.093E-1	1.350E+0	1.778E+0
-5.060E-1	1.395E+0	1.745E+0
-5.044E-1	1.388E+0	1.758E+0
-5.060E-1	1.304E+0	1.726E+0
-5.093E-1	1.340E+0	1.768E+0
-5.044E-1	1.343E+0	1.706E+0
-5.060E-1	1.346E+0	1.791E+0
-5.093E-1	1.356E+0	1.771E+0
-5.093E-1	1.359E+0	1.794E+0
-5.060E-1	1.340E+0	1.732E+0
-5.060E-1	1.324E+0	1.736E+0
-5.076E-1	1.340E+0	1.768E+0
-5.109E-1	1.337E+0	1.765E+0
-5.044E-1	1.372E+0	1.742E+0
-5.044E-1	1.359E+0	1.778E+0
-5.076E-1	1.333E+0	1.797E+0
-5.093E-1	1.376E+0	1.830E+0
-5.060E-1	1.366E+0	1.745E+0
-5.060E-1	1.376E+0	1.758E+0
-5.076E-1	1.379E+0	1.787E+0
-5.109E-1	1.366E+0	1.810E+0
-5.060E-1	1.353E+0	1.749E+0
-5.076E-1	1.359E+0	1.778E+0
-5.060E-1	1.369E+0	1.752E+0
-5.125E-1	1.388E+0	1.804E+0
-5.060E-1	1.340E+0	1.745E+0
-5.076E-1	1.333E+0	1.755E+0
-5.093E-1	1.388E+0	1.755E+0
-5.109E-1	1.317E+0	1.813E+0
-5.093E-1	1.333E+0	1.752E+0
-5.076E-1	1.311E+0	1.755E+0
-5.076E-1	1.356E+0	1.771E+0
-5.109E-1	1.350E+0	1.775E+0
-5.060E-1	1.376E+0	1.787E+0
-5.076E-1	1.330E+0	1.794E+0
-5.093E-1	1.385E+0	1.752E+0
-5.093E-1	1.333E+0	1.797E+0
-5.076E-1	1.333E+0	1.826E+0
-5.076E-1	1.366E+0	1.800E+0
-5.109E-1	1.350E+0	1.758E+0
-5.060E-1	1.356E+0	1.787E+0
-5.060E-1	1.340E+0	1.787E+0
-5.060E-1	1.320E+0	1.771E+0
-5.109E-1	1.366E+0	1.804E+0
-5.093E-1	1.392E+0	1.820E+0
-5.060E-1	1.314E+0	1.719E+0
-5.076E-1	1.333E+0	1.736E+0
-5.093E-1	1.324E+0	1.742E+0
-5.109E-1	1.327E+0	1.762E+0
-5.093E-1	1.330E+0	1.755E+0
-5.076E-1	1.301E+0	1.797E+0
-5.076E-1	1.340E+0	1.749E+0
-5.109E-1	1.379E+0	1.742E+0
-5.060E-1	1.343E+0	1.758E+0
-5.060E-1	1.385E+0	1.781E+0
-5.093E-1	1.343E+0	1.817E+0
-5.093E-1	1.346E+0	1.797E+0
-5.060E-1	1.366E+0	1.768E+0
-5.076E-1	1.353E+0	1.768E+0
-5.109E-1	1.327E+0	1.791E+0
-5.125E-1	1.350E+0	1.784E+0
-5.060E-1	1.340E+0	1.787E+0
-5.076E-1	1.317E+0	1.732E+0
-5.060E-1	1.353E+0	1.768E+0
-5.093E-1	1.320E+0	1.775E+0
-5.076E-1	1.333E+0	1.787E+0
-5.044E-1	1.324E+0	1.765E+0
-5.060E-1	1.317E+0	1.817E+0
-5.109E-1	1.353E+0	1.804E+0
-5.060E-1	1.320E+0	1.784E+0
-5.060E-1	1.356E+0	1.830E+0
-5.093E-1	1.353E+0	1.807E+0
-5.093E-1	1.327E+0	1.778E+0
-5.093E-1	1.333E+0	1.775E+0
-5.044E-1	1.343E+0	1.755E+0
-5.076E-1	1.285E+0	1.726E+0
-5.109E-1	1.359E+0	1.765E+0
-5.093E-1	1.369E+0	1.787E+0
-5.060E-1	1.372E+0	1.771E+0
-5.076E-1	1.356E+0	1.771E+0
-5.109E-1	1.376E+0	1.775E+0
-5.093E-1	1.317E+0	1.749E+0
-5.044E-1	1.372E+0	1.762E+0
-5.093E-1	1.366E+0	1.765E+0
-5.093E-1	1.324E+0	1.781E+0
-5.076E-1	1.330E+0	1.732E+0
-5.076E-1	1.388E+0	1.752E+0
-5.093E-1	1.408E+0	1.719E+0
-5.109E-1	1.317E+0	1.775E+0
-5.076E-1	1.337E+0	1.843E+0
-5.076E-1	1.337E+0	1.706E+0
-5.076E-1	1.398E+0	1.762E+0
-5.109E-1	1.353E+0	1.781E+0
-5.093E-1	1.350E+0	1.762E+0
-5.060E-1	1.333E+0	1.765E+0
-5.093E-1	1.382E+0	1.765E+0
-5.076E-1	1.369E+0	1.784E+0
-5.076E-1	1.366E+0	1.745E+0
-5.060E-1	1.346E+0	1.765E+0
-5.109E-1	1.398E+0	1.739E+0
-5.125E-1	1.363E+0	1.758E+0
-5.093E-1	1.324E+0	1.758E+0
-5.060E-1	1.337E+0	1.791E+0
-5.109E-1	1.350E+0	1.765E+0
-5.093E-1	1.333E+0	1.765E+0
-5.060E-1	1.320E+0	1.758E+0
-5.093E-1	1.366E+0	1.817E+0
-5.076E-1	1.398E+0	1.762E+0
-5.093E-1	1.385E+0	1.794E+0
-5.076E-1	1.353E+0	1.775E+0
-5.060E-1	1.324E+0	1.762E+0
-5.093E-1	1.324E+0	1.736E+0
-5.109E-1	1.392E+0	1.787E+0
-5.076E-1	1.366E+0	1.762E+0
-5.060E-1	1.340E+0	1.804E+0
-5.093E-1	1.359E+0	1.755E+0
-5.076E-1	1.317E+0	1.781E+0
-5.060E-1	1.359E+0	1.742E+0
-5.060E-1	1.340E+0	1.791E+0
-5.093E-1	1.372E+0	1.765E+0
-5.060E-1	1.379E+0	1.784E+0
-5.044E-1	1.372E+0	1.745E+0
-5.076E-1	1.311E+0	1.791E+0
-5.060E-1	1.382E+0	1.749E+0
-5.093E-1	1.369E+0	1.742E+0
-5.076E-1	1.327E+0	1.768E+0
-5.060E-1	1.366E+0	1.787E+0
-5.060E-1	1.330E+0	1.765E+0
-5.109E-1	1.366E+0	1.807E+0
-5.060E-1	1.372E+0	1.791E+0
-5.060E-1	1.369E+0	1.830E+0
-5.093E-1	1.366E+0	1.804E+0
-5.109E-1	1.356E+0	1.807E+0
-5.044E-1	1.327E+0	1.781E+0
-5.076E-1	1.359E+0	1.729E+0
-5.076E-1	1.307E+0	1.749E+0
-5.109E-1	1.376E+0	1.830E+0
-5.076E-1	1.268E+0	1.771E+0
-5.076E-1	1.356E+0	1.794E+0
-5.060E-1	1.363E+0	1.778E+0
-5.076E-1	1.372E+0	1.810E+0
-5.076E-1	1.353E+0	1.729E+0
-5.044E-1	1.366E+0	1.784E+0
-5.109E-1	1.311E+0	1.719E+0
-5.093E-1	1.379E+0	1.794E+0
-5.076E-1	1.353E+0	1.758E+0
-5.060E-1	1.311E+0	1.820E+0
-5.093E-1	1.376E+0	1.810E+0
-5.076E-1	1.333E+0	1.771E+0
-5.060E-1	1.376E+0	1.723E+0
-5.060E-1	1.382E+0	1.781E+0
-5.076E-1	1.320E+0	1.745E+0
-5.076E-1	1.363E+0	1.791E+0
-5.044E-1	1.363E+0	1.794E+0
-5.093E-1	1.333E+0	1.752E+0
-5.076E-1	1.369E+0	1.749E+0
-5.109E-1	1.320E+0	1.768E+0
-5.044E-1	1.333E+0	1.745E+0
-5.060E-1	1.304E+0	1.791E+0
-5.093E-1	1.379E+0	1.787E+0
-5.093E-1	1.363E+0	1.859E+0
-5.060E-1	1.346E+0	1.758E+0
-5.076E-1	1.398E+0	1.781E+0
-5.093E-1	1.337E+0	1.736E+0
-5.076E-1	1.346E+0	1.781E+0
-5.093E-1	1.333E+0	1.784E+0
-5.076E-1	1.337E+0	1.755E+0
-5.076E-1	1.327E+0	1.755E+0
-5.076E-1	1.395E+0	1.697E+0
-5.028E-1	1.353E+0	1.775E+0
-5.093E-1	1.307E+0	1.778E+0
-5.076E-1	1.356E+0	1.804E+0
-5.076E-1	1.363E+0	1.794E+0
-5.076E-1	1.392E+0	1.800E+0
-5.060E-1	1.372E+0	1.830E+0
-5.076E-1	1.320E+0	1.787E+0
-5.093E-1	1.401E+0	1.826E+0
-5.060E-1	1.311E+0	1.791E+0
-5.044E-1	1.356E+0	1.771E+0
-5.076E-1	1.353E+0	1.775E+0
-5.109E-1	1.356E+0	1.742E+0
-5.093E-1	1.346E+0	1.742E+0
-5.044E-1	1.356E+0	1.804E+0
-5.076E-1	1.366E+0	1.745E+0
-5.060E-1	1.327E+0	1.787E+0
-5.076E-1	1.343E+0	1.736E+0
-5.076E-1	1.363E+0	1.723E+0
-5.076E-1	1.307E+0	1.768E+0
-5.093E-1	1.340E+0	1.817E+0
-5.060E-1	1.311E+0	1.813E+0
-5.044E-1	1.333E+0	1.794E+0
-5.060E-1	1.353E+0	1.807E+0
-5.093E-1	1.408E+0	1.800E+0
-5.076E-1	1.333E+0	1.791E+0
-5.060E-1	1.369E+0	1.732E+0
-5.076E-1	1.385E+0	1.778E+0
-5.109E-1	1.327E+0	1.778E+0
-5.076E-1	1.382E+0	1.807E+0
-5.076E-1	1.346E+0	1.765E+0
-5.076E-1	1.353E+0	1.794E+0
-5.093E-1	1.376E+0	1.781E+0
-5.060E-1	1.382E+0	1.755E+0
-5.076E-1	1.379E+0	1.778E+0
-5.093E-1	1.324E+0	1.726E+0
-5.060E-1	1.337E+0	1.752E+0
-5.060E-1	1.340E+0	1.791E+0
-5.076E-1	1.353E+0	1.833E+0
-5.076E-1	1.363E+0	1.781E+0
-5.109E-1	1.291E+0	1.771E+0
-5.076E-1	1.356E+0	1.784E+0
-5.060E-1	1.369E+0	1.775E+0
-5.093E-1	1.317E+0	1.739E+0
-5.076E-1	1.359E+0	1.739E+0
-5.093E-1	1.369E+0	1.833E+0
-5.044E-1	1.320E+0	1.742E+0
-5.044E-1	1.324E+0	1.771E+0
-5.076E-1	1.337E+0	1.687E+0
-5.060E-1	1.340E+0	1.823E+0
-5.060E-1	1.333E+0	1.775E+0
-5.093E-1	1.333E+0	1.768E+0
-5.093E-1	1.356E+0	1.794E+0
-5.093E-1	1.363E+0	1.758E+0
-5.060E-1	1.366E+0	1.778E+0
-5.044E-1	1.421E+0	1.752E+0
-5.093E-1	1.363E+0	1.807E+0
-5.060E-1	1.320E+0	1.797E+0
-5.093E-1	1.337E+0	1.768E+0
-5.060E-1	1.307E+0	1.745E+0
-5.076E-1	1.311E+0	1.787E+0
-5.076E-1	1.366E+0	1.797E+0
-5.060E-1	1.359E+0	1.843E+0
-5.076E-1	1.369E+0	1.778E+0
-5.093E-1	1.320E+0	1.716E+0
-5.076E-1	1.304E+0	1.781E+0
-5.044E-1	1.366E+0	1.752E+0
-5.076E-1	1.324E+0	1.768E+0
-5.060E-1	1.320E+0	1.755E+0
-5.044E-1	1.340E+0	1.758E+0
-5.060E-1	1.376E+0	1.813E+0
-5.076E-1	1.359E+0	1.755E+0
-5.093E-1	1.324E+0	1.736E+0
-5.060E-1	1.317E+0	1.765E+0
-5.060E-1	1.340E+0	1.791E+0
-5.076E-1	1.363E+0	1.823E+0
-5.076E-1	1.356E+0	1.784E+0
-5.076E-1	1.372E+0	1.797E+0
-5.060E-1	1.369E+0	1.752E+0
-5.076E-1	1.330E+0	1.775E+0
-5.060E-1	1.392E+0	1.742E+0
-5.044E-1	1.353E+0	1.807E+0
-5.060E-1	1.311E+0	1.817E+0
-5.093E-1	1.366E+0	1.771E+0
-5.076E-1	1.350E+0	1.784E+0
-5.060E-1	1.350E+0	1.736E+0
-5.060E-1	1.376E+0	1.787E+0
-5.060E-1	1.382E+0	1.781E+0
-5.093E-1	1.317E+0	1.852E+0
-5.060E-1	1.324E+0	1.716E+0
-5.044E-1	1.330E+0	1.768E+0
-5.093E-1	1.379E+0	1.778E+0
-5.076E-1	1.372E+0	1.800E+0
-5.044E-1	1.340E+0	1.755E+0
-5.060E-1	1.340E+0	1.775E+0
-5.076E-1	1.324E+0	1.787E+0
-5.060E-1	1.324E+0	1.771E+0
-5.076E-1	1.363E+0	1.781E+0
-5.076E-1	1.369E+0	1.736E+0
-5.060E-1	1.388E+0	1.745E+0
-5.093E-1	1.366E+0	1.768E+0
-5.076E-1	1.337E+0	1.797E+0
-5.044E-1	1.369E+0	1.800E+0
-5.093E-1	1.388E+0	1.768E+0
-5.093E-1	1.311E+0	1.768E+0
-5.060E-1	1.314E+0	1.736E+0
-5.044E-1	1.359E+0	1.787E+0
-5.060E-1	1.343E+0	1.765E+0
-5.076E-1	1.346E+0	1.794E+0
-5.076E-1	1.427E+0	1.765E+0
-5.044E-1	1.356E+0	1.810E+0
-5.093E-1	1.346E+0	1.755E+0
-5.093E-1	1.324E+0	1.745E+0
-5.076E-1	1.337E+0	1.778E+0
-5.076E-1	1.320E+0	1.762E+0
-5.093E-1	1.359E+0	1.778E+0
-5.076E-1	1.324E+0	1.765E+0
-5.060E-1	1.392E+0	1.775E+0
-5.060E-1	1.350E+0	1.775E+0
-5.076E-1	1.353E+0	1.729E+0
-5.093E-1	1.340E+0	1.690E+0
-5.060E-1	1.311E+0	1.791E+0
-5.060E-1	1.363E+0	1.794E+0
-5.076E-1	1.366E+0	1.755E+0
-5.093E-1	1.392E+0	1.800E+0
-5.060E-1	1.363E+0	1.745E+0
-5.060E-1	1.372E+0	1.778E+0
-5.076E-1	1.388E+0	1.781E+0
-5.109E-1	1.369E+0	1.823E+0
-5.076E-1	1.337E+0	1.749E+0
-5.060E-1	1.366E+0	1.807E+0
-5.093E-1	1.337E+0	1.794E+0
-5.076E-1	1.346E+0	1.758E+0
-5.060E-1	1.324E+0	1.765E+0
-5.076E-1	1.340E+0	1.771E+0
-5.093E-1	1.340E+0	1.784E+0
-5.093E-1	1.369E+0	1.807E+0
-5.076E-1	1.311E+0	1.791E+0
-5.076E-1	1.337E+0	1.787E+0
-5.044E-1	1.324E+0	1.745E+0
-5.060E-1	1.379E+0	1.800E+0
-5.076E-1	1.353E+0	1.752E+0
-5.028E-1	1.333E+0	1.784E+0
-5.109E-1	1.340E+0	1.690E+0
-5.109E-1	1.366E+0	1.739E+0
-5.060E-1	1.363E+0	1.784E+0
-5.060E-1	1.363E+0	1.820E+0
-5.076E-1	1.275E+0	1.768E+0
-5.093E-1	1.353E+0	1.739E+0
-5.060E-1	1.363E+0	1.804E+0
-5.060E-1	1.340E+0	1.797E+0
-5.109E-1	1.314E+0	1.813E+0
-5.109E-1	1.350E+0	1.794E+0
-5.060E-1	1.350E+0	1.797E+0
-5.060E-1	1.311E+0	1.736E+0
-5.076E-1	1.327E+0	1.713E+0
-5.076E-1	1.363E+0	1.762E+0
-5.076E-1	1.311E+0	1.745E+0
-5.076E-1	1.346E+0	1.771E+0
-5.093E-1	1.366E+0	1.765E+0
-5.109E-1	1.346E+0	1.804E+0
-5.093E-1	1.307E+0	1.794E+0
-5.076E-1	1.340E+0	1.794E+0
-5.076E-1	1.379E+0	1.797E+0
-5.125E-1	1.320E+0	1.758E+0
-5.109E-1	1.343E+0	1.791E+0
-5.044E-1	1.350E+0	1.758E+0
-5.076E-1	1.311E+0	1.739E+0
-5.076E-1	1.379E+0	1.755E+0
-5.076E-1	1.353E+0	1.807E+0
-5.093E-1	1.320E+0	1.817E+0
-5.044E-1	1.411E+0	1.817E+0
-5.109E-1	1.382E+0	1.755E+0
-5.060E-1	1.353E+0	1.810E+0
-5.076E-1	1.294E+0	1.752E+0
-5.060E-1	1.359E+0	1.749E+0
-5.109E-1	1.333E+0	1.807E+0
-5.076E-1	1.359E+0	1.758E+0
-5.060E-1	1.327E+0	1.723E+0
-5.076E-1	1.379E+0	1.742E+0
-5.076E-1	1.343E+0	1.784E+0
-5.060E-1	1.343E+0	1.771E+0
-5.076E-1	1.353E+0	1.752E+0
-5.093E-1	1.275E+0	1.804E+0
-5.076E-1	1.330E+0	1.752E+0
-5.060E-1	1.333E+0	1.804E+0
-5.060E-1	1.353E+0	1.697E+0
-5.076E-1	1.363E+0	1.765E+0
-5.076E-1	1.385E+0	1.771E+0
-5.076E-1	1.356E+0	1.762E+0
-5.044E-1	1.330E+0	1.765E+0
-5.060E-1	1.372E+0	1.794E+0
-5.093E-1	1.330E+0	1.703E+0
-5.076E-1	1.340E+0	1.781E+0
-5.076E-1	1.317E+0	1.784E+0
-5.076E-1	1.346E+0	1.778E+0
-5.109E-1	1.346E+0	1.807E+0
-5.044E-1	1.317E+0	1.742E+0
-5.076E-1	1.324E+0	1.797E+0
-5.076E-1	1.340E+0	1.745E+0
-5.109E-1	1.324E+0	1.823E+0
-5.060E-1	1.343E+0	1.791E+0
-5.076E-1	1.314E+0	1.755E+0
-5.076E-1	1.356E+0	1.797E+0
-5.060E-1	1.369E+0	1.755E+0
-5.076E-1	1.350E+0	1.762E+0
-5.060E-1	1.337E+0	1.794E+0
-5.060E-1	1.363E+0	1.775E+0
-5.093E-1	1.376E+0	1.762E+0
-5.093E-1	1.356E+0	1.732E+0
-5.044E-1	1.350E+0	1.804E+0
-5.076E-1	1.385E+0	1.784E+0
-5.093E-1	1.369E+0	1.787E+0
-5.060E-1	1.350E+0	1.768E+0
-5.076E-1	1.320E+0	1.787E+0
-5.076E-1	1.333E+0	1.775E+0
-5.109E-1	1.379E+0	1.742E+0
-5.076E-1	1.298E+0	1.755E+0
-5.044E-1	1.363E+0	1.791E+0
-5.044E-1	1.346E+0	1.755E+0
-5.109E-1	1.350E+0	1.781E+0
-5.076E-1	1.395E+0	1.749E+0
-5.060E-1	1.414E+0	1.794E+0
-5.060E-1	1.327E+0	1.758E+0
-5.076E-1	1.327E+0	1.762E+0
-5.076E-1	1.340E+0	1.771E+0
-5.076E-1	1.359E+0	1.794E+0
-5.076E-1	1.369E+0	1.797E+0
-5.093E-1	1.314E+0	1.758E+0
-5.060E-1	1.340E+0	1.762E+0
-5.060E-1	1.376E+0	1.755E+0
-5.076E-1	1.340E+0	1.732E+0
-5.093E-1	1.285E+0	1.749E+0
-5.076E-1	1.366E+0	1.762E+0
-5.028E-1	1.343E+0	1.797E+0
-5.060E-1	1.366E+0	1.752E+0
-5.093E-1	1.340E+0	1.729E+0
-5.060E-1	1.359E+0	1.775E+0
-5.060E-1	1.363E+0	1.745E+0
-5.060E-1	1.343E+0	1.804E+0
-5.093E-1	1.350E+0	1.797E+0
-5.093E-1	1.340E+0	1.771E+0
-5.060E-1	1.379E+0	1.817E+0
-5.060E-1	1.346E+0	1.791E+0
-5.093E-1	1.304E+0	1.758E+0
-5.093E-1	1.363E+0	1.719E+0
-5.076E-1	1.369E+0	1.807E+0
-5.109E-1	1.372E+0	1.810E+0
-5.076E-1	1.324E+0	1.732E+0
-5.076E-1	1.353E+0	1.784E+0
-5.060E-1	1.327E+0	1.752E+0
-5.060E-1	1.333E+0	1.804E+0
-5.060E-1	1.343E+0	1.752E+0
-5.044E-1	1.346E+0	1.771E+0
-5.076E-1	1.359E+0	1.758E+0
-5.076E-1	1.369E+0	1.784E+0
-5.076E-1	1.311E+0	1.820E+0
-5.060E-1	1.376E+0	1.791E+0
-5.060E-1	1.350E+0	1.762E+0
-5.076E-1	1.340E+0	1.787E+0
-5.076E-1	1.340E+0	1.781E+0
-5.076E-1	1.320E+0	1.755E+0
-5.044E-1	1.356E+0	1.732E+0
-5.093E-1	1.346E+0	1.758E+0
-5.076E-1	1.337E+0	1.762E+0
-5.093E-1	1.343E+0	1.817E+0
-5.044E-1	1.379E+0	1.826E+0
-5.060E-1	1.278E+0	1.778E+0
-5.076E-1	1.314E+0	1.752E+0
-5.044E-1	1.392E+0	1.794E+0
-5.044E-1	1.353E+0	1.765E+0
-5.076E-1	1.350E+0	1.745E+0
-5.093E-1	1.337E+0	1.810E+0
-5.076E-1	1.327E+0	1.820E+0
-5.044E-1	1.376E+0	1.797E+0
-5.076E-1	1.307E+0	1.755E+0
-5.093E-1	1.388E+0	1.771E+0
-5.076E-1	1.356E+0	1.771E+0
-5.076E-1	1.330E+0	1.797E+0
-5.093E-1	1.337E+0	1.778E+0
-5.109E-1	1.369E+0	1.768E+0
-5.076E-1	1.356E+0	1.745E+0
-5.044E-1	1.382E+0	1.778E+0
-5.076E-1	1.392E+0	1.758E+0
-5.109E-1	1.353E+0	1.745E+0
-5.076E-1	1.363E+0	1.768E+0
-5.076E-1	1.343E+0	1.765E+0
-5.044E-1	1.359E+0	1.787E+0
-5.093E-1	1.301E+0	1.768E+0
-5.060E-1	1.340E+0	1.781E+0
-5.076E-1	1.343E+0	1.787E+0
-5.044E-1	1.317E+0	1.797E+0
-5.109E-1	1.340E+0	1.784E+0
-5.076E-1	1.294E+0	1.762E+0
-5.060E-1	1.343E+0	1.817E+0
-5.109E-1	1.330E+0	1.797E+0
-5.093E-1	1.291E+0	1.706E+0
-5.060E-1	1.333E+0	1.742E+0
-5.076E-1	1.372E+0	1.775E+0
-5.060E-1	1.320E+0	1.739E+0
-5.076E-1	1.340E+0	1.745E+0
-5.060E-1	1.366E+0	1.817E+0
-5.093E-1	1.356E+0	1.739E+0
-5.109E-1	1.333E+0	1.775E+0
-5.076E-1	1.356E+0	1.758E+0
-5.044E-1	1.359E+0	1.775E+0
-5.076E-1	1.350E+0	1.807E+0
-5.076E-1	1.324E+0	1.771E+0
-5.093E-1	1.356E+0	1.768E+0
-5.044E-1	1.346E+0	1.723E+0
-5.028E-1	1.317E+0	1.797E+0
-5.109E-1	1.330E+0	1.765E+0
-5.076E-1	1.346E+0	1.781E+0
-5.076E-1	1.353E+0	1.775E+0
-5.060E-1	1.307E+0	1.732E+0
-5.093E-1	1.350E+0	1.778E+0
-5.076E-1	1.337E+0	1.762E+0
-5.060E-1	1.379E+0	1.813E+0
-5.060E-1	1.320E+0	1.723E+0
-5.060E-1	1.346E+0	1.732E+0
-5.093E-1	1.340E+0	1.742E+0
-5.093E-1	1.324E+0	1.778E+0
-5.028E-1	1.372E+0	1.781E+0
-5.044E-1	1.343E+0	1.787E+0
-5.076E-1	1.350E+0	1.787E+0
-5.093E-1	1.369E+0	1.885E+0
-5.060E-1	1.356E+0	1.781E+0
-5.093E-1	1.369E+0	1.787E+0
-5.093E-1	1.337E+0	1.794E+0
-5.060E-1	1.359E+0	1.778E+0
-5.060E-1	1.330E+0	1.791E+0
-5.076E-1	1.356E+0	1.771E+0
-5.093E-1	1.333E+0	1.791E+0
-5.044E-1	1.327E+0	1.810E+0
-5.028E-1	1.343E+0	1.813E+0
-5.093E-1	1.343E+0	1.768E+0
-5.076E-1	1.343E+0	1.775E+0
-5.060E-1	1.366E+0	1.781E+0
-5.044E-1	1.337E+0	1.771E+0
-5.060E-1	1.359E+0	1.800E+0
-5.076E-1	1.353E+0	1.710E+0
-5.076E-1	1.298E+0	1.765E+0
-5.060E-1	1.333E+0	1.755E+0
-5.060E-1	1.346E+0	1.755E+0
-5.109E-1	1.356E+0	1.807E+0
-5.076E-1	1.324E+0	1.813E+0
-5.060E-1	1.369E+0	1.800E+0
-5.093E-1	1.340E+0	1.758E+0
-5.076E-1	1.353E+0	1.752E+0
-5.076E-1	1.353E+0	1.752E+0
-5.044E-1	1.324E+0	1.804E+0
-5.044E-1	1.363E+0	1.775E+0
-5.109E-1	1.366E+0	1.781E+0
-5.076E-1	1.350E+0	1.778E+0
-5.060E-1	1.359E+0	1.771E+0
-5.076E-1	1.337E+0	1.787E+0
-5.076E-1	1.346E+0	1.755E+0
-5.076E-1	1.376E+0	1.745E+0
-5.044E-1	1.346E+0	1.768E+0
-5.093E-1	1.333E+0	1.771E+0
-5.076E-1	1.388E+0	1.739E+0
-5.060E-1	1.337E+0	1.830E+0
-5.044E-1	1.366E+0	1.745E+0
-5.076E-1	1.372E+0	1.836E+0
-5.109E-1	1.350E+0	1.745E+0
-5.076E-1	1.346E+0	1.765E+0
-5.060E-1	1.346E+0	1.800E+0
-5.060E-1	1.346E+0	1.768E+0
-5.093E-1	1.337E+0	1.826E+0
-5.076E-1	1.340E+0	1.797E+0
-5.044E-1	1.356E+0	1.807E+0
-5.060E-1	1.385E+0	1.775E+0
-5.076E-1	1.382E+0	1.723E+0
-5.076E-1	1.372E+0	1.794E+0
-5.076E-1	1.356E+0	1.781E+0
-5.076E-1	1.340E+0	1.794E+0
-5.060E-1	1.311E+0	1.768E+0
-5.076E-1	1.356E+0	1.775E+0
-5.060E-1	1.408E+0	1.755E+0
-5.060E-1	1.359E+0	1.758E+0
-5.109E-1	1.307E+0	1.807E+0
-5.076E-1	1.304E+0	1.778E+0
-5.044E-1	1.320E+0	1.810E+0
-5.060E-1	1.353E+0	1.749E+0
-5.109E-1	1.356E+0	1.784E+0
-5.076E-1	1.324E+0	1.794E+0
-5.044E-1	1.353E+0	1.794E+0
-5.093E-1	1.340E+0	1.784E+0
-5.076E-1	1.324E+0	1.758E+0
-5.060E-1	1.366E+0	1.781E+0
-5.044E-1	1.392E+0	1.762E+0
-5.093E-1	1.372E+0	1.781E+0
-5.076E-1	1.369E+0	1.800E+0
-5.044E-1	1.363E+0	1.797E+0
-5.060E-1	1.353E+0	1.820E+0
-5.060E-1	1.353E+0	1.797E+0
-5.076E-1	1.363E+0	1.784E+0
-5.076E-1	1.346E+0	1.794E+0
-5.060E-1	1.376E+0	1.742E+0
-5.060E-1	1.353E+0	1.768E+0
-5.093E-1	1.340E+0	1.781E+0
-5.076E-1	1.346E+0	1.742E+0
-5.060E-1	1.314E+0	1.755E+0
-5.093E-1	1.363E+0	1.778E+0
-5.076E-1	1.350E+0	1.800E+0
-5.076E-1	1.359E+0	1.830E+0
-5.044E-1	1.356E+0	1.771E+0
-5.076E-1	1.288E+0	1.762E+0
-5.093E-1	1.327E+0	1.813E+0
-5.044E-1	1.317E+0	1.839E+0
-5.044E-1	1.356E+0	1.719E+0
-5.060E-1	1.330E+0	1.791E+0
-5.076E-1	1.376E+0	1.768E+0
-5.060E-1	1.353E+0	1.765E+0
-5.044E-1	1.278E+0	1.794E+0
-5.076E-1	1.346E+0	1.742E+0
-5.076E-1	1.369E+0	1.729E+0
-5.060E-1	1.333E+0	1.768E+0
-5.044E-1	1.372E+0	1.826E+0
-5.044E-1	1.376E+0	1.817E+0
-5.076E-1	1.340E+0	1.778E+0
-5.093E-1	1.376E+0	1.755E+0
-5.044E-1	1.379E+0	1.830E+0
-5.093E-1	1.366E+0	1.775E+0
-5.109E-1	1.356E+0	1.775E+0
-5.076E-1	1.317E+0	1.758E+0
-5.060E-1	1.304E+0	1.807E+0
-5.076E-1	1.324E+0	1.765E+0
-5.060E-1	1.369E+0	1.846E+0
-5.060E-1	1.395E+0	1.810E+0
-5.060E-1	1.327E+0	1.804E+0
-5.076E-1	1.350E+0	1.787E+0
-5.076E-1	1.320E+0	1.778E+0
-5.060E-1	1.314E+0	1.800E+0
-5.044E-1	1.356E+0	1.833E+0
-5.076E-1	1.366E+0	1.758E+0
-5.093E-1	1.369E+0	1.768E+0
-5.093E-1	1.366E+0	1.787E+0
-5.044E-1	1.350E+0	1.778E+0
-5.060E-1	1.363E+0	1.813E+0
-5.076E-1	1.385E+0	1.765E+0
-5.060E-1	1.376E+0	1.768E+0
-5.076E-1	1.372E+0	1.765E+0
-5.076E-1	1.301E+0	1.762E+0
-5.109E-1	1.330E+0	1.839E+0
-5.060E-1	1.330E+0	1.768E+0
-5.060E-1	1.317E+0	1.800E+0
-5.093E-1	1.340E+0	1.791E+0
-5.076E-1	1.366E+0	1.755E+0
-5.044E-1	1.337E+0	1.784E+0
-5.044E-1	1.363E+0	1.807E+0
-5.060E-1	1.324E+0	1.706E+0
-5.060E-1	1.372E+0	1.742E+0
-5.076E-1	1.376E+0	1.781E+0
-5.060E-1	1.327E+0	1.810E+0
-5.093E-1	1.340E+0	1.771E+0
-5.093E-1	1.356E+0	1.726E+0
-5.076E-1	1.359E+0	1.687E+0
-5.060E-1	1.356E+0	1.807E+0
-5.109E-1	1.320E+0	1.758E+0
-5.093E-1	1.356E+0	1.794E+0
-5.076E-1	1.353E+0	1.807E+0
-5.093E-1	1.359E+0	1.807E+0
-5.093E-1	1.359E+0	1.768E+0
-5.109E-1	1.343E+0	1.755E+0
-5.093E-1	1.337E+0	1.755E+0
-5.060E-1	1.359E+0	1.807E+0
-5.076E-1	1.359E+0	1.813E+0
-5.093E-1	1.353E+0	1.778E+0
-5.076E-1	1.385E+0	1.739E+0
-5.060E-1	1.301E+0	1.719E+0
-5.076E-1	1.350E+0	1.810E+0
-5.109E-1	1.411E+0	1.787E+0
-5.060E-1	1.359E+0	1.787E+0
-5.044E-1	1.353E+0	1.765E+0
-5.093E-1	1.385E+0	1.755E+0
-5.076E-1	1.301E+0	1.755E+0
-5.060E-1	1.392E+0	1.781E+0
-5.060E-1	1.337E+0	1.745E+0
-5.076E-1	1.317E+0	1.813E+0
-5.109E-1	1.324E+0	1.830E+0
-5.044E-1	1.363E+0	1.762E+0
-5.076E-1	1.301E+0	1.762E+0
-5.060E-1	1.317E+0	1.768E+0
-5.076E-1	1.376E+0	1.820E+0
-5.076E-1	1.340E+0	1.775E+0
-5.044E-1	1.359E+0	1.768E+0
-5.093E-1	1.340E+0	1.762E+0
-5.093E-1	1.388E+0	1.781E+0
-5.076E-1	1.363E+0	1.765E+0
-5.060E-1	1.350E+0	1.742E+0
-5.076E-1	1.327E+0	1.817E+0
-5.093E-1	1.366E+0	1.765E+0
-5.060E-1	1.346E+0	1.752E+0
-5.060E-1	1.363E+0	1.817E+0
-5.109E-1	1.376E+0	1.765E+0
-5.093E-1	1.327E+0	1.771E+0
-5.076E-1	1.385E+0	1.765E+0
-5.060E-1	1.392E+0	1.843E+0
-5.076E-1	1.333E+0	1.762E+0
-5.109E-1	1.379E+0	1.813E+0
-5.060E-1	1.337E+0	1.784E+0
-5.076E-1	1.372E+0	1.787E+0
-5.076E-1	1.356E+0	1.719E+0
-5.109E-1	1.353E+0	1.723E+0
-5.076E-1	1.288E+0	1.752E+0
-5.060E-1	1.340E+0	1.752E+0
-5.076E-1	1.337E+0	1.703E+0
-5.093E-1	1.311E+0	1.742E+0
-5.060E-1	1.376E+0	1.813E+0
-5.044E-1	1.333E+0	1.726E+0
-5.060E-1	1.301E+0	1.771E+0
-5.076E-1	1.330E+0	1.791E+0
-5.093E-1	1.333E+0	1.762E+0
-5.044E-1	1.372E+0	1.791E+0
-5.060E-1	1.320E+0	1.778E+0
-5.093E-1	1.327E+0	1.726E+0
-5.076E-1	1.337E+0	1.739E+0
-5.044E-1	1.330E+0	1.804E+0
-5.060E-1	1.327E+0	1.765E+0
-5.093E-1	1.346E+0	1.784E+0
-5.044E-1	1.330E+0	1.833E+0
-5.028E-1	1.356E+0	1.736E+0
-5.060E-1	1.359E+0	1.784E+0
-5.093E-1	1.382E+0	1.791E+0
-5.076E-1	1.359E+0	1.781E+0
-5.060E-1	1.340E+0	1.813E+0
-5.060E-1	1.301E+0	1.804E+0
-5.076E-1	1.353E+0	1.778E+0
-5.044E-1	1.363E+0	1.804E+0
-5.060E-1	1.346E+0	1.794E+0
-5.060E-1	1.337E+0	1.817E+0
-5.076E-1	1.350E+0	1.768E+0
-5.060E-1	1.366E+0	1.781E+0
-5.044E-1	1.343E+0	1.765E+0
-5.060E-1	1.353E+0	1.771E+0
-5.093E-1	1.366E+0	1.771E+0
-5.044E-1	1.291E+0	1.781E+0
-5.028E-1	1.356E+0	1.784E+0
-5.060E-1	1.350E+0	1.726E+0
-5.076E-1	1.382E+0	1.732E+0
-5.076E-1	1.343E+0	1.745E+0
-5.060E-1	1.385E+0	1.775E+0
-5.076E-1	1.359E+0	1.755E+0
-5.060E-1	1.356E+0	1.794E+0
-5.044E-1	1.307E+0	1.736E+0
-5.044E-1	1.343E+0	1.787E+0
-5.044E-1	1.388E+0	1.781E+0
-5.060E-1	1.353E+0	1.787E+0
-5.060E-1	1.350E+0	1.794E+0
-5.028E-1	1.314E+0	1.736E+0
-5.060E-1	1.353E+0	1.781E+0
-5.060E-1	1.333E+0	1.755E+0
-5.093E-1	1.385E+0	1.787E+0
-5.060E-1	1.392E+0	1.804E+0
-5.125E-1	1.395E+0	1.791E+0
-5.076E-1	1.327E+0	1.817E+0
-5.060E-1	1.298E+0	1.787E+0
-5.076E-1	1.366E+0	1.765E+0
[truncated: 72,956 more rows]
