# Supplementary material for: Improved ANAP incorporation and VCF analysis reveal details of P2X7 current facilitation and a limited conformational interplay between ATP binding and the intracellular ballast domain
Source: eLife. 2023 Jan 4;12:e82479. doi: 10.7554/eLife.82479 (PMC9859053; doi:10.7554/eLife.82479)
Supplement: Figure 3—figure supplement 3—source data 2. [file elife-82479-fig3-figsupp3-data2.zip › Figure-3_figure-supplement-3_source-data-2/DeltaCys-constructs/d22/11.csv]

-1.962E-1	1.376E+0	1.635E+0
-1.995E-1	1.379E+0	1.599E+0
-1.962E-1	1.401E+0	1.599E+0
-1.946E-1	1.414E+0	1.606E+0
-1.962E-1	1.388E+0	1.603E+0
-1.946E-1	1.405E+0	1.642E+0
-1.995E-1	1.372E+0	1.590E+0
-1.978E-1	1.401E+0	1.586E+0
-1.962E-1	1.382E+0	1.586E+0
-1.962E-1	1.353E+0	1.580E+0
-1.962E-1	1.350E+0	1.570E+0
-1.978E-1	1.398E+0	1.577E+0
-1.946E-1	1.398E+0	1.541E+0
-1.962E-1	1.343E+0	1.629E+0
-1.946E-1	1.366E+0	1.606E+0
-1.978E-1	1.401E+0	1.603E+0
-1.978E-1	1.401E+0	1.648E+0
-1.962E-1	1.382E+0	1.551E+0
-2.011E-1	1.359E+0	1.560E+0
-1.978E-1	1.359E+0	1.625E+0
-1.930E-1	1.363E+0	1.599E+0
-1.946E-1	1.337E+0	1.603E+0
-1.962E-1	1.359E+0	1.642E+0
-1.995E-1	1.327E+0	1.609E+0
-1.962E-1	1.353E+0	1.645E+0
-1.946E-1	1.401E+0	1.622E+0
-1.962E-1	1.382E+0	1.593E+0
-2.011E-1	1.385E+0	1.612E+0
-1.930E-1	1.382E+0	1.645E+0
-1.978E-1	1.388E+0	1.616E+0
-1.978E-1	1.388E+0	1.616E+0
-1.995E-1	1.388E+0	1.612E+0
-1.930E-1	1.388E+0	1.651E+0
-1.946E-1	1.382E+0	1.599E+0
-1.978E-1	1.353E+0	1.567E+0
-1.978E-1	1.363E+0	1.603E+0
-1.946E-1	1.333E+0	1.622E+0
-1.962E-1	1.369E+0	1.606E+0
-1.978E-1	1.382E+0	1.625E+0
-1.995E-1	1.353E+0	1.599E+0
-1.962E-1	1.346E+0	1.570E+0
-1.946E-1	1.395E+0	1.603E+0
-1.962E-1	1.372E+0	1.642E+0
-1.978E-1	1.376E+0	1.606E+0
-1.930E-1	1.363E+0	1.580E+0
-1.962E-1	1.398E+0	1.658E+0
-1.962E-1	1.385E+0	1.664E+0
-1.995E-1	1.337E+0	1.632E+0
-1.962E-1	1.418E+0	1.642E+0
-1.962E-1	1.340E+0	1.629E+0
-1.962E-1	1.385E+0	1.616E+0
-1.995E-1	1.388E+0	1.606E+0
-1.946E-1	1.356E+0	1.580E+0
-1.930E-1	1.333E+0	1.616E+0
-1.978E-1	1.379E+0	1.616E+0
-1.995E-1	1.343E+0	1.616E+0
-1.962E-1	1.395E+0	1.622E+0
-1.930E-1	1.343E+0	1.612E+0
-2.011E-1	1.424E+0	1.629E+0
-2.011E-1	1.369E+0	1.567E+0
-1.962E-1	1.359E+0	1.609E+0
-1.946E-1	1.359E+0	1.583E+0
-1.978E-1	1.333E+0	1.590E+0
-1.995E-1	1.388E+0	1.599E+0
-1.962E-1	1.369E+0	1.619E+0
-1.946E-1	1.372E+0	1.577E+0
-1.978E-1	1.376E+0	1.629E+0
-1.962E-1	1.434E+0	1.599E+0
-1.946E-1	1.369E+0	1.635E+0
-1.946E-1	1.392E+0	1.599E+0
-1.978E-1	1.392E+0	1.603E+0
-1.962E-1	1.385E+0	1.570E+0
-1.962E-1	1.392E+0	1.629E+0
-1.946E-1	1.356E+0	1.616E+0
-1.978E-1	1.330E+0	1.622E+0
-1.995E-1	1.401E+0	1.596E+0
-1.930E-1	1.363E+0	1.648E+0
-1.930E-1	1.353E+0	1.619E+0
-1.978E-1	1.372E+0	1.654E+0
-1.995E-1	1.388E+0	1.619E+0
-1.946E-1	1.346E+0	1.645E+0
-1.946E-1	1.398E+0	1.612E+0
-1.995E-1	1.366E+0	1.586E+0
-1.995E-1	1.369E+0	1.632E+0
-1.962E-1	1.363E+0	1.629E+0
-1.930E-1	1.346E+0	1.632E+0
-1.962E-1	1.369E+0	1.622E+0
-1.978E-1	1.346E+0	1.648E+0
-1.946E-1	1.392E+0	1.609E+0
-1.962E-1	1.356E+0	1.580E+0
-1.962E-1	1.343E+0	1.586E+0
-1.978E-1	1.408E+0	1.538E+0
-1.962E-1	1.379E+0	1.619E+0
-1.914E-1	1.366E+0	1.564E+0
-1.962E-1	1.327E+0	1.632E+0
-1.978E-1	1.372E+0	1.629E+0
-1.978E-1	1.343E+0	1.586E+0
-1.930E-1	1.350E+0	1.599E+0
-1.978E-1	1.369E+0	1.612E+0
-1.978E-1	1.376E+0	1.625E+0
-1.978E-1	1.353E+0	1.596E+0
-1.946E-1	1.385E+0	1.625E+0
-1.978E-1	1.427E+0	1.596E+0
-1.995E-1	1.379E+0	1.654E+0
-1.930E-1	1.363E+0	1.564E+0
-1.914E-1	1.392E+0	1.654E+0
-1.962E-1	1.424E+0	1.609E+0
-1.995E-1	1.392E+0	1.625E+0
-1.962E-1	1.350E+0	1.645E+0
-1.914E-1	1.408E+0	1.612E+0
-1.978E-1	1.398E+0	1.658E+0
-1.995E-1	1.392E+0	1.622E+0
-1.930E-1	1.388E+0	1.603E+0
-1.930E-1	1.379E+0	1.632E+0
-1.978E-1	1.398E+0	1.573E+0
-1.995E-1	1.414E+0	1.606E+0
-1.962E-1	1.359E+0	1.590E+0
-1.946E-1	1.376E+0	1.573E+0
-1.978E-1	1.363E+0	1.619E+0
-1.946E-1	1.356E+0	1.538E+0
-1.962E-1	1.363E+0	1.625E+0
-1.930E-1	1.333E+0	1.580E+0
-1.962E-1	1.382E+0	1.586E+0
-1.962E-1	1.324E+0	1.586E+0
-1.962E-1	1.414E+0	1.603E+0
-1.946E-1	1.350E+0	1.622E+0
-1.946E-1	1.359E+0	1.616E+0
-1.962E-1	1.376E+0	1.619E+0
-1.962E-1	1.401E+0	1.596E+0
-1.914E-1	1.346E+0	1.577E+0
-1.978E-1	1.385E+0	1.629E+0
-1.962E-1	1.343E+0	1.599E+0
-1.962E-1	1.356E+0	1.635E+0
-1.978E-1	1.379E+0	1.603E+0
-1.978E-1	1.353E+0	1.661E+0
-1.995E-1	1.350E+0	1.609E+0
-1.930E-1	1.359E+0	1.642E+0
-1.930E-1	1.350E+0	1.642E+0
-1.962E-1	1.353E+0	1.596E+0
-1.962E-1	1.350E+0	1.651E+0
-1.946E-1	1.353E+0	1.638E+0
-1.914E-1	1.359E+0	1.638E+0
-1.946E-1	1.343E+0	1.645E+0
-1.995E-1	1.401E+0	1.557E+0
-1.930E-1	1.376E+0	1.603E+0
-1.946E-1	1.379E+0	1.573E+0
-1.962E-1	1.366E+0	1.642E+0
-1.995E-1	1.356E+0	1.593E+0
-1.930E-1	1.366E+0	1.658E+0
-1.930E-1	1.372E+0	1.612E+0
-1.962E-1	1.340E+0	1.664E+0
-2.027E-1	1.392E+0	1.616E+0
-1.962E-1	1.353E+0	1.632E+0
-1.930E-1	1.414E+0	1.661E+0
-1.930E-1	1.369E+0	1.616E+0
-1.995E-1	1.363E+0	1.616E+0
-1.946E-1	1.401E+0	1.580E+0
-1.930E-1	1.366E+0	1.583E+0
-1.962E-1	1.324E+0	1.609E+0
-1.978E-1	1.376E+0	1.654E+0
-1.930E-1	1.350E+0	1.629E+0
-1.962E-1	1.408E+0	1.596E+0
-1.962E-1	1.320E+0	1.612E+0
-1.978E-1	1.372E+0	1.632E+0
-1.946E-1	1.379E+0	1.580E+0
-1.962E-1	1.392E+0	1.661E+0
-1.962E-1	1.379E+0	1.629E+0
-1.962E-1	1.343E+0	1.590E+0
-1.946E-1	1.350E+0	1.642E+0
-1.914E-1	1.333E+0	1.638E+0
-1.930E-1	1.353E+0	1.622E+0
-1.995E-1	1.366E+0	1.603E+0
-1.962E-1	1.372E+0	1.612E+0
-1.914E-1	1.330E+0	1.612E+0
-1.962E-1	1.372E+0	1.648E+0
-1.946E-1	1.385E+0	1.596E+0
-1.930E-1	1.385E+0	1.593E+0
-1.930E-1	1.385E+0	1.635E+0
-1.946E-1	1.359E+0	1.599E+0
-1.946E-1	1.388E+0	1.616E+0
-1.946E-1	1.401E+0	1.606E+0
-1.914E-1	1.333E+0	1.632E+0
-1.962E-1	1.363E+0	1.573E+0
-2.011E-1	1.350E+0	1.638E+0
-1.930E-1	1.388E+0	1.599E+0
-1.930E-1	1.327E+0	1.564E+0
-1.946E-1	1.392E+0	1.645E+0
-1.978E-1	1.385E+0	1.635E+0
-1.946E-1	1.372E+0	1.603E+0
-1.946E-1	1.356E+0	1.599E+0
-1.946E-1	1.392E+0	1.687E+0
-1.978E-1	1.366E+0	1.635E+0
-1.946E-1	1.385E+0	1.557E+0
-1.930E-1	1.356E+0	1.599E+0
-1.946E-1	1.363E+0	1.596E+0
-1.962E-1	1.379E+0	1.583E+0
-1.930E-1	1.405E+0	1.580E+0
-1.914E-1	1.369E+0	1.612E+0
-1.946E-1	1.376E+0	1.564E+0
-1.962E-1	1.385E+0	1.593E+0
-1.946E-1	1.411E+0	1.593E+0
-1.930E-1	1.356E+0	1.635E+0
-1.946E-1	1.388E+0	1.658E+0
-1.995E-1	1.369E+0	1.609E+0
-1.962E-1	1.340E+0	1.648E+0
-1.930E-1	1.405E+0	1.632E+0
-1.946E-1	1.395E+0	1.596E+0
-1.978E-1	1.379E+0	1.642E+0
-1.946E-1	1.346E+0	1.573E+0
-1.946E-1	1.353E+0	1.635E+0
-1.962E-1	1.353E+0	1.642E+0
-1.962E-1	1.414E+0	1.658E+0
-1.930E-1	1.363E+0	1.554E+0
-1.914E-1	1.392E+0	1.619E+0
-1.946E-1	1.376E+0	1.586E+0
-1.962E-1	1.327E+0	1.638E+0
-1.962E-1	1.405E+0	1.616E+0
-1.930E-1	1.353E+0	1.638E+0
-1.962E-1	1.340E+0	1.625E+0
-1.978E-1	1.363E+0	1.638E+0
-1.930E-1	1.353E+0	1.612E+0
-1.914E-1	1.405E+0	1.635E+0
-1.978E-1	1.327E+0	1.629E+0
-1.978E-1	1.388E+0	1.612E+0
-1.946E-1	1.382E+0	1.603E+0
-1.897E-1	1.363E+0	1.606E+0
-1.978E-1	1.337E+0	1.619E+0
-1.946E-1	1.366E+0	1.596E+0
-1.946E-1	1.324E+0	1.638E+0
-1.930E-1	1.388E+0	1.642E+0
-1.946E-1	1.366E+0	1.612E+0
-1.978E-1	1.385E+0	1.570E+0
-1.946E-1	1.330E+0	1.554E+0
-1.897E-1	1.392E+0	1.590E+0
-1.978E-1	1.350E+0	1.593E+0
-1.978E-1	1.359E+0	1.583E+0
-1.914E-1	1.343E+0	1.635E+0
-1.946E-1	1.356E+0	1.570E+0
-1.962E-1	1.363E+0	1.603E+0
-1.962E-1	1.363E+0	1.577E+0
-1.930E-1	1.385E+0	1.609E+0
-1.962E-1	1.376E+0	1.599E+0
-1.946E-1	1.388E+0	1.609E+0
-1.946E-1	1.376E+0	1.573E+0
-1.914E-1	1.359E+0	1.599E+0
-1.914E-1	1.392E+0	1.586E+0
-1.962E-1	1.346E+0	1.609E+0
-1.946E-1	1.333E+0	1.645E+0
-1.930E-1	1.346E+0	1.629E+0
-1.946E-1	1.398E+0	1.638E+0
-1.962E-1	1.401E+0	1.629E+0
-1.962E-1	1.350E+0	1.648E+0
-1.930E-1	1.388E+0	1.564E+0
-1.930E-1	1.340E+0	1.590E+0
-1.962E-1	1.437E+0	1.596E+0
-1.946E-1	1.388E+0	1.583E+0
-1.946E-1	1.350E+0	1.590E+0
-1.914E-1	1.382E+0	1.580E+0
-1.962E-1	1.398E+0	1.654E+0
-1.962E-1	1.359E+0	1.671E+0
-1.930E-1	1.382E+0	1.596E+0
-1.897E-1	1.369E+0	1.590E+0
-1.946E-1	1.376E+0	1.645E+0
-1.930E-1	1.382E+0	1.580E+0
-1.946E-1	1.372E+0	1.635E+0
-1.930E-1	1.376E+0	1.593E+0
-1.946E-1	1.353E+0	1.612E+0
-1.978E-1	1.343E+0	1.586E+0
-1.914E-1	1.346E+0	1.580E+0
-1.897E-1	1.392E+0	1.619E+0
-1.930E-1	1.366E+0	1.612E+0
-1.962E-1	1.382E+0	1.599E+0
-1.930E-1	1.363E+0	1.599E+0
-1.914E-1	1.350E+0	1.619E+0
-1.930E-1	1.388E+0	1.599E+0
-1.978E-1	1.366E+0	1.580E+0
-1.914E-1	1.346E+0	1.596E+0
-1.914E-1	1.398E+0	1.622E+0
-1.946E-1	1.424E+0	1.619E+0
-1.978E-1	1.392E+0	1.638E+0
-1.930E-1	1.343E+0	1.606E+0
-1.914E-1	1.346E+0	1.583E+0
-1.914E-1	1.398E+0	1.629E+0
-1.995E-1	1.366E+0	1.612E+0
-1.946E-1	1.376E+0	1.570E+0
-1.897E-1	1.369E+0	1.593E+0
-1.914E-1	1.343E+0	1.619E+0
-1.946E-1	1.382E+0	1.635E+0
-1.946E-1	1.359E+0	1.580E+0
-1.930E-1	1.401E+0	1.625E+0
-1.946E-1	1.363E+0	1.622E+0
-1.946E-1	1.356E+0	1.648E+0
-1.930E-1	1.311E+0	1.609E+0
-1.930E-1	1.314E+0	1.622E+0
-1.946E-1	1.372E+0	1.583E+0
-1.962E-1	1.376E+0	1.609E+0
-1.930E-1	1.363E+0	1.622E+0
-1.930E-1	1.405E+0	1.573E+0
-1.946E-1	1.385E+0	1.622E+0
-1.946E-1	1.398E+0	1.658E+0
-1.946E-1	1.379E+0	1.570E+0
-1.930E-1	1.350E+0	1.593E+0
-1.946E-1	1.372E+0	1.635E+0
-1.962E-1	1.340E+0	1.629E+0
-1.962E-1	1.353E+0	1.658E+0
-1.914E-1	1.405E+0	1.606E+0
-1.946E-1	1.346E+0	1.619E+0
-1.962E-1	1.346E+0	1.635E+0
-1.930E-1	1.330E+0	1.554E+0
-1.897E-1	1.350E+0	1.629E+0
-1.946E-1	1.392E+0	1.573E+0
-1.962E-1	1.363E+0	1.567E+0
-1.930E-1	1.376E+0	1.629E+0
-1.930E-1	1.337E+0	1.635E+0
-1.946E-1	1.366E+0	1.635E+0
-1.930E-1	1.376E+0	1.648E+0
-1.930E-1	1.369E+0	1.674E+0
-1.946E-1	1.366E+0	1.573E+0
-1.914E-1	1.411E+0	1.619E+0
-1.978E-1	1.314E+0	1.593E+0
-1.946E-1	1.353E+0	1.648E+0
-1.914E-1	1.408E+0	1.583E+0
-1.962E-1	1.392E+0	1.596E+0
-1.946E-1	1.382E+0	1.654E+0
-1.930E-1	1.317E+0	1.612E+0
-1.897E-1	1.337E+0	1.632E+0
-1.930E-1	1.392E+0	1.609E+0
-1.978E-1	1.392E+0	1.622E+0
-1.946E-1	1.350E+0	1.609E+0
-1.946E-1	1.343E+0	1.583E+0
-1.930E-1	1.340E+0	1.609E+0
-1.962E-1	1.398E+0	1.654E+0
-1.914E-1	1.353E+0	1.538E+0
-1.914E-1	1.385E+0	1.554E+0
-1.962E-1	1.398E+0	1.596E+0
-1.962E-1	1.363E+0	1.554E+0
-1.946E-1	1.385E+0	1.603E+0
-1.930E-1	1.388E+0	1.664E+0
-1.962E-1	1.392E+0	1.632E+0
-1.946E-1	1.330E+0	1.590E+0
-1.914E-1	1.395E+0	1.638E+0
-1.914E-1	1.405E+0	1.593E+0
-1.946E-1	1.372E+0	1.606E+0
-1.946E-1	1.337E+0	1.619E+0
-1.978E-1	1.405E+0	1.609E+0
-1.914E-1	1.333E+0	1.593E+0
-1.962E-1	1.369E+0	1.632E+0
-1.962E-1	1.405E+0	1.616E+0
-1.946E-1	1.340E+0	1.629E+0
-1.914E-1	1.405E+0	1.690E+0
-1.930E-1	1.372E+0	1.638E+0
-1.962E-1	1.330E+0	1.603E+0
-1.914E-1	1.346E+0	1.664E+0
-1.914E-1	1.385E+0	1.599E+0
-1.930E-1	1.401E+0	1.586E+0
-1.962E-1	1.366E+0	1.629E+0
-1.946E-1	1.366E+0	1.573E+0
-1.881E-1	1.372E+0	1.603E+0
-1.946E-1	1.392E+0	1.645E+0
-1.930E-1	1.424E+0	1.596E+0
-1.914E-1	1.440E+0	1.551E+0
-1.946E-1	1.350E+0	1.593E+0
-1.962E-1	1.356E+0	1.612E+0
-1.930E-1	1.395E+0	1.622E+0
-1.930E-1	1.411E+0	1.586E+0
-1.897E-1	1.405E+0	1.638E+0
-1.946E-1	1.369E+0	1.648E+0
-1.995E-1	1.388E+0	1.609E+0
-1.914E-1	1.363E+0	1.609E+0
-1.946E-1	1.372E+0	1.590E+0
-1.930E-1	1.314E+0	1.580E+0
-1.914E-1	1.359E+0	1.616E+0
-1.946E-1	1.405E+0	1.599E+0
-1.914E-1	1.424E+0	1.638E+0
-1.962E-1	1.346E+0	1.603E+0
-1.930E-1	1.388E+0	1.619E+0
-1.930E-1	1.350E+0	1.632E+0
-1.897E-1	1.414E+0	1.596E+0
-1.930E-1	1.398E+0	1.583E+0
-1.930E-1	1.353E+0	1.586E+0
-1.930E-1	1.363E+0	1.606E+0
-1.897E-1	1.363E+0	1.606E+0
-1.930E-1	1.408E+0	1.658E+0
-1.930E-1	1.350E+0	1.645E+0
-1.962E-1	1.405E+0	1.619E+0
-1.914E-1	1.369E+0	1.648E+0
-1.946E-1	1.382E+0	1.619E+0
-1.962E-1	1.444E+0	1.573E+0
-1.930E-1	1.379E+0	1.625E+0
-1.914E-1	1.385E+0	1.606E+0
-1.946E-1	1.372E+0	1.590E+0
-1.978E-1	1.353E+0	1.625E+0
-1.930E-1	1.398E+0	1.560E+0
-1.897E-1	1.434E+0	1.642E+0
-1.946E-1	1.405E+0	1.580E+0
-1.946E-1	1.363E+0	1.625E+0
-1.897E-1	1.333E+0	1.645E+0
-1.897E-1	1.327E+0	1.642E+0
-1.946E-1	1.388E+0	1.603E+0
-1.946E-1	1.395E+0	1.612E+0
-1.897E-1	1.421E+0	1.612E+0
-1.881E-1	1.372E+0	1.593E+0
-1.930E-1	1.408E+0	1.570E+0
-1.914E-1	1.395E+0	1.622E+0
-1.930E-1	1.340E+0	1.599E+0
-1.946E-1	1.379E+0	1.625E+0
-1.946E-1	1.408E+0	1.642E+0
-1.978E-1	1.385E+0	1.606E+0
-1.914E-1	1.418E+0	1.616E+0
-1.914E-1	1.392E+0	1.619E+0
-1.946E-1	1.398E+0	1.609E+0
-1.962E-1	1.363E+0	1.654E+0
-1.946E-1	1.405E+0	1.570E+0
-1.881E-1	1.401E+0	1.671E+0
-1.946E-1	1.340E+0	1.616E+0
-1.978E-1	1.372E+0	1.667E+0
-1.930E-1	1.343E+0	1.603E+0
-1.914E-1	1.340E+0	1.632E+0
-1.930E-1	1.388E+0	1.664E+0
-1.962E-1	1.398E+0	1.622E+0
-1.930E-1	1.369E+0	1.645E+0
-1.930E-1	1.379E+0	1.609E+0
-1.930E-1	1.385E+0	1.593E+0
-1.962E-1	1.388E+0	1.645E+0
-1.930E-1	1.353E+0	1.567E+0
-1.914E-1	1.366E+0	1.593E+0
-1.962E-1	1.346E+0	1.664E+0
-1.946E-1	1.356E+0	1.599E+0
-1.930E-1	1.401E+0	1.622E+0
-1.914E-1	1.379E+0	1.606E+0
-1.946E-1	1.405E+0	1.593E+0
-1.930E-1	1.376E+0	1.593E+0
-1.930E-1	1.388E+0	1.596E+0
-1.914E-1	1.372E+0	1.612E+0
-1.914E-1	1.324E+0	1.518E+0
-1.930E-1	1.388E+0	1.616E+0
-1.930E-1	1.376E+0	1.603E+0
-1.914E-1	1.382E+0	1.616E+0
-1.914E-1	1.359E+0	1.645E+0
-1.930E-1	1.388E+0	1.590E+0
-1.897E-1	1.408E+0	1.599E+0
-1.897E-1	1.385E+0	1.599E+0
-1.930E-1	1.320E+0	1.616E+0
-1.946E-1	1.327E+0	1.619E+0
-1.914E-1	1.363E+0	1.612E+0
-1.946E-1	1.350E+0	1.638E+0
-1.930E-1	1.343E+0	1.593E+0
-1.962E-1	1.392E+0	1.606E+0
-1.930E-1	1.395E+0	1.603E+0
-1.914E-1	1.388E+0	1.635E+0
-1.930E-1	1.379E+0	1.590E+0
-1.946E-1	1.388E+0	1.593E+0
-1.930E-1	1.356E+0	1.645E+0
-1.881E-1	1.379E+0	1.619E+0
-1.897E-1	1.298E+0	1.596E+0
-1.962E-1	1.376E+0	1.609E+0
-1.930E-1	1.324E+0	1.609E+0
-1.914E-1	1.356E+0	1.619E+0
-1.930E-1	1.414E+0	1.632E+0
-1.962E-1	1.395E+0	1.612E+0
-1.914E-1	1.392E+0	1.635E+0
-1.897E-1	1.405E+0	1.622E+0
-1.946E-1	1.372E+0	1.612E+0
-1.962E-1	1.346E+0	1.642E+0
-1.914E-1	1.388E+0	1.593E+0
-1.897E-1	1.343E+0	1.645E+0
-1.930E-1	1.363E+0	1.664E+0
-1.962E-1	1.379E+0	1.612E+0
-1.930E-1	1.366E+0	1.609E+0
-1.897E-1	1.350E+0	1.606E+0
-1.946E-1	1.392E+0	1.616E+0
-1.946E-1	1.350E+0	1.616E+0
-1.914E-1	1.411E+0	1.570E+0
-1.897E-1	1.330E+0	1.654E+0
-1.914E-1	1.356E+0	1.619E+0
-1.930E-1	1.398E+0	1.580E+0
-1.914E-1	1.379E+0	1.603E+0
-1.914E-1	1.401E+0	1.622E+0
-1.930E-1	1.369E+0	1.599E+0
-1.962E-1	1.330E+0	1.564E+0
-1.930E-1	1.356E+0	1.638E+0
-1.897E-1	1.382E+0	1.645E+0
-1.930E-1	1.421E+0	1.580E+0
-1.946E-1	1.385E+0	1.580E+0
-1.897E-1	1.372E+0	1.586E+0
-1.897E-1	1.350E+0	1.609E+0
-1.946E-1	1.405E+0	1.599E+0
-1.946E-1	1.333E+0	1.606E+0
-1.897E-1	1.359E+0	1.616E+0
-1.897E-1	1.379E+0	1.580E+0
-1.930E-1	1.307E+0	1.564E+0
-1.946E-1	1.356E+0	1.596E+0
-1.914E-1	1.343E+0	1.603E+0
-1.881E-1	1.346E+0	1.567E+0
-1.930E-1	1.434E+0	1.616E+0
-1.930E-1	1.395E+0	1.645E+0
-1.914E-1	1.369E+0	1.654E+0
-1.930E-1	1.408E+0	1.583E+0
-1.914E-1	1.372E+0	1.580E+0
-1.978E-1	1.385E+0	1.622E+0
-1.897E-1	1.372E+0	1.570E+0
-1.914E-1	1.401E+0	1.560E+0
-1.930E-1	1.379E+0	1.612E+0
-1.946E-1	1.356E+0	1.612E+0
-1.914E-1	1.414E+0	1.619E+0
-1.914E-1	1.372E+0	1.599E+0
-1.930E-1	1.405E+0	1.599E+0
-1.946E-1	1.376E+0	1.616E+0
-1.881E-1	1.359E+0	1.645E+0
-1.914E-1	1.372E+0	1.677E+0
-1.881E-1	1.382E+0	1.573E+0
-1.914E-1	1.382E+0	1.590E+0
-1.930E-1	1.340E+0	1.596E+0
-1.930E-1	1.376E+0	1.606E+0
-1.914E-1	1.392E+0	1.629E+0
-1.914E-1	1.392E+0	1.567E+0
-1.930E-1	1.379E+0	1.583E+0
-1.897E-1	1.356E+0	1.645E+0
-1.914E-1	1.366E+0	1.638E+0
-1.930E-1	1.379E+0	1.629E+0
-1.881E-1	1.363E+0	1.567E+0
-1.897E-1	1.320E+0	1.629E+0
-1.914E-1	1.382E+0	1.674E+0
-1.914E-1	1.340E+0	1.638E+0
-1.914E-1	1.372E+0	1.609E+0
-1.897E-1	1.366E+0	1.625E+0
-1.897E-1	1.350E+0	1.632E+0
-1.930E-1	1.388E+0	1.616E+0
-1.897E-1	1.427E+0	1.570E+0
-1.881E-1	1.392E+0	1.606E+0
-1.914E-1	1.385E+0	1.596E+0
-1.930E-1	1.385E+0	1.577E+0
-1.897E-1	1.363E+0	1.622E+0
-1.897E-1	1.372E+0	1.586E+0
-1.930E-1	1.434E+0	1.632E+0
-1.946E-1	1.431E+0	1.593E+0
-1.914E-1	1.376E+0	1.560E+0
-1.897E-1	1.369E+0	1.638E+0
-1.914E-1	1.408E+0	1.616E+0
-1.946E-1	1.388E+0	1.616E+0
-1.897E-1	1.388E+0	1.635E+0
-1.897E-1	1.324E+0	1.625E+0
-1.914E-1	1.356E+0	1.580E+0
-1.946E-1	1.359E+0	1.583E+0
-1.897E-1	1.421E+0	1.616E+0
-1.881E-1	1.369E+0	1.586E+0
-1.914E-1	1.385E+0	1.596E+0
-1.930E-1	1.340E+0	1.606E+0
-1.914E-1	1.372E+0	1.635E+0
-1.914E-1	1.353E+0	1.629E+0
-1.914E-1	1.346E+0	1.616E+0
-1.930E-1	1.324E+0	1.590E+0
-1.897E-1	1.350E+0	1.616E+0
-1.881E-1	1.392E+0	1.567E+0
-1.914E-1	1.376E+0	1.586E+0
-1.946E-1	1.343E+0	1.577E+0
-1.914E-1	1.346E+0	1.609E+0
-1.914E-1	1.366E+0	1.528E+0
-1.881E-1	1.408E+0	1.629E+0
-1.946E-1	1.421E+0	1.590E+0
-1.897E-1	1.382E+0	1.635E+0
-1.881E-1	1.366E+0	1.625E+0
-1.930E-1	1.353E+0	1.599E+0
-1.946E-1	1.376E+0	1.593E+0
-1.930E-1	1.408E+0	1.642E+0
-1.897E-1	1.385E+0	1.629E+0
-1.897E-1	1.350E+0	1.654E+0
-1.930E-1	1.388E+0	1.593E+0
-1.914E-1	1.385E+0	1.635E+0
-1.914E-1	1.382E+0	1.606E+0
-1.897E-1	1.385E+0	1.625E+0
-1.978E-1	1.392E+0	1.625E+0
-1.930E-1	1.350E+0	1.622E+0
-1.930E-1	1.359E+0	1.619E+0
-1.914E-1	1.330E+0	1.619E+0
-1.946E-1	1.437E+0	1.674E+0
-1.897E-1	1.388E+0	1.622E+0
-1.881E-1	1.356E+0	1.638E+0
-1.930E-1	1.337E+0	1.642E+0
-1.930E-1	1.343E+0	1.534E+0
-1.914E-1	1.366E+0	1.590E+0
-1.897E-1	1.346E+0	1.577E+0
-1.897E-1	1.369E+0	1.619E+0
-1.946E-1	1.330E+0	1.599E+0
-1.914E-1	1.359E+0	1.616E+0
-1.865E-1	1.408E+0	1.599E+0
-1.881E-1	1.363E+0	1.593E+0
-1.930E-1	1.330E+0	1.632E+0
-1.914E-1	1.424E+0	1.619E+0
-1.897E-1	1.359E+0	1.596E+0
-1.914E-1	1.330E+0	1.560E+0
-1.946E-1	1.401E+0	1.590E+0
-1.897E-1	1.376E+0	1.658E+0
-1.881E-1	1.411E+0	1.619E+0
-1.930E-1	1.369E+0	1.651E+0
-1.930E-1	1.379E+0	1.671E+0
-1.946E-1	1.324E+0	1.632E+0
-1.914E-1	1.376E+0	1.593E+0
-1.914E-1	1.359E+0	1.616E+0
-1.930E-1	1.376E+0	1.564E+0
-1.897E-1	1.405E+0	1.603E+0
-1.881E-1	1.307E+0	1.596E+0
-1.897E-1	1.366E+0	1.599E+0
-1.946E-1	1.346E+0	1.586E+0
-1.897E-1	1.359E+0	1.599E+0
-1.897E-1	1.346E+0	1.580E+0
-1.914E-1	1.350E+0	1.590E+0
-1.930E-1	1.379E+0	1.625E+0
-1.914E-1	1.356E+0	1.612E+0
-1.881E-1	1.372E+0	1.612E+0
-1.930E-1	1.376E+0	1.570E+0
-1.946E-1	1.324E+0	1.616E+0
-1.930E-1	1.385E+0	1.570E+0
-1.897E-1	1.356E+0	1.567E+0
-1.930E-1	1.398E+0	1.632E+0
-1.914E-1	1.382E+0	1.619E+0
-1.897E-1	1.372E+0	1.635E+0
-1.881E-1	1.353E+0	1.629E+0
-1.897E-1	1.385E+0	1.642E+0
-1.930E-1	1.314E+0	1.629E+0
-1.914E-1	1.363E+0	1.596E+0
-1.914E-1	1.379E+0	1.606E+0
-1.897E-1	1.363E+0	1.606E+0
-1.930E-1	1.408E+0	1.606E+0
-1.930E-1	1.333E+0	1.658E+0
-1.881E-1	1.369E+0	1.609E+0
-1.914E-1	1.346E+0	1.619E+0
-1.946E-1	1.366E+0	1.586E+0
-1.881E-1	1.392E+0	1.609E+0
-1.881E-1	1.372E+0	1.564E+0
-1.914E-1	1.369E+0	1.593E+0
-1.930E-1	1.372E+0	1.658E+0
-1.897E-1	1.382E+0	1.580E+0
-1.897E-1	1.376E+0	1.603E+0
-1.914E-1	1.444E+0	1.632E+0
-1.946E-1	1.379E+0	1.619E+0
-1.930E-1	1.405E+0	1.593E+0
-1.881E-1	1.376E+0	1.648E+0
-1.914E-1	1.376E+0	1.586E+0
-1.914E-1	1.385E+0	1.596E+0
-1.897E-1	1.359E+0	1.635E+0
-1.865E-1	1.385E+0	1.658E+0
-1.914E-1	1.369E+0	1.622E+0
-1.930E-1	1.356E+0	1.583E+0
-1.865E-1	1.398E+0	1.619E+0
-1.881E-1	1.346E+0	1.609E+0
-1.881E-1	1.369E+0	1.583E+0
-1.930E-1	1.356E+0	1.577E+0
-1.897E-1	1.359E+0	1.625E+0
-1.865E-1	1.369E+0	1.654E+0
-1.897E-1	1.408E+0	1.638E+0
-1.897E-1	1.333E+0	1.557E+0
-1.914E-1	1.418E+0	1.557E+0
-1.897E-1	1.395E+0	1.609E+0
-1.930E-1	1.379E+0	1.599E+0
-1.914E-1	1.372E+0	1.638E+0
-1.914E-1	1.366E+0	1.648E+0
-1.881E-1	1.379E+0	1.609E+0
-1.914E-1	1.395E+0	1.551E+0
-1.930E-1	1.359E+0	1.632E+0
-1.897E-1	1.372E+0	1.638E+0
-1.897E-1	1.385E+0	1.671E+0
-1.914E-1	1.385E+0	1.619E+0
-1.946E-1	1.340E+0	1.625E+0
-1.897E-1	1.385E+0	1.616E+0
-1.865E-1	1.343E+0	1.583E+0
-1.881E-1	1.353E+0	1.586E+0
-1.914E-1	1.346E+0	1.599E+0
-1.930E-1	1.359E+0	1.577E+0
-1.881E-1	1.372E+0	1.680E+0
-1.897E-1	1.372E+0	1.612E+0
-1.930E-1	1.401E+0	1.616E+0
-1.897E-1	1.363E+0	1.596E+0
-1.897E-1	1.392E+0	1.603E+0
-1.897E-1	1.395E+0	1.590E+0
-1.914E-1	1.444E+0	1.599E+0
-1.897E-1	1.372E+0	1.622E+0
-1.881E-1	1.372E+0	1.622E+0
-1.914E-1	1.392E+0	1.590E+0
-1.930E-1	1.337E+0	1.612E+0
-1.914E-1	1.372E+0	1.567E+0
-1.914E-1	1.363E+0	1.629E+0
-1.914E-1	1.418E+0	1.609E+0
-1.946E-1	1.359E+0	1.603E+0
-1.946E-1	1.353E+0	1.596E+0
-1.897E-1	1.398E+0	1.603E+0
-1.914E-1	1.369E+0	1.635E+0
-1.930E-1	1.369E+0	1.629E+0
-1.914E-1	1.411E+0	1.580E+0
-1.865E-1	1.392E+0	1.625E+0
-1.897E-1	1.392E+0	1.609E+0
-1.930E-1	1.382E+0	1.606E+0
-1.897E-1	1.385E+0	1.590E+0
-1.881E-1	1.356E+0	1.619E+0
-1.881E-1	1.363E+0	1.596E+0
-1.897E-1	1.376E+0	1.590E+0
-1.897E-1	1.327E+0	1.609E+0
-1.897E-1	1.418E+0	1.612E+0
-1.914E-1	1.372E+0	1.567E+0
-1.946E-1	1.424E+0	1.583E+0
-1.897E-1	1.414E+0	1.599E+0
-1.897E-1	1.408E+0	1.629E+0
-1.914E-1	1.382E+0	1.544E+0
-1.914E-1	1.372E+0	1.616E+0
-1.914E-1	1.363E+0	1.603E+0
-1.897E-1	1.330E+0	1.632E+0
-1.865E-1	1.379E+0	1.606E+0
-1.914E-1	1.376E+0	1.586E+0
-1.897E-1	1.353E+0	1.609E+0
-1.897E-1	1.353E+0	1.606E+0
-1.897E-1	1.343E+0	1.638E+0
-1.946E-1	1.311E+0	1.606E+0
-1.897E-1	1.385E+0	1.580E+0
-1.881E-1	1.340E+0	1.606E+0
-1.914E-1	1.366E+0	1.577E+0
-1.946E-1	1.392E+0	1.609E+0
-1.881E-1	1.359E+0	1.612E+0
-1.897E-1	1.281E+0	1.603E+0
-1.881E-1	1.401E+0	1.590E+0
-1.930E-1	1.359E+0	1.612E+0
-1.897E-1	1.359E+0	1.596E+0
-1.881E-1	1.401E+0	1.586E+0
-1.897E-1	1.366E+0	1.612E+0
-1.930E-1	1.353E+0	1.616E+0
-1.897E-1	1.379E+0	1.593E+0
-1.914E-1	1.372E+0	1.603E+0
-1.897E-1	1.333E+0	1.616E+0
-1.930E-1	1.379E+0	1.616E+0
-1.897E-1	1.392E+0	1.651E+0
-1.897E-1	1.372E+0	1.632E+0
-1.881E-1	1.392E+0	1.603E+0
-1.914E-1	1.382E+0	1.612E+0
-1.914E-1	1.398E+0	1.580E+0
-1.897E-1	1.411E+0	1.622E+0
-1.897E-1	1.421E+0	1.609E+0
-1.930E-1	1.382E+0	1.674E+0
-1.914E-1	1.317E+0	1.664E+0
-1.897E-1	1.346E+0	1.625E+0
-1.914E-1	1.398E+0	1.612E+0
-1.930E-1	1.324E+0	1.629E+0
-1.881E-1	1.372E+0	1.632E+0
-1.897E-1	1.366E+0	1.596E+0
-1.914E-1	1.330E+0	1.583E+0
-1.914E-1	1.424E+0	1.632E+0
-1.897E-1	1.372E+0	1.645E+0
-1.865E-1	1.376E+0	1.593E+0
-1.914E-1	1.340E+0	1.616E+0
-1.914E-1	1.405E+0	1.616E+0
-1.914E-1	1.376E+0	1.616E+0
-1.897E-1	1.369E+0	1.599E+0
-1.881E-1	1.327E+0	1.648E+0
-1.930E-1	1.359E+0	1.616E+0
-1.881E-1	1.369E+0	1.635E+0
-1.914E-1	1.414E+0	1.577E+0
-1.881E-1	1.398E+0	1.557E+0
-1.914E-1	1.395E+0	1.596E+0
-1.897E-1	1.408E+0	1.570E+0
-1.881E-1	1.369E+0	1.616E+0
-1.897E-1	1.401E+0	1.648E+0
-1.914E-1	1.369E+0	1.567E+0
-1.897E-1	1.356E+0	1.642E+0
-1.897E-1	1.346E+0	1.638E+0
-1.897E-1	1.376E+0	1.599E+0
-1.914E-1	1.366E+0	1.616E+0
-1.897E-1	1.427E+0	1.599E+0
-1.881E-1	1.414E+0	1.609E+0
-1.897E-1	1.337E+0	1.603E+0
-1.930E-1	1.369E+0	1.564E+0
-1.897E-1	1.346E+0	1.635E+0
-1.897E-1	1.405E+0	1.593E+0
-1.897E-1	1.353E+0	1.586E+0
-1.914E-1	1.379E+0	1.648E+0
-1.930E-1	1.414E+0	1.616E+0
-1.865E-1	1.388E+0	1.586E+0
-1.914E-1	1.363E+0	1.593E+0
-1.914E-1	1.411E+0	1.622E+0
-1.881E-1	1.398E+0	1.651E+0
-1.897E-1	1.363E+0	1.667E+0
-1.914E-1	1.408E+0	1.606E+0
-1.914E-1	1.379E+0	1.616E+0
-1.849E-1	1.369E+0	1.590E+0
-1.881E-1	1.398E+0	1.609E+0
-1.914E-1	1.376E+0	1.622E+0
-1.930E-1	1.392E+0	1.606E+0
-1.897E-1	1.363E+0	1.632E+0
-1.881E-1	1.340E+0	1.638E+0
-1.930E-1	1.382E+0	1.609E+0
-1.897E-1	1.385E+0	1.616E+0
-1.881E-1	1.388E+0	1.570E+0
-1.881E-1	1.356E+0	1.570E+0
-1.881E-1	1.324E+0	1.645E+0
-1.946E-1	1.346E+0	1.622E+0
-1.897E-1	1.421E+0	1.609E+0
-1.865E-1	1.379E+0	1.609E+0
-1.897E-1	1.379E+0	1.612E+0
-1.914E-1	1.340E+0	1.616E+0
-1.865E-1	1.333E+0	1.599E+0
-1.881E-1	1.401E+0	1.625E+0
-1.897E-1	1.330E+0	1.680E+0
-1.914E-1	1.398E+0	1.616E+0
-1.914E-1	1.359E+0	1.645E+0
-1.865E-1	1.385E+0	1.544E+0
-1.914E-1	1.366E+0	1.586E+0
-1.946E-1	1.405E+0	1.599E+0
-1.881E-1	1.337E+0	1.632E+0
-1.865E-1	1.337E+0	1.583E+0
-1.881E-1	1.359E+0	1.603E+0
-1.946E-1	1.395E+0	1.593E+0
-1.881E-1	1.359E+0	1.573E+0
-1.865E-1	1.385E+0	1.616E+0
-1.881E-1	1.398E+0	1.599E+0
-1.946E-1	1.385E+0	1.635E+0
-1.897E-1	1.418E+0	1.635E+0
-1.881E-1	1.379E+0	1.577E+0
-1.897E-1	1.379E+0	1.612E+0
-1.897E-1	1.359E+0	1.645E+0
-1.865E-1	1.379E+0	1.635E+0
-1.881E-1	1.350E+0	1.567E+0
-1.914E-1	1.330E+0	1.622E+0
-1.930E-1	1.356E+0	1.622E+0
-1.897E-1	1.379E+0	1.609E+0
-1.865E-1	1.353E+0	1.638E+0
-1.881E-1	1.366E+0	1.580E+0
-1.914E-1	1.392E+0	1.635E+0
-1.881E-1	1.359E+0	1.629E+0
-1.881E-1	1.337E+0	1.606E+0
-1.881E-1	1.340E+0	1.622E+0
-1.930E-1	1.353E+0	1.661E+0
-1.897E-1	1.401E+0	1.661E+0
-1.865E-1	1.385E+0	1.645E+0
-1.865E-1	1.379E+0	1.606E+0
-1.897E-1	1.346E+0	1.616E+0
-1.897E-1	1.427E+0	1.622E+0
-1.849E-1	1.379E+0	1.638E+0
-1.865E-1	1.398E+0	1.590E+0
-1.914E-1	1.382E+0	1.609E+0
-1.881E-1	1.379E+0	1.567E+0
-1.832E-1	1.392E+0	1.609E+0
-1.881E-1	1.398E+0	1.547E+0
-1.914E-1	1.379E+0	1.593E+0
-1.914E-1	1.350E+0	1.629E+0
-1.865E-1	1.346E+0	1.557E+0
-1.897E-1	1.356E+0	1.609E+0
-1.897E-1	1.363E+0	1.616E+0
-1.897E-1	1.369E+0	1.658E+0
-1.849E-1	1.382E+0	1.590E+0
-1.881E-1	1.353E+0	1.583E+0
-1.914E-1	1.379E+0	1.603E+0
-1.897E-1	1.385E+0	1.658E+0
-1.897E-1	1.330E+0	1.622E+0
-1.897E-1	1.353E+0	1.547E+0
-1.914E-1	1.346E+0	1.609E+0
-1.881E-1	1.382E+0	1.583E+0
-1.881E-1	1.369E+0	1.593E+0
-1.865E-1	1.405E+0	1.671E+0
-1.914E-1	1.337E+0	1.606E+0
-1.897E-1	1.388E+0	1.612E+0
-1.881E-1	1.401E+0	1.664E+0
-1.881E-1	1.356E+0	1.593E+0
-1.897E-1	1.382E+0	1.567E+0
-1.914E-1	1.356E+0	1.664E+0
-1.881E-1	1.369E+0	1.645E+0
-1.865E-1	1.392E+0	1.651E+0
-1.914E-1	1.392E+0	1.687E+0
-1.914E-1	1.388E+0	1.603E+0
-1.865E-1	1.346E+0	1.577E+0
-1.865E-1	1.340E+0	1.667E+0
-1.897E-1	1.395E+0	1.622E+0
-1.897E-1	1.395E+0	1.599E+0
-1.881E-1	1.421E+0	1.606E+0
-1.881E-1	1.350E+0	1.667E+0
-1.897E-1	1.388E+0	1.593E+0
-1.881E-1	1.395E+0	1.580E+0
-1.865E-1	1.363E+0	1.606E+0
-1.897E-1	1.411E+0	1.651E+0
-1.914E-1	1.353E+0	1.635E+0
-1.897E-1	1.376E+0	1.590E+0
-1.832E-1	1.359E+0	1.645E+0
-1.881E-1	1.369E+0	1.680E+0
-1.930E-1	1.379E+0	1.619E+0
-1.897E-1	1.421E+0	1.642E+0
-1.865E-1	1.401E+0	1.638E+0
-1.881E-1	1.376E+0	1.599E+0
-1.914E-1	1.405E+0	1.625E+0
-1.881E-1	1.353E+0	1.625E+0
-1.849E-1	1.363E+0	1.619E+0
-1.897E-1	1.382E+0	1.625E+0
-1.914E-1	1.366E+0	1.577E+0
-1.897E-1	1.359E+0	1.570E+0
-1.881E-1	1.369E+0	1.635E+0
-1.881E-1	1.340E+0	1.583E+0
-1.897E-1	1.353E+0	1.632E+0
-1.914E-1	1.366E+0	1.580E+0
-1.865E-1	1.366E+0	1.619E+0
-1.897E-1	1.359E+0	1.632E+0
-1.914E-1	1.388E+0	1.629E+0
-1.881E-1	1.414E+0	1.583E+0
-1.865E-1	1.379E+0	1.619E+0
-1.914E-1	1.418E+0	1.596E+0
-1.930E-1	1.372E+0	1.629E+0
-1.914E-1	1.388E+0	1.635E+0
-1.865E-1	1.379E+0	1.596E+0
-1.881E-1	1.408E+0	1.645E+0
-1.914E-1	1.411E+0	1.564E+0
-1.897E-1	1.411E+0	1.625E+0
-1.865E-1	1.405E+0	1.603E+0
-1.897E-1	1.395E+0	1.580E+0
-1.930E-1	1.382E+0	1.629E+0
-1.897E-1	1.395E+0	1.590E+0
-1.881E-1	1.379E+0	1.664E+0
-1.914E-1	1.421E+0	1.573E+0
-1.914E-1	1.427E+0	1.667E+0
-1.897E-1	1.369E+0	1.606E+0
-1.897E-1	1.311E+0	1.635E+0
-1.865E-1	1.382E+0	1.599E+0
-1.930E-1	1.333E+0	1.590E+0
-1.881E-1	1.405E+0	1.635E+0
-1.881E-1	1.395E+0	1.596E+0
-1.865E-1	1.330E+0	1.583E+0
-1.930E-1	1.356E+0	1.570E+0
-1.881E-1	1.366E+0	1.612E+0
-1.865E-1	1.372E+0	1.661E+0
-1.865E-1	1.324E+0	1.599E+0
-1.914E-1	1.392E+0	1.648E+0
-1.881E-1	1.408E+0	1.661E+0
-1.832E-1	1.363E+0	1.625E+0
-1.897E-1	1.398E+0	1.661E+0
-1.897E-1	1.317E+0	1.551E+0
-1.897E-1	1.340E+0	1.612E+0
-1.849E-1	1.343E+0	1.616E+0
-1.865E-1	1.388E+0	1.586E+0
-1.914E-1	1.350E+0	1.609E+0
-1.914E-1	1.424E+0	1.645E+0
-1.897E-1	1.395E+0	1.642E+0
-1.865E-1	1.388E+0	1.577E+0
-1.930E-1	1.353E+0	1.577E+0
-1.881E-1	1.366E+0	1.616E+0
-1.849E-1	1.405E+0	1.635E+0
-1.914E-1	1.366E+0	1.619E+0
-1.865E-1	1.376E+0	1.629E+0
-1.914E-1	1.388E+0	1.616E+0
-1.865E-1	1.411E+0	1.625E+0
-1.914E-1	1.363E+0	1.596E+0
-1.930E-1	1.376E+0	1.632E+0
-1.897E-1	1.388E+0	1.606E+0
-1.865E-1	1.401E+0	1.573E+0
-1.914E-1	1.408E+0	1.622E+0
-1.897E-1	1.372E+0	1.619E+0
-1.881E-1	1.333E+0	1.645E+0
-1.881E-1	1.366E+0	1.638E+0
-1.865E-1	1.346E+0	1.645E+0
-1.897E-1	1.431E+0	1.596E+0
-1.897E-1	1.369E+0	1.606E+0
-1.849E-1	1.330E+0	1.619E+0
-1.897E-1	1.353E+0	1.638E+0
-1.881E-1	1.437E+0	1.606E+0
-1.881E-1	1.340E+0	1.557E+0
-1.849E-1	1.369E+0	1.564E+0
-1.881E-1	1.350E+0	1.632E+0
-1.897E-1	1.346E+0	1.599E+0
-1.897E-1	1.353E+0	1.557E+0
-1.849E-1	1.392E+0	1.580E+0
-1.881E-1	1.346E+0	1.629E+0
-1.930E-1	1.405E+0	1.596E+0
-1.881E-1	1.379E+0	1.596E+0
-1.881E-1	1.356E+0	1.573E+0
-1.881E-1	1.382E+0	1.567E+0
-1.897E-1	1.401E+0	1.606E+0
-1.881E-1	1.350E+0	1.606E+0
-1.881E-1	1.385E+0	1.616E+0
-1.881E-1	1.421E+0	1.635E+0
-1.914E-1	1.405E+0	1.606E+0
-1.897E-1	1.379E+0	1.629E+0
-1.832E-1	1.359E+0	1.612E+0
-1.881E-1	1.359E+0	1.606E+0
-1.897E-1	1.311E+0	1.619E+0
-1.897E-1	1.405E+0	1.629E+0
-1.849E-1	1.372E+0	1.603E+0
-1.881E-1	1.350E+0	1.590E+0
-1.914E-1	1.388E+0	1.609E+0
-1.914E-1	1.388E+0	1.609E+0
-1.881E-1	1.382E+0	1.632E+0
-1.865E-1	1.385E+0	1.622E+0
-1.914E-1	1.359E+0	1.599E+0
-1.897E-1	1.385E+0	1.619E+0
-1.865E-1	1.353E+0	1.590E+0
-1.897E-1	1.395E+0	1.586E+0
-1.930E-1	1.392E+0	1.612E+0
-1.897E-1	1.350E+0	1.625E+0
-1.881E-1	1.363E+0	1.622E+0
-1.865E-1	1.366E+0	1.622E+0
-1.881E-1	1.405E+0	1.664E+0
-1.865E-1	1.401E+0	1.654E+0
-1.849E-1	1.382E+0	1.645E+0
-1.897E-1	1.392E+0	1.616E+0
-1.897E-1	1.385E+0	1.632E+0
-1.897E-1	1.385E+0	1.654E+0
-1.865E-1	1.385E+0	1.645E+0
-1.881E-1	1.346E+0	1.593E+0
-1.897E-1	1.350E+0	1.654E+0
-1.914E-1	1.395E+0	1.651E+0
-1.881E-1	1.385E+0	1.616E+0
-1.865E-1	1.411E+0	1.583E+0
-1.897E-1	1.427E+0	1.716E+0
-1.897E-1	1.395E+0	1.564E+0
-1.865E-1	1.311E+0	1.593E+0
-1.881E-1	1.350E+0	1.622E+0
-1.930E-1	1.424E+0	1.580E+0
-1.914E-1	1.379E+0	1.622E+0
-1.865E-1	1.363E+0	1.638E+0
-1.897E-1	1.388E+0	1.622E+0
-1.897E-1	1.376E+0	1.622E+0
-1.914E-1	1.392E+0	1.554E+0
-1.832E-1	1.346E+0	1.609E+0
-1.881E-1	1.350E+0	1.658E+0
-1.897E-1	1.363E+0	1.603E+0
-1.897E-1	1.376E+0	1.541E+0
-1.897E-1	1.401E+0	1.629E+0
-1.881E-1	1.337E+0	1.606E+0
-1.914E-1	1.369E+0	1.577E+0
-1.881E-1	1.359E+0	1.622E+0
-1.865E-1	1.343E+0	1.625E+0
-1.881E-1	1.421E+0	1.596E+0
-1.897E-1	1.414E+0	1.573E+0
-1.881E-1	1.376E+0	1.616E+0
-1.865E-1	1.372E+0	1.603E+0
-1.865E-1	1.359E+0	1.609E+0
-1.897E-1	1.408E+0	1.667E+0
-1.914E-1	1.363E+0	1.642E+0
-1.865E-1	1.346E+0	1.616E+0
-1.897E-1	1.372E+0	1.648E+0
-1.914E-1	1.392E+0	1.590E+0
-1.881E-1	1.350E+0	1.593E+0
-1.832E-1	1.379E+0	1.596E+0
-1.865E-1	1.382E+0	1.622E+0
-1.930E-1	1.363E+0	1.625E+0
-1.897E-1	1.350E+0	1.580E+0
-1.881E-1	1.343E+0	1.606E+0
-1.881E-1	1.379E+0	1.586E+0
-1.914E-1	1.343E+0	1.619E+0
-1.881E-1	1.398E+0	1.642E+0
-1.849E-1	1.401E+0	1.583E+0
-1.865E-1	1.395E+0	1.586E+0
-1.897E-1	1.350E+0	1.619E+0
-1.914E-1	1.395E+0	1.625E+0
-1.865E-1	1.411E+0	1.573E+0
-1.914E-1	1.340E+0	1.593E+0
-1.914E-1	1.392E+0	1.557E+0
-1.881E-1	1.350E+0	1.661E+0
-1.832E-1	1.414E+0	1.616E+0
-1.897E-1	1.350E+0	1.645E+0
-1.914E-1	1.379E+0	1.606E+0
-1.881E-1	1.340E+0	1.596E+0
-1.881E-1	1.405E+0	1.645E+0
-1.832E-1	1.366E+0	1.632E+0
-1.914E-1	1.356E+0	1.622E+0
-1.881E-1	1.366E+0	1.632E+0
-1.849E-1	1.346E+0	1.606E+0
-1.914E-1	1.369E+0	1.577E+0
-1.897E-1	1.353E+0	1.616E+0
-1.881E-1	1.382E+0	1.635E+0
-1.832E-1	1.333E+0	1.612E+0
-1.897E-1	1.401E+0	1.599E+0
-1.881E-1	1.359E+0	1.638E+0
-1.865E-1	1.388E+0	1.616E+0
-1.865E-1	1.366E+0	1.603E+0
-1.897E-1	1.405E+0	1.606E+0
-1.897E-1	1.343E+0	1.674E+0
-1.849E-1	1.392E+0	1.619E+0
-1.881E-1	1.388E+0	1.564E+0
-1.881E-1	1.379E+0	1.599E+0
-1.897E-1	1.376E+0	1.606E+0
-1.897E-1	1.363E+0	1.599E+0
-1.849E-1	1.382E+0	1.599E+0
-1.881E-1	1.411E+0	1.599E+0
-1.897E-1	1.376E+0	1.651E+0
-1.881E-1	1.408E+0	1.622E+0
-1.832E-1	1.346E+0	1.648E+0
-1.881E-1	1.382E+0	1.654E+0
-1.897E-1	1.379E+0	1.622E+0
-1.881E-1	1.382E+0	1.632E+0
-1.865E-1	1.320E+0	1.625E+0
-1.897E-1	1.398E+0	1.606E+0
-1.881E-1	1.388E+0	1.680E+0
-1.881E-1	1.382E+0	1.667E+0
-1.849E-1	1.408E+0	1.603E+0
-1.881E-1	1.337E+0	1.619E+0
-1.897E-1	1.401E+0	1.642E+0
-1.897E-1	1.376E+0	1.629E+0
-1.849E-1	1.359E+0	1.629E+0
-1.865E-1	1.408E+0	1.629E+0
-1.897E-1	1.444E+0	1.599E+0
-1.881E-1	1.372E+0	1.642E+0
-1.865E-1	1.366E+0	1.629E+0
-1.849E-1	1.379E+0	1.619E+0
-1.897E-1	1.333E+0	1.616E+0
-1.897E-1	1.363E+0	1.642E+0
-1.865E-1	1.369E+0	1.570E+0
-1.881E-1	1.359E+0	1.622E+0
-1.897E-1	1.388E+0	1.616E+0
-1.914E-1	1.353E+0	1.586E+0
-1.849E-1	1.418E+0	1.557E+0
-1.865E-1	1.327E+0	1.590E+0
-1.897E-1	1.385E+0	1.632E+0
-1.865E-1	1.363E+0	1.567E+0
-1.865E-1	1.392E+0	1.573E+0
-1.881E-1	1.388E+0	1.635E+0
-1.914E-1	1.340E+0	1.616E+0
-1.865E-1	1.388E+0	1.593E+0
-1.865E-1	1.359E+0	1.564E+0
-1.881E-1	1.418E+0	1.645E+0
-1.897E-1	1.356E+0	1.658E+0
-1.865E-1	1.350E+0	1.658E+0
-1.865E-1	1.376E+0	1.596E+0
-1.849E-1	1.395E+0	1.612E+0
-1.930E-1	1.356E+0	1.616E+0
-1.881E-1	1.359E+0	1.586E+0
-1.849E-1	1.392E+0	1.609E+0
-1.881E-1	1.363E+0	1.638E+0
-1.897E-1	1.379E+0	1.619E+0
-1.881E-1	1.372E+0	1.606E+0
-1.865E-1	1.421E+0	1.586E+0
-1.865E-1	1.372E+0	1.619E+0
-1.914E-1	1.434E+0	1.599E+0
-1.881E-1	1.346E+0	1.612E+0
-1.849E-1	1.385E+0	1.642E+0
-1.865E-1	1.356E+0	1.612E+0
-1.897E-1	1.424E+0	1.590E+0
-1.897E-1	1.385E+0	1.664E+0
-1.865E-1	1.401E+0	1.619E+0
-1.865E-1	1.350E+0	1.609E+0
-1.914E-1	1.401E+0	1.606E+0
-1.865E-1	1.395E+0	1.593E+0
-1.865E-1	1.392E+0	1.577E+0
-1.865E-1	1.382E+0	1.606E+0
-1.914E-1	1.359E+0	1.573E+0
-1.865E-1	1.363E+0	1.609E+0
-1.849E-1	1.382E+0	1.577E+0
-1.865E-1	1.421E+0	1.638E+0
-1.914E-1	1.379E+0	1.612E+0
-1.865E-1	1.369E+0	1.629E+0
-1.865E-1	1.382E+0	1.586E+0
-1.865E-1	1.388E+0	1.616E+0
-1.881E-1	1.398E+0	1.593E+0
-1.881E-1	1.372E+0	1.635E+0
-1.865E-1	1.353E+0	1.606E+0
-1.865E-1	1.330E+0	1.606E+0
-1.930E-1	1.376E+0	1.554E+0
-1.881E-1	1.382E+0	1.590E+0
-1.881E-1	1.382E+0	1.667E+0
-1.832E-1	1.372E+0	1.606E+0
-1.897E-1	1.376E+0	1.648E+0
-1.849E-1	1.327E+0	1.645E+0
-1.849E-1	1.382E+0	1.635E+0
-1.865E-1	1.366E+0	1.606E+0
-1.897E-1	1.398E+0	1.586E+0
-1.849E-1	1.376E+0	1.596E+0
-1.865E-1	1.350E+0	1.635E+0
-1.881E-1	1.376E+0	1.573E+0
-1.881E-1	1.379E+0	1.567E+0
-1.881E-1	1.350E+0	1.616E+0
-1.832E-1	1.382E+0	1.609E+0
-1.881E-1	1.405E+0	1.599E+0
-1.914E-1	1.398E+0	1.609E+0
-1.881E-1	1.356E+0	1.654E+0
-1.849E-1	1.372E+0	1.648E+0
-1.881E-1	1.369E+0	1.599E+0
-1.897E-1	1.353E+0	1.593E+0
-1.914E-1	1.366E+0	1.625E+0
-1.865E-1	1.330E+0	1.596E+0
-1.849E-1	1.431E+0	1.573E+0
-1.897E-1	1.421E+0	1.609E+0
-1.849E-1	1.395E+0	1.603E+0
-1.832E-1	1.411E+0	1.635E+0
-1.881E-1	1.376E+0	1.622E+0
-1.914E-1	1.363E+0	1.687E+0
-1.881E-1	1.405E+0	1.645E+0
-1.832E-1	1.388E+0	1.674E+0
-1.865E-1	1.350E+0	1.674E+0
-1.914E-1	1.427E+0	1.619E+0
-1.897E-1	1.405E+0	1.606E+0
-1.849E-1	1.359E+0	1.642E+0
-1.849E-1	1.385E+0	1.642E+0
-1.881E-1	1.376E+0	1.593E+0
-1.897E-1	1.405E+0	1.612E+0
-1.849E-1	1.359E+0	1.580E+0
-1.881E-1	1.405E+0	1.609E+0
-1.930E-1	1.376E+0	1.544E+0
-1.881E-1	1.353E+0	1.570E+0
-1.849E-1	1.350E+0	1.577E+0
-1.881E-1	1.343E+0	1.612E+0
-1.897E-1	1.320E+0	1.580E+0
-1.849E-1	1.343E+0	1.632E+0
-1.832E-1	1.372E+0	1.599E+0
-1.865E-1	1.379E+0	1.658E+0
-1.881E-1	1.395E+0	1.586E+0
-1.881E-1	1.376E+0	1.616E+0
-1.881E-1	1.320E+0	1.625E+0
-1.881E-1	1.401E+0	1.654E+0
-1.881E-1	1.366E+0	1.619E+0
-1.897E-1	1.363E+0	1.632E+0
-1.881E-1	1.372E+0	1.651E+0
-1.881E-1	1.376E+0	1.619E+0
-1.914E-1	1.356E+0	1.586E+0
-1.881E-1	1.366E+0	1.596E+0
-1.832E-1	1.382E+0	1.616E+0
-1.849E-1	1.343E+0	1.616E+0
-1.897E-1	1.372E+0	1.609E+0
-1.881E-1	1.353E+0	1.622E+0
-1.865E-1	1.398E+0	1.586E+0
-1.881E-1	1.327E+0	1.593E+0
-1.881E-1	1.359E+0	1.570E+0
-1.849E-1	1.340E+0	1.616E+0
-1.849E-1	1.379E+0	1.629E+0
-1.849E-1	1.376E+0	1.616E+0
-1.881E-1	1.395E+0	1.622E+0
-1.865E-1	1.353E+0	1.583E+0
-1.865E-1	1.385E+0	1.590E+0
-1.865E-1	1.372E+0	1.651E+0
-1.914E-1	1.363E+0	1.593E+0
-1.865E-1	1.398E+0	1.583E+0
-1.849E-1	1.376E+0	1.629E+0
-1.881E-1	1.366E+0	1.590E+0
-1.881E-1	1.376E+0	1.629E+0
-1.865E-1	1.382E+0	1.612E+0
-1.865E-1	1.366E+0	1.638E+0
-1.897E-1	1.418E+0	1.612E+0
-1.881E-1	1.340E+0	1.609E+0
-1.881E-1	1.366E+0	1.635E+0
-1.865E-1	1.314E+0	1.616E+0
-1.865E-1	1.388E+0	1.619E+0
-1.897E-1	1.424E+0	1.619E+0
-1.914E-1	1.382E+0	1.616E+0
-1.849E-1	1.395E+0	1.625E+0
-1.865E-1	1.343E+0	1.616E+0
-1.881E-1	1.379E+0	1.622E+0
-1.865E-1	1.382E+0	1.629E+0
-1.832E-1	1.343E+0	1.619E+0
-1.865E-1	1.366E+0	1.590E+0
-1.865E-1	1.369E+0	1.603E+0
-1.865E-1	1.353E+0	1.560E+0
-1.865E-1	1.372E+0	1.586E+0
-1.832E-1	1.418E+0	1.583E+0
-1.897E-1	1.366E+0	1.606E+0
-1.897E-1	1.372E+0	1.622E+0
-1.865E-1	1.398E+0	1.612E+0
-1.865E-1	1.379E+0	1.564E+0
-1.897E-1	1.401E+0	1.564E+0
-1.881E-1	1.385E+0	1.606E+0
-1.832E-1	1.405E+0	1.603E+0
-1.865E-1	1.369E+0	1.638E+0
-1.897E-1	1.392E+0	1.564E+0
-1.881E-1	1.363E+0	1.677E+0
-1.832E-1	1.382E+0	1.635E+0
-1.849E-1	1.363E+0	1.616E+0
-1.865E-1	1.424E+0	1.645E+0
-1.897E-1	1.376E+0	1.609E+0
-1.849E-1	1.350E+0	1.648E+0
-1.881E-1	1.356E+0	1.661E+0
-1.881E-1	1.350E+0	1.654E+0
-1.897E-1	1.372E+0	1.577E+0
-1.849E-1	1.427E+0	1.538E+0
-1.914E-1	1.353E+0	1.619E+0
-1.897E-1	1.369E+0	1.586E+0
-1.865E-1	1.359E+0	1.609E+0
-1.800E-1	1.379E+0	1.577E+0
-1.865E-1	1.408E+0	1.612E+0
-1.914E-1	1.363E+0	1.603E+0
-1.865E-1	1.366E+0	1.606E+0
-1.849E-1	1.369E+0	1.625E+0
-1.881E-1	1.395E+0	1.619E+0
-1.865E-1	1.385E+0	1.642E+0
-1.865E-1	1.356E+0	1.616E+0
-1.849E-1	1.447E+0	1.593E+0
-1.865E-1	1.359E+0	1.629E+0
-1.897E-1	1.356E+0	1.632E+0
-1.865E-1	1.346E+0	1.609E+0
-1.849E-1	1.363E+0	1.661E+0
-1.849E-1	1.350E+0	1.586E+0
-1.897E-1	1.346E+0	1.603E+0
-1.914E-1	1.385E+0	1.577E+0
-1.849E-1	1.359E+0	1.609E+0
-1.865E-1	1.388E+0	1.648E+0
-1.881E-1	1.388E+0	1.645E+0
-1.881E-1	1.350E+0	1.612E+0
-1.865E-1	1.388E+0	1.590E+0
-1.865E-1	1.356E+0	1.570E+0
-1.881E-1	1.350E+0	1.606E+0
-1.881E-1	1.353E+0	1.616E+0
-1.849E-1	1.366E+0	1.622E+0
-1.865E-1	1.382E+0	1.609E+0
-1.865E-1	1.353E+0	1.606E+0
-1.865E-1	1.398E+0	1.544E+0
-1.849E-1	1.408E+0	1.629E+0
-1.897E-1	1.395E+0	1.577E+0
-1.897E-1	1.369E+0	1.603E+0
-1.881E-1	1.369E+0	1.567E+0
-1.832E-1	1.379E+0	1.606E+0
-1.881E-1	1.401E+0	1.612E+0
-1.881E-1	1.346E+0	1.606E+0
-1.881E-1	1.385E+0	1.616E+0
-1.849E-1	1.431E+0	1.609E+0
-1.865E-1	1.359E+0	1.635E+0
-1.881E-1	1.350E+0	1.616E+0
-1.865E-1	1.388E+0	1.625E+0
-1.849E-1	1.379E+0	1.599E+0
-1.849E-1	1.346E+0	1.642E+0
-1.914E-1	1.340E+0	1.632E+0
-1.881E-1	1.379E+0	1.629E+0
-1.849E-1	1.369E+0	1.667E+0
-1.865E-1	1.359E+0	1.603E+0
-1.897E-1	1.376E+0	1.606E+0
-1.881E-1	1.398E+0	1.606E+0
-1.849E-1	1.350E+0	1.590E+0
-1.849E-1	1.401E+0	1.632E+0
-1.897E-1	1.388E+0	1.609E+0
-1.881E-1	1.376E+0	1.551E+0
-1.849E-1	1.392E+0	1.674E+0
-1.849E-1	1.385E+0	1.619E+0
-1.881E-1	1.369E+0	1.593E+0
-1.865E-1	1.356E+0	1.645E+0
-1.849E-1	1.388E+0	1.642E+0
-1.849E-1	1.395E+0	1.654E+0
-1.881E-1	1.372E+0	1.638E+0
-1.865E-1	1.350E+0	1.664E+0
-1.849E-1	1.401E+0	1.541E+0
-1.865E-1	1.385E+0	1.596E+0
-1.897E-1	1.408E+0	1.635E+0
-1.881E-1	1.343E+0	1.599E+0
-1.849E-1	1.366E+0	1.593E+0
-1.865E-1	1.401E+0	1.593E+0
-1.865E-1	1.369E+0	1.664E+0
-1.865E-1	1.388E+0	1.638E+0
-1.832E-1	1.359E+0	1.629E+0
-1.849E-1	1.324E+0	1.635E+0
-1.897E-1	1.291E+0	1.619E+0
-1.865E-1	1.382E+0	1.625E+0
-1.881E-1	1.340E+0	1.593E+0
-1.881E-1	1.330E+0	1.580E+0
-1.897E-1	1.385E+0	1.651E+0
-1.897E-1	1.379E+0	1.616E+0
-1.849E-1	1.411E+0	1.606E+0
-1.849E-1	1.398E+0	1.654E+0
-1.897E-1	1.363E+0	1.629E+0
-1.865E-1	1.353E+0	1.680E+0
-1.832E-1	1.372E+0	1.635E+0
-1.816E-1	1.314E+0	1.625E+0
-1.881E-1	1.307E+0	1.612E+0
-1.865E-1	1.385E+0	1.560E+0
-1.832E-1	1.359E+0	1.632E+0
-1.881E-1	1.363E+0	1.658E+0
-1.865E-1	1.376E+0	1.609E+0
-1.881E-1	1.346E+0	1.567E+0
-1.865E-1	1.343E+0	1.629E+0
-1.897E-1	1.376E+0	1.616E+0
-1.897E-1	1.366E+0	1.599E+0
-1.849E-1	1.376E+0	1.596E+0
-1.832E-1	1.372E+0	1.658E+0
-1.865E-1	1.379E+0	1.619E+0
-1.881E-1	1.395E+0	1.638E+0
-1.865E-1	1.382E+0	1.622E+0
-1.832E-1	1.346E+0	1.590E+0
-1.865E-1	1.395E+0	1.599E+0
-1.881E-1	1.379E+0	1.635E+0
-1.849E-1	1.346E+0	1.616E+0
-1.816E-1	1.398E+0	1.622E+0
-1.832E-1	1.369E+0	1.606E+0
-1.881E-1	1.401E+0	1.632E+0
-1.881E-1	1.382E+0	1.606E+0
-1.832E-1	1.343E+0	1.586E+0
-1.865E-1	1.392E+0	1.593E+0
-1.881E-1	1.350E+0	1.606E+0
-1.865E-1	1.372E+0	1.619E+0
-1.816E-1	1.343E+0	1.625E+0
-1.849E-1	1.343E+0	1.622E+0
-1.881E-1	1.382E+0	1.603E+0
-1.897E-1	1.350E+0	1.609E+0
-1.849E-1	1.411E+0	1.603E+0
-1.832E-1	1.395E+0	1.573E+0
-1.881E-1	1.385E+0	1.687E+0
-1.865E-1	1.337E+0	1.612E+0
-1.816E-1	1.327E+0	1.638E+0
-1.865E-1	1.376E+0	1.603E+0
-1.881E-1	1.395E+0	1.593E+0
-1.865E-1	1.359E+0	1.580E+0
-1.849E-1	1.385E+0	1.648E+0
-1.865E-1	1.363E+0	1.667E+0
-1.865E-1	1.353E+0	1.619E+0
-1.832E-1	1.327E+0	1.586E+0
-1.832E-1	1.385E+0	1.616E+0
-1.832E-1	1.340E+0	1.616E+0
-1.881E-1	1.395E+0	1.557E+0
-1.865E-1	1.359E+0	1.590E+0
-1.881E-1	1.359E+0	1.619E+0
-1.849E-1	1.392E+0	1.573E+0
-1.897E-1	1.330E+0	1.680E+0
-1.865E-1	1.427E+0	1.651E+0
-1.832E-1	1.372E+0	1.590E+0
-1.849E-1	1.366E+0	1.612E+0
-1.897E-1	1.346E+0	1.635E+0
-1.881E-1	1.327E+0	1.567E+0
-1.881E-1	1.388E+0	1.593E+0
-1.881E-1	1.411E+0	1.619E+0
-1.897E-1	1.392E+0	1.586E+0
-1.865E-1	1.356E+0	1.622E+0
-1.849E-1	1.346E+0	1.606E+0
-1.832E-1	1.401E+0	1.606E+0
-1.881E-1	1.363E+0	1.622E+0
-1.865E-1	1.385E+0	1.622E+0
-1.832E-1	1.392E+0	1.629E+0
-1.865E-1	1.356E+0	1.616E+0
-1.897E-1	1.369E+0	1.645E+0
-1.865E-1	1.385E+0	1.609E+0
-1.832E-1	1.366E+0	1.645E+0
-1.849E-1	1.359E+0	1.593E+0
-1.881E-1	1.379E+0	1.609E+0
-1.881E-1	1.353E+0	1.603E+0
-1.849E-1	1.398E+0	1.629E+0
-1.849E-1	1.405E+0	1.586E+0
-1.865E-1	1.421E+0	1.616E+0
-1.897E-1	1.343E+0	1.612E+0
-1.849E-1	1.369E+0	1.577E+0
-1.849E-1	1.382E+0	1.609E+0
-1.865E-1	1.366E+0	1.625E+0
-1.849E-1	1.359E+0	1.677E+0
-1.865E-1	1.411E+0	1.593E+0
-1.865E-1	1.337E+0	1.560E+0
-1.865E-1	1.398E+0	1.580E+0
-1.865E-1	1.398E+0	1.612E+0
-1.849E-1	1.353E+0	1.619E+0
-1.849E-1	1.340E+0	1.567E+0
-1.881E-1	1.359E+0	1.625E+0
-1.881E-1	1.320E+0	1.580E+0
-1.832E-1	1.388E+0	1.638E+0
-1.849E-1	1.340E+0	1.645E+0
-1.881E-1	1.372E+0	1.609E+0
-1.865E-1	1.363E+0	1.622E+0
-1.849E-1	1.385E+0	1.606E+0
-1.832E-1	1.401E+0	1.570E+0
-1.897E-1	1.382E+0	1.635E+0
-1.881E-1	1.356E+0	1.573E+0
-1.832E-1	1.359E+0	1.603E+0
-1.832E-1	1.395E+0	1.648E+0
-1.849E-1	1.405E+0	1.580E+0
-1.865E-1	1.385E+0	1.586E+0
-1.849E-1	1.382E+0	1.554E+0
-1.849E-1	1.363E+0	1.616E+0
-1.881E-1	1.382E+0	1.590E+0
-1.897E-1	1.340E+0	1.596E+0
-1.832E-1	1.346E+0	1.577E+0
-1.849E-1	1.359E+0	1.596E+0
-1.897E-1	1.379E+0	1.625E+0
-1.865E-1	1.385E+0	1.596E+0
-1.849E-1	1.350E+0	1.580E+0
-1.865E-1	1.395E+0	1.570E+0
-1.897E-1	1.398E+0	1.648E+0
-1.881E-1	1.369E+0	1.590E+0
-1.800E-1	1.388E+0	1.635E+0
-1.832E-1	1.366E+0	1.596E+0
-1.881E-1	1.366E+0	1.603E+0
-1.849E-1	1.330E+0	1.612E+0
-1.849E-1	1.366E+0	1.586E+0
-1.865E-1	1.324E+0	1.697E+0
-1.881E-1	1.388E+0	1.625E+0
-1.881E-1	1.372E+0	1.567E+0
-1.849E-1	1.311E+0	1.599E+0
-1.832E-1	1.388E+0	1.593E+0
-1.881E-1	1.405E+0	1.606E+0
-1.881E-1	1.350E+0	1.612E+0
-1.849E-1	1.363E+0	1.599E+0
-1.849E-1	1.382E+0	1.603E+0
-1.865E-1	1.388E+0	1.609E+0
-1.865E-1	1.379E+0	1.616E+0
-1.816E-1	1.392E+0	1.570E+0
-1.832E-1	1.379E+0	1.570E+0
-1.881E-1	1.359E+0	1.645E+0
-1.881E-1	1.401E+0	1.619E+0
-1.865E-1	1.392E+0	1.625E+0
-1.849E-1	1.356E+0	1.616E+0
-1.865E-1	1.379E+0	1.609E+0
-1.881E-1	1.376E+0	1.596E+0
-1.832E-1	1.346E+0	1.622E+0
-1.865E-1	1.388E+0	1.619E+0
-1.865E-1	1.314E+0	1.648E+0
-1.865E-1	1.431E+0	1.554E+0
-1.849E-1	1.350E+0	1.609E+0
-1.849E-1	1.343E+0	1.632E+0
-1.832E-1	1.340E+0	1.619E+0
-1.865E-1	1.388E+0	1.596E+0
-1.865E-1	1.353E+0	1.609E+0
-1.832E-1	1.346E+0	1.625E+0
-1.897E-1	1.343E+0	1.583E+0
-1.865E-1	1.359E+0	1.651E+0
-1.800E-1	1.414E+0	1.586E+0
-1.832E-1	1.369E+0	1.606E+0
-1.881E-1	1.350E+0	1.606E+0
-1.865E-1	1.314E+0	1.616E+0
-1.832E-1	1.376E+0	1.619E+0
-1.832E-1	1.369E+0	1.619E+0
-1.914E-1	1.366E+0	1.612E+0
-1.881E-1	1.359E+0	1.577E+0
-1.832E-1	1.337E+0	1.583E+0
-1.832E-1	1.398E+0	1.586E+0
-1.865E-1	1.359E+0	1.609E+0
-1.881E-1	1.356E+0	1.619E+0
-1.865E-1	1.330E+0	1.645E+0
-1.865E-1	1.363E+0	1.632E+0
-1.881E-1	1.388E+0	1.625E+0
-1.849E-1	1.398E+0	1.645E+0
-1.816E-1	1.424E+0	1.599E+0
-1.849E-1	1.366E+0	1.645E+0
-1.897E-1	1.356E+0	1.645E+0
-1.849E-1	1.366E+0	1.596E+0
-1.832E-1	1.346E+0	1.593E+0
-1.832E-1	1.372E+0	1.622E+0
-1.849E-1	1.366E+0	1.609E+0
-1.865E-1	1.405E+0	1.671E+0
-1.881E-1	1.376E+0	1.645E+0
-1.849E-1	1.376E+0	1.667E+0
-1.881E-1	1.346E+0	1.603E+0
-1.865E-1	1.369E+0	1.573E+0
-1.849E-1	1.376E+0	1.599E+0
-1.832E-1	1.395E+0	1.603E+0
-1.865E-1	1.346E+0	1.638E+0
-1.865E-1	1.356E+0	1.577E+0
-1.865E-1	1.411E+0	1.642E+0
-1.832E-1	1.359E+0	1.645E+0
-1.881E-1	1.453E+0	1.632E+0
-1.849E-1	1.356E+0	1.596E+0
-1.816E-1	1.385E+0	1.616E+0
-1.849E-1	1.395E+0	1.638E+0
-1.881E-1	1.382E+0	1.573E+0
-1.849E-1	1.356E+0	1.635E+0
-1.816E-1	1.379E+0	1.642E+0
-1.865E-1	1.353E+0	1.645E+0
-1.881E-1	1.401E+0	1.586E+0
-1.865E-1	1.353E+0	1.661E+0
-1.849E-1	1.359E+0	1.622E+0
-1.832E-1	1.376E+0	1.619E+0
-1.881E-1	1.369E+0	1.599E+0
-1.865E-1	1.401E+0	1.603E+0
-1.816E-1	1.356E+0	1.645E+0
-1.832E-1	1.379E+0	1.619E+0
-1.897E-1	1.330E+0	1.596E+0
-1.865E-1	1.382E+0	1.596E+0
-1.832E-1	1.376E+0	1.570E+0
-1.849E-1	1.385E+0	1.625E+0
-1.865E-1	1.408E+0	1.622E+0
-1.865E-1	1.379E+0	1.586E+0
-1.865E-1	1.356E+0	1.541E+0
-1.849E-1	1.392E+0	1.557E+0
-1.881E-1	1.379E+0	1.632E+0
-1.849E-1	1.366E+0	1.619E+0
-1.849E-1	1.314E+0	1.603E+0
-1.849E-1	1.392E+0	1.632E+0
-1.865E-1	1.392E+0	1.586E+0
-1.865E-1	1.444E+0	1.580E+0
-1.816E-1	1.327E+0	1.619E+0
-1.849E-1	1.350E+0	1.638E+0
-1.865E-1	1.379E+0	1.538E+0
-1.865E-1	1.411E+0	1.622E+0
-1.849E-1	1.401E+0	1.544E+0
-1.849E-1	1.379E+0	1.586E+0
-1.897E-1	1.343E+0	1.606E+0
-1.865E-1	1.379E+0	1.564E+0
-1.800E-1	1.369E+0	1.629E+0
-1.849E-1	1.340E+0	1.586E+0
-1.865E-1	1.369E+0	1.645E+0
-1.881E-1	1.395E+0	1.609E+0
-1.881E-1	1.431E+0	1.664E+0
-1.832E-1	1.385E+0	1.580E+0
-1.865E-1	1.421E+0	1.619E+0
-1.849E-1	1.376E+0	1.593E+0
-1.832E-1	1.376E+0	1.557E+0
-1.849E-1	1.398E+0	1.590E+0
-1.865E-1	1.379E+0	1.603E+0
-1.865E-1	1.369E+0	1.593E+0
-1.865E-1	1.353E+0	1.596E+0
-1.849E-1	1.363E+0	1.599E+0
-1.849E-1	1.337E+0	1.570E+0
-1.865E-1	1.424E+0	1.622E+0
-1.816E-1	1.353E+0	1.612E+0
-1.849E-1	1.398E+0	1.622E+0
-1.865E-1	1.388E+0	1.629E+0
-1.865E-1	1.376E+0	1.632E+0
-1.849E-1	1.408E+0	1.599E+0
-1.832E-1	1.327E+0	1.651E+0
-1.849E-1	1.346E+0	1.619E+0
-1.832E-1	1.401E+0	1.616E+0
-1.832E-1	1.405E+0	1.570E+0
-1.832E-1	1.424E+0	1.619E+0
-1.865E-1	1.366E+0	1.619E+0
-1.849E-1	1.340E+0	1.567E+0
-1.849E-1	1.405E+0	1.599E+0
-1.881E-1	1.343E+0	1.629E+0
-1.865E-1	1.405E+0	1.541E+0
-1.865E-1	1.401E+0	1.642E+0
-1.849E-1	1.369E+0	1.667E+0
-1.816E-1	1.376E+0	1.642E+0
-1.865E-1	1.324E+0	1.580E+0
-1.897E-1	1.350E+0	1.554E+0
-1.800E-1	1.395E+0	1.596E+0
-1.849E-1	1.395E+0	1.645E+0
-1.849E-1	1.346E+0	1.599E+0
-1.881E-1	1.401E+0	1.603E+0
-1.849E-1	1.382E+0	1.616E+0
-1.849E-1	1.418E+0	1.622E+0
-1.832E-1	1.405E+0	1.590E+0
-1.865E-1	1.353E+0	1.654E+0
-1.832E-1	1.392E+0	1.619E+0
-1.865E-1	1.392E+0	1.667E+0
-1.865E-1	1.346E+0	1.567E+0
-1.881E-1	1.350E+0	1.590E+0
-1.832E-1	1.346E+0	1.609E+0
-1.849E-1	1.398E+0	1.609E+0
-1.865E-1	1.418E+0	1.622E+0
-1.865E-1	1.388E+0	1.635E+0
-1.849E-1	1.388E+0	1.658E+0
-1.881E-1	1.311E+0	1.547E+0
-1.849E-1	1.392E+0	1.629E+0
-1.849E-1	1.376E+0	1.635E+0
-1.832E-1	1.392E+0	1.577E+0
-1.832E-1	1.385E+0	1.622E+0
-1.881E-1	1.346E+0	1.570E+0
-1.832E-1	1.353E+0	1.606E+0
-1.849E-1	1.401E+0	1.616E+0
-1.832E-1	1.382E+0	1.567E+0
-1.881E-1	1.379E+0	1.609E+0
-1.865E-1	1.379E+0	1.642E+0
-1.832E-1	1.340E+0	1.593E+0
-1.816E-1	1.401E+0	1.512E+0
-1.865E-1	1.385E+0	1.635E+0
-1.881E-1	1.376E+0	1.560E+0
-1.832E-1	1.395E+0	1.593E+0
-1.849E-1	1.350E+0	1.645E+0
-1.849E-1	1.359E+0	1.642E+0
-1.865E-1	1.392E+0	1.674E+0
-1.832E-1	1.317E+0	1.599E+0
-1.816E-1	1.398E+0	1.635E+0
-1.881E-1	1.366E+0	1.622E+0
-1.881E-1	1.398E+0	1.580E+0
-1.849E-1	1.359E+0	1.642E+0
-1.849E-1	1.388E+0	1.547E+0
-1.865E-1	1.359E+0	1.645E+0
-1.865E-1	1.398E+0	1.603E+0
-1.832E-1	1.356E+0	1.629E+0
-1.849E-1	1.385E+0	1.573E+0
-1.881E-1	1.388E+0	1.599E+0
-1.849E-1	1.369E+0	1.606E+0
-1.832E-1	1.388E+0	1.590E+0
-1.849E-1	1.333E+0	1.593E+0
-1.881E-1	1.385E+0	1.671E+0
-1.865E-1	1.366E+0	1.609E+0
-1.800E-1	1.385E+0	1.645E+0
-1.832E-1	1.405E+0	1.622E+0
-1.865E-1	1.447E+0	1.593E+0
-1.865E-1	1.337E+0	1.667E+0
-1.849E-1	1.401E+0	1.612E+0
-1.849E-1	1.379E+0	1.606E+0
-1.865E-1	1.392E+0	1.564E+0
-1.881E-1	1.343E+0	1.583E+0
-1.832E-1	1.337E+0	1.606E+0
-1.832E-1	1.385E+0	1.622E+0
-1.881E-1	1.379E+0	1.593E+0
-1.865E-1	1.366E+0	1.619E+0
-1.816E-1	1.340E+0	1.619E+0
-1.816E-1	1.379E+0	1.593E+0
-1.897E-1	1.369E+0	1.606E+0
-1.865E-1	1.350E+0	1.619E+0
-1.816E-1	1.398E+0	1.593E+0
-1.816E-1	1.385E+0	1.580E+0
-1.849E-1	1.382E+0	1.629E+0
-1.865E-1	1.385E+0	1.609E+0
-1.816E-1	1.369E+0	1.612E+0
-1.849E-1	1.372E+0	1.603E+0
-1.881E-1	1.405E+0	1.612E+0
-1.832E-1	1.333E+0	1.616E+0
-1.816E-1	1.376E+0	1.570E+0
-1.816E-1	1.437E+0	1.635E+0
-1.865E-1	1.376E+0	1.606E+0
-1.832E-1	1.401E+0	1.583E+0
-1.816E-1	1.385E+0	1.616E+0
-1.816E-1	1.337E+0	1.703E+0
-1.849E-1	1.359E+0	1.603E+0
-1.865E-1	1.327E+0	1.622E+0
-1.849E-1	1.343E+0	1.625E+0
-1.849E-1	1.398E+0	1.635E+0
-1.881E-1	1.395E+0	1.593E+0
-1.865E-1	1.337E+0	1.586E+0
-1.816E-1	1.369E+0	1.603E+0
-1.865E-1	1.369E+0	1.606E+0
-1.897E-1	1.350E+0	1.658E+0
-1.865E-1	1.356E+0	1.593E+0
-1.849E-1	1.327E+0	1.596E+0
-1.849E-1	1.395E+0	1.635E+0
-1.881E-1	1.398E+0	1.609E+0
-1.865E-1	1.376E+0	1.609E+0
-1.816E-1	1.346E+0	1.664E+0
-1.832E-1	1.411E+0	1.645E+0
-1.914E-1	1.379E+0	1.638E+0
-1.849E-1	1.369E+0	1.538E+0
-1.816E-1	1.324E+0	1.638E+0
-1.849E-1	1.356E+0	1.583E+0
-1.849E-1	1.363E+0	1.567E+0
-1.849E-1	1.379E+0	1.619E+0
-1.816E-1	1.398E+0	1.619E+0
-1.849E-1	1.392E+0	1.567E+0
-1.865E-1	1.330E+0	1.603E+0
-1.865E-1	1.359E+0	1.580E+0
-1.816E-1	1.353E+0	1.616E+0
-1.816E-1	1.411E+0	1.625E+0
-1.865E-1	1.363E+0	1.596E+0
-1.865E-1	1.301E+0	1.635E+0
-1.816E-1	1.369E+0	1.603E+0
-1.816E-1	1.385E+0	1.625E+0
-1.865E-1	1.337E+0	1.629E+0
-1.881E-1	1.408E+0	1.609E+0
-1.816E-1	1.382E+0	1.593E+0
-1.849E-1	1.414E+0	1.632E+0
-1.865E-1	1.379E+0	1.619E+0
-1.865E-1	1.343E+0	1.606E+0
-1.800E-1	1.392E+0	1.635E+0
-1.865E-1	1.340E+0	1.648E+0
-1.865E-1	1.363E+0	1.612E+0
-1.881E-1	1.388E+0	1.625E+0
-1.849E-1	1.431E+0	1.586E+0
-1.832E-1	1.408E+0	1.573E+0
-1.865E-1	1.376E+0	1.625E+0
-1.865E-1	1.346E+0	1.596E+0
-1.816E-1	1.437E+0	1.609E+0
-1.865E-1	1.388E+0	1.567E+0
-1.865E-1	1.363E+0	1.632E+0
-1.881E-1	1.414E+0	1.606E+0
-1.832E-1	1.398E+0	1.642E+0
-1.849E-1	1.337E+0	1.632E+0
-1.849E-1	1.366E+0	1.619E+0
-1.849E-1	1.379E+0	1.609E+0
-1.832E-1	1.392E+0	1.642E+0
-1.816E-1	1.363E+0	1.612E+0
-1.865E-1	1.392E+0	1.603E+0
-1.832E-1	1.346E+0	1.612E+0
-1.832E-1	1.340E+0	1.625E+0
-1.816E-1	1.427E+0	1.658E+0
-1.881E-1	1.317E+0	1.586E+0
-1.865E-1	1.343E+0	1.629E+0
-1.849E-1	1.350E+0	1.612E+0
-1.816E-1	1.346E+0	1.622E+0
-1.881E-1	1.431E+0	1.577E+0
-1.849E-1	1.385E+0	1.531E+0
-1.816E-1	1.359E+0	1.642E+0
-1.849E-1	1.343E+0	1.603E+0
-1.849E-1	1.301E+0	1.625E+0
-1.881E-1	1.418E+0	1.642E+0
-1.800E-1	1.353E+0	1.619E+0
-1.849E-1	1.376E+0	1.651E+0
-1.865E-1	1.372E+0	1.616E+0
-1.881E-1	1.376E+0	1.664E+0
-1.832E-1	1.392E+0	1.661E+0
-1.816E-1	1.408E+0	1.616E+0
-1.865E-1	1.340E+0	1.609E+0
-1.849E-1	1.379E+0	1.583E+0
-1.816E-1	1.363E+0	1.593E+0
-1.800E-1	1.385E+0	1.586E+0
-1.881E-1	1.356E+0	1.619E+0
-1.865E-1	1.418E+0	1.593E+0
-1.816E-1	1.327E+0	1.564E+0
-1.816E-1	1.405E+0	1.629E+0
-1.865E-1	1.395E+0	1.596E+0
-1.832E-1	1.385E+0	1.638E+0
-1.800E-1	1.411E+0	1.661E+0
-1.849E-1	1.382E+0	1.632E+0
-1.832E-1	1.337E+0	1.638E+0
-1.849E-1	1.376E+0	1.629E+0
-1.800E-1	1.366E+0	1.625E+0
-1.816E-1	1.395E+0	1.642E+0
-1.881E-1	1.379E+0	1.606E+0
-1.849E-1	1.369E+0	1.629E+0
-1.816E-1	1.411E+0	1.603E+0
-1.832E-1	1.363E+0	1.599E+0
-1.865E-1	1.408E+0	1.690E+0
-1.865E-1	1.411E+0	1.599E+0
-1.849E-1	1.382E+0	1.629E+0
-1.816E-1	1.376E+0	1.635E+0
-1.865E-1	1.411E+0	1.609E+0
-1.865E-1	1.346E+0	1.606E+0
-1.816E-1	1.366E+0	1.603E+0
-1.816E-1	1.382E+0	1.583E+0
-1.865E-1	1.379E+0	1.622E+0
-1.832E-1	1.372E+0	1.528E+0
-1.800E-1	1.350E+0	1.651E+0
-1.816E-1	1.340E+0	1.577E+0
-1.881E-1	1.372E+0	1.619E+0
-1.832E-1	1.382E+0	1.596E+0
-1.832E-1	1.395E+0	1.616E+0
-1.816E-1	1.388E+0	1.638E+0
-1.849E-1	1.376E+0	1.609E+0
-1.832E-1	1.379E+0	1.609E+0
-1.816E-1	1.363E+0	1.596E+0
-1.816E-1	1.392E+0	1.625E+0
-1.832E-1	1.398E+0	1.612E+0
-1.865E-1	1.385E+0	1.609E+0
-1.832E-1	1.395E+0	1.593E+0
-1.816E-1	1.414E+0	1.564E+0
-1.849E-1	1.388E+0	1.580E+0
-1.865E-1	1.388E+0	1.606E+0
-1.832E-1	1.401E+0	1.625E+0
-1.832E-1	1.376E+0	1.629E+0
-1.849E-1	1.411E+0	1.599E+0
-1.865E-1	1.392E+0	1.612E+0
-1.784E-1	1.398E+0	1.577E+0
-1.832E-1	1.408E+0	1.577E+0
-1.849E-1	1.398E+0	1.645E+0
-1.865E-1	1.398E+0	1.557E+0
-1.849E-1	1.372E+0	1.609E+0
-1.832E-1	1.395E+0	1.622E+0
-1.865E-1	1.366E+0	1.642E+0
-1.865E-1	1.388E+0	1.590E+0
-1.832E-1	1.346E+0	1.567E+0
-1.816E-1	1.314E+0	1.609E+0
-1.849E-1	1.350E+0	1.599E+0
-1.849E-1	1.382E+0	1.603E+0
-1.816E-1	1.382E+0	1.609E+0
-1.832E-1	1.379E+0	1.625E+0
-1.849E-1	1.353E+0	1.619E+0
-1.881E-1	1.372E+0	1.590E+0
-1.832E-1	1.350E+0	1.577E+0
-1.832E-1	1.388E+0	1.625E+0
-1.865E-1	1.372E+0	1.612E+0
-1.849E-1	1.353E+0	1.609E+0
-1.800E-1	1.372E+0	1.609E+0
-1.849E-1	1.330E+0	1.622E+0
-1.849E-1	1.421E+0	1.596E+0
-1.865E-1	1.340E+0	1.629E+0
-1.800E-1	1.363E+0	1.616E+0
-1.849E-1	1.324E+0	1.625E+0
-1.849E-1	1.401E+0	1.629E+0
-1.865E-1	1.330E+0	1.577E+0
-1.849E-1	1.363E+0	1.599E+0
-1.832E-1	1.363E+0	1.609E+0
-1.832E-1	1.385E+0	1.638E+0
-1.832E-1	1.363E+0	1.612E+0
-1.816E-1	1.363E+0	1.625E+0
-1.832E-1	1.398E+0	1.612E+0
-1.849E-1	1.363E+0	1.586E+0
-1.865E-1	1.363E+0	1.596E+0
-1.832E-1	1.359E+0	1.609E+0
-1.816E-1	1.392E+0	1.622E+0
-1.849E-1	1.405E+0	1.583E+0
-1.849E-1	1.379E+0	1.619E+0
-1.816E-1	1.376E+0	1.603E+0
-1.849E-1	1.340E+0	1.648E+0
-1.865E-1	1.405E+0	1.645E+0
-1.865E-1	1.418E+0	1.616E+0
-1.816E-1	1.363E+0	1.648E+0
-1.832E-1	1.414E+0	1.619E+0
-1.865E-1	1.363E+0	1.625E+0
-1.849E-1	1.411E+0	1.629E+0
-1.832E-1	1.356E+0	1.645E+0
-1.832E-1	1.376E+0	1.570E+0
-1.849E-1	1.343E+0	1.577E+0
-1.849E-1	1.382E+0	1.593E+0
-1.816E-1	1.353E+0	1.616E+0
-1.832E-1	1.421E+0	1.573E+0
-1.865E-1	1.340E+0	1.648E+0
-1.849E-1	1.405E+0	1.599E+0
-1.832E-1	1.350E+0	1.625E+0
-1.816E-1	1.382E+0	1.596E+0
-1.865E-1	1.356E+0	1.612E+0
-1.881E-1	1.414E+0	1.606E+0
-1.816E-1	1.343E+0	1.635E+0
-1.800E-1	1.385E+0	1.593E+0
-1.832E-1	1.366E+0	1.645E+0
-1.865E-1	1.376E+0	1.629E+0
-1.832E-1	1.363E+0	1.619E+0
-1.816E-1	1.385E+0	1.603E+0
-1.865E-1	1.356E+0	1.606E+0
-1.881E-1	1.401E+0	1.593E+0
-1.832E-1	1.343E+0	1.612E+0
-1.832E-1	1.363E+0	1.596E+0
-1.849E-1	1.421E+0	1.622E+0
-1.849E-1	1.363E+0	1.586E+0
-1.832E-1	1.359E+0	1.573E+0
-1.800E-1	1.343E+0	1.642E+0
-1.865E-1	1.382E+0	1.690E+0
-1.849E-1	1.379E+0	1.612E+0
-1.800E-1	1.350E+0	1.593E+0
-1.800E-1	1.369E+0	1.622E+0
-1.849E-1	1.418E+0	1.577E+0
-1.849E-1	1.379E+0	1.638E+0
-1.800E-1	1.330E+0	1.616E+0
-1.849E-1	1.405E+0	1.616E+0
-1.816E-1	1.379E+0	1.599E+0
-1.865E-1	1.350E+0	1.642E+0
-1.816E-1	1.343E+0	1.651E+0
-1.865E-1	1.382E+0	1.638E+0
-1.865E-1	1.317E+0	1.551E+0
-1.849E-1	1.366E+0	1.570E+0
-1.816E-1	1.330E+0	1.603E+0
-1.800E-1	1.408E+0	1.658E+0
-1.816E-1	1.392E+0	1.590E+0
-1.849E-1	1.388E+0	1.658E+0
-1.849E-1	1.372E+0	1.612E+0
-1.816E-1	1.366E+0	1.645E+0
-1.849E-1	1.398E+0	1.573E+0
-1.849E-1	1.388E+0	1.625E+0
-1.832E-1	1.385E+0	1.590E+0
-1.849E-1	1.385E+0	1.583E+0
-1.849E-1	1.395E+0	1.603E+0
-1.849E-1	1.333E+0	1.590E+0
-1.800E-1	1.330E+0	1.599E+0
-1.832E-1	1.408E+0	1.638E+0
-1.849E-1	1.395E+0	1.534E+0
-1.832E-1	1.363E+0	1.596E+0
-1.816E-1	1.372E+0	1.551E+0
-1.832E-1	1.379E+0	1.632E+0
-1.865E-1	1.382E+0	1.573E+0
-1.849E-1	1.382E+0	1.590E+0
-1.832E-1	1.401E+0	1.638E+0
-1.816E-1	1.363E+0	1.586E+0
-1.849E-1	1.363E+0	1.603E+0
-1.849E-1	1.395E+0	1.609E+0
-1.816E-1	1.353E+0	1.645E+0
-1.816E-1	1.398E+0	1.577E+0
-1.832E-1	1.372E+0	1.635E+0
-1.849E-1	1.340E+0	1.564E+0
-1.816E-1	1.359E+0	1.612E+0
-1.800E-1	1.340E+0	1.580E+0
-1.849E-1	1.405E+0	1.593E+0
-1.832E-1	1.372E+0	1.603E+0
-1.832E-1	1.376E+0	1.554E+0
-1.800E-1	1.385E+0	1.622E+0
-1.865E-1	1.382E+0	1.564E+0
-1.865E-1	1.388E+0	1.603E+0
-1.800E-1	1.353E+0	1.664E+0
-1.832E-1	1.385E+0	1.570E+0
-1.865E-1	1.359E+0	1.606E+0
-1.849E-1	1.363E+0	1.638E+0
-1.816E-1	1.427E+0	1.612E+0
-1.832E-1	1.382E+0	1.642E+0
-1.832E-1	1.414E+0	1.642E+0
-1.849E-1	1.369E+0	1.593E+0
-1.816E-1	1.376E+0	1.648E+0
-1.849E-1	1.366E+0	1.603E+0
-1.881E-1	1.372E+0	1.629E+0
-1.849E-1	1.414E+0	1.583E+0
-1.816E-1	1.340E+0	1.593E+0
-1.849E-1	1.353E+0	1.619E+0
-1.849E-1	1.414E+0	1.651E+0
-1.865E-1	1.346E+0	1.534E+0
-1.832E-1	1.350E+0	1.642E+0
-1.832E-1	1.395E+0	1.642E+0
-1.865E-1	1.359E+0	1.586E+0
-1.832E-1	1.363E+0	1.596E+0
-1.832E-1	1.395E+0	1.596E+0
-1.832E-1	1.421E+0	1.573E+0
-1.865E-1	1.350E+0	1.658E+0
-1.832E-1	1.405E+0	1.625E+0
-1.832E-1	1.314E+0	1.638E+0
-1.832E-1	1.395E+0	1.570E+0
-1.832E-1	1.385E+0	1.593E+0
-1.832E-1	1.311E+0	1.603E+0
-1.800E-1	1.414E+0	1.622E+0
-1.816E-1	1.324E+0	1.586E+0
-1.816E-1	1.320E+0	1.622E+0
-1.865E-1	1.405E+0	1.593E+0
-1.832E-1	1.379E+0	1.616E+0
-1.800E-1	1.356E+0	1.593E+0
-1.849E-1	1.382E+0	1.635E+0
-1.832E-1	1.385E+0	1.619E+0
-1.832E-1	1.405E+0	1.632E+0
-1.816E-1	1.382E+0	1.593E+0
-1.816E-1	1.346E+0	1.603E+0
-1.849E-1	1.337E+0	1.625E+0
-1.800E-1	1.340E+0	1.583E+0
-1.832E-1	1.343E+0	1.619E+0
-1.849E-1	1.376E+0	1.603E+0
-1.832E-1	1.372E+0	1.638E+0
-1.832E-1	1.372E+0	1.622E+0
-1.832E-1	1.366E+0	1.658E+0
-1.865E-1	1.369E+0	1.642E+0
-1.865E-1	1.369E+0	1.547E+0
-1.816E-1	1.401E+0	1.560E+0
-1.816E-1	1.395E+0	1.629E+0
-1.865E-1	1.366E+0	1.654E+0
-1.881E-1	1.395E+0	1.590E+0
-1.816E-1	1.343E+0	1.622E+0
-1.832E-1	1.340E+0	1.638E+0
-1.849E-1	1.317E+0	1.616E+0
-1.865E-1	1.385E+0	1.651E+0
-1.832E-1	1.359E+0	1.583E+0
-1.816E-1	1.372E+0	1.625E+0
-1.865E-1	1.401E+0	1.596E+0
-1.832E-1	1.356E+0	1.629E+0
-1.800E-1	1.337E+0	1.573E+0
-1.816E-1	1.405E+0	1.564E+0
-1.865E-1	1.398E+0	1.645E+0
-1.832E-1	1.366E+0	1.596E+0
-1.800E-1	1.382E+0	1.680E+0
-1.832E-1	1.382E+0	1.593E+0
-1.865E-1	1.379E+0	1.583E+0
[truncated: 28,077 more rows]
