# Supplementary material for: Improved ANAP incorporation and VCF analysis reveal details of P2X7 current facilitation and a limited conformational interplay between ATP binding and the intracellular ballast domain
Source: eLife. 2023 Jan 4;12:e82479. doi: 10.7554/eLife.82479 (PMC9859053; doi:10.7554/eLife.82479)
Supplement: Figure 3—figure supplement 3—source data 2. [file elife-82479-fig3-figsupp3-data2.zip › Figure-3_figure-supplement-3_source-data-2/DeltaCys-constructs/d22/15.csv]

-5.417E-1	1.749E+0	1.914E+0
-5.466E-1	1.797E+0	1.972E+0
-5.433E-1	1.736E+0	1.963E+0
-5.433E-1	1.797E+0	1.943E+0
-5.417E-1	1.739E+0	1.882E+0
-5.466E-1	1.826E+0	1.963E+0
-5.433E-1	1.775E+0	1.943E+0
-5.433E-1	1.726E+0	1.901E+0
-5.433E-1	1.823E+0	1.959E+0
-5.466E-1	1.781E+0	1.976E+0
-5.449E-1	1.762E+0	1.911E+0
-5.401E-1	1.787E+0	1.930E+0
-5.433E-1	1.758E+0	1.917E+0
-5.449E-1	1.771E+0	1.940E+0
-5.449E-1	1.755E+0	1.917E+0
-5.433E-1	1.755E+0	1.924E+0
-5.417E-1	1.729E+0	1.937E+0
-5.466E-1	1.768E+0	1.924E+0
-5.433E-1	1.745E+0	1.930E+0
-5.401E-1	1.797E+0	1.917E+0
-5.417E-1	1.742E+0	1.963E+0
-5.449E-1	1.797E+0	1.959E+0
-5.417E-1	1.745E+0	1.924E+0
-5.417E-1	1.742E+0	1.924E+0
-5.417E-1	1.787E+0	1.920E+0
-5.449E-1	1.794E+0	1.946E+0
-5.417E-1	1.778E+0	1.937E+0
-5.401E-1	1.778E+0	1.979E+0
-5.417E-1	1.768E+0	1.963E+0
-5.449E-1	1.775E+0	1.937E+0
-5.417E-1	1.765E+0	1.940E+0
-5.417E-1	1.755E+0	1.933E+0
-5.433E-1	1.749E+0	1.963E+0
-5.466E-1	1.745E+0	1.940E+0
-5.433E-1	1.771E+0	1.920E+0
-5.401E-1	1.820E+0	1.982E+0
-5.433E-1	1.775E+0	1.972E+0
-5.466E-1	1.726E+0	1.914E+0
-5.433E-1	1.836E+0	1.920E+0
-5.433E-1	1.745E+0	1.943E+0
-5.433E-1	1.778E+0	1.976E+0
-5.449E-1	1.745E+0	1.976E+0
-5.449E-1	1.797E+0	1.953E+0
-5.385E-1	1.797E+0	1.950E+0
-5.449E-1	1.778E+0	1.982E+0
-5.417E-1	1.729E+0	1.976E+0
-5.417E-1	1.758E+0	1.914E+0
-5.385E-1	1.729E+0	1.950E+0
-5.433E-1	1.778E+0	1.930E+0
-5.449E-1	1.775E+0	1.898E+0
-5.417E-1	1.775E+0	1.979E+0
-5.417E-1	1.739E+0	1.937E+0
-5.417E-1	1.745E+0	1.924E+0
-5.449E-1	1.787E+0	1.950E+0
-5.449E-1	1.778E+0	1.969E+0
-5.417E-1	1.693E+0	1.940E+0
-5.417E-1	1.771E+0	1.979E+0
-5.449E-1	1.745E+0	1.953E+0
-5.433E-1	1.778E+0	1.911E+0
-5.385E-1	1.781E+0	1.956E+0
-5.433E-1	1.749E+0	1.927E+0
-5.449E-1	1.726E+0	1.927E+0
-5.417E-1	1.752E+0	1.869E+0
-5.385E-1	1.781E+0	1.933E+0
-5.449E-1	1.794E+0	1.953E+0
-5.449E-1	1.787E+0	1.972E+0
-5.466E-1	1.758E+0	1.911E+0
-5.401E-1	1.765E+0	2.015E+0
-5.385E-1	1.745E+0	1.966E+0
-5.466E-1	1.778E+0	1.950E+0
-5.449E-1	1.791E+0	1.976E+0
-5.401E-1	1.736E+0	1.950E+0
-5.433E-1	1.755E+0	1.885E+0
-5.433E-1	1.768E+0	1.943E+0
-5.417E-1	1.749E+0	1.933E+0
-5.417E-1	1.755E+0	1.898E+0
-5.433E-1	1.794E+0	1.963E+0
-5.433E-1	1.771E+0	1.917E+0
-5.433E-1	1.745E+0	1.914E+0
-5.385E-1	1.778E+0	1.937E+0
-5.417E-1	1.752E+0	1.920E+0
-5.449E-1	1.749E+0	1.946E+0
-5.368E-1	1.791E+0	1.937E+0
-5.401E-1	1.749E+0	1.995E+0
-5.449E-1	1.781E+0	1.895E+0
-5.449E-1	1.700E+0	1.953E+0
-5.417E-1	1.739E+0	1.946E+0
-5.401E-1	1.742E+0	1.950E+0
-5.417E-1	1.752E+0	1.946E+0
-5.449E-1	1.775E+0	1.933E+0
-5.401E-1	1.826E+0	1.956E+0
-5.385E-1	1.778E+0	1.937E+0
-5.433E-1	1.820E+0	1.998E+0
-5.433E-1	1.775E+0	1.972E+0
-5.449E-1	1.781E+0	1.979E+0
-5.385E-1	1.797E+0	1.914E+0
-5.417E-1	1.745E+0	1.976E+0
-5.449E-1	1.797E+0	1.959E+0
-5.449E-1	1.807E+0	1.914E+0
-5.401E-1	1.794E+0	1.998E+0
-5.417E-1	1.768E+0	1.953E+0
-5.466E-1	1.794E+0	1.950E+0
-5.401E-1	1.810E+0	1.917E+0
-5.385E-1	1.771E+0	1.917E+0
-5.401E-1	1.723E+0	1.920E+0
-5.449E-1	1.762E+0	1.920E+0
-5.449E-1	1.817E+0	1.943E+0
-5.368E-1	1.778E+0	2.002E+0
-5.433E-1	1.813E+0	1.904E+0
-5.417E-1	1.771E+0	1.953E+0
-5.449E-1	1.771E+0	1.976E+0
-5.401E-1	1.765E+0	1.927E+0
-5.417E-1	1.784E+0	1.943E+0
-5.433E-1	1.807E+0	1.976E+0
-5.417E-1	1.749E+0	1.953E+0
-5.385E-1	1.836E+0	1.930E+0
-5.385E-1	1.794E+0	1.953E+0
-5.433E-1	1.713E+0	1.911E+0
-5.449E-1	1.732E+0	1.972E+0
-5.401E-1	1.729E+0	1.992E+0
-5.401E-1	1.703E+0	1.917E+0
-5.433E-1	1.781E+0	1.930E+0
-5.417E-1	1.775E+0	2.008E+0
-5.401E-1	1.713E+0	1.963E+0
-5.401E-1	1.794E+0	1.998E+0
-5.449E-1	1.749E+0	1.930E+0
-5.433E-1	1.719E+0	2.018E+0
-5.352E-1	1.749E+0	1.953E+0
-5.417E-1	1.775E+0	1.937E+0
-5.449E-1	1.778E+0	1.891E+0
-5.417E-1	1.804E+0	1.963E+0
-5.433E-1	1.781E+0	1.927E+0
-5.401E-1	1.778E+0	1.950E+0
-5.417E-1	1.749E+0	1.937E+0
-5.449E-1	1.794E+0	1.943E+0
-5.417E-1	1.813E+0	1.940E+0
-5.401E-1	1.745E+0	1.959E+0
-5.417E-1	1.749E+0	1.920E+0
-5.401E-1	1.765E+0	1.882E+0
-5.385E-1	1.742E+0	1.927E+0
-5.385E-1	1.768E+0	1.914E+0
-5.449E-1	1.758E+0	1.995E+0
-5.401E-1	1.768E+0	1.888E+0
-5.385E-1	1.778E+0	1.985E+0
-5.385E-1	1.739E+0	1.982E+0
-5.449E-1	1.820E+0	1.959E+0
-5.417E-1	1.787E+0	1.953E+0
-5.385E-1	1.755E+0	1.937E+0
-5.417E-1	1.768E+0	1.937E+0
-5.433E-1	1.781E+0	1.898E+0
-5.401E-1	1.758E+0	1.998E+0
-5.385E-1	1.781E+0	1.972E+0
-5.417E-1	1.758E+0	1.950E+0
-5.466E-1	1.781E+0	1.959E+0
-5.433E-1	1.758E+0	1.966E+0
-5.401E-1	1.732E+0	1.946E+0
-5.433E-1	1.830E+0	1.966E+0
-5.466E-1	1.768E+0	1.888E+0
-5.433E-1	1.781E+0	1.950E+0
-5.417E-1	1.787E+0	1.989E+0
-5.417E-1	1.771E+0	1.930E+0
-5.433E-1	1.742E+0	1.920E+0
-5.433E-1	1.758E+0	1.914E+0
-5.401E-1	1.787E+0	1.937E+0
-5.401E-1	1.778E+0	1.953E+0
-5.433E-1	1.719E+0	1.940E+0
-5.417E-1	1.797E+0	1.908E+0
-5.385E-1	1.755E+0	1.982E+0
-5.401E-1	1.765E+0	1.976E+0
-5.449E-1	1.775E+0	1.940E+0
-5.433E-1	1.797E+0	1.972E+0
-5.385E-1	1.762E+0	2.005E+0
-5.417E-1	1.778E+0	1.930E+0
-5.433E-1	1.749E+0	1.966E+0
-5.417E-1	1.820E+0	1.914E+0
-5.417E-1	1.749E+0	1.943E+0
-5.433E-1	1.804E+0	1.930E+0
-5.433E-1	1.716E+0	1.911E+0
-5.433E-1	1.771E+0	1.937E+0
-5.401E-1	1.742E+0	1.982E+0
-5.417E-1	1.781E+0	1.930E+0
-5.449E-1	1.732E+0	1.933E+0
-5.433E-1	1.765E+0	1.959E+0
-5.368E-1	1.843E+0	1.927E+0
-5.417E-1	1.745E+0	1.982E+0
-5.401E-1	1.794E+0	1.933E+0
-5.401E-1	1.781E+0	1.940E+0
-5.401E-1	1.797E+0	1.891E+0
-5.417E-1	1.762E+0	2.008E+0
-5.433E-1	1.771E+0	1.979E+0
-5.433E-1	1.762E+0	1.943E+0
-5.401E-1	1.745E+0	1.972E+0
-5.401E-1	1.749E+0	2.011E+0
-5.449E-1	1.775E+0	1.979E+0
-5.433E-1	1.800E+0	1.966E+0
-5.385E-1	1.765E+0	1.933E+0
-5.401E-1	1.703E+0	1.985E+0
-5.433E-1	1.810E+0	1.920E+0
-5.417E-1	1.791E+0	1.972E+0
-5.401E-1	1.775E+0	1.943E+0
-5.417E-1	1.791E+0	1.959E+0
-5.449E-1	1.768E+0	1.966E+0
-5.433E-1	1.713E+0	1.976E+0
-5.401E-1	1.784E+0	1.920E+0
-5.401E-1	1.719E+0	1.959E+0
-5.466E-1	1.758E+0	1.982E+0
-5.433E-1	1.810E+0	1.959E+0
-5.433E-1	1.749E+0	1.989E+0
-5.433E-1	1.765E+0	1.966E+0
-5.449E-1	1.775E+0	1.995E+0
-5.401E-1	1.758E+0	1.914E+0
-5.433E-1	1.794E+0	1.917E+0
-5.401E-1	1.739E+0	1.953E+0
-5.449E-1	1.775E+0	1.969E+0
-5.433E-1	1.778E+0	1.927E+0
-5.385E-1	1.784E+0	1.940E+0
-5.417E-1	1.787E+0	1.933E+0
-5.449E-1	1.745E+0	1.976E+0
-5.449E-1	1.797E+0	1.953E+0
-5.401E-1	1.758E+0	1.966E+0
-5.385E-1	1.771E+0	1.956E+0
-5.417E-1	1.784E+0	1.985E+0
-5.401E-1	1.719E+0	1.904E+0
-5.368E-1	1.810E+0	1.966E+0
-5.401E-1	1.736E+0	1.950E+0
-5.449E-1	1.768E+0	1.937E+0
-5.433E-1	1.784E+0	1.937E+0
-5.417E-1	1.749E+0	2.018E+0
-5.401E-1	1.784E+0	1.911E+0
-5.466E-1	1.775E+0	1.937E+0
-5.417E-1	1.758E+0	1.930E+0
-5.433E-1	1.755E+0	1.927E+0
-5.417E-1	1.771E+0	1.985E+0
-5.433E-1	1.810E+0	1.937E+0
-5.433E-1	1.710E+0	1.937E+0
-5.385E-1	1.820E+0	1.927E+0
-5.417E-1	1.745E+0	1.940E+0
-5.433E-1	1.726E+0	1.917E+0
-5.401E-1	1.755E+0	1.933E+0
-5.401E-1	1.800E+0	1.898E+0
-5.417E-1	1.791E+0	1.985E+0
-5.466E-1	1.758E+0	1.966E+0
-5.433E-1	1.778E+0	1.908E+0
-5.417E-1	1.775E+0	1.927E+0
-5.417E-1	1.778E+0	1.917E+0
-5.449E-1	1.749E+0	1.950E+0
-5.433E-1	1.768E+0	2.002E+0
-5.385E-1	1.794E+0	1.924E+0
-5.401E-1	1.787E+0	1.895E+0
-5.433E-1	1.726E+0	1.959E+0
-5.401E-1	1.771E+0	1.908E+0
-5.385E-1	1.755E+0	1.920E+0
-5.433E-1	1.817E+0	1.940E+0
-5.449E-1	1.791E+0	1.940E+0
-5.449E-1	1.778E+0	1.953E+0
-5.417E-1	1.762E+0	1.924E+0
-5.433E-1	1.755E+0	1.966E+0
-5.433E-1	1.775E+0	1.966E+0
-5.433E-1	1.826E+0	1.985E+0
-5.385E-1	1.723E+0	1.940E+0
-5.417E-1	1.810E+0	1.966E+0
-5.449E-1	1.800E+0	1.888E+0
-5.433E-1	1.762E+0	1.904E+0
-5.385E-1	1.768E+0	1.969E+0
-5.433E-1	1.856E+0	1.917E+0
-5.449E-1	1.784E+0	1.911E+0
-5.433E-1	1.817E+0	1.972E+0
-5.417E-1	1.784E+0	1.959E+0
-5.417E-1	1.804E+0	1.953E+0
-5.433E-1	1.784E+0	1.869E+0
-5.417E-1	1.817E+0	1.989E+0
-5.417E-1	1.791E+0	1.976E+0
-5.417E-1	1.771E+0	1.995E+0
-5.417E-1	1.813E+0	1.979E+0
-5.401E-1	1.739E+0	1.950E+0
-5.385E-1	1.817E+0	1.904E+0
-5.385E-1	1.826E+0	1.982E+0
-5.449E-1	1.810E+0	1.976E+0
-5.401E-1	1.697E+0	1.979E+0
-5.401E-1	1.784E+0	1.956E+0
-5.417E-1	1.810E+0	1.969E+0
-5.433E-1	1.781E+0	1.882E+0
-5.433E-1	1.765E+0	1.908E+0
-5.385E-1	1.791E+0	1.979E+0
-5.401E-1	1.758E+0	1.966E+0
-5.449E-1	1.739E+0	1.914E+0
-5.433E-1	1.758E+0	1.982E+0
-5.401E-1	1.739E+0	1.895E+0
-5.401E-1	1.775E+0	1.914E+0
-5.449E-1	1.758E+0	1.943E+0
-5.401E-1	1.836E+0	1.959E+0
-5.385E-1	1.758E+0	1.959E+0
-5.449E-1	1.775E+0	1.989E+0
-5.449E-1	1.755E+0	1.943E+0
-5.417E-1	1.820E+0	1.969E+0
-5.385E-1	1.749E+0	1.924E+0
-5.401E-1	1.800E+0	1.940E+0
-5.449E-1	1.823E+0	1.998E+0
-5.433E-1	1.729E+0	1.888E+0
-5.417E-1	1.794E+0	1.914E+0
-5.417E-1	1.745E+0	1.953E+0
-5.466E-1	1.784E+0	1.930E+0
-5.417E-1	1.762E+0	1.943E+0
-5.401E-1	1.810E+0	1.937E+0
-5.417E-1	1.749E+0	1.920E+0
-5.449E-1	1.778E+0	2.011E+0
-5.433E-1	1.732E+0	1.982E+0
-5.417E-1	1.797E+0	1.953E+0
-5.417E-1	1.823E+0	1.950E+0
-5.449E-1	1.771E+0	1.972E+0
-5.449E-1	1.723E+0	1.924E+0
-5.385E-1	1.758E+0	1.891E+0
-5.401E-1	1.765E+0	1.904E+0
-5.433E-1	1.813E+0	1.950E+0
-5.417E-1	1.794E+0	1.937E+0
-5.368E-1	1.775E+0	1.943E+0
-5.417E-1	1.755E+0	1.959E+0
-5.433E-1	1.794E+0	1.927E+0
-5.417E-1	1.787E+0	1.956E+0
-5.385E-1	1.771E+0	1.963E+0
-5.401E-1	1.781E+0	1.969E+0
-5.449E-1	1.781E+0	1.966E+0
-5.417E-1	1.749E+0	1.963E+0
-5.385E-1	1.784E+0	1.946E+0
-5.401E-1	1.719E+0	1.930E+0
-5.449E-1	1.742E+0	1.966E+0
-5.449E-1	1.771E+0	1.901E+0
-5.385E-1	1.800E+0	1.953E+0
-5.417E-1	1.765E+0	1.917E+0
-5.482E-1	1.778E+0	1.930E+0
-5.449E-1	1.768E+0	1.917E+0
-5.433E-1	1.787E+0	1.966E+0
-5.401E-1	1.804E+0	1.963E+0
-5.466E-1	1.775E+0	1.946E+0
-5.466E-1	1.813E+0	1.959E+0
-5.385E-1	1.778E+0	1.989E+0
-5.417E-1	1.800E+0	1.914E+0
-5.449E-1	1.768E+0	1.943E+0
-5.433E-1	1.732E+0	1.927E+0
-5.433E-1	1.771E+0	1.940E+0
-5.433E-1	1.833E+0	1.930E+0
-5.466E-1	1.716E+0	1.959E+0
-5.449E-1	1.794E+0	1.917E+0
-5.433E-1	1.778E+0	1.972E+0
-5.417E-1	1.775E+0	1.924E+0
-5.417E-1	1.723E+0	1.950E+0
-5.401E-1	1.810E+0	2.005E+0
-5.401E-1	1.775E+0	1.930E+0
-5.401E-1	1.765E+0	1.943E+0
-5.466E-1	1.800E+0	1.937E+0
-5.417E-1	1.749E+0	1.950E+0
-5.401E-1	1.765E+0	1.989E+0
-5.449E-1	1.784E+0	1.917E+0
-5.433E-1	1.749E+0	1.904E+0
-5.449E-1	1.775E+0	1.956E+0
-5.417E-1	1.797E+0	1.895E+0
-5.417E-1	1.813E+0	1.959E+0
-5.466E-1	1.775E+0	1.940E+0
-5.401E-1	1.775E+0	1.946E+0
-5.417E-1	1.736E+0	1.956E+0
-5.433E-1	1.823E+0	1.995E+0
-5.466E-1	1.716E+0	2.018E+0
-5.433E-1	1.762E+0	1.930E+0
-5.385E-1	1.843E+0	1.959E+0
-5.401E-1	1.771E+0	1.933E+0
-5.433E-1	1.765E+0	1.979E+0
-5.449E-1	1.745E+0	1.927E+0
-5.417E-1	1.758E+0	1.982E+0
-5.401E-1	1.771E+0	1.924E+0
-5.466E-1	1.775E+0	1.927E+0
-5.401E-1	1.781E+0	1.956E+0
-5.417E-1	1.781E+0	1.959E+0
-5.417E-1	1.752E+0	1.943E+0
-5.466E-1	1.706E+0	1.895E+0
-5.417E-1	1.810E+0	1.966E+0
-5.433E-1	1.771E+0	1.982E+0
-5.401E-1	1.775E+0	1.946E+0
-5.433E-1	1.794E+0	1.946E+0
-5.449E-1	1.800E+0	1.950E+0
-5.401E-1	1.794E+0	1.859E+0
-5.417E-1	1.781E+0	1.891E+0
-5.449E-1	1.768E+0	1.959E+0
-5.449E-1	1.729E+0	1.891E+0
-5.417E-1	1.804E+0	1.963E+0
-5.433E-1	1.797E+0	2.005E+0
-5.449E-1	1.778E+0	2.015E+0
-5.401E-1	1.726E+0	1.920E+0
-5.385E-1	1.752E+0	1.937E+0
-5.417E-1	1.797E+0	1.933E+0
-5.466E-1	1.771E+0	1.982E+0
-5.417E-1	1.817E+0	1.885E+0
-5.401E-1	1.762E+0	1.930E+0
-5.385E-1	1.787E+0	2.011E+0
-5.433E-1	1.775E+0	1.956E+0
-5.433E-1	1.823E+0	1.898E+0
-5.433E-1	1.771E+0	1.927E+0
-5.433E-1	1.820E+0	1.972E+0
-5.449E-1	1.778E+0	1.937E+0
-5.433E-1	1.723E+0	1.950E+0
-5.417E-1	1.807E+0	1.995E+0
-5.401E-1	1.787E+0	1.869E+0
-5.449E-1	1.807E+0	1.953E+0
-5.449E-1	1.820E+0	1.982E+0
-5.417E-1	1.800E+0	1.963E+0
-5.433E-1	1.791E+0	1.904E+0
-5.449E-1	1.775E+0	1.908E+0
-5.433E-1	1.787E+0	1.911E+0
-5.417E-1	1.736E+0	1.943E+0
-5.449E-1	1.830E+0	2.015E+0
-5.449E-1	1.768E+0	1.995E+0
-5.433E-1	1.762E+0	1.917E+0
-5.401E-1	1.752E+0	1.972E+0
-5.449E-1	1.797E+0	1.940E+0
-5.466E-1	1.787E+0	1.972E+0
-5.433E-1	1.742E+0	1.985E+0
-5.417E-1	1.817E+0	1.891E+0
-5.449E-1	1.752E+0	1.998E+0
-5.466E-1	1.778E+0	1.943E+0
-5.417E-1	1.787E+0	1.979E+0
-5.417E-1	1.836E+0	1.998E+0
-5.433E-1	1.794E+0	1.976E+0
-5.433E-1	1.778E+0	1.950E+0
-5.433E-1	1.781E+0	2.060E+0
-5.401E-1	1.784E+0	1.982E+0
-5.417E-1	1.778E+0	1.969E+0
-5.449E-1	1.758E+0	1.946E+0
-5.433E-1	1.742E+0	1.924E+0
-5.401E-1	1.804E+0	1.933E+0
-5.433E-1	1.762E+0	1.914E+0
-5.449E-1	1.784E+0	1.982E+0
-5.449E-1	1.784E+0	2.005E+0
-5.433E-1	1.752E+0	1.924E+0
-5.433E-1	1.807E+0	1.989E+0
-5.449E-1	1.791E+0	1.963E+0
-5.466E-1	1.784E+0	1.943E+0
-5.417E-1	1.752E+0	2.005E+0
-5.449E-1	1.784E+0	1.959E+0
-5.482E-1	1.762E+0	1.976E+0
-5.449E-1	1.784E+0	1.920E+0
-5.417E-1	1.771E+0	2.011E+0
-5.417E-1	1.775E+0	1.933E+0
-5.466E-1	1.778E+0	1.878E+0
-5.417E-1	1.800E+0	1.927E+0
-5.401E-1	1.794E+0	1.979E+0
-5.433E-1	1.775E+0	2.005E+0
-5.482E-1	1.784E+0	1.966E+0
-5.417E-1	1.755E+0	1.989E+0
-5.417E-1	1.787E+0	1.882E+0
-5.417E-1	1.771E+0	2.008E+0
-5.466E-1	1.807E+0	1.976E+0
-5.466E-1	1.781E+0	1.920E+0
-5.417E-1	1.752E+0	1.976E+0
-5.417E-1	1.778E+0	1.956E+0
-5.482E-1	1.732E+0	1.963E+0
-5.449E-1	1.713E+0	1.982E+0
-5.417E-1	1.781E+0	1.943E+0
-5.433E-1	1.749E+0	1.979E+0
-5.466E-1	1.758E+0	1.982E+0
-5.449E-1	1.716E+0	1.917E+0
-5.401E-1	1.703E+0	1.959E+0
-5.433E-1	1.771E+0	1.901E+0
-5.417E-1	1.787E+0	1.959E+0
-5.417E-1	1.775E+0	1.946E+0
-5.401E-1	1.768E+0	1.901E+0
-5.433E-1	1.765E+0	1.930E+0
-5.449E-1	1.791E+0	1.953E+0
-5.449E-1	1.791E+0	1.924E+0
-5.401E-1	1.784E+0	1.943E+0
-5.433E-1	1.739E+0	2.015E+0
-5.466E-1	1.768E+0	1.963E+0
-5.433E-1	1.758E+0	1.953E+0
-5.449E-1	1.765E+0	1.946E+0
-5.433E-1	1.781E+0	1.959E+0
-5.449E-1	1.810E+0	1.937E+0
-5.433E-1	1.781E+0	1.966E+0
-5.401E-1	1.755E+0	1.966E+0
-5.449E-1	1.820E+0	1.979E+0
-5.417E-1	1.778E+0	1.869E+0
-5.417E-1	1.775E+0	1.985E+0
-5.401E-1	1.762E+0	1.956E+0
-5.449E-1	1.794E+0	1.927E+0
-5.449E-1	1.762E+0	1.904E+0
-5.449E-1	1.800E+0	1.956E+0
-5.433E-1	1.817E+0	1.924E+0
-5.433E-1	1.755E+0	1.911E+0
-5.449E-1	1.778E+0	1.969E+0
-5.449E-1	1.778E+0	2.008E+0
-5.401E-1	1.775E+0	1.911E+0
-5.417E-1	1.742E+0	1.982E+0
-5.466E-1	1.791E+0	1.930E+0
-5.433E-1	1.797E+0	1.959E+0
-5.433E-1	1.826E+0	1.979E+0
-5.417E-1	1.797E+0	1.953E+0
-5.433E-1	1.794E+0	1.888E+0
-5.449E-1	1.794E+0	1.908E+0
-5.401E-1	1.749E+0	1.933E+0
-5.433E-1	1.791E+0	1.946E+0
-5.449E-1	1.771E+0	1.982E+0
-5.466E-1	1.723E+0	1.953E+0
-5.401E-1	1.771E+0	1.985E+0
-5.433E-1	1.784E+0	1.995E+0
-5.466E-1	1.830E+0	1.956E+0
-5.449E-1	1.778E+0	1.992E+0
-5.433E-1	1.775E+0	1.966E+0
-5.449E-1	1.784E+0	1.943E+0
-5.466E-1	1.771E+0	1.959E+0
-5.449E-1	1.778E+0	1.924E+0
-5.417E-1	1.755E+0	1.956E+0
-5.433E-1	1.784E+0	1.930E+0
-5.466E-1	1.800E+0	1.940E+0
-5.466E-1	1.778E+0	1.989E+0
-5.449E-1	1.784E+0	1.959E+0
-5.449E-1	1.843E+0	1.924E+0
-5.466E-1	1.810E+0	1.976E+0
-5.449E-1	1.755E+0	1.985E+0
-5.417E-1	1.758E+0	1.966E+0
-5.433E-1	1.752E+0	1.924E+0
-5.449E-1	1.800E+0	1.998E+0
-5.449E-1	1.758E+0	2.002E+0
-5.417E-1	1.745E+0	1.950E+0
-5.449E-1	1.775E+0	1.985E+0
-5.466E-1	1.797E+0	1.959E+0
-5.433E-1	1.745E+0	1.963E+0
-5.417E-1	1.762E+0	1.959E+0
-5.449E-1	1.739E+0	1.953E+0
-5.466E-1	1.726E+0	1.930E+0
-5.449E-1	1.762E+0	1.979E+0
-5.433E-1	1.742E+0	1.956E+0
-5.433E-1	1.755E+0	1.953E+0
-5.466E-1	1.781E+0	1.976E+0
-5.466E-1	1.807E+0	1.982E+0
-5.417E-1	1.791E+0	2.011E+0
-5.449E-1	1.800E+0	1.992E+0
-5.466E-1	1.758E+0	1.956E+0
-5.433E-1	1.843E+0	1.976E+0
-5.433E-1	1.752E+0	1.904E+0
-5.433E-1	1.778E+0	1.956E+0
-5.482E-1	1.787E+0	1.920E+0
-5.466E-1	1.762E+0	1.946E+0
-5.449E-1	1.784E+0	1.927E+0
-5.417E-1	1.775E+0	1.976E+0
-5.482E-1	1.791E+0	1.940E+0
-5.433E-1	1.749E+0	1.930E+0
-5.417E-1	1.768E+0	1.976E+0
-5.466E-1	1.719E+0	2.002E+0
-5.482E-1	1.830E+0	1.914E+0
-5.449E-1	1.768E+0	1.953E+0
-5.401E-1	1.826E+0	1.950E+0
-5.433E-1	1.762E+0	1.940E+0
-5.466E-1	1.778E+0	1.924E+0
-5.449E-1	1.843E+0	1.937E+0
-5.433E-1	1.797E+0	1.914E+0
-5.433E-1	1.804E+0	1.979E+0
-5.466E-1	1.771E+0	1.963E+0
-5.433E-1	1.807E+0	1.953E+0
-5.466E-1	1.784E+0	1.920E+0
-5.466E-1	1.781E+0	1.950E+0
-5.466E-1	1.752E+0	1.943E+0
-5.433E-1	1.755E+0	1.917E+0
-5.433E-1	1.768E+0	1.930E+0
-5.449E-1	1.791E+0	1.959E+0
-5.466E-1	1.791E+0	1.927E+0
-5.417E-1	1.775E+0	2.015E+0
-5.417E-1	1.784E+0	1.976E+0
-5.433E-1	1.797E+0	1.930E+0
-5.498E-1	1.826E+0	1.930E+0
-5.433E-1	1.823E+0	2.021E+0
-5.433E-1	1.762E+0	1.924E+0
-5.449E-1	1.830E+0	1.995E+0
-5.482E-1	1.697E+0	1.969E+0
-5.466E-1	1.800E+0	1.940E+0
-5.417E-1	1.787E+0	1.943E+0
-5.449E-1	1.771E+0	1.946E+0
-5.466E-1	1.791E+0	1.946E+0
-5.417E-1	1.771E+0	1.891E+0
-5.417E-1	1.791E+0	1.989E+0
-5.433E-1	1.807E+0	1.989E+0
-5.433E-1	1.693E+0	1.953E+0
-5.449E-1	1.836E+0	1.914E+0
-5.401E-1	1.794E+0	1.930E+0
-5.417E-1	1.739E+0	1.969E+0
-5.482E-1	1.781E+0	1.933E+0
-5.449E-1	1.804E+0	1.995E+0
-5.433E-1	1.768E+0	1.920E+0
-5.449E-1	1.787E+0	1.995E+0
-5.449E-1	1.775E+0	1.901E+0
-5.449E-1	1.781E+0	1.946E+0
-5.417E-1	1.784E+0	1.927E+0
-5.466E-1	1.804E+0	1.966E+0
-5.482E-1	1.778E+0	1.933E+0
-5.433E-1	1.836E+0	1.904E+0
-5.417E-1	1.729E+0	1.917E+0
-5.433E-1	1.771E+0	1.930E+0
-5.466E-1	1.807E+0	1.891E+0
-5.449E-1	1.762E+0	1.927E+0
-5.433E-1	1.794E+0	1.969E+0
-5.417E-1	1.778E+0	1.878E+0
-5.466E-1	1.742E+0	1.943E+0
-5.449E-1	1.752E+0	1.982E+0
-5.433E-1	1.813E+0	1.966E+0
-5.466E-1	1.762E+0	1.927E+0
-5.482E-1	1.797E+0	2.005E+0
-5.449E-1	1.787E+0	1.976E+0
-5.401E-1	1.758E+0	1.992E+0
-5.433E-1	1.752E+0	1.982E+0
-5.482E-1	1.752E+0	1.937E+0
-5.449E-1	1.800E+0	1.917E+0
-5.417E-1	1.791E+0	1.933E+0
-5.449E-1	1.797E+0	1.963E+0
-5.466E-1	1.775E+0	1.979E+0
-5.449E-1	1.762E+0	1.940E+0
-5.433E-1	1.752E+0	1.950E+0
-5.466E-1	1.778E+0	1.920E+0
-5.498E-1	1.732E+0	1.976E+0
-5.449E-1	1.745E+0	1.933E+0
-5.417E-1	1.755E+0	1.904E+0
-5.433E-1	1.755E+0	1.950E+0
-5.482E-1	1.784E+0	1.901E+0
-5.449E-1	1.752E+0	1.924E+0
-5.433E-1	1.778E+0	1.972E+0
-5.449E-1	1.791E+0	1.946E+0
-5.466E-1	1.765E+0	1.972E+0
-5.466E-1	1.820E+0	1.933E+0
-5.449E-1	1.787E+0	1.956E+0
-5.449E-1	1.833E+0	1.895E+0
-5.482E-1	1.791E+0	1.920E+0
-5.466E-1	1.762E+0	1.930E+0
-5.401E-1	1.797E+0	1.950E+0
-5.466E-1	1.804E+0	1.972E+0
-5.482E-1	1.794E+0	1.930E+0
-5.466E-1	1.781E+0	1.953E+0
-5.433E-1	1.736E+0	1.976E+0
-5.466E-1	1.794E+0	1.933E+0
-5.449E-1	1.787E+0	1.908E+0
-5.449E-1	1.749E+0	1.989E+0
-5.433E-1	1.739E+0	1.891E+0
-5.449E-1	1.755E+0	1.930E+0
-5.449E-1	1.742E+0	1.946E+0
-5.482E-1	1.784E+0	1.927E+0
-5.417E-1	1.778E+0	1.976E+0
-5.466E-1	1.736E+0	1.930E+0
-5.482E-1	1.787E+0	1.959E+0
-5.466E-1	1.797E+0	1.946E+0
-5.417E-1	1.765E+0	1.992E+0
-5.482E-1	1.752E+0	1.959E+0
-5.466E-1	1.745E+0	1.995E+0
-5.466E-1	1.794E+0	1.972E+0
-5.449E-1	1.781E+0	1.904E+0
-5.466E-1	1.758E+0	1.956E+0
-5.466E-1	1.784E+0	1.920E+0
-5.482E-1	1.710E+0	1.950E+0
-5.433E-1	1.791E+0	1.950E+0
-5.466E-1	1.813E+0	1.959E+0
-5.498E-1	1.807E+0	1.920E+0
-5.466E-1	1.784E+0	1.940E+0
-5.449E-1	1.820E+0	1.917E+0
-5.466E-1	1.771E+0	1.940E+0
-5.482E-1	1.820E+0	1.930E+0
-5.466E-1	1.781E+0	1.950E+0
-5.385E-1	1.800E+0	1.972E+0
-5.466E-1	1.787E+0	1.920E+0
-5.466E-1	1.762E+0	1.953E+0
-5.449E-1	1.765E+0	1.882E+0
-5.433E-1	1.742E+0	2.031E+0
-5.466E-1	1.745E+0	1.972E+0
-5.482E-1	1.768E+0	1.914E+0
-5.466E-1	1.775E+0	1.966E+0
-5.417E-1	1.726E+0	1.966E+0
-5.433E-1	1.797E+0	1.901E+0
-5.498E-1	1.778E+0	1.920E+0
-5.449E-1	1.700E+0	1.963E+0
-5.466E-1	1.758E+0	1.908E+0
-5.433E-1	1.820E+0	1.979E+0
-5.482E-1	1.752E+0	1.950E+0
-5.449E-1	1.697E+0	1.976E+0
-5.433E-1	1.807E+0	1.940E+0
-5.466E-1	1.826E+0	1.927E+0
-5.482E-1	1.781E+0	1.911E+0
-5.449E-1	1.732E+0	1.979E+0
-5.433E-1	1.716E+0	1.953E+0
-5.433E-1	1.771E+0	1.950E+0
-5.466E-1	1.752E+0	1.956E+0
-5.449E-1	1.823E+0	1.959E+0
-5.433E-1	1.787E+0	1.911E+0
-5.417E-1	1.771E+0	1.959E+0
-5.482E-1	1.800E+0	1.966E+0
-5.433E-1	1.687E+0	1.940E+0
-5.433E-1	1.775E+0	1.940E+0
-5.466E-1	1.784E+0	1.953E+0
-5.482E-1	1.768E+0	1.953E+0
-5.482E-1	1.771E+0	1.875E+0
-5.417E-1	1.784E+0	1.920E+0
-5.466E-1	1.787E+0	1.933E+0
-5.466E-1	1.771E+0	1.963E+0
-5.449E-1	1.817E+0	1.908E+0
-5.433E-1	1.755E+0	1.946E+0
-5.449E-1	1.771E+0	1.950E+0
-5.482E-1	1.797E+0	1.911E+0
-5.466E-1	1.823E+0	1.963E+0
-5.449E-1	1.768E+0	1.895E+0
-5.433E-1	1.729E+0	1.930E+0
-5.482E-1	1.739E+0	1.976E+0
-5.466E-1	1.778E+0	1.979E+0
-5.417E-1	1.762E+0	1.982E+0
-5.498E-1	1.810E+0	1.946E+0
-5.466E-1	1.781E+0	2.024E+0
-5.498E-1	1.742E+0	1.953E+0
-5.449E-1	1.813E+0	1.992E+0
-5.433E-1	1.752E+0	1.966E+0
-5.466E-1	1.758E+0	1.972E+0
-5.449E-1	1.752E+0	1.998E+0
-5.401E-1	1.797E+0	1.914E+0
-5.449E-1	1.762E+0	1.933E+0
-5.482E-1	1.758E+0	1.882E+0
-5.449E-1	1.745E+0	1.875E+0
-5.417E-1	1.778E+0	1.908E+0
-5.482E-1	1.768E+0	1.953E+0
-5.449E-1	1.755E+0	1.979E+0
-5.466E-1	1.813E+0	1.966E+0
-5.433E-1	1.768E+0	1.950E+0
-5.433E-1	1.749E+0	1.943E+0
-5.514E-1	1.745E+0	1.924E+0
-5.449E-1	1.742E+0	1.917E+0
-5.433E-1	1.771E+0	1.920E+0
-5.466E-1	1.771E+0	1.911E+0
-5.482E-1	1.736E+0	1.959E+0
-5.433E-1	1.745E+0	1.920E+0
-5.433E-1	1.843E+0	1.966E+0
-5.433E-1	1.775E+0	1.982E+0
-5.482E-1	1.768E+0	1.940E+0
-5.449E-1	1.732E+0	1.924E+0
-5.449E-1	1.794E+0	1.966E+0
-5.449E-1	1.742E+0	1.989E+0
-5.466E-1	1.758E+0	1.972E+0
-5.466E-1	1.739E+0	1.950E+0
-5.449E-1	1.791E+0	1.953E+0
-5.449E-1	1.729E+0	1.950E+0
-5.449E-1	1.765E+0	1.966E+0
-5.466E-1	1.794E+0	1.995E+0
-5.433E-1	1.729E+0	1.943E+0
-5.466E-1	1.758E+0	1.940E+0
-5.482E-1	1.787E+0	1.963E+0
-5.466E-1	1.713E+0	1.927E+0
-5.433E-1	1.781E+0	1.895E+0
-5.449E-1	1.800E+0	1.914E+0
-5.498E-1	1.797E+0	1.891E+0
-5.449E-1	1.765E+0	1.946E+0
-5.433E-1	1.817E+0	1.972E+0
-5.449E-1	1.749E+0	1.869E+0
-5.482E-1	1.787E+0	1.940E+0
-5.433E-1	1.826E+0	1.933E+0
-5.433E-1	1.762E+0	1.982E+0
-5.449E-1	1.778E+0	1.940E+0
-5.498E-1	1.749E+0	1.930E+0
-5.466E-1	1.787E+0	1.878E+0
-5.417E-1	1.797E+0	1.956E+0
-5.449E-1	1.817E+0	1.914E+0
-5.482E-1	1.775E+0	1.878E+0
-5.466E-1	1.833E+0	2.008E+0
-5.433E-1	1.830E+0	1.956E+0
-5.449E-1	1.810E+0	1.956E+0
-5.482E-1	1.794E+0	1.940E+0
-5.449E-1	1.791E+0	1.972E+0
-5.449E-1	1.771E+0	2.018E+0
-5.466E-1	1.726E+0	1.908E+0
-5.498E-1	1.781E+0	1.946E+0
-5.466E-1	1.765E+0	2.008E+0
-5.433E-1	1.781E+0	1.940E+0
-5.433E-1	1.732E+0	1.950E+0
-5.482E-1	1.784E+0	1.940E+0
-5.449E-1	1.807E+0	1.953E+0
-5.449E-1	1.749E+0	1.914E+0
-5.466E-1	1.771E+0	1.917E+0
-5.482E-1	1.775E+0	1.940E+0
-5.466E-1	1.736E+0	1.930E+0
-5.433E-1	1.749E+0	1.878E+0
-5.482E-1	1.810E+0	1.920E+0
-5.498E-1	1.810E+0	1.950E+0
-5.482E-1	1.800E+0	1.966E+0
-5.417E-1	1.752E+0	1.891E+0
-5.482E-1	1.765E+0	1.972E+0
-5.466E-1	1.784E+0	1.959E+0
-5.482E-1	1.749E+0	1.969E+0
-5.433E-1	1.729E+0	1.940E+0
-5.449E-1	1.787E+0	1.917E+0
-5.466E-1	1.745E+0	1.904E+0
-5.466E-1	1.807E+0	1.963E+0
-5.433E-1	1.765E+0	1.937E+0
-5.482E-1	1.778E+0	1.963E+0
-5.498E-1	1.810E+0	1.946E+0
-5.482E-1	1.797E+0	1.953E+0
-5.433E-1	1.732E+0	1.946E+0
-5.466E-1	1.784E+0	1.927E+0
-5.498E-1	1.732E+0	1.956E+0
-5.466E-1	1.797E+0	1.950E+0
-5.417E-1	1.784E+0	1.904E+0
-5.449E-1	1.781E+0	2.008E+0
-5.466E-1	1.804E+0	1.982E+0
-5.466E-1	1.755E+0	1.969E+0
-5.449E-1	1.745E+0	1.908E+0
-5.482E-1	1.762E+0	1.956E+0
-5.498E-1	1.781E+0	1.959E+0
-5.449E-1	1.736E+0	1.924E+0
-5.433E-1	1.797E+0	1.930E+0
-5.433E-1	1.758E+0	1.979E+0
-5.531E-1	1.781E+0	1.940E+0
-5.482E-1	1.781E+0	1.992E+0
-5.449E-1	1.787E+0	1.972E+0
-5.466E-1	1.765E+0	1.956E+0
-5.482E-1	1.791E+0	2.008E+0
-5.466E-1	1.700E+0	1.943E+0
-5.433E-1	1.791E+0	1.976E+0
-5.433E-1	1.800E+0	1.992E+0
-5.482E-1	1.765E+0	1.966E+0
-5.466E-1	1.758E+0	1.953E+0
-5.449E-1	1.762E+0	1.914E+0
-5.466E-1	1.768E+0	1.937E+0
-5.482E-1	1.833E+0	1.895E+0
-5.482E-1	1.775E+0	1.911E+0
-5.433E-1	1.762E+0	1.943E+0
-5.449E-1	1.762E+0	1.940E+0
-5.514E-1	1.800E+0	1.966E+0
-5.466E-1	1.778E+0	1.933E+0
-5.466E-1	1.732E+0	1.940E+0
-5.466E-1	1.791E+0	1.950E+0
-5.498E-1	1.758E+0	1.946E+0
-5.449E-1	1.752E+0	1.920E+0
-5.449E-1	1.800E+0	1.950E+0
-5.466E-1	1.833E+0	1.950E+0
-5.498E-1	1.765E+0	1.972E+0
-5.466E-1	1.723E+0	1.976E+0
-5.449E-1	1.768E+0	1.924E+0
-5.449E-1	1.817E+0	1.953E+0
-5.482E-1	1.758E+0	1.911E+0
-5.449E-1	1.752E+0	1.911E+0
-5.417E-1	1.755E+0	1.898E+0
-5.466E-1	1.749E+0	1.969E+0
-5.466E-1	1.745E+0	1.989E+0
-5.466E-1	1.732E+0	1.946E+0
-5.449E-1	1.771E+0	1.940E+0
-5.466E-1	1.771E+0	1.940E+0
-5.498E-1	1.749E+0	1.901E+0
-5.449E-1	1.765E+0	1.940E+0
-5.449E-1	1.771E+0	1.959E+0
-5.466E-1	1.775E+0	1.959E+0
-5.482E-1	1.762E+0	1.908E+0
-5.482E-1	1.762E+0	1.885E+0
-5.449E-1	1.768E+0	1.966E+0
-5.466E-1	1.745E+0	2.028E+0
-5.482E-1	1.787E+0	1.917E+0
-5.466E-1	1.762E+0	1.963E+0
-5.449E-1	1.771E+0	1.946E+0
-5.482E-1	1.755E+0	1.930E+0
-5.498E-1	1.784E+0	1.901E+0
-5.466E-1	1.800E+0	1.969E+0
-5.433E-1	1.771E+0	1.950E+0
-5.449E-1	1.752E+0	1.995E+0
-5.449E-1	1.758E+0	1.959E+0
-5.433E-1	1.787E+0	1.924E+0
-5.433E-1	1.758E+0	1.933E+0
-5.449E-1	1.778E+0	1.908E+0
-5.482E-1	1.791E+0	1.943E+0
-5.482E-1	1.810E+0	1.979E+0
-5.449E-1	1.745E+0	1.911E+0
-5.466E-1	1.800E+0	1.943E+0
-5.514E-1	1.807E+0	1.953E+0
-5.466E-1	1.775E+0	1.989E+0
-5.433E-1	1.775E+0	1.966E+0
-5.466E-1	1.771E+0	1.989E+0
-5.482E-1	1.830E+0	2.018E+0
-5.449E-1	1.775E+0	1.969E+0
-5.449E-1	1.706E+0	1.940E+0
-5.466E-1	1.794E+0	2.024E+0
-5.498E-1	1.778E+0	1.943E+0
-5.466E-1	1.778E+0	1.904E+0
-5.466E-1	1.791E+0	1.943E+0
-5.482E-1	1.755E+0	1.963E+0
-5.498E-1	1.739E+0	1.901E+0
-5.449E-1	1.800E+0	1.943E+0
-5.433E-1	1.823E+0	1.956E+0
-5.449E-1	1.800E+0	1.937E+0
-5.482E-1	1.800E+0	1.979E+0
-5.449E-1	1.739E+0	1.953E+0
-5.449E-1	1.794E+0	1.953E+0
-5.449E-1	1.775E+0	1.985E+0
-5.466E-1	1.781E+0	1.943E+0
-5.482E-1	1.794E+0	1.937E+0
-5.449E-1	1.836E+0	1.930E+0
-5.466E-1	1.813E+0	1.904E+0
-5.498E-1	1.817E+0	1.972E+0
-5.498E-1	1.791E+0	1.995E+0
-5.449E-1	1.794E+0	1.982E+0
-5.466E-1	1.758E+0	1.943E+0
-5.482E-1	1.758E+0	1.885E+0
-5.466E-1	1.723E+0	1.940E+0
-5.449E-1	1.810E+0	1.930E+0
-5.514E-1	1.778E+0	1.933E+0
-5.498E-1	1.781E+0	1.959E+0
-5.466E-1	1.762E+0	1.878E+0
-5.449E-1	1.739E+0	1.937E+0
-5.466E-1	1.813E+0	1.976E+0
-5.498E-1	1.732E+0	1.976E+0
-5.466E-1	1.804E+0	1.875E+0
-5.433E-1	1.729E+0	1.920E+0
-5.466E-1	1.755E+0	1.914E+0
-5.498E-1	1.794E+0	1.933E+0
-5.466E-1	1.765E+0	1.937E+0
-5.466E-1	1.762E+0	1.920E+0
-5.498E-1	1.768E+0	1.950E+0
-5.498E-1	1.745E+0	1.950E+0
-5.466E-1	1.771E+0	1.956E+0
-5.433E-1	1.836E+0	1.930E+0
-5.482E-1	1.807E+0	1.956E+0
-5.531E-1	1.794E+0	1.950E+0
-5.466E-1	1.765E+0	1.917E+0
-5.466E-1	1.771E+0	1.989E+0
-5.482E-1	1.778E+0	1.911E+0
-5.482E-1	1.804E+0	1.898E+0
-5.466E-1	1.791E+0	1.976E+0
-5.433E-1	1.700E+0	1.950E+0
-5.482E-1	1.765E+0	1.920E+0
-5.482E-1	1.797E+0	1.992E+0
-5.466E-1	1.794E+0	2.005E+0
-5.466E-1	1.787E+0	1.933E+0
-5.466E-1	1.794E+0	1.976E+0
-5.482E-1	1.762E+0	1.937E+0
-5.466E-1	1.758E+0	1.959E+0
-5.466E-1	1.762E+0	1.972E+0
-5.466E-1	1.768E+0	1.982E+0
-5.482E-1	1.846E+0	1.992E+0
-5.482E-1	1.745E+0	1.963E+0
-5.449E-1	1.768E+0	1.953E+0
-5.482E-1	1.826E+0	1.979E+0
-5.514E-1	1.784E+0	1.959E+0
-5.433E-1	1.784E+0	1.937E+0
-5.433E-1	1.810E+0	1.943E+0
-5.466E-1	1.765E+0	1.862E+0
-5.482E-1	1.784E+0	1.943E+0
-5.466E-1	1.817E+0	1.895E+0
-5.433E-1	1.778E+0	2.005E+0
-5.466E-1	1.749E+0	1.953E+0
-5.498E-1	1.794E+0	1.895E+0
-5.449E-1	1.787E+0	2.021E+0
-5.466E-1	1.719E+0	1.956E+0
-5.466E-1	1.755E+0	1.937E+0
-5.466E-1	1.719E+0	1.933E+0
-5.449E-1	1.762E+0	1.966E+0
-5.449E-1	1.713E+0	1.940E+0
-5.482E-1	1.742E+0	1.930E+0
-5.482E-1	1.752E+0	1.946E+0
-5.449E-1	1.771E+0	1.966E+0
-5.449E-1	1.787E+0	1.946E+0
-5.482E-1	1.830E+0	1.927E+0
-5.466E-1	1.830E+0	1.933E+0
-5.449E-1	1.787E+0	1.953E+0
-5.482E-1	1.791E+0	1.920E+0
-5.449E-1	1.820E+0	1.937E+0
-5.514E-1	1.739E+0	1.976E+0
-5.482E-1	1.775E+0	1.943E+0
-5.466E-1	1.794E+0	1.963E+0
-5.466E-1	1.791E+0	1.982E+0
-5.482E-1	1.752E+0	1.908E+0
-5.466E-1	1.787E+0	1.927E+0
-5.449E-1	1.752E+0	1.914E+0
-5.449E-1	1.765E+0	1.966E+0
-5.531E-1	1.778E+0	1.933E+0
-5.482E-1	1.752E+0	1.989E+0
-5.466E-1	1.732E+0	1.972E+0
-5.449E-1	1.807E+0	2.008E+0
-5.482E-1	1.820E+0	1.953E+0
-5.482E-1	1.784E+0	1.976E+0
-5.449E-1	1.781E+0	1.972E+0
-5.449E-1	1.739E+0	1.953E+0
-5.498E-1	1.800E+0	1.966E+0
-5.466E-1	1.755E+0	1.943E+0
-5.482E-1	1.820E+0	1.972E+0
-5.449E-1	1.703E+0	1.969E+0
-5.466E-1	1.758E+0	1.959E+0
-5.449E-1	1.820E+0	1.937E+0
-5.466E-1	1.752E+0	1.943E+0
-5.449E-1	1.839E+0	1.972E+0
-5.498E-1	1.768E+0	1.924E+0
-5.449E-1	1.762E+0	1.943E+0
-5.433E-1	1.771E+0	1.888E+0
-5.482E-1	1.723E+0	1.908E+0
-5.498E-1	1.749E+0	1.959E+0
-5.466E-1	1.739E+0	1.969E+0
-5.466E-1	1.836E+0	1.927E+0
-5.482E-1	1.781E+0	1.950E+0
-5.498E-1	1.820E+0	1.946E+0
-5.466E-1	1.820E+0	1.920E+0
-5.482E-1	1.771E+0	1.930E+0
-5.466E-1	1.787E+0	1.927E+0
-5.482E-1	1.762E+0	1.943E+0
-5.482E-1	1.736E+0	1.937E+0
-5.449E-1	1.768E+0	1.927E+0
-5.466E-1	1.752E+0	1.992E+0
-5.482E-1	1.794E+0	1.953E+0
-5.466E-1	1.768E+0	1.933E+0
-5.449E-1	1.742E+0	1.930E+0
-5.466E-1	1.813E+0	1.920E+0
-5.498E-1	1.781E+0	1.933E+0
-5.466E-1	1.820E+0	1.963E+0
-5.466E-1	1.775E+0	1.917E+0
-5.466E-1	1.787E+0	1.908E+0
-5.482E-1	1.771E+0	1.946E+0
-5.466E-1	1.794E+0	1.940E+0
-5.449E-1	1.804E+0	1.963E+0
-5.498E-1	1.762E+0	1.979E+0
-5.466E-1	1.768E+0	1.914E+0
-5.466E-1	1.762E+0	1.914E+0
-5.466E-1	1.762E+0	1.989E+0
-5.482E-1	1.755E+0	1.969E+0
-5.482E-1	1.739E+0	1.953E+0
-5.466E-1	1.807E+0	1.963E+0
-5.449E-1	1.752E+0	1.959E+0
-5.498E-1	1.791E+0	1.937E+0
-5.482E-1	1.852E+0	1.995E+0
-5.482E-1	1.745E+0	1.943E+0
-5.466E-1	1.749E+0	1.943E+0
-5.449E-1	1.765E+0	1.982E+0
-5.514E-1	1.784E+0	1.972E+0
-5.482E-1	1.775E+0	1.878E+0
-5.466E-1	1.765E+0	1.950E+0
-5.498E-1	1.781E+0	1.930E+0
-5.482E-1	1.755E+0	1.940E+0
-5.498E-1	1.820E+0	1.898E+0
-5.449E-1	1.736E+0	2.002E+0
-5.482E-1	1.742E+0	1.956E+0
-5.498E-1	1.807E+0	1.989E+0
-5.482E-1	1.787E+0	1.959E+0
-5.449E-1	1.807E+0	2.011E+0
-5.466E-1	1.768E+0	1.963E+0
-5.514E-1	1.771E+0	1.901E+0
-5.466E-1	1.810E+0	1.950E+0
-5.433E-1	1.784E+0	1.946E+0
-5.466E-1	1.762E+0	1.992E+0
-5.514E-1	1.749E+0	1.963E+0
-5.466E-1	1.813E+0	2.008E+0
-5.449E-1	1.745E+0	1.933E+0
-5.466E-1	1.787E+0	1.995E+0
-5.482E-1	1.749E+0	1.933E+0
-5.466E-1	1.742E+0	1.959E+0
-5.466E-1	1.813E+0	1.963E+0
-5.466E-1	1.778E+0	1.985E+0
-5.498E-1	1.807E+0	1.982E+0
-5.482E-1	1.800E+0	1.998E+0
-5.466E-1	1.752E+0	1.940E+0
-5.466E-1	1.810E+0	1.933E+0
-5.498E-1	1.749E+0	1.963E+0
-5.482E-1	1.778E+0	1.924E+0
-5.449E-1	1.787E+0	1.959E+0
-5.498E-1	1.791E+0	1.927E+0
-5.498E-1	1.800E+0	2.011E+0
-5.498E-1	1.781E+0	1.933E+0
-5.466E-1	1.859E+0	1.989E+0
-5.498E-1	1.778E+0	1.963E+0
-5.482E-1	1.729E+0	1.917E+0
-5.449E-1	1.752E+0	1.914E+0
-5.449E-1	1.784E+0	1.927E+0
-5.449E-1	1.787E+0	1.982E+0
-5.466E-1	1.800E+0	1.946E+0
-5.466E-1	1.739E+0	1.940E+0
-5.466E-1	1.771E+0	1.972E+0
-5.482E-1	1.745E+0	1.972E+0
-5.482E-1	1.852E+0	1.917E+0
-5.482E-1	1.781E+0	1.943E+0
-5.433E-1	1.778E+0	1.976E+0
-5.482E-1	1.736E+0	1.969E+0
-5.514E-1	1.781E+0	1.914E+0
-5.466E-1	1.807E+0	1.940E+0
-5.449E-1	1.794E+0	1.956E+0
-5.498E-1	1.787E+0	1.950E+0
-5.531E-1	1.758E+0	1.969E+0
-5.498E-1	1.787E+0	1.969E+0
-5.449E-1	1.752E+0	1.969E+0
-5.466E-1	1.758E+0	1.982E+0
-5.482E-1	1.768E+0	2.021E+0
-5.482E-1	1.726E+0	1.959E+0
-5.466E-1	1.800E+0	1.963E+0
-5.498E-1	1.823E+0	1.992E+0
-5.498E-1	1.736E+0	1.959E+0
-5.449E-1	1.807E+0	1.963E+0
-5.433E-1	1.749E+0	1.966E+0
-5.466E-1	1.778E+0	1.995E+0
-5.482E-1	1.797E+0	1.992E+0
-5.466E-1	1.775E+0	1.920E+0
-5.466E-1	1.775E+0	1.989E+0
-5.466E-1	1.758E+0	1.985E+0
-5.514E-1	1.787E+0	1.908E+0
-5.482E-1	1.762E+0	1.937E+0
-5.466E-1	1.791E+0	1.995E+0
-5.466E-1	1.765E+0	1.901E+0
-5.498E-1	1.736E+0	1.966E+0
-5.466E-1	1.755E+0	1.992E+0
-5.449E-1	1.856E+0	1.933E+0
-5.482E-1	1.794E+0	1.953E+0
-5.514E-1	1.791E+0	1.989E+0
-5.466E-1	1.752E+0	1.943E+0
-5.449E-1	1.836E+0	1.959E+0
-5.482E-1	1.755E+0	1.966E+0
-5.498E-1	1.784E+0	1.959E+0
-5.466E-1	1.739E+0	1.940E+0
-5.466E-1	1.813E+0	1.933E+0
-5.514E-1	1.726E+0	1.959E+0
-5.514E-1	1.794E+0	1.937E+0
-5.498E-1	1.813E+0	1.953E+0
-5.466E-1	1.813E+0	1.956E+0
-5.498E-1	1.797E+0	1.937E+0
-5.498E-1	1.813E+0	1.946E+0
-5.449E-1	1.830E+0	1.992E+0
-5.466E-1	1.732E+0	1.950E+0
-5.498E-1	1.765E+0	1.943E+0
-5.514E-1	1.804E+0	1.914E+0
-5.498E-1	1.791E+0	1.953E+0
-5.466E-1	1.833E+0	1.966E+0
-5.482E-1	1.791E+0	2.002E+0
-5.498E-1	1.758E+0	1.979E+0
-5.498E-1	1.762E+0	1.904E+0
-5.466E-1	1.781E+0	1.950E+0
-5.482E-1	1.852E+0	1.943E+0
-5.514E-1	1.833E+0	1.953E+0
-5.482E-1	1.749E+0	1.950E+0
-5.482E-1	1.742E+0	1.917E+0
-5.466E-1	1.778E+0	1.933E+0
-5.498E-1	1.810E+0	1.937E+0
-5.449E-1	1.800E+0	1.953E+0
-5.449E-1	1.791E+0	1.959E+0
-5.466E-1	1.768E+0	1.950E+0
-5.514E-1	1.755E+0	1.995E+0
-5.482E-1	1.781E+0	1.946E+0
-5.449E-1	1.794E+0	1.992E+0
-5.482E-1	1.742E+0	1.930E+0
-5.514E-1	1.775E+0	1.908E+0
-5.498E-1	1.768E+0	1.963E+0
-5.498E-1	1.804E+0	1.943E+0
-5.498E-1	1.791E+0	2.005E+0
-5.498E-1	1.729E+0	1.959E+0
-5.482E-1	1.736E+0	1.972E+0
-5.449E-1	1.758E+0	1.937E+0
-5.466E-1	1.723E+0	1.976E+0
-5.498E-1	1.787E+0	1.966E+0
-5.482E-1	1.794E+0	1.956E+0
-5.482E-1	1.749E+0	1.950E+0
-5.482E-1	1.781E+0	1.943E+0
-5.482E-1	1.820E+0	1.998E+0
-5.466E-1	1.784E+0	1.888E+0
-5.466E-1	1.797E+0	1.933E+0
-5.466E-1	1.791E+0	1.956E+0
-5.498E-1	1.749E+0	1.933E+0
-5.449E-1	1.787E+0	1.943E+0
-5.482E-1	1.813E+0	1.953E+0
-5.482E-1	1.800E+0	1.950E+0
-5.498E-1	1.745E+0	1.950E+0
-5.482E-1	1.817E+0	1.946E+0
-5.482E-1	1.755E+0	1.950E+0
-5.466E-1	1.810E+0	1.927E+0
-5.498E-1	1.775E+0	1.998E+0
-5.482E-1	1.784E+0	1.995E+0
-5.449E-1	1.804E+0	1.995E+0
-5.466E-1	1.797E+0	1.995E+0
-5.531E-1	1.765E+0	1.989E+0
-5.466E-1	1.771E+0	1.946E+0
-5.449E-1	1.807E+0	1.966E+0
-5.482E-1	1.787E+0	1.950E+0
-5.482E-1	1.758E+0	1.998E+0
-5.498E-1	1.765E+0	1.982E+0
-5.449E-1	1.787E+0	1.946E+0
-5.482E-1	1.719E+0	1.937E+0
-5.514E-1	1.807E+0	1.946E+0
-5.482E-1	1.826E+0	1.920E+0
-5.466E-1	1.736E+0	1.966E+0
-5.482E-1	1.778E+0	1.985E+0
-5.498E-1	1.852E+0	1.940E+0
-5.482E-1	1.833E+0	1.914E+0
-5.449E-1	1.810E+0	1.914E+0
-5.482E-1	1.787E+0	1.911E+0
-5.531E-1	1.807E+0	1.963E+0
-5.433E-1	1.833E+0	1.972E+0
-5.449E-1	1.755E+0	1.930E+0
-5.466E-1	1.778E+0	1.904E+0
-5.514E-1	1.787E+0	1.920E+0
-5.466E-1	1.726E+0	1.917E+0
-5.449E-1	1.826E+0	1.940E+0
-5.498E-1	1.787E+0	1.920E+0
-5.498E-1	1.739E+0	1.982E+0
-5.466E-1	1.758E+0	2.005E+0
-5.466E-1	1.787E+0	1.927E+0
-5.466E-1	1.810E+0	1.911E+0
-5.466E-1	1.775E+0	1.917E+0
-5.466E-1	1.800E+0	1.943E+0
-5.482E-1	1.739E+0	1.953E+0
-5.482E-1	1.755E+0	1.908E+0
-5.498E-1	1.787E+0	1.969E+0
-5.466E-1	1.791E+0	1.979E+0
-5.482E-1	1.797E+0	1.998E+0
-5.482E-1	1.742E+0	1.933E+0
-5.498E-1	1.736E+0	1.998E+0
-5.498E-1	1.758E+0	1.930E+0
-5.482E-1	1.791E+0	1.937E+0
-5.482E-1	1.804E+0	1.963E+0
-5.498E-1	1.791E+0	1.914E+0
-5.466E-1	1.784E+0	1.940E+0
-5.449E-1	1.765E+0	1.976E+0
-5.482E-1	1.797E+0	1.933E+0
-5.514E-1	1.787E+0	1.920E+0
-5.482E-1	1.755E+0	1.963E+0
-5.482E-1	1.762E+0	1.998E+0
-5.498E-1	1.771E+0	1.985E+0
-5.514E-1	1.765E+0	2.002E+0
-5.466E-1	1.749E+0	1.933E+0
-5.449E-1	1.836E+0	1.930E+0
-5.498E-1	1.810E+0	1.917E+0
-5.498E-1	1.768E+0	1.895E+0
-5.482E-1	1.813E+0	1.946E+0
-5.449E-1	1.758E+0	1.927E+0
-5.498E-1	1.778E+0	1.927E+0
-5.498E-1	1.778E+0	1.950E+0
-5.482E-1	1.791E+0	1.995E+0
-5.466E-1	1.810E+0	1.956E+0
-5.482E-1	1.755E+0	1.992E+0
-5.498E-1	1.797E+0	1.946E+0
-5.482E-1	1.762E+0	1.920E+0
-5.466E-1	1.762E+0	1.959E+0
-5.498E-1	1.729E+0	1.985E+0
-5.514E-1	1.755E+0	1.979E+0
-5.514E-1	1.749E+0	1.927E+0
-5.466E-1	1.781E+0	1.924E+0
-5.482E-1	1.791E+0	1.976E+0
-5.498E-1	1.749E+0	1.950E+0
-5.498E-1	1.719E+0	1.908E+0
-5.433E-1	1.800E+0	1.979E+0
-5.482E-1	1.800E+0	1.898E+0
-5.514E-1	1.765E+0	1.946E+0
-5.482E-1	1.804E+0	1.917E+0
-5.466E-1	1.765E+0	1.959E+0
-5.482E-1	1.781E+0	1.959E+0
-5.466E-1	1.729E+0	1.911E+0
-5.482E-1	1.736E+0	1.953E+0
-5.466E-1	1.826E+0	1.966E+0
-5.482E-1	1.755E+0	1.917E+0
-5.514E-1	1.752E+0	1.959E+0
-5.482E-1	1.800E+0	1.956E+0
-5.433E-1	1.749E+0	1.950E+0
-5.482E-1	1.755E+0	1.940E+0
-5.482E-1	1.797E+0	2.002E+0
-5.498E-1	1.794E+0	1.940E+0
-5.449E-1	1.794E+0	1.924E+0
-5.482E-1	1.826E+0	1.953E+0
-5.498E-1	1.778E+0	1.940E+0
-5.482E-1	1.758E+0	1.924E+0
-5.449E-1	1.749E+0	1.933E+0
-5.498E-1	1.794E+0	1.888E+0
-5.531E-1	1.787E+0	1.963E+0
-5.466E-1	1.726E+0	1.953E+0
-5.482E-1	1.749E+0	1.920E+0
-5.482E-1	1.804E+0	1.976E+0
-5.498E-1	1.791E+0	1.995E+0
-5.466E-1	1.778E+0	1.982E+0
-5.466E-1	1.736E+0	1.963E+0
-5.482E-1	1.781E+0	1.911E+0
-5.514E-1	1.742E+0	1.917E+0
-5.482E-1	1.732E+0	1.937E+0
-5.466E-1	1.843E+0	1.976E+0
-5.482E-1	1.787E+0	1.943E+0
-5.498E-1	1.797E+0	1.917E+0
-5.482E-1	1.762E+0	1.940E+0
-5.449E-1	1.758E+0	1.950E+0
-5.482E-1	1.768E+0	1.937E+0
-5.482E-1	1.781E+0	1.976E+0
-5.498E-1	1.807E+0	2.002E+0
-5.449E-1	1.778E+0	1.966E+0
-5.514E-1	1.800E+0	1.933E+0
-5.482E-1	1.732E+0	1.950E+0
-5.498E-1	1.784E+0	1.976E+0
-5.498E-1	1.739E+0	1.979E+0
-5.466E-1	1.810E+0	1.940E+0
-5.531E-1	1.749E+0	1.950E+0
-5.482E-1	1.713E+0	1.901E+0
-5.482E-1	1.758E+0	1.917E+0
-5.498E-1	1.752E+0	1.950E+0
-5.498E-1	1.732E+0	1.959E+0
-5.482E-1	1.781E+0	1.982E+0
-5.466E-1	1.752E+0	1.927E+0
-5.466E-1	1.742E+0	1.901E+0
-5.514E-1	1.810E+0	1.882E+0
-5.466E-1	1.804E+0	1.963E+0
-5.466E-1	1.745E+0	1.972E+0
-5.498E-1	1.745E+0	1.927E+0
-5.531E-1	1.758E+0	1.946E+0
-5.466E-1	1.826E+0	1.933E+0
-5.449E-1	1.752E+0	1.972E+0
-5.482E-1	1.781E+0	1.969E+0
-5.498E-1	1.749E+0	1.946E+0
-5.498E-1	1.755E+0	1.930E+0
-5.466E-1	1.745E+0	1.966E+0
-5.482E-1	1.784E+0	1.950E+0
-5.514E-1	1.765E+0	1.888E+0
-5.498E-1	1.771E+0	1.943E+0
-5.466E-1	1.826E+0	1.927E+0
-5.498E-1	1.820E+0	1.956E+0
-5.498E-1	1.836E+0	1.895E+0
-5.466E-1	1.775E+0	1.963E+0
-5.482E-1	1.794E+0	1.924E+0
-5.482E-1	1.820E+0	1.982E+0
-5.531E-1	1.794E+0	1.908E+0
-5.498E-1	1.807E+0	1.940E+0
-5.466E-1	1.797E+0	1.969E+0
-5.466E-1	1.729E+0	1.920E+0
-5.514E-1	1.810E+0	1.959E+0
-5.466E-1	1.791E+0	1.924E+0
-5.482E-1	1.765E+0	1.930E+0
-5.498E-1	1.762E+0	1.972E+0
-5.498E-1	1.739E+0	1.924E+0
-5.482E-1	1.729E+0	1.924E+0
-5.482E-1	1.781E+0	2.008E+0
-5.466E-1	1.804E+0	1.985E+0
-5.514E-1	1.794E+0	1.946E+0
-5.482E-1	1.807E+0	1.976E+0
-5.482E-1	1.787E+0	1.933E+0
-5.514E-1	1.784E+0	1.982E+0
-5.498E-1	1.736E+0	1.966E+0
-5.466E-1	1.791E+0	1.891E+0
-5.466E-1	1.739E+0	1.924E+0
-5.466E-1	1.781E+0	1.946E+0
-5.514E-1	1.719E+0	1.924E+0
-5.466E-1	1.758E+0	1.937E+0
-5.466E-1	1.787E+0	1.891E+0
-5.514E-1	1.784E+0	1.898E+0
-5.514E-1	1.762E+0	2.015E+0
-5.482E-1	1.739E+0	1.956E+0
-5.466E-1	1.781E+0	1.953E+0
-5.498E-1	1.752E+0	1.966E+0
-5.498E-1	1.833E+0	1.927E+0
-5.482E-1	1.726E+0	1.950E+0
-5.466E-1	1.758E+0	2.021E+0
-5.482E-1	1.700E+0	1.966E+0
-5.514E-1	1.784E+0	1.914E+0
-5.482E-1	1.787E+0	1.969E+0
-5.449E-1	1.765E+0	1.969E+0
-5.482E-1	1.762E+0	1.953E+0
-5.531E-1	1.771E+0	1.940E+0
-5.466E-1	1.768E+0	1.976E+0
-5.449E-1	1.817E+0	1.946E+0
-5.482E-1	1.794E+0	1.943E+0
-5.531E-1	1.817E+0	1.937E+0
-5.482E-1	1.820E+0	1.995E+0
-5.466E-1	1.794E+0	1.969E+0
-5.466E-1	1.752E+0	1.946E+0
-5.466E-1	1.804E+0	1.895E+0
-5.482E-1	1.739E+0	1.956E+0
-5.482E-1	1.755E+0	2.005E+0
-5.482E-1	1.752E+0	1.982E+0
-5.514E-1	1.800E+0	1.959E+0
-5.449E-1	1.784E+0	1.920E+0
-5.482E-1	1.739E+0	1.927E+0
-5.466E-1	1.739E+0	1.985E+0
-5.482E-1	1.791E+0	1.943E+0
-5.498E-1	1.781E+0	1.927E+0
-5.466E-1	1.784E+0	1.972E+0
-5.498E-1	1.804E+0	1.963E+0
-5.482E-1	1.791E+0	1.930E+0
-5.466E-1	1.771E+0	1.950E+0
-5.482E-1	1.794E+0	1.963E+0
-5.498E-1	1.771E+0	1.992E+0
-5.514E-1	1.800E+0	1.933E+0
-5.482E-1	1.732E+0	1.904E+0
-5.449E-1	1.823E+0	1.979E+0
-5.482E-1	1.833E+0	1.985E+0
-5.531E-1	1.755E+0	1.953E+0
-5.482E-1	1.817E+0	1.943E+0
-5.498E-1	1.755E+0	1.904E+0
-5.466E-1	1.713E+0	1.933E+0
-5.514E-1	1.739E+0	1.924E+0
-5.466E-1	1.755E+0	1.972E+0
-5.482E-1	1.784E+0	1.992E+0
-5.466E-1	1.784E+0	1.953E+0
-5.531E-1	1.778E+0	2.008E+0
-5.466E-1	1.710E+0	1.953E+0
-5.482E-1	1.719E+0	1.956E+0
-5.466E-1	1.800E+0	1.995E+0
-5.482E-1	1.768E+0	2.008E+0
-5.449E-1	1.768E+0	1.953E+0
-5.482E-1	1.749E+0	1.898E+0
-5.498E-1	1.836E+0	1.979E+0
-5.514E-1	1.797E+0	1.995E+0
-5.482E-1	1.781E+0	1.953E+0
-5.449E-1	1.752E+0	1.946E+0
-5.482E-1	1.804E+0	1.979E+0
-5.482E-1	1.732E+0	2.015E+0
-5.498E-1	1.813E+0	1.930E+0
-5.466E-1	1.778E+0	1.927E+0
-5.514E-1	1.732E+0	1.985E+0
-5.514E-1	1.800E+0	1.969E+0
-5.498E-1	1.755E+0	1.982E+0
-5.449E-1	1.771E+0	1.924E+0
-5.498E-1	1.771E+0	1.943E+0
-5.466E-1	1.758E+0	1.914E+0
-5.498E-1	1.784E+0	1.963E+0
-5.466E-1	1.778E+0	1.914E+0
-5.466E-1	1.762E+0	1.946E+0
-5.514E-1	1.752E+0	1.891E+0
-5.514E-1	1.700E+0	1.946E+0
-5.466E-1	1.781E+0	1.933E+0
-5.482E-1	1.836E+0	1.943E+0
-5.498E-1	1.791E+0	1.937E+0
-5.498E-1	1.765E+0	2.008E+0
-5.466E-1	1.729E+0	1.895E+0
-5.498E-1	1.732E+0	1.933E+0
-5.498E-1	1.784E+0	1.891E+0
-5.466E-1	1.771E+0	1.937E+0
-5.482E-1	1.787E+0	1.982E+0
-5.466E-1	1.784E+0	1.953E+0
-5.498E-1	1.797E+0	2.002E+0
-5.498E-1	1.723E+0	1.943E+0
-5.449E-1	1.778E+0	1.998E+0
-5.498E-1	1.745E+0	1.927E+0
-5.514E-1	1.745E+0	1.959E+0
-5.482E-1	1.810E+0	1.891E+0
-5.449E-1	1.784E+0	1.969E+0
-5.498E-1	1.804E+0	1.914E+0
-5.514E-1	1.807E+0	2.018E+0
-5.449E-1	1.745E+0	1.930E+0
-5.466E-1	1.775E+0	1.959E+0
-5.482E-1	1.784E+0	1.927E+0
-5.514E-1	1.771E+0	1.943E+0
-5.498E-1	1.807E+0	1.982E+0
-5.482E-1	1.817E+0	1.966E+0
-5.482E-1	1.729E+0	1.940E+0
-5.514E-1	1.791E+0	1.982E+0
-5.498E-1	1.755E+0	1.901E+0
-5.482E-1	1.791E+0	1.979E+0
-5.514E-1	1.778E+0	1.924E+0
-5.531E-1	1.768E+0	1.966E+0
-5.498E-1	1.732E+0	1.985E+0
-5.449E-1	1.836E+0	1.953E+0
-5.482E-1	1.771E+0	1.976E+0
-5.547E-1	1.817E+0	1.998E+0
-5.482E-1	1.716E+0	1.940E+0
-5.466E-1	1.768E+0	1.946E+0
-5.498E-1	1.775E+0	1.976E+0
-5.498E-1	1.775E+0	1.953E+0
-5.482E-1	1.797E+0	1.914E+0
-5.466E-1	1.778E+0	1.911E+0
-5.514E-1	1.745E+0	1.956E+0
-5.514E-1	1.794E+0	1.966E+0
-5.482E-1	1.784E+0	1.917E+0
-5.466E-1	1.787E+0	1.995E+0
-5.466E-1	1.791E+0	1.933E+0
-5.547E-1	1.787E+0	1.966E+0
-5.498E-1	1.765E+0	1.956E+0
-5.449E-1	1.778E+0	1.966E+0
-5.498E-1	1.775E+0	1.946E+0
-5.498E-1	1.749E+0	1.930E+0
-5.498E-1	1.810E+0	1.950E+0
-5.449E-1	1.736E+0	1.992E+0
-5.514E-1	1.768E+0	1.992E+0
-5.514E-1	1.758E+0	1.927E+0
-5.466E-1	1.752E+0	1.920E+0
-5.449E-1	1.755E+0	1.901E+0
-5.498E-1	1.775E+0	1.966E+0
-5.482E-1	1.800E+0	1.959E+0
-5.482E-1	1.752E+0	1.989E+0
-5.449E-1	1.739E+0	1.956E+0
-5.498E-1	1.742E+0	1.982E+0
-5.466E-1	1.787E+0	1.995E+0
-5.514E-1	1.794E+0	1.995E+0
-5.466E-1	1.804E+0	1.953E+0
-5.498E-1	1.758E+0	1.940E+0
-5.514E-1	1.797E+0	1.956E+0
-5.498E-1	1.823E+0	1.972E+0
-5.466E-1	1.723E+0	2.005E+0
-5.482E-1	1.775E+0	2.002E+0
-5.498E-1	1.742E+0	1.917E+0
-5.482E-1	1.755E+0	2.005E+0
-5.482E-1	1.755E+0	1.982E+0
-5.514E-1	1.752E+0	1.956E+0
-5.531E-1	1.800E+0	1.979E+0
-5.482E-1	1.787E+0	1.937E+0
-5.482E-1	1.830E+0	1.904E+0
-5.498E-1	1.771E+0	2.015E+0
-5.531E-1	1.736E+0	1.976E+0
-5.498E-1	1.791E+0	1.998E+0
-5.466E-1	1.784E+0	1.956E+0
-5.498E-1	1.800E+0	1.959E+0
-5.514E-1	1.736E+0	1.930E+0
-5.466E-1	1.810E+0	1.940E+0
-5.482E-1	1.723E+0	2.018E+0
-5.514E-1	1.762E+0	2.034E+0
-5.498E-1	1.810E+0	1.933E+0
-5.482E-1	1.752E+0	1.930E+0
-5.482E-1	1.807E+0	1.950E+0
-5.466E-1	1.713E+0	1.969E+0
-5.498E-1	1.810E+0	1.924E+0
-5.482E-1	1.755E+0	1.972E+0
-5.466E-1	1.794E+0	1.946E+0
-5.482E-1	1.771E+0	1.995E+0
-5.498E-1	1.807E+0	1.972E+0
-5.466E-1	1.797E+0	1.891E+0
-5.482E-1	1.800E+0	1.950E+0
-5.466E-1	1.791E+0	1.956E+0
-5.498E-1	1.768E+0	1.972E+0
-5.482E-1	1.762E+0	1.904E+0
-5.482E-1	1.739E+0	1.924E+0
-5.482E-1	1.852E+0	1.924E+0
-5.498E-1	1.742E+0	1.878E+0
-5.466E-1	1.787E+0	1.982E+0
-5.466E-1	1.749E+0	1.924E+0
-5.482E-1	1.794E+0	1.940E+0
-5.531E-1	1.787E+0	2.018E+0
-5.466E-1	1.765E+0	1.992E+0
-5.433E-1	1.778E+0	1.950E+0
-5.466E-1	1.758E+0	1.946E+0
-5.514E-1	1.752E+0	1.927E+0
-5.466E-1	1.791E+0	1.966E+0
-5.466E-1	1.823E+0	1.937E+0
-5.498E-1	1.745E+0	1.911E+0
-5.498E-1	1.742E+0	1.989E+0
-5.449E-1	1.810E+0	1.908E+0
-5.466E-1	1.810E+0	1.979E+0
-5.498E-1	1.817E+0	1.920E+0
-5.531E-1	1.807E+0	1.882E+0
-5.482E-1	1.804E+0	1.940E+0
-5.498E-1	1.726E+0	1.946E+0
-5.482E-1	1.797E+0	1.995E+0
-5.514E-1	1.830E+0	1.992E+0
-5.482E-1	1.781E+0	2.024E+0
-5.466E-1	1.804E+0	1.943E+0
-5.498E-1	1.807E+0	1.940E+0
-5.498E-1	1.752E+0	1.956E+0
-5.466E-1	1.762E+0	1.969E+0
-5.466E-1	1.813E+0	1.982E+0
-5.514E-1	1.732E+0	1.969E+0
-5.547E-1	1.794E+0	2.002E+0
-5.466E-1	1.749E+0	1.953E+0
-5.466E-1	1.765E+0	1.959E+0
-5.482E-1	1.794E+0	1.930E+0
-5.498E-1	1.758E+0	1.946E+0
-5.449E-1	1.797E+0	1.956E+0
-5.482E-1	1.768E+0	1.992E+0
-5.482E-1	1.781E+0	1.917E+0
-5.514E-1	1.787E+0	1.972E+0
-5.482E-1	1.781E+0	1.959E+0
-5.466E-1	1.820E+0	1.985E+0
-5.482E-1	1.768E+0	1.888E+0
-5.514E-1	1.742E+0	1.937E+0
-5.482E-1	1.781E+0	1.950E+0
-5.466E-1	1.787E+0	1.924E+0
-5.514E-1	1.781E+0	1.972E+0
-5.498E-1	1.804E+0	1.966E+0
-5.498E-1	1.758E+0	1.953E+0
-5.466E-1	1.765E+0	1.895E+0
-5.498E-1	1.852E+0	1.953E+0
-5.514E-1	1.820E+0	1.972E+0
-5.466E-1	1.758E+0	1.927E+0
-5.482E-1	1.758E+0	1.985E+0
-5.466E-1	1.778E+0	1.976E+0
-5.498E-1	1.781E+0	1.953E+0
-5.466E-1	1.755E+0	1.946E+0
-5.482E-1	1.732E+0	1.930E+0
-5.466E-1	1.800E+0	1.927E+0
-5.514E-1	1.797E+0	1.979E+0
-5.466E-1	1.771E+0	1.940E+0
-5.482E-1	1.823E+0	1.927E+0
-5.482E-1	1.778E+0	1.985E+0
-5.482E-1	1.813E+0	1.966E+0
-5.482E-1	1.762E+0	1.995E+0
-5.466E-1	1.732E+0	1.963E+0
-5.498E-1	1.781E+0	1.865E+0
-5.531E-1	1.784E+0	1.956E+0
-5.482E-1	1.768E+0	1.956E+0
-5.449E-1	1.778E+0	1.914E+0
-5.482E-1	1.762E+0	1.959E+0
-5.531E-1	1.807E+0	1.979E+0
-5.482E-1	1.736E+0	1.966E+0
-5.466E-1	1.745E+0	1.956E+0
-5.482E-1	1.797E+0	1.966E+0
-5.498E-1	1.752E+0	1.995E+0
-5.514E-1	1.820E+0	1.963E+0
-5.466E-1	1.758E+0	1.972E+0
-5.498E-1	1.807E+0	1.933E+0
-5.514E-1	1.762E+0	1.953E+0
-5.466E-1	1.752E+0	1.914E+0
-5.466E-1	1.745E+0	2.028E+0
-5.498E-1	1.765E+0	1.946E+0
-5.514E-1	1.791E+0	1.963E+0
-5.482E-1	1.771E+0	1.956E+0
-5.433E-1	1.778E+0	1.924E+0
-5.482E-1	1.742E+0	1.911E+0
-5.514E-1	1.817E+0	1.969E+0
-5.482E-1	1.749E+0	1.956E+0
-5.466E-1	1.794E+0	1.998E+0
-5.482E-1	1.794E+0	1.979E+0
-5.514E-1	1.736E+0	1.976E+0
-5.466E-1	1.749E+0	1.895E+0
-5.449E-1	1.775E+0	1.937E+0
-5.498E-1	1.804E+0	1.930E+0
-5.514E-1	1.736E+0	1.927E+0
-5.449E-1	1.742E+0	1.969E+0
-5.466E-1	1.745E+0	1.927E+0
-5.482E-1	1.800E+0	1.982E+0
-5.498E-1	1.745E+0	1.930E+0
-5.482E-1	1.742E+0	1.940E+0
-5.482E-1	1.794E+0	1.950E+0
-5.482E-1	1.784E+0	1.914E+0
-5.498E-1	1.768E+0	1.950E+0
-5.466E-1	1.775E+0	1.956E+0
-5.466E-1	1.768E+0	2.008E+0
-5.482E-1	1.775E+0	1.995E+0
-5.514E-1	1.732E+0	1.985E+0
-5.466E-1	1.830E+0	1.943E+0
-5.449E-1	1.755E+0	1.982E+0
-5.466E-1	1.771E+0	1.946E+0
-5.514E-1	1.810E+0	2.002E+0
-5.466E-1	1.781E+0	1.950E+0
-5.482E-1	1.794E+0	1.992E+0
-5.498E-1	1.758E+0	1.950E+0
-5.498E-1	1.762E+0	1.969E+0
-5.466E-1	1.765E+0	1.953E+0
-5.466E-1	1.820E+0	1.895E+0
-5.482E-1	1.797E+0	1.966E+0
-5.482E-1	1.723E+0	1.940E+0
-5.482E-1	1.742E+0	1.982E+0
-5.449E-1	1.771E+0	1.920E+0
-5.498E-1	1.807E+0	1.937E+0
-5.514E-1	1.755E+0	1.972E+0
-5.466E-1	1.752E+0	1.924E+0
-5.466E-1	1.739E+0	1.927E+0
-5.482E-1	1.775E+0	1.924E+0
-5.514E-1	1.784E+0	1.959E+0
-5.466E-1	1.706E+0	1.956E+0
-5.466E-1	1.745E+0	1.927E+0
-5.498E-1	1.787E+0	1.908E+0
-5.482E-1	1.739E+0	1.924E+0
-5.449E-1	1.778E+0	1.904E+0
-5.466E-1	1.797E+0	1.963E+0
-5.449E-1	1.781E+0	1.940E+0
-5.498E-1	1.745E+0	1.976E+0
-5.466E-1	1.813E+0	1.963E+0
-5.449E-1	1.775E+0	1.940E+0
-5.514E-1	1.768E+0	1.943E+0
-5.482E-1	1.800E+0	1.956E+0
-5.482E-1	1.723E+0	1.972E+0
-5.466E-1	1.758E+0	1.924E+0
-5.466E-1	1.736E+0	1.963E+0
-5.498E-1	1.807E+0	1.920E+0
-5.482E-1	1.794E+0	1.956E+0
-5.449E-1	1.752E+0	1.950E+0
-5.514E-1	1.791E+0	1.914E+0
-5.482E-1	1.736E+0	1.904E+0
-5.433E-1	1.745E+0	1.888E+0
-5.466E-1	1.762E+0	1.953E+0
-5.482E-1	1.755E+0	1.956E+0
-5.498E-1	1.762E+0	1.927E+0
-5.482E-1	1.800E+0	1.956E+0
-5.433E-1	1.742E+0	2.011E+0
-5.482E-1	1.768E+0	1.940E+0
-5.514E-1	1.797E+0	1.953E+0
-5.482E-1	1.807E+0	1.963E+0
-5.466E-1	1.813E+0	1.992E+0
-5.498E-1	1.800E+0	1.946E+0
-5.498E-1	1.784E+0	1.966E+0
-5.482E-1	1.784E+0	1.940E+0
-5.466E-1	1.804E+0	1.972E+0
-5.498E-1	1.807E+0	1.933E+0
-5.498E-1	1.813E+0	1.979E+0
-5.498E-1	1.749E+0	1.937E+0
-5.482E-1	1.781E+0	1.979E+0
-5.482E-1	1.794E+0	1.969E+0
-5.482E-1	1.771E+0	1.989E+0
-5.466E-1	1.723E+0	1.940E+0
-5.466E-1	1.775E+0	1.963E+0
-5.514E-1	1.749E+0	1.953E+0
-5.482E-1	1.768E+0	1.937E+0
-5.466E-1	1.771E+0	1.963E+0
-5.482E-1	1.768E+0	1.989E+0
-5.482E-1	1.781E+0	1.917E+0
-5.482E-1	1.800E+0	1.959E+0
-5.482E-1	1.768E+0	1.933E+0
-5.466E-1	1.797E+0	1.979E+0
-5.498E-1	1.784E+0	1.953E+0
-5.531E-1	1.771E+0	1.888E+0
-5.466E-1	1.758E+0	1.953E+0
-5.498E-1	1.745E+0	1.933E+0
-5.498E-1	1.749E+0	1.908E+0
-5.531E-1	1.758E+0	1.904E+0
-5.482E-1	1.784E+0	1.917E+0
-5.466E-1	1.758E+0	1.969E+0
-5.482E-1	1.771E+0	1.972E+0
-5.482E-1	1.781E+0	1.904E+0
-5.482E-1	1.684E+0	1.989E+0
-5.482E-1	1.813E+0	1.930E+0
-5.482E-1	1.778E+0	1.950E+0
-5.498E-1	1.784E+0	1.979E+0
-5.482E-1	1.856E+0	1.956E+0
-5.466E-1	1.778E+0	1.946E+0
-5.498E-1	1.820E+0	1.992E+0
-5.498E-1	1.755E+0	1.969E+0
-5.482E-1	1.758E+0	1.953E+0
-5.482E-1	1.736E+0	1.982E+0
-5.482E-1	1.758E+0	1.937E+0
-5.482E-1	1.794E+0	1.924E+0
-5.466E-1	1.823E+0	1.917E+0
-5.449E-1	1.804E+0	1.911E+0
-5.498E-1	1.749E+0	1.959E+0
-5.498E-1	1.781E+0	1.950E+0
-5.449E-1	1.830E+0	1.920E+0
-5.466E-1	1.791E+0	1.920E+0
-5.498E-1	1.787E+0	1.927E+0
-5.498E-1	1.791E+0	1.940E+0
-5.466E-1	1.791E+0	1.969E+0
-5.466E-1	1.745E+0	1.985E+0
-5.514E-1	1.787E+0	1.972E+0
-5.514E-1	1.823E+0	1.937E+0
-5.498E-1	1.752E+0	1.946E+0
-5.482E-1	1.784E+0	1.966E+0
-5.466E-1	1.762E+0	1.959E+0
-5.498E-1	1.794E+0	1.946E+0
-5.498E-1	1.739E+0	1.972E+0
-5.449E-1	1.784E+0	1.950E+0
-5.482E-1	1.781E+0	1.911E+0
-5.514E-1	1.755E+0	1.924E+0
-5.482E-1	1.807E+0	1.940E+0
-5.466E-1	1.800E+0	1.985E+0
-5.498E-1	1.765E+0	1.982E+0
-5.514E-1	1.765E+0	1.969E+0
-5.466E-1	1.791E+0	1.950E+0
-5.449E-1	1.749E+0	1.940E+0
-5.482E-1	1.768E+0	1.920E+0
-5.498E-1	1.749E+0	1.924E+0
-5.498E-1	1.778E+0	1.969E+0
-5.449E-1	1.781E+0	1.917E+0
-5.466E-1	1.787E+0	1.940E+0
-5.514E-1	1.775E+0	1.966E+0
-5.498E-1	1.794E+0	1.904E+0
-5.449E-1	1.765E+0	1.937E+0
-5.482E-1	1.810E+0	1.937E+0
-5.482E-1	1.726E+0	1.937E+0
-5.482E-1	1.755E+0	2.015E+0
-5.482E-1	1.745E+0	1.982E+0
-5.466E-1	1.762E+0	1.985E+0
-5.482E-1	1.758E+0	1.943E+0
-5.482E-1	1.749E+0	1.911E+0
-5.449E-1	1.752E+0	2.015E+0
-5.498E-1	1.765E+0	1.933E+0
-5.498E-1	1.784E+0	1.972E+0
-5.482E-1	1.836E+0	1.937E+0
-5.466E-1	1.749E+0	1.943E+0
-5.482E-1	1.778E+0	1.976E+0
-5.482E-1	1.765E+0	1.953E+0
-5.449E-1	1.778E+0	1.917E+0
-5.466E-1	1.781E+0	1.930E+0
-5.514E-1	1.807E+0	1.940E+0
-5.547E-1	1.745E+0	1.985E+0
-5.449E-1	1.684E+0	1.927E+0
-5.466E-1	1.804E+0	1.943E+0
-5.482E-1	1.794E+0	1.966E+0
-5.498E-1	1.791E+0	1.924E+0
-5.449E-1	1.797E+0	1.950E+0
-5.466E-1	1.758E+0	1.933E+0
-5.482E-1	1.791E+0	1.878E+0
-5.466E-1	1.800E+0	1.995E+0
-5.482E-1	1.787E+0	1.982E+0
-5.466E-1	1.784E+0	1.979E+0
-5.482E-1	1.817E+0	1.901E+0
-5.482E-1	1.781E+0	1.972E+0
-5.482E-1	1.791E+0	1.930E+0
-5.449E-1	1.765E+0	1.937E+0
-5.514E-1	1.807E+0	1.882E+0
-5.514E-1	1.765E+0	1.979E+0
-5.482E-1	1.768E+0	1.940E+0
-5.482E-1	1.791E+0	1.911E+0
-5.514E-1	1.736E+0	1.989E+0
-5.498E-1	1.716E+0	1.940E+0
-5.482E-1	1.787E+0	1.920E+0
-5.466E-1	1.732E+0	1.959E+0
-5.514E-1	1.749E+0	2.031E+0
-5.482E-1	1.826E+0	1.924E+0
-5.449E-1	1.778E+0	1.943E+0
-5.466E-1	1.820E+0	2.015E+0
-5.482E-1	1.791E+0	1.963E+0
-5.482E-1	1.810E+0	1.966E+0
-5.498E-1	1.771E+0	2.011E+0
-5.466E-1	1.778E+0	1.976E+0
-5.482E-1	1.762E+0	1.937E+0
-5.498E-1	1.778E+0	1.911E+0
-5.449E-1	1.807E+0	1.908E+0
-5.449E-1	1.710E+0	1.891E+0
-5.498E-1	1.762E+0	1.963E+0
-5.482E-1	1.762E+0	1.904E+0
-5.466E-1	1.787E+0	1.950E+0
-5.466E-1	1.810E+0	1.943E+0
-5.482E-1	1.794E+0	1.920E+0
-5.498E-1	1.762E+0	1.969E+0
-5.449E-1	1.784E+0	1.989E+0
-5.449E-1	1.794E+0	1.995E+0
-5.498E-1	1.807E+0	1.976E+0
-5.498E-1	1.775E+0	1.940E+0
-5.466E-1	1.762E+0	1.966E+0
-5.433E-1	1.771E+0	1.911E+0
-5.498E-1	1.749E+0	1.933E+0
-5.498E-1	1.787E+0	1.979E+0
-5.466E-1	1.758E+0	1.911E+0
-5.466E-1	1.820E+0	1.985E+0
-5.482E-1	1.775E+0	1.930E+0
-5.514E-1	1.765E+0	1.930E+0
-5.466E-1	1.781E+0	1.927E+0
-5.482E-1	1.716E+0	1.966E+0
-5.514E-1	1.765E+0	1.979E+0
-5.514E-1	1.732E+0	1.966E+0
-5.466E-1	1.755E+0	1.989E+0
-5.482E-1	1.804E+0	1.966E+0
-5.531E-1	1.794E+0	2.002E+0
-5.482E-1	1.775E+0	1.930E+0
-5.482E-1	1.729E+0	1.953E+0
-5.466E-1	1.749E+0	1.950E+0
-5.498E-1	1.787E+0	1.927E+0
-5.498E-1	1.752E+0	1.985E+0
-5.482E-1	1.791E+0	2.018E+0
-5.466E-1	1.726E+0	2.005E+0
-5.498E-1	1.778E+0	1.937E+0
-5.498E-1	1.768E+0	1.953E+0
-5.466E-1	1.775E+0	2.015E+0
-5.433E-1	1.826E+0	1.972E+0
-5.466E-1	1.784E+0	1.940E+0
-5.498E-1	1.797E+0	1.930E+0
-5.482E-1	1.768E+0	1.985E+0
-5.466E-1	1.797E+0	1.963E+0
-5.482E-1	1.775E+0	2.034E+0
-5.482E-1	1.771E+0	1.966E+0
-5.482E-1	1.736E+0	1.946E+0
-5.433E-1	1.768E+0	1.959E+0
-5.466E-1	1.791E+0	1.995E+0
-5.514E-1	1.742E+0	1.972E+0
-5.466E-1	1.794E+0	1.969E+0
-5.466E-1	1.700E+0	1.979E+0
-5.514E-1	1.755E+0	1.943E+0
-5.498E-1	1.765E+0	1.976E+0
-5.466E-1	1.755E+0	1.972E+0
-5.466E-1	1.778E+0	1.937E+0
-5.482E-1	1.726E+0	1.908E+0
-5.498E-1	1.732E+0	1.953E+0
-5.466E-1	1.817E+0	1.933E+0
-5.449E-1	1.755E+0	1.908E+0
-5.514E-1	1.781E+0	1.959E+0
-5.498E-1	1.768E+0	1.953E+0
-5.466E-1	1.762E+0	1.953E+0
-5.433E-1	1.791E+0	1.901E+0
-5.514E-1	1.732E+0	1.930E+0
-5.482E-1	1.794E+0	1.950E+0
-5.482E-1	1.771E+0	1.869E+0
-5.433E-1	1.787E+0	2.015E+0
-5.482E-1	1.787E+0	1.937E+0
-5.514E-1	1.836E+0	1.933E+0
-5.466E-1	1.755E+0	1.992E+0
-5.449E-1	1.775E+0	1.992E+0
-5.482E-1	1.781E+0	1.930E+0
-5.514E-1	1.755E+0	1.943E+0
-5.466E-1	1.800E+0	1.946E+0
-5.466E-1	1.804E+0	1.930E+0
-5.498E-1	1.800E+0	1.985E+0
-5.514E-1	1.749E+0	1.966E+0
-5.466E-1	1.804E+0	2.011E+0
-5.466E-1	1.745E+0	1.937E+0
-5.482E-1	1.791E+0	1.940E+0
-5.449E-1	1.784E+0	1.959E+0
-5.466E-1	1.784E+0	1.976E+0
-5.466E-1	1.755E+0	2.037E+0
-5.498E-1	1.703E+0	2.011E+0
-5.514E-1	1.749E+0	1.933E+0
-5.498E-1	1.771E+0	1.930E+0
-5.482E-1	1.765E+0	1.969E+0
-5.498E-1	1.804E+0	1.963E+0
-5.531E-1	1.768E+0	1.979E+0
-5.449E-1	1.758E+0	1.911E+0
-5.449E-1	1.752E+0	1.969E+0
-5.466E-1	1.723E+0	1.959E+0
-5.482E-1	1.794E+0	1.982E+0
-5.482E-1	1.775E+0	1.989E+0
-5.466E-1	1.778E+0	1.992E+0
-5.482E-1	1.778E+0	1.972E+0
-5.498E-1	1.758E+0	1.982E+0
-5.482E-1	1.797E+0	1.976E+0
-5.449E-1	1.778E+0	2.028E+0
-5.482E-1	1.765E+0	1.959E+0
-5.482E-1	1.758E+0	1.927E+0
-5.466E-1	1.781E+0	1.982E+0
-5.466E-1	1.820E+0	1.950E+0
-5.498E-1	1.758E+0	1.963E+0
-5.482E-1	1.752E+0	1.946E+0
-5.466E-1	1.794E+0	1.891E+0
-5.482E-1	1.745E+0	1.953E+0
-5.498E-1	1.742E+0	1.943E+0
-5.514E-1	1.745E+0	1.972E+0
-5.449E-1	1.781E+0	1.972E+0
-5.466E-1	1.723E+0	1.963E+0
-5.498E-1	1.794E+0	1.940E+0
-5.482E-1	1.771E+0	1.950E+0
-5.466E-1	1.752E+0	1.946E+0
-5.449E-1	1.794E+0	1.937E+0
-5.482E-1	1.797E+0	1.930E+0
-5.498E-1	1.771E+0	1.963E+0
-5.482E-1	1.794E+0	1.969E+0
-5.449E-1	1.781E+0	1.946E+0
-5.449E-1	1.752E+0	1.930E+0
-5.514E-1	1.755E+0	1.953E+0
-5.449E-1	1.810E+0	2.002E+0
-5.466E-1	1.787E+0	1.976E+0
-5.482E-1	1.791E+0	1.917E+0
-5.482E-1	1.758E+0	1.976E+0
-5.466E-1	1.817E+0	1.946E+0
-5.482E-1	1.787E+0	1.917E+0
-5.482E-1	1.784E+0	1.953E+0
-5.498E-1	1.703E+0	1.989E+0
-5.466E-1	1.768E+0	1.933E+0
-5.482E-1	1.800E+0	1.927E+0
-5.482E-1	1.784E+0	1.972E+0
-5.482E-1	1.765E+0	1.878E+0
-5.482E-1	1.784E+0	1.924E+0
-5.449E-1	1.775E+0	1.995E+0
-5.498E-1	1.781E+0	1.911E+0
-5.498E-1	1.749E+0	2.002E+0
-5.449E-1	1.800E+0	2.002E+0
-5.449E-1	1.755E+0	1.995E+0
-5.482E-1	1.742E+0	1.985E+0
-5.482E-1	1.787E+0	2.008E+0
-5.482E-1	1.836E+0	1.933E+0
-5.466E-1	1.784E+0	1.891E+0
-5.466E-1	1.752E+0	1.924E+0
-5.498E-1	1.768E+0	1.953E+0
-5.466E-1	1.817E+0	1.950E+0
-5.449E-1	1.745E+0	1.998E+0
-5.482E-1	1.787E+0	1.956E+0
-5.498E-1	1.778E+0	1.917E+0
-5.466E-1	1.813E+0	1.959E+0
-5.482E-1	1.775E+0	2.015E+0
-5.466E-1	1.820E+0	1.937E+0
-5.498E-1	1.787E+0	2.002E+0
-5.482E-1	1.813E+0	1.976E+0
-5.449E-1	1.787E+0	1.992E+0
-5.482E-1	1.781E+0	1.985E+0
-5.466E-1	1.810E+0	1.927E+0
-5.449E-1	1.749E+0	1.950E+0
-5.449E-1	1.755E+0	1.950E+0
-5.482E-1	1.775E+0	1.953E+0
-5.514E-1	1.775E+0	1.904E+0
-5.449E-1	1.787E+0	1.989E+0
-5.466E-1	1.771E+0	1.920E+0
-5.466E-1	1.739E+0	1.950E+0
-5.498E-1	1.781E+0	1.924E+0
-5.482E-1	1.800E+0	1.927E+0
-5.449E-1	1.755E+0	1.963E+0
-5.466E-1	1.762E+0	1.959E+0
-5.498E-1	1.797E+0	1.930E+0
-5.449E-1	1.762E+0	1.946E+0
-5.482E-1	1.784E+0	1.950E+0
-5.498E-1	1.758E+0	1.933E+0
-5.466E-1	1.726E+0	1.930E+0
-5.466E-1	1.787E+0	1.943E+0
-5.433E-1	1.775E+0	1.933E+0
-5.498E-1	1.762E+0	1.969E+0
-5.498E-1	1.765E+0	1.943E+0
-5.482E-1	1.749E+0	1.901E+0
-5.466E-1	1.762E+0	1.914E+0
-5.466E-1	1.736E+0	1.924E+0
-5.514E-1	1.778E+0	1.953E+0
-5.466E-1	1.778E+0	1.972E+0
-5.466E-1	1.833E+0	1.937E+0
-5.482E-1	1.758E+0	1.953E+0
-5.514E-1	1.716E+0	1.959E+0
-5.449E-1	1.797E+0	1.930E+0
-5.466E-1	1.768E+0	1.898E+0
-5.482E-1	1.762E+0	1.908E+0
-5.498E-1	1.771E+0	1.982E+0
-5.433E-1	1.762E+0	1.930E+0
-5.449E-1	1.794E+0	1.972E+0
-5.482E-1	1.775E+0	1.956E+0
-5.466E-1	1.771E+0	1.995E+0
-5.449E-1	1.758E+0	1.966E+0
-5.482E-1	1.781E+0	1.966E+0
-5.498E-1	1.787E+0	1.901E+0
-5.466E-1	1.794E+0	1.959E+0
-5.466E-1	1.752E+0	1.937E+0
-5.449E-1	1.810E+0	1.927E+0
-5.498E-1	1.813E+0	1.992E+0
-5.482E-1	1.807E+0	1.888E+0
-5.482E-1	1.762E+0	1.904E+0
-5.449E-1	1.775E+0	1.943E+0
-5.466E-1	1.804E+0	2.015E+0
-5.482E-1	1.749E+0	1.956E+0
-5.482E-1	1.758E+0	1.966E+0
-5.449E-1	1.713E+0	1.976E+0
-5.466E-1	1.807E+0	1.924E+0
-5.498E-1	1.787E+0	1.959E+0
-5.466E-1	1.781E+0	1.963E+0
-5.466E-1	1.768E+0	1.917E+0
-5.482E-1	1.778E+0	1.963E+0
-5.514E-1	1.732E+0	1.953E+0
-5.466E-1	1.755E+0	1.953E+0
-5.449E-1	1.775E+0	1.963E+0
[truncated: 72,979 more rows]
