# Supplementary material for: Improved ANAP incorporation and VCF analysis reveal details of P2X7 current facilitation and a limited conformational interplay between ATP binding and the intracellular ballast domain
Source: eLife. 2023 Jan 4;12:e82479. doi: 10.7554/eLife.82479 (PMC9859053; doi:10.7554/eLife.82479)
Supplement: Figure 3—figure supplement 3—source data 2. [file elife-82479-fig3-figsupp3-data2.zip › Figure-3_figure-supplement-3_source-data-2/DeltaCys-constructs/d23/01.csv]

-2.141E-1	4.263E+0	5.018E+0
-2.238E-1	4.162E+0	5.080E+0
-2.222E-1	4.318E+0	5.171E+0
-2.173E-1	4.272E+0	5.083E+0
-2.189E-1	4.292E+0	5.054E+0
-2.222E-1	4.230E+0	5.031E+0
-2.254E-1	4.292E+0	5.135E+0
-2.206E-1	4.204E+0	5.103E+0
-2.206E-1	4.340E+0	5.044E+0
-2.254E-1	4.214E+0	5.035E+0
-2.254E-1	4.175E+0	5.109E+0
-2.206E-1	4.259E+0	5.070E+0
-2.173E-1	4.188E+0	5.064E+0
-2.238E-1	4.224E+0	5.145E+0
-2.238E-1	4.237E+0	5.054E+0
-2.173E-1	4.311E+0	5.109E+0
-2.173E-1	4.220E+0	5.090E+0
-2.206E-1	4.253E+0	5.041E+0
-2.254E-1	4.269E+0	5.090E+0
-2.222E-1	4.201E+0	5.161E+0
-2.206E-1	4.357E+0	5.025E+0
-2.238E-1	4.237E+0	5.041E+0
-2.222E-1	4.298E+0	5.135E+0
-2.206E-1	4.256E+0	5.090E+0
-2.222E-1	4.250E+0	5.138E+0
-2.189E-1	4.240E+0	5.103E+0
-2.222E-1	4.318E+0	5.106E+0
-2.189E-1	4.250E+0	5.126E+0
-2.206E-1	4.204E+0	5.155E+0
-2.254E-1	4.253E+0	5.122E+0
-2.254E-1	4.292E+0	5.044E+0
-2.157E-1	4.237E+0	5.122E+0
-2.206E-1	4.250E+0	5.080E+0
-2.254E-1	4.172E+0	5.135E+0
-2.222E-1	4.282E+0	5.087E+0
-2.222E-1	4.211E+0	5.129E+0
-2.222E-1	4.224E+0	5.038E+0
-2.222E-1	4.227E+0	5.048E+0
-2.238E-1	4.302E+0	5.103E+0
-2.189E-1	4.201E+0	5.051E+0
-2.189E-1	4.214E+0	5.174E+0
-2.206E-1	4.207E+0	5.100E+0
-2.238E-1	4.250E+0	5.103E+0
-2.222E-1	4.243E+0	5.041E+0
-2.189E-1	4.246E+0	4.996E+0
-2.238E-1	4.201E+0	5.103E+0
-2.238E-1	4.217E+0	5.090E+0
-2.189E-1	4.253E+0	5.067E+0
-2.206E-1	4.185E+0	5.161E+0
-2.222E-1	4.259E+0	5.070E+0
-2.222E-1	4.256E+0	5.044E+0
-2.189E-1	4.327E+0	5.109E+0
-2.189E-1	4.204E+0	5.174E+0
-2.238E-1	4.315E+0	5.087E+0
-2.238E-1	4.308E+0	5.126E+0
-2.206E-1	4.282E+0	5.090E+0
-2.189E-1	4.324E+0	5.155E+0
-2.206E-1	4.289E+0	5.048E+0
-2.222E-1	4.204E+0	5.142E+0
-2.206E-1	4.224E+0	5.109E+0
-2.189E-1	4.269E+0	5.054E+0
-2.238E-1	4.311E+0	5.119E+0
-2.254E-1	4.243E+0	5.164E+0
-2.206E-1	4.237E+0	5.106E+0
-2.173E-1	4.230E+0	5.035E+0
-2.222E-1	4.172E+0	5.083E+0
-2.238E-1	4.266E+0	5.087E+0
-2.189E-1	4.207E+0	5.103E+0
-2.189E-1	4.172E+0	5.155E+0
-2.222E-1	4.340E+0	5.126E+0
-2.238E-1	4.233E+0	5.116E+0
-2.189E-1	4.289E+0	5.100E+0
-2.173E-1	4.308E+0	5.116E+0
-2.270E-1	4.253E+0	5.122E+0
-2.222E-1	4.233E+0	5.074E+0
-2.206E-1	4.211E+0	5.155E+0
-2.189E-1	4.198E+0	4.999E+0
-2.222E-1	4.214E+0	5.083E+0
-2.222E-1	4.259E+0	5.028E+0
-2.173E-1	4.256E+0	5.044E+0
-2.206E-1	4.194E+0	5.015E+0
-2.222E-1	4.315E+0	5.064E+0
-2.238E-1	4.246E+0	5.028E+0
-2.189E-1	4.276E+0	5.090E+0
-2.189E-1	4.302E+0	5.093E+0
-2.238E-1	4.214E+0	5.138E+0
-2.222E-1	4.152E+0	5.119E+0
-2.206E-1	4.263E+0	5.096E+0
-2.189E-1	4.165E+0	5.015E+0
-2.238E-1	4.175E+0	5.119E+0
-2.238E-1	4.240E+0	5.103E+0
-2.222E-1	4.224E+0	5.106E+0
-2.222E-1	4.214E+0	5.100E+0
-2.222E-1	4.224E+0	5.005E+0
-2.222E-1	4.178E+0	5.096E+0
-2.222E-1	4.253E+0	5.064E+0
-2.222E-1	4.266E+0	5.064E+0
-2.206E-1	4.272E+0	5.054E+0
-2.222E-1	4.178E+0	4.999E+0
-2.222E-1	4.298E+0	5.116E+0
-2.206E-1	4.246E+0	5.070E+0
-2.238E-1	4.169E+0	5.171E+0
-2.238E-1	4.311E+0	5.093E+0
-2.222E-1	4.211E+0	5.126E+0
-2.222E-1	4.246E+0	5.106E+0
-2.206E-1	4.237E+0	5.038E+0
-2.238E-1	4.243E+0	5.054E+0
-2.206E-1	4.266E+0	5.106E+0
-2.238E-1	4.243E+0	5.109E+0
-2.206E-1	4.240E+0	5.038E+0
-2.287E-1	4.201E+0	5.109E+0
-2.206E-1	4.282E+0	5.028E+0
-2.206E-1	4.211E+0	5.116E+0
-2.206E-1	4.207E+0	5.044E+0
-2.222E-1	4.256E+0	5.012E+0
-2.173E-1	4.233E+0	5.057E+0
-2.206E-1	4.305E+0	5.093E+0
-2.222E-1	4.298E+0	5.077E+0
-2.222E-1	4.246E+0	5.035E+0
-2.189E-1	4.224E+0	5.077E+0
-2.189E-1	4.246E+0	5.119E+0
-2.222E-1	4.152E+0	5.054E+0
-2.254E-1	4.243E+0	5.028E+0
-2.206E-1	4.253E+0	5.135E+0
-2.157E-1	4.230E+0	5.158E+0
-2.254E-1	4.302E+0	5.064E+0
-2.254E-1	4.263E+0	5.103E+0
-2.189E-1	4.149E+0	5.106E+0
-2.189E-1	4.224E+0	5.138E+0
-2.238E-1	4.250E+0	5.080E+0
-2.254E-1	4.224E+0	5.083E+0
-2.189E-1	4.253E+0	5.070E+0
-2.206E-1	4.201E+0	5.067E+0
-2.206E-1	4.282E+0	5.083E+0
-2.238E-1	4.340E+0	5.090E+0
-2.206E-1	4.182E+0	4.986E+0
-2.173E-1	4.289E+0	5.151E+0
-2.254E-1	4.302E+0	5.083E+0
-2.238E-1	4.230E+0	5.087E+0
-2.189E-1	4.220E+0	5.015E+0
-2.173E-1	4.259E+0	5.103E+0
-2.238E-1	4.253E+0	5.012E+0
-2.222E-1	4.353E+0	5.054E+0
-2.222E-1	4.207E+0	5.155E+0
-2.222E-1	4.188E+0	5.233E+0
-2.254E-1	4.220E+0	5.044E+0
-2.222E-1	4.156E+0	5.090E+0
-2.173E-1	4.227E+0	5.035E+0
-2.173E-1	4.175E+0	5.077E+0
-2.222E-1	4.214E+0	5.138E+0
-2.238E-1	4.220E+0	5.051E+0
-2.189E-1	4.172E+0	4.989E+0
-2.189E-1	4.250E+0	5.229E+0
-2.222E-1	4.211E+0	5.080E+0
-2.206E-1	4.289E+0	5.093E+0
-2.189E-1	4.250E+0	5.103E+0
-2.189E-1	4.204E+0	5.119E+0
-2.238E-1	4.259E+0	5.142E+0
-2.222E-1	4.327E+0	5.096E+0
-2.222E-1	4.285E+0	5.161E+0
-2.189E-1	4.376E+0	5.057E+0
-2.222E-1	4.185E+0	5.005E+0
-2.238E-1	4.201E+0	5.083E+0
-2.206E-1	4.256E+0	5.064E+0
-2.173E-1	4.211E+0	5.087E+0
-2.206E-1	4.230E+0	5.067E+0
-2.270E-1	4.149E+0	5.177E+0
-2.189E-1	4.227E+0	5.080E+0
-2.189E-1	4.198E+0	5.096E+0
-2.222E-1	4.282E+0	5.077E+0
-2.238E-1	4.305E+0	5.116E+0
-2.189E-1	4.282E+0	5.070E+0
-2.206E-1	4.211E+0	5.077E+0
-2.222E-1	4.324E+0	5.067E+0
-2.222E-1	4.259E+0	5.074E+0
-2.189E-1	4.311E+0	5.051E+0
-2.206E-1	4.246E+0	5.106E+0
-2.222E-1	4.230E+0	5.087E+0
-2.238E-1	4.227E+0	5.067E+0
-2.206E-1	4.302E+0	5.044E+0
-2.206E-1	4.253E+0	5.138E+0
-2.238E-1	4.233E+0	5.096E+0
-2.222E-1	4.243E+0	5.106E+0
-2.206E-1	4.143E+0	4.976E+0
-2.206E-1	4.224E+0	5.087E+0
-2.222E-1	4.266E+0	5.100E+0
-2.189E-1	4.240E+0	5.096E+0
-2.189E-1	4.211E+0	5.148E+0
-2.189E-1	4.185E+0	5.106E+0
-2.206E-1	4.282E+0	5.080E+0
-2.238E-1	4.379E+0	5.070E+0
-2.222E-1	4.214E+0	5.022E+0
-2.189E-1	4.227E+0	5.077E+0
-2.222E-1	4.172E+0	5.138E+0
-2.222E-1	4.292E+0	5.100E+0
-2.222E-1	4.276E+0	5.106E+0
-2.173E-1	4.321E+0	5.096E+0
-2.222E-1	4.233E+0	5.022E+0
-2.238E-1	4.214E+0	5.132E+0
-2.206E-1	4.243E+0	5.070E+0
-2.157E-1	4.315E+0	5.025E+0
-2.222E-1	4.272E+0	5.038E+0
-2.222E-1	4.269E+0	5.083E+0
-2.173E-1	4.282E+0	4.992E+0
-2.189E-1	4.240E+0	5.148E+0
-2.222E-1	4.233E+0	4.992E+0
-2.238E-1	4.253E+0	5.025E+0
-2.189E-1	4.126E+0	5.048E+0
-2.206E-1	4.156E+0	5.031E+0
-2.206E-1	4.331E+0	5.025E+0
-2.222E-1	4.220E+0	5.122E+0
-2.189E-1	4.263E+0	5.064E+0
-2.206E-1	4.217E+0	5.109E+0
-2.206E-1	4.207E+0	5.087E+0
-2.254E-1	4.117E+0	5.184E+0
-2.206E-1	4.143E+0	5.093E+0
-2.206E-1	4.292E+0	5.044E+0
-2.222E-1	4.211E+0	5.070E+0
-2.254E-1	4.272E+0	5.135E+0
-2.157E-1	4.240E+0	5.044E+0
-2.206E-1	4.159E+0	5.061E+0
-2.222E-1	4.143E+0	5.119E+0
-2.238E-1	4.220E+0	5.109E+0
-2.173E-1	4.237E+0	5.116E+0
-2.189E-1	4.240E+0	5.090E+0
-2.206E-1	4.279E+0	5.106E+0
-2.238E-1	4.159E+0	5.083E+0
-2.189E-1	4.204E+0	5.080E+0
-2.189E-1	4.194E+0	5.067E+0
-2.222E-1	4.263E+0	5.044E+0
-2.254E-1	4.321E+0	5.061E+0
-2.189E-1	4.194E+0	5.022E+0
-2.206E-1	4.110E+0	5.161E+0
-2.222E-1	4.136E+0	4.986E+0
-2.189E-1	4.214E+0	4.999E+0
-2.206E-1	4.185E+0	5.103E+0
-2.173E-1	4.185E+0	5.194E+0
-2.238E-1	4.178E+0	5.106E+0
-2.254E-1	4.315E+0	5.057E+0
-2.206E-1	4.185E+0	5.035E+0
-2.189E-1	4.201E+0	5.022E+0
-2.222E-1	4.126E+0	5.064E+0
-2.206E-1	4.217E+0	5.031E+0
-2.189E-1	4.253E+0	5.057E+0
-2.173E-1	4.204E+0	5.067E+0
-2.189E-1	4.347E+0	5.057E+0
-2.238E-1	4.224E+0	5.054E+0
-2.206E-1	4.178E+0	5.061E+0
-2.173E-1	4.224E+0	5.067E+0
-2.206E-1	4.289E+0	5.051E+0
-2.189E-1	4.227E+0	5.083E+0
-2.173E-1	4.182E+0	5.051E+0
-2.189E-1	4.165E+0	5.116E+0
-2.222E-1	4.162E+0	5.035E+0
-2.222E-1	4.253E+0	5.057E+0
-2.206E-1	4.201E+0	5.041E+0
-2.189E-1	4.175E+0	4.992E+0
-2.238E-1	4.256E+0	5.129E+0
-2.206E-1	4.259E+0	5.116E+0
-2.189E-1	4.259E+0	4.954E+0
-2.173E-1	4.311E+0	5.126E+0
-2.238E-1	4.243E+0	5.083E+0
-2.189E-1	4.188E+0	4.980E+0
-2.189E-1	4.207E+0	5.028E+0
-2.173E-1	4.211E+0	5.022E+0
-2.222E-1	4.201E+0	5.051E+0
-2.206E-1	4.311E+0	5.048E+0
-2.189E-1	4.207E+0	5.074E+0
-2.189E-1	4.230E+0	5.070E+0
-2.238E-1	4.253E+0	4.983E+0
-2.254E-1	4.224E+0	5.057E+0
-2.222E-1	4.308E+0	5.080E+0
-2.206E-1	4.188E+0	5.070E+0
-2.189E-1	4.240E+0	4.989E+0
-2.238E-1	4.243E+0	5.012E+0
-2.173E-1	4.279E+0	5.138E+0
-2.157E-1	4.243E+0	5.135E+0
-2.206E-1	4.217E+0	5.077E+0
-2.238E-1	4.230E+0	5.074E+0
-2.173E-1	4.259E+0	5.054E+0
-2.173E-1	4.253E+0	5.129E+0
-2.206E-1	4.162E+0	5.005E+0
-2.222E-1	4.220E+0	5.070E+0
-2.222E-1	4.240E+0	5.051E+0
-2.189E-1	4.191E+0	5.080E+0
-2.206E-1	4.211E+0	5.012E+0
-2.206E-1	4.201E+0	5.216E+0
-2.189E-1	4.347E+0	5.129E+0
-2.173E-1	4.227E+0	5.093E+0
-2.206E-1	4.204E+0	5.158E+0
-2.238E-1	4.159E+0	5.057E+0
-2.222E-1	4.217E+0	5.051E+0
-2.173E-1	4.253E+0	5.077E+0
-2.222E-1	4.201E+0	4.976E+0
-2.222E-1	4.169E+0	5.012E+0
-2.189E-1	4.259E+0	5.164E+0
-2.173E-1	4.243E+0	5.161E+0
-2.238E-1	4.182E+0	5.041E+0
-2.222E-1	4.214E+0	5.090E+0
-2.189E-1	4.182E+0	4.970E+0
-2.189E-1	4.233E+0	5.038E+0
-2.238E-1	4.243E+0	5.015E+0
-2.222E-1	4.282E+0	5.119E+0
-2.222E-1	4.191E+0	4.992E+0
-2.189E-1	4.259E+0	4.996E+0
-2.222E-1	4.263E+0	5.044E+0
-2.238E-1	4.220E+0	5.064E+0
-2.189E-1	4.220E+0	5.093E+0
-2.189E-1	4.165E+0	5.070E+0
-2.206E-1	4.282E+0	5.064E+0
-2.238E-1	4.217E+0	5.048E+0
-2.206E-1	4.185E+0	5.054E+0
-2.189E-1	4.198E+0	5.061E+0
-2.206E-1	4.240E+0	5.035E+0
-2.222E-1	4.253E+0	5.048E+0
-2.189E-1	4.285E+0	5.122E+0
-2.189E-1	4.279E+0	5.067E+0
-2.238E-1	4.253E+0	5.135E+0
-2.206E-1	4.292E+0	5.077E+0
-2.206E-1	4.224E+0	5.067E+0
-2.173E-1	4.207E+0	5.057E+0
-2.222E-1	4.152E+0	5.015E+0
-2.222E-1	4.266E+0	5.028E+0
-2.206E-1	4.279E+0	5.048E+0
-2.189E-1	4.207E+0	5.051E+0
-2.206E-1	4.175E+0	4.980E+0
-2.238E-1	4.220E+0	5.012E+0
-2.206E-1	4.143E+0	4.980E+0
-2.189E-1	4.194E+0	5.087E+0
-2.206E-1	4.204E+0	5.083E+0
-2.222E-1	4.263E+0	5.061E+0
-2.206E-1	4.253E+0	5.002E+0
-2.173E-1	4.240E+0	5.074E+0
-2.206E-1	4.266E+0	5.070E+0
-2.254E-1	4.263E+0	5.054E+0
-2.173E-1	4.201E+0	5.093E+0
-2.189E-1	4.256E+0	5.041E+0
-2.238E-1	4.198E+0	5.018E+0
-2.222E-1	4.224E+0	5.070E+0
-2.189E-1	4.240E+0	5.132E+0
-2.173E-1	4.230E+0	5.009E+0
-2.222E-1	4.204E+0	4.954E+0
-2.238E-1	4.246E+0	5.054E+0
-2.189E-1	4.243E+0	5.103E+0
-2.189E-1	4.233E+0	5.061E+0
-2.189E-1	4.233E+0	5.103E+0
-2.222E-1	4.224E+0	5.070E+0
-2.189E-1	4.188E+0	4.973E+0
-2.173E-1	4.178E+0	5.106E+0
-2.222E-1	4.149E+0	5.070E+0
-2.222E-1	4.182E+0	5.077E+0
-2.189E-1	4.259E+0	5.031E+0
-2.189E-1	4.126E+0	5.113E+0
-2.222E-1	4.169E+0	5.129E+0
-2.206E-1	4.220E+0	5.041E+0
-2.157E-1	4.253E+0	5.080E+0
-2.173E-1	4.253E+0	5.028E+0
-2.189E-1	4.253E+0	5.057E+0
-2.238E-1	4.162E+0	5.090E+0
-2.189E-1	4.214E+0	5.087E+0
-2.189E-1	4.201E+0	5.048E+0
-2.206E-1	4.149E+0	5.106E+0
-2.189E-1	4.233E+0	5.038E+0
-2.189E-1	4.204E+0	5.113E+0
-2.206E-1	4.217E+0	5.025E+0
-2.189E-1	4.152E+0	5.054E+0
-2.238E-1	4.146E+0	5.054E+0
-2.206E-1	4.227E+0	4.957E+0
-2.189E-1	4.214E+0	5.025E+0
-2.189E-1	4.308E+0	5.064E+0
-2.238E-1	4.214E+0	5.116E+0
-2.189E-1	4.214E+0	5.080E+0
-2.173E-1	4.169E+0	5.116E+0
-2.222E-1	4.214E+0	4.983E+0
-2.189E-1	4.201E+0	5.090E+0
-2.157E-1	4.237E+0	4.992E+0
-2.173E-1	4.194E+0	5.090E+0
-2.189E-1	4.194E+0	5.096E+0
-2.238E-1	4.217E+0	4.992E+0
-2.173E-1	4.162E+0	5.087E+0
-2.173E-1	4.220E+0	4.992E+0
-2.206E-1	4.237E+0	5.100E+0
-2.206E-1	4.169E+0	5.044E+0
-2.173E-1	4.191E+0	5.106E+0
-2.157E-1	4.224E+0	4.999E+0
-2.189E-1	4.159E+0	5.070E+0
-2.222E-1	4.204E+0	5.087E+0
-2.173E-1	4.269E+0	5.080E+0
-2.173E-1	4.227E+0	5.064E+0
-2.222E-1	4.259E+0	4.992E+0
-2.254E-1	4.182E+0	4.973E+0
-2.173E-1	4.194E+0	5.061E+0
-2.189E-1	4.211E+0	5.005E+0
-2.206E-1	4.295E+0	5.064E+0
-2.238E-1	4.285E+0	5.002E+0
-2.206E-1	4.334E+0	5.038E+0
-2.189E-1	4.117E+0	5.018E+0
-2.189E-1	4.194E+0	5.031E+0
-2.206E-1	4.178E+0	4.989E+0
-2.206E-1	4.165E+0	5.064E+0
-2.173E-1	4.292E+0	5.028E+0
-2.189E-1	4.162E+0	5.113E+0
-2.222E-1	4.159E+0	5.009E+0
-2.189E-1	4.246E+0	5.109E+0
-2.157E-1	4.162E+0	5.109E+0
-2.189E-1	4.159E+0	5.161E+0
-2.189E-1	4.250E+0	5.096E+0
-2.189E-1	4.211E+0	4.986E+0
-2.206E-1	4.214E+0	5.051E+0
-2.189E-1	4.159E+0	5.005E+0
-2.222E-1	4.198E+0	5.064E+0
-2.206E-1	4.279E+0	5.038E+0
-2.189E-1	4.269E+0	5.070E+0
-2.173E-1	4.214E+0	5.041E+0
-2.206E-1	4.227E+0	5.080E+0
-2.173E-1	4.279E+0	5.022E+0
-2.189E-1	4.233E+0	5.064E+0
-2.206E-1	4.243E+0	5.015E+0
-2.222E-1	4.292E+0	5.070E+0
-2.206E-1	4.191E+0	5.041E+0
-2.157E-1	4.201E+0	5.122E+0
-2.189E-1	4.266E+0	5.005E+0
-2.206E-1	4.149E+0	4.976E+0
-2.222E-1	4.256E+0	5.035E+0
-2.189E-1	4.207E+0	5.002E+0
-2.222E-1	4.201E+0	5.090E+0
-2.206E-1	4.172E+0	5.074E+0
-2.173E-1	4.272E+0	5.126E+0
-2.189E-1	4.308E+0	5.080E+0
-2.206E-1	4.315E+0	5.057E+0
-2.222E-1	4.256E+0	5.028E+0
-2.189E-1	4.214E+0	5.018E+0
-2.206E-1	4.224E+0	4.986E+0
-2.222E-1	4.146E+0	5.090E+0
-2.189E-1	4.224E+0	5.002E+0
-2.206E-1	4.198E+0	4.986E+0
-2.173E-1	4.201E+0	5.109E+0
-2.206E-1	4.204E+0	5.142E+0
-2.206E-1	4.240E+0	5.096E+0
-2.189E-1	4.198E+0	5.041E+0
-2.157E-1	4.237E+0	5.012E+0
-2.206E-1	4.243E+0	5.031E+0
-2.206E-1	4.256E+0	5.067E+0
-2.189E-1	4.220E+0	5.119E+0
-2.173E-1	4.194E+0	5.074E+0
-2.206E-1	4.207E+0	4.980E+0
-2.206E-1	4.185E+0	5.048E+0
-2.173E-1	4.230E+0	4.976E+0
-2.189E-1	4.159E+0	4.983E+0
-2.206E-1	4.123E+0	5.025E+0
-2.238E-1	4.133E+0	5.061E+0
-2.189E-1	4.185E+0	5.051E+0
-2.157E-1	4.139E+0	5.005E+0
-2.206E-1	4.227E+0	5.090E+0
-2.189E-1	4.110E+0	4.963E+0
-2.189E-1	4.230E+0	5.077E+0
-2.173E-1	4.175E+0	4.957E+0
-2.222E-1	4.253E+0	5.126E+0
-2.206E-1	4.198E+0	5.038E+0
-2.157E-1	4.263E+0	5.015E+0
-2.157E-1	4.224E+0	4.980E+0
-2.222E-1	4.243E+0	5.012E+0
-2.206E-1	4.182E+0	5.070E+0
-2.189E-1	4.240E+0	5.119E+0
-2.173E-1	4.233E+0	5.009E+0
-2.222E-1	4.224E+0	4.989E+0
-2.206E-1	4.253E+0	5.061E+0
-2.189E-1	4.276E+0	5.022E+0
-2.157E-1	4.224E+0	4.996E+0
-2.222E-1	4.230E+0	5.080E+0
-2.206E-1	4.250E+0	5.031E+0
-2.173E-1	4.266E+0	5.015E+0
-2.173E-1	4.217E+0	5.061E+0
-2.206E-1	4.169E+0	5.022E+0
-2.189E-1	4.165E+0	4.980E+0
-2.173E-1	4.091E+0	4.992E+0
-2.189E-1	4.172E+0	4.967E+0
-2.173E-1	4.240E+0	5.096E+0
-2.222E-1	4.136E+0	4.950E+0
-2.189E-1	4.220E+0	5.028E+0
-2.206E-1	4.220E+0	5.009E+0
-2.189E-1	4.315E+0	5.031E+0
-2.222E-1	4.227E+0	5.080E+0
-2.206E-1	4.146E+0	5.070E+0
-2.173E-1	4.104E+0	5.093E+0
-2.206E-1	4.165E+0	5.005E+0
-2.222E-1	4.201E+0	5.054E+0
-2.173E-1	4.169E+0	4.931E+0
-2.189E-1	4.204E+0	5.048E+0
-2.222E-1	4.217E+0	4.999E+0
-2.206E-1	4.207E+0	5.093E+0
-2.157E-1	4.185E+0	5.100E+0
-2.157E-1	4.201E+0	4.992E+0
-2.206E-1	4.156E+0	4.983E+0
-2.206E-1	4.263E+0	5.044E+0
-2.189E-1	4.217E+0	4.973E+0
-2.189E-1	4.318E+0	5.109E+0
-2.173E-1	4.246E+0	4.992E+0
-2.189E-1	4.126E+0	5.044E+0
-2.189E-1	4.256E+0	5.087E+0
-2.173E-1	4.253E+0	4.947E+0
-2.206E-1	4.110E+0	4.986E+0
-2.189E-1	4.246E+0	5.051E+0
-2.157E-1	4.182E+0	4.960E+0
-2.173E-1	4.182E+0	4.983E+0
-2.222E-1	4.191E+0	5.090E+0
-2.238E-1	4.198E+0	5.070E+0
-2.189E-1	4.207E+0	4.957E+0
-2.173E-1	4.178E+0	4.996E+0
-2.222E-1	4.169E+0	5.054E+0
-2.206E-1	4.191E+0	5.025E+0
-2.173E-1	4.201E+0	5.022E+0
-2.173E-1	4.191E+0	5.067E+0
-2.206E-1	4.104E+0	5.116E+0
-2.206E-1	4.220E+0	5.041E+0
-2.189E-1	4.217E+0	5.005E+0
-2.189E-1	4.159E+0	5.048E+0
-2.189E-1	4.198E+0	5.031E+0
-2.206E-1	4.253E+0	4.960E+0
-2.173E-1	4.243E+0	5.015E+0
-2.189E-1	4.185E+0	5.035E+0
-2.189E-1	4.188E+0	5.002E+0
-2.189E-1	4.188E+0	5.012E+0
-2.173E-1	4.178E+0	5.048E+0
-2.189E-1	4.289E+0	5.002E+0
-2.206E-1	4.276E+0	5.138E+0
-2.222E-1	4.204E+0	4.947E+0
-2.173E-1	4.198E+0	5.025E+0
-2.173E-1	4.214E+0	4.944E+0
-2.189E-1	4.117E+0	4.976E+0
-2.189E-1	4.243E+0	4.963E+0
-2.173E-1	4.107E+0	4.983E+0
-2.189E-1	4.126E+0	5.074E+0
-2.206E-1	4.217E+0	4.983E+0
-2.206E-1	4.243E+0	5.035E+0
-2.189E-1	4.237E+0	5.015E+0
-2.173E-1	4.175E+0	4.902E+0
-2.189E-1	4.243E+0	4.999E+0
-2.222E-1	4.220E+0	4.986E+0
-2.173E-1	4.233E+0	4.999E+0
-2.173E-1	4.250E+0	5.096E+0
-2.189E-1	4.201E+0	5.035E+0
-2.206E-1	4.302E+0	5.100E+0
-2.157E-1	4.133E+0	5.022E+0
-2.157E-1	4.139E+0	4.970E+0
-2.222E-1	4.185E+0	5.057E+0
-2.206E-1	4.185E+0	5.035E+0
-2.173E-1	4.165E+0	4.947E+0
-2.157E-1	4.230E+0	4.999E+0
-2.173E-1	4.227E+0	4.986E+0
-2.189E-1	4.133E+0	5.051E+0
-2.173E-1	4.204E+0	5.018E+0
-2.189E-1	4.220E+0	4.980E+0
-2.222E-1	4.253E+0	5.064E+0
-2.206E-1	4.204E+0	5.080E+0
-2.173E-1	4.194E+0	4.934E+0
-2.189E-1	4.162E+0	4.963E+0
-2.222E-1	4.159E+0	4.908E+0
-2.206E-1	4.178E+0	5.041E+0
-2.173E-1	4.204E+0	4.944E+0
-2.189E-1	4.182E+0	4.973E+0
-2.189E-1	4.191E+0	4.934E+0
-2.222E-1	4.162E+0	4.992E+0
-2.173E-1	4.178E+0	4.957E+0
-2.157E-1	4.211E+0	5.025E+0
-2.222E-1	4.207E+0	4.950E+0
-2.206E-1	4.139E+0	4.947E+0
-2.173E-1	4.162E+0	5.009E+0
-2.189E-1	4.256E+0	5.038E+0
-2.189E-1	4.113E+0	5.005E+0
-2.222E-1	4.126E+0	5.051E+0
-2.157E-1	4.139E+0	5.005E+0
-2.173E-1	4.211E+0	5.009E+0
-2.189E-1	4.230E+0	5.018E+0
-2.206E-1	4.175E+0	5.022E+0
-2.189E-1	4.224E+0	5.090E+0
-2.157E-1	4.227E+0	5.012E+0
-2.206E-1	4.230E+0	4.989E+0
-2.189E-1	4.188E+0	5.054E+0
-2.206E-1	4.191E+0	5.035E+0
-2.173E-1	4.123E+0	5.025E+0
-2.206E-1	4.194E+0	5.051E+0
-2.222E-1	4.165E+0	5.070E+0
-2.173E-1	4.237E+0	5.038E+0
-2.173E-1	4.149E+0	5.093E+0
-2.206E-1	4.188E+0	5.044E+0
-2.206E-1	4.146E+0	5.025E+0
-2.157E-1	4.240E+0	5.054E+0
-2.173E-1	4.240E+0	5.022E+0
-2.189E-1	4.217E+0	5.009E+0
-2.206E-1	4.120E+0	5.031E+0
-2.173E-1	4.162E+0	5.005E+0
-2.157E-1	4.243E+0	4.967E+0
-2.206E-1	4.139E+0	4.976E+0
-2.222E-1	4.289E+0	5.048E+0
-2.189E-1	4.201E+0	4.992E+0
-2.189E-1	4.211E+0	5.054E+0
-2.189E-1	4.198E+0	4.986E+0
-2.222E-1	4.230E+0	4.986E+0
-2.206E-1	4.220E+0	4.937E+0
-2.141E-1	4.165E+0	5.119E+0
-2.173E-1	4.266E+0	4.986E+0
-2.206E-1	4.165E+0	5.018E+0
-2.173E-1	4.159E+0	5.100E+0
-2.157E-1	4.097E+0	5.031E+0
-2.206E-1	4.250E+0	5.009E+0
-2.206E-1	4.178E+0	5.048E+0
-2.173E-1	4.172E+0	5.122E+0
-2.206E-1	4.146E+0	5.041E+0
-2.189E-1	4.143E+0	5.018E+0
-2.206E-1	4.178E+0	4.947E+0
-2.157E-1	4.217E+0	4.973E+0
-2.157E-1	4.178E+0	5.074E+0
-2.189E-1	4.178E+0	4.889E+0
-2.206E-1	4.133E+0	5.051E+0
-2.189E-1	4.149E+0	5.015E+0
-2.173E-1	4.305E+0	5.064E+0
-2.189E-1	4.204E+0	5.044E+0
-2.206E-1	4.269E+0	4.967E+0
-2.157E-1	4.191E+0	5.090E+0
-2.124E-1	4.224E+0	5.012E+0
-2.189E-1	4.165E+0	5.012E+0
-2.206E-1	4.191E+0	5.025E+0
-2.189E-1	4.185E+0	5.103E+0
-2.173E-1	4.240E+0	5.025E+0
-2.157E-1	4.169E+0	4.996E+0
-2.222E-1	4.230E+0	4.983E+0
-2.173E-1	4.198E+0	5.012E+0
-2.173E-1	4.152E+0	4.918E+0
-2.189E-1	4.146E+0	5.041E+0
-2.206E-1	4.185E+0	4.954E+0
-2.157E-1	4.136E+0	5.038E+0
-2.157E-1	4.191E+0	5.009E+0
-2.173E-1	4.214E+0	4.983E+0
-2.206E-1	4.182E+0	4.996E+0
-2.157E-1	4.220E+0	5.064E+0
-2.157E-1	4.146E+0	5.051E+0
-2.189E-1	4.276E+0	5.041E+0
-2.189E-1	4.104E+0	5.087E+0
-2.189E-1	4.188E+0	5.005E+0
-2.157E-1	4.130E+0	4.960E+0
-2.173E-1	4.123E+0	5.009E+0
-2.189E-1	4.178E+0	5.038E+0
-2.173E-1	4.214E+0	5.093E+0
-2.173E-1	4.165E+0	5.070E+0
-2.206E-1	4.214E+0	5.080E+0
-2.222E-1	4.227E+0	5.002E+0
-2.157E-1	4.227E+0	5.005E+0
-2.157E-1	4.169E+0	5.067E+0
-2.206E-1	4.136E+0	4.963E+0
-2.189E-1	4.191E+0	4.980E+0
-2.189E-1	4.149E+0	5.018E+0
-2.157E-1	4.178E+0	4.954E+0
-2.206E-1	4.214E+0	5.025E+0
-2.206E-1	4.136E+0	4.911E+0
-2.206E-1	4.139E+0	5.070E+0
-2.173E-1	4.214E+0	4.924E+0
-2.206E-1	4.211E+0	5.051E+0
-2.206E-1	4.152E+0	5.009E+0
-2.189E-1	4.169E+0	5.090E+0
-2.157E-1	4.188E+0	4.898E+0
-2.222E-1	4.211E+0	4.950E+0
-2.189E-1	4.204E+0	5.051E+0
-2.157E-1	4.207E+0	4.980E+0
-2.173E-1	4.162E+0	5.018E+0
-2.222E-1	4.130E+0	5.038E+0
-2.189E-1	4.149E+0	5.044E+0
-2.157E-1	4.172E+0	5.064E+0
-2.189E-1	4.185E+0	5.005E+0
-2.189E-1	4.220E+0	5.051E+0
-2.206E-1	4.156E+0	5.012E+0
-2.173E-1	4.256E+0	5.002E+0
-2.189E-1	4.178E+0	4.963E+0
-2.173E-1	4.175E+0	5.028E+0
-2.222E-1	4.113E+0	4.947E+0
-2.157E-1	4.182E+0	5.025E+0
-2.173E-1	4.214E+0	5.002E+0
-2.189E-1	4.227E+0	5.132E+0
-2.222E-1	4.220E+0	4.976E+0
-2.173E-1	4.117E+0	5.015E+0
-2.173E-1	4.198E+0	5.015E+0
-2.206E-1	4.152E+0	5.067E+0
-2.173E-1	4.230E+0	5.012E+0
-2.173E-1	4.078E+0	4.992E+0
-2.141E-1	4.097E+0	4.967E+0
-2.206E-1	4.237E+0	4.941E+0
-2.206E-1	4.224E+0	4.992E+0
-2.189E-1	4.107E+0	4.905E+0
-2.173E-1	4.136E+0	4.992E+0
-2.173E-1	4.182E+0	4.866E+0
-2.222E-1	4.211E+0	5.122E+0
-2.173E-1	4.123E+0	5.048E+0
-2.173E-1	4.143E+0	5.009E+0
-2.222E-1	4.182E+0	5.129E+0
-2.206E-1	4.126E+0	5.054E+0
-2.173E-1	4.130E+0	5.067E+0
-2.173E-1	4.162E+0	4.986E+0
-2.189E-1	4.123E+0	5.135E+0
-2.206E-1	4.162E+0	4.967E+0
-2.157E-1	4.185E+0	5.044E+0
-2.173E-1	4.169E+0	5.080E+0
-2.189E-1	4.169E+0	4.921E+0
-2.206E-1	4.194E+0	5.028E+0
-2.189E-1	4.133E+0	4.934E+0
-2.173E-1	4.240E+0	4.996E+0
-2.173E-1	4.217E+0	4.980E+0
-2.206E-1	4.162E+0	4.980E+0
-2.189E-1	4.185E+0	4.970E+0
-2.157E-1	4.214E+0	5.015E+0
-2.206E-1	4.169E+0	5.012E+0
-2.206E-1	4.198E+0	4.976E+0
-2.157E-1	4.172E+0	4.950E+0
-2.141E-1	4.230E+0	5.035E+0
-2.189E-1	4.130E+0	4.986E+0
-2.189E-1	4.217E+0	5.048E+0
-2.189E-1	4.191E+0	5.018E+0
-2.189E-1	4.253E+0	5.044E+0
-2.189E-1	4.146E+0	5.064E+0
-2.189E-1	4.175E+0	5.044E+0
-2.173E-1	4.182E+0	4.954E+0
-2.173E-1	4.185E+0	5.041E+0
-2.173E-1	4.162E+0	4.996E+0
-2.173E-1	4.185E+0	4.934E+0
-2.189E-1	4.097E+0	4.954E+0
-2.141E-1	4.188E+0	5.028E+0
-2.141E-1	4.198E+0	5.005E+0
-2.238E-1	4.217E+0	4.957E+0
-2.173E-1	4.211E+0	5.028E+0
-2.157E-1	4.230E+0	4.931E+0
-2.189E-1	4.133E+0	4.928E+0
-2.206E-1	4.152E+0	4.999E+0
-2.173E-1	4.165E+0	4.996E+0
-2.157E-1	4.175E+0	4.967E+0
-2.189E-1	4.172E+0	5.061E+0
-2.238E-1	4.113E+0	5.041E+0
-2.141E-1	4.204E+0	4.941E+0
-2.157E-1	4.169E+0	5.090E+0
-2.173E-1	4.217E+0	4.915E+0
-2.173E-1	4.191E+0	4.963E+0
-2.157E-1	4.204E+0	5.077E+0
-2.141E-1	4.298E+0	4.954E+0
-2.189E-1	4.149E+0	4.937E+0
-2.206E-1	4.126E+0	5.067E+0
-2.157E-1	4.266E+0	4.992E+0
-2.157E-1	4.169E+0	4.967E+0
-2.189E-1	4.078E+0	4.967E+0
-2.189E-1	4.230E+0	4.973E+0
-2.157E-1	4.136E+0	5.012E+0
-2.173E-1	4.094E+0	5.035E+0
-2.173E-1	4.091E+0	5.012E+0
-2.206E-1	4.169E+0	4.996E+0
-2.189E-1	4.191E+0	4.963E+0
-2.157E-1	4.204E+0	5.070E+0
-2.173E-1	4.224E+0	4.960E+0
-2.189E-1	4.126E+0	4.996E+0
-2.173E-1	4.107E+0	4.950E+0
-2.173E-1	4.081E+0	5.028E+0
-2.189E-1	4.188E+0	5.002E+0
-2.222E-1	4.165E+0	4.911E+0
-2.189E-1	4.182E+0	5.022E+0
-2.173E-1	4.243E+0	4.976E+0
-2.173E-1	4.165E+0	5.002E+0
-2.189E-1	4.237E+0	4.996E+0
-2.173E-1	4.178E+0	5.048E+0
-2.173E-1	4.143E+0	5.083E+0
-2.206E-1	4.204E+0	4.859E+0
-2.206E-1	4.152E+0	4.999E+0
-2.173E-1	4.178E+0	5.083E+0
-2.141E-1	4.214E+0	5.077E+0
-2.173E-1	4.130E+0	5.035E+0
-2.189E-1	4.126E+0	5.067E+0
-2.173E-1	4.130E+0	5.009E+0
-2.157E-1	4.169E+0	4.986E+0
-2.157E-1	4.094E+0	4.963E+0
-2.173E-1	4.133E+0	4.967E+0
-2.173E-1	4.211E+0	4.986E+0
-2.206E-1	4.217E+0	5.022E+0
-2.173E-1	4.130E+0	5.009E+0
-2.189E-1	4.130E+0	4.934E+0
-2.157E-1	4.165E+0	4.947E+0
-2.173E-1	4.100E+0	4.992E+0
-2.206E-1	4.188E+0	5.035E+0
-2.189E-1	4.207E+0	4.960E+0
-2.157E-1	4.243E+0	4.950E+0
-2.173E-1	4.097E+0	5.022E+0
-2.222E-1	4.198E+0	4.983E+0
-2.222E-1	4.182E+0	4.944E+0
-2.173E-1	4.097E+0	4.999E+0
-2.173E-1	4.107E+0	5.061E+0
-2.173E-1	4.198E+0	5.106E+0
-2.189E-1	4.191E+0	5.044E+0
-2.157E-1	4.107E+0	4.947E+0
-2.141E-1	4.133E+0	4.992E+0
-2.173E-1	4.266E+0	4.986E+0
-2.206E-1	4.227E+0	5.051E+0
-2.173E-1	4.172E+0	4.989E+0
-2.157E-1	4.117E+0	4.879E+0
-2.173E-1	4.120E+0	4.992E+0
-2.189E-1	4.136E+0	5.025E+0
-2.189E-1	4.172E+0	4.983E+0
-2.157E-1	4.198E+0	5.025E+0
-2.189E-1	4.243E+0	4.992E+0
-2.206E-1	4.159E+0	4.973E+0
-2.157E-1	4.178E+0	4.954E+0
-2.189E-1	4.207E+0	4.963E+0
-2.189E-1	4.130E+0	4.992E+0
-2.189E-1	4.191E+0	4.931E+0
-2.173E-1	4.110E+0	5.012E+0
-2.173E-1	4.123E+0	4.986E+0
-2.189E-1	4.175E+0	5.051E+0
-2.206E-1	4.139E+0	5.015E+0
-2.173E-1	4.204E+0	4.976E+0
-2.141E-1	4.178E+0	5.041E+0
-2.173E-1	4.198E+0	4.973E+0
-2.189E-1	4.191E+0	5.044E+0
-2.173E-1	4.250E+0	5.018E+0
-2.141E-1	4.198E+0	5.061E+0
-2.189E-1	4.172E+0	4.976E+0
-2.189E-1	4.240E+0	4.996E+0
-2.157E-1	4.169E+0	5.038E+0
-2.173E-1	4.156E+0	4.944E+0
-2.189E-1	4.185E+0	4.976E+0
-2.206E-1	4.201E+0	5.002E+0
-2.157E-1	4.126E+0	4.957E+0
-2.173E-1	4.165E+0	5.018E+0
-2.206E-1	4.126E+0	4.973E+0
-2.173E-1	4.204E+0	4.976E+0
-2.157E-1	4.194E+0	4.999E+0
-2.157E-1	4.156E+0	4.950E+0
-2.173E-1	4.201E+0	5.041E+0
-2.206E-1	4.175E+0	4.980E+0
-2.173E-1	4.165E+0	5.025E+0
-2.173E-1	4.246E+0	4.924E+0
-2.189E-1	4.188E+0	5.051E+0
-2.206E-1	4.204E+0	5.015E+0
-2.157E-1	4.159E+0	5.083E+0
-2.173E-1	4.214E+0	5.054E+0
-2.189E-1	4.165E+0	4.963E+0
-2.189E-1	4.159E+0	5.018E+0
-2.157E-1	4.172E+0	5.002E+0
-2.157E-1	4.227E+0	5.028E+0
-2.189E-1	4.146E+0	5.012E+0
-2.189E-1	4.279E+0	5.116E+0
-2.173E-1	4.165E+0	4.931E+0
-2.173E-1	4.194E+0	4.970E+0
-2.189E-1	4.169E+0	5.031E+0
-2.222E-1	4.130E+0	4.947E+0
-2.173E-1	4.078E+0	4.950E+0
-2.173E-1	4.165E+0	5.012E+0
-2.157E-1	4.227E+0	4.911E+0
-2.189E-1	4.136E+0	4.967E+0
-2.157E-1	4.246E+0	4.980E+0
-2.189E-1	4.220E+0	5.028E+0
-2.173E-1	4.146E+0	5.012E+0
-2.206E-1	4.198E+0	4.983E+0
-2.157E-1	4.191E+0	4.989E+0
-2.189E-1	4.107E+0	5.005E+0
-2.173E-1	4.198E+0	5.028E+0
-2.189E-1	4.152E+0	4.941E+0
-2.157E-1	4.227E+0	4.937E+0
-2.157E-1	4.152E+0	5.064E+0
-2.222E-1	4.100E+0	4.928E+0
-2.206E-1	4.159E+0	5.041E+0
-2.189E-1	4.172E+0	4.970E+0
-2.173E-1	4.165E+0	4.967E+0
-2.173E-1	4.172E+0	5.038E+0
-2.189E-1	4.204E+0	4.989E+0
-2.157E-1	4.220E+0	5.022E+0
-2.173E-1	4.100E+0	5.022E+0
-2.173E-1	4.178E+0	5.051E+0
-2.189E-1	4.139E+0	5.083E+0
-2.173E-1	4.152E+0	4.928E+0
-2.157E-1	4.204E+0	5.061E+0
-2.206E-1	4.243E+0	4.937E+0
-2.222E-1	4.159E+0	4.928E+0
-2.173E-1	4.217E+0	5.015E+0
-2.157E-1	4.126E+0	5.080E+0
-2.173E-1	4.139E+0	4.918E+0
-2.206E-1	4.217E+0	5.015E+0
-2.173E-1	4.084E+0	4.944E+0
-2.173E-1	4.113E+0	4.980E+0
-2.189E-1	4.182E+0	4.967E+0
-2.206E-1	4.204E+0	4.996E+0
-2.173E-1	4.194E+0	5.054E+0
-2.157E-1	4.143E+0	5.018E+0
-2.206E-1	4.204E+0	4.947E+0
-2.206E-1	4.237E+0	4.970E+0
-2.173E-1	4.172E+0	4.970E+0
-2.157E-1	4.175E+0	4.911E+0
-2.173E-1	4.217E+0	4.928E+0
-2.189E-1	4.120E+0	4.908E+0
-2.141E-1	4.198E+0	4.950E+0
-2.157E-1	4.143E+0	4.902E+0
-2.189E-1	4.182E+0	4.937E+0
-2.157E-1	4.211E+0	4.992E+0
-2.173E-1	4.269E+0	5.002E+0
-2.157E-1	4.156E+0	5.012E+0
-2.157E-1	4.175E+0	4.986E+0
-2.222E-1	4.204E+0	4.915E+0
-2.173E-1	4.237E+0	4.950E+0
-2.141E-1	4.191E+0	5.002E+0
-2.189E-1	4.078E+0	5.064E+0
-2.189E-1	4.165E+0	4.980E+0
-2.157E-1	4.198E+0	4.989E+0
-2.141E-1	4.120E+0	5.031E+0
-2.189E-1	4.107E+0	4.992E+0
-2.189E-1	4.175E+0	5.044E+0
-2.173E-1	4.159E+0	5.022E+0
-2.157E-1	4.204E+0	4.934E+0
-2.173E-1	4.178E+0	4.989E+0
-2.173E-1	4.133E+0	4.980E+0
-2.173E-1	4.139E+0	4.996E+0
-2.157E-1	4.220E+0	5.057E+0
-2.173E-1	4.097E+0	4.963E+0
-2.189E-1	4.256E+0	4.950E+0
-2.157E-1	4.204E+0	5.022E+0
-2.173E-1	4.094E+0	5.048E+0
-2.173E-1	4.169E+0	4.957E+0
-2.206E-1	4.172E+0	4.960E+0
-2.157E-1	4.182E+0	4.996E+0
-2.157E-1	4.188E+0	4.983E+0
-2.189E-1	4.136E+0	5.025E+0
-2.206E-1	4.172E+0	4.999E+0
-2.173E-1	4.204E+0	5.106E+0
-2.157E-1	4.156E+0	5.080E+0
-2.173E-1	4.143E+0	5.038E+0
-2.222E-1	4.172E+0	4.973E+0
-2.141E-1	4.211E+0	5.077E+0
-2.157E-1	4.126E+0	5.057E+0
-2.189E-1	4.159E+0	4.999E+0
-2.173E-1	4.201E+0	4.950E+0
-2.124E-1	4.143E+0	4.928E+0
-2.173E-1	4.123E+0	5.041E+0
-2.173E-1	4.136E+0	5.044E+0
-2.189E-1	4.146E+0	4.941E+0
-2.157E-1	4.156E+0	4.944E+0
-2.173E-1	4.191E+0	4.967E+0
-2.141E-1	4.139E+0	4.879E+0
-2.189E-1	4.146E+0	4.934E+0
-2.157E-1	4.230E+0	5.038E+0
-2.173E-1	4.169E+0	4.944E+0
-2.206E-1	4.133E+0	4.989E+0
-2.189E-1	4.139E+0	4.924E+0
-2.173E-1	4.149E+0	5.051E+0
-2.124E-1	4.185E+0	4.905E+0
-2.157E-1	4.194E+0	4.963E+0
-2.189E-1	4.240E+0	4.905E+0
-2.141E-1	4.156E+0	4.983E+0
-2.157E-1	4.152E+0	4.986E+0
-2.206E-1	4.126E+0	4.989E+0
-2.206E-1	4.224E+0	5.090E+0
-2.189E-1	4.091E+0	4.980E+0
-2.157E-1	4.120E+0	5.031E+0
-2.173E-1	4.159E+0	4.950E+0
-2.206E-1	4.178E+0	4.980E+0
-2.157E-1	4.233E+0	5.038E+0
-2.173E-1	4.207E+0	4.954E+0
-2.157E-1	4.230E+0	5.028E+0
-2.189E-1	4.276E+0	4.999E+0
-2.173E-1	4.240E+0	4.970E+0
-2.141E-1	4.126E+0	4.915E+0
-2.173E-1	4.162E+0	5.015E+0
-2.206E-1	4.185E+0	5.012E+0
-2.189E-1	4.156E+0	4.847E+0
-2.157E-1	4.214E+0	4.963E+0
-2.173E-1	4.123E+0	5.057E+0
-2.189E-1	4.159E+0	4.902E+0
-2.173E-1	4.156E+0	5.061E+0
-2.124E-1	4.081E+0	5.048E+0
-2.206E-1	4.136E+0	4.992E+0
-2.206E-1	4.143E+0	5.054E+0
-2.141E-1	4.159E+0	5.015E+0
-2.157E-1	4.198E+0	4.937E+0
-2.189E-1	4.152E+0	5.005E+0
-2.206E-1	4.253E+0	5.031E+0
-2.141E-1	4.146E+0	4.999E+0
-2.189E-1	4.194E+0	4.898E+0
-2.173E-1	4.220E+0	4.963E+0
-2.206E-1	4.214E+0	4.957E+0
-2.173E-1	4.214E+0	4.950E+0
-2.173E-1	4.217E+0	4.996E+0
-2.189E-1	4.162E+0	4.976E+0
-2.222E-1	4.104E+0	5.044E+0
-2.157E-1	4.188E+0	5.061E+0
-2.141E-1	4.156E+0	4.931E+0
-2.173E-1	4.256E+0	4.954E+0
-2.173E-1	4.133E+0	4.954E+0
-2.157E-1	4.237E+0	5.025E+0
-2.157E-1	4.149E+0	5.035E+0
-2.189E-1	4.224E+0	5.012E+0
-2.189E-1	4.165E+0	5.077E+0
-2.157E-1	4.162E+0	5.044E+0
-2.141E-1	4.198E+0	4.989E+0
-2.189E-1	4.201E+0	4.944E+0
-2.206E-1	4.279E+0	4.986E+0
-2.173E-1	4.172E+0	4.911E+0
-2.173E-1	4.159E+0	5.009E+0
-2.189E-1	4.175E+0	4.973E+0
-2.206E-1	4.175E+0	4.921E+0
-2.157E-1	4.078E+0	4.986E+0
-2.157E-1	4.272E+0	4.957E+0
-2.157E-1	4.233E+0	4.840E+0
-2.173E-1	4.217E+0	5.080E+0
-2.157E-1	4.156E+0	4.941E+0
-2.141E-1	4.188E+0	4.967E+0
-2.157E-1	4.146E+0	4.950E+0
-2.189E-1	4.214E+0	4.954E+0
-2.157E-1	4.162E+0	4.928E+0
-2.141E-1	4.217E+0	5.041E+0
-2.189E-1	4.224E+0	5.100E+0
-2.173E-1	4.211E+0	4.928E+0
-2.157E-1	4.214E+0	4.992E+0
-2.157E-1	4.237E+0	4.996E+0
-2.189E-1	4.139E+0	4.954E+0
-2.222E-1	4.207E+0	4.973E+0
-2.173E-1	4.178E+0	4.908E+0
-2.141E-1	4.201E+0	4.950E+0
-2.173E-1	4.152E+0	5.038E+0
-2.206E-1	4.169E+0	4.937E+0
-2.173E-1	4.110E+0	4.918E+0
-2.141E-1	4.214E+0	4.986E+0
-2.189E-1	4.087E+0	4.999E+0
-2.222E-1	4.194E+0	4.931E+0
-2.173E-1	4.113E+0	4.960E+0
-2.108E-1	4.159E+0	4.986E+0
-2.157E-1	4.120E+0	5.090E+0
-2.173E-1	4.172E+0	4.928E+0
-2.173E-1	4.165E+0	5.070E+0
-2.157E-1	4.230E+0	5.028E+0
-2.189E-1	4.230E+0	5.044E+0
-2.206E-1	4.169E+0	5.048E+0
-2.173E-1	4.107E+0	4.992E+0
-2.157E-1	4.172E+0	5.051E+0
-2.189E-1	4.211E+0	4.915E+0
-2.206E-1	4.201E+0	5.012E+0
-2.157E-1	4.159E+0	4.911E+0
-2.157E-1	4.104E+0	4.931E+0
-2.157E-1	4.162E+0	4.924E+0
-2.222E-1	4.152E+0	5.002E+0
-2.173E-1	4.172E+0	4.937E+0
-2.141E-1	4.175E+0	5.018E+0
-2.173E-1	4.120E+0	4.999E+0
-2.189E-1	4.149E+0	4.931E+0
-2.157E-1	4.130E+0	5.090E+0
-2.173E-1	4.230E+0	4.980E+0
-2.189E-1	4.182E+0	4.986E+0
-2.173E-1	4.182E+0	5.012E+0
-2.173E-1	4.159E+0	4.924E+0
-2.157E-1	4.220E+0	4.963E+0
-2.157E-1	4.152E+0	4.986E+0
-2.173E-1	4.113E+0	4.976E+0
-2.157E-1	4.126E+0	5.022E+0
-2.141E-1	4.100E+0	4.983E+0
-2.173E-1	4.071E+0	4.947E+0
-2.173E-1	4.107E+0	5.005E+0
-2.141E-1	4.237E+0	4.941E+0
-2.157E-1	4.204E+0	5.051E+0
-2.189E-1	4.139E+0	4.983E+0
-2.206E-1	4.149E+0	4.934E+0
-2.173E-1	4.152E+0	5.002E+0
-2.141E-1	4.198E+0	4.957E+0
-2.189E-1	4.149E+0	4.950E+0
-2.206E-1	4.110E+0	4.911E+0
-2.157E-1	4.246E+0	4.954E+0
-2.157E-1	4.188E+0	4.928E+0
-2.141E-1	4.175E+0	5.005E+0
-2.189E-1	4.169E+0	5.025E+0
-2.157E-1	4.188E+0	4.970E+0
-2.141E-1	4.185E+0	5.012E+0
-2.173E-1	4.230E+0	4.947E+0
-2.206E-1	4.162E+0	4.928E+0
-2.141E-1	4.198E+0	4.963E+0
-2.141E-1	4.123E+0	4.960E+0
-2.173E-1	4.175E+0	4.931E+0
-2.206E-1	4.100E+0	4.963E+0
-2.157E-1	4.198E+0	4.934E+0
-2.157E-1	4.165E+0	4.989E+0
-2.173E-1	4.259E+0	4.973E+0
-2.206E-1	4.146E+0	4.941E+0
-2.173E-1	4.091E+0	4.996E+0
-2.141E-1	4.182E+0	4.960E+0
-2.157E-1	4.165E+0	4.915E+0
-2.206E-1	4.178E+0	4.976E+0
-2.157E-1	4.169E+0	4.970E+0
-2.157E-1	4.165E+0	5.025E+0
-2.157E-1	4.185E+0	4.996E+0
-2.189E-1	4.204E+0	5.022E+0
-2.157E-1	4.204E+0	4.999E+0
-2.141E-1	4.159E+0	5.005E+0
-2.157E-1	4.149E+0	4.986E+0
-2.206E-1	4.188E+0	5.015E+0
-2.157E-1	4.246E+0	5.009E+0
-2.173E-1	4.165E+0	4.963E+0
-2.189E-1	4.178E+0	5.005E+0
-2.206E-1	4.126E+0	5.061E+0
-2.141E-1	4.107E+0	4.986E+0
-2.157E-1	4.172E+0	4.954E+0
-2.157E-1	4.188E+0	5.009E+0
-2.173E-1	4.237E+0	4.992E+0
-2.157E-1	4.078E+0	5.005E+0
-2.157E-1	4.143E+0	4.963E+0
-2.157E-1	4.149E+0	5.002E+0
-2.173E-1	4.126E+0	4.928E+0
-2.173E-1	4.149E+0	5.012E+0
-2.189E-1	4.100E+0	4.967E+0
-2.173E-1	4.185E+0	4.967E+0
-2.189E-1	4.143E+0	4.911E+0
-2.157E-1	4.123E+0	4.915E+0
-2.173E-1	4.110E+0	4.963E+0
-2.206E-1	4.172E+0	4.983E+0
-2.206E-1	4.175E+0	4.992E+0
-2.124E-1	4.182E+0	4.983E+0
-2.173E-1	4.256E+0	5.009E+0
-2.189E-1	4.058E+0	4.992E+0
-2.173E-1	4.126E+0	4.853E+0
-2.157E-1	4.182E+0	5.005E+0
-2.157E-1	4.169E+0	4.918E+0
-2.173E-1	4.152E+0	4.889E+0
-2.173E-1	4.169E+0	5.048E+0
-2.141E-1	4.104E+0	4.986E+0
-2.173E-1	4.198E+0	5.035E+0
-2.173E-1	4.188E+0	4.941E+0
-2.173E-1	4.230E+0	4.902E+0
-2.141E-1	4.126E+0	4.866E+0
-2.157E-1	4.110E+0	4.992E+0
-2.173E-1	4.269E+0	4.918E+0
-2.189E-1	4.149E+0	5.002E+0
-2.141E-1	4.113E+0	5.002E+0
-2.141E-1	4.065E+0	4.996E+0
-2.157E-1	4.240E+0	5.005E+0
-2.206E-1	4.217E+0	5.038E+0
-2.157E-1	4.207E+0	4.976E+0
-2.173E-1	4.133E+0	4.937E+0
-2.206E-1	4.113E+0	4.947E+0
-2.173E-1	4.162E+0	4.944E+0
-2.141E-1	4.146E+0	5.005E+0
-2.141E-1	4.224E+0	4.973E+0
-2.173E-1	4.117E+0	4.921E+0
-2.189E-1	4.130E+0	4.996E+0
-2.173E-1	4.198E+0	5.002E+0
-2.124E-1	4.198E+0	5.005E+0
-2.189E-1	4.146E+0	4.872E+0
-2.189E-1	4.224E+0	4.941E+0
-2.157E-1	4.182E+0	4.944E+0
-2.141E-1	4.217E+0	5.002E+0
-2.141E-1	4.074E+0	4.957E+0
-2.157E-1	4.227E+0	4.954E+0
-2.189E-1	4.198E+0	5.067E+0
-2.157E-1	4.133E+0	4.970E+0
-2.189E-1	4.191E+0	4.967E+0
-2.157E-1	4.094E+0	4.973E+0
-2.157E-1	4.169E+0	4.960E+0
-2.124E-1	4.253E+0	4.859E+0
-2.173E-1	4.182E+0	5.031E+0
-2.189E-1	4.136E+0	5.002E+0
-2.157E-1	4.253E+0	4.954E+0
-2.157E-1	4.169E+0	4.934E+0
-2.189E-1	4.162E+0	4.992E+0
-2.189E-1	4.136E+0	4.980E+0
-2.157E-1	4.214E+0	4.980E+0
-2.124E-1	4.169E+0	4.898E+0
-2.173E-1	4.182E+0	4.954E+0
-2.206E-1	4.185E+0	5.002E+0
-2.157E-1	4.217E+0	4.889E+0
-2.141E-1	4.143E+0	4.957E+0
-2.189E-1	4.169E+0	5.009E+0
-2.189E-1	4.139E+0	4.983E+0
-2.189E-1	4.133E+0	4.934E+0
-2.157E-1	4.126E+0	4.989E+0
-2.206E-1	4.126E+0	4.911E+0
-2.173E-1	4.175E+0	5.012E+0
-2.157E-1	4.182E+0	4.934E+0
-2.157E-1	4.237E+0	4.983E+0
-2.222E-1	4.269E+0	4.957E+0
-2.222E-1	4.110E+0	5.022E+0
-2.157E-1	4.182E+0	4.960E+0
-2.173E-1	4.162E+0	4.986E+0
-2.189E-1	4.120E+0	4.980E+0
-2.206E-1	4.201E+0	4.944E+0
-2.157E-1	4.185E+0	5.064E+0
-2.157E-1	4.110E+0	4.934E+0
-2.173E-1	4.191E+0	5.028E+0
-2.189E-1	4.165E+0	4.970E+0
-2.157E-1	4.214E+0	5.012E+0
-2.173E-1	4.172E+0	4.963E+0
-2.189E-1	4.194E+0	4.960E+0
-2.206E-1	4.227E+0	4.902E+0
-2.124E-1	4.198E+0	4.992E+0
-2.157E-1	4.217E+0	4.970E+0
-2.206E-1	4.110E+0	4.960E+0
-2.189E-1	4.256E+0	4.973E+0
-2.157E-1	4.117E+0	5.018E+0
-2.124E-1	4.272E+0	4.986E+0
-2.206E-1	4.152E+0	4.957E+0
-2.173E-1	4.276E+0	5.022E+0
-2.157E-1	4.175E+0	5.018E+0
-2.157E-1	4.204E+0	4.986E+0
-2.157E-1	4.182E+0	4.970E+0
-2.157E-1	4.178E+0	5.035E+0
-2.157E-1	4.182E+0	4.934E+0
-2.157E-1	4.100E+0	4.918E+0
-2.173E-1	4.136E+0	5.015E+0
-2.189E-1	4.084E+0	4.996E+0
-2.173E-1	4.169E+0	5.009E+0
-2.157E-1	4.143E+0	5.022E+0
-2.157E-1	4.172E+0	4.908E+0
-2.206E-1	4.230E+0	4.924E+0
-2.141E-1	4.211E+0	4.970E+0
-2.157E-1	4.136E+0	4.947E+0
-2.189E-1	4.217E+0	5.018E+0
-2.157E-1	4.178E+0	4.934E+0
-2.141E-1	4.201E+0	4.999E+0
-2.157E-1	4.113E+0	4.960E+0
-2.157E-1	4.169E+0	4.905E+0
-2.206E-1	4.159E+0	4.963E+0
-2.157E-1	4.227E+0	5.015E+0
-2.141E-1	4.149E+0	4.996E+0
-2.173E-1	4.175E+0	5.054E+0
-2.173E-1	4.136E+0	4.934E+0
-2.173E-1	4.207E+0	4.950E+0
-2.157E-1	4.081E+0	4.992E+0
-2.157E-1	4.185E+0	4.957E+0
-2.189E-1	4.169E+0	4.980E+0
-2.141E-1	4.087E+0	5.035E+0
-2.157E-1	4.146E+0	5.009E+0
-2.173E-1	4.120E+0	5.005E+0
-2.173E-1	4.198E+0	4.967E+0
-2.157E-1	4.130E+0	4.924E+0
-2.124E-1	4.243E+0	4.908E+0
-2.141E-1	4.049E+0	4.960E+0
-2.189E-1	4.182E+0	4.908E+0
-2.108E-1	4.091E+0	4.976E+0
-2.141E-1	4.175E+0	5.012E+0
-2.157E-1	4.130E+0	4.970E+0
-2.173E-1	4.139E+0	5.022E+0
-2.141E-1	4.159E+0	4.996E+0
-2.157E-1	4.224E+0	4.963E+0
-2.157E-1	4.185E+0	4.963E+0
-2.189E-1	4.201E+0	5.018E+0
-2.141E-1	4.191E+0	5.005E+0
-2.124E-1	4.220E+0	4.924E+0
-2.189E-1	4.204E+0	4.908E+0
-2.222E-1	4.130E+0	4.989E+0
-2.141E-1	4.117E+0	5.074E+0
-2.141E-1	4.156E+0	5.012E+0
-2.141E-1	4.110E+0	4.986E+0
-2.189E-1	4.133E+0	4.986E+0
-2.141E-1	4.162E+0	5.015E+0
-2.141E-1	4.104E+0	4.989E+0
-2.157E-1	4.217E+0	5.015E+0
-2.206E-1	4.246E+0	4.950E+0
-2.157E-1	4.159E+0	4.947E+0
-2.124E-1	4.139E+0	4.882E+0
-2.157E-1	4.178E+0	4.950E+0
-2.173E-1	4.185E+0	4.937E+0
-2.173E-1	4.117E+0	5.035E+0
-2.124E-1	4.159E+0	5.025E+0
-2.173E-1	4.107E+0	5.022E+0
-2.173E-1	4.165E+0	4.918E+0
-2.141E-1	4.139E+0	4.911E+0
-2.141E-1	4.233E+0	4.898E+0
-2.157E-1	4.094E+0	4.967E+0
-2.189E-1	4.130E+0	5.005E+0
-2.173E-1	4.182E+0	4.967E+0
-2.124E-1	4.156E+0	4.986E+0
-2.173E-1	4.152E+0	4.986E+0
-2.157E-1	4.169E+0	4.915E+0
-2.173E-1	4.207E+0	4.902E+0
-2.141E-1	4.091E+0	4.983E+0
-2.173E-1	4.175E+0	5.002E+0
-2.173E-1	4.156E+0	4.960E+0
-2.157E-1	4.091E+0	5.044E+0
-2.141E-1	4.243E+0	4.947E+0
-2.157E-1	4.087E+0	5.090E+0
-2.206E-1	4.185E+0	5.005E+0
-2.141E-1	4.204E+0	5.067E+0
-2.124E-1	4.194E+0	4.892E+0
-2.173E-1	4.143E+0	4.976E+0
-2.206E-1	4.120E+0	4.960E+0
-2.157E-1	4.152E+0	4.999E+0
-2.157E-1	4.188E+0	5.074E+0
-2.124E-1	4.185E+0	4.976E+0
-2.141E-1	4.185E+0	4.986E+0
-2.157E-1	4.149E+0	4.989E+0
-2.157E-1	4.230E+0	4.996E+0
-2.157E-1	4.204E+0	4.937E+0
-2.173E-1	4.152E+0	4.996E+0
-2.157E-1	4.165E+0	4.967E+0
-2.157E-1	4.061E+0	5.035E+0
-2.189E-1	4.146E+0	4.999E+0
-2.173E-1	4.201E+0	4.931E+0
-2.173E-1	4.156E+0	5.002E+0
-2.157E-1	4.133E+0	5.064E+0
-2.173E-1	4.188E+0	4.957E+0
-2.189E-1	4.169E+0	4.850E+0
-2.157E-1	4.204E+0	5.028E+0
-2.157E-1	4.211E+0	4.960E+0
-2.173E-1	4.169E+0	4.889E+0
-2.173E-1	4.217E+0	5.005E+0
-2.141E-1	4.198E+0	4.879E+0
-2.141E-1	4.201E+0	4.944E+0
-2.157E-1	4.136E+0	4.960E+0
-2.173E-1	4.162E+0	4.992E+0
-2.141E-1	4.194E+0	4.976E+0
-2.141E-1	4.194E+0	4.963E+0
-2.173E-1	4.146E+0	5.025E+0
-2.189E-1	4.136E+0	5.048E+0
-2.157E-1	4.162E+0	4.967E+0
-2.141E-1	4.136E+0	4.980E+0
-2.157E-1	4.233E+0	4.944E+0
-2.189E-1	4.207E+0	4.963E+0
-2.173E-1	4.126E+0	4.967E+0
-2.173E-1	4.126E+0	4.989E+0
-2.173E-1	4.172E+0	4.931E+0
-2.173E-1	4.188E+0	4.960E+0
-2.173E-1	4.130E+0	4.996E+0
-2.173E-1	4.159E+0	4.983E+0
-2.157E-1	4.185E+0	4.999E+0
-2.173E-1	4.136E+0	4.941E+0
-2.173E-1	4.172E+0	4.872E+0
-2.124E-1	4.191E+0	4.892E+0
-2.173E-1	4.201E+0	4.944E+0
-2.173E-1	4.188E+0	5.080E+0
-2.157E-1	4.100E+0	4.980E+0
-2.141E-1	4.194E+0	4.918E+0
-2.189E-1	4.165E+0	5.080E+0
-2.189E-1	4.211E+0	4.847E+0
-2.124E-1	4.162E+0	4.957E+0
-2.141E-1	4.149E+0	4.980E+0
-2.173E-1	4.146E+0	4.970E+0
-2.173E-1	4.120E+0	4.911E+0
-2.157E-1	4.214E+0	4.999E+0
-2.124E-1	4.084E+0	4.992E+0
-2.173E-1	4.143E+0	4.895E+0
-2.157E-1	4.172E+0	4.989E+0
-2.141E-1	4.152E+0	5.100E+0
-2.157E-1	4.194E+0	4.973E+0
-2.157E-1	4.143E+0	4.941E+0
-2.189E-1	4.169E+0	4.872E+0
-2.157E-1	4.117E+0	4.983E+0
-2.141E-1	4.107E+0	4.954E+0
-2.141E-1	4.156E+0	4.866E+0
-2.189E-1	4.227E+0	5.018E+0
-2.141E-1	4.185E+0	5.126E+0
-2.124E-1	4.146E+0	5.005E+0
-2.141E-1	4.214E+0	5.051E+0
-2.206E-1	4.126E+0	5.002E+0
-2.124E-1	4.172E+0	4.947E+0
-2.141E-1	4.191E+0	5.106E+0
-2.173E-1	4.253E+0	4.879E+0
-2.173E-1	4.207E+0	4.902E+0
-2.157E-1	4.100E+0	4.957E+0
-2.141E-1	4.149E+0	5.002E+0
-2.173E-1	4.169E+0	4.960E+0
-2.189E-1	4.191E+0	4.996E+0
-2.157E-1	4.065E+0	4.954E+0
-2.141E-1	4.188E+0	5.015E+0
-2.173E-1	4.256E+0	5.022E+0
-2.173E-1	4.178E+0	5.005E+0
-2.141E-1	4.104E+0	4.924E+0
-2.157E-1	4.285E+0	4.983E+0
-2.173E-1	4.156E+0	5.038E+0
-2.189E-1	4.149E+0	4.937E+0
-2.157E-1	4.188E+0	4.973E+0
-2.157E-1	4.156E+0	5.015E+0
-2.189E-1	4.220E+0	5.018E+0
-2.206E-1	4.156E+0	4.921E+0
-2.141E-1	4.100E+0	4.911E+0
-2.157E-1	4.123E+0	5.122E+0
-2.189E-1	4.156E+0	5.080E+0
-2.189E-1	4.191E+0	5.005E+0
-2.141E-1	4.087E+0	5.012E+0
-2.141E-1	4.159E+0	5.009E+0
-2.173E-1	4.169E+0	5.031E+0
-2.173E-1	4.198E+0	4.931E+0
-2.173E-1	4.139E+0	4.954E+0
-2.157E-1	4.136E+0	4.915E+0
-2.141E-1	4.214E+0	4.882E+0
-2.173E-1	4.107E+0	4.999E+0
-2.141E-1	4.188E+0	5.041E+0
-2.124E-1	4.152E+0	4.918E+0
-2.173E-1	4.266E+0	4.905E+0
-2.173E-1	4.162E+0	5.009E+0
-2.157E-1	4.087E+0	4.937E+0
-2.157E-1	4.182E+0	4.892E+0
-2.189E-1	4.152E+0	4.963E+0
-2.189E-1	4.162E+0	4.950E+0
-2.157E-1	4.123E+0	4.996E+0
-2.141E-1	4.133E+0	4.983E+0
-2.173E-1	4.175E+0	5.031E+0
-2.173E-1	4.113E+0	5.002E+0
-2.173E-1	4.159E+0	4.989E+0
-2.157E-1	4.143E+0	4.999E+0
-2.173E-1	4.107E+0	5.009E+0
-2.157E-1	4.162E+0	4.992E+0
-2.157E-1	4.253E+0	4.980E+0
-2.141E-1	4.198E+0	4.931E+0
-2.157E-1	4.133E+0	4.992E+0
-2.189E-1	4.078E+0	5.018E+0
-2.157E-1	4.178E+0	5.061E+0
-2.157E-1	4.136E+0	5.015E+0
-2.173E-1	4.175E+0	4.992E+0
-2.173E-1	4.188E+0	5.119E+0
-2.141E-1	4.188E+0	4.973E+0
-2.173E-1	4.172E+0	5.048E+0
-2.157E-1	4.227E+0	4.931E+0
-2.189E-1	4.162E+0	4.970E+0
-2.157E-1	4.152E+0	4.992E+0
-2.141E-1	4.246E+0	4.980E+0
-2.173E-1	4.156E+0	4.960E+0
-2.173E-1	4.117E+0	4.931E+0
-2.157E-1	4.130E+0	4.970E+0
-2.141E-1	4.182E+0	4.937E+0
-2.189E-1	4.113E+0	4.960E+0
-2.206E-1	4.139E+0	4.999E+0
-2.157E-1	4.207E+0	4.944E+0
-2.141E-1	4.126E+0	4.989E+0
-2.173E-1	4.185E+0	4.954E+0
-2.206E-1	4.204E+0	4.921E+0
-2.157E-1	4.152E+0	4.970E+0
-2.124E-1	4.172E+0	4.983E+0
-2.173E-1	4.211E+0	4.915E+0
-2.157E-1	4.172E+0	4.992E+0
-2.141E-1	4.156E+0	4.970E+0
-2.157E-1	4.159E+0	4.983E+0
-2.173E-1	4.182E+0	5.025E+0
-2.173E-1	4.091E+0	4.924E+0
-2.141E-1	4.172E+0	4.902E+0
-2.157E-1	4.159E+0	5.031E+0
-2.189E-1	4.130E+0	4.824E+0
-2.173E-1	4.139E+0	4.937E+0
-2.141E-1	4.243E+0	4.950E+0
-2.141E-1	4.113E+0	5.025E+0
-2.157E-1	4.194E+0	4.889E+0
-2.173E-1	4.198E+0	4.957E+0
-2.157E-1	4.224E+0	5.044E+0
-2.108E-1	4.169E+0	5.005E+0
-2.157E-1	4.110E+0	4.996E+0
-2.173E-1	4.156E+0	4.947E+0
-2.141E-1	4.201E+0	4.905E+0
-2.157E-1	4.149E+0	4.973E+0
-2.173E-1	4.211E+0	5.005E+0
-2.206E-1	4.191E+0	4.954E+0
-2.141E-1	4.188E+0	4.960E+0
-2.157E-1	4.149E+0	4.970E+0
-2.157E-1	4.133E+0	4.960E+0
-2.157E-1	4.188E+0	4.960E+0
-2.157E-1	4.169E+0	5.012E+0
-2.157E-1	4.182E+0	4.902E+0
-2.157E-1	4.175E+0	4.986E+0
-2.173E-1	4.159E+0	4.963E+0
-2.141E-1	4.159E+0	4.963E+0
-2.108E-1	4.194E+0	4.973E+0
-2.173E-1	4.162E+0	4.898E+0
-2.173E-1	4.094E+0	4.944E+0
-2.157E-1	4.175E+0	4.950E+0
-2.124E-1	4.162E+0	4.960E+0
-2.124E-1	4.256E+0	4.967E+0
-2.189E-1	4.130E+0	5.038E+0
-2.157E-1	4.110E+0	4.898E+0
-2.141E-1	4.143E+0	5.028E+0
-2.173E-1	4.253E+0	4.915E+0
-2.189E-1	4.207E+0	4.970E+0
-2.173E-1	4.156E+0	5.002E+0
-2.141E-1	4.156E+0	4.970E+0
-2.124E-1	4.162E+0	4.999E+0
-2.189E-1	4.162E+0	4.954E+0
-2.124E-1	4.126E+0	4.947E+0
-2.157E-1	4.133E+0	4.970E+0
-2.141E-1	4.172E+0	4.976E+0
-2.173E-1	4.188E+0	4.944E+0
-2.141E-1	4.136E+0	4.937E+0
-2.108E-1	4.211E+0	4.963E+0
-2.157E-1	4.146E+0	4.889E+0
-2.189E-1	4.156E+0	4.992E+0
-2.173E-1	4.172E+0	4.941E+0
-2.141E-1	4.152E+0	4.892E+0
-2.157E-1	4.178E+0	4.853E+0
-2.189E-1	4.104E+0	5.025E+0
-2.124E-1	4.194E+0	4.963E+0
-2.173E-1	4.169E+0	5.002E+0
-2.157E-1	4.110E+0	4.989E+0
-2.173E-1	4.110E+0	4.980E+0
-2.141E-1	4.058E+0	4.973E+0
-2.173E-1	4.169E+0	4.934E+0
-2.157E-1	4.110E+0	4.963E+0
-2.206E-1	4.211E+0	5.041E+0
-2.157E-1	4.198E+0	4.960E+0
-2.157E-1	4.165E+0	5.015E+0
-2.157E-1	4.152E+0	4.989E+0
-2.189E-1	4.175E+0	4.905E+0
-2.189E-1	4.214E+0	4.963E+0
-2.108E-1	4.204E+0	4.989E+0
-2.173E-1	4.133E+0	4.992E+0
-2.173E-1	4.172E+0	4.960E+0
-2.157E-1	4.178E+0	4.986E+0
-2.141E-1	4.188E+0	4.941E+0
-2.173E-1	4.068E+0	4.918E+0
-2.173E-1	4.165E+0	5.100E+0
-2.173E-1	4.194E+0	5.015E+0
-2.124E-1	4.100E+0	4.947E+0
-2.157E-1	4.146E+0	4.989E+0
-2.173E-1	4.149E+0	4.960E+0
-2.157E-1	4.191E+0	4.911E+0
-2.141E-1	4.152E+0	4.992E+0
-2.157E-1	4.113E+0	5.002E+0
-2.173E-1	4.110E+0	4.980E+0
-2.173E-1	4.224E+0	4.970E+0
-2.141E-1	4.162E+0	4.960E+0
-2.157E-1	4.169E+0	5.009E+0
-2.189E-1	4.139E+0	5.090E+0
-2.141E-1	4.156E+0	4.967E+0
-2.141E-1	4.178E+0	4.983E+0
-2.157E-1	4.198E+0	4.918E+0
-2.189E-1	4.126E+0	5.031E+0
-2.157E-1	4.178E+0	4.889E+0
-2.141E-1	4.182E+0	5.009E+0
-2.189E-1	4.194E+0	4.947E+0
-2.157E-1	4.133E+0	4.957E+0
-2.173E-1	4.211E+0	5.100E+0
-2.141E-1	4.146E+0	4.889E+0
-2.141E-1	4.152E+0	4.963E+0
-2.173E-1	4.149E+0	4.983E+0
-2.141E-1	4.201E+0	4.986E+0
-2.189E-1	4.204E+0	5.018E+0
-2.189E-1	4.123E+0	4.941E+0
-2.157E-1	4.169E+0	5.009E+0
-2.173E-1	4.172E+0	4.947E+0
-2.124E-1	4.110E+0	4.937E+0
-2.189E-1	4.104E+0	4.989E+0
-2.157E-1	4.139E+0	5.009E+0
-2.141E-1	4.246E+0	4.908E+0
-2.124E-1	4.220E+0	4.970E+0
-2.157E-1	4.100E+0	4.973E+0
-2.157E-1	4.162E+0	4.996E+0
-2.157E-1	4.133E+0	4.921E+0
-2.157E-1	4.139E+0	4.992E+0
-2.124E-1	4.074E+0	4.980E+0
-2.141E-1	4.204E+0	4.973E+0
-2.157E-1	4.113E+0	4.963E+0
-2.141E-1	4.139E+0	5.005E+0
-2.141E-1	4.188E+0	4.928E+0
-2.157E-1	4.172E+0	4.898E+0
-2.157E-1	4.143E+0	4.947E+0
-2.124E-1	4.285E+0	4.986E+0
-2.173E-1	4.230E+0	4.999E+0
-2.173E-1	4.136E+0	4.882E+0
-2.157E-1	4.165E+0	4.963E+0
-2.141E-1	4.159E+0	4.934E+0
-2.173E-1	4.152E+0	4.876E+0
-2.189E-1	4.152E+0	4.895E+0
-2.189E-1	4.107E+0	5.044E+0
-2.157E-1	4.204E+0	4.957E+0
-2.141E-1	4.182E+0	5.015E+0
-2.189E-1	4.178E+0	4.973E+0
-2.173E-1	4.126E+0	4.999E+0
-2.124E-1	4.207E+0	5.002E+0
-2.173E-1	4.146E+0	4.937E+0
-2.206E-1	4.162E+0	4.960E+0
-2.141E-1	4.097E+0	5.038E+0
-2.141E-1	4.169E+0	4.996E+0
-2.141E-1	4.156E+0	4.999E+0
-2.173E-1	4.256E+0	4.967E+0
-2.206E-1	4.110E+0	4.973E+0
-2.157E-1	4.091E+0	4.908E+0
-2.173E-1	4.198E+0	4.934E+0
-2.173E-1	4.071E+0	4.885E+0
-2.157E-1	4.136E+0	4.863E+0
-2.124E-1	4.162E+0	4.996E+0
-2.157E-1	4.136E+0	4.976E+0
-2.173E-1	4.097E+0	4.980E+0
-2.141E-1	4.149E+0	5.041E+0
-2.141E-1	4.207E+0	4.963E+0
-2.157E-1	4.204E+0	4.963E+0
-2.173E-1	4.233E+0	4.992E+0
-2.157E-1	4.224E+0	4.986E+0
-2.141E-1	4.178E+0	4.967E+0
-2.173E-1	4.143E+0	4.954E+0
-2.173E-1	4.191E+0	4.996E+0
-2.141E-1	4.133E+0	4.970E+0
-2.141E-1	4.172E+0	5.028E+0
-2.157E-1	4.055E+0	4.996E+0
-2.157E-1	4.204E+0	5.041E+0
-2.141E-1	4.191E+0	5.061E+0
-2.157E-1	4.120E+0	4.915E+0
-2.173E-1	4.172E+0	4.934E+0
-2.189E-1	4.130E+0	4.963E+0
-2.173E-1	4.162E+0	4.970E+0
-2.124E-1	4.159E+0	5.025E+0
-2.157E-1	4.068E+0	4.921E+0
-2.173E-1	4.097E+0	5.018E+0
-2.124E-1	4.117E+0	5.051E+0
-2.141E-1	4.065E+0	4.996E+0
-2.157E-1	4.081E+0	4.898E+0
-2.189E-1	4.233E+0	5.048E+0
-2.157E-1	4.191E+0	5.083E+0
-2.124E-1	4.188E+0	5.080E+0
-2.173E-1	4.250E+0	5.005E+0
-2.157E-1	4.182E+0	5.041E+0
-2.141E-1	4.152E+0	4.879E+0
-2.124E-1	4.104E+0	5.009E+0
-2.141E-1	4.152E+0	5.015E+0
-2.173E-1	4.087E+0	4.970E+0
-2.157E-1	4.136E+0	4.911E+0
-2.141E-1	4.123E+0	4.918E+0
-2.173E-1	4.130E+0	4.976E+0
-2.222E-1	4.133E+0	4.918E+0
-2.173E-1	4.143E+0	4.879E+0
-2.157E-1	4.201E+0	5.025E+0
-2.157E-1	4.201E+0	4.882E+0
-2.173E-1	4.178E+0	4.954E+0
-2.157E-1	4.165E+0	5.035E+0
-2.124E-1	4.159E+0	4.957E+0
-2.157E-1	4.107E+0	5.061E+0
-2.173E-1	4.159E+0	5.044E+0
-2.157E-1	4.178E+0	5.025E+0
-2.124E-1	4.097E+0	4.989E+0
-2.189E-1	4.126E+0	5.041E+0
-2.173E-1	4.204E+0	4.973E+0
-2.157E-1	4.198E+0	5.038E+0
-2.124E-1	4.117E+0	5.035E+0
-2.157E-1	4.201E+0	4.992E+0
-2.173E-1	4.175E+0	4.934E+0
-2.141E-1	4.198E+0	4.980E+0
-2.141E-1	4.162E+0	4.970E+0
-2.157E-1	4.133E+0	4.976E+0
-2.189E-1	4.120E+0	4.960E+0
-2.157E-1	4.081E+0	4.928E+0
-2.124E-1	4.204E+0	4.999E+0
-2.157E-1	4.074E+0	4.908E+0
-2.189E-1	4.185E+0	5.061E+0
-2.141E-1	4.146E+0	4.947E+0
-2.157E-1	4.149E+0	4.970E+0
-2.157E-1	4.253E+0	4.876E+0
-2.141E-1	4.146E+0	4.957E+0
-2.157E-1	4.110E+0	4.992E+0
-2.157E-1	4.188E+0	4.986E+0
-2.157E-1	4.146E+0	4.947E+0
-2.173E-1	4.152E+0	4.947E+0
-2.124E-1	4.194E+0	4.947E+0
-2.157E-1	4.194E+0	4.973E+0
-2.157E-1	4.107E+0	5.009E+0
-2.157E-1	4.091E+0	4.970E+0
-2.157E-1	4.172E+0	4.967E+0
-2.124E-1	4.162E+0	4.992E+0
-2.157E-1	4.123E+0	4.947E+0
-2.206E-1	4.172E+0	4.924E+0
-2.141E-1	4.130E+0	4.947E+0
-2.141E-1	4.113E+0	4.996E+0
-2.157E-1	4.159E+0	4.976E+0
-2.173E-1	4.217E+0	4.937E+0
-2.141E-1	4.169E+0	4.879E+0
-2.124E-1	4.133E+0	4.928E+0
-2.141E-1	4.126E+0	4.960E+0
-2.173E-1	4.198E+0	5.035E+0
-2.141E-1	4.110E+0	5.005E+0
-2.157E-1	4.113E+0	4.980E+0
-2.157E-1	4.162E+0	5.018E+0
-2.222E-1	4.169E+0	4.911E+0
-2.157E-1	4.194E+0	4.876E+0
-2.124E-1	4.194E+0	4.954E+0
-2.157E-1	4.172E+0	4.856E+0
-2.173E-1	4.139E+0	4.970E+0
-2.124E-1	4.279E+0	4.983E+0
-2.157E-1	4.172E+0	5.012E+0
-2.157E-1	4.107E+0	4.944E+0
-2.173E-1	4.123E+0	5.109E+0
-2.141E-1	4.178E+0	5.044E+0
-2.124E-1	4.224E+0	5.012E+0
-2.157E-1	4.078E+0	4.941E+0
-2.157E-1	4.107E+0	4.918E+0
-2.157E-1	4.110E+0	4.954E+0
-2.124E-1	4.139E+0	4.996E+0
-2.157E-1	4.191E+0	5.028E+0
-2.206E-1	4.104E+0	4.859E+0
-2.173E-1	4.152E+0	4.960E+0
-2.124E-1	4.120E+0	4.931E+0
-2.173E-1	4.149E+0	4.976E+0
-2.189E-1	4.049E+0	4.954E+0
-2.173E-1	4.065E+0	5.005E+0
-2.124E-1	4.178E+0	4.960E+0
-2.157E-1	4.123E+0	4.924E+0
-2.189E-1	4.143E+0	4.869E+0
-2.124E-1	4.126E+0	4.931E+0
-2.124E-1	4.250E+0	4.866E+0
-2.173E-1	4.178E+0	4.963E+0
-2.157E-1	4.152E+0	4.999E+0
-2.141E-1	4.175E+0	4.970E+0
-2.108E-1	4.175E+0	4.915E+0
-2.141E-1	4.178E+0	5.015E+0
-2.173E-1	4.162E+0	5.015E+0
-2.141E-1	4.194E+0	4.999E+0
-2.141E-1	4.165E+0	5.057E+0
-2.141E-1	4.211E+0	5.018E+0
-2.173E-1	4.120E+0	4.960E+0
-2.189E-1	4.078E+0	4.921E+0
-2.157E-1	4.201E+0	5.044E+0
-2.141E-1	4.100E+0	4.970E+0
-2.189E-1	4.152E+0	4.963E+0
-2.141E-1	4.159E+0	5.054E+0
-2.141E-1	4.104E+0	4.992E+0
-2.173E-1	4.156E+0	5.005E+0
-2.173E-1	4.175E+0	4.931E+0
-2.141E-1	4.152E+0	4.937E+0
-2.124E-1	4.143E+0	4.967E+0
-2.157E-1	4.049E+0	4.950E+0
-2.189E-1	4.191E+0	4.983E+0
-2.157E-1	4.094E+0	4.944E+0
-2.124E-1	4.130E+0	4.944E+0
-2.141E-1	4.220E+0	4.983E+0
-2.206E-1	4.139E+0	5.002E+0
-2.141E-1	4.100E+0	4.908E+0
-2.141E-1	4.130E+0	5.002E+0
-2.141E-1	4.126E+0	4.934E+0
-2.189E-1	4.146E+0	4.983E+0
-2.124E-1	4.201E+0	4.986E+0
-2.124E-1	4.169E+0	5.005E+0
-2.157E-1	4.194E+0	4.983E+0
-2.157E-1	4.143E+0	5.005E+0
-2.124E-1	4.136E+0	4.859E+0
-2.108E-1	4.162E+0	4.928E+0
-2.189E-1	4.133E+0	4.937E+0
-2.189E-1	4.156E+0	5.041E+0
-2.141E-1	4.120E+0	5.022E+0
-2.141E-1	4.156E+0	4.937E+0
-2.141E-1	4.217E+0	4.989E+0
-2.189E-1	4.191E+0	5.035E+0
-2.141E-1	4.143E+0	4.921E+0
-2.157E-1	4.139E+0	4.970E+0
-2.157E-1	4.139E+0	4.895E+0
-2.157E-1	4.165E+0	4.950E+0
-2.141E-1	4.104E+0	4.983E+0
-2.124E-1	4.130E+0	5.022E+0
-2.157E-1	4.152E+0	4.931E+0
-2.189E-1	4.162E+0	5.038E+0
-2.173E-1	4.146E+0	4.996E+0
-2.124E-1	4.182E+0	4.863E+0
-2.173E-1	4.220E+0	4.941E+0
-2.157E-1	4.130E+0	4.905E+0
-2.141E-1	4.227E+0	4.898E+0
-2.124E-1	4.159E+0	5.038E+0
-2.173E-1	4.156E+0	4.954E+0
-2.189E-1	4.139E+0	4.992E+0
-2.141E-1	4.130E+0	4.947E+0
-2.124E-1	4.152E+0	4.892E+0
-2.173E-1	4.117E+0	4.967E+0
-2.173E-1	4.097E+0	4.937E+0
-2.124E-1	4.149E+0	4.931E+0
-2.141E-1	4.165E+0	4.921E+0
-2.141E-1	4.120E+0	4.905E+0
-2.189E-1	4.165E+0	4.931E+0
-2.157E-1	4.191E+0	4.970E+0
-2.092E-1	4.185E+0	4.905E+0
-2.141E-1	4.139E+0	5.002E+0
-2.173E-1	4.136E+0	5.093E+0
-2.124E-1	4.224E+0	4.892E+0
-2.141E-1	4.198E+0	4.976E+0
-2.157E-1	4.104E+0	4.973E+0
-2.173E-1	4.162E+0	4.885E+0
-2.124E-1	4.185E+0	5.002E+0
-2.157E-1	4.224E+0	4.905E+0
-2.173E-1	4.182E+0	4.983E+0
-2.189E-1	4.204E+0	4.989E+0
-2.141E-1	4.133E+0	4.996E+0
-2.141E-1	4.172E+0	4.934E+0
-2.141E-1	4.172E+0	4.970E+0
-2.189E-1	4.094E+0	4.957E+0
-2.173E-1	4.117E+0	4.983E+0
-2.141E-1	4.143E+0	4.996E+0
-2.173E-1	4.139E+0	5.041E+0
-2.189E-1	4.130E+0	4.934E+0
-2.141E-1	4.149E+0	4.992E+0
-2.141E-1	4.201E+0	5.018E+0
-2.141E-1	4.149E+0	4.983E+0
-2.173E-1	4.191E+0	5.025E+0
-2.157E-1	4.078E+0	4.924E+0
-2.141E-1	4.143E+0	4.973E+0
-2.141E-1	4.156E+0	4.859E+0
-2.141E-1	4.159E+0	4.911E+0
-2.173E-1	4.172E+0	4.879E+0
-2.141E-1	4.266E+0	5.074E+0
-2.157E-1	4.175E+0	4.954E+0
-2.124E-1	4.185E+0	4.963E+0
-2.157E-1	4.185E+0	4.915E+0
-2.108E-1	4.094E+0	4.980E+0
-2.157E-1	4.130E+0	4.957E+0
-2.157E-1	4.126E+0	5.012E+0
-2.157E-1	4.175E+0	5.022E+0
-2.141E-1	4.185E+0	5.035E+0
-2.157E-1	4.139E+0	4.970E+0
-2.157E-1	4.078E+0	5.035E+0
-2.157E-1	4.162E+0	4.866E+0
-2.173E-1	4.207E+0	4.928E+0
-2.157E-1	4.172E+0	4.992E+0
-2.189E-1	4.061E+0	5.028E+0
-2.141E-1	4.169E+0	5.022E+0
-2.141E-1	4.214E+0	4.898E+0
-2.124E-1	4.178E+0	4.960E+0
-2.173E-1	4.152E+0	4.957E+0
-2.157E-1	4.091E+0	4.983E+0
-2.141E-1	4.201E+0	4.996E+0
-2.141E-1	4.175E+0	5.028E+0
-2.189E-1	4.130E+0	4.937E+0
-2.108E-1	4.130E+0	4.992E+0
-2.124E-1	4.169E+0	4.967E+0
-2.173E-1	4.175E+0	4.973E+0
-2.189E-1	4.081E+0	4.999E+0
-2.157E-1	4.143E+0	5.038E+0
-2.124E-1	4.104E+0	5.002E+0
-2.157E-1	4.204E+0	4.992E+0
-2.173E-1	4.152E+0	5.018E+0
-2.157E-1	4.159E+0	5.064E+0
-2.108E-1	4.039E+0	4.960E+0
-2.141E-1	4.172E+0	4.944E+0
-2.157E-1	4.100E+0	5.031E+0
-2.173E-1	4.113E+0	5.057E+0
-2.141E-1	4.207E+0	4.911E+0
-2.141E-1	4.152E+0	5.015E+0
-2.173E-1	4.198E+0	5.012E+0
-2.141E-1	4.091E+0	4.986E+0
-2.124E-1	4.182E+0	4.973E+0
-2.157E-1	4.146E+0	4.989E+0
-2.157E-1	4.133E+0	4.924E+0
-2.157E-1	4.198E+0	4.931E+0
-2.141E-1	4.136E+0	4.950E+0
-2.157E-1	4.172E+0	4.937E+0
-2.173E-1	4.188E+0	4.970E+0
-2.157E-1	4.178E+0	4.937E+0
-2.108E-1	4.182E+0	5.015E+0
-2.157E-1	4.237E+0	4.947E+0
-2.157E-1	4.240E+0	4.934E+0
-2.141E-1	4.172E+0	5.009E+0
-2.124E-1	4.139E+0	4.947E+0
-2.141E-1	4.165E+0	4.980E+0
-2.173E-1	4.182E+0	4.963E+0
-2.141E-1	4.139E+0	4.885E+0
-2.124E-1	4.165E+0	4.918E+0
-2.157E-1	4.143E+0	4.882E+0
-2.157E-1	4.152E+0	4.957E+0
-2.141E-1	4.178E+0	5.031E+0
-2.124E-1	4.159E+0	4.921E+0
-2.141E-1	4.117E+0	4.954E+0
-2.173E-1	4.211E+0	4.963E+0
-2.157E-1	4.104E+0	4.957E+0
-2.141E-1	4.130E+0	4.992E+0
-2.157E-1	4.198E+0	4.957E+0
-2.189E-1	4.169E+0	4.986E+0
-2.157E-1	4.107E+0	4.967E+0
-2.157E-1	4.126E+0	4.934E+0
-2.157E-1	4.227E+0	4.915E+0
-2.157E-1	4.091E+0	4.934E+0
-2.141E-1	4.188E+0	4.915E+0
-2.108E-1	4.217E+0	4.924E+0
-2.157E-1	4.175E+0	4.989E+0
-2.189E-1	4.156E+0	4.960E+0
-2.124E-1	4.194E+0	5.002E+0
-2.141E-1	4.094E+0	4.941E+0
-2.189E-1	4.100E+0	4.895E+0
-2.141E-1	4.133E+0	5.031E+0
-2.141E-1	4.139E+0	4.954E+0
-2.141E-1	4.149E+0	4.902E+0
-2.173E-1	4.172E+0	4.902E+0
-2.173E-1	4.094E+0	4.895E+0
-2.173E-1	4.207E+0	4.934E+0
-2.141E-1	4.152E+0	4.918E+0
-2.157E-1	4.133E+0	4.983E+0
-2.157E-1	4.191E+0	4.934E+0
-2.141E-1	4.130E+0	5.044E+0
-2.124E-1	4.136E+0	5.035E+0
-2.124E-1	4.094E+0	5.018E+0
-2.141E-1	4.178E+0	4.954E+0
-2.157E-1	4.165E+0	4.869E+0
-2.124E-1	4.104E+0	4.976E+0
-2.141E-1	4.130E+0	4.908E+0
-2.157E-1	4.146E+0	4.960E+0
-2.124E-1	4.136E+0	5.074E+0
-2.124E-1	4.243E+0	4.915E+0
-2.173E-1	4.188E+0	4.921E+0
-2.157E-1	4.133E+0	4.973E+0
-2.157E-1	4.162E+0	4.983E+0
-2.124E-1	4.169E+0	4.928E+0
-2.157E-1	4.104E+0	4.934E+0
-2.157E-1	4.159E+0	4.915E+0
-2.124E-1	4.227E+0	4.992E+0
-2.141E-1	4.178E+0	5.005E+0
-2.173E-1	4.156E+0	4.963E+0
-2.157E-1	4.207E+0	5.012E+0
-2.157E-1	4.185E+0	4.976E+0
-2.157E-1	4.126E+0	5.012E+0
-2.141E-1	4.178E+0	4.937E+0
-2.157E-1	4.149E+0	4.983E+0
-2.141E-1	4.094E+0	4.931E+0
-2.108E-1	4.117E+0	4.902E+0
-2.157E-1	4.094E+0	4.999E+0
-2.173E-1	4.172E+0	4.954E+0
-2.157E-1	4.139E+0	4.973E+0
-2.108E-1	4.191E+0	5.025E+0
-2.157E-1	4.156E+0	4.918E+0
-2.173E-1	4.162E+0	4.918E+0
-2.124E-1	4.159E+0	4.905E+0
-2.141E-1	4.188E+0	4.983E+0
-2.157E-1	4.201E+0	4.960E+0
-2.173E-1	4.100E+0	4.960E+0
-2.141E-1	4.117E+0	4.915E+0
-2.124E-1	4.182E+0	4.915E+0
-2.124E-1	4.178E+0	5.015E+0
-2.173E-1	4.136E+0	4.963E+0
-2.157E-1	4.182E+0	4.963E+0
-2.141E-1	4.146E+0	4.954E+0
-2.141E-1	4.204E+0	5.048E+0
-2.173E-1	4.152E+0	4.941E+0
-2.157E-1	4.191E+0	4.921E+0
-2.124E-1	4.214E+0	4.898E+0
-2.124E-1	4.123E+0	4.970E+0
-2.157E-1	4.185E+0	5.002E+0
-2.124E-1	4.178E+0	4.967E+0
-2.141E-1	4.227E+0	4.999E+0
-2.124E-1	4.113E+0	4.986E+0
-2.173E-1	4.110E+0	4.976E+0
-2.141E-1	4.130E+0	4.840E+0
-2.124E-1	4.156E+0	4.980E+0
-2.141E-1	4.061E+0	4.947E+0
-2.173E-1	4.159E+0	4.967E+0
-2.141E-1	4.104E+0	4.902E+0
-2.141E-1	4.178E+0	4.999E+0
-2.124E-1	4.250E+0	4.889E+0
-2.173E-1	4.217E+0	4.999E+0
-2.141E-1	4.094E+0	4.902E+0
-2.124E-1	4.084E+0	4.911E+0
-2.157E-1	4.182E+0	5.015E+0
-2.173E-1	4.211E+0	4.992E+0
-2.157E-1	4.227E+0	4.889E+0
-2.124E-1	4.191E+0	5.041E+0
-2.141E-1	4.230E+0	5.087E+0
-2.189E-1	4.149E+0	5.018E+0
-2.124E-1	4.165E+0	4.992E+0
-2.141E-1	4.194E+0	4.937E+0
-2.157E-1	4.091E+0	4.876E+0
-2.173E-1	4.100E+0	4.934E+0
-2.124E-1	4.120E+0	4.879E+0
-2.108E-1	4.143E+0	4.999E+0
-2.124E-1	4.139E+0	5.054E+0
-2.173E-1	4.130E+0	4.921E+0
-2.141E-1	4.201E+0	5.064E+0
-2.124E-1	4.198E+0	5.048E+0
-2.141E-1	4.175E+0	5.005E+0
-2.173E-1	4.178E+0	5.041E+0
-2.157E-1	4.194E+0	4.908E+0
-2.124E-1	4.233E+0	4.992E+0
-2.141E-1	4.165E+0	4.905E+0
-2.173E-1	4.068E+0	5.044E+0
-2.124E-1	4.165E+0	4.898E+0
-2.141E-1	4.149E+0	4.908E+0
-2.141E-1	4.198E+0	4.957E+0
-2.173E-1	4.194E+0	5.015E+0
-2.157E-1	4.081E+0	4.980E+0
-2.108E-1	4.107E+0	4.941E+0
-2.157E-1	4.126E+0	4.947E+0
-2.173E-1	4.136E+0	4.892E+0
-2.124E-1	4.152E+0	5.022E+0
-2.124E-1	4.204E+0	4.992E+0
-2.141E-1	4.243E+0	4.934E+0
-2.189E-1	4.172E+0	4.931E+0
-2.141E-1	4.152E+0	4.918E+0
-2.124E-1	4.123E+0	4.954E+0
-2.157E-1	4.071E+0	4.905E+0
-2.189E-1	4.201E+0	4.963E+0
-2.108E-1	4.169E+0	5.041E+0
-2.141E-1	4.149E+0	4.973E+0
-2.141E-1	4.172E+0	4.986E+0
-2.157E-1	4.165E+0	4.934E+0
-2.141E-1	4.139E+0	5.048E+0
-2.108E-1	4.104E+0	4.902E+0
-2.157E-1	4.149E+0	5.057E+0
-2.189E-1	4.130E+0	4.950E+0
-2.141E-1	4.152E+0	4.957E+0
-2.092E-1	4.175E+0	4.847E+0
-2.157E-1	4.110E+0	4.915E+0
-2.173E-1	4.237E+0	4.882E+0
-2.141E-1	4.104E+0	4.918E+0
-2.092E-1	4.139E+0	5.018E+0
-2.141E-1	4.243E+0	4.918E+0
-2.189E-1	4.110E+0	4.866E+0
-2.124E-1	4.107E+0	4.963E+0
-2.141E-1	4.178E+0	5.070E+0
-2.124E-1	4.113E+0	4.918E+0
-2.173E-1	4.100E+0	4.918E+0
-2.124E-1	4.113E+0	4.989E+0
-2.124E-1	4.165E+0	4.970E+0
-2.124E-1	4.159E+0	4.934E+0
-2.157E-1	4.139E+0	5.002E+0
-2.157E-1	4.123E+0	4.957E+0
-2.141E-1	4.139E+0	4.889E+0
-2.141E-1	4.214E+0	5.015E+0
-2.157E-1	4.211E+0	4.898E+0
-2.157E-1	4.130E+0	4.928E+0
-2.141E-1	4.185E+0	4.882E+0
-2.141E-1	4.117E+0	4.970E+0
-2.157E-1	4.188E+0	4.989E+0
-2.141E-1	4.104E+0	4.843E+0
[truncated: 72,964 more rows]
