# Supplementary material for: Improved ANAP incorporation and VCF analysis reveal details of P2X7 current facilitation and a limited conformational interplay between ATP binding and the intracellular ballast domain
Source: eLife. 2023 Jan 4;12:e82479. doi: 10.7554/eLife.82479 (PMC9859053; doi:10.7554/eLife.82479)
Supplement: Figure 3—figure supplement 3—source data 2. [file elife-82479-fig3-figsupp3-data2.zip › Figure-3_figure-supplement-3_source-data-2/DeltaCys-constructs/d23/04.csv]

-3.925E-1	2.089E+0	2.274E+0
-4.055E-1	2.118E+0	2.365E+0
-3.957E-1	2.060E+0	2.316E+0
-3.957E-1	2.125E+0	2.355E+0
-3.990E-1	2.083E+0	2.287E+0
-4.006E-1	2.128E+0	2.349E+0
-4.006E-1	2.151E+0	2.332E+0
-3.957E-1	2.105E+0	2.326E+0
-3.990E-1	2.138E+0	2.307E+0
-4.022E-1	2.047E+0	2.336E+0
-3.973E-1	1.979E+0	2.345E+0
-3.973E-1	2.070E+0	2.248E+0
-3.973E-1	2.118E+0	2.294E+0
-4.022E-1	2.073E+0	2.313E+0
-3.957E-1	2.018E+0	2.300E+0
-3.925E-1	2.079E+0	2.362E+0
-4.006E-1	2.073E+0	2.287E+0
-4.022E-1	2.125E+0	2.332E+0
-3.973E-1	2.089E+0	2.307E+0
-3.973E-1	2.053E+0	2.355E+0
-3.990E-1	2.144E+0	2.349E+0
-4.022E-1	2.086E+0	2.316E+0
-3.957E-1	2.079E+0	2.332E+0
-3.957E-1	2.063E+0	2.313E+0
-3.990E-1	2.060E+0	2.261E+0
-3.990E-1	2.138E+0	2.362E+0
-3.957E-1	2.164E+0	2.336E+0
-3.957E-1	2.135E+0	2.261E+0
-3.990E-1	2.092E+0	2.323E+0
-4.022E-1	2.112E+0	2.336E+0
-3.941E-1	2.115E+0	2.307E+0
-3.973E-1	2.144E+0	2.329E+0
-3.990E-1	2.138E+0	2.323E+0
-3.990E-1	2.135E+0	2.297E+0
-3.957E-1	2.066E+0	2.326E+0
-3.990E-1	2.125E+0	2.229E+0
-3.990E-1	2.089E+0	2.300E+0
-3.990E-1	2.079E+0	2.310E+0
-3.973E-1	2.053E+0	2.297E+0
-3.957E-1	2.109E+0	2.336E+0
-3.990E-1	2.092E+0	2.362E+0
-3.990E-1	2.128E+0	2.384E+0
-3.990E-1	2.092E+0	2.332E+0
-3.990E-1	2.109E+0	2.284E+0
-4.006E-1	2.125E+0	2.375E+0
-4.006E-1	2.073E+0	2.313E+0
-3.990E-1	2.128E+0	2.319E+0
-3.941E-1	2.057E+0	2.349E+0
-3.990E-1	2.125E+0	2.355E+0
-4.006E-1	2.096E+0	2.332E+0
-3.941E-1	2.096E+0	2.332E+0
-3.973E-1	2.157E+0	2.290E+0
-3.973E-1	2.118E+0	2.345E+0
-4.006E-1	2.096E+0	2.316E+0
-3.990E-1	2.167E+0	2.245E+0
-3.957E-1	2.096E+0	2.307E+0
-3.990E-1	2.044E+0	2.307E+0
-4.022E-1	2.050E+0	2.355E+0
-3.957E-1	2.099E+0	2.342E+0
-3.957E-1	2.063E+0	2.303E+0
-3.973E-1	2.115E+0	2.277E+0
-3.990E-1	2.079E+0	2.316E+0
-3.990E-1	2.115E+0	2.307E+0
-3.941E-1	2.131E+0	2.294E+0
-3.973E-1	2.083E+0	2.339E+0
-4.006E-1	2.096E+0	2.332E+0
-3.957E-1	2.148E+0	2.310E+0
-3.973E-1	2.079E+0	2.326E+0
-3.973E-1	2.070E+0	2.297E+0
-4.006E-1	2.109E+0	2.336E+0
-3.973E-1	2.021E+0	2.313E+0
-3.973E-1	2.105E+0	2.323E+0
-4.006E-1	2.112E+0	2.329E+0
-4.006E-1	2.092E+0	2.319E+0
-3.957E-1	2.089E+0	2.319E+0
-3.990E-1	2.112E+0	2.362E+0
-4.006E-1	2.122E+0	2.319E+0
-3.990E-1	2.125E+0	2.345E+0
-3.957E-1	2.109E+0	2.323E+0
-3.957E-1	2.028E+0	2.284E+0
-4.006E-1	2.066E+0	2.271E+0
-3.990E-1	2.115E+0	2.307E+0
-3.973E-1	2.092E+0	2.352E+0
-3.957E-1	2.096E+0	2.397E+0
-4.006E-1	2.141E+0	2.352E+0
-3.990E-1	2.122E+0	2.303E+0
-3.973E-1	2.083E+0	2.248E+0
-3.973E-1	2.115E+0	2.332E+0
-3.973E-1	2.122E+0	2.271E+0
-4.006E-1	2.148E+0	2.297E+0
-3.973E-1	2.099E+0	2.332E+0
-3.957E-1	2.079E+0	2.345E+0
-3.990E-1	2.128E+0	2.303E+0
-3.990E-1	2.063E+0	2.339E+0
-3.973E-1	2.083E+0	2.368E+0
-3.973E-1	2.112E+0	2.277E+0
-3.990E-1	2.099E+0	2.401E+0
-3.990E-1	2.083E+0	2.287E+0
-3.957E-1	2.099E+0	2.300E+0
-3.973E-1	2.096E+0	2.242E+0
-4.006E-1	2.073E+0	2.284E+0
-4.022E-1	2.118E+0	2.326E+0
-3.957E-1	2.167E+0	2.323E+0
-3.973E-1	2.099E+0	2.316E+0
-4.006E-1	2.092E+0	2.290E+0
-4.022E-1	2.092E+0	2.316E+0
-3.973E-1	2.089E+0	2.277E+0
-3.973E-1	2.076E+0	2.294E+0
-4.006E-1	2.083E+0	2.297E+0
-4.006E-1	2.076E+0	2.358E+0
-3.973E-1	2.141E+0	2.277E+0
-3.990E-1	2.096E+0	2.332E+0
-4.006E-1	2.047E+0	2.307E+0
-3.990E-1	2.125E+0	2.323E+0
-3.957E-1	2.063E+0	2.342E+0
-3.941E-1	2.099E+0	2.287E+0
-4.006E-1	2.099E+0	2.294E+0
-4.006E-1	2.144E+0	2.307E+0
-3.957E-1	2.086E+0	2.365E+0
-3.990E-1	2.122E+0	2.313E+0
-3.990E-1	2.096E+0	2.326E+0
-4.006E-1	2.031E+0	2.323E+0
-3.973E-1	2.157E+0	2.358E+0
-3.957E-1	2.115E+0	2.294E+0
-3.990E-1	2.112E+0	2.297E+0
-4.006E-1	2.034E+0	2.281E+0
-3.973E-1	2.144E+0	2.261E+0
-3.973E-1	2.089E+0	2.336E+0
-3.973E-1	2.102E+0	2.358E+0
-4.006E-1	2.135E+0	2.277E+0
-3.973E-1	2.086E+0	2.310E+0
-3.941E-1	2.060E+0	2.362E+0
-3.973E-1	2.079E+0	2.352E+0
-3.990E-1	2.099E+0	2.352E+0
-3.957E-1	2.066E+0	2.316E+0
-3.957E-1	2.057E+0	2.268E+0
-3.973E-1	2.079E+0	2.307E+0
-3.990E-1	2.053E+0	2.342E+0
-3.957E-1	2.050E+0	2.326E+0
-3.957E-1	2.138E+0	2.319E+0
-4.006E-1	2.099E+0	2.358E+0
-3.990E-1	2.118E+0	2.303E+0
-3.973E-1	2.089E+0	2.336E+0
-3.957E-1	2.109E+0	2.368E+0
-4.006E-1	2.112E+0	2.329E+0
-3.990E-1	2.112E+0	2.401E+0
-3.990E-1	2.138E+0	2.303E+0
-3.925E-1	2.070E+0	2.329E+0
-3.973E-1	2.099E+0	2.332E+0
-4.006E-1	2.018E+0	2.323E+0
-3.957E-1	2.086E+0	2.339E+0
-3.941E-1	2.066E+0	2.323E+0
-3.973E-1	2.118E+0	2.300E+0
-4.006E-1	2.057E+0	2.313E+0
-3.990E-1	2.066E+0	2.297E+0
-3.957E-1	2.102E+0	2.313E+0
-3.990E-1	2.105E+0	2.375E+0
-4.006E-1	2.131E+0	2.336E+0
-3.957E-1	2.089E+0	2.277E+0
-3.973E-1	2.105E+0	2.384E+0
-4.006E-1	2.118E+0	2.310E+0
-3.990E-1	2.096E+0	2.355E+0
-3.941E-1	2.060E+0	2.378E+0
-3.957E-1	2.031E+0	2.323E+0
-3.973E-1	2.044E+0	2.349E+0
-4.022E-1	2.125E+0	2.271E+0
-3.925E-1	2.060E+0	2.303E+0
-3.973E-1	2.096E+0	2.368E+0
-3.990E-1	2.073E+0	2.326E+0
-3.990E-1	2.037E+0	2.300E+0
-3.957E-1	2.112E+0	2.358E+0
-3.957E-1	2.102E+0	2.271E+0
-3.990E-1	2.070E+0	2.381E+0
-4.006E-1	2.128E+0	2.287E+0
-3.957E-1	2.050E+0	2.326E+0
-4.006E-1	2.144E+0	2.336E+0
-3.957E-1	2.066E+0	2.378E+0
-3.990E-1	2.141E+0	2.297E+0
-3.973E-1	2.096E+0	2.355E+0
-3.973E-1	2.157E+0	2.368E+0
-3.990E-1	2.122E+0	2.329E+0
-4.006E-1	2.109E+0	2.281E+0
-3.990E-1	2.060E+0	2.336E+0
-3.957E-1	2.131E+0	2.326E+0
-3.990E-1	2.096E+0	2.268E+0
-3.990E-1	2.125E+0	2.352E+0
-3.990E-1	2.044E+0	2.365E+0
-3.941E-1	2.076E+0	2.297E+0
-4.022E-1	2.073E+0	2.294E+0
-3.990E-1	2.122E+0	2.342E+0
-3.941E-1	2.092E+0	2.336E+0
-3.957E-1	2.070E+0	2.417E+0
-3.973E-1	2.141E+0	2.310E+0
-3.973E-1	2.115E+0	2.281E+0
-3.973E-1	2.070E+0	2.294E+0
-3.957E-1	2.092E+0	2.274E+0
-4.006E-1	2.122E+0	2.332E+0
-4.006E-1	2.131E+0	2.342E+0
-3.973E-1	2.089E+0	2.294E+0
-3.973E-1	2.118E+0	2.342E+0
-3.990E-1	2.083E+0	2.323E+0
-3.973E-1	2.118E+0	2.323E+0
-3.957E-1	2.076E+0	2.310E+0
-3.957E-1	2.141E+0	2.290E+0
-3.990E-1	2.083E+0	2.307E+0
-4.006E-1	2.128E+0	2.326E+0
-3.941E-1	2.122E+0	2.355E+0
-3.973E-1	2.109E+0	2.345E+0
-4.006E-1	2.086E+0	2.290E+0
-3.990E-1	2.115E+0	2.319E+0
-3.941E-1	2.128E+0	2.323E+0
-3.973E-1	2.105E+0	2.349E+0
-3.973E-1	2.131E+0	2.339E+0
-4.006E-1	2.109E+0	2.313E+0
-3.973E-1	2.138E+0	2.300E+0
-3.973E-1	2.135E+0	2.271E+0
-3.990E-1	2.099E+0	2.358E+0
-4.022E-1	2.086E+0	2.307E+0
-3.973E-1	2.086E+0	2.384E+0
-3.941E-1	2.057E+0	2.294E+0
-4.006E-1	2.138E+0	2.271E+0
-4.006E-1	2.079E+0	2.332E+0
-3.973E-1	2.070E+0	2.287E+0
-3.990E-1	2.118E+0	2.313E+0
-3.973E-1	2.063E+0	2.300E+0
-4.022E-1	2.122E+0	2.290E+0
-3.957E-1	2.128E+0	2.277E+0
-3.957E-1	2.079E+0	2.375E+0
-3.973E-1	2.070E+0	2.277E+0
-4.006E-1	2.099E+0	2.319E+0
-3.957E-1	2.154E+0	2.297E+0
-3.957E-1	2.125E+0	2.349E+0
-3.973E-1	2.086E+0	2.368E+0
-4.006E-1	2.060E+0	2.245E+0
-3.990E-1	2.086E+0	2.307E+0
-3.957E-1	2.092E+0	2.349E+0
-4.006E-1	2.102E+0	2.316E+0
-3.990E-1	2.128E+0	2.313E+0
-3.957E-1	2.102E+0	2.384E+0
-3.957E-1	2.015E+0	2.287E+0
-3.990E-1	2.076E+0	2.339E+0
-3.990E-1	2.138E+0	2.300E+0
-3.957E-1	2.079E+0	2.336E+0
-3.990E-1	2.096E+0	2.316E+0
-3.990E-1	2.083E+0	2.255E+0
-4.006E-1	2.131E+0	2.307E+0
-3.957E-1	2.092E+0	2.274E+0
-3.957E-1	2.099E+0	2.339E+0
-3.990E-1	2.070E+0	2.297E+0
-4.006E-1	2.102E+0	2.310E+0
-3.990E-1	2.070E+0	2.284E+0
-3.973E-1	2.079E+0	2.365E+0
-3.973E-1	2.089E+0	2.342E+0
-4.022E-1	2.138E+0	2.326E+0
-3.990E-1	2.128E+0	2.297E+0
-3.957E-1	2.092E+0	2.323E+0
-4.006E-1	2.041E+0	2.281E+0
-3.990E-1	2.138E+0	2.352E+0
-3.957E-1	2.112E+0	2.316E+0
-3.941E-1	2.070E+0	2.277E+0
-3.973E-1	2.118E+0	2.336E+0
-4.006E-1	2.102E+0	2.284E+0
-3.957E-1	2.092E+0	2.336E+0
-3.973E-1	2.118E+0	2.313E+0
-3.990E-1	2.063E+0	2.342E+0
-3.973E-1	2.154E+0	2.358E+0
-3.957E-1	2.063E+0	2.329E+0
-3.957E-1	2.122E+0	2.384E+0
-3.990E-1	2.105E+0	2.287E+0
-3.990E-1	2.148E+0	2.316E+0
-3.990E-1	2.096E+0	2.294E+0
-3.957E-1	2.083E+0	2.219E+0
-3.990E-1	2.050E+0	2.388E+0
-4.006E-1	2.086E+0	2.277E+0
-3.957E-1	2.164E+0	2.378E+0
-3.957E-1	2.031E+0	2.287E+0
-4.006E-1	2.083E+0	2.362E+0
-3.990E-1	2.089E+0	2.261E+0
-3.990E-1	2.083E+0	2.284E+0
-3.957E-1	2.177E+0	2.316E+0
-4.006E-1	2.096E+0	2.307E+0
-3.990E-1	2.109E+0	2.310E+0
-3.973E-1	2.079E+0	2.303E+0
-3.957E-1	2.057E+0	2.384E+0
-3.990E-1	2.050E+0	2.352E+0
-4.006E-1	2.154E+0	2.336E+0
-3.957E-1	2.118E+0	2.310E+0
-3.957E-1	2.099E+0	2.388E+0
-3.990E-1	2.079E+0	2.329E+0
-3.990E-1	2.089E+0	2.352E+0
-3.990E-1	2.086E+0	2.326E+0
-3.957E-1	2.122E+0	2.326E+0
-3.990E-1	2.144E+0	2.332E+0
-4.006E-1	2.131E+0	2.358E+0
-3.957E-1	2.089E+0	2.307E+0
-3.941E-1	2.109E+0	2.284E+0
-3.990E-1	2.105E+0	2.336E+0
-4.006E-1	2.086E+0	2.326E+0
-3.990E-1	2.076E+0	2.307E+0
-3.957E-1	2.057E+0	2.313E+0
-4.006E-1	2.070E+0	2.336E+0
-4.006E-1	2.112E+0	2.316E+0
-3.990E-1	2.122E+0	2.339E+0
-3.957E-1	2.131E+0	2.358E+0
-3.973E-1	2.109E+0	2.290E+0
-4.006E-1	2.112E+0	2.420E+0
-3.957E-1	2.135E+0	2.287E+0
-3.973E-1	2.060E+0	2.313E+0
-3.990E-1	2.079E+0	2.342E+0
-4.006E-1	2.115E+0	2.345E+0
-3.990E-1	2.053E+0	2.297E+0
-3.973E-1	2.186E+0	2.303E+0
-3.990E-1	2.105E+0	2.313E+0
-4.006E-1	2.041E+0	2.313E+0
-3.957E-1	2.099E+0	2.287E+0
-3.957E-1	2.102E+0	2.303E+0
-3.990E-1	2.102E+0	2.342E+0
-3.990E-1	2.079E+0	2.290E+0
-3.957E-1	2.131E+0	2.342E+0
-3.973E-1	2.079E+0	2.323E+0
-3.973E-1	2.144E+0	2.342E+0
-3.990E-1	2.015E+0	2.268E+0
-3.973E-1	2.037E+0	2.274E+0
-3.957E-1	2.083E+0	2.287E+0
-4.006E-1	2.099E+0	2.264E+0
-4.006E-1	2.128E+0	2.336E+0
-3.973E-1	2.092E+0	2.297E+0
-3.973E-1	2.138E+0	2.294E+0
-4.006E-1	2.079E+0	2.368E+0
-3.990E-1	2.099E+0	2.323E+0
-3.957E-1	2.157E+0	2.271E+0
-3.973E-1	2.031E+0	2.365E+0
-3.973E-1	2.118E+0	2.271E+0
-4.006E-1	2.086E+0	2.277E+0
-3.957E-1	2.047E+0	2.313E+0
-3.957E-1	2.073E+0	2.358E+0
-4.006E-1	2.099E+0	2.316E+0
-4.022E-1	2.015E+0	2.310E+0
-3.957E-1	2.128E+0	2.307E+0
-3.990E-1	2.131E+0	2.248E+0
-4.006E-1	2.092E+0	2.313E+0
-4.006E-1	2.105E+0	2.300E+0
-4.006E-1	2.125E+0	2.261E+0
-3.973E-1	2.112E+0	2.319E+0
-3.957E-1	2.105E+0	2.345E+0
-3.957E-1	2.018E+0	2.339E+0
-4.006E-1	2.041E+0	2.349E+0
-3.957E-1	2.089E+0	2.358E+0
-3.973E-1	2.083E+0	2.281E+0
-3.973E-1	2.083E+0	2.323E+0
-3.957E-1	2.079E+0	2.365E+0
-3.957E-1	2.144E+0	2.368E+0
-4.006E-1	2.079E+0	2.329E+0
-4.038E-1	2.089E+0	2.281E+0
-3.990E-1	2.073E+0	2.345E+0
-4.006E-1	2.118E+0	2.329E+0
-3.990E-1	2.131E+0	2.238E+0
-4.006E-1	2.079E+0	2.319E+0
-3.973E-1	2.115E+0	2.297E+0
-3.957E-1	2.109E+0	2.316E+0
-3.957E-1	2.099E+0	2.310E+0
-4.006E-1	2.066E+0	2.316E+0
-3.990E-1	2.131E+0	2.358E+0
-3.990E-1	2.115E+0	2.358E+0
-3.990E-1	2.079E+0	2.316E+0
-4.006E-1	2.089E+0	2.316E+0
-4.006E-1	2.063E+0	2.365E+0
-3.973E-1	2.141E+0	2.336E+0
-3.957E-1	2.050E+0	2.326E+0
-3.990E-1	2.144E+0	2.287E+0
-3.990E-1	2.102E+0	2.332E+0
-3.973E-1	2.112E+0	2.274E+0
-4.006E-1	2.076E+0	2.319E+0
-3.990E-1	2.037E+0	2.313E+0
-3.957E-1	2.089E+0	2.316E+0
-3.941E-1	2.092E+0	2.326E+0
-4.006E-1	2.109E+0	2.307E+0
-3.957E-1	2.112E+0	2.297E+0
-3.990E-1	2.109E+0	2.362E+0
-3.941E-1	2.070E+0	2.277E+0
-4.022E-1	2.102E+0	2.300E+0
-3.990E-1	2.079E+0	2.268E+0
-3.957E-1	2.135E+0	2.284E+0
-3.973E-1	2.070E+0	2.362E+0
-3.990E-1	2.096E+0	2.336E+0
-4.006E-1	2.099E+0	2.313E+0
-3.973E-1	2.125E+0	2.355E+0
-3.957E-1	2.089E+0	2.287E+0
-4.006E-1	2.089E+0	2.323E+0
-4.006E-1	2.118E+0	2.287E+0
-3.925E-1	2.151E+0	2.345E+0
-3.973E-1	2.109E+0	2.342E+0
-3.990E-1	2.167E+0	2.294E+0
-3.990E-1	2.086E+0	2.362E+0
-3.957E-1	2.148E+0	2.264E+0
-3.990E-1	2.057E+0	2.319E+0
-3.990E-1	2.086E+0	2.281E+0
-3.990E-1	2.066E+0	2.362E+0
-3.990E-1	2.131E+0	2.287E+0
-3.957E-1	2.092E+0	2.281E+0
-3.990E-1	2.154E+0	2.300E+0
-4.022E-1	2.063E+0	2.339E+0
-3.941E-1	2.157E+0	2.375E+0
-3.941E-1	2.099E+0	2.310E+0
-3.973E-1	2.148E+0	2.365E+0
-4.006E-1	2.102E+0	2.303E+0
-3.957E-1	2.128E+0	2.336E+0
-3.925E-1	2.122E+0	2.339E+0
-3.990E-1	2.154E+0	2.310E+0
-3.973E-1	2.092E+0	2.297E+0
-3.957E-1	2.099E+0	2.284E+0
-3.941E-1	2.092E+0	2.300E+0
-4.022E-1	2.131E+0	2.381E+0
-4.006E-1	2.083E+0	2.349E+0
-3.973E-1	2.063E+0	2.345E+0
-3.957E-1	2.053E+0	2.355E+0
-3.990E-1	2.118E+0	2.287E+0
-3.990E-1	2.151E+0	2.300E+0
-3.973E-1	2.073E+0	2.352E+0
-3.973E-1	2.089E+0	2.368E+0
-3.957E-1	2.109E+0	2.339E+0
-4.022E-1	2.066E+0	2.349E+0
-3.957E-1	2.076E+0	2.319E+0
-3.973E-1	2.102E+0	2.316E+0
-3.990E-1	2.066E+0	2.329E+0
-3.973E-1	2.063E+0	2.365E+0
-3.990E-1	2.141E+0	2.362E+0
-3.957E-1	2.063E+0	2.310E+0
-4.006E-1	2.125E+0	2.323E+0
-4.006E-1	2.044E+0	2.300E+0
-3.957E-1	2.102E+0	2.303E+0
-3.973E-1	2.115E+0	2.307E+0
-3.990E-1	2.070E+0	2.365E+0
-4.006E-1	2.138E+0	2.371E+0
-3.957E-1	2.083E+0	2.329E+0
-3.957E-1	2.161E+0	2.271E+0
-3.990E-1	2.060E+0	2.281E+0
-4.022E-1	2.060E+0	2.307E+0
-3.957E-1	2.151E+0	2.261E+0
-3.973E-1	2.122E+0	2.394E+0
-4.038E-1	2.128E+0	2.371E+0
-4.006E-1	2.128E+0	2.352E+0
-3.957E-1	2.079E+0	2.339E+0
-3.941E-1	2.109E+0	2.349E+0
-3.957E-1	2.066E+0	2.326E+0
-4.006E-1	2.118E+0	2.297E+0
-3.990E-1	2.102E+0	2.313E+0
-3.957E-1	2.096E+0	2.342E+0
-4.022E-1	2.154E+0	2.261E+0
-4.022E-1	2.102E+0	2.310E+0
-3.990E-1	2.060E+0	2.368E+0
-3.990E-1	2.105E+0	2.323E+0
-3.990E-1	2.115E+0	2.307E+0
-4.006E-1	2.070E+0	2.339E+0
-3.973E-1	2.115E+0	2.300E+0
-3.941E-1	2.076E+0	2.316E+0
-3.990E-1	2.083E+0	2.336E+0
-4.022E-1	2.066E+0	2.290E+0
-3.957E-1	2.031E+0	2.248E+0
-3.973E-1	2.128E+0	2.407E+0
-4.022E-1	2.105E+0	2.375E+0
-4.006E-1	2.115E+0	2.287E+0
-3.973E-1	2.148E+0	2.277E+0
-3.973E-1	2.151E+0	2.339E+0
-3.990E-1	2.073E+0	2.294E+0
-4.006E-1	2.144E+0	2.255E+0
-3.957E-1	2.063E+0	2.378E+0
-3.957E-1	2.060E+0	2.358E+0
-3.957E-1	2.060E+0	2.355E+0
-3.990E-1	2.053E+0	2.297E+0
-3.957E-1	2.053E+0	2.248E+0
-3.973E-1	2.135E+0	2.290E+0
-3.990E-1	2.096E+0	2.287E+0
-3.990E-1	2.096E+0	2.336E+0
-3.973E-1	2.086E+0	2.345E+0
-3.990E-1	2.096E+0	2.329E+0
-3.990E-1	2.112E+0	2.407E+0
-4.006E-1	2.089E+0	2.297E+0
-3.957E-1	2.092E+0	2.323E+0
-3.973E-1	2.092E+0	2.316E+0
-3.990E-1	2.096E+0	2.323E+0
-4.006E-1	2.105E+0	2.345E+0
-3.973E-1	2.157E+0	2.290E+0
-3.990E-1	2.041E+0	2.339E+0
-3.990E-1	2.122E+0	2.336E+0
-4.022E-1	2.096E+0	2.336E+0
-4.006E-1	2.115E+0	2.342E+0
-3.973E-1	2.086E+0	2.271E+0
-4.006E-1	2.079E+0	2.297E+0
-4.006E-1	2.076E+0	2.307E+0
-3.990E-1	2.118E+0	2.303E+0
-3.973E-1	2.122E+0	2.339E+0
-3.990E-1	2.070E+0	2.274E+0
-4.006E-1	2.105E+0	2.287E+0
-3.973E-1	2.089E+0	2.307E+0
-3.990E-1	2.070E+0	2.336E+0
-4.006E-1	2.057E+0	2.336E+0
-4.006E-1	2.118E+0	2.294E+0
-3.973E-1	2.141E+0	2.287E+0
-3.973E-1	2.109E+0	2.362E+0
-4.006E-1	2.076E+0	2.303E+0
-3.990E-1	2.047E+0	2.274E+0
-3.957E-1	2.089E+0	2.362E+0
-3.973E-1	2.102E+0	2.277E+0
-3.973E-1	2.105E+0	2.358E+0
-3.990E-1	2.092E+0	2.268E+0
-3.990E-1	2.115E+0	2.316E+0
-3.957E-1	2.053E+0	2.313E+0
-4.006E-1	2.073E+0	2.313E+0
-4.006E-1	2.112E+0	2.271E+0
-3.990E-1	2.083E+0	2.371E+0
-3.957E-1	2.112E+0	2.290E+0
-3.990E-1	2.092E+0	2.313E+0
-3.990E-1	2.128E+0	2.284E+0
-3.941E-1	2.083E+0	2.303E+0
-3.973E-1	2.057E+0	2.284E+0
-3.973E-1	2.102E+0	2.339E+0
-3.990E-1	2.138E+0	2.310E+0
-3.973E-1	2.109E+0	2.281E+0
-3.957E-1	2.141E+0	2.339E+0
-3.990E-1	2.138E+0	2.248E+0
-4.006E-1	2.128E+0	2.371E+0
-3.973E-1	2.028E+0	2.323E+0
-3.990E-1	2.154E+0	2.307E+0
-4.022E-1	2.076E+0	2.316E+0
-4.006E-1	2.138E+0	2.271E+0
-3.957E-1	2.096E+0	2.251E+0
-3.973E-1	2.099E+0	2.300E+0
-3.973E-1	2.135E+0	2.290E+0
-4.022E-1	2.109E+0	2.281E+0
-3.957E-1	2.089E+0	2.339E+0
-3.973E-1	2.125E+0	2.391E+0
-3.990E-1	2.089E+0	2.290E+0
-4.022E-1	2.053E+0	2.371E+0
-3.973E-1	2.089E+0	2.313E+0
-3.957E-1	2.092E+0	2.329E+0
-4.006E-1	2.118E+0	2.300E+0
-4.006E-1	2.063E+0	2.336E+0
-3.957E-1	2.083E+0	2.313E+0
-3.973E-1	2.105E+0	2.294E+0
-3.990E-1	2.154E+0	2.410E+0
-4.022E-1	2.180E+0	2.277E+0
-3.973E-1	2.083E+0	2.352E+0
-3.925E-1	2.102E+0	2.326E+0
-3.973E-1	2.125E+0	2.326E+0
-3.990E-1	2.115E+0	2.345E+0
-3.990E-1	2.144E+0	2.313E+0
-3.941E-1	2.141E+0	2.332E+0
-3.990E-1	2.066E+0	2.332E+0
-4.006E-1	2.125E+0	2.294E+0
-3.973E-1	2.083E+0	2.297E+0
-3.957E-1	2.034E+0	2.355E+0
-3.990E-1	2.099E+0	2.297E+0
-3.990E-1	2.167E+0	2.326E+0
-3.973E-1	2.041E+0	2.294E+0
-3.957E-1	2.089E+0	2.323E+0
-3.973E-1	2.135E+0	2.294E+0
-3.990E-1	2.099E+0	2.316E+0
-3.957E-1	2.086E+0	2.313E+0
-3.973E-1	2.066E+0	2.342E+0
-3.973E-1	2.060E+0	2.303E+0
-4.006E-1	2.102E+0	2.313E+0
-3.957E-1	2.053E+0	2.352E+0
-3.973E-1	2.031E+0	2.313E+0
-4.022E-1	2.083E+0	2.339E+0
-4.006E-1	2.115E+0	2.297E+0
-3.973E-1	2.115E+0	2.362E+0
-3.973E-1	2.066E+0	2.375E+0
-4.022E-1	2.105E+0	2.329E+0
-3.973E-1	2.092E+0	2.319E+0
-3.957E-1	2.128E+0	2.329E+0
-3.941E-1	2.086E+0	2.303E+0
-3.973E-1	2.096E+0	2.290E+0
-3.973E-1	2.070E+0	2.336E+0
-3.973E-1	2.050E+0	2.336E+0
-3.973E-1	2.183E+0	2.319E+0
-3.973E-1	2.099E+0	2.255E+0
-3.973E-1	2.092E+0	2.268E+0
-3.973E-1	2.076E+0	2.303E+0
-3.941E-1	2.037E+0	2.310E+0
-3.973E-1	2.073E+0	2.303E+0
-4.006E-1	2.096E+0	2.307E+0
-3.957E-1	2.115E+0	2.349E+0
-3.957E-1	2.076E+0	2.261E+0
-3.990E-1	2.112E+0	2.242E+0
-4.006E-1	2.112E+0	2.307E+0
-3.957E-1	2.073E+0	2.381E+0
-3.973E-1	2.099E+0	2.284E+0
-3.973E-1	2.102E+0	2.358E+0
-3.973E-1	2.073E+0	2.323E+0
-3.957E-1	2.099E+0	2.310E+0
-3.990E-1	2.073E+0	2.287E+0
-3.990E-1	2.148E+0	2.339E+0
-4.038E-1	2.102E+0	2.307E+0
-3.990E-1	2.118E+0	2.362E+0
-3.957E-1	2.144E+0	2.310E+0
-4.006E-1	2.079E+0	2.268E+0
-4.006E-1	2.105E+0	2.303E+0
-3.973E-1	2.099E+0	2.300E+0
-3.957E-1	2.096E+0	2.362E+0
-3.990E-1	2.135E+0	2.313E+0
-4.006E-1	2.060E+0	2.290E+0
-3.990E-1	2.057E+0	2.245E+0
-3.973E-1	2.109E+0	2.297E+0
-3.990E-1	2.079E+0	2.229E+0
-3.990E-1	2.073E+0	2.349E+0
-3.973E-1	2.167E+0	2.319E+0
-3.941E-1	2.157E+0	2.323E+0
-3.990E-1	2.092E+0	2.362E+0
-4.022E-1	2.122E+0	2.326E+0
-4.006E-1	2.105E+0	2.319E+0
-3.973E-1	2.154E+0	2.345E+0
-3.990E-1	2.102E+0	2.316E+0
-4.038E-1	2.041E+0	2.329E+0
-3.957E-1	2.125E+0	2.313E+0
-3.973E-1	2.089E+0	2.365E+0
-3.973E-1	2.083E+0	2.264E+0
-4.022E-1	2.053E+0	2.329E+0
-3.941E-1	2.096E+0	2.277E+0
-3.925E-1	2.076E+0	2.319E+0
-3.990E-1	2.079E+0	2.307E+0
-4.038E-1	2.044E+0	2.368E+0
-4.006E-1	2.079E+0	2.319E+0
-3.973E-1	2.053E+0	2.294E+0
-4.006E-1	2.076E+0	2.277E+0
-4.022E-1	2.109E+0	2.368E+0
-3.957E-1	2.073E+0	2.355E+0
-3.957E-1	2.092E+0	2.294E+0
-3.990E-1	2.041E+0	2.300E+0
-3.990E-1	2.096E+0	2.319E+0
-3.973E-1	2.151E+0	2.294E+0
-3.990E-1	2.102E+0	2.281E+0
-4.006E-1	2.053E+0	2.345E+0
-4.022E-1	2.073E+0	2.423E+0
-3.973E-1	2.044E+0	2.284E+0
-3.957E-1	2.096E+0	2.339E+0
-3.973E-1	2.144E+0	2.300E+0
-3.990E-1	2.112E+0	2.284E+0
-3.973E-1	2.109E+0	2.358E+0
-3.957E-1	2.070E+0	2.258E+0
-4.022E-1	2.099E+0	2.339E+0
-4.006E-1	2.157E+0	2.284E+0
-3.957E-1	2.083E+0	2.316E+0
-3.941E-1	2.115E+0	2.307E+0
-3.973E-1	2.044E+0	2.329E+0
-3.990E-1	2.092E+0	2.332E+0
-3.957E-1	2.083E+0	2.251E+0
-3.973E-1	2.086E+0	2.310E+0
-3.990E-1	2.138E+0	2.345E+0
-3.973E-1	2.138E+0	2.255E+0
-3.957E-1	2.079E+0	2.281E+0
-3.973E-1	2.112E+0	2.362E+0
-3.990E-1	2.057E+0	2.290E+0
-3.990E-1	2.053E+0	2.319E+0
-3.973E-1	2.086E+0	2.326E+0
-3.957E-1	2.099E+0	2.381E+0
-3.973E-1	2.118E+0	2.238E+0
-3.973E-1	2.105E+0	2.303E+0
-3.973E-1	2.118E+0	2.349E+0
-3.957E-1	2.118E+0	2.300E+0
-3.973E-1	2.089E+0	2.274E+0
-3.990E-1	2.186E+0	2.287E+0
-3.957E-1	2.070E+0	2.297E+0
-3.941E-1	2.047E+0	2.316E+0
-3.973E-1	2.138E+0	2.310E+0
-4.006E-1	2.050E+0	2.310E+0
-3.973E-1	2.047E+0	2.329E+0
-3.957E-1	2.099E+0	2.336E+0
-3.990E-1	2.138E+0	2.281E+0
-3.990E-1	2.109E+0	2.235E+0
-3.925E-1	2.141E+0	2.310E+0
-3.957E-1	2.105E+0	2.319E+0
-4.006E-1	2.060E+0	2.342E+0
-3.990E-1	2.115E+0	2.264E+0
-3.973E-1	2.109E+0	2.303E+0
-3.973E-1	2.089E+0	2.342E+0
-3.990E-1	2.112E+0	2.342E+0
-4.006E-1	2.099E+0	2.294E+0
-3.990E-1	2.079E+0	2.258E+0
-3.941E-1	2.028E+0	2.339E+0
-3.990E-1	2.063E+0	2.290E+0
-4.006E-1	2.109E+0	2.313E+0
-3.941E-1	2.109E+0	2.316E+0
-3.941E-1	2.092E+0	2.345E+0
-4.006E-1	2.118E+0	2.294E+0
-3.973E-1	2.076E+0	2.316E+0
-4.006E-1	2.151E+0	2.326E+0
-3.973E-1	2.125E+0	2.355E+0
-3.973E-1	2.053E+0	2.378E+0
-3.990E-1	2.105E+0	2.310E+0
-3.957E-1	2.144E+0	2.384E+0
-4.006E-1	2.099E+0	2.384E+0
-3.990E-1	2.096E+0	2.329E+0
-3.990E-1	2.083E+0	2.284E+0
-3.973E-1	2.076E+0	2.394E+0
-3.957E-1	2.112E+0	2.336E+0
-3.990E-1	2.105E+0	2.303E+0
-3.990E-1	2.115E+0	2.310E+0
-3.973E-1	2.086E+0	2.397E+0
-3.973E-1	2.118E+0	2.355E+0
-3.990E-1	2.096E+0	2.336E+0
-3.990E-1	1.998E+0	2.287E+0
-3.957E-1	2.109E+0	2.358E+0
-3.990E-1	2.063E+0	2.281E+0
-4.006E-1	2.099E+0	2.209E+0
-3.990E-1	2.112E+0	2.248E+0
-3.957E-1	2.076E+0	2.310E+0
-3.941E-1	2.109E+0	2.388E+0
-3.990E-1	2.125E+0	2.319E+0
-4.022E-1	2.070E+0	2.261E+0
-3.990E-1	2.092E+0	2.362E+0
-3.973E-1	2.076E+0	2.313E+0
-4.022E-1	2.148E+0	2.323E+0
-3.990E-1	2.083E+0	2.307E+0
-3.973E-1	2.112E+0	2.294E+0
-3.973E-1	2.060E+0	2.297E+0
-3.990E-1	2.115E+0	2.261E+0
-4.022E-1	2.105E+0	2.313E+0
-3.973E-1	2.050E+0	2.313E+0
-3.990E-1	2.105E+0	2.316E+0
-3.973E-1	2.122E+0	2.371E+0
-3.990E-1	2.079E+0	2.271E+0
-3.990E-1	2.089E+0	2.329E+0
-3.957E-1	2.128E+0	2.313E+0
-3.973E-1	2.151E+0	2.329E+0
-3.990E-1	2.073E+0	2.332E+0
-3.957E-1	2.109E+0	2.352E+0
-3.973E-1	2.099E+0	2.284E+0
-4.006E-1	2.131E+0	2.319E+0
-4.006E-1	2.092E+0	2.300E+0
-3.941E-1	2.034E+0	2.316E+0
-3.957E-1	2.118E+0	2.297E+0
-3.990E-1	2.086E+0	2.329E+0
-3.990E-1	2.096E+0	2.362E+0
-3.990E-1	2.109E+0	2.300E+0
-3.941E-1	2.063E+0	2.342E+0
-3.990E-1	2.109E+0	2.355E+0
-4.022E-1	2.099E+0	2.352E+0
-3.957E-1	2.070E+0	2.251E+0
-3.941E-1	2.109E+0	2.310E+0
-4.006E-1	2.073E+0	2.307E+0
-4.006E-1	2.138E+0	2.303E+0
-3.957E-1	2.076E+0	2.294E+0
-3.973E-1	2.070E+0	2.271E+0
-3.990E-1	2.102E+0	2.326E+0
-3.990E-1	2.099E+0	2.290E+0
-3.957E-1	2.151E+0	2.300E+0
-3.957E-1	2.047E+0	2.316E+0
-3.990E-1	2.008E+0	2.362E+0
-4.022E-1	2.105E+0	2.349E+0
-3.957E-1	2.102E+0	2.297E+0
-3.973E-1	2.170E+0	2.362E+0
-3.973E-1	2.102E+0	2.332E+0
-3.990E-1	2.115E+0	2.290E+0
-3.973E-1	2.096E+0	2.339E+0
-3.957E-1	2.131E+0	2.349E+0
-3.973E-1	2.063E+0	2.329E+0
-4.006E-1	2.066E+0	2.329E+0
-3.973E-1	2.092E+0	2.310E+0
-3.957E-1	2.063E+0	2.336E+0
-3.990E-1	2.128E+0	2.326E+0
-4.022E-1	2.099E+0	2.307E+0
-3.957E-1	2.131E+0	2.290E+0
-3.990E-1	2.125E+0	2.319E+0
-4.006E-1	2.089E+0	2.242E+0
-3.990E-1	2.047E+0	2.352E+0
-3.973E-1	2.105E+0	2.332E+0
-3.990E-1	2.079E+0	2.329E+0
-3.990E-1	2.102E+0	2.303E+0
-4.006E-1	2.161E+0	2.339E+0
-3.973E-1	2.099E+0	2.352E+0
-3.957E-1	2.144E+0	2.264E+0
-3.973E-1	2.135E+0	2.352E+0
-4.022E-1	2.092E+0	2.355E+0
-3.990E-1	2.076E+0	2.371E+0
-3.941E-1	2.060E+0	2.290E+0
-3.990E-1	2.131E+0	2.345E+0
-3.990E-1	2.109E+0	2.378E+0
-3.957E-1	2.089E+0	2.300E+0
-3.957E-1	2.167E+0	2.294E+0
-3.990E-1	2.122E+0	2.264E+0
-4.038E-1	2.079E+0	2.365E+0
-3.973E-1	2.118E+0	2.310E+0
-3.957E-1	2.128E+0	2.368E+0
-4.006E-1	2.102E+0	2.277E+0
-4.006E-1	2.086E+0	2.303E+0
-3.973E-1	2.096E+0	2.303E+0
-3.973E-1	2.128E+0	2.349E+0
-3.990E-1	2.070E+0	2.352E+0
-3.990E-1	2.115E+0	2.258E+0
-3.957E-1	2.118E+0	2.342E+0
-3.941E-1	2.063E+0	2.300E+0
-3.973E-1	2.122E+0	2.352E+0
-3.990E-1	2.060E+0	2.248E+0
-3.973E-1	2.157E+0	2.300E+0
-3.941E-1	2.083E+0	2.332E+0
-3.973E-1	2.135E+0	2.316E+0
-4.006E-1	2.112E+0	2.310E+0
-3.957E-1	2.063E+0	2.297E+0
-3.973E-1	2.083E+0	2.336E+0
-3.990E-1	2.105E+0	2.319E+0
-3.973E-1	2.092E+0	2.281E+0
-3.973E-1	2.083E+0	2.375E+0
-3.973E-1	2.099E+0	2.381E+0
-3.973E-1	2.076E+0	2.352E+0
-4.006E-1	2.122E+0	2.329E+0
-3.957E-1	2.105E+0	2.268E+0
-3.941E-1	2.186E+0	2.313E+0
-3.990E-1	2.089E+0	2.391E+0
-3.973E-1	2.125E+0	2.352E+0
-3.973E-1	2.148E+0	2.352E+0
-3.941E-1	2.128E+0	2.371E+0
-3.990E-1	2.125E+0	2.271E+0
-4.006E-1	2.118E+0	2.268E+0
-3.957E-1	2.073E+0	2.329E+0
-3.957E-1	2.112E+0	2.365E+0
-4.006E-1	2.141E+0	2.307E+0
-3.990E-1	2.053E+0	2.326E+0
-3.941E-1	2.092E+0	2.281E+0
-3.957E-1	2.125E+0	2.281E+0
-3.990E-1	2.102E+0	2.339E+0
-3.957E-1	2.066E+0	2.300E+0
-3.941E-1	2.057E+0	2.319E+0
-3.990E-1	2.144E+0	2.310E+0
-3.973E-1	2.138E+0	2.352E+0
-4.022E-1	2.037E+0	2.303E+0
-3.957E-1	2.102E+0	2.336E+0
-3.957E-1	2.063E+0	2.268E+0
-3.990E-1	2.122E+0	2.264E+0
-4.006E-1	2.076E+0	2.345E+0
-3.957E-1	2.099E+0	2.342E+0
-3.941E-1	2.112E+0	2.277E+0
-3.973E-1	2.105E+0	2.339E+0
-4.006E-1	2.118E+0	2.362E+0
-3.941E-1	2.057E+0	2.274E+0
-3.973E-1	2.083E+0	2.345E+0
-3.990E-1	2.125E+0	2.384E+0
-4.022E-1	2.135E+0	2.294E+0
-3.973E-1	2.096E+0	2.303E+0
-3.973E-1	2.083E+0	2.277E+0
-3.990E-1	2.089E+0	2.284E+0
-3.990E-1	2.086E+0	2.316E+0
-3.990E-1	2.086E+0	2.300E+0
-3.941E-1	2.096E+0	2.332E+0
-3.973E-1	2.099E+0	2.297E+0
-3.990E-1	2.092E+0	2.336E+0
-3.973E-1	2.141E+0	2.303E+0
-3.973E-1	2.128E+0	2.349E+0
-3.973E-1	2.115E+0	2.323E+0
-3.957E-1	2.073E+0	2.339E+0
-3.941E-1	2.060E+0	2.290E+0
-3.957E-1	2.070E+0	2.303E+0
-3.973E-1	2.096E+0	2.332E+0
-4.022E-1	2.102E+0	2.297E+0
-3.973E-1	2.096E+0	2.349E+0
-3.957E-1	2.148E+0	2.307E+0
-3.990E-1	2.118E+0	2.316E+0
-4.006E-1	2.076E+0	2.300E+0
-3.973E-1	2.089E+0	2.277E+0
-3.941E-1	2.063E+0	2.336E+0
-4.006E-1	2.099E+0	2.303E+0
-3.990E-1	2.044E+0	2.345E+0
-3.957E-1	2.096E+0	2.345E+0
-3.925E-1	2.102E+0	2.326E+0
-3.973E-1	2.060E+0	2.307E+0
-3.990E-1	2.073E+0	2.313E+0
-3.925E-1	2.092E+0	2.251E+0
-3.973E-1	2.138E+0	2.281E+0
-3.973E-1	2.131E+0	2.303E+0
-3.990E-1	2.131E+0	2.287E+0
-3.973E-1	2.099E+0	2.277E+0
-3.973E-1	2.086E+0	2.290E+0
-3.990E-1	2.118E+0	2.349E+0
-3.973E-1	2.109E+0	2.326E+0
-3.990E-1	2.057E+0	2.358E+0
-3.957E-1	2.083E+0	2.307E+0
-4.006E-1	2.135E+0	2.287E+0
-3.990E-1	2.102E+0	2.316E+0
-3.941E-1	2.096E+0	2.235E+0
-3.973E-1	2.066E+0	2.245E+0
-3.973E-1	2.109E+0	2.307E+0
-4.022E-1	2.092E+0	2.368E+0
-3.973E-1	2.105E+0	2.326E+0
-3.973E-1	2.096E+0	2.251E+0
-4.006E-1	2.170E+0	2.271E+0
-3.990E-1	2.070E+0	2.323E+0
-3.990E-1	2.105E+0	2.294E+0
-3.941E-1	1.992E+0	2.375E+0
-3.990E-1	2.096E+0	2.251E+0
-4.006E-1	2.109E+0	2.245E+0
-3.957E-1	2.092E+0	2.284E+0
-3.909E-1	2.083E+0	2.397E+0
-3.990E-1	2.086E+0	2.284E+0
-3.973E-1	2.112E+0	2.300E+0
-3.941E-1	2.112E+0	2.251E+0
-3.925E-1	2.109E+0	2.332E+0
-3.990E-1	2.118E+0	2.352E+0
-4.006E-1	2.112E+0	2.332E+0
-3.957E-1	2.076E+0	2.287E+0
-3.957E-1	2.112E+0	2.245E+0
-3.973E-1	2.073E+0	2.303E+0
-3.973E-1	2.057E+0	2.261E+0
-3.941E-1	2.122E+0	2.336E+0
-3.957E-1	2.138E+0	2.258E+0
-3.990E-1	2.066E+0	2.264E+0
-3.990E-1	2.112E+0	2.332E+0
-3.990E-1	2.057E+0	2.264E+0
-3.941E-1	2.099E+0	2.336E+0
-3.973E-1	2.141E+0	2.284E+0
-4.006E-1	2.083E+0	2.323E+0
-3.941E-1	2.096E+0	2.362E+0
-3.941E-1	2.148E+0	2.307E+0
-3.957E-1	2.063E+0	2.329E+0
-3.990E-1	2.070E+0	2.242E+0
-3.973E-1	2.138E+0	2.294E+0
-3.925E-1	2.031E+0	2.287E+0
-3.990E-1	2.037E+0	2.284E+0
-3.990E-1	2.089E+0	2.294E+0
-3.941E-1	2.070E+0	2.303E+0
-3.925E-1	2.063E+0	2.326E+0
-3.990E-1	2.089E+0	2.332E+0
-3.990E-1	2.180E+0	2.368E+0
-3.973E-1	2.096E+0	2.310E+0
-3.941E-1	2.089E+0	2.362E+0
-4.006E-1	2.128E+0	2.290E+0
-3.973E-1	2.092E+0	2.329E+0
-3.941E-1	2.096E+0	2.300E+0
-3.957E-1	2.076E+0	2.307E+0
-4.022E-1	2.105E+0	2.290E+0
-3.990E-1	2.118E+0	2.290E+0
-3.941E-1	2.079E+0	2.271E+0
-3.973E-1	2.070E+0	2.281E+0
-3.990E-1	2.073E+0	2.388E+0
-3.990E-1	2.102E+0	2.368E+0
-3.957E-1	2.060E+0	2.342E+0
-3.941E-1	2.086E+0	2.319E+0
-3.973E-1	2.125E+0	2.336E+0
-4.006E-1	2.135E+0	2.307E+0
-3.957E-1	2.115E+0	2.297E+0
-3.941E-1	2.118E+0	2.319E+0
-3.990E-1	2.037E+0	2.316E+0
-3.990E-1	2.118E+0	2.300E+0
-3.957E-1	2.047E+0	2.290E+0
-3.925E-1	2.122E+0	2.261E+0
-3.957E-1	2.063E+0	2.355E+0
-3.990E-1	2.086E+0	2.287E+0
-3.957E-1	2.076E+0	2.345E+0
-3.957E-1	2.089E+0	2.300E+0
-3.957E-1	2.102E+0	2.319E+0
-3.973E-1	2.122E+0	2.284E+0
-3.973E-1	2.099E+0	2.352E+0
-3.957E-1	2.092E+0	2.326E+0
-3.990E-1	2.086E+0	2.345E+0
-3.990E-1	2.066E+0	2.268E+0
-3.941E-1	2.102E+0	2.326E+0
-3.941E-1	2.144E+0	2.258E+0
-4.022E-1	2.109E+0	2.300E+0
-4.022E-1	2.057E+0	2.297E+0
-3.957E-1	2.053E+0	2.284E+0
-3.957E-1	2.118E+0	2.307E+0
-3.990E-1	2.079E+0	2.336E+0
-3.990E-1	2.118E+0	2.323E+0
-3.957E-1	2.044E+0	2.313E+0
-3.957E-1	2.105E+0	2.310E+0
-4.006E-1	2.079E+0	2.303E+0
-3.990E-1	2.063E+0	2.313E+0
-3.973E-1	2.083E+0	2.319E+0
-3.925E-1	2.122E+0	2.332E+0
-3.990E-1	2.083E+0	2.281E+0
-3.990E-1	2.102E+0	2.303E+0
-3.941E-1	2.122E+0	2.290E+0
-3.925E-1	2.102E+0	2.323E+0
-3.957E-1	2.018E+0	2.352E+0
-4.006E-1	2.060E+0	2.336E+0
-3.941E-1	2.118E+0	2.349E+0
-3.941E-1	2.122E+0	2.345E+0
-3.990E-1	2.115E+0	2.294E+0
-3.990E-1	2.102E+0	2.277E+0
-3.941E-1	2.018E+0	2.297E+0
-3.973E-1	2.138E+0	2.264E+0
-3.957E-1	2.053E+0	2.313E+0
-4.006E-1	2.057E+0	2.394E+0
-3.957E-1	2.050E+0	2.401E+0
-3.957E-1	2.079E+0	2.284E+0
-3.973E-1	2.053E+0	2.300E+0
-4.006E-1	2.063E+0	2.264E+0
-3.941E-1	2.102E+0	2.319E+0
-3.973E-1	2.105E+0	2.316E+0
-3.973E-1	2.151E+0	2.336E+0
-3.990E-1	2.128E+0	2.316E+0
-3.973E-1	2.092E+0	2.290E+0
-3.973E-1	2.109E+0	2.284E+0
-3.990E-1	2.118E+0	2.342E+0
-4.006E-1	2.073E+0	2.310E+0
-3.941E-1	2.079E+0	2.313E+0
-3.973E-1	2.099E+0	2.345E+0
-3.990E-1	2.141E+0	2.349E+0
-3.990E-1	2.105E+0	2.323E+0
-3.973E-1	2.073E+0	2.248E+0
-3.957E-1	2.076E+0	2.345E+0
-3.973E-1	2.105E+0	2.342E+0
-3.990E-1	2.148E+0	2.319E+0
-3.973E-1	2.070E+0	2.281E+0
-3.941E-1	2.138E+0	2.391E+0
-3.990E-1	2.083E+0	2.316E+0
-4.006E-1	2.112E+0	2.277E+0
-3.990E-1	2.096E+0	2.300E+0
-3.941E-1	2.105E+0	2.313E+0
-3.973E-1	2.112E+0	2.271E+0
-4.022E-1	2.154E+0	2.281E+0
-3.990E-1	2.047E+0	2.238E+0
-3.957E-1	2.180E+0	2.329E+0
-3.990E-1	2.066E+0	2.329E+0
-4.006E-1	2.099E+0	2.355E+0
-3.973E-1	2.070E+0	2.362E+0
-3.957E-1	2.060E+0	2.355E+0
-3.973E-1	2.089E+0	2.358E+0
-3.990E-1	2.083E+0	2.242E+0
-3.957E-1	2.157E+0	2.248E+0
-3.957E-1	2.118E+0	2.316E+0
-3.973E-1	2.125E+0	2.271E+0
-3.973E-1	2.138E+0	2.271E+0
-3.973E-1	2.135E+0	2.316E+0
-3.957E-1	2.118E+0	2.326E+0
-3.973E-1	2.096E+0	2.277E+0
-3.990E-1	2.131E+0	2.284E+0
-3.941E-1	2.096E+0	2.255E+0
-3.957E-1	2.128E+0	2.365E+0
-3.990E-1	2.109E+0	2.352E+0
-3.990E-1	2.128E+0	2.290E+0
-3.941E-1	2.131E+0	2.251E+0
-3.957E-1	2.089E+0	2.319E+0
-3.973E-1	2.066E+0	2.352E+0
-3.990E-1	2.135E+0	2.294E+0
-3.957E-1	2.092E+0	2.268E+0
-3.957E-1	2.109E+0	2.319E+0
-3.990E-1	2.099E+0	2.271E+0
-3.990E-1	2.115E+0	2.326E+0
-3.990E-1	2.034E+0	2.316E+0
-3.957E-1	2.096E+0	2.258E+0
-3.973E-1	2.089E+0	2.323E+0
-4.022E-1	2.070E+0	2.310E+0
-3.957E-1	2.099E+0	2.303E+0
-3.941E-1	2.066E+0	2.345E+0
-3.990E-1	2.041E+0	2.307E+0
-4.006E-1	2.073E+0	2.284E+0
-3.973E-1	2.102E+0	2.313E+0
-3.957E-1	2.125E+0	2.242E+0
-3.990E-1	2.099E+0	2.313E+0
-3.990E-1	2.063E+0	2.355E+0
-3.957E-1	2.125E+0	2.352E+0
-3.957E-1	2.066E+0	2.342E+0
-3.973E-1	2.144E+0	2.297E+0
-4.006E-1	2.112E+0	2.297E+0
-3.957E-1	2.083E+0	2.307E+0
-3.973E-1	2.125E+0	2.342E+0
-3.973E-1	2.092E+0	2.255E+0
-3.973E-1	2.112E+0	2.303E+0
-3.925E-1	2.070E+0	2.287E+0
-3.973E-1	2.092E+0	2.339E+0
-3.990E-1	2.112E+0	2.329E+0
-4.006E-1	2.118E+0	2.297E+0
-3.941E-1	2.118E+0	2.255E+0
-3.957E-1	2.102E+0	2.329E+0
-3.973E-1	2.047E+0	2.303E+0
-4.006E-1	2.086E+0	2.284E+0
-3.941E-1	2.099E+0	2.329E+0
-3.941E-1	2.138E+0	2.355E+0
-3.957E-1	2.024E+0	2.300E+0
-4.006E-1	2.118E+0	2.336E+0
-3.941E-1	2.086E+0	2.303E+0
-3.957E-1	2.060E+0	2.336E+0
-3.973E-1	2.083E+0	2.339E+0
-4.006E-1	2.096E+0	2.297E+0
-3.957E-1	2.115E+0	2.310E+0
-3.941E-1	2.118E+0	2.268E+0
-4.006E-1	2.105E+0	2.326E+0
-3.990E-1	2.060E+0	2.326E+0
-3.925E-1	2.109E+0	2.313E+0
-3.973E-1	2.047E+0	2.316E+0
-3.990E-1	2.031E+0	2.349E+0
-3.990E-1	2.044E+0	2.271E+0
-3.973E-1	2.086E+0	2.307E+0
-3.973E-1	2.144E+0	2.277E+0
-3.990E-1	2.092E+0	2.310E+0
-3.990E-1	2.125E+0	2.319E+0
-3.957E-1	2.073E+0	2.284E+0
-3.957E-1	2.041E+0	2.326E+0
-3.990E-1	2.073E+0	2.417E+0
-4.006E-1	2.073E+0	2.264E+0
-3.973E-1	2.105E+0	2.294E+0
-3.925E-1	2.118E+0	2.319E+0
-3.990E-1	2.138E+0	2.307E+0
-4.006E-1	2.135E+0	2.368E+0
-3.973E-1	2.109E+0	2.401E+0
-3.957E-1	2.112E+0	2.313E+0
-3.957E-1	2.141E+0	2.274E+0
-3.990E-1	2.112E+0	2.222E+0
-3.990E-1	2.076E+0	2.274E+0
-3.957E-1	2.076E+0	2.433E+0
-3.990E-1	2.053E+0	2.336E+0
-3.957E-1	2.099E+0	2.323E+0
-3.941E-1	2.044E+0	2.290E+0
-3.941E-1	2.105E+0	2.323E+0
-3.973E-1	2.070E+0	2.290E+0
-3.990E-1	2.157E+0	2.294E+0
-3.941E-1	2.089E+0	2.307E+0
-3.941E-1	2.128E+0	2.310E+0
-3.973E-1	2.109E+0	2.326E+0
-3.973E-1	2.070E+0	2.371E+0
-3.941E-1	2.105E+0	2.336E+0
-3.941E-1	2.144E+0	2.287E+0
-3.973E-1	2.115E+0	2.336E+0
-3.990E-1	2.070E+0	2.300E+0
-3.973E-1	2.109E+0	2.300E+0
-3.941E-1	2.112E+0	2.345E+0
-3.990E-1	2.148E+0	2.365E+0
-3.990E-1	2.144E+0	2.329E+0
-3.941E-1	2.076E+0	2.329E+0
-3.941E-1	2.135E+0	2.294E+0
-3.973E-1	2.057E+0	2.290E+0
-3.973E-1	2.076E+0	2.381E+0
-3.957E-1	2.083E+0	2.294E+0
-3.941E-1	2.073E+0	2.255E+0
-3.957E-1	2.066E+0	2.310E+0
-3.990E-1	2.105E+0	2.294E+0
-3.957E-1	2.070E+0	2.277E+0
-3.957E-1	2.144E+0	2.310E+0
-3.990E-1	2.112E+0	2.316E+0
-4.006E-1	2.079E+0	2.238E+0
-3.957E-1	2.086E+0	2.284E+0
-3.941E-1	2.066E+0	2.274E+0
-3.973E-1	2.105E+0	2.339E+0
-3.990E-1	2.112E+0	2.323E+0
-3.973E-1	2.086E+0	2.303E+0
-3.957E-1	2.063E+0	2.375E+0
-4.006E-1	2.105E+0	2.300E+0
-4.006E-1	2.053E+0	2.310E+0
-3.941E-1	2.089E+0	2.323E+0
-3.973E-1	2.047E+0	2.290E+0
-3.973E-1	2.089E+0	2.277E+0
-4.006E-1	2.138E+0	2.339E+0
-3.957E-1	2.079E+0	2.319E+0
-3.957E-1	2.070E+0	2.313E+0
-3.941E-1	2.131E+0	2.342E+0
-3.973E-1	2.112E+0	2.290E+0
-3.973E-1	2.079E+0	2.323E+0
-3.957E-1	2.109E+0	2.316E+0
-3.990E-1	2.144E+0	2.339E+0
-3.990E-1	2.057E+0	2.329E+0
-3.957E-1	2.131E+0	2.345E+0
-3.957E-1	2.115E+0	2.345E+0
-4.006E-1	2.079E+0	2.345E+0
-3.973E-1	2.105E+0	2.345E+0
-3.973E-1	2.037E+0	2.342E+0
-3.973E-1	2.122E+0	2.268E+0
-3.990E-1	2.102E+0	2.323E+0
-3.973E-1	2.164E+0	2.319E+0
-3.957E-1	2.070E+0	2.339E+0
-3.957E-1	2.076E+0	2.371E+0
-3.957E-1	2.125E+0	2.326E+0
-3.957E-1	2.066E+0	2.316E+0
-3.941E-1	2.096E+0	2.326E+0
-3.973E-1	2.053E+0	2.410E+0
-3.973E-1	2.086E+0	2.316E+0
-3.990E-1	2.063E+0	2.319E+0
-3.973E-1	2.008E+0	2.277E+0
-3.957E-1	2.167E+0	2.323E+0
-3.990E-1	2.034E+0	2.290E+0
-3.990E-1	2.070E+0	2.339E+0
-4.006E-1	2.021E+0	2.307E+0
-3.941E-1	2.070E+0	2.316E+0
-3.973E-1	2.092E+0	2.261E+0
-4.006E-1	2.138E+0	2.352E+0
-3.941E-1	2.083E+0	2.307E+0
-3.957E-1	2.109E+0	2.378E+0
-3.941E-1	2.079E+0	2.277E+0
-4.006E-1	2.018E+0	2.319E+0
-3.941E-1	2.086E+0	2.294E+0
-3.957E-1	2.096E+0	2.349E+0
-3.973E-1	2.138E+0	2.274E+0
-3.973E-1	2.092E+0	2.336E+0
-3.957E-1	2.092E+0	2.300E+0
-3.957E-1	2.079E+0	2.345E+0
-3.990E-1	2.057E+0	2.300E+0
-4.006E-1	2.089E+0	2.329E+0
-3.941E-1	2.092E+0	2.294E+0
-3.957E-1	2.066E+0	2.284E+0
-4.006E-1	2.092E+0	2.255E+0
-3.990E-1	2.083E+0	2.290E+0
-3.941E-1	2.092E+0	2.303E+0
-3.941E-1	2.057E+0	2.352E+0
-3.973E-1	2.073E+0	2.319E+0
-4.006E-1	2.151E+0	2.349E+0
-3.957E-1	2.076E+0	2.271E+0
-3.925E-1	2.157E+0	2.352E+0
-3.990E-1	2.099E+0	2.358E+0
-3.957E-1	2.063E+0	2.268E+0
-3.973E-1	2.118E+0	2.329E+0
-3.957E-1	2.151E+0	2.345E+0
-3.973E-1	2.109E+0	2.219E+0
-3.990E-1	2.070E+0	2.326E+0
-3.973E-1	2.041E+0	2.319E+0
-3.957E-1	2.066E+0	2.277E+0
-3.990E-1	2.099E+0	2.332E+0
-4.006E-1	2.105E+0	2.261E+0
-3.973E-1	2.063E+0	2.342E+0
-3.957E-1	2.060E+0	2.329E+0
-3.973E-1	2.086E+0	2.294E+0
-4.006E-1	2.092E+0	2.326E+0
-3.957E-1	2.079E+0	2.284E+0
-3.941E-1	2.109E+0	2.281E+0
-3.990E-1	2.102E+0	2.303E+0
-3.973E-1	2.122E+0	2.339E+0
-3.957E-1	2.053E+0	2.290E+0
-3.957E-1	2.089E+0	2.368E+0
-3.973E-1	2.125E+0	2.384E+0
-3.973E-1	2.144E+0	2.326E+0
-3.925E-1	2.135E+0	2.281E+0
-3.957E-1	2.115E+0	2.342E+0
-3.973E-1	2.148E+0	2.290E+0
-3.973E-1	2.128E+0	2.319E+0
-3.957E-1	2.115E+0	2.290E+0
-3.941E-1	2.177E+0	2.358E+0
-3.957E-1	2.070E+0	2.319E+0
-3.973E-1	2.089E+0	2.300E+0
-3.957E-1	2.128E+0	2.294E+0
-3.925E-1	2.070E+0	2.352E+0
-3.957E-1	2.089E+0	2.362E+0
-4.006E-1	2.076E+0	2.284E+0
-3.957E-1	2.109E+0	2.225E+0
-3.957E-1	2.076E+0	2.371E+0
-3.990E-1	2.083E+0	2.339E+0
-3.973E-1	2.073E+0	2.368E+0
-3.973E-1	2.073E+0	2.365E+0
-3.957E-1	2.076E+0	2.336E+0
-3.957E-1	2.086E+0	2.287E+0
-3.990E-1	2.037E+0	2.339E+0
-3.973E-1	2.047E+0	2.297E+0
-3.973E-1	2.105E+0	2.212E+0
-3.973E-1	2.079E+0	2.336E+0
-3.990E-1	2.083E+0	2.397E+0
-3.941E-1	2.167E+0	2.287E+0
-3.925E-1	2.063E+0	2.261E+0
-3.973E-1	2.079E+0	2.307E+0
-4.022E-1	2.041E+0	2.258E+0
-3.973E-1	2.099E+0	2.297E+0
-3.973E-1	2.115E+0	2.264E+0
-3.973E-1	2.135E+0	2.365E+0
-3.990E-1	2.060E+0	2.281E+0
-3.925E-1	2.109E+0	2.271E+0
-3.957E-1	2.092E+0	2.326E+0
-3.990E-1	2.076E+0	2.316E+0
-3.990E-1	2.083E+0	2.307E+0
-3.941E-1	2.122E+0	2.336E+0
-3.957E-1	2.112E+0	2.268E+0
-3.973E-1	2.089E+0	2.307E+0
-3.957E-1	2.118E+0	2.329E+0
-3.973E-1	2.076E+0	2.375E+0
-3.941E-1	2.154E+0	2.339E+0
-3.973E-1	2.092E+0	2.365E+0
-4.006E-1	2.083E+0	2.287E+0
-3.941E-1	2.141E+0	2.319E+0
-3.957E-1	2.089E+0	2.303E+0
-3.990E-1	2.112E+0	2.310E+0
-4.006E-1	2.122E+0	2.336E+0
-3.941E-1	2.125E+0	2.274E+0
-3.957E-1	2.102E+0	2.329E+0
-3.990E-1	2.066E+0	2.310E+0
-3.990E-1	2.092E+0	2.336E+0
-3.941E-1	2.125E+0	2.297E+0
-3.925E-1	2.118E+0	2.336E+0
-3.973E-1	2.154E+0	2.287E+0
-4.006E-1	2.057E+0	2.313E+0
-3.957E-1	2.122E+0	2.313E+0
-3.941E-1	2.112E+0	2.358E+0
-4.022E-1	2.125E+0	2.332E+0
-4.022E-1	2.109E+0	2.294E+0
-3.941E-1	2.118E+0	2.255E+0
-3.973E-1	2.089E+0	2.277E+0
-3.990E-1	2.131E+0	2.294E+0
-4.006E-1	2.112E+0	2.336E+0
-3.941E-1	2.170E+0	2.355E+0
-3.925E-1	2.073E+0	2.332E+0
-3.957E-1	2.138E+0	2.345E+0
-3.990E-1	2.102E+0	2.323E+0
-3.973E-1	2.083E+0	2.268E+0
-3.957E-1	2.109E+0	2.339E+0
-3.973E-1	2.076E+0	2.290E+0
-4.006E-1	2.066E+0	2.287E+0
-3.941E-1	2.063E+0	2.329E+0
-3.957E-1	2.092E+0	2.297E+0
-3.990E-1	2.125E+0	2.316E+0
-3.973E-1	2.105E+0	2.378E+0
-3.941E-1	2.089E+0	2.297E+0
-3.941E-1	2.112E+0	2.300E+0
-3.973E-1	2.102E+0	2.274E+0
-3.957E-1	2.050E+0	2.255E+0
-3.957E-1	2.086E+0	2.323E+0
-3.973E-1	2.099E+0	2.303E+0
-3.941E-1	2.125E+0	2.258E+0
-3.973E-1	2.151E+0	2.307E+0
-3.941E-1	2.086E+0	2.313E+0
-3.925E-1	2.141E+0	2.281E+0
-3.990E-1	2.044E+0	2.274E+0
-4.006E-1	2.135E+0	2.345E+0
-3.973E-1	2.060E+0	2.303E+0
-3.941E-1	2.083E+0	2.313E+0
-3.957E-1	2.079E+0	2.300E+0
-3.990E-1	2.180E+0	2.358E+0
-3.941E-1	2.047E+0	2.329E+0
-3.941E-1	2.102E+0	2.355E+0
-3.990E-1	2.083E+0	2.381E+0
-3.957E-1	2.083E+0	2.310E+0
-3.941E-1	2.079E+0	2.303E+0
-3.957E-1	2.125E+0	2.371E+0
-3.973E-1	2.060E+0	2.300E+0
-3.957E-1	2.076E+0	2.326E+0
-3.957E-1	2.015E+0	2.303E+0
-3.941E-1	2.070E+0	2.326E+0
-3.990E-1	2.066E+0	2.319E+0
-4.006E-1	2.102E+0	2.332E+0
-3.957E-1	2.096E+0	2.381E+0
-3.957E-1	2.073E+0	2.339E+0
-3.973E-1	2.070E+0	2.355E+0
-3.957E-1	2.135E+0	2.375E+0
-3.941E-1	2.041E+0	2.381E+0
-3.973E-1	2.102E+0	2.355E+0
-3.973E-1	2.083E+0	2.245E+0
-4.022E-1	2.037E+0	2.332E+0
-3.957E-1	2.066E+0	2.355E+0
-3.925E-1	2.115E+0	2.345E+0
-3.990E-1	2.131E+0	2.368E+0
-3.973E-1	2.096E+0	2.277E+0
-3.941E-1	2.076E+0	2.261E+0
-3.941E-1	2.002E+0	2.349E+0
-3.973E-1	2.144E+0	2.358E+0
-3.973E-1	2.128E+0	2.326E+0
-3.973E-1	2.063E+0	2.326E+0
-3.925E-1	2.122E+0	2.300E+0
-3.941E-1	2.096E+0	2.303E+0
-3.973E-1	2.079E+0	2.336E+0
-3.941E-1	2.102E+0	2.336E+0
-3.957E-1	2.138E+0	2.313E+0
-3.990E-1	2.057E+0	2.378E+0
-3.990E-1	2.083E+0	2.345E+0
-3.990E-1	2.125E+0	2.358E+0
-3.925E-1	2.122E+0	2.290E+0
-4.006E-1	2.125E+0	2.245E+0
-3.973E-1	2.092E+0	2.310E+0
-3.957E-1	2.079E+0	2.277E+0
-3.909E-1	2.083E+0	2.332E+0
-3.973E-1	2.050E+0	2.342E+0
-3.990E-1	2.109E+0	2.310E+0
-3.973E-1	2.092E+0	2.332E+0
-3.941E-1	2.102E+0	2.264E+0
-3.990E-1	2.092E+0	2.316E+0
-3.990E-1	2.028E+0	2.316E+0
-3.990E-1	2.089E+0	2.303E+0
-3.941E-1	2.073E+0	2.332E+0
-3.990E-1	2.060E+0	2.313E+0
-3.990E-1	2.086E+0	2.326E+0
-3.957E-1	2.092E+0	2.277E+0
-3.957E-1	2.089E+0	2.316E+0
-3.990E-1	2.118E+0	2.332E+0
-3.973E-1	2.070E+0	2.336E+0
-3.941E-1	2.092E+0	2.313E+0
-3.909E-1	2.131E+0	2.313E+0
-3.973E-1	2.112E+0	2.381E+0
-3.973E-1	2.112E+0	2.332E+0
-3.925E-1	2.096E+0	2.313E+0
-3.973E-1	2.131E+0	2.277E+0
-3.973E-1	2.115E+0	2.290E+0
-4.006E-1	2.102E+0	2.303E+0
-3.957E-1	2.135E+0	2.274E+0
-3.957E-1	2.047E+0	2.300E+0
-3.973E-1	2.102E+0	2.332E+0
-4.006E-1	2.141E+0	2.332E+0
-3.941E-1	2.073E+0	2.303E+0
-3.925E-1	2.128E+0	2.303E+0
-3.973E-1	2.131E+0	2.287E+0
-4.006E-1	2.057E+0	2.300E+0
-3.941E-1	2.057E+0	2.319E+0
-3.957E-1	2.122E+0	2.310E+0
-3.973E-1	2.148E+0	2.313E+0
-4.006E-1	2.112E+0	2.349E+0
-3.941E-1	2.115E+0	2.323E+0
-3.941E-1	2.102E+0	2.229E+0
-4.006E-1	2.109E+0	2.323E+0
-3.973E-1	2.060E+0	2.319E+0
-3.957E-1	2.083E+0	2.310E+0
-3.941E-1	2.125E+0	2.323E+0
-3.973E-1	2.102E+0	2.287E+0
-3.973E-1	2.066E+0	2.336E+0
-3.957E-1	2.089E+0	2.284E+0
-3.925E-1	2.044E+0	2.313E+0
-3.990E-1	2.073E+0	2.261E+0
-3.957E-1	2.099E+0	2.255E+0
-3.957E-1	2.157E+0	2.332E+0
-3.941E-1	2.135E+0	2.342E+0
-3.990E-1	2.112E+0	2.297E+0
-4.006E-1	2.089E+0	2.277E+0
-3.925E-1	2.122E+0	2.284E+0
-3.973E-1	2.057E+0	2.316E+0
-3.973E-1	2.044E+0	2.326E+0
-3.990E-1	2.073E+0	2.336E+0
-3.957E-1	2.118E+0	2.297E+0
-3.990E-1	2.112E+0	2.287E+0
-3.990E-1	2.034E+0	2.371E+0
-3.990E-1	2.118E+0	2.355E+0
-3.941E-1	2.057E+0	2.339E+0
-3.957E-1	2.089E+0	2.323E+0
-3.973E-1	2.109E+0	2.319E+0
-3.973E-1	2.092E+0	2.284E+0
-3.941E-1	2.086E+0	2.297E+0
-3.957E-1	2.089E+0	2.339E+0
-3.990E-1	2.151E+0	2.378E+0
-3.957E-1	2.105E+0	2.323E+0
-3.925E-1	2.060E+0	2.339E+0
-3.941E-1	2.115E+0	2.287E+0
-3.973E-1	2.057E+0	2.358E+0
-3.973E-1	2.118E+0	2.316E+0
-3.941E-1	2.105E+0	2.284E+0
-3.957E-1	2.063E+0	2.307E+0
-3.973E-1	2.105E+0	2.313E+0
-3.973E-1	2.112E+0	2.342E+0
-3.941E-1	2.079E+0	2.287E+0
-3.941E-1	2.060E+0	2.303E+0
-3.990E-1	2.115E+0	2.345E+0
-3.973E-1	2.092E+0	2.349E+0
-3.909E-1	2.076E+0	2.368E+0
-3.973E-1	2.096E+0	2.303E+0
-3.973E-1	2.125E+0	2.310E+0
-3.990E-1	2.122E+0	2.261E+0
-3.973E-1	2.131E+0	2.290E+0
-3.957E-1	2.131E+0	2.277E+0
-3.973E-1	2.079E+0	2.274E+0
-3.990E-1	2.089E+0	2.307E+0
-3.941E-1	2.034E+0	2.255E+0
-3.957E-1	2.115E+0	2.294E+0
-3.990E-1	2.050E+0	2.300E+0
-3.957E-1	2.070E+0	2.329E+0
-3.941E-1	2.118E+0	2.310E+0
-3.941E-1	2.109E+0	2.303E+0
-3.941E-1	2.141E+0	2.355E+0
-3.973E-1	2.089E+0	2.271E+0
-3.941E-1	2.053E+0	2.323E+0
-3.941E-1	2.105E+0	2.313E+0
-3.973E-1	2.070E+0	2.319E+0
-3.990E-1	2.141E+0	2.352E+0
-3.957E-1	2.079E+0	2.316E+0
-3.941E-1	2.057E+0	2.313E+0
-3.990E-1	2.122E+0	2.332E+0
-3.973E-1	2.066E+0	2.336E+0
-3.941E-1	2.079E+0	2.310E+0
-3.957E-1	2.089E+0	2.297E+0
-3.973E-1	2.102E+0	2.261E+0
-3.990E-1	2.070E+0	2.310E+0
-3.941E-1	2.167E+0	2.297E+0
-3.957E-1	2.096E+0	2.274E+0
-3.990E-1	2.092E+0	2.251E+0
-4.006E-1	2.076E+0	2.381E+0
-3.973E-1	2.070E+0	2.284E+0
-3.957E-1	2.128E+0	2.316E+0
-3.941E-1	2.161E+0	2.326E+0
-3.973E-1	2.057E+0	2.284E+0
-3.957E-1	2.125E+0	2.355E+0
-3.941E-1	2.011E+0	2.297E+0
-4.006E-1	2.170E+0	2.339E+0
-3.990E-1	2.092E+0	2.336E+0
-3.941E-1	2.102E+0	2.255E+0
-3.990E-1	2.083E+0	2.345E+0
-3.990E-1	2.086E+0	2.310E+0
-3.990E-1	2.086E+0	2.329E+0
-3.957E-1	2.135E+0	2.316E+0
-3.973E-1	2.076E+0	2.284E+0
-3.973E-1	2.076E+0	2.319E+0
-3.973E-1	2.063E+0	2.358E+0
-3.957E-1	2.037E+0	2.287E+0
-3.941E-1	2.122E+0	2.319E+0
-3.990E-1	2.161E+0	2.245E+0
-4.022E-1	2.060E+0	2.313E+0
-3.973E-1	2.047E+0	2.397E+0
-3.941E-1	2.105E+0	2.294E+0
-3.973E-1	2.109E+0	2.323E+0
-4.022E-1	2.109E+0	2.297E+0
-3.957E-1	2.105E+0	2.323E+0
-3.957E-1	2.073E+0	2.281E+0
-3.957E-1	2.102E+0	2.297E+0
-3.990E-1	2.073E+0	2.290E+0
-3.941E-1	2.034E+0	2.391E+0
-3.941E-1	2.109E+0	2.297E+0
-3.990E-1	2.079E+0	2.307E+0
-3.990E-1	2.118E+0	2.319E+0
-3.973E-1	2.148E+0	2.300E+0
-3.941E-1	2.041E+0	2.414E+0
-3.973E-1	2.079E+0	2.281E+0
-3.973E-1	2.096E+0	2.310E+0
-3.941E-1	2.122E+0	2.332E+0
-3.941E-1	2.083E+0	2.294E+0
-3.973E-1	2.122E+0	2.355E+0
-3.973E-1	2.037E+0	2.294E+0
-3.957E-1	2.076E+0	2.316E+0
-3.925E-1	2.073E+0	2.206E+0
-3.957E-1	2.089E+0	2.307E+0
-3.990E-1	2.079E+0	2.326E+0
-3.941E-1	2.118E+0	2.329E+0
-3.957E-1	2.089E+0	2.323E+0
-3.990E-1	2.089E+0	2.323E+0
-3.957E-1	2.109E+0	2.326E+0
-3.941E-1	2.057E+0	2.362E+0
-3.925E-1	2.076E+0	2.261E+0
-3.990E-1	2.099E+0	2.277E+0
-3.973E-1	2.079E+0	2.339E+0
-3.925E-1	2.164E+0	2.294E+0
-3.941E-1	2.047E+0	2.290E+0
-3.973E-1	2.079E+0	2.281E+0
-3.990E-1	2.053E+0	2.323E+0
-3.941E-1	2.131E+0	2.300E+0
-3.941E-1	2.089E+0	2.294E+0
-3.973E-1	2.112E+0	2.248E+0
-3.957E-1	2.122E+0	2.274E+0
-3.941E-1	2.057E+0	2.313E+0
-3.973E-1	2.128E+0	2.316E+0
-3.990E-1	2.034E+0	2.313E+0
-4.006E-1	2.131E+0	2.255E+0
-3.941E-1	2.112E+0	2.332E+0
-3.973E-1	2.164E+0	2.316E+0
-3.973E-1	2.028E+0	2.336E+0
-3.990E-1	2.183E+0	2.277E+0
-3.973E-1	2.096E+0	2.307E+0
-3.941E-1	2.138E+0	2.329E+0
-3.973E-1	2.102E+0	2.268E+0
-3.973E-1	2.024E+0	2.345E+0
-3.957E-1	2.122E+0	2.274E+0
-3.925E-1	2.151E+0	2.362E+0
-3.957E-1	2.092E+0	2.313E+0
-3.973E-1	2.060E+0	2.300E+0
-3.957E-1	2.131E+0	2.319E+0
-3.957E-1	2.092E+0	2.313E+0
-3.957E-1	2.118E+0	2.271E+0
-3.973E-1	2.092E+0	2.294E+0
-3.925E-1	2.092E+0	2.332E+0
-3.941E-1	2.018E+0	2.310E+0
-3.990E-1	2.079E+0	2.332E+0
-3.973E-1	2.125E+0	2.290E+0
-3.973E-1	2.083E+0	2.326E+0
-3.957E-1	2.135E+0	2.310E+0
-3.941E-1	2.125E+0	2.349E+0
-3.990E-1	2.086E+0	2.316E+0
-3.957E-1	2.086E+0	2.294E+0
-3.941E-1	2.125E+0	2.264E+0
-3.973E-1	2.041E+0	2.336E+0
-3.973E-1	2.096E+0	2.339E+0
-3.957E-1	2.086E+0	2.323E+0
-3.941E-1	2.089E+0	2.284E+0
-3.990E-1	2.086E+0	2.294E+0
-3.973E-1	2.089E+0	2.277E+0
-3.941E-1	2.122E+0	2.300E+0
-3.909E-1	2.112E+0	2.300E+0
-3.973E-1	2.050E+0	2.229E+0
-4.006E-1	2.099E+0	2.358E+0
-3.941E-1	2.144E+0	2.339E+0
-3.909E-1	2.105E+0	2.358E+0
-4.006E-1	2.086E+0	2.281E+0
-3.990E-1	2.099E+0	2.281E+0
-3.941E-1	2.118E+0	2.342E+0
-3.941E-1	2.079E+0	2.303E+0
-3.973E-1	2.053E+0	2.345E+0
-3.973E-1	2.125E+0	2.281E+0
-3.957E-1	2.066E+0	2.323E+0
-3.973E-1	2.066E+0	2.355E+0
-3.973E-1	2.122E+0	2.319E+0
-3.973E-1	2.131E+0	2.336E+0
-3.957E-1	2.044E+0	2.336E+0
-3.941E-1	2.037E+0	2.258E+0
-3.957E-1	2.112E+0	2.336E+0
-3.957E-1	2.083E+0	2.313E+0
-3.941E-1	2.135E+0	2.307E+0
-3.941E-1	2.099E+0	2.245E+0
-3.973E-1	2.138E+0	2.307E+0
-3.957E-1	2.118E+0	2.323E+0
-3.941E-1	2.102E+0	2.310E+0
-3.957E-1	2.060E+0	2.319E+0
-3.973E-1	2.083E+0	2.284E+0
-3.990E-1	2.076E+0	2.264E+0
-3.941E-1	2.115E+0	2.319E+0
-3.925E-1	2.105E+0	2.307E+0
-3.990E-1	2.151E+0	2.319E+0
-3.990E-1	2.083E+0	2.303E+0
-3.941E-1	2.079E+0	2.300E+0
-3.925E-1	2.057E+0	2.378E+0
-3.990E-1	2.083E+0	2.452E+0
-4.006E-1	2.066E+0	2.281E+0
-3.957E-1	2.115E+0	2.342E+0
-3.925E-1	2.092E+0	2.319E+0
-3.973E-1	2.021E+0	2.345E+0
-3.973E-1	2.086E+0	2.362E+0
-3.941E-1	2.118E+0	2.345E+0
-3.925E-1	2.099E+0	2.368E+0
-3.957E-1	2.066E+0	2.297E+0
-4.006E-1	2.092E+0	2.284E+0
-3.957E-1	2.028E+0	2.352E+0
-3.957E-1	2.073E+0	2.342E+0
-4.006E-1	2.086E+0	2.284E+0
-3.990E-1	2.092E+0	2.251E+0
-3.957E-1	2.099E+0	2.352E+0
-3.941E-1	2.063E+0	2.290E+0
-3.973E-1	2.076E+0	2.342E+0
-3.957E-1	2.063E+0	2.352E+0
-3.957E-1	2.066E+0	2.316E+0
-3.925E-1	2.122E+0	2.310E+0
-3.941E-1	2.079E+0	2.349E+0
-3.990E-1	2.109E+0	2.284E+0
-3.941E-1	2.128E+0	2.255E+0
-3.941E-1	2.079E+0	2.329E+0
-3.973E-1	2.157E+0	2.365E+0
-3.973E-1	2.070E+0	2.332E+0
-3.973E-1	2.063E+0	2.277E+0
-3.941E-1	2.092E+0	2.358E+0
-3.973E-1	2.089E+0	2.345E+0
-3.990E-1	2.083E+0	2.332E+0
-3.941E-1	2.050E+0	2.332E+0
-3.941E-1	2.073E+0	2.365E+0
-3.973E-1	2.096E+0	2.345E+0
-4.006E-1	2.131E+0	2.326E+0
-3.973E-1	2.118E+0	2.284E+0
-3.941E-1	2.141E+0	2.264E+0
-4.006E-1	2.151E+0	2.303E+0
-3.973E-1	2.083E+0	2.316E+0
-3.957E-1	2.073E+0	2.323E+0
-3.925E-1	2.083E+0	2.323E+0
-3.990E-1	2.102E+0	2.313E+0
-3.973E-1	2.112E+0	2.349E+0
-3.957E-1	2.131E+0	2.290E+0
-3.957E-1	2.112E+0	2.245E+0
-3.990E-1	2.089E+0	2.261E+0
-3.990E-1	2.109E+0	2.365E+0
-3.941E-1	2.086E+0	2.297E+0
-3.941E-1	2.096E+0	2.352E+0
-3.973E-1	2.118E+0	2.310E+0
-3.990E-1	2.099E+0	2.329E+0
-3.941E-1	2.086E+0	2.345E+0
-3.941E-1	2.135E+0	2.264E+0
-4.006E-1	2.076E+0	2.323E+0
-3.941E-1	2.050E+0	2.287E+0
-3.957E-1	2.141E+0	2.329E+0
-3.925E-1	2.102E+0	2.284E+0
-3.973E-1	2.073E+0	2.300E+0
-3.973E-1	2.118E+0	2.365E+0
-3.973E-1	2.076E+0	2.294E+0
-3.925E-1	2.118E+0	2.362E+0
-3.973E-1	2.125E+0	2.303E+0
-4.006E-1	2.144E+0	2.310E+0
-3.957E-1	2.096E+0	2.284E+0
-3.909E-1	2.092E+0	2.290E+0
-3.990E-1	2.105E+0	2.349E+0
-3.990E-1	2.128E+0	2.307E+0
-3.941E-1	2.118E+0	2.313E+0
-3.957E-1	2.135E+0	2.313E+0
-3.973E-1	2.128E+0	2.300E+0
-3.990E-1	2.076E+0	2.319E+0
-3.941E-1	2.076E+0	2.323E+0
-3.957E-1	2.021E+0	2.245E+0
-3.973E-1	2.050E+0	2.349E+0
-3.990E-1	2.008E+0	2.300E+0
-3.957E-1	2.089E+0	2.410E+0
-3.957E-1	2.073E+0	2.258E+0
-3.990E-1	2.135E+0	2.303E+0
-3.957E-1	2.102E+0	2.281E+0
-3.941E-1	2.144E+0	2.323E+0
-3.941E-1	2.099E+0	2.281E+0
-3.990E-1	2.079E+0	2.339E+0
-3.957E-1	2.105E+0	2.281E+0
-3.973E-1	2.079E+0	2.281E+0
-3.925E-1	2.118E+0	2.336E+0
-3.957E-1	2.076E+0	2.375E+0
-3.990E-1	2.109E+0	2.297E+0
-3.941E-1	2.086E+0	2.319E+0
-3.941E-1	2.053E+0	2.329E+0
-3.990E-1	2.050E+0	2.329E+0
-3.973E-1	2.105E+0	2.339E+0
-3.925E-1	2.086E+0	2.274E+0
-3.941E-1	2.099E+0	2.329E+0
-3.957E-1	2.115E+0	2.268E+0
-3.990E-1	2.105E+0	2.294E+0
-3.957E-1	2.083E+0	2.284E+0
-3.941E-1	2.057E+0	2.310E+0
-3.990E-1	2.118E+0	2.281E+0
-3.990E-1	2.125E+0	2.368E+0
-3.957E-1	2.096E+0	2.362E+0
-3.973E-1	2.089E+0	2.336E+0
-3.973E-1	2.135E+0	2.323E+0
-3.990E-1	2.096E+0	2.297E+0
-3.973E-1	2.115E+0	2.345E+0
-3.941E-1	2.105E+0	2.345E+0
-3.973E-1	2.079E+0	2.339E+0
-3.957E-1	2.083E+0	2.300E+0
-3.957E-1	2.096E+0	2.342E+0
-3.941E-1	2.157E+0	2.358E+0
-3.990E-1	2.105E+0	2.258E+0
-3.973E-1	2.122E+0	2.300E+0
-3.941E-1	2.099E+0	2.316E+0
-3.941E-1	2.092E+0	2.294E+0
-3.957E-1	2.092E+0	2.349E+0
-3.957E-1	2.083E+0	2.342E+0
-3.941E-1	2.044E+0	2.345E+0
-3.973E-1	2.060E+0	2.355E+0
-4.006E-1	2.118E+0	2.294E+0
-3.973E-1	2.089E+0	2.248E+0
-3.941E-1	2.076E+0	2.329E+0
-3.925E-1	2.151E+0	2.336E+0
-3.941E-1	2.112E+0	2.287E+0
-3.941E-1	2.141E+0	2.297E+0
-3.941E-1	2.118E+0	2.281E+0
-3.957E-1	2.083E+0	2.284E+0
-3.973E-1	2.063E+0	2.287E+0
-3.973E-1	2.070E+0	2.303E+0
-3.957E-1	2.131E+0	2.238E+0
-3.941E-1	2.047E+0	2.371E+0
-3.973E-1	2.050E+0	2.294E+0
-3.990E-1	2.063E+0	2.323E+0
-3.909E-1	2.102E+0	2.384E+0
-3.925E-1	2.096E+0	2.316E+0
-3.957E-1	2.076E+0	2.300E+0
-3.957E-1	2.076E+0	2.281E+0
-3.941E-1	2.102E+0	2.277E+0
-3.925E-1	2.131E+0	2.329E+0
-3.941E-1	2.105E+0	2.345E+0
-3.990E-1	2.109E+0	2.339E+0
-3.941E-1	2.060E+0	2.326E+0
-3.925E-1	2.115E+0	2.310E+0
-3.990E-1	2.105E+0	2.300E+0
-3.973E-1	2.021E+0	2.287E+0
-3.941E-1	2.079E+0	2.319E+0
-3.957E-1	2.041E+0	2.349E+0
-3.990E-1	2.073E+0	2.307E+0
-3.990E-1	2.079E+0	2.336E+0
-3.925E-1	2.076E+0	2.284E+0
-3.941E-1	2.092E+0	2.268E+0
-3.973E-1	2.083E+0	2.287E+0
-3.990E-1	2.115E+0	2.316E+0
-3.957E-1	2.112E+0	2.271E+0
-3.957E-1	2.070E+0	2.255E+0
-3.973E-1	2.109E+0	2.316E+0
-3.957E-1	2.086E+0	2.323E+0
-3.957E-1	2.096E+0	2.297E+0
-3.941E-1	2.128E+0	2.255E+0
-3.990E-1	2.073E+0	2.310E+0
-3.957E-1	2.057E+0	2.332E+0
-3.941E-1	2.138E+0	2.355E+0
-3.957E-1	2.021E+0	2.294E+0
-3.973E-1	2.060E+0	2.294E+0
-3.973E-1	2.079E+0	2.287E+0
-3.925E-1	2.115E+0	2.264E+0
-3.941E-1	2.066E+0	2.365E+0
-3.973E-1	2.096E+0	2.326E+0
-3.973E-1	2.112E+0	2.287E+0
-3.925E-1	2.138E+0	2.284E+0
-3.957E-1	2.125E+0	2.323E+0
-3.990E-1	2.034E+0	2.290E+0
-3.973E-1	2.089E+0	2.310E+0
-3.941E-1	2.131E+0	2.336E+0
-3.941E-1	2.102E+0	2.294E+0
-3.957E-1	2.066E+0	2.362E+0
-4.006E-1	2.060E+0	2.294E+0
-3.941E-1	2.170E+0	2.297E+0
-3.941E-1	2.086E+0	2.352E+0
-3.973E-1	2.060E+0	2.384E+0
-3.957E-1	2.079E+0	2.394E+0
-3.941E-1	2.115E+0	2.284E+0
-3.941E-1	2.109E+0	2.281E+0
-3.973E-1	2.070E+0	2.388E+0
-3.957E-1	2.083E+0	2.313E+0
-3.941E-1	2.089E+0	2.349E+0
-3.925E-1	2.060E+0	2.332E+0
-3.957E-1	2.099E+0	2.287E+0
-3.990E-1	2.066E+0	2.300E+0
-3.957E-1	2.053E+0	2.316E+0
-3.941E-1	2.112E+0	2.268E+0
-3.941E-1	2.135E+0	2.316E+0
-3.990E-1	2.102E+0	2.307E+0
-3.957E-1	2.096E+0	2.287E+0
-3.957E-1	2.083E+0	2.368E+0
-3.957E-1	2.079E+0	2.326E+0
-3.973E-1	2.128E+0	2.323E+0
-3.973E-1	2.099E+0	2.375E+0
-3.957E-1	2.096E+0	2.300E+0
-3.957E-1	2.060E+0	2.339E+0
-3.957E-1	2.096E+0	2.339E+0
-3.925E-1	2.105E+0	2.326E+0
-3.925E-1	2.151E+0	2.313E+0
-3.990E-1	2.096E+0	2.287E+0
-4.022E-1	2.060E+0	2.264E+0
-3.957E-1	2.044E+0	2.313E+0
-3.941E-1	2.109E+0	2.349E+0
-4.006E-1	2.057E+0	2.323E+0
-3.957E-1	2.125E+0	2.274E+0
-3.973E-1	2.102E+0	2.329E+0
-3.925E-1	2.135E+0	2.281E+0
-3.957E-1	2.118E+0	2.274E+0
-3.973E-1	2.047E+0	2.307E+0
-3.973E-1	2.057E+0	2.332E+0
-3.941E-1	2.096E+0	2.310E+0
-3.973E-1	2.096E+0	2.368E+0
-3.973E-1	2.099E+0	2.310E+0
-3.941E-1	2.115E+0	2.323E+0
-3.941E-1	2.073E+0	2.310E+0
-3.973E-1	2.112E+0	2.307E+0
-3.990E-1	2.041E+0	2.329E+0
-3.941E-1	2.115E+0	2.307E+0
-3.941E-1	2.073E+0	2.329E+0
-3.957E-1	2.102E+0	2.332E+0
-3.990E-1	2.079E+0	2.268E+0
-3.957E-1	2.102E+0	2.284E+0
-3.909E-1	2.041E+0	2.274E+0
-3.990E-1	2.050E+0	2.313E+0
-3.973E-1	2.096E+0	2.290E+0
-3.941E-1	2.112E+0	2.313E+0
-3.941E-1	2.037E+0	2.310E+0
-3.957E-1	2.115E+0	2.300E+0
-3.973E-1	2.092E+0	2.323E+0
-3.925E-1	2.096E+0	2.238E+0
-3.957E-1	2.089E+0	2.303E+0
-3.973E-1	2.115E+0	2.274E+0
-3.990E-1	2.109E+0	2.303E+0
-3.957E-1	2.063E+0	2.339E+0
-3.957E-1	2.099E+0	2.303E+0
-3.973E-1	2.096E+0	2.294E+0
-3.941E-1	2.076E+0	2.319E+0
-3.957E-1	2.118E+0	2.255E+0
-3.957E-1	2.076E+0	2.349E+0
-3.973E-1	2.118E+0	2.300E+0
-3.990E-1	2.092E+0	2.355E+0
-3.925E-1	2.125E+0	2.284E+0
-3.941E-1	2.015E+0	2.323E+0
-3.973E-1	2.086E+0	2.332E+0
-3.973E-1	2.076E+0	2.277E+0
-3.925E-1	2.086E+0	2.300E+0
-3.909E-1	2.144E+0	2.362E+0
-3.957E-1	2.089E+0	2.339E+0
-4.006E-1	2.122E+0	2.319E+0
-3.973E-1	2.122E+0	2.287E+0
-3.941E-1	2.125E+0	2.326E+0
-3.957E-1	2.086E+0	2.349E+0
-3.941E-1	2.083E+0	2.319E+0
-3.957E-1	2.070E+0	2.352E+0
-3.957E-1	2.109E+0	2.368E+0
-3.973E-1	2.128E+0	2.319E+0
-3.990E-1	2.099E+0	2.345E+0
-3.941E-1	2.099E+0	2.303E+0
-3.957E-1	2.138E+0	2.287E+0
-3.957E-1	2.135E+0	2.297E+0
-3.990E-1	2.161E+0	2.349E+0
-3.957E-1	2.112E+0	2.336E+0
-3.941E-1	2.102E+0	2.271E+0
-3.973E-1	2.164E+0	2.342E+0
-3.973E-1	2.053E+0	2.345E+0
-3.941E-1	2.157E+0	2.287E+0
-3.909E-1	2.060E+0	2.316E+0
-3.990E-1	2.105E+0	2.329E+0
-3.957E-1	2.115E+0	2.349E+0
-3.925E-1	2.174E+0	2.352E+0
-3.957E-1	2.105E+0	2.258E+0
-3.973E-1	2.125E+0	2.316E+0
-3.957E-1	2.096E+0	2.303E+0
-3.957E-1	2.073E+0	2.352E+0
-3.925E-1	2.073E+0	2.326E+0
-3.973E-1	2.089E+0	2.339E+0
-3.990E-1	2.096E+0	2.284E+0
-3.925E-1	2.096E+0	2.287E+0
-3.941E-1	2.112E+0	2.255E+0
-3.973E-1	2.079E+0	2.323E+0
-3.990E-1	2.050E+0	2.339E+0
-3.941E-1	2.161E+0	2.326E+0
-3.941E-1	2.128E+0	2.307E+0
-3.973E-1	2.076E+0	2.371E+0
-3.941E-1	2.044E+0	2.310E+0
-3.957E-1	2.037E+0	2.342E+0
-3.925E-1	2.148E+0	2.303E+0
-3.973E-1	2.131E+0	2.290E+0
-3.957E-1	2.063E+0	2.297E+0
-3.973E-1	2.073E+0	2.271E+0
-3.941E-1	2.105E+0	2.316E+0
-3.973E-1	2.053E+0	2.323E+0
-3.957E-1	2.011E+0	2.196E+0
-3.941E-1	2.112E+0	2.352E+0
-3.941E-1	2.135E+0	2.313E+0
-3.973E-1	2.079E+0	2.358E+0
-3.990E-1	2.096E+0	2.287E+0
-3.941E-1	2.109E+0	2.268E+0
-3.941E-1	2.112E+0	2.281E+0
-3.957E-1	2.089E+0	2.271E+0
-3.973E-1	2.122E+0	2.290E+0
-3.925E-1	2.066E+0	2.362E+0
-3.941E-1	2.092E+0	2.258E+0
-3.941E-1	2.066E+0	2.290E+0
-3.990E-1	2.070E+0	2.303E+0
-3.941E-1	2.099E+0	2.323E+0
-3.957E-1	2.089E+0	2.242E+0
-3.973E-1	2.102E+0	2.310E+0
-3.990E-1	2.079E+0	2.362E+0
-3.973E-1	2.076E+0	2.349E+0
-3.957E-1	2.060E+0	2.319E+0
-3.957E-1	2.109E+0	2.316E+0
-3.973E-1	2.086E+0	2.284E+0
-3.957E-1	2.037E+0	2.323E+0
-3.941E-1	2.099E+0	2.349E+0
-3.957E-1	2.131E+0	2.326E+0
-3.973E-1	2.099E+0	2.326E+0
-3.909E-1	2.089E+0	2.307E+0
-3.925E-1	2.151E+0	2.342E+0
-3.990E-1	2.092E+0	2.303E+0
-3.990E-1	2.089E+0	2.401E+0
-3.941E-1	2.063E+0	2.329E+0
-3.957E-1	2.076E+0	2.339E+0
-3.957E-1	2.096E+0	2.274E+0
-3.990E-1	2.053E+0	2.297E+0
-3.941E-1	2.050E+0	2.258E+0
-3.957E-1	2.034E+0	2.258E+0
-3.973E-1	2.105E+0	2.303E+0
-4.006E-1	2.066E+0	2.368E+0
-3.925E-1	2.099E+0	2.248E+0
-3.941E-1	2.086E+0	2.352E+0
-3.973E-1	2.060E+0	2.261E+0
-3.957E-1	2.099E+0	2.358E+0
-3.941E-1	2.102E+0	2.362E+0
-3.941E-1	2.112E+0	2.355E+0
-3.925E-1	2.118E+0	2.329E+0
-3.990E-1	2.057E+0	2.284E+0
-3.909E-1	2.105E+0	2.310E+0
-3.941E-1	2.079E+0	2.326E+0
-3.973E-1	2.115E+0	2.281E+0
-3.957E-1	2.096E+0	2.323E+0
-3.925E-1	2.073E+0	2.277E+0
-3.941E-1	2.060E+0	2.245E+0
-3.957E-1	2.070E+0	2.368E+0
-3.990E-1	2.079E+0	2.323E+0
-3.941E-1	2.041E+0	2.342E+0
-3.925E-1	2.070E+0	2.297E+0
-3.957E-1	2.138E+0	2.297E+0
-3.973E-1	2.066E+0	2.307E+0
-3.957E-1	2.086E+0	2.319E+0
-3.941E-1	2.096E+0	2.271E+0
-3.990E-1	2.073E+0	2.277E+0
-3.941E-1	2.076E+0	2.326E+0
-3.957E-1	2.096E+0	2.290E+0
-3.925E-1	2.089E+0	2.294E+0
-3.957E-1	2.118E+0	2.274E+0
-3.973E-1	2.057E+0	2.326E+0
-3.957E-1	2.102E+0	2.307E+0
-3.957E-1	2.060E+0	2.303E+0
-3.973E-1	2.186E+0	2.316E+0
-3.941E-1	2.118E+0	2.323E+0
-3.957E-1	2.141E+0	2.294E+0
-3.941E-1	2.096E+0	2.313E+0
-3.941E-1	2.105E+0	2.245E+0
-3.973E-1	2.102E+0	2.277E+0
-3.941E-1	2.112E+0	2.352E+0
-3.941E-1	2.109E+0	2.310E+0
-3.957E-1	2.047E+0	2.319E+0
-3.973E-1	2.105E+0	2.264E+0
-3.941E-1	2.066E+0	2.258E+0
-3.925E-1	2.066E+0	2.238E+0
-3.973E-1	2.086E+0	2.297E+0
-3.973E-1	2.115E+0	2.323E+0
-3.957E-1	2.079E+0	2.319E+0
-3.957E-1	2.099E+0	2.316E+0
-3.973E-1	2.089E+0	2.313E+0
-3.990E-1	2.112E+0	2.323E+0
-3.941E-1	2.131E+0	2.316E+0
-3.925E-1	2.112E+0	2.326E+0
-3.941E-1	2.070E+0	2.284E+0
-3.973E-1	2.115E+0	2.307E+0
-3.925E-1	2.105E+0	2.332E+0
-3.925E-1	2.105E+0	2.362E+0
-3.957E-1	2.086E+0	2.352E+0
-4.022E-1	2.115E+0	2.342E+0
-3.957E-1	2.057E+0	2.274E+0
-3.957E-1	2.079E+0	2.297E+0
-3.973E-1	2.041E+0	2.316E+0
-3.973E-1	2.105E+0	2.371E+0
-3.941E-1	2.066E+0	2.316E+0
-3.925E-1	2.128E+0	2.310E+0
-3.973E-1	2.125E+0	2.339E+0
-3.990E-1	2.128E+0	2.323E+0
-3.973E-1	2.115E+0	2.319E+0
-3.941E-1	2.096E+0	2.307E+0
-3.957E-1	2.125E+0	2.274E+0
-3.925E-1	2.063E+0	2.284E+0
-3.957E-1	2.079E+0	2.297E+0
-3.925E-1	2.089E+0	2.294E+0
-3.990E-1	2.024E+0	2.365E+0
-3.990E-1	2.138E+0	2.375E+0
-3.973E-1	2.092E+0	2.303E+0
-3.941E-1	2.118E+0	2.300E+0
-3.957E-1	2.070E+0	2.294E+0
-3.973E-1	2.135E+0	2.316E+0
-3.925E-1	2.125E+0	2.251E+0
-3.925E-1	2.079E+0	2.287E+0
[truncated: 72,961 more rows]
