# Supplementary material for: Improved ANAP incorporation and VCF analysis reveal details of P2X7 current facilitation and a limited conformational interplay between ATP binding and the intracellular ballast domain
Source: eLife. 2023 Jan 4;12:e82479. doi: 10.7554/eLife.82479 (PMC9859053; doi:10.7554/eLife.82479)
Supplement: Figure 3—figure supplement 3—source data 2. [file elife-82479-fig3-figsupp3-data2.zip › Figure-3_figure-supplement-3_source-data-2/DeltaCys-constructs/d23/05.csv]

-7.753E-1	1.560E+0	1.963E+0
-7.753E-1	1.538E+0	1.946E+0
-7.801E-1	1.505E+0	1.950E+0
-7.785E-1	1.580E+0	1.953E+0
-7.736E-1	1.496E+0	1.920E+0
-7.769E-1	1.599E+0	1.956E+0
-7.769E-1	1.586E+0	1.953E+0
-7.769E-1	1.590E+0	1.956E+0
-7.720E-1	1.557E+0	1.946E+0
-7.720E-1	1.596E+0	1.963E+0
-7.785E-1	1.570E+0	1.966E+0
-7.769E-1	1.583E+0	1.946E+0
-7.801E-1	1.525E+0	1.982E+0
-7.736E-1	1.547E+0	1.901E+0
-7.801E-1	1.564E+0	1.930E+0
-7.769E-1	1.554E+0	1.966E+0
-7.753E-1	1.525E+0	1.969E+0
-7.753E-1	1.557E+0	1.908E+0
-7.785E-1	1.557E+0	1.937E+0
-7.769E-1	1.567E+0	1.920E+0
-7.753E-1	1.560E+0	1.872E+0
-7.769E-1	1.534E+0	1.930E+0
-7.801E-1	1.554E+0	1.950E+0
-7.785E-1	1.609E+0	1.891E+0
-7.736E-1	1.564E+0	1.937E+0
-7.769E-1	1.521E+0	1.963E+0
-7.801E-1	1.564E+0	1.963E+0
-7.769E-1	1.525E+0	1.904E+0
-7.753E-1	1.515E+0	1.901E+0
-7.753E-1	1.560E+0	1.904E+0
-7.818E-1	1.570E+0	1.982E+0
-7.801E-1	1.547E+0	1.927E+0
-7.769E-1	1.580E+0	1.943E+0
-7.753E-1	1.557E+0	1.914E+0
-7.801E-1	1.599E+0	1.943E+0
-7.785E-1	1.632E+0	1.920E+0
-7.720E-1	1.586E+0	2.015E+0
-7.769E-1	1.583E+0	2.002E+0
-7.801E-1	1.570E+0	1.992E+0
-7.785E-1	1.541E+0	1.966E+0
-7.769E-1	1.606E+0	1.946E+0
-7.753E-1	1.580E+0	2.021E+0
-7.801E-1	1.580E+0	1.940E+0
-7.834E-1	1.583E+0	1.972E+0
-7.720E-1	1.544E+0	1.969E+0
-7.753E-1	1.544E+0	1.898E+0
-7.785E-1	1.564E+0	1.930E+0
-7.785E-1	1.590E+0	2.008E+0
-7.753E-1	1.625E+0	1.969E+0
-7.720E-1	1.570E+0	1.908E+0
-7.801E-1	1.531E+0	1.937E+0
-7.785E-1	1.596E+0	1.950E+0
-7.736E-1	1.573E+0	1.933E+0
-7.753E-1	1.612E+0	1.956E+0
-7.769E-1	1.531E+0	1.946E+0
-7.801E-1	1.538E+0	1.946E+0
-7.769E-1	1.567E+0	1.914E+0
-7.736E-1	1.560E+0	1.950E+0
-7.818E-1	1.622E+0	1.920E+0
-7.785E-1	1.564E+0	1.914E+0
-7.769E-1	1.528E+0	1.946E+0
-7.785E-1	1.570E+0	1.953E+0
-7.785E-1	1.577E+0	1.976E+0
-7.818E-1	1.567E+0	1.953E+0
-7.736E-1	1.603E+0	1.959E+0
-7.785E-1	1.638E+0	1.946E+0
-7.785E-1	1.573E+0	1.904E+0
-7.785E-1	1.551E+0	1.933E+0
-7.736E-1	1.580E+0	1.959E+0
-7.769E-1	1.554E+0	1.959E+0
-7.769E-1	1.586E+0	1.933E+0
-7.801E-1	1.603E+0	1.895E+0
-7.753E-1	1.596E+0	1.924E+0
-7.736E-1	1.544E+0	1.976E+0
-7.769E-1	1.564E+0	1.956E+0
-7.801E-1	1.586E+0	1.924E+0
-7.736E-1	1.573E+0	1.882E+0
-7.769E-1	1.586E+0	1.917E+0
-7.785E-1	1.606E+0	1.908E+0
-7.785E-1	1.564E+0	1.963E+0
-7.753E-1	1.554E+0	1.972E+0
-7.769E-1	1.612E+0	1.904E+0
-7.785E-1	1.567E+0	1.933E+0
-7.801E-1	1.586E+0	1.933E+0
-7.753E-1	1.580E+0	1.924E+0
-7.753E-1	1.534E+0	1.927E+0
-7.769E-1	1.564E+0	1.920E+0
-7.801E-1	1.586E+0	1.972E+0
-7.720E-1	1.557E+0	1.901E+0
-7.769E-1	1.573E+0	1.914E+0
-7.785E-1	1.551E+0	1.969E+0
-7.785E-1	1.619E+0	1.904E+0
-7.753E-1	1.577E+0	1.946E+0
-7.769E-1	1.599E+0	1.963E+0
-7.801E-1	1.554E+0	1.995E+0
-7.818E-1	1.551E+0	1.943E+0
-7.753E-1	1.580E+0	1.953E+0
-7.736E-1	1.586E+0	1.976E+0
-7.801E-1	1.593E+0	1.992E+0
-7.785E-1	1.564E+0	1.959E+0
-7.769E-1	1.567E+0	1.888E+0
-7.769E-1	1.541E+0	1.940E+0
-7.834E-1	1.551E+0	1.969E+0
-7.785E-1	1.560E+0	2.002E+0
-7.753E-1	1.577E+0	1.914E+0
-7.769E-1	1.564E+0	1.937E+0
-7.769E-1	1.603E+0	1.950E+0
-7.785E-1	1.586E+0	1.943E+0
-7.736E-1	1.547E+0	1.943E+0
-7.736E-1	1.583E+0	1.979E+0
-7.785E-1	1.573E+0	1.911E+0
-7.769E-1	1.586E+0	1.946E+0
-7.736E-1	1.635E+0	1.943E+0
-7.753E-1	1.567E+0	1.989E+0
-7.801E-1	1.541E+0	1.914E+0
-7.801E-1	1.590E+0	2.073E+0
-7.769E-1	1.557E+0	1.917E+0
-7.736E-1	1.573E+0	1.930E+0
-7.785E-1	1.593E+0	1.908E+0
-7.785E-1	1.570E+0	1.940E+0
-7.736E-1	1.619E+0	1.946E+0
-7.753E-1	1.583E+0	1.998E+0
-7.801E-1	1.599E+0	1.950E+0
-7.753E-1	1.573E+0	1.946E+0
-7.753E-1	1.590E+0	1.930E+0
-7.753E-1	1.596E+0	1.953E+0
-7.785E-1	1.570E+0	1.943E+0
-7.785E-1	1.515E+0	1.933E+0
-7.769E-1	1.551E+0	1.972E+0
-7.785E-1	1.525E+0	1.969E+0
-7.785E-1	1.554E+0	1.956E+0
-7.769E-1	1.577E+0	1.963E+0
-7.785E-1	1.544E+0	1.908E+0
-7.753E-1	1.573E+0	1.966E+0
-7.818E-1	1.544E+0	1.891E+0
-7.785E-1	1.518E+0	1.950E+0
-7.720E-1	1.564E+0	1.924E+0
-7.753E-1	1.541E+0	1.940E+0
-7.801E-1	1.570E+0	1.930E+0
-7.785E-1	1.580E+0	1.946E+0
-7.753E-1	1.596E+0	1.989E+0
-7.736E-1	1.554E+0	2.005E+0
-7.801E-1	1.570E+0	1.885E+0
-7.801E-1	1.606E+0	1.917E+0
-7.736E-1	1.554E+0	1.953E+0
-7.769E-1	1.593E+0	1.940E+0
-7.801E-1	1.531E+0	1.953E+0
-7.801E-1	1.638E+0	1.943E+0
-7.736E-1	1.599E+0	1.943E+0
-7.753E-1	1.557E+0	1.904E+0
-7.818E-1	1.554E+0	1.930E+0
-7.785E-1	1.538E+0	1.895E+0
-7.753E-1	1.596E+0	1.982E+0
-7.736E-1	1.544E+0	1.904E+0
-7.801E-1	1.538E+0	1.946E+0
-7.769E-1	1.560E+0	1.895E+0
-7.736E-1	1.554E+0	1.943E+0
-7.736E-1	1.554E+0	1.924E+0
-7.801E-1	1.551E+0	1.930E+0
-7.769E-1	1.560E+0	2.044E+0
-7.769E-1	1.590E+0	1.963E+0
-7.753E-1	1.560E+0	1.885E+0
-7.801E-1	1.541E+0	1.979E+0
-7.785E-1	1.570E+0	1.927E+0
-7.753E-1	1.560E+0	2.021E+0
-7.720E-1	1.518E+0	1.982E+0
-7.785E-1	1.586E+0	1.979E+0
-7.769E-1	1.554E+0	1.989E+0
-7.769E-1	1.593E+0	1.959E+0
-7.769E-1	1.586E+0	1.940E+0
-7.769E-1	1.609E+0	1.933E+0
-7.801E-1	1.557E+0	1.969E+0
-7.753E-1	1.583E+0	1.920E+0
-7.736E-1	1.593E+0	1.933E+0
-7.801E-1	1.528E+0	1.885E+0
-7.785E-1	1.551E+0	1.946E+0
-7.753E-1	1.564E+0	1.920E+0
-7.753E-1	1.538E+0	1.933E+0
-7.785E-1	1.590E+0	1.985E+0
-7.736E-1	1.573E+0	1.956E+0
-7.720E-1	1.496E+0	1.940E+0
-7.753E-1	1.557E+0	1.972E+0
-7.818E-1	1.586E+0	1.946E+0
-7.785E-1	1.577E+0	1.891E+0
-7.769E-1	1.557E+0	1.933E+0
-7.753E-1	1.564E+0	1.933E+0
-7.818E-1	1.573E+0	1.917E+0
-7.785E-1	1.560E+0	1.914E+0
-7.801E-1	1.570E+0	1.966E+0
-7.769E-1	1.567E+0	1.946E+0
-7.818E-1	1.554E+0	1.924E+0
-7.785E-1	1.586E+0	1.992E+0
-7.753E-1	1.528E+0	1.963E+0
-7.753E-1	1.609E+0	1.911E+0
-7.801E-1	1.570E+0	1.924E+0
-7.801E-1	1.564E+0	1.927E+0
-7.769E-1	1.596E+0	1.924E+0
-7.785E-1	1.525E+0	1.937E+0
-7.818E-1	1.557E+0	1.969E+0
-7.769E-1	1.499E+0	1.956E+0
-7.769E-1	1.564E+0	1.985E+0
-7.769E-1	1.596E+0	1.943E+0
-7.818E-1	1.573E+0	1.924E+0
-7.785E-1	1.573E+0	1.924E+0
-7.769E-1	1.544E+0	1.937E+0
-7.769E-1	1.648E+0	1.953E+0
-7.785E-1	1.603E+0	1.969E+0
-7.769E-1	1.590E+0	1.956E+0
-7.753E-1	1.603E+0	1.888E+0
-7.753E-1	1.586E+0	1.930E+0
-7.801E-1	1.577E+0	1.901E+0
-7.801E-1	1.509E+0	1.940E+0
-7.736E-1	1.557E+0	1.956E+0
-7.801E-1	1.596E+0	1.924E+0
-7.818E-1	1.609E+0	1.946E+0
-7.801E-1	1.554E+0	1.933E+0
-7.801E-1	1.577E+0	1.927E+0
-7.769E-1	1.521E+0	1.937E+0
-7.785E-1	1.560E+0	1.979E+0
-7.818E-1	1.599E+0	1.953E+0
-7.753E-1	1.573E+0	1.924E+0
-7.753E-1	1.564E+0	1.846E+0
-7.785E-1	1.544E+0	1.908E+0
-7.769E-1	1.531E+0	1.972E+0
-7.753E-1	1.544E+0	1.937E+0
-7.769E-1	1.560E+0	1.989E+0
-7.801E-1	1.596E+0	1.979E+0
-7.818E-1	1.560E+0	1.924E+0
-7.720E-1	1.596E+0	1.979E+0
-7.769E-1	1.599E+0	1.933E+0
-7.801E-1	1.586E+0	1.940E+0
-7.785E-1	1.554E+0	1.898E+0
-7.753E-1	1.521E+0	1.956E+0
-7.769E-1	1.528E+0	1.969E+0
-7.818E-1	1.541E+0	1.933E+0
-7.801E-1	1.612E+0	1.976E+0
-7.769E-1	1.534E+0	1.882E+0
-7.753E-1	1.590E+0	1.898E+0
-7.818E-1	1.547E+0	1.901E+0
-7.769E-1	1.580E+0	1.963E+0
-7.720E-1	1.551E+0	1.927E+0
-7.769E-1	1.544E+0	1.959E+0
-7.801E-1	1.606E+0	1.933E+0
-7.785E-1	1.525E+0	1.901E+0
-7.753E-1	1.518E+0	1.953E+0
-7.785E-1	1.586E+0	1.966E+0
-7.818E-1	1.586E+0	1.963E+0
-7.785E-1	1.505E+0	1.979E+0
-7.736E-1	1.541E+0	1.963E+0
-7.753E-1	1.590E+0	1.930E+0
-7.834E-1	1.580E+0	1.943E+0
-7.801E-1	1.573E+0	1.950E+0
-7.769E-1	1.538E+0	1.930E+0
-7.753E-1	1.586E+0	1.953E+0
-7.801E-1	1.557E+0	1.950E+0
-7.801E-1	1.577E+0	1.956E+0
-7.753E-1	1.554E+0	1.956E+0
-7.753E-1	1.564E+0	1.891E+0
-7.785E-1	1.586E+0	1.920E+0
-7.801E-1	1.616E+0	1.904E+0
-7.736E-1	1.577E+0	1.943E+0
-7.785E-1	1.596E+0	1.969E+0
-7.801E-1	1.534E+0	1.979E+0
-7.801E-1	1.551E+0	1.888E+0
-7.753E-1	1.557E+0	1.933E+0
-7.753E-1	1.577E+0	1.872E+0
-7.801E-1	1.538E+0	1.943E+0
-7.801E-1	1.596E+0	1.937E+0
-7.769E-1	1.583E+0	1.908E+0
-7.801E-1	1.544E+0	1.927E+0
-7.801E-1	1.573E+0	1.933E+0
-7.801E-1	1.547E+0	1.946E+0
-7.753E-1	1.551E+0	1.908E+0
-7.785E-1	1.544E+0	1.963E+0
-7.818E-1	1.544E+0	1.920E+0
-7.801E-1	1.551E+0	1.953E+0
-7.769E-1	1.544E+0	1.930E+0
-7.785E-1	1.509E+0	1.946E+0
-7.818E-1	1.567E+0	1.956E+0
-7.785E-1	1.603E+0	1.950E+0
-7.753E-1	1.586E+0	1.966E+0
-7.769E-1	1.577E+0	1.859E+0
-7.818E-1	1.554E+0	1.930E+0
-7.785E-1	1.551E+0	1.937E+0
-7.753E-1	1.590E+0	1.927E+0
-7.769E-1	1.554E+0	1.940E+0
-7.769E-1	1.554E+0	1.933E+0
-7.769E-1	1.593E+0	1.901E+0
-7.753E-1	1.547E+0	1.963E+0
-7.769E-1	1.573E+0	1.917E+0
-7.801E-1	1.567E+0	1.953E+0
-7.785E-1	1.577E+0	1.946E+0
-7.753E-1	1.560E+0	1.917E+0
-7.769E-1	1.573E+0	1.953E+0
-7.834E-1	1.606E+0	1.956E+0
-7.801E-1	1.570E+0	1.904E+0
-7.753E-1	1.586E+0	1.917E+0
-7.785E-1	1.612E+0	1.895E+0
-7.801E-1	1.567E+0	1.976E+0
-7.818E-1	1.570E+0	1.924E+0
-7.753E-1	1.590E+0	1.989E+0
-7.753E-1	1.570E+0	1.969E+0
-7.818E-1	1.538E+0	1.946E+0
-7.785E-1	1.560E+0	1.985E+0
-7.769E-1	1.554E+0	1.940E+0
-7.769E-1	1.609E+0	1.969E+0
-7.818E-1	1.538E+0	1.937E+0
-7.818E-1	1.583E+0	1.963E+0
-7.753E-1	1.564E+0	1.966E+0
-7.785E-1	1.609E+0	1.943E+0
-7.785E-1	1.586E+0	1.901E+0
-7.769E-1	1.531E+0	1.946E+0
-7.720E-1	1.554E+0	1.940E+0
-7.753E-1	1.534E+0	1.937E+0
-7.801E-1	1.573E+0	1.940E+0
-7.801E-1	1.593E+0	1.959E+0
-7.736E-1	1.551E+0	1.959E+0
-7.753E-1	1.551E+0	1.953E+0
-7.785E-1	1.547E+0	1.920E+0
-7.769E-1	1.596E+0	1.933E+0
-7.769E-1	1.544E+0	1.959E+0
-7.753E-1	1.538E+0	1.882E+0
-7.818E-1	1.544E+0	1.979E+0
-7.785E-1	1.534E+0	1.953E+0
-7.753E-1	1.531E+0	1.914E+0
-7.785E-1	1.557E+0	1.924E+0
-7.818E-1	1.573E+0	1.972E+0
-7.785E-1	1.525E+0	1.992E+0
-7.769E-1	1.577E+0	1.969E+0
-7.753E-1	1.564E+0	1.908E+0
-7.785E-1	1.551E+0	1.937E+0
-7.769E-1	1.554E+0	1.953E+0
-7.769E-1	1.586E+0	1.985E+0
-7.769E-1	1.554E+0	1.917E+0
-7.801E-1	1.518E+0	1.972E+0
-7.801E-1	1.580E+0	1.963E+0
-7.736E-1	1.606E+0	2.028E+0
-7.769E-1	1.573E+0	1.943E+0
-7.801E-1	1.570E+0	1.933E+0
-7.785E-1	1.560E+0	1.940E+0
-7.769E-1	1.577E+0	1.937E+0
-7.753E-1	1.590E+0	1.953E+0
-7.818E-1	1.586E+0	1.966E+0
-7.785E-1	1.570E+0	1.895E+0
-7.753E-1	1.499E+0	1.914E+0
-7.736E-1	1.557E+0	1.908E+0
-7.801E-1	1.560E+0	1.927E+0
-7.785E-1	1.570E+0	1.917E+0
-7.769E-1	1.580E+0	1.917E+0
-7.736E-1	1.534E+0	1.895E+0
-7.785E-1	1.551E+0	1.895E+0
-7.785E-1	1.560E+0	1.985E+0
-7.736E-1	1.586E+0	1.940E+0
-7.769E-1	1.551E+0	1.963E+0
-7.818E-1	1.544E+0	1.937E+0
-7.785E-1	1.551E+0	1.937E+0
-7.753E-1	1.573E+0	1.917E+0
-7.753E-1	1.544E+0	1.976E+0
-7.801E-1	1.557E+0	1.956E+0
-7.801E-1	1.551E+0	1.924E+0
-7.753E-1	1.534E+0	1.885E+0
-7.753E-1	1.573E+0	1.891E+0
-7.818E-1	1.557E+0	1.940E+0
-7.769E-1	1.525E+0	1.930E+0
-7.736E-1	1.573E+0	1.930E+0
-7.769E-1	1.525E+0	1.920E+0
-7.801E-1	1.603E+0	1.924E+0
-7.818E-1	1.505E+0	1.933E+0
-7.769E-1	1.547E+0	1.963E+0
-7.736E-1	1.551E+0	1.898E+0
-7.818E-1	1.557E+0	1.950E+0
-7.785E-1	1.586E+0	1.950E+0
-7.753E-1	1.544E+0	1.950E+0
-7.769E-1	1.577E+0	1.901E+0
-7.785E-1	1.518E+0	1.992E+0
-7.785E-1	1.590E+0	1.933E+0
-7.785E-1	1.531E+0	1.950E+0
-7.769E-1	1.564E+0	1.943E+0
-7.834E-1	1.580E+0	1.995E+0
-7.801E-1	1.577E+0	1.895E+0
-7.736E-1	1.560E+0	1.937E+0
-7.753E-1	1.551E+0	1.937E+0
-7.801E-1	1.547E+0	1.998E+0
-7.785E-1	1.590E+0	1.917E+0
-7.736E-1	1.518E+0	1.943E+0
-7.769E-1	1.596E+0	1.985E+0
-7.769E-1	1.573E+0	1.920E+0
-7.785E-1	1.567E+0	1.930E+0
-7.736E-1	1.521E+0	1.904E+0
-7.785E-1	1.547E+0	1.972E+0
-7.785E-1	1.567E+0	1.930E+0
-7.801E-1	1.573E+0	1.963E+0
-7.769E-1	1.525E+0	1.911E+0
-7.769E-1	1.573E+0	1.917E+0
-7.818E-1	1.577E+0	1.950E+0
-7.801E-1	1.551E+0	1.852E+0
-7.753E-1	1.538E+0	1.963E+0
-7.769E-1	1.557E+0	1.956E+0
-7.818E-1	1.619E+0	1.959E+0
-7.769E-1	1.564E+0	1.950E+0
-7.736E-1	1.538E+0	1.976E+0
-7.736E-1	1.554E+0	1.895E+0
-7.785E-1	1.560E+0	2.002E+0
-7.753E-1	1.593E+0	1.950E+0
-7.753E-1	1.521E+0	1.972E+0
-7.785E-1	1.538E+0	1.933E+0
-7.785E-1	1.567E+0	1.908E+0
-7.785E-1	1.551E+0	1.940E+0
-7.753E-1	1.541E+0	1.927E+0
-7.769E-1	1.547E+0	1.959E+0
-7.785E-1	1.512E+0	1.985E+0
-7.801E-1	1.547E+0	1.950E+0
-7.769E-1	1.528E+0	1.953E+0
-7.785E-1	1.538E+0	1.927E+0
-7.818E-1	1.541E+0	1.911E+0
-7.801E-1	1.567E+0	2.047E+0
-7.785E-1	1.557E+0	1.891E+0
-7.785E-1	1.547E+0	1.927E+0
-7.801E-1	1.525E+0	1.920E+0
-7.801E-1	1.547E+0	1.911E+0
-7.769E-1	1.512E+0	1.937E+0
-7.769E-1	1.577E+0	1.888E+0
-7.818E-1	1.538E+0	1.924E+0
-7.785E-1	1.573E+0	1.943E+0
-7.753E-1	1.525E+0	1.943E+0
-7.753E-1	1.570E+0	1.950E+0
-7.801E-1	1.560E+0	1.992E+0
-7.785E-1	1.554E+0	1.927E+0
-7.769E-1	1.583E+0	1.940E+0
-7.769E-1	1.567E+0	1.940E+0
-7.801E-1	1.625E+0	1.946E+0
-7.785E-1	1.551E+0	1.953E+0
-7.753E-1	1.586E+0	1.911E+0
-7.785E-1	1.609E+0	1.940E+0
-7.801E-1	1.509E+0	1.904E+0
-7.785E-1	1.557E+0	1.901E+0
-7.753E-1	1.525E+0	1.933E+0
-7.753E-1	1.544E+0	1.898E+0
-7.801E-1	1.528E+0	1.972E+0
-7.818E-1	1.502E+0	1.904E+0
-7.769E-1	1.590E+0	1.995E+0
-7.785E-1	1.580E+0	1.979E+0
-7.801E-1	1.564E+0	1.950E+0
-7.801E-1	1.544E+0	1.940E+0
-7.769E-1	1.570E+0	1.933E+0
-7.769E-1	1.538E+0	1.878E+0
-7.801E-1	1.521E+0	1.940E+0
-7.801E-1	1.518E+0	1.972E+0
-7.769E-1	1.616E+0	1.937E+0
-7.769E-1	1.590E+0	1.933E+0
-7.818E-1	1.570E+0	2.034E+0
-7.801E-1	1.616E+0	1.904E+0
-7.753E-1	1.557E+0	1.920E+0
-7.785E-1	1.564E+0	1.911E+0
-7.801E-1	1.525E+0	1.943E+0
-7.801E-1	1.557E+0	1.966E+0
-7.785E-1	1.544E+0	1.946E+0
-7.769E-1	1.560E+0	1.940E+0
-7.818E-1	1.567E+0	1.969E+0
-7.801E-1	1.521E+0	1.937E+0
-7.753E-1	1.528E+0	1.914E+0
-7.801E-1	1.586E+0	1.914E+0
-7.801E-1	1.612E+0	1.917E+0
-7.785E-1	1.538E+0	1.891E+0
-7.769E-1	1.534E+0	1.943E+0
-7.769E-1	1.515E+0	1.911E+0
-7.801E-1	1.486E+0	1.920E+0
-7.801E-1	1.544E+0	1.953E+0
-7.769E-1	1.567E+0	1.875E+0
-7.785E-1	1.573E+0	1.950E+0
-7.785E-1	1.544E+0	1.998E+0
-7.801E-1	1.570E+0	1.878E+0
-7.753E-1	1.622E+0	1.963E+0
-7.785E-1	1.612E+0	1.898E+0
-7.801E-1	1.551E+0	1.911E+0
-7.818E-1	1.554E+0	1.966E+0
-7.736E-1	1.528E+0	1.943E+0
-7.769E-1	1.541E+0	1.940E+0
-7.801E-1	1.518E+0	1.917E+0
-7.785E-1	1.583E+0	1.959E+0
-7.753E-1	1.531E+0	1.972E+0
-7.785E-1	1.544E+0	1.930E+0
-7.801E-1	1.573E+0	1.933E+0
-7.818E-1	1.567E+0	1.940E+0
-7.753E-1	1.544E+0	1.985E+0
-7.769E-1	1.541E+0	1.927E+0
-7.785E-1	1.551E+0	2.002E+0
-7.818E-1	1.551E+0	1.963E+0
-7.769E-1	1.554E+0	2.002E+0
-7.753E-1	1.577E+0	1.943E+0
-7.818E-1	1.577E+0	1.940E+0
-7.801E-1	1.580E+0	1.933E+0
-7.769E-1	1.560E+0	1.937E+0
-7.785E-1	1.577E+0	1.927E+0
-7.834E-1	1.541E+0	1.927E+0
-7.801E-1	1.547E+0	1.946E+0
-7.753E-1	1.560E+0	1.924E+0
-7.769E-1	1.573E+0	1.920E+0
-7.801E-1	1.518E+0	1.898E+0
-7.801E-1	1.521E+0	1.927E+0
-7.769E-1	1.538E+0	1.943E+0
-7.753E-1	1.525E+0	1.920E+0
-7.818E-1	1.492E+0	1.933E+0
-7.801E-1	1.638E+0	1.956E+0
-7.769E-1	1.599E+0	1.933E+0
-7.769E-1	1.541E+0	1.891E+0
-7.801E-1	1.557E+0	1.959E+0
-7.801E-1	1.570E+0	1.927E+0
-7.753E-1	1.547E+0	1.924E+0
-7.769E-1	1.577E+0	1.882E+0
-7.818E-1	1.515E+0	1.943E+0
-7.785E-1	1.528E+0	1.924E+0
-7.753E-1	1.538E+0	1.937E+0
-7.736E-1	1.593E+0	1.950E+0
-7.801E-1	1.531E+0	1.872E+0
-7.801E-1	1.560E+0	2.005E+0
-7.785E-1	1.570E+0	1.933E+0
-7.785E-1	1.525E+0	1.895E+0
-7.785E-1	1.564E+0	1.911E+0
-7.785E-1	1.599E+0	1.924E+0
-7.785E-1	1.573E+0	1.937E+0
-7.753E-1	1.567E+0	1.933E+0
-7.785E-1	1.509E+0	1.966E+0
-7.785E-1	1.557E+0	1.924E+0
-7.769E-1	1.518E+0	1.959E+0
-7.769E-1	1.541E+0	1.972E+0
-7.834E-1	1.515E+0	1.963E+0
-7.801E-1	1.567E+0	1.956E+0
-7.753E-1	1.590E+0	1.943E+0
-7.785E-1	1.583E+0	1.917E+0
-7.818E-1	1.570E+0	1.891E+0
-7.785E-1	1.544E+0	1.956E+0
-7.736E-1	1.551E+0	1.956E+0
-7.769E-1	1.554E+0	1.898E+0
-7.818E-1	1.580E+0	1.959E+0
-7.818E-1	1.567E+0	1.946E+0
-7.785E-1	1.583E+0	1.927E+0
-7.785E-1	1.567E+0	1.950E+0
-7.818E-1	1.573E+0	1.856E+0
-7.801E-1	1.544E+0	1.888E+0
-7.785E-1	1.531E+0	1.963E+0
-7.769E-1	1.580E+0	1.927E+0
-7.801E-1	1.544E+0	1.953E+0
-7.801E-1	1.557E+0	1.985E+0
-7.753E-1	1.547E+0	1.963E+0
-7.736E-1	1.567E+0	1.843E+0
-7.818E-1	1.534E+0	1.979E+0
-7.801E-1	1.580E+0	1.972E+0
-7.753E-1	1.564E+0	1.943E+0
-7.769E-1	1.560E+0	1.953E+0
-7.834E-1	1.567E+0	1.924E+0
-7.785E-1	1.583E+0	1.969E+0
-7.769E-1	1.573E+0	1.933E+0
-7.801E-1	1.609E+0	1.950E+0
-7.818E-1	1.528E+0	1.930E+0
-7.818E-1	1.541E+0	1.924E+0
-7.753E-1	1.590E+0	1.917E+0
-7.769E-1	1.564E+0	1.979E+0
-7.818E-1	1.554E+0	1.953E+0
-7.801E-1	1.567E+0	1.930E+0
-7.785E-1	1.570E+0	1.920E+0
-7.769E-1	1.583E+0	1.927E+0
-7.801E-1	1.515E+0	1.953E+0
-7.801E-1	1.570E+0	1.976E+0
-7.769E-1	1.586E+0	1.930E+0
-7.753E-1	1.541E+0	1.895E+0
-7.801E-1	1.525E+0	1.937E+0
-7.818E-1	1.564E+0	1.963E+0
-7.769E-1	1.570E+0	1.920E+0
-7.753E-1	1.564E+0	1.940E+0
-7.834E-1	1.564E+0	1.976E+0
-7.785E-1	1.564E+0	1.972E+0
-7.753E-1	1.564E+0	1.898E+0
-7.785E-1	1.560E+0	1.908E+0
-7.801E-1	1.518E+0	1.940E+0
-7.801E-1	1.544E+0	1.908E+0
-7.720E-1	1.502E+0	1.872E+0
-7.753E-1	1.596E+0	1.920E+0
-7.785E-1	1.528E+0	1.917E+0
-7.818E-1	1.586E+0	1.959E+0
-7.769E-1	1.538E+0	1.950E+0
-7.753E-1	1.521E+0	1.914E+0
-7.801E-1	1.531E+0	1.920E+0
-7.801E-1	1.551E+0	1.963E+0
-7.769E-1	1.590E+0	1.966E+0
-7.785E-1	1.538E+0	1.937E+0
-7.834E-1	1.570E+0	1.908E+0
-7.818E-1	1.551E+0	1.959E+0
-7.753E-1	1.538E+0	1.920E+0
-7.753E-1	1.590E+0	1.940E+0
-7.801E-1	1.551E+0	1.904E+0
-7.801E-1	1.583E+0	1.956E+0
-7.753E-1	1.577E+0	1.904E+0
-7.769E-1	1.577E+0	1.911E+0
-7.818E-1	1.609E+0	1.927E+0
-7.801E-1	1.499E+0	1.927E+0
-7.769E-1	1.573E+0	1.940E+0
-7.769E-1	1.560E+0	1.937E+0
-7.785E-1	1.570E+0	1.930E+0
-7.801E-1	1.547E+0	1.956E+0
-7.785E-1	1.596E+0	1.950E+0
-7.769E-1	1.577E+0	1.914E+0
-7.834E-1	1.570E+0	1.950E+0
-7.818E-1	1.564E+0	1.927E+0
-7.736E-1	1.567E+0	1.920E+0
-7.753E-1	1.551E+0	1.940E+0
-7.818E-1	1.544E+0	1.976E+0
-7.801E-1	1.525E+0	1.924E+0
-7.753E-1	1.599E+0	1.927E+0
-7.785E-1	1.557E+0	1.882E+0
-7.801E-1	1.538E+0	1.927E+0
-7.850E-1	1.570E+0	1.937E+0
-7.753E-1	1.564E+0	1.937E+0
-7.785E-1	1.538E+0	1.946E+0
-7.866E-1	1.570E+0	1.930E+0
-7.785E-1	1.534E+0	1.953E+0
-7.720E-1	1.544E+0	1.882E+0
-7.785E-1	1.590E+0	1.946E+0
-7.834E-1	1.541E+0	1.940E+0
-7.801E-1	1.606E+0	1.953E+0
-7.769E-1	1.534E+0	1.901E+0
-7.769E-1	1.570E+0	1.904E+0
-7.801E-1	1.509E+0	1.920E+0
-7.785E-1	1.544E+0	1.911E+0
-7.769E-1	1.564E+0	1.901E+0
-7.785E-1	1.583E+0	1.933E+0
-7.785E-1	1.603E+0	1.927E+0
-7.785E-1	1.531E+0	1.927E+0
-7.769E-1	1.567E+0	1.914E+0
-7.769E-1	1.521E+0	1.966E+0
-7.801E-1	1.534E+0	1.927E+0
-7.785E-1	1.547E+0	1.891E+0
-7.753E-1	1.573E+0	1.943E+0
-7.785E-1	1.551E+0	1.956E+0
-7.818E-1	1.554E+0	1.917E+0
-7.801E-1	1.590E+0	1.937E+0
-7.736E-1	1.586E+0	1.930E+0
-7.785E-1	1.551E+0	1.946E+0
-7.785E-1	1.528E+0	1.937E+0
-7.818E-1	1.515E+0	1.953E+0
-7.769E-1	1.564E+0	1.872E+0
-7.785E-1	1.509E+0	1.985E+0
-7.818E-1	1.583E+0	1.963E+0
-7.818E-1	1.534E+0	1.930E+0
-7.769E-1	1.564E+0	1.940E+0
-7.753E-1	1.570E+0	1.963E+0
-7.818E-1	1.560E+0	1.920E+0
-7.818E-1	1.603E+0	1.901E+0
-7.753E-1	1.534E+0	1.911E+0
-7.753E-1	1.538E+0	1.927E+0
-7.769E-1	1.521E+0	1.927E+0
-7.818E-1	1.570E+0	1.979E+0
-7.769E-1	1.625E+0	1.982E+0
-7.753E-1	1.534E+0	1.917E+0
-7.785E-1	1.538E+0	1.963E+0
-7.801E-1	1.599E+0	1.927E+0
-7.769E-1	1.583E+0	1.966E+0
-7.753E-1	1.531E+0	1.924E+0
-7.818E-1	1.570E+0	1.937E+0
-7.818E-1	1.567E+0	1.914E+0
-7.769E-1	1.599E+0	1.920E+0
-7.785E-1	1.547E+0	1.914E+0
-7.785E-1	1.547E+0	1.920E+0
-7.785E-1	1.551E+0	1.940E+0
-7.753E-1	1.525E+0	1.930E+0
-7.785E-1	1.554E+0	1.998E+0
-7.834E-1	1.599E+0	1.882E+0
-7.785E-1	1.557E+0	1.979E+0
-7.736E-1	1.518E+0	1.904E+0
-7.769E-1	1.560E+0	1.940E+0
-7.785E-1	1.586E+0	1.901E+0
-7.785E-1	1.567E+0	1.953E+0
-7.769E-1	1.531E+0	1.943E+0
-7.769E-1	1.577E+0	1.937E+0
-7.801E-1	1.534E+0	1.885E+0
-7.801E-1	1.515E+0	1.985E+0
-7.769E-1	1.590E+0	1.927E+0
-7.785E-1	1.551E+0	1.917E+0
-7.818E-1	1.534E+0	1.930E+0
-7.769E-1	1.547E+0	1.885E+0
-7.785E-1	1.573E+0	1.914E+0
-7.785E-1	1.606E+0	1.914E+0
-7.801E-1	1.609E+0	1.891E+0
-7.801E-1	1.560E+0	1.924E+0
-7.769E-1	1.560E+0	1.898E+0
-7.769E-1	1.541E+0	1.943E+0
-7.818E-1	1.560E+0	1.933E+0
-7.801E-1	1.538E+0	1.956E+0
-7.785E-1	1.567E+0	1.901E+0
-7.769E-1	1.612E+0	1.917E+0
-7.818E-1	1.525E+0	1.959E+0
-7.801E-1	1.541E+0	1.927E+0
-7.785E-1	1.557E+0	1.917E+0
-7.785E-1	1.619E+0	1.898E+0
-7.801E-1	1.560E+0	1.989E+0
-7.818E-1	1.554E+0	1.956E+0
-7.785E-1	1.557E+0	1.933E+0
-7.753E-1	1.518E+0	1.933E+0
-7.818E-1	1.547E+0	1.908E+0
-7.818E-1	1.567E+0	1.878E+0
-7.769E-1	1.554E+0	1.943E+0
-7.753E-1	1.538E+0	1.895E+0
-7.801E-1	1.583E+0	1.943E+0
-7.785E-1	1.573E+0	1.888E+0
-7.785E-1	1.525E+0	1.992E+0
-7.769E-1	1.512E+0	1.891E+0
-7.818E-1	1.544E+0	1.927E+0
-7.834E-1	1.612E+0	1.943E+0
-7.785E-1	1.570E+0	1.950E+0
-7.769E-1	1.573E+0	1.920E+0
-7.818E-1	1.567E+0	1.956E+0
-7.818E-1	1.554E+0	1.972E+0
-7.785E-1	1.515E+0	1.924E+0
-7.769E-1	1.518E+0	1.953E+0
-7.785E-1	1.573E+0	1.937E+0
-7.818E-1	1.593E+0	1.920E+0
-7.801E-1	1.515E+0	1.953E+0
-7.769E-1	1.554E+0	1.908E+0
-7.801E-1	1.531E+0	1.914E+0
-7.801E-1	1.541E+0	1.930E+0
-7.769E-1	1.544E+0	1.924E+0
-7.785E-1	1.544E+0	1.920E+0
-7.801E-1	1.534E+0	1.956E+0
-7.818E-1	1.570E+0	1.904E+0
-7.753E-1	1.573E+0	1.908E+0
-7.801E-1	1.547E+0	1.911E+0
-7.818E-1	1.547E+0	1.940E+0
-7.801E-1	1.577E+0	1.969E+0
-7.785E-1	1.541E+0	1.911E+0
-7.753E-1	1.567E+0	1.911E+0
-7.818E-1	1.547E+0	1.904E+0
-7.818E-1	1.525E+0	1.937E+0
-7.753E-1	1.586E+0	1.927E+0
-7.753E-1	1.551E+0	1.891E+0
-7.834E-1	1.596E+0	1.911E+0
-7.801E-1	1.534E+0	1.911E+0
-7.818E-1	1.534E+0	1.911E+0
-7.785E-1	1.557E+0	1.943E+0
-7.801E-1	1.586E+0	1.969E+0
-7.769E-1	1.554E+0	1.946E+0
-7.753E-1	1.590E+0	1.963E+0
-7.769E-1	1.570E+0	1.966E+0
-7.834E-1	1.538E+0	1.901E+0
-7.818E-1	1.538E+0	1.895E+0
-7.769E-1	1.518E+0	1.930E+0
-7.769E-1	1.567E+0	1.969E+0
-7.834E-1	1.557E+0	1.885E+0
-7.801E-1	1.583E+0	1.930E+0
-7.769E-1	1.564E+0	1.904E+0
-7.801E-1	1.612E+0	1.904E+0
-7.834E-1	1.567E+0	1.917E+0
-7.818E-1	1.502E+0	1.920E+0
-7.785E-1	1.531E+0	1.901E+0
-7.785E-1	1.521E+0	1.963E+0
-7.818E-1	1.538E+0	1.888E+0
-7.818E-1	1.577E+0	1.920E+0
-7.785E-1	1.531E+0	1.882E+0
-7.785E-1	1.512E+0	1.911E+0
-7.818E-1	1.557E+0	1.875E+0
-7.818E-1	1.541E+0	1.911E+0
-7.785E-1	1.567E+0	1.943E+0
-7.785E-1	1.580E+0	1.956E+0
-7.818E-1	1.554E+0	1.852E+0
-7.801E-1	1.515E+0	1.940E+0
-7.769E-1	1.509E+0	1.927E+0
-7.769E-1	1.525E+0	1.914E+0
-7.818E-1	1.518E+0	1.950E+0
-7.801E-1	1.534E+0	1.946E+0
-7.753E-1	1.518E+0	1.885E+0
-7.769E-1	1.560E+0	1.911E+0
-7.801E-1	1.534E+0	1.914E+0
-7.818E-1	1.554E+0	1.953E+0
-7.753E-1	1.557E+0	1.882E+0
-7.785E-1	1.560E+0	1.943E+0
-7.818E-1	1.502E+0	1.843E+0
-7.834E-1	1.531E+0	1.956E+0
-7.769E-1	1.551E+0	1.904E+0
-7.785E-1	1.538E+0	1.969E+0
-7.818E-1	1.509E+0	1.885E+0
-7.801E-1	1.567E+0	1.933E+0
-7.785E-1	1.570E+0	1.904E+0
-7.785E-1	1.486E+0	1.911E+0
-7.818E-1	1.570E+0	1.888E+0
-7.818E-1	1.518E+0	1.946E+0
-7.801E-1	1.554E+0	1.911E+0
-7.785E-1	1.531E+0	1.917E+0
-7.801E-1	1.547E+0	1.878E+0
-7.818E-1	1.564E+0	1.859E+0
-7.785E-1	1.496E+0	1.920E+0
-7.785E-1	1.629E+0	1.950E+0
-7.818E-1	1.580E+0	1.940E+0
-7.834E-1	1.583E+0	1.959E+0
-7.736E-1	1.541E+0	1.920E+0
-7.769E-1	1.547E+0	1.927E+0
-7.818E-1	1.567E+0	1.937E+0
-7.818E-1	1.564E+0	1.924E+0
-7.769E-1	1.564E+0	1.911E+0
-7.753E-1	1.538E+0	1.908E+0
-7.834E-1	1.521E+0	1.882E+0
-7.834E-1	1.541E+0	1.904E+0
-7.769E-1	1.573E+0	1.914E+0
-7.769E-1	1.479E+0	1.930E+0
-7.834E-1	1.547E+0	1.852E+0
-7.801E-1	1.557E+0	1.908E+0
-7.769E-1	1.632E+0	1.959E+0
-7.785E-1	1.570E+0	1.904E+0
-7.801E-1	1.590E+0	1.914E+0
-7.818E-1	1.547E+0	1.959E+0
-7.769E-1	1.547E+0	1.908E+0
-7.769E-1	1.525E+0	1.856E+0
-7.801E-1	1.541E+0	1.953E+0
-7.818E-1	1.580E+0	1.927E+0
-7.785E-1	1.560E+0	1.911E+0
-7.769E-1	1.521E+0	1.950E+0
-7.850E-1	1.512E+0	1.963E+0
-7.801E-1	1.551E+0	1.917E+0
-7.736E-1	1.557E+0	1.901E+0
-7.801E-1	1.564E+0	1.885E+0
-7.834E-1	1.538E+0	1.898E+0
-7.818E-1	1.538E+0	1.898E+0
-7.769E-1	1.577E+0	1.969E+0
-7.769E-1	1.577E+0	1.901E+0
-7.818E-1	1.476E+0	1.927E+0
-7.818E-1	1.544E+0	1.972E+0
-7.769E-1	1.570E+0	1.911E+0
-7.801E-1	1.577E+0	1.950E+0
-7.818E-1	1.557E+0	1.930E+0
-7.785E-1	1.544E+0	1.937E+0
-7.785E-1	1.538E+0	1.943E+0
-7.785E-1	1.554E+0	1.869E+0
-7.818E-1	1.502E+0	1.882E+0
-7.834E-1	1.534E+0	1.904E+0
-7.769E-1	1.580E+0	1.940E+0
-7.769E-1	1.573E+0	1.966E+0
-7.818E-1	1.502E+0	1.914E+0
-7.818E-1	1.515E+0	1.908E+0
-7.785E-1	1.599E+0	1.917E+0
-7.769E-1	1.531E+0	1.888E+0
-7.801E-1	1.544E+0	1.901E+0
-7.834E-1	1.547E+0	1.943E+0
-7.769E-1	1.564E+0	1.882E+0
-7.769E-1	1.528E+0	1.937E+0
-7.785E-1	1.528E+0	1.943E+0
-7.834E-1	1.541E+0	1.946E+0
-7.801E-1	1.547E+0	1.908E+0
-7.785E-1	1.586E+0	1.878E+0
-7.834E-1	1.593E+0	1.888E+0
-7.818E-1	1.521E+0	1.927E+0
-7.769E-1	1.528E+0	1.901E+0
-7.785E-1	1.573E+0	1.950E+0
-7.834E-1	1.551E+0	1.908E+0
-7.785E-1	1.577E+0	1.920E+0
-7.769E-1	1.564E+0	1.950E+0
-7.785E-1	1.606E+0	1.992E+0
-7.834E-1	1.547E+0	1.920E+0
-7.785E-1	1.567E+0	1.940E+0
-7.785E-1	1.599E+0	1.969E+0
-7.769E-1	1.564E+0	1.943E+0
-7.818E-1	1.505E+0	1.963E+0
-7.801E-1	1.547E+0	1.920E+0
-7.753E-1	1.560E+0	1.976E+0
-7.785E-1	1.590E+0	1.972E+0
-7.801E-1	1.596E+0	1.940E+0
-7.818E-1	1.603E+0	1.943E+0
-7.753E-1	1.479E+0	1.927E+0
-7.801E-1	1.564E+0	1.908E+0
-7.834E-1	1.534E+0	1.927E+0
-7.818E-1	1.577E+0	1.917E+0
-7.785E-1	1.564E+0	1.966E+0
-7.818E-1	1.606E+0	1.940E+0
-7.801E-1	1.541E+0	1.917E+0
-7.818E-1	1.570E+0	1.963E+0
-7.801E-1	1.528E+0	1.920E+0
-7.785E-1	1.518E+0	1.979E+0
-7.834E-1	1.496E+0	1.901E+0
-7.801E-1	1.596E+0	1.976E+0
-7.785E-1	1.583E+0	1.930E+0
-7.769E-1	1.551E+0	1.904E+0
-7.818E-1	1.512E+0	1.924E+0
-7.818E-1	1.538E+0	1.940E+0
-7.769E-1	1.560E+0	1.937E+0
-7.785E-1	1.583E+0	1.917E+0
-7.834E-1	1.570E+0	1.904E+0
-7.801E-1	1.512E+0	1.904E+0
-7.801E-1	1.518E+0	1.943E+0
-7.769E-1	1.557E+0	1.933E+0
-7.834E-1	1.544E+0	1.959E+0
-7.834E-1	1.551E+0	1.885E+0
-7.769E-1	1.612E+0	1.937E+0
-7.753E-1	1.534E+0	1.891E+0
-7.818E-1	1.603E+0	1.859E+0
-7.801E-1	1.564E+0	1.917E+0
-7.769E-1	1.573E+0	1.911E+0
-7.785E-1	1.619E+0	1.937E+0
-7.834E-1	1.541E+0	1.917E+0
-7.818E-1	1.583E+0	1.940E+0
-7.785E-1	1.557E+0	1.950E+0
-7.769E-1	1.557E+0	1.940E+0
-7.818E-1	1.583E+0	1.849E+0
-7.801E-1	1.499E+0	1.924E+0
-7.753E-1	1.534E+0	1.969E+0
-7.769E-1	1.534E+0	1.885E+0
-7.818E-1	1.580E+0	1.933E+0
-7.818E-1	1.544E+0	1.898E+0
-7.753E-1	1.593E+0	1.969E+0
-7.769E-1	1.573E+0	1.963E+0
-7.850E-1	1.509E+0	1.995E+0
-7.801E-1	1.528E+0	1.946E+0
-7.785E-1	1.567E+0	1.895E+0
-7.769E-1	1.541E+0	1.888E+0
-7.834E-1	1.554E+0	1.953E+0
-7.801E-1	1.541E+0	1.933E+0
-7.769E-1	1.567E+0	1.979E+0
-7.769E-1	1.538E+0	1.966E+0
-7.818E-1	1.531E+0	1.959E+0
-7.801E-1	1.586E+0	1.914E+0
-7.769E-1	1.544E+0	1.920E+0
-7.785E-1	1.521E+0	1.930E+0
-7.834E-1	1.590E+0	1.930E+0
-7.801E-1	1.564E+0	1.920E+0
-7.769E-1	1.551E+0	1.908E+0
-7.769E-1	1.492E+0	1.953E+0
-7.834E-1	1.509E+0	1.914E+0
-7.818E-1	1.557E+0	1.943E+0
-7.769E-1	1.541E+0	1.933E+0
-7.785E-1	1.547E+0	1.956E+0
-7.850E-1	1.554E+0	1.937E+0
-7.785E-1	1.560E+0	1.901E+0
-7.769E-1	1.580E+0	1.940E+0
-7.785E-1	1.564E+0	1.904E+0
-7.801E-1	1.554E+0	1.917E+0
-7.834E-1	1.567E+0	2.002E+0
-7.801E-1	1.541E+0	1.972E+0
-7.769E-1	1.583E+0	1.914E+0
-7.818E-1	1.564E+0	1.924E+0
-7.801E-1	1.531E+0	1.917E+0
-7.769E-1	1.541E+0	1.943E+0
-7.785E-1	1.609E+0	1.924E+0
-7.850E-1	1.547E+0	1.904E+0
-7.801E-1	1.580E+0	1.930E+0
-7.753E-1	1.603E+0	1.946E+0
-7.785E-1	1.580E+0	1.911E+0
-7.801E-1	1.525E+0	1.885E+0
-7.818E-1	1.583E+0	1.950E+0
-7.769E-1	1.567E+0	1.950E+0
-7.769E-1	1.512E+0	1.885E+0
-7.818E-1	1.603E+0	1.940E+0
-7.801E-1	1.577E+0	1.937E+0
-7.769E-1	1.547E+0	1.966E+0
-7.801E-1	1.573E+0	1.979E+0
-7.850E-1	1.515E+0	1.911E+0
-7.801E-1	1.573E+0	1.862E+0
-7.769E-1	1.541E+0	1.963E+0
-7.818E-1	1.547E+0	1.943E+0
-7.834E-1	1.515E+0	1.859E+0
-7.834E-1	1.560E+0	1.927E+0
-7.753E-1	1.528E+0	1.953E+0
-7.801E-1	1.554E+0	1.969E+0
-7.818E-1	1.538E+0	1.969E+0
-7.801E-1	1.538E+0	1.920E+0
-7.818E-1	1.541E+0	1.908E+0
-7.818E-1	1.603E+0	1.901E+0
-7.801E-1	1.593E+0	1.959E+0
-7.834E-1	1.583E+0	1.924E+0
-7.769E-1	1.577E+0	1.885E+0
-7.818E-1	1.528E+0	1.930E+0
-7.834E-1	1.505E+0	1.914E+0
-7.801E-1	1.538E+0	1.937E+0
-7.769E-1	1.573E+0	1.943E+0
-7.769E-1	1.557E+0	1.940E+0
-7.801E-1	1.573E+0	1.917E+0
-7.818E-1	1.544E+0	1.908E+0
-7.818E-1	1.557E+0	1.933E+0
-7.769E-1	1.538E+0	1.882E+0
-7.834E-1	1.577E+0	1.969E+0
-7.834E-1	1.551E+0	1.943E+0
-7.769E-1	1.590E+0	1.933E+0
-7.801E-1	1.551E+0	1.937E+0
-7.818E-1	1.541E+0	1.953E+0
-7.834E-1	1.538E+0	1.914E+0
-7.785E-1	1.541E+0	1.963E+0
-7.801E-1	1.518E+0	1.943E+0
-7.834E-1	1.538E+0	1.917E+0
-7.818E-1	1.509E+0	1.924E+0
-7.769E-1	1.531E+0	1.904E+0
-7.785E-1	1.551E+0	1.979E+0
-7.801E-1	1.590E+0	1.927E+0
-7.834E-1	1.521E+0	1.927E+0
-7.753E-1	1.551E+0	1.882E+0
-7.785E-1	1.573E+0	1.943E+0
-7.801E-1	1.560E+0	1.924E+0
-7.785E-1	1.551E+0	1.885E+0
-7.801E-1	1.557E+0	1.992E+0
-7.801E-1	1.573E+0	1.908E+0
-7.818E-1	1.554E+0	1.885E+0
-7.801E-1	1.586E+0	1.914E+0
-7.785E-1	1.534E+0	1.930E+0
-7.753E-1	1.538E+0	1.908E+0
-7.818E-1	1.567E+0	1.953E+0
-7.801E-1	1.531E+0	1.979E+0
-7.785E-1	1.567E+0	1.895E+0
-7.818E-1	1.554E+0	1.920E+0
-7.818E-1	1.573E+0	1.911E+0
-7.850E-1	1.564E+0	1.895E+0
-7.785E-1	1.547E+0	1.950E+0
-7.785E-1	1.554E+0	1.901E+0
-7.818E-1	1.528E+0	1.946E+0
-7.834E-1	1.505E+0	1.956E+0
-7.769E-1	1.505E+0	1.930E+0
-7.769E-1	1.541E+0	1.924E+0
-7.818E-1	1.541E+0	1.911E+0
-7.834E-1	1.583E+0	1.917E+0
-7.769E-1	1.570E+0	2.002E+0
-7.769E-1	1.509E+0	1.966E+0
-7.850E-1	1.577E+0	1.950E+0
-7.850E-1	1.525E+0	1.953E+0
-7.785E-1	1.541E+0	1.914E+0
-7.801E-1	1.512E+0	1.963E+0
-7.801E-1	1.554E+0	1.891E+0
-7.801E-1	1.528E+0	2.018E+0
-7.769E-1	1.573E+0	1.930E+0
-7.769E-1	1.599E+0	1.911E+0
-7.801E-1	1.564E+0	1.930E+0
-7.834E-1	1.486E+0	1.943E+0
-7.801E-1	1.554E+0	1.937E+0
-7.801E-1	1.502E+0	1.998E+0
-7.818E-1	1.583E+0	1.940E+0
-7.834E-1	1.505E+0	1.908E+0
-7.753E-1	1.554E+0	1.963E+0
-7.769E-1	1.486E+0	1.908E+0
-7.850E-1	1.544E+0	1.969E+0
-7.801E-1	1.541E+0	1.920E+0
-7.769E-1	1.521E+0	1.878E+0
-7.801E-1	1.606E+0	1.882E+0
-7.801E-1	1.560E+0	1.914E+0
-7.785E-1	1.554E+0	1.924E+0
-7.769E-1	1.544E+0	1.927E+0
-7.785E-1	1.557E+0	1.924E+0
-7.834E-1	1.531E+0	1.976E+0
-7.818E-1	1.547E+0	1.976E+0
-7.769E-1	1.577E+0	1.914E+0
-7.785E-1	1.570E+0	1.950E+0
-7.818E-1	1.538E+0	1.940E+0
-7.834E-1	1.599E+0	1.946E+0
-7.753E-1	1.622E+0	1.895E+0
-7.785E-1	1.547E+0	1.930E+0
-7.818E-1	1.551E+0	1.917E+0
-7.818E-1	1.528E+0	1.972E+0
-7.785E-1	1.551E+0	1.933E+0
-7.801E-1	1.567E+0	1.891E+0
-7.850E-1	1.541E+0	1.930E+0
-7.801E-1	1.499E+0	1.924E+0
-7.785E-1	1.586E+0	1.924E+0
-7.785E-1	1.512E+0	1.933E+0
-7.866E-1	1.590E+0	1.963E+0
-7.818E-1	1.573E+0	1.901E+0
-7.801E-1	1.577E+0	1.888E+0
-7.785E-1	1.567E+0	1.930E+0
-7.834E-1	1.554E+0	1.914E+0
-7.801E-1	1.560E+0	1.914E+0
-7.801E-1	1.577E+0	1.950E+0
-7.785E-1	1.567E+0	1.924E+0
-7.818E-1	1.590E+0	1.908E+0
-7.818E-1	1.551E+0	1.933E+0
-7.801E-1	1.593E+0	1.933E+0
-7.785E-1	1.567E+0	1.830E+0
-7.850E-1	1.564E+0	1.933E+0
-7.801E-1	1.551E+0	1.982E+0
-7.785E-1	1.544E+0	1.901E+0
-7.801E-1	1.518E+0	1.930E+0
-7.834E-1	1.586E+0	1.920E+0
-7.818E-1	1.560E+0	1.950E+0
-7.801E-1	1.580E+0	1.898E+0
-7.801E-1	1.531E+0	1.963E+0
-7.850E-1	1.551E+0	1.904E+0
-7.818E-1	1.512E+0	1.963E+0
-7.769E-1	1.525E+0	1.940E+0
-7.769E-1	1.599E+0	1.917E+0
-7.850E-1	1.583E+0	1.914E+0
-7.818E-1	1.570E+0	1.875E+0
-7.785E-1	1.557E+0	1.911E+0
-7.769E-1	1.509E+0	1.930E+0
-7.866E-1	1.583E+0	1.895E+0
-7.818E-1	1.554E+0	1.963E+0
-7.785E-1	1.583E+0	1.956E+0
-7.785E-1	1.554E+0	1.930E+0
-7.850E-1	1.557E+0	1.911E+0
-7.801E-1	1.518E+0	1.930E+0
-7.801E-1	1.544E+0	1.911E+0
-7.785E-1	1.521E+0	1.859E+0
-7.850E-1	1.538E+0	1.908E+0
-7.818E-1	1.573E+0	1.940E+0
-7.801E-1	1.557E+0	1.891E+0
-7.769E-1	1.554E+0	1.969E+0
-7.834E-1	1.557E+0	1.930E+0
-7.818E-1	1.525E+0	1.920E+0
-7.769E-1	1.580E+0	1.976E+0
-7.769E-1	1.521E+0	1.953E+0
-7.801E-1	1.557E+0	1.924E+0
-7.818E-1	1.547E+0	1.920E+0
-7.785E-1	1.544E+0	1.930E+0
-7.785E-1	1.580E+0	1.901E+0
-7.818E-1	1.551E+0	1.930E+0
-7.850E-1	1.593E+0	1.901E+0
-7.785E-1	1.619E+0	1.891E+0
-7.785E-1	1.583E+0	1.885E+0
-7.834E-1	1.525E+0	1.911E+0
-7.850E-1	1.554E+0	1.924E+0
-7.769E-1	1.557E+0	1.927E+0
-7.785E-1	1.525E+0	1.901E+0
-7.818E-1	1.534E+0	1.895E+0
-7.801E-1	1.564E+0	1.911E+0
-7.785E-1	1.577E+0	1.985E+0
-7.769E-1	1.560E+0	1.937E+0
-7.801E-1	1.547E+0	1.982E+0
-7.834E-1	1.534E+0	1.878E+0
-7.785E-1	1.534E+0	1.933E+0
-7.801E-1	1.528E+0	1.895E+0
-7.850E-1	1.544E+0	1.924E+0
-7.834E-1	1.528E+0	1.865E+0
-7.785E-1	1.505E+0	1.930E+0
-7.785E-1	1.505E+0	1.888E+0
-7.818E-1	1.554E+0	1.882E+0
-7.818E-1	1.567E+0	1.953E+0
-7.785E-1	1.534E+0	1.953E+0
-7.785E-1	1.544E+0	1.917E+0
-7.818E-1	1.528E+0	1.891E+0
-7.850E-1	1.541E+0	1.856E+0
-7.785E-1	1.544E+0	1.911E+0
-7.785E-1	1.496E+0	1.924E+0
-7.850E-1	1.525E+0	1.865E+0
-7.818E-1	1.505E+0	1.891E+0
-7.785E-1	1.534E+0	1.933E+0
-7.801E-1	1.577E+0	1.943E+0
-7.834E-1	1.521E+0	1.885E+0
-7.834E-1	1.538E+0	1.904E+0
-7.769E-1	1.525E+0	1.959E+0
-7.801E-1	1.573E+0	1.969E+0
-7.834E-1	1.557E+0	1.940E+0
-7.834E-1	1.570E+0	1.917E+0
-7.753E-1	1.583E+0	1.930E+0
-7.769E-1	1.538E+0	1.927E+0
-7.801E-1	1.573E+0	1.933E+0
-7.818E-1	1.570E+0	1.917E+0
-7.801E-1	1.612E+0	1.950E+0
-7.785E-1	1.573E+0	1.904E+0
-7.834E-1	1.512E+0	1.956E+0
-7.818E-1	1.586E+0	1.940E+0
-7.785E-1	1.496E+0	1.904E+0
-7.769E-1	1.541E+0	1.895E+0
-7.818E-1	1.551E+0	1.943E+0
-7.850E-1	1.538E+0	1.940E+0
-7.785E-1	1.603E+0	1.914E+0
-7.818E-1	1.564E+0	1.859E+0
-7.834E-1	1.580E+0	1.891E+0
-7.834E-1	1.531E+0	1.953E+0
-7.769E-1	1.544E+0	1.956E+0
-7.785E-1	1.603E+0	1.953E+0
-7.834E-1	1.531E+0	1.933E+0
-7.801E-1	1.554E+0	1.891E+0
-7.769E-1	1.486E+0	1.933E+0
-7.801E-1	1.603E+0	1.914E+0
-7.834E-1	1.534E+0	1.927E+0
-7.801E-1	1.616E+0	1.933E+0
-7.785E-1	1.547E+0	1.950E+0
-7.769E-1	1.583E+0	1.985E+0
-7.834E-1	1.538E+0	1.940E+0
-7.801E-1	1.564E+0	1.972E+0
-7.785E-1	1.531E+0	1.946E+0
-7.801E-1	1.538E+0	1.888E+0
-7.834E-1	1.567E+0	1.911E+0
-7.850E-1	1.554E+0	1.885E+0
-7.785E-1	1.521E+0	1.920E+0
-7.818E-1	1.577E+0	1.878E+0
-7.801E-1	1.531E+0	1.914E+0
-7.818E-1	1.564E+0	1.933E+0
-7.801E-1	1.525E+0	1.875E+0
-7.801E-1	1.473E+0	1.924E+0
-7.801E-1	1.551E+0	1.882E+0
-7.834E-1	1.518E+0	1.940E+0
-7.769E-1	1.531E+0	1.940E+0
-7.769E-1	1.509E+0	1.937E+0
-7.850E-1	1.554E+0	1.940E+0
-7.801E-1	1.521E+0	1.969E+0
-7.785E-1	1.515E+0	1.898E+0
-7.785E-1	1.534E+0	1.940E+0
-7.818E-1	1.544E+0	1.933E+0
-7.834E-1	1.525E+0	1.946E+0
-7.753E-1	1.541E+0	1.872E+0
-7.818E-1	1.583E+0	1.901E+0
-7.834E-1	1.538E+0	1.872E+0
-7.818E-1	1.603E+0	1.862E+0
-7.785E-1	1.534E+0	1.891E+0
-7.801E-1	1.577E+0	1.911E+0
-7.834E-1	1.648E+0	1.898E+0
-7.801E-1	1.557E+0	1.976E+0
-7.801E-1	1.541E+0	1.888E+0
-7.818E-1	1.560E+0	1.982E+0
-7.818E-1	1.596E+0	1.930E+0
-7.818E-1	1.544E+0	1.924E+0
-7.769E-1	1.586E+0	1.930E+0
-7.769E-1	1.570E+0	1.940E+0
-7.818E-1	1.567E+0	1.904E+0
-7.818E-1	1.518E+0	1.953E+0
-7.769E-1	1.528E+0	1.930E+0
-7.801E-1	1.573E+0	1.911E+0
-7.818E-1	1.564E+0	1.930E+0
-7.801E-1	1.541E+0	1.927E+0
-7.769E-1	1.502E+0	1.920E+0
-7.769E-1	1.551E+0	1.920E+0
-7.834E-1	1.531E+0	1.927E+0
-7.818E-1	1.534E+0	1.901E+0
-7.785E-1	1.557E+0	1.943E+0
-7.785E-1	1.603E+0	1.869E+0
-7.834E-1	1.573E+0	1.856E+0
-7.834E-1	1.534E+0	1.895E+0
-7.769E-1	1.544E+0	1.875E+0
-7.785E-1	1.521E+0	1.937E+0
-7.834E-1	1.606E+0	1.933E+0
-7.818E-1	1.518E+0	1.882E+0
-7.801E-1	1.596E+0	1.946E+0
-7.801E-1	1.551E+0	1.872E+0
-7.834E-1	1.518E+0	1.917E+0
-7.818E-1	1.528E+0	1.901E+0
-7.785E-1	1.525E+0	1.924E+0
-7.801E-1	1.525E+0	1.927E+0
-7.866E-1	1.538E+0	1.878E+0
-7.801E-1	1.541E+0	1.904E+0
-7.785E-1	1.573E+0	1.908E+0
-7.801E-1	1.622E+0	1.888E+0
-7.818E-1	1.570E+0	1.943E+0
-7.834E-1	1.518E+0	1.963E+0
-7.801E-1	1.612E+0	1.933E+0
-7.801E-1	1.544E+0	1.956E+0
-7.834E-1	1.538E+0	1.920E+0
-7.818E-1	1.573E+0	1.946E+0
-7.801E-1	1.596E+0	1.917E+0
-7.785E-1	1.590E+0	1.950E+0
-7.818E-1	1.531E+0	1.982E+0
-7.801E-1	1.564E+0	1.901E+0
-7.769E-1	1.544E+0	1.946E+0
-7.785E-1	1.554E+0	1.966E+0
-7.850E-1	1.583E+0	1.914E+0
-7.801E-1	1.573E+0	1.872E+0
-7.801E-1	1.577E+0	1.924E+0
-7.834E-1	1.577E+0	1.920E+0
-7.834E-1	1.554E+0	1.888E+0
-7.818E-1	1.580E+0	1.911E+0
-7.769E-1	1.564E+0	1.963E+0
-7.785E-1	1.557E+0	1.911E+0
-7.834E-1	1.499E+0	1.927E+0
-7.834E-1	1.554E+0	1.901E+0
-7.785E-1	1.531E+0	1.807E+0
-7.801E-1	1.557E+0	1.882E+0
-7.866E-1	1.583E+0	1.959E+0
-7.801E-1	1.492E+0	1.895E+0
-7.818E-1	1.528E+0	1.927E+0
-7.769E-1	1.573E+0	1.933E+0
-7.834E-1	1.554E+0	1.888E+0
-7.834E-1	1.528E+0	1.969E+0
-7.785E-1	1.557E+0	1.940E+0
-7.801E-1	1.528E+0	1.865E+0
-7.850E-1	1.557E+0	1.908E+0
-7.834E-1	1.538E+0	1.920E+0
-7.785E-1	1.554E+0	1.966E+0
-7.785E-1	1.512E+0	1.933E+0
-7.866E-1	1.531E+0	1.875E+0
-7.834E-1	1.570E+0	1.878E+0
-7.785E-1	1.476E+0	1.953E+0
-7.785E-1	1.557E+0	1.940E+0
-7.850E-1	1.580E+0	1.933E+0
-7.834E-1	1.577E+0	1.933E+0
-7.801E-1	1.541E+0	1.995E+0
-7.801E-1	1.570E+0	1.976E+0
-7.818E-1	1.570E+0	1.904E+0
-7.850E-1	1.541E+0	1.895E+0
-7.801E-1	1.518E+0	1.895E+0
-7.769E-1	1.547E+0	1.908E+0
-7.866E-1	1.596E+0	1.956E+0
-7.801E-1	1.560E+0	1.972E+0
-7.801E-1	1.580E+0	1.862E+0
-7.801E-1	1.528E+0	1.927E+0
-7.834E-1	1.586E+0	1.904E+0
-7.818E-1	1.599E+0	1.946E+0
-7.785E-1	1.570E+0	1.891E+0
-7.801E-1	1.541E+0	1.995E+0
-7.834E-1	1.518E+0	1.888E+0
-7.818E-1	1.564E+0	1.946E+0
-7.801E-1	1.515E+0	1.979E+0
-7.801E-1	1.554E+0	1.920E+0
-7.850E-1	1.567E+0	1.914E+0
-7.834E-1	1.593E+0	1.904E+0
-7.785E-1	1.551E+0	1.927E+0
-7.801E-1	1.531E+0	1.885E+0
-7.834E-1	1.570E+0	1.917E+0
-7.818E-1	1.544E+0	1.933E+0
-7.801E-1	1.560E+0	1.943E+0
-7.801E-1	1.505E+0	1.891E+0
-7.834E-1	1.515E+0	1.888E+0
-7.818E-1	1.577E+0	1.956E+0
-7.785E-1	1.596E+0	1.898E+0
-7.818E-1	1.573E+0	1.914E+0
-7.850E-1	1.502E+0	1.972E+0
-7.850E-1	1.554E+0	1.895E+0
-7.785E-1	1.512E+0	1.946E+0
-7.834E-1	1.551E+0	1.946E+0
-7.850E-1	1.518E+0	1.930E+0
-7.834E-1	1.577E+0	1.911E+0
-7.801E-1	1.538E+0	1.885E+0
-7.818E-1	1.560E+0	1.904E+0
-7.850E-1	1.557E+0	1.917E+0
-7.801E-1	1.544E+0	1.946E+0
-7.769E-1	1.590E+0	2.002E+0
-7.785E-1	1.557E+0	1.898E+0
-7.834E-1	1.551E+0	1.966E+0
-7.834E-1	1.577E+0	1.946E+0
-7.769E-1	1.580E+0	1.927E+0
-7.801E-1	1.547E+0	1.920E+0
-7.834E-1	1.599E+0	1.927E+0
-7.818E-1	1.567E+0	1.898E+0
-7.801E-1	1.551E+0	1.885E+0
-7.785E-1	1.518E+0	1.914E+0
-7.818E-1	1.509E+0	1.995E+0
-7.850E-1	1.583E+0	1.904E+0
-7.785E-1	1.593E+0	1.950E+0
-7.801E-1	1.616E+0	1.969E+0
-7.834E-1	1.560E+0	1.963E+0
-7.834E-1	1.567E+0	2.002E+0
-7.801E-1	1.538E+0	1.891E+0
-7.801E-1	1.564E+0	1.914E+0
-7.818E-1	1.492E+0	1.908E+0
-7.834E-1	1.596E+0	1.950E+0
-7.785E-1	1.492E+0	1.924E+0
-7.818E-1	1.551E+0	1.937E+0
-7.850E-1	1.570E+0	1.920E+0
-7.834E-1	1.573E+0	1.856E+0
-7.785E-1	1.573E+0	1.930E+0
-7.785E-1	1.577E+0	1.950E+0
-7.834E-1	1.567E+0	1.933E+0
-7.818E-1	1.544E+0	1.959E+0
-7.769E-1	1.560E+0	1.943E+0
-7.785E-1	1.534E+0	1.898E+0
-7.850E-1	1.560E+0	1.933E+0
-7.834E-1	1.505E+0	1.839E+0
-7.785E-1	1.541E+0	1.959E+0
-7.818E-1	1.538E+0	1.969E+0
-7.818E-1	1.499E+0	1.937E+0
-7.818E-1	1.534E+0	1.872E+0
-7.785E-1	1.567E+0	1.917E+0
-7.801E-1	1.580E+0	1.920E+0
-7.850E-1	1.518E+0	1.904E+0
-7.834E-1	1.554E+0	1.992E+0
-7.769E-1	1.593E+0	1.901E+0
-7.785E-1	1.596E+0	1.901E+0
-7.850E-1	1.567E+0	1.920E+0
-7.801E-1	1.518E+0	1.895E+0
-7.785E-1	1.518E+0	1.950E+0
-7.801E-1	1.580E+0	1.946E+0
-7.834E-1	1.534E+0	1.865E+0
-7.834E-1	1.496E+0	1.865E+0
-7.753E-1	1.489E+0	1.956E+0
-7.818E-1	1.560E+0	1.956E+0
-7.834E-1	1.538E+0	1.917E+0
-7.818E-1	1.518E+0	1.953E+0
-7.801E-1	1.515E+0	1.982E+0
-7.818E-1	1.531E+0	1.898E+0
-7.850E-1	1.551E+0	1.895E+0
-7.818E-1	1.551E+0	1.920E+0
-7.801E-1	1.521E+0	1.911E+0
-7.769E-1	1.547E+0	1.959E+0
-7.834E-1	1.547E+0	1.959E+0
-7.850E-1	1.525E+0	1.953E+0
-7.801E-1	1.590E+0	1.924E+0
-7.785E-1	1.625E+0	1.888E+0
-7.818E-1	1.570E+0	1.966E+0
-7.834E-1	1.541E+0	1.908E+0
-7.785E-1	1.573E+0	1.914E+0
-7.801E-1	1.521E+0	1.950E+0
-7.850E-1	1.541E+0	1.930E+0
-7.818E-1	1.515E+0	1.852E+0
-7.801E-1	1.547E+0	1.924E+0
-7.769E-1	1.518E+0	1.937E+0
-7.850E-1	1.596E+0	1.924E+0
-7.850E-1	1.570E+0	1.882E+0
-7.801E-1	1.573E+0	1.953E+0
-7.769E-1	1.525E+0	1.891E+0
-7.850E-1	1.538E+0	1.898E+0
-7.850E-1	1.547E+0	1.946E+0
-7.801E-1	1.544E+0	1.956E+0
-7.801E-1	1.541E+0	1.933E+0
-7.850E-1	1.525E+0	1.930E+0
-7.834E-1	1.547E+0	1.888E+0
-7.801E-1	1.554E+0	1.972E+0
-7.801E-1	1.564E+0	1.920E+0
-7.850E-1	1.544E+0	1.927E+0
-7.801E-1	1.564E+0	1.882E+0
-7.769E-1	1.580E+0	1.875E+0
-7.818E-1	1.512E+0	1.888E+0
-7.850E-1	1.515E+0	1.924E+0
-7.850E-1	1.505E+0	1.956E+0
-7.801E-1	1.534E+0	1.976E+0
-7.785E-1	1.573E+0	1.933E+0
-7.866E-1	1.557E+0	1.920E+0
-7.818E-1	1.538E+0	1.972E+0
-7.785E-1	1.528E+0	1.946E+0
-7.785E-1	1.521E+0	1.940E+0
-7.834E-1	1.544E+0	1.901E+0
-7.834E-1	1.586E+0	1.943E+0
-7.818E-1	1.534E+0	1.937E+0
-7.785E-1	1.554E+0	1.933E+0
-7.834E-1	1.557E+0	1.992E+0
-7.850E-1	1.557E+0	1.933E+0
-7.801E-1	1.593E+0	1.933E+0
-7.801E-1	1.541E+0	1.823E+0
-7.834E-1	1.502E+0	1.937E+0
-7.818E-1	1.570E+0	1.950E+0
-7.801E-1	1.518E+0	1.917E+0
-7.801E-1	1.531E+0	1.924E+0
-7.801E-1	1.557E+0	1.920E+0
-7.818E-1	1.557E+0	1.882E+0
-7.769E-1	1.544E+0	1.839E+0
-7.785E-1	1.590E+0	1.911E+0
-7.850E-1	1.564E+0	1.901E+0
-7.834E-1	1.586E+0	1.888E+0
-7.801E-1	1.541E+0	1.911E+0
-7.834E-1	1.538E+0	1.917E+0
-7.818E-1	1.551E+0	1.852E+0
-7.818E-1	1.567E+0	1.924E+0
-7.801E-1	1.590E+0	1.865E+0
-7.785E-1	1.505E+0	1.914E+0
-7.866E-1	1.521E+0	1.930E+0
-7.818E-1	1.525E+0	1.914E+0
-7.818E-1	1.564E+0	1.927E+0
-7.818E-1	1.538E+0	1.946E+0
-7.834E-1	1.547E+0	1.953E+0
-7.801E-1	1.518E+0	1.933E+0
-7.801E-1	1.525E+0	1.904E+0
-7.785E-1	1.531E+0	1.940E+0
-7.834E-1	1.534E+0	1.982E+0
-7.818E-1	1.496E+0	1.888E+0
-7.769E-1	1.528E+0	1.888E+0
-7.834E-1	1.538E+0	1.946E+0
-7.834E-1	1.577E+0	1.930E+0
-7.850E-1	1.564E+0	1.963E+0
-7.801E-1	1.551E+0	1.917E+0
-7.801E-1	1.528E+0	1.959E+0
-7.834E-1	1.521E+0	1.950E+0
-7.818E-1	1.525E+0	1.940E+0
-7.818E-1	1.531E+0	1.911E+0
-7.801E-1	1.473E+0	1.901E+0
-7.818E-1	1.580E+0	1.920E+0
-7.850E-1	1.515E+0	1.875E+0
-7.801E-1	1.593E+0	1.927E+0
-7.785E-1	1.534E+0	1.872E+0
-7.818E-1	1.557E+0	1.953E+0
-7.834E-1	1.596E+0	1.865E+0
-7.785E-1	1.512E+0	1.927E+0
-7.801E-1	1.557E+0	1.895E+0
-7.834E-1	1.573E+0	1.950E+0
-7.834E-1	1.590E+0	1.933E+0
-7.785E-1	1.518E+0	1.911E+0
-7.818E-1	1.538E+0	1.908E+0
-7.866E-1	1.551E+0	1.917E+0
-7.834E-1	1.590E+0	1.927E+0
-7.785E-1	1.547E+0	1.930E+0
-7.818E-1	1.560E+0	1.904E+0
-7.834E-1	1.570E+0	1.875E+0
-7.834E-1	1.580E+0	1.953E+0
-7.785E-1	1.557E+0	1.969E+0
-7.801E-1	1.528E+0	1.865E+0
-7.866E-1	1.606E+0	1.911E+0
-7.834E-1	1.573E+0	1.895E+0
-7.818E-1	1.534E+0	1.933E+0
-7.785E-1	1.512E+0	1.953E+0
-7.850E-1	1.554E+0	1.914E+0
-7.850E-1	1.560E+0	1.933E+0
-7.785E-1	1.583E+0	1.953E+0
-7.818E-1	1.564E+0	1.956E+0
-7.818E-1	1.528E+0	1.920E+0
-7.850E-1	1.596E+0	1.891E+0
-7.769E-1	1.583E+0	1.911E+0
-7.801E-1	1.534E+0	1.976E+0
-7.850E-1	1.541E+0	1.901E+0
-7.834E-1	1.557E+0	1.924E+0
-7.785E-1	1.521E+0	1.914E+0
-7.834E-1	1.541E+0	1.914E+0
-7.818E-1	1.534E+0	1.875E+0
-7.834E-1	1.560E+0	1.953E+0
-7.801E-1	1.538E+0	1.924E+0
-7.769E-1	1.612E+0	1.933E+0
-7.834E-1	1.499E+0	1.872E+0
-7.818E-1	1.544E+0	1.920E+0
-7.785E-1	1.573E+0	1.966E+0
-7.801E-1	1.551E+0	1.891E+0
-7.818E-1	1.554E+0	1.917E+0
-7.850E-1	1.489E+0	1.950E+0
-7.801E-1	1.525E+0	1.940E+0
-7.785E-1	1.583E+0	1.930E+0
-7.834E-1	1.531E+0	1.914E+0
-7.834E-1	1.560E+0	1.904E+0
-7.801E-1	1.544E+0	1.859E+0
-7.769E-1	1.583E+0	1.953E+0
-7.850E-1	1.512E+0	1.969E+0
-7.850E-1	1.577E+0	1.898E+0
-7.785E-1	1.564E+0	1.920E+0
-7.785E-1	1.551E+0	1.904E+0
-7.866E-1	1.512E+0	1.878E+0
-7.850E-1	1.534E+0	1.959E+0
-7.785E-1	1.573E+0	1.930E+0
-7.801E-1	1.525E+0	1.904E+0
-7.834E-1	1.505E+0	1.875E+0
-7.834E-1	1.547E+0	1.920E+0
-7.769E-1	1.538E+0	1.937E+0
-7.801E-1	1.534E+0	1.908E+0
-7.850E-1	1.528E+0	1.953E+0
-7.850E-1	1.528E+0	1.950E+0
-7.785E-1	1.564E+0	1.940E+0
-7.785E-1	1.547E+0	1.927E+0
-7.834E-1	1.544E+0	1.865E+0
-7.850E-1	1.515E+0	1.898E+0
-7.801E-1	1.551E+0	1.943E+0
-7.801E-1	1.541E+0	1.908E+0
-7.850E-1	1.596E+0	1.930E+0
-7.818E-1	1.554E+0	1.888E+0
-7.785E-1	1.534E+0	1.895E+0
-7.801E-1	1.509E+0	1.911E+0
-7.850E-1	1.551E+0	1.937E+0
-7.850E-1	1.547E+0	1.917E+0
-7.769E-1	1.573E+0	1.908E+0
-7.801E-1	1.557E+0	1.927E+0
-7.850E-1	1.518E+0	1.885E+0
-7.850E-1	1.528E+0	1.920E+0
-7.769E-1	1.557E+0	1.891E+0
-7.785E-1	1.564E+0	1.933E+0
-7.850E-1	1.538E+0	1.895E+0
-7.818E-1	1.515E+0	1.940E+0
-7.801E-1	1.570E+0	1.927E+0
-7.818E-1	1.564E+0	1.953E+0
-7.834E-1	1.547E+0	1.979E+0
-7.834E-1	1.580E+0	1.885E+0
-7.801E-1	1.551E+0	1.901E+0
-7.818E-1	1.577E+0	1.901E+0
-7.850E-1	1.567E+0	1.937E+0
-7.801E-1	1.534E+0	1.895E+0
-7.769E-1	1.567E+0	1.904E+0
-7.801E-1	1.531E+0	1.904E+0
-7.834E-1	1.573E+0	1.930E+0
-7.834E-1	1.521E+0	1.924E+0
-7.801E-1	1.596E+0	1.917E+0
-7.834E-1	1.564E+0	1.917E+0
-7.850E-1	1.512E+0	1.940E+0
-7.834E-1	1.570E+0	1.937E+0
-7.785E-1	1.538E+0	1.972E+0
-7.785E-1	1.567E+0	1.917E+0
-7.850E-1	1.512E+0	1.891E+0
-7.834E-1	1.606E+0	1.917E+0
-7.769E-1	1.521E+0	1.950E+0
-7.801E-1	1.525E+0	1.920E+0
-7.834E-1	1.528E+0	1.911E+0
-7.834E-1	1.525E+0	1.878E+0
-7.834E-1	1.531E+0	1.943E+0
-7.769E-1	1.599E+0	1.924E+0
-7.850E-1	1.521E+0	1.908E+0
-7.834E-1	1.534E+0	1.930E+0
-7.801E-1	1.531E+0	1.956E+0
-7.818E-1	1.518E+0	1.904E+0
-7.834E-1	1.560E+0	1.956E+0
-7.834E-1	1.593E+0	1.878E+0
-7.834E-1	1.515E+0	1.953E+0
-7.818E-1	1.525E+0	1.937E+0
-7.834E-1	1.538E+0	1.930E+0
-7.818E-1	1.567E+0	1.959E+0
-7.785E-1	1.564E+0	1.917E+0
-7.801E-1	1.521E+0	1.904E+0
-7.850E-1	1.528E+0	1.930E+0
-7.818E-1	1.557E+0	1.878E+0
-7.818E-1	1.577E+0	1.953E+0
-7.818E-1	1.486E+0	1.895E+0
-7.818E-1	1.518E+0	1.989E+0
-7.834E-1	1.518E+0	1.849E+0
-7.801E-1	1.583E+0	1.852E+0
-7.785E-1	1.509E+0	1.982E+0
-7.866E-1	1.525E+0	1.869E+0
-7.834E-1	1.573E+0	1.927E+0
-7.801E-1	1.531E+0	1.950E+0
-7.801E-1	1.590E+0	1.882E+0
-7.834E-1	1.570E+0	1.963E+0
-7.834E-1	1.541E+0	1.963E+0
-7.801E-1	1.570E+0	1.917E+0
-7.801E-1	1.554E+0	1.927E+0
-7.834E-1	1.560E+0	1.908E+0
-7.834E-1	1.564E+0	1.937E+0
-7.785E-1	1.541E+0	1.885E+0
-7.801E-1	1.573E+0	1.904E+0
-7.834E-1	1.547E+0	1.956E+0
-7.818E-1	1.557E+0	1.940E+0
-7.801E-1	1.531E+0	1.859E+0
-7.818E-1	1.547E+0	1.937E+0
-7.850E-1	1.534E+0	1.930E+0
-7.850E-1	1.525E+0	1.943E+0
-7.801E-1	1.531E+0	1.950E+0
-7.801E-1	1.567E+0	1.917E+0
-7.834E-1	1.541E+0	1.898E+0
-7.818E-1	1.567E+0	1.937E+0
-7.818E-1	1.567E+0	1.972E+0
-7.801E-1	1.479E+0	1.917E+0
-7.834E-1	1.489E+0	1.966E+0
-7.834E-1	1.603E+0	1.904E+0
-7.818E-1	1.564E+0	1.959E+0
-7.818E-1	1.525E+0	1.969E+0
-7.850E-1	1.496E+0	1.895E+0
-7.850E-1	1.531E+0	1.888E+0
-7.801E-1	1.583E+0	1.914E+0
-7.818E-1	1.518E+0	1.875E+0
-7.834E-1	1.534E+0	1.927E+0
-7.834E-1	1.518E+0	1.875E+0
-7.801E-1	1.518E+0	1.933E+0
-7.785E-1	1.534E+0	1.959E+0
-7.850E-1	1.551E+0	1.908E+0
-7.834E-1	1.573E+0	1.898E+0
-7.801E-1	1.567E+0	1.901E+0
-7.801E-1	1.557E+0	1.891E+0
-7.850E-1	1.570E+0	1.966E+0
-7.818E-1	1.534E+0	1.914E+0
-7.769E-1	1.593E+0	1.908E+0
-7.785E-1	1.544E+0	1.904E+0
-7.834E-1	1.573E+0	1.946E+0
-7.834E-1	1.596E+0	1.956E+0
-7.785E-1	1.518E+0	1.895E+0
-7.834E-1	1.590E+0	1.904E+0
-7.850E-1	1.554E+0	1.940E+0
-7.834E-1	1.518E+0	1.943E+0
-7.785E-1	1.606E+0	1.862E+0
-7.801E-1	1.538E+0	1.943E+0
-7.834E-1	1.525E+0	1.891E+0
-7.866E-1	1.512E+0	1.901E+0
-7.801E-1	1.551E+0	1.950E+0
-7.785E-1	1.499E+0	1.950E+0
-7.834E-1	1.534E+0	1.911E+0
-7.850E-1	1.515E+0	1.891E+0
-7.801E-1	1.534E+0	1.914E+0
-7.785E-1	1.580E+0	1.898E+0
-7.866E-1	1.525E+0	1.888E+0
-7.834E-1	1.586E+0	1.888E+0
-7.801E-1	1.534E+0	1.862E+0
-7.818E-1	1.583E+0	1.904E+0
-7.850E-1	1.547E+0	1.985E+0
-7.818E-1	1.541E+0	1.927E+0
-7.769E-1	1.547E+0	1.869E+0
-7.785E-1	1.580E+0	1.976E+0
-7.850E-1	1.573E+0	1.917E+0
-7.850E-1	1.505E+0	1.917E+0
-7.801E-1	1.531E+0	1.901E+0
-7.834E-1	1.554E+0	1.898E+0
-7.834E-1	1.560E+0	1.920E+0
-7.834E-1	1.586E+0	1.901E+0
-7.818E-1	1.518E+0	1.911E+0
-7.785E-1	1.583E+0	1.869E+0
-7.834E-1	1.528E+0	1.924E+0
-7.834E-1	1.632E+0	1.904E+0
-7.801E-1	1.554E+0	1.937E+0
-7.801E-1	1.515E+0	1.920E+0
-7.850E-1	1.518E+0	1.946E+0
-7.850E-1	1.616E+0	1.924E+0
-7.818E-1	1.505E+0	1.966E+0
-7.785E-1	1.538E+0	1.920E+0
-7.850E-1	1.525E+0	1.924E+0
-7.818E-1	1.521E+0	1.917E+0
-7.801E-1	1.567E+0	1.956E+0
-7.801E-1	1.577E+0	1.946E+0
-7.850E-1	1.547E+0	1.930E+0
-7.850E-1	1.509E+0	1.914E+0
-7.801E-1	1.586E+0	1.927E+0
-7.818E-1	1.551E+0	1.956E+0
-7.882E-1	1.557E+0	1.885E+0
-7.834E-1	1.609E+0	1.904E+0
-7.785E-1	1.518E+0	1.895E+0
-7.818E-1	1.564E+0	1.946E+0
-7.834E-1	1.534E+0	1.927E+0
-7.834E-1	1.564E+0	2.008E+0
-7.769E-1	1.538E+0	1.878E+0
-7.801E-1	1.547E+0	1.927E+0
-7.850E-1	1.573E+0	1.904E+0
-7.850E-1	1.525E+0	1.917E+0
-7.785E-1	1.528E+0	1.956E+0
-7.801E-1	1.541E+0	1.930E+0
-7.801E-1	1.580E+0	1.950E+0
-7.850E-1	1.528E+0	1.927E+0
-7.818E-1	1.528E+0	1.875E+0
-7.801E-1	1.554E+0	1.882E+0
-7.866E-1	1.534E+0	1.927E+0
-7.850E-1	1.573E+0	1.920E+0
-7.801E-1	1.538E+0	1.927E+0
-7.801E-1	1.577E+0	1.927E+0
-7.866E-1	1.606E+0	1.911E+0
-7.834E-1	1.528E+0	1.943E+0
-7.801E-1	1.573E+0	1.933E+0
-7.818E-1	1.534E+0	1.911E+0
-7.834E-1	1.567E+0	1.940E+0
-7.850E-1	1.580E+0	1.917E+0
-7.785E-1	1.538E+0	1.846E+0
-7.801E-1	1.528E+0	1.924E+0
-7.850E-1	1.557E+0	1.966E+0
-7.850E-1	1.583E+0	1.937E+0
-7.834E-1	1.531E+0	1.908E+0
-7.834E-1	1.541E+0	1.885E+0
-7.850E-1	1.603E+0	1.927E+0
-7.866E-1	1.554E+0	1.927E+0
-7.818E-1	1.557E+0	1.940E+0
-7.801E-1	1.544E+0	1.940E+0
-7.834E-1	1.534E+0	1.908E+0
-7.850E-1	1.534E+0	1.911E+0
-7.818E-1	1.560E+0	1.924E+0
-7.818E-1	1.567E+0	1.882E+0
-7.834E-1	1.551E+0	1.953E+0
-7.834E-1	1.509E+0	1.895E+0
-7.785E-1	1.531E+0	1.911E+0
-7.801E-1	1.518E+0	1.956E+0
-7.850E-1	1.525E+0	1.924E+0
-7.834E-1	1.560E+0	1.940E+0
-7.801E-1	1.560E+0	1.953E+0
-7.801E-1	1.525E+0	1.911E+0
-7.850E-1	1.586E+0	1.940E+0
-7.834E-1	1.560E+0	1.943E+0
-7.785E-1	1.518E+0	1.882E+0
-7.801E-1	1.509E+0	1.933E+0
-7.850E-1	1.570E+0	1.888E+0
-7.834E-1	1.570E+0	1.956E+0
-7.785E-1	1.567E+0	1.927E+0
-7.834E-1	1.551E+0	1.953E+0
-7.850E-1	1.567E+0	1.865E+0
-7.834E-1	1.486E+0	1.927E+0
-7.801E-1	1.515E+0	1.940E+0
-7.834E-1	1.486E+0	1.895E+0
-7.834E-1	1.525E+0	1.901E+0
-7.850E-1	1.564E+0	1.859E+0
-7.801E-1	1.596E+0	1.924E+0
-7.801E-1	1.541E+0	1.836E+0
-7.850E-1	1.606E+0	1.924E+0
-7.850E-1	1.534E+0	1.937E+0
-7.818E-1	1.489E+0	1.950E+0
-7.801E-1	1.564E+0	1.959E+0
-7.850E-1	1.541E+0	1.933E+0
-7.801E-1	1.547E+0	1.882E+0
-7.801E-1	1.515E+0	1.901E+0
-7.801E-1	1.496E+0	1.966E+0
-7.850E-1	1.567E+0	1.946E+0
-7.834E-1	1.580E+0	1.920E+0
-7.769E-1	1.551E+0	1.885E+0
-7.818E-1	1.557E+0	1.908E+0
-7.866E-1	1.554E+0	1.943E+0
-7.818E-1	1.489E+0	1.937E+0
-7.801E-1	1.489E+0	1.872E+0
-7.818E-1	1.544E+0	1.956E+0
-7.834E-1	1.547E+0	1.901E+0
-7.850E-1	1.586E+0	1.956E+0
-7.785E-1	1.509E+0	1.901E+0
-7.801E-1	1.573E+0	1.982E+0
-7.834E-1	1.583E+0	1.917E+0
-7.834E-1	1.570E+0	1.904E+0
-7.769E-1	1.502E+0	1.920E+0
-7.801E-1	1.502E+0	1.911E+0
-7.866E-1	1.505E+0	1.933E+0
-7.850E-1	1.531E+0	1.872E+0
-7.801E-1	1.547E+0	1.982E+0
-7.801E-1	1.528E+0	1.933E+0
-7.834E-1	1.512E+0	1.908E+0
-7.834E-1	1.544E+0	1.917E+0
-7.801E-1	1.570E+0	1.920E+0
-7.818E-1	1.593E+0	1.914E+0
-7.801E-1	1.564E+0	1.917E+0
-7.801E-1	1.583E+0	1.956E+0
-7.801E-1	1.551E+0	1.927E+0
-7.785E-1	1.521E+0	1.882E+0
-7.866E-1	1.554E+0	1.959E+0
-7.850E-1	1.564E+0	1.904E+0
-7.785E-1	1.564E+0	1.878E+0
-7.769E-1	1.547E+0	1.940E+0
-7.834E-1	1.551E+0	1.908E+0
-7.850E-1	1.531E+0	1.888E+0
-7.818E-1	1.534E+0	1.852E+0
-7.785E-1	1.531E+0	1.862E+0
-7.850E-1	1.528E+0	1.862E+0
-7.834E-1	1.554E+0	1.878E+0
-7.801E-1	1.547E+0	1.940E+0
-7.785E-1	1.538E+0	1.943E+0
-7.834E-1	1.525E+0	1.940E+0
-7.818E-1	1.525E+0	1.937E+0
-7.801E-1	1.544E+0	1.914E+0
-7.801E-1	1.560E+0	1.882E+0
-7.866E-1	1.586E+0	1.898E+0
-7.834E-1	1.525E+0	1.963E+0
-7.818E-1	1.577E+0	1.914E+0
-7.818E-1	1.531E+0	1.895E+0
-7.834E-1	1.564E+0	1.937E+0
-7.818E-1	1.538E+0	1.885E+0
-7.785E-1	1.534E+0	1.898E+0
-7.818E-1	1.534E+0	1.898E+0
-7.850E-1	1.544E+0	1.869E+0
-7.850E-1	1.544E+0	1.875E+0
-7.801E-1	1.538E+0	1.895E+0
-7.801E-1	1.505E+0	1.933E+0
-7.850E-1	1.534E+0	1.904E+0
-7.834E-1	1.531E+0	1.946E+0
-7.818E-1	1.544E+0	1.914E+0
-7.801E-1	1.554E+0	1.930E+0
-7.866E-1	1.538E+0	1.966E+0
-7.834E-1	1.554E+0	1.901E+0
-7.801E-1	1.554E+0	1.914E+0
-7.801E-1	1.573E+0	1.917E+0
-7.850E-1	1.496E+0	1.895E+0
-7.818E-1	1.616E+0	1.856E+0
-7.769E-1	1.547E+0	1.959E+0
-7.801E-1	1.560E+0	1.924E+0
-7.850E-1	1.564E+0	1.898E+0
-7.834E-1	1.580E+0	1.901E+0
-7.785E-1	1.541E+0	1.937E+0
-7.785E-1	1.560E+0	1.872E+0
-7.850E-1	1.580E+0	1.888E+0
-7.801E-1	1.551E+0	1.953E+0
-7.801E-1	1.505E+0	1.969E+0
-7.818E-1	1.544E+0	1.904E+0
-7.850E-1	1.573E+0	1.937E+0
-7.818E-1	1.544E+0	1.904E+0
-7.818E-1	1.551E+0	1.946E+0
-7.785E-1	1.489E+0	1.895E+0
-7.866E-1	1.567E+0	1.943E+0
-7.866E-1	1.560E+0	1.901E+0
-7.801E-1	1.541E+0	1.924E+0
-7.801E-1	1.567E+0	1.917E+0
-7.850E-1	1.525E+0	1.888E+0
-7.818E-1	1.521E+0	1.849E+0
-7.818E-1	1.564E+0	1.930E+0
-7.801E-1	1.538E+0	1.904E+0
-7.834E-1	1.541E+0	1.982E+0
-7.866E-1	1.564E+0	1.930E+0
-7.785E-1	1.509E+0	1.956E+0
-7.818E-1	1.544E+0	1.865E+0
-7.850E-1	1.573E+0	1.888E+0
-7.834E-1	1.554E+0	1.914E+0
-7.834E-1	1.521E+0	1.878E+0
-7.818E-1	1.573E+0	1.901E+0
-7.818E-1	1.583E+0	1.908E+0
-7.866E-1	1.557E+0	1.872E+0
-7.818E-1	1.557E+0	1.917E+0
-7.785E-1	1.544E+0	1.904E+0
-7.801E-1	1.479E+0	1.940E+0
-7.834E-1	1.544E+0	1.927E+0
-7.818E-1	1.567E+0	1.920E+0
-7.818E-1	1.547E+0	1.963E+0
-7.866E-1	1.528E+0	1.950E+0
-7.866E-1	1.531E+0	1.943E+0
-7.801E-1	1.599E+0	1.914E+0
-7.834E-1	1.567E+0	1.953E+0
-7.834E-1	1.554E+0	1.904E+0
-7.850E-1	1.560E+0	1.927E+0
-7.801E-1	1.541E+0	1.869E+0
-7.818E-1	1.596E+0	1.927E+0
-7.834E-1	1.551E+0	1.943E+0
-7.866E-1	1.544E+0	1.933E+0
-7.785E-1	1.590E+0	1.914E+0
-7.834E-1	1.534E+0	1.940E+0
-7.818E-1	1.534E+0	1.898E+0
-7.850E-1	1.583E+0	1.959E+0
-7.785E-1	1.521E+0	1.898E+0
-7.818E-1	1.577E+0	1.895E+0
-7.834E-1	1.525E+0	1.937E+0
-7.850E-1	1.512E+0	1.937E+0
-7.801E-1	1.502E+0	1.950E+0
-7.801E-1	1.499E+0	1.917E+0
-7.850E-1	1.570E+0	1.969E+0
-7.866E-1	1.541E+0	1.924E+0
-7.818E-1	1.586E+0	1.956E+0
-7.834E-1	1.622E+0	1.898E+0
-7.850E-1	1.590E+0	1.982E+0
-7.866E-1	1.547E+0	1.914E+0
-7.801E-1	1.560E+0	1.904E+0
-7.785E-1	1.567E+0	1.891E+0
-7.866E-1	1.570E+0	1.865E+0
-7.850E-1	1.541E+0	1.862E+0
-7.801E-1	1.541E+0	1.953E+0
-7.818E-1	1.557E+0	1.966E+0
-7.834E-1	1.512E+0	1.946E+0
-7.834E-1	1.554E+0	1.856E+0
-7.801E-1	1.518E+0	1.911E+0
-7.818E-1	1.573E+0	1.937E+0
-7.850E-1	1.515E+0	1.882E+0
-7.866E-1	1.554E+0	1.924E+0
-7.785E-1	1.554E+0	1.930E+0
-7.801E-1	1.583E+0	1.917E+0
-7.866E-1	1.521E+0	1.940E+0
-7.850E-1	1.583E+0	1.930E+0
-7.801E-1	1.528E+0	1.904E+0
-7.801E-1	1.551E+0	1.898E+0
-7.850E-1	1.534E+0	1.933E+0
-7.834E-1	1.570E+0	1.901E+0
-7.818E-1	1.570E+0	1.972E+0
-7.818E-1	1.515E+0	1.920E+0
-7.850E-1	1.531E+0	1.908E+0
-7.850E-1	1.528E+0	1.914E+0
-7.818E-1	1.525E+0	1.904E+0
-7.801E-1	1.580E+0	1.885E+0
-7.866E-1	1.583E+0	1.911E+0
-7.866E-1	1.531E+0	1.940E+0
-7.769E-1	1.583E+0	1.888E+0
-7.818E-1	1.515E+0	1.979E+0
-7.850E-1	1.531E+0	1.898E+0
-7.850E-1	1.525E+0	1.904E+0
-7.801E-1	1.606E+0	1.950E+0
-7.801E-1	1.557E+0	1.904E+0
-7.882E-1	1.541E+0	1.924E+0
-7.850E-1	1.528E+0	1.865E+0
-7.801E-1	1.554E+0	1.969E+0
-7.818E-1	1.521E+0	1.930E+0
-7.850E-1	1.521E+0	1.924E+0
-7.834E-1	1.518E+0	1.888E+0
-7.769E-1	1.534E+0	1.940E+0
-7.818E-1	1.570E+0	1.924E+0
-7.834E-1	1.573E+0	1.920E+0
-7.834E-1	1.551E+0	1.911E+0
-7.818E-1	1.570E+0	1.911E+0
-7.785E-1	1.616E+0	1.917E+0
-7.850E-1	1.554E+0	1.959E+0
-7.866E-1	1.534E+0	1.917E+0
-7.785E-1	1.541E+0	1.943E+0
-7.801E-1	1.531E+0	1.878E+0
-7.866E-1	1.567E+0	1.917E+0
-7.834E-1	1.557E+0	1.943E+0
-7.801E-1	1.551E+0	1.930E+0
-7.818E-1	1.554E+0	1.969E+0
-7.866E-1	1.570E+0	1.908E+0
-7.834E-1	1.551E+0	1.920E+0
-7.818E-1	1.560E+0	1.875E+0
-7.818E-1	1.560E+0	1.898E+0
-7.834E-1	1.521E+0	1.888E+0
-7.834E-1	1.551E+0	1.917E+0
-7.818E-1	1.577E+0	1.927E+0
-7.785E-1	1.538E+0	1.953E+0
-7.834E-1	1.564E+0	1.940E+0
-7.834E-1	1.590E+0	1.950E+0
-7.801E-1	1.525E+0	1.956E+0
-7.818E-1	1.538E+0	1.914E+0
-7.834E-1	1.534E+0	1.885E+0
-7.834E-1	1.619E+0	1.914E+0
-7.834E-1	1.534E+0	1.895E+0
-7.834E-1	1.525E+0	1.891E+0
-7.866E-1	1.557E+0	1.920E+0
-7.850E-1	1.544E+0	1.930E+0
-7.785E-1	1.580E+0	1.920E+0
-7.818E-1	1.564E+0	1.933E+0
-7.834E-1	1.557E+0	1.865E+0
-7.850E-1	1.492E+0	1.891E+0
-7.785E-1	1.515E+0	1.927E+0
-7.818E-1	1.528E+0	1.956E+0
-7.866E-1	1.551E+0	1.956E+0
-7.850E-1	1.612E+0	1.933E+0
-7.801E-1	1.547E+0	1.930E+0
-7.818E-1	1.534E+0	1.950E+0
-7.834E-1	1.577E+0	1.865E+0
-7.850E-1	1.606E+0	1.940E+0
-7.785E-1	1.531E+0	1.943E+0
-7.818E-1	1.534E+0	1.976E+0
-7.866E-1	1.528E+0	1.937E+0
-7.834E-1	1.534E+0	1.911E+0
-7.818E-1	1.573E+0	1.953E+0
-7.801E-1	1.544E+0	1.950E+0
-7.850E-1	1.606E+0	1.924E+0
-7.801E-1	1.509E+0	1.937E+0
-7.785E-1	1.518E+0	1.972E+0
-7.834E-1	1.551E+0	1.930E+0
-7.866E-1	1.541E+0	1.943E+0
-7.850E-1	1.534E+0	1.946E+0
-7.785E-1	1.551E+0	1.956E+0
-7.818E-1	1.557E+0	1.924E+0
-7.850E-1	1.538E+0	1.940E+0
-7.850E-1	1.547E+0	1.914E+0
-7.818E-1	1.541E+0	1.927E+0
-7.801E-1	1.557E+0	1.930E+0
-7.850E-1	1.554E+0	1.950E+0
-7.834E-1	1.489E+0	1.950E+0
-7.785E-1	1.577E+0	1.885E+0
-7.850E-1	1.525E+0	1.891E+0
-7.866E-1	1.551E+0	1.937E+0
-7.834E-1	1.538E+0	1.953E+0
-7.801E-1	1.541E+0	1.898E+0
-7.818E-1	1.590E+0	1.943E+0
-7.850E-1	1.531E+0	1.959E+0
-7.834E-1	1.518E+0	1.872E+0
-7.801E-1	1.541E+0	1.859E+0
-7.801E-1	1.538E+0	1.950E+0
-7.866E-1	1.538E+0	1.882E+0
-7.818E-1	1.551E+0	1.930E+0
-7.801E-1	1.567E+0	1.943E+0
-7.818E-1	1.479E+0	1.862E+0
-7.866E-1	1.509E+0	1.885E+0
-7.834E-1	1.544E+0	1.914E+0
-7.785E-1	1.483E+0	1.946E+0
-7.818E-1	1.544E+0	1.920E+0
-7.850E-1	1.583E+0	1.924E+0
-7.834E-1	1.577E+0	1.924E+0
[truncated: 72,965 more rows]
