# Supplementary material for: Improved ANAP incorporation and VCF analysis reveal details of P2X7 current facilitation and a limited conformational interplay between ATP binding and the intracellular ballast domain
Source: eLife. 2023 Jan 4;12:e82479. doi: 10.7554/eLife.82479 (PMC9859053; doi:10.7554/eLife.82479)
Supplement: Figure 3—figure supplement 3—source data 2. [file elife-82479-fig3-figsupp3-data2.zip › Figure-3_figure-supplement-3_source-data-2/DeltaCys-constructs/d23/09.csv]

-1.281E-1	3.014E+0	4.019E+0
-1.281E-1	2.994E+0	4.081E+0
-1.265E-1	3.001E+0	4.039E+0
-1.297E-1	3.010E+0	4.039E+0
-1.281E-1	3.023E+0	4.055E+0
-1.281E-1	2.939E+0	4.110E+0
-1.281E-1	3.075E+0	4.169E+0
-1.297E-1	2.965E+0	4.019E+0
-1.313E-1	3.036E+0	4.091E+0
-1.265E-1	3.040E+0	4.126E+0
-1.297E-1	2.997E+0	4.117E+0
-1.297E-1	2.972E+0	4.058E+0
-1.330E-1	3.030E+0	4.049E+0
-1.297E-1	2.962E+0	4.097E+0
-1.297E-1	2.933E+0	4.074E+0
-1.313E-1	2.975E+0	4.084E+0
-1.313E-1	3.046E+0	4.068E+0
-1.265E-1	3.049E+0	4.006E+0
-1.297E-1	2.942E+0	3.993E+0
-1.281E-1	3.066E+0	4.006E+0
-1.297E-1	3.030E+0	4.117E+0
-1.249E-1	3.010E+0	4.094E+0
-1.281E-1	2.959E+0	4.081E+0
-1.297E-1	3.020E+0	4.065E+0
-1.313E-1	2.926E+0	4.156E+0
-1.265E-1	3.014E+0	4.094E+0
-1.297E-1	2.991E+0	4.094E+0
-1.330E-1	3.043E+0	4.026E+0
-1.297E-1	3.085E+0	4.065E+0
-1.297E-1	3.053E+0	4.036E+0
-1.265E-1	2.978E+0	4.084E+0
-1.330E-1	2.997E+0	4.052E+0
-1.313E-1	2.978E+0	4.149E+0
-1.281E-1	2.981E+0	4.061E+0
-1.297E-1	3.010E+0	4.120E+0
-1.297E-1	3.001E+0	3.990E+0
-1.297E-1	3.001E+0	4.010E+0
-1.265E-1	3.010E+0	4.045E+0
-1.249E-1	2.939E+0	4.003E+0
-1.313E-1	3.033E+0	4.104E+0
-1.281E-1	3.007E+0	4.052E+0
-1.265E-1	2.965E+0	4.010E+0
-1.313E-1	3.017E+0	4.146E+0
-1.281E-1	3.040E+0	4.074E+0
-1.297E-1	3.062E+0	4.130E+0
-1.297E-1	2.962E+0	4.117E+0
-1.265E-1	3.020E+0	4.042E+0
-1.297E-1	2.972E+0	4.100E+0
-1.313E-1	2.991E+0	4.065E+0
-1.281E-1	2.900E+0	4.117E+0
-1.265E-1	3.030E+0	4.107E+0
-1.297E-1	3.027E+0	4.091E+0
-1.297E-1	3.004E+0	4.162E+0
-1.265E-1	2.984E+0	4.061E+0
-1.281E-1	3.082E+0	4.126E+0
-1.330E-1	3.014E+0	4.107E+0
-1.297E-1	2.955E+0	4.084E+0
-1.297E-1	3.017E+0	4.074E+0
-1.297E-1	3.056E+0	3.945E+0
-1.297E-1	2.936E+0	4.055E+0
-1.297E-1	3.007E+0	3.987E+0
-1.297E-1	2.916E+0	4.039E+0
-1.281E-1	3.036E+0	4.065E+0
-1.330E-1	2.959E+0	4.117E+0
-1.297E-1	3.027E+0	4.016E+0
-1.281E-1	3.043E+0	4.097E+0
-1.249E-1	2.946E+0	4.019E+0
-1.281E-1	3.095E+0	4.058E+0
-1.313E-1	3.036E+0	4.006E+0
-1.281E-1	2.952E+0	4.207E+0
-1.297E-1	2.968E+0	4.097E+0
-1.313E-1	2.949E+0	4.133E+0
-1.330E-1	2.988E+0	4.006E+0
-1.265E-1	3.072E+0	4.071E+0
-1.265E-1	2.978E+0	4.139E+0
-1.330E-1	2.988E+0	4.107E+0
-1.281E-1	2.975E+0	3.984E+0
-1.297E-1	2.997E+0	4.126E+0
-1.265E-1	2.991E+0	4.100E+0
-1.313E-1	3.056E+0	4.006E+0
-1.297E-1	2.955E+0	4.074E+0
-1.297E-1	3.020E+0	4.117E+0
-1.265E-1	2.997E+0	4.100E+0
-1.313E-1	3.027E+0	4.091E+0
-1.297E-1	3.027E+0	4.078E+0
-1.249E-1	2.991E+0	4.052E+0
-1.281E-1	2.975E+0	4.139E+0
-1.297E-1	2.959E+0	4.113E+0
-1.297E-1	3.027E+0	3.967E+0
-1.265E-1	2.991E+0	4.071E+0
-1.297E-1	3.040E+0	4.110E+0
-1.297E-1	3.014E+0	4.084E+0
-1.297E-1	3.049E+0	4.104E+0
-1.265E-1	2.991E+0	4.074E+0
-1.297E-1	3.027E+0	4.039E+0
-1.313E-1	3.036E+0	4.110E+0
-1.281E-1	2.978E+0	4.110E+0
-1.281E-1	3.030E+0	4.100E+0
-1.265E-1	3.020E+0	4.104E+0
-1.281E-1	2.962E+0	4.094E+0
-1.281E-1	3.069E+0	4.013E+0
-1.249E-1	3.023E+0	4.100E+0
-1.265E-1	3.056E+0	4.074E+0
-1.297E-1	3.014E+0	4.169E+0
-1.297E-1	3.043E+0	4.224E+0
-1.281E-1	2.978E+0	4.016E+0
-1.297E-1	2.991E+0	4.110E+0
-1.297E-1	2.984E+0	4.071E+0
-1.313E-1	3.101E+0	4.110E+0
-1.265E-1	2.972E+0	4.016E+0
-1.281E-1	3.066E+0	4.016E+0
-1.281E-1	3.020E+0	4.146E+0
-1.297E-1	2.994E+0	4.036E+0
-1.265E-1	2.984E+0	4.074E+0
-1.313E-1	2.965E+0	4.091E+0
-1.297E-1	3.049E+0	4.084E+0
-1.313E-1	3.053E+0	4.100E+0
-1.265E-1	3.020E+0	4.010E+0
-1.297E-1	2.975E+0	4.019E+0
-1.297E-1	3.023E+0	4.117E+0
-1.313E-1	2.997E+0	4.123E+0
-1.297E-1	3.017E+0	4.023E+0
-1.265E-1	2.997E+0	4.087E+0
-1.313E-1	3.001E+0	4.071E+0
-1.297E-1	3.040E+0	4.058E+0
-1.281E-1	3.036E+0	4.081E+0
-1.297E-1	2.988E+0	4.130E+0
-1.297E-1	3.056E+0	4.087E+0
-1.297E-1	3.014E+0	4.045E+0
-1.281E-1	3.053E+0	4.065E+0
-1.281E-1	3.017E+0	4.068E+0
-1.297E-1	3.036E+0	4.013E+0
-1.330E-1	3.010E+0	4.068E+0
-1.265E-1	3.111E+0	4.152E+0
-1.265E-1	3.014E+0	4.087E+0
-1.313E-1	2.991E+0	4.042E+0
-1.297E-1	3.014E+0	4.049E+0
-1.313E-1	3.069E+0	4.045E+0
-1.281E-1	3.010E+0	4.068E+0
-1.297E-1	3.001E+0	4.169E+0
-1.313E-1	3.004E+0	4.071E+0
-1.297E-1	2.997E+0	4.078E+0
-1.281E-1	2.955E+0	4.061E+0
-1.313E-1	2.988E+0	4.130E+0
-1.297E-1	3.020E+0	4.061E+0
-1.297E-1	3.053E+0	4.045E+0
-1.265E-1	2.949E+0	4.055E+0
-1.346E-1	2.981E+0	4.019E+0
-1.297E-1	2.972E+0	4.045E+0
-1.281E-1	2.988E+0	3.987E+0
-1.281E-1	3.072E+0	4.113E+0
-1.281E-1	3.046E+0	4.097E+0
-1.265E-1	3.033E+0	4.049E+0
-1.281E-1	3.101E+0	4.087E+0
-1.249E-1	2.933E+0	4.091E+0
-1.313E-1	3.027E+0	4.104E+0
-1.330E-1	3.040E+0	4.029E+0
-1.265E-1	3.056E+0	4.133E+0
-1.281E-1	3.014E+0	4.068E+0
-1.297E-1	3.101E+0	4.198E+0
-1.313E-1	2.984E+0	4.029E+0
-1.297E-1	2.959E+0	4.078E+0
-1.281E-1	3.010E+0	4.110E+0
-1.297E-1	2.997E+0	4.061E+0
-1.313E-1	3.027E+0	4.074E+0
-1.313E-1	3.023E+0	4.045E+0
-1.297E-1	3.040E+0	4.091E+0
-1.281E-1	3.056E+0	4.055E+0
-1.313E-1	2.972E+0	4.042E+0
-1.281E-1	2.959E+0	4.074E+0
-1.297E-1	2.981E+0	4.026E+0
-1.297E-1	2.988E+0	4.039E+0
-1.297E-1	3.007E+0	4.149E+0
-1.313E-1	3.001E+0	4.084E+0
-1.265E-1	2.981E+0	4.061E+0
-1.297E-1	3.088E+0	4.130E+0
-1.297E-1	3.033E+0	4.026E+0
-1.281E-1	2.929E+0	4.091E+0
-1.265E-1	3.014E+0	4.084E+0
-1.297E-1	3.075E+0	4.123E+0
-1.281E-1	3.020E+0	4.039E+0
-1.297E-1	2.968E+0	3.987E+0
-1.281E-1	3.020E+0	4.055E+0
-1.313E-1	3.098E+0	4.078E+0
-1.297E-1	3.046E+0	4.042E+0
-1.265E-1	2.962E+0	4.117E+0
-1.297E-1	2.965E+0	4.120E+0
-1.313E-1	3.111E+0	4.065E+0
-1.330E-1	3.001E+0	3.932E+0
-1.281E-1	2.959E+0	4.100E+0
-1.265E-1	3.007E+0	4.104E+0
-1.313E-1	2.991E+0	4.087E+0
-1.313E-1	3.049E+0	4.068E+0
-1.281E-1	3.033E+0	4.169E+0
-1.281E-1	3.014E+0	4.156E+0
-1.330E-1	2.955E+0	4.029E+0
-1.281E-1	2.978E+0	4.016E+0
-1.297E-1	2.994E+0	4.097E+0
-1.265E-1	3.046E+0	4.139E+0
-1.330E-1	3.017E+0	4.107E+0
-1.281E-1	2.916E+0	4.039E+0
-1.265E-1	3.027E+0	4.120E+0
-1.281E-1	2.981E+0	4.055E+0
-1.330E-1	2.984E+0	4.143E+0
-1.281E-1	3.014E+0	4.081E+0
-1.265E-1	3.010E+0	4.045E+0
-1.265E-1	3.053E+0	4.094E+0
-1.281E-1	2.988E+0	4.100E+0
-1.313E-1	2.981E+0	4.078E+0
-1.281E-1	2.997E+0	4.074E+0
-1.249E-1	3.059E+0	4.191E+0
-1.297E-1	3.007E+0	4.039E+0
-1.313E-1	3.069E+0	4.094E+0
-1.249E-1	2.981E+0	4.000E+0
-1.297E-1	3.049E+0	4.159E+0
-1.265E-1	3.040E+0	4.055E+0
-1.313E-1	2.946E+0	4.146E+0
-1.297E-1	3.027E+0	4.071E+0
-1.297E-1	2.972E+0	4.100E+0
-1.330E-1	2.975E+0	4.061E+0
-1.281E-1	3.082E+0	4.068E+0
-1.281E-1	3.001E+0	4.019E+0
-1.281E-1	2.972E+0	4.061E+0
-1.281E-1	3.111E+0	4.016E+0
-1.313E-1	3.043E+0	4.107E+0
-1.281E-1	2.994E+0	4.003E+0
-1.313E-1	2.991E+0	4.100E+0
-1.313E-1	3.023E+0	4.052E+0
-1.281E-1	3.049E+0	3.987E+0
-1.281E-1	3.023E+0	4.055E+0
-1.281E-1	2.988E+0	4.055E+0
-1.297E-1	3.014E+0	4.068E+0
-1.281E-1	2.965E+0	4.013E+0
-1.281E-1	2.955E+0	4.036E+0
-1.265E-1	2.936E+0	4.100E+0
-1.313E-1	2.994E+0	4.081E+0
-1.281E-1	3.017E+0	4.061E+0
-1.297E-1	3.023E+0	4.078E+0
-1.281E-1	3.040E+0	4.107E+0
-1.281E-1	2.997E+0	4.055E+0
-1.297E-1	2.981E+0	4.143E+0
-1.281E-1	3.043E+0	4.055E+0
-1.249E-1	2.994E+0	4.139E+0
-1.297E-1	2.991E+0	4.078E+0
-1.313E-1	2.981E+0	4.042E+0
-1.297E-1	3.046E+0	4.081E+0
-1.265E-1	3.079E+0	4.078E+0
-1.297E-1	2.965E+0	4.036E+0
-1.297E-1	3.043E+0	4.049E+0
-1.297E-1	3.023E+0	4.087E+0
-1.265E-1	3.007E+0	4.074E+0
-1.313E-1	3.010E+0	4.045E+0
-1.330E-1	3.040E+0	4.032E+0
-1.297E-1	3.017E+0	3.984E+0
-1.281E-1	3.030E+0	4.055E+0
-1.281E-1	3.004E+0	4.084E+0
-1.297E-1	3.075E+0	4.133E+0
-1.281E-1	3.053E+0	4.042E+0
-1.265E-1	3.010E+0	4.188E+0
-1.313E-1	3.014E+0	4.123E+0
-1.265E-1	2.984E+0	4.087E+0
-1.281E-1	2.972E+0	4.029E+0
-1.281E-1	3.023E+0	4.110E+0
-1.281E-1	3.040E+0	4.065E+0
-1.297E-1	3.043E+0	4.139E+0
-1.249E-1	2.959E+0	4.117E+0
-1.265E-1	3.069E+0	4.156E+0
-1.281E-1	3.004E+0	4.094E+0
-1.297E-1	2.952E+0	4.136E+0
-1.281E-1	3.027E+0	4.078E+0
-1.265E-1	3.088E+0	4.049E+0
-1.297E-1	3.033E+0	4.061E+0
-1.297E-1	3.040E+0	4.071E+0
-1.313E-1	3.004E+0	4.178E+0
-1.297E-1	3.040E+0	4.061E+0
-1.281E-1	3.007E+0	4.159E+0
-1.281E-1	3.010E+0	4.120E+0
-1.265E-1	2.978E+0	4.058E+0
-1.265E-1	3.017E+0	4.146E+0
-1.297E-1	2.997E+0	4.113E+0
-1.330E-1	3.062E+0	4.078E+0
-1.281E-1	3.030E+0	4.097E+0
-1.281E-1	2.975E+0	4.133E+0
-1.281E-1	3.007E+0	4.039E+0
-1.297E-1	2.975E+0	4.117E+0
-1.249E-1	3.030E+0	4.061E+0
-1.281E-1	3.053E+0	4.107E+0
-1.281E-1	3.023E+0	4.094E+0
-1.297E-1	2.981E+0	4.152E+0
-1.265E-1	2.994E+0	4.049E+0
-1.281E-1	3.017E+0	4.026E+0
-1.313E-1	3.036E+0	4.094E+0
-1.313E-1	2.988E+0	4.107E+0
-1.265E-1	2.991E+0	4.019E+0
-1.281E-1	2.991E+0	4.052E+0
-1.249E-1	3.030E+0	4.071E+0
-1.330E-1	2.997E+0	4.162E+0
-1.297E-1	2.984E+0	4.139E+0
-1.281E-1	2.978E+0	4.139E+0
-1.313E-1	2.988E+0	4.091E+0
-1.313E-1	2.988E+0	4.156E+0
-1.281E-1	3.043E+0	4.081E+0
-1.265E-1	3.017E+0	4.120E+0
-1.281E-1	3.079E+0	4.078E+0
-1.330E-1	2.959E+0	4.087E+0
-1.281E-1	2.972E+0	4.058E+0
-1.281E-1	3.053E+0	4.149E+0
-1.281E-1	3.046E+0	4.068E+0
-1.330E-1	2.984E+0	4.107E+0
-1.281E-1	3.027E+0	4.172E+0
-1.281E-1	3.030E+0	4.175E+0
-1.297E-1	3.036E+0	4.091E+0
-1.297E-1	3.036E+0	4.068E+0
-1.281E-1	3.033E+0	4.185E+0
-1.281E-1	3.066E+0	4.133E+0
-1.265E-1	3.075E+0	4.133E+0
-1.313E-1	3.033E+0	4.091E+0
-1.297E-1	2.978E+0	4.165E+0
-1.265E-1	3.027E+0	4.045E+0
-1.297E-1	3.004E+0	4.039E+0
-1.297E-1	2.994E+0	3.990E+0
-1.297E-1	2.972E+0	4.143E+0
-1.297E-1	2.988E+0	4.039E+0
-1.281E-1	2.975E+0	4.087E+0
-1.313E-1	2.994E+0	4.061E+0
-1.313E-1	3.098E+0	4.165E+0
-1.330E-1	2.975E+0	4.117E+0
-1.281E-1	3.085E+0	4.032E+0
-1.313E-1	3.033E+0	4.074E+0
-1.281E-1	3.023E+0	4.078E+0
-1.313E-1	2.923E+0	4.097E+0
-1.330E-1	3.088E+0	4.091E+0
-1.330E-1	2.975E+0	4.065E+0
-1.281E-1	3.069E+0	4.104E+0
-1.281E-1	3.036E+0	4.146E+0
-1.297E-1	3.079E+0	4.133E+0
-1.313E-1	3.010E+0	4.087E+0
-1.297E-1	3.020E+0	4.078E+0
-1.265E-1	2.933E+0	4.006E+0
-1.297E-1	3.046E+0	4.117E+0
-1.281E-1	3.020E+0	4.107E+0
-1.281E-1	3.020E+0	4.058E+0
-1.265E-1	2.978E+0	4.123E+0
-1.297E-1	2.959E+0	4.091E+0
-1.313E-1	2.997E+0	4.045E+0
-1.249E-1	3.082E+0	4.110E+0
-1.265E-1	2.959E+0	4.100E+0
-1.330E-1	3.059E+0	4.120E+0
-1.297E-1	3.023E+0	4.120E+0
-1.297E-1	3.033E+0	3.990E+0
-1.281E-1	2.936E+0	4.023E+0
-1.313E-1	2.981E+0	4.207E+0
-1.297E-1	3.030E+0	4.003E+0
-1.281E-1	3.007E+0	4.065E+0
-1.281E-1	3.010E+0	4.013E+0
-1.281E-1	3.023E+0	4.152E+0
-1.313E-1	2.994E+0	4.078E+0
-1.265E-1	3.049E+0	4.091E+0
-1.281E-1	2.975E+0	4.078E+0
-1.330E-1	3.085E+0	4.100E+0
-1.313E-1	3.056E+0	4.055E+0
-1.297E-1	2.988E+0	4.084E+0
-1.281E-1	3.040E+0	4.042E+0
-1.297E-1	2.962E+0	4.042E+0
-1.313E-1	3.017E+0	4.087E+0
-1.281E-1	3.023E+0	4.078E+0
-1.265E-1	3.036E+0	4.130E+0
-1.297E-1	3.059E+0	4.126E+0
-1.313E-1	3.017E+0	4.126E+0
-1.297E-1	3.007E+0	3.967E+0
-1.265E-1	3.010E+0	4.097E+0
-1.313E-1	3.075E+0	4.139E+0
-1.281E-1	3.075E+0	4.032E+0
-1.297E-1	3.069E+0	4.026E+0
-1.265E-1	3.020E+0	4.036E+0
-1.313E-1	3.017E+0	4.039E+0
-1.297E-1	2.962E+0	4.130E+0
-1.281E-1	2.994E+0	4.152E+0
-1.265E-1	2.984E+0	4.149E+0
-1.281E-1	3.020E+0	4.039E+0
-1.313E-1	3.043E+0	4.156E+0
-1.265E-1	2.984E+0	4.045E+0
-1.265E-1	3.033E+0	4.107E+0
-1.313E-1	2.988E+0	4.087E+0
-1.313E-1	3.017E+0	4.052E+0
-1.281E-1	2.962E+0	4.032E+0
-1.281E-1	2.991E+0	4.091E+0
-1.297E-1	2.994E+0	4.042E+0
-1.313E-1	2.981E+0	4.120E+0
-1.281E-1	3.036E+0	4.084E+0
-1.265E-1	2.959E+0	4.100E+0
-1.281E-1	3.066E+0	4.110E+0
-1.313E-1	3.027E+0	4.165E+0
-1.297E-1	3.007E+0	4.049E+0
-1.265E-1	2.952E+0	4.074E+0
-1.313E-1	3.014E+0	4.100E+0
-1.313E-1	3.007E+0	4.094E+0
-1.281E-1	3.004E+0	4.055E+0
-1.281E-1	3.085E+0	4.055E+0
-1.265E-1	3.017E+0	4.094E+0
-1.313E-1	2.949E+0	4.074E+0
-1.281E-1	3.023E+0	4.097E+0
-1.265E-1	3.056E+0	4.026E+0
-1.313E-1	2.984E+0	4.032E+0
-1.330E-1	3.053E+0	4.113E+0
-1.297E-1	3.049E+0	4.078E+0
-1.249E-1	2.959E+0	4.123E+0
-1.281E-1	3.001E+0	4.104E+0
-1.313E-1	3.033E+0	4.042E+0
-1.281E-1	2.978E+0	4.117E+0
-1.249E-1	3.020E+0	4.032E+0
-1.281E-1	3.085E+0	4.149E+0
-1.297E-1	3.043E+0	4.091E+0
-1.297E-1	2.994E+0	4.104E+0
-1.281E-1	3.004E+0	4.117E+0
-1.297E-1	3.017E+0	4.104E+0
-1.297E-1	3.069E+0	4.081E+0
-1.297E-1	2.975E+0	4.133E+0
-1.265E-1	3.010E+0	4.123E+0
-1.297E-1	3.007E+0	4.097E+0
-1.313E-1	3.027E+0	4.120E+0
-1.265E-1	2.997E+0	4.084E+0
-1.297E-1	3.062E+0	4.100E+0
-1.297E-1	3.010E+0	4.110E+0
-1.313E-1	2.965E+0	4.130E+0
-1.313E-1	3.010E+0	4.052E+0
-1.232E-1	3.023E+0	4.113E+0
-1.297E-1	2.984E+0	4.065E+0
-1.330E-1	3.023E+0	4.074E+0
-1.297E-1	3.020E+0	4.084E+0
-1.281E-1	3.030E+0	4.133E+0
-1.297E-1	3.043E+0	4.120E+0
-1.313E-1	3.017E+0	4.156E+0
-1.281E-1	3.069E+0	4.036E+0
-1.265E-1	3.079E+0	4.078E+0
-1.297E-1	3.036E+0	4.078E+0
-1.297E-1	2.997E+0	4.139E+0
-1.265E-1	3.033E+0	4.178E+0
-1.265E-1	3.017E+0	4.084E+0
-1.330E-1	2.994E+0	4.087E+0
-1.297E-1	3.056E+0	4.130E+0
-1.297E-1	3.079E+0	4.055E+0
-1.281E-1	3.023E+0	4.117E+0
-1.265E-1	2.981E+0	4.156E+0
-1.297E-1	3.053E+0	4.084E+0
-1.281E-1	2.981E+0	4.081E+0
-1.281E-1	3.082E+0	4.113E+0
-1.297E-1	3.043E+0	4.104E+0
-1.297E-1	3.056E+0	4.094E+0
-1.297E-1	3.056E+0	4.013E+0
-1.313E-1	3.020E+0	4.113E+0
-1.265E-1	3.017E+0	4.159E+0
-1.297E-1	3.014E+0	4.074E+0
-1.297E-1	3.075E+0	4.003E+0
-1.281E-1	3.040E+0	4.126E+0
-1.297E-1	3.130E+0	4.065E+0
-1.297E-1	3.010E+0	4.068E+0
-1.281E-1	3.066E+0	4.107E+0
-1.281E-1	2.962E+0	4.123E+0
-1.297E-1	2.962E+0	4.146E+0
-1.313E-1	3.046E+0	4.139E+0
-1.281E-1	2.975E+0	4.058E+0
-1.265E-1	2.975E+0	4.045E+0
-1.281E-1	3.010E+0	4.036E+0
-1.313E-1	3.072E+0	4.061E+0
-1.249E-1	3.079E+0	3.997E+0
-1.265E-1	3.007E+0	4.084E+0
-1.281E-1	3.056E+0	4.032E+0
-1.313E-1	3.075E+0	4.130E+0
-1.281E-1	3.072E+0	4.084E+0
-1.313E-1	3.072E+0	4.029E+0
-1.297E-1	3.062E+0	4.061E+0
-1.330E-1	2.962E+0	4.094E+0
-1.281E-1	2.984E+0	4.042E+0
-1.249E-1	2.952E+0	4.068E+0
-1.313E-1	3.010E+0	4.104E+0
-1.313E-1	3.072E+0	4.052E+0
-1.313E-1	3.059E+0	4.204E+0
-1.297E-1	2.978E+0	4.052E+0
-1.281E-1	3.004E+0	4.091E+0
-1.297E-1	2.975E+0	4.188E+0
-1.281E-1	3.033E+0	4.143E+0
-1.265E-1	2.991E+0	4.139E+0
-1.281E-1	3.030E+0	4.133E+0
-1.330E-1	3.111E+0	4.071E+0
-1.281E-1	2.984E+0	4.110E+0
-1.265E-1	3.001E+0	4.156E+0
-1.297E-1	2.981E+0	4.130E+0
-1.313E-1	3.007E+0	4.107E+0
-1.281E-1	3.040E+0	4.091E+0
-1.297E-1	3.030E+0	4.049E+0
-1.313E-1	2.913E+0	4.087E+0
-1.297E-1	3.056E+0	4.087E+0
-1.281E-1	3.023E+0	4.126E+0
-1.265E-1	3.001E+0	4.146E+0
-1.297E-1	3.027E+0	4.217E+0
-1.346E-1	3.105E+0	4.061E+0
-1.281E-1	3.007E+0	4.143E+0
-1.281E-1	3.027E+0	4.156E+0
-1.297E-1	3.007E+0	4.032E+0
-1.297E-1	3.010E+0	4.104E+0
-1.249E-1	2.959E+0	4.032E+0
-1.249E-1	3.040E+0	4.013E+0
-1.313E-1	3.046E+0	4.084E+0
-1.281E-1	3.007E+0	4.117E+0
-1.281E-1	2.978E+0	4.136E+0
-1.265E-1	3.069E+0	4.126E+0
-1.281E-1	3.082E+0	4.107E+0
-1.313E-1	3.004E+0	4.123E+0
-1.265E-1	3.053E+0	4.068E+0
-1.265E-1	3.062E+0	4.097E+0
-1.330E-1	3.056E+0	4.107E+0
-1.313E-1	3.004E+0	4.049E+0
-1.297E-1	3.040E+0	4.146E+0
-1.281E-1	3.059E+0	4.146E+0
-1.281E-1	2.942E+0	4.185E+0
-1.330E-1	3.023E+0	4.052E+0
-1.281E-1	3.072E+0	4.110E+0
-1.249E-1	2.949E+0	4.026E+0
-1.297E-1	3.101E+0	4.104E+0
-1.313E-1	3.020E+0	4.139E+0
-1.281E-1	3.027E+0	4.120E+0
-1.265E-1	2.972E+0	4.110E+0
-1.313E-1	3.017E+0	4.143E+0
-1.313E-1	3.053E+0	4.100E+0
-1.297E-1	3.007E+0	4.091E+0
-1.232E-1	2.997E+0	4.061E+0
-1.281E-1	2.965E+0	4.094E+0
-1.297E-1	3.020E+0	4.123E+0
-1.297E-1	3.027E+0	4.065E+0
-1.232E-1	3.020E+0	4.188E+0
-1.297E-1	3.010E+0	4.065E+0
-1.297E-1	3.046E+0	4.172E+0
-1.281E-1	3.023E+0	4.026E+0
-1.297E-1	2.975E+0	4.039E+0
-1.297E-1	3.010E+0	4.094E+0
-1.330E-1	3.020E+0	4.074E+0
-1.281E-1	2.984E+0	4.130E+0
-1.281E-1	2.955E+0	4.084E+0
-1.313E-1	3.056E+0	4.172E+0
-1.330E-1	3.023E+0	4.061E+0
-1.249E-1	2.959E+0	4.097E+0
-1.265E-1	3.023E+0	4.058E+0
-1.297E-1	3.069E+0	4.100E+0
-1.313E-1	3.072E+0	4.159E+0
-1.281E-1	2.991E+0	4.094E+0
-1.249E-1	3.001E+0	4.120E+0
-1.281E-1	2.975E+0	4.117E+0
-1.281E-1	3.053E+0	4.074E+0
-1.265E-1	3.004E+0	4.055E+0
-1.265E-1	3.092E+0	4.123E+0
-1.281E-1	3.056E+0	4.068E+0
-1.297E-1	3.072E+0	4.130E+0
-1.297E-1	3.079E+0	4.110E+0
-1.281E-1	3.020E+0	4.026E+0
-1.281E-1	3.004E+0	4.023E+0
-1.313E-1	3.017E+0	4.065E+0
-1.297E-1	3.046E+0	4.117E+0
-1.281E-1	3.066E+0	4.029E+0
-1.313E-1	2.962E+0	4.045E+0
-1.313E-1	3.001E+0	4.149E+0
-1.249E-1	3.030E+0	4.036E+0
-1.297E-1	3.020E+0	4.068E+0
-1.297E-1	3.007E+0	4.081E+0
-1.281E-1	2.997E+0	4.023E+0
-1.313E-1	2.988E+0	4.198E+0
-1.265E-1	3.033E+0	4.091E+0
-1.313E-1	3.111E+0	4.152E+0
-1.313E-1	3.036E+0	4.133E+0
-1.265E-1	3.040E+0	4.074E+0
-1.297E-1	2.955E+0	4.130E+0
-1.265E-1	3.030E+0	4.136E+0
-1.313E-1	3.056E+0	4.130E+0
-1.281E-1	3.040E+0	4.094E+0
-1.281E-1	2.991E+0	4.201E+0
-1.297E-1	2.962E+0	4.097E+0
-1.330E-1	2.997E+0	4.207E+0
-1.297E-1	3.033E+0	4.094E+0
-1.265E-1	2.968E+0	4.100E+0
-1.297E-1	3.001E+0	4.194E+0
-1.313E-1	3.027E+0	4.113E+0
-1.313E-1	3.082E+0	4.055E+0
-1.265E-1	3.033E+0	4.156E+0
-1.297E-1	3.033E+0	4.133E+0
-1.313E-1	3.101E+0	4.094E+0
-1.265E-1	2.920E+0	4.146E+0
-1.297E-1	2.955E+0	4.130E+0
-1.297E-1	2.994E+0	4.071E+0
-1.313E-1	2.965E+0	4.146E+0
-1.281E-1	3.036E+0	4.143E+0
-1.249E-1	2.972E+0	4.039E+0
-1.313E-1	3.001E+0	4.097E+0
-1.313E-1	3.033E+0	4.198E+0
-1.281E-1	3.004E+0	4.068E+0
-1.265E-1	3.014E+0	4.055E+0
-1.281E-1	3.007E+0	4.068E+0
-1.281E-1	3.020E+0	4.071E+0
-1.265E-1	2.997E+0	4.081E+0
-1.265E-1	3.098E+0	4.117E+0
-1.297E-1	3.059E+0	4.152E+0
-1.313E-1	3.014E+0	4.123E+0
-1.265E-1	2.968E+0	4.123E+0
-1.281E-1	2.984E+0	4.143E+0
-1.313E-1	3.010E+0	4.065E+0
-1.330E-1	3.023E+0	4.087E+0
-1.297E-1	3.027E+0	4.055E+0
-1.265E-1	3.020E+0	4.100E+0
-1.313E-1	3.046E+0	4.104E+0
-1.297E-1	3.033E+0	4.110E+0
-1.281E-1	2.975E+0	4.113E+0
-1.265E-1	3.053E+0	4.175E+0
-1.281E-1	2.994E+0	4.146E+0
-1.297E-1	3.001E+0	4.049E+0
-1.281E-1	3.030E+0	4.123E+0
-1.281E-1	3.020E+0	4.126E+0
-1.281E-1	3.108E+0	4.071E+0
-1.313E-1	3.095E+0	4.087E+0
-1.281E-1	3.007E+0	4.094E+0
-1.265E-1	3.072E+0	4.068E+0
-1.297E-1	3.098E+0	4.110E+0
-1.281E-1	3.004E+0	4.169E+0
-1.265E-1	3.079E+0	4.026E+0
-1.297E-1	3.001E+0	4.191E+0
-1.281E-1	3.053E+0	4.162E+0
-1.313E-1	2.965E+0	4.126E+0
-1.281E-1	3.056E+0	4.045E+0
-1.265E-1	2.988E+0	4.019E+0
-1.297E-1	3.007E+0	4.133E+0
-1.313E-1	3.049E+0	4.074E+0
-1.297E-1	3.043E+0	4.100E+0
-1.265E-1	3.053E+0	4.107E+0
-1.313E-1	3.040E+0	4.133E+0
-1.313E-1	3.053E+0	4.143E+0
-1.281E-1	3.033E+0	4.110E+0
-1.281E-1	3.069E+0	4.087E+0
-1.297E-1	3.056E+0	4.130E+0
-1.313E-1	3.095E+0	4.074E+0
-1.281E-1	3.010E+0	4.049E+0
-1.281E-1	3.030E+0	4.068E+0
-1.297E-1	3.010E+0	4.136E+0
-1.313E-1	3.098E+0	4.165E+0
-1.249E-1	2.910E+0	4.100E+0
-1.281E-1	2.988E+0	4.071E+0
-1.265E-1	3.001E+0	4.191E+0
-1.330E-1	3.053E+0	4.023E+0
-1.297E-1	3.017E+0	4.100E+0
-1.249E-1	2.988E+0	4.091E+0
-1.281E-1	2.949E+0	4.172E+0
-1.313E-1	3.001E+0	4.055E+0
-1.281E-1	3.075E+0	4.016E+0
-1.265E-1	3.066E+0	4.055E+0
-1.265E-1	3.062E+0	4.143E+0
-1.297E-1	2.997E+0	4.110E+0
-1.313E-1	3.030E+0	4.126E+0
-1.249E-1	3.036E+0	4.110E+0
-1.297E-1	3.023E+0	4.081E+0
-1.330E-1	3.036E+0	4.078E+0
-1.265E-1	3.036E+0	4.068E+0
-1.281E-1	2.972E+0	4.152E+0
-1.265E-1	3.004E+0	4.149E+0
-1.330E-1	3.053E+0	4.068E+0
-1.281E-1	3.017E+0	4.058E+0
-1.249E-1	2.975E+0	4.139E+0
-1.265E-1	3.007E+0	4.149E+0
-1.297E-1	2.968E+0	4.074E+0
-1.313E-1	3.027E+0	4.156E+0
-1.249E-1	3.023E+0	4.023E+0
-1.297E-1	2.968E+0	4.136E+0
-1.313E-1	3.118E+0	4.104E+0
-1.297E-1	2.939E+0	4.130E+0
-1.281E-1	2.997E+0	4.117E+0
-1.297E-1	3.027E+0	4.149E+0
-1.297E-1	2.991E+0	4.110E+0
-1.281E-1	3.004E+0	4.071E+0
-1.297E-1	3.004E+0	4.194E+0
-1.281E-1	3.040E+0	4.107E+0
-1.297E-1	3.004E+0	4.117E+0
-1.281E-1	2.942E+0	4.133E+0
-1.249E-1	3.036E+0	4.133E+0
-1.297E-1	3.066E+0	4.113E+0
-1.313E-1	2.952E+0	4.126E+0
-1.281E-1	3.027E+0	4.136E+0
-1.281E-1	3.030E+0	4.201E+0
-1.297E-1	2.997E+0	4.182E+0
-1.297E-1	2.994E+0	4.159E+0
-1.313E-1	3.043E+0	4.188E+0
-1.281E-1	3.101E+0	4.110E+0
-1.265E-1	3.079E+0	4.240E+0
-1.346E-1	3.059E+0	4.185E+0
-1.281E-1	3.049E+0	4.071E+0
-1.313E-1	2.994E+0	4.152E+0
-1.297E-1	2.991E+0	4.130E+0
-1.313E-1	3.030E+0	4.107E+0
-1.265E-1	3.033E+0	4.191E+0
-1.281E-1	2.997E+0	4.036E+0
-1.281E-1	3.072E+0	4.074E+0
-1.313E-1	2.991E+0	4.175E+0
-1.281E-1	3.036E+0	4.052E+0
-1.265E-1	3.033E+0	4.104E+0
-1.313E-1	3.027E+0	4.107E+0
-1.297E-1	2.942E+0	4.061E+0
-1.281E-1	3.014E+0	4.019E+0
-1.265E-1	2.988E+0	4.146E+0
-1.265E-1	2.975E+0	4.087E+0
-1.265E-1	3.036E+0	4.006E+0
-1.281E-1	3.043E+0	4.094E+0
-1.265E-1	3.017E+0	4.139E+0
-1.281E-1	3.014E+0	4.049E+0
-1.313E-1	2.929E+0	4.113E+0
-1.265E-1	2.978E+0	4.117E+0
-1.249E-1	2.972E+0	4.123E+0
-1.297E-1	3.027E+0	4.156E+0
-1.330E-1	3.085E+0	4.094E+0
-1.281E-1	2.959E+0	4.117E+0
-1.265E-1	3.004E+0	4.065E+0
-1.281E-1	3.072E+0	4.068E+0
-1.313E-1	3.023E+0	4.091E+0
-1.265E-1	3.075E+0	4.071E+0
-1.265E-1	3.056E+0	4.104E+0
-1.313E-1	2.962E+0	4.117E+0
-1.281E-1	3.049E+0	4.084E+0
-1.281E-1	3.049E+0	4.055E+0
-1.265E-1	3.020E+0	4.126E+0
-1.313E-1	3.033E+0	4.049E+0
-1.313E-1	2.968E+0	4.029E+0
-1.297E-1	2.997E+0	4.162E+0
-1.249E-1	3.017E+0	4.123E+0
-1.281E-1	2.968E+0	4.117E+0
-1.297E-1	3.001E+0	4.133E+0
-1.281E-1	3.023E+0	4.100E+0
-1.281E-1	3.007E+0	4.068E+0
-1.297E-1	3.066E+0	4.107E+0
-1.313E-1	3.010E+0	4.104E+0
-1.281E-1	3.001E+0	4.120E+0
-1.281E-1	3.010E+0	4.113E+0
-1.313E-1	3.030E+0	4.045E+0
-1.313E-1	3.033E+0	4.110E+0
-1.281E-1	3.027E+0	4.055E+0
-1.281E-1	3.001E+0	4.107E+0
-1.265E-1	3.001E+0	4.104E+0
-1.313E-1	3.001E+0	4.049E+0
-1.297E-1	3.027E+0	4.110E+0
-1.265E-1	2.946E+0	4.078E+0
-1.281E-1	2.988E+0	4.039E+0
-1.281E-1	3.014E+0	4.198E+0
-1.281E-1	3.059E+0	4.049E+0
-1.281E-1	3.056E+0	4.156E+0
-1.297E-1	3.004E+0	4.100E+0
-1.297E-1	2.991E+0	4.087E+0
-1.313E-1	3.010E+0	4.097E+0
-1.265E-1	2.962E+0	4.117E+0
-1.313E-1	3.049E+0	4.143E+0
-1.313E-1	2.981E+0	4.198E+0
-1.281E-1	3.010E+0	4.156E+0
-1.281E-1	3.040E+0	4.175E+0
-1.265E-1	3.072E+0	4.058E+0
-1.297E-1	3.033E+0	4.136E+0
-1.313E-1	2.965E+0	4.071E+0
-1.265E-1	3.105E+0	4.068E+0
-1.265E-1	3.004E+0	4.052E+0
-1.281E-1	2.968E+0	4.143E+0
-1.297E-1	3.004E+0	4.061E+0
-1.265E-1	2.991E+0	4.149E+0
-1.281E-1	3.014E+0	4.172E+0
-1.297E-1	2.984E+0	4.165E+0
-1.297E-1	2.959E+0	4.117E+0
-1.265E-1	3.017E+0	4.133E+0
-1.297E-1	3.001E+0	4.152E+0
-1.281E-1	3.075E+0	4.162E+0
-1.281E-1	3.088E+0	4.074E+0
-1.265E-1	3.017E+0	4.194E+0
-1.297E-1	3.014E+0	4.136E+0
-1.313E-1	2.975E+0	4.146E+0
-1.297E-1	3.010E+0	4.120E+0
-1.265E-1	3.020E+0	4.149E+0
-1.297E-1	3.014E+0	4.149E+0
-1.313E-1	3.108E+0	4.078E+0
-1.297E-1	3.030E+0	4.130E+0
-1.249E-1	3.075E+0	4.042E+0
-1.297E-1	3.010E+0	4.126E+0
-1.313E-1	2.994E+0	4.087E+0
-1.265E-1	3.027E+0	4.126E+0
-1.249E-1	3.010E+0	4.045E+0
-1.265E-1	3.001E+0	4.117E+0
-1.313E-1	2.952E+0	4.026E+0
-1.297E-1	2.933E+0	4.074E+0
-1.281E-1	3.001E+0	4.165E+0
-1.265E-1	3.049E+0	4.139E+0
-1.281E-1	2.994E+0	4.188E+0
-1.281E-1	3.020E+0	4.078E+0
-1.265E-1	3.033E+0	4.104E+0
-1.265E-1	2.997E+0	4.052E+0
-1.313E-1	3.066E+0	4.107E+0
-1.281E-1	3.095E+0	4.143E+0
-1.265E-1	2.981E+0	4.045E+0
-1.281E-1	3.020E+0	4.159E+0
-1.297E-1	2.984E+0	4.143E+0
-1.297E-1	2.975E+0	4.097E+0
-1.265E-1	3.043E+0	4.100E+0
-1.265E-1	3.062E+0	4.182E+0
-1.297E-1	2.936E+0	4.061E+0
-1.281E-1	3.004E+0	4.149E+0
-1.232E-1	3.001E+0	4.159E+0
-1.281E-1	3.036E+0	4.087E+0
-1.297E-1	3.027E+0	4.123E+0
-1.281E-1	3.007E+0	4.058E+0
-1.281E-1	2.997E+0	4.049E+0
-1.265E-1	3.001E+0	4.169E+0
-1.297E-1	3.075E+0	4.091E+0
-1.281E-1	3.017E+0	4.091E+0
-1.265E-1	3.007E+0	4.071E+0
-1.281E-1	3.059E+0	4.087E+0
-1.297E-1	3.056E+0	4.052E+0
-1.281E-1	2.965E+0	4.139E+0
-1.297E-1	2.965E+0	4.159E+0
-1.281E-1	2.962E+0	4.107E+0
-1.313E-1	2.984E+0	4.162E+0
-1.313E-1	2.997E+0	4.107E+0
-1.281E-1	3.020E+0	4.139E+0
-1.281E-1	3.043E+0	4.133E+0
-1.313E-1	3.040E+0	4.133E+0
-1.281E-1	2.991E+0	4.136E+0
-1.265E-1	2.978E+0	4.074E+0
-1.297E-1	3.023E+0	4.087E+0
-1.297E-1	3.085E+0	4.104E+0
-1.281E-1	3.062E+0	4.065E+0
-1.265E-1	3.004E+0	4.061E+0
-1.281E-1	2.997E+0	4.156E+0
-1.265E-1	3.082E+0	4.133E+0
-1.281E-1	3.027E+0	4.146E+0
-1.265E-1	2.955E+0	4.074E+0
-1.265E-1	3.007E+0	4.149E+0
-1.313E-1	3.049E+0	4.133E+0
-1.281E-1	2.988E+0	4.078E+0
-1.265E-1	3.043E+0	4.078E+0
-1.281E-1	3.036E+0	4.081E+0
-1.297E-1	3.069E+0	4.042E+0
-1.281E-1	2.988E+0	4.107E+0
-1.265E-1	3.007E+0	4.130E+0
-1.297E-1	3.040E+0	4.087E+0
-1.313E-1	3.072E+0	4.084E+0
-1.281E-1	2.997E+0	4.220E+0
-1.281E-1	3.010E+0	4.130E+0
-1.281E-1	2.991E+0	4.165E+0
-1.313E-1	2.988E+0	4.091E+0
-1.281E-1	3.066E+0	4.084E+0
-1.281E-1	2.988E+0	4.055E+0
-1.297E-1	3.017E+0	4.191E+0
-1.313E-1	2.997E+0	4.094E+0
-1.297E-1	3.017E+0	4.156E+0
-1.281E-1	3.066E+0	4.211E+0
-1.265E-1	2.962E+0	4.104E+0
-1.313E-1	3.059E+0	4.065E+0
-1.297E-1	2.946E+0	4.081E+0
-1.249E-1	3.036E+0	4.123E+0
-1.265E-1	3.043E+0	4.029E+0
-1.313E-1	3.043E+0	4.117E+0
-1.281E-1	3.062E+0	4.068E+0
-1.281E-1	3.036E+0	4.143E+0
-1.281E-1	3.040E+0	4.185E+0
-1.297E-1	3.062E+0	4.149E+0
-1.297E-1	3.040E+0	4.204E+0
-1.265E-1	3.036E+0	4.143E+0
-1.281E-1	3.014E+0	4.087E+0
-1.297E-1	2.997E+0	4.097E+0
-1.281E-1	3.027E+0	4.055E+0
-1.265E-1	3.072E+0	4.110E+0
-1.281E-1	3.001E+0	4.068E+0
-1.313E-1	3.001E+0	4.091E+0
-1.297E-1	3.017E+0	4.162E+0
-1.281E-1	3.043E+0	4.049E+0
-1.265E-1	3.030E+0	4.045E+0
-1.330E-1	3.066E+0	4.149E+0
-1.297E-1	3.027E+0	4.149E+0
-1.232E-1	3.023E+0	4.117E+0
-1.297E-1	3.079E+0	4.110E+0
-1.281E-1	2.978E+0	4.188E+0
-1.265E-1	3.066E+0	4.097E+0
-1.281E-1	2.978E+0	4.130E+0
-1.297E-1	2.994E+0	4.026E+0
-1.281E-1	2.926E+0	4.003E+0
-1.313E-1	3.040E+0	4.094E+0
-1.281E-1	3.069E+0	4.100E+0
-1.297E-1	3.046E+0	4.120E+0
-1.297E-1	3.121E+0	4.133E+0
-1.297E-1	3.079E+0	4.130E+0
-1.232E-1	3.066E+0	4.104E+0
-1.281E-1	3.001E+0	4.029E+0
-1.281E-1	3.079E+0	4.058E+0
-1.281E-1	3.072E+0	4.136E+0
-1.281E-1	2.929E+0	4.065E+0
-1.297E-1	3.053E+0	4.074E+0
-1.297E-1	3.079E+0	4.110E+0
-1.297E-1	3.033E+0	4.130E+0
-1.281E-1	3.030E+0	4.104E+0
-1.313E-1	3.062E+0	4.081E+0
-1.313E-1	3.036E+0	4.120E+0
-1.313E-1	2.907E+0	4.094E+0
-1.249E-1	3.014E+0	4.003E+0
-1.265E-1	3.072E+0	4.123E+0
-1.313E-1	3.030E+0	4.123E+0
-1.297E-1	3.020E+0	4.068E+0
-1.249E-1	2.968E+0	4.156E+0
-1.297E-1	3.053E+0	4.139E+0
-1.281E-1	3.066E+0	4.061E+0
-1.265E-1	2.962E+0	4.152E+0
-1.265E-1	3.049E+0	4.182E+0
-1.281E-1	2.988E+0	4.165E+0
-1.297E-1	3.023E+0	4.126E+0
-1.265E-1	2.975E+0	4.084E+0
-1.265E-1	3.017E+0	4.084E+0
-1.281E-1	3.007E+0	4.146E+0
-1.281E-1	3.033E+0	4.152E+0
-1.297E-1	3.049E+0	4.104E+0
-1.297E-1	3.030E+0	4.182E+0
-1.281E-1	3.049E+0	4.061E+0
-1.281E-1	3.118E+0	4.091E+0
-1.265E-1	3.027E+0	4.139E+0
-1.265E-1	3.075E+0	4.117E+0
-1.249E-1	2.984E+0	4.100E+0
-1.297E-1	3.053E+0	4.058E+0
-1.313E-1	3.033E+0	4.139E+0
-1.281E-1	3.043E+0	4.123E+0
-1.297E-1	2.975E+0	4.133E+0
-1.281E-1	3.014E+0	4.149E+0
-1.297E-1	3.023E+0	4.094E+0
-1.281E-1	3.017E+0	4.074E+0
-1.281E-1	3.056E+0	4.133E+0
-1.330E-1	3.020E+0	4.149E+0
-1.281E-1	3.066E+0	4.097E+0
-1.249E-1	3.049E+0	4.074E+0
-1.313E-1	2.991E+0	4.078E+0
-1.297E-1	3.043E+0	4.149E+0
-1.281E-1	3.062E+0	4.117E+0
-1.265E-1	3.023E+0	4.136E+0
-1.281E-1	2.997E+0	4.143E+0
-1.297E-1	3.066E+0	4.045E+0
-1.313E-1	3.040E+0	4.107E+0
-1.249E-1	3.062E+0	4.201E+0
-1.281E-1	3.030E+0	4.178E+0
-1.297E-1	2.997E+0	4.065E+0
-1.249E-1	3.043E+0	4.120E+0
-1.281E-1	3.017E+0	4.172E+0
-1.297E-1	3.043E+0	4.100E+0
-1.297E-1	3.079E+0	4.094E+0
-1.281E-1	3.066E+0	4.110E+0
-1.265E-1	3.014E+0	4.104E+0
-1.265E-1	3.001E+0	4.188E+0
-1.313E-1	2.978E+0	4.159E+0
-1.281E-1	3.056E+0	4.113E+0
-1.249E-1	3.007E+0	4.130E+0
-1.265E-1	3.014E+0	4.068E+0
-1.297E-1	3.075E+0	4.107E+0
-1.281E-1	3.040E+0	4.120E+0
-1.249E-1	2.975E+0	4.178E+0
-1.281E-1	3.017E+0	4.032E+0
-1.313E-1	2.994E+0	4.016E+0
-1.313E-1	3.040E+0	4.036E+0
-1.265E-1	2.984E+0	4.130E+0
-1.281E-1	3.088E+0	4.165E+0
-1.297E-1	3.053E+0	4.097E+0
-1.281E-1	2.975E+0	4.023E+0
-1.265E-1	3.020E+0	4.091E+0
-1.297E-1	3.033E+0	4.175E+0
-1.297E-1	2.962E+0	4.178E+0
-1.297E-1	3.046E+0	4.084E+0
-1.281E-1	3.072E+0	4.149E+0
-1.281E-1	3.007E+0	4.071E+0
-1.297E-1	3.023E+0	4.061E+0
-1.297E-1	3.014E+0	4.133E+0
-1.265E-1	3.053E+0	4.071E+0
-1.297E-1	2.984E+0	4.078E+0
-1.346E-1	3.014E+0	4.058E+0
-1.313E-1	3.088E+0	4.058E+0
-1.281E-1	3.069E+0	4.100E+0
-1.265E-1	3.023E+0	4.230E+0
-1.297E-1	3.062E+0	4.175E+0
-1.281E-1	3.036E+0	4.094E+0
-1.265E-1	2.997E+0	4.039E+0
-1.297E-1	3.049E+0	4.110E+0
-1.297E-1	3.053E+0	4.094E+0
-1.281E-1	2.991E+0	3.990E+0
-1.297E-1	2.994E+0	4.097E+0
-1.281E-1	2.975E+0	4.097E+0
-1.330E-1	3.075E+0	4.068E+0
-1.281E-1	3.056E+0	4.032E+0
-1.281E-1	3.092E+0	4.130E+0
-1.313E-1	3.020E+0	4.178E+0
-1.313E-1	2.975E+0	4.136E+0
-1.297E-1	3.062E+0	4.139E+0
-1.281E-1	2.981E+0	4.211E+0
-1.249E-1	2.975E+0	4.139E+0
-1.297E-1	3.023E+0	4.097E+0
-1.265E-1	2.955E+0	4.126E+0
-1.249E-1	2.994E+0	4.146E+0
-1.297E-1	3.108E+0	4.175E+0
-1.281E-1	3.066E+0	4.091E+0
-1.265E-1	3.030E+0	4.159E+0
-1.265E-1	3.043E+0	4.107E+0
-1.249E-1	3.014E+0	4.120E+0
-1.281E-1	3.043E+0	4.182E+0
-1.297E-1	3.014E+0	4.107E+0
-1.232E-1	2.991E+0	4.087E+0
-1.249E-1	3.004E+0	4.139E+0
-1.297E-1	3.046E+0	4.104E+0
-1.265E-1	2.984E+0	4.178E+0
-1.265E-1	2.994E+0	4.091E+0
-1.297E-1	3.030E+0	4.126E+0
-1.313E-1	3.066E+0	4.198E+0
-1.297E-1	2.933E+0	4.133E+0
-1.265E-1	3.001E+0	4.104E+0
-1.265E-1	3.014E+0	4.133E+0
-1.330E-1	3.020E+0	4.143E+0
-1.313E-1	3.030E+0	3.971E+0
-1.281E-1	3.014E+0	4.117E+0
-1.313E-1	2.962E+0	4.087E+0
-1.281E-1	3.007E+0	4.078E+0
-1.281E-1	3.004E+0	4.097E+0
-1.281E-1	3.059E+0	3.990E+0
-1.297E-1	3.049E+0	4.016E+0
-1.281E-1	2.949E+0	4.045E+0
-1.281E-1	3.007E+0	4.152E+0
-1.232E-1	3.007E+0	4.159E+0
-1.281E-1	2.988E+0	4.185E+0
-1.297E-1	3.004E+0	4.061E+0
-1.281E-1	3.066E+0	4.107E+0
-1.281E-1	2.939E+0	4.074E+0
-1.265E-1	3.043E+0	4.110E+0
-1.313E-1	2.997E+0	4.097E+0
-1.281E-1	3.020E+0	4.182E+0
-1.265E-1	3.010E+0	4.182E+0
-1.297E-1	3.059E+0	4.078E+0
-1.313E-1	3.030E+0	4.071E+0
-1.313E-1	3.027E+0	4.110E+0
-1.265E-1	3.062E+0	4.139E+0
-1.281E-1	3.059E+0	4.165E+0
-1.297E-1	3.075E+0	4.156E+0
-1.313E-1	3.053E+0	4.055E+0
-1.265E-1	3.001E+0	4.217E+0
-1.249E-1	3.014E+0	4.146E+0
-1.313E-1	3.007E+0	4.136E+0
-1.313E-1	3.010E+0	4.078E+0
-1.265E-1	3.053E+0	4.110E+0
-1.281E-1	2.988E+0	4.078E+0
-1.297E-1	3.023E+0	4.065E+0
-1.281E-1	2.994E+0	4.019E+0
-1.265E-1	3.059E+0	4.178E+0
-1.265E-1	3.020E+0	4.094E+0
-1.313E-1	3.020E+0	4.084E+0
-1.297E-1	3.072E+0	4.113E+0
-1.281E-1	3.020E+0	4.123E+0
-1.313E-1	3.017E+0	4.207E+0
-1.265E-1	2.939E+0	4.039E+0
-1.281E-1	3.062E+0	4.149E+0
-1.281E-1	2.916E+0	4.204E+0
-1.313E-1	2.997E+0	4.117E+0
-1.265E-1	3.007E+0	4.201E+0
-1.281E-1	2.978E+0	4.068E+0
-1.265E-1	3.033E+0	4.120E+0
-1.265E-1	3.023E+0	4.133E+0
-1.297E-1	3.007E+0	4.097E+0
-1.281E-1	3.027E+0	4.120E+0
-1.249E-1	3.043E+0	4.084E+0
-1.249E-1	3.040E+0	4.146E+0
-1.281E-1	3.033E+0	4.188E+0
-1.297E-1	3.053E+0	4.068E+0
-1.281E-1	3.062E+0	4.065E+0
-1.265E-1	3.020E+0	4.110E+0
-1.330E-1	3.059E+0	4.130E+0
-1.297E-1	3.049E+0	4.068E+0
-1.249E-1	3.043E+0	4.055E+0
-1.265E-1	3.001E+0	4.100E+0
-1.281E-1	2.994E+0	4.149E+0
-1.297E-1	3.027E+0	4.143E+0
-1.265E-1	3.014E+0	4.175E+0
-1.281E-1	3.036E+0	4.068E+0
-1.330E-1	3.049E+0	4.165E+0
-1.313E-1	3.053E+0	4.068E+0
-1.249E-1	3.017E+0	4.120E+0
-1.249E-1	2.981E+0	4.042E+0
-1.297E-1	3.043E+0	4.120E+0
-1.313E-1	3.020E+0	4.126E+0
-1.281E-1	2.997E+0	4.113E+0
-1.313E-1	3.004E+0	4.146E+0
-1.297E-1	3.040E+0	4.159E+0
-1.297E-1	2.984E+0	4.094E+0
-1.281E-1	3.056E+0	4.084E+0
-1.313E-1	3.069E+0	4.175E+0
-1.281E-1	3.027E+0	4.081E+0
-1.297E-1	2.926E+0	4.068E+0
-1.265E-1	3.014E+0	4.198E+0
-1.265E-1	3.033E+0	4.029E+0
-1.330E-1	3.007E+0	4.133E+0
-1.281E-1	3.043E+0	4.065E+0
-1.265E-1	3.033E+0	4.065E+0
-1.281E-1	3.049E+0	4.104E+0
-1.297E-1	2.988E+0	4.104E+0
-1.297E-1	3.010E+0	4.107E+0
-1.249E-1	2.984E+0	4.113E+0
-1.249E-1	3.027E+0	4.107E+0
-1.330E-1	3.017E+0	4.052E+0
-1.281E-1	3.014E+0	4.169E+0
-1.265E-1	3.027E+0	4.175E+0
-1.297E-1	3.062E+0	4.078E+0
-1.313E-1	3.043E+0	4.055E+0
-1.265E-1	3.121E+0	4.133E+0
-1.265E-1	3.010E+0	4.081E+0
-1.281E-1	3.004E+0	4.159E+0
-1.330E-1	3.046E+0	4.123E+0
-1.281E-1	3.079E+0	4.094E+0
-1.249E-1	3.079E+0	4.100E+0
-1.281E-1	3.066E+0	4.107E+0
-1.297E-1	3.075E+0	4.097E+0
-1.313E-1	3.082E+0	4.136E+0
-1.265E-1	3.033E+0	4.130E+0
-1.265E-1	2.942E+0	4.058E+0
-1.346E-1	3.082E+0	4.097E+0
-1.249E-1	3.049E+0	4.100E+0
-1.281E-1	2.978E+0	4.159E+0
-1.297E-1	2.933E+0	4.143E+0
-1.313E-1	3.062E+0	4.130E+0
-1.265E-1	3.046E+0	4.049E+0
-1.265E-1	3.069E+0	4.113E+0
-1.265E-1	2.981E+0	4.091E+0
-1.313E-1	3.027E+0	4.159E+0
-1.281E-1	3.020E+0	4.130E+0
-1.297E-1	3.040E+0	4.152E+0
-1.265E-1	3.062E+0	4.117E+0
-1.297E-1	3.010E+0	4.133E+0
-1.281E-1	3.046E+0	4.139E+0
-1.265E-1	3.010E+0	4.188E+0
-1.281E-1	3.082E+0	4.178E+0
-1.297E-1	3.043E+0	4.107E+0
-1.297E-1	3.027E+0	4.139E+0
-1.281E-1	3.007E+0	4.087E+0
-1.265E-1	3.075E+0	4.139E+0
-1.313E-1	3.010E+0	4.055E+0
-1.297E-1	3.072E+0	4.188E+0
-1.265E-1	2.997E+0	4.104E+0
-1.281E-1	3.072E+0	4.100E+0
-1.330E-1	2.968E+0	4.123E+0
-1.281E-1	3.069E+0	4.143E+0
-1.249E-1	2.991E+0	4.191E+0
-1.265E-1	3.033E+0	4.094E+0
-1.281E-1	2.997E+0	4.165E+0
-1.297E-1	3.056E+0	4.094E+0
-1.265E-1	3.040E+0	4.104E+0
-1.265E-1	3.027E+0	4.139E+0
-1.313E-1	3.046E+0	4.117E+0
-1.313E-1	3.053E+0	4.107E+0
-1.281E-1	3.049E+0	4.130E+0
-1.265E-1	2.994E+0	4.120E+0
-1.313E-1	2.962E+0	4.149E+0
-1.265E-1	3.049E+0	4.091E+0
-1.297E-1	3.049E+0	4.078E+0
-1.265E-1	3.062E+0	4.149E+0
-1.313E-1	2.984E+0	4.133E+0
-1.281E-1	3.059E+0	4.036E+0
-1.265E-1	2.972E+0	4.126E+0
-1.281E-1	3.043E+0	4.204E+0
-1.313E-1	3.017E+0	4.152E+0
-1.313E-1	3.001E+0	4.110E+0
-1.265E-1	2.968E+0	4.139E+0
-1.297E-1	2.991E+0	4.123E+0
-1.297E-1	3.010E+0	4.136E+0
-1.313E-1	3.027E+0	4.016E+0
-1.281E-1	3.059E+0	3.997E+0
-1.265E-1	3.062E+0	4.094E+0
-1.313E-1	2.955E+0	4.091E+0
-1.297E-1	3.020E+0	4.006E+0
-1.265E-1	2.988E+0	4.071E+0
-1.265E-1	3.014E+0	4.139E+0
-1.297E-1	3.033E+0	4.100E+0
-1.313E-1	3.014E+0	4.068E+0
-1.265E-1	3.030E+0	4.100E+0
-1.265E-1	3.023E+0	4.126E+0
-1.297E-1	3.059E+0	4.094E+0
-1.297E-1	3.082E+0	4.165E+0
-1.249E-1	2.997E+0	4.039E+0
-1.297E-1	3.010E+0	4.146E+0
-1.330E-1	3.001E+0	4.087E+0
-1.297E-1	3.036E+0	4.113E+0
-1.281E-1	3.027E+0	4.113E+0
-1.281E-1	3.043E+0	4.175E+0
-1.297E-1	2.975E+0	4.123E+0
-1.281E-1	3.004E+0	4.126E+0
-1.249E-1	2.984E+0	4.123E+0
-1.281E-1	2.981E+0	4.036E+0
-1.313E-1	3.043E+0	4.081E+0
-1.281E-1	3.043E+0	4.074E+0
-1.232E-1	3.027E+0	4.113E+0
-1.281E-1	3.079E+0	4.120E+0
-1.281E-1	2.984E+0	4.123E+0
-1.313E-1	3.030E+0	4.084E+0
-1.281E-1	3.069E+0	4.123E+0
-1.265E-1	3.017E+0	4.087E+0
-1.330E-1	3.020E+0	4.120E+0
-1.313E-1	3.069E+0	4.074E+0
-1.281E-1	2.936E+0	4.185E+0
-1.297E-1	2.991E+0	4.110E+0
-1.313E-1	3.001E+0	4.130E+0
-1.313E-1	2.978E+0	4.133E+0
-1.265E-1	3.072E+0	4.052E+0
-1.281E-1	3.066E+0	4.123E+0
-1.281E-1	3.046E+0	4.159E+0
-1.281E-1	2.981E+0	4.175E+0
-1.281E-1	3.030E+0	4.061E+0
-1.297E-1	2.991E+0	4.110E+0
-1.313E-1	3.049E+0	4.071E+0
-1.281E-1	3.046E+0	4.036E+0
-1.265E-1	3.092E+0	4.123E+0
-1.281E-1	3.020E+0	4.227E+0
-1.297E-1	3.043E+0	4.123E+0
-1.297E-1	3.059E+0	4.100E+0
-1.265E-1	3.043E+0	4.133E+0
-1.281E-1	3.059E+0	4.065E+0
-1.297E-1	2.965E+0	4.126E+0
-1.313E-1	3.082E+0	4.068E+0
-1.249E-1	3.053E+0	4.045E+0
-1.297E-1	3.062E+0	4.016E+0
-1.281E-1	3.075E+0	4.055E+0
-1.265E-1	3.053E+0	4.087E+0
-1.249E-1	3.030E+0	4.110E+0
-1.281E-1	3.010E+0	4.126E+0
-1.281E-1	3.017E+0	4.084E+0
-1.281E-1	2.997E+0	4.068E+0
-1.281E-1	2.988E+0	4.117E+0
-1.265E-1	3.046E+0	4.074E+0
-1.281E-1	3.020E+0	4.113E+0
-1.313E-1	2.920E+0	4.071E+0
-1.265E-1	3.033E+0	4.113E+0
-1.265E-1	3.007E+0	4.207E+0
-1.330E-1	3.007E+0	4.126E+0
-1.297E-1	2.984E+0	4.100E+0
-1.249E-1	2.975E+0	4.123E+0
-1.281E-1	3.004E+0	4.188E+0
-1.297E-1	3.030E+0	4.149E+0
-1.297E-1	3.010E+0	4.097E+0
-1.265E-1	3.027E+0	4.123E+0
-1.281E-1	3.010E+0	4.091E+0
-1.313E-1	3.079E+0	4.097E+0
-1.281E-1	3.056E+0	4.143E+0
-1.249E-1	3.040E+0	4.130E+0
-1.281E-1	3.069E+0	4.104E+0
-1.297E-1	3.017E+0	4.107E+0
-1.297E-1	2.991E+0	4.081E+0
-1.265E-1	3.066E+0	4.146E+0
-1.281E-1	3.036E+0	4.078E+0
-1.297E-1	2.984E+0	4.162E+0
-1.313E-1	3.004E+0	4.071E+0
-1.265E-1	3.062E+0	4.094E+0
-1.265E-1	3.036E+0	4.110E+0
-1.313E-1	3.033E+0	4.078E+0
-1.297E-1	3.053E+0	4.065E+0
-1.281E-1	3.072E+0	4.146E+0
-1.281E-1	3.023E+0	4.113E+0
-1.297E-1	3.017E+0	4.175E+0
-1.297E-1	3.036E+0	4.084E+0
-1.249E-1	3.046E+0	4.042E+0
-1.281E-1	3.030E+0	4.107E+0
-1.313E-1	3.020E+0	4.159E+0
-1.281E-1	2.975E+0	4.006E+0
-1.265E-1	3.085E+0	4.152E+0
-1.265E-1	2.939E+0	4.081E+0
-1.313E-1	3.007E+0	4.126E+0
-1.297E-1	2.994E+0	4.084E+0
-1.265E-1	3.053E+0	4.006E+0
-1.265E-1	3.027E+0	4.094E+0
-1.281E-1	2.994E+0	4.087E+0
-1.313E-1	2.981E+0	4.100E+0
-1.265E-1	3.023E+0	4.182E+0
-1.281E-1	3.023E+0	4.165E+0
-1.313E-1	3.130E+0	4.149E+0
-1.330E-1	3.004E+0	4.058E+0
-1.281E-1	3.101E+0	4.065E+0
-1.265E-1	3.040E+0	4.143E+0
-1.297E-1	3.004E+0	4.006E+0
-1.281E-1	3.056E+0	4.013E+0
-1.249E-1	3.036E+0	4.100E+0
-1.265E-1	3.014E+0	4.081E+0
-1.313E-1	3.023E+0	4.188E+0
-1.297E-1	3.023E+0	4.039E+0
-1.297E-1	3.105E+0	4.091E+0
-1.265E-1	2.949E+0	4.136E+0
-1.297E-1	3.059E+0	4.104E+0
-1.330E-1	3.043E+0	4.117E+0
-1.265E-1	2.988E+0	4.094E+0
-1.281E-1	3.004E+0	4.162E+0
-1.297E-1	3.033E+0	4.143E+0
-1.297E-1	3.036E+0	4.123E+0
-1.265E-1	2.988E+0	4.029E+0
-1.265E-1	3.046E+0	4.152E+0
-1.265E-1	3.023E+0	4.139E+0
-1.265E-1	3.049E+0	4.146E+0
-1.265E-1	3.017E+0	4.143E+0
-1.249E-1	2.952E+0	4.107E+0
-1.297E-1	3.043E+0	4.126E+0
-1.281E-1	2.978E+0	4.113E+0
-1.281E-1	3.040E+0	4.162E+0
-1.265E-1	3.020E+0	4.091E+0
-1.297E-1	3.049E+0	4.120E+0
-1.281E-1	2.991E+0	4.049E+0
-1.281E-1	3.033E+0	4.087E+0
-1.265E-1	2.994E+0	4.113E+0
-1.281E-1	3.033E+0	4.094E+0
-1.297E-1	2.946E+0	4.120E+0
-1.249E-1	3.046E+0	4.107E+0
-1.281E-1	3.040E+0	4.143E+0
-1.281E-1	2.991E+0	4.055E+0
-1.313E-1	2.997E+0	4.152E+0
-1.265E-1	3.010E+0	4.049E+0
-1.281E-1	3.030E+0	4.120E+0
-1.281E-1	2.994E+0	4.169E+0
-1.281E-1	3.030E+0	4.126E+0
-1.249E-1	3.036E+0	4.052E+0
-1.249E-1	2.981E+0	4.045E+0
-1.281E-1	3.014E+0	4.139E+0
-1.265E-1	3.040E+0	4.074E+0
-1.232E-1	2.978E+0	4.165E+0
-1.265E-1	3.017E+0	4.084E+0
-1.281E-1	3.023E+0	4.049E+0
-1.297E-1	3.069E+0	4.068E+0
-1.297E-1	3.001E+0	4.178E+0
-1.281E-1	2.962E+0	4.126E+0
-1.313E-1	3.043E+0	4.065E+0
-1.313E-1	3.062E+0	4.165E+0
-1.313E-1	3.066E+0	4.139E+0
-1.265E-1	3.020E+0	4.178E+0
-1.313E-1	3.036E+0	4.136E+0
-1.281E-1	3.036E+0	4.100E+0
-1.281E-1	3.040E+0	4.120E+0
-1.265E-1	3.033E+0	4.100E+0
-1.297E-1	3.017E+0	4.081E+0
-1.313E-1	2.942E+0	4.058E+0
-1.281E-1	3.027E+0	4.068E+0
-1.249E-1	2.991E+0	4.058E+0
-1.313E-1	2.962E+0	4.172E+0
-1.330E-1	3.082E+0	4.071E+0
-1.297E-1	3.046E+0	4.165E+0
-1.297E-1	3.069E+0	4.100E+0
-1.297E-1	3.053E+0	4.172E+0
-1.265E-1	3.017E+0	4.084E+0
-1.265E-1	2.994E+0	4.126E+0
-1.281E-1	3.062E+0	4.113E+0
-1.281E-1	2.959E+0	4.071E+0
-1.281E-1	3.023E+0	4.240E+0
-1.313E-1	3.059E+0	4.188E+0
-1.265E-1	2.994E+0	4.094E+0
-1.297E-1	2.994E+0	4.061E+0
-1.265E-1	3.130E+0	4.139E+0
-1.265E-1	3.017E+0	4.113E+0
-1.281E-1	3.053E+0	4.146E+0
-1.265E-1	3.056E+0	4.100E+0
-1.330E-1	3.043E+0	4.045E+0
-1.265E-1	3.079E+0	4.071E+0
-1.249E-1	3.056E+0	4.074E+0
-1.265E-1	3.088E+0	4.094E+0
-1.313E-1	3.027E+0	4.068E+0
-1.297E-1	2.988E+0	4.104E+0
-1.281E-1	2.978E+0	4.178E+0
-1.297E-1	3.007E+0	4.152E+0
-1.281E-1	3.030E+0	4.091E+0
-1.281E-1	3.027E+0	4.159E+0
-1.281E-1	3.007E+0	4.091E+0
-1.281E-1	3.036E+0	4.169E+0
-1.313E-1	3.030E+0	4.097E+0
-1.281E-1	3.020E+0	4.036E+0
-1.313E-1	2.994E+0	4.084E+0
-1.313E-1	3.043E+0	4.110E+0
-1.297E-1	3.062E+0	4.146E+0
-1.249E-1	3.069E+0	4.071E+0
-1.313E-1	3.004E+0	4.165E+0
-1.281E-1	3.001E+0	4.117E+0
-1.297E-1	3.027E+0	4.068E+0
-1.232E-1	3.023E+0	4.139E+0
-1.265E-1	3.043E+0	4.136E+0
-1.265E-1	3.040E+0	4.117E+0
-1.313E-1	3.069E+0	4.087E+0
-1.265E-1	2.984E+0	4.100E+0
-1.281E-1	3.007E+0	4.139E+0
-1.297E-1	2.968E+0	4.156E+0
-1.313E-1	3.036E+0	4.065E+0
-1.281E-1	3.004E+0	4.091E+0
-1.281E-1	3.004E+0	4.068E+0
-1.313E-1	3.004E+0	4.175E+0
-1.281E-1	2.988E+0	4.139E+0
-1.249E-1	3.069E+0	4.169E+0
-1.297E-1	3.043E+0	4.185E+0
-1.297E-1	3.030E+0	4.019E+0
-1.297E-1	3.020E+0	4.100E+0
-1.265E-1	3.010E+0	4.065E+0
-1.249E-1	3.027E+0	4.182E+0
-1.297E-1	3.046E+0	4.136E+0
-1.297E-1	3.059E+0	4.178E+0
-1.297E-1	3.020E+0	4.198E+0
-1.265E-1	3.040E+0	4.282E+0
-1.281E-1	3.027E+0	4.120E+0
-1.297E-1	3.049E+0	4.107E+0
-1.281E-1	3.072E+0	4.078E+0
-1.249E-1	2.994E+0	4.065E+0
-1.297E-1	3.007E+0	4.172E+0
-1.297E-1	3.108E+0	4.230E+0
-1.265E-1	3.004E+0	4.084E+0
-1.265E-1	2.988E+0	4.052E+0
-1.281E-1	3.027E+0	4.182E+0
-1.297E-1	3.111E+0	4.139E+0
-1.265E-1	3.030E+0	4.094E+0
-1.297E-1	3.072E+0	4.055E+0
-1.297E-1	3.036E+0	4.094E+0
-1.297E-1	3.020E+0	4.133E+0
-1.265E-1	3.020E+0	4.146E+0
-1.281E-1	2.997E+0	4.097E+0
-1.313E-1	3.027E+0	4.097E+0
-1.297E-1	2.972E+0	4.204E+0
-1.265E-1	2.984E+0	4.074E+0
-1.265E-1	3.053E+0	4.126E+0
-1.297E-1	3.023E+0	4.097E+0
-1.313E-1	3.001E+0	4.061E+0
-1.265E-1	3.049E+0	4.159E+0
-1.297E-1	2.962E+0	4.152E+0
-1.281E-1	3.046E+0	4.087E+0
-1.281E-1	3.017E+0	4.117E+0
-1.281E-1	3.017E+0	4.117E+0
-1.265E-1	3.027E+0	4.175E+0
-1.297E-1	3.030E+0	4.068E+0
-1.297E-1	3.049E+0	4.143E+0
-1.265E-1	3.092E+0	4.165E+0
-1.249E-1	3.007E+0	4.146E+0
-1.297E-1	3.030E+0	4.175E+0
-1.297E-1	2.988E+0	4.123E+0
-1.297E-1	3.004E+0	4.094E+0
-1.281E-1	3.033E+0	4.130E+0
-1.281E-1	3.053E+0	4.097E+0
-1.297E-1	2.984E+0	4.029E+0
-1.265E-1	3.046E+0	4.058E+0
-1.281E-1	2.997E+0	4.110E+0
-1.297E-1	3.023E+0	4.123E+0
-1.281E-1	3.027E+0	4.123E+0
-1.265E-1	2.988E+0	4.068E+0
-1.265E-1	2.991E+0	4.036E+0
-1.313E-1	2.997E+0	4.097E+0
-1.281E-1	3.027E+0	4.074E+0
-1.281E-1	3.095E+0	4.123E+0
-1.297E-1	3.049E+0	4.104E+0
-1.313E-1	3.046E+0	4.146E+0
-1.297E-1	3.036E+0	4.156E+0
-1.249E-1	3.001E+0	4.065E+0
-1.281E-1	3.027E+0	4.149E+0
-1.297E-1	2.994E+0	4.149E+0
-1.281E-1	3.040E+0	4.097E+0
-1.265E-1	3.033E+0	4.162E+0
-1.281E-1	3.072E+0	4.133E+0
-1.297E-1	2.968E+0	4.146E+0
-1.313E-1	2.978E+0	4.104E+0
-1.265E-1	3.001E+0	4.159E+0
-1.265E-1	3.053E+0	4.107E+0
-1.297E-1	3.033E+0	4.120E+0
-1.265E-1	3.049E+0	4.156E+0
-1.297E-1	3.023E+0	4.117E+0
-1.281E-1	3.036E+0	4.104E+0
-1.297E-1	2.988E+0	4.061E+0
-1.313E-1	3.033E+0	4.091E+0
-1.265E-1	3.010E+0	4.081E+0
-1.249E-1	3.046E+0	4.065E+0
-1.297E-1	2.978E+0	4.023E+0
-1.281E-1	3.101E+0	4.110E+0
-1.281E-1	3.010E+0	4.110E+0
-1.265E-1	2.942E+0	4.071E+0
-1.281E-1	3.053E+0	4.049E+0
-1.297E-1	2.994E+0	4.100E+0
-1.249E-1	3.072E+0	4.087E+0
-1.249E-1	3.043E+0	4.055E+0
-1.297E-1	2.975E+0	4.133E+0
-1.297E-1	3.020E+0	4.061E+0
-1.249E-1	2.978E+0	4.126E+0
-1.265E-1	3.033E+0	4.169E+0
-1.313E-1	3.036E+0	4.146E+0
-1.297E-1	3.043E+0	4.175E+0
-1.281E-1	3.072E+0	4.045E+0
-1.265E-1	2.984E+0	4.169E+0
-1.297E-1	3.001E+0	4.230E+0
-1.297E-1	3.069E+0	4.159E+0
-1.265E-1	3.004E+0	4.133E+0
-1.281E-1	3.020E+0	4.113E+0
-1.297E-1	3.062E+0	4.152E+0
-1.330E-1	3.040E+0	4.123E+0
-1.265E-1	2.968E+0	4.045E+0
-1.265E-1	3.030E+0	4.097E+0
-1.297E-1	2.991E+0	4.152E+0
-1.297E-1	3.056E+0	4.091E+0
-1.281E-1	3.056E+0	4.175E+0
-1.281E-1	3.014E+0	4.139E+0
-1.281E-1	3.030E+0	4.139E+0
-1.313E-1	3.043E+0	4.107E+0
-1.265E-1	2.997E+0	4.097E+0
-1.249E-1	3.059E+0	4.074E+0
-1.281E-1	2.991E+0	4.104E+0
-1.297E-1	3.030E+0	4.078E+0
-1.281E-1	3.033E+0	4.104E+0
-1.249E-1	3.072E+0	4.094E+0
-1.297E-1	2.978E+0	4.071E+0
-1.297E-1	3.036E+0	4.110E+0
-1.249E-1	3.043E+0	4.159E+0
-1.265E-1	3.066E+0	4.198E+0
-1.297E-1	3.007E+0	4.074E+0
-1.313E-1	3.027E+0	4.123E+0
-1.249E-1	3.023E+0	4.146E+0
-1.265E-1	2.955E+0	4.126E+0
-1.281E-1	3.072E+0	4.104E+0
-1.330E-1	3.043E+0	4.126E+0
-1.265E-1	3.023E+0	4.130E+0
-1.265E-1	3.014E+0	4.146E+0
-1.297E-1	3.014E+0	4.169E+0
-1.297E-1	3.059E+0	4.110E+0
-1.281E-1	3.049E+0	4.130E+0
-1.249E-1	3.069E+0	4.081E+0
-1.297E-1	3.075E+0	4.126E+0
-1.313E-1	2.975E+0	4.130E+0
-1.281E-1	2.984E+0	4.084E+0
-1.281E-1	3.030E+0	4.117E+0
-1.313E-1	3.056E+0	4.123E+0
-1.281E-1	3.020E+0	4.149E+0
-1.249E-1	3.010E+0	4.104E+0
-1.297E-1	3.059E+0	4.120E+0
-1.313E-1	2.962E+0	4.065E+0
-1.313E-1	3.059E+0	4.045E+0
-1.281E-1	3.053E+0	4.065E+0
-1.281E-1	3.085E+0	4.182E+0
-1.313E-1	2.997E+0	4.172E+0
-1.330E-1	3.010E+0	4.104E+0
-1.281E-1	2.978E+0	4.120E+0
-1.297E-1	3.027E+0	4.091E+0
-1.281E-1	3.014E+0	4.191E+0
-1.281E-1	2.988E+0	4.071E+0
-1.297E-1	2.962E+0	4.149E+0
-1.265E-1	3.004E+0	4.074E+0
-1.313E-1	3.027E+0	4.172E+0
-1.265E-1	3.092E+0	4.146E+0
-1.249E-1	3.043E+0	4.146E+0
-1.249E-1	3.095E+0	4.159E+0
-1.281E-1	2.965E+0	4.126E+0
-1.297E-1	3.046E+0	4.094E+0
-1.281E-1	2.997E+0	4.039E+0
-1.249E-1	3.020E+0	4.146E+0
-1.265E-1	3.036E+0	4.126E+0
-1.297E-1	3.007E+0	4.110E+0
-1.281E-1	3.059E+0	4.074E+0
-1.265E-1	3.069E+0	4.113E+0
-1.265E-1	2.994E+0	4.094E+0
-1.313E-1	3.121E+0	4.120E+0
-1.297E-1	3.040E+0	4.100E+0
-1.281E-1	2.972E+0	4.117E+0
-1.281E-1	3.056E+0	4.188E+0
-1.297E-1	2.975E+0	4.110E+0
-1.265E-1	3.085E+0	4.071E+0
-1.281E-1	2.994E+0	4.068E+0
-1.281E-1	3.004E+0	4.156E+0
-1.281E-1	3.033E+0	4.152E+0
-1.297E-1	2.997E+0	4.091E+0
-1.265E-1	2.965E+0	4.126E+0
-1.297E-1	3.020E+0	4.097E+0
-1.297E-1	2.994E+0	4.123E+0
-1.232E-1	3.143E+0	4.117E+0
-1.249E-1	3.053E+0	4.175E+0
-1.297E-1	3.130E+0	4.058E+0
-1.281E-1	3.062E+0	4.065E+0
-1.265E-1	3.030E+0	4.123E+0
-1.265E-1	3.023E+0	4.169E+0
-1.249E-1	2.994E+0	4.172E+0
-1.297E-1	3.049E+0	4.169E+0
-1.249E-1	3.043E+0	4.094E+0
-1.249E-1	3.043E+0	4.110E+0
-1.313E-1	3.069E+0	4.217E+0
-1.297E-1	3.053E+0	4.120E+0
-1.265E-1	3.053E+0	4.104E+0
-1.265E-1	3.075E+0	4.097E+0
-1.281E-1	2.997E+0	4.104E+0
-1.281E-1	3.079E+0	4.052E+0
-1.265E-1	3.014E+0	4.136E+0
-1.265E-1	3.040E+0	4.074E+0
-1.297E-1	3.114E+0	4.036E+0
-1.281E-1	3.010E+0	4.143E+0
-1.297E-1	3.020E+0	4.100E+0
-1.265E-1	3.017E+0	4.094E+0
-1.281E-1	3.040E+0	4.120E+0
-1.297E-1	3.082E+0	4.071E+0
-1.249E-1	3.049E+0	4.097E+0
-1.281E-1	3.066E+0	4.074E+0
-1.297E-1	3.007E+0	4.107E+0
-1.265E-1	3.014E+0	4.165E+0
-1.281E-1	3.059E+0	4.117E+0
-1.265E-1	3.069E+0	4.113E+0
-1.281E-1	3.082E+0	4.165E+0
-1.297E-1	3.010E+0	4.107E+0
-1.249E-1	2.978E+0	4.087E+0
-1.249E-1	3.062E+0	4.143E+0
-1.281E-1	2.994E+0	4.029E+0
-1.297E-1	3.088E+0	4.120E+0
-1.265E-1	3.004E+0	4.117E+0
-1.265E-1	2.991E+0	4.126E+0
-1.281E-1	3.056E+0	4.149E+0
-1.297E-1	3.069E+0	4.094E+0
-1.281E-1	3.020E+0	4.052E+0
-1.232E-1	3.036E+0	4.078E+0
-1.297E-1	2.975E+0	4.039E+0
-1.297E-1	3.066E+0	4.120E+0
-1.313E-1	3.027E+0	4.133E+0
-1.265E-1	3.020E+0	4.045E+0
-1.297E-1	3.043E+0	4.097E+0
-1.297E-1	3.072E+0	4.074E+0
-1.249E-1	2.981E+0	4.139E+0
-1.281E-1	2.975E+0	4.149E+0
-1.265E-1	3.020E+0	4.104E+0
-1.313E-1	3.043E+0	4.019E+0
-1.297E-1	3.004E+0	4.065E+0
-1.265E-1	2.962E+0	4.126E+0
-1.313E-1	3.040E+0	4.107E+0
-1.297E-1	2.962E+0	4.188E+0
-1.297E-1	3.066E+0	4.156E+0
-1.281E-1	3.075E+0	4.130E+0
-1.297E-1	2.981E+0	4.094E+0
-1.313E-1	3.020E+0	4.172E+0
-1.265E-1	3.004E+0	4.146E+0
-1.265E-1	2.965E+0	4.097E+0
-1.297E-1	2.997E+0	4.123E+0
-1.297E-1	2.968E+0	4.091E+0
-1.281E-1	3.040E+0	4.120E+0
-1.281E-1	2.988E+0	4.159E+0
-1.313E-1	3.004E+0	4.107E+0
-1.281E-1	3.007E+0	4.097E+0
-1.281E-1	2.952E+0	4.139E+0
-1.265E-1	2.984E+0	4.094E+0
-1.281E-1	3.085E+0	4.078E+0
-1.281E-1	2.975E+0	4.165E+0
-1.265E-1	2.988E+0	4.172E+0
-1.249E-1	3.062E+0	4.032E+0
-1.297E-1	3.056E+0	4.165E+0
-1.297E-1	2.965E+0	4.188E+0
-1.281E-1	3.004E+0	4.123E+0
-1.265E-1	3.014E+0	4.172E+0
-1.281E-1	3.010E+0	4.036E+0
-1.297E-1	3.082E+0	4.143E+0
-1.281E-1	3.001E+0	4.091E+0
-1.265E-1	3.004E+0	4.156E+0
-1.281E-1	3.075E+0	4.097E+0
-1.313E-1	2.988E+0	4.052E+0
-1.265E-1	2.991E+0	4.097E+0
-1.265E-1	3.140E+0	4.117E+0
-1.281E-1	3.020E+0	4.055E+0
-1.281E-1	3.059E+0	4.120E+0
-1.297E-1	3.007E+0	4.071E+0
-1.265E-1	3.043E+0	4.152E+0
-1.281E-1	3.007E+0	4.081E+0
-1.297E-1	2.997E+0	4.139E+0
-1.281E-1	3.033E+0	4.078E+0
-1.249E-1	3.056E+0	4.117E+0
-1.297E-1	3.020E+0	4.113E+0
-1.297E-1	3.043E+0	4.032E+0
-1.281E-1	3.049E+0	4.100E+0
-1.265E-1	2.984E+0	4.146E+0
-1.281E-1	2.975E+0	4.058E+0
-1.297E-1	3.095E+0	4.084E+0
-1.265E-1	2.975E+0	4.091E+0
-1.281E-1	3.040E+0	4.149E+0
-1.281E-1	3.098E+0	4.143E+0
-1.281E-1	3.023E+0	4.243E+0
-1.281E-1	2.994E+0	4.130E+0
-1.265E-1	2.994E+0	4.084E+0
-1.265E-1	3.072E+0	4.126E+0
-1.313E-1	3.036E+0	4.084E+0
-1.281E-1	3.036E+0	4.146E+0
-1.265E-1	3.023E+0	4.084E+0
-1.281E-1	3.017E+0	4.136E+0
-1.313E-1	2.994E+0	4.211E+0
-1.249E-1	3.049E+0	4.097E+0
-1.265E-1	2.991E+0	4.023E+0
-1.297E-1	3.088E+0	4.091E+0
-1.297E-1	3.062E+0	4.010E+0
-1.281E-1	3.020E+0	4.058E+0
-1.265E-1	3.056E+0	4.172E+0
-1.281E-1	3.036E+0	4.091E+0
-1.297E-1	2.981E+0	4.194E+0
-1.249E-1	3.014E+0	4.074E+0
-1.249E-1	3.072E+0	4.045E+0
-1.313E-1	3.053E+0	4.139E+0
-1.313E-1	3.023E+0	4.214E+0
-1.265E-1	3.043E+0	4.055E+0
-1.249E-1	3.118E+0	4.065E+0
-1.281E-1	3.088E+0	4.156E+0
-1.313E-1	3.030E+0	4.133E+0
-1.265E-1	3.046E+0	4.094E+0
-1.281E-1	2.968E+0	4.130E+0
-1.249E-1	3.017E+0	4.084E+0
-1.297E-1	3.001E+0	4.123E+0
-1.281E-1	2.981E+0	4.126E+0
-1.265E-1	3.043E+0	4.136E+0
-1.281E-1	2.994E+0	4.133E+0
-1.281E-1	3.040E+0	4.036E+0
-1.297E-1	3.010E+0	4.162E+0
-1.249E-1	3.023E+0	4.136E+0
-1.297E-1	3.088E+0	4.097E+0
-1.281E-1	2.959E+0	4.136E+0
-1.297E-1	2.949E+0	4.133E+0
-1.265E-1	3.010E+0	4.097E+0
-1.297E-1	3.049E+0	4.159E+0
-1.297E-1	3.069E+0	4.136E+0
-1.265E-1	3.014E+0	4.061E+0
-1.265E-1	3.062E+0	4.110E+0
-1.281E-1	3.004E+0	4.178E+0
-1.297E-1	3.001E+0	4.178E+0
-1.281E-1	3.092E+0	4.094E+0
-1.265E-1	3.001E+0	4.100E+0
-1.281E-1	3.030E+0	4.097E+0
-1.297E-1	2.994E+0	4.081E+0
-1.265E-1	2.988E+0	4.110E+0
-1.249E-1	3.017E+0	4.039E+0
-1.265E-1	3.043E+0	4.104E+0
-1.330E-1	3.069E+0	4.065E+0
-1.265E-1	2.994E+0	4.081E+0
-1.265E-1	2.949E+0	4.130E+0
-1.265E-1	3.062E+0	4.107E+0
-1.297E-1	3.036E+0	4.139E+0
-1.265E-1	3.036E+0	4.107E+0
-1.265E-1	3.118E+0	4.104E+0
-1.281E-1	3.030E+0	4.146E+0
-1.297E-1	3.069E+0	4.143E+0
-1.265E-1	3.033E+0	4.188E+0
-1.249E-1	2.962E+0	4.120E+0
-1.281E-1	3.111E+0	3.993E+0
-1.330E-1	2.965E+0	4.139E+0
-1.249E-1	2.994E+0	4.087E+0
-1.281E-1	3.004E+0	4.143E+0
-1.281E-1	3.033E+0	4.146E+0
-1.297E-1	3.059E+0	4.130E+0
-1.265E-1	3.053E+0	4.123E+0
-1.249E-1	3.101E+0	4.110E+0
-1.281E-1	2.972E+0	4.162E+0
-1.297E-1	2.994E+0	4.178E+0
-1.265E-1	3.014E+0	4.178E+0
-1.249E-1	3.069E+0	4.078E+0
-1.281E-1	3.046E+0	4.133E+0
-1.330E-1	3.036E+0	4.136E+0
-1.249E-1	3.079E+0	4.126E+0
-1.281E-1	2.997E+0	4.094E+0
-1.330E-1	3.036E+0	4.120E+0
-1.313E-1	2.949E+0	4.097E+0
-1.281E-1	2.965E+0	4.036E+0
-1.265E-1	2.994E+0	4.133E+0
-1.330E-1	3.101E+0	4.123E+0
-1.330E-1	2.965E+0	4.143E+0
-1.281E-1	3.033E+0	4.061E+0
-1.265E-1	3.020E+0	4.055E+0
-1.297E-1	3.020E+0	4.107E+0
-1.281E-1	2.968E+0	4.104E+0
-1.281E-1	3.053E+0	4.182E+0
-1.265E-1	3.069E+0	4.052E+0
-1.281E-1	3.001E+0	4.123E+0
-1.281E-1	3.030E+0	4.214E+0
-1.265E-1	3.030E+0	4.143E+0
-1.281E-1	3.079E+0	4.120E+0
-1.281E-1	3.108E+0	4.065E+0
-1.297E-1	3.036E+0	4.068E+0
-1.265E-1	3.007E+0	4.136E+0
-1.265E-1	3.017E+0	4.091E+0
-1.281E-1	3.014E+0	4.094E+0
-1.313E-1	2.994E+0	4.097E+0
-1.265E-1	3.001E+0	4.065E+0
-1.281E-1	2.997E+0	4.104E+0
-1.281E-1	3.027E+0	4.087E+0
-1.313E-1	3.007E+0	4.036E+0
-1.249E-1	3.004E+0	4.182E+0
-1.232E-1	3.001E+0	4.081E+0
-1.313E-1	3.072E+0	4.097E+0
-1.313E-1	3.020E+0	4.117E+0
-1.297E-1	3.014E+0	4.130E+0
-1.232E-1	3.085E+0	4.110E+0
-1.313E-1	2.959E+0	4.217E+0
-1.313E-1	3.069E+0	4.126E+0
-1.313E-1	3.023E+0	4.217E+0
-1.265E-1	3.010E+0	4.133E+0
-1.265E-1	3.014E+0	4.156E+0
-1.330E-1	2.997E+0	4.061E+0
-1.281E-1	3.004E+0	4.058E+0
-1.249E-1	3.014E+0	4.087E+0
-1.265E-1	3.059E+0	4.068E+0
-1.313E-1	2.946E+0	4.074E+0
-1.265E-1	3.007E+0	4.136E+0
-1.249E-1	2.988E+0	4.162E+0
-1.281E-1	3.017E+0	4.123E+0
-1.313E-1	3.062E+0	4.120E+0
-1.249E-1	3.030E+0	4.133E+0
-1.265E-1	3.033E+0	4.113E+0
-1.249E-1	3.007E+0	4.169E+0
-1.297E-1	3.072E+0	4.071E+0
-1.281E-1	3.010E+0	4.191E+0
-1.232E-1	3.023E+0	4.094E+0
-1.281E-1	3.072E+0	4.159E+0
-1.297E-1	3.059E+0	4.123E+0
-1.281E-1	2.959E+0	4.104E+0
-1.265E-1	3.082E+0	4.065E+0
-1.281E-1	3.023E+0	4.104E+0
-1.297E-1	2.972E+0	4.097E+0
-1.265E-1	3.043E+0	4.107E+0
-1.281E-1	3.069E+0	4.136E+0
-1.297E-1	3.033E+0	4.117E+0
-1.313E-1	3.020E+0	4.120E+0
-1.297E-1	3.017E+0	4.146E+0
-1.281E-1	3.023E+0	4.052E+0
-1.297E-1	2.968E+0	4.117E+0
-1.297E-1	3.030E+0	4.113E+0
-1.297E-1	2.984E+0	4.100E+0
-1.249E-1	2.997E+0	4.107E+0
-1.281E-1	3.017E+0	4.097E+0
-1.330E-1	3.020E+0	4.201E+0
-1.265E-1	3.023E+0	4.152E+0
-1.265E-1	2.994E+0	4.159E+0
-1.297E-1	3.043E+0	4.110E+0
-1.297E-1	3.027E+0	4.117E+0
-1.265E-1	3.085E+0	4.074E+0
-1.281E-1	3.023E+0	4.078E+0
-1.281E-1	2.981E+0	4.165E+0
-1.297E-1	3.082E+0	4.091E+0
-1.281E-1	3.105E+0	4.087E+0
-1.249E-1	2.991E+0	4.117E+0
-1.297E-1	2.991E+0	4.130E+0
-1.313E-1	3.007E+0	4.081E+0
-1.297E-1	3.049E+0	4.094E+0
-1.249E-1	3.027E+0	4.117E+0
-1.313E-1	3.036E+0	4.130E+0
-1.297E-1	3.059E+0	4.139E+0
-1.281E-1	2.997E+0	4.104E+0
-1.281E-1	3.007E+0	4.107E+0
-1.297E-1	3.023E+0	4.159E+0
-1.297E-1	2.978E+0	4.123E+0
-1.297E-1	3.075E+0	4.149E+0
-1.249E-1	3.043E+0	4.068E+0
-1.265E-1	3.043E+0	4.100E+0
-1.265E-1	3.082E+0	4.178E+0
-1.281E-1	3.082E+0	4.139E+0
-1.249E-1	3.069E+0	4.117E+0
-1.297E-1	3.010E+0	4.074E+0
-1.313E-1	3.072E+0	4.058E+0
-1.281E-1	2.939E+0	4.188E+0
-1.265E-1	3.027E+0	4.149E+0
-1.297E-1	3.059E+0	4.130E+0
-1.313E-1	3.001E+0	4.136E+0
-1.265E-1	3.017E+0	4.058E+0
-1.249E-1	3.062E+0	4.182E+0
-1.281E-1	3.017E+0	4.100E+0
-1.313E-1	3.030E+0	4.146E+0
-1.281E-1	3.017E+0	4.104E+0
-1.265E-1	3.014E+0	4.130E+0
-1.281E-1	3.062E+0	4.172E+0
-1.297E-1	3.030E+0	4.120E+0
-1.281E-1	3.053E+0	4.139E+0
-1.281E-1	3.033E+0	4.136E+0
-1.281E-1	2.984E+0	4.049E+0
-1.281E-1	2.978E+0	4.156E+0
-1.265E-1	2.861E+0	4.078E+0
-1.265E-1	3.082E+0	4.149E+0
-1.281E-1	3.066E+0	3.997E+0
-1.313E-1	3.004E+0	4.178E+0
-1.281E-1	3.014E+0	4.068E+0
-1.297E-1	3.023E+0	4.120E+0
-1.297E-1	3.007E+0	4.091E+0
-1.281E-1	2.978E+0	4.084E+0
-1.265E-1	3.043E+0	4.081E+0
-1.281E-1	3.036E+0	4.130E+0
-1.265E-1	3.017E+0	4.104E+0
-1.297E-1	3.017E+0	4.091E+0
-1.281E-1	3.072E+0	4.172E+0
-1.265E-1	3.017E+0	4.175E+0
-1.297E-1	2.997E+0	4.068E+0
-1.313E-1	3.023E+0	4.094E+0
-1.265E-1	3.027E+0	4.071E+0
-1.281E-1	2.975E+0	4.117E+0
-1.297E-1	3.046E+0	4.078E+0
-1.297E-1	3.023E+0	4.029E+0
-1.265E-1	3.127E+0	4.130E+0
-1.249E-1	2.962E+0	4.136E+0
-1.281E-1	3.004E+0	4.039E+0
-1.297E-1	3.043E+0	4.087E+0
-1.297E-1	2.952E+0	4.136E+0
-1.249E-1	3.020E+0	4.159E+0
-1.297E-1	3.043E+0	4.198E+0
-1.313E-1	3.023E+0	4.133E+0
-1.265E-1	3.030E+0	4.159E+0
-1.265E-1	3.098E+0	4.156E+0
-1.265E-1	3.001E+0	4.104E+0
-1.281E-1	3.056E+0	4.117E+0
-1.297E-1	3.049E+0	4.139E+0
-1.265E-1	2.952E+0	4.149E+0
-1.265E-1	3.030E+0	4.068E+0
-1.313E-1	3.147E+0	4.110E+0
-1.281E-1	3.001E+0	4.152E+0
-1.232E-1	3.118E+0	4.055E+0
-1.281E-1	3.020E+0	4.117E+0
-1.297E-1	3.027E+0	4.188E+0
-1.281E-1	3.027E+0	4.087E+0
-1.232E-1	3.010E+0	4.120E+0
-1.281E-1	3.043E+0	4.178E+0
-1.297E-1	2.984E+0	4.042E+0
-1.313E-1	3.082E+0	4.130E+0
-1.281E-1	2.978E+0	4.087E+0
-1.265E-1	3.004E+0	4.207E+0
-1.313E-1	3.049E+0	4.139E+0
-1.265E-1	3.056E+0	4.136E+0
-1.281E-1	3.007E+0	4.006E+0
-1.297E-1	3.017E+0	4.146E+0
-1.297E-1	2.946E+0	4.100E+0
-1.265E-1	3.030E+0	4.149E+0
-1.265E-1	3.014E+0	4.136E+0
-1.265E-1	3.023E+0	4.178E+0
-1.313E-1	3.062E+0	4.117E+0
-1.265E-1	3.004E+0	4.123E+0
-1.297E-1	3.017E+0	4.156E+0
-1.265E-1	3.004E+0	4.074E+0
-1.297E-1	2.959E+0	4.036E+0
-1.265E-1	3.030E+0	4.139E+0
-1.265E-1	3.043E+0	4.149E+0
-1.265E-1	3.004E+0	4.123E+0
-1.313E-1	3.027E+0	4.113E+0
-1.265E-1	2.994E+0	4.162E+0
-1.265E-1	3.017E+0	4.136E+0
-1.297E-1	3.040E+0	4.117E+0
-1.297E-1	3.040E+0	4.110E+0
-1.265E-1	3.027E+0	4.000E+0
-1.265E-1	3.075E+0	4.107E+0
-1.313E-1	3.030E+0	4.130E+0
-1.313E-1	2.978E+0	4.104E+0
-1.297E-1	3.023E+0	4.068E+0
-1.232E-1	2.955E+0	4.110E+0
-1.297E-1	3.046E+0	4.110E+0
-1.313E-1	2.997E+0	4.078E+0
-1.265E-1	2.981E+0	4.087E+0
-1.281E-1	3.069E+0	4.097E+0
-1.265E-1	3.020E+0	4.159E+0
-1.313E-1	2.962E+0	4.120E+0
-1.249E-1	3.088E+0	4.120E+0
-1.232E-1	3.046E+0	4.117E+0
-1.297E-1	3.001E+0	4.074E+0
-1.297E-1	3.066E+0	4.091E+0
-1.297E-1	2.968E+0	4.058E+0
-1.249E-1	3.030E+0	4.006E+0
-1.265E-1	3.062E+0	4.074E+0
-1.297E-1	2.984E+0	4.074E+0
-1.265E-1	3.014E+0	4.058E+0
-1.281E-1	2.988E+0	4.169E+0
-1.281E-1	3.079E+0	4.100E+0
-1.313E-1	3.030E+0	4.152E+0
-1.281E-1	3.059E+0	4.084E+0
-1.265E-1	3.030E+0	4.071E+0
-1.297E-1	3.056E+0	4.068E+0
-1.281E-1	3.004E+0	4.055E+0
-1.249E-1	2.981E+0	4.159E+0
-1.249E-1	3.033E+0	4.013E+0
-1.265E-1	3.040E+0	4.065E+0
-1.281E-1	2.965E+0	4.029E+0
-1.265E-1	3.082E+0	4.133E+0
-1.249E-1	3.049E+0	4.110E+0
-1.265E-1	2.994E+0	4.058E+0
-1.281E-1	3.082E+0	4.182E+0
-1.281E-1	3.069E+0	4.152E+0
-1.281E-1	2.988E+0	4.182E+0
-1.297E-1	3.053E+0	4.130E+0
-1.297E-1	3.040E+0	4.123E+0
-1.281E-1	2.981E+0	4.194E+0
-1.281E-1	3.017E+0	4.214E+0
-1.281E-1	3.053E+0	4.194E+0
-1.281E-1	3.010E+0	4.139E+0
-1.281E-1	3.023E+0	4.130E+0
-1.265E-1	3.010E+0	4.188E+0
-1.297E-1	3.010E+0	4.123E+0
-1.281E-1	2.988E+0	4.100E+0
-1.297E-1	3.069E+0	4.100E+0
-1.249E-1	2.972E+0	4.120E+0
-1.281E-1	3.023E+0	4.097E+0
-1.281E-1	3.030E+0	4.107E+0
-1.265E-1	3.020E+0	4.191E+0
-1.265E-1	2.975E+0	4.081E+0
-1.281E-1	3.059E+0	4.175E+0
-1.265E-1	3.066E+0	4.143E+0
-1.265E-1	2.942E+0	4.126E+0
-1.249E-1	3.066E+0	4.110E+0
-1.281E-1	2.981E+0	4.152E+0
-1.313E-1	3.020E+0	4.117E+0
-1.281E-1	2.997E+0	4.172E+0
-1.265E-1	3.007E+0	4.081E+0
-1.281E-1	3.079E+0	4.107E+0
-1.281E-1	3.030E+0	4.143E+0
-1.281E-1	3.007E+0	4.104E+0
-1.249E-1	3.053E+0	4.117E+0
-1.297E-1	3.007E+0	4.087E+0
-1.297E-1	2.984E+0	4.110E+0
-1.313E-1	3.082E+0	4.068E+0
-1.281E-1	3.033E+0	4.100E+0
-1.249E-1	2.968E+0	4.117E+0
-1.313E-1	2.981E+0	4.185E+0
-1.281E-1	2.936E+0	4.175E+0
-1.232E-1	2.981E+0	4.078E+0
[truncated: 72,937 more rows]
