# Supplementary material for: Improved ANAP incorporation and VCF analysis reveal details of P2X7 current facilitation and a limited conformational interplay between ATP binding and the intracellular ballast domain
Source: eLife. 2023 Jan 4;12:e82479. doi: 10.7554/eLife.82479 (PMC9859053; doi:10.7554/eLife.82479)
Supplement: Figure 3—figure supplement 3—source data 2. [file elife-82479-fig3-figsupp3-data2.zip › Figure-3_figure-supplement-3_source-data-2/DeltaCys-constructs/d23/12.csv]

-4.768E-1	3.332E+0	3.721E+0
-4.752E-1	3.299E+0	3.692E+0
-4.736E-1	3.263E+0	3.727E+0
-4.752E-1	3.260E+0	3.701E+0
-4.752E-1	3.234E+0	3.688E+0
-4.736E-1	3.273E+0	3.753E+0
-4.720E-1	3.364E+0	3.750E+0
-4.736E-1	3.332E+0	3.637E+0
-4.752E-1	3.315E+0	3.795E+0
-4.703E-1	3.296E+0	3.708E+0
-4.720E-1	3.364E+0	3.705E+0
-4.736E-1	3.234E+0	3.776E+0
-4.784E-1	3.276E+0	3.763E+0
-4.720E-1	3.302E+0	3.747E+0
-4.736E-1	3.257E+0	3.679E+0
-4.736E-1	3.325E+0	3.705E+0
-4.784E-1	3.302E+0	3.795E+0
-4.736E-1	3.228E+0	3.815E+0
-4.703E-1	3.260E+0	3.783E+0
-4.720E-1	3.328E+0	3.766E+0
-4.784E-1	3.299E+0	3.747E+0
-4.720E-1	3.286E+0	3.688E+0
-4.720E-1	3.286E+0	3.718E+0
-4.736E-1	3.312E+0	3.724E+0
-4.768E-1	3.312E+0	3.721E+0
-4.752E-1	3.238E+0	3.714E+0
-4.736E-1	3.283E+0	3.701E+0
-4.736E-1	3.263E+0	3.685E+0
-4.752E-1	3.341E+0	3.747E+0
-4.720E-1	3.299E+0	3.698E+0
-4.720E-1	3.315E+0	3.763E+0
-4.736E-1	3.384E+0	3.773E+0
-4.768E-1	3.231E+0	3.779E+0
-4.752E-1	3.254E+0	3.821E+0
-4.736E-1	3.267E+0	3.688E+0
-4.752E-1	3.293E+0	3.656E+0
-4.768E-1	3.244E+0	3.724E+0
-4.720E-1	3.312E+0	3.688E+0
-4.736E-1	3.251E+0	3.721E+0
-4.752E-1	3.286E+0	3.721E+0
-4.784E-1	3.267E+0	3.727E+0
-4.752E-1	3.293E+0	3.698E+0
-4.720E-1	3.247E+0	3.808E+0
-4.752E-1	3.315E+0	3.724E+0
-4.752E-1	3.361E+0	3.701E+0
-4.736E-1	3.244E+0	3.727E+0
-4.720E-1	3.283E+0	3.740E+0
-4.720E-1	3.260E+0	3.773E+0
-4.720E-1	3.393E+0	3.757E+0
-4.736E-1	3.371E+0	3.724E+0
-4.703E-1	3.270E+0	3.750E+0
-4.752E-1	3.283E+0	3.763E+0
-4.752E-1	3.315E+0	3.747E+0
-4.736E-1	3.238E+0	3.666E+0
-4.720E-1	3.280E+0	3.750E+0
-4.752E-1	3.293E+0	3.740E+0
-4.768E-1	3.234E+0	3.734E+0
-4.736E-1	3.302E+0	3.731E+0
-4.720E-1	3.247E+0	3.688E+0
-4.736E-1	3.315E+0	3.795E+0
-4.768E-1	3.289E+0	3.802E+0
-4.752E-1	3.286E+0	3.724E+0
-4.703E-1	3.299E+0	3.731E+0
-4.752E-1	3.276E+0	3.747E+0
-4.768E-1	3.289E+0	3.679E+0
-4.752E-1	3.247E+0	3.783E+0
-4.736E-1	3.160E+0	3.773E+0
-4.736E-1	3.263E+0	3.802E+0
-4.768E-1	3.263E+0	3.633E+0
-4.736E-1	3.302E+0	3.740E+0
-4.720E-1	3.348E+0	3.721E+0
-4.768E-1	3.306E+0	3.705E+0
-4.752E-1	3.364E+0	3.773E+0
-4.752E-1	3.289E+0	3.666E+0
-4.720E-1	3.276E+0	3.766E+0
-4.752E-1	3.283E+0	3.711E+0
-4.768E-1	3.283E+0	3.698E+0
-4.736E-1	3.296E+0	3.737E+0
-4.736E-1	3.348E+0	3.789E+0
-4.752E-1	3.251E+0	3.727E+0
-4.784E-1	3.286E+0	3.750E+0
-4.720E-1	3.283E+0	3.734E+0
-4.736E-1	3.338E+0	3.802E+0
-4.752E-1	3.289E+0	3.766E+0
-4.752E-1	3.325E+0	3.701E+0
-4.736E-1	3.276E+0	3.718E+0
-4.736E-1	3.377E+0	3.753E+0
-4.768E-1	3.325E+0	3.705E+0
-4.784E-1	3.309E+0	3.718E+0
-4.752E-1	3.299E+0	3.705E+0
-4.720E-1	3.345E+0	3.770E+0
-4.752E-1	3.254E+0	3.721E+0
-4.752E-1	3.306E+0	3.802E+0
-4.736E-1	3.225E+0	3.744E+0
-4.720E-1	3.241E+0	3.792E+0
-4.736E-1	3.280E+0	3.799E+0
-4.768E-1	3.358E+0	3.705E+0
-4.736E-1	3.173E+0	3.669E+0
-4.703E-1	3.299E+0	3.718E+0
-4.752E-1	3.276E+0	3.675E+0
-4.768E-1	3.286E+0	3.737E+0
-4.752E-1	3.247E+0	3.737E+0
-4.736E-1	3.296E+0	3.844E+0
-4.752E-1	3.302E+0	3.783E+0
-4.752E-1	3.192E+0	3.718E+0
-4.752E-1	3.309E+0	3.679E+0
-4.703E-1	3.306E+0	3.721E+0
-4.720E-1	3.289E+0	3.851E+0
-4.768E-1	3.302E+0	3.701E+0
-4.720E-1	3.325E+0	3.744E+0
-4.720E-1	3.263E+0	3.737E+0
-4.752E-1	3.302E+0	3.786E+0
-4.752E-1	3.205E+0	3.747E+0
-4.768E-1	3.263E+0	3.718E+0
-4.720E-1	3.280E+0	3.659E+0
-4.752E-1	3.341E+0	3.653E+0
-4.784E-1	3.283E+0	3.812E+0
-4.736E-1	3.302E+0	3.698E+0
-4.720E-1	3.215E+0	3.708E+0
-4.768E-1	3.299E+0	3.724E+0
-4.768E-1	3.286E+0	3.789E+0
-4.752E-1	3.251E+0	3.776E+0
-4.703E-1	3.267E+0	3.718E+0
-4.720E-1	3.335E+0	3.727E+0
-4.752E-1	3.228E+0	3.740E+0
-4.736E-1	3.312E+0	3.786E+0
-4.752E-1	3.328E+0	3.718E+0
-4.752E-1	3.257E+0	3.747E+0
-4.768E-1	3.267E+0	3.718E+0
-4.736E-1	3.309E+0	3.799E+0
-4.720E-1	3.260E+0	3.766E+0
-4.768E-1	3.260E+0	3.640E+0
-4.768E-1	3.299E+0	3.815E+0
-4.736E-1	3.267E+0	3.799E+0
-4.703E-1	3.238E+0	3.698E+0
-4.768E-1	3.319E+0	3.763E+0
-4.752E-1	3.306E+0	3.737E+0
-4.768E-1	3.273E+0	3.770E+0
-4.736E-1	3.289E+0	3.669E+0
-4.720E-1	3.335E+0	3.666E+0
-4.768E-1	3.393E+0	3.695E+0
-4.736E-1	3.263E+0	3.685E+0
-4.720E-1	3.361E+0	3.766E+0
-4.768E-1	3.280E+0	3.708E+0
-4.768E-1	3.299E+0	3.724E+0
-4.752E-1	3.315E+0	3.795E+0
-4.720E-1	3.260E+0	3.740E+0
-4.736E-1	3.325E+0	3.705E+0
-4.768E-1	3.267E+0	3.640E+0
-4.720E-1	3.257E+0	3.656E+0
-4.736E-1	3.293E+0	3.675E+0
-4.752E-1	3.270E+0	3.766E+0
-4.768E-1	3.293E+0	3.727E+0
-4.736E-1	3.267E+0	3.714E+0
-4.752E-1	3.257E+0	3.718E+0
-4.720E-1	3.302E+0	3.701E+0
-4.768E-1	3.315E+0	3.630E+0
-4.720E-1	3.202E+0	3.766E+0
-4.720E-1	3.273E+0	3.740E+0
-4.768E-1	3.309E+0	3.753E+0
-4.752E-1	3.306E+0	3.718E+0
-4.752E-1	3.319E+0	3.701E+0
-4.703E-1	3.319E+0	3.724E+0
-4.703E-1	3.286E+0	3.766E+0
-4.736E-1	3.286E+0	3.818E+0
-4.720E-1	3.283E+0	3.727E+0
-4.720E-1	3.306E+0	3.760E+0
-4.752E-1	3.396E+0	3.760E+0
-4.784E-1	3.289E+0	3.724E+0
-4.720E-1	3.319E+0	3.763E+0
-4.736E-1	3.238E+0	3.763E+0
-4.736E-1	3.205E+0	3.731E+0
-4.768E-1	3.231E+0	3.731E+0
-4.720E-1	3.299E+0	3.727E+0
-4.703E-1	3.341E+0	3.672E+0
-4.736E-1	3.296E+0	3.701E+0
-4.801E-1	3.263E+0	3.753E+0
-4.736E-1	3.293E+0	3.695E+0
-4.703E-1	3.293E+0	3.708E+0
-4.720E-1	3.267E+0	3.688E+0
-4.768E-1	3.309E+0	3.740E+0
-4.736E-1	3.247E+0	3.747E+0
-4.736E-1	3.332E+0	3.753E+0
-4.720E-1	3.263E+0	3.802E+0
-4.784E-1	3.306E+0	3.701E+0
-4.720E-1	3.293E+0	3.766E+0
-4.736E-1	3.409E+0	3.779E+0
-4.752E-1	3.293E+0	3.604E+0
-4.752E-1	3.251E+0	3.740E+0
-4.720E-1	3.293E+0	3.750E+0
-4.720E-1	3.312E+0	3.721E+0
-4.736E-1	3.238E+0	3.763E+0
-4.784E-1	3.257E+0	3.685E+0
-4.720E-1	3.351E+0	3.757E+0
-4.720E-1	3.225E+0	3.763E+0
-4.736E-1	3.306E+0	3.792E+0
-4.736E-1	3.257E+0	3.685E+0
-4.736E-1	3.276E+0	3.760E+0
-4.720E-1	3.332E+0	3.753E+0
-4.736E-1	3.306E+0	3.828E+0
-4.768E-1	3.309E+0	3.711E+0
-4.736E-1	3.293E+0	3.753E+0
-4.720E-1	3.293E+0	3.669E+0
-4.736E-1	3.257E+0	3.763E+0
-4.768E-1	3.225E+0	3.766E+0
-4.736E-1	3.367E+0	3.688E+0
-4.720E-1	3.302E+0	3.760E+0
-4.736E-1	3.309E+0	3.757E+0
-4.752E-1	3.280E+0	3.659E+0
-4.736E-1	3.273E+0	3.799E+0
-4.720E-1	3.306E+0	3.708E+0
-4.736E-1	3.296E+0	3.682E+0
-4.768E-1	3.273E+0	3.734E+0
-4.720E-1	3.335E+0	3.675E+0
-4.736E-1	3.267E+0	3.721E+0
-4.736E-1	3.231E+0	3.750E+0
-4.768E-1	3.312E+0	3.714E+0
-4.720E-1	3.306E+0	3.763E+0
-4.703E-1	3.280E+0	3.685E+0
-4.752E-1	3.348E+0	3.770E+0
-4.752E-1	3.335E+0	3.705E+0
-4.736E-1	3.315E+0	3.718E+0
-4.720E-1	3.263E+0	3.770E+0
-4.703E-1	3.244E+0	3.773E+0
-4.784E-1	3.241E+0	3.740E+0
-4.736E-1	3.286E+0	3.773E+0
-4.752E-1	3.263E+0	3.727E+0
-4.736E-1	3.322E+0	3.646E+0
-4.752E-1	3.244E+0	3.766E+0
-4.736E-1	3.315E+0	3.718E+0
-4.703E-1	3.302E+0	3.734E+0
-4.752E-1	3.238E+0	3.773E+0
-4.736E-1	3.364E+0	3.812E+0
-4.720E-1	3.267E+0	3.753E+0
-4.720E-1	3.302E+0	3.714E+0
-4.736E-1	3.374E+0	3.753E+0
-4.752E-1	3.315E+0	3.682E+0
-4.736E-1	3.280E+0	3.734E+0
-4.703E-1	3.293E+0	3.753E+0
-4.736E-1	3.374E+0	3.770E+0
-4.768E-1	3.328E+0	3.714E+0
-4.720E-1	3.254E+0	3.740E+0
-4.720E-1	3.299E+0	3.698E+0
-4.720E-1	3.218E+0	3.721E+0
-4.752E-1	3.270E+0	3.783E+0
-4.720E-1	3.247E+0	3.753E+0
-4.720E-1	3.267E+0	3.669E+0
-4.720E-1	3.247E+0	3.666E+0
-4.768E-1	3.286E+0	3.821E+0
-4.736E-1	3.247E+0	3.659E+0
-4.687E-1	3.299E+0	3.770E+0
-4.736E-1	3.257E+0	3.731E+0
-4.736E-1	3.322E+0	3.731E+0
-4.720E-1	3.309E+0	3.802E+0
-4.720E-1	3.257E+0	3.721E+0
-4.736E-1	3.289E+0	3.753E+0
-4.752E-1	3.328E+0	3.721E+0
-4.720E-1	3.263E+0	3.721E+0
-4.720E-1	3.225E+0	3.747E+0
-4.720E-1	3.309E+0	3.695E+0
-4.752E-1	3.283E+0	3.740E+0
-4.736E-1	3.293E+0	3.828E+0
-4.720E-1	3.283E+0	3.650E+0
-4.752E-1	3.335E+0	3.724E+0
-4.752E-1	3.280E+0	3.753E+0
-4.736E-1	3.238E+0	3.656E+0
-4.720E-1	3.332E+0	3.695E+0
-4.736E-1	3.283E+0	3.734E+0
-4.752E-1	3.306E+0	3.750E+0
-4.703E-1	3.280E+0	3.705E+0
-4.720E-1	3.267E+0	3.688E+0
-4.720E-1	3.247E+0	3.727E+0
-4.736E-1	3.306E+0	3.650E+0
-4.720E-1	3.244E+0	3.828E+0
-4.736E-1	3.335E+0	3.792E+0
-4.736E-1	3.332E+0	3.727E+0
-4.752E-1	3.341E+0	3.727E+0
-4.703E-1	3.367E+0	3.731E+0
-4.720E-1	3.322E+0	3.747E+0
-4.768E-1	3.351E+0	3.747E+0
-4.752E-1	3.260E+0	3.731E+0
-4.720E-1	3.302E+0	3.666E+0
-4.720E-1	3.345E+0	3.744E+0
-4.736E-1	3.276E+0	3.685E+0
-4.736E-1	3.302E+0	3.727E+0
-4.736E-1	3.215E+0	3.585E+0
-4.736E-1	3.332E+0	3.792E+0
-4.736E-1	3.280E+0	3.737E+0
-4.768E-1	3.247E+0	3.727E+0
-4.736E-1	3.212E+0	3.731E+0
-4.703E-1	3.283E+0	3.650E+0
-4.720E-1	3.225E+0	3.672E+0
-4.736E-1	3.195E+0	3.698E+0
-4.720E-1	3.270E+0	3.731E+0
-4.703E-1	3.276E+0	3.675E+0
-4.752E-1	3.221E+0	3.799E+0
-4.736E-1	3.335E+0	3.695E+0
-4.720E-1	3.283E+0	3.698E+0
-4.720E-1	3.299E+0	3.734E+0
-4.736E-1	3.309E+0	3.773E+0
-4.720E-1	3.341E+0	3.744E+0
-4.752E-1	3.358E+0	3.776E+0
-4.720E-1	3.267E+0	3.643E+0
-4.752E-1	3.257E+0	3.708E+0
-4.752E-1	3.234E+0	3.734E+0
-4.752E-1	3.289E+0	3.773E+0
-4.720E-1	3.286E+0	3.770E+0
-4.736E-1	3.325E+0	3.757E+0
-4.752E-1	3.228E+0	3.688E+0
-4.720E-1	3.263E+0	3.646E+0
-4.720E-1	3.254E+0	3.760E+0
-4.736E-1	3.328E+0	3.734E+0
-4.752E-1	3.244E+0	3.747E+0
-4.720E-1	3.247E+0	3.753E+0
-4.736E-1	3.273E+0	3.737E+0
-4.752E-1	3.325E+0	3.789E+0
-4.768E-1	3.322E+0	3.718E+0
-4.720E-1	3.374E+0	3.750E+0
-4.720E-1	3.309E+0	3.731E+0
-4.720E-1	3.276E+0	3.701E+0
-4.784E-1	3.293E+0	3.718E+0
-4.703E-1	3.215E+0	3.695E+0
-4.703E-1	3.276E+0	3.672E+0
-4.736E-1	3.332E+0	3.653E+0
-4.752E-1	3.325E+0	3.740E+0
-4.720E-1	3.260E+0	3.627E+0
-4.720E-1	3.309E+0	3.786E+0
-4.736E-1	3.251E+0	3.695E+0
-4.752E-1	3.280E+0	3.744E+0
-4.736E-1	3.319E+0	3.783E+0
-4.720E-1	3.322E+0	3.727E+0
-4.736E-1	3.283E+0	3.760E+0
-4.768E-1	3.293E+0	3.760E+0
-4.736E-1	3.160E+0	3.802E+0
-4.687E-1	3.270E+0	3.750E+0
-4.752E-1	3.276E+0	3.760E+0
-4.736E-1	3.247E+0	3.685E+0
-4.720E-1	3.247E+0	3.731E+0
-4.687E-1	3.244E+0	3.789E+0
-4.720E-1	3.299E+0	3.763E+0
-4.768E-1	3.286E+0	3.744E+0
-4.736E-1	3.299E+0	3.786E+0
-4.703E-1	3.254E+0	3.786E+0
-4.752E-1	3.315E+0	3.679E+0
-4.736E-1	3.358E+0	3.724E+0
-4.736E-1	3.348E+0	3.688E+0
-4.720E-1	3.257E+0	3.763E+0
-4.768E-1	3.283E+0	3.731E+0
-4.784E-1	3.296E+0	3.708E+0
-4.752E-1	3.319E+0	3.731E+0
-4.720E-1	3.215E+0	3.718E+0
-4.736E-1	3.257E+0	3.679E+0
-4.752E-1	3.309E+0	3.672E+0
-4.736E-1	3.312E+0	3.734E+0
-4.736E-1	3.251E+0	3.708E+0
-4.736E-1	3.289E+0	3.750E+0
-4.752E-1	3.286E+0	3.747E+0
-4.720E-1	3.228E+0	3.753E+0
-4.736E-1	3.325E+0	3.685E+0
-4.720E-1	3.312E+0	3.737E+0
-4.768E-1	3.345E+0	3.734E+0
-4.703E-1	3.260E+0	3.666E+0
-4.736E-1	3.299E+0	3.753E+0
-4.736E-1	3.289E+0	3.672E+0
-4.752E-1	3.283E+0	3.783E+0
-4.736E-1	3.244E+0	3.744E+0
-4.720E-1	3.289E+0	3.666E+0
-4.752E-1	3.270E+0	3.789E+0
-4.768E-1	3.296E+0	3.721E+0
-4.720E-1	3.306E+0	3.802E+0
-4.720E-1	3.351E+0	3.727E+0
-4.736E-1	3.296E+0	3.795E+0
-4.752E-1	3.267E+0	3.679E+0
-4.736E-1	3.302E+0	3.812E+0
-4.687E-1	3.221E+0	3.672E+0
-4.736E-1	3.280E+0	3.662E+0
-4.768E-1	3.354E+0	3.737E+0
-4.736E-1	3.205E+0	3.766E+0
-4.703E-1	3.289E+0	3.727E+0
-4.752E-1	3.234E+0	3.734E+0
-4.752E-1	3.325E+0	3.718E+0
-4.720E-1	3.276E+0	3.727E+0
-4.703E-1	3.332E+0	3.698E+0
-4.736E-1	3.270E+0	3.669E+0
-4.736E-1	3.244E+0	3.675E+0
-4.720E-1	3.328E+0	3.744E+0
-4.736E-1	3.309E+0	3.753E+0
-4.752E-1	3.241E+0	3.753E+0
-4.768E-1	3.319E+0	3.747E+0
-4.720E-1	3.273E+0	3.795E+0
-4.687E-1	3.296E+0	3.802E+0
-4.752E-1	3.267E+0	3.737E+0
-4.768E-1	3.247E+0	3.795E+0
-4.720E-1	3.267E+0	3.724E+0
-4.720E-1	3.280E+0	3.763E+0
-4.768E-1	3.276E+0	3.757E+0
-4.752E-1	3.299E+0	3.773E+0
-4.703E-1	3.257E+0	3.766E+0
-4.736E-1	3.238E+0	3.672E+0
-4.703E-1	3.273E+0	3.727E+0
-4.752E-1	3.195E+0	3.675E+0
-4.720E-1	3.218E+0	3.734E+0
-4.720E-1	3.322E+0	3.714E+0
-4.736E-1	3.212E+0	3.724E+0
-4.752E-1	3.335E+0	3.650E+0
-4.736E-1	3.273E+0	3.740E+0
-4.720E-1	3.280E+0	3.792E+0
-4.752E-1	3.247E+0	3.662E+0
-4.736E-1	3.309E+0	3.770E+0
-4.736E-1	3.263E+0	3.721E+0
-4.703E-1	3.293E+0	3.834E+0
-4.720E-1	3.208E+0	3.701E+0
-4.752E-1	3.364E+0	3.786E+0
-4.703E-1	3.283E+0	3.659E+0
-4.687E-1	3.309E+0	3.783E+0
-4.720E-1	3.293E+0	3.737E+0
-4.752E-1	3.234E+0	3.731E+0
-4.736E-1	3.374E+0	3.721E+0
-4.703E-1	3.296E+0	3.744E+0
-4.720E-1	3.309E+0	3.757E+0
-4.784E-1	3.335E+0	3.783E+0
-4.703E-1	3.302E+0	3.779E+0
-4.720E-1	3.267E+0	3.721E+0
-4.752E-1	3.234E+0	3.744E+0
-4.752E-1	3.257E+0	3.653E+0
-4.720E-1	3.257E+0	3.666E+0
-4.720E-1	3.273E+0	3.701E+0
-4.752E-1	3.302E+0	3.724E+0
-4.752E-1	3.215E+0	3.818E+0
-4.703E-1	3.283E+0	3.737E+0
-4.687E-1	3.254E+0	3.675E+0
-4.736E-1	3.293E+0	3.760E+0
-4.736E-1	3.367E+0	3.708E+0
-4.720E-1	3.241E+0	3.705E+0
-4.703E-1	3.195E+0	3.718E+0
-4.736E-1	3.280E+0	3.705E+0
-4.736E-1	3.260E+0	3.753E+0
-4.720E-1	3.296E+0	3.731E+0
-4.703E-1	3.263E+0	3.779E+0
-4.703E-1	3.173E+0	3.727E+0
-4.752E-1	3.296E+0	3.802E+0
-4.703E-1	3.364E+0	3.757E+0
-4.687E-1	3.247E+0	3.705E+0
-4.736E-1	3.263E+0	3.766E+0
-4.752E-1	3.322E+0	3.682E+0
-4.720E-1	3.328E+0	3.731E+0
-4.687E-1	3.273E+0	3.779E+0
-4.736E-1	3.296E+0	3.731E+0
-4.768E-1	3.225E+0	3.679E+0
-4.703E-1	3.328E+0	3.740E+0
-4.703E-1	3.312E+0	3.753E+0
-4.720E-1	3.387E+0	3.685E+0
-4.736E-1	3.351E+0	3.682E+0
-4.736E-1	3.351E+0	3.734E+0
-4.703E-1	3.322E+0	3.714E+0
-4.720E-1	3.309E+0	3.705E+0
-4.752E-1	3.267E+0	3.731E+0
-4.720E-1	3.244E+0	3.698E+0
-4.703E-1	3.299E+0	3.731E+0
-4.736E-1	3.251E+0	3.698E+0
-4.720E-1	3.315E+0	3.688E+0
-4.703E-1	3.270E+0	3.783E+0
-4.720E-1	3.244E+0	3.685E+0
-4.736E-1	3.312E+0	3.760E+0
-4.720E-1	3.238E+0	3.750E+0
-4.720E-1	3.289E+0	3.763E+0
-4.703E-1	3.348E+0	3.776E+0
-4.752E-1	3.315E+0	3.724E+0
-4.752E-1	3.296E+0	3.753E+0
-4.736E-1	3.299E+0	3.753E+0
-4.703E-1	3.263E+0	3.753E+0
-4.736E-1	3.302E+0	3.701E+0
-4.736E-1	3.302E+0	3.701E+0
-4.736E-1	3.319E+0	3.724E+0
-4.736E-1	3.306E+0	3.724E+0
-4.736E-1	3.241E+0	3.711E+0
-4.736E-1	3.315E+0	3.776E+0
-4.687E-1	3.322E+0	3.688E+0
-4.720E-1	3.270E+0	3.770E+0
-4.736E-1	3.309E+0	3.708E+0
-4.768E-1	3.332E+0	3.799E+0
-4.720E-1	3.241E+0	3.795E+0
-4.720E-1	3.267E+0	3.760E+0
-4.752E-1	3.396E+0	3.766E+0
-4.752E-1	3.302E+0	3.757E+0
-4.703E-1	3.257E+0	3.740E+0
-4.703E-1	3.276E+0	3.779E+0
-4.736E-1	3.283E+0	3.682E+0
-4.752E-1	3.238E+0	3.711E+0
-4.703E-1	3.338E+0	3.727E+0
-4.687E-1	3.328E+0	3.805E+0
-4.720E-1	3.302E+0	3.776E+0
-4.768E-1	3.283E+0	3.783E+0
-4.720E-1	3.205E+0	3.692E+0
-4.720E-1	3.325E+0	3.659E+0
-4.720E-1	3.273E+0	3.679E+0
-4.736E-1	3.283E+0	3.679E+0
-4.720E-1	3.325E+0	3.685E+0
-4.703E-1	3.286E+0	3.786E+0
-4.720E-1	3.276E+0	3.757E+0
-4.736E-1	3.335E+0	3.698E+0
-4.720E-1	3.367E+0	3.731E+0
-4.703E-1	3.286E+0	3.789E+0
-4.736E-1	3.299E+0	3.731E+0
-4.736E-1	3.241E+0	3.685E+0
-4.703E-1	3.299E+0	3.812E+0
-4.687E-1	3.296E+0	3.763E+0
-4.736E-1	3.283E+0	3.734E+0
-4.752E-1	3.247E+0	3.727E+0
-4.720E-1	3.322E+0	3.747E+0
-4.687E-1	3.270E+0	3.831E+0
-4.736E-1	3.289E+0	3.779E+0
-4.752E-1	3.289E+0	3.721E+0
-4.703E-1	3.345E+0	3.666E+0
-4.703E-1	3.263E+0	3.737E+0
-4.736E-1	3.367E+0	3.737E+0
-4.736E-1	3.302E+0	3.731E+0
-4.720E-1	3.270E+0	3.750E+0
-4.720E-1	3.335E+0	3.685E+0
-4.720E-1	3.351E+0	3.734E+0
-4.752E-1	3.283E+0	3.727E+0
-4.752E-1	3.315E+0	3.653E+0
-4.736E-1	3.299E+0	3.692E+0
-4.736E-1	3.312E+0	3.727E+0
-4.736E-1	3.276E+0	3.808E+0
-4.720E-1	3.306E+0	3.766E+0
-4.720E-1	3.332E+0	3.695E+0
-4.703E-1	3.244E+0	3.763E+0
-4.752E-1	3.267E+0	3.763E+0
-4.736E-1	3.302E+0	3.766E+0
-4.720E-1	3.332E+0	3.711E+0
-4.720E-1	3.280E+0	3.701E+0
-4.752E-1	3.221E+0	3.718E+0
-4.736E-1	3.319E+0	3.760E+0
-4.720E-1	3.345E+0	3.795E+0
-4.720E-1	3.263E+0	3.672E+0
-4.768E-1	3.260E+0	3.692E+0
-4.752E-1	3.260E+0	3.783E+0
-4.687E-1	3.218E+0	3.737E+0
-4.736E-1	3.273E+0	3.711E+0
-4.720E-1	3.299E+0	3.773E+0
-4.768E-1	3.289E+0	3.708E+0
-4.703E-1	3.234E+0	3.675E+0
-4.736E-1	3.280E+0	3.711E+0
-4.752E-1	3.354E+0	3.815E+0
-4.703E-1	3.205E+0	3.776E+0
-4.736E-1	3.322E+0	3.724E+0
-4.720E-1	3.238E+0	3.740E+0
-4.768E-1	3.244E+0	3.724E+0
-4.720E-1	3.319E+0	3.789E+0
-4.720E-1	3.267E+0	3.815E+0
-4.720E-1	3.341E+0	3.734E+0
-4.720E-1	3.364E+0	3.770E+0
-4.736E-1	3.309E+0	3.747E+0
-4.720E-1	3.286E+0	3.718E+0
-4.720E-1	3.251E+0	3.792E+0
-4.752E-1	3.315E+0	3.724E+0
-4.736E-1	3.260E+0	3.718E+0
-4.687E-1	3.302E+0	3.776E+0
-4.736E-1	3.302E+0	3.737E+0
-4.736E-1	3.322E+0	3.734E+0
-4.703E-1	3.374E+0	3.698E+0
-4.720E-1	3.280E+0	3.727E+0
-4.752E-1	3.267E+0	3.802E+0
-4.752E-1	3.315E+0	3.757E+0
-4.720E-1	3.403E+0	3.753E+0
-4.703E-1	3.286E+0	3.718E+0
-4.703E-1	3.254E+0	3.747E+0
-4.720E-1	3.315E+0	3.701E+0
-4.736E-1	3.306E+0	3.701E+0
-4.703E-1	3.231E+0	3.760E+0
-4.768E-1	3.257E+0	3.718E+0
-4.720E-1	3.270E+0	3.692E+0
-4.720E-1	3.273E+0	3.708E+0
-4.720E-1	3.247E+0	3.740E+0
-4.736E-1	3.205E+0	3.757E+0
-4.752E-1	3.276E+0	3.773E+0
-4.703E-1	3.338E+0	3.724E+0
-4.703E-1	3.273E+0	3.740E+0
-4.687E-1	3.241E+0	3.776E+0
-4.736E-1	3.322E+0	3.708E+0
-4.687E-1	3.371E+0	3.698E+0
-4.720E-1	3.276E+0	3.714E+0
-4.736E-1	3.228E+0	3.802E+0
-4.720E-1	3.332E+0	3.718E+0
-4.736E-1	3.335E+0	3.701E+0
-4.720E-1	3.306E+0	3.786E+0
-4.720E-1	3.322E+0	3.789E+0
-4.736E-1	3.251E+0	3.721E+0
-4.720E-1	3.312E+0	3.783E+0
-4.687E-1	3.234E+0	3.821E+0
-4.736E-1	3.280E+0	3.825E+0
-4.752E-1	3.293E+0	3.724E+0
-4.703E-1	3.364E+0	3.669E+0
-4.703E-1	3.341E+0	3.802E+0
-4.736E-1	3.225E+0	3.737E+0
-4.752E-1	3.254E+0	3.786E+0
-4.720E-1	3.215E+0	3.760E+0
-4.703E-1	3.260E+0	3.721E+0
-4.736E-1	3.254E+0	3.737E+0
-4.752E-1	3.276E+0	3.783E+0
-4.736E-1	3.276E+0	3.760E+0
-4.687E-1	3.283E+0	3.753E+0
-4.720E-1	3.251E+0	3.821E+0
-4.736E-1	3.260E+0	3.698E+0
-4.736E-1	3.254E+0	3.750E+0
-4.687E-1	3.280E+0	3.795E+0
-4.720E-1	3.302E+0	3.773E+0
-4.736E-1	3.312E+0	3.773E+0
-4.687E-1	3.283E+0	3.731E+0
-4.687E-1	3.254E+0	3.753E+0
-4.720E-1	3.341E+0	3.695E+0
-4.736E-1	3.280E+0	3.714E+0
-4.703E-1	3.296E+0	3.718E+0
-4.687E-1	3.283E+0	3.718E+0
-4.736E-1	3.306E+0	3.727E+0
-4.736E-1	3.251E+0	3.763E+0
-4.687E-1	3.306E+0	3.841E+0
-4.703E-1	3.234E+0	3.731E+0
-4.720E-1	3.270E+0	3.757E+0
-4.736E-1	3.312E+0	3.692E+0
-4.703E-1	3.319E+0	3.698E+0
-4.687E-1	3.283E+0	3.692E+0
-4.752E-1	3.328E+0	3.744E+0
-4.720E-1	3.325E+0	3.708E+0
-4.736E-1	3.371E+0	3.731E+0
-4.703E-1	3.286E+0	3.711E+0
-4.736E-1	3.312E+0	3.734E+0
-4.736E-1	3.315E+0	3.737E+0
-4.720E-1	3.179E+0	3.770E+0
-4.720E-1	3.309E+0	3.740E+0
-4.752E-1	3.289E+0	3.786E+0
-4.752E-1	3.273E+0	3.776E+0
-4.703E-1	3.289E+0	3.731E+0
-4.703E-1	3.208E+0	3.679E+0
-4.720E-1	3.263E+0	3.643E+0
-4.736E-1	3.325E+0	3.757E+0
-4.720E-1	3.267E+0	3.760E+0
-4.687E-1	3.263E+0	3.711E+0
-4.703E-1	3.289E+0	3.695E+0
-4.736E-1	3.173E+0	3.695E+0
-4.703E-1	3.306E+0	3.675E+0
-4.703E-1	3.341E+0	3.731E+0
-4.736E-1	3.280E+0	3.779E+0
-4.768E-1	3.286E+0	3.731E+0
-4.736E-1	3.306E+0	3.659E+0
-4.687E-1	3.351E+0	3.757E+0
-4.720E-1	3.289E+0	3.766E+0
-4.720E-1	3.231E+0	3.734E+0
-4.720E-1	3.322E+0	3.737E+0
-4.703E-1	3.289E+0	3.695E+0
-4.736E-1	3.267E+0	3.740E+0
-4.752E-1	3.273E+0	3.753E+0
-4.703E-1	3.322E+0	3.757E+0
-4.687E-1	3.244E+0	3.860E+0
-4.768E-1	3.260E+0	3.795E+0
-4.720E-1	3.257E+0	3.705E+0
-4.703E-1	3.270E+0	3.724E+0
-4.687E-1	3.205E+0	3.766E+0
-4.752E-1	3.299E+0	3.744E+0
-4.752E-1	3.335E+0	3.731E+0
-4.720E-1	3.270E+0	3.650E+0
-4.720E-1	3.263E+0	3.724E+0
-4.720E-1	3.263E+0	3.779E+0
-4.736E-1	3.319E+0	3.773E+0
-4.703E-1	3.241E+0	3.718E+0
-4.687E-1	3.299E+0	3.766E+0
-4.736E-1	3.241E+0	3.727E+0
-4.736E-1	3.241E+0	3.750E+0
-4.703E-1	3.296E+0	3.770E+0
-4.703E-1	3.283E+0	3.734E+0
-4.736E-1	3.338E+0	3.783E+0
-4.720E-1	3.267E+0	3.701E+0
-4.703E-1	3.283E+0	3.828E+0
-4.703E-1	3.267E+0	3.825E+0
-4.703E-1	3.306E+0	3.721E+0
-4.768E-1	3.247E+0	3.747E+0
-4.720E-1	3.273E+0	3.734E+0
-4.703E-1	3.354E+0	3.646E+0
-4.736E-1	3.289E+0	3.779E+0
-4.736E-1	3.306E+0	3.766E+0
-4.703E-1	3.238E+0	3.744E+0
-4.703E-1	3.302E+0	3.721E+0
-4.752E-1	3.283E+0	3.727E+0
-4.720E-1	3.345E+0	3.744E+0
-4.703E-1	3.319E+0	3.656E+0
-4.703E-1	3.241E+0	3.744E+0
-4.736E-1	3.280E+0	3.776E+0
-4.736E-1	3.289E+0	3.757E+0
-4.703E-1	3.367E+0	3.705E+0
-4.687E-1	3.351E+0	3.818E+0
-4.720E-1	3.348E+0	3.708E+0
-4.736E-1	3.283E+0	3.786E+0
-4.720E-1	3.182E+0	3.740E+0
-4.703E-1	3.302E+0	3.714E+0
-4.703E-1	3.348E+0	3.740E+0
-4.736E-1	3.289E+0	3.685E+0
-4.703E-1	3.322E+0	3.776E+0
-4.703E-1	3.231E+0	3.799E+0
-4.703E-1	3.270E+0	3.789E+0
-4.752E-1	3.374E+0	3.766E+0
-4.703E-1	3.283E+0	3.812E+0
-4.703E-1	3.315E+0	3.740E+0
-4.703E-1	3.257E+0	3.740E+0
-4.768E-1	3.241E+0	3.750E+0
-4.671E-1	3.244E+0	3.705E+0
-4.687E-1	3.289E+0	3.721E+0
-4.736E-1	3.247E+0	3.753E+0
-4.752E-1	3.306E+0	3.757E+0
-4.687E-1	3.212E+0	3.731E+0
-4.687E-1	3.299E+0	3.834E+0
-4.752E-1	3.260E+0	3.666E+0
-4.736E-1	3.267E+0	3.688E+0
-4.703E-1	3.312E+0	3.718E+0
-4.687E-1	3.289E+0	3.786E+0
-4.703E-1	3.289E+0	3.802E+0
-4.736E-1	3.244E+0	3.682E+0
-4.703E-1	3.283E+0	3.747E+0
-4.687E-1	3.221E+0	3.734E+0
-4.703E-1	3.208E+0	3.650E+0
-4.736E-1	3.234E+0	3.737E+0
-4.720E-1	3.296E+0	3.740E+0
-4.720E-1	3.286E+0	3.724E+0
-4.752E-1	3.299E+0	3.766E+0
-4.736E-1	3.199E+0	3.779E+0
-4.720E-1	3.315E+0	3.727E+0
-4.703E-1	3.306E+0	3.695E+0
-4.736E-1	3.241E+0	3.718E+0
-4.720E-1	3.257E+0	3.718E+0
-4.720E-1	3.289E+0	3.698E+0
-4.687E-1	3.273E+0	3.727E+0
-4.720E-1	3.315E+0	3.766E+0
-4.752E-1	3.306E+0	3.682E+0
-4.703E-1	3.299E+0	3.747E+0
-4.703E-1	3.367E+0	3.760E+0
-4.736E-1	3.254E+0	3.802E+0
-4.736E-1	3.286E+0	3.727E+0
-4.703E-1	3.289E+0	3.737E+0
-4.736E-1	3.306E+0	3.708E+0
-4.752E-1	3.199E+0	3.695E+0
-4.736E-1	3.358E+0	3.731E+0
-4.736E-1	3.348E+0	3.737E+0
-4.720E-1	3.312E+0	3.760E+0
-4.703E-1	3.238E+0	3.698E+0
-4.768E-1	3.280E+0	3.776E+0
-4.703E-1	3.270E+0	3.750E+0
-4.703E-1	3.348E+0	3.662E+0
-4.736E-1	3.296E+0	3.656E+0
-4.752E-1	3.309E+0	3.763E+0
-4.736E-1	3.302E+0	3.753E+0
-4.703E-1	3.302E+0	3.766E+0
-4.720E-1	3.351E+0	3.705E+0
-4.720E-1	3.325E+0	3.789E+0
-4.703E-1	3.332E+0	3.740E+0
-4.671E-1	3.293E+0	3.692E+0
-4.736E-1	3.260E+0	3.770E+0
-4.752E-1	3.319E+0	3.711E+0
-4.720E-1	3.221E+0	3.714E+0
-4.703E-1	3.228E+0	3.773E+0
-4.736E-1	3.302E+0	3.737E+0
-4.736E-1	3.241E+0	3.721E+0
-4.720E-1	3.302E+0	3.630E+0
-4.687E-1	3.332E+0	3.708E+0
-4.720E-1	3.225E+0	3.802E+0
-4.736E-1	3.325E+0	3.757E+0
-4.703E-1	3.309E+0	3.701E+0
-4.671E-1	3.299E+0	3.776E+0
-4.703E-1	3.251E+0	3.763E+0
-4.768E-1	3.335E+0	3.786E+0
-4.703E-1	3.289E+0	3.757E+0
-4.703E-1	3.280E+0	3.701E+0
-4.752E-1	3.341E+0	3.727E+0
-4.752E-1	3.289E+0	3.766E+0
-4.703E-1	3.231E+0	3.708E+0
-4.687E-1	3.195E+0	3.795E+0
-4.736E-1	3.283E+0	3.763E+0
-4.720E-1	3.263E+0	3.727E+0
-4.671E-1	3.260E+0	3.770E+0
-4.687E-1	3.273E+0	3.734E+0
-4.752E-1	3.276E+0	3.740E+0
-4.752E-1	3.251E+0	3.770E+0
-4.720E-1	3.293E+0	3.783E+0
-4.703E-1	3.296E+0	3.753E+0
-4.703E-1	3.251E+0	3.721E+0
-4.703E-1	3.296E+0	3.747E+0
-4.720E-1	3.221E+0	3.698E+0
-4.703E-1	3.228E+0	3.773E+0
-4.720E-1	3.260E+0	3.776E+0
-4.752E-1	3.296E+0	3.692E+0
-4.720E-1	3.286E+0	3.682E+0
-4.703E-1	3.270E+0	3.724E+0
-4.720E-1	3.267E+0	3.695E+0
-4.703E-1	3.309E+0	3.692E+0
-4.703E-1	3.341E+0	3.688E+0
-4.703E-1	3.254E+0	3.747E+0
-4.703E-1	3.289E+0	3.805E+0
-4.720E-1	3.312E+0	3.792E+0
-4.687E-1	3.348E+0	3.760E+0
-4.720E-1	3.276E+0	3.740E+0
-4.720E-1	3.273E+0	3.705E+0
-4.736E-1	3.273E+0	3.737E+0
-4.703E-1	3.244E+0	3.753E+0
-4.671E-1	3.302E+0	3.711E+0
-4.736E-1	3.296E+0	3.721E+0
-4.703E-1	3.225E+0	3.766E+0
-4.752E-1	3.280E+0	3.721E+0
-4.703E-1	3.299E+0	3.802E+0
-4.720E-1	3.276E+0	3.698E+0
-4.736E-1	3.367E+0	3.773E+0
-4.703E-1	3.319E+0	3.695E+0
-4.703E-1	3.244E+0	3.653E+0
-4.720E-1	3.273E+0	3.783E+0
-4.768E-1	3.309E+0	3.815E+0
-4.687E-1	3.286E+0	3.656E+0
-4.703E-1	3.351E+0	3.721E+0
-4.736E-1	3.244E+0	3.721E+0
-4.752E-1	3.309E+0	3.734E+0
-4.703E-1	3.225E+0	3.757E+0
-4.720E-1	3.283E+0	3.740E+0
-4.720E-1	3.218E+0	3.711E+0
-4.752E-1	3.328E+0	3.766E+0
-4.671E-1	3.332E+0	3.792E+0
-4.703E-1	3.289E+0	3.662E+0
-4.720E-1	3.286E+0	3.753E+0
-4.736E-1	3.302E+0	3.760E+0
-4.687E-1	3.267E+0	3.675E+0
-4.703E-1	3.302E+0	3.744E+0
-4.736E-1	3.293E+0	3.744E+0
-4.752E-1	3.328E+0	3.760E+0
-4.687E-1	3.270E+0	3.675E+0
-4.720E-1	3.322E+0	3.731E+0
-4.720E-1	3.267E+0	3.688E+0
-4.736E-1	3.309E+0	3.701E+0
-4.720E-1	3.299E+0	3.718E+0
-4.687E-1	3.286E+0	3.834E+0
-4.703E-1	3.273E+0	3.740E+0
-4.752E-1	3.286E+0	3.679E+0
-4.703E-1	3.328E+0	3.727E+0
-4.720E-1	3.315E+0	3.763E+0
-4.752E-1	3.283E+0	3.698E+0
-4.752E-1	3.247E+0	3.643E+0
-4.720E-1	3.293E+0	3.795E+0
-4.671E-1	3.299E+0	3.705E+0
-4.720E-1	3.254E+0	3.679E+0
-4.720E-1	3.306E+0	3.701E+0
-4.703E-1	3.293E+0	3.701E+0
-4.703E-1	3.296E+0	3.724E+0
-4.720E-1	3.260E+0	3.740E+0
-4.736E-1	3.306E+0	3.737E+0
-4.687E-1	3.296E+0	3.646E+0
-4.687E-1	3.283E+0	3.666E+0
-4.720E-1	3.267E+0	3.750E+0
-4.720E-1	3.306E+0	3.714E+0
-4.703E-1	3.225E+0	3.753E+0
-4.703E-1	3.244E+0	3.653E+0
-4.736E-1	3.338E+0	3.805E+0
-4.752E-1	3.267E+0	3.786E+0
-4.703E-1	3.273E+0	3.708E+0
-4.687E-1	3.338E+0	3.818E+0
-4.752E-1	3.293E+0	3.808E+0
-4.720E-1	3.267E+0	3.825E+0
-4.720E-1	3.299E+0	3.724E+0
-4.687E-1	3.280E+0	3.714E+0
-4.736E-1	3.289E+0	3.711E+0
-4.736E-1	3.361E+0	3.770E+0
-4.703E-1	3.289E+0	3.692E+0
-4.687E-1	3.283E+0	3.747E+0
-4.720E-1	3.322E+0	3.779E+0
-4.752E-1	3.251E+0	3.688E+0
-4.703E-1	3.276E+0	3.773E+0
-4.703E-1	3.348E+0	3.727E+0
-4.736E-1	3.322E+0	3.808E+0
-4.720E-1	3.283E+0	3.727E+0
-4.720E-1	3.276E+0	3.773E+0
-4.687E-1	3.306E+0	3.818E+0
-4.768E-1	3.273E+0	3.656E+0
-4.736E-1	3.312E+0	3.763E+0
-4.703E-1	3.293E+0	3.714E+0
-4.687E-1	3.251E+0	3.675E+0
-4.736E-1	3.254E+0	3.763E+0
-4.720E-1	3.270E+0	3.695E+0
-4.736E-1	3.254E+0	3.763E+0
-4.703E-1	3.328E+0	3.685E+0
-4.703E-1	3.238E+0	3.669E+0
-4.736E-1	3.267E+0	3.679E+0
-4.703E-1	3.270E+0	3.734E+0
-4.736E-1	3.283E+0	3.675E+0
-4.736E-1	3.270E+0	3.682E+0
-4.752E-1	3.325E+0	3.795E+0
-4.720E-1	3.241E+0	3.688E+0
-4.736E-1	3.254E+0	3.682E+0
-4.736E-1	3.319E+0	3.757E+0
-4.752E-1	3.238E+0	3.753E+0
-4.687E-1	3.367E+0	3.727E+0
-4.703E-1	3.332E+0	3.662E+0
-4.736E-1	3.319E+0	3.727E+0
-4.768E-1	3.263E+0	3.695E+0
-4.703E-1	3.267E+0	3.614E+0
-4.687E-1	3.267E+0	3.698E+0
-4.736E-1	3.348E+0	3.731E+0
-4.752E-1	3.260E+0	3.724E+0
-4.720E-1	3.315E+0	3.711E+0
-4.703E-1	3.263E+0	3.685E+0
-4.752E-1	3.335E+0	3.659E+0
-4.752E-1	3.325E+0	3.734E+0
-4.703E-1	3.312E+0	3.695E+0
-4.687E-1	3.335E+0	3.724E+0
-4.720E-1	3.247E+0	3.734E+0
-4.720E-1	3.247E+0	3.750E+0
-4.720E-1	3.254E+0	3.795E+0
-4.703E-1	3.202E+0	3.734E+0
-4.736E-1	3.322E+0	3.786E+0
-4.736E-1	3.267E+0	3.711E+0
-4.703E-1	3.273E+0	3.773E+0
-4.720E-1	3.273E+0	3.799E+0
-4.703E-1	3.276E+0	3.718E+0
-4.720E-1	3.260E+0	3.779E+0
-4.703E-1	3.302E+0	3.701E+0
-4.703E-1	3.299E+0	3.718E+0
-4.703E-1	3.208E+0	3.737E+0
-4.768E-1	3.257E+0	3.711E+0
-4.703E-1	3.189E+0	3.795E+0
-4.687E-1	3.293E+0	3.662E+0
-4.736E-1	3.335E+0	3.718E+0
-4.736E-1	3.270E+0	3.701E+0
-4.736E-1	3.283E+0	3.711E+0
-4.703E-1	3.238E+0	3.679E+0
-4.720E-1	3.257E+0	3.679E+0
-4.736E-1	3.260E+0	3.776E+0
-4.720E-1	3.296E+0	3.808E+0
-4.703E-1	3.293E+0	3.763E+0
-4.720E-1	3.306E+0	3.737E+0
-4.736E-1	3.238E+0	3.695E+0
-4.703E-1	3.215E+0	3.669E+0
-4.703E-1	3.257E+0	3.744E+0
-4.736E-1	3.286E+0	3.711E+0
-4.752E-1	3.251E+0	3.779E+0
-4.720E-1	3.332E+0	3.666E+0
-4.687E-1	3.225E+0	3.688E+0
-4.703E-1	3.270E+0	3.714E+0
-4.752E-1	3.241E+0	3.662E+0
-4.720E-1	3.241E+0	3.750E+0
-4.687E-1	3.325E+0	3.731E+0
-4.736E-1	3.338E+0	3.714E+0
-4.687E-1	3.319E+0	3.757E+0
-4.720E-1	3.273E+0	3.724E+0
-4.703E-1	3.335E+0	3.701E+0
-4.720E-1	3.280E+0	3.740E+0
-4.752E-1	3.263E+0	3.737E+0
-4.720E-1	3.315E+0	3.737E+0
-4.687E-1	3.286E+0	3.786E+0
-4.752E-1	3.361E+0	3.685E+0
-4.720E-1	3.332E+0	3.757E+0
-4.687E-1	3.332E+0	3.792E+0
-4.703E-1	3.280E+0	3.708E+0
-4.720E-1	3.286E+0	3.672E+0
-4.736E-1	3.312E+0	3.724E+0
-4.703E-1	3.286E+0	3.705E+0
-4.703E-1	3.270E+0	3.659E+0
-4.720E-1	3.280E+0	3.734E+0
-4.736E-1	3.270E+0	3.688E+0
-4.736E-1	3.286E+0	3.718E+0
-4.703E-1	3.341E+0	3.783E+0
-4.720E-1	3.221E+0	3.818E+0
-4.720E-1	3.374E+0	3.760E+0
-4.703E-1	3.302E+0	3.792E+0
-4.703E-1	3.263E+0	3.770E+0
-4.736E-1	3.315E+0	3.763E+0
-4.736E-1	3.263E+0	3.757E+0
-4.720E-1	3.338E+0	3.698E+0
-4.687E-1	3.263E+0	3.750E+0
-4.752E-1	3.309E+0	3.714E+0
-4.752E-1	3.286E+0	3.763E+0
-4.687E-1	3.231E+0	3.783E+0
-4.687E-1	3.212E+0	3.760E+0
-4.720E-1	3.325E+0	3.757E+0
-4.720E-1	3.260E+0	3.701E+0
-4.687E-1	3.257E+0	3.727E+0
-4.703E-1	3.335E+0	3.708E+0
-4.703E-1	3.273E+0	3.786E+0
-4.720E-1	3.312E+0	3.744E+0
-4.720E-1	3.351E+0	3.783E+0
-4.687E-1	3.299E+0	3.802E+0
-4.736E-1	3.338E+0	3.727E+0
-4.720E-1	3.280E+0	3.705E+0
-4.703E-1	3.296E+0	3.766E+0
-4.703E-1	3.309E+0	3.708E+0
-4.736E-1	3.254E+0	3.744E+0
-4.752E-1	3.244E+0	3.701E+0
-4.687E-1	3.354E+0	3.747E+0
-4.703E-1	3.283E+0	3.808E+0
-4.720E-1	3.221E+0	3.698E+0
-4.736E-1	3.377E+0	3.789E+0
-4.703E-1	3.254E+0	3.708E+0
-4.671E-1	3.351E+0	3.734E+0
-4.720E-1	3.289E+0	3.763E+0
-4.720E-1	3.296E+0	3.753E+0
-4.687E-1	3.328E+0	3.753E+0
-4.703E-1	3.302E+0	3.695E+0
-4.703E-1	3.202E+0	3.724E+0
-4.736E-1	3.302E+0	3.789E+0
-4.720E-1	3.263E+0	3.757E+0
-4.703E-1	3.260E+0	3.731E+0
-4.687E-1	3.273E+0	3.763E+0
-4.736E-1	3.247E+0	3.799E+0
-4.736E-1	3.283E+0	3.776E+0
-4.687E-1	3.244E+0	3.727E+0
-4.720E-1	3.325E+0	3.705E+0
-4.720E-1	3.374E+0	3.753E+0
-4.703E-1	3.283E+0	3.705E+0
-4.703E-1	3.238E+0	3.805E+0
-4.703E-1	3.244E+0	3.685E+0
-4.720E-1	3.299E+0	3.708E+0
-4.687E-1	3.257E+0	3.692E+0
-4.687E-1	3.267E+0	3.724E+0
-4.703E-1	3.299E+0	3.783E+0
-4.720E-1	3.270E+0	3.799E+0
-4.703E-1	3.319E+0	3.708E+0
-4.687E-1	3.263E+0	3.747E+0
-4.720E-1	3.341E+0	3.734E+0
-4.752E-1	3.273E+0	3.721E+0
-4.687E-1	3.315E+0	3.727E+0
-4.687E-1	3.280E+0	3.698E+0
-4.703E-1	3.280E+0	3.783E+0
-4.752E-1	3.270E+0	3.744E+0
-4.703E-1	3.283E+0	3.737E+0
-4.703E-1	3.364E+0	3.773E+0
-4.752E-1	3.293E+0	3.714E+0
-4.736E-1	3.247E+0	3.727E+0
-4.687E-1	3.293E+0	3.724E+0
-4.671E-1	3.283E+0	3.795E+0
-4.687E-1	3.280E+0	3.711E+0
-4.703E-1	3.260E+0	3.753E+0
-4.671E-1	3.244E+0	3.799E+0
-4.687E-1	3.267E+0	3.747E+0
-4.720E-1	3.332E+0	3.688E+0
-4.720E-1	3.351E+0	3.753E+0
-4.720E-1	3.244E+0	3.744E+0
-4.671E-1	3.312E+0	3.731E+0
-4.720E-1	3.364E+0	3.701E+0
-4.720E-1	3.315E+0	3.799E+0
-4.703E-1	3.335E+0	3.792E+0
-4.703E-1	3.332E+0	3.786E+0
-4.703E-1	3.322E+0	3.721E+0
-4.720E-1	3.276E+0	3.740E+0
-4.703E-1	3.315E+0	3.744E+0
-4.655E-1	3.332E+0	3.708E+0
-4.720E-1	3.283E+0	3.757E+0
-4.736E-1	3.205E+0	3.685E+0
-4.703E-1	3.244E+0	3.627E+0
-4.671E-1	3.260E+0	3.692E+0
-4.720E-1	3.289E+0	3.692E+0
-4.720E-1	3.276E+0	3.714E+0
-4.703E-1	3.208E+0	3.698E+0
-4.703E-1	3.263E+0	3.718E+0
-4.687E-1	3.244E+0	3.805E+0
-4.703E-1	3.309E+0	3.724E+0
-4.671E-1	3.348E+0	3.783E+0
-4.703E-1	3.273E+0	3.760E+0
-4.703E-1	3.325E+0	3.747E+0
-4.720E-1	3.289E+0	3.783E+0
-4.687E-1	3.267E+0	3.818E+0
-4.687E-1	3.231E+0	3.744E+0
-4.752E-1	3.260E+0	3.727E+0
-4.752E-1	3.338E+0	3.714E+0
-4.687E-1	3.296E+0	3.740E+0
-4.703E-1	3.328E+0	3.666E+0
-4.720E-1	3.244E+0	3.766E+0
-4.736E-1	3.283E+0	3.734E+0
-4.720E-1	3.289E+0	3.692E+0
-4.671E-1	3.335E+0	3.763E+0
-4.703E-1	3.280E+0	3.747E+0
-4.720E-1	3.332E+0	3.711E+0
-4.671E-1	3.283E+0	3.744E+0
-4.720E-1	3.296E+0	3.750E+0
-4.720E-1	3.257E+0	3.821E+0
-4.720E-1	3.267E+0	3.744E+0
-4.687E-1	3.231E+0	3.731E+0
-4.687E-1	3.315E+0	3.724E+0
-4.736E-1	3.335E+0	3.789E+0
-4.703E-1	3.283E+0	3.688E+0
-4.703E-1	3.299E+0	3.818E+0
-4.687E-1	3.416E+0	3.731E+0
-4.752E-1	3.280E+0	3.795E+0
-4.720E-1	3.251E+0	3.708E+0
-4.655E-1	3.345E+0	3.818E+0
-4.703E-1	3.247E+0	3.750E+0
-4.736E-1	3.286E+0	3.669E+0
-4.736E-1	3.257E+0	3.770E+0
-4.687E-1	3.293E+0	3.760E+0
-4.703E-1	3.289E+0	3.786E+0
-4.720E-1	3.276E+0	3.695E+0
-4.736E-1	3.234E+0	3.786E+0
-4.703E-1	3.319E+0	3.656E+0
-4.671E-1	3.263E+0	3.727E+0
-4.703E-1	3.254E+0	3.825E+0
-4.720E-1	3.348E+0	3.734E+0
-4.703E-1	3.221E+0	3.724E+0
-4.687E-1	3.299E+0	3.844E+0
-4.720E-1	3.286E+0	3.786E+0
-4.703E-1	3.306E+0	3.685E+0
-4.703E-1	3.244E+0	3.792E+0
-4.671E-1	3.319E+0	3.705E+0
-4.720E-1	3.270E+0	3.750E+0
-4.736E-1	3.309E+0	3.737E+0
-4.703E-1	3.289E+0	3.805E+0
-4.687E-1	3.225E+0	3.744E+0
-4.720E-1	3.325E+0	3.718E+0
-4.736E-1	3.286E+0	3.682E+0
-4.687E-1	3.299E+0	3.744E+0
-4.671E-1	3.354E+0	3.724E+0
-4.703E-1	3.267E+0	3.666E+0
-4.720E-1	3.270E+0	3.770E+0
-4.687E-1	3.241E+0	3.750E+0
-4.687E-1	3.247E+0	3.750E+0
-4.720E-1	3.228E+0	3.753E+0
-4.720E-1	3.322E+0	3.646E+0
-4.720E-1	3.332E+0	3.692E+0
-4.687E-1	3.306E+0	3.698E+0
-4.720E-1	3.332E+0	3.721E+0
-4.687E-1	3.221E+0	3.727E+0
-4.703E-1	3.286E+0	3.724E+0
-4.687E-1	3.260E+0	3.773E+0
-4.687E-1	3.315E+0	3.750E+0
-4.736E-1	3.289E+0	3.747E+0
-4.703E-1	3.309E+0	3.698E+0
-4.687E-1	3.283E+0	3.760E+0
-4.720E-1	3.286E+0	3.727E+0
-4.703E-1	3.296E+0	3.675E+0
-4.703E-1	3.234E+0	3.770E+0
-4.655E-1	3.306E+0	3.802E+0
-4.720E-1	3.345E+0	3.786E+0
-4.720E-1	3.254E+0	3.708E+0
-4.703E-1	3.280E+0	3.753E+0
-4.687E-1	3.306E+0	3.773E+0
-4.720E-1	3.280E+0	3.669E+0
-4.768E-1	3.273E+0	3.721E+0
-4.687E-1	3.296E+0	3.744E+0
-4.687E-1	3.231E+0	3.740E+0
-4.752E-1	3.302E+0	3.718E+0
-4.720E-1	3.208E+0	3.701E+0
-4.687E-1	3.273E+0	3.802E+0
-4.671E-1	3.309E+0	3.815E+0
-4.720E-1	3.267E+0	3.744E+0
-4.703E-1	3.260E+0	3.692E+0
-4.687E-1	3.260E+0	3.783E+0
-4.687E-1	3.309E+0	3.770E+0
-4.703E-1	3.283E+0	3.705E+0
-4.720E-1	3.270E+0	3.802E+0
-4.655E-1	3.263E+0	3.766E+0
-4.703E-1	3.319E+0	3.682E+0
-4.720E-1	3.273E+0	3.821E+0
-4.703E-1	3.254E+0	3.685E+0
-4.687E-1	3.299E+0	3.740E+0
-4.655E-1	3.322E+0	3.734E+0
-4.687E-1	3.345E+0	3.766E+0
-4.720E-1	3.332E+0	3.698E+0
-4.703E-1	3.270E+0	3.747E+0
-4.687E-1	3.276E+0	3.770E+0
-4.703E-1	3.247E+0	3.701E+0
-4.736E-1	3.260E+0	3.711E+0
-4.687E-1	3.289E+0	3.747E+0
-4.671E-1	3.267E+0	3.698E+0
-4.720E-1	3.296E+0	3.727E+0
-4.703E-1	3.335E+0	3.721E+0
-4.703E-1	3.299E+0	3.734E+0
-4.703E-1	3.371E+0	3.805E+0
-4.736E-1	3.257E+0	3.747E+0
-4.752E-1	3.280E+0	3.659E+0
-4.703E-1	3.309E+0	3.747E+0
-4.655E-1	3.283E+0	3.750E+0
-4.720E-1	3.328E+0	3.731E+0
-4.736E-1	3.293E+0	3.773E+0
-4.687E-1	3.238E+0	3.750E+0
-4.687E-1	3.341E+0	3.763E+0
-4.703E-1	3.296E+0	3.724E+0
-4.720E-1	3.251E+0	3.711E+0
-4.687E-1	3.280E+0	3.757E+0
-4.671E-1	3.244E+0	3.708E+0
-4.703E-1	3.173E+0	3.812E+0
-4.720E-1	3.257E+0	3.711E+0
-4.687E-1	3.270E+0	3.734E+0
-4.687E-1	3.276E+0	3.637E+0
-4.736E-1	3.335E+0	3.799E+0
-4.736E-1	3.251E+0	3.672E+0
-4.687E-1	3.270E+0	3.795E+0
-4.687E-1	3.221E+0	3.757E+0
-4.736E-1	3.263E+0	3.760E+0
-4.720E-1	3.393E+0	3.688E+0
-4.687E-1	3.319E+0	3.724E+0
-4.687E-1	3.332E+0	3.682E+0
-4.703E-1	3.251E+0	3.656E+0
-4.720E-1	3.361E+0	3.744E+0
-4.671E-1	3.328E+0	3.724E+0
-4.671E-1	3.276E+0	3.770E+0
-4.720E-1	3.244E+0	3.701E+0
-4.720E-1	3.354E+0	3.685E+0
-4.671E-1	3.293E+0	3.792E+0
-4.687E-1	3.312E+0	3.740E+0
-4.687E-1	3.260E+0	3.734E+0
-4.752E-1	3.267E+0	3.766E+0
-4.687E-1	3.251E+0	3.737E+0
-4.671E-1	3.296E+0	3.805E+0
-4.720E-1	3.218E+0	3.695E+0
-4.703E-1	3.325E+0	3.770E+0
-4.687E-1	3.263E+0	3.698E+0
-4.687E-1	3.244E+0	3.795E+0
-4.720E-1	3.247E+0	3.679E+0
-4.703E-1	3.260E+0	3.757E+0
-4.671E-1	3.338E+0	3.724E+0
-4.671E-1	3.273E+0	3.760E+0
-4.720E-1	3.299E+0	3.760E+0
-4.736E-1	3.221E+0	3.688E+0
-4.671E-1	3.299E+0	3.802E+0
-4.703E-1	3.380E+0	3.727E+0
-4.720E-1	3.267E+0	3.718E+0
-4.687E-1	3.286E+0	3.773E+0
-4.687E-1	3.244E+0	3.770E+0
-4.671E-1	3.276E+0	3.763E+0
-4.687E-1	3.296E+0	3.724E+0
-4.720E-1	3.299E+0	3.721E+0
-4.703E-1	3.260E+0	3.731E+0
-4.687E-1	3.325E+0	3.821E+0
-4.703E-1	3.325E+0	3.815E+0
-4.752E-1	3.302E+0	3.747E+0
-4.703E-1	3.293E+0	3.698E+0
-4.655E-1	3.377E+0	3.747E+0
-4.752E-1	3.199E+0	3.705E+0
-4.752E-1	3.296E+0	3.714E+0
-4.687E-1	3.270E+0	3.740E+0
-4.671E-1	3.228E+0	3.795E+0
-4.703E-1	3.338E+0	3.753E+0
-4.736E-1	3.289E+0	3.731E+0
-4.655E-1	3.289E+0	3.750E+0
-4.687E-1	3.309E+0	3.757E+0
-4.736E-1	3.335E+0	3.786E+0
-4.720E-1	3.270E+0	3.760E+0
-4.687E-1	3.263E+0	3.727E+0
-4.687E-1	3.302E+0	3.714E+0
-4.703E-1	3.302E+0	3.773E+0
-4.736E-1	3.263E+0	3.747E+0
-4.655E-1	3.302E+0	3.705E+0
-4.655E-1	3.238E+0	3.740E+0
-4.687E-1	3.312E+0	3.679E+0
-4.720E-1	3.315E+0	3.666E+0
-4.703E-1	3.299E+0	3.763E+0
-4.687E-1	3.241E+0	3.682E+0
-4.720E-1	3.273E+0	3.750E+0
-4.703E-1	3.234E+0	3.617E+0
-4.687E-1	3.270E+0	3.718E+0
-4.687E-1	3.351E+0	3.744E+0
-4.703E-1	3.335E+0	3.795E+0
-4.720E-1	3.247E+0	3.744E+0
-4.703E-1	3.260E+0	3.750E+0
-4.671E-1	3.283E+0	3.682E+0
-4.703E-1	3.254E+0	3.750E+0
-4.703E-1	3.254E+0	3.783E+0
-4.671E-1	3.244E+0	3.744E+0
-4.687E-1	3.273E+0	3.766E+0
-4.703E-1	3.215E+0	3.685E+0
-4.720E-1	3.299E+0	3.711E+0
-4.687E-1	3.199E+0	3.711E+0
-4.671E-1	3.257E+0	3.721E+0
-4.687E-1	3.276E+0	3.753E+0
-4.703E-1	3.280E+0	3.747E+0
-4.671E-1	3.273E+0	3.708E+0
-4.687E-1	3.280E+0	3.747E+0
-4.703E-1	3.319E+0	3.795E+0
-4.703E-1	3.273E+0	3.750E+0
-4.671E-1	3.335E+0	3.701E+0
-4.671E-1	3.283E+0	3.760E+0
-4.720E-1	3.293E+0	3.701E+0
-4.703E-1	3.176E+0	3.753E+0
-4.671E-1	3.276E+0	3.757E+0
-4.687E-1	3.358E+0	3.724E+0
-4.736E-1	3.257E+0	3.760E+0
-4.720E-1	3.312E+0	3.740E+0
-4.687E-1	3.296E+0	3.721E+0
-4.655E-1	3.289E+0	3.760E+0
-4.703E-1	3.296E+0	3.734E+0
-4.687E-1	3.299E+0	3.818E+0
-4.687E-1	3.257E+0	3.731E+0
-4.671E-1	3.267E+0	3.620E+0
-4.687E-1	3.267E+0	3.757E+0
-4.703E-1	3.335E+0	3.727E+0
-4.671E-1	3.335E+0	3.740E+0
-4.687E-1	3.286E+0	3.744E+0
-4.703E-1	3.218E+0	3.805E+0
-4.752E-1	3.257E+0	3.757E+0
-4.671E-1	3.293E+0	3.692E+0
-4.671E-1	3.380E+0	3.770E+0
-4.720E-1	3.341E+0	3.727E+0
-4.720E-1	3.332E+0	3.753E+0
-4.671E-1	3.270E+0	3.708E+0
-4.687E-1	3.315E+0	3.737E+0
-4.720E-1	3.322E+0	3.724E+0
-4.703E-1	3.225E+0	3.744E+0
-4.671E-1	3.251E+0	3.783E+0
-4.687E-1	3.322E+0	3.770E+0
-4.720E-1	3.251E+0	3.747E+0
-4.703E-1	3.247E+0	3.760E+0
-4.703E-1	3.267E+0	3.737E+0
-4.687E-1	3.302E+0	3.825E+0
-4.720E-1	3.289E+0	3.695E+0
-4.736E-1	3.315E+0	3.760E+0
-4.703E-1	3.231E+0	3.744E+0
-4.671E-1	3.302E+0	3.789E+0
-4.703E-1	3.228E+0	3.714E+0
-4.720E-1	3.270E+0	3.721E+0
-4.671E-1	3.280E+0	3.812E+0
-4.655E-1	3.289E+0	3.818E+0
-4.703E-1	3.289E+0	3.750E+0
-4.703E-1	3.260E+0	3.750E+0
-4.687E-1	3.302E+0	3.714E+0
-4.671E-1	3.309E+0	3.614E+0
-4.720E-1	3.263E+0	3.688E+0
-4.736E-1	3.309E+0	3.630E+0
-4.671E-1	3.270E+0	3.744E+0
-4.671E-1	3.234E+0	3.805E+0
-4.720E-1	3.273E+0	3.747E+0
-4.720E-1	3.267E+0	3.731E+0
-4.703E-1	3.276E+0	3.770E+0
-4.687E-1	3.338E+0	3.734E+0
-4.720E-1	3.218E+0	3.808E+0
-4.736E-1	3.263E+0	3.692E+0
-4.703E-1	3.276E+0	3.744E+0
-4.687E-1	3.289E+0	3.711E+0
-4.720E-1	3.283E+0	3.688E+0
-4.736E-1	3.215E+0	3.750E+0
-4.671E-1	3.276E+0	3.792E+0
-4.638E-1	3.286E+0	3.659E+0
-4.720E-1	3.328E+0	3.737E+0
-4.736E-1	3.270E+0	3.795E+0
-4.687E-1	3.251E+0	3.692E+0
-4.703E-1	3.361E+0	3.773E+0
-4.736E-1	3.289E+0	3.688E+0
-4.703E-1	3.247E+0	3.763E+0
-4.687E-1	3.299E+0	3.744E+0
-4.671E-1	3.351E+0	3.744E+0
-4.687E-1	3.202E+0	3.766E+0
-4.720E-1	3.263E+0	3.744E+0
-4.671E-1	3.302E+0	3.750E+0
-4.671E-1	3.328E+0	3.744E+0
-4.720E-1	3.293E+0	3.650E+0
-4.720E-1	3.267E+0	3.750E+0
-4.687E-1	3.289E+0	3.766E+0
-4.671E-1	3.263E+0	3.834E+0
-4.703E-1	3.325E+0	3.708E+0
-4.687E-1	3.328E+0	3.766E+0
-4.687E-1	3.309E+0	3.770E+0
-4.655E-1	3.293E+0	3.795E+0
-4.720E-1	3.273E+0	3.750E+0
-4.703E-1	3.322E+0	3.650E+0
-4.687E-1	3.299E+0	3.666E+0
-4.671E-1	3.293E+0	3.727E+0
-4.720E-1	3.241E+0	3.698E+0
-4.703E-1	3.238E+0	3.718E+0
-4.687E-1	3.315E+0	3.770E+0
-4.671E-1	3.244E+0	3.770E+0
-4.703E-1	3.263E+0	3.747E+0
-4.720E-1	3.309E+0	3.734E+0
-4.720E-1	3.276E+0	3.750E+0
-4.687E-1	3.234E+0	3.783E+0
-4.687E-1	3.315E+0	3.763E+0
-4.720E-1	3.358E+0	3.776E+0
-4.687E-1	3.280E+0	3.695E+0
-4.655E-1	3.263E+0	3.594E+0
-4.687E-1	3.247E+0	3.770E+0
-4.720E-1	3.306E+0	3.766E+0
-4.687E-1	3.286E+0	3.773E+0
-4.703E-1	3.225E+0	3.662E+0
-4.703E-1	3.315E+0	3.753E+0
-4.736E-1	3.302E+0	3.795E+0
-4.703E-1	3.244E+0	3.737E+0
-4.703E-1	3.348E+0	3.744E+0
-4.720E-1	3.283E+0	3.731E+0
-4.703E-1	3.202E+0	3.747E+0
-4.687E-1	3.312E+0	3.750E+0
-4.687E-1	3.189E+0	3.650E+0
-4.687E-1	3.306E+0	3.688E+0
-4.720E-1	3.312E+0	3.718E+0
-4.671E-1	3.309E+0	3.721E+0
-4.687E-1	3.273E+0	3.672E+0
-4.687E-1	3.293E+0	3.825E+0
-4.703E-1	3.254E+0	3.650E+0
-4.687E-1	3.315E+0	3.789E+0
-4.687E-1	3.263E+0	3.795E+0
-4.703E-1	3.293E+0	3.695E+0
-4.720E-1	3.341E+0	3.776E+0
-4.655E-1	3.283E+0	3.747E+0
-4.687E-1	3.312E+0	3.721E+0
-4.703E-1	3.289E+0	3.740E+0
-4.752E-1	3.273E+0	3.656E+0
-4.671E-1	3.351E+0	3.737E+0
-4.655E-1	3.296E+0	3.753E+0
-4.687E-1	3.225E+0	3.812E+0
-4.703E-1	3.247E+0	3.721E+0
-4.671E-1	3.276E+0	3.812E+0
-4.655E-1	3.263E+0	3.757E+0
-4.720E-1	3.299E+0	3.718E+0
-4.703E-1	3.312E+0	3.714E+0
-4.671E-1	3.254E+0	3.646E+0
-4.671E-1	3.315E+0	3.747E+0
-4.687E-1	3.322E+0	3.747E+0
-4.687E-1	3.254E+0	3.744E+0
-4.671E-1	3.315E+0	3.737E+0
-4.671E-1	3.338E+0	3.750E+0
-4.736E-1	3.351E+0	3.679E+0
-4.703E-1	3.325E+0	3.828E+0
-4.687E-1	3.390E+0	3.789E+0
-4.720E-1	3.283E+0	3.825E+0
-4.720E-1	3.380E+0	3.714E+0
-4.720E-1	3.322E+0	3.682E+0
-4.703E-1	3.195E+0	3.731E+0
-4.671E-1	3.270E+0	3.718E+0
-4.720E-1	3.319E+0	3.734E+0
-4.703E-1	3.299E+0	3.815E+0
-4.720E-1	3.244E+0	3.688E+0
-4.671E-1	3.215E+0	3.724E+0
-4.703E-1	3.263E+0	3.799E+0
-4.720E-1	3.293E+0	3.766E+0
-4.671E-1	3.286E+0	3.711E+0
-4.687E-1	3.325E+0	3.779E+0
-4.687E-1	3.260E+0	3.734E+0
-4.720E-1	3.374E+0	3.727E+0
-4.671E-1	3.341E+0	3.727E+0
-4.671E-1	3.260E+0	3.727E+0
-4.720E-1	3.319E+0	3.776E+0
-4.736E-1	3.312E+0	3.731E+0
-4.703E-1	3.306E+0	3.750E+0
-4.671E-1	3.289E+0	3.757E+0
-4.703E-1	3.302E+0	3.698E+0
-4.736E-1	3.283E+0	3.747E+0
-4.671E-1	3.332E+0	3.770E+0
-4.671E-1	3.293E+0	3.763E+0
-4.720E-1	3.293E+0	3.708E+0
-4.703E-1	3.335E+0	3.724E+0
-4.671E-1	3.286E+0	3.650E+0
-4.687E-1	3.338E+0	3.727E+0
-4.720E-1	3.228E+0	3.675E+0
-4.703E-1	3.299E+0	3.763E+0
-4.687E-1	3.309E+0	3.792E+0
-4.671E-1	3.267E+0	3.789E+0
-4.703E-1	3.325E+0	3.783E+0
-4.720E-1	3.283E+0	3.776E+0
-4.671E-1	3.238E+0	3.779E+0
-4.671E-1	3.306E+0	3.721E+0
-4.703E-1	3.234E+0	3.708E+0
-4.720E-1	3.325E+0	3.779E+0
-4.671E-1	3.302E+0	3.818E+0
-4.687E-1	3.345E+0	3.692E+0
-4.752E-1	3.286E+0	3.692E+0
-4.720E-1	3.280E+0	3.757E+0
-4.671E-1	3.335E+0	3.776E+0
-4.671E-1	3.283E+0	3.724E+0
-4.687E-1	3.312E+0	3.727E+0
-4.687E-1	3.299E+0	3.805E+0
-4.671E-1	3.338E+0	3.731E+0
-4.671E-1	3.267E+0	3.776E+0
-4.703E-1	3.319E+0	3.692E+0
-4.703E-1	3.396E+0	3.734E+0
-4.703E-1	3.273E+0	3.740E+0
-4.687E-1	3.251E+0	3.737E+0
-4.736E-1	3.280E+0	3.760E+0
-4.703E-1	3.251E+0	3.737E+0
-4.687E-1	3.263E+0	3.711E+0
-4.703E-1	3.208E+0	3.708E+0
-4.720E-1	3.429E+0	3.789E+0
-4.736E-1	3.299E+0	3.679E+0
-4.687E-1	3.345E+0	3.698E+0
-4.655E-1	3.322E+0	3.701E+0
-4.687E-1	3.273E+0	3.724E+0
-4.703E-1	3.238E+0	3.841E+0
-4.671E-1	3.286E+0	3.792E+0
-4.687E-1	3.309E+0	3.834E+0
-4.703E-1	3.309E+0	3.685E+0
-4.687E-1	3.322E+0	3.737E+0
-4.671E-1	3.276E+0	3.705E+0
-4.671E-1	3.354E+0	3.815E+0
-4.703E-1	3.296E+0	3.737E+0
-4.687E-1	3.283E+0	3.747E+0
-4.687E-1	3.315E+0	3.802E+0
-4.671E-1	3.234E+0	3.698E+0
-4.687E-1	3.263E+0	3.773E+0
-4.720E-1	3.328E+0	3.766E+0
-4.655E-1	3.306E+0	3.734E+0
-4.687E-1	3.345E+0	3.695E+0
-4.703E-1	3.309E+0	3.682E+0
-4.736E-1	3.302E+0	3.727E+0
-4.655E-1	3.302E+0	3.718E+0
-4.671E-1	3.270E+0	3.724E+0
-4.671E-1	3.319E+0	3.650E+0
-4.703E-1	3.257E+0	3.795E+0
-4.671E-1	3.273E+0	3.731E+0
-4.671E-1	3.302E+0	3.692E+0
-4.703E-1	3.322E+0	3.747E+0
-4.720E-1	3.309E+0	3.740E+0
-4.687E-1	3.306E+0	3.753E+0
-4.671E-1	3.319E+0	3.740E+0
-4.687E-1	3.286E+0	3.692E+0
-4.736E-1	3.348E+0	3.666E+0
-4.655E-1	3.358E+0	3.721E+0
-4.671E-1	3.328E+0	3.744E+0
-4.720E-1	3.286E+0	3.698E+0
-4.687E-1	3.328E+0	3.766E+0
-4.671E-1	3.238E+0	3.776E+0
-4.638E-1	3.293E+0	3.818E+0
-4.703E-1	3.257E+0	3.669E+0
-4.720E-1	3.338E+0	3.737E+0
-4.671E-1	3.293E+0	3.698E+0
-4.655E-1	3.273E+0	3.711E+0
-4.720E-1	3.325E+0	3.727E+0
-4.687E-1	3.280E+0	3.757E+0
-4.655E-1	3.289E+0	3.766E+0
-4.655E-1	3.270E+0	3.740E+0
-4.687E-1	3.260E+0	3.731E+0
-4.720E-1	3.332E+0	3.783E+0
-4.671E-1	3.273E+0	3.705E+0
-4.671E-1	3.335E+0	3.731E+0
-4.703E-1	3.231E+0	3.721E+0
-4.720E-1	3.218E+0	3.760E+0
-4.687E-1	3.354E+0	3.750E+0
-4.703E-1	3.312E+0	3.724E+0
-4.703E-1	3.257E+0	3.727E+0
-4.720E-1	3.286E+0	3.708E+0
-4.671E-1	3.299E+0	3.727E+0
-4.687E-1	3.273E+0	3.808E+0
-4.687E-1	3.374E+0	3.760E+0
-4.720E-1	3.306E+0	3.770E+0
-4.687E-1	3.380E+0	3.750E+0
-4.655E-1	3.238E+0	3.757E+0
-4.703E-1	3.270E+0	3.808E+0
-4.687E-1	3.263E+0	3.624E+0
-4.655E-1	3.299E+0	3.747E+0
-4.687E-1	3.257E+0	3.695E+0
-4.703E-1	3.234E+0	3.718E+0
-4.687E-1	3.283E+0	3.757E+0
-4.655E-1	3.263E+0	3.753E+0
-4.671E-1	3.263E+0	3.740E+0
-4.703E-1	3.328E+0	3.802E+0
-4.720E-1	3.283E+0	3.740E+0
-4.671E-1	3.332E+0	3.773E+0
-4.671E-1	3.215E+0	3.763E+0
-4.687E-1	3.302E+0	3.679E+0
-4.671E-1	3.263E+0	3.688E+0
-4.655E-1	3.276E+0	3.744E+0
-4.703E-1	3.244E+0	3.718E+0
-4.687E-1	3.315E+0	3.721E+0
-4.720E-1	3.273E+0	3.718E+0
-4.671E-1	3.296E+0	3.786E+0
-4.687E-1	3.312E+0	3.695E+0
-4.703E-1	3.322E+0	3.776E+0
-4.720E-1	3.335E+0	3.786E+0
-4.655E-1	3.315E+0	3.808E+0
-4.687E-1	3.341E+0	3.779E+0
-4.703E-1	3.276E+0	3.740E+0
-4.703E-1	3.260E+0	3.825E+0
-4.687E-1	3.296E+0	3.669E+0
-4.687E-1	3.234E+0	3.737E+0
-4.720E-1	3.299E+0	3.727E+0
-4.720E-1	3.312E+0	3.669E+0
-4.655E-1	3.251E+0	3.711E+0
-4.655E-1	3.263E+0	3.695E+0
-4.671E-1	3.374E+0	3.750E+0
-4.720E-1	3.302E+0	3.705E+0
-4.687E-1	3.286E+0	3.705E+0
-4.655E-1	3.332E+0	3.812E+0
-4.703E-1	3.309E+0	3.783E+0
-4.703E-1	3.335E+0	3.766E+0
-4.671E-1	3.251E+0	3.721E+0
-4.671E-1	3.312E+0	3.773E+0
-4.703E-1	3.387E+0	3.714E+0
-4.720E-1	3.322E+0	3.779E+0
-4.655E-1	3.306E+0	3.753E+0
-4.687E-1	3.335E+0	3.737E+0
-4.687E-1	3.335E+0	3.734E+0
-4.703E-1	3.302E+0	3.760E+0
-4.671E-1	3.205E+0	3.734E+0
-4.671E-1	3.241E+0	3.828E+0
-4.687E-1	3.260E+0	3.757E+0
-4.736E-1	3.351E+0	3.799E+0
-4.687E-1	3.299E+0	3.773E+0
-4.655E-1	3.335E+0	3.734E+0
-4.687E-1	3.280E+0	3.737E+0
-4.687E-1	3.267E+0	3.714E+0
-4.687E-1	3.306E+0	3.714E+0
-4.687E-1	3.270E+0	3.731E+0
-4.703E-1	3.251E+0	3.731E+0
-4.687E-1	3.296E+0	3.783E+0
-4.655E-1	3.296E+0	3.721E+0
-4.671E-1	3.371E+0	3.753E+0
-4.703E-1	3.251E+0	3.737E+0
-4.671E-1	3.289E+0	3.802E+0
-4.671E-1	3.280E+0	3.727E+0
-4.671E-1	3.371E+0	3.744E+0
-4.687E-1	3.270E+0	3.760E+0
-4.720E-1	3.361E+0	3.718E+0
-4.671E-1	3.341E+0	3.724E+0
-4.703E-1	3.302E+0	3.799E+0
-4.720E-1	3.299E+0	3.727E+0
-4.703E-1	3.306E+0	3.685E+0
-4.671E-1	3.358E+0	3.724E+0
-4.671E-1	3.325E+0	3.679E+0
-4.687E-1	3.280E+0	3.692E+0
-4.703E-1	3.296E+0	3.734E+0
-4.638E-1	3.325E+0	3.770E+0
-4.655E-1	3.325E+0	3.757E+0
-4.703E-1	3.325E+0	3.708E+0
-4.720E-1	3.251E+0	3.708E+0
-4.687E-1	3.299E+0	3.776E+0
-4.687E-1	3.293E+0	3.727E+0
-4.687E-1	3.319E+0	3.760E+0
-4.703E-1	3.254E+0	3.727E+0
-4.687E-1	3.361E+0	3.669E+0
-4.687E-1	3.286E+0	3.721E+0
-4.671E-1	3.273E+0	3.766E+0
-4.703E-1	3.299E+0	3.721E+0
-4.671E-1	3.335E+0	3.750E+0
-4.655E-1	3.319E+0	3.666E+0
-4.703E-1	3.325E+0	3.747E+0
-4.720E-1	3.302E+0	3.802E+0
-4.671E-1	3.263E+0	3.721E+0
-4.638E-1	3.273E+0	3.747E+0
-4.687E-1	3.251E+0	3.763E+0
-4.687E-1	3.273E+0	3.679E+0
-4.671E-1	3.247E+0	3.783E+0
-4.687E-1	3.296E+0	3.753E+0
-4.703E-1	3.296E+0	3.805E+0
-4.703E-1	3.283E+0	3.779E+0
-4.671E-1	3.354E+0	3.731E+0
-4.671E-1	3.299E+0	3.721E+0
-4.687E-1	3.231E+0	3.744E+0
-4.703E-1	3.270E+0	3.737E+0
-4.638E-1	3.280E+0	3.714E+0
-4.687E-1	3.247E+0	3.783E+0
-4.687E-1	3.364E+0	3.727E+0
-4.687E-1	3.270E+0	3.825E+0
-4.671E-1	3.296E+0	3.714E+0
-4.671E-1	3.215E+0	3.688E+0
-4.703E-1	3.218E+0	3.776E+0
-4.687E-1	3.283E+0	3.734E+0
-4.687E-1	3.241E+0	3.731E+0
-4.655E-1	3.267E+0	3.688E+0
-4.703E-1	3.338E+0	3.656E+0
-4.687E-1	3.302E+0	3.747E+0
-4.655E-1	3.280E+0	3.802E+0
-4.671E-1	3.309E+0	3.753E+0
-4.687E-1	3.283E+0	3.744E+0
-4.687E-1	3.299E+0	3.753E+0
-4.703E-1	3.280E+0	3.669E+0
-4.655E-1	3.306E+0	3.818E+0
-4.703E-1	3.238E+0	3.698E+0
-4.687E-1	3.309E+0	3.734E+0
-4.703E-1	3.319E+0	3.744E+0
-4.655E-1	3.293E+0	3.760E+0
-4.736E-1	3.299E+0	3.727E+0
-4.671E-1	3.205E+0	3.770E+0
-4.655E-1	3.345E+0	3.740E+0
-4.655E-1	3.263E+0	3.750E+0
-4.736E-1	3.215E+0	3.815E+0
-4.687E-1	3.195E+0	3.744E+0
-4.671E-1	3.263E+0	3.620E+0
-4.687E-1	3.289E+0	3.760E+0
-4.703E-1	3.358E+0	3.727E+0
-4.687E-1	3.280E+0	3.727E+0
-4.687E-1	3.260E+0	3.630E+0
-4.638E-1	3.270E+0	3.718E+0
-4.671E-1	3.244E+0	3.737E+0
-4.687E-1	3.228E+0	3.747E+0
-4.671E-1	3.358E+0	3.766E+0
-4.687E-1	3.312E+0	3.705E+0
-4.703E-1	3.371E+0	3.737E+0
-4.687E-1	3.306E+0	3.783E+0
-4.703E-1	3.247E+0	3.760E+0
-4.638E-1	3.319E+0	3.783E+0
-4.703E-1	3.306E+0	3.685E+0
-4.687E-1	3.273E+0	3.744E+0
-4.687E-1	3.351E+0	3.708E+0
-4.671E-1	3.241E+0	3.737E+0
-4.671E-1	3.328E+0	3.760E+0
-4.720E-1	3.319E+0	3.766E+0
-4.671E-1	3.247E+0	3.721E+0
-4.687E-1	3.341E+0	3.711E+0
-4.703E-1	3.325E+0	3.841E+0
-4.703E-1	3.302E+0	3.718E+0
-4.655E-1	3.225E+0	3.760E+0
-4.655E-1	3.244E+0	3.711E+0
-4.671E-1	3.348E+0	3.779E+0
-4.720E-1	3.293E+0	3.766E+0
-4.655E-1	3.325E+0	3.620E+0
-4.687E-1	3.293E+0	3.656E+0
-4.687E-1	3.241E+0	3.744E+0
-4.720E-1	3.299E+0	3.688E+0
-4.671E-1	3.283E+0	3.757E+0
-4.638E-1	3.286E+0	3.757E+0
-4.671E-1	3.322E+0	3.828E+0
-4.720E-1	3.283E+0	3.770E+0
-4.671E-1	3.296E+0	3.760E+0
-4.638E-1	3.289E+0	3.760E+0
-4.671E-1	3.273E+0	3.844E+0
-4.703E-1	3.202E+0	3.747E+0
-4.655E-1	3.348E+0	3.744E+0
-4.671E-1	3.328E+0	3.737E+0
-4.703E-1	3.302E+0	3.695E+0
-4.671E-1	3.319E+0	3.705E+0
-4.655E-1	3.335E+0	3.779E+0
-4.687E-1	3.270E+0	3.724E+0
-4.687E-1	3.286E+0	3.795E+0
-4.703E-1	3.280E+0	3.789E+0
-4.671E-1	3.276E+0	3.763E+0
-4.655E-1	3.280E+0	3.821E+0
-4.687E-1	3.280E+0	3.740E+0
-4.703E-1	3.358E+0	3.744E+0
-4.655E-1	3.315E+0	3.734E+0
-4.671E-1	3.322E+0	3.808E+0
-4.703E-1	3.299E+0	3.740E+0
-4.671E-1	3.286E+0	3.731E+0
-4.687E-1	3.332E+0	3.650E+0
-4.671E-1	3.276E+0	3.666E+0
-4.703E-1	3.270E+0	3.718E+0
-4.687E-1	3.293E+0	3.818E+0
-4.687E-1	3.302E+0	3.740E+0
-4.622E-1	3.238E+0	3.731E+0
-4.703E-1	3.309E+0	3.740E+0
-4.720E-1	3.354E+0	3.744E+0
-4.671E-1	3.325E+0	3.711E+0
-4.655E-1	3.312E+0	3.718E+0
-4.687E-1	3.325E+0	3.731E+0
-4.687E-1	3.254E+0	3.672E+0
-4.655E-1	3.228E+0	3.727E+0
-4.703E-1	3.309E+0	3.695E+0
-4.736E-1	3.231E+0	3.734E+0
-4.687E-1	3.254E+0	3.744E+0
-4.655E-1	3.341E+0	3.711E+0
-4.655E-1	3.358E+0	3.792E+0
-4.703E-1	3.302E+0	3.783E+0
-4.687E-1	3.293E+0	3.656E+0
-4.671E-1	3.215E+0	3.724E+0
-4.671E-1	3.276E+0	3.776E+0
-4.720E-1	3.325E+0	3.773E+0
-4.720E-1	3.241E+0	3.682E+0
-4.655E-1	3.328E+0	3.740E+0
-4.687E-1	3.251E+0	3.770E+0
-4.720E-1	3.273E+0	3.734E+0
-4.703E-1	3.289E+0	3.705E+0
-4.687E-1	3.286E+0	3.701E+0
-4.687E-1	3.312E+0	3.724E+0
-4.703E-1	3.254E+0	3.766E+0
-4.671E-1	3.228E+0	3.640E+0
-4.671E-1	3.241E+0	3.773E+0
-4.687E-1	3.283E+0	3.818E+0
-4.703E-1	3.270E+0	3.747E+0
-4.687E-1	3.302E+0	3.786E+0
-4.655E-1	3.260E+0	3.731E+0
-4.703E-1	3.332E+0	3.770E+0
-4.687E-1	3.283E+0	3.721E+0
-4.687E-1	3.328E+0	3.792E+0
-4.671E-1	3.273E+0	3.750E+0
-4.655E-1	3.280E+0	3.744E+0
-4.720E-1	3.257E+0	3.838E+0
-4.671E-1	3.267E+0	3.744E+0
-4.638E-1	3.280E+0	3.744E+0
-4.671E-1	3.280E+0	3.718E+0
-4.703E-1	3.306E+0	3.763E+0
-4.720E-1	3.312E+0	3.688E+0
-4.638E-1	3.312E+0	3.727E+0
-4.687E-1	3.286E+0	3.727E+0
-4.720E-1	3.289E+0	3.669E+0
-4.703E-1	3.280E+0	3.818E+0
-4.671E-1	3.315E+0	3.750E+0
-4.671E-1	3.289E+0	3.708E+0
-4.703E-1	3.260E+0	3.692E+0
-4.687E-1	3.293E+0	3.711E+0
-4.671E-1	3.283E+0	3.734E+0
-4.671E-1	3.296E+0	3.802E+0
-4.671E-1	3.345E+0	3.721E+0
-4.687E-1	3.325E+0	3.786E+0
-4.638E-1	3.283E+0	3.624E+0
-4.655E-1	3.241E+0	3.757E+0
-4.687E-1	3.286E+0	3.847E+0
-4.687E-1	3.315E+0	3.786E+0
-4.687E-1	3.335E+0	3.679E+0
-4.655E-1	3.296E+0	3.711E+0
-4.687E-1	3.263E+0	3.711E+0
-4.703E-1	3.254E+0	3.669E+0
-4.671E-1	3.319E+0	3.740E+0
-4.671E-1	3.270E+0	3.724E+0
-4.720E-1	3.354E+0	3.701E+0
-4.687E-1	3.273E+0	3.708E+0
-4.671E-1	3.312E+0	3.818E+0
-4.638E-1	3.341E+0	3.750E+0
-4.703E-1	3.283E+0	3.792E+0
-4.703E-1	3.273E+0	3.757E+0
-4.638E-1	3.228E+0	3.795E+0
-4.655E-1	3.286E+0	3.705E+0
-4.703E-1	3.306E+0	3.708E+0
-4.703E-1	3.276E+0	3.672E+0
-4.687E-1	3.319E+0	3.724E+0
-4.671E-1	3.319E+0	3.776E+0
-4.671E-1	3.251E+0	3.760E+0
-4.687E-1	3.354E+0	3.783E+0
-4.655E-1	3.257E+0	3.783E+0
-4.671E-1	3.322E+0	3.724E+0
-4.687E-1	3.289E+0	3.724E+0
-4.720E-1	3.335E+0	3.808E+0
-4.687E-1	3.283E+0	3.760E+0
-4.687E-1	3.302E+0	3.718E+0
-4.687E-1	3.238E+0	3.701E+0
-4.687E-1	3.244E+0	3.747E+0
-4.671E-1	3.312E+0	3.731E+0
-4.671E-1	3.332E+0	3.737E+0
-4.687E-1	3.332E+0	3.731E+0
-4.671E-1	3.312E+0	3.812E+0
-4.671E-1	3.215E+0	3.747E+0
-4.671E-1	3.296E+0	3.744E+0
-4.703E-1	3.218E+0	3.714E+0
-4.687E-1	3.302E+0	3.682E+0
-4.687E-1	3.283E+0	3.747E+0
-4.687E-1	3.244E+0	3.740E+0
-4.720E-1	3.319E+0	3.643E+0
-4.671E-1	3.354E+0	3.757E+0
-4.687E-1	3.244E+0	3.747E+0
-4.638E-1	3.280E+0	3.763E+0
-4.703E-1	3.208E+0	3.734E+0
-4.752E-1	3.299E+0	3.724E+0
-4.655E-1	3.293E+0	3.679E+0
-4.655E-1	3.273E+0	3.815E+0
-4.687E-1	3.263E+0	3.656E+0
-4.687E-1	3.270E+0	3.731E+0
-4.687E-1	3.293E+0	3.795E+0
-4.671E-1	3.234E+0	3.711E+0
-4.703E-1	3.276E+0	3.776E+0
-4.703E-1	3.302E+0	3.799E+0
-4.655E-1	3.325E+0	3.721E+0
-4.655E-1	3.315E+0	3.789E+0
-4.703E-1	3.345E+0	3.692E+0
-4.687E-1	3.312E+0	3.692E+0
-4.671E-1	3.338E+0	3.757E+0
-4.622E-1	3.358E+0	3.682E+0
-4.687E-1	3.325E+0	3.737E+0
-4.671E-1	3.231E+0	3.669E+0
-4.687E-1	3.254E+0	3.688E+0
-4.671E-1	3.319E+0	3.737E+0
-4.687E-1	3.293E+0	3.675E+0
-4.687E-1	3.299E+0	3.763E+0
-4.671E-1	3.260E+0	3.653E+0
-4.671E-1	3.289E+0	3.727E+0
-4.720E-1	3.354E+0	3.799E+0
-4.671E-1	3.319E+0	3.740E+0
-4.687E-1	3.302E+0	3.744E+0
-4.655E-1	3.293E+0	3.724E+0
-4.703E-1	3.309E+0	3.799E+0
-4.703E-1	3.286E+0	3.786E+0
-4.671E-1	3.293E+0	3.695E+0
-4.687E-1	3.231E+0	3.763E+0
-4.736E-1	3.241E+0	3.847E+0
-4.655E-1	3.299E+0	3.721E+0
-4.655E-1	3.276E+0	3.747E+0
-4.671E-1	3.225E+0	3.714E+0
-4.703E-1	3.289E+0	3.679E+0
-4.687E-1	3.280E+0	3.734E+0
-4.655E-1	3.228E+0	3.805E+0
-4.671E-1	3.367E+0	3.795E+0
-4.720E-1	3.335E+0	3.640E+0
-4.671E-1	3.286E+0	3.757E+0
-4.687E-1	3.309E+0	3.701E+0
-4.671E-1	3.263E+0	3.698E+0
-4.703E-1	3.296E+0	3.799E+0
-4.720E-1	3.299E+0	3.747E+0
-4.655E-1	3.231E+0	3.747E+0
-4.655E-1	3.247E+0	3.714E+0
-4.703E-1	3.286E+0	3.763E+0
-4.687E-1	3.270E+0	3.737E+0
-4.687E-1	3.319E+0	3.695E+0
-4.638E-1	3.244E+0	3.718E+0
-4.720E-1	3.260E+0	3.753E+0
-4.687E-1	3.306E+0	3.744E+0
-4.687E-1	3.351E+0	3.711E+0
-4.671E-1	3.338E+0	3.747E+0
-4.687E-1	3.221E+0	3.815E+0
-4.703E-1	3.322E+0	3.650E+0
-4.671E-1	3.215E+0	3.795E+0
-4.687E-1	3.280E+0	3.783E+0
-4.720E-1	3.312E+0	3.740E+0
-4.687E-1	3.306E+0	3.786E+0
-4.655E-1	3.289E+0	3.757E+0
-4.687E-1	3.247E+0	3.760E+0
-4.736E-1	3.234E+0	3.727E+0
-4.720E-1	3.218E+0	3.708E+0
-4.687E-1	3.263E+0	3.770E+0
-4.655E-1	3.390E+0	3.695E+0
-4.687E-1	3.312E+0	3.770E+0
-4.671E-1	3.296E+0	3.737E+0
-4.671E-1	3.267E+0	3.698E+0
-4.655E-1	3.306E+0	3.695E+0
-4.687E-1	3.283E+0	3.744E+0
-4.703E-1	3.231E+0	3.724E+0
-4.655E-1	3.267E+0	3.727E+0
-4.687E-1	3.270E+0	3.731E+0
-4.703E-1	3.332E+0	3.802E+0
-4.687E-1	3.306E+0	3.783E+0
-4.671E-1	3.309E+0	3.753E+0
-4.671E-1	3.247E+0	3.711E+0
-4.703E-1	3.293E+0	3.779E+0
-4.703E-1	3.371E+0	3.740E+0
-4.655E-1	3.267E+0	3.711E+0
-4.671E-1	3.251E+0	3.773E+0
-4.687E-1	3.286E+0	3.679E+0
-4.671E-1	3.302E+0	3.776E+0
-4.671E-1	3.251E+0	3.714E+0
-4.671E-1	3.309E+0	3.805E+0
-4.687E-1	3.257E+0	3.701E+0
-4.720E-1	3.267E+0	3.747E+0
-4.671E-1	3.341E+0	3.770E+0
-4.622E-1	3.231E+0	3.799E+0
-4.703E-1	3.322E+0	3.698E+0
-4.671E-1	3.351E+0	3.692E+0
-4.655E-1	3.244E+0	3.799E+0
-4.655E-1	3.280E+0	3.783E+0
-4.703E-1	3.341E+0	3.718E+0
-4.687E-1	3.302E+0	3.757E+0
-4.671E-1	3.241E+0	3.789E+0
-4.687E-1	3.293E+0	3.776E+0
-4.703E-1	3.299E+0	3.760E+0
-4.703E-1	3.332E+0	3.789E+0
-4.671E-1	3.231E+0	3.727E+0
-4.655E-1	3.270E+0	3.757E+0
-4.703E-1	3.276E+0	3.750E+0
-4.703E-1	3.293E+0	3.815E+0
-4.671E-1	3.289E+0	3.669E+0
-4.638E-1	3.260E+0	3.770E+0
-4.703E-1	3.234E+0	3.786E+0
-4.687E-1	3.293E+0	3.763E+0
-4.671E-1	3.182E+0	3.760E+0
-4.655E-1	3.263E+0	3.760E+0
-4.703E-1	3.228E+0	3.763E+0
-4.687E-1	3.332E+0	3.692E+0
-4.671E-1	3.234E+0	3.692E+0
-4.687E-1	3.315E+0	3.744E+0
-4.703E-1	3.225E+0	3.744E+0
-4.687E-1	3.312E+0	3.753E+0
-4.687E-1	3.283E+0	3.701E+0
-4.655E-1	3.319E+0	3.789E+0
-4.671E-1	3.244E+0	3.773E+0
-4.703E-1	3.289E+0	3.734E+0
-4.655E-1	3.319E+0	3.721E+0
-4.671E-1	3.218E+0	3.805E+0
-4.687E-1	3.328E+0	3.802E+0
-4.687E-1	3.247E+0	3.757E+0
-4.638E-1	3.273E+0	3.818E+0
-4.671E-1	3.306E+0	3.721E+0
-4.720E-1	3.302E+0	3.727E+0
-4.720E-1	3.322E+0	3.695E+0
-4.687E-1	3.179E+0	3.795E+0
-4.671E-1	3.283E+0	3.698E+0
-4.687E-1	3.374E+0	3.731E+0
-4.687E-1	3.283E+0	3.705E+0
-4.671E-1	3.364E+0	3.708E+0
-4.655E-1	3.299E+0	3.724E+0
-4.703E-1	3.319E+0	3.695E+0
-4.720E-1	3.263E+0	3.734E+0
-4.687E-1	3.319E+0	3.724E+0
-4.687E-1	3.345E+0	3.799E+0
-4.687E-1	3.257E+0	3.770E+0
-4.703E-1	3.251E+0	3.718E+0
-4.671E-1	3.254E+0	3.705E+0
-4.655E-1	3.257E+0	3.669E+0
-4.703E-1	3.293E+0	3.653E+0
-4.720E-1	3.263E+0	3.802E+0
-4.638E-1	3.322E+0	3.731E+0
-4.671E-1	3.263E+0	3.695E+0
-4.671E-1	3.286E+0	3.760E+0
-4.687E-1	3.263E+0	3.766E+0
-4.655E-1	3.257E+0	3.731E+0
-4.638E-1	3.276E+0	3.727E+0
-4.703E-1	3.283E+0	3.721E+0
-4.720E-1	3.374E+0	3.731E+0
-4.671E-1	3.254E+0	3.786E+0
-4.671E-1	3.251E+0	3.770E+0
-4.703E-1	3.273E+0	3.770E+0
-4.687E-1	3.296E+0	3.773E+0
-4.638E-1	3.306E+0	3.662E+0
-4.638E-1	3.212E+0	3.776E+0
-4.687E-1	3.254E+0	3.750E+0
-4.687E-1	3.289E+0	3.770E+0
-4.687E-1	3.364E+0	3.731E+0
-4.671E-1	3.354E+0	3.789E+0
-4.703E-1	3.263E+0	3.750E+0
-4.687E-1	3.238E+0	3.808E+0
-4.687E-1	3.306E+0	3.815E+0
-4.671E-1	3.270E+0	3.711E+0
-4.703E-1	3.286E+0	3.711E+0
-4.720E-1	3.319E+0	3.692E+0
-4.687E-1	3.354E+0	3.685E+0
-4.638E-1	3.276E+0	3.779E+0
-4.687E-1	3.263E+0	3.662E+0
-4.720E-1	3.257E+0	3.789E+0
-4.671E-1	3.345E+0	3.779E+0
-4.638E-1	3.354E+0	3.698E+0
-4.703E-1	3.276E+0	3.705E+0
[truncated: 72,963 more rows]
