# Supplementary material for: Improved ANAP incorporation and VCF analysis reveal details of P2X7 current facilitation and a limited conformational interplay between ATP binding and the intracellular ballast domain
Source: eLife. 2023 Jan 4;12:e82479. doi: 10.7554/eLife.82479 (PMC9859053; doi:10.7554/eLife.82479)
Supplement: Figure 3—figure supplement 3—source data 2. [file elife-82479-fig3-figsupp3-data2.zip › Figure-3_figure-supplement-3_source-data-2/DeltaCys-constructs/d23/13.csv]

-4.249E-1	3.173E+0	3.513E+0
-4.282E-1	3.176E+0	3.552E+0
-4.347E-1	3.241E+0	3.555E+0
-4.314E-1	3.218E+0	3.546E+0
-4.265E-1	3.241E+0	3.517E+0
-4.298E-1	3.199E+0	3.604E+0
-4.347E-1	3.225E+0	3.468E+0
-4.314E-1	3.176E+0	3.575E+0
-4.265E-1	3.244E+0	3.468E+0
-4.298E-1	3.267E+0	3.526E+0
-4.363E-1	3.205E+0	3.526E+0
-4.298E-1	3.176E+0	3.585E+0
-4.265E-1	3.205E+0	3.552E+0
-4.298E-1	3.263E+0	3.513E+0
-4.330E-1	3.289E+0	3.478E+0
-4.282E-1	3.218E+0	3.572E+0
-4.233E-1	3.202E+0	3.520E+0
-4.282E-1	3.208E+0	3.491E+0
-4.363E-1	3.163E+0	3.581E+0
-4.298E-1	3.273E+0	3.529E+0
-4.249E-1	3.263E+0	3.510E+0
-4.282E-1	3.221E+0	3.491E+0
-4.363E-1	3.231E+0	3.529E+0
-4.298E-1	3.195E+0	3.445E+0
-4.249E-1	3.267E+0	3.611E+0
-4.314E-1	3.273E+0	3.435E+0
-4.330E-1	3.195E+0	3.468E+0
-4.282E-1	3.251E+0	3.533E+0
-4.249E-1	3.202E+0	3.572E+0
-4.265E-1	3.254E+0	3.546E+0
-4.363E-1	3.205E+0	3.526E+0
-4.298E-1	3.257E+0	3.526E+0
-4.249E-1	3.238E+0	3.555E+0
-4.265E-1	3.273E+0	3.494E+0
-4.330E-1	3.283E+0	3.565E+0
-4.282E-1	3.202E+0	3.533E+0
-4.282E-1	3.283E+0	3.546E+0
-4.330E-1	3.205E+0	3.494E+0
-4.330E-1	3.199E+0	3.542E+0
-4.330E-1	3.244E+0	3.559E+0
-4.249E-1	3.257E+0	3.559E+0
-4.298E-1	3.283E+0	3.497E+0
-4.330E-1	3.251E+0	3.471E+0
-4.282E-1	3.241E+0	3.455E+0
-4.249E-1	3.202E+0	3.452E+0
-4.265E-1	3.234E+0	3.529E+0
-4.330E-1	3.173E+0	3.507E+0
-4.282E-1	3.186E+0	3.513E+0
-4.233E-1	3.215E+0	3.552E+0
-4.282E-1	3.299E+0	3.513E+0
-4.347E-1	3.286E+0	3.529E+0
-4.298E-1	3.247E+0	3.523E+0
-4.233E-1	3.140E+0	3.559E+0
-4.298E-1	3.283E+0	3.552E+0
-4.347E-1	3.195E+0	3.546E+0
-4.265E-1	3.205E+0	3.549E+0
-4.217E-1	3.238E+0	3.523E+0
-4.282E-1	3.247E+0	3.679E+0
-4.330E-1	3.163E+0	3.510E+0
-4.265E-1	3.205E+0	3.526E+0
-4.249E-1	3.231E+0	3.481E+0
-4.282E-1	3.260E+0	3.523E+0
-4.330E-1	3.257E+0	3.513E+0
-4.298E-1	3.241E+0	3.468E+0
-4.265E-1	3.192E+0	3.585E+0
-4.282E-1	3.130E+0	3.484E+0
-4.314E-1	3.234E+0	3.474E+0
-4.282E-1	3.186E+0	3.529E+0
-4.249E-1	3.247E+0	3.500E+0
-4.298E-1	3.299E+0	3.542E+0
-4.330E-1	3.302E+0	3.542E+0
-4.314E-1	3.192E+0	3.572E+0
-4.217E-1	3.273E+0	3.536E+0
-4.282E-1	3.169E+0	3.542E+0
-4.314E-1	3.176E+0	3.601E+0
-4.282E-1	3.225E+0	3.575E+0
-4.233E-1	3.238E+0	3.513E+0
-4.265E-1	3.231E+0	3.562E+0
-4.314E-1	3.205E+0	3.565E+0
-4.298E-1	3.257E+0	3.585E+0
-4.265E-1	3.182E+0	3.517E+0
-4.282E-1	3.186E+0	3.533E+0
-4.314E-1	3.247E+0	3.585E+0
-4.282E-1	3.195E+0	3.578E+0
-4.184E-1	3.244E+0	3.523E+0
-4.298E-1	3.195E+0	3.533E+0
-4.314E-1	3.212E+0	3.575E+0
-4.282E-1	3.263E+0	3.497E+0
-4.233E-1	3.218E+0	3.575E+0
-4.282E-1	3.234E+0	3.585E+0
-4.330E-1	3.238E+0	3.468E+0
-4.282E-1	3.192E+0	3.546E+0
-4.265E-1	3.205E+0	3.546E+0
-4.282E-1	3.205E+0	3.526E+0
-4.330E-1	3.257E+0	3.536E+0
-4.298E-1	3.228E+0	3.491E+0
-4.233E-1	3.254E+0	3.504E+0
-4.265E-1	3.156E+0	3.504E+0
-4.363E-1	3.156E+0	3.533E+0
-4.282E-1	3.228E+0	3.484E+0
-4.249E-1	3.247E+0	3.526E+0
-4.265E-1	3.182E+0	3.581E+0
-4.330E-1	3.199E+0	3.468E+0
-4.314E-1	3.173E+0	3.455E+0
-4.233E-1	3.215E+0	3.478E+0
-4.265E-1	3.205E+0	3.452E+0
-4.314E-1	3.176E+0	3.555E+0
-4.282E-1	3.215E+0	3.526E+0
-4.233E-1	3.289E+0	3.552E+0
-4.265E-1	3.296E+0	3.517E+0
-4.330E-1	3.247E+0	3.484E+0
-4.298E-1	3.257E+0	3.536E+0
-4.249E-1	3.234E+0	3.549E+0
-4.282E-1	3.195E+0	3.526E+0
-4.330E-1	3.244E+0	3.504E+0
-4.314E-1	3.199E+0	3.510E+0
-4.265E-1	3.231E+0	3.536E+0
-4.282E-1	3.221E+0	3.598E+0
-4.330E-1	3.289E+0	3.510E+0
-4.298E-1	3.234E+0	3.542E+0
-4.233E-1	3.247E+0	3.533E+0
-4.282E-1	3.270E+0	3.575E+0
-4.347E-1	3.241E+0	3.539E+0
-4.282E-1	3.225E+0	3.529E+0
-4.282E-1	3.173E+0	3.487E+0
-4.282E-1	3.228E+0	3.442E+0
-4.330E-1	3.247E+0	3.565E+0
-4.298E-1	3.195E+0	3.601E+0
-4.233E-1	3.137E+0	3.471E+0
-4.282E-1	3.111E+0	3.455E+0
-4.347E-1	3.228E+0	3.494E+0
-4.282E-1	3.218E+0	3.559E+0
-4.249E-1	3.234E+0	3.604E+0
-4.282E-1	3.215E+0	3.494E+0
-4.330E-1	3.234E+0	3.406E+0
-4.298E-1	3.192E+0	3.533E+0
-4.233E-1	3.205E+0	3.484E+0
-4.249E-1	3.189E+0	3.555E+0
-4.363E-1	3.173E+0	3.517E+0
-4.265E-1	3.251E+0	3.481E+0
-4.233E-1	3.231E+0	3.536E+0
-4.249E-1	3.202E+0	3.465E+0
-4.330E-1	3.212E+0	3.546E+0
-4.282E-1	3.218E+0	3.539E+0
-4.233E-1	3.169E+0	3.478E+0
-4.265E-1	3.228E+0	3.484E+0
-4.314E-1	3.315E+0	3.559E+0
-4.298E-1	3.182E+0	3.520E+0
-4.265E-1	3.234E+0	3.513E+0
-4.282E-1	3.241E+0	3.581E+0
-4.314E-1	3.176E+0	3.494E+0
-4.298E-1	3.189E+0	3.487E+0
-4.217E-1	3.189E+0	3.533E+0
-4.249E-1	3.218E+0	3.568E+0
-4.314E-1	3.205E+0	3.542E+0
-4.265E-1	3.221E+0	3.523E+0
-4.233E-1	3.202E+0	3.455E+0
-4.282E-1	3.299E+0	3.507E+0
-4.347E-1	3.199E+0	3.611E+0
-4.265E-1	3.234E+0	3.598E+0
-4.249E-1	3.238E+0	3.604E+0
-4.282E-1	3.218E+0	3.484E+0
-4.347E-1	3.189E+0	3.507E+0
-4.282E-1	3.166E+0	3.536E+0
-4.233E-1	3.225E+0	3.549E+0
-4.298E-1	3.257E+0	3.504E+0
-4.298E-1	3.215E+0	3.536E+0
-4.314E-1	3.280E+0	3.552E+0
-4.217E-1	3.257E+0	3.435E+0
-4.282E-1	3.166E+0	3.497E+0
-4.314E-1	3.163E+0	3.594E+0
-4.282E-1	3.231E+0	3.491E+0
-4.217E-1	3.234E+0	3.510E+0
-4.249E-1	3.221E+0	3.500E+0
-4.330E-1	3.302E+0	3.526E+0
-4.282E-1	3.231E+0	3.529E+0
-4.249E-1	3.215E+0	3.578E+0
-4.282E-1	3.176E+0	3.481E+0
-4.330E-1	3.296E+0	3.526E+0
-4.265E-1	3.212E+0	3.536E+0
-4.249E-1	3.199E+0	3.487E+0
-4.265E-1	3.208E+0	3.542E+0
-4.314E-1	3.251E+0	3.471E+0
-4.282E-1	3.267E+0	3.487E+0
-4.201E-1	3.202E+0	3.536E+0
-4.282E-1	3.221E+0	3.513E+0
-4.298E-1	3.218E+0	3.481E+0
-4.249E-1	3.192E+0	3.555E+0
-4.217E-1	3.199E+0	3.536E+0
-4.282E-1	3.212E+0	3.568E+0
-4.330E-1	3.289E+0	3.539E+0
-4.265E-1	3.228E+0	3.549E+0
-4.233E-1	3.118E+0	3.542E+0
-4.265E-1	3.215E+0	3.546E+0
-4.330E-1	3.251E+0	3.529E+0
-4.282E-1	3.189E+0	3.481E+0
-4.201E-1	3.192E+0	3.562E+0
-4.265E-1	3.166E+0	3.517E+0
-4.330E-1	3.225E+0	3.513E+0
-4.265E-1	3.238E+0	3.478E+0
-4.233E-1	3.260E+0	3.523E+0
-4.298E-1	3.173E+0	3.461E+0
-4.347E-1	3.254E+0	3.504E+0
-4.265E-1	3.228E+0	3.468E+0
-4.233E-1	3.134E+0	3.523E+0
-4.249E-1	3.212E+0	3.555E+0
-4.314E-1	3.208E+0	3.497E+0
-4.282E-1	3.228E+0	3.529E+0
-4.233E-1	3.234E+0	3.452E+0
-4.298E-1	3.179E+0	3.565E+0
-4.347E-1	3.215E+0	3.581E+0
-4.265E-1	3.231E+0	3.523E+0
-4.249E-1	3.247E+0	3.442E+0
-4.265E-1	3.218E+0	3.448E+0
-4.314E-1	3.212E+0	3.491E+0
-4.282E-1	3.169E+0	3.468E+0
-4.217E-1	3.244E+0	3.452E+0
-4.282E-1	3.212E+0	3.491E+0
-4.330E-1	3.212E+0	3.578E+0
-4.265E-1	3.186E+0	3.542E+0
-4.217E-1	3.225E+0	3.523E+0
-4.249E-1	3.221E+0	3.546E+0
-4.347E-1	3.244E+0	3.517E+0
-4.282E-1	3.195E+0	3.432E+0
-4.217E-1	3.221E+0	3.491E+0
-4.265E-1	3.205E+0	3.471E+0
-4.330E-1	3.182E+0	3.578E+0
-4.265E-1	3.228E+0	3.471E+0
-4.217E-1	3.302E+0	3.458E+0
-4.265E-1	3.215E+0	3.536E+0
-4.347E-1	3.238E+0	3.507E+0
-4.265E-1	3.186E+0	3.565E+0
-4.249E-1	3.215E+0	3.484E+0
-4.249E-1	3.234E+0	3.523E+0
-4.314E-1	3.225E+0	3.500E+0
-4.282E-1	3.225E+0	3.465E+0
-4.217E-1	3.254E+0	3.555E+0
-4.282E-1	3.218E+0	3.565E+0
-4.298E-1	3.082E+0	3.542E+0
-4.298E-1	3.286E+0	3.478E+0
-4.217E-1	3.199E+0	3.419E+0
-4.249E-1	3.215E+0	3.552E+0
-4.314E-1	3.247E+0	3.549E+0
-4.282E-1	3.169E+0	3.529E+0
-4.233E-1	3.150E+0	3.494E+0
-4.282E-1	3.169E+0	3.494E+0
-4.330E-1	3.189E+0	3.484E+0
-4.282E-1	3.225E+0	3.542E+0
-4.233E-1	3.179E+0	3.572E+0
-4.249E-1	3.263E+0	3.494E+0
-4.298E-1	3.212E+0	3.445E+0
-4.265E-1	3.153E+0	3.497E+0
-4.201E-1	3.195E+0	3.455E+0
-4.249E-1	3.173E+0	3.585E+0
-4.347E-1	3.192E+0	3.481E+0
-4.282E-1	3.221E+0	3.504E+0
-4.217E-1	3.179E+0	3.484E+0
-4.249E-1	3.234E+0	3.526E+0
-4.330E-1	3.173E+0	3.575E+0
-4.249E-1	3.173E+0	3.445E+0
-4.217E-1	3.215E+0	3.474E+0
-4.249E-1	3.182E+0	3.445E+0
-4.314E-1	3.270E+0	3.487E+0
-4.249E-1	3.205E+0	3.598E+0
-4.217E-1	3.263E+0	3.549E+0
-4.265E-1	3.225E+0	3.562E+0
-4.298E-1	3.238E+0	3.526E+0
-4.282E-1	3.202E+0	3.481E+0
-4.249E-1	3.215E+0	3.448E+0
-4.298E-1	3.244E+0	3.533E+0
-4.298E-1	3.134E+0	3.542E+0
-4.265E-1	3.147E+0	3.478E+0
-4.233E-1	3.179E+0	3.539E+0
-4.282E-1	3.228E+0	3.542E+0
-4.330E-1	3.215E+0	3.507E+0
-4.265E-1	3.182E+0	3.513E+0
-4.233E-1	3.202E+0	3.468E+0
-4.265E-1	3.189E+0	3.494E+0
-4.314E-1	3.251E+0	3.500E+0
-4.249E-1	3.289E+0	3.474E+0
-4.233E-1	3.137E+0	3.581E+0
-4.265E-1	3.302E+0	3.526E+0
-4.298E-1	3.182E+0	3.468E+0
-4.265E-1	3.173E+0	3.487E+0
-4.233E-1	3.244E+0	3.526E+0
-4.265E-1	3.221E+0	3.468E+0
-4.282E-1	3.195E+0	3.500E+0
-4.298E-1	3.173E+0	3.497E+0
-4.249E-1	3.192E+0	3.572E+0
-4.233E-1	3.140E+0	3.484E+0
-4.330E-1	3.241E+0	3.500E+0
-4.265E-1	3.202E+0	3.439E+0
-4.201E-1	3.147E+0	3.500E+0
-4.265E-1	3.169E+0	3.481E+0
-4.314E-1	3.173E+0	3.455E+0
-4.249E-1	3.241E+0	3.481E+0
-4.217E-1	3.212E+0	3.465E+0
-4.265E-1	3.199E+0	3.474E+0
-4.298E-1	3.195E+0	3.565E+0
-4.249E-1	3.221E+0	3.458E+0
-4.201E-1	3.212E+0	3.555E+0
-4.265E-1	3.182E+0	3.487E+0
-4.282E-1	3.218E+0	3.526E+0
-4.265E-1	3.163E+0	3.471E+0
-4.201E-1	3.150E+0	3.448E+0
-4.249E-1	3.205E+0	3.500E+0
-4.330E-1	3.160E+0	3.452E+0
-4.282E-1	3.212E+0	3.513E+0
-4.217E-1	3.166E+0	3.465E+0
-4.265E-1	3.241E+0	3.387E+0
-4.330E-1	3.199E+0	3.552E+0
-4.282E-1	3.218E+0	3.432E+0
-4.184E-1	3.234E+0	3.513E+0
-4.233E-1	3.192E+0	3.529E+0
-4.298E-1	3.280E+0	3.500E+0
-4.282E-1	3.169E+0	3.529E+0
-4.201E-1	3.085E+0	3.520E+0
-4.249E-1	3.140E+0	3.458E+0
-4.314E-1	3.140E+0	3.439E+0
-4.282E-1	3.225E+0	3.520E+0
-4.217E-1	3.199E+0	3.413E+0
-4.249E-1	3.254E+0	3.507E+0
-4.314E-1	3.212E+0	3.504E+0
-4.265E-1	3.160E+0	3.513E+0
-4.184E-1	3.169E+0	3.416E+0
-4.265E-1	3.267E+0	3.439E+0
-4.298E-1	3.189E+0	3.620E+0
-4.265E-1	3.218E+0	3.494E+0
-4.217E-1	3.254E+0	3.507E+0
-4.249E-1	3.195E+0	3.494E+0
-4.314E-1	3.202E+0	3.500E+0
-4.249E-1	3.189E+0	3.432E+0
-4.217E-1	3.143E+0	3.504E+0
-4.249E-1	3.212E+0	3.523E+0
-4.314E-1	3.208E+0	3.471E+0
-4.249E-1	3.231E+0	3.513E+0
-4.233E-1	3.140E+0	3.455E+0
-4.249E-1	3.121E+0	3.523E+0
-4.298E-1	3.241E+0	3.455E+0
-4.233E-1	3.153E+0	3.494E+0
-4.201E-1	3.218E+0	3.546E+0
-4.249E-1	3.150E+0	3.507E+0
-4.314E-1	3.260E+0	3.523E+0
-4.265E-1	3.186E+0	3.396E+0
-4.217E-1	3.166E+0	3.526E+0
-4.249E-1	3.195E+0	3.429E+0
-4.330E-1	3.169E+0	3.484E+0
-4.265E-1	3.186E+0	3.461E+0
-4.217E-1	3.205E+0	3.461E+0
-4.249E-1	3.225E+0	3.484E+0
-4.298E-1	3.166E+0	3.533E+0
-4.282E-1	3.124E+0	3.426E+0
-4.217E-1	3.199E+0	3.555E+0
-4.249E-1	3.244E+0	3.413E+0
-4.314E-1	3.195E+0	3.500E+0
-4.249E-1	3.192E+0	3.406E+0
-4.217E-1	3.228E+0	3.481E+0
-4.282E-1	3.182E+0	3.458E+0
-4.298E-1	3.205E+0	3.504E+0
-4.298E-1	3.143E+0	3.510E+0
-4.217E-1	3.195E+0	3.426E+0
-4.265E-1	3.130E+0	3.481E+0
-4.330E-1	3.143E+0	3.487E+0
-4.249E-1	3.169E+0	3.468E+0
-4.233E-1	3.231E+0	3.448E+0
-4.265E-1	3.169E+0	3.468E+0
-4.298E-1	3.160E+0	3.494E+0
-4.282E-1	3.189E+0	3.435E+0
-4.217E-1	3.179E+0	3.481E+0
-4.233E-1	3.199E+0	3.533E+0
-4.314E-1	3.186E+0	3.481E+0
-4.282E-1	3.225E+0	3.468E+0
-4.217E-1	3.166E+0	3.491E+0
-4.249E-1	3.143E+0	3.517E+0
-4.314E-1	3.179E+0	3.465E+0
-4.249E-1	3.231E+0	3.364E+0
-4.217E-1	3.218E+0	3.455E+0
-4.265E-1	3.199E+0	3.435E+0
-4.298E-1	3.215E+0	3.390E+0
-4.249E-1	3.179E+0	3.542E+0
-4.217E-1	3.166E+0	3.468E+0
-4.265E-1	3.160E+0	3.491E+0
-4.314E-1	3.156E+0	3.513E+0
-4.282E-1	3.179E+0	3.510E+0
-4.184E-1	3.241E+0	3.452E+0
-4.233E-1	3.160E+0	3.520E+0
-4.298E-1	3.160E+0	3.559E+0
-4.249E-1	3.169E+0	3.481E+0
-4.201E-1	3.218E+0	3.422E+0
-4.249E-1	3.153E+0	3.374E+0
-4.314E-1	3.173E+0	3.416E+0
-4.249E-1	3.293E+0	3.497E+0
-4.201E-1	3.182E+0	3.406E+0
-4.265E-1	3.186E+0	3.439E+0
-4.282E-1	3.212E+0	3.478E+0
-4.249E-1	3.176E+0	3.448E+0
-4.201E-1	3.208E+0	3.487E+0
-4.265E-1	3.176E+0	3.426E+0
-4.330E-1	3.186E+0	3.546E+0
-4.282E-1	3.150E+0	3.491E+0
-4.217E-1	3.195E+0	3.442E+0
-4.265E-1	3.231E+0	3.396E+0
-4.314E-1	3.260E+0	3.471E+0
-4.265E-1	3.150E+0	3.510E+0
-4.233E-1	3.118E+0	3.442E+0
-4.249E-1	3.254E+0	3.445E+0
-4.314E-1	3.166E+0	3.455E+0
-4.249E-1	3.137E+0	3.487E+0
-4.217E-1	3.176E+0	3.504E+0
-4.249E-1	3.199E+0	3.520E+0
-4.314E-1	3.221E+0	3.465E+0
-4.282E-1	3.234E+0	3.422E+0
-4.201E-1	3.273E+0	3.497E+0
-4.265E-1	3.111E+0	3.471E+0
-4.330E-1	3.169E+0	3.481E+0
-4.233E-1	3.173E+0	3.455E+0
-4.168E-1	3.221E+0	3.432E+0
-4.249E-1	3.186E+0	3.452E+0
-4.298E-1	3.160E+0	3.455E+0
-4.265E-1	3.153E+0	3.400E+0
-4.217E-1	3.189E+0	3.448E+0
-4.233E-1	3.137E+0	3.422E+0
-4.298E-1	3.231E+0	3.406E+0
-4.298E-1	3.114E+0	3.468E+0
-4.217E-1	3.238E+0	3.458E+0
-4.282E-1	3.182E+0	3.517E+0
-4.282E-1	3.163E+0	3.487E+0
-4.265E-1	3.244E+0	3.458E+0
-4.201E-1	3.127E+0	3.468E+0
-4.265E-1	3.221E+0	3.546E+0
-4.298E-1	3.205E+0	3.481E+0
-4.282E-1	3.212E+0	3.432E+0
-4.201E-1	3.186E+0	3.497E+0
-4.249E-1	3.179E+0	3.400E+0
-4.265E-1	3.199E+0	3.468E+0
-4.282E-1	3.153E+0	3.465E+0
-4.201E-1	3.156E+0	3.529E+0
-4.217E-1	3.225E+0	3.432E+0
-4.314E-1	3.231E+0	3.504E+0
-4.249E-1	3.241E+0	3.487E+0
-4.217E-1	3.195E+0	3.432E+0
-4.265E-1	3.186E+0	3.474E+0
-4.298E-1	3.095E+0	3.520E+0
-4.282E-1	3.225E+0	3.416E+0
-4.184E-1	3.163E+0	3.478E+0
-4.249E-1	3.176E+0	3.432E+0
-4.298E-1	3.150E+0	3.390E+0
-4.282E-1	3.173E+0	3.468E+0
-4.217E-1	3.231E+0	3.526E+0
-4.249E-1	3.208E+0	3.390E+0
-4.298E-1	3.114E+0	3.465E+0
-4.282E-1	3.176E+0	3.387E+0
-4.184E-1	3.234E+0	3.371E+0
-4.233E-1	3.267E+0	3.458E+0
-4.282E-1	3.195E+0	3.419E+0
-4.249E-1	3.202E+0	3.448E+0
-4.201E-1	3.114E+0	3.461E+0
-4.249E-1	3.208E+0	3.455E+0
-4.314E-1	3.140E+0	3.439E+0
-4.249E-1	3.186E+0	3.432E+0
-4.217E-1	3.153E+0	3.416E+0
-4.265E-1	3.127E+0	3.487E+0
-4.282E-1	3.114E+0	3.523E+0
-4.249E-1	3.163E+0	3.487E+0
-4.233E-1	3.147E+0	3.429E+0
-4.249E-1	3.212E+0	3.358E+0
-4.298E-1	3.134E+0	3.497E+0
-4.233E-1	3.156E+0	3.478E+0
-4.201E-1	3.130E+0	3.426E+0
-4.249E-1	3.150E+0	3.426E+0
-4.314E-1	3.225E+0	3.478E+0
-4.265E-1	3.160E+0	3.468E+0
-4.184E-1	3.134E+0	3.539E+0
-4.233E-1	3.124E+0	3.426E+0
-4.298E-1	3.212E+0	3.491E+0
-4.249E-1	3.179E+0	3.481E+0
-4.233E-1	3.202E+0	3.465E+0
-4.265E-1	3.169E+0	3.413E+0
-4.282E-1	3.247E+0	3.478E+0
-4.233E-1	3.218E+0	3.471E+0
-4.201E-1	3.101E+0	3.458E+0
-4.249E-1	3.228E+0	3.396E+0
-4.282E-1	3.234E+0	3.367E+0
-4.249E-1	3.147E+0	3.416E+0
-4.184E-1	3.124E+0	3.474E+0
-4.233E-1	3.169E+0	3.429E+0
-4.314E-1	3.247E+0	3.400E+0
-4.249E-1	3.173E+0	3.468E+0
-4.201E-1	3.130E+0	3.504E+0
-4.249E-1	3.169E+0	3.422E+0
-4.314E-1	3.105E+0	3.400E+0
-4.249E-1	3.127E+0	3.461E+0
-4.201E-1	3.169E+0	3.429E+0
-4.265E-1	3.101E+0	3.439E+0
-4.298E-1	3.176E+0	3.432E+0
-4.233E-1	3.179E+0	3.445E+0
-4.168E-1	3.231E+0	3.478E+0
-4.265E-1	3.176E+0	3.526E+0
-4.282E-1	3.176E+0	3.442E+0
-4.233E-1	3.166E+0	3.422E+0
-4.217E-1	3.108E+0	3.432E+0
-4.249E-1	3.137E+0	3.384E+0
-4.265E-1	3.111E+0	3.419E+0
-4.233E-1	3.118E+0	3.396E+0
-4.201E-1	3.082E+0	3.400E+0
-4.265E-1	3.189E+0	3.442E+0
-4.282E-1	3.215E+0	3.445E+0
-4.265E-1	3.228E+0	3.429E+0
-4.233E-1	3.118E+0	3.487E+0
-4.249E-1	3.150E+0	3.555E+0
-4.314E-1	3.153E+0	3.358E+0
-4.249E-1	3.153E+0	3.526E+0
-4.201E-1	3.147E+0	3.513E+0
-4.249E-1	3.189E+0	3.458E+0
-4.298E-1	3.238E+0	3.403E+0
-4.282E-1	3.147E+0	3.429E+0
-4.184E-1	3.192E+0	3.465E+0
-4.217E-1	3.176E+0	3.377E+0
-4.282E-1	3.156E+0	3.497E+0
-4.265E-1	3.121E+0	3.403E+0
-4.217E-1	3.140E+0	3.452E+0
-4.265E-1	3.156E+0	3.458E+0
-4.282E-1	3.212E+0	3.445E+0
-4.265E-1	3.127E+0	3.384E+0
-4.184E-1	3.143E+0	3.429E+0
-4.233E-1	3.130E+0	3.439E+0
-4.282E-1	3.147E+0	3.448E+0
-4.265E-1	3.186E+0	3.452E+0
-4.233E-1	3.186E+0	3.413E+0
-4.249E-1	3.163E+0	3.426E+0
-4.282E-1	3.169E+0	3.439E+0
-4.233E-1	3.234E+0	3.445E+0
-4.233E-1	3.137E+0	3.461E+0
-4.233E-1	3.130E+0	3.390E+0
-4.298E-1	3.169E+0	3.409E+0
-4.249E-1	3.130E+0	3.487E+0
-4.184E-1	3.186E+0	3.468E+0
-4.249E-1	3.130E+0	3.429E+0
-4.282E-1	3.199E+0	3.468E+0
-4.265E-1	3.166E+0	3.458E+0
-4.201E-1	3.118E+0	3.416E+0
-4.217E-1	3.118E+0	3.461E+0
-4.282E-1	3.101E+0	3.468E+0
-4.233E-1	3.238E+0	3.481E+0
-4.201E-1	3.202E+0	3.390E+0
-4.217E-1	3.208E+0	3.455E+0
-4.298E-1	3.173E+0	3.539E+0
-4.249E-1	3.156E+0	3.474E+0
-4.201E-1	3.114E+0	3.432E+0
-4.201E-1	3.202E+0	3.448E+0
-4.265E-1	3.140E+0	3.487E+0
-4.217E-1	3.111E+0	3.504E+0
-4.201E-1	3.150E+0	3.400E+0
-4.217E-1	3.124E+0	3.403E+0
-4.330E-1	3.160E+0	3.465E+0
-4.217E-1	3.192E+0	3.474E+0
-4.201E-1	3.105E+0	3.461E+0
-4.233E-1	3.114E+0	3.494E+0
-4.282E-1	3.130E+0	3.494E+0
-4.249E-1	3.192E+0	3.458E+0
-4.201E-1	3.108E+0	3.403E+0
-4.249E-1	3.150E+0	3.458E+0
-4.282E-1	3.156E+0	3.520E+0
-4.249E-1	3.169E+0	3.510E+0
-4.168E-1	3.212E+0	3.367E+0
-4.233E-1	3.179E+0	3.367E+0
-4.265E-1	3.156E+0	3.439E+0
-4.233E-1	3.156E+0	3.500E+0
-4.217E-1	3.234E+0	3.403E+0
-4.233E-1	3.150E+0	3.387E+0
-4.282E-1	3.121E+0	3.439E+0
-4.249E-1	3.150E+0	3.409E+0
-4.184E-1	3.160E+0	3.481E+0
-4.233E-1	3.173E+0	3.432E+0
-4.265E-1	3.121E+0	3.406E+0
-4.233E-1	3.205E+0	3.448E+0
-4.217E-1	3.218E+0	3.494E+0
-4.249E-1	3.179E+0	3.481E+0
-4.265E-1	3.199E+0	3.481E+0
-4.265E-1	3.130E+0	3.426E+0
-4.184E-1	3.189E+0	3.429E+0
-4.233E-1	3.147E+0	3.413E+0
-4.265E-1	3.169E+0	3.403E+0
-4.217E-1	3.140E+0	3.432E+0
-4.184E-1	3.118E+0	3.387E+0
-4.217E-1	3.192E+0	3.387E+0
-4.298E-1	3.143E+0	3.341E+0
-4.233E-1	3.179E+0	3.474E+0
-4.217E-1	3.130E+0	3.445E+0
-4.217E-1	3.173E+0	3.403E+0
-4.282E-1	3.199E+0	3.413E+0
-4.249E-1	3.150E+0	3.406E+0
-4.201E-1	3.150E+0	3.406E+0
-4.217E-1	3.118E+0	3.458E+0
-4.298E-1	3.169E+0	3.351E+0
-4.233E-1	3.079E+0	3.452E+0
-4.184E-1	3.192E+0	3.429E+0
-4.233E-1	3.169E+0	3.409E+0
-4.298E-1	3.147E+0	3.487E+0
-4.233E-1	3.150E+0	3.484E+0
-4.201E-1	3.101E+0	3.409E+0
-4.201E-1	3.124E+0	3.458E+0
-4.265E-1	3.186E+0	3.448E+0
-4.233E-1	3.137E+0	3.393E+0
-4.168E-1	3.173E+0	3.396E+0
-4.233E-1	3.231E+0	3.458E+0
-4.282E-1	3.173E+0	3.390E+0
-4.233E-1	3.130E+0	3.452E+0
-4.168E-1	3.208E+0	3.403E+0
-4.217E-1	3.228E+0	3.442E+0
-4.298E-1	3.179E+0	3.448E+0
-4.265E-1	3.140E+0	3.507E+0
-4.184E-1	3.118E+0	3.448E+0
-4.233E-1	3.199E+0	3.435E+0
-4.282E-1	3.156E+0	3.439E+0
-4.233E-1	3.092E+0	3.419E+0
-4.184E-1	3.166E+0	3.396E+0
-4.249E-1	3.124E+0	3.448E+0
-4.282E-1	3.166E+0	3.455E+0
-4.249E-1	3.189E+0	3.400E+0
-4.168E-1	3.134E+0	3.452E+0
-4.217E-1	3.189E+0	3.384E+0
-4.282E-1	3.101E+0	3.474E+0
-4.233E-1	3.127E+0	3.458E+0
-4.201E-1	3.114E+0	3.403E+0
-4.217E-1	3.079E+0	3.442E+0
-4.282E-1	3.121E+0	3.442E+0
-4.249E-1	3.163E+0	3.426E+0
-4.184E-1	3.147E+0	3.429E+0
-4.217E-1	3.095E+0	3.461E+0
-4.265E-1	3.166E+0	3.393E+0
-4.233E-1	3.092E+0	3.478E+0
-4.184E-1	3.147E+0	3.452E+0
-4.249E-1	3.092E+0	3.507E+0
-4.265E-1	3.095E+0	3.448E+0
-4.265E-1	3.166E+0	3.465E+0
-4.217E-1	3.088E+0	3.426E+0
-4.217E-1	3.121E+0	3.445E+0
-4.298E-1	3.127E+0	3.439E+0
-4.217E-1	3.179E+0	3.452E+0
-4.184E-1	3.195E+0	3.432E+0
-4.233E-1	3.169E+0	3.494E+0
-4.265E-1	3.166E+0	3.341E+0
-4.265E-1	3.118E+0	3.435E+0
-4.184E-1	3.195E+0	3.406E+0
-4.249E-1	3.192E+0	3.390E+0
-4.282E-1	3.169E+0	3.458E+0
-4.249E-1	3.130E+0	3.390E+0
-4.168E-1	3.092E+0	3.474E+0
-4.233E-1	3.098E+0	3.481E+0
-4.282E-1	3.160E+0	3.396E+0
-4.233E-1	3.231E+0	3.406E+0
-4.184E-1	3.247E+0	3.445E+0
-4.233E-1	3.147E+0	3.393E+0
-4.282E-1	3.169E+0	3.442E+0
-4.233E-1	3.160E+0	3.448E+0
-4.168E-1	3.111E+0	3.458E+0
-4.217E-1	3.192E+0	3.403E+0
-4.265E-1	3.134E+0	3.400E+0
-4.249E-1	3.241E+0	3.465E+0
-4.184E-1	3.140E+0	3.416E+0
-4.233E-1	3.056E+0	3.500E+0
-4.298E-1	3.189E+0	3.406E+0
-4.233E-1	3.143E+0	3.448E+0
-4.152E-1	3.069E+0	3.455E+0
-4.233E-1	3.179E+0	3.403E+0
-4.298E-1	3.160E+0	3.432E+0
-4.217E-1	3.111E+0	3.426E+0
-4.168E-1	3.173E+0	3.361E+0
-4.201E-1	3.153E+0	3.442E+0
-4.249E-1	3.150E+0	3.419E+0
-4.249E-1	3.092E+0	3.432E+0
-4.201E-1	3.166E+0	3.403E+0
-4.265E-1	3.105E+0	3.403E+0
-4.282E-1	3.124E+0	3.455E+0
-4.249E-1	3.098E+0	3.422E+0
-4.201E-1	3.130E+0	3.384E+0
-4.217E-1	3.169E+0	3.426E+0
-4.265E-1	3.169E+0	3.380E+0
-4.265E-1	3.105E+0	3.471E+0
-4.184E-1	3.153E+0	3.416E+0
-4.217E-1	3.143E+0	3.487E+0
-4.282E-1	3.105E+0	3.406E+0
-4.249E-1	3.108E+0	3.478E+0
-4.201E-1	3.082E+0	3.409E+0
-4.233E-1	3.195E+0	3.371E+0
-4.282E-1	3.202E+0	3.413E+0
-4.217E-1	3.195E+0	3.422E+0
-4.184E-1	3.137E+0	3.380E+0
-4.233E-1	3.143E+0	3.526E+0
-4.298E-1	3.134E+0	3.468E+0
-4.233E-1	3.150E+0	3.419E+0
-4.201E-1	3.105E+0	3.429E+0
-4.233E-1	3.124E+0	3.471E+0
-4.282E-1	3.166E+0	3.445E+0
-4.249E-1	3.134E+0	3.468E+0
-4.168E-1	3.182E+0	3.403E+0
-4.201E-1	3.121E+0	3.465E+0
-4.298E-1	3.140E+0	3.409E+0
-4.233E-1	3.169E+0	3.387E+0
-4.184E-1	3.176E+0	3.358E+0
-4.233E-1	3.192E+0	3.523E+0
-4.282E-1	3.105E+0	3.445E+0
-4.249E-1	3.079E+0	3.419E+0
-4.184E-1	3.156E+0	3.384E+0
-4.217E-1	3.114E+0	3.354E+0
-4.265E-1	3.092E+0	3.426E+0
-4.217E-1	3.108E+0	3.387E+0
-4.184E-1	3.186E+0	3.487E+0
-4.249E-1	3.134E+0	3.390E+0
-4.298E-1	3.176E+0	3.429E+0
-4.249E-1	3.173E+0	3.497E+0
-4.184E-1	3.150E+0	3.393E+0
-4.217E-1	3.134E+0	3.422E+0
-4.249E-1	3.244E+0	3.468E+0
-4.217E-1	3.082E+0	3.419E+0
-4.217E-1	3.108E+0	3.409E+0
-4.201E-1	3.049E+0	3.403E+0
-4.298E-1	3.130E+0	3.351E+0
-4.249E-1	3.179E+0	3.393E+0
-4.201E-1	3.124E+0	3.422E+0
-4.217E-1	3.153E+0	3.403E+0
-4.265E-1	3.169E+0	3.432E+0
-4.217E-1	3.140E+0	3.371E+0
-4.184E-1	3.169E+0	3.377E+0
-4.233E-1	3.221E+0	3.432E+0
-4.282E-1	3.163E+0	3.384E+0
-4.217E-1	3.114E+0	3.432E+0
-4.184E-1	3.118E+0	3.435E+0
-4.201E-1	3.105E+0	3.371E+0
-4.282E-1	3.202E+0	3.387E+0
-4.217E-1	3.173E+0	3.416E+0
-4.201E-1	3.182E+0	3.468E+0
-4.249E-1	3.092E+0	3.448E+0
-4.265E-1	3.147E+0	3.445E+0
-4.249E-1	3.105E+0	3.448E+0
-4.184E-1	3.176E+0	3.406E+0
-4.217E-1	3.179E+0	3.452E+0
-4.249E-1	3.127E+0	3.458E+0
-4.233E-1	3.092E+0	3.345E+0
-4.201E-1	3.088E+0	3.549E+0
-4.233E-1	3.085E+0	3.465E+0
-4.265E-1	3.062E+0	3.478E+0
-4.249E-1	3.098E+0	3.458E+0
-4.201E-1	3.176E+0	3.332E+0
-4.249E-1	3.163E+0	3.432E+0
-4.298E-1	3.173E+0	3.419E+0
-4.184E-1	3.205E+0	3.445E+0
-4.168E-1	3.163E+0	3.400E+0
-4.201E-1	3.156E+0	3.409E+0
-4.249E-1	3.124E+0	3.400E+0
-4.201E-1	3.124E+0	3.465E+0
-4.152E-1	3.143E+0	3.416E+0
-4.184E-1	3.111E+0	3.422E+0
-4.265E-1	3.075E+0	3.468E+0
-4.217E-1	3.111E+0	3.445E+0
-4.201E-1	3.189E+0	3.442E+0
-4.201E-1	3.150E+0	3.419E+0
-4.282E-1	3.130E+0	3.510E+0
-4.217E-1	3.153E+0	3.400E+0
-4.168E-1	3.192E+0	3.461E+0
-4.217E-1	3.156E+0	3.371E+0
-4.249E-1	3.147E+0	3.338E+0
-4.184E-1	3.124E+0	3.406E+0
-4.168E-1	3.199E+0	3.348E+0
-4.201E-1	3.166E+0	3.396E+0
-4.298E-1	3.130E+0	3.416E+0
-4.184E-1	3.195E+0	3.426E+0
-4.168E-1	3.101E+0	3.461E+0
-4.233E-1	3.166E+0	3.403E+0
-4.249E-1	3.163E+0	3.396E+0
-4.201E-1	3.182E+0	3.413E+0
-4.152E-1	3.150E+0	3.400E+0
-4.201E-1	3.134E+0	3.358E+0
-4.265E-1	3.156E+0	3.393E+0
-4.233E-1	3.195E+0	3.406E+0
-4.184E-1	3.189E+0	3.422E+0
-4.217E-1	3.163E+0	3.435E+0
-4.249E-1	3.111E+0	3.426E+0
-4.217E-1	3.166E+0	3.426E+0
-4.168E-1	3.137E+0	3.345E+0
-4.201E-1	3.221E+0	3.442E+0
-4.282E-1	3.182E+0	3.452E+0
-4.201E-1	3.173E+0	3.465E+0
-4.168E-1	3.140E+0	3.351E+0
-4.201E-1	3.212E+0	3.484E+0
-4.233E-1	3.169E+0	3.406E+0
-4.217E-1	3.079E+0	3.345E+0
-4.168E-1	3.179E+0	3.396E+0
-4.201E-1	3.127E+0	3.461E+0
-4.265E-1	3.169E+0	3.419E+0
-4.201E-1	3.205E+0	3.494E+0
-4.168E-1	3.199E+0	3.377E+0
-4.168E-1	3.121E+0	3.403E+0
-4.282E-1	3.118E+0	3.445E+0
-4.217E-1	3.202E+0	3.345E+0
-4.152E-1	3.130E+0	3.393E+0
-4.184E-1	3.121E+0	3.455E+0
-4.249E-1	3.127E+0	3.465E+0
-4.217E-1	3.137E+0	3.455E+0
-4.168E-1	3.166E+0	3.419E+0
-4.201E-1	3.160E+0	3.439E+0
-4.282E-1	3.169E+0	3.458E+0
-4.217E-1	3.137E+0	3.435E+0
-4.168E-1	3.111E+0	3.422E+0
-4.217E-1	3.137E+0	3.455E+0
-4.249E-1	3.140E+0	3.419E+0
-4.217E-1	3.173E+0	3.429E+0
-4.168E-1	3.137E+0	3.393E+0
-4.184E-1	3.124E+0	3.393E+0
-4.249E-1	3.105E+0	3.387E+0
-4.217E-1	3.182E+0	3.387E+0
-4.168E-1	3.231E+0	3.393E+0
-4.201E-1	3.046E+0	3.358E+0
-4.282E-1	3.156E+0	3.445E+0
-4.217E-1	3.108E+0	3.429E+0
-4.168E-1	3.092E+0	3.416E+0
-4.201E-1	3.163E+0	3.384E+0
-4.233E-1	3.118E+0	3.377E+0
-4.233E-1	3.137E+0	3.393E+0
-4.168E-1	3.163E+0	3.413E+0
-4.217E-1	3.156E+0	3.432E+0
-4.249E-1	3.143E+0	3.422E+0
-4.217E-1	3.105E+0	3.452E+0
-4.152E-1	3.130E+0	3.390E+0
-4.201E-1	3.114E+0	3.448E+0
-4.265E-1	3.160E+0	3.484E+0
-4.217E-1	3.137E+0	3.364E+0
-4.168E-1	3.163E+0	3.422E+0
-4.217E-1	3.101E+0	3.358E+0
-4.265E-1	3.140E+0	3.416E+0
-4.168E-1	3.095E+0	3.358E+0
-4.184E-1	3.137E+0	3.435E+0
-4.201E-1	3.130E+0	3.435E+0
-4.265E-1	3.124E+0	3.380E+0
-4.201E-1	3.140E+0	3.387E+0
-4.168E-1	3.124E+0	3.448E+0
-4.201E-1	3.121E+0	3.458E+0
-4.282E-1	3.124E+0	3.396E+0
-4.201E-1	3.114E+0	3.361E+0
-4.168E-1	3.092E+0	3.367E+0
-4.184E-1	3.147E+0	3.461E+0
-4.265E-1	3.202E+0	3.478E+0
-4.201E-1	3.030E+0	3.432E+0
-4.168E-1	3.121E+0	3.341E+0
-4.184E-1	3.140E+0	3.474E+0
-4.249E-1	3.153E+0	3.461E+0
-4.217E-1	3.169E+0	3.422E+0
-4.168E-1	3.124E+0	3.406E+0
-4.201E-1	3.108E+0	3.377E+0
-4.265E-1	3.199E+0	3.409E+0
-4.201E-1	3.130E+0	3.448E+0
-4.168E-1	3.189E+0	3.409E+0
-4.184E-1	3.218E+0	3.419E+0
-4.265E-1	3.114E+0	3.422E+0
-4.201E-1	3.147E+0	3.396E+0
-4.168E-1	3.166E+0	3.461E+0
-4.201E-1	3.130E+0	3.409E+0
-4.249E-1	3.130E+0	3.429E+0
-4.233E-1	3.111E+0	3.361E+0
-4.184E-1	3.118E+0	3.367E+0
-4.201E-1	3.153E+0	3.371E+0
-4.233E-1	3.173E+0	3.406E+0
-4.217E-1	3.176E+0	3.400E+0
-4.168E-1	3.124E+0	3.468E+0
-4.201E-1	3.208E+0	3.409E+0
-4.249E-1	3.092E+0	3.393E+0
-4.201E-1	3.088E+0	3.432E+0
-4.168E-1	3.147E+0	3.429E+0
-4.184E-1	3.108E+0	3.396E+0
-4.249E-1	3.137E+0	3.364E+0
-4.201E-1	3.121E+0	3.371E+0
-4.168E-1	3.088E+0	3.338E+0
-4.217E-1	3.156E+0	3.400E+0
-4.282E-1	3.111E+0	3.468E+0
-4.217E-1	3.147E+0	3.390E+0
-4.152E-1	3.105E+0	3.435E+0
-4.201E-1	3.111E+0	3.406E+0
-4.265E-1	3.166E+0	3.335E+0
-4.233E-1	3.173E+0	3.422E+0
-4.152E-1	3.085E+0	3.403E+0
-4.217E-1	3.095E+0	3.387E+0
-4.217E-1	3.176E+0	3.413E+0
-4.201E-1	3.189E+0	3.416E+0
-4.168E-1	3.111E+0	3.422E+0
-4.201E-1	3.140E+0	3.468E+0
-4.249E-1	3.163E+0	3.432E+0
-4.217E-1	3.143E+0	3.422E+0
-4.152E-1	3.179E+0	3.403E+0
-4.217E-1	3.121E+0	3.439E+0
-4.282E-1	3.114E+0	3.448E+0
-4.217E-1	3.118E+0	3.400E+0
-4.184E-1	3.153E+0	3.406E+0
-4.201E-1	3.072E+0	3.338E+0
-4.265E-1	3.085E+0	3.422E+0
-4.201E-1	3.111E+0	3.380E+0
-4.168E-1	3.069E+0	3.345E+0
-4.201E-1	3.160E+0	3.442E+0
-4.249E-1	3.108E+0	3.442E+0
-4.184E-1	3.160E+0	3.497E+0
-4.184E-1	3.140E+0	3.419E+0
-4.184E-1	3.173E+0	3.455E+0
-4.249E-1	3.127E+0	3.429E+0
-4.201E-1	3.056E+0	3.380E+0
-4.168E-1	3.166E+0	3.429E+0
-4.201E-1	3.130E+0	3.416E+0
-4.249E-1	3.150E+0	3.426E+0
-4.217E-1	3.169E+0	3.400E+0
-4.168E-1	3.212E+0	3.465E+0
-4.201E-1	3.092E+0	3.384E+0
-4.249E-1	3.143E+0	3.419E+0
-4.201E-1	3.114E+0	3.380E+0
-4.152E-1	3.166E+0	3.367E+0
-4.168E-1	3.156E+0	3.413E+0
-4.265E-1	3.156E+0	3.371E+0
-4.184E-1	3.179E+0	3.384E+0
-4.184E-1	3.108E+0	3.442E+0
-4.184E-1	3.153E+0	3.409E+0
-4.249E-1	3.189E+0	3.396E+0
-4.201E-1	3.156E+0	3.471E+0
-4.136E-1	3.098E+0	3.409E+0
-4.184E-1	3.121E+0	3.432E+0
-4.249E-1	3.182E+0	3.452E+0
-4.201E-1	3.189E+0	3.396E+0
-4.136E-1	3.085E+0	3.387E+0
-4.217E-1	3.088E+0	3.393E+0
-4.249E-1	3.140E+0	3.406E+0
-4.233E-1	3.053E+0	3.409E+0
-4.152E-1	3.053E+0	3.371E+0
-4.201E-1	3.163E+0	3.358E+0
-4.233E-1	3.215E+0	3.338E+0
-4.217E-1	3.143E+0	3.455E+0
-4.168E-1	3.095E+0	3.465E+0
-4.184E-1	3.111E+0	3.465E+0
-4.249E-1	3.130E+0	3.452E+0
-4.217E-1	3.118E+0	3.354E+0
-4.168E-1	3.105E+0	3.497E+0
-4.201E-1	3.176E+0	3.478E+0
-4.249E-1	3.108E+0	3.413E+0
-4.217E-1	3.189E+0	3.361E+0
-4.168E-1	3.121E+0	3.432E+0
-4.201E-1	3.156E+0	3.468E+0
-4.249E-1	3.169E+0	3.439E+0
-4.217E-1	3.195E+0	3.422E+0
-4.184E-1	3.111E+0	3.448E+0
-4.168E-1	3.163E+0	3.419E+0
-4.249E-1	3.182E+0	3.478E+0
-4.233E-1	3.169E+0	3.396E+0
-4.184E-1	3.199E+0	3.371E+0
-4.201E-1	3.160E+0	3.384E+0
-4.265E-1	3.105E+0	3.345E+0
-4.184E-1	3.173E+0	3.452E+0
-4.152E-1	3.101E+0	3.429E+0
-4.184E-1	3.228E+0	3.367E+0
-4.233E-1	3.147E+0	3.400E+0
-4.201E-1	3.179E+0	3.445E+0
-4.136E-1	3.124E+0	3.406E+0
-4.201E-1	3.121E+0	3.445E+0
-4.265E-1	3.062E+0	3.442E+0
-4.201E-1	3.098E+0	3.384E+0
-4.184E-1	3.153E+0	3.448E+0
-4.201E-1	3.173E+0	3.396E+0
-4.233E-1	3.192E+0	3.432E+0
-4.217E-1	3.153E+0	3.400E+0
-4.184E-1	3.092E+0	3.393E+0
-4.201E-1	3.111E+0	3.419E+0
-4.249E-1	3.143E+0	3.396E+0
-4.184E-1	3.179E+0	3.364E+0
-4.152E-1	3.111E+0	3.546E+0
-4.184E-1	3.169E+0	3.361E+0
-4.249E-1	3.114E+0	3.390E+0
-4.201E-1	3.075E+0	3.413E+0
-4.152E-1	3.231E+0	3.396E+0
-4.184E-1	3.186E+0	3.445E+0
-4.249E-1	3.173E+0	3.461E+0
-4.233E-1	3.098E+0	3.461E+0
-4.152E-1	3.156E+0	3.377E+0
-4.184E-1	3.140E+0	3.432E+0
-4.233E-1	3.163E+0	3.439E+0
-4.217E-1	3.169E+0	3.448E+0
-4.136E-1	3.202E+0	3.455E+0
-4.184E-1	3.147E+0	3.387E+0
-4.265E-1	3.108E+0	3.432E+0
-4.201E-1	3.176E+0	3.474E+0
-4.184E-1	3.130E+0	3.445E+0
-4.201E-1	3.049E+0	3.448E+0
-4.265E-1	3.105E+0	3.351E+0
-4.233E-1	3.130E+0	3.429E+0
-4.136E-1	3.095E+0	3.409E+0
-4.233E-1	3.111E+0	3.422E+0
-4.249E-1	3.137E+0	3.374E+0
-4.201E-1	3.156E+0	3.442E+0
-4.152E-1	3.127E+0	3.380E+0
-4.184E-1	3.147E+0	3.419E+0
-4.265E-1	3.098E+0	3.387E+0
-4.201E-1	3.085E+0	3.361E+0
-4.152E-1	3.114E+0	3.435E+0
-4.184E-1	3.163E+0	3.371E+0
-4.233E-1	3.127E+0	3.429E+0
-4.233E-1	3.176E+0	3.429E+0
-4.152E-1	3.092E+0	3.458E+0
-4.168E-1	3.150E+0	3.374E+0
-4.249E-1	3.169E+0	3.409E+0
-4.233E-1	3.127E+0	3.351E+0
-4.168E-1	3.127E+0	3.413E+0
-4.201E-1	3.085E+0	3.439E+0
-4.233E-1	3.095E+0	3.500E+0
-4.201E-1	3.137E+0	3.396E+0
-4.184E-1	3.118E+0	3.309E+0
-4.168E-1	3.137E+0	3.409E+0
-4.249E-1	3.173E+0	3.403E+0
-4.217E-1	3.147E+0	3.406E+0
-4.168E-1	3.169E+0	3.471E+0
-4.184E-1	3.075E+0	3.416E+0
-4.249E-1	3.150E+0	3.484E+0
-4.217E-1	3.056E+0	3.380E+0
-4.152E-1	3.130E+0	3.432E+0
-4.168E-1	3.169E+0	3.442E+0
-4.217E-1	3.134E+0	3.445E+0
-4.201E-1	3.124E+0	3.361E+0
-4.136E-1	3.176E+0	3.387E+0
-4.184E-1	3.114E+0	3.439E+0
-4.217E-1	3.121E+0	3.348E+0
-4.217E-1	3.140E+0	3.426E+0
-4.136E-1	3.156E+0	3.325E+0
-4.168E-1	3.082E+0	3.384E+0
-4.249E-1	3.101E+0	3.406E+0
-4.217E-1	3.101E+0	3.461E+0
-4.168E-1	3.173E+0	3.335E+0
-4.201E-1	3.143E+0	3.439E+0
-4.249E-1	3.118E+0	3.413E+0
-4.184E-1	3.056E+0	3.474E+0
-4.152E-1	3.225E+0	3.455E+0
-4.168E-1	3.143E+0	3.400E+0
-4.265E-1	3.156E+0	3.377E+0
-4.201E-1	3.169E+0	3.406E+0
-4.152E-1	3.150E+0	3.416E+0
-4.184E-1	3.150E+0	3.393E+0
-4.249E-1	3.118E+0	3.393E+0
-4.184E-1	3.134E+0	3.413E+0
-4.136E-1	3.114E+0	3.345E+0
-4.184E-1	3.095E+0	3.351E+0
-4.233E-1	3.118E+0	3.374E+0
-4.217E-1	3.124E+0	3.426E+0
-4.152E-1	3.121E+0	3.387E+0
-4.217E-1	3.134E+0	3.400E+0
-4.217E-1	3.169E+0	3.396E+0
-4.201E-1	3.137E+0	3.435E+0
-4.168E-1	3.124E+0	3.471E+0
-4.184E-1	3.156E+0	3.387E+0
-4.282E-1	3.143E+0	3.413E+0
-4.201E-1	3.173E+0	3.445E+0
-4.152E-1	3.069E+0	3.442E+0
-4.184E-1	3.150E+0	3.426E+0
-4.265E-1	3.124E+0	3.416E+0
-4.217E-1	3.095E+0	3.435E+0
-4.136E-1	3.079E+0	3.439E+0
-4.201E-1	3.095E+0	3.419E+0
-4.233E-1	3.137E+0	3.354E+0
-4.201E-1	3.143E+0	3.354E+0
-4.136E-1	3.153E+0	3.348E+0
-4.201E-1	3.160E+0	3.380E+0
-4.217E-1	3.215E+0	3.403E+0
-4.233E-1	3.121E+0	3.452E+0
-4.152E-1	3.101E+0	3.426E+0
-4.168E-1	3.130E+0	3.429E+0
-4.233E-1	3.153E+0	3.400E+0
-4.217E-1	3.130E+0	3.426E+0
-4.152E-1	3.147E+0	3.478E+0
-4.168E-1	3.150E+0	3.435E+0
-4.233E-1	3.192E+0	3.367E+0
-4.184E-1	3.153E+0	3.348E+0
-4.168E-1	3.134E+0	3.396E+0
-4.184E-1	3.134E+0	3.452E+0
-4.249E-1	3.208E+0	3.403E+0
-4.201E-1	3.186E+0	3.494E+0
-4.136E-1	3.166E+0	3.491E+0
-4.168E-1	3.111E+0	3.445E+0
-4.249E-1	3.140E+0	3.384E+0
-4.184E-1	3.101E+0	3.403E+0
-4.136E-1	3.173E+0	3.458E+0
-4.201E-1	3.169E+0	3.390E+0
-4.217E-1	3.160E+0	3.429E+0
-4.201E-1	3.085E+0	3.500E+0
-4.152E-1	3.208E+0	3.374E+0
-4.184E-1	3.208E+0	3.367E+0
-4.233E-1	3.111E+0	3.445E+0
-4.201E-1	3.147E+0	3.448E+0
-4.168E-1	3.160E+0	3.452E+0
-4.168E-1	3.143E+0	3.458E+0
-4.201E-1	3.147E+0	3.484E+0
-4.201E-1	3.072E+0	3.422E+0
-4.168E-1	3.150E+0	3.422E+0
-4.201E-1	3.056E+0	3.396E+0
-4.217E-1	3.085E+0	3.396E+0
-4.184E-1	3.079E+0	3.338E+0
-4.119E-1	3.228E+0	3.390E+0
-4.168E-1	3.186E+0	3.484E+0
-4.233E-1	3.130E+0	3.455E+0
-4.184E-1	3.127E+0	3.315E+0
-4.152E-1	3.140E+0	3.364E+0
-4.184E-1	3.156E+0	3.409E+0
-4.233E-1	3.179E+0	3.413E+0
-4.217E-1	3.166E+0	3.474E+0
-4.168E-1	3.134E+0	3.448E+0
-4.152E-1	3.114E+0	3.455E+0
-4.233E-1	3.075E+0	3.390E+0
-4.184E-1	3.143E+0	3.426E+0
-4.136E-1	3.231E+0	3.481E+0
-4.168E-1	3.182E+0	3.406E+0
-4.217E-1	3.140E+0	3.358E+0
-4.184E-1	3.215E+0	3.312E+0
-4.136E-1	3.140E+0	3.468E+0
-4.168E-1	3.150E+0	3.406E+0
-4.249E-1	3.098E+0	3.426E+0
-4.201E-1	3.208E+0	3.351E+0
-4.184E-1	3.156E+0	3.422E+0
-4.168E-1	3.143E+0	3.387E+0
-4.233E-1	3.124E+0	3.455E+0
-4.184E-1	3.166E+0	3.380E+0
-4.152E-1	3.153E+0	3.387E+0
-4.168E-1	3.156E+0	3.445E+0
-4.233E-1	3.202E+0	3.364E+0
-4.217E-1	3.095E+0	3.468E+0
-4.136E-1	3.192E+0	3.419E+0
-4.184E-1	3.205E+0	3.409E+0
-4.233E-1	3.098E+0	3.409E+0
-4.184E-1	3.150E+0	3.455E+0
-4.136E-1	3.124E+0	3.439E+0
-4.168E-1	3.111E+0	3.419E+0
-4.233E-1	3.150E+0	3.435E+0
-4.201E-1	3.228E+0	3.384E+0
-4.136E-1	3.036E+0	3.471E+0
-4.184E-1	3.169E+0	3.448E+0
-4.249E-1	3.111E+0	3.478E+0
-4.201E-1	3.075E+0	3.400E+0
-4.136E-1	3.101E+0	3.338E+0
-4.184E-1	3.160E+0	3.448E+0
-4.249E-1	3.121E+0	3.387E+0
-4.201E-1	3.127E+0	3.491E+0
-4.152E-1	3.147E+0	3.461E+0
-4.168E-1	3.105E+0	3.419E+0
-4.233E-1	3.140E+0	3.435E+0
-4.201E-1	3.105E+0	3.345E+0
-4.136E-1	3.140E+0	3.374E+0
-4.168E-1	3.114E+0	3.371E+0
-4.249E-1	3.130E+0	3.403E+0
-4.168E-1	3.105E+0	3.358E+0
-4.136E-1	3.118E+0	3.452E+0
-4.184E-1	3.182E+0	3.429E+0
-4.217E-1	3.095E+0	3.374E+0
-4.184E-1	3.105E+0	3.474E+0
-4.136E-1	3.127E+0	3.426E+0
-4.184E-1	3.130E+0	3.422E+0
-4.233E-1	3.143E+0	3.429E+0
-4.184E-1	3.215E+0	3.393E+0
-4.119E-1	3.105E+0	3.358E+0
-4.184E-1	3.163E+0	3.419E+0
-4.201E-1	3.072E+0	3.380E+0
-4.201E-1	3.130E+0	3.364E+0
-4.152E-1	3.124E+0	3.432E+0
-4.184E-1	3.192E+0	3.439E+0
-4.201E-1	3.169E+0	3.387E+0
-4.168E-1	3.095E+0	3.455E+0
-4.136E-1	3.143E+0	3.354E+0
-4.168E-1	3.153E+0	3.413E+0
-4.233E-1	3.134E+0	3.468E+0
-4.184E-1	3.108E+0	3.429E+0
-4.119E-1	3.085E+0	3.387E+0
-4.184E-1	3.143E+0	3.426E+0
-4.201E-1	3.231E+0	3.351E+0
-4.168E-1	3.140E+0	3.409E+0
-4.119E-1	3.166E+0	3.396E+0
-4.168E-1	3.130E+0	3.393E+0
-4.217E-1	3.166E+0	3.429E+0
-4.168E-1	3.218E+0	3.481E+0
-4.119E-1	3.153E+0	3.364E+0
-4.168E-1	3.137E+0	3.400E+0
-4.233E-1	3.098E+0	3.413E+0
-4.184E-1	3.160E+0	3.416E+0
-4.136E-1	3.134E+0	3.445E+0
-4.168E-1	3.108E+0	3.465E+0
-4.184E-1	3.218E+0	3.413E+0
-4.168E-1	3.121E+0	3.429E+0
-4.136E-1	3.173E+0	3.429E+0
-4.168E-1	3.221E+0	3.429E+0
-4.201E-1	3.173E+0	3.452E+0
-4.184E-1	3.176E+0	3.432E+0
-4.119E-1	3.098E+0	3.371E+0
-4.201E-1	3.192E+0	3.403E+0
-4.201E-1	3.169E+0	3.409E+0
-4.184E-1	3.121E+0	3.452E+0
-4.119E-1	3.134E+0	3.409E+0
-4.168E-1	3.105E+0	3.491E+0
-4.233E-1	3.098E+0	3.396E+0
-4.168E-1	3.182E+0	3.384E+0
-4.152E-1	3.147E+0	3.371E+0
-4.168E-1	3.179E+0	3.403E+0
-4.201E-1	3.114E+0	3.400E+0
-4.184E-1	3.195E+0	3.377E+0
-4.136E-1	3.085E+0	3.361E+0
-4.184E-1	3.137E+0	3.442E+0
-4.233E-1	3.137E+0	3.465E+0
-4.217E-1	3.195E+0	3.429E+0
-4.136E-1	3.124E+0	3.422E+0
-4.168E-1	3.153E+0	3.364E+0
-4.217E-1	3.166E+0	3.335E+0
-4.152E-1	3.108E+0	3.406E+0
-4.152E-1	3.105E+0	3.419E+0
-4.168E-1	3.160E+0	3.432E+0
-4.201E-1	3.143E+0	3.422E+0
-4.168E-1	3.098E+0	3.387E+0
-4.152E-1	3.153E+0	3.439E+0
-4.168E-1	3.124E+0	3.442E+0
-4.233E-1	3.130E+0	3.416E+0
-4.201E-1	3.127E+0	3.393E+0
-4.119E-1	3.176E+0	3.371E+0
-4.184E-1	3.147E+0	3.403E+0
-4.217E-1	3.179E+0	3.416E+0
-4.184E-1	3.192E+0	3.406E+0
-4.136E-1	3.095E+0	3.458E+0
-4.168E-1	3.098E+0	3.442E+0
-4.233E-1	3.153E+0	3.465E+0
-4.168E-1	3.212E+0	3.403E+0
-4.136E-1	3.134E+0	3.465E+0
-4.152E-1	3.192E+0	3.429E+0
-4.217E-1	3.127E+0	3.442E+0
-4.168E-1	3.166E+0	3.393E+0
-4.119E-1	3.121E+0	3.384E+0
-4.168E-1	3.147E+0	3.409E+0
-4.201E-1	3.202E+0	3.367E+0
-4.168E-1	3.124E+0	3.384E+0
-4.119E-1	3.124E+0	3.426E+0
-4.201E-1	3.199E+0	3.345E+0
-4.249E-1	3.105E+0	3.325E+0
-4.168E-1	3.182E+0	3.439E+0
-4.119E-1	3.118E+0	3.452E+0
-4.168E-1	3.173E+0	3.367E+0
-4.201E-1	3.176E+0	3.393E+0
-4.184E-1	3.134E+0	3.306E+0
-4.136E-1	3.088E+0	3.406E+0
-4.152E-1	3.121E+0	3.448E+0
-4.184E-1	3.208E+0	3.406E+0
-4.201E-1	3.140E+0	3.422E+0
-4.136E-1	3.121E+0	3.387E+0
-4.184E-1	3.140E+0	3.409E+0
-4.233E-1	3.111E+0	3.335E+0
-4.201E-1	3.124E+0	3.445E+0
-4.152E-1	3.143E+0	3.432E+0
-4.168E-1	3.140E+0	3.478E+0
-4.233E-1	3.153E+0	3.348E+0
-4.168E-1	3.043E+0	3.409E+0
-4.136E-1	3.182E+0	3.435E+0
-4.184E-1	3.085E+0	3.361E+0
-4.217E-1	3.124E+0	3.442E+0
-4.184E-1	3.098E+0	3.380E+0
-4.136E-1	3.215E+0	3.422E+0
-4.152E-1	3.121E+0	3.348E+0
-4.233E-1	3.218E+0	3.497E+0
-4.184E-1	3.163E+0	3.413E+0
-4.152E-1	3.072E+0	3.513E+0
-4.168E-1	3.150E+0	3.426E+0
-4.217E-1	3.140E+0	3.413E+0
-4.184E-1	3.166E+0	3.406E+0
-4.136E-1	3.130E+0	3.390E+0
-4.152E-1	3.166E+0	3.396E+0
-4.217E-1	3.108E+0	3.396E+0
-4.201E-1	3.014E+0	3.429E+0
-4.119E-1	3.143E+0	3.468E+0
-4.168E-1	3.121E+0	3.354E+0
-4.201E-1	3.182E+0	3.429E+0
-4.168E-1	3.153E+0	3.416E+0
-4.136E-1	3.173E+0	3.474E+0
-4.168E-1	3.147E+0	3.390E+0
-4.217E-1	3.121E+0	3.429E+0
-4.184E-1	3.176E+0	3.416E+0
-4.152E-1	3.143E+0	3.452E+0
-4.136E-1	3.072E+0	3.384E+0
-4.233E-1	3.140E+0	3.403E+0
-4.201E-1	3.124E+0	3.332E+0
-4.136E-1	3.118E+0	3.455E+0
-4.152E-1	3.169E+0	3.396E+0
-4.233E-1	3.130E+0	3.542E+0
-4.184E-1	3.085E+0	3.491E+0
-4.119E-1	3.179E+0	3.377E+0
-4.168E-1	3.079E+0	3.396E+0
-4.217E-1	3.169E+0	3.426E+0
-4.152E-1	3.176E+0	3.409E+0
-4.152E-1	3.166E+0	3.374E+0
-4.201E-1	3.195E+0	3.504E+0
-4.201E-1	3.137E+0	3.351E+0
-4.152E-1	3.173E+0	3.393E+0
-4.136E-1	3.153E+0	3.426E+0
-4.168E-1	3.082E+0	3.341E+0
-4.217E-1	3.111E+0	3.426E+0
-4.168E-1	3.124E+0	3.354E+0
-4.103E-1	3.143E+0	3.406E+0
-4.152E-1	3.189E+0	3.426E+0
-4.233E-1	3.169E+0	3.432E+0
-4.168E-1	3.130E+0	3.435E+0
-4.136E-1	3.153E+0	3.377E+0
-4.152E-1	3.114E+0	3.419E+0
-4.217E-1	3.127E+0	3.448E+0
-4.152E-1	3.182E+0	3.500E+0
-4.119E-1	3.150E+0	3.377E+0
-4.152E-1	3.118E+0	3.432E+0
-4.217E-1	3.238E+0	3.419E+0
-4.168E-1	3.134E+0	3.367E+0
-4.119E-1	3.143E+0	3.400E+0
-4.152E-1	3.147E+0	3.445E+0
-4.249E-1	3.179E+0	3.465E+0
-4.168E-1	3.186E+0	3.432E+0
-4.136E-1	3.130E+0	3.422E+0
-4.152E-1	3.134E+0	3.403E+0
-4.201E-1	3.118E+0	3.351E+0
-4.168E-1	3.212E+0	3.393E+0
-4.152E-1	3.186E+0	3.442E+0
-4.152E-1	3.127E+0	3.455E+0
-4.217E-1	3.163E+0	3.345E+0
-4.168E-1	3.056E+0	3.416E+0
-4.136E-1	3.156E+0	3.341E+0
-4.152E-1	3.134E+0	3.322E+0
-4.217E-1	3.118E+0	3.432E+0
-4.168E-1	3.156E+0	3.393E+0
-4.119E-1	3.114E+0	3.358E+0
-4.152E-1	3.072E+0	3.354E+0
-4.233E-1	3.066E+0	3.403E+0
-4.168E-1	3.169E+0	3.390E+0
-4.119E-1	3.134E+0	3.374E+0
-4.184E-1	3.137E+0	3.426E+0
-4.217E-1	3.137E+0	3.374E+0
-4.168E-1	3.189E+0	3.504E+0
-4.119E-1	3.137E+0	3.390E+0
-4.168E-1	3.066E+0	3.351E+0
-4.217E-1	3.147E+0	3.455E+0
-4.184E-1	3.160E+0	3.416E+0
-4.119E-1	3.169E+0	3.439E+0
-4.168E-1	3.150E+0	3.422E+0
-4.217E-1	3.166E+0	3.419E+0
-4.184E-1	3.160E+0	3.432E+0
-4.119E-1	3.137E+0	3.354E+0
-4.152E-1	3.153E+0	3.409E+0
-4.233E-1	3.137E+0	3.367E+0
-4.168E-1	3.163E+0	3.416E+0
-4.152E-1	3.098E+0	3.429E+0
-4.168E-1	3.182E+0	3.458E+0
-4.233E-1	3.095E+0	3.409E+0
-4.168E-1	3.118E+0	3.458E+0
-4.119E-1	3.118E+0	3.361E+0
-4.201E-1	3.169E+0	3.393E+0
-4.201E-1	3.143E+0	3.442E+0
-4.168E-1	3.218E+0	3.481E+0
-4.119E-1	3.134E+0	3.432E+0
-4.168E-1	3.173E+0	3.419E+0
-4.184E-1	3.140E+0	3.465E+0
-4.201E-1	3.130E+0	3.439E+0
-4.136E-1	3.085E+0	3.526E+0
-4.136E-1	3.143E+0	3.426E+0
-4.201E-1	3.111E+0	3.409E+0
-4.168E-1	3.163E+0	3.442E+0
-4.119E-1	3.095E+0	3.429E+0
-4.152E-1	3.134E+0	3.458E+0
-4.217E-1	3.166E+0	3.396E+0
-4.152E-1	3.156E+0	3.458E+0
-4.119E-1	3.156E+0	3.419E+0
-4.168E-1	3.140E+0	3.409E+0
-4.217E-1	3.059E+0	3.413E+0
-4.152E-1	3.169E+0	3.396E+0
-4.136E-1	3.095E+0	3.286E+0
-4.152E-1	3.082E+0	3.468E+0
-4.201E-1	3.153E+0	3.461E+0
-4.184E-1	3.127E+0	3.491E+0
-4.119E-1	3.156E+0	3.432E+0
-4.168E-1	3.137E+0	3.416E+0
-4.201E-1	3.169E+0	3.484E+0
-4.168E-1	3.143E+0	3.364E+0
-4.103E-1	3.140E+0	3.377E+0
-4.168E-1	3.169E+0	3.409E+0
-4.233E-1	3.101E+0	3.435E+0
-4.184E-1	3.137E+0	3.422E+0
-4.136E-1	3.169E+0	3.413E+0
-4.184E-1	3.072E+0	3.416E+0
-4.184E-1	3.111E+0	3.432E+0
-4.168E-1	3.098E+0	3.468E+0
-4.103E-1	3.121E+0	3.396E+0
-4.119E-1	3.101E+0	3.422E+0
-4.201E-1	3.036E+0	3.371E+0
-4.168E-1	3.169E+0	3.390E+0
-4.119E-1	3.182E+0	3.390E+0
-4.152E-1	3.137E+0	3.432E+0
-4.201E-1	3.192E+0	3.455E+0
-4.152E-1	3.189E+0	3.429E+0
-4.103E-1	3.205E+0	3.354E+0
-4.152E-1	3.166E+0	3.413E+0
-4.201E-1	3.169E+0	3.387E+0
-4.152E-1	3.098E+0	3.442E+0
-4.119E-1	3.153E+0	3.452E+0
-4.136E-1	3.121E+0	3.442E+0
-4.249E-1	3.208E+0	3.380E+0
-4.136E-1	3.062E+0	3.377E+0
-4.119E-1	3.127E+0	3.393E+0
-4.136E-1	3.111E+0	3.364E+0
-4.217E-1	3.160E+0	3.406E+0
-4.184E-1	3.147E+0	3.387E+0
-4.119E-1	3.127E+0	3.413E+0
-4.168E-1	3.127E+0	3.429E+0
-4.201E-1	3.192E+0	3.448E+0
-4.184E-1	3.160E+0	3.390E+0
-4.119E-1	3.127E+0	3.435E+0
-4.184E-1	3.137E+0	3.393E+0
-4.184E-1	3.137E+0	3.390E+0
-4.152E-1	3.124E+0	3.439E+0
-4.087E-1	3.202E+0	3.387E+0
-4.136E-1	3.130E+0	3.367E+0
-4.184E-1	3.166E+0	3.422E+0
-4.168E-1	3.163E+0	3.361E+0
-4.119E-1	3.150E+0	3.413E+0
-4.152E-1	3.150E+0	3.435E+0
-4.217E-1	3.147E+0	3.474E+0
-4.184E-1	3.108E+0	3.416E+0
-4.136E-1	3.189E+0	3.435E+0
-4.168E-1	3.166E+0	3.452E+0
-4.201E-1	3.179E+0	3.455E+0
-4.184E-1	3.127E+0	3.435E+0
-4.119E-1	3.156E+0	3.439E+0
-4.136E-1	3.118E+0	3.396E+0
-4.233E-1	3.195E+0	3.497E+0
-4.168E-1	3.124E+0	3.396E+0
-4.119E-1	3.127E+0	3.429E+0
-4.136E-1	3.121E+0	3.500E+0
-4.184E-1	3.153E+0	3.429E+0
-4.184E-1	3.173E+0	3.422E+0
-4.087E-1	3.124E+0	3.448E+0
-4.152E-1	3.140E+0	3.377E+0
-4.201E-1	3.195E+0	3.445E+0
-4.168E-1	3.163E+0	3.387E+0
-4.103E-1	3.114E+0	3.413E+0
-4.136E-1	3.127E+0	3.358E+0
-4.184E-1	3.127E+0	3.465E+0
-4.184E-1	3.127E+0	3.458E+0
-4.119E-1	3.082E+0	3.487E+0
-4.152E-1	3.156E+0	3.439E+0
-4.201E-1	3.186E+0	3.384E+0
-4.184E-1	3.118E+0	3.497E+0
-4.103E-1	3.153E+0	3.371E+0
-4.136E-1	3.127E+0	3.471E+0
-4.184E-1	3.241E+0	3.507E+0
-4.152E-1	3.163E+0	3.471E+0
-4.103E-1	3.163E+0	3.448E+0
-4.152E-1	3.169E+0	3.445E+0
-4.184E-1	3.147E+0	3.439E+0
-4.168E-1	3.192E+0	3.429E+0
-4.103E-1	3.182E+0	3.419E+0
-4.136E-1	3.124E+0	3.419E+0
-4.217E-1	3.195E+0	3.461E+0
-4.168E-1	3.182E+0	3.435E+0
-4.119E-1	3.163E+0	3.458E+0
-4.152E-1	3.153E+0	3.471E+0
-4.184E-1	3.160E+0	3.374E+0
-4.184E-1	3.111E+0	3.439E+0
-4.119E-1	3.059E+0	3.387E+0
-4.136E-1	3.208E+0	3.403E+0
-4.201E-1	3.173E+0	3.448E+0
-4.168E-1	3.150E+0	3.416E+0
-4.119E-1	3.082E+0	3.403E+0
-4.152E-1	3.160E+0	3.416E+0
-4.201E-1	3.195E+0	3.387E+0
-4.168E-1	3.069E+0	3.484E+0
-4.103E-1	3.150E+0	3.426E+0
-4.152E-1	3.173E+0	3.400E+0
-4.217E-1	3.105E+0	3.396E+0
-4.152E-1	3.092E+0	3.429E+0
-4.103E-1	3.199E+0	3.484E+0
-4.152E-1	3.111E+0	3.429E+0
-4.217E-1	3.134E+0	3.403E+0
-4.152E-1	3.163E+0	3.422E+0
-4.103E-1	3.153E+0	3.565E+0
-4.136E-1	3.244E+0	3.510E+0
-4.217E-1	3.108E+0	3.426E+0
-4.152E-1	3.221E+0	3.445E+0
-4.119E-1	3.121E+0	3.481E+0
-4.152E-1	3.121E+0	3.513E+0
-4.201E-1	3.221E+0	3.364E+0
-4.152E-1	3.127E+0	3.481E+0
-4.119E-1	3.127E+0	3.374E+0
-4.168E-1	3.182E+0	3.409E+0
-4.184E-1	3.134E+0	3.377E+0
-4.168E-1	3.163E+0	3.455E+0
-4.119E-1	3.195E+0	3.396E+0
-4.152E-1	3.121E+0	3.494E+0
-4.168E-1	3.195E+0	3.458E+0
-4.152E-1	3.111E+0	3.380E+0
-4.136E-1	3.134E+0	3.455E+0
-4.152E-1	3.202E+0	3.413E+0
-4.201E-1	3.176E+0	3.413E+0
-4.168E-1	3.140E+0	3.422E+0
-4.103E-1	3.137E+0	3.364E+0
-4.168E-1	3.186E+0	3.335E+0
-4.217E-1	3.208E+0	3.390E+0
-4.168E-1	3.095E+0	3.348E+0
-4.119E-1	3.169E+0	3.461E+0
-4.168E-1	3.160E+0	3.400E+0
-4.233E-1	3.140E+0	3.409E+0
-4.184E-1	3.160E+0	3.429E+0
-4.103E-1	3.140E+0	3.396E+0
-4.168E-1	3.092E+0	3.396E+0
-4.184E-1	3.053E+0	3.445E+0
-4.168E-1	3.127E+0	3.468E+0
-4.103E-1	3.127E+0	3.400E+0
-4.152E-1	3.221E+0	3.439E+0
-4.201E-1	3.189E+0	3.452E+0
-4.152E-1	3.208E+0	3.452E+0
-4.071E-1	3.143E+0	3.445E+0
-4.136E-1	3.156E+0	3.384E+0
-4.201E-1	3.163E+0	3.435E+0
-4.168E-1	3.160E+0	3.426E+0
-4.103E-1	3.111E+0	3.338E+0
-4.136E-1	3.153E+0	3.364E+0
-4.201E-1	3.124E+0	3.409E+0
-4.168E-1	3.163E+0	3.455E+0
-4.087E-1	3.118E+0	3.377E+0
-4.152E-1	3.121E+0	3.364E+0
-4.201E-1	3.195E+0	3.422E+0
-4.184E-1	3.124E+0	3.500E+0
-4.119E-1	3.137E+0	3.400E+0
-4.136E-1	3.143E+0	3.481E+0
-4.168E-1	3.153E+0	3.422E+0
-4.168E-1	3.192E+0	3.542E+0
-4.136E-1	3.105E+0	3.435E+0
-4.152E-1	3.114E+0	3.458E+0
-4.184E-1	3.108E+0	3.384E+0
-4.136E-1	3.118E+0	3.484E+0
-4.103E-1	3.189E+0	3.491E+0
-4.168E-1	3.127E+0	3.380E+0
-4.201E-1	3.208E+0	3.400E+0
-4.152E-1	3.098E+0	3.371E+0
-4.119E-1	3.108E+0	3.448E+0
-4.119E-1	3.127E+0	3.419E+0
-4.217E-1	3.147E+0	3.429E+0
-4.168E-1	3.153E+0	3.426E+0
-4.152E-1	3.195E+0	3.387E+0
-4.152E-1	3.114E+0	3.400E+0
-4.217E-1	3.085E+0	3.409E+0
-4.168E-1	3.095E+0	3.384E+0
-4.103E-1	3.189E+0	3.461E+0
-4.152E-1	3.195E+0	3.432E+0
-4.201E-1	3.127E+0	3.432E+0
-4.184E-1	3.130E+0	3.445E+0
-4.103E-1	3.088E+0	3.478E+0
-4.152E-1	3.199E+0	3.422E+0
-4.201E-1	3.176E+0	3.422E+0
-4.168E-1	3.182E+0	3.458E+0
-4.087E-1	3.163E+0	3.374E+0
-4.152E-1	3.075E+0	3.371E+0
-4.201E-1	3.130E+0	3.432E+0
-4.184E-1	3.189E+0	3.419E+0
-4.119E-1	3.169E+0	3.439E+0
-4.152E-1	3.098E+0	3.396E+0
-4.217E-1	3.150E+0	3.419E+0
-4.168E-1	3.134E+0	3.416E+0
-4.119E-1	3.105E+0	3.409E+0
-4.136E-1	3.176E+0	3.448E+0
-4.217E-1	3.105E+0	3.455E+0
-4.184E-1	3.095E+0	3.455E+0
-4.103E-1	3.088E+0	3.494E+0
-4.168E-1	3.043E+0	3.409E+0
-4.201E-1	3.072E+0	3.380E+0
-4.168E-1	3.215E+0	3.455E+0
-4.103E-1	3.137E+0	3.325E+0
-4.152E-1	3.163E+0	3.403E+0
-4.184E-1	3.088E+0	3.377E+0
-4.184E-1	3.134E+0	3.439E+0
-4.119E-1	3.127E+0	3.458E+0
-4.152E-1	3.127E+0	3.390E+0
-4.168E-1	3.215E+0	3.445E+0
-4.152E-1	3.169E+0	3.409E+0
-4.103E-1	3.150E+0	3.403E+0
-4.136E-1	3.150E+0	3.471E+0
-4.233E-1	3.182E+0	3.426E+0
-4.168E-1	3.147E+0	3.416E+0
-4.119E-1	3.186E+0	3.461E+0
-4.136E-1	3.182E+0	3.393E+0
-4.201E-1	3.134E+0	3.403E+0
-4.152E-1	3.169E+0	3.377E+0
-4.103E-1	3.127E+0	3.422E+0
-4.119E-1	3.166E+0	3.452E+0
-4.168E-1	3.176E+0	3.439E+0
-4.168E-1	3.156E+0	3.396E+0
-4.087E-1	3.088E+0	3.471E+0
-4.136E-1	3.134E+0	3.455E+0
-4.201E-1	3.095E+0	3.497E+0
-4.136E-1	3.036E+0	3.432E+0
-4.071E-1	3.169E+0	3.377E+0
-4.152E-1	3.130E+0	3.452E+0
-4.201E-1	3.140E+0	3.458E+0
-4.184E-1	3.056E+0	3.465E+0
-4.103E-1	3.127E+0	3.403E+0
-4.136E-1	3.169E+0	3.384E+0
-4.184E-1	3.160E+0	3.468E+0
-4.168E-1	3.118E+0	3.396E+0
-4.103E-1	3.056E+0	3.481E+0
-4.152E-1	3.075E+0	3.481E+0
-4.168E-1	3.173E+0	3.422E+0
-4.136E-1	3.105E+0	3.413E+0
-4.103E-1	3.189E+0	3.403E+0
-4.136E-1	3.189E+0	3.432E+0
-4.201E-1	3.153E+0	3.393E+0
-4.152E-1	3.114E+0	3.393E+0
-4.119E-1	3.166E+0	3.478E+0
-4.119E-1	3.066E+0	3.348E+0
-4.201E-1	3.153E+0	3.513E+0
-4.152E-1	3.215E+0	3.413E+0
-4.136E-1	3.225E+0	3.416E+0
-4.136E-1	3.156E+0	3.364E+0
-4.201E-1	3.186E+0	3.413E+0
-4.152E-1	3.195E+0	3.448E+0
-4.087E-1	3.108E+0	3.400E+0
-4.119E-1	3.143E+0	3.426E+0
-4.184E-1	3.056E+0	3.387E+0
-4.168E-1	3.124E+0	3.387E+0
-4.103E-1	3.173E+0	3.299E+0
-4.152E-1	3.169E+0	3.422E+0
-4.217E-1	3.098E+0	3.432E+0
-4.152E-1	3.069E+0	3.416E+0
-4.071E-1	3.212E+0	3.468E+0
-4.136E-1	3.137E+0	3.374E+0
-4.217E-1	3.130E+0	3.393E+0
-4.184E-1	3.150E+0	3.461E+0
-4.103E-1	3.069E+0	3.364E+0
-4.136E-1	3.108E+0	3.396E+0
-4.184E-1	3.182E+0	3.387E+0
-4.119E-1	3.143E+0	3.468E+0
-4.103E-1	3.127E+0	3.442E+0
-4.136E-1	3.137E+0	3.403E+0
-4.184E-1	3.140E+0	3.422E+0
-4.152E-1	3.111E+0	3.393E+0
-4.087E-1	3.166E+0	3.471E+0
-4.152E-1	3.134E+0	3.351E+0
-4.184E-1	3.134E+0	3.478E+0
-4.136E-1	3.072E+0	3.439E+0
-4.103E-1	3.153E+0	3.504E+0
-4.136E-1	3.147E+0	3.435E+0
-4.184E-1	3.179E+0	3.474E+0
-4.168E-1	3.153E+0	3.442E+0
-4.087E-1	3.134E+0	3.439E+0
-4.119E-1	3.124E+0	3.374E+0
-4.184E-1	3.111E+0	3.384E+0
-4.184E-1	3.095E+0	3.422E+0
-4.119E-1	3.176E+0	3.426E+0
-4.119E-1	3.166E+0	3.400E+0
-4.184E-1	3.124E+0	3.315E+0
-4.152E-1	3.108E+0	3.364E+0
-4.087E-1	3.160E+0	3.416E+0
-4.152E-1	3.114E+0	3.393E+0
-4.184E-1	3.140E+0	3.448E+0
-4.152E-1	3.147E+0	3.387E+0
-4.103E-1	3.121E+0	3.358E+0
-4.168E-1	3.027E+0	3.426E+0
-4.168E-1	3.088E+0	3.419E+0
-4.152E-1	3.231E+0	3.361E+0
-4.103E-1	3.195E+0	3.416E+0
-4.119E-1	3.140E+0	3.426E+0
-4.184E-1	3.186E+0	3.396E+0
-4.168E-1	3.111E+0	3.413E+0
-4.103E-1	3.150E+0	3.429E+0
-4.103E-1	3.166E+0	3.393E+0
-4.152E-1	3.150E+0	3.416E+0
-4.168E-1	3.134E+0	3.403E+0
-4.087E-1	3.111E+0	3.413E+0
-4.136E-1	3.156E+0	3.377E+0
-4.168E-1	3.150E+0	3.345E+0
-4.152E-1	3.176E+0	3.377E+0
-4.103E-1	3.173E+0	3.426E+0
-4.136E-1	3.130E+0	3.393E+0
-4.168E-1	3.108E+0	3.396E+0
-4.152E-1	3.130E+0	3.377E+0
-4.071E-1	3.147E+0	3.400E+0
-4.119E-1	3.023E+0	3.400E+0
-4.201E-1	3.118E+0	3.422E+0
-4.152E-1	3.186E+0	3.448E+0
-4.087E-1	3.069E+0	3.435E+0
-4.136E-1	3.205E+0	3.403E+0
-4.184E-1	3.221E+0	3.429E+0
-4.152E-1	3.163E+0	3.380E+0
-4.103E-1	3.108E+0	3.487E+0
-4.119E-1	3.143E+0	3.335E+0
-4.184E-1	3.098E+0	3.445E+0
-4.168E-1	3.118E+0	3.400E+0
-4.119E-1	3.098E+0	3.419E+0
-4.119E-1	3.234E+0	3.400E+0
-4.184E-1	3.114E+0	3.409E+0
-4.168E-1	3.130E+0	3.315E+0
-4.071E-1	3.143E+0	3.367E+0
-4.136E-1	3.179E+0	3.432E+0
-4.184E-1	3.160E+0	3.474E+0
-4.136E-1	3.127E+0	3.341E+0
-4.103E-1	3.121E+0	3.400E+0
-4.136E-1	3.127E+0	3.435E+0
-4.201E-1	3.163E+0	3.461E+0
-4.168E-1	3.121E+0	3.442E+0
-4.103E-1	3.111E+0	3.435E+0
-4.152E-1	3.092E+0	3.416E+0
-4.201E-1	3.169E+0	3.481E+0
-4.168E-1	3.143E+0	3.442E+0
-4.087E-1	3.179E+0	3.393E+0
-4.119E-1	3.114E+0	3.474E+0
-4.184E-1	3.124E+0	3.468E+0
-4.152E-1	3.085E+0	3.471E+0
-4.119E-1	3.163E+0	3.387E+0
-4.119E-1	3.111E+0	3.426E+0
-4.184E-1	3.137E+0	3.393E+0
-4.136E-1	3.189E+0	3.442E+0
-4.087E-1	3.186E+0	3.481E+0
-4.103E-1	3.186E+0	3.348E+0
-4.152E-1	3.189E+0	3.461E+0
-4.152E-1	3.202E+0	3.390E+0
-4.103E-1	3.134E+0	3.442E+0
-4.136E-1	3.130E+0	3.367E+0
-4.184E-1	3.160E+0	3.361E+0
-4.152E-1	3.189E+0	3.461E+0
-4.087E-1	3.150E+0	3.432E+0
-4.103E-1	3.105E+0	3.348E+0
-4.168E-1	3.163E+0	3.413E+0
-4.152E-1	3.169E+0	3.403E+0
-4.087E-1	3.179E+0	3.387E+0
-4.136E-1	3.140E+0	3.455E+0
-4.168E-1	3.147E+0	3.361E+0
-4.168E-1	3.156E+0	3.448E+0
-4.103E-1	3.192E+0	3.452E+0
-4.119E-1	3.085E+0	3.455E+0
-4.184E-1	3.153E+0	3.429E+0
-4.119E-1	3.202E+0	3.390E+0
-4.087E-1	3.124E+0	3.461E+0
-4.152E-1	3.160E+0	3.439E+0
-4.184E-1	3.173E+0	3.396E+0
-4.136E-1	3.124E+0	3.491E+0
-4.136E-1	3.111E+0	3.413E+0
-4.119E-1	3.124E+0	3.387E+0
-4.184E-1	3.147E+0	3.413E+0
-4.152E-1	3.118E+0	3.416E+0
-4.119E-1	3.189E+0	3.393E+0
-4.087E-1	3.163E+0	3.335E+0
-4.168E-1	3.059E+0	3.455E+0
-4.152E-1	3.101E+0	3.416E+0
-4.103E-1	3.140E+0	3.461E+0
-4.119E-1	3.140E+0	3.452E+0
-4.168E-1	3.121E+0	3.416E+0
-4.152E-1	3.163E+0	3.491E+0
-4.119E-1	3.092E+0	3.409E+0
-4.103E-1	3.134E+0	3.351E+0
-4.168E-1	3.075E+0	3.429E+0
-4.136E-1	3.130E+0	3.413E+0
-4.119E-1	3.114E+0	3.445E+0
-4.119E-1	3.186E+0	3.432E+0
-4.184E-1	3.108E+0	3.367E+0
-4.136E-1	3.156E+0	3.458E+0
-4.103E-1	3.095E+0	3.341E+0
-4.136E-1	3.147E+0	3.442E+0
-4.168E-1	3.199E+0	3.400E+0
-4.136E-1	3.156E+0	3.448E+0
-4.087E-1	3.169E+0	3.474E+0
-4.103E-1	3.127E+0	3.400E+0
-4.201E-1	3.072E+0	3.452E+0
-4.152E-1	3.176E+0	3.416E+0
-4.087E-1	3.166E+0	3.393E+0
-4.103E-1	3.140E+0	3.384E+0
-4.201E-1	3.163E+0	3.409E+0
-4.168E-1	3.160E+0	3.413E+0
-4.119E-1	3.140E+0	3.396E+0
-4.136E-1	3.166E+0	3.400E+0
-4.184E-1	3.169E+0	3.403E+0
-4.119E-1	3.101E+0	3.377E+0
-4.087E-1	3.169E+0	3.448E+0
-4.103E-1	3.186E+0	3.484E+0
-4.201E-1	3.147E+0	3.487E+0
-4.152E-1	3.124E+0	3.413E+0
-4.103E-1	3.114E+0	3.348E+0
-4.168E-1	3.130E+0	3.400E+0
-4.184E-1	3.121E+0	3.439E+0
-4.119E-1	3.163E+0	3.406E+0
-4.071E-1	3.163E+0	3.448E+0
-4.136E-1	3.234E+0	3.478E+0
-4.184E-1	3.225E+0	3.445E+0
-4.136E-1	3.085E+0	3.507E+0
-4.103E-1	3.072E+0	3.384E+0
-4.136E-1	3.124E+0	3.387E+0
-4.184E-1	3.173E+0	3.458E+0
-4.168E-1	3.095E+0	3.387E+0
-4.103E-1	3.150E+0	3.393E+0
-4.136E-1	3.160E+0	3.393E+0
-4.184E-1	3.124E+0	3.435E+0
-4.152E-1	3.108E+0	3.396E+0
-4.103E-1	3.108E+0	3.396E+0
-4.152E-1	3.147E+0	3.474E+0
-4.184E-1	3.085E+0	3.384E+0
-4.152E-1	3.176E+0	3.406E+0
-4.087E-1	3.088E+0	3.400E+0
-4.119E-1	3.147E+0	3.393E+0
-4.184E-1	3.121E+0	3.435E+0
-4.136E-1	3.166E+0	3.435E+0
-4.103E-1	3.160E+0	3.403E+0
-4.119E-1	3.082E+0	3.455E+0
-4.152E-1	3.059E+0	3.393E+0
-4.152E-1	3.147E+0	3.371E+0
-4.071E-1	3.153E+0	3.315E+0
-4.119E-1	3.121E+0	3.461E+0
-4.184E-1	3.127E+0	3.364E+0
-4.136E-1	3.189E+0	3.422E+0
-4.103E-1	3.150E+0	3.377E+0
-4.119E-1	3.118E+0	3.403E+0
-4.152E-1	3.153E+0	3.448E+0
-4.136E-1	3.189E+0	3.393E+0
-4.103E-1	3.150E+0	3.429E+0
-4.136E-1	3.221E+0	3.478E+0
-4.184E-1	3.202E+0	3.409E+0
-4.136E-1	3.075E+0	3.419E+0
-4.087E-1	3.140E+0	3.461E+0
-4.136E-1	3.212E+0	3.371E+0
-4.168E-1	3.124E+0	3.439E+0
-4.152E-1	3.062E+0	3.371E+0
-4.103E-1	3.137E+0	3.387E+0
-4.136E-1	3.163E+0	3.458E+0
-4.152E-1	3.218E+0	3.478E+0
-4.168E-1	3.143E+0	3.432E+0
-4.087E-1	3.130E+0	3.413E+0
-4.103E-1	3.140E+0	3.487E+0
-4.184E-1	3.137E+0	3.348E+0
-4.152E-1	3.182E+0	3.419E+0
-4.103E-1	3.166E+0	3.439E+0
-4.136E-1	3.108E+0	3.416E+0
-4.184E-1	3.121E+0	3.452E+0
-4.152E-1	3.114E+0	3.445E+0
-4.071E-1	3.176E+0	3.413E+0
-4.119E-1	3.173E+0	3.416E+0
-4.184E-1	3.079E+0	3.465E+0
-4.152E-1	3.257E+0	3.458E+0
-4.087E-1	3.118E+0	3.413E+0
-4.136E-1	3.108E+0	3.393E+0
-4.168E-1	3.127E+0	3.367E+0
-4.136E-1	3.205E+0	3.400E+0
-4.087E-1	3.179E+0	3.393E+0
-4.119E-1	3.140E+0	3.400E+0
-4.217E-1	3.202E+0	3.409E+0
-4.136E-1	3.153E+0	3.452E+0
-4.103E-1	3.108E+0	3.374E+0
-4.119E-1	3.189E+0	3.403E+0
-4.184E-1	3.095E+0	3.390E+0
-4.152E-1	3.079E+0	3.461E+0
-4.103E-1	3.098E+0	3.328E+0
-4.103E-1	3.163E+0	3.422E+0
-4.152E-1	3.153E+0	3.393E+0
-4.168E-1	3.127E+0	3.468E+0
-4.103E-1	3.150E+0	3.387E+0
-4.152E-1	3.182E+0	3.416E+0
-4.184E-1	3.140E+0	3.403E+0
-4.152E-1	3.173E+0	3.445E+0
-4.087E-1	3.150E+0	3.439E+0
-4.103E-1	3.124E+0	3.494E+0
-4.184E-1	3.098E+0	3.403E+0
-4.136E-1	3.218E+0	3.432E+0
-4.071E-1	3.105E+0	3.390E+0
-4.136E-1	3.176E+0	3.403E+0
-4.201E-1	3.186E+0	3.403E+0
-4.152E-1	3.147E+0	3.471E+0
-4.103E-1	3.130E+0	3.416E+0
-4.119E-1	3.192E+0	3.354E+0
-4.201E-1	3.143E+0	3.458E+0
-4.152E-1	3.150E+0	3.348E+0
-4.087E-1	3.095E+0	3.341E+0
-4.103E-1	3.147E+0	3.429E+0
-4.168E-1	3.166E+0	3.387E+0
-4.152E-1	3.098E+0	3.409E+0
-4.055E-1	3.156E+0	3.484E+0
-4.136E-1	3.153E+0	3.406E+0
-4.168E-1	3.130E+0	3.332E+0
-4.119E-1	3.124E+0	3.426E+0
-4.087E-1	3.098E+0	3.529E+0
-4.119E-1	3.225E+0	3.409E+0
-4.184E-1	3.092E+0	3.491E+0
-4.152E-1	3.147E+0	3.422E+0
-4.071E-1	3.179E+0	3.442E+0
-4.168E-1	3.189E+0	3.400E+0
-4.168E-1	3.173E+0	3.419E+0
-4.152E-1	3.114E+0	3.403E+0
-4.119E-1	3.082E+0	3.458E+0
-4.119E-1	3.130E+0	3.403E+0
-4.168E-1	3.108E+0	3.435E+0
-4.152E-1	3.137E+0	3.416E+0
-4.071E-1	3.179E+0	3.429E+0
-4.119E-1	3.202E+0	3.487E+0
-4.168E-1	3.169E+0	3.422E+0
-4.136E-1	3.160E+0	3.465E+0
-4.071E-1	3.147E+0	3.497E+0
-4.136E-1	3.176E+0	3.400E+0
-4.184E-1	3.166E+0	3.461E+0
-4.136E-1	3.215E+0	3.439E+0
-4.071E-1	3.143E+0	3.465E+0
-4.103E-1	3.137E+0	3.409E+0
-4.168E-1	3.140E+0	3.393E+0
-4.152E-1	3.156E+0	3.396E+0
-4.055E-1	3.118E+0	3.371E+0
-4.103E-1	3.137E+0	3.419E+0
-4.168E-1	3.147E+0	3.384E+0
-4.103E-1	3.072E+0	3.354E+0
-4.087E-1	3.173E+0	3.406E+0
-4.119E-1	3.251E+0	3.461E+0
-4.184E-1	3.150E+0	3.377E+0
-4.136E-1	3.140E+0	3.393E+0
-4.071E-1	3.088E+0	3.471E+0
-4.103E-1	3.101E+0	3.481E+0
-4.168E-1	3.147E+0	3.448E+0
-4.136E-1	3.130E+0	3.396E+0
-4.038E-1	3.134E+0	3.358E+0
-4.103E-1	3.127E+0	3.371E+0
-4.184E-1	3.118E+0	3.448E+0
-4.136E-1	3.121E+0	3.465E+0
-4.071E-1	3.182E+0	3.435E+0
-4.119E-1	3.147E+0	3.416E+0
-4.152E-1	3.108E+0	3.484E+0
-4.136E-1	3.085E+0	3.429E+0
-4.071E-1	3.176E+0	3.491E+0
-4.119E-1	3.147E+0	3.393E+0
-4.184E-1	3.160E+0	3.416E+0
-4.136E-1	3.079E+0	3.487E+0
-4.038E-1	3.114E+0	3.374E+0
-4.119E-1	3.150E+0	3.429E+0
-4.168E-1	3.160E+0	3.341E+0
-4.136E-1	3.260E+0	3.380E+0
-4.103E-1	3.202E+0	3.377E+0
-4.103E-1	3.163E+0	3.390E+0
-4.168E-1	3.153E+0	3.396E+0
-4.136E-1	3.105E+0	3.445E+0
-4.087E-1	3.072E+0	3.461E+0
-4.119E-1	3.127E+0	3.416E+0
-4.168E-1	3.121E+0	3.465E+0
-4.136E-1	3.169E+0	3.280E+0
-4.087E-1	3.147E+0	3.517E+0
-4.103E-1	3.088E+0	3.455E+0
-4.168E-1	3.134E+0	3.461E+0
-4.152E-1	3.156E+0	3.396E+0
-4.071E-1	3.140E+0	3.384E+0
-4.119E-1	3.095E+0	3.338E+0
-4.152E-1	3.124E+0	3.429E+0
-4.136E-1	3.059E+0	3.452E+0
-4.071E-1	3.147E+0	3.400E+0
-4.119E-1	3.205E+0	3.445E+0
-4.168E-1	3.085E+0	3.413E+0
-4.119E-1	3.143E+0	3.377E+0
-4.055E-1	3.127E+0	3.361E+0
-4.119E-1	3.231E+0	3.455E+0
-4.184E-1	3.182E+0	3.380E+0
-4.136E-1	3.163E+0	3.396E+0
-4.087E-1	3.140E+0	3.403E+0
-4.136E-1	3.137E+0	3.445E+0
-4.168E-1	3.069E+0	3.445E+0
-4.168E-1	3.105E+0	3.429E+0
-4.103E-1	3.247E+0	3.380E+0
-4.087E-1	3.101E+0	3.400E+0
-4.136E-1	3.118E+0	3.478E+0
-4.136E-1	3.134E+0	3.478E+0
-4.087E-1	3.192E+0	3.406E+0
-4.087E-1	3.137E+0	3.400E+0
-4.168E-1	3.186E+0	3.403E+0
-4.119E-1	3.066E+0	3.380E+0
-4.087E-1	3.173E+0	3.371E+0
-4.136E-1	3.150E+0	3.461E+0
-4.168E-1	3.160E+0	3.422E+0
-4.136E-1	3.166E+0	3.468E+0
-4.087E-1	3.176E+0	3.494E+0
-4.103E-1	3.205E+0	3.416E+0
-4.152E-1	3.169E+0	3.426E+0
-4.168E-1	3.085E+0	3.338E+0
-4.087E-1	3.111E+0	3.416E+0
-4.103E-1	3.140E+0	3.429E+0
-4.152E-1	3.182E+0	3.435E+0
-4.152E-1	3.195E+0	3.409E+0
-4.103E-1	3.186E+0	3.419E+0
-4.103E-1	3.082E+0	3.435E+0
-4.152E-1	3.156E+0	3.474E+0
-4.152E-1	3.118E+0	3.474E+0
-4.103E-1	3.143E+0	3.452E+0
-4.103E-1	3.108E+0	3.400E+0
-4.152E-1	3.134E+0	3.517E+0
-4.152E-1	3.156E+0	3.413E+0
-4.055E-1	3.169E+0	3.400E+0
-4.103E-1	3.156E+0	3.426E+0
-4.184E-1	3.199E+0	3.455E+0
-4.136E-1	3.105E+0	3.452E+0
-4.119E-1	3.153E+0	3.403E+0
-4.119E-1	3.163E+0	3.491E+0
-4.152E-1	3.150E+0	3.452E+0
-4.152E-1	3.147E+0	3.439E+0
-4.055E-1	3.072E+0	3.384E+0
-4.119E-1	3.085E+0	3.413E+0
-4.136E-1	3.140E+0	3.361E+0
-4.119E-1	3.153E+0	3.400E+0
-4.087E-1	3.124E+0	3.367E+0
-4.119E-1	3.114E+0	3.419E+0
-4.152E-1	3.166E+0	3.338E+0
-4.119E-1	3.118E+0	3.448E+0
[truncated: 18,068 more rows]
