# Supplementary material for: Improved ANAP incorporation and VCF analysis reveal details of P2X7 current facilitation and a limited conformational interplay between ATP binding and the intracellular ballast domain
Source: eLife. 2023 Jan 4;12:e82479. doi: 10.7554/eLife.82479 (PMC9859053; doi:10.7554/eLife.82479)
Supplement: Figure 3—figure supplement 3—source data 2. [file elife-82479-fig3-figsupp3-data2.zip › Figure-3_figure-supplement-3_source-data-2/DeltaCys-constructs/d23/17.csv]

-8.791E-1	9.895E-1	1.249E+0
-8.823E-1	9.992E-1	1.217E+0
-8.839E-1	9.376E-1	1.230E+0
-8.823E-1	1.002E+0	1.226E+0
-8.742E-1	9.441E-1	1.272E+0
-8.823E-1	9.570E-1	1.226E+0
-8.856E-1	9.635E-1	1.278E+0
-8.807E-1	9.538E-1	1.255E+0
-8.807E-1	9.797E-1	1.259E+0
-8.775E-1	9.733E-1	1.233E+0
-8.807E-1	9.603E-1	1.246E+0
-8.791E-1	9.895E-1	1.220E+0
-8.791E-1	9.765E-1	1.259E+0
-8.807E-1	9.635E-1	1.223E+0
-8.839E-1	9.797E-1	1.249E+0
-8.791E-1	9.149E-1	1.220E+0
-8.807E-1	9.635E-1	1.226E+0
-8.758E-1	9.408E-1	1.197E+0
-8.839E-1	9.830E-1	1.246E+0
-8.791E-1	1.006E+0	1.243E+0
-8.758E-1	9.700E-1	1.268E+0
-8.807E-1	9.635E-1	1.220E+0
-8.839E-1	9.570E-1	1.210E+0
-8.807E-1	9.895E-1	1.288E+0
-8.791E-1	9.700E-1	1.217E+0
-8.791E-1	9.927E-1	1.223E+0
-8.839E-1	9.668E-1	1.220E+0
-8.807E-1	9.505E-1	1.236E+0
-8.775E-1	9.473E-1	1.233E+0
-8.807E-1	1.009E+0	1.233E+0
-8.839E-1	9.603E-1	1.171E+0
-8.791E-1	9.570E-1	1.230E+0
-8.775E-1	9.992E-1	1.262E+0
-8.775E-1	9.635E-1	1.220E+0
-8.823E-1	9.862E-1	1.246E+0
-8.823E-1	9.473E-1	1.246E+0
-8.775E-1	9.733E-1	1.243E+0
-8.807E-1	9.700E-1	1.213E+0
-8.839E-1	9.700E-1	1.233E+0
-8.807E-1	9.473E-1	1.230E+0
-8.775E-1	9.408E-1	1.246E+0
-8.791E-1	9.830E-1	1.278E+0
-8.807E-1	9.603E-1	1.213E+0
-8.823E-1	9.603E-1	1.207E+0
-8.775E-1	9.538E-1	1.213E+0
-8.823E-1	9.700E-1	1.204E+0
-8.807E-1	9.570E-1	1.184E+0
-8.791E-1	9.700E-1	1.236E+0
-8.742E-1	9.797E-1	1.239E+0
-8.791E-1	9.700E-1	1.249E+0
-8.823E-1	9.765E-1	1.262E+0
-8.807E-1	9.765E-1	1.220E+0
-8.791E-1	9.408E-1	1.249E+0
-8.823E-1	9.538E-1	1.207E+0
-8.856E-1	9.408E-1	1.204E+0
-8.807E-1	9.668E-1	1.259E+0
-8.775E-1	9.505E-1	1.239E+0
-8.807E-1	9.570E-1	1.243E+0
-8.823E-1	9.765E-1	1.217E+0
-8.807E-1	9.700E-1	1.223E+0
-8.758E-1	1.015E+0	1.268E+0
-8.823E-1	9.084E-1	1.223E+0
-8.839E-1	9.797E-1	1.243E+0
-8.823E-1	9.473E-1	1.230E+0
-8.775E-1	9.668E-1	1.213E+0
-8.791E-1	9.441E-1	1.204E+0
-8.823E-1	9.830E-1	1.259E+0
-8.791E-1	9.538E-1	1.174E+0
-8.758E-1	9.700E-1	1.226E+0
-8.791E-1	9.278E-1	1.249E+0
-8.839E-1	9.668E-1	1.181E+0
-8.807E-1	9.700E-1	1.249E+0
-8.791E-1	9.733E-1	1.220E+0
-8.791E-1	9.830E-1	1.265E+0
-8.856E-1	1.035E+0	1.230E+0
-8.791E-1	9.700E-1	1.207E+0
-8.807E-1	9.538E-1	1.233E+0
-8.807E-1	9.570E-1	1.236E+0
-8.839E-1	9.603E-1	1.239E+0
-8.807E-1	9.278E-1	1.252E+0
-8.807E-1	9.830E-1	1.210E+0
-8.823E-1	9.116E-1	1.246E+0
-8.823E-1	9.668E-1	1.246E+0
-8.807E-1	9.311E-1	1.255E+0
-8.775E-1	1.002E+0	1.217E+0
-8.807E-1	1.009E+0	1.252E+0
-8.839E-1	9.960E-1	1.265E+0
-8.823E-1	9.343E-1	1.285E+0
-8.807E-1	9.668E-1	1.220E+0
-8.791E-1	9.635E-1	1.213E+0
-8.823E-1	1.012E+0	1.252E+0
-8.807E-1	9.797E-1	1.226E+0
-8.791E-1	9.830E-1	1.230E+0
-8.823E-1	9.278E-1	1.243E+0
-8.856E-1	9.700E-1	1.223E+0
-8.791E-1	9.441E-1	1.210E+0
-8.791E-1	9.343E-1	1.174E+0
-8.791E-1	9.603E-1	1.239E+0
-8.823E-1	9.668E-1	1.246E+0
-8.775E-1	9.278E-1	1.213E+0
-8.742E-1	9.797E-1	1.220E+0
-8.807E-1	9.862E-1	1.230E+0
-8.856E-1	9.278E-1	1.217E+0
-8.775E-1	9.505E-1	1.223E+0
-8.775E-1	9.570E-1	1.184E+0
-8.807E-1	9.733E-1	1.236E+0
-8.839E-1	9.765E-1	1.249E+0
-8.807E-1	9.635E-1	1.243E+0
-8.775E-1	9.895E-1	1.200E+0
-8.807E-1	1.002E+0	1.207E+0
-8.823E-1	9.505E-1	1.213E+0
-8.791E-1	9.441E-1	1.281E+0
-8.758E-1	9.765E-1	1.252E+0
-8.807E-1	9.797E-1	1.204E+0
-8.839E-1	9.408E-1	1.243E+0
-8.807E-1	9.635E-1	1.226E+0
-8.742E-1	9.473E-1	1.262E+0
-8.807E-1	9.700E-1	1.220E+0
-8.839E-1	9.311E-1	1.213E+0
-8.807E-1	9.862E-1	1.249E+0
-8.775E-1	1.006E+0	1.262E+0
-8.823E-1	9.862E-1	1.230E+0
-8.823E-1	9.830E-1	1.217E+0
-8.823E-1	9.635E-1	1.181E+0
-8.791E-1	9.603E-1	1.236E+0
-8.791E-1	9.603E-1	1.268E+0
-8.839E-1	9.538E-1	1.197E+0
-8.791E-1	9.473E-1	1.249E+0
-8.791E-1	9.700E-1	1.255E+0
-8.839E-1	9.408E-1	1.230E+0
-8.856E-1	9.733E-1	1.246E+0
-8.791E-1	9.700E-1	1.210E+0
-8.775E-1	9.765E-1	1.200E+0
-8.791E-1	9.505E-1	1.220E+0
-8.856E-1	9.700E-1	1.294E+0
-8.807E-1	9.603E-1	1.207E+0
-8.775E-1	9.278E-1	1.262E+0
-8.807E-1	1.006E+0	1.304E+0
-8.856E-1	1.006E+0	1.226E+0
-8.807E-1	9.895E-1	1.210E+0
-8.758E-1	9.733E-1	1.194E+0
-8.839E-1	9.668E-1	1.233E+0
-8.839E-1	9.700E-1	1.243E+0
-8.807E-1	1.019E+0	1.197E+0
-8.791E-1	9.570E-1	1.246E+0
-8.823E-1	9.830E-1	1.226E+0
-8.823E-1	9.668E-1	1.259E+0
-8.807E-1	9.181E-1	1.194E+0
-8.791E-1	9.733E-1	1.233E+0
-8.823E-1	9.668E-1	1.243E+0
-8.839E-1	9.700E-1	1.252E+0
-8.807E-1	9.895E-1	1.233E+0
-8.775E-1	9.603E-1	1.207E+0
-8.791E-1	9.570E-1	1.259E+0
-8.856E-1	9.765E-1	1.294E+0
-8.791E-1	9.343E-1	1.213E+0
-8.791E-1	9.797E-1	1.255E+0
-8.807E-1	9.343E-1	1.223E+0
-8.856E-1	9.441E-1	1.220E+0
-8.823E-1	9.570E-1	1.184E+0
-8.791E-1	9.700E-1	1.220E+0
-8.839E-1	9.668E-1	1.236E+0
-8.807E-1	9.181E-1	1.230E+0
-8.791E-1	9.538E-1	1.200E+0
-8.807E-1	9.960E-1	1.178E+0
-8.839E-1	9.733E-1	1.243E+0
-8.856E-1	9.797E-1	1.220E+0
-8.807E-1	9.927E-1	1.187E+0
-8.791E-1	9.733E-1	1.223E+0
-8.791E-1	9.538E-1	1.217E+0
-8.807E-1	9.311E-1	1.223E+0
-8.807E-1	9.862E-1	1.220E+0
-8.791E-1	9.895E-1	1.233E+0
-8.807E-1	9.765E-1	1.255E+0
-8.856E-1	9.797E-1	1.223E+0
-8.791E-1	9.505E-1	1.191E+0
-8.791E-1	9.700E-1	1.259E+0
-8.807E-1	9.895E-1	1.239E+0
-8.807E-1	9.733E-1	1.268E+0
-8.807E-1	9.733E-1	1.246E+0
-8.807E-1	9.570E-1	1.259E+0
-8.807E-1	9.311E-1	1.197E+0
-8.856E-1	9.538E-1	1.230E+0
-8.823E-1	9.635E-1	1.226E+0
-8.775E-1	9.862E-1	1.220E+0
-8.823E-1	9.343E-1	1.217E+0
-8.839E-1	9.733E-1	1.213E+0
-8.791E-1	9.797E-1	1.272E+0
-8.775E-1	1.009E+0	1.197E+0
-8.823E-1	9.635E-1	1.207E+0
-8.823E-1	9.765E-1	1.249E+0
-8.823E-1	9.992E-1	1.243E+0
-8.807E-1	9.473E-1	1.239E+0
-8.807E-1	9.570E-1	1.200E+0
-8.823E-1	9.473E-1	1.220E+0
-8.791E-1	9.538E-1	1.249E+0
-8.775E-1	9.862E-1	1.165E+0
-8.791E-1	9.505E-1	1.213E+0
-8.856E-1	9.765E-1	1.181E+0
-8.823E-1	9.797E-1	1.233E+0
-8.791E-1	9.538E-1	1.233E+0
-8.823E-1	9.830E-1	1.243E+0
-8.807E-1	9.570E-1	1.262E+0
-8.775E-1	9.441E-1	1.204E+0
-8.775E-1	9.700E-1	1.233E+0
-8.791E-1	9.862E-1	1.187E+0
-8.856E-1	9.538E-1	1.252E+0
-8.807E-1	9.570E-1	1.239E+0
-8.758E-1	9.635E-1	1.246E+0
-8.807E-1	9.635E-1	1.255E+0
-8.839E-1	9.992E-1	1.243E+0
-8.807E-1	9.733E-1	1.220E+0
-8.775E-1	9.343E-1	1.207E+0
-8.807E-1	9.700E-1	1.233E+0
-8.839E-1	9.505E-1	1.226E+0
-8.775E-1	9.635E-1	1.246E+0
-8.758E-1	9.895E-1	1.249E+0
-8.823E-1	9.570E-1	1.204E+0
-8.839E-1	9.668E-1	1.223E+0
-8.823E-1	9.603E-1	1.204E+0
-8.791E-1	9.830E-1	1.223E+0
-8.823E-1	9.603E-1	1.223E+0
-8.872E-1	9.343E-1	1.272E+0
-8.775E-1	9.895E-1	1.191E+0
-8.791E-1	1.012E+0	1.233E+0
-8.807E-1	9.765E-1	1.246E+0
-8.856E-1	9.700E-1	1.226E+0
-8.791E-1	9.441E-1	1.275E+0
-8.791E-1	9.700E-1	1.236E+0
-8.807E-1	9.635E-1	1.230E+0
-8.839E-1	9.538E-1	1.200E+0
-8.823E-1	9.635E-1	1.268E+0
-8.758E-1	9.765E-1	1.236E+0
-8.823E-1	9.797E-1	1.213E+0
-8.823E-1	9.635E-1	1.243E+0
-8.807E-1	9.635E-1	1.246E+0
-8.807E-1	9.733E-1	1.217E+0
-8.807E-1	9.473E-1	1.255E+0
-8.807E-1	9.538E-1	1.233E+0
-8.807E-1	9.570E-1	1.197E+0
-8.758E-1	9.441E-1	1.187E+0
-8.807E-1	9.343E-1	1.191E+0
-8.823E-1	9.570E-1	1.239E+0
-8.775E-1	9.700E-1	1.230E+0
-8.791E-1	9.668E-1	1.220E+0
-8.807E-1	1.015E+0	1.223E+0
-8.856E-1	9.570E-1	1.213E+0
-8.807E-1	9.505E-1	1.223E+0
-8.791E-1	9.538E-1	1.161E+0
-8.823E-1	9.862E-1	1.249E+0
-8.839E-1	9.505E-1	1.210E+0
-8.791E-1	9.603E-1	1.246E+0
-8.775E-1	9.441E-1	1.294E+0
-8.775E-1	9.214E-1	1.233E+0
-8.823E-1	9.635E-1	1.252E+0
-8.791E-1	9.700E-1	1.249E+0
-8.775E-1	9.830E-1	1.220E+0
-8.807E-1	9.765E-1	1.278E+0
-8.839E-1	9.505E-1	1.223E+0
-8.823E-1	9.538E-1	1.249E+0
-8.775E-1	9.570E-1	1.252E+0
-8.823E-1	9.830E-1	1.249E+0
-8.839E-1	9.246E-1	1.255E+0
-8.807E-1	9.700E-1	1.246E+0
-8.775E-1	9.895E-1	1.275E+0
-8.791E-1	9.570E-1	1.288E+0
-8.839E-1	9.343E-1	1.249E+0
-8.758E-1	9.830E-1	1.184E+0
-8.775E-1	9.797E-1	1.223E+0
-8.758E-1	9.797E-1	1.233E+0
-8.807E-1	9.570E-1	1.255E+0
-8.791E-1	1.025E+0	1.252E+0
-8.775E-1	9.635E-1	1.220E+0
-8.823E-1	9.862E-1	1.236E+0
-8.823E-1	9.473E-1	1.239E+0
-8.791E-1	1.015E+0	1.226E+0
-8.775E-1	9.797E-1	1.233E+0
-8.823E-1	9.797E-1	1.281E+0
-8.839E-1	9.603E-1	1.259E+0
-8.775E-1	9.733E-1	1.213E+0
-8.775E-1	9.570E-1	1.246E+0
-8.839E-1	9.733E-1	1.168E+0
-8.856E-1	9.927E-1	1.226E+0
-8.823E-1	9.473E-1	1.230E+0
-8.775E-1	9.505E-1	1.223E+0
-8.823E-1	9.830E-1	1.285E+0
-8.839E-1	9.603E-1	1.220E+0
-8.791E-1	9.603E-1	1.233E+0
-8.775E-1	1.041E+0	1.210E+0
-8.807E-1	9.603E-1	1.181E+0
-8.839E-1	9.603E-1	1.233E+0
-8.807E-1	9.473E-1	1.233E+0
-8.775E-1	9.700E-1	1.249E+0
-8.807E-1	9.603E-1	1.239E+0
-8.839E-1	9.473E-1	1.243E+0
-8.791E-1	9.603E-1	1.252E+0
-8.791E-1	9.538E-1	1.239E+0
-8.823E-1	9.797E-1	1.255E+0
-8.839E-1	1.006E+0	1.246E+0
-8.775E-1	9.246E-1	1.200E+0
-8.758E-1	9.927E-1	1.226E+0
-8.791E-1	9.733E-1	1.230E+0
-8.872E-1	9.960E-1	1.210E+0
-8.791E-1	9.635E-1	1.262E+0
-8.758E-1	9.733E-1	1.210E+0
-8.791E-1	9.214E-1	1.255E+0
-8.839E-1	9.635E-1	1.288E+0
-8.791E-1	9.862E-1	1.249E+0
-8.758E-1	9.570E-1	1.259E+0
-8.839E-1	9.376E-1	1.200E+0
-8.823E-1	9.603E-1	1.236E+0
-8.775E-1	9.765E-1	1.197E+0
-8.791E-1	1.002E+0	1.236E+0
-8.823E-1	9.311E-1	1.243E+0
-8.807E-1	9.473E-1	1.207E+0
-8.807E-1	9.797E-1	1.210E+0
-8.823E-1	9.311E-1	1.230E+0
-8.823E-1	9.635E-1	1.220E+0
-8.839E-1	9.505E-1	1.236E+0
-8.791E-1	9.603E-1	1.255E+0
-8.791E-1	9.668E-1	1.226E+0
-8.791E-1	1.022E+0	1.262E+0
-8.856E-1	9.603E-1	1.259E+0
-8.791E-1	9.505E-1	1.239E+0
-8.758E-1	9.570E-1	1.255E+0
-8.791E-1	9.700E-1	1.210E+0
-8.839E-1	9.830E-1	1.223E+0
-8.807E-1	9.992E-1	1.249E+0
-8.791E-1	9.214E-1	1.213E+0
-8.791E-1	9.797E-1	1.294E+0
-8.856E-1	9.570E-1	1.226E+0
-8.758E-1	9.603E-1	1.255E+0
-8.807E-1	9.862E-1	1.265E+0
-8.823E-1	9.538E-1	1.249E+0
-8.823E-1	9.570E-1	1.249E+0
-8.823E-1	9.473E-1	1.213E+0
-8.775E-1	9.214E-1	1.249E+0
-8.823E-1	9.505E-1	1.255E+0
-8.823E-1	9.473E-1	1.191E+0
-8.807E-1	9.862E-1	1.239E+0
-8.758E-1	9.603E-1	1.226E+0
-8.823E-1	9.473E-1	1.194E+0
-8.807E-1	9.700E-1	1.236E+0
-8.807E-1	9.441E-1	1.217E+0
-8.758E-1	9.603E-1	1.243E+0
-8.807E-1	9.538E-1	1.255E+0
-8.823E-1	1.009E+0	1.207E+0
-8.807E-1	9.830E-1	1.233E+0
-8.775E-1	9.473E-1	1.174E+0
-8.807E-1	9.700E-1	1.249E+0
-8.823E-1	9.408E-1	1.255E+0
-8.807E-1	9.765E-1	1.249E+0
-8.775E-1	9.376E-1	1.239E+0
-8.823E-1	9.149E-1	1.217E+0
-8.856E-1	9.441E-1	1.210E+0
-8.807E-1	9.570E-1	1.204E+0
-8.775E-1	9.635E-1	1.233E+0
-8.807E-1	9.830E-1	1.304E+0
-8.823E-1	9.960E-1	1.236E+0
-8.807E-1	9.830E-1	1.262E+0
-8.775E-1	9.765E-1	1.252E+0
-8.791E-1	9.505E-1	1.200E+0
-8.823E-1	9.765E-1	1.223E+0
-8.791E-1	9.960E-1	1.243E+0
-8.791E-1	9.473E-1	1.243E+0
-8.823E-1	9.830E-1	1.236E+0
-8.839E-1	9.862E-1	1.217E+0
-8.791E-1	9.570E-1	1.230E+0
-8.775E-1	9.441E-1	1.262E+0
-8.791E-1	9.473E-1	1.236E+0
-8.823E-1	9.635E-1	1.236E+0
-8.791E-1	9.830E-1	1.217E+0
-8.758E-1	9.765E-1	1.252E+0
-8.807E-1	9.635E-1	1.233E+0
-8.839E-1	9.441E-1	1.184E+0
-8.775E-1	9.376E-1	1.207E+0
-8.758E-1	9.797E-1	1.233E+0
-8.807E-1	9.862E-1	1.207E+0
-8.839E-1	9.700E-1	1.243E+0
-8.775E-1	9.830E-1	1.239E+0
-8.758E-1	9.733E-1	1.197E+0
-8.823E-1	1.006E+0	1.230E+0
-8.839E-1	1.002E+0	1.230E+0
-8.775E-1	9.473E-1	1.223E+0
-8.775E-1	9.668E-1	1.226E+0
-8.791E-1	9.700E-1	1.226E+0
-8.856E-1	9.570E-1	1.210E+0
-8.823E-1	9.733E-1	1.243E+0
-8.758E-1	9.538E-1	1.285E+0
-8.807E-1	9.311E-1	1.204E+0
-8.807E-1	9.603E-1	1.252E+0
-8.807E-1	9.570E-1	1.213E+0
-8.775E-1	9.376E-1	1.255E+0
-8.839E-1	9.505E-1	1.239E+0
-8.807E-1	1.009E+0	1.243E+0
-8.823E-1	9.797E-1	1.252E+0
-8.791E-1	9.700E-1	1.226E+0
-8.791E-1	1.002E+0	1.243E+0
-8.791E-1	9.538E-1	1.200E+0
-8.807E-1	9.570E-1	1.230E+0
-8.758E-1	9.635E-1	1.210E+0
-8.807E-1	9.895E-1	1.226E+0
-8.839E-1	9.635E-1	1.217E+0
-8.807E-1	9.505E-1	1.288E+0
-8.807E-1	9.830E-1	1.246E+0
-8.807E-1	9.733E-1	1.272E+0
-8.856E-1	9.570E-1	1.236E+0
-8.791E-1	9.797E-1	1.255E+0
-8.775E-1	9.668E-1	1.252E+0
-8.807E-1	9.538E-1	1.288E+0
-8.807E-1	9.473E-1	1.262E+0
-8.823E-1	9.473E-1	1.252E+0
-8.807E-1	9.927E-1	1.197E+0
-8.807E-1	9.765E-1	1.178E+0
-8.823E-1	9.830E-1	1.187E+0
-8.807E-1	9.343E-1	1.204E+0
-8.791E-1	9.830E-1	1.233E+0
-8.807E-1	9.992E-1	1.197E+0
-8.856E-1	9.927E-1	1.210E+0
-8.791E-1	9.668E-1	1.226E+0
-8.791E-1	9.603E-1	1.268E+0
-8.823E-1	9.797E-1	1.268E+0
-8.823E-1	9.765E-1	1.210E+0
-8.791E-1	9.700E-1	1.252E+0
-8.791E-1	9.830E-1	1.285E+0
-8.807E-1	9.505E-1	1.223E+0
-8.823E-1	9.603E-1	1.259E+0
-8.758E-1	9.830E-1	1.272E+0
-8.758E-1	9.960E-1	1.243E+0
-8.839E-1	1.022E+0	1.265E+0
-8.807E-1	9.960E-1	1.191E+0
-8.807E-1	9.505E-1	1.223E+0
-8.791E-1	9.733E-1	1.249E+0
-8.807E-1	9.278E-1	1.217E+0
-8.807E-1	9.570E-1	1.246E+0
-8.775E-1	9.668E-1	1.272E+0
-8.791E-1	9.603E-1	1.223E+0
-8.791E-1	9.733E-1	1.223E+0
-8.807E-1	9.992E-1	1.191E+0
-8.791E-1	9.441E-1	1.220E+0
-8.775E-1	9.960E-1	1.200E+0
-8.807E-1	9.733E-1	1.249E+0
-8.839E-1	9.538E-1	1.223E+0
-8.791E-1	9.700E-1	1.226E+0
-8.742E-1	9.408E-1	1.217E+0
-8.775E-1	9.895E-1	1.249E+0
-8.823E-1	9.668E-1	1.304E+0
-8.775E-1	1.022E+0	1.184E+0
-8.791E-1	9.635E-1	1.252E+0
-8.791E-1	9.862E-1	1.210E+0
-8.791E-1	9.635E-1	1.243E+0
-8.775E-1	9.311E-1	1.236E+0
-8.775E-1	9.603E-1	1.207E+0
-8.807E-1	9.473E-1	1.275E+0
-8.856E-1	9.278E-1	1.239E+0
-8.791E-1	9.700E-1	1.252E+0
-8.775E-1	9.797E-1	1.246E+0
-8.791E-1	9.668E-1	1.197E+0
-8.807E-1	9.668E-1	1.255E+0
-8.807E-1	9.960E-1	1.230E+0
-8.775E-1	9.441E-1	1.213E+0
-8.823E-1	9.927E-1	1.233E+0
-8.807E-1	9.603E-1	1.246E+0
-8.807E-1	9.473E-1	1.265E+0
-8.807E-1	9.408E-1	1.226E+0
-8.807E-1	9.830E-1	1.226E+0
-8.856E-1	9.278E-1	1.239E+0
-8.807E-1	9.408E-1	1.230E+0
-8.775E-1	9.635E-1	1.259E+0
-8.791E-1	9.733E-1	1.200E+0
-8.839E-1	9.733E-1	1.213E+0
-8.775E-1	9.895E-1	1.239E+0
-8.775E-1	9.895E-1	1.194E+0
-8.823E-1	9.408E-1	1.181E+0
-8.791E-1	9.149E-1	1.204E+0
-8.791E-1	9.668E-1	1.217E+0
-8.791E-1	9.635E-1	1.213E+0
-8.823E-1	9.376E-1	1.194E+0
-8.823E-1	9.895E-1	1.281E+0
-8.807E-1	9.441E-1	1.204E+0
-8.775E-1	9.830E-1	1.220E+0
-8.807E-1	9.797E-1	1.246E+0
-8.839E-1	9.538E-1	1.255E+0
-8.807E-1	9.473E-1	1.239E+0
-8.758E-1	9.830E-1	1.255E+0
-8.823E-1	9.441E-1	1.197E+0
-8.807E-1	9.376E-1	1.220E+0
-8.791E-1	9.246E-1	1.217E+0
-8.758E-1	9.733E-1	1.220E+0
-8.823E-1	9.797E-1	1.249E+0
-8.823E-1	9.505E-1	1.223E+0
-8.775E-1	9.441E-1	1.281E+0
-8.807E-1	9.538E-1	1.243E+0
-8.807E-1	9.797E-1	1.226E+0
-8.823E-1	9.505E-1	1.217E+0
-8.791E-1	9.733E-1	1.171E+0
-8.791E-1	9.733E-1	1.255E+0
-8.791E-1	9.570E-1	1.246E+0
-8.823E-1	9.733E-1	1.181E+0
-8.807E-1	9.570E-1	1.217E+0
-8.775E-1	9.895E-1	1.226E+0
-8.791E-1	9.408E-1	1.272E+0
-8.856E-1	9.797E-1	1.217E+0
-8.758E-1	9.960E-1	1.239E+0
-8.791E-1	9.603E-1	1.239E+0
-8.791E-1	9.603E-1	1.233E+0
-8.823E-1	9.862E-1	1.230E+0
-8.807E-1	9.765E-1	1.243E+0
-8.791E-1	9.246E-1	1.200E+0
-8.807E-1	9.668E-1	1.226E+0
-8.856E-1	9.538E-1	1.226E+0
-8.791E-1	9.733E-1	1.223E+0
-8.758E-1	9.895E-1	1.239E+0
-8.807E-1	9.278E-1	1.230E+0
-8.823E-1	1.002E+0	1.210E+0
-8.807E-1	9.278E-1	1.252E+0
-8.726E-1	9.441E-1	1.200E+0
-8.807E-1	9.895E-1	1.233E+0
-8.856E-1	9.765E-1	1.210E+0
-8.807E-1	9.538E-1	1.233E+0
-8.791E-1	9.862E-1	1.210E+0
-8.791E-1	9.635E-1	1.230E+0
-8.839E-1	9.505E-1	1.252E+0
-8.807E-1	9.116E-1	1.230E+0
-8.742E-1	9.505E-1	1.243E+0
-8.807E-1	9.635E-1	1.213E+0
-8.823E-1	9.927E-1	1.243E+0
-8.775E-1	9.441E-1	1.191E+0
-8.791E-1	9.505E-1	1.255E+0
-8.807E-1	9.214E-1	1.252E+0
-8.839E-1	9.538E-1	1.230E+0
-8.758E-1	9.343E-1	1.200E+0
-8.775E-1	9.603E-1	1.252E+0
-8.791E-1	9.570E-1	1.252E+0
-8.807E-1	9.733E-1	1.236E+0
-8.791E-1	9.538E-1	1.236E+0
-8.775E-1	9.635E-1	1.194E+0
-8.791E-1	9.538E-1	1.249E+0
-8.839E-1	9.700E-1	1.194E+0
-8.791E-1	9.376E-1	1.204E+0
-8.791E-1	9.603E-1	1.281E+0
-8.775E-1	1.006E+0	1.213E+0
-8.856E-1	9.862E-1	1.197E+0
-8.807E-1	9.538E-1	1.246E+0
-8.775E-1	9.343E-1	1.255E+0
-8.775E-1	9.765E-1	1.239E+0
-8.839E-1	9.765E-1	1.304E+0
-8.775E-1	8.922E-1	1.259E+0
-8.775E-1	9.862E-1	1.226E+0
-8.823E-1	9.570E-1	1.197E+0
-8.839E-1	9.830E-1	1.210E+0
-8.807E-1	9.862E-1	1.275E+0
-8.775E-1	9.862E-1	1.226E+0
-8.791E-1	9.862E-1	1.204E+0
-8.823E-1	9.895E-1	1.236E+0
-8.791E-1	9.830E-1	1.226E+0
-8.791E-1	9.603E-1	1.223E+0
-8.823E-1	9.570E-1	1.272E+0
-8.823E-1	9.538E-1	1.226E+0
-8.807E-1	9.733E-1	1.249E+0
-8.775E-1	9.473E-1	1.236E+0
-8.758E-1	9.441E-1	1.174E+0
-8.823E-1	9.538E-1	1.217E+0
-8.823E-1	9.927E-1	1.275E+0
-8.823E-1	9.700E-1	1.262E+0
-8.823E-1	9.700E-1	1.252E+0
-8.823E-1	9.538E-1	1.246E+0
-8.791E-1	9.635E-1	1.194E+0
-8.791E-1	9.505E-1	1.278E+0
-8.807E-1	9.570E-1	1.249E+0
-8.856E-1	9.668E-1	1.223E+0
-8.791E-1	9.733E-1	1.220E+0
-8.758E-1	9.895E-1	1.265E+0
-8.823E-1	9.668E-1	1.217E+0
-8.839E-1	9.505E-1	1.181E+0
-8.775E-1	9.700E-1	1.255E+0
-8.775E-1	9.278E-1	1.226E+0
-8.791E-1	9.797E-1	1.233E+0
-8.823E-1	1.002E+0	1.191E+0
-8.791E-1	9.278E-1	1.246E+0
-8.775E-1	9.927E-1	1.220E+0
-8.823E-1	9.505E-1	1.243E+0
-8.823E-1	9.635E-1	1.268E+0
-8.791E-1	9.376E-1	1.194E+0
-8.742E-1	9.927E-1	1.249E+0
-8.807E-1	9.895E-1	1.265E+0
-8.856E-1	9.473E-1	1.220E+0
-8.823E-1	9.895E-1	1.262E+0
-8.758E-1	9.376E-1	1.259E+0
-8.823E-1	9.149E-1	1.243E+0
-8.823E-1	9.765E-1	1.288E+0
-8.775E-1	9.635E-1	1.249E+0
-8.758E-1	9.603E-1	1.223E+0
-8.823E-1	9.538E-1	1.210E+0
-8.839E-1	9.408E-1	1.165E+0
-8.775E-1	9.441E-1	1.226E+0
-8.775E-1	9.992E-1	1.217E+0
-8.839E-1	9.830E-1	1.230E+0
-8.856E-1	9.635E-1	1.262E+0
-8.791E-1	9.376E-1	1.275E+0
-8.807E-1	9.960E-1	1.243E+0
-8.807E-1	9.408E-1	1.210E+0
-8.823E-1	9.765E-1	1.187E+0
-8.791E-1	9.538E-1	1.236E+0
-8.758E-1	9.700E-1	1.191E+0
-8.791E-1	9.895E-1	1.197E+0
-8.823E-1	9.733E-1	1.213E+0
-8.775E-1	9.635E-1	1.213E+0
-8.791E-1	9.668E-1	1.217E+0
-8.791E-1	9.733E-1	1.187E+0
-8.823E-1	9.862E-1	1.226E+0
-8.791E-1	9.246E-1	1.220E+0
-8.775E-1	9.668E-1	1.233E+0
-8.807E-1	9.635E-1	1.223E+0
-8.839E-1	9.733E-1	1.246E+0
-8.807E-1	9.895E-1	1.249E+0
-8.807E-1	9.635E-1	1.268E+0
-8.775E-1	9.830E-1	1.255E+0
-8.823E-1	9.635E-1	1.275E+0
-8.791E-1	9.895E-1	1.268E+0
-8.807E-1	9.765E-1	1.239E+0
-8.807E-1	9.765E-1	1.210E+0
-8.807E-1	9.830E-1	1.236E+0
-8.775E-1	9.408E-1	1.204E+0
-8.791E-1	9.992E-1	1.239E+0
-8.807E-1	9.927E-1	1.243E+0
-8.839E-1	9.895E-1	1.275E+0
-8.791E-1	9.733E-1	1.223E+0
-8.807E-1	9.733E-1	1.255E+0
-8.791E-1	9.505E-1	1.243E+0
-8.807E-1	9.862E-1	1.204E+0
-8.791E-1	9.700E-1	1.200E+0
-8.775E-1	1.002E+0	1.252E+0
-8.791E-1	9.635E-1	1.223E+0
-8.839E-1	9.765E-1	1.230E+0
-8.791E-1	9.603E-1	1.217E+0
-8.807E-1	9.700E-1	1.178E+0
-8.856E-1	9.765E-1	1.210E+0
-8.823E-1	9.668E-1	1.259E+0
-8.791E-1	9.733E-1	1.168E+0
-8.791E-1	9.733E-1	1.243E+0
-8.823E-1	9.376E-1	1.246E+0
-8.823E-1	9.635E-1	1.246E+0
-8.775E-1	9.765E-1	1.207E+0
-8.758E-1	9.570E-1	1.272E+0
-8.823E-1	9.473E-1	1.194E+0
-8.856E-1	9.635E-1	1.275E+0
-8.807E-1	9.733E-1	1.246E+0
-8.775E-1	9.538E-1	1.243E+0
-8.807E-1	9.862E-1	1.207E+0
-8.823E-1	1.006E+0	1.233E+0
-8.791E-1	9.441E-1	1.275E+0
-8.775E-1	9.862E-1	1.230E+0
-8.807E-1	9.505E-1	1.236E+0
-8.839E-1	9.733E-1	1.207E+0
-8.823E-1	9.862E-1	1.207E+0
-8.775E-1	9.635E-1	1.233E+0
-8.807E-1	9.603E-1	1.204E+0
-8.839E-1	8.922E-1	1.226E+0
-8.807E-1	9.505E-1	1.259E+0
-8.775E-1	9.830E-1	1.178E+0
-8.839E-1	9.668E-1	1.217E+0
-8.823E-1	9.538E-1	1.236E+0
-8.807E-1	9.635E-1	1.265E+0
-8.758E-1	9.765E-1	1.236E+0
-8.823E-1	9.700E-1	1.268E+0
-8.823E-1	9.862E-1	1.226E+0
-8.791E-1	9.668E-1	1.239E+0
-8.775E-1	9.635E-1	1.243E+0
-8.807E-1	9.603E-1	1.236E+0
-8.856E-1	9.765E-1	1.204E+0
-8.791E-1	9.603E-1	1.233E+0
-8.791E-1	9.895E-1	1.259E+0
-8.807E-1	9.473E-1	1.223E+0
-8.807E-1	9.765E-1	1.226E+0
-8.775E-1	9.603E-1	1.226E+0
-8.775E-1	9.862E-1	1.230E+0
-8.807E-1	9.603E-1	1.255E+0
-8.807E-1	9.895E-1	1.207E+0
-8.775E-1	9.603E-1	1.207E+0
-8.742E-1	9.668E-1	1.259E+0
-8.807E-1	1.009E+0	1.246E+0
-8.807E-1	9.700E-1	1.243E+0
-8.791E-1	9.927E-1	1.262E+0
-8.775E-1	9.538E-1	1.243E+0
-8.791E-1	9.700E-1	1.197E+0
-8.823E-1	9.830E-1	1.230E+0
-8.775E-1	9.635E-1	1.262E+0
-8.775E-1	9.635E-1	1.187E+0
-8.807E-1	9.797E-1	1.265E+0
-8.823E-1	9.862E-1	1.220E+0
-8.775E-1	9.343E-1	1.259E+0
-8.775E-1	9.700E-1	1.255E+0
-8.839E-1	9.862E-1	1.233E+0
-8.839E-1	9.797E-1	1.236E+0
-8.791E-1	9.570E-1	1.194E+0
-8.758E-1	9.505E-1	1.217E+0
-8.823E-1	9.343E-1	1.204E+0
-8.775E-1	9.603E-1	1.194E+0
-8.791E-1	9.797E-1	1.249E+0
-8.758E-1	1.002E+0	1.278E+0
-8.807E-1	9.668E-1	1.200E+0
-8.839E-1	9.473E-1	1.265E+0
-8.775E-1	9.830E-1	1.259E+0
-8.775E-1	9.862E-1	1.262E+0
-8.807E-1	9.830E-1	1.230E+0
-8.807E-1	9.830E-1	1.197E+0
-8.758E-1	9.733E-1	1.230E+0
-8.758E-1	9.765E-1	1.233E+0
-8.791E-1	9.538E-1	1.239E+0
-8.823E-1	9.538E-1	1.226E+0
-8.791E-1	1.002E+0	1.275E+0
-8.758E-1	9.538E-1	1.255E+0
-8.807E-1	9.408E-1	1.223E+0
-8.807E-1	9.992E-1	1.239E+0
-8.758E-1	9.668E-1	1.243E+0
-8.775E-1	9.830E-1	1.236E+0
-8.807E-1	9.668E-1	1.272E+0
-8.823E-1	9.473E-1	1.213E+0
-8.775E-1	9.797E-1	1.204E+0
-8.791E-1	9.862E-1	1.220E+0
-8.823E-1	9.538E-1	1.246E+0
-8.807E-1	9.700E-1	1.233E+0
-8.775E-1	9.895E-1	1.252E+0
-8.758E-1	9.603E-1	1.223E+0
-8.839E-1	9.635E-1	1.220E+0
-8.839E-1	9.570E-1	1.243E+0
-8.791E-1	9.797E-1	1.281E+0
-8.758E-1	9.733E-1	1.243E+0
-8.839E-1	9.927E-1	1.236E+0
-8.807E-1	9.862E-1	1.187E+0
-8.791E-1	9.668E-1	1.194E+0
-8.758E-1	1.002E+0	1.268E+0
-8.823E-1	9.797E-1	1.207E+0
-8.823E-1	9.408E-1	1.207E+0
-8.807E-1	9.505E-1	1.223E+0
-8.775E-1	9.668E-1	1.243E+0
-8.807E-1	9.603E-1	1.285E+0
-8.823E-1	9.765E-1	1.265E+0
-8.775E-1	9.505E-1	1.252E+0
-8.791E-1	9.765E-1	1.265E+0
-8.807E-1	9.700E-1	1.246E+0
-8.775E-1	9.797E-1	1.255E+0
-8.775E-1	9.376E-1	1.236E+0
-8.742E-1	9.830E-1	1.246E+0
-8.807E-1	9.343E-1	1.285E+0
-8.791E-1	9.473E-1	1.207E+0
-8.775E-1	9.441E-1	1.217E+0
-8.742E-1	9.992E-1	1.217E+0
-8.839E-1	9.343E-1	1.246E+0
-8.807E-1	9.862E-1	1.207E+0
-8.791E-1	9.733E-1	1.223E+0
-8.791E-1	9.700E-1	1.213E+0
-8.807E-1	1.002E+0	1.230E+0
-8.823E-1	1.002E+0	1.204E+0
-8.775E-1	9.603E-1	1.255E+0
-8.758E-1	9.441E-1	1.233E+0
-8.807E-1	9.927E-1	1.239E+0
-8.839E-1	9.603E-1	1.191E+0
-8.791E-1	9.765E-1	1.246E+0
-8.775E-1	9.765E-1	1.226E+0
-8.807E-1	9.700E-1	1.246E+0
-8.839E-1	9.343E-1	1.281E+0
-8.791E-1	9.538E-1	1.255E+0
-8.758E-1	9.700E-1	1.259E+0
-8.807E-1	9.927E-1	1.230E+0
-8.807E-1	9.473E-1	1.217E+0
-8.775E-1	9.668E-1	1.207E+0
-8.758E-1	9.895E-1	1.226E+0
-8.791E-1	9.700E-1	1.259E+0
-8.823E-1	9.538E-1	1.259E+0
-8.791E-1	9.635E-1	1.249E+0
-8.775E-1	9.311E-1	1.213E+0
-8.823E-1	9.538E-1	1.223E+0
-8.807E-1	9.700E-1	1.187E+0
-8.807E-1	9.603E-1	1.226E+0
-8.742E-1	9.603E-1	1.252E+0
-8.839E-1	1.002E+0	1.239E+0
-8.791E-1	9.862E-1	1.230E+0
-8.758E-1	9.668E-1	1.210E+0
-8.758E-1	9.765E-1	1.285E+0
-8.823E-1	1.022E+0	1.207E+0
-8.823E-1	9.408E-1	1.243E+0
-8.791E-1	9.862E-1	1.239E+0
-8.791E-1	9.765E-1	1.226E+0
-8.823E-1	9.700E-1	1.239E+0
-8.791E-1	9.603E-1	1.236E+0
-8.775E-1	9.635E-1	1.236E+0
-8.775E-1	9.668E-1	1.207E+0
-8.839E-1	9.635E-1	1.239E+0
-8.839E-1	1.006E+0	1.236E+0
-8.758E-1	9.603E-1	1.239E+0
-8.775E-1	9.700E-1	1.226E+0
-8.823E-1	1.032E+0	1.243E+0
-8.823E-1	9.862E-1	1.207E+0
-8.758E-1	9.311E-1	1.249E+0
-8.791E-1	9.441E-1	1.204E+0
-8.791E-1	9.570E-1	1.246E+0
-8.807E-1	9.570E-1	1.210E+0
-8.775E-1	9.700E-1	1.252E+0
-8.807E-1	9.246E-1	1.246E+0
-8.775E-1	9.895E-1	1.220E+0
-8.807E-1	9.343E-1	1.197E+0
-8.758E-1	9.733E-1	1.204E+0
-8.775E-1	9.376E-1	1.243E+0
-8.807E-1	9.830E-1	1.233E+0
-8.823E-1	9.408E-1	1.223E+0
-8.758E-1	9.895E-1	1.236E+0
-8.775E-1	9.505E-1	1.243E+0
-8.823E-1	9.830E-1	1.233E+0
-8.839E-1	9.441E-1	1.204E+0
-8.791E-1	9.603E-1	1.204E+0
-8.742E-1	9.441E-1	1.230E+0
-8.823E-1	9.635E-1	1.191E+0
-8.823E-1	9.895E-1	1.239E+0
-8.791E-1	9.441E-1	1.243E+0
-8.758E-1	9.765E-1	1.239E+0
-8.823E-1	9.830E-1	1.262E+0
-8.807E-1	9.603E-1	1.236E+0
-8.775E-1	9.830E-1	1.249E+0
-8.758E-1	9.635E-1	1.213E+0
-8.823E-1	9.603E-1	1.226E+0
-8.823E-1	9.505E-1	1.217E+0
-8.775E-1	9.830E-1	1.217E+0
-8.775E-1	9.668E-1	1.194E+0
-8.823E-1	9.895E-1	1.255E+0
-8.839E-1	9.862E-1	1.233E+0
-8.775E-1	9.570E-1	1.233E+0
-8.775E-1	9.700E-1	1.243E+0
-8.823E-1	9.505E-1	1.255E+0
-8.823E-1	9.635E-1	1.239E+0
-8.758E-1	9.376E-1	1.268E+0
-8.775E-1	9.797E-1	1.278E+0
-8.807E-1	9.895E-1	1.239E+0
-8.823E-1	9.635E-1	1.233E+0
-8.775E-1	9.733E-1	1.239E+0
-8.775E-1	9.700E-1	1.268E+0
-8.839E-1	9.927E-1	1.236E+0
-8.839E-1	9.862E-1	1.223E+0
-8.807E-1	9.570E-1	1.204E+0
-8.791E-1	9.473E-1	1.246E+0
-8.807E-1	9.797E-1	1.213E+0
-8.823E-1	9.733E-1	1.236E+0
-8.775E-1	9.992E-1	1.291E+0
-8.758E-1	9.992E-1	1.230E+0
-8.807E-1	9.473E-1	1.200E+0
-8.807E-1	9.797E-1	1.204E+0
-8.807E-1	9.311E-1	1.213E+0
-8.775E-1	9.895E-1	1.217E+0
-8.791E-1	9.765E-1	1.220E+0
-8.823E-1	9.538E-1	1.230E+0
-8.791E-1	1.015E+0	1.226E+0
-8.775E-1	9.278E-1	1.243E+0
-8.823E-1	9.830E-1	1.226E+0
-8.839E-1	9.408E-1	1.207E+0
-8.758E-1	9.603E-1	1.207E+0
-8.791E-1	9.376E-1	1.246E+0
-8.791E-1	9.570E-1	1.207E+0
-8.823E-1	9.570E-1	1.233E+0
-8.775E-1	9.408E-1	1.249E+0
-8.758E-1	9.830E-1	1.223E+0
-8.791E-1	9.830E-1	1.220E+0
-8.839E-1	9.927E-1	1.236E+0
-8.775E-1	9.603E-1	1.210E+0
-8.775E-1	9.862E-1	1.239E+0
-8.807E-1	9.927E-1	1.272E+0
-8.839E-1	9.603E-1	1.217E+0
-8.758E-1	9.635E-1	1.255E+0
-8.775E-1	9.408E-1	1.281E+0
-8.791E-1	9.408E-1	1.230E+0
-8.807E-1	9.246E-1	1.226E+0
-8.775E-1	1.002E+0	1.281E+0
-8.758E-1	9.668E-1	1.275E+0
-8.823E-1	9.765E-1	1.255E+0
-8.839E-1	9.668E-1	1.233E+0
-8.791E-1	9.635E-1	1.249E+0
-8.775E-1	9.570E-1	1.262E+0
-8.791E-1	9.570E-1	1.223E+0
-8.823E-1	9.862E-1	1.239E+0
-8.775E-1	9.635E-1	1.255E+0
-8.791E-1	9.570E-1	1.268E+0
-8.807E-1	9.700E-1	1.255E+0
-8.807E-1	9.862E-1	1.213E+0
-8.775E-1	9.862E-1	1.207E+0
-8.791E-1	9.278E-1	1.194E+0
-8.839E-1	9.700E-1	1.210E+0
-8.807E-1	9.797E-1	1.243E+0
-8.775E-1	9.570E-1	1.233E+0
-8.758E-1	9.830E-1	1.252E+0
-8.807E-1	9.570E-1	1.204E+0
-8.839E-1	9.733E-1	1.262E+0
-8.791E-1	9.635E-1	1.226E+0
-8.775E-1	9.668E-1	1.174E+0
-8.791E-1	9.635E-1	1.223E+0
-8.791E-1	9.927E-1	1.217E+0
-8.775E-1	9.797E-1	1.233E+0
-8.742E-1	9.733E-1	1.213E+0
-8.791E-1	9.700E-1	1.252E+0
-8.823E-1	9.570E-1	1.230E+0
-8.775E-1	9.603E-1	1.236E+0
-8.775E-1	9.570E-1	1.285E+0
-8.791E-1	9.797E-1	1.226E+0
-8.807E-1	9.246E-1	1.255E+0
-8.758E-1	9.797E-1	1.259E+0
-8.775E-1	9.797E-1	1.226E+0
-8.807E-1	9.700E-1	1.226E+0
-8.823E-1	9.668E-1	1.213E+0
-8.791E-1	9.927E-1	1.233E+0
-8.758E-1	9.700E-1	1.249E+0
-8.839E-1	9.960E-1	1.213E+0
-8.823E-1	9.603E-1	1.220E+0
-8.791E-1	9.927E-1	1.207E+0
-8.758E-1	9.668E-1	1.187E+0
-8.823E-1	9.635E-1	1.239E+0
-8.807E-1	9.700E-1	1.207E+0
-8.775E-1	9.538E-1	1.207E+0
-8.791E-1	9.538E-1	1.226E+0
-8.823E-1	9.635E-1	1.223E+0
-8.823E-1	9.700E-1	1.226E+0
-8.775E-1	1.006E+0	1.204E+0
-8.791E-1	9.181E-1	1.213E+0
-8.823E-1	9.797E-1	1.181E+0
-8.807E-1	9.700E-1	1.210E+0
-8.791E-1	9.733E-1	1.252E+0
-8.758E-1	9.668E-1	1.259E+0
-8.823E-1	9.570E-1	1.230E+0
-8.823E-1	9.505E-1	1.243E+0
-8.775E-1	9.473E-1	1.255E+0
-8.758E-1	9.603E-1	1.243E+0
-8.807E-1	1.002E+0	1.210E+0
-8.807E-1	9.635E-1	1.217E+0
-8.791E-1	9.570E-1	1.252E+0
-8.775E-1	9.570E-1	1.252E+0
-8.807E-1	9.343E-1	1.255E+0
-8.823E-1	9.862E-1	1.220E+0
-8.775E-1	9.214E-1	1.246E+0
-8.775E-1	9.830E-1	1.233E+0
-8.791E-1	9.797E-1	1.213E+0
-8.791E-1	9.895E-1	1.265E+0
-8.775E-1	9.797E-1	1.233E+0
-8.791E-1	9.765E-1	1.246E+0
-8.791E-1	9.603E-1	1.236E+0
-8.823E-1	9.733E-1	1.239E+0
-8.775E-1	9.927E-1	1.210E+0
-8.791E-1	9.635E-1	1.171E+0
-8.823E-1	9.505E-1	1.223E+0
-8.807E-1	9.538E-1	1.184E+0
-8.807E-1	9.733E-1	1.252E+0
-8.758E-1	1.006E+0	1.220E+0
-8.823E-1	9.700E-1	1.197E+0
-8.807E-1	9.603E-1	1.217E+0
-8.791E-1	9.830E-1	1.239E+0
-8.742E-1	9.603E-1	1.265E+0
-8.807E-1	9.343E-1	1.220E+0
-8.791E-1	9.862E-1	1.236E+0
-8.791E-1	9.441E-1	1.223E+0
-8.791E-1	9.246E-1	1.236E+0
-8.791E-1	9.473E-1	1.262E+0
-8.807E-1	9.570E-1	1.213E+0
-8.758E-1	9.473E-1	1.255E+0
-8.775E-1	9.408E-1	1.262E+0
-8.807E-1	9.538E-1	1.230E+0
-8.839E-1	9.668E-1	1.217E+0
-8.742E-1	9.441E-1	1.223E+0
-8.775E-1	9.733E-1	1.204E+0
-8.807E-1	9.895E-1	1.243E+0
-8.839E-1	9.311E-1	1.191E+0
-8.758E-1	9.570E-1	1.207E+0
-8.742E-1	9.408E-1	1.236E+0
-8.807E-1	9.603E-1	1.210E+0
-8.839E-1	9.895E-1	1.184E+0
-8.742E-1	9.603E-1	1.217E+0
-8.775E-1	9.960E-1	1.191E+0
-8.791E-1	9.278E-1	1.259E+0
-8.807E-1	9.408E-1	1.265E+0
-8.758E-1	9.408E-1	1.255E+0
-8.775E-1	9.668E-1	1.243E+0
-8.791E-1	9.181E-1	1.233E+0
-8.807E-1	9.635E-1	1.268E+0
-8.775E-1	9.765E-1	1.220E+0
-8.758E-1	9.668E-1	1.220E+0
-8.823E-1	9.149E-1	1.187E+0
-8.807E-1	9.830E-1	1.265E+0
-8.758E-1	9.700E-1	1.233E+0
-8.775E-1	9.408E-1	1.223E+0
-8.791E-1	9.441E-1	1.213E+0
-8.807E-1	9.635E-1	1.259E+0
-8.775E-1	9.441E-1	1.204E+0
-8.758E-1	9.700E-1	1.204E+0
-8.839E-1	9.473E-1	1.226E+0
-8.791E-1	9.700E-1	1.239E+0
-8.758E-1	9.830E-1	1.230E+0
-8.791E-1	9.733E-1	1.268E+0
-8.807E-1	9.505E-1	1.223E+0
-8.807E-1	9.668E-1	1.197E+0
-8.775E-1	9.862E-1	1.236E+0
-8.775E-1	9.992E-1	1.249E+0
-8.823E-1	9.635E-1	1.226E+0
-8.791E-1	9.830E-1	1.220E+0
-8.791E-1	9.635E-1	1.246E+0
-8.742E-1	9.700E-1	1.275E+0
-8.791E-1	9.376E-1	1.259E+0
-8.807E-1	9.668E-1	1.220E+0
-8.823E-1	9.765E-1	1.223E+0
-8.791E-1	9.408E-1	1.223E+0
-8.807E-1	9.700E-1	1.207E+0
-8.807E-1	9.733E-1	1.236E+0
-8.775E-1	9.376E-1	1.213E+0
-8.742E-1	9.538E-1	1.223E+0
-8.823E-1	9.733E-1	1.204E+0
-8.758E-1	9.570E-1	1.243E+0
-8.775E-1	9.311E-1	1.265E+0
-8.791E-1	9.635E-1	1.272E+0
-8.775E-1	9.797E-1	1.204E+0
-8.807E-1	1.002E+0	1.243E+0
-8.758E-1	9.830E-1	1.255E+0
-8.742E-1	9.635E-1	1.233E+0
-8.823E-1	9.765E-1	1.230E+0
-8.791E-1	9.473E-1	1.272E+0
-8.742E-1	9.765E-1	1.255E+0
-8.775E-1	9.733E-1	1.252E+0
-8.823E-1	1.002E+0	1.210E+0
-8.807E-1	9.668E-1	1.230E+0
-8.742E-1	9.505E-1	1.210E+0
-8.758E-1	9.862E-1	1.281E+0
-8.807E-1	9.862E-1	1.275E+0
-8.775E-1	9.927E-1	1.272E+0
-8.742E-1	9.538E-1	1.213E+0
-8.758E-1	9.473E-1	1.236E+0
-8.791E-1	9.830E-1	1.236E+0
-8.807E-1	1.019E+0	1.207E+0
-8.758E-1	9.408E-1	1.236E+0
-8.775E-1	9.603E-1	1.194E+0
-8.807E-1	9.992E-1	1.259E+0
-8.807E-1	1.012E+0	1.236E+0
-8.758E-1	9.570E-1	1.213E+0
-8.758E-1	9.895E-1	1.298E+0
-8.791E-1	9.278E-1	1.243E+0
-8.807E-1	9.960E-1	1.259E+0
-8.742E-1	9.700E-1	1.207E+0
-8.791E-1	9.343E-1	1.207E+0
-8.791E-1	1.009E+0	1.187E+0
-8.791E-1	9.278E-1	1.243E+0
-8.775E-1	9.668E-1	1.213E+0
-8.758E-1	9.733E-1	1.213E+0
-8.791E-1	9.830E-1	1.262E+0
-8.807E-1	9.538E-1	1.223E+0
-8.742E-1	9.603E-1	1.210E+0
-8.775E-1	9.927E-1	1.236E+0
-8.791E-1	9.797E-1	1.259E+0
-8.823E-1	9.927E-1	1.226E+0
-8.758E-1	9.700E-1	1.243E+0
-8.791E-1	9.797E-1	1.285E+0
-8.775E-1	9.311E-1	1.194E+0
-8.791E-1	9.895E-1	1.259E+0
-8.775E-1	9.538E-1	1.230E+0
-8.742E-1	9.733E-1	1.255E+0
-8.807E-1	9.765E-1	1.191E+0
-8.791E-1	9.765E-1	1.262E+0
-8.758E-1	9.797E-1	1.243E+0
-8.775E-1	1.025E+0	1.265E+0
-8.775E-1	9.538E-1	1.259E+0
-8.839E-1	9.538E-1	1.272E+0
-8.742E-1	9.830E-1	1.255E+0
-8.775E-1	9.603E-1	1.236E+0
-8.823E-1	9.635E-1	1.239E+0
-8.791E-1	9.538E-1	1.243E+0
-8.791E-1	9.505E-1	1.197E+0
-8.791E-1	9.441E-1	1.239E+0
-8.823E-1	9.570E-1	1.314E+0
-8.839E-1	9.246E-1	1.246E+0
-8.775E-1	9.603E-1	1.233E+0
-8.758E-1	9.927E-1	1.230E+0
-8.807E-1	9.441E-1	1.243E+0
-8.791E-1	9.473E-1	1.213E+0
-8.775E-1	9.473E-1	1.252E+0
-8.758E-1	9.635E-1	1.252E+0
-8.807E-1	8.954E-1	1.233E+0
-8.807E-1	9.473E-1	1.243E+0
-8.742E-1	9.408E-1	1.272E+0
-8.742E-1	9.765E-1	1.236E+0
-8.839E-1	9.700E-1	1.197E+0
-8.823E-1	9.992E-1	1.197E+0
-8.775E-1	9.376E-1	1.223E+0
-8.775E-1	9.603E-1	1.275E+0
-8.807E-1	9.538E-1	1.217E+0
-8.791E-1	9.505E-1	1.223E+0
-8.775E-1	9.992E-1	1.217E+0
-8.775E-1	9.862E-1	1.233E+0
-8.791E-1	9.830E-1	1.233E+0
-8.791E-1	9.895E-1	1.236E+0
-8.775E-1	9.960E-1	1.223E+0
-8.775E-1	9.570E-1	1.262E+0
-8.807E-1	9.408E-1	1.265E+0
-8.807E-1	9.538E-1	1.265E+0
-8.726E-1	9.927E-1	1.249E+0
-8.775E-1	9.635E-1	1.246E+0
-8.823E-1	9.570E-1	1.181E+0
-8.791E-1	1.012E+0	1.220E+0
-8.758E-1	9.408E-1	1.223E+0
-8.758E-1	1.012E+0	1.223E+0
-8.807E-1	9.505E-1	1.288E+0
-8.775E-1	9.700E-1	1.262E+0
-8.775E-1	9.733E-1	1.233E+0
-8.758E-1	9.765E-1	1.255E+0
-8.807E-1	9.895E-1	1.204E+0
-8.823E-1	9.830E-1	1.213E+0
-8.758E-1	9.862E-1	1.239E+0
-8.775E-1	9.733E-1	1.252E+0
-8.807E-1	9.278E-1	1.272E+0
-8.807E-1	9.441E-1	1.174E+0
-8.758E-1	1.006E+0	1.233E+0
-8.742E-1	9.668E-1	1.246E+0
-8.823E-1	9.635E-1	1.207E+0
-8.791E-1	9.733E-1	1.210E+0
-8.758E-1	9.733E-1	1.226E+0
-8.742E-1	9.603E-1	1.200E+0
-8.807E-1	9.862E-1	1.239E+0
-8.791E-1	9.441E-1	1.255E+0
-8.758E-1	9.505E-1	1.184E+0
-8.775E-1	1.002E+0	1.285E+0
-8.791E-1	9.830E-1	1.236E+0
-8.791E-1	9.376E-1	1.278E+0
-8.775E-1	9.603E-1	1.210E+0
-8.775E-1	9.765E-1	1.220E+0
-8.807E-1	9.668E-1	1.194E+0
-8.823E-1	9.668E-1	1.275E+0
-8.758E-1	9.603E-1	1.233E+0
-8.758E-1	9.797E-1	1.217E+0
-8.823E-1	9.927E-1	1.223E+0
-8.807E-1	9.538E-1	1.217E+0
-8.742E-1	9.830E-1	1.233E+0
-8.726E-1	9.733E-1	1.255E+0
-8.823E-1	9.733E-1	1.233E+0
-8.775E-1	9.570E-1	1.181E+0
-8.758E-1	9.603E-1	1.239E+0
-8.791E-1	9.538E-1	1.213E+0
-8.823E-1	9.733E-1	1.243E+0
-8.791E-1	9.376E-1	1.233E+0
-8.775E-1	9.927E-1	1.246E+0
-8.775E-1	9.960E-1	1.246E+0
-8.823E-1	9.733E-1	1.255E+0
-8.775E-1	9.505E-1	1.246E+0
-8.791E-1	9.830E-1	1.226E+0
-8.758E-1	9.505E-1	1.197E+0
-8.807E-1	9.376E-1	1.230E+0
-8.775E-1	9.376E-1	1.236E+0
-8.758E-1	9.668E-1	1.255E+0
-8.775E-1	9.668E-1	1.252E+0
-8.807E-1	9.895E-1	1.239E+0
-8.775E-1	9.992E-1	1.252E+0
-8.742E-1	9.441E-1	1.255E+0
-8.775E-1	9.700E-1	1.236E+0
-8.791E-1	9.408E-1	1.246E+0
-8.791E-1	9.927E-1	1.249E+0
-8.775E-1	9.668E-1	1.298E+0
-8.758E-1	9.278E-1	1.285E+0
-8.807E-1	1.009E+0	1.275E+0
-8.791E-1	9.830E-1	1.184E+0
-8.775E-1	9.635E-1	1.220E+0
-8.758E-1	9.700E-1	1.226E+0
-8.775E-1	9.668E-1	1.191E+0
-8.791E-1	9.830E-1	1.259E+0
-8.758E-1	9.311E-1	1.200E+0
-8.758E-1	9.700E-1	1.268E+0
-8.807E-1	1.006E+0	1.246E+0
-8.823E-1	9.570E-1	1.233E+0
-8.775E-1	1.032E+0	1.291E+0
-8.726E-1	9.603E-1	1.239E+0
-8.791E-1	9.992E-1	1.220E+0
-8.823E-1	9.570E-1	1.243E+0
-8.742E-1	9.376E-1	1.191E+0
-8.791E-1	9.927E-1	1.249E+0
-8.791E-1	9.733E-1	1.226E+0
-8.807E-1	9.603E-1	1.236E+0
-8.758E-1	9.635E-1	1.210E+0
-8.742E-1	9.538E-1	1.246E+0
-8.807E-1	1.002E+0	1.259E+0
-8.791E-1	9.668E-1	1.243E+0
-8.791E-1	9.505E-1	1.217E+0
-8.742E-1	9.830E-1	1.262E+0
-8.791E-1	9.960E-1	1.262E+0
-8.823E-1	9.862E-1	1.262E+0
-8.758E-1	9.830E-1	1.210E+0
-8.742E-1	9.505E-1	1.246E+0
-8.807E-1	9.862E-1	1.278E+0
-8.791E-1	9.733E-1	1.255E+0
-8.758E-1	9.635E-1	1.246E+0
-8.791E-1	9.700E-1	1.243E+0
-8.807E-1	9.733E-1	1.243E+0
-8.775E-1	9.473E-1	1.233E+0
-8.758E-1	9.376E-1	1.184E+0
-8.726E-1	1.002E+0	1.220E+0
-8.807E-1	9.603E-1	1.217E+0
-8.823E-1	9.733E-1	1.259E+0
-8.775E-1	9.570E-1	1.210E+0
-8.775E-1	9.538E-1	1.178E+0
-8.791E-1	9.862E-1	1.262E+0
-8.791E-1	9.700E-1	1.207E+0
-8.758E-1	9.505E-1	1.255E+0
-8.775E-1	9.505E-1	1.220E+0
-8.823E-1	9.765E-1	1.181E+0
-8.807E-1	9.700E-1	1.281E+0
-8.742E-1	9.992E-1	1.191E+0
-8.775E-1	9.505E-1	1.204E+0
-8.823E-1	9.960E-1	1.223E+0
-8.807E-1	9.408E-1	1.233E+0
-8.758E-1	9.538E-1	1.233E+0
-8.775E-1	9.505E-1	1.243E+0
-8.791E-1	9.473E-1	1.233E+0
-8.839E-1	9.765E-1	1.230E+0
-8.758E-1	9.668E-1	1.268E+0
-8.758E-1	9.765E-1	1.243E+0
-8.823E-1	9.668E-1	1.223E+0
-8.775E-1	9.441E-1	1.217E+0
-8.758E-1	9.733E-1	1.265E+0
-8.758E-1	9.473E-1	1.226E+0
-8.823E-1	9.797E-1	1.246E+0
-8.807E-1	9.862E-1	1.210E+0
-8.791E-1	9.603E-1	1.265E+0
-8.742E-1	9.441E-1	1.197E+0
-8.807E-1	9.343E-1	1.213E+0
-8.807E-1	9.862E-1	1.311E+0
-8.775E-1	9.797E-1	1.249E+0
-8.775E-1	9.538E-1	1.259E+0
-8.807E-1	9.700E-1	1.178E+0
-8.823E-1	9.733E-1	1.252E+0
-8.758E-1	9.862E-1	1.246E+0
-8.775E-1	9.570E-1	1.239E+0
-8.791E-1	9.603E-1	1.233E+0
-8.807E-1	9.408E-1	1.207E+0
-8.742E-1	1.009E+0	1.255E+0
-8.742E-1	9.992E-1	1.204E+0
-8.807E-1	9.927E-1	1.200E+0
-8.791E-1	9.538E-1	1.249E+0
-8.775E-1	9.830E-1	1.213E+0
-8.758E-1	9.570E-1	1.233E+0
-8.823E-1	9.830E-1	1.298E+0
-8.791E-1	9.311E-1	1.217E+0
-8.758E-1	9.862E-1	1.213E+0
-8.758E-1	1.006E+0	1.213E+0
-8.791E-1	9.376E-1	1.233E+0
-8.807E-1	9.570E-1	1.236E+0
-8.758E-1	9.570E-1	1.220E+0
-8.758E-1	9.473E-1	1.233E+0
-8.791E-1	9.700E-1	1.259E+0
-8.807E-1	9.343E-1	1.184E+0
-8.758E-1	9.570E-1	1.259E+0
-8.775E-1	9.797E-1	1.265E+0
-8.791E-1	9.570E-1	1.259E+0
-8.775E-1	9.765E-1	1.233E+0
-8.742E-1	9.830E-1	1.249E+0
-8.775E-1	9.505E-1	1.233E+0
-8.823E-1	9.700E-1	1.226E+0
-8.823E-1	9.473E-1	1.236E+0
-8.758E-1	1.006E+0	1.213E+0
-8.775E-1	9.246E-1	1.204E+0
-8.807E-1	9.311E-1	1.252E+0
-8.791E-1	9.700E-1	1.246E+0
-8.775E-1	9.862E-1	1.220E+0
-8.775E-1	9.700E-1	1.272E+0
-8.823E-1	9.862E-1	1.259E+0
-8.807E-1	9.797E-1	1.207E+0
-8.775E-1	9.376E-1	1.207E+0
-8.775E-1	9.635E-1	1.252E+0
-8.807E-1	9.635E-1	1.243E+0
-8.791E-1	9.830E-1	1.223E+0
-8.742E-1	9.505E-1	1.187E+0
-8.791E-1	9.895E-1	1.194E+0
-8.807E-1	9.830E-1	1.246E+0
-8.742E-1	1.006E+0	1.210E+0
-8.758E-1	9.797E-1	1.226E+0
-8.758E-1	9.505E-1	1.249E+0
-8.791E-1	9.797E-1	1.233E+0
-8.823E-1	9.668E-1	1.233E+0
-8.742E-1	9.343E-1	1.226E+0
-8.742E-1	9.733E-1	1.204E+0
-8.807E-1	9.668E-1	1.204E+0
-8.775E-1	9.992E-1	1.249E+0
-8.775E-1	9.765E-1	1.226E+0
-8.758E-1	9.765E-1	1.278E+0
-8.791E-1	9.668E-1	1.262E+0
-8.791E-1	9.181E-1	1.230E+0
-8.758E-1	9.797E-1	1.230E+0
-8.758E-1	1.002E+0	1.259E+0
-8.823E-1	9.733E-1	1.226E+0
-8.791E-1	1.006E+0	1.239E+0
-8.758E-1	9.635E-1	1.255E+0
-8.758E-1	9.603E-1	1.236E+0
-8.775E-1	9.668E-1	1.259E+0
-8.807E-1	9.570E-1	1.265E+0
-8.758E-1	9.603E-1	1.259E+0
-8.775E-1	9.214E-1	1.239E+0
-8.807E-1	9.570E-1	1.213E+0
-8.775E-1	9.570E-1	1.230E+0
-8.775E-1	9.538E-1	1.181E+0
-8.742E-1	9.797E-1	1.236E+0
-8.791E-1	9.765E-1	1.343E+0
-8.791E-1	9.862E-1	1.220E+0
-8.758E-1	9.668E-1	1.220E+0
-8.791E-1	9.700E-1	1.243E+0
-8.791E-1	1.002E+0	1.210E+0
-8.823E-1	9.797E-1	1.223E+0
-8.758E-1	9.797E-1	1.233E+0
-8.758E-1	9.538E-1	1.243E+0
-8.791E-1	9.441E-1	1.223E+0
-8.807E-1	9.635E-1	1.246E+0
-8.742E-1	9.960E-1	1.213E+0
-8.758E-1	9.408E-1	1.223E+0
-8.791E-1	9.246E-1	1.239E+0
-8.791E-1	9.278E-1	1.255E+0
-8.758E-1	1.002E+0	1.239E+0
-8.758E-1	9.214E-1	1.249E+0
-8.823E-1	9.765E-1	1.210E+0
-8.807E-1	9.441E-1	1.249E+0
-8.758E-1	9.797E-1	1.236E+0
-8.775E-1	9.570E-1	1.207E+0
-8.823E-1	9.311E-1	1.249E+0
-8.839E-1	9.635E-1	1.207E+0
-8.775E-1	9.668E-1	1.288E+0
-8.758E-1	9.084E-1	1.194E+0
-8.807E-1	1.015E+0	1.268E+0
-8.791E-1	9.408E-1	1.239E+0
-8.758E-1	9.505E-1	1.249E+0
-8.775E-1	9.700E-1	1.204E+0
-8.807E-1	9.635E-1	1.236E+0
-8.807E-1	1.009E+0	1.246E+0
-8.775E-1	9.635E-1	1.200E+0
-8.775E-1	9.862E-1	1.233E+0
-8.791E-1	9.830E-1	1.236E+0
-8.807E-1	9.278E-1	1.252E+0
-8.758E-1	9.311E-1	1.223E+0
-8.726E-1	9.505E-1	1.233E+0
-8.791E-1	9.862E-1	1.197E+0
-8.791E-1	9.668E-1	1.184E+0
-8.742E-1	9.505E-1	1.236E+0
-8.791E-1	9.733E-1	1.220E+0
-8.791E-1	9.051E-1	1.204E+0
-8.775E-1	1.015E+0	1.207E+0
-8.758E-1	9.570E-1	1.249E+0
-8.791E-1	9.733E-1	1.252E+0
-8.823E-1	9.603E-1	1.236E+0
-8.791E-1	9.473E-1	1.243E+0
-8.758E-1	9.992E-1	1.243E+0
-8.758E-1	9.960E-1	1.243E+0
-8.823E-1	9.635E-1	1.243E+0
-8.775E-1	9.895E-1	1.246E+0
-8.758E-1	9.441E-1	1.223E+0
-8.775E-1	1.012E+0	1.243E+0
-8.807E-1	9.960E-1	1.252E+0
-8.791E-1	9.570E-1	1.200E+0
-8.742E-1	9.992E-1	1.275E+0
-8.791E-1	1.012E+0	1.217E+0
-8.807E-1	9.862E-1	1.239E+0
-8.807E-1	9.376E-1	1.255E+0
-8.758E-1	9.927E-1	1.278E+0
-8.791E-1	9.668E-1	1.236E+0
-8.807E-1	9.408E-1	1.246E+0
-8.791E-1	9.181E-1	1.243E+0
-8.775E-1	1.002E+0	1.265E+0
-8.775E-1	9.635E-1	1.246E+0
-8.807E-1	9.376E-1	1.220E+0
-8.775E-1	9.700E-1	1.184E+0
-8.758E-1	9.603E-1	1.207E+0
-8.791E-1	9.992E-1	1.252E+0
-8.791E-1	9.733E-1	1.213E+0
-8.791E-1	9.733E-1	1.230E+0
-8.758E-1	9.765E-1	1.233E+0
-8.742E-1	9.960E-1	1.243E+0
-8.791E-1	9.733E-1	1.246E+0
-8.807E-1	9.473E-1	1.291E+0
-8.758E-1	9.733E-1	1.249E+0
-8.775E-1	9.862E-1	1.223E+0
-8.807E-1	9.408E-1	1.275E+0
-8.775E-1	9.765E-1	1.197E+0
-8.742E-1	9.473E-1	1.226E+0
-8.775E-1	9.992E-1	1.255E+0
-8.823E-1	9.797E-1	1.246E+0
-8.807E-1	9.960E-1	1.191E+0
-8.758E-1	9.635E-1	1.233E+0
-8.758E-1	9.635E-1	1.220E+0
-8.807E-1	9.733E-1	1.210E+0
-8.775E-1	9.797E-1	1.262E+0
-8.758E-1	9.700E-1	1.243E+0
-8.742E-1	9.765E-1	1.239E+0
-8.807E-1	9.830E-1	1.246E+0
-8.791E-1	9.473E-1	1.200E+0
-8.775E-1	9.635E-1	1.217E+0
-8.775E-1	9.830E-1	1.184E+0
-8.823E-1	9.668E-1	1.200E+0
-8.775E-1	9.733E-1	1.226E+0
-8.758E-1	9.473E-1	1.243E+0
-8.775E-1	9.700E-1	1.223E+0
-8.807E-1	9.505E-1	1.200E+0
-8.791E-1	9.149E-1	1.239E+0
-8.758E-1	9.570E-1	1.223E+0
-8.742E-1	9.635E-1	1.220E+0
-8.807E-1	9.603E-1	1.226E+0
-8.791E-1	9.895E-1	1.226E+0
-8.742E-1	9.635E-1	1.249E+0
-8.775E-1	9.960E-1	1.259E+0
-8.823E-1	9.992E-1	1.233E+0
-8.791E-1	9.538E-1	1.217E+0
-8.758E-1	9.895E-1	1.239E+0
-8.758E-1	9.895E-1	1.191E+0
-8.823E-1	9.733E-1	1.204E+0
-8.807E-1	9.668E-1	1.272E+0
-8.791E-1	9.797E-1	1.207E+0
-8.758E-1	9.765E-1	1.252E+0
-8.791E-1	9.862E-1	1.230E+0
-8.791E-1	9.246E-1	1.200E+0
-8.742E-1	9.862E-1	1.255E+0
-8.742E-1	9.441E-1	1.213E+0
-8.807E-1	9.376E-1	1.187E+0
-8.823E-1	9.765E-1	1.223E+0
-8.726E-1	9.862E-1	1.213E+0
-8.775E-1	9.603E-1	1.259E+0
-8.791E-1	9.668E-1	1.210E+0
-8.807E-1	9.700E-1	1.210E+0
-8.758E-1	9.570E-1	1.230E+0
-8.775E-1	9.830E-1	1.265E+0
-8.807E-1	9.733E-1	1.197E+0
-8.807E-1	9.960E-1	1.184E+0
-8.742E-1	9.765E-1	1.217E+0
-8.742E-1	9.246E-1	1.236E+0
-8.775E-1	9.895E-1	1.239E+0
-8.791E-1	9.505E-1	1.220E+0
-8.791E-1	9.181E-1	1.255E+0
-8.742E-1	9.797E-1	1.243E+0
-8.791E-1	9.376E-1	1.239E+0
-8.807E-1	9.927E-1	1.223E+0
-8.775E-1	9.797E-1	1.220E+0
-8.791E-1	9.570E-1	1.220E+0
-8.791E-1	9.733E-1	1.226E+0
-8.791E-1	9.538E-1	1.243E+0
-8.742E-1	9.797E-1	1.268E+0
-8.775E-1	9.862E-1	1.249E+0
-8.775E-1	9.408E-1	1.223E+0
-8.791E-1	9.441E-1	1.207E+0
-8.758E-1	9.635E-1	1.230E+0
-8.791E-1	1.019E+0	1.262E+0
-8.839E-1	9.635E-1	1.243E+0
-8.775E-1	9.733E-1	1.226E+0
-8.775E-1	9.603E-1	1.223E+0
-8.807E-1	9.830E-1	1.243E+0
-8.807E-1	9.376E-1	1.204E+0
-8.791E-1	9.311E-1	1.255E+0
-8.807E-1	9.960E-1	1.249E+0
-8.742E-1	9.700E-1	1.213E+0
-8.823E-1	9.473E-1	1.233E+0
-8.791E-1	9.895E-1	1.233E+0
-8.758E-1	9.538E-1	1.249E+0
-8.758E-1	9.603E-1	1.236E+0
-8.823E-1	9.733E-1	1.213E+0
-8.775E-1	9.570E-1	1.255E+0
-8.791E-1	9.668E-1	1.249E+0
-8.758E-1	9.765E-1	1.255E+0
-8.791E-1	9.441E-1	1.226E+0
-8.791E-1	9.830E-1	1.259E+0
-8.758E-1	9.538E-1	1.207E+0
-8.758E-1	9.862E-1	1.262E+0
-8.791E-1	9.441E-1	1.210E+0
-8.775E-1	9.765E-1	1.223E+0
-8.742E-1	1.022E+0	1.304E+0
-8.758E-1	9.765E-1	1.194E+0
-8.823E-1	9.830E-1	1.178E+0
-8.807E-1	9.733E-1	1.298E+0
-8.758E-1	9.603E-1	1.249E+0
-8.791E-1	9.668E-1	1.243E+0
-8.807E-1	9.441E-1	1.259E+0
-8.791E-1	9.473E-1	1.249E+0
-8.758E-1	9.441E-1	1.223E+0
-8.758E-1	9.668E-1	1.246E+0
-8.823E-1	9.019E-1	1.246E+0
-8.758E-1	9.765E-1	1.239E+0
-8.758E-1	9.278E-1	1.243E+0
-8.775E-1	9.635E-1	1.239E+0
-8.807E-1	9.765E-1	1.197E+0
-8.791E-1	9.635E-1	1.281E+0
-8.742E-1	9.700E-1	1.249E+0
-8.742E-1	9.570E-1	1.307E+0
-8.807E-1	9.570E-1	1.239E+0
-8.807E-1	9.603E-1	1.194E+0
-8.758E-1	9.797E-1	1.230E+0
-8.775E-1	9.668E-1	1.246E+0
-8.807E-1	9.311E-1	1.233E+0
-8.823E-1	9.797E-1	1.230E+0
-8.758E-1	9.603E-1	1.178E+0
-8.775E-1	9.635E-1	1.233E+0
-8.807E-1	9.538E-1	1.236E+0
-8.807E-1	9.538E-1	1.233E+0
-8.775E-1	9.441E-1	1.217E+0
-8.758E-1	9.570E-1	1.233E+0
-8.807E-1	9.765E-1	1.207E+0
-8.791E-1	9.895E-1	1.210E+0
-8.726E-1	9.960E-1	1.200E+0
-8.775E-1	9.635E-1	1.252E+0
-8.791E-1	9.635E-1	1.265E+0
-8.791E-1	9.473E-1	1.181E+0
-8.775E-1	9.635E-1	1.278E+0
-8.758E-1	9.603E-1	1.226E+0
-8.807E-1	9.408E-1	1.210E+0
-8.791E-1	9.733E-1	1.210E+0
-8.758E-1	9.927E-1	1.239E+0
-8.775E-1	9.408E-1	1.259E+0
-8.791E-1	9.733E-1	1.233E+0
-8.807E-1	9.992E-1	1.255E+0
-8.742E-1	9.311E-1	1.249E+0
-8.742E-1	9.700E-1	1.243E+0
-8.791E-1	9.570E-1	1.226E+0
-8.807E-1	1.006E+0	1.239E+0
-8.775E-1	9.570E-1	1.217E+0
-8.775E-1	9.343E-1	1.184E+0
-8.807E-1	9.635E-1	1.255E+0
-8.839E-1	9.441E-1	1.233E+0
-8.742E-1	1.002E+0	1.233E+0
-8.758E-1	9.733E-1	1.268E+0
-8.807E-1	9.278E-1	1.204E+0
-8.791E-1	8.986E-1	1.204E+0
-8.758E-1	9.570E-1	1.255E+0
-8.758E-1	1.006E+0	1.194E+0
-8.823E-1	9.765E-1	1.194E+0
-8.791E-1	9.765E-1	1.233E+0
-8.726E-1	9.700E-1	1.210E+0
-8.791E-1	9.603E-1	1.259E+0
-8.807E-1	9.635E-1	1.259E+0
-8.791E-1	9.668E-1	1.226E+0
-8.775E-1	9.570E-1	1.259E+0
-8.807E-1	9.603E-1	1.246E+0
-8.807E-1	1.012E+0	1.233E+0
-8.807E-1	1.002E+0	1.288E+0
-8.775E-1	9.733E-1	1.207E+0
-8.758E-1	9.343E-1	1.236E+0
-8.807E-1	9.733E-1	1.233E+0
-8.791E-1	9.473E-1	1.239E+0
-8.742E-1	9.570E-1	1.249E+0
-8.791E-1	1.038E+0	1.197E+0
-8.807E-1	9.862E-1	1.249E+0
-8.807E-1	9.570E-1	1.220E+0
-8.775E-1	9.830E-1	1.233E+0
-8.791E-1	9.797E-1	1.246E+0
-8.807E-1	9.830E-1	1.210E+0
-8.823E-1	9.635E-1	1.204E+0
-8.775E-1	9.668E-1	1.204E+0
-8.775E-1	9.441E-1	1.230E+0
-8.823E-1	9.895E-1	1.187E+0
-8.758E-1	9.960E-1	1.236E+0
-8.758E-1	9.700E-1	1.230E+0
-8.742E-1	9.895E-1	1.239E+0
-8.823E-1	9.830E-1	1.207E+0
-8.807E-1	9.505E-1	1.220E+0
-8.742E-1	9.635E-1	1.281E+0
-8.758E-1	9.408E-1	1.243E+0
-8.823E-1	1.015E+0	1.194E+0
-8.791E-1	9.733E-1	1.213E+0
-8.758E-1	9.538E-1	1.249E+0
-8.791E-1	9.733E-1	1.233E+0
-8.839E-1	1.009E+0	1.249E+0
-8.775E-1	9.668E-1	1.187E+0
-8.742E-1	9.441E-1	1.197E+0
-8.758E-1	9.960E-1	1.210E+0
-8.807E-1	9.862E-1	1.239E+0
-8.823E-1	9.927E-1	1.281E+0
-8.726E-1	9.570E-1	1.243E+0
-8.775E-1	9.733E-1	1.204E+0
-8.823E-1	9.473E-1	1.243E+0
-8.775E-1	9.992E-1	1.223E+0
-8.758E-1	9.668E-1	1.243E+0
-8.791E-1	9.441E-1	1.155E+0
-8.823E-1	9.733E-1	1.255E+0
-8.807E-1	9.830E-1	1.272E+0
-8.758E-1	9.668E-1	1.187E+0
-8.775E-1	9.797E-1	1.239E+0
-8.823E-1	1.002E+0	1.197E+0
-8.807E-1	9.311E-1	1.230E+0
-8.758E-1	9.570E-1	1.226E+0
-8.758E-1	9.408E-1	1.223E+0
-8.823E-1	1.006E+0	1.223E+0
-8.791E-1	9.570E-1	1.226E+0
-8.758E-1	9.570E-1	1.246E+0
-8.775E-1	9.408E-1	1.194E+0
-8.791E-1	9.733E-1	1.194E+0
-8.791E-1	9.765E-1	1.249E+0
-8.742E-1	9.700E-1	1.204E+0
-8.791E-1	9.570E-1	1.226E+0
-8.791E-1	9.668E-1	1.236E+0
-8.775E-1	9.116E-1	1.210E+0
-8.758E-1	9.668E-1	1.223E+0
-8.791E-1	9.733E-1	1.181E+0
-8.807E-1	9.408E-1	1.236E+0
-8.807E-1	9.668E-1	1.252E+0
-8.758E-1	9.830E-1	1.207E+0
-8.775E-1	9.765E-1	1.243E+0
-8.823E-1	1.028E+0	1.265E+0
-8.823E-1	9.700E-1	1.207E+0
-8.742E-1	9.797E-1	1.236E+0
-8.791E-1	9.895E-1	1.217E+0
-8.823E-1	9.668E-1	1.223E+0
-8.807E-1	9.603E-1	1.246E+0
-8.726E-1	9.733E-1	1.268E+0
-8.742E-1	9.473E-1	1.239E+0
-8.807E-1	9.830E-1	1.187E+0
-8.791E-1	9.603E-1	1.200E+0
-8.775E-1	9.635E-1	1.262E+0
-8.758E-1	9.311E-1	1.259E+0
-8.807E-1	9.895E-1	1.239E+0
-8.807E-1	9.895E-1	1.278E+0
-8.726E-1	9.570E-1	1.200E+0
-8.775E-1	9.668E-1	1.210E+0
-8.823E-1	9.635E-1	1.230E+0
-8.823E-1	9.765E-1	1.249E+0
-8.742E-1	9.441E-1	1.236E+0
-8.758E-1	9.603E-1	1.223E+0
-8.807E-1	9.441E-1	1.268E+0
-8.791E-1	9.473E-1	1.236E+0
-8.758E-1	9.862E-1	1.246E+0
-8.758E-1	9.505E-1	1.187E+0
-8.823E-1	9.505E-1	1.262E+0
-8.758E-1	9.960E-1	1.217E+0
-8.742E-1	9.960E-1	1.249E+0
-8.758E-1	9.311E-1	1.217E+0
-8.791E-1	9.441E-1	1.226E+0
-8.791E-1	9.376E-1	1.217E+0
-8.742E-1	9.538E-1	1.217E+0
-8.775E-1	9.570E-1	1.204E+0
-8.807E-1	9.635E-1	1.265E+0
-8.807E-1	9.473E-1	1.210E+0
-8.758E-1	9.765E-1	1.259E+0
-8.758E-1	9.733E-1	1.252E+0
-8.791E-1	9.473E-1	1.200E+0
-8.791E-1	9.311E-1	1.239E+0
-8.758E-1	9.603E-1	1.246E+0
-8.742E-1	9.700E-1	1.217E+0
-8.823E-1	9.733E-1	1.246E+0
-8.807E-1	9.635E-1	1.223E+0
-8.758E-1	9.830E-1	1.268E+0
-8.742E-1	9.797E-1	1.246E+0
-8.807E-1	9.570E-1	1.249E+0
-8.807E-1	9.797E-1	1.239E+0
-8.775E-1	9.635E-1	1.200E+0
-8.742E-1	9.992E-1	1.210E+0
-8.807E-1	9.700E-1	1.210E+0
-8.775E-1	9.538E-1	1.249E+0
-8.775E-1	9.830E-1	1.262E+0
-8.775E-1	9.473E-1	1.230E+0
-8.807E-1	9.603E-1	1.210E+0
-8.807E-1	9.635E-1	1.210E+0
-8.742E-1	9.635E-1	1.220E+0
-8.758E-1	9.570E-1	1.213E+0
-8.807E-1	1.015E+0	1.197E+0
-8.791E-1	9.733E-1	1.213E+0
-8.742E-1	9.668E-1	1.181E+0
-8.775E-1	9.603E-1	1.223E+0
-8.807E-1	9.376E-1	1.226E+0
-8.807E-1	9.830E-1	1.213E+0
-8.758E-1	9.797E-1	1.213E+0
-8.775E-1	9.700E-1	1.243E+0
-8.791E-1	9.668E-1	1.223E+0
-8.807E-1	9.700E-1	1.187E+0
-8.742E-1	9.570E-1	1.171E+0
-8.742E-1	9.408E-1	1.278E+0
-8.791E-1	9.700E-1	1.197E+0
-8.807E-1	9.278E-1	1.243E+0
-8.742E-1	9.830E-1	1.262E+0
-8.758E-1	9.603E-1	1.204E+0
-8.775E-1	9.862E-1	1.233E+0
-8.791E-1	9.733E-1	1.217E+0
-8.758E-1	9.603E-1	1.223E+0
-8.758E-1	9.635E-1	1.259E+0
-8.807E-1	9.765E-1	1.197E+0
-8.775E-1	9.668E-1	1.184E+0
-8.742E-1	9.733E-1	1.213E+0
-8.758E-1	9.570E-1	1.200E+0
-8.791E-1	9.733E-1	1.259E+0
-8.791E-1	9.408E-1	1.243E+0
-8.742E-1	9.927E-1	1.187E+0
-8.758E-1	9.700E-1	1.226E+0
-8.807E-1	9.992E-1	1.239E+0
-8.758E-1	9.733E-1	1.236E+0
-8.742E-1	9.278E-1	1.243E+0
-8.775E-1	9.960E-1	1.220E+0
-8.775E-1	9.960E-1	1.233E+0
-8.758E-1	9.570E-1	1.226E+0
-8.742E-1	9.278E-1	1.226E+0
-8.758E-1	9.311E-1	1.220E+0
-8.839E-1	9.927E-1	1.239E+0
-8.807E-1	9.700E-1	1.174E+0
-8.775E-1	9.797E-1	1.204E+0
-8.742E-1	9.927E-1	1.220E+0
-8.791E-1	9.538E-1	1.207E+0
-8.775E-1	9.603E-1	1.236E+0
-8.742E-1	9.765E-1	1.223E+0
-8.742E-1	9.830E-1	1.239E+0
-8.791E-1	9.505E-1	1.220E+0
-8.775E-1	9.149E-1	1.246E+0
-8.742E-1	9.376E-1	1.223E+0
-8.726E-1	9.570E-1	1.223E+0
-8.775E-1	1.006E+0	1.236E+0
-8.791E-1	9.505E-1	1.178E+0
-8.726E-1	9.668E-1	1.249E+0
-8.775E-1	9.797E-1	1.239E+0
-8.791E-1	9.733E-1	1.223E+0
-8.775E-1	9.505E-1	1.213E+0
-8.758E-1	9.862E-1	1.259E+0
-8.758E-1	9.862E-1	1.246E+0
-8.807E-1	9.603E-1	1.200E+0
-8.758E-1	9.473E-1	1.217E+0
-8.710E-1	9.538E-1	1.255E+0
-8.775E-1	9.862E-1	1.243E+0
-8.791E-1	9.505E-1	1.252E+0
-8.758E-1	9.441E-1	1.265E+0
-8.742E-1	9.603E-1	1.223E+0
-8.775E-1	9.505E-1	1.220E+0
-8.807E-1	9.441E-1	1.236E+0
-8.775E-1	1.009E+0	1.210E+0
-8.758E-1	9.408E-1	1.226E+0
-8.742E-1	9.895E-1	1.223E+0
-8.807E-1	9.765E-1	1.249E+0
-8.758E-1	9.797E-1	1.233E+0
-8.742E-1	9.538E-1	1.207E+0
-8.758E-1	9.862E-1	1.268E+0
-8.807E-1	9.992E-1	1.239E+0
-8.807E-1	1.009E+0	1.252E+0
-8.742E-1	9.603E-1	1.226E+0
-8.758E-1	9.570E-1	1.152E+0
-8.791E-1	9.311E-1	1.230E+0
-8.742E-1	9.733E-1	1.259E+0
-8.758E-1	9.538E-1	1.252E+0
-8.742E-1	9.408E-1	1.246E+0
-8.807E-1	9.214E-1	1.226E+0
-8.791E-1	9.635E-1	1.226E+0
-8.742E-1	9.214E-1	1.226E+0
-8.742E-1	9.441E-1	1.239E+0
-8.758E-1	9.830E-1	1.194E+0
-8.791E-1	9.051E-1	1.197E+0
-8.775E-1	1.015E+0	1.249E+0
-8.791E-1	9.797E-1	1.194E+0
-8.791E-1	9.797E-1	1.239E+0
-8.775E-1	9.538E-1	1.252E+0
-8.758E-1	9.797E-1	1.174E+0
-8.742E-1	9.733E-1	1.204E+0
-8.807E-1	9.668E-1	1.246E+0
-8.807E-1	9.700E-1	1.233E+0
-8.742E-1	9.181E-1	1.213E+0
-8.742E-1	9.278E-1	1.236E+0
-8.791E-1	9.668E-1	1.230E+0
-8.791E-1	9.570E-1	1.255E+0
-8.742E-1	9.668E-1	1.291E+0
-8.758E-1	9.570E-1	1.265E+0
-8.791E-1	9.570E-1	1.220E+0
-8.775E-1	1.012E+0	1.233E+0
-8.726E-1	9.797E-1	1.252E+0
-8.758E-1	9.733E-1	1.259E+0
-8.823E-1	9.668E-1	1.243E+0
-8.791E-1	9.862E-1	1.230E+0
-8.742E-1	9.668E-1	1.233E+0
-8.758E-1	9.733E-1	1.220E+0
-8.791E-1	9.505E-1	1.278E+0
-8.791E-1	9.505E-1	1.275E+0
-8.758E-1	9.505E-1	1.204E+0
-8.758E-1	9.505E-1	1.226E+0
-8.791E-1	9.668E-1	1.255E+0
-8.758E-1	9.311E-1	1.223E+0
-8.742E-1	9.700E-1	1.217E+0
-8.775E-1	9.311E-1	1.230E+0
-8.807E-1	9.797E-1	1.223E+0
-8.791E-1	9.441E-1	1.174E+0
-8.742E-1	9.570E-1	1.236E+0
-8.758E-1	9.570E-1	1.255E+0
-8.823E-1	9.635E-1	1.213E+0
-8.807E-1	9.830E-1	1.252E+0
-8.758E-1	9.473E-1	1.210E+0
-8.775E-1	1.006E+0	1.220E+0
-8.807E-1	9.343E-1	1.252E+0
-8.758E-1	9.960E-1	1.204E+0
-8.726E-1	9.473E-1	1.210E+0
-8.758E-1	9.603E-1	1.226E+0
-8.807E-1	9.343E-1	1.230E+0
-8.791E-1	9.733E-1	1.272E+0
-8.726E-1	9.538E-1	1.233E+0
-8.758E-1	9.441E-1	1.226E+0
-8.775E-1	9.473E-1	1.233E+0
-8.791E-1	9.343E-1	1.243E+0
-8.758E-1	9.668E-1	1.255E+0
-8.775E-1	9.635E-1	1.220E+0
-8.791E-1	9.927E-1	1.223E+0
-8.758E-1	9.700E-1	1.236E+0
-8.742E-1	9.570E-1	1.255E+0
-8.758E-1	9.603E-1	1.246E+0
-8.791E-1	9.668E-1	1.204E+0
-8.775E-1	9.733E-1	1.197E+0
-8.775E-1	9.505E-1	1.243E+0
-8.791E-1	9.733E-1	1.262E+0
-8.791E-1	9.603E-1	1.259E+0
-8.807E-1	9.927E-1	1.220E+0
-8.742E-1	9.797E-1	1.230E+0
-8.758E-1	9.733E-1	1.265E+0
-8.791E-1	9.570E-1	1.243E+0
-8.791E-1	9.473E-1	1.213E+0
-8.775E-1	9.830E-1	1.230E+0
-8.775E-1	9.830E-1	1.249E+0
-8.839E-1	9.408E-1	1.249E+0
-8.775E-1	9.603E-1	1.174E+0
-8.758E-1	9.441E-1	1.220E+0
-8.758E-1	9.927E-1	1.281E+0
-8.791E-1	9.668E-1	1.255E+0
-8.791E-1	9.538E-1	1.217E+0
-8.758E-1	9.214E-1	1.204E+0
-8.758E-1	9.733E-1	1.243E+0
-8.807E-1	9.505E-1	1.213E+0
-8.758E-1	1.002E+0	1.207E+0
-8.758E-1	9.441E-1	1.226E+0
-8.758E-1	9.668E-1	1.246E+0
-8.791E-1	9.570E-1	1.204E+0
-8.791E-1	9.895E-1	1.200E+0
-8.758E-1	9.408E-1	1.252E+0
-8.758E-1	9.635E-1	1.259E+0
-8.791E-1	9.927E-1	1.255E+0
-8.775E-1	9.603E-1	1.226E+0
-8.742E-1	9.635E-1	1.236E+0
-8.758E-1	9.473E-1	1.220E+0
-8.791E-1	9.765E-1	1.220E+0
-8.791E-1	9.635E-1	1.262E+0
-8.775E-1	9.733E-1	1.236E+0
-8.791E-1	9.505E-1	1.252E+0
-8.807E-1	9.927E-1	1.249E+0
-8.775E-1	9.862E-1	1.294E+0
-8.775E-1	9.895E-1	1.249E+0
-8.742E-1	1.002E+0	1.252E+0
-8.823E-1	9.927E-1	1.207E+0
-8.775E-1	9.700E-1	1.233E+0
-8.758E-1	9.862E-1	1.236E+0
-8.726E-1	9.668E-1	1.272E+0
-8.791E-1	9.765E-1	1.230E+0
-8.775E-1	9.635E-1	1.230E+0
-8.742E-1	9.668E-1	1.259E+0
-8.791E-1	9.538E-1	1.252E+0
-8.823E-1	9.830E-1	1.226E+0
-8.758E-1	9.635E-1	1.239E+0
-8.758E-1	9.473E-1	1.236E+0
-8.758E-1	9.797E-1	1.239E+0
-8.807E-1	9.505E-1	1.288E+0
-8.807E-1	9.343E-1	1.230E+0
-8.758E-1	9.797E-1	1.246E+0
-8.775E-1	9.635E-1	1.204E+0
-8.807E-1	9.603E-1	1.230E+0
-8.758E-1	9.408E-1	1.239E+0
-8.742E-1	9.668E-1	1.200E+0
-8.775E-1	9.733E-1	1.243E+0
-8.791E-1	9.960E-1	1.165E+0
-8.742E-1	1.006E+0	1.243E+0
-8.758E-1	1.012E+0	1.246E+0
-8.775E-1	1.015E+0	1.243E+0
-8.791E-1	9.570E-1	1.210E+0
-8.791E-1	9.733E-1	1.200E+0
-8.758E-1	9.830E-1	1.239E+0
-8.758E-1	9.765E-1	1.239E+0
-8.775E-1	9.311E-1	1.243E+0
-8.775E-1	9.927E-1	1.262E+0
-8.726E-1	9.570E-1	1.243E+0
-8.775E-1	9.700E-1	1.230E+0
-8.823E-1	9.635E-1	1.213E+0
-8.791E-1	9.441E-1	1.236E+0
-8.726E-1	9.570E-1	1.204E+0
-8.758E-1	9.992E-1	1.200E+0
-8.807E-1	1.002E+0	1.268E+0
-8.791E-1	9.862E-1	1.226E+0
-8.775E-1	9.505E-1	1.200E+0
-8.775E-1	9.635E-1	1.243E+0
-8.807E-1	9.765E-1	1.213E+0
-8.791E-1	9.895E-1	1.239E+0
-8.726E-1	9.311E-1	1.239E+0
-8.758E-1	9.797E-1	1.236E+0
-8.791E-1	9.376E-1	1.217E+0
-8.807E-1	9.927E-1	1.255E+0
-8.726E-1	9.765E-1	1.259E+0
-8.758E-1	9.538E-1	1.288E+0
-8.791E-1	9.505E-1	1.246E+0
-8.791E-1	9.927E-1	1.204E+0
-8.742E-1	9.441E-1	1.197E+0
-8.775E-1	9.570E-1	1.259E+0
-8.775E-1	9.635E-1	1.246E+0
-8.758E-1	9.830E-1	1.213E+0
-8.726E-1	9.376E-1	1.255E+0
-8.742E-1	9.603E-1	1.252E+0
-8.807E-1	9.895E-1	1.210E+0
-8.775E-1	9.408E-1	1.194E+0
-8.758E-1	9.538E-1	1.230E+0
-8.775E-1	9.862E-1	1.220E+0
-8.791E-1	9.668E-1	1.288E+0
-8.791E-1	9.570E-1	1.236E+0
-8.742E-1	9.343E-1	1.268E+0
-8.758E-1	9.603E-1	1.220E+0
-8.807E-1	9.765E-1	1.230E+0
-8.791E-1	1.015E+0	1.249E+0
-8.726E-1	9.668E-1	1.210E+0
-8.758E-1	9.505E-1	1.259E+0
-8.807E-1	1.006E+0	1.226E+0
-8.758E-1	9.700E-1	1.255E+0
-8.758E-1	9.408E-1	1.213E+0
-8.758E-1	9.700E-1	1.220E+0
-8.775E-1	9.538E-1	1.249E+0
-8.758E-1	9.505E-1	1.239E+0
-8.758E-1	1.006E+0	1.204E+0
-8.775E-1	9.376E-1	1.239E+0
-8.839E-1	9.830E-1	1.239E+0
-8.758E-1	9.603E-1	1.236E+0
-8.775E-1	9.862E-1	1.207E+0
-8.775E-1	9.700E-1	1.210E+0
-8.823E-1	9.603E-1	1.217E+0
-8.758E-1	9.765E-1	1.236E+0
-8.775E-1	9.733E-1	1.213E+0
-8.775E-1	9.246E-1	1.210E+0
-8.807E-1	9.862E-1	1.285E+0
-8.775E-1	1.006E+0	1.268E+0
-8.742E-1	9.505E-1	1.272E+0
-8.742E-1	1.019E+0	1.200E+0
-8.791E-1	1.012E+0	1.223E+0
-8.758E-1	9.765E-1	1.243E+0
-8.758E-1	9.830E-1	1.239E+0
-8.758E-1	9.927E-1	1.223E+0
-8.807E-1	9.570E-1	1.233E+0
-8.775E-1	9.408E-1	1.268E+0
-8.758E-1	9.246E-1	1.191E+0
-8.791E-1	1.002E+0	1.226E+0
-8.807E-1	9.376E-1	1.265E+0
-8.775E-1	9.538E-1	1.239E+0
-8.758E-1	9.538E-1	1.262E+0
-8.791E-1	9.830E-1	1.217E+0
-8.791E-1	9.408E-1	1.278E+0
-8.807E-1	9.635E-1	1.243E+0
-8.726E-1	9.473E-1	1.272E+0
-8.775E-1	9.181E-1	1.200E+0
-8.807E-1	9.570E-1	1.262E+0
-8.791E-1	9.343E-1	1.249E+0
-8.758E-1	9.603E-1	1.243E+0
-8.775E-1	9.505E-1	1.223E+0
-8.791E-1	9.505E-1	1.161E+0
-8.791E-1	9.505E-1	1.243E+0
-8.742E-1	1.012E+0	1.262E+0
-8.742E-1	9.635E-1	1.223E+0
-8.807E-1	9.376E-1	1.265E+0
-8.807E-1	9.668E-1	1.213E+0
-8.758E-1	9.895E-1	1.223E+0
-8.775E-1	9.603E-1	1.174E+0
-8.791E-1	9.408E-1	1.236E+0
-8.758E-1	9.700E-1	1.246E+0
-8.758E-1	9.473E-1	1.226E+0
-8.775E-1	9.895E-1	1.324E+0
-8.807E-1	9.538E-1	1.249E+0
-8.791E-1	9.635E-1	1.230E+0
-8.726E-1	9.473E-1	1.236E+0
-8.758E-1	9.733E-1	1.252E+0
-8.807E-1	9.830E-1	1.243E+0
-8.807E-1	9.862E-1	1.239E+0
-8.742E-1	9.765E-1	1.236E+0
-8.775E-1	9.765E-1	1.191E+0
-8.839E-1	9.441E-1	1.230E+0
-8.775E-1	9.862E-1	1.197E+0
-8.758E-1	9.797E-1	1.252E+0
-8.775E-1	9.668E-1	1.210E+0
-8.807E-1	9.603E-1	1.278E+0
-8.791E-1	9.765E-1	1.226E+0
-8.758E-1	9.635E-1	1.265E+0
-8.758E-1	1.025E+0	1.268E+0
-8.775E-1	9.797E-1	1.236E+0
-8.758E-1	9.830E-1	1.233E+0
-8.726E-1	9.570E-1	1.236E+0
-8.758E-1	9.700E-1	1.226E+0
-8.791E-1	9.830E-1	1.226E+0
-8.758E-1	9.603E-1	1.226E+0
-8.726E-1	9.538E-1	1.246E+0
-8.758E-1	9.473E-1	1.226E+0
-8.791E-1	9.927E-1	1.236E+0
-8.758E-1	9.765E-1	1.226E+0
-8.742E-1	9.603E-1	1.223E+0
-8.775E-1	9.895E-1	1.181E+0
-8.807E-1	9.635E-1	1.243E+0
-8.775E-1	9.635E-1	1.233E+0
-8.742E-1	9.668E-1	1.226E+0
-8.742E-1	9.668E-1	1.207E+0
-8.791E-1	9.603E-1	1.191E+0
-8.791E-1	9.603E-1	1.233E+0
-8.742E-1	9.895E-1	1.213E+0
-8.791E-1	9.927E-1	1.213E+0
-8.791E-1	9.603E-1	1.223E+0
-8.775E-1	9.700E-1	1.220E+0
-8.758E-1	9.733E-1	1.207E+0
-8.791E-1	9.862E-1	1.194E+0
-8.823E-1	9.376E-1	1.252E+0
-8.775E-1	9.473E-1	1.243E+0
-8.742E-1	9.927E-1	1.200E+0
-8.775E-1	9.376E-1	1.230E+0
-8.775E-1	1.009E+0	1.255E+0
-8.775E-1	9.635E-1	1.233E+0
-8.710E-1	9.603E-1	1.236E+0
-8.758E-1	9.505E-1	1.217E+0
-8.775E-1	9.797E-1	1.252E+0
-8.775E-1	9.862E-1	1.220E+0
-8.775E-1	9.376E-1	1.194E+0
[truncated: 72,960 more rows]
