# Supplementary material for: Improved ANAP incorporation and VCF analysis reveal details of P2X7 current facilitation and a limited conformational interplay between ATP binding and the intracellular ballast domain
Source: eLife. 2023 Jan 4;12:e82479. doi: 10.7554/eLife.82479 (PMC9859053; doi:10.7554/eLife.82479)
Supplement: Figure 3—figure supplement 3—source data 2. [file elife-82479-fig3-figsupp3-data2.zip › Figure-3_figure-supplement-3_source-data-2/DeltaCys-constructs/d26/06.csv]

-8.304E-1	1.677E+0	1.852E+0
-8.353E-1	1.667E+0	1.859E+0
-8.337E-1	1.687E+0	1.917E+0
-8.304E-1	1.664E+0	1.882E+0
-8.320E-1	1.674E+0	1.856E+0
-8.353E-1	1.687E+0	1.807E+0
-8.353E-1	1.719E+0	1.833E+0
-8.304E-1	1.684E+0	1.885E+0
-8.304E-1	1.726E+0	1.804E+0
-8.337E-1	1.710E+0	1.856E+0
-8.337E-1	1.700E+0	1.830E+0
-8.304E-1	1.732E+0	1.878E+0
-8.288E-1	1.716E+0	1.846E+0
-8.353E-1	1.749E+0	1.859E+0
-8.369E-1	1.719E+0	1.875E+0
-8.288E-1	1.664E+0	1.885E+0
-8.304E-1	1.693E+0	1.856E+0
-8.320E-1	1.684E+0	1.908E+0
-8.337E-1	1.658E+0	1.895E+0
-8.288E-1	1.690E+0	1.895E+0
-8.304E-1	1.674E+0	1.859E+0
-8.369E-1	1.703E+0	1.846E+0
-8.320E-1	1.687E+0	1.859E+0
-8.288E-1	1.732E+0	1.872E+0
-8.304E-1	1.680E+0	1.878E+0
-8.353E-1	1.667E+0	1.862E+0
-8.353E-1	1.736E+0	1.885E+0
-8.288E-1	1.716E+0	1.859E+0
-8.304E-1	1.749E+0	1.826E+0
-8.353E-1	1.687E+0	1.839E+0
-8.304E-1	1.667E+0	1.901E+0
-8.304E-1	1.671E+0	1.898E+0
-8.288E-1	1.716E+0	1.878E+0
-8.337E-1	1.726E+0	1.856E+0
-8.337E-1	1.671E+0	1.878E+0
-8.304E-1	1.677E+0	1.846E+0
-8.304E-1	1.749E+0	1.924E+0
-8.353E-1	1.664E+0	1.869E+0
-8.353E-1	1.710E+0	1.862E+0
-8.304E-1	1.648E+0	1.924E+0
-8.320E-1	1.706E+0	1.878E+0
-8.337E-1	1.693E+0	1.839E+0
-8.320E-1	1.706E+0	1.836E+0
-8.255E-1	1.693E+0	1.862E+0
-8.288E-1	1.632E+0	1.898E+0
-8.353E-1	1.713E+0	1.846E+0
-8.337E-1	1.680E+0	1.862E+0
-8.288E-1	1.661E+0	1.882E+0
-8.272E-1	1.716E+0	1.901E+0
-8.337E-1	1.677E+0	1.859E+0
-8.353E-1	1.768E+0	1.771E+0
-8.272E-1	1.693E+0	1.813E+0
-8.304E-1	1.749E+0	1.862E+0
-8.369E-1	1.687E+0	1.823E+0
-8.304E-1	1.752E+0	1.872E+0
-8.288E-1	1.706E+0	1.846E+0
-8.304E-1	1.690E+0	1.872E+0
-8.369E-1	1.690E+0	1.872E+0
-8.369E-1	1.710E+0	1.830E+0
-8.272E-1	1.658E+0	1.888E+0
-8.304E-1	1.716E+0	1.826E+0
-8.304E-1	1.732E+0	1.804E+0
-8.320E-1	1.703E+0	1.869E+0
-8.304E-1	1.706E+0	1.865E+0
-8.320E-1	1.661E+0	1.826E+0
-8.353E-1	1.703E+0	1.794E+0
-8.353E-1	1.677E+0	1.895E+0
-8.272E-1	1.677E+0	1.791E+0
-8.288E-1	1.723E+0	1.911E+0
-8.337E-1	1.736E+0	1.820E+0
-8.320E-1	1.687E+0	1.836E+0
-8.272E-1	1.697E+0	1.830E+0
-8.288E-1	1.726E+0	1.872E+0
-8.320E-1	1.677E+0	1.901E+0
-8.320E-1	1.677E+0	1.895E+0
-8.304E-1	1.713E+0	1.869E+0
-8.288E-1	1.739E+0	1.859E+0
-8.337E-1	1.642E+0	1.826E+0
-8.320E-1	1.706E+0	1.817E+0
-8.272E-1	1.726E+0	1.862E+0
-8.288E-1	1.716E+0	1.924E+0
-8.353E-1	1.703E+0	1.826E+0
-8.320E-1	1.713E+0	1.898E+0
-8.288E-1	1.723E+0	1.901E+0
-8.288E-1	1.693E+0	1.849E+0
-8.337E-1	1.693E+0	1.852E+0
-8.304E-1	1.713E+0	1.852E+0
-8.304E-1	1.706E+0	1.849E+0
-8.304E-1	1.664E+0	1.852E+0
-8.337E-1	1.697E+0	1.849E+0
-8.320E-1	1.687E+0	1.843E+0
-8.272E-1	1.671E+0	1.846E+0
-8.255E-1	1.736E+0	1.836E+0
-8.353E-1	1.765E+0	1.843E+0
-8.320E-1	1.693E+0	1.895E+0
-8.272E-1	1.651E+0	1.862E+0
-8.288E-1	1.674E+0	1.895E+0
-8.353E-1	1.716E+0	1.885E+0
-8.320E-1	1.684E+0	1.920E+0
-8.288E-1	1.716E+0	1.843E+0
-8.304E-1	1.632E+0	1.917E+0
-8.320E-1	1.687E+0	1.856E+0
-8.304E-1	1.658E+0	1.826E+0
-8.320E-1	1.732E+0	1.869E+0
-8.288E-1	1.716E+0	1.846E+0
-8.320E-1	1.687E+0	1.823E+0
-8.320E-1	1.723E+0	1.911E+0
-8.288E-1	1.703E+0	1.869E+0
-8.288E-1	1.706E+0	1.846E+0
-8.353E-1	1.677E+0	1.849E+0
-8.304E-1	1.674E+0	1.856E+0
-8.288E-1	1.700E+0	1.833E+0
-8.288E-1	1.661E+0	1.830E+0
-8.353E-1	1.674E+0	1.826E+0
-8.320E-1	1.710E+0	1.846E+0
-8.288E-1	1.687E+0	1.852E+0
-8.304E-1	1.671E+0	1.820E+0
-8.353E-1	1.674E+0	1.852E+0
-8.337E-1	1.713E+0	1.924E+0
-8.272E-1	1.697E+0	1.888E+0
-8.288E-1	1.739E+0	1.901E+0
-8.337E-1	1.723E+0	1.872E+0
-8.304E-1	1.697E+0	1.839E+0
-8.288E-1	1.703E+0	1.836E+0
-8.288E-1	1.729E+0	1.856E+0
-8.353E-1	1.739E+0	1.920E+0
-8.337E-1	1.677E+0	1.839E+0
-8.304E-1	1.706E+0	1.813E+0
-8.288E-1	1.700E+0	1.878E+0
-8.337E-1	1.716E+0	1.865E+0
-8.337E-1	1.752E+0	1.891E+0
-8.272E-1	1.781E+0	1.891E+0
-8.288E-1	1.693E+0	1.849E+0
-8.337E-1	1.674E+0	1.856E+0
-8.320E-1	1.671E+0	1.846E+0
-8.288E-1	1.677E+0	1.846E+0
-8.288E-1	1.765E+0	1.898E+0
-8.337E-1	1.654E+0	1.891E+0
-8.320E-1	1.700E+0	1.865E+0
-8.272E-1	1.700E+0	1.836E+0
-8.320E-1	1.671E+0	1.849E+0
-8.369E-1	1.687E+0	1.862E+0
-8.320E-1	1.703E+0	1.865E+0
-8.288E-1	1.671E+0	1.872E+0
-8.288E-1	1.713E+0	1.898E+0
-8.320E-1	1.671E+0	1.862E+0
-8.320E-1	1.742E+0	1.872E+0
-8.255E-1	1.732E+0	1.878E+0
-8.288E-1	1.752E+0	1.817E+0
-8.337E-1	1.771E+0	1.888E+0
-8.320E-1	1.758E+0	1.920E+0
-8.288E-1	1.755E+0	1.856E+0
-8.272E-1	1.661E+0	1.875E+0
-8.337E-1	1.680E+0	1.917E+0
-8.320E-1	1.716E+0	1.917E+0
-8.272E-1	1.710E+0	1.833E+0
-8.288E-1	1.664E+0	1.937E+0
-8.353E-1	1.723E+0	1.869E+0
-8.304E-1	1.710E+0	1.813E+0
-8.272E-1	1.723E+0	1.826E+0
-8.288E-1	1.752E+0	1.839E+0
-8.353E-1	1.729E+0	1.869E+0
-8.353E-1	1.697E+0	1.869E+0
-8.304E-1	1.671E+0	1.869E+0
-8.288E-1	1.710E+0	1.869E+0
-8.320E-1	1.723E+0	1.833E+0
-8.320E-1	1.710E+0	1.914E+0
-8.272E-1	1.732E+0	1.856E+0
-8.304E-1	1.658E+0	1.849E+0
-8.337E-1	1.726E+0	1.891E+0
-8.337E-1	1.680E+0	1.865E+0
-8.304E-1	1.684E+0	1.898E+0
-8.288E-1	1.726E+0	1.917E+0
-8.320E-1	1.710E+0	1.862E+0
-8.385E-1	1.716E+0	1.849E+0
-8.272E-1	1.687E+0	1.843E+0
-8.288E-1	1.739E+0	1.885E+0
-8.337E-1	1.690E+0	1.875E+0
-8.320E-1	1.713E+0	1.856E+0
-8.304E-1	1.697E+0	1.843E+0
-8.288E-1	1.674E+0	1.830E+0
-8.337E-1	1.726E+0	1.920E+0
-8.288E-1	1.729E+0	1.839E+0
-8.304E-1	1.690E+0	1.875E+0
-8.288E-1	1.638E+0	1.914E+0
-8.337E-1	1.723E+0	1.843E+0
-8.304E-1	1.648E+0	1.878E+0
-8.304E-1	1.768E+0	1.846E+0
-8.288E-1	1.706E+0	1.849E+0
-8.304E-1	1.648E+0	1.888E+0
-8.288E-1	1.700E+0	1.885E+0
-8.272E-1	1.716E+0	1.872E+0
-8.272E-1	1.706E+0	1.885E+0
-8.353E-1	1.726E+0	1.878E+0
-8.320E-1	1.697E+0	1.846E+0
-8.288E-1	1.752E+0	1.865E+0
-8.272E-1	1.719E+0	1.849E+0
-8.337E-1	1.723E+0	1.885E+0
-8.337E-1	1.703E+0	1.865E+0
-8.304E-1	1.671E+0	1.787E+0
-8.304E-1	1.762E+0	1.830E+0
-8.337E-1	1.697E+0	1.856E+0
-8.320E-1	1.697E+0	1.849E+0
-8.288E-1	1.671E+0	1.846E+0
-8.272E-1	1.713E+0	1.885E+0
-8.337E-1	1.723E+0	1.865E+0
-8.304E-1	1.674E+0	1.849E+0
-8.255E-1	1.667E+0	1.917E+0
-8.320E-1	1.706E+0	1.859E+0
-8.304E-1	1.697E+0	1.914E+0
-8.320E-1	1.684E+0	1.833E+0
-8.288E-1	1.713E+0	1.843E+0
-8.272E-1	1.690E+0	1.911E+0
-8.337E-1	1.723E+0	1.849E+0
-8.337E-1	1.706E+0	1.826E+0
-8.255E-1	1.687E+0	1.882E+0
-8.304E-1	1.677E+0	1.878E+0
-8.337E-1	1.693E+0	1.869E+0
-8.320E-1	1.706E+0	1.846E+0
-8.272E-1	1.710E+0	1.849E+0
-8.288E-1	1.664E+0	1.859E+0
-8.337E-1	1.713E+0	1.888E+0
-8.304E-1	1.742E+0	1.869E+0
-8.288E-1	1.674E+0	1.901E+0
-8.272E-1	1.684E+0	1.859E+0
-8.337E-1	1.713E+0	1.862E+0
-8.337E-1	1.674E+0	1.843E+0
-8.288E-1	1.736E+0	1.852E+0
-8.288E-1	1.713E+0	1.820E+0
-8.337E-1	1.667E+0	1.836E+0
-8.304E-1	1.658E+0	1.856E+0
-8.288E-1	1.723E+0	1.898E+0
-8.288E-1	1.758E+0	1.862E+0
-8.320E-1	1.667E+0	1.869E+0
-8.304E-1	1.697E+0	1.826E+0
-8.272E-1	1.706E+0	1.882E+0
-8.304E-1	1.687E+0	1.833E+0
-8.337E-1	1.742E+0	1.885E+0
-8.320E-1	1.642E+0	1.901E+0
-8.288E-1	1.732E+0	1.839E+0
-8.304E-1	1.745E+0	1.891E+0
-8.304E-1	1.703E+0	1.885E+0
-8.320E-1	1.716E+0	1.878E+0
-8.288E-1	1.710E+0	1.794E+0
-8.288E-1	1.716E+0	1.869E+0
-8.320E-1	1.684E+0	1.865E+0
-8.304E-1	1.697E+0	1.875E+0
-8.288E-1	1.723E+0	1.865E+0
-8.304E-1	1.703E+0	1.878E+0
-8.320E-1	1.690E+0	1.895E+0
-8.304E-1	1.713E+0	1.930E+0
-8.288E-1	1.758E+0	1.882E+0
-8.255E-1	1.690E+0	1.856E+0
-8.337E-1	1.671E+0	1.875E+0
-8.304E-1	1.703E+0	1.895E+0
-8.304E-1	1.749E+0	1.862E+0
-8.304E-1	1.700E+0	1.862E+0
-8.337E-1	1.674E+0	1.878E+0
-8.304E-1	1.697E+0	1.852E+0
-8.272E-1	1.690E+0	1.839E+0
-8.272E-1	1.703E+0	1.817E+0
-8.337E-1	1.674E+0	1.852E+0
-8.304E-1	1.661E+0	1.908E+0
-8.272E-1	1.684E+0	1.856E+0
-8.272E-1	1.651E+0	1.908E+0
-8.288E-1	1.736E+0	1.859E+0
-8.320E-1	1.674E+0	1.908E+0
-8.288E-1	1.664E+0	1.888E+0
-8.304E-1	1.732E+0	1.878E+0
-8.320E-1	1.693E+0	1.823E+0
-8.304E-1	1.674E+0	1.882E+0
-8.255E-1	1.703E+0	1.914E+0
-8.239E-1	1.713E+0	1.836E+0
-8.337E-1	1.710E+0	1.849E+0
-8.320E-1	1.703E+0	1.862E+0
-8.255E-1	1.732E+0	1.843E+0
-8.304E-1	1.667E+0	1.843E+0
-8.320E-1	1.622E+0	1.917E+0
-8.320E-1	1.716E+0	1.946E+0
-8.255E-1	1.658E+0	1.869E+0
-8.272E-1	1.703E+0	1.856E+0
-8.320E-1	1.664E+0	1.869E+0
-8.304E-1	1.726E+0	1.846E+0
-8.239E-1	1.697E+0	1.891E+0
-8.304E-1	1.710E+0	1.839E+0
-8.320E-1	1.703E+0	1.810E+0
-8.288E-1	1.700E+0	1.920E+0
-8.239E-1	1.687E+0	1.852E+0
-8.272E-1	1.706E+0	1.843E+0
-8.304E-1	1.713E+0	1.823E+0
-8.304E-1	1.726E+0	1.820E+0
-8.255E-1	1.719E+0	1.865E+0
-8.272E-1	1.700E+0	1.833E+0
-8.337E-1	1.723E+0	1.859E+0
-8.353E-1	1.680E+0	1.839E+0
-8.304E-1	1.667E+0	1.826E+0
-8.272E-1	1.716E+0	1.852E+0
-8.304E-1	1.700E+0	1.885E+0
-8.337E-1	1.680E+0	1.846E+0
-8.304E-1	1.635E+0	1.826E+0
-8.288E-1	1.690E+0	1.852E+0
-8.304E-1	1.680E+0	1.901E+0
-8.304E-1	1.700E+0	1.872E+0
-8.272E-1	1.661E+0	1.820E+0
-8.288E-1	1.697E+0	1.901E+0
-8.337E-1	1.690E+0	1.839E+0
-8.304E-1	1.687E+0	1.771E+0
-8.288E-1	1.700E+0	1.875E+0
-8.304E-1	1.687E+0	1.865E+0
-8.337E-1	1.661E+0	1.862E+0
-8.337E-1	1.716E+0	1.888E+0
-8.272E-1	1.755E+0	1.843E+0
-8.272E-1	1.752E+0	1.813E+0
-8.320E-1	1.700E+0	1.920E+0
-8.320E-1	1.716E+0	1.856E+0
-8.288E-1	1.684E+0	1.856E+0
-8.272E-1	1.726E+0	1.924E+0
-8.304E-1	1.680E+0	1.901E+0
-8.337E-1	1.726E+0	1.852E+0
-8.288E-1	1.677E+0	1.901E+0
-8.272E-1	1.674E+0	1.878E+0
-8.288E-1	1.638E+0	1.875E+0
-8.288E-1	1.703E+0	1.882E+0
-8.272E-1	1.723E+0	1.875E+0
-8.288E-1	1.706E+0	1.846E+0
-8.320E-1	1.732E+0	1.895E+0
-8.288E-1	1.706E+0	1.778E+0
-8.255E-1	1.658E+0	1.836E+0
-8.272E-1	1.674E+0	1.911E+0
-8.320E-1	1.729E+0	1.849E+0
-8.304E-1	1.755E+0	1.791E+0
-8.255E-1	1.648E+0	1.891E+0
-8.288E-1	1.713E+0	1.823E+0
-8.304E-1	1.654E+0	1.862E+0
-8.304E-1	1.700E+0	1.859E+0
-8.255E-1	1.661E+0	1.859E+0
-8.288E-1	1.719E+0	1.865E+0
-8.337E-1	1.732E+0	1.852E+0
-8.320E-1	1.680E+0	1.898E+0
-8.272E-1	1.703E+0	1.888E+0
-8.272E-1	1.629E+0	1.862E+0
-8.304E-1	1.710E+0	1.846E+0
-8.320E-1	1.726E+0	1.794E+0
-8.255E-1	1.710E+0	1.875E+0
-8.272E-1	1.716E+0	1.885E+0
-8.320E-1	1.713E+0	1.862E+0
-8.320E-1	1.664E+0	1.852E+0
-8.272E-1	1.690E+0	1.875E+0
-8.255E-1	1.651E+0	1.859E+0
-8.304E-1	1.677E+0	1.865E+0
-8.304E-1	1.671E+0	1.882E+0
-8.255E-1	1.706E+0	1.862E+0
-8.272E-1	1.654E+0	1.836E+0
-8.320E-1	1.781E+0	1.849E+0
-8.304E-1	1.690E+0	1.813E+0
-8.272E-1	1.687E+0	1.839E+0
-8.288E-1	1.729E+0	1.872E+0
-8.320E-1	1.664E+0	1.882E+0
-8.304E-1	1.671E+0	1.830E+0
-8.288E-1	1.742E+0	1.856E+0
-8.272E-1	1.671E+0	1.882E+0
-8.320E-1	1.726E+0	1.875E+0
-8.304E-1	1.674E+0	1.865E+0
-8.255E-1	1.703E+0	1.784E+0
-8.255E-1	1.661E+0	1.888E+0
-8.320E-1	1.706E+0	1.849E+0
-8.304E-1	1.713E+0	1.823E+0
-8.288E-1	1.671E+0	1.852E+0
-8.288E-1	1.693E+0	1.823E+0
-8.320E-1	1.745E+0	1.846E+0
-8.304E-1	1.700E+0	1.878E+0
-8.272E-1	1.609E+0	1.862E+0
-8.272E-1	1.713E+0	1.826E+0
-8.320E-1	1.687E+0	1.862E+0
-8.304E-1	1.690E+0	1.878E+0
-8.272E-1	1.667E+0	1.804E+0
-8.288E-1	1.690E+0	1.810E+0
-8.320E-1	1.697E+0	1.878E+0
-8.288E-1	1.684E+0	1.895E+0
-8.255E-1	1.661E+0	1.833E+0
-8.288E-1	1.710E+0	1.891E+0
-8.304E-1	1.716E+0	1.891E+0
-8.288E-1	1.726E+0	1.846E+0
-8.272E-1	1.677E+0	1.859E+0
-8.272E-1	1.671E+0	1.833E+0
-8.320E-1	1.687E+0	1.839E+0
-8.304E-1	1.693E+0	1.859E+0
-8.255E-1	1.752E+0	1.862E+0
-8.288E-1	1.742E+0	1.856E+0
-8.320E-1	1.710E+0	1.826E+0
-8.320E-1	1.680E+0	1.830E+0
-8.239E-1	1.706E+0	1.846E+0
-8.239E-1	1.609E+0	1.810E+0
-8.337E-1	1.687E+0	1.859E+0
-8.288E-1	1.700E+0	1.830E+0
-8.255E-1	1.703E+0	1.862E+0
-8.288E-1	1.677E+0	1.839E+0
-8.304E-1	1.651E+0	1.911E+0
-8.288E-1	1.697E+0	1.820E+0
-8.272E-1	1.716E+0	1.833E+0
-8.272E-1	1.703E+0	1.882E+0
-8.304E-1	1.700E+0	1.898E+0
-8.288E-1	1.690E+0	1.852E+0
-8.272E-1	1.680E+0	1.878E+0
-8.288E-1	1.723E+0	1.839E+0
-8.320E-1	1.664E+0	1.836E+0
-8.304E-1	1.648E+0	1.843E+0
-8.255E-1	1.654E+0	1.878E+0
-8.272E-1	1.703E+0	1.849E+0
-8.304E-1	1.700E+0	1.820E+0
-8.288E-1	1.651E+0	1.908E+0
-8.255E-1	1.729E+0	1.872E+0
-8.272E-1	1.703E+0	1.908E+0
-8.337E-1	1.726E+0	1.852E+0
-8.288E-1	1.680E+0	1.849E+0
-8.255E-1	1.684E+0	1.882E+0
-8.255E-1	1.684E+0	1.888E+0
-8.320E-1	1.693E+0	1.856E+0
-8.304E-1	1.693E+0	1.891E+0
-8.272E-1	1.658E+0	1.898E+0
-8.272E-1	1.723E+0	1.898E+0
-8.304E-1	1.703E+0	1.856E+0
-8.304E-1	1.693E+0	1.810E+0
-8.272E-1	1.700E+0	1.875E+0
-8.272E-1	1.713E+0	1.869E+0
-8.304E-1	1.710E+0	1.800E+0
-8.288E-1	1.716E+0	1.882E+0
-8.255E-1	1.713E+0	1.852E+0
-8.288E-1	1.661E+0	1.810E+0
-8.288E-1	1.732E+0	1.875E+0
-8.272E-1	1.700E+0	1.872E+0
-8.272E-1	1.651E+0	1.820E+0
-8.255E-1	1.710E+0	1.862E+0
-8.320E-1	1.658E+0	1.852E+0
-8.272E-1	1.677E+0	1.885E+0
-8.255E-1	1.700E+0	1.852E+0
-8.255E-1	1.716E+0	1.859E+0
-8.320E-1	1.661E+0	1.959E+0
-8.320E-1	1.723E+0	1.865E+0
-8.272E-1	1.680E+0	1.843E+0
-8.304E-1	1.697E+0	1.849E+0
-8.304E-1	1.697E+0	1.862E+0
-8.288E-1	1.713E+0	1.895E+0
-8.239E-1	1.651E+0	1.891E+0
-8.272E-1	1.700E+0	1.830E+0
-8.320E-1	1.674E+0	1.872E+0
-8.288E-1	1.706E+0	1.852E+0
-8.255E-1	1.713E+0	1.872E+0
-8.255E-1	1.684E+0	1.872E+0
-8.304E-1	1.638E+0	1.852E+0
-8.304E-1	1.677E+0	1.869E+0
-8.272E-1	1.690E+0	1.904E+0
-8.288E-1	1.745E+0	1.875E+0
-8.304E-1	1.677E+0	1.839E+0
-8.272E-1	1.693E+0	1.846E+0
-8.272E-1	1.693E+0	1.778E+0
-8.239E-1	1.729E+0	1.836E+0
-8.288E-1	1.710E+0	1.872E+0
-8.288E-1	1.706E+0	1.865E+0
-8.255E-1	1.690E+0	1.839E+0
-8.272E-1	1.706E+0	1.843E+0
-8.337E-1	1.742E+0	1.862E+0
-8.304E-1	1.690E+0	1.846E+0
-8.255E-1	1.674E+0	1.869E+0
-8.272E-1	1.693E+0	1.862E+0
-8.320E-1	1.697E+0	1.869E+0
-8.288E-1	1.693E+0	1.865E+0
-8.272E-1	1.749E+0	1.878E+0
-8.272E-1	1.710E+0	1.904E+0
-8.320E-1	1.697E+0	1.865E+0
-8.288E-1	1.710E+0	1.859E+0
-8.272E-1	1.667E+0	1.856E+0
-8.272E-1	1.697E+0	1.810E+0
-8.304E-1	1.729E+0	1.833E+0
-8.304E-1	1.710E+0	1.804E+0
-8.255E-1	1.732E+0	1.856E+0
-8.288E-1	1.677E+0	1.826E+0
-8.288E-1	1.684E+0	1.817E+0
-8.272E-1	1.726E+0	1.843E+0
-8.223E-1	1.651E+0	1.917E+0
-8.272E-1	1.716E+0	1.807E+0
-8.320E-1	1.716E+0	1.839E+0
-8.320E-1	1.671E+0	1.872E+0
-8.239E-1	1.736E+0	1.911E+0
-8.288E-1	1.632E+0	1.917E+0
-8.320E-1	1.710E+0	1.956E+0
-8.304E-1	1.713E+0	1.852E+0
-8.255E-1	1.674E+0	1.875E+0
-8.272E-1	1.667E+0	1.875E+0
-8.304E-1	1.693E+0	1.872E+0
-8.272E-1	1.690E+0	1.875E+0
-8.272E-1	1.742E+0	1.888E+0
-8.255E-1	1.690E+0	1.833E+0
-8.320E-1	1.726E+0	1.933E+0
-8.288E-1	1.703E+0	1.836E+0
-8.255E-1	1.723E+0	1.878E+0
-8.255E-1	1.703E+0	1.846E+0
-8.304E-1	1.693E+0	1.856E+0
-8.288E-1	1.726E+0	1.888E+0
-8.255E-1	1.775E+0	1.859E+0
-8.255E-1	1.654E+0	1.869E+0
-8.304E-1	1.687E+0	1.839E+0
-8.288E-1	1.697E+0	1.878E+0
-8.255E-1	1.703E+0	1.849E+0
-8.272E-1	1.703E+0	1.885E+0
-8.304E-1	1.752E+0	1.833E+0
-8.272E-1	1.693E+0	1.859E+0
-8.272E-1	1.719E+0	1.843E+0
-8.288E-1	1.684E+0	1.859E+0
-8.320E-1	1.684E+0	1.846E+0
-8.272E-1	1.693E+0	1.817E+0
-8.255E-1	1.680E+0	1.852E+0
-8.255E-1	1.710E+0	1.800E+0
-8.304E-1	1.674E+0	1.920E+0
-8.272E-1	1.791E+0	1.800E+0
-8.239E-1	1.684E+0	1.852E+0
-8.288E-1	1.742E+0	1.823E+0
-8.288E-1	1.680E+0	1.830E+0
-8.304E-1	1.697E+0	1.898E+0
-8.272E-1	1.667E+0	1.878E+0
-8.272E-1	1.739E+0	1.875E+0
-8.337E-1	1.697E+0	1.843E+0
-8.272E-1	1.697E+0	1.836E+0
-8.239E-1	1.700E+0	1.862E+0
-8.272E-1	1.706E+0	1.872E+0
-8.304E-1	1.710E+0	1.872E+0
-8.304E-1	1.671E+0	1.872E+0
-8.239E-1	1.667E+0	1.878E+0
-8.255E-1	1.638E+0	1.852E+0
-8.288E-1	1.684E+0	1.817E+0
-8.288E-1	1.674E+0	1.836E+0
-8.255E-1	1.642E+0	1.878E+0
-8.272E-1	1.667E+0	1.875E+0
-8.272E-1	1.674E+0	1.846E+0
-8.288E-1	1.739E+0	1.807E+0
-8.239E-1	1.658E+0	1.885E+0
-8.255E-1	1.693E+0	1.810E+0
-8.320E-1	1.687E+0	1.826E+0
-8.304E-1	1.664E+0	1.836E+0
-8.239E-1	1.693E+0	1.917E+0
-8.272E-1	1.700E+0	1.898E+0
-8.288E-1	1.690E+0	1.908E+0
-8.288E-1	1.684E+0	1.872E+0
-8.239E-1	1.729E+0	1.784E+0
-8.272E-1	1.687E+0	1.843E+0
-8.320E-1	1.690E+0	1.830E+0
-8.288E-1	1.710E+0	1.826E+0
-8.255E-1	1.713E+0	1.882E+0
-8.255E-1	1.693E+0	1.927E+0
-8.288E-1	1.645E+0	1.843E+0
-8.288E-1	1.648E+0	1.859E+0
-8.223E-1	1.719E+0	1.839E+0
-8.272E-1	1.742E+0	1.882E+0
-8.320E-1	1.706E+0	1.869E+0
-8.304E-1	1.723E+0	1.869E+0
-8.255E-1	1.732E+0	1.823E+0
-8.255E-1	1.716E+0	1.849E+0
-8.304E-1	1.706E+0	1.833E+0
-8.255E-1	1.742E+0	1.804E+0
-8.255E-1	1.703E+0	1.846E+0
-8.255E-1	1.693E+0	1.898E+0
-8.304E-1	1.693E+0	1.836E+0
-8.304E-1	1.713E+0	1.820E+0
-8.239E-1	1.638E+0	1.908E+0
-8.272E-1	1.687E+0	1.856E+0
-8.320E-1	1.651E+0	1.898E+0
-8.304E-1	1.703E+0	1.849E+0
-8.255E-1	1.736E+0	1.865E+0
-8.272E-1	1.697E+0	1.911E+0
-8.304E-1	1.703E+0	1.882E+0
-8.288E-1	1.684E+0	1.872E+0
-8.239E-1	1.677E+0	1.891E+0
-8.272E-1	1.700E+0	1.882E+0
-8.304E-1	1.745E+0	1.807E+0
-8.288E-1	1.667E+0	1.817E+0
-8.223E-1	1.710E+0	1.846E+0
-8.255E-1	1.703E+0	1.820E+0
-8.288E-1	1.723E+0	1.862E+0
-8.304E-1	1.729E+0	1.843E+0
-8.239E-1	1.690E+0	1.833E+0
-8.272E-1	1.752E+0	1.862E+0
-8.288E-1	1.667E+0	1.875E+0
-8.304E-1	1.716E+0	1.865E+0
-8.255E-1	1.703E+0	1.813E+0
-8.272E-1	1.684E+0	1.833E+0
-8.304E-1	1.687E+0	1.882E+0
-8.272E-1	1.664E+0	1.865E+0
-8.255E-1	1.700E+0	1.843E+0
-8.272E-1	1.716E+0	1.865E+0
-8.304E-1	1.680E+0	1.878E+0
-8.304E-1	1.677E+0	1.872E+0
-8.239E-1	1.736E+0	1.895E+0
-8.255E-1	1.680E+0	1.856E+0
-8.304E-1	1.690E+0	1.888E+0
-8.304E-1	1.745E+0	1.930E+0
-8.255E-1	1.703E+0	1.882E+0
-8.239E-1	1.700E+0	1.904E+0
-8.304E-1	1.674E+0	1.859E+0
-8.272E-1	1.723E+0	1.920E+0
-8.255E-1	1.690E+0	1.787E+0
-8.255E-1	1.671E+0	1.904E+0
-8.288E-1	1.693E+0	1.817E+0
-8.255E-1	1.703E+0	1.862E+0
-8.255E-1	1.651E+0	1.794E+0
-8.272E-1	1.687E+0	1.817E+0
-8.288E-1	1.635E+0	1.846E+0
-8.272E-1	1.677E+0	1.862E+0
-8.239E-1	1.732E+0	1.836E+0
-8.255E-1	1.645E+0	1.843E+0
-8.304E-1	1.680E+0	1.833E+0
-8.288E-1	1.710E+0	1.830E+0
-8.239E-1	1.677E+0	1.891E+0
-8.255E-1	1.762E+0	1.898E+0
-8.304E-1	1.697E+0	1.856E+0
-8.272E-1	1.693E+0	1.820E+0
-8.255E-1	1.664E+0	1.872E+0
-8.239E-1	1.736E+0	1.875E+0
-8.304E-1	1.677E+0	1.908E+0
-8.288E-1	1.700E+0	1.843E+0
-8.255E-1	1.736E+0	1.901E+0
-8.255E-1	1.693E+0	1.813E+0
-8.304E-1	1.726E+0	1.839E+0
-8.304E-1	1.713E+0	1.930E+0
-8.239E-1	1.710E+0	1.885E+0
-8.255E-1	1.697E+0	1.904E+0
-8.272E-1	1.726E+0	1.833E+0
-8.272E-1	1.693E+0	1.930E+0
-8.223E-1	1.654E+0	1.865E+0
-8.255E-1	1.667E+0	1.843E+0
-8.304E-1	1.713E+0	1.833E+0
-8.272E-1	1.700E+0	1.813E+0
-8.255E-1	1.716E+0	1.820E+0
-8.272E-1	1.664E+0	1.830E+0
-8.304E-1	1.651E+0	1.859E+0
-8.288E-1	1.716E+0	1.846E+0
-8.255E-1	1.667E+0	1.843E+0
-8.255E-1	1.693E+0	1.891E+0
-8.304E-1	1.697E+0	1.852E+0
-8.255E-1	1.680E+0	1.875E+0
-8.239E-1	1.713E+0	1.872E+0
-8.272E-1	1.658E+0	1.836E+0
-8.288E-1	1.687E+0	1.846E+0
-8.272E-1	1.671E+0	1.830E+0
-8.239E-1	1.671E+0	1.898E+0
-8.255E-1	1.658E+0	1.830E+0
-8.320E-1	1.664E+0	1.846E+0
-8.288E-1	1.752E+0	1.891E+0
-8.223E-1	1.651E+0	1.817E+0
-8.255E-1	1.664E+0	1.882E+0
-8.320E-1	1.658E+0	1.839E+0
-8.288E-1	1.700E+0	1.901E+0
-8.223E-1	1.677E+0	1.862E+0
-8.239E-1	1.693E+0	1.771E+0
-8.304E-1	1.684E+0	1.885E+0
-8.272E-1	1.687E+0	1.797E+0
-8.239E-1	1.732E+0	1.833E+0
-8.255E-1	1.677E+0	1.872E+0
-8.304E-1	1.700E+0	1.807E+0
-8.272E-1	1.642E+0	1.807E+0
-8.272E-1	1.703E+0	1.901E+0
-8.255E-1	1.706E+0	1.878E+0
-8.304E-1	1.726E+0	1.820E+0
-8.239E-1	1.680E+0	1.882E+0
-8.255E-1	1.732E+0	1.862E+0
-8.255E-1	1.703E+0	1.901E+0
-8.337E-1	1.710E+0	1.856E+0
-8.288E-1	1.749E+0	1.823E+0
-8.255E-1	1.706E+0	1.810E+0
-8.272E-1	1.677E+0	1.836E+0
-8.288E-1	1.661E+0	1.865E+0
-8.272E-1	1.687E+0	1.839E+0
-8.239E-1	1.654E+0	1.865E+0
-8.272E-1	1.658E+0	1.862E+0
-8.288E-1	1.654E+0	1.865E+0
-8.272E-1	1.687E+0	1.833E+0
-8.239E-1	1.726E+0	1.852E+0
-8.255E-1	1.719E+0	1.839E+0
-8.304E-1	1.674E+0	1.878E+0
-8.255E-1	1.684E+0	1.836E+0
-8.255E-1	1.706E+0	1.843E+0
-8.255E-1	1.713E+0	1.865E+0
-8.304E-1	1.700E+0	1.797E+0
-8.255E-1	1.674E+0	1.878E+0
-8.239E-1	1.716E+0	1.804E+0
-8.272E-1	1.703E+0	1.823E+0
-8.272E-1	1.723E+0	1.807E+0
-8.272E-1	1.710E+0	1.843E+0
-8.239E-1	1.664E+0	1.901E+0
-8.255E-1	1.658E+0	1.859E+0
-8.304E-1	1.690E+0	1.882E+0
-8.255E-1	1.674E+0	1.862E+0
-8.255E-1	1.648E+0	1.859E+0
-8.255E-1	1.706E+0	1.865E+0
-8.304E-1	1.690E+0	1.872E+0
-8.272E-1	1.703E+0	1.852E+0
-8.239E-1	1.684E+0	1.859E+0
-8.239E-1	1.677E+0	1.839E+0
-8.304E-1	1.703E+0	1.859E+0
-8.272E-1	1.713E+0	1.959E+0
-8.255E-1	1.661E+0	1.865E+0
-8.255E-1	1.645E+0	1.843E+0
-8.272E-1	1.671E+0	1.839E+0
-8.272E-1	1.693E+0	1.843E+0
-8.255E-1	1.684E+0	1.865E+0
-8.239E-1	1.703E+0	1.820E+0
-8.304E-1	1.690E+0	1.869E+0
-8.272E-1	1.690E+0	1.872E+0
-8.223E-1	1.726E+0	1.833E+0
-8.255E-1	1.654E+0	1.872E+0
-8.272E-1	1.671E+0	1.846E+0
-8.288E-1	1.693E+0	1.852E+0
-8.223E-1	1.654E+0	1.823E+0
-8.255E-1	1.674E+0	1.872E+0
-8.272E-1	1.706E+0	1.859E+0
-8.288E-1	1.664E+0	1.836E+0
-8.272E-1	1.680E+0	1.891E+0
-8.272E-1	1.690E+0	1.875E+0
-8.304E-1	1.745E+0	1.865E+0
-8.288E-1	1.697E+0	1.843E+0
-8.223E-1	1.684E+0	1.904E+0
-8.239E-1	1.703E+0	1.859E+0
-8.288E-1	1.648E+0	1.885E+0
-8.239E-1	1.638E+0	1.862E+0
-8.223E-1	1.723E+0	1.846E+0
-8.255E-1	1.671E+0	1.869E+0
-8.288E-1	1.674E+0	1.804E+0
-8.272E-1	1.664E+0	1.823E+0
-8.239E-1	1.700E+0	1.836E+0
-8.255E-1	1.654E+0	1.852E+0
-8.288E-1	1.742E+0	1.895E+0
-8.272E-1	1.658E+0	1.859E+0
-8.207E-1	1.661E+0	1.849E+0
-8.239E-1	1.667E+0	1.859E+0
-8.288E-1	1.687E+0	1.852E+0
-8.255E-1	1.687E+0	1.833E+0
-8.239E-1	1.742E+0	1.846E+0
-8.239E-1	1.736E+0	1.843E+0
-8.304E-1	1.710E+0	1.869E+0
-8.304E-1	1.664E+0	1.869E+0
-8.223E-1	1.658E+0	1.817E+0
-8.255E-1	1.726E+0	1.836E+0
-8.304E-1	1.690E+0	1.833E+0
-8.288E-1	1.645E+0	1.830E+0
-8.207E-1	1.716E+0	1.869E+0
-8.272E-1	1.664E+0	1.807E+0
-8.288E-1	1.677E+0	1.901E+0
-8.255E-1	1.680E+0	1.836E+0
-8.223E-1	1.700E+0	1.869E+0
-8.239E-1	1.654E+0	1.862E+0
-8.304E-1	1.732E+0	1.908E+0
-8.255E-1	1.713E+0	1.885E+0
-8.207E-1	1.654E+0	1.817E+0
-8.255E-1	1.690E+0	1.862E+0
-8.320E-1	1.723E+0	1.869E+0
-8.288E-1	1.710E+0	1.852E+0
-8.255E-1	1.732E+0	1.856E+0
-8.272E-1	1.684E+0	1.878E+0
-8.304E-1	1.716E+0	1.856E+0
-8.272E-1	1.703E+0	1.898E+0
-8.239E-1	1.693E+0	1.852E+0
-8.223E-1	1.700E+0	1.888E+0
-8.288E-1	1.661E+0	1.904E+0
-8.255E-1	1.700E+0	1.869E+0
-8.239E-1	1.710E+0	1.843E+0
-8.239E-1	1.661E+0	1.852E+0
-8.304E-1	1.648E+0	1.839E+0
-8.288E-1	1.703E+0	1.882E+0
-8.239E-1	1.664E+0	1.885E+0
-8.255E-1	1.661E+0	1.856E+0
-8.288E-1	1.700E+0	1.904E+0
-8.272E-1	1.700E+0	1.888E+0
-8.174E-1	1.680E+0	1.826E+0
-8.239E-1	1.667E+0	1.810E+0
-8.288E-1	1.661E+0	1.836E+0
-8.255E-1	1.677E+0	1.859E+0
-8.223E-1	1.680E+0	1.869E+0
-8.255E-1	1.732E+0	1.781E+0
-8.304E-1	1.687E+0	1.833E+0
-8.272E-1	1.687E+0	1.833E+0
-8.239E-1	1.732E+0	1.846E+0
-8.239E-1	1.674E+0	1.869E+0
-8.288E-1	1.661E+0	1.859E+0
-8.239E-1	1.693E+0	1.843E+0
-8.223E-1	1.719E+0	1.849E+0
-8.239E-1	1.703E+0	1.849E+0
-8.272E-1	1.716E+0	1.914E+0
-8.255E-1	1.736E+0	1.823E+0
-8.223E-1	1.713E+0	1.843E+0
-8.255E-1	1.703E+0	1.914E+0
-8.288E-1	1.648E+0	1.862E+0
-8.255E-1	1.690E+0	1.862E+0
-8.239E-1	1.690E+0	1.830E+0
-8.255E-1	1.690E+0	1.852E+0
-8.288E-1	1.703E+0	1.839E+0
-8.272E-1	1.700E+0	1.859E+0
-8.207E-1	1.703E+0	1.872E+0
-8.239E-1	1.710E+0	1.862E+0
-8.288E-1	1.716E+0	1.856E+0
-8.272E-1	1.687E+0	1.872E+0
-8.223E-1	1.654E+0	1.859E+0
-8.239E-1	1.739E+0	1.826E+0
-8.304E-1	1.703E+0	1.875E+0
-8.272E-1	1.710E+0	1.891E+0
-8.223E-1	1.664E+0	1.843E+0
-8.272E-1	1.693E+0	1.797E+0
-8.288E-1	1.677E+0	1.843E+0
-8.255E-1	1.716E+0	1.846E+0
-8.207E-1	1.677E+0	1.830E+0
-8.255E-1	1.697E+0	1.839E+0
-8.304E-1	1.713E+0	1.843E+0
-8.239E-1	1.680E+0	1.797E+0
-8.223E-1	1.697E+0	1.872E+0
-8.255E-1	1.745E+0	1.914E+0
-8.304E-1	1.732E+0	1.839E+0
-8.255E-1	1.710E+0	1.856E+0
-8.239E-1	1.736E+0	1.859E+0
-8.255E-1	1.664E+0	1.927E+0
-8.272E-1	1.729E+0	1.833E+0
-8.288E-1	1.739E+0	1.891E+0
-8.223E-1	1.667E+0	1.869E+0
-8.255E-1	1.648E+0	1.878E+0
-8.304E-1	1.700E+0	1.869E+0
-8.272E-1	1.713E+0	1.852E+0
-8.255E-1	1.677E+0	1.852E+0
-8.239E-1	1.693E+0	1.891E+0
-8.288E-1	1.703E+0	1.862E+0
-8.272E-1	1.684E+0	1.869E+0
-8.223E-1	1.736E+0	1.865E+0
-8.255E-1	1.697E+0	1.904E+0
-8.320E-1	1.723E+0	1.878E+0
-8.255E-1	1.700E+0	1.836E+0
-8.239E-1	1.664E+0	1.869E+0
-8.255E-1	1.713E+0	1.852E+0
-8.272E-1	1.703E+0	1.843E+0
-8.255E-1	1.638E+0	1.888E+0
-8.239E-1	1.671E+0	1.856E+0
-8.239E-1	1.703E+0	1.865E+0
-8.272E-1	1.661E+0	1.833E+0
-8.255E-1	1.664E+0	1.885E+0
-8.223E-1	1.716E+0	1.846E+0
-8.255E-1	1.651E+0	1.908E+0
-8.272E-1	1.671E+0	1.872E+0
-8.272E-1	1.661E+0	1.908E+0
-8.255E-1	1.732E+0	1.888E+0
-8.239E-1	1.674E+0	1.872E+0
-8.272E-1	1.713E+0	1.817E+0
-8.272E-1	1.671E+0	1.911E+0
-8.239E-1	1.697E+0	1.852E+0
-8.223E-1	1.690E+0	1.849E+0
-8.288E-1	1.687E+0	1.843E+0
-8.255E-1	1.642E+0	1.882E+0
-8.223E-1	1.703E+0	1.869E+0
-8.255E-1	1.677E+0	1.862E+0
-8.304E-1	1.684E+0	1.843E+0
-8.255E-1	1.680E+0	1.875E+0
-8.223E-1	1.710E+0	1.865E+0
-8.223E-1	1.710E+0	1.888E+0
-8.272E-1	1.661E+0	1.872E+0
-8.239E-1	1.625E+0	1.830E+0
-8.207E-1	1.693E+0	1.901E+0
-8.255E-1	1.706E+0	1.833E+0
-8.272E-1	1.713E+0	1.852E+0
-8.272E-1	1.661E+0	1.804E+0
-8.191E-1	1.690E+0	1.852E+0
-8.239E-1	1.684E+0	1.878E+0
-8.288E-1	1.732E+0	1.869E+0
-8.255E-1	1.732E+0	1.865E+0
-8.223E-1	1.716E+0	1.878E+0
-8.207E-1	1.706E+0	1.839E+0
-8.288E-1	1.680E+0	1.810E+0
-8.255E-1	1.716E+0	1.856E+0
-8.223E-1	1.700E+0	1.882E+0
-8.255E-1	1.671E+0	1.833E+0
-8.255E-1	1.700E+0	1.843E+0
-8.239E-1	1.726E+0	1.904E+0
-8.239E-1	1.680E+0	1.869E+0
-8.255E-1	1.674E+0	1.830E+0
-8.288E-1	1.726E+0	1.869E+0
-8.272E-1	1.749E+0	1.859E+0
-8.239E-1	1.642E+0	1.908E+0
-8.239E-1	1.726E+0	1.927E+0
-8.288E-1	1.671E+0	1.807E+0
-8.239E-1	1.674E+0	1.856E+0
-8.223E-1	1.677E+0	1.791E+0
-8.255E-1	1.680E+0	1.856E+0
-8.288E-1	1.690E+0	1.810E+0
-8.272E-1	1.700E+0	1.882E+0
-8.239E-1	1.732E+0	1.914E+0
-8.239E-1	1.700E+0	1.823E+0
-8.304E-1	1.706E+0	1.843E+0
-8.239E-1	1.723E+0	1.869E+0
-8.223E-1	1.654E+0	1.849E+0
-8.239E-1	1.661E+0	1.813E+0
-8.288E-1	1.680E+0	1.804E+0
-8.223E-1	1.642E+0	1.865E+0
-8.223E-1	1.687E+0	1.891E+0
-8.207E-1	1.654E+0	1.869E+0
-8.272E-1	1.703E+0	1.852E+0
-8.223E-1	1.762E+0	1.898E+0
-8.223E-1	1.654E+0	1.875E+0
-8.239E-1	1.703E+0	1.836E+0
-8.239E-1	1.677E+0	1.859E+0
-8.239E-1	1.697E+0	1.813E+0
-8.239E-1	1.632E+0	1.800E+0
-8.272E-1	1.719E+0	1.852E+0
-8.304E-1	1.693E+0	1.875E+0
-8.255E-1	1.745E+0	1.843E+0
-8.223E-1	1.703E+0	1.891E+0
-8.239E-1	1.710E+0	1.891E+0
-8.272E-1	1.726E+0	1.810E+0
-8.255E-1	1.693E+0	1.820E+0
-8.239E-1	1.713E+0	1.862E+0
-8.239E-1	1.693E+0	1.852E+0
-8.255E-1	1.706E+0	1.817E+0
-8.255E-1	1.697E+0	1.875E+0
-8.207E-1	1.687E+0	1.865E+0
-8.272E-1	1.703E+0	1.908E+0
-8.255E-1	1.710E+0	1.878E+0
-8.255E-1	1.703E+0	1.856E+0
-8.239E-1	1.719E+0	1.846E+0
-8.223E-1	1.687E+0	1.852E+0
-8.272E-1	1.687E+0	1.849E+0
-8.255E-1	1.697E+0	1.800E+0
-8.223E-1	1.791E+0	1.862E+0
-8.255E-1	1.690E+0	1.797E+0
-8.272E-1	1.671E+0	1.914E+0
-8.288E-1	1.671E+0	1.865E+0
-8.207E-1	1.667E+0	1.830E+0
-8.239E-1	1.671E+0	1.843E+0
-8.272E-1	1.713E+0	1.888E+0
-8.255E-1	1.664E+0	1.820E+0
-8.239E-1	1.706E+0	1.865E+0
-8.255E-1	1.716E+0	1.846E+0
-8.304E-1	1.697E+0	1.904E+0
-8.255E-1	1.680E+0	1.872E+0
-8.191E-1	1.664E+0	1.869E+0
-8.223E-1	1.693E+0	1.875E+0
-8.272E-1	1.654E+0	1.862E+0
-8.255E-1	1.674E+0	1.920E+0
-8.207E-1	1.690E+0	1.927E+0
-8.255E-1	1.690E+0	1.904E+0
-8.272E-1	1.693E+0	1.904E+0
-8.255E-1	1.661E+0	1.888E+0
-8.223E-1	1.667E+0	1.836E+0
-8.255E-1	1.693E+0	1.891E+0
-8.304E-1	1.693E+0	1.888E+0
-8.255E-1	1.690E+0	1.820E+0
-8.223E-1	1.703E+0	1.836E+0
-8.239E-1	1.677E+0	1.878E+0
-8.272E-1	1.638E+0	1.846E+0
-8.239E-1	1.710E+0	1.885E+0
-8.223E-1	1.684E+0	1.839E+0
-8.255E-1	1.680E+0	1.826E+0
-8.288E-1	1.671E+0	1.940E+0
-8.239E-1	1.674E+0	1.862E+0
-8.223E-1	1.680E+0	1.804E+0
-8.207E-1	1.726E+0	1.836E+0
-8.272E-1	1.706E+0	1.817E+0
-8.223E-1	1.684E+0	1.826E+0
-8.191E-1	1.680E+0	1.869E+0
-8.223E-1	1.680E+0	1.797E+0
-8.272E-1	1.697E+0	1.810E+0
-8.255E-1	1.674E+0	1.823E+0
-8.239E-1	1.736E+0	1.859E+0
-8.223E-1	1.684E+0	1.839E+0
-8.272E-1	1.716E+0	1.872E+0
-8.255E-1	1.765E+0	1.869E+0
-8.223E-1	1.710E+0	1.862E+0
-8.239E-1	1.697E+0	1.817E+0
-8.272E-1	1.716E+0	1.875E+0
-8.272E-1	1.736E+0	1.859E+0
-8.191E-1	1.700E+0	1.823E+0
-8.272E-1	1.654E+0	1.878E+0
-8.272E-1	1.693E+0	1.865E+0
-8.223E-1	1.713E+0	1.930E+0
-8.207E-1	1.732E+0	1.933E+0
-8.239E-1	1.667E+0	1.904E+0
-8.288E-1	1.690E+0	1.826E+0
-8.272E-1	1.716E+0	1.878E+0
-8.191E-1	1.680E+0	1.826E+0
-8.255E-1	1.658E+0	1.865E+0
-8.288E-1	1.693E+0	1.878E+0
-8.255E-1	1.706E+0	1.839E+0
-8.207E-1	1.690E+0	1.810E+0
-8.255E-1	1.680E+0	1.849E+0
-8.255E-1	1.687E+0	1.836E+0
-8.255E-1	1.690E+0	1.898E+0
-8.207E-1	1.664E+0	1.826E+0
-8.239E-1	1.713E+0	1.781E+0
-8.288E-1	1.729E+0	1.852E+0
-8.239E-1	1.671E+0	1.885E+0
-8.223E-1	1.664E+0	1.895E+0
-8.255E-1	1.710E+0	1.849E+0
-8.255E-1	1.697E+0	1.882E+0
-8.239E-1	1.664E+0	1.862E+0
-8.223E-1	1.768E+0	1.849E+0
-8.239E-1	1.723E+0	1.859E+0
-8.288E-1	1.706E+0	1.823E+0
-8.255E-1	1.706E+0	1.930E+0
-8.223E-1	1.713E+0	1.875E+0
-8.223E-1	1.693E+0	1.823E+0
-8.255E-1	1.719E+0	1.891E+0
-8.255E-1	1.664E+0	1.869E+0
-8.207E-1	1.745E+0	1.839E+0
-8.223E-1	1.716E+0	1.885E+0
-8.272E-1	1.697E+0	1.856E+0
-8.223E-1	1.726E+0	1.810E+0
-8.207E-1	1.661E+0	1.817E+0
-8.223E-1	1.619E+0	1.869E+0
-8.288E-1	1.674E+0	1.885E+0
-8.223E-1	1.677E+0	1.865E+0
-8.191E-1	1.710E+0	1.836E+0
-8.239E-1	1.680E+0	1.836E+0
-8.272E-1	1.716E+0	1.908E+0
-8.223E-1	1.742E+0	1.846E+0
-8.207E-1	1.716E+0	1.888E+0
-8.255E-1	1.736E+0	1.920E+0
-8.272E-1	1.629E+0	1.849E+0
-8.223E-1	1.674E+0	1.869E+0
-8.191E-1	1.684E+0	1.826E+0
-8.223E-1	1.732E+0	1.778E+0
-8.255E-1	1.687E+0	1.839E+0
-8.272E-1	1.742E+0	1.852E+0
-8.207E-1	1.680E+0	1.878E+0
-8.239E-1	1.690E+0	1.846E+0
-8.272E-1	1.677E+0	1.820E+0
-8.239E-1	1.703E+0	1.823E+0
-8.239E-1	1.745E+0	1.862E+0
-8.239E-1	1.719E+0	1.878E+0
-8.272E-1	1.690E+0	1.878E+0
-8.272E-1	1.697E+0	1.872E+0
-8.207E-1	1.697E+0	1.859E+0
-8.239E-1	1.693E+0	1.807E+0
-8.272E-1	1.719E+0	1.908E+0
-8.223E-1	1.648E+0	1.839E+0
-8.239E-1	1.680E+0	1.891E+0
-8.239E-1	1.729E+0	1.833E+0
-8.255E-1	1.706E+0	1.813E+0
-8.223E-1	1.667E+0	1.875E+0
-8.239E-1	1.739E+0	1.804E+0
-8.239E-1	1.697E+0	1.836E+0
-8.288E-1	1.667E+0	1.852E+0
-8.239E-1	1.739E+0	1.859E+0
-8.223E-1	1.726E+0	1.895E+0
-8.223E-1	1.706E+0	1.872E+0
-8.288E-1	1.645E+0	1.846E+0
-8.255E-1	1.664E+0	1.908E+0
-8.191E-1	1.758E+0	1.914E+0
-8.239E-1	1.726E+0	1.878E+0
-8.255E-1	1.713E+0	1.826E+0
-8.223E-1	1.736E+0	1.869E+0
-8.207E-1	1.723E+0	1.901E+0
-8.239E-1	1.742E+0	1.875E+0
-8.255E-1	1.664E+0	1.862E+0
-8.255E-1	1.693E+0	1.865E+0
-8.207E-1	1.690E+0	1.843E+0
-8.223E-1	1.706E+0	1.865E+0
-8.288E-1	1.664E+0	1.875E+0
-8.255E-1	1.680E+0	1.872E+0
-8.174E-1	1.677E+0	1.878E+0
-8.239E-1	1.674E+0	1.807E+0
-8.288E-1	1.674E+0	1.830E+0
-8.223E-1	1.719E+0	1.885E+0
-8.207E-1	1.680E+0	1.885E+0
-8.223E-1	1.745E+0	1.878E+0
-8.255E-1	1.693E+0	1.836E+0
-8.272E-1	1.687E+0	1.888E+0
-8.207E-1	1.671E+0	1.846E+0
-8.223E-1	1.684E+0	1.882E+0
-8.255E-1	1.710E+0	1.843E+0
-8.239E-1	1.677E+0	1.885E+0
-8.223E-1	1.658E+0	1.878E+0
-8.223E-1	1.690E+0	1.813E+0
-8.272E-1	1.680E+0	1.820E+0
-8.239E-1	1.667E+0	1.875E+0
-8.239E-1	1.684E+0	1.888E+0
-8.207E-1	1.726E+0	1.891E+0
-8.272E-1	1.716E+0	1.856E+0
-8.255E-1	1.736E+0	1.843E+0
-8.207E-1	1.736E+0	1.836E+0
-8.207E-1	1.703E+0	1.797E+0
-8.272E-1	1.716E+0	1.908E+0
-8.239E-1	1.703E+0	1.836E+0
-8.207E-1	1.680E+0	1.836E+0
-8.239E-1	1.658E+0	1.826E+0
-8.288E-1	1.661E+0	1.865E+0
-8.255E-1	1.661E+0	1.826E+0
-8.239E-1	1.690E+0	1.830E+0
-8.239E-1	1.716E+0	1.885E+0
-8.272E-1	1.755E+0	1.820E+0
-8.255E-1	1.710E+0	1.852E+0
-8.207E-1	1.680E+0	1.852E+0
-8.223E-1	1.667E+0	1.885E+0
-8.239E-1	1.729E+0	1.878E+0
-8.239E-1	1.794E+0	1.849E+0
-8.207E-1	1.680E+0	1.882E+0
-8.223E-1	1.713E+0	1.878E+0
-8.272E-1	1.667E+0	1.872E+0
-8.223E-1	1.684E+0	1.878E+0
-8.207E-1	1.677E+0	1.891E+0
-8.239E-1	1.693E+0	1.888E+0
-8.272E-1	1.690E+0	1.891E+0
-8.239E-1	1.700E+0	1.830E+0
-8.207E-1	1.693E+0	1.836E+0
-8.239E-1	1.693E+0	1.872E+0
-8.272E-1	1.716E+0	1.852E+0
-8.223E-1	1.690E+0	1.804E+0
-8.207E-1	1.739E+0	1.891E+0
-8.239E-1	1.687E+0	1.856E+0
-8.272E-1	1.716E+0	1.836E+0
-8.223E-1	1.700E+0	1.927E+0
-8.207E-1	1.713E+0	1.865E+0
-8.223E-1	1.693E+0	1.856E+0
-8.255E-1	1.697E+0	1.846E+0
-8.272E-1	1.710E+0	1.882E+0
-8.174E-1	1.723E+0	1.891E+0
-8.239E-1	1.664E+0	1.833E+0
-8.272E-1	1.755E+0	1.813E+0
-8.239E-1	1.664E+0	1.810E+0
-8.223E-1	1.684E+0	1.852E+0
-8.207E-1	1.654E+0	1.843E+0
-8.272E-1	1.697E+0	1.820E+0
-8.223E-1	1.706E+0	1.852E+0
-8.207E-1	1.671E+0	1.839E+0
-8.223E-1	1.706E+0	1.826E+0
-8.272E-1	1.671E+0	1.859E+0
-8.223E-1	1.680E+0	1.872E+0
-8.207E-1	1.729E+0	1.836E+0
-8.255E-1	1.638E+0	1.820E+0
-8.255E-1	1.680E+0	1.882E+0
-8.239E-1	1.700E+0	1.817E+0
-8.223E-1	1.700E+0	1.836E+0
-8.207E-1	1.693E+0	1.865E+0
-8.239E-1	1.651E+0	1.878E+0
-8.239E-1	1.658E+0	1.823E+0
-8.191E-1	1.693E+0	1.781E+0
-8.207E-1	1.700E+0	1.849E+0
-8.239E-1	1.693E+0	1.826E+0
-8.223E-1	1.749E+0	1.869E+0
-8.191E-1	1.674E+0	1.888E+0
-8.239E-1	1.697E+0	1.859E+0
-8.239E-1	1.677E+0	1.804E+0
-8.239E-1	1.674E+0	1.856E+0
-8.207E-1	1.693E+0	1.846E+0
-8.223E-1	1.703E+0	1.856E+0
-8.239E-1	1.687E+0	1.885E+0
-8.239E-1	1.680E+0	1.875E+0
-8.191E-1	1.749E+0	1.888E+0
-8.223E-1	1.664E+0	1.872E+0
-8.272E-1	1.729E+0	1.843E+0
-8.239E-1	1.658E+0	1.885E+0
-8.191E-1	1.729E+0	1.843E+0
-8.223E-1	1.654E+0	1.852E+0
-8.255E-1	1.658E+0	1.865E+0
-8.223E-1	1.680E+0	1.869E+0
-8.191E-1	1.687E+0	1.823E+0
-8.239E-1	1.719E+0	1.810E+0
-8.239E-1	1.729E+0	1.833E+0
-8.223E-1	1.755E+0	1.810E+0
-8.174E-1	1.677E+0	1.800E+0
-8.191E-1	1.684E+0	1.872E+0
-8.255E-1	1.690E+0	1.846E+0
-8.223E-1	1.664E+0	1.859E+0
-8.207E-1	1.703E+0	1.869E+0
-8.223E-1	1.726E+0	1.865E+0
-8.255E-1	1.732E+0	1.862E+0
-8.239E-1	1.674E+0	1.862E+0
-8.223E-1	1.703E+0	1.904E+0
-8.239E-1	1.671E+0	1.852E+0
-8.255E-1	1.674E+0	1.810E+0
-8.223E-1	1.726E+0	1.762E+0
-8.207E-1	1.661E+0	1.862E+0
-8.239E-1	1.697E+0	1.865E+0
-8.255E-1	1.677E+0	1.817E+0
-8.223E-1	1.739E+0	1.797E+0
-8.207E-1	1.697E+0	1.852E+0
-8.239E-1	1.674E+0	1.849E+0
-8.239E-1	1.697E+0	1.810E+0
-8.239E-1	1.716E+0	1.898E+0
-8.207E-1	1.674E+0	1.849E+0
-8.223E-1	1.719E+0	1.862E+0
-8.255E-1	1.732E+0	1.882E+0
-8.239E-1	1.690E+0	1.872E+0
-8.191E-1	1.684E+0	1.800E+0
-8.239E-1	1.697E+0	1.839E+0
-8.272E-1	1.710E+0	1.898E+0
-8.239E-1	1.684E+0	1.817E+0
-8.191E-1	1.719E+0	1.865E+0
-8.207E-1	1.684E+0	1.817E+0
-8.255E-1	1.680E+0	1.856E+0
-8.207E-1	1.697E+0	1.823E+0
-8.191E-1	1.739E+0	1.901E+0
-8.223E-1	1.677E+0	1.823E+0
-8.272E-1	1.690E+0	1.810E+0
-8.207E-1	1.654E+0	1.843E+0
-8.207E-1	1.690E+0	1.826E+0
-8.207E-1	1.680E+0	1.875E+0
-8.255E-1	1.706E+0	1.843E+0
-8.239E-1	1.680E+0	1.852E+0
-8.223E-1	1.684E+0	1.869E+0
-8.239E-1	1.710E+0	1.823E+0
-8.239E-1	1.726E+0	1.865E+0
-8.223E-1	1.664E+0	1.849E+0
-8.207E-1	1.752E+0	1.833E+0
-8.223E-1	1.697E+0	1.836E+0
-8.255E-1	1.736E+0	1.843E+0
-8.223E-1	1.677E+0	1.813E+0
-8.223E-1	1.687E+0	1.839E+0
-8.207E-1	1.684E+0	1.891E+0
-8.272E-1	1.742E+0	1.852E+0
-8.223E-1	1.739E+0	1.823E+0
-8.207E-1	1.713E+0	1.820E+0
-8.223E-1	1.687E+0	1.849E+0
-8.288E-1	1.658E+0	1.800E+0
-8.223E-1	1.687E+0	1.826E+0
-8.191E-1	1.726E+0	1.862E+0
-8.223E-1	1.674E+0	1.930E+0
-8.272E-1	1.697E+0	1.872E+0
-8.207E-1	1.697E+0	1.833E+0
-8.174E-1	1.651E+0	1.846E+0
-8.223E-1	1.684E+0	1.817E+0
-8.239E-1	1.684E+0	1.849E+0
-8.223E-1	1.629E+0	1.807E+0
-8.174E-1	1.706E+0	1.898E+0
-8.223E-1	1.658E+0	1.885E+0
-8.272E-1	1.710E+0	1.826E+0
-8.223E-1	1.700E+0	1.849E+0
-8.191E-1	1.693E+0	1.869E+0
-8.223E-1	1.716E+0	1.875E+0
-8.255E-1	1.716E+0	1.878E+0
-8.223E-1	1.739E+0	1.830E+0
-8.207E-1	1.684E+0	1.784E+0
-8.191E-1	1.693E+0	1.820E+0
-8.255E-1	1.658E+0	1.875E+0
-8.239E-1	1.700E+0	1.898E+0
-8.207E-1	1.687E+0	1.846E+0
-8.223E-1	1.719E+0	1.823E+0
-8.239E-1	1.654E+0	1.888E+0
-8.223E-1	1.693E+0	1.885E+0
-8.174E-1	1.680E+0	1.849E+0
-8.239E-1	1.729E+0	1.817E+0
-8.223E-1	1.690E+0	1.833E+0
-8.191E-1	1.710E+0	1.810E+0
-8.191E-1	1.736E+0	1.830E+0
-8.207E-1	1.739E+0	1.817E+0
-8.255E-1	1.719E+0	1.856E+0
-8.239E-1	1.706E+0	1.872E+0
-8.191E-1	1.658E+0	1.891E+0
-8.174E-1	1.674E+0	1.843E+0
-8.239E-1	1.697E+0	1.856E+0
-8.239E-1	1.664E+0	1.872E+0
-8.191E-1	1.716E+0	1.888E+0
-8.223E-1	1.719E+0	1.826E+0
-8.239E-1	1.674E+0	1.872E+0
-8.223E-1	1.687E+0	1.869E+0
-8.174E-1	1.706E+0	1.830E+0
-8.207E-1	1.703E+0	1.807E+0
-8.255E-1	1.651E+0	1.804E+0
-8.223E-1	1.706E+0	1.869E+0
-8.191E-1	1.690E+0	1.804E+0
-8.223E-1	1.703E+0	1.882E+0
-8.255E-1	1.690E+0	1.869E+0
-8.239E-1	1.713E+0	1.882E+0
-8.207E-1	1.661E+0	1.810E+0
-8.239E-1	1.674E+0	1.882E+0
-8.239E-1	1.703E+0	1.830E+0
-8.223E-1	1.710E+0	1.878E+0
-8.191E-1	1.661E+0	1.862E+0
-8.223E-1	1.674E+0	1.833E+0
-8.223E-1	1.677E+0	1.875E+0
-8.239E-1	1.661E+0	1.875E+0
-8.191E-1	1.739E+0	1.930E+0
-8.239E-1	1.781E+0	1.839E+0
-8.255E-1	1.684E+0	1.846E+0
-8.239E-1	1.677E+0	1.875E+0
-8.207E-1	1.674E+0	1.878E+0
-8.223E-1	1.706E+0	1.817E+0
-8.239E-1	1.674E+0	1.859E+0
-8.223E-1	1.654E+0	1.813E+0
-8.174E-1	1.677E+0	1.823E+0
-8.239E-1	1.654E+0	1.862E+0
-8.223E-1	1.690E+0	1.836E+0
-8.223E-1	1.716E+0	1.849E+0
-8.174E-1	1.693E+0	1.797E+0
-8.223E-1	1.726E+0	1.823E+0
-8.255E-1	1.654E+0	1.869E+0
-8.207E-1	1.680E+0	1.859E+0
-8.174E-1	1.674E+0	1.856E+0
-8.207E-1	1.723E+0	1.856E+0
-8.255E-1	1.684E+0	1.833E+0
-8.223E-1	1.658E+0	1.859E+0
-8.191E-1	1.612E+0	1.888E+0
-8.239E-1	1.654E+0	1.830E+0
-8.272E-1	1.648E+0	1.872E+0
-8.223E-1	1.723E+0	1.823E+0
-8.191E-1	1.667E+0	1.872E+0
-8.223E-1	1.716E+0	1.836E+0
-8.255E-1	1.693E+0	1.882E+0
-8.223E-1	1.654E+0	1.839E+0
-8.207E-1	1.680E+0	1.843E+0
-8.223E-1	1.684E+0	1.898E+0
-8.223E-1	1.658E+0	1.843E+0
-8.239E-1	1.661E+0	1.843E+0
-8.191E-1	1.697E+0	1.836E+0
-8.223E-1	1.697E+0	1.846E+0
-8.255E-1	1.719E+0	1.865E+0
-8.223E-1	1.700E+0	1.872E+0
-8.191E-1	1.684E+0	1.872E+0
-8.207E-1	1.667E+0	1.836E+0
-8.255E-1	1.713E+0	1.823E+0
-8.223E-1	1.710E+0	1.869E+0
-8.207E-1	1.719E+0	1.859E+0
-8.191E-1	1.661E+0	1.849E+0
-8.239E-1	1.658E+0	1.885E+0
-8.223E-1	1.710E+0	1.885E+0
-8.158E-1	1.622E+0	1.826E+0
-8.223E-1	1.635E+0	1.856E+0
-8.255E-1	1.671E+0	1.817E+0
-8.191E-1	1.703E+0	1.826E+0
-8.207E-1	1.703E+0	1.839E+0
-8.223E-1	1.671E+0	1.849E+0
-8.239E-1	1.732E+0	1.875E+0
-8.207E-1	1.674E+0	1.810E+0
-8.158E-1	1.716E+0	1.862E+0
-8.255E-1	1.693E+0	1.823E+0
-8.255E-1	1.667E+0	1.888E+0
-8.207E-1	1.674E+0	1.859E+0
-8.191E-1	1.664E+0	1.878E+0
-8.207E-1	1.693E+0	1.839E+0
-8.239E-1	1.700E+0	1.882E+0
-8.239E-1	1.642E+0	1.885E+0
-8.191E-1	1.749E+0	1.869E+0
-8.239E-1	1.690E+0	1.885E+0
-8.272E-1	1.706E+0	1.817E+0
-8.223E-1	1.693E+0	1.875E+0
-8.191E-1	1.745E+0	1.791E+0
-8.223E-1	1.684E+0	1.859E+0
-8.239E-1	1.716E+0	1.836E+0
-8.207E-1	1.654E+0	1.882E+0
-8.174E-1	1.700E+0	1.833E+0
-8.207E-1	1.703E+0	1.901E+0
-8.239E-1	1.661E+0	1.843E+0
-8.191E-1	1.703E+0	1.859E+0
-8.174E-1	1.671E+0	1.859E+0
-8.207E-1	1.684E+0	1.839E+0
-8.239E-1	1.719E+0	1.856E+0
-8.207E-1	1.674E+0	1.885E+0
-8.191E-1	1.648E+0	1.843E+0
-8.239E-1	1.713E+0	1.826E+0
-8.255E-1	1.703E+0	1.823E+0
-8.207E-1	1.687E+0	1.849E+0
-8.174E-1	1.713E+0	1.823E+0
-8.223E-1	1.706E+0	1.898E+0
-8.239E-1	1.677E+0	1.878E+0
-8.223E-1	1.700E+0	1.859E+0
-8.207E-1	1.726E+0	1.865E+0
-8.239E-1	1.710E+0	1.865E+0
-8.239E-1	1.677E+0	1.865E+0
-8.223E-1	1.726E+0	1.872E+0
-8.191E-1	1.700E+0	1.836E+0
-8.223E-1	1.742E+0	1.882E+0
-8.207E-1	1.664E+0	1.875E+0
-8.223E-1	1.677E+0	1.775E+0
-8.207E-1	1.664E+0	1.856E+0
-8.207E-1	1.703E+0	1.817E+0
-8.239E-1	1.726E+0	1.859E+0
-8.207E-1	1.680E+0	1.820E+0
-8.174E-1	1.719E+0	1.878E+0
-8.223E-1	1.690E+0	1.784E+0
-8.255E-1	1.697E+0	1.901E+0
-8.223E-1	1.690E+0	1.891E+0
-8.174E-1	1.700E+0	1.800E+0
-8.239E-1	1.687E+0	1.849E+0
-8.255E-1	1.716E+0	1.856E+0
-8.207E-1	1.690E+0	1.843E+0
-8.191E-1	1.736E+0	1.849E+0
-8.223E-1	1.697E+0	1.826E+0
-8.255E-1	1.677E+0	1.807E+0
-8.207E-1	1.654E+0	1.784E+0
-8.191E-1	1.690E+0	1.833E+0
-8.207E-1	1.729E+0	1.878E+0
-8.239E-1	1.729E+0	1.807E+0
-8.207E-1	1.651E+0	1.869E+0
-8.191E-1	1.690E+0	1.891E+0
-8.207E-1	1.742E+0	1.895E+0
-8.239E-1	1.680E+0	1.869E+0
-8.223E-1	1.729E+0	1.904E+0
-8.191E-1	1.625E+0	1.833E+0
-8.191E-1	1.674E+0	1.911E+0
-8.223E-1	1.687E+0	1.862E+0
-8.223E-1	1.677E+0	1.846E+0
-8.158E-1	1.690E+0	1.885E+0
-8.239E-1	1.687E+0	1.856E+0
-8.255E-1	1.719E+0	1.911E+0
-8.191E-1	1.671E+0	1.862E+0
-8.174E-1	1.674E+0	1.859E+0
-8.223E-1	1.719E+0	1.849E+0
-8.239E-1	1.690E+0	1.807E+0
-8.223E-1	1.700E+0	1.869E+0
-8.174E-1	1.710E+0	1.794E+0
-8.207E-1	1.693E+0	1.862E+0
-8.223E-1	1.703E+0	1.859E+0
-8.207E-1	1.697E+0	1.846E+0
-8.191E-1	1.645E+0	1.869E+0
-8.207E-1	1.723E+0	1.875E+0
-8.239E-1	1.635E+0	1.888E+0
-8.191E-1	1.697E+0	1.911E+0
-8.207E-1	1.723E+0	1.891E+0
-8.191E-1	1.661E+0	1.849E+0
-8.255E-1	1.697E+0	1.807E+0
-8.207E-1	1.716E+0	1.797E+0
-8.223E-1	1.690E+0	1.852E+0
-8.191E-1	1.693E+0	1.856E+0
-8.239E-1	1.703E+0	1.904E+0
-8.191E-1	1.710E+0	1.833E+0
-8.174E-1	1.677E+0	1.852E+0
-8.207E-1	1.590E+0	1.872E+0
-8.223E-1	1.697E+0	1.852E+0
-8.223E-1	1.706E+0	1.872E+0
-8.174E-1	1.661E+0	1.807E+0
-8.207E-1	1.684E+0	1.804E+0
-8.272E-1	1.648E+0	1.872E+0
-8.207E-1	1.664E+0	1.891E+0
-8.158E-1	1.671E+0	1.797E+0
-8.223E-1	1.658E+0	1.888E+0
-8.255E-1	1.700E+0	1.852E+0
-8.207E-1	1.706E+0	1.833E+0
-8.207E-1	1.642E+0	1.823E+0
-8.191E-1	1.690E+0	1.839E+0
-8.255E-1	1.693E+0	1.846E+0
-8.191E-1	1.703E+0	1.895E+0
-8.158E-1	1.684E+0	1.862E+0
-8.207E-1	1.719E+0	1.852E+0
-8.223E-1	1.765E+0	1.856E+0
-8.207E-1	1.736E+0	1.862E+0
-8.207E-1	1.703E+0	1.810E+0
-8.223E-1	1.667E+0	1.882E+0
-8.223E-1	1.661E+0	1.843E+0
-8.207E-1	1.664E+0	1.852E+0
-8.174E-1	1.755E+0	1.810E+0
-8.223E-1	1.706E+0	1.878E+0
-8.255E-1	1.674E+0	1.865E+0
-8.223E-1	1.726E+0	1.846E+0
-8.191E-1	1.723E+0	1.878E+0
-8.223E-1	1.674E+0	1.849E+0
-8.239E-1	1.716E+0	1.875E+0
-8.191E-1	1.697E+0	1.843E+0
-8.174E-1	1.723E+0	1.898E+0
-8.207E-1	1.667E+0	1.823E+0
-8.239E-1	1.723E+0	1.872E+0
-8.174E-1	1.716E+0	1.820E+0
-8.174E-1	1.716E+0	1.872E+0
-8.207E-1	1.661E+0	1.895E+0
-8.272E-1	1.726E+0	1.888E+0
-8.239E-1	1.654E+0	1.856E+0
-8.191E-1	1.684E+0	1.862E+0
-8.223E-1	1.693E+0	1.771E+0
-8.223E-1	1.723E+0	1.813E+0
-8.239E-1	1.719E+0	1.859E+0
-8.174E-1	1.700E+0	1.787E+0
-8.191E-1	1.680E+0	1.872E+0
-8.255E-1	1.700E+0	1.869E+0
-8.191E-1	1.684E+0	1.745E+0
-8.174E-1	1.693E+0	1.846E+0
-8.223E-1	1.658E+0	1.849E+0
-8.239E-1	1.664E+0	1.901E+0
-8.207E-1	1.700E+0	1.882E+0
-8.174E-1	1.706E+0	1.872E+0
-8.191E-1	1.612E+0	1.820E+0
-8.255E-1	1.674E+0	1.852E+0
-8.207E-1	1.739E+0	1.852E+0
-8.158E-1	1.664E+0	1.856E+0
-8.174E-1	1.716E+0	1.891E+0
-8.255E-1	1.661E+0	1.865E+0
-8.174E-1	1.755E+0	1.826E+0
-8.191E-1	1.732E+0	1.878E+0
-8.223E-1	1.697E+0	1.888E+0
-8.239E-1	1.723E+0	1.813E+0
-8.207E-1	1.700E+0	1.862E+0
-8.174E-1	1.706E+0	1.813E+0
-8.207E-1	1.671E+0	1.875E+0
-8.223E-1	1.687E+0	1.878E+0
-8.207E-1	1.690E+0	1.826E+0
-8.158E-1	1.654E+0	1.797E+0
-8.207E-1	1.677E+0	1.839E+0
-8.255E-1	1.703E+0	1.804E+0
-8.223E-1	1.677E+0	1.810E+0
-8.158E-1	1.697E+0	1.839E+0
-8.191E-1	1.642E+0	1.911E+0
-8.239E-1	1.690E+0	1.843E+0
-8.239E-1	1.703E+0	1.852E+0
-8.191E-1	1.736E+0	1.830E+0
-8.207E-1	1.654E+0	1.833E+0
-8.255E-1	1.713E+0	1.846E+0
-8.191E-1	1.745E+0	1.869E+0
-8.158E-1	1.680E+0	1.865E+0
-8.223E-1	1.716E+0	1.888E+0
-8.239E-1	1.713E+0	1.888E+0
-8.191E-1	1.726E+0	1.807E+0
-8.142E-1	1.710E+0	1.888E+0
-8.223E-1	1.723E+0	1.930E+0
-8.207E-1	1.667E+0	1.846E+0
-8.174E-1	1.693E+0	1.862E+0
-8.191E-1	1.700E+0	1.784E+0
-8.207E-1	1.648E+0	1.826E+0
-8.255E-1	1.690E+0	1.869E+0
-8.191E-1	1.713E+0	1.846E+0
-8.158E-1	1.680E+0	1.843E+0
-8.223E-1	1.687E+0	1.852E+0
-8.239E-1	1.693E+0	1.901E+0
-8.191E-1	1.680E+0	1.875E+0
-8.174E-1	1.755E+0	1.852E+0
-8.191E-1	1.706E+0	1.804E+0
-8.239E-1	1.687E+0	1.865E+0
-8.207E-1	1.680E+0	1.807E+0
-8.158E-1	1.651E+0	1.895E+0
-8.223E-1	1.729E+0	1.836E+0
-8.239E-1	1.703E+0	1.839E+0
-8.174E-1	1.710E+0	1.843E+0
-8.158E-1	1.661E+0	1.839E+0
-8.223E-1	1.667E+0	1.882E+0
-8.255E-1	1.713E+0	1.856E+0
-8.174E-1	1.706E+0	1.823E+0
-8.174E-1	1.680E+0	1.869E+0
-8.207E-1	1.693E+0	1.781E+0
-8.239E-1	1.680E+0	1.908E+0
-8.191E-1	1.729E+0	1.878E+0
-8.174E-1	1.726E+0	1.852E+0
-8.207E-1	1.690E+0	1.882E+0
-8.223E-1	1.703E+0	1.856E+0
-8.191E-1	1.642E+0	1.836E+0
-8.174E-1	1.700E+0	1.826E+0
-8.207E-1	1.684E+0	1.865E+0
-8.239E-1	1.687E+0	1.833E+0
-8.207E-1	1.739E+0	1.826E+0
-8.158E-1	1.729E+0	1.904E+0
-8.207E-1	1.687E+0	1.839E+0
-8.255E-1	1.680E+0	1.875E+0
-8.174E-1	1.671E+0	1.849E+0
-8.174E-1	1.706E+0	1.810E+0
-8.207E-1	1.687E+0	1.856E+0
-8.223E-1	1.742E+0	1.859E+0
-8.191E-1	1.710E+0	1.898E+0
-8.158E-1	1.719E+0	1.804E+0
-8.207E-1	1.713E+0	1.852E+0
-8.223E-1	1.726E+0	1.820E+0
-8.191E-1	1.671E+0	1.791E+0
-8.191E-1	1.690E+0	1.904E+0
-8.174E-1	1.612E+0	1.875E+0
-8.207E-1	1.677E+0	1.820E+0
-8.191E-1	1.703E+0	1.833E+0
-8.158E-1	1.684E+0	1.924E+0
-8.158E-1	1.732E+0	1.869E+0
-8.239E-1	1.677E+0	1.833E+0
-8.174E-1	1.706E+0	1.823E+0
-8.158E-1	1.690E+0	1.895E+0
-8.191E-1	1.622E+0	1.856E+0
-8.239E-1	1.697E+0	1.807E+0
-8.207E-1	1.690E+0	1.830E+0
-8.126E-1	1.716E+0	1.758E+0
-8.207E-1	1.719E+0	1.865E+0
-8.223E-1	1.742E+0	1.891E+0
-8.174E-1	1.687E+0	1.830E+0
-8.174E-1	1.632E+0	1.813E+0
-8.223E-1	1.680E+0	1.833E+0
-8.207E-1	1.667E+0	1.865E+0
-8.207E-1	1.684E+0	1.878E+0
-8.191E-1	1.703E+0	1.862E+0
-8.207E-1	1.700E+0	1.859E+0
-8.207E-1	1.726E+0	1.856E+0
-8.191E-1	1.719E+0	1.872E+0
-8.174E-1	1.671E+0	1.820E+0
-8.174E-1	1.713E+0	1.895E+0
-8.239E-1	1.697E+0	1.836E+0
-8.158E-1	1.664E+0	1.846E+0
-8.158E-1	1.723E+0	1.839E+0
-8.207E-1	1.719E+0	1.849E+0
-8.255E-1	1.706E+0	1.888E+0
-8.207E-1	1.703E+0	1.833E+0
-8.174E-1	1.664E+0	1.833E+0
-8.223E-1	1.710E+0	1.882E+0
-8.223E-1	1.693E+0	1.830E+0
-8.191E-1	1.710E+0	1.833E+0
-8.207E-1	1.719E+0	1.833E+0
-8.191E-1	1.739E+0	1.830E+0
-8.223E-1	1.713E+0	1.869E+0
-8.191E-1	1.648E+0	1.862E+0
-8.191E-1	1.713E+0	1.846E+0
-8.207E-1	1.693E+0	1.856E+0
-8.223E-1	1.703E+0	1.813E+0
-8.207E-1	1.680E+0	1.862E+0
-8.142E-1	1.648E+0	1.882E+0
-8.191E-1	1.687E+0	1.856E+0
-8.223E-1	1.697E+0	1.800E+0
-8.191E-1	1.674E+0	1.859E+0
-8.207E-1	1.729E+0	1.836E+0
-8.174E-1	1.719E+0	1.836E+0
-8.239E-1	1.729E+0	1.862E+0
-8.191E-1	1.713E+0	1.830E+0
-8.158E-1	1.651E+0	1.869E+0
-8.191E-1	1.690E+0	1.869E+0
-8.223E-1	1.677E+0	1.859E+0
-8.158E-1	1.703E+0	1.839E+0
-8.174E-1	1.703E+0	1.807E+0
-8.207E-1	1.706E+0	1.891E+0
-8.239E-1	1.651E+0	1.836E+0
-8.191E-1	1.671E+0	1.924E+0
-8.174E-1	1.736E+0	1.826E+0
-8.207E-1	1.684E+0	1.852E+0
-8.223E-1	1.703E+0	1.872E+0
-8.191E-1	1.677E+0	1.839E+0
-8.191E-1	1.713E+0	1.888E+0
-8.223E-1	1.710E+0	1.846E+0
-8.223E-1	1.635E+0	1.862E+0
-8.207E-1	1.674E+0	1.872E+0
-8.191E-1	1.700E+0	1.891E+0
-8.174E-1	1.700E+0	1.859E+0
-8.207E-1	1.677E+0	1.911E+0
-8.174E-1	1.667E+0	1.895E+0
-8.158E-1	1.706E+0	1.901E+0
-8.191E-1	1.716E+0	1.888E+0
-8.191E-1	1.706E+0	1.924E+0
-8.174E-1	1.713E+0	1.849E+0
-8.158E-1	1.677E+0	1.891E+0
-8.207E-1	1.687E+0	1.836E+0
-8.207E-1	1.687E+0	1.862E+0
-8.191E-1	1.642E+0	1.813E+0
-8.158E-1	1.651E+0	1.849E+0
-8.191E-1	1.710E+0	1.820E+0
-8.207E-1	1.716E+0	1.817E+0
-8.174E-1	1.674E+0	1.917E+0
-8.174E-1	1.684E+0	1.839E+0
-8.191E-1	1.697E+0	1.875E+0
-8.207E-1	1.703E+0	1.859E+0
-8.174E-1	1.732E+0	1.856E+0
-8.158E-1	1.713E+0	1.917E+0
-8.158E-1	1.726E+0	1.849E+0
-8.223E-1	1.716E+0	1.852E+0
-8.191E-1	1.726E+0	1.882E+0
-8.191E-1	1.723E+0	1.846E+0
-8.191E-1	1.697E+0	1.856E+0
-8.239E-1	1.635E+0	1.869E+0
-8.191E-1	1.693E+0	1.823E+0
-8.174E-1	1.674E+0	1.817E+0
-8.207E-1	1.723E+0	1.794E+0
-8.239E-1	1.642E+0	1.820E+0
-8.191E-1	1.719E+0	1.839E+0
-8.158E-1	1.680E+0	1.830E+0
-8.223E-1	1.658E+0	1.797E+0
-8.207E-1	1.680E+0	1.891E+0
-8.158E-1	1.706E+0	1.859E+0
-8.191E-1	1.749E+0	1.836E+0
-8.223E-1	1.697E+0	1.856E+0
-8.223E-1	1.693E+0	1.846E+0
-8.223E-1	1.706E+0	1.778E+0
-8.158E-1	1.703E+0	1.856E+0
-8.191E-1	1.690E+0	1.839E+0
-8.207E-1	1.677E+0	1.901E+0
-8.174E-1	1.677E+0	1.882E+0
-8.174E-1	1.658E+0	1.895E+0
-8.207E-1	1.664E+0	1.781E+0
-8.223E-1	1.700E+0	1.856E+0
-8.158E-1	1.671E+0	1.882E+0
-8.174E-1	1.736E+0	1.849E+0
-8.207E-1	1.671E+0	1.856E+0
-8.207E-1	1.697E+0	1.833E+0
-8.158E-1	1.700E+0	1.865E+0
-8.158E-1	1.661E+0	1.846E+0
-8.207E-1	1.684E+0	1.768E+0
-8.207E-1	1.716E+0	1.872E+0
-8.191E-1	1.697E+0	1.826E+0
-8.174E-1	1.687E+0	1.911E+0
-8.191E-1	1.693E+0	1.908E+0
-8.223E-1	1.671E+0	1.869E+0
-8.174E-1	1.690E+0	1.856E+0
-8.142E-1	1.654E+0	1.885E+0
-8.191E-1	1.671E+0	1.791E+0
-8.223E-1	1.697E+0	1.846E+0
-8.158E-1	1.684E+0	1.836E+0
-8.142E-1	1.658E+0	1.849E+0
-8.191E-1	1.658E+0	1.859E+0
-8.223E-1	1.680E+0	1.875E+0
-8.174E-1	1.616E+0	1.865E+0
-8.142E-1	1.690E+0	1.849E+0
-8.223E-1	1.642E+0	1.852E+0
-8.207E-1	1.684E+0	1.839E+0
-8.191E-1	1.697E+0	1.849E+0
-8.174E-1	1.684E+0	1.891E+0
-8.207E-1	1.674E+0	1.800E+0
-8.223E-1	1.706E+0	1.797E+0
-8.174E-1	1.710E+0	1.839E+0
-8.142E-1	1.667E+0	1.885E+0
-8.223E-1	1.723E+0	1.843E+0
-8.223E-1	1.645E+0	1.875E+0
-8.174E-1	1.671E+0	1.817E+0
-8.158E-1	1.638E+0	1.846E+0
-8.207E-1	1.664E+0	1.852E+0
-8.207E-1	1.716E+0	1.865E+0
-8.174E-1	1.732E+0	1.765E+0
-8.158E-1	1.687E+0	1.839E+0
-8.158E-1	1.713E+0	1.830E+0
-8.207E-1	1.677E+0	1.862E+0
-8.174E-1	1.732E+0	1.849E+0
-8.158E-1	1.716E+0	1.859E+0
-8.158E-1	1.654E+0	1.826E+0
-8.223E-1	1.642E+0	1.836E+0
-8.174E-1	1.687E+0	1.888E+0
-8.142E-1	1.687E+0	1.862E+0
-8.191E-1	1.674E+0	1.833E+0
-8.191E-1	1.667E+0	1.849E+0
-8.158E-1	1.719E+0	1.898E+0
-8.158E-1	1.781E+0	1.836E+0
-8.174E-1	1.684E+0	1.791E+0
-8.191E-1	1.729E+0	1.898E+0
-8.174E-1	1.674E+0	1.843E+0
-8.126E-1	1.745E+0	1.830E+0
-8.191E-1	1.729E+0	1.820E+0
-8.191E-1	1.667E+0	1.930E+0
-8.158E-1	1.680E+0	1.849E+0
-8.174E-1	1.687E+0	1.852E+0
-8.207E-1	1.661E+0	1.852E+0
-8.223E-1	1.726E+0	1.882E+0
-8.142E-1	1.690E+0	1.852E+0
-8.142E-1	1.680E+0	1.882E+0
-8.174E-1	1.648E+0	1.914E+0
-8.223E-1	1.703E+0	1.895E+0
-8.174E-1	1.713E+0	1.810E+0
-8.158E-1	1.684E+0	1.781E+0
-8.207E-1	1.654E+0	1.800E+0
-8.191E-1	1.703E+0	1.849E+0
-8.158E-1	1.664E+0	1.843E+0
-8.142E-1	1.680E+0	1.846E+0
-8.207E-1	1.687E+0	1.836E+0
-8.191E-1	1.693E+0	1.862E+0
-8.158E-1	1.635E+0	1.804E+0
-8.158E-1	1.710E+0	1.865E+0
-8.223E-1	1.700E+0	1.849E+0
-8.207E-1	1.690E+0	1.830E+0
-8.191E-1	1.732E+0	1.856E+0
-8.126E-1	1.693E+0	1.839E+0
-8.191E-1	1.729E+0	1.843E+0
-8.223E-1	1.693E+0	1.833E+0
-8.174E-1	1.632E+0	1.775E+0
-8.174E-1	1.697E+0	1.843E+0
-8.191E-1	1.710E+0	1.904E+0
-8.223E-1	1.693E+0	1.878E+0
-8.174E-1	1.671E+0	1.849E+0
-8.174E-1	1.700E+0	1.804E+0
-8.191E-1	1.651E+0	1.804E+0
-8.223E-1	1.667E+0	1.849E+0
-8.174E-1	1.742E+0	1.830E+0
-8.158E-1	1.697E+0	1.800E+0
-8.174E-1	1.716E+0	1.908E+0
-8.191E-1	1.706E+0	1.823E+0
-8.174E-1	1.732E+0	1.784E+0
-8.142E-1	1.680E+0	1.836E+0
-8.174E-1	1.658E+0	1.872E+0
-8.207E-1	1.697E+0	1.836E+0
-8.191E-1	1.677E+0	1.888E+0
-8.158E-1	1.619E+0	1.823E+0
-8.191E-1	1.719E+0	1.882E+0
-8.207E-1	1.661E+0	1.833E+0
-8.174E-1	1.680E+0	1.839E+0
-8.191E-1	1.684E+0	1.826E+0
-8.191E-1	1.710E+0	1.800E+0
-8.207E-1	1.690E+0	1.820E+0
-8.191E-1	1.700E+0	1.865E+0
-8.142E-1	1.729E+0	1.820E+0
-8.223E-1	1.693E+0	1.869E+0
-8.239E-1	1.697E+0	1.859E+0
-8.158E-1	1.703E+0	1.852E+0
-8.158E-1	1.684E+0	1.865E+0
-8.191E-1	1.693E+0	1.872E+0
-8.223E-1	1.726E+0	1.849E+0
-8.174E-1	1.716E+0	1.875E+0
-8.158E-1	1.667E+0	1.826E+0
-8.207E-1	1.713E+0	1.820E+0
-8.207E-1	1.726E+0	1.856E+0
-8.191E-1	1.700E+0	1.836E+0
-8.158E-1	1.680E+0	1.869E+0
-8.207E-1	1.693E+0	1.865E+0
-8.223E-1	1.697E+0	1.849E+0
-8.174E-1	1.758E+0	1.872E+0
-8.191E-1	1.723E+0	1.804E+0
-8.207E-1	1.706E+0	1.862E+0
-8.223E-1	1.716E+0	1.843E+0
-8.158E-1	1.716E+0	1.830E+0
-8.158E-1	1.693E+0	1.852E+0
-8.223E-1	1.648E+0	1.849E+0
-8.174E-1	1.716E+0	1.882E+0
-8.142E-1	1.674E+0	1.839E+0
-8.158E-1	1.687E+0	1.768E+0
-8.223E-1	1.719E+0	1.878E+0
-8.207E-1	1.664E+0	1.869E+0
-8.158E-1	1.671E+0	1.859E+0
-8.174E-1	1.749E+0	1.813E+0
-8.191E-1	1.690E+0	1.771E+0
-8.207E-1	1.622E+0	1.872E+0
-8.158E-1	1.700E+0	1.875E+0
-8.126E-1	1.674E+0	1.823E+0
-8.174E-1	1.677E+0	1.817E+0
-8.207E-1	1.703E+0	1.843E+0
-8.191E-1	1.768E+0	1.843E+0
-8.174E-1	1.723E+0	1.830E+0
-8.207E-1	1.674E+0	1.856E+0
-8.207E-1	1.674E+0	1.852E+0
-8.191E-1	1.732E+0	1.885E+0
-8.158E-1	1.674E+0	1.862E+0
-8.207E-1	1.654E+0	1.882E+0
-8.207E-1	1.677E+0	1.856E+0
-8.174E-1	1.690E+0	1.846E+0
-8.158E-1	1.664E+0	1.852E+0
-8.191E-1	1.667E+0	1.820E+0
-8.207E-1	1.677E+0	1.888E+0
-8.174E-1	1.680E+0	1.856E+0
-8.174E-1	1.732E+0	1.869E+0
-8.207E-1	1.680E+0	1.891E+0
-8.191E-1	1.690E+0	1.856E+0
-8.158E-1	1.684E+0	1.875E+0
-8.174E-1	1.690E+0	1.843E+0
-8.191E-1	1.716E+0	1.904E+0
-8.191E-1	1.671E+0	1.875E+0
-8.174E-1	1.742E+0	1.823E+0
-8.158E-1	1.697E+0	1.820E+0
-8.191E-1	1.664E+0	1.875E+0
-8.239E-1	1.671E+0	1.869E+0
-8.158E-1	1.677E+0	1.823E+0
-8.158E-1	1.703E+0	1.869E+0
-8.207E-1	1.693E+0	1.878E+0
-8.223E-1	1.713E+0	1.833E+0
-8.174E-1	1.693E+0	1.859E+0
-8.142E-1	1.690E+0	1.865E+0
-8.191E-1	1.697E+0	1.843E+0
-8.207E-1	1.667E+0	1.859E+0
-8.174E-1	1.742E+0	1.869E+0
-8.158E-1	1.719E+0	1.826E+0
-8.207E-1	1.700E+0	1.891E+0
-8.191E-1	1.674E+0	1.849E+0
-8.158E-1	1.674E+0	1.898E+0
-8.174E-1	1.706E+0	1.843E+0
-8.174E-1	1.719E+0	1.856E+0
-8.207E-1	1.674E+0	1.852E+0
-8.158E-1	1.752E+0	1.843E+0
-8.142E-1	1.648E+0	1.920E+0
-8.174E-1	1.706E+0	1.826E+0
-8.207E-1	1.742E+0	1.891E+0
-8.174E-1	1.713E+0	1.904E+0
-8.158E-1	1.710E+0	1.846E+0
-8.223E-1	1.680E+0	1.794E+0
-8.207E-1	1.736E+0	1.908E+0
-8.191E-1	1.677E+0	1.830E+0
-8.126E-1	1.684E+0	1.862E+0
-8.174E-1	1.719E+0	1.908E+0
-8.223E-1	1.671E+0	1.862E+0
-8.158E-1	1.700E+0	1.797E+0
-8.174E-1	1.723E+0	1.830E+0
-8.191E-1	1.713E+0	1.875E+0
-8.207E-1	1.693E+0	1.833E+0
-8.158E-1	1.690E+0	1.830E+0
-8.158E-1	1.768E+0	1.878E+0
-8.207E-1	1.684E+0	1.888E+0
-8.223E-1	1.684E+0	1.862E+0
-8.174E-1	1.706E+0	1.898E+0
-8.174E-1	1.684E+0	1.823E+0
-8.223E-1	1.723E+0	1.908E+0
-8.174E-1	1.749E+0	1.830E+0
-8.174E-1	1.716E+0	1.852E+0
-8.126E-1	1.706E+0	1.852E+0
-8.174E-1	1.664E+0	1.898E+0
-8.207E-1	1.684E+0	1.862E+0
-8.174E-1	1.635E+0	1.869E+0
-8.142E-1	1.651E+0	1.839E+0
-8.174E-1	1.706E+0	1.920E+0
-8.191E-1	1.736E+0	1.852E+0
-8.174E-1	1.723E+0	1.843E+0
-8.142E-1	1.713E+0	1.869E+0
-8.174E-1	1.684E+0	1.875E+0
-8.207E-1	1.710E+0	1.843E+0
-8.158E-1	1.690E+0	1.839E+0
-8.126E-1	1.710E+0	1.849E+0
-8.191E-1	1.664E+0	1.888E+0
-8.207E-1	1.719E+0	1.872E+0
-8.142E-1	1.719E+0	1.885E+0
-8.158E-1	1.648E+0	1.797E+0
-8.174E-1	1.664E+0	1.869E+0
-8.223E-1	1.690E+0	1.836E+0
-8.174E-1	1.648E+0	1.810E+0
-8.158E-1	1.680E+0	1.852E+0
-8.174E-1	1.674E+0	1.888E+0
-8.191E-1	1.703E+0	1.888E+0
-8.158E-1	1.719E+0	1.826E+0
-8.158E-1	1.687E+0	1.882E+0
-8.191E-1	1.651E+0	1.797E+0
-8.191E-1	1.706E+0	1.810E+0
-8.158E-1	1.690E+0	1.869E+0
-8.126E-1	1.677E+0	1.843E+0
-8.174E-1	1.703E+0	1.882E+0
-8.191E-1	1.677E+0	1.823E+0
-8.191E-1	1.703E+0	1.872E+0
-8.142E-1	1.755E+0	1.878E+0
-8.207E-1	1.687E+0	1.875E+0
-8.191E-1	1.687E+0	1.849E+0
-8.158E-1	1.687E+0	1.800E+0
-8.142E-1	1.674E+0	1.797E+0
-8.174E-1	1.697E+0	1.839E+0
-8.207E-1	1.674E+0	1.872E+0
-8.142E-1	1.693E+0	1.862E+0
-8.142E-1	1.710E+0	1.908E+0
-8.191E-1	1.687E+0	1.820E+0
-8.191E-1	1.703E+0	1.839E+0
-8.174E-1	1.697E+0	1.888E+0
-8.158E-1	1.697E+0	1.888E+0
-8.174E-1	1.697E+0	1.836E+0
-8.207E-1	1.680E+0	1.826E+0
-8.142E-1	1.713E+0	1.904E+0
-8.126E-1	1.680E+0	1.875E+0
-8.191E-1	1.690E+0	1.865E+0
-8.191E-1	1.710E+0	1.852E+0
-8.158E-1	1.755E+0	1.830E+0
-8.142E-1	1.713E+0	1.865E+0
-8.191E-1	1.677E+0	1.843E+0
-8.223E-1	1.674E+0	1.865E+0
-8.142E-1	1.664E+0	1.878E+0
-8.126E-1	1.703E+0	1.830E+0
-8.191E-1	1.690E+0	1.791E+0
-8.191E-1	1.661E+0	1.820E+0
-8.142E-1	1.690E+0	1.781E+0
-8.174E-1	1.687E+0	1.820E+0
-8.174E-1	1.693E+0	1.823E+0
-8.207E-1	1.664E+0	1.804E+0
-8.142E-1	1.726E+0	1.862E+0
-8.142E-1	1.667E+0	1.856E+0
-8.158E-1	1.719E+0	1.859E+0
-8.191E-1	1.667E+0	1.810E+0
-8.158E-1	1.680E+0	1.856E+0
-8.126E-1	1.700E+0	1.817E+0
-8.174E-1	1.739E+0	1.875E+0
-8.174E-1	1.703E+0	1.839E+0
-8.223E-1	1.719E+0	1.813E+0
-8.158E-1	1.706E+0	1.872E+0
-8.223E-1	1.726E+0	1.869E+0
-8.158E-1	1.667E+0	1.895E+0
-8.142E-1	1.706E+0	1.852E+0
-8.142E-1	1.703E+0	1.836E+0
-8.174E-1	1.713E+0	1.813E+0
-8.223E-1	1.622E+0	1.820E+0
-8.126E-1	1.677E+0	1.843E+0
-8.158E-1	1.716E+0	1.878E+0
-8.174E-1	1.697E+0	1.839E+0
-8.191E-1	1.736E+0	1.820E+0
-8.158E-1	1.651E+0	1.820E+0
-8.126E-1	1.690E+0	1.904E+0
-8.191E-1	1.684E+0	1.849E+0
-8.191E-1	1.690E+0	1.862E+0
-8.142E-1	1.645E+0	1.865E+0
-8.126E-1	1.700E+0	1.843E+0
-8.174E-1	1.723E+0	1.882E+0
-8.191E-1	1.729E+0	1.859E+0
-8.158E-1	1.687E+0	1.865E+0
-8.158E-1	1.706E+0	1.846E+0
-8.174E-1	1.706E+0	1.849E+0
-8.191E-1	1.674E+0	1.908E+0
-8.174E-1	1.710E+0	1.833E+0
-8.142E-1	1.710E+0	1.856E+0
-8.174E-1	1.648E+0	1.781E+0
-8.207E-1	1.697E+0	1.875E+0
-8.142E-1	1.648E+0	1.846E+0
-8.142E-1	1.677E+0	1.810E+0
-8.207E-1	1.690E+0	1.820E+0
-8.191E-1	1.651E+0	1.807E+0
-8.174E-1	1.690E+0	1.833E+0
-8.158E-1	1.719E+0	1.856E+0
-8.158E-1	1.706E+0	1.839E+0
-8.191E-1	1.703E+0	1.849E+0
-8.174E-1	1.713E+0	1.917E+0
-8.142E-1	1.706E+0	1.862E+0
-8.174E-1	1.719E+0	1.817E+0
-8.191E-1	1.693E+0	1.833E+0
-8.142E-1	1.706E+0	1.865E+0
-8.126E-1	1.697E+0	1.891E+0
-8.174E-1	1.700E+0	1.865E+0
-8.174E-1	1.700E+0	1.882E+0
-8.126E-1	1.700E+0	1.846E+0
-8.142E-1	1.674E+0	1.901E+0
-8.191E-1	1.719E+0	1.920E+0
-8.191E-1	1.684E+0	1.895E+0
-8.142E-1	1.713E+0	1.875E+0
-8.142E-1	1.732E+0	1.833E+0
-8.174E-1	1.726E+0	1.836E+0
-8.191E-1	1.752E+0	1.859E+0
-8.158E-1	1.667E+0	1.901E+0
-8.142E-1	1.684E+0	1.836E+0
-8.191E-1	1.684E+0	1.771E+0
-8.191E-1	1.690E+0	1.891E+0
-8.142E-1	1.687E+0	1.849E+0
-8.126E-1	1.723E+0	1.852E+0
-8.191E-1	1.638E+0	1.943E+0
-8.191E-1	1.674E+0	1.878E+0
-8.142E-1	1.654E+0	1.804E+0
-8.126E-1	1.771E+0	1.895E+0
[truncated: 72,987 more rows]
