# Supplementary material for: Improved ANAP incorporation and VCF analysis reveal details of P2X7 current facilitation and a limited conformational interplay between ATP binding and the intracellular ballast domain
Source: eLife. 2023 Jan 4;12:e82479. doi: 10.7554/eLife.82479 (PMC9859053; doi:10.7554/eLife.82479)
Supplement: Figure 3—figure supplement 3—source data 2. [file elife-82479-fig3-figsupp3-data2.zip › Figure-3_figure-supplement-3_source-data-2/DeltaCys-constructs/d26/26.csv]

-6.504E-1	1.564E+0	1.625E+0
-6.682E-1	1.667E+0	1.619E+0
-6.585E-1	1.583E+0	1.593E+0
-6.552E-1	1.586E+0	1.616E+0
-6.617E-1	1.554E+0	1.567E+0
-6.585E-1	1.596E+0	1.586E+0
-6.569E-1	1.577E+0	1.609E+0
-6.569E-1	1.518E+0	1.609E+0
-6.601E-1	1.586E+0	1.616E+0
-6.569E-1	1.596E+0	1.573E+0
-6.569E-1	1.583E+0	1.606E+0
-6.585E-1	1.667E+0	1.651E+0
-6.617E-1	1.557E+0	1.642E+0
-6.601E-1	1.554E+0	1.599E+0
-6.569E-1	1.593E+0	1.583E+0
-6.569E-1	1.518E+0	1.593E+0
-6.601E-1	1.593E+0	1.625E+0
-6.585E-1	1.580E+0	1.635E+0
-6.569E-1	1.573E+0	1.648E+0
-6.585E-1	1.667E+0	1.664E+0
-6.601E-1	1.599E+0	1.586E+0
-6.585E-1	1.599E+0	1.642E+0
-6.569E-1	1.596E+0	1.606E+0
-6.569E-1	1.557E+0	1.560E+0
-6.601E-1	1.583E+0	1.619E+0
-6.569E-1	1.612E+0	1.603E+0
-6.569E-1	1.612E+0	1.606E+0
-6.569E-1	1.603E+0	1.593E+0
-6.585E-1	1.593E+0	1.635E+0
-6.585E-1	1.567E+0	1.596E+0
-6.569E-1	1.570E+0	1.635E+0
-6.585E-1	1.619E+0	1.667E+0
-6.601E-1	1.570E+0	1.586E+0
-6.552E-1	1.606E+0	1.622E+0
-6.536E-1	1.599E+0	1.616E+0
-6.536E-1	1.616E+0	1.580E+0
-6.585E-1	1.583E+0	1.638E+0
-6.569E-1	1.599E+0	1.583E+0
-6.520E-1	1.573E+0	1.586E+0
-6.569E-1	1.583E+0	1.658E+0
-6.585E-1	1.570E+0	1.629E+0
-6.569E-1	1.629E+0	1.577E+0
-6.569E-1	1.564E+0	1.622E+0
-6.569E-1	1.622E+0	1.684E+0
-6.601E-1	1.612E+0	1.638E+0
-6.569E-1	1.616E+0	1.593E+0
-6.552E-1	1.586E+0	1.586E+0
-6.569E-1	1.580E+0	1.648E+0
-6.585E-1	1.599E+0	1.625E+0
-6.585E-1	1.570E+0	1.667E+0
-6.536E-1	1.577E+0	1.603E+0
-6.569E-1	1.570E+0	1.609E+0
-6.552E-1	1.606E+0	1.625E+0
-6.585E-1	1.547E+0	1.586E+0
-6.552E-1	1.560E+0	1.606E+0
-6.569E-1	1.564E+0	1.586E+0
-6.569E-1	1.586E+0	1.625E+0
-6.569E-1	1.554E+0	1.629E+0
-6.552E-1	1.586E+0	1.560E+0
-6.569E-1	1.606E+0	1.538E+0
-6.552E-1	1.567E+0	1.622E+0
-6.585E-1	1.583E+0	1.586E+0
-6.520E-1	1.583E+0	1.632E+0
-6.552E-1	1.567E+0	1.632E+0
-6.569E-1	1.593E+0	1.577E+0
-6.569E-1	1.603E+0	1.648E+0
-6.520E-1	1.567E+0	1.645E+0
-6.536E-1	1.583E+0	1.596E+0
-6.569E-1	1.612E+0	1.606E+0
-6.585E-1	1.580E+0	1.586E+0
-6.536E-1	1.551E+0	1.638E+0
-6.552E-1	1.593E+0	1.625E+0
-6.585E-1	1.612E+0	1.625E+0
-6.552E-1	1.596E+0	1.583E+0
-6.552E-1	1.599E+0	1.583E+0
-6.536E-1	1.538E+0	1.606E+0
-6.536E-1	1.551E+0	1.629E+0
-6.569E-1	1.596E+0	1.564E+0
-6.536E-1	1.547E+0	1.583E+0
-6.536E-1	1.580E+0	1.609E+0
-6.569E-1	1.612E+0	1.625E+0
-6.552E-1	1.590E+0	1.616E+0
-6.536E-1	1.625E+0	1.603E+0
-6.520E-1	1.577E+0	1.606E+0
-6.569E-1	1.538E+0	1.625E+0
-6.536E-1	1.583E+0	1.619E+0
-6.536E-1	1.586E+0	1.593E+0
-6.520E-1	1.570E+0	1.661E+0
-6.585E-1	1.603E+0	1.658E+0
-6.552E-1	1.612E+0	1.680E+0
-6.520E-1	1.564E+0	1.606E+0
-6.569E-1	1.570E+0	1.603E+0
-6.601E-1	1.525E+0	1.616E+0
-6.569E-1	1.583E+0	1.638E+0
-6.504E-1	1.567E+0	1.616E+0
-6.536E-1	1.544E+0	1.612E+0
-6.552E-1	1.619E+0	1.648E+0
-6.536E-1	1.577E+0	1.638E+0
-6.536E-1	1.593E+0	1.609E+0
-6.536E-1	1.612E+0	1.616E+0
-6.569E-1	1.534E+0	1.616E+0
-6.569E-1	1.570E+0	1.583E+0
-6.536E-1	1.596E+0	1.642E+0
-6.569E-1	1.616E+0	1.606E+0
-6.569E-1	1.590E+0	1.612E+0
-6.552E-1	1.651E+0	1.609E+0
-6.552E-1	1.616E+0	1.577E+0
-6.536E-1	1.557E+0	1.564E+0
-6.552E-1	1.551E+0	1.609E+0
-6.536E-1	1.551E+0	1.560E+0
-6.520E-1	1.625E+0	1.661E+0
-6.504E-1	1.603E+0	1.642E+0
-6.552E-1	1.573E+0	1.642E+0
-6.552E-1	1.541E+0	1.590E+0
-6.536E-1	1.590E+0	1.645E+0
-6.536E-1	1.557E+0	1.580E+0
-6.552E-1	1.635E+0	1.629E+0
-6.552E-1	1.560E+0	1.567E+0
-6.536E-1	1.590E+0	1.609E+0
-6.520E-1	1.573E+0	1.619E+0
-6.569E-1	1.577E+0	1.625E+0
-6.520E-1	1.564E+0	1.609E+0
-6.520E-1	1.603E+0	1.570E+0
-6.536E-1	1.557E+0	1.606E+0
-6.520E-1	1.593E+0	1.622E+0
-6.552E-1	1.570E+0	1.609E+0
-6.520E-1	1.538E+0	1.603E+0
-6.520E-1	1.531E+0	1.616E+0
-6.552E-1	1.554E+0	1.632E+0
-6.536E-1	1.612E+0	1.570E+0
-6.504E-1	1.606E+0	1.632E+0
-6.552E-1	1.599E+0	1.557E+0
-6.569E-1	1.606E+0	1.642E+0
-6.536E-1	1.476E+0	1.580E+0
-6.520E-1	1.570E+0	1.612E+0
-6.552E-1	1.603E+0	1.586E+0
-6.536E-1	1.596E+0	1.586E+0
-6.552E-1	1.557E+0	1.609E+0
-6.504E-1	1.593E+0	1.629E+0
-6.520E-1	1.551E+0	1.583E+0
-6.536E-1	1.580E+0	1.632E+0
-6.520E-1	1.635E+0	1.606E+0
-6.488E-1	1.599E+0	1.567E+0
-6.504E-1	1.625E+0	1.577E+0
-6.552E-1	1.586E+0	1.612E+0
-6.520E-1	1.635E+0	1.580E+0
-6.504E-1	1.616E+0	1.651E+0
-6.504E-1	1.599E+0	1.667E+0
-6.552E-1	1.609E+0	1.577E+0
-6.520E-1	1.577E+0	1.642E+0
-6.520E-1	1.573E+0	1.645E+0
-6.536E-1	1.619E+0	1.612E+0
-6.536E-1	1.590E+0	1.619E+0
-6.552E-1	1.629E+0	1.654E+0
-6.471E-1	1.593E+0	1.622E+0
-6.488E-1	1.590E+0	1.625E+0
-6.536E-1	1.528E+0	1.573E+0
-6.536E-1	1.596E+0	1.570E+0
-6.471E-1	1.619E+0	1.573E+0
-6.520E-1	1.577E+0	1.651E+0
-6.552E-1	1.612E+0	1.632E+0
-6.520E-1	1.528E+0	1.612E+0
-6.488E-1	1.593E+0	1.645E+0
-6.504E-1	1.580E+0	1.586E+0
-6.520E-1	1.567E+0	1.580E+0
-6.552E-1	1.580E+0	1.590E+0
-6.504E-1	1.606E+0	1.671E+0
-6.520E-1	1.577E+0	1.625E+0
-6.520E-1	1.603E+0	1.603E+0
-6.536E-1	1.570E+0	1.629E+0
-6.520E-1	1.603E+0	1.693E+0
-6.471E-1	1.590E+0	1.586E+0
-6.520E-1	1.612E+0	1.547E+0
-6.504E-1	1.551E+0	1.616E+0
-6.520E-1	1.606E+0	1.570E+0
-6.504E-1	1.554E+0	1.609E+0
-6.552E-1	1.664E+0	1.629E+0
-6.504E-1	1.583E+0	1.619E+0
-6.520E-1	1.583E+0	1.609E+0
-6.488E-1	1.603E+0	1.616E+0
-6.520E-1	1.509E+0	1.590E+0
-6.536E-1	1.573E+0	1.596E+0
-6.488E-1	1.541E+0	1.642E+0
-6.488E-1	1.616E+0	1.593E+0
-6.536E-1	1.551E+0	1.609E+0
-6.520E-1	1.580E+0	1.606E+0
-6.471E-1	1.583E+0	1.625E+0
-6.504E-1	1.541E+0	1.638E+0
-6.520E-1	1.551E+0	1.629E+0
-6.536E-1	1.583E+0	1.590E+0
-6.520E-1	1.560E+0	1.603E+0
-6.488E-1	1.547E+0	1.609E+0
-6.536E-1	1.554E+0	1.654E+0
-6.520E-1	1.609E+0	1.609E+0
-6.488E-1	1.547E+0	1.632E+0
-6.488E-1	1.590E+0	1.560E+0
-6.520E-1	1.599E+0	1.554E+0
-6.520E-1	1.567E+0	1.622E+0
-6.471E-1	1.570E+0	1.612E+0
-6.488E-1	1.573E+0	1.586E+0
-6.520E-1	1.590E+0	1.609E+0
-6.536E-1	1.538E+0	1.570E+0
-6.488E-1	1.674E+0	1.612E+0
-6.488E-1	1.567E+0	1.603E+0
-6.536E-1	1.622E+0	1.677E+0
-6.504E-1	1.528E+0	1.648E+0
-6.488E-1	1.541E+0	1.629E+0
-6.504E-1	1.573E+0	1.667E+0
-6.520E-1	1.603E+0	1.583E+0
-6.520E-1	1.567E+0	1.654E+0
-6.504E-1	1.547E+0	1.570E+0
-6.471E-1	1.593E+0	1.635E+0
-6.504E-1	1.593E+0	1.622E+0
-6.504E-1	1.551E+0	1.661E+0
-6.488E-1	1.606E+0	1.619E+0
-6.488E-1	1.560E+0	1.599E+0
-6.520E-1	1.596E+0	1.609E+0
-6.536E-1	1.603E+0	1.645E+0
-6.488E-1	1.606E+0	1.651E+0
-6.504E-1	1.564E+0	1.706E+0
-6.520E-1	1.586E+0	1.573E+0
-6.504E-1	1.638E+0	1.632E+0
-6.471E-1	1.528E+0	1.599E+0
-6.520E-1	1.619E+0	1.580E+0
-6.520E-1	1.603E+0	1.616E+0
-6.504E-1	1.580E+0	1.638E+0
-6.504E-1	1.573E+0	1.629E+0
-6.471E-1	1.554E+0	1.648E+0
-6.520E-1	1.609E+0	1.629E+0
-6.488E-1	1.577E+0	1.651E+0
-6.471E-1	1.590E+0	1.606E+0
-6.488E-1	1.547E+0	1.625E+0
-6.536E-1	1.573E+0	1.606E+0
-6.488E-1	1.593E+0	1.570E+0
-6.471E-1	1.590E+0	1.609E+0
-6.455E-1	1.580E+0	1.603E+0
-6.520E-1	1.567E+0	1.577E+0
-6.471E-1	1.570E+0	1.625E+0
-6.471E-1	1.557E+0	1.635E+0
-6.488E-1	1.583E+0	1.616E+0
-6.520E-1	1.590E+0	1.577E+0
-6.504E-1	1.593E+0	1.632E+0
-6.471E-1	1.551E+0	1.629E+0
-6.471E-1	1.596E+0	1.593E+0
-6.504E-1	1.596E+0	1.570E+0
-6.488E-1	1.596E+0	1.619E+0
-6.471E-1	1.606E+0	1.642E+0
-6.455E-1	1.583E+0	1.664E+0
-6.536E-1	1.567E+0	1.638E+0
-6.520E-1	1.564E+0	1.590E+0
-6.488E-1	1.590E+0	1.538E+0
-6.488E-1	1.567E+0	1.651E+0
-6.536E-1	1.629E+0	1.586E+0
-6.488E-1	1.560E+0	1.616E+0
-6.471E-1	1.577E+0	1.586E+0
-6.488E-1	1.557E+0	1.599E+0
-6.504E-1	1.625E+0	1.648E+0
-6.504E-1	1.606E+0	1.599E+0
-6.455E-1	1.544E+0	1.632E+0
-6.471E-1	1.560E+0	1.609E+0
-6.520E-1	1.531E+0	1.603E+0
-6.504E-1	1.564E+0	1.606E+0
-6.439E-1	1.573E+0	1.596E+0
-6.455E-1	1.560E+0	1.619E+0
-6.504E-1	1.570E+0	1.603E+0
-6.504E-1	1.557E+0	1.632E+0
-6.471E-1	1.606E+0	1.625E+0
-6.504E-1	1.593E+0	1.560E+0
-6.488E-1	1.577E+0	1.593E+0
-6.488E-1	1.580E+0	1.573E+0
-6.471E-1	1.609E+0	1.609E+0
-6.471E-1	1.583E+0	1.606E+0
-6.504E-1	1.567E+0	1.606E+0
-6.488E-1	1.606E+0	1.619E+0
-6.471E-1	1.593E+0	1.654E+0
-6.504E-1	1.557E+0	1.632E+0
-6.520E-1	1.593E+0	1.622E+0
-6.504E-1	1.596E+0	1.622E+0
-6.455E-1	1.570E+0	1.658E+0
-6.455E-1	1.547E+0	1.596E+0
-6.520E-1	1.583E+0	1.612E+0
-6.471E-1	1.564E+0	1.648E+0
-6.455E-1	1.609E+0	1.599E+0
-6.488E-1	1.596E+0	1.599E+0
-6.504E-1	1.590E+0	1.622E+0
-6.504E-1	1.544E+0	1.599E+0
-6.471E-1	1.583E+0	1.619E+0
-6.455E-1	1.619E+0	1.593E+0
-6.488E-1	1.577E+0	1.645E+0
-6.488E-1	1.525E+0	1.606E+0
-6.504E-1	1.538E+0	1.590E+0
-6.439E-1	1.593E+0	1.590E+0
-6.504E-1	1.551E+0	1.590E+0
-6.488E-1	1.603E+0	1.642E+0
-6.439E-1	1.564E+0	1.596E+0
-6.471E-1	1.596E+0	1.551E+0
-6.488E-1	1.567E+0	1.651E+0
-6.488E-1	1.560E+0	1.596E+0
-6.455E-1	1.573E+0	1.573E+0
-6.488E-1	1.612E+0	1.622E+0
-6.504E-1	1.577E+0	1.580E+0
-6.488E-1	1.557E+0	1.616E+0
-6.488E-1	1.619E+0	1.632E+0
-6.471E-1	1.609E+0	1.619E+0
-6.504E-1	1.551E+0	1.599E+0
-6.471E-1	1.557E+0	1.645E+0
-6.488E-1	1.573E+0	1.654E+0
-6.455E-1	1.564E+0	1.599E+0
-6.488E-1	1.590E+0	1.573E+0
-6.488E-1	1.567E+0	1.635E+0
-6.471E-1	1.609E+0	1.603E+0
-6.455E-1	1.554E+0	1.544E+0
-6.504E-1	1.573E+0	1.596E+0
-6.471E-1	1.599E+0	1.603E+0
-6.439E-1	1.586E+0	1.590E+0
-6.455E-1	1.583E+0	1.619E+0
-6.488E-1	1.570E+0	1.625E+0
-6.488E-1	1.596E+0	1.583E+0
-6.423E-1	1.577E+0	1.599E+0
-6.439E-1	1.593E+0	1.603E+0
-6.488E-1	1.599E+0	1.651E+0
-6.455E-1	1.570E+0	1.606E+0
-6.439E-1	1.580E+0	1.632E+0
-6.471E-1	1.586E+0	1.577E+0
-6.471E-1	1.567E+0	1.606E+0
-6.488E-1	1.586E+0	1.680E+0
-6.423E-1	1.551E+0	1.596E+0
-6.455E-1	1.551E+0	1.635E+0
-6.488E-1	1.567E+0	1.622E+0
-6.504E-1	1.573E+0	1.632E+0
-6.439E-1	1.612E+0	1.654E+0
-6.471E-1	1.573E+0	1.619E+0
-6.504E-1	1.573E+0	1.583E+0
-6.455E-1	1.557E+0	1.619E+0
-6.439E-1	1.596E+0	1.658E+0
-6.455E-1	1.603E+0	1.635E+0
-6.471E-1	1.547E+0	1.603E+0
-6.488E-1	1.573E+0	1.616E+0
-6.439E-1	1.554E+0	1.570E+0
-6.455E-1	1.577E+0	1.570E+0
-6.488E-1	1.577E+0	1.622E+0
-6.471E-1	1.583E+0	1.564E+0
-6.406E-1	1.590E+0	1.651E+0
-6.455E-1	1.609E+0	1.609E+0
-6.488E-1	1.567E+0	1.619E+0
-6.488E-1	1.551E+0	1.590E+0
-6.406E-1	1.619E+0	1.596E+0
-6.471E-1	1.560E+0	1.593E+0
-6.504E-1	1.567E+0	1.577E+0
-6.439E-1	1.622E+0	1.606E+0
-6.423E-1	1.560E+0	1.612E+0
-6.439E-1	1.583E+0	1.580E+0
-6.504E-1	1.502E+0	1.606E+0
-6.455E-1	1.577E+0	1.586E+0
-6.455E-1	1.551E+0	1.573E+0
-6.439E-1	1.603E+0	1.654E+0
-6.471E-1	1.577E+0	1.642E+0
-6.455E-1	1.612E+0	1.583E+0
-6.439E-1	1.554E+0	1.599E+0
-6.455E-1	1.583E+0	1.609E+0
-6.488E-1	1.564E+0	1.593E+0
-6.488E-1	1.564E+0	1.616E+0
-6.406E-1	1.551E+0	1.645E+0
-6.471E-1	1.583E+0	1.622E+0
-6.488E-1	1.525E+0	1.596E+0
-6.455E-1	1.521E+0	1.654E+0
-6.439E-1	1.570E+0	1.625E+0
-6.455E-1	1.593E+0	1.583E+0
-6.455E-1	1.577E+0	1.577E+0
-6.455E-1	1.593E+0	1.661E+0
-6.423E-1	1.557E+0	1.609E+0
-6.439E-1	1.567E+0	1.629E+0
-6.471E-1	1.567E+0	1.599E+0
-6.488E-1	1.554E+0	1.570E+0
-6.423E-1	1.622E+0	1.603E+0
-6.439E-1	1.538E+0	1.609E+0
-6.488E-1	1.596E+0	1.586E+0
-6.439E-1	1.577E+0	1.609E+0
-6.423E-1	1.612E+0	1.580E+0
-6.423E-1	1.603E+0	1.577E+0
-6.471E-1	1.570E+0	1.577E+0
-6.455E-1	1.635E+0	1.593E+0
-6.423E-1	1.554E+0	1.661E+0
-6.455E-1	1.622E+0	1.661E+0
-6.455E-1	1.599E+0	1.580E+0
-6.455E-1	1.590E+0	1.632E+0
-6.423E-1	1.554E+0	1.629E+0
-6.406E-1	1.557E+0	1.590E+0
-6.471E-1	1.609E+0	1.606E+0
-6.455E-1	1.534E+0	1.642E+0
-6.406E-1	1.570E+0	1.642E+0
-6.423E-1	1.577E+0	1.642E+0
-6.471E-1	1.541E+0	1.658E+0
-6.488E-1	1.531E+0	1.625E+0
-6.423E-1	1.616E+0	1.528E+0
-6.423E-1	1.564E+0	1.642E+0
-6.423E-1	1.567E+0	1.599E+0
-6.455E-1	1.573E+0	1.642E+0
-6.423E-1	1.560E+0	1.590E+0
-6.455E-1	1.583E+0	1.593E+0
-6.471E-1	1.573E+0	1.580E+0
-6.455E-1	1.590E+0	1.619E+0
-6.439E-1	1.586E+0	1.573E+0
-6.455E-1	1.596E+0	1.632E+0
-6.455E-1	1.538E+0	1.586E+0
-6.455E-1	1.541E+0	1.619E+0
-6.423E-1	1.557E+0	1.612E+0
-6.423E-1	1.580E+0	1.629E+0
-6.471E-1	1.616E+0	1.629E+0
-6.455E-1	1.583E+0	1.622E+0
-6.439E-1	1.560E+0	1.642E+0
-6.439E-1	1.606E+0	1.586E+0
-6.471E-1	1.573E+0	1.625E+0
-6.455E-1	1.570E+0	1.654E+0
-6.423E-1	1.625E+0	1.586E+0
-6.455E-1	1.619E+0	1.616E+0
-6.488E-1	1.580E+0	1.609E+0
-6.455E-1	1.606E+0	1.616E+0
-6.439E-1	1.583E+0	1.603E+0
-6.439E-1	1.580E+0	1.632E+0
-6.455E-1	1.580E+0	1.629E+0
-6.439E-1	1.586E+0	1.671E+0
-6.423E-1	1.606E+0	1.606E+0
-6.423E-1	1.586E+0	1.583E+0
-6.471E-1	1.616E+0	1.616E+0
-6.439E-1	1.564E+0	1.596E+0
-6.406E-1	1.541E+0	1.645E+0
-6.439E-1	1.603E+0	1.580E+0
-6.488E-1	1.590E+0	1.570E+0
-6.439E-1	1.586E+0	1.622E+0
-6.423E-1	1.596E+0	1.642E+0
-6.439E-1	1.590E+0	1.612E+0
-6.455E-1	1.567E+0	1.661E+0
-6.455E-1	1.534E+0	1.622E+0
-6.423E-1	1.622E+0	1.609E+0
-6.423E-1	1.554E+0	1.638E+0
-6.439E-1	1.554E+0	1.629E+0
-6.439E-1	1.570E+0	1.638E+0
-6.439E-1	1.583E+0	1.648E+0
-6.423E-1	1.580E+0	1.622E+0
-6.455E-1	1.551E+0	1.693E+0
-6.439E-1	1.616E+0	1.606E+0
-6.406E-1	1.635E+0	1.577E+0
-6.406E-1	1.635E+0	1.619E+0
-6.455E-1	1.577E+0	1.560E+0
-6.439E-1	1.554E+0	1.603E+0
-6.423E-1	1.560E+0	1.619E+0
-6.423E-1	1.557E+0	1.596E+0
-6.455E-1	1.557E+0	1.590E+0
-6.455E-1	1.606E+0	1.612E+0
-6.439E-1	1.551E+0	1.619E+0
-6.439E-1	1.593E+0	1.609E+0
-6.488E-1	1.586E+0	1.586E+0
-6.423E-1	1.577E+0	1.629E+0
-6.423E-1	1.603E+0	1.622E+0
-6.439E-1	1.590E+0	1.616E+0
-6.439E-1	1.638E+0	1.616E+0
-6.423E-1	1.567E+0	1.547E+0
-6.423E-1	1.554E+0	1.580E+0
-6.439E-1	1.564E+0	1.590E+0
-6.439E-1	1.547E+0	1.632E+0
-6.439E-1	1.502E+0	1.590E+0
-6.423E-1	1.577E+0	1.693E+0
-6.406E-1	1.593E+0	1.596E+0
-6.488E-1	1.583E+0	1.629E+0
-6.423E-1	1.551E+0	1.612E+0
-6.406E-1	1.599E+0	1.590E+0
-6.423E-1	1.551E+0	1.648E+0
-6.423E-1	1.534E+0	1.596E+0
-6.423E-1	1.593E+0	1.616E+0
-6.406E-1	1.518E+0	1.625E+0
-6.390E-1	1.590E+0	1.590E+0
-6.423E-1	1.593E+0	1.616E+0
-6.439E-1	1.577E+0	1.551E+0
-6.406E-1	1.570E+0	1.616E+0
-6.406E-1	1.606E+0	1.632E+0
-6.455E-1	1.593E+0	1.606E+0
-6.423E-1	1.612E+0	1.586E+0
-6.406E-1	1.590E+0	1.632E+0
-6.406E-1	1.551E+0	1.603E+0
-6.471E-1	1.560E+0	1.596E+0
-6.423E-1	1.612E+0	1.583E+0
-6.406E-1	1.580E+0	1.583E+0
-6.406E-1	1.606E+0	1.593E+0
-6.423E-1	1.586E+0	1.596E+0
-6.455E-1	1.577E+0	1.638E+0
-6.374E-1	1.590E+0	1.577E+0
-6.390E-1	1.577E+0	1.603E+0
-6.423E-1	1.586E+0	1.599E+0
-6.439E-1	1.619E+0	1.603E+0
-6.406E-1	1.567E+0	1.645E+0
-6.423E-1	1.557E+0	1.603E+0
-6.423E-1	1.573E+0	1.557E+0
-6.406E-1	1.544E+0	1.625E+0
-6.406E-1	1.580E+0	1.629E+0
-6.423E-1	1.612E+0	1.629E+0
-6.439E-1	1.557E+0	1.622E+0
-6.406E-1	1.564E+0	1.687E+0
-6.374E-1	1.547E+0	1.596E+0
-6.406E-1	1.580E+0	1.625E+0
-6.439E-1	1.547E+0	1.583E+0
-6.406E-1	1.609E+0	1.573E+0
-6.423E-1	1.590E+0	1.599E+0
-6.406E-1	1.567E+0	1.596E+0
-6.390E-1	1.586E+0	1.596E+0
-6.439E-1	1.551E+0	1.635E+0
-6.406E-1	1.560E+0	1.629E+0
-6.423E-1	1.603E+0	1.629E+0
-6.471E-1	1.577E+0	1.619E+0
-6.423E-1	1.577E+0	1.560E+0
-6.406E-1	1.583E+0	1.583E+0
-6.423E-1	1.551E+0	1.642E+0
-6.439E-1	1.586E+0	1.612E+0
-6.439E-1	1.564E+0	1.590E+0
-6.390E-1	1.577E+0	1.609E+0
-6.423E-1	1.596E+0	1.622E+0
-6.439E-1	1.570E+0	1.551E+0
-6.423E-1	1.622E+0	1.599E+0
-6.406E-1	1.599E+0	1.528E+0
-6.406E-1	1.570E+0	1.590E+0
-6.455E-1	1.580E+0	1.622E+0
-6.439E-1	1.528E+0	1.651E+0
-6.390E-1	1.518E+0	1.632E+0
-6.423E-1	1.560E+0	1.609E+0
-6.439E-1	1.596E+0	1.570E+0
-6.423E-1	1.586E+0	1.606E+0
-6.406E-1	1.583E+0	1.586E+0
-6.423E-1	1.583E+0	1.580E+0
-6.423E-1	1.580E+0	1.609E+0
-6.406E-1	1.573E+0	1.580E+0
-6.390E-1	1.586E+0	1.635E+0
-6.406E-1	1.596E+0	1.616E+0
-6.439E-1	1.541E+0	1.573E+0
-6.439E-1	1.551E+0	1.612E+0
-6.406E-1	1.573E+0	1.635E+0
-6.406E-1	1.570E+0	1.596E+0
-6.455E-1	1.547E+0	1.632E+0
-6.455E-1	1.577E+0	1.609E+0
-6.390E-1	1.534E+0	1.583E+0
-6.406E-1	1.583E+0	1.642E+0
-6.471E-1	1.609E+0	1.612E+0
-6.423E-1	1.596E+0	1.606E+0
-6.406E-1	1.599E+0	1.638E+0
-6.390E-1	1.616E+0	1.586E+0
-6.423E-1	1.564E+0	1.573E+0
-6.439E-1	1.599E+0	1.635E+0
-6.390E-1	1.577E+0	1.560E+0
-6.374E-1	1.547E+0	1.580E+0
-6.423E-1	1.573E+0	1.629E+0
-6.406E-1	1.599E+0	1.632E+0
-6.374E-1	1.580E+0	1.616E+0
-6.406E-1	1.573E+0	1.603E+0
-6.439E-1	1.547E+0	1.560E+0
-6.439E-1	1.564E+0	1.580E+0
-6.374E-1	1.557E+0	1.645E+0
-6.390E-1	1.619E+0	1.580E+0
-6.406E-1	1.580E+0	1.603E+0
-6.406E-1	1.557E+0	1.632E+0
-6.423E-1	1.603E+0	1.638E+0
-6.406E-1	1.541E+0	1.629E+0
-6.455E-1	1.586E+0	1.551E+0
-6.406E-1	1.541E+0	1.651E+0
-6.374E-1	1.560E+0	1.586E+0
-6.406E-1	1.544E+0	1.609E+0
-6.439E-1	1.580E+0	1.625E+0
-6.423E-1	1.551E+0	1.586E+0
-6.374E-1	1.551E+0	1.593E+0
-6.374E-1	1.580E+0	1.590E+0
-6.423E-1	1.580E+0	1.622E+0
-6.406E-1	1.606E+0	1.629E+0
-6.390E-1	1.593E+0	1.642E+0
-6.390E-1	1.567E+0	1.603E+0
-6.406E-1	1.583E+0	1.606E+0
-6.390E-1	1.570E+0	1.586E+0
-6.390E-1	1.593E+0	1.632E+0
-6.406E-1	1.642E+0	1.590E+0
-6.390E-1	1.590E+0	1.684E+0
-6.406E-1	1.590E+0	1.612E+0
-6.374E-1	1.596E+0	1.586E+0
-6.423E-1	1.564E+0	1.619E+0
-6.406E-1	1.586E+0	1.612E+0
-6.406E-1	1.573E+0	1.554E+0
-6.358E-1	1.580E+0	1.612E+0
-6.390E-1	1.564E+0	1.661E+0
-6.423E-1	1.564E+0	1.603E+0
-6.390E-1	1.586E+0	1.554E+0
-6.390E-1	1.596E+0	1.557E+0
-6.406E-1	1.586E+0	1.593E+0
-6.423E-1	1.551E+0	1.593E+0
-6.423E-1	1.554E+0	1.606E+0
-6.374E-1	1.528E+0	1.616E+0
-6.406E-1	1.593E+0	1.616E+0
-6.423E-1	1.557E+0	1.609E+0
-6.406E-1	1.596E+0	1.593E+0
-6.390E-1	1.590E+0	1.603E+0
-6.358E-1	1.596E+0	1.642E+0
-6.390E-1	1.577E+0	1.664E+0
-6.406E-1	1.580E+0	1.580E+0
-6.358E-1	1.547E+0	1.577E+0
-6.423E-1	1.525E+0	1.638E+0
-6.406E-1	1.629E+0	1.593E+0
-6.390E-1	1.551E+0	1.616E+0
-6.358E-1	1.586E+0	1.583E+0
-6.374E-1	1.560E+0	1.642E+0
-6.406E-1	1.616E+0	1.606E+0
-6.423E-1	1.547E+0	1.622E+0
-6.374E-1	1.593E+0	1.586E+0
-6.406E-1	1.564E+0	1.622E+0
-6.406E-1	1.541E+0	1.616E+0
-6.390E-1	1.606E+0	1.590E+0
-6.390E-1	1.596E+0	1.554E+0
-6.390E-1	1.557E+0	1.654E+0
-6.423E-1	1.541E+0	1.629E+0
-6.390E-1	1.538E+0	1.642E+0
-6.374E-1	1.590E+0	1.616E+0
-6.406E-1	1.528E+0	1.642E+0
-6.406E-1	1.603E+0	1.560E+0
-6.390E-1	1.603E+0	1.629E+0
-6.358E-1	1.596E+0	1.664E+0
-6.406E-1	1.599E+0	1.645E+0
-6.423E-1	1.590E+0	1.606E+0
-6.423E-1	1.616E+0	1.603E+0
-6.406E-1	1.580E+0	1.619E+0
-6.390E-1	1.573E+0	1.586E+0
-6.423E-1	1.531E+0	1.544E+0
-6.390E-1	1.603E+0	1.599E+0
-6.374E-1	1.570E+0	1.609E+0
-6.374E-1	1.560E+0	1.573E+0
-6.423E-1	1.551E+0	1.635E+0
-6.406E-1	1.603E+0	1.544E+0
-6.342E-1	1.554E+0	1.580E+0
-6.390E-1	1.590E+0	1.622E+0
-6.390E-1	1.606E+0	1.599E+0
-6.390E-1	1.570E+0	1.564E+0
-6.358E-1	1.564E+0	1.577E+0
-6.374E-1	1.599E+0	1.642E+0
-6.406E-1	1.622E+0	1.619E+0
-6.406E-1	1.590E+0	1.606E+0
-6.374E-1	1.567E+0	1.590E+0
-6.374E-1	1.583E+0	1.567E+0
-6.423E-1	1.567E+0	1.638E+0
-6.390E-1	1.583E+0	1.622E+0
-6.390E-1	1.551E+0	1.560E+0
-6.374E-1	1.586E+0	1.567E+0
-6.406E-1	1.534E+0	1.625E+0
-6.374E-1	1.603E+0	1.564E+0
-6.390E-1	1.603E+0	1.609E+0
-6.374E-1	1.593E+0	1.661E+0
-6.406E-1	1.635E+0	1.590E+0
-6.406E-1	1.573E+0	1.606E+0
-6.390E-1	1.596E+0	1.596E+0
-6.390E-1	1.544E+0	1.609E+0
-6.423E-1	1.583E+0	1.567E+0
-6.390E-1	1.573E+0	1.616E+0
-6.358E-1	1.616E+0	1.625E+0
-6.390E-1	1.599E+0	1.658E+0
-6.374E-1	1.603E+0	1.658E+0
-6.406E-1	1.554E+0	1.583E+0
-6.358E-1	1.590E+0	1.593E+0
-6.390E-1	1.629E+0	1.625E+0
-6.406E-1	1.560E+0	1.635E+0
-6.406E-1	1.567E+0	1.586E+0
-6.374E-1	1.564E+0	1.599E+0
-6.406E-1	1.577E+0	1.593E+0
-6.406E-1	1.586E+0	1.606E+0
-6.390E-1	1.518E+0	1.586E+0
-6.406E-1	1.547E+0	1.586E+0
-6.374E-1	1.580E+0	1.599E+0
-6.423E-1	1.551E+0	1.593E+0
-6.406E-1	1.570E+0	1.616E+0
-6.342E-1	1.567E+0	1.580E+0
-6.374E-1	1.541E+0	1.606E+0
-6.423E-1	1.593E+0	1.544E+0
-6.406E-1	1.564E+0	1.603E+0
-6.358E-1	1.560E+0	1.603E+0
-6.390E-1	1.570E+0	1.590E+0
-6.390E-1	1.577E+0	1.593E+0
-6.374E-1	1.586E+0	1.560E+0
-6.374E-1	1.612E+0	1.573E+0
-6.406E-1	1.534E+0	1.629E+0
-6.390E-1	1.570E+0	1.603E+0
-6.406E-1	1.564E+0	1.564E+0
-6.358E-1	1.570E+0	1.560E+0
-6.406E-1	1.586E+0	1.577E+0
-6.390E-1	1.544E+0	1.651E+0
-6.406E-1	1.593E+0	1.577E+0
-6.342E-1	1.622E+0	1.577E+0
-6.374E-1	1.564E+0	1.603E+0
-6.406E-1	1.642E+0	1.586E+0
-6.406E-1	1.616E+0	1.619E+0
-6.374E-1	1.557E+0	1.619E+0
-6.374E-1	1.586E+0	1.622E+0
-6.423E-1	1.554E+0	1.609E+0
-6.390E-1	1.554E+0	1.583E+0
-6.374E-1	1.554E+0	1.619E+0
-6.374E-1	1.534E+0	1.577E+0
-6.406E-1	1.596E+0	1.625E+0
-6.390E-1	1.557E+0	1.616E+0
-6.374E-1	1.560E+0	1.583E+0
-6.374E-1	1.580E+0	1.596E+0
-6.390E-1	1.583E+0	1.635E+0
-6.390E-1	1.547E+0	1.570E+0
-6.342E-1	1.577E+0	1.603E+0
-6.358E-1	1.541E+0	1.619E+0
-6.390E-1	1.570E+0	1.619E+0
-6.390E-1	1.583E+0	1.583E+0
-6.358E-1	1.573E+0	1.593E+0
-6.358E-1	1.609E+0	1.544E+0
-6.423E-1	1.525E+0	1.596E+0
-6.358E-1	1.547E+0	1.606E+0
-6.358E-1	1.560E+0	1.619E+0
-6.374E-1	1.583E+0	1.642E+0
-6.390E-1	1.590E+0	1.577E+0
-6.406E-1	1.570E+0	1.577E+0
-6.358E-1	1.603E+0	1.557E+0
-6.390E-1	1.577E+0	1.619E+0
-6.406E-1	1.541E+0	1.645E+0
-6.406E-1	1.567E+0	1.570E+0
-6.374E-1	1.570E+0	1.609E+0
-6.390E-1	1.564E+0	1.609E+0
-6.439E-1	1.583E+0	1.616E+0
-6.358E-1	1.580E+0	1.651E+0
-6.358E-1	1.596E+0	1.580E+0
-6.358E-1	1.619E+0	1.593E+0
-6.390E-1	1.596E+0	1.609E+0
-6.374E-1	1.606E+0	1.629E+0
-6.358E-1	1.570E+0	1.570E+0
-6.374E-1	1.573E+0	1.593E+0
-6.406E-1	1.590E+0	1.538E+0
-6.374E-1	1.593E+0	1.619E+0
-6.358E-1	1.554E+0	1.590E+0
-6.374E-1	1.596E+0	1.593E+0
-6.390E-1	1.567E+0	1.603E+0
-6.374E-1	1.573E+0	1.570E+0
-6.358E-1	1.570E+0	1.609E+0
-6.342E-1	1.557E+0	1.586E+0
-6.390E-1	1.580E+0	1.622E+0
-6.390E-1	1.551E+0	1.544E+0
-6.374E-1	1.551E+0	1.622E+0
-6.342E-1	1.580E+0	1.629E+0
-6.406E-1	1.554E+0	1.599E+0
-6.390E-1	1.564E+0	1.599E+0
-6.358E-1	1.564E+0	1.590E+0
-6.374E-1	1.596E+0	1.654E+0
-6.406E-1	1.586E+0	1.606E+0
-6.358E-1	1.544E+0	1.612E+0
-6.358E-1	1.580E+0	1.590E+0
-6.358E-1	1.567E+0	1.616E+0
-6.406E-1	1.596E+0	1.573E+0
-6.374E-1	1.551E+0	1.616E+0
-6.342E-1	1.557E+0	1.645E+0
-6.358E-1	1.564E+0	1.629E+0
-6.423E-1	1.554E+0	1.616E+0
-6.358E-1	1.573E+0	1.586E+0
-6.358E-1	1.590E+0	1.603E+0
-6.358E-1	1.541E+0	1.570E+0
-6.374E-1	1.599E+0	1.593E+0
-6.374E-1	1.564E+0	1.629E+0
-6.342E-1	1.596E+0	1.645E+0
-6.374E-1	1.538E+0	1.616E+0
-6.390E-1	1.521E+0	1.577E+0
-6.390E-1	1.596E+0	1.606E+0
-6.342E-1	1.577E+0	1.609E+0
-6.374E-1	1.577E+0	1.609E+0
-6.406E-1	1.570E+0	1.577E+0
-6.358E-1	1.573E+0	1.664E+0
-6.358E-1	1.538E+0	1.586E+0
-6.342E-1	1.586E+0	1.573E+0
-6.374E-1	1.564E+0	1.622E+0
-6.342E-1	1.557E+0	1.544E+0
-6.325E-1	1.557E+0	1.651E+0
-6.358E-1	1.567E+0	1.635E+0
-6.390E-1	1.616E+0	1.629E+0
-6.374E-1	1.528E+0	1.645E+0
-6.358E-1	1.606E+0	1.632E+0
-6.342E-1	1.534E+0	1.567E+0
-6.374E-1	1.593E+0	1.629E+0
-6.390E-1	1.599E+0	1.534E+0
-6.342E-1	1.551E+0	1.609E+0
-6.390E-1	1.564E+0	1.609E+0
-6.390E-1	1.567E+0	1.619E+0
-6.358E-1	1.622E+0	1.622E+0
-6.358E-1	1.554E+0	1.635E+0
-6.342E-1	1.544E+0	1.635E+0
-6.374E-1	1.577E+0	1.567E+0
-6.390E-1	1.551E+0	1.580E+0
-6.325E-1	1.612E+0	1.534E+0
-6.374E-1	1.560E+0	1.564E+0
-6.374E-1	1.590E+0	1.638E+0
-6.358E-1	1.567E+0	1.593E+0
-6.342E-1	1.606E+0	1.580E+0
-6.358E-1	1.580E+0	1.622E+0
-6.390E-1	1.544E+0	1.573E+0
-6.374E-1	1.593E+0	1.593E+0
-6.325E-1	1.619E+0	1.590E+0
-6.374E-1	1.554E+0	1.573E+0
-6.374E-1	1.599E+0	1.629E+0
-6.358E-1	1.525E+0	1.654E+0
-6.358E-1	1.603E+0	1.606E+0
-6.358E-1	1.606E+0	1.596E+0
-6.406E-1	1.593E+0	1.642E+0
-6.374E-1	1.567E+0	1.577E+0
-6.358E-1	1.560E+0	1.596E+0
-6.342E-1	1.577E+0	1.577E+0
-6.390E-1	1.531E+0	1.554E+0
-6.374E-1	1.573E+0	1.629E+0
-6.358E-1	1.551E+0	1.586E+0
-6.342E-1	1.515E+0	1.554E+0
-6.374E-1	1.557E+0	1.538E+0
-6.390E-1	1.590E+0	1.609E+0
-6.325E-1	1.612E+0	1.570E+0
-6.374E-1	1.573E+0	1.499E+0
-6.374E-1	1.544E+0	1.622E+0
-6.358E-1	1.583E+0	1.538E+0
-6.358E-1	1.534E+0	1.616E+0
-6.342E-1	1.567E+0	1.567E+0
-6.390E-1	1.577E+0	1.560E+0
-6.390E-1	1.560E+0	1.596E+0
-6.358E-1	1.599E+0	1.567E+0
-6.342E-1	1.547E+0	1.596E+0
-6.374E-1	1.564E+0	1.632E+0
-6.358E-1	1.557E+0	1.609E+0
-6.358E-1	1.541E+0	1.570E+0
-6.358E-1	1.560E+0	1.590E+0
-6.390E-1	1.570E+0	1.603E+0
-6.358E-1	1.502E+0	1.599E+0
-6.309E-1	1.531E+0	1.557E+0
-6.358E-1	1.557E+0	1.635E+0
-6.390E-1	1.583E+0	1.622E+0
-6.358E-1	1.557E+0	1.590E+0
-6.342E-1	1.534E+0	1.638E+0
-6.374E-1	1.570E+0	1.590E+0
-6.358E-1	1.586E+0	1.596E+0
-6.342E-1	1.570E+0	1.654E+0
-6.325E-1	1.560E+0	1.564E+0
-6.325E-1	1.609E+0	1.573E+0
-6.390E-1	1.567E+0	1.564E+0
-6.325E-1	1.570E+0	1.583E+0
-6.325E-1	1.560E+0	1.567E+0
-6.342E-1	1.544E+0	1.573E+0
-6.390E-1	1.560E+0	1.612E+0
-6.374E-1	1.541E+0	1.606E+0
-6.342E-1	1.603E+0	1.590E+0
-6.342E-1	1.577E+0	1.619E+0
-6.374E-1	1.567E+0	1.603E+0
-6.358E-1	1.622E+0	1.586E+0
-6.342E-1	1.567E+0	1.590E+0
-6.342E-1	1.580E+0	1.612E+0
-6.358E-1	1.528E+0	1.577E+0
-6.342E-1	1.547E+0	1.606E+0
-6.309E-1	1.570E+0	1.573E+0
-6.358E-1	1.580E+0	1.593E+0
-6.374E-1	1.622E+0	1.586E+0
-6.374E-1	1.534E+0	1.599E+0
-6.325E-1	1.567E+0	1.642E+0
-6.358E-1	1.564E+0	1.606E+0
-6.358E-1	1.599E+0	1.629E+0
-6.358E-1	1.557E+0	1.547E+0
-6.325E-1	1.577E+0	1.622E+0
-6.358E-1	1.577E+0	1.635E+0
-6.358E-1	1.606E+0	1.616E+0
-6.358E-1	1.590E+0	1.564E+0
-6.325E-1	1.560E+0	1.625E+0
-6.342E-1	1.593E+0	1.570E+0
-6.374E-1	1.596E+0	1.603E+0
-6.325E-1	1.596E+0	1.612E+0
-6.358E-1	1.541E+0	1.570E+0
-6.374E-1	1.603E+0	1.635E+0
-6.358E-1	1.577E+0	1.599E+0
-6.374E-1	1.567E+0	1.651E+0
-6.309E-1	1.528E+0	1.599E+0
-6.342E-1	1.567E+0	1.616E+0
-6.325E-1	1.593E+0	1.616E+0
-6.358E-1	1.619E+0	1.609E+0
-6.342E-1	1.580E+0	1.570E+0
-6.325E-1	1.590E+0	1.622E+0
-6.374E-1	1.567E+0	1.590E+0
-6.342E-1	1.564E+0	1.590E+0
-6.325E-1	1.583E+0	1.609E+0
-6.342E-1	1.547E+0	1.667E+0
-6.358E-1	1.586E+0	1.599E+0
-6.325E-1	1.557E+0	1.603E+0
-6.325E-1	1.573E+0	1.570E+0
-6.342E-1	1.606E+0	1.654E+0
-6.374E-1	1.541E+0	1.593E+0
-6.358E-1	1.616E+0	1.645E+0
-6.342E-1	1.583E+0	1.554E+0
-6.309E-1	1.573E+0	1.622E+0
-6.358E-1	1.570E+0	1.632E+0
-6.342E-1	1.593E+0	1.599E+0
-6.325E-1	1.531E+0	1.622E+0
-6.325E-1	1.593E+0	1.534E+0
-6.390E-1	1.567E+0	1.606E+0
-6.374E-1	1.577E+0	1.583E+0
-6.325E-1	1.560E+0	1.596E+0
-6.325E-1	1.596E+0	1.590E+0
-6.374E-1	1.564E+0	1.619E+0
-6.358E-1	1.534E+0	1.606E+0
-6.309E-1	1.554E+0	1.586E+0
-6.325E-1	1.544E+0	1.619E+0
-6.374E-1	1.583E+0	1.593E+0
-6.374E-1	1.564E+0	1.616E+0
-6.325E-1	1.573E+0	1.606E+0
-6.309E-1	1.590E+0	1.609E+0
-6.358E-1	1.551E+0	1.651E+0
-6.325E-1	1.590E+0	1.609E+0
-6.325E-1	1.528E+0	1.570E+0
-6.342E-1	1.619E+0	1.590E+0
-6.374E-1	1.538E+0	1.570E+0
-6.358E-1	1.573E+0	1.661E+0
-6.309E-1	1.541E+0	1.586E+0
-6.342E-1	1.557E+0	1.625E+0
-6.374E-1	1.573E+0	1.580E+0
-6.358E-1	1.577E+0	1.619E+0
-6.325E-1	1.583E+0	1.612E+0
-6.342E-1	1.560E+0	1.573E+0
-6.358E-1	1.603E+0	1.609E+0
-6.358E-1	1.577E+0	1.619E+0
-6.325E-1	1.554E+0	1.577E+0
-6.309E-1	1.580E+0	1.612E+0
-6.358E-1	1.583E+0	1.567E+0
-6.358E-1	1.583E+0	1.603E+0
-6.325E-1	1.518E+0	1.606E+0
-6.325E-1	1.564E+0	1.612E+0
-6.358E-1	1.573E+0	1.625E+0
-6.374E-1	1.544E+0	1.609E+0
-6.325E-1	1.583E+0	1.642E+0
-6.358E-1	1.590E+0	1.583E+0
-6.374E-1	1.564E+0	1.667E+0
-6.342E-1	1.586E+0	1.599E+0
-6.342E-1	1.638E+0	1.596E+0
-6.342E-1	1.642E+0	1.612E+0
-6.374E-1	1.593E+0	1.645E+0
-6.325E-1	1.583E+0	1.625E+0
-6.358E-1	1.599E+0	1.593E+0
-6.325E-1	1.603E+0	1.622E+0
-6.325E-1	1.570E+0	1.651E+0
-6.342E-1	1.593E+0	1.619E+0
-6.325E-1	1.547E+0	1.599E+0
-6.325E-1	1.580E+0	1.658E+0
-6.358E-1	1.622E+0	1.677E+0
-6.342E-1	1.586E+0	1.638E+0
-6.293E-1	1.560E+0	1.619E+0
-6.325E-1	1.551E+0	1.586E+0
-6.358E-1	1.541E+0	1.616E+0
-6.358E-1	1.622E+0	1.671E+0
-6.309E-1	1.525E+0	1.638E+0
-6.309E-1	1.541E+0	1.586E+0
-6.358E-1	1.570E+0	1.590E+0
-6.325E-1	1.596E+0	1.648E+0
-6.325E-1	1.528E+0	1.642E+0
-6.325E-1	1.593E+0	1.573E+0
-6.374E-1	1.534E+0	1.619E+0
-6.325E-1	1.599E+0	1.564E+0
-6.293E-1	1.596E+0	1.606E+0
-6.325E-1	1.580E+0	1.616E+0
-6.390E-1	1.590E+0	1.632E+0
-6.342E-1	1.580E+0	1.593E+0
-6.309E-1	1.580E+0	1.580E+0
-6.342E-1	1.554E+0	1.580E+0
-6.358E-1	1.557E+0	1.616E+0
-6.309E-1	1.547E+0	1.616E+0
-6.325E-1	1.596E+0	1.547E+0
-6.342E-1	1.554E+0	1.603E+0
-6.358E-1	1.573E+0	1.547E+0
-6.342E-1	1.577E+0	1.596E+0
-6.309E-1	1.547E+0	1.593E+0
-6.358E-1	1.586E+0	1.638E+0
-6.358E-1	1.586E+0	1.635E+0
-6.342E-1	1.616E+0	1.612E+0
-6.309E-1	1.609E+0	1.586E+0
-6.342E-1	1.603E+0	1.632E+0
-6.374E-1	1.547E+0	1.609E+0
-6.358E-1	1.580E+0	1.593E+0
-6.325E-1	1.580E+0	1.603E+0
-6.325E-1	1.567E+0	1.564E+0
-6.342E-1	1.544E+0	1.619E+0
-6.358E-1	1.606E+0	1.606E+0
-6.293E-1	1.528E+0	1.590E+0
-6.358E-1	1.580E+0	1.606E+0
-6.358E-1	1.609E+0	1.648E+0
-6.325E-1	1.560E+0	1.603E+0
-6.325E-1	1.567E+0	1.616E+0
-6.342E-1	1.609E+0	1.606E+0
-6.358E-1	1.612E+0	1.609E+0
-6.358E-1	1.586E+0	1.616E+0
-6.325E-1	1.564E+0	1.638E+0
-6.293E-1	1.564E+0	1.593E+0
-6.309E-1	1.564E+0	1.606E+0
-6.309E-1	1.580E+0	1.573E+0
-6.277E-1	1.577E+0	1.609E+0
-6.325E-1	1.580E+0	1.654E+0
-6.342E-1	1.583E+0	1.596E+0
-6.325E-1	1.583E+0	1.648E+0
-6.325E-1	1.570E+0	1.629E+0
-6.342E-1	1.547E+0	1.642E+0
-6.374E-1	1.577E+0	1.612E+0
-6.342E-1	1.541E+0	1.599E+0
-6.309E-1	1.564E+0	1.538E+0
-6.325E-1	1.544E+0	1.593E+0
-6.374E-1	1.603E+0	1.632E+0
-6.358E-1	1.534E+0	1.590E+0
-6.309E-1	1.577E+0	1.612E+0
-6.293E-1	1.567E+0	1.612E+0
-6.374E-1	1.560E+0	1.590E+0
-6.309E-1	1.583E+0	1.603E+0
-6.325E-1	1.560E+0	1.616E+0
-6.293E-1	1.538E+0	1.596E+0
-6.342E-1	1.573E+0	1.531E+0
-6.342E-1	1.625E+0	1.567E+0
-6.325E-1	1.609E+0	1.603E+0
-6.293E-1	1.573E+0	1.616E+0
-6.325E-1	1.544E+0	1.599E+0
-6.325E-1	1.580E+0	1.635E+0
-6.293E-1	1.645E+0	1.619E+0
-6.309E-1	1.560E+0	1.580E+0
-6.325E-1	1.554E+0	1.632E+0
-6.342E-1	1.544E+0	1.609E+0
-6.325E-1	1.557E+0	1.593E+0
-6.309E-1	1.603E+0	1.547E+0
-6.374E-1	1.557E+0	1.632E+0
-6.325E-1	1.521E+0	1.616E+0
-6.325E-1	1.570E+0	1.645E+0
-6.325E-1	1.593E+0	1.573E+0
-6.358E-1	1.590E+0	1.577E+0
-6.342E-1	1.544E+0	1.612E+0
-6.309E-1	1.599E+0	1.622E+0
-6.325E-1	1.573E+0	1.612E+0
-6.342E-1	1.531E+0	1.577E+0
-6.325E-1	1.570E+0	1.642E+0
-6.309E-1	1.570E+0	1.599E+0
-6.309E-1	1.577E+0	1.593E+0
-6.342E-1	1.534E+0	1.629E+0
-6.325E-1	1.534E+0	1.671E+0
-6.325E-1	1.586E+0	1.642E+0
-6.309E-1	1.625E+0	1.567E+0
-6.325E-1	1.590E+0	1.599E+0
-6.342E-1	1.612E+0	1.593E+0
-6.309E-1	1.599E+0	1.564E+0
-6.325E-1	1.577E+0	1.625E+0
-6.325E-1	1.564E+0	1.606E+0
-6.358E-1	1.573E+0	1.619E+0
-6.309E-1	1.619E+0	1.567E+0
-6.325E-1	1.567E+0	1.638E+0
-6.358E-1	1.580E+0	1.573E+0
-6.342E-1	1.538E+0	1.658E+0
-6.293E-1	1.525E+0	1.609E+0
-6.325E-1	1.551E+0	1.687E+0
-6.358E-1	1.583E+0	1.635E+0
-6.342E-1	1.596E+0	1.573E+0
-6.293E-1	1.599E+0	1.638E+0
-6.293E-1	1.564E+0	1.580E+0
-6.342E-1	1.551E+0	1.619E+0
-6.325E-1	1.541E+0	1.599E+0
-6.309E-1	1.564E+0	1.525E+0
-6.342E-1	1.521E+0	1.625E+0
-6.342E-1	1.547E+0	1.616E+0
-6.342E-1	1.599E+0	1.606E+0
-6.325E-1	1.577E+0	1.593E+0
-6.342E-1	1.573E+0	1.622E+0
-6.325E-1	1.603E+0	1.599E+0
-6.358E-1	1.586E+0	1.580E+0
-6.325E-1	1.599E+0	1.580E+0
-6.293E-1	1.593E+0	1.599E+0
-6.325E-1	1.593E+0	1.632E+0
-6.342E-1	1.534E+0	1.596E+0
-6.309E-1	1.573E+0	1.583E+0
-6.309E-1	1.580E+0	1.648E+0
-6.342E-1	1.593E+0	1.554E+0
-6.325E-1	1.534E+0	1.635E+0
-6.293E-1	1.547E+0	1.603E+0
-6.309E-1	1.593E+0	1.593E+0
-6.342E-1	1.567E+0	1.606E+0
-6.309E-1	1.573E+0	1.603E+0
-6.309E-1	1.580E+0	1.557E+0
-6.309E-1	1.518E+0	1.609E+0
-6.325E-1	1.606E+0	1.586E+0
-6.293E-1	1.593E+0	1.619E+0
-6.277E-1	1.560E+0	1.606E+0
-6.293E-1	1.573E+0	1.583E+0
-6.342E-1	1.528E+0	1.596E+0
-6.309E-1	1.580E+0	1.654E+0
-6.309E-1	1.567E+0	1.622E+0
-6.309E-1	1.583E+0	1.603E+0
-6.325E-1	1.593E+0	1.560E+0
-6.325E-1	1.547E+0	1.599E+0
-6.309E-1	1.557E+0	1.599E+0
-6.309E-1	1.518E+0	1.616E+0
-6.325E-1	1.586E+0	1.599E+0
-6.309E-1	1.586E+0	1.596E+0
-6.293E-1	1.570E+0	1.638E+0
-6.309E-1	1.538E+0	1.577E+0
-6.342E-1	1.573E+0	1.586E+0
-6.325E-1	1.538E+0	1.557E+0
-6.325E-1	1.599E+0	1.567E+0
-6.309E-1	1.551E+0	1.619E+0
-6.342E-1	1.596E+0	1.635E+0
-6.325E-1	1.573E+0	1.577E+0
-6.293E-1	1.583E+0	1.599E+0
-6.325E-1	1.577E+0	1.635E+0
-6.342E-1	1.541E+0	1.560E+0
-6.277E-1	1.583E+0	1.593E+0
-6.325E-1	1.580E+0	1.599E+0
-6.309E-1	1.606E+0	1.586E+0
-6.342E-1	1.551E+0	1.612E+0
-6.325E-1	1.528E+0	1.596E+0
-6.260E-1	1.547E+0	1.570E+0
-6.309E-1	1.583E+0	1.619E+0
-6.325E-1	1.544E+0	1.612E+0
-6.293E-1	1.573E+0	1.654E+0
-6.293E-1	1.557E+0	1.609E+0
-6.309E-1	1.599E+0	1.651E+0
-6.325E-1	1.531E+0	1.547E+0
-6.309E-1	1.531E+0	1.612E+0
-6.309E-1	1.554E+0	1.651E+0
-6.293E-1	1.577E+0	1.651E+0
-6.374E-1	1.599E+0	1.599E+0
-6.309E-1	1.570E+0	1.554E+0
-6.309E-1	1.586E+0	1.583E+0
-6.293E-1	1.619E+0	1.616E+0
-6.325E-1	1.564E+0	1.629E+0
-6.309E-1	1.586E+0	1.599E+0
-6.277E-1	1.567E+0	1.606E+0
-6.325E-1	1.577E+0	1.573E+0
-6.342E-1	1.567E+0	1.586E+0
-6.309E-1	1.625E+0	1.580E+0
-6.293E-1	1.612E+0	1.586E+0
-6.309E-1	1.538E+0	1.606E+0
-6.325E-1	1.586E+0	1.590E+0
-6.293E-1	1.599E+0	1.622E+0
-6.293E-1	1.573E+0	1.616E+0
-6.309E-1	1.590E+0	1.629E+0
-6.358E-1	1.538E+0	1.648E+0
-6.309E-1	1.586E+0	1.648E+0
-6.277E-1	1.564E+0	1.632E+0
-6.309E-1	1.567E+0	1.593E+0
-6.309E-1	1.564E+0	1.622E+0
-6.309E-1	1.560E+0	1.560E+0
-6.293E-1	1.573E+0	1.596E+0
-6.309E-1	1.609E+0	1.609E+0
-6.325E-1	1.580E+0	1.567E+0
-6.309E-1	1.567E+0	1.619E+0
-6.277E-1	1.590E+0	1.564E+0
-6.309E-1	1.564E+0	1.612E+0
-6.325E-1	1.580E+0	1.616E+0
-6.309E-1	1.596E+0	1.590E+0
-6.277E-1	1.541E+0	1.629E+0
-6.293E-1	1.564E+0	1.632E+0
-6.342E-1	1.557E+0	1.593E+0
-6.309E-1	1.606E+0	1.573E+0
-6.277E-1	1.590E+0	1.629E+0
-6.325E-1	1.583E+0	1.622E+0
-6.358E-1	1.541E+0	1.629E+0
-6.277E-1	1.612E+0	1.609E+0
-6.293E-1	1.551E+0	1.619E+0
-6.293E-1	1.557E+0	1.629E+0
-6.325E-1	1.538E+0	1.645E+0
-6.309E-1	1.557E+0	1.629E+0
-6.277E-1	1.521E+0	1.661E+0
-6.309E-1	1.541E+0	1.609E+0
-6.325E-1	1.551E+0	1.586E+0
-6.325E-1	1.544E+0	1.619E+0
-6.309E-1	1.577E+0	1.622E+0
-6.260E-1	1.612E+0	1.651E+0
-6.325E-1	1.570E+0	1.590E+0
-6.325E-1	1.534E+0	1.612E+0
-6.293E-1	1.570E+0	1.599E+0
-6.293E-1	1.564E+0	1.635E+0
-6.342E-1	1.606E+0	1.577E+0
-6.277E-1	1.560E+0	1.606E+0
-6.277E-1	1.570E+0	1.577E+0
-6.277E-1	1.547E+0	1.557E+0
-6.309E-1	1.547E+0	1.596E+0
-6.277E-1	1.570E+0	1.599E+0
-6.260E-1	1.580E+0	1.583E+0
-6.309E-1	1.570E+0	1.612E+0
-6.309E-1	1.609E+0	1.609E+0
-6.293E-1	1.538E+0	1.622E+0
-6.293E-1	1.534E+0	1.599E+0
-6.293E-1	1.567E+0	1.642E+0
-6.342E-1	1.564E+0	1.586E+0
-6.309E-1	1.573E+0	1.590E+0
-6.260E-1	1.547E+0	1.664E+0
-6.325E-1	1.596E+0	1.570E+0
-6.325E-1	1.596E+0	1.632E+0
-6.309E-1	1.603E+0	1.625E+0
-6.277E-1	1.564E+0	1.570E+0
-6.325E-1	1.531E+0	1.570E+0
-6.309E-1	1.557E+0	1.586E+0
-6.293E-1	1.586E+0	1.583E+0
-6.260E-1	1.554E+0	1.590E+0
-6.309E-1	1.570E+0	1.606E+0
-6.342E-1	1.609E+0	1.616E+0
-6.293E-1	1.599E+0	1.635E+0
-6.260E-1	1.557E+0	1.554E+0
-6.277E-1	1.632E+0	1.560E+0
-6.309E-1	1.554E+0	1.580E+0
-6.309E-1	1.567E+0	1.593E+0
-6.293E-1	1.609E+0	1.586E+0
-6.325E-1	1.580E+0	1.554E+0
-6.342E-1	1.622E+0	1.590E+0
-6.309E-1	1.541E+0	1.612E+0
-6.277E-1	1.632E+0	1.593E+0
-6.309E-1	1.645E+0	1.596E+0
-6.309E-1	1.583E+0	1.583E+0
-6.309E-1	1.570E+0	1.612E+0
-6.293E-1	1.547E+0	1.609E+0
-6.277E-1	1.567E+0	1.567E+0
-6.325E-1	1.596E+0	1.541E+0
-6.309E-1	1.616E+0	1.632E+0
-6.293E-1	1.580E+0	1.619E+0
-6.293E-1	1.567E+0	1.677E+0
-6.325E-1	1.590E+0	1.661E+0
-6.325E-1	1.505E+0	1.616E+0
-6.260E-1	1.531E+0	1.616E+0
-6.293E-1	1.622E+0	1.616E+0
-6.325E-1	1.573E+0	1.567E+0
-6.293E-1	1.583E+0	1.538E+0
-6.293E-1	1.573E+0	1.590E+0
-6.293E-1	1.544E+0	1.606E+0
-6.325E-1	1.580E+0	1.599E+0
-6.260E-1	1.570E+0	1.580E+0
-6.293E-1	1.619E+0	1.609E+0
-6.277E-1	1.593E+0	1.593E+0
-6.309E-1	1.557E+0	1.606E+0
-6.293E-1	1.580E+0	1.622E+0
-6.277E-1	1.567E+0	1.567E+0
-6.277E-1	1.557E+0	1.638E+0
-6.342E-1	1.567E+0	1.658E+0
-6.277E-1	1.590E+0	1.645E+0
-6.293E-1	1.554E+0	1.642E+0
-6.325E-1	1.580E+0	1.570E+0
-6.325E-1	1.599E+0	1.564E+0
-6.309E-1	1.590E+0	1.609E+0
-6.277E-1	1.577E+0	1.609E+0
-6.260E-1	1.541E+0	1.638E+0
-6.342E-1	1.616E+0	1.625E+0
-6.293E-1	1.534E+0	1.635E+0
-6.260E-1	1.580E+0	1.577E+0
-6.260E-1	1.583E+0	1.531E+0
-6.325E-1	1.596E+0	1.573E+0
-6.309E-1	1.551E+0	1.642E+0
-6.260E-1	1.544E+0	1.632E+0
-6.277E-1	1.593E+0	1.564E+0
-6.325E-1	1.554E+0	1.612E+0
-6.309E-1	1.586E+0	1.583E+0
-6.277E-1	1.590E+0	1.635E+0
-6.293E-1	1.567E+0	1.583E+0
-6.325E-1	1.586E+0	1.586E+0
-6.293E-1	1.521E+0	1.642E+0
-6.277E-1	1.570E+0	1.577E+0
-6.277E-1	1.590E+0	1.534E+0
-6.325E-1	1.593E+0	1.619E+0
-6.293E-1	1.583E+0	1.603E+0
-6.293E-1	1.554E+0	1.590E+0
-6.309E-1	1.612E+0	1.606E+0
-6.309E-1	1.541E+0	1.564E+0
-6.293E-1	1.612E+0	1.609E+0
-6.260E-1	1.560E+0	1.583E+0
-6.277E-1	1.629E+0	1.609E+0
-6.309E-1	1.547E+0	1.564E+0
-6.293E-1	1.573E+0	1.606E+0
-6.277E-1	1.612E+0	1.622E+0
-6.293E-1	1.551E+0	1.583E+0
-6.325E-1	1.599E+0	1.573E+0
-6.293E-1	1.573E+0	1.625E+0
-6.277E-1	1.509E+0	1.616E+0
-6.277E-1	1.554E+0	1.557E+0
-6.293E-1	1.596E+0	1.599E+0
-6.277E-1	1.547E+0	1.590E+0
-6.260E-1	1.551E+0	1.638E+0
-6.309E-1	1.577E+0	1.596E+0
-6.325E-1	1.590E+0	1.654E+0
-6.293E-1	1.590E+0	1.596E+0
-6.277E-1	1.570E+0	1.619E+0
-6.309E-1	1.557E+0	1.603E+0
-6.277E-1	1.560E+0	1.564E+0
-6.277E-1	1.570E+0	1.596E+0
-6.260E-1	1.573E+0	1.603E+0
-6.260E-1	1.606E+0	1.606E+0
-6.309E-1	1.541E+0	1.596E+0
-6.260E-1	1.570E+0	1.661E+0
-6.260E-1	1.577E+0	1.534E+0
-6.325E-1	1.583E+0	1.638E+0
-6.309E-1	1.544E+0	1.603E+0
-6.277E-1	1.547E+0	1.560E+0
-6.277E-1	1.560E+0	1.651E+0
-6.309E-1	1.622E+0	1.580E+0
-6.325E-1	1.525E+0	1.564E+0
-6.293E-1	1.544E+0	1.619E+0
-6.277E-1	1.580E+0	1.603E+0
-6.293E-1	1.554E+0	1.590E+0
-6.309E-1	1.606E+0	1.570E+0
-6.277E-1	1.603E+0	1.570E+0
-6.260E-1	1.564E+0	1.596E+0
-6.277E-1	1.622E+0	1.629E+0
-6.293E-1	1.554E+0	1.629E+0
-6.277E-1	1.590E+0	1.567E+0
-6.277E-1	1.586E+0	1.518E+0
-6.277E-1	1.583E+0	1.609E+0
-6.293E-1	1.586E+0	1.612E+0
-6.293E-1	1.590E+0	1.619E+0
-6.293E-1	1.528E+0	1.616E+0
-6.293E-1	1.554E+0	1.654E+0
-6.293E-1	1.573E+0	1.616E+0
-6.277E-1	1.499E+0	1.603E+0
-6.277E-1	1.554E+0	1.547E+0
-6.277E-1	1.580E+0	1.625E+0
-6.293E-1	1.544E+0	1.599E+0
-6.293E-1	1.616E+0	1.612E+0
-6.260E-1	1.560E+0	1.583E+0
-6.260E-1	1.564E+0	1.625E+0
-6.309E-1	1.528E+0	1.603E+0
-6.293E-1	1.567E+0	1.583E+0
-6.277E-1	1.638E+0	1.612E+0
-6.277E-1	1.573E+0	1.593E+0
-6.293E-1	1.560E+0	1.648E+0
-6.293E-1	1.590E+0	1.651E+0
-6.244E-1	1.586E+0	1.674E+0
-6.309E-1	1.580E+0	1.625E+0
-6.325E-1	1.531E+0	1.580E+0
-6.277E-1	1.525E+0	1.635E+0
-6.260E-1	1.573E+0	1.632E+0
-6.277E-1	1.573E+0	1.635E+0
-6.293E-1	1.586E+0	1.612E+0
-6.293E-1	1.534E+0	1.619E+0
-6.260E-1	1.531E+0	1.554E+0
-6.277E-1	1.564E+0	1.586E+0
-6.309E-1	1.570E+0	1.619E+0
-6.309E-1	1.596E+0	1.590E+0
-6.244E-1	1.531E+0	1.629E+0
-6.293E-1	1.567E+0	1.638E+0
-6.260E-1	1.577E+0	1.603E+0
-6.260E-1	1.609E+0	1.554E+0
-6.277E-1	1.554E+0	1.577E+0
-6.277E-1	1.567E+0	1.619E+0
-6.325E-1	1.560E+0	1.580E+0
-6.260E-1	1.609E+0	1.577E+0
-6.244E-1	1.567E+0	1.557E+0
-6.277E-1	1.551E+0	1.612E+0
-6.309E-1	1.577E+0	1.622E+0
-6.293E-1	1.538E+0	1.612E+0
-6.293E-1	1.544E+0	1.645E+0
-6.260E-1	1.531E+0	1.599E+0
-6.309E-1	1.554E+0	1.616E+0
-6.293E-1	1.570E+0	1.554E+0
-6.277E-1	1.599E+0	1.622E+0
-6.293E-1	1.541E+0	1.609E+0
-6.309E-1	1.564E+0	1.651E+0
-6.293E-1	1.603E+0	1.557E+0
-6.277E-1	1.603E+0	1.638E+0
-6.277E-1	1.557E+0	1.590E+0
-6.293E-1	1.593E+0	1.590E+0
-6.277E-1	1.570E+0	1.583E+0
-6.244E-1	1.570E+0	1.580E+0
-6.277E-1	1.596E+0	1.593E+0
-6.325E-1	1.564E+0	1.622E+0
-6.260E-1	1.515E+0	1.577E+0
-6.277E-1	1.590E+0	1.580E+0
-6.277E-1	1.528E+0	1.638E+0
-6.309E-1	1.570E+0	1.603E+0
-6.277E-1	1.554E+0	1.651E+0
-6.244E-1	1.583E+0	1.642E+0
-6.277E-1	1.573E+0	1.619E+0
-6.293E-1	1.606E+0	1.593E+0
-6.293E-1	1.577E+0	1.577E+0
-6.244E-1	1.632E+0	1.593E+0
-6.277E-1	1.609E+0	1.619E+0
-6.277E-1	1.609E+0	1.580E+0
-6.260E-1	1.583E+0	1.648E+0
-6.244E-1	1.564E+0	1.629E+0
-6.244E-1	1.586E+0	1.642E+0
-6.309E-1	1.606E+0	1.603E+0
-6.293E-1	1.547E+0	1.586E+0
-6.260E-1	1.541E+0	1.619E+0
-6.260E-1	1.596E+0	1.606E+0
-6.309E-1	1.551E+0	1.547E+0
-6.277E-1	1.567E+0	1.629E+0
-6.260E-1	1.551E+0	1.612E+0
-6.277E-1	1.590E+0	1.593E+0
-6.277E-1	1.580E+0	1.629E+0
-6.277E-1	1.629E+0	1.599E+0
-6.260E-1	1.583E+0	1.577E+0
-6.260E-1	1.583E+0	1.583E+0
-6.293E-1	1.593E+0	1.596E+0
-6.293E-1	1.547E+0	1.593E+0
-6.244E-1	1.518E+0	1.573E+0
-6.260E-1	1.586E+0	1.573E+0
-6.325E-1	1.593E+0	1.616E+0
-6.260E-1	1.570E+0	1.586E+0
-6.244E-1	1.560E+0	1.664E+0
-6.277E-1	1.521E+0	1.616E+0
-6.293E-1	1.551E+0	1.619E+0
-6.277E-1	1.625E+0	1.593E+0
-6.260E-1	1.554E+0	1.599E+0
-6.293E-1	1.580E+0	1.622E+0
-6.309E-1	1.609E+0	1.603E+0
-6.277E-1	1.593E+0	1.590E+0
-6.260E-1	1.580E+0	1.599E+0
-6.277E-1	1.609E+0	1.593E+0
-6.293E-1	1.586E+0	1.616E+0
-6.293E-1	1.590E+0	1.612E+0
-6.244E-1	1.564E+0	1.625E+0
-6.260E-1	1.635E+0	1.616E+0
-6.309E-1	1.599E+0	1.612E+0
-6.277E-1	1.560E+0	1.567E+0
-6.260E-1	1.580E+0	1.534E+0
-6.293E-1	1.573E+0	1.583E+0
-6.325E-1	1.544E+0	1.567E+0
-6.260E-1	1.590E+0	1.625E+0
-6.277E-1	1.593E+0	1.577E+0
-6.293E-1	1.596E+0	1.629E+0
-6.293E-1	1.560E+0	1.612E+0
-6.277E-1	1.638E+0	1.593E+0
-6.260E-1	1.525E+0	1.560E+0
-6.277E-1	1.531E+0	1.603E+0
-6.277E-1	1.538E+0	1.580E+0
-6.260E-1	1.580E+0	1.625E+0
-6.244E-1	1.570E+0	1.629E+0
-6.244E-1	1.557E+0	1.557E+0
-6.309E-1	1.593E+0	1.577E+0
-6.293E-1	1.616E+0	1.671E+0
-6.244E-1	1.606E+0	1.577E+0
-6.277E-1	1.567E+0	1.547E+0
-6.277E-1	1.586E+0	1.599E+0
-6.260E-1	1.580E+0	1.586E+0
-6.260E-1	1.567E+0	1.586E+0
-6.277E-1	1.580E+0	1.590E+0
-6.309E-1	1.560E+0	1.603E+0
-6.260E-1	1.603E+0	1.642E+0
-6.260E-1	1.544E+0	1.629E+0
-6.260E-1	1.567E+0	1.583E+0
-6.293E-1	1.538E+0	1.583E+0
-6.277E-1	1.554E+0	1.599E+0
-6.260E-1	1.541E+0	1.538E+0
-6.260E-1	1.580E+0	1.606E+0
-6.293E-1	1.590E+0	1.603E+0
-6.293E-1	1.564E+0	1.586E+0
-6.260E-1	1.599E+0	1.616E+0
-6.244E-1	1.583E+0	1.567E+0
-6.277E-1	1.603E+0	1.622E+0
-6.277E-1	1.603E+0	1.619E+0
-6.244E-1	1.632E+0	1.622E+0
-6.260E-1	1.606E+0	1.577E+0
-6.293E-1	1.541E+0	1.616E+0
-6.277E-1	1.593E+0	1.590E+0
-6.244E-1	1.625E+0	1.560E+0
-6.228E-1	1.551E+0	1.619E+0
-6.293E-1	1.551E+0	1.609E+0
-6.244E-1	1.570E+0	1.593E+0
-6.228E-1	1.554E+0	1.609E+0
-6.277E-1	1.577E+0	1.629E+0
-6.309E-1	1.583E+0	1.609E+0
-6.260E-1	1.603E+0	1.616E+0
-6.228E-1	1.557E+0	1.564E+0
-6.277E-1	1.583E+0	1.606E+0
-6.277E-1	1.583E+0	1.612E+0
-6.277E-1	1.583E+0	1.554E+0
-6.260E-1	1.629E+0	1.622E+0
-6.277E-1	1.534E+0	1.580E+0
-6.277E-1	1.551E+0	1.609E+0
-6.244E-1	1.629E+0	1.629E+0
-6.228E-1	1.560E+0	1.593E+0
-6.277E-1	1.609E+0	1.573E+0
-6.293E-1	1.564E+0	1.583E+0
-6.260E-1	1.645E+0	1.586E+0
-6.260E-1	1.586E+0	1.554E+0
-6.260E-1	1.564E+0	1.564E+0
-6.309E-1	1.580E+0	1.619E+0
-6.277E-1	1.560E+0	1.671E+0
-6.244E-1	1.560E+0	1.612E+0
-6.260E-1	1.596E+0	1.629E+0
-6.244E-1	1.528E+0	1.635E+0
-6.244E-1	1.586E+0	1.599E+0
-6.244E-1	1.534E+0	1.586E+0
-6.260E-1	1.573E+0	1.619E+0
-6.277E-1	1.583E+0	1.606E+0
-6.244E-1	1.586E+0	1.599E+0
-6.244E-1	1.596E+0	1.635E+0
-6.293E-1	1.564E+0	1.609E+0
-6.293E-1	1.557E+0	1.629E+0
-6.277E-1	1.531E+0	1.619E+0
-6.228E-1	1.577E+0	1.593E+0
-6.260E-1	1.580E+0	1.599E+0
-6.309E-1	1.573E+0	1.674E+0
-6.260E-1	1.651E+0	1.599E+0
-6.260E-1	1.541E+0	1.564E+0
-6.244E-1	1.573E+0	1.651E+0
-6.260E-1	1.661E+0	1.586E+0
-6.277E-1	1.586E+0	1.554E+0
-6.260E-1	1.616E+0	1.654E+0
-6.277E-1	1.573E+0	1.606E+0
-6.277E-1	1.654E+0	1.590E+0
-6.277E-1	1.603E+0	1.586E+0
-6.244E-1	1.586E+0	1.577E+0
-6.244E-1	1.586E+0	1.570E+0
-6.260E-1	1.583E+0	1.590E+0
-6.277E-1	1.557E+0	1.642E+0
-6.228E-1	1.599E+0	1.596E+0
-6.277E-1	1.573E+0	1.586E+0
-6.293E-1	1.528E+0	1.593E+0
-6.260E-1	1.570E+0	1.635E+0
-6.228E-1	1.564E+0	1.625E+0
-6.260E-1	1.573E+0	1.619E+0
-6.293E-1	1.547E+0	1.645E+0
-6.260E-1	1.567E+0	1.609E+0
-6.244E-1	1.525E+0	1.638E+0
-6.260E-1	1.580E+0	1.541E+0
-6.277E-1	1.554E+0	1.625E+0
-6.277E-1	1.547E+0	1.648E+0
-6.244E-1	1.612E+0	1.586E+0
-6.277E-1	1.586E+0	1.606E+0
-6.293E-1	1.564E+0	1.596E+0
-6.260E-1	1.612E+0	1.567E+0
-6.228E-1	1.580E+0	1.606E+0
-6.244E-1	1.609E+0	1.573E+0
-6.277E-1	1.612E+0	1.599E+0
-6.244E-1	1.567E+0	1.590E+0
-6.228E-1	1.583E+0	1.583E+0
-6.260E-1	1.567E+0	1.599E+0
-6.293E-1	1.603E+0	1.629E+0
-6.277E-1	1.570E+0	1.612E+0
-6.228E-1	1.593E+0	1.612E+0
-6.277E-1	1.586E+0	1.619E+0
-6.277E-1	1.531E+0	1.648E+0
-6.293E-1	1.596E+0	1.599E+0
-6.244E-1	1.560E+0	1.586E+0
-6.277E-1	1.606E+0	1.590E+0
-6.260E-1	1.593E+0	1.603E+0
-6.293E-1	1.560E+0	1.583E+0
-6.244E-1	1.560E+0	1.593E+0
-6.260E-1	1.554E+0	1.651E+0
-6.277E-1	1.609E+0	1.619E+0
-6.244E-1	1.560E+0	1.635E+0
-6.260E-1	1.593E+0	1.612E+0
-6.260E-1	1.583E+0	1.642E+0
-6.277E-1	1.496E+0	1.577E+0
-6.277E-1	1.560E+0	1.606E+0
-6.244E-1	1.583E+0	1.609E+0
-6.244E-1	1.564E+0	1.554E+0
-6.309E-1	1.554E+0	1.609E+0
-6.277E-1	1.541E+0	1.612E+0
-6.260E-1	1.570E+0	1.625E+0
-6.244E-1	1.521E+0	1.606E+0
-6.293E-1	1.547E+0	1.616E+0
-6.260E-1	1.593E+0	1.609E+0
-6.228E-1	1.609E+0	1.567E+0
-6.260E-1	1.544E+0	1.531E+0
-6.277E-1	1.531E+0	1.567E+0
-6.244E-1	1.538E+0	1.603E+0
-6.228E-1	1.573E+0	1.573E+0
-6.244E-1	1.593E+0	1.557E+0
-6.277E-1	1.606E+0	1.531E+0
-6.277E-1	1.606E+0	1.590E+0
-6.244E-1	1.554E+0	1.596E+0
-6.277E-1	1.638E+0	1.619E+0
-6.277E-1	1.603E+0	1.580E+0
-6.228E-1	1.603E+0	1.609E+0
-6.228E-1	1.544E+0	1.567E+0
-6.277E-1	1.554E+0	1.625E+0
-6.277E-1	1.557E+0	1.596E+0
-6.244E-1	1.551E+0	1.651E+0
-6.228E-1	1.583E+0	1.609E+0
-6.277E-1	1.577E+0	1.629E+0
-6.277E-1	1.580E+0	1.629E+0
-6.260E-1	1.528E+0	1.616E+0
-6.244E-1	1.590E+0	1.560E+0
-6.228E-1	1.583E+0	1.642E+0
-6.277E-1	1.625E+0	1.596E+0
-6.244E-1	1.528E+0	1.593E+0
-6.228E-1	1.593E+0	1.609E+0
-6.277E-1	1.580E+0	1.603E+0
-6.277E-1	1.616E+0	1.596E+0
-6.260E-1	1.583E+0	1.619E+0
-6.244E-1	1.564E+0	1.629E+0
-6.260E-1	1.609E+0	1.547E+0
-6.277E-1	1.577E+0	1.645E+0
-6.244E-1	1.564E+0	1.603E+0
-6.212E-1	1.593E+0	1.590E+0
-6.260E-1	1.570E+0	1.557E+0
-6.277E-1	1.547E+0	1.590E+0
-6.244E-1	1.544E+0	1.612E+0
-6.228E-1	1.531E+0	1.586E+0
-6.260E-1	1.544E+0	1.586E+0
-6.293E-1	1.570E+0	1.599E+0
-6.260E-1	1.541E+0	1.567E+0
-6.244E-1	1.603E+0	1.590E+0
-6.228E-1	1.586E+0	1.648E+0
-6.277E-1	1.560E+0	1.619E+0
-6.260E-1	1.557E+0	1.616E+0
-6.244E-1	1.619E+0	1.525E+0
-6.260E-1	1.596E+0	1.583E+0
-6.293E-1	1.622E+0	1.619E+0
-6.293E-1	1.538E+0	1.638E+0
-6.212E-1	1.554E+0	1.609E+0
-6.244E-1	1.554E+0	1.632E+0
-6.293E-1	1.586E+0	1.612E+0
-6.260E-1	1.593E+0	1.606E+0
-6.244E-1	1.551E+0	1.625E+0
-6.228E-1	1.586E+0	1.648E+0
-6.277E-1	1.577E+0	1.557E+0
-6.244E-1	1.590E+0	1.577E+0
-6.228E-1	1.557E+0	1.567E+0
-6.260E-1	1.547E+0	1.612E+0
-6.260E-1	1.557E+0	1.632E+0
-6.228E-1	1.573E+0	1.596E+0
-6.244E-1	1.577E+0	1.619E+0
-6.244E-1	1.570E+0	1.629E+0
-6.260E-1	1.596E+0	1.586E+0
-6.244E-1	1.567E+0	1.557E+0
-6.228E-1	1.518E+0	1.612E+0
-6.260E-1	1.599E+0	1.590E+0
-6.260E-1	1.541E+0	1.577E+0
-6.260E-1	1.586E+0	1.651E+0
-6.244E-1	1.622E+0	1.632E+0
-6.244E-1	1.570E+0	1.593E+0
-6.244E-1	1.567E+0	1.590E+0
-6.260E-1	1.609E+0	1.629E+0
-6.260E-1	1.583E+0	1.551E+0
-6.228E-1	1.586E+0	1.606E+0
-6.244E-1	1.577E+0	1.577E+0
-6.277E-1	1.586E+0	1.596E+0
-6.228E-1	1.564E+0	1.625E+0
-6.212E-1	1.619E+0	1.603E+0
-6.260E-1	1.590E+0	1.596E+0
-6.244E-1	1.606E+0	1.599E+0
-6.244E-1	1.573E+0	1.567E+0
-6.244E-1	1.603E+0	1.638E+0
-6.293E-1	1.603E+0	1.554E+0
-6.260E-1	1.557E+0	1.586E+0
-6.212E-1	1.593E+0	1.570E+0
-6.244E-1	1.547E+0	1.580E+0
-6.277E-1	1.564E+0	1.606E+0
-6.228E-1	1.554E+0	1.577E+0
-6.212E-1	1.525E+0	1.609E+0
-6.244E-1	1.596E+0	1.590E+0
-6.277E-1	1.583E+0	1.625E+0
-6.260E-1	1.583E+0	1.629E+0
-6.244E-1	1.541E+0	1.599E+0
-6.260E-1	1.619E+0	1.645E+0
-6.260E-1	1.586E+0	1.573E+0
-6.228E-1	1.577E+0	1.619E+0
-6.244E-1	1.541E+0	1.629E+0
-6.228E-1	1.590E+0	1.557E+0
-6.293E-1	1.596E+0	1.596E+0
-6.244E-1	1.583E+0	1.583E+0
-6.260E-1	1.525E+0	1.593E+0
-6.244E-1	1.557E+0	1.586E+0
-6.277E-1	1.590E+0	1.622E+0
-6.260E-1	1.596E+0	1.664E+0
-6.212E-1	1.573E+0	1.609E+0
-6.260E-1	1.570E+0	1.619E+0
-6.244E-1	1.580E+0	1.564E+0
-6.228E-1	1.583E+0	1.593E+0
-6.212E-1	1.570E+0	1.603E+0
-6.228E-1	1.577E+0	1.632E+0
-6.244E-1	1.573E+0	1.560E+0
-6.228E-1	1.570E+0	1.603E+0
-6.244E-1	1.528E+0	1.609E+0
-6.277E-1	1.580E+0	1.632E+0
-6.260E-1	1.570E+0	1.606E+0
-6.260E-1	1.544E+0	1.622E+0
-6.228E-1	1.547E+0	1.577E+0
-6.244E-1	1.593E+0	1.635E+0
-6.277E-1	1.590E+0	1.580E+0
-6.228E-1	1.593E+0	1.583E+0
-6.228E-1	1.590E+0	1.590E+0
-6.228E-1	1.560E+0	1.622E+0
-6.244E-1	1.560E+0	1.590E+0
-6.244E-1	1.590E+0	1.671E+0
-6.228E-1	1.567E+0	1.603E+0
-6.244E-1	1.593E+0	1.606E+0
-6.277E-1	1.525E+0	1.551E+0
-6.228E-1	1.593E+0	1.629E+0
-6.228E-1	1.593E+0	1.606E+0
-6.228E-1	1.580E+0	1.667E+0
-6.293E-1	1.596E+0	1.609E+0
-6.244E-1	1.583E+0	1.570E+0
-6.228E-1	1.570E+0	1.590E+0
-6.228E-1	1.603E+0	1.616E+0
-6.260E-1	1.560E+0	1.590E+0
-6.228E-1	1.573E+0	1.638E+0
-6.228E-1	1.577E+0	1.632E+0
-6.260E-1	1.642E+0	1.609E+0
-6.277E-1	1.616E+0	1.635E+0
-6.228E-1	1.580E+0	1.551E+0
-6.244E-1	1.551E+0	1.570E+0
-6.277E-1	1.573E+0	1.642E+0
-6.228E-1	1.593E+0	1.609E+0
-6.277E-1	1.531E+0	1.616E+0
-6.212E-1	1.580E+0	1.596E+0
-6.228E-1	1.567E+0	1.609E+0
-6.260E-1	1.590E+0	1.609E+0
-6.244E-1	1.554E+0	1.567E+0
-6.244E-1	1.616E+0	1.629E+0
-6.260E-1	1.564E+0	1.606E+0
-6.244E-1	1.580E+0	1.599E+0
-6.277E-1	1.599E+0	1.625E+0
-6.244E-1	1.534E+0	1.645E+0
-6.228E-1	1.554E+0	1.573E+0
-6.244E-1	1.547E+0	1.671E+0
-6.244E-1	1.564E+0	1.560E+0
-6.212E-1	1.590E+0	1.599E+0
-6.244E-1	1.590E+0	1.612E+0
-6.277E-1	1.573E+0	1.547E+0
-6.244E-1	1.577E+0	1.612E+0
-6.244E-1	1.534E+0	1.606E+0
-6.244E-1	1.557E+0	1.554E+0
-6.277E-1	1.573E+0	1.577E+0
-6.228E-1	1.554E+0	1.554E+0
-6.244E-1	1.560E+0	1.577E+0
-6.228E-1	1.586E+0	1.612E+0
-6.260E-1	1.541E+0	1.606E+0
-6.260E-1	1.560E+0	1.599E+0
-6.196E-1	1.577E+0	1.606E+0
-6.244E-1	1.567E+0	1.642E+0
-6.260E-1	1.557E+0	1.609E+0
-6.212E-1	1.544E+0	1.606E+0
-6.196E-1	1.616E+0	1.596E+0
-6.244E-1	1.557E+0	1.538E+0
-6.260E-1	1.577E+0	1.570E+0
-6.244E-1	1.560E+0	1.619E+0
-6.212E-1	1.603E+0	1.674E+0
-6.244E-1	1.573E+0	1.593E+0
-6.277E-1	1.547E+0	1.599E+0
-6.228E-1	1.586E+0	1.557E+0
-6.228E-1	1.509E+0	1.593E+0
-6.244E-1	1.554E+0	1.593E+0
-6.260E-1	1.547E+0	1.583E+0
-6.212E-1	1.560E+0	1.577E+0
-6.212E-1	1.567E+0	1.586E+0
-6.244E-1	1.580E+0	1.629E+0
-6.277E-1	1.557E+0	1.638E+0
-6.244E-1	1.629E+0	1.580E+0
-6.196E-1	1.518E+0	1.632E+0
-6.244E-1	1.557E+0	1.577E+0
-6.228E-1	1.570E+0	1.583E+0
-6.228E-1	1.538E+0	1.622E+0
-6.244E-1	1.580E+0	1.544E+0
-6.212E-1	1.534E+0	1.570E+0
-6.277E-1	1.586E+0	1.577E+0
-6.244E-1	1.564E+0	1.596E+0
-6.244E-1	1.547E+0	1.580E+0
-6.260E-1	1.590E+0	1.573E+0
-6.260E-1	1.577E+0	1.580E+0
-6.244E-1	1.593E+0	1.557E+0
-6.228E-1	1.599E+0	1.544E+0
-6.228E-1	1.586E+0	1.560E+0
-6.260E-1	1.590E+0	1.586E+0
-6.244E-1	1.525E+0	1.599E+0
-6.244E-1	1.596E+0	1.606E+0
-6.228E-1	1.632E+0	1.551E+0
-6.260E-1	1.554E+0	1.580E+0
-6.244E-1	1.564E+0	1.577E+0
-6.212E-1	1.551E+0	1.616E+0
-6.260E-1	1.573E+0	1.557E+0
-6.244E-1	1.590E+0	1.586E+0
-6.244E-1	1.573E+0	1.622E+0
-6.228E-1	1.567E+0	1.616E+0
-6.212E-1	1.551E+0	1.609E+0
-6.260E-1	1.538E+0	1.596E+0
-6.196E-1	1.573E+0	1.619E+0
-6.228E-1	1.606E+0	1.638E+0
-6.212E-1	1.599E+0	1.599E+0
-6.244E-1	1.551E+0	1.599E+0
-6.260E-1	1.586E+0	1.541E+0
-6.228E-1	1.502E+0	1.564E+0
-6.244E-1	1.590E+0	1.609E+0
-6.244E-1	1.590E+0	1.573E+0
-6.212E-1	1.557E+0	1.596E+0
-6.212E-1	1.622E+0	1.590E+0
-6.260E-1	1.544E+0	1.629E+0
-6.277E-1	1.570E+0	1.573E+0
-6.228E-1	1.583E+0	1.573E+0
-6.228E-1	1.528E+0	1.661E+0
-6.244E-1	1.564E+0	1.619E+0
-6.260E-1	1.577E+0	1.586E+0
-6.244E-1	1.580E+0	1.570E+0
-6.212E-1	1.570E+0	1.645E+0
-6.212E-1	1.573E+0	1.616E+0
-6.228E-1	1.580E+0	1.642E+0
-6.244E-1	1.593E+0	1.599E+0
-6.244E-1	1.590E+0	1.580E+0
-6.228E-1	1.599E+0	1.564E+0
-6.260E-1	1.560E+0	1.599E+0
-6.228E-1	1.583E+0	1.664E+0
-6.212E-1	1.564E+0	1.573E+0
-6.212E-1	1.599E+0	1.642E+0
-6.260E-1	1.577E+0	1.619E+0
-6.244E-1	1.538E+0	1.580E+0
-6.212E-1	1.603E+0	1.599E+0
-6.212E-1	1.577E+0	1.557E+0
-6.260E-1	1.580E+0	1.619E+0
-6.244E-1	1.557E+0	1.651E+0
-6.196E-1	1.599E+0	1.603E+0
-6.228E-1	1.593E+0	1.538E+0
-6.277E-1	1.547E+0	1.629E+0
-6.244E-1	1.612E+0	1.629E+0
-6.179E-1	1.603E+0	1.577E+0
-6.228E-1	1.596E+0	1.603E+0
-6.277E-1	1.521E+0	1.590E+0
-6.260E-1	1.547E+0	1.603E+0
-6.228E-1	1.612E+0	1.580E+0
-6.228E-1	1.557E+0	1.577E+0
-6.244E-1	1.590E+0	1.583E+0
-6.212E-1	1.538E+0	1.573E+0
-6.228E-1	1.521E+0	1.612E+0
-6.244E-1	1.570E+0	1.654E+0
-6.244E-1	1.606E+0	1.577E+0
-6.228E-1	1.560E+0	1.590E+0
-6.228E-1	1.564E+0	1.586E+0
-6.260E-1	1.603E+0	1.609E+0
-6.277E-1	1.625E+0	1.528E+0
-6.228E-1	1.509E+0	1.625E+0
-6.212E-1	1.570E+0	1.616E+0
-6.228E-1	1.635E+0	1.577E+0
-6.260E-1	1.593E+0	1.570E+0
-6.212E-1	1.599E+0	1.635E+0
-6.228E-1	1.593E+0	1.603E+0
-6.228E-1	1.547E+0	1.616E+0
-6.260E-1	1.557E+0	1.638E+0
-6.212E-1	1.544E+0	1.596E+0
-6.212E-1	1.564E+0	1.606E+0
-6.260E-1	1.609E+0	1.567E+0
-6.244E-1	1.635E+0	1.609E+0
-6.212E-1	1.560E+0	1.590E+0
-6.196E-1	1.577E+0	1.629E+0
-6.228E-1	1.534E+0	1.590E+0
-6.260E-1	1.557E+0	1.577E+0
-6.260E-1	1.590E+0	1.599E+0
-6.228E-1	1.557E+0	1.625E+0
-6.244E-1	1.564E+0	1.635E+0
-6.277E-1	1.590E+0	1.629E+0
-6.244E-1	1.547E+0	1.612E+0
-6.196E-1	1.590E+0	1.599E+0
-6.244E-1	1.586E+0	1.645E+0
-6.277E-1	1.570E+0	1.596E+0
-6.244E-1	1.557E+0	1.619E+0
-6.228E-1	1.599E+0	1.629E+0
-6.244E-1	1.554E+0	1.648E+0
-6.260E-1	1.580E+0	1.606E+0
-6.212E-1	1.518E+0	1.603E+0
-6.196E-1	1.638E+0	1.599E+0
-6.212E-1	1.570E+0	1.580E+0
-6.244E-1	1.629E+0	1.609E+0
-6.228E-1	1.583E+0	1.616E+0
-6.228E-1	1.580E+0	1.609E+0
-6.228E-1	1.557E+0	1.596E+0
-6.260E-1	1.567E+0	1.645E+0
-6.212E-1	1.586E+0	1.567E+0
-6.244E-1	1.567E+0	1.603E+0
-6.212E-1	1.603E+0	1.577E+0
-6.260E-1	1.554E+0	1.586E+0
-6.228E-1	1.609E+0	1.625E+0
-6.212E-1	1.570E+0	1.557E+0
-6.244E-1	1.560E+0	1.622E+0
-6.244E-1	1.599E+0	1.573E+0
-6.260E-1	1.593E+0	1.606E+0
-6.196E-1	1.609E+0	1.580E+0
-6.228E-1	1.590E+0	1.583E+0
-6.293E-1	1.567E+0	1.609E+0
-6.212E-1	1.531E+0	1.593E+0
-6.244E-1	1.609E+0	1.557E+0
-6.212E-1	1.564E+0	1.590E+0
-6.260E-1	1.557E+0	1.609E+0
-6.212E-1	1.577E+0	1.593E+0
-6.212E-1	1.586E+0	1.586E+0
-6.228E-1	1.606E+0	1.619E+0
-6.244E-1	1.580E+0	1.632E+0
-6.244E-1	1.596E+0	1.642E+0
-6.212E-1	1.603E+0	1.606E+0
-6.244E-1	1.564E+0	1.606E+0
-6.244E-1	1.622E+0	1.635E+0
-6.228E-1	1.564E+0	1.573E+0
-6.212E-1	1.541E+0	1.622E+0
-6.244E-1	1.612E+0	1.612E+0
-6.260E-1	1.557E+0	1.609E+0
-6.244E-1	1.590E+0	1.596E+0
-6.228E-1	1.573E+0	1.603E+0
-6.244E-1	1.603E+0	1.619E+0
-6.260E-1	1.557E+0	1.625E+0
-6.244E-1	1.531E+0	1.603E+0
-6.228E-1	1.567E+0	1.606E+0
-6.228E-1	1.590E+0	1.612E+0
-6.244E-1	1.557E+0	1.606E+0
-6.260E-1	1.554E+0	1.629E+0
-6.244E-1	1.570E+0	1.619E+0
-6.212E-1	1.564E+0	1.648E+0
-6.244E-1	1.560E+0	1.648E+0
-6.244E-1	1.554E+0	1.648E+0
-6.196E-1	1.590E+0	1.671E+0
-6.212E-1	1.573E+0	1.599E+0
-6.228E-1	1.567E+0	1.564E+0
-6.228E-1	1.619E+0	1.638E+0
-6.196E-1	1.541E+0	1.622E+0
-6.244E-1	1.573E+0	1.583E+0
-6.244E-1	1.557E+0	1.622E+0
-6.244E-1	1.557E+0	1.609E+0
-6.212E-1	1.586E+0	1.609E+0
-6.244E-1	1.590E+0	1.564E+0
-6.244E-1	1.570E+0	1.619E+0
-6.244E-1	1.570E+0	1.596E+0
-6.196E-1	1.622E+0	1.606E+0
-6.212E-1	1.541E+0	1.586E+0
-6.212E-1	1.577E+0	1.603E+0
-6.212E-1	1.593E+0	1.606E+0
-6.212E-1	1.590E+0	1.567E+0
-6.260E-1	1.551E+0	1.596E+0
-6.277E-1	1.583E+0	1.619E+0
-6.212E-1	1.606E+0	1.599E+0
-6.196E-1	1.596E+0	1.609E+0
-6.228E-1	1.551E+0	1.616E+0
-6.244E-1	1.573E+0	1.609E+0
-6.212E-1	1.603E+0	1.609E+0
-6.212E-1	1.580E+0	1.625E+0
-6.260E-1	1.593E+0	1.586E+0
-6.260E-1	1.518E+0	1.557E+0
-6.244E-1	1.586E+0	1.603E+0
-6.196E-1	1.612E+0	1.583E+0
-6.228E-1	1.596E+0	1.635E+0
-6.260E-1	1.590E+0	1.596E+0
-6.228E-1	1.570E+0	1.580E+0
-6.212E-1	1.599E+0	1.606E+0
-6.260E-1	1.596E+0	1.606E+0
-6.244E-1	1.560E+0	1.551E+0
-6.212E-1	1.547E+0	1.612E+0
-6.196E-1	1.580E+0	1.606E+0
-6.228E-1	1.564E+0	1.590E+0
-6.260E-1	1.531E+0	1.603E+0
-6.228E-1	1.567E+0	1.564E+0
-6.228E-1	1.599E+0	1.609E+0
-6.228E-1	1.586E+0	1.606E+0
-6.228E-1	1.554E+0	1.590E+0
-6.228E-1	1.586E+0	1.632E+0
-6.228E-1	1.616E+0	1.606E+0
-6.228E-1	1.547E+0	1.570E+0
-6.244E-1	1.583E+0	1.606E+0
-6.228E-1	1.622E+0	1.603E+0
-6.228E-1	1.567E+0	1.651E+0
-6.228E-1	1.599E+0	1.612E+0
-6.244E-1	1.616E+0	1.577E+0
-6.244E-1	1.586E+0	1.590E+0
-6.228E-1	1.502E+0	1.593E+0
-6.212E-1	1.573E+0	1.551E+0
-6.244E-1	1.599E+0	1.547E+0
-6.228E-1	1.599E+0	1.612E+0
-6.179E-1	1.570E+0	1.619E+0
-6.228E-1	1.564E+0	1.629E+0
-6.244E-1	1.531E+0	1.580E+0
-6.228E-1	1.577E+0	1.596E+0
-6.212E-1	1.570E+0	1.590E+0
-6.228E-1	1.586E+0	1.596E+0
-6.228E-1	1.544E+0	1.596E+0
-6.196E-1	1.580E+0	1.642E+0
-6.196E-1	1.554E+0	1.625E+0
-6.228E-1	1.622E+0	1.560E+0
-6.244E-1	1.560E+0	1.554E+0
-6.228E-1	1.580E+0	1.648E+0
-6.212E-1	1.596E+0	1.599E+0
-6.228E-1	1.560E+0	1.622E+0
-6.277E-1	1.554E+0	1.609E+0
-6.212E-1	1.531E+0	1.583E+0
-6.212E-1	1.557E+0	1.599E+0
-6.244E-1	1.583E+0	1.619E+0
-6.228E-1	1.564E+0	1.586E+0
-6.228E-1	1.622E+0	1.635E+0
-6.196E-1	1.583E+0	1.629E+0
-6.212E-1	1.612E+0	1.593E+0
-6.228E-1	1.599E+0	1.577E+0
-6.212E-1	1.599E+0	1.645E+0
-6.179E-1	1.586E+0	1.635E+0
-6.228E-1	1.531E+0	1.557E+0
-6.244E-1	1.554E+0	1.583E+0
-6.196E-1	1.573E+0	1.609E+0
-6.179E-1	1.557E+0	1.580E+0
-6.212E-1	1.573E+0	1.635E+0
-6.228E-1	1.596E+0	1.586E+0
-6.244E-1	1.583E+0	1.586E+0
-6.196E-1	1.554E+0	1.622E+0
-6.228E-1	1.593E+0	1.580E+0
-6.260E-1	1.518E+0	1.629E+0
-6.244E-1	1.603E+0	1.622E+0
-6.228E-1	1.583E+0	1.616E+0
-6.244E-1	1.560E+0	1.573E+0
-6.260E-1	1.534E+0	1.632E+0
-6.196E-1	1.573E+0	1.612E+0
-6.212E-1	1.586E+0	1.661E+0
-6.228E-1	1.596E+0	1.593E+0
-6.244E-1	1.560E+0	1.622E+0
-6.228E-1	1.593E+0	1.606E+0
-6.212E-1	1.567E+0	1.658E+0
-6.212E-1	1.538E+0	1.583E+0
-6.244E-1	1.547E+0	1.603E+0
-6.244E-1	1.580E+0	1.612E+0
-6.196E-1	1.567E+0	1.551E+0
-6.260E-1	1.606E+0	1.593E+0
-6.228E-1	1.603E+0	1.629E+0
-6.196E-1	1.583E+0	1.612E+0
-6.196E-1	1.544E+0	1.619E+0
-6.228E-1	1.567E+0	1.632E+0
[truncated: 72,971 more rows]
