# Supplementary material for: Improved ANAP incorporation and VCF analysis reveal details of P2X7 current facilitation and a limited conformational interplay between ATP binding and the intracellular ballast domain
Source: eLife. 2023 Jan 4;12:e82479. doi: 10.7554/eLife.82479 (PMC9859053; doi:10.7554/eLife.82479)
Supplement: Figure 3—figure supplement 3—source data 2. [file elife-82479-fig3-figsupp3-data2.zip › Figure-3_figure-supplement-3_source-data-2/DeltaCys-constructs/d26/29.csv]

-9.667E-1	9.408E-1	9.960E-1
-9.699E-1	9.603E-1	1.022E+0
-9.699E-1	9.376E-1	1.012E+0
-9.667E-1	9.733E-1	1.006E+0
-9.650E-1	9.149E-1	9.668E-1
-9.715E-1	9.570E-1	9.960E-1
-9.748E-1	9.635E-1	1.002E+0
-9.683E-1	9.214E-1	9.668E-1
-9.683E-1	9.570E-1	1.002E+0
-9.699E-1	9.635E-1	9.862E-1
-9.731E-1	9.376E-1	9.765E-1
-9.667E-1	9.441E-1	9.668E-1
-9.699E-1	9.733E-1	9.797E-1
-9.699E-1	9.376E-1	1.041E+0
-9.715E-1	9.570E-1	9.960E-1
-9.667E-1	9.214E-1	9.895E-1
-9.683E-1	9.538E-1	9.862E-1
-9.683E-1	9.473E-1	1.022E+0
-9.731E-1	9.376E-1	9.830E-1
-9.699E-1	9.538E-1	9.797E-1
-9.667E-1	9.376E-1	9.927E-1
-9.715E-1	9.246E-1	1.009E+0
-9.731E-1	9.538E-1	9.895E-1
-9.715E-1	9.505E-1	9.830E-1
-9.683E-1	9.278E-1	1.002E+0
-9.715E-1	9.505E-1	9.700E-1
-9.699E-1	9.051E-1	9.505E-1
-9.715E-1	9.473E-1	9.830E-1
-9.683E-1	9.408E-1	9.992E-1
-9.731E-1	9.246E-1	1.006E+0
-9.699E-1	9.149E-1	9.895E-1
-9.699E-1	9.538E-1	9.895E-1
-9.683E-1	9.765E-1	9.992E-1
-9.683E-1	9.570E-1	1.002E+0
-9.748E-1	9.376E-1	9.570E-1
-9.715E-1	9.570E-1	9.927E-1
-9.715E-1	9.765E-1	9.635E-1
-9.731E-1	9.246E-1	9.797E-1
-9.748E-1	9.733E-1	1.012E+0
-9.699E-1	8.986E-1	9.635E-1
-9.683E-1	9.343E-1	1.006E+0
-9.715E-1	9.733E-1	1.015E+0
-9.731E-1	9.214E-1	9.797E-1
-9.731E-1	9.408E-1	1.006E+0
-9.683E-1	9.441E-1	9.992E-1
-9.683E-1	9.668E-1	1.002E+0
-9.731E-1	9.505E-1	9.733E-1
-9.699E-1	9.538E-1	9.862E-1
-9.699E-1	9.214E-1	9.960E-1
-9.748E-1	9.376E-1	9.862E-1
-9.748E-1	9.343E-1	9.960E-1
-9.699E-1	9.635E-1	9.765E-1
-9.683E-1	9.668E-1	9.765E-1
-9.683E-1	9.311E-1	9.992E-1
-9.715E-1	9.181E-1	9.733E-1
-9.667E-1	9.603E-1	9.797E-1
-9.683E-1	9.149E-1	9.538E-1
-9.699E-1	9.084E-1	9.992E-1
-9.731E-1	9.441E-1	1.009E+0
-9.683E-1	9.473E-1	9.700E-1
-9.683E-1	9.505E-1	9.700E-1
-9.683E-1	9.700E-1	9.895E-1
-9.731E-1	9.797E-1	9.668E-1
-9.715E-1	9.733E-1	9.733E-1
-9.683E-1	9.700E-1	9.733E-1
-9.731E-1	9.116E-1	9.830E-1
-9.715E-1	9.473E-1	9.635E-1
-9.699E-1	9.376E-1	1.012E+0
-9.683E-1	9.246E-1	1.015E+0
-9.715E-1	9.311E-1	1.028E+0
-9.715E-1	9.603E-1	9.992E-1
-9.683E-1	9.246E-1	9.960E-1
-9.699E-1	9.343E-1	9.797E-1
-9.699E-1	9.311E-1	1.019E+0
-9.715E-1	9.570E-1	9.733E-1
-9.683E-1	9.214E-1	9.441E-1
-9.683E-1	9.635E-1	1.015E+0
-9.731E-1	9.733E-1	9.992E-1
-9.699E-1	9.311E-1	9.473E-1
-9.715E-1	9.635E-1	1.015E+0
-9.667E-1	9.376E-1	9.765E-1
-9.683E-1	9.505E-1	1.006E+0
-9.715E-1	9.376E-1	1.006E+0
-9.699E-1	9.084E-1	1.002E+0
-9.667E-1	9.376E-1	9.862E-1
-9.699E-1	9.765E-1	1.019E+0
-9.731E-1	9.343E-1	1.012E+0
-9.683E-1	9.668E-1	9.960E-1
-9.699E-1	9.668E-1	9.927E-1
-9.715E-1	9.473E-1	9.830E-1
-9.748E-1	9.343E-1	9.992E-1
-9.699E-1	9.408E-1	9.992E-1
-9.699E-1	9.246E-1	9.797E-1
-9.683E-1	9.376E-1	9.797E-1
-9.731E-1	9.019E-1	9.895E-1
-9.715E-1	9.408E-1	9.765E-1
-9.699E-1	9.700E-1	9.765E-1
-9.715E-1	9.668E-1	9.765E-1
-9.731E-1	9.505E-1	9.992E-1
-9.699E-1	9.538E-1	9.830E-1
-9.699E-1	9.376E-1	9.830E-1
-9.715E-1	9.376E-1	9.797E-1
-9.748E-1	9.408E-1	9.700E-1
-9.699E-1	9.733E-1	1.048E+0
-9.699E-1	9.343E-1	1.009E+0
-9.715E-1	9.635E-1	9.830E-1
-9.748E-1	9.408E-1	9.797E-1
-9.715E-1	9.603E-1	9.895E-1
-9.699E-1	9.635E-1	9.603E-1
-9.715E-1	9.408E-1	9.895E-1
-9.731E-1	9.570E-1	1.032E+0
-9.699E-1	9.116E-1	1.009E+0
-9.699E-1	9.441E-1	9.895E-1
-9.715E-1	9.570E-1	9.668E-1
-9.715E-1	9.505E-1	9.570E-1
-9.715E-1	9.668E-1	9.992E-1
-9.699E-1	8.824E-1	1.009E+0
-9.748E-1	9.473E-1	9.862E-1
-9.731E-1	9.668E-1	1.002E+0
-9.731E-1	9.311E-1	9.895E-1
-9.683E-1	9.473E-1	9.992E-1
-9.731E-1	9.473E-1	9.570E-1
-9.748E-1	9.668E-1	9.992E-1
-9.715E-1	9.441E-1	9.603E-1
-9.667E-1	9.603E-1	9.895E-1
-9.715E-1	9.343E-1	1.015E+0
-9.764E-1	9.700E-1	9.862E-1
-9.715E-1	9.603E-1	9.992E-1
-9.699E-1	9.343E-1	9.927E-1
-9.715E-1	9.473E-1	1.019E+0
-9.780E-1	9.408E-1	9.927E-1
-9.699E-1	9.473E-1	1.009E+0
-9.715E-1	9.603E-1	9.992E-1
-9.731E-1	9.441E-1	1.041E+0
-9.748E-1	9.635E-1	9.700E-1
-9.683E-1	9.603E-1	9.895E-1
-9.715E-1	9.603E-1	1.015E+0
-9.748E-1	9.635E-1	1.025E+0
-9.748E-1	9.733E-1	9.895E-1
-9.731E-1	9.473E-1	1.032E+0
-9.699E-1	9.700E-1	1.015E+0
-9.699E-1	9.765E-1	9.668E-1
-9.731E-1	9.278E-1	9.830E-1
-9.731E-1	9.830E-1	9.797E-1
-9.748E-1	9.343E-1	9.830E-1
-9.715E-1	9.408E-1	9.830E-1
-9.748E-1	9.408E-1	1.035E+0
-9.731E-1	9.376E-1	1.009E+0
-9.683E-1	9.149E-1	1.006E+0
-9.731E-1	9.570E-1	9.765E-1
-9.764E-1	9.830E-1	9.960E-1
-9.731E-1	9.376E-1	9.927E-1
-9.731E-1	9.343E-1	9.960E-1
-9.731E-1	9.538E-1	9.960E-1
-9.764E-1	9.603E-1	9.992E-1
-9.715E-1	9.408E-1	9.765E-1
-9.683E-1	9.538E-1	1.019E+0
-9.731E-1	9.700E-1	9.960E-1
-9.748E-1	9.311E-1	9.700E-1
-9.731E-1	9.278E-1	1.048E+0
-9.699E-1	9.830E-1	9.668E-1
-9.715E-1	9.246E-1	9.960E-1
-9.748E-1	9.635E-1	9.992E-1
-9.748E-1	9.505E-1	1.002E+0
-9.699E-1	9.505E-1	9.927E-1
-9.715E-1	9.311E-1	9.635E-1
-9.764E-1	9.441E-1	1.045E+0
-9.731E-1	9.505E-1	9.408E-1
-9.699E-1	9.830E-1	1.019E+0
-9.715E-1	9.505E-1	9.700E-1
-9.731E-1	9.538E-1	9.700E-1
-9.715E-1	9.570E-1	1.022E+0
-9.715E-1	9.505E-1	1.012E+0
-9.731E-1	9.246E-1	1.028E+0
-9.748E-1	9.830E-1	9.473E-1
-9.699E-1	9.441E-1	1.006E+0
-9.667E-1	9.246E-1	9.733E-1
-9.731E-1	9.376E-1	1.002E+0
-9.764E-1	9.441E-1	1.012E+0
-9.715E-1	9.505E-1	9.927E-1
-9.731E-1	9.668E-1	9.765E-1
-9.731E-1	9.570E-1	1.015E+0
-9.748E-1	9.214E-1	1.006E+0
-9.699E-1	8.954E-1	1.022E+0
-9.699E-1	9.311E-1	9.862E-1
-9.715E-1	9.311E-1	1.019E+0
-9.748E-1	9.570E-1	9.668E-1
-9.715E-1	9.149E-1	1.009E+0
-9.731E-1	9.343E-1	9.862E-1
-9.731E-1	9.214E-1	9.992E-1
-9.748E-1	9.343E-1	9.960E-1
-9.715E-1	9.700E-1	9.927E-1
-9.715E-1	9.538E-1	1.006E+0
-9.731E-1	9.441E-1	9.895E-1
-9.748E-1	9.538E-1	1.019E+0
-9.731E-1	9.473E-1	9.960E-1
-9.715E-1	9.570E-1	9.830E-1
-9.748E-1	9.441E-1	9.733E-1
-9.731E-1	9.311E-1	1.028E+0
-9.731E-1	9.733E-1	9.214E-1
-9.699E-1	9.278E-1	9.927E-1
-9.764E-1	9.603E-1	9.765E-1
-9.748E-1	9.668E-1	9.927E-1
-9.748E-1	9.895E-1	1.009E+0
-9.683E-1	9.311E-1	1.009E+0
-9.748E-1	9.343E-1	9.733E-1
-9.748E-1	9.505E-1	9.927E-1
-9.715E-1	9.473E-1	1.009E+0
-9.715E-1	9.960E-1	1.009E+0
-9.764E-1	9.278E-1	9.668E-1
-9.764E-1	9.408E-1	9.895E-1
-9.748E-1	9.343E-1	9.862E-1
-9.715E-1	9.797E-1	1.009E+0
-9.715E-1	9.700E-1	1.025E+0
-9.796E-1	9.343E-1	1.015E+0
-9.764E-1	9.084E-1	9.927E-1
-9.699E-1	9.635E-1	1.022E+0
-9.764E-1	9.862E-1	9.603E-1
-9.796E-1	9.700E-1	9.992E-1
-9.715E-1	9.570E-1	9.797E-1
-9.715E-1	9.473E-1	9.960E-1
-9.748E-1	9.311E-1	1.006E+0
-9.764E-1	9.570E-1	9.635E-1
-9.748E-1	9.311E-1	9.862E-1
-9.715E-1	9.603E-1	1.028E+0
-9.748E-1	9.246E-1	9.830E-1
-9.764E-1	9.408E-1	9.603E-1
-9.731E-1	9.862E-1	9.992E-1
-9.731E-1	9.311E-1	9.830E-1
-9.715E-1	9.830E-1	9.830E-1
-9.748E-1	9.214E-1	1.006E+0
-9.731E-1	9.311E-1	9.765E-1
-9.715E-1	9.311E-1	9.927E-1
-9.748E-1	9.603E-1	9.797E-1
-9.764E-1	9.408E-1	1.015E+0
-9.748E-1	9.441E-1	9.635E-1
-9.715E-1	9.765E-1	9.830E-1
-9.731E-1	9.603E-1	1.032E+0
-9.780E-1	9.538E-1	9.830E-1
-9.715E-1	9.441E-1	9.895E-1
-9.715E-1	9.538E-1	1.019E+0
-9.748E-1	9.181E-1	1.022E+0
-9.764E-1	9.635E-1	9.700E-1
-9.748E-1	9.051E-1	9.797E-1
-9.699E-1	9.278E-1	9.473E-1
-9.715E-1	9.603E-1	1.012E+0
-9.764E-1	9.635E-1	1.028E+0
-9.731E-1	9.700E-1	1.019E+0
-9.715E-1	9.376E-1	9.992E-1
-9.748E-1	9.603E-1	9.765E-1
-9.780E-1	9.700E-1	9.862E-1
-9.731E-1	9.278E-1	9.895E-1
-9.715E-1	9.376E-1	9.765E-1
-9.715E-1	9.246E-1	9.992E-1
-9.764E-1	9.473E-1	1.035E+0
-9.715E-1	9.441E-1	9.830E-1
-9.699E-1	9.408E-1	9.765E-1
-9.748E-1	9.408E-1	9.927E-1
-9.731E-1	9.246E-1	1.032E+0
-9.764E-1	9.603E-1	9.668E-1
-9.715E-1	9.278E-1	9.797E-1
-9.764E-1	9.603E-1	1.048E+0
-9.748E-1	9.051E-1	9.895E-1
-9.748E-1	9.311E-1	9.992E-1
-9.748E-1	9.116E-1	1.015E+0
-9.731E-1	9.570E-1	9.797E-1
-9.764E-1	9.441E-1	1.002E+0
-9.731E-1	9.084E-1	9.895E-1
-9.715E-1	9.376E-1	9.733E-1
-9.764E-1	9.311E-1	9.927E-1
-9.796E-1	9.797E-1	1.025E+0
-9.731E-1	9.668E-1	1.051E+0
-9.731E-1	9.538E-1	9.765E-1
-9.731E-1	9.830E-1	1.019E+0
-9.780E-1	9.311E-1	9.700E-1
-9.748E-1	9.700E-1	9.960E-1
-9.699E-1	9.311E-1	9.668E-1
-9.748E-1	9.668E-1	9.505E-1
-9.748E-1	9.570E-1	9.895E-1
-9.764E-1	9.343E-1	9.960E-1
-9.731E-1	9.343E-1	1.002E+0
-9.748E-1	9.570E-1	9.668E-1
-9.796E-1	9.668E-1	1.006E+0
-9.764E-1	9.246E-1	9.862E-1
-9.715E-1	9.603E-1	9.603E-1
-9.764E-1	9.538E-1	1.022E+0
-9.764E-1	9.538E-1	9.765E-1
-9.731E-1	9.473E-1	9.927E-1
-9.748E-1	9.505E-1	9.830E-1
-9.731E-1	9.570E-1	9.733E-1
-9.764E-1	9.538E-1	9.797E-1
-9.748E-1	9.408E-1	9.733E-1
-9.748E-1	9.311E-1	9.733E-1
-9.731E-1	9.473E-1	9.960E-1
-9.764E-1	9.408E-1	1.002E+0
-9.748E-1	9.635E-1	1.002E+0
-9.731E-1	9.408E-1	9.862E-1
-9.764E-1	9.668E-1	9.862E-1
-9.764E-1	9.700E-1	9.635E-1
-9.748E-1	9.149E-1	9.668E-1
-9.715E-1	9.051E-1	9.603E-1
-9.748E-1	9.441E-1	9.927E-1
-9.813E-1	9.311E-1	9.862E-1
-9.715E-1	9.376E-1	1.002E+0
-9.731E-1	9.668E-1	1.015E+0
-9.748E-1	9.376E-1	1.025E+0
-9.764E-1	9.603E-1	9.603E-1
-9.731E-1	9.278E-1	9.927E-1
-9.748E-1	9.376E-1	9.895E-1
-9.764E-1	9.603E-1	1.006E+0
-9.780E-1	9.408E-1	9.960E-1
-9.731E-1	9.376E-1	1.002E+0
-9.731E-1	9.733E-1	9.927E-1
-9.796E-1	9.343E-1	9.830E-1
-9.780E-1	9.733E-1	9.992E-1
-9.731E-1	9.570E-1	1.006E+0
-9.748E-1	9.927E-1	1.015E+0
-9.796E-1	9.441E-1	1.019E+0
-9.748E-1	9.603E-1	9.927E-1
-9.731E-1	9.473E-1	1.025E+0
-9.748E-1	9.603E-1	1.002E+0
-9.764E-1	9.603E-1	9.830E-1
-9.780E-1	9.765E-1	9.927E-1
-9.764E-1	9.635E-1	9.603E-1
-9.731E-1	9.635E-1	1.015E+0
-9.780E-1	9.668E-1	9.862E-1
-9.780E-1	9.311E-1	9.733E-1
-9.731E-1	9.214E-1	1.038E+0
-9.764E-1	9.311E-1	9.668E-1
-9.764E-1	9.895E-1	9.992E-1
-9.796E-1	9.505E-1	9.960E-1
-9.731E-1	9.733E-1	1.054E+0
-9.731E-1	9.603E-1	9.895E-1
-9.796E-1	9.181E-1	1.015E+0
-9.764E-1	9.051E-1	9.862E-1
-9.748E-1	9.733E-1	1.028E+0
-9.748E-1	9.700E-1	9.960E-1
-9.764E-1	9.441E-1	9.895E-1
-9.780E-1	9.733E-1	9.668E-1
-9.748E-1	9.797E-1	1.015E+0
-9.731E-1	1.009E+0	1.028E+0
-9.796E-1	9.668E-1	9.830E-1
-9.764E-1	9.505E-1	1.006E+0
-9.780E-1	9.505E-1	9.862E-1
-9.731E-1	9.603E-1	9.830E-1
-9.764E-1	9.214E-1	9.992E-1
-9.764E-1	9.733E-1	9.570E-1
-9.764E-1	9.343E-1	9.441E-1
-9.731E-1	9.408E-1	1.012E+0
-9.764E-1	9.570E-1	9.635E-1
-9.796E-1	9.246E-1	9.895E-1
-9.748E-1	9.181E-1	9.700E-1
-9.748E-1	9.505E-1	9.960E-1
-9.715E-1	9.992E-1	9.635E-1
-9.780E-1	9.992E-1	9.992E-1
-9.748E-1	9.538E-1	1.006E+0
-9.748E-1	9.570E-1	1.028E+0
-9.764E-1	9.278E-1	1.012E+0
-9.780E-1	9.181E-1	9.797E-1
-9.764E-1	9.603E-1	1.048E+0
-9.764E-1	1.006E+0	1.035E+0
-9.780E-1	9.570E-1	9.603E-1
-9.796E-1	9.278E-1	1.009E+0
-9.748E-1	9.570E-1	9.668E-1
-9.748E-1	9.376E-1	9.830E-1
-9.764E-1	9.278E-1	9.895E-1
-9.780E-1	9.505E-1	9.830E-1
-9.764E-1	9.376E-1	9.862E-1
-9.748E-1	9.570E-1	1.012E+0
-9.780E-1	9.214E-1	9.668E-1
-9.796E-1	9.084E-1	1.006E+0
-9.748E-1	9.408E-1	1.009E+0
-9.764E-1	9.505E-1	9.570E-1
-9.780E-1	9.570E-1	1.025E+0
-9.764E-1	9.538E-1	9.960E-1
-9.780E-1	9.538E-1	1.012E+0
-9.731E-1	9.311E-1	9.830E-1
-9.748E-1	9.538E-1	9.765E-1
-9.796E-1	9.635E-1	1.006E+0
-9.748E-1	9.408E-1	1.025E+0
-9.780E-1	9.246E-1	1.006E+0
-9.764E-1	9.797E-1	1.012E+0
-9.780E-1	9.473E-1	1.022E+0
-9.748E-1	9.733E-1	9.765E-1
-9.764E-1	9.538E-1	9.960E-1
-9.764E-1	9.246E-1	9.895E-1
-9.796E-1	9.343E-1	1.006E+0
-9.796E-1	9.149E-1	9.992E-1
-9.731E-1	9.668E-1	1.002E+0
-9.780E-1	9.733E-1	1.019E+0
-9.796E-1	9.668E-1	9.927E-1
-9.764E-1	9.441E-1	9.830E-1
-9.731E-1	9.376E-1	9.895E-1
-9.796E-1	9.376E-1	9.862E-1
-9.780E-1	9.733E-1	1.045E+0
-9.796E-1	9.700E-1	9.797E-1
-9.731E-1	9.960E-1	9.992E-1
-9.780E-1	9.538E-1	9.797E-1
-9.780E-1	9.505E-1	1.009E+0
-9.764E-1	9.214E-1	9.927E-1
-9.748E-1	9.084E-1	9.505E-1
-9.764E-1	9.635E-1	9.830E-1
-9.813E-1	9.733E-1	1.015E+0
-9.780E-1	9.376E-1	9.538E-1
-9.764E-1	9.538E-1	9.830E-1
-9.764E-1	9.797E-1	1.002E+0
-9.780E-1	9.700E-1	9.960E-1
-9.764E-1	9.700E-1	9.441E-1
-9.748E-1	9.635E-1	9.992E-1
-9.796E-1	9.538E-1	9.960E-1
-9.796E-1	9.635E-1	9.960E-1
-9.764E-1	9.570E-1	1.009E+0
-9.731E-1	1.002E+0	9.862E-1
-9.780E-1	9.538E-1	9.765E-1
-9.780E-1	9.797E-1	9.797E-1
-9.780E-1	9.538E-1	9.765E-1
-9.748E-1	9.376E-1	9.538E-1
-9.780E-1	9.473E-1	9.895E-1
-9.780E-1	9.603E-1	1.006E+0
-9.764E-1	8.954E-1	9.700E-1
-9.764E-1	9.538E-1	9.797E-1
-9.764E-1	9.635E-1	9.408E-1
-9.813E-1	9.733E-1	9.797E-1
-9.748E-1	9.343E-1	9.473E-1
-9.764E-1	9.278E-1	1.015E+0
-9.780E-1	9.862E-1	1.009E+0
-9.796E-1	9.473E-1	9.960E-1
-9.780E-1	9.765E-1	1.015E+0
-9.748E-1	9.311E-1	9.960E-1
-9.780E-1	9.570E-1	9.570E-1
-9.796E-1	9.538E-1	9.797E-1
-9.796E-1	9.441E-1	1.012E+0
-9.731E-1	8.986E-1	9.765E-1
-9.731E-1	9.376E-1	9.992E-1
-9.813E-1	9.376E-1	1.012E+0
-9.780E-1	9.408E-1	9.765E-1
-9.764E-1	9.149E-1	1.032E+0
-9.829E-1	9.603E-1	9.895E-1
-9.829E-1	9.084E-1	9.830E-1
-9.780E-1	9.408E-1	9.765E-1
-9.748E-1	9.181E-1	9.960E-1
-9.780E-1	9.278E-1	1.002E+0
-9.845E-1	9.311E-1	9.992E-1
-9.764E-1	9.051E-1	1.009E+0
-9.764E-1	9.505E-1	9.505E-1
-9.796E-1	9.797E-1	9.927E-1
-9.813E-1	9.603E-1	9.895E-1
-9.780E-1	9.668E-1	9.830E-1
-9.764E-1	9.246E-1	9.960E-1
-9.813E-1	9.278E-1	9.862E-1
-9.796E-1	1.002E+0	9.960E-1
-9.780E-1	9.408E-1	1.006E+0
-9.764E-1	9.408E-1	9.700E-1
-9.780E-1	9.246E-1	9.862E-1
-9.780E-1	9.311E-1	9.700E-1
-9.780E-1	9.311E-1	9.765E-1
-9.764E-1	9.311E-1	9.895E-1
-9.780E-1	9.603E-1	9.830E-1
-9.796E-1	9.668E-1	9.765E-1
-9.780E-1	9.765E-1	9.960E-1
-9.748E-1	9.668E-1	1.019E+0
-9.780E-1	9.635E-1	1.015E+0
-9.813E-1	9.668E-1	1.012E+0
-9.764E-1	9.214E-1	9.895E-1
-9.748E-1	9.441E-1	9.570E-1
-9.780E-1	9.441E-1	9.895E-1
-9.829E-1	9.408E-1	1.038E+0
-9.764E-1	9.084E-1	1.019E+0
-9.780E-1	9.635E-1	9.797E-1
-9.780E-1	9.733E-1	9.505E-1
-9.813E-1	9.311E-1	1.035E+0
-9.764E-1	9.538E-1	1.002E+0
-9.764E-1	9.473E-1	1.015E+0
-9.748E-1	9.668E-1	1.002E+0
-9.813E-1	9.635E-1	9.538E-1
-9.780E-1	9.376E-1	1.022E+0
-9.764E-1	8.986E-1	9.895E-1
-9.796E-1	9.441E-1	9.733E-1
-9.796E-1	1.006E+0	9.960E-1
-9.780E-1	9.635E-1	9.797E-1
-9.748E-1	9.830E-1	1.006E+0
-9.764E-1	9.473E-1	9.765E-1
-9.813E-1	9.538E-1	9.992E-1
-9.780E-1	9.376E-1	9.960E-1
-9.780E-1	9.051E-1	9.895E-1
-9.796E-1	9.635E-1	1.009E+0
-9.796E-1	9.376E-1	9.895E-1
-9.764E-1	9.278E-1	1.025E+0
-9.796E-1	9.116E-1	9.992E-1
-9.780E-1	9.733E-1	9.862E-1
-9.813E-1	9.668E-1	1.019E+0
-9.780E-1	9.441E-1	9.635E-1
-9.780E-1	9.830E-1	1.028E+0
-9.780E-1	9.733E-1	9.668E-1
-9.845E-1	9.505E-1	1.006E+0
-9.780E-1	9.149E-1	1.009E+0
-9.748E-1	9.408E-1	9.895E-1
-9.796E-1	9.246E-1	1.035E+0
-9.829E-1	9.603E-1	9.733E-1
-9.780E-1	9.733E-1	9.992E-1
-9.764E-1	8.857E-1	9.570E-1
-9.829E-1	9.441E-1	1.035E+0
-9.813E-1	9.246E-1	9.895E-1
-9.764E-1	9.311E-1	9.538E-1
-9.748E-1	9.376E-1	9.635E-1
-9.780E-1	9.668E-1	1.019E+0
-9.780E-1	9.116E-1	1.006E+0
-9.796E-1	9.408E-1	9.927E-1
-9.780E-1	9.668E-1	9.765E-1
-9.813E-1	9.343E-1	1.015E+0
-9.813E-1	9.181E-1	1.028E+0
-9.796E-1	9.278E-1	9.830E-1
-9.780E-1	9.700E-1	9.927E-1
-9.780E-1	9.505E-1	9.797E-1
-9.845E-1	9.246E-1	1.019E+0
-9.796E-1	9.538E-1	1.012E+0
-9.780E-1	9.570E-1	9.927E-1
-9.813E-1	9.570E-1	9.895E-1
-9.796E-1	9.538E-1	9.668E-1
-9.796E-1	9.246E-1	9.733E-1
-9.780E-1	9.603E-1	9.700E-1
-9.796E-1	9.408E-1	9.765E-1
-9.813E-1	9.376E-1	1.006E+0
-9.764E-1	9.376E-1	9.765E-1
-9.780E-1	9.505E-1	9.797E-1
-9.796E-1	9.246E-1	9.733E-1
-9.829E-1	9.441E-1	9.765E-1
-9.780E-1	9.343E-1	9.862E-1
-9.780E-1	9.343E-1	9.862E-1
-9.796E-1	9.408E-1	1.041E+0
-9.829E-1	1.002E+0	9.603E-1
-9.796E-1	9.668E-1	9.570E-1
-9.796E-1	9.343E-1	1.025E+0
-9.796E-1	9.570E-1	1.015E+0
-9.813E-1	9.473E-1	1.009E+0
-9.796E-1	9.376E-1	9.830E-1
-9.731E-1	9.084E-1	9.797E-1
-9.796E-1	9.668E-1	1.006E+0
-9.813E-1	9.700E-1	9.797E-1
-9.829E-1	9.862E-1	1.006E+0
-9.780E-1	9.408E-1	1.012E+0
-9.813E-1	9.927E-1	9.668E-1
-9.829E-1	9.214E-1	9.700E-1
-9.780E-1	9.473E-1	1.015E+0
-9.764E-1	9.538E-1	1.015E+0
-9.813E-1	9.570E-1	9.927E-1
-9.813E-1	9.538E-1	9.603E-1
-9.796E-1	9.408E-1	9.733E-1
-9.796E-1	9.668E-1	9.603E-1
-9.813E-1	9.797E-1	1.002E+0
-9.813E-1	9.214E-1	1.041E+0
-9.813E-1	9.830E-1	9.992E-1
-9.780E-1	9.051E-1	9.765E-1
-9.813E-1	9.214E-1	1.012E+0
-9.829E-1	9.635E-1	1.009E+0
-9.780E-1	9.441E-1	1.002E+0
-9.780E-1	9.408E-1	9.830E-1
-9.796E-1	9.116E-1	9.927E-1
-9.813E-1	9.149E-1	1.022E+0
-9.813E-1	9.149E-1	1.015E+0
-9.780E-1	9.441E-1	1.006E+0
-9.796E-1	9.441E-1	1.002E+0
-9.829E-1	9.343E-1	9.992E-1
-9.796E-1	9.019E-1	9.668E-1
-9.764E-1	9.441E-1	9.992E-1
-9.813E-1	9.505E-1	9.635E-1
-9.813E-1	9.700E-1	1.002E+0
-9.780E-1	9.635E-1	9.927E-1
-9.780E-1	9.765E-1	9.862E-1
-9.796E-1	9.473E-1	1.006E+0
-9.813E-1	9.603E-1	9.927E-1
-9.813E-1	9.538E-1	9.960E-1
-9.780E-1	9.408E-1	9.895E-1
-9.829E-1	9.505E-1	1.041E+0
-9.845E-1	9.343E-1	9.960E-1
-9.796E-1	9.538E-1	9.570E-1
-9.829E-1	9.700E-1	1.032E+0
-9.796E-1	9.473E-1	9.603E-1
-9.796E-1	9.408E-1	9.830E-1
-9.764E-1	9.700E-1	9.700E-1
-9.764E-1	1.006E+0	9.992E-1
-9.796E-1	9.278E-1	9.895E-1
-9.861E-1	9.408E-1	9.830E-1
-9.829E-1	9.473E-1	9.570E-1
-9.813E-1	9.765E-1	9.927E-1
-9.829E-1	9.343E-1	9.733E-1
-9.829E-1	9.895E-1	1.002E+0
-9.796E-1	9.441E-1	9.992E-1
-9.780E-1	9.343E-1	9.797E-1
-9.813E-1	9.505E-1	9.733E-1
-9.813E-1	9.603E-1	1.002E+0
-9.813E-1	9.051E-1	1.015E+0
-9.796E-1	9.733E-1	1.002E+0
-9.796E-1	9.505E-1	1.022E+0
-9.829E-1	9.505E-1	1.006E+0
-9.780E-1	9.765E-1	9.960E-1
-9.780E-1	9.311E-1	1.006E+0
-9.796E-1	9.635E-1	1.006E+0
-9.845E-1	9.408E-1	9.960E-1
-9.813E-1	9.733E-1	9.570E-1
-9.780E-1	9.408E-1	9.830E-1
-9.813E-1	9.570E-1	1.012E+0
-9.829E-1	9.441E-1	9.797E-1
-9.813E-1	9.895E-1	9.895E-1
-9.780E-1	9.635E-1	1.022E+0
-9.796E-1	9.441E-1	1.009E+0
-9.861E-1	9.408E-1	9.765E-1
-9.829E-1	9.765E-1	9.862E-1
-9.764E-1	9.441E-1	1.009E+0
-9.796E-1	9.376E-1	9.992E-1
-9.845E-1	9.408E-1	1.015E+0
-9.813E-1	9.311E-1	1.032E+0
-9.796E-1	9.343E-1	9.473E-1
-9.813E-1	9.214E-1	9.668E-1
-9.845E-1	9.733E-1	1.002E+0
-9.813E-1	9.765E-1	9.862E-1
-9.780E-1	9.473E-1	1.032E+0
-9.829E-1	9.408E-1	1.012E+0
-9.845E-1	9.343E-1	1.019E+0
-9.829E-1	9.343E-1	1.012E+0
-9.796E-1	9.343E-1	9.668E-1
-9.813E-1	9.311E-1	1.022E+0
-9.861E-1	9.278E-1	9.570E-1
-9.796E-1	9.311E-1	9.700E-1
-9.796E-1	9.733E-1	9.570E-1
-9.813E-1	9.733E-1	1.019E+0
-9.845E-1	9.570E-1	9.992E-1
-9.813E-1	9.570E-1	9.733E-1
-9.796E-1	9.278E-1	9.862E-1
-9.829E-1	9.311E-1	9.992E-1
-9.845E-1	9.538E-1	9.960E-1
-9.813E-1	9.700E-1	1.002E+0
-9.780E-1	9.246E-1	9.960E-1
-9.780E-1	9.538E-1	9.797E-1
-9.845E-1	9.441E-1	1.009E+0
-9.796E-1	9.408E-1	9.927E-1
-9.780E-1	9.181E-1	9.862E-1
-9.813E-1	9.700E-1	9.895E-1
-9.861E-1	9.311E-1	9.733E-1
-9.813E-1	9.733E-1	9.895E-1
-9.813E-1	9.895E-1	1.002E+0
-9.796E-1	9.343E-1	9.570E-1
-9.845E-1	9.376E-1	9.960E-1
-9.796E-1	9.765E-1	9.927E-1
-9.813E-1	9.603E-1	9.733E-1
-9.845E-1	9.343E-1	1.012E+0
-9.813E-1	9.408E-1	9.765E-1
-9.796E-1	9.668E-1	9.635E-1
-9.780E-1	9.505E-1	9.895E-1
-9.796E-1	9.733E-1	1.025E+0
-9.861E-1	9.116E-1	9.895E-1
-9.796E-1	9.668E-1	1.028E+0
-9.796E-1	9.116E-1	9.311E-1
-9.813E-1	9.408E-1	9.733E-1
-9.861E-1	9.441E-1	9.895E-1
-9.813E-1	9.992E-1	9.635E-1
-9.796E-1	9.538E-1	1.009E+0
-9.796E-1	9.376E-1	1.002E+0
-9.877E-1	9.927E-1	9.733E-1
-9.813E-1	9.441E-1	1.022E+0
-9.796E-1	9.311E-1	1.015E+0
-9.813E-1	9.635E-1	1.019E+0
-9.829E-1	9.927E-1	1.022E+0
-9.813E-1	9.797E-1	9.927E-1
-9.813E-1	9.214E-1	9.960E-1
-9.861E-1	9.505E-1	9.992E-1
-9.845E-1	9.797E-1	1.025E+0
-9.829E-1	9.278E-1	9.830E-1
-9.796E-1	9.635E-1	1.002E+0
-9.813E-1	9.797E-1	9.830E-1
-9.861E-1	9.570E-1	9.992E-1
-9.829E-1	9.408E-1	1.012E+0
-9.780E-1	9.343E-1	9.765E-1
-9.829E-1	9.343E-1	1.035E+0
-9.861E-1	9.830E-1	9.765E-1
-9.796E-1	9.797E-1	9.570E-1
-9.845E-1	9.408E-1	9.733E-1
-9.813E-1	9.441E-1	1.012E+0
-9.845E-1	9.441E-1	9.765E-1
-9.796E-1	9.635E-1	1.019E+0
-9.813E-1	9.668E-1	9.700E-1
-9.813E-1	9.473E-1	9.895E-1
-9.845E-1	9.214E-1	1.028E+0
-9.829E-1	9.992E-1	1.002E+0
-9.796E-1	9.246E-1	9.830E-1
-9.796E-1	9.538E-1	9.700E-1
-9.845E-1	9.538E-1	1.002E+0
-9.845E-1	9.603E-1	9.830E-1
-9.813E-1	9.214E-1	1.041E+0
-9.845E-1	9.765E-1	9.603E-1
-9.861E-1	9.505E-1	9.765E-1
-9.829E-1	9.505E-1	1.019E+0
-9.796E-1	9.570E-1	9.797E-1
-9.845E-1	9.505E-1	9.473E-1
-9.861E-1	9.376E-1	9.927E-1
-9.813E-1	9.765E-1	1.015E+0
-9.813E-1	9.441E-1	9.797E-1
-9.845E-1	9.343E-1	1.015E+0
-9.845E-1	9.246E-1	1.002E+0
-9.813E-1	9.246E-1	9.960E-1
-9.813E-1	9.441E-1	1.006E+0
-9.845E-1	9.538E-1	9.927E-1
-9.861E-1	9.343E-1	9.960E-1
-9.845E-1	9.246E-1	1.022E+0
-9.845E-1	9.473E-1	9.635E-1
-9.861E-1	9.733E-1	9.862E-1
-9.861E-1	9.635E-1	9.505E-1
-9.829E-1	9.311E-1	9.895E-1
-9.813E-1	9.733E-1	9.992E-1
-9.861E-1	9.733E-1	9.992E-1
-9.861E-1	9.343E-1	9.862E-1
-9.845E-1	9.797E-1	1.045E+0
-9.813E-1	9.473E-1	9.765E-1
-9.813E-1	9.441E-1	1.022E+0
-9.861E-1	9.603E-1	1.019E+0
-9.845E-1	9.505E-1	1.012E+0
-9.813E-1	9.473E-1	1.025E+0
-9.829E-1	9.408E-1	1.048E+0
-9.845E-1	9.441E-1	1.051E+0
-9.813E-1	9.441E-1	9.927E-1
-9.829E-1	9.830E-1	1.012E+0
-9.845E-1	9.797E-1	9.505E-1
-9.861E-1	9.700E-1	1.002E+0
-9.829E-1	9.603E-1	9.895E-1
-9.813E-1	9.505E-1	9.927E-1
-9.813E-1	9.181E-1	1.002E+0
-9.877E-1	9.376E-1	1.002E+0
-9.877E-1	9.505E-1	1.006E+0
-9.829E-1	9.538E-1	9.830E-1
-9.813E-1	9.181E-1	9.992E-1
-9.861E-1	9.927E-1	9.992E-1
-9.845E-1	9.570E-1	9.830E-1
-9.813E-1	9.311E-1	9.797E-1
-9.845E-1	9.635E-1	1.015E+0
-9.829E-1	9.668E-1	9.830E-1
-9.829E-1	9.538E-1	9.797E-1
-9.796E-1	9.343E-1	9.830E-1
-9.845E-1	9.700E-1	1.009E+0
-9.861E-1	9.441E-1	1.002E+0
-9.829E-1	9.733E-1	1.006E+0
-9.813E-1	9.895E-1	9.830E-1
-9.813E-1	9.408E-1	9.830E-1
-9.861E-1	9.311E-1	9.700E-1
-9.829E-1	9.733E-1	9.895E-1
-9.813E-1	9.149E-1	9.862E-1
-9.845E-1	9.862E-1	9.960E-1
-9.861E-1	9.505E-1	9.960E-1
-9.845E-1	9.408E-1	1.012E+0
-9.829E-1	9.149E-1	9.797E-1
-9.845E-1	9.538E-1	9.765E-1
-9.861E-1	9.635E-1	9.895E-1
-9.861E-1	9.441E-1	9.603E-1
-9.845E-1	9.960E-1	1.022E+0
-9.845E-1	9.278E-1	1.002E+0
-9.845E-1	9.635E-1	9.895E-1
-9.861E-1	9.538E-1	1.015E+0
-9.829E-1	9.538E-1	1.032E+0
-9.845E-1	9.343E-1	1.012E+0
-9.861E-1	9.927E-1	9.830E-1
-9.845E-1	9.181E-1	1.019E+0
-9.829E-1	9.441E-1	9.603E-1
-9.861E-1	9.603E-1	9.960E-1
-9.861E-1	9.473E-1	1.002E+0
-9.845E-1	9.603E-1	9.862E-1
-9.813E-1	9.505E-1	9.895E-1
-9.861E-1	9.700E-1	9.797E-1
-9.861E-1	9.830E-1	9.927E-1
-9.829E-1	9.278E-1	9.765E-1
-9.796E-1	9.149E-1	9.895E-1
-9.845E-1	9.278E-1	1.009E+0
-9.877E-1	9.473E-1	9.830E-1
-9.877E-1	9.635E-1	1.002E+0
-9.829E-1	9.700E-1	9.733E-1
-9.861E-1	9.116E-1	1.015E+0
-9.894E-1	9.733E-1	9.733E-1
-9.845E-1	9.246E-1	1.028E+0
-9.861E-1	9.505E-1	1.002E+0
-9.845E-1	9.441E-1	1.015E+0
-9.861E-1	9.473E-1	9.765E-1
-9.877E-1	9.862E-1	1.019E+0
-9.829E-1	9.376E-1	9.797E-1
-9.829E-1	9.603E-1	9.895E-1
-9.894E-1	9.668E-1	1.015E+0
-9.829E-1	9.278E-1	9.862E-1
-9.829E-1	9.278E-1	9.830E-1
-9.845E-1	9.830E-1	1.006E+0
-9.894E-1	9.570E-1	1.019E+0
-9.845E-1	9.603E-1	9.733E-1
-9.813E-1	9.278E-1	1.028E+0
-9.861E-1	9.473E-1	9.927E-1
-9.877E-1	9.473E-1	9.927E-1
-9.829E-1	9.408E-1	1.012E+0
-9.829E-1	9.408E-1	1.022E+0
-9.845E-1	9.570E-1	1.019E+0
-9.861E-1	9.473E-1	9.862E-1
-9.813E-1	9.538E-1	9.992E-1
-9.829E-1	9.441E-1	1.009E+0
-9.829E-1	9.441E-1	9.895E-1
-9.845E-1	9.505E-1	9.733E-1
-9.829E-1	9.538E-1	1.009E+0
-9.813E-1	9.278E-1	1.012E+0
-9.861E-1	9.603E-1	1.009E+0
-9.877E-1	9.505E-1	9.700E-1
-9.829E-1	9.700E-1	9.635E-1
-9.845E-1	9.376E-1	1.028E+0
-9.861E-1	9.343E-1	9.797E-1
-9.877E-1	9.505E-1	1.019E+0
-9.877E-1	9.538E-1	1.019E+0
-9.845E-1	9.505E-1	1.064E+0
-9.845E-1	9.603E-1	9.862E-1
-9.910E-1	9.441E-1	1.012E+0
-9.861E-1	9.668E-1	9.635E-1
-9.813E-1	9.603E-1	1.006E+0
-9.861E-1	9.505E-1	9.570E-1
-9.877E-1	9.635E-1	1.012E+0
-9.845E-1	9.538E-1	9.797E-1
-9.829E-1	9.830E-1	9.700E-1
-9.845E-1	9.376E-1	9.668E-1
-9.877E-1	9.668E-1	9.927E-1
-9.845E-1	9.441E-1	1.002E+0
-9.829E-1	9.408E-1	9.570E-1
-9.877E-1	9.376E-1	9.927E-1
-9.861E-1	9.408E-1	9.895E-1
-9.829E-1	9.765E-1	9.830E-1
-9.861E-1	9.733E-1	9.830E-1
-9.861E-1	9.441E-1	9.895E-1
-9.877E-1	9.246E-1	9.992E-1
-9.861E-1	9.116E-1	1.025E+0
-9.829E-1	9.246E-1	1.025E+0
-9.861E-1	9.441E-1	9.668E-1
-9.877E-1	9.019E-1	9.570E-1
-9.877E-1	9.214E-1	1.028E+0
-9.829E-1	9.570E-1	9.765E-1
-9.861E-1	9.570E-1	9.927E-1
-9.861E-1	9.311E-1	1.009E+0
-9.861E-1	9.603E-1	9.992E-1
-9.813E-1	9.246E-1	9.603E-1
-9.845E-1	9.797E-1	1.019E+0
-9.894E-1	9.311E-1	9.927E-1
-9.861E-1	9.505E-1	9.992E-1
-9.829E-1	9.570E-1	9.473E-1
-9.861E-1	9.570E-1	9.830E-1
-9.894E-1	9.538E-1	9.797E-1
-9.845E-1	9.538E-1	9.927E-1
-9.861E-1	9.538E-1	1.002E+0
-9.861E-1	9.635E-1	9.635E-1
-9.894E-1	9.116E-1	1.002E+0
-9.877E-1	9.181E-1	9.733E-1
-9.829E-1	9.408E-1	1.009E+0
-9.877E-1	9.538E-1	9.992E-1
-9.910E-1	9.570E-1	1.002E+0
-9.861E-1	9.635E-1	9.927E-1
-9.861E-1	9.343E-1	9.797E-1
-9.861E-1	9.441E-1	9.668E-1
-9.894E-1	9.473E-1	9.927E-1
-9.861E-1	9.311E-1	1.028E+0
-9.829E-1	9.214E-1	1.009E+0
-9.877E-1	9.700E-1	9.895E-1
-9.894E-1	9.181E-1	9.668E-1
-9.845E-1	9.733E-1	9.408E-1
-9.829E-1	9.473E-1	9.505E-1
-9.877E-1	9.700E-1	1.002E+0
-9.894E-1	9.570E-1	9.992E-1
-9.877E-1	9.149E-1	9.862E-1
-9.877E-1	9.408E-1	9.862E-1
-9.877E-1	9.051E-1	9.700E-1
-9.861E-1	9.441E-1	9.635E-1
-9.861E-1	9.538E-1	1.006E+0
-9.861E-1	9.830E-1	9.895E-1
-9.861E-1	9.765E-1	1.019E+0
-9.877E-1	9.927E-1	9.992E-1
-9.877E-1	9.214E-1	1.025E+0
-9.861E-1	9.668E-1	9.570E-1
-9.861E-1	9.505E-1	1.015E+0
-9.894E-1	9.408E-1	9.992E-1
-9.877E-1	1.006E+0	1.002E+0
-9.845E-1	9.538E-1	1.025E+0
-9.861E-1	9.408E-1	9.700E-1
-9.861E-1	9.343E-1	9.960E-1
-9.877E-1	9.635E-1	9.570E-1
-9.813E-1	9.733E-1	9.668E-1
-9.877E-1	9.408E-1	9.992E-1
-9.877E-1	9.603E-1	9.862E-1
-9.829E-1	9.473E-1	1.006E+0
-9.845E-1	9.830E-1	1.009E+0
-9.861E-1	9.700E-1	9.830E-1
-9.910E-1	9.603E-1	1.019E+0
-9.877E-1	9.246E-1	1.012E+0
-9.845E-1	9.214E-1	9.700E-1
-9.877E-1	9.505E-1	9.538E-1
-9.894E-1	9.830E-1	9.895E-1
-9.861E-1	9.408E-1	9.733E-1
-9.861E-1	9.538E-1	1.009E+0
-9.877E-1	9.311E-1	1.015E+0
-9.894E-1	9.376E-1	9.830E-1
-9.861E-1	9.505E-1	1.041E+0
-9.845E-1	9.570E-1	1.015E+0
-9.894E-1	9.246E-1	9.895E-1
-9.894E-1	9.311E-1	9.570E-1
-9.877E-1	9.246E-1	1.032E+0
-9.845E-1	9.538E-1	9.960E-1
-9.861E-1	9.408E-1	1.025E+0
-9.877E-1	9.343E-1	9.927E-1
-9.894E-1	9.635E-1	1.012E+0
-9.861E-1	9.376E-1	1.019E+0
-9.894E-1	9.797E-1	1.006E+0
-9.877E-1	9.343E-1	1.012E+0
-9.877E-1	9.214E-1	9.603E-1
-9.861E-1	9.473E-1	1.009E+0
-9.894E-1	9.246E-1	1.019E+0
-9.894E-1	9.733E-1	1.006E+0
-9.877E-1	9.570E-1	9.830E-1
-9.829E-1	9.765E-1	1.012E+0
-9.894E-1	9.051E-1	9.927E-1
-9.910E-1	9.051E-1	1.006E+0
-9.894E-1	9.538E-1	1.012E+0
-9.845E-1	9.668E-1	9.733E-1
-9.894E-1	9.668E-1	9.895E-1
-9.910E-1	9.343E-1	9.830E-1
-9.877E-1	9.473E-1	9.992E-1
-9.845E-1	9.441E-1	9.733E-1
-9.894E-1	9.765E-1	1.019E+0
-9.894E-1	9.765E-1	9.733E-1
-9.877E-1	9.603E-1	1.025E+0
-9.845E-1	9.441E-1	1.019E+0
-9.877E-1	9.603E-1	1.015E+0
-9.894E-1	9.181E-1	9.992E-1
-9.877E-1	9.570E-1	1.012E+0
-9.861E-1	9.214E-1	1.015E+0
-9.877E-1	9.149E-1	9.733E-1
-9.894E-1	9.408E-1	9.960E-1
-9.910E-1	9.376E-1	1.006E+0
-9.877E-1	9.343E-1	9.733E-1
-9.845E-1	9.473E-1	9.862E-1
-9.877E-1	9.408E-1	9.733E-1
-9.894E-1	9.441E-1	9.700E-1
-9.877E-1	9.441E-1	1.009E+0
-9.877E-1	9.505E-1	1.009E+0
-9.926E-1	9.668E-1	9.992E-1
-9.877E-1	9.733E-1	1.048E+0
-9.861E-1	9.505E-1	1.022E+0
-9.894E-1	9.635E-1	9.895E-1
-9.877E-1	9.408E-1	9.960E-1
-9.861E-1	9.441E-1	1.035E+0
-9.861E-1	9.570E-1	1.012E+0
-9.894E-1	9.797E-1	9.992E-1
-9.894E-1	9.830E-1	1.019E+0
-9.877E-1	9.668E-1	1.002E+0
-9.845E-1	9.376E-1	9.830E-1
-9.877E-1	9.116E-1	9.960E-1
-9.894E-1	9.733E-1	1.022E+0
-9.894E-1	9.441E-1	9.797E-1
-9.861E-1	9.343E-1	1.015E+0
-9.877E-1	9.505E-1	1.012E+0
-9.910E-1	9.538E-1	9.927E-1
-9.894E-1	9.311E-1	9.797E-1
-9.877E-1	9.505E-1	1.015E+0
-9.861E-1	9.603E-1	9.992E-1
-9.910E-1	9.765E-1	1.002E+0
-9.894E-1	9.570E-1	9.797E-1
-9.894E-1	9.570E-1	9.862E-1
-9.894E-1	9.376E-1	1.009E+0
-9.910E-1	9.570E-1	1.012E+0
-9.877E-1	9.830E-1	1.032E+0
-9.877E-1	9.441E-1	9.668E-1
-9.894E-1	9.473E-1	1.038E+0
-9.926E-1	9.603E-1	9.862E-1
-9.894E-1	9.862E-1	9.797E-1
-9.845E-1	9.278E-1	9.668E-1
-9.861E-1	9.473E-1	9.992E-1
-9.894E-1	9.797E-1	1.032E+0
-9.877E-1	9.181E-1	9.797E-1
-9.861E-1	9.343E-1	9.862E-1
-9.894E-1	9.668E-1	9.797E-1
-9.894E-1	9.408E-1	9.862E-1
-9.910E-1	9.246E-1	9.797E-1
-9.877E-1	9.441E-1	9.960E-1
-9.894E-1	9.830E-1	1.032E+0
-9.894E-1	9.635E-1	9.797E-1
-9.877E-1	9.408E-1	1.054E+0
-9.861E-1	9.668E-1	9.635E-1
-9.861E-1	9.473E-1	1.002E+0
-9.894E-1	9.505E-1	9.895E-1
-9.877E-1	9.765E-1	1.006E+0
-9.877E-1	9.441E-1	1.045E+0
-9.877E-1	9.019E-1	9.895E-1
-9.910E-1	9.376E-1	9.797E-1
-9.894E-1	9.343E-1	9.765E-1
-9.845E-1	9.668E-1	1.041E+0
-9.877E-1	9.505E-1	1.002E+0
-9.926E-1	9.570E-1	1.041E+0
-9.877E-1	9.278E-1	1.006E+0
-9.877E-1	9.927E-1	1.009E+0
-9.959E-1	9.505E-1	1.028E+0
-9.910E-1	9.603E-1	9.603E-1
-9.861E-1	9.733E-1	1.022E+0
-9.910E-1	9.214E-1	9.733E-1
-9.942E-1	9.408E-1	9.830E-1
-9.894E-1	9.408E-1	1.051E+0
-9.926E-1	9.862E-1	1.022E+0
-9.910E-1	9.635E-1	1.019E+0
-9.942E-1	9.733E-1	9.895E-1
-9.910E-1	9.376E-1	9.992E-1
-9.926E-1	9.603E-1	9.505E-1
-9.942E-1	9.408E-1	9.830E-1
-9.942E-1	9.733E-1	9.830E-1
-9.926E-1	9.214E-1	9.538E-1
-9.910E-1	9.343E-1	9.635E-1
-9.942E-1	9.895E-1	9.960E-1
-9.942E-1	9.246E-1	9.505E-1
-9.910E-1	9.603E-1	9.668E-1
-9.910E-1	9.570E-1	1.006E+0
-9.926E-1	9.408E-1	9.700E-1
-9.942E-1	9.603E-1	1.002E+0
-9.910E-1	9.214E-1	1.015E+0
-9.877E-1	9.278E-1	1.002E+0
-9.942E-1	9.505E-1	9.927E-1
-9.942E-1	9.408E-1	1.015E+0
-9.894E-1	9.570E-1	1.019E+0
-9.894E-1	9.668E-1	9.830E-1
-9.910E-1	9.505E-1	9.927E-1
-9.942E-1	9.473E-1	9.992E-1
-9.926E-1	9.797E-1	1.022E+0
-9.894E-1	9.181E-1	9.570E-1
-9.975E-1	9.376E-1	1.015E+0
-9.959E-1	9.278E-1	1.015E+0
-9.926E-1	9.441E-1	9.668E-1
-9.894E-1	9.343E-1	1.045E+0
-9.910E-1	9.797E-1	9.895E-1
-9.942E-1	9.635E-1	1.032E+0
-9.910E-1	9.441E-1	9.668E-1
-9.910E-1	9.408E-1	1.032E+0
-9.942E-1	9.635E-1	1.006E+0
-9.959E-1	9.278E-1	1.009E+0
-9.910E-1	8.759E-1	9.700E-1
-9.894E-1	9.505E-1	9.862E-1
-9.926E-1	9.214E-1	9.862E-1
-9.910E-1	9.570E-1	1.012E+0
-9.910E-1	9.278E-1	9.700E-1
-9.894E-1	9.733E-1	1.006E+0
-9.942E-1	9.278E-1	9.830E-1
-9.926E-1	9.570E-1	9.927E-1
-9.910E-1	9.408E-1	1.006E+0
-9.894E-1	9.603E-1	9.603E-1
-9.926E-1	9.311E-1	9.927E-1
-9.926E-1	9.830E-1	1.032E+0
-9.926E-1	9.473E-1	9.960E-1
-9.910E-1	9.376E-1	9.862E-1
-9.959E-1	9.538E-1	1.006E+0
-9.959E-1	9.505E-1	9.668E-1
-9.926E-1	9.214E-1	9.733E-1
-9.894E-1	9.862E-1	1.025E+0
-9.926E-1	9.408E-1	1.002E+0
-9.959E-1	9.603E-1	1.019E+0
-9.910E-1	9.895E-1	9.992E-1
-9.877E-1	9.603E-1	9.830E-1
-9.926E-1	9.505E-1	1.006E+0
-9.926E-1	9.668E-1	1.012E+0
-9.926E-1	9.278E-1	1.019E+0
-9.926E-1	9.603E-1	9.927E-1
-9.926E-1	9.700E-1	9.895E-1
-9.942E-1	9.862E-1	9.733E-1
-9.910E-1	9.408E-1	1.019E+0
-9.910E-1	9.149E-1	9.960E-1
-9.942E-1	9.635E-1	9.862E-1
-9.959E-1	9.765E-1	9.830E-1
-9.926E-1	9.765E-1	9.830E-1
-9.894E-1	9.668E-1	9.960E-1
-9.942E-1	9.343E-1	1.009E+0
-9.959E-1	9.830E-1	1.006E+0
-9.926E-1	9.733E-1	9.830E-1
-9.877E-1	9.441E-1	1.019E+0
-9.910E-1	9.830E-1	9.830E-1
-9.959E-1	9.343E-1	1.041E+0
-9.926E-1	9.603E-1	9.733E-1
-9.910E-1	9.635E-1	9.797E-1
-9.910E-1	9.376E-1	1.006E+0
-9.959E-1	9.343E-1	9.960E-1
-9.910E-1	9.214E-1	9.960E-1
-9.910E-1	9.668E-1	1.009E+0
-9.942E-1	9.441E-1	9.797E-1
-9.942E-1	9.733E-1	9.700E-1
-9.926E-1	9.278E-1	9.862E-1
-9.910E-1	9.441E-1	1.002E+0
-9.910E-1	9.278E-1	9.927E-1
-9.959E-1	9.635E-1	9.960E-1
-9.926E-1	9.408E-1	9.765E-1
-9.942E-1	9.149E-1	9.700E-1
-9.926E-1	9.538E-1	9.960E-1
-9.959E-1	9.376E-1	1.012E+0
-9.926E-1	9.733E-1	9.765E-1
-9.926E-1	9.797E-1	1.035E+0
-9.959E-1	9.765E-1	9.830E-1
-9.975E-1	9.505E-1	9.473E-1
-9.926E-1	9.214E-1	1.025E+0
-9.910E-1	9.343E-1	9.927E-1
-9.942E-1	9.505E-1	9.895E-1
-9.975E-1	9.570E-1	9.895E-1
-9.910E-1	9.376E-1	9.862E-1
-9.894E-1	9.505E-1	9.765E-1
-9.942E-1	9.538E-1	9.862E-1
-9.959E-1	9.441E-1	9.992E-1
-9.942E-1	9.603E-1	9.927E-1
-9.910E-1	9.473E-1	1.028E+0
-9.942E-1	9.149E-1	1.058E+0
-9.942E-1	9.408E-1	9.927E-1
-9.926E-1	9.473E-1	9.960E-1
-9.910E-1	9.830E-1	1.025E+0
-9.926E-1	9.473E-1	1.022E+0
-9.975E-1	9.538E-1	9.960E-1
-9.910E-1	9.505E-1	9.733E-1
-9.910E-1	9.505E-1	9.603E-1
-9.942E-1	9.473E-1	9.733E-1
-9.959E-1	9.570E-1	1.015E+0
-9.942E-1	9.505E-1	9.960E-1
-9.959E-1	9.473E-1	9.830E-1
-9.926E-1	9.441E-1	9.797E-1
-9.926E-1	9.214E-1	9.765E-1
-9.942E-1	9.246E-1	9.927E-1
-9.942E-1	9.538E-1	9.668E-1
-9.942E-1	9.473E-1	1.015E+0
-1.002E+0	9.246E-1	9.765E-1
-9.942E-1	9.862E-1	1.006E+0
-9.942E-1	9.408E-1	9.862E-1
-9.942E-1	9.473E-1	9.862E-1
-9.975E-1	9.895E-1	9.830E-1
-9.926E-1	9.343E-1	1.015E+0
-9.910E-1	9.505E-1	9.635E-1
-9.959E-1	9.635E-1	9.992E-1
-9.959E-1	9.700E-1	9.603E-1
-9.975E-1	9.603E-1	1.012E+0
-9.942E-1	9.181E-1	1.002E+0
-9.942E-1	9.635E-1	1.002E+0
-9.991E-1	9.376E-1	9.668E-1
-9.926E-1	9.505E-1	1.022E+0
-9.910E-1	9.538E-1	9.668E-1
-9.942E-1	9.538E-1	9.408E-1
-9.959E-1	9.635E-1	9.895E-1
-9.910E-1	9.960E-1	1.006E+0
-9.926E-1	9.538E-1	9.733E-1
-9.942E-1	9.051E-1	9.700E-1
-9.959E-1	9.408E-1	9.830E-1
-9.942E-1	9.862E-1	1.012E+0
-9.926E-1	9.733E-1	9.895E-1
-9.959E-1	9.311E-1	1.012E+0
-9.959E-1	9.278E-1	9.635E-1
-9.942E-1	9.441E-1	9.765E-1
-9.910E-1	9.246E-1	9.635E-1
-9.959E-1	9.116E-1	9.700E-1
-9.975E-1	1.002E+0	9.960E-1
-9.959E-1	9.505E-1	1.009E+0
-9.942E-1	9.830E-1	1.025E+0
-9.942E-1	9.538E-1	9.992E-1
-9.975E-1	9.505E-1	9.992E-1
-9.926E-1	8.954E-1	9.830E-1
-9.910E-1	9.603E-1	1.009E+0
-9.959E-1	9.830E-1	1.015E+0
-9.975E-1	9.214E-1	9.830E-1
-9.959E-1	9.765E-1	9.797E-1
-9.910E-1	9.603E-1	1.009E+0
-9.959E-1	1.015E+0	9.570E-1
-9.991E-1	9.441E-1	1.002E+0
-9.942E-1	9.311E-1	1.051E+0
-9.926E-1	9.343E-1	9.862E-1
-9.959E-1	9.311E-1	1.002E+0
-9.975E-1	9.441E-1	9.862E-1
-9.959E-1	9.441E-1	9.505E-1
-9.910E-1	9.538E-1	1.022E+0
-9.959E-1	9.408E-1	1.025E+0
-9.942E-1	9.797E-1	9.700E-1
-9.910E-1	9.570E-1	1.002E+0
-9.926E-1	9.343E-1	9.797E-1
-9.959E-1	9.408E-1	1.002E+0
-1.002E+0	9.505E-1	1.025E+0
-9.942E-1	9.149E-1	9.765E-1
-9.942E-1	9.376E-1	9.343E-1
-9.975E-1	9.441E-1	9.797E-1
-9.991E-1	9.343E-1	9.862E-1
-9.959E-1	9.376E-1	9.830E-1
-9.910E-1	9.343E-1	9.797E-1
-9.926E-1	9.927E-1	9.992E-1
-9.991E-1	9.473E-1	9.862E-1
-9.942E-1	9.733E-1	1.028E+0
-9.942E-1	9.473E-1	9.895E-1
-9.959E-1	9.214E-1	1.002E+0
-9.959E-1	9.538E-1	9.895E-1
-9.975E-1	9.700E-1	1.035E+0
-9.975E-1	9.473E-1	1.019E+0
-9.942E-1	9.343E-1	9.960E-1
-9.959E-1	9.051E-1	1.002E+0
-9.959E-1	9.570E-1	9.895E-1
-9.975E-1	9.862E-1	1.006E+0
-9.942E-1	9.635E-1	1.002E+0
-9.975E-1	9.473E-1	9.927E-1
-9.991E-1	9.311E-1	1.015E+0
-9.942E-1	9.084E-1	1.022E+0
-9.959E-1	9.603E-1	1.006E+0
-1.001E+0	9.311E-1	1.002E+0
-9.959E-1	8.954E-1	9.895E-1
-9.942E-1	9.408E-1	9.927E-1
-9.959E-1	9.895E-1	1.025E+0
-9.991E-1	9.927E-1	1.009E+0
-9.942E-1	9.505E-1	9.765E-1
-9.942E-1	9.505E-1	9.927E-1
-9.975E-1	9.246E-1	9.603E-1
-9.991E-1	9.538E-1	1.006E+0
-9.991E-1	9.635E-1	9.668E-1
-9.942E-1	9.830E-1	9.733E-1
-9.975E-1	9.408E-1	9.797E-1
-9.975E-1	9.311E-1	9.797E-1
-9.975E-1	9.733E-1	9.992E-1
-9.926E-1	9.376E-1	9.992E-1
-9.991E-1	9.376E-1	9.895E-1
-9.959E-1	9.538E-1	9.797E-1
-9.975E-1	9.473E-1	9.505E-1
-9.942E-1	9.635E-1	1.022E+0
-9.959E-1	9.473E-1	9.895E-1
-9.975E-1	9.733E-1	1.015E+0
-9.975E-1	9.343E-1	1.012E+0
-9.942E-1	9.538E-1	9.830E-1
-9.959E-1	9.538E-1	9.700E-1
-9.975E-1	9.441E-1	9.960E-1
-9.959E-1	9.603E-1	1.032E+0
-9.942E-1	1.009E+0	9.927E-1
-1.001E+0	9.116E-1	9.862E-1
-1.002E+0	9.505E-1	1.002E+0
-9.942E-1	1.002E+0	1.028E+0
-9.942E-1	9.603E-1	9.992E-1
-9.959E-1	9.733E-1	1.006E+0
-9.991E-1	9.441E-1	9.992E-1
-9.942E-1	9.343E-1	1.028E+0
-9.959E-1	9.797E-1	9.830E-1
-9.991E-1	9.895E-1	9.992E-1
-9.991E-1	9.603E-1	9.862E-1
-9.959E-1	9.635E-1	9.960E-1
-9.959E-1	9.570E-1	1.002E+0
-9.959E-1	9.635E-1	9.668E-1
-1.001E+0	9.473E-1	1.028E+0
-9.959E-1	9.214E-1	1.002E+0
-9.942E-1	9.668E-1	1.012E+0
-9.975E-1	9.538E-1	1.015E+0
-1.001E+0	9.408E-1	9.960E-1
-9.975E-1	9.570E-1	9.927E-1
-9.942E-1	9.505E-1	1.009E+0
-9.991E-1	9.603E-1	1.012E+0
-1.002E+0	9.473E-1	1.012E+0
-9.959E-1	9.765E-1	9.668E-1
-9.942E-1	9.635E-1	9.862E-1
-9.991E-1	9.505E-1	1.028E+0
-1.004E+0	9.441E-1	9.765E-1
-9.991E-1	9.278E-1	1.006E+0
-9.926E-1	9.700E-1	9.927E-1
-9.991E-1	9.668E-1	9.473E-1
-1.002E+0	9.538E-1	9.960E-1
-9.975E-1	9.116E-1	1.035E+0
-9.959E-1	9.700E-1	1.009E+0
-9.959E-1	9.538E-1	1.009E+0
-1.002E+0	9.505E-1	9.538E-1
-9.975E-1	9.214E-1	9.765E-1
-9.959E-1	9.311E-1	1.019E+0
-1.001E+0	9.246E-1	9.862E-1
-1.001E+0	9.603E-1	9.765E-1
-9.991E-1	9.830E-1	1.025E+0
-9.942E-1	9.311E-1	9.960E-1
-1.001E+0	9.441E-1	9.765E-1
-1.001E+0	9.246E-1	9.700E-1
-9.942E-1	9.343E-1	1.006E+0
-9.942E-1	9.343E-1	9.733E-1
-9.942E-1	9.668E-1	9.603E-1
-1.001E+0	9.538E-1	9.927E-1
-9.975E-1	9.473E-1	1.006E+0
-9.959E-1	9.505E-1	1.009E+0
-9.975E-1	9.408E-1	1.045E+0
-9.991E-1	9.343E-1	1.045E+0
-9.975E-1	9.538E-1	9.603E-1
-9.975E-1	9.505E-1	1.015E+0
-9.991E-1	9.246E-1	1.012E+0
-1.002E+0	9.246E-1	9.992E-1
-9.975E-1	9.733E-1	1.022E+0
-9.959E-1	9.311E-1	9.862E-1
-1.001E+0	9.570E-1	1.054E+0
-1.004E+0	9.246E-1	9.862E-1
-9.991E-1	9.051E-1	9.797E-1
-9.942E-1	9.570E-1	9.895E-1
-9.975E-1	9.343E-1	1.009E+0
-1.001E+0	9.635E-1	9.830E-1
-9.975E-1	9.376E-1	1.006E+0
-9.959E-1	8.954E-1	9.603E-1
-9.959E-1	9.603E-1	1.022E+0
-1.002E+0	9.051E-1	9.765E-1
-9.991E-1	9.538E-1	9.895E-1
-9.975E-1	9.505E-1	1.025E+0
-1.001E+0	9.473E-1	9.830E-1
-1.001E+0	9.635E-1	1.015E+0
-9.975E-1	9.343E-1	9.992E-1
-9.959E-1	9.311E-1	1.045E+0
-9.975E-1	9.343E-1	9.960E-1
-1.002E+0	9.635E-1	1.022E+0
-9.991E-1	1.019E+0	9.960E-1
-9.975E-1	9.960E-1	9.538E-1
-9.991E-1	9.603E-1	9.927E-1
-1.002E+0	9.376E-1	9.992E-1
-1.001E+0	9.603E-1	9.635E-1
-9.991E-1	9.700E-1	1.009E+0
-1.002E+0	9.570E-1	9.862E-1
-9.991E-1	9.960E-1	1.015E+0
-9.991E-1	9.570E-1	9.830E-1
-9.991E-1	9.116E-1	9.733E-1
-1.001E+0	9.441E-1	9.992E-1
-1.001E+0	9.830E-1	1.035E+0
-9.991E-1	9.408E-1	1.051E+0
-9.975E-1	9.441E-1	9.992E-1
-9.991E-1	9.473E-1	9.635E-1
-1.006E+0	9.246E-1	1.015E+0
-9.975E-1	9.603E-1	9.927E-1
-9.991E-1	9.505E-1	9.733E-1
-9.991E-1	9.830E-1	9.992E-1
-9.991E-1	9.830E-1	1.012E+0
-9.975E-1	9.473E-1	1.002E+0
-9.991E-1	9.927E-1	1.009E+0
-9.991E-1	9.505E-1	9.830E-1
-1.004E+0	9.635E-1	9.765E-1
-9.975E-1	9.570E-1	9.603E-1
-9.975E-1	9.603E-1	9.960E-1
-9.991E-1	9.505E-1	1.028E+0
-1.001E+0	9.311E-1	9.765E-1
-9.991E-1	9.051E-1	9.862E-1
-9.991E-1	9.635E-1	9.733E-1
-1.001E+0	9.700E-1	1.012E+0
-9.991E-1	9.603E-1	1.002E+0
-9.975E-1	9.570E-1	9.992E-1
-9.959E-1	9.668E-1	1.032E+0
-9.975E-1	9.830E-1	9.797E-1
-1.002E+0	9.473E-1	9.797E-1
-9.991E-1	9.408E-1	9.992E-1
-9.991E-1	9.862E-1	9.862E-1
-9.975E-1	9.343E-1	1.032E+0
-1.001E+0	9.570E-1	9.992E-1
-9.975E-1	9.733E-1	9.765E-1
-9.975E-1	9.538E-1	9.797E-1
-9.991E-1	9.668E-1	9.895E-1
-1.001E+0	9.343E-1	9.960E-1
-9.991E-1	9.603E-1	9.992E-1
-9.975E-1	9.570E-1	9.992E-1
-1.002E+0	9.311E-1	9.797E-1
-1.002E+0	9.505E-1	1.025E+0
-1.001E+0	9.343E-1	1.032E+0
-9.975E-1	9.311E-1	9.765E-1
-9.991E-1	9.441E-1	1.006E+0
-1.002E+0	9.343E-1	1.009E+0
-1.001E+0	9.343E-1	9.895E-1
-9.975E-1	9.441E-1	1.015E+0
-1.001E+0	9.441E-1	9.992E-1
-1.002E+0	9.343E-1	1.032E+0
-1.001E+0	9.441E-1	9.895E-1
-9.942E-1	9.570E-1	9.895E-1
-9.991E-1	9.181E-1	1.015E+0
-1.004E+0	9.603E-1	1.012E+0
-1.002E+0	9.927E-1	9.960E-1
-1.001E+0	9.473E-1	1.022E+0
-1.002E+0	9.603E-1	9.765E-1
-1.002E+0	9.408E-1	1.012E+0
-9.991E-1	9.570E-1	1.025E+0
-1.001E+0	9.538E-1	1.006E+0
-1.001E+0	9.473E-1	9.668E-1
-1.002E+0	9.862E-1	9.765E-1
-9.991E-1	9.311E-1	1.002E+0
-9.991E-1	8.986E-1	1.002E+0
-9.991E-1	9.311E-1	1.012E+0
-1.002E+0	9.570E-1	9.992E-1
-9.975E-1	8.954E-1	9.927E-1
-9.975E-1	9.311E-1	1.012E+0
-1.004E+0	9.181E-1	1.002E+0
-1.004E+0	9.668E-1	1.012E+0
-9.991E-1	9.376E-1	9.765E-1
-1.001E+0	9.473E-1	9.830E-1
-9.975E-1	9.311E-1	9.992E-1
-1.004E+0	8.986E-1	9.927E-1
-9.991E-1	9.603E-1	9.960E-1
-9.975E-1	9.441E-1	1.009E+0
-1.002E+0	9.214E-1	9.700E-1
-1.002E+0	9.700E-1	9.538E-1
-1.002E+0	9.311E-1	9.960E-1
-1.001E+0	9.505E-1	9.635E-1
-1.001E+0	9.700E-1	1.009E+0
-1.002E+0	9.246E-1	9.895E-1
-1.001E+0	9.992E-1	9.700E-1
-1.002E+0	9.700E-1	9.570E-1
-1.001E+0	9.214E-1	1.006E+0
-1.004E+0	9.343E-1	1.015E+0
-9.991E-1	9.733E-1	1.006E+0
-9.991E-1	9.214E-1	9.862E-1
-1.001E+0	9.570E-1	9.960E-1
-1.002E+0	9.668E-1	9.862E-1
-1.004E+0	8.986E-1	9.830E-1
-9.991E-1	9.570E-1	1.019E+0
-1.002E+0	9.376E-1	1.019E+0
-1.004E+0	9.441E-1	9.830E-1
-1.002E+0	9.862E-1	1.035E+0
-1.001E+0	9.733E-1	9.668E-1
-1.004E+0	9.473E-1	9.862E-1
-1.001E+0	9.733E-1	9.992E-1
-9.991E-1	9.797E-1	9.570E-1
-9.975E-1	9.473E-1	9.603E-1
-1.001E+0	9.473E-1	9.927E-1
-1.002E+0	9.603E-1	9.895E-1
-1.001E+0	9.538E-1	9.960E-1
-9.991E-1	9.538E-1	9.895E-1
-1.004E+0	9.473E-1	1.006E+0
-1.004E+0	9.181E-1	1.019E+0
-1.001E+0	9.505E-1	1.048E+0
-9.991E-1	9.765E-1	1.015E+0
-1.002E+0	9.797E-1	9.505E-1
-1.002E+0	9.473E-1	9.765E-1
-1.002E+0	9.376E-1	9.927E-1
-9.975E-1	9.635E-1	9.927E-1
-1.001E+0	9.635E-1	9.992E-1
-1.004E+0	9.505E-1	1.019E+0
-1.007E+0	9.505E-1	9.862E-1
-1.001E+0	9.408E-1	1.009E+0
-1.002E+0	9.149E-1	9.960E-1
-1.004E+0	9.635E-1	1.035E+0
-1.002E+0	9.603E-1	1.032E+0
-1.001E+0	9.635E-1	1.035E+0
-1.001E+0	9.765E-1	1.009E+0
-1.004E+0	9.505E-1	1.006E+0
-1.001E+0	9.570E-1	9.603E-1
-9.991E-1	9.473E-1	9.862E-1
-1.002E+0	9.603E-1	9.927E-1
-1.006E+0	9.116E-1	1.006E+0
-1.001E+0	9.084E-1	1.006E+0
-1.001E+0	9.408E-1	9.862E-1
-9.991E-1	9.473E-1	9.895E-1
-1.004E+0	9.343E-1	9.830E-1
-1.002E+0	9.570E-1	9.895E-1
-9.991E-1	9.733E-1	9.895E-1
-1.002E+0	9.603E-1	1.025E+0
-1.004E+0	9.311E-1	1.012E+0
-1.002E+0	9.668E-1	1.006E+0
-9.991E-1	9.733E-1	9.733E-1
-1.004E+0	9.376E-1	1.035E+0
-1.004E+0	9.278E-1	1.032E+0
-1.002E+0	9.441E-1	9.830E-1
-1.001E+0	9.214E-1	9.668E-1
-1.002E+0	9.149E-1	1.002E+0
-1.007E+0	9.992E-1	9.733E-1
-9.991E-1	9.830E-1	1.006E+0
-9.991E-1	9.473E-1	9.603E-1
-1.002E+0	9.505E-1	1.035E+0
-1.002E+0	9.051E-1	9.700E-1
-1.004E+0	9.376E-1	1.006E+0
-1.001E+0	9.408E-1	9.927E-1
-1.002E+0	9.505E-1	1.058E+0
-1.006E+0	9.635E-1	1.002E+0
-1.006E+0	9.538E-1	1.038E+0
-1.001E+0	9.505E-1	1.022E+0
-1.004E+0	9.700E-1	9.700E-1
-1.004E+0	9.700E-1	9.733E-1
-1.004E+0	9.700E-1	9.927E-1
-9.975E-1	9.343E-1	1.002E+0
-1.001E+0	9.343E-1	1.012E+0
-1.006E+0	1.006E+0	9.797E-1
-1.006E+0	9.862E-1	9.927E-1
-1.001E+0	9.343E-1	1.048E+0
-1.004E+0	9.733E-1	1.022E+0
-1.006E+0	9.733E-1	9.960E-1
-1.004E+0	9.538E-1	1.012E+0
-1.001E+0	9.570E-1	9.862E-1
-1.004E+0	9.376E-1	1.006E+0
-1.004E+0	9.570E-1	9.960E-1
-1.004E+0	9.376E-1	9.376E-1
-9.991E-1	8.986E-1	1.002E+0
-1.004E+0	9.668E-1	9.733E-1
-1.004E+0	9.408E-1	1.002E+0
-1.002E+0	9.505E-1	9.733E-1
-1.004E+0	9.505E-1	9.992E-1
-1.001E+0	9.830E-1	1.035E+0
-1.007E+0	9.733E-1	1.009E+0
-1.001E+0	9.830E-1	9.895E-1
-1.001E+0	9.376E-1	9.700E-1
-1.004E+0	9.927E-1	9.668E-1
-1.007E+0	9.505E-1	1.025E+0
-1.004E+0	8.954E-1	1.006E+0
-1.004E+0	9.538E-1	9.797E-1
-1.004E+0	9.441E-1	1.019E+0
-1.006E+0	9.830E-1	1.022E+0
-1.002E+0	9.408E-1	1.028E+0
-9.991E-1	9.668E-1	1.002E+0
-1.001E+0	9.700E-1	9.830E-1
-1.006E+0	9.473E-1	1.028E+0
-1.002E+0	9.668E-1	1.002E+0
-9.975E-1	9.570E-1	1.028E+0
-1.001E+0	9.376E-1	9.830E-1
-1.006E+0	9.733E-1	1.035E+0
-1.007E+0	9.376E-1	1.015E+0
-1.001E+0	9.441E-1	9.700E-1
-1.002E+0	9.408E-1	9.992E-1
-1.006E+0	9.278E-1	9.733E-1
-1.004E+0	9.635E-1	9.668E-1
-1.002E+0	9.441E-1	1.009E+0
-1.004E+0	9.668E-1	1.019E+0
-1.007E+0	9.570E-1	9.668E-1
-1.004E+0	9.700E-1	9.538E-1
-1.002E+0	9.505E-1	1.009E+0
-1.001E+0	9.441E-1	1.006E+0
-1.006E+0	9.311E-1	1.025E+0
-1.004E+0	9.441E-1	1.012E+0
-1.002E+0	9.538E-1	1.009E+0
-1.002E+0	9.700E-1	9.797E-1
-1.007E+0	9.311E-1	9.570E-1
-1.004E+0	9.473E-1	1.002E+0
-1.002E+0	9.505E-1	9.862E-1
-1.004E+0	9.505E-1	1.015E+0
-1.009E+0	9.473E-1	9.895E-1
-1.001E+0	9.408E-1	9.733E-1
-1.006E+0	9.376E-1	1.006E+0
-1.004E+0	9.278E-1	9.895E-1
-1.006E+0	9.505E-1	9.797E-1
-1.006E+0	9.700E-1	9.927E-1
-1.002E+0	9.149E-1	1.028E+0
-1.002E+0	9.246E-1	9.668E-1
-1.006E+0	9.408E-1	1.035E+0
-1.002E+0	9.505E-1	1.009E+0
-1.002E+0	9.992E-1	1.002E+0
-1.006E+0	9.635E-1	9.927E-1
-1.007E+0	9.635E-1	9.895E-1
-1.004E+0	9.733E-1	9.927E-1
-1.004E+0	9.408E-1	1.002E+0
-1.006E+0	9.311E-1	9.992E-1
-1.004E+0	9.668E-1	1.002E+0
-1.002E+0	9.408E-1	1.012E+0
-1.004E+0	9.408E-1	9.668E-1
-1.007E+0	9.214E-1	1.012E+0
-1.009E+0	9.603E-1	1.035E+0
-1.006E+0	9.473E-1	9.960E-1
-1.004E+0	9.603E-1	1.019E+0
-1.002E+0	9.441E-1	1.009E+0
-1.007E+0	9.441E-1	1.038E+0
-1.002E+0	9.246E-1	9.700E-1
-1.004E+0	9.246E-1	1.035E+0
-1.006E+0	9.700E-1	1.002E+0
-1.007E+0	9.538E-1	9.960E-1
-1.002E+0	9.505E-1	1.006E+0
-1.002E+0	9.408E-1	1.022E+0
-1.006E+0	9.505E-1	9.733E-1
-1.007E+0	9.603E-1	9.570E-1
-1.004E+0	9.505E-1	9.538E-1
-1.004E+0	9.408E-1	9.668E-1
-1.004E+0	9.505E-1	1.002E+0
-1.007E+0	9.538E-1	1.012E+0
-1.006E+0	9.538E-1	9.960E-1
-1.002E+0	9.343E-1	9.960E-1
-1.006E+0	9.473E-1	1.022E+0
-1.006E+0	9.700E-1	9.992E-1
-1.004E+0	9.376E-1	9.668E-1
-1.001E+0	9.570E-1	9.635E-1
-1.004E+0	9.733E-1	9.733E-1
-1.007E+0	9.376E-1	1.009E+0
-1.007E+0	1.006E+0	1.015E+0
-1.001E+0	9.246E-1	1.022E+0
-1.006E+0	9.733E-1	1.002E+0
-1.007E+0	9.668E-1	1.006E+0
-1.006E+0	9.603E-1	1.058E+0
-1.004E+0	9.700E-1	1.012E+0
-1.007E+0	9.505E-1	1.025E+0
-1.007E+0	9.311E-1	9.765E-1
-1.004E+0	9.441E-1	1.015E+0
-1.006E+0	9.570E-1	1.022E+0
-1.002E+0	9.538E-1	9.992E-1
-1.007E+0	9.668E-1	9.538E-1
-1.004E+0	9.343E-1	9.700E-1
-1.001E+0	9.700E-1	9.700E-1
-1.006E+0	9.019E-1	1.038E+0
-1.004E+0	9.441E-1	9.960E-1
-1.006E+0	9.278E-1	9.992E-1
-1.006E+0	9.278E-1	9.765E-1
-1.006E+0	9.603E-1	1.028E+0
-1.007E+0	9.149E-1	1.002E+0
-1.007E+0	9.927E-1	9.927E-1
-1.001E+0	9.668E-1	1.006E+0
-1.007E+0	9.343E-1	9.797E-1
-1.007E+0	9.343E-1	9.538E-1
-1.006E+0	9.668E-1	1.045E+0
-1.004E+0	9.505E-1	9.668E-1
-1.007E+0	9.570E-1	1.051E+0
-1.007E+0	9.538E-1	9.668E-1
-1.004E+0	9.538E-1	9.635E-1
-1.004E+0	9.538E-1	1.009E+0
-1.007E+0	9.441E-1	1.025E+0
-1.007E+0	9.505E-1	1.032E+0
-1.004E+0	9.733E-1	9.927E-1
-1.002E+0	9.765E-1	9.797E-1
-1.006E+0	9.960E-1	9.733E-1
-1.007E+0	9.149E-1	1.009E+0
-1.004E+0	9.538E-1	9.830E-1
-1.002E+0	9.343E-1	9.927E-1
-1.004E+0	9.376E-1	1.002E+0
-1.007E+0	9.408E-1	1.006E+0
-1.006E+0	9.311E-1	1.002E+0
-1.004E+0	9.765E-1	1.032E+0
-1.007E+0	9.408E-1	9.895E-1
-1.009E+0	9.441E-1	9.668E-1
-1.009E+0	9.700E-1	9.700E-1
-1.002E+0	9.343E-1	9.992E-1
-1.007E+0	8.986E-1	9.668E-1
-1.006E+0	9.473E-1	1.028E+0
-1.006E+0	9.473E-1	1.045E+0
-1.004E+0	9.214E-1	1.006E+0
-1.006E+0	9.733E-1	9.862E-1
-1.007E+0	9.570E-1	1.002E+0
-1.004E+0	9.538E-1	9.830E-1
-1.002E+0	9.214E-1	1.012E+0
-1.006E+0	9.538E-1	9.960E-1
-1.009E+0	9.765E-1	1.019E+0
-1.009E+0	9.408E-1	9.830E-1
-1.002E+0	9.441E-1	9.960E-1
-1.007E+0	9.733E-1	1.022E+0
-1.009E+0	9.505E-1	1.012E+0
-1.010E+0	9.376E-1	9.862E-1
-1.004E+0	9.473E-1	1.006E+0
-1.007E+0	9.408E-1	9.862E-1
-1.010E+0	9.895E-1	1.006E+0
-1.004E+0	9.603E-1	9.603E-1
-1.004E+0	9.765E-1	9.603E-1
-1.007E+0	9.733E-1	9.733E-1
-1.006E+0	9.505E-1	9.992E-1
-1.004E+0	9.343E-1	9.376E-1
-1.004E+0	9.376E-1	1.009E+0
-1.009E+0	9.441E-1	9.992E-1
-1.010E+0	9.570E-1	1.025E+0
-1.009E+0	9.278E-1	9.895E-1
-1.004E+0	9.408E-1	1.006E+0
-1.009E+0	9.538E-1	9.765E-1
-1.010E+0	9.408E-1	1.071E+0
-1.007E+0	9.441E-1	1.015E+0
-1.004E+0	9.408E-1	9.830E-1
-1.007E+0	9.084E-1	9.797E-1
-1.009E+0	9.603E-1	1.009E+0
-1.004E+0	9.668E-1	9.927E-1
-1.004E+0	9.668E-1	1.006E+0
-1.004E+0	9.635E-1	1.041E+0
-1.009E+0	9.538E-1	9.700E-1
-1.006E+0	9.505E-1	9.830E-1
-1.004E+0	9.343E-1	9.960E-1
-1.007E+0	9.343E-1	9.473E-1
-1.010E+0	9.505E-1	9.895E-1
-1.007E+0	9.408E-1	9.960E-1
-1.006E+0	9.830E-1	1.012E+0
-1.009E+0	9.603E-1	9.765E-1
-1.009E+0	9.733E-1	1.019E+0
-1.006E+0	9.635E-1	1.015E+0
-1.006E+0	9.473E-1	9.927E-1
-1.009E+0	9.376E-1	9.668E-1
-1.009E+0	9.343E-1	9.733E-1
-1.006E+0	9.278E-1	9.927E-1
-1.006E+0	9.278E-1	1.006E+0
-1.007E+0	9.376E-1	1.038E+0
-1.012E+0	9.505E-1	1.022E+0
-1.007E+0	9.441E-1	1.015E+0
-1.004E+0	9.700E-1	1.019E+0
-1.006E+0	9.311E-1	9.862E-1
-1.010E+0	9.603E-1	9.765E-1
-1.006E+0	9.408E-1	9.830E-1
-1.006E+0	9.116E-1	1.009E+0
-1.007E+0	9.214E-1	9.765E-1
-1.012E+0	9.116E-1	9.473E-1
-1.009E+0	9.797E-1	1.002E+0
-1.007E+0	9.668E-1	9.862E-1
-1.006E+0	9.603E-1	9.473E-1
-1.010E+0	9.765E-1	1.012E+0
-1.007E+0	9.570E-1	9.830E-1
-1.006E+0	9.830E-1	9.927E-1
-1.009E+0	9.116E-1	1.019E+0
-1.009E+0	9.116E-1	1.038E+0
-1.007E+0	9.116E-1	9.570E-1
-1.004E+0	9.668E-1	1.022E+0
-1.004E+0	9.441E-1	9.797E-1
-1.009E+0	9.505E-1	9.765E-1
-1.006E+0	9.408E-1	9.927E-1
-1.002E+0	9.765E-1	9.862E-1
-1.007E+0	9.733E-1	9.927E-1
-1.010E+0	9.473E-1	9.927E-1
-1.009E+0	9.538E-1	1.019E+0
-1.007E+0	9.570E-1	1.009E+0
-1.009E+0	9.473E-1	9.700E-1
-1.009E+0	9.700E-1	9.765E-1
-1.007E+0	9.700E-1	9.765E-1
-1.006E+0	9.343E-1	9.505E-1
-1.007E+0	9.733E-1	9.895E-1
-1.009E+0	9.668E-1	1.009E+0
-1.009E+0	9.603E-1	9.830E-1
-1.007E+0	9.408E-1	9.927E-1
-1.009E+0	9.441E-1	9.960E-1
-1.009E+0	9.214E-1	1.012E+0
-1.004E+0	9.505E-1	1.058E+0
-1.007E+0	9.343E-1	9.862E-1
-1.007E+0	9.603E-1	9.960E-1
-1.010E+0	9.214E-1	1.019E+0
-1.009E+0	9.311E-1	9.960E-1
-1.007E+0	9.408E-1	9.895E-1
-1.009E+0	9.765E-1	1.019E+0
-1.010E+0	9.149E-1	9.376E-1
-1.010E+0	9.830E-1	1.009E+0
-1.006E+0	9.278E-1	1.028E+0
-1.007E+0	9.603E-1	9.927E-1
-1.014E+0	9.408E-1	1.015E+0
-1.010E+0	9.311E-1	9.797E-1
-1.010E+0	9.603E-1	1.002E+0
-1.009E+0	9.408E-1	9.960E-1
-1.007E+0	9.668E-1	1.002E+0
-1.006E+0	9.311E-1	1.002E+0
-1.009E+0	9.700E-1	9.505E-1
-1.007E+0	9.376E-1	9.505E-1
-1.010E+0	9.570E-1	9.960E-1
-1.007E+0	9.927E-1	9.927E-1
-1.006E+0	9.700E-1	9.862E-1
-1.007E+0	9.505E-1	1.009E+0
-1.009E+0	9.311E-1	1.032E+0
-1.009E+0	9.668E-1	1.006E+0
-1.006E+0	9.408E-1	9.765E-1
-1.009E+0	9.019E-1	9.797E-1
-1.010E+0	9.635E-1	1.009E+0
-1.007E+0	9.441E-1	9.830E-1
-1.006E+0	9.765E-1	1.019E+0
-1.007E+0	9.505E-1	1.015E+0
-1.012E+0	9.278E-1	9.830E-1
-1.007E+0	9.570E-1	1.019E+0
-1.004E+0	9.473E-1	1.012E+0
-1.007E+0	9.246E-1	9.960E-1
-1.010E+0	9.570E-1	9.700E-1
-1.009E+0	9.570E-1	1.045E+0
-1.002E+0	9.668E-1	1.002E+0
-1.009E+0	9.603E-1	9.862E-1
-1.012E+0	9.311E-1	9.765E-1
-1.007E+0	9.603E-1	1.006E+0
-1.007E+0	9.343E-1	1.002E+0
-1.009E+0	9.668E-1	1.002E+0
-1.010E+0	9.765E-1	9.992E-1
-1.007E+0	9.311E-1	1.002E+0
-1.007E+0	9.149E-1	1.002E+0
-1.010E+0	9.278E-1	9.797E-1
-1.010E+0	9.765E-1	1.015E+0
-1.009E+0	9.246E-1	9.992E-1
-1.007E+0	9.343E-1	1.015E+0
-1.009E+0	9.376E-1	9.992E-1
-1.012E+0	9.603E-1	9.376E-1
-1.010E+0	9.797E-1	9.473E-1
-1.009E+0	9.603E-1	1.015E+0
-1.010E+0	9.505E-1	9.895E-1
-1.012E+0	9.343E-1	9.960E-1
-1.009E+0	9.538E-1	9.927E-1
-1.006E+0	9.538E-1	1.035E+0
-1.009E+0	9.895E-1	9.797E-1
-1.012E+0	9.311E-1	1.002E+0
-1.010E+0	9.441E-1	1.032E+0
-1.004E+0	9.408E-1	1.038E+0
-1.012E+0	9.895E-1	1.015E+0
-1.012E+0	9.181E-1	9.895E-1
-1.009E+0	9.246E-1	1.002E+0
-1.007E+0	9.733E-1	1.019E+0
-1.010E+0	9.603E-1	1.019E+0
-1.010E+0	9.505E-1	1.019E+0
-1.009E+0	9.603E-1	9.797E-1
-1.010E+0	9.570E-1	9.830E-1
-1.012E+0	9.700E-1	1.006E+0
-1.015E+0	9.343E-1	1.022E+0
-1.009E+0	9.116E-1	9.700E-1
-1.007E+0	9.441E-1	9.830E-1
-1.009E+0	9.246E-1	9.765E-1
-1.014E+0	9.181E-1	1.022E+0
-1.010E+0	9.084E-1	9.960E-1
-1.010E+0	9.376E-1	9.960E-1
-1.009E+0	9.570E-1	9.960E-1
-1.009E+0	9.505E-1	9.992E-1
-1.009E+0	9.603E-1	1.032E+0
-1.007E+0	9.635E-1	9.603E-1
-1.009E+0	9.538E-1	9.862E-1
-1.010E+0	9.246E-1	9.635E-1
-1.010E+0	9.084E-1	9.733E-1
-1.007E+0	9.797E-1	9.668E-1
-1.012E+0	9.733E-1	9.603E-1
-1.014E+0	9.408E-1	9.797E-1
-1.009E+0	9.505E-1	1.006E+0
-1.007E+0	9.570E-1	9.862E-1
-1.009E+0	9.246E-1	1.006E+0
-1.010E+0	9.441E-1	9.862E-1
-1.009E+0	9.635E-1	9.895E-1
-1.009E+0	9.700E-1	9.927E-1
-1.007E+0	9.441E-1	9.797E-1
-1.012E+0	9.214E-1	1.015E+0
-1.009E+0	9.570E-1	1.009E+0
-1.007E+0	9.733E-1	1.015E+0
-1.010E+0	9.376E-1	9.960E-1
-1.010E+0	9.635E-1	1.006E+0
-1.010E+0	9.603E-1	1.015E+0
-1.009E+0	9.246E-1	9.830E-1
-1.007E+0	9.797E-1	1.022E+0
-1.014E+0	9.408E-1	1.009E+0
-1.007E+0	9.473E-1	9.603E-1
-1.007E+0	9.635E-1	9.862E-1
-1.010E+0	9.700E-1	9.830E-1
-1.010E+0	8.922E-1	1.009E+0
-1.014E+0	9.733E-1	9.992E-1
-1.009E+0	9.084E-1	1.022E+0
-1.010E+0	9.538E-1	9.570E-1
-1.015E+0	9.830E-1	9.927E-1
-1.012E+0	9.635E-1	1.051E+0
-1.010E+0	9.278E-1	9.668E-1
-1.009E+0	9.668E-1	9.797E-1
-1.012E+0	9.505E-1	1.015E+0
-1.007E+0	9.473E-1	9.992E-1
-1.007E+0	9.441E-1	1.009E+0
-1.012E+0	9.700E-1	9.927E-1
-1.012E+0	9.441E-1	9.797E-1
-1.014E+0	9.733E-1	9.700E-1
-1.007E+0	9.181E-1	9.570E-1
-1.010E+0	9.246E-1	9.927E-1
-1.014E+0	9.700E-1	1.022E+0
-1.012E+0	9.278E-1	9.992E-1
-1.009E+0	9.408E-1	9.635E-1
-1.010E+0	9.538E-1	9.830E-1
-1.015E+0	9.538E-1	1.015E+0
-1.014E+0	9.505E-1	9.830E-1
-1.009E+0	9.603E-1	9.960E-1
-1.010E+0	9.473E-1	9.765E-1
-1.014E+0	9.019E-1	1.022E+0
-1.009E+0	9.733E-1	1.035E+0
-1.009E+0	9.505E-1	9.960E-1
-1.010E+0	9.441E-1	9.862E-1
-1.010E+0	9.538E-1	9.960E-1
-1.012E+0	9.700E-1	1.015E+0
-1.010E+0	9.441E-1	9.765E-1
-1.010E+0	9.700E-1	1.012E+0
-1.014E+0	9.278E-1	9.797E-1
-1.012E+0	9.376E-1	1.035E+0
-1.009E+0	9.733E-1	9.570E-1
-1.009E+0	9.441E-1	1.028E+0
-1.012E+0	9.700E-1	9.960E-1
-1.009E+0	9.376E-1	1.032E+0
-1.009E+0	9.733E-1	9.927E-1
-1.014E+0	9.733E-1	9.960E-1
-1.017E+0	9.538E-1	1.028E+0
-1.007E+0	9.927E-1	9.895E-1
-1.012E+0	9.538E-1	1.012E+0
-1.010E+0	9.668E-1	1.045E+0
-1.012E+0	9.441E-1	1.002E+0
-1.014E+0	9.376E-1	1.025E+0
-1.009E+0	9.668E-1	1.019E+0
-1.012E+0	9.408E-1	9.992E-1
-1.017E+0	9.570E-1	1.015E+0
-1.014E+0	9.149E-1	9.992E-1
-1.006E+0	9.311E-1	9.895E-1
-1.014E+0	9.538E-1	9.830E-1
-1.015E+0	9.603E-1	1.009E+0
-1.012E+0	9.538E-1	9.927E-1
-1.007E+0	9.408E-1	1.012E+0
-1.009E+0	9.441E-1	9.538E-1
-1.012E+0	9.246E-1	9.927E-1
-1.010E+0	9.311E-1	1.012E+0
-1.012E+0	9.278E-1	9.895E-1
-1.009E+0	9.441E-1	9.927E-1
-1.014E+0	9.538E-1	1.015E+0
-1.009E+0	9.538E-1	9.895E-1
-1.010E+0	9.343E-1	1.006E+0
-1.012E+0	9.441E-1	9.960E-1
-1.014E+0	9.505E-1	1.002E+0
-1.012E+0	9.116E-1	1.009E+0
-1.014E+0	9.084E-1	9.797E-1
-1.012E+0	9.408E-1	9.927E-1
-1.015E+0	9.700E-1	1.012E+0
-1.010E+0	9.343E-1	1.022E+0
-1.012E+0	9.441E-1	9.538E-1
-1.010E+0	9.376E-1	9.668E-1
-1.015E+0	9.473E-1	9.830E-1
-1.012E+0	9.408E-1	1.032E+0
-1.010E+0	9.343E-1	9.700E-1
-1.010E+0	9.376E-1	9.895E-1
-1.014E+0	9.733E-1	1.015E+0
-1.015E+0	9.603E-1	1.006E+0
-1.010E+0	9.343E-1	9.797E-1
-1.014E+0	9.603E-1	9.992E-1
-1.010E+0	9.408E-1	9.505E-1
-1.014E+0	9.311E-1	9.992E-1
-1.009E+0	9.635E-1	9.992E-1
-1.014E+0	9.311E-1	9.862E-1
-1.014E+0	9.214E-1	9.668E-1
-1.010E+0	9.505E-1	1.012E+0
-1.010E+0	9.343E-1	9.862E-1
-1.009E+0	9.797E-1	1.015E+0
-1.017E+0	9.214E-1	9.960E-1
-1.012E+0	9.116E-1	9.960E-1
-1.012E+0	9.733E-1	9.992E-1
-1.012E+0	9.505E-1	1.009E+0
-1.014E+0	9.797E-1	1.002E+0
-1.009E+0	9.570E-1	1.006E+0
-1.012E+0	9.278E-1	9.700E-1
-1.014E+0	9.408E-1	9.992E-1
-1.019E+0	9.278E-1	1.009E+0
-1.012E+0	9.473E-1	1.028E+0
-1.010E+0	9.797E-1	1.045E+0
-1.014E+0	9.343E-1	9.960E-1
-1.015E+0	9.311E-1	1.022E+0
-1.012E+0	9.246E-1	9.960E-1
-1.010E+0	9.181E-1	9.927E-1
-1.015E+0	9.343E-1	9.797E-1
-1.014E+0	9.376E-1	9.700E-1
-1.012E+0	1.002E+0	9.862E-1
-1.012E+0	9.505E-1	1.019E+0
-1.014E+0	9.278E-1	9.960E-1
-1.019E+0	9.668E-1	9.668E-1
-1.015E+0	9.570E-1	1.019E+0
-1.009E+0	9.797E-1	9.765E-1
-1.012E+0	9.246E-1	9.830E-1
-1.015E+0	9.311E-1	1.051E+0
-1.017E+0	9.570E-1	9.830E-1
-1.010E+0	9.538E-1	9.895E-1
-1.012E+0	9.441E-1	9.797E-1
-1.015E+0	9.214E-1	9.700E-1
-1.014E+0	9.668E-1	9.830E-1
-1.012E+0	9.960E-1	1.025E+0
-1.014E+0	9.376E-1	1.022E+0
-1.015E+0	9.473E-1	1.022E+0
-1.012E+0	9.214E-1	1.019E+0
-1.010E+0	9.895E-1	1.025E+0
-1.012E+0	9.408E-1	9.862E-1
-1.015E+0	9.343E-1	1.006E+0
-1.014E+0	9.376E-1	9.830E-1
-1.010E+0	9.700E-1	9.733E-1
-1.014E+0	9.473E-1	1.028E+0
-1.017E+0	9.278E-1	1.002E+0
-1.014E+0	9.376E-1	9.927E-1
-1.007E+0	9.797E-1	1.012E+0
-1.014E+0	9.343E-1	9.765E-1
-1.017E+0	9.473E-1	1.006E+0
-1.014E+0	9.797E-1	1.002E+0
-1.014E+0	9.441E-1	1.025E+0
-1.012E+0	9.408E-1	9.862E-1
-1.015E+0	9.441E-1	9.668E-1
-1.012E+0	9.505E-1	1.038E+0
-1.012E+0	9.214E-1	9.862E-1
-1.012E+0	9.635E-1	9.992E-1
-1.015E+0	9.733E-1	9.668E-1
-1.015E+0	8.889E-1	9.992E-1
-1.012E+0	9.505E-1	1.025E+0
-1.015E+0	9.311E-1	9.927E-1
-1.014E+0	9.700E-1	1.045E+0
-1.010E+0	9.570E-1	1.015E+0
-1.012E+0	9.505E-1	1.028E+0
-1.014E+0	9.214E-1	9.668E-1
-1.017E+0	9.278E-1	9.733E-1
-1.014E+0	9.538E-1	9.733E-1
-1.012E+0	9.149E-1	9.635E-1
-1.014E+0	9.765E-1	1.015E+0
-1.014E+0	9.408E-1	9.895E-1
-1.014E+0	9.668E-1	9.960E-1
-1.014E+0	9.830E-1	1.019E+0
-1.010E+0	9.311E-1	9.830E-1
-1.019E+0	9.895E-1	1.009E+0
-1.017E+0	9.311E-1	1.002E+0
-1.010E+0	9.278E-1	9.862E-1
-1.012E+0	9.603E-1	1.015E+0
-1.015E+0	9.538E-1	1.028E+0
-1.017E+0	9.733E-1	1.025E+0
-1.012E+0	9.538E-1	9.797E-1
-1.014E+0	9.473E-1	1.012E+0
-1.015E+0	9.246E-1	9.635E-1
-1.015E+0	9.538E-1	1.022E+0
-1.014E+0	9.311E-1	9.700E-1
-1.014E+0	9.797E-1	9.992E-1
-1.015E+0	9.733E-1	9.960E-1
-1.015E+0	9.538E-1	9.992E-1
-1.010E+0	9.668E-1	1.012E+0
-1.014E+0	9.603E-1	9.668E-1
-1.019E+0	9.603E-1	9.797E-1
-1.014E+0	9.408E-1	1.028E+0
-1.010E+0	9.538E-1	1.019E+0
-1.014E+0	9.635E-1	9.765E-1
-1.017E+0	9.570E-1	1.028E+0
-1.012E+0	9.733E-1	1.012E+0
-1.015E+0	9.538E-1	9.603E-1
-1.012E+0	9.408E-1	1.006E+0
-1.017E+0	9.505E-1	1.006E+0
-1.014E+0	9.441E-1	1.009E+0
-1.012E+0	9.214E-1	1.028E+0
-1.014E+0	9.603E-1	9.635E-1
-1.015E+0	9.570E-1	1.041E+0
-1.014E+0	9.473E-1	9.960E-1
-1.010E+0	9.733E-1	9.700E-1
-1.012E+0	9.570E-1	9.895E-1
-1.015E+0	9.700E-1	9.862E-1
-1.015E+0	9.473E-1	9.700E-1
-1.012E+0	9.733E-1	1.025E+0
-1.015E+0	9.635E-1	9.765E-1
-1.019E+0	9.505E-1	1.019E+0
-1.014E+0	9.376E-1	9.992E-1
-1.012E+0	9.376E-1	9.960E-1
-1.015E+0	9.311E-1	1.009E+0
-1.017E+0	9.538E-1	1.028E+0
-1.014E+0	9.700E-1	1.028E+0
-1.012E+0	9.246E-1	9.830E-1
[truncated: 31,989 more rows]
