# Supplementary material for: Improved ANAP incorporation and VCF analysis reveal details of P2X7 current facilitation and a limited conformational interplay between ATP binding and the intracellular ballast domain
Source: eLife. 2023 Jan 4;12:e82479. doi: 10.7554/eLife.82479 (PMC9859053; doi:10.7554/eLife.82479)
Supplement: Figure 3—figure supplement 3—source data 2. [file elife-82479-fig3-figsupp3-data2.zip › Figure-3_figure-supplement-3_source-data-2/DeltaCys-constructs/d27/30.csv]

-2.506E+0	2.157E+0	2.540E+0
-2.503E+0	2.199E+0	2.563E+0
-2.498E+0	2.203E+0	2.530E+0
-2.499E+0	2.144E+0	2.527E+0
-2.506E+0	2.144E+0	2.504E+0
-2.504E+0	2.167E+0	2.576E+0
-2.499E+0	2.190E+0	2.469E+0
-2.498E+0	2.225E+0	2.569E+0
-2.506E+0	2.177E+0	2.498E+0
-2.503E+0	2.135E+0	2.530E+0
-2.501E+0	2.229E+0	2.459E+0
-2.499E+0	2.232E+0	2.527E+0
-2.506E+0	2.206E+0	2.469E+0
-2.509E+0	2.174E+0	2.498E+0
-2.499E+0	2.251E+0	2.475E+0
-2.501E+0	2.170E+0	2.514E+0
-2.504E+0	2.203E+0	2.530E+0
-2.506E+0	2.177E+0	2.491E+0
-2.498E+0	2.264E+0	2.553E+0
-2.501E+0	2.128E+0	2.556E+0
-2.504E+0	2.206E+0	2.569E+0
-2.506E+0	2.174E+0	2.465E+0
-2.501E+0	2.170E+0	2.579E+0
-2.503E+0	2.180E+0	2.485E+0
-2.504E+0	2.186E+0	2.504E+0
-2.504E+0	2.206E+0	2.517E+0
-2.496E+0	2.154E+0	2.530E+0
-2.499E+0	2.196E+0	2.547E+0
-2.506E+0	2.183E+0	2.540E+0
-2.504E+0	2.164E+0	2.501E+0
-2.501E+0	2.225E+0	2.472E+0
-2.496E+0	2.206E+0	2.530E+0
-2.506E+0	2.193E+0	2.563E+0
-2.506E+0	2.161E+0	2.501E+0
-2.503E+0	2.206E+0	2.553E+0
-2.496E+0	2.203E+0	2.563E+0
-2.504E+0	2.219E+0	2.527E+0
-2.511E+0	2.242E+0	2.563E+0
-2.501E+0	2.222E+0	2.501E+0
-2.503E+0	2.190E+0	2.459E+0
-2.506E+0	2.183E+0	2.495E+0
-2.506E+0	2.177E+0	2.465E+0
-2.501E+0	2.229E+0	2.504E+0
-2.498E+0	2.148E+0	2.449E+0
-2.508E+0	2.164E+0	2.488E+0
-2.506E+0	2.183E+0	2.560E+0
-2.503E+0	2.170E+0	2.459E+0
-2.499E+0	2.193E+0	2.504E+0
-2.508E+0	2.245E+0	2.478E+0
-2.508E+0	2.174E+0	2.527E+0
-2.503E+0	2.164E+0	2.521E+0
-2.501E+0	2.186E+0	2.498E+0
-2.506E+0	2.112E+0	2.553E+0
-2.506E+0	2.174E+0	2.569E+0
-2.499E+0	2.206E+0	2.462E+0
-2.501E+0	2.141E+0	2.488E+0
-2.506E+0	2.131E+0	2.514E+0
-2.508E+0	2.206E+0	2.462E+0
-2.503E+0	2.232E+0	2.469E+0
-2.501E+0	2.118E+0	2.537E+0
-2.511E+0	2.235E+0	2.485E+0
-2.511E+0	2.190E+0	2.595E+0
-2.504E+0	2.225E+0	2.511E+0
-2.498E+0	2.109E+0	2.553E+0
-2.509E+0	2.222E+0	2.517E+0
-2.509E+0	2.196E+0	2.540E+0
-2.501E+0	2.222E+0	2.527E+0
-2.501E+0	2.203E+0	2.449E+0
-2.508E+0	2.242E+0	2.521E+0
-2.508E+0	2.141E+0	2.478E+0
-2.503E+0	2.167E+0	2.543E+0
-2.503E+0	2.229E+0	2.543E+0
-2.508E+0	2.161E+0	2.514E+0
-2.508E+0	2.157E+0	2.553E+0
-2.503E+0	2.206E+0	2.537E+0
-2.503E+0	2.212E+0	2.498E+0
-2.509E+0	2.193E+0	2.560E+0
-2.509E+0	2.186E+0	2.469E+0
-2.504E+0	2.128E+0	2.504E+0
-2.503E+0	2.141E+0	2.511E+0
-2.508E+0	2.186E+0	2.521E+0
-2.506E+0	2.186E+0	2.573E+0
-2.504E+0	2.154E+0	2.514E+0
-2.503E+0	2.190E+0	2.511E+0
-2.511E+0	2.222E+0	2.527E+0
-2.504E+0	2.222E+0	2.482E+0
-2.504E+0	2.180E+0	2.550E+0
-2.504E+0	2.242E+0	2.452E+0
-2.511E+0	2.229E+0	2.608E+0
-2.511E+0	2.216E+0	2.504E+0
-2.504E+0	2.196E+0	2.452E+0
-2.501E+0	2.138E+0	2.488E+0
-2.509E+0	2.174E+0	2.521E+0
-2.509E+0	2.251E+0	2.553E+0
-2.504E+0	2.141E+0	2.462E+0
-2.501E+0	2.190E+0	2.569E+0
-2.508E+0	2.225E+0	2.514E+0
-2.511E+0	2.148E+0	2.543E+0
-2.504E+0	2.193E+0	2.517E+0
-2.501E+0	2.229E+0	2.433E+0
-2.511E+0	2.154E+0	2.449E+0
-2.509E+0	2.258E+0	2.537E+0
-2.504E+0	2.151E+0	2.465E+0
-2.504E+0	2.151E+0	2.504E+0
-2.508E+0	2.167E+0	2.485E+0
-2.511E+0	2.222E+0	2.517E+0
-2.504E+0	2.209E+0	2.456E+0
-2.501E+0	2.232E+0	2.465E+0
-2.508E+0	2.258E+0	2.537E+0
-2.511E+0	2.206E+0	2.501E+0
-2.504E+0	2.225E+0	2.491E+0
-2.506E+0	2.125E+0	2.543E+0
-2.509E+0	2.183E+0	2.556E+0
-2.509E+0	2.203E+0	2.508E+0
-2.504E+0	2.196E+0	2.521E+0
-2.503E+0	2.242E+0	2.495E+0
-2.509E+0	2.148E+0	2.514E+0
-2.512E+0	2.193E+0	2.472E+0
-2.503E+0	2.186E+0	2.478E+0
-2.503E+0	2.186E+0	2.488E+0
-2.511E+0	2.183E+0	2.511E+0
-2.511E+0	2.164E+0	2.547E+0
-2.506E+0	2.161E+0	2.611E+0
-2.504E+0	2.115E+0	2.537E+0
-2.511E+0	2.154E+0	2.540E+0
-2.512E+0	2.183E+0	2.521E+0
-2.506E+0	2.170E+0	2.488E+0
-2.508E+0	2.203E+0	2.485E+0
-2.509E+0	2.177E+0	2.511E+0
-2.512E+0	2.196E+0	2.550E+0
-2.504E+0	2.235E+0	2.556E+0
-2.506E+0	2.199E+0	2.465E+0
-2.509E+0	2.212E+0	2.491E+0
-2.511E+0	2.190E+0	2.550E+0
-2.503E+0	2.199E+0	2.485E+0
-2.504E+0	2.174E+0	2.495E+0
-2.509E+0	2.180E+0	2.534E+0
-2.514E+0	2.180E+0	2.472E+0
-2.508E+0	2.122E+0	2.521E+0
-2.504E+0	2.170E+0	2.517E+0
-2.511E+0	2.177E+0	2.456E+0
-2.511E+0	2.235E+0	2.521E+0
-2.506E+0	2.174E+0	2.530E+0
-2.504E+0	2.251E+0	2.530E+0
-2.511E+0	2.122E+0	2.524E+0
-2.514E+0	2.203E+0	2.491E+0
-2.506E+0	2.148E+0	2.504E+0
-2.504E+0	2.164E+0	2.508E+0
-2.511E+0	2.206E+0	2.423E+0
-2.514E+0	2.199E+0	2.504E+0
-2.508E+0	2.186E+0	2.491E+0
-2.508E+0	2.222E+0	2.498E+0
-2.511E+0	2.164E+0	2.452E+0
-2.516E+0	2.144E+0	2.573E+0
-2.508E+0	2.245E+0	2.495E+0
-2.506E+0	2.141E+0	2.569E+0
-2.512E+0	2.174E+0	2.511E+0
-2.512E+0	2.186E+0	2.443E+0
-2.508E+0	2.248E+0	2.517E+0
-2.504E+0	2.193E+0	2.547E+0
-2.514E+0	2.186E+0	2.517E+0
-2.512E+0	2.138E+0	2.573E+0
-2.504E+0	2.131E+0	2.534E+0
-2.506E+0	2.154E+0	2.491E+0
-2.511E+0	2.219E+0	2.521E+0
-2.512E+0	2.167E+0	2.449E+0
-2.509E+0	2.206E+0	2.530E+0
-2.506E+0	2.157E+0	2.436E+0
-2.512E+0	2.174E+0	2.504E+0
-2.516E+0	2.251E+0	2.488E+0
-2.508E+0	2.177E+0	2.511E+0
-2.506E+0	2.274E+0	2.472E+0
-2.511E+0	2.203E+0	2.563E+0
-2.512E+0	2.264E+0	2.514E+0
-2.508E+0	2.203E+0	2.514E+0
-2.511E+0	2.186E+0	2.449E+0
-2.516E+0	2.167E+0	2.595E+0
-2.516E+0	2.190E+0	2.433E+0
-2.508E+0	2.167E+0	2.508E+0
-2.506E+0	2.177E+0	2.427E+0
-2.511E+0	2.216E+0	2.417E+0
-2.516E+0	2.203E+0	2.433E+0
-2.508E+0	2.196E+0	2.547E+0
-2.509E+0	2.183E+0	2.543E+0
-2.512E+0	2.180E+0	2.550E+0
-2.516E+0	2.206E+0	2.547E+0
-2.509E+0	2.148E+0	2.547E+0
-2.509E+0	2.157E+0	2.485E+0
-2.517E+0	2.232E+0	2.543E+0
-2.516E+0	2.180E+0	2.553E+0
-2.509E+0	2.167E+0	2.478E+0
-2.508E+0	2.174E+0	2.504E+0
-2.516E+0	2.154E+0	2.553E+0
-2.516E+0	2.190E+0	2.452E+0
-2.511E+0	2.212E+0	2.485E+0
-2.509E+0	2.216E+0	2.514E+0
-2.512E+0	2.203E+0	2.524E+0
-2.516E+0	2.219E+0	2.521E+0
-2.511E+0	2.148E+0	2.569E+0
-2.509E+0	2.174E+0	2.488E+0
-2.516E+0	2.203E+0	2.452E+0
-2.517E+0	2.199E+0	2.543E+0
-2.509E+0	2.174E+0	2.527E+0
-2.509E+0	2.183E+0	2.514E+0
-2.514E+0	2.186E+0	2.446E+0
-2.519E+0	2.186E+0	2.511E+0
-2.509E+0	2.199E+0	2.524E+0
-2.509E+0	2.177E+0	2.547E+0
-2.514E+0	2.170E+0	2.446E+0
-2.517E+0	2.177E+0	2.462E+0
-2.511E+0	2.222E+0	2.517E+0
-2.509E+0	2.199E+0	2.488E+0
-2.512E+0	2.199E+0	2.573E+0
-2.514E+0	2.261E+0	2.540E+0
-2.508E+0	2.164E+0	2.527E+0
-2.509E+0	2.157E+0	2.485E+0
-2.516E+0	2.212E+0	2.592E+0
-2.517E+0	2.186E+0	2.478E+0
-2.511E+0	2.177E+0	2.563E+0
-2.511E+0	2.167E+0	2.537E+0
-2.516E+0	2.193E+0	2.475E+0
-2.514E+0	2.151E+0	2.534E+0
-2.512E+0	2.216E+0	2.514E+0
-2.512E+0	2.196E+0	2.488E+0
-2.516E+0	2.180E+0	2.543E+0
-2.514E+0	2.193E+0	2.498E+0
-2.511E+0	2.186E+0	2.485E+0
-2.509E+0	2.196E+0	2.469E+0
-2.514E+0	2.193E+0	2.498E+0
-2.516E+0	2.222E+0	2.527E+0
-2.511E+0	2.183E+0	2.547E+0
-2.509E+0	2.148E+0	2.469E+0
-2.514E+0	2.212E+0	2.495E+0
-2.516E+0	2.183E+0	2.472E+0
-2.514E+0	2.193E+0	2.478E+0
-2.512E+0	2.161E+0	2.517E+0
-2.516E+0	2.157E+0	2.504E+0
-2.521E+0	2.216E+0	2.514E+0
-2.514E+0	2.109E+0	2.508E+0
-2.512E+0	2.174E+0	2.560E+0
-2.517E+0	2.190E+0	2.485E+0
-2.519E+0	2.206E+0	2.521E+0
-2.514E+0	2.154E+0	2.524E+0
-2.511E+0	2.180E+0	2.514E+0
-2.517E+0	2.206E+0	2.469E+0
-2.519E+0	2.209E+0	2.534E+0
-2.511E+0	2.206E+0	2.440E+0
-2.511E+0	2.151E+0	2.524E+0
-2.519E+0	2.206E+0	2.485E+0
-2.519E+0	2.164E+0	2.517E+0
-2.511E+0	2.174E+0	2.524E+0
-2.512E+0	2.144E+0	2.501E+0
-2.519E+0	2.135E+0	2.485E+0
-2.517E+0	2.135E+0	2.491E+0
-2.516E+0	2.125E+0	2.524E+0
-2.512E+0	2.232E+0	2.459E+0
-2.517E+0	2.151E+0	2.501E+0
-2.521E+0	2.164E+0	2.452E+0
-2.514E+0	2.190E+0	2.514E+0
-2.512E+0	2.196E+0	2.485E+0
-2.517E+0	2.190E+0	2.443E+0
-2.524E+0	2.209E+0	2.504E+0
-2.514E+0	2.164E+0	2.530E+0
-2.512E+0	2.216E+0	2.511E+0
-2.519E+0	2.183E+0	2.456E+0
-2.521E+0	2.157E+0	2.521E+0
-2.512E+0	2.180E+0	2.491E+0
-2.512E+0	2.183E+0	2.491E+0
-2.517E+0	2.180E+0	2.446E+0
-2.522E+0	2.199E+0	2.488E+0
-2.514E+0	2.177E+0	2.582E+0
-2.516E+0	2.170E+0	2.527E+0
-2.517E+0	2.148E+0	2.469E+0
-2.517E+0	2.216E+0	2.501E+0
-2.509E+0	2.141E+0	2.589E+0
-2.514E+0	2.183E+0	2.469E+0
-2.521E+0	2.212E+0	2.436E+0
-2.522E+0	2.148E+0	2.488E+0
-2.514E+0	2.235E+0	2.501E+0
-2.514E+0	2.125E+0	2.475E+0
-2.517E+0	2.232E+0	2.498E+0
-2.522E+0	2.138E+0	2.530E+0
-2.514E+0	2.128E+0	2.501E+0
-2.514E+0	2.167E+0	2.443E+0
-2.519E+0	2.164E+0	2.498E+0
-2.521E+0	2.219E+0	2.517E+0
-2.516E+0	2.157E+0	2.553E+0
-2.512E+0	2.209E+0	2.488E+0
-2.519E+0	2.193E+0	2.563E+0
-2.521E+0	2.199E+0	2.449E+0
-2.514E+0	2.180E+0	2.576E+0
-2.512E+0	2.135E+0	2.524E+0
-2.521E+0	2.180E+0	2.517E+0
-2.521E+0	2.170E+0	2.488E+0
-2.514E+0	2.135E+0	2.504E+0
-2.512E+0	2.174E+0	2.540E+0
-2.517E+0	2.161E+0	2.488E+0
-2.519E+0	2.154E+0	2.524E+0
-2.514E+0	2.222E+0	2.524E+0
-2.514E+0	2.235E+0	2.504E+0
-2.519E+0	2.193E+0	2.521E+0
-2.519E+0	2.183E+0	2.482E+0
-2.516E+0	2.193E+0	2.459E+0
-2.512E+0	2.154E+0	2.436E+0
-2.516E+0	2.193E+0	2.465E+0
-2.524E+0	2.235E+0	2.540E+0
-2.514E+0	2.277E+0	2.547E+0
-2.511E+0	2.177E+0	2.540E+0
-2.517E+0	2.238E+0	2.472E+0
-2.519E+0	2.186E+0	2.521E+0
-2.516E+0	2.177E+0	2.511E+0
-2.516E+0	2.251E+0	2.495E+0
-2.519E+0	2.128E+0	2.452E+0
-2.522E+0	2.212E+0	2.446E+0
-2.517E+0	2.177E+0	2.504E+0
-2.514E+0	2.148E+0	2.511E+0
-2.519E+0	2.209E+0	2.482E+0
-2.522E+0	2.170E+0	2.511E+0
-2.516E+0	2.154E+0	2.501E+0
-2.514E+0	2.203E+0	2.521E+0
-2.522E+0	2.193E+0	2.547E+0
-2.524E+0	2.167E+0	2.527E+0
-2.516E+0	2.229E+0	2.436E+0
-2.512E+0	2.154E+0	2.501E+0
-2.517E+0	2.183E+0	2.511E+0
-2.524E+0	2.199E+0	2.478E+0
-2.516E+0	2.196E+0	2.478E+0
-2.514E+0	2.209E+0	2.540E+0
-2.522E+0	2.199E+0	2.462E+0
-2.521E+0	2.141E+0	2.569E+0
-2.521E+0	2.193E+0	2.475E+0
-2.516E+0	2.216E+0	2.511E+0
-2.519E+0	2.196E+0	2.498E+0
-2.524E+0	2.190E+0	2.440E+0
-2.517E+0	2.248E+0	2.517E+0
-2.516E+0	2.186E+0	2.452E+0
-2.521E+0	2.203E+0	2.495E+0
-2.522E+0	2.212E+0	2.508E+0
-2.516E+0	2.151E+0	2.543E+0
-2.514E+0	2.180E+0	2.459E+0
-2.521E+0	2.174E+0	2.394E+0
-2.524E+0	2.199E+0	2.517E+0
-2.517E+0	2.206E+0	2.537E+0
-2.517E+0	2.161E+0	2.478E+0
-2.519E+0	2.138E+0	2.485E+0
-2.524E+0	2.157E+0	2.491E+0
-2.516E+0	2.138E+0	2.521E+0
-2.516E+0	2.128E+0	2.440E+0
-2.517E+0	2.190E+0	2.550E+0
-2.525E+0	2.122E+0	2.462E+0
-2.517E+0	2.186E+0	2.524E+0
-2.516E+0	2.212E+0	2.527E+0
-2.521E+0	2.199E+0	2.433E+0
-2.525E+0	2.183E+0	2.488E+0
-2.521E+0	2.180E+0	2.540E+0
-2.519E+0	2.164E+0	2.491E+0
-2.522E+0	2.199E+0	2.511E+0
-2.521E+0	2.193E+0	2.478E+0
-2.517E+0	2.193E+0	2.527E+0
-2.519E+0	2.174E+0	2.482E+0
-2.521E+0	2.180E+0	2.517E+0
-2.524E+0	2.193E+0	2.446E+0
-2.519E+0	2.216E+0	2.556E+0
-2.512E+0	2.177E+0	2.534E+0
-2.519E+0	2.196E+0	2.573E+0
-2.527E+0	2.177E+0	2.537E+0
-2.519E+0	2.180E+0	2.465E+0
-2.519E+0	2.167E+0	2.553E+0
-2.522E+0	2.128E+0	2.498E+0
-2.524E+0	2.206E+0	2.472E+0
-2.516E+0	2.122E+0	2.498E+0
-2.516E+0	2.193E+0	2.459E+0
-2.522E+0	2.154E+0	2.573E+0
-2.527E+0	2.135E+0	2.491E+0
-2.519E+0	2.148E+0	2.443E+0
-2.516E+0	2.157E+0	2.465E+0
-2.522E+0	2.193E+0	2.504E+0
-2.524E+0	2.131E+0	2.495E+0
-2.521E+0	2.144E+0	2.485E+0
-2.516E+0	2.174E+0	2.556E+0
-2.521E+0	2.180E+0	2.524E+0
-2.527E+0	2.203E+0	2.472E+0
-2.519E+0	2.174E+0	2.495E+0
-2.516E+0	2.118E+0	2.501E+0
-2.521E+0	2.109E+0	2.495E+0
-2.525E+0	2.180E+0	2.491E+0
-2.519E+0	2.128E+0	2.498E+0
-2.517E+0	2.206E+0	2.465E+0
-2.524E+0	2.138E+0	2.508E+0
-2.525E+0	2.225E+0	2.537E+0
-2.517E+0	2.186E+0	2.498E+0
-2.516E+0	2.144E+0	2.440E+0
-2.522E+0	2.190E+0	2.498E+0
-2.527E+0	2.222E+0	2.498E+0
-2.521E+0	2.148E+0	2.465E+0
-2.516E+0	2.238E+0	2.521E+0
-2.524E+0	2.193E+0	2.485E+0
-2.524E+0	2.264E+0	2.543E+0
-2.517E+0	2.135E+0	2.534E+0
-2.516E+0	2.151E+0	2.478E+0
-2.525E+0	2.174E+0	2.469E+0
-2.525E+0	2.186E+0	2.462E+0
-2.522E+0	2.170E+0	2.498E+0
-2.517E+0	2.161E+0	2.504E+0
-2.525E+0	2.141E+0	2.491E+0
-2.527E+0	2.222E+0	2.427E+0
-2.517E+0	2.118E+0	2.521E+0
-2.521E+0	2.206E+0	2.508E+0
-2.522E+0	2.174E+0	2.478E+0
-2.527E+0	2.186E+0	2.475E+0
-2.521E+0	2.157E+0	2.427E+0
-2.519E+0	2.148E+0	2.527E+0
-2.527E+0	2.206E+0	2.504E+0
-2.524E+0	2.199E+0	2.527E+0
-2.522E+0	2.174E+0	2.514E+0
-2.517E+0	2.180E+0	2.547E+0
-2.524E+0	2.196E+0	2.501E+0
-2.529E+0	2.157E+0	2.504E+0
-2.521E+0	2.125E+0	2.475E+0
-2.519E+0	2.144E+0	2.508E+0
-2.525E+0	2.206E+0	2.498E+0
-2.527E+0	2.193E+0	2.440E+0
-2.522E+0	2.193E+0	2.504E+0
-2.519E+0	2.154E+0	2.524E+0
-2.525E+0	2.174E+0	2.495E+0
-2.525E+0	2.157E+0	2.472E+0
-2.521E+0	2.177E+0	2.550E+0
-2.521E+0	2.161E+0	2.556E+0
-2.525E+0	2.174E+0	2.475E+0
-2.527E+0	2.141E+0	2.495E+0
-2.522E+0	2.183E+0	2.440E+0
-2.521E+0	2.144E+0	2.485E+0
-2.527E+0	2.186E+0	2.530E+0
-2.527E+0	2.196E+0	2.423E+0
-2.524E+0	2.219E+0	2.459E+0
-2.519E+0	2.190E+0	2.472E+0
-2.525E+0	2.118E+0	2.472E+0
-2.527E+0	2.190E+0	2.472E+0
-2.524E+0	2.199E+0	2.498E+0
-2.521E+0	2.245E+0	2.433E+0
-2.527E+0	2.135E+0	2.436E+0
-2.524E+0	2.151E+0	2.459E+0
-2.522E+0	2.128E+0	2.527E+0
-2.519E+0	2.203E+0	2.488E+0
-2.525E+0	2.157E+0	2.550E+0
-2.527E+0	2.183E+0	2.478E+0
-2.521E+0	2.161E+0	2.524E+0
-2.521E+0	2.148E+0	2.488E+0
-2.524E+0	2.148E+0	2.465E+0
-2.530E+0	2.167E+0	2.524E+0
-2.522E+0	2.180E+0	2.465E+0
-2.519E+0	2.167E+0	2.417E+0
-2.522E+0	2.203E+0	2.511E+0
-2.527E+0	2.125E+0	2.498E+0
-2.522E+0	2.183E+0	2.443E+0
-2.519E+0	2.148E+0	2.459E+0
-2.525E+0	2.170E+0	2.495E+0
-2.532E+0	2.138E+0	2.465E+0
-2.522E+0	2.193E+0	2.465E+0
-2.516E+0	2.157E+0	2.537E+0
-2.525E+0	2.164E+0	2.527E+0
-2.525E+0	2.144E+0	2.491E+0
-2.524E+0	2.238E+0	2.547E+0
-2.522E+0	2.177E+0	2.560E+0
-2.529E+0	2.170E+0	2.475E+0
-2.529E+0	2.203E+0	2.488E+0
-2.521E+0	2.180E+0	2.488E+0
-2.524E+0	2.190E+0	2.462E+0
-2.524E+0	2.141E+0	2.501E+0
-2.530E+0	2.161E+0	2.488E+0
-2.524E+0	2.141E+0	2.524E+0
-2.521E+0	2.196E+0	2.478E+0
-2.524E+0	2.157E+0	2.547E+0
-2.529E+0	2.209E+0	2.482E+0
-2.522E+0	2.183E+0	2.543E+0
-2.522E+0	2.138E+0	2.517E+0
-2.525E+0	2.161E+0	2.433E+0
-2.532E+0	2.216E+0	2.521E+0
-2.524E+0	2.138E+0	2.530E+0
-2.521E+0	2.177E+0	2.530E+0
-2.527E+0	2.180E+0	2.501E+0
-2.530E+0	2.180E+0	2.465E+0
-2.522E+0	2.151E+0	2.423E+0
-2.521E+0	2.151E+0	2.521E+0
-2.524E+0	2.248E+0	2.498E+0
-2.530E+0	2.141E+0	2.433E+0
-2.524E+0	2.219E+0	2.517E+0
-2.524E+0	2.154E+0	2.501E+0
-2.527E+0	2.157E+0	2.534E+0
-2.530E+0	2.203E+0	2.498E+0
-2.522E+0	2.157E+0	2.478E+0
-2.522E+0	2.167E+0	2.456E+0
-2.525E+0	2.196E+0	2.443E+0
-2.532E+0	2.154E+0	2.469E+0
-2.524E+0	2.199E+0	2.465E+0
-2.522E+0	2.174E+0	2.433E+0
-2.527E+0	2.144E+0	2.443E+0
-2.533E+0	2.167E+0	2.475E+0
-2.524E+0	2.167E+0	2.501E+0
-2.522E+0	2.138E+0	2.462E+0
-2.525E+0	2.164E+0	2.485E+0
-2.530E+0	2.206E+0	2.472E+0
-2.525E+0	2.190E+0	2.488E+0
-2.521E+0	2.174E+0	2.440E+0
-2.527E+0	2.141E+0	2.478E+0
-2.532E+0	2.170E+0	2.482E+0
-2.527E+0	2.193E+0	2.485E+0
-2.525E+0	2.154E+0	2.475E+0
-2.529E+0	2.167E+0	2.527E+0
-2.530E+0	2.157E+0	2.566E+0
-2.525E+0	2.183E+0	2.550E+0
-2.524E+0	2.138E+0	2.514E+0
-2.529E+0	2.170E+0	2.537E+0
-2.532E+0	2.066E+0	2.427E+0
-2.524E+0	2.151E+0	2.482E+0
-2.525E+0	2.144E+0	2.410E+0
-2.532E+0	2.177E+0	2.550E+0
-2.532E+0	2.206E+0	2.488E+0
-2.525E+0	2.212E+0	2.462E+0
-2.524E+0	2.154E+0	2.482E+0
-2.529E+0	2.151E+0	2.488E+0
-2.532E+0	2.157E+0	2.527E+0
-2.524E+0	2.199E+0	2.443E+0
-2.524E+0	2.177E+0	2.404E+0
-2.527E+0	2.141E+0	2.550E+0
-2.532E+0	2.154E+0	2.449E+0
-2.524E+0	2.186E+0	2.491E+0
-2.524E+0	2.193E+0	2.485E+0
-2.529E+0	2.122E+0	2.462E+0
-2.535E+0	2.164E+0	2.469E+0
-2.530E+0	2.193E+0	2.443E+0
-2.524E+0	2.186E+0	2.495E+0
-2.527E+0	2.183E+0	2.485E+0
-2.532E+0	2.167E+0	2.449E+0
-2.527E+0	2.164E+0	2.511E+0
-2.525E+0	2.167E+0	2.543E+0
-2.530E+0	2.186E+0	2.491E+0
-2.532E+0	2.232E+0	2.514E+0
-2.527E+0	2.206E+0	2.517E+0
-2.524E+0	2.170E+0	2.589E+0
-2.530E+0	2.193E+0	2.495E+0
-2.533E+0	2.199E+0	2.469E+0
-2.527E+0	2.170E+0	2.449E+0
-2.525E+0	2.206E+0	2.417E+0
-2.529E+0	2.164E+0	2.527E+0
-2.532E+0	2.170E+0	2.478E+0
-2.529E+0	2.180E+0	2.501E+0
-2.525E+0	2.170E+0	2.527E+0
-2.532E+0	2.167E+0	2.465E+0
-2.535E+0	2.122E+0	2.456E+0
-2.525E+0	2.180E+0	2.504E+0
-2.524E+0	2.186E+0	2.569E+0
-2.530E+0	2.096E+0	2.543E+0
-2.532E+0	2.177E+0	2.524E+0
-2.525E+0	2.170E+0	2.488E+0
-2.529E+0	2.144E+0	2.482E+0
-2.533E+0	2.128E+0	2.524E+0
-2.533E+0	2.193E+0	2.459E+0
-2.525E+0	2.174E+0	2.488E+0
-2.524E+0	2.206E+0	2.465E+0
-2.533E+0	2.128E+0	2.540E+0
-2.533E+0	2.144E+0	2.452E+0
-2.527E+0	2.083E+0	2.449E+0
-2.524E+0	2.128E+0	2.478E+0
-2.530E+0	2.167E+0	2.537E+0
-2.533E+0	2.170E+0	2.498E+0
-2.527E+0	2.131E+0	2.491E+0
-2.524E+0	2.141E+0	2.482E+0
-2.529E+0	2.151E+0	2.430E+0
-2.532E+0	2.193E+0	2.511E+0
-2.529E+0	2.157E+0	2.527E+0
-2.525E+0	2.092E+0	2.521E+0
-2.532E+0	2.209E+0	2.459E+0
-2.532E+0	2.180E+0	2.498E+0
-2.529E+0	2.161E+0	2.563E+0
-2.525E+0	2.199E+0	2.443E+0
-2.530E+0	2.144E+0	2.491E+0
-2.533E+0	2.167E+0	2.469E+0
-2.529E+0	2.206E+0	2.456E+0
-2.525E+0	2.190E+0	2.452E+0
-2.533E+0	2.128E+0	2.501E+0
-2.533E+0	2.212E+0	2.543E+0
-2.529E+0	2.151E+0	2.550E+0
-2.529E+0	2.222E+0	2.452E+0
-2.532E+0	2.216E+0	2.469E+0
-2.535E+0	2.232E+0	2.443E+0
-2.530E+0	2.161E+0	2.433E+0
-2.525E+0	2.174E+0	2.469E+0
-2.530E+0	2.157E+0	2.443E+0
-2.533E+0	2.199E+0	2.465E+0
-2.530E+0	2.203E+0	2.462E+0
-2.529E+0	2.128E+0	2.449E+0
-2.533E+0	2.167E+0	2.550E+0
-2.535E+0	2.216E+0	2.475E+0
-2.529E+0	2.148E+0	2.472E+0
-2.527E+0	2.141E+0	2.495E+0
-2.532E+0	2.203E+0	2.485E+0
-2.535E+0	2.170E+0	2.501E+0
-2.532E+0	2.170E+0	2.501E+0
-2.527E+0	2.151E+0	2.491E+0
-2.535E+0	2.193E+0	2.420E+0
-2.538E+0	2.157E+0	2.478E+0
-2.530E+0	2.196E+0	2.521E+0
-2.529E+0	2.157E+0	2.472E+0
-2.532E+0	2.112E+0	2.456E+0
-2.537E+0	2.138E+0	2.446E+0
-2.532E+0	2.167E+0	2.508E+0
-2.529E+0	2.151E+0	2.482E+0
-2.532E+0	2.138E+0	2.488E+0
-2.535E+0	2.141E+0	2.443E+0
-2.530E+0	2.148E+0	2.530E+0
-2.525E+0	2.154E+0	2.449E+0
-2.533E+0	2.161E+0	2.462E+0
-2.532E+0	2.186E+0	2.543E+0
-2.532E+0	2.151E+0	2.465E+0
-2.527E+0	2.177E+0	2.462E+0
-2.535E+0	2.154E+0	2.469E+0
-2.537E+0	2.196E+0	2.459E+0
-2.533E+0	2.154E+0	2.465E+0
-2.530E+0	2.216E+0	2.469E+0
-2.533E+0	2.193E+0	2.465E+0
-2.535E+0	2.196E+0	2.436E+0
-2.529E+0	2.174E+0	2.423E+0
-2.529E+0	2.122E+0	2.573E+0
-2.535E+0	2.190E+0	2.495E+0
-2.537E+0	2.135E+0	2.475E+0
-2.532E+0	2.174E+0	2.423E+0
-2.527E+0	2.135E+0	2.498E+0
-2.535E+0	2.112E+0	2.504E+0
-2.537E+0	2.154E+0	2.427E+0
-2.530E+0	2.170E+0	2.465E+0
-2.530E+0	2.141E+0	2.524E+0
-2.533E+0	2.190E+0	2.475E+0
-2.538E+0	2.135E+0	2.504E+0
-2.532E+0	2.148E+0	2.495E+0
-2.529E+0	2.154E+0	2.459E+0
-2.533E+0	2.212E+0	2.511E+0
-2.535E+0	2.193E+0	2.540E+0
-2.533E+0	2.183E+0	2.485E+0
-2.532E+0	2.229E+0	2.485E+0
-2.538E+0	2.177E+0	2.440E+0
-2.538E+0	2.144E+0	2.530E+0
-2.530E+0	2.138E+0	2.443E+0
-2.530E+0	2.170E+0	2.482E+0
-2.533E+0	2.118E+0	2.495E+0
-2.540E+0	2.154E+0	2.456E+0
-2.535E+0	2.138E+0	2.440E+0
-2.530E+0	2.154E+0	2.401E+0
-2.535E+0	2.154E+0	2.465E+0
-2.538E+0	2.128E+0	2.482E+0
-2.533E+0	2.115E+0	2.517E+0
-2.529E+0	2.157E+0	2.508E+0
-2.532E+0	2.212E+0	2.517E+0
-2.537E+0	2.157E+0	2.482E+0
-2.530E+0	2.164E+0	2.482E+0
-2.530E+0	2.190E+0	2.469E+0
-2.533E+0	2.144E+0	2.511E+0
-2.540E+0	2.235E+0	2.475E+0
-2.533E+0	2.209E+0	2.478E+0
-2.532E+0	2.186E+0	2.462E+0
-2.537E+0	2.148E+0	2.560E+0
-2.542E+0	2.193E+0	2.556E+0
-2.533E+0	2.144E+0	2.459E+0
-2.532E+0	2.242E+0	2.423E+0
-2.537E+0	2.180E+0	2.540E+0
-2.538E+0	2.105E+0	2.514E+0
-2.533E+0	2.167E+0	2.504E+0
-2.532E+0	2.183E+0	2.459E+0
-2.538E+0	2.154E+0	2.452E+0
-2.538E+0	2.092E+0	2.452E+0
-2.533E+0	2.151E+0	2.501E+0
-2.530E+0	2.125E+0	2.436E+0
-2.535E+0	2.144E+0	2.550E+0
-2.538E+0	2.154E+0	2.459E+0
-2.535E+0	2.151E+0	2.488E+0
-2.533E+0	2.167E+0	2.527E+0
-2.537E+0	2.174E+0	2.482E+0
-2.538E+0	2.196E+0	2.482E+0
-2.537E+0	2.141E+0	2.430E+0
-2.533E+0	2.138E+0	2.462E+0
-2.537E+0	2.190E+0	2.465E+0
-2.540E+0	2.151E+0	2.491E+0
-2.537E+0	2.128E+0	2.524E+0
-2.532E+0	2.222E+0	2.485E+0
-2.535E+0	2.212E+0	2.469E+0
-2.538E+0	2.148E+0	2.449E+0
-2.533E+0	2.161E+0	2.495E+0
-2.532E+0	2.144E+0	2.491E+0
-2.535E+0	2.242E+0	2.465E+0
-2.540E+0	2.174E+0	2.495E+0
-2.533E+0	2.125E+0	2.517E+0
-2.532E+0	2.154E+0	2.495E+0
-2.538E+0	2.203E+0	2.527E+0
-2.542E+0	2.164E+0	2.511E+0
-2.533E+0	2.161E+0	2.452E+0
-2.532E+0	2.135E+0	2.482E+0
-2.537E+0	2.086E+0	2.488E+0
-2.538E+0	2.128E+0	2.534E+0
-2.533E+0	2.128E+0	2.440E+0
-2.533E+0	2.186E+0	2.475E+0
-2.537E+0	2.122E+0	2.404E+0
-2.540E+0	2.148E+0	2.472E+0
-2.533E+0	2.174E+0	2.495E+0
-2.532E+0	2.222E+0	2.537E+0
-2.535E+0	2.180E+0	2.469E+0
-2.540E+0	2.186E+0	2.498E+0
-2.537E+0	2.183E+0	2.563E+0
-2.532E+0	2.180E+0	2.423E+0
-2.538E+0	2.122E+0	2.527E+0
-2.542E+0	2.112E+0	2.534E+0
-2.537E+0	2.135E+0	2.430E+0
-2.533E+0	2.144E+0	2.478E+0
-2.538E+0	2.186E+0	2.504E+0
-2.542E+0	2.183E+0	2.495E+0
-2.535E+0	2.167E+0	2.446E+0
-2.533E+0	2.203E+0	2.508E+0
-2.533E+0	2.131E+0	2.436E+0
-2.542E+0	2.122E+0	2.452E+0
-2.535E+0	2.177E+0	2.530E+0
-2.533E+0	2.144E+0	2.508E+0
-2.535E+0	2.180E+0	2.517E+0
-2.538E+0	2.174E+0	2.540E+0
-2.537E+0	2.177E+0	2.404E+0
-2.533E+0	2.118E+0	2.449E+0
-2.542E+0	2.148E+0	2.394E+0
-2.543E+0	2.151E+0	2.498E+0
-2.537E+0	2.122E+0	2.524E+0
-2.533E+0	2.174E+0	2.543E+0
-2.538E+0	2.203E+0	2.469E+0
-2.542E+0	2.235E+0	2.498E+0
-2.538E+0	2.180E+0	2.456E+0
-2.530E+0	2.144E+0	2.501E+0
-2.538E+0	2.174E+0	2.540E+0
-2.542E+0	2.170E+0	2.482E+0
-2.538E+0	2.157E+0	2.436E+0
-2.532E+0	2.183E+0	2.404E+0
-2.538E+0	2.151E+0	2.475E+0
-2.540E+0	2.157E+0	2.482E+0
-2.537E+0	2.199E+0	2.456E+0
-2.532E+0	2.109E+0	2.465E+0
-2.538E+0	2.193E+0	2.508E+0
-2.545E+0	2.070E+0	2.566E+0
-2.537E+0	2.177E+0	2.550E+0
-2.535E+0	2.212E+0	2.517E+0
-2.540E+0	2.151E+0	2.436E+0
-2.545E+0	2.193E+0	2.472E+0
-2.537E+0	2.131E+0	2.527E+0
-2.532E+0	2.170E+0	2.436E+0
-2.538E+0	2.174E+0	2.423E+0
-2.542E+0	2.148E+0	2.440E+0
-2.540E+0	2.199E+0	2.491E+0
-2.533E+0	2.190E+0	2.417E+0
-2.538E+0	2.115E+0	2.478E+0
-2.543E+0	2.144E+0	2.449E+0
-2.538E+0	2.177E+0	2.521E+0
-2.533E+0	2.141E+0	2.498E+0
-2.540E+0	2.216E+0	2.508E+0
-2.545E+0	2.186E+0	2.491E+0
-2.540E+0	2.144E+0	2.430E+0
-2.535E+0	2.196E+0	2.456E+0
-2.540E+0	2.161E+0	2.443E+0
-2.543E+0	2.141E+0	2.534E+0
-2.537E+0	2.115E+0	2.472E+0
-2.535E+0	2.161E+0	2.501E+0
-2.542E+0	2.128E+0	2.527E+0
-2.543E+0	2.196E+0	2.462E+0
-2.537E+0	2.174E+0	2.472E+0
-2.532E+0	2.219E+0	2.521E+0
-2.540E+0	2.141E+0	2.498E+0
-2.545E+0	2.209E+0	2.524E+0
-2.540E+0	2.180E+0	2.498E+0
-2.537E+0	2.225E+0	2.478E+0
-2.540E+0	2.164E+0	2.582E+0
-2.543E+0	2.122E+0	2.524E+0
-2.540E+0	2.193E+0	2.433E+0
-2.535E+0	2.154E+0	2.443E+0
-2.545E+0	2.148E+0	2.436E+0
-2.545E+0	2.164E+0	2.527E+0
-2.537E+0	2.115E+0	2.514E+0
-2.537E+0	2.118E+0	2.524E+0
-2.542E+0	2.193E+0	2.501E+0
-2.545E+0	2.131E+0	2.517E+0
-2.540E+0	2.177E+0	2.456E+0
-2.538E+0	2.131E+0	2.475E+0
-2.540E+0	2.180E+0	2.482E+0
-2.546E+0	2.177E+0	2.530E+0
-2.540E+0	2.180E+0	2.459E+0
-2.535E+0	2.144E+0	2.472E+0
-2.543E+0	2.177E+0	2.475E+0
-2.545E+0	2.174E+0	2.459E+0
-2.538E+0	2.170E+0	2.514E+0
-2.535E+0	2.157E+0	2.446E+0
-2.543E+0	2.199E+0	2.550E+0
-2.546E+0	2.151E+0	2.440E+0
-2.542E+0	2.183E+0	2.465E+0
-2.537E+0	2.196E+0	2.469E+0
-2.543E+0	2.135E+0	2.495E+0
-2.548E+0	2.199E+0	2.527E+0
-2.540E+0	2.174E+0	2.449E+0
-2.537E+0	2.096E+0	2.517E+0
-2.540E+0	2.167E+0	2.472E+0
-2.546E+0	2.177E+0	2.517E+0
-2.538E+0	2.122E+0	2.462E+0
-2.537E+0	2.157E+0	2.491E+0
-2.546E+0	2.161E+0	2.459E+0
-2.548E+0	2.186E+0	2.488E+0
-2.540E+0	2.196E+0	2.495E+0
-2.537E+0	2.203E+0	2.504E+0
-2.543E+0	2.141E+0	2.478E+0
-2.548E+0	2.128E+0	2.534E+0
-2.540E+0	2.170E+0	2.485E+0
-2.537E+0	2.151E+0	2.485E+0
-2.545E+0	2.157E+0	2.517E+0
-2.546E+0	2.203E+0	2.475E+0
-2.542E+0	2.183E+0	2.475E+0
-2.537E+0	2.164E+0	2.511E+0
-2.542E+0	2.167E+0	2.452E+0
-2.546E+0	2.170E+0	2.449E+0
-2.540E+0	2.154E+0	2.478E+0
-2.540E+0	2.089E+0	2.472E+0
-2.542E+0	2.151E+0	2.410E+0
-2.548E+0	2.154E+0	2.475E+0
-2.545E+0	2.096E+0	2.511E+0
-2.540E+0	2.193E+0	2.452E+0
-2.543E+0	2.099E+0	2.485E+0
-2.548E+0	2.161E+0	2.485E+0
-2.545E+0	2.177E+0	2.449E+0
-2.540E+0	2.141E+0	2.436E+0
-2.542E+0	2.115E+0	2.440E+0
-2.546E+0	2.190E+0	2.427E+0
-2.542E+0	2.190E+0	2.485E+0
-2.540E+0	2.092E+0	2.560E+0
-2.545E+0	2.112E+0	2.465E+0
-2.545E+0	2.180E+0	2.430E+0
-2.542E+0	2.144E+0	2.469E+0
-2.540E+0	2.141E+0	2.488E+0
-2.545E+0	2.131E+0	2.423E+0
-2.551E+0	2.144E+0	2.465E+0
-2.545E+0	2.161E+0	2.511E+0
-2.540E+0	2.161E+0	2.495E+0
-2.546E+0	2.167E+0	2.417E+0
-2.548E+0	2.102E+0	2.433E+0
-2.542E+0	2.193E+0	2.491E+0
-2.543E+0	2.177E+0	2.482E+0
-2.546E+0	2.225E+0	2.488E+0
-2.546E+0	2.161E+0	2.475E+0
-2.545E+0	2.154E+0	2.501E+0
-2.538E+0	2.115E+0	2.465E+0
-2.545E+0	2.135E+0	2.504E+0
-2.550E+0	2.186E+0	2.478E+0
-2.545E+0	2.190E+0	2.508E+0
-2.542E+0	2.186E+0	2.560E+0
-2.543E+0	2.183E+0	2.462E+0
-2.553E+0	2.177E+0	2.436E+0
-2.543E+0	2.167E+0	2.478E+0
-2.543E+0	2.164E+0	2.459E+0
-2.543E+0	2.144E+0	2.511E+0
-2.550E+0	2.170E+0	2.469E+0
-2.543E+0	2.196E+0	2.472E+0
-2.542E+0	2.138E+0	2.469E+0
-2.543E+0	2.115E+0	2.514E+0
-2.550E+0	2.183E+0	2.449E+0
-2.543E+0	2.151E+0	2.498E+0
-2.542E+0	2.170E+0	2.482E+0
-2.545E+0	2.066E+0	2.462E+0
-2.550E+0	2.170E+0	2.485E+0
-2.540E+0	2.154E+0	2.482E+0
-2.540E+0	2.161E+0	2.501E+0
-2.545E+0	2.167E+0	2.556E+0
-2.550E+0	2.144E+0	2.508E+0
-2.545E+0	2.138E+0	2.443E+0
-2.542E+0	2.102E+0	2.456E+0
-2.545E+0	2.167E+0	2.485E+0
-2.551E+0	2.167E+0	2.446E+0
-2.545E+0	2.238E+0	2.475E+0
-2.543E+0	2.164E+0	2.495E+0
-2.546E+0	2.193E+0	2.478E+0
-2.550E+0	2.131E+0	2.449E+0
-2.545E+0	2.115E+0	2.430E+0
-2.545E+0	2.170E+0	2.472E+0
-2.548E+0	2.225E+0	2.459E+0
-2.551E+0	2.190E+0	2.478E+0
-2.546E+0	2.141E+0	2.478E+0
-2.542E+0	2.125E+0	2.456E+0
-2.546E+0	2.170E+0	2.469E+0
-2.551E+0	2.138E+0	2.420E+0
-2.546E+0	2.190E+0	2.420E+0
-2.540E+0	2.151E+0	2.443E+0
-2.546E+0	2.183E+0	2.478E+0
-2.550E+0	2.180E+0	2.417E+0
-2.545E+0	2.154E+0	2.433E+0
-2.542E+0	2.148E+0	2.488E+0
-2.550E+0	2.141E+0	2.508E+0
-2.551E+0	2.154E+0	2.514E+0
-2.545E+0	2.138E+0	2.543E+0
-2.542E+0	2.105E+0	2.446E+0
-2.548E+0	2.170E+0	2.443E+0
-2.551E+0	2.164E+0	2.446E+0
-2.550E+0	2.154E+0	2.449E+0
-2.548E+0	2.118E+0	2.504E+0
-2.548E+0	2.161E+0	2.449E+0
-2.550E+0	2.118E+0	2.472E+0
-2.545E+0	2.177E+0	2.456E+0
-2.545E+0	2.196E+0	2.478E+0
-2.550E+0	2.083E+0	2.488E+0
-2.555E+0	2.148E+0	2.498E+0
-2.546E+0	2.219E+0	2.443E+0
-2.543E+0	2.180E+0	2.452E+0
-2.548E+0	2.183E+0	2.485E+0
-2.551E+0	2.115E+0	2.498E+0
-2.550E+0	2.161E+0	2.495E+0
-2.543E+0	2.199E+0	2.488E+0
-2.551E+0	2.225E+0	2.472E+0
-2.551E+0	2.154E+0	2.495E+0
-2.545E+0	2.128E+0	2.556E+0
-2.540E+0	2.164E+0	2.446E+0
-2.548E+0	2.122E+0	2.423E+0
-2.553E+0	2.131E+0	2.452E+0
-2.548E+0	2.138E+0	2.469E+0
-2.545E+0	2.161E+0	2.491E+0
-2.550E+0	2.170E+0	2.478E+0
-2.550E+0	2.170E+0	2.462E+0
-2.551E+0	2.180E+0	2.446E+0
-2.543E+0	2.174E+0	2.472E+0
-2.550E+0	2.167E+0	2.469E+0
-2.553E+0	2.225E+0	2.485E+0
-2.546E+0	2.099E+0	2.537E+0
-2.545E+0	2.177E+0	2.449E+0
-2.548E+0	2.196E+0	2.427E+0
-2.556E+0	2.102E+0	2.478E+0
-2.550E+0	2.180E+0	2.459E+0
-2.548E+0	2.174E+0	2.443E+0
-2.550E+0	2.151E+0	2.449E+0
-2.553E+0	2.079E+0	2.462E+0
-2.546E+0	2.148E+0	2.504E+0
-2.546E+0	2.141E+0	2.391E+0
-2.555E+0	2.148E+0	2.482E+0
-2.555E+0	2.222E+0	2.485E+0
-2.546E+0	2.199E+0	2.440E+0
-2.546E+0	2.206E+0	2.462E+0
-2.550E+0	2.186E+0	2.472E+0
-2.555E+0	2.148E+0	2.433E+0
-2.550E+0	2.209E+0	2.456E+0
-2.545E+0	2.203E+0	2.459E+0
-2.548E+0	2.118E+0	2.511E+0
-2.558E+0	2.238E+0	2.537E+0
-2.553E+0	2.164E+0	2.436E+0
-2.545E+0	2.122E+0	2.478E+0
-2.550E+0	2.157E+0	2.433E+0
-2.553E+0	2.118E+0	2.556E+0
-2.550E+0	2.186E+0	2.504E+0
-2.548E+0	2.151E+0	2.495E+0
-2.555E+0	2.135E+0	2.537E+0
-2.551E+0	2.222E+0	2.491E+0
-2.551E+0	2.190E+0	2.521E+0
-2.545E+0	2.183E+0	2.456E+0
-2.550E+0	2.161E+0	2.443E+0
-2.555E+0	2.174E+0	2.478E+0
-2.548E+0	2.109E+0	2.498E+0
-2.545E+0	2.157E+0	2.404E+0
-2.555E+0	2.141E+0	2.462E+0
-2.556E+0	2.174E+0	2.501E+0
-2.550E+0	2.186E+0	2.469E+0
-2.548E+0	2.141E+0	2.488E+0
-2.551E+0	2.196E+0	2.527E+0
-2.555E+0	2.125E+0	2.469E+0
-2.548E+0	2.196E+0	2.465E+0
-2.546E+0	2.141E+0	2.501E+0
-2.550E+0	2.203E+0	2.504E+0
-2.553E+0	2.177E+0	2.537E+0
-2.550E+0	2.161E+0	2.495E+0
-2.550E+0	2.141E+0	2.427E+0
-2.553E+0	2.154E+0	2.475E+0
-2.555E+0	2.151E+0	2.452E+0
-2.551E+0	2.180E+0	2.462E+0
-2.546E+0	2.144E+0	2.495E+0
-2.553E+0	2.190E+0	2.465E+0
-2.556E+0	2.096E+0	2.527E+0
-2.551E+0	2.167E+0	2.456E+0
-2.548E+0	2.196E+0	2.485E+0
-2.551E+0	2.183E+0	2.488E+0
-2.553E+0	2.154E+0	2.504E+0
-2.550E+0	2.144E+0	2.511E+0
-2.546E+0	2.183E+0	2.491E+0
-2.550E+0	2.122E+0	2.508E+0
-2.556E+0	2.177E+0	2.427E+0
-2.551E+0	2.151E+0	2.504E+0
-2.550E+0	2.125E+0	2.547E+0
-2.551E+0	2.167E+0	2.452E+0
-2.559E+0	2.154E+0	2.488E+0
-2.551E+0	2.128E+0	2.401E+0
-2.548E+0	2.170E+0	2.521E+0
-2.551E+0	2.186E+0	2.530E+0
-2.556E+0	2.216E+0	2.446E+0
-2.550E+0	2.157E+0	2.462E+0
-2.545E+0	2.122E+0	2.397E+0
-2.550E+0	2.141E+0	2.491E+0
-2.556E+0	2.193E+0	2.485E+0
-2.553E+0	2.125E+0	2.469E+0
-2.548E+0	2.186E+0	2.456E+0
-2.553E+0	2.148E+0	2.452E+0
-2.553E+0	2.122E+0	2.475E+0
-2.551E+0	2.180E+0	2.478E+0
-2.550E+0	2.135E+0	2.485E+0
-2.553E+0	2.144E+0	2.443E+0
-2.556E+0	2.164E+0	2.472E+0
-2.551E+0	2.141E+0	2.452E+0
-2.548E+0	2.157E+0	2.498E+0
-2.553E+0	2.099E+0	2.504E+0
-2.556E+0	2.170E+0	2.436E+0
-2.553E+0	2.151E+0	2.543E+0
-2.550E+0	2.109E+0	2.485E+0
-2.553E+0	2.190E+0	2.407E+0
-2.558E+0	2.135E+0	2.452E+0
-2.551E+0	2.180E+0	2.430E+0
-2.551E+0	2.161E+0	2.440E+0
-2.555E+0	2.193E+0	2.446E+0
-2.559E+0	2.164E+0	2.573E+0
-2.553E+0	2.141E+0	2.495E+0
-2.546E+0	2.154E+0	2.508E+0
-2.555E+0	2.141E+0	2.465E+0
-2.558E+0	2.180E+0	2.443E+0
-2.553E+0	2.164E+0	2.508E+0
-2.551E+0	2.167E+0	2.517E+0
-2.551E+0	2.238E+0	2.436E+0
-2.556E+0	2.209E+0	2.427E+0
-2.551E+0	2.148E+0	2.478E+0
-2.548E+0	2.180E+0	2.495E+0
-2.556E+0	2.154E+0	2.443E+0
-2.558E+0	2.157E+0	2.560E+0
-2.553E+0	2.183E+0	2.485E+0
-2.551E+0	2.183E+0	2.469E+0
-2.553E+0	2.099E+0	2.511E+0
-2.558E+0	2.177E+0	2.462E+0
-2.553E+0	2.148E+0	2.511E+0
-2.551E+0	2.109E+0	2.443E+0
-2.551E+0	2.144E+0	2.452E+0
-2.559E+0	2.170E+0	2.495E+0
-2.553E+0	2.148E+0	2.485E+0
-2.553E+0	2.138E+0	2.485E+0
-2.556E+0	2.170E+0	2.462E+0
-2.558E+0	2.151E+0	2.436E+0
-2.556E+0	2.174E+0	2.482E+0
-2.550E+0	2.180E+0	2.459E+0
-2.556E+0	2.141E+0	2.469E+0
-2.559E+0	2.115E+0	2.514E+0
-2.553E+0	2.154E+0	2.462E+0
-2.550E+0	2.177E+0	2.482E+0
-2.556E+0	2.122E+0	2.430E+0
-2.558E+0	2.174E+0	2.485E+0
-2.555E+0	2.112E+0	2.462E+0
-2.550E+0	2.203E+0	2.456E+0
-2.553E+0	2.183E+0	2.465E+0
-2.558E+0	2.154E+0	2.556E+0
-2.556E+0	2.154E+0	2.462E+0
-2.550E+0	2.186E+0	2.485E+0
-2.555E+0	2.186E+0	2.543E+0
-2.559E+0	2.177E+0	2.407E+0
-2.553E+0	2.157E+0	2.482E+0
-2.551E+0	2.148E+0	2.456E+0
-2.556E+0	2.174E+0	2.462E+0
-2.561E+0	2.206E+0	2.530E+0
-2.555E+0	2.206E+0	2.589E+0
-2.555E+0	2.180E+0	2.475E+0
-2.558E+0	2.109E+0	2.449E+0
-2.561E+0	2.144E+0	2.495E+0
-2.556E+0	2.128E+0	2.508E+0
-2.553E+0	2.125E+0	2.430E+0
-2.559E+0	2.180E+0	2.478E+0
-2.561E+0	2.096E+0	2.485E+0
-2.555E+0	2.164E+0	2.462E+0
-2.550E+0	2.128E+0	2.550E+0
-2.558E+0	2.144E+0	2.459E+0
-2.561E+0	2.161E+0	2.469E+0
-2.556E+0	2.157E+0	2.566E+0
-2.555E+0	2.151E+0	2.478E+0
-2.556E+0	2.177E+0	2.368E+0
-2.559E+0	2.186E+0	2.397E+0
-2.556E+0	2.128E+0	2.547E+0
-2.550E+0	2.154E+0	2.524E+0
-2.555E+0	2.222E+0	2.452E+0
-2.559E+0	2.151E+0	2.417E+0
-2.555E+0	2.122E+0	2.514E+0
-2.551E+0	2.177E+0	2.469E+0
-2.558E+0	2.164E+0	2.511E+0
-2.561E+0	2.177E+0	2.430E+0
-2.556E+0	2.186E+0	2.452E+0
-2.553E+0	2.118E+0	2.514E+0
-2.556E+0	2.118E+0	2.521E+0
-2.559E+0	2.177E+0	2.469E+0
-2.556E+0	2.186E+0	2.540E+0
-2.556E+0	2.144E+0	2.433E+0
-2.558E+0	2.141E+0	2.456E+0
-2.561E+0	2.128E+0	2.446E+0
-2.558E+0	2.174E+0	2.449E+0
-2.553E+0	2.151E+0	2.504E+0
-2.556E+0	2.135E+0	2.465E+0
-2.563E+0	2.164E+0	2.488E+0
-2.558E+0	2.151E+0	2.375E+0
-2.553E+0	2.183E+0	2.440E+0
-2.559E+0	2.167E+0	2.491E+0
-2.563E+0	2.144E+0	2.485E+0
-2.558E+0	2.135E+0	2.456E+0
-2.551E+0	2.281E+0	2.378E+0
-2.558E+0	2.196E+0	2.459E+0
-2.563E+0	2.157E+0	2.521E+0
-2.556E+0	2.118E+0	2.534E+0
-2.553E+0	2.161E+0	2.495E+0
-2.558E+0	2.144E+0	2.504E+0
-2.563E+0	2.118E+0	2.530E+0
-2.555E+0	2.154E+0	2.511E+0
-2.555E+0	2.109E+0	2.491E+0
-2.559E+0	2.170E+0	2.446E+0
-2.561E+0	2.161E+0	2.504E+0
-2.558E+0	2.118E+0	2.459E+0
-2.553E+0	2.125E+0	2.469E+0
-2.559E+0	2.131E+0	2.430E+0
-2.563E+0	2.180E+0	2.556E+0
-2.558E+0	2.154E+0	2.443E+0
-2.553E+0	2.196E+0	2.472E+0
-2.559E+0	2.216E+0	2.462E+0
-2.564E+0	2.174E+0	2.423E+0
-2.558E+0	2.138E+0	2.488E+0
-2.558E+0	2.086E+0	2.488E+0
-2.559E+0	2.109E+0	2.478E+0
-2.564E+0	2.076E+0	2.449E+0
-2.558E+0	2.238E+0	2.446E+0
-2.553E+0	2.083E+0	2.524E+0
-2.561E+0	2.206E+0	2.472E+0
-2.563E+0	2.186E+0	2.498E+0
-2.561E+0	2.109E+0	2.449E+0
-2.555E+0	2.193E+0	2.475E+0
-2.559E+0	2.167E+0	2.456E+0
-2.563E+0	2.161E+0	2.404E+0
-2.556E+0	2.183E+0	2.491E+0
-2.553E+0	2.122E+0	2.449E+0
-2.559E+0	2.183E+0	2.478E+0
-2.564E+0	2.164E+0	2.414E+0
-2.558E+0	2.135E+0	2.459E+0
-2.556E+0	2.151E+0	2.491E+0
-2.563E+0	2.128E+0	2.495E+0
-2.563E+0	2.151E+0	2.449E+0
-2.559E+0	2.186E+0	2.517E+0
-2.551E+0	2.112E+0	2.501E+0
-2.556E+0	2.190E+0	2.501E+0
-2.563E+0	2.135E+0	2.436E+0
-2.556E+0	2.144E+0	2.485E+0
-2.556E+0	2.154E+0	2.401E+0
-2.561E+0	2.190E+0	2.427E+0
-2.566E+0	2.131E+0	2.436E+0
-2.561E+0	2.128E+0	2.440E+0
-2.553E+0	2.170E+0	2.430E+0
-2.556E+0	2.144E+0	2.527E+0
-2.561E+0	2.125E+0	2.469E+0
-2.559E+0	2.131E+0	2.482E+0
-2.558E+0	2.161E+0	2.401E+0
-2.561E+0	2.115E+0	2.485E+0
-2.564E+0	2.148E+0	2.446E+0
-2.561E+0	2.174E+0	2.375E+0
-2.556E+0	2.157E+0	2.462E+0
-2.563E+0	2.177E+0	2.465E+0
-2.564E+0	2.109E+0	2.550E+0
-2.561E+0	2.238E+0	2.488E+0
-2.559E+0	2.157E+0	2.504E+0
-2.563E+0	2.193E+0	2.504E+0
-2.564E+0	2.102E+0	2.550E+0
-2.559E+0	2.131E+0	2.417E+0
-2.556E+0	2.180E+0	2.482E+0
-2.561E+0	2.144E+0	2.469E+0
-2.564E+0	2.141E+0	2.482E+0
-2.561E+0	2.157E+0	2.488E+0
-2.559E+0	2.131E+0	2.440E+0
-2.559E+0	2.170E+0	2.459E+0
-2.564E+0	2.144E+0	2.537E+0
-2.561E+0	2.141E+0	2.459E+0
-2.559E+0	2.135E+0	2.417E+0
-2.559E+0	2.099E+0	2.478E+0
-2.566E+0	2.089E+0	2.427E+0
-2.559E+0	2.096E+0	2.459E+0
-2.556E+0	2.177E+0	2.508E+0
-2.563E+0	2.141E+0	2.420E+0
-2.566E+0	2.144E+0	2.524E+0
-2.561E+0	2.219E+0	2.482E+0
-2.556E+0	2.199E+0	2.521E+0
-2.559E+0	2.135E+0	2.485E+0
-2.568E+0	2.128E+0	2.456E+0
-2.561E+0	2.170E+0	2.459E+0
-2.558E+0	2.186E+0	2.524E+0
-2.563E+0	2.180E+0	2.440E+0
-2.568E+0	2.209E+0	2.462E+0
-2.561E+0	2.135E+0	2.459E+0
-2.556E+0	2.190E+0	2.414E+0
-2.563E+0	2.115E+0	2.465E+0
-2.566E+0	2.177E+0	2.449E+0
-2.561E+0	2.135E+0	2.517E+0
-2.558E+0	2.177E+0	2.478E+0
-2.563E+0	2.196E+0	2.465E+0
-2.569E+0	2.174E+0	2.530E+0
-2.563E+0	2.203E+0	2.465E+0
-2.559E+0	2.170E+0	2.430E+0
-2.564E+0	2.157E+0	2.475E+0
-2.566E+0	2.144E+0	2.430E+0
-2.564E+0	2.161E+0	2.488E+0
-2.558E+0	2.161E+0	2.436E+0
-2.564E+0	2.131E+0	2.585E+0
-2.566E+0	2.219E+0	2.446E+0
-2.563E+0	2.170E+0	2.462E+0
-2.558E+0	2.167E+0	2.452E+0
-2.563E+0	2.144E+0	2.469E+0
-2.566E+0	2.186E+0	2.485E+0
-2.564E+0	2.193E+0	2.488E+0
-2.559E+0	2.196E+0	2.417E+0
-2.564E+0	2.174E+0	2.462E+0
-2.569E+0	2.193E+0	2.469E+0
-2.568E+0	2.118E+0	2.446E+0
-2.558E+0	2.135E+0	2.482E+0
-2.561E+0	2.177E+0	2.430E+0
-2.568E+0	2.199E+0	2.478E+0
-2.564E+0	2.186E+0	2.475E+0
-2.559E+0	2.203E+0	2.462E+0
-2.564E+0	2.180E+0	2.498E+0
-2.566E+0	2.154E+0	2.443E+0
-2.564E+0	2.148E+0	2.495E+0
-2.559E+0	2.138E+0	2.443E+0
-2.563E+0	2.148E+0	2.456E+0
-2.568E+0	2.180E+0	2.433E+0
-2.563E+0	2.151E+0	2.469E+0
-2.563E+0	2.151E+0	2.449E+0
-2.564E+0	2.206E+0	2.482E+0
-2.566E+0	2.164E+0	2.517E+0
-2.564E+0	2.154E+0	2.537E+0
-2.559E+0	2.177E+0	2.501E+0
-2.566E+0	2.183E+0	2.452E+0
-2.569E+0	2.164E+0	2.449E+0
-2.564E+0	2.125E+0	2.465E+0
-2.559E+0	2.193E+0	2.543E+0
-2.566E+0	2.167E+0	2.456E+0
-2.569E+0	2.174E+0	2.569E+0
-2.563E+0	2.167E+0	2.414E+0
-2.558E+0	2.141E+0	2.423E+0
-2.561E+0	2.209E+0	2.449E+0
-2.568E+0	2.183E+0	2.488E+0
-2.564E+0	2.232E+0	2.469E+0
-2.558E+0	2.099E+0	2.469E+0
-2.566E+0	2.128E+0	2.482E+0
-2.568E+0	2.105E+0	2.530E+0
-2.566E+0	2.099E+0	2.504E+0
-2.564E+0	2.138E+0	2.459E+0
-2.566E+0	2.144E+0	2.430E+0
-2.568E+0	2.135E+0	2.443E+0
-2.564E+0	2.167E+0	2.501E+0
-2.561E+0	2.190E+0	2.504E+0
-2.564E+0	2.170E+0	2.449E+0
-2.568E+0	2.174E+0	2.465E+0
-2.563E+0	2.225E+0	2.508E+0
-2.561E+0	2.193E+0	2.440E+0
-2.568E+0	2.167E+0	2.488E+0
-2.568E+0	2.209E+0	2.423E+0
-2.564E+0	2.135E+0	2.443E+0
-2.559E+0	2.174E+0	2.459E+0
-2.568E+0	2.144E+0	2.456E+0
-2.568E+0	2.148E+0	2.423E+0
-2.564E+0	2.128E+0	2.504E+0
-2.559E+0	2.138E+0	2.440E+0
-2.564E+0	2.199E+0	2.488E+0
-2.569E+0	2.164E+0	2.404E+0
-2.564E+0	2.177E+0	2.543E+0
-2.563E+0	2.131E+0	2.472E+0
-2.564E+0	2.157E+0	2.449E+0
-2.571E+0	2.161E+0	2.475E+0
-2.566E+0	2.128E+0	2.511E+0
-2.559E+0	2.141E+0	2.452E+0
-2.563E+0	2.115E+0	2.472E+0
-2.571E+0	2.167E+0	2.414E+0
-2.566E+0	2.148E+0	2.465E+0
-2.561E+0	2.144E+0	2.491E+0
-2.568E+0	2.128E+0	2.530E+0
-2.571E+0	2.144E+0	2.488E+0
-2.568E+0	2.174E+0	2.449E+0
-2.563E+0	2.112E+0	2.420E+0
-2.566E+0	2.161E+0	2.478E+0
-2.571E+0	2.203E+0	2.388E+0
-2.566E+0	2.125E+0	2.469E+0
-2.561E+0	2.268E+0	2.514E+0
-2.566E+0	2.154E+0	2.449E+0
-2.569E+0	2.138E+0	2.446E+0
-2.564E+0	2.086E+0	2.498E+0
-2.559E+0	2.131E+0	2.501E+0
-2.566E+0	2.131E+0	2.472E+0
-2.568E+0	2.144E+0	2.436E+0
-2.568E+0	2.131E+0	2.478E+0
-2.563E+0	2.125E+0	2.449E+0
-2.566E+0	2.261E+0	2.475E+0
-2.571E+0	2.118E+0	2.414E+0
-2.566E+0	2.161E+0	2.436E+0
-2.561E+0	2.180E+0	2.446E+0
-2.568E+0	2.148E+0	2.436E+0
-2.571E+0	2.216E+0	2.472E+0
-2.566E+0	2.167E+0	2.521E+0
-2.566E+0	2.199E+0	2.452E+0
-2.561E+0	2.174E+0	2.465E+0
-2.569E+0	2.154E+0	2.498E+0
-2.568E+0	2.186E+0	2.478E+0
-2.563E+0	2.180E+0	2.472E+0
-2.566E+0	2.161E+0	2.430E+0
-2.569E+0	2.174E+0	2.469E+0
-2.566E+0	2.161E+0	2.440E+0
-2.559E+0	2.135E+0	2.504E+0
-2.564E+0	2.161E+0	2.498E+0
-2.569E+0	2.128E+0	2.465E+0
-2.566E+0	2.089E+0	2.423E+0
-2.561E+0	2.151E+0	2.469E+0
-2.566E+0	2.174E+0	2.495E+0
-2.571E+0	2.174E+0	2.440E+0
-2.568E+0	2.209E+0	2.482E+0
-2.563E+0	2.167E+0	2.452E+0
-2.568E+0	2.190E+0	2.433E+0
-2.571E+0	2.125E+0	2.449E+0
-2.569E+0	2.180E+0	2.465E+0
-2.563E+0	2.193E+0	2.452E+0
-2.569E+0	2.131E+0	2.423E+0
-2.572E+0	2.154E+0	2.427E+0
-2.568E+0	2.138E+0	2.449E+0
-2.561E+0	2.141E+0	2.475E+0
-2.566E+0	2.148E+0	2.423E+0
-2.572E+0	2.118E+0	2.423E+0
-2.568E+0	2.099E+0	2.508E+0
-2.564E+0	2.151E+0	2.478E+0
-2.566E+0	2.125E+0	2.485E+0
-2.576E+0	2.164E+0	2.508E+0
-2.568E+0	2.170E+0	2.495E+0
-2.563E+0	2.144E+0	2.485E+0
-2.568E+0	2.164E+0	2.440E+0
-2.574E+0	2.167E+0	2.501E+0
-2.568E+0	2.102E+0	2.449E+0
-2.564E+0	2.151E+0	2.511E+0
-2.569E+0	2.112E+0	2.485E+0
-2.571E+0	2.115E+0	2.452E+0
-2.571E+0	2.115E+0	2.488E+0
-2.563E+0	2.170E+0	2.427E+0
-2.568E+0	2.125E+0	2.433E+0
-2.572E+0	2.141E+0	2.485E+0
-2.566E+0	2.148E+0	2.462E+0
-2.561E+0	2.112E+0	2.478E+0
-2.569E+0	2.164E+0	2.488E+0
-2.571E+0	2.190E+0	2.449E+0
-2.569E+0	2.109E+0	2.491E+0
-2.568E+0	2.157E+0	2.534E+0
-2.569E+0	2.190E+0	2.511E+0
-2.574E+0	2.102E+0	2.514E+0
-2.571E+0	2.170E+0	2.440E+0
-2.564E+0	2.167E+0	2.475E+0
-2.568E+0	2.138E+0	2.456E+0
-2.574E+0	2.109E+0	2.521E+0
-2.571E+0	2.164E+0	2.488E+0
-2.566E+0	2.135E+0	2.482E+0
-2.569E+0	2.099E+0	2.446E+0
-2.576E+0	2.144E+0	2.514E+0
-2.571E+0	2.164E+0	2.530E+0
-2.566E+0	2.186E+0	2.537E+0
-2.571E+0	2.138E+0	2.462E+0
-2.576E+0	2.209E+0	2.511E+0
-2.576E+0	2.125E+0	2.440E+0
-2.564E+0	2.151E+0	2.427E+0
-2.569E+0	2.154E+0	2.498E+0
-2.577E+0	2.141E+0	2.511E+0
-2.569E+0	2.167E+0	2.504E+0
-2.566E+0	2.167E+0	2.504E+0
-2.569E+0	2.157E+0	2.472E+0
-2.576E+0	2.118E+0	2.504E+0
-2.571E+0	2.135E+0	2.504E+0
-2.566E+0	2.135E+0	2.524E+0
-2.571E+0	2.216E+0	2.491E+0
-2.576E+0	2.144E+0	2.465E+0
-2.571E+0	2.183E+0	2.430E+0
-2.566E+0	2.135E+0	2.485E+0
-2.571E+0	2.157E+0	2.417E+0
-2.577E+0	2.174E+0	2.553E+0
-2.571E+0	2.167E+0	2.524E+0
-2.566E+0	2.186E+0	2.498E+0
-2.571E+0	2.174E+0	2.511E+0
-2.576E+0	2.102E+0	2.488E+0
-2.571E+0	2.183E+0	2.488E+0
-2.569E+0	2.144E+0	2.368E+0
-2.571E+0	2.089E+0	2.469E+0
-2.574E+0	2.180E+0	2.488E+0
-2.571E+0	2.170E+0	2.488E+0
-2.568E+0	2.060E+0	2.452E+0
-2.569E+0	2.157E+0	2.465E+0
-2.576E+0	2.161E+0	2.488E+0
-2.574E+0	2.196E+0	2.446E+0
-2.566E+0	2.161E+0	2.443E+0
-2.572E+0	2.190E+0	2.504E+0
-2.574E+0	2.180E+0	2.459E+0
-2.571E+0	2.167E+0	2.462E+0
-2.569E+0	2.157E+0	2.465E+0
-2.572E+0	2.157E+0	2.456E+0
-2.576E+0	2.131E+0	2.427E+0
-2.572E+0	2.190E+0	2.482E+0
-2.566E+0	2.099E+0	2.459E+0
-2.572E+0	2.151E+0	2.446E+0
-2.577E+0	2.206E+0	2.469E+0
-2.574E+0	2.161E+0	2.511E+0
-2.569E+0	2.199E+0	2.433E+0
-2.571E+0	2.141E+0	2.465E+0
-2.579E+0	2.183E+0	2.443E+0
-2.574E+0	2.128E+0	2.527E+0
-2.566E+0	2.105E+0	2.488E+0
-2.571E+0	2.144E+0	2.495E+0
-2.577E+0	2.193E+0	2.456E+0
-2.572E+0	2.186E+0	2.446E+0
-2.566E+0	2.174E+0	2.521E+0
-2.572E+0	2.174E+0	2.388E+0
-2.574E+0	2.138E+0	2.478E+0
-2.572E+0	2.167E+0	2.482E+0
-2.569E+0	2.154E+0	2.478E+0
-2.572E+0	2.125E+0	2.446E+0
-2.577E+0	2.115E+0	2.482E+0
-2.572E+0	2.109E+0	2.504E+0
-2.569E+0	2.128E+0	2.514E+0
-2.574E+0	2.157E+0	2.456E+0
-2.579E+0	2.151E+0	2.472E+0
-2.572E+0	2.232E+0	2.472E+0
-2.566E+0	2.177E+0	2.498E+0
-2.574E+0	2.141E+0	2.501E+0
-2.577E+0	2.151E+0	2.491E+0
-2.572E+0	2.199E+0	2.433E+0
-2.568E+0	2.167E+0	2.488E+0
-2.576E+0	2.122E+0	2.446E+0
-2.577E+0	2.209E+0	2.446E+0
-2.576E+0	2.164E+0	2.475E+0
-2.569E+0	2.141E+0	2.433E+0
-2.574E+0	2.157E+0	2.420E+0
-2.579E+0	2.196E+0	2.417E+0
-2.574E+0	2.128E+0	2.355E+0
-2.569E+0	2.115E+0	2.504E+0
-2.577E+0	2.125E+0	2.469E+0
-2.577E+0	2.099E+0	2.462E+0
-2.574E+0	2.164E+0	2.420E+0
-2.568E+0	2.151E+0	2.401E+0
-2.574E+0	2.203E+0	2.436E+0
-2.579E+0	2.193E+0	2.469E+0
-2.572E+0	2.190E+0	2.465E+0
-2.571E+0	2.203E+0	2.462E+0
-2.569E+0	2.086E+0	2.401E+0
-2.577E+0	2.105E+0	2.443E+0
-2.574E+0	2.157E+0	2.452E+0
-2.571E+0	2.170E+0	2.452E+0
-2.572E+0	2.138E+0	2.465E+0
-2.581E+0	2.212E+0	2.417E+0
-2.576E+0	2.141E+0	2.443E+0
-2.572E+0	2.118E+0	2.420E+0
-2.572E+0	2.131E+0	2.465E+0
-2.576E+0	2.144E+0	2.537E+0
-2.574E+0	2.128E+0	2.436E+0
-2.571E+0	2.170E+0	2.423E+0
-2.574E+0	2.174E+0	2.449E+0
-2.577E+0	2.170E+0	2.443E+0
-2.574E+0	2.151E+0	2.504E+0
-2.569E+0	2.144E+0	2.414E+0
-2.572E+0	2.196E+0	2.488E+0
-2.579E+0	2.235E+0	2.556E+0
-2.576E+0	2.154E+0	2.427E+0
-2.571E+0	2.144E+0	2.537E+0
-2.572E+0	2.125E+0	2.472E+0
-2.579E+0	2.131E+0	2.420E+0
-2.574E+0	2.131E+0	2.573E+0
-2.571E+0	2.154E+0	2.472E+0
-2.576E+0	2.242E+0	2.456E+0
-2.579E+0	2.118E+0	2.423E+0
-2.576E+0	2.170E+0	2.521E+0
-2.571E+0	2.118E+0	2.508E+0
-2.576E+0	2.154E+0	2.482E+0
-2.581E+0	2.170E+0	2.498E+0
-2.576E+0	2.170E+0	2.488E+0
-2.571E+0	2.144E+0	2.465E+0
-2.574E+0	2.148E+0	2.482E+0
-2.582E+0	2.154E+0	2.449E+0
-2.577E+0	2.131E+0	2.517E+0
-2.572E+0	2.161E+0	2.433E+0
-2.576E+0	2.157E+0	2.414E+0
-2.581E+0	2.151E+0	2.498E+0
-2.576E+0	2.190E+0	2.495E+0
-2.572E+0	2.102E+0	2.508E+0
-2.574E+0	2.125E+0	2.504E+0
-2.581E+0	2.115E+0	2.569E+0
-2.576E+0	2.161E+0	2.436E+0
-2.574E+0	2.196E+0	2.440E+0
-2.577E+0	2.161E+0	2.443E+0
-2.585E+0	2.157E+0	2.423E+0
-2.577E+0	2.148E+0	2.482E+0
-2.574E+0	2.102E+0	2.495E+0
-2.574E+0	2.180E+0	2.449E+0
-2.581E+0	2.281E+0	2.543E+0
-2.579E+0	2.131E+0	2.430E+0
-2.571E+0	2.131E+0	2.459E+0
-2.577E+0	2.141E+0	2.459E+0
-2.582E+0	2.141E+0	2.478E+0
-2.576E+0	2.225E+0	2.478E+0
-2.577E+0	2.193E+0	2.478E+0
-2.577E+0	2.144E+0	2.417E+0
-2.581E+0	2.138E+0	2.472E+0
-2.577E+0	2.135E+0	2.469E+0
-2.571E+0	2.148E+0	2.482E+0
-2.577E+0	2.170E+0	2.469E+0
-2.582E+0	2.167E+0	2.443E+0
-2.576E+0	2.190E+0	2.472E+0
-2.574E+0	2.099E+0	2.417E+0
-2.576E+0	2.196E+0	2.449E+0
-2.584E+0	2.199E+0	2.417E+0
-2.577E+0	2.174E+0	2.449E+0
-2.574E+0	2.115E+0	2.456E+0
-2.577E+0	2.131E+0	2.452E+0
-2.582E+0	2.154E+0	2.475E+0
-2.577E+0	2.089E+0	2.443E+0
-2.576E+0	2.174E+0	2.475E+0
-2.574E+0	2.167E+0	2.459E+0
-2.582E+0	2.115E+0	2.524E+0
-2.579E+0	2.125E+0	2.452E+0
-2.576E+0	2.138E+0	2.514E+0
-2.579E+0	2.148E+0	2.521E+0
-2.584E+0	2.112E+0	2.401E+0
-2.579E+0	2.131E+0	2.452E+0
-2.572E+0	2.157E+0	2.501E+0
-2.577E+0	2.177E+0	2.498E+0
-2.585E+0	2.148E+0	2.433E+0
-2.579E+0	2.190E+0	2.469E+0
-2.574E+0	2.183E+0	2.440E+0
-2.577E+0	2.170E+0	2.498E+0
-2.582E+0	2.135E+0	2.482E+0
-2.579E+0	2.157E+0	2.482E+0
-2.576E+0	2.112E+0	2.524E+0
-2.579E+0	2.122E+0	2.482E+0
-2.581E+0	2.135E+0	2.420E+0
-2.579E+0	2.138E+0	2.452E+0
-2.576E+0	2.112E+0	2.524E+0
-2.576E+0	2.183E+0	2.511E+0
-2.584E+0	2.148E+0	2.514E+0
-2.577E+0	2.112E+0	2.459E+0
-2.577E+0	2.141E+0	2.440E+0
-2.577E+0	2.122E+0	2.410E+0
-2.585E+0	2.115E+0	2.478E+0
-2.581E+0	2.125E+0	2.553E+0
-2.574E+0	2.161E+0	2.469E+0
-2.581E+0	2.180E+0	2.449E+0
-2.585E+0	2.138E+0	2.511E+0
-2.577E+0	2.128E+0	2.443E+0
-2.577E+0	2.157E+0	2.446E+0
-2.581E+0	2.157E+0	2.556E+0
-2.582E+0	2.196E+0	2.436E+0
-2.579E+0	2.141E+0	2.414E+0
-2.581E+0	2.167E+0	2.475E+0
-2.577E+0	2.167E+0	2.456E+0
-2.584E+0	2.196E+0	2.491E+0
-2.581E+0	2.112E+0	2.478E+0
-2.576E+0	2.135E+0	2.430E+0
-2.581E+0	2.128E+0	2.495E+0
-2.585E+0	2.141E+0	2.472E+0
-2.579E+0	2.138E+0	2.440E+0
-2.577E+0	2.125E+0	2.498E+0
-2.579E+0	2.196E+0	2.462E+0
-2.587E+0	2.135E+0	2.465E+0
-2.582E+0	2.161E+0	2.472E+0
-2.577E+0	2.122E+0	2.436E+0
-2.579E+0	2.148E+0	2.472E+0
-2.585E+0	2.164E+0	2.407E+0
-2.581E+0	2.203E+0	2.427E+0
-2.576E+0	2.177E+0	2.469E+0
-2.579E+0	2.174E+0	2.478E+0
-2.584E+0	2.164E+0	2.537E+0
-2.584E+0	2.148E+0	2.469E+0
-2.576E+0	2.141E+0	2.436E+0
-2.577E+0	2.138E+0	2.475E+0
-2.585E+0	2.219E+0	2.456E+0
-2.579E+0	2.138E+0	2.459E+0
-2.577E+0	2.122E+0	2.462E+0
-2.579E+0	2.203E+0	2.498E+0
-2.589E+0	2.148E+0	2.485E+0
-2.582E+0	2.174E+0	2.465E+0
-2.577E+0	2.151E+0	2.482E+0
-2.581E+0	2.212E+0	2.469E+0
-2.584E+0	2.183E+0	2.498E+0
-2.581E+0	2.125E+0	2.530E+0
-2.574E+0	2.161E+0	2.465E+0
-2.582E+0	2.164E+0	2.501E+0
-2.585E+0	2.186E+0	2.485E+0
-2.582E+0	2.157E+0	2.504E+0
-2.574E+0	2.161E+0	2.446E+0
-2.582E+0	2.170E+0	2.501E+0
-2.585E+0	2.186E+0	2.472E+0
-2.585E+0	2.148E+0	2.491E+0
-2.577E+0	2.183E+0	2.517E+0
-2.582E+0	2.170E+0	2.459E+0
-2.587E+0	2.209E+0	2.495E+0
-2.582E+0	2.128E+0	2.501E+0
-2.579E+0	2.206E+0	2.459E+0
-2.582E+0	2.167E+0	2.436E+0
-2.589E+0	2.131E+0	2.472E+0
-2.581E+0	2.154E+0	2.452E+0
-2.577E+0	2.118E+0	2.469E+0
-2.582E+0	2.190E+0	2.550E+0
-2.587E+0	2.161E+0	2.423E+0
-2.585E+0	2.235E+0	2.456E+0
-2.577E+0	2.212E+0	2.504E+0
-2.582E+0	2.161E+0	2.414E+0
-2.585E+0	2.154E+0	2.472E+0
-2.585E+0	2.151E+0	2.465E+0
-2.577E+0	2.154E+0	2.446E+0
-2.585E+0	2.212E+0	2.449E+0
-2.585E+0	2.167E+0	2.459E+0
-2.585E+0	2.222E+0	2.482E+0
-2.582E+0	2.209E+0	2.547E+0
-2.582E+0	2.144E+0	2.475E+0
-2.587E+0	2.157E+0	2.433E+0
-2.582E+0	2.161E+0	2.423E+0
-2.577E+0	2.167E+0	2.465E+0
-2.582E+0	2.125E+0	2.485E+0
-2.585E+0	2.157E+0	2.456E+0
-2.582E+0	2.167E+0	2.459E+0
-2.579E+0	2.118E+0	2.462E+0
-2.584E+0	2.245E+0	2.462E+0
-2.585E+0	2.190E+0	2.475E+0
-2.582E+0	2.131E+0	2.417E+0
-2.581E+0	2.164E+0	2.514E+0
-2.581E+0	2.122E+0	2.440E+0
-2.587E+0	2.161E+0	2.511E+0
-2.582E+0	2.157E+0	2.452E+0
-2.581E+0	2.122E+0	2.495E+0
-2.585E+0	2.196E+0	2.478E+0
-2.589E+0	2.170E+0	2.465E+0
-2.585E+0	2.199E+0	2.459E+0
-2.579E+0	2.141E+0	2.459E+0
-2.582E+0	2.144E+0	2.517E+0
-2.587E+0	2.151E+0	2.378E+0
-2.585E+0	2.203E+0	2.472E+0
-2.581E+0	2.203E+0	2.456E+0
-2.584E+0	2.141E+0	2.430E+0
-2.587E+0	2.131E+0	2.440E+0
-2.585E+0	2.144E+0	2.475E+0
-2.582E+0	2.141E+0	2.472E+0
-2.584E+0	2.154E+0	2.465E+0
-2.589E+0	2.157E+0	2.514E+0
-2.587E+0	2.135E+0	2.414E+0
-2.579E+0	2.167E+0	2.491E+0
-2.581E+0	2.154E+0	2.482E+0
-2.589E+0	2.167E+0	2.430E+0
-2.582E+0	2.203E+0	2.498E+0
-2.581E+0	2.180E+0	2.514E+0
-2.584E+0	2.164E+0	2.495E+0
-2.592E+0	2.193E+0	2.446E+0
-2.587E+0	2.183E+0	2.459E+0
-2.582E+0	2.135E+0	2.475E+0
-2.589E+0	2.154E+0	2.443E+0
-2.589E+0	2.157E+0	2.508E+0
-2.587E+0	2.131E+0	2.517E+0
-2.581E+0	2.135E+0	2.478E+0
-2.584E+0	2.141E+0	2.485E+0
-2.589E+0	2.199E+0	2.511E+0
-2.584E+0	2.199E+0	2.495E+0
-2.582E+0	2.138E+0	2.482E+0
-2.584E+0	2.167E+0	2.482E+0
-2.587E+0	2.144E+0	2.462E+0
-2.584E+0	2.138E+0	2.488E+0
-2.584E+0	2.128E+0	2.485E+0
-2.584E+0	2.144E+0	2.433E+0
-2.590E+0	2.206E+0	2.469E+0
-2.584E+0	2.118E+0	2.446E+0
-2.585E+0	2.199E+0	2.404E+0
-2.585E+0	2.148E+0	2.475E+0
-2.590E+0	2.118E+0	2.517E+0
-2.584E+0	2.144E+0	2.498E+0
-2.584E+0	2.125E+0	2.472E+0
-2.585E+0	2.157E+0	2.459E+0
-2.589E+0	2.199E+0	2.436E+0
-2.585E+0	2.174E+0	2.459E+0
-2.584E+0	2.135E+0	2.465E+0
-2.585E+0	2.186E+0	2.465E+0
-2.590E+0	2.219E+0	2.462E+0
-2.585E+0	2.144E+0	2.449E+0
-2.585E+0	2.209E+0	2.517E+0
-2.585E+0	2.180E+0	2.547E+0
-2.589E+0	2.177E+0	2.469E+0
-2.589E+0	2.122E+0	2.472E+0
-2.584E+0	2.125E+0	2.397E+0
-2.585E+0	2.151E+0	2.472E+0
-2.592E+0	2.190E+0	2.495E+0
-2.589E+0	2.177E+0	2.436E+0
-2.581E+0	2.105E+0	2.475E+0
-2.582E+0	2.186E+0	2.430E+0
-2.592E+0	2.186E+0	2.456E+0
-2.589E+0	2.216E+0	2.517E+0
-2.581E+0	2.161E+0	2.452E+0
-2.585E+0	2.128E+0	2.495E+0
-2.592E+0	2.148E+0	2.456E+0
-2.582E+0	2.161E+0	2.478E+0
-2.581E+0	2.193E+0	2.491E+0
-2.587E+0	2.122E+0	2.394E+0
-2.589E+0	2.128E+0	2.459E+0
-2.587E+0	2.193E+0	2.491E+0
-2.585E+0	2.135E+0	2.446E+0
-2.587E+0	2.109E+0	2.485E+0
-2.592E+0	2.148E+0	2.488E+0
-2.589E+0	2.183E+0	2.446E+0
-2.584E+0	2.112E+0	2.394E+0
-2.582E+0	2.144E+0	2.511E+0
-2.592E+0	2.174E+0	2.430E+0
-2.587E+0	2.190E+0	2.410E+0
-2.584E+0	2.180E+0	2.547E+0
-2.585E+0	2.174E+0	2.508E+0
-2.592E+0	2.167E+0	2.485E+0
-2.589E+0	2.089E+0	2.469E+0
-2.582E+0	2.157E+0	2.456E+0
-2.587E+0	2.193E+0	2.459E+0
-2.593E+0	2.186E+0	2.436E+0
-2.589E+0	2.164E+0	2.472E+0
-2.582E+0	2.138E+0	2.414E+0
-2.584E+0	2.170E+0	2.521E+0
-2.593E+0	2.151E+0	2.488E+0
-2.587E+0	2.167E+0	2.485E+0
-2.584E+0	2.190E+0	2.417E+0
-2.589E+0	2.177E+0	2.469E+0
-2.595E+0	2.151E+0	2.430E+0
-2.590E+0	2.177E+0	2.472E+0
-2.584E+0	2.167E+0	2.449E+0
-2.587E+0	2.157E+0	2.498E+0
-2.592E+0	2.222E+0	2.414E+0
-2.590E+0	2.083E+0	2.449E+0
-2.585E+0	2.144E+0	2.491E+0
-2.587E+0	2.144E+0	2.472E+0
-2.593E+0	2.196E+0	2.462E+0
-2.592E+0	2.115E+0	2.485E+0
-2.585E+0	2.141E+0	2.495E+0
-2.585E+0	2.193E+0	2.491E+0
-2.590E+0	2.157E+0	2.436E+0
-2.585E+0	2.161E+0	2.482E+0
-2.584E+0	2.131E+0	2.443E+0
-2.590E+0	2.186E+0	2.498E+0
-2.592E+0	2.157E+0	2.498E+0
-2.590E+0	2.151E+0	2.433E+0
-2.587E+0	2.161E+0	2.452E+0
-2.589E+0	2.154E+0	2.462E+0
-2.593E+0	2.154E+0	2.498E+0
-2.590E+0	2.151E+0	2.475E+0
-2.584E+0	2.141E+0	2.478E+0
-2.589E+0	2.128E+0	2.420E+0
-2.592E+0	2.154E+0	2.465E+0
-2.592E+0	2.154E+0	2.420E+0
-2.587E+0	2.135E+0	2.440E+0
-2.587E+0	2.177E+0	2.508E+0
-2.593E+0	2.209E+0	2.504E+0
-2.590E+0	2.112E+0	2.391E+0
-2.585E+0	2.157E+0	2.404E+0
-2.587E+0	2.086E+0	2.472E+0
-2.593E+0	2.138E+0	2.423E+0
-2.590E+0	2.174E+0	2.469E+0
-2.584E+0	2.141E+0	2.462E+0
-2.590E+0	2.148E+0	2.469E+0
-2.595E+0	2.128E+0	2.427E+0
-2.589E+0	2.174E+0	2.478E+0
-2.587E+0	2.138E+0	2.491E+0
-2.592E+0	2.148E+0	2.401E+0
-2.592E+0	2.216E+0	2.446E+0
-2.593E+0	2.115E+0	2.504E+0
-2.585E+0	2.115E+0	2.446E+0
-2.587E+0	2.115E+0	2.498E+0
-2.593E+0	2.131E+0	2.443E+0
-2.592E+0	2.144E+0	2.440E+0
-2.587E+0	2.206E+0	2.427E+0
-2.590E+0	2.115E+0	2.524E+0
-2.593E+0	2.216E+0	2.517E+0
-2.592E+0	2.096E+0	2.381E+0
-2.587E+0	2.112E+0	2.491E+0
-2.589E+0	2.148E+0	2.491E+0
-2.593E+0	2.164E+0	2.478E+0
-2.592E+0	2.125E+0	2.446E+0
-2.589E+0	2.170E+0	2.427E+0
-2.590E+0	2.131E+0	2.527E+0
-2.593E+0	2.222E+0	2.433E+0
-2.592E+0	2.148E+0	2.452E+0
-2.590E+0	2.148E+0	2.475E+0
-2.589E+0	2.131E+0	2.514E+0
-2.595E+0	2.209E+0	2.472E+0
-2.593E+0	2.144E+0	2.547E+0
-2.585E+0	2.180E+0	2.449E+0
-2.592E+0	2.135E+0	2.478E+0
-2.597E+0	2.167E+0	2.414E+0
-2.593E+0	2.135E+0	2.430E+0
-2.585E+0	2.219E+0	2.511E+0
-2.590E+0	2.170E+0	2.410E+0
-2.593E+0	2.151E+0	2.491E+0
-2.592E+0	2.154E+0	2.433E+0
-2.587E+0	2.209E+0	2.456E+0
-2.589E+0	2.138E+0	2.491E+0
-2.595E+0	2.141E+0	2.517E+0
-2.593E+0	2.115E+0	2.482E+0
-2.587E+0	2.144E+0	2.440E+0
-2.590E+0	2.131E+0	2.504E+0
-2.593E+0	2.099E+0	2.459E+0
-2.592E+0	2.203E+0	2.524E+0
-2.585E+0	2.105E+0	2.462E+0
-2.593E+0	2.177E+0	2.417E+0
-2.595E+0	2.154E+0	2.472E+0
-2.593E+0	2.148E+0	2.446E+0
-2.590E+0	2.141E+0	2.540E+0
-2.593E+0	2.066E+0	2.495E+0
-2.593E+0	2.128E+0	2.404E+0
-2.595E+0	2.118E+0	2.498E+0
-2.587E+0	2.109E+0	2.504E+0
-2.592E+0	2.180E+0	2.449E+0
-2.595E+0	2.151E+0	2.495E+0
-2.592E+0	2.099E+0	2.475E+0
-2.589E+0	2.154E+0	2.469E+0
-2.590E+0	2.138E+0	2.404E+0
-2.600E+0	2.109E+0	2.488E+0
-2.595E+0	2.174E+0	2.430E+0
-2.589E+0	2.125E+0	2.472E+0
-2.590E+0	2.196E+0	2.472E+0
-2.597E+0	2.151E+0	2.430E+0
-2.592E+0	2.164E+0	2.410E+0
-2.589E+0	2.115E+0	2.501E+0
-2.593E+0	2.128E+0	2.456E+0
-2.598E+0	2.170E+0	2.452E+0
-2.592E+0	2.177E+0	2.478E+0
-2.589E+0	2.125E+0	2.440E+0
-2.593E+0	2.157E+0	2.517E+0
-2.600E+0	2.161E+0	2.501E+0
-2.595E+0	2.141E+0	2.452E+0
-2.589E+0	2.174E+0	2.485E+0
-2.595E+0	2.105E+0	2.472E+0
-2.598E+0	2.170E+0	2.521E+0
-2.595E+0	2.096E+0	2.482E+0
-2.592E+0	2.193E+0	2.478E+0
-2.592E+0	2.092E+0	2.504E+0
-2.597E+0	2.170E+0	2.469E+0
-2.595E+0	2.161E+0	2.472E+0
-2.590E+0	2.167E+0	2.452E+0
-2.592E+0	2.212E+0	2.462E+0
-2.597E+0	2.164E+0	2.469E+0
-2.592E+0	2.177E+0	2.517E+0
-2.589E+0	2.141E+0	2.465E+0
-2.593E+0	2.128E+0	2.452E+0
-2.602E+0	2.151E+0	2.482E+0
-2.595E+0	2.138E+0	2.452E+0
-2.589E+0	2.112E+0	2.456E+0
-2.590E+0	2.203E+0	2.482E+0
-2.598E+0	2.164E+0	2.469E+0
-2.597E+0	2.148E+0	2.449E+0
-2.590E+0	2.105E+0	2.491E+0
-2.592E+0	2.174E+0	2.407E+0
-2.597E+0	2.138E+0	2.478E+0
-2.595E+0	2.141E+0	2.491E+0
-2.592E+0	2.170E+0	2.446E+0
-2.593E+0	2.151E+0	2.485E+0
-2.598E+0	2.174E+0	2.472E+0
-2.597E+0	2.144E+0	2.407E+0
-2.589E+0	2.209E+0	2.449E+0
-2.592E+0	2.122E+0	2.482E+0
-2.598E+0	2.164E+0	2.495E+0
-2.597E+0	2.170E+0	2.498E+0
-2.592E+0	2.148E+0	2.469E+0
-2.592E+0	2.128E+0	2.423E+0
-2.598E+0	2.193E+0	2.443E+0
-2.597E+0	2.161E+0	2.485E+0
-2.593E+0	2.164E+0	2.469E+0
-2.592E+0	2.128E+0	2.504E+0
-2.597E+0	2.148E+0	2.404E+0
-2.595E+0	2.115E+0	2.498E+0
-2.590E+0	2.115E+0	2.452E+0
-2.595E+0	2.154E+0	2.514E+0
-2.600E+0	2.154E+0	2.475E+0
-2.598E+0	2.141E+0	2.504E+0
-2.593E+0	2.186E+0	2.469E+0
-2.593E+0	2.180E+0	2.420E+0
-2.598E+0	2.222E+0	2.472E+0
-2.595E+0	2.183E+0	2.472E+0
-2.592E+0	2.141E+0	2.527E+0
-2.592E+0	2.242E+0	2.514E+0
-2.602E+0	2.203E+0	2.414E+0
-2.598E+0	2.118E+0	2.478E+0
-2.592E+0	2.122E+0	2.475E+0
-2.592E+0	2.180E+0	2.478E+0
-2.600E+0	2.180E+0	2.501E+0
-2.597E+0	2.144E+0	2.465E+0
-2.592E+0	2.128E+0	2.391E+0
-2.592E+0	2.174E+0	2.417E+0
-2.597E+0	2.196E+0	2.501E+0
-2.598E+0	2.125E+0	2.508E+0
-2.597E+0	2.148E+0	2.427E+0
-2.595E+0	2.115E+0	2.478E+0
-2.600E+0	2.151E+0	2.401E+0
-2.597E+0	2.167E+0	2.482E+0
-2.593E+0	2.167E+0	2.511E+0
-2.597E+0	2.209E+0	2.443E+0
-2.600E+0	2.219E+0	2.462E+0
-2.598E+0	2.079E+0	2.449E+0
-2.590E+0	2.096E+0	2.504E+0
-2.595E+0	2.161E+0	2.371E+0
-2.600E+0	2.148E+0	2.459E+0
-2.598E+0	2.148E+0	2.514E+0
-2.592E+0	2.092E+0	2.504E+0
-2.595E+0	2.216E+0	2.508E+0
-2.598E+0	2.203E+0	2.436E+0
-2.597E+0	2.199E+0	2.449E+0
-2.593E+0	2.161E+0	2.514E+0
-2.598E+0	2.148E+0	2.485E+0
-2.602E+0	2.183E+0	2.514E+0
-2.597E+0	2.174E+0	2.443E+0
-2.595E+0	2.144E+0	2.407E+0
-2.597E+0	2.148E+0	2.511E+0
-2.603E+0	2.131E+0	2.433E+0
-2.595E+0	2.157E+0	2.452E+0
-2.592E+0	2.105E+0	2.504E+0
-2.597E+0	2.141E+0	2.482E+0
-2.602E+0	2.167E+0	2.547E+0
-2.600E+0	2.203E+0	2.501E+0
-2.593E+0	2.138E+0	2.459E+0
-2.598E+0	2.122E+0	2.501E+0
-2.602E+0	2.157E+0	2.482E+0
-2.600E+0	2.148E+0	2.449E+0
-2.593E+0	2.115E+0	2.433E+0
-2.597E+0	2.141E+0	2.514E+0
-2.603E+0	2.128E+0	2.417E+0
-2.600E+0	2.148E+0	2.459E+0
-2.595E+0	2.141E+0	2.469E+0
-2.595E+0	2.199E+0	2.449E+0
-2.602E+0	2.109E+0	2.462E+0
-2.600E+0	2.157E+0	2.443E+0
-2.593E+0	2.144E+0	2.475E+0
-2.600E+0	2.190E+0	2.478E+0
-2.602E+0	2.141E+0	2.485E+0
-2.598E+0	2.170E+0	2.433E+0
-2.593E+0	2.196E+0	2.452E+0
-2.600E+0	2.154E+0	2.485E+0
-2.603E+0	2.161E+0	2.501E+0
-2.598E+0	2.141E+0	2.482E+0
-2.593E+0	2.096E+0	2.446E+0
-2.598E+0	2.180E+0	2.420E+0
-2.600E+0	2.177E+0	2.475E+0
-2.600E+0	2.157E+0	2.482E+0
-2.595E+0	2.131E+0	2.495E+0
-2.598E+0	2.170E+0	2.491E+0
-2.603E+0	2.125E+0	2.459E+0
-2.600E+0	2.135E+0	2.501E+0
-2.597E+0	2.131E+0	2.440E+0
-2.600E+0	2.225E+0	2.504E+0
-2.603E+0	2.164E+0	2.527E+0
-2.600E+0	2.180E+0	2.462E+0
-2.595E+0	2.128E+0	2.423E+0
-2.598E+0	2.170E+0	2.475E+0
-2.598E+0	2.199E+0	2.446E+0
-2.602E+0	2.161E+0	2.465E+0
-2.595E+0	2.164E+0	2.414E+0
-2.600E+0	2.154E+0	2.472E+0
-2.602E+0	2.057E+0	2.449E+0
-2.602E+0	2.141E+0	2.485E+0
-2.593E+0	2.183E+0	2.452E+0
-2.597E+0	2.154E+0	2.452E+0
-2.603E+0	2.141E+0	2.462E+0
-2.603E+0	2.141E+0	2.478E+0
-2.593E+0	2.203E+0	2.485E+0
-2.598E+0	2.180E+0	2.514E+0
-2.606E+0	2.157E+0	2.475E+0
-2.600E+0	2.138E+0	2.465E+0
-2.595E+0	2.157E+0	2.427E+0
-2.598E+0	2.170E+0	2.443E+0
-2.605E+0	2.115E+0	2.423E+0
-2.600E+0	2.157E+0	2.478E+0
-2.598E+0	2.157E+0	2.475E+0
-2.598E+0	2.183E+0	2.456E+0
-2.603E+0	2.154E+0	2.349E+0
-2.602E+0	2.157E+0	2.475E+0
-2.597E+0	2.151E+0	2.469E+0
-2.600E+0	2.141E+0	2.488E+0
-2.605E+0	2.128E+0	2.475E+0
-2.603E+0	2.164E+0	2.430E+0
-2.595E+0	2.186E+0	2.417E+0
-2.600E+0	2.164E+0	2.430E+0
-2.606E+0	2.206E+0	2.462E+0
-2.603E+0	2.161E+0	2.452E+0
-2.597E+0	2.148E+0	2.472E+0
-2.598E+0	2.219E+0	2.410E+0
-2.605E+0	2.128E+0	2.482E+0
-2.603E+0	2.161E+0	2.462E+0
-2.597E+0	2.186E+0	2.478E+0
-2.598E+0	2.180E+0	2.478E+0
-2.605E+0	2.099E+0	2.465E+0
-2.600E+0	2.167E+0	2.414E+0
-2.598E+0	2.109E+0	2.449E+0
-2.600E+0	2.135E+0	2.440E+0
-2.603E+0	2.154E+0	2.491E+0
-2.602E+0	2.209E+0	2.456E+0
-2.597E+0	2.105E+0	2.430E+0
-2.600E+0	2.186E+0	2.478E+0
-2.603E+0	2.167E+0	2.443E+0
-2.605E+0	2.161E+0	2.436E+0
-2.597E+0	2.151E+0	2.485E+0
-2.602E+0	2.135E+0	2.491E+0
-2.608E+0	2.212E+0	2.504E+0
-2.602E+0	2.212E+0	2.530E+0
-2.598E+0	2.242E+0	2.501E+0
[truncated: 19,419 more rows]
