# Supplementary material for: Improved ANAP incorporation and VCF analysis reveal details of P2X7 current facilitation and a limited conformational interplay between ATP binding and the intracellular ballast domain
Source: eLife. 2023 Jan 4;12:e82479. doi: 10.7554/eLife.82479 (PMC9859053; doi:10.7554/eLife.82479)
Supplement: Figure 3—figure supplement 3—source data 2. [file elife-82479-fig3-figsupp3-data2.zip › Figure-3_figure-supplement-3_source-data-2/DeltaCys-constructs/d27/31.csv]

-1.249E+0	5.622E+0	5.794E+0
-1.246E+0	5.658E+0	5.888E+0
-1.247E+0	5.641E+0	5.778E+0
-1.252E+0	5.732E+0	5.820E+0
-1.247E+0	5.632E+0	5.842E+0
-1.242E+0	5.609E+0	5.820E+0
-1.246E+0	5.544E+0	5.907E+0
-1.251E+0	5.696E+0	5.823E+0
-1.247E+0	5.606E+0	5.862E+0
-1.247E+0	5.541E+0	5.813E+0
-1.251E+0	5.593E+0	5.719E+0
-1.249E+0	5.690E+0	5.826E+0
-1.249E+0	5.635E+0	5.852E+0
-1.246E+0	5.531E+0	5.901E+0
-1.247E+0	5.674E+0	5.787E+0
-1.249E+0	5.609E+0	5.683E+0
-1.247E+0	5.700E+0	5.794E+0
-1.246E+0	5.580E+0	5.784E+0
-1.244E+0	5.560E+0	5.748E+0
-1.249E+0	5.541E+0	5.868E+0
-1.246E+0	5.554E+0	5.865E+0
-1.246E+0	5.670E+0	5.784E+0
-1.247E+0	5.755E+0	5.774E+0
-1.249E+0	5.748E+0	5.800E+0
-1.249E+0	5.625E+0	5.726E+0
-1.244E+0	5.635E+0	5.739E+0
-1.247E+0	5.612E+0	5.826E+0
-1.249E+0	5.606E+0	5.846E+0
-1.249E+0	5.641E+0	5.781E+0
-1.244E+0	5.648E+0	5.833E+0
-1.247E+0	5.648E+0	5.829E+0
-1.247E+0	5.583E+0	5.784E+0
-1.249E+0	5.589E+0	5.791E+0
-1.246E+0	5.683E+0	5.771E+0
-1.244E+0	5.687E+0	5.878E+0
-1.249E+0	5.622E+0	5.823E+0
-1.249E+0	5.645E+0	5.946E+0
-1.244E+0	5.609E+0	5.855E+0
-1.246E+0	5.658E+0	5.875E+0
-1.247E+0	5.612E+0	5.855E+0
-1.247E+0	5.567E+0	5.807E+0
-1.244E+0	5.638E+0	5.868E+0
-1.246E+0	5.580E+0	5.826E+0
-1.251E+0	5.687E+0	5.771E+0
-1.247E+0	5.589E+0	5.894E+0
-1.246E+0	5.683E+0	5.713E+0
-1.246E+0	5.609E+0	5.807E+0
-1.251E+0	5.596E+0	5.745E+0
-1.247E+0	5.563E+0	5.820E+0
-1.244E+0	5.661E+0	5.758E+0
-1.244E+0	5.573E+0	5.791E+0
-1.249E+0	5.589E+0	5.865E+0
-1.247E+0	5.609E+0	5.787E+0
-1.246E+0	5.632E+0	5.865E+0
-1.246E+0	5.651E+0	5.898E+0
-1.247E+0	5.667E+0	5.820E+0
-1.247E+0	5.632E+0	5.855E+0
-1.244E+0	5.667E+0	5.758E+0
-1.244E+0	5.602E+0	5.787E+0
-1.249E+0	5.664E+0	5.703E+0
-1.247E+0	5.596E+0	5.885E+0
-1.242E+0	5.690E+0	5.829E+0
-1.244E+0	5.654E+0	5.846E+0
-1.249E+0	5.547E+0	5.664E+0
-1.247E+0	5.570E+0	5.852E+0
-1.242E+0	5.670E+0	5.826E+0
-1.241E+0	5.531E+0	5.794E+0
-1.247E+0	5.557E+0	5.800E+0
-1.246E+0	5.654E+0	5.703E+0
-1.246E+0	5.670E+0	5.807E+0
-1.246E+0	5.645E+0	5.755E+0
-1.247E+0	5.664E+0	5.881E+0
-1.249E+0	5.661E+0	5.859E+0
-1.244E+0	5.661E+0	5.901E+0
-1.244E+0	5.557E+0	5.852E+0
-1.246E+0	5.599E+0	5.771E+0
-1.247E+0	5.638E+0	5.894E+0
-1.244E+0	5.576E+0	5.696E+0
-1.242E+0	5.670E+0	5.791E+0
-1.247E+0	5.658E+0	5.800E+0
-1.246E+0	5.541E+0	5.868E+0
-1.244E+0	5.706E+0	5.778E+0
-1.244E+0	5.576E+0	5.914E+0
-1.247E+0	5.606E+0	5.855E+0
-1.247E+0	5.687E+0	5.778E+0
-1.242E+0	5.658E+0	5.778E+0
-1.244E+0	5.576E+0	5.813E+0
-1.249E+0	5.619E+0	5.745E+0
-1.246E+0	5.528E+0	5.761E+0
-1.241E+0	5.609E+0	5.823E+0
-1.246E+0	5.651E+0	5.758E+0
-1.246E+0	5.670E+0	5.829E+0
-1.246E+0	5.518E+0	5.839E+0
-1.242E+0	5.729E+0	5.761E+0
-1.242E+0	5.570E+0	5.846E+0
-1.246E+0	5.534E+0	5.881E+0
-1.246E+0	5.609E+0	5.778E+0
-1.241E+0	5.619E+0	5.875E+0
-1.239E+0	5.586E+0	5.742E+0
-1.246E+0	5.573E+0	5.739E+0
-1.246E+0	5.567E+0	5.797E+0
-1.239E+0	5.544E+0	5.716E+0
-1.242E+0	5.550E+0	5.742E+0
-1.247E+0	5.576E+0	5.745E+0
-1.246E+0	5.615E+0	5.739E+0
-1.239E+0	5.589E+0	5.881E+0
-1.242E+0	5.570E+0	5.862E+0
-1.246E+0	5.609E+0	5.833E+0
-1.247E+0	5.512E+0	5.784E+0
-1.241E+0	5.547E+0	5.842E+0
-1.242E+0	5.563E+0	5.706E+0
-1.246E+0	5.525E+0	5.791E+0
-1.246E+0	5.690E+0	5.813E+0
-1.241E+0	5.638E+0	5.713E+0
-1.242E+0	5.602E+0	5.713E+0
-1.246E+0	5.606E+0	5.791E+0
-1.246E+0	5.625E+0	5.787E+0
-1.241E+0	5.570E+0	5.765E+0
-1.241E+0	5.560E+0	5.732E+0
-1.244E+0	5.722E+0	5.846E+0
-1.244E+0	5.473E+0	5.745E+0
-1.238E+0	5.499E+0	5.787E+0
-1.242E+0	5.586E+0	5.907E+0
-1.247E+0	5.632E+0	5.729E+0
-1.246E+0	5.576E+0	5.826E+0
-1.239E+0	5.664E+0	5.758E+0
-1.238E+0	5.700E+0	5.839E+0
-1.244E+0	5.664E+0	5.761E+0
-1.241E+0	5.576E+0	5.803E+0
-1.242E+0	5.641E+0	5.813E+0
-1.241E+0	5.596E+0	5.765E+0
-1.246E+0	5.670E+0	5.787E+0
-1.244E+0	5.625E+0	5.807E+0
-1.239E+0	5.619E+0	5.755E+0
-1.241E+0	5.619E+0	5.803E+0
-1.246E+0	5.687E+0	5.781E+0
-1.242E+0	5.609E+0	5.833E+0
-1.241E+0	5.635E+0	5.716E+0
-1.239E+0	5.635E+0	5.829E+0
-1.246E+0	5.547E+0	5.768E+0
-1.244E+0	5.622E+0	5.826E+0
-1.239E+0	5.625E+0	5.771E+0
-1.241E+0	5.580E+0	5.810E+0
-1.244E+0	5.632E+0	5.813E+0
-1.244E+0	5.683E+0	5.690E+0
-1.241E+0	5.580E+0	5.794E+0
-1.241E+0	5.664E+0	5.868E+0
-1.244E+0	5.683E+0	5.791E+0
-1.244E+0	5.567E+0	5.823E+0
-1.239E+0	5.596E+0	5.826E+0
-1.242E+0	5.641E+0	5.810E+0
-1.242E+0	5.632E+0	5.794E+0
-1.246E+0	5.635E+0	5.787E+0
-1.239E+0	5.515E+0	5.752E+0
-1.241E+0	5.654E+0	5.839E+0
-1.244E+0	5.599E+0	5.748E+0
-1.244E+0	5.602E+0	5.729E+0
-1.241E+0	5.537E+0	5.810E+0
-1.239E+0	5.599E+0	5.807E+0
-1.244E+0	5.560E+0	5.713E+0
-1.242E+0	5.625E+0	5.807E+0
-1.239E+0	5.619E+0	5.859E+0
-1.242E+0	5.683E+0	5.706E+0
-1.242E+0	5.599E+0	5.823E+0
-1.244E+0	5.645E+0	5.758E+0
-1.242E+0	5.632E+0	5.781E+0
-1.241E+0	5.528E+0	5.787E+0
-1.246E+0	5.573E+0	5.829E+0
-1.246E+0	5.628E+0	5.748E+0
-1.241E+0	5.625E+0	5.816E+0
-1.241E+0	5.625E+0	5.807E+0
-1.244E+0	5.573E+0	5.797E+0
-1.242E+0	5.651E+0	5.765E+0
-1.241E+0	5.625E+0	5.826E+0
-1.242E+0	5.732E+0	5.823E+0
-1.244E+0	5.645E+0	5.768E+0
-1.242E+0	5.596E+0	5.664E+0
-1.241E+0	5.544E+0	5.872E+0
-1.239E+0	5.586E+0	5.778E+0
-1.246E+0	5.625E+0	5.797E+0
-1.244E+0	5.628E+0	5.742E+0
-1.241E+0	5.589E+0	5.846E+0
-1.239E+0	5.518E+0	5.778E+0
-1.242E+0	5.602E+0	5.745E+0
-1.242E+0	5.547E+0	5.768E+0
-1.239E+0	5.537E+0	5.732E+0
-1.239E+0	5.667E+0	5.787E+0
-1.242E+0	5.619E+0	5.820E+0
-1.242E+0	5.748E+0	5.826E+0
-1.238E+0	5.661E+0	5.778E+0
-1.238E+0	5.544E+0	5.768E+0
-1.242E+0	5.690E+0	5.778E+0
-1.242E+0	5.683E+0	5.791E+0
-1.236E+0	5.651E+0	5.875E+0
-1.239E+0	5.531E+0	5.752E+0
-1.242E+0	5.550E+0	5.794E+0
-1.239E+0	5.622E+0	5.670E+0
-1.241E+0	5.674E+0	5.748E+0
-1.241E+0	5.602E+0	5.839E+0
-1.246E+0	5.463E+0	5.823E+0
-1.241E+0	5.534E+0	5.748E+0
-1.238E+0	5.667E+0	5.778E+0
-1.238E+0	5.544E+0	5.771E+0
-1.242E+0	5.628E+0	5.765E+0
-1.241E+0	5.670E+0	5.803E+0
-1.238E+0	5.641E+0	5.696E+0
-1.238E+0	5.537E+0	5.742E+0
-1.242E+0	5.573E+0	5.664E+0
-1.241E+0	5.528E+0	5.761E+0
-1.239E+0	5.576E+0	5.732E+0
-1.239E+0	5.534E+0	5.768E+0
-1.242E+0	5.661E+0	5.752E+0
-1.241E+0	5.580E+0	5.833E+0
-1.238E+0	5.550E+0	5.719E+0
-1.239E+0	5.580E+0	5.755E+0
-1.241E+0	5.638E+0	5.784E+0
-1.241E+0	5.645E+0	5.865E+0
-1.238E+0	5.589E+0	5.719E+0
-1.234E+0	5.586E+0	5.774E+0
-1.244E+0	5.479E+0	5.742E+0
-1.241E+0	5.583E+0	5.696E+0
-1.238E+0	5.635E+0	5.765E+0
-1.234E+0	5.593E+0	5.771E+0
-1.242E+0	5.512E+0	5.852E+0
-1.239E+0	5.589E+0	5.716E+0
-1.236E+0	5.544E+0	5.719E+0
-1.238E+0	5.586E+0	5.800E+0
-1.241E+0	5.573E+0	5.752E+0
-1.242E+0	5.602E+0	5.752E+0
-1.236E+0	5.528E+0	5.859E+0
-1.236E+0	5.528E+0	5.752E+0
-1.246E+0	5.534E+0	5.758E+0
-1.242E+0	5.528E+0	5.839E+0
-1.236E+0	5.567E+0	5.852E+0
-1.234E+0	5.612E+0	5.729E+0
-1.241E+0	5.612E+0	5.739E+0
-1.241E+0	5.661E+0	5.729E+0
-1.239E+0	5.534E+0	5.807E+0
-1.238E+0	5.583E+0	5.739E+0
-1.242E+0	5.531E+0	5.820E+0
-1.241E+0	5.443E+0	5.755E+0
-1.236E+0	5.599E+0	5.833E+0
-1.239E+0	5.573E+0	5.875E+0
-1.241E+0	5.596E+0	5.846E+0
-1.241E+0	5.667E+0	5.771E+0
-1.234E+0	5.589E+0	5.761E+0
-1.236E+0	5.596E+0	5.823E+0
-1.239E+0	5.589E+0	5.680E+0
-1.242E+0	5.499E+0	5.784E+0
-1.234E+0	5.576E+0	5.726E+0
-1.236E+0	5.586E+0	5.852E+0
-1.239E+0	5.658E+0	5.683E+0
-1.238E+0	5.567E+0	5.735E+0
-1.236E+0	5.576E+0	5.745E+0
-1.234E+0	5.534E+0	5.713E+0
-1.241E+0	5.683E+0	5.787E+0
-1.239E+0	5.534E+0	5.842E+0
-1.238E+0	5.687E+0	5.781E+0
-1.238E+0	5.628E+0	5.768E+0
-1.239E+0	5.495E+0	5.784E+0
-1.239E+0	5.492E+0	5.726E+0
-1.238E+0	5.622E+0	5.797E+0
-1.236E+0	5.505E+0	5.674E+0
-1.242E+0	5.544E+0	5.690E+0
-1.241E+0	5.615E+0	5.774E+0
-1.241E+0	5.554E+0	5.680E+0
-1.234E+0	5.625E+0	5.774E+0
-1.244E+0	5.709E+0	5.794E+0
-1.239E+0	5.560E+0	5.706E+0
-1.236E+0	5.602E+0	5.784E+0
-1.236E+0	5.573E+0	5.735E+0
-1.242E+0	5.606E+0	5.771E+0
-1.239E+0	5.628E+0	5.826E+0
-1.233E+0	5.489E+0	5.706E+0
-1.236E+0	5.602E+0	5.674E+0
-1.239E+0	5.512E+0	5.589E+0
-1.241E+0	5.544E+0	5.771E+0
-1.238E+0	5.479E+0	5.813E+0
-1.238E+0	5.570E+0	5.778E+0
-1.242E+0	5.596E+0	5.722E+0
-1.241E+0	5.622E+0	5.842E+0
-1.234E+0	5.541E+0	5.823E+0
-1.236E+0	5.482E+0	5.703E+0
-1.242E+0	5.544E+0	5.791E+0
-1.239E+0	5.547E+0	5.709E+0
-1.238E+0	5.583E+0	5.745E+0
-1.238E+0	5.557E+0	5.898E+0
-1.241E+0	5.674E+0	5.687E+0
-1.239E+0	5.563E+0	5.761E+0
-1.238E+0	5.512E+0	5.816E+0
-1.238E+0	5.576E+0	5.709E+0
-1.241E+0	5.599E+0	5.719E+0
-1.238E+0	5.544E+0	5.768E+0
-1.236E+0	5.547E+0	5.706E+0
-1.236E+0	5.515E+0	5.716E+0
-1.238E+0	5.476E+0	5.797E+0
-1.239E+0	5.602E+0	5.816E+0
-1.238E+0	5.580E+0	5.755E+0
-1.234E+0	5.541E+0	5.748E+0
-1.238E+0	5.599E+0	5.703E+0
-1.236E+0	5.628E+0	5.803E+0
-1.236E+0	5.544E+0	5.810E+0
-1.236E+0	5.554E+0	5.735E+0
-1.238E+0	5.557E+0	5.661E+0
-1.239E+0	5.573E+0	5.745E+0
-1.233E+0	5.576E+0	5.709E+0
-1.236E+0	5.554E+0	5.700E+0
-1.238E+0	5.534E+0	5.687E+0
-1.239E+0	5.632E+0	5.696E+0
-1.233E+0	5.508E+0	5.645E+0
-1.234E+0	5.544E+0	5.778E+0
-1.239E+0	5.544E+0	5.745E+0
-1.239E+0	5.651E+0	5.732E+0
-1.238E+0	5.492E+0	5.729E+0
-1.238E+0	5.525E+0	5.670E+0
-1.239E+0	5.525E+0	5.693E+0
-1.241E+0	5.667E+0	5.758E+0
-1.236E+0	5.670E+0	5.797E+0
-1.233E+0	5.573E+0	5.807E+0
-1.241E+0	5.609E+0	5.791E+0
-1.238E+0	5.537E+0	5.713E+0
-1.234E+0	5.537E+0	5.719E+0
-1.236E+0	5.537E+0	5.739E+0
-1.238E+0	5.586E+0	5.729E+0
-1.239E+0	5.534E+0	5.836E+0
-1.233E+0	5.573E+0	5.719E+0
-1.234E+0	5.508E+0	5.719E+0
-1.236E+0	5.651E+0	5.745E+0
-1.238E+0	5.554E+0	5.755E+0
-1.234E+0	5.612E+0	5.823E+0
-1.233E+0	5.596E+0	5.768E+0
-1.241E+0	5.537E+0	5.807E+0
-1.239E+0	5.573E+0	5.794E+0
-1.234E+0	5.599E+0	5.826E+0
-1.231E+0	5.567E+0	5.761E+0
-1.239E+0	5.563E+0	5.842E+0
-1.239E+0	5.573E+0	5.700E+0
-1.234E+0	5.512E+0	5.791E+0
-1.236E+0	5.593E+0	5.739E+0
-1.238E+0	5.586E+0	5.768E+0
-1.239E+0	5.612E+0	5.771E+0
-1.238E+0	5.547E+0	5.748E+0
-1.236E+0	5.570E+0	5.745E+0
-1.241E+0	5.583E+0	5.778E+0
-1.238E+0	5.505E+0	5.677E+0
-1.234E+0	5.622E+0	5.713E+0
-1.234E+0	5.508E+0	5.755E+0
-1.236E+0	5.560E+0	5.739E+0
-1.239E+0	5.648E+0	5.810E+0
-1.234E+0	5.531E+0	5.784E+0
-1.234E+0	5.557E+0	5.797E+0
-1.238E+0	5.635E+0	5.706E+0
-1.238E+0	5.544E+0	5.706E+0
-1.234E+0	5.560E+0	5.787E+0
-1.231E+0	5.612E+0	5.696E+0
-1.238E+0	5.450E+0	5.729E+0
-1.236E+0	5.570E+0	5.803E+0
-1.233E+0	5.602E+0	5.706E+0
-1.231E+0	5.638E+0	5.803E+0
-1.239E+0	5.625E+0	5.735E+0
-1.236E+0	5.612E+0	5.713E+0
-1.234E+0	5.489E+0	5.758E+0
-1.231E+0	5.586E+0	5.742E+0
-1.238E+0	5.573E+0	5.716E+0
-1.238E+0	5.635E+0	5.651E+0
-1.236E+0	5.521E+0	5.713E+0
-1.234E+0	5.589E+0	5.670E+0
-1.236E+0	5.531E+0	5.784E+0
-1.241E+0	5.651E+0	5.820E+0
-1.233E+0	5.580E+0	5.703E+0
-1.234E+0	5.602E+0	5.791E+0
-1.236E+0	5.599E+0	5.677E+0
-1.238E+0	5.570E+0	5.713E+0
-1.234E+0	5.492E+0	5.774E+0
-1.233E+0	5.537E+0	5.859E+0
-1.238E+0	5.628E+0	5.713E+0
-1.239E+0	5.557E+0	5.842E+0
-1.231E+0	5.518E+0	5.778E+0
-1.234E+0	5.518E+0	5.787E+0
-1.236E+0	5.550E+0	5.791E+0
-1.239E+0	5.576E+0	5.726E+0
-1.231E+0	5.609E+0	5.791E+0
-1.233E+0	5.573E+0	5.687E+0
-1.238E+0	5.505E+0	5.748E+0
-1.238E+0	5.541E+0	5.739E+0
-1.233E+0	5.521E+0	5.745E+0
-1.233E+0	5.541E+0	5.732E+0
-1.234E+0	5.573E+0	5.826E+0
-1.238E+0	5.554E+0	5.680E+0
-1.231E+0	5.541E+0	5.735E+0
-1.234E+0	5.612E+0	5.745E+0
-1.234E+0	5.479E+0	5.807E+0
-1.239E+0	5.547E+0	5.787E+0
-1.229E+0	5.589E+0	5.729E+0
-1.231E+0	5.482E+0	5.794E+0
-1.236E+0	5.622E+0	5.878E+0
-1.236E+0	5.512E+0	5.745E+0
-1.233E+0	5.544E+0	5.797E+0
-1.234E+0	5.554E+0	5.706E+0
-1.238E+0	5.570E+0	5.696E+0
-1.239E+0	5.499E+0	5.755E+0
-1.231E+0	5.541E+0	5.680E+0
-1.233E+0	5.528E+0	5.755E+0
-1.234E+0	5.567E+0	5.716E+0
-1.238E+0	5.586E+0	5.732E+0
-1.233E+0	5.602E+0	5.752E+0
-1.234E+0	5.567E+0	5.677E+0
-1.234E+0	5.534E+0	5.645E+0
-1.238E+0	5.502E+0	5.696E+0
-1.231E+0	5.589E+0	5.846E+0
-1.233E+0	5.531E+0	5.813E+0
-1.238E+0	5.567E+0	5.713E+0
-1.239E+0	5.560E+0	5.752E+0
-1.231E+0	5.586E+0	5.742E+0
-1.231E+0	5.460E+0	5.794E+0
-1.238E+0	5.544E+0	5.771E+0
-1.239E+0	5.515E+0	5.729E+0
-1.233E+0	5.515E+0	5.859E+0
-1.231E+0	5.583E+0	5.700E+0
-1.238E+0	5.515E+0	5.606E+0
-1.236E+0	5.521E+0	5.761E+0
-1.233E+0	5.593E+0	5.813E+0
-1.231E+0	5.525E+0	5.719E+0
-1.236E+0	5.495E+0	5.687E+0
-1.236E+0	5.547E+0	5.771E+0
-1.233E+0	5.525E+0	5.719E+0
-1.231E+0	5.580E+0	5.615E+0
-1.234E+0	5.547E+0	5.670E+0
-1.239E+0	5.586E+0	5.784E+0
-1.234E+0	5.583E+0	5.872E+0
-1.233E+0	5.576E+0	5.732E+0
-1.236E+0	5.576E+0	5.726E+0
-1.236E+0	5.573E+0	5.732E+0
-1.229E+0	5.583E+0	5.810E+0
-1.231E+0	5.508E+0	5.735E+0
-1.234E+0	5.541E+0	5.771E+0
-1.238E+0	5.495E+0	5.674E+0
-1.231E+0	5.563E+0	5.820E+0
-1.231E+0	5.505E+0	5.735E+0
-1.236E+0	5.544E+0	5.664E+0
-1.236E+0	5.563E+0	5.800E+0
-1.231E+0	5.518E+0	5.687E+0
-1.229E+0	5.482E+0	5.713E+0
-1.234E+0	5.589E+0	5.742E+0
-1.238E+0	5.674E+0	5.706E+0
-1.234E+0	5.557E+0	5.784E+0
-1.231E+0	5.567E+0	5.703E+0
-1.234E+0	5.609E+0	5.645E+0
-1.236E+0	5.560E+0	5.752E+0
-1.233E+0	5.583E+0	5.703E+0
-1.229E+0	5.453E+0	5.778E+0
-1.234E+0	5.469E+0	5.787E+0
-1.233E+0	5.589E+0	5.735E+0
-1.229E+0	5.537E+0	5.735E+0
-1.231E+0	5.573E+0	5.765E+0
-1.233E+0	5.593E+0	5.670E+0
-1.236E+0	5.570E+0	5.696E+0
-1.229E+0	5.602E+0	5.768E+0
-1.229E+0	5.599E+0	5.716E+0
-1.234E+0	5.469E+0	5.719E+0
-1.234E+0	5.479E+0	5.635E+0
-1.231E+0	5.625E+0	5.661E+0
-1.231E+0	5.602E+0	5.706E+0
-1.236E+0	5.508E+0	5.787E+0
-1.236E+0	5.563E+0	5.761E+0
-1.231E+0	5.586E+0	5.713E+0
-1.229E+0	5.525E+0	5.761E+0
-1.233E+0	5.528E+0	5.661E+0
-1.234E+0	5.508E+0	5.800E+0
-1.231E+0	5.589E+0	5.807E+0
-1.231E+0	5.473E+0	5.713E+0
-1.236E+0	5.547E+0	5.696E+0
-1.236E+0	5.518E+0	5.813E+0
-1.229E+0	5.560E+0	5.787E+0
-1.229E+0	5.531E+0	5.719E+0
-1.233E+0	5.541E+0	5.810E+0
-1.233E+0	5.525E+0	5.781E+0
-1.233E+0	5.560E+0	5.745E+0
-1.229E+0	5.554E+0	5.726E+0
-1.234E+0	5.534E+0	5.739E+0
-1.236E+0	5.573E+0	5.784E+0
-1.234E+0	5.499E+0	5.709E+0
-1.231E+0	5.563E+0	5.742E+0
-1.233E+0	5.515E+0	5.745E+0
-1.236E+0	5.534E+0	5.716E+0
-1.233E+0	5.550E+0	5.816E+0
-1.228E+0	5.492E+0	5.709E+0
-1.234E+0	5.580E+0	5.765E+0
-1.234E+0	5.518E+0	5.709E+0
-1.229E+0	5.476E+0	5.687E+0
-1.233E+0	5.505E+0	5.765E+0
-1.234E+0	5.521E+0	5.645E+0
-1.233E+0	5.502E+0	5.641E+0
-1.231E+0	5.466E+0	5.752E+0
-1.228E+0	5.482E+0	5.709E+0
-1.234E+0	5.554E+0	5.778E+0
-1.233E+0	5.528E+0	5.836E+0
-1.229E+0	5.476E+0	5.713E+0
-1.229E+0	5.417E+0	5.719E+0
-1.234E+0	5.580E+0	5.726E+0
-1.234E+0	5.495E+0	5.820E+0
-1.228E+0	5.541E+0	5.787E+0
-1.226E+0	5.479E+0	5.765E+0
-1.233E+0	5.589E+0	5.752E+0
-1.236E+0	5.512E+0	5.713E+0
-1.231E+0	5.515E+0	5.774E+0
-1.231E+0	5.404E+0	5.829E+0
-1.231E+0	5.515E+0	5.667E+0
-1.236E+0	5.606E+0	5.739E+0
-1.231E+0	5.534E+0	5.745E+0
-1.231E+0	5.534E+0	5.829E+0
-1.233E+0	5.499E+0	5.651E+0
-1.233E+0	5.476E+0	5.722E+0
-1.231E+0	5.615E+0	5.774E+0
-1.229E+0	5.473E+0	5.765E+0
-1.236E+0	5.541E+0	5.771E+0
-1.233E+0	5.599E+0	5.732E+0
-1.229E+0	5.518E+0	5.784E+0
-1.229E+0	5.589E+0	5.748E+0
-1.234E+0	5.466E+0	5.713E+0
-1.233E+0	5.560E+0	5.739E+0
-1.229E+0	5.525E+0	5.752E+0
-1.228E+0	5.502E+0	5.810E+0
-1.234E+0	5.622E+0	5.638E+0
-1.234E+0	5.525E+0	5.778E+0
-1.233E+0	5.502E+0	5.742E+0
-1.231E+0	5.563E+0	5.752E+0
-1.231E+0	5.379E+0	5.742E+0
-1.234E+0	5.486E+0	5.765E+0
-1.231E+0	5.544E+0	5.693E+0
-1.229E+0	5.515E+0	5.719E+0
-1.234E+0	5.505E+0	5.726E+0
-1.233E+0	5.515E+0	5.735E+0
-1.229E+0	5.502E+0	5.761E+0
-1.229E+0	5.502E+0	5.794E+0
-1.233E+0	5.492E+0	5.596E+0
-1.234E+0	5.492E+0	5.781E+0
-1.229E+0	5.531E+0	5.670E+0
-1.228E+0	5.479E+0	5.748E+0
-1.233E+0	5.489E+0	5.709E+0
-1.234E+0	5.570E+0	5.716E+0
-1.226E+0	5.583E+0	5.693E+0
-1.231E+0	5.492E+0	5.709E+0
-1.231E+0	5.560E+0	5.648E+0
-1.233E+0	5.466E+0	5.687E+0
-1.229E+0	5.541E+0	5.784E+0
-1.229E+0	5.560E+0	5.690E+0
-1.233E+0	5.508E+0	5.729E+0
-1.234E+0	5.625E+0	5.732E+0
-1.229E+0	5.586E+0	5.794E+0
-1.231E+0	5.531E+0	5.748E+0
-1.234E+0	5.495E+0	5.713E+0
-1.233E+0	5.547E+0	5.742E+0
-1.231E+0	5.521E+0	5.716E+0
-1.228E+0	5.456E+0	5.690E+0
-1.234E+0	5.547E+0	5.800E+0
-1.234E+0	5.560E+0	5.687E+0
-1.229E+0	5.563E+0	5.706E+0
-1.229E+0	5.508E+0	5.628E+0
-1.233E+0	5.609E+0	5.703E+0
-1.234E+0	5.495E+0	5.713E+0
-1.229E+0	5.476E+0	5.625E+0
-1.228E+0	5.583E+0	5.739E+0
-1.233E+0	5.599E+0	5.807E+0
-1.233E+0	5.492E+0	5.583E+0
-1.226E+0	5.495E+0	5.700E+0
-1.231E+0	5.486E+0	5.872E+0
-1.231E+0	5.541E+0	5.726E+0
-1.233E+0	5.476E+0	5.810E+0
-1.229E+0	5.609E+0	5.706E+0
-1.233E+0	5.557E+0	5.693E+0
-1.234E+0	5.489E+0	5.664E+0
-1.234E+0	5.489E+0	5.667E+0
-1.229E+0	5.502E+0	5.683E+0
-1.228E+0	5.499E+0	5.758E+0
-1.231E+0	5.512E+0	5.687E+0
-1.233E+0	5.550E+0	5.703E+0
-1.231E+0	5.476E+0	5.700E+0
-1.228E+0	5.466E+0	5.803E+0
-1.233E+0	5.512E+0	5.654E+0
-1.233E+0	5.489E+0	5.638E+0
-1.231E+0	5.473E+0	5.739E+0
-1.228E+0	5.560E+0	5.713E+0
-1.234E+0	5.537E+0	5.781E+0
-1.234E+0	5.479E+0	5.758E+0
-1.229E+0	5.486E+0	5.661E+0
-1.228E+0	5.573E+0	5.703E+0
-1.231E+0	5.612E+0	5.635E+0
-1.233E+0	5.440E+0	5.758E+0
-1.228E+0	5.499E+0	5.735E+0
-1.231E+0	5.567E+0	5.664E+0
-1.229E+0	5.557E+0	5.674E+0
-1.233E+0	5.486E+0	5.758E+0
-1.231E+0	5.476E+0	5.742E+0
-1.228E+0	5.528E+0	5.690E+0
-1.234E+0	5.525E+0	5.709E+0
-1.233E+0	5.427E+0	5.687E+0
-1.228E+0	5.486E+0	5.726E+0
-1.229E+0	5.563E+0	5.690E+0
-1.229E+0	5.450E+0	5.645E+0
-1.234E+0	5.486E+0	5.677E+0
-1.229E+0	5.615E+0	5.732E+0
-1.228E+0	5.469E+0	5.638E+0
-1.233E+0	5.512E+0	5.742E+0
-1.231E+0	5.508E+0	5.658E+0
-1.229E+0	5.567E+0	5.664E+0
-1.228E+0	5.550E+0	5.794E+0
-1.228E+0	5.499E+0	5.755E+0
-1.234E+0	5.495E+0	5.713E+0
-1.228E+0	5.531E+0	5.670E+0
-1.228E+0	5.512E+0	5.632E+0
-1.231E+0	5.547E+0	5.719E+0
-1.231E+0	5.537E+0	5.748E+0
-1.228E+0	5.547E+0	5.680E+0
-1.228E+0	5.495E+0	5.573E+0
-1.231E+0	5.528E+0	5.632E+0
-1.231E+0	5.567E+0	5.638E+0
-1.228E+0	5.492E+0	5.619E+0
-1.228E+0	5.596E+0	5.690E+0
-1.233E+0	5.550E+0	5.722E+0
-1.234E+0	5.576E+0	5.716E+0
-1.228E+0	5.528E+0	5.748E+0
-1.228E+0	5.492E+0	5.625E+0
-1.233E+0	5.554E+0	5.628E+0
-1.236E+0	5.521E+0	5.732E+0
-1.229E+0	5.531E+0	5.807E+0
-1.228E+0	5.505E+0	5.748E+0
-1.231E+0	5.537E+0	5.674E+0
-1.231E+0	5.557E+0	5.658E+0
-1.228E+0	5.544E+0	5.735E+0
-1.226E+0	5.466E+0	5.765E+0
-1.229E+0	5.453E+0	5.667E+0
-1.234E+0	5.534E+0	5.735E+0
-1.226E+0	5.489E+0	5.706E+0
-1.229E+0	5.453E+0	5.729E+0
-1.231E+0	5.499E+0	5.667E+0
-1.233E+0	5.525E+0	5.761E+0
-1.228E+0	5.586E+0	5.696E+0
-1.228E+0	5.466E+0	5.687E+0
-1.229E+0	5.505E+0	5.654E+0
-1.233E+0	5.518E+0	5.748E+0
-1.228E+0	5.499E+0	5.807E+0
-1.226E+0	5.583E+0	5.774E+0
-1.231E+0	5.537E+0	5.706E+0
-1.233E+0	5.495E+0	5.609E+0
-1.226E+0	5.502E+0	5.687E+0
-1.226E+0	5.518E+0	5.719E+0
-1.229E+0	5.479E+0	5.765E+0
-1.228E+0	5.489E+0	5.787E+0
-1.228E+0	5.369E+0	5.683E+0
-1.226E+0	5.466E+0	5.713E+0
-1.233E+0	5.486E+0	5.716E+0
-1.233E+0	5.430E+0	5.771E+0
-1.226E+0	5.453E+0	5.670E+0
-1.228E+0	5.515E+0	5.661E+0
-1.233E+0	5.450E+0	5.619E+0
-1.233E+0	5.528E+0	5.703E+0
-1.226E+0	5.437E+0	5.628E+0
-1.223E+0	5.417E+0	5.615E+0
-1.228E+0	5.528E+0	5.683E+0
-1.231E+0	5.502E+0	5.781E+0
-1.226E+0	5.528E+0	5.729E+0
-1.226E+0	5.486E+0	5.651E+0
-1.228E+0	5.534E+0	5.703E+0
-1.229E+0	5.395E+0	5.612E+0
-1.229E+0	5.499E+0	5.781E+0
-1.226E+0	5.528E+0	5.674E+0
-1.229E+0	5.447E+0	5.709E+0
-1.231E+0	5.437E+0	5.732E+0
-1.226E+0	5.476E+0	5.690E+0
-1.226E+0	5.424E+0	5.625E+0
-1.228E+0	5.499E+0	5.748E+0
-1.228E+0	5.421E+0	5.648E+0
-1.226E+0	5.537E+0	5.722E+0
-1.226E+0	5.502E+0	5.680E+0
-1.229E+0	5.424E+0	5.716E+0
-1.231E+0	5.417E+0	5.742E+0
-1.226E+0	5.505E+0	5.713E+0
-1.225E+0	5.392E+0	5.742E+0
-1.231E+0	5.486E+0	5.781E+0
-1.233E+0	5.525E+0	5.648E+0
-1.228E+0	5.456E+0	5.820E+0
-1.223E+0	5.473E+0	5.719E+0
-1.229E+0	5.492E+0	5.722E+0
-1.231E+0	5.450E+0	5.739E+0
-1.226E+0	5.456E+0	5.719E+0
-1.225E+0	5.528E+0	5.700E+0
-1.229E+0	5.404E+0	5.609E+0
-1.233E+0	5.505E+0	5.687E+0
-1.226E+0	5.486E+0	5.791E+0
-1.226E+0	5.385E+0	5.687E+0
-1.231E+0	5.525E+0	5.677E+0
-1.231E+0	5.469E+0	5.729E+0
-1.225E+0	5.518E+0	5.700E+0
-1.226E+0	5.476E+0	5.687E+0
-1.231E+0	5.450E+0	5.778E+0
-1.231E+0	5.392E+0	5.654E+0
-1.228E+0	5.340E+0	5.745E+0
-1.226E+0	5.486E+0	5.696E+0
-1.229E+0	5.486E+0	5.667E+0
-1.228E+0	5.437E+0	5.742E+0
-1.228E+0	5.525E+0	5.645E+0
-1.226E+0	5.473E+0	5.648E+0
-1.229E+0	5.525E+0	5.674E+0
-1.229E+0	5.469E+0	5.628E+0
-1.225E+0	5.537E+0	5.703E+0
-1.226E+0	5.521E+0	5.826E+0
-1.229E+0	5.450E+0	5.742E+0
-1.231E+0	5.515E+0	5.645E+0
-1.226E+0	5.518E+0	5.755E+0
-1.225E+0	5.557E+0	5.732E+0
-1.231E+0	5.366E+0	5.632E+0
-1.229E+0	5.473E+0	5.687E+0
-1.226E+0	5.362E+0	5.709E+0
-1.223E+0	5.518E+0	5.696E+0
-1.229E+0	5.625E+0	5.593E+0
-1.229E+0	5.557E+0	5.619E+0
-1.228E+0	5.541E+0	5.683E+0
-1.226E+0	5.534E+0	5.700E+0
-1.228E+0	5.430E+0	5.612E+0
-1.231E+0	5.443E+0	5.765E+0
-1.226E+0	5.521E+0	5.667E+0
-1.226E+0	5.430E+0	5.778E+0
-1.229E+0	5.466E+0	5.755E+0
-1.229E+0	5.505E+0	5.622E+0
-1.228E+0	5.508E+0	5.709E+0
-1.223E+0	5.440E+0	5.586E+0
-1.229E+0	5.456E+0	5.690E+0
-1.229E+0	5.424E+0	5.674E+0
-1.223E+0	5.502E+0	5.541E+0
-1.223E+0	5.473E+0	5.706E+0
-1.228E+0	5.463E+0	5.515E+0
-1.229E+0	5.486E+0	5.726E+0
-1.225E+0	5.570E+0	5.709E+0
-1.225E+0	5.570E+0	5.690E+0
-1.225E+0	5.502E+0	5.742E+0
-1.229E+0	5.424E+0	5.674E+0
-1.226E+0	5.508E+0	5.658E+0
-1.226E+0	5.404E+0	5.687E+0
-1.229E+0	5.479E+0	5.696E+0
-1.231E+0	5.495E+0	5.706E+0
-1.225E+0	5.534E+0	5.667E+0
-1.226E+0	5.521E+0	5.719E+0
-1.228E+0	5.495E+0	5.687E+0
-1.233E+0	5.430E+0	5.651E+0
-1.225E+0	5.531E+0	5.690E+0
-1.225E+0	5.512E+0	5.745E+0
-1.228E+0	5.369E+0	5.677E+0
-1.231E+0	5.443E+0	5.713E+0
-1.223E+0	5.440E+0	5.687E+0
-1.228E+0	5.502E+0	5.563E+0
-1.228E+0	5.469E+0	5.632E+0
-1.229E+0	5.395E+0	5.696E+0
-1.225E+0	5.476E+0	5.693E+0
-1.226E+0	5.443E+0	5.612E+0
-1.228E+0	5.495E+0	5.667E+0
-1.231E+0	5.440E+0	5.670E+0
-1.225E+0	5.499E+0	5.687E+0
-1.223E+0	5.502E+0	5.547E+0
-1.229E+0	5.456E+0	5.612E+0
-1.228E+0	5.424E+0	5.680E+0
-1.223E+0	5.482E+0	5.726E+0
-1.226E+0	5.473E+0	5.716E+0
-1.229E+0	5.430E+0	5.632E+0
-1.229E+0	5.482E+0	5.648E+0
-1.225E+0	5.544E+0	5.619E+0
-1.223E+0	5.437E+0	5.683E+0
-1.229E+0	5.450E+0	5.550E+0
-1.226E+0	5.499E+0	5.641E+0
-1.223E+0	5.567E+0	5.700E+0
-1.226E+0	5.489E+0	5.752E+0
-1.229E+0	5.408E+0	5.683E+0
-1.229E+0	5.557E+0	5.625E+0
-1.226E+0	5.499E+0	5.687E+0
-1.225E+0	5.466E+0	5.745E+0
-1.229E+0	5.473E+0	5.726E+0
-1.228E+0	5.528E+0	5.726E+0
-1.225E+0	5.473E+0	5.706E+0
-1.225E+0	5.534E+0	5.596E+0
-1.226E+0	5.492E+0	5.700E+0
-1.229E+0	5.453E+0	5.752E+0
-1.223E+0	5.366E+0	5.661E+0
-1.225E+0	5.417E+0	5.709E+0
-1.229E+0	5.398E+0	5.648E+0
-1.226E+0	5.499E+0	5.599E+0
-1.223E+0	5.547E+0	5.680E+0
-1.225E+0	5.479E+0	5.794E+0
-1.226E+0	5.554E+0	5.677E+0
-1.229E+0	5.382E+0	5.635E+0
-1.225E+0	5.537E+0	5.602E+0
-1.220E+0	5.401E+0	5.735E+0
-1.228E+0	5.450E+0	5.761E+0
-1.231E+0	5.492E+0	5.632E+0
-1.226E+0	5.473E+0	5.632E+0
-1.221E+0	5.434E+0	5.745E+0
-1.228E+0	5.505E+0	5.619E+0
-1.225E+0	5.450E+0	5.683E+0
-1.225E+0	5.437E+0	5.829E+0
-1.223E+0	5.437E+0	5.680E+0
-1.225E+0	5.453E+0	5.654E+0
-1.228E+0	5.531E+0	5.651E+0
-1.223E+0	5.460E+0	5.706E+0
-1.225E+0	5.388E+0	5.719E+0
-1.228E+0	5.499E+0	5.677E+0
-1.226E+0	5.469E+0	5.635E+0
-1.225E+0	5.495E+0	5.632E+0
-1.221E+0	5.512E+0	5.641E+0
-1.228E+0	5.476E+0	5.664E+0
-1.228E+0	5.554E+0	5.683E+0
-1.223E+0	5.460E+0	5.567E+0
-1.223E+0	5.547E+0	5.690E+0
-1.226E+0	5.534E+0	5.677E+0
-1.226E+0	5.469E+0	5.638E+0
-1.223E+0	5.424E+0	5.661E+0
-1.223E+0	5.512E+0	5.670E+0
-1.226E+0	5.404E+0	5.635E+0
-1.228E+0	5.427E+0	5.625E+0
-1.223E+0	5.466E+0	5.797E+0
-1.221E+0	5.430E+0	5.599E+0
-1.228E+0	5.489E+0	5.771E+0
-1.228E+0	5.469E+0	5.693E+0
-1.223E+0	5.479E+0	5.687E+0
-1.223E+0	5.392E+0	5.580E+0
-1.228E+0	5.466E+0	5.641E+0
-1.226E+0	5.417E+0	5.683E+0
-1.225E+0	5.518E+0	5.729E+0
-1.221E+0	5.486E+0	5.670E+0
-1.225E+0	5.479E+0	5.670E+0
-1.228E+0	5.486E+0	5.690E+0
-1.225E+0	5.421E+0	5.703E+0
-1.223E+0	5.469E+0	5.625E+0
-1.225E+0	5.379E+0	5.586E+0
-1.226E+0	5.372E+0	5.739E+0
-1.221E+0	5.463E+0	5.596E+0
-1.225E+0	5.398E+0	5.667E+0
-1.228E+0	5.537E+0	5.719E+0
-1.226E+0	5.492E+0	5.719E+0
-1.220E+0	5.437E+0	5.709E+0
-1.221E+0	5.495E+0	5.654E+0
-1.228E+0	5.434E+0	5.612E+0
-1.226E+0	5.440E+0	5.696E+0
-1.221E+0	5.463E+0	5.641E+0
-1.221E+0	5.450E+0	5.722E+0
-1.226E+0	5.417E+0	5.612E+0
-1.226E+0	5.408E+0	5.719E+0
-1.225E+0	5.525E+0	5.674E+0
-1.220E+0	5.531E+0	5.768E+0
-1.225E+0	5.392E+0	5.632E+0
-1.226E+0	5.573E+0	5.670E+0
-1.221E+0	5.486E+0	5.563E+0
-1.223E+0	5.437E+0	5.683E+0
-1.223E+0	5.369E+0	5.602E+0
-1.229E+0	5.492E+0	5.735E+0
-1.225E+0	5.392E+0	5.606E+0
-1.220E+0	5.453E+0	5.703E+0
-1.226E+0	5.349E+0	5.651E+0
-1.226E+0	5.430E+0	5.674E+0
-1.223E+0	5.414E+0	5.687E+0
-1.223E+0	5.489E+0	5.580E+0
-1.225E+0	5.417E+0	5.628E+0
-1.226E+0	5.430E+0	5.628E+0
-1.223E+0	5.469E+0	5.771E+0
-1.221E+0	5.499E+0	5.758E+0
-1.225E+0	5.437E+0	5.602E+0
-1.226E+0	5.482E+0	5.729E+0
-1.223E+0	5.398E+0	5.687E+0
-1.220E+0	5.382E+0	5.632E+0
-1.225E+0	5.476E+0	5.664E+0
-1.228E+0	5.460E+0	5.735E+0
-1.223E+0	5.417E+0	5.622E+0
-1.218E+0	5.505E+0	5.719E+0
-1.223E+0	5.489E+0	5.677E+0
-1.228E+0	5.424E+0	5.709E+0
-1.223E+0	5.456E+0	5.687E+0
-1.218E+0	5.362E+0	5.670E+0
-1.225E+0	5.450E+0	5.580E+0
-1.226E+0	5.469E+0	5.651E+0
-1.223E+0	5.430E+0	5.641E+0
-1.221E+0	5.366E+0	5.722E+0
-1.225E+0	5.492E+0	5.703E+0
-1.226E+0	5.505E+0	5.696E+0
-1.221E+0	5.437E+0	5.622E+0
-1.221E+0	5.434E+0	5.648E+0
-1.226E+0	5.453E+0	5.677E+0
-1.226E+0	5.489E+0	5.606E+0
-1.223E+0	5.408E+0	5.628E+0
-1.220E+0	5.430E+0	5.593E+0
-1.228E+0	5.404E+0	5.632E+0
-1.226E+0	5.473E+0	5.722E+0
-1.223E+0	5.395E+0	5.696E+0
-1.221E+0	5.434E+0	5.700E+0
-1.225E+0	5.437E+0	5.703E+0
-1.226E+0	5.469E+0	5.648E+0
-1.220E+0	5.486E+0	5.664E+0
-1.221E+0	5.372E+0	5.619E+0
-1.225E+0	5.398E+0	5.661E+0
-1.228E+0	5.362E+0	5.651E+0
-1.218E+0	5.404E+0	5.667E+0
-1.218E+0	5.466E+0	5.709E+0
-1.226E+0	5.395E+0	5.606E+0
-1.225E+0	5.362E+0	5.674E+0
-1.221E+0	5.430E+0	5.761E+0
-1.221E+0	5.395E+0	5.654E+0
-1.225E+0	5.447E+0	5.606E+0
-1.225E+0	5.385E+0	5.635E+0
-1.220E+0	5.502E+0	5.709E+0
-1.220E+0	5.366E+0	5.755E+0
-1.228E+0	5.385E+0	5.596E+0
-1.228E+0	5.466E+0	5.589E+0
-1.221E+0	5.408E+0	5.632E+0
-1.220E+0	5.521E+0	5.602E+0
-1.223E+0	5.453E+0	5.683E+0
-1.225E+0	5.473E+0	5.619E+0
-1.220E+0	5.336E+0	5.664E+0
-1.220E+0	5.408E+0	5.599E+0
-1.223E+0	5.447E+0	5.622E+0
-1.226E+0	5.482E+0	5.632E+0
-1.223E+0	5.362E+0	5.670E+0
-1.221E+0	5.414E+0	5.696E+0
-1.226E+0	5.463E+0	5.680E+0
-1.223E+0	5.392E+0	5.580E+0
-1.223E+0	5.398E+0	5.635E+0
-1.218E+0	5.424E+0	5.622E+0
-1.225E+0	5.404E+0	5.648E+0
-1.225E+0	5.330E+0	5.765E+0
-1.221E+0	5.404E+0	5.755E+0
-1.221E+0	5.327E+0	5.602E+0
-1.225E+0	5.453E+0	5.596E+0
-1.225E+0	5.482E+0	5.619E+0
-1.225E+0	5.430E+0	5.687E+0
-1.218E+0	5.456E+0	5.765E+0
-1.223E+0	5.495E+0	5.654E+0
-1.225E+0	5.495E+0	5.580E+0
-1.220E+0	5.362E+0	5.615E+0
-1.221E+0	5.486E+0	5.606E+0
-1.223E+0	5.479E+0	5.713E+0
-1.228E+0	5.495E+0	5.664E+0
-1.220E+0	5.434E+0	5.732E+0
-1.221E+0	5.427E+0	5.648E+0
-1.225E+0	5.382E+0	5.645E+0
-1.225E+0	5.463E+0	5.739E+0
-1.220E+0	5.476E+0	5.625E+0
-1.221E+0	5.398E+0	5.619E+0
-1.223E+0	5.489E+0	5.735E+0
-1.223E+0	5.408E+0	5.625E+0
-1.216E+0	5.440E+0	5.615E+0
-1.221E+0	5.346E+0	5.651E+0
-1.223E+0	5.404E+0	5.690E+0
-1.225E+0	5.359E+0	5.742E+0
-1.221E+0	5.392E+0	5.573E+0
-1.218E+0	5.411E+0	5.645E+0
-1.220E+0	5.430E+0	5.648E+0
-1.225E+0	5.395E+0	5.667E+0
-1.220E+0	5.375E+0	5.674E+0
-1.221E+0	5.385E+0	5.612E+0
-1.223E+0	5.417E+0	5.596E+0
-1.223E+0	5.401E+0	5.641E+0
-1.221E+0	5.440E+0	5.606E+0
-1.218E+0	5.466E+0	5.755E+0
-1.225E+0	5.424E+0	5.645E+0
-1.221E+0	5.460E+0	5.573E+0
-1.220E+0	5.453E+0	5.609E+0
-1.221E+0	5.434E+0	5.628E+0
-1.220E+0	5.421E+0	5.609E+0
-1.221E+0	5.414E+0	5.622E+0
-1.221E+0	5.531E+0	5.625E+0
-1.216E+0	5.424E+0	5.651E+0
-1.221E+0	5.492E+0	5.541E+0
-1.225E+0	5.482E+0	5.651E+0
-1.218E+0	5.505E+0	5.583E+0
-1.218E+0	5.388E+0	5.635E+0
-1.221E+0	5.314E+0	5.619E+0
-1.223E+0	5.460E+0	5.670E+0
-1.220E+0	5.398E+0	5.645E+0
-1.218E+0	5.392E+0	5.670E+0
-1.225E+0	5.404E+0	5.661E+0
-1.221E+0	5.479E+0	5.635E+0
-1.218E+0	5.417E+0	5.680E+0
-1.218E+0	5.463E+0	5.651E+0
-1.221E+0	5.453E+0	5.589E+0
-1.223E+0	5.372E+0	5.606E+0
-1.216E+0	5.434E+0	5.583E+0
-1.216E+0	5.456E+0	5.635E+0
-1.221E+0	5.411E+0	5.706E+0
-1.225E+0	5.447E+0	5.648E+0
-1.218E+0	5.434E+0	5.719E+0
-1.221E+0	5.382E+0	5.628E+0
-1.221E+0	5.443E+0	5.729E+0
-1.223E+0	5.473E+0	5.635E+0
-1.221E+0	5.427E+0	5.622E+0
-1.218E+0	5.392E+0	5.606E+0
-1.221E+0	5.404E+0	5.696E+0
-1.221E+0	5.343E+0	5.576E+0
-1.221E+0	5.411E+0	5.706E+0
-1.218E+0	5.421E+0	5.635E+0
-1.221E+0	5.486E+0	5.670E+0
-1.223E+0	5.353E+0	5.690E+0
-1.216E+0	5.398E+0	5.703E+0
-1.220E+0	5.570E+0	5.612E+0
-1.223E+0	5.330E+0	5.687E+0
-1.223E+0	5.450E+0	5.625E+0
-1.218E+0	5.392E+0	5.635E+0
-1.216E+0	5.417E+0	5.557E+0
-1.223E+0	5.482E+0	5.469E+0
-1.223E+0	5.375E+0	5.622E+0
-1.221E+0	5.421E+0	5.596E+0
-1.218E+0	5.349E+0	5.583E+0
-1.220E+0	5.453E+0	5.635E+0
-1.223E+0	5.404E+0	5.693E+0
-1.218E+0	5.343E+0	5.700E+0
-1.218E+0	5.356E+0	5.609E+0
-1.223E+0	5.398E+0	5.664E+0
-1.225E+0	5.430E+0	5.583E+0
-1.223E+0	5.392E+0	5.654E+0
-1.218E+0	5.456E+0	5.619E+0
-1.221E+0	5.437E+0	5.576E+0
-1.225E+0	5.385E+0	5.547E+0
-1.220E+0	5.450E+0	5.593E+0
-1.215E+0	5.359E+0	5.683E+0
-1.220E+0	5.349E+0	5.638E+0
-1.223E+0	5.411E+0	5.638E+0
-1.218E+0	5.495E+0	5.674E+0
-1.218E+0	5.385E+0	5.645E+0
-1.218E+0	5.473E+0	5.641E+0
-1.221E+0	5.434E+0	5.683E+0
-1.220E+0	5.408E+0	5.619E+0
-1.218E+0	5.379E+0	5.609E+0
-1.220E+0	5.479E+0	5.661E+0
-1.220E+0	5.544E+0	5.602E+0
-1.216E+0	5.414E+0	5.674E+0
-1.216E+0	5.473E+0	5.570E+0
-1.220E+0	5.421E+0	5.622E+0
-1.223E+0	5.486E+0	5.645E+0
-1.218E+0	5.434E+0	5.648E+0
-1.218E+0	5.382E+0	5.505E+0
-1.220E+0	5.421E+0	5.703E+0
-1.221E+0	5.333E+0	5.638E+0
-1.218E+0	5.430E+0	5.651E+0
-1.215E+0	5.307E+0	5.674E+0
-1.220E+0	5.434E+0	5.609E+0
-1.221E+0	5.353E+0	5.654E+0
-1.216E+0	5.453E+0	5.670E+0
-1.220E+0	5.284E+0	5.593E+0
-1.221E+0	5.372E+0	5.583E+0
-1.218E+0	5.447E+0	5.615E+0
-1.216E+0	5.414E+0	5.586E+0
-1.215E+0	5.427E+0	5.693E+0
-1.218E+0	5.369E+0	5.557E+0
-1.221E+0	5.340E+0	5.596E+0
-1.216E+0	5.456E+0	5.683E+0
-1.215E+0	5.521E+0	5.641E+0
-1.220E+0	5.499E+0	5.664E+0
-1.221E+0	5.443E+0	5.690E+0
-1.218E+0	5.463E+0	5.541E+0
-1.212E+0	5.392E+0	5.580E+0
-1.223E+0	5.349E+0	5.615E+0
-1.223E+0	5.466E+0	5.573E+0
-1.218E+0	5.362E+0	5.648E+0
-1.213E+0	5.424E+0	5.716E+0
-1.220E+0	5.430E+0	5.645E+0
-1.220E+0	5.411E+0	5.615E+0
-1.216E+0	5.408E+0	5.518E+0
-1.216E+0	5.401E+0	5.648E+0
-1.220E+0	5.437E+0	5.606E+0
-1.221E+0	5.440E+0	5.586E+0
-1.215E+0	5.398E+0	5.635E+0
-1.216E+0	5.434E+0	5.528E+0
-1.216E+0	5.417E+0	5.700E+0
-1.220E+0	5.388E+0	5.645E+0
-1.216E+0	5.456E+0	5.693E+0
-1.215E+0	5.430E+0	5.612E+0
-1.220E+0	5.404E+0	5.661E+0
-1.221E+0	5.375E+0	5.638E+0
-1.216E+0	5.411E+0	5.632E+0
-1.216E+0	5.366E+0	5.670E+0
-1.220E+0	5.346E+0	5.677E+0
-1.221E+0	5.375E+0	5.690E+0
-1.215E+0	5.388E+0	5.563E+0
-1.215E+0	5.414E+0	5.722E+0
-1.220E+0	5.411E+0	5.641E+0
-1.218E+0	5.379E+0	5.752E+0
-1.215E+0	5.440E+0	5.658E+0
-1.213E+0	5.362E+0	5.680E+0
-1.216E+0	5.372E+0	5.674E+0
-1.220E+0	5.476E+0	5.687E+0
-1.215E+0	5.424E+0	5.687E+0
-1.213E+0	5.414E+0	5.674E+0
-1.220E+0	5.343E+0	5.638E+0
-1.221E+0	5.382E+0	5.674E+0
-1.216E+0	5.317E+0	5.609E+0
-1.213E+0	5.417E+0	5.580E+0
-1.220E+0	5.408E+0	5.638E+0
-1.220E+0	5.379E+0	5.554E+0
-1.216E+0	5.414E+0	5.667E+0
-1.216E+0	5.359E+0	5.709E+0
-1.221E+0	5.366E+0	5.563E+0
-1.220E+0	5.417E+0	5.550E+0
-1.216E+0	5.379E+0	5.615E+0
-1.216E+0	5.369E+0	5.476E+0
-1.220E+0	5.408E+0	5.638E+0
-1.220E+0	5.401E+0	5.690E+0
-1.216E+0	5.359E+0	5.573E+0
-1.215E+0	5.379E+0	5.645E+0
-1.216E+0	5.515E+0	5.544E+0
-1.221E+0	5.388E+0	5.576E+0
-1.216E+0	5.463E+0	5.609E+0
-1.215E+0	5.372E+0	5.622E+0
-1.216E+0	5.366E+0	5.567E+0
-1.221E+0	5.499E+0	5.658E+0
-1.218E+0	5.343E+0	5.586E+0
-1.215E+0	5.385E+0	5.596E+0
-1.216E+0	5.424E+0	5.544E+0
-1.220E+0	5.320E+0	5.541E+0
-1.213E+0	5.401E+0	5.544E+0
-1.213E+0	5.359E+0	5.544E+0
-1.216E+0	5.440E+0	5.638E+0
-1.220E+0	5.437E+0	5.651E+0
-1.215E+0	5.404E+0	5.729E+0
-1.215E+0	5.379E+0	5.599E+0
-1.220E+0	5.430E+0	5.625E+0
-1.221E+0	5.479E+0	5.722E+0
-1.213E+0	5.424E+0	5.557E+0
-1.215E+0	5.356E+0	5.651E+0
-1.220E+0	5.430E+0	5.576E+0
-1.220E+0	5.382E+0	5.589E+0
-1.213E+0	5.359E+0	5.690E+0
-1.215E+0	5.362E+0	5.622E+0
-1.220E+0	5.427E+0	5.541E+0
-1.220E+0	5.271E+0	5.567E+0
-1.213E+0	5.362E+0	5.593E+0
-1.213E+0	5.401E+0	5.541E+0
-1.213E+0	5.382E+0	5.567E+0
-1.220E+0	5.343E+0	5.583E+0
-1.215E+0	5.327E+0	5.505E+0
-1.216E+0	5.310E+0	5.573E+0
-1.216E+0	5.369E+0	5.635E+0
-1.221E+0	5.443E+0	5.638E+0
-1.213E+0	5.404E+0	5.615E+0
-1.213E+0	5.268E+0	5.547E+0
-1.218E+0	5.434E+0	5.628E+0
-1.218E+0	5.392E+0	5.576E+0
-1.215E+0	5.392E+0	5.541E+0
-1.212E+0	5.450E+0	5.706E+0
-1.220E+0	5.430E+0	5.580E+0
-1.218E+0	5.404E+0	5.495E+0
-1.215E+0	5.369E+0	5.615E+0
-1.213E+0	5.398E+0	5.557E+0
-1.218E+0	5.401E+0	5.609E+0
-1.216E+0	5.323E+0	5.560E+0
-1.215E+0	5.395E+0	5.658E+0
-1.213E+0	5.379E+0	5.609E+0
-1.218E+0	5.356E+0	5.576E+0
-1.218E+0	5.401E+0	5.554E+0
-1.216E+0	5.372E+0	5.602E+0
-1.215E+0	5.340E+0	5.615E+0
-1.216E+0	5.372E+0	5.528E+0
-1.220E+0	5.421E+0	5.563E+0
-1.215E+0	5.447E+0	5.632E+0
-1.212E+0	5.466E+0	5.619E+0
-1.216E+0	5.398E+0	5.596E+0
-1.218E+0	5.414E+0	5.609E+0
-1.215E+0	5.382E+0	5.687E+0
-1.212E+0	5.310E+0	5.576E+0
-1.221E+0	5.414E+0	5.544E+0
-1.216E+0	5.447E+0	5.628E+0
-1.215E+0	5.417E+0	5.576E+0
-1.212E+0	5.353E+0	5.557E+0
-1.215E+0	5.375E+0	5.550E+0
-1.216E+0	5.379E+0	5.641E+0
-1.215E+0	5.411E+0	5.427E+0
-1.212E+0	5.359E+0	5.632E+0
-1.213E+0	5.333E+0	5.632E+0
-1.220E+0	5.310E+0	5.586E+0
-1.215E+0	5.375E+0	5.534E+0
-1.213E+0	5.398E+0	5.674E+0
-1.218E+0	5.320E+0	5.606E+0
-1.218E+0	5.430E+0	5.680E+0
-1.213E+0	5.489E+0	5.635E+0
-1.215E+0	5.281E+0	5.479E+0
-1.216E+0	5.369E+0	5.570E+0
-1.221E+0	5.450E+0	5.563E+0
-1.212E+0	5.356E+0	5.583E+0
-1.212E+0	5.343E+0	5.664E+0
-1.218E+0	5.466E+0	5.550E+0
-1.216E+0	5.417E+0	5.661E+0
-1.215E+0	5.336E+0	5.615E+0
-1.212E+0	5.385E+0	5.512E+0
-1.216E+0	5.424E+0	5.628E+0
-1.216E+0	5.330E+0	5.580E+0
-1.213E+0	5.359E+0	5.570E+0
-1.213E+0	5.301E+0	5.573E+0
-1.216E+0	5.505E+0	5.641E+0
-1.216E+0	5.424E+0	5.583E+0
-1.215E+0	5.246E+0	5.625E+0
-1.213E+0	5.301E+0	5.599E+0
-1.216E+0	5.343E+0	5.602E+0
-1.215E+0	5.362E+0	5.515E+0
-1.213E+0	5.437E+0	5.599E+0
-1.213E+0	5.372E+0	5.563E+0
-1.215E+0	5.362E+0	5.573E+0
-1.216E+0	5.417E+0	5.602E+0
-1.212E+0	5.268E+0	5.693E+0
-1.210E+0	5.233E+0	5.589E+0
-1.215E+0	5.369E+0	5.544E+0
-1.216E+0	5.362E+0	5.567E+0
-1.212E+0	5.236E+0	5.567E+0
-1.212E+0	5.359E+0	5.570E+0
-1.215E+0	5.404E+0	5.589E+0
-1.218E+0	5.304E+0	5.615E+0
-1.213E+0	5.388E+0	5.612E+0
-1.212E+0	5.333E+0	5.625E+0
-1.213E+0	5.323E+0	5.609E+0
-1.216E+0	5.349E+0	5.537E+0
-1.213E+0	5.356E+0	5.602E+0
-1.212E+0	5.463E+0	5.534E+0
-1.216E+0	5.349E+0	5.625E+0
-1.216E+0	5.327E+0	5.586E+0
-1.213E+0	5.297E+0	5.570E+0
-1.212E+0	5.291E+0	5.615E+0
-1.216E+0	5.307E+0	5.641E+0
-1.220E+0	5.327E+0	5.573E+0
-1.216E+0	5.385E+0	5.628E+0
-1.210E+0	5.223E+0	5.713E+0
-1.213E+0	5.349E+0	5.612E+0
-1.216E+0	5.372E+0	5.589E+0
-1.215E+0	5.362E+0	5.602E+0
-1.212E+0	5.443E+0	5.482E+0
-1.215E+0	5.356E+0	5.606E+0
-1.216E+0	5.398E+0	5.625E+0
-1.212E+0	5.275E+0	5.664E+0
-1.215E+0	5.424E+0	5.580E+0
-1.213E+0	5.343E+0	5.589E+0
-1.216E+0	5.343E+0	5.687E+0
-1.213E+0	5.369E+0	5.589E+0
-1.212E+0	5.479E+0	5.654E+0
-1.213E+0	5.362E+0	5.687E+0
-1.218E+0	5.220E+0	5.664E+0
-1.213E+0	5.382E+0	5.537E+0
-1.210E+0	5.392E+0	5.625E+0
-1.215E+0	5.453E+0	5.606E+0
-1.216E+0	5.317E+0	5.670E+0
-1.213E+0	5.336E+0	5.525E+0
-1.212E+0	5.281E+0	5.583E+0
-1.215E+0	5.424E+0	5.550E+0
-1.216E+0	5.349E+0	5.599E+0
-1.213E+0	5.330E+0	5.625E+0
-1.212E+0	5.437E+0	5.541E+0
-1.216E+0	5.369E+0	5.534E+0
-1.216E+0	5.392E+0	5.677E+0
-1.210E+0	5.414E+0	5.609E+0
-1.208E+0	5.369E+0	5.632E+0
-1.213E+0	5.440E+0	5.508E+0
-1.213E+0	5.294E+0	5.602E+0
-1.208E+0	5.275E+0	5.599E+0
-1.212E+0	5.385E+0	5.560E+0
-1.213E+0	5.443E+0	5.599E+0
-1.218E+0	5.323E+0	5.622E+0
-1.210E+0	5.323E+0	5.667E+0
-1.210E+0	5.323E+0	5.547E+0
-1.213E+0	5.369E+0	5.683E+0
-1.216E+0	5.469E+0	5.606E+0
-1.212E+0	5.294E+0	5.567E+0
-1.210E+0	5.362E+0	5.544E+0
-1.213E+0	5.443E+0	5.690E+0
-1.216E+0	5.392E+0	5.606E+0
-1.212E+0	5.385E+0	5.537E+0
-1.208E+0	5.359E+0	5.680E+0
-1.218E+0	5.323E+0	5.580E+0
-1.216E+0	5.314E+0	5.560E+0
-1.213E+0	5.362E+0	5.518E+0
-1.210E+0	5.307E+0	5.619E+0
-1.212E+0	5.421E+0	5.580E+0
-1.216E+0	5.327E+0	5.648E+0
-1.212E+0	5.366E+0	5.593E+0
-1.208E+0	5.288E+0	5.599E+0
-1.210E+0	5.356E+0	5.560E+0
-1.215E+0	5.297E+0	5.602E+0
-1.210E+0	5.453E+0	5.537E+0
-1.210E+0	5.353E+0	5.612E+0
-1.212E+0	5.356E+0	5.544E+0
-1.213E+0	5.353E+0	5.664E+0
-1.212E+0	5.307E+0	5.606E+0
-1.208E+0	5.382E+0	5.560E+0
-1.213E+0	5.333E+0	5.586E+0
-1.215E+0	5.307E+0	5.589E+0
-1.212E+0	5.427E+0	5.638E+0
-1.208E+0	5.307E+0	5.638E+0
-1.213E+0	5.382E+0	5.622E+0
-1.216E+0	5.340E+0	5.615E+0
-1.212E+0	5.330E+0	5.580E+0
-1.210E+0	5.278E+0	5.593E+0
-1.212E+0	5.317E+0	5.573E+0
-1.213E+0	5.369E+0	5.593E+0
-1.212E+0	5.346E+0	5.567E+0
-1.210E+0	5.346E+0	5.612E+0
-1.216E+0	5.343E+0	5.521E+0
-1.216E+0	5.430E+0	5.554E+0
-1.208E+0	5.330E+0	5.596E+0
-1.208E+0	5.314E+0	5.606E+0
-1.210E+0	5.349E+0	5.664E+0
-1.213E+0	5.333E+0	5.602E+0
-1.210E+0	5.343E+0	5.515E+0
-1.210E+0	5.369E+0	5.580E+0
-1.210E+0	5.369E+0	5.645E+0
-1.215E+0	5.346E+0	5.531E+0
-1.212E+0	5.340E+0	5.661E+0
-1.208E+0	5.353E+0	5.619E+0
-1.212E+0	5.275E+0	5.570E+0
-1.213E+0	5.278E+0	5.586E+0
-1.210E+0	5.379E+0	5.599E+0
-1.208E+0	5.353E+0	5.550E+0
-1.212E+0	5.356E+0	5.602E+0
-1.213E+0	5.353E+0	5.632E+0
-1.210E+0	5.343E+0	5.512E+0
-1.208E+0	5.346E+0	5.576E+0
-1.210E+0	5.349E+0	5.625E+0
-1.215E+0	5.349E+0	5.606E+0
-1.207E+0	5.427E+0	5.550E+0
-1.208E+0	5.398E+0	5.515E+0
-1.210E+0	5.278E+0	5.557E+0
-1.216E+0	5.259E+0	5.495E+0
-1.208E+0	5.291E+0	5.544E+0
-1.212E+0	5.356E+0	5.612E+0
-1.210E+0	5.372E+0	5.596E+0
-1.216E+0	5.343E+0	5.619E+0
-1.207E+0	5.369E+0	5.593E+0
-1.203E+0	5.379E+0	5.619E+0
-1.210E+0	5.362E+0	5.525E+0
-1.215E+0	5.369E+0	5.596E+0
-1.210E+0	5.408E+0	5.612E+0
-1.208E+0	5.408E+0	5.615E+0
-1.210E+0	5.424E+0	5.554E+0
-1.215E+0	5.284E+0	5.651E+0
-1.207E+0	5.304E+0	5.638E+0
-1.208E+0	5.314E+0	5.625E+0
-1.216E+0	5.252E+0	5.667E+0
-1.210E+0	5.349E+0	5.512E+0
-1.208E+0	5.340E+0	5.599E+0
-1.207E+0	5.333E+0	5.463E+0
-1.212E+0	5.398E+0	5.576E+0
-1.212E+0	5.343E+0	5.573E+0
-1.210E+0	5.301E+0	5.554E+0
-1.208E+0	5.411E+0	5.612E+0
-1.210E+0	5.343E+0	5.495E+0
-1.213E+0	5.271E+0	5.508E+0
-1.208E+0	5.333E+0	5.469E+0
-1.208E+0	5.385E+0	5.567E+0
-1.210E+0	5.366E+0	5.544E+0
-1.210E+0	5.229E+0	5.580E+0
-1.208E+0	5.291E+0	5.645E+0
-1.207E+0	5.414E+0	5.534E+0
-1.208E+0	5.314E+0	5.622E+0
-1.213E+0	5.408E+0	5.531E+0
-1.210E+0	5.346E+0	5.638E+0
-1.207E+0	5.382E+0	5.576E+0
-1.212E+0	5.340E+0	5.563E+0
-1.213E+0	5.424E+0	5.583E+0
-1.210E+0	5.314E+0	5.567E+0
-1.208E+0	5.349E+0	5.486E+0
-1.210E+0	5.304E+0	5.560E+0
-1.212E+0	5.430E+0	5.508E+0
-1.210E+0	5.424E+0	5.593E+0
-1.208E+0	5.408E+0	5.641E+0
-1.210E+0	5.447E+0	5.570E+0
-1.213E+0	5.336E+0	5.661E+0
-1.208E+0	5.395E+0	5.599E+0
-1.205E+0	5.333E+0	5.537E+0
-1.212E+0	5.340E+0	5.515E+0
-1.213E+0	5.450E+0	5.547E+0
-1.208E+0	5.314E+0	5.512E+0
-1.203E+0	5.382E+0	5.486E+0
-1.207E+0	5.346E+0	5.505E+0
-1.210E+0	5.362E+0	5.683E+0
-1.210E+0	5.323E+0	5.628E+0
-1.205E+0	5.262E+0	5.599E+0
-1.210E+0	5.372E+0	5.547E+0
-1.215E+0	5.333E+0	5.554E+0
-1.210E+0	5.346E+0	5.534E+0
-1.207E+0	5.314E+0	5.486E+0
-1.212E+0	5.333E+0	5.609E+0
-1.215E+0	5.430E+0	5.638E+0
-1.208E+0	5.317E+0	5.512E+0
-1.203E+0	5.375E+0	5.606E+0
-1.210E+0	5.265E+0	5.606E+0
-1.208E+0	5.408E+0	5.654E+0
-1.210E+0	5.314E+0	5.499E+0
-1.208E+0	5.304E+0	5.560E+0
-1.208E+0	5.259E+0	5.583E+0
-1.213E+0	5.197E+0	5.541E+0
-1.210E+0	5.372E+0	5.567E+0
-1.207E+0	5.356E+0	5.576E+0
-1.208E+0	5.314E+0	5.567E+0
-1.210E+0	5.297E+0	5.550E+0
-1.210E+0	5.340E+0	5.654E+0
-1.208E+0	5.353E+0	5.518E+0
-1.212E+0	5.343E+0	5.661E+0
-1.210E+0	5.395E+0	5.554E+0
-1.208E+0	5.340E+0	5.619E+0
-1.208E+0	5.304E+0	5.440E+0
-1.208E+0	5.356E+0	5.573E+0
-1.213E+0	5.252E+0	5.560E+0
-1.207E+0	5.349E+0	5.534E+0
-1.203E+0	5.233E+0	5.625E+0
-1.210E+0	5.301E+0	5.573E+0
-1.212E+0	5.317E+0	5.622E+0
-1.208E+0	5.349E+0	5.554E+0
-1.208E+0	5.375E+0	5.489E+0
-1.210E+0	5.362E+0	5.570E+0
-1.215E+0	5.271E+0	5.606E+0
-1.208E+0	5.323E+0	5.469E+0
-1.207E+0	5.346E+0	5.469E+0
-1.208E+0	5.190E+0	5.525E+0
-1.213E+0	5.284E+0	5.499E+0
-1.210E+0	5.323E+0	5.482E+0
-1.205E+0	5.333E+0	5.625E+0
-1.213E+0	5.304E+0	5.544E+0
-1.212E+0	5.375E+0	5.609E+0
-1.208E+0	5.314E+0	5.521E+0
-1.205E+0	5.349E+0	5.589E+0
-1.208E+0	5.297E+0	5.615E+0
-1.215E+0	5.297E+0	5.602E+0
-1.207E+0	5.327E+0	5.521E+0
-1.205E+0	5.353E+0	5.550E+0
-1.208E+0	5.294E+0	5.502E+0
-1.212E+0	5.265E+0	5.563E+0
-1.207E+0	5.414E+0	5.677E+0
-1.202E+0	5.372E+0	5.586E+0
-1.210E+0	5.284E+0	5.537E+0
-1.212E+0	5.372E+0	5.495E+0
-1.210E+0	5.323E+0	5.557E+0
-1.207E+0	5.271E+0	5.515E+0
-1.208E+0	5.229E+0	5.554E+0
-1.212E+0	5.288E+0	5.596E+0
-1.208E+0	5.401E+0	5.560E+0
-1.205E+0	5.268E+0	5.680E+0
-1.208E+0	5.284E+0	5.560E+0
-1.212E+0	5.349E+0	5.563E+0
-1.208E+0	5.349E+0	5.534E+0
-1.203E+0	5.382E+0	5.661E+0
-1.207E+0	5.359E+0	5.563E+0
-1.213E+0	5.340E+0	5.550E+0
-1.210E+0	5.314E+0	5.619E+0
-1.203E+0	5.275E+0	5.696E+0
-1.208E+0	5.265E+0	5.567E+0
-1.212E+0	5.333E+0	5.563E+0
-1.208E+0	5.330E+0	5.612E+0
-1.205E+0	5.392E+0	5.563E+0
-1.205E+0	5.317E+0	5.570E+0
-1.210E+0	5.297E+0	5.466E+0
-1.207E+0	5.349E+0	5.583E+0
-1.203E+0	5.278E+0	5.583E+0
-1.207E+0	5.291E+0	5.518E+0
-1.212E+0	5.375E+0	5.518E+0
-1.205E+0	5.369E+0	5.502E+0
-1.203E+0	5.262E+0	5.602E+0
-1.207E+0	5.281E+0	5.570E+0
-1.212E+0	5.278E+0	5.534E+0
-1.207E+0	5.356E+0	5.586E+0
-1.203E+0	5.421E+0	5.508E+0
-1.208E+0	5.375E+0	5.645E+0
-1.212E+0	5.262E+0	5.531E+0
-1.207E+0	5.262E+0	5.560E+0
-1.207E+0	5.268E+0	5.576E+0
-1.208E+0	5.291E+0	5.518E+0
-1.210E+0	5.356E+0	5.534E+0
-1.207E+0	5.340E+0	5.583E+0
-1.203E+0	5.304E+0	5.537E+0
-1.207E+0	5.236E+0	5.550E+0
-1.210E+0	5.327E+0	5.567E+0
-1.205E+0	5.310E+0	5.541E+0
-1.203E+0	5.340E+0	5.576E+0
-1.205E+0	5.375E+0	5.589E+0
-1.210E+0	5.249E+0	5.586E+0
-1.205E+0	5.288E+0	5.567E+0
-1.203E+0	5.294E+0	5.583E+0
-1.205E+0	5.404E+0	5.508E+0
-1.210E+0	5.417E+0	5.576E+0
-1.205E+0	5.307E+0	5.550E+0
-1.203E+0	5.317E+0	5.541E+0
-1.207E+0	5.385E+0	5.557E+0
-1.208E+0	5.281E+0	5.495E+0
-1.207E+0	5.314E+0	5.492E+0
-1.200E+0	5.336E+0	5.508E+0
-1.207E+0	5.265E+0	5.589E+0
-1.212E+0	5.314E+0	5.502E+0
-1.203E+0	5.359E+0	5.628E+0
-1.202E+0	5.281E+0	5.525E+0
-1.207E+0	5.239E+0	5.512E+0
-1.205E+0	5.297E+0	5.443E+0
-1.205E+0	5.281E+0	5.560E+0
-1.205E+0	5.297E+0	5.528E+0
-1.205E+0	5.265E+0	5.554E+0
-1.210E+0	5.284E+0	5.570E+0
-1.207E+0	5.372E+0	5.550E+0
-1.202E+0	5.369E+0	5.619E+0
-1.203E+0	5.362E+0	5.492E+0
-1.208E+0	5.255E+0	5.482E+0
-1.208E+0	5.291E+0	5.586E+0
-1.202E+0	5.314E+0	5.573E+0
-1.205E+0	5.333E+0	5.515E+0
-1.208E+0	5.330E+0	5.612E+0
-1.208E+0	5.314E+0	5.583E+0
-1.202E+0	5.288E+0	5.606E+0
-1.205E+0	5.353E+0	5.667E+0
-1.207E+0	5.356E+0	5.628E+0
-1.208E+0	5.327E+0	5.554E+0
-1.203E+0	5.284E+0	5.554E+0
-1.205E+0	5.314E+0	5.499E+0
-1.210E+0	5.421E+0	5.573E+0
-1.205E+0	5.440E+0	5.531E+0
-1.205E+0	5.301E+0	5.599E+0
-1.207E+0	5.336E+0	5.560E+0
-1.207E+0	5.255E+0	5.437E+0
-1.205E+0	5.336E+0	5.450E+0
-1.203E+0	5.356E+0	5.505E+0
-1.207E+0	5.323E+0	5.447E+0
-1.210E+0	5.275E+0	5.515E+0
-1.202E+0	5.288E+0	5.563E+0
-1.203E+0	5.379E+0	5.628E+0
-1.203E+0	5.268E+0	5.625E+0
-1.210E+0	5.304E+0	5.550E+0
-1.205E+0	5.314E+0	5.567E+0
-1.203E+0	5.333E+0	5.606E+0
-1.205E+0	5.226E+0	5.576E+0
-1.208E+0	5.314E+0	5.534E+0
-1.205E+0	5.304E+0	5.534E+0
-1.203E+0	5.278E+0	5.596E+0
-1.203E+0	5.252E+0	5.515E+0
-1.208E+0	5.307E+0	5.547E+0
-1.202E+0	5.281E+0	5.619E+0
-1.200E+0	5.317E+0	5.502E+0
-1.203E+0	5.288E+0	5.583E+0
-1.208E+0	5.333E+0	5.537E+0
-1.205E+0	5.317E+0	5.635E+0
-1.203E+0	5.284E+0	5.518E+0
-1.205E+0	5.268E+0	5.560E+0
-1.208E+0	5.349E+0	5.537E+0
-1.205E+0	5.294E+0	5.580E+0
-1.203E+0	5.304E+0	5.512E+0
-1.207E+0	5.317E+0	5.612E+0
-1.208E+0	5.330E+0	5.541E+0
-1.202E+0	5.349E+0	5.615E+0
-1.199E+0	5.252E+0	5.576E+0
-1.203E+0	5.333E+0	5.525E+0
-1.207E+0	5.291E+0	5.525E+0
-1.205E+0	5.271E+0	5.550E+0
-1.202E+0	5.184E+0	5.567E+0
-1.203E+0	5.262E+0	5.612E+0
-1.207E+0	5.281E+0	5.541E+0
-1.202E+0	5.330E+0	5.531E+0
-1.202E+0	5.366E+0	5.544E+0
-1.203E+0	5.284E+0	5.495E+0
-1.207E+0	5.310E+0	5.512E+0
-1.203E+0	5.271E+0	5.528E+0
-1.202E+0	5.265E+0	5.583E+0
-1.203E+0	5.239E+0	5.544E+0
-1.208E+0	5.317E+0	5.563E+0
-1.203E+0	5.301E+0	5.560E+0
-1.202E+0	5.239E+0	5.612E+0
-1.203E+0	5.314E+0	5.615E+0
-1.207E+0	5.362E+0	5.593E+0
-1.203E+0	5.233E+0	5.554E+0
-1.200E+0	5.129E+0	5.521E+0
-1.202E+0	5.213E+0	5.521E+0
-1.205E+0	5.301E+0	5.518E+0
-1.202E+0	5.297E+0	5.586E+0
-1.200E+0	5.304E+0	5.550E+0
-1.203E+0	5.271E+0	5.599E+0
-1.207E+0	5.343E+0	5.586E+0
-1.203E+0	5.307E+0	5.550E+0
-1.200E+0	5.297E+0	5.619E+0
-1.202E+0	5.327E+0	5.518E+0
-1.205E+0	5.281E+0	5.492E+0
-1.202E+0	5.307E+0	5.476E+0
-1.202E+0	5.327E+0	5.528E+0
-1.203E+0	5.281E+0	5.528E+0
-1.208E+0	5.323E+0	5.473E+0
-1.203E+0	5.294E+0	5.541E+0
-1.202E+0	5.262E+0	5.576E+0
-1.200E+0	5.262E+0	5.541E+0
-1.207E+0	5.340E+0	5.641E+0
-1.203E+0	5.288E+0	5.625E+0
-1.200E+0	5.242E+0	5.525E+0
-1.202E+0	5.317E+0	5.570E+0
-1.205E+0	5.340E+0	5.450E+0
-1.202E+0	5.336E+0	5.440E+0
-1.202E+0	5.314E+0	5.537E+0
-1.203E+0	5.346E+0	5.554E+0
-1.207E+0	5.307E+0	5.537E+0
-1.202E+0	5.310E+0	5.560E+0
-1.200E+0	5.288E+0	5.550E+0
-1.199E+0	5.301E+0	5.486E+0
-1.205E+0	5.213E+0	5.482E+0
-1.203E+0	5.242E+0	5.512E+0
-1.199E+0	5.304E+0	5.563E+0
-1.203E+0	5.314E+0	5.492E+0
-1.207E+0	5.281E+0	5.421E+0
-1.202E+0	5.268E+0	5.489E+0
-1.197E+0	5.291E+0	5.518E+0
-1.202E+0	5.317E+0	5.537E+0
-1.203E+0	5.174E+0	5.537E+0
-1.202E+0	5.171E+0	5.466E+0
-1.197E+0	5.271E+0	5.495E+0
-1.202E+0	5.278E+0	5.534E+0
-1.205E+0	5.288E+0	5.473E+0
-1.202E+0	5.271E+0	5.547E+0
-1.200E+0	5.284E+0	5.537E+0
-1.202E+0	5.346E+0	5.508E+0
-1.207E+0	5.301E+0	5.537E+0
-1.202E+0	5.246E+0	5.554E+0
-1.199E+0	5.291E+0	5.563E+0
-1.202E+0	5.268E+0	5.518E+0
-1.205E+0	5.252E+0	5.544E+0
-1.200E+0	5.307E+0	5.602E+0
-1.200E+0	5.307E+0	5.525E+0
-1.199E+0	5.346E+0	5.495E+0
-1.208E+0	5.320E+0	5.482E+0
-1.200E+0	5.294E+0	5.499E+0
-1.195E+0	5.294E+0	5.544E+0
-1.197E+0	5.353E+0	5.479E+0
-1.200E+0	5.275E+0	5.557E+0
-1.202E+0	5.242E+0	5.427E+0
-1.200E+0	5.242E+0	5.567E+0
-1.202E+0	5.281E+0	5.525E+0
-1.203E+0	5.395E+0	5.567E+0
-1.203E+0	5.220E+0	5.544E+0
-1.197E+0	5.327E+0	5.499E+0
-1.202E+0	5.346E+0	5.456E+0
-1.203E+0	5.304E+0	5.489E+0
-1.199E+0	5.262E+0	5.495E+0
-1.195E+0	5.242E+0	5.583E+0
-1.199E+0	5.229E+0	5.469E+0
-1.205E+0	5.233E+0	5.534E+0
-1.200E+0	5.271E+0	5.518E+0
-1.197E+0	5.132E+0	5.476E+0
-1.200E+0	5.252E+0	5.492E+0
-1.203E+0	5.233E+0	5.401E+0
-1.199E+0	5.268E+0	5.466E+0
-1.199E+0	5.284E+0	5.586E+0
-1.203E+0	5.291E+0	5.560E+0
-1.205E+0	5.275E+0	5.460E+0
-1.199E+0	5.424E+0	5.411E+0
-1.199E+0	5.184E+0	5.554E+0
-1.200E+0	5.255E+0	5.437E+0
-1.207E+0	5.236E+0	5.537E+0
-1.200E+0	5.284E+0	5.567E+0
-1.199E+0	5.291E+0	5.456E+0
-1.203E+0	5.310E+0	5.486E+0
-1.205E+0	5.229E+0	5.518E+0
-1.203E+0	5.288E+0	5.486E+0
-1.200E+0	5.262E+0	5.463E+0
-1.199E+0	5.294E+0	5.537E+0
-1.205E+0	5.246E+0	5.502E+0
-1.199E+0	5.288E+0	5.486E+0
-1.195E+0	5.317E+0	5.482E+0
-1.199E+0	5.304E+0	5.476E+0
-1.203E+0	5.281E+0	5.512E+0
-1.203E+0	5.327E+0	5.544E+0
-1.195E+0	5.275E+0	5.531E+0
-1.202E+0	5.265E+0	5.492E+0
-1.203E+0	5.220E+0	5.589E+0
-1.200E+0	5.284E+0	5.443E+0
-1.197E+0	5.216E+0	5.525E+0
-1.197E+0	5.314E+0	5.547E+0
-1.202E+0	5.155E+0	5.495E+0
-1.200E+0	5.239E+0	5.434E+0
-1.197E+0	5.223E+0	5.521E+0
-1.197E+0	5.271E+0	5.560E+0
-1.200E+0	5.210E+0	5.544E+0
-1.200E+0	5.265E+0	5.515E+0
-1.197E+0	5.291E+0	5.453E+0
-1.199E+0	5.314E+0	5.525E+0
-1.203E+0	5.323E+0	5.492E+0
-1.199E+0	5.265E+0	5.512E+0
-1.195E+0	5.268E+0	5.537E+0
-1.200E+0	5.151E+0	5.469E+0
-1.203E+0	5.223E+0	5.570E+0
-1.199E+0	5.278E+0	5.469E+0
-1.195E+0	5.320E+0	5.560E+0
-1.199E+0	5.275E+0	5.460E+0
-1.202E+0	5.216E+0	5.486E+0
-1.199E+0	5.327E+0	5.460E+0
-1.197E+0	5.246E+0	5.482E+0
-1.200E+0	5.284E+0	5.596E+0
-1.202E+0	5.236E+0	5.466E+0
-1.197E+0	5.362E+0	5.499E+0
-1.197E+0	5.343E+0	5.544E+0
-1.199E+0	5.320E+0	5.450E+0
-1.202E+0	5.314E+0	5.437E+0
-1.199E+0	5.320E+0	5.602E+0
-1.197E+0	5.259E+0	5.434E+0
-1.200E+0	5.223E+0	5.528E+0
-1.200E+0	5.213E+0	5.505E+0
-1.202E+0	5.246E+0	5.460E+0
-1.192E+0	5.246E+0	5.619E+0
-1.197E+0	5.330E+0	5.573E+0
-1.202E+0	5.314E+0	5.550E+0
-1.199E+0	5.359E+0	5.541E+0
-1.194E+0	5.330E+0	5.525E+0
-1.202E+0	5.249E+0	5.502E+0
-1.200E+0	5.236E+0	5.534E+0
-1.195E+0	5.184E+0	5.560E+0
-1.197E+0	5.213E+0	5.557E+0
-1.197E+0	5.262E+0	5.495E+0
-1.200E+0	5.223E+0	5.460E+0
-1.197E+0	5.116E+0	5.482E+0
-1.197E+0	5.320E+0	5.437E+0
-1.199E+0	5.262E+0	5.528E+0
-1.202E+0	5.278E+0	5.460E+0
-1.199E+0	5.177E+0	5.495E+0
-1.195E+0	5.320E+0	5.476E+0
-1.199E+0	5.194E+0	5.632E+0
-1.200E+0	5.288E+0	5.518E+0
-1.197E+0	5.236E+0	5.550E+0
-1.197E+0	5.297E+0	5.508E+0
-1.200E+0	5.392E+0	5.489E+0
-1.200E+0	5.229E+0	5.508E+0
-1.197E+0	5.242E+0	5.492E+0
-1.194E+0	5.145E+0	5.537E+0
-1.200E+0	5.278E+0	5.537E+0
-1.200E+0	5.336E+0	5.518E+0
-1.197E+0	5.239E+0	5.492E+0
-1.195E+0	5.233E+0	5.489E+0
-1.197E+0	5.213E+0	5.466E+0
-1.200E+0	5.233E+0	5.602E+0
-1.199E+0	5.197E+0	5.463E+0
-1.194E+0	5.213E+0	5.554E+0
-1.197E+0	5.278E+0	5.469E+0
-1.199E+0	5.242E+0	5.463E+0
-1.197E+0	5.284E+0	5.430E+0
-1.195E+0	5.304E+0	5.521E+0
-1.197E+0	5.242E+0	5.502E+0
-1.202E+0	5.242E+0	5.537E+0
-1.199E+0	5.161E+0	5.544E+0
-1.195E+0	5.294E+0	5.411E+0
-1.195E+0	5.317E+0	5.512E+0
-1.200E+0	5.323E+0	5.560E+0
-1.197E+0	5.236E+0	5.473E+0
-1.194E+0	5.310E+0	5.528E+0
-1.199E+0	5.320E+0	5.505E+0
-1.203E+0	5.207E+0	5.580E+0
-1.197E+0	5.223E+0	5.443E+0
-1.194E+0	5.226E+0	5.482E+0
-1.195E+0	5.294E+0	5.456E+0
-1.199E+0	5.220E+0	5.450E+0
-1.195E+0	5.288E+0	5.512E+0
-1.194E+0	5.194E+0	5.453E+0
-1.197E+0	5.281E+0	5.460E+0
-1.202E+0	5.220E+0	5.515E+0
-1.195E+0	5.291E+0	5.547E+0
-1.194E+0	5.262E+0	5.518E+0
-1.194E+0	5.252E+0	5.388E+0
-1.199E+0	5.177E+0	5.495E+0
-1.195E+0	5.200E+0	5.515E+0
-1.194E+0	5.249E+0	5.499E+0
-1.199E+0	5.184E+0	5.460E+0
-1.203E+0	5.297E+0	5.440E+0
-1.195E+0	5.259E+0	5.554E+0
-1.197E+0	5.236E+0	5.486E+0
-1.197E+0	5.233E+0	5.460E+0
-1.199E+0	5.190E+0	5.541E+0
-1.194E+0	5.294E+0	5.456E+0
-1.194E+0	5.262E+0	5.437E+0
-1.195E+0	5.392E+0	5.547E+0
-1.197E+0	5.233E+0	5.525E+0
-1.195E+0	5.207E+0	5.450E+0
-1.194E+0	5.200E+0	5.437E+0
-1.197E+0	5.213E+0	5.495E+0
-1.195E+0	5.216E+0	5.550E+0
-1.197E+0	5.164E+0	5.495E+0
-1.192E+0	5.255E+0	5.492E+0
-1.195E+0	5.236E+0	5.515E+0
-1.200E+0	5.246E+0	5.469E+0
-1.194E+0	5.255E+0	5.421E+0
-1.192E+0	5.259E+0	5.531E+0
-1.197E+0	5.158E+0	5.453E+0
-1.199E+0	5.268E+0	5.486E+0
-1.199E+0	5.213E+0	5.531E+0
-1.195E+0	5.229E+0	5.525E+0
-1.194E+0	5.275E+0	5.515E+0
-1.199E+0	5.327E+0	5.437E+0
-1.195E+0	5.239E+0	5.512E+0
-1.192E+0	5.187E+0	5.534E+0
-1.197E+0	5.320E+0	5.541E+0
-1.200E+0	5.314E+0	5.563E+0
-1.194E+0	5.275E+0	5.492E+0
-1.192E+0	5.200E+0	5.421E+0
-1.194E+0	5.239E+0	5.466E+0
-1.199E+0	5.246E+0	5.469E+0
-1.197E+0	5.310E+0	5.395E+0
-1.195E+0	5.197E+0	5.593E+0
-1.195E+0	5.275E+0	5.434E+0
-1.199E+0	5.246E+0	5.541E+0
-1.195E+0	5.288E+0	5.505E+0
-1.192E+0	5.184E+0	5.518E+0
-1.194E+0	5.233E+0	5.554E+0
-1.199E+0	5.200E+0	5.479E+0
-1.195E+0	5.236E+0	5.593E+0
-1.194E+0	5.307E+0	5.512E+0
-1.190E+0	5.249E+0	5.554E+0
-1.197E+0	5.294E+0	5.521E+0
-1.197E+0	5.213E+0	5.505E+0
-1.194E+0	5.216E+0	5.512E+0
-1.192E+0	5.207E+0	5.395E+0
-1.199E+0	5.229E+0	5.434E+0
-1.192E+0	5.252E+0	5.395E+0
-1.192E+0	5.174E+0	5.547E+0
-1.192E+0	5.194E+0	5.447E+0
-1.197E+0	5.265E+0	5.489E+0
-1.199E+0	5.333E+0	5.440E+0
-1.195E+0	5.259E+0	5.479E+0
-1.194E+0	5.233E+0	5.456E+0
-1.197E+0	5.268E+0	5.508E+0
-1.195E+0	5.126E+0	5.537E+0
-1.192E+0	5.317E+0	5.495E+0
-1.194E+0	5.174E+0	5.392E+0
-1.199E+0	5.236E+0	5.531E+0
-1.195E+0	5.265E+0	5.466E+0
-1.192E+0	5.181E+0	5.434E+0
-1.194E+0	5.271E+0	5.508E+0
-1.199E+0	5.275E+0	5.560E+0
-1.199E+0	5.207E+0	5.469E+0
-1.192E+0	5.271E+0	5.404E+0
-1.194E+0	5.246E+0	5.563E+0
-1.199E+0	5.268E+0	5.456E+0
-1.195E+0	5.210E+0	5.408E+0
-1.195E+0	5.145E+0	5.537E+0
-1.194E+0	5.213E+0	5.463E+0
-1.199E+0	5.233E+0	5.499E+0
-1.194E+0	5.103E+0	5.430E+0
-1.192E+0	5.239E+0	5.424E+0
-1.190E+0	5.310E+0	5.482E+0
-1.194E+0	5.288E+0	5.489E+0
-1.195E+0	5.268E+0	5.550E+0
-1.190E+0	5.216E+0	5.453E+0
-1.195E+0	5.132E+0	5.502E+0
-1.200E+0	5.392E+0	5.450E+0
-1.194E+0	5.262E+0	5.398E+0
-1.189E+0	5.194E+0	5.450E+0
-1.192E+0	5.190E+0	5.447E+0
-1.195E+0	5.304E+0	5.482E+0
-1.197E+0	5.181E+0	5.512E+0
-1.194E+0	5.294E+0	5.479E+0
-1.192E+0	5.291E+0	5.460E+0
-1.199E+0	5.138E+0	5.499E+0
-1.195E+0	5.336E+0	5.531E+0
-1.194E+0	5.262E+0	5.398E+0
-1.192E+0	5.255E+0	5.421E+0
-1.195E+0	5.213E+0	5.430E+0
-1.195E+0	5.216E+0	5.476E+0
-1.192E+0	5.252E+0	5.430E+0
-1.195E+0	5.249E+0	5.499E+0
-1.199E+0	5.265E+0	5.437E+0
-1.192E+0	5.181E+0	5.469E+0
-1.190E+0	5.278E+0	5.473E+0
-1.197E+0	5.168E+0	5.417E+0
-1.199E+0	5.194E+0	5.476E+0
-1.195E+0	5.310E+0	5.440E+0
-1.192E+0	5.226E+0	5.499E+0
-1.194E+0	5.265E+0	5.417E+0
-1.197E+0	5.213E+0	5.499E+0
-1.194E+0	5.239E+0	5.430E+0
-1.190E+0	5.249E+0	5.557E+0
-1.194E+0	5.252E+0	5.385E+0
-1.197E+0	5.194E+0	5.528E+0
-1.195E+0	5.255E+0	5.392E+0
-1.187E+0	5.184E+0	5.466E+0
-1.194E+0	5.242E+0	5.505E+0
-1.195E+0	5.275E+0	5.589E+0
-1.195E+0	5.242E+0	5.437E+0
-1.190E+0	5.281E+0	5.534E+0
-1.194E+0	5.255E+0	5.453E+0
-1.195E+0	5.271E+0	5.440E+0
-1.194E+0	5.294E+0	5.482E+0
-1.189E+0	5.223E+0	5.554E+0
-1.194E+0	5.268E+0	5.531E+0
-1.199E+0	5.220E+0	5.447E+0
-1.195E+0	5.275E+0	5.476E+0
-1.189E+0	5.262E+0	5.460E+0
-1.190E+0	5.177E+0	5.460E+0
-1.197E+0	5.171E+0	5.531E+0
-1.194E+0	5.327E+0	5.505E+0
-1.190E+0	5.187E+0	5.508E+0
-1.192E+0	5.216E+0	5.469E+0
-1.195E+0	5.213E+0	5.447E+0
-1.194E+0	5.262E+0	5.512E+0
-1.190E+0	5.216E+0	5.492E+0
-1.192E+0	5.239E+0	5.447E+0
-1.197E+0	5.207E+0	5.463E+0
-1.195E+0	5.161E+0	5.411E+0
-1.192E+0	5.207E+0	5.456E+0
-1.192E+0	5.343E+0	5.512E+0
-1.195E+0	5.265E+0	5.434E+0
-1.194E+0	5.239E+0	5.427E+0
-1.190E+0	5.242E+0	5.430E+0
-1.192E+0	5.145E+0	5.463E+0
-1.195E+0	5.171E+0	5.525E+0
-1.194E+0	5.226E+0	5.385E+0
-1.187E+0	5.220E+0	5.619E+0
-1.192E+0	5.207E+0	5.385E+0
-1.197E+0	5.194E+0	5.505E+0
-1.192E+0	5.145E+0	5.479E+0
-1.192E+0	5.259E+0	5.349E+0
-1.192E+0	5.262E+0	5.440E+0
-1.197E+0	5.259E+0	5.499E+0
-1.192E+0	5.168E+0	5.479E+0
-1.189E+0	5.229E+0	5.489E+0
-1.190E+0	5.242E+0	5.486E+0
-1.195E+0	5.288E+0	5.469E+0
-1.194E+0	5.207E+0	5.434E+0
-1.190E+0	5.259E+0	5.424E+0
-1.192E+0	5.216E+0	5.372E+0
-1.195E+0	5.233E+0	5.463E+0
-1.192E+0	5.164E+0	5.489E+0
-1.187E+0	5.249E+0	5.499E+0
-1.190E+0	5.314E+0	5.486E+0
-1.195E+0	5.314E+0	5.450E+0
-1.192E+0	5.262E+0	5.460E+0
-1.189E+0	5.239E+0	5.541E+0
-1.190E+0	5.203E+0	5.417E+0
-1.199E+0	5.194E+0	5.447E+0
-1.194E+0	5.229E+0	5.404E+0
-1.187E+0	5.210E+0	5.401E+0
-1.192E+0	5.246E+0	5.440E+0
-1.195E+0	5.171E+0	5.544E+0
-1.190E+0	5.223E+0	5.499E+0
-1.187E+0	5.239E+0	5.434E+0
-1.192E+0	5.249E+0	5.453E+0
-1.195E+0	5.265E+0	5.401E+0
-1.194E+0	5.220E+0	5.525E+0
-1.190E+0	5.284E+0	5.482E+0
-1.194E+0	5.151E+0	5.479E+0
-1.194E+0	5.190E+0	5.502E+0
-1.192E+0	5.301E+0	5.398E+0
-1.189E+0	5.135E+0	5.366E+0
-1.190E+0	5.177E+0	5.489E+0
-1.195E+0	5.242E+0	5.463E+0
-1.190E+0	5.190E+0	5.404E+0
-1.190E+0	5.190E+0	5.417E+0
-1.192E+0	5.223E+0	5.531E+0
-1.194E+0	5.291E+0	5.434E+0
-1.194E+0	5.259E+0	5.473E+0
-1.189E+0	5.239E+0	5.453E+0
-1.192E+0	5.284E+0	5.489E+0
-1.195E+0	5.220E+0	5.473E+0
-1.192E+0	5.190E+0	5.440E+0
-1.189E+0	5.213E+0	5.515E+0
-1.194E+0	5.148E+0	5.443E+0
-1.197E+0	5.249E+0	5.343E+0
-1.192E+0	5.155E+0	5.379E+0
-1.189E+0	5.304E+0	5.463E+0
-1.190E+0	5.265E+0	5.353E+0
-1.195E+0	5.210E+0	5.411E+0
-1.195E+0	5.168E+0	5.453E+0
-1.189E+0	5.213E+0	5.430E+0
-1.189E+0	5.216E+0	5.534E+0
-1.194E+0	5.190E+0	5.430E+0
-1.194E+0	5.229E+0	5.392E+0
-1.187E+0	5.187E+0	5.430E+0
-1.189E+0	5.164E+0	5.518E+0
-1.192E+0	5.187E+0	5.531E+0
-1.192E+0	5.216E+0	5.427E+0
-1.190E+0	5.268E+0	5.447E+0
-1.189E+0	5.216E+0	5.385E+0
-1.194E+0	5.161E+0	5.398E+0
-1.195E+0	5.190E+0	5.392E+0
-1.189E+0	5.138E+0	5.469E+0
-1.189E+0	5.177E+0	5.492E+0
-1.192E+0	5.265E+0	5.525E+0
-1.192E+0	5.207E+0	5.447E+0
-1.186E+0	5.242E+0	5.437E+0
-1.189E+0	5.229E+0	5.476E+0
-1.194E+0	5.317E+0	5.401E+0
-1.189E+0	5.242E+0	5.518E+0
-1.187E+0	5.281E+0	5.453E+0
-1.189E+0	5.239E+0	5.440E+0
-1.195E+0	5.194E+0	5.447E+0
-1.189E+0	5.109E+0	5.466E+0
-1.186E+0	5.119E+0	5.463E+0
-1.189E+0	5.216E+0	5.408E+0
-1.195E+0	5.171E+0	5.489E+0
-1.190E+0	5.207E+0	5.466E+0
-1.187E+0	5.161E+0	5.456E+0
-1.186E+0	5.249E+0	5.392E+0
-1.195E+0	5.168E+0	5.512E+0
-1.190E+0	5.181E+0	5.450E+0
-1.189E+0	5.190E+0	5.466E+0
-1.187E+0	5.207E+0	5.437E+0
-1.195E+0	5.233E+0	5.456E+0
-1.189E+0	5.190E+0	5.489E+0
-1.187E+0	5.233E+0	5.482E+0
-1.189E+0	5.200E+0	5.456E+0
-1.197E+0	5.155E+0	5.525E+0
-1.189E+0	5.161E+0	5.476E+0
-1.186E+0	5.184E+0	5.563E+0
-1.187E+0	5.281E+0	5.401E+0
-1.190E+0	5.268E+0	5.521E+0
-1.189E+0	5.252E+0	5.502E+0
-1.189E+0	5.181E+0	5.424E+0
-1.192E+0	5.275E+0	5.479E+0
[truncated: 16,155 more rows]
