# Supplementary material for: Improved ANAP incorporation and VCF analysis reveal details of P2X7 current facilitation and a limited conformational interplay between ATP binding and the intracellular ballast domain
Source: eLife. 2023 Jan 4;12:e82479. doi: 10.7554/eLife.82479 (PMC9859053; doi:10.7554/eLife.82479)
Supplement: Figure 3—figure supplement 3—source data 2. [file elife-82479-fig3-figsupp3-data2.zip › Figure-3_figure-supplement-3_source-data-2/DeltaCys-constructs/d28/08.csv]

-3.308E-1	4.029E+0	4.032E+0
-3.244E-1	3.984E+0	4.100E+0
-3.357E-1	4.110E+0	4.068E+0
-3.292E-1	3.990E+0	4.104E+0
-3.308E-1	3.990E+0	4.055E+0
-3.357E-1	4.006E+0	4.071E+0
-3.325E-1	4.042E+0	4.016E+0
-3.325E-1	4.049E+0	4.006E+0
-3.308E-1	4.061E+0	4.133E+0
-3.357E-1	4.010E+0	4.061E+0
-3.341E-1	4.094E+0	4.010E+0
-3.292E-1	4.006E+0	4.074E+0
-3.325E-1	4.097E+0	4.052E+0
-3.341E-1	4.003E+0	4.052E+0
-3.341E-1	4.029E+0	4.091E+0
-3.308E-1	4.006E+0	4.133E+0
-3.292E-1	3.961E+0	4.036E+0
-3.357E-1	4.084E+0	4.068E+0
-3.357E-1	4.000E+0	3.993E+0
-3.308E-1	4.019E+0	4.084E+0
-3.292E-1	4.126E+0	4.107E+0
-3.357E-1	4.026E+0	4.039E+0
-3.341E-1	3.997E+0	4.139E+0
-3.325E-1	4.029E+0	4.130E+0
-3.357E-1	4.078E+0	4.065E+0
-3.357E-1	3.987E+0	4.094E+0
-3.341E-1	4.052E+0	4.078E+0
-3.308E-1	4.019E+0	4.006E+0
-3.341E-1	3.964E+0	4.097E+0
-3.325E-1	4.045E+0	4.023E+0
-3.308E-1	4.042E+0	4.068E+0
-3.325E-1	4.032E+0	4.071E+0
-3.325E-1	4.032E+0	4.061E+0
-3.325E-1	3.941E+0	4.055E+0
-3.325E-1	4.084E+0	3.958E+0
-3.325E-1	4.065E+0	4.097E+0
-3.325E-1	4.097E+0	4.042E+0
-3.341E-1	4.084E+0	4.081E+0
-3.325E-1	4.071E+0	4.026E+0
-3.292E-1	4.010E+0	4.032E+0
-3.308E-1	4.042E+0	4.091E+0
-3.308E-1	4.055E+0	4.087E+0
-3.325E-1	4.019E+0	4.055E+0
-3.292E-1	4.052E+0	4.039E+0
-3.341E-1	4.065E+0	4.065E+0
-3.325E-1	4.006E+0	4.100E+0
-3.308E-1	3.993E+0	4.058E+0
-3.308E-1	4.000E+0	4.078E+0
-3.292E-1	4.006E+0	4.159E+0
-3.308E-1	4.032E+0	4.019E+0
-3.341E-1	4.006E+0	4.052E+0
-3.325E-1	4.104E+0	4.084E+0
-3.292E-1	4.068E+0	3.993E+0
-3.341E-1	4.081E+0	4.058E+0
-3.308E-1	4.003E+0	4.104E+0
-3.325E-1	4.084E+0	4.061E+0
-3.292E-1	4.023E+0	4.107E+0
-3.325E-1	4.068E+0	4.185E+0
-3.292E-1	3.922E+0	4.065E+0
-3.292E-1	4.042E+0	4.029E+0
-3.308E-1	4.016E+0	4.104E+0
-3.308E-1	4.110E+0	4.107E+0
-3.357E-1	4.078E+0	4.100E+0
-3.292E-1	4.058E+0	4.091E+0
-3.292E-1	3.990E+0	4.065E+0
-3.341E-1	4.013E+0	4.052E+0
-3.308E-1	4.010E+0	4.146E+0
-3.308E-1	4.016E+0	4.068E+0
-3.292E-1	4.149E+0	4.136E+0
-3.308E-1	4.110E+0	4.162E+0
-3.308E-1	4.133E+0	4.049E+0
-3.276E-1	4.042E+0	4.032E+0
-3.308E-1	4.104E+0	4.065E+0
-3.308E-1	3.984E+0	4.097E+0
-3.308E-1	4.016E+0	4.126E+0
-3.292E-1	4.120E+0	4.023E+0
-3.308E-1	3.977E+0	4.026E+0
-3.341E-1	4.049E+0	4.006E+0
-3.325E-1	3.987E+0	4.061E+0
-3.292E-1	4.016E+0	4.084E+0
-3.292E-1	4.045E+0	4.084E+0
-3.325E-1	3.984E+0	4.110E+0
-3.325E-1	4.052E+0	4.091E+0
-3.292E-1	4.023E+0	4.084E+0
-3.276E-1	4.023E+0	4.039E+0
-3.341E-1	4.078E+0	4.130E+0
-3.308E-1	4.016E+0	4.068E+0
-3.260E-1	4.026E+0	4.049E+0
-3.292E-1	4.087E+0	4.152E+0
-3.325E-1	4.016E+0	4.055E+0
-3.308E-1	4.006E+0	4.091E+0
-3.308E-1	4.061E+0	4.068E+0
-3.292E-1	4.032E+0	4.104E+0
-3.325E-1	3.990E+0	4.078E+0
-3.308E-1	4.019E+0	4.065E+0
-3.292E-1	4.058E+0	4.039E+0
-3.292E-1	4.133E+0	4.107E+0
-3.325E-1	4.107E+0	4.036E+0
-3.308E-1	3.945E+0	4.078E+0
-3.276E-1	4.087E+0	4.123E+0
-3.308E-1	4.061E+0	4.071E+0
-3.325E-1	4.052E+0	4.065E+0
-3.308E-1	4.042E+0	4.207E+0
-3.260E-1	4.010E+0	4.139E+0
-3.276E-1	3.967E+0	4.081E+0
-3.308E-1	4.029E+0	4.003E+0
-3.325E-1	3.987E+0	4.084E+0
-3.276E-1	4.169E+0	4.091E+0
-3.292E-1	4.026E+0	4.123E+0
-3.357E-1	4.006E+0	4.113E+0
-3.292E-1	4.019E+0	4.143E+0
-3.276E-1	4.026E+0	4.165E+0
-3.292E-1	3.971E+0	4.049E+0
-3.308E-1	3.974E+0	4.084E+0
-3.308E-1	4.049E+0	4.152E+0
-3.292E-1	4.049E+0	4.071E+0
-3.308E-1	4.084E+0	4.110E+0
-3.308E-1	4.065E+0	4.130E+0
-3.292E-1	4.003E+0	4.039E+0
-3.308E-1	4.100E+0	4.071E+0
-3.292E-1	3.974E+0	4.107E+0
-3.292E-1	4.136E+0	4.055E+0
-3.308E-1	4.016E+0	4.029E+0
-3.308E-1	4.052E+0	4.100E+0
-3.292E-1	4.117E+0	4.049E+0
-3.308E-1	4.036E+0	4.055E+0
-3.308E-1	4.074E+0	4.061E+0
-3.260E-1	4.023E+0	4.136E+0
-3.308E-1	4.032E+0	4.113E+0
-3.325E-1	4.065E+0	4.123E+0
-3.292E-1	4.036E+0	4.016E+0
-3.260E-1	4.097E+0	4.107E+0
-3.276E-1	4.006E+0	4.058E+0
-3.308E-1	4.104E+0	4.058E+0
-3.308E-1	4.049E+0	4.152E+0
-3.244E-1	4.039E+0	4.091E+0
-3.260E-1	4.010E+0	4.068E+0
-3.292E-1	4.058E+0	4.065E+0
-3.276E-1	4.084E+0	4.036E+0
-3.276E-1	4.071E+0	4.107E+0
-3.276E-1	3.980E+0	4.081E+0
-3.308E-1	4.023E+0	4.071E+0
-3.276E-1	4.107E+0	4.061E+0
-3.276E-1	4.010E+0	4.104E+0
-3.276E-1	4.052E+0	4.156E+0
-3.276E-1	4.016E+0	4.126E+0
-3.308E-1	4.071E+0	3.971E+0
-3.276E-1	4.023E+0	4.182E+0
-3.292E-1	4.149E+0	4.149E+0
-3.292E-1	4.036E+0	4.136E+0
-3.292E-1	4.074E+0	4.107E+0
-3.260E-1	4.006E+0	4.019E+0
-3.276E-1	4.055E+0	4.049E+0
-3.308E-1	4.052E+0	4.110E+0
-3.276E-1	4.045E+0	3.993E+0
-3.260E-1	4.039E+0	4.045E+0
-3.292E-1	3.909E+0	4.136E+0
-3.292E-1	4.100E+0	4.058E+0
-3.308E-1	4.045E+0	4.130E+0
-3.260E-1	4.010E+0	4.130E+0
-3.276E-1	4.071E+0	4.120E+0
-3.325E-1	4.019E+0	4.133E+0
-3.292E-1	4.061E+0	4.104E+0
-3.292E-1	4.071E+0	4.081E+0
-3.260E-1	4.091E+0	4.107E+0
-3.308E-1	4.081E+0	4.058E+0
-3.292E-1	4.010E+0	4.071E+0
-3.260E-1	4.169E+0	4.071E+0
-3.276E-1	4.029E+0	4.039E+0
-3.292E-1	4.049E+0	4.074E+0
-3.292E-1	4.061E+0	4.068E+0
-3.227E-1	4.006E+0	4.052E+0
-3.308E-1	4.052E+0	4.061E+0
-3.292E-1	4.081E+0	4.107E+0
-3.276E-1	3.977E+0	4.065E+0
-3.244E-1	4.003E+0	4.065E+0
-3.276E-1	3.919E+0	4.087E+0
-3.292E-1	4.133E+0	4.023E+0
-3.308E-1	4.036E+0	4.071E+0
-3.276E-1	4.078E+0	4.016E+0
-3.276E-1	3.993E+0	4.143E+0
-3.308E-1	4.013E+0	4.094E+0
-3.260E-1	4.026E+0	4.065E+0
-3.276E-1	4.094E+0	4.058E+0
-3.260E-1	4.039E+0	4.068E+0
-3.292E-1	4.091E+0	4.110E+0
-3.308E-1	4.068E+0	4.029E+0
-3.244E-1	4.026E+0	4.087E+0
-3.308E-1	4.084E+0	4.019E+0
-3.276E-1	4.068E+0	4.026E+0
-3.276E-1	3.987E+0	4.045E+0
-3.260E-1	4.010E+0	4.032E+0
-3.276E-1	4.029E+0	4.087E+0
-3.276E-1	4.036E+0	4.117E+0
-3.308E-1	4.052E+0	4.045E+0
-3.260E-1	4.036E+0	4.130E+0
-3.260E-1	4.023E+0	4.026E+0
-3.308E-1	4.029E+0	3.990E+0
-3.260E-1	4.019E+0	4.081E+0
-3.244E-1	4.010E+0	4.156E+0
-3.260E-1	4.055E+0	4.133E+0
-3.260E-1	4.071E+0	4.169E+0
-3.308E-1	4.000E+0	4.081E+0
-3.260E-1	4.143E+0	4.113E+0
-3.292E-1	4.058E+0	4.061E+0
-3.292E-1	4.052E+0	4.084E+0
-3.276E-1	3.974E+0	4.029E+0
-3.244E-1	4.026E+0	4.055E+0
-3.260E-1	4.113E+0	4.045E+0
-3.276E-1	4.120E+0	4.055E+0
-3.260E-1	4.091E+0	4.087E+0
-3.276E-1	4.081E+0	4.130E+0
-3.260E-1	4.074E+0	4.061E+0
-3.292E-1	4.000E+0	4.100E+0
-3.260E-1	3.990E+0	4.113E+0
-3.276E-1	4.045E+0	4.081E+0
-3.227E-1	4.058E+0	4.023E+0
-3.341E-1	4.149E+0	4.117E+0
-3.292E-1	4.042E+0	4.091E+0
-3.244E-1	4.074E+0	4.036E+0
-3.260E-1	4.039E+0	4.045E+0
-3.260E-1	4.094E+0	4.003E+0
-3.276E-1	4.159E+0	4.052E+0
-3.244E-1	4.094E+0	4.084E+0
-3.260E-1	4.039E+0	4.052E+0
-3.276E-1	4.013E+0	4.078E+0
-3.276E-1	4.029E+0	4.036E+0
-3.260E-1	4.110E+0	4.094E+0
-3.260E-1	4.006E+0	4.087E+0
-3.276E-1	4.026E+0	4.023E+0
-3.260E-1	4.032E+0	4.068E+0
-3.260E-1	3.951E+0	4.133E+0
-3.260E-1	4.074E+0	4.052E+0
-3.308E-1	3.990E+0	3.971E+0
-3.292E-1	4.029E+0	4.117E+0
-3.244E-1	4.026E+0	4.113E+0
-3.260E-1	4.016E+0	4.068E+0
-3.292E-1	4.091E+0	4.049E+0
-3.308E-1	4.006E+0	4.074E+0
-3.260E-1	4.097E+0	4.094E+0
-3.244E-1	4.065E+0	4.000E+0
-3.260E-1	4.143E+0	4.045E+0
-3.260E-1	4.052E+0	4.087E+0
-3.244E-1	4.026E+0	4.023E+0
-3.227E-1	4.052E+0	4.110E+0
-3.260E-1	4.107E+0	4.133E+0
-3.260E-1	4.052E+0	4.071E+0
-3.227E-1	4.039E+0	4.113E+0
-3.244E-1	4.104E+0	4.107E+0
-3.260E-1	4.081E+0	4.126E+0
-3.276E-1	4.003E+0	4.143E+0
-3.227E-1	4.078E+0	4.045E+0
-3.260E-1	4.052E+0	4.052E+0
-3.260E-1	4.061E+0	4.065E+0
-3.276E-1	4.029E+0	4.113E+0
-3.244E-1	4.104E+0	4.029E+0
-3.260E-1	4.143E+0	4.081E+0
-3.260E-1	4.065E+0	4.091E+0
-3.260E-1	4.045E+0	4.029E+0
-3.244E-1	3.980E+0	4.091E+0
-3.276E-1	4.010E+0	4.185E+0
-3.244E-1	4.071E+0	4.074E+0
-3.276E-1	4.032E+0	4.019E+0
-3.244E-1	4.039E+0	4.100E+0
-3.244E-1	3.948E+0	4.091E+0
-3.292E-1	4.000E+0	4.036E+0
-3.260E-1	3.987E+0	4.133E+0
-3.227E-1	4.081E+0	4.013E+0
-3.260E-1	4.081E+0	4.107E+0
-3.276E-1	4.016E+0	4.065E+0
-3.260E-1	4.097E+0	4.123E+0
-3.227E-1	4.071E+0	4.026E+0
-3.260E-1	4.026E+0	4.019E+0
-3.276E-1	4.042E+0	4.055E+0
-3.244E-1	4.061E+0	4.071E+0
-3.227E-1	4.042E+0	4.045E+0
-3.244E-1	4.013E+0	4.055E+0
-3.276E-1	4.081E+0	4.055E+0
-3.276E-1	4.036E+0	4.120E+0
-3.227E-1	4.071E+0	4.000E+0
-3.260E-1	4.078E+0	4.130E+0
-3.276E-1	4.068E+0	4.068E+0
-3.244E-1	4.087E+0	4.113E+0
-3.227E-1	4.117E+0	3.961E+0
-3.211E-1	4.058E+0	4.036E+0
-3.260E-1	4.074E+0	3.974E+0
-3.260E-1	4.039E+0	4.110E+0
-3.244E-1	4.032E+0	4.087E+0
-3.244E-1	4.036E+0	4.097E+0
-3.244E-1	3.935E+0	4.036E+0
-3.260E-1	4.068E+0	4.049E+0
-3.244E-1	4.084E+0	4.061E+0
-3.244E-1	4.045E+0	4.091E+0
-3.244E-1	4.049E+0	4.097E+0
-3.260E-1	4.058E+0	4.023E+0
-3.227E-1	4.023E+0	4.081E+0
-3.276E-1	4.039E+0	4.107E+0
-3.260E-1	4.071E+0	4.113E+0
-3.260E-1	4.055E+0	4.159E+0
-3.227E-1	4.100E+0	4.104E+0
-3.244E-1	4.091E+0	4.094E+0
-3.260E-1	4.081E+0	4.068E+0
-3.244E-1	4.049E+0	4.023E+0
-3.244E-1	3.971E+0	4.026E+0
-3.195E-1	4.068E+0	4.094E+0
-3.260E-1	4.058E+0	4.110E+0
-3.211E-1	4.123E+0	4.074E+0
-3.244E-1	4.036E+0	4.032E+0
-3.227E-1	4.032E+0	3.977E+0
-3.227E-1	4.042E+0	4.016E+0
-3.276E-1	4.049E+0	4.023E+0
-3.211E-1	4.003E+0	4.123E+0
-3.244E-1	4.087E+0	4.091E+0
-3.244E-1	4.087E+0	4.094E+0
-3.244E-1	4.036E+0	4.078E+0
-3.227E-1	4.061E+0	4.094E+0
-3.244E-1	4.065E+0	4.055E+0
-3.260E-1	4.100E+0	4.113E+0
-3.227E-1	4.071E+0	4.042E+0
-3.211E-1	4.019E+0	4.055E+0
-3.244E-1	3.987E+0	4.071E+0
-3.244E-1	4.081E+0	4.016E+0
-3.244E-1	4.049E+0	4.100E+0
-3.227E-1	4.058E+0	4.045E+0
-3.227E-1	4.065E+0	4.019E+0
-3.276E-1	4.049E+0	4.061E+0
-3.260E-1	4.094E+0	4.042E+0
-3.211E-1	4.029E+0	4.000E+0
-3.211E-1	4.029E+0	4.026E+0
-3.260E-1	3.971E+0	4.036E+0
-3.227E-1	4.152E+0	4.107E+0
-3.211E-1	3.971E+0	4.107E+0
-3.195E-1	4.081E+0	4.058E+0
-3.244E-1	4.032E+0	4.156E+0
-3.227E-1	4.091E+0	4.110E+0
-3.227E-1	4.107E+0	3.938E+0
-3.227E-1	4.113E+0	3.954E+0
-3.227E-1	4.061E+0	4.110E+0
-3.244E-1	3.954E+0	4.117E+0
-3.244E-1	4.061E+0	4.055E+0
-3.211E-1	4.045E+0	4.097E+0
-3.244E-1	4.010E+0	4.107E+0
-3.260E-1	3.980E+0	4.084E+0
-3.195E-1	4.026E+0	4.013E+0
-3.227E-1	4.023E+0	4.081E+0
-3.227E-1	4.078E+0	4.123E+0
-3.227E-1	3.997E+0	4.107E+0
-3.211E-1	4.026E+0	4.123E+0
-3.227E-1	4.110E+0	4.130E+0
-3.260E-1	3.997E+0	4.097E+0
-3.260E-1	4.078E+0	4.003E+0
-3.227E-1	3.945E+0	4.094E+0
-3.195E-1	3.990E+0	4.019E+0
-3.244E-1	3.990E+0	4.023E+0
-3.227E-1	4.061E+0	4.094E+0
-3.195E-1	4.023E+0	4.104E+0
-3.211E-1	4.003E+0	4.130E+0
-3.211E-1	3.974E+0	4.019E+0
-3.227E-1	3.948E+0	4.039E+0
-3.195E-1	4.023E+0	3.990E+0
-3.211E-1	4.013E+0	4.094E+0
-3.211E-1	3.997E+0	4.068E+0
-3.244E-1	4.074E+0	4.162E+0
-3.227E-1	4.068E+0	4.100E+0
-3.211E-1	4.078E+0	4.081E+0
-3.227E-1	4.071E+0	3.984E+0
-3.211E-1	3.987E+0	4.081E+0
-3.211E-1	4.019E+0	4.058E+0
-3.195E-1	4.029E+0	4.052E+0
-3.260E-1	4.068E+0	4.094E+0
-3.211E-1	4.049E+0	3.993E+0
-3.195E-1	4.029E+0	4.026E+0
-3.211E-1	4.078E+0	4.036E+0
-3.244E-1	4.013E+0	4.000E+0
-3.244E-1	4.019E+0	4.055E+0
-3.179E-1	3.987E+0	4.013E+0
-3.244E-1	3.945E+0	4.055E+0
-3.260E-1	4.042E+0	4.100E+0
-3.227E-1	4.071E+0	4.065E+0
-3.211E-1	4.061E+0	4.081E+0
-3.195E-1	3.967E+0	4.052E+0
-3.211E-1	4.036E+0	4.068E+0
-3.227E-1	4.019E+0	4.045E+0
-3.179E-1	4.097E+0	4.078E+0
-3.195E-1	4.000E+0	4.049E+0
-3.227E-1	3.984E+0	4.126E+0
-3.211E-1	4.104E+0	3.984E+0
-3.195E-1	4.013E+0	4.091E+0
-3.195E-1	4.000E+0	4.084E+0
-3.211E-1	4.104E+0	4.068E+0
-3.211E-1	3.993E+0	4.113E+0
-3.211E-1	4.000E+0	4.049E+0
-3.211E-1	4.026E+0	4.113E+0
-3.211E-1	4.055E+0	4.120E+0
-3.211E-1	4.010E+0	4.055E+0
-3.195E-1	4.023E+0	4.061E+0
-3.195E-1	3.977E+0	4.087E+0
-3.211E-1	4.010E+0	3.993E+0
-3.195E-1	4.055E+0	4.049E+0
-3.179E-1	4.026E+0	4.013E+0
-3.195E-1	3.974E+0	4.084E+0
-3.227E-1	3.977E+0	4.110E+0
-3.195E-1	4.000E+0	4.097E+0
-3.179E-1	4.019E+0	4.042E+0
-3.179E-1	4.026E+0	4.120E+0
-3.179E-1	4.068E+0	4.058E+0
-3.195E-1	4.071E+0	4.052E+0
-3.179E-1	4.078E+0	4.026E+0
-3.195E-1	4.143E+0	4.081E+0
-3.211E-1	4.107E+0	4.123E+0
-3.211E-1	3.964E+0	4.071E+0
-3.195E-1	4.032E+0	4.036E+0
-3.179E-1	4.081E+0	4.097E+0
-3.211E-1	4.039E+0	4.058E+0
-3.195E-1	4.078E+0	4.143E+0
-3.179E-1	3.964E+0	4.023E+0
-3.195E-1	4.071E+0	4.100E+0
-3.227E-1	4.042E+0	4.068E+0
-3.211E-1	4.110E+0	4.107E+0
-3.195E-1	4.032E+0	4.026E+0
-3.211E-1	4.045E+0	4.081E+0
-3.227E-1	3.997E+0	4.097E+0
-3.195E-1	4.058E+0	4.126E+0
-3.211E-1	3.967E+0	4.029E+0
-3.195E-1	4.074E+0	4.087E+0
-3.211E-1	3.993E+0	4.113E+0
-3.244E-1	4.029E+0	4.068E+0
-3.179E-1	4.039E+0	4.061E+0
-3.195E-1	4.052E+0	4.032E+0
-3.211E-1	4.058E+0	4.071E+0
-3.211E-1	4.013E+0	4.006E+0
-3.195E-1	4.061E+0	3.997E+0
-3.195E-1	4.036E+0	4.052E+0
-3.211E-1	4.042E+0	4.061E+0
-3.195E-1	4.026E+0	4.065E+0
-3.211E-1	4.016E+0	4.113E+0
-3.195E-1	4.029E+0	4.110E+0
-3.211E-1	4.061E+0	4.097E+0
-3.227E-1	4.097E+0	4.100E+0
-3.195E-1	3.997E+0	4.055E+0
-3.162E-1	3.941E+0	4.100E+0
-3.227E-1	3.964E+0	4.026E+0
-3.195E-1	4.058E+0	4.091E+0
-3.195E-1	4.078E+0	4.130E+0
-3.162E-1	4.071E+0	4.110E+0
-3.195E-1	4.039E+0	4.074E+0
-3.195E-1	4.110E+0	4.029E+0
-3.146E-1	4.061E+0	4.081E+0
-3.179E-1	4.049E+0	4.117E+0
-3.195E-1	4.061E+0	4.065E+0
-3.195E-1	4.032E+0	4.039E+0
-3.179E-1	4.052E+0	3.990E+0
-3.211E-1	3.997E+0	4.052E+0
-3.211E-1	4.049E+0	4.117E+0
-3.211E-1	4.049E+0	4.126E+0
-3.179E-1	4.016E+0	4.049E+0
-3.162E-1	4.019E+0	4.087E+0
-3.195E-1	4.071E+0	4.026E+0
-3.195E-1	4.071E+0	4.120E+0
-3.162E-1	4.136E+0	4.130E+0
-3.179E-1	3.993E+0	4.061E+0
-3.195E-1	4.039E+0	3.974E+0
-3.179E-1	4.000E+0	4.036E+0
-3.162E-1	4.000E+0	4.104E+0
-3.179E-1	3.961E+0	4.104E+0
-3.179E-1	4.052E+0	4.039E+0
-3.195E-1	4.120E+0	4.100E+0
-3.179E-1	4.019E+0	4.036E+0
-3.162E-1	3.971E+0	4.139E+0
-3.195E-1	4.074E+0	4.058E+0
-3.179E-1	4.078E+0	4.081E+0
-3.146E-1	3.987E+0	4.065E+0
-3.162E-1	4.026E+0	4.071E+0
-3.195E-1	4.055E+0	4.143E+0
-3.211E-1	4.036E+0	4.126E+0
-3.146E-1	4.003E+0	4.078E+0
-3.146E-1	4.113E+0	4.100E+0
-3.195E-1	4.019E+0	4.071E+0
-3.179E-1	4.065E+0	4.156E+0
-3.179E-1	4.081E+0	4.104E+0
-3.162E-1	4.039E+0	4.094E+0
-3.195E-1	4.006E+0	4.042E+0
-3.179E-1	4.006E+0	4.061E+0
-3.179E-1	4.013E+0	4.100E+0
-3.179E-1	4.010E+0	3.993E+0
-3.211E-1	3.928E+0	4.156E+0
-3.195E-1	4.029E+0	4.055E+0
-3.146E-1	4.039E+0	4.074E+0
-3.179E-1	4.019E+0	4.036E+0
-3.195E-1	4.006E+0	3.993E+0
-3.211E-1	3.990E+0	4.016E+0
-3.179E-1	4.032E+0	4.045E+0
-3.162E-1	4.045E+0	4.006E+0
-3.195E-1	4.016E+0	4.139E+0
-3.179E-1	4.052E+0	4.036E+0
-3.179E-1	4.023E+0	4.065E+0
-3.146E-1	4.084E+0	4.065E+0
-3.195E-1	4.058E+0	4.032E+0
-3.162E-1	4.071E+0	4.061E+0
-3.162E-1	4.061E+0	4.162E+0
-3.195E-1	3.984E+0	4.055E+0
-3.211E-1	4.081E+0	4.081E+0
-3.211E-1	4.023E+0	4.126E+0
-3.162E-1	4.013E+0	4.055E+0
-3.179E-1	4.049E+0	4.139E+0
-3.195E-1	3.993E+0	4.071E+0
-3.211E-1	4.078E+0	4.081E+0
-3.146E-1	4.071E+0	4.084E+0
-3.179E-1	4.042E+0	4.087E+0
-3.195E-1	4.019E+0	4.100E+0
-3.195E-1	4.039E+0	4.081E+0
-3.162E-1	4.065E+0	4.042E+0
-3.179E-1	4.110E+0	4.104E+0
-3.179E-1	4.081E+0	4.123E+0
-3.195E-1	4.113E+0	4.045E+0
-3.179E-1	4.097E+0	4.061E+0
-3.146E-1	4.052E+0	4.045E+0
-3.179E-1	4.068E+0	4.010E+0
-3.195E-1	4.055E+0	4.000E+0
-3.146E-1	3.984E+0	4.029E+0
-3.146E-1	4.104E+0	4.097E+0
-3.179E-1	4.052E+0	4.036E+0
-3.179E-1	4.016E+0	4.081E+0
-3.146E-1	4.091E+0	4.071E+0
-3.130E-1	4.032E+0	4.113E+0
-3.162E-1	4.036E+0	4.019E+0
-3.179E-1	4.032E+0	4.055E+0
-3.146E-1	4.065E+0	4.042E+0
-3.162E-1	4.036E+0	4.136E+0
-3.162E-1	4.049E+0	4.097E+0
-3.179E-1	4.013E+0	4.091E+0
-3.146E-1	4.087E+0	4.094E+0
-3.162E-1	4.003E+0	4.061E+0
-3.162E-1	4.055E+0	4.087E+0
-3.195E-1	4.065E+0	4.019E+0
-3.162E-1	4.023E+0	4.042E+0
-3.146E-1	4.036E+0	4.055E+0
-3.146E-1	4.019E+0	4.065E+0
-3.179E-1	3.977E+0	4.065E+0
-3.162E-1	4.042E+0	4.074E+0
-3.130E-1	4.016E+0	4.078E+0
-3.162E-1	4.042E+0	4.052E+0
-3.179E-1	4.026E+0	4.003E+0
-3.146E-1	4.071E+0	4.123E+0
-3.146E-1	4.065E+0	4.104E+0
-3.162E-1	3.997E+0	4.084E+0
-3.179E-1	3.980E+0	4.013E+0
-3.162E-1	3.961E+0	4.084E+0
-3.146E-1	4.084E+0	4.042E+0
-3.162E-1	3.964E+0	4.045E+0
-3.162E-1	4.026E+0	4.074E+0
-3.114E-1	4.045E+0	3.984E+0
-3.146E-1	4.081E+0	4.029E+0
-3.162E-1	4.049E+0	4.110E+0
-3.162E-1	4.091E+0	4.078E+0
-3.162E-1	3.977E+0	4.091E+0
-3.146E-1	3.980E+0	4.162E+0
-3.195E-1	3.987E+0	4.019E+0
-3.146E-1	4.058E+0	4.220E+0
-3.146E-1	3.977E+0	4.010E+0
-3.130E-1	4.045E+0	4.104E+0
-3.162E-1	4.074E+0	4.081E+0
-3.146E-1	4.032E+0	4.016E+0
-3.146E-1	4.081E+0	4.156E+0
-3.146E-1	4.136E+0	4.042E+0
-3.162E-1	4.078E+0	4.097E+0
-3.162E-1	4.010E+0	4.068E+0
-3.162E-1	4.061E+0	4.078E+0
-3.162E-1	4.000E+0	4.029E+0
-3.179E-1	3.980E+0	4.006E+0
-3.146E-1	4.042E+0	4.029E+0
-3.114E-1	4.058E+0	4.032E+0
-3.162E-1	4.006E+0	4.081E+0
-3.179E-1	4.100E+0	4.065E+0
-3.146E-1	4.104E+0	4.061E+0
-3.130E-1	4.100E+0	4.143E+0
-3.146E-1	4.074E+0	4.107E+0
-3.179E-1	4.078E+0	4.045E+0
-3.179E-1	4.058E+0	4.013E+0
-3.130E-1	3.967E+0	4.039E+0
-3.146E-1	4.013E+0	4.032E+0
-3.162E-1	4.016E+0	4.036E+0
-3.162E-1	3.993E+0	4.087E+0
-3.146E-1	4.074E+0	4.052E+0
-3.130E-1	4.068E+0	3.980E+0
-3.162E-1	4.052E+0	4.016E+0
-3.146E-1	4.042E+0	4.045E+0
-3.146E-1	4.081E+0	4.078E+0
-3.114E-1	4.078E+0	4.065E+0
-3.146E-1	4.016E+0	4.123E+0
-3.179E-1	4.094E+0	4.019E+0
-3.146E-1	3.974E+0	4.006E+0
-3.114E-1	4.061E+0	4.071E+0
-3.162E-1	4.061E+0	4.042E+0
-3.146E-1	4.029E+0	4.052E+0
-3.098E-1	3.987E+0	4.016E+0
-3.114E-1	4.010E+0	4.058E+0
-3.146E-1	3.990E+0	4.068E+0
-3.162E-1	4.029E+0	4.010E+0
-3.130E-1	3.974E+0	3.993E+0
-3.114E-1	4.032E+0	4.026E+0
-3.195E-1	4.061E+0	4.068E+0
-3.146E-1	4.049E+0	4.055E+0
-3.114E-1	4.074E+0	4.061E+0
-3.098E-1	4.013E+0	4.068E+0
-3.162E-1	4.081E+0	4.061E+0
-3.195E-1	4.087E+0	4.065E+0
-3.130E-1	3.977E+0	4.126E+0
-3.130E-1	3.993E+0	4.078E+0
-3.162E-1	3.951E+0	4.061E+0
-3.146E-1	4.000E+0	4.065E+0
-3.130E-1	4.003E+0	4.094E+0
-3.114E-1	4.071E+0	4.029E+0
-3.162E-1	4.003E+0	4.074E+0
-3.130E-1	4.104E+0	4.117E+0
-3.146E-1	4.016E+0	4.133E+0
-3.114E-1	4.039E+0	4.100E+0
-3.162E-1	4.084E+0	3.997E+0
-3.179E-1	4.029E+0	4.149E+0
-3.114E-1	4.087E+0	4.061E+0
-3.146E-1	4.019E+0	4.058E+0
-3.179E-1	4.052E+0	4.071E+0
-3.146E-1	4.156E+0	4.042E+0
-3.162E-1	3.993E+0	4.042E+0
-3.114E-1	4.065E+0	4.039E+0
-3.162E-1	4.065E+0	3.987E+0
-3.130E-1	4.003E+0	4.042E+0
-3.098E-1	4.065E+0	4.084E+0
-3.130E-1	4.078E+0	4.071E+0
-3.130E-1	3.993E+0	4.084E+0
-3.162E-1	4.055E+0	4.000E+0
-3.130E-1	4.010E+0	4.100E+0
-3.130E-1	4.049E+0	4.068E+0
-3.146E-1	3.990E+0	4.042E+0
-3.146E-1	4.016E+0	4.013E+0
-3.114E-1	4.023E+0	4.113E+0
-3.130E-1	4.091E+0	4.113E+0
-3.195E-1	3.896E+0	4.032E+0
-3.130E-1	3.964E+0	4.049E+0
-3.162E-1	4.058E+0	3.984E+0
-3.146E-1	3.987E+0	4.055E+0
-3.146E-1	3.977E+0	4.107E+0
-3.162E-1	4.049E+0	4.045E+0
-3.130E-1	4.120E+0	4.049E+0
-3.130E-1	4.049E+0	4.107E+0
-3.162E-1	4.058E+0	4.032E+0
-3.146E-1	4.065E+0	4.052E+0
-3.130E-1	4.010E+0	4.029E+0
-3.130E-1	4.113E+0	4.049E+0
-3.162E-1	4.029E+0	4.117E+0
-3.146E-1	4.042E+0	4.055E+0
-3.130E-1	4.055E+0	4.146E+0
-3.130E-1	4.032E+0	4.097E+0
-3.162E-1	4.058E+0	4.052E+0
-3.162E-1	4.019E+0	4.032E+0
-3.098E-1	4.045E+0	4.029E+0
-3.114E-1	4.104E+0	4.016E+0
-3.162E-1	4.094E+0	4.039E+0
-3.146E-1	4.016E+0	4.019E+0
-3.146E-1	3.980E+0	4.036E+0
-3.114E-1	3.997E+0	4.091E+0
-3.146E-1	4.100E+0	4.058E+0
-3.130E-1	4.023E+0	4.130E+0
-3.114E-1	4.036E+0	4.107E+0
-3.146E-1	4.091E+0	4.049E+0
-3.146E-1	3.993E+0	3.990E+0
-3.130E-1	4.023E+0	4.130E+0
-3.114E-1	4.039E+0	4.078E+0
-3.146E-1	4.039E+0	4.029E+0
-3.146E-1	4.010E+0	4.071E+0
-3.146E-1	3.984E+0	4.091E+0
-3.114E-1	4.081E+0	4.097E+0
-3.114E-1	3.990E+0	4.165E+0
-3.130E-1	4.071E+0	4.094E+0
-3.146E-1	4.039E+0	4.013E+0
-3.114E-1	3.987E+0	4.071E+0
-3.098E-1	3.958E+0	4.036E+0
-3.146E-1	4.016E+0	4.091E+0
-3.130E-1	4.000E+0	4.045E+0
-3.130E-1	3.984E+0	4.032E+0
-3.130E-1	4.058E+0	4.039E+0
-3.114E-1	4.055E+0	4.061E+0
-3.114E-1	4.006E+0	4.107E+0
-3.130E-1	4.039E+0	4.091E+0
-3.130E-1	4.058E+0	4.036E+0
-3.146E-1	3.993E+0	4.117E+0
-3.130E-1	4.081E+0	4.013E+0
-3.130E-1	4.055E+0	4.156E+0
-3.130E-1	4.068E+0	3.990E+0
-3.146E-1	4.104E+0	4.019E+0
-3.146E-1	4.065E+0	4.130E+0
-3.114E-1	4.097E+0	4.029E+0
-3.130E-1	3.987E+0	4.091E+0
-3.146E-1	4.071E+0	4.032E+0
-3.130E-1	4.068E+0	4.026E+0
-3.098E-1	4.065E+0	4.091E+0
-3.114E-1	4.078E+0	4.162E+0
-3.130E-1	4.104E+0	4.081E+0
-3.146E-1	4.068E+0	4.026E+0
-3.114E-1	4.016E+0	4.010E+0
-3.098E-1	4.003E+0	3.977E+0
-3.130E-1	4.039E+0	4.091E+0
-3.162E-1	4.049E+0	4.084E+0
-3.114E-1	3.997E+0	4.019E+0
-3.146E-1	4.100E+0	4.078E+0
-3.146E-1	4.013E+0	4.036E+0
-3.130E-1	4.023E+0	4.019E+0
-3.081E-1	4.078E+0	4.042E+0
-3.130E-1	4.036E+0	4.032E+0
-3.162E-1	4.042E+0	4.049E+0
-3.130E-1	4.042E+0	4.026E+0
-3.098E-1	4.019E+0	4.149E+0
-3.146E-1	4.036E+0	4.136E+0
-3.114E-1	4.042E+0	4.087E+0
-3.146E-1	4.029E+0	4.029E+0
-3.146E-1	4.094E+0	4.013E+0
-3.098E-1	4.016E+0	4.094E+0
-3.162E-1	4.023E+0	4.042E+0
-3.146E-1	4.049E+0	4.061E+0
-3.098E-1	4.010E+0	4.074E+0
-3.114E-1	4.074E+0	4.036E+0
-3.162E-1	4.023E+0	4.029E+0
-3.146E-1	4.068E+0	4.081E+0
-3.114E-1	4.071E+0	4.071E+0
-3.146E-1	4.049E+0	4.081E+0
-3.130E-1	4.032E+0	4.061E+0
-3.130E-1	4.052E+0	4.058E+0
-3.130E-1	4.013E+0	4.068E+0
-3.114E-1	4.104E+0	4.068E+0
-3.114E-1	4.016E+0	4.078E+0
-3.162E-1	4.087E+0	4.058E+0
-3.114E-1	4.068E+0	4.107E+0
-3.098E-1	4.000E+0	4.000E+0
-3.130E-1	4.026E+0	4.113E+0
-3.162E-1	3.938E+0	4.068E+0
-3.098E-1	4.052E+0	4.081E+0
-3.098E-1	4.000E+0	3.977E+0
-3.130E-1	4.003E+0	4.061E+0
-3.146E-1	4.081E+0	4.016E+0
-3.114E-1	4.055E+0	4.097E+0
-3.098E-1	3.997E+0	4.123E+0
-3.146E-1	4.117E+0	4.052E+0
-3.114E-1	4.029E+0	4.029E+0
-3.114E-1	3.987E+0	4.087E+0
-3.098E-1	4.049E+0	4.126E+0
-3.130E-1	3.993E+0	4.023E+0
-3.130E-1	4.019E+0	4.071E+0
-3.114E-1	4.003E+0	4.074E+0
-3.114E-1	4.010E+0	4.065E+0
-3.130E-1	4.042E+0	4.058E+0
-3.114E-1	4.087E+0	4.013E+0
-3.098E-1	4.026E+0	4.058E+0
-3.114E-1	3.984E+0	4.071E+0
-3.146E-1	4.000E+0	4.055E+0
-3.146E-1	4.052E+0	4.162E+0
-3.130E-1	4.081E+0	4.036E+0
-3.114E-1	4.071E+0	4.019E+0
-3.146E-1	3.971E+0	4.010E+0
-3.162E-1	4.097E+0	4.107E+0
-3.114E-1	4.010E+0	4.026E+0
-3.114E-1	4.071E+0	4.084E+0
-3.130E-1	3.984E+0	4.074E+0
-3.130E-1	4.039E+0	4.026E+0
-3.098E-1	4.081E+0	4.052E+0
-3.098E-1	4.078E+0	4.084E+0
-3.130E-1	4.032E+0	3.967E+0
-3.130E-1	4.107E+0	4.097E+0
-3.114E-1	4.068E+0	4.130E+0
-3.098E-1	4.026E+0	4.113E+0
-3.130E-1	4.036E+0	4.143E+0
-3.114E-1	3.990E+0	4.120E+0
-3.098E-1	4.123E+0	4.032E+0
-3.114E-1	4.000E+0	4.049E+0
-3.146E-1	3.984E+0	4.010E+0
-3.130E-1	4.016E+0	4.104E+0
-3.081E-1	3.971E+0	4.087E+0
-3.081E-1	4.000E+0	4.117E+0
-3.130E-1	4.016E+0	4.113E+0
-3.130E-1	4.065E+0	4.091E+0
-3.114E-1	4.087E+0	3.993E+0
-3.114E-1	4.065E+0	4.006E+0
-3.114E-1	3.964E+0	4.087E+0
-3.162E-1	4.087E+0	4.100E+0
-3.098E-1	4.068E+0	4.094E+0
-3.065E-1	4.045E+0	4.068E+0
-3.130E-1	3.961E+0	4.068E+0
-3.146E-1	4.104E+0	4.130E+0
-3.098E-1	4.071E+0	4.097E+0
-3.081E-1	4.133E+0	4.061E+0
-3.098E-1	4.055E+0	4.061E+0
-3.098E-1	4.094E+0	4.058E+0
-3.081E-1	3.987E+0	4.032E+0
-3.098E-1	3.958E+0	4.019E+0
-3.146E-1	3.971E+0	3.993E+0
-3.114E-1	4.016E+0	4.074E+0
-3.130E-1	4.068E+0	4.019E+0
-3.098E-1	4.016E+0	4.061E+0
-3.130E-1	3.997E+0	4.068E+0
-3.081E-1	3.935E+0	4.052E+0
-3.065E-1	4.039E+0	4.130E+0
-3.098E-1	4.010E+0	4.036E+0
-3.130E-1	4.042E+0	4.136E+0
-3.098E-1	3.971E+0	4.016E+0
-3.114E-1	3.977E+0	4.094E+0
-3.081E-1	4.065E+0	4.061E+0
-3.114E-1	4.049E+0	4.084E+0
-3.146E-1	4.023E+0	3.987E+0
-3.114E-1	3.958E+0	4.097E+0
-3.098E-1	4.081E+0	4.036E+0
-3.114E-1	4.074E+0	3.990E+0
-3.098E-1	4.029E+0	4.084E+0
-3.081E-1	4.123E+0	3.984E+0
-3.081E-1	4.036E+0	4.055E+0
-3.098E-1	4.023E+0	4.169E+0
-3.114E-1	4.039E+0	4.110E+0
-3.081E-1	4.094E+0	3.993E+0
-3.081E-1	4.019E+0	4.055E+0
-3.098E-1	4.039E+0	4.081E+0
-3.114E-1	4.061E+0	4.074E+0
-3.081E-1	4.039E+0	4.071E+0
-3.081E-1	3.961E+0	4.058E+0
-3.114E-1	4.039E+0	4.029E+0
-3.098E-1	4.081E+0	4.113E+0
-3.114E-1	4.010E+0	4.133E+0
-3.114E-1	4.029E+0	3.980E+0
-3.130E-1	4.039E+0	3.997E+0
-3.130E-1	4.068E+0	4.032E+0
-3.081E-1	4.026E+0	4.107E+0
-3.081E-1	4.058E+0	4.097E+0
-3.114E-1	4.026E+0	4.013E+0
-3.130E-1	4.003E+0	4.071E+0
-3.098E-1	4.049E+0	4.139E+0
-3.098E-1	3.990E+0	4.113E+0
-3.114E-1	3.990E+0	4.087E+0
-3.114E-1	4.058E+0	3.977E+0
-3.081E-1	4.026E+0	4.045E+0
-3.098E-1	4.065E+0	4.084E+0
-3.098E-1	4.045E+0	4.016E+0
-3.081E-1	4.042E+0	4.058E+0
-3.098E-1	4.026E+0	4.097E+0
-3.098E-1	4.052E+0	4.055E+0
-3.098E-1	4.078E+0	4.042E+0
-3.081E-1	4.039E+0	4.065E+0
-3.065E-1	4.042E+0	4.120E+0
-3.065E-1	4.045E+0	4.071E+0
-3.114E-1	4.068E+0	4.110E+0
-3.130E-1	4.146E+0	4.074E+0
-3.081E-1	4.006E+0	4.107E+0
-3.098E-1	3.990E+0	4.023E+0
-3.098E-1	4.149E+0	4.159E+0
-3.098E-1	4.019E+0	4.087E+0
-3.065E-1	4.039E+0	4.049E+0
-3.081E-1	3.954E+0	4.010E+0
-3.081E-1	4.045E+0	4.068E+0
-3.098E-1	4.042E+0	4.045E+0
-3.098E-1	4.023E+0	4.013E+0
-3.081E-1	4.087E+0	4.032E+0
-3.098E-1	4.049E+0	4.039E+0
-3.114E-1	3.984E+0	4.110E+0
-3.049E-1	4.026E+0	4.149E+0
-3.114E-1	4.097E+0	4.081E+0
-3.098E-1	4.052E+0	4.081E+0
-3.114E-1	4.016E+0	4.036E+0
-3.081E-1	4.045E+0	4.084E+0
-3.081E-1	4.006E+0	4.049E+0
-3.081E-1	4.016E+0	4.074E+0
-3.098E-1	4.068E+0	4.146E+0
-3.049E-1	4.026E+0	4.026E+0
-3.098E-1	4.052E+0	4.113E+0
-3.081E-1	3.990E+0	4.058E+0
-3.114E-1	4.049E+0	4.087E+0
-3.049E-1	4.032E+0	3.993E+0
-3.081E-1	4.019E+0	4.023E+0
-3.081E-1	4.010E+0	4.087E+0
-3.130E-1	4.029E+0	4.068E+0
-3.081E-1	4.003E+0	3.980E+0
-3.065E-1	4.010E+0	4.042E+0
-3.081E-1	4.006E+0	3.964E+0
-3.114E-1	4.120E+0	4.058E+0
-3.033E-1	4.000E+0	4.097E+0
-3.081E-1	4.019E+0	4.036E+0
-3.081E-1	4.039E+0	4.084E+0
-3.098E-1	4.023E+0	4.123E+0
-3.065E-1	4.065E+0	4.162E+0
-3.081E-1	3.990E+0	4.087E+0
-3.098E-1	4.055E+0	4.107E+0
-3.098E-1	4.019E+0	3.993E+0
-3.065E-1	4.036E+0	4.042E+0
-3.065E-1	4.026E+0	4.049E+0
-3.049E-1	4.074E+0	4.019E+0
-3.081E-1	4.061E+0	3.987E+0
-3.081E-1	4.029E+0	3.967E+0
-3.081E-1	4.036E+0	4.071E+0
-3.081E-1	3.974E+0	4.045E+0
-3.065E-1	4.039E+0	4.013E+0
-3.065E-1	4.026E+0	4.055E+0
-3.065E-1	3.987E+0	4.165E+0
-3.114E-1	4.010E+0	4.081E+0
-3.081E-1	3.993E+0	4.136E+0
-3.081E-1	4.029E+0	4.061E+0
-3.049E-1	4.023E+0	4.042E+0
-3.098E-1	4.016E+0	4.165E+0
-3.098E-1	3.967E+0	4.120E+0
-3.081E-1	3.961E+0	4.013E+0
-3.065E-1	4.055E+0	4.094E+0
-3.081E-1	3.980E+0	4.065E+0
-3.081E-1	4.065E+0	4.055E+0
-3.081E-1	3.987E+0	4.036E+0
-3.081E-1	3.987E+0	4.074E+0
-3.098E-1	4.049E+0	4.091E+0
-3.065E-1	4.032E+0	4.107E+0
-3.049E-1	3.958E+0	4.084E+0
-3.049E-1	4.013E+0	4.104E+0
-3.098E-1	4.120E+0	4.032E+0
-3.098E-1	4.029E+0	4.061E+0
-3.065E-1	4.026E+0	4.078E+0
-3.017E-1	4.045E+0	4.003E+0
-3.081E-1	3.954E+0	4.084E+0
-3.098E-1	4.068E+0	4.029E+0
-3.033E-1	3.997E+0	4.016E+0
-3.065E-1	3.997E+0	4.039E+0
-3.081E-1	4.032E+0	4.074E+0
-3.049E-1	4.074E+0	4.045E+0
-3.098E-1	4.097E+0	4.094E+0
-3.065E-1	3.925E+0	4.032E+0
-3.098E-1	4.055E+0	4.081E+0
-3.081E-1	4.029E+0	4.068E+0
-3.081E-1	4.006E+0	4.058E+0
-3.065E-1	3.958E+0	4.074E+0
-3.065E-1	3.938E+0	4.120E+0
-3.098E-1	3.948E+0	4.071E+0
-3.049E-1	4.055E+0	4.065E+0
-3.065E-1	4.091E+0	4.104E+0
-3.130E-1	4.003E+0	4.049E+0
-3.114E-1	4.055E+0	4.143E+0
-3.049E-1	4.042E+0	4.136E+0
-3.065E-1	4.039E+0	4.074E+0
-3.081E-1	3.990E+0	4.019E+0
-3.065E-1	4.065E+0	4.010E+0
-3.065E-1	3.997E+0	4.113E+0
-3.081E-1	4.100E+0	4.071E+0
-3.081E-1	4.016E+0	3.984E+0
-3.081E-1	4.036E+0	4.068E+0
-3.065E-1	4.042E+0	4.175E+0
-3.049E-1	3.993E+0	4.071E+0
-3.065E-1	3.993E+0	4.117E+0
-3.065E-1	4.006E+0	4.042E+0
-3.065E-1	4.074E+0	4.032E+0
-3.049E-1	4.071E+0	4.013E+0
-3.098E-1	3.958E+0	3.971E+0
-3.098E-1	4.039E+0	4.107E+0
-3.049E-1	4.178E+0	4.013E+0
-3.033E-1	4.097E+0	4.087E+0
-3.081E-1	4.130E+0	4.006E+0
-3.049E-1	3.974E+0	4.039E+0
-3.065E-1	4.094E+0	4.055E+0
-3.065E-1	4.107E+0	4.061E+0
-3.049E-1	4.107E+0	4.016E+0
-3.081E-1	4.039E+0	4.013E+0
-3.033E-1	4.000E+0	4.013E+0
-3.065E-1	4.029E+0	4.049E+0
-3.098E-1	3.961E+0	4.052E+0
-3.081E-1	3.987E+0	4.065E+0
-3.033E-1	4.042E+0	4.091E+0
-3.065E-1	4.000E+0	4.052E+0
-3.098E-1	4.039E+0	4.104E+0
-3.049E-1	4.055E+0	4.110E+0
-3.065E-1	4.036E+0	4.023E+0
-3.065E-1	3.977E+0	4.100E+0
-3.098E-1	4.006E+0	4.100E+0
-3.065E-1	4.058E+0	4.006E+0
-3.065E-1	4.000E+0	4.061E+0
-3.033E-1	4.081E+0	4.094E+0
-3.098E-1	4.087E+0	4.006E+0
-3.065E-1	4.006E+0	4.061E+0
-3.065E-1	3.997E+0	4.087E+0
-3.065E-1	4.032E+0	4.097E+0
-3.098E-1	4.071E+0	4.065E+0
-3.081E-1	4.042E+0	4.091E+0
-3.049E-1	4.003E+0	4.013E+0
-3.033E-1	3.974E+0	4.049E+0
-3.098E-1	4.003E+0	4.068E+0
-3.098E-1	4.058E+0	4.036E+0
-3.065E-1	4.049E+0	4.023E+0
-3.049E-1	3.990E+0	4.139E+0
-3.081E-1	4.023E+0	4.055E+0
-3.098E-1	4.087E+0	4.100E+0
-3.033E-1	4.052E+0	4.061E+0
-3.065E-1	4.006E+0	4.042E+0
-3.098E-1	4.003E+0	3.993E+0
-3.081E-1	4.010E+0	4.100E+0
-3.065E-1	4.058E+0	3.958E+0
-3.065E-1	4.029E+0	4.078E+0
-3.049E-1	4.016E+0	4.003E+0
-3.049E-1	4.023E+0	4.065E+0
-3.033E-1	4.049E+0	4.036E+0
-3.049E-1	4.061E+0	4.006E+0
-3.081E-1	4.045E+0	4.136E+0
-3.081E-1	3.967E+0	3.974E+0
-3.065E-1	4.032E+0	4.032E+0
-3.065E-1	4.029E+0	4.078E+0
-3.098E-1	4.049E+0	4.055E+0
-3.065E-1	4.068E+0	4.055E+0
-3.033E-1	3.964E+0	4.058E+0
-3.049E-1	4.058E+0	4.052E+0
-3.098E-1	4.065E+0	4.052E+0
-3.081E-1	3.938E+0	3.945E+0
-3.081E-1	4.016E+0	4.139E+0
-3.065E-1	4.036E+0	4.065E+0
-3.114E-1	4.055E+0	4.058E+0
-3.081E-1	4.032E+0	4.198E+0
-3.065E-1	4.039E+0	4.042E+0
-3.065E-1	4.039E+0	3.977E+0
-3.065E-1	4.023E+0	4.081E+0
-3.049E-1	4.061E+0	4.049E+0
-3.065E-1	4.091E+0	4.065E+0
-3.049E-1	4.026E+0	4.006E+0
-3.081E-1	4.081E+0	4.071E+0
-3.065E-1	3.964E+0	3.919E+0
-3.065E-1	4.016E+0	4.091E+0
-3.049E-1	4.036E+0	4.010E+0
-3.081E-1	4.039E+0	4.104E+0
-3.065E-1	4.019E+0	4.032E+0
-3.017E-1	3.987E+0	4.136E+0
-3.065E-1	3.993E+0	4.049E+0
-3.065E-1	4.019E+0	4.081E+0
-3.065E-1	3.987E+0	4.071E+0
-3.033E-1	4.091E+0	4.117E+0
-3.065E-1	4.110E+0	4.110E+0
-3.081E-1	4.074E+0	4.052E+0
-3.065E-1	3.977E+0	4.049E+0
-3.065E-1	3.974E+0	4.019E+0
-3.081E-1	4.042E+0	4.130E+0
-3.065E-1	4.010E+0	4.032E+0
-3.065E-1	4.042E+0	4.013E+0
-3.081E-1	4.016E+0	4.010E+0
-3.049E-1	3.964E+0	4.000E+0
-3.049E-1	4.010E+0	4.110E+0
-3.065E-1	3.964E+0	4.032E+0
-3.065E-1	3.997E+0	4.074E+0
-3.065E-1	4.013E+0	4.061E+0
-3.081E-1	4.026E+0	4.091E+0
-3.081E-1	4.049E+0	4.130E+0
-3.065E-1	4.013E+0	3.977E+0
-3.081E-1	4.029E+0	4.016E+0
-3.081E-1	4.019E+0	4.087E+0
-3.098E-1	4.065E+0	4.016E+0
-3.081E-1	4.000E+0	4.006E+0
-3.017E-1	4.084E+0	4.032E+0
-3.065E-1	4.065E+0	4.000E+0
-3.114E-1	4.061E+0	4.139E+0
-3.033E-1	3.932E+0	4.159E+0
-3.049E-1	4.091E+0	4.130E+0
-3.081E-1	4.081E+0	4.042E+0
-3.049E-1	4.039E+0	4.013E+0
-3.033E-1	4.146E+0	4.084E+0
-3.065E-1	4.091E+0	4.058E+0
-3.065E-1	4.032E+0	4.049E+0
-3.098E-1	4.061E+0	4.087E+0
-3.081E-1	3.993E+0	4.039E+0
-3.049E-1	4.039E+0	3.971E+0
-3.065E-1	3.997E+0	4.042E+0
-3.098E-1	4.094E+0	4.078E+0
-3.033E-1	4.052E+0	3.987E+0
-3.033E-1	3.941E+0	4.143E+0
-3.065E-1	3.993E+0	4.000E+0
-3.081E-1	4.019E+0	3.980E+0
-3.049E-1	4.019E+0	4.074E+0
-3.049E-1	3.977E+0	4.045E+0
-3.049E-1	3.997E+0	3.964E+0
-3.065E-1	4.055E+0	4.055E+0
-3.033E-1	4.003E+0	4.016E+0
-3.049E-1	4.058E+0	3.987E+0
-3.065E-1	3.977E+0	4.061E+0
-3.065E-1	3.977E+0	4.094E+0
-3.065E-1	3.974E+0	4.016E+0
-3.049E-1	4.016E+0	4.026E+0
-3.049E-1	4.126E+0	4.117E+0
-3.065E-1	4.136E+0	3.997E+0
-3.017E-1	4.123E+0	3.980E+0
-3.049E-1	4.032E+0	4.055E+0
-3.049E-1	4.104E+0	4.097E+0
-3.081E-1	4.003E+0	3.997E+0
-3.033E-1	4.055E+0	3.967E+0
-3.033E-1	4.065E+0	4.000E+0
-3.081E-1	4.019E+0	4.117E+0
-3.049E-1	4.003E+0	3.971E+0
-3.049E-1	4.029E+0	4.045E+0
-3.033E-1	3.990E+0	4.065E+0
-3.065E-1	4.055E+0	4.042E+0
-3.049E-1	4.039E+0	4.087E+0
-3.049E-1	4.042E+0	4.052E+0
-3.065E-1	3.928E+0	4.074E+0
-3.081E-1	4.026E+0	4.010E+0
-3.081E-1	4.068E+0	4.000E+0
-3.049E-1	4.019E+0	4.061E+0
-3.049E-1	4.052E+0	4.078E+0
-3.065E-1	4.097E+0	4.026E+0
-3.049E-1	4.113E+0	4.016E+0
-3.033E-1	4.045E+0	4.084E+0
-3.017E-1	4.071E+0	4.032E+0
-3.065E-1	3.984E+0	4.120E+0
-3.065E-1	4.097E+0	3.997E+0
-3.033E-1	4.068E+0	4.058E+0
-3.017E-1	4.010E+0	4.006E+0
-3.065E-1	4.071E+0	4.120E+0
-3.049E-1	4.071E+0	4.039E+0
-3.049E-1	4.045E+0	4.136E+0
-3.049E-1	4.052E+0	4.010E+0
-3.065E-1	4.068E+0	4.061E+0
-3.049E-1	3.977E+0	4.045E+0
-3.049E-1	4.000E+0	4.032E+0
-3.049E-1	4.036E+0	3.984E+0
-3.049E-1	4.055E+0	4.039E+0
-3.065E-1	4.097E+0	4.146E+0
-3.033E-1	4.003E+0	4.104E+0
-3.033E-1	4.039E+0	4.032E+0
-3.065E-1	3.977E+0	4.117E+0
-3.065E-1	4.052E+0	4.091E+0
-3.049E-1	3.984E+0	4.078E+0
-3.049E-1	4.039E+0	4.139E+0
-3.049E-1	4.003E+0	4.029E+0
-3.033E-1	4.078E+0	4.010E+0
-3.033E-1	3.997E+0	4.042E+0
-3.017E-1	3.990E+0	4.061E+0
-3.049E-1	4.029E+0	4.010E+0
-3.065E-1	3.993E+0	4.074E+0
-3.033E-1	4.061E+0	4.061E+0
-3.049E-1	3.980E+0	4.074E+0
-3.065E-1	4.049E+0	4.185E+0
-3.049E-1	4.016E+0	3.951E+0
-3.017E-1	4.036E+0	4.052E+0
-3.000E-1	4.049E+0	4.136E+0
-3.049E-1	4.049E+0	3.958E+0
-3.065E-1	4.074E+0	4.016E+0
-3.049E-1	4.029E+0	4.068E+0
-3.033E-1	4.013E+0	4.120E+0
-3.065E-1	4.078E+0	4.065E+0
-3.033E-1	4.058E+0	4.081E+0
-3.049E-1	4.010E+0	4.084E+0
-3.017E-1	4.042E+0	4.058E+0
-3.081E-1	4.107E+0	4.149E+0
-3.065E-1	3.974E+0	4.013E+0
-3.017E-1	3.984E+0	4.013E+0
-3.033E-1	4.091E+0	4.061E+0
-3.049E-1	4.081E+0	4.084E+0
-3.049E-1	4.065E+0	4.042E+0
-3.049E-1	4.052E+0	4.078E+0
-3.033E-1	3.941E+0	4.055E+0
-3.065E-1	3.997E+0	4.087E+0
-3.033E-1	4.094E+0	4.003E+0
-3.049E-1	4.065E+0	4.107E+0
-3.049E-1	4.068E+0	4.110E+0
-3.065E-1	4.084E+0	4.061E+0
-3.049E-1	4.091E+0	4.026E+0
-3.049E-1	4.045E+0	4.104E+0
-3.017E-1	4.023E+0	4.045E+0
-3.033E-1	4.013E+0	4.049E+0
-3.033E-1	4.071E+0	4.084E+0
-3.017E-1	4.078E+0	3.980E+0
-3.000E-1	3.967E+0	4.078E+0
-3.065E-1	4.016E+0	4.006E+0
-3.049E-1	4.110E+0	4.039E+0
-3.033E-1	4.016E+0	4.068E+0
-3.049E-1	4.052E+0	4.052E+0
-3.049E-1	4.081E+0	4.097E+0
-3.049E-1	4.023E+0	4.045E+0
-3.017E-1	4.055E+0	4.078E+0
-3.017E-1	4.068E+0	4.087E+0
-3.049E-1	4.107E+0	4.084E+0
-3.081E-1	4.061E+0	4.087E+0
-3.033E-1	4.061E+0	4.087E+0
-3.033E-1	4.055E+0	4.126E+0
-3.033E-1	4.032E+0	4.078E+0
-3.049E-1	3.980E+0	4.087E+0
-3.000E-1	4.146E+0	4.006E+0
-3.017E-1	4.061E+0	3.925E+0
-3.017E-1	3.987E+0	4.071E+0
-3.049E-1	4.078E+0	4.065E+0
-3.017E-1	3.928E+0	4.110E+0
-3.049E-1	4.152E+0	4.061E+0
-3.049E-1	4.036E+0	4.078E+0
-3.033E-1	4.026E+0	4.178E+0
-3.033E-1	4.130E+0	4.032E+0
-3.049E-1	4.026E+0	4.061E+0
-3.065E-1	4.084E+0	4.084E+0
-3.065E-1	4.000E+0	3.990E+0
-3.033E-1	4.097E+0	4.094E+0
-3.000E-1	4.010E+0	4.039E+0
-3.033E-1	4.013E+0	4.052E+0
-3.081E-1	4.100E+0	4.045E+0
-3.033E-1	4.052E+0	4.078E+0
-3.033E-1	4.084E+0	4.042E+0
-3.049E-1	4.087E+0	4.100E+0
-3.049E-1	3.977E+0	4.078E+0
-3.017E-1	4.032E+0	3.928E+0
-3.033E-1	4.036E+0	4.071E+0
-3.049E-1	4.039E+0	4.175E+0
-3.065E-1	3.993E+0	4.055E+0
-3.017E-1	4.074E+0	4.045E+0
-3.000E-1	3.990E+0	4.039E+0
-3.033E-1	4.045E+0	4.026E+0
-3.065E-1	4.045E+0	4.087E+0
-3.017E-1	4.029E+0	4.029E+0
-3.033E-1	4.104E+0	4.117E+0
-3.049E-1	4.042E+0	3.987E+0
-3.049E-1	4.045E+0	4.052E+0
-3.017E-1	4.003E+0	4.042E+0
-3.017E-1	3.980E+0	4.084E+0
-3.017E-1	4.016E+0	4.045E+0
-3.033E-1	4.000E+0	4.100E+0
-3.033E-1	4.000E+0	3.984E+0
-3.033E-1	4.010E+0	4.000E+0
-3.033E-1	3.974E+0	4.107E+0
-3.049E-1	4.016E+0	4.110E+0
-3.017E-1	4.071E+0	4.100E+0
-3.017E-1	3.984E+0	4.010E+0
-3.033E-1	4.052E+0	4.058E+0
-3.065E-1	3.984E+0	4.091E+0
-3.017E-1	4.006E+0	4.026E+0
-2.984E-1	4.003E+0	4.036E+0
-3.033E-1	4.074E+0	4.039E+0
-3.033E-1	4.006E+0	4.068E+0
-3.065E-1	4.052E+0	4.049E+0
-3.017E-1	4.071E+0	4.133E+0
-3.033E-1	4.107E+0	4.019E+0
-3.033E-1	4.019E+0	4.136E+0
-3.033E-1	4.003E+0	4.006E+0
-3.017E-1	4.042E+0	4.023E+0
-3.033E-1	4.000E+0	4.107E+0
-3.049E-1	4.078E+0	4.094E+0
-3.000E-1	4.029E+0	4.065E+0
-3.017E-1	3.990E+0	4.049E+0
-3.049E-1	4.026E+0	4.039E+0
-3.065E-1	3.980E+0	4.023E+0
-3.017E-1	3.932E+0	4.139E+0
-3.017E-1	4.010E+0	4.013E+0
-3.049E-1	4.036E+0	4.013E+0
-3.065E-1	4.055E+0	4.000E+0
-3.017E-1	4.042E+0	4.078E+0
-3.000E-1	4.078E+0	4.039E+0
-3.017E-1	4.019E+0	4.019E+0
-3.033E-1	4.087E+0	4.026E+0
-3.017E-1	4.029E+0	4.084E+0
-3.017E-1	4.068E+0	4.139E+0
-3.033E-1	4.071E+0	4.169E+0
-3.033E-1	4.036E+0	4.087E+0
-3.017E-1	4.052E+0	3.997E+0
-3.017E-1	3.993E+0	4.094E+0
-3.000E-1	4.078E+0	4.094E+0
-3.065E-1	4.003E+0	4.023E+0
-3.017E-1	4.084E+0	4.091E+0
-2.984E-1	4.036E+0	3.984E+0
-3.017E-1	4.032E+0	4.016E+0
-3.033E-1	4.052E+0	4.084E+0
-3.000E-1	4.042E+0	4.003E+0
-3.000E-1	4.084E+0	4.039E+0
-3.017E-1	4.123E+0	4.074E+0
-3.033E-1	4.055E+0	4.032E+0
-3.017E-1	3.977E+0	4.113E+0
-3.017E-1	4.010E+0	4.097E+0
-3.017E-1	4.032E+0	3.990E+0
-3.033E-1	4.029E+0	4.133E+0
-3.017E-1	4.136E+0	4.071E+0
-3.000E-1	4.065E+0	4.029E+0
-3.033E-1	4.006E+0	4.029E+0
-3.033E-1	4.055E+0	4.143E+0
-3.017E-1	3.987E+0	4.084E+0
-3.000E-1	4.065E+0	4.055E+0
-3.000E-1	3.997E+0	3.948E+0
-3.049E-1	4.036E+0	4.087E+0
-3.017E-1	4.010E+0	4.000E+0
-3.017E-1	3.997E+0	4.049E+0
-3.033E-1	4.094E+0	4.055E+0
-3.033E-1	4.061E+0	4.026E+0
-3.017E-1	4.055E+0	4.071E+0
-3.033E-1	4.042E+0	4.074E+0
-3.000E-1	4.013E+0	4.081E+0
-3.033E-1	3.993E+0	4.081E+0
-3.000E-1	4.003E+0	4.178E+0
-3.017E-1	4.052E+0	4.058E+0
-3.000E-1	4.087E+0	4.065E+0
-3.017E-1	4.071E+0	4.100E+0
-3.017E-1	4.039E+0	4.120E+0
-3.000E-1	4.136E+0	4.081E+0
-3.033E-1	4.042E+0	4.036E+0
-3.017E-1	3.993E+0	4.055E+0
-3.017E-1	3.916E+0	4.055E+0
-3.017E-1	4.042E+0	4.097E+0
-3.065E-1	3.954E+0	4.032E+0
-3.033E-1	4.036E+0	4.042E+0
-3.017E-1	3.971E+0	4.061E+0
-3.000E-1	4.019E+0	4.019E+0
-3.033E-1	4.000E+0	4.117E+0
-3.033E-1	3.990E+0	4.133E+0
-3.000E-1	4.065E+0	4.029E+0
-2.968E-1	4.036E+0	4.036E+0
-3.033E-1	4.081E+0	4.039E+0
-3.017E-1	4.078E+0	4.036E+0
-2.984E-1	4.058E+0	4.061E+0
-3.000E-1	4.039E+0	4.068E+0
-3.033E-1	3.967E+0	4.023E+0
-3.049E-1	4.055E+0	4.055E+0
-3.017E-1	4.045E+0	4.000E+0
-3.017E-1	4.003E+0	4.065E+0
-3.000E-1	4.032E+0	4.058E+0
-3.017E-1	4.032E+0	4.110E+0
-3.017E-1	4.032E+0	4.016E+0
-3.000E-1	3.993E+0	4.104E+0
-3.017E-1	4.032E+0	4.136E+0
-3.017E-1	3.961E+0	4.052E+0
-3.017E-1	4.032E+0	4.071E+0
-2.968E-1	4.045E+0	4.133E+0
-3.033E-1	4.029E+0	4.013E+0
-3.033E-1	4.039E+0	4.143E+0
-3.000E-1	4.045E+0	4.039E+0
-2.968E-1	4.061E+0	4.094E+0
-3.033E-1	4.068E+0	4.074E+0
-3.049E-1	3.997E+0	4.078E+0
-2.984E-1	4.078E+0	4.019E+0
-2.968E-1	4.107E+0	4.100E+0
-3.000E-1	4.097E+0	4.094E+0
-3.000E-1	4.010E+0	4.097E+0
-3.000E-1	4.061E+0	4.065E+0
-2.984E-1	3.974E+0	4.071E+0
-3.049E-1	4.016E+0	4.049E+0
-3.033E-1	4.019E+0	4.084E+0
-3.033E-1	4.045E+0	4.133E+0
-3.017E-1	4.058E+0	4.013E+0
-3.017E-1	3.990E+0	4.074E+0
-3.049E-1	4.006E+0	4.061E+0
-3.000E-1	4.081E+0	4.133E+0
-3.000E-1	4.071E+0	4.120E+0
-3.000E-1	4.032E+0	4.078E+0
-3.033E-1	4.042E+0	4.071E+0
-3.000E-1	4.049E+0	4.078E+0
-3.017E-1	4.087E+0	4.120E+0
-3.049E-1	4.049E+0	4.049E+0
-3.017E-1	3.980E+0	4.013E+0
-3.000E-1	3.984E+0	4.016E+0
-2.984E-1	4.045E+0	4.039E+0
-3.033E-1	3.977E+0	4.039E+0
-3.000E-1	3.987E+0	4.087E+0
-3.000E-1	4.081E+0	4.032E+0
-3.000E-1	4.071E+0	4.058E+0
-2.984E-1	4.013E+0	4.023E+0
-3.017E-1	4.061E+0	4.013E+0
-2.984E-1	4.049E+0	4.104E+0
-3.017E-1	4.032E+0	4.029E+0
-3.017E-1	4.110E+0	4.078E+0
-3.017E-1	4.120E+0	4.036E+0
-2.984E-1	4.029E+0	4.045E+0
-3.017E-1	4.055E+0	4.081E+0
-3.017E-1	3.977E+0	4.094E+0
-3.033E-1	4.026E+0	4.058E+0
-2.984E-1	3.997E+0	4.049E+0
-2.984E-1	4.013E+0	4.087E+0
-3.000E-1	4.036E+0	4.036E+0
-3.033E-1	4.068E+0	4.149E+0
-2.984E-1	4.032E+0	4.113E+0
-3.000E-1	3.980E+0	4.019E+0
-3.000E-1	4.078E+0	4.084E+0
-3.017E-1	4.087E+0	4.094E+0
-3.000E-1	4.055E+0	4.081E+0
-2.984E-1	4.032E+0	4.065E+0
-3.017E-1	4.003E+0	4.052E+0
-3.033E-1	3.974E+0	4.091E+0
-3.000E-1	4.065E+0	4.100E+0
-3.000E-1	4.016E+0	4.061E+0
-3.000E-1	4.055E+0	4.039E+0
-3.049E-1	4.084E+0	4.068E+0
-2.984E-1	4.065E+0	4.039E+0
-2.984E-1	4.061E+0	4.110E+0
-3.017E-1	4.010E+0	4.013E+0
-3.017E-1	4.052E+0	4.049E+0
-2.968E-1	4.078E+0	3.990E+0
-2.984E-1	3.977E+0	4.130E+0
-3.017E-1	4.039E+0	4.087E+0
-3.017E-1	3.948E+0	4.061E+0
-2.984E-1	4.010E+0	4.130E+0
-3.000E-1	4.136E+0	4.049E+0
-3.000E-1	4.068E+0	3.984E+0
-3.017E-1	4.016E+0	4.045E+0
-2.968E-1	4.042E+0	3.987E+0
-3.000E-1	4.055E+0	4.104E+0
-3.017E-1	4.042E+0	4.061E+0
-3.033E-1	4.084E+0	4.091E+0
-2.984E-1	4.052E+0	4.094E+0
-3.000E-1	4.058E+0	4.058E+0
-2.984E-1	4.058E+0	4.117E+0
-3.033E-1	4.052E+0	4.052E+0
-2.984E-1	4.019E+0	3.993E+0
-3.017E-1	4.019E+0	4.045E+0
-3.017E-1	4.110E+0	4.042E+0
-3.033E-1	4.081E+0	4.094E+0
-2.984E-1	4.010E+0	4.049E+0
-2.984E-1	4.026E+0	4.029E+0
-3.017E-1	3.993E+0	4.091E+0
-3.033E-1	4.091E+0	4.058E+0
-3.017E-1	4.023E+0	4.032E+0
-2.968E-1	4.019E+0	4.026E+0
-3.033E-1	3.971E+0	3.990E+0
-3.000E-1	4.061E+0	4.156E+0
-3.017E-1	4.058E+0	4.039E+0
-2.968E-1	4.032E+0	4.019E+0
-3.000E-1	4.061E+0	4.084E+0
-3.017E-1	3.951E+0	3.974E+0
-3.000E-1	4.087E+0	4.130E+0
-2.984E-1	4.084E+0	4.136E+0
-3.017E-1	4.068E+0	4.055E+0
-3.017E-1	4.006E+0	4.149E+0
-3.000E-1	4.074E+0	4.045E+0
-2.968E-1	4.000E+0	4.159E+0
-2.984E-1	4.055E+0	4.104E+0
-3.033E-1	4.032E+0	4.039E+0
-2.952E-1	4.139E+0	4.104E+0
-3.017E-1	3.993E+0	4.081E+0
-3.000E-1	4.061E+0	4.061E+0
-3.033E-1	4.061E+0	4.117E+0
-3.000E-1	4.055E+0	4.146E+0
-2.984E-1	4.156E+0	4.010E+0
-3.017E-1	4.052E+0	4.061E+0
-3.033E-1	4.032E+0	4.084E+0
-3.000E-1	4.026E+0	4.055E+0
-2.968E-1	4.074E+0	4.019E+0
-3.000E-1	4.029E+0	4.087E+0
-3.017E-1	4.074E+0	4.078E+0
-2.968E-1	4.019E+0	4.058E+0
-2.952E-1	3.993E+0	4.078E+0
-3.017E-1	3.987E+0	4.078E+0
-3.017E-1	4.065E+0	4.068E+0
-3.000E-1	4.110E+0	4.091E+0
-2.984E-1	3.977E+0	4.113E+0
-3.000E-1	4.081E+0	4.026E+0
-3.017E-1	3.987E+0	4.100E+0
-2.968E-1	4.087E+0	4.087E+0
-2.968E-1	4.100E+0	4.023E+0
-3.000E-1	4.023E+0	4.003E+0
-3.033E-1	4.032E+0	4.139E+0
-3.000E-1	4.036E+0	4.016E+0
-3.000E-1	3.948E+0	4.081E+0
-3.000E-1	4.052E+0	4.074E+0
-3.017E-1	4.058E+0	4.023E+0
-3.017E-1	4.100E+0	4.123E+0
-2.984E-1	3.980E+0	4.052E+0
-2.984E-1	4.078E+0	4.026E+0
-2.984E-1	3.993E+0	4.058E+0
-3.000E-1	4.045E+0	4.026E+0
-2.984E-1	4.055E+0	4.071E+0
-3.000E-1	4.039E+0	4.042E+0
-3.017E-1	4.039E+0	4.045E+0
-3.017E-1	4.036E+0	4.023E+0
-2.952E-1	3.984E+0	4.094E+0
-3.000E-1	4.036E+0	4.042E+0
-3.017E-1	4.052E+0	4.058E+0
-3.000E-1	4.117E+0	4.071E+0
-2.968E-1	4.006E+0	4.071E+0
-2.984E-1	4.110E+0	4.052E+0
-3.017E-1	4.039E+0	4.065E+0
-2.984E-1	4.019E+0	4.042E+0
-2.984E-1	4.126E+0	4.094E+0
-3.017E-1	4.071E+0	4.065E+0
-3.017E-1	4.143E+0	4.094E+0
-3.000E-1	4.100E+0	4.065E+0
-2.968E-1	4.006E+0	4.026E+0
-3.000E-1	4.074E+0	4.036E+0
-3.000E-1	3.967E+0	4.032E+0
-2.984E-1	4.055E+0	4.123E+0
-2.984E-1	4.016E+0	4.078E+0
-3.000E-1	4.074E+0	4.091E+0
-3.017E-1	4.036E+0	4.113E+0
-3.017E-1	4.071E+0	4.074E+0
-2.984E-1	3.961E+0	4.149E+0
-2.984E-1	4.074E+0	4.042E+0
-3.000E-1	4.039E+0	4.068E+0
-3.017E-1	4.068E+0	4.078E+0
-3.000E-1	4.036E+0	4.146E+0
-3.000E-1	4.055E+0	4.078E+0
-3.033E-1	4.003E+0	4.061E+0
-2.984E-1	4.039E+0	4.120E+0
-3.000E-1	4.016E+0	4.016E+0
-3.017E-1	4.097E+0	4.003E+0
-2.984E-1	4.029E+0	4.071E+0
-2.984E-1	3.997E+0	4.061E+0
-2.984E-1	4.032E+0	4.074E+0
-2.968E-1	4.091E+0	4.049E+0
-3.017E-1	4.049E+0	4.120E+0
-2.984E-1	3.971E+0	4.078E+0
-2.968E-1	4.078E+0	4.052E+0
-2.984E-1	4.071E+0	4.100E+0
-3.000E-1	4.091E+0	4.117E+0
-3.000E-1	4.113E+0	4.117E+0
-2.984E-1	4.036E+0	4.058E+0
-3.017E-1	4.010E+0	4.152E+0
-3.000E-1	3.948E+0	4.023E+0
-2.984E-1	4.003E+0	4.091E+0
-2.984E-1	4.071E+0	4.084E+0
-3.033E-1	4.006E+0	4.097E+0
-3.017E-1	4.032E+0	4.156E+0
-2.984E-1	4.039E+0	4.029E+0
-2.968E-1	4.045E+0	4.094E+0
-3.000E-1	3.990E+0	4.087E+0
-3.033E-1	4.055E+0	4.016E+0
-2.984E-1	4.068E+0	4.055E+0
-3.000E-1	3.987E+0	4.071E+0
-3.000E-1	4.110E+0	4.058E+0
-3.017E-1	4.032E+0	4.058E+0
-2.968E-1	4.055E+0	4.071E+0
-2.984E-1	4.074E+0	4.055E+0
-3.000E-1	4.065E+0	4.061E+0
-3.000E-1	3.925E+0	4.117E+0
-2.968E-1	4.003E+0	4.087E+0
-2.952E-1	3.987E+0	4.029E+0
-2.984E-1	4.065E+0	4.058E+0
-3.017E-1	4.000E+0	4.026E+0
-3.000E-1	4.016E+0	4.049E+0
-2.984E-1	4.078E+0	4.152E+0
-3.000E-1	3.974E+0	4.023E+0
-3.000E-1	3.987E+0	4.084E+0
-3.000E-1	3.980E+0	4.068E+0
-3.000E-1	3.997E+0	4.039E+0
-2.984E-1	4.078E+0	4.049E+0
-3.033E-1	4.087E+0	4.058E+0
-2.984E-1	4.029E+0	4.029E+0
-3.000E-1	4.104E+0	4.100E+0
-3.033E-1	4.058E+0	4.071E+0
-3.000E-1	4.068E+0	4.039E+0
-3.000E-1	4.100E+0	4.052E+0
-2.984E-1	4.078E+0	4.026E+0
-3.017E-1	4.074E+0	4.094E+0
-3.033E-1	4.010E+0	4.107E+0
-2.952E-1	4.016E+0	4.078E+0
-2.952E-1	4.091E+0	4.120E+0
-3.000E-1	4.071E+0	4.068E+0
-3.000E-1	4.006E+0	4.094E+0
-2.984E-1	4.117E+0	4.058E+0
-2.968E-1	4.029E+0	4.042E+0
-3.000E-1	4.026E+0	4.130E+0
-3.033E-1	4.045E+0	4.110E+0
-2.984E-1	4.084E+0	4.139E+0
-2.984E-1	4.006E+0	4.071E+0
-2.984E-1	4.029E+0	4.123E+0
-3.000E-1	4.052E+0	3.971E+0
-2.984E-1	4.019E+0	3.971E+0
-2.968E-1	4.107E+0	4.061E+0
-3.000E-1	4.058E+0	4.078E+0
-3.033E-1	4.029E+0	4.104E+0
-2.984E-1	4.117E+0	4.094E+0
-2.984E-1	4.032E+0	4.104E+0
-3.000E-1	4.010E+0	4.039E+0
-3.017E-1	4.013E+0	4.049E+0
-2.984E-1	3.997E+0	4.065E+0
-2.952E-1	4.052E+0	4.058E+0
-2.984E-1	4.042E+0	4.074E+0
-3.000E-1	4.049E+0	4.023E+0
-2.968E-1	4.045E+0	4.042E+0
-3.000E-1	4.123E+0	4.100E+0
-2.984E-1	4.045E+0	3.980E+0
-3.000E-1	4.036E+0	4.097E+0
-2.984E-1	4.084E+0	4.029E+0
-3.000E-1	4.042E+0	4.126E+0
-3.000E-1	4.074E+0	4.074E+0
-3.017E-1	4.039E+0	4.094E+0
-2.968E-1	4.126E+0	4.068E+0
-2.968E-1	4.042E+0	4.094E+0
-3.000E-1	4.081E+0	4.061E+0
-3.017E-1	4.032E+0	4.068E+0
-3.000E-1	3.954E+0	4.094E+0
-2.968E-1	4.084E+0	3.984E+0
-3.000E-1	4.003E+0	4.045E+0
-3.000E-1	4.078E+0	4.036E+0
-3.000E-1	3.987E+0	4.117E+0
-2.984E-1	4.036E+0	4.117E+0
-3.000E-1	3.993E+0	4.133E+0
-2.984E-1	4.026E+0	4.058E+0
-3.000E-1	4.084E+0	4.029E+0
-2.968E-1	4.065E+0	4.049E+0
-3.000E-1	4.016E+0	4.091E+0
-3.000E-1	4.039E+0	4.094E+0
-2.968E-1	4.055E+0	4.152E+0
-2.968E-1	4.016E+0	4.120E+0
-2.984E-1	4.130E+0	4.126E+0
-3.017E-1	3.974E+0	4.071E+0
-3.000E-1	4.003E+0	4.029E+0
-2.952E-1	3.980E+0	4.126E+0
-3.000E-1	4.026E+0	4.117E+0
-3.000E-1	3.993E+0	4.049E+0
-2.968E-1	4.026E+0	4.010E+0
-2.952E-1	4.039E+0	4.049E+0
-2.984E-1	4.023E+0	4.058E+0
-2.984E-1	3.980E+0	4.026E+0
-2.952E-1	4.019E+0	4.068E+0
-3.000E-1	4.029E+0	3.997E+0
-3.000E-1	4.049E+0	4.165E+0
-3.000E-1	4.049E+0	4.097E+0
-2.968E-1	3.984E+0	4.058E+0
-2.984E-1	4.136E+0	4.068E+0
-2.968E-1	4.058E+0	4.036E+0
-3.000E-1	4.006E+0	4.139E+0
-2.952E-1	4.104E+0	4.120E+0
-2.919E-1	4.039E+0	4.045E+0
-2.968E-1	3.958E+0	4.097E+0
-2.984E-1	4.036E+0	4.123E+0
-2.984E-1	4.006E+0	4.091E+0
-2.968E-1	4.068E+0	3.971E+0
-2.968E-1	3.961E+0	3.977E+0
-3.000E-1	4.045E+0	4.084E+0
-2.968E-1	4.049E+0	4.087E+0
-2.952E-1	3.938E+0	4.006E+0
-3.000E-1	4.042E+0	4.084E+0
-3.017E-1	4.019E+0	4.074E+0
-2.935E-1	4.039E+0	4.061E+0
-2.968E-1	4.104E+0	4.087E+0
-2.968E-1	4.010E+0	4.078E+0
-2.968E-1	4.032E+0	4.039E+0
-2.968E-1	4.013E+0	4.133E+0
-2.968E-1	3.990E+0	3.997E+0
-2.984E-1	4.152E+0	4.149E+0
-3.000E-1	4.087E+0	4.045E+0
-2.935E-1	3.967E+0	4.097E+0
-2.952E-1	4.074E+0	4.087E+0
-2.984E-1	4.094E+0	3.974E+0
-3.017E-1	4.078E+0	4.120E+0
-2.952E-1	3.990E+0	4.117E+0
-2.935E-1	3.967E+0	4.039E+0
-2.984E-1	4.074E+0	4.026E+0
-2.984E-1	4.042E+0	4.078E+0
-2.968E-1	4.049E+0	4.049E+0
-2.968E-1	4.049E+0	4.130E+0
-2.984E-1	3.967E+0	4.052E+0
-3.000E-1	4.003E+0	4.058E+0
-2.952E-1	4.036E+0	4.104E+0
-2.952E-1	4.065E+0	4.042E+0
-2.984E-1	4.107E+0	4.052E+0
-2.984E-1	3.967E+0	4.087E+0
-2.984E-1	4.078E+0	4.133E+0
-2.919E-1	4.094E+0	4.104E+0
-3.000E-1	4.061E+0	4.065E+0
-2.984E-1	3.990E+0	4.023E+0
-2.968E-1	4.065E+0	4.058E+0
-2.968E-1	4.052E+0	4.006E+0
-2.984E-1	4.023E+0	4.013E+0
-3.000E-1	3.954E+0	4.081E+0
-2.968E-1	4.016E+0	4.123E+0
-2.952E-1	3.997E+0	4.094E+0
-2.952E-1	3.977E+0	4.074E+0
-3.000E-1	4.087E+0	4.104E+0
-2.935E-1	4.003E+0	4.110E+0
-2.952E-1	4.026E+0	4.126E+0
-2.984E-1	4.023E+0	4.055E+0
-2.968E-1	4.117E+0	4.055E+0
-2.968E-1	3.984E+0	4.071E+0
-2.968E-1	4.058E+0	4.143E+0
-2.952E-1	3.984E+0	4.087E+0
-2.984E-1	4.036E+0	4.084E+0
-2.952E-1	3.916E+0	4.104E+0
-2.952E-1	4.042E+0	4.139E+0
-2.984E-1	4.091E+0	4.052E+0
-3.000E-1	4.052E+0	4.061E+0
-2.968E-1	3.990E+0	4.078E+0
-2.952E-1	4.120E+0	4.049E+0
-3.000E-1	4.016E+0	4.081E+0
-2.984E-1	4.071E+0	4.091E+0
-2.968E-1	4.042E+0	4.084E+0
-2.968E-1	4.039E+0	4.026E+0
-2.984E-1	4.052E+0	4.026E+0
-2.984E-1	4.006E+0	4.113E+0
-2.952E-1	3.993E+0	4.100E+0
-2.952E-1	4.143E+0	4.071E+0
-2.984E-1	4.032E+0	4.065E+0
-2.968E-1	4.036E+0	4.065E+0
-2.935E-1	4.149E+0	4.100E+0
-2.919E-1	4.071E+0	4.110E+0
-2.984E-1	4.049E+0	4.107E+0
-3.000E-1	4.084E+0	4.029E+0
-2.952E-1	4.032E+0	3.993E+0
-2.952E-1	4.094E+0	4.117E+0
-2.968E-1	4.052E+0	4.120E+0
-3.000E-1	4.065E+0	4.049E+0
-2.935E-1	3.971E+0	4.146E+0
-2.952E-1	4.010E+0	4.045E+0
-2.984E-1	4.036E+0	4.097E+0
-2.968E-1	4.006E+0	4.071E+0
-2.952E-1	4.019E+0	4.049E+0
-2.952E-1	4.019E+0	4.013E+0
-2.984E-1	4.074E+0	4.039E+0
-2.968E-1	4.117E+0	4.120E+0
-2.952E-1	4.084E+0	4.029E+0
-2.935E-1	4.052E+0	4.071E+0
-2.968E-1	4.107E+0	4.087E+0
-2.968E-1	4.058E+0	3.971E+0
-2.968E-1	4.113E+0	4.003E+0
-2.919E-1	3.958E+0	4.003E+0
-2.968E-1	4.100E+0	4.029E+0
-3.000E-1	4.049E+0	4.042E+0
-2.935E-1	4.074E+0	4.100E+0
-2.952E-1	3.984E+0	3.977E+0
-2.984E-1	4.120E+0	4.074E+0
-2.968E-1	4.113E+0	3.993E+0
-2.935E-1	4.055E+0	4.094E+0
-2.984E-1	3.925E+0	4.104E+0
-3.000E-1	4.010E+0	4.113E+0
-3.017E-1	4.091E+0	4.052E+0
-2.952E-1	4.130E+0	4.055E+0
-2.952E-1	4.016E+0	4.081E+0
-2.968E-1	4.042E+0	4.074E+0
-2.984E-1	4.019E+0	4.055E+0
-2.968E-1	4.117E+0	4.117E+0
-2.935E-1	3.971E+0	4.087E+0
-2.952E-1	4.029E+0	4.097E+0
-3.000E-1	4.110E+0	4.091E+0
-2.952E-1	4.000E+0	4.023E+0
-2.968E-1	3.987E+0	4.049E+0
-2.968E-1	4.094E+0	4.081E+0
-3.000E-1	4.065E+0	4.097E+0
-2.952E-1	4.026E+0	4.052E+0
-2.952E-1	4.016E+0	4.010E+0
-2.952E-1	3.987E+0	4.107E+0
-3.000E-1	4.074E+0	4.058E+0
-2.935E-1	4.084E+0	4.052E+0
-2.968E-1	4.049E+0	4.032E+0
-2.952E-1	4.104E+0	4.081E+0
-2.968E-1	4.042E+0	4.068E+0
-2.968E-1	4.049E+0	4.133E+0
-2.935E-1	4.065E+0	4.117E+0
-2.903E-1	3.948E+0	4.023E+0
-2.984E-1	4.042E+0	4.052E+0
-2.935E-1	4.032E+0	4.123E+0
-2.935E-1	4.065E+0	4.126E+0
-2.952E-1	4.010E+0	4.032E+0
-2.935E-1	4.010E+0	4.100E+0
-2.935E-1	4.019E+0	4.019E+0
-2.952E-1	4.071E+0	4.110E+0
-2.952E-1	4.055E+0	3.958E+0
-2.968E-1	4.049E+0	4.055E+0
-2.935E-1	4.100E+0	4.049E+0
-2.935E-1	3.993E+0	4.120E+0
-2.952E-1	4.029E+0	4.074E+0
-2.968E-1	4.029E+0	4.039E+0
-2.952E-1	4.010E+0	4.139E+0
-2.919E-1	4.081E+0	4.016E+0
-2.968E-1	4.026E+0	4.068E+0
-2.984E-1	3.977E+0	4.087E+0
-2.968E-1	4.065E+0	4.091E+0
-2.935E-1	4.084E+0	4.074E+0
-2.935E-1	3.993E+0	4.074E+0
-2.952E-1	4.110E+0	4.084E+0
-2.952E-1	4.036E+0	4.078E+0
-2.952E-1	4.023E+0	3.967E+0
-2.968E-1	4.133E+0	4.036E+0
-2.952E-1	4.087E+0	3.990E+0
-2.935E-1	3.941E+0	4.049E+0
-2.952E-1	4.045E+0	4.123E+0
-2.968E-1	4.010E+0	4.032E+0
-2.984E-1	3.987E+0	4.107E+0
-2.935E-1	4.039E+0	4.049E+0
-2.935E-1	4.036E+0	4.078E+0
-2.952E-1	4.097E+0	4.061E+0
-2.968E-1	4.026E+0	4.039E+0
-2.952E-1	4.013E+0	4.078E+0
-2.952E-1	4.110E+0	4.097E+0
-2.968E-1	4.006E+0	4.107E+0
-2.952E-1	3.984E+0	4.094E+0
-2.968E-1	4.016E+0	4.032E+0
-2.935E-1	4.081E+0	4.061E+0
-2.968E-1	4.052E+0	4.055E+0
-2.935E-1	4.010E+0	4.045E+0
-2.919E-1	4.006E+0	4.029E+0
-2.935E-1	4.104E+0	4.010E+0
-2.935E-1	4.010E+0	4.029E+0
-2.968E-1	4.006E+0	4.023E+0
-2.952E-1	4.010E+0	4.087E+0
-2.935E-1	4.032E+0	4.068E+0
-2.935E-1	4.117E+0	4.010E+0
-2.968E-1	3.974E+0	4.074E+0
-2.935E-1	4.071E+0	4.039E+0
-2.935E-1	4.087E+0	4.000E+0
-2.952E-1	4.052E+0	4.061E+0
-2.935E-1	4.003E+0	4.055E+0
-2.903E-1	4.094E+0	4.081E+0
-2.935E-1	4.058E+0	4.016E+0
-2.952E-1	4.071E+0	4.081E+0
-2.952E-1	4.049E+0	4.023E+0
-2.919E-1	4.010E+0	4.120E+0
-2.952E-1	4.061E+0	4.120E+0
-2.952E-1	4.097E+0	4.074E+0
-2.968E-1	4.019E+0	4.139E+0
-2.935E-1	4.045E+0	4.029E+0
-2.952E-1	4.036E+0	4.036E+0
-2.952E-1	4.055E+0	4.074E+0
-2.968E-1	4.019E+0	4.107E+0
-2.952E-1	4.049E+0	4.061E+0
-2.935E-1	4.023E+0	4.065E+0
-2.968E-1	4.032E+0	4.087E+0
-2.952E-1	4.019E+0	4.039E+0
-2.935E-1	4.052E+0	4.000E+0
-2.903E-1	4.036E+0	4.058E+0
-2.952E-1	4.061E+0	4.091E+0
-2.935E-1	4.006E+0	4.068E+0
-2.935E-1	3.932E+0	4.149E+0
-2.919E-1	4.006E+0	3.987E+0
-2.919E-1	4.068E+0	4.087E+0
-2.952E-1	4.087E+0	4.013E+0
-2.952E-1	4.071E+0	4.049E+0
-2.919E-1	3.977E+0	4.084E+0
-2.935E-1	3.961E+0	4.052E+0
-2.968E-1	4.013E+0	4.068E+0
-2.935E-1	4.087E+0	4.058E+0
-2.919E-1	4.058E+0	4.084E+0
-2.952E-1	3.948E+0	4.042E+0
-2.984E-1	4.110E+0	4.006E+0
-2.952E-1	4.061E+0	4.065E+0
-2.952E-1	4.094E+0	4.169E+0
-2.935E-1	4.049E+0	4.074E+0
-2.968E-1	4.058E+0	4.042E+0
-2.903E-1	4.013E+0	4.026E+0
-2.903E-1	4.078E+0	4.136E+0
-2.952E-1	4.006E+0	4.081E+0
-2.935E-1	4.036E+0	4.036E+0
-2.935E-1	4.036E+0	4.097E+0
-2.903E-1	4.019E+0	4.078E+0
-2.952E-1	4.036E+0	4.068E+0
-2.952E-1	4.049E+0	4.045E+0
-2.952E-1	3.932E+0	4.074E+0
-2.935E-1	4.143E+0	4.068E+0
-2.968E-1	3.997E+0	4.026E+0
-2.968E-1	4.065E+0	4.058E+0
-2.968E-1	3.954E+0	4.055E+0
-2.903E-1	3.993E+0	4.133E+0
-2.952E-1	4.036E+0	4.097E+0
-2.968E-1	4.078E+0	4.032E+0
-2.952E-1	4.074E+0	4.032E+0
-2.935E-1	4.013E+0	4.045E+0
-2.968E-1	3.974E+0	4.032E+0
-2.935E-1	4.065E+0	4.081E+0
-2.935E-1	4.100E+0	4.110E+0
-2.935E-1	4.039E+0	4.081E+0
-2.952E-1	4.165E+0	4.172E+0
-2.968E-1	4.029E+0	4.097E+0
-2.935E-1	4.042E+0	4.078E+0
-2.919E-1	4.000E+0	4.061E+0
-2.919E-1	4.000E+0	4.042E+0
-2.952E-1	4.023E+0	4.162E+0
-2.903E-1	4.052E+0	4.094E+0
-2.903E-1	4.058E+0	4.087E+0
-2.935E-1	4.117E+0	4.104E+0
-2.952E-1	4.036E+0	4.094E+0
-2.935E-1	4.029E+0	4.006E+0
-2.903E-1	4.055E+0	4.055E+0
-2.935E-1	4.032E+0	4.081E+0
-2.984E-1	4.061E+0	4.113E+0
-2.935E-1	3.987E+0	4.061E+0
-2.919E-1	4.091E+0	4.045E+0
-2.919E-1	4.146E+0	4.084E+0
-2.952E-1	4.036E+0	4.071E+0
-2.919E-1	4.061E+0	3.997E+0
-2.919E-1	4.016E+0	3.997E+0
-2.968E-1	4.023E+0	4.036E+0
-2.968E-1	4.071E+0	3.977E+0
-2.935E-1	4.078E+0	4.097E+0
-2.952E-1	4.006E+0	4.123E+0
-2.952E-1	4.003E+0	4.110E+0
-2.984E-1	4.036E+0	4.117E+0
-2.935E-1	3.974E+0	4.097E+0
-2.935E-1	4.003E+0	4.032E+0
-2.935E-1	4.045E+0	4.162E+0
-2.935E-1	3.945E+0	4.087E+0
-2.919E-1	4.019E+0	4.104E+0
-2.935E-1	4.065E+0	4.065E+0
-2.952E-1	4.045E+0	4.071E+0
-2.935E-1	4.026E+0	4.049E+0
-2.919E-1	4.068E+0	4.149E+0
-2.919E-1	3.919E+0	4.049E+0
-2.935E-1	4.074E+0	4.074E+0
-2.952E-1	4.016E+0	3.935E+0
-2.903E-1	4.065E+0	4.052E+0
-2.903E-1	4.081E+0	4.055E+0
-2.968E-1	4.045E+0	4.091E+0
-2.935E-1	4.100E+0	4.081E+0
-2.935E-1	4.036E+0	4.084E+0
-2.935E-1	4.117E+0	4.152E+0
-2.952E-1	4.026E+0	4.081E+0
-2.952E-1	4.084E+0	4.130E+0
-2.935E-1	4.087E+0	4.110E+0
-2.919E-1	4.049E+0	4.100E+0
-2.935E-1	4.032E+0	4.162E+0
-2.935E-1	4.071E+0	4.029E+0
-2.919E-1	4.036E+0	4.074E+0
-2.919E-1	4.071E+0	4.126E+0
-2.935E-1	4.058E+0	4.058E+0
-2.935E-1	4.052E+0	4.023E+0
-2.919E-1	4.026E+0	4.100E+0
-2.919E-1	3.971E+0	4.091E+0
-2.935E-1	4.061E+0	4.058E+0
-2.935E-1	4.058E+0	4.156E+0
-2.919E-1	4.045E+0	4.126E+0
-2.919E-1	4.061E+0	4.078E+0
-2.935E-1	4.068E+0	4.087E+0
-2.935E-1	4.087E+0	4.065E+0
-2.935E-1	3.954E+0	4.074E+0
-2.903E-1	4.003E+0	4.110E+0
-2.919E-1	4.120E+0	4.100E+0
-2.919E-1	3.990E+0	4.123E+0
-2.903E-1	4.039E+0	4.081E+0
-2.935E-1	3.971E+0	4.126E+0
-2.952E-1	4.042E+0	4.016E+0
-2.952E-1	4.013E+0	4.104E+0
-2.952E-1	4.091E+0	4.052E+0
-2.935E-1	4.013E+0	4.120E+0
-2.952E-1	3.958E+0	4.074E+0
-2.952E-1	3.974E+0	4.052E+0
-2.919E-1	3.958E+0	4.036E+0
-2.919E-1	4.010E+0	4.068E+0
-2.952E-1	4.045E+0	4.039E+0
-2.919E-1	3.977E+0	4.104E+0
-2.919E-1	4.074E+0	4.023E+0
-2.935E-1	3.954E+0	4.061E+0
-2.935E-1	3.993E+0	4.087E+0
-2.952E-1	4.013E+0	4.123E+0
-2.935E-1	3.990E+0	4.042E+0
-2.919E-1	4.081E+0	4.146E+0
-2.919E-1	4.055E+0	4.139E+0
-2.935E-1	3.964E+0	4.097E+0
-2.903E-1	4.019E+0	4.074E+0
-2.919E-1	4.010E+0	4.052E+0
-2.935E-1	4.091E+0	4.113E+0
-2.952E-1	4.091E+0	4.149E+0
-2.935E-1	4.094E+0	4.120E+0
-2.887E-1	4.052E+0	4.120E+0
-2.903E-1	3.984E+0	4.068E+0
-2.935E-1	4.094E+0	4.045E+0
-2.935E-1	4.032E+0	4.052E+0
-2.903E-1	4.087E+0	4.117E+0
-2.952E-1	4.055E+0	4.065E+0
-2.968E-1	4.049E+0	4.201E+0
-2.935E-1	4.071E+0	4.032E+0
-2.919E-1	3.990E+0	4.100E+0
-2.935E-1	4.078E+0	4.045E+0
-2.952E-1	4.078E+0	4.023E+0
-2.935E-1	4.081E+0	4.094E+0
-2.919E-1	4.058E+0	4.032E+0
-2.935E-1	4.039E+0	4.006E+0
-2.968E-1	4.100E+0	4.130E+0
-2.903E-1	3.987E+0	4.136E+0
-2.887E-1	4.081E+0	4.094E+0
-2.935E-1	4.117E+0	4.107E+0
-2.968E-1	4.000E+0	4.113E+0
-2.919E-1	3.990E+0	4.052E+0
-2.919E-1	4.026E+0	4.172E+0
-2.952E-1	4.010E+0	3.971E+0
-2.935E-1	4.107E+0	4.107E+0
-2.903E-1	4.100E+0	3.993E+0
-2.935E-1	4.094E+0	4.055E+0
-2.935E-1	4.068E+0	4.023E+0
-2.984E-1	4.071E+0	4.094E+0
-2.903E-1	3.958E+0	4.100E+0
-2.919E-1	4.081E+0	4.104E+0
-2.935E-1	4.013E+0	4.039E+0
-2.952E-1	4.029E+0	4.003E+0
-2.919E-1	3.993E+0	4.087E+0
-2.935E-1	4.065E+0	4.078E+0
-2.952E-1	4.084E+0	4.143E+0
-2.968E-1	3.984E+0	4.143E+0
-2.919E-1	3.967E+0	4.055E+0
-2.919E-1	4.084E+0	4.074E+0
-2.919E-1	3.980E+0	4.159E+0
-2.952E-1	3.997E+0	4.065E+0
-2.935E-1	3.977E+0	4.061E+0
-2.952E-1	3.941E+0	4.032E+0
-2.935E-1	4.100E+0	4.084E+0
-2.935E-1	4.045E+0	4.019E+0
-2.952E-1	4.010E+0	4.055E+0
-2.903E-1	4.032E+0	4.039E+0
-2.919E-1	4.023E+0	4.013E+0
-3.017E-1	4.084E+0	4.000E+0
-2.919E-1	3.971E+0	4.036E+0
-2.935E-1	4.087E+0	4.042E+0
-2.935E-1	4.074E+0	4.032E+0
-2.935E-1	4.032E+0	4.120E+0
-2.935E-1	3.961E+0	4.100E+0
-2.903E-1	4.058E+0	4.084E+0
-2.935E-1	4.000E+0	4.074E+0
-2.968E-1	4.042E+0	4.104E+0
-2.935E-1	4.058E+0	4.120E+0
-2.887E-1	4.081E+0	4.081E+0
-2.919E-1	4.026E+0	4.143E+0
-2.952E-1	4.049E+0	4.084E+0
-2.919E-1	4.058E+0	4.065E+0
-2.887E-1	4.045E+0	4.065E+0
-2.919E-1	4.013E+0	4.120E+0
-2.935E-1	4.065E+0	4.013E+0
-2.903E-1	4.052E+0	4.045E+0
-2.903E-1	3.971E+0	4.010E+0
-2.903E-1	4.003E+0	4.143E+0
-2.919E-1	4.081E+0	4.107E+0
-2.919E-1	3.951E+0	4.068E+0
-2.903E-1	4.084E+0	4.120E+0
-2.935E-1	3.987E+0	4.156E+0
-2.919E-1	3.964E+0	4.039E+0
-2.903E-1	3.997E+0	4.120E+0
[truncated: 72,981 more rows]
