# Supplementary material for: Improved ANAP incorporation and VCF analysis reveal details of P2X7 current facilitation and a limited conformational interplay between ATP binding and the intracellular ballast domain
Source: eLife. 2023 Jan 4;12:e82479. doi: 10.7554/eLife.82479 (PMC9859053; doi:10.7554/eLife.82479)
Supplement: Figure 3—figure supplement 3—source data 2. [file elife-82479-fig3-figsupp3-data2.zip › Figure-3_figure-supplement-3_source-data-2/DeltaCys-constructs/d28/13.csv]

-5.547E-1	1.213E+0	1.236E+0
-5.563E-1	1.168E+0	1.265E+0
-5.595E-1	1.191E+0	1.265E+0
-5.563E-1	1.145E+0	1.217E+0
-5.547E-1	1.197E+0	1.252E+0
-5.547E-1	1.213E+0	1.236E+0
-5.579E-1	1.197E+0	1.217E+0
-5.579E-1	1.155E+0	1.259E+0
-5.563E-1	1.165E+0	1.246E+0
-5.563E-1	1.168E+0	1.259E+0
-5.563E-1	1.200E+0	1.259E+0
-5.579E-1	1.155E+0	1.213E+0
-5.579E-1	1.168E+0	1.262E+0
-5.547E-1	1.171E+0	1.259E+0
-5.579E-1	1.155E+0	1.213E+0
-5.579E-1	1.171E+0	1.255E+0
-5.547E-1	1.191E+0	1.230E+0
-5.547E-1	1.184E+0	1.259E+0
-5.547E-1	1.135E+0	1.259E+0
-5.563E-1	1.168E+0	1.252E+0
-5.547E-1	1.174E+0	1.249E+0
-5.531E-1	1.220E+0	1.259E+0
-5.579E-1	1.194E+0	1.265E+0
-5.612E-1	1.197E+0	1.265E+0
-5.547E-1	1.204E+0	1.252E+0
-5.547E-1	1.243E+0	1.236E+0
-5.563E-1	1.204E+0	1.239E+0
-5.595E-1	1.207E+0	1.252E+0
-5.547E-1	1.148E+0	1.272E+0
-5.563E-1	1.171E+0	1.233E+0
-5.579E-1	1.197E+0	1.217E+0
-5.612E-1	1.171E+0	1.281E+0
-5.531E-1	1.178E+0	1.233E+0
-5.563E-1	1.158E+0	1.285E+0
-5.579E-1	1.197E+0	1.243E+0
-5.595E-1	1.165E+0	1.281E+0
-5.579E-1	1.207E+0	1.220E+0
-5.563E-1	1.174E+0	1.288E+0
-5.579E-1	1.194E+0	1.226E+0
-5.579E-1	1.165E+0	1.210E+0
-5.563E-1	1.213E+0	1.230E+0
-5.579E-1	1.207E+0	1.246E+0
-5.579E-1	1.158E+0	1.285E+0
-5.563E-1	1.171E+0	1.252E+0
-5.595E-1	1.181E+0	1.272E+0
-5.547E-1	1.197E+0	1.233E+0
-5.595E-1	1.181E+0	1.239E+0
-5.595E-1	1.213E+0	1.262E+0
-5.547E-1	1.187E+0	1.249E+0
-5.547E-1	1.207E+0	1.268E+0
-5.595E-1	1.223E+0	1.259E+0
-5.579E-1	1.184E+0	1.252E+0
-5.563E-1	1.148E+0	1.233E+0
-5.547E-1	1.178E+0	1.236E+0
-5.547E-1	1.187E+0	1.265E+0
-5.579E-1	1.194E+0	1.272E+0
-5.595E-1	1.187E+0	1.226E+0
-5.579E-1	1.181E+0	1.204E+0
-5.563E-1	1.200E+0	1.294E+0
-5.595E-1	1.230E+0	1.272E+0
-5.579E-1	1.181E+0	1.252E+0
-5.579E-1	1.181E+0	1.268E+0
-5.579E-1	1.171E+0	1.249E+0
-5.579E-1	1.220E+0	1.252E+0
-5.547E-1	1.171E+0	1.210E+0
-5.563E-1	1.184E+0	1.275E+0
-5.579E-1	1.204E+0	1.243E+0
-5.579E-1	1.197E+0	1.268E+0
-5.547E-1	1.217E+0	1.207E+0
-5.563E-1	1.207E+0	1.275E+0
-5.563E-1	1.165E+0	1.204E+0
-5.579E-1	1.171E+0	1.243E+0
-5.547E-1	1.220E+0	1.285E+0
-5.531E-1	1.197E+0	1.252E+0
-5.563E-1	1.165E+0	1.265E+0
-5.579E-1	1.161E+0	1.262E+0
-5.563E-1	1.204E+0	1.246E+0
-5.579E-1	1.220E+0	1.233E+0
-5.563E-1	1.223E+0	1.239E+0
-5.595E-1	1.174E+0	1.278E+0
-5.563E-1	1.152E+0	1.294E+0
-5.563E-1	1.194E+0	1.233E+0
-5.563E-1	1.161E+0	1.200E+0
-5.563E-1	1.207E+0	1.259E+0
-5.563E-1	1.165E+0	1.239E+0
-5.563E-1	1.155E+0	1.268E+0
-5.579E-1	1.197E+0	1.210E+0
-5.579E-1	1.181E+0	1.262E+0
-5.563E-1	1.165E+0	1.226E+0
-5.579E-1	1.165E+0	1.226E+0
-5.563E-1	1.178E+0	1.230E+0
-5.612E-1	1.178E+0	1.265E+0
-5.579E-1	1.171E+0	1.275E+0
-5.547E-1	1.168E+0	1.233E+0
-5.563E-1	1.187E+0	1.226E+0
-5.595E-1	1.181E+0	1.262E+0
-5.547E-1	1.181E+0	1.262E+0
-5.547E-1	1.168E+0	1.249E+0
-5.563E-1	1.217E+0	1.246E+0
-5.595E-1	1.168E+0	1.252E+0
-5.547E-1	1.220E+0	1.236E+0
-5.563E-1	1.158E+0	1.262E+0
-5.563E-1	1.155E+0	1.255E+0
-5.612E-1	1.139E+0	1.243E+0
-5.531E-1	1.223E+0	1.223E+0
-5.579E-1	1.152E+0	1.197E+0
-5.595E-1	1.191E+0	1.210E+0
-5.612E-1	1.200E+0	1.230E+0
-5.563E-1	1.184E+0	1.243E+0
-5.547E-1	1.158E+0	1.272E+0
-5.595E-1	1.210E+0	1.259E+0
-5.595E-1	1.171E+0	1.272E+0
-5.579E-1	1.178E+0	1.197E+0
-5.563E-1	1.168E+0	1.268E+0
-5.579E-1	1.178E+0	1.210E+0
-5.612E-1	1.174E+0	1.272E+0
-5.579E-1	1.213E+0	1.243E+0
-5.563E-1	1.148E+0	1.220E+0
-5.595E-1	1.207E+0	1.243E+0
-5.595E-1	1.187E+0	1.239E+0
-5.563E-1	1.155E+0	1.236E+0
-5.563E-1	1.165E+0	1.314E+0
-5.579E-1	1.210E+0	1.255E+0
-5.595E-1	1.171E+0	1.246E+0
-5.563E-1	1.217E+0	1.288E+0
-5.563E-1	1.181E+0	1.217E+0
-5.579E-1	1.174E+0	1.301E+0
-5.579E-1	1.187E+0	1.278E+0
-5.579E-1	1.168E+0	1.294E+0
-5.547E-1	1.191E+0	1.243E+0
-5.579E-1	1.191E+0	1.243E+0
-5.612E-1	1.217E+0	1.230E+0
-5.579E-1	1.171E+0	1.243E+0
-5.563E-1	1.158E+0	1.233E+0
-5.579E-1	1.165E+0	1.246E+0
-5.595E-1	1.194E+0	1.226E+0
-5.547E-1	1.158E+0	1.252E+0
-5.579E-1	1.220E+0	1.210E+0
-5.579E-1	1.194E+0	1.268E+0
-5.563E-1	1.200E+0	1.210E+0
-5.563E-1	1.181E+0	1.204E+0
-5.579E-1	1.184E+0	1.236E+0
-5.563E-1	1.194E+0	1.272E+0
-5.628E-1	1.210E+0	1.272E+0
-5.563E-1	1.213E+0	1.226E+0
-5.563E-1	1.204E+0	1.204E+0
-5.563E-1	1.161E+0	1.249E+0
-5.579E-1	1.187E+0	1.252E+0
-5.563E-1	1.181E+0	1.252E+0
-5.563E-1	1.178E+0	1.200E+0
-5.579E-1	1.165E+0	1.213E+0
-5.595E-1	1.187E+0	1.233E+0
-5.563E-1	1.197E+0	1.239E+0
-5.579E-1	1.184E+0	1.239E+0
-5.563E-1	1.155E+0	1.217E+0
-5.579E-1	1.145E+0	1.246E+0
-5.579E-1	1.181E+0	1.213E+0
-5.579E-1	1.152E+0	1.275E+0
-5.579E-1	1.165E+0	1.285E+0
-5.595E-1	1.204E+0	1.259E+0
-5.563E-1	1.204E+0	1.239E+0
-5.563E-1	1.129E+0	1.220E+0
-5.579E-1	1.187E+0	1.230E+0
-5.595E-1	1.161E+0	1.249E+0
-5.595E-1	1.191E+0	1.262E+0
-5.579E-1	1.187E+0	1.252E+0
-5.579E-1	1.155E+0	1.243E+0
-5.595E-1	1.161E+0	1.239E+0
-5.563E-1	1.171E+0	1.239E+0
-5.579E-1	1.194E+0	1.223E+0
-5.563E-1	1.217E+0	1.265E+0
-5.579E-1	1.220E+0	1.230E+0
-5.579E-1	1.174E+0	1.233E+0
-5.563E-1	1.142E+0	1.265E+0
-5.563E-1	1.178E+0	1.262E+0
-5.579E-1	1.230E+0	1.243E+0
-5.547E-1	1.184E+0	1.223E+0
-5.579E-1	1.191E+0	1.246E+0
-5.563E-1	1.158E+0	1.275E+0
-5.595E-1	1.194E+0	1.243E+0
-5.563E-1	1.155E+0	1.255E+0
-5.547E-1	1.142E+0	1.200E+0
-5.563E-1	1.178E+0	1.210E+0
-5.595E-1	1.178E+0	1.230E+0
-5.547E-1	1.200E+0	1.278E+0
-5.595E-1	1.210E+0	1.213E+0
-5.563E-1	1.187E+0	1.233E+0
-5.595E-1	1.148E+0	1.252E+0
-5.563E-1	1.220E+0	1.207E+0
-5.563E-1	1.204E+0	1.288E+0
-5.579E-1	1.210E+0	1.210E+0
-5.595E-1	1.204E+0	1.165E+0
-5.579E-1	1.155E+0	1.204E+0
-5.563E-1	1.178E+0	1.272E+0
-5.579E-1	1.168E+0	1.249E+0
-5.579E-1	1.158E+0	1.243E+0
-5.595E-1	1.171E+0	1.230E+0
-5.579E-1	1.161E+0	1.262E+0
-5.595E-1	1.148E+0	1.314E+0
-5.595E-1	1.194E+0	1.204E+0
-5.579E-1	1.187E+0	1.327E+0
-5.563E-1	1.142E+0	1.252E+0
-5.563E-1	1.191E+0	1.204E+0
-5.595E-1	1.181E+0	1.233E+0
-5.595E-1	1.191E+0	1.233E+0
-5.531E-1	1.178E+0	1.272E+0
-5.579E-1	1.161E+0	1.255E+0
-5.595E-1	1.200E+0	1.207E+0
-5.579E-1	1.161E+0	1.246E+0
-5.563E-1	1.181E+0	1.278E+0
-5.595E-1	1.168E+0	1.249E+0
-5.579E-1	1.161E+0	1.259E+0
-5.563E-1	1.191E+0	1.213E+0
-5.563E-1	1.171E+0	1.230E+0
-5.563E-1	1.171E+0	1.268E+0
-5.579E-1	1.155E+0	1.243E+0
-5.563E-1	1.145E+0	1.249E+0
-5.579E-1	1.187E+0	1.262E+0
-5.563E-1	1.171E+0	1.249E+0
-5.612E-1	1.194E+0	1.243E+0
-5.563E-1	1.217E+0	1.239E+0
-5.563E-1	1.184E+0	1.259E+0
-5.579E-1	1.174E+0	1.262E+0
-5.644E-1	1.168E+0	1.226E+0
-5.563E-1	1.152E+0	1.249E+0
-5.563E-1	1.200E+0	1.220E+0
-5.563E-1	1.187E+0	1.259E+0
-5.579E-1	1.207E+0	1.233E+0
-5.563E-1	1.171E+0	1.268E+0
-5.563E-1	1.178E+0	1.281E+0
-5.595E-1	1.155E+0	1.285E+0
-5.579E-1	1.174E+0	1.200E+0
-5.579E-1	1.155E+0	1.226E+0
-5.595E-1	1.132E+0	1.285E+0
-5.579E-1	1.181E+0	1.275E+0
-5.612E-1	1.200E+0	1.259E+0
-5.563E-1	1.165E+0	1.246E+0
-5.563E-1	1.168E+0	1.230E+0
-5.579E-1	1.174E+0	1.246E+0
-5.612E-1	1.174E+0	1.217E+0
-5.579E-1	1.178E+0	1.255E+0
-5.563E-1	1.200E+0	1.213E+0
-5.595E-1	1.181E+0	1.275E+0
-5.579E-1	1.152E+0	1.301E+0
-5.595E-1	1.174E+0	1.233E+0
-5.563E-1	1.213E+0	1.236E+0
-5.595E-1	1.207E+0	1.252E+0
-5.595E-1	1.194E+0	1.255E+0
-5.595E-1	1.197E+0	1.265E+0
-5.563E-1	1.217E+0	1.249E+0
-5.612E-1	1.207E+0	1.243E+0
-5.612E-1	1.135E+0	1.291E+0
-5.612E-1	1.145E+0	1.217E+0
-5.563E-1	1.171E+0	1.226E+0
-5.563E-1	1.200E+0	1.200E+0
-5.628E-1	1.194E+0	1.275E+0
-5.595E-1	1.191E+0	1.230E+0
-5.563E-1	1.210E+0	1.285E+0
-5.595E-1	1.174E+0	1.204E+0
-5.595E-1	1.207E+0	1.255E+0
-5.547E-1	1.142E+0	1.246E+0
-5.563E-1	1.191E+0	1.249E+0
-5.595E-1	1.168E+0	1.281E+0
-5.612E-1	1.191E+0	1.249E+0
-5.579E-1	1.194E+0	1.265E+0
-5.579E-1	1.181E+0	1.239E+0
-5.579E-1	1.213E+0	1.239E+0
-5.612E-1	1.184E+0	1.281E+0
-5.563E-1	1.191E+0	1.246E+0
-5.547E-1	1.194E+0	1.278E+0
-5.579E-1	1.174E+0	1.246E+0
-5.612E-1	1.155E+0	1.213E+0
-5.595E-1	1.184E+0	1.307E+0
-5.579E-1	1.119E+0	1.249E+0
-5.579E-1	1.148E+0	1.259E+0
-5.612E-1	1.220E+0	1.272E+0
-5.595E-1	1.223E+0	1.268E+0
-5.547E-1	1.155E+0	1.204E+0
-5.563E-1	1.168E+0	1.213E+0
-5.595E-1	1.155E+0	1.220E+0
-5.563E-1	1.181E+0	1.288E+0
-5.563E-1	1.178E+0	1.265E+0
-5.563E-1	1.200E+0	1.294E+0
-5.595E-1	1.197E+0	1.236E+0
-5.563E-1	1.178E+0	1.197E+0
-5.579E-1	1.178E+0	1.294E+0
-5.579E-1	1.191E+0	1.275E+0
-5.612E-1	1.204E+0	1.239E+0
-5.595E-1	1.145E+0	1.252E+0
-5.563E-1	1.161E+0	1.259E+0
-5.612E-1	1.187E+0	1.259E+0
-5.595E-1	1.122E+0	1.213E+0
-5.563E-1	1.158E+0	1.288E+0
-5.547E-1	1.178E+0	1.262E+0
-5.579E-1	1.158E+0	1.252E+0
-5.579E-1	1.132E+0	1.278E+0
-5.579E-1	1.197E+0	1.223E+0
-5.579E-1	1.158E+0	1.252E+0
-5.579E-1	1.184E+0	1.255E+0
-5.612E-1	1.174E+0	1.233E+0
-5.595E-1	1.187E+0	1.281E+0
-5.563E-1	1.168E+0	1.207E+0
-5.612E-1	1.158E+0	1.262E+0
-5.595E-1	1.181E+0	1.275E+0
-5.579E-1	1.148E+0	1.275E+0
-5.563E-1	1.155E+0	1.220E+0
-5.579E-1	1.155E+0	1.210E+0
-5.612E-1	1.191E+0	1.246E+0
-5.595E-1	1.184E+0	1.239E+0
-5.547E-1	1.200E+0	1.255E+0
-5.579E-1	1.200E+0	1.278E+0
-5.612E-1	1.184E+0	1.233E+0
-5.563E-1	1.142E+0	1.230E+0
-5.579E-1	1.200E+0	1.213E+0
-5.579E-1	1.181E+0	1.255E+0
-5.628E-1	1.168E+0	1.255E+0
-5.563E-1	1.181E+0	1.226E+0
-5.563E-1	1.184E+0	1.268E+0
-5.595E-1	1.174E+0	1.285E+0
-5.595E-1	1.148E+0	1.288E+0
-5.595E-1	1.184E+0	1.249E+0
-5.563E-1	1.191E+0	1.233E+0
-5.612E-1	1.174E+0	1.275E+0
-5.628E-1	1.184E+0	1.233E+0
-5.595E-1	1.226E+0	1.246E+0
-5.563E-1	1.152E+0	1.194E+0
-5.579E-1	1.181E+0	1.239E+0
-5.628E-1	1.210E+0	1.268E+0
-5.579E-1	1.152E+0	1.246E+0
-5.563E-1	1.135E+0	1.236E+0
-5.595E-1	1.158E+0	1.275E+0
-5.595E-1	1.210E+0	1.249E+0
-5.579E-1	1.181E+0	1.265E+0
-5.547E-1	1.204E+0	1.255E+0
-5.579E-1	1.178E+0	1.262E+0
-5.612E-1	1.178E+0	1.268E+0
-5.563E-1	1.187E+0	1.259E+0
-5.547E-1	1.142E+0	1.230E+0
-5.579E-1	1.158E+0	1.252E+0
-5.612E-1	1.129E+0	1.249E+0
-5.612E-1	1.161E+0	1.243E+0
-5.563E-1	1.142E+0	1.207E+0
-5.579E-1	1.168E+0	1.262E+0
-5.579E-1	1.178E+0	1.233E+0
-5.563E-1	1.174E+0	1.246E+0
-5.563E-1	1.148E+0	1.265E+0
-5.563E-1	1.181E+0	1.230E+0
-5.595E-1	1.207E+0	1.200E+0
-5.595E-1	1.204E+0	1.262E+0
-5.531E-1	1.230E+0	1.281E+0
-5.595E-1	1.181E+0	1.246E+0
-5.612E-1	1.210E+0	1.249E+0
-5.579E-1	1.158E+0	1.255E+0
-5.563E-1	1.178E+0	1.249E+0
-5.579E-1	1.194E+0	1.236E+0
-5.628E-1	1.145E+0	1.236E+0
-5.595E-1	1.174E+0	1.223E+0
-5.579E-1	1.171E+0	1.268E+0
-5.595E-1	1.145E+0	1.236E+0
-5.612E-1	1.178E+0	1.220E+0
-5.579E-1	1.226E+0	1.204E+0
-5.563E-1	1.191E+0	1.281E+0
-5.595E-1	1.171E+0	1.249E+0
-5.595E-1	1.161E+0	1.217E+0
-5.579E-1	1.181E+0	1.233E+0
-5.595E-1	1.119E+0	1.288E+0
-5.595E-1	1.191E+0	1.249E+0
-5.628E-1	1.168E+0	1.204E+0
-5.595E-1	1.194E+0	1.259E+0
-5.563E-1	1.155E+0	1.217E+0
-5.563E-1	1.148E+0	1.268E+0
-5.595E-1	1.158E+0	1.249E+0
-5.579E-1	1.204E+0	1.278E+0
-5.547E-1	1.197E+0	1.255E+0
-5.579E-1	1.181E+0	1.204E+0
-5.563E-1	1.168E+0	1.220E+0
-5.628E-1	1.226E+0	1.255E+0
-5.563E-1	1.213E+0	1.252E+0
-5.595E-1	1.174E+0	1.255E+0
-5.595E-1	1.187E+0	1.246E+0
-5.595E-1	1.126E+0	1.236E+0
-5.579E-1	1.191E+0	1.291E+0
-5.595E-1	1.204E+0	1.259E+0
-5.612E-1	1.155E+0	1.262E+0
-5.612E-1	1.213E+0	1.233E+0
-5.563E-1	1.168E+0	1.275E+0
-5.579E-1	1.168E+0	1.275E+0
-5.612E-1	1.184E+0	1.191E+0
-5.595E-1	1.152E+0	1.268E+0
-5.563E-1	1.158E+0	1.265E+0
-5.612E-1	1.178E+0	1.265E+0
-5.612E-1	1.168E+0	1.239E+0
-5.595E-1	1.178E+0	1.259E+0
-5.579E-1	1.204E+0	1.249E+0
-5.579E-1	1.174E+0	1.246E+0
-5.595E-1	1.155E+0	1.223E+0
-5.579E-1	1.181E+0	1.255E+0
-5.563E-1	1.161E+0	1.239E+0
-5.579E-1	1.155E+0	1.236E+0
-5.612E-1	1.187E+0	1.272E+0
-5.595E-1	1.191E+0	1.249E+0
-5.579E-1	1.191E+0	1.246E+0
-5.547E-1	1.171E+0	1.259E+0
-5.595E-1	1.161E+0	1.239E+0
-5.595E-1	1.181E+0	1.259E+0
-5.579E-1	1.161E+0	1.243E+0
-5.579E-1	1.132E+0	1.226E+0
-5.595E-1	1.142E+0	1.223E+0
-5.579E-1	1.178E+0	1.207E+0
-5.579E-1	1.171E+0	1.275E+0
-5.595E-1	1.155E+0	1.285E+0
-5.612E-1	1.210E+0	1.220E+0
-5.563E-1	1.187E+0	1.204E+0
-5.579E-1	1.158E+0	1.236E+0
-5.579E-1	1.171E+0	1.233E+0
-5.612E-1	1.174E+0	1.230E+0
-5.595E-1	1.168E+0	1.255E+0
-5.531E-1	1.181E+0	1.230E+0
-5.595E-1	1.168E+0	1.200E+0
-5.579E-1	1.217E+0	1.278E+0
-5.579E-1	1.171E+0	1.233E+0
-5.563E-1	1.135E+0	1.207E+0
-5.595E-1	1.152E+0	1.204E+0
-5.595E-1	1.155E+0	1.243E+0
-5.579E-1	1.213E+0	1.217E+0
-5.547E-1	1.106E+0	1.259E+0
-5.563E-1	1.187E+0	1.255E+0
-5.595E-1	1.158E+0	1.226E+0
-5.612E-1	1.158E+0	1.246E+0
-5.579E-1	1.181E+0	1.262E+0
-5.579E-1	1.152E+0	1.246E+0
-5.595E-1	1.152E+0	1.265E+0
-5.595E-1	1.184E+0	1.217E+0
-5.579E-1	1.145E+0	1.223E+0
-5.563E-1	1.168E+0	1.252E+0
-5.612E-1	1.158E+0	1.249E+0
-5.612E-1	1.187E+0	1.243E+0
-5.563E-1	1.168E+0	1.226E+0
-5.547E-1	1.194E+0	1.278E+0
-5.595E-1	1.161E+0	1.307E+0
-5.595E-1	1.161E+0	1.223E+0
-5.563E-1	1.174E+0	1.294E+0
-5.579E-1	1.132E+0	1.265E+0
-5.595E-1	1.165E+0	1.278E+0
-5.579E-1	1.181E+0	1.213E+0
-5.579E-1	1.132E+0	1.200E+0
-5.579E-1	1.135E+0	1.223E+0
-5.579E-1	1.152E+0	1.268E+0
-5.579E-1	1.223E+0	1.262E+0
-5.579E-1	1.207E+0	1.230E+0
-5.579E-1	1.217E+0	1.259E+0
-5.612E-1	1.142E+0	1.207E+0
-5.595E-1	1.187E+0	1.236E+0
-5.563E-1	1.161E+0	1.204E+0
-5.579E-1	1.158E+0	1.204E+0
-5.612E-1	1.145E+0	1.210E+0
-5.612E-1	1.155E+0	1.291E+0
-5.563E-1	1.178E+0	1.259E+0
-5.579E-1	1.174E+0	1.262E+0
-5.612E-1	1.178E+0	1.262E+0
-5.595E-1	1.174E+0	1.314E+0
-5.547E-1	1.191E+0	1.213E+0
-5.595E-1	1.174E+0	1.252E+0
-5.612E-1	1.158E+0	1.246E+0
-5.563E-1	1.142E+0	1.255E+0
-5.547E-1	1.233E+0	1.239E+0
-5.579E-1	1.174E+0	1.217E+0
-5.595E-1	1.207E+0	1.226E+0
-5.595E-1	1.207E+0	1.187E+0
-5.579E-1	1.200E+0	1.259E+0
-5.579E-1	1.174E+0	1.259E+0
-5.612E-1	1.200E+0	1.311E+0
-5.628E-1	1.217E+0	1.272E+0
-5.563E-1	1.158E+0	1.243E+0
-5.579E-1	1.207E+0	1.262E+0
-5.595E-1	1.132E+0	1.226E+0
-5.579E-1	1.152E+0	1.236E+0
-5.579E-1	1.181E+0	1.281E+0
-5.595E-1	1.161E+0	1.213E+0
-5.579E-1	1.187E+0	1.210E+0
-5.579E-1	1.197E+0	1.210E+0
-5.612E-1	1.194E+0	1.252E+0
-5.579E-1	1.181E+0	1.255E+0
-5.612E-1	1.194E+0	1.233E+0
-5.595E-1	1.155E+0	1.249E+0
-5.579E-1	1.155E+0	1.223E+0
-5.579E-1	1.197E+0	1.243E+0
-5.579E-1	1.135E+0	1.204E+0
-5.595E-1	1.174E+0	1.239E+0
-5.595E-1	1.168E+0	1.249E+0
-5.563E-1	1.178E+0	1.246E+0
-5.595E-1	1.187E+0	1.265E+0
-5.612E-1	1.181E+0	1.265E+0
-5.579E-1	1.165E+0	1.233E+0
-5.595E-1	1.197E+0	1.233E+0
-5.579E-1	1.155E+0	1.252E+0
-5.595E-1	1.217E+0	1.285E+0
-5.563E-1	1.152E+0	1.243E+0
-5.579E-1	1.204E+0	1.236E+0
-5.612E-1	1.122E+0	1.220E+0
-5.595E-1	1.171E+0	1.249E+0
-5.595E-1	1.158E+0	1.285E+0
-5.579E-1	1.191E+0	1.272E+0
-5.595E-1	1.233E+0	1.223E+0
-5.628E-1	1.145E+0	1.285E+0
-5.595E-1	1.207E+0	1.268E+0
-5.579E-1	1.155E+0	1.255E+0
-5.595E-1	1.184E+0	1.233E+0
-5.612E-1	1.197E+0	1.233E+0
-5.579E-1	1.158E+0	1.246E+0
-5.612E-1	1.200E+0	1.230E+0
-5.595E-1	1.204E+0	1.246E+0
-5.612E-1	1.171E+0	1.281E+0
-5.563E-1	1.168E+0	1.291E+0
-5.595E-1	1.168E+0	1.213E+0
-5.628E-1	1.165E+0	1.197E+0
-5.579E-1	1.204E+0	1.223E+0
-5.595E-1	1.178E+0	1.236E+0
-5.579E-1	1.171E+0	1.226E+0
-5.579E-1	1.158E+0	1.236E+0
-5.628E-1	1.152E+0	1.239E+0
-5.595E-1	1.204E+0	1.259E+0
-5.579E-1	1.213E+0	1.259E+0
-5.595E-1	1.194E+0	1.233E+0
-5.595E-1	1.191E+0	1.236E+0
-5.579E-1	1.213E+0	1.272E+0
-5.579E-1	1.165E+0	1.246E+0
-5.595E-1	1.165E+0	1.223E+0
-5.595E-1	1.181E+0	1.262E+0
-5.563E-1	1.152E+0	1.265E+0
-5.579E-1	1.168E+0	1.239E+0
-5.595E-1	1.174E+0	1.217E+0
-5.579E-1	1.174E+0	1.246E+0
-5.563E-1	1.204E+0	1.184E+0
-5.579E-1	1.178E+0	1.210E+0
-5.595E-1	1.191E+0	1.272E+0
-5.579E-1	1.174E+0	1.204E+0
-5.579E-1	1.165E+0	1.278E+0
-5.579E-1	1.187E+0	1.226E+0
-5.612E-1	1.217E+0	1.246E+0
-5.628E-1	1.194E+0	1.239E+0
-5.579E-1	1.171E+0	1.217E+0
-5.579E-1	1.204E+0	1.207E+0
-5.612E-1	1.132E+0	1.184E+0
-5.612E-1	1.207E+0	1.249E+0
-5.563E-1	1.145E+0	1.301E+0
-5.595E-1	1.178E+0	1.265E+0
-5.612E-1	1.178E+0	1.236E+0
-5.595E-1	1.210E+0	1.236E+0
-5.579E-1	1.210E+0	1.272E+0
-5.595E-1	1.181E+0	1.239E+0
-5.612E-1	1.200E+0	1.285E+0
-5.612E-1	1.158E+0	1.217E+0
-5.563E-1	1.161E+0	1.230E+0
-5.579E-1	1.178E+0	1.243E+0
-5.628E-1	1.126E+0	1.204E+0
-5.595E-1	1.194E+0	1.213E+0
-5.563E-1	1.184E+0	1.233E+0
-5.563E-1	1.178E+0	1.255E+0
-5.644E-1	1.178E+0	1.265E+0
-5.628E-1	1.152E+0	1.239E+0
-5.563E-1	1.155E+0	1.207E+0
-5.595E-1	1.148E+0	1.226E+0
-5.612E-1	1.142E+0	1.226E+0
-5.595E-1	1.168E+0	1.200E+0
-5.579E-1	1.145E+0	1.246E+0
-5.595E-1	1.139E+0	1.249E+0
-5.612E-1	1.181E+0	1.217E+0
-5.595E-1	1.161E+0	1.223E+0
-5.563E-1	1.171E+0	1.249E+0
-5.579E-1	1.194E+0	1.265E+0
-5.595E-1	1.207E+0	1.255E+0
-5.612E-1	1.135E+0	1.226E+0
-5.547E-1	1.139E+0	1.249E+0
-5.595E-1	1.178E+0	1.239E+0
-5.595E-1	1.181E+0	1.230E+0
-5.595E-1	1.181E+0	1.243E+0
-5.612E-1	1.155E+0	1.246E+0
-5.563E-1	1.187E+0	1.288E+0
-5.612E-1	1.174E+0	1.301E+0
-5.612E-1	1.197E+0	1.236E+0
-5.563E-1	1.165E+0	1.220E+0
-5.595E-1	1.171E+0	1.281E+0
-5.612E-1	1.161E+0	1.246E+0
-5.563E-1	1.236E+0	1.226E+0
-5.579E-1	1.158E+0	1.223E+0
-5.579E-1	1.152E+0	1.233E+0
-5.595E-1	1.142E+0	1.233E+0
-5.628E-1	1.165E+0	1.226E+0
-5.579E-1	1.191E+0	1.255E+0
-5.595E-1	1.181E+0	1.217E+0
-5.595E-1	1.158E+0	1.255E+0
-5.628E-1	1.200E+0	1.246E+0
-5.595E-1	1.171E+0	1.259E+0
-5.579E-1	1.168E+0	1.204E+0
-5.595E-1	1.191E+0	1.265E+0
-5.612E-1	1.207E+0	1.259E+0
-5.563E-1	1.165E+0	1.217E+0
-5.579E-1	1.204E+0	1.213E+0
-5.628E-1	1.184E+0	1.220E+0
-5.628E-1	1.168E+0	1.268E+0
-5.595E-1	1.184E+0	1.275E+0
-5.579E-1	1.148E+0	1.252E+0
-5.628E-1	1.148E+0	1.255E+0
-5.612E-1	1.168E+0	1.191E+0
-5.547E-1	1.210E+0	1.194E+0
-5.563E-1	1.171E+0	1.252E+0
-5.595E-1	1.187E+0	1.268E+0
-5.595E-1	1.165E+0	1.239E+0
-5.579E-1	1.155E+0	1.213E+0
-5.563E-1	1.200E+0	1.233E+0
-5.595E-1	1.181E+0	1.259E+0
-5.612E-1	1.171E+0	1.226E+0
-5.563E-1	1.171E+0	1.204E+0
-5.563E-1	1.178E+0	1.220E+0
-5.595E-1	1.148E+0	1.262E+0
-5.628E-1	1.158E+0	1.210E+0
-5.563E-1	1.165E+0	1.255E+0
-5.579E-1	1.187E+0	1.226E+0
-5.595E-1	1.187E+0	1.239E+0
-5.595E-1	1.174E+0	1.249E+0
-5.579E-1	1.207E+0	1.191E+0
-5.547E-1	1.148E+0	1.191E+0
-5.612E-1	1.174E+0	1.233E+0
-5.628E-1	1.191E+0	1.243E+0
-5.595E-1	1.148E+0	1.255E+0
-5.547E-1	1.161E+0	1.246E+0
-5.612E-1	1.152E+0	1.249E+0
-5.595E-1	1.168E+0	1.243E+0
-5.595E-1	1.194E+0	1.246E+0
-5.563E-1	1.171E+0	1.259E+0
-5.579E-1	1.187E+0	1.291E+0
-5.595E-1	1.152E+0	1.233E+0
-5.579E-1	1.181E+0	1.265E+0
-5.563E-1	1.187E+0	1.285E+0
-5.628E-1	1.187E+0	1.249E+0
-5.628E-1	1.200E+0	1.213E+0
-5.579E-1	1.181E+0	1.236E+0
-5.563E-1	1.191E+0	1.230E+0
-5.628E-1	1.181E+0	1.243E+0
-5.579E-1	1.152E+0	1.213E+0
-5.579E-1	1.152E+0	1.236E+0
-5.579E-1	1.161E+0	1.226E+0
-5.612E-1	1.174E+0	1.268E+0
-5.579E-1	1.191E+0	1.252E+0
-5.579E-1	1.158E+0	1.236E+0
-5.579E-1	1.187E+0	1.265E+0
-5.612E-1	1.187E+0	1.194E+0
-5.579E-1	1.220E+0	1.220E+0
-5.563E-1	1.174E+0	1.281E+0
-5.563E-1	1.184E+0	1.301E+0
-5.612E-1	1.197E+0	1.243E+0
-5.612E-1	1.204E+0	1.226E+0
-5.579E-1	1.204E+0	1.204E+0
-5.563E-1	1.139E+0	1.262E+0
-5.612E-1	1.191E+0	1.246E+0
-5.612E-1	1.187E+0	1.265E+0
-5.563E-1	1.184E+0	1.255E+0
-5.563E-1	1.191E+0	1.213E+0
-5.595E-1	1.168E+0	1.255E+0
-5.612E-1	1.158E+0	1.230E+0
-5.579E-1	1.204E+0	1.191E+0
-5.595E-1	1.171E+0	1.249E+0
-5.628E-1	1.152E+0	1.281E+0
-5.612E-1	1.194E+0	1.233E+0
-5.595E-1	1.174E+0	1.207E+0
-5.579E-1	1.142E+0	1.239E+0
-5.612E-1	1.148E+0	1.230E+0
-5.595E-1	1.161E+0	1.243E+0
-5.595E-1	1.148E+0	1.220E+0
-5.579E-1	1.184E+0	1.233E+0
-5.579E-1	1.174E+0	1.230E+0
-5.612E-1	1.191E+0	1.233E+0
-5.612E-1	1.181E+0	1.259E+0
-5.595E-1	1.168E+0	1.285E+0
-5.644E-1	1.155E+0	1.268E+0
-5.612E-1	1.207E+0	1.281E+0
-5.579E-1	1.135E+0	1.243E+0
-5.595E-1	1.161E+0	1.249E+0
-5.595E-1	1.174E+0	1.275E+0
-5.595E-1	1.152E+0	1.252E+0
-5.563E-1	1.184E+0	1.246E+0
-5.579E-1	1.135E+0	1.233E+0
-5.612E-1	1.187E+0	1.301E+0
-5.612E-1	1.161E+0	1.278E+0
-5.595E-1	1.184E+0	1.252E+0
-5.579E-1	1.204E+0	1.243E+0
-5.628E-1	1.207E+0	1.249E+0
-5.612E-1	1.204E+0	1.252E+0
-5.595E-1	1.191E+0	1.246E+0
-5.595E-1	1.155E+0	1.223E+0
-5.595E-1	1.181E+0	1.236E+0
-5.628E-1	1.145E+0	1.239E+0
-5.595E-1	1.161E+0	1.246E+0
-5.595E-1	1.158E+0	1.233E+0
-5.628E-1	1.226E+0	1.220E+0
-5.644E-1	1.168E+0	1.239E+0
-5.595E-1	1.184E+0	1.255E+0
-5.579E-1	1.171E+0	1.262E+0
-5.612E-1	1.181E+0	1.236E+0
-5.612E-1	1.161E+0	1.230E+0
-5.612E-1	1.171E+0	1.255E+0
-5.579E-1	1.187E+0	1.226E+0
-5.612E-1	1.204E+0	1.281E+0
-5.628E-1	1.187E+0	1.239E+0
-5.579E-1	1.155E+0	1.252E+0
-5.595E-1	1.213E+0	1.252E+0
-5.595E-1	1.207E+0	1.255E+0
-5.579E-1	1.171E+0	1.236E+0
-5.563E-1	1.168E+0	1.217E+0
-5.579E-1	1.191E+0	1.265E+0
-5.612E-1	1.148E+0	1.236E+0
-5.612E-1	1.171E+0	1.275E+0
-5.595E-1	1.204E+0	1.275E+0
-5.563E-1	1.155E+0	1.259E+0
-5.595E-1	1.184E+0	1.246E+0
-5.628E-1	1.197E+0	1.275E+0
-5.579E-1	1.165E+0	1.246E+0
-5.563E-1	1.129E+0	1.259E+0
-5.595E-1	1.158E+0	1.278E+0
-5.612E-1	1.119E+0	1.239E+0
-5.579E-1	1.184E+0	1.207E+0
-5.612E-1	1.178E+0	1.236E+0
-5.595E-1	1.187E+0	1.268E+0
-5.628E-1	1.142E+0	1.243E+0
-5.579E-1	1.197E+0	1.230E+0
-5.579E-1	1.178E+0	1.230E+0
-5.612E-1	1.184E+0	1.249E+0
-5.595E-1	1.152E+0	1.233E+0
-5.563E-1	1.187E+0	1.243E+0
-5.563E-1	1.181E+0	1.246E+0
-5.644E-1	1.197E+0	1.243E+0
-5.628E-1	1.168E+0	1.220E+0
-5.612E-1	1.165E+0	1.259E+0
-5.579E-1	1.158E+0	1.236E+0
-5.612E-1	1.178E+0	1.239E+0
-5.612E-1	1.178E+0	1.243E+0
-5.612E-1	1.187E+0	1.249E+0
-5.595E-1	1.148E+0	1.226E+0
-5.595E-1	1.184E+0	1.275E+0
-5.612E-1	1.148E+0	1.230E+0
-5.595E-1	1.200E+0	1.249E+0
-5.563E-1	1.155E+0	1.210E+0
-5.628E-1	1.194E+0	1.230E+0
-5.612E-1	1.178E+0	1.272E+0
-5.595E-1	1.161E+0	1.243E+0
-5.595E-1	1.171E+0	1.249E+0
-5.612E-1	1.187E+0	1.243E+0
-5.628E-1	1.184E+0	1.236E+0
-5.579E-1	1.187E+0	1.275E+0
-5.579E-1	1.210E+0	1.210E+0
-5.628E-1	1.139E+0	1.213E+0
-5.612E-1	1.161E+0	1.233E+0
-5.579E-1	1.204E+0	1.236E+0
-5.547E-1	1.187E+0	1.259E+0
-5.612E-1	1.158E+0	1.262E+0
-5.644E-1	1.210E+0	1.272E+0
-5.595E-1	1.171E+0	1.230E+0
-5.579E-1	1.171E+0	1.204E+0
-5.612E-1	1.145E+0	1.243E+0
-5.595E-1	1.168E+0	1.285E+0
-5.595E-1	1.155E+0	1.272E+0
-5.595E-1	1.161E+0	1.252E+0
-5.628E-1	1.142E+0	1.243E+0
-5.612E-1	1.181E+0	1.230E+0
-5.579E-1	1.181E+0	1.249E+0
-5.595E-1	1.161E+0	1.220E+0
-5.612E-1	1.168E+0	1.262E+0
-5.612E-1	1.178E+0	1.243E+0
-5.579E-1	1.191E+0	1.230E+0
-5.579E-1	1.191E+0	1.278E+0
-5.595E-1	1.178E+0	1.259E+0
-5.612E-1	1.165E+0	1.246E+0
-5.563E-1	1.181E+0	1.268E+0
-5.595E-1	1.194E+0	1.233E+0
-5.595E-1	1.191E+0	1.223E+0
-5.612E-1	1.126E+0	1.236E+0
-5.563E-1	1.148E+0	1.239E+0
-5.595E-1	1.217E+0	1.220E+0
-5.612E-1	1.171E+0	1.220E+0
-5.628E-1	1.181E+0	1.213E+0
-5.579E-1	1.168E+0	1.268E+0
-5.579E-1	1.213E+0	1.255E+0
-5.612E-1	1.174E+0	1.236E+0
-5.612E-1	1.194E+0	1.210E+0
-5.612E-1	1.194E+0	1.239E+0
-5.579E-1	1.181E+0	1.275E+0
-5.612E-1	1.165E+0	1.220E+0
-5.612E-1	1.171E+0	1.252E+0
-5.579E-1	1.155E+0	1.249E+0
-5.563E-1	1.194E+0	1.191E+0
-5.612E-1	1.181E+0	1.210E+0
-5.628E-1	1.171E+0	1.223E+0
-5.612E-1	1.197E+0	1.281E+0
-5.579E-1	1.178E+0	1.268E+0
-5.595E-1	1.194E+0	1.249E+0
-5.612E-1	1.191E+0	1.246E+0
-5.579E-1	1.178E+0	1.230E+0
-5.563E-1	1.239E+0	1.155E+0
-5.595E-1	1.161E+0	1.255E+0
-5.644E-1	1.165E+0	1.265E+0
-5.595E-1	1.171E+0	1.243E+0
-5.579E-1	1.165E+0	1.236E+0
-5.612E-1	1.168E+0	1.262E+0
-5.628E-1	1.145E+0	1.243E+0
-5.579E-1	1.194E+0	1.272E+0
-5.579E-1	1.142E+0	1.220E+0
-5.595E-1	1.181E+0	1.217E+0
-5.595E-1	1.187E+0	1.226E+0
-5.612E-1	1.220E+0	1.259E+0
-5.579E-1	1.155E+0	1.226E+0
-5.612E-1	1.116E+0	1.230E+0
-5.628E-1	1.194E+0	1.239E+0
-5.595E-1	1.204E+0	1.243E+0
-5.595E-1	1.165E+0	1.184E+0
-5.595E-1	1.207E+0	1.207E+0
-5.612E-1	1.148E+0	1.265E+0
-5.563E-1	1.187E+0	1.226E+0
-5.579E-1	1.171E+0	1.301E+0
-5.595E-1	1.220E+0	1.239E+0
-5.628E-1	1.178E+0	1.249E+0
-5.595E-1	1.207E+0	1.275E+0
-5.579E-1	1.165E+0	1.239E+0
-5.612E-1	1.145E+0	1.291E+0
-5.595E-1	1.207E+0	1.268E+0
-5.612E-1	1.174E+0	1.207E+0
-5.595E-1	1.145E+0	1.207E+0
-5.579E-1	1.174E+0	1.249E+0
-5.628E-1	1.168E+0	1.317E+0
-5.612E-1	1.210E+0	1.259E+0
-5.579E-1	1.197E+0	1.210E+0
-5.595E-1	1.165E+0	1.268E+0
-5.628E-1	1.200E+0	1.262E+0
-5.595E-1	1.191E+0	1.246E+0
-5.595E-1	1.145E+0	1.246E+0
-5.595E-1	1.148E+0	1.194E+0
-5.628E-1	1.158E+0	1.213E+0
-5.628E-1	1.165E+0	1.210E+0
-5.612E-1	1.161E+0	1.262E+0
-5.612E-1	1.184E+0	1.213E+0
-5.660E-1	1.187E+0	1.252E+0
-5.579E-1	1.165E+0	1.252E+0
-5.595E-1	1.148E+0	1.239E+0
-5.595E-1	1.139E+0	1.230E+0
-5.644E-1	1.165E+0	1.246E+0
-5.595E-1	1.132E+0	1.249E+0
-5.579E-1	1.168E+0	1.275E+0
-5.612E-1	1.210E+0	1.210E+0
-5.612E-1	1.165E+0	1.226E+0
-5.595E-1	1.171E+0	1.223E+0
-5.595E-1	1.165E+0	1.204E+0
-5.628E-1	1.145E+0	1.252E+0
-5.595E-1	1.158E+0	1.220E+0
-5.579E-1	1.168E+0	1.246E+0
-5.579E-1	1.145E+0	1.243E+0
-5.595E-1	1.171E+0	1.230E+0
-5.628E-1	1.145E+0	1.252E+0
-5.595E-1	1.171E+0	1.285E+0
-5.563E-1	1.197E+0	1.217E+0
-5.595E-1	1.181E+0	1.246E+0
-5.628E-1	1.184E+0	1.294E+0
-5.579E-1	1.145E+0	1.255E+0
-5.579E-1	1.181E+0	1.275E+0
-5.628E-1	1.213E+0	1.236E+0
-5.612E-1	1.155E+0	1.249E+0
-5.612E-1	1.200E+0	1.226E+0
-5.579E-1	1.207E+0	1.204E+0
-5.595E-1	1.178E+0	1.210E+0
-5.612E-1	1.187E+0	1.239E+0
-5.612E-1	1.171E+0	1.278E+0
-5.579E-1	1.148E+0	1.239E+0
-5.612E-1	1.187E+0	1.210E+0
-5.628E-1	1.178E+0	1.268E+0
-5.595E-1	1.165E+0	1.230E+0
-5.579E-1	1.148E+0	1.259E+0
-5.595E-1	1.155E+0	1.239E+0
-5.628E-1	1.145E+0	1.252E+0
-5.579E-1	1.187E+0	1.252E+0
-5.579E-1	1.187E+0	1.233E+0
-5.628E-1	1.168E+0	1.285E+0
-5.628E-1	1.200E+0	1.246E+0
-5.612E-1	1.145E+0	1.226E+0
-5.579E-1	1.165E+0	1.223E+0
-5.612E-1	1.161E+0	1.281E+0
-5.628E-1	1.178E+0	1.249E+0
-5.595E-1	1.181E+0	1.220E+0
-5.579E-1	1.171E+0	1.281E+0
-5.644E-1	1.174E+0	1.233E+0
-5.579E-1	1.171E+0	1.255E+0
-5.595E-1	1.165E+0	1.268E+0
-5.579E-1	1.165E+0	1.255E+0
-5.579E-1	1.155E+0	1.213E+0
-5.612E-1	1.187E+0	1.197E+0
-5.595E-1	1.207E+0	1.252E+0
-5.579E-1	1.174E+0	1.285E+0
-5.579E-1	1.181E+0	1.249E+0
-5.628E-1	1.184E+0	1.210E+0
-5.612E-1	1.171E+0	1.207E+0
-5.579E-1	1.168E+0	1.294E+0
-5.612E-1	1.174E+0	1.236E+0
-5.644E-1	1.161E+0	1.207E+0
-5.595E-1	1.191E+0	1.252E+0
-5.612E-1	1.152E+0	1.281E+0
-5.579E-1	1.204E+0	1.233E+0
-5.628E-1	1.200E+0	1.233E+0
-5.612E-1	1.142E+0	1.268E+0
-5.612E-1	1.168E+0	1.233E+0
-5.612E-1	1.204E+0	1.230E+0
-5.628E-1	1.142E+0	1.230E+0
-5.595E-1	1.204E+0	1.294E+0
-5.563E-1	1.152E+0	1.217E+0
-5.579E-1	1.161E+0	1.243E+0
-5.595E-1	1.178E+0	1.243E+0
-5.595E-1	1.139E+0	1.217E+0
-5.579E-1	1.145E+0	1.236E+0
-5.612E-1	1.148E+0	1.288E+0
-5.595E-1	1.181E+0	1.262E+0
-5.612E-1	1.217E+0	1.243E+0
-5.595E-1	1.184E+0	1.236E+0
-5.595E-1	1.197E+0	1.233E+0
-5.628E-1	1.200E+0	1.207E+0
-5.563E-1	1.197E+0	1.265E+0
-5.579E-1	1.178E+0	1.243E+0
-5.579E-1	1.191E+0	1.223E+0
-5.595E-1	1.158E+0	1.230E+0
-5.595E-1	1.184E+0	1.243E+0
-5.595E-1	1.168E+0	1.275E+0
-5.612E-1	1.126E+0	1.239E+0
-5.595E-1	1.181E+0	1.226E+0
-5.628E-1	1.158E+0	1.255E+0
-5.579E-1	1.148E+0	1.233E+0
-5.595E-1	1.187E+0	1.220E+0
-5.628E-1	1.178E+0	1.223E+0
-5.612E-1	1.191E+0	1.246E+0
-5.579E-1	1.174E+0	1.281E+0
-5.595E-1	1.191E+0	1.246E+0
-5.579E-1	1.168E+0	1.236E+0
-5.595E-1	1.158E+0	1.223E+0
-5.595E-1	1.174E+0	1.259E+0
-5.579E-1	1.152E+0	1.252E+0
-5.612E-1	1.181E+0	1.207E+0
-5.595E-1	1.181E+0	1.275E+0
-5.579E-1	1.207E+0	1.204E+0
-5.612E-1	1.194E+0	1.223E+0
-5.612E-1	1.181E+0	1.217E+0
-5.595E-1	1.181E+0	1.259E+0
-5.563E-1	1.191E+0	1.226E+0
-5.595E-1	1.135E+0	1.246E+0
-5.628E-1	1.191E+0	1.246E+0
-5.595E-1	1.210E+0	1.268E+0
-5.579E-1	1.148E+0	1.226E+0
-5.595E-1	1.210E+0	1.246E+0
-5.644E-1	1.184E+0	1.249E+0
-5.595E-1	1.213E+0	1.239E+0
-5.579E-1	1.161E+0	1.233E+0
-5.612E-1	1.168E+0	1.255E+0
-5.595E-1	1.168E+0	1.200E+0
-5.612E-1	1.174E+0	1.255E+0
-5.595E-1	1.197E+0	1.265E+0
-5.595E-1	1.174E+0	1.207E+0
-5.612E-1	1.171E+0	1.272E+0
-5.595E-1	1.204E+0	1.226E+0
-5.579E-1	1.200E+0	1.265E+0
-5.579E-1	1.152E+0	1.252E+0
-5.595E-1	1.181E+0	1.249E+0
-5.612E-1	1.161E+0	1.233E+0
-5.595E-1	1.145E+0	1.243E+0
-5.579E-1	1.155E+0	1.217E+0
-5.612E-1	1.194E+0	1.255E+0
-5.612E-1	1.194E+0	1.246E+0
-5.579E-1	1.174E+0	1.275E+0
-5.612E-1	1.178E+0	1.197E+0
-5.628E-1	1.194E+0	1.278E+0
-5.595E-1	1.210E+0	1.281E+0
-5.595E-1	1.142E+0	1.246E+0
-5.595E-1	1.168E+0	1.213E+0
-5.628E-1	1.210E+0	1.233E+0
-5.612E-1	1.213E+0	1.272E+0
-5.595E-1	1.207E+0	1.233E+0
-5.612E-1	1.152E+0	1.233E+0
-5.612E-1	1.171E+0	1.262E+0
-5.595E-1	1.210E+0	1.243E+0
-5.579E-1	1.171E+0	1.268E+0
-5.579E-1	1.194E+0	1.243E+0
-5.628E-1	1.191E+0	1.259E+0
-5.595E-1	1.171E+0	1.207E+0
-5.595E-1	1.207E+0	1.252E+0
-5.612E-1	1.171E+0	1.272E+0
-5.644E-1	1.178E+0	1.217E+0
-5.612E-1	1.184E+0	1.275E+0
-5.612E-1	1.187E+0	1.265E+0
-5.612E-1	1.158E+0	1.249E+0
-5.628E-1	1.171E+0	1.226E+0
-5.628E-1	1.178E+0	1.197E+0
-5.579E-1	1.174E+0	1.243E+0
-5.595E-1	1.200E+0	1.217E+0
-5.644E-1	1.181E+0	1.213E+0
-5.628E-1	1.158E+0	1.236E+0
-5.595E-1	1.197E+0	1.226E+0
-5.579E-1	1.233E+0	1.239E+0
-5.644E-1	1.191E+0	1.243E+0
-5.595E-1	1.184E+0	1.252E+0
-5.595E-1	1.230E+0	1.246E+0
-5.595E-1	1.168E+0	1.265E+0
-5.628E-1	1.161E+0	1.200E+0
-5.579E-1	1.139E+0	1.262E+0
-5.579E-1	1.184E+0	1.226E+0
-5.595E-1	1.207E+0	1.265E+0
-5.644E-1	1.210E+0	1.223E+0
-5.612E-1	1.152E+0	1.197E+0
-5.579E-1	1.171E+0	1.239E+0
-5.595E-1	1.148E+0	1.249E+0
-5.612E-1	1.158E+0	1.243E+0
-5.612E-1	1.181E+0	1.288E+0
-5.595E-1	1.158E+0	1.226E+0
-5.595E-1	1.135E+0	1.246E+0
-5.644E-1	1.204E+0	1.236E+0
-5.595E-1	1.122E+0	1.275E+0
-5.579E-1	1.197E+0	1.285E+0
-5.628E-1	1.168E+0	1.210E+0
-5.628E-1	1.161E+0	1.246E+0
-5.595E-1	1.204E+0	1.259E+0
-5.563E-1	1.161E+0	1.246E+0
-5.579E-1	1.178E+0	1.249E+0
-5.595E-1	1.178E+0	1.243E+0
-5.579E-1	1.165E+0	1.262E+0
-5.595E-1	1.165E+0	1.223E+0
-5.612E-1	1.187E+0	1.223E+0
-5.628E-1	1.161E+0	1.246E+0
-5.595E-1	1.161E+0	1.217E+0
-5.579E-1	1.207E+0	1.278E+0
-5.612E-1	1.158E+0	1.213E+0
-5.628E-1	1.148E+0	1.259E+0
-5.612E-1	1.174E+0	1.262E+0
-5.563E-1	1.168E+0	1.243E+0
-5.612E-1	1.152E+0	1.246E+0
-5.612E-1	1.174E+0	1.275E+0
-5.595E-1	1.168E+0	1.220E+0
-5.579E-1	1.161E+0	1.249E+0
-5.595E-1	1.181E+0	1.230E+0
-5.612E-1	1.161E+0	1.239E+0
-5.628E-1	1.197E+0	1.200E+0
-5.563E-1	1.145E+0	1.278E+0
-5.612E-1	1.155E+0	1.217E+0
-5.628E-1	1.145E+0	1.194E+0
-5.612E-1	1.152E+0	1.226E+0
-5.579E-1	1.165E+0	1.213E+0
-5.595E-1	1.184E+0	1.243E+0
-5.628E-1	1.174E+0	1.252E+0
-5.628E-1	1.178E+0	1.272E+0
-5.612E-1	1.171E+0	1.259E+0
-5.612E-1	1.181E+0	1.262E+0
-5.644E-1	1.142E+0	1.230E+0
-5.628E-1	1.152E+0	1.255E+0
-5.595E-1	1.142E+0	1.246E+0
-5.612E-1	1.181E+0	1.204E+0
-5.644E-1	1.155E+0	1.217E+0
-5.612E-1	1.204E+0	1.262E+0
-5.579E-1	1.181E+0	1.288E+0
-5.595E-1	1.168E+0	1.236E+0
-5.628E-1	1.191E+0	1.197E+0
-5.595E-1	1.178E+0	1.243E+0
-5.595E-1	1.171E+0	1.236E+0
-5.595E-1	1.158E+0	1.252E+0
-5.644E-1	1.158E+0	1.246E+0
-5.563E-1	1.152E+0	1.252E+0
-5.595E-1	1.200E+0	1.243E+0
-5.579E-1	1.210E+0	1.236E+0
-5.628E-1	1.194E+0	1.255E+0
-5.612E-1	1.204E+0	1.213E+0
-5.579E-1	1.194E+0	1.288E+0
-5.595E-1	1.165E+0	1.259E+0
-5.612E-1	1.171E+0	1.243E+0
-5.612E-1	1.142E+0	1.239E+0
-5.612E-1	1.187E+0	1.236E+0
-5.595E-1	1.213E+0	1.226E+0
-5.612E-1	1.168E+0	1.272E+0
-5.612E-1	1.171E+0	1.230E+0
-5.579E-1	1.187E+0	1.217E+0
-5.579E-1	1.161E+0	1.259E+0
-5.628E-1	1.181E+0	1.265E+0
-5.595E-1	1.148E+0	1.233E+0
-5.579E-1	1.145E+0	1.259E+0
-5.612E-1	1.135E+0	1.255E+0
-5.612E-1	1.197E+0	1.259E+0
-5.595E-1	1.239E+0	1.285E+0
-5.595E-1	1.152E+0	1.200E+0
-5.595E-1	1.178E+0	1.252E+0
-5.612E-1	1.191E+0	1.246E+0
-5.612E-1	1.161E+0	1.210E+0
-5.595E-1	1.174E+0	1.230E+0
-5.595E-1	1.184E+0	1.217E+0
-5.628E-1	1.191E+0	1.249E+0
-5.612E-1	1.155E+0	1.194E+0
-5.579E-1	1.165E+0	1.217E+0
-5.595E-1	1.158E+0	1.210E+0
-5.595E-1	1.204E+0	1.265E+0
-5.612E-1	1.230E+0	1.239E+0
-5.612E-1	1.165E+0	1.262E+0
-5.579E-1	1.155E+0	1.233E+0
-5.612E-1	1.200E+0	1.233E+0
-5.595E-1	1.158E+0	1.262E+0
-5.563E-1	1.135E+0	1.262E+0
-5.579E-1	1.197E+0	1.233E+0
-5.612E-1	1.168E+0	1.223E+0
-5.612E-1	1.165E+0	1.291E+0
-5.595E-1	1.194E+0	1.239E+0
-5.628E-1	1.184E+0	1.223E+0
-5.628E-1	1.207E+0	1.243E+0
-5.612E-1	1.194E+0	1.246E+0
-5.595E-1	1.148E+0	1.236E+0
-5.612E-1	1.207E+0	1.223E+0
-5.612E-1	1.204E+0	1.233E+0
-5.595E-1	1.200E+0	1.249E+0
-5.563E-1	1.178E+0	1.230E+0
-5.628E-1	1.207E+0	1.265E+0
-5.628E-1	1.148E+0	1.252E+0
-5.612E-1	1.184E+0	1.220E+0
-5.595E-1	1.161E+0	1.213E+0
-5.612E-1	1.148E+0	1.255E+0
-5.628E-1	1.187E+0	1.265E+0
-5.612E-1	1.155E+0	1.223E+0
-5.595E-1	1.158E+0	1.217E+0
-5.595E-1	1.194E+0	1.197E+0
-5.628E-1	1.171E+0	1.298E+0
-5.628E-1	1.174E+0	1.220E+0
-5.579E-1	1.168E+0	1.210E+0
-5.612E-1	1.171E+0	1.243E+0
-5.595E-1	1.158E+0	1.236E+0
-5.628E-1	1.161E+0	1.210E+0
-5.595E-1	1.152E+0	1.220E+0
-5.612E-1	1.171E+0	1.255E+0
-5.612E-1	1.181E+0	1.272E+0
-5.612E-1	1.178E+0	1.249E+0
-5.579E-1	1.194E+0	1.281E+0
-5.595E-1	1.197E+0	1.262E+0
-5.612E-1	1.178E+0	1.249E+0
-5.628E-1	1.142E+0	1.262E+0
-5.563E-1	1.165E+0	1.220E+0
-5.579E-1	1.155E+0	1.246E+0
-5.612E-1	1.145E+0	1.265E+0
-5.612E-1	1.148E+0	1.226E+0
-5.595E-1	1.187E+0	1.230E+0
-5.612E-1	1.184E+0	1.226E+0
-5.644E-1	1.200E+0	1.233E+0
-5.644E-1	1.158E+0	1.262E+0
-5.612E-1	1.139E+0	1.268E+0
-5.612E-1	1.178E+0	1.239E+0
-5.612E-1	1.148E+0	1.239E+0
-5.628E-1	1.168E+0	1.259E+0
-5.595E-1	1.174E+0	1.259E+0
-5.579E-1	1.158E+0	1.249E+0
-5.628E-1	1.158E+0	1.262E+0
-5.612E-1	1.171E+0	1.265E+0
-5.579E-1	1.161E+0	1.278E+0
-5.612E-1	1.181E+0	1.226E+0
-5.644E-1	1.207E+0	1.275E+0
-5.612E-1	1.181E+0	1.239E+0
-5.579E-1	1.220E+0	1.262E+0
-5.612E-1	1.200E+0	1.174E+0
-5.644E-1	1.161E+0	1.246E+0
-5.644E-1	1.174E+0	1.236E+0
-5.563E-1	1.171E+0	1.259E+0
-5.595E-1	1.139E+0	1.243E+0
-5.644E-1	1.148E+0	1.262E+0
-5.579E-1	1.217E+0	1.275E+0
-5.612E-1	1.194E+0	1.288E+0
-5.595E-1	1.200E+0	1.233E+0
-5.595E-1	1.148E+0	1.226E+0
-5.612E-1	1.178E+0	1.281E+0
-5.595E-1	1.200E+0	1.262E+0
-5.595E-1	1.174E+0	1.210E+0
-5.628E-1	1.194E+0	1.255E+0
-5.612E-1	1.213E+0	1.197E+0
-5.595E-1	1.191E+0	1.207E+0
-5.595E-1	1.158E+0	1.255E+0
-5.628E-1	1.204E+0	1.272E+0
-5.612E-1	1.178E+0	1.230E+0
-5.595E-1	1.200E+0	1.239E+0
-5.563E-1	1.174E+0	1.230E+0
-5.579E-1	1.142E+0	1.249E+0
-5.628E-1	1.171E+0	1.200E+0
-5.595E-1	1.200E+0	1.259E+0
-5.579E-1	1.200E+0	1.184E+0
-5.612E-1	1.158E+0	1.230E+0
-5.595E-1	1.155E+0	1.243E+0
-5.579E-1	1.181E+0	1.249E+0
-5.579E-1	1.181E+0	1.246E+0
-5.612E-1	1.152E+0	1.220E+0
-5.628E-1	1.158E+0	1.223E+0
-5.579E-1	1.197E+0	1.233E+0
-5.612E-1	1.204E+0	1.239E+0
-5.644E-1	1.184E+0	1.255E+0
-5.595E-1	1.161E+0	1.252E+0
-5.579E-1	1.187E+0	1.236E+0
-5.563E-1	1.158E+0	1.246E+0
-5.660E-1	1.132E+0	1.145E+0
-5.628E-1	1.152E+0	1.223E+0
-5.595E-1	1.194E+0	1.281E+0
-5.595E-1	1.158E+0	1.233E+0
-5.628E-1	1.171E+0	1.223E+0
-5.612E-1	1.168E+0	1.217E+0
-5.579E-1	1.223E+0	1.233E+0
-5.579E-1	1.168E+0	1.217E+0
-5.612E-1	1.187E+0	1.217E+0
-5.595E-1	1.161E+0	1.252E+0
-5.612E-1	1.191E+0	1.181E+0
-5.612E-1	1.171E+0	1.243E+0
-5.628E-1	1.200E+0	1.233E+0
-5.628E-1	1.178E+0	1.294E+0
-5.563E-1	1.204E+0	1.230E+0
-5.595E-1	1.204E+0	1.191E+0
-5.628E-1	1.197E+0	1.243E+0
-5.644E-1	1.178E+0	1.226E+0
-5.579E-1	1.165E+0	1.239E+0
-5.628E-1	1.174E+0	1.239E+0
-5.644E-1	1.168E+0	1.252E+0
-5.612E-1	1.181E+0	1.255E+0
-5.547E-1	1.181E+0	1.223E+0
-5.595E-1	1.181E+0	1.223E+0
-5.612E-1	1.168E+0	1.213E+0
-5.612E-1	1.187E+0	1.226E+0
-5.579E-1	1.184E+0	1.243E+0
-5.595E-1	1.161E+0	1.268E+0
-5.612E-1	1.194E+0	1.285E+0
-5.612E-1	1.171E+0	1.259E+0
-5.579E-1	1.171E+0	1.268E+0
-5.595E-1	1.191E+0	1.233E+0
-5.644E-1	1.155E+0	1.268E+0
-5.612E-1	1.217E+0	1.217E+0
-5.595E-1	1.174E+0	1.278E+0
-5.595E-1	1.204E+0	1.243E+0
-5.628E-1	1.155E+0	1.226E+0
-5.612E-1	1.168E+0	1.236E+0
-5.579E-1	1.174E+0	1.217E+0
-5.595E-1	1.113E+0	1.252E+0
-5.612E-1	1.174E+0	1.210E+0
-5.628E-1	1.165E+0	1.230E+0
-5.563E-1	1.171E+0	1.243E+0
-5.579E-1	1.161E+0	1.217E+0
-5.628E-1	1.171E+0	1.246E+0
-5.628E-1	1.171E+0	1.200E+0
-5.595E-1	1.165E+0	1.217E+0
-5.579E-1	1.171E+0	1.200E+0
-5.628E-1	1.126E+0	1.298E+0
-5.628E-1	1.178E+0	1.207E+0
-5.563E-1	1.204E+0	1.236E+0
-5.595E-1	1.181E+0	1.252E+0
-5.612E-1	1.181E+0	1.252E+0
-5.612E-1	1.165E+0	1.223E+0
-5.628E-1	1.207E+0	1.246E+0
-5.612E-1	1.116E+0	1.243E+0
-5.644E-1	1.126E+0	1.239E+0
-5.628E-1	1.158E+0	1.298E+0
-5.612E-1	1.220E+0	1.239E+0
-5.579E-1	1.181E+0	1.265E+0
-5.595E-1	1.181E+0	1.255E+0
-5.644E-1	1.191E+0	1.275E+0
-5.595E-1	1.191E+0	1.230E+0
-5.579E-1	1.197E+0	1.197E+0
-5.628E-1	1.187E+0	1.236E+0
-5.644E-1	1.187E+0	1.249E+0
-5.579E-1	1.187E+0	1.249E+0
-5.595E-1	1.158E+0	1.226E+0
-5.595E-1	1.181E+0	1.230E+0
-5.612E-1	1.165E+0	1.255E+0
-5.612E-1	1.158E+0	1.278E+0
-5.595E-1	1.184E+0	1.243E+0
-5.612E-1	1.204E+0	1.213E+0
-5.595E-1	1.161E+0	1.230E+0
-5.612E-1	1.168E+0	1.252E+0
-5.579E-1	1.155E+0	1.230E+0
-5.628E-1	1.194E+0	1.249E+0
-5.612E-1	1.161E+0	1.281E+0
-5.628E-1	1.171E+0	1.252E+0
-5.579E-1	1.129E+0	1.233E+0
-5.628E-1	1.158E+0	1.281E+0
-5.628E-1	1.168E+0	1.220E+0
-5.563E-1	1.184E+0	1.252E+0
-5.595E-1	1.187E+0	1.281E+0
-5.612E-1	1.168E+0	1.272E+0
-5.660E-1	1.145E+0	1.252E+0
-5.595E-1	1.204E+0	1.220E+0
-5.595E-1	1.178E+0	1.249E+0
-5.612E-1	1.184E+0	1.275E+0
-5.644E-1	1.145E+0	1.223E+0
-5.595E-1	1.178E+0	1.220E+0
-5.595E-1	1.204E+0	1.239E+0
-5.628E-1	1.191E+0	1.243E+0
-5.612E-1	1.187E+0	1.223E+0
-5.612E-1	1.158E+0	1.178E+0
-5.579E-1	1.161E+0	1.294E+0
-5.612E-1	1.135E+0	1.213E+0
-5.612E-1	1.161E+0	1.252E+0
-5.595E-1	1.155E+0	1.259E+0
-5.563E-1	1.171E+0	1.262E+0
-5.628E-1	1.132E+0	1.210E+0
-5.628E-1	1.168E+0	1.272E+0
-5.612E-1	1.132E+0	1.236E+0
-5.595E-1	1.148E+0	1.246E+0
-5.628E-1	1.165E+0	1.226E+0
-5.595E-1	1.171E+0	1.236E+0
-5.595E-1	1.126E+0	1.278E+0
-5.579E-1	1.155E+0	1.226E+0
-5.612E-1	1.155E+0	1.265E+0
-5.612E-1	1.174E+0	1.226E+0
-5.579E-1	1.165E+0	1.207E+0
-5.579E-1	1.210E+0	1.230E+0
-5.628E-1	1.187E+0	1.233E+0
-5.612E-1	1.168E+0	1.213E+0
-5.595E-1	1.243E+0	1.255E+0
-5.595E-1	1.187E+0	1.233E+0
-5.628E-1	1.197E+0	1.204E+0
-5.628E-1	1.178E+0	1.220E+0
-5.579E-1	1.213E+0	1.220E+0
-5.612E-1	1.178E+0	1.252E+0
-5.612E-1	1.178E+0	1.243E+0
-5.644E-1	1.165E+0	1.200E+0
-5.612E-1	1.174E+0	1.294E+0
-5.579E-1	1.161E+0	1.249E+0
-5.612E-1	1.174E+0	1.161E+0
-5.595E-1	1.191E+0	1.262E+0
-5.595E-1	1.191E+0	1.255E+0
-5.595E-1	1.178E+0	1.249E+0
-5.628E-1	1.158E+0	1.239E+0
-5.628E-1	1.145E+0	1.239E+0
-5.579E-1	1.200E+0	1.204E+0
-5.579E-1	1.178E+0	1.236E+0
-5.612E-1	1.119E+0	1.268E+0
-5.628E-1	1.158E+0	1.259E+0
-5.563E-1	1.184E+0	1.226E+0
-5.595E-1	1.226E+0	1.243E+0
-5.644E-1	1.174E+0	1.246E+0
-5.628E-1	1.142E+0	1.239E+0
-5.579E-1	1.178E+0	1.255E+0
-5.579E-1	1.200E+0	1.236E+0
-5.612E-1	1.139E+0	1.249E+0
-5.579E-1	1.178E+0	1.275E+0
-5.595E-1	1.158E+0	1.268E+0
-5.563E-1	1.171E+0	1.249E+0
-5.628E-1	1.168E+0	1.223E+0
-5.628E-1	1.171E+0	1.243E+0
-5.612E-1	1.152E+0	1.252E+0
-5.595E-1	1.165E+0	1.281E+0
-5.628E-1	1.142E+0	1.220E+0
-5.644E-1	1.165E+0	1.239E+0
-5.595E-1	1.161E+0	1.252E+0
-5.595E-1	1.142E+0	1.259E+0
-5.595E-1	1.171E+0	1.223E+0
-5.579E-1	1.197E+0	1.259E+0
-5.595E-1	1.148E+0	1.259E+0
-5.579E-1	1.181E+0	1.252E+0
-5.628E-1	1.168E+0	1.171E+0
-5.644E-1	1.213E+0	1.233E+0
-5.579E-1	1.184E+0	1.223E+0
-5.595E-1	1.187E+0	1.207E+0
-5.595E-1	1.158E+0	1.226E+0
-5.628E-1	1.161E+0	1.220E+0
-5.595E-1	1.155E+0	1.230E+0
-5.563E-1	1.161E+0	1.213E+0
-5.612E-1	1.178E+0	1.233E+0
-5.612E-1	1.155E+0	1.207E+0
-5.579E-1	1.174E+0	1.230E+0
-5.579E-1	1.194E+0	1.265E+0
-5.628E-1	1.171E+0	1.230E+0
-5.644E-1	1.191E+0	1.236E+0
-5.595E-1	1.194E+0	1.243E+0
-5.595E-1	1.187E+0	1.217E+0
-5.595E-1	1.165E+0	1.236E+0
-5.628E-1	1.194E+0	1.272E+0
-5.612E-1	1.207E+0	1.275E+0
-5.563E-1	1.152E+0	1.217E+0
-5.595E-1	1.178E+0	1.233E+0
-5.644E-1	1.148E+0	1.246E+0
-5.595E-1	1.155E+0	1.239E+0
-5.612E-1	1.181E+0	1.246E+0
-5.612E-1	1.197E+0	1.226E+0
-5.612E-1	1.168E+0	1.181E+0
-5.595E-1	1.184E+0	1.200E+0
-5.595E-1	1.210E+0	1.236E+0
-5.595E-1	1.181E+0	1.243E+0
-5.644E-1	1.204E+0	1.278E+0
-5.579E-1	1.139E+0	1.246E+0
-5.563E-1	1.223E+0	1.217E+0
-5.612E-1	1.171E+0	1.171E+0
-5.644E-1	1.148E+0	1.230E+0
-5.579E-1	1.152E+0	1.255E+0
-5.563E-1	1.187E+0	1.230E+0
-5.612E-1	1.191E+0	1.236E+0
-5.595E-1	1.184E+0	1.230E+0
-5.595E-1	1.197E+0	1.243E+0
-5.579E-1	1.161E+0	1.281E+0
-5.595E-1	1.139E+0	1.230E+0
-5.612E-1	1.165E+0	1.226E+0
-5.579E-1	1.171E+0	1.220E+0
-5.628E-1	1.161E+0	1.246E+0
-5.612E-1	1.178E+0	1.246E+0
-5.579E-1	1.171E+0	1.291E+0
-5.595E-1	1.194E+0	1.204E+0
-5.579E-1	1.197E+0	1.233E+0
-5.628E-1	1.181E+0	1.217E+0
-5.612E-1	1.197E+0	1.233E+0
-5.612E-1	1.178E+0	1.262E+0
-5.579E-1	1.174E+0	1.230E+0
-5.628E-1	1.184E+0	1.210E+0
-5.628E-1	1.210E+0	1.255E+0
-5.595E-1	1.168E+0	1.249E+0
-5.579E-1	1.158E+0	1.272E+0
-5.612E-1	1.152E+0	1.223E+0
-5.628E-1	1.152E+0	1.200E+0
-5.595E-1	1.171E+0	1.217E+0
-5.595E-1	1.194E+0	1.249E+0
-5.644E-1	1.155E+0	1.243E+0
-5.612E-1	1.181E+0	1.197E+0
-5.579E-1	1.158E+0	1.200E+0
-5.595E-1	1.161E+0	1.246E+0
-5.612E-1	1.191E+0	1.226E+0
-5.595E-1	1.168E+0	1.288E+0
-5.595E-1	1.142E+0	1.226E+0
-5.595E-1	1.207E+0	1.213E+0
-5.628E-1	1.168E+0	1.252E+0
-5.612E-1	1.187E+0	1.220E+0
-5.579E-1	1.165E+0	1.223E+0
-5.595E-1	1.165E+0	1.213E+0
-5.628E-1	1.161E+0	1.233E+0
-5.612E-1	1.132E+0	1.230E+0
-5.628E-1	1.145E+0	1.239E+0
-5.595E-1	1.139E+0	1.207E+0
-5.628E-1	1.181E+0	1.285E+0
-5.628E-1	1.210E+0	1.204E+0
-5.595E-1	1.139E+0	1.226E+0
-5.579E-1	1.178E+0	1.223E+0
-5.595E-1	1.139E+0	1.265E+0
-5.628E-1	1.181E+0	1.246E+0
-5.595E-1	1.181E+0	1.226E+0
-5.595E-1	1.184E+0	1.246E+0
-5.628E-1	1.178E+0	1.236E+0
-5.612E-1	1.171E+0	1.259E+0
-5.595E-1	1.139E+0	1.239E+0
-5.612E-1	1.184E+0	1.226E+0
-5.628E-1	1.145E+0	1.230E+0
-5.644E-1	1.168E+0	1.255E+0
-5.579E-1	1.168E+0	1.213E+0
-5.563E-1	1.139E+0	1.249E+0
-5.628E-1	1.200E+0	1.226E+0
-5.644E-1	1.171E+0	1.200E+0
-5.595E-1	1.174E+0	1.236E+0
-5.612E-1	1.181E+0	1.281E+0
-5.612E-1	1.145E+0	1.220E+0
-5.628E-1	1.145E+0	1.217E+0
-5.612E-1	1.168E+0	1.200E+0
-5.612E-1	1.171E+0	1.291E+0
-5.612E-1	1.184E+0	1.226E+0
-5.628E-1	1.148E+0	1.275E+0
-5.579E-1	1.181E+0	1.246E+0
-5.612E-1	1.145E+0	1.236E+0
-5.628E-1	1.197E+0	1.220E+0
-5.612E-1	1.155E+0	1.171E+0
-5.612E-1	1.161E+0	1.268E+0
-5.595E-1	1.158E+0	1.217E+0
-5.595E-1	1.187E+0	1.210E+0
-5.612E-1	1.220E+0	1.230E+0
-5.595E-1	1.155E+0	1.243E+0
-5.595E-1	1.142E+0	1.246E+0
-5.579E-1	1.158E+0	1.246E+0
-5.628E-1	1.148E+0	1.278E+0
-5.595E-1	1.174E+0	1.262E+0
-5.579E-1	1.200E+0	1.265E+0
-5.595E-1	1.155E+0	1.288E+0
-5.612E-1	1.210E+0	1.233E+0
-5.579E-1	1.178E+0	1.252E+0
-5.595E-1	1.207E+0	1.239E+0
-5.595E-1	1.168E+0	1.233E+0
-5.628E-1	1.194E+0	1.288E+0
-5.595E-1	1.168E+0	1.246E+0
-5.563E-1	1.132E+0	1.255E+0
-5.579E-1	1.197E+0	1.265E+0
-5.628E-1	1.161E+0	1.243E+0
-5.612E-1	1.145E+0	1.239E+0
-5.628E-1	1.184E+0	1.217E+0
-5.595E-1	1.191E+0	1.239E+0
-5.644E-1	1.191E+0	1.246E+0
-5.595E-1	1.161E+0	1.226E+0
-5.612E-1	1.155E+0	1.252E+0
-5.595E-1	1.132E+0	1.252E+0
-5.612E-1	1.178E+0	1.278E+0
-5.628E-1	1.207E+0	1.262E+0
-5.563E-1	1.181E+0	1.246E+0
-5.579E-1	1.161E+0	1.223E+0
-5.628E-1	1.194E+0	1.272E+0
-5.595E-1	1.148E+0	1.181E+0
-5.595E-1	1.152E+0	1.217E+0
-5.612E-1	1.165E+0	1.181E+0
-5.628E-1	1.197E+0	1.236E+0
-5.644E-1	1.204E+0	1.226E+0
-5.595E-1	1.135E+0	1.252E+0
-5.612E-1	1.200E+0	1.236E+0
-5.628E-1	1.187E+0	1.249E+0
-5.595E-1	1.168E+0	1.233E+0
-5.579E-1	1.191E+0	1.194E+0
-5.612E-1	1.197E+0	1.217E+0
-5.628E-1	1.126E+0	1.265E+0
-5.612E-1	1.194E+0	1.197E+0
-5.579E-1	1.197E+0	1.262E+0
-5.612E-1	1.155E+0	1.281E+0
-5.628E-1	1.181E+0	1.230E+0
-5.579E-1	1.126E+0	1.252E+0
-5.563E-1	1.213E+0	1.233E+0
-5.579E-1	1.207E+0	1.239E+0
-5.644E-1	1.168E+0	1.194E+0
-5.612E-1	1.174E+0	1.249E+0
-5.612E-1	1.200E+0	1.207E+0
-5.628E-1	1.155E+0	1.220E+0
-5.612E-1	1.181E+0	1.239E+0
-5.612E-1	1.191E+0	1.288E+0
-5.612E-1	1.158E+0	1.230E+0
-5.595E-1	1.168E+0	1.220E+0
-5.628E-1	1.204E+0	1.233E+0
-5.595E-1	1.200E+0	1.272E+0
-5.595E-1	1.168E+0	1.252E+0
-5.612E-1	1.194E+0	1.207E+0
-5.644E-1	1.181E+0	1.230E+0
-5.595E-1	1.122E+0	1.249E+0
-5.595E-1	1.168E+0	1.226E+0
-5.595E-1	1.197E+0	1.255E+0
-5.612E-1	1.197E+0	1.301E+0
-5.628E-1	1.187E+0	1.210E+0
-5.612E-1	1.197E+0	1.197E+0
-5.628E-1	1.161E+0	1.259E+0
-5.612E-1	1.171E+0	1.255E+0
-5.612E-1	1.168E+0	1.243E+0
-5.595E-1	1.194E+0	1.233E+0
-5.612E-1	1.178E+0	1.243E+0
-5.612E-1	1.200E+0	1.233E+0
-5.595E-1	1.165E+0	1.285E+0
-5.612E-1	1.158E+0	1.230E+0
-5.595E-1	1.213E+0	1.252E+0
-5.628E-1	1.161E+0	1.262E+0
-5.612E-1	1.171E+0	1.275E+0
-5.579E-1	1.158E+0	1.230E+0
-5.595E-1	1.178E+0	1.262E+0
-5.628E-1	1.178E+0	1.252E+0
-5.612E-1	1.200E+0	1.230E+0
-5.579E-1	1.148E+0	1.243E+0
-5.612E-1	1.155E+0	1.233E+0
-5.628E-1	1.139E+0	1.233E+0
-5.612E-1	1.168E+0	1.259E+0
-5.595E-1	1.184E+0	1.246E+0
-5.628E-1	1.194E+0	1.278E+0
-5.628E-1	1.207E+0	1.226E+0
-5.628E-1	1.155E+0	1.213E+0
-5.579E-1	1.155E+0	1.233E+0
-5.595E-1	1.178E+0	1.207E+0
-5.612E-1	1.230E+0	1.230E+0
-5.628E-1	1.210E+0	1.288E+0
-5.595E-1	1.223E+0	1.220E+0
-5.612E-1	1.197E+0	1.255E+0
-5.612E-1	1.168E+0	1.236E+0
-5.612E-1	1.161E+0	1.213E+0
-5.563E-1	1.168E+0	1.259E+0
-5.595E-1	1.178E+0	1.230E+0
-5.644E-1	1.184E+0	1.184E+0
-5.612E-1	1.158E+0	1.223E+0
-5.595E-1	1.178E+0	1.200E+0
-5.595E-1	1.191E+0	1.210E+0
-5.628E-1	1.204E+0	1.194E+0
-5.579E-1	1.142E+0	1.249E+0
-5.595E-1	1.181E+0	1.239E+0
-5.612E-1	1.110E+0	1.200E+0
-5.628E-1	1.152E+0	1.255E+0
-5.628E-1	1.207E+0	1.285E+0
-5.579E-1	1.171E+0	1.223E+0
-5.644E-1	1.200E+0	1.233E+0
-5.644E-1	1.194E+0	1.200E+0
-5.612E-1	1.129E+0	1.191E+0
-5.579E-1	1.184E+0	1.207E+0
-5.612E-1	1.174E+0	1.255E+0
-5.628E-1	1.204E+0	1.252E+0
-5.612E-1	1.161E+0	1.220E+0
-5.579E-1	1.223E+0	1.197E+0
-5.595E-1	1.168E+0	1.217E+0
-5.628E-1	1.152E+0	1.233E+0
-5.595E-1	1.152E+0	1.246E+0
-5.612E-1	1.145E+0	1.268E+0
-5.579E-1	1.187E+0	1.272E+0
-5.612E-1	1.174E+0	1.223E+0
-5.628E-1	1.152E+0	1.197E+0
-5.579E-1	1.207E+0	1.204E+0
-5.628E-1	1.148E+0	1.233E+0
-5.612E-1	1.158E+0	1.194E+0
-5.612E-1	1.152E+0	1.249E+0
-5.595E-1	1.184E+0	1.230E+0
-5.628E-1	1.129E+0	1.184E+0
-5.644E-1	1.194E+0	1.262E+0
-5.612E-1	1.181E+0	1.239E+0
-5.579E-1	1.168E+0	1.236E+0
-5.628E-1	1.165E+0	1.281E+0
-5.628E-1	1.174E+0	1.262E+0
-5.595E-1	1.161E+0	1.181E+0
-5.595E-1	1.165E+0	1.243E+0
-5.595E-1	1.210E+0	1.255E+0
-5.628E-1	1.142E+0	1.230E+0
-5.595E-1	1.168E+0	1.236E+0
-5.595E-1	1.165E+0	1.243E+0
-5.612E-1	1.184E+0	1.217E+0
-5.644E-1	1.145E+0	1.217E+0
-5.579E-1	1.174E+0	1.265E+0
-5.595E-1	1.181E+0	1.246E+0
-5.612E-1	1.158E+0	1.239E+0
-5.628E-1	1.142E+0	1.255E+0
-5.595E-1	1.217E+0	1.243E+0
-5.612E-1	1.161E+0	1.210E+0
-5.628E-1	1.210E+0	1.268E+0
-5.628E-1	1.200E+0	1.291E+0
-5.595E-1	1.191E+0	1.278E+0
-5.579E-1	1.200E+0	1.255E+0
-5.612E-1	1.174E+0	1.217E+0
-5.628E-1	1.168E+0	1.230E+0
-5.595E-1	1.161E+0	1.246E+0
-5.595E-1	1.168E+0	1.223E+0
-5.612E-1	1.187E+0	1.200E+0
-5.628E-1	1.187E+0	1.246E+0
-5.595E-1	1.152E+0	1.207E+0
-5.595E-1	1.132E+0	1.239E+0
-5.595E-1	1.184E+0	1.265E+0
-5.644E-1	1.174E+0	1.301E+0
-5.612E-1	1.181E+0	1.207E+0
-5.612E-1	1.187E+0	1.285E+0
-5.612E-1	1.168E+0	1.268E+0
-5.644E-1	1.168E+0	1.230E+0
-5.595E-1	1.187E+0	1.246E+0
-5.612E-1	1.155E+0	1.220E+0
-5.612E-1	1.152E+0	1.246E+0
-5.628E-1	1.142E+0	1.255E+0
-5.628E-1	1.178E+0	1.255E+0
-5.595E-1	1.161E+0	1.259E+0
-5.595E-1	1.135E+0	1.226E+0
-5.644E-1	1.145E+0	1.200E+0
-5.595E-1	1.161E+0	1.233E+0
-5.595E-1	1.184E+0	1.281E+0
-5.660E-1	1.184E+0	1.307E+0
-5.628E-1	1.119E+0	1.272E+0
-5.612E-1	1.207E+0	1.223E+0
-5.628E-1	1.129E+0	1.246E+0
-5.628E-1	1.145E+0	1.265E+0
-5.612E-1	1.148E+0	1.236E+0
-5.612E-1	1.168E+0	1.207E+0
-5.595E-1	1.197E+0	1.255E+0
-5.612E-1	1.139E+0	1.268E+0
-5.628E-1	1.174E+0	1.226E+0
-5.595E-1	1.178E+0	1.239E+0
-5.595E-1	1.135E+0	1.285E+0
-5.612E-1	1.158E+0	1.249E+0
-5.595E-1	1.191E+0	1.220E+0
-5.644E-1	1.142E+0	1.249E+0
-5.612E-1	1.168E+0	1.236E+0
-5.612E-1	1.142E+0	1.252E+0
-5.644E-1	1.161E+0	1.272E+0
-5.595E-1	1.103E+0	1.174E+0
-5.579E-1	1.174E+0	1.230E+0
-5.563E-1	1.148E+0	1.217E+0
-5.628E-1	1.197E+0	1.236E+0
-5.612E-1	1.187E+0	1.197E+0
-5.579E-1	1.142E+0	1.210E+0
-5.612E-1	1.174E+0	1.223E+0
-5.612E-1	1.204E+0	1.223E+0
-5.612E-1	1.187E+0	1.230E+0
-5.579E-1	1.168E+0	1.275E+0
-5.612E-1	1.168E+0	1.226E+0
-5.644E-1	1.132E+0	1.230E+0
-5.595E-1	1.161E+0	1.275E+0
-5.612E-1	1.191E+0	1.217E+0
-5.628E-1	1.174E+0	1.236E+0
-5.644E-1	1.168E+0	1.252E+0
-5.612E-1	1.126E+0	1.259E+0
-5.595E-1	1.142E+0	1.281E+0
-5.595E-1	1.158E+0	1.233E+0
-5.628E-1	1.184E+0	1.268E+0
-5.595E-1	1.187E+0	1.262E+0
-5.579E-1	1.165E+0	1.226E+0
-5.612E-1	1.168E+0	1.230E+0
-5.628E-1	1.165E+0	1.210E+0
-5.628E-1	1.174E+0	1.210E+0
-5.579E-1	1.207E+0	1.255E+0
-5.628E-1	1.204E+0	1.275E+0
-5.628E-1	1.171E+0	1.213E+0
-5.595E-1	1.165E+0	1.204E+0
-5.579E-1	1.145E+0	1.239E+0
-5.612E-1	1.165E+0	1.191E+0
-5.628E-1	1.168E+0	1.210E+0
-5.628E-1	1.207E+0	1.217E+0
-5.563E-1	1.168E+0	1.187E+0
-5.595E-1	1.129E+0	1.230E+0
-5.628E-1	1.161E+0	1.233E+0
-5.612E-1	1.174E+0	1.255E+0
-5.579E-1	1.155E+0	1.210E+0
-5.579E-1	1.152E+0	1.265E+0
-5.660E-1	1.158E+0	1.226E+0
-5.595E-1	1.145E+0	1.217E+0
-5.563E-1	1.178E+0	1.262E+0
-5.579E-1	1.168E+0	1.197E+0
-5.628E-1	1.171E+0	1.207E+0
-5.595E-1	1.191E+0	1.197E+0
-5.579E-1	1.181E+0	1.268E+0
-5.595E-1	1.171E+0	1.207E+0
-5.612E-1	1.184E+0	1.243E+0
-5.628E-1	1.135E+0	1.223E+0
-5.595E-1	1.194E+0	1.246E+0
-5.595E-1	1.168E+0	1.230E+0
-5.612E-1	1.129E+0	1.213E+0
-5.595E-1	1.158E+0	1.272E+0
-5.612E-1	1.174E+0	1.230E+0
-5.595E-1	1.194E+0	1.210E+0
-5.628E-1	1.148E+0	1.220E+0
-5.612E-1	1.142E+0	1.220E+0
-5.595E-1	1.161E+0	1.262E+0
-5.579E-1	1.165E+0	1.285E+0
-5.628E-1	1.171E+0	1.252E+0
-5.595E-1	1.194E+0	1.239E+0
-5.595E-1	1.168E+0	1.213E+0
-5.595E-1	1.152E+0	1.255E+0
-5.628E-1	1.145E+0	1.223E+0
-5.628E-1	1.174E+0	1.233E+0
-5.595E-1	1.204E+0	1.252E+0
-5.595E-1	1.139E+0	1.259E+0
-5.612E-1	1.171E+0	1.220E+0
-5.628E-1	1.178E+0	1.265E+0
-5.628E-1	1.155E+0	1.298E+0
-5.595E-1	1.181E+0	1.243E+0
-5.644E-1	1.187E+0	1.207E+0
-5.644E-1	1.171E+0	1.275E+0
-5.595E-1	1.181E+0	1.220E+0
-5.579E-1	1.155E+0	1.252E+0
-5.612E-1	1.148E+0	1.249E+0
-5.644E-1	1.161E+0	1.207E+0
-5.579E-1	1.194E+0	1.262E+0
-5.612E-1	1.165E+0	1.236E+0
-5.644E-1	1.197E+0	1.223E+0
-5.612E-1	1.168E+0	1.184E+0
-5.595E-1	1.174E+0	1.230E+0
-5.612E-1	1.181E+0	1.223E+0
-5.628E-1	1.194E+0	1.255E+0
-5.612E-1	1.171E+0	1.252E+0
-5.595E-1	1.174E+0	1.236E+0
-5.612E-1	1.139E+0	1.243E+0
-5.612E-1	1.148E+0	1.239E+0
-5.628E-1	1.161E+0	1.197E+0
-5.612E-1	1.148E+0	1.262E+0
-5.612E-1	1.155E+0	1.223E+0
-5.644E-1	1.207E+0	1.243E+0
-5.612E-1	1.161E+0	1.230E+0
-5.595E-1	1.161E+0	1.217E+0
-5.595E-1	1.152E+0	1.233E+0
-5.628E-1	1.197E+0	1.278E+0
-5.628E-1	1.174E+0	1.233E+0
-5.579E-1	1.178E+0	1.233E+0
-5.595E-1	1.207E+0	1.184E+0
-5.644E-1	1.139E+0	1.210E+0
-5.595E-1	1.184E+0	1.204E+0
-5.579E-1	1.191E+0	1.249E+0
-5.628E-1	1.161E+0	1.246E+0
-5.644E-1	1.155E+0	1.213E+0
-5.612E-1	1.132E+0	1.226E+0
-5.612E-1	1.129E+0	1.252E+0
-5.579E-1	1.191E+0	1.223E+0
-5.612E-1	1.158E+0	1.285E+0
-5.612E-1	1.161E+0	1.239E+0
-5.595E-1	1.220E+0	1.187E+0
-5.579E-1	1.122E+0	1.226E+0
-5.612E-1	1.168E+0	1.239E+0
-5.595E-1	1.139E+0	1.197E+0
-5.595E-1	1.168E+0	1.239E+0
-5.595E-1	1.145E+0	1.230E+0
-5.595E-1	1.226E+0	1.233E+0
-5.628E-1	1.142E+0	1.207E+0
-5.595E-1	1.158E+0	1.246E+0
-5.612E-1	1.184E+0	1.181E+0
-5.628E-1	1.204E+0	1.249E+0
-5.628E-1	1.178E+0	1.226E+0
-5.595E-1	1.132E+0	1.262E+0
-5.628E-1	1.126E+0	1.275E+0
-5.628E-1	1.171E+0	1.252E+0
-5.628E-1	1.165E+0	1.268E+0
-5.595E-1	1.161E+0	1.259E+0
-5.628E-1	1.165E+0	1.226E+0
-5.644E-1	1.187E+0	1.236E+0
-5.612E-1	1.145E+0	1.243E+0
-5.595E-1	1.142E+0	1.255E+0
-5.595E-1	1.116E+0	1.194E+0
-5.644E-1	1.181E+0	1.268E+0
-5.612E-1	1.174E+0	1.275E+0
-5.579E-1	1.148E+0	1.161E+0
-5.595E-1	1.168E+0	1.255E+0
-5.628E-1	1.174E+0	1.252E+0
-5.628E-1	1.142E+0	1.217E+0
-5.628E-1	1.161E+0	1.178E+0
-5.579E-1	1.152E+0	1.210E+0
-5.628E-1	1.155E+0	1.217E+0
-5.563E-1	1.184E+0	1.210E+0
-5.563E-1	1.187E+0	1.223E+0
-5.595E-1	1.184E+0	1.268E+0
-5.595E-1	1.178E+0	1.230E+0
-5.628E-1	1.165E+0	1.259E+0
-5.595E-1	1.174E+0	1.243E+0
-5.595E-1	1.184E+0	1.217E+0
-5.628E-1	1.194E+0	1.223E+0
-5.628E-1	1.174E+0	1.239E+0
-5.595E-1	1.148E+0	1.217E+0
-5.595E-1	1.184E+0	1.230E+0
-5.628E-1	1.217E+0	1.226E+0
-5.644E-1	1.217E+0	1.213E+0
-5.563E-1	1.187E+0	1.243E+0
-5.628E-1	1.155E+0	1.262E+0
-5.628E-1	1.103E+0	1.249E+0
-5.628E-1	1.191E+0	1.200E+0
-5.595E-1	1.187E+0	1.217E+0
-5.579E-1	1.139E+0	1.246E+0
-5.628E-1	1.165E+0	1.236E+0
-5.628E-1	1.171E+0	1.236E+0
-5.595E-1	1.145E+0	1.230E+0
-5.595E-1	1.165E+0	1.255E+0
-5.612E-1	1.168E+0	1.220E+0
-5.595E-1	1.165E+0	1.255E+0
-5.595E-1	1.200E+0	1.259E+0
-5.612E-1	1.165E+0	1.233E+0
-5.612E-1	1.181E+0	1.249E+0
-5.595E-1	1.168E+0	1.249E+0
-5.563E-1	1.142E+0	1.200E+0
-5.595E-1	1.129E+0	1.220E+0
-5.628E-1	1.174E+0	1.226E+0
-5.595E-1	1.129E+0	1.207E+0
-5.612E-1	1.181E+0	1.255E+0
-5.547E-1	1.158E+0	1.243E+0
-5.644E-1	1.161E+0	1.249E+0
-5.612E-1	1.184E+0	1.220E+0
-5.595E-1	1.207E+0	1.226E+0
-5.628E-1	1.139E+0	1.220E+0
-5.612E-1	1.158E+0	1.239E+0
-5.612E-1	1.161E+0	1.178E+0
-5.612E-1	1.093E+0	1.200E+0
-5.612E-1	1.210E+0	1.259E+0
-5.628E-1	1.181E+0	1.252E+0
-5.644E-1	1.200E+0	1.252E+0
-5.612E-1	1.135E+0	1.213E+0
-5.595E-1	1.168E+0	1.249E+0
-5.628E-1	1.152E+0	1.184E+0
-5.612E-1	1.191E+0	1.275E+0
-5.612E-1	1.161E+0	1.259E+0
-5.612E-1	1.155E+0	1.213E+0
-5.612E-1	1.191E+0	1.210E+0
-5.595E-1	1.161E+0	1.223E+0
-5.579E-1	1.233E+0	1.249E+0
-5.612E-1	1.171E+0	1.236E+0
-5.628E-1	1.158E+0	1.220E+0
-5.628E-1	1.187E+0	1.262E+0
-5.595E-1	1.158E+0	1.255E+0
-5.612E-1	1.178E+0	1.207E+0
-5.644E-1	1.152E+0	1.226E+0
-5.612E-1	1.174E+0	1.233E+0
-5.595E-1	1.191E+0	1.217E+0
-5.612E-1	1.152E+0	1.246E+0
-5.628E-1	1.148E+0	1.243E+0
-5.595E-1	1.168E+0	1.233E+0
-5.563E-1	1.142E+0	1.213E+0
-5.595E-1	1.194E+0	1.191E+0
-5.644E-1	1.200E+0	1.249E+0
-5.612E-1	1.184E+0	1.213E+0
-5.595E-1	1.122E+0	1.223E+0
-5.579E-1	1.139E+0	1.262E+0
-5.644E-1	1.155E+0	1.230E+0
-5.612E-1	1.174E+0	1.168E+0
-5.563E-1	1.184E+0	1.204E+0
-5.579E-1	1.158E+0	1.226E+0
-5.644E-1	1.187E+0	1.275E+0
-5.628E-1	1.181E+0	1.187E+0
-5.595E-1	1.165E+0	1.184E+0
-5.628E-1	1.168E+0	1.220E+0
-5.612E-1	1.122E+0	1.217E+0
-5.595E-1	1.178E+0	1.226E+0
-5.595E-1	1.181E+0	1.210E+0
-5.612E-1	1.191E+0	1.230E+0
-5.628E-1	1.194E+0	1.281E+0
-5.644E-1	1.246E+0	1.255E+0
-5.595E-1	1.191E+0	1.217E+0
-5.579E-1	1.142E+0	1.233E+0
-5.612E-1	1.178E+0	1.217E+0
-5.612E-1	1.226E+0	1.239E+0
-5.612E-1	1.184E+0	1.249E+0
-5.563E-1	1.122E+0	1.255E+0
-5.628E-1	1.148E+0	1.236E+0
-5.612E-1	1.119E+0	1.255E+0
-5.579E-1	1.171E+0	1.243E+0
-5.579E-1	1.178E+0	1.210E+0
-5.628E-1	1.161E+0	1.230E+0
-5.628E-1	1.161E+0	1.230E+0
-5.612E-1	1.142E+0	1.236E+0
-5.595E-1	1.148E+0	1.194E+0
-5.644E-1	1.158E+0	1.239E+0
-5.628E-1	1.223E+0	1.236E+0
-5.595E-1	1.174E+0	1.226E+0
-5.595E-1	1.171E+0	1.307E+0
-5.628E-1	1.158E+0	1.272E+0
-5.628E-1	1.187E+0	1.239E+0
-5.563E-1	1.165E+0	1.243E+0
-5.595E-1	1.191E+0	1.278E+0
-5.612E-1	1.135E+0	1.252E+0
-5.628E-1	1.171E+0	1.272E+0
-5.595E-1	1.116E+0	1.252E+0
-5.563E-1	1.191E+0	1.236E+0
-5.612E-1	1.161E+0	1.210E+0
-5.612E-1	1.194E+0	1.294E+0
-5.563E-1	1.171E+0	1.243E+0
-5.579E-1	1.210E+0	1.262E+0
-5.628E-1	1.148E+0	1.213E+0
-5.612E-1	1.178E+0	1.223E+0
-5.595E-1	1.165E+0	1.210E+0
-5.579E-1	1.152E+0	1.249E+0
-5.612E-1	1.187E+0	1.259E+0
-5.628E-1	1.158E+0	1.207E+0
-5.595E-1	1.161E+0	1.236E+0
-5.579E-1	1.142E+0	1.246E+0
-5.628E-1	1.168E+0	1.233E+0
-5.612E-1	1.197E+0	1.262E+0
-5.612E-1	1.122E+0	1.230E+0
-5.595E-1	1.174E+0	1.236E+0
-5.579E-1	1.161E+0	1.230E+0
-5.612E-1	1.174E+0	1.246E+0
-5.595E-1	1.174E+0	1.268E+0
-5.595E-1	1.174E+0	1.278E+0
-5.628E-1	1.145E+0	1.236E+0
-5.595E-1	1.184E+0	1.246E+0
-5.563E-1	1.161E+0	1.255E+0
-5.628E-1	1.184E+0	1.252E+0
-5.595E-1	1.165E+0	1.210E+0
-5.660E-1	1.178E+0	1.252E+0
-5.612E-1	1.168E+0	1.236E+0
-5.595E-1	1.168E+0	1.275E+0
-5.612E-1	1.158E+0	1.249E+0
-5.595E-1	1.181E+0	1.220E+0
-5.563E-1	1.184E+0	1.226E+0
-5.595E-1	1.207E+0	1.187E+0
-5.595E-1	1.217E+0	1.243E+0
-5.644E-1	1.142E+0	1.252E+0
-5.579E-1	1.184E+0	1.194E+0
-5.595E-1	1.200E+0	1.191E+0
-5.628E-1	1.184E+0	1.223E+0
-5.612E-1	1.174E+0	1.236E+0
-5.612E-1	1.213E+0	1.236E+0
-5.628E-1	1.126E+0	1.236E+0
-5.644E-1	1.155E+0	1.243E+0
-5.612E-1	1.110E+0	1.249E+0
-5.612E-1	1.135E+0	1.255E+0
-5.595E-1	1.171E+0	1.184E+0
-5.644E-1	1.165E+0	1.239E+0
-5.628E-1	1.161E+0	1.200E+0
-5.579E-1	1.142E+0	1.239E+0
-5.595E-1	1.181E+0	1.213E+0
-5.612E-1	1.165E+0	1.259E+0
-5.612E-1	1.213E+0	1.184E+0
-5.595E-1	1.204E+0	1.249E+0
-5.579E-1	1.161E+0	1.268E+0
-5.628E-1	1.200E+0	1.220E+0
-5.628E-1	1.191E+0	1.194E+0
-5.612E-1	1.204E+0	1.268E+0
-5.579E-1	1.155E+0	1.243E+0
-5.628E-1	1.148E+0	1.236E+0
-5.612E-1	1.207E+0	1.230E+0
-5.612E-1	1.165E+0	1.272E+0
-5.579E-1	1.174E+0	1.239E+0
-5.612E-1	1.135E+0	1.233E+0
-5.612E-1	1.142E+0	1.226E+0
-5.612E-1	1.135E+0	1.259E+0
-5.595E-1	1.145E+0	1.236E+0
-5.644E-1	1.158E+0	1.236E+0
-5.660E-1	1.184E+0	1.236E+0
-5.595E-1	1.187E+0	1.181E+0
-5.612E-1	1.145E+0	1.204E+0
-5.628E-1	1.129E+0	1.191E+0
-5.644E-1	1.100E+0	1.236E+0
-5.595E-1	1.165E+0	1.230E+0
-5.612E-1	1.165E+0	1.246E+0
-5.612E-1	1.152E+0	1.243E+0
-5.644E-1	1.155E+0	1.200E+0
-5.579E-1	1.168E+0	1.239E+0
-5.595E-1	1.191E+0	1.243E+0
-5.628E-1	1.191E+0	1.223E+0
-5.579E-1	1.158E+0	1.207E+0
-5.595E-1	1.168E+0	1.233E+0
-5.612E-1	1.158E+0	1.236E+0
-5.612E-1	1.226E+0	1.262E+0
-5.612E-1	1.161E+0	1.197E+0
-5.612E-1	1.184E+0	1.213E+0
-5.612E-1	1.181E+0	1.239E+0
-5.595E-1	1.152E+0	1.236E+0
-5.628E-1	1.129E+0	1.220E+0
-5.595E-1	1.161E+0	1.223E+0
-5.579E-1	1.152E+0	1.230E+0
-5.595E-1	1.161E+0	1.223E+0
-5.612E-1	1.161E+0	1.324E+0
-5.612E-1	1.158E+0	1.226E+0
[truncated: 30,646 more rows]
