# Supplementary material for: Improved ANAP incorporation and VCF analysis reveal details of P2X7 current facilitation and a limited conformational interplay between ATP binding and the intracellular ballast domain
Source: eLife. 2023 Jan 4;12:e82479. doi: 10.7554/eLife.82479 (PMC9859053; doi:10.7554/eLife.82479)
Supplement: Figure 3—figure supplement 3—source data 2. [file elife-82479-fig3-figsupp3-data2.zip › Figure-3_figure-supplement-3_source-data-2/DeltaCys-constructs/d28/14.csv]

-1.254E+0	1.658E+0	1.804E+0
-1.257E+0	1.622E+0	1.839E+0
-1.259E+0	1.648E+0	1.862E+0
-1.251E+0	1.697E+0	1.787E+0
-1.254E+0	1.651E+0	1.820E+0
-1.255E+0	1.667E+0	1.839E+0
-1.254E+0	1.625E+0	1.856E+0
-1.255E+0	1.667E+0	1.813E+0
-1.255E+0	1.700E+0	1.807E+0
-1.257E+0	1.661E+0	1.807E+0
-1.254E+0	1.674E+0	1.833E+0
-1.252E+0	1.664E+0	1.830E+0
-1.255E+0	1.684E+0	1.839E+0
-1.259E+0	1.625E+0	1.823E+0
-1.254E+0	1.629E+0	1.826E+0
-1.252E+0	1.713E+0	1.813E+0
-1.254E+0	1.680E+0	1.859E+0
-1.260E+0	1.700E+0	1.820E+0
-1.259E+0	1.661E+0	1.859E+0
-1.252E+0	1.651E+0	1.807E+0
-1.255E+0	1.693E+0	1.804E+0
-1.259E+0	1.654E+0	1.836E+0
-1.257E+0	1.648E+0	1.839E+0
-1.252E+0	1.703E+0	1.813E+0
-1.254E+0	1.658E+0	1.859E+0
-1.257E+0	1.680E+0	1.823E+0
-1.252E+0	1.684E+0	1.865E+0
-1.252E+0	1.651E+0	1.810E+0
-1.255E+0	1.674E+0	1.862E+0
-1.259E+0	1.684E+0	1.807E+0
-1.252E+0	1.674E+0	1.787E+0
-1.254E+0	1.642E+0	1.882E+0
-1.254E+0	1.635E+0	1.862E+0
-1.260E+0	1.635E+0	1.836E+0
-1.257E+0	1.680E+0	1.875E+0
-1.254E+0	1.706E+0	1.823E+0
-1.257E+0	1.690E+0	1.836E+0
-1.260E+0	1.690E+0	1.852E+0
-1.257E+0	1.684E+0	1.791E+0
-1.254E+0	1.677E+0	1.908E+0
-1.257E+0	1.674E+0	1.810E+0
-1.259E+0	1.645E+0	1.830E+0
-1.257E+0	1.671E+0	1.865E+0
-1.254E+0	1.693E+0	1.859E+0
-1.255E+0	1.710E+0	1.813E+0
-1.257E+0	1.664E+0	1.846E+0
-1.252E+0	1.638E+0	1.807E+0
-1.254E+0	1.671E+0	1.826E+0
-1.257E+0	1.671E+0	1.839E+0
-1.262E+0	1.674E+0	1.810E+0
-1.255E+0	1.693E+0	1.862E+0
-1.254E+0	1.654E+0	1.817E+0
-1.257E+0	1.697E+0	1.797E+0
-1.260E+0	1.632E+0	1.852E+0
-1.257E+0	1.680E+0	1.833E+0
-1.254E+0	1.680E+0	1.800E+0
-1.259E+0	1.651E+0	1.891E+0
-1.259E+0	1.667E+0	1.820E+0
-1.255E+0	1.687E+0	1.826E+0
-1.254E+0	1.622E+0	1.800E+0
-1.257E+0	1.658E+0	1.859E+0
-1.262E+0	1.664E+0	1.823E+0
-1.257E+0	1.632E+0	1.836E+0
-1.254E+0	1.648E+0	1.914E+0
-1.259E+0	1.654E+0	1.807E+0
-1.262E+0	1.697E+0	1.875E+0
-1.252E+0	1.684E+0	1.826E+0
-1.257E+0	1.654E+0	1.833E+0
-1.259E+0	1.684E+0	1.778E+0
-1.262E+0	1.690E+0	1.862E+0
-1.259E+0	1.690E+0	1.882E+0
-1.251E+0	1.654E+0	1.885E+0
-1.255E+0	1.677E+0	1.852E+0
-1.259E+0	1.654E+0	1.797E+0
-1.257E+0	1.693E+0	1.817E+0
-1.255E+0	1.658E+0	1.830E+0
-1.257E+0	1.612E+0	1.846E+0
-1.260E+0	1.671E+0	1.882E+0
-1.257E+0	1.674E+0	1.856E+0
-1.254E+0	1.658E+0	1.859E+0
-1.255E+0	1.632E+0	1.869E+0
-1.262E+0	1.677E+0	1.836E+0
-1.257E+0	1.693E+0	1.804E+0
-1.255E+0	1.693E+0	1.882E+0
-1.257E+0	1.671E+0	1.856E+0
-1.263E+0	1.625E+0	1.826E+0
-1.259E+0	1.664E+0	1.807E+0
-1.255E+0	1.661E+0	1.810E+0
-1.255E+0	1.674E+0	1.839E+0
-1.263E+0	1.658E+0	1.810E+0
-1.259E+0	1.684E+0	1.839E+0
-1.254E+0	1.642E+0	1.872E+0
-1.259E+0	1.700E+0	1.849E+0
-1.260E+0	1.661E+0	1.807E+0
-1.262E+0	1.710E+0	1.862E+0
-1.257E+0	1.677E+0	1.820E+0
-1.259E+0	1.703E+0	1.833E+0
-1.260E+0	1.677E+0	1.869E+0
-1.260E+0	1.671E+0	1.830E+0
-1.257E+0	1.719E+0	1.839E+0
-1.257E+0	1.661E+0	1.787E+0
-1.262E+0	1.680E+0	1.826E+0
-1.262E+0	1.619E+0	1.817E+0
-1.259E+0	1.651E+0	1.823E+0
-1.260E+0	1.664E+0	1.852E+0
-1.262E+0	1.677E+0	1.830E+0
-1.260E+0	1.651E+0	1.817E+0
-1.259E+0	1.654E+0	1.843E+0
-1.262E+0	1.651E+0	1.833E+0
-1.263E+0	1.654E+0	1.823E+0
-1.259E+0	1.651E+0	1.839E+0
-1.255E+0	1.638E+0	1.859E+0
-1.257E+0	1.677E+0	1.895E+0
-1.260E+0	1.648E+0	1.859E+0
-1.257E+0	1.667E+0	1.833E+0
-1.257E+0	1.658E+0	1.846E+0
-1.259E+0	1.690E+0	1.846E+0
-1.263E+0	1.674E+0	1.823E+0
-1.259E+0	1.619E+0	1.823E+0
-1.257E+0	1.687E+0	1.872E+0
-1.260E+0	1.635E+0	1.830E+0
-1.263E+0	1.654E+0	1.846E+0
-1.259E+0	1.697E+0	1.846E+0
-1.255E+0	1.664E+0	1.846E+0
-1.260E+0	1.713E+0	1.833E+0
-1.260E+0	1.697E+0	1.836E+0
-1.259E+0	1.680E+0	1.810E+0
-1.260E+0	1.680E+0	1.804E+0
-1.257E+0	1.661E+0	1.823E+0
-1.262E+0	1.693E+0	1.856E+0
-1.260E+0	1.680E+0	1.810E+0
-1.257E+0	1.700E+0	1.836E+0
-1.260E+0	1.622E+0	1.833E+0
-1.260E+0	1.664E+0	1.794E+0
-1.262E+0	1.671E+0	1.859E+0
-1.259E+0	1.651E+0	1.823E+0
-1.262E+0	1.635E+0	1.859E+0
-1.263E+0	1.667E+0	1.826E+0
-1.260E+0	1.661E+0	1.856E+0
-1.260E+0	1.706E+0	1.878E+0
-1.259E+0	1.664E+0	1.869E+0
-1.262E+0	1.700E+0	1.807E+0
-1.262E+0	1.687E+0	1.833E+0
-1.259E+0	1.684E+0	1.875E+0
-1.262E+0	1.664E+0	1.891E+0
-1.263E+0	1.661E+0	1.813E+0
-1.262E+0	1.713E+0	1.826E+0
-1.257E+0	1.710E+0	1.817E+0
-1.260E+0	1.645E+0	1.833E+0
-1.265E+0	1.661E+0	1.820E+0
-1.262E+0	1.635E+0	1.826E+0
-1.254E+0	1.664E+0	1.800E+0
-1.257E+0	1.632E+0	1.823E+0
-1.262E+0	1.619E+0	1.787E+0
-1.263E+0	1.664E+0	1.807E+0
-1.257E+0	1.638E+0	1.833E+0
-1.260E+0	1.710E+0	1.830E+0
-1.263E+0	1.642E+0	1.856E+0
-1.262E+0	1.667E+0	1.820E+0
-1.257E+0	1.658E+0	1.872E+0
-1.260E+0	1.622E+0	1.826E+0
-1.263E+0	1.680E+0	1.768E+0
-1.260E+0	1.680E+0	1.872E+0
-1.260E+0	1.648E+0	1.865E+0
-1.262E+0	1.667E+0	1.823E+0
-1.265E+0	1.677E+0	1.813E+0
-1.263E+0	1.677E+0	1.846E+0
-1.257E+0	1.661E+0	1.865E+0
-1.263E+0	1.667E+0	1.781E+0
-1.267E+0	1.651E+0	1.852E+0
-1.259E+0	1.654E+0	1.813E+0
-1.260E+0	1.648E+0	1.817E+0
-1.259E+0	1.606E+0	1.846E+0
-1.268E+0	1.671E+0	1.775E+0
-1.262E+0	1.706E+0	1.875E+0
-1.260E+0	1.667E+0	1.817E+0
-1.260E+0	1.625E+0	1.823E+0
-1.262E+0	1.671E+0	1.872E+0
-1.265E+0	1.671E+0	1.810E+0
-1.259E+0	1.677E+0	1.849E+0
-1.260E+0	1.638E+0	1.891E+0
-1.262E+0	1.661E+0	1.849E+0
-1.262E+0	1.664E+0	1.797E+0
-1.262E+0	1.703E+0	1.852E+0
-1.262E+0	1.687E+0	1.885E+0
-1.262E+0	1.680E+0	1.839E+0
-1.263E+0	1.680E+0	1.784E+0
-1.260E+0	1.671E+0	1.875E+0
-1.263E+0	1.674E+0	1.833E+0
-1.265E+0	1.674E+0	1.849E+0
-1.262E+0	1.671E+0	1.862E+0
-1.260E+0	1.658E+0	1.833E+0
-1.263E+0	1.642E+0	1.852E+0
-1.263E+0	1.667E+0	1.804E+0
-1.262E+0	1.632E+0	1.862E+0
-1.260E+0	1.654E+0	1.885E+0
-1.260E+0	1.625E+0	1.807E+0
-1.265E+0	1.680E+0	1.862E+0
-1.262E+0	1.700E+0	1.849E+0
-1.260E+0	1.619E+0	1.820E+0
-1.262E+0	1.719E+0	1.849E+0
-1.265E+0	1.648E+0	1.852E+0
-1.262E+0	1.632E+0	1.888E+0
-1.260E+0	1.690E+0	1.794E+0
-1.260E+0	1.651E+0	1.804E+0
-1.267E+0	1.700E+0	1.895E+0
-1.267E+0	1.654E+0	1.817E+0
-1.260E+0	1.664E+0	1.891E+0
-1.262E+0	1.687E+0	1.810E+0
-1.265E+0	1.632E+0	1.797E+0
-1.262E+0	1.677E+0	1.823E+0
-1.262E+0	1.684E+0	1.797E+0
-1.260E+0	1.606E+0	1.804E+0
-1.265E+0	1.661E+0	1.865E+0
-1.262E+0	1.687E+0	1.885E+0
-1.260E+0	1.674E+0	1.826E+0
-1.263E+0	1.625E+0	1.817E+0
-1.262E+0	1.622E+0	1.813E+0
-1.262E+0	1.612E+0	1.846E+0
-1.262E+0	1.671E+0	1.807E+0
-1.260E+0	1.654E+0	1.859E+0
-1.267E+0	1.684E+0	1.781E+0
-1.265E+0	1.645E+0	1.807E+0
-1.260E+0	1.638E+0	1.885E+0
-1.260E+0	1.638E+0	1.833E+0
-1.267E+0	1.677E+0	1.830E+0
-1.267E+0	1.674E+0	1.862E+0
-1.262E+0	1.645E+0	1.856E+0
-1.263E+0	1.671E+0	1.830E+0
-1.267E+0	1.651E+0	1.823E+0
-1.265E+0	1.622E+0	1.826E+0
-1.263E+0	1.629E+0	1.846E+0
-1.265E+0	1.684E+0	1.826E+0
-1.267E+0	1.693E+0	1.843E+0
-1.265E+0	1.706E+0	1.820E+0
-1.260E+0	1.667E+0	1.797E+0
-1.262E+0	1.616E+0	1.898E+0
-1.268E+0	1.645E+0	1.839E+0
-1.265E+0	1.661E+0	1.865E+0
-1.262E+0	1.658E+0	1.849E+0
-1.260E+0	1.661E+0	1.813E+0
-1.267E+0	1.651E+0	1.762E+0
-1.267E+0	1.654E+0	1.846E+0
-1.262E+0	1.629E+0	1.826E+0
-1.265E+0	1.667E+0	1.784E+0
-1.265E+0	1.690E+0	1.895E+0
-1.265E+0	1.645E+0	1.826E+0
-1.262E+0	1.638E+0	1.826E+0
-1.267E+0	1.700E+0	1.830E+0
-1.268E+0	1.684E+0	1.830E+0
-1.265E+0	1.674E+0	1.823E+0
-1.262E+0	1.703E+0	1.807E+0
-1.265E+0	1.684E+0	1.823E+0
-1.267E+0	1.680E+0	1.807E+0
-1.263E+0	1.658E+0	1.836E+0
-1.262E+0	1.651E+0	1.830E+0
-1.262E+0	1.680E+0	1.875E+0
-1.267E+0	1.658E+0	1.888E+0
-1.267E+0	1.671E+0	1.839E+0
-1.262E+0	1.687E+0	1.862E+0
-1.260E+0	1.680E+0	1.830E+0
-1.265E+0	1.697E+0	1.800E+0
-1.265E+0	1.658E+0	1.813E+0
-1.263E+0	1.677E+0	1.826E+0
-1.267E+0	1.661E+0	1.865E+0
-1.267E+0	1.632E+0	1.862E+0
-1.265E+0	1.716E+0	1.846E+0
-1.260E+0	1.671E+0	1.823E+0
-1.263E+0	1.654E+0	1.852E+0
-1.267E+0	1.619E+0	1.852E+0
-1.265E+0	1.654E+0	1.865E+0
-1.263E+0	1.654E+0	1.846E+0
-1.265E+0	1.687E+0	1.843E+0
-1.268E+0	1.690E+0	1.882E+0
-1.268E+0	1.642E+0	1.797E+0
-1.263E+0	1.635E+0	1.797E+0
-1.263E+0	1.690E+0	1.856E+0
-1.267E+0	1.654E+0	1.833E+0
-1.265E+0	1.654E+0	1.791E+0
-1.262E+0	1.645E+0	1.865E+0
-1.262E+0	1.612E+0	1.836E+0
-1.268E+0	1.687E+0	1.898E+0
-1.268E+0	1.703E+0	1.817E+0
-1.267E+0	1.667E+0	1.856E+0
-1.265E+0	1.671E+0	1.888E+0
-1.265E+0	1.690E+0	1.869E+0
-1.267E+0	1.703E+0	1.804E+0
-1.262E+0	1.684E+0	1.797E+0
-1.262E+0	1.667E+0	1.914E+0
-1.268E+0	1.674E+0	1.849E+0
-1.268E+0	1.697E+0	1.823E+0
-1.263E+0	1.667E+0	1.810E+0
-1.265E+0	1.625E+0	1.843E+0
-1.270E+0	1.654E+0	1.849E+0
-1.267E+0	1.629E+0	1.787E+0
-1.265E+0	1.658E+0	1.839E+0
-1.268E+0	1.667E+0	1.846E+0
-1.268E+0	1.684E+0	1.833E+0
-1.270E+0	1.648E+0	1.800E+0
-1.262E+0	1.664E+0	1.781E+0
-1.265E+0	1.654E+0	1.830E+0
-1.267E+0	1.635E+0	1.898E+0
-1.267E+0	1.687E+0	1.839E+0
-1.262E+0	1.654E+0	1.846E+0
-1.265E+0	1.642E+0	1.843E+0
-1.268E+0	1.632E+0	1.813E+0
-1.270E+0	1.693E+0	1.846E+0
-1.267E+0	1.648E+0	1.869E+0
-1.265E+0	1.645E+0	1.859E+0
-1.270E+0	1.684E+0	1.787E+0
-1.268E+0	1.674E+0	1.908E+0
-1.263E+0	1.622E+0	1.836E+0
-1.263E+0	1.635E+0	1.852E+0
-1.270E+0	1.667E+0	1.843E+0
-1.268E+0	1.654E+0	1.810E+0
-1.263E+0	1.629E+0	1.888E+0
-1.263E+0	1.632E+0	1.846E+0
-1.265E+0	1.648E+0	1.856E+0
-1.267E+0	1.723E+0	1.826E+0
-1.263E+0	1.658E+0	1.843E+0
-1.267E+0	1.690E+0	1.823E+0
-1.272E+0	1.622E+0	1.859E+0
-1.268E+0	1.661E+0	1.807E+0
-1.267E+0	1.629E+0	1.807E+0
-1.265E+0	1.642E+0	1.849E+0
-1.270E+0	1.710E+0	1.836E+0
-1.267E+0	1.677E+0	1.859E+0
-1.265E+0	1.612E+0	1.862E+0
-1.263E+0	1.674E+0	1.852E+0
-1.268E+0	1.638E+0	1.830E+0
-1.265E+0	1.667E+0	1.833E+0
-1.265E+0	1.671E+0	1.898E+0
-1.263E+0	1.671E+0	1.826E+0
-1.270E+0	1.677E+0	1.791E+0
-1.270E+0	1.693E+0	1.817E+0
-1.265E+0	1.593E+0	1.817E+0
-1.265E+0	1.619E+0	1.830E+0
-1.270E+0	1.661E+0	1.791E+0
-1.270E+0	1.638E+0	1.856E+0
-1.267E+0	1.645E+0	1.852E+0
-1.267E+0	1.654E+0	1.885E+0
-1.272E+0	1.677E+0	1.839E+0
-1.270E+0	1.690E+0	1.823E+0
-1.267E+0	1.684E+0	1.895E+0
-1.267E+0	1.612E+0	1.826E+0
-1.273E+0	1.616E+0	1.823E+0
-1.268E+0	1.629E+0	1.800E+0
-1.268E+0	1.658E+0	1.797E+0
-1.267E+0	1.661E+0	1.865E+0
-1.272E+0	1.638E+0	1.830E+0
-1.268E+0	1.642E+0	1.852E+0
-1.268E+0	1.732E+0	1.852E+0
-1.265E+0	1.700E+0	1.768E+0
-1.272E+0	1.638E+0	1.843E+0
-1.268E+0	1.677E+0	1.817E+0
-1.265E+0	1.687E+0	1.862E+0
-1.267E+0	1.661E+0	1.804E+0
-1.270E+0	1.680E+0	1.869E+0
-1.270E+0	1.661E+0	1.843E+0
-1.267E+0	1.612E+0	1.823E+0
-1.268E+0	1.635E+0	1.875E+0
-1.268E+0	1.664E+0	1.869E+0
-1.272E+0	1.677E+0	1.813E+0
-1.267E+0	1.642E+0	1.826E+0
-1.265E+0	1.609E+0	1.846E+0
-1.268E+0	1.693E+0	1.784E+0
-1.272E+0	1.651E+0	1.830E+0
-1.265E+0	1.677E+0	1.797E+0
-1.268E+0	1.677E+0	1.862E+0
-1.268E+0	1.723E+0	1.891E+0
-1.268E+0	1.687E+0	1.849E+0
-1.265E+0	1.645E+0	1.810E+0
-1.268E+0	1.622E+0	1.823E+0
-1.270E+0	1.700E+0	1.843E+0
-1.272E+0	1.723E+0	1.794E+0
-1.265E+0	1.648E+0	1.804E+0
-1.268E+0	1.671E+0	1.768E+0
-1.272E+0	1.745E+0	1.813E+0
-1.272E+0	1.658E+0	1.836E+0
-1.267E+0	1.716E+0	1.888E+0
-1.267E+0	1.645E+0	1.820E+0
-1.272E+0	1.671E+0	1.891E+0
-1.270E+0	1.664E+0	1.865E+0
-1.268E+0	1.674E+0	1.846E+0
-1.267E+0	1.703E+0	1.869E+0
-1.272E+0	1.651E+0	1.813E+0
-1.272E+0	1.629E+0	1.856E+0
-1.268E+0	1.667E+0	1.846E+0
-1.270E+0	1.638E+0	1.839E+0
-1.270E+0	1.651E+0	1.911E+0
-1.270E+0	1.742E+0	1.885E+0
-1.268E+0	1.651E+0	1.891E+0
-1.267E+0	1.645E+0	1.830E+0
-1.273E+0	1.664E+0	1.820E+0
-1.270E+0	1.680E+0	1.817E+0
-1.265E+0	1.684E+0	1.813E+0
-1.268E+0	1.661E+0	1.836E+0
-1.270E+0	1.651E+0	1.843E+0
-1.270E+0	1.739E+0	1.823E+0
-1.268E+0	1.596E+0	1.797E+0
-1.268E+0	1.612E+0	1.849E+0
-1.273E+0	1.680E+0	1.911E+0
-1.272E+0	1.706E+0	1.849E+0
-1.267E+0	1.726E+0	1.856E+0
-1.268E+0	1.654E+0	1.826E+0
-1.273E+0	1.703E+0	1.882E+0
-1.273E+0	1.677E+0	1.839E+0
-1.272E+0	1.661E+0	1.807E+0
-1.270E+0	1.671E+0	1.862E+0
-1.273E+0	1.661E+0	1.830E+0
-1.270E+0	1.674E+0	1.787E+0
-1.267E+0	1.664E+0	1.826E+0
-1.268E+0	1.664E+0	1.765E+0
-1.272E+0	1.664E+0	1.846E+0
-1.273E+0	1.677E+0	1.849E+0
-1.268E+0	1.680E+0	1.875E+0
-1.270E+0	1.664E+0	1.820E+0
-1.275E+0	1.719E+0	1.817E+0
-1.272E+0	1.706E+0	1.885E+0
-1.267E+0	1.713E+0	1.823E+0
-1.270E+0	1.706E+0	1.846E+0
-1.273E+0	1.687E+0	1.797E+0
-1.273E+0	1.629E+0	1.869E+0
-1.268E+0	1.664E+0	1.820E+0
-1.267E+0	1.622E+0	1.856E+0
-1.273E+0	1.693E+0	1.843E+0
-1.273E+0	1.616E+0	1.843E+0
-1.270E+0	1.697E+0	1.784E+0
-1.268E+0	1.700E+0	1.856E+0
-1.275E+0	1.635E+0	1.736E+0
-1.272E+0	1.674E+0	1.781E+0
-1.268E+0	1.619E+0	1.865E+0
-1.270E+0	1.671E+0	1.830E+0
-1.273E+0	1.658E+0	1.820E+0
-1.272E+0	1.635E+0	1.872E+0
-1.270E+0	1.638E+0	1.904E+0
-1.273E+0	1.651E+0	1.865E+0
-1.272E+0	1.719E+0	1.852E+0
-1.273E+0	1.648E+0	1.856E+0
-1.270E+0	1.661E+0	1.800E+0
-1.270E+0	1.697E+0	1.888E+0
-1.272E+0	1.661E+0	1.804E+0
-1.272E+0	1.635E+0	1.878E+0
-1.268E+0	1.658E+0	1.846E+0
-1.268E+0	1.687E+0	1.826E+0
-1.273E+0	1.677E+0	1.833E+0
-1.273E+0	1.703E+0	1.784E+0
-1.268E+0	1.648E+0	1.820E+0
-1.272E+0	1.664E+0	1.836E+0
-1.278E+0	1.648E+0	1.862E+0
-1.275E+0	1.684E+0	1.836E+0
-1.272E+0	1.680E+0	1.872E+0
-1.270E+0	1.693E+0	1.826E+0
-1.275E+0	1.651E+0	1.810E+0
-1.273E+0	1.658E+0	1.826E+0
-1.272E+0	1.642E+0	1.823E+0
-1.270E+0	1.667E+0	1.849E+0
-1.275E+0	1.664E+0	1.859E+0
-1.275E+0	1.671E+0	1.833E+0
-1.272E+0	1.654E+0	1.823E+0
-1.272E+0	1.658E+0	1.800E+0
-1.273E+0	1.642E+0	1.800E+0
-1.273E+0	1.664E+0	1.843E+0
-1.270E+0	1.693E+0	1.846E+0
-1.270E+0	1.716E+0	1.901E+0
-1.275E+0	1.616E+0	1.820E+0
-1.275E+0	1.664E+0	1.817E+0
-1.268E+0	1.651E+0	1.804E+0
-1.272E+0	1.654E+0	1.859E+0
-1.273E+0	1.664E+0	1.817E+0
-1.273E+0	1.651E+0	1.768E+0
-1.270E+0	1.651E+0	1.839E+0
-1.272E+0	1.638E+0	1.830E+0
-1.273E+0	1.687E+0	1.856E+0
-1.273E+0	1.667E+0	1.823E+0
-1.272E+0	1.680E+0	1.833E+0
-1.270E+0	1.664E+0	1.839E+0
-1.275E+0	1.654E+0	1.846E+0
-1.275E+0	1.654E+0	1.846E+0
-1.270E+0	1.664E+0	1.797E+0
-1.268E+0	1.729E+0	1.749E+0
-1.270E+0	1.651E+0	1.859E+0
-1.273E+0	1.680E+0	1.823E+0
-1.270E+0	1.661E+0	1.810E+0
-1.270E+0	1.667E+0	1.810E+0
-1.273E+0	1.651E+0	1.888E+0
-1.275E+0	1.726E+0	1.826E+0
-1.272E+0	1.680E+0	1.813E+0
-1.268E+0	1.645E+0	1.849E+0
-1.276E+0	1.677E+0	1.836E+0
-1.278E+0	1.654E+0	1.826E+0
-1.272E+0	1.648E+0	1.843E+0
-1.272E+0	1.638E+0	1.865E+0
-1.278E+0	1.671E+0	1.813E+0
-1.276E+0	1.651E+0	1.865E+0
-1.272E+0	1.648E+0	1.817E+0
-1.273E+0	1.651E+0	1.872E+0
-1.280E+0	1.658E+0	1.856E+0
-1.276E+0	1.674E+0	1.836E+0
-1.273E+0	1.658E+0	1.797E+0
-1.272E+0	1.629E+0	1.875E+0
-1.275E+0	1.648E+0	1.794E+0
-1.278E+0	1.690E+0	1.826E+0
-1.273E+0	1.648E+0	1.852E+0
-1.272E+0	1.680E+0	1.836E+0
-1.273E+0	1.693E+0	1.762E+0
-1.275E+0	1.667E+0	1.807E+0
-1.275E+0	1.651E+0	1.797E+0
-1.275E+0	1.671E+0	1.823E+0
-1.273E+0	1.680E+0	1.823E+0
-1.275E+0	1.687E+0	1.843E+0
-1.272E+0	1.684E+0	1.843E+0
-1.270E+0	1.651E+0	1.823E+0
-1.275E+0	1.700E+0	1.885E+0
-1.278E+0	1.661E+0	1.852E+0
-1.275E+0	1.693E+0	1.830E+0
-1.270E+0	1.606E+0	1.826E+0
-1.273E+0	1.664E+0	1.817E+0
-1.275E+0	1.713E+0	1.820E+0
-1.270E+0	1.697E+0	1.817E+0
-1.270E+0	1.661E+0	1.888E+0
-1.275E+0	1.664E+0	1.875E+0
-1.275E+0	1.635E+0	1.846E+0
-1.278E+0	1.635E+0	1.817E+0
-1.272E+0	1.654E+0	1.852E+0
-1.272E+0	1.651E+0	1.800E+0
-1.280E+0	1.684E+0	1.794E+0
-1.273E+0	1.667E+0	1.878E+0
-1.273E+0	1.671E+0	1.901E+0
-1.278E+0	1.661E+0	1.775E+0
-1.280E+0	1.690E+0	1.846E+0
-1.273E+0	1.697E+0	1.895E+0
-1.272E+0	1.684E+0	1.869E+0
-1.276E+0	1.687E+0	1.862E+0
-1.276E+0	1.697E+0	1.830E+0
-1.275E+0	1.667E+0	1.875E+0
-1.273E+0	1.700E+0	1.804E+0
-1.275E+0	1.664E+0	1.800E+0
-1.276E+0	1.677E+0	1.849E+0
-1.272E+0	1.645E+0	1.830E+0
-1.273E+0	1.658E+0	1.771E+0
-1.276E+0	1.677E+0	1.833E+0
-1.276E+0	1.697E+0	1.800E+0
-1.275E+0	1.638E+0	1.836E+0
-1.272E+0	1.648E+0	1.869E+0
-1.275E+0	1.642E+0	1.817E+0
-1.278E+0	1.690E+0	1.856E+0
-1.275E+0	1.674E+0	1.852E+0
-1.272E+0	1.645E+0	1.875E+0
-1.276E+0	1.667E+0	1.810E+0
-1.276E+0	1.677E+0	1.917E+0
-1.272E+0	1.654E+0	1.836E+0
-1.276E+0	1.671E+0	1.797E+0
-1.278E+0	1.654E+0	1.804E+0
-1.281E+0	1.632E+0	1.781E+0
-1.275E+0	1.664E+0	1.836E+0
-1.270E+0	1.654E+0	1.836E+0
-1.276E+0	1.599E+0	1.800E+0
-1.280E+0	1.716E+0	1.882E+0
-1.276E+0	1.693E+0	1.820E+0
-1.275E+0	1.632E+0	1.885E+0
-1.278E+0	1.690E+0	1.823E+0
-1.276E+0	1.667E+0	1.846E+0
-1.276E+0	1.700E+0	1.787E+0
-1.276E+0	1.687E+0	1.830E+0
-1.280E+0	1.684E+0	1.852E+0
-1.278E+0	1.658E+0	1.833E+0
-1.276E+0	1.638E+0	1.830E+0
-1.272E+0	1.664E+0	1.872E+0
-1.276E+0	1.619E+0	1.865E+0
-1.278E+0	1.658E+0	1.908E+0
-1.273E+0	1.674E+0	1.817E+0
-1.272E+0	1.706E+0	1.836E+0
-1.278E+0	1.690E+0	1.875E+0
-1.276E+0	1.706E+0	1.771E+0
-1.275E+0	1.629E+0	1.797E+0
-1.275E+0	1.667E+0	1.755E+0
-1.278E+0	1.677E+0	1.794E+0
-1.278E+0	1.703E+0	1.820E+0
-1.273E+0	1.664E+0	1.820E+0
-1.276E+0	1.586E+0	1.810E+0
-1.276E+0	1.658E+0	1.826E+0
-1.280E+0	1.638E+0	1.836E+0
-1.273E+0	1.697E+0	1.787E+0
-1.273E+0	1.651E+0	1.865E+0
-1.278E+0	1.612E+0	1.826E+0
-1.280E+0	1.697E+0	1.791E+0
-1.275E+0	1.667E+0	1.830E+0
-1.273E+0	1.664E+0	1.859E+0
-1.276E+0	1.664E+0	1.820E+0
-1.281E+0	1.687E+0	1.830E+0
-1.276E+0	1.716E+0	1.833E+0
-1.276E+0	1.690E+0	1.888E+0
-1.278E+0	1.667E+0	1.875E+0
-1.283E+0	1.684E+0	1.800E+0
-1.272E+0	1.671E+0	1.807E+0
-1.275E+0	1.622E+0	1.875E+0
-1.276E+0	1.706E+0	1.817E+0
-1.278E+0	1.700E+0	1.830E+0
-1.275E+0	1.632E+0	1.856E+0
-1.275E+0	1.651E+0	1.820E+0
-1.276E+0	1.690E+0	1.901E+0
-1.281E+0	1.687E+0	1.856E+0
-1.276E+0	1.664E+0	1.813E+0
-1.275E+0	1.664E+0	1.839E+0
-1.280E+0	1.661E+0	1.852E+0
-1.278E+0	1.680E+0	1.846E+0
-1.278E+0	1.661E+0	1.839E+0
-1.278E+0	1.654E+0	1.839E+0
-1.278E+0	1.674E+0	1.862E+0
-1.281E+0	1.638E+0	1.849E+0
-1.276E+0	1.693E+0	1.817E+0
-1.276E+0	1.658E+0	1.813E+0
-1.276E+0	1.667E+0	1.849E+0
-1.281E+0	1.645E+0	1.836E+0
-1.278E+0	1.671E+0	1.836E+0
-1.276E+0	1.622E+0	1.823E+0
-1.278E+0	1.645E+0	1.833E+0
-1.278E+0	1.664E+0	1.859E+0
-1.275E+0	1.710E+0	1.804E+0
-1.275E+0	1.710E+0	1.895E+0
-1.280E+0	1.706E+0	1.849E+0
-1.281E+0	1.648E+0	1.820E+0
-1.278E+0	1.638E+0	1.813E+0
-1.278E+0	1.700E+0	1.826E+0
-1.278E+0	1.648E+0	1.820E+0
-1.278E+0	1.661E+0	1.836E+0
-1.275E+0	1.642E+0	1.839E+0
-1.278E+0	1.667E+0	1.797E+0
-1.280E+0	1.713E+0	1.846E+0
-1.281E+0	1.651E+0	1.891E+0
-1.275E+0	1.693E+0	1.826E+0
-1.275E+0	1.671E+0	1.865E+0
-1.278E+0	1.684E+0	1.865E+0
-1.281E+0	1.687E+0	1.817E+0
-1.276E+0	1.654E+0	1.826E+0
-1.276E+0	1.651E+0	1.875E+0
-1.276E+0	1.664E+0	1.830E+0
-1.281E+0	1.693E+0	1.797E+0
-1.278E+0	1.635E+0	1.807E+0
-1.276E+0	1.674E+0	1.852E+0
-1.280E+0	1.622E+0	1.813E+0
-1.280E+0	1.648E+0	1.895E+0
-1.276E+0	1.667E+0	1.771E+0
-1.273E+0	1.664E+0	1.820E+0
-1.281E+0	1.674E+0	1.869E+0
-1.281E+0	1.729E+0	1.797E+0
-1.278E+0	1.719E+0	1.846E+0
-1.275E+0	1.667E+0	1.833E+0
-1.281E+0	1.677E+0	1.804E+0
-1.283E+0	1.664E+0	1.839E+0
-1.278E+0	1.648E+0	1.826E+0
-1.275E+0	1.680E+0	1.856E+0
-1.281E+0	1.687E+0	1.843E+0
-1.281E+0	1.710E+0	1.813E+0
-1.275E+0	1.661E+0	1.791E+0
-1.276E+0	1.671E+0	1.849E+0
-1.276E+0	1.632E+0	1.787E+0
-1.281E+0	1.693E+0	1.797E+0
-1.278E+0	1.687E+0	1.843E+0
-1.273E+0	1.661E+0	1.898E+0
-1.280E+0	1.700E+0	1.787E+0
-1.280E+0	1.661E+0	1.833E+0
-1.281E+0	1.729E+0	1.849E+0
-1.276E+0	1.706E+0	1.839E+0
-1.280E+0	1.629E+0	1.797E+0
-1.283E+0	1.622E+0	1.804E+0
-1.278E+0	1.719E+0	1.817E+0
-1.276E+0	1.680E+0	1.836E+0
-1.283E+0	1.619E+0	1.839E+0
-1.283E+0	1.661E+0	1.768E+0
-1.276E+0	1.625E+0	1.856E+0
-1.278E+0	1.693E+0	1.797E+0
-1.281E+0	1.706E+0	1.826E+0
-1.283E+0	1.658E+0	1.804E+0
-1.278E+0	1.658E+0	1.800E+0
-1.278E+0	1.680E+0	1.843E+0
-1.280E+0	1.690E+0	1.852E+0
-1.281E+0	1.642E+0	1.833E+0
-1.280E+0	1.700E+0	1.784E+0
-1.276E+0	1.687E+0	1.807E+0
-1.280E+0	1.690E+0	1.901E+0
-1.283E+0	1.719E+0	1.875E+0
-1.280E+0	1.667E+0	1.826E+0
-1.278E+0	1.658E+0	1.817E+0
-1.278E+0	1.658E+0	1.839E+0
-1.283E+0	1.638E+0	1.856E+0
-1.281E+0	1.664E+0	1.862E+0
-1.280E+0	1.677E+0	1.820E+0
-1.280E+0	1.658E+0	1.826E+0
-1.283E+0	1.635E+0	1.775E+0
-1.280E+0	1.654E+0	1.865E+0
-1.278E+0	1.684E+0	1.865E+0
-1.276E+0	1.674E+0	1.804E+0
-1.283E+0	1.713E+0	1.804E+0
-1.281E+0	1.674E+0	1.830E+0
-1.280E+0	1.664E+0	1.787E+0
-1.285E+0	1.664E+0	1.810E+0
-1.283E+0	1.674E+0	1.826E+0
-1.280E+0	1.661E+0	1.830E+0
-1.278E+0	1.629E+0	1.862E+0
-1.283E+0	1.612E+0	1.797E+0
-1.283E+0	1.719E+0	1.794E+0
-1.278E+0	1.690E+0	1.797E+0
-1.281E+0	1.661E+0	1.830E+0
-1.283E+0	1.677E+0	1.849E+0
-1.286E+0	1.642E+0	1.794E+0
-1.281E+0	1.658E+0	1.849E+0
-1.278E+0	1.667E+0	1.765E+0
-1.281E+0	1.781E+0	1.898E+0
-1.285E+0	1.645E+0	1.872E+0
-1.280E+0	1.677E+0	1.849E+0
-1.278E+0	1.677E+0	1.839E+0
-1.283E+0	1.661E+0	1.849E+0
-1.285E+0	1.667E+0	1.882E+0
-1.281E+0	1.664E+0	1.852E+0
-1.276E+0	1.687E+0	1.833E+0
-1.283E+0	1.749E+0	1.807E+0
-1.286E+0	1.667E+0	1.810E+0
-1.280E+0	1.629E+0	1.810E+0
-1.280E+0	1.642E+0	1.869E+0
-1.280E+0	1.648E+0	1.833E+0
-1.283E+0	1.638E+0	1.833E+0
-1.283E+0	1.667E+0	1.797E+0
-1.278E+0	1.625E+0	1.804E+0
-1.285E+0	1.732E+0	1.833E+0
-1.283E+0	1.697E+0	1.849E+0
-1.283E+0	1.616E+0	1.865E+0
-1.280E+0	1.667E+0	1.800E+0
-1.281E+0	1.693E+0	1.843E+0
-1.283E+0	1.674E+0	1.833E+0
-1.280E+0	1.684E+0	1.807E+0
-1.278E+0	1.671E+0	1.820E+0
-1.280E+0	1.671E+0	1.856E+0
-1.286E+0	1.690E+0	1.878E+0
-1.280E+0	1.664E+0	1.791E+0
-1.280E+0	1.658E+0	1.833E+0
-1.285E+0	1.671E+0	1.885E+0
-1.286E+0	1.667E+0	1.872E+0
-1.280E+0	1.654E+0	1.849E+0
-1.280E+0	1.710E+0	1.797E+0
-1.283E+0	1.632E+0	1.791E+0
-1.285E+0	1.697E+0	1.817E+0
-1.281E+0	1.674E+0	1.826E+0
-1.280E+0	1.674E+0	1.833E+0
-1.285E+0	1.671E+0	1.778E+0
-1.288E+0	1.687E+0	1.843E+0
-1.283E+0	1.667E+0	1.872E+0
-1.280E+0	1.632E+0	1.826E+0
-1.283E+0	1.690E+0	1.885E+0
-1.286E+0	1.661E+0	1.836E+0
-1.278E+0	1.645E+0	1.872E+0
-1.280E+0	1.619E+0	1.830E+0
-1.283E+0	1.671E+0	1.817E+0
-1.285E+0	1.706E+0	1.823E+0
-1.280E+0	1.684E+0	1.817E+0
-1.281E+0	1.603E+0	1.830E+0
-1.286E+0	1.684E+0	1.820E+0
-1.285E+0	1.658E+0	1.859E+0
-1.280E+0	1.651E+0	1.875E+0
-1.280E+0	1.622E+0	1.862E+0
-1.280E+0	1.664E+0	1.836E+0
-1.286E+0	1.671E+0	1.823E+0
-1.283E+0	1.645E+0	1.817E+0
-1.280E+0	1.661E+0	1.872E+0
-1.285E+0	1.671E+0	1.856E+0
-1.286E+0	1.616E+0	1.843E+0
-1.283E+0	1.700E+0	1.804E+0
-1.281E+0	1.690E+0	1.843E+0
-1.285E+0	1.680E+0	1.852E+0
-1.285E+0	1.606E+0	1.823E+0
-1.281E+0	1.664E+0	1.833E+0
-1.278E+0	1.632E+0	1.856E+0
-1.281E+0	1.632E+0	1.849E+0
-1.288E+0	1.687E+0	1.787E+0
-1.283E+0	1.658E+0	1.830E+0
-1.280E+0	1.677E+0	1.852E+0
-1.283E+0	1.635E+0	1.856E+0
-1.283E+0	1.687E+0	1.852E+0
-1.283E+0	1.680E+0	1.856E+0
-1.283E+0	1.667E+0	1.839E+0
-1.283E+0	1.645E+0	1.865E+0
-1.288E+0	1.697E+0	1.791E+0
-1.285E+0	1.667E+0	1.878E+0
-1.283E+0	1.671E+0	1.865E+0
-1.283E+0	1.703E+0	1.820E+0
-1.285E+0	1.674E+0	1.817E+0
-1.286E+0	1.690E+0	1.852E+0
-1.281E+0	1.625E+0	1.826E+0
-1.286E+0	1.651E+0	1.817E+0
-1.283E+0	1.622E+0	1.856E+0
-1.281E+0	1.693E+0	1.846E+0
-1.280E+0	1.671E+0	1.810E+0
-1.285E+0	1.693E+0	1.807E+0
-1.288E+0	1.648E+0	1.836E+0
-1.285E+0	1.664E+0	1.836E+0
-1.280E+0	1.671E+0	1.810E+0
-1.286E+0	1.697E+0	1.794E+0
-1.283E+0	1.651E+0	1.807E+0
-1.283E+0	1.677E+0	1.869E+0
-1.281E+0	1.677E+0	1.869E+0
-1.285E+0	1.713E+0	1.843E+0
-1.288E+0	1.745E+0	1.839E+0
-1.285E+0	1.713E+0	1.794E+0
-1.281E+0	1.658E+0	1.856E+0
-1.283E+0	1.697E+0	1.830E+0
-1.289E+0	1.674E+0	1.800E+0
-1.285E+0	1.648E+0	1.791E+0
-1.281E+0	1.687E+0	1.765E+0
-1.285E+0	1.658E+0	1.875E+0
-1.288E+0	1.642E+0	1.791E+0
-1.285E+0	1.645E+0	1.826E+0
-1.283E+0	1.684E+0	1.817E+0
-1.288E+0	1.674E+0	1.817E+0
-1.288E+0	1.658E+0	1.836E+0
-1.283E+0	1.661E+0	1.823E+0
-1.283E+0	1.674E+0	1.836E+0
-1.285E+0	1.700E+0	1.784E+0
-1.289E+0	1.684E+0	1.869E+0
-1.285E+0	1.687E+0	1.826E+0
-1.283E+0	1.680E+0	1.823E+0
-1.283E+0	1.661E+0	1.807E+0
-1.289E+0	1.671E+0	1.833E+0
-1.286E+0	1.642E+0	1.846E+0
-1.281E+0	1.654E+0	1.843E+0
-1.285E+0	1.697E+0	1.833E+0
-1.289E+0	1.658E+0	1.826E+0
-1.283E+0	1.674E+0	1.807E+0
-1.281E+0	1.684E+0	1.882E+0
-1.285E+0	1.648E+0	1.797E+0
-1.289E+0	1.629E+0	1.869E+0
-1.285E+0	1.700E+0	1.787E+0
-1.286E+0	1.667E+0	1.843E+0
-1.283E+0	1.651E+0	1.901E+0
-1.289E+0	1.648E+0	1.833E+0
-1.286E+0	1.629E+0	1.830E+0
-1.280E+0	1.680E+0	1.859E+0
-1.286E+0	1.658E+0	1.839E+0
-1.286E+0	1.664E+0	1.807E+0
-1.285E+0	1.642E+0	1.817E+0
-1.283E+0	1.616E+0	1.839E+0
-1.285E+0	1.606E+0	1.791E+0
-1.288E+0	1.654E+0	1.856E+0
-1.283E+0	1.625E+0	1.826E+0
-1.285E+0	1.687E+0	1.869E+0
-1.288E+0	1.638E+0	1.807E+0
-1.288E+0	1.645E+0	1.882E+0
-1.288E+0	1.674E+0	1.849E+0
-1.286E+0	1.654E+0	1.852E+0
-1.286E+0	1.664E+0	1.800E+0
-1.286E+0	1.700E+0	1.856E+0
-1.286E+0	1.684E+0	1.836E+0
-1.285E+0	1.723E+0	1.843E+0
-1.285E+0	1.671E+0	1.852E+0
-1.289E+0	1.629E+0	1.839E+0
-1.286E+0	1.667E+0	1.830E+0
-1.283E+0	1.642E+0	1.833E+0
-1.285E+0	1.677E+0	1.813E+0
-1.289E+0	1.700E+0	1.807E+0
-1.285E+0	1.697E+0	1.875E+0
-1.285E+0	1.674E+0	1.869E+0
-1.286E+0	1.661E+0	1.820E+0
-1.289E+0	1.687E+0	1.846E+0
-1.286E+0	1.658E+0	1.826E+0
-1.286E+0	1.667E+0	1.820E+0
-1.285E+0	1.632E+0	1.775E+0
-1.289E+0	1.651E+0	1.820E+0
-1.285E+0	1.677E+0	1.836E+0
-1.283E+0	1.693E+0	1.775E+0
-1.288E+0	1.677E+0	1.898E+0
-1.288E+0	1.622E+0	1.843E+0
-1.286E+0	1.664E+0	1.836E+0
-1.283E+0	1.648E+0	1.836E+0
-1.289E+0	1.667E+0	1.856E+0
-1.289E+0	1.651E+0	1.859E+0
-1.288E+0	1.651E+0	1.843E+0
-1.283E+0	1.658E+0	1.833E+0
-1.288E+0	1.612E+0	1.813E+0
-1.288E+0	1.658E+0	1.820E+0
-1.286E+0	1.648E+0	1.856E+0
-1.285E+0	1.706E+0	1.804E+0
-1.288E+0	1.658E+0	1.839E+0
-1.289E+0	1.642E+0	1.833E+0
-1.291E+0	1.677E+0	1.800E+0
-1.285E+0	1.693E+0	1.817E+0
-1.288E+0	1.671E+0	1.836E+0
-1.289E+0	1.710E+0	1.807E+0
-1.288E+0	1.619E+0	1.781E+0
-1.286E+0	1.658E+0	1.823E+0
-1.288E+0	1.619E+0	1.813E+0
-1.289E+0	1.635E+0	1.804E+0
-1.286E+0	1.645E+0	1.781E+0
-1.285E+0	1.651E+0	1.775E+0
-1.288E+0	1.706E+0	1.794E+0
-1.289E+0	1.693E+0	1.794E+0
-1.289E+0	1.703E+0	1.791E+0
-1.286E+0	1.622E+0	1.856E+0
-1.288E+0	1.687E+0	1.826E+0
-1.288E+0	1.745E+0	1.836E+0
-1.288E+0	1.690E+0	1.797E+0
-1.286E+0	1.697E+0	1.836E+0
-1.285E+0	1.606E+0	1.849E+0
-1.289E+0	1.687E+0	1.836E+0
-1.288E+0	1.658E+0	1.830E+0
-1.285E+0	1.697E+0	1.836E+0
-1.288E+0	1.687E+0	1.797E+0
-1.291E+0	1.703E+0	1.810E+0
-1.288E+0	1.638E+0	1.901E+0
-1.288E+0	1.674E+0	1.836E+0
-1.289E+0	1.661E+0	1.800E+0
-1.289E+0	1.687E+0	1.859E+0
-1.288E+0	1.690E+0	1.804E+0
-1.285E+0	1.625E+0	1.800E+0
-1.286E+0	1.654E+0	1.830E+0
-1.291E+0	1.648E+0	1.813E+0
-1.288E+0	1.629E+0	1.859E+0
-1.286E+0	1.661E+0	1.856E+0
-1.289E+0	1.645E+0	1.878E+0
-1.293E+0	1.603E+0	1.843E+0
-1.286E+0	1.654E+0	1.820E+0
-1.286E+0	1.680E+0	1.817E+0
-1.291E+0	1.632E+0	1.859E+0
-1.291E+0	1.654E+0	1.843E+0
-1.289E+0	1.651E+0	1.865E+0
-1.288E+0	1.638E+0	1.849E+0
-1.288E+0	1.648E+0	1.839E+0
-1.289E+0	1.632E+0	1.869E+0
-1.289E+0	1.651E+0	1.836E+0
-1.285E+0	1.680E+0	1.826E+0
-1.288E+0	1.638E+0	1.904E+0
-1.291E+0	1.609E+0	1.846E+0
-1.289E+0	1.667E+0	1.836E+0
-1.288E+0	1.671E+0	1.775E+0
-1.289E+0	1.703E+0	1.872E+0
-1.291E+0	1.648E+0	1.820E+0
-1.289E+0	1.674E+0	1.904E+0
-1.289E+0	1.664E+0	1.852E+0
-1.286E+0	1.658E+0	1.849E+0
-1.291E+0	1.674E+0	1.901E+0
-1.288E+0	1.671E+0	1.826E+0
-1.286E+0	1.687E+0	1.859E+0
-1.289E+0	1.674E+0	1.839E+0
-1.291E+0	1.690E+0	1.813E+0
-1.291E+0	1.648E+0	1.878E+0
-1.286E+0	1.697E+0	1.820E+0
-1.289E+0	1.654E+0	1.820E+0
-1.289E+0	1.632E+0	1.852E+0
-1.289E+0	1.723E+0	1.787E+0
-1.289E+0	1.703E+0	1.891E+0
-1.289E+0	1.710E+0	1.794E+0
-1.291E+0	1.710E+0	1.810E+0
-1.288E+0	1.606E+0	1.778E+0
-1.288E+0	1.674E+0	1.826E+0
-1.288E+0	1.680E+0	1.856E+0
-1.291E+0	1.674E+0	1.810E+0
-1.289E+0	1.677E+0	1.823E+0
-1.289E+0	1.654E+0	1.895E+0
-1.291E+0	1.658E+0	1.852E+0
-1.291E+0	1.674E+0	1.817E+0
-1.289E+0	1.609E+0	1.846E+0
-1.288E+0	1.726E+0	1.810E+0
-1.293E+0	1.706E+0	1.810E+0
-1.294E+0	1.671E+0	1.752E+0
-1.291E+0	1.680E+0	1.823E+0
-1.288E+0	1.642E+0	1.839E+0
-1.289E+0	1.651E+0	1.843E+0
-1.296E+0	1.635E+0	1.836E+0
-1.289E+0	1.651E+0	1.843E+0
-1.289E+0	1.674E+0	1.836E+0
-1.291E+0	1.654E+0	1.836E+0
-1.293E+0	1.693E+0	1.914E+0
-1.291E+0	1.667E+0	1.856E+0
-1.288E+0	1.616E+0	1.846E+0
-1.288E+0	1.667E+0	1.859E+0
-1.293E+0	1.664E+0	1.852E+0
-1.293E+0	1.684E+0	1.830E+0
-1.289E+0	1.684E+0	1.820E+0
-1.289E+0	1.635E+0	1.849E+0
-1.298E+0	1.629E+0	1.882E+0
-1.289E+0	1.654E+0	1.794E+0
-1.289E+0	1.642E+0	1.810E+0
-1.291E+0	1.680E+0	1.817E+0
-1.293E+0	1.674E+0	1.826E+0
-1.294E+0	1.654E+0	1.823E+0
-1.289E+0	1.690E+0	1.852E+0
-1.291E+0	1.710E+0	1.823E+0
-1.293E+0	1.645E+0	1.791E+0
-1.291E+0	1.700E+0	1.768E+0
-1.286E+0	1.606E+0	1.830E+0
-1.291E+0	1.684E+0	1.856E+0
-1.291E+0	1.645E+0	1.849E+0
-1.291E+0	1.651E+0	1.839E+0
-1.291E+0	1.658E+0	1.865E+0
-1.291E+0	1.642E+0	1.787E+0
-1.293E+0	1.697E+0	1.817E+0
-1.293E+0	1.661E+0	1.826E+0
-1.291E+0	1.658E+0	1.856E+0
-1.289E+0	1.677E+0	1.826E+0
-1.296E+0	1.664E+0	1.852E+0
-1.296E+0	1.661E+0	1.833E+0
-1.289E+0	1.645E+0	1.823E+0
-1.293E+0	1.635E+0	1.833E+0
-1.298E+0	1.674E+0	1.836E+0
-1.294E+0	1.684E+0	1.839E+0
-1.294E+0	1.671E+0	1.820E+0
-1.291E+0	1.635E+0	1.823E+0
-1.296E+0	1.664E+0	1.843E+0
-1.294E+0	1.693E+0	1.807E+0
-1.293E+0	1.654E+0	1.849E+0
-1.291E+0	1.619E+0	1.807E+0
-1.294E+0	1.703E+0	1.813E+0
-1.293E+0	1.687E+0	1.859E+0
-1.291E+0	1.654E+0	1.843E+0
-1.293E+0	1.661E+0	1.820E+0
-1.294E+0	1.684E+0	1.836E+0
-1.291E+0	1.677E+0	1.862E+0
-1.289E+0	1.625E+0	1.843E+0
-1.294E+0	1.619E+0	1.810E+0
-1.294E+0	1.693E+0	1.817E+0
-1.294E+0	1.654E+0	1.878E+0
-1.293E+0	1.638E+0	1.882E+0
-1.293E+0	1.684E+0	1.846E+0
-1.296E+0	1.625E+0	1.846E+0
-1.294E+0	1.674E+0	1.849E+0
-1.291E+0	1.616E+0	1.843E+0
-1.294E+0	1.603E+0	1.826E+0
-1.294E+0	1.674E+0	1.810E+0
-1.296E+0	1.645E+0	1.862E+0
-1.293E+0	1.658E+0	1.833E+0
-1.293E+0	1.690E+0	1.807E+0
-1.296E+0	1.680E+0	1.862E+0
-1.293E+0	1.671E+0	1.839E+0
-1.293E+0	1.671E+0	1.817E+0
-1.296E+0	1.596E+0	1.833E+0
-1.299E+0	1.684E+0	1.800E+0
-1.294E+0	1.651E+0	1.800E+0
-1.291E+0	1.667E+0	1.839E+0
-1.294E+0	1.609E+0	1.839E+0
-1.296E+0	1.677E+0	1.888E+0
-1.296E+0	1.713E+0	1.794E+0
-1.291E+0	1.700E+0	1.898E+0
-1.296E+0	1.648E+0	1.810E+0
-1.298E+0	1.645E+0	1.833E+0
-1.294E+0	1.671E+0	1.891E+0
-1.291E+0	1.706E+0	1.869E+0
-1.294E+0	1.677E+0	1.872E+0
-1.298E+0	1.693E+0	1.826E+0
-1.294E+0	1.648E+0	1.833E+0
-1.293E+0	1.674E+0	1.804E+0
-1.294E+0	1.642E+0	1.833E+0
-1.298E+0	1.622E+0	1.807E+0
-1.294E+0	1.710E+0	1.856E+0
-1.293E+0	1.687E+0	1.823E+0
-1.291E+0	1.609E+0	1.830E+0
-1.298E+0	1.713E+0	1.787E+0
-1.293E+0	1.693E+0	1.852E+0
-1.294E+0	1.645E+0	1.856E+0
-1.296E+0	1.651E+0	1.800E+0
-1.299E+0	1.664E+0	1.865E+0
-1.294E+0	1.642E+0	1.830E+0
-1.291E+0	1.648E+0	1.878E+0
-1.293E+0	1.674E+0	1.797E+0
-1.294E+0	1.667E+0	1.804E+0
-1.296E+0	1.677E+0	1.833E+0
-1.291E+0	1.606E+0	1.817E+0
-1.293E+0	1.635E+0	1.800E+0
-1.296E+0	1.629E+0	1.804E+0
-1.296E+0	1.638E+0	1.794E+0
-1.294E+0	1.654E+0	1.797E+0
-1.296E+0	1.671E+0	1.852E+0
-1.299E+0	1.632E+0	1.836E+0
-1.299E+0	1.690E+0	1.856E+0
-1.293E+0	1.664E+0	1.859E+0
-1.293E+0	1.629E+0	1.823E+0
-1.298E+0	1.664E+0	1.836E+0
-1.299E+0	1.703E+0	1.846E+0
-1.293E+0	1.622E+0	1.833E+0
-1.294E+0	1.674E+0	1.804E+0
-1.298E+0	1.713E+0	1.878E+0
-1.296E+0	1.638E+0	1.820E+0
-1.293E+0	1.648E+0	1.849E+0
-1.294E+0	1.619E+0	1.823E+0
-1.298E+0	1.664E+0	1.817E+0
-1.298E+0	1.664E+0	1.856E+0
-1.293E+0	1.723E+0	1.817E+0
-1.293E+0	1.677E+0	1.794E+0
-1.298E+0	1.658E+0	1.813E+0
-1.293E+0	1.632E+0	1.823E+0
-1.291E+0	1.693E+0	1.865E+0
-1.296E+0	1.625E+0	1.784E+0
-1.301E+0	1.645E+0	1.797E+0
-1.298E+0	1.664E+0	1.807E+0
-1.293E+0	1.671E+0	1.846E+0
-1.296E+0	1.651E+0	1.791E+0
-1.299E+0	1.651E+0	1.807E+0
-1.299E+0	1.700E+0	1.839E+0
-1.294E+0	1.677E+0	1.839E+0
-1.294E+0	1.664E+0	1.843E+0
-1.299E+0	1.661E+0	1.826E+0
-1.298E+0	1.603E+0	1.849E+0
-1.294E+0	1.706E+0	1.836E+0
-1.296E+0	1.671E+0	1.820E+0
-1.302E+0	1.642E+0	1.804E+0
-1.296E+0	1.680E+0	1.849E+0
-1.296E+0	1.658E+0	1.869E+0
-1.294E+0	1.690E+0	1.836E+0
-1.301E+0	1.651E+0	1.836E+0
-1.296E+0	1.713E+0	1.843E+0
-1.293E+0	1.625E+0	1.820E+0
-1.298E+0	1.687E+0	1.830E+0
-1.301E+0	1.667E+0	1.791E+0
-1.298E+0	1.674E+0	1.833E+0
-1.298E+0	1.642E+0	1.859E+0
-1.296E+0	1.648E+0	1.787E+0
-1.299E+0	1.651E+0	1.846E+0
-1.298E+0	1.632E+0	1.895E+0
-1.293E+0	1.651E+0	1.820E+0
-1.299E+0	1.674E+0	1.826E+0
-1.299E+0	1.671E+0	1.869E+0
-1.298E+0	1.658E+0	1.852E+0
-1.299E+0	1.642E+0	1.833E+0
-1.298E+0	1.654E+0	1.882E+0
-1.299E+0	1.638E+0	1.817E+0
-1.298E+0	1.638E+0	1.862E+0
-1.294E+0	1.719E+0	1.817E+0
-1.298E+0	1.697E+0	1.823E+0
-1.301E+0	1.651E+0	1.856E+0
-1.298E+0	1.645E+0	1.891E+0
-1.298E+0	1.690E+0	1.836E+0
-1.296E+0	1.632E+0	1.810E+0
-1.299E+0	1.645E+0	1.852E+0
-1.296E+0	1.651E+0	1.859E+0
-1.294E+0	1.723E+0	1.856E+0
-1.296E+0	1.661E+0	1.813E+0
-1.298E+0	1.706E+0	1.797E+0
-1.299E+0	1.661E+0	1.791E+0
-1.294E+0	1.612E+0	1.833E+0
-1.296E+0	1.667E+0	1.839E+0
-1.301E+0	1.716E+0	1.839E+0
-1.298E+0	1.667E+0	1.817E+0
-1.293E+0	1.664E+0	1.791E+0
-1.296E+0	1.667E+0	1.820E+0
-1.299E+0	1.671E+0	1.875E+0
-1.299E+0	1.648E+0	1.849E+0
-1.294E+0	1.642E+0	1.856E+0
-1.294E+0	1.648E+0	1.823E+0
-1.302E+0	1.680E+0	1.817E+0
-1.299E+0	1.632E+0	1.817E+0
-1.294E+0	1.664E+0	1.833E+0
-1.299E+0	1.654E+0	1.826E+0
-1.299E+0	1.680E+0	1.823E+0
-1.298E+0	1.635E+0	1.781E+0
-1.296E+0	1.642E+0	1.817E+0
-1.296E+0	1.612E+0	1.865E+0
-1.299E+0	1.664E+0	1.807E+0
-1.299E+0	1.677E+0	1.826E+0
-1.294E+0	1.680E+0	1.813E+0
-1.299E+0	1.625E+0	1.800E+0
-1.299E+0	1.671E+0	1.846E+0
-1.301E+0	1.638E+0	1.836E+0
-1.294E+0	1.713E+0	1.901E+0
-1.296E+0	1.719E+0	1.797E+0
-1.299E+0	1.674E+0	1.852E+0
-1.301E+0	1.635E+0	1.865E+0
-1.296E+0	1.625E+0	1.813E+0
-1.296E+0	1.648E+0	1.813E+0
-1.302E+0	1.690E+0	1.820E+0
-1.301E+0	1.674E+0	1.826E+0
-1.296E+0	1.661E+0	1.843E+0
-1.296E+0	1.739E+0	1.797E+0
-1.302E+0	1.710E+0	1.888E+0
-1.299E+0	1.661E+0	1.869E+0
-1.299E+0	1.661E+0	1.852E+0
-1.298E+0	1.635E+0	1.794E+0
-1.304E+0	1.661E+0	1.810E+0
-1.299E+0	1.638E+0	1.826E+0
-1.294E+0	1.642E+0	1.820E+0
-1.296E+0	1.661E+0	1.804E+0
-1.302E+0	1.677E+0	1.826E+0
-1.301E+0	1.697E+0	1.843E+0
-1.294E+0	1.684E+0	1.768E+0
-1.299E+0	1.638E+0	1.843E+0
-1.304E+0	1.674E+0	1.820E+0
-1.302E+0	1.671E+0	1.852E+0
-1.296E+0	1.690E+0	1.833E+0
-1.299E+0	1.690E+0	1.856E+0
-1.301E+0	1.638E+0	1.817E+0
-1.299E+0	1.622E+0	1.830E+0
-1.298E+0	1.661E+0	1.791E+0
-1.301E+0	1.645E+0	1.875E+0
-1.299E+0	1.700E+0	1.843E+0
-1.301E+0	1.632E+0	1.826E+0
-1.298E+0	1.680E+0	1.800E+0
-1.301E+0	1.661E+0	1.833E+0
-1.302E+0	1.625E+0	1.794E+0
-1.301E+0	1.635E+0	1.872E+0
-1.296E+0	1.619E+0	1.836E+0
-1.298E+0	1.658E+0	1.794E+0
-1.301E+0	1.690E+0	1.856E+0
-1.301E+0	1.677E+0	1.820E+0
-1.296E+0	1.654E+0	1.778E+0
-1.301E+0	1.671E+0	1.807E+0
-1.302E+0	1.719E+0	1.843E+0
-1.302E+0	1.674E+0	1.804E+0
-1.298E+0	1.716E+0	1.813E+0
-1.298E+0	1.693E+0	1.843E+0
-1.301E+0	1.671E+0	1.833E+0
-1.298E+0	1.645E+0	1.800E+0
-1.299E+0	1.680E+0	1.826E+0
-1.298E+0	1.677E+0	1.849E+0
-1.304E+0	1.732E+0	1.856E+0
-1.298E+0	1.680E+0	1.823E+0
-1.298E+0	1.674E+0	1.830E+0
-1.298E+0	1.667E+0	1.849E+0
-1.301E+0	1.616E+0	1.797E+0
-1.302E+0	1.680E+0	1.820E+0
-1.299E+0	1.609E+0	1.833E+0
-1.299E+0	1.603E+0	1.856E+0
-1.302E+0	1.693E+0	1.794E+0
-1.299E+0	1.645E+0	1.810E+0
-1.296E+0	1.648E+0	1.810E+0
-1.298E+0	1.658E+0	1.833E+0
-1.302E+0	1.629E+0	1.817E+0
-1.302E+0	1.713E+0	1.852E+0
-1.296E+0	1.661E+0	1.833E+0
-1.299E+0	1.690E+0	1.762E+0
-1.301E+0	1.629E+0	1.830E+0
-1.301E+0	1.658E+0	1.843E+0
-1.298E+0	1.667E+0	1.830E+0
-1.299E+0	1.658E+0	1.849E+0
-1.301E+0	1.697E+0	1.804E+0
-1.304E+0	1.700E+0	1.791E+0
-1.299E+0	1.674E+0	1.852E+0
-1.302E+0	1.677E+0	1.839E+0
-1.301E+0	1.713E+0	1.911E+0
-1.301E+0	1.664E+0	1.852E+0
-1.298E+0	1.719E+0	1.807E+0
-1.302E+0	1.697E+0	1.836E+0
-1.302E+0	1.677E+0	1.862E+0
-1.302E+0	1.625E+0	1.794E+0
-1.301E+0	1.661E+0	1.817E+0
-1.301E+0	1.723E+0	1.810E+0
-1.302E+0	1.664E+0	1.823E+0
-1.302E+0	1.674E+0	1.852E+0
-1.299E+0	1.693E+0	1.807E+0
-1.299E+0	1.664E+0	1.797E+0
-1.304E+0	1.677E+0	1.791E+0
-1.304E+0	1.674E+0	1.862E+0
-1.299E+0	1.680E+0	1.865E+0
-1.296E+0	1.700E+0	1.794E+0
-1.306E+0	1.742E+0	1.807E+0
-1.301E+0	1.700E+0	1.800E+0
-1.298E+0	1.632E+0	1.878E+0
-1.299E+0	1.700E+0	1.836E+0
-1.307E+0	1.667E+0	1.826E+0
-1.301E+0	1.651E+0	1.768E+0
-1.298E+0	1.622E+0	1.856E+0
-1.298E+0	1.674E+0	1.852E+0
-1.302E+0	1.654E+0	1.849E+0
-1.302E+0	1.642E+0	1.891E+0
-1.299E+0	1.690E+0	1.836E+0
-1.299E+0	1.710E+0	1.875E+0
-1.304E+0	1.693E+0	1.800E+0
-1.301E+0	1.667E+0	1.843E+0
-1.302E+0	1.677E+0	1.813E+0
-1.298E+0	1.690E+0	1.791E+0
-1.302E+0	1.645E+0	1.830E+0
-1.301E+0	1.684E+0	1.813E+0
-1.299E+0	1.671E+0	1.807E+0
-1.301E+0	1.622E+0	1.901E+0
-1.302E+0	1.661E+0	1.836E+0
-1.302E+0	1.635E+0	1.794E+0
-1.299E+0	1.658E+0	1.856E+0
-1.299E+0	1.664E+0	1.810E+0
-1.304E+0	1.703E+0	1.807E+0
-1.304E+0	1.667E+0	1.843E+0
-1.301E+0	1.593E+0	1.810E+0
-1.299E+0	1.680E+0	1.856E+0
-1.304E+0	1.654E+0	1.843E+0
-1.306E+0	1.664E+0	1.843E+0
-1.296E+0	1.664E+0	1.807E+0
-1.298E+0	1.693E+0	1.836E+0
-1.304E+0	1.667E+0	1.768E+0
-1.306E+0	1.609E+0	1.826E+0
-1.298E+0	1.684E+0	1.846E+0
-1.299E+0	1.658E+0	1.833E+0
-1.304E+0	1.658E+0	1.862E+0
-1.306E+0	1.680E+0	1.872E+0
-1.301E+0	1.674E+0	1.849E+0
-1.298E+0	1.664E+0	1.781E+0
-1.302E+0	1.667E+0	1.807E+0
-1.304E+0	1.703E+0	1.823E+0
-1.299E+0	1.648E+0	1.843E+0
-1.302E+0	1.642E+0	1.833E+0
-1.306E+0	1.671E+0	1.823E+0
-1.306E+0	1.648E+0	1.869E+0
-1.301E+0	1.677E+0	1.856E+0
-1.299E+0	1.629E+0	1.839E+0
-1.304E+0	1.596E+0	1.784E+0
-1.302E+0	1.648E+0	1.843E+0
-1.301E+0	1.619E+0	1.820E+0
-1.301E+0	1.664E+0	1.820E+0
-1.306E+0	1.658E+0	1.846E+0
-1.306E+0	1.684E+0	1.830E+0
-1.299E+0	1.635E+0	1.813E+0
-1.299E+0	1.687E+0	1.817E+0
-1.304E+0	1.674E+0	1.836E+0
-1.302E+0	1.638E+0	1.836E+0
-1.302E+0	1.645E+0	1.830E+0
-1.302E+0	1.651E+0	1.804E+0
-1.306E+0	1.674E+0	1.807E+0
-1.306E+0	1.651E+0	1.826E+0
-1.304E+0	1.703E+0	1.823E+0
-1.299E+0	1.684E+0	1.839E+0
-1.309E+0	1.642E+0	1.800E+0
-1.306E+0	1.629E+0	1.817E+0
-1.301E+0	1.632E+0	1.830E+0
-1.301E+0	1.661E+0	1.839E+0
-1.306E+0	1.706E+0	1.797E+0
-1.304E+0	1.622E+0	1.765E+0
-1.301E+0	1.667E+0	1.833E+0
-1.304E+0	1.638E+0	1.836E+0
-1.306E+0	1.661E+0	1.833E+0
-1.307E+0	1.684E+0	1.901E+0
-1.301E+0	1.664E+0	1.823E+0
-1.301E+0	1.638E+0	1.781E+0
-1.306E+0	1.632E+0	1.875E+0
-1.302E+0	1.654E+0	1.875E+0
-1.304E+0	1.674E+0	1.797E+0
-1.301E+0	1.651E+0	1.813E+0
-1.306E+0	1.716E+0	1.813E+0
-1.304E+0	1.674E+0	1.859E+0
-1.304E+0	1.635E+0	1.849E+0
-1.299E+0	1.671E+0	1.810E+0
-1.306E+0	1.667E+0	1.846E+0
-1.304E+0	1.661E+0	1.875E+0
-1.304E+0	1.632E+0	1.826E+0
-1.301E+0	1.654E+0	1.869E+0
-1.306E+0	1.648E+0	1.875E+0
-1.306E+0	1.693E+0	1.826E+0
-1.301E+0	1.648E+0	1.878E+0
-1.302E+0	1.658E+0	1.849E+0
-1.309E+0	1.677E+0	1.849E+0
-1.306E+0	1.632E+0	1.843E+0
-1.302E+0	1.632E+0	1.817E+0
-1.301E+0	1.674E+0	1.839E+0
-1.309E+0	1.638E+0	1.836E+0
-1.307E+0	1.645E+0	1.804E+0
-1.302E+0	1.638E+0	1.797E+0
-1.302E+0	1.616E+0	1.830E+0
-1.306E+0	1.661E+0	1.852E+0
-1.304E+0	1.684E+0	1.839E+0
-1.299E+0	1.697E+0	1.826E+0
-1.299E+0	1.671E+0	1.849E+0
-1.304E+0	1.651E+0	1.804E+0
-1.304E+0	1.632E+0	1.817E+0
-1.302E+0	1.645E+0	1.810E+0
-1.302E+0	1.667E+0	1.817E+0
-1.306E+0	1.739E+0	1.833E+0
-1.306E+0	1.638E+0	1.823E+0
-1.301E+0	1.664E+0	1.813E+0
-1.302E+0	1.664E+0	1.810E+0
-1.307E+0	1.632E+0	1.800E+0
-1.304E+0	1.680E+0	1.865E+0
-1.301E+0	1.664E+0	1.800E+0
-1.304E+0	1.645E+0	1.807E+0
-1.307E+0	1.596E+0	1.830E+0
-1.306E+0	1.706E+0	1.797E+0
-1.302E+0	1.658E+0	1.830E+0
-1.304E+0	1.629E+0	1.843E+0
-1.306E+0	1.616E+0	1.797E+0
-1.306E+0	1.671E+0	1.804E+0
-1.306E+0	1.642E+0	1.872E+0
-1.301E+0	1.671E+0	1.826E+0
-1.309E+0	1.716E+0	1.820E+0
-1.307E+0	1.658E+0	1.749E+0
-1.306E+0	1.716E+0	1.823E+0
-1.304E+0	1.680E+0	1.826E+0
-1.306E+0	1.651E+0	1.849E+0
-1.304E+0	1.745E+0	1.891E+0
-1.302E+0	1.654E+0	1.826E+0
-1.302E+0	1.612E+0	1.849E+0
-1.309E+0	1.687E+0	1.826E+0
-1.307E+0	1.586E+0	1.843E+0
-1.306E+0	1.658E+0	1.898E+0
-1.302E+0	1.642E+0	1.862E+0
-1.309E+0	1.635E+0	1.839E+0
-1.307E+0	1.654E+0	1.843E+0
-1.306E+0	1.690E+0	1.856E+0
-1.304E+0	1.719E+0	1.882E+0
-1.306E+0	1.648E+0	1.872E+0
-1.306E+0	1.638E+0	1.781E+0
-1.304E+0	1.654E+0	1.846E+0
-1.304E+0	1.629E+0	1.833E+0
-1.306E+0	1.687E+0	1.830E+0
-1.309E+0	1.674E+0	1.820E+0
-1.301E+0	1.693E+0	1.826E+0
-1.302E+0	1.625E+0	1.843E+0
-1.311E+0	1.635E+0	1.895E+0
-1.307E+0	1.680E+0	1.875E+0
-1.307E+0	1.664E+0	1.856E+0
-1.304E+0	1.716E+0	1.800E+0
-1.307E+0	1.700E+0	1.852E+0
-1.309E+0	1.638E+0	1.768E+0
-1.302E+0	1.629E+0	1.843E+0
-1.304E+0	1.687E+0	1.833E+0
-1.306E+0	1.677E+0	1.875E+0
-1.309E+0	1.684E+0	1.869E+0
-1.302E+0	1.635E+0	1.830E+0
-1.302E+0	1.658E+0	1.885E+0
-1.306E+0	1.612E+0	1.823E+0
-1.307E+0	1.629E+0	1.797E+0
-1.304E+0	1.693E+0	1.813E+0
-1.304E+0	1.719E+0	1.846E+0
-1.306E+0	1.661E+0	1.862E+0
-1.311E+0	1.658E+0	1.849E+0
-1.302E+0	1.684E+0	1.856E+0
-1.302E+0	1.664E+0	1.794E+0
-1.307E+0	1.667E+0	1.869E+0
-1.309E+0	1.674E+0	1.810E+0
-1.306E+0	1.638E+0	1.875E+0
-1.306E+0	1.629E+0	1.800E+0
-1.307E+0	1.645E+0	1.775E+0
-1.307E+0	1.658E+0	1.787E+0
-1.304E+0	1.664E+0	1.872E+0
-1.304E+0	1.651E+0	1.771E+0
-1.309E+0	1.632E+0	1.849E+0
-1.311E+0	1.697E+0	1.843E+0
-1.306E+0	1.690E+0	1.807E+0
-1.304E+0	1.671E+0	1.807E+0
-1.306E+0	1.648E+0	1.794E+0
-1.309E+0	1.687E+0	1.836E+0
-1.307E+0	1.693E+0	1.823E+0
-1.306E+0	1.674E+0	1.807E+0
-1.307E+0	1.719E+0	1.826E+0
-1.309E+0	1.674E+0	1.800E+0
-1.306E+0	1.664E+0	1.794E+0
-1.306E+0	1.645E+0	1.817E+0
-1.307E+0	1.674E+0	1.807E+0
-1.311E+0	1.706E+0	1.849E+0
-1.304E+0	1.671E+0	1.810E+0
-1.306E+0	1.684E+0	1.833E+0
-1.311E+0	1.648E+0	1.820E+0
-1.309E+0	1.690E+0	1.800E+0
-1.306E+0	1.622E+0	1.820E+0
-1.307E+0	1.629E+0	1.830E+0
-1.312E+0	1.642E+0	1.839E+0
-1.311E+0	1.677E+0	1.852E+0
-1.306E+0	1.674E+0	1.846E+0
-1.304E+0	1.629E+0	1.859E+0
-1.311E+0	1.645E+0	1.836E+0
-1.309E+0	1.674E+0	1.781E+0
-1.304E+0	1.648E+0	1.895E+0
-1.304E+0	1.716E+0	1.813E+0
-1.309E+0	1.723E+0	1.791E+0
-1.311E+0	1.654E+0	1.817E+0
-1.306E+0	1.687E+0	1.826E+0
-1.304E+0	1.671E+0	1.781E+0
-1.307E+0	1.726E+0	1.781E+0
-1.311E+0	1.658E+0	1.856E+0
-1.306E+0	1.648E+0	1.836E+0
-1.307E+0	1.684E+0	1.849E+0
-1.307E+0	1.635E+0	1.856E+0
-1.312E+0	1.619E+0	1.820E+0
-1.306E+0	1.684E+0	1.817E+0
-1.302E+0	1.732E+0	1.872E+0
-1.309E+0	1.642E+0	1.849E+0
-1.311E+0	1.671E+0	1.830E+0
-1.304E+0	1.667E+0	1.781E+0
-1.306E+0	1.667E+0	1.826E+0
-1.307E+0	1.680E+0	1.826E+0
-1.312E+0	1.599E+0	1.914E+0
-1.307E+0	1.661E+0	1.849E+0
-1.306E+0	1.658E+0	1.869E+0
-1.307E+0	1.664E+0	1.810E+0
-1.309E+0	1.622E+0	1.862E+0
-1.306E+0	1.642E+0	1.797E+0
-1.302E+0	1.667E+0	1.823E+0
-1.309E+0	1.690E+0	1.787E+0
-1.311E+0	1.671E+0	1.843E+0
-1.309E+0	1.654E+0	1.826E+0
-1.306E+0	1.642E+0	1.826E+0
-1.311E+0	1.658E+0	1.823E+0
-1.309E+0	1.606E+0	1.791E+0
-1.304E+0	1.684E+0	1.862E+0
-1.306E+0	1.693E+0	1.817E+0
-1.307E+0	1.642E+0	1.813E+0
-1.312E+0	1.664E+0	1.833E+0
-1.307E+0	1.671E+0	1.810E+0
-1.306E+0	1.700E+0	1.794E+0
-1.311E+0	1.651E+0	1.862E+0
-1.307E+0	1.635E+0	1.771E+0
-1.306E+0	1.654E+0	1.836E+0
-1.306E+0	1.661E+0	1.820E+0
-1.312E+0	1.638E+0	1.820E+0
-1.309E+0	1.667E+0	1.807E+0
-1.306E+0	1.645E+0	1.826E+0
-1.307E+0	1.635E+0	1.797E+0
-1.309E+0	1.677E+0	1.830E+0
-1.314E+0	1.677E+0	1.856E+0
-1.309E+0	1.687E+0	1.826E+0
-1.306E+0	1.710E+0	1.852E+0
-1.314E+0	1.625E+0	1.846E+0
-1.309E+0	1.664E+0	1.846E+0
-1.309E+0	1.648E+0	1.839E+0
-1.307E+0	1.680E+0	1.865E+0
-1.314E+0	1.651E+0	1.823E+0
-1.312E+0	1.677E+0	1.813E+0
-1.309E+0	1.603E+0	1.800E+0
-1.307E+0	1.658E+0	1.807E+0
-1.309E+0	1.661E+0	1.865E+0
-1.314E+0	1.642E+0	1.826E+0
-1.306E+0	1.619E+0	1.817E+0
-1.311E+0	1.642E+0	1.826E+0
-1.311E+0	1.625E+0	1.826E+0
-1.309E+0	1.645E+0	1.833E+0
-1.311E+0	1.726E+0	1.856E+0
-1.307E+0	1.664E+0	1.762E+0
-1.309E+0	1.645E+0	1.800E+0
-1.314E+0	1.680E+0	1.784E+0
-1.311E+0	1.651E+0	1.817E+0
-1.311E+0	1.645E+0	1.843E+0
-1.312E+0	1.658E+0	1.836E+0
-1.309E+0	1.697E+0	1.833E+0
-1.306E+0	1.667E+0	1.813E+0
-1.306E+0	1.654E+0	1.804E+0
-1.311E+0	1.700E+0	1.924E+0
-1.312E+0	1.680E+0	1.826E+0
-1.309E+0	1.648E+0	1.810E+0
-1.307E+0	1.629E+0	1.862E+0
-1.309E+0	1.609E+0	1.794E+0
-1.314E+0	1.651E+0	1.839E+0
-1.307E+0	1.674E+0	1.830E+0
-1.307E+0	1.677E+0	1.800E+0
-1.311E+0	1.687E+0	1.869E+0
-1.312E+0	1.667E+0	1.781E+0
-1.306E+0	1.651E+0	1.784E+0
-1.307E+0	1.677E+0	1.826E+0
-1.309E+0	1.687E+0	1.820E+0
-1.312E+0	1.677E+0	1.778E+0
-1.311E+0	1.680E+0	1.807E+0
-1.307E+0	1.651E+0	1.765E+0
-1.312E+0	1.671E+0	1.830E+0
-1.312E+0	1.654E+0	1.833E+0
-1.307E+0	1.684E+0	1.823E+0
-1.306E+0	1.622E+0	1.794E+0
-1.311E+0	1.664E+0	1.846E+0
-1.309E+0	1.684E+0	1.813E+0
-1.309E+0	1.648E+0	1.839E+0
-1.307E+0	1.667E+0	1.804E+0
-1.312E+0	1.664E+0	1.856E+0
-1.315E+0	1.745E+0	1.865E+0
-1.312E+0	1.645E+0	1.823E+0
-1.307E+0	1.625E+0	1.826E+0
-1.312E+0	1.651E+0	1.846E+0
-1.314E+0	1.729E+0	1.826E+0
-1.309E+0	1.674E+0	1.843E+0
-1.309E+0	1.654E+0	1.839E+0
-1.311E+0	1.635E+0	1.804E+0
-1.312E+0	1.693E+0	1.833E+0
-1.309E+0	1.654E+0	1.833E+0
-1.307E+0	1.648E+0	1.839E+0
-1.312E+0	1.664E+0	1.882E+0
-1.312E+0	1.687E+0	1.830E+0
-1.307E+0	1.661E+0	1.833E+0
-1.311E+0	1.658E+0	1.833E+0
-1.312E+0	1.664E+0	1.800E+0
-1.314E+0	1.635E+0	1.849E+0
-1.307E+0	1.648E+0	1.813E+0
-1.307E+0	1.719E+0	1.826E+0
-1.311E+0	1.671E+0	1.810E+0
-1.314E+0	1.642E+0	1.804E+0
-1.311E+0	1.693E+0	1.869E+0
-1.309E+0	1.645E+0	1.797E+0
-1.312E+0	1.713E+0	1.872E+0
-1.314E+0	1.687E+0	1.823E+0
-1.311E+0	1.700E+0	1.856E+0
-1.309E+0	1.674E+0	1.810E+0
-1.311E+0	1.625E+0	1.820E+0
-1.312E+0	1.593E+0	1.852E+0
-1.311E+0	1.667E+0	1.797E+0
-1.306E+0	1.664E+0	1.820E+0
-1.312E+0	1.638E+0	1.839E+0
-1.312E+0	1.648E+0	1.807E+0
-1.311E+0	1.677E+0	1.862E+0
-1.311E+0	1.700E+0	1.804E+0
-1.314E+0	1.648E+0	1.817E+0
-1.312E+0	1.687E+0	1.794E+0
-1.311E+0	1.603E+0	1.833E+0
-1.311E+0	1.629E+0	1.836E+0
-1.314E+0	1.625E+0	1.869E+0
-1.314E+0	1.635E+0	1.797E+0
-1.312E+0	1.658E+0	1.810E+0
-1.309E+0	1.664E+0	1.872E+0
-1.312E+0	1.638E+0	1.800E+0
-1.312E+0	1.658E+0	1.762E+0
-1.312E+0	1.645E+0	1.878E+0
-1.309E+0	1.658E+0	1.820E+0
-1.312E+0	1.658E+0	1.820E+0
-1.314E+0	1.654E+0	1.823E+0
-1.312E+0	1.674E+0	1.882E+0
-1.307E+0	1.729E+0	1.820E+0
-1.312E+0	1.677E+0	1.898E+0
-1.315E+0	1.710E+0	1.839E+0
-1.311E+0	1.719E+0	1.882E+0
-1.312E+0	1.654E+0	1.830E+0
-1.312E+0	1.680E+0	1.813E+0
-1.314E+0	1.612E+0	1.865E+0
-1.312E+0	1.700E+0	1.904E+0
-1.309E+0	1.661E+0	1.852E+0
-1.314E+0	1.674E+0	1.817E+0
-1.314E+0	1.648E+0	1.820E+0
-1.309E+0	1.680E+0	1.859E+0
-1.306E+0	1.667E+0	1.865E+0
-1.314E+0	1.658E+0	1.856E+0
-1.315E+0	1.680E+0	1.878E+0
-1.309E+0	1.664E+0	1.804E+0
-1.311E+0	1.684E+0	1.800E+0
-1.312E+0	1.629E+0	1.813E+0
-1.314E+0	1.651E+0	1.813E+0
-1.311E+0	1.651E+0	1.794E+0
-1.309E+0	1.648E+0	1.775E+0
-1.315E+0	1.651E+0	1.846E+0
-1.312E+0	1.664E+0	1.826E+0
-1.311E+0	1.687E+0	1.846E+0
-1.312E+0	1.677E+0	1.830E+0
-1.315E+0	1.645E+0	1.852E+0
-1.315E+0	1.638E+0	1.869E+0
-1.314E+0	1.658E+0	1.833E+0
-1.309E+0	1.674E+0	1.862E+0
-1.315E+0	1.671E+0	1.820E+0
-1.315E+0	1.671E+0	1.807E+0
-1.312E+0	1.648E+0	1.787E+0
-1.311E+0	1.719E+0	1.813E+0
-1.312E+0	1.619E+0	1.823E+0
-1.315E+0	1.645E+0	1.810E+0
-1.312E+0	1.599E+0	1.869E+0
-1.311E+0	1.680E+0	1.869E+0
-1.312E+0	1.674E+0	1.813E+0
-1.314E+0	1.648E+0	1.791E+0
-1.317E+0	1.658E+0	1.836E+0
-1.314E+0	1.667E+0	1.856E+0
-1.315E+0	1.674E+0	1.846E+0
-1.314E+0	1.710E+0	1.826E+0
-1.312E+0	1.616E+0	1.846E+0
-1.314E+0	1.593E+0	1.852E+0
-1.314E+0	1.651E+0	1.833E+0
-1.317E+0	1.632E+0	1.791E+0
-1.314E+0	1.629E+0	1.830E+0
-1.312E+0	1.658E+0	1.800E+0
-1.317E+0	1.667E+0	1.878E+0
-1.315E+0	1.674E+0	1.849E+0
-1.312E+0	1.684E+0	1.813E+0
-1.311E+0	1.654E+0	1.869E+0
-1.314E+0	1.632E+0	1.775E+0
-1.317E+0	1.658E+0	1.749E+0
-1.312E+0	1.658E+0	1.872E+0
-1.312E+0	1.661E+0	1.836E+0
-1.312E+0	1.638E+0	1.791E+0
-1.315E+0	1.713E+0	1.797E+0
-1.314E+0	1.645E+0	1.833E+0
-1.314E+0	1.700E+0	1.833E+0
-1.312E+0	1.632E+0	1.846E+0
-1.317E+0	1.687E+0	1.826E+0
-1.312E+0	1.719E+0	1.810E+0
-1.309E+0	1.616E+0	1.807E+0
-1.314E+0	1.619E+0	1.826E+0
-1.315E+0	1.671E+0	1.856E+0
-1.317E+0	1.671E+0	1.758E+0
-1.311E+0	1.642E+0	1.849E+0
-1.315E+0	1.635E+0	1.800E+0
-1.319E+0	1.700E+0	1.787E+0
-1.314E+0	1.658E+0	1.807E+0
-1.311E+0	1.654E+0	1.791E+0
-1.315E+0	1.671E+0	1.846E+0
-1.317E+0	1.658E+0	1.781E+0
-1.312E+0	1.674E+0	1.875E+0
-1.312E+0	1.616E+0	1.852E+0
-1.317E+0	1.622E+0	1.833E+0
-1.315E+0	1.651E+0	1.859E+0
-1.312E+0	1.664E+0	1.839E+0
-1.312E+0	1.667E+0	1.839E+0
-1.315E+0	1.612E+0	1.823E+0
-1.319E+0	1.651E+0	1.817E+0
-1.314E+0	1.697E+0	1.820E+0
-1.311E+0	1.651E+0	1.804E+0
-1.314E+0	1.667E+0	1.820E+0
-1.319E+0	1.667E+0	1.817E+0
-1.314E+0	1.648E+0	1.765E+0
-1.312E+0	1.606E+0	1.820E+0
-1.317E+0	1.632E+0	1.807E+0
-1.317E+0	1.667E+0	1.888E+0
-1.317E+0	1.677E+0	1.830E+0
-1.312E+0	1.693E+0	1.813E+0
-1.315E+0	1.642E+0	1.859E+0
-1.315E+0	1.619E+0	1.830E+0
-1.315E+0	1.661E+0	1.817E+0
-1.312E+0	1.625E+0	1.846E+0
-1.317E+0	1.645E+0	1.778E+0
-1.317E+0	1.619E+0	1.804E+0
-1.315E+0	1.690E+0	1.787E+0
-1.314E+0	1.619E+0	1.862E+0
-1.314E+0	1.648E+0	1.784E+0
-1.317E+0	1.629E+0	1.800E+0
-1.317E+0	1.677E+0	1.882E+0
-1.314E+0	1.684E+0	1.807E+0
-1.317E+0	1.677E+0	1.797E+0
-1.319E+0	1.687E+0	1.891E+0
-1.314E+0	1.677E+0	1.872E+0
-1.312E+0	1.658E+0	1.872E+0
-1.315E+0	1.687E+0	1.804E+0
-1.319E+0	1.680E+0	1.830E+0
-1.317E+0	1.690E+0	1.839E+0
-1.312E+0	1.697E+0	1.852E+0
-1.317E+0	1.703E+0	1.865E+0
-1.320E+0	1.697E+0	1.826E+0
-1.314E+0	1.700E+0	1.856E+0
-1.312E+0	1.680E+0	1.833E+0
-1.315E+0	1.625E+0	1.843E+0
-1.319E+0	1.658E+0	1.859E+0
-1.315E+0	1.664E+0	1.794E+0
-1.314E+0	1.661E+0	1.797E+0
-1.314E+0	1.654E+0	1.872E+0
-1.315E+0	1.625E+0	1.865E+0
-1.314E+0	1.632E+0	1.852E+0
-1.314E+0	1.648E+0	1.804E+0
-1.315E+0	1.661E+0	1.800E+0
-1.319E+0	1.609E+0	1.839E+0
-1.315E+0	1.658E+0	1.804E+0
-1.314E+0	1.651E+0	1.813E+0
-1.317E+0	1.687E+0	1.804E+0
-1.317E+0	1.661E+0	1.823E+0
-1.314E+0	1.629E+0	1.807E+0
-1.314E+0	1.726E+0	1.839E+0
-1.314E+0	1.745E+0	1.875E+0
-1.320E+0	1.697E+0	1.833E+0
-1.319E+0	1.632E+0	1.875E+0
-1.314E+0	1.654E+0	1.830E+0
-1.317E+0	1.687E+0	1.817E+0
-1.317E+0	1.651E+0	1.797E+0
-1.315E+0	1.697E+0	1.833E+0
-1.314E+0	1.651E+0	1.826E+0
-1.315E+0	1.648E+0	1.800E+0
-1.320E+0	1.629E+0	1.800E+0
-1.317E+0	1.632E+0	1.820E+0
-1.315E+0	1.684E+0	1.794E+0
-1.320E+0	1.635E+0	1.856E+0
-1.317E+0	1.622E+0	1.833E+0
-1.319E+0	1.713E+0	1.800E+0
-1.312E+0	1.664E+0	1.807E+0
-1.317E+0	1.703E+0	1.843E+0
-1.320E+0	1.732E+0	1.820E+0
-1.315E+0	1.648E+0	1.820E+0
-1.314E+0	1.680E+0	1.813E+0
-1.315E+0	1.638E+0	1.865E+0
-1.319E+0	1.638E+0	1.823E+0
-1.315E+0	1.648E+0	1.839E+0
-1.312E+0	1.609E+0	1.797E+0
-1.317E+0	1.651E+0	1.807E+0
-1.320E+0	1.638E+0	1.804E+0
-1.317E+0	1.716E+0	1.784E+0
-1.314E+0	1.645E+0	1.830E+0
-1.317E+0	1.690E+0	1.862E+0
-1.319E+0	1.671E+0	1.830E+0
-1.315E+0	1.667E+0	1.852E+0
-1.317E+0	1.642E+0	1.807E+0
-1.319E+0	1.612E+0	1.846E+0
-1.317E+0	1.661E+0	1.817E+0
-1.314E+0	1.680E+0	1.830E+0
-1.315E+0	1.710E+0	1.807E+0
-1.315E+0	1.680E+0	1.807E+0
-1.320E+0	1.677E+0	1.804E+0
-1.317E+0	1.713E+0	1.817E+0
-1.312E+0	1.648E+0	1.833E+0
-1.319E+0	1.632E+0	1.849E+0
-1.319E+0	1.638E+0	1.784E+0
-1.314E+0	1.664E+0	1.794E+0
-1.315E+0	1.642E+0	1.833E+0
-1.315E+0	1.645E+0	1.843E+0
-1.320E+0	1.674E+0	1.830E+0
-1.319E+0	1.645E+0	1.846E+0
-1.315E+0	1.635E+0	1.865E+0
-1.319E+0	1.596E+0	1.839E+0
-1.320E+0	1.684E+0	1.833E+0
-1.317E+0	1.635E+0	1.826E+0
-1.317E+0	1.687E+0	1.800E+0
-1.314E+0	1.687E+0	1.843E+0
-1.320E+0	1.632E+0	1.862E+0
-1.317E+0	1.671E+0	1.852E+0
-1.317E+0	1.674E+0	1.791E+0
-1.317E+0	1.625E+0	1.869E+0
-1.320E+0	1.677E+0	1.875E+0
-1.317E+0	1.739E+0	1.852E+0
-1.314E+0	1.661E+0	1.869E+0
-1.317E+0	1.625E+0	1.797E+0
-1.320E+0	1.648E+0	1.830E+0
-1.315E+0	1.625E+0	1.784E+0
-1.315E+0	1.632E+0	1.791E+0
-1.319E+0	1.680E+0	1.856E+0
-1.320E+0	1.648E+0	1.872E+0
-1.317E+0	1.664E+0	1.810E+0
-1.319E+0	1.619E+0	1.823E+0
-1.320E+0	1.687E+0	1.865E+0
-1.323E+0	1.677E+0	1.778E+0
-1.320E+0	1.687E+0	1.869E+0
-1.319E+0	1.677E+0	1.859E+0
-1.317E+0	1.622E+0	1.791E+0
-1.322E+0	1.638E+0	1.800E+0
-1.315E+0	1.690E+0	1.852E+0
-1.312E+0	1.632E+0	1.859E+0
-1.315E+0	1.697E+0	1.807E+0
-1.320E+0	1.661E+0	1.813E+0
-1.317E+0	1.664E+0	1.830E+0
-1.315E+0	1.710E+0	1.839E+0
-1.317E+0	1.690E+0	1.794E+0
-1.320E+0	1.667E+0	1.794E+0
-1.320E+0	1.661E+0	1.813E+0
-1.317E+0	1.629E+0	1.839E+0
-1.319E+0	1.667E+0	1.817E+0
-1.320E+0	1.648E+0	1.820E+0
-1.319E+0	1.622E+0	1.849E+0
-1.315E+0	1.703E+0	1.820E+0
-1.320E+0	1.638E+0	1.849E+0
-1.323E+0	1.661E+0	1.820E+0
-1.319E+0	1.651E+0	1.836E+0
-1.315E+0	1.654E+0	1.794E+0
-1.317E+0	1.690E+0	1.862E+0
-1.320E+0	1.732E+0	1.898E+0
-1.319E+0	1.654E+0	1.775E+0
-1.317E+0	1.671E+0	1.839E+0
-1.320E+0	1.667E+0	1.736E+0
-1.322E+0	1.690E+0	1.781E+0
-1.319E+0	1.667E+0	1.804E+0
-1.315E+0	1.622E+0	1.781E+0
-1.320E+0	1.619E+0	1.823E+0
-1.323E+0	1.664E+0	1.826E+0
-1.320E+0	1.638E+0	1.865E+0
-1.315E+0	1.677E+0	1.836E+0
-1.315E+0	1.716E+0	1.830E+0
-1.322E+0	1.658E+0	1.810E+0
-1.319E+0	1.645E+0	1.820E+0
-1.317E+0	1.654E+0	1.839E+0
-1.319E+0	1.664E+0	1.800E+0
-1.322E+0	1.661E+0	1.839E+0
-1.319E+0	1.645E+0	1.791E+0
-1.315E+0	1.645E+0	1.836E+0
-1.317E+0	1.719E+0	1.872E+0
-1.323E+0	1.664E+0	1.807E+0
-1.315E+0	1.625E+0	1.833E+0
-1.320E+0	1.619E+0	1.836E+0
-1.319E+0	1.693E+0	1.856E+0
-1.323E+0	1.693E+0	1.778E+0
-1.320E+0	1.680E+0	1.839E+0
-1.317E+0	1.726E+0	1.856E+0
-1.320E+0	1.690E+0	1.807E+0
-1.322E+0	1.661E+0	1.765E+0
-1.320E+0	1.677E+0	1.810E+0
-1.317E+0	1.658E+0	1.843E+0
-1.320E+0	1.619E+0	1.791E+0
-1.322E+0	1.651E+0	1.800E+0
-1.320E+0	1.680E+0	1.797E+0
-1.319E+0	1.648E+0	1.833E+0
-1.322E+0	1.616E+0	1.778E+0
-1.323E+0	1.625E+0	1.797E+0
-1.319E+0	1.648E+0	1.826E+0
-1.317E+0	1.671E+0	1.833E+0
-1.322E+0	1.674E+0	1.862E+0
-1.325E+0	1.693E+0	1.833E+0
-1.319E+0	1.687E+0	1.843E+0
-1.317E+0	1.677E+0	1.810E+0
-1.319E+0	1.671E+0	1.882E+0
-1.327E+0	1.684E+0	1.836E+0
-1.322E+0	1.664E+0	1.826E+0
-1.317E+0	1.684E+0	1.820E+0
-1.319E+0	1.622E+0	1.849E+0
-1.323E+0	1.671E+0	1.800E+0
-1.322E+0	1.654E+0	1.810E+0
-1.319E+0	1.638E+0	1.859E+0
-1.320E+0	1.651E+0	1.846E+0
-1.325E+0	1.612E+0	1.807E+0
-1.319E+0	1.642E+0	1.859E+0
-1.319E+0	1.671E+0	1.846E+0
-1.320E+0	1.697E+0	1.872E+0
-1.325E+0	1.645E+0	1.807E+0
-1.320E+0	1.667E+0	1.859E+0
-1.319E+0	1.638E+0	1.787E+0
-1.320E+0	1.658E+0	1.849E+0
-1.325E+0	1.638E+0	1.826E+0
-1.322E+0	1.664E+0	1.839E+0
-1.317E+0	1.693E+0	1.826E+0
-1.320E+0	1.658E+0	1.787E+0
-1.320E+0	1.622E+0	1.817E+0
-1.320E+0	1.703E+0	1.839E+0
-1.319E+0	1.619E+0	1.849E+0
-1.323E+0	1.661E+0	1.781E+0
-1.323E+0	1.703E+0	1.820E+0
-1.322E+0	1.658E+0	1.817E+0
-1.319E+0	1.661E+0	1.836E+0
-1.322E+0	1.654E+0	1.833E+0
-1.320E+0	1.609E+0	1.878E+0
-1.322E+0	1.687E+0	1.862E+0
-1.319E+0	1.687E+0	1.826E+0
-1.322E+0	1.664E+0	1.807E+0
-1.323E+0	1.654E+0	1.807E+0
-1.322E+0	1.651E+0	1.856E+0
-1.320E+0	1.658E+0	1.901E+0
-1.322E+0	1.671E+0	1.804E+0
-1.325E+0	1.687E+0	1.849E+0
-1.322E+0	1.648E+0	1.784E+0
-1.319E+0	1.645E+0	1.823E+0
-1.320E+0	1.635E+0	1.823E+0
-1.323E+0	1.661E+0	1.843E+0
-1.322E+0	1.693E+0	1.839E+0
-1.320E+0	1.723E+0	1.859E+0
-1.322E+0	1.609E+0	1.830E+0
-1.325E+0	1.648E+0	1.852E+0
-1.323E+0	1.625E+0	1.895E+0
-1.319E+0	1.664E+0	1.836E+0
-1.320E+0	1.593E+0	1.865E+0
-1.325E+0	1.664E+0	1.862E+0
-1.322E+0	1.667E+0	1.758E+0
-1.319E+0	1.638E+0	1.765E+0
-1.323E+0	1.599E+0	1.784E+0
-1.325E+0	1.664E+0	1.813E+0
-1.323E+0	1.674E+0	1.859E+0
-1.320E+0	1.632E+0	1.823E+0
-1.323E+0	1.645E+0	1.807E+0
-1.327E+0	1.664E+0	1.830E+0
-1.322E+0	1.664E+0	1.830E+0
-1.322E+0	1.658E+0	1.846E+0
-1.322E+0	1.625E+0	1.843E+0
-1.327E+0	1.674E+0	1.836E+0
-1.325E+0	1.642E+0	1.820E+0
-1.320E+0	1.648E+0	1.875E+0
-1.322E+0	1.651E+0	1.865E+0
-1.325E+0	1.680E+0	1.775E+0
-1.323E+0	1.703E+0	1.800E+0
-1.322E+0	1.671E+0	1.846E+0
-1.322E+0	1.654E+0	1.830E+0
-1.323E+0	1.648E+0	1.787E+0
-1.325E+0	1.612E+0	1.833E+0
-1.322E+0	1.651E+0	1.869E+0
-1.323E+0	1.700E+0	1.856E+0
-1.325E+0	1.661E+0	1.804E+0
-1.322E+0	1.651E+0	1.823E+0
-1.322E+0	1.713E+0	1.882E+0
-1.322E+0	1.658E+0	1.856E+0
-1.327E+0	1.690E+0	1.817E+0
-1.322E+0	1.632E+0	1.745E+0
-1.319E+0	1.658E+0	1.836E+0
-1.322E+0	1.596E+0	1.849E+0
-1.325E+0	1.661E+0	1.813E+0
-1.323E+0	1.638E+0	1.875E+0
-1.320E+0	1.674E+0	1.807E+0
-1.320E+0	1.654E+0	1.810E+0
-1.327E+0	1.642E+0	1.859E+0
-1.322E+0	1.671E+0	1.823E+0
-1.320E+0	1.677E+0	1.830E+0
-1.322E+0	1.648E+0	1.791E+0
-1.327E+0	1.687E+0	1.908E+0
-1.323E+0	1.713E+0	1.813E+0
-1.320E+0	1.645E+0	1.843E+0
-1.323E+0	1.645E+0	1.768E+0
-1.327E+0	1.684E+0	1.846E+0
-1.325E+0	1.674E+0	1.823E+0
-1.320E+0	1.667E+0	1.839E+0
-1.320E+0	1.632E+0	1.781E+0
-1.327E+0	1.700E+0	1.882E+0
-1.323E+0	1.752E+0	1.836E+0
-1.322E+0	1.690E+0	1.836E+0
-1.323E+0	1.661E+0	1.846E+0
-1.323E+0	1.703E+0	1.823E+0
-1.327E+0	1.690E+0	1.836E+0
-1.322E+0	1.664E+0	1.846E+0
-1.322E+0	1.732E+0	1.826E+0
-1.327E+0	1.622E+0	1.804E+0
-1.325E+0	1.667E+0	1.807E+0
-1.323E+0	1.645E+0	1.833E+0
-1.320E+0	1.648E+0	1.901E+0
-1.328E+0	1.671E+0	1.813E+0
-1.325E+0	1.697E+0	1.862E+0
-1.320E+0	1.658E+0	1.846E+0
-1.322E+0	1.648E+0	1.849E+0
-1.330E+0	1.684E+0	1.823E+0
-1.323E+0	1.654E+0	1.856E+0
-1.322E+0	1.645E+0	1.833E+0
-1.325E+0	1.703E+0	1.852E+0
-1.327E+0	1.664E+0	1.872E+0
-1.328E+0	1.706E+0	1.856E+0
-1.322E+0	1.645E+0	1.856E+0
-1.322E+0	1.671E+0	1.823E+0
-1.328E+0	1.619E+0	1.820E+0
-1.323E+0	1.677E+0	1.813E+0
-1.322E+0	1.703E+0	1.836E+0
-1.322E+0	1.616E+0	1.836E+0
-1.328E+0	1.671E+0	1.781E+0
-1.327E+0	1.654E+0	1.826E+0
-1.322E+0	1.661E+0	1.878E+0
-1.322E+0	1.677E+0	1.865E+0
-1.327E+0	1.680E+0	1.804E+0
[truncated: 11,714 more rows]
