# Supplementary material for: Improved ANAP incorporation and VCF analysis reveal details of P2X7 current facilitation and a limited conformational interplay between ATP binding and the intracellular ballast domain
Source: eLife. 2023 Jan 4;12:e82479. doi: 10.7554/eLife.82479 (PMC9859053; doi:10.7554/eLife.82479)
Supplement: Figure 3—figure supplement 3—source data 2. [file elife-82479-fig3-figsupp3-data2.zip › Figure-3_figure-supplement-3_source-data-2/DeltaCys-constructs/d29/01.csv]

-3.665E-1	4.587E+0	4.399E+0
-3.649E-1	4.581E+0	4.363E+0
-3.633E-1	4.642E+0	4.438E+0
-3.665E-1	4.593E+0	4.399E+0
-3.665E-1	4.545E+0	4.353E+0
-3.649E-1	4.577E+0	4.392E+0
-3.617E-1	4.555E+0	4.386E+0
-3.649E-1	4.619E+0	4.457E+0
-3.665E-1	4.671E+0	4.448E+0
-3.633E-1	4.564E+0	4.305E+0
-3.633E-1	4.561E+0	4.324E+0
-3.665E-1	4.561E+0	4.366E+0
-3.665E-1	4.486E+0	4.431E+0
-3.633E-1	4.587E+0	4.422E+0
-3.649E-1	4.600E+0	4.399E+0
-3.633E-1	4.574E+0	4.392E+0
-3.682E-1	4.564E+0	4.425E+0
-3.649E-1	4.681E+0	4.418E+0
-3.600E-1	4.593E+0	4.441E+0
-3.649E-1	4.577E+0	4.451E+0
-3.665E-1	4.697E+0	4.399E+0
-3.633E-1	4.623E+0	4.373E+0
-3.633E-1	4.581E+0	4.405E+0
-3.633E-1	4.606E+0	4.389E+0
-3.682E-1	4.538E+0	4.353E+0
-3.649E-1	4.496E+0	4.373E+0
-3.633E-1	4.574E+0	4.418E+0
-3.633E-1	4.590E+0	4.422E+0
-3.682E-1	4.587E+0	4.405E+0
-3.665E-1	4.675E+0	4.457E+0
-3.633E-1	4.564E+0	4.493E+0
-3.617E-1	4.587E+0	4.425E+0
-3.682E-1	4.606E+0	4.428E+0
-3.649E-1	4.577E+0	4.379E+0
-3.649E-1	4.707E+0	4.444E+0
-3.633E-1	4.726E+0	4.337E+0
-3.682E-1	4.593E+0	4.415E+0
-3.649E-1	4.587E+0	4.418E+0
-3.617E-1	4.662E+0	4.422E+0
-3.665E-1	4.645E+0	4.366E+0
-3.665E-1	4.590E+0	4.418E+0
-3.665E-1	4.558E+0	4.422E+0
-3.617E-1	4.587E+0	4.409E+0
-3.649E-1	4.619E+0	4.353E+0
-3.665E-1	4.662E+0	4.399E+0
-3.649E-1	4.568E+0	4.396E+0
-3.617E-1	4.626E+0	4.334E+0
-3.633E-1	4.652E+0	4.392E+0
-3.665E-1	4.581E+0	4.357E+0
-3.649E-1	4.587E+0	4.467E+0
-3.617E-1	4.574E+0	4.409E+0
-3.665E-1	4.542E+0	4.464E+0
-3.682E-1	4.577E+0	4.422E+0
-3.649E-1	4.694E+0	4.412E+0
-3.633E-1	4.619E+0	4.451E+0
-3.617E-1	4.626E+0	4.506E+0
-3.665E-1	4.632E+0	4.360E+0
-3.649E-1	4.597E+0	4.379E+0
-3.617E-1	4.529E+0	4.454E+0
-3.665E-1	4.691E+0	4.379E+0
-3.633E-1	4.639E+0	4.399E+0
-3.665E-1	4.681E+0	4.415E+0
-3.633E-1	4.597E+0	4.402E+0
-3.633E-1	4.710E+0	4.396E+0
-3.649E-1	4.629E+0	4.418E+0
-3.665E-1	4.564E+0	4.409E+0
-3.633E-1	4.587E+0	4.337E+0
-3.633E-1	4.606E+0	4.383E+0
-3.649E-1	4.658E+0	4.454E+0
-3.649E-1	4.574E+0	4.409E+0
-3.617E-1	4.581E+0	4.412E+0
-3.617E-1	4.600E+0	4.441E+0
-3.714E-1	4.568E+0	4.392E+0
-3.633E-1	4.717E+0	4.392E+0
-3.617E-1	4.593E+0	4.422E+0
-3.649E-1	4.600E+0	4.428E+0
-3.665E-1	4.593E+0	4.454E+0
-3.633E-1	4.645E+0	4.389E+0
-3.617E-1	4.593E+0	4.448E+0
-3.633E-1	4.587E+0	4.318E+0
-3.682E-1	4.551E+0	4.428E+0
-3.649E-1	4.584E+0	4.451E+0
-3.617E-1	4.610E+0	4.370E+0
-3.633E-1	4.668E+0	4.415E+0
-3.665E-1	4.590E+0	4.418E+0
-3.649E-1	4.558E+0	4.425E+0
-3.665E-1	4.584E+0	4.467E+0
-3.649E-1	4.675E+0	4.412E+0
-3.665E-1	4.642E+0	4.415E+0
-3.665E-1	4.606E+0	4.353E+0
-3.649E-1	4.535E+0	4.402E+0
-3.633E-1	4.645E+0	4.392E+0
-3.617E-1	4.626E+0	4.435E+0
-3.649E-1	4.655E+0	4.379E+0
-3.600E-1	4.619E+0	4.412E+0
-3.665E-1	4.613E+0	4.373E+0
-3.682E-1	4.600E+0	4.422E+0
-3.633E-1	4.645E+0	4.409E+0
-3.633E-1	4.632E+0	4.389E+0
-3.649E-1	4.665E+0	4.340E+0
-3.682E-1	4.662E+0	4.360E+0
-3.665E-1	4.626E+0	4.379E+0
-3.617E-1	4.619E+0	4.438E+0
-3.600E-1	4.665E+0	4.350E+0
-3.649E-1	4.645E+0	4.383E+0
-3.649E-1	4.577E+0	4.363E+0
-3.617E-1	4.577E+0	4.347E+0
-3.633E-1	4.610E+0	4.405E+0
-3.665E-1	4.516E+0	4.383E+0
-3.665E-1	4.684E+0	4.435E+0
-3.633E-1	4.642E+0	4.347E+0
-3.633E-1	4.538E+0	4.418E+0
-3.682E-1	4.532E+0	4.360E+0
-3.633E-1	4.600E+0	4.428E+0
-3.600E-1	4.571E+0	4.422E+0
-3.617E-1	4.645E+0	4.383E+0
-3.682E-1	4.561E+0	4.444E+0
-3.665E-1	4.658E+0	4.422E+0
-3.617E-1	4.639E+0	4.402E+0
-3.649E-1	4.662E+0	4.402E+0
-3.665E-1	4.600E+0	4.441E+0
-3.649E-1	4.668E+0	4.464E+0
-3.633E-1	4.542E+0	4.305E+0
-3.633E-1	4.626E+0	4.425E+0
-3.665E-1	4.636E+0	4.360E+0
-3.665E-1	4.590E+0	4.477E+0
-3.633E-1	4.639E+0	4.360E+0
-3.633E-1	4.652E+0	4.370E+0
-3.682E-1	4.645E+0	4.396E+0
-3.633E-1	4.671E+0	4.441E+0
-3.633E-1	4.678E+0	4.480E+0
-3.649E-1	4.590E+0	4.383E+0
-3.682E-1	4.558E+0	4.292E+0
-3.649E-1	4.606E+0	4.376E+0
-3.633E-1	4.616E+0	4.392E+0
-3.649E-1	4.597E+0	4.467E+0
-3.714E-1	4.509E+0	4.396E+0
-3.649E-1	4.577E+0	4.386E+0
-3.600E-1	4.587E+0	4.386E+0
-3.649E-1	4.593E+0	4.473E+0
-3.698E-1	4.642E+0	4.405E+0
-3.649E-1	4.662E+0	4.392E+0
-3.633E-1	4.516E+0	4.409E+0
-3.649E-1	4.574E+0	4.418E+0
-3.649E-1	4.503E+0	4.379E+0
-3.649E-1	4.613E+0	4.396E+0
-3.633E-1	4.584E+0	4.366E+0
-3.617E-1	4.623E+0	4.441E+0
-3.649E-1	4.636E+0	4.451E+0
-3.649E-1	4.564E+0	4.389E+0
-3.617E-1	4.548E+0	4.396E+0
-3.600E-1	4.619E+0	4.438E+0
-3.682E-1	4.597E+0	4.431E+0
-3.617E-1	4.577E+0	4.412E+0
-3.633E-1	4.593E+0	4.337E+0
-3.649E-1	4.571E+0	4.383E+0
-3.665E-1	4.551E+0	4.370E+0
-3.633E-1	4.613E+0	4.370E+0
-3.649E-1	4.548E+0	4.350E+0
-3.665E-1	4.629E+0	4.428E+0
-3.665E-1	4.564E+0	4.363E+0
-3.649E-1	4.571E+0	4.399E+0
-3.633E-1	4.610E+0	4.415E+0
-3.665E-1	4.577E+0	4.305E+0
-3.665E-1	4.480E+0	4.396E+0
-3.682E-1	4.623E+0	4.337E+0
-3.649E-1	4.619E+0	4.366E+0
-3.633E-1	4.616E+0	4.363E+0
-3.682E-1	4.551E+0	4.311E+0
-3.665E-1	4.619E+0	4.363E+0
-3.633E-1	4.645E+0	4.425E+0
-3.633E-1	4.613E+0	4.392E+0
-3.665E-1	4.636E+0	4.347E+0
-3.633E-1	4.603E+0	4.353E+0
-3.633E-1	4.593E+0	4.386E+0
-3.649E-1	4.632E+0	4.431E+0
-3.665E-1	4.561E+0	4.473E+0
-3.665E-1	4.538E+0	4.350E+0
-3.617E-1	4.658E+0	4.486E+0
-3.649E-1	4.561E+0	4.386E+0
-3.649E-1	4.623E+0	4.438E+0
-3.665E-1	4.681E+0	4.383E+0
-3.633E-1	4.509E+0	4.334E+0
-3.600E-1	4.590E+0	4.405E+0
-3.665E-1	4.658E+0	4.392E+0
-3.665E-1	4.587E+0	4.470E+0
-3.617E-1	4.593E+0	4.386E+0
-3.649E-1	4.590E+0	4.425E+0
-3.665E-1	4.649E+0	4.379E+0
-3.649E-1	4.593E+0	4.340E+0
-3.649E-1	4.678E+0	4.334E+0
-3.665E-1	4.548E+0	4.409E+0
-3.665E-1	4.701E+0	4.399E+0
-3.649E-1	4.590E+0	4.431E+0
-3.617E-1	4.626E+0	4.389E+0
-3.649E-1	4.662E+0	4.428E+0
-3.682E-1	4.587E+0	4.435E+0
-3.633E-1	4.581E+0	4.366E+0
-3.633E-1	4.642E+0	4.376E+0
-3.633E-1	4.619E+0	4.402E+0
-3.665E-1	4.571E+0	4.470E+0
-3.633E-1	4.584E+0	4.373E+0
-3.617E-1	4.603E+0	4.392E+0
-3.617E-1	4.645E+0	4.363E+0
-3.649E-1	4.590E+0	4.425E+0
-3.649E-1	4.688E+0	4.435E+0
-3.633E-1	4.649E+0	4.379E+0
-3.633E-1	4.623E+0	4.370E+0
-3.665E-1	4.590E+0	4.473E+0
-3.633E-1	4.632E+0	4.386E+0
-3.682E-1	4.603E+0	4.396E+0
-3.633E-1	4.623E+0	4.383E+0
-3.665E-1	4.590E+0	4.353E+0
-3.665E-1	4.584E+0	4.389E+0
-3.617E-1	4.623E+0	4.318E+0
-3.665E-1	4.525E+0	4.376E+0
-3.665E-1	4.613E+0	4.321E+0
-3.665E-1	4.522E+0	4.327E+0
-3.617E-1	4.555E+0	4.396E+0
-3.617E-1	4.739E+0	4.412E+0
-3.665E-1	4.551E+0	4.308E+0
-3.633E-1	4.584E+0	4.366E+0
-3.617E-1	4.662E+0	4.412E+0
-3.633E-1	4.542E+0	4.415E+0
-3.682E-1	4.626E+0	4.353E+0
-3.682E-1	4.684E+0	4.357E+0
-3.617E-1	4.590E+0	4.464E+0
-3.633E-1	4.655E+0	4.396E+0
-3.665E-1	4.606E+0	4.431E+0
-3.649E-1	4.587E+0	4.402E+0
-3.617E-1	4.603E+0	4.409E+0
-3.649E-1	4.558E+0	4.396E+0
-3.665E-1	4.535E+0	4.366E+0
-3.633E-1	4.581E+0	4.389E+0
-3.600E-1	4.551E+0	4.376E+0
-3.649E-1	4.555E+0	4.405E+0
-3.665E-1	4.564E+0	4.422E+0
-3.649E-1	4.613E+0	4.344E+0
-3.633E-1	4.668E+0	4.376E+0
-3.649E-1	4.561E+0	4.347E+0
-3.682E-1	4.593E+0	4.357E+0
-3.665E-1	4.662E+0	4.509E+0
-3.649E-1	4.603E+0	4.435E+0
-3.633E-1	4.581E+0	4.392E+0
-3.682E-1	4.584E+0	4.448E+0
-3.649E-1	4.584E+0	4.353E+0
-3.633E-1	4.636E+0	4.389E+0
-3.649E-1	4.623E+0	4.405E+0
-3.649E-1	4.632E+0	4.366E+0
-3.649E-1	4.542E+0	4.454E+0
-3.649E-1	4.606E+0	4.418E+0
-3.617E-1	4.529E+0	4.402E+0
-3.665E-1	4.512E+0	4.405E+0
-3.649E-1	4.623E+0	4.405E+0
-3.633E-1	4.574E+0	4.441E+0
-3.633E-1	4.603E+0	4.448E+0
-3.682E-1	4.636E+0	4.321E+0
-3.665E-1	4.668E+0	4.383E+0
-3.633E-1	4.600E+0	4.318E+0
-3.584E-1	4.649E+0	4.321E+0
-3.665E-1	4.623E+0	4.340E+0
-3.665E-1	4.577E+0	4.383E+0
-3.633E-1	4.636E+0	4.460E+0
-3.649E-1	4.597E+0	4.386E+0
-3.682E-1	4.584E+0	4.353E+0
-3.649E-1	4.581E+0	4.444E+0
-3.633E-1	4.649E+0	4.357E+0
-3.649E-1	4.568E+0	4.357E+0
-3.682E-1	4.574E+0	4.305E+0
-3.649E-1	4.581E+0	4.402E+0
-3.649E-1	4.577E+0	4.370E+0
-3.665E-1	4.623E+0	4.366E+0
-3.665E-1	4.593E+0	4.490E+0
-3.649E-1	4.636E+0	4.263E+0
-3.649E-1	4.616E+0	4.389E+0
-3.649E-1	4.610E+0	4.399E+0
-3.682E-1	4.645E+0	4.386E+0
-3.633E-1	4.691E+0	4.392E+0
-3.617E-1	4.613E+0	4.402E+0
-3.649E-1	4.555E+0	4.353E+0
-3.698E-1	4.587E+0	4.327E+0
-3.633E-1	4.616E+0	4.321E+0
-3.633E-1	4.642E+0	4.460E+0
-3.633E-1	4.603E+0	4.473E+0
-3.633E-1	4.655E+0	4.347E+0
-3.682E-1	4.545E+0	4.327E+0
-3.665E-1	4.606E+0	4.435E+0
-3.633E-1	4.529E+0	4.448E+0
-3.633E-1	4.616E+0	4.347E+0
-3.682E-1	4.619E+0	4.347E+0
-3.633E-1	4.691E+0	4.399E+0
-3.633E-1	4.590E+0	4.379E+0
-3.682E-1	4.503E+0	4.311E+0
-3.633E-1	4.571E+0	4.444E+0
-3.649E-1	4.610E+0	4.366E+0
-3.665E-1	4.577E+0	4.376E+0
-3.665E-1	4.525E+0	4.373E+0
-3.633E-1	4.668E+0	4.431E+0
-3.633E-1	4.558E+0	4.376E+0
-3.649E-1	4.558E+0	4.392E+0
-3.649E-1	4.642E+0	4.308E+0
-3.665E-1	4.623E+0	4.467E+0
-3.665E-1	4.506E+0	4.285E+0
-3.649E-1	4.516E+0	4.493E+0
-3.665E-1	4.629E+0	4.412E+0
-3.649E-1	4.636E+0	4.409E+0
-3.617E-1	4.600E+0	4.431E+0
-3.649E-1	4.600E+0	4.422E+0
-3.682E-1	4.460E+0	4.360E+0
-3.649E-1	4.623E+0	4.337E+0
-3.665E-1	4.655E+0	4.422E+0
-3.633E-1	4.619E+0	4.392E+0
-3.649E-1	4.610E+0	4.451E+0
-3.665E-1	4.545E+0	4.486E+0
-3.617E-1	4.535E+0	4.311E+0
-3.633E-1	4.568E+0	4.383E+0
-3.665E-1	4.671E+0	4.399E+0
-3.633E-1	4.558E+0	4.399E+0
-3.617E-1	4.538E+0	4.441E+0
-3.617E-1	4.629E+0	4.376E+0
-3.682E-1	4.704E+0	4.402E+0
-3.617E-1	4.658E+0	4.324E+0
-3.633E-1	4.548E+0	4.422E+0
-3.649E-1	4.642E+0	4.386E+0
-3.665E-1	4.603E+0	4.457E+0
-3.649E-1	4.590E+0	4.376E+0
-3.633E-1	4.655E+0	4.428E+0
-3.617E-1	4.616E+0	4.327E+0
-3.649E-1	4.619E+0	4.327E+0
-3.649E-1	4.568E+0	4.392E+0
-3.617E-1	4.652E+0	4.402E+0
-3.649E-1	4.555E+0	4.363E+0
-3.665E-1	4.545E+0	4.473E+0
-3.633E-1	4.581E+0	4.405E+0
-3.649E-1	4.564E+0	4.441E+0
-3.633E-1	4.532E+0	4.409E+0
-3.682E-1	4.593E+0	4.324E+0
-3.665E-1	4.626E+0	4.318E+0
-3.665E-1	4.639E+0	4.402E+0
-3.665E-1	4.632E+0	4.490E+0
-3.682E-1	4.593E+0	4.370E+0
-3.682E-1	4.684E+0	4.389E+0
-3.649E-1	4.613E+0	4.415E+0
-3.649E-1	4.564E+0	4.402E+0
-3.682E-1	4.606E+0	4.405E+0
-3.649E-1	4.626E+0	4.409E+0
-3.617E-1	4.655E+0	4.409E+0
-3.649E-1	4.616E+0	4.357E+0
-3.665E-1	4.636E+0	4.402E+0
-3.649E-1	4.645E+0	4.276E+0
-3.633E-1	4.564E+0	4.376E+0
-3.633E-1	4.548E+0	4.444E+0
-3.649E-1	4.574E+0	4.399E+0
-3.617E-1	4.548E+0	4.402E+0
-3.633E-1	4.532E+0	4.383E+0
-3.649E-1	4.577E+0	4.438E+0
-3.633E-1	4.603E+0	4.337E+0
-3.665E-1	4.587E+0	4.344E+0
-3.600E-1	4.574E+0	4.389E+0
-3.633E-1	4.613E+0	4.363E+0
-3.665E-1	4.658E+0	4.431E+0
-3.617E-1	4.645E+0	4.425E+0
-3.617E-1	4.610E+0	4.409E+0
-3.649E-1	4.542E+0	4.396E+0
-3.682E-1	4.525E+0	4.366E+0
-3.649E-1	4.632E+0	4.370E+0
-3.617E-1	4.649E+0	4.431E+0
-3.649E-1	4.590E+0	4.389E+0
-3.649E-1	4.632E+0	4.399E+0
-3.665E-1	4.642E+0	4.311E+0
-3.600E-1	4.632E+0	4.318E+0
-3.617E-1	4.600E+0	4.376E+0
-3.633E-1	4.564E+0	4.493E+0
-3.665E-1	4.532E+0	4.418E+0
-3.633E-1	4.473E+0	4.454E+0
-3.649E-1	4.525E+0	4.409E+0
-3.665E-1	4.636E+0	4.376E+0
-3.682E-1	4.629E+0	4.344E+0
-3.633E-1	4.632E+0	4.376E+0
-3.649E-1	4.571E+0	4.396E+0
-3.649E-1	4.535E+0	4.386E+0
-3.665E-1	4.606E+0	4.366E+0
-3.649E-1	4.555E+0	4.366E+0
-3.665E-1	4.619E+0	4.327E+0
-3.665E-1	4.535E+0	4.464E+0
-3.649E-1	4.619E+0	4.334E+0
-3.633E-1	4.600E+0	4.409E+0
-3.633E-1	4.636E+0	4.383E+0
-3.682E-1	4.632E+0	4.431E+0
-3.649E-1	4.652E+0	4.363E+0
-3.617E-1	4.516E+0	4.347E+0
-3.633E-1	4.551E+0	4.311E+0
-3.633E-1	4.597E+0	4.438E+0
-3.633E-1	4.590E+0	4.344E+0
-3.617E-1	4.558E+0	4.334E+0
-3.633E-1	4.519E+0	4.422E+0
-3.665E-1	4.593E+0	4.412E+0
-3.633E-1	4.571E+0	4.428E+0
-3.600E-1	4.574E+0	4.415E+0
-3.617E-1	4.610E+0	4.451E+0
-3.649E-1	4.642E+0	4.347E+0
-3.649E-1	4.590E+0	4.402E+0
-3.617E-1	4.538E+0	4.428E+0
-3.633E-1	4.619E+0	4.444E+0
-3.665E-1	4.671E+0	4.305E+0
-3.682E-1	4.626E+0	4.396E+0
-3.617E-1	4.551E+0	4.402E+0
-3.649E-1	4.616E+0	4.363E+0
-3.665E-1	4.548E+0	4.376E+0
-3.649E-1	4.600E+0	4.366E+0
-3.617E-1	4.593E+0	4.425E+0
-3.633E-1	4.626E+0	4.337E+0
-3.649E-1	4.636E+0	4.327E+0
-3.649E-1	4.568E+0	4.340E+0
-3.600E-1	4.587E+0	4.435E+0
-3.633E-1	4.606E+0	4.347E+0
-3.665E-1	4.542E+0	4.376E+0
-3.665E-1	4.616E+0	4.448E+0
-3.617E-1	4.467E+0	4.370E+0
-3.633E-1	4.564E+0	4.324E+0
-3.714E-1	4.649E+0	4.389E+0
-3.633E-1	4.548E+0	4.389E+0
-3.617E-1	4.632E+0	4.409E+0
-3.649E-1	4.499E+0	4.422E+0
-3.649E-1	4.584E+0	4.418E+0
-3.665E-1	4.545E+0	4.334E+0
-3.633E-1	4.681E+0	4.383E+0
-3.600E-1	4.538E+0	4.444E+0
-3.633E-1	4.568E+0	4.477E+0
-3.617E-1	4.603E+0	4.441E+0
-3.633E-1	4.616E+0	4.392E+0
-3.617E-1	4.597E+0	4.360E+0
-3.682E-1	4.525E+0	4.324E+0
-3.633E-1	4.558E+0	4.389E+0
-3.617E-1	4.590E+0	4.318E+0
-3.633E-1	4.623E+0	4.386E+0
-3.649E-1	4.606E+0	4.418E+0
-3.633E-1	4.649E+0	4.431E+0
-3.633E-1	4.636E+0	4.376E+0
-3.617E-1	4.561E+0	4.379E+0
-3.649E-1	4.571E+0	4.438E+0
-3.649E-1	4.636E+0	4.499E+0
-3.600E-1	4.555E+0	4.370E+0
-3.617E-1	4.574E+0	4.334E+0
-3.649E-1	4.629E+0	4.383E+0
-3.649E-1	4.652E+0	4.451E+0
-3.649E-1	4.593E+0	4.347E+0
-3.649E-1	4.571E+0	4.353E+0
-3.649E-1	4.551E+0	4.386E+0
-3.617E-1	4.597E+0	4.321E+0
-3.617E-1	4.571E+0	4.422E+0
-3.649E-1	4.645E+0	4.363E+0
-3.665E-1	4.626E+0	4.344E+0
-3.649E-1	4.564E+0	4.386E+0
-3.633E-1	4.522E+0	4.353E+0
-3.633E-1	4.668E+0	4.486E+0
-3.665E-1	4.642E+0	4.402E+0
-3.649E-1	4.636E+0	4.483E+0
-3.617E-1	4.535E+0	4.470E+0
-3.633E-1	4.574E+0	4.418E+0
-3.682E-1	4.561E+0	4.357E+0
-3.665E-1	4.645E+0	4.425E+0
-3.617E-1	4.619E+0	4.289E+0
-3.633E-1	4.564E+0	4.415E+0
-3.665E-1	4.593E+0	4.422E+0
-3.633E-1	4.626E+0	4.321E+0
-3.617E-1	4.574E+0	4.490E+0
-3.617E-1	4.577E+0	4.353E+0
-3.665E-1	4.593E+0	4.444E+0
-3.633E-1	4.522E+0	4.396E+0
-3.600E-1	4.619E+0	4.379E+0
-3.633E-1	4.532E+0	4.389E+0
-3.649E-1	4.577E+0	4.370E+0
-3.649E-1	4.587E+0	4.347E+0
-3.617E-1	4.593E+0	4.448E+0
-3.649E-1	4.652E+0	4.409E+0
-3.665E-1	4.519E+0	4.315E+0
-3.649E-1	4.568E+0	4.370E+0
-3.633E-1	4.652E+0	4.477E+0
-3.633E-1	4.509E+0	4.366E+0
-3.649E-1	4.558E+0	4.347E+0
-3.649E-1	4.597E+0	4.422E+0
-3.600E-1	4.538E+0	4.370E+0
-3.617E-1	4.603E+0	4.373E+0
-3.649E-1	4.493E+0	4.347E+0
-3.633E-1	4.571E+0	4.363E+0
-3.649E-1	4.525E+0	4.353E+0
-3.633E-1	4.538E+0	4.396E+0
-3.698E-1	4.606E+0	4.376E+0
-3.665E-1	4.568E+0	4.340E+0
-3.617E-1	4.555E+0	4.363E+0
-3.649E-1	4.587E+0	4.340E+0
-3.665E-1	4.619E+0	4.431E+0
-3.633E-1	4.593E+0	4.392E+0
-3.600E-1	4.613E+0	4.444E+0
-3.633E-1	4.555E+0	4.379E+0
-3.665E-1	4.551E+0	4.438E+0
-3.649E-1	4.665E+0	4.402E+0
-3.617E-1	4.561E+0	4.409E+0
-3.633E-1	4.642E+0	4.383E+0
-3.665E-1	4.571E+0	4.321E+0
-3.665E-1	4.626E+0	4.376E+0
-3.617E-1	4.590E+0	4.340E+0
-3.633E-1	4.590E+0	4.363E+0
-3.649E-1	4.603E+0	4.373E+0
-3.633E-1	4.483E+0	4.347E+0
-3.665E-1	4.571E+0	4.308E+0
-3.649E-1	4.574E+0	4.448E+0
-3.649E-1	4.597E+0	4.412E+0
-3.617E-1	4.590E+0	4.334E+0
-3.633E-1	4.577E+0	4.402E+0
-3.600E-1	4.561E+0	4.399E+0
-3.633E-1	4.564E+0	4.386E+0
-3.633E-1	4.587E+0	4.409E+0
-3.600E-1	4.600E+0	4.399E+0
-3.633E-1	4.503E+0	4.392E+0
-3.665E-1	4.623E+0	4.428E+0
-3.665E-1	4.668E+0	4.428E+0
-3.617E-1	4.581E+0	4.379E+0
-3.649E-1	4.603E+0	4.405E+0
-3.633E-1	4.632E+0	4.386E+0
-3.633E-1	4.542E+0	4.402E+0
-3.617E-1	4.542E+0	4.454E+0
-3.617E-1	4.626E+0	4.305E+0
-3.649E-1	4.532E+0	4.460E+0
-3.633E-1	4.551E+0	4.506E+0
-3.600E-1	4.548E+0	4.389E+0
-3.633E-1	4.535E+0	4.422E+0
-3.665E-1	4.590E+0	4.448E+0
-3.649E-1	4.577E+0	4.347E+0
-3.633E-1	4.581E+0	4.448E+0
-3.633E-1	4.496E+0	4.422E+0
-3.649E-1	4.649E+0	4.418E+0
-3.665E-1	4.610E+0	4.464E+0
-3.600E-1	4.632E+0	4.431E+0
-3.649E-1	4.587E+0	4.344E+0
-3.682E-1	4.509E+0	4.366E+0
-3.665E-1	4.506E+0	4.457E+0
-3.633E-1	4.619E+0	4.418E+0
-3.649E-1	4.616E+0	4.357E+0
-3.665E-1	4.613E+0	4.392E+0
-3.649E-1	4.639E+0	4.438E+0
-3.600E-1	4.590E+0	4.386E+0
-3.633E-1	4.593E+0	4.360E+0
-3.682E-1	4.616E+0	4.405E+0
-3.665E-1	4.555E+0	4.353E+0
-3.617E-1	4.574E+0	4.389E+0
-3.649E-1	4.694E+0	4.318E+0
-3.649E-1	4.619E+0	4.350E+0
-3.633E-1	4.581E+0	4.347E+0
-3.617E-1	4.590E+0	4.363E+0
-3.633E-1	4.551E+0	4.409E+0
-3.665E-1	4.603E+0	4.457E+0
-3.649E-1	4.619E+0	4.418E+0
-3.633E-1	4.564E+0	4.402E+0
-3.633E-1	4.584E+0	4.402E+0
-3.682E-1	4.629E+0	4.311E+0
-3.649E-1	4.610E+0	4.399E+0
-3.584E-1	4.568E+0	4.370E+0
-3.665E-1	4.551E+0	4.402E+0
-3.649E-1	4.568E+0	4.386E+0
-3.649E-1	4.636E+0	4.357E+0
-3.617E-1	4.616E+0	4.363E+0
-3.633E-1	4.473E+0	4.383E+0
-3.682E-1	4.629E+0	4.379E+0
-3.649E-1	4.538E+0	4.418E+0
-3.649E-1	4.671E+0	4.422E+0
-3.649E-1	4.639E+0	4.412E+0
-3.665E-1	4.558E+0	4.315E+0
-3.649E-1	4.493E+0	4.383E+0
-3.617E-1	4.561E+0	4.363E+0
-3.649E-1	4.616E+0	4.311E+0
-3.665E-1	4.619E+0	4.418E+0
-3.665E-1	4.535E+0	4.311E+0
-3.600E-1	4.668E+0	4.337E+0
-3.633E-1	4.600E+0	4.389E+0
-3.665E-1	4.593E+0	4.347E+0
-3.600E-1	4.561E+0	4.418E+0
-3.600E-1	4.681E+0	4.389E+0
-3.617E-1	4.577E+0	4.302E+0
-3.682E-1	4.681E+0	4.428E+0
-3.649E-1	4.632E+0	4.448E+0
-3.617E-1	4.603E+0	4.305E+0
-3.649E-1	4.561E+0	4.457E+0
-3.649E-1	4.623E+0	4.386E+0
-3.633E-1	4.600E+0	4.386E+0
-3.633E-1	4.642E+0	4.379E+0
-3.649E-1	4.561E+0	4.418E+0
-3.665E-1	4.606E+0	4.363E+0
-3.633E-1	4.542E+0	4.457E+0
-3.649E-1	4.649E+0	4.321E+0
-3.633E-1	4.551E+0	4.383E+0
-3.649E-1	4.616E+0	4.389E+0
-3.665E-1	4.603E+0	4.399E+0
-3.617E-1	4.509E+0	4.522E+0
-3.633E-1	4.535E+0	4.357E+0
-3.649E-1	4.535E+0	4.386E+0
-3.665E-1	4.668E+0	4.425E+0
-3.600E-1	4.616E+0	4.366E+0
-3.633E-1	4.668E+0	4.379E+0
-3.682E-1	4.639E+0	4.402E+0
-3.665E-1	4.610E+0	4.415E+0
-3.649E-1	4.597E+0	4.493E+0
-3.633E-1	4.636E+0	4.318E+0
-3.665E-1	4.619E+0	4.357E+0
-3.633E-1	4.629E+0	4.360E+0
-3.617E-1	4.584E+0	4.318E+0
-3.633E-1	4.606E+0	4.340E+0
-3.649E-1	4.558E+0	4.344E+0
-3.665E-1	4.629E+0	4.396E+0
-3.600E-1	4.606E+0	4.318E+0
-3.633E-1	4.577E+0	4.399E+0
-3.682E-1	4.551E+0	4.409E+0
-3.665E-1	4.593E+0	4.331E+0
-3.617E-1	4.564E+0	4.353E+0
-3.633E-1	4.597E+0	4.360E+0
-3.649E-1	4.564E+0	4.425E+0
-3.649E-1	4.503E+0	4.344E+0
-3.600E-1	4.519E+0	4.399E+0
-3.649E-1	4.639E+0	4.337E+0
-3.682E-1	4.558E+0	4.363E+0
-3.633E-1	4.610E+0	4.370E+0
-3.633E-1	4.564E+0	4.363E+0
-3.649E-1	4.577E+0	4.438E+0
-3.649E-1	4.558E+0	4.340E+0
-3.649E-1	4.555E+0	4.360E+0
-3.633E-1	4.574E+0	4.431E+0
-3.633E-1	4.577E+0	4.298E+0
-3.698E-1	4.603E+0	4.357E+0
-3.633E-1	4.555E+0	4.422E+0
-3.633E-1	4.600E+0	4.363E+0
-3.665E-1	4.619E+0	4.347E+0
-3.665E-1	4.551E+0	4.363E+0
-3.633E-1	4.564E+0	4.392E+0
-3.633E-1	4.561E+0	4.435E+0
-3.665E-1	4.613E+0	4.327E+0
-3.698E-1	4.665E+0	4.460E+0
-3.633E-1	4.606E+0	4.276E+0
-3.649E-1	4.629E+0	4.363E+0
-3.665E-1	4.593E+0	4.360E+0
-3.649E-1	4.571E+0	4.363E+0
-3.665E-1	4.548E+0	4.327E+0
-3.617E-1	4.496E+0	4.376E+0
-3.649E-1	4.587E+0	4.379E+0
-3.649E-1	4.561E+0	4.340E+0
-3.665E-1	4.613E+0	4.379E+0
-3.633E-1	4.581E+0	4.389E+0
-3.649E-1	4.597E+0	4.360E+0
-3.665E-1	4.636E+0	4.311E+0
-3.633E-1	4.619E+0	4.392E+0
-3.617E-1	4.584E+0	4.334E+0
-3.649E-1	4.522E+0	4.308E+0
-3.682E-1	4.613E+0	4.383E+0
-3.665E-1	4.593E+0	4.373E+0
-3.617E-1	4.642E+0	4.282E+0
-3.649E-1	4.499E+0	4.334E+0
-3.649E-1	4.662E+0	4.457E+0
-3.617E-1	4.662E+0	4.379E+0
-3.617E-1	4.574E+0	4.412E+0
-3.649E-1	4.629E+0	4.392E+0
-3.682E-1	4.551E+0	4.376E+0
-3.617E-1	4.636E+0	4.379E+0
-3.633E-1	4.568E+0	4.366E+0
-3.600E-1	4.555E+0	4.451E+0
-3.649E-1	4.610E+0	4.405E+0
-3.617E-1	4.564E+0	4.318E+0
-3.633E-1	4.619E+0	4.396E+0
-3.633E-1	4.652E+0	4.425E+0
-3.682E-1	4.629E+0	4.305E+0
-3.649E-1	4.603E+0	4.383E+0
-3.633E-1	4.600E+0	4.422E+0
-3.649E-1	4.597E+0	4.370E+0
-3.665E-1	4.561E+0	4.425E+0
-3.633E-1	4.538E+0	4.370E+0
-3.649E-1	4.581E+0	4.383E+0
-3.633E-1	4.584E+0	4.350E+0
-3.665E-1	4.587E+0	4.418E+0
-3.633E-1	4.571E+0	4.418E+0
-3.568E-1	4.636E+0	4.292E+0
-3.633E-1	4.678E+0	4.409E+0
-3.665E-1	4.577E+0	4.396E+0
-3.633E-1	4.675E+0	4.337E+0
-3.617E-1	4.568E+0	4.392E+0
-3.617E-1	4.574E+0	4.292E+0
-3.665E-1	4.597E+0	4.285E+0
-3.665E-1	4.577E+0	4.392E+0
-3.617E-1	4.600E+0	4.370E+0
-3.649E-1	4.603E+0	4.418E+0
-3.633E-1	4.619E+0	4.344E+0
-3.633E-1	4.610E+0	4.337E+0
-3.649E-1	4.522E+0	4.418E+0
-3.649E-1	4.551E+0	4.370E+0
-3.682E-1	4.519E+0	4.376E+0
-3.633E-1	4.584E+0	4.350E+0
-3.633E-1	4.568E+0	4.386E+0
-3.617E-1	4.525E+0	4.324E+0
-3.665E-1	4.613E+0	4.415E+0
-3.649E-1	4.577E+0	4.454E+0
-3.617E-1	4.587E+0	4.305E+0
-3.633E-1	4.587E+0	4.399E+0
-3.682E-1	4.645E+0	4.357E+0
-3.633E-1	4.577E+0	4.331E+0
-3.600E-1	4.561E+0	4.321E+0
-3.649E-1	4.529E+0	4.363E+0
-3.682E-1	4.548E+0	4.353E+0
-3.649E-1	4.571E+0	4.298E+0
-3.617E-1	4.564E+0	4.386E+0
-3.633E-1	4.587E+0	4.425E+0
-3.665E-1	4.593E+0	4.337E+0
-3.649E-1	4.542E+0	4.366E+0
-3.633E-1	4.613E+0	4.285E+0
-3.665E-1	4.652E+0	4.396E+0
-3.682E-1	4.629E+0	4.392E+0
-3.633E-1	4.590E+0	4.282E+0
-3.617E-1	4.555E+0	4.344E+0
-3.633E-1	4.593E+0	4.470E+0
-3.665E-1	4.535E+0	4.392E+0
-3.633E-1	4.714E+0	4.366E+0
-3.600E-1	4.555E+0	4.438E+0
-3.633E-1	4.555E+0	4.269E+0
-3.665E-1	4.561E+0	4.334E+0
-3.649E-1	4.600E+0	4.344E+0
-3.649E-1	4.597E+0	4.428E+0
-3.649E-1	4.597E+0	4.337E+0
-3.633E-1	4.577E+0	4.389E+0
-3.665E-1	4.606E+0	4.386E+0
-3.617E-1	4.535E+0	4.337E+0
-3.633E-1	4.593E+0	4.370E+0
-3.665E-1	4.532E+0	4.366E+0
-3.633E-1	4.645E+0	4.353E+0
-3.633E-1	4.623E+0	4.340E+0
-3.633E-1	4.600E+0	4.366E+0
-3.665E-1	4.603E+0	4.360E+0
-3.649E-1	4.587E+0	4.383E+0
-3.600E-1	4.538E+0	4.353E+0
-3.617E-1	4.584E+0	4.405E+0
-3.649E-1	4.590E+0	4.315E+0
-3.649E-1	4.561E+0	4.435E+0
-3.617E-1	4.577E+0	4.334E+0
-3.649E-1	4.590E+0	4.224E+0
-3.633E-1	4.603E+0	4.418E+0
-3.633E-1	4.665E+0	4.473E+0
-3.617E-1	4.555E+0	4.383E+0
-3.633E-1	4.522E+0	4.370E+0
-3.665E-1	4.577E+0	4.438E+0
-3.682E-1	4.610E+0	4.405E+0
-3.617E-1	4.564E+0	4.353E+0
-3.633E-1	4.529E+0	4.327E+0
-3.682E-1	4.522E+0	4.357E+0
-3.665E-1	4.626E+0	4.373E+0
-3.617E-1	4.600E+0	4.324E+0
-3.633E-1	4.535E+0	4.389E+0
-3.649E-1	4.678E+0	4.305E+0
-3.649E-1	4.613E+0	4.350E+0
-3.600E-1	4.564E+0	4.428E+0
-3.633E-1	4.568E+0	4.402E+0
-3.665E-1	4.613E+0	4.282E+0
-3.617E-1	4.632E+0	4.396E+0
-3.600E-1	4.626E+0	4.340E+0
-3.649E-1	4.593E+0	4.486E+0
-3.649E-1	4.610E+0	4.438E+0
-3.617E-1	4.551E+0	4.347E+0
-3.649E-1	4.603E+0	4.399E+0
-3.633E-1	4.571E+0	4.295E+0
-3.665E-1	4.671E+0	4.435E+0
-3.665E-1	4.629E+0	4.431E+0
-3.633E-1	4.619E+0	4.412E+0
-3.633E-1	4.506E+0	4.331E+0
-3.665E-1	4.600E+0	4.490E+0
-3.665E-1	4.499E+0	4.396E+0
-3.617E-1	4.538E+0	4.373E+0
-3.649E-1	4.548E+0	4.334E+0
-3.682E-1	4.597E+0	4.308E+0
-3.633E-1	4.542E+0	4.483E+0
-3.617E-1	4.555E+0	4.415E+0
-3.649E-1	4.619E+0	4.428E+0
-3.649E-1	4.545E+0	4.396E+0
-3.649E-1	4.632E+0	4.444E+0
-3.633E-1	4.616E+0	4.366E+0
-3.617E-1	4.603E+0	4.347E+0
-3.682E-1	4.606E+0	4.399E+0
-3.633E-1	4.561E+0	4.243E+0
-3.617E-1	4.499E+0	4.350E+0
-3.649E-1	4.584E+0	4.405E+0
-3.649E-1	4.558E+0	4.357E+0
-3.649E-1	4.558E+0	4.350E+0
-3.633E-1	4.568E+0	4.389E+0
-3.617E-1	4.587E+0	4.376E+0
-3.682E-1	4.613E+0	4.366E+0
-3.617E-1	4.532E+0	4.344E+0
-3.665E-1	4.603E+0	4.522E+0
-3.649E-1	4.529E+0	4.386E+0
-3.682E-1	4.460E+0	4.347E+0
-3.649E-1	4.584E+0	4.366E+0
-3.600E-1	4.545E+0	4.409E+0
-3.649E-1	4.545E+0	4.334E+0
-3.665E-1	4.610E+0	4.340E+0
-3.633E-1	4.522E+0	4.389E+0
-3.633E-1	4.564E+0	4.373E+0
-3.665E-1	4.574E+0	4.373E+0
-3.682E-1	4.535E+0	4.350E+0
-3.633E-1	4.529E+0	4.311E+0
-3.649E-1	4.577E+0	4.318E+0
-3.617E-1	4.561E+0	4.360E+0
-3.649E-1	4.522E+0	4.337E+0
-3.665E-1	4.688E+0	4.376E+0
-3.617E-1	4.574E+0	4.324E+0
-3.649E-1	4.587E+0	4.282E+0
-3.649E-1	4.704E+0	4.357E+0
-3.617E-1	4.581E+0	4.412E+0
-3.633E-1	4.577E+0	4.340E+0
-3.649E-1	4.568E+0	4.360E+0
-3.682E-1	4.558E+0	4.383E+0
-3.617E-1	4.496E+0	4.344E+0
-3.617E-1	4.496E+0	4.386E+0
-3.633E-1	4.593E+0	4.353E+0
-3.682E-1	4.564E+0	4.337E+0
-3.617E-1	4.707E+0	4.405E+0
-3.617E-1	4.558E+0	4.418E+0
-3.633E-1	4.564E+0	4.302E+0
-3.665E-1	4.542E+0	4.441E+0
-3.649E-1	4.642E+0	4.399E+0
-3.633E-1	4.623E+0	4.386E+0
-3.600E-1	4.577E+0	4.298E+0
-3.649E-1	4.568E+0	4.331E+0
-3.649E-1	4.555E+0	4.327E+0
-3.633E-1	4.516E+0	4.289E+0
-3.617E-1	4.623E+0	4.418E+0
-3.649E-1	4.545E+0	4.373E+0
-3.649E-1	4.606E+0	4.285E+0
-3.617E-1	4.642E+0	4.331E+0
-3.665E-1	4.581E+0	4.412E+0
-3.633E-1	4.564E+0	4.383E+0
-3.649E-1	4.655E+0	4.409E+0
-3.633E-1	4.606E+0	4.350E+0
-3.584E-1	4.512E+0	4.263E+0
-3.665E-1	4.551E+0	4.327E+0
-3.665E-1	4.581E+0	4.422E+0
-3.617E-1	4.561E+0	4.357E+0
-3.600E-1	4.597E+0	4.370E+0
-3.649E-1	4.574E+0	4.373E+0
-3.633E-1	4.610E+0	4.366E+0
-3.617E-1	4.613E+0	4.340E+0
-3.600E-1	4.519E+0	4.402E+0
-3.682E-1	4.509E+0	4.386E+0
-3.665E-1	4.470E+0	4.353E+0
-3.633E-1	4.619E+0	4.344E+0
-3.633E-1	4.577E+0	4.402E+0
-3.649E-1	4.587E+0	4.340E+0
-3.665E-1	4.512E+0	4.321E+0
-3.649E-1	4.623E+0	4.425E+0
-3.617E-1	4.590E+0	4.363E+0
-3.682E-1	4.603E+0	4.347E+0
-3.617E-1	4.584E+0	4.405E+0
-3.617E-1	4.623E+0	4.344E+0
-3.633E-1	4.529E+0	4.412E+0
-3.665E-1	4.590E+0	4.392E+0
-3.649E-1	4.509E+0	4.412E+0
-3.633E-1	4.555E+0	4.376E+0
-3.665E-1	4.564E+0	4.302E+0
-3.633E-1	4.577E+0	4.344E+0
-3.649E-1	4.486E+0	4.402E+0
-3.617E-1	4.486E+0	4.389E+0
-3.633E-1	4.616E+0	4.422E+0
-3.649E-1	4.568E+0	4.435E+0
-3.617E-1	4.610E+0	4.337E+0
-3.633E-1	4.574E+0	4.389E+0
-3.617E-1	4.593E+0	4.389E+0
-3.682E-1	4.538E+0	4.396E+0
-3.649E-1	4.684E+0	4.321E+0
-3.617E-1	4.626E+0	4.379E+0
-3.633E-1	4.590E+0	4.379E+0
-3.665E-1	4.496E+0	4.353E+0
-3.649E-1	4.632E+0	4.308E+0
-3.649E-1	4.704E+0	4.311E+0
-3.649E-1	4.587E+0	4.376E+0
-3.665E-1	4.626E+0	4.302E+0
-3.633E-1	4.522E+0	4.389E+0
-3.617E-1	4.522E+0	4.363E+0
-3.633E-1	4.503E+0	4.412E+0
-3.665E-1	4.509E+0	4.454E+0
-3.682E-1	4.516E+0	4.402E+0
-3.649E-1	4.464E+0	4.347E+0
-3.649E-1	4.571E+0	4.409E+0
-3.649E-1	4.603E+0	4.344E+0
-3.649E-1	4.564E+0	4.363E+0
-3.617E-1	4.555E+0	4.363E+0
-3.649E-1	4.558E+0	4.363E+0
-3.665E-1	4.551E+0	4.418E+0
-3.633E-1	4.597E+0	4.425E+0
-3.617E-1	4.623E+0	4.428E+0
-3.649E-1	4.571E+0	4.315E+0
-3.665E-1	4.558E+0	4.340E+0
-3.633E-1	4.558E+0	4.353E+0
-3.649E-1	4.581E+0	4.334E+0
-3.665E-1	4.473E+0	4.366E+0
-3.665E-1	4.564E+0	4.347E+0
-3.665E-1	4.606E+0	4.347E+0
-3.617E-1	4.545E+0	4.311E+0
-3.633E-1	4.529E+0	4.383E+0
-3.665E-1	4.597E+0	4.415E+0
-3.665E-1	4.561E+0	4.344E+0
-3.617E-1	4.613E+0	4.340E+0
-3.649E-1	4.581E+0	4.383E+0
-3.665E-1	4.623E+0	4.409E+0
-3.665E-1	4.590E+0	4.340E+0
-3.617E-1	4.606E+0	4.357E+0
-3.665E-1	4.587E+0	4.451E+0
-3.633E-1	4.581E+0	4.412E+0
-3.649E-1	4.619E+0	4.289E+0
-3.617E-1	4.506E+0	4.389E+0
-3.617E-1	4.636E+0	4.418E+0
-3.649E-1	4.545E+0	4.331E+0
-3.617E-1	4.642E+0	4.373E+0
-3.600E-1	4.613E+0	4.383E+0
-3.633E-1	4.613E+0	4.302E+0
-3.682E-1	4.548E+0	4.418E+0
-3.633E-1	4.538E+0	4.347E+0
-3.617E-1	4.613E+0	4.431E+0
-3.617E-1	4.597E+0	4.386E+0
-3.633E-1	4.561E+0	4.366E+0
-3.633E-1	4.551E+0	4.350E+0
-3.633E-1	4.558E+0	4.438E+0
-3.633E-1	4.542E+0	4.425E+0
-3.665E-1	4.561E+0	4.350E+0
-3.633E-1	4.629E+0	4.470E+0
-3.649E-1	4.655E+0	4.295E+0
-3.665E-1	4.597E+0	4.457E+0
-3.649E-1	4.613E+0	4.370E+0
-3.633E-1	4.551E+0	4.422E+0
-3.617E-1	4.649E+0	4.360E+0
-3.633E-1	4.662E+0	4.334E+0
-3.665E-1	4.623E+0	4.399E+0
-3.633E-1	4.590E+0	4.454E+0
-3.633E-1	4.613E+0	4.464E+0
-3.633E-1	4.535E+0	4.366E+0
-3.682E-1	4.584E+0	4.402E+0
-3.649E-1	4.499E+0	4.373E+0
-3.633E-1	4.606E+0	4.302E+0
-3.665E-1	4.532E+0	4.418E+0
-3.682E-1	4.587E+0	4.428E+0
-3.633E-1	4.626E+0	4.373E+0
-3.617E-1	4.477E+0	4.409E+0
-3.600E-1	4.512E+0	4.383E+0
-3.665E-1	4.516E+0	4.318E+0
-3.633E-1	4.558E+0	4.386E+0
-3.649E-1	4.516E+0	4.376E+0
-3.665E-1	4.561E+0	4.311E+0
-3.649E-1	4.613E+0	4.327E+0
-3.633E-1	4.561E+0	4.451E+0
-3.617E-1	4.626E+0	4.295E+0
-3.665E-1	4.548E+0	4.402E+0
-3.682E-1	4.600E+0	4.337E+0
-3.665E-1	4.522E+0	4.366E+0
-3.617E-1	4.564E+0	4.389E+0
-3.665E-1	4.658E+0	4.366E+0
-3.649E-1	4.542E+0	4.266E+0
-3.633E-1	4.623E+0	4.441E+0
-3.617E-1	4.532E+0	4.308E+0
-3.633E-1	4.438E+0	4.389E+0
-3.665E-1	4.558E+0	4.366E+0
-3.633E-1	4.619E+0	4.334E+0
-3.600E-1	4.519E+0	4.402E+0
-3.633E-1	4.597E+0	4.412E+0
-3.682E-1	4.603E+0	4.386E+0
-3.665E-1	4.574E+0	4.370E+0
-3.633E-1	4.639E+0	4.370E+0
-3.649E-1	4.581E+0	4.321E+0
-3.665E-1	4.545E+0	4.295E+0
-3.649E-1	4.571E+0	4.490E+0
-3.617E-1	4.587E+0	4.363E+0
-3.600E-1	4.493E+0	4.460E+0
-3.649E-1	4.593E+0	4.340E+0
-3.633E-1	4.529E+0	4.373E+0
-3.617E-1	4.522E+0	4.340E+0
-3.633E-1	4.597E+0	4.399E+0
-3.682E-1	4.538E+0	4.331E+0
-3.649E-1	4.568E+0	4.318E+0
-3.600E-1	4.512E+0	4.289E+0
-3.633E-1	4.512E+0	4.418E+0
-3.682E-1	4.558E+0	4.350E+0
-3.633E-1	4.561E+0	4.321E+0
-3.617E-1	4.642E+0	4.402E+0
-3.649E-1	4.535E+0	4.370E+0
-3.665E-1	4.525E+0	4.460E+0
-3.649E-1	4.590E+0	4.321E+0
-3.633E-1	4.525E+0	4.402E+0
-3.633E-1	4.535E+0	4.409E+0
-3.649E-1	4.564E+0	4.373E+0
-3.633E-1	4.584E+0	4.435E+0
-3.633E-1	4.519E+0	4.344E+0
-3.649E-1	4.506E+0	4.350E+0
-3.682E-1	4.444E+0	4.373E+0
-3.617E-1	4.593E+0	4.366E+0
-3.617E-1	4.558E+0	4.344E+0
-3.633E-1	4.597E+0	4.366E+0
-3.682E-1	4.645E+0	4.337E+0
-3.617E-1	4.545E+0	4.331E+0
-3.617E-1	4.590E+0	4.350E+0
-3.649E-1	4.610E+0	4.383E+0
-3.682E-1	4.571E+0	4.324E+0
-3.633E-1	4.587E+0	4.279E+0
-3.649E-1	4.538E+0	4.444E+0
-3.649E-1	4.584E+0	4.409E+0
-3.682E-1	4.568E+0	4.246E+0
-3.665E-1	4.574E+0	4.363E+0
-3.600E-1	4.496E+0	4.405E+0
-3.649E-1	4.473E+0	4.334E+0
-3.649E-1	4.535E+0	4.425E+0
-3.665E-1	4.629E+0	4.344E+0
-3.649E-1	4.600E+0	4.386E+0
-3.633E-1	4.574E+0	4.272E+0
-3.649E-1	4.509E+0	4.282E+0
-3.633E-1	4.587E+0	4.441E+0
-3.633E-1	4.561E+0	4.282E+0
-3.649E-1	4.616E+0	4.448E+0
-3.665E-1	4.577E+0	4.331E+0
-3.633E-1	4.587E+0	4.376E+0
-3.633E-1	4.584E+0	4.298E+0
-3.649E-1	4.548E+0	4.324E+0
-3.649E-1	4.574E+0	4.308E+0
-3.665E-1	4.587E+0	4.379E+0
-3.617E-1	4.503E+0	4.435E+0
-3.633E-1	4.593E+0	4.295E+0
-3.682E-1	4.571E+0	4.315E+0
-3.617E-1	4.613E+0	4.259E+0
-3.617E-1	4.568E+0	4.389E+0
-3.649E-1	4.655E+0	4.353E+0
-3.665E-1	4.548E+0	4.259E+0
-3.633E-1	4.639E+0	4.360E+0
-3.633E-1	4.571E+0	4.337E+0
-3.665E-1	4.467E+0	4.386E+0
-3.665E-1	4.623E+0	4.366E+0
-3.649E-1	4.584E+0	4.435E+0
-3.617E-1	4.584E+0	4.383E+0
-3.649E-1	4.574E+0	4.311E+0
-3.682E-1	4.581E+0	4.289E+0
-3.649E-1	4.545E+0	4.327E+0
-3.600E-1	4.561E+0	4.282E+0
-3.617E-1	4.545E+0	4.340E+0
-3.649E-1	4.535E+0	4.412E+0
-3.649E-1	4.499E+0	4.289E+0
-3.617E-1	4.493E+0	4.383E+0
-3.633E-1	4.655E+0	4.409E+0
-3.682E-1	4.558E+0	4.409E+0
-3.649E-1	4.529E+0	4.379E+0
-3.633E-1	4.490E+0	4.327E+0
-3.633E-1	4.584E+0	4.357E+0
-3.665E-1	4.522E+0	4.350E+0
-3.633E-1	4.551E+0	4.295E+0
-3.633E-1	4.561E+0	4.350E+0
-3.682E-1	4.584E+0	4.425E+0
-3.649E-1	4.548E+0	4.324E+0
-3.633E-1	4.587E+0	4.366E+0
-3.633E-1	4.558E+0	4.302E+0
-3.649E-1	4.561E+0	4.347E+0
-3.665E-1	4.555E+0	4.448E+0
-3.649E-1	4.632E+0	4.454E+0
-3.633E-1	4.616E+0	4.363E+0
-3.649E-1	4.597E+0	4.344E+0
-3.665E-1	4.590E+0	4.331E+0
-3.665E-1	4.587E+0	4.344E+0
-3.649E-1	4.548E+0	4.379E+0
-3.649E-1	4.477E+0	4.405E+0
-3.665E-1	4.571E+0	4.370E+0
-3.649E-1	4.616E+0	4.344E+0
-3.649E-1	4.538E+0	4.379E+0
-3.649E-1	4.509E+0	4.334E+0
-3.665E-1	4.525E+0	4.435E+0
-3.633E-1	4.603E+0	4.441E+0
-3.649E-1	4.577E+0	4.340E+0
-3.633E-1	4.519E+0	4.399E+0
-3.682E-1	4.561E+0	4.334E+0
-3.633E-1	4.600E+0	4.363E+0
-3.633E-1	4.529E+0	4.415E+0
-3.649E-1	4.606E+0	4.366E+0
-3.665E-1	4.545E+0	4.282E+0
-3.649E-1	4.581E+0	4.331E+0
-3.617E-1	4.564E+0	4.363E+0
-3.633E-1	4.574E+0	4.276E+0
-3.649E-1	4.616E+0	4.366E+0
-3.633E-1	4.571E+0	4.376E+0
-3.617E-1	4.558E+0	4.415E+0
-3.633E-1	4.616E+0	4.350E+0
-3.682E-1	4.561E+0	4.350E+0
-3.665E-1	4.590E+0	4.464E+0
-3.617E-1	4.597E+0	4.366E+0
-3.633E-1	4.532E+0	4.357E+0
-3.665E-1	4.555E+0	4.405E+0
-3.649E-1	4.506E+0	4.327E+0
-3.649E-1	4.519E+0	4.357E+0
-3.649E-1	4.493E+0	4.376E+0
-3.682E-1	4.581E+0	4.383E+0
-3.617E-1	4.593E+0	4.350E+0
-3.649E-1	4.600E+0	4.298E+0
-3.617E-1	4.564E+0	4.318E+0
-3.665E-1	4.555E+0	4.396E+0
-3.633E-1	4.519E+0	4.383E+0
-3.633E-1	4.506E+0	4.353E+0
-3.633E-1	4.555E+0	4.405E+0
-3.649E-1	4.522E+0	4.340E+0
-3.633E-1	4.493E+0	4.386E+0
-3.617E-1	4.590E+0	4.340E+0
-3.633E-1	4.561E+0	4.344E+0
-3.665E-1	4.584E+0	4.353E+0
-3.649E-1	4.593E+0	4.386E+0
-3.665E-1	4.619E+0	4.379E+0
-3.665E-1	4.587E+0	4.383E+0
-3.665E-1	4.610E+0	4.418E+0
-3.665E-1	4.538E+0	4.357E+0
-3.633E-1	4.629E+0	4.360E+0
-3.665E-1	4.571E+0	4.344E+0
-3.665E-1	4.542E+0	4.383E+0
-3.649E-1	4.658E+0	4.340E+0
-3.617E-1	4.542E+0	4.337E+0
-3.665E-1	4.561E+0	4.454E+0
-3.649E-1	4.587E+0	4.425E+0
-3.682E-1	4.542E+0	4.340E+0
-3.617E-1	4.503E+0	4.308E+0
-3.649E-1	4.503E+0	4.402E+0
-3.665E-1	4.632E+0	4.350E+0
-3.649E-1	4.603E+0	4.431E+0
-3.649E-1	4.629E+0	4.392E+0
-3.649E-1	4.610E+0	4.412E+0
-3.665E-1	4.522E+0	4.292E+0
-3.617E-1	4.626E+0	4.402E+0
-3.617E-1	4.658E+0	4.360E+0
-3.633E-1	4.555E+0	4.373E+0
-3.665E-1	4.649E+0	4.302E+0
-3.617E-1	4.577E+0	4.383E+0
-3.617E-1	4.493E+0	4.405E+0
-3.649E-1	4.561E+0	4.438E+0
-3.714E-1	4.671E+0	4.363E+0
-3.665E-1	4.577E+0	4.418E+0
-3.649E-1	4.535E+0	4.383E+0
-3.649E-1	4.584E+0	4.357E+0
-3.633E-1	4.535E+0	4.412E+0
-3.633E-1	4.590E+0	4.321E+0
-3.649E-1	4.542E+0	4.418E+0
-3.649E-1	4.535E+0	4.318E+0
-3.682E-1	4.480E+0	4.289E+0
-3.649E-1	4.619E+0	4.409E+0
-3.617E-1	4.636E+0	4.334E+0
-3.649E-1	4.593E+0	4.370E+0
-3.649E-1	4.551E+0	4.350E+0
-3.633E-1	4.662E+0	4.357E+0
-3.617E-1	4.558E+0	4.409E+0
-3.649E-1	4.564E+0	4.308E+0
-3.633E-1	4.535E+0	4.373E+0
-3.617E-1	4.597E+0	4.331E+0
-3.617E-1	4.551E+0	4.344E+0
-3.617E-1	4.545E+0	4.438E+0
-3.714E-1	4.606E+0	4.383E+0
-3.649E-1	4.525E+0	4.360E+0
-3.633E-1	4.512E+0	4.402E+0
-3.633E-1	4.600E+0	4.344E+0
-3.682E-1	4.460E+0	4.311E+0
-3.649E-1	4.581E+0	4.331E+0
-3.633E-1	4.493E+0	4.428E+0
-3.665E-1	4.603E+0	4.360E+0
-3.665E-1	4.525E+0	4.302E+0
-3.649E-1	4.555E+0	4.298E+0
-3.649E-1	4.525E+0	4.370E+0
-3.649E-1	4.613E+0	4.383E+0
-3.649E-1	4.480E+0	4.360E+0
-3.633E-1	4.593E+0	4.435E+0
-3.633E-1	4.548E+0	4.340E+0
-3.649E-1	4.581E+0	4.347E+0
-3.649E-1	4.454E+0	4.347E+0
-3.649E-1	4.619E+0	4.327E+0
-3.649E-1	4.597E+0	4.467E+0
-3.617E-1	4.561E+0	4.353E+0
-3.665E-1	4.603E+0	4.396E+0
-3.633E-1	4.587E+0	4.305E+0
-3.600E-1	4.516E+0	4.357E+0
-3.633E-1	4.581E+0	4.315E+0
-3.682E-1	4.597E+0	4.409E+0
-3.665E-1	4.525E+0	4.340E+0
-3.649E-1	4.558E+0	4.344E+0
-3.633E-1	4.509E+0	4.279E+0
-3.682E-1	4.542E+0	4.402E+0
-3.633E-1	4.642E+0	4.363E+0
-3.633E-1	4.600E+0	4.344E+0
-3.665E-1	4.490E+0	4.415E+0
-3.649E-1	4.616E+0	4.399E+0
-3.617E-1	4.610E+0	4.366E+0
-3.633E-1	4.561E+0	4.331E+0
-3.617E-1	4.444E+0	4.340E+0
-3.682E-1	4.486E+0	4.402E+0
-3.617E-1	4.561E+0	4.396E+0
-3.617E-1	4.600E+0	4.396E+0
-3.665E-1	4.613E+0	4.366E+0
-3.649E-1	4.584E+0	4.347E+0
-3.649E-1	4.558E+0	4.285E+0
-3.633E-1	4.551E+0	4.353E+0
-3.665E-1	4.548E+0	4.311E+0
-3.665E-1	4.587E+0	4.353E+0
-3.665E-1	4.603E+0	4.350E+0
-3.649E-1	4.626E+0	4.363E+0
-3.633E-1	4.499E+0	4.376E+0
-3.682E-1	4.512E+0	4.292E+0
-3.665E-1	4.593E+0	4.376E+0
-3.649E-1	4.509E+0	4.366E+0
-3.633E-1	4.545E+0	4.305E+0
-3.649E-1	4.590E+0	4.464E+0
-3.649E-1	4.587E+0	4.353E+0
-3.649E-1	4.590E+0	4.292E+0
-3.617E-1	4.548E+0	4.483E+0
-3.682E-1	4.532E+0	4.366E+0
-3.617E-1	4.558E+0	4.412E+0
-3.617E-1	4.577E+0	4.315E+0
-3.665E-1	4.551E+0	4.272E+0
-3.665E-1	4.564E+0	4.353E+0
-3.633E-1	4.577E+0	4.285E+0
-3.665E-1	4.542E+0	4.350E+0
-3.633E-1	4.545E+0	4.366E+0
-3.682E-1	4.626E+0	4.383E+0
-3.633E-1	4.529E+0	4.409E+0
-3.649E-1	4.548E+0	4.379E+0
-3.665E-1	4.581E+0	4.353E+0
-3.649E-1	4.548E+0	4.431E+0
-3.617E-1	4.616E+0	4.308E+0
-3.617E-1	4.600E+0	4.285E+0
-3.649E-1	4.493E+0	4.392E+0
-3.682E-1	4.626E+0	4.340E+0
-3.633E-1	4.499E+0	4.389E+0
-3.633E-1	4.655E+0	4.315E+0
-3.649E-1	4.551E+0	4.357E+0
-3.665E-1	4.564E+0	4.389E+0
-3.633E-1	4.675E+0	4.337E+0
-3.633E-1	4.512E+0	4.318E+0
-3.649E-1	4.571E+0	4.311E+0
-3.649E-1	4.535E+0	4.428E+0
-3.649E-1	4.610E+0	4.347E+0
-3.633E-1	4.603E+0	4.305E+0
-3.600E-1	4.568E+0	4.386E+0
-3.665E-1	4.529E+0	4.370E+0
-3.633E-1	4.555E+0	4.308E+0
-3.617E-1	4.525E+0	4.435E+0
-3.633E-1	4.538E+0	4.363E+0
-3.665E-1	4.558E+0	4.389E+0
-3.649E-1	4.619E+0	4.373E+0
-3.617E-1	4.516E+0	4.376E+0
-3.649E-1	4.551E+0	4.366E+0
-3.649E-1	4.581E+0	4.331E+0
-3.665E-1	4.610E+0	4.386E+0
-3.600E-1	4.548E+0	4.431E+0
-3.617E-1	4.626E+0	4.366E+0
-3.649E-1	4.545E+0	4.379E+0
-3.617E-1	4.577E+0	4.366E+0
-3.617E-1	4.519E+0	4.435E+0
-3.617E-1	4.613E+0	4.366E+0
-3.665E-1	4.538E+0	4.363E+0
-3.649E-1	4.532E+0	4.370E+0
-3.617E-1	4.606E+0	4.344E+0
-3.633E-1	4.587E+0	4.441E+0
-3.665E-1	4.584E+0	4.441E+0
-3.633E-1	4.483E+0	4.259E+0
-3.633E-1	4.538E+0	4.324E+0
-3.665E-1	4.516E+0	4.386E+0
-3.649E-1	4.555E+0	4.353E+0
-3.617E-1	4.503E+0	4.360E+0
-3.633E-1	4.590E+0	4.373E+0
-3.649E-1	4.535E+0	4.379E+0
-3.665E-1	4.516E+0	4.418E+0
-3.633E-1	4.473E+0	4.425E+0
-3.633E-1	4.568E+0	4.418E+0
-3.649E-1	4.545E+0	4.350E+0
-3.649E-1	4.639E+0	4.331E+0
-3.665E-1	4.532E+0	4.305E+0
-3.633E-1	4.590E+0	4.337E+0
-3.633E-1	4.532E+0	4.347E+0
-3.649E-1	4.480E+0	4.318E+0
-3.600E-1	4.574E+0	4.363E+0
-3.600E-1	4.642E+0	4.363E+0
-3.665E-1	4.548E+0	4.324E+0
-3.649E-1	4.639E+0	4.331E+0
-3.633E-1	4.581E+0	4.324E+0
-3.617E-1	4.593E+0	4.347E+0
-3.633E-1	4.538E+0	4.321E+0
-3.698E-1	4.529E+0	4.405E+0
-3.617E-1	4.545E+0	4.405E+0
-3.617E-1	4.490E+0	4.360E+0
-3.617E-1	4.636E+0	4.302E+0
-3.665E-1	4.529E+0	4.366E+0
-3.665E-1	4.568E+0	4.334E+0
-3.600E-1	4.616E+0	4.422E+0
-3.649E-1	4.587E+0	4.379E+0
-3.665E-1	4.561E+0	4.363E+0
-3.649E-1	4.516E+0	4.298E+0
-3.617E-1	4.535E+0	4.363E+0
-3.617E-1	4.535E+0	4.334E+0
-3.665E-1	4.561E+0	4.347E+0
-3.617E-1	4.603E+0	4.344E+0
-3.584E-1	4.464E+0	4.272E+0
-3.665E-1	4.593E+0	4.366E+0
-3.665E-1	4.603E+0	4.360E+0
-3.633E-1	4.581E+0	4.363E+0
-3.649E-1	4.555E+0	4.337E+0
-3.633E-1	4.629E+0	4.224E+0
-3.665E-1	4.584E+0	4.337E+0
-3.649E-1	4.581E+0	4.308E+0
-3.617E-1	4.561E+0	4.399E+0
-3.649E-1	4.619E+0	4.347E+0
-3.649E-1	4.561E+0	4.412E+0
-3.617E-1	4.584E+0	4.402E+0
-3.617E-1	4.571E+0	4.386E+0
-3.633E-1	4.529E+0	4.360E+0
-3.649E-1	4.584E+0	4.363E+0
-3.649E-1	4.610E+0	4.405E+0
-3.633E-1	4.493E+0	4.282E+0
-3.649E-1	4.629E+0	4.334E+0
-3.649E-1	4.516E+0	4.318E+0
-3.633E-1	4.568E+0	4.331E+0
-3.633E-1	4.529E+0	4.272E+0
-3.633E-1	4.587E+0	4.276E+0
-3.649E-1	4.561E+0	4.357E+0
-3.617E-1	4.529E+0	4.360E+0
-3.633E-1	4.629E+0	4.266E+0
-3.633E-1	4.516E+0	4.425E+0
-3.649E-1	4.561E+0	4.298E+0
-3.665E-1	4.584E+0	4.379E+0
-3.649E-1	4.545E+0	4.425E+0
-3.665E-1	4.558E+0	4.357E+0
-3.649E-1	4.564E+0	4.289E+0
-3.649E-1	4.593E+0	4.370E+0
-3.649E-1	4.509E+0	4.396E+0
-3.665E-1	4.629E+0	4.357E+0
-3.665E-1	4.542E+0	4.396E+0
-3.633E-1	4.535E+0	4.379E+0
-3.633E-1	4.584E+0	4.253E+0
-3.665E-1	4.577E+0	4.389E+0
-3.665E-1	4.538E+0	4.370E+0
-3.649E-1	4.558E+0	4.473E+0
-3.617E-1	4.568E+0	4.373E+0
-3.617E-1	4.555E+0	4.392E+0
-3.665E-1	4.561E+0	4.340E+0
-3.617E-1	4.581E+0	4.327E+0
-3.600E-1	4.545E+0	4.347E+0
-3.649E-1	4.558E+0	4.337E+0
-3.649E-1	4.522E+0	4.298E+0
-3.665E-1	4.584E+0	4.363E+0
-3.649E-1	4.574E+0	4.315E+0
-3.649E-1	4.464E+0	4.480E+0
-3.633E-1	4.499E+0	4.386E+0
-3.633E-1	4.486E+0	4.334E+0
-3.617E-1	4.662E+0	4.415E+0
-3.665E-1	4.525E+0	4.389E+0
-3.649E-1	4.558E+0	4.376E+0
-3.665E-1	4.470E+0	4.409E+0
-3.600E-1	4.522E+0	4.302E+0
-3.633E-1	4.610E+0	4.389E+0
-3.682E-1	4.486E+0	4.334E+0
-3.617E-1	4.613E+0	4.370E+0
-3.584E-1	4.597E+0	4.379E+0
-3.633E-1	4.535E+0	4.435E+0
-3.682E-1	4.597E+0	4.386E+0
-3.649E-1	4.584E+0	4.363E+0
-3.617E-1	4.639E+0	4.327E+0
-3.649E-1	4.486E+0	4.363E+0
-3.665E-1	4.600E+0	4.318E+0
-3.665E-1	4.555E+0	4.409E+0
-3.633E-1	4.574E+0	4.289E+0
-3.649E-1	4.561E+0	4.366E+0
-3.665E-1	4.577E+0	4.315E+0
-3.649E-1	4.480E+0	4.412E+0
-3.633E-1	4.548E+0	4.409E+0
-3.649E-1	4.629E+0	4.363E+0
-3.665E-1	4.600E+0	4.366E+0
-3.633E-1	4.535E+0	4.357E+0
-3.600E-1	4.574E+0	4.399E+0
-3.633E-1	4.564E+0	4.315E+0
-3.682E-1	4.522E+0	4.402E+0
-3.633E-1	4.639E+0	4.357E+0
-3.649E-1	4.529E+0	4.415E+0
-3.633E-1	4.584E+0	4.337E+0
-3.649E-1	4.564E+0	4.285E+0
-3.633E-1	4.613E+0	4.373E+0
-3.649E-1	4.603E+0	4.347E+0
-3.649E-1	4.545E+0	4.470E+0
-3.682E-1	4.551E+0	4.340E+0
-3.600E-1	4.623E+0	4.321E+0
-3.617E-1	4.600E+0	4.376E+0
-3.649E-1	4.548E+0	4.399E+0
-3.665E-1	4.499E+0	4.379E+0
-3.617E-1	4.490E+0	4.334E+0
-3.617E-1	4.561E+0	4.321E+0
-3.600E-1	4.600E+0	4.344E+0
-3.665E-1	4.603E+0	4.376E+0
-3.617E-1	4.574E+0	4.321E+0
-3.649E-1	4.499E+0	4.383E+0
-3.649E-1	4.593E+0	4.272E+0
-3.649E-1	4.649E+0	4.412E+0
-3.649E-1	4.519E+0	4.305E+0
-3.600E-1	4.555E+0	4.311E+0
-3.633E-1	4.454E+0	4.373E+0
-3.665E-1	4.568E+0	4.302E+0
-3.633E-1	4.613E+0	4.353E+0
-3.600E-1	4.603E+0	4.366E+0
-3.633E-1	4.532E+0	4.363E+0
-3.665E-1	4.512E+0	4.363E+0
-3.633E-1	4.571E+0	4.363E+0
-3.633E-1	4.626E+0	4.460E+0
-3.649E-1	4.512E+0	4.412E+0
-3.682E-1	4.525E+0	4.402E+0
-3.617E-1	4.551E+0	4.418E+0
-3.633E-1	4.535E+0	4.379E+0
-3.633E-1	4.577E+0	4.422E+0
-3.649E-1	4.616E+0	4.370E+0
-3.633E-1	4.477E+0	4.422E+0
-3.633E-1	4.538E+0	4.386E+0
-3.633E-1	4.470E+0	4.337E+0
-3.633E-1	4.506E+0	4.353E+0
-3.633E-1	4.525E+0	4.305E+0
-3.617E-1	4.574E+0	4.337E+0
-3.617E-1	4.597E+0	4.389E+0
-3.665E-1	4.490E+0	4.305E+0
-3.665E-1	4.532E+0	4.340E+0
-3.600E-1	4.571E+0	4.298E+0
-3.649E-1	4.555E+0	4.418E+0
-3.649E-1	4.548E+0	4.363E+0
-3.665E-1	4.581E+0	4.396E+0
-3.649E-1	4.496E+0	4.357E+0
-3.633E-1	4.584E+0	4.373E+0
-3.665E-1	4.593E+0	4.289E+0
-3.617E-1	4.545E+0	4.340E+0
-3.617E-1	4.571E+0	4.360E+0
-3.633E-1	4.532E+0	4.285E+0
-3.649E-1	4.636E+0	4.318E+0
-3.649E-1	4.558E+0	4.428E+0
-3.633E-1	4.587E+0	4.389E+0
-3.649E-1	4.584E+0	4.399E+0
-3.665E-1	4.561E+0	4.302E+0
-3.649E-1	4.597E+0	4.454E+0
-3.633E-1	4.629E+0	4.386E+0
-3.649E-1	4.626E+0	4.337E+0
-3.649E-1	4.619E+0	4.344E+0
-3.649E-1	4.613E+0	4.431E+0
-3.649E-1	4.542E+0	4.289E+0
-3.649E-1	4.564E+0	4.321E+0
-3.649E-1	4.590E+0	4.399E+0
-3.633E-1	4.538E+0	4.282E+0
-3.633E-1	4.581E+0	4.353E+0
-3.633E-1	4.529E+0	4.334E+0
-3.682E-1	4.538E+0	4.337E+0
-3.633E-1	4.568E+0	4.315E+0
-3.633E-1	4.613E+0	4.331E+0
-3.617E-1	4.538E+0	4.285E+0
-3.682E-1	4.603E+0	4.399E+0
-3.649E-1	4.516E+0	4.305E+0
-3.600E-1	4.684E+0	4.308E+0
-3.649E-1	4.538E+0	4.363E+0
-3.665E-1	4.496E+0	4.373E+0
-3.633E-1	4.587E+0	4.305E+0
-3.617E-1	4.486E+0	4.490E+0
-3.649E-1	4.603E+0	4.363E+0
-3.665E-1	4.516E+0	4.350E+0
-3.633E-1	4.603E+0	4.282E+0
-3.617E-1	4.600E+0	4.366E+0
-3.665E-1	4.522E+0	4.370E+0
-3.649E-1	4.577E+0	4.399E+0
-3.633E-1	4.499E+0	4.311E+0
-3.617E-1	4.509E+0	4.448E+0
-3.649E-1	4.548E+0	4.415E+0
-3.665E-1	4.532E+0	4.324E+0
-3.698E-1	4.551E+0	4.399E+0
-3.600E-1	4.665E+0	4.428E+0
-3.600E-1	4.555E+0	4.402E+0
-3.698E-1	4.564E+0	4.441E+0
-3.649E-1	4.525E+0	4.344E+0
-3.600E-1	4.470E+0	4.340E+0
-3.665E-1	4.564E+0	4.386E+0
-3.665E-1	4.571E+0	4.392E+0
-3.649E-1	4.545E+0	4.305E+0
-3.633E-1	4.636E+0	4.331E+0
-3.633E-1	4.590E+0	4.389E+0
-3.665E-1	4.561E+0	4.311E+0
-3.649E-1	4.542E+0	4.334E+0
-3.617E-1	4.613E+0	4.409E+0
-3.649E-1	4.561E+0	4.431E+0
-3.649E-1	4.619E+0	4.396E+0
-3.665E-1	4.551E+0	4.353E+0
-3.633E-1	4.486E+0	4.279E+0
-3.665E-1	4.581E+0	4.353E+0
-3.649E-1	4.684E+0	4.409E+0
-3.633E-1	4.558E+0	4.347E+0
-3.617E-1	4.493E+0	4.415E+0
-3.649E-1	4.574E+0	4.435E+0
-3.665E-1	4.606E+0	4.373E+0
-3.617E-1	4.593E+0	4.363E+0
-3.600E-1	4.571E+0	4.415E+0
-3.665E-1	4.668E+0	4.298E+0
-3.665E-1	4.532E+0	4.441E+0
-3.649E-1	4.574E+0	4.363E+0
-3.633E-1	4.619E+0	4.386E+0
-3.649E-1	4.503E+0	4.396E+0
-3.665E-1	4.542E+0	4.292E+0
-3.649E-1	4.506E+0	4.425E+0
-3.617E-1	4.519E+0	4.431E+0
-3.682E-1	4.551E+0	4.324E+0
-3.649E-1	4.548E+0	4.370E+0
-3.617E-1	4.577E+0	4.282E+0
-3.665E-1	4.564E+0	4.422E+0
-3.682E-1	4.558E+0	4.276E+0
-3.682E-1	4.506E+0	4.409E+0
-3.633E-1	4.532E+0	4.373E+0
-3.633E-1	4.548E+0	4.441E+0
-3.649E-1	4.516E+0	4.253E+0
-3.633E-1	4.516E+0	4.337E+0
-3.649E-1	4.600E+0	4.373E+0
-3.649E-1	4.603E+0	4.305E+0
-3.633E-1	4.587E+0	4.402E+0
-3.649E-1	4.558E+0	4.386E+0
-3.633E-1	4.639E+0	4.357E+0
-3.617E-1	4.623E+0	4.464E+0
-3.633E-1	4.600E+0	4.347E+0
-3.682E-1	4.509E+0	4.386E+0
-3.633E-1	4.509E+0	4.392E+0
-3.600E-1	4.558E+0	4.399E+0
-3.649E-1	4.577E+0	4.282E+0
-3.649E-1	4.564E+0	4.308E+0
-3.617E-1	4.545E+0	4.324E+0
-3.649E-1	4.535E+0	4.347E+0
-3.617E-1	4.610E+0	4.402E+0
-3.665E-1	4.597E+0	4.318E+0
-3.633E-1	4.522E+0	4.405E+0
-3.617E-1	4.571E+0	4.292E+0
-3.633E-1	4.509E+0	4.266E+0
-3.665E-1	4.584E+0	4.373E+0
-3.600E-1	4.590E+0	4.217E+0
-3.633E-1	4.551E+0	4.292E+0
-3.665E-1	4.581E+0	4.289E+0
-3.649E-1	4.454E+0	4.396E+0
-3.649E-1	4.555E+0	4.370E+0
-3.665E-1	4.519E+0	4.240E+0
-3.633E-1	4.590E+0	4.418E+0
-3.665E-1	4.509E+0	4.435E+0
-3.665E-1	4.535E+0	4.353E+0
-3.633E-1	4.486E+0	4.331E+0
-3.649E-1	4.590E+0	4.396E+0
-3.665E-1	4.555E+0	4.305E+0
-3.649E-1	4.606E+0	4.350E+0
-3.633E-1	4.525E+0	4.282E+0
-3.649E-1	4.577E+0	4.366E+0
-3.665E-1	4.568E+0	4.392E+0
-3.649E-1	4.509E+0	4.327E+0
-3.633E-1	4.529E+0	4.441E+0
-3.633E-1	4.555E+0	4.331E+0
-3.665E-1	4.503E+0	4.448E+0
-3.633E-1	4.642E+0	4.464E+0
-3.633E-1	4.587E+0	4.396E+0
-3.649E-1	4.574E+0	4.392E+0
-3.649E-1	4.516E+0	4.353E+0
-3.665E-1	4.613E+0	4.334E+0
-3.617E-1	4.590E+0	4.422E+0
-3.649E-1	4.574E+0	4.318E+0
-3.682E-1	4.593E+0	4.350E+0
-3.633E-1	4.512E+0	4.363E+0
-3.600E-1	4.590E+0	4.318E+0
-3.649E-1	4.503E+0	4.347E+0
-3.649E-1	4.587E+0	4.363E+0
-3.617E-1	4.551E+0	4.363E+0
-3.649E-1	4.561E+0	4.276E+0
-3.649E-1	4.561E+0	4.438E+0
-3.665E-1	4.584E+0	4.302E+0
-3.633E-1	4.545E+0	4.383E+0
-3.617E-1	4.467E+0	4.315E+0
-3.649E-1	4.545E+0	4.272E+0
-3.665E-1	4.655E+0	4.370E+0
-3.633E-1	4.571E+0	4.295E+0
-3.617E-1	4.593E+0	4.318E+0
-3.633E-1	4.545E+0	4.444E+0
-3.698E-1	4.619E+0	4.279E+0
-3.633E-1	4.574E+0	4.392E+0
-3.617E-1	4.545E+0	4.292E+0
-3.633E-1	4.603E+0	4.227E+0
-3.665E-1	4.519E+0	4.379E+0
-3.617E-1	4.626E+0	4.363E+0
-3.600E-1	4.613E+0	4.409E+0
-3.617E-1	4.493E+0	4.318E+0
-3.665E-1	4.655E+0	4.399E+0
-3.649E-1	4.522E+0	4.451E+0
-3.617E-1	4.551E+0	4.344E+0
-3.649E-1	4.636E+0	4.308E+0
-3.714E-1	4.587E+0	4.360E+0
-3.649E-1	4.581E+0	4.379E+0
-3.617E-1	4.555E+0	4.363E+0
-3.633E-1	4.473E+0	4.344E+0
-3.682E-1	4.532E+0	4.444E+0
-3.633E-1	4.632E+0	4.396E+0
-3.665E-1	4.548E+0	4.334E+0
-3.633E-1	4.551E+0	4.376E+0
-3.682E-1	4.542E+0	4.347E+0
-3.649E-1	4.516E+0	4.389E+0
-3.633E-1	4.448E+0	4.243E+0
-3.649E-1	4.568E+0	4.438E+0
-3.633E-1	4.522E+0	4.383E+0
-3.617E-1	4.418E+0	4.428E+0
-3.600E-1	4.584E+0	4.402E+0
-3.649E-1	4.509E+0	4.340E+0
-3.649E-1	4.600E+0	4.415E+0
-3.600E-1	4.564E+0	4.311E+0
-3.617E-1	4.597E+0	4.370E+0
-3.617E-1	4.587E+0	4.370E+0
-3.682E-1	4.568E+0	4.363E+0
-3.617E-1	4.574E+0	4.376E+0
-3.617E-1	4.571E+0	4.295E+0
-3.649E-1	4.555E+0	4.366E+0
-3.649E-1	4.574E+0	4.334E+0
-3.633E-1	4.535E+0	4.347E+0
-3.617E-1	4.532E+0	4.383E+0
-3.649E-1	4.558E+0	4.266E+0
-3.649E-1	4.525E+0	4.357E+0
-3.633E-1	4.542E+0	4.392E+0
-3.600E-1	4.616E+0	4.259E+0
-3.649E-1	4.571E+0	4.415E+0
-3.665E-1	4.587E+0	4.353E+0
-3.665E-1	4.584E+0	4.321E+0
-3.600E-1	4.600E+0	4.350E+0
-3.649E-1	4.558E+0	4.402E+0
-3.682E-1	4.639E+0	4.308E+0
-3.633E-1	4.464E+0	4.428E+0
-3.649E-1	4.645E+0	4.340E+0
-3.682E-1	4.551E+0	4.289E+0
-3.649E-1	4.558E+0	4.366E+0
-3.633E-1	4.551E+0	4.305E+0
-3.649E-1	4.610E+0	4.337E+0
-3.665E-1	4.490E+0	4.331E+0
-3.649E-1	4.584E+0	4.259E+0
-3.649E-1	4.516E+0	4.402E+0
-3.600E-1	4.529E+0	4.383E+0
-3.649E-1	4.538E+0	4.376E+0
-3.665E-1	4.623E+0	4.386E+0
-3.633E-1	4.415E+0	4.353E+0
-3.617E-1	4.561E+0	4.422E+0
-3.665E-1	4.555E+0	4.334E+0
-3.649E-1	4.587E+0	4.289E+0
-3.633E-1	4.613E+0	4.405E+0
-3.617E-1	4.551E+0	4.405E+0
-3.649E-1	4.590E+0	4.305E+0
-3.649E-1	4.522E+0	4.318E+0
-3.665E-1	4.561E+0	4.340E+0
-3.633E-1	4.561E+0	4.357E+0
-3.649E-1	4.467E+0	4.366E+0
-3.682E-1	4.548E+0	4.386E+0
-3.649E-1	4.555E+0	4.370E+0
-3.600E-1	4.529E+0	4.396E+0
-3.633E-1	4.610E+0	4.308E+0
-3.649E-1	4.480E+0	4.305E+0
-3.633E-1	4.525E+0	4.298E+0
-3.633E-1	4.561E+0	4.318E+0
-3.649E-1	4.512E+0	4.350E+0
-3.649E-1	4.522E+0	4.311E+0
-3.617E-1	4.480E+0	4.350E+0
-3.617E-1	4.564E+0	4.389E+0
-3.633E-1	4.490E+0	4.353E+0
-3.682E-1	4.568E+0	4.337E+0
-3.633E-1	4.529E+0	4.344E+0
-3.617E-1	4.593E+0	4.289E+0
-3.665E-1	4.499E+0	4.363E+0
-3.665E-1	4.574E+0	4.360E+0
-3.633E-1	4.555E+0	4.405E+0
-3.649E-1	4.616E+0	4.331E+0
-3.682E-1	4.480E+0	4.383E+0
-3.649E-1	4.535E+0	4.318E+0
-3.649E-1	4.574E+0	4.383E+0
-3.600E-1	4.509E+0	4.396E+0
-3.617E-1	4.613E+0	4.383E+0
-3.649E-1	4.632E+0	4.344E+0
-3.649E-1	4.490E+0	4.396E+0
-3.617E-1	4.671E+0	4.327E+0
-3.665E-1	4.535E+0	4.324E+0
-3.698E-1	4.522E+0	4.311E+0
-3.649E-1	4.658E+0	4.422E+0
-3.633E-1	4.522E+0	4.422E+0
-3.665E-1	4.571E+0	4.350E+0
-3.649E-1	4.509E+0	4.331E+0
-3.617E-1	4.590E+0	4.399E+0
-3.633E-1	4.629E+0	4.370E+0
-3.649E-1	4.606E+0	4.353E+0
-3.682E-1	4.522E+0	4.331E+0
-3.649E-1	4.639E+0	4.217E+0
-3.633E-1	4.671E+0	4.233E+0
-3.633E-1	4.464E+0	4.428E+0
-3.649E-1	4.584E+0	4.308E+0
-3.665E-1	4.558E+0	4.386E+0
-3.665E-1	4.535E+0	4.360E+0
-3.617E-1	4.574E+0	4.392E+0
-3.665E-1	4.574E+0	4.347E+0
-3.649E-1	4.545E+0	4.415E+0
-3.633E-1	4.558E+0	4.444E+0
-3.649E-1	4.590E+0	4.425E+0
-3.665E-1	4.506E+0	4.230E+0
-3.649E-1	4.581E+0	4.331E+0
-3.649E-1	4.636E+0	4.315E+0
-3.649E-1	4.522E+0	4.409E+0
-3.682E-1	4.597E+0	4.415E+0
-3.649E-1	4.636E+0	4.311E+0
-3.617E-1	4.490E+0	4.337E+0
-3.649E-1	4.662E+0	4.486E+0
-3.649E-1	4.538E+0	4.350E+0
-3.665E-1	4.529E+0	4.350E+0
-3.633E-1	4.477E+0	4.363E+0
-3.682E-1	4.603E+0	4.370E+0
-3.682E-1	4.548E+0	4.344E+0
-3.617E-1	4.548E+0	4.340E+0
-3.617E-1	4.561E+0	4.366E+0
-3.665E-1	4.597E+0	4.315E+0
-3.665E-1	4.571E+0	4.379E+0
-3.633E-1	4.545E+0	4.331E+0
-3.617E-1	4.512E+0	4.311E+0
-3.649E-1	4.675E+0	4.282E+0
-3.665E-1	4.587E+0	4.315E+0
-3.633E-1	4.522E+0	4.289E+0
-3.649E-1	4.568E+0	4.308E+0
-3.649E-1	4.490E+0	4.292E+0
-3.698E-1	4.548E+0	4.425E+0
-3.649E-1	4.587E+0	4.279E+0
-3.633E-1	4.483E+0	4.337E+0
-3.649E-1	4.606E+0	4.379E+0
-3.665E-1	4.532E+0	4.272E+0
-3.633E-1	4.616E+0	4.363E+0
-3.617E-1	4.538E+0	4.305E+0
-3.617E-1	4.522E+0	4.334E+0
-3.665E-1	4.668E+0	4.344E+0
-3.633E-1	4.564E+0	4.370E+0
-3.633E-1	4.610E+0	4.366E+0
-3.633E-1	4.555E+0	4.327E+0
-3.649E-1	4.532E+0	4.331E+0
-3.649E-1	4.581E+0	4.383E+0
-3.617E-1	4.545E+0	4.370E+0
-3.633E-1	4.581E+0	4.282E+0
-3.649E-1	4.574E+0	4.318E+0
-3.649E-1	4.649E+0	4.350E+0
-3.617E-1	4.480E+0	4.292E+0
-3.633E-1	4.610E+0	4.340E+0
-3.682E-1	4.561E+0	4.302E+0
-3.617E-1	4.457E+0	4.315E+0
-3.617E-1	4.519E+0	4.334E+0
-3.633E-1	4.571E+0	4.334E+0
-3.665E-1	4.542E+0	4.422E+0
-3.649E-1	4.587E+0	4.396E+0
-3.617E-1	4.581E+0	4.389E+0
-3.649E-1	4.597E+0	4.454E+0
-3.649E-1	4.499E+0	4.353E+0
-3.633E-1	4.581E+0	4.263E+0
-3.600E-1	4.597E+0	4.435E+0
-3.665E-1	4.581E+0	4.321E+0
-3.649E-1	4.535E+0	4.337E+0
-3.600E-1	4.577E+0	4.360E+0
-3.600E-1	4.486E+0	4.315E+0
-3.617E-1	4.551E+0	4.298E+0
-3.665E-1	4.574E+0	4.324E+0
-3.617E-1	4.564E+0	4.272E+0
-3.600E-1	4.448E+0	4.337E+0
-3.649E-1	4.593E+0	4.308E+0
-3.649E-1	4.545E+0	4.295E+0
-3.649E-1	4.658E+0	4.324E+0
-3.633E-1	4.561E+0	4.302E+0
-3.633E-1	4.561E+0	4.396E+0
-3.665E-1	4.568E+0	4.334E+0
-3.649E-1	4.548E+0	4.441E+0
-3.617E-1	4.571E+0	4.321E+0
-3.665E-1	4.470E+0	4.360E+0
-3.682E-1	4.516E+0	4.340E+0
-3.649E-1	4.610E+0	4.298E+0
-3.649E-1	4.561E+0	4.383E+0
-3.665E-1	4.435E+0	4.350E+0
-3.665E-1	4.532E+0	4.412E+0
-3.633E-1	4.593E+0	4.344E+0
-3.633E-1	4.496E+0	4.337E+0
-3.633E-1	4.525E+0	4.311E+0
-3.665E-1	4.512E+0	4.412E+0
-3.665E-1	4.532E+0	4.353E+0
-3.633E-1	4.460E+0	4.376E+0
-3.649E-1	4.512E+0	4.366E+0
-3.665E-1	4.496E+0	4.347E+0
-3.617E-1	4.577E+0	4.350E+0
-3.617E-1	4.610E+0	4.298E+0
-3.649E-1	4.438E+0	4.298E+0
-3.682E-1	4.587E+0	4.379E+0
-3.665E-1	4.555E+0	4.383E+0
-3.600E-1	4.451E+0	4.337E+0
-3.649E-1	4.542E+0	4.337E+0
-3.665E-1	4.545E+0	4.431E+0
-3.665E-1	4.606E+0	4.444E+0
-3.633E-1	4.525E+0	4.324E+0
-3.617E-1	4.535E+0	4.396E+0
-3.665E-1	4.568E+0	4.467E+0
-3.665E-1	4.542E+0	4.399E+0
-3.617E-1	4.525E+0	4.392E+0
-3.649E-1	4.610E+0	4.295E+0
-3.665E-1	4.512E+0	4.318E+0
-3.665E-1	4.538E+0	4.272E+0
-3.649E-1	4.603E+0	4.311E+0
-3.633E-1	4.555E+0	4.383E+0
-3.649E-1	4.542E+0	4.327E+0
-3.633E-1	4.532E+0	4.305E+0
-3.600E-1	4.603E+0	4.334E+0
-3.665E-1	4.558E+0	4.350E+0
-3.665E-1	4.545E+0	4.360E+0
-3.665E-1	4.571E+0	4.451E+0
-3.600E-1	4.496E+0	4.347E+0
-3.633E-1	4.542E+0	4.311E+0
-3.665E-1	4.606E+0	4.308E+0
-3.649E-1	4.538E+0	4.256E+0
-3.649E-1	4.467E+0	4.298E+0
-3.665E-1	4.645E+0	4.350E+0
-3.665E-1	4.477E+0	4.467E+0
-3.633E-1	4.584E+0	4.344E+0
-3.633E-1	4.649E+0	4.308E+0
-3.633E-1	4.535E+0	4.344E+0
-3.665E-1	4.551E+0	4.360E+0
-3.649E-1	4.564E+0	4.331E+0
-3.649E-1	4.542E+0	4.457E+0
-3.649E-1	4.642E+0	4.344E+0
-3.649E-1	4.545E+0	4.253E+0
-3.600E-1	4.470E+0	4.230E+0
-3.617E-1	4.457E+0	4.409E+0
-3.649E-1	4.561E+0	4.340E+0
-3.665E-1	4.512E+0	4.331E+0
-3.649E-1	4.525E+0	4.289E+0
-3.600E-1	4.538E+0	4.308E+0
-3.649E-1	4.444E+0	4.396E+0
-3.649E-1	4.516E+0	4.347E+0
-3.665E-1	4.542E+0	4.496E+0
-3.649E-1	4.555E+0	4.340E+0
-3.633E-1	4.519E+0	4.350E+0
-3.665E-1	4.529E+0	4.285E+0
-3.633E-1	4.486E+0	4.285E+0
-3.633E-1	4.545E+0	4.405E+0
-3.649E-1	4.532E+0	4.353E+0
-3.665E-1	4.584E+0	4.315E+0
-3.633E-1	4.529E+0	4.305E+0
-3.600E-1	4.522E+0	4.357E+0
-3.633E-1	4.506E+0	4.477E+0
-3.649E-1	4.522E+0	4.340E+0
-3.665E-1	4.545E+0	4.340E+0
-3.600E-1	4.535E+0	4.285E+0
-3.649E-1	4.610E+0	4.321E+0
-3.665E-1	4.555E+0	4.253E+0
-3.633E-1	4.577E+0	4.379E+0
-3.633E-1	4.519E+0	4.370E+0
-3.649E-1	4.548E+0	4.399E+0
-3.649E-1	4.496E+0	4.289E+0
-3.649E-1	4.574E+0	4.389E+0
-3.649E-1	4.564E+0	4.402E+0
-3.649E-1	4.600E+0	4.311E+0
-3.682E-1	4.639E+0	4.357E+0
-3.617E-1	4.558E+0	4.334E+0
-3.633E-1	4.548E+0	4.402E+0
-3.633E-1	4.535E+0	4.379E+0
-3.665E-1	4.431E+0	4.360E+0
-3.649E-1	4.509E+0	4.344E+0
-3.617E-1	4.564E+0	4.383E+0
-3.665E-1	4.512E+0	4.315E+0
-3.665E-1	4.558E+0	4.373E+0
-3.633E-1	4.496E+0	4.305E+0
-3.649E-1	4.535E+0	4.298E+0
-3.649E-1	4.483E+0	4.276E+0
-3.649E-1	4.545E+0	4.311E+0
-3.600E-1	4.606E+0	4.318E+0
-3.633E-1	4.548E+0	4.366E+0
-3.633E-1	4.538E+0	4.386E+0
-3.649E-1	4.574E+0	4.357E+0
-3.633E-1	4.444E+0	4.324E+0
-3.617E-1	4.512E+0	4.366E+0
-3.649E-1	4.574E+0	4.379E+0
-3.682E-1	4.561E+0	4.363E+0
-3.649E-1	4.493E+0	4.334E+0
-3.617E-1	4.581E+0	4.276E+0
-3.649E-1	4.522E+0	4.370E+0
-3.665E-1	4.532E+0	4.347E+0
-3.617E-1	4.441E+0	4.337E+0
-3.649E-1	4.587E+0	4.357E+0
-3.633E-1	4.522E+0	4.331E+0
-3.665E-1	4.564E+0	4.370E+0
-3.617E-1	4.632E+0	4.334E+0
-3.633E-1	4.499E+0	4.331E+0
-3.633E-1	4.457E+0	4.399E+0
-3.633E-1	4.532E+0	4.298E+0
-3.633E-1	4.577E+0	4.327E+0
-3.649E-1	4.548E+0	4.279E+0
-3.633E-1	4.561E+0	4.285E+0
-3.665E-1	4.568E+0	4.350E+0
-3.665E-1	4.561E+0	4.444E+0
-3.633E-1	4.454E+0	4.386E+0
-3.665E-1	4.571E+0	4.302E+0
-3.665E-1	4.555E+0	4.415E+0
-3.633E-1	4.558E+0	4.250E+0
-3.617E-1	4.636E+0	4.357E+0
-3.633E-1	4.561E+0	4.383E+0
-3.649E-1	4.490E+0	4.428E+0
-3.633E-1	4.655E+0	4.344E+0
-3.633E-1	4.558E+0	4.243E+0
-3.617E-1	4.600E+0	4.409E+0
-3.633E-1	4.577E+0	4.321E+0
-3.649E-1	4.522E+0	4.441E+0
-3.633E-1	4.548E+0	4.405E+0
-3.633E-1	4.538E+0	4.428E+0
-3.682E-1	4.486E+0	4.353E+0
-3.633E-1	4.477E+0	4.337E+0
-3.617E-1	4.529E+0	4.399E+0
-3.649E-1	4.545E+0	4.360E+0
-3.665E-1	4.555E+0	4.379E+0
-3.633E-1	4.542E+0	4.360E+0
-3.633E-1	4.626E+0	4.302E+0
-3.617E-1	4.603E+0	4.366E+0
-3.665E-1	4.506E+0	4.360E+0
-3.649E-1	4.593E+0	4.302E+0
-3.600E-1	4.444E+0	4.331E+0
-3.633E-1	4.545E+0	4.305E+0
-3.682E-1	4.542E+0	4.315E+0
-3.617E-1	4.587E+0	4.334E+0
-3.584E-1	4.568E+0	4.324E+0
-3.665E-1	4.564E+0	4.386E+0
-3.665E-1	4.522E+0	4.360E+0
-3.633E-1	4.655E+0	4.350E+0
-3.617E-1	4.610E+0	4.350E+0
-3.649E-1	4.610E+0	4.379E+0
-3.633E-1	4.590E+0	4.279E+0
-3.649E-1	4.564E+0	4.344E+0
-3.633E-1	4.415E+0	4.370E+0
-3.633E-1	4.571E+0	4.438E+0
-3.682E-1	4.551E+0	4.340E+0
-3.633E-1	4.496E+0	4.308E+0
-3.633E-1	4.538E+0	4.337E+0
-3.649E-1	4.561E+0	4.389E+0
-3.682E-1	4.584E+0	4.276E+0
-3.633E-1	4.551E+0	4.324E+0
-3.600E-1	4.509E+0	4.308E+0
-3.633E-1	4.577E+0	4.383E+0
-3.665E-1	4.574E+0	4.347E+0
-3.633E-1	4.555E+0	4.353E+0
-3.633E-1	4.499E+0	4.308E+0
-3.649E-1	4.551E+0	4.272E+0
-3.698E-1	4.512E+0	4.279E+0
-3.633E-1	4.538E+0	4.321E+0
-3.617E-1	4.561E+0	4.373E+0
-3.649E-1	4.564E+0	4.360E+0
-3.649E-1	4.555E+0	4.308E+0
-3.649E-1	4.561E+0	4.308E+0
-3.649E-1	4.581E+0	4.425E+0
-3.633E-1	4.529E+0	4.276E+0
-3.649E-1	4.529E+0	4.357E+0
-3.633E-1	4.587E+0	4.305E+0
-3.617E-1	4.587E+0	4.321E+0
-3.665E-1	4.509E+0	4.318E+0
-3.633E-1	4.555E+0	4.399E+0
-3.649E-1	4.516E+0	4.266E+0
-3.649E-1	4.519E+0	4.327E+0
-3.649E-1	4.525E+0	4.366E+0
-3.682E-1	4.642E+0	4.373E+0
-3.617E-1	4.597E+0	4.311E+0
-3.633E-1	4.555E+0	4.282E+0
-3.649E-1	4.581E+0	4.305E+0
-3.649E-1	4.529E+0	4.324E+0
-3.617E-1	4.477E+0	4.327E+0
-3.617E-1	4.626E+0	4.370E+0
-3.633E-1	4.503E+0	4.357E+0
-3.682E-1	4.535E+0	4.324E+0
-3.600E-1	4.538E+0	4.337E+0
-3.617E-1	4.525E+0	4.243E+0
-3.633E-1	4.545E+0	4.295E+0
-3.649E-1	4.564E+0	4.285E+0
-3.649E-1	4.529E+0	4.334E+0
-3.617E-1	4.522E+0	4.256E+0
-3.649E-1	4.603E+0	4.285E+0
-3.633E-1	4.610E+0	4.331E+0
-3.617E-1	4.590E+0	4.337E+0
-3.633E-1	4.561E+0	4.327E+0
-3.633E-1	4.548E+0	4.311E+0
-3.682E-1	4.516E+0	4.347E+0
-3.617E-1	4.499E+0	4.327E+0
-3.649E-1	4.480E+0	4.376E+0
-3.649E-1	4.522E+0	4.402E+0
-3.665E-1	4.551E+0	4.392E+0
-3.617E-1	4.564E+0	4.357E+0
-3.617E-1	4.535E+0	4.386E+0
-3.633E-1	4.568E+0	4.327E+0
-3.682E-1	4.525E+0	4.315E+0
-3.633E-1	4.473E+0	4.357E+0
-3.633E-1	4.548E+0	4.276E+0
-3.633E-1	4.483E+0	4.379E+0
-3.682E-1	4.545E+0	4.340E+0
-3.649E-1	4.584E+0	4.347E+0
-3.649E-1	4.535E+0	4.305E+0
-3.649E-1	4.473E+0	4.279E+0
-3.649E-1	4.561E+0	4.233E+0
-3.617E-1	4.590E+0	4.386E+0
-3.633E-1	4.603E+0	4.422E+0
-3.633E-1	4.496E+0	4.321E+0
-3.649E-1	4.574E+0	4.308E+0
-3.633E-1	4.584E+0	4.344E+0
-3.649E-1	4.542E+0	4.331E+0
-3.665E-1	4.610E+0	4.295E+0
-3.665E-1	4.555E+0	4.259E+0
-3.649E-1	4.590E+0	4.337E+0
-3.633E-1	4.574E+0	4.321E+0
-3.649E-1	4.535E+0	4.318E+0
[truncated: 72,962 more rows]
