# Supplementary material for: Improved ANAP incorporation and VCF analysis reveal details of P2X7 current facilitation and a limited conformational interplay between ATP binding and the intracellular ballast domain
Source: eLife. 2023 Jan 4;12:e82479. doi: 10.7554/eLife.82479 (PMC9859053; doi:10.7554/eLife.82479)
Supplement: Figure 3—figure supplement 3—source data 2. [file elife-82479-fig3-figsupp3-data2.zip › Figure-3_figure-supplement-3_source-data-2/DeltaCys-constructs/d29/06.csv]

-1.313E-1	6.955E+0	9.171E+0
-1.313E-1	6.945E+0	9.103E+0
-1.313E-1	6.919E+0	9.109E+0
-1.346E-1	6.861E+0	9.135E+0
-1.346E-1	6.965E+0	9.275E+0
-1.281E-1	6.877E+0	9.206E+0
-1.313E-1	6.825E+0	9.197E+0
-1.378E-1	6.965E+0	9.236E+0
-1.313E-1	6.877E+0	9.129E+0
-1.313E-1	6.845E+0	9.158E+0
-1.313E-1	6.900E+0	9.122E+0
-1.362E-1	6.829E+0	9.297E+0
-1.346E-1	6.880E+0	9.187E+0
-1.330E-1	6.955E+0	9.119E+0
-1.330E-1	6.858E+0	9.229E+0
-1.362E-1	6.903E+0	9.193E+0
-1.313E-1	6.900E+0	9.073E+0
-1.297E-1	6.845E+0	9.096E+0
-1.346E-1	6.835E+0	9.219E+0
-1.346E-1	6.936E+0	9.219E+0
-1.330E-1	6.770E+0	9.151E+0
-1.313E-1	6.832E+0	9.119E+0
-1.346E-1	6.822E+0	9.171E+0
-1.330E-1	6.942E+0	9.226E+0
-1.346E-1	6.877E+0	9.174E+0
-1.297E-1	6.867E+0	9.148E+0
-1.313E-1	6.890E+0	9.090E+0
-1.362E-1	6.942E+0	9.044E+0
-1.330E-1	6.855E+0	9.122E+0
-1.313E-1	7.030E+0	9.223E+0
-1.313E-1	6.838E+0	9.054E+0
-1.362E-1	6.832E+0	9.216E+0
-1.330E-1	6.858E+0	9.047E+0
-1.313E-1	6.890E+0	9.197E+0
-1.330E-1	6.832E+0	9.200E+0
-1.330E-1	6.929E+0	9.203E+0
-1.313E-1	6.864E+0	9.138E+0
-1.330E-1	6.906E+0	9.281E+0
-1.346E-1	6.958E+0	9.132E+0
-1.330E-1	6.835E+0	9.164E+0
-1.346E-1	6.835E+0	9.203E+0
-1.313E-1	6.884E+0	9.245E+0
-1.346E-1	6.893E+0	9.249E+0
-1.346E-1	6.829E+0	9.057E+0
-1.330E-1	6.887E+0	9.265E+0
-1.313E-1	6.984E+0	9.216E+0
-1.346E-1	6.877E+0	9.086E+0
-1.362E-1	6.845E+0	9.262E+0
-1.330E-1	6.880E+0	9.177E+0
-1.313E-1	6.874E+0	9.177E+0
-1.346E-1	6.871E+0	9.187E+0
-1.330E-1	6.858E+0	9.083E+0
-1.313E-1	6.897E+0	9.077E+0
-1.330E-1	6.848E+0	9.109E+0
-1.330E-1	7.026E+0	9.080E+0
-1.362E-1	6.845E+0	9.106E+0
-1.313E-1	6.968E+0	9.180E+0
-1.297E-1	6.822E+0	9.145E+0
-1.330E-1	6.874E+0	9.158E+0
-1.346E-1	6.884E+0	9.028E+0
-1.297E-1	6.958E+0	9.109E+0
-1.346E-1	6.913E+0	9.187E+0
-1.346E-1	6.864E+0	9.184E+0
-1.362E-1	6.842E+0	9.252E+0
-1.346E-1	6.929E+0	9.226E+0
-1.346E-1	6.884E+0	9.193E+0
-1.346E-1	6.913E+0	9.051E+0
-1.346E-1	6.835E+0	9.125E+0
-1.330E-1	6.842E+0	9.161E+0
-1.313E-1	6.855E+0	9.112E+0
-1.346E-1	6.887E+0	9.161E+0
-1.346E-1	6.884E+0	9.106E+0
-1.346E-1	6.855E+0	9.190E+0
-1.313E-1	6.871E+0	9.086E+0
-1.346E-1	6.877E+0	9.174E+0
-1.330E-1	6.864E+0	9.096E+0
-1.330E-1	6.877E+0	9.138E+0
-1.313E-1	6.926E+0	9.151E+0
-1.330E-1	6.851E+0	9.223E+0
-1.346E-1	6.906E+0	9.151E+0
-1.313E-1	6.958E+0	9.174E+0
-1.330E-1	6.855E+0	9.158E+0
-1.346E-1	6.913E+0	9.028E+0
-1.346E-1	6.845E+0	9.148E+0
-1.330E-1	6.851E+0	9.112E+0
-1.281E-1	6.855E+0	9.197E+0
-1.330E-1	6.829E+0	9.142E+0
-1.346E-1	6.822E+0	9.041E+0
-1.313E-1	6.877E+0	9.213E+0
-1.297E-1	6.890E+0	9.184E+0
-1.313E-1	6.770E+0	9.180E+0
-1.346E-1	6.799E+0	9.025E+0
-1.313E-1	6.906E+0	9.099E+0
-1.297E-1	6.832E+0	9.161E+0
-1.313E-1	6.939E+0	9.171E+0
-1.346E-1	6.832E+0	9.239E+0
-1.330E-1	6.832E+0	9.119E+0
-1.330E-1	6.790E+0	9.138E+0
-1.330E-1	6.799E+0	9.177E+0
-1.346E-1	6.780E+0	9.132E+0
-1.313E-1	6.858E+0	9.245E+0
-1.297E-1	6.809E+0	9.122E+0
-1.297E-1	6.919E+0	9.190E+0
-1.362E-1	6.845E+0	9.307E+0
-1.297E-1	6.958E+0	9.167E+0
-1.313E-1	6.806E+0	9.132E+0
-1.330E-1	6.848E+0	9.206E+0
-1.330E-1	6.923E+0	9.154E+0
-1.313E-1	6.855E+0	9.073E+0
-1.330E-1	6.825E+0	9.177E+0
-1.362E-1	6.900E+0	9.216E+0
-1.378E-1	6.790E+0	9.067E+0
-1.313E-1	6.861E+0	9.200E+0
-1.297E-1	6.838E+0	9.287E+0
-1.313E-1	6.887E+0	9.255E+0
-1.346E-1	6.848E+0	9.116E+0
-1.330E-1	6.890E+0	9.219E+0
-1.313E-1	6.890E+0	9.167E+0
-1.330E-1	6.887E+0	9.129E+0
-1.378E-1	6.825E+0	9.125E+0
-1.313E-1	6.874E+0	9.213E+0
-1.313E-1	6.786E+0	9.028E+0
-1.330E-1	6.897E+0	9.077E+0
-1.362E-1	6.945E+0	9.216E+0
-1.346E-1	6.848E+0	9.070E+0
-1.297E-1	6.910E+0	9.138E+0
-1.346E-1	6.936E+0	9.242E+0
-1.330E-1	6.962E+0	9.119E+0
-1.330E-1	6.874E+0	9.135E+0
-1.297E-1	6.790E+0	9.239E+0
-1.330E-1	6.861E+0	9.184E+0
-1.330E-1	6.819E+0	9.171E+0
-1.313E-1	6.858E+0	9.287E+0
-1.297E-1	6.790E+0	9.135E+0
-1.346E-1	6.916E+0	9.142E+0
-1.330E-1	6.926E+0	9.129E+0
-1.346E-1	6.913E+0	9.090E+0
-1.297E-1	6.793E+0	9.086E+0
-1.346E-1	6.858E+0	9.025E+0
-1.362E-1	6.864E+0	9.197E+0
-1.281E-1	6.861E+0	9.099E+0
-1.313E-1	6.890E+0	9.213E+0
-1.346E-1	6.945E+0	9.129E+0
-1.330E-1	6.949E+0	9.158E+0
-1.297E-1	6.945E+0	9.193E+0
-1.281E-1	6.929E+0	9.142E+0
-1.330E-1	6.848E+0	9.177E+0
-1.330E-1	6.842E+0	9.090E+0
-1.330E-1	6.910E+0	9.184E+0
-1.330E-1	6.855E+0	9.223E+0
-1.313E-1	6.913E+0	9.064E+0
-1.313E-1	6.842E+0	9.210E+0
-1.313E-1	6.913E+0	9.145E+0
-1.297E-1	6.897E+0	9.304E+0
-1.313E-1	6.803E+0	9.232E+0
-1.362E-1	6.842E+0	9.239E+0
-1.313E-1	6.783E+0	9.271E+0
-1.281E-1	6.790E+0	9.161E+0
-1.362E-1	6.874E+0	9.119E+0
-1.346E-1	6.945E+0	9.262E+0
-1.313E-1	6.777E+0	9.151E+0
-1.313E-1	6.760E+0	9.213E+0
-1.330E-1	6.848E+0	9.206E+0
-1.313E-1	6.757E+0	9.158E+0
-1.297E-1	6.884E+0	9.122E+0
-1.313E-1	6.848E+0	9.200E+0
-1.330E-1	6.855E+0	9.116E+0
-1.330E-1	6.929E+0	9.096E+0
-1.313E-1	6.932E+0	9.219E+0
-1.313E-1	6.926E+0	9.090E+0
-1.362E-1	6.994E+0	9.197E+0
-1.362E-1	6.816E+0	9.174E+0
-1.313E-1	6.910E+0	9.239E+0
-1.313E-1	6.877E+0	9.070E+0
-1.330E-1	6.851E+0	9.242E+0
-1.346E-1	6.926E+0	9.232E+0
-1.297E-1	6.858E+0	9.025E+0
-1.313E-1	6.806E+0	9.154E+0
-1.313E-1	6.822E+0	9.116E+0
-1.313E-1	6.884E+0	9.135E+0
-1.330E-1	6.793E+0	9.125E+0
-1.313E-1	6.910E+0	9.083E+0
-1.330E-1	6.880E+0	9.151E+0
-1.362E-1	6.809E+0	9.051E+0
-1.330E-1	6.819E+0	9.216E+0
-1.281E-1	6.770E+0	9.164E+0
-1.313E-1	6.851E+0	9.142E+0
-1.330E-1	6.835E+0	9.213E+0
-1.313E-1	6.845E+0	9.132E+0
-1.297E-1	6.838E+0	9.054E+0
-1.330E-1	6.874E+0	9.132E+0
-1.346E-1	6.848E+0	9.077E+0
-1.313E-1	6.919E+0	9.106E+0
-1.330E-1	6.874E+0	9.064E+0
-1.346E-1	6.835E+0	9.142E+0
-1.346E-1	6.832E+0	9.112E+0
-1.313E-1	6.838E+0	9.291E+0
-1.297E-1	6.838E+0	9.051E+0
-1.330E-1	6.900E+0	9.249E+0
-1.346E-1	6.848E+0	9.239E+0
-1.313E-1	6.799E+0	9.148E+0
-1.297E-1	6.971E+0	9.236E+0
-1.346E-1	6.916E+0	9.184E+0
-1.330E-1	6.926E+0	9.158E+0
-1.313E-1	6.780E+0	9.138E+0
-1.297E-1	6.890E+0	9.216E+0
-1.330E-1	6.890E+0	9.067E+0
-1.362E-1	6.864E+0	9.239E+0
-1.313E-1	6.838E+0	9.193E+0
-1.313E-1	6.919E+0	9.229E+0
-1.313E-1	6.916E+0	9.060E+0
-1.346E-1	6.829E+0	9.057E+0
-1.330E-1	6.793E+0	9.236E+0
-1.281E-1	6.910E+0	9.203E+0
-1.313E-1	6.880E+0	9.164E+0
-1.313E-1	6.890E+0	9.197E+0
-1.313E-1	6.858E+0	9.174E+0
-1.281E-1	6.845E+0	9.151E+0
-1.330E-1	6.858E+0	9.138E+0
-1.330E-1	6.780E+0	9.164E+0
-1.330E-1	6.855E+0	9.099E+0
-1.313E-1	6.871E+0	9.038E+0
-1.330E-1	6.806E+0	9.060E+0
-1.346E-1	6.929E+0	9.060E+0
-1.281E-1	6.887E+0	9.193E+0
-1.313E-1	6.926E+0	9.132E+0
-1.330E-1	6.897E+0	9.132E+0
-1.346E-1	6.754E+0	9.106E+0
-1.313E-1	6.916E+0	9.177E+0
-1.313E-1	6.803E+0	9.135E+0
-1.346E-1	6.838E+0	9.284E+0
-1.378E-1	6.838E+0	9.109E+0
-1.313E-1	6.832E+0	9.028E+0
-1.297E-1	6.981E+0	9.067E+0
-1.313E-1	6.835E+0	9.148E+0
-1.330E-1	6.832E+0	9.249E+0
-1.297E-1	6.855E+0	9.093E+0
-1.313E-1	6.832E+0	9.044E+0
-1.281E-1	6.916E+0	9.148E+0
-1.346E-1	6.842E+0	9.174E+0
-1.313E-1	6.806E+0	9.116E+0
-1.313E-1	6.890E+0	9.142E+0
-1.330E-1	6.780E+0	9.054E+0
-1.313E-1	6.926E+0	9.116E+0
-1.297E-1	6.835E+0	9.145E+0
-1.313E-1	6.825E+0	9.119E+0
-1.330E-1	6.767E+0	9.138E+0
-1.313E-1	6.923E+0	9.073E+0
-1.313E-1	6.819E+0	9.125E+0
-1.313E-1	6.835E+0	9.154E+0
-1.313E-1	6.955E+0	9.116E+0
-1.362E-1	6.945E+0	9.190E+0
-1.281E-1	6.796E+0	9.067E+0
-1.330E-1	6.861E+0	9.122E+0
-1.330E-1	6.906E+0	9.031E+0
-1.362E-1	6.893E+0	9.106E+0
-1.313E-1	6.867E+0	9.161E+0
-1.313E-1	6.858E+0	9.161E+0
-1.330E-1	6.835E+0	9.086E+0
-1.346E-1	6.819E+0	9.255E+0
-1.330E-1	6.744E+0	9.213E+0
-1.313E-1	6.793E+0	9.148E+0
-1.330E-1	6.842E+0	9.223E+0
-1.330E-1	6.880E+0	9.148E+0
-1.313E-1	6.855E+0	9.129E+0
-1.313E-1	6.855E+0	9.090E+0
-1.313E-1	6.799E+0	9.132E+0
-1.330E-1	6.880E+0	9.154E+0
-1.313E-1	6.887E+0	9.193E+0
-1.297E-1	6.829E+0	9.187E+0
-1.330E-1	6.923E+0	9.210E+0
-1.330E-1	6.796E+0	9.158E+0
-1.297E-1	6.874E+0	9.197E+0
-1.313E-1	6.816E+0	9.239E+0
-1.330E-1	6.861E+0	9.080E+0
-1.346E-1	6.864E+0	9.077E+0
-1.346E-1	6.906E+0	9.184E+0
-1.313E-1	6.897E+0	9.151E+0
-1.346E-1	6.825E+0	9.070E+0
-1.346E-1	6.858E+0	9.151E+0
-1.346E-1	6.923E+0	9.164E+0
-1.297E-1	6.945E+0	9.171E+0
-1.346E-1	6.936E+0	9.232E+0
-1.330E-1	6.783E+0	9.300E+0
-1.297E-1	6.929E+0	9.236E+0
-1.313E-1	6.916E+0	9.151E+0
-1.346E-1	6.900E+0	9.138E+0
-1.362E-1	6.887E+0	9.047E+0
-1.297E-1	6.851E+0	9.210E+0
-1.330E-1	6.903E+0	9.200E+0
-1.330E-1	6.793E+0	9.051E+0
-1.362E-1	6.945E+0	9.077E+0
-1.330E-1	6.893E+0	9.083E+0
-1.313E-1	6.929E+0	9.200E+0
-1.330E-1	6.968E+0	9.203E+0
-1.330E-1	6.809E+0	9.041E+0
-1.297E-1	6.864E+0	9.080E+0
-1.330E-1	6.783E+0	9.135E+0
-1.346E-1	6.819E+0	9.330E+0
-1.362E-1	6.871E+0	9.132E+0
-1.313E-1	6.851E+0	9.119E+0
-1.297E-1	6.916E+0	9.070E+0
-1.313E-1	6.848E+0	9.219E+0
-1.330E-1	6.861E+0	9.054E+0
-1.297E-1	6.978E+0	9.151E+0
-1.281E-1	6.829E+0	8.989E+0
-1.330E-1	6.900E+0	9.258E+0
-1.313E-1	6.835E+0	9.116E+0
-1.297E-1	6.822E+0	8.966E+0
-1.297E-1	6.867E+0	9.223E+0
-1.313E-1	6.926E+0	9.193E+0
-1.362E-1	6.832E+0	9.239E+0
-1.297E-1	6.851E+0	9.229E+0
-1.313E-1	6.773E+0	9.200E+0
-1.362E-1	6.757E+0	9.154E+0
-1.346E-1	6.757E+0	9.284E+0
-1.297E-1	6.799E+0	9.236E+0
-1.297E-1	6.871E+0	9.051E+0
-1.346E-1	6.932E+0	9.158E+0
-1.346E-1	6.890E+0	9.193E+0
-1.297E-1	6.910E+0	9.167E+0
-1.281E-1	6.880E+0	9.200E+0
-1.346E-1	6.897E+0	9.158E+0
-1.346E-1	6.897E+0	9.223E+0
-1.297E-1	6.910E+0	9.125E+0
-1.313E-1	6.825E+0	9.112E+0
-1.330E-1	6.790E+0	9.174E+0
-1.330E-1	6.835E+0	9.090E+0
-1.313E-1	6.913E+0	9.142E+0
-1.313E-1	6.783E+0	9.177E+0
-1.330E-1	6.864E+0	9.073E+0
-1.346E-1	6.829E+0	8.986E+0
-1.330E-1	6.871E+0	9.187E+0
-1.330E-1	6.751E+0	9.242E+0
-1.362E-1	6.822E+0	9.054E+0
-1.346E-1	6.877E+0	9.232E+0
-1.313E-1	6.965E+0	9.197E+0
-1.297E-1	6.890E+0	9.236E+0
-1.330E-1	6.932E+0	9.064E+0
-1.330E-1	6.793E+0	9.138E+0
-1.297E-1	6.812E+0	9.122E+0
-1.297E-1	6.867E+0	9.116E+0
-1.330E-1	6.900E+0	9.236E+0
-1.297E-1	6.988E+0	9.197E+0
-1.297E-1	6.829E+0	9.216E+0
-1.313E-1	6.829E+0	9.138E+0
-1.313E-1	6.819E+0	9.083E+0
-1.346E-1	6.796E+0	9.116E+0
-1.281E-1	6.858E+0	9.096E+0
-1.330E-1	6.835E+0	9.106E+0
-1.346E-1	6.936E+0	9.190E+0
-1.362E-1	6.919E+0	9.083E+0
-1.346E-1	6.945E+0	9.096E+0
-1.281E-1	6.829E+0	9.109E+0
-1.330E-1	6.786E+0	9.093E+0
-1.313E-1	6.851E+0	9.223E+0
-1.297E-1	6.848E+0	9.193E+0
-1.330E-1	6.855E+0	9.158E+0
-1.346E-1	6.786E+0	9.132E+0
-1.330E-1	6.945E+0	9.116E+0
-1.346E-1	6.838E+0	9.135E+0
-1.313E-1	6.851E+0	9.073E+0
-1.313E-1	6.897E+0	9.135E+0
-1.362E-1	6.829E+0	9.119E+0
-1.313E-1	6.874E+0	9.073E+0
-1.313E-1	6.851E+0	9.190E+0
-1.313E-1	6.715E+0	9.281E+0
-1.330E-1	6.887E+0	9.099E+0
-1.297E-1	6.832E+0	9.161E+0
-1.281E-1	6.832E+0	9.184E+0
-1.330E-1	6.780E+0	9.154E+0
-1.330E-1	6.874E+0	9.060E+0
-1.297E-1	6.796E+0	9.109E+0
-1.330E-1	6.877E+0	8.996E+0
-1.330E-1	6.877E+0	9.031E+0
-1.362E-1	6.835E+0	9.154E+0
-1.330E-1	6.906E+0	9.132E+0
-1.281E-1	6.848E+0	9.187E+0
-1.346E-1	6.825E+0	9.109E+0
-1.346E-1	6.832E+0	9.129E+0
-1.297E-1	6.923E+0	9.193E+0
-1.281E-1	6.910E+0	9.271E+0
-1.346E-1	6.783E+0	9.177E+0
-1.346E-1	6.838E+0	9.080E+0
-1.313E-1	6.855E+0	9.158E+0
-1.297E-1	6.887E+0	9.174E+0
-1.330E-1	6.855E+0	9.252E+0
-1.330E-1	6.867E+0	9.142E+0
-1.297E-1	6.861E+0	9.167E+0
-1.297E-1	6.731E+0	9.145E+0
-1.313E-1	6.725E+0	9.216E+0
-1.330E-1	6.829E+0	9.135E+0
-1.313E-1	6.910E+0	9.138E+0
-1.297E-1	6.832E+0	9.232E+0
-1.362E-1	6.842E+0	9.213E+0
-1.297E-1	6.842E+0	9.002E+0
-1.297E-1	6.871E+0	9.073E+0
-1.281E-1	6.816E+0	9.206E+0
-1.313E-1	6.916E+0	9.232E+0
-1.330E-1	6.874E+0	9.099E+0
-1.330E-1	6.890E+0	9.216E+0
-1.313E-1	6.945E+0	9.184E+0
-1.330E-1	6.803E+0	9.083E+0
-1.330E-1	6.855E+0	9.142E+0
-1.297E-1	6.786E+0	9.148E+0
-1.281E-1	6.838E+0	9.096E+0
-1.346E-1	6.764E+0	9.174E+0
-1.330E-1	6.838E+0	9.245E+0
-1.330E-1	6.858E+0	9.177E+0
-1.297E-1	6.877E+0	9.229E+0
-1.330E-1	6.897E+0	9.203E+0
-1.346E-1	6.822E+0	9.021E+0
-1.297E-1	6.855E+0	9.054E+0
-1.313E-1	6.838E+0	9.142E+0
-1.313E-1	6.893E+0	9.099E+0
-1.313E-1	6.835E+0	9.057E+0
-1.313E-1	6.871E+0	9.197E+0
-1.330E-1	6.871E+0	9.148E+0
-1.330E-1	6.871E+0	9.164E+0
-1.346E-1	6.829E+0	8.989E+0
-1.297E-1	6.838E+0	9.236E+0
-1.330E-1	6.897E+0	9.122E+0
-1.330E-1	6.848E+0	9.083E+0
-1.378E-1	6.884E+0	9.093E+0
-1.313E-1	6.926E+0	9.086E+0
-1.297E-1	6.848E+0	9.064E+0
-1.330E-1	6.991E+0	9.090E+0
-1.330E-1	6.890E+0	9.138E+0
-1.297E-1	6.893E+0	9.184E+0
-1.297E-1	6.760E+0	9.148E+0
-1.330E-1	6.793E+0	9.080E+0
-1.346E-1	6.835E+0	9.122E+0
-1.330E-1	6.751E+0	9.060E+0
-1.313E-1	6.744E+0	8.983E+0
-1.313E-1	6.799E+0	9.034E+0
-1.378E-1	6.926E+0	9.161E+0
-1.297E-1	6.825E+0	9.138E+0
-1.330E-1	6.861E+0	9.239E+0
-1.330E-1	6.903E+0	9.132E+0
-1.330E-1	6.913E+0	9.138E+0
-1.281E-1	6.767E+0	9.109E+0
-1.297E-1	6.770E+0	9.090E+0
-1.346E-1	6.861E+0	9.151E+0
-1.346E-1	6.858E+0	9.057E+0
-1.346E-1	6.832E+0	9.167E+0
-1.313E-1	6.835E+0	9.158E+0
-1.346E-1	6.790E+0	9.112E+0
-1.346E-1	6.806E+0	9.054E+0
-1.313E-1	6.945E+0	9.177E+0
-1.297E-1	6.825E+0	9.223E+0
-1.330E-1	6.783E+0	9.200E+0
-1.346E-1	6.848E+0	9.193E+0
-1.297E-1	6.796E+0	9.216E+0
-1.330E-1	6.760E+0	9.145E+0
-1.330E-1	6.822E+0	9.083E+0
-1.346E-1	6.871E+0	9.060E+0
-1.297E-1	6.864E+0	9.187E+0
-1.297E-1	6.842E+0	8.960E+0
-1.346E-1	6.867E+0	9.112E+0
-1.346E-1	6.906E+0	9.193E+0
-1.330E-1	6.906E+0	9.236E+0
-1.297E-1	6.816E+0	9.164E+0
-1.330E-1	6.916E+0	9.038E+0
-1.330E-1	6.900E+0	9.103E+0
-1.297E-1	6.842E+0	9.219E+0
-1.313E-1	6.715E+0	9.171E+0
-1.313E-1	6.738E+0	9.145E+0
-1.313E-1	6.809E+0	9.047E+0
-1.281E-1	6.887E+0	9.158E+0
-1.281E-1	6.842E+0	9.154E+0
-1.330E-1	6.903E+0	9.145E+0
-1.346E-1	6.923E+0	9.142E+0
-1.313E-1	6.731E+0	9.184E+0
-1.313E-1	6.806E+0	9.174E+0
-1.346E-1	6.916E+0	9.142E+0
-1.330E-1	6.845E+0	9.025E+0
-1.297E-1	6.952E+0	9.167E+0
-1.297E-1	6.777E+0	9.116E+0
-1.346E-1	6.867E+0	9.161E+0
-1.330E-1	6.880E+0	9.109E+0
-1.297E-1	6.971E+0	9.258E+0
-1.297E-1	6.819E+0	9.122E+0
-1.330E-1	6.965E+0	9.252E+0
-1.330E-1	6.812E+0	9.138E+0
-1.297E-1	6.835E+0	9.213E+0
-1.297E-1	6.777E+0	9.047E+0
-1.346E-1	6.848E+0	9.226E+0
-1.346E-1	6.842E+0	9.219E+0
-1.297E-1	6.945E+0	9.132E+0
-1.313E-1	6.867E+0	9.177E+0
-1.330E-1	6.871E+0	9.219E+0
-1.346E-1	6.890E+0	9.245E+0
-1.346E-1	6.864E+0	9.070E+0
-1.313E-1	6.760E+0	9.083E+0
-1.346E-1	6.913E+0	9.151E+0
-1.346E-1	6.910E+0	9.122E+0
-1.313E-1	6.916E+0	9.080E+0
-1.346E-1	6.796E+0	9.112E+0
-1.346E-1	6.738E+0	9.073E+0
-1.346E-1	6.764E+0	9.193E+0
-1.297E-1	6.832E+0	9.206E+0
-1.330E-1	6.829E+0	8.986E+0
-1.330E-1	6.764E+0	9.187E+0
-1.362E-1	6.709E+0	9.142E+0
-1.297E-1	6.867E+0	9.216E+0
-1.330E-1	6.845E+0	9.064E+0
-1.313E-1	6.806E+0	9.164E+0
-1.346E-1	6.926E+0	9.064E+0
-1.313E-1	6.926E+0	9.067E+0
-1.313E-1	6.816E+0	9.067E+0
-1.313E-1	6.835E+0	9.070E+0
-1.297E-1	6.855E+0	9.064E+0
-1.330E-1	6.962E+0	9.116E+0
-1.297E-1	6.822E+0	9.119E+0
-1.330E-1	6.796E+0	9.187E+0
-1.346E-1	6.871E+0	9.151E+0
-1.330E-1	6.855E+0	9.135E+0
-1.297E-1	6.851E+0	8.953E+0
-1.330E-1	6.751E+0	9.096E+0
-1.346E-1	6.838E+0	9.132E+0
-1.281E-1	6.845E+0	9.167E+0
-1.297E-1	6.877E+0	9.187E+0
-1.330E-1	6.838E+0	9.112E+0
-1.330E-1	6.812E+0	9.012E+0
-1.281E-1	6.835E+0	9.106E+0
-1.313E-1	6.877E+0	9.125E+0
-1.362E-1	6.890E+0	9.190E+0
-1.313E-1	6.842E+0	9.103E+0
-1.313E-1	6.861E+0	9.206E+0
-1.313E-1	6.819E+0	9.086E+0
-1.313E-1	6.880E+0	9.093E+0
-1.313E-1	6.874E+0	9.190E+0
-1.313E-1	6.936E+0	9.109E+0
-1.297E-1	6.835E+0	9.242E+0
-1.362E-1	6.806E+0	9.034E+0
-1.346E-1	6.780E+0	9.073E+0
-1.297E-1	6.777E+0	9.161E+0
-1.297E-1	6.962E+0	9.300E+0
-1.346E-1	6.958E+0	9.060E+0
-1.346E-1	6.861E+0	9.044E+0
-1.297E-1	6.757E+0	9.171E+0
-1.297E-1	6.848E+0	9.086E+0
-1.313E-1	6.942E+0	9.060E+0
-1.330E-1	6.796E+0	9.012E+0
-1.281E-1	6.877E+0	9.099E+0
-1.281E-1	6.842E+0	9.197E+0
-1.346E-1	6.945E+0	9.203E+0
-1.362E-1	6.855E+0	9.307E+0
-1.281E-1	6.848E+0	9.044E+0
-1.313E-1	6.842E+0	9.148E+0
-1.313E-1	6.858E+0	9.119E+0
-1.330E-1	6.731E+0	9.067E+0
-1.330E-1	6.884E+0	9.135E+0
-1.297E-1	6.893E+0	9.184E+0
-1.346E-1	6.777E+0	9.103E+0
-1.362E-1	6.796E+0	9.051E+0
-1.297E-1	6.738E+0	9.145E+0
-1.297E-1	6.929E+0	9.265E+0
-1.346E-1	6.822E+0	9.112E+0
-1.330E-1	6.871E+0	9.028E+0
-1.313E-1	6.874E+0	9.167E+0
-1.281E-1	6.874E+0	9.002E+0
-1.330E-1	6.842E+0	9.106E+0
-1.330E-1	6.906E+0	9.219E+0
-1.330E-1	6.874E+0	9.138E+0
-1.297E-1	6.890E+0	9.135E+0
-1.346E-1	6.890E+0	9.038E+0
-1.297E-1	6.835E+0	9.142E+0
-1.330E-1	6.777E+0	8.970E+0
-1.313E-1	6.812E+0	9.093E+0
-1.330E-1	6.825E+0	9.158E+0
-1.330E-1	6.845E+0	9.210E+0
-1.330E-1	6.825E+0	9.291E+0
-1.297E-1	6.861E+0	9.132E+0
-1.313E-1	6.793E+0	9.054E+0
-1.330E-1	6.855E+0	9.109E+0
-1.297E-1	6.835E+0	9.184E+0
-1.313E-1	6.874E+0	9.242E+0
-1.330E-1	6.786E+0	9.060E+0
-1.313E-1	6.874E+0	9.184E+0
-1.313E-1	6.799E+0	9.145E+0
-1.313E-1	6.880E+0	9.145E+0
-1.313E-1	6.790E+0	9.177E+0
-1.346E-1	6.845E+0	9.216E+0
-1.297E-1	6.793E+0	9.083E+0
-1.297E-1	6.858E+0	9.086E+0
-1.346E-1	6.942E+0	9.054E+0
-1.330E-1	6.822E+0	9.103E+0
-1.297E-1	6.734E+0	9.051E+0
-1.297E-1	6.855E+0	9.245E+0
-1.362E-1	6.913E+0	9.086E+0
-1.346E-1	6.861E+0	9.151E+0
-1.297E-1	6.877E+0	9.106E+0
-1.281E-1	6.864E+0	9.284E+0
-1.330E-1	6.806E+0	9.203E+0
-1.313E-1	6.842E+0	9.070E+0
-1.297E-1	6.799E+0	9.161E+0
-1.297E-1	6.923E+0	9.122E+0
-1.330E-1	6.757E+0	9.021E+0
-1.346E-1	6.825E+0	9.148E+0
-1.297E-1	6.780E+0	9.099E+0
-1.297E-1	6.942E+0	9.164E+0
-1.313E-1	6.783E+0	9.158E+0
-1.313E-1	6.893E+0	9.242E+0
-1.297E-1	6.835E+0	9.180E+0
-1.297E-1	6.825E+0	9.112E+0
-1.297E-1	6.764E+0	9.109E+0
-1.330E-1	6.871E+0	9.252E+0
-1.313E-1	6.893E+0	9.164E+0
-1.297E-1	6.829E+0	9.158E+0
-1.346E-1	6.780E+0	9.132E+0
-1.362E-1	6.838E+0	9.242E+0
-1.297E-1	6.786E+0	8.970E+0
-1.281E-1	6.858E+0	9.051E+0
-1.346E-1	6.786E+0	9.125E+0
-1.378E-1	6.880E+0	9.064E+0
-1.297E-1	6.851E+0	9.138E+0
-1.297E-1	6.767E+0	9.229E+0
-1.313E-1	6.790E+0	9.145E+0
-1.362E-1	6.851E+0	9.216E+0
-1.297E-1	6.738E+0	9.002E+0
-1.313E-1	6.822E+0	9.129E+0
-1.313E-1	6.751E+0	9.038E+0
-1.346E-1	6.867E+0	9.138E+0
-1.281E-1	6.783E+0	9.268E+0
-1.297E-1	6.725E+0	9.051E+0
-1.346E-1	6.880E+0	9.184E+0
-1.330E-1	6.783E+0	9.057E+0
-1.281E-1	6.825E+0	9.180E+0
-1.281E-1	6.848E+0	9.109E+0
-1.313E-1	6.799E+0	9.125E+0
-1.313E-1	6.845E+0	9.093E+0
-1.297E-1	6.838E+0	9.090E+0
-1.313E-1	6.764E+0	9.167E+0
-1.346E-1	6.783E+0	9.064E+0
-1.313E-1	6.906E+0	9.112E+0
-1.297E-1	6.887E+0	9.122E+0
-1.313E-1	6.871E+0	9.116E+0
-1.313E-1	6.825E+0	9.206E+0
-1.330E-1	6.855E+0	9.268E+0
-1.265E-1	6.874E+0	9.077E+0
-1.313E-1	6.858E+0	9.093E+0
-1.330E-1	6.728E+0	9.086E+0
-1.330E-1	6.877E+0	8.983E+0
-1.281E-1	6.880E+0	9.086E+0
-1.281E-1	6.838E+0	9.096E+0
-1.313E-1	6.842E+0	9.174E+0
-1.313E-1	6.900E+0	9.151E+0
-1.297E-1	6.842E+0	9.190E+0
-1.297E-1	6.770E+0	9.148E+0
-1.330E-1	6.790E+0	9.122E+0
-1.362E-1	6.790E+0	9.129E+0
-1.313E-1	6.799E+0	9.103E+0
-1.313E-1	6.799E+0	9.174E+0
-1.313E-1	6.663E+0	9.187E+0
-1.346E-1	6.770E+0	9.086E+0
-1.297E-1	6.871E+0	9.041E+0
-1.313E-1	6.799E+0	9.051E+0
-1.330E-1	6.897E+0	9.125E+0
-1.313E-1	6.877E+0	9.268E+0
-1.313E-1	6.855E+0	9.021E+0
-1.297E-1	6.705E+0	9.073E+0
-1.330E-1	6.786E+0	9.129E+0
-1.313E-1	6.754E+0	9.047E+0
-1.281E-1	6.858E+0	9.018E+0
-1.313E-1	6.842E+0	9.021E+0
-1.313E-1	6.786E+0	9.255E+0
-1.313E-1	6.754E+0	9.142E+0
-1.281E-1	6.890E+0	9.148E+0
-1.297E-1	6.835E+0	9.174E+0
-1.330E-1	6.803E+0	9.103E+0
-1.346E-1	6.919E+0	9.151E+0
-1.313E-1	6.773E+0	9.031E+0
-1.313E-1	6.793E+0	9.135E+0
-1.346E-1	6.919E+0	9.206E+0
-1.313E-1	6.799E+0	9.151E+0
-1.297E-1	6.867E+0	9.109E+0
-1.281E-1	6.803E+0	9.034E+0
-1.330E-1	6.916E+0	9.070E+0
-1.330E-1	6.858E+0	9.106E+0
-1.330E-1	6.880E+0	9.060E+0
-1.330E-1	6.832E+0	9.028E+0
-1.362E-1	6.923E+0	9.158E+0
-1.313E-1	6.780E+0	9.262E+0
-1.297E-1	6.851E+0	9.064E+0
-1.281E-1	6.842E+0	9.103E+0
-1.313E-1	6.874E+0	9.317E+0
-1.346E-1	6.897E+0	9.116E+0
-1.313E-1	6.799E+0	9.060E+0
-1.297E-1	6.942E+0	9.200E+0
-1.346E-1	6.851E+0	9.112E+0
-1.330E-1	6.793E+0	9.148E+0
-1.330E-1	6.832E+0	9.080E+0
-1.330E-1	6.803E+0	9.154E+0
-1.330E-1	6.965E+0	9.070E+0
-1.313E-1	6.767E+0	9.086E+0
-1.265E-1	6.880E+0	9.174E+0
-1.297E-1	6.877E+0	9.129E+0
-1.313E-1	6.968E+0	9.145E+0
-1.330E-1	6.803E+0	9.197E+0
-1.297E-1	6.842E+0	9.138E+0
-1.297E-1	6.816E+0	9.129E+0
-1.330E-1	6.877E+0	9.080E+0
-1.346E-1	6.790E+0	9.142E+0
-1.313E-1	6.855E+0	9.083E+0
-1.297E-1	6.867E+0	9.070E+0
-1.362E-1	6.822E+0	9.080E+0
-1.330E-1	6.897E+0	9.103E+0
-1.313E-1	6.903E+0	9.070E+0
-1.281E-1	6.838E+0	9.122E+0
-1.330E-1	6.725E+0	9.151E+0
-1.346E-1	6.867E+0	9.064E+0
-1.281E-1	6.760E+0	9.028E+0
-1.330E-1	6.835E+0	9.064E+0
-1.313E-1	6.842E+0	9.116E+0
-1.346E-1	6.829E+0	9.080E+0
-1.297E-1	6.803E+0	9.171E+0
-1.313E-1	6.884E+0	9.031E+0
-1.330E-1	6.809E+0	9.093E+0
-1.313E-1	6.858E+0	9.116E+0
-1.281E-1	6.871E+0	9.148E+0
-1.281E-1	6.877E+0	9.213E+0
-1.313E-1	6.877E+0	9.099E+0
-1.362E-1	6.809E+0	9.099E+0
-1.313E-1	6.916E+0	9.161E+0
-1.313E-1	6.816E+0	9.164E+0
-1.330E-1	6.848E+0	9.184E+0
-1.313E-1	6.855E+0	9.148E+0
-1.313E-1	6.835E+0	9.060E+0
-1.297E-1	6.819E+0	9.054E+0
-1.330E-1	6.786E+0	9.044E+0
-1.346E-1	6.734E+0	9.129E+0
-1.313E-1	6.877E+0	9.083E+0
-1.313E-1	6.861E+0	9.239E+0
-1.346E-1	6.867E+0	9.119E+0
-1.330E-1	6.874E+0	9.080E+0
-1.313E-1	6.851E+0	9.171E+0
-1.330E-1	6.812E+0	9.190E+0
-1.330E-1	6.861E+0	9.119E+0
-1.346E-1	6.838E+0	9.180E+0
-1.330E-1	6.747E+0	9.090E+0
-1.330E-1	6.893E+0	9.060E+0
-1.346E-1	6.816E+0	9.161E+0
-1.313E-1	6.777E+0	9.190E+0
-1.281E-1	6.822E+0	8.973E+0
-1.281E-1	6.913E+0	9.206E+0
-1.330E-1	6.786E+0	9.080E+0
-1.346E-1	6.829E+0	9.009E+0
-1.281E-1	6.884E+0	9.005E+0
-1.297E-1	6.861E+0	9.154E+0
-1.346E-1	6.864E+0	9.132E+0
-1.281E-1	6.829E+0	9.197E+0
-1.330E-1	6.884E+0	9.122E+0
-1.313E-1	6.829E+0	9.206E+0
-1.330E-1	6.816E+0	9.132E+0
-1.313E-1	6.754E+0	9.132E+0
-1.313E-1	6.845E+0	9.060E+0
-1.313E-1	6.793E+0	9.177E+0
-1.346E-1	6.819E+0	9.044E+0
-1.313E-1	6.861E+0	9.083E+0
-1.297E-1	6.832E+0	9.103E+0
-1.297E-1	6.919E+0	9.167E+0
-1.346E-1	6.829E+0	9.103E+0
-1.346E-1	6.926E+0	9.119E+0
-1.281E-1	6.734E+0	8.983E+0
-1.313E-1	6.822E+0	9.038E+0
-1.313E-1	6.877E+0	8.986E+0
-1.330E-1	6.829E+0	9.148E+0
-1.330E-1	6.838E+0	9.142E+0
-1.313E-1	6.842E+0	9.054E+0
-1.330E-1	6.718E+0	9.171E+0
-1.330E-1	6.845E+0	9.051E+0
-1.297E-1	6.952E+0	9.054E+0
-1.281E-1	6.861E+0	9.174E+0
-1.297E-1	6.819E+0	9.167E+0
-1.313E-1	6.897E+0	9.064E+0
-1.297E-1	6.806E+0	9.190E+0
-1.330E-1	6.832E+0	9.077E+0
-1.346E-1	6.809E+0	9.197E+0
-1.313E-1	6.809E+0	9.184E+0
-1.313E-1	6.835E+0	8.996E+0
-1.297E-1	6.783E+0	9.249E+0
-1.313E-1	6.767E+0	9.103E+0
-1.330E-1	6.903E+0	9.099E+0
-1.330E-1	6.848E+0	9.096E+0
-1.330E-1	6.780E+0	9.116E+0
-1.313E-1	6.812E+0	9.077E+0
-1.297E-1	6.858E+0	9.200E+0
-1.313E-1	6.793E+0	9.119E+0
-1.313E-1	6.780E+0	9.109E+0
-1.313E-1	6.741E+0	9.132E+0
-1.330E-1	6.751E+0	9.164E+0
-1.265E-1	6.793E+0	9.021E+0
-1.281E-1	6.819E+0	9.073E+0
-1.346E-1	6.851E+0	9.106E+0
-1.330E-1	6.832E+0	9.054E+0
-1.297E-1	6.926E+0	9.132E+0
-1.313E-1	6.809E+0	9.051E+0
-1.313E-1	6.903E+0	9.051E+0
-1.313E-1	6.871E+0	9.158E+0
-1.297E-1	6.874E+0	9.077E+0
-1.297E-1	6.822E+0	9.138E+0
-1.346E-1	6.825E+0	9.184E+0
-1.362E-1	6.822E+0	9.145E+0
-1.313E-1	6.803E+0	9.138E+0
-1.313E-1	6.838E+0	9.236E+0
-1.313E-1	6.874E+0	9.077E+0
-1.313E-1	6.803E+0	9.197E+0
-1.297E-1	6.906E+0	9.047E+0
-1.281E-1	6.764E+0	9.158E+0
-1.313E-1	6.832E+0	9.090E+0
-1.313E-1	6.838E+0	9.018E+0
-1.281E-1	6.777E+0	9.099E+0
-1.313E-1	6.754E+0	9.154E+0
-1.330E-1	6.893E+0	9.034E+0
-1.313E-1	6.822E+0	9.154E+0
-1.281E-1	6.751E+0	9.103E+0
-1.281E-1	6.806E+0	9.073E+0
-1.313E-1	6.796E+0	8.960E+0
-1.346E-1	6.867E+0	9.012E+0
-1.281E-1	6.825E+0	9.021E+0
-1.313E-1	6.783E+0	9.223E+0
-1.313E-1	6.842E+0	9.096E+0
-1.330E-1	6.790E+0	9.138E+0
-1.313E-1	6.842E+0	9.044E+0
-1.281E-1	6.692E+0	9.145E+0
-1.330E-1	6.867E+0	9.015E+0
-1.330E-1	6.809E+0	8.983E+0
-1.281E-1	6.861E+0	9.028E+0
-1.297E-1	6.777E+0	9.219E+0
-1.330E-1	6.780E+0	9.002E+0
-1.346E-1	6.890E+0	9.025E+0
-1.297E-1	6.744E+0	9.177E+0
-1.281E-1	6.715E+0	9.109E+0
-1.313E-1	6.835E+0	9.051E+0
-1.330E-1	6.793E+0	9.167E+0
-1.313E-1	6.893E+0	8.973E+0
-1.313E-1	6.851E+0	9.099E+0
-1.297E-1	6.803E+0	9.151E+0
-1.313E-1	6.793E+0	9.080E+0
-1.281E-1	6.822E+0	9.038E+0
-1.265E-1	6.877E+0	9.096E+0
-1.346E-1	6.796E+0	9.034E+0
-1.330E-1	6.816E+0	9.122E+0
-1.281E-1	6.848E+0	9.090E+0
-1.313E-1	6.803E+0	9.096E+0
-1.297E-1	6.747E+0	9.021E+0
-1.346E-1	6.803E+0	9.138E+0
-1.281E-1	6.880E+0	9.167E+0
-1.330E-1	6.754E+0	9.051E+0
-1.313E-1	6.832E+0	9.012E+0
-1.330E-1	6.757E+0	9.034E+0
-1.281E-1	6.780E+0	9.096E+0
-1.313E-1	6.767E+0	8.996E+0
-1.346E-1	6.783E+0	9.070E+0
-1.330E-1	6.845E+0	9.086E+0
-1.297E-1	6.793E+0	9.103E+0
-1.313E-1	6.900E+0	9.086E+0
-1.330E-1	6.903E+0	9.210E+0
-1.346E-1	6.845E+0	9.099E+0
-1.297E-1	6.838E+0	9.154E+0
-1.313E-1	6.965E+0	9.096E+0
-1.330E-1	6.858E+0	9.112E+0
-1.313E-1	6.829E+0	9.083E+0
-1.313E-1	6.838E+0	9.142E+0
-1.297E-1	6.855E+0	9.229E+0
-1.330E-1	6.887E+0	9.096E+0
-1.313E-1	6.757E+0	9.103E+0
-1.297E-1	6.871E+0	9.031E+0
-1.281E-1	6.897E+0	9.064E+0
-1.313E-1	6.893E+0	9.232E+0
-1.313E-1	6.777E+0	9.135E+0
-1.281E-1	6.819E+0	9.187E+0
-1.281E-1	6.822E+0	8.940E+0
-1.330E-1	6.842E+0	9.099E+0
-1.330E-1	6.757E+0	9.206E+0
-1.281E-1	6.780E+0	9.041E+0
-1.313E-1	6.864E+0	9.103E+0
-1.313E-1	6.926E+0	9.093E+0
-1.330E-1	6.871E+0	9.047E+0
-1.313E-1	6.923E+0	9.057E+0
-1.297E-1	6.819E+0	9.080E+0
-1.346E-1	6.848E+0	9.070E+0
-1.297E-1	6.757E+0	9.067E+0
-1.313E-1	6.897E+0	9.106E+0
-1.297E-1	6.816E+0	9.015E+0
-1.346E-1	6.851E+0	9.009E+0
-1.313E-1	6.780E+0	9.070E+0
-1.330E-1	6.770E+0	9.148E+0
-1.281E-1	6.780E+0	9.200E+0
-1.330E-1	6.786E+0	9.151E+0
-1.313E-1	6.773E+0	9.135E+0
-1.297E-1	6.858E+0	9.099E+0
-1.313E-1	6.709E+0	9.099E+0
-1.330E-1	6.790E+0	8.973E+0
-1.313E-1	6.835E+0	8.927E+0
-1.313E-1	6.893E+0	8.996E+0
-1.297E-1	6.734E+0	9.096E+0
-1.330E-1	6.793E+0	9.206E+0
-1.346E-1	6.712E+0	9.177E+0
-1.297E-1	6.809E+0	9.060E+0
-1.281E-1	6.880E+0	9.197E+0
-1.346E-1	6.926E+0	9.070E+0
-1.330E-1	7.020E+0	9.044E+0
-1.297E-1	6.867E+0	9.132E+0
-1.281E-1	6.832E+0	9.135E+0
-1.346E-1	6.890E+0	9.067E+0
-1.330E-1	6.754E+0	9.103E+0
-1.297E-1	6.835E+0	9.064E+0
-1.297E-1	6.812E+0	9.112E+0
-1.313E-1	6.777E+0	9.106E+0
-1.330E-1	6.777E+0	9.064E+0
-1.297E-1	6.757E+0	9.245E+0
-1.297E-1	6.848E+0	9.135E+0
-1.330E-1	6.699E+0	9.047E+0
-1.346E-1	6.949E+0	9.119E+0
-1.265E-1	6.819E+0	9.047E+0
-1.313E-1	6.877E+0	9.034E+0
-1.346E-1	6.764E+0	9.226E+0
-1.313E-1	6.770E+0	9.154E+0
-1.281E-1	6.867E+0	9.106E+0
-1.249E-1	6.838E+0	9.242E+0
-1.330E-1	6.783E+0	9.138E+0
-1.330E-1	6.773E+0	9.125E+0
-1.297E-1	6.871E+0	9.171E+0
-1.297E-1	6.816E+0	9.090E+0
-1.330E-1	6.734E+0	9.077E+0
-1.313E-1	6.767E+0	9.145E+0
-1.281E-1	6.919E+0	9.116E+0
-1.330E-1	6.864E+0	9.073E+0
-1.313E-1	6.731E+0	9.109E+0
-1.313E-1	6.910E+0	9.190E+0
-1.265E-1	6.871E+0	9.112E+0
-1.297E-1	6.803E+0	9.239E+0
-1.346E-1	6.790E+0	9.051E+0
-1.313E-1	6.809E+0	9.080E+0
-1.297E-1	6.867E+0	9.184E+0
-1.297E-1	6.780E+0	9.112E+0
-1.330E-1	6.760E+0	9.005E+0
-1.330E-1	6.832E+0	9.112E+0
-1.281E-1	6.738E+0	9.057E+0
-1.313E-1	6.825E+0	9.047E+0
-1.330E-1	6.709E+0	9.154E+0
-1.330E-1	6.777E+0	9.119E+0
-1.281E-1	6.754E+0	9.106E+0
-1.297E-1	6.799E+0	9.216E+0
-1.313E-1	6.829E+0	9.025E+0
-1.330E-1	6.731E+0	9.109E+0
-1.297E-1	6.845E+0	9.083E+0
-1.297E-1	6.893E+0	9.129E+0
-1.330E-1	6.829E+0	9.145E+0
-1.346E-1	6.793E+0	9.125E+0
-1.313E-1	6.913E+0	9.073E+0
-1.297E-1	6.780E+0	9.038E+0
-1.346E-1	6.829E+0	9.028E+0
-1.346E-1	6.900E+0	9.116E+0
-1.297E-1	6.806E+0	8.885E+0
-1.313E-1	6.848E+0	9.180E+0
-1.330E-1	6.880E+0	9.171E+0
-1.330E-1	6.842E+0	9.090E+0
-1.297E-1	6.738E+0	9.103E+0
-1.313E-1	6.874E+0	9.067E+0
-1.313E-1	6.842E+0	9.064E+0
-1.346E-1	6.838E+0	9.135E+0
-1.265E-1	6.861E+0	9.083E+0
-1.313E-1	6.880E+0	9.164E+0
-1.313E-1	6.893E+0	9.086E+0
-1.313E-1	6.825E+0	9.142E+0
-1.297E-1	6.799E+0	9.129E+0
-1.297E-1	6.851E+0	9.067E+0
-1.330E-1	6.780E+0	9.038E+0
-1.297E-1	6.783E+0	9.119E+0
-1.313E-1	6.738E+0	9.057E+0
-1.297E-1	6.874E+0	9.106E+0
-1.297E-1	6.767E+0	9.021E+0
-1.346E-1	6.848E+0	9.054E+0
-1.330E-1	6.851E+0	9.116E+0
-1.330E-1	6.916E+0	9.171E+0
-1.297E-1	6.809E+0	9.005E+0
-1.313E-1	6.809E+0	9.090E+0
-1.281E-1	6.819E+0	9.057E+0
-1.297E-1	6.786E+0	9.112E+0
-1.313E-1	6.887E+0	9.142E+0
-1.313E-1	6.890E+0	9.252E+0
-1.313E-1	6.848E+0	9.122E+0
-1.297E-1	6.760E+0	9.077E+0
-1.297E-1	6.825E+0	9.184E+0
-1.297E-1	6.806E+0	9.077E+0
-1.297E-1	6.877E+0	9.086E+0
-1.297E-1	6.845E+0	9.161E+0
-1.313E-1	6.783E+0	9.122E+0
-1.313E-1	6.793E+0	9.154E+0
-1.281E-1	6.734E+0	9.132E+0
-1.313E-1	6.812E+0	9.154E+0
-1.313E-1	6.861E+0	9.174E+0
-1.330E-1	6.897E+0	8.953E+0
-1.281E-1	6.855E+0	9.054E+0
-1.313E-1	6.832E+0	9.119E+0
-1.330E-1	6.760E+0	9.099E+0
-1.313E-1	6.842E+0	9.080E+0
-1.297E-1	6.773E+0	9.158E+0
-1.281E-1	6.803E+0	9.077E+0
-1.313E-1	6.809E+0	9.138E+0
-1.330E-1	6.809E+0	9.077E+0
-1.281E-1	6.806E+0	9.203E+0
-1.297E-1	6.822E+0	9.125E+0
-1.330E-1	6.744E+0	8.960E+0
-1.297E-1	6.880E+0	9.070E+0
-1.281E-1	6.923E+0	9.145E+0
-1.281E-1	6.867E+0	9.193E+0
-1.313E-1	6.835E+0	9.070E+0
-1.330E-1	6.777E+0	9.103E+0
-1.281E-1	6.783E+0	9.145E+0
-1.297E-1	6.874E+0	9.197E+0
-1.330E-1	6.829E+0	9.158E+0
-1.346E-1	6.880E+0	9.125E+0
-1.297E-1	6.871E+0	9.086E+0
-1.297E-1	6.747E+0	9.154E+0
-1.313E-1	6.822E+0	9.116E+0
-1.330E-1	6.822E+0	9.083E+0
-1.297E-1	6.806E+0	9.047E+0
-1.281E-1	6.835E+0	9.070E+0
-1.313E-1	6.783E+0	9.116E+0
-1.330E-1	6.864E+0	9.096E+0
-1.313E-1	6.861E+0	9.226E+0
-1.313E-1	6.855E+0	9.112E+0
-1.330E-1	6.845E+0	9.213E+0
-1.313E-1	6.780E+0	9.099E+0
-1.281E-1	6.890E+0	9.129E+0
-1.297E-1	6.816E+0	9.047E+0
-1.330E-1	6.861E+0	9.106E+0
-1.297E-1	6.790E+0	9.051E+0
-1.313E-1	6.816E+0	9.067E+0
-1.281E-1	6.858E+0	9.148E+0
-1.346E-1	6.816E+0	9.171E+0
-1.330E-1	6.809E+0	9.073E+0
-1.281E-1	6.747E+0	8.921E+0
-1.281E-1	6.809E+0	9.073E+0
-1.330E-1	6.757E+0	9.132E+0
-1.313E-1	6.812E+0	9.021E+0
-1.281E-1	6.893E+0	9.167E+0
-1.313E-1	6.838E+0	9.051E+0
-1.313E-1	6.806E+0	9.060E+0
-1.330E-1	6.942E+0	9.031E+0
-1.281E-1	6.832E+0	9.151E+0
-1.313E-1	6.653E+0	9.109E+0
-1.297E-1	6.799E+0	9.099E+0
-1.313E-1	6.760E+0	9.034E+0
-1.281E-1	6.799E+0	9.044E+0
-1.297E-1	6.858E+0	8.960E+0
-1.297E-1	6.822E+0	9.093E+0
-1.330E-1	6.871E+0	9.125E+0
-1.297E-1	6.741E+0	9.174E+0
-1.297E-1	6.851E+0	9.210E+0
-1.330E-1	6.845E+0	9.051E+0
-1.330E-1	6.906E+0	9.106E+0
-1.313E-1	6.890E+0	9.180E+0
-1.297E-1	6.838E+0	9.025E+0
-1.330E-1	6.734E+0	9.106E+0
-1.330E-1	6.851E+0	9.197E+0
-1.265E-1	6.861E+0	9.080E+0
-1.297E-1	6.867E+0	9.018E+0
-1.313E-1	6.971E+0	9.080E+0
-1.313E-1	6.722E+0	9.132E+0
-1.249E-1	6.913E+0	9.119E+0
-1.330E-1	6.812E+0	9.025E+0
-1.313E-1	6.822E+0	9.060E+0
-1.330E-1	6.816E+0	9.148E+0
-1.281E-1	6.845E+0	9.041E+0
-1.313E-1	6.842E+0	9.112E+0
-1.297E-1	6.887E+0	9.197E+0
-1.313E-1	6.871E+0	9.135E+0
-1.313E-1	6.858E+0	9.154E+0
-1.313E-1	6.812E+0	9.184E+0
-1.313E-1	6.783E+0	9.171E+0
-1.346E-1	6.744E+0	9.051E+0
-1.265E-1	6.777E+0	9.002E+0
-1.281E-1	6.790E+0	9.031E+0
-1.313E-1	6.906E+0	9.099E+0
-1.313E-1	6.705E+0	9.119E+0
-1.281E-1	6.842E+0	9.206E+0
-1.297E-1	6.747E+0	9.093E+0
-1.313E-1	6.715E+0	9.070E+0
-1.313E-1	6.757E+0	9.122E+0
-1.330E-1	6.884E+0	9.154E+0
-1.313E-1	6.812E+0	9.148E+0
-1.346E-1	6.838E+0	8.999E+0
-1.330E-1	6.786E+0	9.067E+0
-1.297E-1	6.803E+0	9.125E+0
-1.265E-1	6.816E+0	9.077E+0
-1.313E-1	6.809E+0	9.122E+0
-1.313E-1	6.790E+0	9.122E+0
-1.313E-1	6.812E+0	9.151E+0
-1.313E-1	6.916E+0	9.145E+0
-1.330E-1	6.744E+0	9.184E+0
-1.330E-1	6.764E+0	9.180E+0
-1.313E-1	6.773E+0	8.973E+0
-1.297E-1	6.773E+0	8.986E+0
-1.346E-1	6.803E+0	9.129E+0
-1.313E-1	6.936E+0	9.116E+0
-1.281E-1	6.910E+0	9.025E+0
-1.281E-1	6.747E+0	9.122E+0
-1.330E-1	6.842E+0	9.031E+0
-1.330E-1	6.770E+0	9.034E+0
-1.297E-1	6.731E+0	9.125E+0
-1.281E-1	6.829E+0	9.161E+0
-1.346E-1	6.842E+0	9.099E+0
-1.330E-1	6.864E+0	9.041E+0
-1.265E-1	6.741E+0	9.086E+0
-1.281E-1	6.825E+0	9.083E+0
-1.330E-1	6.816E+0	9.154E+0
-1.313E-1	6.858E+0	9.129E+0
-1.297E-1	6.855E+0	9.125E+0
-1.313E-1	6.816E+0	9.197E+0
-1.281E-1	6.760E+0	9.070E+0
-1.330E-1	6.757E+0	9.187E+0
-1.281E-1	6.855E+0	9.145E+0
-1.281E-1	6.848E+0	9.197E+0
-1.346E-1	6.848E+0	9.164E+0
-1.330E-1	6.829E+0	9.054E+0
-1.297E-1	6.812E+0	8.944E+0
-1.297E-1	6.796E+0	9.096E+0
-1.330E-1	6.666E+0	9.028E+0
-1.330E-1	6.751E+0	9.086E+0
-1.297E-1	6.803E+0	9.077E+0
-1.297E-1	6.760E+0	9.135E+0
-1.313E-1	6.790E+0	9.080E+0
-1.313E-1	6.867E+0	9.021E+0
-1.297E-1	6.822E+0	9.041E+0
-1.313E-1	6.722E+0	9.154E+0
-1.330E-1	6.887E+0	9.041E+0
-1.313E-1	6.861E+0	9.041E+0
-1.281E-1	6.741E+0	9.158E+0
-1.313E-1	6.767E+0	8.996E+0
-1.297E-1	6.867E+0	9.064E+0
-1.313E-1	6.900E+0	8.934E+0
-1.281E-1	6.812E+0	9.093E+0
-1.265E-1	6.848E+0	9.077E+0
-1.297E-1	6.949E+0	9.125E+0
-1.313E-1	6.751E+0	9.083E+0
-1.313E-1	6.773E+0	9.051E+0
-1.313E-1	6.803E+0	9.164E+0
-1.330E-1	6.900E+0	9.051E+0
-1.330E-1	6.767E+0	9.206E+0
-1.313E-1	6.832E+0	9.093E+0
-1.313E-1	6.780E+0	9.067E+0
-1.297E-1	6.660E+0	9.012E+0
-1.313E-1	6.942E+0	9.164E+0
-1.330E-1	6.754E+0	9.028E+0
-1.281E-1	6.803E+0	9.174E+0
-1.313E-1	6.838E+0	9.158E+0
-1.330E-1	6.760E+0	9.300E+0
-1.281E-1	6.793E+0	9.148E+0
-1.313E-1	6.806E+0	9.057E+0
-1.313E-1	6.786E+0	9.138E+0
-1.313E-1	6.845E+0	9.041E+0
-1.281E-1	6.816E+0	9.067E+0
-1.249E-1	6.851E+0	9.125E+0
-1.330E-1	6.822E+0	9.090E+0
-1.313E-1	6.773E+0	9.034E+0
-1.313E-1	6.809E+0	9.167E+0
-1.281E-1	6.871E+0	9.103E+0
-1.297E-1	6.916E+0	9.135E+0
-1.330E-1	6.738E+0	9.099E+0
-1.297E-1	6.793E+0	9.047E+0
-1.297E-1	6.900E+0	9.086E+0
-1.297E-1	6.835E+0	9.093E+0
-1.297E-1	6.722E+0	9.112E+0
-1.313E-1	6.812E+0	9.284E+0
-1.265E-1	6.731E+0	9.064E+0
-1.330E-1	6.848E+0	9.116E+0
-1.313E-1	6.822E+0	9.025E+0
-1.281E-1	6.657E+0	9.047E+0
-1.297E-1	6.809E+0	9.096E+0
-1.313E-1	6.741E+0	9.167E+0
-1.330E-1	6.806E+0	9.005E+0
-1.281E-1	6.845E+0	9.044E+0
-1.281E-1	6.722E+0	9.073E+0
-1.313E-1	6.799E+0	9.083E+0
-1.281E-1	6.812E+0	9.122E+0
-1.297E-1	6.799E+0	9.229E+0
-1.313E-1	6.705E+0	9.129E+0
-1.313E-1	6.760E+0	9.119E+0
-1.313E-1	6.760E+0	9.125E+0
-1.265E-1	6.842E+0	9.239E+0
-1.330E-1	6.884E+0	9.106E+0
-1.297E-1	6.829E+0	9.021E+0
-1.313E-1	6.880E+0	9.080E+0
-1.313E-1	6.812E+0	9.077E+0
-1.297E-1	6.942E+0	9.096E+0
-1.313E-1	6.673E+0	9.142E+0
-1.313E-1	6.783E+0	9.073E+0
-1.297E-1	6.786E+0	9.106E+0
-1.297E-1	6.936E+0	9.083E+0
-1.297E-1	6.874E+0	9.132E+0
-1.346E-1	6.884E+0	9.083E+0
-1.281E-1	6.825E+0	9.158E+0
-1.281E-1	6.816E+0	9.096E+0
-1.313E-1	6.890E+0	9.028E+0
-1.330E-1	6.783E+0	9.109E+0
-1.297E-1	6.744E+0	8.986E+0
-1.297E-1	6.809E+0	9.073E+0
-1.313E-1	6.783E+0	8.940E+0
-1.313E-1	6.764E+0	9.018E+0
-1.281E-1	6.825E+0	9.135E+0
-1.281E-1	6.842E+0	9.077E+0
-1.313E-1	6.877E+0	9.090E+0
-1.330E-1	6.829E+0	9.138E+0
-1.297E-1	6.838E+0	9.119E+0
-1.313E-1	6.806E+0	9.051E+0
-1.313E-1	6.919E+0	9.112E+0
-1.330E-1	6.809E+0	9.057E+0
-1.297E-1	6.770E+0	9.171E+0
-1.281E-1	6.757E+0	9.122E+0
-1.330E-1	6.822E+0	9.021E+0
-1.313E-1	6.822E+0	9.060E+0
-1.265E-1	6.790E+0	9.096E+0
-1.313E-1	6.777E+0	9.096E+0
-1.330E-1	6.819E+0	9.112E+0
-1.297E-1	6.861E+0	9.119E+0
-1.297E-1	6.754E+0	9.093E+0
-1.313E-1	6.842E+0	9.047E+0
-1.297E-1	6.816E+0	9.135E+0
-1.330E-1	6.803E+0	8.992E+0
-1.313E-1	6.796E+0	9.106E+0
-1.281E-1	6.751E+0	9.031E+0
-1.330E-1	6.923E+0	9.174E+0
-1.330E-1	6.773E+0	9.093E+0
-1.281E-1	6.760E+0	9.249E+0
-1.297E-1	6.722E+0	9.077E+0
-1.313E-1	6.906E+0	9.125E+0
-1.313E-1	6.757E+0	9.132E+0
-1.281E-1	6.913E+0	9.064E+0
-1.313E-1	6.887E+0	9.028E+0
-1.313E-1	6.796E+0	9.112E+0
-1.313E-1	6.861E+0	9.200E+0
-1.281E-1	6.803E+0	9.044E+0
-1.297E-1	6.816E+0	9.151E+0
-1.330E-1	6.855E+0	9.184E+0
-1.297E-1	6.900E+0	9.077E+0
-1.281E-1	6.783E+0	9.086E+0
-1.330E-1	6.897E+0	9.171E+0
-1.297E-1	6.709E+0	9.135E+0
-1.330E-1	6.709E+0	9.064E+0
-1.297E-1	6.825E+0	9.145E+0
-1.313E-1	6.760E+0	9.009E+0
-1.313E-1	6.783E+0	9.028E+0
-1.330E-1	6.780E+0	9.064E+0
-1.313E-1	6.803E+0	9.103E+0
-1.281E-1	6.903E+0	9.057E+0
-1.346E-1	6.803E+0	9.109E+0
-1.330E-1	6.855E+0	9.184E+0
-1.281E-1	6.822E+0	9.142E+0
-1.297E-1	6.871E+0	9.193E+0
-1.346E-1	6.838E+0	9.142E+0
-1.281E-1	6.880E+0	9.054E+0
-1.281E-1	6.819E+0	9.064E+0
-1.281E-1	6.806E+0	9.119E+0
-1.330E-1	6.799E+0	9.171E+0
-1.346E-1	6.812E+0	9.090E+0
-1.281E-1	6.796E+0	8.921E+0
-1.313E-1	6.906E+0	9.057E+0
-1.313E-1	6.929E+0	9.060E+0
-1.313E-1	6.803E+0	9.096E+0
-1.281E-1	6.864E+0	9.125E+0
-1.297E-1	6.835E+0	9.041E+0
-1.297E-1	6.825E+0	8.976E+0
-1.297E-1	6.851E+0	9.083E+0
-1.265E-1	6.842E+0	9.080E+0
-1.313E-1	6.890E+0	9.109E+0
-1.297E-1	6.838E+0	9.012E+0
-1.297E-1	6.910E+0	9.125E+0
-1.265E-1	6.783E+0	9.122E+0
-1.281E-1	6.816E+0	9.142E+0
-1.313E-1	6.819E+0	9.018E+0
-1.297E-1	6.819E+0	9.047E+0
-1.297E-1	6.754E+0	9.009E+0
-1.281E-1	6.786E+0	9.086E+0
-1.330E-1	6.809E+0	9.041E+0
-1.297E-1	6.731E+0	9.216E+0
-1.281E-1	6.773E+0	9.145E+0
-1.281E-1	6.747E+0	9.064E+0
-1.346E-1	6.877E+0	9.051E+0
-1.330E-1	6.806E+0	9.031E+0
-1.281E-1	6.790E+0	9.103E+0
-1.281E-1	6.910E+0	9.116E+0
-1.330E-1	6.900E+0	9.034E+0
-1.313E-1	6.760E+0	9.132E+0
-1.281E-1	6.910E+0	9.148E+0
-1.281E-1	6.861E+0	9.119E+0
-1.313E-1	6.786E+0	9.190E+0
-1.346E-1	6.819E+0	9.210E+0
-1.297E-1	6.770E+0	9.103E+0
-1.297E-1	6.825E+0	9.129E+0
-1.346E-1	6.803E+0	9.051E+0
-1.313E-1	6.770E+0	9.174E+0
-1.297E-1	6.751E+0	9.135E+0
-1.297E-1	6.809E+0	9.028E+0
-1.313E-1	6.897E+0	9.154E+0
-1.297E-1	6.861E+0	9.080E+0
-1.297E-1	6.812E+0	9.184E+0
-1.297E-1	6.783E+0	9.080E+0
-1.330E-1	6.851E+0	9.174E+0
-1.330E-1	6.929E+0	9.096E+0
-1.281E-1	6.822E+0	9.093E+0
-1.313E-1	6.702E+0	9.184E+0
-1.313E-1	6.757E+0	9.109E+0
-1.313E-1	6.867E+0	9.099E+0
-1.297E-1	6.741E+0	9.161E+0
-1.313E-1	6.858E+0	9.239E+0
-1.330E-1	6.829E+0	9.164E+0
-1.297E-1	6.790E+0	9.047E+0
-1.297E-1	6.822E+0	9.051E+0
-1.281E-1	6.786E+0	9.132E+0
-1.330E-1	6.871E+0	8.966E+0
-1.297E-1	6.786E+0	9.174E+0
-1.281E-1	6.806E+0	9.005E+0
-1.249E-1	6.777E+0	9.116E+0
-1.281E-1	6.754E+0	8.960E+0
-1.313E-1	6.916E+0	9.038E+0
-1.281E-1	6.744E+0	9.002E+0
-1.313E-1	6.835E+0	9.135E+0
-1.330E-1	6.796E+0	9.177E+0
-1.297E-1	6.890E+0	9.122E+0
-1.281E-1	6.764E+0	9.106E+0
-1.265E-1	6.829E+0	9.180E+0
-1.330E-1	6.835E+0	9.129E+0
-1.313E-1	6.829E+0	9.174E+0
-1.281E-1	6.734E+0	9.213E+0
-1.297E-1	6.880E+0	9.025E+0
-1.313E-1	6.858E+0	9.009E+0
-1.281E-1	6.816E+0	9.142E+0
-1.281E-1	6.835E+0	9.135E+0
-1.297E-1	6.858E+0	8.983E+0
-1.330E-1	6.861E+0	9.119E+0
-1.330E-1	6.728E+0	9.054E+0
-1.297E-1	6.832E+0	9.236E+0
-1.297E-1	6.722E+0	9.067E+0
-1.281E-1	6.796E+0	9.145E+0
-1.297E-1	6.783E+0	9.109E+0
-1.281E-1	6.709E+0	9.210E+0
-1.281E-1	6.884E+0	9.151E+0
-1.330E-1	6.832E+0	9.145E+0
-1.330E-1	6.796E+0	9.015E+0
-1.297E-1	6.939E+0	9.093E+0
-1.297E-1	6.819E+0	9.138E+0
-1.297E-1	6.819E+0	9.119E+0
-1.330E-1	6.816E+0	9.148E+0
-1.281E-1	6.822E+0	9.096E+0
-1.281E-1	6.777E+0	9.164E+0
-1.313E-1	6.819E+0	9.093E+0
-1.313E-1	6.838E+0	9.177E+0
-1.281E-1	6.741E+0	9.151E+0
-1.313E-1	6.861E+0	9.083E+0
-1.330E-1	6.764E+0	9.122E+0
-1.313E-1	6.819E+0	9.171E+0
-1.297E-1	6.744E+0	9.057E+0
-1.297E-1	6.829E+0	9.106E+0
-1.330E-1	6.871E+0	9.119E+0
-1.313E-1	6.757E+0	9.051E+0
-1.297E-1	6.731E+0	9.122E+0
-1.313E-1	6.848E+0	9.138E+0
-1.297E-1	6.819E+0	9.164E+0
-1.313E-1	6.793E+0	9.093E+0
-1.281E-1	6.816E+0	9.093E+0
-1.297E-1	6.764E+0	9.096E+0
-1.346E-1	6.692E+0	9.025E+0
-1.281E-1	6.790E+0	9.125E+0
-1.281E-1	6.906E+0	9.077E+0
-1.297E-1	6.874E+0	9.171E+0
-1.313E-1	6.793E+0	9.096E+0
-1.313E-1	6.754E+0	9.119E+0
-1.297E-1	6.783E+0	9.099E+0
-1.281E-1	6.760E+0	9.083E+0
-1.313E-1	6.855E+0	9.086E+0
-1.313E-1	6.734E+0	9.142E+0
-1.281E-1	6.754E+0	9.180E+0
-1.297E-1	6.780E+0	9.116E+0
-1.330E-1	6.861E+0	9.031E+0
-1.313E-1	6.861E+0	9.229E+0
-1.297E-1	6.890E+0	9.200E+0
-1.297E-1	6.793E+0	9.034E+0
-1.313E-1	6.786E+0	9.171E+0
-1.313E-1	6.757E+0	9.090E+0
-1.265E-1	6.773E+0	9.164E+0
-1.313E-1	6.809E+0	9.080E+0
-1.313E-1	6.864E+0	9.112E+0
-1.297E-1	6.734E+0	9.073E+0
-1.265E-1	6.809E+0	9.167E+0
-1.313E-1	6.819E+0	9.106E+0
-1.313E-1	6.754E+0	9.086E+0
-1.313E-1	6.858E+0	9.051E+0
-1.265E-1	6.864E+0	9.103E+0
-1.297E-1	6.773E+0	9.135E+0
-1.313E-1	6.858E+0	9.015E+0
-1.330E-1	6.790E+0	9.021E+0
-1.249E-1	6.842E+0	8.986E+0
-1.281E-1	6.731E+0	9.070E+0
-1.281E-1	6.845E+0	9.177E+0
-1.297E-1	6.757E+0	8.940E+0
-1.297E-1	6.825E+0	9.080E+0
-1.297E-1	6.760E+0	8.986E+0
-1.330E-1	6.838E+0	9.200E+0
-1.330E-1	6.803E+0	9.034E+0
-1.281E-1	7.000E+0	9.044E+0
-1.297E-1	6.783E+0	9.034E+0
-1.330E-1	6.783E+0	9.034E+0
-1.297E-1	6.777E+0	9.054E+0
-1.265E-1	6.683E+0	9.028E+0
-1.313E-1	6.712E+0	9.057E+0
-1.313E-1	6.822E+0	9.116E+0
-1.313E-1	6.803E+0	9.047E+0
-1.297E-1	6.799E+0	9.103E+0
-1.297E-1	6.790E+0	9.070E+0
-1.297E-1	6.867E+0	9.103E+0
-1.297E-1	6.747E+0	9.060E+0
-1.281E-1	6.845E+0	9.164E+0
-1.297E-1	6.786E+0	8.950E+0
-1.330E-1	6.900E+0	9.281E+0
-1.281E-1	6.880E+0	9.174E+0
-1.281E-1	6.867E+0	9.125E+0
-1.281E-1	6.832E+0	9.093E+0
-1.330E-1	6.842E+0	9.038E+0
-1.313E-1	6.793E+0	8.921E+0
-1.281E-1	6.848E+0	9.034E+0
-1.265E-1	6.731E+0	9.057E+0
-1.362E-1	6.741E+0	9.148E+0
-1.313E-1	6.877E+0	9.161E+0
-1.313E-1	6.887E+0	9.151E+0
-1.281E-1	6.764E+0	8.999E+0
-1.330E-1	6.816E+0	9.106E+0
-1.330E-1	6.796E+0	9.018E+0
-1.297E-1	6.822E+0	9.190E+0
-1.281E-1	6.897E+0	9.112E+0
-1.330E-1	6.835E+0	9.077E+0
-1.346E-1	6.919E+0	9.103E+0
-1.281E-1	6.760E+0	9.064E+0
-1.281E-1	6.709E+0	9.083E+0
-1.313E-1	6.803E+0	9.138E+0
-1.281E-1	6.780E+0	9.190E+0
-1.281E-1	6.848E+0	9.167E+0
-1.281E-1	6.786E+0	9.041E+0
-1.346E-1	6.799E+0	9.083E+0
-1.313E-1	6.767E+0	9.018E+0
-1.249E-1	6.819E+0	9.057E+0
-1.281E-1	6.764E+0	9.093E+0
-1.297E-1	6.666E+0	8.979E+0
-1.297E-1	6.897E+0	9.070E+0
-1.281E-1	6.731E+0	9.154E+0
-1.313E-1	6.744E+0	9.145E+0
-1.330E-1	6.890E+0	9.090E+0
-1.313E-1	6.858E+0	9.057E+0
-1.297E-1	6.777E+0	9.103E+0
-1.297E-1	6.835E+0	9.070E+0
-1.297E-1	6.760E+0	8.996E+0
-1.281E-1	6.686E+0	8.996E+0
-1.297E-1	6.780E+0	9.122E+0
-1.297E-1	6.747E+0	9.051E+0
-1.313E-1	6.842E+0	9.080E+0
-1.330E-1	6.906E+0	9.219E+0
-1.281E-1	6.803E+0	9.132E+0
-1.249E-1	6.773E+0	9.064E+0
-1.313E-1	6.793E+0	9.064E+0
-1.297E-1	6.780E+0	9.148E+0
-1.265E-1	6.822E+0	9.025E+0
-1.297E-1	6.929E+0	9.070E+0
-1.313E-1	6.744E+0	9.103E+0
-1.265E-1	6.916E+0	9.151E+0
-1.281E-1	6.913E+0	9.067E+0
-1.281E-1	6.786E+0	9.028E+0
-1.346E-1	6.851E+0	9.193E+0
-1.313E-1	6.796E+0	9.116E+0
-1.281E-1	6.799E+0	9.009E+0
-1.265E-1	6.816E+0	9.096E+0
-1.330E-1	6.812E+0	9.187E+0
-1.313E-1	6.777E+0	9.096E+0
-1.249E-1	6.751E+0	9.034E+0
-1.265E-1	6.705E+0	9.174E+0
-1.330E-1	6.790E+0	9.057E+0
-1.297E-1	6.796E+0	9.142E+0
-1.265E-1	6.738E+0	9.090E+0
-1.330E-1	6.722E+0	9.070E+0
-1.297E-1	6.696E+0	9.206E+0
-1.313E-1	6.835E+0	9.145E+0
-1.281E-1	6.919E+0	9.148E+0
-1.265E-1	6.942E+0	9.073E+0
-1.313E-1	6.793E+0	9.060E+0
-1.297E-1	6.858E+0	9.025E+0
-1.297E-1	6.816E+0	9.109E+0
-1.281E-1	6.731E+0	8.989E+0
-1.313E-1	6.790E+0	9.031E+0
-1.281E-1	6.770E+0	9.106E+0
-1.265E-1	6.660E+0	9.122E+0
-1.265E-1	6.897E+0	9.106E+0
-1.313E-1	6.773E+0	9.112E+0
-1.330E-1	6.880E+0	9.080E+0
-1.281E-1	6.855E+0	9.129E+0
-1.265E-1	6.893E+0	9.077E+0
-1.346E-1	6.718E+0	9.145E+0
-1.281E-1	6.780E+0	9.203E+0
-1.281E-1	6.799E+0	9.252E+0
-1.313E-1	6.757E+0	9.103E+0
-1.330E-1	6.838E+0	8.989E+0
-1.313E-1	6.796E+0	9.103E+0
-1.265E-1	6.806E+0	8.999E+0
-1.281E-1	6.816E+0	9.005E+0
-1.297E-1	6.835E+0	9.122E+0
-1.313E-1	6.829E+0	9.080E+0
-1.281E-1	6.702E+0	8.843E+0
-1.297E-1	6.829E+0	9.067E+0
-1.330E-1	6.767E+0	9.190E+0
-1.313E-1	6.822E+0	9.138E+0
-1.297E-1	6.877E+0	9.041E+0
-1.297E-1	6.913E+0	9.145E+0
-1.330E-1	6.809E+0	9.125E+0
-1.281E-1	6.744E+0	8.999E+0
-1.281E-1	6.838E+0	9.096E+0
-1.281E-1	6.741E+0	9.103E+0
-1.313E-1	6.741E+0	9.083E+0
-1.297E-1	6.942E+0	8.966E+0
-1.281E-1	6.835E+0	9.197E+0
-1.281E-1	6.842E+0	9.086E+0
-1.330E-1	6.803E+0	9.203E+0
-1.281E-1	6.893E+0	9.190E+0
-1.297E-1	6.770E+0	9.067E+0
-1.297E-1	6.803E+0	9.051E+0
-1.297E-1	6.867E+0	9.060E+0
-1.297E-1	6.819E+0	9.064E+0
-1.281E-1	6.858E+0	9.119E+0
-1.281E-1	6.861E+0	9.161E+0
-1.297E-1	6.799E+0	9.057E+0
-1.313E-1	6.913E+0	9.099E+0
-1.281E-1	6.809E+0	9.148E+0
-1.297E-1	6.803E+0	9.021E+0
-1.330E-1	6.897E+0	9.099E+0
-1.297E-1	6.835E+0	9.229E+0
-1.281E-1	6.809E+0	9.174E+0
-1.297E-1	6.926E+0	9.083E+0
-1.346E-1	6.770E+0	9.106E+0
-1.281E-1	6.796E+0	9.057E+0
-1.313E-1	6.803E+0	9.125E+0
-1.297E-1	6.786E+0	9.125E+0
-1.330E-1	6.816E+0	9.129E+0
-1.346E-1	6.842E+0	9.038E+0
-1.297E-1	6.770E+0	9.148E+0
-1.297E-1	6.770E+0	9.190E+0
-1.313E-1	6.731E+0	9.060E+0
-1.297E-1	6.926E+0	9.119E+0
-1.281E-1	6.738E+0	9.047E+0
-1.297E-1	6.832E+0	9.044E+0
-1.313E-1	6.796E+0	9.002E+0
-1.313E-1	6.796E+0	9.193E+0
-1.297E-1	6.906E+0	9.129E+0
-1.297E-1	6.809E+0	9.151E+0
-1.313E-1	6.786E+0	9.057E+0
-1.330E-1	6.757E+0	9.106E+0
-1.281E-1	6.809E+0	9.112E+0
-1.297E-1	6.780E+0	9.142E+0
-1.313E-1	6.783E+0	9.125E+0
-1.297E-1	6.734E+0	9.287E+0
-1.265E-1	6.861E+0	9.103E+0
-1.265E-1	6.799E+0	9.060E+0
-1.313E-1	6.832E+0	9.151E+0
-1.313E-1	6.825E+0	9.112E+0
-1.265E-1	6.790E+0	9.197E+0
-1.281E-1	6.796E+0	9.093E+0
-1.297E-1	6.851E+0	9.193E+0
-1.313E-1	6.770E+0	9.070E+0
-1.281E-1	6.812E+0	9.093E+0
-1.281E-1	6.770E+0	9.129E+0
-1.330E-1	6.913E+0	9.093E+0
-1.313E-1	6.670E+0	9.077E+0
-1.281E-1	6.884E+0	9.018E+0
-1.281E-1	6.783E+0	9.090E+0
-1.313E-1	6.780E+0	9.135E+0
-1.313E-1	6.686E+0	9.099E+0
-1.265E-1	6.803E+0	8.999E+0
-1.330E-1	6.893E+0	9.093E+0
-1.313E-1	6.767E+0	9.216E+0
-1.330E-1	6.744E+0	9.145E+0
-1.265E-1	6.832E+0	9.197E+0
-1.297E-1	6.725E+0	9.171E+0
-1.330E-1	6.809E+0	9.161E+0
-1.313E-1	6.884E+0	9.255E+0
-1.313E-1	6.754E+0	9.148E+0
-1.313E-1	6.799E+0	9.054E+0
-1.313E-1	6.670E+0	9.060E+0
-1.281E-1	6.825E+0	9.015E+0
-1.232E-1	6.842E+0	9.142E+0
-1.297E-1	6.812E+0	9.197E+0
-1.297E-1	6.919E+0	9.129E+0
-1.330E-1	6.767E+0	8.934E+0
-1.265E-1	6.806E+0	9.148E+0
-1.281E-1	6.838E+0	9.009E+0
-1.313E-1	6.893E+0	9.073E+0
-1.313E-1	6.900E+0	9.158E+0
-1.297E-1	6.884E+0	9.106E+0
-1.297E-1	6.806E+0	9.015E+0
-1.313E-1	6.709E+0	9.060E+0
-1.330E-1	6.812E+0	9.083E+0
-1.281E-1	6.851E+0	9.193E+0
-1.313E-1	6.809E+0	9.167E+0
-1.313E-1	6.773E+0	9.125E+0
-1.313E-1	6.790E+0	9.015E+0
-1.265E-1	6.777E+0	9.135E+0
-1.281E-1	6.731E+0	9.002E+0
-1.297E-1	6.942E+0	9.122E+0
-1.313E-1	6.777E+0	9.086E+0
-1.281E-1	6.799E+0	8.992E+0
-1.297E-1	6.799E+0	9.138E+0
-1.297E-1	6.747E+0	9.090E+0
-1.297E-1	6.803E+0	9.099E+0
-1.297E-1	6.858E+0	9.151E+0
-1.297E-1	6.741E+0	9.125E+0
-1.313E-1	6.744E+0	9.070E+0
-1.313E-1	6.838E+0	9.158E+0
-1.281E-1	6.744E+0	9.083E+0
-1.297E-1	6.809E+0	9.148E+0
-1.297E-1	6.874E+0	9.112E+0
-1.313E-1	6.738E+0	9.099E+0
-1.281E-1	6.994E+0	9.093E+0
-1.281E-1	6.731E+0	9.125E+0
-1.313E-1	6.770E+0	9.099E+0
-1.313E-1	6.809E+0	9.164E+0
-1.281E-1	6.838E+0	9.148E+0
-1.265E-1	6.764E+0	9.106E+0
-1.313E-1	6.900E+0	9.125E+0
-1.297E-1	6.712E+0	9.060E+0
-1.297E-1	6.767E+0	9.112E+0
-1.297E-1	6.747E+0	9.112E+0
-1.313E-1	6.796E+0	8.983E+0
-1.281E-1	6.809E+0	9.167E+0
-1.297E-1	6.728E+0	9.109E+0
-1.281E-1	6.835E+0	9.190E+0
-1.313E-1	6.773E+0	9.099E+0
-1.330E-1	6.926E+0	9.125E+0
-1.281E-1	6.780E+0	9.021E+0
-1.265E-1	6.770E+0	8.918E+0
-1.313E-1	6.806E+0	9.148E+0
-1.313E-1	6.816E+0	9.154E+0
-1.281E-1	6.790E+0	9.009E+0
-1.297E-1	6.978E+0	9.187E+0
-1.313E-1	6.803E+0	9.154E+0
-1.297E-1	6.767E+0	9.142E+0
-1.265E-1	6.864E+0	9.167E+0
-1.281E-1	6.910E+0	9.138E+0
-1.346E-1	6.913E+0	9.135E+0
-1.313E-1	6.751E+0	9.187E+0
-1.265E-1	6.747E+0	9.070E+0
-1.281E-1	6.919E+0	9.171E+0
-1.313E-1	6.796E+0	9.009E+0
-1.346E-1	6.673E+0	9.164E+0
-1.265E-1	6.793E+0	9.197E+0
-1.297E-1	6.760E+0	8.992E+0
-1.297E-1	6.906E+0	9.109E+0
-1.313E-1	6.838E+0	8.966E+0
-1.281E-1	6.786E+0	9.109E+0
-1.265E-1	6.825E+0	9.086E+0
-1.313E-1	6.812E+0	9.158E+0
-1.313E-1	6.842E+0	9.093E+0
-1.281E-1	6.780E+0	9.044E+0
-1.297E-1	6.734E+0	9.064E+0
-1.313E-1	6.835E+0	9.012E+0
-1.281E-1	6.767E+0	9.132E+0
-1.281E-1	6.845E+0	9.116E+0
-1.281E-1	6.965E+0	9.051E+0
-1.313E-1	6.910E+0	9.025E+0
-1.297E-1	6.673E+0	9.112E+0
-1.281E-1	6.819E+0	9.164E+0
-1.265E-1	6.767E+0	9.106E+0
-1.281E-1	6.848E+0	9.044E+0
-1.281E-1	6.864E+0	8.957E+0
-1.281E-1	6.757E+0	8.989E+0
-1.281E-1	6.848E+0	9.106E+0
-1.297E-1	6.874E+0	9.047E+0
-1.330E-1	6.812E+0	9.106E+0
-1.281E-1	6.796E+0	9.044E+0
-1.297E-1	6.803E+0	9.232E+0
-1.297E-1	6.851E+0	9.064E+0
-1.313E-1	6.916E+0	9.122E+0
-1.313E-1	6.796E+0	9.054E+0
-1.281E-1	6.770E+0	9.064E+0
-1.297E-1	6.829E+0	9.012E+0
-1.297E-1	6.806E+0	9.044E+0
-1.281E-1	6.832E+0	9.142E+0
-1.313E-1	6.809E+0	9.119E+0
-1.330E-1	6.793E+0	9.080E+0
-1.313E-1	6.786E+0	9.132E+0
-1.313E-1	6.773E+0	8.976E+0
-1.281E-1	6.900E+0	9.034E+0
-1.313E-1	6.842E+0	9.103E+0
-1.297E-1	6.819E+0	9.226E+0
-1.281E-1	6.845E+0	9.112E+0
-1.281E-1	6.819E+0	9.109E+0
-1.297E-1	6.874E+0	9.002E+0
-1.313E-1	6.780E+0	9.142E+0
-1.281E-1	6.880E+0	9.135E+0
-1.313E-1	6.825E+0	9.051E+0
-1.313E-1	6.867E+0	9.090E+0
-1.330E-1	6.822E+0	9.109E+0
-1.281E-1	6.777E+0	9.116E+0
-1.265E-1	6.786E+0	9.051E+0
-1.313E-1	6.845E+0	9.086E+0
-1.313E-1	6.803E+0	9.193E+0
-1.265E-1	6.705E+0	9.060E+0
-1.313E-1	6.842E+0	9.187E+0
-1.297E-1	6.816E+0	8.996E+0
-1.313E-1	6.793E+0	9.106E+0
-1.249E-1	6.663E+0	9.122E+0
-1.297E-1	6.822E+0	9.054E+0
-1.330E-1	6.903E+0	9.073E+0
-1.313E-1	6.712E+0	9.122E+0
-1.297E-1	6.725E+0	8.989E+0
-1.297E-1	6.799E+0	9.138E+0
-1.313E-1	6.773E+0	9.158E+0
-1.313E-1	6.890E+0	9.047E+0
-1.265E-1	6.842E+0	9.103E+0
-1.297E-1	6.747E+0	9.145E+0
-1.313E-1	6.835E+0	9.099E+0
-1.297E-1	6.806E+0	9.122E+0
-1.265E-1	6.890E+0	9.038E+0
-1.297E-1	6.712E+0	9.164E+0
-1.346E-1	6.851E+0	9.129E+0
-1.313E-1	6.816E+0	9.038E+0
-1.281E-1	6.851E+0	9.161E+0
-1.265E-1	6.692E+0	9.187E+0
-1.313E-1	6.725E+0	9.177E+0
-1.297E-1	6.799E+0	9.034E+0
-1.281E-1	6.790E+0	9.129E+0
-1.281E-1	6.793E+0	9.096E+0
-1.313E-1	6.754E+0	9.090E+0
-1.297E-1	6.754E+0	9.122E+0
-1.281E-1	6.890E+0	9.073E+0
-1.313E-1	6.832E+0	9.122E+0
-1.313E-1	6.848E+0	9.047E+0
-1.313E-1	6.793E+0	9.077E+0
-1.265E-1	6.760E+0	9.119E+0
-1.297E-1	6.812E+0	9.086E+0
-1.313E-1	6.867E+0	9.190E+0
-1.313E-1	6.777E+0	8.931E+0
-1.281E-1	6.845E+0	9.216E+0
-1.297E-1	6.897E+0	9.158E+0
-1.313E-1	6.734E+0	9.021E+0
-1.297E-1	6.803E+0	9.080E+0
-1.249E-1	6.793E+0	9.044E+0
-1.265E-1	6.783E+0	9.015E+0
-1.313E-1	6.825E+0	9.125E+0
-1.297E-1	6.705E+0	9.067E+0
-1.281E-1	6.929E+0	9.125E+0
-1.281E-1	6.757E+0	8.999E+0
-1.297E-1	6.861E+0	9.206E+0
-1.297E-1	6.916E+0	9.077E+0
-1.281E-1	6.796E+0	9.057E+0
-1.281E-1	6.744E+0	9.116E+0
-1.313E-1	6.780E+0	9.057E+0
-1.313E-1	6.744E+0	9.145E+0
-1.281E-1	6.793E+0	9.138E+0
-1.249E-1	6.848E+0	9.021E+0
-1.297E-1	6.809E+0	9.070E+0
-1.330E-1	6.725E+0	9.041E+0
-1.265E-1	6.744E+0	9.015E+0
-1.281E-1	6.812E+0	8.992E+0
-1.313E-1	6.767E+0	9.142E+0
-1.313E-1	6.913E+0	9.080E+0
-1.265E-1	6.777E+0	9.300E+0
-1.297E-1	6.793E+0	9.080E+0
-1.330E-1	6.829E+0	9.002E+0
-1.297E-1	6.842E+0	9.132E+0
-1.297E-1	6.842E+0	9.142E+0
-1.297E-1	6.751E+0	9.142E+0
-1.313E-1	6.835E+0	9.109E+0
-1.297E-1	6.796E+0	9.070E+0
-1.297E-1	6.757E+0	9.064E+0
-1.330E-1	6.783E+0	9.103E+0
-1.330E-1	6.702E+0	9.054E+0
-1.313E-1	6.692E+0	9.174E+0
-1.281E-1	6.803E+0	9.164E+0
-1.297E-1	6.670E+0	9.031E+0
-1.313E-1	6.712E+0	9.132E+0
-1.297E-1	6.754E+0	9.054E+0
-1.265E-1	6.799E+0	9.206E+0
-1.281E-1	6.741E+0	9.193E+0
-1.313E-1	6.851E+0	9.041E+0
-1.346E-1	6.829E+0	9.047E+0
-1.297E-1	6.816E+0	8.966E+0
-1.265E-1	6.822E+0	9.099E+0
-1.330E-1	6.816E+0	9.142E+0
-1.297E-1	6.803E+0	9.077E+0
-1.265E-1	6.822E+0	9.021E+0
-1.281E-1	6.809E+0	9.135E+0
-1.297E-1	6.812E+0	9.070E+0
-1.281E-1	6.747E+0	9.054E+0
-1.281E-1	6.851E+0	9.093E+0
-1.297E-1	6.780E+0	9.099E+0
-1.313E-1	6.767E+0	9.190E+0
-1.281E-1	6.780E+0	9.073E+0
-1.281E-1	6.867E+0	9.255E+0
-1.297E-1	6.689E+0	9.067E+0
-1.313E-1	6.715E+0	9.119E+0
-1.281E-1	6.842E+0	9.106E+0
-1.281E-1	6.887E+0	9.109E+0
-1.265E-1	6.809E+0	9.129E+0
-1.281E-1	6.906E+0	9.206E+0
-1.297E-1	6.848E+0	9.099E+0
-1.265E-1	6.767E+0	9.041E+0
-1.297E-1	6.903E+0	9.145E+0
-1.313E-1	6.728E+0	9.119E+0
-1.313E-1	6.728E+0	9.232E+0
-1.265E-1	6.838E+0	9.129E+0
-1.281E-1	6.822E+0	9.073E+0
-1.297E-1	6.799E+0	9.119E+0
-1.313E-1	6.786E+0	9.164E+0
-1.281E-1	6.887E+0	9.197E+0
-1.265E-1	6.767E+0	9.038E+0
-1.297E-1	6.812E+0	9.077E+0
-1.313E-1	6.793E+0	8.986E+0
-1.297E-1	6.790E+0	9.112E+0
-1.297E-1	6.916E+0	8.976E+0
-1.313E-1	6.773E+0	9.148E+0
-1.281E-1	6.806E+0	9.051E+0
-1.265E-1	6.861E+0	9.057E+0
-1.281E-1	6.887E+0	9.070E+0
-1.313E-1	6.861E+0	9.135E+0
-1.281E-1	6.773E+0	9.103E+0
-1.297E-1	6.734E+0	9.151E+0
-1.265E-1	6.825E+0	9.015E+0
-1.313E-1	6.822E+0	9.060E+0
-1.313E-1	6.900E+0	9.180E+0
-1.281E-1	6.712E+0	9.093E+0
-1.297E-1	6.900E+0	9.083E+0
-1.297E-1	6.845E+0	8.937E+0
-1.281E-1	6.897E+0	9.099E+0
-1.297E-1	6.773E+0	9.021E+0
-1.281E-1	6.757E+0	9.184E+0
-1.297E-1	6.809E+0	9.197E+0
-1.297E-1	6.809E+0	9.116E+0
-1.297E-1	6.754E+0	9.135E+0
-1.297E-1	6.806E+0	9.080E+0
-1.313E-1	6.822E+0	8.940E+0
-1.297E-1	6.838E+0	9.138E+0
-1.281E-1	6.783E+0	9.090E+0
-1.281E-1	6.777E+0	9.109E+0
-1.297E-1	6.855E+0	9.109E+0
-1.281E-1	6.816E+0	9.148E+0
-1.281E-1	6.796E+0	9.073E+0
-1.265E-1	6.793E+0	9.145E+0
-1.313E-1	6.757E+0	9.083E+0
-1.281E-1	6.845E+0	9.106E+0
-1.265E-1	6.816E+0	9.060E+0
-1.297E-1	6.884E+0	9.132E+0
-1.297E-1	6.773E+0	9.180E+0
-1.297E-1	6.819E+0	9.083E+0
-1.265E-1	6.867E+0	9.009E+0
-1.297E-1	6.734E+0	9.096E+0
-1.313E-1	6.832E+0	9.096E+0
-1.281E-1	6.832E+0	9.239E+0
-1.265E-1	6.696E+0	9.051E+0
-1.249E-1	6.871E+0	9.129E+0
-1.330E-1	6.887E+0	9.177E+0
-1.281E-1	6.764E+0	9.148E+0
-1.265E-1	6.845E+0	9.086E+0
-1.265E-1	6.796E+0	9.171E+0
-1.313E-1	6.906E+0	9.041E+0
-1.281E-1	6.838E+0	9.099E+0
-1.297E-1	6.822E+0	8.918E+0
-1.281E-1	6.754E+0	9.103E+0
-1.313E-1	6.773E+0	9.025E+0
-1.313E-1	6.858E+0	9.054E+0
-1.281E-1	6.734E+0	8.999E+0
-1.249E-1	6.816E+0	9.103E+0
-1.313E-1	6.773E+0	9.174E+0
-1.297E-1	6.744E+0	9.151E+0
-1.281E-1	6.809E+0	9.067E+0
-1.265E-1	6.900E+0	9.180E+0
-1.330E-1	6.887E+0	9.232E+0
-1.313E-1	6.816E+0	9.064E+0
-1.281E-1	6.770E+0	9.132E+0
-1.265E-1	6.890E+0	9.054E+0
-1.281E-1	6.877E+0	9.138E+0
-1.313E-1	6.855E+0	9.154E+0
-1.265E-1	6.793E+0	9.103E+0
-1.265E-1	6.741E+0	9.099E+0
-1.313E-1	6.793E+0	9.057E+0
-1.297E-1	6.884E+0	9.197E+0
-1.265E-1	6.816E+0	9.086E+0
-1.281E-1	6.696E+0	9.025E+0
-1.297E-1	6.845E+0	8.996E+0
-1.297E-1	6.835E+0	9.005E+0
-1.281E-1	6.738E+0	9.129E+0
-1.265E-1	6.793E+0	9.090E+0
-1.281E-1	6.790E+0	9.116E+0
-1.281E-1	6.835E+0	9.145E+0
-1.265E-1	6.757E+0	9.054E+0
-1.297E-1	6.790E+0	9.171E+0
-1.297E-1	6.867E+0	9.083E+0
-1.265E-1	6.777E+0	9.187E+0
-1.281E-1	6.822E+0	9.103E+0
-1.297E-1	6.812E+0	9.051E+0
-1.281E-1	6.861E+0	9.135E+0
-1.297E-1	6.705E+0	9.067E+0
-1.265E-1	6.767E+0	9.057E+0
-1.265E-1	6.803E+0	9.086E+0
-1.313E-1	6.848E+0	9.119E+0
-1.297E-1	6.764E+0	9.070E+0
-1.281E-1	6.760E+0	9.018E+0
-1.297E-1	6.793E+0	8.989E+0
-1.297E-1	6.812E+0	9.125E+0
-1.313E-1	6.832E+0	9.093E+0
-1.232E-1	6.903E+0	9.093E+0
-1.297E-1	6.799E+0	9.093E+0
-1.313E-1	6.809E+0	9.060E+0
-1.281E-1	6.871E+0	9.083E+0
-1.281E-1	6.806E+0	9.077E+0
-1.297E-1	6.809E+0	9.112E+0
-1.313E-1	6.725E+0	9.125E+0
-1.346E-1	6.851E+0	9.012E+0
-1.281E-1	6.790E+0	9.070E+0
-1.281E-1	6.806E+0	9.125E+0
-1.330E-1	6.858E+0	9.119E+0
-1.313E-1	6.867E+0	9.080E+0
-1.265E-1	6.760E+0	9.018E+0
-1.297E-1	6.799E+0	9.057E+0
-1.297E-1	6.822E+0	9.122E+0
-1.297E-1	6.893E+0	9.158E+0
-1.281E-1	6.799E+0	9.213E+0
-1.281E-1	6.725E+0	9.064E+0
-1.330E-1	6.890E+0	9.161E+0
-1.313E-1	6.829E+0	9.200E+0
-1.265E-1	6.829E+0	9.164E+0
-1.297E-1	6.718E+0	9.021E+0
-1.297E-1	6.783E+0	9.096E+0
-1.297E-1	6.712E+0	9.106E+0
-1.265E-1	6.851E+0	9.099E+0
-1.297E-1	6.822E+0	8.960E+0
-1.346E-1	6.803E+0	9.064E+0
-1.297E-1	6.777E+0	9.028E+0
-1.281E-1	6.822E+0	9.164E+0
-1.281E-1	6.786E+0	9.047E+0
-1.313E-1	6.874E+0	9.080E+0
-1.281E-1	6.877E+0	9.054E+0
-1.297E-1	6.829E+0	9.154E+0
-1.281E-1	6.692E+0	9.047E+0
-1.330E-1	6.806E+0	9.116E+0
-1.281E-1	6.903E+0	9.060E+0
-1.281E-1	6.822E+0	9.041E+0
-1.313E-1	6.829E+0	9.180E+0
-1.313E-1	6.747E+0	9.174E+0
-1.297E-1	6.858E+0	9.129E+0
-1.281E-1	6.751E+0	9.041E+0
-1.297E-1	6.819E+0	9.119E+0
-1.265E-1	6.819E+0	9.138E+0
-1.281E-1	6.760E+0	9.151E+0
-1.265E-1	6.845E+0	9.200E+0
-1.265E-1	6.767E+0	9.093E+0
-1.313E-1	6.887E+0	9.083E+0
-1.313E-1	6.880E+0	9.070E+0
-1.265E-1	6.864E+0	9.203E+0
-1.281E-1	6.812E+0	9.142E+0
-1.313E-1	6.855E+0	9.070E+0
-1.313E-1	6.803E+0	9.080E+0
-1.265E-1	6.855E+0	9.187E+0
-1.313E-1	6.858E+0	9.067E+0
-1.313E-1	6.793E+0	9.193E+0
-1.313E-1	6.767E+0	9.018E+0
-1.265E-1	6.760E+0	9.210E+0
-1.297E-1	6.884E+0	9.106E+0
-1.313E-1	6.663E+0	8.999E+0
-1.297E-1	6.744E+0	9.210E+0
-1.281E-1	6.926E+0	9.112E+0
-1.297E-1	6.760E+0	9.119E+0
-1.297E-1	6.861E+0	9.051E+0
-1.281E-1	6.754E+0	9.161E+0
-1.265E-1	6.793E+0	9.070E+0
-1.297E-1	6.796E+0	9.190E+0
-1.313E-1	6.767E+0	9.138E+0
-1.313E-1	6.806E+0	9.028E+0
-1.313E-1	6.806E+0	9.252E+0
-1.249E-1	6.790E+0	9.158E+0
-1.297E-1	6.864E+0	9.021E+0
-1.297E-1	6.754E+0	9.151E+0
-1.281E-1	6.906E+0	9.206E+0
-1.265E-1	6.942E+0	9.229E+0
-1.313E-1	6.773E+0	9.154E+0
-1.313E-1	6.900E+0	9.060E+0
-1.281E-1	6.780E+0	9.129E+0
-1.265E-1	6.816E+0	9.093E+0
-1.297E-1	6.770E+0	9.044E+0
-1.265E-1	6.893E+0	9.012E+0
-1.265E-1	6.897E+0	9.090E+0
-1.281E-1	6.848E+0	9.021E+0
-1.297E-1	6.838E+0	9.106E+0
-1.297E-1	6.806E+0	9.122E+0
-1.281E-1	6.816E+0	9.064E+0
-1.249E-1	6.773E+0	9.018E+0
-1.297E-1	6.793E+0	9.086E+0
-1.297E-1	6.864E+0	8.996E+0
-1.281E-1	6.799E+0	9.064E+0
-1.281E-1	6.767E+0	9.099E+0
-1.330E-1	6.903E+0	9.129E+0
-1.297E-1	6.897E+0	9.164E+0
[truncated: 72,981 more rows]
