# Supplementary material for: Improved ANAP incorporation and VCF analysis reveal details of P2X7 current facilitation and a limited conformational interplay between ATP binding and the intracellular ballast domain
Source: eLife. 2023 Jan 4;12:e82479. doi: 10.7554/eLife.82479 (PMC9859053; doi:10.7554/eLife.82479)
Supplement: Figure 3—figure supplement 3—source data 2. [file elife-82479-fig3-figsupp3-data2.zip › Figure-3_figure-supplement-3_source-data-2/DeltaCys-constructs/d29/10.csv]

-7.295E-2	1.512E+0	1.544E+0
-7.457E-2	1.492E+0	1.599E+0
-7.457E-2	1.567E+0	1.603E+0
-7.457E-2	1.434E+0	1.534E+0
-7.295E-2	1.521E+0	1.632E+0
-7.133E-2	1.502E+0	1.583E+0
-7.457E-2	1.486E+0	1.564E+0
-7.457E-2	1.460E+0	1.629E+0
-7.457E-2	1.486E+0	1.599E+0
-7.133E-2	1.564E+0	1.658E+0
-7.457E-2	1.505E+0	1.648E+0
-7.295E-2	1.502E+0	1.616E+0
-7.295E-2	1.473E+0	1.609E+0
-7.133E-2	1.489E+0	1.612E+0
-7.620E-2	1.502E+0	1.580E+0
-7.457E-2	1.496E+0	1.586E+0
-7.295E-2	1.444E+0	1.658E+0
-7.457E-2	1.496E+0	1.573E+0
-7.620E-2	1.528E+0	1.625E+0
-7.620E-2	1.512E+0	1.544E+0
-7.133E-2	1.515E+0	1.554E+0
-7.133E-2	1.476E+0	1.593E+0
-7.457E-2	1.551E+0	1.567E+0
-7.457E-2	1.473E+0	1.609E+0
-7.295E-2	1.489E+0	1.612E+0
-7.620E-2	1.567E+0	1.593E+0
-7.620E-2	1.486E+0	1.603E+0
-7.620E-2	1.466E+0	1.612E+0
-7.295E-2	1.476E+0	1.632E+0
-6.971E-2	1.512E+0	1.551E+0
-7.620E-2	1.499E+0	1.596E+0
-7.295E-2	1.457E+0	1.616E+0
-7.457E-2	1.496E+0	1.603E+0
-7.133E-2	1.538E+0	1.593E+0
-7.782E-2	1.509E+0	1.603E+0
-7.457E-2	1.531E+0	1.680E+0
-7.295E-2	1.521E+0	1.544E+0
-7.133E-2	1.502E+0	1.528E+0
-7.620E-2	1.492E+0	1.573E+0
-7.620E-2	1.473E+0	1.593E+0
-7.457E-2	1.496E+0	1.567E+0
-7.295E-2	1.509E+0	1.619E+0
-7.620E-2	1.473E+0	1.596E+0
-7.782E-2	1.505E+0	1.645E+0
-7.457E-2	1.483E+0	1.577E+0
-7.295E-2	1.531E+0	1.577E+0
-7.782E-2	1.492E+0	1.570E+0
-7.457E-2	1.486E+0	1.612E+0
-7.295E-2	1.502E+0	1.632E+0
-7.457E-2	1.489E+0	1.580E+0
-7.457E-2	1.538E+0	1.586E+0
-7.620E-2	1.470E+0	1.603E+0
-7.457E-2	1.489E+0	1.599E+0
-7.133E-2	1.534E+0	1.619E+0
-7.457E-2	1.518E+0	1.609E+0
-7.620E-2	1.554E+0	1.557E+0
-7.133E-2	1.521E+0	1.625E+0
-7.295E-2	1.470E+0	1.593E+0
-7.620E-2	1.434E+0	1.606E+0
-7.457E-2	1.479E+0	1.580E+0
-7.295E-2	1.505E+0	1.612E+0
-7.457E-2	1.496E+0	1.596E+0
-7.620E-2	1.492E+0	1.609E+0
-7.620E-2	1.496E+0	1.658E+0
-7.133E-2	1.489E+0	1.593E+0
-7.295E-2	1.502E+0	1.596E+0
-7.457E-2	1.515E+0	1.635E+0
-7.620E-2	1.557E+0	1.612E+0
-7.457E-2	1.505E+0	1.606E+0
-7.782E-2	1.499E+0	1.606E+0
-7.457E-2	1.538E+0	1.593E+0
-7.782E-2	1.544E+0	1.586E+0
-7.295E-2	1.483E+0	1.625E+0
-7.295E-2	1.460E+0	1.577E+0
-7.133E-2	1.509E+0	1.577E+0
-7.782E-2	1.483E+0	1.590E+0
-7.133E-2	1.512E+0	1.606E+0
-7.295E-2	1.531E+0	1.638E+0
-7.620E-2	1.496E+0	1.593E+0
-7.620E-2	1.521E+0	1.541E+0
-7.295E-2	1.502E+0	1.586E+0
-7.133E-2	1.486E+0	1.593E+0
-7.457E-2	1.460E+0	1.625E+0
-7.782E-2	1.453E+0	1.632E+0
-7.295E-2	1.512E+0	1.560E+0
-7.133E-2	1.476E+0	1.619E+0
-7.457E-2	1.502E+0	1.586E+0
-7.457E-2	1.489E+0	1.638E+0
-6.971E-2	1.525E+0	1.599E+0
-7.133E-2	1.470E+0	1.622E+0
-7.457E-2	1.479E+0	1.590E+0
-7.620E-2	1.499E+0	1.606E+0
-7.620E-2	1.505E+0	1.599E+0
-6.971E-2	1.492E+0	1.590E+0
-7.620E-2	1.547E+0	1.564E+0
-7.782E-2	1.505E+0	1.580E+0
-7.133E-2	1.534E+0	1.625E+0
-7.295E-2	1.541E+0	1.577E+0
-7.620E-2	1.479E+0	1.642E+0
-7.782E-2	1.463E+0	1.593E+0
-7.295E-2	1.483E+0	1.590E+0
-7.133E-2	1.509E+0	1.609E+0
-7.620E-2	1.492E+0	1.547E+0
-7.457E-2	1.512E+0	1.541E+0
-7.457E-2	1.463E+0	1.596E+0
-7.295E-2	1.531E+0	1.564E+0
-7.457E-2	1.515E+0	1.629E+0
-7.457E-2	1.457E+0	1.658E+0
-7.295E-2	1.531E+0	1.609E+0
-7.295E-2	1.479E+0	1.599E+0
-7.620E-2	1.489E+0	1.580E+0
-7.620E-2	1.466E+0	1.596E+0
-7.295E-2	1.486E+0	1.622E+0
-6.971E-2	1.525E+0	1.541E+0
-7.782E-2	1.531E+0	1.625E+0
-7.295E-2	1.463E+0	1.658E+0
-7.457E-2	1.521E+0	1.560E+0
-7.133E-2	1.486E+0	1.560E+0
-7.457E-2	1.463E+0	1.599E+0
-7.782E-2	1.460E+0	1.590E+0
-7.295E-2	1.486E+0	1.616E+0
-6.809E-2	1.460E+0	1.596E+0
-7.457E-2	1.473E+0	1.554E+0
-7.295E-2	1.509E+0	1.606E+0
-7.457E-2	1.486E+0	1.651E+0
-6.971E-2	1.512E+0	1.651E+0
-7.457E-2	1.492E+0	1.629E+0
-7.457E-2	1.483E+0	1.590E+0
-6.971E-2	1.476E+0	1.593E+0
-7.295E-2	1.492E+0	1.654E+0
-7.457E-2	1.502E+0	1.596E+0
-7.944E-2	1.450E+0	1.560E+0
-7.457E-2	1.476E+0	1.580E+0
-7.295E-2	1.486E+0	1.603E+0
-7.295E-2	1.476E+0	1.648E+0
-7.620E-2	1.489E+0	1.525E+0
-7.133E-2	1.505E+0	1.619E+0
-7.295E-2	1.460E+0	1.599E+0
-7.457E-2	1.453E+0	1.544E+0
-7.457E-2	1.486E+0	1.577E+0
-7.295E-2	1.515E+0	1.635E+0
-7.295E-2	1.525E+0	1.596E+0
-7.620E-2	1.460E+0	1.560E+0
-7.457E-2	1.476E+0	1.580E+0
-7.295E-2	1.460E+0	1.622E+0
-7.133E-2	1.486E+0	1.654E+0
-7.782E-2	1.486E+0	1.525E+0
-7.457E-2	1.460E+0	1.596E+0
-7.133E-2	1.496E+0	1.625E+0
-7.133E-2	1.509E+0	1.612E+0
-7.457E-2	1.486E+0	1.567E+0
-7.620E-2	1.473E+0	1.622E+0
-7.295E-2	1.557E+0	1.632E+0
-7.457E-2	1.538E+0	1.577E+0
-7.620E-2	1.460E+0	1.629E+0
-7.782E-2	1.502E+0	1.622E+0
-7.457E-2	1.525E+0	1.622E+0
-7.457E-2	1.457E+0	1.593E+0
-7.782E-2	1.499E+0	1.612E+0
-7.620E-2	1.551E+0	1.622E+0
-7.295E-2	1.512E+0	1.586E+0
-7.295E-2	1.544E+0	1.612E+0
-7.620E-2	1.512E+0	1.609E+0
-7.782E-2	1.466E+0	1.603E+0
-7.457E-2	1.531E+0	1.573E+0
-7.133E-2	1.499E+0	1.616E+0
-7.620E-2	1.515E+0	1.616E+0
-7.620E-2	1.512E+0	1.625E+0
-7.295E-2	1.534E+0	1.612E+0
-6.971E-2	1.505E+0	1.599E+0
-7.457E-2	1.512E+0	1.599E+0
-7.620E-2	1.476E+0	1.638E+0
-7.457E-2	1.528E+0	1.560E+0
-6.971E-2	1.492E+0	1.632E+0
-7.620E-2	1.502E+0	1.554E+0
-7.620E-2	1.483E+0	1.573E+0
-7.295E-2	1.544E+0	1.599E+0
-7.133E-2	1.479E+0	1.629E+0
-7.457E-2	1.518E+0	1.606E+0
-7.782E-2	1.499E+0	1.606E+0
-7.457E-2	1.525E+0	1.593E+0
-7.295E-2	1.489E+0	1.616E+0
-7.457E-2	1.492E+0	1.629E+0
-7.620E-2	1.499E+0	1.642E+0
-7.133E-2	1.483E+0	1.622E+0
-7.295E-2	1.521E+0	1.593E+0
-7.620E-2	1.476E+0	1.612E+0
-7.620E-2	1.450E+0	1.573E+0
-6.971E-2	1.479E+0	1.612E+0
-7.133E-2	1.515E+0	1.632E+0
-7.620E-2	1.483E+0	1.648E+0
-7.782E-2	1.483E+0	1.632E+0
-6.971E-2	1.512E+0	1.577E+0
-7.457E-2	1.509E+0	1.635E+0
-7.620E-2	1.512E+0	1.629E+0
-7.620E-2	1.476E+0	1.645E+0
-7.133E-2	1.473E+0	1.616E+0
-7.295E-2	1.538E+0	1.616E+0
-7.457E-2	1.499E+0	1.612E+0
-7.295E-2	1.460E+0	1.638E+0
-7.295E-2	1.479E+0	1.567E+0
-6.971E-2	1.518E+0	1.606E+0
-7.782E-2	1.499E+0	1.564E+0
-7.620E-2	1.444E+0	1.603E+0
-6.971E-2	1.509E+0	1.632E+0
-7.295E-2	1.509E+0	1.538E+0
-7.620E-2	1.479E+0	1.590E+0
-7.457E-2	1.453E+0	1.619E+0
-7.457E-2	1.496E+0	1.570E+0
-7.295E-2	1.483E+0	1.596E+0
-7.295E-2	1.489E+0	1.603E+0
-7.457E-2	1.525E+0	1.573E+0
-7.295E-2	1.473E+0	1.590E+0
-7.133E-2	1.492E+0	1.593E+0
-7.295E-2	1.551E+0	1.596E+0
-7.457E-2	1.512E+0	1.606E+0
-7.133E-2	1.496E+0	1.583E+0
-7.457E-2	1.492E+0	1.577E+0
-7.620E-2	1.492E+0	1.606E+0
-7.782E-2	1.492E+0	1.642E+0
-7.457E-2	1.470E+0	1.606E+0
-7.295E-2	1.473E+0	1.645E+0
-7.620E-2	1.489E+0	1.567E+0
-7.620E-2	1.499E+0	1.632E+0
-7.620E-2	1.489E+0	1.622E+0
-7.295E-2	1.544E+0	1.612E+0
-7.457E-2	1.528E+0	1.638E+0
-7.782E-2	1.551E+0	1.593E+0
-7.295E-2	1.518E+0	1.586E+0
-7.457E-2	1.489E+0	1.586E+0
-7.457E-2	1.534E+0	1.645E+0
-7.457E-2	1.479E+0	1.573E+0
-7.457E-2	1.518E+0	1.612E+0
-7.133E-2	1.515E+0	1.616E+0
-7.457E-2	1.434E+0	1.654E+0
-7.295E-2	1.486E+0	1.554E+0
-7.133E-2	1.541E+0	1.629E+0
-7.295E-2	1.492E+0	1.612E+0
-7.457E-2	1.518E+0	1.583E+0
-7.782E-2	1.492E+0	1.645E+0
-6.971E-2	1.509E+0	1.593E+0
-6.971E-2	1.444E+0	1.590E+0
-7.782E-2	1.502E+0	1.564E+0
-7.457E-2	1.512E+0	1.593E+0
-7.295E-2	1.496E+0	1.564E+0
-7.133E-2	1.528E+0	1.616E+0
-7.457E-2	1.499E+0	1.606E+0
-7.620E-2	1.457E+0	1.567E+0
-7.133E-2	1.470E+0	1.609E+0
-7.295E-2	1.476E+0	1.593E+0
-7.457E-2	1.512E+0	1.590E+0
-7.620E-2	1.492E+0	1.560E+0
-7.133E-2	1.483E+0	1.570E+0
-7.295E-2	1.518E+0	1.583E+0
-7.782E-2	1.521E+0	1.599E+0
-7.782E-2	1.531E+0	1.622E+0
-7.295E-2	1.528E+0	1.603E+0
-6.971E-2	1.505E+0	1.632E+0
-7.457E-2	1.512E+0	1.567E+0
-7.782E-2	1.531E+0	1.570E+0
-7.295E-2	1.525E+0	1.632E+0
-7.295E-2	1.479E+0	1.586E+0
-7.457E-2	1.476E+0	1.616E+0
-7.944E-2	1.499E+0	1.648E+0
-7.133E-2	1.505E+0	1.599E+0
-7.133E-2	1.479E+0	1.642E+0
-7.620E-2	1.466E+0	1.603E+0
-7.457E-2	1.505E+0	1.564E+0
-7.295E-2	1.479E+0	1.586E+0
-7.133E-2	1.502E+0	1.603E+0
-7.782E-2	1.489E+0	1.583E+0
-7.620E-2	1.473E+0	1.622E+0
-7.133E-2	1.509E+0	1.625E+0
-6.971E-2	1.476E+0	1.573E+0
-7.457E-2	1.496E+0	1.635E+0
-7.620E-2	1.486E+0	1.593E+0
-7.133E-2	1.521E+0	1.606E+0
-7.295E-2	1.447E+0	1.645E+0
-7.620E-2	1.492E+0	1.593E+0
-7.295E-2	1.492E+0	1.583E+0
-6.971E-2	1.505E+0	1.567E+0
-7.133E-2	1.528E+0	1.622E+0
-7.620E-2	1.479E+0	1.547E+0
-7.620E-2	1.502E+0	1.583E+0
-7.295E-2	1.479E+0	1.625E+0
-7.295E-2	1.502E+0	1.603E+0
-7.620E-2	1.554E+0	1.599E+0
-7.620E-2	1.447E+0	1.580E+0
-7.295E-2	1.528E+0	1.616E+0
-7.295E-2	1.447E+0	1.586E+0
-7.295E-2	1.528E+0	1.642E+0
-7.457E-2	1.470E+0	1.603E+0
-7.295E-2	1.502E+0	1.541E+0
-7.295E-2	1.496E+0	1.622E+0
-7.457E-2	1.512E+0	1.635E+0
-7.295E-2	1.496E+0	1.625E+0
-7.295E-2	1.515E+0	1.567E+0
-7.133E-2	1.538E+0	1.593E+0
-7.620E-2	1.444E+0	1.658E+0
-7.620E-2	1.486E+0	1.599E+0
-7.295E-2	1.525E+0	1.557E+0
-7.457E-2	1.505E+0	1.547E+0
-7.295E-2	1.515E+0	1.632E+0
-7.620E-2	1.505E+0	1.619E+0
-7.133E-2	1.457E+0	1.593E+0
-7.457E-2	1.518E+0	1.606E+0
-7.782E-2	1.450E+0	1.538E+0
-7.457E-2	1.538E+0	1.629E+0
-7.295E-2	1.496E+0	1.622E+0
-6.809E-2	1.479E+0	1.596E+0
-7.620E-2	1.521E+0	1.580E+0
-7.620E-2	1.489E+0	1.616E+0
-6.971E-2	1.515E+0	1.622E+0
-7.295E-2	1.457E+0	1.586E+0
-7.782E-2	1.502E+0	1.648E+0
-7.457E-2	1.466E+0	1.619E+0
-7.295E-2	1.463E+0	1.596E+0
-7.295E-2	1.492E+0	1.632E+0
-7.457E-2	1.505E+0	1.645E+0
-7.457E-2	1.509E+0	1.622E+0
-7.295E-2	1.496E+0	1.586E+0
-7.295E-2	1.521E+0	1.606E+0
-7.620E-2	1.470E+0	1.667E+0
-7.457E-2	1.538E+0	1.586E+0
-7.295E-2	1.509E+0	1.557E+0
-7.133E-2	1.476E+0	1.635E+0
-7.295E-2	1.476E+0	1.603E+0
-7.782E-2	1.531E+0	1.625E+0
-7.295E-2	1.427E+0	1.629E+0
-7.457E-2	1.538E+0	1.593E+0
-7.620E-2	1.463E+0	1.560E+0
-7.457E-2	1.521E+0	1.645E+0
-6.971E-2	1.515E+0	1.541E+0
-7.133E-2	1.492E+0	1.580E+0
-7.620E-2	1.483E+0	1.590E+0
-7.620E-2	1.534E+0	1.619E+0
-7.133E-2	1.450E+0	1.573E+0
-7.133E-2	1.515E+0	1.560E+0
-7.782E-2	1.515E+0	1.632E+0
-7.457E-2	1.531E+0	1.580E+0
-7.133E-2	1.512E+0	1.564E+0
-7.295E-2	1.534E+0	1.567E+0
-7.620E-2	1.525E+0	1.583E+0
-7.620E-2	1.473E+0	1.577E+0
-7.457E-2	1.460E+0	1.622E+0
-7.133E-2	1.521E+0	1.616E+0
-7.782E-2	1.486E+0	1.661E+0
-7.782E-2	1.528E+0	1.599E+0
-7.295E-2	1.499E+0	1.573E+0
-7.133E-2	1.489E+0	1.606E+0
-7.295E-2	1.444E+0	1.596E+0
-7.944E-2	1.544E+0	1.619E+0
-6.971E-2	1.486E+0	1.577E+0
-7.295E-2	1.466E+0	1.560E+0
-7.457E-2	1.466E+0	1.564E+0
-7.620E-2	1.512E+0	1.619E+0
-7.457E-2	1.476E+0	1.570E+0
-6.971E-2	1.541E+0	1.599E+0
-7.782E-2	1.470E+0	1.622E+0
-7.620E-2	1.502E+0	1.544E+0
-7.295E-2	1.509E+0	1.573E+0
-7.133E-2	1.476E+0	1.583E+0
-7.295E-2	1.541E+0	1.612E+0
-7.782E-2	1.489E+0	1.622E+0
-6.971E-2	1.489E+0	1.629E+0
-7.295E-2	1.534E+0	1.577E+0
-7.457E-2	1.525E+0	1.586E+0
-7.620E-2	1.538E+0	1.567E+0
-7.133E-2	1.534E+0	1.603E+0
-7.620E-2	1.483E+0	1.606E+0
-7.295E-2	1.483E+0	1.635E+0
-7.782E-2	1.476E+0	1.645E+0
-7.457E-2	1.486E+0	1.625E+0
-7.295E-2	1.486E+0	1.609E+0
-7.295E-2	1.486E+0	1.667E+0
-7.620E-2	1.499E+0	1.590E+0
-6.809E-2	1.496E+0	1.606E+0
-7.295E-2	1.473E+0	1.596E+0
-7.782E-2	1.431E+0	1.612E+0
-7.457E-2	1.486E+0	1.622E+0
-7.133E-2	1.505E+0	1.638E+0
-7.133E-2	1.551E+0	1.593E+0
-7.457E-2	1.528E+0	1.586E+0
-7.620E-2	1.492E+0	1.590E+0
-7.295E-2	1.528E+0	1.629E+0
-7.457E-2	1.521E+0	1.599E+0
-7.457E-2	1.453E+0	1.603E+0
-7.620E-2	1.505E+0	1.616E+0
-7.133E-2	1.512E+0	1.586E+0
-7.295E-2	1.470E+0	1.609E+0
-7.295E-2	1.483E+0	1.606E+0
-7.782E-2	1.470E+0	1.596E+0
-6.971E-2	1.518E+0	1.573E+0
-7.133E-2	1.486E+0	1.554E+0
-7.295E-2	1.489E+0	1.616E+0
-7.457E-2	1.551E+0	1.573E+0
-7.133E-2	1.505E+0	1.642E+0
-7.133E-2	1.470E+0	1.573E+0
-7.457E-2	1.492E+0	1.586E+0
-7.782E-2	1.479E+0	1.625E+0
-7.133E-2	1.473E+0	1.632E+0
-7.295E-2	1.505E+0	1.616E+0
-7.620E-2	1.483E+0	1.583E+0
-7.295E-2	1.483E+0	1.619E+0
-7.295E-2	1.499E+0	1.622E+0
-7.133E-2	1.489E+0	1.593E+0
-7.620E-2	1.440E+0	1.596E+0
-7.620E-2	1.502E+0	1.593E+0
-7.133E-2	1.496E+0	1.593E+0
-6.971E-2	1.496E+0	1.593E+0
-7.457E-2	1.466E+0	1.651E+0
-7.620E-2	1.544E+0	1.625E+0
-7.133E-2	1.496E+0	1.616E+0
-7.457E-2	1.515E+0	1.648E+0
-7.457E-2	1.521E+0	1.629E+0
-7.457E-2	1.496E+0	1.596E+0
-7.295E-2	1.505E+0	1.593E+0
-7.133E-2	1.483E+0	1.580E+0
-7.457E-2	1.483E+0	1.596E+0
-7.620E-2	1.505E+0	1.710E+0
-7.457E-2	1.551E+0	1.564E+0
-7.133E-2	1.492E+0	1.606E+0
-7.457E-2	1.460E+0	1.596E+0
-7.457E-2	1.518E+0	1.596E+0
-6.971E-2	1.502E+0	1.551E+0
-7.133E-2	1.512E+0	1.648E+0
-7.457E-2	1.447E+0	1.629E+0
-7.620E-2	1.521E+0	1.586E+0
-7.295E-2	1.554E+0	1.554E+0
-7.295E-2	1.534E+0	1.570E+0
-7.782E-2	1.502E+0	1.638E+0
-7.620E-2	1.492E+0	1.629E+0
-7.295E-2	1.525E+0	1.619E+0
-7.295E-2	1.450E+0	1.632E+0
-7.620E-2	1.518E+0	1.619E+0
-7.295E-2	1.463E+0	1.560E+0
-7.295E-2	1.512E+0	1.570E+0
-7.295E-2	1.515E+0	1.570E+0
-7.457E-2	1.483E+0	1.603E+0
-7.620E-2	1.463E+0	1.580E+0
-7.457E-2	1.521E+0	1.635E+0
-7.295E-2	1.525E+0	1.603E+0
-7.295E-2	1.505E+0	1.612E+0
-7.620E-2	1.509E+0	1.593E+0
-7.133E-2	1.528E+0	1.606E+0
-7.457E-2	1.534E+0	1.622E+0
-7.457E-2	1.531E+0	1.567E+0
-7.457E-2	1.499E+0	1.612E+0
-7.133E-2	1.515E+0	1.580E+0
-7.133E-2	1.512E+0	1.629E+0
-7.620E-2	1.496E+0	1.658E+0
-7.944E-2	1.505E+0	1.544E+0
-7.457E-2	1.470E+0	1.593E+0
-7.133E-2	1.470E+0	1.586E+0
-7.295E-2	1.483E+0	1.570E+0
-7.457E-2	1.518E+0	1.632E+0
-7.133E-2	1.470E+0	1.599E+0
-7.295E-2	1.509E+0	1.606E+0
-7.620E-2	1.473E+0	1.619E+0
-7.457E-2	1.502E+0	1.586E+0
-7.133E-2	1.489E+0	1.583E+0
-7.457E-2	1.515E+0	1.612E+0
-7.782E-2	1.499E+0	1.642E+0
-7.457E-2	1.502E+0	1.654E+0
-7.133E-2	1.531E+0	1.564E+0
-7.295E-2	1.515E+0	1.577E+0
-7.295E-2	1.518E+0	1.596E+0
-7.620E-2	1.489E+0	1.603E+0
-7.133E-2	1.496E+0	1.570E+0
-7.295E-2	1.538E+0	1.609E+0
-7.295E-2	1.518E+0	1.593E+0
-7.782E-2	1.505E+0	1.583E+0
-7.457E-2	1.489E+0	1.590E+0
-7.295E-2	1.447E+0	1.583E+0
-7.295E-2	1.499E+0	1.577E+0
-7.782E-2	1.518E+0	1.599E+0
-7.133E-2	1.479E+0	1.586E+0
-7.133E-2	1.509E+0	1.612E+0
-7.620E-2	1.466E+0	1.635E+0
-7.457E-2	1.512E+0	1.635E+0
-7.295E-2	1.470E+0	1.593E+0
-7.295E-2	1.499E+0	1.625E+0
-7.620E-2	1.450E+0	1.612E+0
-7.457E-2	1.499E+0	1.622E+0
-7.295E-2	1.499E+0	1.658E+0
-6.971E-2	1.564E+0	1.645E+0
-7.295E-2	1.483E+0	1.606E+0
-7.620E-2	1.505E+0	1.603E+0
-7.133E-2	1.515E+0	1.590E+0
-6.971E-2	1.534E+0	1.573E+0
-7.620E-2	1.473E+0	1.625E+0
-7.782E-2	1.505E+0	1.632E+0
-6.971E-2	1.473E+0	1.635E+0
-7.457E-2	1.470E+0	1.638E+0
-7.620E-2	1.512E+0	1.619E+0
-7.457E-2	1.509E+0	1.622E+0
-6.971E-2	1.518E+0	1.593E+0
-7.133E-2	1.492E+0	1.606E+0
-7.620E-2	1.518E+0	1.580E+0
-7.457E-2	1.528E+0	1.577E+0
-7.295E-2	1.509E+0	1.573E+0
-7.295E-2	1.473E+0	1.629E+0
-7.457E-2	1.499E+0	1.619E+0
-7.620E-2	1.525E+0	1.599E+0
-7.133E-2	1.453E+0	1.583E+0
-7.295E-2	1.505E+0	1.625E+0
-7.782E-2	1.473E+0	1.567E+0
-7.620E-2	1.505E+0	1.538E+0
-7.295E-2	1.479E+0	1.612E+0
-7.295E-2	1.479E+0	1.583E+0
-7.457E-2	1.476E+0	1.648E+0
-7.295E-2	1.525E+0	1.609E+0
-6.971E-2	1.538E+0	1.564E+0
-7.133E-2	1.463E+0	1.599E+0
-7.620E-2	1.470E+0	1.609E+0
-7.620E-2	1.492E+0	1.577E+0
-6.809E-2	1.518E+0	1.632E+0
-7.295E-2	1.512E+0	1.654E+0
-7.620E-2	1.534E+0	1.612E+0
-7.133E-2	1.457E+0	1.603E+0
-7.133E-2	1.502E+0	1.609E+0
-7.133E-2	1.499E+0	1.596E+0
-7.457E-2	1.512E+0	1.580E+0
-7.457E-2	1.463E+0	1.577E+0
-7.457E-2	1.492E+0	1.622E+0
-7.457E-2	1.496E+0	1.599E+0
-7.620E-2	1.502E+0	1.619E+0
-7.620E-2	1.457E+0	1.583E+0
-7.457E-2	1.473E+0	1.560E+0
-7.295E-2	1.470E+0	1.583E+0
-7.295E-2	1.515E+0	1.606E+0
-7.620E-2	1.538E+0	1.612E+0
-7.295E-2	1.457E+0	1.648E+0
-6.971E-2	1.505E+0	1.619E+0
-7.457E-2	1.509E+0	1.596E+0
-7.620E-2	1.518E+0	1.609E+0
-7.295E-2	1.512E+0	1.593E+0
-7.133E-2	1.486E+0	1.609E+0
-7.457E-2	1.525E+0	1.612E+0
-7.782E-2	1.489E+0	1.603E+0
-7.133E-2	1.479E+0	1.573E+0
-6.971E-2	1.544E+0	1.635E+0
-7.620E-2	1.515E+0	1.606E+0
-7.457E-2	1.518E+0	1.599E+0
-7.133E-2	1.476E+0	1.619E+0
-7.295E-2	1.496E+0	1.619E+0
-7.782E-2	1.515E+0	1.616E+0
-7.457E-2	1.457E+0	1.619E+0
-7.457E-2	1.515E+0	1.661E+0
-7.457E-2	1.447E+0	1.596E+0
-7.620E-2	1.463E+0	1.603E+0
-7.457E-2	1.505E+0	1.573E+0
-7.133E-2	1.534E+0	1.586E+0
-7.457E-2	1.496E+0	1.606E+0
-7.457E-2	1.518E+0	1.667E+0
-7.620E-2	1.528E+0	1.599E+0
-7.133E-2	1.505E+0	1.606E+0
-7.133E-2	1.499E+0	1.564E+0
-7.457E-2	1.492E+0	1.622E+0
-7.944E-2	1.521E+0	1.619E+0
-7.457E-2	1.502E+0	1.590E+0
-7.133E-2	1.476E+0	1.586E+0
-7.457E-2	1.521E+0	1.616E+0
-7.782E-2	1.479E+0	1.586E+0
-7.295E-2	1.466E+0	1.612E+0
-7.133E-2	1.538E+0	1.590E+0
-7.295E-2	1.457E+0	1.554E+0
-7.457E-2	1.499E+0	1.583E+0
-6.971E-2	1.473E+0	1.599E+0
-7.133E-2	1.476E+0	1.648E+0
-7.457E-2	1.486E+0	1.596E+0
-7.295E-2	1.476E+0	1.619E+0
-7.133E-2	1.460E+0	1.616E+0
-7.295E-2	1.476E+0	1.599E+0
-7.620E-2	1.534E+0	1.635E+0
-7.620E-2	1.492E+0	1.629E+0
-7.457E-2	1.470E+0	1.622E+0
-7.133E-2	1.466E+0	1.625E+0
-7.457E-2	1.502E+0	1.577E+0
-7.620E-2	1.528E+0	1.577E+0
-7.457E-2	1.505E+0	1.638E+0
-7.133E-2	1.499E+0	1.573E+0
-7.782E-2	1.483E+0	1.606E+0
-7.620E-2	1.505E+0	1.577E+0
-7.295E-2	1.509E+0	1.518E+0
-7.295E-2	1.518E+0	1.609E+0
-7.457E-2	1.528E+0	1.577E+0
-7.620E-2	1.515E+0	1.622E+0
-7.295E-2	1.463E+0	1.596E+0
-7.295E-2	1.515E+0	1.567E+0
-7.782E-2	1.509E+0	1.570E+0
-7.782E-2	1.531E+0	1.567E+0
-7.133E-2	1.492E+0	1.690E+0
-7.457E-2	1.525E+0	1.596E+0
-7.620E-2	1.515E+0	1.599E+0
-7.620E-2	1.544E+0	1.564E+0
-7.295E-2	1.528E+0	1.622E+0
-7.133E-2	1.499E+0	1.580E+0
-7.457E-2	1.515E+0	1.651E+0
-7.782E-2	1.450E+0	1.596E+0
-7.133E-2	1.521E+0	1.622E+0
-7.295E-2	1.486E+0	1.577E+0
-7.457E-2	1.457E+0	1.590E+0
-7.620E-2	1.496E+0	1.590E+0
-7.457E-2	1.492E+0	1.632E+0
-7.133E-2	1.512E+0	1.551E+0
-7.457E-2	1.483E+0	1.567E+0
-7.457E-2	1.518E+0	1.616E+0
-7.133E-2	1.483E+0	1.577E+0
-7.457E-2	1.521E+0	1.586E+0
-7.620E-2	1.509E+0	1.599E+0
-7.782E-2	1.544E+0	1.609E+0
-7.295E-2	1.521E+0	1.612E+0
-7.457E-2	1.509E+0	1.560E+0
-7.620E-2	1.492E+0	1.612E+0
-7.620E-2	1.551E+0	1.606E+0
-7.295E-2	1.521E+0	1.619E+0
-7.295E-2	1.502E+0	1.629E+0
-7.457E-2	1.544E+0	1.586E+0
-7.457E-2	1.466E+0	1.635E+0
-7.295E-2	1.521E+0	1.616E+0
-7.133E-2	1.518E+0	1.609E+0
-7.620E-2	1.499E+0	1.616E+0
-7.620E-2	1.528E+0	1.596E+0
-7.295E-2	1.541E+0	1.648E+0
-7.295E-2	1.541E+0	1.648E+0
-7.620E-2	1.570E+0	1.590E+0
-7.620E-2	1.515E+0	1.632E+0
-7.295E-2	1.534E+0	1.603E+0
-6.971E-2	1.518E+0	1.622E+0
-7.620E-2	1.531E+0	1.606E+0
-7.620E-2	1.496E+0	1.612E+0
-7.457E-2	1.505E+0	1.687E+0
-7.133E-2	1.525E+0	1.599E+0
-7.457E-2	1.496E+0	1.612E+0
-7.782E-2	1.557E+0	1.544E+0
-7.295E-2	1.515E+0	1.632E+0
-7.133E-2	1.486E+0	1.599E+0
-7.620E-2	1.521E+0	1.509E+0
-7.295E-2	1.544E+0	1.625E+0
-7.133E-2	1.560E+0	1.638E+0
-7.295E-2	1.528E+0	1.619E+0
-7.457E-2	1.541E+0	1.609E+0
-7.295E-2	1.486E+0	1.658E+0
-7.133E-2	1.499E+0	1.603E+0
-7.620E-2	1.466E+0	1.593E+0
-7.295E-2	1.470E+0	1.654E+0
-7.457E-2	1.463E+0	1.632E+0
-7.457E-2	1.515E+0	1.544E+0
-7.295E-2	1.528E+0	1.538E+0
-7.620E-2	1.460E+0	1.586E+0
-7.295E-2	1.496E+0	1.590E+0
-7.457E-2	1.528E+0	1.667E+0
-7.133E-2	1.531E+0	1.629E+0
-7.457E-2	1.499E+0	1.560E+0
-7.457E-2	1.509E+0	1.619E+0
-7.457E-2	1.515E+0	1.625E+0
-7.133E-2	1.483E+0	1.619E+0
-7.457E-2	1.476E+0	1.593E+0
-7.620E-2	1.525E+0	1.625E+0
-7.295E-2	1.489E+0	1.645E+0
-7.295E-2	1.483E+0	1.616E+0
-7.620E-2	1.453E+0	1.632E+0
-7.457E-2	1.528E+0	1.625E+0
-7.295E-2	1.509E+0	1.609E+0
-7.295E-2	1.483E+0	1.635E+0
-7.620E-2	1.505E+0	1.619E+0
-7.782E-2	1.521E+0	1.612E+0
-7.295E-2	1.496E+0	1.612E+0
-7.295E-2	1.541E+0	1.606E+0
-7.782E-2	1.525E+0	1.609E+0
-7.295E-2	1.577E+0	1.654E+0
-7.295E-2	1.509E+0	1.603E+0
-7.295E-2	1.479E+0	1.570E+0
-7.620E-2	1.457E+0	1.606E+0
-7.620E-2	1.492E+0	1.629E+0
-7.457E-2	1.499E+0	1.609E+0
-7.133E-2	1.499E+0	1.599E+0
-7.133E-2	1.509E+0	1.573E+0
-7.782E-2	1.483E+0	1.599E+0
-7.295E-2	1.551E+0	1.622E+0
-6.971E-2	1.509E+0	1.580E+0
-7.457E-2	1.496E+0	1.583E+0
-7.620E-2	1.541E+0	1.638E+0
-7.295E-2	1.534E+0	1.625E+0
-7.133E-2	1.521E+0	1.609E+0
-7.457E-2	1.470E+0	1.573E+0
-7.295E-2	1.509E+0	1.573E+0
-7.133E-2	1.492E+0	1.590E+0
-7.295E-2	1.518E+0	1.603E+0
-7.620E-2	1.515E+0	1.596E+0
-7.620E-2	1.447E+0	1.593E+0
-7.133E-2	1.476E+0	1.583E+0
-7.133E-2	1.499E+0	1.564E+0
-7.620E-2	1.505E+0	1.625E+0
-7.457E-2	1.489E+0	1.612E+0
-7.133E-2	1.499E+0	1.564E+0
-6.971E-2	1.486E+0	1.557E+0
-7.620E-2	1.479E+0	1.567E+0
-7.457E-2	1.489E+0	1.606E+0
-7.133E-2	1.534E+0	1.547E+0
-7.295E-2	1.534E+0	1.625E+0
-7.457E-2	1.502E+0	1.609E+0
-7.295E-2	1.499E+0	1.580E+0
-7.295E-2	1.515E+0	1.564E+0
-7.133E-2	1.450E+0	1.632E+0
-7.457E-2	1.557E+0	1.599E+0
-7.620E-2	1.521E+0	1.616E+0
-7.620E-2	1.486E+0	1.583E+0
-7.620E-2	1.541E+0	1.573E+0
-7.620E-2	1.502E+0	1.567E+0
-7.620E-2	1.515E+0	1.612E+0
-7.133E-2	1.534E+0	1.599E+0
-7.133E-2	1.473E+0	1.586E+0
-7.133E-2	1.518E+0	1.599E+0
-7.457E-2	1.551E+0	1.612E+0
-7.295E-2	1.479E+0	1.586E+0
-7.295E-2	1.512E+0	1.599E+0
-7.620E-2	1.528E+0	1.625E+0
-7.620E-2	1.457E+0	1.616E+0
-7.133E-2	1.538E+0	1.609E+0
-7.133E-2	1.483E+0	1.625E+0
-7.620E-2	1.544E+0	1.651E+0
-7.295E-2	1.463E+0	1.596E+0
-7.133E-2	1.489E+0	1.619E+0
-7.295E-2	1.515E+0	1.635E+0
-7.620E-2	1.496E+0	1.586E+0
-7.620E-2	1.463E+0	1.612E+0
-7.295E-2	1.538E+0	1.612E+0
-7.295E-2	1.518E+0	1.622E+0
-7.620E-2	1.492E+0	1.590E+0
-7.620E-2	1.483E+0	1.622E+0
-7.295E-2	1.473E+0	1.567E+0
-7.295E-2	1.505E+0	1.586E+0
-7.295E-2	1.483E+0	1.554E+0
-7.782E-2	1.453E+0	1.638E+0
-7.295E-2	1.521E+0	1.629E+0
-6.971E-2	1.525E+0	1.590E+0
-7.944E-2	1.479E+0	1.619E+0
-7.782E-2	1.499E+0	1.580E+0
-6.809E-2	1.531E+0	1.625E+0
-7.295E-2	1.496E+0	1.612E+0
-7.457E-2	1.470E+0	1.606E+0
-7.620E-2	1.528E+0	1.586E+0
-7.133E-2	1.512E+0	1.622E+0
-7.457E-2	1.486E+0	1.616E+0
-7.620E-2	1.515E+0	1.638E+0
-7.620E-2	1.564E+0	1.547E+0
-7.457E-2	1.499E+0	1.583E+0
-6.971E-2	1.457E+0	1.642E+0
-7.620E-2	1.531E+0	1.603E+0
-7.782E-2	1.489E+0	1.638E+0
-6.971E-2	1.473E+0	1.577E+0
-7.133E-2	1.483E+0	1.609E+0
-7.782E-2	1.505E+0	1.570E+0
-7.620E-2	1.492E+0	1.609E+0
-7.133E-2	1.515E+0	1.616E+0
-7.295E-2	1.521E+0	1.586E+0
-7.620E-2	1.525E+0	1.642E+0
-7.782E-2	1.551E+0	1.590E+0
-7.295E-2	1.515E+0	1.619E+0
-7.133E-2	1.476E+0	1.629E+0
-7.620E-2	1.512E+0	1.570E+0
-7.620E-2	1.531E+0	1.596E+0
-7.295E-2	1.518E+0	1.590E+0
-7.295E-2	1.518E+0	1.573E+0
-7.295E-2	1.489E+0	1.635E+0
-7.457E-2	1.505E+0	1.612E+0
-7.295E-2	1.476E+0	1.619E+0
-7.133E-2	1.509E+0	1.622E+0
-7.620E-2	1.557E+0	1.599E+0
-7.457E-2	1.499E+0	1.606E+0
-7.457E-2	1.470E+0	1.603E+0
-7.457E-2	1.512E+0	1.590E+0
-7.620E-2	1.509E+0	1.651E+0
-7.457E-2	1.486E+0	1.583E+0
-6.971E-2	1.509E+0	1.645E+0
-6.971E-2	1.509E+0	1.612E+0
-7.620E-2	1.460E+0	1.622E+0
-7.457E-2	1.476E+0	1.606E+0
-7.295E-2	1.496E+0	1.596E+0
-6.971E-2	1.509E+0	1.599E+0
-7.295E-2	1.479E+0	1.603E+0
-7.457E-2	1.496E+0	1.603E+0
-7.133E-2	1.541E+0	1.567E+0
-6.971E-2	1.531E+0	1.642E+0
-7.457E-2	1.499E+0	1.593E+0
-7.620E-2	1.512E+0	1.603E+0
-7.295E-2	1.499E+0	1.596E+0
-7.457E-2	1.564E+0	1.564E+0
-7.782E-2	1.502E+0	1.586E+0
-7.457E-2	1.502E+0	1.573E+0
-7.295E-2	1.518E+0	1.638E+0
-7.295E-2	1.515E+0	1.580E+0
-7.457E-2	1.502E+0	1.632E+0
-7.782E-2	1.476E+0	1.645E+0
-7.133E-2	1.512E+0	1.619E+0
-7.133E-2	1.479E+0	1.606E+0
-7.457E-2	1.515E+0	1.612E+0
-7.782E-2	1.489E+0	1.573E+0
-7.295E-2	1.492E+0	1.596E+0
-7.295E-2	1.515E+0	1.606E+0
-7.295E-2	1.496E+0	1.658E+0
-7.457E-2	1.515E+0	1.629E+0
-7.133E-2	1.531E+0	1.648E+0
-7.295E-2	1.496E+0	1.596E+0
-7.457E-2	1.486E+0	1.583E+0
-7.295E-2	1.502E+0	1.648E+0
-7.133E-2	1.525E+0	1.638E+0
-7.295E-2	1.515E+0	1.583E+0
-7.133E-2	1.521E+0	1.599E+0
-7.457E-2	1.466E+0	1.606E+0
-7.133E-2	1.502E+0	1.596E+0
-7.133E-2	1.509E+0	1.593E+0
-7.295E-2	1.528E+0	1.599E+0
-7.457E-2	1.518E+0	1.625E+0
-7.295E-2	1.534E+0	1.590E+0
-7.295E-2	1.525E+0	1.632E+0
-7.457E-2	1.512E+0	1.606E+0
-7.295E-2	1.544E+0	1.654E+0
-7.295E-2	1.434E+0	1.586E+0
-7.133E-2	1.486E+0	1.564E+0
-7.620E-2	1.499E+0	1.551E+0
-7.457E-2	1.479E+0	1.586E+0
-7.133E-2	1.538E+0	1.590E+0
-7.457E-2	1.509E+0	1.570E+0
-7.457E-2	1.496E+0	1.583E+0
-7.457E-2	1.502E+0	1.609E+0
-7.457E-2	1.505E+0	1.632E+0
-6.971E-2	1.518E+0	1.635E+0
-7.620E-2	1.525E+0	1.521E+0
-7.620E-2	1.505E+0	1.547E+0
-7.295E-2	1.499E+0	1.664E+0
-7.457E-2	1.509E+0	1.580E+0
-7.457E-2	1.554E+0	1.622E+0
-7.620E-2	1.496E+0	1.606E+0
-6.971E-2	1.534E+0	1.619E+0
-7.457E-2	1.486E+0	1.567E+0
-7.620E-2	1.525E+0	1.632E+0
-7.295E-2	1.483E+0	1.622E+0
-7.295E-2	1.473E+0	1.580E+0
-7.133E-2	1.515E+0	1.596E+0
-7.295E-2	1.492E+0	1.567E+0
-7.620E-2	1.453E+0	1.612E+0
-7.295E-2	1.551E+0	1.619E+0
-7.133E-2	1.531E+0	1.609E+0
-7.295E-2	1.518E+0	1.648E+0
-7.457E-2	1.554E+0	1.648E+0
-7.133E-2	1.509E+0	1.606E+0
-7.295E-2	1.483E+0	1.570E+0
-7.620E-2	1.483E+0	1.664E+0
-7.457E-2	1.496E+0	1.635E+0
-7.133E-2	1.505E+0	1.577E+0
-7.295E-2	1.515E+0	1.622E+0
-7.133E-2	1.509E+0	1.642E+0
-7.457E-2	1.450E+0	1.590E+0
-7.133E-2	1.496E+0	1.596E+0
-7.133E-2	1.509E+0	1.635E+0
-7.620E-2	1.544E+0	1.590E+0
-7.782E-2	1.457E+0	1.622E+0
-7.295E-2	1.466E+0	1.586E+0
-7.295E-2	1.483E+0	1.606E+0
-7.295E-2	1.570E+0	1.642E+0
-7.620E-2	1.518E+0	1.622E+0
-6.971E-2	1.509E+0	1.586E+0
-7.295E-2	1.496E+0	1.619E+0
-7.457E-2	1.505E+0	1.570E+0
-7.782E-2	1.525E+0	1.619E+0
-7.133E-2	1.502E+0	1.606E+0
-7.133E-2	1.538E+0	1.586E+0
-7.620E-2	1.486E+0	1.658E+0
-7.944E-2	1.547E+0	1.590E+0
-6.971E-2	1.489E+0	1.638E+0
-7.133E-2	1.509E+0	1.590E+0
-7.295E-2	1.505E+0	1.567E+0
-7.295E-2	1.473E+0	1.629E+0
-7.133E-2	1.518E+0	1.642E+0
-7.133E-2	1.518E+0	1.680E+0
-7.457E-2	1.521E+0	1.651E+0
-7.782E-2	1.463E+0	1.642E+0
-7.133E-2	1.512E+0	1.648E+0
-7.295E-2	1.534E+0	1.551E+0
-7.295E-2	1.473E+0	1.603E+0
-7.620E-2	1.489E+0	1.609E+0
-7.295E-2	1.479E+0	1.603E+0
-7.457E-2	1.547E+0	1.541E+0
-7.457E-2	1.505E+0	1.593E+0
-7.620E-2	1.521E+0	1.596E+0
-7.295E-2	1.466E+0	1.554E+0
-7.295E-2	1.483E+0	1.642E+0
-7.295E-2	1.470E+0	1.638E+0
-7.782E-2	1.505E+0	1.583E+0
-6.971E-2	1.509E+0	1.654E+0
-7.133E-2	1.509E+0	1.570E+0
-7.620E-2	1.476E+0	1.606E+0
-7.620E-2	1.528E+0	1.586E+0
-6.971E-2	1.525E+0	1.590E+0
-7.133E-2	1.551E+0	1.593E+0
-7.620E-2	1.560E+0	1.596E+0
-7.620E-2	1.560E+0	1.577E+0
-7.133E-2	1.457E+0	1.557E+0
-7.295E-2	1.518E+0	1.629E+0
-7.620E-2	1.518E+0	1.606E+0
-7.457E-2	1.489E+0	1.616E+0
-7.133E-2	1.557E+0	1.629E+0
-7.457E-2	1.525E+0	1.586E+0
-7.620E-2	1.499E+0	1.638E+0
-7.620E-2	1.505E+0	1.544E+0
-6.971E-2	1.486E+0	1.590E+0
-7.295E-2	1.512E+0	1.547E+0
-7.457E-2	1.483E+0	1.603E+0
-7.620E-2	1.515E+0	1.551E+0
-7.133E-2	1.457E+0	1.609E+0
-7.457E-2	1.518E+0	1.654E+0
-7.620E-2	1.492E+0	1.606E+0
-7.620E-2	1.518E+0	1.603E+0
-6.971E-2	1.525E+0	1.596E+0
-7.295E-2	1.499E+0	1.645E+0
-7.782E-2	1.483E+0	1.629E+0
-7.620E-2	1.531E+0	1.603E+0
-7.457E-2	1.460E+0	1.590E+0
-7.133E-2	1.437E+0	1.593E+0
-7.457E-2	1.486E+0	1.583E+0
-7.295E-2	1.492E+0	1.603E+0
-7.295E-2	1.499E+0	1.593E+0
-7.295E-2	1.502E+0	1.622E+0
-7.620E-2	1.528E+0	1.609E+0
-7.620E-2	1.460E+0	1.609E+0
-7.295E-2	1.515E+0	1.567E+0
-7.295E-2	1.476E+0	1.619E+0
-7.620E-2	1.502E+0	1.564E+0
-7.457E-2	1.557E+0	1.616E+0
-7.295E-2	1.515E+0	1.629E+0
-7.133E-2	1.496E+0	1.564E+0
-7.457E-2	1.521E+0	1.632E+0
-7.457E-2	1.512E+0	1.593E+0
-7.133E-2	1.492E+0	1.622E+0
-7.133E-2	1.470E+0	1.603E+0
-7.457E-2	1.476E+0	1.603E+0
-7.620E-2	1.547E+0	1.564E+0
-7.295E-2	1.479E+0	1.629E+0
-7.133E-2	1.554E+0	1.593E+0
-7.457E-2	1.528E+0	1.603E+0
-7.782E-2	1.518E+0	1.583E+0
-7.295E-2	1.509E+0	1.586E+0
-7.295E-2	1.463E+0	1.625E+0
-7.620E-2	1.544E+0	1.642E+0
-7.295E-2	1.502E+0	1.612E+0
-6.971E-2	1.531E+0	1.635E+0
-7.457E-2	1.492E+0	1.560E+0
-7.457E-2	1.489E+0	1.560E+0
-7.620E-2	1.496E+0	1.593E+0
-7.133E-2	1.583E+0	1.596E+0
-6.971E-2	1.512E+0	1.622E+0
-7.620E-2	1.440E+0	1.635E+0
-7.457E-2	1.502E+0	1.586E+0
-7.133E-2	1.509E+0	1.586E+0
-7.133E-2	1.518E+0	1.599E+0
-7.620E-2	1.463E+0	1.606E+0
-7.457E-2	1.547E+0	1.554E+0
-6.971E-2	1.528E+0	1.599E+0
-7.295E-2	1.502E+0	1.642E+0
-7.457E-2	1.518E+0	1.544E+0
-7.620E-2	1.470E+0	1.625E+0
-7.133E-2	1.489E+0	1.593E+0
-7.295E-2	1.476E+0	1.632E+0
-7.620E-2	1.509E+0	1.596E+0
-7.620E-2	1.541E+0	1.580E+0
-6.971E-2	1.509E+0	1.629E+0
-7.295E-2	1.512E+0	1.616E+0
-7.457E-2	1.541E+0	1.606E+0
-7.457E-2	1.496E+0	1.593E+0
-7.133E-2	1.521E+0	1.596E+0
-7.295E-2	1.505E+0	1.684E+0
-7.457E-2	1.541E+0	1.609E+0
-7.782E-2	1.479E+0	1.635E+0
-7.295E-2	1.518E+0	1.622E+0
-7.133E-2	1.486E+0	1.606E+0
-7.782E-2	1.499E+0	1.606E+0
-7.620E-2	1.479E+0	1.590E+0
-7.133E-2	1.502E+0	1.629E+0
-6.971E-2	1.457E+0	1.577E+0
-7.295E-2	1.489E+0	1.612E+0
-7.620E-2	1.502E+0	1.629E+0
-7.295E-2	1.466E+0	1.603E+0
-7.295E-2	1.512E+0	1.654E+0
-7.295E-2	1.463E+0	1.599E+0
-7.457E-2	1.541E+0	1.612E+0
-6.971E-2	1.538E+0	1.635E+0
-7.295E-2	1.492E+0	1.570E+0
-7.782E-2	1.470E+0	1.593E+0
-7.620E-2	1.502E+0	1.570E+0
-7.457E-2	1.538E+0	1.551E+0
-7.133E-2	1.512E+0	1.616E+0
-7.295E-2	1.489E+0	1.599E+0
-7.295E-2	1.476E+0	1.609E+0
-7.133E-2	1.479E+0	1.625E+0
-7.133E-2	1.453E+0	1.593E+0
-7.620E-2	1.544E+0	1.609E+0
-7.620E-2	1.531E+0	1.619E+0
-7.133E-2	1.518E+0	1.612E+0
-7.295E-2	1.505E+0	1.616E+0
-7.457E-2	1.521E+0	1.654E+0
-7.295E-2	1.564E+0	1.573E+0
-7.133E-2	1.547E+0	1.577E+0
-7.133E-2	1.512E+0	1.580E+0
-7.295E-2	1.463E+0	1.635E+0
-7.457E-2	1.518E+0	1.580E+0
-7.133E-2	1.492E+0	1.648E+0
-7.133E-2	1.525E+0	1.541E+0
-7.620E-2	1.570E+0	1.596E+0
-7.620E-2	1.489E+0	1.622E+0
-7.457E-2	1.521E+0	1.596E+0
-7.295E-2	1.486E+0	1.629E+0
-7.457E-2	1.502E+0	1.603E+0
-7.295E-2	1.492E+0	1.606E+0
-6.971E-2	1.502E+0	1.599E+0
-6.971E-2	1.505E+0	1.606E+0
-7.620E-2	1.502E+0	1.590E+0
-7.295E-2	1.528E+0	1.609E+0
-7.133E-2	1.528E+0	1.619E+0
-7.133E-2	1.486E+0	1.661E+0
-7.457E-2	1.567E+0	1.593E+0
-7.457E-2	1.531E+0	1.547E+0
-6.971E-2	1.486E+0	1.609E+0
-6.971E-2	1.528E+0	1.603E+0
-7.782E-2	1.534E+0	1.583E+0
-7.457E-2	1.466E+0	1.664E+0
-7.133E-2	1.557E+0	1.577E+0
-7.133E-2	1.505E+0	1.606E+0
-7.620E-2	1.489E+0	1.525E+0
-7.457E-2	1.463E+0	1.580E+0
-7.133E-2	1.538E+0	1.612E+0
-7.133E-2	1.496E+0	1.642E+0
-7.457E-2	1.541E+0	1.629E+0
-7.457E-2	1.479E+0	1.612E+0
-7.133E-2	1.509E+0	1.590E+0
-7.133E-2	1.515E+0	1.622E+0
-7.782E-2	1.483E+0	1.619E+0
-7.782E-2	1.515E+0	1.619E+0
-7.620E-2	1.521E+0	1.606E+0
-6.971E-2	1.531E+0	1.648E+0
-7.620E-2	1.534E+0	1.560E+0
-7.620E-2	1.547E+0	1.619E+0
-6.971E-2	1.502E+0	1.580E+0
-7.133E-2	1.521E+0	1.599E+0
-7.295E-2	1.476E+0	1.671E+0
-7.457E-2	1.547E+0	1.557E+0
-7.295E-2	1.473E+0	1.606E+0
-7.457E-2	1.450E+0	1.596E+0
-7.295E-2	1.515E+0	1.599E+0
-7.620E-2	1.502E+0	1.616E+0
-7.133E-2	1.492E+0	1.616E+0
-7.295E-2	1.528E+0	1.577E+0
-7.782E-2	1.499E+0	1.616E+0
-7.457E-2	1.515E+0	1.609E+0
-7.133E-2	1.489E+0	1.638E+0
-7.295E-2	1.547E+0	1.661E+0
-7.295E-2	1.518E+0	1.638E+0
-7.782E-2	1.509E+0	1.619E+0
-6.971E-2	1.457E+0	1.632E+0
-7.295E-2	1.525E+0	1.616E+0
-7.620E-2	1.476E+0	1.616E+0
-7.457E-2	1.525E+0	1.645E+0
-7.133E-2	1.547E+0	1.573E+0
-7.295E-2	1.499E+0	1.593E+0
-7.457E-2	1.512E+0	1.642E+0
-7.457E-2	1.502E+0	1.654E+0
-6.971E-2	1.470E+0	1.590E+0
-7.457E-2	1.479E+0	1.616E+0
-7.457E-2	1.505E+0	1.635E+0
-7.457E-2	1.473E+0	1.570E+0
-7.457E-2	1.476E+0	1.586E+0
-7.295E-2	1.476E+0	1.609E+0
-7.620E-2	1.486E+0	1.629E+0
-7.782E-2	1.534E+0	1.590E+0
-6.971E-2	1.525E+0	1.645E+0
-6.971E-2	1.496E+0	1.632E+0
-7.620E-2	1.499E+0	1.629E+0
-7.295E-2	1.509E+0	1.638E+0
-7.133E-2	1.551E+0	1.593E+0
-7.295E-2	1.466E+0	1.564E+0
-7.620E-2	1.489E+0	1.609E+0
-7.295E-2	1.496E+0	1.664E+0
-7.295E-2	1.564E+0	1.599E+0
-7.295E-2	1.534E+0	1.664E+0
-7.457E-2	1.499E+0	1.590E+0
-7.295E-2	1.470E+0	1.586E+0
-7.133E-2	1.518E+0	1.599E+0
-7.295E-2	1.512E+0	1.638E+0
-7.782E-2	1.489E+0	1.573E+0
-7.295E-2	1.515E+0	1.612E+0
-7.133E-2	1.512E+0	1.645E+0
-7.620E-2	1.479E+0	1.609E+0
-7.457E-2	1.470E+0	1.606E+0
-7.295E-2	1.499E+0	1.648E+0
-7.295E-2	1.547E+0	1.609E+0
-7.133E-2	1.554E+0	1.609E+0
-7.620E-2	1.470E+0	1.622E+0
-7.457E-2	1.505E+0	1.586E+0
-7.295E-2	1.505E+0	1.557E+0
-7.133E-2	1.502E+0	1.632E+0
-7.782E-2	1.541E+0	1.638E+0
-7.944E-2	1.531E+0	1.619E+0
-7.133E-2	1.557E+0	1.573E+0
-7.457E-2	1.547E+0	1.638E+0
-7.620E-2	1.521E+0	1.596E+0
-7.620E-2	1.496E+0	1.658E+0
-7.457E-2	1.496E+0	1.619E+0
-7.457E-2	1.531E+0	1.590E+0
-7.295E-2	1.483E+0	1.570E+0
-7.295E-2	1.496E+0	1.583E+0
-6.809E-2	1.457E+0	1.599E+0
-7.295E-2	1.525E+0	1.642E+0
-7.782E-2	1.492E+0	1.541E+0
-7.620E-2	1.450E+0	1.590E+0
-7.457E-2	1.518E+0	1.580E+0
-7.295E-2	1.457E+0	1.590E+0
-7.295E-2	1.502E+0	1.635E+0
-7.295E-2	1.547E+0	1.609E+0
-7.295E-2	1.531E+0	1.586E+0
-7.295E-2	1.492E+0	1.596E+0
-7.457E-2	1.489E+0	1.616E+0
-7.620E-2	1.564E+0	1.606E+0
-7.133E-2	1.547E+0	1.612E+0
-7.295E-2	1.489E+0	1.648E+0
-7.457E-2	1.518E+0	1.567E+0
-7.620E-2	1.528E+0	1.616E+0
-7.133E-2	1.483E+0	1.528E+0
-7.133E-2	1.486E+0	1.603E+0
-7.620E-2	1.518E+0	1.654E+0
-7.782E-2	1.567E+0	1.564E+0
-6.971E-2	1.521E+0	1.612E+0
-7.133E-2	1.518E+0	1.638E+0
-7.457E-2	1.538E+0	1.554E+0
-7.457E-2	1.505E+0	1.638E+0
-7.295E-2	1.470E+0	1.596E+0
-7.295E-2	1.528E+0	1.616E+0
-7.457E-2	1.476E+0	1.609E+0
-7.620E-2	1.554E+0	1.570E+0
-7.133E-2	1.525E+0	1.616E+0
-7.295E-2	1.525E+0	1.586E+0
-7.620E-2	1.473E+0	1.606E+0
-7.457E-2	1.434E+0	1.609E+0
-7.133E-2	1.554E+0	1.573E+0
-7.295E-2	1.489E+0	1.667E+0
-7.620E-2	1.518E+0	1.629E+0
-7.457E-2	1.492E+0	1.625E+0
-7.133E-2	1.538E+0	1.616E+0
-7.295E-2	1.505E+0	1.622E+0
-7.457E-2	1.534E+0	1.638E+0
-7.457E-2	1.457E+0	1.541E+0
-7.295E-2	1.496E+0	1.603E+0
-7.133E-2	1.512E+0	1.599E+0
-7.620E-2	1.479E+0	1.599E+0
-7.457E-2	1.525E+0	1.622E+0
-6.971E-2	1.547E+0	1.638E+0
-6.809E-2	1.505E+0	1.609E+0
-7.620E-2	1.492E+0	1.603E+0
-7.295E-2	1.518E+0	1.583E+0
-7.295E-2	1.521E+0	1.596E+0
-7.457E-2	1.489E+0	1.638E+0
-7.782E-2	1.499E+0	1.583E+0
-7.295E-2	1.457E+0	1.658E+0
-7.295E-2	1.486E+0	1.642E+0
-7.133E-2	1.525E+0	1.590E+0
-7.457E-2	1.541E+0	1.612E+0
-7.457E-2	1.515E+0	1.593E+0
-7.133E-2	1.531E+0	1.557E+0
-7.295E-2	1.502E+0	1.577E+0
-7.620E-2	1.544E+0	1.642E+0
-7.457E-2	1.547E+0	1.596E+0
-7.133E-2	1.470E+0	1.590E+0
-7.133E-2	1.521E+0	1.603E+0
-7.295E-2	1.476E+0	1.586E+0
-7.457E-2	1.499E+0	1.622E+0
-7.133E-2	1.509E+0	1.603E+0
-7.295E-2	1.509E+0	1.629E+0
-7.620E-2	1.486E+0	1.596E+0
-7.620E-2	1.483E+0	1.609E+0
-7.133E-2	1.483E+0	1.622E+0
-7.295E-2	1.483E+0	1.573E+0
-7.620E-2	1.450E+0	1.599E+0
-7.782E-2	1.434E+0	1.645E+0
-7.295E-2	1.486E+0	1.648E+0
-7.295E-2	1.502E+0	1.583E+0
-7.782E-2	1.518E+0	1.593E+0
-7.620E-2	1.476E+0	1.603E+0
-7.133E-2	1.544E+0	1.606E+0
-7.295E-2	1.486E+0	1.583E+0
-7.620E-2	1.509E+0	1.612E+0
-7.457E-2	1.505E+0	1.599E+0
-7.295E-2	1.486E+0	1.612E+0
-6.971E-2	1.518E+0	1.577E+0
-7.620E-2	1.505E+0	1.593E+0
-7.457E-2	1.483E+0	1.583E+0
-6.971E-2	1.518E+0	1.645E+0
-7.295E-2	1.460E+0	1.671E+0
-7.295E-2	1.509E+0	1.642E+0
-7.620E-2	1.518E+0	1.593E+0
-7.133E-2	1.486E+0	1.577E+0
-7.133E-2	1.486E+0	1.609E+0
-7.295E-2	1.547E+0	1.609E+0
-7.295E-2	1.489E+0	1.632E+0
-7.457E-2	1.457E+0	1.635E+0
-7.295E-2	1.483E+0	1.599E+0
-7.782E-2	1.521E+0	1.622E+0
-7.295E-2	1.509E+0	1.642E+0
-7.295E-2	1.525E+0	1.557E+0
-7.457E-2	1.499E+0	1.596E+0
-7.457E-2	1.538E+0	1.590E+0
-7.782E-2	1.554E+0	1.606E+0
-7.295E-2	1.512E+0	1.648E+0
-7.133E-2	1.525E+0	1.635E+0
-7.620E-2	1.499E+0	1.551E+0
-7.457E-2	1.534E+0	1.603E+0
-6.971E-2	1.496E+0	1.622E+0
-6.971E-2	1.496E+0	1.619E+0
-7.295E-2	1.479E+0	1.577E+0
-7.782E-2	1.502E+0	1.642E+0
-7.295E-2	1.525E+0	1.577E+0
-7.295E-2	1.512E+0	1.560E+0
-7.457E-2	1.470E+0	1.596E+0
-7.944E-2	1.473E+0	1.593E+0
-6.971E-2	1.515E+0	1.629E+0
-6.971E-2	1.466E+0	1.580E+0
-7.457E-2	1.505E+0	1.573E+0
-7.620E-2	1.541E+0	1.586E+0
-7.295E-2	1.528E+0	1.606E+0
-7.133E-2	1.492E+0	1.612E+0
-7.457E-2	1.534E+0	1.560E+0
-7.457E-2	1.544E+0	1.564E+0
-7.133E-2	1.509E+0	1.590E+0
-7.295E-2	1.492E+0	1.560E+0
-7.620E-2	1.554E+0	1.645E+0
-7.620E-2	1.541E+0	1.567E+0
-7.133E-2	1.525E+0	1.654E+0
-7.457E-2	1.483E+0	1.635E+0
-7.295E-2	1.486E+0	1.567E+0
-7.457E-2	1.521E+0	1.654E+0
-7.295E-2	1.518E+0	1.645E+0
-7.295E-2	1.518E+0	1.622E+0
-7.620E-2	1.505E+0	1.599E+0
-7.295E-2	1.502E+0	1.616E+0
-7.133E-2	1.528E+0	1.654E+0
-7.457E-2	1.476E+0	1.625E+0
-7.944E-2	1.489E+0	1.635E+0
-7.295E-2	1.457E+0	1.616E+0
-7.133E-2	1.447E+0	1.570E+0
-7.295E-2	1.492E+0	1.619E+0
-7.457E-2	1.505E+0	1.596E+0
-7.457E-2	1.518E+0	1.593E+0
-6.971E-2	1.453E+0	1.638E+0
-7.133E-2	1.492E+0	1.573E+0
-7.620E-2	1.502E+0	1.596E+0
-7.457E-2	1.538E+0	1.648E+0
-7.457E-2	1.531E+0	1.567E+0
-7.457E-2	1.544E+0	1.586E+0
-7.620E-2	1.518E+0	1.635E+0
-7.457E-2	1.567E+0	1.573E+0
-7.133E-2	1.489E+0	1.590E+0
-7.133E-2	1.528E+0	1.629E+0
-7.457E-2	1.509E+0	1.606E+0
-7.620E-2	1.496E+0	1.632E+0
-7.295E-2	1.457E+0	1.638E+0
-7.457E-2	1.476E+0	1.577E+0
-7.620E-2	1.486E+0	1.593E+0
-7.457E-2	1.512E+0	1.586E+0
-7.133E-2	1.453E+0	1.603E+0
-7.295E-2	1.525E+0	1.671E+0
-7.295E-2	1.521E+0	1.632E+0
-7.620E-2	1.551E+0	1.667E+0
-6.971E-2	1.528E+0	1.590E+0
-7.295E-2	1.515E+0	1.560E+0
-7.295E-2	1.512E+0	1.577E+0
-7.457E-2	1.473E+0	1.596E+0
-7.133E-2	1.483E+0	1.593E+0
-7.133E-2	1.496E+0	1.609E+0
-7.457E-2	1.512E+0	1.629E+0
-7.620E-2	1.560E+0	1.599E+0
-7.133E-2	1.551E+0	1.586E+0
-7.133E-2	1.509E+0	1.606E+0
-7.457E-2	1.554E+0	1.629E+0
-7.457E-2	1.551E+0	1.567E+0
-7.133E-2	1.518E+0	1.577E+0
-6.971E-2	1.590E+0	1.612E+0
-7.295E-2	1.551E+0	1.590E+0
-7.457E-2	1.547E+0	1.603E+0
-6.971E-2	1.521E+0	1.622E+0
-7.133E-2	1.557E+0	1.551E+0
-7.295E-2	1.538E+0	1.573E+0
-7.620E-2	1.502E+0	1.599E+0
-7.133E-2	1.534E+0	1.586E+0
-7.133E-2	1.528E+0	1.606E+0
-7.133E-2	1.544E+0	1.632E+0
-7.457E-2	1.515E+0	1.609E+0
-7.133E-2	1.534E+0	1.677E+0
-7.295E-2	1.476E+0	1.603E+0
-7.620E-2	1.547E+0	1.622E+0
-7.457E-2	1.460E+0	1.638E+0
-7.133E-2	1.473E+0	1.603E+0
-7.295E-2	1.502E+0	1.625E+0
-7.295E-2	1.534E+0	1.609E+0
-7.295E-2	1.534E+0	1.596E+0
-7.295E-2	1.496E+0	1.603E+0
-7.295E-2	1.505E+0	1.577E+0
-7.620E-2	1.521E+0	1.629E+0
-7.782E-2	1.486E+0	1.573E+0
-6.971E-2	1.521E+0	1.671E+0
-7.295E-2	1.554E+0	1.593E+0
-7.457E-2	1.515E+0	1.580E+0
-7.782E-2	1.496E+0	1.616E+0
-7.133E-2	1.499E+0	1.625E+0
-7.133E-2	1.499E+0	1.671E+0
-7.620E-2	1.505E+0	1.642E+0
-7.133E-2	1.479E+0	1.603E+0
-7.295E-2	1.515E+0	1.593E+0
-7.133E-2	1.486E+0	1.635E+0
-7.620E-2	1.560E+0	1.612E+0
-7.457E-2	1.483E+0	1.590E+0
-7.133E-2	1.560E+0	1.580E+0
-7.295E-2	1.518E+0	1.603E+0
-7.620E-2	1.521E+0	1.606E+0
-7.620E-2	1.509E+0	1.577E+0
-7.295E-2	1.479E+0	1.632E+0
-7.133E-2	1.534E+0	1.593E+0
-7.457E-2	1.515E+0	1.593E+0
-7.620E-2	1.538E+0	1.622E+0
-7.295E-2	1.515E+0	1.603E+0
-6.971E-2	1.492E+0	1.564E+0
-7.457E-2	1.486E+0	1.538E+0
-7.133E-2	1.528E+0	1.629E+0
-7.133E-2	1.534E+0	1.622E+0
-7.133E-2	1.525E+0	1.635E+0
-7.457E-2	1.512E+0	1.593E+0
-7.295E-2	1.567E+0	1.638E+0
-7.133E-2	1.505E+0	1.557E+0
-7.295E-2	1.531E+0	1.606E+0
-7.620E-2	1.525E+0	1.596E+0
-7.620E-2	1.554E+0	1.583E+0
-7.457E-2	1.489E+0	1.609E+0
-7.133E-2	1.505E+0	1.616E+0
-7.620E-2	1.525E+0	1.658E+0
-7.782E-2	1.560E+0	1.590E+0
-7.620E-2	1.512E+0	1.609E+0
-7.295E-2	1.499E+0	1.697E+0
-7.457E-2	1.512E+0	1.632E+0
-7.295E-2	1.505E+0	1.648E+0
-7.133E-2	1.547E+0	1.632E+0
-7.133E-2	1.499E+0	1.638E+0
-7.457E-2	1.492E+0	1.612E+0
-7.782E-2	1.515E+0	1.706E+0
-6.971E-2	1.515E+0	1.674E+0
-7.133E-2	1.499E+0	1.625E+0
-7.620E-2	1.496E+0	1.619E+0
-7.457E-2	1.492E+0	1.622E+0
-7.133E-2	1.479E+0	1.616E+0
-7.457E-2	1.521E+0	1.625E+0
-7.620E-2	1.531E+0	1.638E+0
-7.457E-2	1.492E+0	1.573E+0
-7.295E-2	1.499E+0	1.642E+0
-6.809E-2	1.512E+0	1.599E+0
-7.457E-2	1.479E+0	1.612E+0
-7.620E-2	1.479E+0	1.580E+0
-7.295E-2	1.499E+0	1.622E+0
-7.133E-2	1.460E+0	1.658E+0
-7.457E-2	1.505E+0	1.622E+0
-7.457E-2	1.518E+0	1.632E+0
-7.133E-2	1.466E+0	1.687E+0
-7.295E-2	1.496E+0	1.664E+0
-7.457E-2	1.505E+0	1.560E+0
-7.457E-2	1.525E+0	1.622E+0
-7.133E-2	1.496E+0	1.557E+0
-7.133E-2	1.509E+0	1.590E+0
-7.457E-2	1.573E+0	1.544E+0
-7.620E-2	1.531E+0	1.609E+0
-7.295E-2	1.551E+0	1.541E+0
-7.133E-2	1.496E+0	1.593E+0
-7.782E-2	1.544E+0	1.651E+0
-7.295E-2	1.489E+0	1.577E+0
-7.133E-2	1.521E+0	1.577E+0
-6.971E-2	1.544E+0	1.580E+0
-7.457E-2	1.541E+0	1.606E+0
-7.457E-2	1.586E+0	1.570E+0
-7.133E-2	1.570E+0	1.551E+0
-7.133E-2	1.554E+0	1.534E+0
-7.782E-2	1.583E+0	1.593E+0
-7.457E-2	1.509E+0	1.599E+0
-7.133E-2	1.538E+0	1.677E+0
-7.457E-2	1.512E+0	1.554E+0
-7.295E-2	1.521E+0	1.596E+0
-7.620E-2	1.515E+0	1.654E+0
-7.457E-2	1.528E+0	1.664E+0
-7.133E-2	1.486E+0	1.596E+0
-7.457E-2	1.531E+0	1.577E+0
-7.295E-2	1.512E+0	1.642E+0
-7.295E-2	1.473E+0	1.619E+0
-7.295E-2	1.521E+0	1.658E+0
-7.620E-2	1.502E+0	1.603E+0
-7.620E-2	1.515E+0	1.635E+0
-7.295E-2	1.509E+0	1.674E+0
-6.971E-2	1.479E+0	1.593E+0
-7.457E-2	1.489E+0	1.586E+0
-7.457E-2	1.509E+0	1.560E+0
-7.295E-2	1.544E+0	1.648E+0
-6.971E-2	1.486E+0	1.632E+0
-7.457E-2	1.544E+0	1.596E+0
-7.295E-2	1.486E+0	1.609E+0
-7.457E-2	1.489E+0	1.648E+0
-7.295E-2	1.512E+0	1.599E+0
-7.620E-2	1.447E+0	1.599E+0
-7.620E-2	1.463E+0	1.638E+0
-6.971E-2	1.496E+0	1.629E+0
-7.295E-2	1.505E+0	1.599E+0
-7.620E-2	1.457E+0	1.609E+0
-7.782E-2	1.479E+0	1.632E+0
-6.971E-2	1.499E+0	1.677E+0
-7.133E-2	1.476E+0	1.651E+0
-7.295E-2	1.525E+0	1.616E+0
-7.620E-2	1.505E+0	1.616E+0
-6.971E-2	1.502E+0	1.629E+0
-7.295E-2	1.534E+0	1.583E+0
-7.620E-2	1.560E+0	1.583E+0
-7.457E-2	1.547E+0	1.661E+0
-7.133E-2	1.544E+0	1.625E+0
-7.295E-2	1.525E+0	1.596E+0
-7.457E-2	1.528E+0	1.622E+0
-7.457E-2	1.518E+0	1.609E+0
-6.971E-2	1.512E+0	1.616E+0
-6.971E-2	1.534E+0	1.609E+0
-7.457E-2	1.509E+0	1.586E+0
-7.457E-2	1.534E+0	1.512E+0
-6.971E-2	1.515E+0	1.560E+0
-6.971E-2	1.521E+0	1.667E+0
-7.457E-2	1.483E+0	1.632E+0
-7.295E-2	1.463E+0	1.619E+0
-7.133E-2	1.531E+0	1.583E+0
-6.971E-2	1.489E+0	1.622E+0
-7.457E-2	1.544E+0	1.671E+0
-7.620E-2	1.528E+0	1.677E+0
-7.133E-2	1.521E+0	1.625E+0
-6.971E-2	1.518E+0	1.625E+0
-7.620E-2	1.580E+0	1.590E+0
-7.620E-2	1.505E+0	1.593E+0
-7.133E-2	1.470E+0	1.642E+0
-6.809E-2	1.483E+0	1.577E+0
-7.620E-2	1.479E+0	1.658E+0
-7.782E-2	1.505E+0	1.658E+0
-7.295E-2	1.518E+0	1.606E+0
-6.971E-2	1.567E+0	1.609E+0
-7.457E-2	1.521E+0	1.570E+0
-7.782E-2	1.518E+0	1.654E+0
-7.133E-2	1.547E+0	1.583E+0
-7.133E-2	1.476E+0	1.557E+0
-7.295E-2	1.473E+0	1.586E+0
-7.620E-2	1.541E+0	1.570E+0
-7.133E-2	1.538E+0	1.648E+0
-7.295E-2	1.505E+0	1.693E+0
-7.620E-2	1.531E+0	1.616E+0
-7.295E-2	1.557E+0	1.654E+0
-7.133E-2	1.499E+0	1.593E+0
-6.971E-2	1.489E+0	1.629E+0
-7.620E-2	1.492E+0	1.573E+0
-7.295E-2	1.509E+0	1.603E+0
-7.133E-2	1.515E+0	1.567E+0
-7.133E-2	1.483E+0	1.671E+0
-7.295E-2	1.515E+0	1.612E+0
-7.620E-2	1.466E+0	1.593E+0
-6.809E-2	1.470E+0	1.625E+0
-7.133E-2	1.509E+0	1.560E+0
-7.457E-2	1.483E+0	1.570E+0
-7.620E-2	1.502E+0	1.596E+0
-7.457E-2	1.557E+0	1.606E+0
-6.971E-2	1.502E+0	1.593E+0
-7.295E-2	1.489E+0	1.651E+0
-7.295E-2	1.518E+0	1.645E+0
-7.133E-2	1.505E+0	1.599E+0
-7.133E-2	1.505E+0	1.596E+0
-7.457E-2	1.538E+0	1.590E+0
-7.457E-2	1.499E+0	1.619E+0
-7.295E-2	1.496E+0	1.590E+0
-7.133E-2	1.512E+0	1.580E+0
-7.133E-2	1.560E+0	1.573E+0
-7.295E-2	1.509E+0	1.632E+0
-6.809E-2	1.515E+0	1.596E+0
-7.133E-2	1.525E+0	1.528E+0
-7.620E-2	1.528E+0	1.567E+0
-7.295E-2	1.515E+0	1.606E+0
-7.295E-2	1.476E+0	1.632E+0
-6.971E-2	1.525E+0	1.619E+0
-7.295E-2	1.547E+0	1.586E+0
-7.457E-2	1.603E+0	1.590E+0
-7.295E-2	1.505E+0	1.612E+0
-7.133E-2	1.541E+0	1.596E+0
-7.295E-2	1.518E+0	1.590E+0
-7.457E-2	1.460E+0	1.619E+0
-7.133E-2	1.502E+0	1.616E+0
-7.133E-2	1.496E+0	1.554E+0
-7.620E-2	1.505E+0	1.619E+0
-7.782E-2	1.525E+0	1.612E+0
-7.133E-2	1.512E+0	1.580E+0
-7.295E-2	1.531E+0	1.583E+0
-7.620E-2	1.509E+0	1.645E+0
-7.620E-2	1.509E+0	1.658E+0
-7.133E-2	1.502E+0	1.603E+0
-7.295E-2	1.518E+0	1.664E+0
-7.457E-2	1.502E+0	1.580E+0
-7.457E-2	1.476E+0	1.645E+0
-7.133E-2	1.521E+0	1.642E+0
-7.295E-2	1.496E+0	1.629E+0
-7.457E-2	1.509E+0	1.596E+0
-7.295E-2	1.486E+0	1.622E+0
-7.133E-2	1.479E+0	1.544E+0
-7.133E-2	1.512E+0	1.603E+0
-7.457E-2	1.567E+0	1.638E+0
-7.457E-2	1.512E+0	1.599E+0
-7.133E-2	1.509E+0	1.619E+0
-7.133E-2	1.509E+0	1.632E+0
-7.457E-2	1.538E+0	1.664E+0
-7.295E-2	1.518E+0	1.567E+0
-6.971E-2	1.502E+0	1.638E+0
-7.133E-2	1.547E+0	1.590E+0
-7.457E-2	1.512E+0	1.616E+0
-7.620E-2	1.457E+0	1.632E+0
-7.295E-2	1.551E+0	1.638E+0
-7.133E-2	1.463E+0	1.625E+0
-7.457E-2	1.492E+0	1.567E+0
-7.295E-2	1.509E+0	1.612E+0
-6.809E-2	1.525E+0	1.596E+0
-6.971E-2	1.486E+0	1.583E+0
-7.620E-2	1.509E+0	1.586E+0
-7.620E-2	1.528E+0	1.583E+0
-6.809E-2	1.502E+0	1.609E+0
-7.295E-2	1.489E+0	1.577E+0
-7.457E-2	1.560E+0	1.564E+0
-7.457E-2	1.583E+0	1.606E+0
-7.133E-2	1.505E+0	1.658E+0
-7.295E-2	1.499E+0	1.645E+0
-7.457E-2	1.505E+0	1.629E+0
-7.457E-2	1.483E+0	1.651E+0
-7.133E-2	1.492E+0	1.622E+0
-6.971E-2	1.499E+0	1.658E+0
-7.295E-2	1.499E+0	1.638E+0
-7.620E-2	1.521E+0	1.603E+0
-7.295E-2	1.499E+0	1.609E+0
-7.295E-2	1.437E+0	1.586E+0
-7.295E-2	1.486E+0	1.560E+0
-7.620E-2	1.525E+0	1.648E+0
-7.133E-2	1.470E+0	1.612E+0
-7.295E-2	1.541E+0	1.619E+0
-7.457E-2	1.518E+0	1.609E+0
-7.457E-2	1.502E+0	1.606E+0
-7.133E-2	1.531E+0	1.606E+0
-7.133E-2	1.473E+0	1.603E+0
-7.782E-2	1.512E+0	1.629E+0
-7.295E-2	1.483E+0	1.619E+0
-7.133E-2	1.418E+0	1.551E+0
-7.133E-2	1.531E+0	1.632E+0
-7.620E-2	1.515E+0	1.593E+0
-7.295E-2	1.509E+0	1.635E+0
-6.971E-2	1.541E+0	1.680E+0
-7.133E-2	1.492E+0	1.638E+0
-7.457E-2	1.502E+0	1.645E+0
-7.457E-2	1.525E+0	1.622E+0
-7.295E-2	1.544E+0	1.635E+0
-7.133E-2	1.534E+0	1.603E+0
-7.295E-2	1.470E+0	1.648E+0
-7.295E-2	1.525E+0	1.577E+0
-6.971E-2	1.502E+0	1.632E+0
-6.971E-2	1.496E+0	1.622E+0
-7.620E-2	1.466E+0	1.599E+0
-7.620E-2	1.521E+0	1.619E+0
-7.295E-2	1.496E+0	1.616E+0
-7.295E-2	1.551E+0	1.625E+0
-7.782E-2	1.502E+0	1.538E+0
-7.782E-2	1.489E+0	1.570E+0
-7.133E-2	1.496E+0	1.603E+0
-6.971E-2	1.444E+0	1.596E+0
-7.782E-2	1.492E+0	1.583E+0
-7.457E-2	1.502E+0	1.603E+0
-7.295E-2	1.499E+0	1.583E+0
-6.971E-2	1.457E+0	1.609E+0
-7.295E-2	1.486E+0	1.619E+0
-7.457E-2	1.525E+0	1.596E+0
-7.133E-2	1.525E+0	1.616E+0
-7.133E-2	1.509E+0	1.590E+0
-7.620E-2	1.502E+0	1.593E+0
-7.295E-2	1.476E+0	1.534E+0
-7.295E-2	1.567E+0	1.606E+0
-7.133E-2	1.505E+0	1.570E+0
-7.457E-2	1.521E+0	1.635E+0
-7.620E-2	1.521E+0	1.619E+0
-7.133E-2	1.476E+0	1.629E+0
-7.295E-2	1.564E+0	1.593E+0
-7.620E-2	1.515E+0	1.596E+0
-7.782E-2	1.496E+0	1.625E+0
-7.295E-2	1.509E+0	1.664E+0
-7.133E-2	1.515E+0	1.642E+0
-7.457E-2	1.554E+0	1.603E+0
-7.457E-2	1.547E+0	1.577E+0
-7.133E-2	1.483E+0	1.625E+0
-7.295E-2	1.509E+0	1.632E+0
-7.457E-2	1.518E+0	1.697E+0
-7.457E-2	1.505E+0	1.671E+0
-7.133E-2	1.483E+0	1.570E+0
-6.971E-2	1.509E+0	1.612E+0
-7.295E-2	1.470E+0	1.638E+0
-7.295E-2	1.509E+0	1.590E+0
-7.295E-2	1.512E+0	1.609E+0
-7.295E-2	1.531E+0	1.577E+0
-7.457E-2	1.483E+0	1.580E+0
-7.620E-2	1.525E+0	1.622E+0
-6.971E-2	1.505E+0	1.531E+0
-7.133E-2	1.560E+0	1.590E+0
-7.457E-2	1.476E+0	1.528E+0
-7.457E-2	1.515E+0	1.616E+0
-7.133E-2	1.502E+0	1.625E+0
-7.295E-2	1.567E+0	1.583E+0
-7.457E-2	1.518E+0	1.629E+0
-7.620E-2	1.547E+0	1.619E+0
-7.295E-2	1.531E+0	1.658E+0
-7.133E-2	1.518E+0	1.580E+0
-7.620E-2	1.496E+0	1.603E+0
-7.295E-2	1.509E+0	1.609E+0
-7.133E-2	1.541E+0	1.564E+0
-6.971E-2	1.521E+0	1.596E+0
-7.620E-2	1.512E+0	1.642E+0
-7.620E-2	1.551E+0	1.580E+0
-6.971E-2	1.518E+0	1.629E+0
-6.971E-2	1.515E+0	1.680E+0
-7.457E-2	1.479E+0	1.674E+0
-7.620E-2	1.505E+0	1.629E+0
-6.971E-2	1.521E+0	1.570E+0
-7.133E-2	1.505E+0	1.622E+0
-7.295E-2	1.496E+0	1.648E+0
-7.457E-2	1.411E+0	1.612E+0
-6.971E-2	1.528E+0	1.570E+0
-7.133E-2	1.515E+0	1.616E+0
-7.620E-2	1.544E+0	1.590E+0
-7.295E-2	1.586E+0	1.580E+0
-7.295E-2	1.541E+0	1.586E+0
-7.457E-2	1.534E+0	1.596E+0
-7.620E-2	1.512E+0	1.606E+0
-7.295E-2	1.531E+0	1.573E+0
-7.295E-2	1.515E+0	1.583E+0
-7.133E-2	1.544E+0	1.625E+0
-7.782E-2	1.518E+0	1.577E+0
-7.457E-2	1.521E+0	1.648E+0
-7.295E-2	1.518E+0	1.573E+0
-6.971E-2	1.505E+0	1.570E+0
-7.457E-2	1.509E+0	1.590E+0
-7.457E-2	1.463E+0	1.629E+0
-7.295E-2	1.444E+0	1.606E+0
-7.295E-2	1.444E+0	1.554E+0
-7.782E-2	1.505E+0	1.616E+0
-7.295E-2	1.528E+0	1.590E+0
-7.295E-2	1.547E+0	1.632E+0
-7.295E-2	1.554E+0	1.619E+0
-7.457E-2	1.450E+0	1.664E+0
-7.620E-2	1.564E+0	1.616E+0
-7.133E-2	1.509E+0	1.632E+0
-7.295E-2	1.525E+0	1.629E+0
-7.457E-2	1.531E+0	1.667E+0
-7.295E-2	1.492E+0	1.661E+0
-7.295E-2	1.505E+0	1.580E+0
-6.971E-2	1.570E+0	1.612E+0
-7.620E-2	1.492E+0	1.547E+0
-7.133E-2	1.489E+0	1.551E+0
-6.971E-2	1.489E+0	1.612E+0
-7.457E-2	1.502E+0	1.570E+0
-7.457E-2	1.573E+0	1.632E+0
-7.457E-2	1.583E+0	1.603E+0
-7.133E-2	1.560E+0	1.603E+0
-7.295E-2	1.534E+0	1.606E+0
-7.620E-2	1.518E+0	1.619E+0
-7.620E-2	1.518E+0	1.667E+0
-7.620E-2	1.466E+0	1.635E+0
-6.971E-2	1.486E+0	1.593E+0
-7.295E-2	1.554E+0	1.654E+0
-7.457E-2	1.509E+0	1.590E+0
-7.457E-2	1.525E+0	1.599E+0
-6.809E-2	1.512E+0	1.593E+0
-7.295E-2	1.499E+0	1.593E+0
-7.782E-2	1.512E+0	1.596E+0
-7.133E-2	1.505E+0	1.616E+0
-6.971E-2	1.483E+0	1.612E+0
-7.457E-2	1.518E+0	1.583E+0
-7.457E-2	1.496E+0	1.590E+0
-7.295E-2	1.509E+0	1.645E+0
-7.295E-2	1.515E+0	1.645E+0
-7.295E-2	1.560E+0	1.619E+0
-7.620E-2	1.531E+0	1.609E+0
-7.133E-2	1.496E+0	1.606E+0
-7.295E-2	1.457E+0	1.599E+0
-7.620E-2	1.509E+0	1.596E+0
-7.457E-2	1.502E+0	1.625E+0
-7.295E-2	1.499E+0	1.606E+0
-7.295E-2	1.534E+0	1.616E+0
-7.620E-2	1.470E+0	1.622E+0
-7.133E-2	1.534E+0	1.596E+0
-7.133E-2	1.460E+0	1.645E+0
-7.133E-2	1.554E+0	1.619E+0
-7.782E-2	1.476E+0	1.596E+0
-6.971E-2	1.547E+0	1.619E+0
-7.133E-2	1.531E+0	1.674E+0
-7.295E-2	1.564E+0	1.593E+0
-6.971E-2	1.518E+0	1.619E+0
-7.457E-2	1.531E+0	1.658E+0
-7.133E-2	1.512E+0	1.606E+0
-7.295E-2	1.509E+0	1.538E+0
-7.620E-2	1.499E+0	1.654E+0
-7.457E-2	1.541E+0	1.586E+0
-6.971E-2	1.496E+0	1.619E+0
-7.295E-2	1.486E+0	1.603E+0
-7.295E-2	1.528E+0	1.629E+0
-7.457E-2	1.512E+0	1.658E+0
-6.809E-2	1.521E+0	1.635E+0
-7.457E-2	1.551E+0	1.583E+0
-7.457E-2	1.541E+0	1.619E+0
-7.457E-2	1.534E+0	1.586E+0
-7.133E-2	1.502E+0	1.632E+0
-7.457E-2	1.515E+0	1.619E+0
-7.295E-2	1.534E+0	1.661E+0
-7.620E-2	1.499E+0	1.648E+0
-6.971E-2	1.564E+0	1.593E+0
-7.133E-2	1.502E+0	1.599E+0
-7.295E-2	1.470E+0	1.625E+0
-7.457E-2	1.476E+0	1.547E+0
-7.295E-2	1.512E+0	1.599E+0
-7.295E-2	1.499E+0	1.599E+0
-7.620E-2	1.509E+0	1.632E+0
-7.620E-2	1.505E+0	1.609E+0
-7.295E-2	1.509E+0	1.632E+0
-7.295E-2	1.505E+0	1.599E+0
-7.457E-2	1.483E+0	1.619E+0
-7.457E-2	1.492E+0	1.612E+0
-7.133E-2	1.512E+0	1.625E+0
-7.133E-2	1.547E+0	1.635E+0
-7.295E-2	1.483E+0	1.583E+0
-7.457E-2	1.499E+0	1.629E+0
-7.133E-2	1.538E+0	1.603E+0
-7.133E-2	1.525E+0	1.625E+0
-7.457E-2	1.541E+0	1.642E+0
-7.457E-2	1.496E+0	1.638E+0
-7.133E-2	1.512E+0	1.564E+0
-7.295E-2	1.496E+0	1.651E+0
-7.295E-2	1.476E+0	1.632E+0
-7.295E-2	1.447E+0	1.616E+0
-7.295E-2	1.518E+0	1.612E+0
-7.133E-2	1.509E+0	1.651E+0
-7.457E-2	1.531E+0	1.622E+0
-7.620E-2	1.502E+0	1.603E+0
-7.133E-2	1.483E+0	1.658E+0
-6.971E-2	1.518E+0	1.616E+0
-7.620E-2	1.505E+0	1.667E+0
-6.971E-2	1.509E+0	1.629E+0
-7.133E-2	1.528E+0	1.632E+0
-6.971E-2	1.521E+0	1.619E+0
-7.457E-2	1.489E+0	1.638E+0
-7.457E-2	1.515E+0	1.586E+0
-6.971E-2	1.512E+0	1.599E+0
-7.295E-2	1.457E+0	1.612E+0
-7.457E-2	1.534E+0	1.619E+0
-7.295E-2	1.557E+0	1.590E+0
-7.133E-2	1.486E+0	1.564E+0
-7.295E-2	1.515E+0	1.616E+0
-7.295E-2	1.502E+0	1.544E+0
-7.295E-2	1.457E+0	1.635E+0
-7.295E-2	1.515E+0	1.599E+0
-7.295E-2	1.570E+0	1.616E+0
-7.295E-2	1.515E+0	1.642E+0
-7.457E-2	1.496E+0	1.619E+0
-6.971E-2	1.528E+0	1.629E+0
-7.295E-2	1.489E+0	1.645E+0
-7.457E-2	1.499E+0	1.697E+0
-7.782E-2	1.590E+0	1.642E+0
-6.971E-2	1.586E+0	1.632E+0
-7.133E-2	1.570E+0	1.648E+0
-7.620E-2	1.476E+0	1.622E+0
-7.620E-2	1.509E+0	1.612E+0
-7.133E-2	1.492E+0	1.616E+0
-6.971E-2	1.515E+0	1.609E+0
-7.457E-2	1.521E+0	1.645E+0
-7.620E-2	1.525E+0	1.557E+0
-6.971E-2	1.521E+0	1.677E+0
-7.457E-2	1.518E+0	1.632E+0
-7.295E-2	1.492E+0	1.583E+0
-7.457E-2	1.554E+0	1.619E+0
-7.133E-2	1.512E+0	1.622E+0
-7.133E-2	1.486E+0	1.570E+0
-7.782E-2	1.505E+0	1.625E+0
-7.295E-2	1.509E+0	1.632E+0
-7.133E-2	1.547E+0	1.616E+0
-7.133E-2	1.470E+0	1.599E+0
-7.620E-2	1.525E+0	1.593E+0
-7.457E-2	1.499E+0	1.596E+0
-7.133E-2	1.476E+0	1.622E+0
-7.133E-2	1.531E+0	1.616E+0
-7.295E-2	1.538E+0	1.651E+0
-7.457E-2	1.509E+0	1.606E+0
-6.809E-2	1.486E+0	1.609E+0
-7.620E-2	1.518E+0	1.619E+0
-7.295E-2	1.531E+0	1.642E+0
-7.457E-2	1.541E+0	1.619E+0
-6.971E-2	1.531E+0	1.593E+0
-6.971E-2	1.567E+0	1.612E+0
-7.620E-2	1.496E+0	1.645E+0
-7.295E-2	1.447E+0	1.635E+0
-7.133E-2	1.473E+0	1.580E+0
-7.295E-2	1.518E+0	1.619E+0
-7.620E-2	1.460E+0	1.554E+0
-7.620E-2	1.489E+0	1.658E+0
-6.971E-2	1.531E+0	1.599E+0
-6.971E-2	1.551E+0	1.674E+0
-7.620E-2	1.521E+0	1.612E+0
-7.295E-2	1.512E+0	1.606E+0
-7.457E-2	1.476E+0	1.622E+0
-6.971E-2	1.496E+0	1.645E+0
-7.457E-2	1.521E+0	1.635E+0
-7.457E-2	1.518E+0	1.616E+0
-6.971E-2	1.541E+0	1.645E+0
-7.133E-2	1.453E+0	1.593E+0
-7.620E-2	1.541E+0	1.616E+0
-7.295E-2	1.531E+0	1.593E+0
-7.133E-2	1.499E+0	1.612E+0
-6.971E-2	1.544E+0	1.622E+0
-7.457E-2	1.528E+0	1.616E+0
-7.620E-2	1.473E+0	1.642E+0
-7.457E-2	1.505E+0	1.580E+0
-7.295E-2	1.509E+0	1.642E+0
-7.457E-2	1.486E+0	1.599E+0
-7.620E-2	1.512E+0	1.629E+0
-7.457E-2	1.515E+0	1.642E+0
-7.133E-2	1.551E+0	1.642E+0
-7.457E-2	1.483E+0	1.583E+0
-7.620E-2	1.502E+0	1.622E+0
-7.295E-2	1.486E+0	1.619E+0
-7.457E-2	1.518E+0	1.616E+0
-7.782E-2	1.440E+0	1.632E+0
-7.457E-2	1.531E+0	1.661E+0
-6.971E-2	1.541E+0	1.593E+0
-7.295E-2	1.534E+0	1.651E+0
-7.133E-2	1.483E+0	1.583E+0
-7.457E-2	1.509E+0	1.629E+0
-7.295E-2	1.557E+0	1.638E+0
-7.133E-2	1.518E+0	1.638E+0
-7.620E-2	1.466E+0	1.596E+0
-7.133E-2	1.557E+0	1.632E+0
-6.971E-2	1.538E+0	1.590E+0
-7.457E-2	1.544E+0	1.590E+0
-7.620E-2	1.457E+0	1.609E+0
-7.457E-2	1.521E+0	1.593E+0
-6.809E-2	1.515E+0	1.632E+0
-7.295E-2	1.560E+0	1.590E+0
-7.620E-2	1.496E+0	1.638E+0
-7.295E-2	1.505E+0	1.638E+0
-6.809E-2	1.509E+0	1.645E+0
-6.971E-2	1.525E+0	1.590E+0
-7.782E-2	1.499E+0	1.599E+0
-7.457E-2	1.486E+0	1.583E+0
-6.971E-2	1.505E+0	1.635E+0
-7.133E-2	1.521E+0	1.625E+0
-7.457E-2	1.567E+0	1.635E+0
-7.457E-2	1.502E+0	1.609E+0
-7.133E-2	1.551E+0	1.625E+0
-6.971E-2	1.528E+0	1.632E+0
-7.620E-2	1.499E+0	1.638E+0
-7.457E-2	1.567E+0	1.651E+0
-7.133E-2	1.505E+0	1.596E+0
-7.295E-2	1.534E+0	1.596E+0
-7.620E-2	1.496E+0	1.648E+0
-7.457E-2	1.531E+0	1.645E+0
-7.133E-2	1.502E+0	1.593E+0
-7.457E-2	1.544E+0	1.638E+0
-7.457E-2	1.551E+0	1.593E+0
-7.295E-2	1.547E+0	1.573E+0
-7.457E-2	1.515E+0	1.577E+0
-7.295E-2	1.567E+0	1.603E+0
-7.295E-2	1.505E+0	1.651E+0
-7.620E-2	1.512E+0	1.583E+0
-7.133E-2	1.557E+0	1.612E+0
-7.295E-2	1.557E+0	1.612E+0
-7.620E-2	1.541E+0	1.638E+0
-7.620E-2	1.505E+0	1.619E+0
-7.295E-2	1.499E+0	1.570E+0
-7.457E-2	1.499E+0	1.586E+0
-7.620E-2	1.502E+0	1.654E+0
-7.457E-2	1.447E+0	1.606E+0
-7.295E-2	1.483E+0	1.606E+0
-7.295E-2	1.564E+0	1.612E+0
-7.295E-2	1.509E+0	1.606E+0
-7.457E-2	1.534E+0	1.573E+0
-7.133E-2	1.479E+0	1.635E+0
-7.133E-2	1.515E+0	1.638E+0
-7.620E-2	1.463E+0	1.625E+0
-7.620E-2	1.538E+0	1.606E+0
-7.133E-2	1.499E+0	1.635E+0
-7.457E-2	1.554E+0	1.616E+0
-7.133E-2	1.544E+0	1.635E+0
-7.295E-2	1.489E+0	1.690E+0
-7.133E-2	1.512E+0	1.573E+0
-6.971E-2	1.489E+0	1.616E+0
-7.620E-2	1.547E+0	1.638E+0
-7.782E-2	1.512E+0	1.609E+0
-7.295E-2	1.525E+0	1.642E+0
-6.971E-2	1.509E+0	1.567E+0
-7.457E-2	1.479E+0	1.661E+0
-7.620E-2	1.489E+0	1.635E+0
-7.295E-2	1.496E+0	1.603E+0
-7.133E-2	1.528E+0	1.648E+0
-7.457E-2	1.538E+0	1.596E+0
-7.457E-2	1.489E+0	1.622E+0
-7.133E-2	1.496E+0	1.583E+0
-7.133E-2	1.541E+0	1.570E+0
-7.295E-2	1.541E+0	1.612E+0
-7.295E-2	1.534E+0	1.667E+0
-6.971E-2	1.534E+0	1.606E+0
-7.295E-2	1.547E+0	1.609E+0
-7.457E-2	1.505E+0	1.612E+0
-7.620E-2	1.460E+0	1.629E+0
-7.133E-2	1.502E+0	1.590E+0
-7.295E-2	1.499E+0	1.654E+0
-7.620E-2	1.551E+0	1.593E+0
-7.295E-2	1.499E+0	1.635E+0
-7.295E-2	1.486E+0	1.554E+0
-7.133E-2	1.509E+0	1.625E+0
-7.782E-2	1.554E+0	1.648E+0
-7.295E-2	1.505E+0	1.642E+0
-6.809E-2	1.492E+0	1.648E+0
-7.457E-2	1.538E+0	1.599E+0
-7.620E-2	1.560E+0	1.648E+0
-7.295E-2	1.502E+0	1.593E+0
-6.971E-2	1.521E+0	1.593E+0
-7.620E-2	1.534E+0	1.648E+0
-7.457E-2	1.499E+0	1.622E+0
-7.620E-2	1.547E+0	1.577E+0
-7.133E-2	1.483E+0	1.580E+0
-7.133E-2	1.502E+0	1.629E+0
-7.457E-2	1.557E+0	1.635E+0
-7.295E-2	1.492E+0	1.609E+0
-7.295E-2	1.502E+0	1.619E+0
-7.295E-2	1.509E+0	1.635E+0
-7.295E-2	1.528E+0	1.654E+0
-7.133E-2	1.489E+0	1.622E+0
-7.133E-2	1.496E+0	1.648E+0
-7.295E-2	1.528E+0	1.674E+0
-7.457E-2	1.547E+0	1.577E+0
-7.295E-2	1.512E+0	1.599E+0
-6.809E-2	1.492E+0	1.625E+0
-7.295E-2	1.544E+0	1.570E+0
-7.457E-2	1.521E+0	1.580E+0
-7.620E-2	1.531E+0	1.616E+0
-6.971E-2	1.505E+0	1.544E+0
-7.133E-2	1.505E+0	1.651E+0
-7.457E-2	1.534E+0	1.583E+0
-7.295E-2	1.486E+0	1.622E+0
-7.295E-2	1.534E+0	1.629E+0
-6.971E-2	1.518E+0	1.638E+0
-7.620E-2	1.531E+0	1.567E+0
-7.457E-2	1.457E+0	1.583E+0
-7.295E-2	1.509E+0	1.603E+0
-7.457E-2	1.534E+0	1.612E+0
-7.457E-2	1.489E+0	1.622E+0
-7.295E-2	1.499E+0	1.622E+0
-7.133E-2	1.534E+0	1.599E+0
-7.133E-2	1.512E+0	1.599E+0
-7.457E-2	1.502E+0	1.632E+0
-7.457E-2	1.525E+0	1.616E+0
-7.133E-2	1.512E+0	1.648E+0
-7.133E-2	1.531E+0	1.635E+0
-7.457E-2	1.531E+0	1.677E+0
-7.457E-2	1.489E+0	1.593E+0
-6.971E-2	1.499E+0	1.593E+0
-7.133E-2	1.515E+0	1.593E+0
-7.620E-2	1.518E+0	1.567E+0
-7.457E-2	1.531E+0	1.616E+0
-6.809E-2	1.521E+0	1.606E+0
-6.971E-2	1.447E+0	1.590E+0
-7.457E-2	1.505E+0	1.573E+0
-7.295E-2	1.509E+0	1.625E+0
-7.295E-2	1.499E+0	1.590E+0
-7.133E-2	1.534E+0	1.677E+0
-7.457E-2	1.525E+0	1.619E+0
-7.295E-2	1.470E+0	1.612E+0
-7.133E-2	1.521E+0	1.671E+0
-6.971E-2	1.476E+0	1.599E+0
-7.295E-2	1.496E+0	1.567E+0
-7.457E-2	1.541E+0	1.671E+0
-7.133E-2	1.489E+0	1.638E+0
-7.133E-2	1.518E+0	1.625E+0
-7.295E-2	1.538E+0	1.616E+0
-7.295E-2	1.534E+0	1.599E+0
-7.133E-2	1.492E+0	1.603E+0
-7.295E-2	1.518E+0	1.645E+0
-7.620E-2	1.457E+0	1.616E+0
-7.457E-2	1.521E+0	1.642E+0
-7.295E-2	1.483E+0	1.590E+0
-7.133E-2	1.531E+0	1.632E+0
-7.457E-2	1.470E+0	1.570E+0
-7.295E-2	1.521E+0	1.629E+0
[truncated: 17,215 more rows]
