# Supplementary material for: Improved ANAP incorporation and VCF analysis reveal details of P2X7 current facilitation and a limited conformational interplay between ATP binding and the intracellular ballast domain
Source: eLife. 2023 Jan 4;12:e82479. doi: 10.7554/eLife.82479 (PMC9859053; doi:10.7554/eLife.82479)
Supplement: Figure 3—figure supplement 3—source data 2. [file elife-82479-fig3-figsupp3-data2.zip › Figure-3_figure-supplement-3_source-data-2/DeltaCys-constructs/d29/11.csv]

-6.796E-1	3.770E+0	4.396E+0
-6.828E-1	3.802E+0	4.555E+0
-6.861E-1	3.757E+0	4.415E+0
-6.812E-1	3.844E+0	4.431E+0
-6.812E-1	3.815E+0	4.435E+0
-6.828E-1	3.792E+0	4.370E+0
-6.844E-1	3.838E+0	4.415E+0
-6.844E-1	3.841E+0	4.415E+0
-6.828E-1	3.815E+0	4.431E+0
-6.828E-1	3.808E+0	4.363E+0
-6.877E-1	3.825E+0	4.308E+0
-6.844E-1	3.776E+0	4.477E+0
-6.812E-1	3.708E+0	4.425E+0
-6.828E-1	3.770E+0	4.441E+0
-6.877E-1	3.792E+0	4.467E+0
-6.844E-1	3.786E+0	4.363E+0
-6.812E-1	3.825E+0	4.383E+0
-6.828E-1	3.886E+0	4.431E+0
-6.844E-1	3.838E+0	4.467E+0
-6.844E-1	3.805E+0	4.506E+0
-6.812E-1	3.795E+0	4.467E+0
-6.828E-1	3.864E+0	4.522E+0
-6.861E-1	3.815E+0	4.483E+0
-6.844E-1	3.802E+0	4.448E+0
-6.812E-1	3.896E+0	4.376E+0
-6.828E-1	3.821E+0	4.412E+0
-6.861E-1	3.854E+0	4.451E+0
-6.861E-1	3.912E+0	4.448E+0
-6.796E-1	3.802E+0	4.438E+0
-6.844E-1	3.860E+0	4.431E+0
-6.893E-1	3.763E+0	4.353E+0
-6.844E-1	3.770E+0	4.396E+0
-6.828E-1	3.808E+0	4.396E+0
-6.828E-1	3.789E+0	4.490E+0
-6.844E-1	3.783E+0	4.473E+0
-6.877E-1	3.805E+0	4.431E+0
-6.779E-1	3.821E+0	4.422E+0
-6.828E-1	3.795E+0	4.344E+0
-6.861E-1	3.821E+0	4.444E+0
-6.844E-1	3.844E+0	4.402E+0
-6.812E-1	3.912E+0	4.425E+0
-6.812E-1	3.808E+0	4.428E+0
-6.909E-1	3.724E+0	4.473E+0
-6.844E-1	3.834E+0	4.444E+0
-6.812E-1	3.795E+0	4.422E+0
-6.828E-1	3.734E+0	4.425E+0
-6.861E-1	3.831E+0	4.460E+0
-6.844E-1	3.770E+0	4.415E+0
-6.812E-1	3.773E+0	4.415E+0
-6.812E-1	3.753E+0	4.422E+0
-6.893E-1	3.825E+0	4.473E+0
-6.844E-1	3.841E+0	4.444E+0
-6.796E-1	3.747E+0	4.460E+0
-6.812E-1	3.802E+0	4.454E+0
-6.861E-1	3.786E+0	4.405E+0
-6.828E-1	3.783E+0	4.363E+0
-6.828E-1	3.799E+0	4.363E+0
-6.828E-1	3.750E+0	4.415E+0
-6.844E-1	3.857E+0	4.454E+0
-6.861E-1	3.795E+0	4.392E+0
-6.812E-1	3.844E+0	4.383E+0
-6.812E-1	3.815E+0	4.454E+0
-6.844E-1	3.795E+0	4.366E+0
-6.828E-1	3.747E+0	4.389E+0
-6.812E-1	3.714E+0	4.454E+0
-6.861E-1	3.734E+0	4.412E+0
-6.861E-1	3.783E+0	4.486E+0
-6.828E-1	3.812E+0	4.402E+0
-6.796E-1	3.799E+0	4.337E+0
-6.828E-1	3.802E+0	4.454E+0
-6.844E-1	3.770E+0	4.490E+0
-6.828E-1	3.799E+0	4.503E+0
-6.812E-1	3.841E+0	4.473E+0
-6.812E-1	3.860E+0	4.399E+0
-6.844E-1	3.854E+0	4.399E+0
-6.828E-1	3.802E+0	4.448E+0
-6.812E-1	3.792E+0	4.402E+0
-6.844E-1	3.821E+0	4.522E+0
-6.909E-1	3.812E+0	4.422E+0
-6.844E-1	3.838E+0	4.486E+0
-6.812E-1	3.789E+0	4.460E+0
-6.828E-1	3.783E+0	4.441E+0
-6.861E-1	3.802E+0	4.405E+0
-6.844E-1	3.831E+0	4.425E+0
-6.812E-1	3.844E+0	4.409E+0
-6.812E-1	3.802E+0	4.529E+0
-6.844E-1	3.867E+0	4.418E+0
-6.828E-1	3.766E+0	4.415E+0
-6.796E-1	3.783E+0	4.477E+0
-6.828E-1	3.747E+0	4.334E+0
-6.861E-1	3.847E+0	4.357E+0
-6.861E-1	3.714E+0	4.451E+0
-6.828E-1	3.808E+0	4.366E+0
-6.812E-1	3.789E+0	4.373E+0
-6.861E-1	3.662E+0	4.467E+0
-6.844E-1	3.770E+0	4.422E+0
-6.763E-1	3.834E+0	4.415E+0
-6.828E-1	3.763E+0	4.418E+0
-6.877E-1	3.821E+0	4.402E+0
-6.844E-1	3.841E+0	4.431E+0
-6.812E-1	3.818E+0	4.448E+0
-6.812E-1	3.844E+0	4.379E+0
-6.844E-1	3.799E+0	4.396E+0
-6.828E-1	3.795E+0	4.370E+0
-6.812E-1	3.783E+0	4.483E+0
-6.812E-1	3.844E+0	4.389E+0
-6.861E-1	3.838E+0	4.464E+0
-6.861E-1	3.740E+0	4.405E+0
-6.812E-1	3.851E+0	4.415E+0
-6.812E-1	3.799E+0	4.386E+0
-6.844E-1	3.763E+0	4.473E+0
-6.828E-1	3.841E+0	4.396E+0
-6.812E-1	3.825E+0	4.477E+0
-6.844E-1	3.773E+0	4.412E+0
-6.861E-1	3.825E+0	4.402E+0
-6.844E-1	3.776E+0	4.425E+0
-6.812E-1	3.776E+0	4.435E+0
-6.828E-1	3.776E+0	4.353E+0
-6.844E-1	3.766E+0	4.506E+0
-6.828E-1	3.812E+0	4.486E+0
-6.828E-1	3.786E+0	4.402E+0
-6.828E-1	3.828E+0	4.392E+0
-6.861E-1	3.792E+0	4.435E+0
-6.828E-1	3.844E+0	4.435E+0
-6.812E-1	3.864E+0	4.363E+0
-6.812E-1	3.851E+0	4.525E+0
-6.844E-1	3.795E+0	4.506E+0
-6.828E-1	3.896E+0	4.470E+0
-6.796E-1	3.847E+0	4.376E+0
-6.812E-1	3.714E+0	4.438E+0
-6.844E-1	3.770E+0	4.366E+0
-6.861E-1	3.727E+0	4.457E+0
-6.844E-1	3.815E+0	4.376E+0
-6.828E-1	3.802E+0	4.418E+0
-6.844E-1	3.786E+0	4.337E+0
-6.861E-1	3.760E+0	4.392E+0
-6.828E-1	3.818E+0	4.412E+0
-6.812E-1	3.779E+0	4.454E+0
-6.844E-1	3.857E+0	4.386E+0
-6.812E-1	3.763E+0	4.402E+0
-6.796E-1	3.750E+0	4.344E+0
-6.812E-1	3.873E+0	4.347E+0
-6.844E-1	3.776E+0	4.353E+0
-6.861E-1	3.802E+0	4.486E+0
-6.779E-1	3.825E+0	4.376E+0
-6.796E-1	3.731E+0	4.386E+0
-6.844E-1	3.802E+0	4.353E+0
-6.877E-1	3.867E+0	4.402E+0
-6.796E-1	3.711E+0	4.441E+0
-6.796E-1	3.795E+0	4.418E+0
-6.844E-1	3.747E+0	4.409E+0
-6.828E-1	3.695E+0	4.425E+0
-6.796E-1	3.779E+0	4.383E+0
-6.828E-1	3.744E+0	4.399E+0
-6.861E-1	3.757E+0	4.438E+0
-6.844E-1	3.799E+0	4.363E+0
-6.796E-1	3.724E+0	4.470E+0
-6.812E-1	3.776E+0	4.360E+0
-6.844E-1	3.815E+0	4.379E+0
-6.844E-1	3.857E+0	4.366E+0
-6.796E-1	3.779E+0	4.477E+0
-6.812E-1	3.834E+0	4.389E+0
-6.844E-1	3.753E+0	4.454E+0
-6.844E-1	3.854E+0	4.532E+0
-6.828E-1	3.766E+0	4.344E+0
-6.812E-1	3.776E+0	4.425E+0
-6.877E-1	3.860E+0	4.490E+0
-6.828E-1	3.789E+0	4.379E+0
-6.796E-1	3.802E+0	4.402E+0
-6.844E-1	3.773E+0	4.360E+0
-6.828E-1	3.724E+0	4.370E+0
-6.828E-1	3.805E+0	4.435E+0
-6.828E-1	3.779E+0	4.373E+0
-6.828E-1	3.815E+0	4.496E+0
-6.844E-1	3.815E+0	4.428E+0
-6.844E-1	3.812E+0	4.425E+0
-6.779E-1	3.737E+0	4.470E+0
-6.812E-1	3.766E+0	4.399E+0
-6.877E-1	3.831E+0	4.464E+0
-6.828E-1	3.740E+0	4.438E+0
-6.796E-1	3.792E+0	4.409E+0
-6.796E-1	3.802E+0	4.438E+0
-6.861E-1	3.821E+0	4.402E+0
-6.844E-1	3.838E+0	4.438E+0
-6.828E-1	3.714E+0	4.386E+0
-6.812E-1	3.792E+0	4.383E+0
-6.844E-1	3.844E+0	4.386E+0
-6.861E-1	3.783E+0	4.457E+0
-6.779E-1	3.795E+0	4.577E+0
-6.828E-1	3.808E+0	4.383E+0
-6.828E-1	3.847E+0	4.441E+0
-6.828E-1	3.773E+0	4.454E+0
-6.779E-1	3.779E+0	4.399E+0
-6.812E-1	3.815E+0	4.467E+0
-6.861E-1	3.734E+0	4.399E+0
-6.828E-1	3.799E+0	4.315E+0
-6.812E-1	3.786E+0	4.386E+0
-6.812E-1	3.799E+0	4.464E+0
-6.861E-1	3.773E+0	4.370E+0
-6.812E-1	3.779E+0	4.412E+0
-6.796E-1	3.734E+0	4.334E+0
-6.812E-1	3.773E+0	4.412E+0
-6.877E-1	3.721E+0	4.431E+0
-6.828E-1	3.734E+0	4.483E+0
-6.779E-1	3.731E+0	4.448E+0
-6.812E-1	3.766E+0	4.441E+0
-6.877E-1	3.815E+0	4.402E+0
-6.844E-1	3.792E+0	4.503E+0
-6.779E-1	3.757E+0	4.389E+0
-6.812E-1	3.724E+0	4.363E+0
-6.861E-1	3.841E+0	4.405E+0
-6.828E-1	3.740E+0	4.402E+0
-6.828E-1	3.795E+0	4.418E+0
-6.779E-1	3.812E+0	4.431E+0
-6.861E-1	3.795E+0	4.480E+0
-6.844E-1	3.783E+0	4.402E+0
-6.779E-1	3.851E+0	4.383E+0
-6.812E-1	3.727E+0	4.415E+0
-6.844E-1	3.808E+0	4.457E+0
-6.828E-1	3.783E+0	4.409E+0
-6.779E-1	3.795E+0	4.389E+0
-6.812E-1	3.705E+0	4.353E+0
-6.861E-1	3.760E+0	4.551E+0
-6.828E-1	3.812E+0	4.344E+0
-6.812E-1	3.795E+0	4.389E+0
-6.812E-1	3.747E+0	4.506E+0
-6.861E-1	3.786E+0	4.454E+0
-6.844E-1	3.776E+0	4.460E+0
-6.796E-1	3.770E+0	4.389E+0
-6.796E-1	3.740E+0	4.438E+0
-6.844E-1	3.776E+0	4.451E+0
-6.812E-1	3.766E+0	4.383E+0
-6.796E-1	3.766E+0	4.448E+0
-6.812E-1	3.841E+0	4.399E+0
-6.828E-1	3.770E+0	4.373E+0
-6.844E-1	3.766E+0	4.428E+0
-6.796E-1	3.731E+0	4.454E+0
-6.828E-1	3.792E+0	4.379E+0
-6.844E-1	3.773E+0	4.448E+0
-6.796E-1	3.821E+0	4.444E+0
-6.796E-1	3.766E+0	4.412E+0
-6.779E-1	3.760E+0	4.366E+0
-6.877E-1	3.753E+0	4.451E+0
-6.844E-1	3.802E+0	4.405E+0
-6.812E-1	3.825E+0	4.363E+0
-6.779E-1	3.808E+0	4.444E+0
-6.861E-1	3.818E+0	4.454E+0
-6.828E-1	3.740E+0	4.441E+0
-6.796E-1	3.766E+0	4.431E+0
-6.796E-1	3.841E+0	4.467E+0
-6.861E-1	3.734E+0	4.448E+0
-6.844E-1	3.740E+0	4.493E+0
-6.796E-1	3.760E+0	4.412E+0
-6.796E-1	3.795E+0	4.428E+0
-6.828E-1	3.666E+0	4.353E+0
-6.828E-1	3.747E+0	4.477E+0
-6.812E-1	3.854E+0	4.444E+0
-6.812E-1	3.844E+0	4.444E+0
-6.844E-1	3.718E+0	4.425E+0
-6.812E-1	3.834E+0	4.493E+0
-6.796E-1	3.890E+0	4.457E+0
-6.812E-1	3.844E+0	4.350E+0
-6.828E-1	3.792E+0	4.490E+0
-6.812E-1	3.805E+0	4.448E+0
-6.779E-1	3.818E+0	4.409E+0
-6.812E-1	3.727E+0	4.412E+0
-6.844E-1	3.770E+0	4.418E+0
-6.828E-1	3.802E+0	4.402E+0
-6.812E-1	3.711E+0	4.418E+0
-6.828E-1	3.714E+0	4.451E+0
-6.828E-1	3.799E+0	4.460E+0
-6.828E-1	3.802E+0	4.457E+0
-6.779E-1	3.779E+0	4.389E+0
-6.779E-1	3.818E+0	4.392E+0
-6.844E-1	3.786E+0	4.383E+0
-6.844E-1	3.799E+0	4.444E+0
-6.779E-1	3.808E+0	4.496E+0
-6.796E-1	3.724E+0	4.402E+0
-6.844E-1	3.750E+0	4.444E+0
-6.844E-1	3.770E+0	4.353E+0
-6.779E-1	3.812E+0	4.435E+0
-6.812E-1	3.873E+0	4.496E+0
-6.828E-1	3.870E+0	4.490E+0
-6.812E-1	3.805E+0	4.415E+0
-6.763E-1	3.753E+0	4.347E+0
-6.796E-1	3.753E+0	4.412E+0
-6.828E-1	3.786E+0	4.392E+0
-6.844E-1	3.838E+0	4.493E+0
-6.779E-1	3.747E+0	4.499E+0
-6.828E-1	3.737E+0	4.376E+0
-6.861E-1	3.779E+0	4.389E+0
-6.844E-1	3.731E+0	4.448E+0
-6.763E-1	3.792E+0	4.431E+0
-6.779E-1	3.808E+0	4.483E+0
-6.828E-1	3.805E+0	4.363E+0
-6.844E-1	3.799E+0	4.519E+0
-6.779E-1	3.847E+0	4.425E+0
-6.812E-1	3.766E+0	4.448E+0
-6.844E-1	3.799E+0	4.389E+0
-6.861E-1	3.821E+0	4.435E+0
-6.796E-1	3.789E+0	4.422E+0
-6.796E-1	3.805E+0	4.402E+0
-6.828E-1	3.864E+0	4.415E+0
-6.844E-1	3.773E+0	4.415E+0
-6.796E-1	3.883E+0	4.457E+0
-6.796E-1	3.753E+0	4.363E+0
-6.828E-1	3.834E+0	4.477E+0
-6.844E-1	3.841E+0	4.376E+0
-6.796E-1	3.795E+0	4.396E+0
-6.796E-1	3.795E+0	4.425E+0
-6.844E-1	3.770E+0	4.428E+0
-6.828E-1	3.766E+0	4.425E+0
-6.779E-1	3.795E+0	4.470E+0
-6.796E-1	3.825E+0	4.460E+0
-6.844E-1	3.834E+0	4.470E+0
-6.828E-1	3.763E+0	4.399E+0
-6.763E-1	3.776E+0	4.418E+0
-6.796E-1	3.776E+0	4.431E+0
-6.828E-1	3.802E+0	4.412E+0
-6.844E-1	3.795E+0	4.438E+0
-6.796E-1	3.770E+0	4.402E+0
-6.796E-1	3.815E+0	4.431E+0
-6.844E-1	3.753E+0	4.438E+0
-6.828E-1	3.783E+0	4.438E+0
-6.796E-1	3.808E+0	4.483E+0
-6.779E-1	3.770E+0	4.418E+0
-6.828E-1	3.854E+0	4.428E+0
-6.812E-1	3.734E+0	4.399E+0
-6.796E-1	3.818E+0	4.428E+0
-6.779E-1	3.821E+0	4.347E+0
-6.844E-1	3.818E+0	4.418E+0
-6.828E-1	3.802E+0	4.542E+0
-6.747E-1	3.763E+0	4.519E+0
-6.796E-1	3.750E+0	4.425E+0
-6.844E-1	3.808E+0	4.409E+0
-6.796E-1	3.740E+0	4.448E+0
-6.779E-1	3.747E+0	4.353E+0
-6.812E-1	3.679E+0	4.454E+0
-6.796E-1	3.724E+0	4.454E+0
-6.828E-1	3.776E+0	4.412E+0
-6.779E-1	3.841E+0	4.399E+0
-6.828E-1	3.757E+0	4.438E+0
-6.828E-1	3.808E+0	4.493E+0
-6.828E-1	3.805E+0	4.386E+0
-6.779E-1	3.818E+0	4.392E+0
-6.796E-1	3.763E+0	4.405E+0
-6.844E-1	3.724E+0	4.441E+0
-6.828E-1	3.753E+0	4.353E+0
-6.763E-1	3.834E+0	4.376E+0
-6.812E-1	3.815E+0	4.512E+0
-6.844E-1	3.802E+0	4.402E+0
-6.828E-1	3.695E+0	4.519E+0
-6.779E-1	3.760E+0	4.402E+0
-6.812E-1	3.789E+0	4.402E+0
-6.877E-1	3.776E+0	4.396E+0
-6.844E-1	3.688E+0	4.363E+0
-6.779E-1	3.740E+0	4.425E+0
-6.779E-1	3.821E+0	4.425E+0
-6.861E-1	3.773E+0	4.399E+0
-6.828E-1	3.792E+0	4.448E+0
-6.796E-1	3.760E+0	4.412E+0
-6.828E-1	3.857E+0	4.435E+0
-6.861E-1	3.834E+0	4.457E+0
-6.828E-1	3.893E+0	4.386E+0
-6.779E-1	3.750E+0	4.451E+0
-6.796E-1	3.818E+0	4.428E+0
-6.844E-1	3.864E+0	4.412E+0
-6.812E-1	3.740E+0	4.405E+0
-6.779E-1	3.828E+0	4.444E+0
-6.812E-1	3.786E+0	4.464E+0
-6.844E-1	3.744E+0	4.360E+0
-6.828E-1	3.708E+0	4.392E+0
-6.779E-1	3.753E+0	4.415E+0
-6.812E-1	3.766E+0	4.415E+0
-6.828E-1	3.724E+0	4.402E+0
-6.812E-1	3.838E+0	4.392E+0
-6.779E-1	3.727E+0	4.347E+0
-6.796E-1	3.812E+0	4.415E+0
-6.828E-1	3.860E+0	4.389E+0
-6.812E-1	3.786E+0	4.383E+0
-6.763E-1	3.860E+0	4.357E+0
-6.779E-1	3.744E+0	4.392E+0
-6.861E-1	3.805E+0	4.405E+0
-6.796E-1	3.776E+0	4.399E+0
-6.779E-1	3.734E+0	4.376E+0
-6.812E-1	3.789E+0	4.389E+0
-6.828E-1	3.805E+0	4.412E+0
-6.828E-1	3.828E+0	4.396E+0
-6.763E-1	3.731E+0	4.350E+0
-6.796E-1	3.844E+0	4.353E+0
-6.828E-1	3.838E+0	4.428E+0
-6.796E-1	3.860E+0	4.379E+0
-6.779E-1	3.808E+0	4.376E+0
-6.812E-1	3.763E+0	4.412E+0
-6.861E-1	3.783E+0	4.415E+0
-6.796E-1	3.821E+0	4.402E+0
-6.796E-1	3.802E+0	4.350E+0
-6.796E-1	3.750E+0	4.431E+0
-6.828E-1	3.792E+0	4.383E+0
-6.796E-1	3.805E+0	4.431E+0
-6.812E-1	3.786E+0	4.327E+0
-6.796E-1	3.821E+0	4.373E+0
-6.828E-1	3.731E+0	4.460E+0
-6.796E-1	3.818E+0	4.435E+0
-6.796E-1	3.753E+0	4.415E+0
-6.796E-1	3.776E+0	4.392E+0
-6.844E-1	3.805E+0	4.431E+0
-6.828E-1	3.721E+0	4.412E+0
-6.763E-1	3.763E+0	4.412E+0
-6.812E-1	3.815E+0	4.457E+0
-6.844E-1	3.727E+0	4.383E+0
-6.828E-1	3.847E+0	4.370E+0
-6.763E-1	3.776E+0	4.402E+0
-6.796E-1	3.718E+0	4.344E+0
-6.844E-1	3.860E+0	4.425E+0
-6.812E-1	3.802E+0	4.363E+0
-6.763E-1	3.766E+0	4.418E+0
-6.796E-1	3.808E+0	4.399E+0
-6.812E-1	3.792E+0	4.503E+0
-6.796E-1	3.721E+0	4.379E+0
-6.796E-1	3.831E+0	4.383E+0
-6.779E-1	3.808E+0	4.376E+0
-6.828E-1	3.789E+0	4.438E+0
-6.812E-1	3.753E+0	4.490E+0
-6.796E-1	3.808E+0	4.519E+0
-6.796E-1	3.753E+0	4.412E+0
-6.844E-1	3.763E+0	4.373E+0
-6.812E-1	3.821E+0	4.383E+0
-6.779E-1	3.821E+0	4.376E+0
-6.779E-1	3.721E+0	4.350E+0
-6.828E-1	3.815E+0	4.405E+0
-6.844E-1	3.812E+0	4.386E+0
-6.779E-1	3.815E+0	4.493E+0
-6.812E-1	3.779E+0	4.435E+0
-6.844E-1	3.828E+0	4.422E+0
-6.812E-1	3.770E+0	4.467E+0
-6.796E-1	3.757E+0	4.483E+0
-6.812E-1	3.799E+0	4.464E+0
-6.828E-1	3.821E+0	4.490E+0
-6.828E-1	3.818E+0	4.396E+0
-6.779E-1	3.831E+0	4.392E+0
-6.812E-1	3.757E+0	4.321E+0
-6.844E-1	3.883E+0	4.321E+0
-6.812E-1	3.867E+0	4.444E+0
-6.779E-1	3.786E+0	4.337E+0
-6.796E-1	3.789E+0	4.337E+0
-6.844E-1	3.757E+0	4.366E+0
-6.844E-1	3.828E+0	4.503E+0
-6.779E-1	3.695E+0	4.444E+0
-6.779E-1	3.825E+0	4.448E+0
-6.828E-1	3.760E+0	4.431E+0
-6.796E-1	3.724E+0	4.435E+0
-6.763E-1	3.799E+0	4.289E+0
-6.828E-1	3.799E+0	4.412E+0
-6.861E-1	3.795E+0	4.425E+0
-6.812E-1	3.770E+0	4.438E+0
-6.763E-1	3.789E+0	4.405E+0
-6.779E-1	3.805E+0	4.379E+0
-6.828E-1	3.854E+0	4.370E+0
-6.828E-1	3.805E+0	4.363E+0
-6.779E-1	3.792E+0	4.467E+0
-6.812E-1	3.818E+0	4.425E+0
-6.844E-1	3.747E+0	4.379E+0
-6.812E-1	3.851E+0	4.415E+0
-6.763E-1	3.760E+0	4.460E+0
-6.812E-1	3.783E+0	4.418E+0
-6.844E-1	3.799E+0	4.431E+0
-6.796E-1	3.714E+0	4.422E+0
-6.779E-1	3.750E+0	4.389E+0
-6.779E-1	3.896E+0	4.412E+0
-6.828E-1	3.805E+0	4.428E+0
-6.812E-1	3.792E+0	4.438E+0
-6.779E-1	3.851E+0	4.396E+0
-6.796E-1	3.783E+0	4.399E+0
-6.828E-1	3.808E+0	4.460E+0
-6.812E-1	3.770E+0	4.344E+0
-6.779E-1	3.815E+0	4.405E+0
-6.812E-1	3.701E+0	4.386E+0
-6.828E-1	3.779E+0	4.438E+0
-6.796E-1	3.770E+0	4.448E+0
-6.796E-1	3.789E+0	4.350E+0
-6.796E-1	3.763E+0	4.422E+0
-6.844E-1	3.760E+0	4.360E+0
-6.779E-1	3.812E+0	4.389E+0
-6.796E-1	3.789E+0	4.409E+0
-6.796E-1	3.783E+0	4.383E+0
-6.812E-1	3.789E+0	4.399E+0
-6.844E-1	3.701E+0	4.366E+0
-6.763E-1	3.783E+0	4.409E+0
-6.763E-1	3.770E+0	4.422E+0
-6.812E-1	3.812E+0	4.412E+0
-6.828E-1	3.828E+0	4.366E+0
-6.763E-1	3.760E+0	4.396E+0
-6.812E-1	3.727E+0	4.353E+0
-6.812E-1	3.727E+0	4.370E+0
-6.796E-1	3.744E+0	4.379E+0
-6.763E-1	3.760E+0	4.392E+0
-6.779E-1	3.821E+0	4.480E+0
-6.844E-1	3.870E+0	4.490E+0
-6.828E-1	3.825E+0	4.457E+0
-6.796E-1	3.724E+0	4.399E+0
-6.779E-1	3.828E+0	4.305E+0
-6.861E-1	3.718E+0	4.405E+0
-6.796E-1	3.737E+0	4.418E+0
-6.763E-1	3.808E+0	4.444E+0
-6.779E-1	3.776E+0	4.402E+0
-6.828E-1	3.795E+0	4.435E+0
-6.861E-1	3.773E+0	4.405E+0
-6.763E-1	3.792E+0	4.340E+0
-6.779E-1	3.760E+0	4.327E+0
-6.844E-1	3.821E+0	4.418E+0
-6.812E-1	3.802E+0	4.418E+0
-6.763E-1	3.786E+0	4.373E+0
-6.779E-1	3.847E+0	4.422E+0
-6.812E-1	3.753E+0	4.402E+0
-6.812E-1	3.805E+0	4.350E+0
-6.763E-1	3.815E+0	4.441E+0
-6.796E-1	3.744E+0	4.493E+0
-6.828E-1	3.770E+0	4.422E+0
-6.796E-1	3.757E+0	4.302E+0
-6.796E-1	3.766E+0	4.389E+0
-6.812E-1	3.792E+0	4.402E+0
-6.812E-1	3.799E+0	4.357E+0
-6.828E-1	3.740E+0	4.418E+0
-6.763E-1	3.815E+0	4.373E+0
-6.747E-1	3.802E+0	4.412E+0
-6.812E-1	3.760E+0	4.473E+0
-6.812E-1	3.737E+0	4.350E+0
-6.763E-1	3.821E+0	4.467E+0
-6.812E-1	3.734E+0	4.353E+0
-6.812E-1	3.789E+0	4.444E+0
-6.812E-1	3.770E+0	4.373E+0
-6.763E-1	3.750E+0	4.441E+0
-6.796E-1	3.857E+0	4.327E+0
-6.828E-1	3.714E+0	4.412E+0
-6.796E-1	3.679E+0	4.383E+0
-6.779E-1	3.721E+0	4.431E+0
-6.796E-1	3.786E+0	4.441E+0
-6.828E-1	3.744E+0	4.318E+0
-6.812E-1	3.795E+0	4.383E+0
-6.763E-1	3.773E+0	4.392E+0
-6.779E-1	3.747E+0	4.363E+0
-6.828E-1	3.802E+0	4.415E+0
-6.796E-1	3.766E+0	4.431E+0
-6.779E-1	3.747E+0	4.412E+0
-6.779E-1	3.815E+0	4.409E+0
-6.812E-1	3.718E+0	4.379E+0
-6.828E-1	3.750E+0	4.451E+0
-6.763E-1	3.851E+0	4.431E+0
-6.796E-1	3.711E+0	4.337E+0
-6.828E-1	3.786E+0	4.415E+0
-6.812E-1	3.760E+0	4.451E+0
-6.763E-1	3.766E+0	4.334E+0
-6.796E-1	3.740E+0	4.457E+0
-6.844E-1	3.724E+0	4.363E+0
-6.812E-1	3.731E+0	4.402E+0
-6.763E-1	3.766E+0	4.357E+0
-6.779E-1	3.786E+0	4.389E+0
-6.796E-1	3.786E+0	4.415E+0
-6.828E-1	3.740E+0	4.438E+0
-6.763E-1	3.815E+0	4.470E+0
-6.763E-1	3.766E+0	4.418E+0
-6.844E-1	3.873E+0	4.370E+0
-6.796E-1	3.701E+0	4.396E+0
-6.763E-1	3.766E+0	4.360E+0
-6.812E-1	3.744E+0	4.451E+0
-6.796E-1	3.757E+0	4.402E+0
-6.812E-1	3.773E+0	4.396E+0
-6.763E-1	3.870E+0	4.418E+0
-6.796E-1	3.825E+0	4.366E+0
-6.812E-1	3.799E+0	4.451E+0
-6.812E-1	3.795E+0	4.431E+0
-6.763E-1	3.750E+0	4.496E+0
-6.796E-1	3.721E+0	4.467E+0
-6.796E-1	3.682E+0	4.370E+0
-6.812E-1	3.770E+0	4.460E+0
-6.763E-1	3.805E+0	4.454E+0
-6.779E-1	3.776E+0	4.418E+0
-6.828E-1	3.792E+0	4.409E+0
-6.796E-1	3.802E+0	4.402E+0
-6.779E-1	3.744E+0	4.337E+0
-6.747E-1	3.864E+0	4.389E+0
-6.828E-1	3.789E+0	4.451E+0
-6.828E-1	3.789E+0	4.344E+0
-6.763E-1	3.825E+0	4.460E+0
-6.796E-1	3.786E+0	4.315E+0
-6.828E-1	3.821E+0	4.396E+0
-6.812E-1	3.812E+0	4.376E+0
-6.796E-1	3.802E+0	4.422E+0
-6.812E-1	3.783E+0	4.438E+0
-6.812E-1	3.747E+0	4.409E+0
-6.779E-1	3.815E+0	4.454E+0
-6.763E-1	3.737E+0	4.409E+0
-6.779E-1	3.821E+0	4.490E+0
-6.844E-1	3.770E+0	4.473E+0
-6.812E-1	3.737E+0	4.425E+0
-6.812E-1	3.786E+0	4.402E+0
-6.796E-1	3.779E+0	4.340E+0
-6.812E-1	3.747E+0	4.431E+0
-6.796E-1	3.808E+0	4.383E+0
-6.747E-1	3.750E+0	4.444E+0
-6.812E-1	3.799E+0	4.357E+0
-6.812E-1	3.740E+0	4.402E+0
-6.828E-1	3.718E+0	4.353E+0
-6.763E-1	3.773E+0	4.418E+0
-6.763E-1	3.812E+0	4.399E+0
-6.812E-1	3.721E+0	4.467E+0
-6.812E-1	3.757E+0	4.402E+0
-6.796E-1	3.737E+0	4.347E+0
-6.796E-1	3.744E+0	4.386E+0
-6.812E-1	3.770E+0	4.360E+0
-6.779E-1	3.662E+0	4.457E+0
-6.763E-1	3.757E+0	4.418E+0
-6.763E-1	3.779E+0	4.399E+0
-6.828E-1	3.786E+0	4.490E+0
-6.796E-1	3.792E+0	4.431E+0
-6.747E-1	3.695E+0	4.460E+0
-6.763E-1	3.747E+0	4.360E+0
-6.812E-1	3.737E+0	4.542E+0
-6.796E-1	3.766E+0	4.363E+0
-6.779E-1	3.821E+0	4.467E+0
-6.812E-1	3.763E+0	4.396E+0
-6.812E-1	3.692E+0	4.392E+0
-6.796E-1	3.792E+0	4.321E+0
-6.779E-1	3.744E+0	4.373E+0
-6.796E-1	3.825E+0	4.396E+0
-6.844E-1	3.659E+0	4.405E+0
-6.796E-1	3.789E+0	4.370E+0
-6.763E-1	3.757E+0	4.409E+0
-6.779E-1	3.779E+0	4.415E+0
-6.796E-1	3.740E+0	4.431E+0
-6.812E-1	3.808E+0	4.272E+0
-6.763E-1	3.747E+0	4.337E+0
-6.779E-1	3.795E+0	4.493E+0
-6.812E-1	3.763E+0	4.435E+0
-6.779E-1	3.705E+0	4.379E+0
-6.763E-1	3.776E+0	4.499E+0
-6.763E-1	3.841E+0	4.418E+0
-6.796E-1	3.744E+0	4.366E+0
-6.812E-1	3.753E+0	4.383E+0
-6.763E-1	3.763E+0	4.353E+0
-6.763E-1	3.841E+0	4.344E+0
-6.812E-1	3.688E+0	4.522E+0
-6.796E-1	3.721E+0	4.363E+0
-6.747E-1	3.724E+0	4.337E+0
-6.747E-1	3.828E+0	4.422E+0
-6.796E-1	3.763E+0	4.353E+0
-6.812E-1	3.750E+0	4.366E+0
-6.763E-1	3.776E+0	4.405E+0
-6.779E-1	3.779E+0	4.444E+0
-6.796E-1	3.834E+0	4.412E+0
-6.796E-1	3.747E+0	4.370E+0
-6.763E-1	3.815E+0	4.376E+0
-6.779E-1	3.783E+0	4.350E+0
-6.779E-1	3.763E+0	4.383E+0
-6.796E-1	3.718E+0	4.444E+0
-6.763E-1	3.773E+0	4.379E+0
-6.796E-1	3.776E+0	4.435E+0
-6.812E-1	3.747E+0	4.422E+0
-6.796E-1	3.773E+0	4.428E+0
-6.763E-1	3.808E+0	4.412E+0
-6.779E-1	3.711E+0	4.405E+0
-6.812E-1	3.770E+0	4.386E+0
-6.763E-1	3.721E+0	4.538E+0
-6.747E-1	3.763E+0	4.402E+0
-6.796E-1	3.734E+0	4.418E+0
-6.796E-1	3.870E+0	4.428E+0
-6.812E-1	3.753E+0	4.451E+0
-6.763E-1	3.698E+0	4.376E+0
-6.796E-1	3.844E+0	4.396E+0
-6.828E-1	3.795E+0	4.324E+0
-6.796E-1	3.844E+0	4.441E+0
-6.779E-1	3.828E+0	4.405E+0
-6.779E-1	3.731E+0	4.353E+0
-6.812E-1	3.744E+0	4.396E+0
-6.796E-1	3.727E+0	4.340E+0
-6.747E-1	3.721E+0	4.373E+0
-6.796E-1	3.770E+0	4.379E+0
-6.796E-1	3.724E+0	4.428E+0
-6.779E-1	3.770E+0	4.363E+0
-6.747E-1	3.766E+0	4.373E+0
-6.779E-1	3.808E+0	4.396E+0
-6.779E-1	3.711E+0	4.392E+0
-6.796E-1	3.786E+0	4.337E+0
-6.747E-1	3.685E+0	4.392E+0
-6.796E-1	3.789E+0	4.392E+0
-6.828E-1	3.857E+0	4.298E+0
-6.779E-1	3.799E+0	4.389E+0
-6.779E-1	3.776E+0	4.493E+0
-6.763E-1	3.737E+0	4.376E+0
-6.796E-1	3.770E+0	4.486E+0
-6.844E-1	3.818E+0	4.347E+0
-6.763E-1	3.734E+0	4.392E+0
-6.796E-1	3.727E+0	4.402E+0
-6.828E-1	3.770E+0	4.428E+0
-6.828E-1	3.783E+0	4.373E+0
-6.763E-1	3.828E+0	4.409E+0
-6.779E-1	3.841E+0	4.425E+0
-6.828E-1	3.705E+0	4.263E+0
-6.763E-1	3.786E+0	4.399E+0
-6.763E-1	3.841E+0	4.418E+0
-6.796E-1	3.792E+0	4.331E+0
-6.812E-1	3.766E+0	4.347E+0
-6.763E-1	3.792E+0	4.392E+0
-6.763E-1	3.734E+0	4.425E+0
-6.747E-1	3.841E+0	4.477E+0
-6.812E-1	3.724E+0	4.363E+0
-6.812E-1	3.776E+0	4.444E+0
-6.779E-1	3.828E+0	4.451E+0
-6.779E-1	3.766E+0	4.441E+0
-6.828E-1	3.786E+0	4.302E+0
-6.796E-1	3.727E+0	4.379E+0
-6.763E-1	3.770E+0	4.305E+0
-6.812E-1	3.724E+0	4.422E+0
-6.812E-1	3.792E+0	4.379E+0
-6.796E-1	3.766E+0	4.441E+0
-6.747E-1	3.841E+0	4.435E+0
-6.779E-1	3.744E+0	4.379E+0
-6.796E-1	3.760E+0	4.405E+0
-6.796E-1	3.802E+0	4.460E+0
-6.763E-1	3.705E+0	4.366E+0
-6.779E-1	3.802E+0	4.386E+0
-6.812E-1	3.789E+0	4.399E+0
-6.779E-1	3.737E+0	4.337E+0
-6.763E-1	3.776E+0	4.454E+0
-6.747E-1	3.766E+0	4.363E+0
-6.812E-1	3.734E+0	4.402E+0
-6.796E-1	3.867E+0	4.431E+0
-6.779E-1	3.734E+0	4.402E+0
-6.796E-1	3.714E+0	4.360E+0
-6.828E-1	3.808E+0	4.383E+0
-6.796E-1	3.698E+0	4.409E+0
-6.779E-1	3.727E+0	4.415E+0
-6.763E-1	3.714E+0	4.389E+0
-6.796E-1	3.766E+0	4.428E+0
-6.779E-1	3.760E+0	4.402E+0
-6.763E-1	3.714E+0	4.431E+0
-6.763E-1	3.818E+0	4.315E+0
-6.812E-1	3.812E+0	4.357E+0
-6.779E-1	3.776E+0	4.347E+0
-6.747E-1	3.831E+0	4.412E+0
-6.779E-1	3.783E+0	4.379E+0
-6.796E-1	3.776E+0	4.422E+0
-6.796E-1	3.734E+0	4.363E+0
-6.779E-1	3.731E+0	4.451E+0
-6.779E-1	3.792E+0	4.422E+0
-6.796E-1	3.805E+0	4.386E+0
-6.779E-1	3.718E+0	4.389E+0
-6.763E-1	3.799E+0	4.438E+0
-6.779E-1	3.828E+0	4.399E+0
-6.796E-1	3.695E+0	4.441E+0
-6.828E-1	3.799E+0	4.422E+0
-6.763E-1	3.770E+0	4.379E+0
-6.779E-1	3.799E+0	4.435E+0
-6.812E-1	3.740E+0	4.331E+0
-6.779E-1	3.773E+0	4.448E+0
-6.779E-1	3.825E+0	4.422E+0
-6.796E-1	3.786E+0	4.389E+0
-6.812E-1	3.783E+0	4.366E+0
-6.796E-1	3.831E+0	4.409E+0
-6.779E-1	3.734E+0	4.460E+0
-6.779E-1	3.818E+0	4.331E+0
-6.828E-1	3.802E+0	4.366E+0
-6.779E-1	3.838E+0	4.454E+0
-6.747E-1	3.818E+0	4.376E+0
-6.763E-1	3.753E+0	4.418E+0
-6.812E-1	3.718E+0	4.467E+0
-6.812E-1	3.718E+0	4.321E+0
-6.747E-1	3.792E+0	4.353E+0
-6.779E-1	3.750E+0	4.402E+0
-6.796E-1	3.757E+0	4.363E+0
-6.796E-1	3.799E+0	4.454E+0
-6.763E-1	3.666E+0	4.366E+0
-6.779E-1	3.747E+0	4.379E+0
-6.812E-1	3.799E+0	4.402E+0
-6.779E-1	3.766E+0	4.383E+0
-6.763E-1	3.818E+0	4.405E+0
-6.796E-1	3.718E+0	4.376E+0
-6.812E-1	3.831E+0	4.376E+0
-6.812E-1	3.750E+0	4.366E+0
-6.763E-1	3.789E+0	4.399E+0
-6.796E-1	3.766E+0	4.418E+0
-6.796E-1	3.783E+0	4.402E+0
-6.779E-1	3.860E+0	4.386E+0
-6.763E-1	3.727E+0	4.383E+0
-6.796E-1	3.750E+0	4.402E+0
-6.828E-1	3.753E+0	4.525E+0
-6.763E-1	3.786E+0	4.363E+0
-6.779E-1	3.714E+0	4.441E+0
-6.796E-1	3.792E+0	4.340E+0
-6.812E-1	3.734E+0	4.396E+0
-6.779E-1	3.666E+0	4.405E+0
-6.763E-1	3.757E+0	4.402E+0
-6.763E-1	3.672E+0	4.318E+0
-6.812E-1	3.776E+0	4.389E+0
-6.779E-1	3.727E+0	4.483E+0
-6.779E-1	3.708E+0	4.396E+0
-6.796E-1	3.727E+0	4.379E+0
-6.796E-1	3.763E+0	4.470E+0
-6.812E-1	3.753E+0	4.425E+0
-6.763E-1	3.828E+0	4.451E+0
-6.796E-1	3.808E+0	4.402E+0
-6.812E-1	3.841E+0	4.402E+0
-6.763E-1	3.812E+0	4.448E+0
-6.747E-1	3.714E+0	4.473E+0
-6.779E-1	3.825E+0	4.405E+0
-6.812E-1	3.701E+0	4.360E+0
-6.747E-1	3.805E+0	4.376E+0
-6.747E-1	3.831E+0	4.402E+0
-6.763E-1	3.750E+0	4.441E+0
-6.796E-1	3.646E+0	4.347E+0
-6.763E-1	3.776E+0	4.428E+0
-6.763E-1	3.662E+0	4.340E+0
-6.796E-1	3.773E+0	4.327E+0
-6.796E-1	3.750E+0	4.396E+0
-6.779E-1	3.757E+0	4.422E+0
-6.731E-1	3.731E+0	4.405E+0
-6.779E-1	3.795E+0	4.386E+0
-6.828E-1	3.750E+0	4.331E+0
-6.796E-1	3.831E+0	4.353E+0
-6.747E-1	3.737E+0	4.327E+0
-6.796E-1	3.763E+0	4.347E+0
-6.812E-1	3.799E+0	4.399E+0
-6.779E-1	3.705E+0	4.396E+0
-6.731E-1	3.789E+0	4.431E+0
-6.779E-1	3.740E+0	4.418E+0
-6.812E-1	3.708E+0	4.396E+0
-6.779E-1	3.737E+0	4.409E+0
-6.747E-1	3.812E+0	4.418E+0
-6.796E-1	3.757E+0	4.363E+0
-6.796E-1	3.705E+0	4.389E+0
-6.763E-1	3.675E+0	4.412E+0
-6.763E-1	3.744E+0	4.425E+0
-6.763E-1	3.685E+0	4.392E+0
-6.812E-1	3.854E+0	4.383E+0
-6.812E-1	3.779E+0	4.370E+0
-6.763E-1	3.740E+0	4.409E+0
-6.763E-1	3.714E+0	4.392E+0
-6.779E-1	3.770E+0	4.422E+0
-6.763E-1	3.789E+0	4.383E+0
-6.763E-1	3.747E+0	4.337E+0
-6.763E-1	3.744E+0	4.422E+0
-6.812E-1	3.799E+0	4.431E+0
-6.796E-1	3.705E+0	4.302E+0
-6.763E-1	3.753E+0	4.344E+0
-6.763E-1	3.734E+0	4.370E+0
-6.779E-1	3.753E+0	4.370E+0
-6.779E-1	3.802E+0	4.402E+0
-6.747E-1	3.773E+0	4.422E+0
-6.779E-1	3.789E+0	4.467E+0
-6.812E-1	3.763E+0	4.425E+0
-6.779E-1	3.870E+0	4.347E+0
-6.779E-1	3.770E+0	4.409E+0
-6.779E-1	3.737E+0	4.448E+0
-6.828E-1	3.744E+0	4.448E+0
-6.796E-1	3.773E+0	4.315E+0
-6.731E-1	3.734E+0	4.392E+0
-6.796E-1	3.776E+0	4.415E+0
-6.812E-1	3.747E+0	4.340E+0
-6.796E-1	3.818E+0	4.370E+0
-6.698E-1	3.828E+0	4.473E+0
-6.779E-1	3.750E+0	4.409E+0
-6.828E-1	3.779E+0	4.418E+0
-6.796E-1	3.825E+0	4.483E+0
-6.763E-1	3.851E+0	4.360E+0
-6.779E-1	3.718E+0	4.451E+0
-6.796E-1	3.844E+0	4.435E+0
-6.796E-1	3.847E+0	4.425E+0
-6.779E-1	3.821E+0	4.438E+0
-6.763E-1	3.750E+0	4.350E+0
-6.828E-1	3.841E+0	4.360E+0
-6.779E-1	3.705E+0	4.353E+0
-6.763E-1	3.860E+0	4.340E+0
-6.747E-1	3.763E+0	4.438E+0
-6.844E-1	3.705E+0	4.340E+0
-6.763E-1	3.795E+0	4.353E+0
-6.747E-1	3.812E+0	4.363E+0
-6.747E-1	3.821E+0	4.376E+0
-6.812E-1	3.792E+0	4.396E+0
-6.796E-1	3.744E+0	4.402E+0
-6.779E-1	3.760E+0	4.344E+0
-6.779E-1	3.773E+0	4.340E+0
-6.796E-1	3.860E+0	4.363E+0
-6.779E-1	3.750E+0	4.379E+0
-6.747E-1	3.744E+0	4.438E+0
-6.796E-1	3.747E+0	4.405E+0
-6.796E-1	3.776E+0	4.399E+0
-6.812E-1	3.783E+0	4.409E+0
-6.763E-1	3.786E+0	4.396E+0
-6.779E-1	3.792E+0	4.311E+0
-6.796E-1	3.805E+0	4.428E+0
-6.796E-1	3.825E+0	4.428E+0
-6.763E-1	3.808E+0	4.383E+0
-6.763E-1	3.773E+0	4.405E+0
-6.812E-1	3.792E+0	4.389E+0
-6.763E-1	3.744E+0	4.405E+0
-6.763E-1	3.766E+0	4.373E+0
-6.779E-1	3.799E+0	4.545E+0
-6.796E-1	3.821E+0	4.444E+0
-6.779E-1	3.718E+0	4.396E+0
-6.731E-1	3.701E+0	4.441E+0
-6.796E-1	3.731E+0	4.386E+0
-6.796E-1	3.750E+0	4.483E+0
-6.812E-1	3.731E+0	4.269E+0
-6.747E-1	3.757E+0	4.386E+0
-6.779E-1	3.750E+0	4.435E+0
-6.844E-1	3.783E+0	4.431E+0
-6.779E-1	3.740E+0	4.448E+0
-6.763E-1	3.737E+0	4.386E+0
-6.747E-1	3.815E+0	4.334E+0
-6.796E-1	3.685E+0	4.415E+0
-6.812E-1	3.750E+0	4.344E+0
-6.779E-1	3.708E+0	4.324E+0
-6.763E-1	3.675E+0	4.386E+0
-6.779E-1	3.760E+0	4.363E+0
-6.779E-1	3.750E+0	4.409E+0
-6.747E-1	3.760E+0	4.366E+0
-6.747E-1	3.818E+0	4.353E+0
-6.796E-1	3.825E+0	4.344E+0
-6.763E-1	3.731E+0	4.464E+0
-6.763E-1	3.851E+0	4.418E+0
-6.747E-1	3.770E+0	4.389E+0
-6.779E-1	3.727E+0	4.396E+0
-6.747E-1	3.825E+0	4.383E+0
-6.747E-1	3.779E+0	4.418E+0
-6.763E-1	3.740E+0	4.331E+0
-6.796E-1	3.812E+0	4.418E+0
-6.763E-1	3.740E+0	4.386E+0
-6.747E-1	3.760E+0	4.457E+0
-6.747E-1	3.718E+0	4.379E+0
-6.796E-1	3.724E+0	4.383E+0
-6.779E-1	3.757E+0	4.490E+0
-6.731E-1	3.773E+0	4.438E+0
-6.796E-1	3.773E+0	4.344E+0
-6.796E-1	3.828E+0	4.347E+0
-6.812E-1	3.711E+0	4.412E+0
-6.731E-1	3.740E+0	4.360E+0
-6.763E-1	3.718E+0	4.392E+0
-6.779E-1	3.718E+0	4.480E+0
-6.779E-1	3.860E+0	4.454E+0
-6.779E-1	3.757E+0	4.448E+0
-6.747E-1	3.815E+0	4.331E+0
-6.779E-1	3.834E+0	4.370E+0
-6.779E-1	3.747E+0	4.473E+0
-6.747E-1	3.698E+0	4.396E+0
-6.747E-1	3.714E+0	4.324E+0
-6.779E-1	3.747E+0	4.448E+0
-6.779E-1	3.799E+0	4.383E+0
-6.731E-1	3.805E+0	4.435E+0
-6.779E-1	3.734E+0	4.451E+0
-6.796E-1	3.705E+0	4.392E+0
-6.779E-1	3.740E+0	4.444E+0
-6.763E-1	3.802E+0	4.438E+0
-6.763E-1	3.737E+0	4.347E+0
-6.796E-1	3.737E+0	4.444E+0
-6.779E-1	3.776E+0	4.386E+0
-6.731E-1	3.770E+0	4.396E+0
-6.812E-1	3.763E+0	4.389E+0
-6.796E-1	3.753E+0	4.396E+0
-6.763E-1	3.698E+0	4.448E+0
-6.731E-1	3.734E+0	4.363E+0
-6.763E-1	3.783E+0	4.460E+0
-6.812E-1	3.737E+0	4.357E+0
-6.779E-1	3.773E+0	4.392E+0
-6.763E-1	3.792E+0	4.392E+0
-6.779E-1	3.770E+0	4.389E+0
-6.812E-1	3.747E+0	4.376E+0
-6.779E-1	3.789E+0	4.418E+0
-6.731E-1	3.763E+0	4.464E+0
-6.763E-1	3.812E+0	4.347E+0
-6.796E-1	3.792E+0	4.441E+0
-6.763E-1	3.740E+0	4.357E+0
-6.779E-1	3.786E+0	4.370E+0
-6.763E-1	3.714E+0	4.454E+0
-6.812E-1	3.776E+0	4.415E+0
-6.763E-1	3.776E+0	4.324E+0
-6.731E-1	3.727E+0	4.418E+0
-6.763E-1	3.757E+0	4.386E+0
-6.828E-1	3.766E+0	4.396E+0
-6.763E-1	3.763E+0	4.477E+0
-6.715E-1	3.750E+0	4.386E+0
-6.747E-1	3.799E+0	4.285E+0
-6.812E-1	3.731E+0	4.386E+0
-6.763E-1	3.786E+0	4.353E+0
-6.747E-1	3.786E+0	4.344E+0
-6.747E-1	3.708E+0	4.370E+0
-6.763E-1	3.669E+0	4.344E+0
-6.779E-1	3.714E+0	4.295E+0
-6.731E-1	3.731E+0	4.409E+0
-6.763E-1	3.828E+0	4.409E+0
-6.812E-1	3.763E+0	4.302E+0
-6.747E-1	3.737E+0	4.405E+0
-6.731E-1	3.766E+0	4.327E+0
-6.763E-1	3.705E+0	4.415E+0
-6.796E-1	3.799E+0	4.431E+0
-6.779E-1	3.844E+0	4.402E+0
-6.731E-1	3.695E+0	4.353E+0
-6.779E-1	3.701E+0	4.379E+0
-6.779E-1	3.789E+0	4.360E+0
-6.779E-1	3.770E+0	4.422E+0
-6.763E-1	3.721E+0	4.438E+0
-6.763E-1	3.724E+0	4.435E+0
-6.796E-1	3.753E+0	4.337E+0
-6.796E-1	3.789E+0	4.396E+0
-6.747E-1	3.763E+0	4.418E+0
-6.779E-1	3.766E+0	4.308E+0
-6.779E-1	3.776E+0	4.399E+0
-6.779E-1	3.753E+0	4.386E+0
-6.747E-1	3.786E+0	4.454E+0
-6.747E-1	3.659E+0	4.399E+0
-6.796E-1	3.773E+0	4.334E+0
-6.763E-1	3.753E+0	4.418E+0
-6.747E-1	3.854E+0	4.435E+0
-6.747E-1	3.770E+0	4.386E+0
-6.779E-1	3.808E+0	4.308E+0
-6.763E-1	3.666E+0	4.360E+0
-6.731E-1	3.757E+0	4.477E+0
-6.796E-1	3.760E+0	4.409E+0
-6.796E-1	3.714E+0	4.454E+0
-6.763E-1	3.770E+0	4.302E+0
-6.747E-1	3.744E+0	4.373E+0
-6.747E-1	3.705E+0	4.412E+0
-6.812E-1	3.763E+0	4.315E+0
-6.763E-1	3.802E+0	4.496E+0
-6.747E-1	3.731E+0	4.363E+0
-6.747E-1	3.679E+0	4.389E+0
-6.796E-1	3.821E+0	4.383E+0
-6.779E-1	3.783E+0	4.418E+0
-6.747E-1	3.760E+0	4.431E+0
-6.779E-1	3.721E+0	4.451E+0
-6.812E-1	3.792E+0	4.425E+0
-6.763E-1	3.818E+0	4.324E+0
-6.731E-1	3.685E+0	4.357E+0
-6.747E-1	3.682E+0	4.292E+0
-6.763E-1	3.828E+0	4.357E+0
-6.763E-1	3.740E+0	4.366E+0
-6.747E-1	3.812E+0	4.448E+0
-6.763E-1	3.786E+0	4.360E+0
-6.796E-1	3.734E+0	4.412E+0
-6.796E-1	3.789E+0	4.412E+0
-6.731E-1	3.773E+0	4.392E+0
-6.747E-1	3.770E+0	4.389E+0
-6.779E-1	3.812E+0	4.399E+0
-6.747E-1	3.795E+0	4.370E+0
-6.763E-1	3.795E+0	4.347E+0
-6.763E-1	3.753E+0	4.363E+0
-6.779E-1	3.757E+0	4.399E+0
-6.747E-1	3.701E+0	4.405E+0
-6.763E-1	3.841E+0	4.340E+0
-6.747E-1	3.740E+0	4.496E+0
-6.796E-1	3.763E+0	4.383E+0
-6.747E-1	3.786E+0	4.386E+0
-6.747E-1	3.795E+0	4.451E+0
-6.747E-1	3.675E+0	4.379E+0
-6.796E-1	3.766E+0	4.337E+0
-6.731E-1	3.802E+0	4.402E+0
-6.731E-1	3.818E+0	4.370E+0
-6.763E-1	3.724E+0	4.311E+0
-6.796E-1	3.737E+0	4.347E+0
-6.763E-1	3.763E+0	4.360E+0
-6.731E-1	3.815E+0	4.405E+0
-6.747E-1	3.740E+0	4.340E+0
-6.812E-1	3.701E+0	4.409E+0
-6.763E-1	3.770E+0	4.428E+0
-6.731E-1	3.786E+0	4.415E+0
-6.763E-1	3.731E+0	4.422E+0
-6.763E-1	3.734E+0	4.337E+0
-6.747E-1	3.773E+0	4.311E+0
-6.731E-1	3.789E+0	4.386E+0
-6.747E-1	3.705E+0	4.457E+0
-6.796E-1	3.766E+0	4.347E+0
-6.763E-1	3.786E+0	4.412E+0
-6.731E-1	3.773E+0	4.422E+0
-6.763E-1	3.724E+0	4.428E+0
-6.747E-1	3.740E+0	4.409E+0
-6.779E-1	3.795E+0	4.431E+0
-6.731E-1	3.789E+0	4.376E+0
-6.763E-1	3.708E+0	4.412E+0
-6.796E-1	3.721E+0	4.373E+0
-6.763E-1	3.760E+0	4.444E+0
-6.715E-1	3.763E+0	4.428E+0
-6.747E-1	3.760E+0	4.259E+0
-6.779E-1	3.753E+0	4.405E+0
-6.763E-1	3.828E+0	4.370E+0
-6.747E-1	3.795E+0	4.422E+0
-6.747E-1	3.682E+0	4.425E+0
-6.796E-1	3.770E+0	4.464E+0
-6.763E-1	3.792E+0	4.376E+0
-6.731E-1	3.727E+0	4.402E+0
-6.747E-1	3.789E+0	4.347E+0
-6.779E-1	3.825E+0	4.370E+0
-6.763E-1	3.734E+0	4.376E+0
-6.747E-1	3.795E+0	4.519E+0
-6.747E-1	3.747E+0	4.363E+0
-6.779E-1	3.766E+0	4.386E+0
-6.747E-1	3.770E+0	4.412E+0
-6.747E-1	3.757E+0	4.366E+0
-6.763E-1	3.873E+0	4.376E+0
-6.763E-1	3.760E+0	4.353E+0
-6.763E-1	3.770E+0	4.392E+0
-6.747E-1	3.721E+0	4.340E+0
-6.763E-1	3.783E+0	4.363E+0
-6.779E-1	3.838E+0	4.396E+0
-6.779E-1	3.666E+0	4.366E+0
-6.763E-1	3.770E+0	4.370E+0
-6.779E-1	3.750E+0	4.392E+0
-6.779E-1	3.744E+0	4.396E+0
-6.763E-1	3.773E+0	4.448E+0
-6.715E-1	3.721E+0	4.415E+0
-6.763E-1	3.779E+0	4.418E+0
-6.779E-1	3.766E+0	4.467E+0
-6.763E-1	3.812E+0	4.431E+0
-6.715E-1	3.831E+0	4.392E+0
-6.763E-1	3.818E+0	4.441E+0
-6.779E-1	3.753E+0	4.483E+0
-6.747E-1	3.750E+0	4.376E+0
-6.715E-1	3.821E+0	4.428E+0
-6.763E-1	3.789E+0	4.435E+0
-6.779E-1	3.744E+0	4.402E+0
-6.747E-1	3.789E+0	4.428E+0
-6.698E-1	3.805E+0	4.360E+0
-6.747E-1	3.757E+0	4.360E+0
-6.796E-1	3.740E+0	4.438E+0
-6.763E-1	3.786E+0	4.383E+0
-6.698E-1	3.727E+0	4.392E+0
-6.715E-1	3.757E+0	4.399E+0
-6.796E-1	3.672E+0	4.386E+0
-6.763E-1	3.766E+0	4.396E+0
-6.698E-1	3.685E+0	4.460E+0
-6.763E-1	3.789E+0	4.386E+0
-6.779E-1	3.721E+0	4.402E+0
-6.779E-1	3.805E+0	4.441E+0
-6.715E-1	3.666E+0	4.334E+0
-6.763E-1	3.744E+0	4.360E+0
-6.812E-1	3.773E+0	4.428E+0
-6.763E-1	3.727E+0	4.334E+0
-6.747E-1	3.727E+0	4.344E+0
-6.779E-1	3.744E+0	4.360E+0
-6.812E-1	3.783E+0	4.383E+0
-6.763E-1	3.737E+0	4.470E+0
-6.747E-1	3.734E+0	4.422E+0
-6.747E-1	3.799E+0	4.383E+0
-6.796E-1	3.737E+0	4.386E+0
-6.763E-1	3.734E+0	4.396E+0
-6.715E-1	3.802E+0	4.441E+0
-6.747E-1	3.753E+0	4.298E+0
-6.763E-1	3.734E+0	4.409E+0
-6.763E-1	3.802E+0	4.444E+0
-6.715E-1	3.841E+0	4.292E+0
-6.731E-1	3.727E+0	4.295E+0
-6.796E-1	3.734E+0	4.392E+0
-6.796E-1	3.721E+0	4.392E+0
-6.715E-1	3.711E+0	4.399E+0
-6.747E-1	3.744E+0	4.425E+0
-6.779E-1	3.731E+0	4.340E+0
-6.747E-1	3.789E+0	4.318E+0
-6.747E-1	3.789E+0	4.470E+0
-6.763E-1	3.747E+0	4.360E+0
-6.812E-1	3.737E+0	4.392E+0
-6.763E-1	3.744E+0	4.321E+0
-6.715E-1	3.847E+0	4.321E+0
-6.763E-1	3.685E+0	4.366E+0
-6.828E-1	3.721E+0	4.396E+0
-6.763E-1	3.698E+0	4.350E+0
-6.747E-1	3.805E+0	4.409E+0
-6.763E-1	3.792E+0	4.327E+0
-6.779E-1	3.695E+0	4.405E+0
-6.763E-1	3.838E+0	4.415E+0
-6.731E-1	3.731E+0	4.376E+0
-6.763E-1	3.688E+0	4.415E+0
-6.779E-1	3.747E+0	4.383E+0
-6.763E-1	3.760E+0	4.347E+0
-6.715E-1	3.812E+0	4.412E+0
-6.763E-1	3.770E+0	4.344E+0
-6.796E-1	3.734E+0	4.422E+0
-6.731E-1	3.786E+0	4.441E+0
-6.731E-1	3.721E+0	4.435E+0
-6.763E-1	3.708E+0	4.396E+0
-6.812E-1	3.734E+0	4.379E+0
-6.747E-1	3.792E+0	4.321E+0
-6.715E-1	3.727E+0	4.405E+0
-6.763E-1	3.737E+0	4.392E+0
-6.779E-1	3.799E+0	4.344E+0
-6.747E-1	3.776E+0	4.363E+0
-6.747E-1	3.698E+0	4.305E+0
-6.747E-1	3.692E+0	4.399E+0
-6.763E-1	3.864E+0	4.428E+0
-6.747E-1	3.821E+0	4.344E+0
-6.731E-1	3.705E+0	4.422E+0
-6.747E-1	3.773E+0	4.360E+0
-6.796E-1	3.750E+0	4.435E+0
-6.747E-1	3.750E+0	4.389E+0
-6.763E-1	3.783E+0	4.418E+0
-6.731E-1	3.737E+0	4.340E+0
-6.779E-1	3.795E+0	4.376E+0
-6.779E-1	3.757E+0	4.396E+0
-6.731E-1	3.724E+0	4.337E+0
-6.763E-1	3.783E+0	4.321E+0
-6.779E-1	3.795E+0	4.327E+0
-6.779E-1	3.744E+0	4.315E+0
-6.747E-1	3.795E+0	4.327E+0
-6.747E-1	3.779E+0	4.331E+0
-6.812E-1	3.744E+0	4.444E+0
-6.747E-1	3.766E+0	4.418E+0
-6.731E-1	3.692E+0	4.389E+0
-6.747E-1	3.789E+0	4.415E+0
-6.779E-1	3.750E+0	4.392E+0
-6.763E-1	3.763E+0	4.370E+0
-6.731E-1	3.744E+0	4.383E+0
-6.715E-1	3.753E+0	4.415E+0
-6.796E-1	3.708E+0	4.379E+0
-6.763E-1	3.747E+0	4.396E+0
-6.715E-1	3.714E+0	4.366E+0
-6.747E-1	3.727E+0	4.399E+0
-6.779E-1	3.773E+0	4.451E+0
-6.731E-1	3.760E+0	4.490E+0
-6.731E-1	3.847E+0	4.460E+0
-6.747E-1	3.770E+0	4.340E+0
-6.796E-1	3.744E+0	4.350E+0
-6.747E-1	3.841E+0	4.357E+0
-6.747E-1	3.701E+0	4.454E+0
-6.763E-1	3.750E+0	4.422E+0
-6.779E-1	3.763E+0	4.386E+0
-6.731E-1	3.724E+0	4.467E+0
-6.731E-1	3.695E+0	4.350E+0
-6.747E-1	3.770E+0	4.402E+0
-6.763E-1	3.708E+0	4.448E+0
-6.747E-1	3.740E+0	4.399E+0
-6.747E-1	3.708E+0	4.431E+0
-6.731E-1	3.783E+0	4.376E+0
-6.763E-1	3.692E+0	4.376E+0
-6.747E-1	3.753E+0	4.344E+0
-6.715E-1	3.731E+0	4.457E+0
-6.763E-1	3.802E+0	4.467E+0
-6.812E-1	3.799E+0	4.473E+0
-6.779E-1	3.698E+0	4.357E+0
-6.731E-1	3.760E+0	4.269E+0
-6.747E-1	3.795E+0	4.379E+0
-6.763E-1	3.708E+0	4.318E+0
-6.763E-1	3.763E+0	4.366E+0
-6.715E-1	3.783E+0	4.376E+0
-6.747E-1	3.718E+0	4.386E+0
-6.779E-1	3.740E+0	4.337E+0
-6.731E-1	3.776E+0	4.422E+0
-6.715E-1	3.698E+0	4.454E+0
-6.779E-1	3.766E+0	4.366E+0
-6.779E-1	3.757E+0	4.435E+0
-6.747E-1	3.753E+0	4.379E+0
-6.731E-1	3.805E+0	4.360E+0
-6.763E-1	3.763E+0	4.418E+0
-6.763E-1	3.808E+0	4.350E+0
-6.747E-1	3.744E+0	4.409E+0
-6.731E-1	3.825E+0	4.353E+0
-6.763E-1	3.753E+0	4.357E+0
-6.747E-1	3.773E+0	4.418E+0
-6.731E-1	3.695E+0	4.425E+0
-6.715E-1	3.789E+0	4.402E+0
-6.763E-1	3.724E+0	4.422E+0
-6.763E-1	3.779E+0	4.467E+0
-6.763E-1	3.770E+0	4.438E+0
-6.715E-1	3.760E+0	4.379E+0
-6.747E-1	3.692E+0	4.331E+0
-6.796E-1	3.760E+0	4.357E+0
-6.747E-1	3.727E+0	4.483E+0
-6.731E-1	3.815E+0	4.402E+0
-6.731E-1	3.766E+0	4.360E+0
-6.796E-1	3.731E+0	4.415E+0
-6.747E-1	3.708E+0	4.376E+0
-6.731E-1	3.744E+0	4.428E+0
-6.779E-1	3.760E+0	4.350E+0
-6.763E-1	3.721E+0	4.357E+0
-6.763E-1	3.792E+0	4.438E+0
-6.731E-1	3.799E+0	4.383E+0
-6.715E-1	3.789E+0	4.441E+0
-6.796E-1	3.731E+0	4.337E+0
-6.747E-1	3.727E+0	4.331E+0
-6.747E-1	3.727E+0	4.392E+0
-6.779E-1	3.734E+0	4.357E+0
-6.779E-1	3.825E+0	4.389E+0
-6.747E-1	3.740E+0	4.412E+0
-6.698E-1	3.789E+0	4.347E+0
-6.763E-1	3.763E+0	4.422E+0
-6.779E-1	3.718E+0	4.412E+0
-6.747E-1	3.779E+0	4.318E+0
-6.731E-1	3.783E+0	4.373E+0
-6.747E-1	3.795E+0	4.250E+0
-6.763E-1	3.705E+0	4.409E+0
-6.763E-1	3.744E+0	4.405E+0
-6.731E-1	3.815E+0	4.464E+0
-6.747E-1	3.744E+0	4.308E+0
-6.747E-1	3.789E+0	4.370E+0
-6.779E-1	3.727E+0	4.373E+0
-6.715E-1	3.770E+0	4.383E+0
-6.763E-1	3.718E+0	4.392E+0
-6.812E-1	3.737E+0	4.444E+0
-6.747E-1	3.766E+0	4.389E+0
-6.731E-1	3.770E+0	4.370E+0
-6.763E-1	3.760E+0	4.457E+0
-6.796E-1	3.828E+0	4.357E+0
-6.731E-1	3.734E+0	4.399E+0
-6.731E-1	3.750E+0	4.386E+0
-6.731E-1	3.714E+0	4.305E+0
-6.779E-1	3.721E+0	4.467E+0
-6.763E-1	3.799E+0	4.415E+0
-6.698E-1	3.757E+0	4.396E+0
-6.731E-1	3.828E+0	4.412E+0
-6.796E-1	3.766E+0	4.370E+0
-6.763E-1	3.740E+0	4.438E+0
-6.747E-1	3.766E+0	4.366E+0
-6.731E-1	3.747E+0	4.386E+0
-6.763E-1	3.744E+0	4.363E+0
-6.779E-1	3.828E+0	4.347E+0
-6.715E-1	3.779E+0	4.441E+0
-6.731E-1	3.792E+0	4.340E+0
-6.779E-1	3.773E+0	4.454E+0
-6.747E-1	3.701E+0	4.473E+0
-6.715E-1	3.708E+0	4.444E+0
-6.747E-1	3.747E+0	4.431E+0
-6.763E-1	3.766E+0	4.379E+0
-6.747E-1	3.708E+0	4.470E+0
-6.698E-1	3.698E+0	4.425E+0
-6.747E-1	3.718E+0	4.409E+0
-6.747E-1	3.808E+0	4.503E+0
-6.731E-1	3.727E+0	4.399E+0
-6.731E-1	3.747E+0	4.357E+0
-6.747E-1	3.659E+0	4.383E+0
-6.763E-1	3.711E+0	4.409E+0
-6.747E-1	3.766E+0	4.389E+0
-6.715E-1	3.692E+0	4.376E+0
-6.715E-1	3.757E+0	4.386E+0
-6.779E-1	3.783E+0	4.379E+0
-6.779E-1	3.727E+0	4.366E+0
-6.747E-1	3.744E+0	4.444E+0
-6.715E-1	3.744E+0	4.389E+0
-6.796E-1	3.828E+0	4.418E+0
-6.731E-1	3.860E+0	4.389E+0
-6.731E-1	3.808E+0	4.399E+0
-6.731E-1	3.698E+0	4.370E+0
-6.796E-1	3.766E+0	4.324E+0
-6.747E-1	3.783E+0	4.467E+0
-6.698E-1	3.744E+0	4.467E+0
-6.763E-1	3.744E+0	4.360E+0
-6.779E-1	3.812E+0	4.360E+0
-6.715E-1	3.789E+0	4.379E+0
-6.747E-1	3.718E+0	4.470E+0
-6.747E-1	3.763E+0	4.324E+0
-6.779E-1	3.740E+0	4.448E+0
-6.763E-1	3.760E+0	4.431E+0
-6.698E-1	3.747E+0	4.331E+0
-6.747E-1	3.727E+0	4.350E+0
-6.763E-1	3.711E+0	4.396E+0
-6.763E-1	3.779E+0	4.360E+0
-6.731E-1	3.721E+0	4.383E+0
-6.763E-1	3.799E+0	4.357E+0
-6.779E-1	3.776E+0	4.448E+0
-6.763E-1	3.773E+0	4.425E+0
-6.715E-1	3.753E+0	4.425E+0
-6.747E-1	3.734E+0	4.457E+0
-6.796E-1	3.753E+0	4.405E+0
-6.731E-1	3.744E+0	4.412E+0
-6.715E-1	3.714E+0	4.441E+0
-6.747E-1	3.779E+0	4.344E+0
-6.747E-1	3.763E+0	4.418E+0
-6.747E-1	3.773E+0	4.480E+0
-6.731E-1	3.795E+0	4.448E+0
-6.731E-1	3.747E+0	4.363E+0
-6.763E-1	3.789E+0	4.473E+0
-6.731E-1	3.688E+0	4.315E+0
-6.698E-1	3.753E+0	4.331E+0
-6.731E-1	3.808E+0	4.454E+0
-6.763E-1	3.753E+0	4.415E+0
-6.731E-1	3.724E+0	4.396E+0
-6.731E-1	3.757E+0	4.308E+0
-6.731E-1	3.815E+0	4.366E+0
-6.763E-1	3.711E+0	4.321E+0
-6.747E-1	3.740E+0	4.392E+0
-6.731E-1	3.766E+0	4.347E+0
-6.747E-1	3.705E+0	4.473E+0
-6.779E-1	3.718E+0	4.357E+0
-6.747E-1	3.750E+0	4.396E+0
-6.731E-1	3.747E+0	4.373E+0
-6.731E-1	3.731E+0	4.386E+0
-6.779E-1	3.740E+0	4.363E+0
-6.747E-1	3.724E+0	4.425E+0
-6.715E-1	3.812E+0	4.337E+0
-6.747E-1	3.753E+0	4.405E+0
-6.763E-1	3.773E+0	4.366E+0
-6.747E-1	3.747E+0	4.392E+0
-6.715E-1	3.828E+0	4.383E+0
-6.747E-1	3.757E+0	4.340E+0
-6.763E-1	3.818E+0	4.350E+0
-6.747E-1	3.789E+0	4.379E+0
-6.698E-1	3.805E+0	4.444E+0
-6.763E-1	3.679E+0	4.383E+0
-6.763E-1	3.682E+0	4.405E+0
-6.747E-1	3.802E+0	4.509E+0
-6.731E-1	3.705E+0	4.353E+0
-6.731E-1	3.757E+0	4.386E+0
-6.763E-1	3.727E+0	4.350E+0
-6.731E-1	3.679E+0	4.353E+0
-6.731E-1	3.747E+0	4.347E+0
-6.747E-1	3.750E+0	4.357E+0
-6.779E-1	3.714E+0	4.360E+0
-6.747E-1	3.734E+0	4.327E+0
-6.698E-1	3.698E+0	4.460E+0
-6.715E-1	3.760E+0	4.428E+0
-6.779E-1	3.763E+0	4.344E+0
-6.763E-1	3.805E+0	4.470E+0
-6.715E-1	3.773E+0	4.318E+0
-6.731E-1	3.760E+0	4.334E+0
-6.763E-1	3.740E+0	4.337E+0
-6.715E-1	3.808E+0	4.418E+0
-6.731E-1	3.789E+0	4.363E+0
-6.763E-1	3.727E+0	4.409E+0
-6.779E-1	3.763E+0	4.399E+0
-6.715E-1	3.773E+0	4.422E+0
-6.747E-1	3.727E+0	4.399E+0
-6.731E-1	3.705E+0	4.340E+0
-6.763E-1	3.731E+0	4.415E+0
-6.715E-1	3.747E+0	4.282E+0
-6.715E-1	3.789E+0	4.360E+0
-6.731E-1	3.786E+0	4.379E+0
-6.779E-1	3.744E+0	4.340E+0
-6.747E-1	3.763E+0	4.448E+0
-6.698E-1	3.789E+0	4.334E+0
-6.747E-1	3.805E+0	4.370E+0
-6.763E-1	3.734E+0	4.360E+0
-6.731E-1	3.711E+0	4.428E+0
-6.715E-1	3.773E+0	4.315E+0
-6.747E-1	3.740E+0	4.396E+0
-6.812E-1	3.711E+0	4.386E+0
-6.747E-1	3.795E+0	4.386E+0
-6.715E-1	3.773E+0	4.308E+0
-6.731E-1	3.753E+0	4.412E+0
-6.779E-1	3.727E+0	4.428E+0
-6.747E-1	3.786E+0	4.422E+0
-6.731E-1	3.776E+0	4.376E+0
-6.715E-1	3.776E+0	4.376E+0
-6.763E-1	3.760E+0	4.473E+0
-6.763E-1	3.718E+0	4.376E+0
-6.715E-1	3.724E+0	4.373E+0
-6.747E-1	3.731E+0	4.379E+0
-6.779E-1	3.737E+0	4.405E+0
-6.731E-1	3.776E+0	4.376E+0
-6.682E-1	3.757E+0	4.399E+0
-6.731E-1	3.789E+0	4.415E+0
-6.763E-1	3.727E+0	4.383E+0
-6.731E-1	3.679E+0	4.409E+0
-6.682E-1	3.737E+0	4.402E+0
-6.747E-1	3.773E+0	4.379E+0
-6.763E-1	3.821E+0	4.379E+0
-6.747E-1	3.747E+0	4.473E+0
-6.698E-1	3.744E+0	4.412E+0
-6.731E-1	3.766E+0	4.331E+0
-6.747E-1	3.792E+0	4.350E+0
-6.747E-1	3.766E+0	4.379E+0
-6.698E-1	3.821E+0	4.405E+0
-6.747E-1	3.666E+0	4.321E+0
-6.763E-1	3.786E+0	4.376E+0
-6.747E-1	3.747E+0	4.386E+0
-6.715E-1	3.766E+0	4.431E+0
-6.731E-1	3.795E+0	4.396E+0
-6.763E-1	3.740E+0	4.373E+0
-6.763E-1	3.776E+0	4.379E+0
-6.698E-1	3.841E+0	4.383E+0
-6.747E-1	3.753E+0	4.344E+0
-6.763E-1	3.763E+0	4.402E+0
-6.715E-1	3.744E+0	4.363E+0
-6.698E-1	3.766E+0	4.389E+0
-6.763E-1	3.714E+0	4.379E+0
-6.779E-1	3.698E+0	4.386E+0
-6.747E-1	3.744E+0	4.444E+0
-6.715E-1	3.727E+0	4.373E+0
-6.715E-1	3.698E+0	4.305E+0
-6.747E-1	3.763E+0	4.399E+0
-6.763E-1	3.724E+0	4.370E+0
-6.698E-1	3.776E+0	4.376E+0
-6.747E-1	3.783E+0	4.366E+0
-6.779E-1	3.750E+0	4.431E+0
-6.747E-1	3.692E+0	4.448E+0
-6.715E-1	3.770E+0	4.425E+0
-6.731E-1	3.799E+0	4.363E+0
-6.779E-1	3.757E+0	4.353E+0
-6.731E-1	3.753E+0	4.405E+0
-6.731E-1	3.744E+0	4.357E+0
-6.715E-1	3.750E+0	4.337E+0
-6.763E-1	3.753E+0	4.321E+0
-6.747E-1	3.825E+0	4.370E+0
-6.715E-1	3.757E+0	4.454E+0
-6.747E-1	3.783E+0	4.428E+0
-6.763E-1	3.747E+0	4.386E+0
-6.731E-1	3.731E+0	4.379E+0
-6.698E-1	3.721E+0	4.331E+0
-6.731E-1	3.747E+0	4.396E+0
-6.763E-1	3.776E+0	4.409E+0
-6.747E-1	3.724E+0	4.467E+0
-6.698E-1	3.844E+0	4.379E+0
-6.731E-1	3.779E+0	4.295E+0
-6.763E-1	3.757E+0	4.386E+0
-6.715E-1	3.731E+0	4.396E+0
-6.715E-1	3.705E+0	4.379E+0
-6.747E-1	3.760E+0	4.412E+0
-6.763E-1	3.718E+0	4.473E+0
-6.747E-1	3.808E+0	4.431E+0
-6.715E-1	3.753E+0	4.448E+0
-6.779E-1	3.747E+0	4.344E+0
-6.779E-1	3.672E+0	4.405E+0
-6.731E-1	3.815E+0	4.477E+0
-6.698E-1	3.808E+0	4.422E+0
-6.731E-1	3.760E+0	4.363E+0
-6.747E-1	3.688E+0	4.409E+0
-6.731E-1	3.653E+0	4.386E+0
-6.715E-1	3.718E+0	4.347E+0
-6.747E-1	3.708E+0	4.460E+0
-6.747E-1	3.760E+0	4.308E+0
-6.715E-1	3.705E+0	4.451E+0
-6.698E-1	3.731E+0	4.396E+0
-6.747E-1	3.708E+0	4.392E+0
-6.731E-1	3.802E+0	4.376E+0
-6.715E-1	3.760E+0	4.386E+0
-6.715E-1	3.731E+0	4.415E+0
-6.715E-1	3.766E+0	4.389E+0
-6.763E-1	3.760E+0	4.431E+0
-6.698E-1	3.757E+0	4.448E+0
-6.715E-1	3.747E+0	4.428E+0
-6.747E-1	3.757E+0	4.428E+0
-6.779E-1	3.711E+0	4.327E+0
-6.715E-1	3.760E+0	4.409E+0
-6.731E-1	3.838E+0	4.311E+0
-6.715E-1	3.773E+0	4.399E+0
-6.779E-1	3.792E+0	4.347E+0
-6.747E-1	3.688E+0	4.337E+0
-6.698E-1	3.799E+0	4.418E+0
-6.715E-1	3.734E+0	4.412E+0
-6.779E-1	3.714E+0	4.347E+0
-6.747E-1	3.708E+0	4.363E+0
-6.731E-1	3.776E+0	4.285E+0
-6.731E-1	3.815E+0	4.386E+0
-6.779E-1	3.695E+0	4.373E+0
-6.715E-1	3.705E+0	4.422E+0
-6.715E-1	3.763E+0	4.431E+0
-6.698E-1	3.812E+0	4.308E+0
-6.747E-1	3.847E+0	4.441E+0
-6.731E-1	3.734E+0	4.363E+0
-6.698E-1	3.747E+0	4.392E+0
-6.747E-1	3.779E+0	4.363E+0
-6.747E-1	3.770E+0	4.464E+0
-6.731E-1	3.760E+0	4.334E+0
-6.698E-1	3.776E+0	4.399E+0
-6.698E-1	3.757E+0	4.409E+0
-6.763E-1	3.779E+0	4.298E+0
-6.715E-1	3.744E+0	4.383E+0
-6.731E-1	3.847E+0	4.467E+0
-6.731E-1	3.795E+0	4.386E+0
-6.747E-1	3.773E+0	4.451E+0
-6.731E-1	3.692E+0	4.412E+0
-6.698E-1	3.802E+0	4.454E+0
-6.731E-1	3.773E+0	4.418E+0
-6.747E-1	3.795E+0	4.467E+0
-6.747E-1	3.783E+0	4.347E+0
-6.715E-1	3.701E+0	4.350E+0
-6.747E-1	3.786E+0	4.246E+0
-6.763E-1	3.692E+0	4.396E+0
-6.731E-1	3.825E+0	4.366E+0
-6.698E-1	3.818E+0	4.392E+0
-6.731E-1	3.744E+0	4.340E+0
-6.763E-1	3.795E+0	4.493E+0
-6.731E-1	3.721E+0	4.441E+0
-6.698E-1	3.795E+0	4.344E+0
-6.731E-1	3.783E+0	4.331E+0
-6.763E-1	3.841E+0	4.396E+0
-6.715E-1	3.860E+0	4.438E+0
-6.715E-1	3.698E+0	4.415E+0
-6.698E-1	3.750E+0	4.441E+0
-6.763E-1	3.851E+0	4.425E+0
-6.747E-1	3.760E+0	4.373E+0
-6.715E-1	3.734E+0	4.324E+0
-6.747E-1	3.727E+0	4.337E+0
-6.763E-1	3.753E+0	4.399E+0
-6.731E-1	3.773E+0	4.399E+0
-6.731E-1	3.760E+0	4.441E+0
-6.698E-1	3.799E+0	4.448E+0
-6.747E-1	3.705E+0	4.435E+0
-6.715E-1	3.864E+0	4.415E+0
-6.715E-1	3.789E+0	4.386E+0
-6.715E-1	3.747E+0	4.337E+0
-6.763E-1	3.737E+0	4.360E+0
-6.715E-1	3.724E+0	4.337E+0
-6.698E-1	3.802E+0	4.409E+0
-6.731E-1	3.808E+0	4.308E+0
-6.779E-1	3.795E+0	4.396E+0
-6.715E-1	3.812E+0	4.350E+0
-6.715E-1	3.792E+0	4.389E+0
-6.747E-1	3.705E+0	4.383E+0
-6.747E-1	3.766E+0	4.347E+0
-6.731E-1	3.701E+0	4.425E+0
-6.682E-1	3.714E+0	4.308E+0
-6.698E-1	3.757E+0	4.405E+0
-6.763E-1	3.753E+0	4.399E+0
-6.715E-1	3.831E+0	4.425E+0
-6.698E-1	3.760E+0	4.409E+0
-6.715E-1	3.757E+0	4.412E+0
-6.747E-1	3.799E+0	4.386E+0
-6.715E-1	3.770E+0	4.422E+0
-6.698E-1	3.773E+0	4.347E+0
-6.715E-1	3.792E+0	4.422E+0
-6.747E-1	3.857E+0	4.266E+0
-6.715E-1	3.766E+0	4.448E+0
-6.715E-1	3.786E+0	4.386E+0
-6.731E-1	3.799E+0	4.321E+0
-6.779E-1	3.711E+0	4.357E+0
-6.715E-1	3.727E+0	4.422E+0
-6.682E-1	3.705E+0	4.412E+0
-6.731E-1	3.834E+0	4.448E+0
-6.763E-1	3.815E+0	4.399E+0
-6.747E-1	3.714E+0	4.422E+0
-6.666E-1	3.841E+0	4.373E+0
-6.715E-1	3.860E+0	4.451E+0
-6.747E-1	3.779E+0	4.389E+0
-6.715E-1	3.708E+0	4.360E+0
-6.682E-1	3.740E+0	4.350E+0
-6.715E-1	3.773E+0	4.334E+0
-6.763E-1	3.753E+0	4.389E+0
-6.747E-1	3.711E+0	4.428E+0
-6.698E-1	3.714E+0	4.425E+0
-6.747E-1	3.805E+0	4.373E+0
-6.779E-1	3.776E+0	4.467E+0
-6.715E-1	3.805E+0	4.292E+0
-6.682E-1	3.799E+0	4.389E+0
-6.731E-1	3.776E+0	4.295E+0
-6.747E-1	3.776E+0	4.396E+0
-6.715E-1	3.731E+0	4.363E+0
-6.698E-1	3.701E+0	4.402E+0
-6.731E-1	3.744E+0	4.344E+0
-6.747E-1	3.808E+0	4.422E+0
-6.698E-1	3.727E+0	4.448E+0
-6.698E-1	3.698E+0	4.422E+0
-6.715E-1	3.779E+0	4.457E+0
-6.731E-1	3.847E+0	4.337E+0
-6.715E-1	3.847E+0	4.418E+0
-6.682E-1	3.747E+0	4.405E+0
-6.698E-1	3.834E+0	4.347E+0
-6.763E-1	3.737E+0	4.321E+0
-6.731E-1	3.757E+0	4.363E+0
-6.682E-1	3.802E+0	4.435E+0
-6.715E-1	3.724E+0	4.409E+0
-6.747E-1	3.734E+0	4.422E+0
-6.731E-1	3.750E+0	4.269E+0
-6.698E-1	3.792E+0	4.347E+0
-6.682E-1	3.744E+0	4.389E+0
-6.779E-1	3.812E+0	4.383E+0
-6.715E-1	3.828E+0	4.344E+0
-6.698E-1	3.789E+0	4.425E+0
-6.715E-1	3.766E+0	4.321E+0
-6.731E-1	3.760E+0	4.337E+0
-6.715E-1	3.776E+0	4.389E+0
-6.731E-1	3.747E+0	4.418E+0
-6.747E-1	3.779E+0	4.337E+0
-6.747E-1	3.727E+0	4.353E+0
-6.698E-1	3.776E+0	4.415E+0
-6.698E-1	3.718E+0	4.457E+0
-6.731E-1	3.708E+0	4.396E+0
-6.763E-1	3.705E+0	4.425E+0
-6.715E-1	3.799E+0	4.483E+0
-6.666E-1	3.847E+0	4.425E+0
-6.715E-1	3.698E+0	4.422E+0
-6.747E-1	3.672E+0	4.431E+0
-6.731E-1	3.802E+0	4.347E+0
-6.698E-1	3.763E+0	4.383E+0
-6.747E-1	3.740E+0	4.344E+0
-6.763E-1	3.711E+0	4.383E+0
-6.682E-1	3.763E+0	4.402E+0
-6.698E-1	3.760E+0	4.454E+0
-6.715E-1	3.685E+0	4.373E+0
-6.747E-1	3.734E+0	4.353E+0
-6.731E-1	3.675E+0	4.379E+0
-6.715E-1	3.750E+0	4.347E+0
-6.715E-1	3.815E+0	4.399E+0
-6.763E-1	3.731E+0	4.441E+0
-6.715E-1	3.740E+0	4.480E+0
-6.682E-1	3.786E+0	4.357E+0
-6.715E-1	3.718E+0	4.409E+0
-6.763E-1	3.744E+0	4.412E+0
-6.698E-1	3.792E+0	4.389E+0
-6.698E-1	3.731E+0	4.353E+0
-6.715E-1	3.744E+0	4.363E+0
-6.747E-1	3.734E+0	4.386E+0
-6.715E-1	3.795E+0	4.347E+0
-6.682E-1	3.812E+0	4.318E+0
-6.698E-1	3.692E+0	4.396E+0
-6.747E-1	3.727E+0	4.360E+0
-6.731E-1	3.740E+0	4.331E+0
-6.715E-1	3.802E+0	4.285E+0
-6.698E-1	3.802E+0	4.350E+0
-6.731E-1	3.747E+0	4.308E+0
-6.715E-1	3.805E+0	4.448E+0
-6.682E-1	3.779E+0	4.357E+0
-6.715E-1	3.847E+0	4.464E+0
-6.731E-1	3.724E+0	4.337E+0
-6.731E-1	3.744E+0	4.363E+0
-6.698E-1	3.795E+0	4.441E+0
-6.715E-1	3.779E+0	4.402E+0
-6.747E-1	3.669E+0	4.373E+0
-6.747E-1	3.792E+0	4.350E+0
-6.682E-1	3.815E+0	4.470E+0
-6.747E-1	3.753E+0	4.340E+0
-6.747E-1	3.698E+0	4.412E+0
-6.731E-1	3.753E+0	4.353E+0
-6.682E-1	3.740E+0	4.379E+0
-6.715E-1	3.779E+0	4.448E+0
-6.747E-1	3.783E+0	4.360E+0
-6.747E-1	3.773E+0	4.422E+0
-6.666E-1	3.802E+0	4.412E+0
-6.731E-1	3.737E+0	4.399E+0
-6.763E-1	3.737E+0	4.441E+0
-6.731E-1	3.747E+0	4.409E+0
-6.715E-1	3.786E+0	4.425E+0
-6.715E-1	3.808E+0	4.383E+0
-6.731E-1	3.763E+0	4.396E+0
-6.731E-1	3.731E+0	4.334E+0
-6.666E-1	3.744E+0	4.441E+0
-6.731E-1	3.750E+0	4.402E+0
-6.731E-1	3.779E+0	4.376E+0
-6.747E-1	3.750E+0	4.435E+0
-6.666E-1	3.737E+0	4.470E+0
-6.731E-1	3.750E+0	4.448E+0
-6.747E-1	3.783E+0	4.422E+0
-6.731E-1	3.747E+0	4.389E+0
-6.715E-1	3.714E+0	4.308E+0
-6.715E-1	3.802E+0	4.396E+0
-6.747E-1	3.718E+0	4.493E+0
-6.715E-1	3.744E+0	4.353E+0
-6.698E-1	3.705E+0	4.392E+0
-6.715E-1	3.747E+0	4.396E+0
-6.763E-1	3.724E+0	4.425E+0
-6.731E-1	3.795E+0	4.386E+0
-6.682E-1	3.747E+0	4.405E+0
-6.698E-1	3.747E+0	4.360E+0
-6.731E-1	3.815E+0	4.357E+0
-6.731E-1	3.773E+0	4.412E+0
-6.698E-1	3.753E+0	4.396E+0
-6.715E-1	3.734E+0	4.366E+0
-6.747E-1	3.695E+0	4.327E+0
-6.731E-1	3.795E+0	4.415E+0
-6.698E-1	3.734E+0	4.363E+0
-6.698E-1	3.708E+0	4.431E+0
-6.747E-1	3.688E+0	4.353E+0
-6.698E-1	3.731E+0	4.435E+0
-6.698E-1	3.708E+0	4.428E+0
-6.731E-1	3.763E+0	4.379E+0
-6.731E-1	3.750E+0	4.324E+0
-6.715E-1	3.825E+0	4.409E+0
-6.715E-1	3.753E+0	4.386E+0
-6.698E-1	3.799E+0	4.464E+0
-6.779E-1	3.776E+0	4.379E+0
-6.747E-1	3.808E+0	4.418E+0
-6.698E-1	3.815E+0	4.386E+0
-6.731E-1	3.708E+0	4.399E+0
-6.747E-1	3.685E+0	4.399E+0
-6.715E-1	3.731E+0	4.366E+0
-6.682E-1	3.766E+0	4.415E+0
-6.698E-1	3.844E+0	4.340E+0
-6.763E-1	3.773E+0	4.360E+0
-6.715E-1	3.789E+0	4.357E+0
-6.666E-1	3.789E+0	4.334E+0
-6.715E-1	3.724E+0	4.363E+0
-6.731E-1	3.760E+0	4.353E+0
-6.682E-1	3.740E+0	4.418E+0
-6.698E-1	3.724E+0	4.409E+0
-6.715E-1	3.698E+0	4.405E+0
-6.731E-1	3.763E+0	4.321E+0
-6.698E-1	3.675E+0	4.315E+0
-6.682E-1	3.828E+0	4.480E+0
-6.731E-1	3.705E+0	4.340E+0
-6.731E-1	3.773E+0	4.366E+0
-6.698E-1	3.808E+0	4.431E+0
-6.682E-1	3.783E+0	4.315E+0
-6.731E-1	3.744E+0	4.357E+0
-6.731E-1	3.737E+0	4.363E+0
-6.715E-1	3.763E+0	4.353E+0
-6.682E-1	3.750E+0	4.285E+0
-6.731E-1	3.776E+0	4.405E+0
-6.747E-1	3.815E+0	4.370E+0
-6.715E-1	3.695E+0	4.350E+0
-6.682E-1	3.685E+0	4.457E+0
-6.731E-1	3.763E+0	4.360E+0
-6.747E-1	3.779E+0	4.360E+0
-6.698E-1	3.718E+0	4.357E+0
-6.666E-1	3.795E+0	4.441E+0
-6.715E-1	3.744E+0	4.331E+0
-6.731E-1	3.831E+0	4.425E+0
-6.731E-1	3.792E+0	4.438E+0
-6.682E-1	3.805E+0	4.435E+0
-6.715E-1	3.747E+0	4.315E+0
-6.747E-1	3.714E+0	4.308E+0
-6.715E-1	3.718E+0	4.418E+0
-6.682E-1	3.714E+0	4.318E+0
-6.715E-1	3.669E+0	4.464E+0
-6.747E-1	3.714E+0	4.425E+0
-6.715E-1	3.714E+0	4.441E+0
-6.682E-1	3.792E+0	4.379E+0
-6.747E-1	3.750E+0	4.373E+0
-6.763E-1	3.747E+0	4.321E+0
-6.731E-1	3.792E+0	4.321E+0
-6.682E-1	3.695E+0	4.379E+0
-6.698E-1	3.799E+0	4.366E+0
-6.747E-1	3.773E+0	4.480E+0
-6.715E-1	3.821E+0	4.360E+0
-6.682E-1	3.808E+0	4.298E+0
-6.698E-1	3.737E+0	4.399E+0
-6.747E-1	3.786E+0	4.425E+0
-6.715E-1	3.711E+0	4.435E+0
-6.682E-1	3.799E+0	4.506E+0
-6.731E-1	3.770E+0	4.383E+0
-6.731E-1	3.757E+0	4.415E+0
-6.698E-1	3.841E+0	4.363E+0
-6.698E-1	3.799E+0	4.409E+0
-6.715E-1	3.760E+0	4.353E+0
-6.731E-1	3.766E+0	4.396E+0
-6.715E-1	3.747E+0	4.373E+0
-6.698E-1	3.760E+0	4.409E+0
-6.715E-1	3.802E+0	4.441E+0
-6.763E-1	3.776E+0	4.327E+0
-6.715E-1	3.708E+0	4.353E+0
-6.682E-1	3.718E+0	4.347E+0
-6.747E-1	3.766E+0	4.412E+0
-6.747E-1	3.802E+0	4.311E+0
-6.698E-1	3.675E+0	4.366E+0
-6.682E-1	3.812E+0	4.386E+0
-6.698E-1	3.812E+0	4.405E+0
-6.731E-1	3.747E+0	4.366E+0
-6.715E-1	3.757E+0	4.415E+0
-6.698E-1	3.766E+0	4.321E+0
-6.731E-1	3.659E+0	4.357E+0
-6.731E-1	3.828E+0	4.383E+0
-6.698E-1	3.740E+0	4.422E+0
-6.698E-1	3.695E+0	4.324E+0
-6.666E-1	3.721E+0	4.473E+0
-6.731E-1	3.747E+0	4.412E+0
-6.715E-1	3.731E+0	4.422E+0
-6.682E-1	3.740E+0	4.347E+0
-6.698E-1	3.682E+0	4.392E+0
-6.747E-1	3.773E+0	4.386E+0
-6.698E-1	3.763E+0	4.415E+0
-6.682E-1	3.727E+0	4.379E+0
-6.715E-1	3.740E+0	4.366E+0
-6.747E-1	3.688E+0	4.373E+0
-6.731E-1	3.779E+0	4.327E+0
-6.715E-1	3.773E+0	4.396E+0
-6.698E-1	3.770E+0	4.340E+0
-6.747E-1	3.795E+0	4.327E+0
-6.682E-1	3.727E+0	4.386E+0
-6.666E-1	3.744E+0	4.331E+0
-6.731E-1	3.786E+0	4.357E+0
-6.747E-1	3.714E+0	4.376E+0
-6.731E-1	3.727E+0	4.415E+0
-6.698E-1	3.792E+0	4.324E+0
-6.715E-1	3.740E+0	4.418E+0
-6.763E-1	3.737E+0	4.318E+0
-6.731E-1	3.714E+0	4.373E+0
-6.666E-1	3.795E+0	4.350E+0
-6.731E-1	3.805E+0	4.392E+0
-6.747E-1	3.825E+0	4.470E+0
-6.715E-1	3.770E+0	4.383E+0
-6.698E-1	3.808E+0	4.337E+0
-6.731E-1	3.653E+0	4.370E+0
-6.731E-1	3.737E+0	4.295E+0
-6.698E-1	3.779E+0	4.415E+0
-6.666E-1	3.724E+0	4.473E+0
-6.698E-1	3.721E+0	4.399E+0
-6.747E-1	3.731E+0	4.357E+0
-6.715E-1	3.731E+0	4.331E+0
-6.682E-1	3.773E+0	4.363E+0
-6.731E-1	3.783E+0	4.386E+0
-6.731E-1	3.815E+0	4.402E+0
-6.715E-1	3.695E+0	4.425E+0
-6.666E-1	3.698E+0	4.431E+0
-6.682E-1	3.776E+0	4.441E+0
-6.731E-1	3.731E+0	4.422E+0
-6.715E-1	3.802E+0	4.340E+0
-6.666E-1	3.721E+0	4.392E+0
-6.715E-1	3.734E+0	4.422E+0
-6.747E-1	3.763E+0	4.386E+0
-6.715E-1	3.783E+0	4.435E+0
-6.682E-1	3.682E+0	4.415E+0
-6.698E-1	3.779E+0	4.405E+0
-6.731E-1	3.763E+0	4.415E+0
-6.698E-1	3.740E+0	4.331E+0
-6.682E-1	3.786E+0	4.473E+0
-6.731E-1	3.841E+0	4.399E+0
-6.731E-1	3.757E+0	4.315E+0
-6.731E-1	3.890E+0	4.379E+0
-6.666E-1	3.740E+0	4.405E+0
-6.698E-1	3.731E+0	4.366E+0
-6.715E-1	3.737E+0	4.422E+0
-6.715E-1	3.783E+0	4.396E+0
-6.698E-1	3.792E+0	4.373E+0
-6.731E-1	3.757E+0	4.444E+0
-6.747E-1	3.747E+0	4.405E+0
-6.731E-1	3.740E+0	4.327E+0
-6.666E-1	3.731E+0	4.396E+0
-6.715E-1	3.770E+0	4.357E+0
-6.747E-1	3.828E+0	4.418E+0
-6.698E-1	3.770E+0	4.405E+0
-6.682E-1	3.727E+0	4.366E+0
-6.698E-1	3.808E+0	4.360E+0
-6.715E-1	3.705E+0	4.363E+0
-6.666E-1	3.779E+0	4.435E+0
-6.682E-1	3.744E+0	4.383E+0
-6.698E-1	3.750E+0	4.441E+0
-6.763E-1	3.834E+0	4.402E+0
-6.698E-1	3.757E+0	4.464E+0
-6.698E-1	3.773E+0	4.386E+0
-6.715E-1	3.766E+0	4.337E+0
-6.747E-1	3.766E+0	4.324E+0
-6.715E-1	3.675E+0	4.321E+0
-6.698E-1	3.763E+0	4.302E+0
-6.698E-1	3.698E+0	4.340E+0
-6.763E-1	3.763E+0	4.308E+0
-6.698E-1	3.724E+0	4.373E+0
-6.682E-1	3.711E+0	4.337E+0
-6.715E-1	3.763E+0	4.422E+0
-6.715E-1	3.734E+0	4.389E+0
-6.715E-1	3.711E+0	4.327E+0
-6.666E-1	3.792E+0	4.568E+0
-6.698E-1	3.760E+0	4.470E+0
-6.731E-1	3.776E+0	4.392E+0
-6.715E-1	3.744E+0	4.396E+0
-6.650E-1	3.770E+0	4.422E+0
-6.715E-1	3.766E+0	4.334E+0
-6.731E-1	3.825E+0	4.389E+0
-6.715E-1	3.747E+0	4.383E+0
-6.666E-1	3.701E+0	4.457E+0
-6.666E-1	3.744E+0	4.360E+0
-6.731E-1	3.825E+0	4.438E+0
-6.698E-1	3.773E+0	4.376E+0
-6.666E-1	3.880E+0	4.431E+0
-6.731E-1	3.714E+0	4.473E+0
-6.698E-1	3.695E+0	4.396E+0
-6.715E-1	3.734E+0	4.435E+0
-6.666E-1	3.753E+0	4.337E+0
-6.715E-1	3.844E+0	4.350E+0
-6.731E-1	3.747E+0	4.457E+0
-6.698E-1	3.718E+0	4.418E+0
-6.682E-1	3.714E+0	4.418E+0
-6.682E-1	3.757E+0	4.499E+0
-6.747E-1	3.753E+0	4.379E+0
-6.698E-1	3.737E+0	4.425E+0
-6.715E-1	3.740E+0	4.347E+0
-6.698E-1	3.789E+0	4.418E+0
-6.731E-1	3.718E+0	4.324E+0
-6.698E-1	3.711E+0	4.347E+0
-6.666E-1	3.808E+0	4.451E+0
-6.698E-1	3.770E+0	4.402E+0
-6.731E-1	3.747E+0	4.467E+0
-6.731E-1	3.740E+0	4.435E+0
-6.666E-1	3.789E+0	4.409E+0
-6.682E-1	3.747E+0	4.425E+0
-6.747E-1	3.744E+0	4.366E+0
-6.715E-1	3.792E+0	4.340E+0
-6.682E-1	3.799E+0	4.425E+0
-6.698E-1	3.773E+0	4.357E+0
-6.731E-1	3.698E+0	4.386E+0
-6.698E-1	3.753E+0	4.389E+0
-6.698E-1	3.698E+0	4.370E+0
-6.715E-1	3.825E+0	4.376E+0
-6.763E-1	3.802E+0	4.418E+0
-6.731E-1	3.747E+0	4.441E+0
-6.682E-1	3.740E+0	4.389E+0
-6.698E-1	3.721E+0	4.409E+0
-6.731E-1	3.734E+0	4.360E+0
-6.715E-1	3.747E+0	4.392E+0
-6.666E-1	3.744E+0	4.415E+0
-6.731E-1	3.747E+0	4.386E+0
-6.731E-1	3.711E+0	4.373E+0
-6.666E-1	3.714E+0	4.373E+0
-6.666E-1	3.757E+0	4.402E+0
-6.682E-1	3.851E+0	4.396E+0
-6.763E-1	3.708E+0	4.418E+0
-6.682E-1	3.763E+0	4.399E+0
-6.682E-1	3.721E+0	4.370E+0
-6.715E-1	3.744E+0	4.428E+0
-6.747E-1	3.750E+0	4.360E+0
-6.698E-1	3.795E+0	4.470E+0
-6.650E-1	3.776E+0	4.357E+0
-6.698E-1	3.783E+0	4.363E+0
-6.715E-1	3.744E+0	4.315E+0
-6.666E-1	3.750E+0	4.392E+0
-6.682E-1	3.760E+0	4.441E+0
-6.698E-1	3.682E+0	4.409E+0
-6.731E-1	3.786E+0	4.383E+0
-6.682E-1	3.786E+0	4.360E+0
-6.682E-1	3.776E+0	4.363E+0
-6.698E-1	3.766E+0	4.353E+0
-6.715E-1	3.763E+0	4.350E+0
-6.682E-1	3.792E+0	4.302E+0
-6.682E-1	3.750E+0	4.435E+0
-6.698E-1	3.753E+0	4.318E+0
-6.715E-1	3.721E+0	4.334E+0
-6.698E-1	3.815E+0	4.340E+0
[truncated: 14,959 more rows]
