# Supplementary material for: Improved ANAP incorporation and VCF analysis reveal details of P2X7 current facilitation and a limited conformational interplay between ATP binding and the intracellular ballast domain
Source: eLife. 2023 Jan 4;12:e82479. doi: 10.7554/eLife.82479 (PMC9859053; doi:10.7554/eLife.82479)
Supplement: Figure 3—figure supplement 3—source data 2. [file elife-82479-fig3-figsupp3-data2.zip › Figure-3_figure-supplement-3_source-data-2/DeltaCys-constructs/d29/12.csv]

-6.731E-1	4.052E+0	4.623E+0
-6.779E-1	4.068E+0	4.587E+0
-6.763E-1	4.061E+0	4.675E+0
-6.747E-1	4.042E+0	4.684E+0
-6.763E-1	4.010E+0	4.688E+0
-6.763E-1	4.026E+0	4.662E+0
-6.779E-1	4.061E+0	4.577E+0
-6.731E-1	4.032E+0	4.684E+0
-6.731E-1	4.084E+0	4.561E+0
-6.747E-1	4.010E+0	4.642E+0
-6.779E-1	4.058E+0	4.642E+0
-6.731E-1	4.013E+0	4.636E+0
-6.747E-1	4.061E+0	4.600E+0
-6.779E-1	4.068E+0	4.675E+0
-6.763E-1	4.055E+0	4.681E+0
-6.731E-1	4.113E+0	4.717E+0
-6.763E-1	4.029E+0	4.606E+0
-6.763E-1	4.039E+0	4.652E+0
-6.763E-1	4.113E+0	4.558E+0
-6.731E-1	4.104E+0	4.671E+0
-6.747E-1	4.055E+0	4.587E+0
-6.779E-1	4.036E+0	4.571E+0
-6.763E-1	4.074E+0	4.642E+0
-6.747E-1	3.954E+0	4.613E+0
-6.731E-1	4.065E+0	4.639E+0
-6.812E-1	3.974E+0	4.610E+0
-6.747E-1	4.061E+0	4.684E+0
-6.747E-1	4.049E+0	4.626E+0
-6.715E-1	4.071E+0	4.691E+0
-6.763E-1	4.045E+0	4.577E+0
-6.747E-1	4.130E+0	4.619E+0
-6.747E-1	4.036E+0	4.610E+0
-6.747E-1	4.006E+0	4.671E+0
-6.796E-1	4.091E+0	4.649E+0
-6.763E-1	4.081E+0	4.645E+0
-6.731E-1	4.026E+0	4.606E+0
-6.682E-1	4.026E+0	4.684E+0
-6.763E-1	4.032E+0	4.642E+0
-6.747E-1	4.006E+0	4.574E+0
-6.747E-1	4.068E+0	4.665E+0
-6.747E-1	4.146E+0	4.639E+0
-6.763E-1	4.055E+0	4.584E+0
-6.763E-1	4.084E+0	4.581E+0
-6.747E-1	4.000E+0	4.652E+0
-6.763E-1	4.049E+0	4.658E+0
-6.763E-1	4.026E+0	4.668E+0
-6.763E-1	4.068E+0	4.590E+0
-6.715E-1	4.039E+0	4.584E+0
-6.731E-1	4.104E+0	4.626E+0
-6.763E-1	4.039E+0	4.772E+0
-6.731E-1	4.087E+0	4.545E+0
-6.715E-1	4.032E+0	4.655E+0
-6.747E-1	4.036E+0	4.778E+0
-6.779E-1	4.097E+0	4.701E+0
-6.763E-1	4.068E+0	4.558E+0
-6.731E-1	4.094E+0	4.701E+0
-6.715E-1	4.032E+0	4.626E+0
-6.747E-1	4.065E+0	4.593E+0
-6.763E-1	4.117E+0	4.571E+0
-6.731E-1	4.000E+0	4.701E+0
-6.731E-1	4.039E+0	4.701E+0
-6.763E-1	4.061E+0	4.590E+0
-6.763E-1	4.107E+0	4.655E+0
-6.747E-1	4.023E+0	4.645E+0
-6.715E-1	4.026E+0	4.568E+0
-6.779E-1	4.061E+0	4.590E+0
-6.763E-1	4.081E+0	4.684E+0
-6.731E-1	4.010E+0	4.564E+0
-6.731E-1	4.016E+0	4.584E+0
-6.763E-1	4.113E+0	4.636E+0
-6.731E-1	4.100E+0	4.613E+0
-6.682E-1	4.065E+0	4.639E+0
-6.731E-1	4.130E+0	4.593E+0
-6.763E-1	4.071E+0	4.649E+0
-6.731E-1	4.039E+0	4.681E+0
-6.731E-1	4.039E+0	4.688E+0
-6.698E-1	4.013E+0	4.603E+0
-6.763E-1	4.117E+0	4.590E+0
-6.779E-1	4.010E+0	4.587E+0
-6.698E-1	4.068E+0	4.626E+0
-6.715E-1	4.120E+0	4.671E+0
-6.763E-1	4.087E+0	4.623E+0
-6.747E-1	4.000E+0	4.610E+0
-6.715E-1	4.107E+0	4.655E+0
-6.731E-1	4.010E+0	4.671E+0
-6.747E-1	4.061E+0	4.723E+0
-6.763E-1	4.003E+0	4.619E+0
-6.731E-1	4.107E+0	4.639E+0
-6.715E-1	4.023E+0	4.613E+0
-6.763E-1	4.065E+0	4.642E+0
-6.731E-1	4.052E+0	4.675E+0
-6.731E-1	4.042E+0	4.639E+0
-6.747E-1	4.081E+0	4.616E+0
-6.747E-1	4.045E+0	4.710E+0
-6.747E-1	4.097E+0	4.626E+0
-6.715E-1	4.036E+0	4.619E+0
-6.731E-1	4.065E+0	4.671E+0
-6.731E-1	3.987E+0	4.714E+0
-6.731E-1	3.997E+0	4.665E+0
-6.747E-1	4.104E+0	4.593E+0
-6.747E-1	4.087E+0	4.629E+0
-6.763E-1	4.084E+0	4.613E+0
-6.747E-1	4.036E+0	4.649E+0
-6.731E-1	4.049E+0	4.769E+0
-6.715E-1	4.049E+0	4.668E+0
-6.779E-1	4.032E+0	4.662E+0
-6.747E-1	4.039E+0	4.632E+0
-6.731E-1	4.055E+0	4.603E+0
-6.715E-1	4.074E+0	4.613E+0
-6.747E-1	4.068E+0	4.678E+0
-6.763E-1	4.068E+0	4.535E+0
-6.731E-1	4.010E+0	4.613E+0
-6.715E-1	4.055E+0	4.551E+0
-6.763E-1	4.120E+0	4.720E+0
-6.747E-1	4.016E+0	4.571E+0
-6.715E-1	4.139E+0	4.694E+0
-6.698E-1	4.104E+0	4.574E+0
-6.763E-1	4.036E+0	4.684E+0
-6.763E-1	4.091E+0	4.688E+0
-6.698E-1	3.964E+0	4.636E+0
-6.682E-1	4.032E+0	4.564E+0
-6.747E-1	4.100E+0	4.581E+0
-6.731E-1	4.078E+0	4.662E+0
-6.747E-1	4.052E+0	4.558E+0
-6.715E-1	4.042E+0	4.610E+0
-6.747E-1	4.036E+0	4.610E+0
-6.731E-1	4.107E+0	4.584E+0
-6.698E-1	4.084E+0	4.610E+0
-6.715E-1	4.078E+0	4.561E+0
-6.779E-1	3.977E+0	4.587E+0
-6.731E-1	4.068E+0	4.675E+0
-6.682E-1	4.023E+0	4.555E+0
-6.731E-1	4.065E+0	4.710E+0
-6.747E-1	4.143E+0	4.681E+0
-6.731E-1	4.049E+0	4.623E+0
-6.715E-1	4.149E+0	4.662E+0
-6.731E-1	4.000E+0	4.629E+0
-6.747E-1	4.023E+0	4.658E+0
-6.747E-1	4.000E+0	4.584E+0
-6.698E-1	4.016E+0	4.684E+0
-6.715E-1	4.000E+0	4.610E+0
-6.763E-1	4.026E+0	4.675E+0
-6.731E-1	4.087E+0	4.548E+0
-6.698E-1	4.023E+0	4.649E+0
-6.698E-1	4.023E+0	4.636E+0
-6.747E-1	4.055E+0	4.535E+0
-6.763E-1	3.984E+0	4.600E+0
-6.698E-1	4.133E+0	4.639E+0
-6.715E-1	4.120E+0	4.668E+0
-6.731E-1	4.019E+0	4.535E+0
-6.715E-1	4.068E+0	4.649E+0
-6.731E-1	4.091E+0	4.639E+0
-6.731E-1	4.019E+0	4.684E+0
-6.747E-1	4.016E+0	4.535E+0
-6.747E-1	4.094E+0	4.632E+0
-6.682E-1	4.110E+0	4.688E+0
-6.698E-1	4.139E+0	4.561E+0
-6.731E-1	4.016E+0	4.645E+0
-6.747E-1	4.097E+0	4.714E+0
-6.698E-1	4.058E+0	4.593E+0
-6.715E-1	4.039E+0	4.626E+0
-6.731E-1	4.023E+0	4.606E+0
-6.747E-1	4.065E+0	4.626E+0
-6.682E-1	3.974E+0	4.619E+0
-6.731E-1	4.029E+0	4.652E+0
-6.731E-1	4.013E+0	4.590E+0
-6.763E-1	4.087E+0	4.632E+0
-6.698E-1	4.013E+0	4.525E+0
-6.731E-1	4.120E+0	4.616E+0
-6.747E-1	4.097E+0	4.616E+0
-6.747E-1	4.065E+0	4.652E+0
-6.698E-1	4.042E+0	4.568E+0
-6.698E-1	4.123E+0	4.610E+0
-6.747E-1	4.058E+0	4.548E+0
-6.715E-1	4.081E+0	4.535E+0
-6.666E-1	4.036E+0	4.678E+0
-6.731E-1	4.130E+0	4.623E+0
-6.747E-1	4.036E+0	4.516E+0
-6.763E-1	4.081E+0	4.629E+0
-6.715E-1	4.045E+0	4.603E+0
-6.715E-1	4.078E+0	4.642E+0
-6.763E-1	4.013E+0	4.629E+0
-6.731E-1	4.100E+0	4.697E+0
-6.715E-1	4.074E+0	4.603E+0
-6.682E-1	4.039E+0	4.652E+0
-6.731E-1	4.013E+0	4.733E+0
-6.747E-1	4.019E+0	4.668E+0
-6.698E-1	4.052E+0	4.636E+0
-6.715E-1	4.068E+0	4.671E+0
-6.731E-1	4.071E+0	4.593E+0
-6.731E-1	3.964E+0	4.723E+0
-6.698E-1	4.052E+0	4.597E+0
-6.715E-1	4.016E+0	4.649E+0
-6.747E-1	4.013E+0	4.629E+0
-6.731E-1	4.071E+0	4.532E+0
-6.698E-1	4.055E+0	4.688E+0
-6.698E-1	4.016E+0	4.694E+0
-6.747E-1	4.039E+0	4.655E+0
-6.747E-1	3.980E+0	4.704E+0
-6.731E-1	4.084E+0	4.655E+0
-6.698E-1	4.023E+0	4.662E+0
-6.731E-1	4.065E+0	4.678E+0
-6.747E-1	4.052E+0	4.590E+0
-6.682E-1	4.123E+0	4.691E+0
-6.698E-1	4.052E+0	4.600E+0
-6.715E-1	4.000E+0	4.593E+0
-6.715E-1	4.003E+0	4.655E+0
-6.666E-1	4.039E+0	4.606E+0
-6.715E-1	4.130E+0	4.655E+0
-6.731E-1	4.133E+0	4.714E+0
-6.715E-1	3.990E+0	4.668E+0
-6.682E-1	4.065E+0	4.584E+0
-6.682E-1	4.081E+0	4.652E+0
-6.731E-1	4.045E+0	4.600E+0
-6.698E-1	4.081E+0	4.665E+0
-6.698E-1	4.045E+0	4.662E+0
-6.698E-1	4.084E+0	4.613E+0
-6.747E-1	4.078E+0	4.652E+0
-6.715E-1	4.065E+0	4.629E+0
-6.698E-1	4.068E+0	4.642E+0
-6.715E-1	3.922E+0	4.613E+0
-6.698E-1	4.042E+0	4.769E+0
-6.731E-1	4.071E+0	4.645E+0
-6.698E-1	4.091E+0	4.665E+0
-6.682E-1	4.029E+0	4.658E+0
-6.731E-1	4.123E+0	4.519E+0
-6.731E-1	4.058E+0	4.619E+0
-6.698E-1	4.149E+0	4.626E+0
-6.715E-1	4.029E+0	4.733E+0
-6.731E-1	4.045E+0	4.691E+0
-6.731E-1	4.039E+0	4.590E+0
-6.715E-1	4.013E+0	4.593E+0
-6.715E-1	4.091E+0	4.542E+0
-6.731E-1	4.091E+0	4.600E+0
-6.715E-1	4.039E+0	4.597E+0
-6.698E-1	4.094E+0	4.655E+0
-6.666E-1	4.036E+0	4.571E+0
-6.731E-1	4.117E+0	4.658E+0
-6.715E-1	4.016E+0	4.678E+0
-6.715E-1	4.019E+0	4.645E+0
-6.698E-1	4.107E+0	4.606E+0
-6.731E-1	3.997E+0	4.610E+0
-6.731E-1	4.036E+0	4.600E+0
-6.698E-1	4.010E+0	4.623E+0
-6.698E-1	4.061E+0	4.623E+0
-6.715E-1	4.006E+0	4.723E+0
-6.715E-1	4.052E+0	4.629E+0
-6.682E-1	4.081E+0	4.649E+0
-6.682E-1	4.074E+0	4.649E+0
-6.763E-1	3.990E+0	4.597E+0
-6.682E-1	4.091E+0	4.613E+0
-6.715E-1	4.036E+0	4.739E+0
-6.731E-1	4.097E+0	4.626E+0
-6.731E-1	4.023E+0	4.574E+0
-6.715E-1	4.104E+0	4.577E+0
-6.715E-1	4.016E+0	4.613E+0
-6.698E-1	4.139E+0	4.584E+0
-6.731E-1	4.006E+0	4.662E+0
-6.715E-1	4.032E+0	4.587E+0
-6.715E-1	4.026E+0	4.610E+0
-6.698E-1	4.052E+0	4.577E+0
-6.715E-1	4.052E+0	4.649E+0
-6.698E-1	4.010E+0	4.542E+0
-6.698E-1	4.049E+0	4.623E+0
-6.698E-1	4.058E+0	4.587E+0
-6.747E-1	4.023E+0	4.678E+0
-6.715E-1	4.084E+0	4.642E+0
-6.698E-1	3.990E+0	4.529E+0
-6.698E-1	4.094E+0	4.697E+0
-6.715E-1	4.042E+0	4.616E+0
-6.715E-1	4.023E+0	4.642E+0
-6.698E-1	4.081E+0	4.675E+0
-6.698E-1	3.941E+0	4.665E+0
-6.731E-1	4.003E+0	4.645E+0
-6.715E-1	4.032E+0	4.652E+0
-6.698E-1	4.081E+0	4.597E+0
-6.682E-1	4.055E+0	4.632E+0
-6.731E-1	4.065E+0	4.645E+0
-6.731E-1	4.068E+0	4.610E+0
-6.698E-1	4.023E+0	4.665E+0
-6.715E-1	4.003E+0	4.714E+0
-6.715E-1	3.987E+0	4.610E+0
-6.731E-1	4.126E+0	4.691E+0
-6.682E-1	4.078E+0	4.610E+0
-6.715E-1	4.110E+0	4.593E+0
-6.747E-1	4.094E+0	4.645E+0
-6.731E-1	4.087E+0	4.600E+0
-6.682E-1	3.984E+0	4.616E+0
-6.682E-1	4.039E+0	4.626E+0
-6.698E-1	4.026E+0	4.538E+0
-6.715E-1	3.997E+0	4.658E+0
-6.698E-1	4.058E+0	4.668E+0
-6.715E-1	4.123E+0	4.613E+0
-6.747E-1	4.113E+0	4.600E+0
-6.731E-1	4.032E+0	4.613E+0
-6.682E-1	4.068E+0	4.684E+0
-6.666E-1	4.000E+0	4.629E+0
-6.731E-1	4.045E+0	4.632E+0
-6.698E-1	4.104E+0	4.551E+0
-6.650E-1	4.049E+0	4.568E+0
-6.715E-1	4.113E+0	4.613E+0
-6.715E-1	4.016E+0	4.684E+0
-6.731E-1	3.997E+0	4.636E+0
-6.682E-1	3.984E+0	4.684E+0
-6.682E-1	3.951E+0	4.616E+0
-6.731E-1	4.100E+0	4.626E+0
-6.747E-1	4.081E+0	4.655E+0
-6.666E-1	4.010E+0	4.639E+0
-6.698E-1	4.003E+0	4.600E+0
-6.715E-1	4.097E+0	4.665E+0
-6.698E-1	4.039E+0	4.694E+0
-6.698E-1	4.036E+0	4.697E+0
-6.682E-1	3.987E+0	4.707E+0
-6.731E-1	3.971E+0	4.626E+0
-6.715E-1	4.097E+0	4.597E+0
-6.682E-1	4.016E+0	4.652E+0
-6.698E-1	4.055E+0	4.619E+0
-6.715E-1	4.094E+0	4.538E+0
-6.715E-1	4.061E+0	4.642E+0
-6.682E-1	3.984E+0	4.587E+0
-6.698E-1	4.091E+0	4.610E+0
-6.715E-1	4.061E+0	4.655E+0
-6.715E-1	4.029E+0	4.645E+0
-6.682E-1	4.065E+0	4.658E+0
-6.698E-1	4.113E+0	4.665E+0
-6.715E-1	4.000E+0	4.506E+0
-6.715E-1	4.068E+0	4.590E+0
-6.698E-1	4.107E+0	4.551E+0
-6.682E-1	4.104E+0	4.720E+0
-6.731E-1	4.074E+0	4.564E+0
-6.715E-1	3.974E+0	4.707E+0
-6.666E-1	4.071E+0	4.545E+0
-6.666E-1	4.058E+0	4.603E+0
-6.715E-1	3.997E+0	4.568E+0
-6.698E-1	3.990E+0	4.522E+0
-6.666E-1	4.074E+0	4.645E+0
-6.682E-1	4.084E+0	4.668E+0
-6.731E-1	3.938E+0	4.629E+0
-6.731E-1	4.029E+0	4.726E+0
-6.682E-1	3.971E+0	4.668E+0
-6.666E-1	4.071E+0	4.632E+0
-6.731E-1	4.055E+0	4.704E+0
-6.715E-1	4.100E+0	4.636E+0
-6.682E-1	4.036E+0	4.600E+0
-6.666E-1	4.026E+0	4.645E+0
-6.715E-1	4.126E+0	4.584E+0
-6.731E-1	4.000E+0	4.619E+0
-6.666E-1	4.084E+0	4.671E+0
-6.682E-1	3.980E+0	4.597E+0
-6.682E-1	4.117E+0	4.626E+0
-6.715E-1	4.087E+0	4.584E+0
-6.666E-1	4.042E+0	4.613E+0
-6.682E-1	4.136E+0	4.587E+0
-6.731E-1	4.074E+0	4.678E+0
-6.715E-1	4.016E+0	4.555E+0
-6.682E-1	4.110E+0	4.652E+0
-6.698E-1	4.071E+0	4.662E+0
-6.715E-1	4.032E+0	4.568E+0
-6.682E-1	3.977E+0	4.632E+0
-6.682E-1	4.058E+0	4.649E+0
-6.682E-1	4.013E+0	4.684E+0
-6.731E-1	4.058E+0	4.574E+0
-6.698E-1	4.074E+0	4.600E+0
-6.650E-1	4.065E+0	4.610E+0
-6.666E-1	4.010E+0	4.632E+0
-6.731E-1	4.042E+0	4.538E+0
-6.698E-1	4.061E+0	4.597E+0
-6.666E-1	4.074E+0	4.593E+0
-6.682E-1	4.100E+0	4.629E+0
-6.698E-1	4.052E+0	4.639E+0
-6.682E-1	4.094E+0	4.642E+0
-6.650E-1	4.055E+0	4.655E+0
-6.698E-1	3.984E+0	4.519E+0
-6.715E-1	4.013E+0	4.652E+0
-6.698E-1	3.951E+0	4.629E+0
-6.666E-1	4.019E+0	4.610E+0
-6.650E-1	4.071E+0	4.626E+0
-6.715E-1	4.039E+0	4.649E+0
-6.698E-1	4.087E+0	4.590E+0
-6.633E-1	4.029E+0	4.626E+0
-6.682E-1	4.019E+0	4.529E+0
-6.731E-1	4.049E+0	4.671E+0
-6.698E-1	3.954E+0	4.645E+0
-6.650E-1	4.003E+0	4.684E+0
-6.650E-1	4.032E+0	4.642E+0
-6.698E-1	4.081E+0	4.652E+0
-6.682E-1	4.049E+0	4.610E+0
-6.650E-1	4.097E+0	4.603E+0
-6.682E-1	3.997E+0	4.600E+0
-6.698E-1	4.078E+0	4.655E+0
-6.715E-1	4.104E+0	4.535E+0
-6.682E-1	4.087E+0	4.694E+0
-6.682E-1	4.003E+0	4.694E+0
-6.682E-1	4.036E+0	4.610E+0
-6.682E-1	4.026E+0	4.619E+0
-6.666E-1	4.133E+0	4.655E+0
-6.650E-1	4.087E+0	4.587E+0
-6.715E-1	4.055E+0	4.613E+0
-6.698E-1	3.964E+0	4.603E+0
-6.666E-1	4.036E+0	4.610E+0
-6.682E-1	3.971E+0	4.668E+0
-6.698E-1	4.052E+0	4.629E+0
-6.682E-1	4.113E+0	4.574E+0
-6.650E-1	4.091E+0	4.542E+0
-6.666E-1	3.977E+0	4.652E+0
-6.698E-1	4.049E+0	4.639E+0
-6.666E-1	4.006E+0	4.610E+0
-6.682E-1	4.068E+0	4.571E+0
-6.633E-1	4.045E+0	4.486E+0
-6.698E-1	4.052E+0	4.558E+0
-6.666E-1	4.068E+0	4.613E+0
-6.682E-1	4.006E+0	4.655E+0
-6.650E-1	3.993E+0	4.606E+0
-6.698E-1	4.023E+0	4.593E+0
-6.698E-1	4.117E+0	4.636E+0
-6.650E-1	4.019E+0	4.671E+0
-6.650E-1	3.977E+0	4.574E+0
-6.682E-1	4.055E+0	4.529E+0
-6.698E-1	4.071E+0	4.691E+0
-6.666E-1	4.026E+0	4.688E+0
-6.666E-1	4.110E+0	4.632E+0
-6.698E-1	4.036E+0	4.590E+0
-6.666E-1	3.987E+0	4.610E+0
-6.633E-1	4.071E+0	4.616E+0
-6.666E-1	3.974E+0	4.568E+0
-6.698E-1	4.100E+0	4.636E+0
-6.715E-1	4.065E+0	4.555E+0
-6.666E-1	4.049E+0	4.662E+0
-6.633E-1	4.019E+0	4.610E+0
-6.698E-1	4.036E+0	4.584E+0
-6.682E-1	4.078E+0	4.619E+0
-6.633E-1	4.074E+0	4.642E+0
-6.650E-1	4.058E+0	4.613E+0
-6.715E-1	4.074E+0	4.678E+0
-6.666E-1	4.029E+0	4.681E+0
-6.682E-1	4.061E+0	4.558E+0
-6.698E-1	4.084E+0	4.613E+0
-6.682E-1	4.065E+0	4.606E+0
-6.698E-1	3.993E+0	4.697E+0
-6.650E-1	4.026E+0	4.606E+0
-6.666E-1	4.036E+0	4.616E+0
-6.682E-1	4.045E+0	4.587E+0
-6.698E-1	4.006E+0	4.658E+0
-6.666E-1	4.078E+0	4.603E+0
-6.650E-1	4.087E+0	4.516E+0
-6.715E-1	4.130E+0	4.581E+0
-6.698E-1	4.049E+0	4.726E+0
-6.650E-1	4.045E+0	4.564E+0
-6.666E-1	4.084E+0	4.613E+0
-6.698E-1	3.990E+0	4.606E+0
-6.682E-1	4.029E+0	4.658E+0
-6.633E-1	3.993E+0	4.623E+0
-6.682E-1	4.110E+0	4.593E+0
-6.715E-1	4.084E+0	4.613E+0
-6.666E-1	4.094E+0	4.649E+0
-6.650E-1	3.977E+0	4.626E+0
-6.715E-1	4.000E+0	4.632E+0
-6.682E-1	4.074E+0	4.545E+0
-6.666E-1	4.049E+0	4.574E+0
-6.650E-1	4.003E+0	4.652E+0
-6.650E-1	4.016E+0	4.636E+0
-6.682E-1	4.055E+0	4.652E+0
-6.666E-1	4.032E+0	4.701E+0
-6.650E-1	4.006E+0	4.671E+0
-6.666E-1	4.087E+0	4.613E+0
-6.666E-1	4.036E+0	4.629E+0
-6.666E-1	4.029E+0	4.626E+0
-6.617E-1	3.990E+0	4.632E+0
-6.666E-1	4.061E+0	4.639E+0
-6.698E-1	4.006E+0	4.668E+0
-6.650E-1	4.087E+0	4.697E+0
-6.650E-1	3.997E+0	4.610E+0
-6.650E-1	4.026E+0	4.632E+0
-6.682E-1	4.094E+0	4.678E+0
-6.682E-1	4.065E+0	4.606E+0
-6.650E-1	4.042E+0	4.639E+0
-6.666E-1	4.097E+0	4.629E+0
-6.666E-1	4.061E+0	4.610E+0
-6.698E-1	4.016E+0	4.538E+0
-6.650E-1	4.068E+0	4.603E+0
-6.666E-1	4.000E+0	4.636E+0
-6.682E-1	3.984E+0	4.639E+0
-6.666E-1	4.010E+0	4.678E+0
-6.633E-1	4.000E+0	4.603E+0
-6.633E-1	4.019E+0	4.619E+0
-6.715E-1	4.045E+0	4.626E+0
-6.698E-1	3.967E+0	4.535E+0
-6.617E-1	4.061E+0	4.600E+0
-6.650E-1	4.039E+0	4.652E+0
-6.666E-1	3.977E+0	4.632E+0
-6.650E-1	4.084E+0	4.571E+0
-6.666E-1	4.032E+0	4.639E+0
-6.666E-1	4.036E+0	4.584E+0
-6.698E-1	4.162E+0	4.658E+0
-6.666E-1	4.094E+0	4.600E+0
-6.617E-1	4.061E+0	4.486E+0
-6.650E-1	4.019E+0	4.597E+0
-6.698E-1	3.977E+0	4.704E+0
-6.666E-1	3.984E+0	4.701E+0
-6.617E-1	4.049E+0	4.701E+0
-6.633E-1	3.997E+0	4.639E+0
-6.715E-1	4.113E+0	4.671E+0
-6.698E-1	4.016E+0	4.590E+0
-6.633E-1	4.019E+0	4.551E+0
-6.650E-1	4.104E+0	4.581E+0
-6.666E-1	3.971E+0	4.606E+0
-6.666E-1	4.074E+0	4.610E+0
-6.650E-1	3.997E+0	4.639E+0
-6.650E-1	4.010E+0	4.558E+0
-6.682E-1	4.010E+0	4.564E+0
-6.650E-1	4.091E+0	4.623E+0
-6.633E-1	4.026E+0	4.639E+0
-6.666E-1	4.074E+0	4.593E+0
-6.650E-1	3.971E+0	4.639E+0
-6.682E-1	4.068E+0	4.587E+0
-6.633E-1	4.039E+0	4.681E+0
-6.617E-1	4.016E+0	4.551E+0
-6.698E-1	4.049E+0	4.571E+0
-6.650E-1	4.074E+0	4.665E+0
-6.633E-1	4.065E+0	4.632E+0
-6.650E-1	4.104E+0	4.516E+0
-6.650E-1	4.036E+0	4.593E+0
-6.650E-1	4.000E+0	4.597E+0
-6.617E-1	4.123E+0	4.681E+0
-6.633E-1	3.951E+0	4.593E+0
-6.698E-1	4.078E+0	4.632E+0
-6.698E-1	4.052E+0	4.555E+0
-6.617E-1	4.104E+0	4.697E+0
-6.666E-1	4.003E+0	4.645E+0
-6.666E-1	4.074E+0	4.542E+0
-6.666E-1	4.013E+0	4.600E+0
-6.633E-1	4.058E+0	4.512E+0
-6.650E-1	4.039E+0	4.678E+0
-6.698E-1	4.087E+0	4.694E+0
-6.682E-1	4.000E+0	4.574E+0
-6.617E-1	4.036E+0	4.704E+0
-6.617E-1	4.058E+0	4.522E+0
-6.666E-1	4.117E+0	4.655E+0
-6.682E-1	4.029E+0	4.574E+0
-6.617E-1	4.023E+0	4.606E+0
-6.633E-1	4.068E+0	4.616E+0
-6.666E-1	4.019E+0	4.568E+0
-6.666E-1	4.110E+0	4.581E+0
-6.666E-1	4.042E+0	4.574E+0
-6.633E-1	3.990E+0	4.655E+0
-6.682E-1	4.049E+0	4.561E+0
-6.650E-1	4.042E+0	4.675E+0
-6.633E-1	3.987E+0	4.662E+0
-6.650E-1	4.036E+0	4.606E+0
-6.698E-1	4.042E+0	4.606E+0
-6.633E-1	4.023E+0	4.665E+0
-6.666E-1	4.049E+0	4.597E+0
-6.666E-1	3.977E+0	4.642E+0
-6.666E-1	4.006E+0	4.577E+0
-6.633E-1	4.019E+0	4.600E+0
-6.650E-1	4.065E+0	4.636E+0
-6.650E-1	4.071E+0	4.561E+0
-6.666E-1	3.987E+0	4.655E+0
-6.650E-1	4.036E+0	4.483E+0
-6.633E-1	4.042E+0	4.597E+0
-6.633E-1	4.026E+0	4.636E+0
-6.666E-1	4.013E+0	4.577E+0
-6.650E-1	3.984E+0	4.632E+0
-6.650E-1	4.003E+0	4.642E+0
-6.666E-1	4.065E+0	4.610E+0
-6.666E-1	4.117E+0	4.639E+0
-6.666E-1	3.990E+0	4.587E+0
-6.633E-1	3.990E+0	4.691E+0
-6.633E-1	3.987E+0	4.603E+0
-6.682E-1	4.010E+0	4.649E+0
-6.650E-1	3.941E+0	4.645E+0
-6.650E-1	4.084E+0	4.587E+0
-6.633E-1	3.932E+0	4.606E+0
-6.666E-1	4.036E+0	4.626E+0
-6.617E-1	4.029E+0	4.568E+0
-6.633E-1	3.941E+0	4.652E+0
-6.633E-1	4.055E+0	4.593E+0
-6.682E-1	3.925E+0	4.658E+0
-6.650E-1	4.061E+0	4.665E+0
-6.633E-1	3.984E+0	4.564E+0
-6.633E-1	4.061E+0	4.584E+0
-6.682E-1	4.039E+0	4.561E+0
-6.666E-1	4.074E+0	4.671E+0
-6.617E-1	3.974E+0	4.684E+0
-6.633E-1	4.094E+0	4.587E+0
-6.650E-1	4.039E+0	4.671E+0
-6.666E-1	4.026E+0	4.678E+0
-6.601E-1	4.058E+0	4.642E+0
-6.633E-1	4.032E+0	4.629E+0
-6.682E-1	4.087E+0	4.584E+0
-6.650E-1	4.006E+0	4.581E+0
-6.633E-1	4.049E+0	4.610E+0
-6.601E-1	3.958E+0	4.590E+0
-6.682E-1	3.980E+0	4.629E+0
-6.617E-1	4.074E+0	4.652E+0
-6.617E-1	4.055E+0	4.671E+0
-6.601E-1	4.032E+0	4.606E+0
-6.666E-1	4.078E+0	4.688E+0
-6.650E-1	4.010E+0	4.675E+0
-6.633E-1	3.961E+0	4.668E+0
-6.617E-1	4.091E+0	4.671E+0
-6.682E-1	4.049E+0	4.555E+0
-6.650E-1	4.068E+0	4.577E+0
-6.650E-1	4.156E+0	4.616E+0
-6.633E-1	4.097E+0	4.639E+0
-6.682E-1	3.987E+0	4.678E+0
-6.650E-1	4.013E+0	4.600E+0
-6.601E-1	4.036E+0	4.681E+0
-6.633E-1	4.120E+0	4.665E+0
-6.650E-1	4.065E+0	4.636E+0
-6.666E-1	4.036E+0	4.593E+0
-6.617E-1	4.065E+0	4.597E+0
-6.633E-1	4.058E+0	4.613E+0
-6.666E-1	4.078E+0	4.597E+0
-6.633E-1	4.074E+0	4.645E+0
-6.650E-1	4.113E+0	4.590E+0
-6.650E-1	4.032E+0	4.610E+0
-6.650E-1	3.941E+0	4.564E+0
-6.650E-1	4.126E+0	4.662E+0
-6.601E-1	4.039E+0	4.616E+0
-6.617E-1	4.036E+0	4.642E+0
-6.650E-1	4.058E+0	4.704E+0
-6.650E-1	4.023E+0	4.606E+0
-6.569E-1	4.068E+0	4.616E+0
-6.633E-1	4.097E+0	4.558E+0
-6.650E-1	3.993E+0	4.642E+0
-6.633E-1	4.029E+0	4.668E+0
-6.617E-1	3.987E+0	4.675E+0
-6.633E-1	4.065E+0	4.616E+0
-6.666E-1	4.078E+0	4.658E+0
-6.666E-1	4.110E+0	4.577E+0
-6.617E-1	4.029E+0	4.675E+0
-6.617E-1	3.984E+0	4.593E+0
-6.666E-1	4.045E+0	4.652E+0
-6.682E-1	4.097E+0	4.606E+0
-6.617E-1	4.010E+0	4.658E+0
-6.617E-1	4.055E+0	4.532E+0
-6.682E-1	4.061E+0	4.603E+0
-6.650E-1	4.120E+0	4.603E+0
-6.585E-1	4.049E+0	4.629E+0
-6.633E-1	4.110E+0	4.645E+0
-6.633E-1	4.084E+0	4.587E+0
-6.650E-1	4.036E+0	4.545E+0
-6.650E-1	3.993E+0	4.675E+0
-6.633E-1	4.071E+0	4.593E+0
-6.650E-1	3.951E+0	4.662E+0
-6.666E-1	4.133E+0	4.701E+0
-6.585E-1	3.997E+0	4.603E+0
-6.633E-1	4.052E+0	4.551E+0
-6.650E-1	4.068E+0	4.623E+0
-6.617E-1	4.087E+0	4.662E+0
-6.585E-1	3.935E+0	4.610E+0
-6.650E-1	4.045E+0	4.564E+0
-6.666E-1	4.019E+0	4.600E+0
-6.650E-1	4.110E+0	4.613E+0
-6.633E-1	4.052E+0	4.619E+0
-6.617E-1	4.006E+0	4.584E+0
-6.650E-1	3.954E+0	4.561E+0
-6.633E-1	3.961E+0	4.668E+0
-6.617E-1	4.071E+0	4.610E+0
-6.617E-1	4.019E+0	4.626E+0
-6.650E-1	4.006E+0	4.668E+0
-6.682E-1	4.049E+0	4.616E+0
-6.617E-1	4.094E+0	4.564E+0
-6.617E-1	4.032E+0	4.606E+0
-6.666E-1	3.938E+0	4.704E+0
-6.650E-1	3.987E+0	4.568E+0
-6.601E-1	4.049E+0	4.649E+0
-6.601E-1	4.029E+0	4.642E+0
-6.650E-1	4.058E+0	4.616E+0
-6.633E-1	3.980E+0	4.626E+0
-6.650E-1	4.000E+0	4.568E+0
-6.601E-1	3.977E+0	4.519E+0
-6.650E-1	3.977E+0	4.590E+0
-6.633E-1	4.010E+0	4.707E+0
-6.633E-1	4.039E+0	4.522E+0
-6.601E-1	4.084E+0	4.606E+0
-6.650E-1	4.061E+0	4.639E+0
-6.617E-1	4.006E+0	4.603E+0
-6.633E-1	3.938E+0	4.574E+0
-6.601E-1	4.068E+0	4.581E+0
-6.666E-1	4.039E+0	4.610E+0
-6.617E-1	4.087E+0	4.597E+0
-6.601E-1	4.010E+0	4.568E+0
-6.617E-1	4.016E+0	4.623E+0
-6.666E-1	4.068E+0	4.665E+0
-6.650E-1	3.974E+0	4.701E+0
-6.617E-1	4.126E+0	4.701E+0
-6.617E-1	4.055E+0	4.574E+0
-6.633E-1	4.019E+0	4.603E+0
-6.633E-1	4.023E+0	4.555E+0
-6.585E-1	4.052E+0	4.574E+0
-6.633E-1	3.941E+0	4.639E+0
-6.633E-1	4.052E+0	4.668E+0
-6.617E-1	4.068E+0	4.600E+0
-6.617E-1	3.987E+0	4.613E+0
-6.617E-1	4.084E+0	4.652E+0
-6.666E-1	4.023E+0	4.606E+0
-6.617E-1	4.078E+0	4.668E+0
-6.601E-1	4.087E+0	4.668E+0
-6.617E-1	4.019E+0	4.571E+0
-6.650E-1	4.039E+0	4.636E+0
-6.617E-1	4.094E+0	4.577E+0
-6.585E-1	4.091E+0	4.694E+0
-6.617E-1	4.013E+0	4.662E+0
-6.650E-1	3.984E+0	4.600E+0
-6.617E-1	4.061E+0	4.662E+0
-6.585E-1	3.990E+0	4.639E+0
-6.585E-1	4.078E+0	4.645E+0
-6.650E-1	3.967E+0	4.632E+0
-6.617E-1	4.055E+0	4.613E+0
-6.585E-1	3.954E+0	4.577E+0
-6.601E-1	4.019E+0	4.717E+0
-6.633E-1	3.938E+0	4.548E+0
-6.633E-1	3.964E+0	4.675E+0
-6.601E-1	4.071E+0	4.545E+0
-6.617E-1	3.974E+0	4.613E+0
-6.650E-1	4.026E+0	4.642E+0
-6.633E-1	4.074E+0	4.574E+0
-6.601E-1	3.964E+0	4.600E+0
-6.617E-1	4.045E+0	4.733E+0
-6.633E-1	4.006E+0	4.626E+0
-6.633E-1	4.016E+0	4.623E+0
-6.601E-1	4.052E+0	4.616E+0
-6.585E-1	4.010E+0	4.597E+0
-6.666E-1	4.039E+0	4.665E+0
-6.633E-1	4.016E+0	4.616E+0
-6.585E-1	4.084E+0	4.574E+0
-6.601E-1	4.029E+0	4.584E+0
-6.650E-1	4.058E+0	4.639E+0
-6.617E-1	4.045E+0	4.730E+0
-6.585E-1	4.078E+0	4.509E+0
-6.633E-1	4.000E+0	4.584E+0
-6.633E-1	4.055E+0	4.593E+0
-6.650E-1	4.032E+0	4.629E+0
-6.601E-1	3.964E+0	4.675E+0
-6.601E-1	4.078E+0	4.551E+0
-6.666E-1	4.055E+0	4.632E+0
-6.633E-1	4.110E+0	4.529E+0
-6.569E-1	4.074E+0	4.619E+0
-6.633E-1	4.049E+0	4.623E+0
-6.650E-1	3.984E+0	4.645E+0
-6.650E-1	4.049E+0	4.645E+0
-6.617E-1	4.123E+0	4.600E+0
-6.633E-1	4.045E+0	4.590E+0
-6.633E-1	4.100E+0	4.551E+0
-6.650E-1	4.049E+0	4.629E+0
-6.585E-1	4.026E+0	4.574E+0
-6.585E-1	4.039E+0	4.584E+0
-6.633E-1	4.032E+0	4.606E+0
-6.633E-1	4.026E+0	4.694E+0
-6.569E-1	4.023E+0	4.581E+0
-6.617E-1	3.993E+0	4.561E+0
-6.666E-1	4.026E+0	4.600E+0
-6.650E-1	4.010E+0	4.658E+0
-6.569E-1	3.961E+0	4.613E+0
-6.569E-1	4.000E+0	4.626E+0
-6.650E-1	4.049E+0	4.623E+0
-6.633E-1	4.061E+0	4.587E+0
-6.601E-1	4.016E+0	4.597E+0
-6.601E-1	3.980E+0	4.506E+0
-6.633E-1	3.958E+0	4.593E+0
-6.633E-1	4.013E+0	4.597E+0
-6.585E-1	4.052E+0	4.587E+0
-6.617E-1	3.997E+0	4.597E+0
-6.682E-1	4.058E+0	4.542E+0
-6.617E-1	4.074E+0	4.632E+0
-6.569E-1	4.023E+0	4.587E+0
-6.617E-1	4.039E+0	4.568E+0
-6.617E-1	4.042E+0	4.613E+0
-6.650E-1	4.078E+0	4.571E+0
-6.585E-1	4.078E+0	4.616E+0
-6.585E-1	4.032E+0	4.616E+0
-6.650E-1	3.980E+0	4.707E+0
-6.585E-1	4.120E+0	4.662E+0
-6.569E-1	4.110E+0	4.629E+0
-6.633E-1	4.026E+0	4.558E+0
-6.633E-1	3.935E+0	4.564E+0
-6.601E-1	3.925E+0	4.645E+0
-6.617E-1	3.980E+0	4.658E+0
-6.585E-1	4.036E+0	4.529E+0
-6.650E-1	3.958E+0	4.564E+0
-6.650E-1	4.000E+0	4.610E+0
-6.601E-1	4.006E+0	4.558E+0
-6.617E-1	4.019E+0	4.590E+0
-6.633E-1	4.058E+0	4.584E+0
-6.617E-1	4.087E+0	4.532E+0
-6.585E-1	4.055E+0	4.545E+0
-6.601E-1	4.045E+0	4.655E+0
-6.633E-1	3.980E+0	4.581E+0
-6.617E-1	3.967E+0	4.655E+0
-6.569E-1	3.977E+0	4.522E+0
-6.617E-1	4.039E+0	4.590E+0
-6.617E-1	4.016E+0	4.525E+0
-6.633E-1	3.997E+0	4.671E+0
-6.585E-1	3.971E+0	4.561E+0
-6.601E-1	4.036E+0	4.619E+0
-6.633E-1	4.016E+0	4.623E+0
-6.617E-1	4.029E+0	4.645E+0
-6.569E-1	4.010E+0	4.642E+0
-6.617E-1	4.100E+0	4.587E+0
-6.650E-1	3.984E+0	4.645E+0
-6.601E-1	4.016E+0	4.610E+0
-6.601E-1	3.961E+0	4.538E+0
-6.601E-1	3.964E+0	4.571E+0
-6.633E-1	4.087E+0	4.477E+0
-6.601E-1	4.074E+0	4.542E+0
-6.569E-1	4.000E+0	4.581E+0
-6.601E-1	3.997E+0	4.490E+0
-6.617E-1	4.026E+0	4.597E+0
-6.601E-1	4.016E+0	4.649E+0
-6.569E-1	3.980E+0	4.564E+0
-6.601E-1	4.175E+0	4.629E+0
-6.633E-1	3.984E+0	4.691E+0
-6.601E-1	3.977E+0	4.671E+0
-6.601E-1	3.961E+0	4.593E+0
-6.601E-1	4.006E+0	4.600E+0
-6.617E-1	4.091E+0	4.632E+0
-6.585E-1	4.045E+0	4.603E+0
-6.569E-1	4.016E+0	4.629E+0
-6.617E-1	4.100E+0	4.636E+0
-6.650E-1	4.026E+0	4.639E+0
-6.633E-1	4.019E+0	4.629E+0
-6.585E-1	4.026E+0	4.577E+0
-6.601E-1	4.006E+0	4.593E+0
-6.666E-1	3.990E+0	4.564E+0
-6.617E-1	3.987E+0	4.623E+0
-6.585E-1	4.013E+0	4.675E+0
-6.601E-1	3.951E+0	4.568E+0
-6.633E-1	4.019E+0	4.606E+0
-6.617E-1	3.951E+0	4.577E+0
-6.569E-1	4.084E+0	4.542E+0
-6.601E-1	4.000E+0	4.493E+0
-6.601E-1	4.016E+0	4.603E+0
-6.617E-1	4.029E+0	4.610E+0
-6.585E-1	4.091E+0	4.568E+0
-6.585E-1	4.068E+0	4.636E+0
-6.633E-1	4.042E+0	4.662E+0
-6.585E-1	4.052E+0	4.590E+0
-6.569E-1	4.013E+0	4.619E+0
-6.601E-1	4.019E+0	4.529E+0
-6.633E-1	4.052E+0	4.593E+0
-6.601E-1	3.990E+0	4.581E+0
-6.585E-1	4.013E+0	4.629E+0
-6.569E-1	3.964E+0	4.606E+0
-6.633E-1	4.003E+0	4.629E+0
-6.601E-1	4.058E+0	4.704E+0
-6.585E-1	4.032E+0	4.662E+0
-6.601E-1	4.039E+0	4.610E+0
-6.666E-1	3.971E+0	4.574E+0
-6.585E-1	3.977E+0	4.629E+0
-6.552E-1	4.010E+0	4.619E+0
-6.601E-1	4.029E+0	4.529E+0
-6.617E-1	3.993E+0	4.668E+0
-6.601E-1	3.987E+0	4.629E+0
-6.601E-1	4.036E+0	4.671E+0
-6.585E-1	4.094E+0	4.626E+0
-6.585E-1	4.068E+0	4.636E+0
-6.585E-1	4.036E+0	4.532E+0
-6.569E-1	4.055E+0	4.665E+0
-6.585E-1	3.987E+0	4.532E+0
-6.617E-1	4.010E+0	4.688E+0
-6.585E-1	4.000E+0	4.590E+0
-6.601E-1	4.029E+0	4.610E+0
-6.601E-1	4.130E+0	4.632E+0
-6.633E-1	4.003E+0	4.639E+0
-6.617E-1	4.049E+0	4.606E+0
-6.552E-1	4.010E+0	4.610E+0
-6.601E-1	3.984E+0	4.512E+0
-6.617E-1	4.036E+0	4.587E+0
-6.617E-1	4.013E+0	4.525E+0
-6.552E-1	4.016E+0	4.590E+0
-6.617E-1	3.948E+0	4.743E+0
-6.650E-1	3.977E+0	4.623E+0
-6.585E-1	4.042E+0	4.649E+0
-6.585E-1	3.971E+0	4.590E+0
-6.569E-1	4.016E+0	4.545E+0
-6.633E-1	4.029E+0	4.606E+0
-6.601E-1	4.003E+0	4.632E+0
-6.585E-1	4.010E+0	4.590E+0
-6.601E-1	4.016E+0	4.613E+0
-6.617E-1	3.984E+0	4.655E+0
-6.569E-1	4.078E+0	4.606E+0
-6.569E-1	4.087E+0	4.632E+0
-6.552E-1	3.984E+0	4.525E+0
-6.601E-1	4.023E+0	4.564E+0
-6.585E-1	3.928E+0	4.629E+0
-6.552E-1	4.016E+0	4.522E+0
-6.601E-1	4.097E+0	4.603E+0
-6.617E-1	3.938E+0	4.577E+0
-6.601E-1	4.052E+0	4.639E+0
-6.585E-1	3.938E+0	4.542E+0
-6.601E-1	4.045E+0	4.603E+0
-6.585E-1	4.019E+0	4.590E+0
-6.633E-1	3.980E+0	4.616E+0
-6.569E-1	3.977E+0	4.626E+0
-6.585E-1	4.104E+0	4.593E+0
-6.633E-1	4.042E+0	4.571E+0
-6.617E-1	3.990E+0	4.584E+0
-6.552E-1	4.003E+0	4.629E+0
-6.585E-1	4.032E+0	4.606E+0
-6.650E-1	3.990E+0	4.590E+0
-6.569E-1	4.097E+0	4.597E+0
-6.569E-1	3.961E+0	4.587E+0
-6.569E-1	4.003E+0	4.616E+0
-6.650E-1	4.126E+0	4.655E+0
-6.601E-1	4.049E+0	4.593E+0
-6.536E-1	3.954E+0	4.639E+0
-6.585E-1	4.006E+0	4.645E+0
-6.617E-1	3.993E+0	4.616E+0
-6.601E-1	4.000E+0	4.645E+0
-6.569E-1	4.097E+0	4.529E+0
-6.569E-1	4.036E+0	4.555E+0
-6.617E-1	4.074E+0	4.636E+0
-6.617E-1	4.123E+0	4.668E+0
-6.552E-1	4.091E+0	4.597E+0
-6.569E-1	4.000E+0	4.564E+0
-6.617E-1	4.097E+0	4.558E+0
-6.585E-1	3.951E+0	4.613E+0
-6.552E-1	4.052E+0	4.645E+0
-6.585E-1	4.087E+0	4.603E+0
-6.617E-1	4.013E+0	4.662E+0
-6.601E-1	4.016E+0	4.551E+0
-6.585E-1	3.980E+0	4.603E+0
-6.585E-1	3.958E+0	4.581E+0
-6.633E-1	3.977E+0	4.600E+0
-6.569E-1	4.026E+0	4.626E+0
-6.536E-1	4.023E+0	4.555E+0
-6.585E-1	4.045E+0	4.593E+0
-6.585E-1	4.003E+0	4.593E+0
-6.569E-1	3.964E+0	4.600E+0
-6.552E-1	4.052E+0	4.632E+0
-6.585E-1	4.032E+0	4.574E+0
-6.617E-1	4.036E+0	4.593E+0
-6.617E-1	4.052E+0	4.616E+0
-6.569E-1	4.113E+0	4.655E+0
-6.601E-1	3.990E+0	4.619E+0
-6.617E-1	4.032E+0	4.671E+0
-6.601E-1	4.061E+0	4.571E+0
-6.569E-1	3.984E+0	4.587E+0
-6.585E-1	4.013E+0	4.603E+0
-6.633E-1	3.948E+0	4.619E+0
-6.569E-1	4.097E+0	4.610E+0
-6.552E-1	4.013E+0	4.632E+0
-6.633E-1	4.068E+0	4.642E+0
-6.617E-1	4.029E+0	4.600E+0
-6.569E-1	3.967E+0	4.584E+0
-6.552E-1	3.997E+0	4.613E+0
-6.585E-1	4.032E+0	4.606E+0
-6.601E-1	4.049E+0	4.577E+0
-6.585E-1	4.010E+0	4.545E+0
-6.552E-1	4.078E+0	4.548E+0
-6.585E-1	4.049E+0	4.561E+0
-6.585E-1	4.010E+0	4.616E+0
-6.585E-1	4.010E+0	4.548E+0
-6.585E-1	4.003E+0	4.512E+0
-6.585E-1	4.100E+0	4.668E+0
-6.617E-1	3.993E+0	4.516E+0
-6.617E-1	3.997E+0	4.600E+0
-6.585E-1	4.049E+0	4.558E+0
-6.585E-1	4.074E+0	4.645E+0
-6.601E-1	4.026E+0	4.470E+0
-6.601E-1	4.026E+0	4.584E+0
-6.520E-1	4.049E+0	4.652E+0
-6.585E-1	3.954E+0	4.584E+0
-6.633E-1	4.055E+0	4.675E+0
-6.569E-1	4.068E+0	4.519E+0
-6.585E-1	4.006E+0	4.649E+0
-6.569E-1	4.061E+0	4.564E+0
-6.601E-1	4.071E+0	4.542E+0
-6.585E-1	4.084E+0	4.597E+0
-6.569E-1	4.013E+0	4.587E+0
-6.569E-1	4.026E+0	4.616E+0
-6.617E-1	4.032E+0	4.564E+0
-6.569E-1	4.016E+0	4.574E+0
-6.585E-1	3.945E+0	4.606E+0
-6.552E-1	4.061E+0	4.642E+0
-6.601E-1	4.026E+0	4.545E+0
-6.552E-1	3.967E+0	4.688E+0
-6.536E-1	3.997E+0	4.645E+0
-6.585E-1	3.987E+0	4.665E+0
-6.569E-1	4.061E+0	4.668E+0
-6.601E-1	3.990E+0	4.603E+0
-6.536E-1	4.029E+0	4.639E+0
-6.569E-1	4.013E+0	4.577E+0
-6.601E-1	4.078E+0	4.688E+0
-6.569E-1	4.036E+0	4.587E+0
-6.552E-1	4.006E+0	4.525E+0
-6.569E-1	4.052E+0	4.610E+0
-6.617E-1	4.023E+0	4.499E+0
-6.569E-1	3.945E+0	4.548E+0
-6.569E-1	4.078E+0	4.619E+0
-6.585E-1	4.084E+0	4.548E+0
-6.585E-1	3.958E+0	4.561E+0
-6.585E-1	4.019E+0	4.555E+0
-6.569E-1	4.016E+0	4.564E+0
-6.569E-1	4.003E+0	4.574E+0
-6.601E-1	3.984E+0	4.668E+0
-6.585E-1	4.042E+0	4.616E+0
-6.552E-1	4.061E+0	4.584E+0
-6.569E-1	4.019E+0	4.619E+0
-6.569E-1	4.019E+0	4.600E+0
-6.569E-1	4.084E+0	4.655E+0
-6.552E-1	4.006E+0	4.626E+0
-6.569E-1	4.084E+0	4.587E+0
-6.569E-1	4.061E+0	4.574E+0
-6.569E-1	4.036E+0	4.584E+0
-6.536E-1	4.000E+0	4.597E+0
-6.552E-1	4.100E+0	4.652E+0
-6.569E-1	4.045E+0	4.597E+0
-6.585E-1	4.019E+0	4.649E+0
-6.536E-1	3.977E+0	4.577E+0
-6.601E-1	4.019E+0	4.581E+0
-6.585E-1	4.058E+0	4.564E+0
-6.569E-1	3.974E+0	4.584E+0
-6.552E-1	4.061E+0	4.581E+0
-6.536E-1	4.023E+0	4.590E+0
-6.569E-1	4.071E+0	4.551E+0
-6.552E-1	4.084E+0	4.593E+0
-6.552E-1	4.029E+0	4.645E+0
-6.552E-1	3.932E+0	4.645E+0
-6.601E-1	4.100E+0	4.610E+0
-6.552E-1	4.065E+0	4.655E+0
-6.552E-1	3.958E+0	4.603E+0
-6.601E-1	3.974E+0	4.613E+0
-6.585E-1	4.100E+0	4.525E+0
-6.569E-1	3.987E+0	4.610E+0
-6.569E-1	3.951E+0	4.645E+0
-6.569E-1	4.010E+0	4.590E+0
-6.601E-1	4.042E+0	4.555E+0
-6.569E-1	4.026E+0	4.577E+0
-6.552E-1	4.006E+0	4.623E+0
-6.552E-1	4.026E+0	4.597E+0
-6.601E-1	3.977E+0	4.662E+0
-6.536E-1	4.026E+0	4.639E+0
-6.552E-1	3.971E+0	4.590E+0
-6.585E-1	4.039E+0	4.590E+0
-6.585E-1	3.984E+0	4.619E+0
-6.552E-1	3.990E+0	4.623E+0
-6.536E-1	4.074E+0	4.655E+0
-6.536E-1	4.045E+0	4.593E+0
-6.585E-1	4.016E+0	4.558E+0
-6.552E-1	4.058E+0	4.577E+0
-6.552E-1	4.032E+0	4.619E+0
-6.552E-1	4.006E+0	4.548E+0
-6.617E-1	4.065E+0	4.623E+0
-6.536E-1	3.990E+0	4.720E+0
-6.536E-1	4.045E+0	4.665E+0
-6.569E-1	4.016E+0	4.574E+0
-6.569E-1	4.049E+0	4.564E+0
-6.569E-1	4.058E+0	4.610E+0
-6.536E-1	4.065E+0	4.600E+0
-6.585E-1	3.997E+0	4.545E+0
-6.585E-1	4.013E+0	4.613E+0
-6.569E-1	4.058E+0	4.671E+0
-6.536E-1	3.961E+0	4.577E+0
-6.569E-1	4.019E+0	4.626E+0
-6.585E-1	3.993E+0	4.551E+0
-6.552E-1	4.074E+0	4.691E+0
-6.536E-1	3.990E+0	4.655E+0
-6.536E-1	4.016E+0	4.593E+0
-6.585E-1	3.980E+0	4.616E+0
-6.552E-1	4.000E+0	4.688E+0
-6.520E-1	4.003E+0	4.568E+0
-6.569E-1	3.961E+0	4.629E+0
-6.552E-1	4.019E+0	4.606E+0
-6.552E-1	4.032E+0	4.606E+0
-6.536E-1	4.049E+0	4.636E+0
-6.552E-1	4.010E+0	4.623E+0
-6.585E-1	3.987E+0	4.590E+0
-6.569E-1	3.990E+0	4.587E+0
-6.552E-1	3.980E+0	4.649E+0
-6.552E-1	4.029E+0	4.551E+0
-6.585E-1	4.013E+0	4.671E+0
-6.536E-1	4.036E+0	4.597E+0
-6.536E-1	3.987E+0	4.590E+0
-6.552E-1	4.019E+0	4.613E+0
-6.569E-1	3.990E+0	4.525E+0
-6.520E-1	3.919E+0	4.587E+0
-6.552E-1	4.000E+0	4.610E+0
-6.569E-1	4.110E+0	4.561E+0
-6.601E-1	3.990E+0	4.642E+0
-6.536E-1	4.013E+0	4.593E+0
-6.569E-1	3.984E+0	4.574E+0
-6.552E-1	4.084E+0	4.584E+0
-6.569E-1	4.003E+0	4.593E+0
-6.552E-1	4.058E+0	4.642E+0
-6.536E-1	4.042E+0	4.516E+0
-6.569E-1	4.010E+0	4.597E+0
-6.585E-1	3.964E+0	4.548E+0
-6.552E-1	4.058E+0	4.581E+0
-6.552E-1	4.081E+0	4.600E+0
-6.520E-1	3.997E+0	4.691E+0
-6.585E-1	4.026E+0	4.525E+0
-6.569E-1	4.091E+0	4.619E+0
-6.520E-1	4.000E+0	4.577E+0
-6.520E-1	4.019E+0	4.603E+0
-6.569E-1	4.065E+0	4.584E+0
-6.552E-1	4.113E+0	4.642E+0
-6.504E-1	4.023E+0	4.593E+0
-6.536E-1	4.026E+0	4.571E+0
-6.569E-1	4.042E+0	4.626E+0
-6.536E-1	4.023E+0	4.600E+0
-6.504E-1	3.932E+0	4.545E+0
-6.536E-1	4.052E+0	4.600E+0
-6.601E-1	4.019E+0	4.590E+0
-6.569E-1	3.958E+0	4.603E+0
-6.536E-1	4.055E+0	4.691E+0
-6.552E-1	4.010E+0	4.645E+0
-6.585E-1	3.916E+0	4.529E+0
-6.520E-1	4.068E+0	4.629E+0
-6.536E-1	4.049E+0	4.632E+0
-6.552E-1	4.049E+0	4.577E+0
-6.536E-1	4.013E+0	4.584E+0
-6.552E-1	4.010E+0	4.571E+0
-6.520E-1	4.126E+0	4.581E+0
-6.552E-1	3.967E+0	4.590E+0
-6.569E-1	4.078E+0	4.568E+0
-6.536E-1	3.987E+0	4.590E+0
-6.536E-1	3.974E+0	4.587E+0
-6.536E-1	4.049E+0	4.542E+0
-6.585E-1	4.019E+0	4.671E+0
-6.601E-1	4.087E+0	4.681E+0
-6.552E-1	3.997E+0	4.668E+0
-6.569E-1	3.974E+0	4.581E+0
-6.585E-1	4.013E+0	4.512E+0
-6.520E-1	4.055E+0	4.616E+0
-6.536E-1	4.091E+0	4.522E+0
-6.552E-1	3.977E+0	4.581E+0
-6.569E-1	3.977E+0	4.460E+0
-6.536E-1	3.974E+0	4.603E+0
-6.552E-1	4.110E+0	4.639E+0
-6.552E-1	4.045E+0	4.600E+0
-6.585E-1	4.032E+0	4.499E+0
-6.585E-1	4.058E+0	4.571E+0
-6.520E-1	3.997E+0	4.623E+0
-6.552E-1	4.049E+0	4.616E+0
-6.569E-1	4.029E+0	4.568E+0
-6.552E-1	3.919E+0	4.629E+0
-6.536E-1	4.087E+0	4.603E+0
-6.520E-1	3.974E+0	4.568E+0
-6.536E-1	4.006E+0	4.623E+0
-6.552E-1	4.010E+0	4.610E+0
-6.504E-1	4.120E+0	4.545E+0
-6.552E-1	4.058E+0	4.613E+0
-6.569E-1	4.071E+0	4.561E+0
-6.552E-1	4.068E+0	4.593E+0
-6.536E-1	3.938E+0	4.532E+0
-6.552E-1	3.987E+0	4.538E+0
-6.585E-1	4.000E+0	4.581E+0
-6.520E-1	4.087E+0	4.522E+0
-6.504E-1	3.974E+0	4.457E+0
-6.552E-1	4.078E+0	4.532E+0
-6.585E-1	4.019E+0	4.597E+0
-6.536E-1	4.058E+0	4.593E+0
-6.520E-1	4.016E+0	4.668E+0
-6.520E-1	3.932E+0	4.516E+0
-6.536E-1	4.006E+0	4.603E+0
-6.536E-1	4.013E+0	4.642E+0
-6.520E-1	4.045E+0	4.655E+0
-6.552E-1	3.997E+0	4.597E+0
-6.569E-1	4.016E+0	4.610E+0
-6.536E-1	3.958E+0	4.613E+0
-6.520E-1	4.010E+0	4.645E+0
-6.504E-1	4.045E+0	4.645E+0
-6.569E-1	4.110E+0	4.629E+0
-6.536E-1	4.032E+0	4.714E+0
-6.488E-1	4.049E+0	4.600E+0
-6.536E-1	4.039E+0	4.509E+0
-6.585E-1	4.013E+0	4.477E+0
-6.552E-1	4.003E+0	4.551E+0
-6.536E-1	4.152E+0	4.548E+0
-6.536E-1	4.010E+0	4.603E+0
-6.569E-1	4.061E+0	4.619E+0
-6.536E-1	3.997E+0	4.710E+0
-6.536E-1	4.013E+0	4.675E+0
-6.504E-1	4.039E+0	4.642E+0
-6.569E-1	4.055E+0	4.649E+0
-6.569E-1	3.990E+0	4.525E+0
-6.504E-1	4.071E+0	4.581E+0
-6.520E-1	4.016E+0	4.571E+0
-6.569E-1	4.055E+0	4.581E+0
-6.536E-1	4.042E+0	4.636E+0
-6.536E-1	4.003E+0	4.649E+0
-6.520E-1	3.964E+0	4.535E+0
-6.552E-1	4.081E+0	4.636E+0
-6.552E-1	4.036E+0	4.574E+0
-6.520E-1	4.000E+0	4.636E+0
-6.552E-1	3.961E+0	4.564E+0
-6.585E-1	4.049E+0	4.590E+0
-6.520E-1	4.078E+0	4.603E+0
-6.504E-1	4.039E+0	4.564E+0
-6.520E-1	3.990E+0	4.606E+0
-6.569E-1	3.974E+0	4.551E+0
-6.552E-1	3.990E+0	4.535E+0
-6.504E-1	4.058E+0	4.626E+0
-6.536E-1	3.980E+0	4.574E+0
-6.552E-1	3.948E+0	4.668E+0
-6.536E-1	4.087E+0	4.571E+0
-6.488E-1	4.065E+0	4.662E+0
-6.552E-1	4.026E+0	4.590E+0
-6.552E-1	4.029E+0	4.606E+0
-6.504E-1	4.055E+0	4.568E+0
-6.488E-1	3.977E+0	4.597E+0
-6.536E-1	4.029E+0	4.619E+0
-6.569E-1	4.091E+0	4.564E+0
-6.520E-1	4.061E+0	4.600E+0
-6.504E-1	3.984E+0	4.649E+0
-6.520E-1	4.000E+0	4.558E+0
-6.569E-1	4.010E+0	4.593E+0
-6.536E-1	4.055E+0	4.597E+0
-6.536E-1	4.065E+0	4.619E+0
-6.520E-1	4.042E+0	4.629E+0
-6.569E-1	4.052E+0	4.587E+0
-6.520E-1	4.094E+0	4.639E+0
-6.488E-1	4.000E+0	4.649E+0
-6.520E-1	3.922E+0	4.639E+0
-6.552E-1	3.980E+0	4.603E+0
-6.520E-1	4.049E+0	4.636E+0
-6.536E-1	3.987E+0	4.564E+0
-6.520E-1	3.958E+0	4.512E+0
-6.536E-1	4.052E+0	4.655E+0
-6.520E-1	4.055E+0	4.619E+0
-6.504E-1	4.032E+0	4.645E+0
-6.520E-1	4.006E+0	4.636E+0
-6.536E-1	4.023E+0	4.571E+0
-6.536E-1	4.013E+0	4.593E+0
-6.520E-1	3.980E+0	4.681E+0
-6.520E-1	4.019E+0	4.603E+0
-6.552E-1	3.977E+0	4.516E+0
-6.520E-1	4.026E+0	4.616E+0
-6.504E-1	4.130E+0	4.623E+0
-6.536E-1	4.078E+0	4.632E+0
-6.552E-1	3.990E+0	4.600E+0
-6.536E-1	4.006E+0	4.626E+0
-6.520E-1	4.036E+0	4.665E+0
-6.520E-1	4.042E+0	4.645E+0
-6.552E-1	3.974E+0	4.603E+0
-6.520E-1	4.074E+0	4.623E+0
-6.504E-1	4.006E+0	4.655E+0
-6.536E-1	4.058E+0	4.619E+0
-6.536E-1	4.023E+0	4.603E+0
-6.504E-1	4.019E+0	4.720E+0
-6.488E-1	4.130E+0	4.509E+0
-6.520E-1	3.980E+0	4.584E+0
-6.569E-1	3.997E+0	4.525E+0
-6.504E-1	4.100E+0	4.584E+0
-6.520E-1	4.113E+0	4.629E+0
-6.520E-1	4.023E+0	4.662E+0
-6.569E-1	3.945E+0	4.584E+0
-6.520E-1	4.003E+0	4.616E+0
-6.520E-1	4.010E+0	4.558E+0
-6.520E-1	4.019E+0	4.613E+0
-6.536E-1	4.052E+0	4.649E+0
-6.536E-1	4.010E+0	4.587E+0
-6.471E-1	4.016E+0	4.542E+0
-6.536E-1	4.010E+0	4.610E+0
-6.552E-1	4.042E+0	4.610E+0
-6.536E-1	4.058E+0	4.600E+0
-6.504E-1	4.055E+0	4.587E+0
-6.536E-1	4.003E+0	4.616E+0
-6.552E-1	4.036E+0	4.649E+0
-6.569E-1	4.032E+0	4.542E+0
-6.488E-1	4.055E+0	4.600E+0
-6.520E-1	4.081E+0	4.603E+0
-6.569E-1	4.081E+0	4.590E+0
-6.552E-1	3.967E+0	4.662E+0
-6.504E-1	4.068E+0	4.561E+0
-6.520E-1	3.984E+0	4.561E+0
-6.552E-1	3.990E+0	4.626E+0
-6.488E-1	3.987E+0	4.613E+0
-6.471E-1	4.000E+0	4.623E+0
-6.520E-1	3.919E+0	4.597E+0
-6.569E-1	4.036E+0	4.574E+0
-6.520E-1	3.997E+0	4.606E+0
-6.488E-1	3.980E+0	4.603E+0
-6.520E-1	4.049E+0	4.593E+0
-6.569E-1	3.961E+0	4.574E+0
-6.488E-1	4.019E+0	4.577E+0
-6.488E-1	3.938E+0	4.548E+0
-6.520E-1	4.006E+0	4.610E+0
-6.536E-1	4.010E+0	4.551E+0
-6.536E-1	3.974E+0	4.600E+0
-6.488E-1	3.916E+0	4.626E+0
-6.520E-1	4.045E+0	4.606E+0
-6.552E-1	4.013E+0	4.691E+0
-6.520E-1	4.091E+0	4.493E+0
-6.488E-1	4.006E+0	4.574E+0
-6.504E-1	4.016E+0	4.509E+0
-6.552E-1	4.019E+0	4.551E+0
-6.504E-1	3.945E+0	4.564E+0
-6.488E-1	3.948E+0	4.551E+0
-6.504E-1	4.019E+0	4.616E+0
-6.552E-1	4.094E+0	4.642E+0
-6.504E-1	3.974E+0	4.593E+0
-6.520E-1	4.006E+0	4.632E+0
-6.536E-1	4.023E+0	4.577E+0
-6.536E-1	4.052E+0	4.555E+0
-6.536E-1	4.078E+0	4.561E+0
-6.504E-1	4.049E+0	4.623E+0
-6.520E-1	4.003E+0	4.584E+0
-6.536E-1	4.042E+0	4.516E+0
-6.536E-1	3.961E+0	4.629E+0
-6.488E-1	3.990E+0	4.467E+0
-6.504E-1	3.990E+0	4.613E+0
-6.520E-1	4.032E+0	4.509E+0
-6.536E-1	4.003E+0	4.623E+0
-6.488E-1	4.036E+0	4.616E+0
-6.488E-1	3.997E+0	4.574E+0
-6.536E-1	4.065E+0	4.522E+0
-6.520E-1	3.971E+0	4.551E+0
-6.504E-1	3.990E+0	4.603E+0
-6.536E-1	4.055E+0	4.619E+0
-6.552E-1	4.058E+0	4.561E+0
-6.488E-1	4.006E+0	4.568E+0
-6.488E-1	4.061E+0	4.658E+0
-6.504E-1	3.935E+0	4.548E+0
-6.569E-1	4.006E+0	4.632E+0
-6.536E-1	4.087E+0	4.652E+0
-6.504E-1	3.896E+0	4.694E+0
-6.520E-1	4.061E+0	4.645E+0
-6.520E-1	4.023E+0	4.561E+0
-6.504E-1	4.045E+0	4.623E+0
-6.488E-1	4.091E+0	4.564E+0
-6.504E-1	4.026E+0	4.577E+0
-6.520E-1	4.013E+0	4.619E+0
-6.504E-1	4.068E+0	4.584E+0
-6.504E-1	4.023E+0	4.551E+0
-6.552E-1	4.042E+0	4.564E+0
-6.552E-1	3.977E+0	4.584E+0
-6.520E-1	4.023E+0	4.616E+0
-6.488E-1	4.052E+0	4.642E+0
-6.520E-1	4.058E+0	4.503E+0
-6.520E-1	4.039E+0	4.639E+0
-6.471E-1	3.977E+0	4.613E+0
-6.471E-1	4.071E+0	4.639E+0
-6.488E-1	4.013E+0	4.535E+0
-6.536E-1	4.107E+0	4.548E+0
-6.504E-1	4.006E+0	4.603E+0
-6.488E-1	4.045E+0	4.519E+0
-6.536E-1	3.967E+0	4.486E+0
-6.520E-1	4.000E+0	4.529E+0
-6.520E-1	4.026E+0	4.512E+0
-6.488E-1	4.058E+0	4.571E+0
-6.504E-1	4.010E+0	4.561E+0
-6.504E-1	4.087E+0	4.522E+0
-6.504E-1	3.935E+0	4.561E+0
-6.504E-1	4.071E+0	4.561E+0
-6.488E-1	4.003E+0	4.587E+0
-6.552E-1	4.087E+0	4.662E+0
-6.520E-1	4.032E+0	4.584E+0
-6.488E-1	3.997E+0	4.587E+0
-6.520E-1	4.091E+0	4.606E+0
-6.504E-1	4.052E+0	4.619E+0
-6.504E-1	3.958E+0	4.564E+0
-6.504E-1	4.023E+0	4.584E+0
-6.504E-1	4.068E+0	4.587E+0
-6.552E-1	4.029E+0	4.457E+0
-6.504E-1	4.023E+0	4.629E+0
-6.488E-1	4.045E+0	4.639E+0
-6.504E-1	4.023E+0	4.636E+0
-6.536E-1	3.964E+0	4.629E+0
-6.520E-1	4.016E+0	4.642E+0
-6.471E-1	3.977E+0	4.623E+0
-6.488E-1	3.984E+0	4.590E+0
-6.552E-1	4.032E+0	4.558E+0
-6.504E-1	4.016E+0	4.671E+0
-6.439E-1	4.013E+0	4.606E+0
-6.504E-1	4.045E+0	4.597E+0
-6.536E-1	4.068E+0	4.662E+0
-6.488E-1	4.045E+0	4.568E+0
-6.471E-1	4.000E+0	4.600E+0
-6.488E-1	4.006E+0	4.613E+0
-6.536E-1	4.003E+0	4.542E+0
-6.504E-1	4.010E+0	4.655E+0
-6.488E-1	3.932E+0	4.542E+0
-6.504E-1	4.000E+0	4.519E+0
-6.504E-1	3.971E+0	4.561E+0
-6.504E-1	4.097E+0	4.688E+0
-6.471E-1	4.045E+0	4.623E+0
-6.488E-1	4.010E+0	4.623E+0
-6.504E-1	3.993E+0	4.525E+0
-6.504E-1	4.039E+0	4.632E+0
-6.471E-1	4.016E+0	4.587E+0
-6.471E-1	4.052E+0	4.538E+0
-6.520E-1	3.987E+0	4.490E+0
-6.504E-1	4.032E+0	4.662E+0
-6.471E-1	3.922E+0	4.616E+0
-6.471E-1	4.065E+0	4.610E+0
-6.536E-1	4.042E+0	4.551E+0
-6.504E-1	3.954E+0	4.499E+0
-6.471E-1	3.954E+0	4.581E+0
-6.488E-1	4.042E+0	4.516E+0
-6.520E-1	4.042E+0	4.519E+0
-6.488E-1	3.997E+0	4.593E+0
-6.439E-1	4.049E+0	4.577E+0
-6.504E-1	4.039E+0	4.551E+0
-6.536E-1	4.049E+0	4.597E+0
-6.488E-1	4.000E+0	4.587E+0
-6.471E-1	4.071E+0	4.606E+0
-6.520E-1	3.948E+0	4.613E+0
-6.520E-1	4.036E+0	4.613E+0
-6.504E-1	3.925E+0	4.658E+0
-6.471E-1	4.019E+0	4.587E+0
-6.504E-1	4.042E+0	4.619E+0
-6.536E-1	4.117E+0	4.551E+0
-6.488E-1	4.042E+0	4.597E+0
-6.455E-1	3.951E+0	4.551E+0
-6.488E-1	4.036E+0	4.613E+0
-6.536E-1	4.013E+0	4.593E+0
-6.504E-1	4.074E+0	4.561E+0
-6.488E-1	3.993E+0	4.561E+0
-6.488E-1	4.097E+0	4.623E+0
-6.552E-1	4.039E+0	4.619E+0
-6.504E-1	4.032E+0	4.629E+0
-6.471E-1	4.029E+0	4.629E+0
-6.504E-1	4.036E+0	4.555E+0
-6.520E-1	4.049E+0	4.662E+0
-6.471E-1	4.023E+0	4.568E+0
-6.471E-1	4.000E+0	4.532E+0
-6.504E-1	4.010E+0	4.658E+0
-6.520E-1	4.045E+0	4.587E+0
-6.488E-1	4.026E+0	4.597E+0
-6.471E-1	3.987E+0	4.574E+0
-6.504E-1	4.019E+0	4.629E+0
-6.488E-1	3.958E+0	4.590E+0
-6.504E-1	3.990E+0	4.538E+0
-6.504E-1	3.919E+0	4.571E+0
-6.488E-1	3.896E+0	4.619E+0
-6.520E-1	3.993E+0	4.561E+0
-6.488E-1	4.113E+0	4.571E+0
-6.488E-1	3.984E+0	4.629E+0
-6.504E-1	4.029E+0	4.623E+0
-6.504E-1	3.980E+0	4.675E+0
-6.439E-1	4.049E+0	4.548E+0
-6.488E-1	4.016E+0	4.684E+0
-6.504E-1	4.010E+0	4.645E+0
-6.520E-1	4.023E+0	4.577E+0
-6.504E-1	4.068E+0	4.587E+0
-6.471E-1	4.084E+0	4.649E+0
-6.504E-1	4.032E+0	4.613E+0
-6.520E-1	4.081E+0	4.606E+0
-6.455E-1	4.091E+0	4.558E+0
-6.455E-1	3.997E+0	4.668E+0
-6.488E-1	4.006E+0	4.623E+0
-6.536E-1	4.010E+0	4.574E+0
-6.455E-1	4.074E+0	4.642E+0
-6.471E-1	4.010E+0	4.642E+0
-6.504E-1	4.029E+0	4.568E+0
-6.488E-1	4.026E+0	4.632E+0
-6.488E-1	4.016E+0	4.545E+0
-6.455E-1	4.042E+0	4.619E+0
-6.471E-1	4.039E+0	4.616E+0
-6.504E-1	4.010E+0	4.613E+0
-6.471E-1	4.036E+0	4.545E+0
-6.471E-1	3.958E+0	4.629E+0
-6.504E-1	4.006E+0	4.613E+0
-6.504E-1	4.052E+0	4.671E+0
-6.488E-1	4.081E+0	4.590E+0
-6.455E-1	3.974E+0	4.603E+0
-6.471E-1	4.032E+0	4.587E+0
-6.504E-1	3.997E+0	4.535E+0
-6.504E-1	4.000E+0	4.555E+0
-6.471E-1	3.971E+0	4.681E+0
-6.520E-1	3.941E+0	4.548E+0
-6.504E-1	4.039E+0	4.590E+0
-6.471E-1	4.091E+0	4.545E+0
-6.455E-1	3.987E+0	4.548E+0
-6.471E-1	3.941E+0	4.584E+0
-6.504E-1	4.029E+0	4.587E+0
-6.488E-1	3.977E+0	4.652E+0
-6.504E-1	4.019E+0	4.571E+0
-6.488E-1	4.023E+0	4.606E+0
-6.520E-1	4.049E+0	4.529E+0
-6.488E-1	3.951E+0	4.606E+0
-6.423E-1	3.990E+0	4.642E+0
-6.471E-1	3.932E+0	4.636E+0
-6.504E-1	4.023E+0	4.610E+0
-6.471E-1	4.058E+0	4.616E+0
-6.455E-1	4.045E+0	4.600E+0
-6.455E-1	4.029E+0	4.516E+0
-6.520E-1	4.058E+0	4.610E+0
-6.471E-1	4.016E+0	4.623E+0
-6.439E-1	4.123E+0	4.532E+0
-6.504E-1	4.045E+0	4.632E+0
-6.488E-1	3.997E+0	4.574E+0
-6.471E-1	3.997E+0	4.590E+0
-6.471E-1	4.029E+0	4.551E+0
-6.488E-1	4.032E+0	4.529E+0
-6.520E-1	4.029E+0	4.600E+0
-6.455E-1	4.026E+0	4.629E+0
-6.439E-1	4.013E+0	4.593E+0
-6.488E-1	4.016E+0	4.619E+0
-6.504E-1	4.039E+0	4.584E+0
-6.455E-1	4.074E+0	4.600E+0
-6.439E-1	3.997E+0	4.590E+0
-6.471E-1	3.974E+0	4.548E+0
-6.504E-1	3.948E+0	4.548E+0
-6.471E-1	3.971E+0	4.577E+0
-6.439E-1	4.049E+0	4.545E+0
-6.504E-1	4.026E+0	4.506E+0
-6.504E-1	4.068E+0	4.587E+0
-6.520E-1	4.049E+0	4.564E+0
-6.455E-1	4.039E+0	4.652E+0
-6.471E-1	4.081E+0	4.613E+0
-6.536E-1	4.010E+0	4.499E+0
-6.488E-1	3.980E+0	4.558E+0
-6.455E-1	4.026E+0	4.512E+0
-6.488E-1	4.049E+0	4.632E+0
-6.504E-1	4.003E+0	4.548E+0
-6.455E-1	3.935E+0	4.555E+0
-6.439E-1	3.984E+0	4.577E+0
-6.455E-1	4.013E+0	4.587E+0
-6.520E-1	4.006E+0	4.642E+0
-6.455E-1	4.084E+0	4.571E+0
-6.471E-1	4.068E+0	4.535E+0
-6.471E-1	4.087E+0	4.600E+0
-6.520E-1	4.039E+0	4.587E+0
-6.471E-1	4.016E+0	4.542E+0
-6.471E-1	4.013E+0	4.577E+0
-6.488E-1	4.032E+0	4.662E+0
-6.520E-1	3.987E+0	4.619E+0
-6.455E-1	4.058E+0	4.545E+0
-6.455E-1	3.974E+0	4.616E+0
-6.471E-1	4.045E+0	4.597E+0
-6.504E-1	4.010E+0	4.678E+0
-6.471E-1	4.036E+0	4.603E+0
-6.455E-1	4.010E+0	4.717E+0
-6.488E-1	4.019E+0	4.597E+0
-6.520E-1	4.045E+0	4.616E+0
-6.471E-1	4.074E+0	4.675E+0
-6.439E-1	4.052E+0	4.535E+0
-6.455E-1	4.039E+0	4.639E+0
-6.504E-1	4.120E+0	4.600E+0
-6.488E-1	3.997E+0	4.636E+0
-6.455E-1	3.954E+0	4.642E+0
-6.471E-1	3.977E+0	4.512E+0
-6.520E-1	4.074E+0	4.616E+0
-6.455E-1	3.980E+0	4.519E+0
-6.439E-1	4.016E+0	4.639E+0
-6.439E-1	4.049E+0	4.584E+0
-6.504E-1	3.932E+0	4.581E+0
-6.488E-1	4.081E+0	4.658E+0
-6.455E-1	4.078E+0	4.503E+0
-6.471E-1	4.045E+0	4.568E+0
-6.488E-1	4.006E+0	4.525E+0
-6.488E-1	3.932E+0	4.610E+0
-6.471E-1	4.013E+0	4.529E+0
-6.471E-1	4.045E+0	4.619E+0
-6.504E-1	4.117E+0	4.619E+0
-6.471E-1	4.032E+0	4.564E+0
-6.471E-1	3.967E+0	4.600E+0
-6.488E-1	4.058E+0	4.561E+0
-6.488E-1	4.078E+0	4.597E+0
-6.471E-1	4.003E+0	4.632E+0
-6.471E-1	4.100E+0	4.610E+0
-6.471E-1	4.045E+0	4.516E+0
-6.488E-1	3.958E+0	4.571E+0
-6.455E-1	4.013E+0	4.606E+0
-6.439E-1	4.032E+0	4.597E+0
-6.488E-1	4.042E+0	4.499E+0
-6.471E-1	4.120E+0	4.649E+0
-6.455E-1	3.993E+0	4.590E+0
-6.439E-1	4.036E+0	4.662E+0
-6.455E-1	4.003E+0	4.662E+0
-6.504E-1	4.003E+0	4.584E+0
-6.488E-1	4.032E+0	4.590E+0
-6.455E-1	4.003E+0	4.603E+0
-6.471E-1	4.016E+0	4.616E+0
-6.471E-1	4.016E+0	4.529E+0
-6.471E-1	4.055E+0	4.571E+0
-6.439E-1	3.938E+0	4.564E+0
-6.455E-1	4.097E+0	4.688E+0
-6.520E-1	3.980E+0	4.555E+0
-6.488E-1	4.052E+0	4.610E+0
-6.439E-1	4.032E+0	4.584E+0
-6.504E-1	4.026E+0	4.561E+0
-6.471E-1	3.967E+0	4.610E+0
-6.455E-1	3.993E+0	4.652E+0
-6.439E-1	4.006E+0	4.561E+0
-6.471E-1	3.980E+0	4.629E+0
-6.455E-1	4.068E+0	4.603E+0
-6.455E-1	4.032E+0	4.568E+0
-6.439E-1	3.993E+0	4.623E+0
-6.455E-1	4.058E+0	4.613E+0
-6.504E-1	4.052E+0	4.509E+0
-6.455E-1	3.984E+0	4.616E+0
-6.423E-1	3.990E+0	4.577E+0
-6.471E-1	3.893E+0	4.694E+0
-6.488E-1	4.036E+0	4.636E+0
-6.455E-1	4.000E+0	4.642E+0
-6.423E-1	4.029E+0	4.603E+0
-6.455E-1	4.016E+0	4.603E+0
-6.471E-1	3.997E+0	4.558E+0
-6.455E-1	4.068E+0	4.691E+0
-6.423E-1	3.984E+0	4.561E+0
-6.471E-1	3.964E+0	4.548E+0
-6.471E-1	4.019E+0	4.538E+0
-6.471E-1	3.954E+0	4.577E+0
-6.455E-1	4.003E+0	4.568E+0
-6.455E-1	4.023E+0	4.613E+0
-6.488E-1	4.029E+0	4.629E+0
-6.455E-1	3.984E+0	4.519E+0
-6.423E-1	3.993E+0	4.600E+0
-6.471E-1	3.961E+0	4.509E+0
-6.471E-1	4.010E+0	4.623E+0
-6.455E-1	4.013E+0	4.629E+0
-6.439E-1	4.032E+0	4.542E+0
-6.471E-1	4.003E+0	4.636E+0
-6.455E-1	3.958E+0	4.548E+0
-6.439E-1	4.045E+0	4.532E+0
-6.439E-1	4.042E+0	4.662E+0
-6.455E-1	3.987E+0	4.593E+0
-6.471E-1	3.993E+0	4.499E+0
-6.471E-1	4.019E+0	4.542E+0
-6.455E-1	4.074E+0	4.538E+0
-6.471E-1	3.961E+0	4.512E+0
-6.488E-1	4.003E+0	4.555E+0
-6.423E-1	3.964E+0	4.581E+0
-6.455E-1	3.980E+0	4.561E+0
-6.471E-1	4.013E+0	4.619E+0
-6.455E-1	4.091E+0	4.688E+0
-6.423E-1	4.068E+0	4.645E+0
-6.439E-1	4.071E+0	4.571E+0
-6.455E-1	4.032E+0	4.593E+0
-6.488E-1	4.061E+0	4.675E+0
-6.455E-1	4.026E+0	4.548E+0
-6.439E-1	4.094E+0	4.629E+0
-6.439E-1	4.013E+0	4.574E+0
-6.488E-1	3.971E+0	4.606E+0
-6.455E-1	4.019E+0	4.542E+0
-6.423E-1	4.061E+0	4.649E+0
-6.455E-1	4.045E+0	4.613E+0
-6.471E-1	3.948E+0	4.623E+0
-6.455E-1	3.964E+0	4.587E+0
-6.423E-1	4.003E+0	4.639E+0
-6.471E-1	3.961E+0	4.558E+0
-6.488E-1	4.036E+0	4.467E+0
-6.439E-1	4.003E+0	4.658E+0
-6.423E-1	4.029E+0	4.587E+0
-6.455E-1	4.019E+0	4.551E+0
-6.488E-1	3.993E+0	4.649E+0
-6.455E-1	4.019E+0	4.590E+0
-6.423E-1	4.006E+0	4.574E+0
-6.439E-1	4.104E+0	4.600E+0
-6.471E-1	4.026E+0	4.551E+0
-6.439E-1	3.987E+0	4.603E+0
-6.406E-1	4.029E+0	4.551E+0
-6.455E-1	3.990E+0	4.600E+0
-6.455E-1	4.029E+0	4.678E+0
-6.439E-1	4.019E+0	4.606E+0
-6.406E-1	3.967E+0	4.678E+0
-6.423E-1	4.016E+0	4.512E+0
-6.504E-1	4.010E+0	4.603E+0
-6.471E-1	4.071E+0	4.525E+0
-6.390E-1	4.029E+0	4.532E+0
-6.455E-1	3.964E+0	4.619E+0
-6.488E-1	3.984E+0	4.561E+0
-6.423E-1	4.032E+0	4.590E+0
-6.406E-1	4.029E+0	4.561E+0
-6.423E-1	3.964E+0	4.652E+0
-6.471E-1	4.049E+0	4.555E+0
-6.439E-1	4.049E+0	4.577E+0
-6.439E-1	4.016E+0	4.632E+0
-6.423E-1	3.935E+0	4.574E+0
-6.455E-1	3.980E+0	4.603E+0
-6.439E-1	4.039E+0	4.600E+0
-6.423E-1	3.990E+0	4.645E+0
-6.423E-1	3.974E+0	4.525E+0
-6.488E-1	3.948E+0	4.593E+0
-6.455E-1	3.987E+0	4.710E+0
-6.423E-1	4.049E+0	4.486E+0
-6.439E-1	4.016E+0	4.642E+0
-6.488E-1	4.084E+0	4.626E+0
-6.439E-1	4.023E+0	4.473E+0
-6.406E-1	4.052E+0	4.503E+0
-6.439E-1	4.061E+0	4.600E+0
-6.455E-1	4.045E+0	4.581E+0
-6.423E-1	3.967E+0	4.564E+0
-6.406E-1	4.091E+0	4.597E+0
-6.439E-1	4.019E+0	4.568E+0
-6.439E-1	3.984E+0	4.587E+0
-6.439E-1	3.941E+0	4.613E+0
-6.423E-1	4.019E+0	4.470E+0
-6.423E-1	3.948E+0	4.574E+0
-6.455E-1	4.045E+0	4.538E+0
-6.423E-1	4.016E+0	4.636E+0
-6.423E-1	4.000E+0	4.629E+0
-6.439E-1	4.019E+0	4.542E+0
-6.488E-1	4.058E+0	4.597E+0
-6.423E-1	3.984E+0	4.590E+0
-6.423E-1	4.074E+0	4.603E+0
-6.423E-1	3.974E+0	4.613E+0
-6.455E-1	4.003E+0	4.603E+0
-6.423E-1	4.117E+0	4.629E+0
-6.439E-1	3.922E+0	4.619E+0
-6.455E-1	3.984E+0	4.600E+0
-6.471E-1	3.990E+0	4.632E+0
-6.439E-1	4.019E+0	4.477E+0
-6.423E-1	4.049E+0	4.626E+0
-6.455E-1	4.052E+0	4.551E+0
-6.488E-1	4.045E+0	4.593E+0
-6.406E-1	4.036E+0	4.629E+0
-6.423E-1	4.094E+0	4.503E+0
-6.423E-1	4.045E+0	4.584E+0
-6.471E-1	4.036E+0	4.665E+0
-6.406E-1	4.000E+0	4.551E+0
-6.406E-1	4.016E+0	4.542E+0
-6.439E-1	4.097E+0	4.616E+0
-6.455E-1	4.029E+0	4.593E+0
-6.423E-1	3.997E+0	4.668E+0
-6.390E-1	4.010E+0	4.574E+0
-6.423E-1	4.094E+0	4.645E+0
-6.439E-1	4.023E+0	4.629E+0
-6.423E-1	4.045E+0	4.548E+0
-6.390E-1	4.029E+0	4.619E+0
-6.423E-1	3.987E+0	4.597E+0
-6.455E-1	3.993E+0	4.561E+0
-6.423E-1	3.997E+0	4.619E+0
-6.390E-1	4.045E+0	4.616E+0
-6.455E-1	4.104E+0	4.649E+0
-6.471E-1	3.958E+0	4.623E+0
-6.439E-1	3.980E+0	4.584E+0
-6.406E-1	3.958E+0	4.532E+0
-6.439E-1	4.013E+0	4.571E+0
-6.455E-1	3.967E+0	4.581E+0
-6.423E-1	4.071E+0	4.593E+0
-6.390E-1	3.980E+0	4.623E+0
-6.455E-1	4.042E+0	4.571E+0
-6.455E-1	4.026E+0	4.590E+0
-6.439E-1	4.032E+0	4.645E+0
-6.423E-1	4.029E+0	4.577E+0
-6.455E-1	4.003E+0	4.548E+0
-6.439E-1	4.049E+0	4.626E+0
-6.423E-1	4.061E+0	4.512E+0
-6.439E-1	4.006E+0	4.710E+0
-6.439E-1	3.993E+0	4.668E+0
-6.455E-1	4.081E+0	4.597E+0
-6.439E-1	4.029E+0	4.671E+0
-6.423E-1	4.003E+0	4.610E+0
-6.439E-1	4.019E+0	4.613E+0
-6.439E-1	4.084E+0	4.574E+0
-6.423E-1	4.013E+0	4.564E+0
-6.390E-1	3.974E+0	4.652E+0
-6.439E-1	4.032E+0	4.555E+0
-6.423E-1	4.049E+0	4.509E+0
-6.439E-1	4.036E+0	4.538E+0
-6.390E-1	3.990E+0	4.564E+0
-6.423E-1	4.019E+0	4.671E+0
-6.439E-1	4.052E+0	4.610E+0
-6.439E-1	4.065E+0	4.522E+0
-6.423E-1	4.000E+0	4.568E+0
-6.439E-1	4.130E+0	4.577E+0
-6.439E-1	3.997E+0	4.564E+0
-6.406E-1	4.042E+0	4.603E+0
-6.390E-1	4.100E+0	4.623E+0
-6.455E-1	4.061E+0	4.642E+0
-6.439E-1	4.032E+0	4.639E+0
-6.406E-1	4.068E+0	4.613E+0
-6.406E-1	3.990E+0	4.629E+0
-6.439E-1	4.078E+0	4.593E+0
-6.439E-1	3.993E+0	4.600E+0
-6.406E-1	3.964E+0	4.555E+0
-6.390E-1	3.980E+0	4.681E+0
-6.439E-1	3.984E+0	4.629E+0
-6.439E-1	3.993E+0	4.571E+0
-6.439E-1	4.074E+0	4.636E+0
-6.406E-1	3.945E+0	4.555E+0
-6.390E-1	4.049E+0	4.684E+0
-6.455E-1	4.049E+0	4.558E+0
-6.455E-1	4.049E+0	4.590E+0
-6.406E-1	4.032E+0	4.548E+0
-6.423E-1	4.006E+0	4.577E+0
-6.455E-1	3.948E+0	4.623E+0
-6.406E-1	4.058E+0	4.613E+0
-6.406E-1	4.010E+0	4.473E+0
-6.455E-1	3.993E+0	4.688E+0
-6.455E-1	4.068E+0	4.593E+0
-6.423E-1	4.019E+0	4.603E+0
-6.374E-1	4.026E+0	4.639E+0
-6.423E-1	3.980E+0	4.665E+0
-6.439E-1	3.977E+0	4.649E+0
-6.406E-1	3.922E+0	4.671E+0
-6.390E-1	4.065E+0	4.581E+0
-6.406E-1	4.049E+0	4.529E+0
-6.439E-1	4.052E+0	4.532E+0
-6.439E-1	3.977E+0	4.610E+0
-6.390E-1	4.049E+0	4.684E+0
-6.439E-1	4.032E+0	4.600E+0
-6.439E-1	4.097E+0	4.584E+0
-6.406E-1	4.003E+0	4.509E+0
-6.406E-1	4.016E+0	4.655E+0
-6.390E-1	4.029E+0	4.668E+0
-6.439E-1	3.928E+0	4.581E+0
-6.374E-1	4.071E+0	4.600E+0
-6.390E-1	4.000E+0	4.691E+0
-6.423E-1	4.036E+0	4.561E+0
-6.471E-1	4.094E+0	4.603E+0
-6.406E-1	3.990E+0	4.568E+0
-6.390E-1	4.042E+0	4.512E+0
-6.406E-1	4.029E+0	4.619E+0
-6.423E-1	4.068E+0	4.697E+0
-6.406E-1	4.023E+0	4.561E+0
-6.390E-1	4.068E+0	4.600E+0
-6.390E-1	4.081E+0	4.574E+0
-6.439E-1	4.143E+0	4.626E+0
-6.439E-1	4.013E+0	4.652E+0
-6.374E-1	4.068E+0	4.649E+0
-6.390E-1	3.997E+0	4.571E+0
-6.423E-1	4.078E+0	4.619E+0
-6.423E-1	3.984E+0	4.639E+0
-6.390E-1	4.029E+0	4.590E+0
-6.406E-1	3.961E+0	4.535E+0
-6.455E-1	4.049E+0	4.574E+0
-6.423E-1	4.068E+0	4.581E+0
-6.358E-1	4.032E+0	4.577E+0
-6.423E-1	3.990E+0	4.616E+0
-6.455E-1	4.039E+0	4.499E+0
-6.406E-1	4.003E+0	4.675E+0
-6.374E-1	4.071E+0	4.616E+0
-6.390E-1	4.029E+0	4.590E+0
-6.439E-1	3.990E+0	4.619E+0
-6.406E-1	4.000E+0	4.590E+0
-6.358E-1	4.010E+0	4.629E+0
-6.423E-1	4.006E+0	4.555E+0
-6.423E-1	4.023E+0	4.519E+0
-6.423E-1	4.052E+0	4.671E+0
-6.374E-1	4.016E+0	4.642E+0
-6.406E-1	4.010E+0	4.519E+0
-6.455E-1	4.026E+0	4.509E+0
-6.390E-1	4.006E+0	4.597E+0
-6.390E-1	4.010E+0	4.597E+0
-6.390E-1	4.039E+0	4.642E+0
-6.423E-1	3.990E+0	4.655E+0
-6.406E-1	4.006E+0	4.626E+0
-6.406E-1	4.016E+0	4.616E+0
-6.423E-1	4.026E+0	4.623E+0
-6.406E-1	3.977E+0	4.548E+0
-6.406E-1	3.984E+0	4.642E+0
-6.374E-1	4.071E+0	4.603E+0
-6.423E-1	3.990E+0	4.581E+0
-6.406E-1	3.980E+0	4.538E+0
-6.423E-1	4.016E+0	4.519E+0
-6.390E-1	4.071E+0	4.649E+0
-6.439E-1	4.023E+0	4.710E+0
-6.439E-1	4.084E+0	4.603E+0
-6.358E-1	4.061E+0	4.525E+0
-6.390E-1	4.071E+0	4.636E+0
-6.423E-1	4.036E+0	4.642E+0
-6.423E-1	3.993E+0	4.629E+0
-6.423E-1	4.052E+0	4.639E+0
-6.374E-1	4.074E+0	4.577E+0
-6.423E-1	4.042E+0	4.655E+0
-6.455E-1	4.029E+0	4.522E+0
-6.406E-1	3.997E+0	4.486E+0
-6.406E-1	3.984E+0	4.555E+0
-6.406E-1	3.954E+0	4.655E+0
-6.439E-1	3.980E+0	4.645E+0
-6.390E-1	4.045E+0	4.577E+0
-6.390E-1	4.023E+0	4.619E+0
-6.406E-1	4.061E+0	4.606E+0
-6.439E-1	3.948E+0	4.551E+0
-6.390E-1	4.065E+0	4.548E+0
-6.374E-1	3.974E+0	4.629E+0
-6.406E-1	3.964E+0	4.639E+0
-6.423E-1	3.961E+0	4.597E+0
-6.390E-1	4.055E+0	4.558E+0
-6.374E-1	3.935E+0	4.655E+0
-6.390E-1	4.019E+0	4.632E+0
-6.423E-1	3.980E+0	4.619E+0
-6.406E-1	4.061E+0	4.597E+0
-6.358E-1	3.977E+0	4.590E+0
-6.374E-1	3.990E+0	4.662E+0
-6.471E-1	3.961E+0	4.603E+0
-6.374E-1	4.013E+0	4.684E+0
-6.390E-1	4.010E+0	4.593E+0
-6.406E-1	4.016E+0	4.694E+0
-6.423E-1	4.036E+0	4.636E+0
-6.374E-1	4.104E+0	4.655E+0
-6.374E-1	4.107E+0	4.509E+0
-6.406E-1	3.967E+0	4.623E+0
-6.423E-1	3.948E+0	4.584E+0
-6.406E-1	3.964E+0	4.626E+0
-6.374E-1	4.052E+0	4.606E+0
-6.374E-1	3.980E+0	4.529E+0
-6.439E-1	3.964E+0	4.568E+0
-6.390E-1	4.039E+0	4.584E+0
-6.374E-1	4.026E+0	4.529E+0
-6.423E-1	4.042E+0	4.600E+0
-6.406E-1	4.039E+0	4.535E+0
-6.406E-1	3.990E+0	4.516E+0
-6.358E-1	3.997E+0	4.555E+0
-6.390E-1	4.074E+0	4.587E+0
-6.423E-1	4.068E+0	4.658E+0
-6.406E-1	4.026E+0	4.584E+0
-6.342E-1	4.091E+0	4.493E+0
-6.390E-1	4.036E+0	4.551E+0
-6.390E-1	3.990E+0	4.658E+0
-6.390E-1	4.032E+0	4.626E+0
-6.358E-1	3.974E+0	4.632E+0
-6.406E-1	3.961E+0	4.486E+0
-6.439E-1	4.013E+0	4.564E+0
-6.390E-1	3.967E+0	4.564E+0
-6.358E-1	4.029E+0	4.603E+0
-6.390E-1	4.081E+0	4.629E+0
-6.406E-1	4.036E+0	4.678E+0
-6.374E-1	4.006E+0	4.662E+0
-6.374E-1	4.045E+0	4.571E+0
-6.406E-1	3.977E+0	4.626E+0
-6.423E-1	4.010E+0	4.577E+0
-6.423E-1	4.019E+0	4.662E+0
-6.374E-1	4.049E+0	4.568E+0
-6.390E-1	3.919E+0	4.636E+0
-6.406E-1	4.023E+0	4.555E+0
-6.423E-1	4.029E+0	4.568E+0
-6.358E-1	4.013E+0	4.584E+0
-6.374E-1	4.032E+0	4.649E+0
-6.406E-1	4.029E+0	4.681E+0
-6.374E-1	3.980E+0	4.603E+0
-6.374E-1	3.997E+0	4.577E+0
-6.374E-1	4.013E+0	4.613E+0
-6.406E-1	4.074E+0	4.593E+0
-6.390E-1	4.013E+0	4.668E+0
-6.374E-1	4.029E+0	4.632E+0
-6.358E-1	3.951E+0	4.603E+0
-6.423E-1	3.993E+0	4.668E+0
-6.406E-1	3.984E+0	4.610E+0
-6.358E-1	3.961E+0	4.555E+0
-6.374E-1	4.032E+0	4.581E+0
-6.423E-1	4.042E+0	4.600E+0
-6.390E-1	4.045E+0	4.593E+0
-6.374E-1	4.006E+0	4.545E+0
-6.374E-1	4.094E+0	4.623E+0
-6.439E-1	4.058E+0	4.623E+0
-6.390E-1	4.097E+0	4.613E+0
-6.358E-1	4.042E+0	4.558E+0
-6.374E-1	4.107E+0	4.593E+0
-6.439E-1	4.091E+0	4.590E+0
-6.406E-1	4.078E+0	4.603E+0
-6.358E-1	3.971E+0	4.551E+0
-6.390E-1	3.990E+0	4.600E+0
-6.423E-1	4.049E+0	4.691E+0
-6.374E-1	3.993E+0	4.551E+0
-6.358E-1	4.058E+0	4.538E+0
-6.406E-1	4.000E+0	4.561E+0
-6.423E-1	4.065E+0	4.629E+0
-6.390E-1	4.023E+0	4.645E+0
-6.358E-1	4.136E+0	4.639E+0
-6.374E-1	3.971E+0	4.619E+0
-6.423E-1	4.071E+0	4.600E+0
-6.390E-1	4.087E+0	4.561E+0
-6.374E-1	4.036E+0	4.668E+0
-6.390E-1	4.000E+0	4.655E+0
-6.423E-1	4.065E+0	4.606E+0
-6.374E-1	4.039E+0	4.564E+0
-6.390E-1	4.010E+0	4.662E+0
-6.390E-1	4.042E+0	4.717E+0
-6.390E-1	4.023E+0	4.600E+0
-6.374E-1	3.967E+0	4.616E+0
-6.358E-1	3.980E+0	4.538E+0
-6.374E-1	3.977E+0	4.587E+0
-6.390E-1	3.987E+0	4.597E+0
-6.374E-1	4.010E+0	4.561E+0
-6.358E-1	4.010E+0	4.645E+0
-6.374E-1	3.958E+0	4.610E+0
-6.390E-1	4.019E+0	4.555E+0
-6.358E-1	4.019E+0	4.613E+0
-6.374E-1	3.932E+0	4.577E+0
-6.374E-1	3.971E+0	4.610E+0
-6.439E-1	4.029E+0	4.542E+0
-6.390E-1	3.961E+0	4.616E+0
-6.325E-1	4.013E+0	4.548E+0
-6.406E-1	3.987E+0	4.542E+0
-6.374E-1	3.990E+0	4.619E+0
-6.358E-1	4.049E+0	4.558E+0
-6.374E-1	3.961E+0	4.584E+0
-6.390E-1	4.000E+0	4.658E+0
-6.423E-1	4.023E+0	4.658E+0
-6.390E-1	4.023E+0	4.571E+0
-6.342E-1	4.045E+0	4.613E+0
-6.358E-1	3.980E+0	4.590E+0
-6.390E-1	4.049E+0	4.590E+0
-6.374E-1	4.003E+0	4.519E+0
-6.374E-1	4.023E+0	4.613E+0
-6.358E-1	4.042E+0	4.558E+0
-6.423E-1	4.039E+0	4.584E+0
-6.390E-1	3.964E+0	4.671E+0
-6.358E-1	4.023E+0	4.662E+0
-6.390E-1	4.049E+0	4.671E+0
-6.406E-1	4.029E+0	4.610E+0
-6.374E-1	3.919E+0	4.597E+0
-6.342E-1	4.081E+0	4.574E+0
-6.406E-1	3.971E+0	4.593E+0
-6.423E-1	3.935E+0	4.623E+0
-6.358E-1	4.029E+0	4.629E+0
-6.358E-1	4.032E+0	4.613E+0
-6.374E-1	4.006E+0	4.584E+0
-6.406E-1	4.100E+0	4.619E+0
-6.374E-1	4.084E+0	4.619E+0
-6.325E-1	3.964E+0	4.616E+0
[truncated: 21,367 more rows]
