# Supplementary material for: Improved ANAP incorporation and VCF analysis reveal details of P2X7 current facilitation and a limited conformational interplay between ATP binding and the intracellular ballast domain
Source: eLife. 2023 Jan 4;12:e82479. doi: 10.7554/eLife.82479 (PMC9859053; doi:10.7554/eLife.82479)
Supplement: Figure 3—figure supplement 3—source data 2. [file elife-82479-fig3-figsupp3-data2.zip › Figure-3_figure-supplement-3_source-data-2/DeltaCys-constructs/d29/13.csv]

-1.719E+0	4.814E+0	5.090E+0
-1.719E+0	4.853E+0	5.116E+0
-1.714E+0	4.830E+0	5.135E+0
-1.713E+0	4.804E+0	5.116E+0
-1.719E+0	4.778E+0	5.106E+0
-1.719E+0	4.876E+0	5.207E+0
-1.714E+0	4.730E+0	5.080E+0
-1.711E+0	4.905E+0	5.220E+0
-1.716E+0	4.795E+0	5.064E+0
-1.719E+0	4.879E+0	5.207E+0
-1.718E+0	4.795E+0	5.171E+0
-1.711E+0	4.717E+0	5.223E+0
-1.716E+0	4.733E+0	5.271E+0
-1.719E+0	4.804E+0	5.216E+0
-1.716E+0	4.798E+0	5.171E+0
-1.711E+0	4.824E+0	5.275E+0
-1.719E+0	4.944E+0	5.171E+0
-1.718E+0	4.856E+0	5.194E+0
-1.714E+0	4.847E+0	5.142E+0
-1.716E+0	4.898E+0	5.177E+0
-1.718E+0	4.817E+0	5.242E+0
-1.721E+0	4.824E+0	5.220E+0
-1.714E+0	4.834E+0	5.054E+0
-1.714E+0	4.850E+0	5.158E+0
-1.718E+0	4.879E+0	5.155E+0
-1.721E+0	4.817E+0	5.203E+0
-1.713E+0	4.808E+0	5.223E+0
-1.711E+0	4.798E+0	5.155E+0
-1.714E+0	4.801E+0	5.096E+0
-1.718E+0	4.817E+0	5.275E+0
-1.713E+0	4.791E+0	5.057E+0
-1.713E+0	4.840E+0	5.197E+0
-1.718E+0	4.775E+0	5.083E+0
-1.721E+0	4.866E+0	5.142E+0
-1.713E+0	4.811E+0	5.255E+0
-1.711E+0	4.801E+0	5.135E+0
-1.721E+0	4.817E+0	5.210E+0
-1.719E+0	4.889E+0	5.246E+0
-1.714E+0	4.782E+0	5.142E+0
-1.713E+0	4.814E+0	5.074E+0
-1.719E+0	4.801E+0	5.177E+0
-1.721E+0	4.791E+0	5.087E+0
-1.714E+0	4.859E+0	5.138E+0
-1.714E+0	4.808E+0	5.187E+0
-1.716E+0	4.817E+0	5.100E+0
-1.718E+0	4.866E+0	5.168E+0
-1.714E+0	4.817E+0	5.174E+0
-1.714E+0	4.817E+0	5.083E+0
-1.716E+0	4.817E+0	5.135E+0
-1.721E+0	4.889E+0	5.187E+0
-1.714E+0	4.782E+0	5.145E+0
-1.713E+0	4.856E+0	5.129E+0
-1.718E+0	4.804E+0	5.148E+0
-1.719E+0	4.804E+0	5.129E+0
-1.714E+0	4.869E+0	5.135E+0
-1.714E+0	4.872E+0	5.113E+0
-1.714E+0	4.808E+0	5.116E+0
-1.718E+0	4.821E+0	5.181E+0
-1.711E+0	4.837E+0	5.181E+0
-1.714E+0	4.762E+0	5.220E+0
-1.716E+0	4.863E+0	5.109E+0
-1.719E+0	4.853E+0	5.252E+0
-1.714E+0	4.840E+0	5.226E+0
-1.714E+0	4.817E+0	5.226E+0
-1.714E+0	4.804E+0	5.194E+0
-1.719E+0	4.785E+0	5.181E+0
-1.713E+0	4.847E+0	5.109E+0
-1.713E+0	4.775E+0	5.132E+0
-1.714E+0	4.853E+0	5.148E+0
-1.721E+0	4.785E+0	5.119E+0
-1.713E+0	4.869E+0	5.190E+0
-1.716E+0	4.821E+0	5.239E+0
-1.714E+0	4.772E+0	5.210E+0
-1.719E+0	4.762E+0	5.083E+0
-1.713E+0	4.856E+0	5.177E+0
-1.713E+0	4.843E+0	5.138E+0
-1.718E+0	4.830E+0	5.126E+0
-1.722E+0	4.856E+0	5.207E+0
-1.713E+0	4.967E+0	5.171E+0
-1.713E+0	4.772E+0	5.171E+0
-1.719E+0	4.889E+0	5.083E+0
-1.721E+0	4.723E+0	5.184E+0
-1.711E+0	4.736E+0	5.074E+0
-1.713E+0	4.827E+0	5.210E+0
-1.716E+0	4.804E+0	5.194E+0
-1.719E+0	4.804E+0	5.103E+0
-1.713E+0	4.811E+0	5.106E+0
-1.713E+0	4.853E+0	5.148E+0
-1.713E+0	4.778E+0	5.194E+0
-1.721E+0	4.791E+0	5.083E+0
-1.714E+0	4.811E+0	5.242E+0
-1.713E+0	4.801E+0	5.223E+0
-1.716E+0	4.824E+0	5.161E+0
-1.716E+0	4.840E+0	5.236E+0
-1.716E+0	4.814E+0	5.265E+0
-1.714E+0	4.856E+0	5.126E+0
-1.716E+0	4.798E+0	5.187E+0
-1.719E+0	4.837E+0	5.281E+0
-1.711E+0	4.772E+0	5.158E+0
-1.710E+0	4.830E+0	5.080E+0
-1.716E+0	4.814E+0	5.220E+0
-1.719E+0	4.804E+0	5.203E+0
-1.714E+0	4.788E+0	5.197E+0
-1.716E+0	4.863E+0	5.177E+0
-1.718E+0	4.824E+0	5.203E+0
-1.714E+0	4.902E+0	5.181E+0
-1.714E+0	4.756E+0	5.207E+0
-1.711E+0	4.801E+0	5.132E+0
-1.716E+0	4.798E+0	5.132E+0
-1.716E+0	4.863E+0	5.184E+0
-1.713E+0	4.834E+0	5.155E+0
-1.716E+0	4.830E+0	5.138E+0
-1.716E+0	4.801E+0	5.174E+0
-1.714E+0	4.847E+0	5.126E+0
-1.716E+0	4.834E+0	5.151E+0
-1.713E+0	4.830E+0	5.223E+0
-1.716E+0	4.749E+0	5.181E+0
-1.718E+0	4.843E+0	5.138E+0
-1.713E+0	4.866E+0	5.138E+0
-1.711E+0	4.814E+0	5.148E+0
-1.718E+0	4.853E+0	5.126E+0
-1.718E+0	4.853E+0	5.119E+0
-1.714E+0	4.791E+0	5.223E+0
-1.711E+0	4.827E+0	5.155E+0
-1.716E+0	4.785E+0	5.148E+0
-1.718E+0	4.804E+0	5.171E+0
-1.714E+0	4.798E+0	5.197E+0
-1.711E+0	4.824E+0	5.226E+0
-1.716E+0	4.817E+0	5.239E+0
-1.721E+0	4.824E+0	5.087E+0
-1.713E+0	4.772E+0	5.207E+0
-1.713E+0	4.785E+0	5.135E+0
-1.716E+0	4.756E+0	5.197E+0
-1.713E+0	4.821E+0	5.236E+0
-1.714E+0	4.804E+0	5.074E+0
-1.713E+0	4.749E+0	5.061E+0
-1.716E+0	4.739E+0	5.187E+0
-1.718E+0	4.785E+0	5.181E+0
-1.716E+0	4.765E+0	5.200E+0
-1.713E+0	4.856E+0	5.155E+0
-1.716E+0	4.834E+0	5.181E+0
-1.721E+0	4.736E+0	5.132E+0
-1.716E+0	4.837E+0	5.074E+0
-1.711E+0	4.830E+0	5.106E+0
-1.716E+0	4.801E+0	5.177E+0
-1.719E+0	4.785E+0	5.168E+0
-1.713E+0	4.840E+0	5.151E+0
-1.713E+0	4.769E+0	5.184E+0
-1.716E+0	4.879E+0	5.161E+0
-1.718E+0	4.775E+0	5.103E+0
-1.718E+0	4.905E+0	5.116E+0
-1.711E+0	4.840E+0	5.187E+0
-1.719E+0	4.759E+0	5.074E+0
-1.721E+0	4.856E+0	5.151E+0
-1.714E+0	4.765E+0	5.168E+0
-1.713E+0	4.808E+0	5.116E+0
-1.719E+0	4.847E+0	5.155E+0
-1.718E+0	4.876E+0	5.103E+0
-1.714E+0	4.853E+0	5.155E+0
-1.708E+0	4.821E+0	5.177E+0
-1.716E+0	4.853E+0	5.132E+0
-1.718E+0	4.749E+0	5.155E+0
-1.716E+0	4.785E+0	5.142E+0
-1.711E+0	4.788E+0	5.197E+0
-1.718E+0	4.821E+0	5.077E+0
-1.716E+0	4.905E+0	5.155E+0
-1.716E+0	4.840E+0	5.126E+0
-1.713E+0	4.821E+0	5.158E+0
-1.721E+0	4.785E+0	5.138E+0
-1.718E+0	4.853E+0	5.077E+0
-1.713E+0	4.759E+0	5.122E+0
-1.714E+0	4.882E+0	5.168E+0
-1.719E+0	4.795E+0	5.171E+0
-1.716E+0	4.853E+0	5.074E+0
-1.716E+0	4.856E+0	5.126E+0
-1.713E+0	4.775E+0	5.161E+0
-1.719E+0	4.850E+0	5.122E+0
-1.716E+0	4.778E+0	5.181E+0
-1.713E+0	4.824E+0	5.100E+0
-1.711E+0	4.814E+0	5.132E+0
-1.716E+0	4.733E+0	5.148E+0
-1.716E+0	4.830E+0	5.100E+0
-1.716E+0	4.714E+0	5.135E+0
-1.713E+0	4.782E+0	5.168E+0
-1.718E+0	4.830E+0	5.087E+0
-1.719E+0	4.892E+0	5.142E+0
-1.713E+0	4.847E+0	5.083E+0
-1.711E+0	4.726E+0	5.100E+0
-1.716E+0	4.752E+0	5.100E+0
-1.716E+0	4.791E+0	5.087E+0
-1.718E+0	4.859E+0	5.190E+0
-1.713E+0	4.769E+0	5.174E+0
-1.714E+0	4.801E+0	5.239E+0
-1.719E+0	4.869E+0	5.113E+0
-1.711E+0	4.834E+0	5.113E+0
-1.713E+0	4.808E+0	5.233E+0
-1.716E+0	4.746E+0	5.116E+0
-1.716E+0	4.827E+0	5.246E+0
-1.714E+0	4.843E+0	5.223E+0
-1.713E+0	4.843E+0	5.181E+0
-1.718E+0	4.808E+0	5.213E+0
-1.719E+0	4.808E+0	5.148E+0
-1.714E+0	4.853E+0	5.168E+0
-1.711E+0	4.808E+0	5.168E+0
-1.716E+0	4.782E+0	5.242E+0
-1.719E+0	4.814E+0	5.129E+0
-1.714E+0	4.746E+0	5.090E+0
-1.714E+0	4.840E+0	5.278E+0
-1.714E+0	4.847E+0	5.132E+0
-1.719E+0	4.859E+0	5.197E+0
-1.714E+0	4.804E+0	5.148E+0
-1.714E+0	4.795E+0	5.164E+0
-1.714E+0	4.834E+0	5.246E+0
-1.719E+0	4.859E+0	5.207E+0
-1.708E+0	4.905E+0	5.074E+0
-1.713E+0	4.821E+0	5.113E+0
-1.713E+0	4.921E+0	5.171E+0
-1.718E+0	4.756E+0	5.103E+0
-1.713E+0	4.837E+0	5.155E+0
-1.713E+0	4.821E+0	5.138E+0
-1.713E+0	4.804E+0	5.246E+0
-1.716E+0	4.882E+0	5.239E+0
-1.714E+0	4.814E+0	5.168E+0
-1.711E+0	4.840E+0	5.181E+0
-1.714E+0	4.879E+0	5.138E+0
-1.719E+0	4.782E+0	5.210E+0
-1.718E+0	4.801E+0	5.168E+0
-1.714E+0	4.853E+0	5.194E+0
-1.718E+0	4.902E+0	5.187E+0
-1.722E+0	4.856E+0	5.148E+0
-1.713E+0	4.850E+0	5.158E+0
-1.714E+0	4.840E+0	5.061E+0
-1.714E+0	4.811E+0	5.135E+0
-1.719E+0	4.785E+0	5.210E+0
-1.710E+0	4.808E+0	5.246E+0
-1.714E+0	4.804E+0	5.122E+0
-1.714E+0	4.798E+0	5.194E+0
-1.718E+0	4.811E+0	5.187E+0
-1.714E+0	4.759E+0	5.158E+0
-1.713E+0	4.801E+0	5.164E+0
-1.716E+0	4.795E+0	5.116E+0
-1.718E+0	4.869E+0	5.083E+0
-1.713E+0	4.859E+0	5.158E+0
-1.716E+0	4.801E+0	5.190E+0
-1.716E+0	4.885E+0	5.184E+0
-1.718E+0	4.772E+0	5.145E+0
-1.714E+0	4.872E+0	5.109E+0
-1.714E+0	4.898E+0	5.161E+0
-1.718E+0	4.889E+0	5.135E+0
-1.719E+0	4.808E+0	5.135E+0
-1.714E+0	4.840E+0	5.145E+0
-1.713E+0	4.746E+0	5.184E+0
-1.718E+0	4.821E+0	5.122E+0
-1.719E+0	4.808E+0	5.181E+0
-1.713E+0	4.840E+0	5.190E+0
-1.714E+0	4.885E+0	5.181E+0
-1.716E+0	4.827E+0	5.174E+0
-1.719E+0	4.834E+0	5.119E+0
-1.713E+0	4.808E+0	5.184E+0
-1.713E+0	4.827E+0	5.041E+0
-1.716E+0	4.824E+0	5.148E+0
-1.713E+0	4.837E+0	5.213E+0
-1.711E+0	4.902E+0	5.122E+0
-1.714E+0	4.782E+0	5.122E+0
-1.713E+0	4.830E+0	5.158E+0
-1.716E+0	4.808E+0	5.148E+0
-1.711E+0	4.801E+0	5.226E+0
-1.711E+0	4.749E+0	5.177E+0
-1.714E+0	4.863E+0	5.190E+0
-1.718E+0	4.804E+0	5.161E+0
-1.714E+0	4.795E+0	5.187E+0
-1.716E+0	4.788E+0	5.148E+0
-1.718E+0	4.869E+0	5.113E+0
-1.714E+0	4.739E+0	5.207E+0
-1.714E+0	4.756E+0	5.145E+0
-1.708E+0	4.782E+0	5.213E+0
-1.716E+0	4.850E+0	5.177E+0
-1.716E+0	4.895E+0	5.093E+0
-1.713E+0	4.847E+0	5.197E+0
-1.713E+0	4.769E+0	5.194E+0
-1.716E+0	4.798E+0	5.155E+0
-1.716E+0	4.908E+0	5.090E+0
-1.716E+0	4.869E+0	5.109E+0
-1.711E+0	4.817E+0	5.203E+0
-1.716E+0	4.837E+0	5.216E+0
-1.716E+0	4.785E+0	5.190E+0
-1.714E+0	4.863E+0	5.145E+0
-1.711E+0	4.834E+0	5.041E+0
-1.718E+0	4.804E+0	5.122E+0
-1.718E+0	4.756E+0	5.142E+0
-1.713E+0	4.775E+0	5.161E+0
-1.710E+0	4.775E+0	5.083E+0
-1.719E+0	4.804E+0	5.252E+0
-1.718E+0	4.782E+0	5.083E+0
-1.714E+0	4.876E+0	5.113E+0
-1.710E+0	4.830E+0	5.155E+0
-1.718E+0	4.853E+0	5.113E+0
-1.714E+0	4.772E+0	5.164E+0
-1.714E+0	4.859E+0	5.138E+0
-1.713E+0	4.866E+0	5.148E+0
-1.716E+0	4.947E+0	5.229E+0
-1.716E+0	4.782E+0	5.116E+0
-1.713E+0	4.804E+0	5.132E+0
-1.711E+0	4.746E+0	5.103E+0
-1.716E+0	4.840E+0	5.164E+0
-1.718E+0	4.811E+0	5.116E+0
-1.713E+0	4.921E+0	5.100E+0
-1.711E+0	4.798E+0	5.207E+0
-1.718E+0	4.908E+0	5.090E+0
-1.714E+0	4.931E+0	5.113E+0
-1.714E+0	4.866E+0	5.168E+0
-1.711E+0	4.778E+0	5.158E+0
-1.718E+0	4.762E+0	5.197E+0
-1.714E+0	4.834E+0	5.135E+0
-1.713E+0	4.850E+0	5.155E+0
-1.710E+0	4.850E+0	5.132E+0
-1.718E+0	4.808E+0	5.246E+0
-1.718E+0	4.808E+0	5.174E+0
-1.714E+0	4.788E+0	5.126E+0
-1.711E+0	4.811E+0	5.229E+0
-1.714E+0	4.827E+0	5.304E+0
-1.718E+0	4.775E+0	5.148E+0
-1.716E+0	4.765E+0	5.184E+0
-1.713E+0	4.876E+0	5.184E+0
-1.716E+0	4.801E+0	5.119E+0
-1.716E+0	4.847E+0	5.220E+0
-1.714E+0	4.788E+0	5.200E+0
-1.713E+0	4.756E+0	5.187E+0
-1.718E+0	4.817E+0	5.288E+0
-1.713E+0	4.827E+0	5.177E+0
-1.714E+0	4.863E+0	5.109E+0
-1.711E+0	4.824E+0	5.151E+0
-1.716E+0	4.814E+0	5.155E+0
-1.716E+0	4.791E+0	5.203E+0
-1.716E+0	4.759E+0	5.220E+0
-1.713E+0	4.911E+0	5.135E+0
-1.716E+0	4.801E+0	5.116E+0
-1.714E+0	4.804E+0	5.164E+0
-1.713E+0	4.782E+0	5.155E+0
-1.711E+0	4.791E+0	5.145E+0
-1.714E+0	4.863E+0	5.067E+0
-1.718E+0	4.856E+0	5.135E+0
-1.716E+0	4.814E+0	5.168E+0
-1.713E+0	4.759E+0	5.151E+0
-1.718E+0	4.778E+0	5.122E+0
-1.719E+0	4.905E+0	5.174E+0
-1.713E+0	4.827E+0	5.145E+0
-1.713E+0	4.840E+0	5.242E+0
-1.718E+0	4.824E+0	5.207E+0
-1.716E+0	4.788E+0	5.080E+0
-1.713E+0	4.908E+0	5.171E+0
-1.713E+0	4.853E+0	5.113E+0
-1.714E+0	4.801E+0	5.116E+0
-1.718E+0	4.863E+0	5.190E+0
-1.711E+0	4.785E+0	5.090E+0
-1.713E+0	4.853E+0	5.197E+0
-1.716E+0	4.759E+0	5.177E+0
-1.718E+0	4.859E+0	5.194E+0
-1.711E+0	4.765E+0	5.190E+0
-1.714E+0	4.752E+0	5.135E+0
-1.716E+0	4.882E+0	5.132E+0
-1.718E+0	4.866E+0	5.155E+0
-1.711E+0	4.726E+0	5.074E+0
-1.710E+0	4.811E+0	5.203E+0
-1.714E+0	4.762E+0	5.129E+0
-1.719E+0	4.785E+0	5.226E+0
-1.711E+0	4.921E+0	5.077E+0
-1.711E+0	4.879E+0	5.119E+0
-1.718E+0	4.847E+0	5.200E+0
-1.718E+0	4.847E+0	5.090E+0
-1.714E+0	4.788E+0	5.168E+0
-1.713E+0	4.775E+0	5.064E+0
-1.716E+0	4.743E+0	5.135E+0
-1.718E+0	4.772E+0	5.148E+0
-1.714E+0	4.769E+0	5.203E+0
-1.713E+0	4.785E+0	5.083E+0
-1.718E+0	4.756E+0	5.168E+0
-1.718E+0	4.872E+0	5.155E+0
-1.713E+0	4.720E+0	5.168E+0
-1.713E+0	4.752E+0	5.171E+0
-1.716E+0	4.824E+0	5.213E+0
-1.718E+0	4.804E+0	5.226E+0
-1.711E+0	4.895E+0	5.142E+0
-1.714E+0	4.801E+0	5.113E+0
-1.714E+0	4.808E+0	5.220E+0
-1.721E+0	4.811E+0	5.174E+0
-1.713E+0	4.804E+0	5.171E+0
-1.713E+0	4.759E+0	5.090E+0
-1.713E+0	4.856E+0	5.161E+0
-1.719E+0	4.863E+0	5.242E+0
-1.713E+0	4.798E+0	5.158E+0
-1.711E+0	4.772E+0	5.151E+0
-1.716E+0	4.817E+0	5.135E+0
-1.719E+0	4.759E+0	5.148E+0
-1.714E+0	4.817E+0	5.239E+0
-1.714E+0	4.882E+0	5.148E+0
-1.714E+0	4.905E+0	5.171E+0
-1.721E+0	4.795E+0	5.174E+0
-1.711E+0	4.866E+0	5.155E+0
-1.711E+0	4.814E+0	5.129E+0
-1.713E+0	4.814E+0	5.194E+0
-1.716E+0	4.733E+0	5.174E+0
-1.711E+0	4.791E+0	5.184E+0
-1.711E+0	4.791E+0	5.168E+0
-1.716E+0	4.788E+0	5.203E+0
-1.719E+0	4.830E+0	5.109E+0
-1.713E+0	4.876E+0	5.142E+0
-1.711E+0	4.824E+0	5.074E+0
-1.716E+0	4.804E+0	5.064E+0
-1.714E+0	4.837E+0	5.174E+0
-1.713E+0	4.863E+0	5.119E+0
-1.714E+0	4.817E+0	5.061E+0
-1.716E+0	4.765E+0	5.132E+0
-1.718E+0	4.759E+0	5.151E+0
-1.711E+0	4.782E+0	5.126E+0
-1.711E+0	4.863E+0	5.161E+0
-1.716E+0	4.834E+0	5.161E+0
-1.719E+0	4.814E+0	5.119E+0
-1.713E+0	4.834E+0	5.177E+0
-1.716E+0	4.827E+0	5.200E+0
-1.716E+0	4.811E+0	5.190E+0
-1.716E+0	4.905E+0	5.200E+0
-1.711E+0	4.759E+0	5.113E+0
-1.716E+0	4.882E+0	5.181E+0
-1.716E+0	4.830E+0	5.239E+0
-1.718E+0	4.814E+0	5.100E+0
-1.711E+0	4.720E+0	5.135E+0
-1.714E+0	4.830E+0	5.220E+0
-1.716E+0	4.824E+0	5.174E+0
-1.716E+0	4.778E+0	5.148E+0
-1.711E+0	4.840E+0	5.158E+0
-1.711E+0	4.834E+0	5.119E+0
-1.716E+0	4.840E+0	5.233E+0
-1.718E+0	4.885E+0	5.093E+0
-1.714E+0	4.811E+0	5.226E+0
-1.711E+0	4.801E+0	5.197E+0
-1.714E+0	4.843E+0	5.035E+0
-1.714E+0	4.772E+0	5.161E+0
-1.713E+0	4.782E+0	5.184E+0
-1.711E+0	4.782E+0	5.038E+0
-1.718E+0	4.859E+0	5.151E+0
-1.716E+0	4.791E+0	5.171E+0
-1.711E+0	4.885E+0	5.203E+0
-1.713E+0	4.808E+0	5.142E+0
-1.716E+0	4.795E+0	5.113E+0
-1.716E+0	4.837E+0	5.061E+0
-1.711E+0	4.821E+0	5.148E+0
-1.713E+0	4.814E+0	5.093E+0
-1.718E+0	4.801E+0	5.148E+0
-1.716E+0	4.769E+0	5.223E+0
-1.713E+0	4.804E+0	5.151E+0
-1.711E+0	4.730E+0	5.109E+0
-1.714E+0	4.821E+0	5.093E+0
-1.716E+0	4.911E+0	5.106E+0
-1.714E+0	4.808E+0	5.129E+0
-1.710E+0	4.840E+0	5.187E+0
-1.716E+0	4.814E+0	5.151E+0
-1.719E+0	4.804E+0	5.090E+0
-1.713E+0	4.697E+0	5.129E+0
-1.710E+0	4.756E+0	5.113E+0
-1.718E+0	4.863E+0	5.194E+0
-1.716E+0	4.908E+0	5.207E+0
-1.713E+0	4.821E+0	5.119E+0
-1.711E+0	4.924E+0	5.158E+0
-1.719E+0	4.859E+0	5.184E+0
-1.719E+0	4.762E+0	5.271E+0
-1.713E+0	4.898E+0	5.174E+0
-1.706E+0	4.830E+0	5.113E+0
-1.716E+0	4.898E+0	5.233E+0
-1.719E+0	4.847E+0	5.122E+0
-1.711E+0	4.866E+0	5.103E+0
-1.713E+0	4.872E+0	5.161E+0
-1.714E+0	4.847E+0	5.249E+0
-1.713E+0	4.830E+0	5.119E+0
-1.714E+0	4.837E+0	5.207E+0
-1.713E+0	4.791E+0	5.100E+0
-1.716E+0	4.921E+0	5.138E+0
-1.716E+0	4.843E+0	5.161E+0
-1.714E+0	4.843E+0	5.090E+0
-1.713E+0	4.830E+0	5.100E+0
-1.718E+0	4.804E+0	5.164E+0
-1.716E+0	4.834E+0	5.096E+0
-1.714E+0	4.937E+0	5.100E+0
-1.711E+0	4.808E+0	5.151E+0
-1.716E+0	4.707E+0	5.106E+0
-1.714E+0	4.837E+0	5.096E+0
-1.714E+0	4.866E+0	5.210E+0
-1.713E+0	4.863E+0	5.190E+0
-1.719E+0	4.885E+0	5.226E+0
-1.716E+0	4.765E+0	5.083E+0
-1.713E+0	4.824E+0	5.194E+0
-1.713E+0	4.726E+0	5.148E+0
-1.714E+0	4.876E+0	5.106E+0
-1.716E+0	4.804E+0	5.168E+0
-1.714E+0	4.863E+0	5.126E+0
-1.711E+0	4.834E+0	5.093E+0
-1.716E+0	4.785E+0	5.126E+0
-1.718E+0	4.785E+0	5.106E+0
-1.718E+0	4.911E+0	5.171E+0
-1.711E+0	4.840E+0	5.158E+0
-1.716E+0	4.853E+0	5.148E+0
-1.718E+0	4.853E+0	5.142E+0
-1.714E+0	4.856E+0	5.158E+0
-1.713E+0	4.941E+0	5.177E+0
-1.716E+0	4.714E+0	5.113E+0
-1.719E+0	4.853E+0	5.119E+0
-1.711E+0	4.811E+0	5.122E+0
-1.710E+0	4.859E+0	5.151E+0
-1.718E+0	4.928E+0	5.158E+0
-1.716E+0	4.801E+0	5.200E+0
-1.714E+0	4.798E+0	5.126E+0
-1.714E+0	4.827E+0	5.155E+0
-1.714E+0	4.785E+0	5.090E+0
-1.716E+0	4.834E+0	5.119E+0
-1.711E+0	4.892E+0	5.239E+0
-1.711E+0	4.788E+0	5.145E+0
-1.716E+0	4.856E+0	5.119E+0
-1.714E+0	4.827E+0	5.119E+0
-1.713E+0	4.808E+0	5.113E+0
-1.710E+0	4.872E+0	5.129E+0
-1.716E+0	4.840E+0	5.145E+0
-1.716E+0	4.859E+0	5.171E+0
-1.711E+0	4.830E+0	5.194E+0
-1.713E+0	4.837E+0	5.194E+0
-1.714E+0	4.850E+0	5.177E+0
-1.718E+0	4.772E+0	5.168E+0
-1.713E+0	4.817E+0	5.190E+0
-1.713E+0	4.817E+0	5.164E+0
-1.716E+0	4.798E+0	5.203E+0
-1.718E+0	4.827E+0	5.161E+0
-1.711E+0	4.778E+0	5.194E+0
-1.711E+0	4.850E+0	5.314E+0
-1.716E+0	4.765E+0	5.145E+0
-1.718E+0	4.730E+0	5.109E+0
-1.714E+0	4.824E+0	5.174E+0
-1.713E+0	4.769E+0	5.229E+0
-1.714E+0	4.814E+0	5.246E+0
-1.719E+0	4.902E+0	5.158E+0
-1.713E+0	4.834E+0	5.138E+0
-1.713E+0	4.756E+0	5.194E+0
-1.716E+0	4.830E+0	5.171E+0
-1.719E+0	4.885E+0	5.187E+0
-1.711E+0	4.827E+0	5.168E+0
-1.714E+0	4.866E+0	5.135E+0
-1.716E+0	4.847E+0	5.203E+0
-1.719E+0	4.843E+0	5.151E+0
-1.713E+0	4.798E+0	5.054E+0
-1.713E+0	4.843E+0	5.116E+0
-1.716E+0	4.798E+0	5.168E+0
-1.714E+0	4.759E+0	5.177E+0
-1.713E+0	4.778E+0	5.151E+0
-1.714E+0	4.798E+0	5.126E+0
-1.716E+0	4.798E+0	5.142E+0
-1.719E+0	4.772E+0	5.155E+0
-1.711E+0	4.720E+0	5.158E+0
-1.714E+0	4.814E+0	5.194E+0
-1.718E+0	4.863E+0	5.057E+0
-1.719E+0	4.788E+0	5.106E+0
-1.714E+0	4.788E+0	5.158E+0
-1.713E+0	4.869E+0	5.083E+0
-1.714E+0	4.814E+0	5.213E+0
-1.721E+0	4.804E+0	5.223E+0
-1.713E+0	4.928E+0	5.138E+0
-1.713E+0	4.808E+0	5.171E+0
-1.714E+0	4.752E+0	5.002E+0
-1.718E+0	4.817E+0	5.164E+0
-1.711E+0	4.827E+0	5.203E+0
-1.714E+0	4.814E+0	5.226E+0
-1.714E+0	4.827E+0	5.236E+0
-1.718E+0	4.889E+0	5.122E+0
-1.711E+0	4.762E+0	5.171E+0
-1.713E+0	4.827E+0	5.288E+0
-1.714E+0	4.834E+0	5.177E+0
-1.716E+0	4.882E+0	5.151E+0
-1.708E+0	4.801E+0	5.236E+0
-1.713E+0	4.785E+0	5.223E+0
-1.714E+0	4.801E+0	5.126E+0
-1.718E+0	4.866E+0	5.259E+0
-1.713E+0	4.752E+0	5.207E+0
-1.713E+0	4.882E+0	5.090E+0
-1.714E+0	4.837E+0	5.168E+0
-1.718E+0	4.775E+0	5.223E+0
-1.711E+0	4.872E+0	5.207E+0
-1.713E+0	4.859E+0	5.126E+0
-1.714E+0	4.798E+0	5.138E+0
-1.719E+0	4.801E+0	5.119E+0
-1.710E+0	4.759E+0	5.239E+0
-1.713E+0	4.765E+0	5.216E+0
-1.716E+0	4.970E+0	5.148E+0
-1.716E+0	4.782E+0	5.177E+0
-1.713E+0	4.840E+0	5.155E+0
-1.713E+0	4.759E+0	5.129E+0
-1.716E+0	4.798E+0	5.213E+0
-1.718E+0	4.872E+0	5.061E+0
-1.711E+0	4.843E+0	5.216E+0
-1.710E+0	4.791E+0	5.164E+0
-1.718E+0	4.889E+0	5.194E+0
-1.714E+0	4.817E+0	5.113E+0
-1.711E+0	4.834E+0	5.226E+0
-1.708E+0	4.778E+0	5.129E+0
-1.718E+0	4.821E+0	5.109E+0
-1.716E+0	4.804E+0	5.164E+0
-1.711E+0	4.869E+0	5.113E+0
-1.713E+0	4.775E+0	5.200E+0
-1.716E+0	4.937E+0	5.252E+0
-1.716E+0	4.898E+0	5.138E+0
-1.711E+0	4.840E+0	5.259E+0
-1.711E+0	4.785E+0	5.187E+0
-1.719E+0	4.752E+0	5.129E+0
-1.719E+0	4.859E+0	5.155E+0
-1.713E+0	4.769E+0	5.184E+0
-1.713E+0	4.808E+0	5.242E+0
-1.711E+0	4.824E+0	5.171E+0
-1.718E+0	4.817E+0	5.181E+0
-1.711E+0	4.759E+0	5.129E+0
-1.711E+0	4.905E+0	5.174E+0
-1.718E+0	4.853E+0	5.093E+0
-1.714E+0	4.840E+0	5.213E+0
-1.711E+0	4.801E+0	5.077E+0
-1.713E+0	4.811E+0	5.126E+0
-1.716E+0	4.863E+0	5.226E+0
-1.716E+0	4.918E+0	5.116E+0
-1.713E+0	4.788E+0	5.281E+0
-1.710E+0	4.817E+0	5.041E+0
-1.716E+0	4.859E+0	5.174E+0
-1.714E+0	4.850E+0	5.106E+0
-1.713E+0	4.795E+0	5.148E+0
-1.711E+0	4.785E+0	5.164E+0
-1.714E+0	4.911E+0	5.161E+0
-1.716E+0	4.782E+0	5.119E+0
-1.713E+0	4.869E+0	5.142E+0
-1.711E+0	4.788E+0	5.048E+0
-1.716E+0	4.814E+0	5.113E+0
-1.718E+0	4.746E+0	5.223E+0
-1.714E+0	4.778E+0	5.233E+0
-1.711E+0	4.830E+0	5.158E+0
-1.714E+0	4.834E+0	5.132E+0
-1.716E+0	4.843E+0	5.109E+0
-1.713E+0	4.821E+0	5.226E+0
-1.714E+0	4.856E+0	5.155E+0
-1.716E+0	4.824E+0	5.113E+0
-1.716E+0	4.811E+0	5.031E+0
-1.713E+0	4.872E+0	5.190E+0
-1.711E+0	4.795E+0	5.054E+0
-1.714E+0	4.853E+0	5.151E+0
-1.713E+0	4.843E+0	5.181E+0
-1.714E+0	4.795E+0	5.155E+0
-1.713E+0	4.814E+0	5.109E+0
-1.714E+0	4.782E+0	5.184E+0
-1.716E+0	4.882E+0	5.145E+0
-1.711E+0	4.788E+0	5.174E+0
-1.711E+0	4.840E+0	5.194E+0
-1.716E+0	4.801E+0	5.100E+0
-1.716E+0	4.853E+0	5.138E+0
-1.713E+0	4.778E+0	5.151E+0
-1.713E+0	4.869E+0	5.145E+0
-1.716E+0	4.824E+0	5.148E+0
-1.714E+0	4.944E+0	5.129E+0
-1.711E+0	4.876E+0	5.148E+0
-1.713E+0	4.743E+0	5.132E+0
-1.714E+0	4.856E+0	5.181E+0
-1.716E+0	4.879E+0	5.252E+0
-1.714E+0	4.863E+0	5.242E+0
-1.711E+0	4.743E+0	5.190E+0
-1.716E+0	4.694E+0	5.216E+0
-1.716E+0	4.853E+0	5.155E+0
-1.713E+0	4.817E+0	5.194E+0
-1.713E+0	4.843E+0	5.223E+0
-1.718E+0	4.752E+0	5.119E+0
-1.716E+0	4.892E+0	5.122E+0
-1.713E+0	4.788E+0	5.177E+0
-1.714E+0	4.804E+0	5.265E+0
-1.714E+0	4.817E+0	5.138E+0
-1.716E+0	4.801E+0	5.171E+0
-1.714E+0	4.834E+0	5.148E+0
-1.710E+0	4.859E+0	5.216E+0
-1.716E+0	4.827E+0	5.151E+0
-1.716E+0	4.811E+0	5.190E+0
-1.713E+0	4.791E+0	5.226E+0
-1.711E+0	4.824E+0	5.155E+0
-1.716E+0	4.824E+0	5.096E+0
-1.716E+0	4.876E+0	5.210E+0
-1.710E+0	4.830E+0	5.194E+0
-1.710E+0	4.834E+0	5.194E+0
-1.716E+0	4.746E+0	5.187E+0
-1.718E+0	4.827E+0	5.236E+0
-1.713E+0	4.814E+0	5.103E+0
-1.710E+0	4.859E+0	5.181E+0
-1.718E+0	4.772E+0	5.106E+0
-1.716E+0	4.872E+0	5.239E+0
-1.711E+0	4.869E+0	5.096E+0
-1.711E+0	4.795E+0	5.184E+0
-1.718E+0	4.837E+0	5.113E+0
-1.716E+0	4.827E+0	5.226E+0
-1.711E+0	4.772E+0	5.190E+0
-1.710E+0	4.762E+0	5.246E+0
-1.716E+0	4.808E+0	5.194E+0
-1.714E+0	4.772E+0	5.200E+0
-1.711E+0	4.795E+0	5.109E+0
-1.710E+0	4.811E+0	5.174E+0
-1.714E+0	4.775E+0	5.171E+0
-1.716E+0	4.772E+0	5.210E+0
-1.713E+0	4.791E+0	5.203E+0
-1.711E+0	4.937E+0	5.135E+0
-1.716E+0	4.769E+0	5.194E+0
-1.714E+0	4.827E+0	5.249E+0
-1.711E+0	4.749E+0	5.210E+0
-1.710E+0	4.827E+0	5.184E+0
-1.716E+0	4.798E+0	5.142E+0
-1.716E+0	4.843E+0	5.200E+0
-1.711E+0	4.837E+0	5.226E+0
-1.713E+0	4.866E+0	5.200E+0
-1.714E+0	4.895E+0	5.194E+0
-1.716E+0	4.837E+0	5.187E+0
-1.711E+0	4.843E+0	5.158E+0
-1.711E+0	4.801E+0	5.138E+0
-1.711E+0	4.788E+0	5.236E+0
-1.714E+0	4.772E+0	5.226E+0
-1.710E+0	4.863E+0	5.148E+0
-1.711E+0	4.798E+0	5.177E+0
-1.716E+0	4.834E+0	5.207E+0
-1.718E+0	4.785E+0	5.194E+0
-1.711E+0	4.821E+0	5.090E+0
-1.713E+0	4.830E+0	5.138E+0
-1.713E+0	4.834E+0	5.103E+0
-1.718E+0	4.847E+0	5.278E+0
-1.711E+0	4.876E+0	5.119E+0
-1.711E+0	4.701E+0	5.164E+0
-1.713E+0	4.782E+0	5.164E+0
-1.718E+0	4.775E+0	5.119E+0
-1.713E+0	4.856E+0	5.164E+0
-1.711E+0	4.801E+0	5.210E+0
-1.714E+0	4.808E+0	5.181E+0
-1.716E+0	4.856E+0	5.181E+0
-1.708E+0	4.788E+0	5.190E+0
-1.713E+0	4.752E+0	5.177E+0
-1.714E+0	4.733E+0	5.168E+0
-1.718E+0	4.840E+0	5.103E+0
-1.711E+0	4.775E+0	5.138E+0
-1.711E+0	4.889E+0	5.100E+0
-1.713E+0	4.834E+0	5.126E+0
-1.718E+0	4.720E+0	5.109E+0
-1.711E+0	4.892E+0	5.174E+0
-1.710E+0	4.869E+0	5.168E+0
-1.713E+0	4.834E+0	5.057E+0
-1.718E+0	4.821E+0	5.181E+0
-1.710E+0	4.765E+0	5.087E+0
-1.711E+0	4.788E+0	5.184E+0
-1.716E+0	4.840E+0	5.184E+0
-1.718E+0	4.840E+0	5.229E+0
-1.710E+0	4.769E+0	5.171E+0
-1.713E+0	4.843E+0	5.187E+0
-1.716E+0	4.859E+0	5.129E+0
-1.719E+0	4.866E+0	5.177E+0
-1.711E+0	4.817E+0	5.119E+0
-1.710E+0	4.788E+0	5.138E+0
-1.714E+0	4.717E+0	5.132E+0
-1.716E+0	4.847E+0	5.216E+0
-1.711E+0	4.798E+0	5.216E+0
-1.710E+0	4.830E+0	5.190E+0
-1.713E+0	4.876E+0	5.220E+0
-1.716E+0	4.798E+0	5.096E+0
-1.713E+0	4.785E+0	5.236E+0
-1.713E+0	4.811E+0	5.093E+0
-1.716E+0	4.885E+0	5.129E+0
-1.718E+0	4.739E+0	5.132E+0
-1.714E+0	4.801E+0	5.113E+0
-1.711E+0	4.869E+0	5.187E+0
-1.714E+0	4.811E+0	5.190E+0
-1.716E+0	4.785E+0	5.200E+0
-1.708E+0	4.827E+0	5.171E+0
-1.711E+0	4.778E+0	5.174E+0
-1.714E+0	4.808E+0	5.242E+0
-1.714E+0	4.827E+0	5.151E+0
-1.710E+0	4.863E+0	5.194E+0
-1.710E+0	4.863E+0	5.067E+0
-1.714E+0	4.772E+0	5.177E+0
-1.714E+0	4.785E+0	5.184E+0
-1.711E+0	4.834E+0	5.113E+0
-1.711E+0	4.840E+0	5.132E+0
-1.713E+0	4.876E+0	5.103E+0
-1.714E+0	4.827E+0	5.216E+0
-1.711E+0	4.752E+0	5.148E+0
-1.711E+0	4.795E+0	5.236E+0
-1.714E+0	4.684E+0	5.242E+0
-1.714E+0	4.778E+0	5.239E+0
-1.711E+0	4.834E+0	5.246E+0
-1.710E+0	4.921E+0	5.197E+0
-1.714E+0	4.785E+0	5.203E+0
-1.716E+0	4.817E+0	5.181E+0
-1.713E+0	4.817E+0	5.207E+0
-1.710E+0	4.827E+0	5.145E+0
-1.716E+0	4.791E+0	5.242E+0
-1.714E+0	4.723E+0	5.126E+0
-1.713E+0	4.772E+0	5.210E+0
-1.710E+0	4.756E+0	5.119E+0
-1.718E+0	4.798E+0	5.142E+0
-1.719E+0	4.788E+0	5.041E+0
-1.713E+0	4.782E+0	5.145E+0
-1.713E+0	4.811E+0	5.161E+0
-1.716E+0	4.785E+0	5.145E+0
-1.714E+0	4.782E+0	5.236E+0
-1.714E+0	4.752E+0	5.148E+0
-1.710E+0	4.795E+0	5.158E+0
-1.714E+0	4.824E+0	5.155E+0
-1.713E+0	4.847E+0	5.142E+0
-1.710E+0	4.856E+0	5.177E+0
-1.708E+0	4.804E+0	5.119E+0
-1.714E+0	4.795E+0	5.113E+0
-1.718E+0	4.782E+0	5.187E+0
-1.713E+0	4.814E+0	5.275E+0
-1.711E+0	4.749E+0	5.275E+0
-1.714E+0	4.859E+0	5.090E+0
-1.716E+0	4.824E+0	5.109E+0
-1.713E+0	4.876E+0	5.158E+0
-1.708E+0	4.824E+0	5.161E+0
-1.718E+0	4.788E+0	5.122E+0
-1.713E+0	4.759E+0	5.194E+0
-1.714E+0	4.726E+0	5.164E+0
-1.710E+0	4.808E+0	5.203E+0
-1.718E+0	4.752E+0	5.174E+0
-1.714E+0	4.701E+0	5.129E+0
-1.713E+0	4.710E+0	5.268E+0
-1.711E+0	4.892E+0	5.138E+0
-1.716E+0	4.756E+0	5.233E+0
-1.719E+0	4.843E+0	5.197E+0
-1.713E+0	4.778E+0	5.158E+0
-1.708E+0	4.788E+0	5.177E+0
-1.716E+0	4.895E+0	5.210E+0
-1.716E+0	4.872E+0	5.213E+0
-1.710E+0	4.908E+0	5.297E+0
-1.708E+0	4.866E+0	5.187E+0
-1.716E+0	4.814E+0	5.168E+0
-1.714E+0	4.817E+0	5.148E+0
-1.711E+0	4.885E+0	5.210E+0
-1.710E+0	4.801E+0	5.213E+0
-1.716E+0	4.843E+0	5.145E+0
-1.714E+0	4.840E+0	5.126E+0
-1.713E+0	4.856E+0	5.145E+0
-1.713E+0	4.798E+0	5.161E+0
-1.716E+0	4.843E+0	5.301E+0
-1.718E+0	4.853E+0	5.181E+0
-1.711E+0	4.791E+0	5.174E+0
-1.711E+0	4.847E+0	5.226E+0
-1.713E+0	4.798E+0	5.129E+0
-1.716E+0	4.785E+0	5.096E+0
-1.708E+0	4.769E+0	5.194E+0
-1.708E+0	4.811E+0	5.171E+0
-1.718E+0	4.879E+0	5.119E+0
-1.716E+0	4.804E+0	5.113E+0
-1.711E+0	4.837E+0	5.057E+0
-1.713E+0	4.817E+0	5.177E+0
-1.718E+0	4.866E+0	5.246E+0
-1.718E+0	4.908E+0	5.216E+0
-1.711E+0	4.840E+0	5.126E+0
-1.713E+0	4.808E+0	5.090E+0
-1.714E+0	4.795E+0	5.226E+0
-1.716E+0	4.847E+0	5.174E+0
-1.713E+0	4.856E+0	5.200E+0
-1.711E+0	4.788E+0	5.119E+0
-1.716E+0	4.788E+0	5.220E+0
-1.714E+0	4.853E+0	5.109E+0
-1.711E+0	4.811E+0	5.246E+0
-1.711E+0	4.782E+0	5.197E+0
-1.716E+0	4.847E+0	5.145E+0
-1.716E+0	4.879E+0	5.252E+0
-1.711E+0	4.817E+0	5.113E+0
-1.716E+0	4.824E+0	5.181E+0
-1.714E+0	4.872E+0	5.184E+0
-1.716E+0	4.821E+0	5.119E+0
-1.711E+0	4.795E+0	5.184E+0
-1.713E+0	4.830E+0	5.184E+0
-1.716E+0	4.804E+0	5.210E+0
-1.719E+0	4.762E+0	5.100E+0
-1.714E+0	4.827E+0	5.129E+0
-1.711E+0	4.837E+0	5.223E+0
-1.716E+0	4.905E+0	5.233E+0
-1.718E+0	4.889E+0	5.213E+0
-1.711E+0	4.804E+0	5.200E+0
-1.714E+0	4.785E+0	5.278E+0
-1.716E+0	4.798E+0	5.138E+0
-1.718E+0	4.804E+0	5.317E+0
-1.713E+0	4.876E+0	5.074E+0
-1.711E+0	4.759E+0	5.122E+0
-1.716E+0	4.863E+0	5.171E+0
-1.718E+0	4.869E+0	5.132E+0
-1.713E+0	4.811E+0	5.048E+0
-1.711E+0	4.795E+0	5.190E+0
-1.716E+0	4.843E+0	5.129E+0
-1.716E+0	4.772E+0	5.203E+0
-1.713E+0	4.808E+0	5.122E+0
-1.713E+0	4.775E+0	5.142E+0
-1.718E+0	4.830E+0	5.174E+0
-1.718E+0	4.791E+0	5.116E+0
-1.710E+0	4.821E+0	5.119E+0
-1.711E+0	4.853E+0	5.148E+0
-1.716E+0	4.847E+0	5.138E+0
-1.718E+0	4.788E+0	5.207E+0
-1.711E+0	4.827E+0	5.106E+0
-1.714E+0	4.872E+0	5.190E+0
-1.716E+0	4.876E+0	5.171E+0
-1.716E+0	4.746E+0	5.190E+0
-1.713E+0	4.808E+0	5.207E+0
-1.714E+0	4.798E+0	5.190E+0
-1.716E+0	4.872E+0	5.103E+0
-1.718E+0	4.749E+0	5.213E+0
-1.711E+0	4.859E+0	5.210E+0
-1.711E+0	4.808E+0	5.093E+0
-1.716E+0	4.782E+0	5.155E+0
-1.718E+0	4.837E+0	5.174E+0
-1.711E+0	4.782E+0	5.116E+0
-1.716E+0	4.866E+0	5.109E+0
-1.714E+0	4.830E+0	5.271E+0
-1.718E+0	4.850E+0	5.142E+0
-1.711E+0	4.791E+0	5.181E+0
-1.711E+0	4.791E+0	5.181E+0
-1.714E+0	4.749E+0	5.129E+0
-1.719E+0	4.778E+0	5.194E+0
-1.711E+0	4.863E+0	5.216E+0
-1.713E+0	4.850E+0	5.164E+0
-1.714E+0	4.853E+0	5.194E+0
-1.718E+0	4.859E+0	5.262E+0
-1.713E+0	4.843E+0	5.197E+0
-1.714E+0	4.895E+0	5.203E+0
-1.714E+0	4.847E+0	5.184E+0
-1.716E+0	4.782E+0	5.181E+0
-1.711E+0	4.824E+0	5.184E+0
-1.713E+0	4.801E+0	5.161E+0
-1.716E+0	4.915E+0	5.119E+0
-1.716E+0	4.752E+0	5.096E+0
-1.711E+0	4.808E+0	5.135E+0
-1.714E+0	4.814E+0	5.184E+0
-1.714E+0	4.821E+0	5.181E+0
-1.714E+0	4.843E+0	5.148E+0
-1.710E+0	4.859E+0	5.151E+0
-1.713E+0	4.801E+0	5.158E+0
-1.718E+0	4.814E+0	5.197E+0
-1.714E+0	4.756E+0	5.223E+0
-1.713E+0	4.902E+0	5.119E+0
-1.710E+0	4.723E+0	5.083E+0
-1.714E+0	4.847E+0	5.207E+0
-1.718E+0	4.801E+0	5.200E+0
-1.713E+0	4.811E+0	5.148E+0
-1.710E+0	4.817E+0	5.164E+0
-1.718E+0	4.911E+0	5.181E+0
-1.714E+0	4.859E+0	5.164E+0
-1.711E+0	4.902E+0	5.122E+0
-1.714E+0	4.821E+0	5.190E+0
-1.716E+0	4.960E+0	5.213E+0
-1.716E+0	4.726E+0	5.226E+0
-1.713E+0	4.814E+0	5.142E+0
-1.710E+0	4.801E+0	5.135E+0
-1.718E+0	4.827E+0	5.181E+0
-1.718E+0	4.749E+0	5.194E+0
-1.713E+0	4.730E+0	5.148E+0
-1.710E+0	4.895E+0	5.113E+0
-1.716E+0	4.788E+0	5.184E+0
-1.714E+0	4.824E+0	5.070E+0
-1.711E+0	4.866E+0	5.142E+0
-1.708E+0	4.749E+0	5.151E+0
-1.713E+0	4.782E+0	5.200E+0
-1.713E+0	4.808E+0	5.151E+0
-1.711E+0	4.895E+0	5.184E+0
-1.713E+0	4.834E+0	5.216E+0
-1.716E+0	4.889E+0	5.187E+0
-1.714E+0	4.869E+0	5.148E+0
-1.711E+0	4.785E+0	5.155E+0
-1.711E+0	4.869E+0	5.109E+0
-1.718E+0	4.769E+0	5.213E+0
-1.716E+0	4.808E+0	5.155E+0
-1.711E+0	4.811E+0	5.096E+0
-1.710E+0	4.817E+0	5.246E+0
-1.716E+0	4.892E+0	5.239E+0
-1.714E+0	4.804E+0	5.187E+0
-1.714E+0	4.782E+0	5.119E+0
-1.711E+0	4.837E+0	5.151E+0
-1.716E+0	4.782E+0	5.223E+0
-1.716E+0	4.817E+0	5.158E+0
-1.710E+0	4.850E+0	5.220E+0
-1.711E+0	4.684E+0	5.122E+0
-1.718E+0	4.756E+0	5.155E+0
-1.716E+0	4.837E+0	5.174E+0
-1.713E+0	4.743E+0	5.145E+0
-1.710E+0	4.730E+0	5.194E+0
-1.718E+0	4.827E+0	5.190E+0
-1.716E+0	4.821E+0	5.106E+0
-1.711E+0	4.756E+0	5.158E+0
-1.713E+0	4.840E+0	5.223E+0
-1.718E+0	4.785E+0	5.168E+0
-1.713E+0	4.821E+0	5.158E+0
-1.711E+0	4.859E+0	5.220E+0
-1.710E+0	4.762E+0	5.181E+0
-1.718E+0	4.814E+0	5.207E+0
-1.713E+0	4.866E+0	5.148E+0
-1.713E+0	4.856E+0	5.103E+0
-1.710E+0	4.782E+0	5.080E+0
-1.718E+0	4.853E+0	5.090E+0
-1.718E+0	4.811E+0	5.119E+0
-1.714E+0	4.830E+0	5.135E+0
-1.711E+0	4.817E+0	5.148E+0
-1.716E+0	4.847E+0	5.077E+0
-1.716E+0	4.863E+0	5.200E+0
-1.711E+0	4.895E+0	5.129E+0
-1.710E+0	4.834E+0	5.171E+0
-1.714E+0	4.872E+0	5.155E+0
-1.714E+0	4.804E+0	5.210E+0
-1.713E+0	4.834E+0	5.164E+0
-1.711E+0	4.837E+0	5.181E+0
-1.716E+0	4.759E+0	5.057E+0
-1.711E+0	4.837E+0	5.236E+0
-1.711E+0	4.795E+0	5.148E+0
-1.710E+0	4.885E+0	5.314E+0
-1.714E+0	4.788E+0	5.226E+0
-1.716E+0	4.824E+0	5.158E+0
-1.713E+0	4.791E+0	5.093E+0
-1.713E+0	4.811E+0	5.113E+0
-1.716E+0	4.847E+0	5.116E+0
-1.714E+0	4.736E+0	5.207E+0
-1.710E+0	4.739E+0	5.207E+0
-1.711E+0	4.827E+0	5.155E+0
-1.714E+0	4.928E+0	5.113E+0
-1.718E+0	4.775E+0	5.184E+0
-1.710E+0	4.882E+0	5.177E+0
-1.711E+0	4.934E+0	5.190E+0
-1.718E+0	4.824E+0	5.203E+0
-1.718E+0	4.853E+0	5.126E+0
-1.711E+0	4.769E+0	5.132E+0
-1.714E+0	4.723E+0	5.106E+0
-1.718E+0	4.769E+0	5.210E+0
-1.714E+0	4.834E+0	5.200E+0
-1.711E+0	4.736E+0	5.249E+0
-1.713E+0	4.795E+0	5.070E+0
-1.714E+0	4.834E+0	5.174E+0
-1.716E+0	4.892E+0	5.103E+0
-1.711E+0	4.775E+0	5.194E+0
-1.713E+0	4.824E+0	5.171E+0
-1.716E+0	4.834E+0	5.164E+0
-1.714E+0	4.808E+0	5.220E+0
-1.711E+0	4.821E+0	5.155E+0
-1.713E+0	4.817E+0	5.246E+0
-1.716E+0	4.814E+0	5.184E+0
-1.714E+0	4.769E+0	5.223E+0
-1.711E+0	4.817E+0	5.164E+0
-1.713E+0	4.798E+0	5.109E+0
-1.716E+0	4.863E+0	5.148E+0
-1.716E+0	4.814E+0	5.220E+0
-1.710E+0	4.902E+0	5.096E+0
-1.711E+0	4.804E+0	5.161E+0
-1.714E+0	4.847E+0	5.223E+0
-1.716E+0	4.824E+0	5.164E+0
-1.711E+0	4.837E+0	5.151E+0
-1.713E+0	4.882E+0	5.164E+0
-1.716E+0	4.853E+0	5.236E+0
-1.718E+0	4.856E+0	5.126E+0
-1.711E+0	4.782E+0	5.168E+0
-1.711E+0	4.843E+0	5.126E+0
-1.714E+0	4.697E+0	5.119E+0
-1.714E+0	4.843E+0	5.177E+0
-1.713E+0	4.866E+0	5.203E+0
-1.713E+0	4.843E+0	5.207E+0
-1.713E+0	4.798E+0	5.096E+0
-1.716E+0	4.798E+0	5.109E+0
-1.713E+0	4.726E+0	5.213E+0
-1.710E+0	4.782E+0	5.126E+0
-1.713E+0	4.882E+0	5.129E+0
-1.714E+0	4.817E+0	5.151E+0
-1.711E+0	4.879E+0	5.216E+0
-1.711E+0	4.824E+0	5.122E+0
-1.714E+0	4.769E+0	5.203E+0
-1.716E+0	4.834E+0	5.142E+0
-1.714E+0	4.778E+0	5.103E+0
-1.711E+0	4.811E+0	5.200E+0
-1.714E+0	4.756E+0	5.213E+0
-1.716E+0	4.821E+0	5.070E+0
-1.706E+0	4.905E+0	5.187E+0
-1.713E+0	4.924E+0	5.148E+0
-1.714E+0	4.889E+0	5.190E+0
-1.718E+0	4.817E+0	5.080E+0
-1.710E+0	4.821E+0	5.168E+0
-1.713E+0	4.827E+0	5.132E+0
-1.714E+0	4.808E+0	5.242E+0
-1.718E+0	4.778E+0	5.164E+0
-1.710E+0	4.723E+0	5.226E+0
-1.713E+0	4.778E+0	5.177E+0
-1.713E+0	4.808E+0	5.233E+0
-1.714E+0	4.785E+0	5.109E+0
-1.710E+0	4.817E+0	5.239E+0
-1.713E+0	4.834E+0	5.233E+0
-1.714E+0	4.850E+0	5.177E+0
-1.714E+0	4.840E+0	5.164E+0
-1.711E+0	4.824E+0	5.116E+0
-1.713E+0	4.759E+0	5.239E+0
-1.714E+0	4.853E+0	5.093E+0
-1.718E+0	4.863E+0	5.077E+0
-1.713E+0	4.931E+0	5.164E+0
-1.710E+0	4.840E+0	5.181E+0
-1.713E+0	4.885E+0	5.177E+0
-1.716E+0	4.817E+0	5.177E+0
-1.710E+0	4.717E+0	5.301E+0
-1.714E+0	4.798E+0	5.213E+0
-1.713E+0	4.850E+0	5.106E+0
-1.714E+0	4.704E+0	5.229E+0
-1.710E+0	4.765E+0	5.190E+0
-1.710E+0	4.795E+0	5.122E+0
-1.716E+0	4.814E+0	5.135E+0
-1.714E+0	4.837E+0	5.113E+0
-1.711E+0	4.765E+0	5.265E+0
-1.713E+0	4.723E+0	5.174E+0
-1.714E+0	4.798E+0	5.197E+0
-1.716E+0	4.837E+0	5.126E+0
-1.708E+0	4.824E+0	5.184E+0
-1.711E+0	4.733E+0	5.132E+0
-1.713E+0	4.817E+0	5.129E+0
-1.713E+0	4.859E+0	5.262E+0
-1.711E+0	4.853E+0	5.106E+0
-1.710E+0	4.824E+0	5.028E+0
-1.713E+0	4.834E+0	5.067E+0
-1.714E+0	4.801E+0	5.168E+0
-1.711E+0	4.817E+0	5.103E+0
-1.710E+0	4.775E+0	5.200E+0
-1.714E+0	4.714E+0	5.151E+0
-1.713E+0	4.934E+0	5.200E+0
-1.710E+0	4.898E+0	5.200E+0
-1.706E+0	4.866E+0	5.155E+0
-1.714E+0	4.837E+0	5.249E+0
-1.714E+0	4.798E+0	5.148E+0
-1.711E+0	4.723E+0	5.181E+0
-1.711E+0	4.840E+0	5.171E+0
-1.718E+0	4.840E+0	5.259E+0
-1.714E+0	4.798E+0	5.106E+0
-1.711E+0	4.811E+0	5.207E+0
-1.711E+0	4.817E+0	5.074E+0
-1.714E+0	4.814E+0	5.132E+0
-1.714E+0	4.811E+0	5.190E+0
-1.710E+0	4.821E+0	5.164E+0
-1.713E+0	4.859E+0	5.148E+0
-1.714E+0	4.782E+0	5.148E+0
-1.714E+0	4.876E+0	5.236E+0
-1.713E+0	4.892E+0	5.239E+0
-1.708E+0	4.944E+0	5.200E+0
-1.716E+0	4.778E+0	5.197E+0
-1.711E+0	4.859E+0	5.132E+0
-1.711E+0	4.879E+0	5.181E+0
-1.708E+0	4.856E+0	5.216E+0
-1.716E+0	4.908E+0	5.158E+0
-1.714E+0	4.840E+0	5.116E+0
-1.711E+0	4.840E+0	5.161E+0
-1.711E+0	4.911E+0	5.242E+0
-1.716E+0	4.752E+0	5.158E+0
-1.714E+0	4.759E+0	5.207E+0
-1.713E+0	4.866E+0	5.226E+0
-1.710E+0	4.895E+0	5.207E+0
-1.716E+0	4.830E+0	5.145E+0
-1.716E+0	4.762E+0	5.119E+0
-1.711E+0	4.775E+0	5.242E+0
-1.708E+0	4.866E+0	5.138E+0
-1.718E+0	4.814E+0	5.220E+0
-1.716E+0	4.954E+0	5.158E+0
-1.713E+0	4.850E+0	5.164E+0
-1.713E+0	4.772E+0	5.132E+0
-1.718E+0	4.821E+0	5.174E+0
-1.713E+0	4.804E+0	5.229E+0
-1.714E+0	4.850E+0	5.213E+0
-1.710E+0	4.798E+0	5.161E+0
-1.714E+0	4.843E+0	5.210E+0
-1.714E+0	4.808E+0	5.168E+0
-1.713E+0	4.808E+0	5.200E+0
-1.711E+0	4.837E+0	5.181E+0
-1.716E+0	4.804E+0	5.158E+0
-1.714E+0	4.892E+0	5.239E+0
-1.711E+0	4.804E+0	5.142E+0
-1.711E+0	4.782E+0	5.090E+0
-1.713E+0	4.840E+0	5.164E+0
-1.713E+0	4.834E+0	5.187E+0
-1.711E+0	4.885E+0	5.135E+0
-1.711E+0	4.739E+0	5.096E+0
-1.714E+0	4.827E+0	5.138E+0
-1.716E+0	4.739E+0	5.155E+0
-1.711E+0	4.782E+0	5.216E+0
-1.710E+0	4.798E+0	5.177E+0
-1.716E+0	4.853E+0	5.223E+0
-1.714E+0	4.788E+0	5.239E+0
-1.713E+0	4.834E+0	5.122E+0
-1.710E+0	4.798E+0	5.213E+0
-1.716E+0	4.892E+0	5.106E+0
-1.713E+0	4.814E+0	5.126E+0
-1.711E+0	4.840E+0	5.207E+0
-1.708E+0	4.801E+0	5.200E+0
-1.713E+0	4.866E+0	5.126E+0
-1.713E+0	4.840E+0	5.168E+0
-1.710E+0	4.804E+0	5.161E+0
-1.711E+0	4.892E+0	5.255E+0
-1.714E+0	4.830E+0	5.087E+0
-1.714E+0	4.872E+0	5.194E+0
-1.711E+0	4.850E+0	5.155E+0
-1.711E+0	4.775E+0	5.184E+0
-1.716E+0	4.808E+0	5.119E+0
-1.714E+0	4.847E+0	5.171E+0
-1.710E+0	4.759E+0	5.142E+0
-1.711E+0	4.791E+0	5.057E+0
-1.716E+0	4.840E+0	5.200E+0
-1.718E+0	4.827E+0	5.142E+0
-1.711E+0	4.804E+0	5.151E+0
-1.711E+0	4.821E+0	5.194E+0
-1.718E+0	4.808E+0	5.161E+0
-1.716E+0	4.876E+0	5.194E+0
-1.708E+0	4.743E+0	5.116E+0
-1.711E+0	4.791E+0	5.155E+0
-1.714E+0	4.775E+0	5.164E+0
-1.714E+0	4.801E+0	5.142E+0
-1.710E+0	4.853E+0	5.142E+0
-1.710E+0	4.840E+0	5.145E+0
-1.714E+0	4.885E+0	5.148E+0
-1.716E+0	4.853E+0	5.223E+0
-1.710E+0	4.778E+0	5.216E+0
-1.713E+0	4.847E+0	5.216E+0
-1.716E+0	4.723E+0	5.181E+0
-1.716E+0	4.882E+0	5.148E+0
-1.710E+0	4.778E+0	5.161E+0
-1.711E+0	4.830E+0	5.132E+0
-1.711E+0	4.853E+0	5.197E+0
-1.716E+0	4.775E+0	5.220E+0
-1.710E+0	4.850E+0	5.168E+0
-1.710E+0	4.804E+0	5.184E+0
-1.714E+0	4.821E+0	5.129E+0
-1.713E+0	4.814E+0	5.220E+0
-1.713E+0	4.863E+0	5.080E+0
-1.711E+0	4.840E+0	5.194E+0
-1.718E+0	4.765E+0	5.142E+0
-1.716E+0	4.827E+0	5.138E+0
-1.711E+0	4.850E+0	5.116E+0
-1.710E+0	4.850E+0	5.223E+0
-1.713E+0	4.859E+0	5.132E+0
-1.714E+0	4.872E+0	5.174E+0
-1.713E+0	4.778E+0	5.145E+0
-1.711E+0	4.859E+0	5.126E+0
-1.714E+0	4.814E+0	5.197E+0
-1.714E+0	4.746E+0	5.158E+0
-1.711E+0	4.882E+0	5.122E+0
-1.711E+0	4.772E+0	5.226E+0
-1.713E+0	4.814E+0	5.171E+0
-1.718E+0	4.804E+0	5.096E+0
-1.711E+0	4.830E+0	5.106E+0
-1.708E+0	4.821E+0	5.288E+0
-1.716E+0	4.791E+0	5.155E+0
-1.719E+0	4.804E+0	5.177E+0
-1.710E+0	4.801E+0	5.158E+0
-1.713E+0	4.869E+0	5.181E+0
-1.714E+0	4.847E+0	5.148E+0
-1.714E+0	4.821E+0	5.041E+0
-1.711E+0	4.795E+0	5.288E+0
-1.710E+0	4.795E+0	5.145E+0
-1.714E+0	4.739E+0	5.113E+0
-1.716E+0	4.804E+0	5.194E+0
-1.711E+0	4.782E+0	5.207E+0
-1.708E+0	4.759E+0	5.220E+0
-1.714E+0	4.811E+0	5.100E+0
-1.718E+0	4.840E+0	5.129E+0
-1.710E+0	4.788E+0	5.148E+0
-1.713E+0	4.827E+0	5.138E+0
-1.713E+0	4.811E+0	5.259E+0
-1.714E+0	4.850E+0	5.145E+0
-1.708E+0	4.834E+0	5.155E+0
-1.713E+0	4.824E+0	5.132E+0
-1.713E+0	4.882E+0	5.109E+0
-1.714E+0	4.785E+0	5.194E+0
-1.711E+0	4.769E+0	5.135E+0
-1.708E+0	4.811E+0	5.242E+0
-1.714E+0	4.817E+0	5.259E+0
-1.713E+0	4.905E+0	5.171E+0
-1.710E+0	4.879E+0	5.181E+0
-1.711E+0	4.795E+0	5.096E+0
-1.713E+0	4.762E+0	5.155E+0
-1.713E+0	4.798E+0	5.080E+0
-1.710E+0	4.847E+0	5.197E+0
-1.708E+0	4.743E+0	5.145E+0
-1.718E+0	4.843E+0	5.213E+0
-1.714E+0	4.791E+0	5.138E+0
-1.713E+0	4.853E+0	5.255E+0
-1.711E+0	4.882E+0	5.148E+0
-1.716E+0	4.778E+0	5.281E+0
-1.714E+0	4.827E+0	5.100E+0
-1.710E+0	4.850E+0	5.135E+0
-1.710E+0	4.778E+0	5.239E+0
-1.713E+0	4.791E+0	5.207E+0
-1.716E+0	4.817E+0	5.145E+0
-1.710E+0	4.853E+0	5.161E+0
-1.708E+0	4.801E+0	5.203E+0
-1.714E+0	4.905E+0	5.203E+0
-1.714E+0	4.775E+0	5.190E+0
-1.708E+0	4.827E+0	5.122E+0
-1.710E+0	4.798E+0	5.181E+0
-1.716E+0	4.817E+0	5.145E+0
-1.713E+0	4.772E+0	5.129E+0
-1.710E+0	4.772E+0	5.145E+0
-1.706E+0	4.859E+0	5.226E+0
-1.713E+0	4.863E+0	5.135E+0
-1.713E+0	4.869E+0	5.171E+0
-1.711E+0	4.752E+0	5.129E+0
-1.711E+0	4.856E+0	5.168E+0
-1.713E+0	4.853E+0	5.197E+0
-1.713E+0	4.785E+0	5.158E+0
-1.706E+0	4.847E+0	5.255E+0
-1.708E+0	4.843E+0	5.216E+0
-1.718E+0	4.720E+0	5.142E+0
-1.716E+0	4.762E+0	5.239E+0
-1.713E+0	4.811E+0	5.177E+0
-1.708E+0	4.804E+0	5.200E+0
-1.716E+0	4.911E+0	5.220E+0
-1.713E+0	4.817E+0	5.187E+0
-1.711E+0	4.765E+0	5.168E+0
-1.710E+0	4.882E+0	5.190E+0
-1.719E+0	4.843E+0	5.132E+0
-1.714E+0	4.798E+0	5.171E+0
-1.708E+0	4.821E+0	5.074E+0
-1.710E+0	4.720E+0	5.119E+0
-1.716E+0	4.905E+0	5.236E+0
-1.714E+0	4.834E+0	5.151E+0
-1.710E+0	4.830E+0	5.181E+0
-1.710E+0	4.759E+0	5.161E+0
-1.714E+0	4.798E+0	5.132E+0
-1.713E+0	4.808E+0	5.252E+0
-1.711E+0	4.811E+0	5.194E+0
-1.710E+0	4.798E+0	5.184E+0
-1.714E+0	4.872E+0	5.151E+0
-1.713E+0	4.882E+0	5.113E+0
-1.710E+0	4.749E+0	5.216E+0
-1.708E+0	4.752E+0	5.103E+0
-1.718E+0	4.827E+0	5.174E+0
-1.713E+0	4.775E+0	5.200E+0
-1.711E+0	4.824E+0	5.168E+0
-1.710E+0	4.791E+0	5.064E+0
-1.716E+0	4.840E+0	5.148E+0
-1.714E+0	4.756E+0	5.190E+0
-1.711E+0	4.782E+0	5.210E+0
-1.711E+0	4.814E+0	5.142E+0
-1.714E+0	4.743E+0	5.174E+0
-1.716E+0	4.905E+0	5.096E+0
-1.711E+0	4.863E+0	5.119E+0
-1.711E+0	4.775E+0	5.155E+0
-1.716E+0	4.736E+0	5.200E+0
-1.718E+0	4.808E+0	5.262E+0
-1.711E+0	4.817E+0	5.106E+0
-1.711E+0	4.869E+0	5.116E+0
-1.716E+0	4.736E+0	5.229E+0
-1.713E+0	4.924E+0	5.177E+0
-1.711E+0	4.827E+0	5.207E+0
-1.711E+0	4.898E+0	5.116E+0
-1.713E+0	4.859E+0	5.249E+0
-1.714E+0	4.817E+0	5.203E+0
-1.710E+0	4.905E+0	5.200E+0
-1.711E+0	4.791E+0	5.207E+0
-1.713E+0	4.898E+0	5.194E+0
-1.713E+0	4.830E+0	5.236E+0
-1.708E+0	4.804E+0	5.203E+0
-1.711E+0	4.859E+0	5.184E+0
-1.716E+0	4.785E+0	5.129E+0
-1.713E+0	4.785E+0	5.281E+0
-1.711E+0	4.782E+0	5.145E+0
-1.711E+0	4.778E+0	5.138E+0
-1.714E+0	4.824E+0	5.135E+0
-1.716E+0	4.843E+0	5.171E+0
-1.711E+0	4.785E+0	5.197E+0
-1.711E+0	4.817E+0	5.284E+0
-1.714E+0	4.759E+0	5.064E+0
-1.714E+0	4.856E+0	5.164E+0
-1.708E+0	4.752E+0	5.190E+0
-1.710E+0	4.801E+0	5.220E+0
-1.714E+0	4.772E+0	5.106E+0
-1.714E+0	4.769E+0	5.161E+0
-1.711E+0	4.847E+0	5.203E+0
-1.711E+0	4.834E+0	5.216E+0
-1.713E+0	4.850E+0	5.155E+0
-1.716E+0	4.756E+0	5.096E+0
-1.708E+0	4.866E+0	5.116E+0
-1.710E+0	4.840E+0	5.164E+0
-1.714E+0	4.850E+0	5.151E+0
-1.719E+0	4.788E+0	5.168E+0
-1.708E+0	4.853E+0	5.210E+0
-1.711E+0	4.791E+0	5.194E+0
-1.713E+0	4.778E+0	5.129E+0
-1.714E+0	4.847E+0	5.171E+0
-1.713E+0	4.889E+0	5.116E+0
-1.710E+0	4.856E+0	5.161E+0
-1.714E+0	4.911E+0	5.220E+0
-1.714E+0	4.863E+0	5.171E+0
-1.710E+0	4.892E+0	5.145E+0
-1.714E+0	4.840E+0	5.197E+0
-1.714E+0	4.827E+0	5.122E+0
-1.713E+0	4.892E+0	5.135E+0
-1.710E+0	4.840E+0	5.197E+0
-1.710E+0	4.830E+0	5.135E+0
-1.711E+0	4.791E+0	5.187E+0
-1.716E+0	4.730E+0	5.233E+0
-1.710E+0	4.765E+0	5.164E+0
-1.710E+0	4.830E+0	5.057E+0
-1.716E+0	4.827E+0	5.168E+0
-1.714E+0	4.889E+0	5.304E+0
-1.706E+0	4.762E+0	5.220E+0
-1.710E+0	4.853E+0	5.090E+0
-1.713E+0	4.798E+0	5.190E+0
-1.716E+0	4.811E+0	5.177E+0
-1.710E+0	4.856E+0	5.184E+0
-1.710E+0	4.756E+0	5.190E+0
-1.711E+0	4.928E+0	5.174E+0
-1.714E+0	4.814E+0	5.145E+0
-1.710E+0	4.778E+0	5.239E+0
-1.710E+0	4.853E+0	5.103E+0
-1.713E+0	4.892E+0	5.210E+0
-1.716E+0	4.856E+0	5.158E+0
-1.711E+0	4.798E+0	5.155E+0
-1.711E+0	4.869E+0	5.168E+0
-1.714E+0	4.759E+0	5.226E+0
-1.713E+0	4.778E+0	5.100E+0
-1.708E+0	4.847E+0	5.148E+0
-1.710E+0	4.834E+0	5.158E+0
-1.714E+0	4.785E+0	5.184E+0
-1.714E+0	4.804E+0	5.197E+0
-1.711E+0	4.814E+0	5.151E+0
-1.713E+0	4.811E+0	5.100E+0
-1.714E+0	4.879E+0	5.246E+0
-1.716E+0	4.795E+0	5.155E+0
-1.708E+0	4.759E+0	5.161E+0
-1.711E+0	4.752E+0	5.223E+0
-1.713E+0	4.788E+0	5.161E+0
-1.714E+0	4.869E+0	5.145E+0
-1.710E+0	4.847E+0	5.200E+0
-1.708E+0	4.898E+0	5.271E+0
-1.714E+0	4.898E+0	5.174E+0
-1.716E+0	4.765E+0	5.194E+0
-1.711E+0	4.811E+0	5.119E+0
-1.710E+0	4.788E+0	5.177E+0
-1.714E+0	4.892E+0	5.223E+0
-1.714E+0	4.853E+0	5.181E+0
-1.708E+0	4.808E+0	5.142E+0
-1.713E+0	4.769E+0	5.122E+0
-1.716E+0	4.814E+0	5.174E+0
-1.714E+0	4.739E+0	5.216E+0
-1.708E+0	4.795E+0	5.122E+0
-1.710E+0	4.691E+0	5.171E+0
-1.713E+0	4.733E+0	5.158E+0
-1.713E+0	4.837E+0	5.181E+0
-1.711E+0	4.804E+0	5.187E+0
-1.713E+0	4.827E+0	5.255E+0
-1.716E+0	4.856E+0	5.174E+0
-1.713E+0	4.782E+0	5.216E+0
-1.710E+0	4.759E+0	5.220E+0
-1.711E+0	4.759E+0	5.132E+0
-1.714E+0	4.791E+0	5.158E+0
-1.716E+0	4.785E+0	5.220E+0
-1.708E+0	4.795E+0	5.268E+0
-1.711E+0	4.837E+0	5.242E+0
-1.716E+0	4.791E+0	5.223E+0
-1.716E+0	4.817E+0	5.216E+0
-1.710E+0	4.791E+0	5.210E+0
-1.710E+0	4.723E+0	5.187E+0
-1.714E+0	4.843E+0	5.164E+0
-1.714E+0	4.895E+0	5.194E+0
-1.710E+0	4.837E+0	5.135E+0
-1.710E+0	4.785E+0	5.051E+0
-1.714E+0	4.775E+0	5.203E+0
-1.713E+0	4.785E+0	5.171E+0
-1.708E+0	4.830E+0	5.168E+0
-1.711E+0	4.847E+0	5.164E+0
-1.716E+0	4.892E+0	5.161E+0
-1.714E+0	4.749E+0	5.207E+0
-1.708E+0	4.837E+0	5.090E+0
-1.710E+0	4.837E+0	5.158E+0
-1.716E+0	4.762E+0	5.122E+0
-1.711E+0	4.749E+0	5.070E+0
-1.710E+0	4.859E+0	5.171E+0
-1.710E+0	4.830E+0	5.184E+0
-1.716E+0	4.821E+0	5.262E+0
-1.713E+0	4.827E+0	5.064E+0
-1.706E+0	4.730E+0	5.275E+0
-1.710E+0	4.775E+0	5.106E+0
-1.716E+0	4.866E+0	5.213E+0
-1.714E+0	4.869E+0	5.184E+0
-1.711E+0	4.733E+0	5.168E+0
-1.706E+0	4.856E+0	5.168E+0
-1.716E+0	4.837E+0	5.119E+0
-1.711E+0	4.850E+0	5.190E+0
-1.708E+0	4.918E+0	5.116E+0
-1.710E+0	4.863E+0	5.161E+0
-1.714E+0	4.791E+0	5.164E+0
-1.716E+0	4.775E+0	5.197E+0
-1.710E+0	4.834E+0	5.177E+0
-1.708E+0	4.788E+0	5.100E+0
-1.716E+0	4.872E+0	5.113E+0
-1.711E+0	4.814E+0	5.213E+0
-1.713E+0	4.814E+0	5.187E+0
-1.711E+0	4.785E+0	5.148E+0
-1.716E+0	4.876E+0	5.109E+0
-1.713E+0	4.931E+0	5.122E+0
-1.708E+0	4.850E+0	5.093E+0
-1.710E+0	4.827E+0	5.083E+0
-1.716E+0	4.872E+0	5.096E+0
-1.713E+0	4.801E+0	5.220E+0
-1.706E+0	4.658E+0	5.148E+0
-1.708E+0	4.853E+0	5.262E+0
-1.714E+0	4.746E+0	5.109E+0
-1.711E+0	4.730E+0	5.259E+0
-1.710E+0	4.847E+0	5.226E+0
-1.710E+0	4.769E+0	5.181E+0
-1.714E+0	4.814E+0	5.184E+0
-1.713E+0	4.863E+0	5.203E+0
-1.710E+0	4.895E+0	5.229E+0
-1.708E+0	4.778E+0	5.161E+0
-1.716E+0	4.853E+0	5.122E+0
-1.713E+0	4.814E+0	5.148E+0
-1.710E+0	4.895E+0	5.158E+0
-1.710E+0	4.863E+0	5.197E+0
-1.714E+0	4.782E+0	5.155E+0
-1.714E+0	4.772E+0	5.190E+0
-1.708E+0	4.788E+0	5.226E+0
-1.706E+0	4.856E+0	5.223E+0
-1.713E+0	4.863E+0	5.145E+0
-1.710E+0	4.902E+0	5.145E+0
-1.708E+0	4.898E+0	5.197E+0
-1.708E+0	4.840E+0	5.151E+0
-1.714E+0	4.814E+0	5.174E+0
-1.711E+0	4.869E+0	5.135E+0
-1.706E+0	4.830E+0	5.236E+0
-1.711E+0	4.821E+0	5.226E+0
-1.716E+0	4.739E+0	5.135E+0
-1.713E+0	4.824E+0	5.103E+0
-1.708E+0	4.824E+0	5.155E+0
-1.708E+0	4.863E+0	5.132E+0
-1.713E+0	4.869E+0	5.116E+0
-1.708E+0	4.752E+0	5.236E+0
-1.710E+0	4.791E+0	5.106E+0
-1.710E+0	4.830E+0	5.203E+0
-1.713E+0	4.853E+0	5.246E+0
-1.713E+0	4.830E+0	5.207E+0
-1.710E+0	4.804E+0	5.109E+0
-1.711E+0	4.843E+0	5.145E+0
-1.714E+0	4.804E+0	5.177E+0
-1.711E+0	4.859E+0	5.148E+0
-1.708E+0	4.830E+0	5.109E+0
-1.710E+0	4.850E+0	5.168E+0
-1.714E+0	4.856E+0	5.171E+0
-1.713E+0	4.769E+0	5.171E+0
-1.710E+0	4.746E+0	5.161E+0
-1.710E+0	4.821E+0	5.083E+0
-1.713E+0	4.811E+0	5.129E+0
-1.713E+0	4.889E+0	5.213E+0
-1.708E+0	4.843E+0	5.145E+0
-1.708E+0	4.882E+0	5.223E+0
-1.716E+0	4.756E+0	5.197E+0
-1.713E+0	4.808E+0	5.242E+0
-1.710E+0	4.824E+0	5.233E+0
-1.710E+0	4.817E+0	5.087E+0
-1.714E+0	4.762E+0	5.190E+0
-1.711E+0	4.785E+0	5.281E+0
-1.711E+0	4.811E+0	5.155E+0
-1.713E+0	4.853E+0	5.242E+0
-1.713E+0	4.837E+0	5.233E+0
-1.714E+0	4.827E+0	5.216E+0
-1.708E+0	4.795E+0	5.093E+0
-1.711E+0	4.801E+0	5.236E+0
-1.713E+0	4.866E+0	5.135E+0
-1.716E+0	4.902E+0	5.310E+0
-1.705E+0	4.850E+0	5.155E+0
-1.713E+0	4.808E+0	5.096E+0
-1.714E+0	4.782E+0	5.177E+0
-1.714E+0	4.720E+0	5.249E+0
-1.711E+0	4.801E+0	5.106E+0
-1.711E+0	4.837E+0	5.220E+0
-1.714E+0	4.749E+0	5.239E+0
-1.714E+0	4.918E+0	5.171E+0
-1.708E+0	4.837E+0	5.226E+0
-1.711E+0	4.791E+0	5.158E+0
-1.713E+0	4.769E+0	5.126E+0
-1.714E+0	4.885E+0	5.194E+0
-1.708E+0	4.788E+0	5.174E+0
-1.710E+0	4.821E+0	5.148E+0
-1.718E+0	4.746E+0	5.109E+0
-1.713E+0	4.824E+0	5.181E+0
-1.706E+0	4.795E+0	5.103E+0
-1.711E+0	4.778E+0	5.142E+0
-1.713E+0	4.850E+0	5.223E+0
-1.718E+0	4.859E+0	5.229E+0
-1.706E+0	4.885E+0	5.077E+0
-1.710E+0	4.808E+0	5.151E+0
-1.713E+0	4.840E+0	5.119E+0
-1.711E+0	4.746E+0	5.194E+0
-1.706E+0	4.824E+0	5.158E+0
-1.711E+0	4.759E+0	5.067E+0
-1.714E+0	4.801E+0	5.155E+0
-1.714E+0	4.821E+0	5.197E+0
-1.708E+0	4.775E+0	5.142E+0
-1.710E+0	4.827E+0	5.145E+0
-1.714E+0	4.788E+0	5.177E+0
-1.714E+0	4.824E+0	5.116E+0
-1.706E+0	4.746E+0	5.161E+0
-1.710E+0	4.856E+0	5.164E+0
-1.713E+0	4.795E+0	5.129E+0
-1.713E+0	4.824E+0	5.190E+0
-1.710E+0	4.811E+0	5.216E+0
-1.710E+0	4.811E+0	5.119E+0
-1.713E+0	4.778E+0	5.255E+0
-1.714E+0	4.824E+0	5.145E+0
-1.708E+0	4.879E+0	5.190E+0
-1.713E+0	4.817E+0	5.184E+0
-1.714E+0	4.821E+0	5.080E+0
-1.713E+0	4.795E+0	5.210E+0
-1.710E+0	4.850E+0	5.233E+0
-1.710E+0	4.856E+0	5.158E+0
-1.716E+0	4.791E+0	5.220E+0
-1.716E+0	4.798E+0	5.239E+0
-1.710E+0	4.918E+0	5.203E+0
-1.710E+0	4.863E+0	5.168E+0
-1.714E+0	4.759E+0	5.116E+0
-1.710E+0	4.756E+0	5.116E+0
-1.710E+0	4.850E+0	5.070E+0
-1.711E+0	4.808E+0	5.148E+0
-1.713E+0	4.859E+0	5.109E+0
-1.714E+0	4.876E+0	5.145E+0
-1.711E+0	4.924E+0	5.100E+0
-1.706E+0	4.775E+0	5.151E+0
-1.713E+0	4.853E+0	5.236E+0
-1.714E+0	4.837E+0	5.197E+0
-1.710E+0	4.859E+0	5.155E+0
-1.710E+0	4.785E+0	5.190E+0
-1.714E+0	4.895E+0	5.164E+0
-1.711E+0	4.814E+0	5.135E+0
-1.711E+0	4.902E+0	5.184E+0
-1.710E+0	4.847E+0	5.207E+0
-1.718E+0	4.814E+0	5.220E+0
-1.713E+0	4.879E+0	5.223E+0
-1.710E+0	4.847E+0	5.158E+0
-1.708E+0	4.843E+0	5.184E+0
-1.711E+0	4.795E+0	5.116E+0
-1.711E+0	4.804E+0	5.080E+0
-1.710E+0	4.762E+0	5.132E+0
-1.708E+0	4.866E+0	5.135E+0
-1.719E+0	4.847E+0	5.200E+0
-1.713E+0	4.762E+0	5.135E+0
-1.708E+0	4.801E+0	5.200E+0
-1.710E+0	4.788E+0	5.197E+0
-1.714E+0	4.791E+0	5.233E+0
-1.710E+0	4.769E+0	5.093E+0
-1.710E+0	4.749E+0	5.126E+0
-1.710E+0	4.889E+0	5.151E+0
-1.716E+0	4.808E+0	5.109E+0
-1.713E+0	4.775E+0	5.096E+0
-1.710E+0	4.827E+0	5.255E+0
-1.706E+0	4.785E+0	5.194E+0
-1.713E+0	4.824E+0	5.216E+0
-1.713E+0	4.853E+0	5.184E+0
-1.710E+0	4.840E+0	5.135E+0
-1.708E+0	4.808E+0	5.122E+0
-1.714E+0	4.850E+0	5.158E+0
-1.711E+0	4.856E+0	5.142E+0
-1.708E+0	4.788E+0	5.184E+0
-1.711E+0	4.895E+0	5.197E+0
-1.716E+0	4.772E+0	5.164E+0
-1.710E+0	4.756E+0	5.216E+0
-1.708E+0	4.811E+0	5.203E+0
-1.710E+0	4.879E+0	5.197E+0
-1.716E+0	4.856E+0	5.135E+0
-1.711E+0	4.866E+0	5.142E+0
-1.710E+0	4.821E+0	5.100E+0
-1.711E+0	4.879E+0	5.113E+0
-1.716E+0	4.847E+0	5.210E+0
-1.711E+0	4.824E+0	5.252E+0
-1.710E+0	4.785E+0	5.197E+0
-1.706E+0	4.814E+0	5.190E+0
-1.714E+0	4.772E+0	5.236E+0
-1.714E+0	4.928E+0	5.184E+0
-1.708E+0	4.824E+0	5.229E+0
-1.708E+0	4.765E+0	5.126E+0
-1.714E+0	4.837E+0	5.236E+0
-1.711E+0	4.863E+0	5.226E+0
-1.710E+0	4.752E+0	5.181E+0
-1.708E+0	4.847E+0	5.255E+0
-1.716E+0	4.788E+0	5.239E+0
-1.713E+0	4.756E+0	5.194E+0
-1.708E+0	4.885E+0	5.216E+0
-1.708E+0	4.791E+0	5.223E+0
-1.716E+0	4.837E+0	5.171E+0
-1.713E+0	4.856E+0	5.164E+0
-1.711E+0	4.866E+0	5.242E+0
-1.710E+0	4.847E+0	5.080E+0
-1.713E+0	4.759E+0	5.194E+0
-1.714E+0	4.850E+0	5.262E+0
-1.710E+0	4.808E+0	5.249E+0
-1.708E+0	4.824E+0	5.210E+0
-1.716E+0	4.762E+0	5.132E+0
-1.711E+0	4.885E+0	5.164E+0
-1.710E+0	4.837E+0	5.171E+0
-1.710E+0	4.749E+0	5.194E+0
-1.714E+0	4.814E+0	5.174E+0
-1.710E+0	4.824E+0	5.262E+0
-1.706E+0	4.801E+0	5.093E+0
-1.708E+0	4.853E+0	5.210E+0
-1.716E+0	4.892E+0	5.223E+0
-1.714E+0	4.811E+0	5.210E+0
-1.708E+0	4.765E+0	5.145E+0
-1.710E+0	4.801E+0	5.090E+0
-1.713E+0	4.772E+0	5.181E+0
-1.713E+0	4.869E+0	5.265E+0
-1.710E+0	4.795E+0	5.135E+0
-1.710E+0	4.749E+0	5.129E+0
-1.711E+0	4.778E+0	5.083E+0
-1.711E+0	4.856E+0	5.197E+0
-1.708E+0	4.720E+0	5.151E+0
-1.710E+0	4.795E+0	5.151E+0
-1.714E+0	4.872E+0	5.187E+0
-1.713E+0	4.814E+0	5.035E+0
-1.710E+0	4.739E+0	5.109E+0
-1.710E+0	4.795E+0	5.187E+0
-1.713E+0	4.837E+0	5.119E+0
-1.713E+0	4.798E+0	5.113E+0
-1.708E+0	4.714E+0	5.194E+0
-1.708E+0	4.762E+0	5.164E+0
-1.714E+0	4.850E+0	5.177E+0
-1.713E+0	4.830E+0	5.103E+0
-1.705E+0	4.859E+0	5.164E+0
-1.708E+0	4.801E+0	5.184E+0
-1.713E+0	4.847E+0	5.090E+0
-1.713E+0	4.804E+0	5.122E+0
-1.708E+0	4.827E+0	5.138E+0
-1.710E+0	4.785E+0	5.109E+0
-1.716E+0	4.811E+0	5.148E+0
-1.713E+0	4.798E+0	5.132E+0
-1.710E+0	4.765E+0	5.151E+0
-1.711E+0	4.853E+0	5.190E+0
-1.711E+0	4.898E+0	5.161E+0
-1.713E+0	4.889E+0	5.249E+0
-1.706E+0	4.824E+0	5.187E+0
-1.711E+0	4.859E+0	5.106E+0
-1.711E+0	4.863E+0	5.229E+0
-1.714E+0	4.889E+0	5.197E+0
-1.706E+0	4.746E+0	5.255E+0
-1.710E+0	4.808E+0	5.116E+0
-1.716E+0	4.808E+0	5.151E+0
-1.710E+0	4.876E+0	5.122E+0
-1.705E+0	4.804E+0	5.220E+0
-1.710E+0	4.791E+0	5.177E+0
-1.713E+0	4.798E+0	5.236E+0
-1.714E+0	4.850E+0	5.129E+0
-1.705E+0	4.791E+0	5.109E+0
-1.711E+0	4.850E+0	5.194E+0
-1.713E+0	4.850E+0	5.190E+0
-1.713E+0	4.817E+0	5.200E+0
-1.708E+0	4.817E+0	5.119E+0
-1.710E+0	4.843E+0	5.174E+0
-1.714E+0	4.921E+0	5.181E+0
-1.711E+0	4.791E+0	5.242E+0
-1.708E+0	4.856E+0	5.207E+0
-1.708E+0	4.837E+0	5.122E+0
-1.713E+0	4.850E+0	5.113E+0
-1.711E+0	4.856E+0	5.194E+0
-1.706E+0	4.772E+0	5.145E+0
-1.710E+0	4.827E+0	5.155E+0
-1.713E+0	4.821E+0	5.122E+0
-1.713E+0	4.775E+0	5.216E+0
-1.706E+0	4.811E+0	5.184E+0
-1.710E+0	4.785E+0	5.168E+0
-1.711E+0	4.814E+0	5.126E+0
-1.713E+0	4.782E+0	5.220E+0
-1.708E+0	4.707E+0	5.155E+0
-1.711E+0	4.827E+0	5.181E+0
-1.714E+0	4.730E+0	5.194E+0
-1.713E+0	4.837E+0	5.129E+0
-1.706E+0	4.872E+0	5.210E+0
-1.711E+0	4.798E+0	5.135E+0
-1.714E+0	4.840E+0	5.161E+0
-1.711E+0	4.759E+0	5.168E+0
-1.708E+0	4.808E+0	5.213E+0
-1.710E+0	4.941E+0	5.174E+0
-1.711E+0	4.847E+0	5.246E+0
-1.714E+0	4.872E+0	5.087E+0
-1.708E+0	4.821E+0	5.229E+0
-1.708E+0	4.788E+0	5.203E+0
-1.714E+0	4.824E+0	5.239E+0
-1.714E+0	4.843E+0	5.255E+0
-1.708E+0	4.882E+0	5.158E+0
-1.711E+0	4.808E+0	5.142E+0
-1.713E+0	4.827E+0	5.171E+0
-1.710E+0	4.876E+0	5.087E+0
-1.706E+0	4.847E+0	5.145E+0
-1.708E+0	4.775E+0	5.197E+0
-1.713E+0	4.817E+0	5.174E+0
-1.714E+0	4.811E+0	5.109E+0
-1.708E+0	4.853E+0	5.236E+0
-1.710E+0	4.814E+0	5.229E+0
-1.713E+0	4.889E+0	5.216E+0
-1.713E+0	4.847E+0	5.155E+0
-1.706E+0	4.814E+0	5.226E+0
-1.708E+0	4.788E+0	5.242E+0
-1.711E+0	4.898E+0	5.161E+0
-1.711E+0	4.915E+0	5.090E+0
-1.708E+0	4.876E+0	5.213E+0
-1.708E+0	4.795E+0	5.116E+0
-1.714E+0	4.775E+0	5.210E+0
-1.711E+0	4.765E+0	5.151E+0
-1.711E+0	4.915E+0	5.155E+0
-1.710E+0	4.795E+0	5.194E+0
-1.716E+0	4.872E+0	5.168E+0
-1.713E+0	4.843E+0	5.164E+0
-1.708E+0	4.749E+0	5.187E+0
-1.708E+0	4.804E+0	5.220E+0
-1.714E+0	4.814E+0	5.288E+0
-1.714E+0	4.801E+0	5.142E+0
-1.708E+0	4.769E+0	5.187E+0
-1.708E+0	4.885E+0	5.200E+0
-1.716E+0	4.837E+0	5.262E+0
-1.713E+0	4.856E+0	5.174E+0
-1.711E+0	4.834E+0	5.138E+0
-1.706E+0	4.814E+0	5.148E+0
-1.714E+0	4.785E+0	5.288E+0
-1.714E+0	4.817E+0	5.220E+0
-1.710E+0	4.759E+0	5.142E+0
-1.708E+0	4.808E+0	5.229E+0
-1.714E+0	4.814E+0	5.229E+0
-1.710E+0	4.895E+0	5.155E+0
-1.710E+0	4.801E+0	5.174E+0
-1.708E+0	4.817E+0	5.226E+0
-1.716E+0	4.762E+0	5.301E+0
-1.711E+0	4.879E+0	5.233E+0
-1.710E+0	4.824E+0	5.116E+0
-1.710E+0	4.811E+0	5.265E+0
-1.713E+0	4.785E+0	5.207E+0
-1.710E+0	4.804E+0	5.194E+0
-1.710E+0	4.869E+0	5.132E+0
-1.710E+0	4.798E+0	5.077E+0
-1.714E+0	4.811E+0	5.194E+0
-1.713E+0	4.775E+0	5.083E+0
-1.708E+0	4.749E+0	5.113E+0
-1.708E+0	4.843E+0	5.200E+0
-1.714E+0	4.869E+0	5.216E+0
-1.710E+0	4.847E+0	5.200E+0
-1.711E+0	4.791E+0	5.161E+0
-1.708E+0	4.834E+0	5.187E+0
-1.718E+0	4.885E+0	5.129E+0
-1.711E+0	4.772E+0	5.138E+0
-1.710E+0	4.840E+0	5.197E+0
-1.710E+0	4.743E+0	5.203E+0
-1.714E+0	4.882E+0	5.148E+0
-1.710E+0	4.840E+0	5.259E+0
-1.708E+0	4.895E+0	5.142E+0
-1.708E+0	4.840E+0	5.132E+0
-1.713E+0	4.830E+0	5.226E+0
-1.708E+0	4.743E+0	5.168E+0
-1.710E+0	4.798E+0	5.223E+0
-1.708E+0	4.856E+0	5.213E+0
-1.716E+0	4.830E+0	5.229E+0
-1.713E+0	4.808E+0	5.087E+0
-1.708E+0	4.811E+0	5.132E+0
-1.706E+0	4.804E+0	5.083E+0
-1.714E+0	4.765E+0	5.177E+0
-1.714E+0	4.847E+0	5.119E+0
-1.710E+0	4.834E+0	5.226E+0
-1.711E+0	4.804E+0	5.116E+0
-1.714E+0	4.830E+0	5.184E+0
-1.711E+0	4.801E+0	5.087E+0
-1.708E+0	4.791E+0	5.122E+0
-1.708E+0	4.726E+0	5.239E+0
-1.713E+0	4.782E+0	5.132E+0
-1.710E+0	4.847E+0	5.116E+0
-1.711E+0	4.856E+0	5.213E+0
-1.708E+0	4.918E+0	5.161E+0
-1.710E+0	4.775E+0	5.151E+0
-1.713E+0	4.814E+0	5.197E+0
-1.706E+0	4.817E+0	5.113E+0
-1.710E+0	4.902E+0	5.132E+0
-1.714E+0	4.827E+0	5.061E+0
-1.710E+0	4.837E+0	5.226E+0
-1.708E+0	4.847E+0	5.177E+0
-1.710E+0	4.765E+0	5.151E+0
-1.714E+0	4.863E+0	5.151E+0
-1.713E+0	4.798E+0	5.216E+0
-1.705E+0	4.830E+0	5.203E+0
-1.710E+0	4.756E+0	5.171E+0
-1.713E+0	4.736E+0	5.226E+0
-1.710E+0	4.765E+0	5.161E+0
-1.708E+0	4.811E+0	5.151E+0
-1.710E+0	4.847E+0	5.164E+0
-1.713E+0	4.876E+0	5.171E+0
-1.710E+0	4.765E+0	5.119E+0
-1.705E+0	4.834E+0	5.164E+0
-1.710E+0	4.859E+0	5.161E+0
-1.713E+0	4.788E+0	5.194E+0
-1.711E+0	4.730E+0	5.122E+0
-1.706E+0	4.863E+0	5.194E+0
-1.708E+0	4.850E+0	5.194E+0
-1.711E+0	4.791E+0	5.164E+0
-1.711E+0	4.821E+0	5.158E+0
-1.705E+0	4.801E+0	5.223E+0
-1.710E+0	4.902E+0	5.200E+0
-1.713E+0	4.889E+0	5.246E+0
-1.710E+0	4.756E+0	5.239E+0
-1.708E+0	4.895E+0	5.151E+0
-1.710E+0	4.788E+0	5.145E+0
-1.711E+0	4.795E+0	5.155E+0
-1.713E+0	4.853E+0	5.116E+0
-1.710E+0	4.843E+0	5.271E+0
-1.708E+0	4.911E+0	5.187E+0
-1.711E+0	4.791E+0	5.151E+0
-1.713E+0	4.759E+0	5.096E+0
-1.708E+0	4.847E+0	5.200E+0
-1.710E+0	4.782E+0	5.083E+0
-1.711E+0	4.830E+0	5.203E+0
-1.710E+0	4.798E+0	5.216E+0
-1.708E+0	4.918E+0	5.126E+0
-1.713E+0	4.824E+0	5.249E+0
-1.716E+0	4.837E+0	5.233E+0
-1.714E+0	4.834E+0	5.142E+0
-1.708E+0	4.892E+0	5.197E+0
-1.711E+0	4.866E+0	5.203E+0
-1.711E+0	4.869E+0	5.164E+0
-1.711E+0	4.778E+0	5.174E+0
-1.705E+0	4.889E+0	5.271E+0
-1.711E+0	4.801E+0	5.190E+0
-1.714E+0	4.863E+0	5.213E+0
-1.713E+0	4.782E+0	5.190E+0
-1.706E+0	4.791E+0	5.216E+0
-1.711E+0	4.863E+0	5.161E+0
-1.713E+0	4.847E+0	5.174E+0
-1.710E+0	4.866E+0	5.194E+0
-1.706E+0	4.808E+0	5.284E+0
-1.710E+0	4.885E+0	5.259E+0
-1.714E+0	4.859E+0	5.187E+0
-1.710E+0	4.759E+0	5.129E+0
-1.706E+0	4.843E+0	5.200E+0
-1.711E+0	4.824E+0	5.116E+0
-1.713E+0	4.714E+0	5.229E+0
-1.714E+0	4.811E+0	5.161E+0
-1.708E+0	4.847E+0	5.213E+0
-1.710E+0	4.847E+0	5.132E+0
-1.714E+0	4.863E+0	5.265E+0
-1.713E+0	4.889E+0	5.164E+0
-1.706E+0	4.824E+0	5.203E+0
-1.710E+0	4.778E+0	5.226E+0
-1.711E+0	4.859E+0	5.142E+0
-1.710E+0	4.821E+0	5.174E+0
-1.708E+0	4.840E+0	5.255E+0
-1.713E+0	4.798E+0	5.177E+0
-1.713E+0	4.791E+0	5.187E+0
-1.716E+0	4.811E+0	5.129E+0
-1.703E+0	4.752E+0	5.126E+0
-1.710E+0	4.749E+0	5.177E+0
-1.713E+0	4.834E+0	5.129E+0
-1.711E+0	4.817E+0	5.210E+0
-1.708E+0	4.821E+0	5.203E+0
-1.708E+0	4.866E+0	5.119E+0
-1.714E+0	4.801E+0	5.216E+0
-1.713E+0	4.863E+0	5.151E+0
-1.708E+0	4.798E+0	5.242E+0
-1.713E+0	4.885E+0	5.223E+0
-1.716E+0	4.772E+0	5.164E+0
-1.713E+0	4.856E+0	5.161E+0
-1.708E+0	4.853E+0	5.187E+0
-1.708E+0	4.847E+0	5.151E+0
-1.714E+0	4.788E+0	5.119E+0
-1.711E+0	4.808E+0	5.174E+0
-1.710E+0	4.791E+0	5.181E+0
-1.708E+0	4.795E+0	5.103E+0
-1.714E+0	4.798E+0	5.181E+0
-1.710E+0	4.837E+0	5.200E+0
-1.706E+0	4.856E+0	5.142E+0
-1.710E+0	4.769E+0	5.275E+0
-1.713E+0	4.821E+0	5.119E+0
-1.713E+0	4.892E+0	5.268E+0
-1.708E+0	4.720E+0	5.236E+0
-1.710E+0	4.804E+0	5.148E+0
-1.714E+0	4.808E+0	5.233E+0
-1.711E+0	4.908E+0	5.087E+0
-1.711E+0	4.798E+0	5.249E+0
-1.710E+0	4.788E+0	5.151E+0
-1.716E+0	4.837E+0	5.177E+0
-1.710E+0	4.866E+0	5.151E+0
-1.706E+0	4.924E+0	5.151E+0
-1.711E+0	4.983E+0	5.164E+0
-1.718E+0	4.798E+0	5.126E+0
-1.710E+0	4.853E+0	5.197E+0
-1.708E+0	4.895E+0	5.181E+0
-1.708E+0	4.895E+0	5.129E+0
-1.713E+0	4.869E+0	5.197E+0
-1.710E+0	4.817E+0	5.164E+0
-1.708E+0	4.859E+0	5.190E+0
-1.708E+0	4.791E+0	5.233E+0
-1.718E+0	4.827E+0	5.177E+0
-1.711E+0	4.801E+0	5.158E+0
-1.708E+0	4.804E+0	5.236E+0
-1.710E+0	4.830E+0	5.106E+0
-1.714E+0	4.947E+0	5.096E+0
-1.711E+0	4.765E+0	5.155E+0
-1.710E+0	4.827E+0	5.271E+0
-1.708E+0	4.801E+0	5.207E+0
-1.716E+0	4.837E+0	5.171E+0
-1.713E+0	4.856E+0	5.164E+0
-1.710E+0	4.853E+0	5.090E+0
-1.708E+0	4.856E+0	5.207E+0
-1.716E+0	4.804E+0	5.138E+0
-1.708E+0	4.752E+0	5.164E+0
-1.705E+0	4.785E+0	5.181E+0
-1.710E+0	4.814E+0	5.067E+0
[truncated: 72,960 more rows]
