# Supplementary material for: Improved ANAP incorporation and VCF analysis reveal details of P2X7 current facilitation and a limited conformational interplay between ATP binding and the intracellular ballast domain
Source: eLife. 2023 Jan 4;12:e82479. doi: 10.7554/eLife.82479 (PMC9859053; doi:10.7554/eLife.82479)
Supplement: Figure 3—figure supplement 3—source data 2. [file elife-82479-fig3-figsupp3-data2.zip › Figure-3_figure-supplement-3_source-data-2/DeltaCys-constructs/d29/15.csv]

-2.668E+0	5.638E+0	6.018E+0
-2.662E+0	5.645E+0	5.988E+0
-2.688E+0	5.664E+0	6.024E+0
-2.686E+0	5.661E+0	6.027E+0
-2.683E+0	5.664E+0	5.966E+0
-2.683E+0	5.677E+0	6.005E+0
-2.666E+0	5.580E+0	5.946E+0
-2.668E+0	5.628E+0	5.962E+0
-2.678E+0	5.700E+0	6.044E+0
-2.670E+0	5.716E+0	6.102E+0
-2.665E+0	5.615E+0	6.053E+0
-2.668E+0	5.670E+0	6.031E+0
-2.671E+0	5.674E+0	5.972E+0
-2.670E+0	5.716E+0	5.969E+0
-2.663E+0	5.661E+0	5.992E+0
-2.665E+0	5.651E+0	6.050E+0
-2.671E+0	5.612E+0	6.141E+0
-2.668E+0	5.683E+0	6.008E+0
-2.663E+0	5.677E+0	6.005E+0
-2.666E+0	5.628E+0	6.063E+0
-2.671E+0	5.654E+0	5.959E+0
-2.671E+0	5.635E+0	5.953E+0
-2.666E+0	5.709E+0	6.047E+0
-2.666E+0	5.615E+0	6.001E+0
-2.675E+0	5.635E+0	6.008E+0
-2.671E+0	5.680E+0	5.966E+0
-2.666E+0	5.622E+0	6.034E+0
-2.666E+0	5.706E+0	6.063E+0
-2.673E+0	5.687E+0	5.949E+0
-2.670E+0	5.706E+0	6.079E+0
-2.668E+0	5.719E+0	5.969E+0
-2.668E+0	5.645E+0	6.082E+0
-2.678E+0	5.693E+0	6.112E+0
-2.671E+0	5.739E+0	5.975E+0
-2.666E+0	5.661E+0	6.128E+0
-2.666E+0	5.680E+0	6.024E+0
-2.675E+0	5.667E+0	6.086E+0
-2.673E+0	5.667E+0	6.050E+0
-2.666E+0	5.625E+0	5.998E+0
-2.668E+0	5.648E+0	6.044E+0
-2.678E+0	5.742E+0	6.066E+0
-2.673E+0	5.645E+0	6.047E+0
-2.670E+0	5.664E+0	6.037E+0
-2.671E+0	5.677E+0	5.943E+0
-2.673E+0	5.609E+0	5.988E+0
-2.670E+0	5.706E+0	6.001E+0
-2.671E+0	5.683E+0	5.953E+0
-2.668E+0	5.677E+0	6.001E+0
-2.676E+0	5.635E+0	6.047E+0
-2.675E+0	5.589E+0	5.917E+0
-2.670E+0	5.661E+0	6.014E+0
-2.668E+0	5.622E+0	5.933E+0
-2.679E+0	5.567E+0	6.034E+0
-2.673E+0	5.661E+0	6.105E+0
-2.668E+0	5.593E+0	6.099E+0
-2.670E+0	5.602E+0	6.079E+0
-2.678E+0	5.654E+0	6.076E+0
-2.678E+0	5.670E+0	6.031E+0
-2.668E+0	5.722E+0	5.992E+0
-2.671E+0	5.683E+0	5.940E+0
-2.676E+0	5.625E+0	6.027E+0
-2.673E+0	5.696E+0	6.014E+0
-2.670E+0	5.680E+0	5.985E+0
-2.671E+0	5.612E+0	6.092E+0
-2.679E+0	5.654E+0	5.914E+0
-2.678E+0	5.596E+0	5.933E+0
-2.671E+0	5.687E+0	5.959E+0
-2.673E+0	5.677E+0	6.001E+0
-2.681E+0	5.622E+0	5.988E+0
-2.675E+0	5.641E+0	6.079E+0
-2.671E+0	5.683E+0	5.995E+0
-2.673E+0	5.628E+0	6.073E+0
-2.679E+0	5.664E+0	5.943E+0
-2.678E+0	5.661E+0	6.014E+0
-2.670E+0	5.635E+0	6.021E+0
-2.671E+0	5.619E+0	6.102E+0
-2.679E+0	5.690E+0	5.943E+0
-2.676E+0	5.726E+0	5.911E+0
-2.670E+0	5.706E+0	5.998E+0
-2.675E+0	5.632E+0	5.992E+0
-2.679E+0	5.635E+0	6.034E+0
-2.675E+0	5.619E+0	6.021E+0
-2.671E+0	5.654E+0	6.031E+0
-2.675E+0	5.586E+0	6.005E+0
-2.679E+0	5.628E+0	6.099E+0
-2.678E+0	5.713E+0	6.076E+0
-2.671E+0	5.583E+0	6.050E+0
-2.671E+0	5.713E+0	6.069E+0
-2.681E+0	5.651E+0	6.001E+0
-2.681E+0	5.693E+0	6.066E+0
-2.675E+0	5.680E+0	5.940E+0
-2.675E+0	5.576E+0	6.021E+0
-2.684E+0	5.606E+0	6.125E+0
-2.678E+0	5.664E+0	5.988E+0
-2.673E+0	5.752E+0	6.018E+0
-2.676E+0	5.755E+0	5.878E+0
-2.683E+0	5.638E+0	6.050E+0
-2.679E+0	5.706E+0	6.034E+0
-2.673E+0	5.547E+0	5.927E+0
-2.676E+0	5.622E+0	5.946E+0
-2.679E+0	5.693E+0	6.014E+0
-2.679E+0	5.648E+0	5.885E+0
-2.673E+0	5.687E+0	6.053E+0
-2.675E+0	5.651E+0	6.021E+0
-2.679E+0	5.664E+0	6.044E+0
-2.681E+0	5.719E+0	6.001E+0
-2.675E+0	5.645E+0	6.063E+0
-2.675E+0	5.651E+0	6.040E+0
-2.683E+0	5.602E+0	6.040E+0
-2.684E+0	5.580E+0	6.069E+0
-2.675E+0	5.525E+0	6.001E+0
-2.675E+0	5.765E+0	6.005E+0
-2.683E+0	5.580E+0	6.044E+0
-2.681E+0	5.696E+0	6.037E+0
-2.676E+0	5.732E+0	6.069E+0
-2.678E+0	5.742E+0	5.959E+0
-2.686E+0	5.586E+0	5.972E+0
-2.683E+0	5.670E+0	6.105E+0
-2.675E+0	5.654E+0	6.011E+0
-2.676E+0	5.567E+0	6.011E+0
-2.683E+0	5.645E+0	6.099E+0
-2.683E+0	5.661E+0	6.031E+0
-2.675E+0	5.645E+0	6.018E+0
-2.678E+0	5.651E+0	6.050E+0
-2.683E+0	5.680E+0	5.998E+0
-2.681E+0	5.719E+0	5.988E+0
-2.676E+0	5.589E+0	6.031E+0
-2.681E+0	5.602E+0	6.063E+0
-2.684E+0	5.625E+0	5.972E+0
-2.679E+0	5.661E+0	6.128E+0
-2.676E+0	5.713E+0	5.985E+0
-2.681E+0	5.638E+0	6.040E+0
-2.683E+0	5.570E+0	6.069E+0
-2.684E+0	5.534E+0	6.027E+0
-2.676E+0	5.661E+0	6.066E+0
-2.679E+0	5.589E+0	5.985E+0
-2.684E+0	5.677E+0	5.959E+0
-2.686E+0	5.658E+0	6.063E+0
-2.675E+0	5.625E+0	5.924E+0
-2.679E+0	5.593E+0	6.040E+0
-2.686E+0	5.670E+0	6.082E+0
-2.686E+0	5.635E+0	5.985E+0
-2.678E+0	5.674E+0	6.034E+0
-2.679E+0	5.703E+0	6.082E+0
-2.684E+0	5.742E+0	5.985E+0
-2.684E+0	5.645E+0	6.053E+0
-2.676E+0	5.589E+0	5.924E+0
-2.681E+0	5.690E+0	6.011E+0
-2.686E+0	5.502E+0	6.040E+0
-2.688E+0	5.589E+0	6.037E+0
-2.676E+0	5.593E+0	6.034E+0
-2.681E+0	5.654E+0	5.936E+0
-2.686E+0	5.606E+0	5.985E+0
-2.683E+0	5.670E+0	6.047E+0
-2.676E+0	5.677E+0	6.024E+0
-2.681E+0	5.563E+0	6.018E+0
-2.686E+0	5.680E+0	6.063E+0
-2.684E+0	5.716E+0	5.998E+0
-2.679E+0	5.645E+0	6.040E+0
-2.679E+0	5.563E+0	5.998E+0
-2.686E+0	5.628E+0	5.924E+0
-2.686E+0	5.641E+0	6.050E+0
-2.679E+0	5.628E+0	6.053E+0
-2.681E+0	5.570E+0	5.946E+0
-2.686E+0	5.784E+0	5.956E+0
-2.686E+0	5.664E+0	5.949E+0
-2.679E+0	5.583E+0	5.962E+0
-2.679E+0	5.680E+0	5.972E+0
-2.684E+0	5.641E+0	6.014E+0
-2.686E+0	5.683E+0	6.031E+0
-2.678E+0	5.648E+0	5.904E+0
-2.683E+0	5.651E+0	6.050E+0
-2.688E+0	5.570E+0	6.021E+0
-2.689E+0	5.638E+0	6.014E+0
-2.681E+0	5.658E+0	6.027E+0
-2.681E+0	5.635E+0	5.969E+0
-2.686E+0	5.635E+0	5.985E+0
-2.684E+0	5.599E+0	5.946E+0
-2.681E+0	5.615E+0	5.992E+0
-2.684E+0	5.622E+0	6.011E+0
-2.686E+0	5.622E+0	5.995E+0
-2.684E+0	5.628E+0	6.047E+0
-2.679E+0	5.690E+0	5.969E+0
-2.683E+0	5.599E+0	5.911E+0
-2.688E+0	5.567E+0	6.076E+0
-2.689E+0	5.661E+0	6.050E+0
-2.681E+0	5.700E+0	5.962E+0
-2.681E+0	5.632E+0	5.969E+0
-2.689E+0	5.667E+0	5.940E+0
-2.686E+0	5.654E+0	6.018E+0
-2.684E+0	5.674E+0	5.959E+0
-2.683E+0	5.645E+0	6.079E+0
-2.688E+0	5.745E+0	5.998E+0
-2.686E+0	5.625E+0	5.881E+0
-2.683E+0	5.641E+0	6.060E+0
-2.684E+0	5.628E+0	6.099E+0
-2.688E+0	5.651E+0	5.969E+0
-2.689E+0	5.735E+0	6.076E+0
-2.681E+0	5.619E+0	5.885E+0
-2.683E+0	5.602E+0	6.112E+0
-2.689E+0	5.651E+0	5.907E+0
-2.691E+0	5.768E+0	5.975E+0
-2.683E+0	5.677E+0	6.024E+0
-2.681E+0	5.563E+0	5.979E+0
-2.691E+0	5.596E+0	5.995E+0
-2.684E+0	5.560E+0	5.940E+0
-2.679E+0	5.758E+0	6.001E+0
-2.681E+0	5.661E+0	6.076E+0
-2.689E+0	5.628E+0	5.988E+0
-2.689E+0	5.661E+0	6.011E+0
-2.681E+0	5.641E+0	6.034E+0
-2.684E+0	5.625E+0	6.031E+0
-2.692E+0	5.641E+0	6.014E+0
-2.688E+0	5.654E+0	6.076E+0
-2.683E+0	5.586E+0	6.005E+0
-2.681E+0	5.755E+0	6.018E+0
-2.691E+0	5.651E+0	5.988E+0
-2.688E+0	5.664E+0	6.027E+0
-2.681E+0	5.674E+0	5.995E+0
-2.681E+0	5.576E+0	5.966E+0
-2.689E+0	5.586E+0	6.008E+0
-2.688E+0	5.635E+0	5.985E+0
-2.683E+0	5.658E+0	5.992E+0
-2.681E+0	5.719E+0	6.089E+0
-2.689E+0	5.670E+0	6.005E+0
-2.684E+0	5.596E+0	6.099E+0
-2.681E+0	5.716E+0	5.992E+0
-2.684E+0	5.632E+0	5.998E+0
-2.692E+0	5.683E+0	5.969E+0
-2.689E+0	5.638E+0	5.953E+0
-2.684E+0	5.677E+0	6.001E+0
-2.683E+0	5.625E+0	5.979E+0
-2.691E+0	5.596E+0	6.014E+0
-2.688E+0	5.654E+0	5.953E+0
-2.683E+0	5.570E+0	5.953E+0
-2.686E+0	5.599E+0	5.953E+0
-2.692E+0	5.550E+0	6.014E+0
-2.689E+0	5.628E+0	5.985E+0
-2.681E+0	5.632E+0	5.998E+0
-2.681E+0	5.635E+0	5.898E+0
-2.689E+0	5.706E+0	5.966E+0
-2.691E+0	5.567E+0	5.985E+0
-2.684E+0	5.606E+0	6.014E+0
-2.688E+0	5.667E+0	5.979E+0
-2.689E+0	5.696E+0	6.024E+0
-2.689E+0	5.645E+0	6.066E+0
-2.684E+0	5.648E+0	5.904E+0
-2.683E+0	5.654E+0	5.936E+0
-2.692E+0	5.635E+0	6.008E+0
-2.689E+0	5.677E+0	5.943E+0
-2.684E+0	5.596E+0	5.966E+0
-2.688E+0	5.661E+0	5.969E+0
-2.696E+0	5.576E+0	5.969E+0
-2.688E+0	5.645E+0	5.959E+0
-2.684E+0	5.599E+0	5.982E+0
-2.686E+0	5.693E+0	5.911E+0
-2.691E+0	5.690E+0	5.894E+0
-2.688E+0	5.638E+0	5.907E+0
-2.684E+0	5.641E+0	6.069E+0
-2.686E+0	5.638E+0	5.979E+0
-2.694E+0	5.641E+0	5.962E+0
-2.689E+0	5.645E+0	5.966E+0
-2.684E+0	5.674E+0	5.972E+0
-2.683E+0	5.625E+0	5.956E+0
-2.691E+0	5.690E+0	5.898E+0
-2.691E+0	5.619E+0	6.050E+0
-2.686E+0	5.615E+0	5.972E+0
-2.686E+0	5.593E+0	6.044E+0
-2.694E+0	5.615E+0	5.962E+0
-2.692E+0	5.651E+0	5.988E+0
-2.683E+0	5.693E+0	6.011E+0
-2.686E+0	5.544E+0	6.108E+0
-2.691E+0	5.563E+0	5.898E+0
-2.689E+0	5.645E+0	5.872E+0
-2.684E+0	5.580E+0	5.995E+0
-2.684E+0	5.596E+0	5.904E+0
-2.691E+0	5.570E+0	5.995E+0
-2.692E+0	5.606E+0	5.927E+0
-2.688E+0	5.693E+0	6.001E+0
-2.686E+0	5.599E+0	6.063E+0
-2.692E+0	5.573E+0	5.859E+0
-2.688E+0	5.654E+0	5.979E+0
-2.684E+0	5.615E+0	5.985E+0
-2.684E+0	5.583E+0	5.953E+0
-2.692E+0	5.670E+0	5.953E+0
-2.691E+0	5.580E+0	5.904E+0
-2.684E+0	5.596E+0	5.972E+0
-2.683E+0	5.606E+0	5.920E+0
-2.692E+0	5.615E+0	6.040E+0
-2.691E+0	5.622E+0	5.975E+0
-2.684E+0	5.651E+0	5.979E+0
-2.684E+0	5.599E+0	5.859E+0
-2.689E+0	5.632E+0	5.904E+0
-2.692E+0	5.615E+0	5.855E+0
-2.689E+0	5.596E+0	5.966E+0
-2.689E+0	5.664E+0	5.881E+0
-2.691E+0	5.589E+0	5.969E+0
-2.689E+0	5.658E+0	6.014E+0
-2.681E+0	5.586E+0	5.946E+0
-2.688E+0	5.664E+0	6.040E+0
-2.694E+0	5.641E+0	5.894E+0
-2.692E+0	5.638E+0	5.975E+0
-2.688E+0	5.638E+0	6.099E+0
-2.686E+0	5.596E+0	5.975E+0
-2.691E+0	5.625E+0	5.962E+0
-2.694E+0	5.628E+0	5.898E+0
-2.688E+0	5.648E+0	6.018E+0
-2.686E+0	5.661E+0	6.031E+0
-2.696E+0	5.589E+0	5.943E+0
-2.686E+0	5.632E+0	5.953E+0
-2.686E+0	5.625E+0	5.930E+0
-2.686E+0	5.599E+0	5.933E+0
-2.694E+0	5.544E+0	6.005E+0
-2.694E+0	5.593E+0	6.040E+0
-2.686E+0	5.628E+0	5.946E+0
-2.689E+0	5.589E+0	5.953E+0
-2.691E+0	5.625E+0	5.995E+0
-2.692E+0	5.563E+0	5.943E+0
-2.688E+0	5.739E+0	5.949E+0
-2.689E+0	5.632E+0	5.920E+0
-2.692E+0	5.615E+0	6.079E+0
-2.692E+0	5.658E+0	5.998E+0
-2.686E+0	5.645E+0	5.988E+0
-2.689E+0	5.599E+0	5.988E+0
-2.694E+0	5.661E+0	5.966E+0
-2.692E+0	5.641E+0	5.962E+0
-2.688E+0	5.713E+0	5.943E+0
-2.689E+0	5.554E+0	6.086E+0
-2.697E+0	5.557E+0	6.034E+0
-2.691E+0	5.739E+0	5.972E+0
-2.686E+0	5.531E+0	5.953E+0
-2.689E+0	5.664E+0	6.053E+0
-2.696E+0	5.589E+0	5.936E+0
-2.692E+0	5.648E+0	6.079E+0
-2.686E+0	5.735E+0	5.956E+0
-2.688E+0	5.580E+0	5.946E+0
-2.694E+0	5.667E+0	5.982E+0
-2.691E+0	5.641E+0	5.995E+0
-2.684E+0	5.609E+0	6.008E+0
-2.688E+0	5.593E+0	6.034E+0
-2.696E+0	5.586E+0	5.878E+0
-2.694E+0	5.599E+0	5.953E+0
-2.688E+0	5.628E+0	6.001E+0
-2.689E+0	5.658E+0	5.862E+0
-2.694E+0	5.664E+0	5.959E+0
-2.692E+0	5.563E+0	5.956E+0
-2.684E+0	5.632E+0	6.040E+0
-2.688E+0	5.677E+0	6.027E+0
-2.696E+0	5.658E+0	5.972E+0
-2.691E+0	5.615E+0	5.907E+0
-2.686E+0	5.609E+0	5.959E+0
-2.688E+0	5.641E+0	6.073E+0
-2.694E+0	5.641E+0	6.018E+0
-2.692E+0	5.580E+0	6.005E+0
-2.686E+0	5.651E+0	5.875E+0
-2.688E+0	5.638E+0	5.943E+0
-2.692E+0	5.554E+0	5.992E+0
-2.692E+0	5.589E+0	5.894E+0
-2.688E+0	5.670E+0	6.092E+0
-2.689E+0	5.570E+0	5.907E+0
-2.697E+0	5.696E+0	6.021E+0
-2.696E+0	5.700E+0	5.914E+0
-2.686E+0	5.625E+0	6.018E+0
-2.691E+0	5.602E+0	5.907E+0
-2.694E+0	5.596E+0	6.005E+0
-2.692E+0	5.645E+0	6.021E+0
-2.686E+0	5.573E+0	5.936E+0
-2.686E+0	5.645E+0	5.969E+0
-2.696E+0	5.625E+0	5.852E+0
-2.688E+0	5.586E+0	6.076E+0
-2.686E+0	5.674E+0	5.982E+0
-2.689E+0	5.580E+0	5.995E+0
-2.689E+0	5.547E+0	5.933E+0
-2.668E+0	5.550E+0	5.988E+0
-2.619E+0	5.748E+0	6.027E+0
-2.623E+0	5.612E+0	5.956E+0
-2.644E+0	5.615E+0	6.050E+0
-2.663E+0	5.632E+0	6.018E+0
-2.675E+0	5.427E+0	5.898E+0
-2.678E+0	5.525E+0	5.985E+0
-2.705E+0	5.615E+0	5.904E+0
-2.678E+0	5.554E+0	5.933E+0
-2.684E+0	5.586E+0	6.044E+0
-2.714E+0	5.563E+0	5.966E+0
-2.692E+0	5.703E+0	6.027E+0
-2.705E+0	5.583E+0	5.979E+0
-2.707E+0	5.638E+0	5.878E+0
-2.699E+0	5.687E+0	5.982E+0
-2.709E+0	5.670E+0	5.911E+0
-2.717E+0	5.670E+0	5.998E+0
-2.709E+0	5.537E+0	5.901E+0
-2.712E+0	5.554E+0	6.112E+0
-2.717E+0	5.664E+0	5.953E+0
-2.717E+0	5.619E+0	6.031E+0
-2.720E+0	5.648E+0	5.972E+0
-2.715E+0	5.573E+0	6.037E+0
-2.717E+0	5.589E+0	5.940E+0
-2.723E+0	5.638E+0	5.904E+0
-2.720E+0	5.583E+0	5.985E+0
-2.712E+0	5.606E+0	5.898E+0
-2.722E+0	5.573E+0	5.962E+0
-2.723E+0	5.632E+0	5.969E+0
-2.715E+0	5.593E+0	5.982E+0
-2.720E+0	5.508E+0	6.082E+0
-2.725E+0	5.576E+0	6.069E+0
-2.725E+0	5.641E+0	5.975E+0
-2.720E+0	5.625E+0	5.988E+0
-2.714E+0	5.609E+0	5.972E+0
-2.722E+0	5.593E+0	5.898E+0
-2.718E+0	5.645E+0	6.011E+0
-2.694E+0	5.557E+0	6.001E+0
-2.696E+0	5.641E+0	5.927E+0
-2.691E+0	5.563E+0	5.982E+0
-2.702E+0	5.554E+0	5.940E+0
-2.707E+0	5.612E+0	6.001E+0
-2.717E+0	5.696E+0	5.946E+0
-2.733E+0	5.648E+0	5.975E+0
-2.718E+0	5.654E+0	5.943E+0
-2.730E+0	5.589E+0	6.014E+0
-2.730E+0	5.541E+0	5.930E+0
-2.731E+0	5.567E+0	5.972E+0
-2.730E+0	5.528E+0	5.962E+0
-2.726E+0	5.583E+0	6.018E+0
-2.725E+0	5.609E+0	5.927E+0
-2.731E+0	5.602E+0	6.024E+0
-2.733E+0	5.619E+0	5.920E+0
-2.730E+0	5.583E+0	5.956E+0
-2.731E+0	5.638E+0	5.992E+0
-2.735E+0	5.557E+0	5.998E+0
-2.736E+0	5.570E+0	5.946E+0
-2.733E+0	5.641E+0	6.031E+0
-2.730E+0	5.541E+0	6.018E+0
-2.736E+0	5.541E+0	5.917E+0
-2.738E+0	5.521E+0	5.979E+0
-2.726E+0	5.706E+0	5.907E+0
-2.728E+0	5.550E+0	5.810E+0
-2.738E+0	5.596E+0	5.865E+0
-2.735E+0	5.606E+0	5.927E+0
-2.730E+0	5.593E+0	6.063E+0
-2.728E+0	5.554E+0	5.904E+0
-2.736E+0	5.661E+0	5.979E+0
-2.735E+0	5.609E+0	5.988E+0
-2.731E+0	5.638E+0	5.943E+0
-2.733E+0	5.544E+0	5.914E+0
-2.739E+0	5.547E+0	5.949E+0
-2.739E+0	5.489E+0	5.998E+0
-2.730E+0	5.580E+0	5.898E+0
-2.736E+0	5.580E+0	5.907E+0
-2.741E+0	5.547E+0	5.985E+0
-2.735E+0	5.560E+0	5.927E+0
-2.733E+0	5.674E+0	5.872E+0
-2.731E+0	5.599E+0	5.962E+0
-2.739E+0	5.683E+0	6.021E+0
-2.741E+0	5.460E+0	5.949E+0
-2.733E+0	5.615E+0	6.040E+0
-2.736E+0	5.632E+0	5.875E+0
-2.736E+0	5.606E+0	6.040E+0
-2.736E+0	5.645E+0	5.849E+0
-2.733E+0	5.612E+0	6.005E+0
-2.728E+0	5.515E+0	5.949E+0
-2.736E+0	5.554E+0	6.040E+0
-2.738E+0	5.495E+0	6.031E+0
-2.731E+0	5.667E+0	5.985E+0
-2.736E+0	5.648E+0	5.962E+0
-2.738E+0	5.628E+0	6.001E+0
-2.739E+0	5.602E+0	5.946E+0
-2.731E+0	5.521E+0	5.859E+0
-2.733E+0	5.638E+0	5.898E+0
-2.739E+0	5.615E+0	5.966E+0
-2.741E+0	5.576E+0	5.972E+0
-2.731E+0	5.547E+0	5.852E+0
-2.731E+0	5.570E+0	5.962E+0
-2.739E+0	5.554E+0	6.001E+0
-2.741E+0	5.563E+0	5.946E+0
-2.731E+0	5.576E+0	5.911E+0
-2.735E+0	5.537E+0	5.956E+0
-2.741E+0	5.573E+0	5.875E+0
-2.739E+0	5.619E+0	6.014E+0
-2.731E+0	5.641E+0	6.001E+0
-2.735E+0	5.557E+0	5.943E+0
-2.738E+0	5.563E+0	6.005E+0
-2.739E+0	5.615E+0	5.940E+0
-2.731E+0	5.625E+0	5.953E+0
-2.736E+0	5.589E+0	5.992E+0
-2.741E+0	5.619E+0	5.956E+0
-2.739E+0	5.609E+0	6.082E+0
-2.735E+0	5.596E+0	5.995E+0
-2.735E+0	5.615E+0	5.904E+0
-2.739E+0	5.534E+0	5.920E+0
-2.739E+0	5.505E+0	5.959E+0
-2.733E+0	5.554E+0	5.953E+0
-2.735E+0	5.576E+0	6.001E+0
-2.739E+0	5.583E+0	5.969E+0
-2.739E+0	5.589E+0	5.969E+0
-2.733E+0	5.615E+0	5.956E+0
-2.736E+0	5.586E+0	5.966E+0
-2.743E+0	5.560E+0	6.024E+0
-2.743E+0	5.537E+0	6.005E+0
-2.735E+0	5.525E+0	5.988E+0
-2.736E+0	5.593E+0	6.005E+0
-2.743E+0	5.628E+0	6.044E+0
-2.741E+0	5.586E+0	5.959E+0
-2.733E+0	5.589E+0	5.953E+0
-2.736E+0	5.570E+0	5.920E+0
-2.739E+0	5.729E+0	5.956E+0
-2.738E+0	5.515E+0	5.969E+0
-2.736E+0	5.502E+0	5.946E+0
-2.736E+0	5.580E+0	5.917E+0
-2.744E+0	5.612E+0	5.894E+0
-2.741E+0	5.583E+0	5.924E+0
-2.733E+0	5.628E+0	6.034E+0
-2.735E+0	5.567E+0	5.826E+0
-2.741E+0	5.531E+0	5.914E+0
-2.739E+0	5.664E+0	5.966E+0
-2.731E+0	5.677E+0	6.031E+0
-2.735E+0	5.560E+0	5.995E+0
-2.741E+0	5.567E+0	6.044E+0
-2.739E+0	5.589E+0	5.924E+0
-2.735E+0	5.563E+0	5.988E+0
-2.738E+0	5.563E+0	5.966E+0
-2.741E+0	5.612E+0	5.995E+0
-2.741E+0	5.537E+0	5.907E+0
-2.735E+0	5.547E+0	5.936E+0
-2.736E+0	5.541E+0	5.917E+0
-2.743E+0	5.622E+0	5.885E+0
-2.741E+0	5.560E+0	5.972E+0
-2.731E+0	5.703E+0	5.975E+0
-2.736E+0	5.537E+0	5.904E+0
-2.739E+0	5.586E+0	5.962E+0
-2.743E+0	5.479E+0	5.953E+0
-2.735E+0	5.586E+0	5.933E+0
-2.736E+0	5.648E+0	6.005E+0
-2.741E+0	5.622E+0	5.969E+0
-2.743E+0	5.658E+0	5.911E+0
-2.738E+0	5.515E+0	5.933E+0
-2.736E+0	5.576E+0	6.069E+0
-2.743E+0	5.632E+0	5.992E+0
-2.741E+0	5.609E+0	6.018E+0
-2.736E+0	5.632E+0	5.930E+0
-2.735E+0	5.661E+0	5.898E+0
-2.743E+0	5.541E+0	5.924E+0
-2.741E+0	5.573E+0	6.069E+0
-2.735E+0	5.648E+0	5.917E+0
-2.738E+0	5.609E+0	5.807E+0
-2.743E+0	5.596E+0	5.943E+0
-2.743E+0	5.599E+0	5.959E+0
-2.738E+0	5.589E+0	5.914E+0
-2.736E+0	5.580E+0	5.998E+0
-2.744E+0	5.599E+0	5.972E+0
-2.741E+0	5.615E+0	5.953E+0
-2.736E+0	5.537E+0	5.917E+0
-2.736E+0	5.612E+0	5.962E+0
-2.746E+0	5.622E+0	5.969E+0
-2.739E+0	5.547E+0	5.917E+0
-2.733E+0	5.602E+0	5.901E+0
-2.738E+0	5.570E+0	5.940E+0
-2.744E+0	5.580E+0	5.953E+0
-2.743E+0	5.550E+0	6.021E+0
-2.736E+0	5.573E+0	5.992E+0
-2.739E+0	5.635E+0	6.060E+0
-2.743E+0	5.508E+0	5.914E+0
-2.744E+0	5.573E+0	5.936E+0
-2.738E+0	5.554E+0	5.992E+0
-2.735E+0	5.541E+0	5.975E+0
-2.744E+0	5.557E+0	5.878E+0
-2.743E+0	5.525E+0	5.914E+0
-2.736E+0	5.512E+0	5.985E+0
-2.736E+0	5.554E+0	6.027E+0
-2.744E+0	5.586E+0	6.005E+0
-2.743E+0	5.573E+0	5.891E+0
-2.736E+0	5.580E+0	5.924E+0
-2.736E+0	5.732E+0	5.988E+0
-2.746E+0	5.606E+0	5.901E+0
-2.746E+0	5.563E+0	6.057E+0
-2.739E+0	5.645E+0	5.959E+0
-2.738E+0	5.544E+0	6.044E+0
-2.748E+0	5.645E+0	5.936E+0
-2.746E+0	5.683E+0	5.966E+0
-2.736E+0	5.554E+0	5.881E+0
-2.738E+0	5.606E+0	5.907E+0
-2.744E+0	5.612E+0	6.005E+0
-2.746E+0	5.625E+0	5.898E+0
-2.739E+0	5.615E+0	5.988E+0
-2.738E+0	5.635E+0	5.774E+0
-2.744E+0	5.586E+0	5.930E+0
-2.748E+0	5.547E+0	5.979E+0
-2.738E+0	5.550E+0	6.011E+0
-2.739E+0	5.661E+0	5.940E+0
-2.744E+0	5.521E+0	5.917E+0
-2.744E+0	5.570E+0	5.904E+0
-2.739E+0	5.667E+0	5.992E+0
-2.738E+0	5.567E+0	5.930E+0
-2.748E+0	5.576E+0	5.924E+0
-2.743E+0	5.615E+0	5.969E+0
-2.741E+0	5.576E+0	5.992E+0
-2.739E+0	5.628E+0	5.894E+0
-2.751E+0	5.492E+0	5.898E+0
-2.748E+0	5.589E+0	5.859E+0
-2.741E+0	5.521E+0	6.069E+0
-2.743E+0	5.544E+0	5.995E+0
-2.746E+0	5.589E+0	5.917E+0
-2.744E+0	5.583E+0	5.920E+0
-2.743E+0	5.619E+0	5.959E+0
-2.741E+0	5.563E+0	5.881E+0
-2.746E+0	5.521E+0	5.914E+0
-2.744E+0	5.499E+0	5.936E+0
-2.739E+0	5.489E+0	5.907E+0
-2.741E+0	5.599E+0	6.024E+0
-2.746E+0	5.580E+0	5.791E+0
-2.746E+0	5.563E+0	5.966E+0
-2.741E+0	5.622E+0	5.927E+0
-2.741E+0	5.505E+0	5.875E+0
-2.749E+0	5.563E+0	6.018E+0
-2.748E+0	5.550E+0	5.868E+0
-2.743E+0	5.521E+0	6.014E+0
-2.743E+0	5.589E+0	5.917E+0
-2.751E+0	5.544E+0	5.881E+0
-2.746E+0	5.654E+0	6.001E+0
-2.741E+0	5.521E+0	5.920E+0
-2.744E+0	5.515E+0	5.969E+0
-2.751E+0	5.525E+0	5.888E+0
-2.748E+0	5.625E+0	5.927E+0
-2.743E+0	5.557E+0	5.888E+0
-2.743E+0	5.537E+0	5.920E+0
-2.751E+0	5.489E+0	5.920E+0
-2.748E+0	5.554E+0	5.868E+0
-2.744E+0	5.664E+0	5.885E+0
-2.744E+0	5.573E+0	5.901E+0
-2.752E+0	5.525E+0	5.924E+0
-2.749E+0	5.580E+0	5.959E+0
-2.743E+0	5.593E+0	5.855E+0
-2.744E+0	5.541E+0	5.982E+0
-2.751E+0	5.667E+0	5.904E+0
-2.749E+0	5.622E+0	5.901E+0
-2.744E+0	5.505E+0	5.992E+0
-2.744E+0	5.628E+0	5.917E+0
-2.752E+0	5.580E+0	5.992E+0
-2.752E+0	5.563E+0	5.917E+0
-2.744E+0	5.622E+0	5.924E+0
-2.743E+0	5.615E+0	5.875E+0
-2.752E+0	5.563E+0	5.868E+0
-2.748E+0	5.515E+0	5.891E+0
-2.744E+0	5.537E+0	5.885E+0
-2.744E+0	5.531E+0	5.872E+0
-2.749E+0	5.567E+0	5.949E+0
-2.749E+0	5.606E+0	6.027E+0
-2.743E+0	5.554E+0	5.998E+0
-2.746E+0	5.531E+0	5.979E+0
-2.749E+0	5.547E+0	5.859E+0
-2.754E+0	5.557E+0	5.930E+0
-2.743E+0	5.537E+0	5.956E+0
-2.748E+0	5.593E+0	5.914E+0
-2.751E+0	5.619E+0	5.904E+0
-2.754E+0	5.635E+0	5.933E+0
-2.743E+0	5.531E+0	5.982E+0
-2.746E+0	5.648E+0	5.972E+0
-2.749E+0	5.518E+0	5.972E+0
-2.748E+0	5.687E+0	5.885E+0
-2.746E+0	5.534E+0	5.920E+0
-2.749E+0	5.463E+0	5.956E+0
-2.752E+0	5.508E+0	5.927E+0
-2.752E+0	5.544E+0	5.940E+0
-2.744E+0	5.518E+0	5.930E+0
-2.746E+0	5.567E+0	5.940E+0
-2.754E+0	5.534E+0	5.972E+0
-2.754E+0	5.528E+0	5.914E+0
-2.748E+0	5.541E+0	6.008E+0
-2.744E+0	5.658E+0	5.946E+0
-2.754E+0	5.550E+0	6.014E+0
-2.752E+0	5.557E+0	5.966E+0
-2.746E+0	5.508E+0	5.927E+0
-2.746E+0	5.583E+0	5.943E+0
-2.751E+0	5.602E+0	6.044E+0
-2.751E+0	5.499E+0	5.875E+0
-2.746E+0	5.560E+0	5.891E+0
-2.746E+0	5.593E+0	5.995E+0
-2.752E+0	5.593E+0	5.959E+0
-2.751E+0	5.599E+0	5.995E+0
-2.744E+0	5.586E+0	5.917E+0
-2.748E+0	5.528E+0	5.833E+0
-2.754E+0	5.593E+0	5.985E+0
-2.757E+0	5.615E+0	5.852E+0
-2.746E+0	5.573E+0	5.829E+0
-2.748E+0	5.628E+0	5.914E+0
-2.752E+0	5.537E+0	5.943E+0
-2.754E+0	5.557E+0	5.920E+0
-2.746E+0	5.606E+0	5.917E+0
-2.748E+0	5.576E+0	6.027E+0
-2.754E+0	5.515E+0	5.949E+0
-2.754E+0	5.667E+0	5.924E+0
-2.748E+0	5.505E+0	5.924E+0
-2.746E+0	5.547E+0	5.891E+0
-2.752E+0	5.534E+0	5.975E+0
-2.756E+0	5.619E+0	5.946E+0
-2.748E+0	5.537E+0	5.833E+0
-2.748E+0	5.482E+0	5.920E+0
-2.756E+0	5.512E+0	6.005E+0
-2.754E+0	5.638E+0	5.888E+0
-2.748E+0	5.443E+0	5.898E+0
-2.748E+0	5.615E+0	6.001E+0
-2.757E+0	5.586E+0	5.936E+0
-2.754E+0	5.521E+0	5.842E+0
-2.748E+0	5.576E+0	5.917E+0
-2.746E+0	5.589E+0	6.001E+0
-2.757E+0	5.593E+0	5.949E+0
-2.754E+0	5.554E+0	5.988E+0
-2.748E+0	5.583E+0	5.855E+0
-2.749E+0	5.554E+0	5.927E+0
-2.754E+0	5.619E+0	5.956E+0
-2.756E+0	5.609E+0	5.975E+0
-2.746E+0	5.505E+0	5.992E+0
-2.751E+0	5.521E+0	5.979E+0
-2.756E+0	5.450E+0	5.962E+0
-2.756E+0	5.567E+0	5.920E+0
-2.749E+0	5.570E+0	5.826E+0
-2.751E+0	5.537E+0	5.972E+0
-2.754E+0	5.615E+0	5.894E+0
-2.759E+0	5.502E+0	5.829E+0
-2.749E+0	5.521E+0	5.872E+0
-2.749E+0	5.606E+0	5.898E+0
-2.754E+0	5.589E+0	5.901E+0
-2.756E+0	5.443E+0	5.946E+0
-2.749E+0	5.560E+0	5.888E+0
-2.748E+0	5.528E+0	5.904E+0
-2.757E+0	5.544E+0	5.956E+0
-2.756E+0	5.596E+0	5.940E+0
-2.751E+0	5.531E+0	5.962E+0
-2.751E+0	5.521E+0	5.933E+0
-2.757E+0	5.570E+0	6.005E+0
-2.756E+0	5.560E+0	5.849E+0
-2.749E+0	5.534E+0	5.959E+0
-2.754E+0	5.550E+0	5.872E+0
-2.757E+0	5.573E+0	5.878E+0
-2.757E+0	5.515E+0	5.982E+0
-2.751E+0	5.550E+0	5.823E+0
-2.751E+0	5.645E+0	5.972E+0
-2.757E+0	5.622E+0	5.972E+0
-2.759E+0	5.641E+0	5.936E+0
-2.751E+0	5.638E+0	5.836E+0
-2.751E+0	5.563E+0	5.917E+0
-2.757E+0	5.534E+0	5.962E+0
-2.756E+0	5.505E+0	5.855E+0
-2.756E+0	5.508E+0	5.771E+0
-2.754E+0	5.521E+0	5.878E+0
-2.761E+0	5.583E+0	5.940E+0
-2.754E+0	5.576E+0	5.898E+0
-2.749E+0	5.537E+0	5.904E+0
-2.751E+0	5.589E+0	5.979E+0
-2.759E+0	5.567E+0	5.972E+0
-2.757E+0	5.557E+0	5.891E+0
-2.751E+0	5.541E+0	5.956E+0
-2.754E+0	5.476E+0	5.946E+0
-2.761E+0	5.599E+0	5.901E+0
-2.757E+0	5.512E+0	5.924E+0
-2.751E+0	5.622E+0	5.966E+0
-2.752E+0	5.537E+0	5.936E+0
-2.757E+0	5.525E+0	5.878E+0
-2.759E+0	5.596E+0	5.930E+0
-2.752E+0	5.456E+0	5.904E+0
-2.754E+0	5.563E+0	5.823E+0
-2.757E+0	5.570E+0	5.927E+0
-2.762E+0	5.573E+0	5.930E+0
-2.752E+0	5.641E+0	5.878E+0
-2.754E+0	5.596E+0	5.904E+0
-2.761E+0	5.440E+0	5.966E+0
-2.757E+0	5.525E+0	5.933E+0
-2.752E+0	5.440E+0	5.930E+0
-2.754E+0	5.609E+0	5.998E+0
-2.759E+0	5.599E+0	5.894E+0
-2.761E+0	5.586E+0	5.898E+0
-2.754E+0	5.632E+0	5.940E+0
-2.756E+0	5.606E+0	5.852E+0
-2.759E+0	5.593E+0	5.872E+0
-2.757E+0	5.599E+0	5.992E+0
-2.751E+0	5.453E+0	5.959E+0
-2.752E+0	5.528E+0	6.014E+0
-2.762E+0	5.625E+0	5.868E+0
-2.762E+0	5.619E+0	5.936E+0
-2.756E+0	5.460E+0	5.904E+0
-2.754E+0	5.541E+0	5.969E+0
-2.757E+0	5.554E+0	5.891E+0
-2.759E+0	5.573E+0	5.875E+0
-2.752E+0	5.563E+0	5.862E+0
-2.756E+0	5.508E+0	5.868E+0
-2.761E+0	5.525E+0	5.979E+0
-2.759E+0	5.495E+0	5.966E+0
-2.754E+0	5.567E+0	5.826E+0
-2.756E+0	5.586E+0	5.774E+0
-2.759E+0	5.573E+0	5.907E+0
-2.759E+0	5.667E+0	5.865E+0
-2.757E+0	5.482E+0	5.927E+0
-2.756E+0	5.589E+0	5.911E+0
-2.761E+0	5.589E+0	5.898E+0
-2.761E+0	5.641E+0	5.953E+0
-2.752E+0	5.502E+0	5.898E+0
-2.756E+0	5.466E+0	5.920E+0
-2.762E+0	5.619E+0	5.943E+0
-2.759E+0	5.593E+0	5.891E+0
-2.754E+0	5.567E+0	5.924E+0
-2.751E+0	5.651E+0	5.898E+0
-2.761E+0	5.576E+0	6.014E+0
-2.761E+0	5.628E+0	5.862E+0
-2.757E+0	5.486E+0	5.914E+0
-2.754E+0	5.476E+0	5.940E+0
-2.762E+0	5.567E+0	5.936E+0
-2.761E+0	5.573E+0	5.872E+0
-2.756E+0	5.531E+0	5.953E+0
-2.759E+0	5.499E+0	5.862E+0
-2.761E+0	5.609E+0	5.985E+0
-2.759E+0	5.596E+0	5.943E+0
-2.757E+0	5.505E+0	5.924E+0
-2.756E+0	5.521E+0	5.917E+0
-2.762E+0	5.534E+0	5.933E+0
-2.761E+0	5.586E+0	5.924E+0
-2.754E+0	5.560E+0	5.943E+0
-2.757E+0	5.593E+0	5.881E+0
-2.764E+0	5.482E+0	5.875E+0
-2.762E+0	5.512E+0	5.791E+0
-2.757E+0	5.505E+0	5.885E+0
-2.752E+0	5.469E+0	5.920E+0
-2.764E+0	5.518E+0	5.878E+0
-2.762E+0	5.508E+0	5.846E+0
-2.756E+0	5.512E+0	5.975E+0
-2.752E+0	5.541E+0	5.930E+0
-2.764E+0	5.525E+0	5.868E+0
-2.757E+0	5.531E+0	5.826E+0
-2.754E+0	5.593E+0	5.771E+0
-2.756E+0	5.479E+0	5.842E+0
-2.761E+0	5.547E+0	5.911E+0
-2.764E+0	5.619E+0	6.005E+0
-2.756E+0	5.437E+0	5.881E+0
-2.757E+0	5.499E+0	5.959E+0
-2.762E+0	5.645E+0	5.940E+0
-2.764E+0	5.602E+0	5.911E+0
-2.756E+0	5.525E+0	5.881E+0
-2.756E+0	5.531E+0	5.982E+0
-2.764E+0	5.473E+0	5.849E+0
-2.762E+0	5.528E+0	5.933E+0
-2.752E+0	5.609E+0	5.917E+0
-2.754E+0	5.437E+0	5.949E+0
-2.762E+0	5.554E+0	5.988E+0
-2.762E+0	5.628E+0	5.930E+0
-2.754E+0	5.599E+0	5.820E+0
-2.754E+0	5.554E+0	5.885E+0
-2.761E+0	5.573E+0	5.839E+0
-2.757E+0	5.528E+0	5.894E+0
-2.756E+0	5.421E+0	5.911E+0
-2.756E+0	5.560E+0	5.904E+0
-2.762E+0	5.612E+0	5.904E+0
-2.759E+0	5.515E+0	5.966E+0
-2.756E+0	5.557E+0	5.914E+0
-2.754E+0	5.573E+0	5.891E+0
-2.764E+0	5.515E+0	5.735E+0
-2.762E+0	5.537E+0	5.914E+0
-2.754E+0	5.563E+0	5.894E+0
-2.757E+0	5.531E+0	5.894E+0
-2.764E+0	5.437E+0	5.969E+0
-2.764E+0	5.557E+0	5.966E+0
-2.756E+0	5.476E+0	5.859E+0
-2.756E+0	5.573E+0	5.875E+0
-2.762E+0	5.508E+0	5.946E+0
-2.764E+0	5.515E+0	5.872E+0
-2.754E+0	5.560E+0	5.849E+0
-2.757E+0	5.528E+0	5.875E+0
-2.762E+0	5.537E+0	5.930E+0
-2.761E+0	5.586E+0	5.914E+0
-2.756E+0	5.463E+0	5.998E+0
-2.756E+0	5.482E+0	5.855E+0
-2.764E+0	5.544E+0	5.813E+0
-2.761E+0	5.576E+0	5.842E+0
-2.756E+0	5.586E+0	5.901E+0
-2.754E+0	5.606E+0	5.768E+0
-2.764E+0	5.641E+0	5.920E+0
-2.764E+0	5.489E+0	5.868E+0
-2.757E+0	5.606E+0	5.865E+0
-2.759E+0	5.518E+0	5.875E+0
-2.764E+0	5.550E+0	5.904E+0
-2.764E+0	5.499E+0	5.859E+0
-2.757E+0	5.619E+0	5.930E+0
-2.757E+0	5.567E+0	5.924E+0
-2.762E+0	5.534E+0	5.852E+0
-2.764E+0	5.573E+0	5.842E+0
-2.757E+0	5.654E+0	5.885E+0
-2.761E+0	5.482E+0	5.807E+0
-2.757E+0	5.563E+0	5.839E+0
-2.762E+0	5.580E+0	5.907E+0
-2.756E+0	5.602E+0	5.969E+0
-2.752E+0	5.576E+0	5.868E+0
-2.764E+0	5.395E+0	5.820E+0
-2.764E+0	5.528E+0	5.842E+0
-2.754E+0	5.586E+0	5.946E+0
-2.757E+0	5.593E+0	5.907E+0
-2.767E+0	5.638E+0	5.933E+0
-2.764E+0	5.499E+0	5.904E+0
-2.756E+0	5.537E+0	5.761E+0
-2.754E+0	5.521E+0	5.949E+0
-2.761E+0	5.534E+0	5.917E+0
-2.765E+0	5.554E+0	5.868E+0
-2.759E+0	5.537E+0	5.911E+0
-2.756E+0	5.512E+0	5.878E+0
-2.759E+0	5.492E+0	5.836E+0
-2.764E+0	5.567E+0	5.946E+0
-2.757E+0	5.609E+0	5.881E+0
-2.757E+0	5.547E+0	5.904E+0
-2.762E+0	5.586E+0	5.826E+0
-2.761E+0	5.573E+0	5.865E+0
-2.756E+0	5.521E+0	5.868E+0
-2.759E+0	5.534E+0	5.907E+0
-2.764E+0	5.580E+0	5.868E+0
-2.762E+0	5.528E+0	5.778E+0
-2.757E+0	5.606E+0	5.885E+0
-2.757E+0	5.586E+0	5.862E+0
-2.764E+0	5.557E+0	5.810E+0
-2.761E+0	5.479E+0	5.846E+0
-2.756E+0	5.505E+0	5.998E+0
-2.759E+0	5.619E+0	5.969E+0
-2.762E+0	5.466E+0	5.868E+0
-2.765E+0	5.593E+0	5.800E+0
-2.757E+0	5.534E+0	5.891E+0
-2.759E+0	5.499E+0	5.891E+0
-2.764E+0	5.599E+0	5.859E+0
-2.762E+0	5.554E+0	6.011E+0
-2.754E+0	5.482E+0	5.875E+0
-2.756E+0	5.469E+0	5.852E+0
-2.764E+0	5.641E+0	5.891E+0
-2.761E+0	5.489E+0	5.859E+0
-2.756E+0	5.602E+0	5.833E+0
-2.757E+0	5.593E+0	5.865E+0
-2.764E+0	5.414E+0	5.962E+0
-2.764E+0	5.563E+0	5.956E+0
-2.756E+0	5.547E+0	5.936E+0
-2.757E+0	5.537E+0	5.920E+0
-2.762E+0	5.544E+0	5.904E+0
-2.761E+0	5.622E+0	5.881E+0
-2.759E+0	5.557E+0	5.846E+0
-2.754E+0	5.495E+0	6.001E+0
-2.765E+0	5.479E+0	5.907E+0
-2.764E+0	5.602E+0	5.940E+0
-2.757E+0	5.479E+0	5.911E+0
-2.759E+0	5.492E+0	5.771E+0
-2.765E+0	5.648E+0	5.865E+0
-2.762E+0	5.628E+0	5.924E+0
-2.757E+0	5.460E+0	5.979E+0
-2.756E+0	5.463E+0	5.859E+0
-2.762E+0	5.596E+0	5.820E+0
-2.764E+0	5.658E+0	5.765E+0
-2.756E+0	5.602E+0	5.888E+0
-2.757E+0	5.537E+0	5.927E+0
-2.762E+0	5.492E+0	5.933E+0
-2.761E+0	5.593E+0	5.878E+0
-2.757E+0	5.518E+0	5.933E+0
-2.756E+0	5.534E+0	5.914E+0
-2.759E+0	5.547E+0	5.924E+0
-2.765E+0	5.515E+0	5.829E+0
-2.756E+0	5.499E+0	5.829E+0
-2.756E+0	5.505E+0	5.885E+0
-2.762E+0	5.609E+0	5.878E+0
-2.761E+0	5.537E+0	5.933E+0
-2.757E+0	5.583E+0	6.014E+0
-2.756E+0	5.554E+0	5.966E+0
-2.764E+0	5.547E+0	5.865E+0
-2.764E+0	5.541E+0	5.852E+0
-2.757E+0	5.557E+0	5.833E+0
-2.754E+0	5.544E+0	5.878E+0
-2.764E+0	5.460E+0	5.862E+0
-2.764E+0	5.563E+0	5.940E+0
-2.757E+0	5.499E+0	5.752E+0
-2.752E+0	5.580E+0	5.975E+0
-2.764E+0	5.463E+0	5.855E+0
-2.762E+0	5.508E+0	5.917E+0
-2.761E+0	5.528E+0	5.936E+0
-2.757E+0	5.505E+0	5.872E+0
-2.764E+0	5.596E+0	5.813E+0
-2.761E+0	5.560E+0	5.894E+0
-2.754E+0	5.635E+0	5.953E+0
-2.754E+0	5.534E+0	5.872E+0
-2.764E+0	5.635E+0	5.914E+0
-2.764E+0	5.486E+0	5.849E+0
-2.757E+0	5.550E+0	5.911E+0
-2.756E+0	5.576E+0	5.868E+0
-2.764E+0	5.557E+0	5.917E+0
-2.764E+0	5.586E+0	5.907E+0
-2.756E+0	5.508E+0	5.852E+0
-2.756E+0	5.554E+0	5.826E+0
-2.764E+0	5.544E+0	5.891E+0
-2.764E+0	5.593E+0	5.975E+0
-2.757E+0	5.641E+0	5.829E+0
-2.756E+0	5.525E+0	5.855E+0
-2.762E+0	5.476E+0	5.911E+0
-2.762E+0	5.512E+0	5.865E+0
-2.757E+0	5.512E+0	5.904E+0
-2.757E+0	5.567E+0	5.940E+0
-2.762E+0	5.499E+0	5.859E+0
-2.764E+0	5.508E+0	5.914E+0
-2.757E+0	5.586E+0	5.998E+0
-2.757E+0	5.589E+0	5.914E+0
-2.764E+0	5.450E+0	5.859E+0
-2.762E+0	5.547E+0	5.833E+0
-2.757E+0	5.463E+0	5.846E+0
-2.757E+0	5.528E+0	5.894E+0
-2.764E+0	5.560E+0	5.959E+0
-2.764E+0	5.495E+0	5.933E+0
-2.756E+0	5.541E+0	5.885E+0
-2.756E+0	5.609E+0	5.881E+0
-2.764E+0	5.473E+0	5.901E+0
-2.761E+0	5.440E+0	5.846E+0
-2.759E+0	5.528E+0	5.936E+0
-2.759E+0	5.460E+0	5.875E+0
-2.765E+0	5.518E+0	5.894E+0
-2.764E+0	5.512E+0	6.031E+0
-2.756E+0	5.505E+0	5.852E+0
-2.757E+0	5.505E+0	5.914E+0
-2.765E+0	5.492E+0	5.901E+0
-2.761E+0	5.502E+0	5.917E+0
-2.757E+0	5.495E+0	6.008E+0
-2.756E+0	5.544E+0	5.846E+0
-2.764E+0	5.437E+0	5.898E+0
-2.764E+0	5.534E+0	5.846E+0
-2.756E+0	5.563E+0	5.849E+0
-2.757E+0	5.544E+0	5.924E+0
-2.764E+0	5.460E+0	5.836E+0
-2.761E+0	5.447E+0	5.868E+0
-2.757E+0	5.502E+0	5.865E+0
-2.757E+0	5.570E+0	5.956E+0
-2.761E+0	5.583E+0	5.966E+0
-2.764E+0	5.502E+0	5.800E+0
-2.757E+0	5.547E+0	5.878E+0
-2.756E+0	5.525E+0	5.781E+0
-2.764E+0	5.534E+0	5.865E+0
-2.762E+0	5.534E+0	5.875E+0
-2.756E+0	5.460E+0	5.975E+0
-2.754E+0	5.499E+0	5.888E+0
-2.762E+0	5.434E+0	5.920E+0
-2.762E+0	5.576E+0	5.846E+0
-2.756E+0	5.495E+0	5.885E+0
-2.757E+0	5.486E+0	5.865E+0
-2.759E+0	5.583E+0	5.972E+0
-2.762E+0	5.560E+0	5.859E+0
-2.757E+0	5.635E+0	6.027E+0
-2.756E+0	5.499E+0	5.803E+0
-2.762E+0	5.489E+0	5.901E+0
-2.764E+0	5.518E+0	5.881E+0
-2.754E+0	5.670E+0	5.878E+0
-2.756E+0	5.609E+0	5.778E+0
-2.759E+0	5.476E+0	5.949E+0
-2.762E+0	5.554E+0	5.995E+0
-2.754E+0	5.554E+0	5.862E+0
-2.754E+0	5.573E+0	5.810E+0
-2.764E+0	5.541E+0	5.927E+0
-2.762E+0	5.512E+0	5.911E+0
-2.757E+0	5.479E+0	5.719E+0
-2.752E+0	5.531E+0	5.888E+0
-2.761E+0	5.479E+0	5.826E+0
-2.764E+0	5.469E+0	5.924E+0
-2.754E+0	5.599E+0	5.901E+0
-2.754E+0	5.567E+0	5.849E+0
-2.764E+0	5.609E+0	5.885E+0
-2.762E+0	5.570E+0	5.953E+0
-2.754E+0	5.547E+0	5.966E+0
-2.754E+0	5.602E+0	5.917E+0
-2.761E+0	5.648E+0	5.849E+0
-2.761E+0	5.336E+0	5.998E+0
-2.757E+0	5.512E+0	5.862E+0
-2.754E+0	5.528E+0	5.881E+0
-2.761E+0	5.596E+0	5.962E+0
-2.761E+0	5.518E+0	5.917E+0
-2.754E+0	5.495E+0	5.898E+0
-2.754E+0	5.576E+0	5.917E+0
-2.764E+0	5.502E+0	5.894E+0
-2.757E+0	5.508E+0	5.888E+0
-2.756E+0	5.518E+0	5.930E+0
-2.752E+0	5.544E+0	5.894E+0
-2.762E+0	5.534E+0	5.972E+0
-2.761E+0	5.531E+0	5.956E+0
-2.756E+0	5.593E+0	5.842E+0
-2.754E+0	5.563E+0	5.787E+0
-2.761E+0	5.476E+0	5.927E+0
-2.764E+0	5.537E+0	5.914E+0
-2.756E+0	5.557E+0	5.842E+0
-2.757E+0	5.550E+0	5.959E+0
-2.761E+0	5.502E+0	5.872E+0
-2.761E+0	5.599E+0	5.846E+0
-2.751E+0	5.567E+0	5.927E+0
-2.754E+0	5.430E+0	5.842E+0
-2.761E+0	5.554E+0	5.807E+0
-2.761E+0	5.486E+0	5.969E+0
-2.756E+0	5.440E+0	5.849E+0
-2.754E+0	5.525E+0	5.985E+0
-2.762E+0	5.518E+0	5.836E+0
-2.762E+0	5.518E+0	5.898E+0
-2.756E+0	5.518E+0	5.894E+0
-2.752E+0	5.531E+0	5.904E+0
-2.762E+0	5.534E+0	5.888E+0
-2.761E+0	5.525E+0	5.878E+0
-2.757E+0	5.502E+0	5.894E+0
-2.756E+0	5.453E+0	5.936E+0
-2.761E+0	5.525E+0	5.920E+0
-2.762E+0	5.505E+0	5.927E+0
-2.756E+0	5.512E+0	5.868E+0
-2.754E+0	5.502E+0	5.826E+0
-2.762E+0	5.589E+0	5.842E+0
-2.762E+0	5.615E+0	5.865E+0
-2.752E+0	5.593E+0	5.881E+0
-2.752E+0	5.632E+0	5.917E+0
-2.757E+0	5.489E+0	5.881E+0
-2.761E+0	5.492E+0	5.852E+0
-2.756E+0	5.525E+0	5.849E+0
-2.756E+0	5.424E+0	5.842E+0
-2.762E+0	5.518E+0	5.852E+0
-2.761E+0	5.456E+0	5.842E+0
-2.752E+0	5.489E+0	5.816E+0
-2.754E+0	5.589E+0	5.891E+0
-2.761E+0	5.544E+0	5.881E+0
-2.761E+0	5.534E+0	5.949E+0
-2.754E+0	5.443E+0	5.810E+0
-2.752E+0	5.534E+0	5.868E+0
-2.759E+0	5.521E+0	5.852E+0
-2.757E+0	5.469E+0	5.816E+0
-2.751E+0	5.531E+0	5.829E+0
-2.754E+0	5.453E+0	5.881E+0
-2.757E+0	5.525E+0	5.901E+0
-2.762E+0	5.547E+0	5.885E+0
-2.752E+0	5.482E+0	5.849E+0
-2.751E+0	5.570E+0	5.933E+0
-2.759E+0	5.447E+0	5.859E+0
-2.757E+0	5.499E+0	5.946E+0
-2.749E+0	5.453E+0	5.794E+0
-2.756E+0	5.547E+0	5.836E+0
-2.761E+0	5.583E+0	5.898E+0
-2.761E+0	5.479E+0	5.920E+0
-2.752E+0	5.505E+0	5.907E+0
-2.749E+0	5.560E+0	5.865E+0
-2.759E+0	5.525E+0	5.920E+0
-2.757E+0	5.534E+0	5.878E+0
-2.754E+0	5.521E+0	5.826E+0
-2.752E+0	5.499E+0	5.829E+0
-2.757E+0	5.469E+0	5.917E+0
-2.757E+0	5.502E+0	5.816E+0
-2.754E+0	5.525E+0	5.894E+0
-2.754E+0	5.521E+0	5.927E+0
-2.759E+0	5.541E+0	5.849E+0
-2.759E+0	5.632E+0	5.865E+0
-2.754E+0	5.508E+0	5.797E+0
-2.749E+0	5.495E+0	5.803E+0
-2.756E+0	5.515E+0	5.962E+0
-2.761E+0	5.447E+0	5.904E+0
-2.752E+0	5.589E+0	5.933E+0
-2.749E+0	5.482E+0	5.885E+0
-2.757E+0	5.528E+0	5.917E+0
-2.757E+0	5.557E+0	5.962E+0
-2.751E+0	5.531E+0	5.781E+0
-2.751E+0	5.505E+0	5.820E+0
-2.759E+0	5.602E+0	5.768E+0
-2.761E+0	5.460E+0	5.933E+0
-2.751E+0	5.456E+0	5.836E+0
-2.751E+0	5.602E+0	5.872E+0
-2.759E+0	5.505E+0	5.862E+0
-2.762E+0	5.434E+0	5.774E+0
-2.752E+0	5.508E+0	5.842E+0
-2.756E+0	5.567E+0	5.868E+0
-2.757E+0	5.541E+0	5.839E+0
-2.756E+0	5.476E+0	5.846E+0
-2.752E+0	5.486E+0	5.872E+0
-2.751E+0	5.492E+0	5.943E+0
-2.757E+0	5.612E+0	5.859E+0
-2.759E+0	5.576E+0	5.946E+0
-2.752E+0	5.512E+0	5.823E+0
-2.748E+0	5.576E+0	5.855E+0
-2.756E+0	5.606E+0	5.917E+0
-2.757E+0	5.567E+0	5.898E+0
-2.754E+0	5.563E+0	5.875E+0
-2.751E+0	5.554E+0	5.823E+0
-2.756E+0	5.515E+0	5.803E+0
-2.757E+0	5.589E+0	5.936E+0
-2.751E+0	5.557E+0	5.878E+0
-2.749E+0	5.515E+0	5.862E+0
-2.756E+0	5.580E+0	5.881E+0
-2.756E+0	5.424E+0	5.907E+0
-2.749E+0	5.505E+0	5.979E+0
-2.749E+0	5.609E+0	5.914E+0
-2.754E+0	5.525E+0	5.859E+0
-2.761E+0	5.456E+0	5.868E+0
-2.751E+0	5.486E+0	5.898E+0
-2.751E+0	5.528E+0	5.885E+0
-2.757E+0	5.531E+0	5.933E+0
-2.757E+0	5.570E+0	5.758E+0
-2.749E+0	5.544E+0	5.765E+0
-2.751E+0	5.550E+0	5.813E+0
-2.752E+0	5.479E+0	5.875E+0
-2.754E+0	5.557E+0	5.855E+0
-2.749E+0	5.482E+0	5.849E+0
-2.751E+0	5.537E+0	5.865E+0
-2.754E+0	5.499E+0	5.875E+0
-2.757E+0	5.499E+0	5.829E+0
-2.751E+0	5.570E+0	5.862E+0
-2.749E+0	5.466E+0	5.833E+0
-2.756E+0	5.560E+0	5.966E+0
-2.757E+0	5.525E+0	5.855E+0
-2.748E+0	5.544E+0	5.959E+0
-2.751E+0	5.541E+0	5.862E+0
-2.754E+0	5.492E+0	5.849E+0
-2.754E+0	5.492E+0	5.833E+0
-2.749E+0	5.570E+0	5.791E+0
-2.748E+0	5.466E+0	5.878E+0
-2.757E+0	5.531E+0	5.885E+0
-2.752E+0	5.486E+0	5.836E+0
-2.751E+0	5.541E+0	5.878E+0
-2.749E+0	5.580E+0	5.878E+0
-2.754E+0	5.554E+0	5.768E+0
-2.756E+0	5.440E+0	5.865E+0
-2.749E+0	5.473E+0	5.803E+0
-2.749E+0	5.447E+0	5.722E+0
-2.754E+0	5.482E+0	5.901E+0
-2.754E+0	5.466E+0	5.956E+0
-2.748E+0	5.619E+0	5.849E+0
-2.748E+0	5.476E+0	5.894E+0
-2.754E+0	5.560E+0	5.836E+0
-2.756E+0	5.560E+0	5.842E+0
-2.751E+0	5.528E+0	5.914E+0
-2.749E+0	5.492E+0	5.823E+0
-2.751E+0	5.528E+0	5.979E+0
-2.754E+0	5.615E+0	5.872E+0
-2.749E+0	5.489E+0	5.826E+0
-2.748E+0	5.499E+0	5.855E+0
-2.752E+0	5.622E+0	5.891E+0
-2.754E+0	5.508E+0	5.842E+0
-2.751E+0	5.560E+0	5.901E+0
-2.751E+0	5.654E+0	5.859E+0
-2.754E+0	5.528E+0	5.859E+0
-2.752E+0	5.570E+0	5.852E+0
-2.746E+0	5.482E+0	5.881E+0
-2.749E+0	5.528E+0	5.823E+0
-2.757E+0	5.525E+0	5.855E+0
-2.756E+0	5.537E+0	5.813E+0
-2.748E+0	5.482E+0	5.959E+0
-2.748E+0	5.541E+0	5.907E+0
-2.751E+0	5.512E+0	5.852E+0
-2.754E+0	5.563E+0	5.894E+0
-2.748E+0	5.541E+0	5.820E+0
-2.746E+0	5.512E+0	5.833E+0
-2.752E+0	5.460E+0	5.894E+0
-2.754E+0	5.534E+0	5.784E+0
-2.749E+0	5.460E+0	5.823E+0
-2.746E+0	5.434E+0	5.865E+0
-2.754E+0	5.544E+0	5.901E+0
-2.757E+0	5.576E+0	5.898E+0
-2.746E+0	5.583E+0	5.787E+0
-2.749E+0	5.489E+0	5.862E+0
-2.752E+0	5.563E+0	5.943E+0
-2.752E+0	5.499E+0	5.765E+0
-2.748E+0	5.515E+0	5.778E+0
-2.746E+0	5.489E+0	5.878E+0
-2.752E+0	5.443E+0	5.865E+0
-2.754E+0	5.563E+0	5.833E+0
-2.746E+0	5.508E+0	5.924E+0
-2.743E+0	5.612E+0	5.943E+0
-2.751E+0	5.512E+0	5.807E+0
-2.754E+0	5.554E+0	5.872E+0
-2.744E+0	5.502E+0	5.875E+0
-2.746E+0	5.489E+0	5.852E+0
-2.751E+0	5.596E+0	5.911E+0
-2.752E+0	5.411E+0	5.885E+0
-2.746E+0	5.525E+0	5.936E+0
-2.746E+0	5.515E+0	5.836E+0
-2.749E+0	5.505E+0	5.768E+0
-2.752E+0	5.453E+0	5.917E+0
-2.748E+0	5.473E+0	5.901E+0
-2.746E+0	5.544E+0	5.868E+0
-2.752E+0	5.550E+0	5.829E+0
-2.752E+0	5.508E+0	5.833E+0
-2.744E+0	5.502E+0	5.930E+0
-2.744E+0	5.473E+0	5.846E+0
-2.751E+0	5.567E+0	5.901E+0
-2.749E+0	5.469E+0	5.829E+0
-2.743E+0	5.531E+0	5.859E+0
-2.743E+0	5.593E+0	5.904E+0
-2.749E+0	5.586E+0	5.839E+0
-2.756E+0	5.417E+0	5.836E+0
-2.746E+0	5.489E+0	5.949E+0
-2.744E+0	5.505E+0	5.904E+0
-2.752E+0	5.502E+0	5.924E+0
-2.748E+0	5.589E+0	5.833E+0
-2.746E+0	5.534E+0	5.872E+0
-2.743E+0	5.531E+0	5.794E+0
-2.751E+0	5.495E+0	5.885E+0
-2.752E+0	5.580E+0	5.865E+0
-2.741E+0	5.492E+0	5.846E+0
-2.744E+0	5.502E+0	5.852E+0
-2.749E+0	5.531E+0	5.732E+0
-2.751E+0	5.544E+0	5.898E+0
-2.744E+0	5.557E+0	5.881E+0
-2.744E+0	5.557E+0	5.862E+0
-2.752E+0	5.531E+0	5.891E+0
-2.752E+0	5.424E+0	5.894E+0
-2.743E+0	5.495E+0	5.846E+0
-2.748E+0	5.489E+0	5.891E+0
-2.754E+0	5.469E+0	6.001E+0
-2.751E+0	5.512E+0	5.868E+0
-2.746E+0	5.486E+0	5.975E+0
-2.746E+0	5.531E+0	5.930E+0
-2.746E+0	5.437E+0	5.904E+0
-2.754E+0	5.469E+0	5.862E+0
-2.744E+0	5.586E+0	5.829E+0
-2.744E+0	5.541E+0	5.820E+0
-2.751E+0	5.473E+0	5.998E+0
-2.748E+0	5.609E+0	5.924E+0
-2.744E+0	5.515E+0	5.791E+0
-2.741E+0	5.521E+0	5.852E+0
-2.751E+0	5.531E+0	5.946E+0
-2.751E+0	5.469E+0	5.842E+0
-2.743E+0	5.531E+0	5.936E+0
-2.743E+0	5.537E+0	5.911E+0
-2.751E+0	5.573E+0	5.933E+0
-2.749E+0	5.430E+0	5.927E+0
-2.743E+0	5.512E+0	5.833E+0
-2.741E+0	5.560E+0	5.898E+0
-2.748E+0	5.508E+0	5.953E+0
-2.752E+0	5.528E+0	5.904E+0
-2.741E+0	5.537E+0	5.833E+0
-2.743E+0	5.508E+0	5.868E+0
-2.749E+0	5.453E+0	5.891E+0
-2.748E+0	5.531E+0	5.975E+0
-2.739E+0	5.479E+0	5.761E+0
-2.739E+0	5.476E+0	5.784E+0
-2.746E+0	5.515E+0	5.829E+0
-2.748E+0	5.567E+0	5.933E+0
-2.741E+0	5.518E+0	5.865E+0
-2.741E+0	5.528E+0	5.842E+0
-2.744E+0	5.404E+0	5.907E+0
-2.748E+0	5.521E+0	5.816E+0
-2.741E+0	5.450E+0	5.862E+0
-2.743E+0	5.430E+0	5.862E+0
-2.746E+0	5.544E+0	5.875E+0
-2.744E+0	5.450E+0	5.836E+0
-2.743E+0	5.525E+0	5.745E+0
-2.739E+0	5.463E+0	5.930E+0
-2.748E+0	5.518E+0	5.898E+0
-2.749E+0	5.576E+0	5.975E+0
-2.739E+0	5.447E+0	5.739E+0
-2.739E+0	5.499E+0	5.849E+0
-2.743E+0	5.521E+0	5.872E+0
-2.744E+0	5.479E+0	5.826E+0
-2.741E+0	5.482E+0	5.813E+0
-2.736E+0	5.525E+0	5.904E+0
-2.746E+0	5.505E+0	5.800E+0
-2.748E+0	5.492E+0	6.005E+0
-2.741E+0	5.550E+0	5.829E+0
-2.738E+0	5.460E+0	5.878E+0
-2.746E+0	5.512E+0	5.865E+0
-2.748E+0	5.563E+0	5.907E+0
-2.738E+0	5.563E+0	5.846E+0
-2.739E+0	5.460E+0	5.862E+0
-2.746E+0	5.463E+0	5.859E+0
-2.744E+0	5.525E+0	5.868E+0
-2.743E+0	5.505E+0	5.914E+0
-2.739E+0	5.512E+0	5.885E+0
-2.746E+0	5.469E+0	5.927E+0
-2.746E+0	5.499E+0	5.781E+0
-2.739E+0	5.583E+0	5.800E+0
-2.741E+0	5.573E+0	5.885E+0
-2.746E+0	5.463E+0	5.940E+0
-2.744E+0	5.505E+0	5.907E+0
-2.738E+0	5.573E+0	5.855E+0
-2.739E+0	5.421E+0	5.885E+0
-2.744E+0	5.489E+0	5.807E+0
-2.744E+0	5.469E+0	5.878E+0
-2.741E+0	5.440E+0	5.894E+0
-2.741E+0	5.625E+0	5.758E+0
-2.744E+0	5.447E+0	5.826E+0
-2.744E+0	5.479E+0	5.855E+0
-2.738E+0	5.437E+0	5.820E+0
-2.739E+0	5.417E+0	5.911E+0
-2.744E+0	5.447E+0	5.813E+0
-2.746E+0	5.635E+0	5.875E+0
-2.738E+0	5.544E+0	5.868E+0
-2.739E+0	5.486E+0	5.898E+0
-2.741E+0	5.486E+0	5.881E+0
-2.744E+0	5.557E+0	5.901E+0
-2.741E+0	5.544E+0	6.034E+0
-2.739E+0	5.476E+0	5.888E+0
-2.744E+0	5.434E+0	5.898E+0
-2.744E+0	5.434E+0	5.719E+0
-2.738E+0	5.560E+0	5.898E+0
-2.738E+0	5.512E+0	5.998E+0
-2.744E+0	5.466E+0	5.833E+0
-2.746E+0	5.443E+0	5.761E+0
-2.736E+0	5.469E+0	5.855E+0
-2.736E+0	5.434E+0	5.803E+0
-2.741E+0	5.567E+0	5.956E+0
-2.744E+0	5.388E+0	5.907E+0
-2.739E+0	5.492E+0	5.849E+0
-2.736E+0	5.489E+0	5.823E+0
-2.744E+0	5.460E+0	5.862E+0
-2.743E+0	5.567E+0	5.836E+0
-2.736E+0	5.622E+0	5.849E+0
-2.735E+0	5.453E+0	5.836E+0
-2.743E+0	5.473E+0	5.768E+0
-2.744E+0	5.440E+0	5.894E+0
-2.738E+0	5.534E+0	5.855E+0
-2.736E+0	5.479E+0	5.901E+0
-2.741E+0	5.469E+0	5.962E+0
-2.743E+0	5.550E+0	5.888E+0
-2.735E+0	5.508E+0	5.771E+0
-2.736E+0	5.583E+0	5.894E+0
-2.744E+0	5.489E+0	5.930E+0
-2.739E+0	5.489E+0	5.833E+0
-2.738E+0	5.411E+0	5.839E+0
-2.735E+0	5.570E+0	5.865E+0
-2.739E+0	5.495E+0	5.920E+0
-2.744E+0	5.499E+0	5.761E+0
-2.738E+0	5.499E+0	5.716E+0
-2.735E+0	5.495E+0	5.816E+0
-2.741E+0	5.492E+0	5.849E+0
-2.744E+0	5.408E+0	5.949E+0
-2.736E+0	5.443E+0	5.878E+0
-2.735E+0	5.372E+0	5.930E+0
-2.741E+0	5.528E+0	5.872E+0
-2.741E+0	5.499E+0	5.859E+0
-2.738E+0	5.456E+0	5.914E+0
-2.733E+0	5.434E+0	5.846E+0
-2.741E+0	5.476E+0	5.865E+0
-2.743E+0	5.554E+0	5.917E+0
-2.739E+0	5.440E+0	5.904E+0
-2.738E+0	5.537E+0	5.894E+0
-2.741E+0	5.547E+0	5.803E+0
-2.739E+0	5.512E+0	5.868E+0
-2.735E+0	5.440E+0	5.911E+0
-2.736E+0	5.557E+0	5.985E+0
-2.741E+0	5.502E+0	5.791E+0
-2.741E+0	5.430E+0	5.784E+0
-2.731E+0	5.443E+0	5.755E+0
-2.733E+0	5.615E+0	5.859E+0
-2.741E+0	5.453E+0	5.826E+0
-2.741E+0	5.473E+0	5.904E+0
-2.736E+0	5.544E+0	5.946E+0
-2.731E+0	5.398E+0	5.891E+0
-2.741E+0	5.560E+0	5.872E+0
-2.743E+0	5.476E+0	5.794E+0
-2.736E+0	5.554E+0	5.878E+0
-2.735E+0	5.606E+0	5.826E+0
-2.744E+0	5.515E+0	5.859E+0
-2.743E+0	5.443E+0	5.878E+0
-2.738E+0	5.434E+0	5.872E+0
-2.735E+0	5.518E+0	5.791E+0
-2.741E+0	5.537E+0	5.881E+0
-2.744E+0	5.492E+0	5.839E+0
-2.735E+0	5.525E+0	5.927E+0
-2.735E+0	5.421E+0	5.791E+0
-2.741E+0	5.466E+0	5.807E+0
-2.741E+0	5.544E+0	5.953E+0
-2.735E+0	5.505E+0	5.943E+0
-2.735E+0	5.528E+0	5.998E+0
-2.739E+0	5.531E+0	5.833E+0
-2.741E+0	5.499E+0	5.898E+0
-2.733E+0	5.479E+0	5.839E+0
-2.733E+0	5.557E+0	5.813E+0
-2.743E+0	5.443E+0	5.891E+0
-2.741E+0	5.463E+0	5.878E+0
-2.735E+0	5.473E+0	5.823E+0
-2.731E+0	5.580E+0	5.901E+0
-2.738E+0	5.534E+0	5.924E+0
-2.738E+0	5.456E+0	5.862E+0
-2.736E+0	5.421E+0	5.859E+0
-2.735E+0	5.534E+0	5.849E+0
-2.741E+0	5.505E+0	5.852E+0
-2.739E+0	5.531E+0	5.940E+0
-2.738E+0	5.528E+0	5.878E+0
-2.730E+0	5.492E+0	5.836E+0
-2.736E+0	5.424E+0	5.920E+0
-2.739E+0	5.550E+0	5.930E+0
-2.736E+0	5.495E+0	5.846E+0
-2.731E+0	5.537E+0	5.966E+0
-2.736E+0	5.583E+0	5.846E+0
-2.738E+0	5.417E+0	5.797E+0
-2.735E+0	5.515E+0	5.904E+0
-2.733E+0	5.437E+0	5.855E+0
-2.739E+0	5.417E+0	5.771E+0
-2.738E+0	5.508E+0	5.778E+0
-2.733E+0	5.492E+0	5.852E+0
-2.730E+0	5.411E+0	5.803E+0
-2.738E+0	5.404E+0	5.791E+0
-2.741E+0	5.476E+0	5.907E+0
-2.733E+0	5.440E+0	5.833E+0
-2.731E+0	5.456E+0	5.813E+0
-2.738E+0	5.492E+0	5.823E+0
-2.735E+0	5.573E+0	5.816E+0
-2.733E+0	5.476E+0	5.872E+0
-2.731E+0	5.557E+0	5.888E+0
-2.739E+0	5.327E+0	5.803E+0
-2.738E+0	5.576E+0	5.865E+0
-2.735E+0	5.456E+0	5.904E+0
-2.731E+0	5.534E+0	5.849E+0
-2.738E+0	5.443E+0	5.875E+0
-2.738E+0	5.512E+0	5.881E+0
-2.731E+0	5.547E+0	5.940E+0
-2.730E+0	5.434E+0	5.849E+0
-2.736E+0	5.336E+0	5.865E+0
-2.738E+0	5.473E+0	5.859E+0
-2.731E+0	5.512E+0	5.865E+0
-2.731E+0	5.437E+0	5.833E+0
-2.736E+0	5.489E+0	5.943E+0
-2.738E+0	5.456E+0	5.943E+0
-2.733E+0	5.550E+0	5.901E+0
-2.728E+0	5.489E+0	5.911E+0
-2.736E+0	5.531E+0	5.865E+0
-2.738E+0	5.554E+0	5.849E+0
-2.733E+0	5.544E+0	5.810E+0
-2.730E+0	5.414E+0	5.917E+0
-2.736E+0	5.541E+0	5.842E+0
-2.736E+0	5.486E+0	5.862E+0
-2.730E+0	5.453E+0	5.823E+0
-2.728E+0	5.385E+0	5.768E+0
-2.733E+0	5.473E+0	5.933E+0
-2.738E+0	5.447E+0	5.820E+0
-2.730E+0	5.499E+0	5.813E+0
-2.726E+0	5.473E+0	5.823E+0
-2.733E+0	5.521E+0	5.959E+0
-2.738E+0	5.453E+0	5.791E+0
-2.730E+0	5.505E+0	5.846E+0
-2.726E+0	5.502E+0	5.888E+0
-2.735E+0	5.489E+0	5.868E+0
-2.735E+0	5.512E+0	5.742E+0
-2.731E+0	5.476E+0	5.969E+0
-2.726E+0	5.518E+0	5.933E+0
-2.735E+0	5.495E+0	5.833E+0
-2.736E+0	5.502E+0	5.872E+0
-2.730E+0	5.534E+0	5.771E+0
-2.728E+0	5.460E+0	5.953E+0
-2.733E+0	5.489E+0	5.781E+0
-2.739E+0	5.492E+0	5.862E+0
-2.728E+0	5.447E+0	6.018E+0
-2.726E+0	5.521E+0	5.914E+0
-2.735E+0	5.473E+0	5.829E+0
-2.736E+0	5.463E+0	5.907E+0
-2.728E+0	5.554E+0	5.787E+0
-2.726E+0	5.453E+0	5.917E+0
-2.731E+0	5.434E+0	5.917E+0
-2.733E+0	5.508E+0	5.823E+0
-2.726E+0	5.466E+0	5.813E+0
-2.725E+0	5.499E+0	5.771E+0
-2.736E+0	5.443E+0	5.959E+0
-2.735E+0	5.437E+0	5.901E+0
-2.728E+0	5.479E+0	5.872E+0
-2.725E+0	5.401E+0	5.820E+0
-2.735E+0	5.479E+0	5.791E+0
-2.733E+0	5.411E+0	5.885E+0
-2.730E+0	5.473E+0	5.813E+0
-2.723E+0	5.482E+0	5.836E+0
-2.730E+0	5.349E+0	5.803E+0
-2.735E+0	5.440E+0	5.719E+0
-2.728E+0	5.440E+0	5.768E+0
-2.723E+0	5.411E+0	5.839E+0
-2.733E+0	5.534E+0	5.966E+0
-2.735E+0	5.460E+0	5.839E+0
-2.726E+0	5.469E+0	5.868E+0
-2.725E+0	5.573E+0	5.859E+0
-2.733E+0	5.499E+0	5.797E+0
-2.733E+0	5.476E+0	5.774E+0
-2.725E+0	5.443E+0	5.839E+0
-2.726E+0	5.541E+0	5.868E+0
-2.733E+0	5.521E+0	5.859E+0
-2.733E+0	5.512E+0	5.936E+0
-2.725E+0	5.502E+0	5.852E+0
-2.726E+0	5.492E+0	5.813E+0
-2.730E+0	5.466E+0	5.797E+0
-2.733E+0	5.499E+0	5.865E+0
-2.725E+0	5.531E+0	5.872E+0
-2.725E+0	5.417E+0	5.846E+0
-2.728E+0	5.479E+0	5.800E+0
-2.731E+0	5.437E+0	5.901E+0
-2.726E+0	5.453E+0	5.868E+0
-2.722E+0	5.557E+0	5.852E+0
-2.731E+0	5.476E+0	5.878E+0
-2.731E+0	5.570E+0	5.911E+0
-2.726E+0	5.534E+0	5.936E+0
-2.720E+0	5.492E+0	5.839E+0
-2.730E+0	5.489E+0	5.872E+0
-2.730E+0	5.434E+0	5.833E+0
-2.725E+0	5.550E+0	5.914E+0
-2.722E+0	5.450E+0	5.807E+0
-2.730E+0	5.463E+0	5.784E+0
-2.730E+0	5.499E+0	5.862E+0
-2.726E+0	5.463E+0	5.842E+0
-2.723E+0	5.388E+0	5.865E+0
-2.730E+0	5.583E+0	5.839E+0
-2.728E+0	5.366E+0	5.833E+0
-2.723E+0	5.482E+0	5.800E+0
-2.725E+0	5.437E+0	5.872E+0
-2.728E+0	5.401E+0	5.826E+0
-2.731E+0	5.515E+0	5.778E+0
-2.723E+0	5.492E+0	5.911E+0
-2.720E+0	5.515E+0	5.865E+0
-2.728E+0	5.427E+0	5.823E+0
-2.733E+0	5.404E+0	5.920E+0
-2.723E+0	5.495E+0	6.008E+0
-2.723E+0	5.463E+0	5.781E+0
-2.730E+0	5.544E+0	5.852E+0
-2.733E+0	5.430E+0	5.862E+0
-2.723E+0	5.541E+0	5.826E+0
-2.722E+0	5.424E+0	5.787E+0
-2.728E+0	5.447E+0	5.852E+0
-2.730E+0	5.430E+0	5.833E+0
-2.723E+0	5.560E+0	5.800E+0
-2.722E+0	5.469E+0	5.875E+0
-2.728E+0	5.450E+0	5.894E+0
-2.730E+0	5.447E+0	5.901E+0
-2.726E+0	5.625E+0	5.829E+0
-2.720E+0	5.602E+0	5.800E+0
-2.728E+0	5.456E+0	5.771E+0
-2.730E+0	5.528E+0	5.917E+0
-2.723E+0	5.443E+0	5.823E+0
-2.722E+0	5.456E+0	5.820E+0
-2.726E+0	5.512E+0	5.774E+0
-2.730E+0	5.404E+0	5.868E+0
-2.722E+0	5.473E+0	5.823E+0
-2.718E+0	5.544E+0	5.800E+0
-2.728E+0	5.408E+0	5.924E+0
-2.728E+0	5.447E+0	5.839E+0
-2.723E+0	5.560E+0	5.794E+0
-2.722E+0	5.440E+0	5.920E+0
-2.725E+0	5.398E+0	5.755E+0
-2.726E+0	5.443E+0	5.868E+0
-2.723E+0	5.534E+0	5.891E+0
-2.717E+0	5.515E+0	5.826E+0
-2.728E+0	5.385E+0	5.797E+0
-2.726E+0	5.456E+0	5.794E+0
-2.717E+0	5.541E+0	5.829E+0
-2.717E+0	5.473E+0	5.820E+0
-2.726E+0	5.479E+0	5.859E+0
-2.725E+0	5.508E+0	5.940E+0
-2.722E+0	5.515E+0	5.865E+0
-2.720E+0	5.392E+0	5.898E+0
-2.726E+0	5.521E+0	5.755E+0
-2.726E+0	5.447E+0	5.940E+0
-2.718E+0	5.479E+0	5.800E+0
-2.718E+0	5.495E+0	5.735E+0
-2.723E+0	5.521E+0	5.933E+0
-2.726E+0	5.463E+0	5.842E+0
-2.722E+0	5.359E+0	5.881E+0
-2.718E+0	5.521E+0	5.868E+0
-2.726E+0	5.450E+0	5.920E+0
-2.728E+0	5.473E+0	5.729E+0
-2.722E+0	5.404E+0	5.810E+0
-2.717E+0	5.550E+0	5.813E+0
-2.725E+0	5.476E+0	5.907E+0
-2.723E+0	5.492E+0	5.816E+0
-2.722E+0	5.469E+0	5.852E+0
-2.718E+0	5.525E+0	5.791E+0
-2.725E+0	5.443E+0	5.839E+0
-2.726E+0	5.404E+0	5.833E+0
-2.720E+0	5.443E+0	5.794E+0
-2.718E+0	5.414E+0	5.829E+0
-2.723E+0	5.336E+0	5.839E+0
-2.725E+0	5.392E+0	5.849E+0
-2.717E+0	5.505E+0	5.829E+0
-2.718E+0	5.450E+0	5.862E+0
-2.725E+0	5.427E+0	5.820E+0
-2.725E+0	5.430E+0	5.797E+0
-2.720E+0	5.440E+0	5.807E+0
-2.717E+0	5.541E+0	5.872E+0
-2.723E+0	5.531E+0	5.914E+0
-2.723E+0	5.408E+0	5.800E+0
-2.718E+0	5.447E+0	5.823E+0
-2.718E+0	5.437E+0	5.791E+0
-2.723E+0	5.486E+0	5.911E+0
-2.725E+0	5.469E+0	5.807E+0
-2.717E+0	5.447E+0	5.907E+0
-2.715E+0	5.440E+0	5.729E+0
-2.720E+0	5.408E+0	5.862E+0
-2.723E+0	5.479E+0	5.803E+0
-2.717E+0	5.421E+0	5.833E+0
-2.714E+0	5.453E+0	5.859E+0
-2.722E+0	5.460E+0	5.898E+0
-2.725E+0	5.395E+0	5.787E+0
-2.717E+0	5.473E+0	5.927E+0
-2.715E+0	5.453E+0	5.826E+0
-2.720E+0	5.469E+0	5.839E+0
-2.725E+0	5.476E+0	5.904E+0
-2.718E+0	5.495E+0	5.833E+0
-2.717E+0	5.563E+0	5.833E+0
-2.722E+0	5.525E+0	5.849E+0
-2.725E+0	5.414E+0	5.868E+0
-2.718E+0	5.427E+0	5.852E+0
-2.717E+0	5.573E+0	5.852E+0
-2.720E+0	5.469E+0	5.842E+0
-2.722E+0	5.541E+0	5.865E+0
-2.715E+0	5.346E+0	5.862E+0
-2.714E+0	5.482E+0	5.881E+0
-2.722E+0	5.499E+0	5.846E+0
-2.722E+0	5.505E+0	5.859E+0
-2.715E+0	5.502E+0	5.800E+0
-2.712E+0	5.437E+0	5.810E+0
-2.720E+0	5.473E+0	5.823E+0
-2.723E+0	5.473E+0	5.839E+0
-2.717E+0	5.466E+0	5.807E+0
-2.714E+0	5.430E+0	5.810E+0
-2.718E+0	5.392E+0	5.771E+0
-2.723E+0	5.502E+0	5.849E+0
-2.714E+0	5.460E+0	5.823E+0
-2.712E+0	5.515E+0	5.787E+0
-2.718E+0	5.505E+0	5.849E+0
-2.718E+0	5.508E+0	5.833E+0
-2.717E+0	5.463E+0	5.852E+0
-2.710E+0	5.505E+0	5.791E+0
-2.720E+0	5.401E+0	5.826E+0
-2.722E+0	5.505E+0	5.878E+0
-2.714E+0	5.518E+0	5.849E+0
-2.715E+0	5.544E+0	5.849E+0
-2.718E+0	5.499E+0	5.953E+0
-2.720E+0	5.492E+0	5.836E+0
-2.715E+0	5.580E+0	5.778E+0
-2.714E+0	5.437E+0	5.826E+0
-2.718E+0	5.479E+0	5.755E+0
-2.720E+0	5.414E+0	5.748E+0
-2.714E+0	5.414E+0	5.739E+0
-2.712E+0	5.508E+0	5.839E+0
-2.720E+0	5.502E+0	5.810E+0
-2.720E+0	5.515E+0	5.797E+0
-2.715E+0	5.492E+0	5.833E+0
-2.709E+0	5.401E+0	5.868E+0
-2.718E+0	5.450E+0	5.800E+0
-2.722E+0	5.440E+0	5.839E+0
-2.717E+0	5.479E+0	5.833E+0
-2.712E+0	5.541E+0	5.823E+0
-2.720E+0	5.430E+0	5.927E+0
-2.722E+0	5.379E+0	5.781E+0
-2.715E+0	5.486E+0	5.885E+0
-2.714E+0	5.463E+0	5.829E+0
-2.714E+0	5.515E+0	5.878E+0
-2.720E+0	5.492E+0	5.755E+0
-2.714E+0	5.414E+0	5.839E+0
-2.714E+0	5.476E+0	5.820E+0
-2.718E+0	5.492E+0	5.813E+0
-2.718E+0	5.430E+0	5.778E+0
-2.712E+0	5.518E+0	5.862E+0
-2.710E+0	5.417E+0	5.885E+0
-2.720E+0	5.437E+0	5.962E+0
-2.718E+0	5.359E+0	5.898E+0
-2.714E+0	5.453E+0	5.752E+0
-2.712E+0	5.499E+0	5.872E+0
-2.715E+0	5.453E+0	5.791E+0
-2.720E+0	5.447E+0	5.758E+0
-2.714E+0	5.508E+0	5.771E+0
-2.709E+0	5.385E+0	5.829E+0
-2.718E+0	5.401E+0	5.907E+0
-2.718E+0	5.437E+0	5.846E+0
-2.710E+0	5.453E+0	5.849E+0
-2.712E+0	5.479E+0	5.833E+0
-2.717E+0	5.463E+0	5.797E+0
-2.715E+0	5.473E+0	5.881E+0
-2.712E+0	5.635E+0	5.878E+0
-2.709E+0	5.411E+0	5.807E+0
-2.715E+0	5.411E+0	5.846E+0
-2.718E+0	5.463E+0	5.781E+0
-2.714E+0	5.476E+0	5.865E+0
-2.712E+0	5.463E+0	5.803E+0
-2.715E+0	5.495E+0	5.862E+0
-2.718E+0	5.385E+0	5.703E+0
-2.712E+0	5.547E+0	5.933E+0
-2.709E+0	5.515E+0	5.829E+0
-2.714E+0	5.434E+0	5.878E+0
-2.717E+0	5.534E+0	5.901E+0
-2.714E+0	5.476E+0	5.719E+0
-2.707E+0	5.379E+0	5.836E+0
-2.715E+0	5.492E+0	5.742E+0
-2.715E+0	5.398E+0	5.823E+0
-2.710E+0	5.411E+0	5.761E+0
-2.709E+0	5.395E+0	5.794E+0
-2.712E+0	5.434E+0	5.833E+0
-2.718E+0	5.528E+0	5.833E+0
-2.710E+0	5.489E+0	5.761E+0
-2.707E+0	5.437E+0	5.868E+0
-2.714E+0	5.505E+0	5.839E+0
-2.718E+0	5.482E+0	5.800E+0
-2.712E+0	5.411E+0	5.807E+0
-2.707E+0	5.430E+0	5.823E+0
-2.715E+0	5.499E+0	5.787E+0
-2.717E+0	5.414E+0	5.836E+0
-2.710E+0	5.375E+0	5.846E+0
-2.705E+0	5.495E+0	5.868E+0
-2.710E+0	5.505E+0	5.878E+0
-2.715E+0	5.658E+0	5.787E+0
-2.710E+0	5.401E+0	5.800E+0
-2.705E+0	5.541E+0	5.761E+0
-2.717E+0	5.456E+0	5.833E+0
-2.714E+0	5.460E+0	5.907E+0
-2.709E+0	5.427E+0	5.800E+0
-2.705E+0	5.456E+0	5.829E+0
-2.712E+0	5.414E+0	5.787E+0
-2.714E+0	5.521E+0	5.891E+0
-2.707E+0	5.489E+0	5.758E+0
-2.707E+0	5.518E+0	5.784E+0
-2.712E+0	5.525E+0	5.839E+0
-2.715E+0	5.395E+0	5.872E+0
-2.709E+0	5.453E+0	5.917E+0
-2.709E+0	5.518E+0	5.781E+0
-2.712E+0	5.502E+0	5.930E+0
-2.715E+0	5.518E+0	5.781E+0
-2.709E+0	5.430E+0	5.713E+0
-2.705E+0	5.453E+0	5.787E+0
-2.712E+0	5.388E+0	5.914E+0
-2.714E+0	5.463E+0	5.859E+0
-2.705E+0	5.466E+0	5.956E+0
-2.705E+0	5.427E+0	5.885E+0
-2.712E+0	5.411E+0	5.732E+0
-2.712E+0	5.382E+0	5.803E+0
-2.709E+0	5.450E+0	5.810E+0
-2.704E+0	5.443E+0	5.898E+0
-2.710E+0	5.443E+0	5.774E+0
-2.714E+0	5.440E+0	5.784E+0
-2.707E+0	5.525E+0	5.898E+0
-2.704E+0	5.648E+0	5.752E+0
-2.709E+0	5.443E+0	5.946E+0
-2.714E+0	5.489E+0	5.803E+0
-2.705E+0	5.460E+0	5.842E+0
-2.705E+0	5.466E+0	5.833E+0
-2.709E+0	5.414E+0	5.852E+0
-2.714E+0	5.437E+0	5.849E+0
-2.707E+0	5.369E+0	5.911E+0
-2.701E+0	5.489E+0	5.787E+0
-2.709E+0	5.450E+0	5.833E+0
-2.714E+0	5.515E+0	5.797E+0
-2.702E+0	5.453E+0	5.849E+0
-2.705E+0	5.508E+0	5.904E+0
-2.709E+0	5.447E+0	5.842E+0
-2.712E+0	5.366E+0	5.703E+0
-2.704E+0	5.495E+0	5.846E+0
-2.705E+0	5.463E+0	5.878E+0
-2.707E+0	5.398E+0	5.855E+0
-2.712E+0	5.508E+0	5.849E+0
-2.702E+0	5.453E+0	5.774E+0
-2.701E+0	5.424E+0	5.752E+0
-2.709E+0	5.404E+0	5.826E+0
-2.710E+0	5.531E+0	5.719E+0
-2.705E+0	5.479E+0	5.800E+0
-2.705E+0	5.482E+0	5.800E+0
-2.709E+0	5.430E+0	5.891E+0
-2.710E+0	5.463E+0	5.774E+0
-2.704E+0	5.430E+0	5.833E+0
-2.701E+0	5.424E+0	5.862E+0
-2.709E+0	5.518E+0	5.784E+0
-2.710E+0	5.460E+0	5.868E+0
-2.702E+0	5.372E+0	5.800E+0
-2.702E+0	5.427E+0	5.839E+0
-2.709E+0	5.473E+0	5.803E+0
-2.710E+0	5.434E+0	5.816E+0
-2.701E+0	5.414E+0	5.862E+0
-2.701E+0	5.424E+0	5.849E+0
-2.709E+0	5.372E+0	5.813E+0
-2.709E+0	5.404E+0	5.761E+0
-2.702E+0	5.356E+0	5.755E+0
-2.704E+0	5.456E+0	5.800E+0
-2.705E+0	5.495E+0	5.778E+0
-2.712E+0	5.518E+0	5.674E+0
-2.701E+0	5.482E+0	5.911E+0
-2.702E+0	5.482E+0	5.901E+0
-2.704E+0	5.486E+0	5.816E+0
-2.710E+0	5.476E+0	5.771E+0
-2.702E+0	5.427E+0	5.826E+0
-2.702E+0	5.479E+0	5.813E+0
-2.709E+0	5.356E+0	5.816E+0
-2.710E+0	5.369E+0	5.778E+0
-2.704E+0	5.450E+0	5.820E+0
-2.701E+0	5.369E+0	5.904E+0
-2.707E+0	5.550E+0	5.784E+0
-2.707E+0	5.460E+0	5.810E+0
-2.704E+0	5.382E+0	5.829E+0
-2.699E+0	5.463E+0	5.820E+0
-2.704E+0	5.434E+0	5.872E+0
-2.710E+0	5.424E+0	5.920E+0
-2.701E+0	5.430E+0	5.859E+0
-2.701E+0	5.417E+0	5.800E+0
-2.707E+0	5.440E+0	5.807E+0
-2.704E+0	5.596E+0	5.807E+0
-2.704E+0	5.427E+0	5.956E+0
-2.701E+0	5.434E+0	5.816E+0
-2.707E+0	5.557E+0	5.855E+0
-2.707E+0	5.408E+0	5.907E+0
-2.705E+0	5.570E+0	5.862E+0
-2.701E+0	5.486E+0	5.820E+0
-2.705E+0	5.469E+0	5.865E+0
-2.705E+0	5.456E+0	5.768E+0
-2.701E+0	5.473E+0	5.771E+0
-2.699E+0	5.473E+0	5.826E+0
-2.705E+0	5.508E+0	5.820E+0
-2.707E+0	5.443E+0	5.924E+0
-2.699E+0	5.375E+0	5.826E+0
-2.697E+0	5.463E+0	5.810E+0
-2.702E+0	5.353E+0	5.774E+0
-2.705E+0	5.469E+0	5.807E+0
-2.699E+0	5.495E+0	5.836E+0
-2.697E+0	5.463E+0	5.816E+0
-2.704E+0	5.460E+0	5.778E+0
-2.705E+0	5.453E+0	5.761E+0
-2.701E+0	5.440E+0	5.823E+0
-2.696E+0	5.447E+0	5.774E+0
-2.705E+0	5.518E+0	5.787E+0
-2.707E+0	5.456E+0	5.813E+0
-2.699E+0	5.466E+0	5.849E+0
-2.699E+0	5.456E+0	5.791E+0
-2.704E+0	5.443E+0	5.781E+0
-2.704E+0	5.424E+0	5.839E+0
-2.699E+0	5.482E+0	5.842E+0
-2.696E+0	5.356E+0	5.852E+0
-2.702E+0	5.424E+0	5.810E+0
-2.707E+0	5.492E+0	5.739E+0
-2.701E+0	5.411E+0	5.891E+0
-2.696E+0	5.359E+0	5.784E+0
-2.705E+0	5.567E+0	5.849E+0
-2.707E+0	5.440E+0	5.768E+0
-2.699E+0	5.388E+0	5.784E+0
-2.697E+0	5.421E+0	5.868E+0
-2.702E+0	5.379E+0	5.852E+0
-2.702E+0	5.463E+0	5.768E+0
-2.701E+0	5.430E+0	5.765E+0
-2.696E+0	5.385E+0	5.826E+0
-2.702E+0	5.437E+0	5.813E+0
-2.705E+0	5.515E+0	5.813E+0
-2.699E+0	5.492E+0	5.859E+0
-2.699E+0	5.447E+0	5.787E+0
-2.702E+0	5.502E+0	5.768E+0
-2.705E+0	5.460E+0	5.888E+0
-2.699E+0	5.460E+0	5.875E+0
-2.696E+0	5.463E+0	5.829E+0
-2.701E+0	5.421E+0	5.813E+0
-2.702E+0	5.479E+0	5.791E+0
-2.699E+0	5.473E+0	5.849E+0
-2.697E+0	5.450E+0	5.823E+0
-2.699E+0	5.469E+0	5.842E+0
-2.702E+0	5.408E+0	5.833E+0
-2.699E+0	5.466E+0	5.703E+0
-2.696E+0	5.398E+0	5.797E+0
-2.702E+0	5.495E+0	5.836E+0
-2.702E+0	5.596E+0	5.823E+0
-2.697E+0	5.401E+0	5.771E+0
-2.692E+0	5.443E+0	5.797E+0
-2.699E+0	5.443E+0	5.794E+0
-2.699E+0	5.434E+0	5.820E+0
-2.697E+0	5.447E+0	5.693E+0
-2.692E+0	5.502E+0	5.852E+0
-2.701E+0	5.541E+0	5.803E+0
-2.702E+0	5.508E+0	5.810E+0
-2.697E+0	5.482E+0	5.771E+0
-2.694E+0	5.512E+0	5.826E+0
-2.699E+0	5.505E+0	5.765E+0
-2.699E+0	5.479E+0	5.833E+0
-2.694E+0	5.489E+0	5.787E+0
-2.696E+0	5.392E+0	5.846E+0
-2.699E+0	5.414E+0	5.891E+0
-2.701E+0	5.479E+0	5.758E+0
-2.694E+0	5.450E+0	5.748E+0
-2.692E+0	5.434E+0	5.774E+0
-2.699E+0	5.356E+0	5.823E+0
-2.702E+0	5.489E+0	5.842E+0
-2.694E+0	5.512E+0	5.862E+0
-2.692E+0	5.492E+0	5.852E+0
-2.699E+0	5.359E+0	5.917E+0
-2.702E+0	5.460E+0	5.868E+0
-2.697E+0	5.388E+0	5.807E+0
-2.696E+0	5.447E+0	5.810E+0
-2.701E+0	5.473E+0	5.755E+0
-2.701E+0	5.414E+0	5.752E+0
-2.694E+0	5.486E+0	5.800E+0
-2.694E+0	5.482E+0	5.813E+0
-2.699E+0	5.495E+0	5.816E+0
-2.699E+0	5.450E+0	5.778E+0
-2.696E+0	5.434E+0	5.829E+0
-2.691E+0	5.414E+0	5.911E+0
-2.697E+0	5.421E+0	5.794E+0
-2.701E+0	5.567E+0	5.842E+0
-2.694E+0	5.518E+0	5.891E+0
-2.694E+0	5.421E+0	5.719E+0
-2.696E+0	5.379E+0	5.807E+0
-2.697E+0	5.437E+0	5.833E+0
-2.692E+0	5.392E+0	5.891E+0
-2.691E+0	5.401E+0	5.755E+0
-2.692E+0	5.395E+0	5.758E+0
-2.701E+0	5.499E+0	5.781E+0
-2.694E+0	5.417E+0	5.888E+0
-2.691E+0	5.521E+0	5.778E+0
-2.697E+0	5.434E+0	5.726E+0
-2.699E+0	5.388E+0	5.797E+0
-2.692E+0	5.486E+0	5.729E+0
-2.691E+0	5.417E+0	5.791E+0
-2.696E+0	5.424E+0	5.816E+0
-2.701E+0	5.404E+0	5.719E+0
-2.692E+0	5.398E+0	5.878E+0
-2.689E+0	5.557E+0	5.842E+0
-2.696E+0	5.353E+0	5.816E+0
-2.696E+0	5.473E+0	5.791E+0
-2.692E+0	5.450E+0	5.859E+0
-2.688E+0	5.349E+0	5.875E+0
-2.696E+0	5.489E+0	5.807E+0
-2.702E+0	5.430E+0	5.745E+0
-2.691E+0	5.404E+0	5.742E+0
-2.691E+0	5.424E+0	5.742E+0
-2.694E+0	5.525E+0	5.765E+0
-2.699E+0	5.499E+0	5.888E+0
-2.692E+0	5.430E+0	5.732E+0
-2.692E+0	5.430E+0	5.911E+0
[truncated: 72,982 more rows]
