# Supplementary material for: Improved ANAP incorporation and VCF analysis reveal details of P2X7 current facilitation and a limited conformational interplay between ATP binding and the intracellular ballast domain
Source: eLife. 2023 Jan 4;12:e82479. doi: 10.7554/eLife.82479 (PMC9859053; doi:10.7554/eLife.82479)
Supplement: Figure 3—figure supplement 3—source data 2. [file elife-82479-fig3-figsupp3-data2.zip › Figure-3_figure-supplement-3_source-data-2/DeltaCys-constructs/d30/12.csv]

-1.962E-1	5.113E+0	3.585E+0
-1.865E-1	5.113E+0	3.529E+0
-1.946E-1	5.051E+0	3.555E+0
-1.865E-1	5.151E+0	3.539E+0
-1.914E-1	5.229E+0	3.611E+0
-1.914E-1	5.151E+0	3.491E+0
-1.914E-1	5.077E+0	3.585E+0
-1.946E-1	5.090E+0	3.562E+0
-1.930E-1	5.151E+0	3.565E+0
-1.946E-1	5.122E+0	3.549E+0
-1.930E-1	5.145E+0	3.601E+0
-1.930E-1	5.129E+0	3.565E+0
-1.946E-1	5.126E+0	3.542E+0
-1.946E-1	5.200E+0	3.572E+0
-1.897E-1	5.171E+0	3.494E+0
-1.930E-1	5.138E+0	3.565E+0
-1.962E-1	5.067E+0	3.594E+0
-1.946E-1	5.145E+0	3.507E+0
-1.914E-1	5.090E+0	3.481E+0
-1.914E-1	5.164E+0	3.526E+0
-1.962E-1	5.119E+0	3.562E+0
-1.946E-1	5.168E+0	3.549E+0
-1.930E-1	5.015E+0	3.497E+0
-1.914E-1	5.054E+0	3.549E+0
-1.946E-1	5.259E+0	3.546E+0
-1.914E-1	5.070E+0	3.510E+0
-1.897E-1	5.109E+0	3.513E+0
-1.897E-1	5.103E+0	3.526E+0
-1.914E-1	5.067E+0	3.568E+0
-1.978E-1	5.129E+0	3.565E+0
-1.930E-1	5.151E+0	3.533E+0
-1.930E-1	5.083E+0	3.504E+0
-1.930E-1	5.113E+0	3.546E+0
-1.946E-1	5.122E+0	3.549E+0
-1.897E-1	5.093E+0	3.555E+0
-1.930E-1	5.028E+0	3.633E+0
-1.995E-1	5.135E+0	3.520E+0
-1.946E-1	5.074E+0	3.601E+0
-1.897E-1	5.164E+0	3.568E+0
-1.897E-1	5.148E+0	3.526E+0
-1.946E-1	5.142E+0	3.585E+0
-1.930E-1	5.031E+0	3.565E+0
-1.914E-1	5.067E+0	3.578E+0
-1.897E-1	5.184E+0	3.617E+0
-1.930E-1	5.067E+0	3.494E+0
-1.946E-1	5.142E+0	3.546E+0
-1.930E-1	5.106E+0	3.572E+0
-1.897E-1	5.122E+0	3.529E+0
-1.914E-1	5.174E+0	3.517E+0
-1.946E-1	5.129E+0	3.562E+0
-1.914E-1	5.087E+0	3.598E+0
-1.897E-1	5.100E+0	3.539E+0
-1.946E-1	5.249E+0	3.559E+0
-1.946E-1	5.142E+0	3.549E+0
-1.897E-1	5.054E+0	3.513E+0
-1.914E-1	5.164E+0	3.617E+0
-1.946E-1	5.109E+0	3.549E+0
-1.930E-1	5.126E+0	3.591E+0
-1.930E-1	5.119E+0	3.539E+0
-1.914E-1	5.087E+0	3.565E+0
-1.930E-1	5.132E+0	3.507E+0
-1.914E-1	5.116E+0	3.598E+0
-1.930E-1	5.096E+0	3.598E+0
-1.914E-1	5.054E+0	3.539E+0
-1.930E-1	5.122E+0	3.510E+0
-1.946E-1	5.164E+0	3.546E+0
-1.897E-1	5.161E+0	3.555E+0
-1.914E-1	5.077E+0	3.500E+0
-1.930E-1	5.164E+0	3.497E+0
-1.946E-1	5.161E+0	3.598E+0
-1.930E-1	5.158E+0	3.471E+0
-1.914E-1	5.093E+0	3.562E+0
-1.962E-1	5.164E+0	3.523E+0
-1.930E-1	5.177E+0	3.562E+0
-1.897E-1	5.181E+0	3.562E+0
-1.914E-1	5.116E+0	3.520E+0
-1.930E-1	5.100E+0	3.568E+0
-1.930E-1	5.194E+0	3.552E+0
-1.881E-1	5.223E+0	3.588E+0
-1.897E-1	5.155E+0	3.504E+0
-1.946E-1	5.119E+0	3.536E+0
-1.946E-1	5.074E+0	3.565E+0
-1.914E-1	5.174E+0	3.598E+0
-1.914E-1	5.223E+0	3.552E+0
-1.946E-1	5.190E+0	3.588E+0
-1.914E-1	5.246E+0	3.598E+0
-1.914E-1	5.145E+0	3.526E+0
-1.914E-1	5.184E+0	3.581E+0
-1.914E-1	5.070E+0	3.611E+0
-1.930E-1	5.155E+0	3.562E+0
-1.897E-1	5.044E+0	3.471E+0
-1.897E-1	5.145E+0	3.562E+0
-1.946E-1	5.096E+0	3.536E+0
-1.946E-1	5.090E+0	3.533E+0
-1.897E-1	5.184E+0	3.510E+0
-1.930E-1	5.145E+0	3.601E+0
-1.914E-1	5.168E+0	3.591E+0
-1.946E-1	5.151E+0	3.575E+0
-1.897E-1	5.177E+0	3.523E+0
-1.897E-1	5.077E+0	3.594E+0
-1.930E-1	5.129E+0	3.529E+0
-1.946E-1	5.113E+0	3.497E+0
-1.930E-1	4.989E+0	3.533E+0
-1.897E-1	5.119E+0	3.468E+0
-1.946E-1	5.239E+0	3.559E+0
-1.914E-1	5.083E+0	3.555E+0
-1.914E-1	5.116E+0	3.458E+0
-1.914E-1	5.080E+0	3.559E+0
-1.946E-1	5.005E+0	3.594E+0
-1.946E-1	5.100E+0	3.591E+0
-1.897E-1	5.145E+0	3.546E+0
-1.897E-1	5.148E+0	3.536E+0
-1.914E-1	5.096E+0	3.617E+0
-1.930E-1	5.168E+0	3.594E+0
-1.914E-1	5.057E+0	3.539E+0
-1.914E-1	5.135E+0	3.588E+0
-1.914E-1	5.080E+0	3.539E+0
-1.930E-1	5.122E+0	3.581E+0
-1.897E-1	5.281E+0	3.562E+0
-1.897E-1	5.155E+0	3.575E+0
-1.930E-1	5.213E+0	3.568E+0
-1.914E-1	5.129E+0	3.526E+0
-1.914E-1	5.035E+0	3.549E+0
-1.914E-1	5.161E+0	3.546E+0
-1.914E-1	5.077E+0	3.601E+0
-1.930E-1	5.100E+0	3.588E+0
-1.914E-1	5.096E+0	3.565E+0
-1.914E-1	5.174E+0	3.542E+0
-1.914E-1	5.181E+0	3.523E+0
-1.930E-1	5.155E+0	3.533E+0
-1.897E-1	5.158E+0	3.513E+0
-1.897E-1	5.210E+0	3.500E+0
-1.930E-1	5.129E+0	3.653E+0
-1.946E-1	5.064E+0	3.539E+0
-1.881E-1	5.106E+0	3.497E+0
-1.881E-1	5.171E+0	3.585E+0
-1.897E-1	5.106E+0	3.542E+0
-1.914E-1	5.174E+0	3.546E+0
-1.881E-1	5.100E+0	3.504E+0
-1.897E-1	5.103E+0	3.585E+0
-1.914E-1	5.168E+0	3.568E+0
-1.914E-1	5.203E+0	3.526E+0
-1.914E-1	5.113E+0	3.523E+0
-1.897E-1	5.100E+0	3.552E+0
-1.962E-1	5.184E+0	3.585E+0
-1.930E-1	5.142E+0	3.555E+0
-1.881E-1	5.093E+0	3.504E+0
-1.881E-1	5.171E+0	3.500E+0
-1.930E-1	5.087E+0	3.581E+0
-1.930E-1	5.164E+0	3.653E+0
-1.881E-1	5.129E+0	3.533E+0
-1.930E-1	5.054E+0	3.646E+0
-1.946E-1	5.177E+0	3.578E+0
-1.930E-1	5.168E+0	3.568E+0
-1.897E-1	5.083E+0	3.552E+0
-1.914E-1	5.061E+0	3.549E+0
-1.930E-1	5.229E+0	3.555E+0
-1.897E-1	5.158E+0	3.491E+0
-1.897E-1	5.100E+0	3.555E+0
-1.914E-1	5.126E+0	3.565E+0
-1.914E-1	5.087E+0	3.559E+0
-1.930E-1	5.109E+0	3.604E+0
-1.914E-1	5.203E+0	3.607E+0
-1.914E-1	5.129E+0	3.448E+0
-1.914E-1	5.132E+0	3.517E+0
-1.930E-1	5.207E+0	3.565E+0
-1.897E-1	5.122E+0	3.611E+0
-1.897E-1	5.067E+0	3.646E+0
-1.946E-1	5.132E+0	3.513E+0
-1.946E-1	5.135E+0	3.598E+0
-1.881E-1	5.051E+0	3.585E+0
-1.930E-1	5.113E+0	3.565E+0
-1.914E-1	5.083E+0	3.559E+0
-1.962E-1	5.116E+0	3.598E+0
-1.897E-1	5.142E+0	3.455E+0
-1.897E-1	5.135E+0	3.549E+0
-1.946E-1	5.255E+0	3.604E+0
-1.930E-1	5.080E+0	3.565E+0
-1.897E-1	5.126E+0	3.513E+0
-1.897E-1	5.129E+0	3.542E+0
-1.946E-1	5.132E+0	3.507E+0
-1.914E-1	5.138E+0	3.546E+0
-1.881E-1	5.197E+0	3.627E+0
-1.881E-1	5.122E+0	3.559E+0
-1.930E-1	5.161E+0	3.536E+0
-1.914E-1	5.155E+0	3.549E+0
-1.897E-1	5.116E+0	3.562E+0
-1.897E-1	5.093E+0	3.526E+0
-1.914E-1	5.184E+0	3.539E+0
-1.946E-1	5.184E+0	3.562E+0
-1.897E-1	5.067E+0	3.585E+0
-1.930E-1	5.223E+0	3.513E+0
-1.914E-1	5.106E+0	3.604E+0
-1.930E-1	5.119E+0	3.601E+0
-1.897E-1	5.119E+0	3.559E+0
-1.914E-1	5.119E+0	3.620E+0
-1.930E-1	5.116E+0	3.546E+0
-1.914E-1	5.151E+0	3.627E+0
-1.881E-1	5.203E+0	3.591E+0
-1.897E-1	5.093E+0	3.487E+0
-1.930E-1	5.161E+0	3.611E+0
-1.914E-1	5.155E+0	3.461E+0
-1.897E-1	5.113E+0	3.555E+0
-1.897E-1	5.142E+0	3.491E+0
-1.930E-1	5.197E+0	3.588E+0
-1.897E-1	5.142E+0	3.520E+0
-1.881E-1	5.200E+0	3.562E+0
-1.897E-1	5.126E+0	3.552E+0
-1.946E-1	5.126E+0	3.633E+0
-1.946E-1	5.187E+0	3.585E+0
-1.881E-1	5.119E+0	3.510E+0
-1.914E-1	5.100E+0	3.568E+0
-1.914E-1	5.171E+0	3.598E+0
-1.914E-1	5.174E+0	3.546E+0
-1.881E-1	5.168E+0	3.536E+0
-1.897E-1	5.106E+0	3.552E+0
-1.914E-1	5.181E+0	3.546E+0
-1.897E-1	5.103E+0	3.607E+0
-1.881E-1	5.129E+0	3.588E+0
-1.881E-1	5.119E+0	3.520E+0
-1.914E-1	5.229E+0	3.504E+0
-1.930E-1	5.070E+0	3.517E+0
-1.881E-1	5.061E+0	3.568E+0
-1.914E-1	5.177E+0	3.572E+0
-1.914E-1	5.262E+0	3.643E+0
-1.930E-1	5.197E+0	3.494E+0
-1.881E-1	5.135E+0	3.555E+0
-1.881E-1	5.151E+0	3.585E+0
-1.914E-1	5.126E+0	3.533E+0
-1.897E-1	5.100E+0	3.510E+0
-1.881E-1	5.122E+0	3.552E+0
-1.881E-1	5.122E+0	3.481E+0
-1.914E-1	5.054E+0	3.575E+0
-1.914E-1	5.106E+0	3.507E+0
-1.865E-1	5.145E+0	3.542E+0
-1.914E-1	5.132E+0	3.611E+0
-1.897E-1	5.061E+0	3.601E+0
-1.930E-1	5.132E+0	3.591E+0
-1.897E-1	5.155E+0	3.523E+0
-1.881E-1	5.119E+0	3.588E+0
-1.897E-1	5.210E+0	3.578E+0
-1.914E-1	5.174E+0	3.507E+0
-1.897E-1	5.216E+0	3.539E+0
-1.881E-1	5.126E+0	3.578E+0
-1.914E-1	5.113E+0	3.559E+0
-1.914E-1	5.171E+0	3.624E+0
-1.881E-1	5.109E+0	3.542E+0
-1.897E-1	5.113E+0	3.568E+0
-1.914E-1	5.158E+0	3.533E+0
-1.930E-1	5.070E+0	3.585E+0
-1.897E-1	5.135E+0	3.520E+0
-1.865E-1	5.126E+0	3.575E+0
-1.914E-1	5.226E+0	3.601E+0
-1.914E-1	5.096E+0	3.562E+0
-1.914E-1	5.190E+0	3.594E+0
-1.881E-1	5.145E+0	3.588E+0
-1.897E-1	5.093E+0	3.494E+0
-1.914E-1	5.129E+0	3.494E+0
-1.897E-1	5.161E+0	3.549E+0
-1.897E-1	5.164E+0	3.620E+0
-1.881E-1	5.190E+0	3.487E+0
-1.914E-1	5.015E+0	3.526E+0
-1.881E-1	5.155E+0	3.565E+0
-1.897E-1	5.138E+0	3.465E+0
-1.914E-1	5.229E+0	3.542E+0
-1.930E-1	5.113E+0	3.526E+0
-1.865E-1	5.184E+0	3.575E+0
-1.881E-1	5.226E+0	3.517E+0
-1.930E-1	5.044E+0	3.494E+0
-1.914E-1	5.035E+0	3.536E+0
-1.897E-1	5.077E+0	3.513E+0
-1.897E-1	5.096E+0	3.568E+0
-1.897E-1	5.177E+0	3.575E+0
-1.930E-1	5.064E+0	3.542E+0
-1.897E-1	5.031E+0	3.559E+0
-1.897E-1	5.174E+0	3.591E+0
-1.914E-1	5.177E+0	3.581E+0
-1.914E-1	5.155E+0	3.546E+0
-1.881E-1	5.116E+0	3.555E+0
-1.881E-1	5.187E+0	3.539E+0
-1.930E-1	5.151E+0	3.565E+0
-1.914E-1	5.197E+0	3.620E+0
-1.897E-1	5.129E+0	3.517E+0
-1.897E-1	5.226E+0	3.559E+0
-1.930E-1	5.142E+0	3.585E+0
-1.897E-1	5.142E+0	3.559E+0
-1.865E-1	5.090E+0	3.513E+0
-1.897E-1	5.129E+0	3.484E+0
-1.914E-1	5.207E+0	3.542E+0
-1.897E-1	5.070E+0	3.565E+0
-1.849E-1	5.119E+0	3.542E+0
-1.881E-1	5.113E+0	3.555E+0
-1.897E-1	5.018E+0	3.604E+0
-1.914E-1	5.051E+0	3.559E+0
-1.897E-1	5.229E+0	3.562E+0
-1.897E-1	5.119E+0	3.559E+0
-1.930E-1	5.129E+0	3.529E+0
-1.930E-1	5.194E+0	3.562E+0
-1.881E-1	5.116E+0	3.581E+0
-1.849E-1	5.187E+0	3.575E+0
-1.930E-1	5.080E+0	3.520E+0
-1.930E-1	5.174E+0	3.533E+0
-1.897E-1	5.168E+0	3.520E+0
-1.849E-1	5.093E+0	3.542E+0
-1.897E-1	5.044E+0	3.478E+0
-1.914E-1	5.181E+0	3.542E+0
-1.849E-1	5.113E+0	3.555E+0
-1.865E-1	5.126E+0	3.523E+0
-1.897E-1	5.174E+0	3.481E+0
-1.914E-1	5.119E+0	3.546E+0
-1.865E-1	5.116E+0	3.513E+0
-1.897E-1	5.145E+0	3.633E+0
-1.897E-1	5.077E+0	3.575E+0
-1.914E-1	5.190E+0	3.491E+0
-1.865E-1	5.122E+0	3.624E+0
-1.865E-1	5.022E+0	3.666E+0
-1.897E-1	5.116E+0	3.578E+0
-1.914E-1	5.135E+0	3.604E+0
-1.897E-1	5.135E+0	3.539E+0
-1.881E-1	5.194E+0	3.520E+0
-1.914E-1	5.181E+0	3.575E+0
-1.881E-1	5.100E+0	3.650E+0
-1.865E-1	5.122E+0	3.581E+0
-1.897E-1	5.132E+0	3.542E+0
-1.914E-1	5.226E+0	3.565E+0
-1.897E-1	5.135E+0	3.526E+0
-1.881E-1	5.132E+0	3.575E+0
-1.930E-1	5.083E+0	3.500E+0
-1.914E-1	5.181E+0	3.562E+0
-1.881E-1	5.100E+0	3.536E+0
-1.865E-1	5.142E+0	3.513E+0
-1.865E-1	5.080E+0	3.585E+0
-1.914E-1	5.090E+0	3.526E+0
-1.914E-1	5.122E+0	3.578E+0
-1.881E-1	5.109E+0	3.572E+0
-1.881E-1	5.083E+0	3.562E+0
-1.897E-1	5.057E+0	3.653E+0
-1.897E-1	5.148E+0	3.517E+0
-1.881E-1	5.135E+0	3.585E+0
-1.914E-1	5.129E+0	3.504E+0
-1.897E-1	5.145E+0	3.484E+0
-1.881E-1	5.210E+0	3.568E+0
-1.881E-1	5.252E+0	3.568E+0
-1.865E-1	5.171E+0	3.504E+0
-1.881E-1	5.203E+0	3.552E+0
-1.914E-1	5.067E+0	3.526E+0
-1.865E-1	5.093E+0	3.581E+0
-1.881E-1	5.100E+0	3.497E+0
-1.881E-1	5.119E+0	3.591E+0
-1.897E-1	5.181E+0	3.562E+0
-1.897E-1	5.184E+0	3.562E+0
-1.865E-1	5.158E+0	3.529E+0
-1.897E-1	5.200E+0	3.568E+0
-1.914E-1	5.168E+0	3.568E+0
-1.849E-1	5.148E+0	3.575E+0
-1.881E-1	5.197E+0	3.555E+0
-1.881E-1	5.041E+0	3.611E+0
-1.914E-1	5.109E+0	3.578E+0
-1.881E-1	5.138E+0	3.533E+0
-1.865E-1	5.187E+0	3.559E+0
-1.930E-1	5.138E+0	3.533E+0
-1.897E-1	5.233E+0	3.562E+0
-1.881E-1	5.028E+0	3.546E+0
-1.865E-1	5.044E+0	3.604E+0
-1.865E-1	5.158E+0	3.507E+0
-1.897E-1	5.171E+0	3.601E+0
-1.881E-1	5.223E+0	3.568E+0
-1.881E-1	5.113E+0	3.555E+0
-1.930E-1	5.103E+0	3.555E+0
-1.914E-1	5.100E+0	3.581E+0
-1.881E-1	5.070E+0	3.497E+0
-1.865E-1	5.126E+0	3.555E+0
-1.881E-1	5.210E+0	3.526E+0
-1.914E-1	5.129E+0	3.536E+0
-1.865E-1	5.168E+0	3.601E+0
-1.897E-1	5.161E+0	3.491E+0
-1.897E-1	5.070E+0	3.614E+0
-1.865E-1	5.132E+0	3.594E+0
-1.897E-1	5.216E+0	3.520E+0
-1.881E-1	5.122E+0	3.568E+0
-1.881E-1	5.197E+0	3.546E+0
-1.897E-1	5.087E+0	3.549E+0
-1.865E-1	5.122E+0	3.607E+0
-1.865E-1	5.155E+0	3.549E+0
-1.897E-1	5.213E+0	3.617E+0
-1.897E-1	5.126E+0	3.607E+0
-1.897E-1	5.184E+0	3.568E+0
-1.881E-1	5.113E+0	3.604E+0
-1.897E-1	5.138E+0	3.604E+0
-1.914E-1	5.158E+0	3.682E+0
-1.881E-1	5.174E+0	3.504E+0
-1.881E-1	5.242E+0	3.559E+0
-1.914E-1	5.064E+0	3.546E+0
-1.914E-1	5.148E+0	3.491E+0
-1.865E-1	5.113E+0	3.604E+0
-1.881E-1	5.119E+0	3.552E+0
-1.930E-1	5.155E+0	3.474E+0
-1.897E-1	5.093E+0	3.572E+0
-1.849E-1	5.174E+0	3.620E+0
-1.865E-1	5.113E+0	3.578E+0
-1.897E-1	5.103E+0	3.591E+0
-1.914E-1	5.113E+0	3.491E+0
-1.881E-1	5.213E+0	3.591E+0
-1.881E-1	5.103E+0	3.585E+0
-1.914E-1	5.155E+0	3.523E+0
-1.897E-1	5.116E+0	3.653E+0
-1.881E-1	5.090E+0	3.474E+0
-1.881E-1	5.203E+0	3.575E+0
-1.914E-1	5.233E+0	3.552E+0
-1.897E-1	5.119E+0	3.510E+0
-1.881E-1	5.171E+0	3.559E+0
-1.881E-1	5.135E+0	3.575E+0
-1.914E-1	5.057E+0	3.523E+0
-1.881E-1	5.087E+0	3.526E+0
-1.914E-1	5.181E+0	3.581E+0
-1.865E-1	5.090E+0	3.611E+0
-1.914E-1	5.135E+0	3.591E+0
-1.914E-1	5.148E+0	3.504E+0
-1.881E-1	5.080E+0	3.559E+0
-1.849E-1	5.155E+0	3.555E+0
-1.865E-1	5.093E+0	3.497E+0
-1.897E-1	5.145E+0	3.633E+0
-1.881E-1	5.129E+0	3.546E+0
-1.881E-1	5.122E+0	3.601E+0
-1.897E-1	5.038E+0	3.526E+0
-1.914E-1	5.197E+0	3.572E+0
-1.881E-1	5.168E+0	3.562E+0
-1.881E-1	5.126E+0	3.601E+0
-1.914E-1	5.074E+0	3.620E+0
-1.865E-1	5.103E+0	3.591E+0
-1.865E-1	5.083E+0	3.581E+0
-1.881E-1	5.116E+0	3.542E+0
-1.865E-1	5.236E+0	3.555E+0
-1.897E-1	5.087E+0	3.552E+0
-1.865E-1	5.233E+0	3.575E+0
-1.865E-1	5.177E+0	3.533E+0
-1.914E-1	5.057E+0	3.565E+0
-1.881E-1	5.135E+0	3.624E+0
-1.865E-1	5.213E+0	3.549E+0
-1.865E-1	5.138E+0	3.572E+0
-1.849E-1	5.138E+0	3.500E+0
-1.881E-1	5.174E+0	3.549E+0
-1.865E-1	5.122E+0	3.526E+0
-1.897E-1	5.122E+0	3.581E+0
-1.914E-1	5.132E+0	3.578E+0
-1.865E-1	5.106E+0	3.637E+0
-1.881E-1	5.171E+0	3.555E+0
-1.865E-1	5.132E+0	3.568E+0
-1.897E-1	5.126E+0	3.633E+0
-1.930E-1	5.197E+0	3.598E+0
-1.849E-1	5.126E+0	3.413E+0
-1.865E-1	5.184E+0	3.559E+0
-1.881E-1	5.126E+0	3.510E+0
-1.897E-1	5.164E+0	3.585E+0
-1.865E-1	5.148E+0	3.607E+0
-1.881E-1	5.135E+0	3.578E+0
-1.881E-1	5.041E+0	3.607E+0
-1.914E-1	5.177E+0	3.633E+0
-1.881E-1	5.106E+0	3.526E+0
-1.849E-1	5.203E+0	3.607E+0
-1.897E-1	5.171E+0	3.581E+0
-1.897E-1	5.216E+0	3.617E+0
-1.865E-1	5.155E+0	3.598E+0
-1.849E-1	5.129E+0	3.627E+0
-1.897E-1	5.119E+0	3.468E+0
-1.914E-1	5.129E+0	3.598E+0
-1.849E-1	5.155E+0	3.568E+0
-1.865E-1	5.145E+0	3.542E+0
-1.881E-1	5.197E+0	3.494E+0
-1.897E-1	5.291E+0	3.581E+0
-1.865E-1	5.138E+0	3.578E+0
-1.865E-1	5.203E+0	3.581E+0
-1.914E-1	5.168E+0	3.643E+0
-1.881E-1	5.200E+0	3.607E+0
-1.881E-1	5.051E+0	3.504E+0
-1.865E-1	5.090E+0	3.559E+0
-1.914E-1	5.041E+0	3.568E+0
-1.914E-1	5.174E+0	3.523E+0
-1.865E-1	5.080E+0	3.542E+0
-1.849E-1	5.122E+0	3.581E+0
-1.897E-1	5.155E+0	3.559E+0
-1.897E-1	5.057E+0	3.601E+0
-1.881E-1	5.187E+0	3.565E+0
-1.849E-1	5.177E+0	3.542E+0
-1.881E-1	5.151E+0	3.559E+0
-1.897E-1	5.122E+0	3.611E+0
-1.816E-1	5.151E+0	3.562E+0
-1.865E-1	5.116E+0	3.604E+0
-1.881E-1	5.126E+0	3.588E+0
-1.897E-1	5.145E+0	3.533E+0
-1.881E-1	5.138E+0	3.552E+0
-1.881E-1	5.184E+0	3.552E+0
-1.897E-1	5.177E+0	3.529E+0
-1.914E-1	5.103E+0	3.624E+0
-1.865E-1	5.077E+0	3.568E+0
-1.865E-1	5.148E+0	3.601E+0
-1.865E-1	5.106E+0	3.633E+0
-1.897E-1	5.087E+0	3.471E+0
-1.865E-1	5.119E+0	3.478E+0
-1.881E-1	5.177E+0	3.468E+0
-1.865E-1	5.093E+0	3.581E+0
-1.881E-1	5.122E+0	3.627E+0
-1.881E-1	5.126E+0	3.650E+0
-1.849E-1	5.135E+0	3.568E+0
-1.897E-1	5.268E+0	3.601E+0
-1.914E-1	5.142E+0	3.585E+0
-1.849E-1	5.135E+0	3.640E+0
-1.865E-1	5.190E+0	3.536E+0
-1.881E-1	5.197E+0	3.529E+0
-1.881E-1	5.181E+0	3.539E+0
-1.832E-1	5.113E+0	3.601E+0
-1.881E-1	5.109E+0	3.572E+0
-1.897E-1	5.187E+0	3.614E+0
-1.881E-1	5.216E+0	3.614E+0
-1.865E-1	5.135E+0	3.549E+0
-1.849E-1	5.171E+0	3.526E+0
-1.897E-1	5.096E+0	3.555E+0
-1.881E-1	5.138E+0	3.533E+0
-1.849E-1	5.103E+0	3.604E+0
-1.865E-1	5.126E+0	3.601E+0
-1.897E-1	5.161E+0	3.539E+0
-1.881E-1	5.061E+0	3.585E+0
-1.849E-1	5.103E+0	3.539E+0
-1.881E-1	5.074E+0	3.585E+0
-1.881E-1	5.077E+0	3.484E+0
-1.897E-1	5.213E+0	3.601E+0
-1.849E-1	5.246E+0	3.588E+0
-1.881E-1	5.155E+0	3.568E+0
-1.881E-1	5.197E+0	3.549E+0
-1.865E-1	5.142E+0	3.594E+0
-1.881E-1	5.171E+0	3.588E+0
-1.865E-1	5.126E+0	3.585E+0
-1.881E-1	4.999E+0	3.500E+0
-1.849E-1	5.135E+0	3.542E+0
-1.849E-1	5.187E+0	3.542E+0
-1.881E-1	5.210E+0	3.624E+0
-1.865E-1	5.151E+0	3.591E+0
-1.881E-1	5.181E+0	3.604E+0
-1.849E-1	5.106E+0	3.598E+0
-1.849E-1	5.197E+0	3.529E+0
-1.881E-1	5.126E+0	3.568E+0
-1.914E-1	5.148E+0	3.633E+0
-1.832E-1	5.151E+0	3.555E+0
-1.865E-1	5.181E+0	3.659E+0
-1.881E-1	5.138E+0	3.611E+0
-1.881E-1	5.113E+0	3.572E+0
-1.865E-1	5.138E+0	3.452E+0
-1.849E-1	5.070E+0	3.555E+0
-1.897E-1	5.210E+0	3.539E+0
-1.897E-1	5.155E+0	3.643E+0
-1.849E-1	5.142E+0	3.585E+0
-1.849E-1	5.220E+0	3.562E+0
-1.897E-1	5.155E+0	3.585E+0
-1.914E-1	5.113E+0	3.539E+0
-1.816E-1	5.116E+0	3.536E+0
-1.832E-1	5.109E+0	3.562E+0
-1.897E-1	5.184E+0	3.546E+0
-1.881E-1	5.038E+0	3.588E+0
-1.881E-1	5.138E+0	3.500E+0
-1.865E-1	5.220E+0	3.523E+0
-1.914E-1	5.067E+0	3.555E+0
-1.914E-1	5.207E+0	3.585E+0
-1.881E-1	5.135E+0	3.578E+0
-1.849E-1	5.061E+0	3.481E+0
-1.865E-1	5.070E+0	3.520E+0
-1.881E-1	5.113E+0	3.461E+0
-1.881E-1	5.096E+0	3.598E+0
-1.865E-1	5.210E+0	3.565E+0
-1.865E-1	5.203E+0	3.611E+0
-1.865E-1	5.168E+0	3.607E+0
-1.865E-1	5.181E+0	3.542E+0
-1.832E-1	5.090E+0	3.575E+0
-1.881E-1	5.080E+0	3.546E+0
-1.881E-1	5.113E+0	3.552E+0
-1.849E-1	5.093E+0	3.581E+0
-1.832E-1	5.106E+0	3.529E+0
-1.881E-1	5.155E+0	3.468E+0
-1.865E-1	5.138E+0	3.559E+0
-1.865E-1	5.116E+0	3.500E+0
-1.832E-1	5.151E+0	3.588E+0
-1.897E-1	5.119E+0	3.585E+0
-1.897E-1	5.177E+0	3.517E+0
-1.865E-1	5.132E+0	3.617E+0
-1.849E-1	5.135E+0	3.448E+0
-1.865E-1	5.168E+0	3.552E+0
-1.897E-1	5.122E+0	3.529E+0
-1.832E-1	5.142E+0	3.562E+0
-1.865E-1	5.158E+0	3.562E+0
-1.881E-1	5.113E+0	3.614E+0
-1.881E-1	5.129E+0	3.611E+0
-1.865E-1	5.181E+0	3.620E+0
-1.865E-1	5.070E+0	3.562E+0
-1.849E-1	5.142E+0	3.552E+0
-1.881E-1	5.216E+0	3.520E+0
-1.865E-1	5.177E+0	3.568E+0
-1.849E-1	5.100E+0	3.533E+0
-1.881E-1	5.155E+0	3.539E+0
-1.897E-1	5.171E+0	3.630E+0
-1.849E-1	5.168E+0	3.662E+0
-1.849E-1	5.148E+0	3.588E+0
-1.865E-1	5.171E+0	3.523E+0
-1.881E-1	5.145E+0	3.533E+0
-1.816E-1	5.203E+0	3.536E+0
-1.849E-1	5.080E+0	3.653E+0
-1.897E-1	5.194E+0	3.542E+0
-1.881E-1	5.132E+0	3.607E+0
-1.865E-1	5.148E+0	3.494E+0
-1.849E-1	5.031E+0	3.510E+0
-1.865E-1	5.142E+0	3.542E+0
-1.881E-1	5.113E+0	3.637E+0
-1.849E-1	5.142E+0	3.617E+0
-1.865E-1	5.145E+0	3.526E+0
-1.897E-1	5.190E+0	3.546E+0
-1.914E-1	5.116E+0	3.620E+0
-1.865E-1	5.129E+0	3.555E+0
-1.832E-1	5.161E+0	3.568E+0
-1.881E-1	5.161E+0	3.513E+0
-1.881E-1	5.087E+0	3.594E+0
-1.832E-1	5.242E+0	3.500E+0
-1.849E-1	5.197E+0	3.598E+0
-1.881E-1	5.126E+0	3.572E+0
-1.865E-1	5.210E+0	3.500E+0
-1.865E-1	5.113E+0	3.562E+0
-1.865E-1	5.161E+0	3.552E+0
-1.849E-1	5.142E+0	3.568E+0
-1.865E-1	5.135E+0	3.653E+0
-1.849E-1	5.138E+0	3.594E+0
-1.832E-1	5.135E+0	3.588E+0
-1.881E-1	5.113E+0	3.601E+0
-1.881E-1	5.135E+0	3.585E+0
-1.849E-1	5.226E+0	3.507E+0
-1.832E-1	5.119E+0	3.591E+0
-1.881E-1	5.025E+0	3.575E+0
-1.865E-1	5.155E+0	3.562E+0
-1.832E-1	5.106E+0	3.455E+0
-1.816E-1	5.142E+0	3.546E+0
-1.865E-1	5.116E+0	3.568E+0
-1.881E-1	5.200E+0	3.637E+0
-1.832E-1	5.148E+0	3.601E+0
-1.849E-1	5.093E+0	3.601E+0
-1.865E-1	5.116E+0	3.562E+0
-1.865E-1	5.083E+0	3.552E+0
-1.865E-1	5.057E+0	3.555E+0
-1.832E-1	5.096E+0	3.529E+0
-1.865E-1	5.138E+0	3.620E+0
-1.865E-1	5.145E+0	3.513E+0
-1.865E-1	5.197E+0	3.529E+0
-1.865E-1	5.203E+0	3.594E+0
-1.881E-1	5.129E+0	3.611E+0
-1.865E-1	5.177E+0	3.598E+0
-1.832E-1	5.200E+0	3.624E+0
-1.832E-1	5.119E+0	3.568E+0
-1.849E-1	5.119E+0	3.542E+0
-1.881E-1	5.061E+0	3.594E+0
-1.832E-1	5.093E+0	3.526E+0
-1.865E-1	5.054E+0	3.591E+0
-1.881E-1	5.074E+0	3.562E+0
-1.881E-1	5.090E+0	3.552E+0
-1.849E-1	5.171E+0	3.529E+0
-1.865E-1	5.103E+0	3.581E+0
-1.865E-1	5.113E+0	3.461E+0
-1.881E-1	5.122E+0	3.536E+0
-1.865E-1	5.194E+0	3.578E+0
-1.832E-1	5.090E+0	3.529E+0
-1.865E-1	5.155E+0	3.611E+0
-1.849E-1	5.187E+0	3.594E+0
-1.849E-1	5.025E+0	3.591E+0
-1.865E-1	5.116E+0	3.643E+0
-1.881E-1	5.174E+0	3.552E+0
-1.897E-1	5.203E+0	3.594E+0
-1.832E-1	5.070E+0	3.533E+0
-1.832E-1	5.109E+0	3.578E+0
-1.897E-1	5.090E+0	3.529E+0
-1.881E-1	5.164E+0	3.517E+0
-1.849E-1	5.145E+0	3.643E+0
-1.881E-1	5.177E+0	3.500E+0
-1.897E-1	5.155E+0	3.536E+0
-1.881E-1	5.164E+0	3.542E+0
-1.865E-1	5.239E+0	3.559E+0
-1.849E-1	5.113E+0	3.598E+0
-1.849E-1	5.161E+0	3.555E+0
-1.897E-1	5.119E+0	3.568E+0
-1.849E-1	5.239E+0	3.585E+0
-1.832E-1	5.155E+0	3.504E+0
-1.865E-1	5.145E+0	3.494E+0
-1.865E-1	5.213E+0	3.520E+0
-1.849E-1	5.158E+0	3.565E+0
-1.832E-1	5.113E+0	3.546E+0
-1.881E-1	5.116E+0	3.523E+0
-1.865E-1	5.054E+0	3.549E+0
-1.849E-1	5.119E+0	3.546E+0
-1.865E-1	5.129E+0	3.559E+0
-1.849E-1	5.129E+0	3.585E+0
-1.865E-1	5.220E+0	3.575E+0
-1.865E-1	5.145E+0	3.627E+0
-1.849E-1	5.203E+0	3.617E+0
-1.849E-1	5.122E+0	3.572E+0
-1.849E-1	5.119E+0	3.594E+0
-1.865E-1	5.148E+0	3.572E+0
-1.832E-1	5.119E+0	3.601E+0
-1.881E-1	5.200E+0	3.559E+0
-1.865E-1	5.129E+0	3.627E+0
-1.849E-1	5.171E+0	3.523E+0
-1.832E-1	5.116E+0	3.604E+0
-1.849E-1	5.200E+0	3.526E+0
-1.881E-1	5.119E+0	3.542E+0
-1.816E-1	5.220E+0	3.643E+0
-1.849E-1	5.216E+0	3.536E+0
-1.865E-1	5.057E+0	3.549E+0
-1.897E-1	5.087E+0	3.520E+0
-1.816E-1	5.103E+0	3.617E+0
-1.865E-1	5.090E+0	3.565E+0
-1.865E-1	5.119E+0	3.604E+0
-1.865E-1	5.100E+0	3.627E+0
-1.816E-1	5.181E+0	3.539E+0
-1.849E-1	5.077E+0	3.520E+0
-1.849E-1	5.074E+0	3.643E+0
-1.865E-1	5.028E+0	3.591E+0
-1.865E-1	5.236E+0	3.513E+0
-1.849E-1	5.161E+0	3.549E+0
-1.865E-1	5.181E+0	3.526E+0
-1.881E-1	5.087E+0	3.591E+0
-1.832E-1	5.171E+0	3.497E+0
-1.832E-1	5.164E+0	3.585E+0
-1.865E-1	5.184E+0	3.517E+0
-1.881E-1	5.242E+0	3.594E+0
-1.832E-1	5.145E+0	3.620E+0
-1.849E-1	5.177E+0	3.598E+0
-1.881E-1	5.070E+0	3.630E+0
-1.881E-1	5.142E+0	3.484E+0
-1.832E-1	5.151E+0	3.552E+0
-1.849E-1	5.171E+0	3.552E+0
-1.881E-1	5.171E+0	3.549E+0
-1.849E-1	5.116E+0	3.510E+0
-1.881E-1	5.164E+0	3.549E+0
-1.832E-1	5.171E+0	3.539E+0
-1.865E-1	5.203E+0	3.549E+0
-1.865E-1	5.168E+0	3.542E+0
-1.849E-1	5.239E+0	3.536E+0
-1.865E-1	5.122E+0	3.575E+0
-1.865E-1	5.113E+0	3.542E+0
-1.881E-1	5.168E+0	3.630E+0
-1.849E-1	5.142E+0	3.533E+0
-1.832E-1	5.090E+0	3.523E+0
-1.849E-1	5.171E+0	3.559E+0
-1.865E-1	5.203E+0	3.624E+0
-1.881E-1	5.074E+0	3.578E+0
-1.849E-1	5.067E+0	3.607E+0
-1.881E-1	5.087E+0	3.572E+0
-1.881E-1	5.122E+0	3.559E+0
-1.849E-1	5.109E+0	3.520E+0
-1.865E-1	5.138E+0	3.598E+0
-1.897E-1	5.100E+0	3.620E+0
-1.881E-1	5.135E+0	3.529E+0
-1.832E-1	5.184E+0	3.594E+0
-1.832E-1	5.116E+0	3.575E+0
-1.865E-1	5.106E+0	3.552E+0
-1.849E-1	5.119E+0	3.591E+0
-1.849E-1	5.161E+0	3.552E+0
-1.849E-1	5.038E+0	3.526E+0
-1.832E-1	5.119E+0	3.513E+0
-1.849E-1	5.122E+0	3.555E+0
-1.849E-1	5.106E+0	3.559E+0
-1.849E-1	5.151E+0	3.523E+0
-1.832E-1	5.171E+0	3.549E+0
-1.881E-1	5.177E+0	3.520E+0
-1.832E-1	5.145E+0	3.517E+0
-1.849E-1	5.077E+0	3.546E+0
-1.881E-1	5.093E+0	3.588E+0
-1.881E-1	5.070E+0	3.565E+0
-1.849E-1	5.138E+0	3.578E+0
-1.865E-1	5.074E+0	3.581E+0
-1.865E-1	5.138E+0	3.598E+0
-1.865E-1	5.200E+0	3.568E+0
-1.849E-1	5.145E+0	3.526E+0
-1.832E-1	5.126E+0	3.529E+0
-1.865E-1	5.200E+0	3.572E+0
-1.849E-1	5.197E+0	3.572E+0
-1.832E-1	5.070E+0	3.617E+0
-1.849E-1	5.184E+0	3.542E+0
-1.897E-1	5.213E+0	3.559E+0
-1.816E-1	5.122E+0	3.585E+0
-1.832E-1	5.164E+0	3.562E+0
-1.865E-1	5.164E+0	3.555E+0
-1.881E-1	5.229E+0	3.526E+0
-1.881E-1	5.161E+0	3.536E+0
-1.849E-1	5.255E+0	3.653E+0
-1.849E-1	5.064E+0	3.546E+0
-1.881E-1	5.132E+0	3.572E+0
-1.865E-1	5.200E+0	3.594E+0
-1.832E-1	5.129E+0	3.555E+0
-1.849E-1	5.236E+0	3.598E+0
-1.865E-1	5.064E+0	3.539E+0
-1.897E-1	5.226E+0	3.539E+0
-1.849E-1	5.187E+0	3.565E+0
-1.832E-1	5.161E+0	3.585E+0
-1.881E-1	5.057E+0	3.549E+0
-1.897E-1	5.148E+0	3.555E+0
-1.865E-1	5.067E+0	3.633E+0
-1.849E-1	5.132E+0	3.565E+0
-1.816E-1	5.135E+0	3.575E+0
-1.865E-1	5.090E+0	3.572E+0
-1.849E-1	5.148E+0	3.591E+0
-1.816E-1	5.106E+0	3.504E+0
-1.881E-1	5.145E+0	3.611E+0
-1.849E-1	5.142E+0	3.594E+0
-1.832E-1	5.252E+0	3.611E+0
-1.800E-1	5.181E+0	3.646E+0
-1.881E-1	5.080E+0	3.672E+0
-1.849E-1	5.145E+0	3.533E+0
-1.849E-1	5.122E+0	3.523E+0
-1.832E-1	5.116E+0	3.552E+0
-1.849E-1	5.168E+0	3.630E+0
-1.849E-1	5.181E+0	3.523E+0
-1.865E-1	5.116E+0	3.546E+0
-1.816E-1	5.168E+0	3.588E+0
-1.849E-1	5.090E+0	3.617E+0
-1.865E-1	5.181E+0	3.565E+0
-1.849E-1	5.200E+0	3.546E+0
-1.832E-1	5.083E+0	3.620E+0
-1.865E-1	5.119E+0	3.507E+0
-1.865E-1	5.190E+0	3.523E+0
-1.849E-1	5.106E+0	3.594E+0
-1.849E-1	5.223E+0	3.552E+0
-1.832E-1	5.005E+0	3.559E+0
-1.849E-1	5.164E+0	3.549E+0
-1.849E-1	5.119E+0	3.630E+0
-1.849E-1	5.174E+0	3.604E+0
-1.849E-1	5.100E+0	3.552E+0
-1.849E-1	5.158E+0	3.533E+0
-1.849E-1	5.054E+0	3.542E+0
-1.849E-1	5.181E+0	3.533E+0
-1.865E-1	5.051E+0	3.591E+0
-1.881E-1	5.077E+0	3.568E+0
-1.849E-1	5.015E+0	3.601E+0
-1.832E-1	5.177E+0	3.572E+0
-1.849E-1	5.122E+0	3.552E+0
-1.881E-1	5.129E+0	3.559E+0
-1.832E-1	5.100E+0	3.572E+0
-1.816E-1	5.194E+0	3.546E+0
-1.849E-1	5.103E+0	3.555E+0
-1.849E-1	5.142E+0	3.520E+0
-1.832E-1	5.158E+0	3.549E+0
-1.849E-1	5.174E+0	3.617E+0
-1.849E-1	5.220E+0	3.578E+0
-1.865E-1	5.067E+0	3.536E+0
-1.832E-1	5.164E+0	3.533E+0
-1.849E-1	5.018E+0	3.575E+0
-1.865E-1	5.148E+0	3.620E+0
-1.865E-1	5.122E+0	3.500E+0
-1.832E-1	5.109E+0	3.465E+0
-1.832E-1	5.109E+0	3.559E+0
-1.865E-1	5.151E+0	3.646E+0
-1.849E-1	5.177E+0	3.546E+0
-1.816E-1	5.080E+0	3.546E+0
-1.832E-1	5.161E+0	3.507E+0
-1.865E-1	5.093E+0	3.559E+0
-1.865E-1	5.113E+0	3.526E+0
-1.849E-1	5.142E+0	3.559E+0
-1.832E-1	5.164E+0	3.539E+0
-1.881E-1	5.109E+0	3.555E+0
-1.849E-1	5.106E+0	3.604E+0
-1.849E-1	5.129E+0	3.513E+0
-1.832E-1	5.119E+0	3.487E+0
-1.865E-1	5.181E+0	3.500E+0
-1.865E-1	5.148E+0	3.562E+0
-1.784E-1	5.122E+0	3.500E+0
-1.849E-1	5.168E+0	3.549E+0
-1.849E-1	5.103E+0	3.542E+0
-1.881E-1	5.194E+0	3.611E+0
-1.865E-1	5.113E+0	3.585E+0
-1.832E-1	5.142E+0	3.520E+0
-1.832E-1	5.151E+0	3.607E+0
-1.849E-1	5.119E+0	3.598E+0
-1.849E-1	5.174E+0	3.526E+0
-1.832E-1	5.151E+0	3.513E+0
-1.832E-1	5.181E+0	3.581E+0
-1.832E-1	5.103E+0	3.578E+0
-1.832E-1	5.113E+0	3.500E+0
-1.832E-1	5.168E+0	3.517E+0
-1.832E-1	5.138E+0	3.568E+0
-1.832E-1	5.064E+0	3.594E+0
-1.849E-1	5.151E+0	3.542E+0
-1.832E-1	5.126E+0	3.539E+0
-1.849E-1	5.145E+0	3.536E+0
-1.849E-1	5.025E+0	3.523E+0
-1.832E-1	5.132E+0	3.520E+0
-1.832E-1	5.119E+0	3.581E+0
-1.865E-1	5.187E+0	3.539E+0
-1.865E-1	5.113E+0	3.500E+0
-1.816E-1	5.138E+0	3.591E+0
-1.849E-1	5.048E+0	3.542E+0
-1.832E-1	5.226E+0	3.585E+0
-1.849E-1	5.122E+0	3.578E+0
-1.816E-1	5.080E+0	3.578E+0
-1.849E-1	5.138E+0	3.549E+0
-1.849E-1	5.161E+0	3.542E+0
-1.849E-1	5.187E+0	3.517E+0
-1.849E-1	5.184E+0	3.591E+0
-1.800E-1	5.067E+0	3.555E+0
-1.849E-1	5.184E+0	3.653E+0
-1.881E-1	5.177E+0	3.552E+0
-1.816E-1	5.116E+0	3.568E+0
-1.832E-1	5.161E+0	3.604E+0
-1.865E-1	5.174E+0	3.526E+0
-1.849E-1	5.164E+0	3.555E+0
-1.784E-1	5.197E+0	3.630E+0
-1.816E-1	5.103E+0	3.568E+0
-1.816E-1	5.155E+0	3.542E+0
-1.865E-1	5.132E+0	3.484E+0
-1.849E-1	5.236E+0	3.578E+0
-1.832E-1	5.207E+0	3.536E+0
-1.849E-1	5.132E+0	3.614E+0
-1.849E-1	5.135E+0	3.555E+0
-1.832E-1	5.070E+0	3.614E+0
-1.816E-1	5.158E+0	3.542E+0
-1.849E-1	5.164E+0	3.478E+0
-1.849E-1	5.109E+0	3.565E+0
-1.865E-1	5.087E+0	3.549E+0
-1.832E-1	5.207E+0	3.620E+0
-1.881E-1	5.106E+0	3.507E+0
-1.849E-1	5.148E+0	3.552E+0
-1.849E-1	5.216E+0	3.624E+0
-1.800E-1	5.148E+0	3.568E+0
-1.849E-1	5.083E+0	3.474E+0
-1.816E-1	5.197E+0	3.565E+0
-1.832E-1	5.174E+0	3.578E+0
-1.832E-1	5.119E+0	3.611E+0
-1.816E-1	5.096E+0	3.594E+0
-1.832E-1	5.103E+0	3.591E+0
-1.816E-1	5.103E+0	3.581E+0
-1.816E-1	5.051E+0	3.572E+0
-1.832E-1	5.087E+0	3.572E+0
-1.849E-1	5.093E+0	3.572E+0
-1.816E-1	5.216E+0	3.533E+0
-1.816E-1	5.155E+0	3.643E+0
-1.832E-1	5.132E+0	3.601E+0
-1.832E-1	5.119E+0	3.640E+0
-1.816E-1	5.168E+0	3.575E+0
-1.832E-1	5.122E+0	3.526E+0
-1.832E-1	5.187E+0	3.546E+0
-1.849E-1	5.151E+0	3.529E+0
-1.816E-1	5.067E+0	3.500E+0
-1.816E-1	5.122E+0	3.510E+0
-1.832E-1	5.122E+0	3.562E+0
-1.881E-1	5.103E+0	3.536E+0
-1.832E-1	5.106E+0	3.539E+0
-1.832E-1	5.168E+0	3.546E+0
-1.832E-1	5.151E+0	3.513E+0
-1.849E-1	5.142E+0	3.572E+0
-1.816E-1	5.148E+0	3.591E+0
-1.832E-1	5.161E+0	3.542E+0
-1.832E-1	5.132E+0	3.572E+0
-1.849E-1	5.233E+0	3.624E+0
-1.816E-1	5.048E+0	3.549E+0
-1.800E-1	5.155E+0	3.565E+0
-1.832E-1	5.145E+0	3.529E+0
-1.832E-1	5.181E+0	3.607E+0
-1.816E-1	5.207E+0	3.630E+0
-1.816E-1	5.155E+0	3.624E+0
-1.816E-1	5.158E+0	3.633E+0
-1.865E-1	5.119E+0	3.656E+0
-1.800E-1	5.171E+0	3.497E+0
-1.816E-1	5.083E+0	3.604E+0
-1.816E-1	5.265E+0	3.581E+0
-1.849E-1	5.155E+0	3.562E+0
-1.800E-1	5.151E+0	3.568E+0
-1.784E-1	5.106E+0	3.517E+0
-1.832E-1	5.164E+0	3.591E+0
-1.849E-1	5.044E+0	3.565E+0
-1.832E-1	5.161E+0	3.546E+0
-1.800E-1	5.113E+0	3.598E+0
-1.865E-1	5.074E+0	3.594E+0
-1.849E-1	5.155E+0	3.562E+0
-1.800E-1	5.155E+0	3.598E+0
-1.832E-1	5.122E+0	3.624E+0
-1.865E-1	5.151E+0	3.581E+0
-1.832E-1	5.145E+0	3.627E+0
-1.832E-1	5.145E+0	3.572E+0
-1.832E-1	5.174E+0	3.546E+0
-1.816E-1	5.171E+0	3.497E+0
-1.881E-1	5.103E+0	3.611E+0
-1.816E-1	5.132E+0	3.656E+0
-1.832E-1	5.155E+0	3.555E+0
-1.881E-1	5.122E+0	3.568E+0
-1.816E-1	5.109E+0	3.565E+0
-1.816E-1	5.148E+0	3.581E+0
-1.816E-1	5.161E+0	3.646E+0
-1.849E-1	5.142E+0	3.542E+0
-1.849E-1	5.135E+0	3.594E+0
-1.849E-1	5.090E+0	3.568E+0
-1.832E-1	5.161E+0	3.562E+0
-1.816E-1	5.216E+0	3.539E+0
-1.865E-1	5.229E+0	3.591E+0
-1.800E-1	5.093E+0	3.601E+0
-1.800E-1	5.122E+0	3.510E+0
-1.849E-1	5.070E+0	3.520E+0
-1.849E-1	5.174E+0	3.594E+0
-1.816E-1	5.122E+0	3.500E+0
-1.832E-1	5.148E+0	3.542E+0
-1.832E-1	5.171E+0	3.581E+0
-1.849E-1	5.213E+0	3.633E+0
-1.832E-1	5.119E+0	3.581E+0
-1.800E-1	5.132E+0	3.581E+0
-1.849E-1	5.122E+0	3.500E+0
-1.849E-1	5.161E+0	3.536E+0
-1.816E-1	5.259E+0	3.539E+0
-1.816E-1	5.151E+0	3.500E+0
-1.849E-1	5.126E+0	3.526E+0
-1.832E-1	5.213E+0	3.575E+0
-1.816E-1	5.229E+0	3.517E+0
-1.816E-1	5.074E+0	3.552E+0
-1.865E-1	5.051E+0	3.588E+0
-1.832E-1	5.226E+0	3.549E+0
-1.832E-1	5.103E+0	3.539E+0
-1.816E-1	5.129E+0	3.568E+0
-1.832E-1	5.015E+0	3.604E+0
-1.832E-1	5.171E+0	3.614E+0
-1.816E-1	5.161E+0	3.565E+0
-1.800E-1	5.174E+0	3.542E+0
-1.849E-1	5.142E+0	3.500E+0
-1.816E-1	5.164E+0	3.637E+0
-1.816E-1	5.100E+0	3.562E+0
-1.816E-1	5.083E+0	3.468E+0
-1.832E-1	5.155E+0	3.510E+0
-1.849E-1	5.177E+0	3.575E+0
-1.800E-1	5.151E+0	3.624E+0
-1.800E-1	5.148E+0	3.633E+0
-1.832E-1	5.135E+0	3.510E+0
-1.849E-1	5.158E+0	3.604E+0
-1.816E-1	5.135E+0	3.588E+0
-1.832E-1	5.119E+0	3.523E+0
-1.832E-1	5.122E+0	3.581E+0
-1.849E-1	5.151E+0	3.536E+0
-1.816E-1	5.203E+0	3.520E+0
-1.784E-1	5.171E+0	3.572E+0
-1.849E-1	5.122E+0	3.465E+0
-1.832E-1	5.106E+0	3.594E+0
-1.832E-1	5.190E+0	3.523E+0
-1.816E-1	5.087E+0	3.565E+0
-1.832E-1	5.148E+0	3.568E+0
-1.832E-1	5.126E+0	3.559E+0
-1.832E-1	5.168E+0	3.529E+0
-1.784E-1	5.174E+0	3.575E+0
-1.832E-1	5.057E+0	3.562E+0
-1.849E-1	5.184E+0	3.497E+0
-1.832E-1	5.161E+0	3.614E+0
-1.800E-1	5.126E+0	3.517E+0
-1.849E-1	5.087E+0	3.504E+0
-1.881E-1	5.145E+0	3.555E+0
-1.816E-1	5.148E+0	3.507E+0
-1.832E-1	5.207E+0	3.555E+0
-1.832E-1	5.239E+0	3.594E+0
-1.865E-1	5.132E+0	3.565E+0
-1.816E-1	5.057E+0	3.594E+0
-1.816E-1	5.126E+0	3.555E+0
-1.865E-1	5.135E+0	3.585E+0
-1.849E-1	5.155E+0	3.572E+0
-1.816E-1	5.067E+0	3.591E+0
-1.800E-1	5.119E+0	3.565E+0
-1.816E-1	5.087E+0	3.620E+0
-1.849E-1	5.200E+0	3.536E+0
-1.816E-1	5.087E+0	3.646E+0
-1.832E-1	5.158E+0	3.529E+0
-1.832E-1	5.200E+0	3.591E+0
-1.832E-1	5.096E+0	3.542E+0
-1.816E-1	5.168E+0	3.562E+0
-1.816E-1	5.135E+0	3.513E+0
-1.816E-1	5.190E+0	3.539E+0
-1.832E-1	4.992E+0	3.604E+0
-1.816E-1	5.236E+0	3.572E+0
-1.784E-1	5.142E+0	3.581E+0
-1.832E-1	5.259E+0	3.594E+0
-1.816E-1	5.051E+0	3.581E+0
-1.816E-1	5.226E+0	3.620E+0
-1.816E-1	5.070E+0	3.507E+0
-1.865E-1	5.096E+0	3.562E+0
-1.865E-1	5.174E+0	3.565E+0
-1.816E-1	5.181E+0	3.575E+0
-1.800E-1	5.025E+0	3.588E+0
-1.832E-1	5.145E+0	3.672E+0
-1.832E-1	5.083E+0	3.643E+0
-1.832E-1	5.161E+0	3.552E+0
-1.800E-1	5.181E+0	3.542E+0
-1.816E-1	5.138E+0	3.611E+0
-1.816E-1	5.213E+0	3.611E+0
-1.816E-1	5.216E+0	3.526E+0
-1.816E-1	5.109E+0	3.536E+0
-1.816E-1	5.177E+0	3.614E+0
-1.816E-1	5.025E+0	3.585E+0
-1.800E-1	5.103E+0	3.598E+0
-1.800E-1	5.100E+0	3.491E+0
-1.849E-1	5.155E+0	3.627E+0
-1.849E-1	5.190E+0	3.565E+0
-1.816E-1	5.194E+0	3.650E+0
-1.800E-1	5.087E+0	3.614E+0
-1.832E-1	5.194E+0	3.607E+0
-1.849E-1	5.119E+0	3.611E+0
-1.816E-1	5.171E+0	3.572E+0
-1.816E-1	5.171E+0	3.575E+0
-1.832E-1	5.151E+0	3.542E+0
-1.800E-1	5.171E+0	3.559E+0
-1.800E-1	5.190E+0	3.552E+0
-1.816E-1	5.119E+0	3.598E+0
-1.832E-1	5.155E+0	3.591E+0
-1.832E-1	5.126E+0	3.617E+0
-1.816E-1	5.096E+0	3.507E+0
-1.768E-1	5.200E+0	3.575E+0
-1.832E-1	5.197E+0	3.585E+0
-1.849E-1	5.259E+0	3.604E+0
-1.816E-1	5.177E+0	3.581E+0
-1.800E-1	5.158E+0	3.575E+0
-1.832E-1	5.148E+0	3.539E+0
-1.849E-1	5.051E+0	3.617E+0
-1.832E-1	5.122E+0	3.487E+0
-1.800E-1	5.087E+0	3.585E+0
-1.832E-1	5.151E+0	3.656E+0
-1.832E-1	5.236E+0	3.601E+0
-1.800E-1	5.161E+0	3.624E+0
-1.800E-1	5.122E+0	3.504E+0
-1.816E-1	5.077E+0	3.513E+0
-1.832E-1	5.113E+0	3.497E+0
-1.816E-1	5.181E+0	3.653E+0
-1.800E-1	5.103E+0	3.617E+0
-1.832E-1	5.203E+0	3.555E+0
-1.832E-1	5.194E+0	3.585E+0
-1.832E-1	5.145E+0	3.568E+0
-1.800E-1	5.161E+0	3.581E+0
-1.800E-1	5.164E+0	3.591E+0
-1.816E-1	5.158E+0	3.529E+0
-1.784E-1	5.190E+0	3.552E+0
-1.784E-1	5.216E+0	3.588E+0
-1.800E-1	5.083E+0	3.568E+0
-1.865E-1	5.249E+0	3.568E+0
-1.816E-1	5.216E+0	3.546E+0
-1.784E-1	5.116E+0	3.555E+0
-1.832E-1	5.168E+0	3.562E+0
-1.832E-1	5.190E+0	3.588E+0
-1.816E-1	5.262E+0	3.565E+0
-1.800E-1	5.132E+0	3.572E+0
-1.816E-1	5.106E+0	3.607E+0
-1.832E-1	5.168E+0	3.662E+0
-1.865E-1	5.148E+0	3.611E+0
-1.800E-1	5.226E+0	3.565E+0
-1.832E-1	5.164E+0	3.604E+0
-1.832E-1	5.246E+0	3.546E+0
-1.849E-1	5.177E+0	3.578E+0
-1.784E-1	5.190E+0	3.630E+0
-1.832E-1	5.100E+0	3.559E+0
-1.832E-1	5.213E+0	3.549E+0
-1.800E-1	5.151E+0	3.604E+0
-1.816E-1	5.151E+0	3.555E+0
-1.832E-1	5.138E+0	3.542E+0
-1.832E-1	5.181E+0	3.614E+0
-1.784E-1	5.151E+0	3.575E+0
-1.849E-1	5.148E+0	3.637E+0
-1.816E-1	5.064E+0	3.529E+0
-1.832E-1	5.262E+0	3.555E+0
-1.800E-1	5.203E+0	3.624E+0
-1.800E-1	5.187E+0	3.572E+0
-1.816E-1	5.161E+0	3.627E+0
-1.849E-1	5.190E+0	3.491E+0
-1.800E-1	5.116E+0	3.568E+0
-1.800E-1	5.109E+0	3.692E+0
-1.849E-1	5.213E+0	3.552E+0
-1.816E-1	5.164E+0	3.607E+0
-1.784E-1	5.074E+0	3.572E+0
-1.800E-1	5.116E+0	3.491E+0
-1.832E-1	5.132E+0	3.523E+0
-1.800E-1	5.177E+0	3.591E+0
-1.800E-1	5.275E+0	3.578E+0
-1.800E-1	5.177E+0	3.646E+0
-1.849E-1	5.061E+0	3.494E+0
-1.816E-1	5.174E+0	3.572E+0
-1.800E-1	5.171E+0	3.536E+0
-1.816E-1	5.200E+0	3.565E+0
-1.800E-1	5.168E+0	3.588E+0
-1.849E-1	5.103E+0	3.520E+0
-1.816E-1	5.184E+0	3.513E+0
-1.800E-1	5.220E+0	3.529E+0
-1.849E-1	5.229E+0	3.598E+0
-1.832E-1	5.229E+0	3.559E+0
-1.816E-1	5.161E+0	3.529E+0
-1.800E-1	5.129E+0	3.559E+0
-1.832E-1	5.151E+0	3.549E+0
-1.832E-1	5.093E+0	3.581E+0
-1.800E-1	5.145E+0	3.491E+0
-1.800E-1	5.129E+0	3.617E+0
-1.816E-1	5.126E+0	3.549E+0
-1.849E-1	5.233E+0	3.568E+0
-1.800E-1	5.155E+0	3.562E+0
-1.832E-1	5.070E+0	3.497E+0
-1.800E-1	5.132E+0	3.578E+0
-1.832E-1	5.158E+0	3.546E+0
-1.800E-1	5.132E+0	3.533E+0
-1.784E-1	5.203E+0	3.559E+0
-1.816E-1	5.177E+0	3.575E+0
-1.832E-1	5.151E+0	3.627E+0
-1.784E-1	5.035E+0	3.549E+0
-1.816E-1	5.226E+0	3.601E+0
-1.832E-1	5.142E+0	3.598E+0
-1.816E-1	5.138E+0	3.539E+0
-1.784E-1	5.138E+0	3.627E+0
-1.784E-1	5.194E+0	3.555E+0
-1.800E-1	5.200E+0	3.585E+0
-1.816E-1	5.181E+0	3.533E+0
-1.800E-1	5.194E+0	3.549E+0
-1.800E-1	5.103E+0	3.458E+0
-1.832E-1	5.229E+0	3.549E+0
-1.832E-1	5.187E+0	3.601E+0
-1.800E-1	5.138E+0	3.643E+0
-1.800E-1	5.087E+0	3.542E+0
-1.800E-1	5.044E+0	3.523E+0
-1.849E-1	5.122E+0	3.562E+0
-1.800E-1	5.187E+0	3.594E+0
-1.800E-1	5.132E+0	3.594E+0
-1.816E-1	5.259E+0	3.591E+0
-1.832E-1	5.090E+0	3.504E+0
-1.800E-1	5.132E+0	3.578E+0
-1.816E-1	5.138E+0	3.526E+0
-1.816E-1	5.126E+0	3.653E+0
-1.816E-1	5.106E+0	3.568E+0
-1.816E-1	5.164E+0	3.520E+0
-1.800E-1	5.210E+0	3.581E+0
-1.832E-1	5.151E+0	3.604E+0
-1.832E-1	5.194E+0	3.565E+0
-1.816E-1	5.161E+0	3.497E+0
-1.816E-1	5.164E+0	3.604E+0
-1.816E-1	5.155E+0	3.601E+0
-1.832E-1	5.151E+0	3.620E+0
-1.800E-1	5.106E+0	3.601E+0
-1.784E-1	5.151E+0	3.588E+0
-1.832E-1	5.155E+0	3.682E+0
-1.832E-1	5.103E+0	3.549E+0
-1.800E-1	5.207E+0	3.526E+0
-1.816E-1	5.148E+0	3.536E+0
-1.800E-1	5.129E+0	3.565E+0
-1.816E-1	5.158E+0	3.581E+0
-1.800E-1	5.148E+0	3.575E+0
-1.816E-1	5.087E+0	3.568E+0
-1.816E-1	5.168E+0	3.594E+0
-1.816E-1	5.246E+0	3.594E+0
-1.816E-1	5.087E+0	3.633E+0
-1.800E-1	5.119E+0	3.533E+0
-1.816E-1	5.116E+0	3.555E+0
-1.832E-1	5.174E+0	3.607E+0
-1.816E-1	5.194E+0	3.578E+0
-1.832E-1	5.194E+0	3.542E+0
-1.816E-1	5.119E+0	3.601E+0
-1.832E-1	5.181E+0	3.542E+0
-1.800E-1	5.207E+0	3.617E+0
-1.816E-1	5.103E+0	3.594E+0
-1.800E-1	5.132E+0	3.598E+0
-1.832E-1	5.168E+0	3.601E+0
-1.784E-1	5.080E+0	3.585E+0
-1.800E-1	5.051E+0	3.491E+0
-1.816E-1	5.116E+0	3.559E+0
-1.832E-1	5.197E+0	3.598E+0
-1.816E-1	5.190E+0	3.607E+0
-1.784E-1	5.080E+0	3.546E+0
-1.800E-1	5.064E+0	3.500E+0
-1.849E-1	5.177E+0	3.513E+0
-1.784E-1	5.151E+0	3.588E+0
-1.784E-1	5.168E+0	3.478E+0
-1.816E-1	5.223E+0	3.611E+0
-1.832E-1	5.093E+0	3.565E+0
-1.816E-1	5.161E+0	3.510E+0
-1.816E-1	5.093E+0	3.562E+0
-1.832E-1	5.122E+0	3.604E+0
-1.832E-1	5.174E+0	3.607E+0
-1.784E-1	5.155E+0	3.575E+0
-1.800E-1	5.203E+0	3.552E+0
-1.816E-1	5.161E+0	3.481E+0
-1.816E-1	5.122E+0	3.624E+0
-1.816E-1	5.177E+0	3.578E+0
-1.800E-1	5.096E+0	3.559E+0
-1.800E-1	5.197E+0	3.630E+0
-1.865E-1	5.119E+0	3.598E+0
-1.816E-1	5.216E+0	3.523E+0
-1.784E-1	5.142E+0	3.552E+0
-1.816E-1	5.119E+0	3.614E+0
-1.832E-1	5.138E+0	3.568E+0
-1.816E-1	5.083E+0	3.549E+0
-1.784E-1	5.116E+0	3.529E+0
-1.800E-1	5.151E+0	3.513E+0
-1.816E-1	5.174E+0	3.614E+0
-1.816E-1	5.171E+0	3.614E+0
-1.784E-1	5.096E+0	3.504E+0
-1.800E-1	5.074E+0	3.581E+0
-1.800E-1	5.145E+0	3.604E+0
-1.784E-1	5.148E+0	3.520E+0
-1.784E-1	5.109E+0	3.559E+0
-1.816E-1	5.119E+0	3.572E+0
-1.800E-1	5.113E+0	3.552E+0
-1.800E-1	5.129E+0	3.500E+0
-1.784E-1	5.116E+0	3.529E+0
-1.832E-1	5.132E+0	3.536E+0
-1.832E-1	5.161E+0	3.633E+0
-1.784E-1	5.197E+0	3.549E+0
-1.784E-1	5.067E+0	3.594E+0
-1.800E-1	5.142E+0	3.630E+0
-1.800E-1	5.113E+0	3.672E+0
-1.816E-1	5.126E+0	3.572E+0
-1.800E-1	5.177E+0	3.526E+0
-1.816E-1	5.200E+0	3.533E+0
-1.800E-1	5.151E+0	3.575E+0
-1.784E-1	5.074E+0	3.568E+0
-1.784E-1	5.168E+0	3.617E+0
-1.816E-1	5.083E+0	3.549E+0
-1.832E-1	5.229E+0	3.594E+0
-1.816E-1	5.135E+0	3.572E+0
-1.800E-1	5.197E+0	3.487E+0
-1.816E-1	5.145E+0	3.546E+0
-1.816E-1	5.181E+0	3.627E+0
-1.816E-1	5.116E+0	3.559E+0
-1.784E-1	5.216E+0	3.695E+0
-1.816E-1	5.041E+0	3.500E+0
-1.832E-1	5.116E+0	3.542E+0
-1.784E-1	5.239E+0	3.598E+0
-1.784E-1	5.236E+0	3.513E+0
-1.784E-1	5.213E+0	3.585E+0
-1.816E-1	5.168E+0	3.542E+0
-1.784E-1	5.194E+0	3.555E+0
-1.784E-1	5.181E+0	3.578E+0
-1.816E-1	5.151E+0	3.581E+0
-1.816E-1	5.164E+0	3.559E+0
-1.800E-1	5.194E+0	3.572E+0
-1.816E-1	5.113E+0	3.526E+0
-1.800E-1	5.096E+0	3.640E+0
-1.816E-1	5.223E+0	3.559E+0
-1.800E-1	5.194E+0	3.546E+0
-1.800E-1	5.226E+0	3.572E+0
-1.800E-1	5.161E+0	3.604E+0
-1.816E-1	5.226E+0	3.624E+0
-1.800E-1	5.203E+0	3.517E+0
-1.784E-1	5.044E+0	3.568E+0
-1.816E-1	5.126E+0	3.630E+0
-1.816E-1	5.203E+0	3.572E+0
-1.816E-1	5.216E+0	3.653E+0
-1.800E-1	5.126E+0	3.555E+0
-1.784E-1	5.174E+0	3.517E+0
-1.816E-1	5.210E+0	3.695E+0
-1.784E-1	5.109E+0	3.529E+0
-1.784E-1	5.168E+0	3.598E+0
-1.832E-1	5.181E+0	3.637E+0
-1.849E-1	5.138E+0	3.598E+0
-1.816E-1	5.164E+0	3.588E+0
-1.800E-1	5.220E+0	3.578E+0
-1.832E-1	5.213E+0	3.578E+0
-1.816E-1	5.187E+0	3.552E+0
-1.784E-1	5.087E+0	3.594E+0
-1.784E-1	5.093E+0	3.633E+0
-1.816E-1	5.061E+0	3.568E+0
-1.816E-1	5.135E+0	3.520E+0
-1.784E-1	5.148E+0	3.529E+0
-1.800E-1	5.119E+0	3.614E+0
-1.800E-1	5.171E+0	3.598E+0
-1.832E-1	5.087E+0	3.539E+0
-1.800E-1	5.145E+0	3.614E+0
-1.800E-1	5.151E+0	3.588E+0
-1.800E-1	5.109E+0	3.523E+0
-1.832E-1	5.171E+0	3.620E+0
-1.784E-1	5.197E+0	3.559E+0
-1.784E-1	5.096E+0	3.549E+0
-1.784E-1	5.113E+0	3.565E+0
-1.832E-1	5.041E+0	3.568E+0
-1.800E-1	5.174E+0	3.555E+0
-1.800E-1	5.171E+0	3.643E+0
-1.816E-1	5.229E+0	3.555E+0
-1.800E-1	5.220E+0	3.607E+0
-1.800E-1	5.161E+0	3.533E+0
-1.784E-1	5.174E+0	3.552E+0
-1.800E-1	5.018E+0	3.575E+0
-1.832E-1	5.122E+0	3.523E+0
-1.816E-1	5.119E+0	3.507E+0
-1.800E-1	5.145E+0	3.536E+0
-1.800E-1	5.148E+0	3.513E+0
-1.784E-1	5.177E+0	3.552E+0
-1.768E-1	5.181E+0	3.536E+0
-1.768E-1	5.106E+0	3.465E+0
-1.800E-1	5.155E+0	3.591E+0
-1.832E-1	5.236E+0	3.666E+0
-1.751E-1	5.067E+0	3.555E+0
-1.800E-1	5.126E+0	3.617E+0
-1.832E-1	5.233E+0	3.627E+0
-1.816E-1	5.129E+0	3.562E+0
-1.768E-1	5.145E+0	3.675E+0
-1.768E-1	5.174E+0	3.611E+0
-1.784E-1	5.171E+0	3.568E+0
-1.832E-1	5.126E+0	3.533E+0
-1.800E-1	5.100E+0	3.555E+0
-1.800E-1	5.161E+0	3.588E+0
-1.800E-1	5.122E+0	3.555E+0
-1.816E-1	5.116E+0	3.591E+0
-1.784E-1	5.187E+0	3.552E+0
-1.768E-1	5.213E+0	3.627E+0
-1.768E-1	5.132E+0	3.542E+0
-1.800E-1	5.155E+0	3.581E+0
-1.784E-1	5.074E+0	3.578E+0
-1.784E-1	5.103E+0	3.591E+0
-1.800E-1	5.210E+0	3.565E+0
-1.816E-1	5.122E+0	3.542E+0
-1.800E-1	5.116E+0	3.575E+0
-1.768E-1	5.145E+0	3.601E+0
-1.800E-1	5.190E+0	3.575E+0
-1.832E-1	5.126E+0	3.555E+0
-1.800E-1	5.129E+0	3.598E+0
-1.784E-1	5.119E+0	3.637E+0
-1.800E-1	5.096E+0	3.504E+0
-1.784E-1	5.116E+0	3.549E+0
-1.800E-1	5.155E+0	3.656E+0
-1.784E-1	5.197E+0	3.581E+0
-1.784E-1	5.216E+0	3.549E+0
-1.800E-1	5.181E+0	3.491E+0
-1.768E-1	5.194E+0	3.520E+0
-1.784E-1	5.187E+0	3.507E+0
-1.800E-1	5.213E+0	3.581E+0
-1.816E-1	5.158E+0	3.611E+0
-1.800E-1	5.103E+0	3.517E+0
-1.784E-1	5.061E+0	3.585E+0
-1.800E-1	5.226E+0	3.536E+0
-1.816E-1	5.174E+0	3.546E+0
-1.784E-1	5.116E+0	3.578E+0
-1.800E-1	5.168E+0	3.546E+0
-1.784E-1	5.265E+0	3.601E+0
-1.800E-1	5.210E+0	3.536E+0
-1.784E-1	5.138E+0	3.607E+0
-1.784E-1	5.145E+0	3.517E+0
-1.800E-1	5.135E+0	3.591E+0
-1.816E-1	5.155E+0	3.546E+0
-1.768E-1	5.074E+0	3.633E+0
-1.768E-1	5.035E+0	3.520E+0
-1.832E-1	5.096E+0	3.559E+0
-1.816E-1	5.090E+0	3.542E+0
-1.800E-1	5.181E+0	3.520E+0
-1.768E-1	5.135E+0	3.517E+0
-1.800E-1	5.145E+0	3.546E+0
-1.816E-1	5.171E+0	3.585E+0
-1.768E-1	5.174E+0	3.594E+0
-1.768E-1	5.132E+0	3.539E+0
-1.800E-1	5.119E+0	3.594E+0
-1.816E-1	5.044E+0	3.529E+0
-1.800E-1	5.171E+0	3.533E+0
-1.784E-1	5.174E+0	3.542E+0
-1.800E-1	5.151E+0	3.536E+0
-1.816E-1	5.164E+0	3.585E+0
-1.768E-1	5.158E+0	3.585E+0
-1.800E-1	5.177E+0	3.474E+0
-1.768E-1	5.090E+0	3.578E+0
-1.816E-1	5.074E+0	3.568E+0
-1.800E-1	5.158E+0	3.640E+0
-1.784E-1	5.122E+0	3.546E+0
-1.784E-1	5.145E+0	3.510E+0
-1.816E-1	5.103E+0	3.565E+0
-1.800E-1	5.106E+0	3.546E+0
-1.784E-1	5.090E+0	3.620E+0
-1.816E-1	5.145E+0	3.588E+0
-1.816E-1	5.151E+0	3.578E+0
-1.816E-1	5.171E+0	3.562E+0
-1.784E-1	5.129E+0	3.630E+0
-1.800E-1	5.103E+0	3.604E+0
-1.816E-1	5.161E+0	3.669E+0
-1.768E-1	5.200E+0	3.562E+0
-1.784E-1	5.161E+0	3.526E+0
-1.832E-1	5.061E+0	3.607E+0
-1.800E-1	5.171E+0	3.507E+0
-1.768E-1	5.164E+0	3.536E+0
-1.768E-1	5.148E+0	3.520E+0
-1.784E-1	5.093E+0	3.565E+0
-1.800E-1	5.044E+0	3.484E+0
-1.768E-1	5.249E+0	3.640E+0
-1.800E-1	5.142E+0	3.591E+0
-1.816E-1	5.090E+0	3.565E+0
-1.800E-1	5.207E+0	3.497E+0
-1.800E-1	5.129E+0	3.643E+0
-1.768E-1	5.148E+0	3.607E+0
-1.800E-1	5.168E+0	3.539E+0
-1.800E-1	5.168E+0	3.598E+0
-1.768E-1	5.194E+0	3.542E+0
-1.751E-1	5.148E+0	3.607E+0
-1.800E-1	5.132E+0	3.572E+0
-1.768E-1	5.096E+0	3.559E+0
-1.784E-1	5.197E+0	3.591E+0
-1.751E-1	5.116E+0	3.640E+0
-1.816E-1	5.054E+0	3.604E+0
-1.816E-1	5.177E+0	3.578E+0
-1.784E-1	5.194E+0	3.598E+0
-1.768E-1	5.138E+0	3.542E+0
-1.816E-1	5.113E+0	3.572E+0
-1.832E-1	5.194E+0	3.601E+0
-1.784E-1	5.142E+0	3.549E+0
-1.768E-1	5.067E+0	3.578E+0
-1.800E-1	5.116E+0	3.578E+0
-1.832E-1	5.132E+0	3.620E+0
-1.784E-1	5.054E+0	3.552E+0
-1.768E-1	5.080E+0	3.500E+0
-1.768E-1	5.103E+0	3.529E+0
-1.816E-1	5.207E+0	3.559E+0
-1.768E-1	5.142E+0	3.526E+0
-1.768E-1	5.187E+0	3.510E+0
-1.751E-1	5.184E+0	3.529E+0
-1.816E-1	5.109E+0	3.536E+0
-1.784E-1	5.135E+0	3.523E+0
-1.784E-1	5.106E+0	3.594E+0
-1.784E-1	5.145E+0	3.533E+0
-1.800E-1	5.145E+0	3.611E+0
-1.784E-1	5.138E+0	3.578E+0
-1.784E-1	5.116E+0	3.594E+0
-1.784E-1	5.200E+0	3.585E+0
-1.784E-1	5.077E+0	3.588E+0
-1.800E-1	5.083E+0	3.614E+0
-1.768E-1	5.135E+0	3.507E+0
-1.800E-1	5.129E+0	3.575E+0
-1.800E-1	5.054E+0	3.565E+0
-1.784E-1	5.103E+0	3.630E+0
-1.751E-1	5.151E+0	3.614E+0
-1.816E-1	5.074E+0	3.484E+0
-1.849E-1	5.100E+0	3.588E+0
-1.800E-1	5.142E+0	3.581E+0
-1.768E-1	5.135E+0	3.578E+0
-1.784E-1	5.155E+0	3.552E+0
-1.816E-1	5.187E+0	3.594E+0
-1.768E-1	5.145E+0	3.572E+0
-1.800E-1	5.210E+0	3.581E+0
-1.784E-1	5.103E+0	3.504E+0
-1.816E-1	5.200E+0	3.594E+0
-1.784E-1	5.190E+0	3.624E+0
-1.768E-1	5.242E+0	3.572E+0
-1.768E-1	5.135E+0	3.546E+0
-1.816E-1	5.161E+0	3.504E+0
-1.768E-1	5.171E+0	3.604E+0
-1.784E-1	5.142E+0	3.594E+0
-1.816E-1	5.093E+0	3.637E+0
-1.816E-1	5.151E+0	3.565E+0
-1.784E-1	5.164E+0	3.546E+0
-1.768E-1	5.103E+0	3.643E+0
-1.800E-1	5.142E+0	3.604E+0
-1.800E-1	5.229E+0	3.653E+0
-1.768E-1	5.226E+0	3.572E+0
-1.784E-1	5.203E+0	3.572E+0
-1.800E-1	5.171E+0	3.588E+0
-1.800E-1	5.064E+0	3.491E+0
-1.784E-1	5.119E+0	3.507E+0
-1.784E-1	5.226E+0	3.510E+0
-1.784E-1	5.158E+0	3.601E+0
-1.800E-1	5.132E+0	3.627E+0
-1.768E-1	5.132E+0	3.565E+0
-1.784E-1	5.087E+0	3.659E+0
-1.800E-1	5.096E+0	3.611E+0
-1.816E-1	5.200E+0	3.581E+0
-1.768E-1	5.142E+0	3.523E+0
-1.751E-1	5.181E+0	3.542E+0
-1.800E-1	5.155E+0	3.614E+0
-1.816E-1	5.207E+0	3.653E+0
-1.784E-1	5.132E+0	3.591E+0
-1.768E-1	5.164E+0	3.607E+0
-1.784E-1	5.158E+0	3.546E+0
-1.784E-1	5.106E+0	3.575E+0
-1.768E-1	5.151E+0	3.559E+0
-1.784E-1	5.113E+0	3.585E+0
-1.768E-1	5.259E+0	3.513E+0
-1.816E-1	5.138E+0	3.504E+0
-1.784E-1	5.151E+0	3.591E+0
-1.784E-1	5.142E+0	3.565E+0
-1.768E-1	5.122E+0	3.555E+0
-1.800E-1	5.207E+0	3.546E+0
-1.768E-1	5.181E+0	3.568E+0
-1.800E-1	5.197E+0	3.624E+0
-1.768E-1	5.025E+0	3.546E+0
-1.800E-1	5.151E+0	3.552E+0
-1.768E-1	5.122E+0	3.611E+0
-1.768E-1	5.223E+0	3.614E+0
-1.768E-1	5.122E+0	3.546E+0
-1.800E-1	5.119E+0	3.607E+0
-1.784E-1	5.226E+0	3.604E+0
-1.768E-1	5.106E+0	3.533E+0
-1.768E-1	5.145E+0	3.533E+0
-1.800E-1	5.142E+0	3.585E+0
-1.768E-1	5.161E+0	3.513E+0
-1.751E-1	5.284E+0	3.601E+0
-1.784E-1	5.181E+0	3.630E+0
-1.832E-1	5.122E+0	3.507E+0
-1.784E-1	5.233E+0	3.542E+0
-1.768E-1	5.109E+0	3.572E+0
-1.800E-1	5.113E+0	3.598E+0
-1.800E-1	5.187E+0	3.627E+0
-1.784E-1	5.093E+0	3.484E+0
-1.784E-1	5.090E+0	3.510E+0
-1.816E-1	5.145E+0	3.542E+0
-1.816E-1	5.161E+0	3.562E+0
-1.784E-1	5.246E+0	3.611E+0
-1.768E-1	5.132E+0	3.552E+0
-1.816E-1	5.161E+0	3.591E+0
-1.800E-1	5.158E+0	3.555E+0
-1.784E-1	5.148E+0	3.627E+0
-1.768E-1	5.142E+0	3.513E+0
-1.800E-1	5.168E+0	3.581E+0
-1.816E-1	5.142E+0	3.565E+0
-1.768E-1	5.190E+0	3.617E+0
-1.768E-1	5.184E+0	3.555E+0
-1.800E-1	5.216E+0	3.656E+0
-1.800E-1	5.197E+0	3.526E+0
-1.768E-1	5.197E+0	3.578E+0
-1.751E-1	5.229E+0	3.513E+0
-1.784E-1	5.142E+0	3.575E+0
-1.800E-1	5.181E+0	3.578E+0
-1.751E-1	5.106E+0	3.701E+0
-1.784E-1	5.148E+0	3.562E+0
-1.768E-1	5.138E+0	3.588E+0
-1.816E-1	5.126E+0	3.533E+0
-1.784E-1	5.031E+0	3.546E+0
-1.768E-1	5.148E+0	3.588E+0
-1.768E-1	5.203E+0	3.559E+0
-1.816E-1	5.083E+0	3.572E+0
-1.784E-1	5.135E+0	3.611E+0
-1.751E-1	5.126E+0	3.601E+0
-1.800E-1	5.113E+0	3.542E+0
-1.784E-1	5.216E+0	3.539E+0
-1.768E-1	5.100E+0	3.552E+0
-1.768E-1	5.138E+0	3.542E+0
-1.768E-1	5.158E+0	3.611E+0
-1.800E-1	5.106E+0	3.523E+0
-1.768E-1	5.197E+0	3.542E+0
-1.784E-1	5.187E+0	3.572E+0
-1.800E-1	5.083E+0	3.585E+0
-1.816E-1	5.148E+0	3.546E+0
-1.784E-1	5.119E+0	3.487E+0
-1.784E-1	5.197E+0	3.542E+0
-1.800E-1	5.129E+0	3.578E+0
-1.800E-1	5.242E+0	3.536E+0
-1.784E-1	5.171E+0	3.604E+0
-1.751E-1	5.223E+0	3.611E+0
-1.816E-1	5.122E+0	3.536E+0
-1.784E-1	5.155E+0	3.546E+0
-1.784E-1	5.194E+0	3.552E+0
-1.768E-1	5.145E+0	3.604E+0
-1.784E-1	5.109E+0	3.539E+0
-1.768E-1	5.145E+0	3.513E+0
-1.768E-1	5.187E+0	3.559E+0
-1.751E-1	5.181E+0	3.539E+0
-1.800E-1	5.119E+0	3.536E+0
-1.800E-1	5.203E+0	3.581E+0
-1.784E-1	5.177E+0	3.555E+0
-1.768E-1	5.151E+0	3.497E+0
-1.800E-1	5.132E+0	3.555E+0
-1.784E-1	5.119E+0	3.533E+0
-1.768E-1	5.145E+0	3.620E+0
-1.735E-1	5.135E+0	3.607E+0
-1.784E-1	5.168E+0	3.507E+0
-1.816E-1	5.223E+0	3.591E+0
-1.768E-1	5.190E+0	3.630E+0
-1.751E-1	5.216E+0	3.653E+0
-1.800E-1	5.145E+0	3.614E+0
-1.768E-1	5.233E+0	3.542E+0
-1.751E-1	5.122E+0	3.601E+0
-1.751E-1	5.122E+0	3.588E+0
-1.784E-1	5.080E+0	3.559E+0
-1.816E-1	5.190E+0	3.549E+0
-1.800E-1	5.181E+0	3.598E+0
-1.768E-1	5.142E+0	3.500E+0
-1.784E-1	5.164E+0	3.572E+0
-1.784E-1	5.168E+0	3.588E+0
-1.784E-1	5.164E+0	3.507E+0
-1.768E-1	5.161E+0	3.487E+0
-1.768E-1	5.090E+0	3.633E+0
-1.816E-1	5.181E+0	3.598E+0
-1.784E-1	5.155E+0	3.536E+0
-1.768E-1	5.194E+0	3.555E+0
-1.816E-1	5.106E+0	3.640E+0
-1.784E-1	5.190E+0	3.546E+0
-1.768E-1	5.216E+0	3.513E+0
-1.784E-1	5.142E+0	3.500E+0
-1.768E-1	5.138E+0	3.542E+0
-1.800E-1	5.236E+0	3.513E+0
-1.768E-1	5.155E+0	3.565E+0
-1.751E-1	5.145E+0	3.594E+0
-1.768E-1	5.187E+0	3.594E+0
-1.800E-1	5.171E+0	3.598E+0
-1.768E-1	5.174E+0	3.611E+0
-1.751E-1	5.197E+0	3.565E+0
-1.800E-1	5.171E+0	3.562E+0
-1.800E-1	5.113E+0	3.617E+0
-1.751E-1	5.113E+0	3.542E+0
-1.768E-1	5.100E+0	3.633E+0
-1.784E-1	5.171E+0	3.513E+0
-1.784E-1	5.190E+0	3.549E+0
-1.751E-1	5.197E+0	3.578E+0
-1.751E-1	5.155E+0	3.546E+0
-1.784E-1	5.223E+0	3.529E+0
-1.816E-1	5.119E+0	3.529E+0
-1.784E-1	5.200E+0	3.692E+0
-1.751E-1	5.161E+0	3.601E+0
-1.800E-1	5.213E+0	3.539E+0
-1.784E-1	5.151E+0	3.662E+0
-1.751E-1	5.126E+0	3.620E+0
-1.768E-1	5.132E+0	3.471E+0
-1.784E-1	5.129E+0	3.601E+0
-1.784E-1	5.126E+0	3.572E+0
-1.768E-1	5.106E+0	3.478E+0
-1.719E-1	5.171E+0	3.601E+0
-1.784E-1	5.132E+0	3.546E+0
-1.800E-1	5.135E+0	3.539E+0
-1.735E-1	5.132E+0	3.549E+0
-1.751E-1	5.142E+0	3.552E+0
-1.784E-1	5.145E+0	3.607E+0
-1.768E-1	5.103E+0	3.572E+0
-1.751E-1	5.135E+0	3.611E+0
-1.768E-1	5.113E+0	3.491E+0
-1.800E-1	5.138E+0	3.594E+0
-1.816E-1	5.135E+0	3.578E+0
-1.768E-1	5.161E+0	3.539E+0
-1.768E-1	5.070E+0	3.588E+0
-1.784E-1	5.145E+0	3.598E+0
-1.800E-1	5.259E+0	3.624E+0
-1.751E-1	5.155E+0	3.585E+0
-1.751E-1	5.126E+0	3.601E+0
-1.768E-1	5.216E+0	3.617E+0
-1.784E-1	5.194E+0	3.523E+0
-1.735E-1	5.096E+0	3.617E+0
-1.735E-1	5.259E+0	3.588E+0
-1.768E-1	5.148E+0	3.585E+0
-1.784E-1	5.100E+0	3.562E+0
-1.751E-1	5.181E+0	3.546E+0
-1.768E-1	5.022E+0	3.581E+0
-1.784E-1	5.197E+0	3.604E+0
-1.800E-1	5.100E+0	3.594E+0
-1.768E-1	5.061E+0	3.598E+0
-1.784E-1	5.113E+0	3.507E+0
-1.768E-1	5.181E+0	3.494E+0
-1.784E-1	5.129E+0	3.533E+0
-1.751E-1	5.168E+0	3.529E+0
-1.735E-1	5.093E+0	3.594E+0
-1.800E-1	5.132E+0	3.711E+0
-1.800E-1	5.031E+0	3.526E+0
-1.768E-1	5.168E+0	3.529E+0
-1.751E-1	5.044E+0	3.650E+0
-1.800E-1	5.184E+0	3.517E+0
-1.816E-1	5.122E+0	3.591E+0
-1.735E-1	5.226E+0	3.624E+0
-1.751E-1	5.122E+0	3.565E+0
-1.784E-1	5.142E+0	3.517E+0
-1.800E-1	5.129E+0	3.607E+0
-1.768E-1	5.015E+0	3.611E+0
-1.768E-1	5.090E+0	3.510E+0
-1.768E-1	5.070E+0	3.585E+0
-1.800E-1	5.138E+0	3.627E+0
-1.768E-1	5.213E+0	3.611E+0
-1.768E-1	5.106E+0	3.572E+0
-1.784E-1	5.164E+0	3.539E+0
-1.800E-1	5.158E+0	3.624E+0
-1.768E-1	5.126E+0	3.542E+0
-1.768E-1	5.087E+0	3.604E+0
-1.768E-1	5.148E+0	3.520E+0
-1.784E-1	5.070E+0	3.533E+0
-1.751E-1	5.242E+0	3.572E+0
-1.751E-1	5.109E+0	3.588E+0
-1.751E-1	5.122E+0	3.542E+0
-1.800E-1	5.200E+0	3.549E+0
-1.768E-1	5.197E+0	3.575E+0
-1.784E-1	5.109E+0	3.465E+0
-1.768E-1	5.103E+0	3.552E+0
-1.816E-1	5.164E+0	3.533E+0
-1.800E-1	5.197E+0	3.601E+0
-1.751E-1	5.174E+0	3.529E+0
-1.768E-1	5.132E+0	3.598E+0
-1.800E-1	5.181E+0	3.510E+0
-1.751E-1	5.080E+0	3.640E+0
-1.735E-1	5.203E+0	3.549E+0
-1.768E-1	5.200E+0	3.607E+0
-1.816E-1	5.126E+0	3.575E+0
-1.768E-1	5.087E+0	3.598E+0
-1.768E-1	5.064E+0	3.517E+0
-1.768E-1	5.129E+0	3.542E+0
-1.800E-1	5.190E+0	3.565E+0
-1.751E-1	5.223E+0	3.594E+0
-1.768E-1	5.070E+0	3.572E+0
-1.784E-1	5.074E+0	3.646E+0
-1.800E-1	5.129E+0	3.594E+0
-1.768E-1	5.126E+0	3.562E+0
-1.751E-1	5.083E+0	3.611E+0
-1.784E-1	5.135E+0	3.568E+0
-1.784E-1	5.119E+0	3.533E+0
-1.735E-1	5.129E+0	3.601E+0
-1.735E-1	5.090E+0	3.494E+0
-1.784E-1	5.116E+0	3.491E+0
-1.784E-1	5.119E+0	3.552E+0
-1.735E-1	5.181E+0	3.559E+0
-1.751E-1	5.174E+0	3.510E+0
-1.784E-1	5.151E+0	3.591E+0
-1.816E-1	5.116E+0	3.611E+0
-1.751E-1	5.216E+0	3.601E+0
-1.735E-1	5.220E+0	3.581E+0
-1.784E-1	5.174E+0	3.546E+0
-1.784E-1	5.148E+0	3.578E+0
-1.735E-1	5.106E+0	3.559E+0
-1.768E-1	5.158E+0	3.572E+0
-1.784E-1	5.132E+0	3.539E+0
-1.800E-1	5.194E+0	3.572E+0
-1.751E-1	5.106E+0	3.620E+0
-1.751E-1	5.145E+0	3.539E+0
-1.800E-1	5.177E+0	3.581E+0
-1.784E-1	5.223E+0	3.594E+0
-1.800E-1	5.122E+0	3.604E+0
-1.751E-1	5.129E+0	3.458E+0
-1.784E-1	5.135E+0	3.617E+0
-1.768E-1	5.229E+0	3.491E+0
-1.768E-1	5.067E+0	3.617E+0
-1.768E-1	5.177E+0	3.536E+0
-1.816E-1	5.239E+0	3.549E+0
-1.784E-1	5.181E+0	3.523E+0
-1.784E-1	5.171E+0	3.552E+0
-1.751E-1	5.129E+0	3.578E+0
-1.768E-1	5.116E+0	3.559E+0
-1.784E-1	5.207E+0	3.598E+0
-1.784E-1	5.116E+0	3.591E+0
-1.768E-1	5.090E+0	3.546E+0
-1.768E-1	5.096E+0	3.633E+0
-1.816E-1	5.294E+0	3.533E+0
-1.784E-1	5.135E+0	3.552E+0
-1.751E-1	5.145E+0	3.572E+0
-1.768E-1	5.109E+0	3.555E+0
-1.784E-1	5.210E+0	3.568E+0
-1.768E-1	5.161E+0	3.594E+0
-1.751E-1	5.129E+0	3.539E+0
-1.784E-1	5.103E+0	3.529E+0
-1.784E-1	5.129E+0	3.546E+0
-1.719E-1	5.064E+0	3.542E+0
-1.751E-1	5.122E+0	3.633E+0
-1.784E-1	5.119E+0	3.575E+0
-1.768E-1	5.181E+0	3.536E+0
-1.784E-1	5.109E+0	3.504E+0
-1.768E-1	5.064E+0	3.624E+0
-1.751E-1	5.200E+0	3.559E+0
-1.784E-1	5.126E+0	3.624E+0
-1.751E-1	5.187E+0	3.526E+0
-1.751E-1	5.135E+0	3.487E+0
-1.800E-1	5.142E+0	3.491E+0
-1.751E-1	5.194E+0	3.585E+0
-1.751E-1	5.135E+0	3.555E+0
-1.751E-1	5.233E+0	3.650E+0
-1.784E-1	5.177E+0	3.588E+0
-1.768E-1	5.106E+0	3.559E+0
-1.784E-1	5.129E+0	3.581E+0
-1.735E-1	5.158E+0	3.536E+0
-1.751E-1	5.145E+0	3.646E+0
-1.784E-1	5.161E+0	3.611E+0
-1.768E-1	5.194E+0	3.607E+0
-1.751E-1	5.138E+0	3.494E+0
-1.784E-1	5.190E+0	3.581E+0
-1.800E-1	5.190E+0	3.575E+0
-1.768E-1	5.168E+0	3.555E+0
-1.751E-1	5.207E+0	3.562E+0
-1.768E-1	5.106E+0	3.539E+0
-1.768E-1	5.210E+0	3.581E+0
-1.751E-1	5.038E+0	3.585E+0
-1.751E-1	5.164E+0	3.575E+0
-1.751E-1	5.138E+0	3.523E+0
-1.751E-1	5.129E+0	3.555E+0
-1.768E-1	5.142E+0	3.578E+0
-1.735E-1	5.210E+0	3.588E+0
-1.768E-1	5.151E+0	3.581E+0
-1.768E-1	5.220E+0	3.568E+0
-1.768E-1	5.100E+0	3.662E+0
-1.751E-1	5.164E+0	3.559E+0
-1.768E-1	5.116E+0	3.491E+0
-1.800E-1	5.119E+0	3.526E+0
-1.768E-1	5.135E+0	3.669E+0
-1.735E-1	5.126E+0	3.604E+0
-1.800E-1	5.207E+0	3.572E+0
-1.784E-1	5.135E+0	3.650E+0
-1.768E-1	5.187E+0	3.546E+0
-1.768E-1	5.197E+0	3.598E+0
-1.784E-1	5.135E+0	3.549E+0
-1.768E-1	5.171E+0	3.591E+0
-1.751E-1	5.087E+0	3.562E+0
-1.751E-1	5.035E+0	3.594E+0
-1.768E-1	5.145E+0	3.559E+0
-1.768E-1	5.158E+0	3.624E+0
-1.751E-1	5.090E+0	3.585E+0
-1.735E-1	5.106E+0	3.585E+0
-1.768E-1	5.135E+0	3.520E+0
-1.784E-1	5.129E+0	3.552E+0
-1.735E-1	5.168E+0	3.562E+0
-1.768E-1	5.132E+0	3.568E+0
-1.768E-1	5.168E+0	3.520E+0
-1.784E-1	5.158E+0	3.552E+0
-1.751E-1	5.155E+0	3.552E+0
-1.719E-1	5.213E+0	3.627E+0
-1.768E-1	5.044E+0	3.594E+0
-1.800E-1	5.168E+0	3.568E+0
-1.751E-1	5.061E+0	3.536E+0
-1.751E-1	5.077E+0	3.624E+0
-1.768E-1	5.100E+0	3.542E+0
-1.751E-1	5.151E+0	3.555E+0
-1.768E-1	5.148E+0	3.523E+0
-1.784E-1	5.171E+0	3.536E+0
-1.751E-1	5.203E+0	3.591E+0
-1.784E-1	5.259E+0	3.555E+0
-1.768E-1	5.164E+0	3.594E+0
-1.735E-1	5.171E+0	3.546E+0
-1.735E-1	5.177E+0	3.588E+0
-1.768E-1	5.100E+0	3.637E+0
-1.751E-1	5.155E+0	3.650E+0
-1.768E-1	5.164E+0	3.630E+0
-1.768E-1	5.184E+0	3.611E+0
-1.800E-1	5.132E+0	3.513E+0
-1.735E-1	5.119E+0	3.565E+0
-1.751E-1	5.164E+0	3.559E+0
-1.784E-1	5.155E+0	3.552E+0
-1.784E-1	5.161E+0	3.575E+0
-1.751E-1	5.093E+0	3.559E+0
-1.751E-1	5.096E+0	3.601E+0
-1.751E-1	5.103E+0	3.598E+0
-1.768E-1	5.145E+0	3.575E+0
-1.735E-1	5.184E+0	3.637E+0
-1.751E-1	5.122E+0	3.549E+0
-1.768E-1	5.203E+0	3.517E+0
-1.784E-1	5.194E+0	3.533E+0
-1.768E-1	5.087E+0	3.549E+0
-1.751E-1	5.100E+0	3.611E+0
-1.751E-1	5.057E+0	3.607E+0
-1.816E-1	5.048E+0	3.546E+0
-1.768E-1	5.171E+0	3.620E+0
-1.751E-1	5.129E+0	3.533E+0
-1.751E-1	5.090E+0	3.539E+0
-1.784E-1	5.129E+0	3.533E+0
-1.735E-1	5.129E+0	3.539E+0
-1.751E-1	5.200E+0	3.526E+0
-1.735E-1	5.126E+0	3.594E+0
-1.768E-1	5.100E+0	3.549E+0
-1.768E-1	5.226E+0	3.575E+0
-1.751E-1	5.031E+0	3.533E+0
-1.784E-1	5.249E+0	3.666E+0
-1.784E-1	5.119E+0	3.575E+0
-1.768E-1	5.129E+0	3.559E+0
-1.751E-1	5.184E+0	3.533E+0
-1.768E-1	5.116E+0	3.565E+0
-1.800E-1	5.106E+0	3.559E+0
-1.751E-1	5.119E+0	3.562E+0
-1.735E-1	5.171E+0	3.585E+0
-1.768E-1	5.041E+0	3.536E+0
-1.768E-1	5.142E+0	3.565E+0
-1.735E-1	5.190E+0	3.536E+0
-1.719E-1	5.164E+0	3.504E+0
-1.768E-1	5.067E+0	3.448E+0
-1.751E-1	5.181E+0	3.568E+0
-1.751E-1	5.116E+0	3.646E+0
-1.735E-1	5.168E+0	3.637E+0
-1.735E-1	5.164E+0	3.555E+0
-1.816E-1	5.164E+0	3.546E+0
-1.751E-1	5.265E+0	3.562E+0
-1.751E-1	5.164E+0	3.536E+0
-1.751E-1	5.197E+0	3.611E+0
-1.768E-1	5.148E+0	3.607E+0
-1.784E-1	5.135E+0	3.542E+0
-1.719E-1	5.122E+0	3.575E+0
-1.768E-1	5.194E+0	3.581E+0
-1.816E-1	5.207E+0	3.542E+0
-1.751E-1	5.135E+0	3.546E+0
-1.768E-1	5.171E+0	3.568E+0
-1.768E-1	5.220E+0	3.542E+0
-1.784E-1	5.194E+0	3.552E+0
-1.768E-1	5.080E+0	3.633E+0
-1.719E-1	5.161E+0	3.591E+0
-1.751E-1	5.161E+0	3.575E+0
-1.768E-1	5.155E+0	3.555E+0
-1.751E-1	5.122E+0	3.539E+0
-1.735E-1	5.070E+0	3.539E+0
-1.768E-1	5.113E+0	3.585E+0
-1.768E-1	5.048E+0	3.578E+0
-1.768E-1	5.226E+0	3.552E+0
-1.751E-1	5.080E+0	3.568E+0
-1.768E-1	5.151E+0	3.520E+0
-1.784E-1	5.158E+0	3.568E+0
-1.735E-1	5.181E+0	3.549E+0
-1.719E-1	5.190E+0	3.568E+0
-1.784E-1	5.080E+0	3.588E+0
-1.784E-1	5.100E+0	3.575E+0
-1.751E-1	5.155E+0	3.546E+0
-1.703E-1	5.184E+0	3.529E+0
-1.784E-1	5.171E+0	3.578E+0
-1.768E-1	5.200E+0	3.510E+0
-1.735E-1	5.138E+0	3.627E+0
-1.735E-1	5.151E+0	3.552E+0
-1.751E-1	5.171E+0	3.594E+0
-1.800E-1	5.093E+0	3.523E+0
-1.751E-1	5.077E+0	3.572E+0
-1.735E-1	5.213E+0	3.513E+0
-1.784E-1	5.190E+0	3.526E+0
-1.768E-1	5.164E+0	3.585E+0
-1.735E-1	5.194E+0	3.620E+0
-1.735E-1	5.203E+0	3.539E+0
-1.800E-1	5.093E+0	3.536E+0
-1.800E-1	5.226E+0	3.539E+0
-1.735E-1	5.203E+0	3.601E+0
-1.735E-1	5.226E+0	3.614E+0
-1.816E-1	5.155E+0	3.614E+0
-1.784E-1	5.135E+0	3.594E+0
-1.751E-1	5.044E+0	3.614E+0
-1.735E-1	5.077E+0	3.494E+0
[truncated: 72,967 more rows]
