# Supplementary material for: Improved ANAP incorporation and VCF analysis reveal details of P2X7 current facilitation and a limited conformational interplay between ATP binding and the intracellular ballast domain
Source: eLife. 2023 Jan 4;12:e82479. doi: 10.7554/eLife.82479 (PMC9859053; doi:10.7554/eLife.82479)
Supplement: Figure 3—figure supplement 3—source data 2. [file elife-82479-fig3-figsupp3-data2.zip › Figure-3_figure-supplement-3_source-data-2/DeltaCys-constructs/d30/13.csv]

-7.023E-1	3.497E+0	3.679E+0
-7.007E-1	3.413E+0	3.614E+0
-6.974E-1	3.491E+0	3.601E+0
-6.990E-1	3.487E+0	3.643E+0
-7.007E-1	3.448E+0	3.549E+0
-6.974E-1	3.442E+0	3.624E+0
-6.958E-1	3.478E+0	3.588E+0
-6.990E-1	3.452E+0	3.701E+0
-7.023E-1	3.510E+0	3.679E+0
-6.974E-1	3.474E+0	3.727E+0
-6.974E-1	3.481E+0	3.624E+0
-6.990E-1	3.513E+0	3.662E+0
-7.007E-1	3.455E+0	3.588E+0
-6.974E-1	3.504E+0	3.536E+0
-6.958E-1	3.468E+0	3.666E+0
-6.990E-1	3.500E+0	3.614E+0
-6.990E-1	3.455E+0	3.601E+0
-6.942E-1	3.494E+0	3.601E+0
-7.007E-1	3.468E+0	3.565E+0
-7.023E-1	3.481E+0	3.568E+0
-6.990E-1	3.455E+0	3.617E+0
-6.958E-1	3.575E+0	3.611E+0
-6.942E-1	3.448E+0	3.611E+0
-6.990E-1	3.517E+0	3.753E+0
-6.990E-1	3.465E+0	3.555E+0
-6.974E-1	3.517E+0	3.620E+0
-6.974E-1	3.465E+0	3.685E+0
-6.974E-1	3.549E+0	3.617E+0
-7.007E-1	3.442E+0	3.630E+0
-6.958E-1	3.422E+0	3.594E+0
-6.958E-1	3.481E+0	3.640E+0
-6.958E-1	3.500E+0	3.614E+0
-7.007E-1	3.413E+0	3.666E+0
-6.942E-1	3.442E+0	3.675E+0
-6.974E-1	3.513E+0	3.624E+0
-6.990E-1	3.458E+0	3.529E+0
-7.007E-1	3.413E+0	3.666E+0
-6.942E-1	3.491E+0	3.672E+0
-6.925E-1	3.487E+0	3.656E+0
-6.974E-1	3.461E+0	3.672E+0
-6.974E-1	3.546E+0	3.607E+0
-6.974E-1	3.471E+0	3.620E+0
-6.958E-1	3.448E+0	3.650E+0
-7.007E-1	3.455E+0	3.614E+0
-6.958E-1	3.517E+0	3.637E+0
-6.942E-1	3.507E+0	3.630E+0
-6.958E-1	3.474E+0	3.578E+0
-6.974E-1	3.500E+0	3.659E+0
-6.958E-1	3.461E+0	3.585E+0
-6.942E-1	3.465E+0	3.653E+0
-6.942E-1	3.510E+0	3.617E+0
-6.958E-1	3.461E+0	3.542E+0
-6.990E-1	3.494E+0	3.620E+0
-6.942E-1	3.439E+0	3.588E+0
-6.909E-1	3.445E+0	3.604E+0
-6.958E-1	3.555E+0	3.646E+0
-6.958E-1	3.539E+0	3.585E+0
-6.958E-1	3.526E+0	3.672E+0
-6.942E-1	3.458E+0	3.601E+0
-6.958E-1	3.484E+0	3.718E+0
-6.942E-1	3.533E+0	3.682E+0
-6.925E-1	3.510E+0	3.650E+0
-6.925E-1	3.458E+0	3.578E+0
-6.974E-1	3.504E+0	3.614E+0
-6.974E-1	3.452E+0	3.585E+0
-6.942E-1	3.523E+0	3.588E+0
-6.925E-1	3.390E+0	3.633E+0
-6.974E-1	3.487E+0	3.620E+0
-6.974E-1	3.494E+0	3.698E+0
-6.925E-1	3.507E+0	3.591E+0
-6.925E-1	3.497E+0	3.559E+0
-6.958E-1	3.442E+0	3.662E+0
-6.958E-1	3.452E+0	3.669E+0
-6.925E-1	3.494E+0	3.604E+0
-6.909E-1	3.442E+0	3.669E+0
-6.942E-1	3.455E+0	3.682E+0
-6.942E-1	3.458E+0	3.591E+0
-6.942E-1	3.432E+0	3.643E+0
-6.909E-1	3.416E+0	3.640E+0
-6.958E-1	3.455E+0	3.633E+0
-6.942E-1	3.494E+0	3.588E+0
-6.958E-1	3.445E+0	3.591E+0
-6.909E-1	3.461E+0	3.640E+0
-6.958E-1	3.445E+0	3.637E+0
-6.909E-1	3.484E+0	3.601E+0
-6.925E-1	3.487E+0	3.679E+0
-6.877E-1	3.536E+0	3.539E+0
-6.942E-1	3.432E+0	3.617E+0
-6.942E-1	3.442E+0	3.594E+0
-6.925E-1	3.413E+0	3.614E+0
-6.925E-1	3.413E+0	3.653E+0
-6.925E-1	3.517E+0	3.744E+0
-6.909E-1	3.474E+0	3.591E+0
-6.909E-1	3.403E+0	3.637E+0
-6.909E-1	3.510E+0	3.568E+0
-6.958E-1	3.484E+0	3.575E+0
-6.958E-1	3.478E+0	3.640E+0
-6.925E-1	3.504E+0	3.737E+0
-6.909E-1	3.448E+0	3.585E+0
-6.925E-1	3.435E+0	3.620E+0
-6.909E-1	3.497E+0	3.598E+0
-6.893E-1	3.481E+0	3.692E+0
-6.893E-1	3.500E+0	3.653E+0
-6.942E-1	3.474E+0	3.656E+0
-6.925E-1	3.478E+0	3.542E+0
-6.925E-1	3.416E+0	3.594E+0
-6.893E-1	3.409E+0	3.650E+0
-6.925E-1	3.529E+0	3.627E+0
-6.925E-1	3.497E+0	3.640E+0
-6.893E-1	3.491E+0	3.643E+0
-6.877E-1	3.491E+0	3.650E+0
-6.958E-1	3.507E+0	3.611E+0
-6.909E-1	3.507E+0	3.607E+0
-6.909E-1	3.465E+0	3.637E+0
-6.877E-1	3.455E+0	3.653E+0
-6.942E-1	3.445E+0	3.708E+0
-6.909E-1	3.484E+0	3.607E+0
-6.893E-1	3.500E+0	3.604E+0
-6.877E-1	3.439E+0	3.598E+0
-6.893E-1	3.406E+0	3.581E+0
-6.942E-1	3.484E+0	3.750E+0
-6.893E-1	3.455E+0	3.640E+0
-6.893E-1	3.533E+0	3.611E+0
-6.893E-1	3.481E+0	3.633E+0
-6.909E-1	3.461E+0	3.637E+0
-6.893E-1	3.504E+0	3.568E+0
-6.893E-1	3.481E+0	3.572E+0
-6.909E-1	3.413E+0	3.627E+0
-6.909E-1	3.448E+0	3.633E+0
-6.909E-1	3.442E+0	3.653E+0
-6.861E-1	3.474E+0	3.666E+0
-6.909E-1	3.510E+0	3.701E+0
-6.925E-1	3.533E+0	3.594E+0
-6.893E-1	3.439E+0	3.643E+0
-6.877E-1	3.455E+0	3.669E+0
-6.909E-1	3.468E+0	3.604E+0
-6.909E-1	3.465E+0	3.672E+0
-6.893E-1	3.422E+0	3.542E+0
-6.877E-1	3.539E+0	3.614E+0
-6.893E-1	3.539E+0	3.588E+0
-6.909E-1	3.578E+0	3.611E+0
-6.877E-1	3.445E+0	3.627E+0
-6.877E-1	3.455E+0	3.620E+0
-6.909E-1	3.445E+0	3.581E+0
-6.925E-1	3.526E+0	3.607E+0
-6.844E-1	3.513E+0	3.607E+0
-6.861E-1	3.497E+0	3.646E+0
-6.909E-1	3.403E+0	3.653E+0
-6.909E-1	3.510E+0	3.666E+0
-6.877E-1	3.377E+0	3.646E+0
-6.861E-1	3.468E+0	3.692E+0
-6.909E-1	3.445E+0	3.604E+0
-6.909E-1	3.504E+0	3.624E+0
-6.861E-1	3.468E+0	3.656E+0
-6.877E-1	3.526E+0	3.624E+0
-6.877E-1	3.504E+0	3.662E+0
-6.909E-1	3.504E+0	3.627E+0
-6.893E-1	3.419E+0	3.633E+0
-6.877E-1	3.448E+0	3.627E+0
-6.893E-1	3.546E+0	3.594E+0
-6.893E-1	3.491E+0	3.643E+0
-6.861E-1	3.510E+0	3.575E+0
-6.877E-1	3.494E+0	3.633E+0
-6.861E-1	3.494E+0	3.659E+0
-6.893E-1	3.474E+0	3.633E+0
-6.861E-1	3.448E+0	3.591E+0
-6.893E-1	3.481E+0	3.598E+0
-6.877E-1	3.435E+0	3.575E+0
-6.909E-1	3.474E+0	3.643E+0
-6.844E-1	3.455E+0	3.552E+0
-6.861E-1	3.520E+0	3.643E+0
-6.861E-1	3.442E+0	3.662E+0
-6.909E-1	3.439E+0	3.581E+0
-6.877E-1	3.487E+0	3.588E+0
-6.844E-1	3.484E+0	3.559E+0
-6.877E-1	3.507E+0	3.581E+0
-6.877E-1	3.452E+0	3.656E+0
-6.861E-1	3.487E+0	3.627E+0
-6.861E-1	3.481E+0	3.559E+0
-6.861E-1	3.484E+0	3.633E+0
-6.893E-1	3.354E+0	3.740E+0
-6.828E-1	3.448E+0	3.630E+0
-6.861E-1	3.461E+0	3.598E+0
-6.877E-1	3.390E+0	3.594E+0
-6.877E-1	3.387E+0	3.546E+0
-6.861E-1	3.497E+0	3.588E+0
-6.828E-1	3.458E+0	3.607E+0
-6.877E-1	3.504E+0	3.662E+0
-6.909E-1	3.562E+0	3.604E+0
-6.877E-1	3.507E+0	3.565E+0
-6.877E-1	3.455E+0	3.630E+0
-6.844E-1	3.445E+0	3.627E+0
-6.893E-1	3.426E+0	3.611E+0
-6.828E-1	3.491E+0	3.705E+0
-6.861E-1	3.387E+0	3.601E+0
-6.893E-1	3.413E+0	3.578E+0
-6.877E-1	3.416E+0	3.656E+0
-6.828E-1	3.478E+0	3.630E+0
-6.861E-1	3.487E+0	3.650E+0
-6.877E-1	3.448E+0	3.637E+0
-6.877E-1	3.445E+0	3.617E+0
-6.844E-1	3.422E+0	3.624E+0
-6.844E-1	3.452E+0	3.585E+0
-6.844E-1	3.526E+0	3.637E+0
-6.877E-1	3.478E+0	3.607E+0
-6.844E-1	3.474E+0	3.601E+0
-6.828E-1	3.461E+0	3.607E+0
-6.844E-1	3.478E+0	3.666E+0
-6.877E-1	3.448E+0	3.588E+0
-6.844E-1	3.448E+0	3.604E+0
-6.844E-1	3.491E+0	3.591E+0
-6.861E-1	3.474E+0	3.627E+0
-6.844E-1	3.419E+0	3.546E+0
-6.844E-1	3.504E+0	3.598E+0
-6.812E-1	3.458E+0	3.607E+0
-6.844E-1	3.422E+0	3.611E+0
-6.828E-1	3.455E+0	3.640E+0
-6.828E-1	3.474E+0	3.630E+0
-6.828E-1	3.448E+0	3.572E+0
-6.861E-1	3.439E+0	3.633E+0
-6.828E-1	3.510E+0	3.607E+0
-6.844E-1	3.468E+0	3.627E+0
-6.796E-1	3.426E+0	3.640E+0
-6.861E-1	3.461E+0	3.617E+0
-6.861E-1	3.448E+0	3.692E+0
-6.828E-1	3.484E+0	3.614E+0
-6.828E-1	3.487E+0	3.591E+0
-6.861E-1	3.494E+0	3.539E+0
-6.812E-1	3.442E+0	3.575E+0
-6.812E-1	3.448E+0	3.643E+0
-6.812E-1	3.448E+0	3.646E+0
-6.844E-1	3.484E+0	3.646E+0
-6.844E-1	3.380E+0	3.594E+0
-6.828E-1	3.507E+0	3.607E+0
-6.812E-1	3.455E+0	3.633E+0
-6.844E-1	3.448E+0	3.607E+0
-6.828E-1	3.481E+0	3.598E+0
-6.828E-1	3.422E+0	3.598E+0
-6.796E-1	3.461E+0	3.627E+0
-6.844E-1	3.419E+0	3.643E+0
-6.844E-1	3.468E+0	3.598E+0
-6.812E-1	3.445E+0	3.653E+0
-6.796E-1	3.559E+0	3.682E+0
-6.828E-1	3.465E+0	3.611E+0
-6.812E-1	3.458E+0	3.617E+0
-6.812E-1	3.471E+0	3.650E+0
-6.779E-1	3.465E+0	3.497E+0
-6.844E-1	3.445E+0	3.607E+0
-6.828E-1	3.413E+0	3.620E+0
-6.812E-1	3.533E+0	3.620E+0
-6.779E-1	3.461E+0	3.679E+0
-6.812E-1	3.435E+0	3.692E+0
-6.828E-1	3.432E+0	3.591E+0
-6.796E-1	3.448E+0	3.675E+0
-6.796E-1	3.481E+0	3.568E+0
-6.844E-1	3.465E+0	3.607E+0
-6.828E-1	3.484E+0	3.643E+0
-6.812E-1	3.461E+0	3.653E+0
-6.779E-1	3.484E+0	3.594E+0
-6.828E-1	3.478E+0	3.617E+0
-6.796E-1	3.523E+0	3.640E+0
-6.796E-1	3.520E+0	3.627E+0
-6.763E-1	3.578E+0	3.568E+0
-6.828E-1	3.504E+0	3.653E+0
-6.828E-1	3.478E+0	3.585E+0
-6.828E-1	3.468E+0	3.630E+0
-6.796E-1	3.429E+0	3.614E+0
-6.812E-1	3.413E+0	3.617E+0
-6.828E-1	3.507E+0	3.646E+0
-6.812E-1	3.474E+0	3.601E+0
-6.796E-1	3.471E+0	3.675E+0
-6.812E-1	3.500E+0	3.542E+0
-6.796E-1	3.487E+0	3.594E+0
-6.796E-1	3.455E+0	3.565E+0
-6.763E-1	3.520E+0	3.565E+0
-6.828E-1	3.491E+0	3.585E+0
-6.796E-1	3.393E+0	3.572E+0
-6.812E-1	3.439E+0	3.637E+0
-6.779E-1	3.562E+0	3.640E+0
-6.844E-1	3.491E+0	3.620E+0
-6.812E-1	3.445E+0	3.591E+0
-6.796E-1	3.439E+0	3.598E+0
-6.812E-1	3.500E+0	3.575E+0
-6.828E-1	3.555E+0	3.640E+0
-6.812E-1	3.409E+0	3.617E+0
-6.796E-1	3.448E+0	3.650E+0
-6.779E-1	3.513E+0	3.598E+0
-6.796E-1	3.494E+0	3.578E+0
-6.779E-1	3.445E+0	3.620E+0
-6.779E-1	3.445E+0	3.637E+0
-6.763E-1	3.390E+0	3.630E+0
-6.812E-1	3.439E+0	3.666E+0
-6.812E-1	3.465E+0	3.630E+0
-6.763E-1	3.380E+0	3.640E+0
-6.763E-1	3.559E+0	3.601E+0
-6.779E-1	3.435E+0	3.617E+0
-6.812E-1	3.465E+0	3.646E+0
-6.779E-1	3.465E+0	3.607E+0
-6.779E-1	3.487E+0	3.585E+0
-6.796E-1	3.510E+0	3.588E+0
-6.796E-1	3.465E+0	3.588E+0
-6.747E-1	3.413E+0	3.529E+0
-6.779E-1	3.520E+0	3.637E+0
-6.779E-1	3.568E+0	3.630E+0
-6.812E-1	3.416E+0	3.572E+0
-6.763E-1	3.439E+0	3.675E+0
-6.747E-1	3.409E+0	3.646E+0
-6.812E-1	3.536E+0	3.572E+0
-6.796E-1	3.468E+0	3.633E+0
-6.763E-1	3.523E+0	3.650E+0
-6.779E-1	3.442E+0	3.578E+0
-6.812E-1	3.484E+0	3.591E+0
-6.796E-1	3.491E+0	3.591E+0
-6.747E-1	3.487E+0	3.536E+0
-6.763E-1	3.413E+0	3.630E+0
-6.763E-1	3.432E+0	3.588E+0
-6.796E-1	3.416E+0	3.653E+0
-6.779E-1	3.455E+0	3.659E+0
-6.779E-1	3.471E+0	3.594E+0
-6.763E-1	3.455E+0	3.601E+0
-6.779E-1	3.497E+0	3.614E+0
-6.779E-1	3.458E+0	3.695E+0
-6.763E-1	3.478E+0	3.630E+0
-6.763E-1	3.513E+0	3.568E+0
-6.763E-1	3.448E+0	3.653E+0
-6.747E-1	3.396E+0	3.617E+0
-6.763E-1	3.445E+0	3.695E+0
-6.763E-1	3.497E+0	3.698E+0
-6.812E-1	3.432E+0	3.585E+0
-6.763E-1	3.504E+0	3.637E+0
-6.731E-1	3.526E+0	3.620E+0
-6.747E-1	3.458E+0	3.727E+0
-6.796E-1	3.484E+0	3.578E+0
-6.747E-1	3.445E+0	3.637E+0
-6.747E-1	3.484E+0	3.659E+0
-6.796E-1	3.468E+0	3.624E+0
-6.812E-1	3.481E+0	3.650E+0
-6.747E-1	3.465E+0	3.672E+0
-6.779E-1	3.429E+0	3.688E+0
-6.747E-1	3.432E+0	3.594E+0
-6.763E-1	3.533E+0	3.585E+0
-6.763E-1	3.416E+0	3.675E+0
-6.747E-1	3.471E+0	3.637E+0
-6.731E-1	3.487E+0	3.594E+0
-6.796E-1	3.494E+0	3.637E+0
-6.731E-1	3.465E+0	3.698E+0
-6.747E-1	3.416E+0	3.585E+0
-6.779E-1	3.497E+0	3.559E+0
-6.796E-1	3.568E+0	3.630E+0
-6.747E-1	3.523E+0	3.555E+0
-6.731E-1	3.416E+0	3.650E+0
-6.747E-1	3.452E+0	3.598E+0
-6.796E-1	3.465E+0	3.504E+0
-6.747E-1	3.426E+0	3.630E+0
-6.763E-1	3.526E+0	3.617E+0
-6.747E-1	3.426E+0	3.581E+0
-6.796E-1	3.491E+0	3.611E+0
-6.731E-1	3.455E+0	3.640E+0
-6.747E-1	3.529E+0	3.672E+0
-6.747E-1	3.478E+0	3.517E+0
-6.796E-1	3.481E+0	3.643E+0
-6.747E-1	3.439E+0	3.656E+0
-6.763E-1	3.487E+0	3.620E+0
-6.747E-1	3.442E+0	3.640E+0
-6.763E-1	3.491E+0	3.630E+0
-6.731E-1	3.468E+0	3.588E+0
-6.731E-1	3.426E+0	3.656E+0
-6.779E-1	3.497E+0	3.682E+0
-6.779E-1	3.494E+0	3.611E+0
-6.747E-1	3.474E+0	3.630E+0
-6.731E-1	3.465E+0	3.614E+0
-6.763E-1	3.478E+0	3.637E+0
-6.779E-1	3.442E+0	3.637E+0
-6.747E-1	3.481E+0	3.536E+0
-6.715E-1	3.435E+0	3.555E+0
-6.763E-1	3.500E+0	3.685E+0
-6.763E-1	3.409E+0	3.598E+0
-6.747E-1	3.455E+0	3.601E+0
-6.747E-1	3.491E+0	3.601E+0
-6.763E-1	3.510E+0	3.701E+0
-6.747E-1	3.520E+0	3.581E+0
-6.698E-1	3.471E+0	3.679E+0
-6.715E-1	3.465E+0	3.607E+0
-6.747E-1	3.445E+0	3.581E+0
-6.747E-1	3.455E+0	3.620E+0
-6.715E-1	3.455E+0	3.585E+0
-6.731E-1	3.403E+0	3.614E+0
-6.747E-1	3.523E+0	3.633E+0
-6.747E-1	3.578E+0	3.679E+0
-6.698E-1	3.455E+0	3.653E+0
-6.698E-1	3.491E+0	3.598E+0
-6.731E-1	3.384E+0	3.633E+0
-6.731E-1	3.435E+0	3.650E+0
-6.731E-1	3.478E+0	3.627E+0
-6.715E-1	3.439E+0	3.585E+0
-6.747E-1	3.555E+0	3.555E+0
-6.731E-1	3.471E+0	3.692E+0
-6.731E-1	3.478E+0	3.633E+0
-6.731E-1	3.529E+0	3.565E+0
-6.747E-1	3.371E+0	3.594E+0
-6.731E-1	3.510E+0	3.659E+0
-6.747E-1	3.465E+0	3.650E+0
-6.715E-1	3.487E+0	3.604E+0
-6.731E-1	3.461E+0	3.630E+0
-6.747E-1	3.478E+0	3.601E+0
-6.698E-1	3.494E+0	3.656E+0
-6.682E-1	3.461E+0	3.630E+0
-6.731E-1	3.507E+0	3.588E+0
-6.747E-1	3.455E+0	3.598E+0
-6.715E-1	3.445E+0	3.539E+0
-6.715E-1	3.465E+0	3.685E+0
-6.715E-1	3.507E+0	3.568E+0
-6.715E-1	3.474E+0	3.620E+0
-6.731E-1	3.468E+0	3.565E+0
-6.715E-1	3.448E+0	3.546E+0
-6.731E-1	3.478E+0	3.588E+0
-6.715E-1	3.419E+0	3.637E+0
-6.715E-1	3.491E+0	3.656E+0
-6.698E-1	3.517E+0	3.617E+0
-6.715E-1	3.487E+0	3.627E+0
-6.747E-1	3.445E+0	3.617E+0
-6.682E-1	3.445E+0	3.601E+0
-6.682E-1	3.439E+0	3.646E+0
-6.763E-1	3.520E+0	3.637E+0
-6.715E-1	3.494E+0	3.666E+0
-6.715E-1	3.413E+0	3.692E+0
-6.682E-1	3.468E+0	3.594E+0
-6.715E-1	3.409E+0	3.611E+0
-6.666E-1	3.471E+0	3.611E+0
-6.698E-1	3.426E+0	3.601E+0
-6.682E-1	3.478E+0	3.598E+0
-6.731E-1	3.546E+0	3.620E+0
-6.715E-1	3.403E+0	3.650E+0
-6.715E-1	3.393E+0	3.562E+0
-6.682E-1	3.400E+0	3.604E+0
-6.747E-1	3.442E+0	3.637E+0
-6.698E-1	3.494E+0	3.607E+0
-6.698E-1	3.426E+0	3.643E+0
-6.682E-1	3.452E+0	3.604E+0
-6.715E-1	3.442E+0	3.598E+0
-6.715E-1	3.458E+0	3.672E+0
-6.698E-1	3.448E+0	3.604E+0
-6.682E-1	3.429E+0	3.617E+0
-6.731E-1	3.471E+0	3.591E+0
-6.698E-1	3.474E+0	3.549E+0
-6.698E-1	3.435E+0	3.565E+0
-6.666E-1	3.484E+0	3.630E+0
-6.698E-1	3.487E+0	3.633E+0
-6.715E-1	3.435E+0	3.568E+0
-6.682E-1	3.481E+0	3.624E+0
-6.698E-1	3.458E+0	3.669E+0
-6.731E-1	3.474E+0	3.591E+0
-6.715E-1	3.497E+0	3.617E+0
-6.682E-1	3.409E+0	3.675E+0
-6.682E-1	3.448E+0	3.604E+0
-6.698E-1	3.455E+0	3.633E+0
-6.715E-1	3.465E+0	3.572E+0
-6.682E-1	3.422E+0	3.533E+0
-6.650E-1	3.461E+0	3.646E+0
-6.715E-1	3.491E+0	3.614E+0
-6.731E-1	3.422E+0	3.607E+0
-6.698E-1	3.455E+0	3.588E+0
-6.666E-1	3.491E+0	3.705E+0
-6.698E-1	3.435E+0	3.601E+0
-6.715E-1	3.520E+0	3.549E+0
-6.682E-1	3.439E+0	3.666E+0
-6.682E-1	3.484E+0	3.627E+0
-6.698E-1	3.461E+0	3.575E+0
-6.731E-1	3.546E+0	3.604E+0
-6.666E-1	3.523E+0	3.607E+0
-6.682E-1	3.471E+0	3.620E+0
-6.666E-1	3.455E+0	3.598E+0
-6.698E-1	3.361E+0	3.617E+0
-6.666E-1	3.474E+0	3.688E+0
-6.698E-1	3.465E+0	3.646E+0
-6.682E-1	3.416E+0	3.731E+0
-6.682E-1	3.491E+0	3.604E+0
-6.666E-1	3.471E+0	3.591E+0
-6.682E-1	3.452E+0	3.562E+0
-6.698E-1	3.429E+0	3.572E+0
-6.698E-1	3.471E+0	3.675E+0
-6.650E-1	3.409E+0	3.627E+0
-6.650E-1	3.536E+0	3.588E+0
-6.698E-1	3.481E+0	3.578E+0
-6.698E-1	3.439E+0	3.698E+0
-6.682E-1	3.478E+0	3.555E+0
-6.682E-1	3.461E+0	3.601E+0
-6.698E-1	3.500E+0	3.672E+0
-6.747E-1	3.539E+0	3.500E+0
-6.666E-1	3.504E+0	3.640E+0
-6.666E-1	3.445E+0	3.585E+0
-6.650E-1	3.455E+0	3.620E+0
-6.715E-1	3.487E+0	3.630E+0
-6.650E-1	3.435E+0	3.650E+0
-6.650E-1	3.455E+0	3.611E+0
-6.682E-1	3.484E+0	3.708E+0
-6.682E-1	3.529E+0	3.675E+0
-6.650E-1	3.484E+0	3.672E+0
-6.650E-1	3.377E+0	3.653E+0
-6.666E-1	3.416E+0	3.585E+0
-6.666E-1	3.500E+0	3.650E+0
-6.666E-1	3.468E+0	3.617E+0
-6.682E-1	3.426E+0	3.611E+0
-6.682E-1	3.468E+0	3.604E+0
-6.731E-1	3.406E+0	3.675E+0
-6.633E-1	3.458E+0	3.604E+0
-6.633E-1	3.452E+0	3.581E+0
-6.682E-1	3.403E+0	3.601E+0
-6.666E-1	3.448E+0	3.598E+0
-6.666E-1	3.461E+0	3.624E+0
-6.666E-1	3.445E+0	3.640E+0
-6.666E-1	3.432E+0	3.588E+0
-6.682E-1	3.523E+0	3.598E+0
-6.650E-1	3.455E+0	3.640E+0
-6.682E-1	3.432E+0	3.646E+0
-6.650E-1	3.497E+0	3.659E+0
-6.650E-1	3.491E+0	3.611E+0
-6.633E-1	3.471E+0	3.591E+0
-6.666E-1	3.507E+0	3.679E+0
-6.633E-1	3.455E+0	3.594E+0
-6.682E-1	3.484E+0	3.643E+0
-6.650E-1	3.500E+0	3.591E+0
-6.650E-1	3.380E+0	3.617E+0
-6.666E-1	3.461E+0	3.695E+0
-6.698E-1	3.491E+0	3.646E+0
-6.666E-1	3.474E+0	3.604E+0
-6.650E-1	3.445E+0	3.656E+0
-6.650E-1	3.542E+0	3.675E+0
-6.666E-1	3.471E+0	3.607E+0
-6.617E-1	3.520E+0	3.607E+0
-6.650E-1	3.536E+0	3.659E+0
-6.698E-1	3.448E+0	3.640E+0
-6.682E-1	3.497E+0	3.653E+0
-6.633E-1	3.539E+0	3.604E+0
-6.650E-1	3.419E+0	3.601E+0
-6.633E-1	3.448E+0	3.555E+0
-6.666E-1	3.474E+0	3.604E+0
-6.617E-1	3.494E+0	3.656E+0
-6.666E-1	3.435E+0	3.572E+0
-6.650E-1	3.419E+0	3.598E+0
-6.666E-1	3.409E+0	3.627E+0
-6.666E-1	3.468E+0	3.630E+0
-6.650E-1	3.406E+0	3.559E+0
-6.666E-1	3.429E+0	3.601E+0
-6.666E-1	3.468E+0	3.662E+0
-6.633E-1	3.471E+0	3.624E+0
-6.650E-1	3.432E+0	3.666E+0
-6.666E-1	3.406E+0	3.513E+0
-6.666E-1	3.487E+0	3.666E+0
-6.617E-1	3.520E+0	3.620E+0
-6.601E-1	3.484E+0	3.607E+0
-6.666E-1	3.461E+0	3.598E+0
-6.698E-1	3.442E+0	3.601E+0
-6.633E-1	3.471E+0	3.682E+0
-6.617E-1	3.468E+0	3.523E+0
-6.650E-1	3.452E+0	3.637E+0
-6.650E-1	3.481E+0	3.604E+0
-6.633E-1	3.448E+0	3.585E+0
-6.601E-1	3.409E+0	3.637E+0
-6.666E-1	3.468E+0	3.650E+0
-6.650E-1	3.487E+0	3.607E+0
-6.633E-1	3.455E+0	3.598E+0
-6.633E-1	3.468E+0	3.565E+0
-6.633E-1	3.465E+0	3.627E+0
-6.650E-1	3.422E+0	3.692E+0
-6.633E-1	3.507E+0	3.594E+0
-6.585E-1	3.536E+0	3.585E+0
-6.682E-1	3.455E+0	3.552E+0
-6.666E-1	3.465E+0	3.572E+0
-6.633E-1	3.393E+0	3.604E+0
-6.601E-1	3.432E+0	3.653E+0
-6.650E-1	3.523E+0	3.614E+0
-6.650E-1	3.371E+0	3.591E+0
-6.601E-1	3.533E+0	3.520E+0
-6.617E-1	3.487E+0	3.620E+0
-6.650E-1	3.494E+0	3.620E+0
-6.633E-1	3.536E+0	3.575E+0
-6.633E-1	3.513E+0	3.591E+0
-6.585E-1	3.491E+0	3.679E+0
-6.650E-1	3.523E+0	3.578E+0
-6.617E-1	3.413E+0	3.643E+0
-6.617E-1	3.468E+0	3.627E+0
-6.601E-1	3.478E+0	3.659E+0
-6.633E-1	3.520E+0	3.572E+0
-6.666E-1	3.491E+0	3.695E+0
-6.633E-1	3.471E+0	3.601E+0
-6.617E-1	3.491E+0	3.601E+0
-6.633E-1	3.549E+0	3.666E+0
-6.633E-1	3.396E+0	3.611E+0
-6.633E-1	3.448E+0	3.711E+0
-6.601E-1	3.448E+0	3.627E+0
-6.633E-1	3.494E+0	3.695E+0
-6.650E-1	3.510E+0	3.581E+0
-6.650E-1	3.555E+0	3.640E+0
-6.601E-1	3.442E+0	3.611E+0
-6.633E-1	3.507E+0	3.611E+0
-6.650E-1	3.452E+0	3.604E+0
-6.633E-1	3.432E+0	3.669E+0
-6.601E-1	3.520E+0	3.630E+0
-6.633E-1	3.468E+0	3.620E+0
-6.617E-1	3.491E+0	3.669E+0
-6.601E-1	3.455E+0	3.549E+0
-6.585E-1	3.432E+0	3.669E+0
-6.601E-1	3.435E+0	3.529E+0
-6.617E-1	3.468E+0	3.627E+0
-6.617E-1	3.494E+0	3.611E+0
-6.601E-1	3.442E+0	3.656E+0
-6.617E-1	3.491E+0	3.620E+0
-6.601E-1	3.536E+0	3.604E+0
-6.585E-1	3.497E+0	3.549E+0
-6.585E-1	3.452E+0	3.620E+0
-6.617E-1	3.448E+0	3.617E+0
-6.585E-1	3.422E+0	3.685E+0
-6.601E-1	3.442E+0	3.620E+0
-6.617E-1	3.426E+0	3.581E+0
-6.633E-1	3.435E+0	3.562E+0
-6.617E-1	3.406E+0	3.552E+0
-6.585E-1	3.403E+0	3.594E+0
-6.601E-1	3.517E+0	3.607E+0
-6.601E-1	3.455E+0	3.578E+0
-6.601E-1	3.458E+0	3.588E+0
-6.601E-1	3.526E+0	3.669E+0
-6.569E-1	3.484E+0	3.643E+0
-6.601E-1	3.461E+0	3.523E+0
-6.633E-1	3.471E+0	3.633E+0
-6.601E-1	3.458E+0	3.604E+0
-6.585E-1	3.497E+0	3.604E+0
-6.585E-1	3.458E+0	3.627E+0
-6.601E-1	3.478E+0	3.650E+0
-6.552E-1	3.487E+0	3.650E+0
-6.585E-1	3.471E+0	3.575E+0
-6.601E-1	3.455E+0	3.575E+0
-6.633E-1	3.481E+0	3.598E+0
-6.601E-1	3.445E+0	3.581E+0
-6.585E-1	3.455E+0	3.620E+0
-6.617E-1	3.471E+0	3.536E+0
-6.617E-1	3.617E+0	3.656E+0
-6.569E-1	3.461E+0	3.601E+0
-6.585E-1	3.442E+0	3.659E+0
-6.601E-1	3.465E+0	3.614E+0
-6.617E-1	3.510E+0	3.705E+0
-6.601E-1	3.529E+0	3.546E+0
-6.552E-1	3.507E+0	3.630E+0
-6.585E-1	3.422E+0	3.640E+0
-6.601E-1	3.497E+0	3.637E+0
-6.569E-1	3.416E+0	3.650E+0
-6.601E-1	3.448E+0	3.614E+0
-6.585E-1	3.442E+0	3.591E+0
-6.601E-1	3.448E+0	3.604E+0
-6.585E-1	3.471E+0	3.646E+0
-6.585E-1	3.455E+0	3.624E+0
-6.585E-1	3.504E+0	3.533E+0
-6.601E-1	3.396E+0	3.698E+0
-6.569E-1	3.507E+0	3.526E+0
-6.569E-1	3.416E+0	3.562E+0
-6.601E-1	3.396E+0	3.659E+0
-6.585E-1	3.510E+0	3.614E+0
-6.552E-1	3.526E+0	3.630E+0
-6.569E-1	3.494E+0	3.708E+0
-6.585E-1	3.422E+0	3.581E+0
-6.601E-1	3.448E+0	3.607E+0
-6.569E-1	3.448E+0	3.662E+0
-6.569E-1	3.400E+0	3.611E+0
-6.585E-1	3.484E+0	3.617E+0
-6.617E-1	3.406E+0	3.675E+0
-6.552E-1	3.526E+0	3.662E+0
-6.601E-1	3.539E+0	3.568E+0
-6.552E-1	3.484E+0	3.620E+0
-6.633E-1	3.432E+0	3.465E+0
-6.569E-1	3.452E+0	3.640E+0
-6.569E-1	3.396E+0	3.601E+0
-6.569E-1	3.481E+0	3.588E+0
-6.601E-1	3.429E+0	3.643E+0
-6.569E-1	3.507E+0	3.598E+0
-6.536E-1	3.491E+0	3.562E+0
-6.569E-1	3.445E+0	3.643E+0
-6.585E-1	3.452E+0	3.607E+0
-6.552E-1	3.432E+0	3.705E+0
-6.552E-1	3.471E+0	3.611E+0
-6.569E-1	3.513E+0	3.679E+0
-6.569E-1	3.426E+0	3.627E+0
-6.552E-1	3.439E+0	3.630E+0
-6.569E-1	3.471E+0	3.653E+0
-6.569E-1	3.533E+0	3.620E+0
-6.601E-1	3.471E+0	3.568E+0
-6.552E-1	3.409E+0	3.672E+0
-6.552E-1	3.387E+0	3.568E+0
-6.585E-1	3.377E+0	3.611E+0
-6.601E-1	3.533E+0	3.617E+0
-6.552E-1	3.504E+0	3.607E+0
-6.552E-1	3.409E+0	3.705E+0
-6.552E-1	3.445E+0	3.763E+0
-6.585E-1	3.474E+0	3.627E+0
-6.536E-1	3.426E+0	3.701E+0
-6.569E-1	3.478E+0	3.546E+0
-6.552E-1	3.429E+0	3.607E+0
-6.585E-1	3.358E+0	3.656E+0
-6.552E-1	3.445E+0	3.578E+0
-6.585E-1	3.429E+0	3.688E+0
-6.569E-1	3.452E+0	3.650E+0
-6.585E-1	3.403E+0	3.685E+0
-6.569E-1	3.442E+0	3.630E+0
-6.552E-1	3.422E+0	3.568E+0
-6.569E-1	3.468E+0	3.640E+0
-6.552E-1	3.520E+0	3.601E+0
-6.536E-1	3.481E+0	3.568E+0
-6.536E-1	3.432E+0	3.598E+0
-6.585E-1	3.403E+0	3.656E+0
-6.569E-1	3.377E+0	3.549E+0
-6.520E-1	3.439E+0	3.633E+0
-6.569E-1	3.513E+0	3.568E+0
-6.601E-1	3.481E+0	3.591E+0
-6.552E-1	3.478E+0	3.698E+0
-6.552E-1	3.478E+0	3.594E+0
-6.552E-1	3.442E+0	3.611E+0
-6.552E-1	3.396E+0	3.614E+0
-6.552E-1	3.455E+0	3.565E+0
-6.552E-1	3.529E+0	3.646E+0
-6.520E-1	3.435E+0	3.620E+0
-6.552E-1	3.442E+0	3.672E+0
-6.585E-1	3.458E+0	3.588E+0
-6.536E-1	3.517E+0	3.646E+0
-6.536E-1	3.565E+0	3.578E+0
-6.536E-1	3.510E+0	3.637E+0
-6.569E-1	3.510E+0	3.640E+0
-6.536E-1	3.455E+0	3.575E+0
-6.552E-1	3.481E+0	3.646E+0
-6.552E-1	3.529E+0	3.604E+0
-6.569E-1	3.458E+0	3.585E+0
-6.569E-1	3.461E+0	3.679E+0
-6.536E-1	3.416E+0	3.624E+0
-6.552E-1	3.413E+0	3.617E+0
-6.569E-1	3.500E+0	3.659E+0
-6.552E-1	3.458E+0	3.523E+0
-6.569E-1	3.435E+0	3.679E+0
-6.552E-1	3.403E+0	3.640E+0
-6.552E-1	3.439E+0	3.549E+0
-6.552E-1	3.497E+0	3.607E+0
-6.552E-1	3.517E+0	3.630E+0
-6.552E-1	3.471E+0	3.585E+0
-6.569E-1	3.442E+0	3.601E+0
-6.520E-1	3.539E+0	3.507E+0
-6.520E-1	3.445E+0	3.588E+0
-6.569E-1	3.513E+0	3.585E+0
-6.552E-1	3.517E+0	3.578E+0
-6.552E-1	3.448E+0	3.624E+0
-6.552E-1	3.413E+0	3.546E+0
-6.601E-1	3.536E+0	3.526E+0
-6.536E-1	3.377E+0	3.607E+0
-6.520E-1	3.491E+0	3.604E+0
-6.488E-1	3.426E+0	3.611E+0
-6.569E-1	3.523E+0	3.620E+0
-6.536E-1	3.422E+0	3.575E+0
-6.552E-1	3.471E+0	3.588E+0
-6.536E-1	3.416E+0	3.688E+0
-6.552E-1	3.448E+0	3.624E+0
-6.552E-1	3.461E+0	3.604E+0
-6.520E-1	3.484E+0	3.604E+0
-6.504E-1	3.448E+0	3.601E+0
-6.536E-1	3.458E+0	3.672E+0
-6.552E-1	3.439E+0	3.604E+0
-6.520E-1	3.517E+0	3.617E+0
-6.504E-1	3.468E+0	3.617E+0
-6.569E-1	3.465E+0	3.572E+0
-6.520E-1	3.429E+0	3.640E+0
-6.536E-1	3.426E+0	3.594E+0
-6.488E-1	3.497E+0	3.617E+0
-6.520E-1	3.520E+0	3.650E+0
-6.520E-1	3.455E+0	3.633E+0
-6.520E-1	3.542E+0	3.568E+0
-6.488E-1	3.517E+0	3.575E+0
-6.552E-1	3.484E+0	3.575E+0
-6.520E-1	3.494E+0	3.604E+0
-6.520E-1	3.455E+0	3.662E+0
-6.520E-1	3.468E+0	3.630E+0
-6.552E-1	3.439E+0	3.662E+0
-6.536E-1	3.452E+0	3.607E+0
-6.536E-1	3.409E+0	3.611E+0
-6.504E-1	3.468E+0	3.598E+0
-6.536E-1	3.497E+0	3.601E+0
-6.536E-1	3.465E+0	3.669E+0
-6.520E-1	3.465E+0	3.656E+0
-6.471E-1	3.481E+0	3.591E+0
-6.552E-1	3.448E+0	3.614E+0
-6.504E-1	3.439E+0	3.656E+0
-6.552E-1	3.507E+0	3.607E+0
-6.488E-1	3.435E+0	3.546E+0
-6.552E-1	3.523E+0	3.675E+0
-6.520E-1	3.474E+0	3.581E+0
-6.520E-1	3.432E+0	3.588E+0
-6.504E-1	3.478E+0	3.656E+0
-6.536E-1	3.435E+0	3.607E+0
-6.536E-1	3.465E+0	3.598E+0
-6.520E-1	3.403E+0	3.591E+0
-6.536E-1	3.484E+0	3.575E+0
-6.536E-1	3.452E+0	3.594E+0
-6.536E-1	3.478E+0	3.627E+0
-6.520E-1	3.478E+0	3.617E+0
-6.504E-1	3.461E+0	3.620E+0
-6.536E-1	3.484E+0	3.572E+0
-6.552E-1	3.452E+0	3.549E+0
-6.504E-1	3.419E+0	3.624E+0
-6.504E-1	3.458E+0	3.588E+0
-6.520E-1	3.520E+0	3.630E+0
-6.488E-1	3.491E+0	3.685E+0
-6.520E-1	3.445E+0	3.659E+0
-6.504E-1	3.419E+0	3.637E+0
-6.504E-1	3.468E+0	3.585E+0
-6.520E-1	3.500E+0	3.604E+0
-6.471E-1	3.507E+0	3.698E+0
-6.488E-1	3.406E+0	3.591E+0
-6.520E-1	3.474E+0	3.643E+0
-6.536E-1	3.406E+0	3.627E+0
-6.520E-1	3.439E+0	3.607E+0
-6.504E-1	3.400E+0	3.598E+0
-6.488E-1	3.474E+0	3.598E+0
-6.569E-1	3.494E+0	3.643E+0
-6.504E-1	3.465E+0	3.698E+0
-6.471E-1	3.367E+0	3.611E+0
-6.488E-1	3.461E+0	3.594E+0
-6.488E-1	3.478E+0	3.672E+0
-6.520E-1	3.445E+0	3.578E+0
-6.488E-1	3.468E+0	3.552E+0
-6.504E-1	3.461E+0	3.555E+0
-6.504E-1	3.393E+0	3.630E+0
-6.520E-1	3.471E+0	3.562E+0
-6.504E-1	3.400E+0	3.620E+0
-6.488E-1	3.419E+0	3.617E+0
-6.520E-1	3.387E+0	3.637E+0
-6.471E-1	3.419E+0	3.669E+0
-6.488E-1	3.406E+0	3.565E+0
-6.504E-1	3.452E+0	3.650E+0
-6.520E-1	3.403E+0	3.650E+0
-6.488E-1	3.484E+0	3.546E+0
-6.488E-1	3.439E+0	3.604E+0
-6.488E-1	3.491E+0	3.526E+0
-6.520E-1	3.491E+0	3.565E+0
-6.504E-1	3.478E+0	3.568E+0
-6.455E-1	3.371E+0	3.601E+0
-6.504E-1	3.439E+0	3.565E+0
-6.504E-1	3.403E+0	3.588E+0
-6.455E-1	3.478E+0	3.572E+0
-6.471E-1	3.422E+0	3.688E+0
-6.488E-1	3.458E+0	3.598E+0
-6.536E-1	3.432E+0	3.718E+0
-6.471E-1	3.549E+0	3.653E+0
-6.471E-1	3.380E+0	3.692E+0
-6.488E-1	3.513E+0	3.620E+0
-6.520E-1	3.533E+0	3.640E+0
-6.455E-1	3.384E+0	3.633E+0
-6.471E-1	3.481E+0	3.640E+0
-6.471E-1	3.533E+0	3.659E+0
-6.520E-1	3.517E+0	3.581E+0
-6.455E-1	3.523E+0	3.578E+0
-6.471E-1	3.403E+0	3.607E+0
-6.488E-1	3.445E+0	3.559E+0
-6.520E-1	3.494E+0	3.607E+0
-6.471E-1	3.442E+0	3.637E+0
-6.488E-1	3.491E+0	3.585E+0
-6.488E-1	3.461E+0	3.650E+0
-6.520E-1	3.465E+0	3.646E+0
-6.471E-1	3.406E+0	3.507E+0
-6.455E-1	3.484E+0	3.611E+0
-6.488E-1	3.377E+0	3.675E+0
-6.520E-1	3.442E+0	3.662E+0
-6.439E-1	3.445E+0	3.529E+0
-6.471E-1	3.461E+0	3.611E+0
-6.471E-1	3.461E+0	3.627E+0
-6.488E-1	3.533E+0	3.520E+0
-6.455E-1	3.461E+0	3.594E+0
-6.488E-1	3.491E+0	3.688E+0
-6.488E-1	3.461E+0	3.614E+0
-6.504E-1	3.539E+0	3.598E+0
-6.455E-1	3.481E+0	3.572E+0
-6.471E-1	3.484E+0	3.640E+0
-6.455E-1	3.432E+0	3.611E+0
-6.488E-1	3.487E+0	3.568E+0
-6.423E-1	3.484E+0	3.643E+0
-6.488E-1	3.452E+0	3.594E+0
-6.488E-1	3.487E+0	3.614E+0
-6.504E-1	3.478E+0	3.630E+0
-6.455E-1	3.452E+0	3.607E+0
-6.471E-1	3.455E+0	3.659E+0
-6.488E-1	3.500E+0	3.529E+0
-6.488E-1	3.455E+0	3.585E+0
-6.455E-1	3.448E+0	3.688E+0
-6.471E-1	3.529E+0	3.611E+0
-6.504E-1	3.413E+0	3.672E+0
-6.471E-1	3.403E+0	3.604E+0
-6.471E-1	3.494E+0	3.604E+0
-6.455E-1	3.461E+0	3.662E+0
-6.471E-1	3.406E+0	3.617E+0
-6.488E-1	3.452E+0	3.682E+0
-6.455E-1	3.497E+0	3.659E+0
-6.455E-1	3.445E+0	3.666E+0
-6.471E-1	3.461E+0	3.585E+0
-6.488E-1	3.461E+0	3.549E+0
-6.439E-1	3.471E+0	3.604E+0
-6.406E-1	3.416E+0	3.575E+0
-6.471E-1	3.510E+0	3.650E+0
-6.471E-1	3.474E+0	3.539E+0
-6.455E-1	3.432E+0	3.604E+0
-6.455E-1	3.468E+0	3.637E+0
-6.471E-1	3.468E+0	3.614E+0
-6.471E-1	3.468E+0	3.604E+0
-6.455E-1	3.445E+0	3.588E+0
-6.455E-1	3.546E+0	3.640E+0
-6.455E-1	3.487E+0	3.568E+0
-6.471E-1	3.468E+0	3.572E+0
-6.471E-1	3.458E+0	3.517E+0
-6.423E-1	3.504E+0	3.607E+0
-6.471E-1	3.413E+0	3.650E+0
-6.471E-1	3.361E+0	3.611E+0
-6.455E-1	3.510E+0	3.688E+0
-6.423E-1	3.448E+0	3.581E+0
-6.455E-1	3.439E+0	3.594E+0
-6.471E-1	3.507E+0	3.637E+0
-6.439E-1	3.387E+0	3.630E+0
-6.406E-1	3.429E+0	3.620E+0
-6.439E-1	3.478E+0	3.591E+0
-6.455E-1	3.390E+0	3.643E+0
-6.471E-1	3.494E+0	3.607E+0
-6.423E-1	3.448E+0	3.611E+0
-6.488E-1	3.448E+0	3.708E+0
-6.455E-1	3.471E+0	3.633E+0
-6.455E-1	3.452E+0	3.640E+0
-6.423E-1	3.539E+0	3.624E+0
-6.471E-1	3.429E+0	3.552E+0
-6.455E-1	3.481E+0	3.617E+0
-6.439E-1	3.455E+0	3.659E+0
-6.423E-1	3.474E+0	3.585E+0
-6.455E-1	3.432E+0	3.591E+0
-6.455E-1	3.452E+0	3.604E+0
-6.471E-1	3.448E+0	3.692E+0
-6.439E-1	3.478E+0	3.562E+0
-6.455E-1	3.481E+0	3.666E+0
-6.455E-1	3.452E+0	3.656E+0
-6.471E-1	3.455E+0	3.624E+0
-6.406E-1	3.487E+0	3.536E+0
-6.455E-1	3.422E+0	3.546E+0
-6.455E-1	3.458E+0	3.620E+0
-6.455E-1	3.396E+0	3.601E+0
-6.390E-1	3.465E+0	3.598E+0
-6.455E-1	3.513E+0	3.578E+0
-6.423E-1	3.458E+0	3.617E+0
-6.455E-1	3.445E+0	3.737E+0
-6.423E-1	3.435E+0	3.591E+0
-6.488E-1	3.478E+0	3.633E+0
-6.423E-1	3.426E+0	3.594E+0
-6.439E-1	3.445E+0	3.682E+0
-6.423E-1	3.487E+0	3.624E+0
-6.488E-1	3.539E+0	3.572E+0
-6.423E-1	3.455E+0	3.633E+0
-6.455E-1	3.452E+0	3.630E+0
-6.406E-1	3.517E+0	3.585E+0
-6.455E-1	3.374E+0	3.594E+0
-6.471E-1	3.546E+0	3.630E+0
-6.439E-1	3.504E+0	3.646E+0
-6.406E-1	3.445E+0	3.594E+0
-6.455E-1	3.461E+0	3.601E+0
-6.439E-1	3.448E+0	3.646E+0
-6.406E-1	3.468E+0	3.604E+0
-6.439E-1	3.471E+0	3.604E+0
-6.439E-1	3.448E+0	3.640E+0
-6.423E-1	3.413E+0	3.617E+0
-6.439E-1	3.520E+0	3.549E+0
-6.406E-1	3.520E+0	3.640E+0
-6.455E-1	3.484E+0	3.578E+0
-6.471E-1	3.426E+0	3.604E+0
-6.455E-1	3.461E+0	3.572E+0
-6.423E-1	3.484E+0	3.568E+0
-6.439E-1	3.513E+0	3.594E+0
-6.439E-1	3.478E+0	3.662E+0
-6.406E-1	3.526E+0	3.604E+0
-6.406E-1	3.396E+0	3.620E+0
-6.455E-1	3.439E+0	3.640E+0
-6.455E-1	3.413E+0	3.630E+0
-6.423E-1	3.448E+0	3.679E+0
-6.423E-1	3.455E+0	3.594E+0
-6.455E-1	3.429E+0	3.620E+0
-6.455E-1	3.487E+0	3.588E+0
-6.455E-1	3.478E+0	3.487E+0
-6.406E-1	3.439E+0	3.513E+0
-6.439E-1	3.465E+0	3.575E+0
-6.423E-1	3.500E+0	3.594E+0
-6.439E-1	3.526E+0	3.672E+0
-6.423E-1	3.458E+0	3.568E+0
-6.439E-1	3.471E+0	3.614E+0
-6.439E-1	3.484E+0	3.624E+0
-6.439E-1	3.465E+0	3.695E+0
-6.423E-1	3.474E+0	3.546E+0
-6.455E-1	3.409E+0	3.614E+0
-6.439E-1	3.442E+0	3.643E+0
-6.423E-1	3.523E+0	3.565E+0
-6.406E-1	3.393E+0	3.588E+0
-6.390E-1	3.529E+0	3.604E+0
-6.455E-1	3.458E+0	3.650E+0
-6.423E-1	3.478E+0	3.539E+0
-6.406E-1	3.445E+0	3.478E+0
-6.406E-1	3.458E+0	3.585E+0
-6.455E-1	3.419E+0	3.662E+0
-6.406E-1	3.458E+0	3.695E+0
-6.406E-1	3.500E+0	3.578E+0
-6.406E-1	3.439E+0	3.611E+0
-6.439E-1	3.507E+0	3.578E+0
-6.423E-1	3.439E+0	3.594E+0
-6.406E-1	3.497E+0	3.659E+0
-6.423E-1	3.390E+0	3.633E+0
-6.439E-1	3.481E+0	3.601E+0
-6.390E-1	3.510E+0	3.633E+0
-6.374E-1	3.445E+0	3.637E+0
-6.423E-1	3.384E+0	3.568E+0
-6.455E-1	3.435E+0	3.588E+0
-6.374E-1	3.465E+0	3.653E+0
-6.423E-1	3.471E+0	3.646E+0
-6.406E-1	3.422E+0	3.650E+0
-6.439E-1	3.494E+0	3.617E+0
-6.423E-1	3.484E+0	3.640E+0
-6.390E-1	3.533E+0	3.604E+0
-6.406E-1	3.510E+0	3.672E+0
-6.455E-1	3.465E+0	3.653E+0
-6.374E-1	3.435E+0	3.614E+0
-6.390E-1	3.504E+0	3.594E+0
-6.423E-1	3.546E+0	3.526E+0
-6.439E-1	3.494E+0	3.698E+0
-6.390E-1	3.555E+0	3.643E+0
-6.390E-1	3.448E+0	3.601E+0
-6.390E-1	3.354E+0	3.617E+0
-6.423E-1	3.517E+0	3.588E+0
-6.390E-1	3.497E+0	3.546E+0
-6.390E-1	3.517E+0	3.598E+0
-6.390E-1	3.510E+0	3.611E+0
-6.439E-1	3.416E+0	3.594E+0
-6.406E-1	3.484E+0	3.656E+0
-6.406E-1	3.497E+0	3.659E+0
-6.390E-1	3.416E+0	3.601E+0
-6.455E-1	3.426E+0	3.659E+0
-6.374E-1	3.367E+0	3.627E+0
-6.390E-1	3.517E+0	3.675E+0
-6.390E-1	3.474E+0	3.627E+0
-6.439E-1	3.468E+0	3.562E+0
-6.390E-1	3.432E+0	3.633E+0
-6.390E-1	3.478E+0	3.650E+0
-6.390E-1	3.419E+0	3.620E+0
-6.423E-1	3.455E+0	3.607E+0
-6.390E-1	3.507E+0	3.646E+0
-6.390E-1	3.461E+0	3.607E+0
-6.374E-1	3.500E+0	3.630E+0
-6.406E-1	3.445E+0	3.578E+0
-6.390E-1	3.458E+0	3.591E+0
-6.390E-1	3.400E+0	3.585E+0
-6.390E-1	3.491E+0	3.662E+0
-6.439E-1	3.487E+0	3.620E+0
-6.374E-1	3.474E+0	3.611E+0
-6.374E-1	3.435E+0	3.633E+0
-6.406E-1	3.504E+0	3.611E+0
-6.390E-1	3.426E+0	3.617E+0
-6.390E-1	3.474E+0	3.598E+0
-6.406E-1	3.491E+0	3.607E+0
-6.374E-1	3.465E+0	3.656E+0
-6.406E-1	3.491E+0	3.614E+0
-6.390E-1	3.497E+0	3.643E+0
-6.374E-1	3.458E+0	3.585E+0
-6.390E-1	3.406E+0	3.620E+0
-6.423E-1	3.442E+0	3.562E+0
-6.390E-1	3.520E+0	3.695E+0
-6.358E-1	3.419E+0	3.581E+0
-6.406E-1	3.403E+0	3.585E+0
-6.406E-1	3.445E+0	3.607E+0
-6.374E-1	3.458E+0	3.620E+0
-6.342E-1	3.448E+0	3.588E+0
-6.406E-1	3.432E+0	3.617E+0
-6.390E-1	3.491E+0	3.624E+0
-6.374E-1	3.432E+0	3.607E+0
-6.358E-1	3.384E+0	3.562E+0
-6.390E-1	3.536E+0	3.650E+0
-6.390E-1	3.432E+0	3.581E+0
-6.358E-1	3.448E+0	3.575E+0
-6.342E-1	3.442E+0	3.617E+0
-6.406E-1	3.419E+0	3.624E+0
-6.358E-1	3.387E+0	3.682E+0
-6.342E-1	3.416E+0	3.643E+0
-6.390E-1	3.481E+0	3.542E+0
-6.390E-1	3.426E+0	3.581E+0
-6.374E-1	3.422E+0	3.624E+0
-6.390E-1	3.484E+0	3.585E+0
-6.358E-1	3.465E+0	3.568E+0
-6.390E-1	3.452E+0	3.620E+0
-6.406E-1	3.494E+0	3.604E+0
-6.406E-1	3.481E+0	3.627E+0
-6.358E-1	3.448E+0	3.565E+0
-6.374E-1	3.445E+0	3.559E+0
-6.374E-1	3.435E+0	3.578E+0
-6.390E-1	3.393E+0	3.633E+0
-6.374E-1	3.452E+0	3.555E+0
-6.390E-1	3.445E+0	3.624E+0
-6.374E-1	3.419E+0	3.617E+0
-6.374E-1	3.513E+0	3.640E+0
-6.325E-1	3.471E+0	3.679E+0
-6.374E-1	3.367E+0	3.555E+0
-6.390E-1	3.481E+0	3.487E+0
-6.358E-1	3.536E+0	3.559E+0
-6.358E-1	3.432E+0	3.650E+0
-6.374E-1	3.517E+0	3.581E+0
-6.374E-1	3.442E+0	3.624E+0
-6.390E-1	3.455E+0	3.617E+0
-6.342E-1	3.390E+0	3.630E+0
-6.358E-1	3.474E+0	3.620E+0
-6.390E-1	3.513E+0	3.598E+0
-6.390E-1	3.452E+0	3.523E+0
-6.342E-1	3.468E+0	3.565E+0
-6.390E-1	3.484E+0	3.588E+0
-6.374E-1	3.507E+0	3.559E+0
-6.374E-1	3.458E+0	3.653E+0
-6.358E-1	3.409E+0	3.653E+0
-6.406E-1	3.468E+0	3.627E+0
-6.374E-1	3.491E+0	3.604E+0
-6.374E-1	3.520E+0	3.572E+0
-6.342E-1	3.384E+0	3.627E+0
-6.390E-1	3.458E+0	3.598E+0
-6.358E-1	3.526E+0	3.581E+0
-6.390E-1	3.474E+0	3.601E+0
-6.358E-1	3.497E+0	3.604E+0
-6.390E-1	3.468E+0	3.640E+0
-6.358E-1	3.439E+0	3.581E+0
-6.374E-1	3.497E+0	3.662E+0
-6.325E-1	3.442E+0	3.614E+0
-6.390E-1	3.491E+0	3.559E+0
-6.358E-1	3.452E+0	3.653E+0
-6.374E-1	3.445E+0	3.682E+0
-6.358E-1	3.458E+0	3.656E+0
-6.374E-1	3.396E+0	3.653E+0
-6.358E-1	3.474E+0	3.646E+0
-6.358E-1	3.461E+0	3.643E+0
-6.342E-1	3.439E+0	3.604E+0
-6.374E-1	3.422E+0	3.562E+0
-6.358E-1	3.426E+0	3.594E+0
-6.374E-1	3.487E+0	3.536E+0
-6.342E-1	3.468E+0	3.601E+0
-6.358E-1	3.439E+0	3.633E+0
-6.358E-1	3.445E+0	3.646E+0
-6.374E-1	3.504E+0	3.552E+0
-6.342E-1	3.396E+0	3.607E+0
-6.374E-1	3.497E+0	3.607E+0
-6.358E-1	3.500E+0	3.572E+0
-6.358E-1	3.445E+0	3.607E+0
-6.374E-1	3.471E+0	3.656E+0
-6.374E-1	3.468E+0	3.549E+0
-6.374E-1	3.471E+0	3.568E+0
-6.342E-1	3.445E+0	3.568E+0
-6.342E-1	3.468E+0	3.581E+0
-6.390E-1	3.426E+0	3.594E+0
-6.374E-1	3.497E+0	3.594E+0
-6.342E-1	3.393E+0	3.601E+0
-6.358E-1	3.494E+0	3.598E+0
-6.390E-1	3.471E+0	3.611E+0
-6.358E-1	3.452E+0	3.682E+0
-6.325E-1	3.458E+0	3.594E+0
-6.342E-1	3.426E+0	3.607E+0
-6.342E-1	3.520E+0	3.604E+0
-6.406E-1	3.491E+0	3.604E+0
-6.342E-1	3.458E+0	3.646E+0
-6.325E-1	3.539E+0	3.562E+0
-6.325E-1	3.455E+0	3.611E+0
-6.390E-1	3.487E+0	3.591E+0
-6.325E-1	3.504E+0	3.552E+0
-6.342E-1	3.445E+0	3.598E+0
-6.374E-1	3.400E+0	3.594E+0
-6.374E-1	3.435E+0	3.685E+0
-6.358E-1	3.380E+0	3.604E+0
-6.342E-1	3.555E+0	3.598E+0
-6.358E-1	3.468E+0	3.572E+0
-6.374E-1	3.465E+0	3.679E+0
-6.342E-1	3.533E+0	3.627E+0
-6.358E-1	3.448E+0	3.624E+0
-6.342E-1	3.439E+0	3.637E+0
-6.358E-1	3.504E+0	3.650E+0
-6.342E-1	3.465E+0	3.656E+0
-6.358E-1	3.445E+0	3.568E+0
-6.358E-1	3.409E+0	3.588E+0
-6.390E-1	3.478E+0	3.617E+0
-6.358E-1	3.474E+0	3.614E+0
-6.342E-1	3.448E+0	3.559E+0
-6.325E-1	3.491E+0	3.562E+0
-6.358E-1	3.487E+0	3.611E+0
-6.325E-1	3.497E+0	3.591E+0
-6.325E-1	3.494E+0	3.611E+0
-6.342E-1	3.513E+0	3.588E+0
-6.406E-1	3.445E+0	3.568E+0
-6.325E-1	3.390E+0	3.640E+0
-6.325E-1	3.497E+0	3.533E+0
-6.342E-1	3.487E+0	3.565E+0
-6.374E-1	3.494E+0	3.646E+0
-6.325E-1	3.439E+0	3.536E+0
-6.309E-1	3.487E+0	3.643E+0
-6.325E-1	3.523E+0	3.578E+0
-6.374E-1	3.377E+0	3.688E+0
-6.293E-1	3.458E+0	3.604E+0
-6.325E-1	3.533E+0	3.646E+0
-6.342E-1	3.523E+0	3.637E+0
-6.358E-1	3.432E+0	3.552E+0
-6.325E-1	3.461E+0	3.666E+0
-6.342E-1	3.442E+0	3.614E+0
-6.325E-1	3.465E+0	3.607E+0
-6.374E-1	3.468E+0	3.568E+0
-6.293E-1	3.481E+0	3.633E+0
-6.325E-1	3.536E+0	3.549E+0
-6.325E-1	3.442E+0	3.695E+0
-6.358E-1	3.435E+0	3.549E+0
-6.309E-1	3.448E+0	3.672E+0
-6.325E-1	3.406E+0	3.607E+0
-6.309E-1	3.458E+0	3.679E+0
-6.358E-1	3.354E+0	3.607E+0
-6.309E-1	3.536E+0	3.588E+0
-6.325E-1	3.526E+0	3.598E+0
-6.309E-1	3.455E+0	3.656E+0
-6.374E-1	3.468E+0	3.536E+0
-6.277E-1	3.419E+0	3.630E+0
-6.309E-1	3.474E+0	3.627E+0
-6.342E-1	3.439E+0	3.656E+0
-6.342E-1	3.435E+0	3.624E+0
-6.325E-1	3.384E+0	3.646E+0
-6.309E-1	3.442E+0	3.662E+0
-6.309E-1	3.403E+0	3.594E+0
-6.342E-1	3.448E+0	3.594E+0
-6.293E-1	3.461E+0	3.637E+0
-6.309E-1	3.426E+0	3.653E+0
-6.342E-1	3.452E+0	3.620E+0
-6.342E-1	3.445E+0	3.598E+0
-6.309E-1	3.413E+0	3.536E+0
-6.342E-1	3.484E+0	3.643E+0
-6.325E-1	3.455E+0	3.494E+0
-6.374E-1	3.461E+0	3.552E+0
-6.325E-1	3.455E+0	3.627E+0
-6.325E-1	3.439E+0	3.611E+0
-6.325E-1	3.513E+0	3.604E+0
-6.358E-1	3.513E+0	3.588E+0
-6.325E-1	3.448E+0	3.601E+0
-6.309E-1	3.523E+0	3.575E+0
-6.342E-1	3.384E+0	3.581E+0
-6.358E-1	3.513E+0	3.640E+0
-6.325E-1	3.481E+0	3.640E+0
-6.277E-1	3.474E+0	3.549E+0
-6.342E-1	3.507E+0	3.594E+0
-6.309E-1	3.429E+0	3.640E+0
-6.309E-1	3.468E+0	3.656E+0
-6.309E-1	3.384E+0	3.662E+0
-6.325E-1	3.575E+0	3.585E+0
-6.325E-1	3.435E+0	3.650E+0
-6.309E-1	3.484E+0	3.581E+0
-6.277E-1	3.384E+0	3.650E+0
-6.309E-1	3.481E+0	3.656E+0
-6.325E-1	3.416E+0	3.598E+0
-6.293E-1	3.422E+0	3.656E+0
-6.293E-1	3.409E+0	3.562E+0
-6.325E-1	3.422E+0	3.581E+0
-6.342E-1	3.491E+0	3.614E+0
-6.309E-1	3.439E+0	3.601E+0
-6.293E-1	3.335E+0	3.650E+0
-6.342E-1	3.396E+0	3.620E+0
-6.293E-1	3.455E+0	3.542E+0
-6.293E-1	3.426E+0	3.598E+0
-6.293E-1	3.487E+0	3.646E+0
-6.309E-1	3.471E+0	3.491E+0
-6.342E-1	3.445E+0	3.565E+0
-6.293E-1	3.513E+0	3.526E+0
-6.309E-1	3.416E+0	3.646E+0
-6.342E-1	3.426E+0	3.575E+0
-6.358E-1	3.487E+0	3.624E+0
-6.325E-1	3.452E+0	3.630E+0
-6.293E-1	3.448E+0	3.620E+0
-6.325E-1	3.494E+0	3.585E+0
-6.309E-1	3.491E+0	3.604E+0
-6.325E-1	3.393E+0	3.585E+0
-6.260E-1	3.520E+0	3.559E+0
-6.325E-1	3.481E+0	3.568E+0
-6.358E-1	3.478E+0	3.630E+0
-6.293E-1	3.390E+0	3.675E+0
-6.277E-1	3.435E+0	3.659E+0
-6.325E-1	3.442E+0	3.578E+0
-6.325E-1	3.432E+0	3.581E+0
-6.309E-1	3.452E+0	3.601E+0
-6.293E-1	3.400E+0	3.598E+0
-6.293E-1	3.416E+0	3.555E+0
-6.309E-1	3.403E+0	3.598E+0
-6.293E-1	3.422E+0	3.598E+0
-6.293E-1	3.393E+0	3.633E+0
-6.309E-1	3.513E+0	3.637E+0
-6.309E-1	3.419E+0	3.666E+0
-6.309E-1	3.387E+0	3.604E+0
-6.244E-1	3.432E+0	3.591E+0
-6.325E-1	3.422E+0	3.601E+0
-6.293E-1	3.455E+0	3.594E+0
-6.325E-1	3.474E+0	3.617E+0
-6.277E-1	3.448E+0	3.572E+0
-6.325E-1	3.371E+0	3.604E+0
-6.293E-1	3.500E+0	3.617E+0
-6.325E-1	3.474E+0	3.601E+0
-6.277E-1	3.478E+0	3.559E+0
-6.309E-1	3.426E+0	3.666E+0
-6.293E-1	3.458E+0	3.643E+0
-6.325E-1	3.409E+0	3.562E+0
-6.277E-1	3.465E+0	3.546E+0
-6.293E-1	3.400E+0	3.572E+0
-6.293E-1	3.507E+0	3.620E+0
-6.325E-1	3.432E+0	3.637E+0
-6.244E-1	3.384E+0	3.542E+0
-6.293E-1	3.445E+0	3.504E+0
-6.293E-1	3.474E+0	3.591E+0
-6.325E-1	3.471E+0	3.640E+0
-6.260E-1	3.471E+0	3.620E+0
-6.293E-1	3.380E+0	3.542E+0
-6.325E-1	3.474E+0	3.627E+0
-6.309E-1	3.455E+0	3.559E+0
-6.293E-1	3.458E+0	3.526E+0
-6.309E-1	3.426E+0	3.604E+0
-6.325E-1	3.371E+0	3.552E+0
-6.293E-1	3.409E+0	3.656E+0
-6.277E-1	3.458E+0	3.669E+0
-6.293E-1	3.536E+0	3.624E+0
-6.342E-1	3.448E+0	3.581E+0
-6.277E-1	3.461E+0	3.637E+0
-6.277E-1	3.465E+0	3.617E+0
-6.277E-1	3.468E+0	3.520E+0
-6.309E-1	3.468E+0	3.526E+0
-6.309E-1	3.465E+0	3.614E+0
-6.277E-1	3.458E+0	3.575E+0
-6.293E-1	3.491E+0	3.617E+0
-6.309E-1	3.539E+0	3.617E+0
-6.244E-1	3.429E+0	3.572E+0
-6.277E-1	3.471E+0	3.601E+0
-6.260E-1	3.513E+0	3.646E+0
-6.293E-1	3.448E+0	3.604E+0
-6.260E-1	3.390E+0	3.565E+0
-6.260E-1	3.393E+0	3.630E+0
-6.277E-1	3.341E+0	3.542E+0
-6.309E-1	3.481E+0	3.588E+0
-6.260E-1	3.448E+0	3.698E+0
-6.277E-1	3.413E+0	3.539E+0
-6.244E-1	3.435E+0	3.614E+0
-6.293E-1	3.435E+0	3.607E+0
-6.244E-1	3.432E+0	3.575E+0
-6.277E-1	3.445E+0	3.581E+0
-6.277E-1	3.439E+0	3.630E+0
-6.309E-1	3.445E+0	3.568E+0
-6.260E-1	3.484E+0	3.620E+0
-6.277E-1	3.478E+0	3.607E+0
-6.293E-1	3.377E+0	3.529E+0
-6.325E-1	3.497E+0	3.614E+0
-6.260E-1	3.461E+0	3.585E+0
-6.277E-1	3.390E+0	3.529E+0
-6.277E-1	3.455E+0	3.627E+0
-6.277E-1	3.468E+0	3.643E+0
-6.260E-1	3.445E+0	3.594E+0
-6.293E-1	3.442E+0	3.529E+0
-6.260E-1	3.426E+0	3.585E+0
-6.309E-1	3.432E+0	3.568E+0
-6.260E-1	3.494E+0	3.585E+0
-6.293E-1	3.474E+0	3.633E+0
-6.260E-1	3.442E+0	3.659E+0
-6.309E-1	3.487E+0	3.659E+0
-6.244E-1	3.361E+0	3.575E+0
-6.277E-1	3.452E+0	3.555E+0
-6.244E-1	3.507E+0	3.685E+0
-6.277E-1	3.468E+0	3.633E+0
-6.260E-1	3.419E+0	3.552E+0
-6.260E-1	3.422E+0	3.542E+0
-6.260E-1	3.426E+0	3.601E+0
-6.293E-1	3.448E+0	3.604E+0
-6.260E-1	3.474E+0	3.588E+0
-6.277E-1	3.481E+0	3.614E+0
-6.260E-1	3.435E+0	3.562E+0
-6.293E-1	3.442E+0	3.539E+0
-6.228E-1	3.409E+0	3.643E+0
-6.260E-1	3.481E+0	3.604E+0
-6.277E-1	3.494E+0	3.562E+0
-6.309E-1	3.491E+0	3.669E+0
-6.228E-1	3.474E+0	3.578E+0
-6.260E-1	3.445E+0	3.585E+0
-6.228E-1	3.396E+0	3.598E+0
-6.277E-1	3.403E+0	3.588E+0
-6.212E-1	3.432E+0	3.520E+0
-6.260E-1	3.442E+0	3.614E+0
-6.244E-1	3.413E+0	3.637E+0
-6.293E-1	3.461E+0	3.695E+0
-6.260E-1	3.491E+0	3.672E+0
-6.277E-1	3.494E+0	3.546E+0
-6.244E-1	3.507E+0	3.549E+0
-6.277E-1	3.387E+0	3.601E+0
-6.244E-1	3.491E+0	3.643E+0
-6.260E-1	3.419E+0	3.617E+0
-6.260E-1	3.562E+0	3.585E+0
-6.309E-1	3.442E+0	3.507E+0
-6.228E-1	3.517E+0	3.559E+0
-6.212E-1	3.494E+0	3.578E+0
-6.277E-1	3.371E+0	3.555E+0
-6.277E-1	3.458E+0	3.585E+0
-6.244E-1	3.504E+0	3.552E+0
-6.244E-1	3.491E+0	3.591E+0
-6.260E-1	3.445E+0	3.533E+0
-6.293E-1	3.500E+0	3.617E+0
-6.228E-1	3.452E+0	3.594E+0
-6.260E-1	3.494E+0	3.572E+0
-6.277E-1	3.494E+0	3.601E+0
-6.277E-1	3.439E+0	3.604E+0
-6.244E-1	3.429E+0	3.585E+0
-6.244E-1	3.351E+0	3.565E+0
-6.260E-1	3.504E+0	3.614E+0
-6.277E-1	3.396E+0	3.662E+0
-6.228E-1	3.439E+0	3.591E+0
-6.228E-1	3.416E+0	3.672E+0
-6.277E-1	3.494E+0	3.630E+0
-6.260E-1	3.380E+0	3.627E+0
-6.244E-1	3.536E+0	3.598E+0
-6.244E-1	3.422E+0	3.607E+0
-6.244E-1	3.445E+0	3.594E+0
-6.244E-1	3.432E+0	3.546E+0
-6.228E-1	3.500E+0	3.549E+0
-6.212E-1	3.452E+0	3.484E+0
-6.260E-1	3.474E+0	3.624E+0
-6.260E-1	3.442E+0	3.555E+0
-6.212E-1	3.455E+0	3.650E+0
-6.228E-1	3.478E+0	3.529E+0
-6.228E-1	3.419E+0	3.568E+0
-6.277E-1	3.364E+0	3.581E+0
-6.228E-1	3.526E+0	3.504E+0
-6.228E-1	3.481E+0	3.601E+0
-6.244E-1	3.465E+0	3.588E+0
-6.244E-1	3.487E+0	3.601E+0
-6.228E-1	3.426E+0	3.588E+0
-6.228E-1	3.471E+0	3.604E+0
-6.260E-1	3.458E+0	3.562E+0
-6.260E-1	3.452E+0	3.604E+0
-6.228E-1	3.487E+0	3.562E+0
-6.212E-1	3.461E+0	3.620E+0
-6.244E-1	3.494E+0	3.637E+0
-6.260E-1	3.474E+0	3.624E+0
-6.244E-1	3.445E+0	3.643E+0
-6.179E-1	3.445E+0	3.562E+0
-6.244E-1	3.332E+0	3.611E+0
-6.277E-1	3.455E+0	3.581E+0
-6.277E-1	3.497E+0	3.611E+0
-6.196E-1	3.400E+0	3.523E+0
-6.244E-1	3.487E+0	3.643E+0
-6.244E-1	3.374E+0	3.536E+0
-6.260E-1	3.426E+0	3.624E+0
-6.212E-1	3.332E+0	3.588E+0
-6.244E-1	3.413E+0	3.552E+0
-6.260E-1	3.484E+0	3.555E+0
-6.244E-1	3.435E+0	3.614E+0
-6.212E-1	3.455E+0	3.598E+0
-6.244E-1	3.409E+0	3.624E+0
-6.244E-1	3.432E+0	3.578E+0
-6.228E-1	3.432E+0	3.617E+0
-6.228E-1	3.500E+0	3.624E+0
-6.277E-1	3.419E+0	3.698E+0
-6.228E-1	3.406E+0	3.581E+0
-6.277E-1	3.400E+0	3.594E+0
-6.228E-1	3.465E+0	3.646E+0
-6.260E-1	3.409E+0	3.620E+0
-6.244E-1	3.471E+0	3.617E+0
-6.228E-1	3.429E+0	3.659E+0
-6.212E-1	3.403E+0	3.653E+0
-6.244E-1	3.413E+0	3.630E+0
-6.228E-1	3.458E+0	3.637E+0
-6.260E-1	3.497E+0	3.513E+0
-6.196E-1	3.465E+0	3.650E+0
-6.277E-1	3.513E+0	3.601E+0
-6.228E-1	3.500E+0	3.682E+0
-6.244E-1	3.491E+0	3.627E+0
-6.212E-1	3.448E+0	3.643E+0
-6.244E-1	3.529E+0	3.614E+0
-6.244E-1	3.458E+0	3.591E+0
-6.244E-1	3.439E+0	3.575E+0
-6.212E-1	3.471E+0	3.562E+0
-6.228E-1	3.517E+0	3.643E+0
-6.260E-1	3.439E+0	3.604E+0
-6.244E-1	3.465E+0	3.513E+0
-6.212E-1	3.413E+0	3.640E+0
-6.228E-1	3.367E+0	3.601E+0
-6.244E-1	3.396E+0	3.627E+0
-6.244E-1	3.429E+0	3.630E+0
-6.228E-1	3.452E+0	3.607E+0
-6.212E-1	3.406E+0	3.591E+0
-6.260E-1	3.481E+0	3.643E+0
-6.212E-1	3.455E+0	3.656E+0
-6.228E-1	3.448E+0	3.617E+0
-6.212E-1	3.455E+0	3.611E+0
-6.244E-1	3.471E+0	3.650E+0
-6.244E-1	3.426E+0	3.588E+0
-6.212E-1	3.471E+0	3.562E+0
-6.228E-1	3.471E+0	3.653E+0
-6.228E-1	3.435E+0	3.588E+0
-6.212E-1	3.461E+0	3.620E+0
-6.228E-1	3.406E+0	3.620E+0
-6.260E-1	3.445E+0	3.581E+0
-6.228E-1	3.445E+0	3.633E+0
-6.212E-1	3.494E+0	3.611E+0
-6.179E-1	3.465E+0	3.653E+0
-6.244E-1	3.422E+0	3.627E+0
-6.260E-1	3.526E+0	3.627E+0
-6.212E-1	3.455E+0	3.536E+0
-6.212E-1	3.465E+0	3.611E+0
-6.244E-1	3.416E+0	3.585E+0
-6.212E-1	3.400E+0	3.549E+0
-6.196E-1	3.448E+0	3.669E+0
-6.244E-1	3.465E+0	3.549E+0
-6.228E-1	3.358E+0	3.523E+0
-6.244E-1	3.478E+0	3.568E+0
-6.196E-1	3.422E+0	3.581E+0
-6.196E-1	3.426E+0	3.568E+0
-6.244E-1	3.426E+0	3.630E+0
-6.244E-1	3.409E+0	3.594E+0
-6.212E-1	3.432E+0	3.650E+0
-6.228E-1	3.413E+0	3.588E+0
-6.196E-1	3.422E+0	3.627E+0
-6.277E-1	3.461E+0	3.630E+0
-6.212E-1	3.419E+0	3.650E+0
-6.196E-1	3.384E+0	3.581E+0
-6.212E-1	3.487E+0	3.620E+0
-6.244E-1	3.422E+0	3.637E+0
-6.196E-1	3.416E+0	3.552E+0
-6.228E-1	3.484E+0	3.627E+0
-6.212E-1	3.445E+0	3.594E+0
-6.244E-1	3.465E+0	3.731E+0
-6.196E-1	3.481E+0	3.581E+0
-6.228E-1	3.432E+0	3.611E+0
-6.212E-1	3.426E+0	3.581E+0
-6.244E-1	3.513E+0	3.633E+0
-6.196E-1	3.481E+0	3.620E+0
-6.196E-1	3.497E+0	3.659E+0
-6.212E-1	3.396E+0	3.711E+0
-6.244E-1	3.416E+0	3.585E+0
-6.179E-1	3.439E+0	3.617E+0
-6.196E-1	3.439E+0	3.633E+0
-6.196E-1	3.315E+0	3.624E+0
-6.228E-1	3.468E+0	3.536E+0
-6.179E-1	3.468E+0	3.646E+0
-6.179E-1	3.448E+0	3.630E+0
-6.212E-1	3.387E+0	3.559E+0
-6.212E-1	3.458E+0	3.575E+0
-6.196E-1	3.435E+0	3.504E+0
-6.179E-1	3.416E+0	3.533E+0
-6.196E-1	3.471E+0	3.666E+0
-6.244E-1	3.384E+0	3.568E+0
-6.212E-1	3.481E+0	3.643E+0
-6.196E-1	3.400E+0	3.565E+0
-6.196E-1	3.481E+0	3.659E+0
-6.244E-1	3.422E+0	3.591E+0
-6.163E-1	3.429E+0	3.637E+0
-6.179E-1	3.523E+0	3.594E+0
-6.196E-1	3.426E+0	3.572E+0
-6.244E-1	3.448E+0	3.552E+0
-6.196E-1	3.465E+0	3.643E+0
-6.212E-1	3.458E+0	3.562E+0
-6.196E-1	3.400E+0	3.620E+0
-6.228E-1	3.409E+0	3.640E+0
-6.196E-1	3.507E+0	3.546E+0
-6.179E-1	3.452E+0	3.620E+0
-6.179E-1	3.406E+0	3.581E+0
-6.228E-1	3.465E+0	3.601E+0
-6.196E-1	3.442E+0	3.643E+0
-6.163E-1	3.500E+0	3.659E+0
-6.228E-1	3.429E+0	3.559E+0
-6.244E-1	3.461E+0	3.611E+0
-6.196E-1	3.513E+0	3.588E+0
-6.179E-1	3.461E+0	3.575E+0
-6.212E-1	3.419E+0	3.637E+0
-6.196E-1	3.396E+0	3.640E+0
-6.179E-1	3.400E+0	3.614E+0
-6.196E-1	3.461E+0	3.559E+0
-6.196E-1	3.426E+0	3.643E+0
-6.228E-1	3.390E+0	3.630E+0
-6.196E-1	3.403E+0	3.637E+0
-6.179E-1	3.435E+0	3.591E+0
-6.196E-1	3.484E+0	3.601E+0
-6.228E-1	3.432E+0	3.620E+0
-6.212E-1	3.497E+0	3.549E+0
-6.196E-1	3.419E+0	3.552E+0
-6.212E-1	3.384E+0	3.685E+0
-6.244E-1	3.562E+0	3.591E+0
-6.179E-1	3.452E+0	3.598E+0
-6.179E-1	3.409E+0	3.653E+0
-6.228E-1	3.416E+0	3.439E+0
-6.212E-1	3.452E+0	3.620E+0
-6.179E-1	3.374E+0	3.633E+0
-6.163E-1	3.484E+0	3.549E+0
-6.196E-1	3.455E+0	3.562E+0
-6.228E-1	3.471E+0	3.565E+0
-6.196E-1	3.452E+0	3.607E+0
-6.179E-1	3.491E+0	3.650E+0
-6.196E-1	3.484E+0	3.617E+0
-6.228E-1	3.351E+0	3.650E+0
-6.212E-1	3.491E+0	3.630E+0
-6.179E-1	3.484E+0	3.572E+0
-6.179E-1	3.529E+0	3.637E+0
-6.196E-1	3.445E+0	3.650E+0
-6.179E-1	3.396E+0	3.614E+0
-6.163E-1	3.504E+0	3.523E+0
-6.163E-1	3.458E+0	3.653E+0
-6.196E-1	3.422E+0	3.572E+0
-6.196E-1	3.517E+0	3.555E+0
-6.147E-1	3.494E+0	3.614E+0
-6.196E-1	3.526E+0	3.675E+0
-6.212E-1	3.465E+0	3.533E+0
-6.196E-1	3.406E+0	3.568E+0
-6.147E-1	3.458E+0	3.760E+0
-6.196E-1	3.396E+0	3.565E+0
-6.196E-1	3.455E+0	3.481E+0
-6.179E-1	3.504E+0	3.581E+0
-6.179E-1	3.526E+0	3.575E+0
-6.228E-1	3.494E+0	3.555E+0
-6.212E-1	3.504E+0	3.546E+0
-6.212E-1	3.487E+0	3.575E+0
-6.163E-1	3.442E+0	3.510E+0
-6.212E-1	3.439E+0	3.591E+0
-6.196E-1	3.491E+0	3.565E+0
-6.196E-1	3.461E+0	3.640E+0
-6.163E-1	3.481E+0	3.656E+0
-6.196E-1	3.455E+0	3.604E+0
-6.179E-1	3.400E+0	3.611E+0
-6.179E-1	3.468E+0	3.643E+0
-6.131E-1	3.409E+0	3.594E+0
-6.179E-1	3.426E+0	3.624E+0
-6.179E-1	3.332E+0	3.620E+0
-6.212E-1	3.416E+0	3.533E+0
-6.147E-1	3.439E+0	3.594E+0
-6.179E-1	3.461E+0	3.601E+0
-6.196E-1	3.429E+0	3.591E+0
-6.196E-1	3.487E+0	3.640E+0
-6.163E-1	3.442E+0	3.617E+0
-6.212E-1	3.452E+0	3.546E+0
-6.196E-1	3.461E+0	3.568E+0
-6.196E-1	3.517E+0	3.529E+0
-6.163E-1	3.374E+0	3.637E+0
-6.179E-1	3.413E+0	3.607E+0
-6.196E-1	3.416E+0	3.562E+0
-6.163E-1	3.526E+0	3.533E+0
-6.163E-1	3.445E+0	3.611E+0
-6.179E-1	3.465E+0	3.565E+0
-6.179E-1	3.504E+0	3.640E+0
-6.179E-1	3.396E+0	3.581E+0
-6.163E-1	3.377E+0	3.572E+0
-6.196E-1	3.429E+0	3.585E+0
-6.179E-1	3.452E+0	3.633E+0
-6.163E-1	3.403E+0	3.578E+0
-6.163E-1	3.465E+0	3.659E+0
-6.179E-1	3.507E+0	3.578E+0
-6.163E-1	3.403E+0	3.598E+0
-6.196E-1	3.471E+0	3.637E+0
-6.131E-1	3.487E+0	3.588E+0
-6.212E-1	3.461E+0	3.578E+0
-6.163E-1	3.442E+0	3.604E+0
-6.163E-1	3.442E+0	3.572E+0
-6.163E-1	3.374E+0	3.536E+0
-6.179E-1	3.494E+0	3.529E+0
-6.228E-1	3.426E+0	3.533E+0
-6.163E-1	3.403E+0	3.672E+0
-6.147E-1	3.422E+0	3.659E+0
-6.196E-1	3.455E+0	3.552E+0
-6.179E-1	3.445E+0	3.549E+0
-6.147E-1	3.413E+0	3.578E+0
-6.163E-1	3.435E+0	3.568E+0
-6.179E-1	3.471E+0	3.646E+0
-6.179E-1	3.426E+0	3.555E+0
-6.147E-1	3.458E+0	3.559E+0
-6.163E-1	3.419E+0	3.630E+0
-6.163E-1	3.494E+0	3.552E+0
-6.179E-1	3.497E+0	3.578E+0
-6.147E-1	3.435E+0	3.568E+0
-6.163E-1	3.413E+0	3.688E+0
-6.196E-1	3.439E+0	3.688E+0
-6.196E-1	3.452E+0	3.487E+0
-6.163E-1	3.484E+0	3.578E+0
-6.131E-1	3.429E+0	3.601E+0
-6.163E-1	3.513E+0	3.627E+0
-6.179E-1	3.468E+0	3.555E+0
-6.147E-1	3.371E+0	3.633E+0
-6.163E-1	3.481E+0	3.575E+0
-6.147E-1	3.461E+0	3.513E+0
-6.196E-1	3.491E+0	3.526E+0
-6.147E-1	3.387E+0	3.650E+0
-6.147E-1	3.448E+0	3.562E+0
-6.179E-1	3.442E+0	3.591E+0
-6.179E-1	3.474E+0	3.594E+0
-6.163E-1	3.400E+0	3.669E+0
-6.163E-1	3.504E+0	3.585E+0
-6.131E-1	3.452E+0	3.611E+0
-6.196E-1	3.432E+0	3.552E+0
-6.114E-1	3.455E+0	3.698E+0
-6.147E-1	3.513E+0	3.533E+0
-6.163E-1	3.504E+0	3.601E+0
-6.179E-1	3.406E+0	3.630E+0
-6.196E-1	3.413E+0	3.572E+0
-6.147E-1	3.458E+0	3.650E+0
-6.163E-1	3.396E+0	3.617E+0
-6.196E-1	3.435E+0	3.611E+0
-6.147E-1	3.455E+0	3.575E+0
-6.163E-1	3.461E+0	3.653E+0
-6.114E-1	3.448E+0	3.627E+0
-6.163E-1	3.403E+0	3.607E+0
-6.131E-1	3.426E+0	3.575E+0
-6.179E-1	3.481E+0	3.572E+0
-6.163E-1	3.442E+0	3.542E+0
-6.179E-1	3.474E+0	3.598E+0
-6.114E-1	3.455E+0	3.513E+0
-6.163E-1	3.422E+0	3.504E+0
-6.163E-1	3.452E+0	3.578E+0
-6.179E-1	3.520E+0	3.539E+0
-6.147E-1	3.484E+0	3.575E+0
-6.147E-1	3.419E+0	3.624E+0
-6.114E-1	3.380E+0	3.575E+0
-6.179E-1	3.448E+0	3.650E+0
-6.147E-1	3.377E+0	3.526E+0
-6.147E-1	3.439E+0	3.617E+0
-6.147E-1	3.494E+0	3.633E+0
-6.179E-1	3.500E+0	3.542E+0
-6.131E-1	3.435E+0	3.549E+0
-6.147E-1	3.491E+0	3.598E+0
-6.114E-1	3.429E+0	3.565E+0
-6.196E-1	3.448E+0	3.578E+0
-6.131E-1	3.403E+0	3.692E+0
-6.147E-1	3.406E+0	3.546E+0
-6.147E-1	3.461E+0	3.572E+0
-6.179E-1	3.419E+0	3.533E+0
-6.131E-1	3.403E+0	3.533E+0
-6.163E-1	3.393E+0	3.672E+0
-6.131E-1	3.406E+0	3.659E+0
-6.163E-1	3.435E+0	3.627E+0
-6.131E-1	3.448E+0	3.640E+0
-6.163E-1	3.406E+0	3.611E+0
-6.163E-1	3.416E+0	3.546E+0
-6.196E-1	3.403E+0	3.601E+0
-6.131E-1	3.435E+0	3.620E+0
-6.098E-1	3.354E+0	3.572E+0
-6.131E-1	3.419E+0	3.588E+0
-6.163E-1	3.435E+0	3.591E+0
-6.131E-1	3.403E+0	3.650E+0
-6.147E-1	3.435E+0	3.640E+0
-6.147E-1	3.481E+0	3.630E+0
-6.196E-1	3.422E+0	3.617E+0
-6.147E-1	3.484E+0	3.565E+0
-6.163E-1	3.455E+0	3.630E+0
-6.147E-1	3.497E+0	3.552E+0
-6.179E-1	3.448E+0	3.559E+0
-6.147E-1	3.474E+0	3.520E+0
-6.147E-1	3.487E+0	3.630E+0
-6.179E-1	3.474E+0	3.598E+0
-6.147E-1	3.435E+0	3.633E+0
-6.147E-1	3.513E+0	3.604E+0
-6.131E-1	3.487E+0	3.607E+0
-6.147E-1	3.481E+0	3.604E+0
-6.163E-1	3.458E+0	3.594E+0
-6.147E-1	3.384E+0	3.594E+0
-6.114E-1	3.452E+0	3.688E+0
-6.163E-1	3.481E+0	3.627E+0
-6.163E-1	3.426E+0	3.607E+0
-6.147E-1	3.468E+0	3.572E+0
-6.131E-1	3.533E+0	3.604E+0
-6.163E-1	3.435E+0	3.517E+0
-6.163E-1	3.455E+0	3.656E+0
-6.147E-1	3.361E+0	3.637E+0
-6.114E-1	3.500E+0	3.614E+0
-6.131E-1	3.478E+0	3.568E+0
-6.147E-1	3.367E+0	3.546E+0
-6.131E-1	3.367E+0	3.578E+0
-6.114E-1	3.439E+0	3.591E+0
-6.147E-1	3.500E+0	3.581E+0
-6.147E-1	3.406E+0	3.617E+0
-6.147E-1	3.474E+0	3.581E+0
-6.114E-1	3.445E+0	3.575E+0
-6.163E-1	3.575E+0	3.653E+0
-6.163E-1	3.504E+0	3.581E+0
-6.147E-1	3.465E+0	3.591E+0
-6.163E-1	3.432E+0	3.588E+0
-6.163E-1	3.487E+0	3.598E+0
-6.147E-1	3.458E+0	3.598E+0
-6.147E-1	3.429E+0	3.598E+0
-6.114E-1	3.393E+0	3.630E+0
-6.131E-1	3.520E+0	3.594E+0
-6.131E-1	3.419E+0	3.659E+0
-6.131E-1	3.429E+0	3.604E+0
-6.114E-1	3.413E+0	3.575E+0
-6.147E-1	3.442E+0	3.646E+0
-6.147E-1	3.497E+0	3.601E+0
-6.131E-1	3.380E+0	3.607E+0
-6.082E-1	3.448E+0	3.546E+0
-6.147E-1	3.400E+0	3.607E+0
-6.147E-1	3.510E+0	3.604E+0
-6.147E-1	3.455E+0	3.517E+0
-6.131E-1	3.406E+0	3.529E+0
-6.131E-1	3.452E+0	3.562E+0
-6.147E-1	3.487E+0	3.624E+0
-6.163E-1	3.452E+0	3.591E+0
-6.131E-1	3.445E+0	3.585E+0
-6.147E-1	3.481E+0	3.471E+0
-6.179E-1	3.419E+0	3.562E+0
-6.147E-1	3.455E+0	3.575E+0
-6.098E-1	3.439E+0	3.611E+0
-6.147E-1	3.455E+0	3.627E+0
-6.114E-1	3.471E+0	3.682E+0
-6.131E-1	3.426E+0	3.624E+0
-6.082E-1	3.448E+0	3.653E+0
-6.163E-1	3.393E+0	3.620E+0
-6.131E-1	3.445E+0	3.627E+0
-6.114E-1	3.478E+0	3.601E+0
-6.098E-1	3.536E+0	3.656E+0
-6.131E-1	3.500E+0	3.575E+0
-6.114E-1	3.474E+0	3.630E+0
-6.114E-1	3.345E+0	3.562E+0
-6.131E-1	3.458E+0	3.562E+0
-6.147E-1	3.536E+0	3.591E+0
-6.163E-1	3.442E+0	3.627E+0
-6.114E-1	3.452E+0	3.659E+0
-6.114E-1	3.478E+0	3.640E+0
-6.131E-1	3.445E+0	3.646E+0
-6.147E-1	3.468E+0	3.552E+0
-6.098E-1	3.439E+0	3.617E+0
-6.114E-1	3.387E+0	3.591E+0
-6.114E-1	3.513E+0	3.659E+0
-6.147E-1	3.542E+0	3.624E+0
-6.114E-1	3.461E+0	3.555E+0
-6.082E-1	3.445E+0	3.620E+0
-6.131E-1	3.471E+0	3.614E+0
-6.147E-1	3.432E+0	3.604E+0
-6.114E-1	3.400E+0	3.598E+0
-6.098E-1	3.432E+0	3.578E+0
-6.114E-1	3.393E+0	3.572E+0
-6.163E-1	3.461E+0	3.747E+0
-6.131E-1	3.419E+0	3.507E+0
-6.098E-1	3.439E+0	3.617E+0
-6.147E-1	3.448E+0	3.581E+0
-6.131E-1	3.520E+0	3.568E+0
-6.131E-1	3.474E+0	3.604E+0
-6.114E-1	3.468E+0	3.575E+0
-6.131E-1	3.416E+0	3.607E+0
-6.147E-1	3.455E+0	3.604E+0
-6.131E-1	3.377E+0	3.529E+0
-6.114E-1	3.455E+0	3.562E+0
-6.114E-1	3.432E+0	3.601E+0
-6.131E-1	3.429E+0	3.640E+0
-6.098E-1	3.409E+0	3.575E+0
-6.114E-1	3.409E+0	3.630E+0
-6.131E-1	3.513E+0	3.510E+0
-6.131E-1	3.461E+0	3.578E+0
-6.082E-1	3.481E+0	3.578E+0
-6.082E-1	3.390E+0	3.594E+0
-6.131E-1	3.422E+0	3.601E+0
-6.147E-1	3.461E+0	3.708E+0
-6.098E-1	3.461E+0	3.598E+0
-6.066E-1	3.416E+0	3.552E+0
-6.098E-1	3.468E+0	3.539E+0
-6.163E-1	3.487E+0	3.669E+0
-6.098E-1	3.500E+0	3.614E+0
-6.147E-1	3.390E+0	3.588E+0
-6.098E-1	3.474E+0	3.539E+0
-6.114E-1	3.400E+0	3.594E+0
-6.114E-1	3.474E+0	3.594E+0
-6.082E-1	3.468E+0	3.588E+0
-6.114E-1	3.500E+0	3.555E+0
-6.131E-1	3.448E+0	3.591E+0
-6.114E-1	3.465E+0	3.552E+0
-6.114E-1	3.377E+0	3.533E+0
-6.098E-1	3.413E+0	3.549E+0
-6.114E-1	3.461E+0	3.585E+0
-6.098E-1	3.536E+0	3.549E+0
-6.114E-1	3.413E+0	3.588E+0
-6.114E-1	3.413E+0	3.572E+0
-6.131E-1	3.452E+0	3.517E+0
-6.082E-1	3.497E+0	3.646E+0
-6.131E-1	3.452E+0	3.578E+0
-6.098E-1	3.406E+0	3.594E+0
-6.114E-1	3.500E+0	3.585E+0
-6.114E-1	3.458E+0	3.601E+0
-6.114E-1	3.419E+0	3.588E+0
-6.082E-1	3.435E+0	3.568E+0
-6.131E-1	3.435E+0	3.607E+0
-6.098E-1	3.474E+0	3.559E+0
-6.098E-1	3.500E+0	3.617E+0
-6.050E-1	3.422E+0	3.630E+0
-6.131E-1	3.400E+0	3.601E+0
-6.082E-1	3.400E+0	3.624E+0
-6.082E-1	3.426E+0	3.650E+0
-6.114E-1	3.455E+0	3.588E+0
-6.147E-1	3.461E+0	3.611E+0
-6.066E-1	3.435E+0	3.546E+0
-6.066E-1	3.484E+0	3.659E+0
-6.082E-1	3.458E+0	3.581E+0
-6.131E-1	3.426E+0	3.598E+0
-6.082E-1	3.396E+0	3.565E+0
-6.082E-1	3.471E+0	3.611E+0
-6.098E-1	3.471E+0	3.559E+0
-6.131E-1	3.452E+0	3.604E+0
-6.082E-1	3.429E+0	3.526E+0
-6.066E-1	3.520E+0	3.546E+0
-6.098E-1	3.403E+0	3.581E+0
-6.179E-1	3.400E+0	3.555E+0
-6.098E-1	3.384E+0	3.611E+0
-6.114E-1	3.585E+0	3.601E+0
-6.082E-1	3.439E+0	3.591E+0
-6.114E-1	3.426E+0	3.685E+0
-6.066E-1	3.562E+0	3.591E+0
-6.082E-1	3.497E+0	3.572E+0
-6.131E-1	3.461E+0	3.627E+0
-6.114E-1	3.455E+0	3.611E+0
-6.066E-1	3.439E+0	3.565E+0
-6.114E-1	3.513E+0	3.555E+0
-6.098E-1	3.471E+0	3.594E+0
-6.114E-1	3.403E+0	3.624E+0
-6.082E-1	3.361E+0	3.578E+0
-6.082E-1	3.468E+0	3.575E+0
-6.082E-1	3.409E+0	3.656E+0
-6.082E-1	3.429E+0	3.594E+0
-6.066E-1	3.465E+0	3.581E+0
-6.082E-1	3.478E+0	3.666E+0
-6.098E-1	3.461E+0	3.594E+0
-6.114E-1	3.435E+0	3.581E+0
-6.098E-1	3.448E+0	3.659E+0
-6.114E-1	3.396E+0	3.630E+0
-6.098E-1	3.387E+0	3.620E+0
-6.114E-1	3.429E+0	3.598E+0
-6.082E-1	3.478E+0	3.611E+0
-6.050E-1	3.484E+0	3.598E+0
-6.066E-1	3.384E+0	3.630E+0
-6.098E-1	3.435E+0	3.529E+0
-6.066E-1	3.422E+0	3.513E+0
-6.082E-1	3.474E+0	3.568E+0
-6.114E-1	3.471E+0	3.559E+0
-6.098E-1	3.429E+0	3.598E+0
-6.114E-1	3.416E+0	3.581E+0
-6.082E-1	3.416E+0	3.620E+0
-6.098E-1	3.507E+0	3.555E+0
-6.098E-1	3.478E+0	3.598E+0
-6.114E-1	3.416E+0	3.624E+0
-6.098E-1	3.491E+0	3.546E+0
-6.098E-1	3.445E+0	3.630E+0
-6.114E-1	3.448E+0	3.620E+0
-6.082E-1	3.487E+0	3.575E+0
-6.082E-1	3.354E+0	3.591E+0
-6.114E-1	3.426E+0	3.656E+0
-6.098E-1	3.351E+0	3.614E+0
-6.098E-1	3.455E+0	3.585E+0
-6.050E-1	3.452E+0	3.624E+0
-6.066E-1	3.422E+0	3.637E+0
-6.114E-1	3.416E+0	3.555E+0
-6.082E-1	3.465E+0	3.575E+0
-6.082E-1	3.406E+0	3.572E+0
-6.098E-1	3.380E+0	3.546E+0
-6.098E-1	3.406E+0	3.637E+0
-6.098E-1	3.409E+0	3.585E+0
-6.050E-1	3.455E+0	3.659E+0
-6.114E-1	3.429E+0	3.591E+0
-6.098E-1	3.406E+0	3.598E+0
-6.082E-1	3.458E+0	3.630E+0
-6.082E-1	3.487E+0	3.646E+0
-6.082E-1	3.520E+0	3.585E+0
-6.082E-1	3.461E+0	3.607E+0
-6.082E-1	3.455E+0	3.607E+0
-6.082E-1	3.471E+0	3.601E+0
-6.131E-1	3.442E+0	3.607E+0
-6.114E-1	3.406E+0	3.653E+0
-6.098E-1	3.416E+0	3.601E+0
-6.033E-1	3.419E+0	3.682E+0
-6.147E-1	3.491E+0	3.594E+0
-6.098E-1	3.384E+0	3.552E+0
-6.082E-1	3.452E+0	3.604E+0
-6.033E-1	3.413E+0	3.685E+0
-6.098E-1	3.455E+0	3.685E+0
-6.066E-1	3.465E+0	3.617E+0
-6.082E-1	3.478E+0	3.614E+0
-6.050E-1	3.380E+0	3.546E+0
-6.098E-1	3.422E+0	3.646E+0
-6.114E-1	3.442E+0	3.591E+0
-6.066E-1	3.458E+0	3.552E+0
-6.066E-1	3.465E+0	3.607E+0
-6.098E-1	3.452E+0	3.598E+0
-6.082E-1	3.442E+0	3.549E+0
-6.114E-1	3.393E+0	3.598E+0
-6.098E-1	3.429E+0	3.627E+0
-6.098E-1	3.478E+0	3.542E+0
-6.098E-1	3.409E+0	3.607E+0
-6.082E-1	3.371E+0	3.669E+0
-6.050E-1	3.474E+0	3.604E+0
-6.114E-1	3.429E+0	3.552E+0
-6.098E-1	3.371E+0	3.520E+0
-6.066E-1	3.452E+0	3.614E+0
-6.050E-1	3.367E+0	3.598E+0
-6.082E-1	3.435E+0	3.627E+0
-6.082E-1	3.422E+0	3.546E+0
-6.098E-1	3.507E+0	3.546E+0
-6.050E-1	3.439E+0	3.611E+0
-6.066E-1	3.439E+0	3.675E+0
-6.066E-1	3.468E+0	3.630E+0
-6.050E-1	3.439E+0	3.542E+0
-6.050E-1	3.445E+0	3.542E+0
-6.082E-1	3.487E+0	3.588E+0
-6.098E-1	3.439E+0	3.624E+0
-6.114E-1	3.452E+0	3.585E+0
-6.050E-1	3.432E+0	3.640E+0
-6.050E-1	3.432E+0	3.588E+0
[truncated: 72,972 more rows]
