# Supplementary material for: Improved ANAP incorporation and VCF analysis reveal details of P2X7 current facilitation and a limited conformational interplay between ATP binding and the intracellular ballast domain
Source: eLife. 2023 Jan 4;12:e82479. doi: 10.7554/eLife.82479 (PMC9859053; doi:10.7554/eLife.82479)
Supplement: Figure 3—figure supplement 3—source data 2. [file elife-82479-fig3-figsupp3-data2.zip › Figure-3_figure-supplement-3_source-data-2/DeltaCys-constructs/k04/05.csv]

-2.741E-1	9.112E+0	2.000E+1
-2.708E-1	9.177E+0	2.003E+1
-2.725E-1	8.950E+0	2.003E+1
-2.757E-1	8.957E+0	2.002E+1
-2.692E-1	8.944E+0	2.021E+1
-2.741E-1	9.051E+0	2.012E+1
-2.741E-1	9.167E+0	2.017E+1
-2.741E-1	9.116E+0	2.020E+1
-2.708E-1	9.138E+0	2.015E+1
-2.692E-1	9.054E+0	1.984E+1
-2.725E-1	8.976E+0	2.006E+1
-2.741E-1	9.093E+0	2.029E+1
-2.692E-1	8.989E+0	2.005E+1
-2.725E-1	9.164E+0	2.003E+1
-2.741E-1	9.018E+0	2.026E+1
-2.741E-1	9.060E+0	2.018E+1
-2.741E-1	9.009E+0	2.017E+1
-2.676E-1	9.119E+0	2.010E+1
-2.757E-1	9.012E+0	2.013E+1
-2.741E-1	8.957E+0	2.021E+1
-2.708E-1	8.979E+0	2.011E+1
-2.725E-1	8.937E+0	2.001E+1
-2.741E-1	8.973E+0	2.003E+1
-2.757E-1	9.034E+0	2.015E+1
-2.708E-1	9.005E+0	2.012E+1
-2.708E-1	8.892E+0	2.022E+1
-2.741E-1	9.060E+0	2.006E+1
-2.757E-1	9.015E+0	2.011E+1
-2.708E-1	8.973E+0	2.010E+1
-2.741E-1	9.012E+0	2.016E+1
-2.741E-1	9.038E+0	2.025E+1
-2.725E-1	9.083E+0	2.013E+1
-2.741E-1	8.963E+0	2.017E+1
-2.692E-1	9.060E+0	2.007E+1
-2.741E-1	8.976E+0	2.024E+1
-2.757E-1	9.044E+0	2.002E+1
-2.708E-1	8.950E+0	2.000E+1
-2.676E-1	9.125E+0	2.006E+1
-2.757E-1	9.025E+0	1.997E+1
-2.757E-1	9.060E+0	2.023E+1
-2.741E-1	8.983E+0	2.011E+1
-2.708E-1	8.996E+0	2.014E+1
-2.741E-1	9.109E+0	2.011E+1
-2.757E-1	8.921E+0	1.998E+1
-2.725E-1	9.073E+0	2.003E+1
-2.692E-1	8.921E+0	2.024E+1
-2.757E-1	9.041E+0	2.008E+1
-2.741E-1	9.080E+0	2.004E+1
-2.708E-1	9.090E+0	2.011E+1
-2.692E-1	8.996E+0	2.007E+1
-2.757E-1	9.015E+0	2.010E+1
-2.741E-1	9.031E+0	2.006E+1
-2.725E-1	8.996E+0	2.005E+1
-2.692E-1	9.109E+0	2.007E+1
-2.741E-1	8.999E+0	2.009E+1
-2.773E-1	8.999E+0	2.014E+1
-2.708E-1	9.054E+0	2.011E+1
-2.692E-1	8.940E+0	2.017E+1
-2.773E-1	9.080E+0	2.021E+1
-2.708E-1	9.099E+0	2.022E+1
-2.725E-1	8.905E+0	2.010E+1
-2.692E-1	9.041E+0	1.999E+1
-2.741E-1	9.093E+0	2.027E+1
-2.725E-1	9.041E+0	2.027E+1
-2.725E-1	9.034E+0	2.018E+1
-2.692E-1	9.129E+0	2.014E+1
-2.708E-1	9.171E+0	2.016E+1
-2.741E-1	9.187E+0	2.021E+1
-2.741E-1	9.073E+0	2.026E+1
-2.692E-1	9.099E+0	1.999E+1
-2.741E-1	9.116E+0	2.015E+1
-2.741E-1	9.125E+0	1.998E+1
-2.708E-1	9.025E+0	2.018E+1
-2.692E-1	8.963E+0	2.005E+1
-2.773E-1	9.070E+0	2.015E+1
-2.725E-1	9.080E+0	2.027E+1
-2.741E-1	9.044E+0	2.019E+1
-2.725E-1	8.999E+0	2.015E+1
-2.757E-1	9.031E+0	1.997E+1
-2.773E-1	9.031E+0	2.002E+1
-2.725E-1	9.161E+0	2.021E+1
-2.692E-1	9.138E+0	2.005E+1
-2.725E-1	9.009E+0	2.009E+1
-2.741E-1	8.950E+0	2.002E+1
-2.741E-1	9.190E+0	2.015E+1
-2.708E-1	9.047E+0	2.015E+1
-2.773E-1	9.054E+0	2.011E+1
-2.757E-1	9.041E+0	2.017E+1
-2.725E-1	9.265E+0	1.999E+1
-2.708E-1	9.086E+0	2.013E+1
-2.741E-1	9.002E+0	2.018E+1
-2.725E-1	9.145E+0	2.012E+1
-2.741E-1	9.077E+0	1.991E+1
-2.741E-1	8.979E+0	2.018E+1
-2.741E-1	9.044E+0	2.012E+1
-2.757E-1	8.927E+0	2.026E+1
-2.725E-1	9.031E+0	2.018E+1
-2.757E-1	9.009E+0	2.004E+1
-2.708E-1	9.021E+0	2.007E+1
-2.741E-1	8.970E+0	2.014E+1
-2.708E-1	8.979E+0	2.024E+1
-2.708E-1	8.960E+0	2.013E+1
-2.708E-1	9.112E+0	2.001E+1
-2.741E-1	9.047E+0	2.017E+1
-2.708E-1	9.051E+0	2.001E+1
-2.741E-1	8.983E+0	2.020E+1
-2.725E-1	8.937E+0	2.006E+1
-2.741E-1	8.976E+0	2.002E+1
-2.708E-1	8.999E+0	2.022E+1
-2.708E-1	9.034E+0	2.019E+1
-2.708E-1	9.103E+0	2.011E+1
-2.741E-1	9.012E+0	2.008E+1
-2.676E-1	9.009E+0	2.030E+1
-2.708E-1	9.193E+0	2.016E+1
-2.708E-1	9.070E+0	2.032E+1
-2.757E-1	9.031E+0	2.006E+1
-2.692E-1	9.021E+0	2.016E+1
-2.708E-1	9.038E+0	2.013E+1
-2.725E-1	9.057E+0	2.007E+1
-2.741E-1	9.064E+0	2.016E+1
-2.692E-1	9.057E+0	2.006E+1
-2.708E-1	9.025E+0	2.013E+1
-2.741E-1	9.057E+0	2.011E+1
-2.773E-1	9.190E+0	2.000E+1
-2.692E-1	9.041E+0	1.991E+1
-2.708E-1	8.989E+0	2.020E+1
-2.725E-1	9.119E+0	2.031E+1
-2.757E-1	9.073E+0	2.010E+1
-2.708E-1	9.015E+0	2.012E+1
-2.708E-1	9.064E+0	2.007E+1
-2.741E-1	9.009E+0	2.015E+1
-2.725E-1	8.976E+0	1.993E+1
-2.708E-1	9.093E+0	2.013E+1
-2.692E-1	8.927E+0	2.006E+1
-2.757E-1	8.895E+0	2.010E+1
-2.725E-1	9.038E+0	2.010E+1
-2.708E-1	9.083E+0	1.994E+1
-2.676E-1	8.882E+0	2.015E+1
-2.725E-1	9.034E+0	2.009E+1
-2.757E-1	8.979E+0	2.014E+1
-2.692E-1	9.096E+0	2.012E+1
-2.692E-1	9.099E+0	2.006E+1
-2.725E-1	8.966E+0	2.001E+1
-2.741E-1	9.005E+0	2.036E+1
-2.741E-1	8.996E+0	1.999E+1
-2.708E-1	8.905E+0	2.000E+1
-2.741E-1	9.099E+0	2.023E+1
-2.725E-1	9.009E+0	2.008E+1
-2.725E-1	9.005E+0	1.999E+1
-2.725E-1	8.979E+0	2.026E+1
-2.708E-1	9.067E+0	2.012E+1
-2.757E-1	8.989E+0	2.010E+1
-2.725E-1	9.054E+0	2.022E+1
-2.692E-1	8.983E+0	2.003E+1
-2.741E-1	9.080E+0	2.001E+1
-2.741E-1	9.034E+0	2.000E+1
-2.708E-1	9.080E+0	2.026E+1
-2.725E-1	8.979E+0	2.017E+1
-2.773E-1	8.957E+0	1.990E+1
-2.741E-1	9.057E+0	2.022E+1
-2.676E-1	9.112E+0	2.005E+1
-2.725E-1	9.184E+0	2.009E+1
-2.773E-1	9.073E+0	2.008E+1
-2.725E-1	8.970E+0	2.002E+1
-2.708E-1	9.038E+0	2.022E+1
-2.708E-1	8.999E+0	2.019E+1
-2.725E-1	8.947E+0	2.019E+1
-2.757E-1	9.038E+0	2.011E+1
-2.692E-1	9.145E+0	2.011E+1
-2.708E-1	9.012E+0	2.026E+1
-2.741E-1	9.119E+0	2.029E+1
-2.725E-1	9.034E+0	2.021E+1
-2.708E-1	8.989E+0	2.001E+1
-2.692E-1	9.002E+0	2.030E+1
-2.708E-1	9.002E+0	2.013E+1
-2.757E-1	9.005E+0	2.014E+1
-2.692E-1	9.129E+0	2.004E+1
-2.725E-1	9.012E+0	2.008E+1
-2.741E-1	8.950E+0	2.014E+1
-2.757E-1	9.015E+0	2.003E+1
-2.676E-1	9.015E+0	2.025E+1
-2.708E-1	9.142E+0	2.010E+1
-2.741E-1	9.051E+0	2.015E+1
-2.741E-1	9.025E+0	2.002E+1
-2.725E-1	9.083E+0	2.028E+1
-2.708E-1	8.989E+0	2.016E+1
-2.725E-1	9.067E+0	2.004E+1
-2.741E-1	9.106E+0	1.999E+1
-2.708E-1	9.038E+0	2.023E+1
-2.692E-1	9.031E+0	2.013E+1
-2.741E-1	9.038E+0	2.029E+1
-2.741E-1	8.970E+0	2.012E+1
-2.708E-1	9.106E+0	1.995E+1
-2.708E-1	9.060E+0	2.015E+1
-2.708E-1	8.976E+0	1.985E+1
-2.741E-1	9.047E+0	2.003E+1
-2.708E-1	8.983E+0	1.996E+1
-2.692E-1	9.044E+0	1.999E+1
-2.741E-1	9.119E+0	2.014E+1
-2.741E-1	9.070E+0	1.998E+1
-2.692E-1	9.132E+0	1.989E+1
-2.692E-1	9.116E+0	2.008E+1
-2.708E-1	9.109E+0	2.003E+1
-2.741E-1	9.015E+0	2.008E+1
-2.725E-1	8.970E+0	1.998E+1
-2.692E-1	9.041E+0	2.003E+1
-2.741E-1	8.966E+0	2.009E+1
-2.708E-1	8.927E+0	2.006E+1
-2.708E-1	8.989E+0	2.009E+1
-2.676E-1	9.018E+0	2.012E+1
-2.725E-1	8.989E+0	2.007E+1
-2.741E-1	9.064E+0	2.015E+1
-2.708E-1	8.973E+0	2.026E+1
-2.692E-1	9.028E+0	2.001E+1
-2.741E-1	9.034E+0	2.000E+1
-2.725E-1	9.093E+0	2.006E+1
-2.692E-1	9.051E+0	2.005E+1
-2.660E-1	9.034E+0	2.019E+1
-2.757E-1	9.099E+0	2.010E+1
-2.741E-1	9.077E+0	2.005E+1
-2.741E-1	9.034E+0	2.001E+1
-2.708E-1	8.986E+0	2.021E+1
-2.741E-1	8.879E+0	2.012E+1
-2.741E-1	9.138E+0	2.014E+1
-2.692E-1	9.057E+0	1.987E+1
-2.660E-1	9.064E+0	2.004E+1
-2.725E-1	9.151E+0	2.009E+1
-2.725E-1	9.184E+0	2.017E+1
-2.725E-1	8.918E+0	2.003E+1
-2.676E-1	8.983E+0	2.015E+1
-2.741E-1	9.067E+0	2.012E+1
-2.725E-1	8.966E+0	2.015E+1
-2.676E-1	9.054E+0	2.012E+1
-2.725E-1	9.034E+0	1.995E+1
-2.725E-1	9.103E+0	2.015E+1
-2.725E-1	8.963E+0	2.013E+1
-2.708E-1	9.099E+0	2.005E+1
-2.692E-1	8.940E+0	2.022E+1
-2.725E-1	9.028E+0	2.005E+1
-2.741E-1	9.073E+0	2.011E+1
-2.708E-1	8.966E+0	2.003E+1
-2.708E-1	8.963E+0	2.002E+1
-2.741E-1	9.060E+0	1.995E+1
-2.725E-1	9.002E+0	2.011E+1
-2.676E-1	8.966E+0	2.001E+1
-2.692E-1	9.047E+0	1.995E+1
-2.725E-1	9.028E+0	2.000E+1
-2.741E-1	9.031E+0	2.016E+1
-2.676E-1	8.953E+0	2.009E+1
-2.708E-1	8.966E+0	2.002E+1
-2.741E-1	9.070E+0	2.021E+1
-2.725E-1	9.096E+0	1.995E+1
-2.708E-1	9.009E+0	2.006E+1
-2.708E-1	9.135E+0	2.012E+1
-2.741E-1	9.060E+0	2.008E+1
-2.725E-1	9.177E+0	2.013E+1
-2.676E-1	9.034E+0	2.003E+1
-2.708E-1	9.064E+0	2.000E+1
-2.757E-1	9.073E+0	2.013E+1
-2.725E-1	9.031E+0	2.011E+1
-2.676E-1	8.914E+0	2.006E+1
-2.692E-1	9.051E+0	2.016E+1
-2.725E-1	9.044E+0	2.008E+1
-2.757E-1	9.028E+0	2.000E+1
-2.660E-1	8.934E+0	2.008E+1
-2.692E-1	8.944E+0	2.012E+1
-2.741E-1	9.142E+0	2.009E+1
-2.725E-1	9.041E+0	1.980E+1
-2.708E-1	8.957E+0	2.014E+1
-2.676E-1	8.999E+0	1.991E+1
-2.741E-1	8.973E+0	2.011E+1
-2.725E-1	9.034E+0	2.011E+1
-2.708E-1	8.914E+0	2.000E+1
-2.692E-1	8.983E+0	2.012E+1
-2.725E-1	8.960E+0	2.021E+1
-2.741E-1	8.973E+0	2.019E+1
-2.692E-1	8.986E+0	2.002E+1
-2.676E-1	9.025E+0	2.022E+1
-2.725E-1	9.021E+0	2.012E+1
-2.741E-1	8.850E+0	2.002E+1
-2.676E-1	8.966E+0	2.017E+1
-2.692E-1	9.034E+0	2.012E+1
-2.741E-1	9.028E+0	1.991E+1
-2.725E-1	9.015E+0	2.006E+1
-2.692E-1	8.950E+0	2.002E+1
-2.708E-1	8.947E+0	2.015E+1
-2.725E-1	9.047E+0	1.998E+1
-2.725E-1	8.970E+0	1.991E+1
-2.692E-1	9.028E+0	1.993E+1
-2.692E-1	8.970E+0	2.020E+1
-2.725E-1	9.021E+0	2.004E+1
-2.741E-1	8.976E+0	2.000E+1
-2.725E-1	9.184E+0	2.018E+1
-2.676E-1	8.940E+0	1.997E+1
-2.725E-1	9.044E+0	2.010E+1
-2.757E-1	8.950E+0	2.009E+1
-2.692E-1	9.038E+0	1.990E+1
-2.676E-1	8.947E+0	2.005E+1
-2.757E-1	8.901E+0	1.999E+1
-2.741E-1	9.034E+0	2.011E+1
-2.676E-1	8.918E+0	1.981E+1
-2.708E-1	9.096E+0	2.001E+1
-2.725E-1	9.090E+0	1.998E+1
-2.725E-1	8.940E+0	2.030E+1
-2.676E-1	9.193E+0	2.011E+1
-2.692E-1	8.999E+0	2.017E+1
-2.741E-1	8.963E+0	2.015E+1
-2.725E-1	8.979E+0	1.990E+1
-2.676E-1	8.950E+0	2.003E+1
-2.692E-1	8.882E+0	2.014E+1
-2.708E-1	9.025E+0	2.004E+1
-2.741E-1	9.064E+0	2.011E+1
-2.708E-1	9.093E+0	2.002E+1
-2.692E-1	8.911E+0	2.040E+1
-2.725E-1	9.083E+0	1.997E+1
-2.757E-1	8.966E+0	2.015E+1
-2.708E-1	9.083E+0	2.006E+1
-2.708E-1	9.083E+0	2.028E+1
-2.773E-1	9.041E+0	1.996E+1
-2.708E-1	9.028E+0	1.995E+1
-2.692E-1	8.999E+0	2.011E+1
-2.692E-1	8.940E+0	2.007E+1
-2.725E-1	8.947E+0	2.006E+1
-2.741E-1	9.005E+0	2.010E+1
-2.692E-1	9.148E+0	1.989E+1
-2.676E-1	8.999E+0	2.017E+1
-2.725E-1	8.986E+0	2.002E+1
-2.725E-1	8.989E+0	1.993E+1
-2.676E-1	9.041E+0	2.014E+1
-2.725E-1	9.051E+0	1.991E+1
-2.708E-1	9.116E+0	1.991E+1
-2.773E-1	9.018E+0	2.006E+1
-2.692E-1	9.047E+0	2.013E+1
-2.725E-1	9.138E+0	2.004E+1
-2.708E-1	8.996E+0	1.997E+1
-2.725E-1	9.034E+0	2.005E+1
-2.692E-1	8.986E+0	2.002E+1
-2.676E-1	9.109E+0	1.999E+1
-2.741E-1	9.125E+0	1.999E+1
-2.757E-1	8.882E+0	2.006E+1
-2.692E-1	8.966E+0	2.016E+1
-2.708E-1	8.970E+0	1.999E+1
-2.708E-1	8.953E+0	2.001E+1
-2.741E-1	8.996E+0	2.006E+1
-2.708E-1	9.005E+0	1.984E+1
-2.708E-1	9.009E+0	2.002E+1
-2.708E-1	9.018E+0	2.007E+1
-2.725E-1	9.031E+0	2.002E+1
-2.708E-1	9.054E+0	1.991E+1
-2.676E-1	9.038E+0	1.991E+1
-2.725E-1	9.025E+0	2.011E+1
-2.757E-1	8.976E+0	1.995E+1
-2.660E-1	9.031E+0	2.004E+1
-2.708E-1	9.028E+0	1.995E+1
-2.725E-1	9.083E+0	2.001E+1
-2.708E-1	8.999E+0	2.015E+1
-2.643E-1	8.970E+0	2.001E+1
-2.676E-1	9.025E+0	2.010E+1
-2.757E-1	9.002E+0	1.988E+1
-2.741E-1	8.970E+0	2.017E+1
-2.676E-1	9.067E+0	1.996E+1
-2.692E-1	8.931E+0	1.992E+1
-2.725E-1	9.018E+0	2.008E+1
-2.725E-1	8.911E+0	2.004E+1
-2.692E-1	8.996E+0	2.008E+1
-2.708E-1	8.888E+0	1.995E+1
-2.725E-1	8.914E+0	2.012E+1
-2.725E-1	9.005E+0	2.009E+1
-2.676E-1	8.911E+0	2.021E+1
-2.708E-1	9.067E+0	2.003E+1
-2.725E-1	8.940E+0	1.989E+1
-2.725E-1	8.999E+0	1.999E+1
-2.676E-1	8.996E+0	2.003E+1
-2.692E-1	9.077E+0	2.000E+1
-2.725E-1	8.973E+0	2.018E+1
-2.741E-1	8.992E+0	1.999E+1
-2.725E-1	9.096E+0	2.013E+1
-2.708E-1	8.931E+0	2.018E+1
-2.725E-1	9.125E+0	2.006E+1
-2.725E-1	9.025E+0	1.996E+1
-2.725E-1	9.028E+0	2.008E+1
-2.692E-1	8.908E+0	1.999E+1
-2.741E-1	9.060E+0	2.019E+1
-2.708E-1	9.064E+0	1.995E+1
-2.676E-1	8.976E+0	2.016E+1
-2.708E-1	9.021E+0	2.000E+1
-2.725E-1	9.067E+0	1.997E+1
-2.741E-1	8.966E+0	2.011E+1
-2.660E-1	9.054E+0	2.005E+1
-2.692E-1	8.927E+0	2.002E+1
-2.741E-1	9.012E+0	1.977E+1
-2.741E-1	8.940E+0	2.026E+1
-2.676E-1	9.060E+0	2.003E+1
-2.676E-1	8.960E+0	2.002E+1
-2.725E-1	9.021E+0	1.988E+1
-2.741E-1	8.944E+0	1.997E+1
-2.692E-1	9.073E+0	2.002E+1
-2.660E-1	9.018E+0	2.009E+1
-2.708E-1	8.996E+0	2.002E+1
-2.708E-1	8.957E+0	2.006E+1
-2.692E-1	9.073E+0	1.995E+1
-2.692E-1	8.989E+0	1.997E+1
-2.741E-1	9.106E+0	1.985E+1
-2.708E-1	9.047E+0	2.006E+1
-2.676E-1	9.015E+0	2.009E+1
-2.660E-1	9.109E+0	2.003E+1
-2.741E-1	8.963E+0	1.994E+1
-2.741E-1	8.934E+0	2.015E+1
-2.676E-1	8.940E+0	2.002E+1
-2.676E-1	8.983E+0	1.997E+1
-2.708E-1	9.002E+0	1.998E+1
-2.757E-1	8.908E+0	2.011E+1
-2.676E-1	9.060E+0	2.002E+1
-2.676E-1	9.067E+0	2.007E+1
-2.725E-1	9.038E+0	1.989E+1
-2.708E-1	9.080E+0	1.995E+1
-2.692E-1	8.914E+0	2.019E+1
-2.676E-1	9.005E+0	1.999E+1
-2.741E-1	9.064E+0	1.995E+1
-2.692E-1	8.989E+0	1.986E+1
-2.692E-1	8.937E+0	2.007E+1
-2.676E-1	9.009E+0	2.005E+1
-2.725E-1	9.070E+0	1.989E+1
-2.692E-1	9.057E+0	1.999E+1
-2.708E-1	8.992E+0	2.010E+1
-2.660E-1	9.112E+0	2.028E+1
-2.725E-1	9.025E+0	1.990E+1
-2.725E-1	8.986E+0	1.994E+1
-2.676E-1	9.057E+0	1.999E+1
-2.660E-1	8.979E+0	2.016E+1
-2.741E-1	8.934E+0	1.986E+1
-2.725E-1	8.996E+0	1.999E+1
-2.676E-1	8.924E+0	2.005E+1
-2.676E-1	9.067E+0	1.993E+1
-2.725E-1	8.992E+0	1.996E+1
-2.725E-1	9.009E+0	1.989E+1
-2.692E-1	9.099E+0	1.987E+1
-2.676E-1	8.986E+0	2.006E+1
-2.708E-1	8.996E+0	2.007E+1
-2.725E-1	9.060E+0	2.006E+1
-2.692E-1	8.921E+0	1.994E+1
-2.692E-1	8.931E+0	1.993E+1
-2.741E-1	9.041E+0	2.007E+1
-2.708E-1	9.116E+0	1.994E+1
-2.676E-1	8.957E+0	2.013E+1
-2.676E-1	8.927E+0	1.989E+1
-2.708E-1	8.960E+0	1.991E+1
-2.725E-1	8.924E+0	2.002E+1
-2.692E-1	8.976E+0	2.006E+1
-2.708E-1	9.099E+0	2.014E+1
-2.741E-1	8.989E+0	1.998E+1
-2.725E-1	8.966E+0	2.002E+1
-2.676E-1	9.034E+0	2.010E+1
-2.692E-1	8.927E+0	2.000E+1
-2.741E-1	9.021E+0	1.990E+1
-2.708E-1	8.986E+0	2.007E+1
-2.692E-1	8.979E+0	1.994E+1
-2.692E-1	8.885E+0	2.003E+1
-2.725E-1	8.885E+0	1.981E+1
-2.725E-1	8.957E+0	2.006E+1
-2.660E-1	9.021E+0	1.992E+1
-2.676E-1	8.921E+0	2.011E+1
-2.725E-1	8.931E+0	2.012E+1
-2.741E-1	8.914E+0	1.999E+1
-2.676E-1	8.944E+0	1.991E+1
-2.692E-1	9.073E+0	2.006E+1
-2.725E-1	8.905E+0	1.995E+1
-2.708E-1	9.031E+0	1.993E+1
-2.660E-1	9.070E+0	2.004E+1
-2.708E-1	9.135E+0	1.984E+1
-2.725E-1	9.028E+0	1.989E+1
-2.725E-1	8.989E+0	2.009E+1
-2.708E-1	9.057E+0	1.999E+1
-2.708E-1	8.986E+0	2.003E+1
-2.741E-1	8.924E+0	1.982E+1
-2.708E-1	9.047E+0	1.993E+1
-2.660E-1	9.031E+0	2.009E+1
-2.692E-1	8.979E+0	1.982E+1
-2.725E-1	9.018E+0	1.993E+1
-2.692E-1	8.996E+0	1.994E+1
-2.692E-1	9.005E+0	2.001E+1
-2.676E-1	9.099E+0	2.000E+1
-2.708E-1	8.976E+0	2.014E+1
-2.708E-1	9.015E+0	1.987E+1
-2.676E-1	9.012E+0	1.998E+1
-2.692E-1	8.898E+0	1.992E+1
-2.725E-1	9.080E+0	1.990E+1
-2.741E-1	8.983E+0	2.002E+1
-2.676E-1	9.119E+0	1.995E+1
-2.676E-1	9.038E+0	1.978E+1
-2.725E-1	8.966E+0	1.987E+1
-2.692E-1	8.966E+0	2.004E+1
-2.676E-1	9.077E+0	2.000E+1
-2.676E-1	9.038E+0	1.989E+1
-2.708E-1	8.872E+0	1.997E+1
-2.708E-1	8.976E+0	1.971E+1
-2.676E-1	9.122E+0	2.002E+1
-2.676E-1	9.158E+0	1.990E+1
-2.708E-1	8.827E+0	1.999E+1
-2.692E-1	9.067E+0	2.009E+1
-2.692E-1	9.057E+0	1.997E+1
-2.676E-1	8.989E+0	1.996E+1
-2.741E-1	8.879E+0	1.994E+1
-2.708E-1	9.099E+0	2.013E+1
-2.692E-1	8.989E+0	2.002E+1
-2.660E-1	9.012E+0	1.995E+1
-2.725E-1	8.989E+0	1.999E+1
-2.708E-1	9.002E+0	1.990E+1
-2.676E-1	9.041E+0	1.998E+1
-2.692E-1	8.947E+0	1.983E+1
-2.741E-1	9.041E+0	1.993E+1
-2.708E-1	8.999E+0	2.000E+1
-2.676E-1	8.999E+0	1.987E+1
-2.708E-1	9.041E+0	1.995E+1
-2.692E-1	9.025E+0	1.989E+1
-2.741E-1	9.044E+0	2.000E+1
-2.708E-1	9.051E+0	1.989E+1
-2.643E-1	9.005E+0	1.991E+1
-2.741E-1	8.953E+0	1.999E+1
-2.692E-1	8.979E+0	2.007E+1
-2.676E-1	8.960E+0	2.011E+1
-2.692E-1	8.992E+0	2.011E+1
-2.692E-1	9.005E+0	1.987E+1
-2.725E-1	9.028E+0	1.984E+1
-2.676E-1	8.979E+0	1.992E+1
-2.676E-1	8.953E+0	1.993E+1
-2.708E-1	8.989E+0	2.004E+1
-2.725E-1	9.051E+0	2.003E+1
-2.692E-1	9.034E+0	2.004E+1
-2.692E-1	8.986E+0	1.983E+1
-2.725E-1	8.901E+0	1.993E+1
-2.725E-1	8.882E+0	1.992E+1
-2.660E-1	8.872E+0	2.002E+1
-2.692E-1	9.041E+0	2.004E+1
-2.741E-1	9.080E+0	2.015E+1
-2.725E-1	9.015E+0	1.995E+1
-2.692E-1	8.999E+0	2.005E+1
-2.692E-1	8.983E+0	1.989E+1
-2.692E-1	9.005E+0	2.012E+1
-2.708E-1	8.957E+0	1.988E+1
-2.676E-1	9.028E+0	2.017E+1
-2.676E-1	9.015E+0	2.010E+1
-2.741E-1	9.060E+0	1.998E+1
-2.741E-1	8.947E+0	2.009E+1
-2.660E-1	8.989E+0	2.000E+1
-2.692E-1	8.898E+0	1.987E+1
-2.708E-1	8.999E+0	2.014E+1
-2.725E-1	8.921E+0	2.003E+1
-2.660E-1	9.080E+0	1.991E+1
-2.708E-1	9.064E+0	1.984E+1
-2.692E-1	8.901E+0	1.994E+1
-2.708E-1	8.983E+0	2.016E+1
-2.692E-1	9.018E+0	2.001E+1
-2.708E-1	8.953E+0	1.984E+1
-2.725E-1	8.996E+0	1.987E+1
-2.741E-1	9.073E+0	2.002E+1
-2.676E-1	8.957E+0	1.988E+1
-2.708E-1	9.031E+0	2.012E+1
-2.725E-1	8.882E+0	1.979E+1
-2.708E-1	9.067E+0	1.996E+1
-2.676E-1	8.989E+0	2.016E+1
-2.692E-1	8.905E+0	1.992E+1
-2.741E-1	8.918E+0	1.993E+1
-2.725E-1	9.051E+0	1.991E+1
-2.660E-1	8.973E+0	1.998E+1
-2.692E-1	9.093E+0	1.995E+1
-2.725E-1	8.989E+0	2.006E+1
-2.708E-1	9.002E+0	1.997E+1
-2.692E-1	9.031E+0	2.002E+1
-2.676E-1	8.905E+0	2.003E+1
-2.692E-1	9.034E+0	2.005E+1
-2.725E-1	8.752E+0	1.987E+1
-2.692E-1	8.859E+0	2.000E+1
-2.692E-1	8.960E+0	2.003E+1
-2.725E-1	9.002E+0	1.985E+1
-2.660E-1	8.908E+0	2.006E+1
-2.676E-1	9.044E+0	1.977E+1
-2.676E-1	9.086E+0	1.989E+1
-2.725E-1	8.944E+0	1.982E+1
-2.725E-1	8.807E+0	1.988E+1
-2.676E-1	9.060E+0	2.012E+1
-2.676E-1	8.911E+0	1.985E+1
-2.725E-1	8.950E+0	1.996E+1
-2.725E-1	9.083E+0	2.006E+1
-2.660E-1	9.009E+0	2.003E+1
-2.692E-1	9.009E+0	1.999E+1
-2.741E-1	9.002E+0	2.005E+1
-2.725E-1	8.944E+0	1.977E+1
-2.692E-1	9.090E+0	2.004E+1
-2.692E-1	9.103E+0	1.994E+1
-2.708E-1	9.015E+0	1.995E+1
-2.692E-1	8.898E+0	2.000E+1
-2.643E-1	8.898E+0	1.998E+1
-2.692E-1	8.901E+0	1.999E+1
-2.692E-1	9.002E+0	1.982E+1
-2.725E-1	9.080E+0	1.996E+1
-2.692E-1	8.986E+0	1.985E+1
-2.708E-1	9.086E+0	1.998E+1
-2.676E-1	8.989E+0	1.999E+1
-2.708E-1	9.009E+0	1.996E+1
-2.676E-1	9.054E+0	1.987E+1
-2.692E-1	9.012E+0	2.015E+1
-2.692E-1	9.005E+0	1.993E+1
-2.692E-1	9.002E+0	2.001E+1
-2.692E-1	8.937E+0	1.984E+1
-2.643E-1	8.918E+0	1.991E+1
-2.725E-1	9.070E+0	1.997E+1
-2.708E-1	8.999E+0	2.009E+1
-2.676E-1	9.012E+0	1.994E+1
-2.676E-1	9.021E+0	1.991E+1
-2.692E-1	9.083E+0	1.988E+1
-2.692E-1	9.025E+0	1.979E+1
-2.692E-1	8.931E+0	1.983E+1
-2.660E-1	9.031E+0	1.992E+1
-2.725E-1	9.080E+0	2.016E+1
-2.708E-1	9.073E+0	1.999E+1
-2.676E-1	9.028E+0	2.006E+1
-2.676E-1	9.051E+0	1.999E+1
-2.725E-1	9.093E+0	2.008E+1
-2.725E-1	9.015E+0	1.991E+1
-2.676E-1	9.090E+0	2.011E+1
-2.660E-1	8.905E+0	2.005E+1
-2.708E-1	8.953E+0	1.990E+1
-2.692E-1	9.109E+0	1.985E+1
-2.660E-1	9.086E+0	1.984E+1
-2.676E-1	8.905E+0	1.982E+1
-2.692E-1	9.086E+0	2.001E+1
-2.708E-1	9.009E+0	2.012E+1
-2.676E-1	8.986E+0	1.996E+1
-2.708E-1	9.054E+0	2.004E+1
-2.708E-1	9.018E+0	1.987E+1
-2.725E-1	8.950E+0	1.997E+1
-2.643E-1	8.908E+0	2.005E+1
-2.676E-1	8.950E+0	2.004E+1
-2.692E-1	8.973E+0	1.996E+1
-2.725E-1	8.950E+0	2.014E+1
-2.676E-1	9.009E+0	2.007E+1
-2.708E-1	9.122E+0	1.995E+1
-2.725E-1	8.879E+0	1.996E+1
-2.692E-1	9.012E+0	2.001E+1
-2.660E-1	8.924E+0	2.003E+1
-2.692E-1	8.996E+0	1.978E+1
-2.708E-1	8.953E+0	1.993E+1
-2.692E-1	9.119E+0	2.001E+1
-2.676E-1	8.953E+0	2.001E+1
-2.676E-1	9.064E+0	2.004E+1
-2.692E-1	8.892E+0	1.990E+1
-2.708E-1	8.944E+0	2.013E+1
-2.643E-1	9.187E+0	1.996E+1
-2.676E-1	8.953E+0	1.994E+1
-2.692E-1	8.973E+0	2.008E+1
-2.708E-1	9.047E+0	2.001E+1
-2.692E-1	9.060E+0	1.979E+1
-2.660E-1	9.103E+0	1.997E+1
-2.725E-1	9.028E+0	1.987E+1
-2.692E-1	9.012E+0	1.997E+1
-2.692E-1	8.914E+0	1.991E+1
-2.692E-1	8.937E+0	2.003E+1
-2.708E-1	9.067E+0	1.981E+1
-2.676E-1	9.018E+0	2.002E+1
-2.643E-1	8.992E+0	1.990E+1
-2.660E-1	8.992E+0	1.988E+1
-2.692E-1	9.057E+0	1.995E+1
-2.692E-1	8.892E+0	2.012E+1
-2.660E-1	8.973E+0	2.002E+1
-2.660E-1	9.103E+0	1.994E+1
-2.725E-1	9.060E+0	1.993E+1
-2.725E-1	9.002E+0	1.990E+1
-2.676E-1	8.901E+0	1.996E+1
-2.660E-1	9.038E+0	2.000E+1
-2.741E-1	9.005E+0	1.978E+1
-2.708E-1	8.996E+0	2.007E+1
-2.692E-1	9.015E+0	1.991E+1
-2.676E-1	9.067E+0	1.992E+1
-2.708E-1	9.057E+0	1.987E+1
-2.708E-1	8.911E+0	2.007E+1
-2.643E-1	8.992E+0	2.003E+1
-2.692E-1	8.898E+0	2.000E+1
-2.708E-1	9.044E+0	2.003E+1
-2.708E-1	9.080E+0	2.013E+1
-2.676E-1	9.041E+0	1.991E+1
-2.692E-1	9.086E+0	2.005E+1
-2.725E-1	8.976E+0	1.995E+1
-2.708E-1	9.015E+0	1.991E+1
-2.660E-1	9.060E+0	1.971E+1
-2.660E-1	8.992E+0	1.990E+1
-2.725E-1	8.970E+0	1.987E+1
-2.692E-1	8.918E+0	1.999E+1
-2.643E-1	9.057E+0	1.999E+1
-2.660E-1	8.989E+0	2.009E+1
-2.708E-1	8.924E+0	1.995E+1
-2.708E-1	8.999E+0	1.993E+1
-2.660E-1	9.018E+0	1.994E+1
-2.692E-1	8.970E+0	1.984E+1
-2.692E-1	8.934E+0	2.002E+1
-2.708E-1	9.083E+0	1.999E+1
-2.660E-1	9.002E+0	2.003E+1
-2.676E-1	8.957E+0	2.011E+1
-2.708E-1	9.047E+0	1.997E+1
-2.725E-1	8.882E+0	2.004E+1
-2.676E-1	9.025E+0	2.002E+1
-2.643E-1	8.924E+0	1.991E+1
-2.708E-1	8.992E+0	1.993E+1
-2.692E-1	8.921E+0	2.000E+1
-2.660E-1	8.918E+0	1.992E+1
-2.692E-1	8.960E+0	2.002E+1
-2.708E-1	9.057E+0	1.984E+1
-2.692E-1	8.953E+0	2.002E+1
-2.708E-1	8.921E+0	2.009E+1
-2.676E-1	8.921E+0	1.991E+1
-2.725E-1	8.934E+0	1.992E+1
-2.692E-1	8.979E+0	2.001E+1
-2.643E-1	8.921E+0	2.007E+1
-2.692E-1	8.914E+0	2.003E+1
-2.725E-1	9.002E+0	1.990E+1
-2.708E-1	9.064E+0	1.993E+1
-2.627E-1	9.025E+0	1.996E+1
-2.660E-1	9.031E+0	1.990E+1
-2.692E-1	8.970E+0	2.007E+1
-2.708E-1	8.882E+0	1.988E+1
-2.643E-1	8.992E+0	1.987E+1
-2.676E-1	8.996E+0	1.998E+1
-2.676E-1	8.989E+0	1.990E+1
-2.725E-1	8.892E+0	1.989E+1
-2.660E-1	8.986E+0	1.997E+1
-2.692E-1	9.158E+0	1.990E+1
-2.692E-1	8.927E+0	2.015E+1
-2.708E-1	9.031E+0	1.986E+1
-2.676E-1	9.009E+0	1.979E+1
-2.676E-1	8.937E+0	1.979E+1
-2.708E-1	9.096E+0	1.983E+1
-2.708E-1	9.093E+0	1.990E+1
-2.660E-1	8.999E+0	1.993E+1
-2.692E-1	8.957E+0	1.985E+1
-2.708E-1	8.901E+0	1.985E+1
-2.692E-1	8.944E+0	1.982E+1
-2.643E-1	9.012E+0	1.998E+1
-2.676E-1	8.960E+0	1.993E+1
-2.692E-1	9.018E+0	2.006E+1
-2.708E-1	8.918E+0	1.995E+1
-2.692E-1	9.070E+0	1.993E+1
-2.643E-1	8.960E+0	2.010E+1
-2.692E-1	8.976E+0	1.993E+1
-2.725E-1	9.021E+0	2.003E+1
-2.660E-1	9.047E+0	2.011E+1
-2.692E-1	8.979E+0	1.993E+1
-2.725E-1	9.031E+0	2.002E+1
-2.708E-1	8.950E+0	1.996E+1
-2.676E-1	9.028E+0	2.007E+1
-2.692E-1	9.005E+0	1.978E+1
-2.725E-1	8.966E+0	1.997E+1
-2.708E-1	9.073E+0	1.999E+1
-2.676E-1	8.911E+0	1.989E+1
-2.692E-1	8.989E+0	1.983E+1
-2.708E-1	8.999E+0	1.987E+1
-2.692E-1	8.921E+0	1.987E+1
-2.676E-1	8.986E+0	1.991E+1
-2.676E-1	8.953E+0	1.996E+1
-2.708E-1	9.073E+0	1.980E+1
-2.692E-1	9.025E+0	1.994E+1
-2.692E-1	9.057E+0	2.003E+1
-2.676E-1	8.966E+0	2.004E+1
-2.692E-1	8.921E+0	1.993E+1
-2.708E-1	8.934E+0	1.997E+1
-2.643E-1	9.106E+0	2.001E+1
-2.660E-1	8.840E+0	1.990E+1
-2.725E-1	9.009E+0	1.980E+1
-2.725E-1	8.914E+0	1.998E+1
-2.708E-1	8.973E+0	2.005E+1
-2.660E-1	9.009E+0	1.987E+1
-2.708E-1	8.976E+0	2.011E+1
-2.725E-1	8.979E+0	1.986E+1
-2.676E-1	8.966E+0	1.994E+1
-2.676E-1	9.067E+0	1.991E+1
-2.708E-1	8.983E+0	2.012E+1
-2.676E-1	9.015E+0	1.991E+1
-2.676E-1	8.875E+0	1.998E+1
-2.660E-1	8.963E+0	1.990E+1
-2.725E-1	8.976E+0	2.001E+1
-2.692E-1	9.057E+0	1.993E+1
-2.692E-1	9.086E+0	1.993E+1
-2.660E-1	9.018E+0	1.970E+1
-2.708E-1	8.908E+0	1.991E+1
-2.676E-1	9.018E+0	1.979E+1
-2.643E-1	8.885E+0	1.997E+1
-2.676E-1	9.090E+0	1.975E+1
-2.708E-1	9.041E+0	1.997E+1
-2.725E-1	8.914E+0	1.999E+1
-2.643E-1	9.073E+0	2.000E+1
-2.643E-1	8.921E+0	1.990E+1
-2.676E-1	8.931E+0	1.990E+1
-2.676E-1	8.953E+0	1.983E+1
-2.643E-1	8.957E+0	2.004E+1
-2.643E-1	8.957E+0	1.982E+1
-2.708E-1	8.983E+0	1.982E+1
-2.708E-1	8.947E+0	1.982E+1
-2.643E-1	8.833E+0	1.995E+1
-2.676E-1	9.028E+0	1.994E+1
-2.692E-1	9.005E+0	1.986E+1
-2.708E-1	8.960E+0	1.983E+1
-2.643E-1	8.953E+0	1.997E+1
-2.660E-1	9.012E+0	1.991E+1
-2.725E-1	8.986E+0	1.975E+1
-2.708E-1	8.966E+0	1.998E+1
-2.676E-1	8.921E+0	1.984E+1
-2.676E-1	8.918E+0	2.021E+1
-2.676E-1	8.950E+0	1.990E+1
-2.708E-1	9.070E+0	2.002E+1
-2.660E-1	8.970E+0	1.997E+1
-2.643E-1	8.931E+0	1.986E+1
-2.676E-1	9.021E+0	1.993E+1
-2.708E-1	9.070E+0	1.989E+1
-2.660E-1	8.992E+0	2.004E+1
-2.676E-1	8.914E+0	2.002E+1
-2.676E-1	8.970E+0	1.990E+1
-2.692E-1	8.940E+0	1.989E+1
-2.660E-1	8.976E+0	1.996E+1
-2.643E-1	9.106E+0	1.997E+1
-2.708E-1	9.034E+0	1.988E+1
-2.725E-1	8.931E+0	2.002E+1
-2.676E-1	9.021E+0	1.979E+1
-2.660E-1	9.070E+0	1.984E+1
-2.692E-1	9.119E+0	1.991E+1
-2.708E-1	9.080E+0	1.993E+1
-2.660E-1	8.872E+0	1.996E+1
-2.676E-1	8.947E+0	1.993E+1
-2.708E-1	8.869E+0	2.000E+1
-2.692E-1	9.038E+0	1.994E+1
-2.676E-1	8.888E+0	1.997E+1
-2.660E-1	8.869E+0	2.002E+1
-2.708E-1	8.924E+0	1.982E+1
-2.692E-1	8.918E+0	1.994E+1
-2.643E-1	9.002E+0	1.991E+1
-2.660E-1	8.973E+0	2.006E+1
-2.692E-1	9.015E+0	1.975E+1
-2.660E-1	8.960E+0	2.002E+1
-2.627E-1	8.973E+0	1.988E+1
-2.676E-1	8.892E+0	2.009E+1
-2.708E-1	9.034E+0	1.992E+1
-2.692E-1	8.957E+0	1.999E+1
-2.676E-1	8.918E+0	1.990E+1
-2.643E-1	8.882E+0	1.983E+1
-2.708E-1	8.882E+0	1.996E+1
-2.676E-1	8.986E+0	2.001E+1
-2.643E-1	8.914E+0	1.981E+1
-2.692E-1	9.044E+0	1.992E+1
-2.708E-1	9.060E+0	1.983E+1
-2.676E-1	8.970E+0	1.983E+1
-2.660E-1	9.002E+0	1.998E+1
-2.676E-1	8.966E+0	1.978E+1
-2.708E-1	8.960E+0	1.978E+1
-2.692E-1	8.986E+0	1.992E+1
-2.676E-1	9.064E+0	1.997E+1
-2.643E-1	9.103E+0	1.986E+1
-2.692E-1	8.940E+0	1.985E+1
-2.708E-1	8.986E+0	1.987E+1
-2.643E-1	9.031E+0	1.975E+1
-2.643E-1	8.986E+0	1.980E+1
-2.708E-1	9.060E+0	1.997E+1
-2.725E-1	8.827E+0	1.978E+1
-2.692E-1	8.921E+0	1.988E+1
-2.676E-1	8.989E+0	1.996E+1
-2.692E-1	8.892E+0	1.983E+1
-2.708E-1	9.047E+0	2.003E+1
-2.660E-1	9.154E+0	2.006E+1
-2.660E-1	9.002E+0	2.006E+1
-2.692E-1	8.983E+0	1.992E+1
-2.708E-1	9.025E+0	1.998E+1
-2.676E-1	8.963E+0	1.997E+1
-2.660E-1	8.960E+0	1.990E+1
-2.660E-1	9.009E+0	1.987E+1
-2.725E-1	8.966E+0	2.003E+1
-2.643E-1	9.103E+0	1.985E+1
-2.692E-1	8.950E+0	1.985E+1
-2.692E-1	9.031E+0	1.990E+1
-2.708E-1	9.021E+0	1.988E+1
-2.676E-1	9.073E+0	1.990E+1
-2.660E-1	9.054E+0	1.982E+1
-2.725E-1	9.200E+0	1.997E+1
-2.676E-1	8.840E+0	1.993E+1
-2.643E-1	8.960E+0	2.000E+1
-2.708E-1	8.875E+0	1.990E+1
-2.676E-1	8.947E+0	1.996E+1
-2.692E-1	9.064E+0	1.980E+1
-2.660E-1	9.070E+0	1.980E+1
-2.643E-1	9.083E+0	1.999E+1
-2.692E-1	8.983E+0	2.003E+1
-2.725E-1	8.986E+0	1.989E+1
-2.692E-1	8.970E+0	2.007E+1
-2.660E-1	9.002E+0	1.996E+1
-2.676E-1	9.034E+0	1.994E+1
-2.692E-1	8.992E+0	1.999E+1
-2.676E-1	9.002E+0	2.001E+1
-2.692E-1	8.934E+0	2.004E+1
-2.708E-1	9.187E+0	1.985E+1
-2.692E-1	8.947E+0	1.989E+1
-2.660E-1	8.953E+0	1.996E+1
-2.676E-1	9.038E+0	2.006E+1
-2.676E-1	9.012E+0	1.992E+1
-2.692E-1	8.966E+0	1.995E+1
-2.643E-1	9.015E+0	1.997E+1
-2.676E-1	8.924E+0	1.982E+1
-2.725E-1	8.927E+0	2.003E+1
-2.692E-1	8.921E+0	1.973E+1
-2.676E-1	9.099E+0	2.014E+1
-2.660E-1	8.850E+0	1.978E+1
-2.708E-1	8.976E+0	1.985E+1
-2.692E-1	8.999E+0	1.981E+1
-2.676E-1	8.934E+0	1.984E+1
-2.643E-1	9.080E+0	1.983E+1
-2.692E-1	9.047E+0	2.002E+1
-2.676E-1	9.154E+0	1.996E+1
-2.643E-1	8.840E+0	1.989E+1
-2.676E-1	9.005E+0	1.981E+1
-2.676E-1	9.083E+0	1.975E+1
-2.725E-1	8.992E+0	1.987E+1
-2.627E-1	9.009E+0	1.985E+1
-2.660E-1	9.025E+0	1.987E+1
-2.708E-1	9.047E+0	1.994E+1
-2.708E-1	8.950E+0	2.002E+1
-2.643E-1	8.999E+0	2.002E+1
-2.676E-1	8.944E+0	1.994E+1
-2.676E-1	8.992E+0	2.000E+1
-2.708E-1	9.009E+0	1.990E+1
-2.643E-1	8.882E+0	1.998E+1
-2.660E-1	8.927E+0	2.005E+1
-2.692E-1	9.044E+0	2.000E+1
-2.660E-1	8.914E+0	2.006E+1
-2.660E-1	9.060E+0	2.017E+1
-2.676E-1	9.051E+0	1.984E+1
-2.692E-1	8.986E+0	1.985E+1
-2.692E-1	8.934E+0	2.011E+1
-2.660E-1	9.057E+0	2.001E+1
-2.676E-1	9.138E+0	1.995E+1
-2.660E-1	8.811E+0	1.993E+1
-2.660E-1	9.093E+0	1.990E+1
-2.692E-1	8.940E+0	2.003E+1
-2.627E-1	9.028E+0	1.998E+1
-2.708E-1	9.012E+0	1.993E+1
-2.660E-1	9.044E+0	1.990E+1
-2.660E-1	9.047E+0	1.998E+1
-2.660E-1	9.038E+0	1.991E+1
-2.660E-1	9.005E+0	2.002E+1
-2.692E-1	9.002E+0	2.005E+1
-2.660E-1	8.986E+0	1.988E+1
-2.643E-1	9.015E+0	1.999E+1
-2.692E-1	9.067E+0	1.996E+1
-2.692E-1	9.018E+0	1.990E+1
-2.676E-1	8.992E+0	2.002E+1
-2.660E-1	9.009E+0	1.981E+1
-2.725E-1	8.976E+0	1.990E+1
-2.676E-1	9.018E+0	2.000E+1
-2.660E-1	8.947E+0	2.011E+1
-2.676E-1	8.996E+0	1.988E+1
-2.676E-1	9.083E+0	1.992E+1
-2.692E-1	9.064E+0	1.991E+1
-2.660E-1	9.067E+0	1.996E+1
-2.643E-1	9.041E+0	1.991E+1
-2.708E-1	9.080E+0	1.994E+1
-2.692E-1	9.054E+0	1.994E+1
-2.643E-1	9.002E+0	1.982E+1
-2.676E-1	9.064E+0	1.985E+1
-2.676E-1	9.090E+0	1.997E+1
-2.676E-1	8.970E+0	1.991E+1
-2.660E-1	9.083E+0	1.999E+1
-2.660E-1	8.963E+0	1.997E+1
-2.660E-1	9.002E+0	1.985E+1
-2.692E-1	8.970E+0	1.988E+1
-2.676E-1	8.992E+0	2.010E+1
-2.660E-1	9.025E+0	2.010E+1
-2.708E-1	8.992E+0	1.980E+1
-2.676E-1	8.983E+0	1.994E+1
-2.627E-1	8.914E+0	1.979E+1
-2.660E-1	8.953E+0	1.981E+1
-2.708E-1	8.976E+0	1.991E+1
-2.708E-1	8.957E+0	1.997E+1
-2.643E-1	8.979E+0	2.000E+1
-2.676E-1	9.070E+0	2.000E+1
-2.708E-1	9.028E+0	1.995E+1
-2.692E-1	9.002E+0	1.990E+1
-2.643E-1	8.999E+0	1.994E+1
-2.627E-1	8.983E+0	2.003E+1
-2.692E-1	8.983E+0	2.005E+1
-2.676E-1	9.051E+0	1.985E+1
-2.627E-1	9.077E+0	1.984E+1
-2.676E-1	8.905E+0	1.983E+1
-2.692E-1	9.054E+0	2.009E+1
-2.692E-1	9.012E+0	1.993E+1
-2.660E-1	8.892E+0	1.987E+1
-2.627E-1	9.025E+0	1.997E+1
-2.676E-1	8.934E+0	1.999E+1
-2.676E-1	9.038E+0	2.008E+1
-2.660E-1	8.960E+0	1.985E+1
-2.660E-1	8.989E+0	1.985E+1
-2.725E-1	9.041E+0	1.993E+1
-2.708E-1	9.044E+0	1.992E+1
-2.660E-1	8.950E+0	1.984E+1
-2.660E-1	9.047E+0	1.987E+1
-2.676E-1	9.005E+0	1.993E+1
-2.676E-1	8.989E+0	1.995E+1
-2.676E-1	9.138E+0	1.991E+1
-2.660E-1	8.931E+0	2.017E+1
-2.692E-1	8.927E+0	1.989E+1
-2.692E-1	8.999E+0	1.994E+1
-2.643E-1	9.073E+0	1.972E+1
-2.676E-1	8.976E+0	1.996E+1
-2.676E-1	8.927E+0	2.002E+1
-2.676E-1	8.947E+0	1.992E+1
-2.660E-1	9.034E+0	2.005E+1
-2.676E-1	8.966E+0	1.988E+1
-2.676E-1	8.966E+0	2.002E+1
-2.676E-1	9.009E+0	1.998E+1
-2.643E-1	8.901E+0	1.984E+1
-2.660E-1	9.038E+0	1.988E+1
-2.660E-1	8.879E+0	1.994E+1
-2.692E-1	9.093E+0	2.003E+1
-2.627E-1	8.986E+0	2.002E+1
-2.660E-1	9.044E+0	1.978E+1
-2.676E-1	8.866E+0	1.982E+1
-2.692E-1	9.099E+0	1.993E+1
-2.660E-1	9.158E+0	1.998E+1
-2.643E-1	8.992E+0	1.985E+1
-2.708E-1	8.885E+0	1.979E+1
-2.692E-1	8.976E+0	1.994E+1
-2.611E-1	9.021E+0	1.993E+1
-2.660E-1	8.992E+0	1.998E+1
-2.708E-1	8.905E+0	1.987E+1
-2.676E-1	8.888E+0	2.009E+1
-2.660E-1	9.116E+0	1.988E+1
-2.676E-1	8.846E+0	2.012E+1
-2.660E-1	9.044E+0	1.971E+1
-2.676E-1	9.138E+0	1.984E+1
-2.627E-1	8.924E+0	1.985E+1
-2.643E-1	9.073E+0	1.979E+1
-2.708E-1	8.983E+0	2.001E+1
-2.660E-1	8.957E+0	2.001E+1
-2.660E-1	8.970E+0	1.973E+1
-2.676E-1	8.908E+0	1.991E+1
-2.676E-1	9.044E+0	2.000E+1
-2.692E-1	8.957E+0	2.000E+1
-2.611E-1	8.905E+0	2.003E+1
-2.660E-1	9.044E+0	1.997E+1
-2.676E-1	8.957E+0	1.994E+1
-2.660E-1	9.018E+0	1.981E+1
-2.643E-1	8.992E+0	2.006E+1
-2.676E-1	8.979E+0	1.980E+1
-2.676E-1	9.002E+0	1.975E+1
-2.660E-1	9.070E+0	1.987E+1
-2.627E-1	9.028E+0	1.996E+1
-2.660E-1	8.970E+0	2.004E+1
-2.692E-1	8.931E+0	1.979E+1
-2.676E-1	8.976E+0	2.007E+1
-2.627E-1	8.934E+0	1.998E+1
-2.692E-1	8.966E+0	1.990E+1
-2.708E-1	8.869E+0	1.994E+1
-2.708E-1	8.856E+0	2.002E+1
-2.643E-1	9.047E+0	2.001E+1
-2.692E-1	9.083E+0	1.989E+1
-2.660E-1	9.038E+0	2.001E+1
-2.692E-1	8.953E+0	2.006E+1
-2.611E-1	9.018E+0	1.990E+1
-2.643E-1	9.067E+0	1.979E+1
-2.708E-1	9.080E+0	2.000E+1
-2.660E-1	9.012E+0	1.987E+1
-2.643E-1	9.070E+0	2.004E+1
-2.660E-1	8.989E+0	1.981E+1
-2.676E-1	9.090E+0	1.985E+1
-2.692E-1	8.924E+0	1.993E+1
-2.676E-1	8.957E+0	1.988E+1
-2.643E-1	9.038E+0	1.983E+1
-2.676E-1	8.979E+0	1.997E+1
-2.676E-1	9.109E+0	1.995E+1
-2.660E-1	8.872E+0	1.988E+1
-2.660E-1	8.999E+0	1.991E+1
-2.692E-1	8.924E+0	1.982E+1
-2.692E-1	9.080E+0	1.962E+1
-2.643E-1	9.145E+0	2.016E+1
-2.676E-1	8.973E+0	1.998E+1
-2.692E-1	9.002E+0	2.009E+1
-2.725E-1	8.979E+0	1.983E+1
-2.643E-1	9.051E+0	1.980E+1
-2.660E-1	9.031E+0	2.003E+1
-2.725E-1	8.837E+0	1.991E+1
-2.676E-1	9.009E+0	1.998E+1
-2.643E-1	8.934E+0	1.993E+1
-2.660E-1	9.047E+0	2.007E+1
-2.676E-1	9.090E+0	2.000E+1
-2.676E-1	8.983E+0	2.010E+1
-2.660E-1	9.125E+0	1.988E+1
-2.643E-1	9.002E+0	2.004E+1
-2.692E-1	8.999E+0	1.992E+1
-2.676E-1	8.885E+0	1.978E+1
-2.643E-1	8.908E+0	1.991E+1
-2.660E-1	8.979E+0	1.986E+1
-2.692E-1	8.859E+0	2.008E+1
-2.708E-1	8.960E+0	1.994E+1
-2.627E-1	8.950E+0	2.022E+1
-2.660E-1	9.038E+0	1.998E+1
-2.676E-1	9.015E+0	1.975E+1
-2.676E-1	8.999E+0	1.997E+1
-2.676E-1	8.986E+0	1.996E+1
-2.676E-1	9.009E+0	2.012E+1
-2.708E-1	9.005E+0	2.002E+1
-2.708E-1	9.093E+0	1.991E+1
-2.660E-1	9.031E+0	1.996E+1
-2.676E-1	8.950E+0	1.979E+1
-2.725E-1	8.947E+0	1.994E+1
-2.660E-1	8.898E+0	1.992E+1
-2.660E-1	9.106E+0	1.987E+1
-2.627E-1	8.895E+0	1.986E+1
-2.692E-1	8.960E+0	1.987E+1
-2.643E-1	9.038E+0	2.004E+1
-2.643E-1	8.999E+0	2.002E+1
-2.676E-1	8.957E+0	1.994E+1
-2.692E-1	8.992E+0	1.991E+1
-2.692E-1	9.041E+0	1.995E+1
-2.660E-1	8.940E+0	2.009E+1
-2.660E-1	8.918E+0	1.985E+1
-2.692E-1	8.996E+0	1.989E+1
-2.692E-1	9.012E+0	1.996E+1
-2.643E-1	9.051E+0	1.992E+1
-2.660E-1	9.041E+0	1.999E+1
-2.692E-1	8.973E+0	1.998E+1
-2.660E-1	9.051E+0	1.994E+1
-2.643E-1	9.054E+0	1.988E+1
-2.643E-1	9.028E+0	1.986E+1
-2.708E-1	8.924E+0	2.000E+1
-2.676E-1	9.002E+0	1.986E+1
-2.660E-1	9.067E+0	2.003E+1
-2.660E-1	8.983E+0	1.987E+1
-2.676E-1	8.901E+0	1.992E+1
-2.692E-1	9.067E+0	1.996E+1
-2.643E-1	8.973E+0	1.982E+1
-2.692E-1	9.057E+0	1.980E+1
-2.660E-1	9.060E+0	1.989E+1
-2.660E-1	8.950E+0	1.994E+1
-2.660E-1	8.973E+0	1.974E+1
-2.643E-1	9.028E+0	1.990E+1
-2.676E-1	9.031E+0	2.020E+1
-2.676E-1	8.976E+0	1.984E+1
-2.643E-1	8.986E+0	2.003E+1
-2.643E-1	8.957E+0	2.004E+1
-2.692E-1	8.918E+0	1.993E+1
-2.708E-1	9.080E+0	2.002E+1
-2.627E-1	9.025E+0	2.005E+1
-2.676E-1	8.989E+0	2.001E+1
-2.708E-1	8.924E+0	2.004E+1
-2.660E-1	8.937E+0	1.984E+1
-2.660E-1	8.950E+0	1.988E+1
-2.660E-1	9.018E+0	1.979E+1
-2.708E-1	9.047E+0	1.997E+1
-2.692E-1	9.034E+0	2.001E+1
-2.660E-1	9.038E+0	1.980E+1
-2.643E-1	9.028E+0	1.998E+1
-2.676E-1	8.979E+0	2.000E+1
-2.643E-1	9.015E+0	1.988E+1
-2.660E-1	8.866E+0	2.010E+1
-2.660E-1	9.077E+0	1.984E+1
-2.708E-1	9.009E+0	1.986E+1
-2.692E-1	8.905E+0	2.014E+1
-2.660E-1	8.983E+0	1.990E+1
-2.660E-1	9.125E+0	1.990E+1
-2.660E-1	8.999E+0	2.000E+1
-2.676E-1	8.950E+0	2.014E+1
-2.660E-1	9.038E+0	2.002E+1
-2.627E-1	8.992E+0	1.987E+1
-2.676E-1	8.905E+0	2.006E+1
-2.676E-1	8.996E+0	2.003E+1
-2.643E-1	9.103E+0	2.002E+1
-2.627E-1	9.009E+0	1.999E+1
-2.676E-1	9.060E+0	1.983E+1
-2.676E-1	8.983E+0	1.967E+1
-2.627E-1	8.898E+0	1.986E+1
-2.660E-1	8.934E+0	1.988E+1
-2.676E-1	8.976E+0	1.999E+1
-2.692E-1	9.012E+0	1.997E+1
-2.643E-1	9.025E+0	2.009E+1
-2.660E-1	8.973E+0	1.989E+1
-2.708E-1	8.992E+0	1.991E+1
-2.676E-1	8.963E+0	2.000E+1
-2.643E-1	8.963E+0	1.996E+1
-2.660E-1	8.979E+0	1.988E+1
-2.676E-1	8.996E+0	2.002E+1
-2.676E-1	8.976E+0	2.007E+1
-2.660E-1	8.973E+0	1.973E+1
-2.643E-1	9.009E+0	2.016E+1
-2.692E-1	9.080E+0	1.990E+1
-2.676E-1	8.983E+0	1.994E+1
-2.676E-1	8.989E+0	2.003E+1
-2.660E-1	9.009E+0	1.980E+1
-2.708E-1	9.044E+0	1.993E+1
-2.676E-1	9.158E+0	1.993E+1
-2.643E-1	9.021E+0	1.987E+1
-2.643E-1	8.918E+0	1.986E+1
-2.692E-1	8.931E+0	1.998E+1
-2.676E-1	9.038E+0	1.996E+1
-2.627E-1	8.892E+0	1.999E+1
-2.611E-1	9.034E+0	1.984E+1
-2.676E-1	8.976E+0	1.974E+1
-2.692E-1	9.064E+0	1.973E+1
-2.643E-1	8.888E+0	1.998E+1
-2.660E-1	9.086E+0	1.972E+1
-2.692E-1	9.067E+0	1.995E+1
-2.708E-1	8.924E+0	1.968E+1
-2.660E-1	8.953E+0	1.994E+1
-2.660E-1	8.931E+0	1.984E+1
-2.676E-1	9.067E+0	1.980E+1
-2.660E-1	8.908E+0	1.999E+1
-2.660E-1	8.892E+0	1.994E+1
-2.643E-1	8.953E+0	1.992E+1
-2.676E-1	9.005E+0	1.985E+1
-2.660E-1	8.976E+0	1.974E+1
-2.643E-1	8.905E+0	2.001E+1
-2.643E-1	8.957E+0	1.990E+1
-2.660E-1	9.012E+0	1.991E+1
-2.692E-1	9.025E+0	1.991E+1
-2.627E-1	8.957E+0	2.002E+1
-2.611E-1	8.908E+0	1.997E+1
-2.676E-1	9.077E+0	2.002E+1
-2.692E-1	9.064E+0	1.998E+1
-2.643E-1	9.038E+0	1.993E+1
-2.643E-1	9.080E+0	1.984E+1
-2.676E-1	9.034E+0	1.986E+1
-2.692E-1	8.983E+0	1.987E+1
-2.660E-1	8.963E+0	1.990E+1
-2.676E-1	8.973E+0	2.008E+1
-2.676E-1	9.005E+0	1.976E+1
-2.643E-1	9.064E+0	2.012E+1
-2.611E-1	9.041E+0	1.988E+1
-2.643E-1	8.918E+0	1.986E+1
-2.708E-1	8.992E+0	1.996E+1
-2.660E-1	8.937E+0	1.986E+1
-2.643E-1	9.142E+0	1.995E+1
-2.643E-1	8.853E+0	1.992E+1
-2.676E-1	9.103E+0	1.991E+1
-2.643E-1	8.960E+0	1.988E+1
-2.611E-1	9.015E+0	2.000E+1
-2.676E-1	8.996E+0	2.006E+1
-2.643E-1	8.973E+0	1.982E+1
-2.676E-1	8.976E+0	1.996E+1
-2.643E-1	8.879E+0	1.997E+1
-2.627E-1	8.976E+0	2.000E+1
-2.676E-1	8.976E+0	2.004E+1
-2.708E-1	8.892E+0	1.985E+1
-2.611E-1	8.957E+0	1.990E+1
-2.660E-1	8.937E+0	1.984E+1
-2.643E-1	9.028E+0	1.986E+1
-2.692E-1	8.833E+0	2.006E+1
-2.643E-1	8.957E+0	2.005E+1
-2.660E-1	8.908E+0	1.986E+1
-2.692E-1	8.931E+0	1.975E+1
-2.660E-1	9.044E+0	1.985E+1
-2.643E-1	8.970E+0	1.991E+1
-2.692E-1	9.057E+0	2.006E+1
-2.676E-1	9.044E+0	1.988E+1
-2.676E-1	8.947E+0	2.012E+1
-2.611E-1	9.015E+0	1.994E+1
-2.676E-1	8.937E+0	1.986E+1
-2.643E-1	9.009E+0	1.988E+1
-2.676E-1	9.086E+0	1.987E+1
-2.643E-1	9.054E+0	1.998E+1
-2.627E-1	8.934E+0	1.989E+1
-2.676E-1	8.940E+0	1.983E+1
-2.692E-1	9.064E+0	1.991E+1
-2.660E-1	9.064E+0	1.999E+1
-2.660E-1	8.966E+0	1.990E+1
-2.676E-1	8.931E+0	1.994E+1
-2.660E-1	9.038E+0	1.987E+1
-2.627E-1	8.979E+0	1.993E+1
-2.643E-1	9.028E+0	1.990E+1
-2.676E-1	8.976E+0	1.998E+1
-2.660E-1	9.077E+0	1.996E+1
-2.643E-1	9.054E+0	1.988E+1
-2.660E-1	8.976E+0	1.987E+1
-2.660E-1	8.989E+0	1.980E+1
-2.676E-1	9.009E+0	1.978E+1
-2.660E-1	8.927E+0	1.995E+1
-2.643E-1	8.989E+0	1.990E+1
-2.660E-1	8.979E+0	1.993E+1
-2.660E-1	9.122E+0	1.986E+1
-2.643E-1	8.934E+0	1.999E+1
-2.643E-1	8.778E+0	1.992E+1
-2.676E-1	8.970E+0	1.988E+1
-2.676E-1	9.057E+0	2.004E+1
-2.643E-1	8.875E+0	1.999E+1
-2.627E-1	8.963E+0	1.986E+1
-2.708E-1	8.937E+0	1.996E+1
-2.692E-1	9.077E+0	1.997E+1
-2.627E-1	9.080E+0	1.984E+1
-2.660E-1	9.018E+0	1.993E+1
-2.692E-1	8.940E+0	1.994E+1
-2.643E-1	8.914E+0	2.002E+1
-2.660E-1	9.041E+0	1.984E+1
-2.627E-1	9.009E+0	1.999E+1
-2.676E-1	8.885E+0	2.001E+1
-2.676E-1	8.966E+0	2.003E+1
-2.627E-1	9.012E+0	2.008E+1
-2.627E-1	8.869E+0	2.000E+1
-2.676E-1	9.005E+0	1.988E+1
-2.660E-1	8.960E+0	2.002E+1
-2.611E-1	9.005E+0	1.992E+1
-2.611E-1	9.044E+0	1.991E+1
-2.676E-1	9.034E+0	1.994E+1
-2.660E-1	9.125E+0	1.998E+1
-2.660E-1	9.093E+0	1.984E+1
-2.627E-1	8.940E+0	2.005E+1
-2.692E-1	8.918E+0	2.004E+1
-2.676E-1	8.947E+0	1.996E+1
-2.660E-1	8.979E+0	1.980E+1
-2.643E-1	8.996E+0	1.988E+1
-2.643E-1	9.129E+0	1.987E+1
-2.660E-1	8.914E+0	1.986E+1
-2.643E-1	8.908E+0	1.990E+1
-2.627E-1	9.018E+0	1.996E+1
-2.676E-1	9.031E+0	2.011E+1
-2.660E-1	8.970E+0	1.979E+1
-2.611E-1	8.966E+0	2.005E+1
-2.660E-1	9.002E+0	1.970E+1
-2.660E-1	8.989E+0	1.999E+1
-2.676E-1	8.953E+0	1.992E+1
-2.627E-1	8.895E+0	1.997E+1
-2.627E-1	9.015E+0	2.001E+1
-2.692E-1	8.983E+0	2.001E+1
-2.660E-1	8.947E+0	1.986E+1
-2.627E-1	8.931E+0	1.992E+1
-2.643E-1	9.015E+0	2.006E+1
-2.676E-1	8.957E+0	1.986E+1
-2.676E-1	8.973E+0	2.008E+1
-2.627E-1	9.005E+0	1.995E+1
-2.643E-1	9.018E+0	1.988E+1
-2.676E-1	9.018E+0	1.998E+1
-2.660E-1	9.148E+0	1.989E+1
-2.643E-1	9.093E+0	1.990E+1
-2.660E-1	8.983E+0	2.001E+1
-2.692E-1	8.895E+0	1.987E+1
-2.660E-1	9.041E+0	1.994E+1
-2.643E-1	8.927E+0	1.998E+1
-2.660E-1	8.846E+0	1.998E+1
-2.660E-1	9.041E+0	1.983E+1
-2.660E-1	8.944E+0	1.983E+1
-2.627E-1	9.112E+0	2.007E+1
-2.660E-1	9.018E+0	1.992E+1
-2.692E-1	8.992E+0	1.986E+1
-2.643E-1	8.970E+0	2.002E+1
-2.643E-1	8.989E+0	1.980E+1
-2.643E-1	8.888E+0	1.983E+1
-2.676E-1	8.947E+0	1.989E+1
-2.627E-1	8.944E+0	1.984E+1
-2.643E-1	8.927E+0	1.983E+1
-2.660E-1	8.986E+0	1.989E+1
-2.676E-1	8.931E+0	1.986E+1
-2.660E-1	9.057E+0	1.984E+1
-2.643E-1	9.064E+0	1.991E+1
-2.627E-1	9.002E+0	2.014E+1
-2.676E-1	9.015E+0	1.991E+1
-2.643E-1	8.966E+0	2.001E+1
-2.660E-1	9.009E+0	2.002E+1
-2.627E-1	9.021E+0	1.999E+1
-2.676E-1	8.895E+0	1.989E+1
-2.660E-1	9.096E+0	1.992E+1
-2.611E-1	9.034E+0	1.993E+1
-2.676E-1	8.976E+0	1.978E+1
-2.676E-1	9.106E+0	1.991E+1
-2.643E-1	8.976E+0	1.991E+1
-2.627E-1	8.931E+0	1.974E+1
-2.660E-1	8.973E+0	1.974E+1
-2.676E-1	8.976E+0	1.990E+1
-2.627E-1	9.106E+0	1.986E+1
-2.643E-1	8.950E+0	1.986E+1
-2.643E-1	9.077E+0	1.987E+1
-2.660E-1	8.875E+0	2.002E+1
-2.660E-1	8.898E+0	1.980E+1
-2.627E-1	8.992E+0	1.985E+1
-2.660E-1	8.872E+0	2.014E+1
-2.660E-1	8.859E+0	1.979E+1
-2.660E-1	8.970E+0	2.010E+1
-2.643E-1	8.986E+0	1.990E+1
-2.643E-1	8.944E+0	2.009E+1
-2.676E-1	8.963E+0	1.983E+1
-2.708E-1	9.005E+0	1.973E+1
-2.643E-1	9.038E+0	1.978E+1
-2.643E-1	8.901E+0	1.985E+1
-2.676E-1	9.132E+0	1.995E+1
-2.660E-1	8.989E+0	1.977E+1
-2.627E-1	8.947E+0	2.003E+1
-2.643E-1	9.002E+0	1.993E+1
-2.676E-1	8.999E+0	1.999E+1
-2.676E-1	8.940E+0	1.992E+1
-2.643E-1	9.070E+0	1.994E+1
-2.660E-1	8.983E+0	1.998E+1
-2.676E-1	9.083E+0	1.989E+1
-2.708E-1	8.957E+0	2.009E+1
-2.595E-1	9.093E+0	1.993E+1
-2.643E-1	9.067E+0	1.985E+1
-2.660E-1	9.138E+0	2.006E+1
-2.643E-1	9.031E+0	2.013E+1
-2.611E-1	8.992E+0	1.987E+1
-2.643E-1	9.064E+0	1.976E+1
-2.643E-1	9.018E+0	1.999E+1
-2.676E-1	9.129E+0	1.997E+1
-2.627E-1	8.911E+0	2.000E+1
-2.643E-1	8.966E+0	2.001E+1
-2.660E-1	9.038E+0	2.016E+1
-2.676E-1	9.015E+0	1.994E+1
-2.627E-1	9.009E+0	1.991E+1
-2.660E-1	9.086E+0	1.997E+1
-2.660E-1	8.937E+0	1.985E+1
-2.660E-1	9.005E+0	1.996E+1
-2.595E-1	8.986E+0	1.999E+1
-2.627E-1	9.002E+0	1.990E+1
-2.676E-1	9.009E+0	1.998E+1
-2.676E-1	8.966E+0	2.016E+1
-2.611E-1	9.099E+0	1.978E+1
-2.660E-1	9.015E+0	1.992E+1
-2.643E-1	8.940E+0	1.988E+1
-2.643E-1	8.937E+0	1.988E+1
-2.643E-1	9.083E+0	1.987E+1
-2.643E-1	8.966E+0	1.982E+1
-2.676E-1	9.044E+0	1.992E+1
-2.643E-1	8.898E+0	2.002E+1
-2.627E-1	8.944E+0	2.000E+1
-2.611E-1	8.979E+0	1.994E+1
-2.676E-1	9.015E+0	1.994E+1
-2.676E-1	9.031E+0	1.991E+1
-2.643E-1	8.924E+0	1.998E+1
-2.627E-1	8.992E+0	1.992E+1
-2.643E-1	9.028E+0	2.000E+1
-2.643E-1	9.002E+0	1.977E+1
-2.611E-1	8.934E+0	1.997E+1
-2.643E-1	8.966E+0	1.988E+1
-2.676E-1	8.940E+0	1.992E+1
-2.676E-1	9.051E+0	1.983E+1
-2.627E-1	8.999E+0	1.980E+1
-2.660E-1	9.103E+0	2.003E+1
-2.676E-1	8.957E+0	1.974E+1
-2.676E-1	8.888E+0	2.000E+1
-2.611E-1	9.034E+0	2.002E+1
-2.643E-1	8.950E+0	1.995E+1
-2.676E-1	8.882E+0	2.005E+1
-2.660E-1	8.996E+0	2.002E+1
-2.611E-1	8.947E+0	1.996E+1
-2.643E-1	8.996E+0	2.013E+1
-2.676E-1	8.989E+0	1.989E+1
-2.660E-1	9.047E+0	2.000E+1
-2.595E-1	8.879E+0	1.992E+1
-2.660E-1	9.122E+0	1.988E+1
-2.676E-1	9.077E+0	1.977E+1
-2.676E-1	8.885E+0	1.984E+1
-2.643E-1	9.009E+0	2.009E+1
-2.627E-1	9.080E+0	1.982E+1
-2.692E-1	9.125E+0	1.984E+1
-2.676E-1	8.931E+0	1.998E+1
-2.643E-1	9.041E+0	2.002E+1
-2.660E-1	8.940E+0	1.979E+1
-2.676E-1	8.908E+0	1.989E+1
-2.692E-1	9.031E+0	1.994E+1
-2.611E-1	9.002E+0	1.979E+1
-2.643E-1	8.960E+0	2.011E+1
-2.692E-1	9.038E+0	1.984E+1
-2.643E-1	9.031E+0	1.990E+1
-2.611E-1	8.937E+0	1.982E+1
-2.660E-1	8.924E+0	2.015E+1
-2.692E-1	8.953E+0	1.999E+1
-2.676E-1	9.067E+0	1.986E+1
-2.627E-1	8.970E+0	1.997E+1
-2.643E-1	9.009E+0	1.986E+1
-2.660E-1	9.090E+0	2.012E+1
-2.643E-1	9.041E+0	1.993E+1
-2.627E-1	8.983E+0	1.988E+1
-2.643E-1	9.093E+0	1.998E+1
-2.660E-1	9.009E+0	2.003E+1
-2.643E-1	9.067E+0	2.002E+1
-2.595E-1	8.937E+0	1.982E+1
-2.627E-1	8.979E+0	1.991E+1
-2.676E-1	9.002E+0	1.995E+1
-2.676E-1	9.031E+0	1.998E+1
-2.611E-1	8.999E+0	1.990E+1
-2.627E-1	8.960E+0	2.005E+1
-2.660E-1	8.989E+0	1.983E+1
-2.643E-1	8.924E+0	1.995E+1
-2.611E-1	8.999E+0	1.997E+1
-2.627E-1	9.018E+0	1.968E+1
-2.660E-1	8.940E+0	1.996E+1
-2.643E-1	8.996E+0	2.016E+1
-2.660E-1	9.077E+0	1.980E+1
-2.643E-1	9.021E+0	2.003E+1
-2.643E-1	8.947E+0	2.002E+1
-2.660E-1	8.895E+0	1.995E+1
-2.643E-1	8.898E+0	1.983E+1
-2.611E-1	9.034E+0	1.999E+1
-2.676E-1	8.996E+0	1.988E+1
-2.643E-1	8.947E+0	1.990E+1
-2.643E-1	9.002E+0	2.010E+1
-2.627E-1	8.879E+0	1.988E+1
-2.692E-1	8.963E+0	2.003E+1
-2.643E-1	9.057E+0	1.999E+1
-2.627E-1	8.944E+0	1.990E+1
-2.611E-1	8.979E+0	1.996E+1
-2.660E-1	9.090E+0	1.995E+1
-2.692E-1	8.924E+0	1.986E+1
-2.627E-1	9.044E+0	2.002E+1
-2.643E-1	8.957E+0	2.002E+1
-2.676E-1	8.989E+0	1.992E+1
-2.660E-1	8.966E+0	1.990E+1
-2.627E-1	9.145E+0	1.986E+1
-2.627E-1	8.979E+0	2.008E+1
-2.692E-1	8.973E+0	1.983E+1
-2.660E-1	8.940E+0	1.987E+1
-2.627E-1	8.979E+0	1.991E+1
-2.643E-1	8.960E+0	1.998E+1
-2.708E-1	8.966E+0	2.003E+1
-2.643E-1	8.979E+0	2.006E+1
-2.643E-1	9.031E+0	1.992E+1
-2.643E-1	9.034E+0	1.992E+1
-2.692E-1	9.070E+0	2.001E+1
-2.692E-1	9.054E+0	2.012E+1
-2.595E-1	8.992E+0	1.991E+1
-2.643E-1	8.911E+0	1.983E+1
-2.660E-1	9.018E+0	2.000E+1
-2.643E-1	8.983E+0	1.997E+1
-2.643E-1	8.963E+0	2.015E+1
-2.660E-1	9.103E+0	1.987E+1
-2.676E-1	9.005E+0	1.990E+1
-2.676E-1	9.038E+0	1.990E+1
-2.611E-1	9.103E+0	1.979E+1
-2.643E-1	8.859E+0	2.001E+1
-2.660E-1	8.944E+0	1.997E+1
-2.660E-1	9.041E+0	1.980E+1
-2.643E-1	8.976E+0	2.005E+1
-2.643E-1	8.940E+0	1.997E+1
-2.643E-1	8.947E+0	1.993E+1
-2.643E-1	9.005E+0	1.989E+1
-2.611E-1	8.970E+0	1.990E+1
-2.627E-1	9.073E+0	2.001E+1
-2.676E-1	8.947E+0	2.008E+1
-2.643E-1	8.937E+0	1.983E+1
-2.627E-1	9.132E+0	2.008E+1
-2.627E-1	8.973E+0	1.999E+1
-2.660E-1	8.911E+0	2.007E+1
-2.660E-1	8.970E+0	1.992E+1
-2.611E-1	8.992E+0	1.995E+1
-2.627E-1	8.979E+0	1.991E+1
-2.676E-1	9.054E+0	1.999E+1
-2.676E-1	9.047E+0	1.991E+1
-2.643E-1	8.983E+0	2.002E+1
-2.660E-1	9.051E+0	1.986E+1
-2.692E-1	8.937E+0	1.995E+1
-2.660E-1	8.960E+0	1.975E+1
-2.627E-1	8.901E+0	1.997E+1
-2.611E-1	9.015E+0	1.994E+1
-2.660E-1	9.064E+0	2.003E+1
-2.627E-1	8.999E+0	2.003E+1
-2.627E-1	9.077E+0	1.990E+1
-2.627E-1	9.083E+0	2.008E+1
-2.692E-1	9.067E+0	1.999E+1
-2.643E-1	8.924E+0	1.989E+1
-2.643E-1	9.060E+0	1.990E+1
-2.627E-1	9.086E+0	2.003E+1
-2.676E-1	9.135E+0	1.994E+1
-2.643E-1	8.953E+0	1.992E+1
-2.643E-1	9.021E+0	1.982E+1
-2.627E-1	8.940E+0	1.981E+1
-2.676E-1	9.021E+0	2.000E+1
-2.660E-1	9.018E+0	1.993E+1
-2.611E-1	9.028E+0	1.994E+1
-2.627E-1	9.051E+0	1.993E+1
-2.660E-1	9.031E+0	1.992E+1
-2.643E-1	9.109E+0	1.967E+1
-2.643E-1	8.992E+0	1.995E+1
-2.627E-1	8.999E+0	1.981E+1
-2.676E-1	9.012E+0	1.994E+1
-2.660E-1	9.012E+0	1.987E+1
-2.627E-1	9.021E+0	1.992E+1
-2.643E-1	9.093E+0	1.988E+1
-2.660E-1	9.005E+0	2.002E+1
-2.660E-1	9.054E+0	1.999E+1
-2.627E-1	8.963E+0	2.001E+1
-2.643E-1	9.070E+0	1.978E+1
-2.676E-1	9.057E+0	2.002E+1
-2.643E-1	8.970E+0	2.003E+1
-2.611E-1	9.106E+0	1.992E+1
-2.643E-1	8.979E+0	1.990E+1
-2.660E-1	8.914E+0	1.996E+1
-2.660E-1	8.986E+0	1.989E+1
-2.595E-1	9.021E+0	2.004E+1
-2.627E-1	9.021E+0	1.991E+1
-2.660E-1	9.103E+0	1.983E+1
-2.627E-1	9.067E+0	2.005E+1
-2.627E-1	8.996E+0	2.018E+1
-2.643E-1	8.963E+0	1.985E+1
-2.643E-1	9.073E+0	1.999E+1
-2.643E-1	9.018E+0	2.004E+1
-2.611E-1	8.927E+0	1.998E+1
-2.627E-1	9.086E+0	1.990E+1
-2.643E-1	9.005E+0	1.989E+1
-2.643E-1	9.116E+0	1.986E+1
-2.611E-1	9.051E+0	1.996E+1
-2.643E-1	8.908E+0	2.002E+1
-2.692E-1	9.018E+0	2.004E+1
-2.643E-1	9.083E+0	1.992E+1
-2.643E-1	9.015E+0	2.006E+1
-2.643E-1	8.947E+0	1.983E+1
-2.676E-1	9.041E+0	1.990E+1
-2.660E-1	8.947E+0	1.986E+1
-2.611E-1	8.918E+0	1.998E+1
-2.627E-1	8.960E+0	2.004E+1
-2.660E-1	8.970E+0	2.001E+1
-2.660E-1	8.937E+0	1.987E+1
-2.611E-1	9.148E+0	1.978E+1
-2.627E-1	8.950E+0	2.006E+1
-2.692E-1	8.976E+0	1.978E+1
-2.676E-1	8.908E+0	1.987E+1
-2.611E-1	9.025E+0	1.994E+1
-2.643E-1	8.944E+0	1.988E+1
-2.692E-1	8.989E+0	1.998E+1
-2.676E-1	9.015E+0	1.997E+1
-2.611E-1	9.060E+0	2.012E+1
-2.676E-1	9.047E+0	2.013E+1
-2.660E-1	9.093E+0	1.986E+1
-2.660E-1	8.979E+0	1.996E+1
-2.643E-1	9.025E+0	2.018E+1
-2.643E-1	8.944E+0	1.996E+1
-2.676E-1	8.989E+0	1.973E+1
-2.660E-1	9.051E+0	2.006E+1
-2.643E-1	8.976E+0	2.000E+1
-2.660E-1	9.018E+0	1.994E+1
-2.660E-1	9.083E+0	2.009E+1
-2.660E-1	8.992E+0	1.998E+1
-2.643E-1	9.090E+0	1.993E+1
-2.611E-1	9.051E+0	1.999E+1
-2.676E-1	9.135E+0	1.996E+1
-2.660E-1	8.863E+0	1.997E+1
-2.643E-1	9.012E+0	2.002E+1
-2.611E-1	9.070E+0	1.984E+1
-2.676E-1	9.005E+0	1.999E+1
-2.660E-1	8.901E+0	2.009E+1
-2.611E-1	8.999E+0	1.998E+1
-2.627E-1	9.012E+0	1.982E+1
-2.660E-1	9.086E+0	1.997E+1
-2.660E-1	9.106E+0	1.986E+1
-2.627E-1	8.970E+0	2.006E+1
-2.611E-1	9.018E+0	1.994E+1
-2.676E-1	8.940E+0	2.001E+1
-2.660E-1	8.996E+0	2.002E+1
-2.627E-1	8.976E+0	2.004E+1
-2.611E-1	8.856E+0	1.993E+1
-2.692E-1	9.009E+0	1.993E+1
-2.643E-1	9.012E+0	1.988E+1
-2.643E-1	9.002E+0	1.995E+1
-2.643E-1	8.911E+0	1.997E+1
-2.676E-1	9.067E+0	1.995E+1
-2.627E-1	9.044E+0	1.980E+1
-2.611E-1	9.005E+0	1.990E+1
-2.643E-1	8.996E+0	2.001E+1
-2.643E-1	8.934E+0	2.006E+1
-2.643E-1	8.898E+0	1.990E+1
-2.595E-1	8.957E+0	2.011E+1
-2.611E-1	9.073E+0	1.993E+1
-2.676E-1	9.054E+0	1.987E+1
-2.643E-1	9.015E+0	2.006E+1
-2.643E-1	8.931E+0	1.989E+1
-2.660E-1	8.859E+0	2.014E+1
-2.660E-1	8.947E+0	2.004E+1
-2.643E-1	9.125E+0	1.968E+1
-2.611E-1	8.979E+0	2.008E+1
-2.627E-1	9.054E+0	1.992E+1
-2.660E-1	8.947E+0	2.001E+1
-2.643E-1	8.957E+0	1.997E+1
-2.643E-1	9.015E+0	1.999E+1
-2.643E-1	8.892E+0	1.998E+1
-2.660E-1	9.070E+0	2.000E+1
-2.611E-1	9.142E+0	1.993E+1
-2.627E-1	9.034E+0	1.989E+1
-2.627E-1	9.067E+0	1.980E+1
-2.676E-1	8.979E+0	2.000E+1
-2.660E-1	8.924E+0	1.991E+1
-2.627E-1	9.025E+0	2.010E+1
-2.611E-1	9.077E+0	1.981E+1
-2.643E-1	9.096E+0	1.992E+1
-2.643E-1	8.869E+0	2.003E+1
-2.611E-1	8.934E+0	1.998E+1
-2.611E-1	9.086E+0	1.991E+1
-2.643E-1	8.934E+0	2.009E+1
-2.627E-1	9.067E+0	2.008E+1
-2.595E-1	9.012E+0	1.997E+1
-2.611E-1	9.018E+0	1.987E+1
-2.660E-1	9.051E+0	2.003E+1
-2.643E-1	8.924E+0	1.989E+1
-2.627E-1	8.940E+0	2.008E+1
-2.595E-1	9.002E+0	1.993E+1
-2.643E-1	9.070E+0	1.998E+1
-2.627E-1	8.963E+0	1.998E+1
-2.627E-1	9.012E+0	1.992E+1
-2.611E-1	9.028E+0	1.998E+1
-2.660E-1	8.914E+0	2.004E+1
-2.627E-1	9.044E+0	1.999E+1
-2.660E-1	8.966E+0	1.999E+1
-2.611E-1	8.983E+0	1.998E+1
-2.660E-1	9.028E+0	2.011E+1
-2.627E-1	9.054E+0	1.996E+1
-2.627E-1	8.947E+0	1.996E+1
-2.627E-1	8.983E+0	1.997E+1
-2.676E-1	8.885E+0	1.999E+1
-2.660E-1	9.012E+0	1.985E+1
-2.611E-1	8.989E+0	1.992E+1
-2.595E-1	8.970E+0	1.978E+1
-2.643E-1	9.057E+0	1.995E+1
-2.627E-1	8.947E+0	2.003E+1
-2.611E-1	9.070E+0	1.990E+1
-2.611E-1	9.018E+0	1.991E+1
-2.676E-1	9.099E+0	2.014E+1
-2.627E-1	8.986E+0	2.002E+1
-2.627E-1	9.028E+0	1.987E+1
-2.627E-1	9.073E+0	1.988E+1
-2.676E-1	9.083E+0	2.010E+1
-2.627E-1	9.047E+0	1.996E+1
-2.627E-1	8.976E+0	1.991E+1
-2.627E-1	8.957E+0	1.975E+1
-2.643E-1	8.908E+0	1.977E+1
-2.627E-1	8.960E+0	1.990E+1
-2.611E-1	9.002E+0	1.978E+1
-2.627E-1	8.986E+0	1.985E+1
-2.643E-1	9.073E+0	1.990E+1
-2.660E-1	8.999E+0	2.002E+1
-2.643E-1	8.924E+0	2.011E+1
-2.627E-1	8.970E+0	1.984E+1
-2.627E-1	9.057E+0	1.984E+1
-2.643E-1	8.931E+0	1.992E+1
-2.643E-1	8.983E+0	1.997E+1
-2.611E-1	9.057E+0	1.995E+1
-2.660E-1	8.999E+0	1.982E+1
-2.660E-1	9.028E+0	1.996E+1
-2.611E-1	8.850E+0	1.984E+1
-2.627E-1	9.002E+0	1.997E+1
-2.676E-1	8.901E+0	1.988E+1
-2.627E-1	9.077E+0	2.000E+1
-2.627E-1	9.073E+0	1.988E+1
-2.643E-1	8.983E+0	1.993E+1
-2.643E-1	9.138E+0	1.996E+1
-2.627E-1	8.940E+0	1.992E+1
-2.611E-1	9.021E+0	2.000E+1
-2.643E-1	9.031E+0	1.983E+1
-2.643E-1	8.892E+0	1.995E+1
-2.676E-1	8.914E+0	2.005E+1
-2.611E-1	8.973E+0	1.997E+1
-2.643E-1	8.931E+0	1.988E+1
-2.676E-1	8.976E+0	2.002E+1
-2.643E-1	8.921E+0	1.994E+1
-2.627E-1	9.005E+0	1.988E+1
-2.643E-1	9.041E+0	1.983E+1
-2.660E-1	9.086E+0	1.986E+1
-2.643E-1	9.047E+0	1.995E+1
-2.611E-1	9.073E+0	2.010E+1
-2.643E-1	9.051E+0	1.984E+1
-2.643E-1	8.898E+0	1.986E+1
-2.643E-1	8.931E+0	1.997E+1
-2.611E-1	9.038E+0	1.995E+1
-2.627E-1	9.018E+0	1.974E+1
-2.627E-1	8.950E+0	1.983E+1
-2.643E-1	9.018E+0	1.993E+1
-2.611E-1	8.840E+0	1.985E+1
-2.627E-1	8.931E+0	2.002E+1
-2.643E-1	9.002E+0	2.002E+1
-2.611E-1	9.122E+0	1.997E+1
-2.611E-1	9.106E+0	1.987E+1
-2.611E-1	8.983E+0	1.996E+1
-2.627E-1	9.034E+0	1.993E+1
-2.643E-1	8.944E+0	2.004E+1
-2.627E-1	8.960E+0	1.990E+1
-2.627E-1	9.077E+0	1.997E+1
-2.611E-1	9.070E+0	1.995E+1
-2.627E-1	8.992E+0	1.968E+1
-2.627E-1	8.927E+0	1.984E+1
-2.611E-1	8.882E+0	2.003E+1
-2.611E-1	8.908E+0	1.994E+1
-2.643E-1	8.918E+0	1.994E+1
-2.579E-1	9.096E+0	1.992E+1
-2.627E-1	9.028E+0	1.994E+1
-2.660E-1	8.911E+0	2.012E+1
-2.627E-1	9.015E+0	1.992E+1
-2.595E-1	8.989E+0	1.995E+1
-2.643E-1	9.028E+0	1.995E+1
-2.660E-1	8.992E+0	2.011E+1
-2.643E-1	9.177E+0	2.010E+1
-2.595E-1	9.129E+0	1.990E+1
-2.611E-1	9.012E+0	2.002E+1
-2.643E-1	8.908E+0	2.008E+1
-2.660E-1	9.060E+0	1.999E+1
-2.611E-1	9.018E+0	2.002E+1
-2.627E-1	9.116E+0	1.990E+1
-2.627E-1	8.996E+0	1.987E+1
-2.660E-1	9.002E+0	1.983E+1
-2.611E-1	8.944E+0	1.988E+1
-2.611E-1	9.031E+0	1.991E+1
-2.643E-1	8.918E+0	1.982E+1
-2.643E-1	9.009E+0	2.003E+1
-2.611E-1	8.999E+0	1.975E+1
-2.627E-1	8.983E+0	2.008E+1
-2.660E-1	8.989E+0	2.010E+1
-2.643E-1	8.953E+0	1.998E+1
-2.627E-1	8.940E+0	1.987E+1
-2.611E-1	8.950E+0	1.988E+1
-2.643E-1	8.973E+0	1.995E+1
-2.627E-1	9.025E+0	1.987E+1
-2.627E-1	8.944E+0	2.001E+1
-2.611E-1	9.005E+0	1.992E+1
-2.627E-1	8.914E+0	1.997E+1
-2.643E-1	9.005E+0	2.004E+1
-2.611E-1	8.953E+0	1.984E+1
-2.643E-1	8.960E+0	1.985E+1
-2.627E-1	8.983E+0	1.996E+1
-2.627E-1	8.947E+0	2.002E+1
-2.595E-1	9.060E+0	1.983E+1
-2.627E-1	8.944E+0	1.982E+1
-2.660E-1	8.979E+0	2.002E+1
-2.660E-1	8.937E+0	1.976E+1
-2.611E-1	8.944E+0	1.984E+1
-2.595E-1	9.015E+0	2.003E+1
-2.643E-1	9.018E+0	1.993E+1
-2.627E-1	9.018E+0	1.985E+1
-2.595E-1	8.983E+0	1.998E+1
-2.627E-1	9.070E+0	1.992E+1
-2.643E-1	9.054E+0	1.983E+1
-2.611E-1	9.054E+0	1.993E+1
-2.611E-1	9.038E+0	1.980E+1
-2.595E-1	9.041E+0	1.999E+1
-2.660E-1	9.051E+0	2.009E+1
-2.643E-1	9.167E+0	2.005E+1
-2.611E-1	8.950E+0	2.003E+1
-2.579E-1	9.060E+0	1.991E+1
-2.643E-1	9.034E+0	1.990E+1
-2.627E-1	9.012E+0	1.995E+1
-2.579E-1	9.080E+0	1.991E+1
-2.595E-1	8.976E+0	2.006E+1
-2.643E-1	9.005E+0	2.010E+1
-2.627E-1	9.060E+0	2.000E+1
-2.595E-1	8.957E+0	2.024E+1
-2.579E-1	9.054E+0	1.997E+1
-2.660E-1	8.908E+0	1.997E+1
-2.627E-1	9.054E+0	1.987E+1
-2.595E-1	9.080E+0	2.012E+1
-2.611E-1	8.989E+0	1.986E+1
-2.660E-1	8.963E+0	2.005E+1
-2.611E-1	8.879E+0	2.013E+1
-2.627E-1	9.077E+0	2.012E+1
-2.627E-1	8.999E+0	1.987E+1
-2.643E-1	8.944E+0	1.999E+1
-2.643E-1	8.953E+0	1.996E+1
-2.579E-1	9.005E+0	1.990E+1
-2.595E-1	8.963E+0	1.993E+1
-2.660E-1	8.918E+0	1.989E+1
-2.643E-1	8.983E+0	1.983E+1
-2.611E-1	8.960E+0	1.975E+1
-2.595E-1	8.953E+0	1.990E+1
-2.660E-1	9.067E+0	1.991E+1
-2.627E-1	9.038E+0	1.992E+1
-2.627E-1	8.924E+0	1.989E+1
-2.595E-1	9.034E+0	1.999E+1
-2.643E-1	9.112E+0	2.004E+1
-2.643E-1	9.002E+0	1.990E+1
-2.595E-1	9.031E+0	1.987E+1
-2.595E-1	8.999E+0	1.993E+1
-2.643E-1	9.112E+0	1.993E+1
-2.676E-1	9.051E+0	2.009E+1
-2.595E-1	9.054E+0	2.005E+1
-2.579E-1	8.976E+0	1.981E+1
-2.643E-1	8.950E+0	2.004E+1
-2.643E-1	8.976E+0	1.989E+1
-2.595E-1	8.924E+0	2.006E+1
-2.595E-1	8.914E+0	2.003E+1
-2.643E-1	9.015E+0	1.985E+1
-2.643E-1	9.012E+0	1.991E+1
-2.595E-1	9.054E+0	1.989E+1
-2.595E-1	9.015E+0	1.995E+1
-2.627E-1	9.021E+0	1.991E+1
-2.611E-1	8.940E+0	1.989E+1
-2.627E-1	9.099E+0	1.999E+1
-2.611E-1	9.135E+0	1.994E+1
-2.660E-1	9.099E+0	1.995E+1
-2.611E-1	8.976E+0	2.005E+1
-2.579E-1	8.957E+0	1.982E+1
-2.611E-1	8.778E+0	1.992E+1
-2.660E-1	8.986E+0	1.992E+1
-2.627E-1	8.970E+0	1.993E+1
-2.627E-1	8.953E+0	2.003E+1
-2.611E-1	8.989E+0	1.988E+1
-2.627E-1	9.005E+0	1.982E+1
-2.611E-1	9.112E+0	1.990E+1
-2.579E-1	8.992E+0	1.993E+1
-2.595E-1	8.931E+0	2.002E+1
-2.627E-1	9.031E+0	2.022E+1
-2.643E-1	9.028E+0	1.993E+1
-2.579E-1	9.005E+0	2.005E+1
-2.579E-1	9.028E+0	1.983E+1
-2.643E-1	9.012E+0	1.999E+1
-2.611E-1	8.934E+0	1.976E+1
-2.627E-1	8.999E+0	1.995E+1
-2.611E-1	8.950E+0	1.997E+1
-2.643E-1	8.953E+0	2.015E+1
-2.595E-1	9.034E+0	1.984E+1
-2.611E-1	9.018E+0	2.006E+1
-2.611E-1	9.025E+0	2.004E+1
-2.660E-1	9.073E+0	1.981E+1
-2.627E-1	9.038E+0	2.013E+1
-2.611E-1	9.193E+0	1.990E+1
-2.611E-1	8.963E+0	2.001E+1
-2.643E-1	9.025E+0	2.006E+1
-2.627E-1	9.099E+0	2.002E+1
-2.595E-1	8.992E+0	2.000E+1
-2.595E-1	9.142E+0	1.979E+1
-2.627E-1	8.940E+0	1.995E+1
-2.643E-1	9.116E+0	2.002E+1
-2.595E-1	8.934E+0	1.980E+1
-2.595E-1	9.047E+0	1.989E+1
-2.643E-1	8.979E+0	1.997E+1
-2.627E-1	9.057E+0	1.986E+1
-2.595E-1	9.009E+0	2.003E+1
-2.595E-1	8.895E+0	1.992E+1
-2.611E-1	9.009E+0	2.004E+1
-2.627E-1	9.167E+0	2.007E+1
-2.579E-1	8.996E+0	2.010E+1
-2.611E-1	8.905E+0	2.004E+1
-2.643E-1	8.914E+0	2.002E+1
-2.627E-1	9.103E+0	2.002E+1
-2.595E-1	8.986E+0	1.989E+1
-2.595E-1	9.018E+0	2.003E+1
-2.627E-1	8.953E+0	2.000E+1
-2.627E-1	8.940E+0	1.963E+1
-2.595E-1	8.901E+0	2.014E+1
-2.627E-1	8.963E+0	2.011E+1
-2.627E-1	9.015E+0	1.984E+1
-2.643E-1	8.963E+0	2.011E+1
-2.595E-1	9.054E+0	1.990E+1
-2.611E-1	8.979E+0	1.999E+1
-2.627E-1	9.073E+0	1.988E+1
-2.643E-1	8.986E+0	1.988E+1
-2.611E-1	9.073E+0	1.985E+1
-2.611E-1	8.908E+0	1.994E+1
-2.627E-1	9.015E+0	1.984E+1
-2.643E-1	8.999E+0	2.014E+1
-2.595E-1	9.005E+0	2.006E+1
-2.611E-1	9.041E+0	2.010E+1
-2.627E-1	9.064E+0	1.994E+1
-2.627E-1	8.937E+0	2.009E+1
-2.595E-1	9.047E+0	1.987E+1
-2.627E-1	8.976E+0	1.995E+1
-2.643E-1	8.940E+0	2.000E+1
-2.660E-1	8.898E+0	1.998E+1
-2.595E-1	9.070E+0	1.995E+1
-2.611E-1	9.025E+0	1.990E+1
-2.643E-1	8.960E+0	1.995E+1
-2.611E-1	9.093E+0	2.012E+1
-2.611E-1	8.979E+0	1.988E+1
-2.595E-1	9.038E+0	1.980E+1
-2.627E-1	8.989E+0	2.005E+1
-2.627E-1	9.112E+0	1.993E+1
-2.595E-1	8.960E+0	2.001E+1
-2.627E-1	9.073E+0	1.989E+1
-2.643E-1	8.976E+0	1.987E+1
-2.643E-1	9.070E+0	2.007E+1
-2.562E-1	9.009E+0	2.001E+1
-2.579E-1	8.973E+0	2.000E+1
-2.627E-1	8.989E+0	2.004E+1
-2.611E-1	8.940E+0	1.989E+1
-2.611E-1	9.009E+0	1.997E+1
-2.595E-1	9.028E+0	1.984E+1
-2.627E-1	8.976E+0	1.991E+1
-2.643E-1	8.996E+0	1.997E+1
-2.595E-1	9.125E+0	1.985E+1
-2.595E-1	8.986E+0	1.974E+1
-2.643E-1	8.924E+0	2.004E+1
-2.627E-1	8.927E+0	1.987E+1
-2.595E-1	9.028E+0	1.984E+1
-2.611E-1	9.012E+0	2.010E+1
-2.627E-1	9.051E+0	1.998E+1
-2.627E-1	9.054E+0	2.006E+1
-2.579E-1	9.038E+0	1.989E+1
-2.643E-1	8.996E+0	2.012E+1
-2.611E-1	8.960E+0	1.988E+1
-2.627E-1	8.963E+0	1.995E+1
-2.579E-1	9.112E+0	1.998E+1
-2.595E-1	8.983E+0	1.989E+1
-2.627E-1	8.905E+0	2.006E+1
-2.627E-1	8.996E+0	2.015E+1
-2.611E-1	9.093E+0	1.977E+1
-2.627E-1	9.051E+0	2.005E+1
-2.611E-1	9.041E+0	2.002E+1
-2.595E-1	9.044E+0	1.996E+1
-2.595E-1	9.012E+0	1.990E+1
-2.611E-1	8.979E+0	1.991E+1
-2.627E-1	9.080E+0	2.000E+1
-2.627E-1	9.005E+0	2.010E+1
-2.611E-1	8.983E+0	2.001E+1
-2.627E-1	8.957E+0	1.983E+1
-2.627E-1	9.060E+0	1.984E+1
-2.627E-1	9.034E+0	1.999E+1
-2.595E-1	8.866E+0	2.003E+1
-2.595E-1	9.028E+0	2.000E+1
-2.611E-1	9.122E+0	2.002E+1
-2.627E-1	9.077E+0	1.993E+1
[truncated: 93,960 more rows]
