# Supplementary material for: Improved ANAP incorporation and VCF analysis reveal details of P2X7 current facilitation and a limited conformational interplay between ATP binding and the intracellular ballast domain
Source: eLife. 2023 Jan 4;12:e82479. doi: 10.7554/eLife.82479 (PMC9859053; doi:10.7554/eLife.82479)
Supplement: Figure 3—figure supplement 3—source data 2. [file elife-82479-fig3-figsupp3-data2.zip › Figure-3_figure-supplement-3_source-data-2/DeltaCys-constructs/k04/06.csv]

-1.978E-1	3.847E+0	8.000E+0
-1.978E-1	3.818E+0	7.938E+0
-2.027E-1	3.766E+0	7.938E+0
-2.027E-1	3.831E+0	7.896E+0
-1.995E-1	3.740E+0	7.951E+0
-2.011E-1	3.795E+0	8.029E+0
-2.060E-1	3.770E+0	8.123E+0
-2.027E-1	3.825E+0	8.052E+0
-1.946E-1	3.867E+0	7.786E+0
-2.011E-1	3.864E+0	7.948E+0
-2.043E-1	3.834E+0	7.964E+0
-2.011E-1	3.770E+0	7.925E+0
-1.978E-1	3.880E+0	7.896E+0
-2.011E-1	3.789E+0	7.977E+0
-2.027E-1	3.792E+0	8.065E+0
-1.978E-1	3.821E+0	7.957E+0
-1.995E-1	3.847E+0	7.980E+0
-1.995E-1	3.857E+0	7.935E+0
-2.027E-1	3.828E+0	8.022E+0
-2.043E-1	3.825E+0	7.980E+0
-2.011E-1	3.808E+0	7.970E+0
-1.978E-1	3.808E+0	7.922E+0
-2.027E-1	3.893E+0	7.954E+0
-2.011E-1	3.757E+0	8.061E+0
-1.995E-1	3.744E+0	7.974E+0
-1.995E-1	3.808E+0	8.045E+0
-2.011E-1	3.786E+0	7.957E+0
-2.027E-1	3.815E+0	7.970E+0
-2.011E-1	3.903E+0	7.967E+0
-1.995E-1	3.828E+0	7.996E+0
-2.027E-1	3.867E+0	7.925E+0
-2.011E-1	3.779E+0	8.061E+0
-1.962E-1	3.766E+0	8.016E+0
-1.995E-1	3.925E+0	8.045E+0
-2.027E-1	3.886E+0	7.974E+0
-2.027E-1	3.860E+0	8.068E+0
-1.978E-1	3.792E+0	8.016E+0
-1.995E-1	3.744E+0	7.941E+0
-2.043E-1	3.828E+0	7.987E+0
-2.011E-1	3.838E+0	7.996E+0
-1.962E-1	3.873E+0	7.996E+0
-1.995E-1	3.812E+0	7.993E+0
-1.995E-1	3.753E+0	7.922E+0
-1.995E-1	3.770E+0	7.993E+0
-1.995E-1	3.825E+0	7.974E+0
-2.011E-1	3.912E+0	7.925E+0
-2.027E-1	3.821E+0	8.016E+0
-2.011E-1	3.851E+0	7.993E+0
-1.962E-1	3.834E+0	7.990E+0
-1.995E-1	3.893E+0	8.074E+0
-2.043E-1	3.776E+0	8.039E+0
-1.995E-1	3.789E+0	7.990E+0
-1.962E-1	3.838E+0	8.035E+0
-1.995E-1	3.928E+0	8.009E+0
-2.027E-1	3.802E+0	8.013E+0
-2.027E-1	3.847E+0	7.951E+0
-1.995E-1	3.734E+0	7.974E+0
-2.011E-1	3.763E+0	7.919E+0
-2.027E-1	3.795E+0	7.941E+0
-2.011E-1	3.776E+0	8.000E+0
-1.978E-1	3.711E+0	8.068E+0
-1.978E-1	3.783E+0	8.068E+0
-2.027E-1	3.864E+0	7.987E+0
-2.011E-1	3.821E+0	8.077E+0
-1.962E-1	3.799E+0	7.889E+0
-1.995E-1	3.821E+0	8.042E+0
-2.027E-1	3.828E+0	7.880E+0
-2.011E-1	3.867E+0	8.039E+0
-1.978E-1	3.838E+0	8.071E+0
-1.995E-1	3.795E+0	7.983E+0
-2.060E-1	3.776E+0	8.097E+0
-2.011E-1	3.776E+0	8.009E+0
-1.978E-1	3.854E+0	7.938E+0
-2.011E-1	3.899E+0	7.883E+0
-2.011E-1	3.763E+0	8.061E+0
-2.027E-1	3.825E+0	8.048E+0
-1.962E-1	3.779E+0	7.996E+0
-1.978E-1	3.847E+0	8.052E+0
-2.027E-1	3.838E+0	7.993E+0
-2.027E-1	3.890E+0	7.990E+0
-1.995E-1	3.841E+0	7.928E+0
-1.978E-1	3.841E+0	8.009E+0
-2.043E-1	3.731E+0	7.954E+0
-2.011E-1	3.783E+0	7.941E+0
-1.995E-1	3.909E+0	7.970E+0
-1.995E-1	3.906E+0	8.006E+0
-2.011E-1	3.744E+0	7.896E+0
-1.995E-1	3.744E+0	7.987E+0
-1.978E-1	3.841E+0	7.847E+0
-2.011E-1	3.847E+0	7.938E+0
-2.043E-1	3.851E+0	8.029E+0
-2.043E-1	3.867E+0	7.990E+0
-2.011E-1	3.838E+0	7.951E+0
-1.995E-1	3.770E+0	7.944E+0
-2.043E-1	3.786E+0	7.954E+0
-1.995E-1	3.818E+0	7.935E+0
-1.978E-1	3.821E+0	7.980E+0
-2.011E-1	3.821E+0	8.045E+0
-2.027E-1	3.841E+0	7.977E+0
-1.995E-1	3.808E+0	7.941E+0
-1.962E-1	3.731E+0	7.987E+0
-2.027E-1	3.802E+0	8.065E+0
-2.027E-1	3.873E+0	7.948E+0
-2.011E-1	3.834E+0	7.957E+0
-1.978E-1	3.857E+0	8.055E+0
-1.995E-1	3.925E+0	7.919E+0
-2.027E-1	3.815E+0	7.951E+0
-2.027E-1	3.851E+0	7.974E+0
-1.946E-1	3.873E+0	8.032E+0
-1.995E-1	3.802E+0	7.964E+0
-2.027E-1	3.831E+0	7.919E+0
-1.995E-1	3.860E+0	7.974E+0
-1.978E-1	3.825E+0	7.944E+0
-2.011E-1	3.770E+0	8.045E+0
-2.060E-1	3.880E+0	7.951E+0
-2.011E-1	3.847E+0	7.951E+0
-1.962E-1	3.841E+0	8.068E+0
-1.995E-1	3.841E+0	7.990E+0
-2.076E-1	3.770E+0	7.983E+0
-2.011E-1	3.841E+0	8.100E+0
-1.978E-1	3.899E+0	8.016E+0
-2.011E-1	3.906E+0	7.902E+0
-2.043E-1	3.802E+0	7.961E+0
-2.027E-1	3.773E+0	8.048E+0
-1.995E-1	3.831E+0	7.948E+0
-1.978E-1	3.877E+0	7.996E+0
-2.011E-1	3.834E+0	7.938E+0
-1.995E-1	3.877E+0	8.000E+0
-1.995E-1	3.873E+0	8.039E+0
-2.011E-1	3.896E+0	8.100E+0
-2.043E-1	3.792E+0	7.941E+0
-2.027E-1	3.783E+0	7.860E+0
-1.995E-1	3.844E+0	7.993E+0
-1.995E-1	3.899E+0	7.996E+0
-2.027E-1	3.834E+0	7.867E+0
-2.011E-1	3.815E+0	7.967E+0
-1.978E-1	3.890E+0	7.964E+0
-1.978E-1	3.870E+0	7.957E+0
-2.043E-1	3.799E+0	7.932E+0
-2.011E-1	3.828E+0	7.957E+0
-1.978E-1	3.825E+0	7.925E+0
-1.995E-1	3.795E+0	8.039E+0
-2.060E-1	3.828E+0	7.957E+0
-2.011E-1	3.802E+0	8.029E+0
-1.962E-1	3.821E+0	8.081E+0
-2.011E-1	3.899E+0	8.045E+0
-2.043E-1	3.776E+0	7.983E+0
-2.027E-1	3.847E+0	7.990E+0
-1.995E-1	3.815E+0	8.026E+0
-1.978E-1	3.815E+0	7.944E+0
-2.027E-1	3.805E+0	7.961E+0
-2.011E-1	3.873E+0	8.058E+0
-1.995E-1	3.857E+0	7.980E+0
-1.978E-1	3.831E+0	7.990E+0
-2.027E-1	3.818E+0	7.876E+0
-2.043E-1	3.760E+0	7.863E+0
-1.962E-1	3.825E+0	7.854E+0
-1.978E-1	3.821E+0	7.941E+0
-2.011E-1	3.776E+0	7.941E+0
-1.995E-1	3.770E+0	7.886E+0
-1.978E-1	3.779E+0	8.022E+0
-2.027E-1	3.779E+0	8.013E+0
-2.027E-1	3.854E+0	7.980E+0
-2.027E-1	3.815E+0	7.987E+0
-2.011E-1	3.808E+0	7.906E+0
-1.962E-1	3.860E+0	7.974E+0
-2.043E-1	3.757E+0	8.016E+0
-2.027E-1	3.802E+0	7.854E+0
-1.962E-1	3.763E+0	8.000E+0
-1.995E-1	3.870E+0	7.957E+0
-2.011E-1	3.795E+0	7.896E+0
-2.011E-1	3.760E+0	7.951E+0
-1.995E-1	3.786E+0	7.996E+0
-1.962E-1	3.779E+0	7.964E+0
-2.027E-1	3.838E+0	8.022E+0
-1.995E-1	3.838E+0	7.899E+0
-1.962E-1	3.783E+0	7.996E+0
-1.978E-1	3.795E+0	8.045E+0
-2.011E-1	3.815E+0	7.970E+0
-2.011E-1	3.864E+0	8.074E+0
-1.962E-1	3.841E+0	7.980E+0
-1.978E-1	3.844E+0	8.003E+0
-1.995E-1	3.844E+0	7.915E+0
-2.011E-1	3.682E+0	7.987E+0
-1.995E-1	3.795E+0	7.883E+0
-1.995E-1	3.799E+0	7.967E+0
-2.011E-1	3.783E+0	8.016E+0
-2.011E-1	3.805E+0	7.867E+0
-1.995E-1	3.831E+0	8.084E+0
-1.930E-1	3.851E+0	8.026E+0
-2.011E-1	3.844E+0	8.000E+0
-2.011E-1	3.828E+0	7.951E+0
-1.962E-1	3.805E+0	7.964E+0
-1.978E-1	3.890E+0	8.071E+0
-2.011E-1	3.750E+0	8.090E+0
-2.011E-1	3.818E+0	7.919E+0
-1.946E-1	3.912E+0	7.964E+0
-1.995E-1	3.818E+0	7.944E+0
-2.060E-1	3.795E+0	7.912E+0
-2.011E-1	3.880E+0	8.042E+0
-1.978E-1	3.731E+0	7.980E+0
-1.978E-1	3.831E+0	7.987E+0
-2.011E-1	3.883E+0	7.909E+0
-2.011E-1	3.844E+0	7.944E+0
-1.995E-1	3.899E+0	7.961E+0
-1.978E-1	3.825E+0	7.902E+0
-1.995E-1	3.854E+0	8.016E+0
-1.995E-1	3.912E+0	7.932E+0
-1.946E-1	3.870E+0	8.013E+0
-1.978E-1	3.753E+0	7.974E+0
-2.011E-1	3.792E+0	7.980E+0
-2.043E-1	3.808E+0	8.052E+0
-1.962E-1	3.799E+0	7.980E+0
-1.978E-1	3.779E+0	7.961E+0
-1.995E-1	3.841E+0	7.886E+0
-1.995E-1	3.821E+0	8.022E+0
-2.011E-1	3.828E+0	7.915E+0
-1.995E-1	3.854E+0	7.944E+0
-2.011E-1	3.776E+0	8.100E+0
-2.011E-1	3.890E+0	7.880E+0
-1.978E-1	3.841E+0	7.961E+0
-1.995E-1	3.860E+0	7.925E+0
-2.043E-1	3.753E+0	8.026E+0
-2.043E-1	3.834E+0	8.016E+0
-1.962E-1	3.802E+0	7.980E+0
-1.995E-1	3.828E+0	8.019E+0
-2.043E-1	3.808E+0	7.902E+0
-2.027E-1	3.847E+0	8.009E+0
-1.995E-1	3.818E+0	7.831E+0
-1.995E-1	3.740E+0	7.860E+0
-2.043E-1	3.812E+0	8.029E+0
-1.995E-1	3.789E+0	7.854E+0
-1.995E-1	3.799E+0	7.932E+0
-1.978E-1	3.825E+0	8.016E+0
-2.027E-1	3.838E+0	7.909E+0
-2.027E-1	3.834E+0	8.026E+0
-1.995E-1	3.818E+0	8.039E+0
-2.011E-1	3.838E+0	7.944E+0
-1.995E-1	3.786E+0	7.941E+0
-1.995E-1	3.744E+0	8.042E+0
-1.978E-1	3.834E+0	7.896E+0
-1.995E-1	3.734E+0	7.993E+0
-2.011E-1	3.799E+0	8.042E+0
-1.995E-1	3.867E+0	8.019E+0
-1.962E-1	3.789E+0	7.873E+0
-1.978E-1	3.812E+0	7.967E+0
-2.011E-1	3.776E+0	7.954E+0
-2.060E-1	3.860E+0	7.876E+0
-1.962E-1	3.789E+0	7.919E+0
-1.978E-1	3.770E+0	7.802E+0
-2.027E-1	3.831E+0	7.967E+0
-1.995E-1	3.873E+0	8.006E+0
-1.962E-1	3.841E+0	7.944E+0
-2.011E-1	3.860E+0	8.000E+0
-2.027E-1	3.744E+0	7.935E+0
-2.027E-1	3.753E+0	7.909E+0
-1.995E-1	3.789E+0	7.919E+0
-2.011E-1	3.870E+0	8.035E+0
-2.011E-1	3.844E+0	7.850E+0
-1.995E-1	3.724E+0	7.967E+0
-2.011E-1	3.860E+0	7.899E+0
-1.978E-1	3.795E+0	7.970E+0
-2.027E-1	3.714E+0	7.899E+0
-2.011E-1	3.857E+0	7.944E+0
-1.978E-1	3.867E+0	7.876E+0
-1.978E-1	3.838E+0	7.899E+0
-2.027E-1	3.867E+0	7.944E+0
-1.995E-1	3.789E+0	8.019E+0
-1.978E-1	3.818E+0	7.970E+0
-1.946E-1	3.763E+0	7.990E+0
-2.011E-1	3.779E+0	7.847E+0
-1.978E-1	3.883E+0	8.000E+0
-1.962E-1	3.718E+0	7.919E+0
-1.978E-1	3.779E+0	7.961E+0
-2.060E-1	3.792E+0	7.948E+0
-2.027E-1	3.802E+0	7.957E+0
-1.978E-1	3.802E+0	7.993E+0
-1.978E-1	3.828E+0	7.912E+0
-2.011E-1	3.792E+0	7.893E+0
-2.027E-1	3.886E+0	7.970E+0
-1.962E-1	3.783E+0	7.961E+0
-1.995E-1	3.812E+0	8.000E+0
-2.011E-1	3.786E+0	8.000E+0
-2.027E-1	3.805E+0	7.996E+0
-1.978E-1	3.838E+0	8.061E+0
-1.978E-1	3.799E+0	7.928E+0
-2.060E-1	3.786E+0	7.915E+0
-1.995E-1	3.828E+0	8.032E+0
-1.946E-1	3.818E+0	8.035E+0
-1.978E-1	3.847E+0	7.948E+0
-2.011E-1	3.831E+0	8.013E+0
-2.027E-1	3.838E+0	8.039E+0
-1.962E-1	3.815E+0	7.951E+0
-1.978E-1	3.808E+0	7.983E+0
-1.995E-1	3.805E+0	8.035E+0
-2.011E-1	3.783E+0	7.932E+0
-1.978E-1	3.786E+0	7.828E+0
-1.978E-1	3.880E+0	7.909E+0
-2.011E-1	3.779E+0	7.951E+0
-1.995E-1	3.776E+0	7.980E+0
-1.946E-1	3.701E+0	7.854E+0
-1.978E-1	3.851E+0	7.925E+0
-2.011E-1	3.783E+0	8.035E+0
-2.011E-1	3.792E+0	7.844E+0
-1.978E-1	3.672E+0	7.922E+0
-1.962E-1	3.815E+0	8.000E+0
-1.995E-1	3.783E+0	7.928E+0
-2.011E-1	3.766E+0	7.873E+0
-1.995E-1	3.808E+0	7.870E+0
-1.995E-1	3.838E+0	7.919E+0
-1.995E-1	3.812E+0	8.000E+0
-2.011E-1	3.818E+0	7.896E+0
-1.946E-1	3.821E+0	7.928E+0
-1.962E-1	3.744E+0	7.876E+0
-2.011E-1	3.766E+0	7.915E+0
-1.995E-1	3.867E+0	7.938E+0
-1.962E-1	3.821E+0	7.977E+0
-1.962E-1	3.873E+0	7.831E+0
-2.027E-1	3.838E+0	7.896E+0
-2.027E-1	3.834E+0	7.974E+0
-1.962E-1	3.779E+0	7.941E+0
-1.978E-1	3.760E+0	7.854E+0
-2.027E-1	3.857E+0	7.876E+0
-2.011E-1	3.831E+0	7.925E+0
-1.978E-1	3.802E+0	8.006E+0
-1.978E-1	3.760E+0	7.938E+0
-2.043E-1	3.815E+0	8.016E+0
-2.011E-1	3.783E+0	7.977E+0
-1.962E-1	3.857E+0	7.941E+0
-2.011E-1	3.815E+0	7.944E+0
-2.011E-1	3.818E+0	8.006E+0
-1.978E-1	3.831E+0	7.831E+0
-1.995E-1	3.786E+0	7.951E+0
-1.962E-1	3.870E+0	8.068E+0
-2.011E-1	3.815E+0	7.944E+0
-2.011E-1	3.776E+0	7.954E+0
-1.962E-1	3.877E+0	7.844E+0
-1.995E-1	3.802E+0	7.928E+0
-2.027E-1	3.805E+0	8.016E+0
-1.962E-1	3.795E+0	8.019E+0
-1.962E-1	3.854E+0	8.042E+0
-1.962E-1	3.818E+0	7.909E+0
-2.011E-1	3.753E+0	7.909E+0
-2.011E-1	3.753E+0	7.964E+0
-1.995E-1	3.899E+0	7.990E+0
-1.962E-1	3.724E+0	8.016E+0
-2.011E-1	3.802E+0	7.980E+0
-2.011E-1	3.847E+0	7.870E+0
-1.962E-1	3.864E+0	8.042E+0
-2.011E-1	3.789E+0	8.026E+0
-2.011E-1	3.753E+0	8.035E+0
-1.995E-1	3.757E+0	7.876E+0
-1.962E-1	3.815E+0	7.919E+0
-1.995E-1	3.770E+0	7.789E+0
-2.011E-1	3.711E+0	7.928E+0
-2.011E-1	3.779E+0	7.899E+0
-1.962E-1	3.792E+0	8.000E+0
-1.962E-1	3.828E+0	8.019E+0
-2.011E-1	3.857E+0	7.909E+0
-2.027E-1	3.844E+0	7.834E+0
-1.978E-1	3.750E+0	7.983E+0
-1.978E-1	3.838E+0	8.013E+0
-2.027E-1	3.831E+0	8.009E+0
-2.011E-1	3.799E+0	7.922E+0
-1.978E-1	3.776E+0	7.961E+0
-1.978E-1	3.757E+0	7.941E+0
-2.043E-1	3.786E+0	7.928E+0
-1.995E-1	3.805E+0	7.870E+0
-1.946E-1	3.841E+0	8.022E+0
-1.995E-1	3.779E+0	7.925E+0
-2.011E-1	3.744E+0	7.928E+0
-1.962E-1	3.786E+0	7.896E+0
-1.978E-1	3.795E+0	7.941E+0
-1.978E-1	3.838E+0	7.944E+0
-1.995E-1	3.812E+0	7.899E+0
-2.011E-1	3.763E+0	7.915E+0
-1.946E-1	3.695E+0	7.928E+0
-1.978E-1	3.815E+0	7.909E+0
-2.011E-1	3.880E+0	8.003E+0
-2.011E-1	3.779E+0	7.970E+0
-1.962E-1	3.792E+0	8.022E+0
-1.978E-1	3.847E+0	7.880E+0
-2.027E-1	3.808E+0	7.863E+0
-2.011E-1	3.857E+0	8.048E+0
-1.962E-1	3.867E+0	7.896E+0
-1.978E-1	3.818E+0	7.828E+0
-2.027E-1	3.786E+0	7.834E+0
-1.995E-1	3.786E+0	7.922E+0
-1.978E-1	3.770E+0	7.928E+0
-1.946E-1	3.899E+0	7.906E+0
-2.027E-1	3.880E+0	7.909E+0
-2.011E-1	3.890E+0	7.805E+0
-1.962E-1	3.841E+0	7.886E+0
-1.946E-1	3.753E+0	7.883E+0
-1.995E-1	3.873E+0	7.912E+0
-2.011E-1	3.831E+0	7.919E+0
-1.995E-1	3.757E+0	8.006E+0
-1.978E-1	3.828E+0	7.967E+0
-1.995E-1	3.795E+0	7.876E+0
-1.962E-1	3.714E+0	7.938E+0
-1.962E-1	3.776E+0	7.922E+0
-1.946E-1	3.750E+0	7.964E+0
-2.027E-1	3.766E+0	7.922E+0
-1.995E-1	3.766E+0	7.889E+0
-1.962E-1	3.753E+0	7.970E+0
-1.978E-1	3.776E+0	7.893E+0
-1.995E-1	3.838E+0	7.983E+0
-1.995E-1	3.792E+0	7.889E+0
-1.946E-1	3.802E+0	7.980E+0
-1.962E-1	3.792E+0	7.957E+0
-2.011E-1	3.783E+0	8.006E+0
-2.011E-1	3.831E+0	7.902E+0
-1.962E-1	3.718E+0	7.961E+0
-1.995E-1	3.795E+0	7.954E+0
-2.027E-1	3.825E+0	7.944E+0
-2.011E-1	3.818E+0	7.854E+0
-1.978E-1	3.802E+0	8.107E+0
-1.995E-1	3.789E+0	7.990E+0
-2.027E-1	3.828E+0	7.948E+0
-1.995E-1	3.786E+0	7.912E+0
-1.962E-1	3.808E+0	7.896E+0
-2.011E-1	3.760E+0	7.870E+0
-1.978E-1	3.786E+0	7.828E+0
-1.978E-1	3.802E+0	8.113E+0
-1.946E-1	3.828E+0	7.912E+0
-1.995E-1	3.795E+0	7.932E+0
-1.995E-1	3.864E+0	7.821E+0
-2.027E-1	3.841E+0	7.983E+0
-1.995E-1	3.734E+0	7.870E+0
-1.946E-1	3.867E+0	7.974E+0
-1.995E-1	3.847E+0	7.925E+0
-1.995E-1	3.734E+0	7.967E+0
-1.946E-1	3.821E+0	7.860E+0
-1.978E-1	3.857E+0	7.915E+0
-2.027E-1	3.857E+0	7.944E+0
-2.011E-1	3.753E+0	7.957E+0
-1.962E-1	3.808E+0	7.944E+0
-1.978E-1	3.786E+0	7.951E+0
-1.995E-1	3.789E+0	7.893E+0
-2.011E-1	3.844E+0	7.932E+0
-1.978E-1	3.841E+0	7.867E+0
-1.995E-1	3.808E+0	8.081E+0
-2.027E-1	3.844E+0	7.922E+0
-2.011E-1	3.815E+0	7.857E+0
-1.962E-1	3.757E+0	8.009E+0
-2.027E-1	3.886E+0	7.990E+0
-1.995E-1	3.854E+0	8.022E+0
-2.011E-1	3.802E+0	7.974E+0
-1.946E-1	3.718E+0	7.944E+0
-1.978E-1	3.679E+0	7.983E+0
-2.011E-1	3.821E+0	8.022E+0
-1.978E-1	3.890E+0	7.922E+0
-1.995E-1	3.838E+0	7.902E+0
-1.978E-1	3.795E+0	7.919E+0
-2.027E-1	3.828E+0	7.850E+0
-1.978E-1	3.808E+0	7.935E+0
-1.962E-1	3.792E+0	7.912E+0
-1.978E-1	3.812E+0	7.938E+0
-1.995E-1	3.834E+0	7.990E+0
-2.011E-1	3.776E+0	7.815E+0
-1.978E-1	3.799E+0	7.938E+0
-1.962E-1	3.818E+0	7.919E+0
-1.995E-1	3.779E+0	8.061E+0
-1.995E-1	3.922E+0	7.941E+0
-1.978E-1	3.795E+0	7.993E+0
-1.995E-1	3.776E+0	7.824E+0
-1.995E-1	3.737E+0	7.889E+0
-1.995E-1	3.805E+0	7.977E+0
-1.962E-1	3.799E+0	7.808E+0
-1.978E-1	3.773E+0	7.919E+0
-2.011E-1	3.886E+0	7.987E+0
-2.011E-1	3.812E+0	7.909E+0
-1.978E-1	3.718E+0	7.919E+0
-1.962E-1	3.740E+0	7.870E+0
-1.995E-1	3.815E+0	7.873E+0
-1.995E-1	3.847E+0	7.893E+0
-1.946E-1	3.903E+0	7.957E+0
-1.995E-1	3.808E+0	7.870E+0
-1.995E-1	3.808E+0	7.980E+0
-1.995E-1	3.844E+0	8.052E+0
-1.962E-1	3.805E+0	7.935E+0
-1.978E-1	3.783E+0	7.792E+0
-2.043E-1	3.877E+0	7.944E+0
-2.011E-1	3.802E+0	7.860E+0
-1.962E-1	3.744E+0	7.873E+0
-1.962E-1	3.770E+0	8.061E+0
-2.011E-1	3.818E+0	7.922E+0
-2.011E-1	3.770E+0	7.870E+0
-1.930E-1	3.828E+0	7.928E+0
-1.978E-1	3.766E+0	7.870E+0
-2.043E-1	3.851E+0	7.773E+0
-1.995E-1	3.838E+0	7.870E+0
-1.978E-1	3.740E+0	8.032E+0
-1.962E-1	3.786E+0	7.954E+0
-1.978E-1	3.795E+0	7.867E+0
-1.995E-1	3.812E+0	7.886E+0
-1.962E-1	3.731E+0	7.876E+0
-1.978E-1	3.783E+0	7.980E+0
-2.011E-1	3.792E+0	7.964E+0
-2.011E-1	3.815E+0	7.951E+0
-1.962E-1	3.731E+0	7.805E+0
-1.978E-1	3.838E+0	7.847E+0
-1.995E-1	3.821E+0	7.834E+0
-1.995E-1	3.799E+0	7.837E+0
-1.946E-1	3.701E+0	7.928E+0
-1.962E-1	3.766E+0	7.964E+0
-1.995E-1	3.847E+0	7.961E+0
-2.011E-1	3.903E+0	8.022E+0
-1.962E-1	3.714E+0	7.902E+0
-1.978E-1	3.808E+0	8.058E+0
-2.027E-1	3.734E+0	7.922E+0
-1.995E-1	3.799E+0	7.824E+0
-1.978E-1	3.779E+0	7.860E+0
-1.962E-1	3.705E+0	7.821E+0
-1.995E-1	3.731E+0	7.883E+0
-1.962E-1	3.773E+0	7.805E+0
-1.946E-1	3.805E+0	7.974E+0
-1.962E-1	3.802E+0	7.821E+0
-1.995E-1	3.825E+0	7.847E+0
-1.995E-1	3.870E+0	8.055E+0
-1.962E-1	3.805E+0	7.922E+0
-1.962E-1	3.770E+0	7.948E+0
-2.011E-1	3.805E+0	7.928E+0
-1.978E-1	3.828E+0	7.873E+0
-1.946E-1	3.828E+0	7.896E+0
-1.978E-1	3.783E+0	7.941E+0
-1.995E-1	3.805E+0	7.863E+0
-1.978E-1	3.737E+0	7.769E+0
-1.946E-1	3.857E+0	7.831E+0
-1.946E-1	3.890E+0	7.909E+0
-1.995E-1	3.792E+0	7.977E+0
-1.995E-1	3.760E+0	7.883E+0
-1.930E-1	3.870E+0	7.902E+0
-1.978E-1	3.838E+0	7.912E+0
-2.027E-1	3.776E+0	7.837E+0
-1.995E-1	3.805E+0	7.970E+0
-1.978E-1	3.812E+0	7.831E+0
-1.978E-1	3.737E+0	7.951E+0
-1.978E-1	3.789E+0	7.902E+0
-1.978E-1	3.763E+0	7.867E+0
-1.946E-1	3.776E+0	7.957E+0
-1.978E-1	3.815E+0	7.944E+0
-2.011E-1	3.812E+0	7.928E+0
-1.978E-1	3.831E+0	7.883E+0
-1.995E-1	3.799E+0	7.821E+0
-1.978E-1	3.831E+0	7.948E+0
-2.011E-1	3.821E+0	7.993E+0
-1.978E-1	3.789E+0	7.909E+0
-1.946E-1	3.783E+0	7.909E+0
-1.978E-1	3.763E+0	7.841E+0
-2.027E-1	3.828E+0	7.938E+0
-1.978E-1	3.786E+0	7.854E+0
-1.962E-1	3.808E+0	7.974E+0
-1.946E-1	3.786E+0	7.919E+0
-2.011E-1	3.838E+0	7.948E+0
-1.978E-1	3.779E+0	7.954E+0
-1.946E-1	3.731E+0	7.909E+0
-1.962E-1	3.770E+0	7.915E+0
-1.995E-1	3.773E+0	7.873E+0
-1.995E-1	3.770E+0	7.922E+0
-1.962E-1	3.854E+0	7.899E+0
-1.962E-1	3.805E+0	8.019E+0
-2.043E-1	3.825E+0	7.961E+0
-2.011E-1	3.789E+0	7.919E+0
-1.978E-1	3.770E+0	7.922E+0
-1.962E-1	3.714E+0	7.983E+0
-2.011E-1	3.795E+0	7.935E+0
-1.978E-1	3.776E+0	7.909E+0
-1.978E-1	3.731E+0	7.883E+0
-1.995E-1	3.760E+0	7.815E+0
-1.995E-1	3.750E+0	7.938E+0
-1.978E-1	3.828E+0	7.860E+0
-1.946E-1	3.821E+0	8.003E+0
-1.962E-1	3.821E+0	7.899E+0
-1.995E-1	3.789E+0	7.961E+0
-1.995E-1	3.753E+0	7.970E+0
-1.962E-1	3.750E+0	7.863E+0
-1.962E-1	3.789E+0	7.873E+0
-2.027E-1	3.757E+0	7.970E+0
-2.011E-1	3.744E+0	7.919E+0
-1.946E-1	3.744E+0	7.993E+0
-1.978E-1	3.857E+0	7.893E+0
-1.995E-1	3.792E+0	7.977E+0
-1.995E-1	3.867E+0	7.912E+0
-1.946E-1	3.783E+0	7.899E+0
-1.978E-1	3.860E+0	7.935E+0
-2.011E-1	3.786E+0	7.883E+0
-1.978E-1	3.776E+0	7.906E+0
-1.946E-1	3.747E+0	7.886E+0
-1.946E-1	3.821E+0	7.941E+0
-1.978E-1	3.792E+0	7.899E+0
-1.978E-1	3.744E+0	7.854E+0
-1.962E-1	3.779E+0	7.938E+0
-1.978E-1	3.870E+0	8.000E+0
-2.011E-1	3.763E+0	7.880E+0
-1.995E-1	3.812E+0	7.919E+0
-1.978E-1	3.776E+0	7.896E+0
-1.962E-1	3.828E+0	7.828E+0
-1.978E-1	3.692E+0	7.961E+0
-1.978E-1	3.873E+0	8.009E+0
-1.930E-1	3.792E+0	7.831E+0
-1.946E-1	3.825E+0	7.893E+0
-1.995E-1	3.834E+0	7.811E+0
-1.995E-1	3.724E+0	7.870E+0
-1.914E-1	3.841E+0	7.919E+0
-1.962E-1	3.779E+0	7.925E+0
-1.978E-1	3.734E+0	7.941E+0
-1.995E-1	3.808E+0	7.906E+0
-1.946E-1	3.786E+0	7.990E+0
-1.946E-1	3.757E+0	7.983E+0
-2.011E-1	3.828E+0	7.970E+0
-1.995E-1	3.753E+0	7.932E+0
-1.978E-1	3.857E+0	7.957E+0
-1.962E-1	3.844E+0	7.941E+0
-2.011E-1	3.841E+0	7.919E+0
-1.978E-1	3.802E+0	7.922E+0
-1.946E-1	3.789E+0	7.928E+0
-1.978E-1	3.825E+0	7.919E+0
-1.978E-1	3.708E+0	7.928E+0
-1.978E-1	3.779E+0	7.928E+0
-1.946E-1	3.812E+0	7.954E+0
-1.930E-1	3.795E+0	7.828E+0
-1.995E-1	3.828E+0	7.974E+0
-1.995E-1	3.760E+0	7.915E+0
-1.930E-1	3.779E+0	7.902E+0
-1.930E-1	3.818E+0	7.928E+0
-1.962E-1	3.805E+0	8.006E+0
-1.978E-1	3.773E+0	7.906E+0
-1.930E-1	3.808E+0	7.993E+0
-1.962E-1	3.802E+0	7.773E+0
-1.962E-1	3.877E+0	7.893E+0
-1.995E-1	3.721E+0	7.915E+0
-1.962E-1	3.844E+0	7.854E+0
-1.962E-1	3.763E+0	7.922E+0
-1.995E-1	3.792E+0	7.863E+0
-1.995E-1	3.873E+0	7.957E+0
-1.946E-1	3.870E+0	7.902E+0
-1.978E-1	3.831E+0	7.919E+0
-2.011E-1	3.744E+0	7.909E+0
-1.978E-1	3.779E+0	7.867E+0
-1.978E-1	3.747E+0	7.925E+0
-1.962E-1	3.808E+0	7.841E+0
-2.011E-1	3.705E+0	7.941E+0
-1.978E-1	3.802E+0	7.860E+0
-1.946E-1	3.753E+0	8.009E+0
-1.978E-1	3.744E+0	7.967E+0
-1.978E-1	3.760E+0	7.756E+0
-1.978E-1	3.805E+0	7.802E+0
-1.930E-1	3.766E+0	7.944E+0
-1.978E-1	3.753E+0	7.909E+0
-1.995E-1	3.740E+0	7.821E+0
-1.962E-1	3.750E+0	7.834E+0
-1.946E-1	3.786E+0	7.912E+0
-1.978E-1	3.773E+0	7.870E+0
-1.962E-1	3.851E+0	7.906E+0
-2.011E-1	3.802E+0	7.867E+0
-1.962E-1	3.747E+0	7.870E+0
-1.946E-1	3.783E+0	7.938E+0
-1.995E-1	3.812E+0	7.893E+0
-1.978E-1	3.867E+0	7.896E+0
-1.962E-1	3.815E+0	7.912E+0
-1.946E-1	3.844E+0	7.857E+0
-1.995E-1	3.786E+0	7.967E+0
-1.995E-1	3.877E+0	7.847E+0
-1.946E-1	3.753E+0	7.941E+0
-1.962E-1	3.847E+0	7.876E+0
-1.962E-1	3.763E+0	7.961E+0
-1.978E-1	3.828E+0	7.919E+0
-1.946E-1	3.857E+0	7.886E+0
-1.946E-1	3.880E+0	7.734E+0
-1.978E-1	3.828E+0	7.867E+0
-1.995E-1	3.909E+0	7.954E+0
-1.978E-1	3.802E+0	7.847E+0
-1.995E-1	3.802E+0	7.863E+0
-1.995E-1	3.860E+0	7.893E+0
-1.978E-1	3.760E+0	7.802E+0
-1.962E-1	3.896E+0	7.828E+0
-1.995E-1	3.698E+0	7.876E+0
-1.995E-1	3.860E+0	7.886E+0
-1.978E-1	3.821E+0	7.925E+0
-1.946E-1	3.831E+0	7.964E+0
-1.946E-1	3.773E+0	7.928E+0
-1.995E-1	3.734E+0	7.932E+0
-1.995E-1	3.838E+0	7.883E+0
-1.946E-1	3.740E+0	7.948E+0
-1.946E-1	3.818E+0	7.831E+0
-1.995E-1	3.776E+0	7.893E+0
-1.962E-1	3.740E+0	7.811E+0
-1.962E-1	3.890E+0	7.925E+0
-1.930E-1	3.825E+0	7.734E+0
-1.995E-1	3.834E+0	7.834E+0
-1.978E-1	3.789E+0	7.844E+0
-1.946E-1	3.776E+0	7.769E+0
-1.978E-1	3.783E+0	7.792E+0
-1.978E-1	3.776E+0	7.802E+0
-1.962E-1	3.789E+0	7.880E+0
-1.946E-1	3.844E+0	7.974E+0
-1.946E-1	3.802E+0	7.899E+0
-2.011E-1	3.828E+0	7.883E+0
-1.995E-1	3.854E+0	7.769E+0
-1.946E-1	3.834E+0	7.844E+0
-1.962E-1	3.776E+0	7.863E+0
-2.011E-1	3.802E+0	7.870E+0
-1.995E-1	3.789E+0	7.935E+0
-1.946E-1	3.877E+0	8.032E+0
-1.946E-1	3.750E+0	7.944E+0
-1.995E-1	3.789E+0	7.867E+0
-1.946E-1	3.789E+0	7.919E+0
-1.946E-1	3.812E+0	7.821E+0
-1.962E-1	3.851E+0	7.799E+0
-1.995E-1	3.831E+0	7.996E+0
-1.962E-1	3.808E+0	7.932E+0
-1.946E-1	3.792E+0	7.906E+0
-1.962E-1	3.776E+0	7.837E+0
-1.995E-1	3.744E+0	7.915E+0
-1.978E-1	3.779E+0	7.808E+0
-1.930E-1	3.740E+0	7.899E+0
-1.914E-1	3.808E+0	7.802E+0
-2.011E-1	3.825E+0	7.863E+0
-1.962E-1	3.799E+0	7.876E+0
-1.930E-1	3.786E+0	7.935E+0
-1.962E-1	3.786E+0	7.883E+0
-1.995E-1	3.828E+0	7.876E+0
-1.978E-1	3.799E+0	7.896E+0
-1.946E-1	3.799E+0	7.837E+0
-1.946E-1	3.828E+0	7.808E+0
-1.995E-1	3.815E+0	7.863E+0
-1.978E-1	3.789E+0	7.919E+0
-1.962E-1	3.753E+0	7.893E+0
-1.995E-1	3.779E+0	7.844E+0
-2.027E-1	3.864E+0	7.896E+0
-1.978E-1	3.750E+0	7.863E+0
-1.946E-1	3.799E+0	7.818E+0
-1.946E-1	3.815E+0	7.860E+0
-1.995E-1	3.724E+0	7.870E+0
-1.962E-1	3.773E+0	7.919E+0
-1.946E-1	3.808E+0	7.886E+0
-1.946E-1	3.841E+0	7.873E+0
-1.995E-1	3.795E+0	7.841E+0
-1.978E-1	3.802E+0	7.948E+0
-1.946E-1	3.812E+0	7.915E+0
-1.978E-1	3.776E+0	7.948E+0
-1.995E-1	3.766E+0	7.987E+0
-1.978E-1	3.773E+0	7.935E+0
-1.946E-1	3.753E+0	7.883E+0
-1.995E-1	3.753E+0	7.854E+0
-1.995E-1	3.786E+0	7.944E+0
-1.995E-1	3.750E+0	7.844E+0
-1.946E-1	3.740E+0	7.818E+0
-1.962E-1	3.766E+0	7.987E+0
-1.995E-1	3.776E+0	7.886E+0
-1.995E-1	3.783E+0	7.763E+0
-1.930E-1	3.789E+0	7.834E+0
-1.962E-1	3.760E+0	8.003E+0
-1.995E-1	3.844E+0	7.893E+0
-1.978E-1	3.789E+0	7.970E+0
-1.946E-1	3.854E+0	7.932E+0
-1.946E-1	3.737E+0	7.899E+0
-1.995E-1	3.841E+0	7.919E+0
-1.995E-1	3.818E+0	7.935E+0
-1.978E-1	3.873E+0	7.831E+0
-1.946E-1	3.779E+0	7.867E+0
-1.962E-1	3.890E+0	7.974E+0
-1.995E-1	3.808E+0	7.974E+0
-1.962E-1	3.770E+0	7.912E+0
-1.978E-1	3.757E+0	7.925E+0
-1.946E-1	3.815E+0	7.912E+0
-1.978E-1	3.821E+0	7.902E+0
-1.930E-1	3.744E+0	7.789E+0
-1.962E-1	3.776E+0	7.811E+0
-1.995E-1	3.802E+0	7.847E+0
-2.011E-1	3.792E+0	7.915E+0
-1.946E-1	3.750E+0	7.977E+0
-1.962E-1	3.737E+0	7.922E+0
-1.978E-1	3.792E+0	7.886E+0
-1.962E-1	3.854E+0	7.896E+0
-1.946E-1	3.795E+0	7.863E+0
-1.978E-1	3.776E+0	7.870E+0
-1.995E-1	3.783E+0	7.799E+0
-1.978E-1	3.808E+0	7.906E+0
-1.962E-1	3.779E+0	7.789E+0
-1.946E-1	3.770E+0	7.912E+0
-2.027E-1	3.864E+0	7.944E+0
-1.995E-1	3.783E+0	7.834E+0
-1.930E-1	3.799E+0	7.977E+0
-1.962E-1	3.851E+0	7.902E+0
-1.946E-1	3.825E+0	7.831E+0
-1.995E-1	3.880E+0	7.831E+0
-1.914E-1	3.711E+0	7.902E+0
-1.962E-1	3.815E+0	7.974E+0
-1.995E-1	3.740E+0	7.928E+0
-1.978E-1	3.821E+0	7.932E+0
-1.930E-1	3.792E+0	7.883E+0
-1.978E-1	3.786E+0	8.006E+0
-1.962E-1	3.919E+0	7.837E+0
-1.995E-1	3.799E+0	7.857E+0
-1.930E-1	3.753E+0	7.876E+0
-1.978E-1	3.744E+0	7.818E+0
-1.978E-1	3.789E+0	7.909E+0
-1.978E-1	3.802E+0	7.815E+0
-1.962E-1	3.779E+0	7.915E+0
-1.962E-1	3.818E+0	7.883E+0
-1.995E-1	3.799E+0	7.818E+0
-1.962E-1	3.812E+0	7.938E+0
-1.930E-1	3.857E+0	7.850E+0
-1.946E-1	3.789E+0	7.932E+0
-2.011E-1	3.828E+0	7.948E+0
-1.995E-1	3.815E+0	7.941E+0
-1.930E-1	3.770E+0	7.912E+0
-1.930E-1	3.770E+0	7.909E+0
-1.978E-1	3.783E+0	7.805E+0
-1.995E-1	3.718E+0	7.779E+0
-1.930E-1	3.808E+0	7.841E+0
-1.978E-1	3.747E+0	7.863E+0
-1.995E-1	3.731E+0	7.867E+0
-1.978E-1	3.815E+0	7.831E+0
-1.946E-1	3.818E+0	7.915E+0
-1.962E-1	3.867E+0	7.889E+0
-2.011E-1	3.828E+0	7.883E+0
-1.962E-1	3.815E+0	7.935E+0
-1.978E-1	3.818E+0	7.883E+0
-1.946E-1	3.821E+0	8.000E+0
-1.978E-1	3.821E+0	7.841E+0
-1.978E-1	3.818E+0	7.928E+0
-1.946E-1	3.841E+0	7.880E+0
-1.946E-1	3.815E+0	7.844E+0
-1.978E-1	3.808E+0	7.841E+0
-1.962E-1	3.802E+0	7.857E+0
-1.946E-1	3.731E+0	7.915E+0
-1.962E-1	3.786E+0	7.876E+0
-1.978E-1	3.815E+0	7.889E+0
-1.962E-1	3.776E+0	7.867E+0
-1.946E-1	3.783E+0	7.925E+0
-1.962E-1	3.789E+0	7.766E+0
-1.978E-1	3.854E+0	7.860E+0
-1.978E-1	3.802E+0	7.948E+0
-1.946E-1	3.731E+0	7.944E+0
-1.978E-1	3.770E+0	7.769E+0
-2.011E-1	3.783E+0	7.818E+0
-1.978E-1	3.821E+0	7.932E+0
-1.946E-1	3.714E+0	7.896E+0
-1.946E-1	3.808E+0	7.824E+0
-1.995E-1	3.847E+0	7.841E+0
-1.978E-1	3.799E+0	7.802E+0
-1.946E-1	3.763E+0	7.867E+0
-1.930E-1	3.851E+0	7.961E+0
-2.027E-1	3.792E+0	7.860E+0
-1.978E-1	3.805E+0	7.974E+0
-1.946E-1	3.789E+0	7.837E+0
-1.946E-1	3.753E+0	7.932E+0
-1.995E-1	3.760E+0	7.961E+0
-1.978E-1	3.802E+0	8.013E+0
-1.962E-1	3.773E+0	7.941E+0
-1.946E-1	3.805E+0	7.928E+0
-1.962E-1	3.766E+0	7.961E+0
-1.978E-1	3.808E+0	7.870E+0
-1.946E-1	3.724E+0	7.925E+0
-1.962E-1	3.757E+0	7.782E+0
-1.946E-1	3.831E+0	7.886E+0
-1.962E-1	3.821E+0	7.844E+0
-1.930E-1	3.792E+0	7.893E+0
-1.962E-1	3.766E+0	7.792E+0
-1.995E-1	3.812E+0	7.831E+0
-1.978E-1	3.864E+0	7.893E+0
-1.962E-1	3.740E+0	7.880E+0
-1.946E-1	3.860E+0	7.964E+0
-2.011E-1	3.792E+0	7.792E+0
-1.962E-1	3.763E+0	7.889E+0
-1.930E-1	3.789E+0	7.837E+0
-1.946E-1	3.812E+0	7.896E+0
-1.995E-1	3.841E+0	7.883E+0
-1.962E-1	3.805E+0	7.886E+0
-1.946E-1	3.854E+0	7.867E+0
-1.930E-1	3.773E+0	7.902E+0
-1.978E-1	3.815E+0	7.824E+0
-1.978E-1	3.802E+0	7.860E+0
-1.930E-1	3.779E+0	7.850E+0
-1.946E-1	3.847E+0	7.876E+0
-1.978E-1	3.818E+0	7.925E+0
-1.995E-1	3.857E+0	7.876E+0
-1.930E-1	3.802E+0	7.834E+0
-1.946E-1	3.792E+0	7.909E+0
-1.995E-1	3.828E+0	7.815E+0
-1.962E-1	3.815E+0	7.928E+0
-1.930E-1	3.851E+0	7.782E+0
-1.978E-1	3.779E+0	7.857E+0
-1.995E-1	3.805E+0	7.802E+0
-1.962E-1	3.828E+0	7.876E+0
-1.995E-1	3.812E+0	7.883E+0
-1.946E-1	3.903E+0	7.860E+0
-1.995E-1	3.770E+0	7.837E+0
-1.962E-1	3.740E+0	7.734E+0
-1.946E-1	3.828E+0	7.815E+0
-1.930E-1	3.799E+0	7.964E+0
-1.978E-1	3.828E+0	7.844E+0
-1.962E-1	3.821E+0	7.837E+0
-1.946E-1	3.792E+0	7.873E+0
-1.978E-1	3.795E+0	7.837E+0
-1.978E-1	3.792E+0	7.815E+0
-1.962E-1	3.831E+0	7.928E+0
-1.914E-1	3.821E+0	7.944E+0
-1.914E-1	3.770E+0	7.847E+0
-1.978E-1	3.834E+0	7.795E+0
-1.978E-1	3.805E+0	7.883E+0
-1.930E-1	3.721E+0	7.987E+0
-1.946E-1	3.818E+0	7.935E+0
-1.995E-1	3.770E+0	7.983E+0
-1.962E-1	3.860E+0	7.850E+0
-1.962E-1	3.734E+0	7.915E+0
-1.930E-1	3.844E+0	7.893E+0
-1.978E-1	3.744E+0	7.919E+0
-1.978E-1	3.737E+0	7.857E+0
-1.930E-1	3.776E+0	7.756E+0
-1.930E-1	3.685E+0	7.899E+0
-1.995E-1	3.734E+0	7.805E+0
-1.995E-1	3.841E+0	7.863E+0
-1.930E-1	3.779E+0	7.902E+0
-1.962E-1	3.805E+0	7.912E+0
-1.946E-1	3.812E+0	7.805E+0
-1.962E-1	3.757E+0	7.863E+0
-1.930E-1	3.786E+0	7.899E+0
-1.946E-1	3.773E+0	7.870E+0
-1.962E-1	3.841E+0	7.824E+0
-1.946E-1	3.672E+0	7.863E+0
-1.946E-1	3.815E+0	7.873E+0
-1.946E-1	3.815E+0	7.854E+0
-1.978E-1	3.812E+0	7.844E+0
-1.978E-1	3.734E+0	7.847E+0
-1.914E-1	3.808E+0	7.854E+0
-1.946E-1	3.740E+0	7.876E+0
-1.995E-1	3.825E+0	7.847E+0
-1.946E-1	3.821E+0	7.902E+0
-1.946E-1	3.857E+0	7.844E+0
-1.946E-1	3.805E+0	7.896E+0
-1.978E-1	3.805E+0	7.993E+0
-1.995E-1	3.776E+0	7.795E+0
-1.946E-1	3.763E+0	7.811E+0
-1.946E-1	3.789E+0	7.834E+0
-1.995E-1	3.727E+0	7.844E+0
-1.962E-1	3.789E+0	7.883E+0
-1.946E-1	3.831E+0	7.792E+0
-1.930E-1	3.789E+0	7.857E+0
-1.995E-1	3.825E+0	7.863E+0
-1.995E-1	3.847E+0	7.828E+0
-1.946E-1	3.760E+0	7.935E+0
-1.946E-1	3.763E+0	7.886E+0
-1.978E-1	3.763E+0	7.863E+0
-1.995E-1	3.786E+0	7.831E+0
-1.914E-1	3.812E+0	7.944E+0
-1.946E-1	3.779E+0	7.987E+0
-1.978E-1	3.698E+0	7.815E+0
-1.946E-1	3.821E+0	7.912E+0
-1.914E-1	3.744E+0	7.896E+0
-1.930E-1	3.802E+0	7.834E+0
-1.978E-1	3.831E+0	7.948E+0
-1.995E-1	3.776E+0	7.906E+0
-1.930E-1	3.779E+0	7.867E+0
-1.962E-1	3.883E+0	7.776E+0
-1.978E-1	3.753E+0	7.779E+0
-1.995E-1	3.757E+0	7.909E+0
-1.914E-1	3.776E+0	7.808E+0
-1.930E-1	3.773E+0	7.876E+0
-1.962E-1	3.789E+0	7.912E+0
-1.978E-1	3.763E+0	7.987E+0
-1.914E-1	3.873E+0	7.847E+0
-1.946E-1	3.770E+0	7.850E+0
-1.962E-1	3.770E+0	7.792E+0
-1.978E-1	3.744E+0	7.928E+0
-1.946E-1	3.847E+0	7.821E+0
-1.914E-1	3.786E+0	7.799E+0
-1.978E-1	3.857E+0	7.938E+0
-1.978E-1	3.753E+0	8.032E+0
-1.914E-1	3.705E+0	7.906E+0
-1.962E-1	3.805E+0	7.824E+0
-1.978E-1	3.805E+0	7.756E+0
-1.962E-1	3.812E+0	7.837E+0
-1.930E-1	3.695E+0	7.987E+0
-1.962E-1	3.795E+0	7.880E+0
-1.978E-1	3.721E+0	7.876E+0
-1.962E-1	3.799E+0	7.841E+0
-1.930E-1	3.750E+0	7.834E+0
-1.946E-1	3.799E+0	7.857E+0
-1.978E-1	3.666E+0	7.886E+0
-1.962E-1	3.747E+0	7.870E+0
-1.914E-1	3.815E+0	7.941E+0
-1.962E-1	3.786E+0	7.857E+0
-1.962E-1	3.890E+0	7.883E+0
-1.946E-1	3.802E+0	7.805E+0
-1.962E-1	3.783E+0	7.831E+0
-1.962E-1	3.805E+0	7.974E+0
-1.962E-1	3.860E+0	7.948E+0
-1.978E-1	3.753E+0	7.899E+0
-1.914E-1	3.766E+0	7.802E+0
-1.946E-1	3.851E+0	7.909E+0
-1.978E-1	3.721E+0	7.873E+0
-1.978E-1	3.818E+0	7.873E+0
-1.930E-1	3.789E+0	7.769E+0
-1.946E-1	3.831E+0	7.948E+0
-1.962E-1	3.821E+0	7.786E+0
-1.995E-1	3.783E+0	7.805E+0
-1.946E-1	3.786E+0	7.941E+0
-1.930E-1	3.766E+0	7.821E+0
-2.011E-1	3.854E+0	7.818E+0
-1.978E-1	3.847E+0	7.792E+0
-1.914E-1	3.786E+0	7.799E+0
-1.962E-1	3.792E+0	7.886E+0
-1.978E-1	3.721E+0	7.795E+0
-1.962E-1	3.757E+0	7.899E+0
-1.930E-1	3.818E+0	7.811E+0
-1.946E-1	3.692E+0	7.915E+0
-1.978E-1	3.828E+0	8.006E+0
-1.962E-1	3.802E+0	7.786E+0
-1.914E-1	3.698E+0	7.841E+0
-1.930E-1	3.757E+0	8.003E+0
-1.978E-1	3.805E+0	7.876E+0
-1.962E-1	3.834E+0	7.779E+0
-1.930E-1	3.779E+0	7.932E+0
-1.930E-1	3.841E+0	7.906E+0
-1.978E-1	3.838E+0	7.860E+0
-1.962E-1	3.825E+0	7.821E+0
-1.930E-1	3.766E+0	7.990E+0
-1.930E-1	3.805E+0	7.909E+0
-1.978E-1	3.828E+0	7.899E+0
-1.962E-1	3.744E+0	7.954E+0
-1.914E-1	3.675E+0	7.737E+0
-1.930E-1	3.867E+0	7.828E+0
-1.962E-1	3.757E+0	7.860E+0
-1.962E-1	3.834E+0	7.996E+0
-1.930E-1	3.740E+0	7.867E+0
-1.946E-1	3.786E+0	7.870E+0
-1.978E-1	3.851E+0	7.912E+0
-1.978E-1	3.776E+0	7.870E+0
-1.930E-1	3.808E+0	7.818E+0
-1.962E-1	3.792E+0	7.795E+0
-1.978E-1	3.786E+0	7.841E+0
-1.946E-1	3.812E+0	7.863E+0
-1.930E-1	3.847E+0	7.805E+0
-1.930E-1	3.711E+0	7.909E+0
-1.995E-1	3.799E+0	7.961E+0
-1.962E-1	3.760E+0	7.880E+0
-1.914E-1	3.795E+0	7.909E+0
-1.962E-1	3.763E+0	7.889E+0
-1.978E-1	3.740E+0	7.876E+0
-1.978E-1	3.838E+0	7.847E+0
-1.930E-1	3.744E+0	7.873E+0
-1.930E-1	3.792E+0	8.000E+0
-1.946E-1	3.825E+0	7.873E+0
-1.978E-1	3.698E+0	7.948E+0
-1.930E-1	3.740E+0	7.919E+0
-1.946E-1	3.818E+0	7.857E+0
-2.011E-1	3.812E+0	7.954E+0
-1.946E-1	3.825E+0	7.922E+0
-1.962E-1	3.786E+0	7.948E+0
-1.930E-1	3.799E+0	7.909E+0
-1.962E-1	3.773E+0	7.925E+0
-1.962E-1	3.812E+0	7.841E+0
-1.897E-1	3.783E+0	7.841E+0
-1.914E-1	3.779E+0	7.896E+0
-1.962E-1	3.838E+0	7.802E+0
-1.978E-1	3.760E+0	7.893E+0
-1.930E-1	3.867E+0	7.990E+0
-1.930E-1	3.795E+0	7.941E+0
-1.962E-1	3.731E+0	7.912E+0
-1.962E-1	3.834E+0	7.844E+0
-1.930E-1	3.753E+0	7.974E+0
-1.897E-1	3.773E+0	7.889E+0
-1.995E-1	3.734E+0	7.844E+0
-1.962E-1	3.779E+0	7.909E+0
-1.946E-1	3.834E+0	7.867E+0
-1.930E-1	3.799E+0	7.915E+0
-1.978E-1	3.828E+0	7.902E+0
-1.946E-1	3.792E+0	7.863E+0
-1.946E-1	3.779E+0	7.854E+0
-1.946E-1	3.783E+0	7.860E+0
-1.962E-1	3.727E+0	7.870E+0
-1.962E-1	3.818E+0	7.760E+0
-1.930E-1	3.834E+0	7.841E+0
-1.930E-1	3.770E+0	7.834E+0
-1.978E-1	3.841E+0	7.915E+0
-1.962E-1	3.812E+0	7.786E+0
-1.930E-1	3.708E+0	7.967E+0
-1.930E-1	3.844E+0	7.954E+0
-1.978E-1	3.821E+0	7.811E+0
-1.962E-1	3.808E+0	7.850E+0
-1.930E-1	3.821E+0	7.902E+0
-1.930E-1	3.731E+0	7.889E+0
-1.962E-1	3.821E+0	7.922E+0
-1.962E-1	3.795E+0	7.957E+0
-1.914E-1	3.776E+0	7.893E+0
-1.946E-1	3.750E+0	7.893E+0
-1.946E-1	3.776E+0	7.789E+0
-1.978E-1	3.808E+0	7.889E+0
-1.914E-1	3.708E+0	7.824E+0
-1.962E-1	3.873E+0	7.912E+0
-1.978E-1	3.750E+0	7.824E+0
-1.962E-1	3.812E+0	7.828E+0
-1.914E-1	3.776E+0	7.876E+0
-1.930E-1	3.757E+0	7.876E+0
-1.995E-1	3.750E+0	7.854E+0
-1.978E-1	3.773E+0	7.899E+0
-1.946E-1	3.828E+0	7.860E+0
-1.946E-1	3.841E+0	7.786E+0
-1.962E-1	3.808E+0	7.912E+0
-1.946E-1	3.783E+0	7.860E+0
-1.930E-1	3.750E+0	7.824E+0
-1.946E-1	3.789E+0	7.919E+0
-1.962E-1	3.776E+0	7.821E+0
-1.946E-1	3.799E+0	7.876E+0
-1.930E-1	3.821E+0	7.970E+0
-1.930E-1	3.818E+0	7.951E+0
-1.962E-1	3.766E+0	7.899E+0
-1.962E-1	3.763E+0	7.776E+0
-1.914E-1	3.795E+0	7.912E+0
-1.946E-1	3.740E+0	7.821E+0
-1.962E-1	3.786E+0	7.896E+0
-1.978E-1	3.753E+0	7.863E+0
-1.897E-1	3.799E+0	7.883E+0
-1.946E-1	3.812E+0	7.857E+0
-1.995E-1	3.773E+0	7.802E+0
-1.946E-1	3.770E+0	7.779E+0
-1.946E-1	3.808E+0	7.906E+0
-1.946E-1	3.786E+0	7.967E+0
-1.978E-1	3.770E+0	7.967E+0
-1.962E-1	3.734E+0	7.873E+0
-1.914E-1	3.805E+0	7.818E+0
-1.946E-1	3.757E+0	7.850E+0
-1.962E-1	3.841E+0	7.776E+0
-1.962E-1	3.708E+0	7.799E+0
-1.914E-1	3.841E+0	7.854E+0
-1.946E-1	3.805E+0	7.889E+0
-1.962E-1	3.731E+0	7.828E+0
-1.946E-1	3.766E+0	7.860E+0
-1.914E-1	3.818E+0	7.906E+0
-1.930E-1	3.828E+0	7.909E+0
-1.962E-1	3.857E+0	7.893E+0
-1.946E-1	3.734E+0	7.909E+0
-1.930E-1	3.802E+0	7.789E+0
-1.962E-1	3.721E+0	7.896E+0
-1.962E-1	3.877E+0	7.938E+0
-1.978E-1	3.737E+0	7.834E+0
-1.946E-1	3.808E+0	7.854E+0
-1.946E-1	3.779E+0	7.932E+0
-1.962E-1	3.841E+0	7.779E+0
-1.962E-1	3.747E+0	7.847E+0
-1.897E-1	3.815E+0	7.909E+0
-1.930E-1	3.792E+0	7.750E+0
-1.995E-1	3.789E+0	7.932E+0
-1.978E-1	3.757E+0	7.802E+0
-1.930E-1	3.718E+0	7.863E+0
-1.962E-1	3.766E+0	7.766E+0
-1.978E-1	3.808E+0	7.925E+0
-1.962E-1	3.828E+0	7.977E+0
-1.930E-1	3.795E+0	7.883E+0
-1.946E-1	3.818E+0	7.799E+0
-1.946E-1	3.834E+0	7.899E+0
-1.978E-1	3.757E+0	7.883E+0
-1.914E-1	3.763E+0	7.902E+0
-1.930E-1	3.812E+0	7.870E+0
-1.978E-1	3.792E+0	7.873E+0
-1.946E-1	3.831E+0	7.948E+0
-1.930E-1	3.760E+0	7.948E+0
-1.946E-1	3.805E+0	7.886E+0
-1.962E-1	3.802E+0	7.760E+0
-1.962E-1	3.847E+0	7.912E+0
-1.930E-1	3.818E+0	7.792E+0
-1.946E-1	3.766E+0	7.837E+0
-1.962E-1	3.773E+0	7.860E+0
-1.962E-1	3.737E+0	7.876E+0
-1.914E-1	3.828E+0	7.792E+0
-1.930E-1	3.766E+0	7.779E+0
-1.978E-1	3.773E+0	7.857E+0
-1.978E-1	3.795E+0	7.743E+0
-1.962E-1	3.773E+0	7.854E+0
-1.930E-1	3.779E+0	8.029E+0
-1.962E-1	3.821E+0	7.899E+0
-1.946E-1	3.766E+0	7.954E+0
-1.930E-1	3.760E+0	7.906E+0
-1.930E-1	3.867E+0	7.863E+0
-1.962E-1	3.825E+0	7.847E+0
-1.978E-1	3.828E+0	7.808E+0
-1.914E-1	3.792E+0	7.753E+0
-1.962E-1	3.864E+0	7.724E+0
-1.978E-1	3.727E+0	7.837E+0
-1.946E-1	3.763E+0	7.899E+0
-1.930E-1	3.753E+0	7.834E+0
-1.930E-1	3.773E+0	7.932E+0
-1.962E-1	3.773E+0	7.922E+0
-1.978E-1	3.808E+0	7.870E+0
-1.930E-1	3.789E+0	7.799E+0
-1.962E-1	3.795E+0	7.837E+0
-1.962E-1	3.760E+0	8.006E+0
-1.946E-1	3.815E+0	7.899E+0
-1.946E-1	3.812E+0	7.828E+0
-1.914E-1	3.786E+0	7.789E+0
-1.978E-1	3.864E+0	7.873E+0
-1.962E-1	3.714E+0	7.880E+0
-1.914E-1	3.779E+0	7.932E+0
-1.946E-1	3.805E+0	7.876E+0
-2.011E-1	3.776E+0	7.821E+0
-1.946E-1	3.795E+0	7.834E+0
-1.914E-1	3.698E+0	7.808E+0
-1.946E-1	3.825E+0	7.899E+0
-1.930E-1	3.825E+0	7.896E+0
-1.962E-1	3.737E+0	7.944E+0
-1.897E-1	3.783E+0	7.909E+0
-1.930E-1	3.763E+0	7.893E+0
-1.962E-1	3.763E+0	7.743E+0
-1.962E-1	3.818E+0	7.899E+0
-1.897E-1	3.744E+0	7.747E+0
-1.930E-1	3.734E+0	7.974E+0
-1.978E-1	3.779E+0	7.886E+0
-1.995E-1	3.838E+0	7.899E+0
-1.930E-1	3.776E+0	7.828E+0
-1.946E-1	3.685E+0	7.912E+0
-1.978E-1	3.773E+0	7.860E+0
-1.978E-1	3.763E+0	7.850E+0
-1.930E-1	3.705E+0	7.928E+0
-1.946E-1	3.763E+0	7.821E+0
-1.962E-1	3.766E+0	7.951E+0
-1.946E-1	3.792E+0	7.919E+0
-1.914E-1	3.857E+0	7.857E+0
-1.930E-1	3.821E+0	7.889E+0
-1.978E-1	3.718E+0	7.834E+0
-1.962E-1	3.721E+0	7.902E+0
-1.914E-1	3.815E+0	7.824E+0
-1.930E-1	3.792E+0	7.867E+0
-1.978E-1	3.799E+0	7.870E+0
-1.962E-1	3.860E+0	7.909E+0
-1.914E-1	3.812E+0	7.935E+0
-1.946E-1	3.779E+0	7.802E+0
-1.962E-1	3.766E+0	7.870E+0
-1.946E-1	3.773E+0	7.818E+0
-1.930E-1	3.770E+0	7.889E+0
-1.946E-1	3.731E+0	7.896E+0
-1.962E-1	3.766E+0	7.996E+0
-1.946E-1	3.679E+0	7.786E+0
-1.897E-1	3.808E+0	7.889E+0
-1.914E-1	3.792E+0	7.880E+0
-1.962E-1	3.737E+0	7.880E+0
-1.962E-1	3.662E+0	7.844E+0
-1.914E-1	3.773E+0	7.802E+0
-1.930E-1	3.844E+0	7.883E+0
-1.978E-1	3.821E+0	7.769E+0
-1.946E-1	3.792E+0	7.919E+0
-1.914E-1	3.773E+0	7.860E+0
-1.946E-1	3.851E+0	7.750E+0
-1.978E-1	3.890E+0	7.841E+0
-1.946E-1	3.789E+0	7.899E+0
-1.930E-1	3.795E+0	7.906E+0
-1.930E-1	3.750E+0	7.977E+0
-1.962E-1	3.773E+0	7.886E+0
-1.946E-1	3.808E+0	7.889E+0
-1.914E-1	3.776E+0	7.928E+0
-1.930E-1	3.760E+0	7.776E+0
-1.978E-1	3.766E+0	7.983E+0
-1.962E-1	3.753E+0	7.837E+0
-1.914E-1	3.757E+0	7.915E+0
-1.930E-1	3.786E+0	7.883E+0
-1.946E-1	3.792E+0	7.880E+0
-1.962E-1	3.828E+0	7.795E+0
-1.930E-1	3.828E+0	7.831E+0
-1.930E-1	3.805E+0	7.779E+0
-1.946E-1	3.812E+0	7.925E+0
-1.962E-1	3.899E+0	7.925E+0
-1.897E-1	3.711E+0	7.824E+0
-1.946E-1	3.753E+0	7.854E+0
-1.995E-1	3.766E+0	7.824E+0
-1.946E-1	3.906E+0	7.863E+0
-1.930E-1	3.847E+0	7.883E+0
-1.930E-1	3.802E+0	7.837E+0
-1.962E-1	3.802E+0	7.993E+0
-1.930E-1	3.854E+0	7.899E+0
-1.914E-1	3.766E+0	7.909E+0
-1.930E-1	3.831E+0	7.886E+0
-1.978E-1	3.750E+0	7.844E+0
-1.946E-1	3.812E+0	7.889E+0
-1.897E-1	3.792E+0	7.886E+0
-1.930E-1	3.747E+0	7.854E+0
-1.962E-1	3.776E+0	7.993E+0
-1.930E-1	3.724E+0	7.974E+0
-1.914E-1	3.763E+0	7.919E+0
-1.930E-1	3.812E+0	7.857E+0
-1.962E-1	3.847E+0	7.876E+0
-1.946E-1	3.789E+0	7.818E+0
-1.897E-1	3.789E+0	7.915E+0
-1.946E-1	3.721E+0	7.876E+0
-1.962E-1	3.770E+0	7.893E+0
-1.930E-1	3.792E+0	7.970E+0
-1.930E-1	3.753E+0	7.769E+0
-1.946E-1	3.844E+0	7.889E+0
-1.930E-1	3.812E+0	7.799E+0
-1.946E-1	3.753E+0	7.802E+0
-1.914E-1	3.731E+0	7.811E+0
-1.946E-1	3.851E+0	7.880E+0
-1.946E-1	3.737E+0	7.880E+0
-1.946E-1	3.825E+0	7.957E+0
-1.930E-1	3.766E+0	7.831E+0
-1.930E-1	3.792E+0	7.844E+0
-1.962E-1	3.779E+0	7.818E+0
-1.962E-1	3.770E+0	7.837E+0
-1.946E-1	3.821E+0	7.860E+0
-1.930E-1	3.776E+0	7.834E+0
-1.962E-1	3.779E+0	7.795E+0
-1.946E-1	3.851E+0	7.906E+0
-1.881E-1	3.760E+0	7.925E+0
-1.930E-1	3.834E+0	7.873E+0
-1.978E-1	3.776E+0	7.896E+0
-1.930E-1	3.841E+0	7.844E+0
-1.930E-1	3.873E+0	7.922E+0
-1.914E-1	3.799E+0	7.834E+0
-1.962E-1	3.831E+0	7.922E+0
-1.930E-1	3.805E+0	7.919E+0
-1.914E-1	3.747E+0	7.740E+0
-1.930E-1	3.828E+0	7.834E+0
-1.995E-1	3.795E+0	7.886E+0
-1.946E-1	3.783E+0	7.938E+0
-1.914E-1	3.760E+0	7.850E+0
-1.946E-1	3.844E+0	7.880E+0
-1.995E-1	3.877E+0	7.860E+0
-1.930E-1	3.805E+0	7.935E+0
-1.914E-1	3.857E+0	7.922E+0
-1.946E-1	3.747E+0	7.912E+0
-1.962E-1	3.828E+0	7.902E+0
-1.914E-1	3.815E+0	7.896E+0
-1.914E-1	3.773E+0	7.854E+0
-1.946E-1	3.851E+0	7.880E+0
-1.962E-1	3.825E+0	7.925E+0
-1.962E-1	3.747E+0	7.935E+0
-1.914E-1	3.760E+0	7.792E+0
-1.946E-1	3.870E+0	7.844E+0
-1.962E-1	3.812E+0	7.883E+0
-1.930E-1	3.786E+0	7.740E+0
-1.865E-1	3.734E+0	7.970E+0
-1.914E-1	3.857E+0	7.932E+0
-1.962E-1	3.776E+0	7.844E+0
-1.962E-1	3.831E+0	7.915E+0
-1.930E-1	3.825E+0	7.990E+0
-1.946E-1	3.795E+0	7.951E+0
-1.978E-1	3.757E+0	7.912E+0
-1.962E-1	3.776E+0	7.928E+0
-1.897E-1	3.718E+0	7.880E+0
-1.930E-1	3.825E+0	7.873E+0
-1.946E-1	3.721E+0	7.873E+0
-1.930E-1	3.805E+0	7.844E+0
-1.897E-1	3.750E+0	7.889E+0
-1.897E-1	3.770E+0	7.961E+0
-1.946E-1	3.786E+0	7.850E+0
-1.946E-1	3.737E+0	7.902E+0
-1.897E-1	3.747E+0	7.824E+0
-1.930E-1	3.831E+0	7.831E+0
-1.946E-1	3.802E+0	7.919E+0
-1.946E-1	3.870E+0	7.821E+0
-1.914E-1	3.831E+0	7.857E+0
-1.946E-1	3.883E+0	7.925E+0
-1.962E-1	3.786E+0	7.811E+0
-1.962E-1	3.763E+0	7.844E+0
-1.897E-1	3.799E+0	7.854E+0
-1.914E-1	3.805E+0	7.902E+0
-1.978E-1	3.802E+0	7.870E+0
-1.962E-1	3.724E+0	7.980E+0
-1.930E-1	3.870E+0	7.954E+0
-1.930E-1	3.731E+0	7.883E+0
-1.978E-1	3.795E+0	7.977E+0
-1.897E-1	3.795E+0	7.977E+0
-1.946E-1	3.750E+0	7.948E+0
-1.914E-1	3.802E+0	7.854E+0
-1.962E-1	3.792E+0	7.860E+0
-1.946E-1	3.773E+0	7.841E+0
-1.914E-1	3.792E+0	7.863E+0
-1.914E-1	3.808E+0	7.883E+0
-1.995E-1	3.766E+0	7.919E+0
-1.930E-1	3.770E+0	7.824E+0
-1.914E-1	3.753E+0	7.870E+0
-1.930E-1	3.750E+0	7.873E+0
-1.946E-1	3.737E+0	7.753E+0
-1.930E-1	3.864E+0	7.883E+0
-1.897E-1	3.808E+0	7.896E+0
-1.914E-1	3.815E+0	8.016E+0
-1.962E-1	3.773E+0	7.841E+0
-1.946E-1	3.795E+0	7.860E+0
-1.930E-1	3.789E+0	7.808E+0
-1.930E-1	3.799E+0	7.883E+0
-1.962E-1	3.783E+0	7.844E+0
-1.962E-1	3.841E+0	7.915E+0
-1.881E-1	3.799E+0	7.847E+0
-1.930E-1	3.812E+0	7.996E+0
-1.978E-1	3.783E+0	7.789E+0
-1.946E-1	3.815E+0	8.035E+0
-1.930E-1	3.760E+0	7.938E+0
-1.930E-1	3.847E+0	7.922E+0
-1.946E-1	3.718E+0	7.834E+0
-1.930E-1	3.786E+0	7.815E+0
-1.930E-1	3.821E+0	7.883E+0
-1.946E-1	3.757E+0	7.935E+0
-1.946E-1	3.711E+0	7.886E+0
-1.930E-1	3.779E+0	7.854E+0
-1.914E-1	3.818E+0	7.944E+0
-1.914E-1	3.792E+0	7.844E+0
-1.930E-1	3.795E+0	7.756E+0
-1.946E-1	3.802E+0	7.876E+0
-1.914E-1	3.815E+0	8.000E+0
-1.946E-1	3.818E+0	7.792E+0
-1.978E-1	3.792E+0	7.886E+0
-1.962E-1	3.760E+0	7.854E+0
-1.897E-1	3.757E+0	7.944E+0
-1.914E-1	3.799E+0	7.941E+0
-1.995E-1	3.747E+0	7.779E+0
-1.946E-1	3.744E+0	7.841E+0
-1.914E-1	3.815E+0	7.919E+0
-1.914E-1	3.770E+0	7.880E+0
-1.978E-1	3.851E+0	7.824E+0
-1.914E-1	3.724E+0	7.922E+0
-1.914E-1	3.757E+0	7.824E+0
-1.881E-1	3.825E+0	7.880E+0
-1.946E-1	3.714E+0	7.919E+0
-1.962E-1	3.860E+0	7.896E+0
-1.881E-1	3.795E+0	7.863E+0
-1.897E-1	3.834E+0	7.750E+0
-1.946E-1	3.705E+0	7.964E+0
-1.946E-1	3.737E+0	7.922E+0
-1.897E-1	3.831E+0	7.860E+0
-1.914E-1	3.714E+0	7.925E+0
-1.930E-1	3.802E+0	7.773E+0
-1.897E-1	3.831E+0	7.899E+0
-1.930E-1	3.825E+0	7.915E+0
-1.930E-1	3.747E+0	7.961E+0
-1.962E-1	3.727E+0	7.919E+0
-1.930E-1	3.773E+0	7.983E+0
-1.881E-1	3.760E+0	7.906E+0
-1.930E-1	3.779E+0	7.889E+0
-1.962E-1	3.854E+0	7.912E+0
-1.930E-1	3.731E+0	7.883E+0
-1.914E-1	3.795E+0	7.909E+0
-1.914E-1	3.708E+0	7.821E+0
-1.946E-1	3.753E+0	7.883E+0
-1.930E-1	3.724E+0	7.698E+0
-1.914E-1	3.776E+0	7.896E+0
-1.914E-1	3.737E+0	7.766E+0
-1.978E-1	3.854E+0	7.961E+0
-1.946E-1	3.808E+0	7.906E+0
-1.914E-1	3.792E+0	7.893E+0
-1.914E-1	3.721E+0	7.818E+0
-1.978E-1	3.821E+0	7.893E+0
-1.946E-1	3.773E+0	7.854E+0
-1.897E-1	3.779E+0	7.850E+0
-1.930E-1	3.789E+0	7.909E+0
-1.978E-1	3.831E+0	7.974E+0
-1.930E-1	3.857E+0	7.854E+0
-1.897E-1	3.779E+0	7.899E+0
-1.946E-1	3.747E+0	7.915E+0
-1.946E-1	3.828E+0	7.854E+0
-1.962E-1	3.750E+0	7.841E+0
-1.914E-1	3.783E+0	7.837E+0
-1.914E-1	3.916E+0	7.837E+0
-1.962E-1	3.860E+0	7.932E+0
-1.897E-1	3.724E+0	7.860E+0
-1.930E-1	3.825E+0	7.870E+0
-1.914E-1	3.854E+0	7.860E+0
-1.962E-1	3.770E+0	7.802E+0
-1.962E-1	3.792E+0	7.915E+0
-1.897E-1	3.753E+0	7.850E+0
-1.914E-1	3.740E+0	7.808E+0
-1.946E-1	3.795E+0	7.870E+0
-1.946E-1	3.815E+0	7.948E+0
-1.914E-1	3.828E+0	7.944E+0
-1.930E-1	3.805E+0	7.876E+0
-1.930E-1	3.886E+0	7.867E+0
-1.946E-1	3.789E+0	7.863E+0
-1.881E-1	3.851E+0	7.873E+0
-1.914E-1	3.763E+0	7.919E+0
-1.962E-1	3.805E+0	7.886E+0
-1.962E-1	3.753E+0	7.941E+0
-1.930E-1	3.779E+0	7.860E+0
-1.914E-1	3.795E+0	7.876E+0
-1.946E-1	3.770E+0	7.837E+0
-1.946E-1	3.808E+0	7.922E+0
-1.914E-1	3.847E+0	7.860E+0
-1.930E-1	3.873E+0	7.773E+0
-1.962E-1	3.786E+0	7.821E+0
-1.962E-1	3.757E+0	7.834E+0
-1.897E-1	3.763E+0	7.925E+0
-1.930E-1	3.757E+0	7.944E+0
-1.946E-1	3.763E+0	7.834E+0
-1.946E-1	3.867E+0	7.863E+0
-1.914E-1	3.799E+0	7.883E+0
-1.930E-1	3.795E+0	7.935E+0
-1.946E-1	3.808E+0	7.935E+0
-1.946E-1	3.783E+0	7.896E+0
-1.897E-1	3.821E+0	7.873E+0
-1.930E-1	3.734E+0	7.873E+0
-1.978E-1	3.815E+0	7.915E+0
-1.946E-1	3.795E+0	7.828E+0
-1.914E-1	3.786E+0	7.863E+0
-1.930E-1	3.828E+0	7.886E+0
-1.946E-1	3.834E+0	7.854E+0
-1.946E-1	3.847E+0	7.980E+0
-1.897E-1	3.802E+0	7.980E+0
-1.914E-1	3.815E+0	7.906E+0
-1.946E-1	3.808E+0	7.899E+0
-1.946E-1	3.789E+0	7.935E+0
-1.897E-1	3.789E+0	7.805E+0
-1.930E-1	3.783E+0	7.873E+0
-1.978E-1	3.792E+0	7.922E+0
-1.946E-1	3.825E+0	7.854E+0
-1.914E-1	3.727E+0	7.841E+0
-1.930E-1	3.731E+0	7.915E+0
-1.962E-1	3.776E+0	7.828E+0
-1.962E-1	3.786E+0	7.808E+0
-1.897E-1	3.773E+0	7.889E+0
-1.914E-1	3.860E+0	7.889E+0
-1.946E-1	3.808E+0	7.789E+0
-1.930E-1	3.864E+0	7.844E+0
-1.930E-1	3.815E+0	7.799E+0
-1.930E-1	3.760E+0	7.828E+0
-1.946E-1	3.870E+0	8.009E+0
-1.962E-1	3.854E+0	8.048E+0
-1.930E-1	3.808E+0	7.841E+0
-1.946E-1	3.773E+0	7.837E+0
-1.978E-1	3.851E+0	7.824E+0
-1.930E-1	3.825E+0	7.925E+0
-1.881E-1	3.747E+0	7.786E+0
-1.962E-1	3.753E+0	7.808E+0
-1.946E-1	3.831E+0	7.773E+0
-1.946E-1	3.763E+0	7.782E+0
-1.914E-1	3.779E+0	7.977E+0
-1.946E-1	3.841E+0	7.730E+0
-1.946E-1	3.825E+0	7.912E+0
-1.962E-1	3.867E+0	7.763E+0
-1.897E-1	3.812E+0	7.886E+0
-1.930E-1	3.770E+0	7.912E+0
-1.978E-1	3.818E+0	7.880E+0
-1.946E-1	3.795E+0	7.886E+0
-1.897E-1	3.740E+0	7.906E+0
-1.946E-1	3.786E+0	7.828E+0
-1.962E-1	3.828E+0	7.889E+0
-1.946E-1	3.789E+0	7.834E+0
-1.897E-1	3.831E+0	7.990E+0
-1.930E-1	3.815E+0	7.828E+0
-1.930E-1	3.786E+0	7.824E+0
-1.978E-1	3.744E+0	7.909E+0
-1.897E-1	3.705E+0	7.841E+0
-1.930E-1	3.692E+0	7.944E+0
-1.962E-1	3.795E+0	7.773E+0
-1.930E-1	3.795E+0	7.815E+0
-1.914E-1	3.883E+0	7.941E+0
-1.946E-1	3.789E+0	7.860E+0
-1.930E-1	3.815E+0	7.824E+0
-1.962E-1	3.789E+0	7.964E+0
-1.897E-1	3.805E+0	7.847E+0
-1.930E-1	3.854E+0	7.867E+0
-1.962E-1	3.844E+0	7.805E+0
-1.962E-1	3.838E+0	7.932E+0
-1.914E-1	3.776E+0	7.844E+0
-1.914E-1	3.766E+0	7.935E+0
-1.962E-1	3.779E+0	7.863E+0
-1.930E-1	3.747E+0	7.857E+0
-1.914E-1	3.805E+0	7.808E+0
-1.914E-1	3.770E+0	7.935E+0
-1.930E-1	3.731E+0	7.932E+0
-1.946E-1	3.805E+0	7.834E+0
-1.914E-1	3.760E+0	7.841E+0
-1.914E-1	3.770E+0	7.828E+0
-1.962E-1	3.763E+0	7.915E+0
-1.930E-1	3.747E+0	7.756E+0
-1.897E-1	3.786E+0	7.841E+0
-1.897E-1	3.818E+0	7.880E+0
-1.930E-1	3.815E+0	7.837E+0
-1.897E-1	3.825E+0	7.876E+0
-1.897E-1	3.776E+0	7.915E+0
-1.897E-1	3.786E+0	7.815E+0
-1.946E-1	3.734E+0	7.802E+0
-1.930E-1	3.825E+0	7.847E+0
-1.914E-1	3.760E+0	7.928E+0
-1.930E-1	3.821E+0	7.993E+0
-1.962E-1	3.877E+0	7.893E+0
-1.914E-1	3.724E+0	7.889E+0
-1.914E-1	3.783E+0	7.977E+0
-1.914E-1	3.779E+0	7.743E+0
-1.946E-1	3.766E+0	7.863E+0
-1.930E-1	3.802E+0	8.058E+0
-1.881E-1	3.773E+0	7.867E+0
-1.881E-1	3.854E+0	7.880E+0
-1.946E-1	3.779E+0	7.883E+0
-1.930E-1	3.799E+0	7.889E+0
-1.897E-1	3.718E+0	7.996E+0
-1.930E-1	3.766E+0	7.747E+0
-1.962E-1	3.776E+0	7.889E+0
-1.946E-1	3.727E+0	7.863E+0
-1.897E-1	3.847E+0	7.915E+0
-1.914E-1	3.757E+0	7.938E+0
-1.962E-1	3.825E+0	7.909E+0
-1.962E-1	3.792E+0	7.906E+0
-1.897E-1	3.786E+0	7.795E+0
-1.930E-1	3.770E+0	8.042E+0
-1.946E-1	3.844E+0	7.967E+0
-1.930E-1	3.786E+0	7.941E+0
-1.897E-1	3.799E+0	7.811E+0
-1.946E-1	3.864E+0	7.860E+0
-1.946E-1	3.880E+0	7.815E+0
-1.962E-1	3.731E+0	7.824E+0
-1.881E-1	3.831E+0	7.880E+0
-1.914E-1	3.779E+0	7.834E+0
-1.978E-1	3.844E+0	7.873E+0
-1.914E-1	3.779E+0	7.928E+0
-1.897E-1	3.740E+0	7.938E+0
-1.914E-1	3.695E+0	7.808E+0
-1.946E-1	3.834E+0	7.980E+0
-1.946E-1	3.795E+0	7.909E+0
-1.897E-1	3.727E+0	7.944E+0
-1.914E-1	3.763E+0	8.016E+0
-1.962E-1	3.766E+0	7.922E+0
-1.914E-1	3.818E+0	7.987E+0
-1.897E-1	3.786E+0	7.941E+0
-1.881E-1	3.786E+0	7.808E+0
-1.978E-1	3.802E+0	7.899E+0
-1.914E-1	3.805E+0	7.970E+0
-1.897E-1	3.753E+0	7.880E+0
-1.914E-1	3.831E+0	7.821E+0
-1.962E-1	3.808E+0	7.893E+0
-1.914E-1	3.812E+0	7.925E+0
-1.930E-1	3.880E+0	7.915E+0
-1.897E-1	3.763E+0	7.792E+0
-1.946E-1	3.740E+0	7.954E+0
-1.962E-1	3.753E+0	7.912E+0
-1.897E-1	3.779E+0	7.938E+0
-1.914E-1	3.776E+0	7.837E+0
-1.946E-1	3.669E+0	7.977E+0
-1.930E-1	3.847E+0	7.925E+0
-1.914E-1	3.864E+0	7.792E+0
-1.897E-1	3.812E+0	7.915E+0
-1.946E-1	3.789E+0	7.922E+0
-1.946E-1	3.851E+0	7.737E+0
-1.881E-1	3.789E+0	7.990E+0
-1.914E-1	3.799E+0	7.860E+0
-1.962E-1	3.831E+0	7.824E+0
-1.946E-1	3.744E+0	7.795E+0
-1.881E-1	3.750E+0	7.847E+0
-1.914E-1	3.783E+0	7.932E+0
-1.946E-1	3.753E+0	7.987E+0
-1.914E-1	3.847E+0	7.857E+0
-1.881E-1	3.834E+0	7.964E+0
-1.897E-1	3.857E+0	7.834E+0
-1.946E-1	3.766E+0	7.925E+0
-1.914E-1	3.883E+0	7.766E+0
-1.897E-1	3.828E+0	7.854E+0
-1.897E-1	3.815E+0	7.850E+0
-1.914E-1	3.724E+0	7.912E+0
-1.914E-1	3.747E+0	7.880E+0
-1.897E-1	3.828E+0	7.987E+0
-1.897E-1	3.783E+0	7.932E+0
-1.946E-1	3.831E+0	7.899E+0
-1.946E-1	3.847E+0	7.873E+0
-1.865E-1	3.867E+0	7.815E+0
-1.914E-1	3.808E+0	7.880E+0
-1.946E-1	3.718E+0	7.818E+0
-1.930E-1	3.698E+0	7.925E+0
-1.897E-1	3.763E+0	7.805E+0
-1.930E-1	3.870E+0	7.941E+0
-1.962E-1	3.802E+0	7.795E+0
-1.946E-1	3.792E+0	7.919E+0
-1.914E-1	3.825E+0	7.899E+0
-1.897E-1	3.757E+0	7.708E+0
-1.946E-1	3.825E+0	7.906E+0
-1.930E-1	3.789E+0	7.802E+0
-1.881E-1	3.857E+0	7.828E+0
-1.930E-1	3.734E+0	7.860E+0
-1.930E-1	3.802E+0	7.847E+0
-1.946E-1	3.789E+0	7.857E+0
-1.897E-1	3.825E+0	7.889E+0
-1.914E-1	3.773E+0	7.782E+0
-1.930E-1	3.757E+0	7.831E+0
-1.914E-1	3.744E+0	7.948E+0
-1.914E-1	3.818E+0	7.867E+0
-1.930E-1	3.705E+0	7.889E+0
-1.962E-1	3.731E+0	7.779E+0
-1.914E-1	3.828E+0	7.850E+0
-1.897E-1	3.831E+0	7.776E+0
-1.881E-1	3.834E+0	7.893E+0
-1.914E-1	3.857E+0	7.824E+0
-1.930E-1	3.805E+0	7.850E+0
-1.897E-1	3.734E+0	7.906E+0
-1.914E-1	3.721E+0	7.935E+0
-1.930E-1	3.812E+0	7.860E+0
-1.914E-1	3.747E+0	7.977E+0
-1.897E-1	3.792E+0	7.769E+0
-1.914E-1	3.773E+0	7.802E+0
-1.946E-1	3.766E+0	7.915E+0
-1.930E-1	3.783E+0	7.860E+0
-1.897E-1	3.808E+0	7.896E+0
-1.930E-1	3.854E+0	7.821E+0
-1.962E-1	3.815E+0	7.841E+0
-1.946E-1	3.734E+0	7.951E+0
-1.865E-1	3.805E+0	7.847E+0
-1.897E-1	3.783E+0	7.935E+0
-1.962E-1	3.773E+0	7.932E+0
-1.930E-1	3.812E+0	7.906E+0
-1.897E-1	3.750E+0	7.850E+0
-1.897E-1	3.734E+0	7.857E+0
-1.930E-1	3.841E+0	7.948E+0
-1.914E-1	3.808E+0	7.883E+0
-1.897E-1	3.815E+0	7.886E+0
-1.946E-1	3.721E+0	7.857E+0
-1.962E-1	3.763E+0	7.821E+0
-1.930E-1	3.779E+0	7.944E+0
-1.881E-1	3.818E+0	7.815E+0
-1.914E-1	3.757E+0	7.928E+0
-1.962E-1	3.805E+0	7.811E+0
-1.914E-1	3.831E+0	7.902E+0
-1.881E-1	3.802E+0	7.841E+0
-1.914E-1	3.867E+0	7.857E+0
-1.914E-1	3.808E+0	7.854E+0
-1.930E-1	3.877E+0	7.954E+0
-1.865E-1	3.805E+0	7.893E+0
-1.914E-1	3.757E+0	7.886E+0
-1.962E-1	3.821E+0	7.876E+0
-1.930E-1	3.773E+0	7.925E+0
-1.881E-1	3.792E+0	7.860E+0
-1.930E-1	3.727E+0	7.805E+0
-1.946E-1	3.753E+0	7.870E+0
-1.946E-1	3.834E+0	7.860E+0
-1.881E-1	3.802E+0	7.906E+0
-1.897E-1	3.799E+0	7.802E+0
-1.946E-1	3.783E+0	7.747E+0
-1.897E-1	3.854E+0	7.896E+0
-1.865E-1	3.734E+0	7.792E+0
-1.897E-1	3.844E+0	7.922E+0
-1.946E-1	3.750E+0	7.935E+0
-1.930E-1	3.841E+0	7.854E+0
-1.881E-1	3.773E+0	7.876E+0
-1.914E-1	3.789E+0	7.805E+0
-1.930E-1	3.844E+0	7.828E+0
-1.930E-1	3.828E+0	7.899E+0
-1.897E-1	3.711E+0	7.902E+0
-1.946E-1	3.744E+0	7.782E+0
-1.946E-1	3.828E+0	7.996E+0
-1.881E-1	3.821E+0	7.932E+0
-1.881E-1	3.795E+0	7.808E+0
-1.930E-1	3.776E+0	7.925E+0
-1.962E-1	3.860E+0	7.837E+0
-1.930E-1	3.766E+0	7.889E+0
-1.914E-1	3.815E+0	7.893E+0
-1.914E-1	3.792E+0	7.870E+0
-1.946E-1	3.773E+0	7.857E+0
-1.914E-1	3.740E+0	7.844E+0
-1.881E-1	3.766E+0	7.909E+0
-1.897E-1	3.802E+0	7.954E+0
-1.946E-1	3.734E+0	7.925E+0
-1.897E-1	3.867E+0	7.808E+0
-1.897E-1	3.792E+0	7.789E+0
-1.914E-1	3.786E+0	7.818E+0
-1.946E-1	3.841E+0	7.756E+0
-1.930E-1	3.760E+0	7.899E+0
-1.897E-1	3.805E+0	7.886E+0
-1.930E-1	3.760E+0	7.902E+0
-1.914E-1	3.877E+0	7.811E+0
-1.930E-1	3.773E+0	7.824E+0
-1.914E-1	3.766E+0	7.902E+0
-1.914E-1	3.818E+0	7.834E+0
-1.946E-1	3.795E+0	7.980E+0
-1.914E-1	3.773E+0	7.880E+0
-1.897E-1	3.805E+0	7.889E+0
-1.881E-1	3.779E+0	7.747E+0
-1.930E-1	3.857E+0	7.980E+0
-1.930E-1	3.795E+0	7.932E+0
-1.881E-1	3.753E+0	7.928E+0
-1.914E-1	3.753E+0	7.789E+0
-1.946E-1	3.821E+0	7.906E+0
-1.914E-1	3.821E+0	7.925E+0
-1.897E-1	3.770E+0	7.915E+0
-1.897E-1	3.834E+0	7.821E+0
-1.962E-1	3.731E+0	7.883E+0
-1.914E-1	3.844E+0	7.896E+0
-1.881E-1	3.747E+0	7.889E+0
-1.897E-1	3.731E+0	7.821E+0
-1.930E-1	3.750E+0	7.815E+0
-1.930E-1	3.747E+0	7.896E+0
-1.881E-1	3.792E+0	7.889E+0
-1.881E-1	3.760E+0	7.902E+0
-1.930E-1	3.818E+0	7.818E+0
-1.930E-1	3.779E+0	7.834E+0
-1.849E-1	3.821E+0	7.912E+0
-1.881E-1	3.779E+0	7.854E+0
-1.962E-1	3.818E+0	7.925E+0
-1.930E-1	3.773E+0	7.912E+0
-1.914E-1	3.773E+0	7.941E+0
-1.881E-1	3.890E+0	7.837E+0
-1.930E-1	3.731E+0	7.922E+0
-1.914E-1	3.834E+0	7.886E+0
-1.897E-1	3.903E+0	7.880E+0
-1.930E-1	3.783E+0	7.799E+0
-1.962E-1	3.870E+0	7.935E+0
-1.946E-1	3.750E+0	7.802E+0
-1.914E-1	3.773E+0	7.912E+0
-1.914E-1	3.724E+0	7.847E+0
-1.946E-1	3.795E+0	7.782E+0
-1.930E-1	3.786E+0	7.932E+0
-1.881E-1	3.740E+0	7.941E+0
-1.897E-1	3.795E+0	7.932E+0
-1.946E-1	3.802E+0	7.867E+0
-1.897E-1	3.877E+0	7.909E+0
-1.897E-1	3.789E+0	7.824E+0
-1.897E-1	3.773E+0	7.948E+0
-1.962E-1	3.812E+0	7.792E+0
-1.946E-1	3.757E+0	7.799E+0
-1.930E-1	3.828E+0	7.951E+0
-1.897E-1	3.792E+0	7.941E+0
-1.930E-1	3.679E+0	7.786E+0
-1.930E-1	3.776E+0	7.737E+0
-1.914E-1	3.815E+0	7.824E+0
-1.881E-1	3.721E+0	7.867E+0
-1.962E-1	3.828E+0	7.873E+0
-1.897E-1	3.867E+0	7.824E+0
-1.897E-1	3.763E+0	7.828E+0
-1.914E-1	3.805E+0	7.932E+0
-1.946E-1	3.795E+0	7.906E+0
-1.914E-1	3.789E+0	7.818E+0
-1.897E-1	3.783E+0	7.938E+0
-1.914E-1	3.766E+0	7.847E+0
-1.930E-1	3.783E+0	7.922E+0
-1.930E-1	3.841E+0	7.786E+0
-1.897E-1	3.786E+0	7.704E+0
-1.930E-1	3.776E+0	7.867E+0
-1.930E-1	3.766E+0	7.857E+0
-1.930E-1	3.789E+0	7.818E+0
-1.865E-1	3.786E+0	7.773E+0
-1.946E-1	3.867E+0	7.983E+0
-1.930E-1	3.786E+0	7.938E+0
-1.897E-1	3.786E+0	7.889E+0
-1.914E-1	3.770E+0	7.850E+0
-1.914E-1	3.740E+0	7.880E+0
-1.914E-1	3.867E+0	7.824E+0
-1.930E-1	3.844E+0	7.824E+0
-1.881E-1	3.805E+0	7.922E+0
-1.881E-1	3.805E+0	7.766E+0
-1.946E-1	3.783E+0	7.857E+0
-1.914E-1	3.896E+0	8.016E+0
-1.865E-1	3.851E+0	7.750E+0
-1.914E-1	3.770E+0	7.886E+0
-1.914E-1	3.808E+0	7.935E+0
-1.930E-1	3.766E+0	7.841E+0
-1.897E-1	3.808E+0	7.828E+0
-1.914E-1	3.750E+0	7.990E+0
-1.946E-1	3.753E+0	7.837E+0
-1.946E-1	3.731E+0	7.951E+0
-1.897E-1	3.789E+0	7.863E+0
-1.914E-1	3.795E+0	7.841E+0
-1.930E-1	3.753E+0	7.717E+0
-1.914E-1	3.792E+0	7.828E+0
-1.881E-1	3.805E+0	7.870E+0
-1.897E-1	3.779E+0	7.935E+0
-1.914E-1	3.808E+0	7.886E+0
-1.946E-1	3.818E+0	7.769E+0
-1.897E-1	3.812E+0	7.889E+0
-1.914E-1	3.747E+0	7.782E+0
-1.897E-1	3.802E+0	7.922E+0
-1.914E-1	3.792E+0	7.902E+0
-1.881E-1	3.795E+0	7.847E+0
-1.914E-1	3.799E+0	7.977E+0
-1.946E-1	3.750E+0	8.003E+0
-1.897E-1	3.805E+0	7.795E+0
-1.881E-1	3.860E+0	7.880E+0
-1.897E-1	3.773E+0	7.808E+0
-1.930E-1	3.724E+0	7.769E+0
-1.914E-1	3.825E+0	7.896E+0
-1.897E-1	3.783E+0	7.808E+0
-1.914E-1	3.825E+0	8.016E+0
-1.914E-1	3.821E+0	7.915E+0
-1.930E-1	3.864E+0	7.876E+0
-1.849E-1	3.750E+0	7.818E+0
-1.881E-1	3.779E+0	7.993E+0
-1.930E-1	3.740E+0	7.954E+0
-1.914E-1	3.815E+0	7.938E+0
-1.897E-1	3.770E+0	7.828E+0
-1.897E-1	3.838E+0	7.857E+0
-1.914E-1	3.760E+0	7.837E+0
-1.914E-1	3.734E+0	7.974E+0
-1.897E-1	3.740E+0	7.893E+0
-1.897E-1	3.770E+0	7.740E+0
-1.914E-1	3.779E+0	7.857E+0
-1.897E-1	3.834E+0	7.766E+0
-1.832E-1	3.747E+0	7.919E+0
-1.914E-1	3.757E+0	7.854E+0
-1.930E-1	3.783E+0	7.912E+0
-1.881E-1	3.727E+0	7.870E+0
-1.897E-1	3.815E+0	7.996E+0
-1.914E-1	3.831E+0	7.896E+0
-1.946E-1	3.812E+0	7.870E+0
-1.946E-1	3.698E+0	7.880E+0
-1.865E-1	3.847E+0	7.863E+0
-1.881E-1	3.795E+0	7.760E+0
-1.930E-1	3.805E+0	7.870E+0
-1.914E-1	3.828E+0	7.805E+0
-1.897E-1	3.812E+0	7.863E+0
-1.914E-1	3.783E+0	7.854E+0
-1.946E-1	3.831E+0	7.867E+0
-1.914E-1	3.838E+0	7.935E+0
-1.897E-1	3.815E+0	7.928E+0
-1.865E-1	3.838E+0	7.886E+0
-1.946E-1	3.818E+0	7.883E+0
-1.914E-1	3.838E+0	7.922E+0
-1.914E-1	3.692E+0	7.873E+0
-1.914E-1	3.825E+0	7.808E+0
-1.930E-1	3.802E+0	7.928E+0
-1.897E-1	3.789E+0	7.883E+0
-1.865E-1	3.893E+0	7.906E+0
-1.897E-1	3.770E+0	7.857E+0
-1.930E-1	3.857E+0	7.821E+0
-1.930E-1	3.812E+0	7.880E+0
-1.897E-1	3.770E+0	7.870E+0
-1.897E-1	3.812E+0	7.837E+0
-1.946E-1	3.841E+0	7.880E+0
-1.914E-1	3.792E+0	7.828E+0
-1.865E-1	3.753E+0	7.863E+0
-1.930E-1	3.877E+0	7.863E+0
-1.930E-1	3.828E+0	7.880E+0
-1.930E-1	3.834E+0	7.925E+0
-1.865E-1	3.776E+0	7.899E+0
-1.897E-1	3.844E+0	7.883E+0
-1.946E-1	3.672E+0	7.834E+0
-1.930E-1	3.747E+0	7.919E+0
-1.865E-1	3.818E+0	7.893E+0
-1.930E-1	3.857E+0	7.779E+0
-1.930E-1	3.870E+0	7.847E+0
-1.914E-1	3.727E+0	7.876E+0
-1.881E-1	3.795E+0	7.763E+0
-1.914E-1	3.847E+0	7.873E+0
-1.962E-1	3.847E+0	7.880E+0
-1.897E-1	3.847E+0	7.873E+0
-1.865E-1	3.815E+0	7.841E+0
-1.897E-1	3.808E+0	7.792E+0
-1.930E-1	3.740E+0	7.847E+0
-1.914E-1	3.792E+0	7.782E+0
-1.881E-1	3.786E+0	7.854E+0
-1.946E-1	3.812E+0	7.857E+0
-1.930E-1	3.821E+0	7.808E+0
-1.914E-1	3.864E+0	7.922E+0
-1.881E-1	3.815E+0	7.902E+0
-1.914E-1	3.815E+0	7.818E+0
-1.930E-1	3.867E+0	7.828E+0
-1.930E-1	3.779E+0	7.873E+0
-1.881E-1	3.812E+0	7.837E+0
-1.914E-1	3.818E+0	7.811E+0
-1.930E-1	3.799E+0	7.961E+0
-1.914E-1	3.737E+0	7.850E+0
-1.849E-1	3.802E+0	7.734E+0
-1.897E-1	3.779E+0	7.860E+0
-1.897E-1	3.851E+0	7.847E+0
-1.881E-1	3.825E+0	7.899E+0
-1.881E-1	3.763E+0	7.915E+0
-1.881E-1	3.753E+0	7.896E+0
-1.946E-1	3.789E+0	7.863E+0
-1.897E-1	3.834E+0	7.967E+0
-1.849E-1	3.711E+0	7.886E+0
-1.897E-1	3.750E+0	7.834E+0
-1.930E-1	3.795E+0	7.957E+0
-1.914E-1	3.760E+0	7.922E+0
-1.865E-1	3.789E+0	7.935E+0
-1.914E-1	3.802E+0	7.857E+0
-1.930E-1	3.844E+0	7.886E+0
-1.914E-1	3.799E+0	7.912E+0
-1.865E-1	3.851E+0	7.854E+0
-1.914E-1	3.847E+0	8.029E+0
-1.930E-1	3.877E+0	7.808E+0
-1.914E-1	3.799E+0	7.870E+0
-1.914E-1	3.815E+0	7.928E+0
-1.865E-1	3.802E+0	7.870E+0
-1.930E-1	3.825E+0	7.850E+0
-1.930E-1	3.760E+0	7.948E+0
-1.865E-1	3.792E+0	7.948E+0
-1.881E-1	3.864E+0	7.906E+0
-1.897E-1	3.802E+0	7.867E+0
-1.897E-1	3.854E+0	7.753E+0
-1.881E-1	3.701E+0	7.893E+0
-1.897E-1	3.773E+0	7.889E+0
-1.914E-1	3.757E+0	7.906E+0
-1.897E-1	3.727E+0	7.802E+0
-1.849E-1	3.786E+0	7.844E+0
-1.897E-1	3.834E+0	7.815E+0
-1.946E-1	3.776E+0	7.876E+0
-1.914E-1	3.841E+0	7.792E+0
-1.865E-1	3.838E+0	7.880E+0
-1.897E-1	3.753E+0	7.909E+0
-1.914E-1	3.776E+0	7.886E+0
-1.914E-1	3.763E+0	7.834E+0
-1.897E-1	3.825E+0	7.799E+0
-1.881E-1	3.851E+0	7.938E+0
-1.914E-1	3.860E+0	7.870E+0
-1.881E-1	3.857E+0	7.912E+0
-1.881E-1	3.815E+0	7.792E+0
-1.897E-1	3.786E+0	7.880E+0
-1.914E-1	3.834E+0	7.928E+0
-1.897E-1	3.818E+0	7.834E+0
-1.865E-1	3.734E+0	7.977E+0
-1.914E-1	3.789E+0	7.847E+0
-1.930E-1	3.860E+0	7.863E+0
-1.897E-1	3.727E+0	7.944E+0
-1.881E-1	3.770E+0	7.815E+0
-1.865E-1	3.812E+0	7.880E+0
-1.914E-1	3.844E+0	7.919E+0
-1.914E-1	3.854E+0	7.786E+0
[truncated: 66,962 more rows]
