# Supplementary material for: Improved ANAP incorporation and VCF analysis reveal details of P2X7 current facilitation and a limited conformational interplay between ATP binding and the intracellular ballast domain
Source: eLife. 2023 Jan 4;12:e82479. doi: 10.7554/eLife.82479 (PMC9859053; doi:10.7554/eLife.82479)
Supplement: Figure 3—figure supplement 3—source data 2. [file elife-82479-fig3-figsupp3-data2.zip › Figure-3_figure-supplement-3_source-data-2/DeltaCys-constructs/k05/19.csv]

-1.265E-1	1.251E+1	2.703E+1
-1.232E-1	1.254E+1	2.704E+1
-1.265E-1	1.266E+1	2.703E+1
-1.265E-1	1.269E+1	2.692E+1
-1.297E-1	1.253E+1	2.708E+1
-1.249E-1	1.252E+1	2.714E+1
-1.249E-1	1.260E+1	2.726E+1
-1.281E-1	1.245E+1	2.715E+1
-1.281E-1	1.247E+1	2.680E+1
-1.249E-1	1.250E+1	2.705E+1
-1.232E-1	1.263E+1	2.714E+1
-1.265E-1	1.247E+1	2.691E+1
-1.265E-1	1.247E+1	2.695E+1
-1.265E-1	1.258E+1	2.717E+1
-1.265E-1	1.253E+1	2.710E+1
-1.281E-1	1.241E+1	2.705E+1
-1.281E-1	1.243E+1	2.723E+1
-1.249E-1	1.257E+1	2.710E+1
-1.281E-1	1.255E+1	2.692E+1
-1.281E-1	1.247E+1	2.693E+1
-1.265E-1	1.254E+1	2.698E+1
-1.232E-1	1.246E+1	2.685E+1
-1.249E-1	1.260E+1	2.686E+1
-1.297E-1	1.258E+1	2.713E+1
-1.265E-1	1.251E+1	2.690E+1
-1.265E-1	1.240E+1	2.697E+1
-1.249E-1	1.248E+1	2.702E+1
-1.297E-1	1.255E+1	2.716E+1
-1.265E-1	1.239E+1	2.708E+1
-1.249E-1	1.263E+1	2.695E+1
-1.281E-1	1.264E+1	2.700E+1
-1.281E-1	1.256E+1	2.706E+1
-1.297E-1	1.238E+1	2.681E+1
-1.232E-1	1.247E+1	2.693E+1
-1.281E-1	1.252E+1	2.695E+1
-1.297E-1	1.261E+1	2.701E+1
-1.281E-1	1.250E+1	2.713E+1
-1.232E-1	1.239E+1	2.695E+1
-1.281E-1	1.249E+1	2.712E+1
-1.281E-1	1.252E+1	2.716E+1
-1.281E-1	1.246E+1	2.692E+1
-1.265E-1	1.256E+1	2.683E+1
-1.265E-1	1.238E+1	2.692E+1
-1.297E-1	1.270E+1	2.697E+1
-1.281E-1	1.258E+1	2.708E+1
-1.249E-1	1.250E+1	2.701E+1
-1.281E-1	1.246E+1	2.686E+1
-1.281E-1	1.257E+1	2.699E+1
-1.249E-1	1.252E+1	2.712E+1
-1.232E-1	1.248E+1	2.696E+1
-1.249E-1	1.261E+1	2.693E+1
-1.281E-1	1.251E+1	2.701E+1
-1.249E-1	1.257E+1	2.691E+1
-1.249E-1	1.253E+1	2.699E+1
-1.249E-1	1.248E+1	2.698E+1
-1.265E-1	1.236E+1	2.689E+1
-1.249E-1	1.260E+1	2.715E+1
-1.249E-1	1.270E+1	2.692E+1
-1.265E-1	1.240E+1	2.693E+1
-1.281E-1	1.253E+1	2.708E+1
-1.265E-1	1.257E+1	2.709E+1
-1.265E-1	1.260E+1	2.695E+1
-1.232E-1	1.240E+1	2.697E+1
-1.297E-1	1.245E+1	2.698E+1
-1.249E-1	1.252E+1	2.688E+1
-1.265E-1	1.255E+1	2.686E+1
-1.265E-1	1.241E+1	2.704E+1
-1.281E-1	1.255E+1	2.702E+1
-1.281E-1	1.257E+1	2.671E+1
-1.232E-1	1.254E+1	2.695E+1
-1.249E-1	1.256E+1	2.714E+1
-1.297E-1	1.236E+1	2.723E+1
-1.265E-1	1.253E+1	2.680E+1
-1.249E-1	1.252E+1	2.682E+1
-1.232E-1	1.242E+1	2.706E+1
-1.265E-1	1.255E+1	2.699E+1
-1.265E-1	1.230E+1	2.698E+1
-1.232E-1	1.254E+1	2.686E+1
-1.232E-1	1.255E+1	2.717E+1
-1.297E-1	1.238E+1	2.701E+1
-1.281E-1	1.254E+1	2.700E+1
-1.265E-1	1.250E+1	2.686E+1
-1.281E-1	1.252E+1	2.721E+1
-1.297E-1	1.257E+1	2.710E+1
-1.265E-1	1.261E+1	2.680E+1
-1.249E-1	1.254E+1	2.706E+1
-1.249E-1	1.255E+1	2.694E+1
-1.297E-1	1.270E+1	2.718E+1
-1.281E-1	1.250E+1	2.704E+1
-1.249E-1	1.243E+1	2.697E+1
-1.249E-1	1.262E+1	2.689E+1
-1.265E-1	1.254E+1	2.720E+1
-1.265E-1	1.257E+1	2.675E+1
-1.249E-1	1.252E+1	2.706E+1
-1.249E-1	1.257E+1	2.698E+1
-1.281E-1	1.263E+1	2.700E+1
-1.281E-1	1.251E+1	2.694E+1
-1.249E-1	1.257E+1	2.710E+1
-1.249E-1	1.247E+1	2.703E+1
-1.313E-1	1.262E+1	2.707E+1
-1.265E-1	1.238E+1	2.724E+1
-1.249E-1	1.252E+1	2.701E+1
-1.281E-1	1.255E+1	2.715E+1
-1.249E-1	1.252E+1	2.704E+1
-1.265E-1	1.248E+1	2.692E+1
-1.232E-1	1.268E+1	2.689E+1
-1.281E-1	1.254E+1	2.695E+1
-1.281E-1	1.254E+1	2.691E+1
-1.249E-1	1.250E+1	2.703E+1
-1.216E-1	1.248E+1	2.713E+1
-1.249E-1	1.241E+1	2.696E+1
-1.265E-1	1.259E+1	2.722E+1
-1.249E-1	1.253E+1	2.697E+1
-1.249E-1	1.259E+1	2.718E+1
-1.249E-1	1.256E+1	2.694E+1
-1.297E-1	1.231E+1	2.707E+1
-1.281E-1	1.251E+1	2.709E+1
-1.249E-1	1.251E+1	2.700E+1
-1.265E-1	1.259E+1	2.700E+1
-1.313E-1	1.247E+1	2.701E+1
-1.265E-1	1.248E+1	2.695E+1
-1.249E-1	1.258E+1	2.697E+1
-1.249E-1	1.251E+1	2.693E+1
-1.281E-1	1.264E+1	2.697E+1
-1.265E-1	1.244E+1	2.706E+1
-1.216E-1	1.263E+1	2.712E+1
-1.281E-1	1.260E+1	2.703E+1
-1.297E-1	1.264E+1	2.679E+1
-1.265E-1	1.253E+1	2.692E+1
-1.216E-1	1.251E+1	2.689E+1
-1.265E-1	1.257E+1	2.725E+1
-1.297E-1	1.262E+1	2.714E+1
-1.281E-1	1.253E+1	2.698E+1
-1.249E-1	1.248E+1	2.701E+1
-1.249E-1	1.243E+1	2.703E+1
-1.297E-1	1.252E+1	2.689E+1
-1.265E-1	1.260E+1	2.691E+1
-1.265E-1	1.264E+1	2.684E+1
-1.265E-1	1.258E+1	2.701E+1
-1.313E-1	1.259E+1	2.684E+1
-1.281E-1	1.248E+1	2.694E+1
-1.249E-1	1.258E+1	2.684E+1
-1.281E-1	1.256E+1	2.683E+1
-1.297E-1	1.239E+1	2.694E+1
-1.265E-1	1.246E+1	2.686E+1
-1.249E-1	1.259E+1	2.700E+1
-1.297E-1	1.246E+1	2.692E+1
-1.297E-1	1.256E+1	2.695E+1
-1.265E-1	1.265E+1	2.716E+1
-1.265E-1	1.250E+1	2.693E+1
-1.265E-1	1.251E+1	2.700E+1
-1.281E-1	1.260E+1	2.696E+1
-1.249E-1	1.247E+1	2.711E+1
-1.265E-1	1.253E+1	2.692E+1
-1.249E-1	1.250E+1	2.698E+1
-1.297E-1	1.258E+1	2.676E+1
-1.249E-1	1.252E+1	2.713E+1
-1.249E-1	1.253E+1	2.711E+1
-1.297E-1	1.252E+1	2.692E+1
-1.281E-1	1.253E+1	2.705E+1
-1.281E-1	1.257E+1	2.691E+1
-1.232E-1	1.256E+1	2.717E+1
-1.232E-1	1.251E+1	2.684E+1
-1.281E-1	1.249E+1	2.714E+1
-1.265E-1	1.253E+1	2.716E+1
-1.232E-1	1.252E+1	2.695E+1
-1.265E-1	1.251E+1	2.705E+1
-1.313E-1	1.252E+1	2.707E+1
-1.265E-1	1.251E+1	2.698E+1
-1.281E-1	1.255E+1	2.710E+1
-1.281E-1	1.266E+1	2.708E+1
-1.281E-1	1.268E+1	2.696E+1
-1.281E-1	1.252E+1	2.699E+1
-1.249E-1	1.257E+1	2.691E+1
-1.265E-1	1.264E+1	2.707E+1
-1.297E-1	1.255E+1	2.702E+1
-1.281E-1	1.262E+1	2.702E+1
-1.216E-1	1.254E+1	2.715E+1
-1.281E-1	1.252E+1	2.695E+1
-1.297E-1	1.243E+1	2.704E+1
-1.265E-1	1.246E+1	2.719E+1
-1.249E-1	1.247E+1	2.694E+1
-1.265E-1	1.256E+1	2.710E+1
-1.297E-1	1.252E+1	2.702E+1
-1.281E-1	1.253E+1	2.710E+1
-1.265E-1	1.252E+1	2.696E+1
-1.297E-1	1.259E+1	2.702E+1
-1.297E-1	1.246E+1	2.708E+1
-1.265E-1	1.250E+1	2.696E+1
-1.249E-1	1.252E+1	2.687E+1
-1.281E-1	1.248E+1	2.702E+1
-1.281E-1	1.256E+1	2.712E+1
-1.265E-1	1.250E+1	2.732E+1
-1.232E-1	1.250E+1	2.714E+1
-1.265E-1	1.253E+1	2.713E+1
-1.265E-1	1.253E+1	2.700E+1
-1.265E-1	1.262E+1	2.699E+1
-1.249E-1	1.265E+1	2.711E+1
-1.281E-1	1.244E+1	2.696E+1
-1.281E-1	1.271E+1	2.713E+1
-1.265E-1	1.269E+1	2.691E+1
-1.265E-1	1.270E+1	2.703E+1
-1.281E-1	1.243E+1	2.704E+1
-1.297E-1	1.264E+1	2.700E+1
-1.265E-1	1.255E+1	2.692E+1
-1.249E-1	1.254E+1	2.678E+1
-1.281E-1	1.260E+1	2.705E+1
-1.281E-1	1.249E+1	2.703E+1
-1.249E-1	1.258E+1	2.696E+1
-1.265E-1	1.259E+1	2.714E+1
-1.249E-1	1.256E+1	2.715E+1
-1.265E-1	1.254E+1	2.704E+1
-1.265E-1	1.251E+1	2.694E+1
-1.249E-1	1.255E+1	2.708E+1
-1.249E-1	1.264E+1	2.716E+1
-1.297E-1	1.247E+1	2.715E+1
-1.265E-1	1.262E+1	2.711E+1
-1.265E-1	1.274E+1	2.693E+1
-1.265E-1	1.244E+1	2.706E+1
-1.297E-1	1.257E+1	2.726E+1
-1.249E-1	1.251E+1	2.695E+1
-1.249E-1	1.251E+1	2.695E+1
-1.249E-1	1.270E+1	2.702E+1
-1.297E-1	1.258E+1	2.717E+1
-1.297E-1	1.252E+1	2.698E+1
-1.232E-1	1.253E+1	2.692E+1
-1.265E-1	1.251E+1	2.708E+1
-1.265E-1	1.245E+1	2.701E+1
-1.249E-1	1.247E+1	2.690E+1
-1.249E-1	1.270E+1	2.727E+1
-1.265E-1	1.256E+1	2.713E+1
-1.297E-1	1.255E+1	2.708E+1
-1.265E-1	1.243E+1	2.706E+1
-1.216E-1	1.248E+1	2.700E+1
-1.281E-1	1.247E+1	2.728E+1
-1.297E-1	1.252E+1	2.695E+1
-1.265E-1	1.258E+1	2.683E+1
-1.249E-1	1.245E+1	2.699E+1
-1.249E-1	1.255E+1	2.709E+1
-1.281E-1	1.252E+1	2.704E+1
-1.265E-1	1.254E+1	2.709E+1
-1.249E-1	1.248E+1	2.709E+1
-1.249E-1	1.262E+1	2.715E+1
-1.297E-1	1.256E+1	2.698E+1
-1.281E-1	1.256E+1	2.727E+1
-1.249E-1	1.266E+1	2.710E+1
-1.281E-1	1.259E+1	2.704E+1
-1.281E-1	1.264E+1	2.708E+1
-1.265E-1	1.252E+1	2.722E+1
-1.232E-1	1.265E+1	2.695E+1
-1.265E-1	1.266E+1	2.705E+1
-1.297E-1	1.248E+1	2.691E+1
-1.249E-1	1.249E+1	2.705E+1
-1.249E-1	1.248E+1	2.704E+1
-1.265E-1	1.252E+1	2.693E+1
-1.297E-1	1.255E+1	2.712E+1
-1.249E-1	1.249E+1	2.708E+1
-1.249E-1	1.254E+1	2.715E+1
-1.265E-1	1.246E+1	2.710E+1
-1.281E-1	1.251E+1	2.682E+1
-1.265E-1	1.248E+1	2.717E+1
-1.216E-1	1.256E+1	2.700E+1
-1.265E-1	1.260E+1	2.708E+1
-1.281E-1	1.264E+1	2.704E+1
-1.265E-1	1.238E+1	2.702E+1
-1.232E-1	1.255E+1	2.695E+1
-1.265E-1	1.258E+1	2.696E+1
-1.313E-1	1.254E+1	2.694E+1
-1.265E-1	1.259E+1	2.716E+1
-1.265E-1	1.255E+1	2.695E+1
-1.249E-1	1.270E+1	2.707E+1
-1.281E-1	1.252E+1	2.716E+1
-1.249E-1	1.264E+1	2.702E+1
-1.265E-1	1.242E+1	2.705E+1
-1.249E-1	1.267E+1	2.706E+1
-1.281E-1	1.252E+1	2.716E+1
-1.265E-1	1.262E+1	2.700E+1
-1.249E-1	1.246E+1	2.728E+1
-1.249E-1	1.256E+1	2.689E+1
-1.265E-1	1.245E+1	2.717E+1
-1.265E-1	1.246E+1	2.696E+1
-1.249E-1	1.243E+1	2.727E+1
-1.249E-1	1.259E+1	2.706E+1
-1.297E-1	1.251E+1	2.721E+1
-1.232E-1	1.259E+1	2.708E+1
-1.232E-1	1.252E+1	2.696E+1
-1.249E-1	1.251E+1	2.707E+1
-1.297E-1	1.268E+1	2.715E+1
-1.265E-1	1.252E+1	2.724E+1
-1.232E-1	1.251E+1	2.713E+1
-1.265E-1	1.263E+1	2.690E+1
-1.249E-1	1.256E+1	2.682E+1
-1.249E-1	1.259E+1	2.702E+1
-1.200E-1	1.257E+1	2.691E+1
-1.313E-1	1.266E+1	2.689E+1
-1.281E-1	1.250E+1	2.701E+1
-1.281E-1	1.264E+1	2.696E+1
-1.249E-1	1.254E+1	2.706E+1
-1.232E-1	1.254E+1	2.700E+1
-1.297E-1	1.263E+1	2.688E+1
-1.281E-1	1.255E+1	2.721E+1
-1.249E-1	1.264E+1	2.710E+1
-1.265E-1	1.245E+1	2.704E+1
-1.249E-1	1.244E+1	2.712E+1
-1.281E-1	1.257E+1	2.698E+1
-1.249E-1	1.253E+1	2.696E+1
-1.249E-1	1.246E+1	2.707E+1
-1.297E-1	1.254E+1	2.694E+1
-1.249E-1	1.248E+1	2.715E+1
-1.249E-1	1.265E+1	2.687E+1
-1.265E-1	1.274E+1	2.698E+1
-1.281E-1	1.247E+1	2.706E+1
-1.265E-1	1.244E+1	2.710E+1
-1.232E-1	1.253E+1	2.699E+1
-1.265E-1	1.263E+1	2.722E+1
-1.297E-1	1.247E+1	2.709E+1
-1.249E-1	1.267E+1	2.700E+1
-1.249E-1	1.269E+1	2.696E+1
-1.265E-1	1.248E+1	2.712E+1
-1.313E-1	1.248E+1	2.700E+1
-1.232E-1	1.257E+1	2.700E+1
-1.232E-1	1.265E+1	2.717E+1
-1.249E-1	1.264E+1	2.690E+1
-1.281E-1	1.262E+1	2.703E+1
-1.281E-1	1.260E+1	2.701E+1
-1.265E-1	1.259E+1	2.731E+1
-1.281E-1	1.241E+1	2.717E+1
-1.297E-1	1.258E+1	2.710E+1
-1.265E-1	1.251E+1	2.706E+1
-1.265E-1	1.255E+1	2.695E+1
-1.265E-1	1.255E+1	2.695E+1
-1.297E-1	1.264E+1	2.709E+1
-1.232E-1	1.259E+1	2.705E+1
-1.265E-1	1.243E+1	2.703E+1
-1.265E-1	1.254E+1	2.690E+1
-1.265E-1	1.264E+1	2.704E+1
-1.249E-1	1.250E+1	2.702E+1
-1.249E-1	1.252E+1	2.709E+1
-1.249E-1	1.245E+1	2.711E+1
-1.297E-1	1.261E+1	2.704E+1
-1.281E-1	1.258E+1	2.692E+1
-1.249E-1	1.248E+1	2.718E+1
-1.281E-1	1.244E+1	2.691E+1
-1.297E-1	1.262E+1	2.706E+1
-1.232E-1	1.247E+1	2.699E+1
-1.265E-1	1.253E+1	2.709E+1
-1.297E-1	1.260E+1	2.697E+1
-1.265E-1	1.259E+1	2.707E+1
-1.249E-1	1.257E+1	2.717E+1
-1.232E-1	1.270E+1	2.707E+1
-1.249E-1	1.262E+1	2.717E+1
-1.313E-1	1.265E+1	2.689E+1
-1.232E-1	1.252E+1	2.709E+1
-1.249E-1	1.252E+1	2.716E+1
-1.281E-1	1.248E+1	2.716E+1
-1.281E-1	1.261E+1	2.726E+1
-1.265E-1	1.267E+1	2.719E+1
-1.232E-1	1.265E+1	2.721E+1
-1.281E-1	1.263E+1	2.703E+1
-1.313E-1	1.259E+1	2.708E+1
-1.249E-1	1.249E+1	2.678E+1
-1.249E-1	1.255E+1	2.689E+1
-1.249E-1	1.255E+1	2.703E+1
-1.313E-1	1.270E+1	2.690E+1
-1.232E-1	1.247E+1	2.712E+1
-1.249E-1	1.260E+1	2.699E+1
-1.249E-1	1.253E+1	2.717E+1
-1.297E-1	1.258E+1	2.718E+1
-1.297E-1	1.239E+1	2.709E+1
-1.249E-1	1.253E+1	2.701E+1
-1.249E-1	1.256E+1	2.689E+1
-1.297E-1	1.252E+1	2.698E+1
-1.232E-1	1.259E+1	2.734E+1
-1.232E-1	1.259E+1	2.695E+1
-1.232E-1	1.260E+1	2.703E+1
-1.281E-1	1.261E+1	2.708E+1
-1.265E-1	1.266E+1	2.721E+1
-1.232E-1	1.262E+1	2.703E+1
-1.249E-1	1.246E+1	2.709E+1
-1.249E-1	1.265E+1	2.719E+1
-1.265E-1	1.270E+1	2.708E+1
-1.249E-1	1.255E+1	2.686E+1
-1.297E-1	1.269E+1	2.699E+1
-1.297E-1	1.250E+1	2.704E+1
-1.297E-1	1.253E+1	2.714E+1
-1.265E-1	1.248E+1	2.704E+1
-1.249E-1	1.249E+1	2.718E+1
-1.297E-1	1.254E+1	2.720E+1
-1.265E-1	1.248E+1	2.707E+1
-1.265E-1	1.259E+1	2.721E+1
-1.265E-1	1.241E+1	2.706E+1
-1.249E-1	1.273E+1	2.701E+1
-1.281E-1	1.264E+1	2.704E+1
-1.232E-1	1.252E+1	2.711E+1
-1.297E-1	1.255E+1	2.713E+1
-1.297E-1	1.261E+1	2.707E+1
-1.232E-1	1.263E+1	2.723E+1
-1.216E-1	1.235E+1	2.717E+1
-1.265E-1	1.265E+1	2.708E+1
-1.281E-1	1.256E+1	2.693E+1
-1.232E-1	1.246E+1	2.703E+1
-1.232E-1	1.248E+1	2.697E+1
-1.249E-1	1.263E+1	2.711E+1
-1.297E-1	1.257E+1	2.706E+1
-1.249E-1	1.251E+1	2.715E+1
-1.249E-1	1.259E+1	2.692E+1
-1.265E-1	1.251E+1	2.701E+1
-1.297E-1	1.259E+1	2.678E+1
-1.265E-1	1.265E+1	2.691E+1
-1.249E-1	1.246E+1	2.714E+1
-1.297E-1	1.253E+1	2.698E+1
-1.265E-1	1.257E+1	2.702E+1
-1.265E-1	1.251E+1	2.703E+1
-1.265E-1	1.262E+1	2.710E+1
-1.265E-1	1.259E+1	2.680E+1
-1.281E-1	1.246E+1	2.710E+1
-1.265E-1	1.266E+1	2.699E+1
-1.232E-1	1.245E+1	2.688E+1
-1.265E-1	1.265E+1	2.718E+1
-1.265E-1	1.256E+1	2.697E+1
-1.265E-1	1.261E+1	2.694E+1
-1.216E-1	1.250E+1	2.719E+1
-1.265E-1	1.255E+1	2.700E+1
-1.297E-1	1.261E+1	2.703E+1
-1.249E-1	1.259E+1	2.724E+1
-1.249E-1	1.244E+1	2.719E+1
-1.249E-1	1.252E+1	2.711E+1
-1.265E-1	1.257E+1	2.684E+1
-1.249E-1	1.260E+1	2.692E+1
-1.232E-1	1.264E+1	2.711E+1
-1.265E-1	1.252E+1	2.717E+1
-1.281E-1	1.249E+1	2.710E+1
-1.265E-1	1.256E+1	2.711E+1
-1.265E-1	1.259E+1	2.709E+1
-1.265E-1	1.265E+1	2.707E+1
-1.281E-1	1.239E+1	2.710E+1
-1.281E-1	1.266E+1	2.711E+1
-1.281E-1	1.244E+1	2.718E+1
-1.265E-1	1.258E+1	2.701E+1
-1.281E-1	1.254E+1	2.724E+1
-1.216E-1	1.242E+1	2.716E+1
-1.249E-1	1.261E+1	2.717E+1
-1.281E-1	1.261E+1	2.704E+1
-1.297E-1	1.270E+1	2.716E+1
-1.265E-1	1.258E+1	2.687E+1
-1.281E-1	1.249E+1	2.713E+1
-1.281E-1	1.245E+1	2.721E+1
-1.281E-1	1.260E+1	2.714E+1
-1.249E-1	1.249E+1	2.712E+1
-1.265E-1	1.262E+1	2.708E+1
-1.249E-1	1.260E+1	2.720E+1
-1.281E-1	1.279E+1	2.693E+1
-1.265E-1	1.247E+1	2.717E+1
-1.249E-1	1.261E+1	2.716E+1
-1.249E-1	1.257E+1	2.679E+1
-1.281E-1	1.262E+1	2.694E+1
-1.249E-1	1.257E+1	2.716E+1
-1.232E-1	1.248E+1	2.701E+1
-1.265E-1	1.250E+1	2.702E+1
-1.297E-1	1.258E+1	2.715E+1
-1.265E-1	1.266E+1	2.711E+1
-1.249E-1	1.259E+1	2.711E+1
-1.265E-1	1.250E+1	2.704E+1
-1.297E-1	1.250E+1	2.712E+1
-1.249E-1	1.265E+1	2.703E+1
-1.249E-1	1.240E+1	2.714E+1
-1.249E-1	1.254E+1	2.706E+1
-1.297E-1	1.244E+1	2.706E+1
-1.249E-1	1.255E+1	2.696E+1
-1.249E-1	1.246E+1	2.695E+1
-1.281E-1	1.255E+1	2.706E+1
-1.281E-1	1.250E+1	2.716E+1
-1.265E-1	1.258E+1	2.691E+1
-1.281E-1	1.252E+1	2.707E+1
-1.265E-1	1.251E+1	2.719E+1
-1.281E-1	1.270E+1	2.704E+1
-1.265E-1	1.252E+1	2.718E+1
-1.249E-1	1.252E+1	2.703E+1
-1.249E-1	1.259E+1	2.708E+1
-1.297E-1	1.256E+1	2.701E+1
-1.281E-1	1.251E+1	2.696E+1
-1.232E-1	1.255E+1	2.731E+1
-1.265E-1	1.262E+1	2.690E+1
-1.281E-1	1.256E+1	2.692E+1
-1.265E-1	1.270E+1	2.702E+1
-1.249E-1	1.252E+1	2.710E+1
-1.281E-1	1.259E+1	2.705E+1
-1.297E-1	1.251E+1	2.715E+1
-1.265E-1	1.252E+1	2.722E+1
-1.281E-1	1.262E+1	2.716E+1
-1.265E-1	1.257E+1	2.710E+1
-1.297E-1	1.260E+1	2.704E+1
-1.265E-1	1.255E+1	2.706E+1
-1.216E-1	1.254E+1	2.703E+1
-1.249E-1	1.253E+1	2.716E+1
-1.281E-1	1.257E+1	2.716E+1
-1.265E-1	1.259E+1	2.706E+1
-1.249E-1	1.261E+1	2.716E+1
-1.265E-1	1.244E+1	2.678E+1
-1.281E-1	1.251E+1	2.714E+1
-1.249E-1	1.263E+1	2.704E+1
-1.249E-1	1.257E+1	2.697E+1
-1.265E-1	1.253E+1	2.727E+1
-1.265E-1	1.255E+1	2.702E+1
-1.249E-1	1.253E+1	2.707E+1
-1.249E-1	1.258E+1	2.704E+1
-1.281E-1	1.256E+1	2.696E+1
-1.265E-1	1.250E+1	2.719E+1
-1.249E-1	1.250E+1	2.720E+1
-1.265E-1	1.257E+1	2.696E+1
-1.265E-1	1.269E+1	2.710E+1
-1.265E-1	1.257E+1	2.729E+1
-1.249E-1	1.254E+1	2.701E+1
-1.265E-1	1.253E+1	2.713E+1
-1.249E-1	1.256E+1	2.701E+1
-1.281E-1	1.259E+1	2.686E+1
-1.249E-1	1.258E+1	2.721E+1
-1.232E-1	1.247E+1	2.711E+1
-1.249E-1	1.237E+1	2.703E+1
-1.297E-1	1.255E+1	2.723E+1
-1.216E-1	1.266E+1	2.701E+1
-1.232E-1	1.249E+1	2.698E+1
-1.281E-1	1.257E+1	2.700E+1
-1.281E-1	1.263E+1	2.723E+1
-1.281E-1	1.255E+1	2.694E+1
-1.249E-1	1.252E+1	2.705E+1
-1.281E-1	1.264E+1	2.703E+1
-1.265E-1	1.252E+1	2.706E+1
-1.265E-1	1.254E+1	2.703E+1
-1.232E-1	1.254E+1	2.693E+1
-1.281E-1	1.248E+1	2.695E+1
-1.265E-1	1.262E+1	2.711E+1
-1.265E-1	1.262E+1	2.707E+1
-1.265E-1	1.244E+1	2.722E+1
-1.265E-1	1.261E+1	2.699E+1
-1.297E-1	1.270E+1	2.718E+1
-1.265E-1	1.248E+1	2.710E+1
-1.265E-1	1.245E+1	2.705E+1
-1.265E-1	1.254E+1	2.719E+1
-1.265E-1	1.252E+1	2.705E+1
-1.232E-1	1.252E+1	2.705E+1
-1.265E-1	1.257E+1	2.702E+1
-1.265E-1	1.246E+1	2.699E+1
-1.281E-1	1.254E+1	2.725E+1
-1.265E-1	1.246E+1	2.708E+1
-1.249E-1	1.261E+1	2.703E+1
-1.265E-1	1.254E+1	2.692E+1
-1.281E-1	1.257E+1	2.696E+1
-1.265E-1	1.247E+1	2.716E+1
-1.249E-1	1.253E+1	2.714E+1
-1.265E-1	1.262E+1	2.709E+1
-1.281E-1	1.251E+1	2.704E+1
-1.232E-1	1.262E+1	2.691E+1
-1.232E-1	1.254E+1	2.694E+1
-1.281E-1	1.252E+1	2.711E+1
-1.281E-1	1.262E+1	2.708E+1
-1.281E-1	1.256E+1	2.711E+1
-1.249E-1	1.259E+1	2.713E+1
-1.297E-1	1.266E+1	2.697E+1
-1.281E-1	1.265E+1	2.712E+1
-1.265E-1	1.260E+1	2.713E+1
-1.249E-1	1.249E+1	2.706E+1
-1.249E-1	1.247E+1	2.717E+1
-1.281E-1	1.250E+1	2.715E+1
-1.281E-1	1.252E+1	2.702E+1
-1.232E-1	1.254E+1	2.712E+1
-1.249E-1	1.257E+1	2.717E+1
-1.265E-1	1.266E+1	2.700E+1
-1.249E-1	1.247E+1	2.691E+1
-1.249E-1	1.263E+1	2.711E+1
-1.232E-1	1.263E+1	2.697E+1
-1.265E-1	1.251E+1	2.709E+1
-1.249E-1	1.251E+1	2.698E+1
-1.249E-1	1.255E+1	2.713E+1
-1.265E-1	1.255E+1	2.709E+1
-1.249E-1	1.260E+1	2.727E+1
-1.297E-1	1.241E+1	2.689E+1
-1.249E-1	1.253E+1	2.708E+1
-1.281E-1	1.248E+1	2.699E+1
-1.313E-1	1.265E+1	2.706E+1
-1.249E-1	1.257E+1	2.718E+1
-1.232E-1	1.262E+1	2.720E+1
-1.265E-1	1.265E+1	2.725E+1
-1.297E-1	1.253E+1	2.708E+1
-1.265E-1	1.245E+1	2.709E+1
-1.265E-1	1.252E+1	2.715E+1
-1.249E-1	1.271E+1	2.708E+1
-1.281E-1	1.265E+1	2.695E+1
-1.216E-1	1.253E+1	2.721E+1
-1.249E-1	1.270E+1	2.722E+1
-1.265E-1	1.253E+1	2.720E+1
-1.297E-1	1.268E+1	2.712E+1
-1.249E-1	1.251E+1	2.714E+1
-1.232E-1	1.258E+1	2.726E+1
-1.249E-1	1.262E+1	2.678E+1
-1.281E-1	1.264E+1	2.696E+1
-1.281E-1	1.259E+1	2.712E+1
-1.232E-1	1.248E+1	2.704E+1
-1.249E-1	1.283E+1	2.718E+1
-1.265E-1	1.255E+1	2.726E+1
-1.249E-1	1.266E+1	2.684E+1
-1.249E-1	1.259E+1	2.705E+1
-1.265E-1	1.257E+1	2.706E+1
-1.265E-1	1.261E+1	2.715E+1
-1.265E-1	1.259E+1	2.721E+1
-1.249E-1	1.240E+1	2.692E+1
-1.265E-1	1.265E+1	2.700E+1
-1.313E-1	1.252E+1	2.690E+1
-1.232E-1	1.255E+1	2.706E+1
-1.249E-1	1.255E+1	2.704E+1
-1.297E-1	1.269E+1	2.703E+1
-1.281E-1	1.255E+1	2.708E+1
-1.232E-1	1.260E+1	2.704E+1
-1.249E-1	1.259E+1	2.680E+1
-1.249E-1	1.257E+1	2.690E+1
-1.281E-1	1.245E+1	2.693E+1
-1.249E-1	1.263E+1	2.719E+1
-1.232E-1	1.258E+1	2.733E+1
-1.265E-1	1.255E+1	2.698E+1
-1.265E-1	1.259E+1	2.705E+1
-1.249E-1	1.264E+1	2.726E+1
-1.249E-1	1.247E+1	2.699E+1
-1.249E-1	1.250E+1	2.708E+1
-1.281E-1	1.254E+1	2.715E+1
-1.232E-1	1.251E+1	2.704E+1
-1.249E-1	1.267E+1	2.698E+1
-1.281E-1	1.255E+1	2.732E+1
-1.265E-1	1.262E+1	2.698E+1
-1.265E-1	1.258E+1	2.696E+1
-1.249E-1	1.248E+1	2.718E+1
-1.265E-1	1.252E+1	2.709E+1
-1.297E-1	1.262E+1	2.700E+1
-1.265E-1	1.256E+1	2.698E+1
-1.265E-1	1.265E+1	2.723E+1
-1.265E-1	1.265E+1	2.725E+1
-1.281E-1	1.259E+1	2.711E+1
-1.265E-1	1.272E+1	2.715E+1
-1.265E-1	1.266E+1	2.704E+1
-1.281E-1	1.247E+1	2.706E+1
-1.265E-1	1.263E+1	2.696E+1
-1.281E-1	1.252E+1	2.688E+1
-1.232E-1	1.268E+1	2.698E+1
-1.249E-1	1.260E+1	2.691E+1
-1.281E-1	1.271E+1	2.707E+1
-1.249E-1	1.257E+1	2.717E+1
-1.232E-1	1.259E+1	2.689E+1
-1.249E-1	1.246E+1	2.725E+1
-1.249E-1	1.256E+1	2.691E+1
-1.265E-1	1.269E+1	2.704E+1
-1.249E-1	1.251E+1	2.698E+1
-1.265E-1	1.258E+1	2.707E+1
-1.297E-1	1.252E+1	2.692E+1
-1.265E-1	1.260E+1	2.708E+1
-1.249E-1	1.259E+1	2.719E+1
-1.281E-1	1.252E+1	2.687E+1
-1.281E-1	1.251E+1	2.712E+1
-1.265E-1	1.263E+1	2.713E+1
-1.265E-1	1.257E+1	2.682E+1
-1.281E-1	1.263E+1	2.714E+1
-1.281E-1	1.269E+1	2.721E+1
-1.249E-1	1.267E+1	2.695E+1
-1.232E-1	1.243E+1	2.720E+1
-1.265E-1	1.261E+1	2.705E+1
-1.281E-1	1.252E+1	2.714E+1
-1.232E-1	1.253E+1	2.716E+1
-1.265E-1	1.266E+1	2.692E+1
-1.249E-1	1.262E+1	2.705E+1
-1.297E-1	1.260E+1	2.697E+1
-1.249E-1	1.255E+1	2.707E+1
-1.232E-1	1.256E+1	2.704E+1
-1.265E-1	1.268E+1	2.700E+1
-1.297E-1	1.251E+1	2.714E+1
-1.265E-1	1.256E+1	2.710E+1
-1.265E-1	1.268E+1	2.699E+1
-1.281E-1	1.257E+1	2.678E+1
-1.281E-1	1.259E+1	2.697E+1
-1.249E-1	1.255E+1	2.716E+1
-1.281E-1	1.264E+1	2.710E+1
-1.265E-1	1.255E+1	2.692E+1
-1.265E-1	1.257E+1	2.692E+1
-1.249E-1	1.251E+1	2.686E+1
-1.249E-1	1.263E+1	2.692E+1
-1.265E-1	1.265E+1	2.711E+1
-1.281E-1	1.263E+1	2.689E+1
-1.265E-1	1.247E+1	2.714E+1
-1.265E-1	1.253E+1	2.714E+1
-1.281E-1	1.251E+1	2.704E+1
-1.281E-1	1.259E+1	2.709E+1
-1.232E-1	1.252E+1	2.718E+1
-1.232E-1	1.264E+1	2.701E+1
-1.249E-1	1.250E+1	2.695E+1
-1.297E-1	1.254E+1	2.716E+1
-1.232E-1	1.262E+1	2.711E+1
-1.216E-1	1.264E+1	2.705E+1
-1.265E-1	1.263E+1	2.698E+1
-1.265E-1	1.255E+1	2.719E+1
-1.249E-1	1.252E+1	2.709E+1
-1.249E-1	1.255E+1	2.716E+1
-1.281E-1	1.255E+1	2.709E+1
-1.281E-1	1.266E+1	2.713E+1
-1.265E-1	1.252E+1	2.713E+1
-1.232E-1	1.259E+1	2.694E+1
-1.265E-1	1.245E+1	2.698E+1
-1.281E-1	1.244E+1	2.718E+1
-1.281E-1	1.255E+1	2.713E+1
-1.232E-1	1.253E+1	2.713E+1
-1.281E-1	1.267E+1	2.711E+1
-1.313E-1	1.256E+1	2.702E+1
-1.232E-1	1.264E+1	2.719E+1
-1.200E-1	1.260E+1	2.703E+1
-1.281E-1	1.263E+1	2.698E+1
-1.297E-1	1.251E+1	2.700E+1
-1.232E-1	1.263E+1	2.710E+1
-1.249E-1	1.252E+1	2.726E+1
-1.249E-1	1.261E+1	2.698E+1
-1.281E-1	1.251E+1	2.704E+1
-1.249E-1	1.259E+1	2.701E+1
-1.249E-1	1.261E+1	2.695E+1
-1.265E-1	1.245E+1	2.721E+1
-1.281E-1	1.279E+1	2.703E+1
-1.216E-1	1.244E+1	2.692E+1
-1.232E-1	1.245E+1	2.710E+1
-1.281E-1	1.258E+1	2.715E+1
-1.265E-1	1.253E+1	2.684E+1
-1.249E-1	1.260E+1	2.695E+1
-1.249E-1	1.242E+1	2.694E+1
-1.265E-1	1.254E+1	2.687E+1
-1.281E-1	1.251E+1	2.695E+1
-1.265E-1	1.258E+1	2.712E+1
-1.265E-1	1.276E+1	2.711E+1
-1.265E-1	1.256E+1	2.713E+1
-1.265E-1	1.256E+1	2.684E+1
-1.232E-1	1.256E+1	2.716E+1
-1.232E-1	1.246E+1	2.704E+1
-1.232E-1	1.255E+1	2.726E+1
-1.313E-1	1.265E+1	2.700E+1
-1.249E-1	1.254E+1	2.696E+1
-1.265E-1	1.260E+1	2.704E+1
-1.232E-1	1.256E+1	2.689E+1
-1.281E-1	1.254E+1	2.704E+1
-1.232E-1	1.260E+1	2.701E+1
-1.232E-1	1.268E+1	2.714E+1
-1.265E-1	1.254E+1	2.707E+1
-1.281E-1	1.245E+1	2.705E+1
-1.265E-1	1.254E+1	2.706E+1
-1.265E-1	1.245E+1	2.719E+1
-1.281E-1	1.262E+1	2.726E+1
-1.265E-1	1.250E+1	2.745E+1
-1.281E-1	1.254E+1	2.702E+1
-1.249E-1	1.274E+1	2.695E+1
-1.265E-1	1.264E+1	2.697E+1
-1.281E-1	1.260E+1	2.717E+1
-1.265E-1	1.254E+1	2.691E+1
-1.232E-1	1.237E+1	2.716E+1
-1.281E-1	1.262E+1	2.690E+1
-1.281E-1	1.253E+1	2.685E+1
-1.265E-1	1.258E+1	2.722E+1
-1.232E-1	1.259E+1	2.706E+1
-1.265E-1	1.250E+1	2.707E+1
-1.265E-1	1.259E+1	2.685E+1
-1.249E-1	1.255E+1	2.705E+1
-1.232E-1	1.260E+1	2.698E+1
-1.265E-1	1.243E+1	2.703E+1
-1.281E-1	1.259E+1	2.702E+1
-1.232E-1	1.249E+1	2.712E+1
-1.265E-1	1.272E+1	2.718E+1
-1.265E-1	1.266E+1	2.705E+1
-1.281E-1	1.262E+1	2.708E+1
-1.265E-1	1.257E+1	2.707E+1
-1.232E-1	1.263E+1	2.694E+1
-1.249E-1	1.261E+1	2.712E+1
-1.265E-1	1.266E+1	2.716E+1
-1.249E-1	1.253E+1	2.697E+1
-1.249E-1	1.257E+1	2.704E+1
-1.281E-1	1.260E+1	2.698E+1
-1.281E-1	1.253E+1	2.691E+1
-1.249E-1	1.268E+1	2.716E+1
-1.249E-1	1.276E+1	2.693E+1
-1.265E-1	1.250E+1	2.707E+1
-1.297E-1	1.252E+1	2.716E+1
-1.249E-1	1.264E+1	2.714E+1
-1.249E-1	1.269E+1	2.683E+1
-1.232E-1	1.271E+1	2.708E+1
-1.265E-1	1.255E+1	2.705E+1
-1.249E-1	1.265E+1	2.692E+1
-1.249E-1	1.256E+1	2.694E+1
-1.281E-1	1.270E+1	2.716E+1
-1.281E-1	1.268E+1	2.704E+1
-1.265E-1	1.260E+1	2.697E+1
-1.216E-1	1.258E+1	2.700E+1
-1.281E-1	1.257E+1	2.704E+1
-1.281E-1	1.252E+1	2.704E+1
-1.249E-1	1.259E+1	2.697E+1
-1.216E-1	1.271E+1	2.685E+1
-1.249E-1	1.267E+1	2.690E+1
-1.281E-1	1.273E+1	2.694E+1
-1.216E-1	1.248E+1	2.714E+1
-1.249E-1	1.259E+1	2.702E+1
-1.249E-1	1.252E+1	2.713E+1
-1.249E-1	1.258E+1	2.718E+1
-1.249E-1	1.266E+1	2.703E+1
-1.265E-1	1.264E+1	2.682E+1
-1.265E-1	1.261E+1	2.711E+1
-1.281E-1	1.255E+1	2.711E+1
-1.265E-1	1.263E+1	2.704E+1
-1.249E-1	1.258E+1	2.703E+1
-1.281E-1	1.274E+1	2.697E+1
-1.265E-1	1.263E+1	2.714E+1
-1.265E-1	1.265E+1	2.706E+1
-1.249E-1	1.248E+1	2.716E+1
-1.249E-1	1.246E+1	2.693E+1
-1.281E-1	1.248E+1	2.704E+1
-1.232E-1	1.249E+1	2.726E+1
-1.232E-1	1.258E+1	2.700E+1
-1.281E-1	1.274E+1	2.708E+1
-1.297E-1	1.246E+1	2.705E+1
-1.249E-1	1.262E+1	2.706E+1
-1.232E-1	1.253E+1	2.684E+1
-1.281E-1	1.264E+1	2.695E+1
-1.265E-1	1.251E+1	2.717E+1
-1.249E-1	1.253E+1	2.698E+1
-1.232E-1	1.251E+1	2.691E+1
-1.265E-1	1.269E+1	2.713E+1
-1.281E-1	1.268E+1	2.699E+1
-1.249E-1	1.254E+1	2.710E+1
-1.232E-1	1.264E+1	2.703E+1
-1.249E-1	1.256E+1	2.725E+1
-1.265E-1	1.255E+1	2.728E+1
-1.232E-1	1.255E+1	2.700E+1
-1.249E-1	1.259E+1	2.715E+1
-1.265E-1	1.254E+1	2.719E+1
-1.281E-1	1.264E+1	2.708E+1
-1.265E-1	1.256E+1	2.731E+1
-1.232E-1	1.256E+1	2.699E+1
-1.265E-1	1.244E+1	2.718E+1
-1.265E-1	1.260E+1	2.710E+1
-1.216E-1	1.257E+1	2.728E+1
-1.249E-1	1.239E+1	2.708E+1
-1.265E-1	1.261E+1	2.705E+1
-1.249E-1	1.254E+1	2.691E+1
-1.281E-1	1.262E+1	2.704E+1
-1.249E-1	1.256E+1	2.716E+1
-1.297E-1	1.262E+1	2.712E+1
-1.281E-1	1.256E+1	2.709E+1
-1.249E-1	1.266E+1	2.701E+1
-1.249E-1	1.257E+1	2.696E+1
-1.249E-1	1.253E+1	2.717E+1
-1.281E-1	1.254E+1	2.701E+1
-1.216E-1	1.245E+1	2.703E+1
-1.216E-1	1.249E+1	2.709E+1
-1.297E-1	1.267E+1	2.717E+1
-1.265E-1	1.261E+1	2.708E+1
-1.232E-1	1.253E+1	2.720E+1
-1.249E-1	1.261E+1	2.704E+1
-1.265E-1	1.244E+1	2.707E+1
-1.265E-1	1.253E+1	2.704E+1
-1.249E-1	1.261E+1	2.689E+1
-1.232E-1	1.257E+1	2.706E+1
-1.265E-1	1.261E+1	2.691E+1
-1.297E-1	1.255E+1	2.712E+1
-1.216E-1	1.252E+1	2.717E+1
-1.216E-1	1.259E+1	2.707E+1
-1.281E-1	1.267E+1	2.720E+1
-1.281E-1	1.262E+1	2.724E+1
-1.232E-1	1.266E+1	2.704E+1
-1.249E-1	1.250E+1	2.710E+1
-1.249E-1	1.252E+1	2.703E+1
-1.265E-1	1.277E+1	2.727E+1
-1.232E-1	1.268E+1	2.702E+1
-1.265E-1	1.259E+1	2.702E+1
-1.265E-1	1.251E+1	2.711E+1
-1.281E-1	1.254E+1	2.700E+1
-1.249E-1	1.254E+1	2.716E+1
-1.249E-1	1.254E+1	2.710E+1
-1.249E-1	1.250E+1	2.720E+1
-1.265E-1	1.263E+1	2.712E+1
-1.265E-1	1.264E+1	2.689E+1
-1.249E-1	1.258E+1	2.713E+1
-1.249E-1	1.249E+1	2.693E+1
-1.265E-1	1.258E+1	2.700E+1
-1.265E-1	1.268E+1	2.710E+1
-1.216E-1	1.261E+1	2.704E+1
-1.249E-1	1.266E+1	2.713E+1
-1.297E-1	1.254E+1	2.708E+1
-1.249E-1	1.250E+1	2.712E+1
-1.232E-1	1.259E+1	2.693E+1
-1.265E-1	1.261E+1	2.715E+1
-1.265E-1	1.256E+1	2.697E+1
-1.232E-1	1.247E+1	2.699E+1
-1.249E-1	1.262E+1	2.704E+1
-1.249E-1	1.264E+1	2.717E+1
-1.281E-1	1.249E+1	2.712E+1
-1.249E-1	1.270E+1	2.704E+1
-1.232E-1	1.261E+1	2.704E+1
-1.265E-1	1.258E+1	2.698E+1
-1.265E-1	1.258E+1	2.695E+1
-1.249E-1	1.272E+1	2.713E+1
-1.249E-1	1.268E+1	2.695E+1
-1.265E-1	1.263E+1	2.712E+1
-1.281E-1	1.269E+1	2.717E+1
-1.249E-1	1.262E+1	2.692E+1
-1.249E-1	1.255E+1	2.710E+1
-1.265E-1	1.258E+1	2.717E+1
-1.297E-1	1.263E+1	2.704E+1
-1.281E-1	1.255E+1	2.702E+1
-1.232E-1	1.250E+1	2.710E+1
-1.265E-1	1.251E+1	2.679E+1
-1.265E-1	1.260E+1	2.706E+1
-1.249E-1	1.258E+1	2.703E+1
-1.232E-1	1.269E+1	2.714E+1
-1.232E-1	1.257E+1	2.706E+1
-1.281E-1	1.256E+1	2.721E+1
-1.232E-1	1.251E+1	2.698E+1
-1.265E-1	1.256E+1	2.718E+1
-1.265E-1	1.256E+1	2.696E+1
-1.297E-1	1.262E+1	2.715E+1
-1.232E-1	1.255E+1	2.700E+1
-1.232E-1	1.252E+1	2.698E+1
-1.281E-1	1.259E+1	2.700E+1
-1.297E-1	1.254E+1	2.714E+1
-1.232E-1	1.246E+1	2.711E+1
-1.249E-1	1.253E+1	2.696E+1
-1.265E-1	1.273E+1	2.727E+1
-1.297E-1	1.264E+1	2.711E+1
-1.249E-1	1.258E+1	2.718E+1
-1.232E-1	1.252E+1	2.707E+1
-1.281E-1	1.257E+1	2.730E+1
-1.265E-1	1.253E+1	2.699E+1
-1.265E-1	1.254E+1	2.706E+1
-1.232E-1	1.248E+1	2.721E+1
-1.265E-1	1.251E+1	2.702E+1
-1.281E-1	1.252E+1	2.704E+1
-1.232E-1	1.250E+1	2.696E+1
-1.232E-1	1.259E+1	2.714E+1
-1.265E-1	1.254E+1	2.719E+1
-1.265E-1	1.258E+1	2.698E+1
-1.232E-1	1.266E+1	2.707E+1
-1.249E-1	1.264E+1	2.717E+1
-1.265E-1	1.253E+1	2.714E+1
-1.265E-1	1.263E+1	2.708E+1
-1.265E-1	1.252E+1	2.700E+1
-1.249E-1	1.276E+1	2.698E+1
-1.265E-1	1.249E+1	2.679E+1
-1.281E-1	1.254E+1	2.701E+1
-1.265E-1	1.264E+1	2.720E+1
-1.232E-1	1.264E+1	2.703E+1
-1.281E-1	1.248E+1	2.728E+1
-1.265E-1	1.260E+1	2.696E+1
-1.281E-1	1.250E+1	2.720E+1
-1.265E-1	1.249E+1	2.707E+1
-1.265E-1	1.265E+1	2.720E+1
-1.281E-1	1.262E+1	2.713E+1
-1.232E-1	1.241E+1	2.708E+1
-1.232E-1	1.249E+1	2.710E+1
-1.265E-1	1.243E+1	2.693E+1
-1.265E-1	1.255E+1	2.718E+1
-1.249E-1	1.254E+1	2.716E+1
-1.265E-1	1.254E+1	2.701E+1
-1.265E-1	1.243E+1	2.707E+1
-1.249E-1	1.262E+1	2.694E+1
-1.249E-1	1.257E+1	2.712E+1
-1.232E-1	1.255E+1	2.714E+1
-1.265E-1	1.251E+1	2.700E+1
-1.281E-1	1.274E+1	2.713E+1
-1.232E-1	1.256E+1	2.695E+1
-1.249E-1	1.267E+1	2.705E+1
-1.281E-1	1.252E+1	2.718E+1
-1.265E-1	1.270E+1	2.682E+1
-1.249E-1	1.267E+1	2.709E+1
-1.249E-1	1.252E+1	2.693E+1
-1.249E-1	1.251E+1	2.698E+1
-1.265E-1	1.275E+1	2.701E+1
-1.265E-1	1.253E+1	2.700E+1
-1.216E-1	1.280E+1	2.688E+1
-1.281E-1	1.252E+1	2.697E+1
-1.265E-1	1.259E+1	2.697E+1
-1.249E-1	1.269E+1	2.713E+1
-1.232E-1	1.251E+1	2.714E+1
-1.249E-1	1.262E+1	2.710E+1
-1.232E-1	1.245E+1	2.716E+1
-1.216E-1	1.255E+1	2.705E+1
-1.216E-1	1.250E+1	2.703E+1
-1.281E-1	1.260E+1	2.717E+1
-1.265E-1	1.259E+1	2.716E+1
-1.281E-1	1.252E+1	2.712E+1
-1.232E-1	1.252E+1	2.692E+1
-1.249E-1	1.270E+1	2.723E+1
-1.265E-1	1.262E+1	2.693E+1
-1.265E-1	1.264E+1	2.706E+1
-1.249E-1	1.256E+1	2.709E+1
-1.249E-1	1.257E+1	2.714E+1
-1.281E-1	1.266E+1	2.704E+1
-1.232E-1	1.258E+1	2.712E+1
-1.232E-1	1.264E+1	2.704E+1
-1.265E-1	1.264E+1	2.707E+1
-1.297E-1	1.254E+1	2.723E+1
-1.249E-1	1.264E+1	2.710E+1
-1.232E-1	1.260E+1	2.714E+1
-1.281E-1	1.262E+1	2.719E+1
-1.265E-1	1.254E+1	2.716E+1
-1.249E-1	1.262E+1	2.708E+1
-1.232E-1	1.255E+1	2.709E+1
-1.265E-1	1.259E+1	2.713E+1
-1.249E-1	1.268E+1	2.726E+1
-1.249E-1	1.270E+1	2.719E+1
-1.232E-1	1.255E+1	2.699E+1
-1.281E-1	1.243E+1	2.708E+1
-1.265E-1	1.255E+1	2.699E+1
-1.249E-1	1.261E+1	2.690E+1
-1.249E-1	1.250E+1	2.710E+1
-1.265E-1	1.263E+1	2.717E+1
-1.265E-1	1.248E+1	2.712E+1
-1.265E-1	1.258E+1	2.724E+1
-1.232E-1	1.260E+1	2.703E+1
-1.265E-1	1.261E+1	2.699E+1
-1.281E-1	1.261E+1	2.688E+1
-1.265E-1	1.262E+1	2.710E+1
-1.249E-1	1.252E+1	2.713E+1
-1.265E-1	1.267E+1	2.711E+1
-1.281E-1	1.258E+1	2.673E+1
-1.265E-1	1.260E+1	2.708E+1
-1.249E-1	1.255E+1	2.725E+1
-1.265E-1	1.252E+1	2.692E+1
-1.313E-1	1.264E+1	2.707E+1
-1.232E-1	1.241E+1	2.702E+1
-1.216E-1	1.269E+1	2.702E+1
-1.249E-1	1.243E+1	2.714E+1
-1.265E-1	1.265E+1	2.708E+1
-1.232E-1	1.273E+1	2.713E+1
-1.216E-1	1.263E+1	2.704E+1
-1.249E-1	1.260E+1	2.707E+1
-1.265E-1	1.268E+1	2.708E+1
-1.249E-1	1.258E+1	2.705E+1
-1.232E-1	1.264E+1	2.701E+1
-1.281E-1	1.262E+1	2.713E+1
-1.281E-1	1.259E+1	2.698E+1
-1.216E-1	1.262E+1	2.725E+1
-1.232E-1	1.264E+1	2.716E+1
-1.249E-1	1.250E+1	2.723E+1
-1.297E-1	1.242E+1	2.704E+1
-1.281E-1	1.259E+1	2.708E+1
-1.232E-1	1.259E+1	2.717E+1
-1.281E-1	1.254E+1	2.702E+1
-1.281E-1	1.261E+1	2.697E+1
-1.232E-1	1.250E+1	2.715E+1
-1.249E-1	1.258E+1	2.697E+1
-1.249E-1	1.259E+1	2.716E+1
-1.265E-1	1.270E+1	2.699E+1
-1.249E-1	1.256E+1	2.726E+1
-1.249E-1	1.255E+1	2.716E+1
-1.281E-1	1.248E+1	2.704E+1
-1.265E-1	1.256E+1	2.713E+1
-1.232E-1	1.262E+1	2.708E+1
-1.265E-1	1.252E+1	2.704E+1
-1.232E-1	1.262E+1	2.683E+1
-1.249E-1	1.261E+1	2.693E+1
-1.232E-1	1.266E+1	2.700E+1
-1.249E-1	1.263E+1	2.705E+1
-1.249E-1	1.251E+1	2.705E+1
-1.281E-1	1.256E+1	2.704E+1
-1.249E-1	1.248E+1	2.717E+1
-1.216E-1	1.245E+1	2.703E+1
-1.265E-1	1.267E+1	2.722E+1
-1.281E-1	1.263E+1	2.720E+1
-1.265E-1	1.259E+1	2.711E+1
-1.249E-1	1.263E+1	2.683E+1
-1.297E-1	1.263E+1	2.698E+1
-1.281E-1	1.252E+1	2.705E+1
-1.216E-1	1.262E+1	2.703E+1
-1.232E-1	1.268E+1	2.722E+1
-1.297E-1	1.256E+1	2.705E+1
-1.265E-1	1.253E+1	2.707E+1
-1.200E-1	1.261E+1	2.703E+1
-1.216E-1	1.261E+1	2.707E+1
-1.249E-1	1.258E+1	2.707E+1
-1.265E-1	1.260E+1	2.719E+1
-1.281E-1	1.261E+1	2.715E+1
-1.200E-1	1.251E+1	2.709E+1
-1.249E-1	1.253E+1	2.696E+1
-1.297E-1	1.254E+1	2.701E+1
-1.216E-1	1.264E+1	2.713E+1
-1.249E-1	1.244E+1	2.696E+1
-1.249E-1	1.268E+1	2.726E+1
-1.249E-1	1.260E+1	2.695E+1
-1.232E-1	1.256E+1	2.702E+1
-1.249E-1	1.245E+1	2.690E+1
-1.265E-1	1.243E+1	2.702E+1
-1.265E-1	1.258E+1	2.712E+1
-1.249E-1	1.261E+1	2.705E+1
-1.249E-1	1.250E+1	2.716E+1
-1.249E-1	1.264E+1	2.691E+1
-1.265E-1	1.252E+1	2.703E+1
-1.281E-1	1.258E+1	2.681E+1
-1.232E-1	1.248E+1	2.713E+1
-1.249E-1	1.263E+1	2.718E+1
-1.265E-1	1.256E+1	2.683E+1
-1.249E-1	1.268E+1	2.711E+1
-1.265E-1	1.247E+1	2.701E+1
-1.281E-1	1.258E+1	2.715E+1
-1.281E-1	1.253E+1	2.699E+1
-1.232E-1	1.260E+1	2.728E+1
-1.232E-1	1.254E+1	2.684E+1
-1.249E-1	1.248E+1	2.697E+1
-1.265E-1	1.241E+1	2.701E+1
-1.249E-1	1.271E+1	2.699E+1
-1.232E-1	1.265E+1	2.714E+1
-1.249E-1	1.264E+1	2.699E+1
-1.297E-1	1.255E+1	2.697E+1
-1.249E-1	1.265E+1	2.705E+1
-1.232E-1	1.260E+1	2.716E+1
-1.265E-1	1.266E+1	2.704E+1
-1.265E-1	1.255E+1	2.705E+1
-1.249E-1	1.254E+1	2.703E+1
-1.249E-1	1.252E+1	2.714E+1
-1.265E-1	1.259E+1	2.704E+1
-1.281E-1	1.262E+1	2.703E+1
-1.232E-1	1.270E+1	2.719E+1
-1.216E-1	1.266E+1	2.708E+1
-1.297E-1	1.260E+1	2.682E+1
-1.281E-1	1.252E+1	2.716E+1
-1.249E-1	1.258E+1	2.694E+1
-1.232E-1	1.257E+1	2.689E+1
-1.265E-1	1.252E+1	2.685E+1
-1.281E-1	1.259E+1	2.699E+1
-1.232E-1	1.250E+1	2.712E+1
-1.216E-1	1.234E+1	2.692E+1
-1.249E-1	1.263E+1	2.703E+1
-1.265E-1	1.264E+1	2.705E+1
-1.232E-1	1.244E+1	2.698E+1
-1.232E-1	1.256E+1	2.713E+1
-1.265E-1	1.259E+1	2.715E+1
-1.249E-1	1.270E+1	2.713E+1
-1.265E-1	1.251E+1	2.693E+1
-1.249E-1	1.257E+1	2.694E+1
-1.281E-1	1.257E+1	2.696E+1
-1.265E-1	1.258E+1	2.701E+1
-1.249E-1	1.254E+1	2.733E+1
-1.249E-1	1.251E+1	2.696E+1
-1.265E-1	1.258E+1	2.710E+1
-1.265E-1	1.273E+1	2.716E+1
-1.232E-1	1.247E+1	2.735E+1
-1.216E-1	1.253E+1	2.707E+1
-1.281E-1	1.264E+1	2.704E+1
-1.265E-1	1.262E+1	2.707E+1
-1.232E-1	1.265E+1	2.695E+1
-1.249E-1	1.260E+1	2.702E+1
-1.249E-1	1.269E+1	2.721E+1
-1.265E-1	1.258E+1	2.719E+1
-1.216E-1	1.260E+1	2.702E+1
-1.232E-1	1.257E+1	2.685E+1
-1.249E-1	1.260E+1	2.693E+1
-1.249E-1	1.257E+1	2.705E+1
-1.232E-1	1.242E+1	2.704E+1
-1.232E-1	1.252E+1	2.700E+1
-1.216E-1	1.251E+1	2.694E+1
-1.281E-1	1.263E+1	2.701E+1
-1.249E-1	1.257E+1	2.695E+1
-1.216E-1	1.259E+1	2.704E+1
-1.265E-1	1.254E+1	2.728E+1
-1.232E-1	1.250E+1	2.722E+1
-1.249E-1	1.260E+1	2.694E+1
-1.281E-1	1.248E+1	2.707E+1
-1.281E-1	1.247E+1	2.712E+1
-1.281E-1	1.271E+1	2.700E+1
-1.249E-1	1.259E+1	2.714E+1
-1.232E-1	1.250E+1	2.709E+1
-1.265E-1	1.259E+1	2.702E+1
-1.265E-1	1.265E+1	2.689E+1
-1.216E-1	1.266E+1	2.706E+1
-1.232E-1	1.253E+1	2.720E+1
-1.281E-1	1.251E+1	2.706E+1
-1.265E-1	1.266E+1	2.706E+1
-1.249E-1	1.251E+1	2.710E+1
-1.249E-1	1.274E+1	2.712E+1
-1.265E-1	1.258E+1	2.738E+1
-1.249E-1	1.271E+1	2.717E+1
-1.249E-1	1.269E+1	2.704E+1
-1.216E-1	1.252E+1	2.705E+1
-1.249E-1	1.259E+1	2.695E+1
-1.297E-1	1.250E+1	2.712E+1
-1.249E-1	1.269E+1	2.703E+1
-1.216E-1	1.249E+1	2.705E+1
-1.265E-1	1.257E+1	2.715E+1
-1.249E-1	1.256E+1	2.707E+1
-1.249E-1	1.259E+1	2.708E+1
-1.232E-1	1.248E+1	2.681E+1
-1.265E-1	1.258E+1	2.703E+1
-1.281E-1	1.253E+1	2.712E+1
-1.232E-1	1.267E+1	2.712E+1
-1.232E-1	1.248E+1	2.711E+1
-1.265E-1	1.254E+1	2.703E+1
-1.265E-1	1.249E+1	2.699E+1
-1.232E-1	1.267E+1	2.706E+1
-1.265E-1	1.261E+1	2.710E+1
-1.249E-1	1.264E+1	2.709E+1
-1.265E-1	1.253E+1	2.717E+1
-1.232E-1	1.252E+1	2.703E+1
-1.249E-1	1.255E+1	2.706E+1
-1.265E-1	1.254E+1	2.709E+1
-1.265E-1	1.254E+1	2.704E+1
-1.265E-1	1.252E+1	2.709E+1
-1.249E-1	1.261E+1	2.727E+1
-1.249E-1	1.275E+1	2.713E+1
-1.265E-1	1.272E+1	2.681E+1
-1.216E-1	1.264E+1	2.720E+1
-1.281E-1	1.271E+1	2.693E+1
-1.249E-1	1.260E+1	2.702E+1
-1.249E-1	1.264E+1	2.703E+1
-1.232E-1	1.256E+1	2.715E+1
-1.265E-1	1.262E+1	2.718E+1
-1.265E-1	1.264E+1	2.705E+1
-1.265E-1	1.258E+1	2.711E+1
-1.249E-1	1.256E+1	2.690E+1
-1.265E-1	1.266E+1	2.688E+1
-1.249E-1	1.262E+1	2.693E+1
-1.249E-1	1.248E+1	2.709E+1
-1.249E-1	1.255E+1	2.715E+1
-1.249E-1	1.258E+1	2.701E+1
-1.249E-1	1.270E+1	2.707E+1
-1.297E-1	1.263E+1	2.696E+1
-1.232E-1	1.253E+1	2.694E+1
-1.232E-1	1.263E+1	2.715E+1
-1.265E-1	1.265E+1	2.688E+1
-1.265E-1	1.257E+1	2.709E+1
-1.232E-1	1.259E+1	2.690E+1
-1.249E-1	1.258E+1	2.718E+1
-1.265E-1	1.261E+1	2.705E+1
-1.265E-1	1.261E+1	2.701E+1
-1.232E-1	1.240E+1	2.704E+1
-1.249E-1	1.261E+1	2.703E+1
-1.249E-1	1.254E+1	2.701E+1
-1.265E-1	1.256E+1	2.726E+1
-1.216E-1	1.263E+1	2.697E+1
-1.232E-1	1.252E+1	2.723E+1
-1.297E-1	1.260E+1	2.704E+1
-1.281E-1	1.258E+1	2.712E+1
-1.232E-1	1.259E+1	2.708E+1
-1.249E-1	1.277E+1	2.702E+1
-1.265E-1	1.267E+1	2.701E+1
-1.265E-1	1.248E+1	2.688E+1
-1.249E-1	1.265E+1	2.691E+1
-1.232E-1	1.261E+1	2.731E+1
-1.265E-1	1.263E+1	2.702E+1
-1.265E-1	1.249E+1	2.689E+1
-1.249E-1	1.258E+1	2.708E+1
-1.265E-1	1.255E+1	2.723E+1
-1.265E-1	1.247E+1	2.695E+1
-1.249E-1	1.263E+1	2.714E+1
-1.249E-1	1.258E+1	2.699E+1
-1.249E-1	1.257E+1	2.707E+1
-1.265E-1	1.244E+1	2.704E+1
-1.265E-1	1.259E+1	2.698E+1
-1.232E-1	1.253E+1	2.712E+1
-1.265E-1	1.256E+1	2.703E+1
-1.297E-1	1.255E+1	2.711E+1
-1.249E-1	1.257E+1	2.667E+1
-1.249E-1	1.254E+1	2.703E+1
-1.249E-1	1.246E+1	2.710E+1
-1.281E-1	1.253E+1	2.715E+1
-1.232E-1	1.257E+1	2.693E+1
-1.232E-1	1.253E+1	2.719E+1
-1.232E-1	1.253E+1	2.697E+1
-1.281E-1	1.262E+1	2.694E+1
-1.265E-1	1.255E+1	2.704E+1
-1.249E-1	1.258E+1	2.701E+1
-1.216E-1	1.249E+1	2.714E+1
-1.297E-1	1.257E+1	2.704E+1
-1.265E-1	1.259E+1	2.712E+1
-1.232E-1	1.249E+1	2.706E+1
-1.249E-1	1.258E+1	2.707E+1
-1.281E-1	1.263E+1	2.722E+1
-1.265E-1	1.256E+1	2.707E+1
-1.232E-1	1.281E+1	2.715E+1
-1.232E-1	1.270E+1	2.701E+1
-1.281E-1	1.268E+1	2.703E+1
-1.249E-1	1.262E+1	2.711E+1
-1.249E-1	1.260E+1	2.707E+1
-1.232E-1	1.258E+1	2.713E+1
-1.265E-1	1.257E+1	2.710E+1
-1.232E-1	1.263E+1	2.700E+1
-1.232E-1	1.259E+1	2.703E+1
-1.232E-1	1.261E+1	2.691E+1
-1.265E-1	1.256E+1	2.705E+1
-1.297E-1	1.263E+1	2.716E+1
-1.232E-1	1.256E+1	2.736E+1
-1.232E-1	1.252E+1	2.713E+1
-1.281E-1	1.263E+1	2.687E+1
-1.265E-1	1.253E+1	2.715E+1
-1.265E-1	1.256E+1	2.713E+1
-1.249E-1	1.265E+1	2.703E+1
-1.313E-1	1.258E+1	2.721E+1
-1.281E-1	1.266E+1	2.698E+1
-1.232E-1	1.264E+1	2.710E+1
-1.216E-1	1.256E+1	2.691E+1
-1.265E-1	1.241E+1	2.707E+1
-1.265E-1	1.259E+1	2.713E+1
-1.216E-1	1.266E+1	2.708E+1
-1.216E-1	1.261E+1	2.720E+1
-1.281E-1	1.274E+1	2.694E+1
-1.265E-1	1.257E+1	2.716E+1
-1.232E-1	1.264E+1	2.706E+1
-1.216E-1	1.272E+1	2.705E+1
-1.249E-1	1.252E+1	2.693E+1
-1.281E-1	1.266E+1	2.708E+1
-1.232E-1	1.264E+1	2.698E+1
-1.249E-1	1.261E+1	2.697E+1
-1.249E-1	1.259E+1	2.712E+1
-1.281E-1	1.256E+1	2.716E+1
-1.249E-1	1.249E+1	2.704E+1
-1.249E-1	1.263E+1	2.700E+1
-1.265E-1	1.257E+1	2.718E+1
-1.265E-1	1.264E+1	2.714E+1
-1.216E-1	1.268E+1	2.688E+1
-1.232E-1	1.264E+1	2.707E+1
-1.232E-1	1.248E+1	2.704E+1
-1.265E-1	1.267E+1	2.714E+1
-1.265E-1	1.256E+1	2.701E+1
-1.232E-1	1.256E+1	2.705E+1
-1.265E-1	1.253E+1	2.708E+1
-1.249E-1	1.258E+1	2.694E+1
-1.216E-1	1.243E+1	2.714E+1
-1.232E-1	1.275E+1	2.711E+1
-1.249E-1	1.263E+1	2.714E+1
-1.265E-1	1.261E+1	2.707E+1
-1.232E-1	1.264E+1	2.725E+1
-1.216E-1	1.259E+1	2.709E+1
-1.297E-1	1.268E+1	2.686E+1
-1.281E-1	1.249E+1	2.694E+1
-1.249E-1	1.257E+1	2.702E+1
-1.200E-1	1.263E+1	2.693E+1
-1.281E-1	1.257E+1	2.709E+1
-1.265E-1	1.275E+1	2.723E+1
-1.232E-1	1.260E+1	2.713E+1
-1.232E-1	1.257E+1	2.702E+1
-1.281E-1	1.252E+1	2.699E+1
-1.249E-1	1.263E+1	2.696E+1
-1.265E-1	1.259E+1	2.702E+1
-1.265E-1	1.268E+1	2.714E+1
-1.281E-1	1.270E+1	2.697E+1
-1.281E-1	1.266E+1	2.703E+1
-1.232E-1	1.259E+1	2.723E+1
-1.232E-1	1.275E+1	2.715E+1
-1.265E-1	1.255E+1	2.693E+1
-1.281E-1	1.276E+1	2.724E+1
-1.232E-1	1.257E+1	2.692E+1
-1.249E-1	1.257E+1	2.705E+1
-1.265E-1	1.266E+1	2.701E+1
-1.281E-1	1.253E+1	2.694E+1
-1.232E-1	1.262E+1	2.712E+1
-1.265E-1	1.257E+1	2.694E+1
-1.265E-1	1.258E+1	2.711E+1
-1.281E-1	1.264E+1	2.711E+1
-1.232E-1	1.265E+1	2.685E+1
-1.249E-1	1.254E+1	2.716E+1
-1.249E-1	1.257E+1	2.699E+1
-1.265E-1	1.256E+1	2.724E+1
-1.232E-1	1.265E+1	2.731E+1
-1.249E-1	1.256E+1	2.694E+1
-1.265E-1	1.248E+1	2.699E+1
-1.265E-1	1.266E+1	2.706E+1
-1.265E-1	1.264E+1	2.691E+1
-1.216E-1	1.252E+1	2.700E+1
-1.265E-1	1.253E+1	2.722E+1
-1.281E-1	1.260E+1	2.713E+1
-1.232E-1	1.264E+1	2.706E+1
-1.232E-1	1.250E+1	2.714E+1
-1.265E-1	1.262E+1	2.713E+1
-1.232E-1	1.261E+1	2.679E+1
-1.249E-1	1.265E+1	2.713E+1
-1.232E-1	1.263E+1	2.715E+1
-1.281E-1	1.272E+1	2.712E+1
-1.265E-1	1.252E+1	2.716E+1
-1.232E-1	1.263E+1	2.711E+1
-1.265E-1	1.251E+1	2.701E+1
-1.249E-1	1.243E+1	2.714E+1
-1.265E-1	1.257E+1	2.699E+1
-1.249E-1	1.270E+1	2.707E+1
-1.232E-1	1.252E+1	2.696E+1
-1.265E-1	1.266E+1	2.701E+1
-1.265E-1	1.249E+1	2.700E+1
-1.232E-1	1.254E+1	2.714E+1
-1.232E-1	1.256E+1	2.694E+1
-1.249E-1	1.260E+1	2.691E+1
-1.249E-1	1.240E+1	2.695E+1
-1.232E-1	1.249E+1	2.722E+1
-1.249E-1	1.255E+1	2.720E+1
-1.249E-1	1.254E+1	2.714E+1
-1.297E-1	1.261E+1	2.701E+1
-1.232E-1	1.261E+1	2.701E+1
-1.232E-1	1.252E+1	2.694E+1
-1.249E-1	1.259E+1	2.733E+1
-1.265E-1	1.239E+1	2.703E+1
-1.249E-1	1.257E+1	2.702E+1
-1.232E-1	1.254E+1	2.709E+1
-1.232E-1	1.273E+1	2.699E+1
-1.249E-1	1.264E+1	2.696E+1
-1.232E-1	1.255E+1	2.707E+1
-1.232E-1	1.258E+1	2.709E+1
-1.249E-1	1.259E+1	2.686E+1
-1.265E-1	1.266E+1	2.695E+1
-1.249E-1	1.267E+1	2.716E+1
-1.249E-1	1.270E+1	2.691E+1
-1.249E-1	1.262E+1	2.704E+1
-1.249E-1	1.256E+1	2.696E+1
-1.249E-1	1.261E+1	2.702E+1
-1.249E-1	1.257E+1	2.699E+1
-1.265E-1	1.268E+1	2.723E+1
-1.281E-1	1.254E+1	2.714E+1
-1.232E-1	1.263E+1	2.728E+1
-1.216E-1	1.252E+1	2.713E+1
-1.249E-1	1.264E+1	2.718E+1
-1.281E-1	1.257E+1	2.696E+1
-1.232E-1	1.249E+1	2.719E+1
-1.265E-1	1.262E+1	2.721E+1
-1.232E-1	1.257E+1	2.704E+1
-1.281E-1	1.266E+1	2.734E+1
-1.249E-1	1.276E+1	2.701E+1
-1.232E-1	1.252E+1	2.701E+1
-1.232E-1	1.244E+1	2.711E+1
-1.265E-1	1.256E+1	2.708E+1
-1.216E-1	1.257E+1	2.698E+1
-1.249E-1	1.269E+1	2.700E+1
-1.249E-1	1.253E+1	2.710E+1
-1.297E-1	1.258E+1	2.682E+1
-1.216E-1	1.253E+1	2.699E+1
-1.249E-1	1.249E+1	2.710E+1
-1.265E-1	1.266E+1	2.701E+1
-1.281E-1	1.255E+1	2.714E+1
-1.249E-1	1.251E+1	2.702E+1
-1.232E-1	1.239E+1	2.718E+1
-1.281E-1	1.262E+1	2.701E+1
-1.281E-1	1.260E+1	2.704E+1
-1.232E-1	1.264E+1	2.719E+1
-1.232E-1	1.265E+1	2.702E+1
-1.249E-1	1.254E+1	2.698E+1
-1.265E-1	1.250E+1	2.740E+1
-1.232E-1	1.274E+1	2.697E+1
-1.249E-1	1.252E+1	2.706E+1
-1.281E-1	1.264E+1	2.696E+1
-1.249E-1	1.270E+1	2.689E+1
-1.249E-1	1.271E+1	2.683E+1
-1.249E-1	1.266E+1	2.688E+1
-1.265E-1	1.272E+1	2.713E+1
-1.249E-1	1.257E+1	2.702E+1
-1.249E-1	1.240E+1	2.699E+1
-1.265E-1	1.250E+1	2.711E+1
-1.265E-1	1.255E+1	2.687E+1
-1.281E-1	1.263E+1	2.701E+1
-1.232E-1	1.255E+1	2.705E+1
-1.232E-1	1.253E+1	2.711E+1
-1.265E-1	1.265E+1	2.696E+1
-1.281E-1	1.266E+1	2.680E+1
-1.216E-1	1.260E+1	2.692E+1
-1.249E-1	1.254E+1	2.709E+1
-1.265E-1	1.268E+1	2.687E+1
-1.265E-1	1.269E+1	2.723E+1
-1.216E-1	1.256E+1	2.715E+1
-1.232E-1	1.262E+1	2.716E+1
-1.265E-1	1.252E+1	2.720E+1
-1.265E-1	1.264E+1	2.693E+1
-1.232E-1	1.261E+1	2.686E+1
-1.232E-1	1.249E+1	2.693E+1
-1.265E-1	1.265E+1	2.692E+1
-1.249E-1	1.261E+1	2.723E+1
-1.232E-1	1.264E+1	2.698E+1
-1.249E-1	1.252E+1	2.719E+1
-1.265E-1	1.249E+1	2.697E+1
-1.249E-1	1.268E+1	2.723E+1
-1.249E-1	1.261E+1	2.697E+1
-1.249E-1	1.262E+1	2.720E+1
-1.265E-1	1.262E+1	2.698E+1
-1.249E-1	1.264E+1	2.729E+1
-1.249E-1	1.266E+1	2.722E+1
-1.216E-1	1.255E+1	2.705E+1
-1.249E-1	1.257E+1	2.700E+1
-1.265E-1	1.255E+1	2.706E+1
-1.232E-1	1.264E+1	2.716E+1
-1.216E-1	1.257E+1	2.713E+1
-1.265E-1	1.255E+1	2.711E+1
-1.265E-1	1.274E+1	2.708E+1
-1.249E-1	1.259E+1	2.704E+1
-1.232E-1	1.251E+1	2.705E+1
-1.249E-1	1.246E+1	2.722E+1
-1.265E-1	1.261E+1	2.693E+1
-1.249E-1	1.254E+1	2.723E+1
-1.232E-1	1.243E+1	2.718E+1
-1.249E-1	1.260E+1	2.690E+1
-1.249E-1	1.257E+1	2.707E+1
-1.265E-1	1.246E+1	2.703E+1
-1.232E-1	1.268E+1	2.705E+1
-1.281E-1	1.264E+1	2.695E+1
-1.249E-1	1.250E+1	2.696E+1
-1.249E-1	1.266E+1	2.699E+1
-1.216E-1	1.260E+1	2.690E+1
-1.265E-1	1.262E+1	2.716E+1
-1.281E-1	1.254E+1	2.717E+1
-1.216E-1	1.264E+1	2.707E+1
-1.232E-1	1.259E+1	2.704E+1
-1.265E-1	1.268E+1	2.711E+1
-1.232E-1	1.249E+1	2.690E+1
-1.249E-1	1.257E+1	2.730E+1
-1.232E-1	1.267E+1	2.712E+1
-1.265E-1	1.249E+1	2.716E+1
-1.249E-1	1.250E+1	2.708E+1
-1.249E-1	1.262E+1	2.724E+1
-1.232E-1	1.261E+1	2.720E+1
-1.265E-1	1.253E+1	2.716E+1
-1.297E-1	1.260E+1	2.704E+1
-1.281E-1	1.271E+1	2.716E+1
-1.216E-1	1.264E+1	2.718E+1
-1.265E-1	1.268E+1	2.707E+1
-1.265E-1	1.252E+1	2.729E+1
-1.249E-1	1.254E+1	2.700E+1
-1.216E-1	1.275E+1	2.703E+1
-1.249E-1	1.253E+1	2.712E+1
-1.265E-1	1.256E+1	2.719E+1
-1.232E-1	1.249E+1	2.706E+1
-1.249E-1	1.248E+1	2.708E+1
-1.249E-1	1.257E+1	2.696E+1
-1.265E-1	1.250E+1	2.711E+1
-1.232E-1	1.263E+1	2.713E+1
-1.232E-1	1.255E+1	2.710E+1
-1.281E-1	1.258E+1	2.700E+1
-1.265E-1	1.273E+1	2.710E+1
-1.232E-1	1.256E+1	2.705E+1
-1.249E-1	1.262E+1	2.705E+1
-1.297E-1	1.259E+1	2.708E+1
-1.281E-1	1.266E+1	2.698E+1
-1.200E-1	1.256E+1	2.718E+1
-1.232E-1	1.264E+1	2.715E+1
-1.265E-1	1.264E+1	2.715E+1
-1.297E-1	1.263E+1	2.703E+1
-1.232E-1	1.251E+1	2.723E+1
-1.232E-1	1.270E+1	2.709E+1
-1.265E-1	1.258E+1	2.704E+1
-1.249E-1	1.275E+1	2.700E+1
-1.216E-1	1.258E+1	2.705E+1
-1.249E-1	1.264E+1	2.734E+1
-1.265E-1	1.260E+1	2.692E+1
-1.249E-1	1.269E+1	2.680E+1
-1.232E-1	1.261E+1	2.711E+1
-1.232E-1	1.269E+1	2.711E+1
-1.232E-1	1.268E+1	2.704E+1
-1.297E-1	1.257E+1	2.698E+1
-1.216E-1	1.247E+1	2.710E+1
-1.216E-1	1.262E+1	2.730E+1
-1.232E-1	1.264E+1	2.708E+1
-1.265E-1	1.265E+1	2.707E+1
-1.249E-1	1.264E+1	2.712E+1
-1.232E-1	1.256E+1	2.719E+1
-1.265E-1	1.259E+1	2.719E+1
-1.265E-1	1.268E+1	2.718E+1
-1.216E-1	1.257E+1	2.705E+1
-1.232E-1	1.241E+1	2.683E+1
-1.249E-1	1.255E+1	2.703E+1
-1.265E-1	1.264E+1	2.696E+1
-1.249E-1	1.256E+1	2.710E+1
-1.232E-1	1.267E+1	2.713E+1
-1.232E-1	1.258E+1	2.704E+1
-1.265E-1	1.251E+1	2.729E+1
-1.249E-1	1.252E+1	2.702E+1
-1.232E-1	1.256E+1	2.710E+1
-1.281E-1	1.261E+1	2.694E+1
-1.265E-1	1.253E+1	2.697E+1
-1.249E-1	1.266E+1	2.709E+1
-1.249E-1	1.252E+1	2.715E+1
-1.265E-1	1.251E+1	2.713E+1
-1.232E-1	1.261E+1	2.710E+1
-1.249E-1	1.250E+1	2.711E+1
-1.232E-1	1.274E+1	2.703E+1
-1.281E-1	1.252E+1	2.705E+1
-1.265E-1	1.253E+1	2.700E+1
-1.200E-1	1.249E+1	2.702E+1
-1.232E-1	1.255E+1	2.707E+1
-1.265E-1	1.254E+1	2.710E+1
-1.232E-1	1.255E+1	2.691E+1
-1.232E-1	1.242E+1	2.714E+1
-1.249E-1	1.249E+1	2.707E+1
-1.281E-1	1.269E+1	2.720E+1
-1.313E-1	1.259E+1	2.723E+1
-1.232E-1	1.249E+1	2.713E+1
-1.232E-1	1.250E+1	2.694E+1
-1.232E-1	1.247E+1	2.688E+1
-1.265E-1	1.253E+1	2.714E+1
-1.216E-1	1.268E+1	2.714E+1
-1.232E-1	1.256E+1	2.692E+1
-1.281E-1	1.249E+1	2.709E+1
-1.281E-1	1.272E+1	2.728E+1
-1.265E-1	1.253E+1	2.680E+1
-1.216E-1	1.244E+1	2.701E+1
-1.249E-1	1.256E+1	2.711E+1
-1.281E-1	1.271E+1	2.704E+1
-1.232E-1	1.269E+1	2.697E+1
-1.281E-1	1.251E+1	2.691E+1
-1.249E-1	1.257E+1	2.715E+1
-1.232E-1	1.260E+1	2.686E+1
-1.249E-1	1.269E+1	2.722E+1
-1.249E-1	1.249E+1	2.711E+1
-1.249E-1	1.257E+1	2.699E+1
-1.265E-1	1.262E+1	2.720E+1
-1.216E-1	1.262E+1	2.729E+1
-1.232E-1	1.250E+1	2.714E+1
-1.265E-1	1.259E+1	2.720E+1
-1.281E-1	1.261E+1	2.692E+1
-1.232E-1	1.266E+1	2.726E+1
-1.249E-1	1.262E+1	2.732E+1
-1.249E-1	1.251E+1	2.683E+1
-1.281E-1	1.261E+1	2.709E+1
-1.232E-1	1.281E+1	2.698E+1
-1.232E-1	1.247E+1	2.711E+1
-1.265E-1	1.260E+1	2.720E+1
-1.232E-1	1.261E+1	2.716E+1
-1.184E-1	1.260E+1	2.710E+1
-1.232E-1	1.273E+1	2.707E+1
-1.232E-1	1.270E+1	2.703E+1
-1.249E-1	1.255E+1	2.711E+1
-1.216E-1	1.253E+1	2.700E+1
-1.232E-1	1.254E+1	2.692E+1
-1.265E-1	1.257E+1	2.706E+1
-1.249E-1	1.251E+1	2.717E+1
-1.232E-1	1.258E+1	2.708E+1
-1.232E-1	1.254E+1	2.704E+1
-1.281E-1	1.264E+1	2.689E+1
-1.265E-1	1.253E+1	2.719E+1
-1.265E-1	1.253E+1	2.706E+1
-1.232E-1	1.270E+1	2.711E+1
-1.249E-1	1.249E+1	2.710E+1
-1.249E-1	1.267E+1	2.690E+1
-1.216E-1	1.264E+1	2.701E+1
-1.232E-1	1.249E+1	2.692E+1
-1.249E-1	1.258E+1	2.714E+1
-1.281E-1	1.259E+1	2.709E+1
-1.216E-1	1.258E+1	2.704E+1
-1.249E-1	1.258E+1	2.715E+1
-1.281E-1	1.254E+1	2.696E+1
-1.265E-1	1.267E+1	2.710E+1
-1.232E-1	1.267E+1	2.687E+1
-1.232E-1	1.258E+1	2.700E+1
-1.265E-1	1.261E+1	2.719E+1
-1.249E-1	1.252E+1	2.701E+1
-1.249E-1	1.262E+1	2.699E+1
-1.216E-1	1.270E+1	2.717E+1
-1.249E-1	1.254E+1	2.714E+1
-1.249E-1	1.253E+1	2.713E+1
-1.216E-1	1.255E+1	2.698E+1
-1.232E-1	1.262E+1	2.716E+1
-1.281E-1	1.275E+1	2.717E+1
-1.232E-1	1.261E+1	2.705E+1
-1.232E-1	1.252E+1	2.716E+1
-1.232E-1	1.250E+1	2.727E+1
-1.265E-1	1.255E+1	2.707E+1
-1.232E-1	1.256E+1	2.723E+1
-1.216E-1	1.261E+1	2.732E+1
-1.249E-1	1.247E+1	2.694E+1
-1.249E-1	1.254E+1	2.698E+1
-1.265E-1	1.264E+1	2.719E+1
-1.216E-1	1.257E+1	2.716E+1
-1.216E-1	1.255E+1	2.694E+1
-1.265E-1	1.252E+1	2.723E+1
-1.265E-1	1.252E+1	2.719E+1
-1.232E-1	1.269E+1	2.716E+1
-1.232E-1	1.255E+1	2.718E+1
-1.281E-1	1.260E+1	2.696E+1
-1.265E-1	1.256E+1	2.685E+1
-1.232E-1	1.247E+1	2.714E+1
-1.216E-1	1.252E+1	2.710E+1
-1.281E-1	1.256E+1	2.703E+1
-1.249E-1	1.253E+1	2.712E+1
-1.249E-1	1.260E+1	2.708E+1
-1.265E-1	1.260E+1	2.712E+1
-1.281E-1	1.253E+1	2.704E+1
-1.297E-1	1.250E+1	2.715E+1
-1.232E-1	1.254E+1	2.689E+1
-1.249E-1	1.258E+1	2.721E+1
-1.249E-1	1.251E+1	2.696E+1
-1.249E-1	1.267E+1	2.689E+1
-1.232E-1	1.252E+1	2.707E+1
-1.232E-1	1.270E+1	2.714E+1
-1.281E-1	1.253E+1	2.709E+1
-1.281E-1	1.265E+1	2.716E+1
-1.249E-1	1.256E+1	2.711E+1
-1.232E-1	1.254E+1	2.711E+1
-1.265E-1	1.273E+1	2.680E+1
-1.265E-1	1.260E+1	2.715E+1
-1.200E-1	1.263E+1	2.709E+1
-1.232E-1	1.260E+1	2.695E+1
-1.281E-1	1.259E+1	2.701E+1
-1.249E-1	1.267E+1	2.712E+1
-1.232E-1	1.260E+1	2.727E+1
-1.232E-1	1.264E+1	2.732E+1
-1.249E-1	1.255E+1	2.711E+1
-1.281E-1	1.270E+1	2.718E+1
-1.232E-1	1.259E+1	2.705E+1
-1.232E-1	1.257E+1	2.707E+1
-1.249E-1	1.249E+1	2.701E+1
-1.249E-1	1.257E+1	2.723E+1
-1.216E-1	1.260E+1	2.723E+1
-1.216E-1	1.253E+1	2.729E+1
-1.249E-1	1.275E+1	2.717E+1
-1.281E-1	1.276E+1	2.706E+1
-1.249E-1	1.261E+1	2.706E+1
-1.232E-1	1.255E+1	2.690E+1
-1.265E-1	1.248E+1	2.709E+1
-1.265E-1	1.266E+1	2.711E+1
-1.249E-1	1.251E+1	2.707E+1
-1.232E-1	1.259E+1	2.702E+1
-1.249E-1	1.260E+1	2.695E+1
-1.249E-1	1.267E+1	2.709E+1
-1.216E-1	1.265E+1	2.711E+1
-1.216E-1	1.249E+1	2.721E+1
-1.297E-1	1.260E+1	2.702E+1
-1.232E-1	1.265E+1	2.721E+1
-1.200E-1	1.256E+1	2.714E+1
-1.249E-1	1.263E+1	2.700E+1
-1.281E-1	1.267E+1	2.726E+1
-1.249E-1	1.261E+1	2.726E+1
-1.232E-1	1.255E+1	2.707E+1
-1.265E-1	1.254E+1	2.712E+1
-1.232E-1	1.261E+1	2.731E+1
-1.249E-1	1.265E+1	2.713E+1
-1.232E-1	1.263E+1	2.706E+1
-1.232E-1	1.257E+1	2.714E+1
-1.265E-1	1.268E+1	2.708E+1
-1.232E-1	1.266E+1	2.705E+1
-1.216E-1	1.257E+1	2.729E+1
-1.249E-1	1.255E+1	2.703E+1
-1.265E-1	1.256E+1	2.718E+1
-1.281E-1	1.265E+1	2.710E+1
-1.249E-1	1.250E+1	2.711E+1
-1.232E-1	1.262E+1	2.725E+1
-1.265E-1	1.249E+1	2.705E+1
-1.265E-1	1.264E+1	2.694E+1
-1.249E-1	1.263E+1	2.724E+1
-1.216E-1	1.258E+1	2.706E+1
-1.249E-1	1.263E+1	2.700E+1
-1.265E-1	1.257E+1	2.717E+1
-1.216E-1	1.249E+1	2.704E+1
-1.200E-1	1.256E+1	2.701E+1
-1.232E-1	1.265E+1	2.709E+1
-1.281E-1	1.264E+1	2.716E+1
-1.249E-1	1.267E+1	2.709E+1
-1.216E-1	1.268E+1	2.717E+1
-1.265E-1	1.262E+1	2.710E+1
-1.281E-1	1.257E+1	2.712E+1
-1.232E-1	1.258E+1	2.704E+1
-1.232E-1	1.269E+1	2.712E+1
-1.249E-1	1.259E+1	2.707E+1
-1.265E-1	1.267E+1	2.693E+1
-1.200E-1	1.262E+1	2.708E+1
-1.232E-1	1.264E+1	2.703E+1
-1.232E-1	1.270E+1	2.700E+1
-1.281E-1	1.256E+1	2.712E+1
-1.232E-1	1.249E+1	2.696E+1
-1.265E-1	1.267E+1	2.705E+1
-1.249E-1	1.265E+1	2.696E+1
-1.249E-1	1.270E+1	2.683E+1
-1.232E-1	1.246E+1	2.704E+1
-1.249E-1	1.268E+1	2.710E+1
-1.249E-1	1.252E+1	2.712E+1
-1.249E-1	1.261E+1	2.718E+1
-1.232E-1	1.250E+1	2.720E+1
-1.249E-1	1.261E+1	2.698E+1
-1.281E-1	1.253E+1	2.705E+1
-1.265E-1	1.245E+1	2.747E+1
-1.249E-1	1.254E+1	2.697E+1
-1.232E-1	1.256E+1	2.701E+1
-1.249E-1	1.267E+1	2.702E+1
-1.265E-1	1.247E+1	2.701E+1
-1.232E-1	1.253E+1	2.687E+1
-1.265E-1	1.255E+1	2.702E+1
-1.232E-1	1.265E+1	2.719E+1
-1.232E-1	1.268E+1	2.723E+1
-1.265E-1	1.272E+1	2.715E+1
-1.249E-1	1.248E+1	2.681E+1
-1.265E-1	1.269E+1	2.719E+1
-1.265E-1	1.251E+1	2.725E+1
-1.232E-1	1.258E+1	2.709E+1
-1.200E-1	1.256E+1	2.722E+1
-1.281E-1	1.267E+1	2.699E+1
-1.281E-1	1.248E+1	2.696E+1
-1.216E-1	1.263E+1	2.711E+1
-1.232E-1	1.269E+1	2.705E+1
-1.232E-1	1.247E+1	2.712E+1
-1.265E-1	1.252E+1	2.714E+1
-1.249E-1	1.253E+1	2.709E+1
-1.232E-1	1.247E+1	2.699E+1
-1.281E-1	1.276E+1	2.712E+1
-1.265E-1	1.273E+1	2.721E+1
-1.216E-1	1.263E+1	2.700E+1
-1.249E-1	1.260E+1	2.706E+1
-1.265E-1	1.254E+1	2.714E+1
-1.281E-1	1.254E+1	2.720E+1
-1.232E-1	1.281E+1	2.709E+1
-1.216E-1	1.265E+1	2.706E+1
-1.265E-1	1.263E+1	2.712E+1
-1.249E-1	1.249E+1	2.708E+1
-1.249E-1	1.265E+1	2.720E+1
-1.216E-1	1.254E+1	2.698E+1
-1.265E-1	1.252E+1	2.713E+1
-1.265E-1	1.259E+1	2.709E+1
-1.216E-1	1.248E+1	2.696E+1
-1.232E-1	1.262E+1	2.697E+1
-1.249E-1	1.249E+1	2.717E+1
-1.265E-1	1.266E+1	2.700E+1
-1.249E-1	1.238E+1	2.725E+1
-1.232E-1	1.245E+1	2.710E+1
-1.265E-1	1.267E+1	2.679E+1
-1.281E-1	1.249E+1	2.708E+1
-1.216E-1	1.264E+1	2.720E+1
-1.232E-1	1.251E+1	2.701E+1
-1.281E-1	1.252E+1	2.696E+1
-1.249E-1	1.269E+1	2.712E+1
-1.216E-1	1.261E+1	2.717E+1
-1.249E-1	1.259E+1	2.702E+1
-1.297E-1	1.261E+1	2.718E+1
-1.281E-1	1.269E+1	2.712E+1
-1.232E-1	1.254E+1	2.708E+1
-1.232E-1	1.263E+1	2.721E+1
-1.265E-1	1.258E+1	2.690E+1
-1.265E-1	1.263E+1	2.711E+1
-1.249E-1	1.262E+1	2.713E+1
-1.232E-1	1.271E+1	2.695E+1
-1.265E-1	1.255E+1	2.710E+1
-1.265E-1	1.262E+1	2.704E+1
-1.249E-1	1.256E+1	2.701E+1
-1.232E-1	1.259E+1	2.716E+1
-1.281E-1	1.260E+1	2.710E+1
-1.265E-1	1.264E+1	2.703E+1
-1.249E-1	1.260E+1	2.711E+1
-1.249E-1	1.270E+1	2.721E+1
-1.265E-1	1.265E+1	2.711E+1
-1.265E-1	1.265E+1	2.714E+1
-1.200E-1	1.261E+1	2.704E+1
-1.232E-1	1.260E+1	2.695E+1
-1.281E-1	1.270E+1	2.702E+1
-1.216E-1	1.254E+1	2.695E+1
-1.249E-1	1.250E+1	2.720E+1
-1.216E-1	1.265E+1	2.708E+1
-1.249E-1	1.268E+1	2.708E+1
-1.265E-1	1.257E+1	2.692E+1
-1.216E-1	1.255E+1	2.706E+1
-1.232E-1	1.255E+1	2.724E+1
-1.249E-1	1.258E+1	2.689E+1
-1.249E-1	1.247E+1	2.708E+1
-1.265E-1	1.266E+1	2.719E+1
-1.232E-1	1.268E+1	2.700E+1
-1.265E-1	1.242E+1	2.691E+1
-1.281E-1	1.266E+1	2.710E+1
-1.249E-1	1.252E+1	2.710E+1
-1.216E-1	1.259E+1	2.685E+1
-1.265E-1	1.264E+1	2.713E+1
-1.249E-1	1.267E+1	2.703E+1
-1.232E-1	1.268E+1	2.722E+1
-1.265E-1	1.268E+1	2.713E+1
-1.281E-1	1.245E+1	2.712E+1
-1.281E-1	1.266E+1	2.720E+1
-1.232E-1	1.258E+1	2.716E+1
-1.216E-1	1.252E+1	2.701E+1
-1.249E-1	1.258E+1	2.704E+1
-1.232E-1	1.258E+1	2.707E+1
-1.216E-1	1.260E+1	2.714E+1
-1.249E-1	1.255E+1	2.716E+1
-1.265E-1	1.259E+1	2.713E+1
-1.232E-1	1.254E+1	2.705E+1
-1.232E-1	1.268E+1	2.728E+1
-1.232E-1	1.245E+1	2.710E+1
-1.265E-1	1.260E+1	2.707E+1
-1.249E-1	1.263E+1	2.682E+1
-1.232E-1	1.265E+1	2.710E+1
-1.232E-1	1.266E+1	2.708E+1
-1.265E-1	1.255E+1	2.700E+1
-1.232E-1	1.262E+1	2.706E+1
-1.232E-1	1.262E+1	2.694E+1
-1.232E-1	1.249E+1	2.707E+1
-1.249E-1	1.255E+1	2.717E+1
-1.232E-1	1.252E+1	2.716E+1
-1.232E-1	1.268E+1	2.707E+1
-1.249E-1	1.266E+1	2.683E+1
-1.281E-1	1.255E+1	2.722E+1
-1.232E-1	1.257E+1	2.692E+1
-1.232E-1	1.259E+1	2.690E+1
-1.265E-1	1.254E+1	2.704E+1
-1.281E-1	1.253E+1	2.692E+1
-1.249E-1	1.251E+1	2.704E+1
-1.232E-1	1.270E+1	2.715E+1
-1.265E-1	1.255E+1	2.701E+1
-1.265E-1	1.258E+1	2.680E+1
-1.281E-1	1.260E+1	2.715E+1
-1.200E-1	1.267E+1	2.710E+1
-1.232E-1	1.252E+1	2.719E+1
-1.281E-1	1.257E+1	2.702E+1
-1.249E-1	1.259E+1	2.716E+1
-1.232E-1	1.260E+1	2.707E+1
-1.249E-1	1.251E+1	2.736E+1
-1.265E-1	1.263E+1	2.681E+1
-1.265E-1	1.255E+1	2.701E+1
-1.249E-1	1.268E+1	2.708E+1
-1.232E-1	1.252E+1	2.706E+1
-1.249E-1	1.258E+1	2.714E+1
-1.249E-1	1.255E+1	2.721E+1
-1.232E-1	1.253E+1	2.677E+1
-1.232E-1	1.258E+1	2.710E+1
-1.249E-1	1.252E+1	2.703E+1
-1.232E-1	1.264E+1	2.707E+1
-1.232E-1	1.268E+1	2.725E+1
-1.249E-1	1.262E+1	2.693E+1
-1.265E-1	1.268E+1	2.697E+1
-1.249E-1	1.271E+1	2.720E+1
-1.232E-1	1.258E+1	2.695E+1
-1.249E-1	1.255E+1	2.707E+1
-1.249E-1	1.268E+1	2.734E+1
-1.232E-1	1.266E+1	2.684E+1
-1.249E-1	1.252E+1	2.704E+1
-1.216E-1	1.252E+1	2.711E+1
-1.265E-1	1.257E+1	2.703E+1
-1.265E-1	1.253E+1	2.716E+1
-1.232E-1	1.265E+1	2.710E+1
-1.216E-1	1.257E+1	2.700E+1
-1.265E-1	1.250E+1	2.695E+1
-1.265E-1	1.259E+1	2.713E+1
-1.216E-1	1.256E+1	2.695E+1
-1.232E-1	1.262E+1	2.698E+1
-1.249E-1	1.271E+1	2.682E+1
-1.249E-1	1.269E+1	2.709E+1
-1.216E-1	1.258E+1	2.704E+1
-1.216E-1	1.252E+1	2.712E+1
-1.265E-1	1.256E+1	2.707E+1
-1.249E-1	1.260E+1	2.700E+1
-1.232E-1	1.267E+1	2.702E+1
-1.232E-1	1.265E+1	2.704E+1
-1.281E-1	1.265E+1	2.719E+1
-1.297E-1	1.262E+1	2.709E+1
-1.216E-1	1.265E+1	2.721E+1
-1.232E-1	1.258E+1	2.704E+1
-1.265E-1	1.273E+1	2.726E+1
-1.249E-1	1.268E+1	2.716E+1
-1.200E-1	1.253E+1	2.700E+1
-1.216E-1	1.260E+1	2.703E+1
-1.265E-1	1.259E+1	2.719E+1
-1.281E-1	1.265E+1	2.727E+1
-1.232E-1	1.269E+1	2.717E+1
-1.249E-1	1.272E+1	2.702E+1
-1.265E-1	1.255E+1	2.714E+1
-1.265E-1	1.267E+1	2.704E+1
-1.249E-1	1.253E+1	2.730E+1
-1.232E-1	1.260E+1	2.700E+1
-1.265E-1	1.265E+1	2.738E+1
-1.265E-1	1.252E+1	2.716E+1
-1.232E-1	1.260E+1	2.727E+1
-1.232E-1	1.266E+1	2.696E+1
-1.265E-1	1.265E+1	2.711E+1
-1.265E-1	1.259E+1	2.715E+1
-1.232E-1	1.263E+1	2.716E+1
-1.249E-1	1.263E+1	2.715E+1
-1.297E-1	1.252E+1	2.709E+1
-1.265E-1	1.256E+1	2.708E+1
-1.232E-1	1.260E+1	2.716E+1
-1.249E-1	1.253E+1	2.699E+1
-1.249E-1	1.257E+1	2.734E+1
-1.265E-1	1.266E+1	2.700E+1
-1.232E-1	1.276E+1	2.690E+1
-1.216E-1	1.276E+1	2.716E+1
-1.265E-1	1.255E+1	2.716E+1
-1.281E-1	1.253E+1	2.706E+1
-1.200E-1	1.264E+1	2.711E+1
-1.232E-1	1.260E+1	2.703E+1
-1.265E-1	1.266E+1	2.714E+1
-1.232E-1	1.248E+1	2.707E+1
-1.232E-1	1.263E+1	2.710E+1
-1.249E-1	1.262E+1	2.720E+1
-1.265E-1	1.261E+1	2.699E+1
-1.265E-1	1.262E+1	2.718E+1
-1.216E-1	1.258E+1	2.691E+1
-1.232E-1	1.264E+1	2.700E+1
-1.249E-1	1.259E+1	2.684E+1
-1.265E-1	1.253E+1	2.710E+1
-1.216E-1	1.261E+1	2.691E+1
-1.232E-1	1.268E+1	2.710E+1
-1.265E-1	1.270E+1	2.711E+1
-1.265E-1	1.261E+1	2.703E+1
-1.184E-1	1.256E+1	2.721E+1
-1.249E-1	1.257E+1	2.715E+1
-1.249E-1	1.260E+1	2.695E+1
-1.249E-1	1.259E+1	2.704E+1
-1.216E-1	1.258E+1	2.686E+1
-1.232E-1	1.253E+1	2.698E+1
-1.265E-1	1.257E+1	2.708E+1
-1.232E-1	1.260E+1	2.705E+1
-1.232E-1	1.263E+1	2.702E+1
-1.249E-1	1.243E+1	2.705E+1
-1.249E-1	1.245E+1	2.712E+1
-1.265E-1	1.271E+1	2.714E+1
-1.216E-1	1.261E+1	2.689E+1
-1.200E-1	1.254E+1	2.699E+1
-1.297E-1	1.266E+1	2.690E+1
-1.232E-1	1.257E+1	2.709E+1
-1.249E-1	1.267E+1	2.716E+1
-1.249E-1	1.254E+1	2.702E+1
-1.265E-1	1.251E+1	2.698E+1
-1.265E-1	1.264E+1	2.699E+1
[truncated: 93,944 more rows]
