# Supplementary material for: Improved ANAP incorporation and VCF analysis reveal details of P2X7 current facilitation and a limited conformational interplay between ATP binding and the intracellular ballast domain
Source: eLife. 2023 Jan 4;12:e82479. doi: 10.7554/eLife.82479 (PMC9859053; doi:10.7554/eLife.82479)
Supplement: Figure 3—figure supplement 3—source data 2. [file elife-82479-fig3-figsupp3-data2.zip › Figure-3_figure-supplement-3_source-data-2/DeltaCys-constructs/k05/20.csv]

-8.593E-2	6.786E+0	1.451E+1
-8.593E-2	6.803E+0	1.460E+1
-8.755E-2	6.880E+0	1.459E+1
-8.593E-2	6.877E+0	1.459E+1
-8.268E-2	6.835E+0	1.465E+1
-8.593E-2	6.822E+0	1.465E+1
-8.917E-2	6.764E+0	1.460E+1
-8.431E-2	6.871E+0	1.448E+1
-8.268E-2	6.838E+0	1.456E+1
-8.431E-2	6.864E+0	1.458E+1
-8.593E-2	6.867E+0	1.477E+1
-8.431E-2	6.679E+0	1.459E+1
-8.268E-2	6.855E+0	1.460E+1
-8.431E-2	6.916E+0	1.475E+1
-8.431E-2	6.799E+0	1.461E+1
-8.268E-2	6.842E+0	1.472E+1
-8.106E-2	6.783E+0	1.449E+1
-8.431E-2	6.822E+0	1.474E+1
-8.755E-2	6.880E+0	1.467E+1
-8.431E-2	6.900E+0	1.470E+1
-8.106E-2	6.851E+0	1.476E+1
-8.431E-2	6.855E+0	1.449E+1
-8.593E-2	6.799E+0	1.470E+1
-8.593E-2	6.845E+0	1.465E+1
-8.268E-2	6.988E+0	1.459E+1
-8.268E-2	6.809E+0	1.457E+1
-8.593E-2	6.884E+0	1.466E+1
-8.431E-2	6.861E+0	1.478E+1
-8.106E-2	6.799E+0	1.474E+1
-8.593E-2	6.809E+0	1.470E+1
-8.431E-2	6.900E+0	1.453E+1
-8.431E-2	6.796E+0	1.474E+1
-8.268E-2	6.877E+0	1.466E+1
-8.431E-2	6.780E+0	1.454E+1
-8.755E-2	6.842E+0	1.454E+1
-8.431E-2	6.767E+0	1.465E+1
-8.106E-2	6.793E+0	1.464E+1
-8.106E-2	6.734E+0	1.452E+1
-8.755E-2	6.981E+0	1.455E+1
-8.593E-2	6.893E+0	1.465E+1
-8.431E-2	6.858E+0	1.456E+1
-8.106E-2	6.816E+0	1.468E+1
-8.593E-2	6.848E+0	1.450E+1
-8.593E-2	6.786E+0	1.463E+1
-8.268E-2	6.835E+0	1.470E+1
-8.268E-2	6.812E+0	1.451E+1
-8.593E-2	6.819E+0	1.448E+1
-8.431E-2	6.819E+0	1.468E+1
-8.268E-2	6.812E+0	1.462E+1
-8.268E-2	6.799E+0	1.453E+1
-8.268E-2	6.744E+0	1.468E+1
-8.593E-2	6.773E+0	1.462E+1
-8.106E-2	6.867E+0	1.459E+1
-8.106E-2	6.861E+0	1.462E+1
-8.917E-2	6.747E+0	1.448E+1
-8.593E-2	6.799E+0	1.474E+1
-8.268E-2	6.767E+0	1.465E+1
-8.268E-2	6.760E+0	1.453E+1
-8.593E-2	6.780E+0	1.479E+1
-8.268E-2	6.842E+0	1.456E+1
-8.106E-2	6.887E+0	1.471E+1
-8.593E-2	6.819E+0	1.468E+1
-8.431E-2	6.819E+0	1.464E+1
-8.917E-2	6.871E+0	1.470E+1
-8.106E-2	6.884E+0	1.464E+1
-8.431E-2	6.893E+0	1.456E+1
-8.755E-2	6.861E+0	1.456E+1
-8.106E-2	6.689E+0	1.459E+1
-8.106E-2	6.932E+0	1.459E+1
-8.593E-2	6.893E+0	1.457E+1
-8.755E-2	6.712E+0	1.449E+1
-8.431E-2	6.855E+0	1.459E+1
-8.268E-2	6.855E+0	1.459E+1
-8.106E-2	6.760E+0	1.463E+1
-8.431E-2	6.686E+0	1.471E+1
-8.268E-2	6.799E+0	1.469E+1
-8.431E-2	6.855E+0	1.454E+1
-8.431E-2	6.855E+0	1.475E+1
-8.431E-2	6.835E+0	1.466E+1
-8.593E-2	6.919E+0	1.448E+1
-8.593E-2	6.796E+0	1.462E+1
-8.268E-2	6.858E+0	1.455E+1
-8.431E-2	6.799E+0	1.468E+1
-8.431E-2	6.832E+0	1.484E+1
-8.268E-2	6.884E+0	1.462E+1
-8.431E-2	6.864E+0	1.481E+1
-8.755E-2	6.855E+0	1.459E+1
-8.431E-2	6.929E+0	1.447E+1
-8.268E-2	6.842E+0	1.464E+1
-8.106E-2	6.897E+0	1.449E+1
-8.593E-2	6.880E+0	1.460E+1
-8.268E-2	6.984E+0	1.472E+1
-8.268E-2	6.962E+0	1.465E+1
-8.106E-2	6.877E+0	1.458E+1
-8.755E-2	6.744E+0	1.470E+1
-8.268E-2	6.760E+0	1.468E+1
-8.106E-2	6.867E+0	1.469E+1
-8.106E-2	6.848E+0	1.454E+1
-8.431E-2	6.900E+0	1.468E+1
-8.593E-2	6.747E+0	1.463E+1
-8.268E-2	6.897E+0	1.460E+1
-8.431E-2	6.676E+0	1.452E+1
-8.593E-2	6.757E+0	1.461E+1
-8.431E-2	6.780E+0	1.477E+1
-8.268E-2	6.780E+0	1.461E+1
-8.268E-2	6.809E+0	1.462E+1
-8.593E-2	6.845E+0	1.471E+1
-8.593E-2	6.871E+0	1.475E+1
-8.106E-2	6.819E+0	1.476E+1
-8.593E-2	6.812E+0	1.476E+1
-8.755E-2	6.770E+0	1.460E+1
-8.593E-2	6.939E+0	1.481E+1
-8.268E-2	6.861E+0	1.480E+1
-8.268E-2	6.764E+0	1.469E+1
-8.593E-2	6.796E+0	1.463E+1
-8.431E-2	6.916E+0	1.475E+1
-8.268E-2	6.767E+0	1.469E+1
-7.944E-2	6.855E+0	1.487E+1
-8.431E-2	6.858E+0	1.473E+1
-8.431E-2	6.851E+0	1.468E+1
-7.944E-2	6.871E+0	1.451E+1
-8.431E-2	6.926E+0	1.463E+1
-8.593E-2	6.790E+0	1.471E+1
-8.106E-2	6.816E+0	1.454E+1
-8.268E-2	6.835E+0	1.464E+1
-8.593E-2	6.767E+0	1.462E+1
-8.431E-2	6.803E+0	1.476E+1
-8.431E-2	6.825E+0	1.474E+1
-8.431E-2	6.874E+0	1.469E+1
-8.593E-2	6.893E+0	1.459E+1
-8.593E-2	6.897E+0	1.466E+1
-8.593E-2	6.848E+0	1.472E+1
-8.268E-2	6.932E+0	1.472E+1
-8.268E-2	6.910E+0	1.468E+1
-8.268E-2	6.962E+0	1.467E+1
-8.431E-2	6.971E+0	1.467E+1
-8.431E-2	6.965E+0	1.472E+1
-8.431E-2	6.929E+0	1.474E+1
-8.593E-2	6.871E+0	1.452E+1
-8.431E-2	6.923E+0	1.477E+1
-8.268E-2	6.835E+0	1.482E+1
-8.268E-2	6.796E+0	1.467E+1
-8.755E-2	6.864E+0	1.461E+1
-8.268E-2	6.858E+0	1.449E+1
-8.268E-2	6.819E+0	1.454E+1
-8.431E-2	6.767E+0	1.466E+1
-8.755E-2	6.764E+0	1.470E+1
-8.431E-2	6.829E+0	1.475E+1
-8.106E-2	6.770E+0	1.456E+1
-8.431E-2	6.809E+0	1.449E+1
-8.755E-2	6.887E+0	1.463E+1
-8.593E-2	6.864E+0	1.468E+1
-8.106E-2	6.851E+0	1.444E+1
-8.431E-2	6.799E+0	1.457E+1
-8.431E-2	6.838E+0	1.482E+1
-8.431E-2	6.832E+0	1.466E+1
-8.106E-2	6.932E+0	1.478E+1
-8.268E-2	6.942E+0	1.465E+1
-8.593E-2	6.913E+0	1.479E+1
-8.106E-2	6.884E+0	1.470E+1
-8.431E-2	6.887E+0	1.464E+1
-8.106E-2	6.803E+0	1.468E+1
-8.431E-2	6.871E+0	1.482E+1
-8.268E-2	6.871E+0	1.466E+1
-8.593E-2	6.822E+0	1.459E+1
-8.431E-2	6.867E+0	1.472E+1
-8.431E-2	6.770E+0	1.464E+1
-8.268E-2	6.832E+0	1.463E+1
-8.431E-2	6.786E+0	1.450E+1
-8.431E-2	6.897E+0	1.452E+1
-8.755E-2	6.783E+0	1.473E+1
-8.755E-2	6.838E+0	1.461E+1
-8.268E-2	6.773E+0	1.465E+1
-8.755E-2	6.835E+0	1.451E+1
-8.593E-2	6.790E+0	1.459E+1
-8.268E-2	6.887E+0	1.471E+1
-8.268E-2	6.997E+0	1.473E+1
-8.431E-2	6.864E+0	1.460E+1
-8.431E-2	6.806E+0	1.464E+1
-8.431E-2	6.832E+0	1.464E+1
-8.268E-2	6.777E+0	1.470E+1
-8.268E-2	6.747E+0	1.459E+1
-8.593E-2	6.929E+0	1.461E+1
-8.431E-2	6.900E+0	1.471E+1
-8.268E-2	6.816E+0	1.457E+1
-8.431E-2	6.910E+0	1.467E+1
-8.593E-2	6.867E+0	1.470E+1
-8.593E-2	6.877E+0	1.468E+1
-8.268E-2	6.877E+0	1.466E+1
-8.593E-2	6.819E+0	1.448E+1
-8.593E-2	6.770E+0	1.462E+1
-8.268E-2	6.829E+0	1.461E+1
-8.268E-2	6.949E+0	1.469E+1
-8.268E-2	6.822E+0	1.464E+1
-8.593E-2	6.880E+0	1.455E+1
-8.268E-2	6.926E+0	1.459E+1
-8.106E-2	6.835E+0	1.471E+1
-8.431E-2	6.819E+0	1.463E+1
-8.431E-2	6.793E+0	1.458E+1
-8.431E-2	6.812E+0	1.461E+1
-8.268E-2	6.819E+0	1.455E+1
-8.268E-2	6.864E+0	1.460E+1
-8.593E-2	6.838E+0	1.463E+1
-8.431E-2	6.790E+0	1.470E+1
-8.268E-2	6.926E+0	1.476E+1
-8.593E-2	6.825E+0	1.467E+1
-8.755E-2	6.919E+0	1.466E+1
-8.593E-2	6.790E+0	1.467E+1
-8.268E-2	6.919E+0	1.469E+1
-8.268E-2	6.803E+0	1.459E+1
-8.593E-2	6.825E+0	1.470E+1
-8.431E-2	6.835E+0	1.454E+1
-8.268E-2	6.799E+0	1.459E+1
-8.268E-2	6.783E+0	1.445E+1
-8.431E-2	6.780E+0	1.449E+1
-8.431E-2	6.731E+0	1.466E+1
-8.268E-2	6.718E+0	1.473E+1
-8.431E-2	6.874E+0	1.461E+1
-8.431E-2	6.751E+0	1.459E+1
-8.268E-2	6.770E+0	1.447E+1
-8.268E-2	6.809E+0	1.469E+1
-8.593E-2	6.725E+0	1.463E+1
-8.593E-2	6.903E+0	1.474E+1
-8.268E-2	6.822E+0	1.449E+1
-8.106E-2	6.822E+0	1.467E+1
-8.593E-2	6.867E+0	1.460E+1
-8.755E-2	6.803E+0	1.465E+1
-8.431E-2	6.692E+0	1.467E+1
-8.268E-2	6.780E+0	1.439E+1
-8.593E-2	6.760E+0	1.463E+1
-8.593E-2	6.738E+0	1.445E+1
-8.268E-2	6.906E+0	1.466E+1
-8.268E-2	6.812E+0	1.462E+1
-8.593E-2	6.751E+0	1.467E+1
-8.431E-2	6.825E+0	1.454E+1
-8.268E-2	6.842E+0	1.460E+1
-8.268E-2	6.754E+0	1.464E+1
-8.593E-2	6.767E+0	1.468E+1
-8.431E-2	6.757E+0	1.452E+1
-8.593E-2	6.867E+0	1.451E+1
-8.268E-2	6.803E+0	1.454E+1
-8.593E-2	6.809E+0	1.466E+1
-8.431E-2	6.816E+0	1.460E+1
-8.268E-2	6.709E+0	1.469E+1
-8.431E-2	6.842E+0	1.457E+1
-8.268E-2	6.825E+0	1.463E+1
-8.431E-2	6.861E+0	1.449E+1
-8.106E-2	6.718E+0	1.457E+1
-8.106E-2	6.816E+0	1.457E+1
-8.593E-2	6.764E+0	1.453E+1
-8.917E-2	6.825E+0	1.457E+1
-8.268E-2	6.799E+0	1.455E+1
-8.106E-2	6.715E+0	1.470E+1
-8.106E-2	6.780E+0	1.450E+1
-8.593E-2	6.770E+0	1.468E+1
-8.431E-2	6.832E+0	1.453E+1
-8.268E-2	6.790E+0	1.449E+1
-8.431E-2	6.812E+0	1.460E+1
-8.593E-2	6.812E+0	1.453E+1
-8.431E-2	6.877E+0	1.450E+1
-8.268E-2	6.803E+0	1.474E+1
-8.593E-2	6.829E+0	1.458E+1
-8.593E-2	6.877E+0	1.465E+1
-8.268E-2	6.799E+0	1.474E+1
-8.106E-2	6.829E+0	1.456E+1
-8.106E-2	6.803E+0	1.458E+1
-8.431E-2	6.790E+0	1.451E+1
-8.268E-2	6.747E+0	1.453E+1
-8.268E-2	6.790E+0	1.462E+1
-8.268E-2	6.773E+0	1.468E+1
-8.431E-2	6.877E+0	1.451E+1
-8.268E-2	6.864E+0	1.448E+1
-8.106E-2	6.806E+0	1.471E+1
-8.268E-2	6.790E+0	1.463E+1
-8.593E-2	6.884E+0	1.473E+1
-8.431E-2	6.799E+0	1.449E+1
-8.268E-2	6.670E+0	1.475E+1
-8.268E-2	6.816E+0	1.466E+1
-9.079E-2	6.871E+0	1.460E+1
-8.431E-2	6.838E+0	1.462E+1
-8.106E-2	6.816E+0	1.454E+1
-8.268E-2	6.770E+0	1.459E+1
-8.593E-2	6.709E+0	1.464E+1
-8.431E-2	6.773E+0	1.455E+1
-8.431E-2	6.793E+0	1.461E+1
-8.431E-2	6.796E+0	1.471E+1
-8.593E-2	6.803E+0	1.466E+1
-8.268E-2	6.686E+0	1.453E+1
-8.106E-2	6.829E+0	1.466E+1
-8.431E-2	6.709E+0	1.466E+1
-8.593E-2	6.793E+0	1.459E+1
-8.431E-2	6.842E+0	1.469E+1
-8.431E-2	6.861E+0	1.461E+1
-8.431E-2	6.747E+0	1.445E+1
-8.593E-2	6.897E+0	1.459E+1
-8.431E-2	6.816E+0	1.471E+1
-8.106E-2	6.777E+0	1.461E+1
-8.268E-2	6.773E+0	1.475E+1
-8.593E-2	6.822E+0	1.468E+1
-8.268E-2	6.832E+0	1.460E+1
-8.431E-2	6.822E+0	1.455E+1
-8.431E-2	6.838E+0	1.457E+1
-8.755E-2	6.631E+0	1.452E+1
-8.268E-2	6.757E+0	1.475E+1
-7.944E-2	6.754E+0	1.450E+1
-8.268E-2	6.884E+0	1.459E+1
-8.917E-2	6.919E+0	1.463E+1
-8.431E-2	6.884E+0	1.456E+1
-7.944E-2	6.780E+0	1.459E+1
-8.268E-2	6.929E+0	1.454E+1
-8.268E-2	6.848E+0	1.465E+1
-8.106E-2	6.880E+0	1.466E+1
-8.268E-2	6.897E+0	1.464E+1
-8.268E-2	6.822E+0	1.453E+1
-8.755E-2	6.848E+0	1.444E+1
-8.431E-2	6.855E+0	1.457E+1
-8.106E-2	6.819E+0	1.448E+1
-8.268E-2	6.906E+0	1.449E+1
-8.431E-2	6.760E+0	1.450E+1
-8.268E-2	6.770E+0	1.448E+1
-8.268E-2	6.903E+0	1.451E+1
-8.431E-2	6.887E+0	1.457E+1
-8.593E-2	6.832E+0	1.460E+1
-8.268E-2	6.786E+0	1.462E+1
-8.268E-2	6.861E+0	1.454E+1
-8.268E-2	6.848E+0	1.457E+1
-8.755E-2	6.790E+0	1.469E+1
-8.268E-2	6.851E+0	1.446E+1
-7.944E-2	6.689E+0	1.455E+1
-8.268E-2	6.864E+0	1.451E+1
-8.431E-2	6.770E+0	1.461E+1
-8.593E-2	6.829E+0	1.458E+1
-8.106E-2	6.897E+0	1.474E+1
-8.268E-2	6.718E+0	1.458E+1
-8.268E-2	6.757E+0	1.443E+1
-8.431E-2	6.829E+0	1.457E+1
-8.431E-2	6.809E+0	1.465E+1
-8.431E-2	6.806E+0	1.459E+1
-8.431E-2	6.809E+0	1.438E+1
-8.431E-2	6.874E+0	1.452E+1
-8.431E-2	6.842E+0	1.448E+1
-8.431E-2	6.783E+0	1.452E+1
-8.593E-2	6.845E+0	1.455E+1
-8.431E-2	6.705E+0	1.466E+1
-8.106E-2	6.858E+0	1.467E+1
-8.268E-2	6.861E+0	1.460E+1
-8.593E-2	6.764E+0	1.467E+1
-8.431E-2	6.793E+0	1.468E+1
-8.268E-2	6.657E+0	1.453E+1
-8.593E-2	6.803E+0	1.444E+1
-8.431E-2	6.673E+0	1.455E+1
-8.268E-2	6.767E+0	1.474E+1
-8.268E-2	6.838E+0	1.464E+1
-8.431E-2	6.731E+0	1.455E+1
-8.431E-2	6.747E+0	1.448E+1
-8.268E-2	6.845E+0	1.468E+1
-8.106E-2	6.864E+0	1.459E+1
-8.431E-2	6.926E+0	1.458E+1
-8.593E-2	6.705E+0	1.460E+1
-8.268E-2	6.744E+0	1.456E+1
-7.944E-2	6.812E+0	1.441E+1
-8.268E-2	6.764E+0	1.454E+1
-8.593E-2	6.770E+0	1.459E+1
-8.268E-2	6.832E+0	1.472E+1
-8.106E-2	6.754E+0	1.455E+1
-8.431E-2	6.835E+0	1.443E+1
-8.431E-2	6.848E+0	1.458E+1
-8.593E-2	6.806E+0	1.469E+1
-8.268E-2	6.809E+0	1.469E+1
-8.431E-2	6.809E+0	1.459E+1
-8.593E-2	6.747E+0	1.441E+1
-8.268E-2	6.858E+0	1.453E+1
-8.268E-2	6.799E+0	1.462E+1
-8.268E-2	6.825E+0	1.457E+1
-8.431E-2	6.874E+0	1.457E+1
-8.593E-2	6.887E+0	1.462E+1
-8.268E-2	6.747E+0	1.462E+1
-8.268E-2	6.686E+0	1.453E+1
-8.431E-2	6.809E+0	1.453E+1
-8.431E-2	6.822E+0	1.464E+1
-7.782E-2	6.777E+0	1.460E+1
-8.593E-2	6.809E+0	1.460E+1
-8.431E-2	6.754E+0	1.456E+1
-8.106E-2	6.900E+0	1.454E+1
-8.106E-2	6.757E+0	1.464E+1
-8.755E-2	6.939E+0	1.456E+1
-8.268E-2	6.754E+0	1.437E+1
-8.431E-2	6.731E+0	1.468E+1
-8.268E-2	6.816E+0	1.471E+1
-8.593E-2	6.806E+0	1.447E+1
-8.268E-2	6.773E+0	1.451E+1
-8.431E-2	6.770E+0	1.472E+1
-8.431E-2	6.832E+0	1.455E+1
-8.268E-2	6.835E+0	1.467E+1
-8.431E-2	6.864E+0	1.445E+1
-8.431E-2	6.764E+0	1.462E+1
-8.106E-2	6.809E+0	1.445E+1
-8.268E-2	6.786E+0	1.451E+1
-8.593E-2	6.867E+0	1.469E+1
-8.268E-2	6.864E+0	1.433E+1
-8.268E-2	6.812E+0	1.449E+1
-8.431E-2	6.799E+0	1.454E+1
-8.431E-2	6.861E+0	1.449E+1
-8.268E-2	6.747E+0	1.446E+1
-8.268E-2	6.705E+0	1.456E+1
-8.431E-2	6.699E+0	1.459E+1
-8.431E-2	6.864E+0	1.469E+1
-8.268E-2	6.793E+0	1.451E+1
-8.268E-2	6.855E+0	1.470E+1
-8.268E-2	6.838E+0	1.447E+1
-8.593E-2	6.819E+0	1.467E+1
-8.268E-2	6.835E+0	1.459E+1
-8.106E-2	6.835E+0	1.459E+1
-7.944E-2	6.803E+0	1.451E+1
-8.431E-2	6.780E+0	1.452E+1
-8.106E-2	6.777E+0	1.469E+1
-8.431E-2	6.913E+0	1.460E+1
-8.268E-2	6.845E+0	1.457E+1
-8.431E-2	6.799E+0	1.455E+1
-8.431E-2	6.796E+0	1.470E+1
-8.106E-2	6.764E+0	1.454E+1
-8.593E-2	6.773E+0	1.458E+1
-8.593E-2	6.731E+0	1.459E+1
-8.268E-2	6.867E+0	1.448E+1
-8.431E-2	6.825E+0	1.453E+1
-8.755E-2	6.842E+0	1.452E+1
-8.593E-2	6.822E+0	1.455E+1
-8.268E-2	6.812E+0	1.459E+1
-8.268E-2	7.010E+0	1.455E+1
-8.431E-2	6.858E+0	1.463E+1
-8.593E-2	6.822E+0	1.450E+1
-8.106E-2	6.816E+0	1.456E+1
-8.268E-2	6.741E+0	1.458E+1
-8.268E-2	6.832E+0	1.448E+1
-8.593E-2	6.777E+0	1.457E+1
-8.593E-2	6.819E+0	1.439E+1
-8.268E-2	6.825E+0	1.456E+1
-8.431E-2	6.793E+0	1.444E+1
-8.593E-2	6.816E+0	1.463E+1
-8.268E-2	6.803E+0	1.449E+1
-8.268E-2	6.780E+0	1.457E+1
-8.431E-2	6.757E+0	1.463E+1
-8.593E-2	6.738E+0	1.462E+1
-8.593E-2	6.822E+0	1.477E+1
-8.268E-2	6.822E+0	1.457E+1
-8.431E-2	6.747E+0	1.459E+1
-8.593E-2	6.845E+0	1.456E+1
-8.268E-2	6.848E+0	1.448E+1
-8.106E-2	6.783E+0	1.456E+1
-8.106E-2	6.692E+0	1.466E+1
-8.431E-2	6.780E+0	1.471E+1
-8.268E-2	6.897E+0	1.461E+1
-7.944E-2	6.855E+0	1.459E+1
-8.268E-2	6.799E+0	1.469E+1
-8.755E-2	6.806E+0	1.468E+1
-8.431E-2	6.819E+0	1.461E+1
-7.944E-2	6.858E+0	1.462E+1
-8.268E-2	6.790E+0	1.444E+1
-8.593E-2	6.751E+0	1.450E+1
-8.106E-2	6.851E+0	1.460E+1
-8.106E-2	6.709E+0	1.463E+1
-8.431E-2	6.702E+0	1.455E+1
-8.431E-2	6.822E+0	1.461E+1
-8.268E-2	6.790E+0	1.459E+1
-8.106E-2	6.777E+0	1.472E+1
-8.268E-2	6.702E+0	1.449E+1
-8.593E-2	6.757E+0	1.472E+1
-8.431E-2	6.829E+0	1.459E+1
-8.106E-2	6.790E+0	1.462E+1
-8.431E-2	6.754E+0	1.445E+1
-8.593E-2	6.705E+0	1.457E+1
-8.106E-2	6.845E+0	1.461E+1
-8.268E-2	6.796E+0	1.471E+1
-7.944E-2	6.783E+0	1.452E+1
-8.755E-2	6.790E+0	1.467E+1
-8.268E-2	6.838E+0	1.451E+1
-8.431E-2	6.718E+0	1.475E+1
-8.106E-2	6.751E+0	1.440E+1
-8.431E-2	6.793E+0	1.444E+1
-8.268E-2	6.806E+0	1.457E+1
-8.268E-2	6.747E+0	1.458E+1
-8.106E-2	6.725E+0	1.452E+1
-8.268E-2	6.874E+0	1.443E+1
-8.431E-2	6.848E+0	1.462E+1
-8.593E-2	6.760E+0	1.460E+1
-8.593E-2	6.861E+0	1.455E+1
-8.593E-2	6.874E+0	1.454E+1
-8.268E-2	6.738E+0	1.467E+1
-7.944E-2	6.728E+0	1.463E+1
-8.106E-2	6.809E+0	1.450E+1
-8.431E-2	6.822E+0	1.462E+1
-8.106E-2	6.773E+0	1.449E+1
-8.106E-2	6.848E+0	1.446E+1
-8.106E-2	6.835E+0	1.459E+1
-8.431E-2	6.803E+0	1.470E+1
-8.431E-2	6.874E+0	1.468E+1
-8.268E-2	6.764E+0	1.451E+1
-8.431E-2	6.744E+0	1.441E+1
-8.431E-2	6.903E+0	1.460E+1
-8.268E-2	6.796E+0	1.461E+1
-7.944E-2	6.858E+0	1.446E+1
-8.431E-2	6.777E+0	1.449E+1
-8.593E-2	6.725E+0	1.465E+1
-8.268E-2	6.829E+0	1.466E+1
-7.944E-2	6.838E+0	1.458E+1
-8.431E-2	6.858E+0	1.463E+1
-8.593E-2	6.845E+0	1.457E+1
-8.106E-2	6.764E+0	1.460E+1
-8.106E-2	6.754E+0	1.453E+1
-8.268E-2	6.855E+0	1.447E+1
-8.431E-2	6.835E+0	1.460E+1
-8.106E-2	6.838E+0	1.461E+1
-8.106E-2	6.845E+0	1.460E+1
-8.431E-2	6.786E+0	1.463E+1
-8.593E-2	6.864E+0	1.467E+1
-8.268E-2	6.657E+0	1.457E+1
-8.268E-2	6.845E+0	1.468E+1
-8.431E-2	6.757E+0	1.454E+1
-8.593E-2	6.764E+0	1.455E+1
-8.268E-2	6.754E+0	1.463E+1
-7.944E-2	6.919E+0	1.469E+1
-8.268E-2	6.796E+0	1.457E+1
-8.593E-2	6.816E+0	1.460E+1
-8.593E-2	6.767E+0	1.449E+1
-8.268E-2	6.760E+0	1.453E+1
-8.268E-2	6.822E+0	1.443E+1
-8.268E-2	6.725E+0	1.451E+1
-8.268E-2	6.832E+0	1.451E+1
-8.106E-2	6.793E+0	1.462E+1
-8.106E-2	6.816E+0	1.467E+1
-8.755E-2	6.848E+0	1.457E+1
-8.268E-2	6.670E+0	1.447E+1
-7.944E-2	6.832E+0	1.460E+1
-7.944E-2	6.754E+0	1.449E+1
-8.268E-2	6.799E+0	1.464E+1
-8.431E-2	6.699E+0	1.464E+1
-8.106E-2	6.848E+0	1.459E+1
-8.268E-2	6.786E+0	1.459E+1
-8.431E-2	6.754E+0	1.452E+1
-8.268E-2	6.754E+0	1.451E+1
-7.944E-2	6.835E+0	1.472E+1
-8.593E-2	6.832E+0	1.444E+1
-8.593E-2	6.786E+0	1.453E+1
-8.431E-2	6.705E+0	1.442E+1
-7.944E-2	6.848E+0	1.459E+1
-8.106E-2	6.842E+0	1.440E+1
-8.431E-2	6.858E+0	1.444E+1
-8.268E-2	6.806E+0	1.450E+1
-8.431E-2	6.799E+0	1.445E+1
-8.268E-2	6.910E+0	1.461E+1
-8.268E-2	6.916E+0	1.452E+1
-8.268E-2	6.780E+0	1.459E+1
-8.106E-2	6.803E+0	1.446E+1
-8.431E-2	6.893E+0	1.464E+1
-8.593E-2	6.855E+0	1.448E+1
-8.268E-2	6.822E+0	1.467E+1
-8.268E-2	6.799E+0	1.456E+1
-8.268E-2	6.835E+0	1.458E+1
-8.755E-2	6.770E+0	1.462E+1
-8.431E-2	6.796E+0	1.458E+1
-8.268E-2	6.780E+0	1.460E+1
-8.431E-2	6.822E+0	1.463E+1
-8.593E-2	6.770E+0	1.449E+1
-8.268E-2	6.793E+0	1.456E+1
-8.106E-2	6.722E+0	1.451E+1
-8.593E-2	6.845E+0	1.449E+1
-8.268E-2	6.874E+0	1.464E+1
-8.431E-2	6.773E+0	1.469E+1
-8.106E-2	6.793E+0	1.476E+1
-8.106E-2	6.767E+0	1.463E+1
-8.431E-2	6.829E+0	1.442E+1
-8.268E-2	6.770E+0	1.437E+1
-7.944E-2	6.806E+0	1.468E+1
-8.268E-2	6.793E+0	1.450E+1
-8.268E-2	6.806E+0	1.455E+1
-8.106E-2	6.829E+0	1.464E+1
-8.268E-2	6.825E+0	1.462E+1
-8.431E-2	6.822E+0	1.458E+1
-8.431E-2	6.822E+0	1.457E+1
-8.593E-2	6.803E+0	1.468E+1
-8.106E-2	6.822E+0	1.456E+1
-8.268E-2	6.725E+0	1.458E+1
-8.431E-2	6.754E+0	1.457E+1
-8.431E-2	6.725E+0	1.446E+1
-8.106E-2	6.900E+0	1.457E+1
-8.268E-2	6.861E+0	1.470E+1
-8.593E-2	6.861E+0	1.448E+1
-8.106E-2	6.809E+0	1.451E+1
-7.944E-2	6.770E+0	1.473E+1
-8.755E-2	6.809E+0	1.453E+1
-8.268E-2	6.764E+0	1.447E+1
-8.268E-2	6.653E+0	1.448E+1
-7.944E-2	6.812E+0	1.464E+1
-8.268E-2	6.760E+0	1.455E+1
-8.593E-2	6.780E+0	1.458E+1
-8.106E-2	6.738E+0	1.459E+1
-8.106E-2	6.770E+0	1.451E+1
-8.268E-2	6.770E+0	1.467E+1
-8.593E-2	6.731E+0	1.456E+1
-8.268E-2	6.842E+0	1.463E+1
-8.106E-2	6.803E+0	1.470E+1
-8.431E-2	6.764E+0	1.455E+1
-8.431E-2	6.809E+0	1.462E+1
-8.431E-2	6.709E+0	1.461E+1
-8.106E-2	6.855E+0	1.449E+1
-8.106E-2	6.764E+0	1.445E+1
-8.431E-2	6.780E+0	1.460E+1
-8.106E-2	6.890E+0	1.446E+1
-7.944E-2	6.783E+0	1.455E+1
-8.268E-2	6.702E+0	1.444E+1
-8.431E-2	6.871E+0	1.456E+1
-8.431E-2	6.887E+0	1.437E+1
-7.944E-2	6.757E+0	1.461E+1
-8.268E-2	6.812E+0	1.439E+1
-8.431E-2	6.812E+0	1.454E+1
-8.431E-2	6.790E+0	1.459E+1
-7.944E-2	6.893E+0	1.437E+1
-8.106E-2	6.835E+0	1.464E+1
-8.755E-2	6.867E+0	1.453E+1
-8.106E-2	6.816E+0	1.462E+1
-7.782E-2	6.764E+0	1.441E+1
-8.431E-2	6.803E+0	1.448E+1
-8.106E-2	6.880E+0	1.449E+1
-8.268E-2	6.906E+0	1.461E+1
-8.106E-2	6.796E+0	1.453E+1
-8.268E-2	6.764E+0	1.446E+1
-8.755E-2	6.981E+0	1.460E+1
-7.944E-2	6.777E+0	1.446E+1
-8.268E-2	6.692E+0	1.449E+1
-8.106E-2	6.858E+0	1.443E+1
-8.268E-2	6.832E+0	1.445E+1
-8.106E-2	6.855E+0	1.455E+1
-8.268E-2	6.790E+0	1.459E+1
-8.431E-2	6.731E+0	1.456E+1
-8.431E-2	6.751E+0	1.450E+1
-8.593E-2	6.864E+0	1.449E+1
-8.431E-2	6.803E+0	1.438E+1
-8.431E-2	6.825E+0	1.452E+1
-8.755E-2	6.803E+0	1.442E+1
-8.593E-2	6.786E+0	1.446E+1
-8.106E-2	6.718E+0	1.447E+1
-7.944E-2	6.696E+0	1.442E+1
-8.593E-2	6.842E+0	1.456E+1
-8.106E-2	6.890E+0	1.464E+1
-8.431E-2	6.773E+0	1.449E+1
-8.431E-2	6.786E+0	1.459E+1
-8.431E-2	6.757E+0	1.441E+1
-8.268E-2	6.760E+0	1.457E+1
-8.106E-2	6.819E+0	1.452E+1
-8.106E-2	6.773E+0	1.448E+1
-8.593E-2	6.773E+0	1.446E+1
-7.944E-2	6.825E+0	1.446E+1
-8.431E-2	6.754E+0	1.465E+1
-8.106E-2	6.705E+0	1.445E+1
-8.593E-2	6.796E+0	1.443E+1
-8.268E-2	6.806E+0	1.457E+1
-8.106E-2	6.757E+0	1.467E+1
-8.268E-2	6.731E+0	1.449E+1
-8.268E-2	6.777E+0	1.455E+1
-8.431E-2	6.861E+0	1.453E+1
-7.944E-2	6.757E+0	1.454E+1
-8.268E-2	6.903E+0	1.456E+1
-8.593E-2	6.851E+0	1.451E+1
-8.268E-2	6.770E+0	1.458E+1
-8.106E-2	6.803E+0	1.446E+1
-8.268E-2	6.757E+0	1.447E+1
-8.755E-2	6.867E+0	1.455E+1
-8.106E-2	6.793E+0	1.452E+1
-8.268E-2	6.855E+0	1.451E+1
-8.268E-2	6.822E+0	1.447E+1
-8.593E-2	6.877E+0	1.452E+1
-8.268E-2	6.734E+0	1.464E+1
-8.106E-2	6.731E+0	1.462E+1
-8.431E-2	6.900E+0	1.439E+1
-8.593E-2	6.793E+0	1.456E+1
-8.106E-2	6.734E+0	1.449E+1
-8.431E-2	6.855E+0	1.454E+1
-8.106E-2	6.790E+0	1.454E+1
-8.755E-2	6.822E+0	1.454E+1
-8.268E-2	6.906E+0	1.445E+1
-7.782E-2	6.744E+0	1.455E+1
-8.106E-2	6.809E+0	1.464E+1
-8.268E-2	6.796E+0	1.452E+1
-8.268E-2	6.799E+0	1.447E+1
-8.106E-2	6.816E+0	1.461E+1
-8.431E-2	6.631E+0	1.463E+1
-8.917E-2	6.949E+0	1.454E+1
-8.431E-2	6.731E+0	1.447E+1
-7.782E-2	6.783E+0	1.465E+1
-8.593E-2	6.747E+0	1.462E+1
-8.431E-2	6.864E+0	1.471E+1
-8.593E-2	6.864E+0	1.449E+1
-8.268E-2	6.842E+0	1.442E+1
-8.106E-2	6.845E+0	1.459E+1
-8.268E-2	6.825E+0	1.443E+1
-8.268E-2	6.809E+0	1.461E+1
-7.944E-2	6.816E+0	1.448E+1
-8.431E-2	6.832E+0	1.457E+1
-8.755E-2	6.757E+0	1.466E+1
-7.944E-2	6.799E+0	1.454E+1
-7.944E-2	6.744E+0	1.466E+1
-7.944E-2	6.796E+0	1.444E+1
-8.431E-2	6.767E+0	1.455E+1
-8.106E-2	6.738E+0	1.462E+1
-8.268E-2	6.799E+0	1.449E+1
-8.431E-2	6.832E+0	1.456E+1
-8.268E-2	6.728E+0	1.456E+1
-8.431E-2	6.786E+0	1.449E+1
-8.106E-2	6.861E+0	1.451E+1
-8.431E-2	6.819E+0	1.449E+1
-8.431E-2	6.816E+0	1.458E+1
-8.431E-2	6.822E+0	1.458E+1
-8.268E-2	6.822E+0	1.455E+1
-8.268E-2	6.786E+0	1.458E+1
-8.755E-2	6.790E+0	1.458E+1
-8.106E-2	6.793E+0	1.464E+1
-8.268E-2	6.767E+0	1.451E+1
-8.268E-2	6.793E+0	1.461E+1
-8.593E-2	6.825E+0	1.457E+1
-8.106E-2	6.754E+0	1.454E+1
-8.106E-2	6.816E+0	1.474E+1
-7.944E-2	6.825E+0	1.455E+1
-8.755E-2	6.867E+0	1.456E+1
-8.268E-2	6.832E+0	1.462E+1
-7.944E-2	6.871E+0	1.464E+1
-8.431E-2	6.783E+0	1.451E+1
-8.431E-2	6.754E+0	1.449E+1
-8.268E-2	6.705E+0	1.449E+1
-8.106E-2	6.783E+0	1.437E+1
-8.106E-2	6.842E+0	1.454E+1
-8.431E-2	6.728E+0	1.457E+1
-8.106E-2	6.812E+0	1.458E+1
-8.106E-2	6.767E+0	1.446E+1
-8.268E-2	6.780E+0	1.464E+1
-8.431E-2	6.741E+0	1.457E+1
-8.106E-2	6.767E+0	1.462E+1
-8.106E-2	6.770E+0	1.450E+1
-8.431E-2	6.809E+0	1.460E+1
-8.593E-2	6.816E+0	1.440E+1
-8.268E-2	6.786E+0	1.455E+1
-8.106E-2	6.780E+0	1.459E+1
-8.431E-2	6.747E+0	1.470E+1
-8.593E-2	6.738E+0	1.446E+1
-8.268E-2	6.777E+0	1.465E+1
-7.944E-2	6.796E+0	1.444E+1
-8.268E-2	6.816E+0	1.461E+1
-8.431E-2	6.845E+0	1.468E+1
-8.431E-2	6.786E+0	1.458E+1
-7.944E-2	6.780E+0	1.449E+1
-8.106E-2	6.809E+0	1.438E+1
-8.268E-2	6.777E+0	1.452E+1
-8.268E-2	6.754E+0	1.462E+1
-8.106E-2	6.751E+0	1.468E+1
-8.106E-2	6.884E+0	1.445E+1
-8.431E-2	6.783E+0	1.451E+1
-8.268E-2	6.793E+0	1.461E+1
-7.782E-2	6.640E+0	1.459E+1
-8.106E-2	6.731E+0	1.459E+1
-8.268E-2	6.803E+0	1.454E+1
-8.431E-2	6.864E+0	1.462E+1
-7.782E-2	6.793E+0	1.447E+1
-8.106E-2	6.777E+0	1.463E+1
-8.431E-2	6.731E+0	1.455E+1
-8.106E-2	6.790E+0	1.452E+1
-7.944E-2	6.786E+0	1.450E+1
-8.106E-2	6.880E+0	1.447E+1
-8.268E-2	6.683E+0	1.445E+1
-8.268E-2	6.712E+0	1.454E+1
-8.268E-2	6.877E+0	1.442E+1
-8.106E-2	6.825E+0	1.454E+1
-8.268E-2	6.877E+0	1.453E+1
-8.268E-2	6.851E+0	1.454E+1
-8.106E-2	6.874E+0	1.444E+1
-8.106E-2	6.780E+0	1.449E+1
-8.431E-2	6.825E+0	1.451E+1
-8.106E-2	6.780E+0	1.468E+1
-7.944E-2	6.754E+0	1.456E+1
-8.431E-2	6.864E+0	1.444E+1
-8.593E-2	6.838E+0	1.450E+1
-8.268E-2	6.832E+0	1.467E+1
-8.106E-2	6.777E+0	1.450E+1
-8.106E-2	6.848E+0	1.461E+1
-8.593E-2	6.718E+0	1.442E+1
-8.106E-2	6.858E+0	1.457E+1
-8.106E-2	6.647E+0	1.467E+1
-7.944E-2	6.728E+0	1.443E+1
-8.431E-2	6.825E+0	1.439E+1
-8.106E-2	6.744E+0	1.472E+1
-8.268E-2	6.757E+0	1.440E+1
-8.268E-2	6.747E+0	1.446E+1
-8.593E-2	6.673E+0	1.445E+1
-8.268E-2	6.786E+0	1.455E+1
-8.106E-2	6.793E+0	1.452E+1
-8.106E-2	6.819E+0	1.457E+1
-8.431E-2	6.783E+0	1.459E+1
-7.944E-2	6.770E+0	1.460E+1
-7.944E-2	6.819E+0	1.459E+1
-8.431E-2	6.783E+0	1.444E+1
-8.593E-2	6.858E+0	1.454E+1
-8.268E-2	6.835E+0	1.465E+1
-8.106E-2	6.709E+0	1.455E+1
-8.106E-2	6.770E+0	1.446E+1
-8.593E-2	6.832E+0	1.454E+1
-8.106E-2	6.803E+0	1.446E+1
-7.782E-2	6.799E+0	1.459E+1
-8.106E-2	6.783E+0	1.445E+1
-8.268E-2	6.760E+0	1.447E+1
-8.268E-2	6.764E+0	1.462E+1
-8.106E-2	6.783E+0	1.452E+1
-8.106E-2	6.728E+0	1.447E+1
-8.431E-2	6.744E+0	1.459E+1
-8.268E-2	6.861E+0	1.456E+1
-8.106E-2	6.832E+0	1.458E+1
-8.106E-2	6.767E+0	1.460E+1
-8.431E-2	6.760E+0	1.450E+1
-7.944E-2	6.829E+0	1.449E+1
-8.593E-2	6.734E+0	1.441E+1
-8.268E-2	6.773E+0	1.455E+1
-8.431E-2	6.855E+0	1.458E+1
-8.431E-2	6.929E+0	1.455E+1
-8.106E-2	6.851E+0	1.455E+1
-7.944E-2	6.734E+0	1.449E+1
-8.268E-2	6.825E+0	1.454E+1
-8.431E-2	6.858E+0	1.454E+1
-7.944E-2	6.731E+0	1.452E+1
-8.106E-2	6.835E+0	1.448E+1
-8.431E-2	6.786E+0	1.456E+1
-8.268E-2	6.770E+0	1.465E+1
-8.106E-2	6.764E+0	1.450E+1
-8.268E-2	6.734E+0	1.459E+1
-8.431E-2	6.731E+0	1.467E+1
-8.106E-2	6.780E+0	1.460E+1
-8.268E-2	6.741E+0	1.455E+1
-8.431E-2	6.754E+0	1.445E+1
-8.593E-2	6.874E+0	1.442E+1
-8.106E-2	6.858E+0	1.456E+1
-8.106E-2	6.786E+0	1.443E+1
-7.944E-2	6.880E+0	1.452E+1
-8.268E-2	6.877E+0	1.461E+1
-8.106E-2	6.754E+0	1.454E+1
-8.268E-2	6.747E+0	1.451E+1
-8.268E-2	6.819E+0	1.458E+1
-8.431E-2	6.851E+0	1.444E+1
-8.268E-2	6.796E+0	1.458E+1
-8.268E-2	6.790E+0	1.447E+1
-8.106E-2	6.880E+0	1.455E+1
-8.268E-2	6.867E+0	1.446E+1
-8.268E-2	6.790E+0	1.463E+1
-7.620E-2	6.738E+0	1.454E+1
-8.268E-2	6.877E+0	1.442E+1
-8.431E-2	6.893E+0	1.445E+1
-8.106E-2	6.786E+0	1.441E+1
-7.944E-2	6.744E+0	1.452E+1
-8.106E-2	6.676E+0	1.459E+1
-8.268E-2	6.738E+0	1.446E+1
-8.268E-2	6.783E+0	1.458E+1
-8.268E-2	6.812E+0	1.443E+1
-8.268E-2	6.825E+0	1.455E+1
-8.431E-2	6.932E+0	1.453E+1
-8.106E-2	6.809E+0	1.459E+1
-8.106E-2	6.845E+0	1.454E+1
-8.268E-2	6.812E+0	1.438E+1
-8.431E-2	6.728E+0	1.450E+1
-8.106E-2	6.786E+0	1.457E+1
-7.782E-2	6.819E+0	1.459E+1
-8.106E-2	6.786E+0	1.437E+1
-8.593E-2	6.702E+0	1.455E+1
-8.268E-2	6.796E+0	1.445E+1
-7.944E-2	6.838E+0	1.457E+1
-8.268E-2	6.842E+0	1.456E+1
-8.593E-2	6.855E+0	1.469E+1
-8.431E-2	6.832E+0	1.462E+1
-8.268E-2	6.741E+0	1.457E+1
-8.268E-2	6.780E+0	1.451E+1
-8.593E-2	6.773E+0	1.452E+1
-8.431E-2	6.744E+0	1.456E+1
-7.944E-2	6.783E+0	1.460E+1
-8.431E-2	6.718E+0	1.461E+1
-8.431E-2	6.783E+0	1.458E+1
-8.106E-2	6.780E+0	1.455E+1
-8.106E-2	6.806E+0	1.452E+1
-8.106E-2	6.670E+0	1.462E+1
-8.268E-2	6.825E+0	1.449E+1
-8.593E-2	6.780E+0	1.460E+1
-7.944E-2	6.825E+0	1.440E+1
-8.268E-2	6.764E+0	1.456E+1
-8.431E-2	6.715E+0	1.459E+1
-8.106E-2	6.780E+0	1.456E+1
-7.944E-2	6.773E+0	1.443E+1
-8.268E-2	6.786E+0	1.455E+1
-8.431E-2	6.835E+0	1.442E+1
-8.268E-2	6.741E+0	1.455E+1
-8.106E-2	6.734E+0	1.464E+1
-8.106E-2	6.923E+0	1.455E+1
-8.593E-2	6.812E+0	1.456E+1
-8.268E-2	6.764E+0	1.456E+1
-7.944E-2	6.806E+0	1.456E+1
-8.431E-2	6.796E+0	1.456E+1
-8.268E-2	6.734E+0	1.453E+1
-7.782E-2	6.799E+0	1.456E+1
-7.944E-2	6.728E+0	1.448E+1
-8.431E-2	6.777E+0	1.447E+1
-8.593E-2	6.764E+0	1.450E+1
-8.431E-2	6.770E+0	1.458E+1
-7.620E-2	6.773E+0	1.443E+1
-8.268E-2	6.731E+0	1.459E+1
-8.268E-2	6.773E+0	1.453E+1
-8.106E-2	6.864E+0	1.455E+1
-8.106E-2	6.812E+0	1.461E+1
-8.268E-2	6.780E+0	1.459E+1
-8.268E-2	6.705E+0	1.446E+1
-8.268E-2	6.809E+0	1.450E+1
-8.268E-2	6.676E+0	1.449E+1
-8.431E-2	6.806E+0	1.442E+1
-7.944E-2	6.884E+0	1.453E+1
-7.944E-2	6.838E+0	1.454E+1
-7.782E-2	6.780E+0	1.450E+1
-8.268E-2	6.786E+0	1.470E+1
-8.593E-2	6.744E+0	1.463E+1
-8.106E-2	6.731E+0	1.455E+1
-7.944E-2	6.838E+0	1.456E+1
-8.106E-2	6.897E+0	1.458E+1
-8.268E-2	6.757E+0	1.449E+1
-8.268E-2	6.816E+0	1.457E+1
-8.106E-2	6.767E+0	1.449E+1
-8.268E-2	6.845E+0	1.458E+1
-8.593E-2	6.816E+0	1.454E+1
-8.268E-2	6.796E+0	1.469E+1
-8.106E-2	6.773E+0	1.461E+1
-8.106E-2	6.754E+0	1.463E+1
-8.431E-2	6.773E+0	1.466E+1
-8.268E-2	6.812E+0	1.461E+1
-8.106E-2	6.812E+0	1.451E+1
-8.106E-2	6.893E+0	1.455E+1
-8.593E-2	6.738E+0	1.455E+1
-8.268E-2	6.819E+0	1.459E+1
-8.106E-2	6.686E+0	1.457E+1
-8.106E-2	6.880E+0	1.439E+1
-8.431E-2	6.812E+0	1.452E+1
-8.431E-2	6.744E+0	1.453E+1
-7.782E-2	6.838E+0	1.442E+1
-7.944E-2	6.734E+0	1.465E+1
-8.106E-2	6.842E+0	1.468E+1
-8.106E-2	6.796E+0	1.463E+1
-8.106E-2	6.858E+0	1.455E+1
-8.106E-2	6.657E+0	1.448E+1
-8.431E-2	6.848E+0	1.452E+1
-8.106E-2	6.777E+0	1.439E+1
-7.944E-2	6.777E+0	1.444E+1
-8.106E-2	6.838E+0	1.454E+1
-8.431E-2	6.838E+0	1.449E+1
-8.268E-2	6.747E+0	1.455E+1
-7.944E-2	6.728E+0	1.451E+1
-8.431E-2	6.770E+0	1.442E+1
-8.268E-2	6.809E+0	1.461E+1
-8.106E-2	6.874E+0	1.449E+1
-8.268E-2	6.816E+0	1.454E+1
-8.268E-2	6.858E+0	1.454E+1
-8.268E-2	6.829E+0	1.480E+1
-8.268E-2	6.825E+0	1.458E+1
-8.106E-2	6.799E+0	1.448E+1
-8.268E-2	6.832E+0	1.457E+1
-8.431E-2	6.770E+0	1.454E+1
-8.268E-2	6.773E+0	1.455E+1
-8.106E-2	6.777E+0	1.447E+1
-8.593E-2	6.806E+0	1.448E+1
-8.431E-2	6.679E+0	1.448E+1
-7.944E-2	6.757E+0	1.448E+1
-7.782E-2	6.936E+0	1.455E+1
-8.593E-2	6.705E+0	1.454E+1
-8.593E-2	6.838E+0	1.448E+1
-8.106E-2	6.731E+0	1.457E+1
-8.106E-2	6.851E+0	1.459E+1
-8.268E-2	6.848E+0	1.461E+1
-8.593E-2	6.780E+0	1.460E+1
-7.944E-2	6.764E+0	1.457E+1
-7.944E-2	6.731E+0	1.437E+1
-8.106E-2	6.799E+0	1.440E+1
-8.268E-2	6.738E+0	1.445E+1
-8.106E-2	6.799E+0	1.442E+1
-7.944E-2	6.683E+0	1.459E+1
-8.431E-2	6.741E+0	1.446E+1
-8.431E-2	6.832E+0	1.445E+1
-7.944E-2	6.734E+0	1.456E+1
-7.620E-2	6.832E+0	1.451E+1
-8.268E-2	6.851E+0	1.448E+1
-8.268E-2	6.741E+0	1.454E+1
-8.268E-2	6.754E+0	1.448E+1
-7.944E-2	6.754E+0	1.464E+1
-8.268E-2	6.734E+0	1.446E+1
-8.593E-2	6.793E+0	1.456E+1
-7.944E-2	6.816E+0	1.443E+1
-7.944E-2	6.764E+0	1.450E+1
-8.431E-2	6.799E+0	1.456E+1
-8.755E-2	6.825E+0	1.443E+1
-7.944E-2	6.796E+0	1.454E+1
-8.106E-2	6.747E+0	1.452E+1
-8.106E-2	6.822E+0	1.447E+1
-8.593E-2	6.767E+0	1.457E+1
-8.106E-2	6.842E+0	1.448E+1
-7.944E-2	6.793E+0	1.451E+1
-8.431E-2	6.754E+0	1.441E+1
-7.944E-2	6.884E+0	1.444E+1
-8.106E-2	6.871E+0	1.440E+1
-7.944E-2	6.728E+0	1.451E+1
-8.268E-2	6.747E+0	1.468E+1
-8.431E-2	6.829E+0	1.446E+1
-8.268E-2	6.783E+0	1.450E+1
-7.944E-2	6.867E+0	1.453E+1
-8.106E-2	6.832E+0	1.441E+1
-8.431E-2	6.754E+0	1.447E+1
-8.106E-2	6.760E+0	1.459E+1
-8.106E-2	6.812E+0	1.442E+1
-8.268E-2	6.816E+0	1.446E+1
-8.431E-2	6.832E+0	1.453E+1
-8.268E-2	6.822E+0	1.454E+1
-8.268E-2	6.832E+0	1.464E+1
-8.268E-2	6.796E+0	1.451E+1
-8.106E-2	6.705E+0	1.452E+1
-8.268E-2	6.757E+0	1.469E+1
-8.106E-2	6.780E+0	1.448E+1
-8.106E-2	6.757E+0	1.461E+1
-8.431E-2	6.760E+0	1.464E+1
-8.106E-2	6.757E+0	1.456E+1
-7.944E-2	6.780E+0	1.465E+1
-7.944E-2	6.803E+0	1.444E+1
-8.431E-2	6.679E+0	1.451E+1
-8.106E-2	6.825E+0	1.454E+1
-8.268E-2	6.773E+0	1.433E+1
-8.268E-2	6.770E+0	1.442E+1
-8.268E-2	6.829E+0	1.465E+1
-8.268E-2	6.822E+0	1.444E+1
-7.944E-2	6.747E+0	1.458E+1
-8.268E-2	6.861E+0	1.446E+1
-8.268E-2	6.838E+0	1.451E+1
-8.106E-2	6.803E+0	1.430E+1
-7.944E-2	6.783E+0	1.452E+1
-8.106E-2	6.741E+0	1.453E+1
-8.106E-2	6.796E+0	1.455E+1
-8.106E-2	6.832E+0	1.450E+1
-8.106E-2	6.780E+0	1.466E+1
-8.268E-2	6.790E+0	1.446E+1
-8.593E-2	6.709E+0	1.451E+1
-8.106E-2	6.780E+0	1.458E+1
-7.944E-2	6.845E+0	1.451E+1
-8.593E-2	6.803E+0	1.460E+1
-8.106E-2	6.786E+0	1.435E+1
-8.106E-2	6.812E+0	1.449E+1
-8.268E-2	6.806E+0	1.442E+1
-7.944E-2	6.829E+0	1.456E+1
-8.268E-2	6.806E+0	1.451E+1
-8.106E-2	6.770E+0	1.452E+1
-7.944E-2	6.744E+0	1.474E+1
-8.106E-2	6.786E+0	1.462E+1
-8.431E-2	6.877E+0	1.439E+1
-7.944E-2	6.757E+0	1.454E+1
-8.106E-2	6.790E+0	1.454E+1
-8.106E-2	6.689E+0	1.451E+1
-8.268E-2	6.838E+0	1.449E+1
-8.431E-2	6.657E+0	1.456E+1
-7.782E-2	6.877E+0	1.446E+1
-8.268E-2	6.809E+0	1.450E+1
-8.106E-2	6.760E+0	1.449E+1
-8.106E-2	6.822E+0	1.436E+1
-7.944E-2	6.754E+0	1.448E+1
-8.268E-2	6.858E+0	1.463E+1
-8.106E-2	6.867E+0	1.457E+1
-8.106E-2	6.793E+0	1.455E+1
-7.944E-2	6.702E+0	1.458E+1
-7.944E-2	6.855E+0	1.454E+1
-8.593E-2	6.829E+0	1.452E+1
-7.944E-2	6.806E+0	1.423E+1
-8.106E-2	6.773E+0	1.458E+1
-8.106E-2	6.777E+0	1.461E+1
-8.593E-2	6.796E+0	1.443E+1
-8.268E-2	6.890E+0	1.458E+1
-8.268E-2	6.780E+0	1.452E+1
-8.106E-2	6.835E+0	1.457E+1
-8.106E-2	6.793E+0	1.453E+1
-8.268E-2	6.838E+0	1.462E+1
-8.268E-2	6.738E+0	1.449E+1
-8.431E-2	6.851E+0	1.456E+1
-8.268E-2	6.825E+0	1.455E+1
-8.268E-2	6.858E+0	1.462E+1
-7.944E-2	6.725E+0	1.429E+1
-8.268E-2	6.861E+0	1.458E+1
-8.431E-2	6.825E+0	1.448E+1
-8.106E-2	6.793E+0	1.454E+1
-7.944E-2	6.725E+0	1.459E+1
-8.431E-2	6.718E+0	1.452E+1
-8.268E-2	6.783E+0	1.461E+1
-7.944E-2	6.803E+0	1.444E+1
-7.944E-2	6.754E+0	1.458E+1
-8.268E-2	6.760E+0	1.454E+1
-8.431E-2	6.867E+0	1.457E+1
-8.431E-2	6.803E+0	1.435E+1
-7.944E-2	6.812E+0	1.450E+1
-8.593E-2	6.754E+0	1.468E+1
-8.268E-2	6.822E+0	1.449E+1
-8.268E-2	6.773E+0	1.465E+1
-7.944E-2	6.692E+0	1.458E+1
-8.268E-2	6.757E+0	1.451E+1
-8.268E-2	6.793E+0	1.453E+1
-8.268E-2	6.842E+0	1.449E+1
-7.620E-2	6.783E+0	1.452E+1
-8.106E-2	6.793E+0	1.469E+1
-8.431E-2	6.822E+0	1.448E+1
-7.782E-2	6.864E+0	1.452E+1
-7.944E-2	6.858E+0	1.439E+1
-8.431E-2	6.783E+0	1.456E+1
-8.593E-2	6.848E+0	1.464E+1
-8.106E-2	6.783E+0	1.459E+1
-8.106E-2	6.786E+0	1.457E+1
-8.268E-2	6.790E+0	1.460E+1
-8.431E-2	6.699E+0	1.451E+1
-8.106E-2	6.709E+0	1.454E+1
-7.944E-2	6.725E+0	1.457E+1
-8.106E-2	6.760E+0	1.452E+1
-8.268E-2	6.803E+0	1.444E+1
-8.106E-2	6.842E+0	1.458E+1
-8.268E-2	6.790E+0	1.460E+1
-8.106E-2	6.715E+0	1.465E+1
-8.268E-2	6.783E+0	1.456E+1
-8.106E-2	6.783E+0	1.454E+1
-7.782E-2	6.725E+0	1.456E+1
-8.268E-2	6.825E+0	1.454E+1
-8.431E-2	6.806E+0	1.457E+1
-7.944E-2	6.712E+0	1.448E+1
-8.268E-2	6.764E+0	1.464E+1
-8.106E-2	6.877E+0	1.447E+1
-8.106E-2	6.790E+0	1.453E+1
-8.268E-2	6.838E+0	1.458E+1
-7.620E-2	6.884E+0	1.459E+1
-8.268E-2	6.812E+0	1.447E+1
-8.431E-2	6.725E+0	1.453E+1
-8.106E-2	6.816E+0	1.457E+1
-7.782E-2	6.822E+0	1.458E+1
-8.268E-2	6.835E+0	1.469E+1
-8.268E-2	6.741E+0	1.449E+1
-8.106E-2	6.880E+0	1.444E+1
-7.782E-2	6.773E+0	1.434E+1
-7.944E-2	6.975E+0	1.455E+1
-8.106E-2	6.786E+0	1.442E+1
-8.106E-2	6.786E+0	1.463E+1
-8.431E-2	6.760E+0	1.450E+1
-7.944E-2	6.754E+0	1.454E+1
-8.431E-2	6.689E+0	1.460E+1
-8.268E-2	6.790E+0	1.434E+1
-8.106E-2	6.861E+0	1.444E+1
-8.106E-2	6.890E+0	1.454E+1
-8.431E-2	6.819E+0	1.458E+1
-7.944E-2	6.783E+0	1.465E+1
-7.944E-2	6.822E+0	1.461E+1
-8.593E-2	6.786E+0	1.459E+1
-8.593E-2	6.842E+0	1.456E+1
-7.944E-2	6.871E+0	1.456E+1
-8.268E-2	6.773E+0	1.465E+1
-8.106E-2	6.906E+0	1.443E+1
-8.593E-2	6.858E+0	1.440E+1
-8.106E-2	6.764E+0	1.454E+1
-8.106E-2	6.806E+0	1.449E+1
-8.268E-2	6.819E+0	1.439E+1
-8.268E-2	6.861E+0	1.448E+1
-7.944E-2	6.741E+0	1.451E+1
-8.106E-2	6.777E+0	1.447E+1
-8.268E-2	6.822E+0	1.455E+1
-8.431E-2	6.832E+0	1.464E+1
-8.106E-2	6.725E+0	1.458E+1
-7.782E-2	6.747E+0	1.445E+1
-8.268E-2	6.799E+0	1.462E+1
-8.431E-2	6.770E+0	1.443E+1
-8.106E-2	6.855E+0	1.449E+1
-8.106E-2	6.832E+0	1.453E+1
-8.106E-2	6.799E+0	1.444E+1
-8.431E-2	6.871E+0	1.449E+1
-8.106E-2	6.705E+0	1.457E+1
-8.106E-2	6.842E+0	1.455E+1
-8.106E-2	6.832E+0	1.449E+1
-8.106E-2	6.835E+0	1.442E+1
-8.268E-2	6.809E+0	1.437E+1
-7.944E-2	6.731E+0	1.445E+1
-8.106E-2	6.816E+0	1.453E+1
-7.944E-2	6.880E+0	1.453E+1
-8.268E-2	6.731E+0	1.451E+1
-8.106E-2	6.848E+0	1.451E+1
-8.106E-2	6.913E+0	1.455E+1
-8.593E-2	6.832E+0	1.453E+1
-8.106E-2	6.712E+0	1.461E+1
-8.106E-2	6.867E+0	1.449E+1
-8.268E-2	6.819E+0	1.452E+1
-8.268E-2	6.809E+0	1.459E+1
-7.944E-2	6.842E+0	1.429E+1
-8.106E-2	6.786E+0	1.467E+1
-8.106E-2	6.825E+0	1.443E+1
-8.593E-2	6.790E+0	1.452E+1
-8.268E-2	6.770E+0	1.456E+1
-8.106E-2	6.887E+0	1.454E+1
-8.431E-2	6.790E+0	1.456E+1
-8.431E-2	6.793E+0	1.451E+1
-7.944E-2	6.709E+0	1.444E+1
-7.944E-2	6.747E+0	1.453E+1
-7.782E-2	6.764E+0	1.440E+1
-8.431E-2	6.884E+0	1.449E+1
-7.944E-2	6.822E+0	1.453E+1
-8.268E-2	6.764E+0	1.440E+1
-8.268E-2	6.793E+0	1.452E+1
-8.106E-2	6.702E+0	1.445E+1
-8.268E-2	6.790E+0	1.443E+1
-8.106E-2	6.851E+0	1.453E+1
-7.944E-2	6.734E+0	1.450E+1
-8.106E-2	6.832E+0	1.444E+1
-7.944E-2	6.660E+0	1.437E+1
-7.944E-2	6.867E+0	1.461E+1
-8.268E-2	6.764E+0	1.440E+1
-8.593E-2	6.838E+0	1.456E+1
-8.268E-2	6.793E+0	1.457E+1
-8.268E-2	6.744E+0	1.443E+1
-8.106E-2	6.760E+0	1.445E+1
-8.431E-2	6.757E+0	1.450E+1
-8.106E-2	6.809E+0	1.452E+1
-8.106E-2	6.835E+0	1.448E+1
-8.268E-2	6.796E+0	1.451E+1
-8.106E-2	6.780E+0	1.444E+1
-7.944E-2	6.715E+0	1.447E+1
-7.944E-2	6.764E+0	1.460E+1
-8.268E-2	6.741E+0	1.453E+1
-8.431E-2	6.660E+0	1.444E+1
-8.268E-2	6.786E+0	1.453E+1
-8.106E-2	6.660E+0	1.445E+1
-8.431E-2	6.734E+0	1.453E+1
-8.431E-2	6.777E+0	1.447E+1
-8.106E-2	6.731E+0	1.468E+1
-7.944E-2	6.799E+0	1.444E+1
-7.944E-2	6.751E+0	1.455E+1
-8.431E-2	6.673E+0	1.445E+1
-8.106E-2	6.816E+0	1.449E+1
-8.268E-2	6.738E+0	1.451E+1
-8.268E-2	6.842E+0	1.435E+1
-8.431E-2	6.712E+0	1.440E+1
-8.106E-2	6.793E+0	1.442E+1
-8.106E-2	6.825E+0	1.445E+1
-8.106E-2	6.731E+0	1.440E+1
-8.268E-2	6.890E+0	1.451E+1
-8.106E-2	6.851E+0	1.444E+1
-7.782E-2	6.780E+0	1.454E+1
-8.268E-2	6.725E+0	1.442E+1
-8.268E-2	6.764E+0	1.450E+1
-8.268E-2	6.757E+0	1.445E+1
-7.944E-2	6.783E+0	1.444E+1
-8.268E-2	6.903E+0	1.455E+1
-8.593E-2	6.709E+0	1.448E+1
-8.268E-2	6.673E+0	1.448E+1
-7.944E-2	6.715E+0	1.442E+1
-8.106E-2	6.796E+0	1.461E+1
-8.106E-2	6.773E+0	1.449E+1
-8.106E-2	6.871E+0	1.448E+1
-8.268E-2	6.809E+0	1.447E+1
-8.431E-2	6.786E+0	1.452E+1
-8.593E-2	6.793E+0	1.448E+1
-7.944E-2	6.793E+0	1.441E+1
-7.944E-2	6.793E+0	1.449E+1
-8.106E-2	6.689E+0	1.450E+1
-8.268E-2	6.764E+0	1.448E+1
-8.106E-2	6.754E+0	1.455E+1
-7.944E-2	6.838E+0	1.450E+1
-8.431E-2	6.884E+0	1.449E+1
-7.944E-2	6.864E+0	1.456E+1
-8.106E-2	6.793E+0	1.458E+1
-8.106E-2	6.783E+0	1.446E+1
-8.268E-2	6.722E+0	1.455E+1
-8.593E-2	6.867E+0	1.458E+1
-7.944E-2	6.871E+0	1.451E+1
-7.620E-2	6.715E+0	1.455E+1
-8.268E-2	6.855E+0	1.447E+1
-8.106E-2	6.770E+0	1.447E+1
-8.106E-2	6.832E+0	1.466E+1
-8.106E-2	6.929E+0	1.460E+1
-7.944E-2	6.819E+0	1.461E+1
-8.106E-2	6.861E+0	1.452E+1
-8.268E-2	6.731E+0	1.439E+1
-8.106E-2	6.718E+0	1.471E+1
-8.106E-2	6.816E+0	1.458E+1
-8.268E-2	6.722E+0	1.459E+1
-8.268E-2	6.751E+0	1.441E+1
-7.944E-2	6.764E+0	1.463E+1
-8.431E-2	6.705E+0	1.447E+1
-8.593E-2	6.835E+0	1.462E+1
-8.106E-2	6.848E+0	1.435E+1
-7.944E-2	6.874E+0	1.455E+1
-8.106E-2	6.725E+0	1.448E+1
-8.268E-2	6.825E+0	1.447E+1
-8.106E-2	6.845E+0	1.446E+1
-7.782E-2	6.683E+0	1.460E+1
-8.268E-2	6.871E+0	1.448E+1
-8.268E-2	6.754E+0	1.458E+1
-8.106E-2	6.855E+0	1.444E+1
-8.106E-2	6.780E+0	1.447E+1
-7.944E-2	6.689E+0	1.462E+1
-8.268E-2	6.760E+0	1.450E+1
-8.268E-2	6.780E+0	1.457E+1
-8.268E-2	6.871E+0	1.443E+1
-8.268E-2	6.793E+0	1.439E+1
-8.431E-2	6.884E+0	1.453E+1
-8.106E-2	6.816E+0	1.463E+1
-8.106E-2	6.692E+0	1.445E+1
-8.106E-2	6.864E+0	1.443E+1
-8.268E-2	6.796E+0	1.460E+1
-8.106E-2	6.696E+0	1.449E+1
-7.944E-2	6.696E+0	1.463E+1
-8.106E-2	6.799E+0	1.458E+1
-8.268E-2	6.796E+0	1.474E+1
-7.944E-2	6.786E+0	1.440E+1
-8.106E-2	6.786E+0	1.456E+1
-8.106E-2	6.893E+0	1.441E+1
-8.106E-2	6.783E+0	1.460E+1
-8.106E-2	6.692E+0	1.439E+1
-7.944E-2	6.799E+0	1.461E+1
-8.106E-2	6.832E+0	1.440E+1
-8.431E-2	6.734E+0	1.453E+1
-8.106E-2	6.709E+0	1.467E+1
-8.268E-2	6.777E+0	1.438E+1
-8.268E-2	6.842E+0	1.457E+1
-8.268E-2	6.848E+0	1.433E+1
-8.268E-2	6.786E+0	1.447E+1
-7.782E-2	6.744E+0	1.454E+1
-8.268E-2	6.770E+0	1.451E+1
-8.431E-2	6.819E+0	1.461E+1
-8.593E-2	6.692E+0	1.454E+1
-8.268E-2	6.793E+0	1.449E+1
-8.106E-2	6.803E+0	1.457E+1
-8.106E-2	6.874E+0	1.451E+1
-7.944E-2	6.825E+0	1.457E+1
-7.782E-2	6.777E+0	1.444E+1
-8.268E-2	6.712E+0	1.453E+1
-8.431E-2	6.835E+0	1.447E+1
-8.106E-2	6.731E+0	1.438E+1
-7.944E-2	6.676E+0	1.436E+1
-8.106E-2	6.754E+0	1.455E+1
-8.431E-2	6.793E+0	1.448E+1
-8.106E-2	6.812E+0	1.454E+1
-7.944E-2	6.880E+0	1.431E+1
-8.106E-2	6.806E+0	1.456E+1
-8.268E-2	6.757E+0	1.451E+1
-7.944E-2	6.754E+0	1.447E+1
-7.944E-2	6.809E+0	1.464E+1
-7.782E-2	6.816E+0	1.441E+1
-8.431E-2	6.906E+0	1.437E+1
-8.268E-2	6.803E+0	1.454E+1
-7.944E-2	6.812E+0	1.450E+1
-8.106E-2	6.760E+0	1.455E+1
-8.431E-2	6.793E+0	1.457E+1
-7.944E-2	6.709E+0	1.464E+1
-7.944E-2	6.764E+0	1.458E+1
-8.106E-2	6.939E+0	1.439E+1
-8.106E-2	6.767E+0	1.443E+1
-7.944E-2	6.877E+0	1.451E+1
-8.106E-2	6.812E+0	1.451E+1
-8.268E-2	6.874E+0	1.442E+1
-8.431E-2	6.751E+0	1.450E+1
-7.944E-2	6.848E+0	1.458E+1
-7.944E-2	6.848E+0	1.450E+1
-7.944E-2	6.777E+0	1.458E+1
-8.593E-2	6.676E+0	1.444E+1
-7.944E-2	6.738E+0	1.473E+1
-7.944E-2	6.829E+0	1.446E+1
-8.106E-2	6.809E+0	1.461E+1
-8.431E-2	6.861E+0	1.459E+1
-8.431E-2	6.744E+0	1.453E+1
-8.268E-2	6.825E+0	1.436E+1
-8.268E-2	6.793E+0	1.451E+1
-8.431E-2	6.877E+0	1.463E+1
-7.944E-2	6.897E+0	1.454E+1
-7.944E-2	6.809E+0	1.453E+1
-8.106E-2	6.796E+0	1.457E+1
-8.593E-2	6.751E+0	1.453E+1
-7.944E-2	6.816E+0	1.445E+1
-8.268E-2	6.835E+0	1.463E+1
-8.106E-2	6.734E+0	1.445E+1
-8.268E-2	6.809E+0	1.456E+1
-8.431E-2	6.796E+0	1.447E+1
-8.106E-2	6.780E+0	1.449E+1
-7.944E-2	6.757E+0	1.461E+1
-8.755E-2	6.825E+0	1.442E+1
-8.106E-2	6.754E+0	1.445E+1
-7.944E-2	6.786E+0	1.453E+1
-8.268E-2	6.829E+0	1.438E+1
-8.268E-2	6.773E+0	1.460E+1
-7.944E-2	6.699E+0	1.435E+1
-7.944E-2	6.790E+0	1.449E+1
-8.268E-2	6.884E+0	1.457E+1
-8.106E-2	6.783E+0	1.463E+1
-8.106E-2	6.725E+0	1.450E+1
-7.944E-2	6.848E+0	1.442E+1
-8.431E-2	6.689E+0	1.442E+1
-8.431E-2	6.728E+0	1.449E+1
-8.268E-2	6.777E+0	1.452E+1
-7.782E-2	6.842E+0	1.468E+1
-7.944E-2	6.822E+0	1.440E+1
-8.268E-2	6.890E+0	1.444E+1
-8.106E-2	6.835E+0	1.456E+1
-7.944E-2	6.809E+0	1.455E+1
-8.106E-2	6.825E+0	1.446E+1
-8.755E-2	6.884E+0	1.458E+1
-7.944E-2	6.803E+0	1.440E+1
-7.620E-2	6.861E+0	1.462E+1
-8.106E-2	6.790E+0	1.448E+1
-8.268E-2	6.780E+0	1.445E+1
-8.431E-2	6.835E+0	1.458E+1
-8.106E-2	6.777E+0	1.467E+1
-7.944E-2	6.783E+0	1.454E+1
-8.106E-2	6.751E+0	1.462E+1
-8.106E-2	6.786E+0	1.442E+1
-7.944E-2	6.718E+0	1.462E+1
-8.431E-2	6.877E+0	1.461E+1
-8.431E-2	6.738E+0	1.447E+1
-8.106E-2	6.725E+0	1.447E+1
-7.782E-2	6.790E+0	1.447E+1
-8.106E-2	6.760E+0	1.449E+1
-8.268E-2	6.767E+0	1.458E+1
-8.106E-2	6.757E+0	1.465E+1
-7.782E-2	6.686E+0	1.448E+1
-8.431E-2	6.871E+0	1.442E+1
-7.944E-2	6.806E+0	1.443E+1
-7.944E-2	6.803E+0	1.450E+1
-8.106E-2	6.887E+0	1.468E+1
-8.106E-2	6.809E+0	1.453E+1
-8.106E-2	6.751E+0	1.452E+1
-7.944E-2	6.900E+0	1.460E+1
-8.106E-2	6.848E+0	1.452E+1
-8.431E-2	6.725E+0	1.439E+1
-8.106E-2	6.799E+0	1.441E+1
-8.106E-2	6.793E+0	1.442E+1
-7.944E-2	6.725E+0	1.452E+1
-8.593E-2	6.851E+0	1.454E+1
-8.431E-2	6.809E+0	1.457E+1
-7.944E-2	6.786E+0	1.458E+1
-8.106E-2	6.829E+0	1.471E+1
-8.106E-2	6.764E+0	1.452E+1
-8.268E-2	6.871E+0	1.452E+1
-8.268E-2	6.777E+0	1.463E+1
-7.944E-2	6.812E+0	1.444E+1
-8.106E-2	6.793E+0	1.444E+1
-8.593E-2	6.825E+0	1.445E+1
-7.944E-2	6.838E+0	1.443E+1
-7.944E-2	6.816E+0	1.456E+1
-8.106E-2	6.770E+0	1.463E+1
-8.268E-2	6.790E+0	1.452E+1
-8.268E-2	6.764E+0	1.424E+1
-7.620E-2	6.731E+0	1.452E+1
-8.106E-2	6.845E+0	1.453E+1
-8.431E-2	6.796E+0	1.442E+1
-7.944E-2	6.796E+0	1.446E+1
-7.620E-2	6.786E+0	1.447E+1
-7.782E-2	6.725E+0	1.442E+1
-8.106E-2	6.809E+0	1.444E+1
-7.782E-2	6.744E+0	1.439E+1
-7.620E-2	6.780E+0	1.455E+1
-8.268E-2	6.770E+0	1.451E+1
-8.431E-2	6.799E+0	1.457E+1
-8.106E-2	6.764E+0	1.448E+1
-7.944E-2	6.790E+0	1.452E+1
-8.268E-2	6.728E+0	1.444E+1
-8.593E-2	6.825E+0	1.448E+1
-8.106E-2	6.809E+0	1.455E+1
-7.782E-2	6.734E+0	1.444E+1
-8.268E-2	6.796E+0	1.447E+1
-8.431E-2	6.741E+0	1.446E+1
-7.944E-2	6.722E+0	1.443E+1
-7.782E-2	6.757E+0	1.446E+1
-8.268E-2	6.803E+0	1.443E+1
-8.431E-2	6.773E+0	1.448E+1
-8.106E-2	6.796E+0	1.459E+1
-7.944E-2	6.819E+0	1.466E+1
-8.268E-2	6.864E+0	1.460E+1
-8.431E-2	6.679E+0	1.452E+1
-8.106E-2	6.705E+0	1.466E+1
-8.106E-2	6.780E+0	1.443E+1
-7.944E-2	6.816E+0	1.445E+1
-8.593E-2	6.744E+0	1.458E+1
-7.944E-2	6.741E+0	1.458E+1
-7.944E-2	6.747E+0	1.444E+1
-8.106E-2	6.864E+0	1.471E+1
-8.268E-2	6.790E+0	1.443E+1
-8.268E-2	6.793E+0	1.460E+1
-7.944E-2	6.825E+0	1.451E+1
-7.782E-2	6.692E+0	1.453E+1
-8.431E-2	6.722E+0	1.444E+1
-8.268E-2	6.744E+0	1.458E+1
-7.944E-2	6.806E+0	1.451E+1
-8.268E-2	6.611E+0	1.450E+1
-8.593E-2	6.880E+0	1.439E+1
-8.268E-2	6.874E+0	1.454E+1
-8.106E-2	6.832E+0	1.451E+1
-8.431E-2	6.806E+0	1.455E+1
-8.593E-2	6.893E+0	1.458E+1
-8.106E-2	6.780E+0	1.453E+1
-7.944E-2	6.728E+0	1.466E+1
-8.268E-2	6.696E+0	1.436E+1
-8.268E-2	6.728E+0	1.448E+1
-8.268E-2	6.855E+0	1.459E+1
-8.106E-2	6.900E+0	1.445E+1
-8.106E-2	6.867E+0	1.456E+1
-8.268E-2	6.760E+0	1.461E+1
-8.106E-2	6.715E+0	1.458E+1
-7.944E-2	6.832E+0	1.458E+1
-8.268E-2	6.913E+0	1.439E+1
-8.106E-2	6.767E+0	1.441E+1
-8.431E-2	6.806E+0	1.456E+1
-7.944E-2	6.825E+0	1.452E+1
-7.782E-2	6.832E+0	1.454E+1
-8.593E-2	6.809E+0	1.450E+1
-8.106E-2	6.718E+0	1.448E+1
-8.268E-2	6.751E+0	1.443E+1
-8.268E-2	6.832E+0	1.460E+1
-8.431E-2	6.773E+0	1.454E+1
-8.106E-2	6.790E+0	1.445E+1
-7.944E-2	6.650E+0	1.448E+1
-8.106E-2	6.734E+0	1.448E+1
-8.431E-2	6.715E+0	1.467E+1
-8.106E-2	6.734E+0	1.442E+1
-8.106E-2	6.796E+0	1.455E+1
-8.106E-2	6.822E+0	1.454E+1
-8.268E-2	6.832E+0	1.444E+1
-8.106E-2	6.816E+0	1.453E+1
-7.944E-2	6.757E+0	1.463E+1
-8.268E-2	6.858E+0	1.448E+1
-8.593E-2	6.657E+0	1.444E+1
-8.106E-2	6.867E+0	1.443E+1
-7.782E-2	6.780E+0	1.448E+1
-8.431E-2	6.712E+0	1.451E+1
-8.268E-2	6.871E+0	1.436E+1
-7.944E-2	6.760E+0	1.460E+1
-8.106E-2	6.770E+0	1.443E+1
-7.782E-2	6.812E+0	1.451E+1
-8.268E-2	6.751E+0	1.459E+1
-8.106E-2	6.757E+0	1.445E+1
-7.944E-2	6.725E+0	1.461E+1
-7.944E-2	6.803E+0	1.446E+1
-8.268E-2	6.851E+0	1.458E+1
-7.782E-2	6.673E+0	1.441E+1
-7.782E-2	6.819E+0	1.458E+1
-8.431E-2	6.725E+0	1.454E+1
-8.106E-2	6.783E+0	1.447E+1
-7.782E-2	6.884E+0	1.457E+1
-8.268E-2	6.796E+0	1.450E+1
-8.106E-2	6.861E+0	1.461E+1
-8.431E-2	6.851E+0	1.448E+1
-7.944E-2	6.790E+0	1.447E+1
-7.944E-2	6.796E+0	1.438E+1
-8.106E-2	6.751E+0	1.438E+1
-8.431E-2	6.812E+0	1.452E+1
-8.106E-2	6.819E+0	1.474E+1
-8.106E-2	6.731E+0	1.456E+1
-8.268E-2	6.871E+0	1.447E+1
-8.431E-2	6.770E+0	1.449E+1
-8.106E-2	6.799E+0	1.450E+1
-7.782E-2	6.689E+0	1.444E+1
-8.106E-2	6.725E+0	1.451E+1
-8.268E-2	6.796E+0	1.463E+1
-7.944E-2	6.738E+0	1.464E+1
-7.782E-2	6.806E+0	1.463E+1
-8.106E-2	6.864E+0	1.451E+1
-8.106E-2	6.731E+0	1.446E+1
-8.106E-2	6.829E+0	1.457E+1
-7.944E-2	6.790E+0	1.445E+1
-7.944E-2	6.757E+0	1.453E+1
-7.782E-2	6.725E+0	1.453E+1
-8.106E-2	6.806E+0	1.431E+1
-8.106E-2	6.867E+0	1.447E+1
-7.782E-2	6.832E+0	1.457E+1
-8.268E-2	6.773E+0	1.440E+1
-8.106E-2	6.696E+0	1.467E+1
-7.782E-2	6.754E+0	1.448E+1
-7.944E-2	6.786E+0	1.445E+1
-8.431E-2	6.851E+0	1.446E+1
-7.944E-2	6.832E+0	1.446E+1
-8.106E-2	6.741E+0	1.451E+1
-8.268E-2	6.884E+0	1.442E+1
-8.431E-2	6.754E+0	1.442E+1
-8.106E-2	6.777E+0	1.457E+1
-7.782E-2	6.734E+0	1.437E+1
-8.106E-2	6.936E+0	1.456E+1
-8.431E-2	6.793E+0	1.440E+1
-7.944E-2	6.871E+0	1.453E+1
-7.782E-2	6.773E+0	1.450E+1
-8.268E-2	6.803E+0	1.450E+1
-8.268E-2	6.624E+0	1.451E+1
-7.944E-2	6.718E+0	1.444E+1
-7.782E-2	6.760E+0	1.445E+1
-8.431E-2	6.673E+0	1.458E+1
-8.106E-2	6.754E+0	1.454E+1
-8.268E-2	6.864E+0	1.441E+1
-8.106E-2	6.773E+0	1.448E+1
-8.268E-2	6.832E+0	1.444E+1
-8.268E-2	6.871E+0	1.450E+1
-8.268E-2	6.799E+0	1.463E+1
-7.782E-2	6.848E+0	1.455E+1
-8.268E-2	6.799E+0	1.444E+1
-8.268E-2	6.825E+0	1.441E+1
-8.268E-2	6.864E+0	1.455E+1
-7.782E-2	6.751E+0	1.450E+1
-8.268E-2	6.822E+0	1.457E+1
-8.431E-2	6.705E+0	1.443E+1
-7.944E-2	6.793E+0	1.448E+1
-7.944E-2	6.689E+0	1.457E+1
-8.431E-2	6.777E+0	1.445E+1
-8.593E-2	6.799E+0	1.447E+1
-7.944E-2	6.887E+0	1.456E+1
-7.620E-2	6.692E+0	1.454E+1
-8.106E-2	6.767E+0	1.435E+1
-8.431E-2	6.829E+0	1.446E+1
-8.268E-2	6.754E+0	1.435E+1
-7.782E-2	6.806E+0	1.453E+1
-8.431E-2	6.871E+0	1.449E+1
-8.268E-2	6.825E+0	1.447E+1
-7.944E-2	6.741E+0	1.464E+1
-7.782E-2	6.767E+0	1.455E+1
-8.268E-2	6.893E+0	1.448E+1
-8.268E-2	6.718E+0	1.447E+1
-7.944E-2	6.683E+0	1.453E+1
-7.782E-2	6.806E+0	1.440E+1
-8.106E-2	6.770E+0	1.443E+1
-8.268E-2	6.806E+0	1.451E+1
-8.106E-2	6.783E+0	1.456E+1
-7.944E-2	6.751E+0	1.446E+1
-8.106E-2	6.770E+0	1.456E+1
-8.106E-2	6.906E+0	1.452E+1
-7.782E-2	6.838E+0	1.461E+1
-8.268E-2	6.657E+0	1.448E+1
-8.106E-2	6.725E+0	1.449E+1
-8.268E-2	6.861E+0	1.445E+1
-8.106E-2	6.906E+0	1.446E+1
-7.782E-2	6.738E+0	1.453E+1
-8.106E-2	6.825E+0	1.444E+1
-8.268E-2	6.770E+0	1.456E+1
-7.944E-2	6.832E+0	1.456E+1
-8.106E-2	6.819E+0	1.460E+1
-7.944E-2	6.692E+0	1.434E+1
-8.268E-2	6.845E+0	1.454E+1
-7.944E-2	6.893E+0	1.468E+1
-7.620E-2	6.842E+0	1.449E+1
-8.106E-2	6.666E+0	1.450E+1
-8.106E-2	6.842E+0	1.459E+1
-8.106E-2	6.780E+0	1.442E+1
-7.782E-2	6.780E+0	1.446E+1
-8.268E-2	6.796E+0	1.457E+1
-8.755E-2	6.806E+0	1.453E+1
-8.431E-2	6.783E+0	1.432E+1
-7.620E-2	6.764E+0	1.460E+1
-8.431E-2	6.747E+0	1.451E+1
-8.268E-2	6.829E+0	1.440E+1
-7.944E-2	6.757E+0	1.449E+1
-7.944E-2	6.855E+0	1.460E+1
-8.106E-2	6.809E+0	1.445E+1
-8.593E-2	6.644E+0	1.440E+1
-7.944E-2	6.783E+0	1.449E+1
-7.944E-2	6.760E+0	1.451E+1
-8.268E-2	6.699E+0	1.453E+1
-7.944E-2	6.757E+0	1.445E+1
-7.944E-2	6.696E+0	1.442E+1
-7.782E-2	6.751E+0	1.456E+1
-8.106E-2	6.783E+0	1.459E+1
-8.268E-2	6.897E+0	1.434E+1
-8.268E-2	6.799E+0	1.452E+1
-7.944E-2	6.676E+0	1.454E+1
-8.431E-2	6.712E+0	1.464E+1
-8.268E-2	6.848E+0	1.449E+1
-8.106E-2	6.786E+0	1.442E+1
-7.782E-2	6.809E+0	1.446E+1
-7.782E-2	6.867E+0	1.443E+1
-8.431E-2	6.848E+0	1.434E+1
-7.782E-2	6.783E+0	1.452E+1
-8.106E-2	6.738E+0	1.465E+1
-7.944E-2	6.686E+0	1.465E+1
-8.593E-2	6.731E+0	1.459E+1
-8.106E-2	6.728E+0	1.444E+1
-7.944E-2	6.634E+0	1.458E+1
-8.268E-2	6.728E+0	1.450E+1
-8.268E-2	6.809E+0	1.454E+1
-7.782E-2	6.793E+0	1.448E+1
-7.944E-2	6.816E+0	1.447E+1
-8.268E-2	6.832E+0	1.445E+1
-8.106E-2	6.897E+0	1.460E+1
-8.106E-2	6.842E+0	1.455E+1
-7.944E-2	6.751E+0	1.445E+1
-8.593E-2	6.851E+0	1.454E+1
-8.268E-2	6.747E+0	1.461E+1
-7.944E-2	6.760E+0	1.440E+1
-7.620E-2	6.835E+0	1.454E+1
-8.268E-2	6.790E+0	1.450E+1
-8.106E-2	6.867E+0	1.460E+1
-7.782E-2	6.806E+0	1.455E+1
-7.944E-2	6.822E+0	1.452E+1
-8.106E-2	6.913E+0	1.446E+1
-8.431E-2	6.880E+0	1.453E+1
-7.944E-2	6.816E+0	1.454E+1
-7.944E-2	6.773E+0	1.459E+1
-8.268E-2	6.722E+0	1.457E+1
-8.431E-2	6.919E+0	1.454E+1
-7.782E-2	6.786E+0	1.454E+1
-8.106E-2	6.741E+0	1.448E+1
-8.268E-2	6.812E+0	1.433E+1
-7.944E-2	6.751E+0	1.458E+1
-8.106E-2	6.777E+0	1.456E+1
-7.944E-2	6.842E+0	1.452E+1
-8.106E-2	6.725E+0	1.452E+1
-8.268E-2	6.783E+0	1.457E+1
-8.106E-2	6.773E+0	1.447E+1
-8.431E-2	6.738E+0	1.463E+1
-8.106E-2	6.722E+0	1.457E+1
-8.431E-2	6.803E+0	1.445E+1
-7.944E-2	6.709E+0	1.461E+1
-8.106E-2	6.799E+0	1.455E+1
-8.268E-2	6.780E+0	1.452E+1
-8.106E-2	6.754E+0	1.457E+1
-7.782E-2	6.842E+0	1.461E+1
-7.782E-2	6.838E+0	1.458E+1
-8.106E-2	6.777E+0	1.446E+1
-8.268E-2	6.897E+0	1.453E+1
-8.106E-2	6.754E+0	1.467E+1
-7.782E-2	6.796E+0	1.449E+1
-8.106E-2	6.773E+0	1.449E+1
-8.431E-2	6.725E+0	1.459E+1
-8.106E-2	6.783E+0	1.450E+1
-7.782E-2	6.835E+0	1.461E+1
-8.106E-2	6.777E+0	1.442E+1
-8.431E-2	6.900E+0	1.446E+1
-8.268E-2	6.825E+0	1.438E+1
-7.944E-2	6.809E+0	1.454E+1
-7.944E-2	6.842E+0	1.454E+1
-8.268E-2	6.806E+0	1.461E+1
-8.106E-2	6.832E+0	1.449E+1
-7.782E-2	6.747E+0	1.454E+1
-8.106E-2	6.877E+0	1.451E+1
-8.268E-2	6.835E+0	1.446E+1
-8.106E-2	6.731E+0	1.445E+1
-7.944E-2	6.822E+0	1.464E+1
-7.944E-2	6.816E+0	1.453E+1
-8.431E-2	6.773E+0	1.438E+1
-8.106E-2	6.734E+0	1.458E+1
-7.782E-2	6.855E+0	1.456E+1
-8.106E-2	6.751E+0	1.446E+1
-8.431E-2	6.738E+0	1.446E+1
-8.106E-2	6.829E+0	1.461E+1
-8.106E-2	6.760E+0	1.449E+1
-7.944E-2	6.861E+0	1.460E+1
-8.268E-2	6.773E+0	1.443E+1
-8.106E-2	6.718E+0	1.453E+1
-7.944E-2	6.829E+0	1.450E+1
-8.431E-2	6.751E+0	1.454E+1
-8.106E-2	6.777E+0	1.459E+1
-8.268E-2	6.747E+0	1.456E+1
-7.944E-2	6.822E+0	1.457E+1
-7.944E-2	6.767E+0	1.468E+1
-8.106E-2	6.884E+0	1.465E+1
-8.431E-2	6.715E+0	1.452E+1
-8.106E-2	6.718E+0	1.440E+1
-8.106E-2	6.734E+0	1.454E+1
-8.268E-2	6.709E+0	1.443E+1
-8.106E-2	6.835E+0	1.456E+1
-8.106E-2	6.790E+0	1.456E+1
-8.268E-2	6.627E+0	1.432E+1
-8.268E-2	6.777E+0	1.464E+1
-7.944E-2	6.799E+0	1.466E+1
-7.944E-2	6.819E+0	1.454E+1
-7.944E-2	6.816E+0	1.450E+1
-8.431E-2	6.861E+0	1.459E+1
-8.106E-2	6.780E+0	1.462E+1
-7.944E-2	6.780E+0	1.462E+1
-8.268E-2	6.897E+0	1.447E+1
-8.431E-2	6.884E+0	1.443E+1
-8.268E-2	6.709E+0	1.458E+1
-7.782E-2	6.819E+0	1.443E+1
-8.106E-2	6.884E+0	1.455E+1
-8.268E-2	6.767E+0	1.462E+1
-7.944E-2	6.809E+0	1.463E+1
-7.944E-2	6.803E+0	1.452E+1
-8.106E-2	6.738E+0	1.446E+1
-8.106E-2	6.686E+0	1.449E+1
-7.944E-2	6.725E+0	1.446E+1
-7.620E-2	6.760E+0	1.437E+1
-8.268E-2	6.738E+0	1.445E+1
-8.755E-2	6.728E+0	1.445E+1
-8.106E-2	6.829E+0	1.445E+1
-7.944E-2	6.809E+0	1.440E+1
-8.431E-2	6.861E+0	1.435E+1
-7.944E-2	6.923E+0	1.451E+1
-7.944E-2	6.806E+0	1.469E+1
-8.268E-2	6.692E+0	1.466E+1
-8.106E-2	6.819E+0	1.458E+1
-8.268E-2	6.754E+0	1.452E+1
-7.944E-2	6.812E+0	1.434E+1
-7.944E-2	6.770E+0	1.444E+1
-8.268E-2	6.845E+0	1.458E+1
-8.431E-2	6.835E+0	1.458E+1
-7.782E-2	6.760E+0	1.438E+1
-7.782E-2	6.832E+0	1.439E+1
-8.431E-2	6.855E+0	1.451E+1
-8.268E-2	6.683E+0	1.459E+1
-7.944E-2	6.812E+0	1.452E+1
-7.782E-2	6.809E+0	1.460E+1
-7.944E-2	6.829E+0	1.453E+1
-8.268E-2	6.780E+0	1.442E+1
-7.944E-2	6.705E+0	1.453E+1
-7.944E-2	6.777E+0	1.450E+1
-8.106E-2	6.825E+0	1.454E+1
-8.106E-2	6.744E+0	1.448E+1
-7.944E-2	6.738E+0	1.453E+1
-7.944E-2	6.754E+0	1.461E+1
-7.944E-2	6.809E+0	1.430E+1
-8.431E-2	6.790E+0	1.447E+1
-7.944E-2	6.825E+0	1.446E+1
-7.944E-2	6.712E+0	1.449E+1
-8.106E-2	6.699E+0	1.449E+1
-8.106E-2	6.780E+0	1.447E+1
-7.944E-2	6.747E+0	1.456E+1
-7.620E-2	6.741E+0	1.438E+1
-7.944E-2	6.806E+0	1.455E+1
-8.106E-2	6.796E+0	1.450E+1
-8.268E-2	6.673E+0	1.440E+1
-8.106E-2	6.822E+0	1.454E+1
-8.431E-2	6.751E+0	1.475E+1
-8.431E-2	6.705E+0	1.446E+1
-8.106E-2	6.744E+0	1.438E+1
-7.944E-2	6.786E+0	1.452E+1
-7.944E-2	6.751E+0	1.443E+1
-8.593E-2	6.773E+0	1.448E+1
-8.268E-2	6.773E+0	1.441E+1
-8.106E-2	6.838E+0	1.446E+1
-8.431E-2	6.851E+0	1.449E+1
-8.106E-2	6.806E+0	1.462E+1
-8.268E-2	6.803E+0	1.456E+1
-7.620E-2	6.747E+0	1.443E+1
-8.268E-2	6.877E+0	1.446E+1
-8.268E-2	6.887E+0	1.437E+1
-8.106E-2	6.806E+0	1.451E+1
-7.944E-2	6.816E+0	1.467E+1
-8.106E-2	6.777E+0	1.453E+1
-8.431E-2	6.897E+0	1.448E+1
-7.944E-2	6.806E+0	1.457E+1
-7.944E-2	6.871E+0	1.453E+1
-7.944E-2	6.874E+0	1.449E+1
-8.431E-2	6.637E+0	1.464E+1
-7.944E-2	6.666E+0	1.449E+1
-7.944E-2	6.819E+0	1.461E+1
-8.106E-2	6.809E+0	1.457E+1
-8.268E-2	6.861E+0	1.439E+1
-8.106E-2	6.822E+0	1.457E+1
-8.268E-2	6.806E+0	1.457E+1
-8.268E-2	6.806E+0	1.450E+1
-8.268E-2	6.790E+0	1.457E+1
-7.944E-2	6.786E+0	1.443E+1
-8.106E-2	6.893E+0	1.443E+1
-8.268E-2	6.764E+0	1.449E+1
-7.944E-2	6.790E+0	1.454E+1
-7.944E-2	6.783E+0	1.444E+1
-7.782E-2	6.796E+0	1.459E+1
-8.106E-2	6.887E+0	1.458E+1
-8.431E-2	6.760E+0	1.464E+1
-7.944E-2	6.845E+0	1.462E+1
-7.620E-2	6.793E+0	1.440E+1
-8.106E-2	6.764E+0	1.441E+1
-8.106E-2	6.722E+0	1.452E+1
-7.944E-2	6.832E+0	1.441E+1
-8.268E-2	6.783E+0	1.443E+1
-8.106E-2	6.728E+0	1.450E+1
-8.268E-2	6.799E+0	1.443E+1
-8.268E-2	6.926E+0	1.449E+1
-7.782E-2	6.689E+0	1.450E+1
-8.106E-2	6.689E+0	1.460E+1
-8.268E-2	6.760E+0	1.462E+1
-8.106E-2	6.777E+0	1.460E+1
-7.944E-2	6.816E+0	1.454E+1
-8.106E-2	6.764E+0	1.441E+1
-8.268E-2	6.718E+0	1.455E+1
-8.106E-2	6.825E+0	1.449E+1
-7.944E-2	6.793E+0	1.441E+1
-8.268E-2	6.709E+0	1.459E+1
-8.593E-2	6.822E+0	1.452E+1
-7.944E-2	6.880E+0	1.456E+1
-7.782E-2	6.887E+0	1.458E+1
-7.944E-2	6.829E+0	1.457E+1
-8.593E-2	6.822E+0	1.449E+1
-8.106E-2	6.806E+0	1.458E+1
-8.106E-2	6.825E+0	1.451E+1
-8.106E-2	6.764E+0	1.452E+1
-8.106E-2	6.731E+0	1.448E+1
-7.944E-2	6.796E+0	1.444E+1
-8.106E-2	6.816E+0	1.442E+1
-8.268E-2	6.767E+0	1.451E+1
-8.268E-2	6.757E+0	1.441E+1
-7.944E-2	6.806E+0	1.447E+1
-7.944E-2	6.764E+0	1.442E+1
-8.268E-2	6.715E+0	1.460E+1
-8.431E-2	6.861E+0	1.467E+1
-8.106E-2	6.809E+0	1.448E+1
-7.944E-2	6.867E+0	1.441E+1
-7.944E-2	6.829E+0	1.441E+1
-8.268E-2	6.777E+0	1.449E+1
-7.944E-2	6.744E+0	1.449E+1
-7.782E-2	6.793E+0	1.466E+1
-8.268E-2	6.747E+0	1.451E+1
-8.106E-2	6.842E+0	1.452E+1
-8.106E-2	6.884E+0	1.459E+1
-7.782E-2	6.783E+0	1.452E+1
-8.106E-2	6.777E+0	1.455E+1
-8.268E-2	6.845E+0	1.447E+1
-8.268E-2	6.793E+0	1.462E+1
-7.782E-2	6.764E+0	1.451E+1
-8.431E-2	6.757E+0	1.459E+1
-8.268E-2	6.777E+0	1.449E+1
-7.944E-2	6.819E+0	1.452E+1
-8.106E-2	6.741E+0	1.452E+1
-7.944E-2	6.773E+0	1.453E+1
-8.268E-2	6.679E+0	1.449E+1
-8.106E-2	6.786E+0	1.443E+1
-8.106E-2	6.796E+0	1.462E+1
-8.106E-2	6.825E+0	1.442E+1
-8.593E-2	6.718E+0	1.455E+1
-8.431E-2	6.812E+0	1.441E+1
-7.782E-2	6.812E+0	1.453E+1
-7.944E-2	6.932E+0	1.452E+1
-8.106E-2	6.825E+0	1.452E+1
-7.944E-2	6.816E+0	1.457E+1
-7.782E-2	6.874E+0	1.454E+1
-7.944E-2	6.832E+0	1.437E+1
-8.431E-2	6.835E+0	1.460E+1
-8.268E-2	6.754E+0	1.451E+1
-7.620E-2	6.757E+0	1.441E+1
-8.106E-2	6.786E+0	1.446E+1
-8.268E-2	6.773E+0	1.445E+1
-7.944E-2	6.871E+0	1.460E+1
-7.782E-2	6.712E+0	1.449E+1
-8.106E-2	6.809E+0	1.453E+1
-8.593E-2	6.760E+0	1.440E+1
-8.106E-2	6.809E+0	1.462E+1
-7.944E-2	6.731E+0	1.456E+1
-8.106E-2	6.728E+0	1.458E+1
-8.268E-2	6.858E+0	1.449E+1
-8.106E-2	6.725E+0	1.459E+1
-7.782E-2	6.563E+0	1.452E+1
-8.268E-2	6.835E+0	1.447E+1
-8.268E-2	6.734E+0	1.463E+1
-7.944E-2	6.816E+0	1.447E+1
-7.944E-2	6.803E+0	1.443E+1
-8.268E-2	6.838E+0	1.459E+1
-8.431E-2	6.803E+0	1.450E+1
-7.457E-2	6.738E+0	1.444E+1
-8.106E-2	6.851E+0	1.445E+1
-8.268E-2	6.822E+0	1.455E+1
-8.268E-2	6.832E+0	1.453E+1
-7.782E-2	6.832E+0	1.474E+1
-8.106E-2	6.864E+0	1.446E+1
-8.431E-2	6.751E+0	1.455E+1
-8.268E-2	6.819E+0	1.446E+1
-8.106E-2	6.806E+0	1.447E+1
-7.944E-2	6.845E+0	1.441E+1
-7.944E-2	6.861E+0	1.456E+1
-8.593E-2	6.767E+0	1.456E+1
-7.944E-2	6.718E+0	1.459E+1
-7.782E-2	6.728E+0	1.452E+1
-8.268E-2	6.829E+0	1.458E+1
-8.268E-2	6.897E+0	1.442E+1
-8.268E-2	6.835E+0	1.442E+1
-7.944E-2	6.734E+0	1.454E+1
-7.944E-2	6.809E+0	1.446E+1
-8.431E-2	6.803E+0	1.444E+1
-7.782E-2	6.877E+0	1.449E+1
-7.944E-2	6.884E+0	1.445E+1
-8.268E-2	6.880E+0	1.446E+1
-8.106E-2	6.806E+0	1.442E+1
-7.782E-2	6.790E+0	1.449E+1
-7.782E-2	6.835E+0	1.449E+1
-8.106E-2	6.777E+0	1.443E+1
-8.106E-2	6.796E+0	1.443E+1
-7.944E-2	6.734E+0	1.452E+1
-7.782E-2	6.832E+0	1.441E+1
-8.431E-2	6.949E+0	1.450E+1
-8.106E-2	6.747E+0	1.450E+1
-7.620E-2	6.903E+0	1.457E+1
-8.106E-2	6.806E+0	1.456E+1
-8.268E-2	6.770E+0	1.439E+1
-8.431E-2	6.790E+0	1.456E+1
-7.944E-2	6.709E+0	1.459E+1
-7.944E-2	6.709E+0	1.451E+1
-8.106E-2	6.715E+0	1.444E+1
-8.106E-2	6.657E+0	1.435E+1
-8.106E-2	6.825E+0	1.453E+1
-7.944E-2	6.874E+0	1.449E+1
-7.782E-2	6.757E+0	1.460E+1
-8.268E-2	6.806E+0	1.459E+1
-7.782E-2	6.942E+0	1.454E+1
-7.782E-2	6.757E+0	1.442E+1
-8.106E-2	6.757E+0	1.450E+1
-8.593E-2	6.692E+0	1.441E+1
-7.944E-2	6.919E+0	1.457E+1
-7.944E-2	6.705E+0	1.449E+1
-8.106E-2	6.929E+0	1.458E+1
-8.106E-2	6.799E+0	1.463E+1
-7.944E-2	6.864E+0	1.444E+1
[truncated: 93,952 more rows]
