# Supplementary material for: Improved ANAP incorporation and VCF analysis reveal details of P2X7 current facilitation and a limited conformational interplay between ATP binding and the intracellular ballast domain
Source: eLife. 2023 Jan 4;12:e82479. doi: 10.7554/eLife.82479 (PMC9859053; doi:10.7554/eLife.82479)
Supplement: Figure 3—figure supplement 3—source data 2. [file elife-82479-fig3-figsupp3-data2.zip › Figure-3_figure-supplement-3_source-data-2/DeltaCys-constructs/k05/21.csv]

-1.038E-1	4.058E+0	8.022E+0
-1.005E-1	4.149E+0	7.854E+0
-1.054E-1	4.036E+0	7.863E+0
-1.021E-1	4.169E+0	7.821E+0
-1.021E-1	4.113E+0	7.915E+0
-1.005E-1	4.013E+0	7.876E+0
-1.054E-1	4.026E+0	7.886E+0
-1.070E-1	4.123E+0	7.915E+0
-1.005E-1	4.045E+0	7.896E+0
-1.005E-1	4.071E+0	7.802E+0
-1.038E-1	4.078E+0	8.032E+0
-1.054E-1	4.010E+0	7.883E+0
-1.021E-1	4.042E+0	7.909E+0
-1.021E-1	4.162E+0	7.889E+0
-1.054E-1	4.159E+0	7.948E+0
-1.070E-1	4.130E+0	7.957E+0
-1.021E-1	4.029E+0	7.899E+0
-1.005E-1	4.120E+0	7.967E+0
-1.054E-1	4.133E+0	7.896E+0
-1.070E-1	4.123E+0	7.954E+0
-1.005E-1	4.120E+0	7.850E+0
-9.890E-2	4.149E+0	7.996E+0
-1.005E-1	4.019E+0	7.954E+0
-1.070E-1	4.117E+0	7.756E+0
-1.038E-1	4.049E+0	7.880E+0
-1.005E-1	4.149E+0	7.899E+0
-1.038E-1	4.006E+0	7.990E+0
-1.054E-1	4.188E+0	7.948E+0
-1.021E-1	4.045E+0	7.922E+0
-9.890E-2	4.094E+0	7.909E+0
-1.054E-1	4.016E+0	7.811E+0
-1.070E-1	3.961E+0	7.889E+0
-1.021E-1	3.987E+0	7.821E+0
-1.021E-1	4.110E+0	7.873E+0
-1.021E-1	4.097E+0	7.925E+0
-1.038E-1	4.104E+0	7.896E+0
-1.005E-1	4.029E+0	7.870E+0
-9.890E-2	3.987E+0	7.854E+0
-1.038E-1	4.120E+0	7.915E+0
-1.054E-1	4.113E+0	7.919E+0
-1.021E-1	4.126E+0	7.841E+0
-9.890E-2	4.026E+0	7.824E+0
-1.054E-1	4.094E+0	7.935E+0
-1.038E-1	4.146E+0	7.867E+0
-1.054E-1	4.026E+0	7.983E+0
-1.038E-1	4.113E+0	7.889E+0
-1.038E-1	4.010E+0	7.847E+0
-1.086E-1	4.084E+0	7.815E+0
-1.005E-1	4.149E+0	7.964E+0
-9.890E-2	4.058E+0	7.896E+0
-1.038E-1	4.139E+0	7.857E+0
-1.038E-1	4.029E+0	7.932E+0
-1.038E-1	4.061E+0	7.773E+0
-1.005E-1	4.052E+0	7.831E+0
-1.070E-1	4.084E+0	7.899E+0
-1.054E-1	4.078E+0	7.834E+0
-1.038E-1	3.977E+0	7.837E+0
-1.005E-1	4.016E+0	7.786E+0
-1.021E-1	4.097E+0	7.818E+0
-1.086E-1	4.068E+0	7.873E+0
-1.005E-1	4.143E+0	7.883E+0
-9.890E-2	4.136E+0	7.876E+0
-1.021E-1	4.091E+0	7.841E+0
-1.054E-1	4.100E+0	8.006E+0
-1.021E-1	3.993E+0	7.951E+0
-9.890E-2	4.003E+0	7.919E+0
-1.038E-1	4.113E+0	7.961E+0
-1.070E-1	4.016E+0	7.996E+0
-1.038E-1	4.110E+0	7.912E+0
-1.021E-1	4.084E+0	7.925E+0
-1.038E-1	4.049E+0	7.974E+0
-1.054E-1	4.081E+0	7.938E+0
-9.890E-2	4.113E+0	7.867E+0
-1.021E-1	4.065E+0	7.928E+0
-1.038E-1	4.058E+0	7.873E+0
-1.054E-1	4.032E+0	7.951E+0
-1.021E-1	4.110E+0	7.782E+0
-1.005E-1	4.100E+0	7.834E+0
-1.005E-1	4.058E+0	8.013E+0
-1.070E-1	4.078E+0	7.863E+0
-1.038E-1	4.094E+0	7.857E+0
-1.005E-1	4.074E+0	7.912E+0
-1.021E-1	4.087E+0	7.912E+0
-1.038E-1	4.036E+0	7.909E+0
-1.038E-1	4.097E+0	7.961E+0
-1.038E-1	4.006E+0	7.863E+0
-1.038E-1	4.081E+0	7.893E+0
-1.054E-1	4.123E+0	7.867E+0
-1.005E-1	4.104E+0	7.906E+0
-1.005E-1	4.130E+0	7.837E+0
-1.070E-1	4.065E+0	7.928E+0
-1.054E-1	4.039E+0	7.961E+0
-1.021E-1	4.126E+0	7.983E+0
-1.021E-1	4.117E+0	7.854E+0
-1.038E-1	4.091E+0	7.980E+0
-1.070E-1	4.100E+0	7.824E+0
-1.021E-1	4.071E+0	7.841E+0
-1.005E-1	4.123E+0	7.915E+0
-1.021E-1	4.084E+0	7.915E+0
-1.070E-1	4.117E+0	7.925E+0
-1.021E-1	4.071E+0	7.970E+0
-1.005E-1	4.081E+0	7.990E+0
-1.038E-1	4.133E+0	7.980E+0
-1.054E-1	4.097E+0	7.919E+0
-1.005E-1	4.110E+0	7.925E+0
-9.890E-2	4.042E+0	7.919E+0
-1.021E-1	4.078E+0	7.967E+0
-1.054E-1	4.042E+0	7.837E+0
-1.038E-1	4.120E+0	7.880E+0
-1.038E-1	4.100E+0	7.932E+0
-1.005E-1	4.055E+0	7.828E+0
-1.054E-1	4.055E+0	7.870E+0
-1.005E-1	4.123E+0	7.906E+0
-1.038E-1	4.006E+0	7.919E+0
-1.038E-1	4.026E+0	7.925E+0
-1.070E-1	3.980E+0	7.889E+0
-1.021E-1	3.954E+0	7.990E+0
-1.021E-1	4.117E+0	7.873E+0
-1.054E-1	4.087E+0	7.847E+0
-1.054E-1	4.107E+0	7.876E+0
-9.890E-2	4.081E+0	7.902E+0
-9.890E-2	4.026E+0	7.909E+0
-1.021E-1	4.061E+0	7.944E+0
-1.038E-1	4.042E+0	7.951E+0
-1.038E-1	4.061E+0	7.867E+0
-9.890E-2	4.110E+0	7.896E+0
-1.038E-1	4.036E+0	7.906E+0
-1.070E-1	4.074E+0	7.889E+0
-1.038E-1	4.156E+0	7.941E+0
-1.005E-1	4.049E+0	7.980E+0
-1.021E-1	4.061E+0	7.954E+0
-1.038E-1	4.133E+0	7.776E+0
-1.038E-1	4.104E+0	7.912E+0
-1.005E-1	4.026E+0	7.948E+0
-1.054E-1	4.165E+0	7.970E+0
-1.038E-1	4.146E+0	7.964E+0
-1.021E-1	4.107E+0	7.841E+0
-1.005E-1	4.071E+0	7.876E+0
-1.038E-1	4.149E+0	7.854E+0
-1.070E-1	4.094E+0	7.987E+0
-1.038E-1	4.068E+0	7.957E+0
-1.021E-1	4.126E+0	7.996E+0
-1.021E-1	4.087E+0	7.844E+0
-1.070E-1	4.100E+0	7.993E+0
-1.038E-1	4.055E+0	7.883E+0
-1.005E-1	4.110E+0	7.990E+0
-1.038E-1	4.039E+0	7.850E+0
-1.038E-1	4.094E+0	7.925E+0
-1.038E-1	4.055E+0	7.799E+0
-1.038E-1	4.042E+0	7.854E+0
-1.038E-1	4.120E+0	7.893E+0
-1.054E-1	4.091E+0	8.019E+0
-1.005E-1	4.049E+0	7.902E+0
-1.005E-1	4.097E+0	7.795E+0
-1.021E-1	4.165E+0	7.938E+0
-1.021E-1	4.094E+0	7.893E+0
-1.005E-1	3.984E+0	7.886E+0
-1.005E-1	4.172E+0	7.970E+0
-1.038E-1	4.094E+0	7.902E+0
-1.054E-1	4.061E+0	7.867E+0
-1.038E-1	4.139E+0	7.941E+0
-1.021E-1	4.097E+0	7.983E+0
-1.038E-1	4.107E+0	7.883E+0
-1.038E-1	4.094E+0	7.951E+0
-1.005E-1	4.039E+0	7.948E+0
-1.005E-1	4.039E+0	7.893E+0
-1.038E-1	4.097E+0	7.847E+0
-1.070E-1	3.987E+0	7.938E+0
-1.021E-1	4.152E+0	7.880E+0
-1.005E-1	4.029E+0	7.925E+0
-1.054E-1	4.156E+0	7.828E+0
-1.038E-1	4.010E+0	7.996E+0
-1.005E-1	4.010E+0	8.016E+0
-1.005E-1	4.087E+0	7.896E+0
-1.021E-1	4.055E+0	7.964E+0
-1.038E-1	4.055E+0	7.909E+0
-1.005E-1	4.078E+0	7.928E+0
-1.021E-1	4.061E+0	7.867E+0
-1.021E-1	4.074E+0	7.944E+0
-1.054E-1	4.123E+0	7.902E+0
-1.021E-1	4.045E+0	7.808E+0
-1.005E-1	3.997E+0	8.009E+0
-1.038E-1	4.097E+0	7.902E+0
-1.054E-1	4.055E+0	7.837E+0
-1.021E-1	4.045E+0	7.880E+0
-1.021E-1	4.094E+0	7.912E+0
-1.054E-1	4.071E+0	7.909E+0
-1.054E-1	4.117E+0	8.000E+0
-1.021E-1	4.052E+0	7.974E+0
-1.005E-1	4.026E+0	8.022E+0
-1.021E-1	3.997E+0	7.831E+0
-1.054E-1	4.055E+0	7.876E+0
-1.070E-1	4.107E+0	7.977E+0
-1.021E-1	4.185E+0	7.844E+0
-1.038E-1	4.097E+0	7.870E+0
-1.054E-1	4.016E+0	7.899E+0
-1.005E-1	4.013E+0	7.954E+0
-1.038E-1	4.058E+0	8.013E+0
-1.038E-1	4.032E+0	7.850E+0
-1.038E-1	4.117E+0	7.906E+0
-1.038E-1	4.123E+0	8.022E+0
-9.728E-2	4.016E+0	7.925E+0
-1.021E-1	4.016E+0	7.837E+0
-1.021E-1	4.100E+0	7.896E+0
-1.021E-1	4.185E+0	7.909E+0
-1.005E-1	4.078E+0	7.860E+0
-9.890E-2	4.078E+0	7.909E+0
-1.021E-1	4.091E+0	7.824E+0
-1.038E-1	4.123E+0	7.808E+0
-1.038E-1	4.029E+0	7.821E+0
-1.038E-1	4.045E+0	7.883E+0
-1.054E-1	4.133E+0	7.834E+0
-1.038E-1	4.006E+0	7.824E+0
-9.890E-2	4.087E+0	7.928E+0
-1.021E-1	4.126E+0	7.909E+0
-1.038E-1	4.071E+0	7.899E+0
-1.021E-1	4.107E+0	7.922E+0
-9.890E-2	4.003E+0	7.948E+0
-1.021E-1	3.977E+0	7.941E+0
-1.038E-1	4.032E+0	7.928E+0
-1.005E-1	4.123E+0	7.841E+0
-1.005E-1	4.117E+0	7.919E+0
-1.021E-1	4.036E+0	7.922E+0
-1.054E-1	4.042E+0	7.902E+0
-1.021E-1	4.058E+0	7.919E+0
-1.005E-1	4.087E+0	7.880E+0
-1.005E-1	4.078E+0	7.941E+0
-1.038E-1	4.068E+0	7.902E+0
-1.038E-1	4.068E+0	7.919E+0
-1.021E-1	4.065E+0	7.870E+0
-1.038E-1	4.126E+0	7.944E+0
-1.021E-1	4.081E+0	7.922E+0
-1.021E-1	4.107E+0	7.779E+0
-1.021E-1	3.977E+0	7.808E+0
-1.021E-1	4.039E+0	7.902E+0
-1.021E-1	4.065E+0	7.873E+0
-1.021E-1	4.120E+0	7.818E+0
-1.021E-1	4.081E+0	7.857E+0
-1.021E-1	4.097E+0	7.961E+0
-1.070E-1	4.071E+0	7.880E+0
-1.038E-1	4.052E+0	7.932E+0
-9.890E-2	4.162E+0	7.909E+0
-1.038E-1	4.042E+0	7.909E+0
-1.054E-1	4.065E+0	7.944E+0
-9.890E-2	4.032E+0	8.006E+0
-9.728E-2	4.162E+0	7.912E+0
-1.038E-1	4.013E+0	7.886E+0
-1.021E-1	4.000E+0	7.779E+0
-1.038E-1	4.156E+0	7.912E+0
-9.728E-2	4.084E+0	7.893E+0
-1.054E-1	4.019E+0	7.886E+0
-1.054E-1	4.100E+0	7.844E+0
-1.005E-1	4.055E+0	7.802E+0
-1.005E-1	4.013E+0	7.902E+0
-1.021E-1	3.997E+0	7.932E+0
-1.054E-1	4.052E+0	7.902E+0
-1.038E-1	4.068E+0	7.847E+0
-9.890E-2	4.149E+0	7.906E+0
-1.038E-1	4.045E+0	7.834E+0
-1.070E-1	4.078E+0	7.957E+0
-1.038E-1	4.130E+0	7.841E+0
-1.021E-1	4.120E+0	7.951E+0
-1.038E-1	4.104E+0	7.925E+0
-1.021E-1	4.081E+0	7.951E+0
-1.005E-1	4.036E+0	7.889E+0
-1.005E-1	4.055E+0	7.925E+0
-1.038E-1	4.087E+0	7.786E+0
-1.070E-1	4.078E+0	7.844E+0
-1.005E-1	4.113E+0	7.899E+0
-9.890E-2	4.074E+0	7.987E+0
-1.021E-1	4.149E+0	7.906E+0
-1.038E-1	4.130E+0	7.828E+0
-1.005E-1	4.068E+0	7.944E+0
-1.005E-1	4.032E+0	7.935E+0
-9.728E-2	4.139E+0	8.035E+0
-1.021E-1	4.084E+0	7.899E+0
-1.005E-1	4.058E+0	7.815E+0
-9.728E-2	4.019E+0	7.880E+0
-1.038E-1	4.139E+0	8.026E+0
-1.038E-1	4.094E+0	7.876E+0
-1.021E-1	4.058E+0	7.824E+0
-9.890E-2	4.032E+0	7.941E+0
-1.005E-1	4.094E+0	7.815E+0
-1.054E-1	3.997E+0	7.935E+0
-1.021E-1	4.049E+0	7.996E+0
-1.005E-1	4.100E+0	7.886E+0
-1.021E-1	4.078E+0	7.763E+0
-1.054E-1	4.065E+0	7.961E+0
-1.005E-1	4.143E+0	7.912E+0
-1.021E-1	4.071E+0	7.873E+0
-1.005E-1	3.990E+0	7.915E+0
-1.038E-1	4.055E+0	7.919E+0
-1.005E-1	4.113E+0	7.818E+0
-1.005E-1	4.081E+0	7.948E+0
-1.054E-1	4.087E+0	7.919E+0
-1.054E-1	4.068E+0	7.857E+0
-9.890E-2	4.036E+0	7.912E+0
-1.005E-1	4.039E+0	7.948E+0
-9.890E-2	3.980E+0	7.912E+0
-1.021E-1	4.039E+0	7.847E+0
-1.005E-1	4.104E+0	7.867E+0
-1.005E-1	4.042E+0	7.805E+0
-1.038E-1	4.058E+0	7.928E+0
-1.038E-1	4.094E+0	7.948E+0
-9.890E-2	4.068E+0	7.883E+0
-1.021E-1	4.042E+0	7.938E+0
-1.021E-1	4.146E+0	7.935E+0
-1.021E-1	4.049E+0	7.893E+0
-1.005E-1	4.078E+0	7.850E+0
-1.005E-1	4.023E+0	7.928E+0
-1.021E-1	4.104E+0	7.854E+0
-1.038E-1	4.097E+0	7.919E+0
-1.005E-1	4.000E+0	7.977E+0
-9.890E-2	4.091E+0	7.834E+0
-1.021E-1	4.136E+0	7.870E+0
-1.054E-1	4.003E+0	7.902E+0
-9.890E-2	4.146E+0	7.821E+0
-1.021E-1	4.068E+0	7.857E+0
-1.038E-1	4.094E+0	7.987E+0
-1.038E-1	4.169E+0	8.065E+0
-1.021E-1	4.013E+0	7.880E+0
-1.021E-1	4.094E+0	7.844E+0
-1.021E-1	4.055E+0	7.815E+0
-1.054E-1	4.084E+0	7.867E+0
-1.038E-1	4.045E+0	7.889E+0
-9.728E-2	4.074E+0	7.893E+0
-1.005E-1	4.013E+0	7.870E+0
-1.054E-1	3.980E+0	7.932E+0
-1.005E-1	4.019E+0	7.831E+0
-1.005E-1	4.071E+0	7.828E+0
-1.005E-1	4.097E+0	7.912E+0
-1.038E-1	4.139E+0	7.818E+0
-1.005E-1	4.078E+0	8.022E+0
-1.005E-1	4.006E+0	7.915E+0
-1.038E-1	4.068E+0	7.870E+0
-1.070E-1	4.123E+0	7.932E+0
-1.005E-1	4.113E+0	7.944E+0
-9.890E-2	4.006E+0	7.769E+0
-1.005E-1	4.165E+0	7.948E+0
-1.038E-1	4.039E+0	7.915E+0
-9.890E-2	4.049E+0	7.935E+0
-9.890E-2	3.997E+0	7.970E+0
-1.038E-1	4.006E+0	7.831E+0
-1.021E-1	4.107E+0	7.896E+0
-9.890E-2	4.045E+0	7.932E+0
-9.890E-2	4.036E+0	7.808E+0
-1.005E-1	4.182E+0	7.906E+0
-1.021E-1	4.084E+0	7.925E+0
-1.021E-1	4.036E+0	7.919E+0
-9.890E-2	4.061E+0	7.883E+0
-1.054E-1	4.032E+0	7.970E+0
-1.021E-1	4.042E+0	7.961E+0
-1.005E-1	4.016E+0	7.773E+0
-1.005E-1	4.039E+0	7.957E+0
-1.005E-1	4.084E+0	7.782E+0
-1.038E-1	4.039E+0	7.928E+0
-1.038E-1	4.055E+0	7.893E+0
-1.005E-1	4.045E+0	7.844E+0
-1.021E-1	4.055E+0	7.974E+0
-1.038E-1	4.165E+0	7.873E+0
-1.038E-1	4.074E+0	7.860E+0
-9.890E-2	4.097E+0	7.880E+0
-9.890E-2	4.036E+0	7.867E+0
-1.038E-1	4.071E+0	7.912E+0
-1.005E-1	4.143E+0	7.957E+0
-9.890E-2	4.065E+0	7.915E+0
-1.021E-1	4.016E+0	7.880E+0
-1.070E-1	4.084E+0	7.964E+0
-9.890E-2	4.042E+0	7.983E+0
-9.890E-2	4.074E+0	7.893E+0
-1.021E-1	4.006E+0	7.941E+0
-1.021E-1	4.052E+0	8.003E+0
-1.005E-1	4.123E+0	7.915E+0
-1.021E-1	4.039E+0	7.932E+0
-1.038E-1	4.146E+0	7.834E+0
-1.021E-1	4.159E+0	7.844E+0
-1.038E-1	4.032E+0	7.967E+0
-9.890E-2	4.068E+0	7.990E+0
-1.021E-1	4.100E+0	7.805E+0
-1.021E-1	4.055E+0	7.818E+0
-9.890E-2	4.010E+0	7.821E+0
-1.005E-1	4.016E+0	7.821E+0
-1.021E-1	4.032E+0	7.828E+0
-1.038E-1	4.091E+0	7.909E+0
-1.005E-1	4.019E+0	7.773E+0
-9.890E-2	4.049E+0	7.964E+0
-1.021E-1	4.042E+0	7.883E+0
-1.021E-1	4.117E+0	7.896E+0
-9.890E-2	4.029E+0	7.850E+0
-9.890E-2	4.023E+0	7.863E+0
-1.005E-1	4.084E+0	7.873E+0
-1.021E-1	4.042E+0	7.906E+0
-1.005E-1	4.006E+0	7.799E+0
-9.890E-2	4.042E+0	7.902E+0
-1.021E-1	4.049E+0	7.876E+0
-1.038E-1	4.061E+0	7.779E+0
-9.890E-2	4.091E+0	7.896E+0
-9.890E-2	4.081E+0	7.870E+0
-1.005E-1	4.094E+0	7.925E+0
-1.054E-1	4.084E+0	7.964E+0
-9.890E-2	4.100E+0	7.792E+0
-1.005E-1	4.120E+0	7.792E+0
-1.021E-1	4.133E+0	7.906E+0
-1.021E-1	4.019E+0	7.860E+0
-1.005E-1	4.130E+0	7.902E+0
-9.728E-2	4.061E+0	7.824E+0
-1.038E-1	4.074E+0	7.831E+0
-1.038E-1	4.061E+0	7.828E+0
-1.021E-1	4.061E+0	7.915E+0
-9.890E-2	4.016E+0	7.837E+0
-1.021E-1	4.013E+0	7.863E+0
-1.038E-1	4.019E+0	7.964E+0
-9.890E-2	4.042E+0	7.860E+0
-9.890E-2	4.071E+0	7.964E+0
-1.038E-1	4.058E+0	7.941E+0
-1.021E-1	4.136E+0	7.957E+0
-9.890E-2	4.023E+0	7.779E+0
-9.566E-2	4.097E+0	7.880E+0
-1.021E-1	4.136E+0	7.870E+0
-1.038E-1	4.097E+0	7.886E+0
-1.021E-1	4.052E+0	7.782E+0
-9.890E-2	4.036E+0	7.935E+0
-1.038E-1	4.065E+0	7.870E+0
-1.038E-1	4.071E+0	7.906E+0
-9.890E-2	4.052E+0	7.899E+0
-9.890E-2	4.045E+0	7.938E+0
-1.021E-1	4.091E+0	7.779E+0
-1.054E-1	4.026E+0	7.938E+0
-1.005E-1	4.074E+0	7.883E+0
-9.566E-2	4.032E+0	7.795E+0
-1.005E-1	4.032E+0	7.867E+0
-1.005E-1	4.068E+0	7.938E+0
-9.890E-2	4.023E+0	7.954E+0
-1.021E-1	4.055E+0	7.779E+0
-1.005E-1	4.045E+0	7.724E+0
-1.021E-1	4.139E+0	7.886E+0
-1.005E-1	4.084E+0	7.902E+0
-9.890E-2	4.113E+0	7.883E+0
-1.021E-1	4.081E+0	7.850E+0
-1.005E-1	3.997E+0	7.883E+0
-1.021E-1	4.165E+0	7.915E+0
-9.890E-2	4.100E+0	7.932E+0
-1.021E-1	4.113E+0	7.932E+0
-1.038E-1	4.117E+0	7.909E+0
-1.021E-1	4.042E+0	7.883E+0
-9.890E-2	4.087E+0	7.899E+0
-1.038E-1	4.120E+0	7.912E+0
-1.021E-1	4.087E+0	7.983E+0
-1.005E-1	4.143E+0	7.893E+0
-1.038E-1	4.045E+0	7.919E+0
-1.038E-1	4.019E+0	7.944E+0
-1.038E-1	4.071E+0	7.876E+0
-9.890E-2	4.036E+0	7.863E+0
-9.890E-2	4.182E+0	7.944E+0
-1.005E-1	4.100E+0	7.811E+0
-1.021E-1	4.058E+0	7.990E+0
-9.728E-2	4.013E+0	7.922E+0
-9.890E-2	4.052E+0	7.824E+0
-1.005E-1	4.078E+0	7.766E+0
-1.005E-1	4.091E+0	7.828E+0
-9.890E-2	4.036E+0	7.799E+0
-1.005E-1	4.094E+0	7.899E+0
-1.038E-1	4.074E+0	7.883E+0
-1.038E-1	4.074E+0	7.863E+0
-1.005E-1	4.045E+0	7.847E+0
-1.005E-1	4.061E+0	7.964E+0
-1.021E-1	4.117E+0	7.873E+0
-1.038E-1	4.078E+0	7.876E+0
-1.005E-1	4.143E+0	7.880E+0
-1.021E-1	3.984E+0	7.893E+0
-1.005E-1	4.061E+0	7.957E+0
-1.054E-1	4.104E+0	7.870E+0
-9.890E-2	4.055E+0	7.889E+0
-1.005E-1	4.068E+0	7.850E+0
-1.005E-1	4.023E+0	7.951E+0
-1.021E-1	4.087E+0	7.824E+0
-9.728E-2	4.000E+0	7.928E+0
-1.021E-1	4.039E+0	7.870E+0
-1.038E-1	3.945E+0	7.899E+0
-1.021E-1	4.003E+0	7.912E+0
-1.005E-1	4.117E+0	7.799E+0
-1.005E-1	4.036E+0	7.941E+0
-1.021E-1	4.045E+0	7.815E+0
-1.070E-1	4.074E+0	7.870E+0
-1.005E-1	4.023E+0	7.860E+0
-9.728E-2	4.139E+0	7.867E+0
-1.038E-1	4.104E+0	7.824E+0
-1.038E-1	4.130E+0	7.841E+0
-1.005E-1	4.104E+0	7.847E+0
-9.890E-2	4.074E+0	7.831E+0
-1.021E-1	4.058E+0	7.922E+0
-1.005E-1	4.107E+0	7.873E+0
-1.021E-1	3.980E+0	7.792E+0
-9.728E-2	4.000E+0	7.821E+0
-1.005E-1	4.039E+0	7.928E+0
-1.021E-1	4.042E+0	7.922E+0
-9.890E-2	4.055E+0	7.896E+0
-1.005E-1	4.055E+0	7.837E+0
-1.038E-1	4.026E+0	7.854E+0
-1.038E-1	4.084E+0	7.795E+0
-1.005E-1	4.065E+0	7.889E+0
-1.021E-1	4.087E+0	7.828E+0
-1.005E-1	4.071E+0	7.867E+0
-1.021E-1	4.074E+0	7.922E+0
-9.566E-2	4.097E+0	7.886E+0
-1.021E-1	4.042E+0	7.899E+0
-1.005E-1	4.006E+0	7.837E+0
-1.021E-1	4.000E+0	7.808E+0
-1.021E-1	4.123E+0	7.974E+0
-1.021E-1	4.071E+0	7.867E+0
-1.005E-1	4.029E+0	7.850E+0
-1.005E-1	4.139E+0	7.883E+0
-9.890E-2	4.078E+0	7.967E+0
-9.890E-2	4.084E+0	7.831E+0
-1.021E-1	4.055E+0	7.909E+0
-1.038E-1	4.016E+0	7.876E+0
-1.005E-1	4.078E+0	7.854E+0
-9.890E-2	4.094E+0	7.818E+0
-1.021E-1	4.074E+0	7.925E+0
-1.005E-1	4.049E+0	7.889E+0
-9.890E-2	4.061E+0	7.889E+0
-1.005E-1	4.049E+0	7.815E+0
-1.021E-1	4.026E+0	7.818E+0
-1.005E-1	4.000E+0	7.928E+0
-1.005E-1	3.974E+0	7.828E+0
-9.890E-2	4.049E+0	7.922E+0
-1.021E-1	4.016E+0	7.831E+0
-1.038E-1	4.010E+0	7.896E+0
-1.021E-1	4.110E+0	7.805E+0
-9.728E-2	4.068E+0	7.883E+0
-1.021E-1	4.120E+0	7.870E+0
-9.890E-2	4.175E+0	7.850E+0
-1.005E-1	4.107E+0	7.824E+0
-1.005E-1	4.113E+0	7.730E+0
-9.890E-2	4.100E+0	7.876E+0
-1.021E-1	4.032E+0	7.821E+0
-9.890E-2	4.139E+0	7.883E+0
-1.005E-1	4.055E+0	7.896E+0
-1.005E-1	3.997E+0	7.912E+0
-1.005E-1	3.961E+0	7.831E+0
-1.005E-1	4.091E+0	7.928E+0
-1.005E-1	4.065E+0	7.799E+0
-1.005E-1	4.055E+0	7.769E+0
-1.021E-1	4.078E+0	7.818E+0
-9.890E-2	3.993E+0	7.873E+0
-9.728E-2	4.042E+0	7.967E+0
-1.005E-1	4.094E+0	8.000E+0
-1.021E-1	4.039E+0	7.844E+0
-9.890E-2	4.042E+0	7.932E+0
-9.890E-2	4.071E+0	7.834E+0
-1.021E-1	4.023E+0	8.003E+0
-1.021E-1	4.091E+0	7.773E+0
-9.890E-2	4.000E+0	7.873E+0
-1.038E-1	4.055E+0	7.821E+0
-1.005E-1	4.126E+0	7.951E+0
-1.054E-1	4.100E+0	7.893E+0
-9.728E-2	4.084E+0	7.893E+0
-9.890E-2	4.143E+0	7.867E+0
-1.005E-1	4.074E+0	7.786E+0
-1.038E-1	4.107E+0	7.957E+0
-9.890E-2	4.055E+0	7.844E+0
-1.005E-1	4.036E+0	7.854E+0
-1.005E-1	4.152E+0	7.880E+0
-1.021E-1	4.049E+0	7.873E+0
-9.728E-2	3.997E+0	7.818E+0
-9.728E-2	4.068E+0	7.873E+0
-1.021E-1	4.074E+0	7.928E+0
-1.005E-1	4.074E+0	7.850E+0
-9.890E-2	4.026E+0	7.857E+0
-1.005E-1	4.055E+0	7.782E+0
-1.005E-1	4.110E+0	7.909E+0
-1.005E-1	4.094E+0	7.996E+0
-1.005E-1	4.065E+0	7.919E+0
-9.890E-2	4.065E+0	7.821E+0
-1.005E-1	3.977E+0	7.961E+0
-1.021E-1	4.036E+0	7.867E+0
-1.005E-1	4.091E+0	7.932E+0
-9.890E-2	4.036E+0	7.915E+0
-1.038E-1	4.104E+0	7.902E+0
-9.890E-2	3.954E+0	7.899E+0
-9.890E-2	4.094E+0	7.944E+0
-1.005E-1	4.010E+0	7.763E+0
-1.021E-1	4.126E+0	7.873E+0
-1.005E-1	4.074E+0	7.847E+0
-1.005E-1	4.091E+0	7.909E+0
-9.890E-2	4.055E+0	7.906E+0
-1.021E-1	4.078E+0	7.944E+0
-1.021E-1	4.126E+0	7.863E+0
-1.005E-1	4.003E+0	7.896E+0
-9.728E-2	3.997E+0	7.743E+0
-1.005E-1	4.036E+0	7.841E+0
-1.005E-1	4.087E+0	7.915E+0
-1.005E-1	4.094E+0	7.889E+0
-9.566E-2	4.065E+0	7.779E+0
-1.021E-1	4.087E+0	7.938E+0
-1.021E-1	4.074E+0	7.876E+0
-9.890E-2	4.036E+0	7.899E+0
-9.890E-2	4.049E+0	8.016E+0
-1.038E-1	4.045E+0	7.847E+0
-1.038E-1	4.039E+0	7.883E+0
-9.890E-2	4.036E+0	7.737E+0
-9.566E-2	4.081E+0	7.932E+0
-1.005E-1	4.042E+0	7.808E+0
-1.038E-1	4.117E+0	7.802E+0
-9.890E-2	4.149E+0	7.870E+0
-1.005E-1	3.993E+0	7.779E+0
-1.021E-1	4.094E+0	7.802E+0
-9.890E-2	4.113E+0	7.886E+0
-9.890E-2	4.026E+0	7.876E+0
-9.890E-2	4.042E+0	7.938E+0
-1.021E-1	4.113E+0	7.870E+0
-1.005E-1	4.071E+0	7.928E+0
-9.890E-2	4.078E+0	7.821E+0
-1.005E-1	4.055E+0	7.893E+0
-1.021E-1	4.052E+0	7.844E+0
-1.054E-1	4.029E+0	7.876E+0
-9.890E-2	4.091E+0	7.912E+0
-9.728E-2	4.055E+0	7.977E+0
-1.005E-1	4.061E+0	7.893E+0
-9.890E-2	4.152E+0	7.795E+0
-9.728E-2	4.120E+0	7.844E+0
-9.728E-2	4.165E+0	7.925E+0
-1.021E-1	4.049E+0	7.912E+0
-1.005E-1	4.081E+0	7.782E+0
-9.890E-2	4.068E+0	7.896E+0
-1.005E-1	4.097E+0	7.850E+0
-1.021E-1	4.023E+0	7.922E+0
-1.021E-1	4.029E+0	7.802E+0
-9.728E-2	4.084E+0	7.876E+0
-9.566E-2	4.039E+0	7.886E+0
-1.021E-1	4.068E+0	7.889E+0
-1.005E-1	4.074E+0	7.763E+0
-9.890E-2	4.032E+0	7.799E+0
-9.890E-2	4.100E+0	7.824E+0
-1.021E-1	4.094E+0	7.734E+0
-1.021E-1	4.074E+0	7.802E+0
-9.890E-2	4.081E+0	7.922E+0
-9.728E-2	4.039E+0	7.831E+0
-1.021E-1	4.120E+0	7.912E+0
-1.005E-1	4.045E+0	7.837E+0
-9.728E-2	4.104E+0	7.915E+0
-9.890E-2	4.016E+0	7.782E+0
-1.021E-1	4.049E+0	7.967E+0
-1.038E-1	4.023E+0	7.883E+0
-9.890E-2	4.091E+0	7.922E+0
-9.728E-2	4.042E+0	7.987E+0
-1.005E-1	4.065E+0	7.899E+0
-1.038E-1	4.094E+0	7.831E+0
-9.566E-2	4.081E+0	7.799E+0
-1.005E-1	4.071E+0	7.941E+0
-1.021E-1	4.006E+0	7.915E+0
-1.005E-1	4.061E+0	7.909E+0
-9.890E-2	4.019E+0	7.837E+0
-9.728E-2	4.055E+0	7.850E+0
-1.005E-1	4.107E+0	7.906E+0
-1.005E-1	4.091E+0	7.915E+0
-9.728E-2	4.052E+0	7.876E+0
-9.890E-2	4.055E+0	7.847E+0
-1.021E-1	4.039E+0	7.802E+0
-1.021E-1	4.078E+0	8.003E+0
-1.005E-1	4.078E+0	7.876E+0
-9.890E-2	4.052E+0	7.863E+0
-1.038E-1	4.061E+0	7.828E+0
-9.890E-2	4.052E+0	7.919E+0
-9.728E-2	4.049E+0	7.828E+0
-1.005E-1	4.068E+0	7.841E+0
-9.890E-2	4.146E+0	7.870E+0
-1.021E-1	4.136E+0	7.899E+0
-1.005E-1	4.071E+0	7.883E+0
-1.021E-1	4.143E+0	7.824E+0
-1.021E-1	4.023E+0	7.935E+0
-1.021E-1	4.023E+0	7.857E+0
-9.728E-2	4.113E+0	7.977E+0
-1.005E-1	4.110E+0	7.850E+0
-1.021E-1	4.117E+0	7.880E+0
-9.890E-2	4.061E+0	7.870E+0
-1.005E-1	3.997E+0	7.763E+0
-9.890E-2	4.016E+0	7.837E+0
-1.021E-1	4.136E+0	7.841E+0
-1.005E-1	4.042E+0	7.799E+0
-1.005E-1	4.016E+0	7.912E+0
-1.005E-1	4.091E+0	7.695E+0
-1.038E-1	4.081E+0	7.857E+0
-1.021E-1	4.094E+0	7.906E+0
-1.005E-1	4.010E+0	7.873E+0
-9.566E-2	4.058E+0	7.730E+0
-1.005E-1	4.026E+0	7.824E+0
-1.005E-1	4.058E+0	8.029E+0
-9.890E-2	4.061E+0	7.811E+0
-1.021E-1	4.110E+0	7.753E+0
-1.021E-1	4.094E+0	7.834E+0
-1.021E-1	4.084E+0	7.948E+0
-1.005E-1	4.000E+0	7.850E+0
-9.890E-2	4.120E+0	7.889E+0
-9.890E-2	4.045E+0	7.944E+0
-1.005E-1	4.023E+0	7.932E+0
-1.005E-1	4.110E+0	8.000E+0
-9.728E-2	4.094E+0	7.779E+0
-9.890E-2	4.055E+0	7.886E+0
-1.005E-1	4.097E+0	7.860E+0
-9.728E-2	4.068E+0	7.811E+0
-1.021E-1	4.107E+0	7.902E+0
-9.890E-2	4.061E+0	7.909E+0
-9.890E-2	4.068E+0	7.789E+0
-9.890E-2	4.003E+0	7.880E+0
-9.890E-2	4.029E+0	7.893E+0
-1.005E-1	4.052E+0	7.824E+0
-1.038E-1	4.016E+0	7.867E+0
-9.890E-2	4.100E+0	7.854E+0
-9.566E-2	4.045E+0	7.808E+0
-1.038E-1	4.013E+0	7.880E+0
-1.005E-1	4.100E+0	7.805E+0
-9.728E-2	4.146E+0	7.821E+0
-1.005E-1	4.058E+0	7.867E+0
-9.890E-2	3.997E+0	7.828E+0
-1.038E-1	4.078E+0	7.831E+0
-9.890E-2	4.100E+0	7.782E+0
-9.890E-2	4.159E+0	7.860E+0
-1.038E-1	4.016E+0	7.987E+0
-1.054E-1	4.120E+0	7.928E+0
-9.890E-2	4.185E+0	7.883E+0
-9.728E-2	4.097E+0	7.821E+0
-1.021E-1	4.045E+0	7.983E+0
-1.038E-1	4.084E+0	7.863E+0
-9.728E-2	4.152E+0	7.805E+0
-1.005E-1	4.100E+0	7.867E+0
-1.021E-1	4.130E+0	7.769E+0
-1.021E-1	4.146E+0	7.928E+0
-9.728E-2	4.029E+0	7.925E+0
-1.005E-1	4.104E+0	7.811E+0
-1.038E-1	4.087E+0	7.906E+0
-1.021E-1	4.003E+0	7.786E+0
-9.728E-2	4.087E+0	7.899E+0
-1.005E-1	4.100E+0	7.860E+0
-1.005E-1	4.052E+0	7.870E+0
-1.021E-1	4.078E+0	7.854E+0
-9.728E-2	4.126E+0	7.837E+0
-9.890E-2	4.123E+0	7.837E+0
-1.021E-1	4.071E+0	7.961E+0
-1.005E-1	4.107E+0	7.811E+0
-9.890E-2	4.019E+0	7.760E+0
-9.728E-2	3.997E+0	8.029E+0
-9.890E-2	4.061E+0	7.954E+0
-1.021E-1	4.078E+0	7.912E+0
-9.566E-2	4.058E+0	7.799E+0
-9.890E-2	4.087E+0	7.831E+0
-1.005E-1	4.029E+0	7.954E+0
-1.021E-1	4.110E+0	7.912E+0
-9.566E-2	3.997E+0	7.841E+0
-9.566E-2	4.036E+0	7.925E+0
-1.005E-1	4.087E+0	7.883E+0
-1.021E-1	4.156E+0	7.993E+0
-1.005E-1	4.023E+0	7.873E+0
-1.021E-1	4.000E+0	7.863E+0
-1.005E-1	4.049E+0	7.909E+0
-1.021E-1	4.100E+0	7.750E+0
-1.005E-1	4.068E+0	7.854E+0
-9.728E-2	4.097E+0	7.860E+0
-1.021E-1	4.104E+0	7.951E+0
-1.005E-1	4.058E+0	7.909E+0
-9.890E-2	4.042E+0	7.883E+0
-1.005E-1	4.120E+0	7.844E+0
-1.005E-1	4.019E+0	7.880E+0
-1.038E-1	4.120E+0	7.893E+0
-1.005E-1	4.068E+0	7.906E+0
-1.005E-1	4.107E+0	7.837E+0
-1.021E-1	4.061E+0	7.996E+0
-1.038E-1	3.990E+0	7.863E+0
-9.890E-2	4.049E+0	7.747E+0
-1.005E-1	4.055E+0	7.928E+0
-1.038E-1	4.052E+0	7.860E+0
-9.890E-2	4.049E+0	7.906E+0
-9.728E-2	4.159E+0	7.857E+0
-9.890E-2	4.087E+0	7.941E+0
-1.021E-1	4.110E+0	7.873E+0
-1.005E-1	4.084E+0	7.792E+0
-1.005E-1	4.049E+0	7.841E+0
-9.728E-2	4.094E+0	7.906E+0
-9.890E-2	4.029E+0	7.873E+0
-1.005E-1	4.091E+0	7.857E+0
-9.566E-2	4.061E+0	7.844E+0
-9.566E-2	4.071E+0	7.964E+0
-1.005E-1	4.049E+0	7.964E+0
-1.005E-1	4.049E+0	7.883E+0
-9.890E-2	4.078E+0	7.860E+0
-9.890E-2	4.078E+0	7.815E+0
-1.038E-1	4.113E+0	7.802E+0
-1.005E-1	4.084E+0	7.860E+0
-9.728E-2	4.032E+0	7.808E+0
-9.890E-2	4.087E+0	7.883E+0
-1.005E-1	4.052E+0	7.824E+0
-1.021E-1	4.100E+0	7.811E+0
-1.005E-1	4.078E+0	7.970E+0
-1.005E-1	4.032E+0	7.873E+0
-1.005E-1	4.023E+0	7.792E+0
-1.005E-1	4.117E+0	7.766E+0
-9.728E-2	4.065E+0	7.847E+0
-1.005E-1	4.061E+0	7.841E+0
-9.890E-2	4.006E+0	7.753E+0
-1.005E-1	4.000E+0	7.876E+0
-9.890E-2	4.087E+0	7.782E+0
-9.890E-2	4.078E+0	7.773E+0
-9.890E-2	4.000E+0	7.896E+0
-1.021E-1	4.117E+0	7.954E+0
-9.566E-2	4.045E+0	7.906E+0
-1.005E-1	4.032E+0	7.769E+0
-1.005E-1	4.159E+0	7.854E+0
-1.005E-1	4.100E+0	7.818E+0
-9.890E-2	4.071E+0	7.893E+0
-9.728E-2	3.997E+0	7.967E+0
-1.038E-1	4.087E+0	7.889E+0
-1.005E-1	4.042E+0	7.850E+0
-9.728E-2	4.061E+0	7.811E+0
-9.890E-2	4.094E+0	7.841E+0
-1.005E-1	4.117E+0	7.906E+0
-1.005E-1	4.055E+0	7.831E+0
-1.005E-1	4.039E+0	7.922E+0
-9.566E-2	4.039E+0	7.818E+0
-9.890E-2	4.055E+0	7.886E+0
-1.021E-1	4.042E+0	7.730E+0
-9.890E-2	3.984E+0	7.747E+0
-9.728E-2	4.078E+0	7.893E+0
-1.038E-1	4.110E+0	8.013E+0
-1.038E-1	4.165E+0	7.909E+0
-9.728E-2	4.042E+0	7.980E+0
-1.005E-1	4.107E+0	7.880E+0
-9.890E-2	4.078E+0	7.867E+0
-1.021E-1	4.071E+0	7.915E+0
-9.728E-2	4.123E+0	7.873E+0
-9.890E-2	4.165E+0	7.987E+0
-1.005E-1	4.065E+0	7.935E+0
-9.890E-2	4.113E+0	7.802E+0
-9.890E-2	4.052E+0	7.902E+0
-9.890E-2	4.117E+0	7.815E+0
-1.005E-1	4.149E+0	7.782E+0
-1.038E-1	4.100E+0	7.802E+0
-9.566E-2	4.068E+0	7.893E+0
-9.890E-2	4.149E+0	7.889E+0
-1.021E-1	4.058E+0	7.912E+0
-1.005E-1	4.026E+0	7.821E+0
-9.728E-2	4.120E+0	7.919E+0
-9.890E-2	4.097E+0	7.951E+0
-9.890E-2	4.055E+0	7.834E+0
-1.005E-1	4.061E+0	7.792E+0
-9.890E-2	4.123E+0	7.863E+0
-9.890E-2	4.152E+0	7.773E+0
-1.005E-1	4.042E+0	7.961E+0
-1.038E-1	4.029E+0	7.902E+0
-9.728E-2	3.984E+0	7.854E+0
-9.890E-2	4.107E+0	7.844E+0
-1.038E-1	4.097E+0	7.902E+0
-1.005E-1	4.130E+0	7.860E+0
-9.890E-2	4.010E+0	7.922E+0
-9.890E-2	4.117E+0	7.954E+0
-1.021E-1	4.036E+0	7.802E+0
-1.021E-1	4.049E+0	7.860E+0
-9.728E-2	4.081E+0	7.730E+0
-9.728E-2	4.136E+0	7.906E+0
-1.005E-1	4.016E+0	7.863E+0
-9.728E-2	4.078E+0	7.876E+0
-9.566E-2	4.100E+0	7.954E+0
-9.566E-2	4.107E+0	7.863E+0
-9.890E-2	4.133E+0	7.935E+0
-1.021E-1	4.058E+0	7.941E+0
-1.005E-1	4.061E+0	7.854E+0
-9.566E-2	4.126E+0	7.870E+0
-1.021E-1	4.045E+0	7.902E+0
-1.038E-1	3.993E+0	7.841E+0
-9.404E-2	4.100E+0	7.747E+0
-9.728E-2	4.042E+0	7.818E+0
-1.021E-1	3.945E+0	7.844E+0
-9.890E-2	4.049E+0	7.867E+0
-9.566E-2	4.071E+0	7.880E+0
-9.890E-2	4.136E+0	7.906E+0
-1.005E-1	4.107E+0	7.782E+0
-1.005E-1	4.039E+0	7.792E+0
-9.890E-2	4.061E+0	7.915E+0
-9.728E-2	4.065E+0	7.808E+0
-1.005E-1	4.110E+0	7.880E+0
-1.038E-1	4.078E+0	7.867E+0
-9.728E-2	4.045E+0	7.928E+0
-9.890E-2	4.087E+0	7.776E+0
-9.890E-2	4.100E+0	7.776E+0
-9.890E-2	4.052E+0	7.915E+0
-9.728E-2	4.071E+0	7.844E+0
-9.566E-2	4.068E+0	7.893E+0
-1.005E-1	4.084E+0	7.954E+0
-1.005E-1	4.000E+0	7.935E+0
-9.728E-2	4.026E+0	7.993E+0
-9.728E-2	4.078E+0	7.727E+0
-1.005E-1	4.126E+0	7.909E+0
-1.005E-1	4.130E+0	7.860E+0
-9.728E-2	4.042E+0	7.743E+0
-9.728E-2	4.126E+0	7.811E+0
-9.890E-2	4.081E+0	7.824E+0
-9.728E-2	4.091E+0	7.902E+0
-9.890E-2	4.120E+0	7.876E+0
-9.728E-2	4.039E+0	7.906E+0
-9.890E-2	4.029E+0	7.980E+0
-1.038E-1	4.084E+0	7.889E+0
-9.566E-2	4.117E+0	7.685E+0
-9.728E-2	4.120E+0	7.889E+0
-9.890E-2	4.130E+0	7.915E+0
-9.890E-2	4.049E+0	7.876E+0
-9.728E-2	4.045E+0	7.922E+0
-1.005E-1	4.097E+0	7.925E+0
-9.890E-2	4.065E+0	7.828E+0
-9.890E-2	4.055E+0	7.811E+0
-9.728E-2	4.139E+0	7.841E+0
-9.728E-2	4.120E+0	7.805E+0
-1.005E-1	4.078E+0	7.805E+0
-9.890E-2	4.162E+0	7.870E+0
-9.728E-2	4.074E+0	7.983E+0
-9.728E-2	4.029E+0	7.786E+0
-1.021E-1	4.087E+0	7.789E+0
-1.021E-1	4.130E+0	7.818E+0
-9.728E-2	4.052E+0	7.896E+0
-9.728E-2	4.120E+0	7.876E+0
-1.005E-1	4.071E+0	7.880E+0
-1.038E-1	4.084E+0	7.831E+0
-1.005E-1	4.100E+0	7.876E+0
-9.890E-2	4.100E+0	7.906E+0
-1.005E-1	4.078E+0	7.886E+0
-1.021E-1	4.094E+0	7.863E+0
-9.566E-2	4.042E+0	7.954E+0
-9.566E-2	4.052E+0	7.776E+0
-1.005E-1	4.097E+0	7.776E+0
-1.005E-1	4.078E+0	7.786E+0
-9.728E-2	4.133E+0	7.844E+0
-9.890E-2	4.000E+0	7.925E+0
-1.021E-1	4.097E+0	7.883E+0
-1.005E-1	4.123E+0	7.841E+0
-9.728E-2	4.117E+0	7.779E+0
-9.890E-2	4.036E+0	7.880E+0
-1.038E-1	4.087E+0	7.821E+0
-1.005E-1	4.100E+0	7.883E+0
-9.890E-2	4.045E+0	7.795E+0
-9.566E-2	4.023E+0	7.886E+0
-9.890E-2	4.042E+0	7.850E+0
-1.021E-1	4.019E+0	7.828E+0
-9.566E-2	4.175E+0	7.915E+0
-9.890E-2	4.084E+0	7.919E+0
-1.038E-1	3.984E+0	7.944E+0
-9.890E-2	4.065E+0	7.987E+0
-9.566E-2	4.039E+0	7.802E+0
-1.021E-1	4.045E+0	7.841E+0
-1.005E-1	4.055E+0	7.779E+0
-1.021E-1	4.104E+0	7.824E+0
-9.890E-2	4.123E+0	7.883E+0
-9.890E-2	4.120E+0	7.935E+0
-1.005E-1	4.019E+0	7.876E+0
-9.890E-2	4.065E+0	7.821E+0
-9.566E-2	4.091E+0	7.756E+0
-9.566E-2	4.068E+0	7.919E+0
-9.890E-2	4.110E+0	7.919E+0
-1.021E-1	4.023E+0	7.769E+0
-9.728E-2	4.084E+0	7.906E+0
-9.728E-2	4.045E+0	7.902E+0
-1.005E-1	4.039E+0	7.831E+0
-9.890E-2	4.058E+0	7.909E+0
-9.728E-2	4.026E+0	7.724E+0
-9.566E-2	4.143E+0	7.867E+0
-1.005E-1	4.074E+0	7.902E+0
-1.005E-1	4.097E+0	7.811E+0
-9.566E-2	4.078E+0	7.880E+0
-9.728E-2	4.123E+0	7.870E+0
-1.021E-1	4.110E+0	7.873E+0
-1.021E-1	4.110E+0	7.779E+0
-9.728E-2	4.006E+0	7.760E+0
-9.890E-2	4.110E+0	7.773E+0
-9.890E-2	4.104E+0	7.854E+0
-1.005E-1	4.156E+0	7.818E+0
-9.404E-2	4.071E+0	7.889E+0
-9.566E-2	4.110E+0	7.844E+0
-1.021E-1	4.039E+0	7.922E+0
-1.005E-1	4.010E+0	7.886E+0
-9.566E-2	4.084E+0	7.844E+0
-9.890E-2	4.039E+0	7.873E+0
-9.890E-2	4.026E+0	7.786E+0
-9.728E-2	4.068E+0	7.906E+0
-9.728E-2	4.094E+0	7.928E+0
-9.890E-2	4.000E+0	7.857E+0
-9.890E-2	4.081E+0	7.863E+0
-1.038E-1	4.091E+0	7.873E+0
-9.728E-2	4.039E+0	7.922E+0
-9.890E-2	4.061E+0	7.847E+0
-1.038E-1	4.039E+0	7.824E+0
-9.890E-2	4.097E+0	7.811E+0
-9.242E-2	4.036E+0	7.873E+0
-9.728E-2	4.036E+0	7.893E+0
-9.890E-2	4.084E+0	7.876E+0
-1.005E-1	4.029E+0	7.886E+0
-9.728E-2	4.078E+0	7.763E+0
-9.566E-2	4.084E+0	7.763E+0
-1.005E-1	4.172E+0	7.915E+0
-1.021E-1	4.175E+0	7.854E+0
-9.566E-2	4.107E+0	7.899E+0
-9.890E-2	4.074E+0	7.805E+0
-1.005E-1	4.117E+0	7.919E+0
-9.728E-2	4.019E+0	7.857E+0
-9.566E-2	4.120E+0	7.779E+0
-9.566E-2	4.110E+0	7.886E+0
-1.021E-1	4.052E+0	7.860E+0
-1.005E-1	4.042E+0	7.880E+0
-9.404E-2	4.055E+0	7.938E+0
-9.890E-2	4.091E+0	7.795E+0
-9.728E-2	4.081E+0	7.844E+0
-9.890E-2	4.058E+0	7.815E+0
-9.566E-2	4.130E+0	7.847E+0
-9.728E-2	4.055E+0	7.831E+0
-9.890E-2	4.120E+0	7.886E+0
-9.728E-2	4.026E+0	7.854E+0
-9.566E-2	4.126E+0	7.909E+0
-9.728E-2	4.049E+0	7.815E+0
-9.890E-2	4.071E+0	7.870E+0
-1.005E-1	4.120E+0	7.854E+0
-9.890E-2	4.052E+0	7.896E+0
-9.728E-2	4.071E+0	7.841E+0
-1.038E-1	4.094E+0	7.776E+0
-9.728E-2	4.078E+0	7.906E+0
-9.566E-2	4.058E+0	7.844E+0
-9.566E-2	4.071E+0	7.779E+0
-1.021E-1	4.068E+0	7.896E+0
-9.566E-2	4.042E+0	7.915E+0
-9.890E-2	4.068E+0	7.961E+0
-9.242E-2	3.974E+0	7.867E+0
-1.005E-1	4.039E+0	7.915E+0
-1.005E-1	4.071E+0	7.743E+0
-9.566E-2	4.074E+0	7.821E+0
-9.890E-2	4.078E+0	7.815E+0
-1.021E-1	4.061E+0	7.893E+0
-9.890E-2	4.139E+0	7.786E+0
-9.242E-2	4.052E+0	7.880E+0
-9.728E-2	4.032E+0	7.711E+0
-1.021E-1	4.065E+0	7.909E+0
-9.890E-2	4.146E+0	7.899E+0
-9.566E-2	4.097E+0	7.834E+0
-9.890E-2	4.094E+0	7.912E+0
-9.890E-2	3.974E+0	7.773E+0
-9.890E-2	4.071E+0	7.863E+0
-9.890E-2	4.139E+0	7.844E+0
-9.890E-2	4.139E+0	7.899E+0
-9.890E-2	4.061E+0	7.841E+0
-9.728E-2	4.003E+0	7.824E+0
-9.404E-2	4.130E+0	7.776E+0
-9.728E-2	4.074E+0	7.766E+0
-1.005E-1	4.188E+0	7.993E+0
-9.890E-2	4.065E+0	7.844E+0
-9.566E-2	4.023E+0	7.850E+0
-9.566E-2	4.068E+0	7.893E+0
-9.890E-2	4.081E+0	7.867E+0
-1.021E-1	4.061E+0	7.902E+0
-9.890E-2	3.987E+0	7.919E+0
-9.890E-2	4.110E+0	7.821E+0
-1.005E-1	4.058E+0	7.737E+0
-1.021E-1	4.058E+0	7.824E+0
-9.890E-2	4.061E+0	7.925E+0
-9.728E-2	4.078E+0	7.847E+0
-9.890E-2	4.042E+0	7.909E+0
-9.890E-2	4.097E+0	7.896E+0
-9.566E-2	4.133E+0	7.717E+0
-9.728E-2	3.993E+0	7.837E+0
-1.005E-1	4.130E+0	7.889E+0
-1.005E-1	4.061E+0	7.727E+0
-9.728E-2	4.087E+0	7.857E+0
-1.005E-1	4.045E+0	7.883E+0
-9.890E-2	4.097E+0	7.938E+0
-9.728E-2	4.123E+0	7.854E+0
-9.566E-2	4.058E+0	7.779E+0
-9.566E-2	4.087E+0	7.974E+0
-9.890E-2	4.084E+0	7.909E+0
-1.021E-1	4.000E+0	7.769E+0
-9.566E-2	4.052E+0	7.789E+0
-9.728E-2	4.068E+0	7.821E+0
-1.005E-1	4.016E+0	7.854E+0
-1.005E-1	4.133E+0	7.863E+0
-9.890E-2	4.091E+0	7.834E+0
-1.005E-1	4.042E+0	7.841E+0
-1.005E-1	4.071E+0	7.886E+0
-1.005E-1	4.055E+0	7.854E+0
-9.890E-2	4.052E+0	7.795E+0
-9.728E-2	4.052E+0	7.769E+0
-1.021E-1	4.065E+0	7.821E+0
-9.566E-2	3.990E+0	7.970E+0
-9.566E-2	3.967E+0	7.753E+0
-9.728E-2	4.023E+0	7.938E+0
-9.728E-2	4.036E+0	7.896E+0
-1.005E-1	4.061E+0	7.970E+0
-9.728E-2	4.039E+0	7.970E+0
-9.728E-2	4.172E+0	7.847E+0
-1.005E-1	4.026E+0	7.925E+0
-1.005E-1	4.045E+0	7.893E+0
-9.890E-2	4.094E+0	7.837E+0
-9.890E-2	4.110E+0	7.906E+0
-9.728E-2	4.065E+0	7.704E+0
-1.005E-1	4.058E+0	7.818E+0
-9.566E-2	4.058E+0	7.730E+0
-9.728E-2	3.987E+0	7.961E+0
-9.728E-2	4.052E+0	7.863E+0
-9.728E-2	4.055E+0	7.802E+0
-9.566E-2	4.052E+0	7.883E+0
-9.566E-2	4.058E+0	7.824E+0
-9.890E-2	4.049E+0	7.776E+0
-9.728E-2	4.087E+0	7.837E+0
-9.728E-2	4.097E+0	7.730E+0
-9.566E-2	4.029E+0	7.850E+0
-1.038E-1	3.977E+0	7.876E+0
-9.890E-2	4.100E+0	7.805E+0
-9.566E-2	4.139E+0	7.899E+0
-9.890E-2	4.058E+0	7.773E+0
-1.021E-1	4.042E+0	7.873E+0
-9.728E-2	3.990E+0	7.932E+0
-9.728E-2	4.042E+0	7.821E+0
-9.728E-2	4.058E+0	7.912E+0
-1.021E-1	4.136E+0	7.795E+0
-9.890E-2	4.042E+0	7.818E+0
-9.728E-2	4.182E+0	7.802E+0
-9.728E-2	4.058E+0	7.944E+0
-1.005E-1	4.003E+0	7.734E+0
-9.728E-2	4.117E+0	7.886E+0
-9.890E-2	4.032E+0	7.922E+0
-9.566E-2	4.052E+0	7.889E+0
-1.005E-1	3.971E+0	7.909E+0
-1.005E-1	4.100E+0	7.695E+0
-9.728E-2	4.100E+0	7.766E+0
-9.728E-2	4.091E+0	7.850E+0
-1.005E-1	4.136E+0	7.948E+0
-9.890E-2	4.061E+0	7.870E+0
-9.566E-2	4.100E+0	7.831E+0
-9.566E-2	4.091E+0	7.854E+0
-9.728E-2	4.045E+0	7.802E+0
-9.566E-2	4.107E+0	7.938E+0
-9.728E-2	4.094E+0	7.779E+0
-9.566E-2	4.110E+0	7.889E+0
-1.005E-1	4.126E+0	7.841E+0
-1.005E-1	4.019E+0	7.818E+0
-9.728E-2	4.087E+0	7.818E+0
-9.890E-2	4.104E+0	7.776E+0
-9.890E-2	4.100E+0	7.837E+0
-9.890E-2	4.074E+0	7.789E+0
-9.728E-2	4.078E+0	7.782E+0
-9.728E-2	4.036E+0	7.779E+0
-1.005E-1	4.019E+0	7.854E+0
-1.005E-1	4.094E+0	7.847E+0
-9.728E-2	3.990E+0	7.815E+0
-9.566E-2	4.146E+0	7.948E+0
-1.021E-1	4.104E+0	7.886E+0
-9.728E-2	4.061E+0	7.811E+0
-9.890E-2	4.013E+0	7.815E+0
-9.728E-2	4.143E+0	7.906E+0
-9.728E-2	4.029E+0	7.944E+0
-9.890E-2	4.091E+0	7.876E+0
-9.404E-2	4.117E+0	7.902E+0
-9.728E-2	4.091E+0	7.944E+0
-9.728E-2	4.178E+0	7.824E+0
-9.728E-2	4.081E+0	7.863E+0
-9.566E-2	4.045E+0	7.824E+0
-9.728E-2	4.049E+0	7.850E+0
-1.021E-1	4.026E+0	7.753E+0
-1.005E-1	4.055E+0	7.831E+0
-9.890E-2	4.120E+0	7.867E+0
-9.566E-2	4.104E+0	7.909E+0
-9.890E-2	4.039E+0	7.951E+0
-9.890E-2	4.117E+0	7.876E+0
-9.566E-2	4.039E+0	7.841E+0
-9.566E-2	4.117E+0	7.824E+0
-9.890E-2	4.023E+0	7.873E+0
-1.005E-1	4.146E+0	7.948E+0
-9.404E-2	4.049E+0	7.870E+0
-9.404E-2	4.094E+0	7.899E+0
-9.890E-2	4.139E+0	7.867E+0
-9.728E-2	4.091E+0	7.886E+0
-9.566E-2	3.990E+0	7.808E+0
-9.566E-2	3.993E+0	7.782E+0
-9.890E-2	4.087E+0	7.870E+0
-9.890E-2	4.130E+0	7.876E+0
-9.566E-2	4.087E+0	7.854E+0
-9.566E-2	4.100E+0	7.824E+0
-9.890E-2	4.036E+0	7.902E+0
-9.728E-2	4.136E+0	7.743E+0
-9.728E-2	4.016E+0	7.847E+0
-9.890E-2	4.010E+0	7.880E+0
-9.890E-2	4.032E+0	7.863E+0
-1.005E-1	4.104E+0	7.919E+0
-9.728E-2	4.045E+0	7.789E+0
-9.728E-2	4.055E+0	7.867E+0
-9.890E-2	4.049E+0	7.815E+0
-1.005E-1	4.068E+0	7.779E+0
-9.728E-2	3.964E+0	7.818E+0
-9.728E-2	4.068E+0	7.896E+0
-9.890E-2	4.081E+0	7.850E+0
-9.890E-2	4.065E+0	7.990E+0
-9.404E-2	4.104E+0	7.837E+0
-9.404E-2	4.055E+0	7.850E+0
-1.021E-1	4.039E+0	7.906E+0
-9.728E-2	4.036E+0	7.889E+0
-9.404E-2	4.091E+0	7.873E+0
-9.566E-2	4.078E+0	7.873E+0
-1.021E-1	4.016E+0	7.873E+0
-9.728E-2	4.175E+0	7.795E+0
-9.566E-2	4.016E+0	7.928E+0
-9.728E-2	4.198E+0	7.906E+0
-1.005E-1	4.113E+0	7.711E+0
-9.728E-2	4.104E+0	7.802E+0
-9.728E-2	4.061E+0	7.769E+0
-9.728E-2	4.087E+0	7.925E+0
-9.890E-2	4.097E+0	7.818E+0
-1.021E-1	4.094E+0	7.808E+0
-9.728E-2	4.065E+0	7.847E+0
-9.890E-2	4.091E+0	7.844E+0
-9.566E-2	4.045E+0	7.841E+0
-9.890E-2	4.078E+0	7.808E+0
-9.566E-2	4.058E+0	7.896E+0
-9.728E-2	4.130E+0	7.847E+0
-9.728E-2	4.016E+0	7.906E+0
-9.890E-2	4.097E+0	7.909E+0
-9.566E-2	4.071E+0	7.854E+0
-9.890E-2	4.094E+0	7.883E+0
-1.005E-1	4.152E+0	7.863E+0
-1.005E-1	4.097E+0	7.841E+0
-9.728E-2	4.058E+0	7.841E+0
-9.404E-2	4.049E+0	7.893E+0
-9.728E-2	4.087E+0	7.844E+0
-9.890E-2	4.061E+0	7.789E+0
-9.566E-2	4.058E+0	7.860E+0
-9.728E-2	4.185E+0	7.805E+0
-1.005E-1	4.110E+0	7.776E+0
-9.890E-2	4.078E+0	7.769E+0
-9.566E-2	4.068E+0	7.789E+0
-9.728E-2	4.006E+0	7.811E+0
-9.890E-2	4.169E+0	7.847E+0
-9.728E-2	4.126E+0	7.893E+0
-9.728E-2	4.045E+0	7.896E+0
-9.728E-2	4.061E+0	7.909E+0
-1.005E-1	4.097E+0	7.824E+0
-1.005E-1	4.065E+0	7.932E+0
-9.566E-2	4.146E+0	7.750E+0
-9.728E-2	4.123E+0	7.789E+0
-1.005E-1	4.136E+0	7.863E+0
-9.890E-2	4.104E+0	7.857E+0
-9.404E-2	4.036E+0	7.886E+0
-9.728E-2	4.078E+0	7.792E+0
-1.005E-1	4.023E+0	7.854E+0
-1.005E-1	4.061E+0	7.805E+0
-9.566E-2	4.061E+0	7.919E+0
-9.566E-2	4.042E+0	7.799E+0
-1.005E-1	4.013E+0	7.915E+0
-9.890E-2	4.068E+0	7.886E+0
-9.566E-2	4.123E+0	7.821E+0
-9.404E-2	4.094E+0	7.769E+0
-1.005E-1	3.984E+0	7.899E+0
-9.728E-2	3.984E+0	7.860E+0
-9.566E-2	4.133E+0	7.857E+0
-9.728E-2	4.078E+0	7.857E+0
-9.890E-2	4.074E+0	7.828E+0
-1.005E-1	4.055E+0	7.876E+0
-9.566E-2	4.120E+0	7.919E+0
-9.566E-2	4.065E+0	7.802E+0
-9.566E-2	4.026E+0	7.899E+0
-9.728E-2	4.084E+0	7.932E+0
-9.566E-2	4.078E+0	7.850E+0
-9.566E-2	4.084E+0	7.740E+0
-9.728E-2	4.065E+0	7.821E+0
-9.890E-2	4.068E+0	7.880E+0
-9.728E-2	4.045E+0	7.818E+0
-9.728E-2	4.087E+0	7.935E+0
-1.021E-1	4.104E+0	7.876E+0
-9.728E-2	4.133E+0	7.837E+0
-9.728E-2	4.084E+0	7.941E+0
-9.566E-2	4.029E+0	7.854E+0
-1.005E-1	4.071E+0	7.850E+0
-9.728E-2	4.081E+0	7.880E+0
-9.728E-2	4.091E+0	7.831E+0
-9.566E-2	4.149E+0	7.854E+0
-9.890E-2	4.081E+0	7.896E+0
-9.890E-2	4.169E+0	7.779E+0
-9.566E-2	4.055E+0	7.841E+0
-9.890E-2	4.201E+0	7.867E+0
-1.021E-1	4.042E+0	7.818E+0
-9.890E-2	4.100E+0	7.786E+0
-9.728E-2	4.087E+0	7.873E+0
-9.566E-2	4.052E+0	7.795E+0
-9.890E-2	4.065E+0	7.779E+0
-9.890E-2	4.113E+0	7.896E+0
-9.728E-2	4.110E+0	7.876E+0
-9.566E-2	4.045E+0	7.841E+0
-9.890E-2	4.071E+0	7.880E+0
-9.566E-2	4.126E+0	7.799E+0
-9.728E-2	4.049E+0	7.876E+0
-9.728E-2	4.149E+0	7.854E+0
-9.890E-2	4.087E+0	7.831E+0
-9.728E-2	4.100E+0	7.889E+0
-9.728E-2	4.123E+0	7.899E+0
-9.728E-2	3.958E+0	7.831E+0
-9.728E-2	4.126E+0	7.831E+0
-9.890E-2	4.061E+0	7.740E+0
-9.404E-2	4.023E+0	7.769E+0
-9.566E-2	4.078E+0	7.773E+0
-9.890E-2	4.110E+0	7.987E+0
-9.890E-2	4.123E+0	7.889E+0
-9.566E-2	4.078E+0	7.954E+0
-9.566E-2	3.971E+0	7.854E+0
-9.890E-2	4.130E+0	7.824E+0
-9.728E-2	4.023E+0	7.818E+0
-9.566E-2	4.081E+0	7.893E+0
-9.566E-2	4.074E+0	7.818E+0
-1.005E-1	4.003E+0	7.867E+0
-9.728E-2	4.065E+0	7.857E+0
-9.566E-2	4.065E+0	7.789E+0
-9.728E-2	4.110E+0	7.818E+0
-9.728E-2	3.990E+0	7.786E+0
-9.728E-2	4.019E+0	7.815E+0
-9.566E-2	4.074E+0	7.743E+0
-9.728E-2	4.107E+0	7.932E+0
-9.890E-2	4.078E+0	7.795E+0
-9.890E-2	4.013E+0	7.870E+0
-9.566E-2	4.133E+0	7.834E+0
-9.566E-2	3.961E+0	7.821E+0
-9.890E-2	4.100E+0	7.938E+0
-9.728E-2	4.084E+0	7.889E+0
-9.728E-2	4.117E+0	7.789E+0
-9.728E-2	4.026E+0	7.857E+0
-1.005E-1	4.113E+0	7.811E+0
-9.890E-2	4.081E+0	7.873E+0
-9.890E-2	4.039E+0	7.847E+0
-9.566E-2	3.993E+0	7.899E+0
-9.728E-2	4.100E+0	7.990E+0
-9.728E-2	4.081E+0	7.909E+0
-9.404E-2	4.097E+0	7.808E+0
-9.566E-2	4.084E+0	7.824E+0
-1.005E-1	4.081E+0	7.970E+0
-9.728E-2	4.065E+0	7.867E+0
-9.890E-2	4.107E+0	7.779E+0
-9.890E-2	4.094E+0	7.704E+0
-1.005E-1	4.045E+0	7.899E+0
-9.890E-2	4.159E+0	7.779E+0
-9.890E-2	4.185E+0	7.857E+0
-9.566E-2	4.000E+0	7.818E+0
-1.005E-1	4.019E+0	7.740E+0
-9.728E-2	4.068E+0	7.906E+0
-9.728E-2	4.097E+0	7.906E+0
-9.728E-2	4.042E+0	7.860E+0
-9.890E-2	4.107E+0	7.828E+0
-9.566E-2	4.019E+0	7.909E+0
-9.566E-2	4.049E+0	7.863E+0
-9.728E-2	4.071E+0	7.821E+0
-1.005E-1	4.061E+0	7.857E+0
-1.005E-1	4.058E+0	7.805E+0
-9.566E-2	4.000E+0	7.818E+0
-9.728E-2	4.019E+0	7.860E+0
-9.890E-2	4.045E+0	7.928E+0
-9.890E-2	4.123E+0	7.811E+0
-9.566E-2	3.984E+0	7.899E+0
-9.890E-2	3.987E+0	7.756E+0
-9.728E-2	4.052E+0	7.896E+0
-9.728E-2	4.036E+0	7.974E+0
-9.890E-2	4.107E+0	7.750E+0
-9.566E-2	4.084E+0	7.828E+0
-1.005E-1	4.081E+0	7.782E+0
-1.005E-1	4.081E+0	7.789E+0
-9.566E-2	4.045E+0	7.893E+0
-9.728E-2	4.081E+0	7.837E+0
-1.021E-1	4.078E+0	7.935E+0
-9.728E-2	4.143E+0	7.928E+0
-9.566E-2	4.074E+0	7.909E+0
-9.566E-2	4.081E+0	7.802E+0
-9.890E-2	4.061E+0	7.811E+0
-9.566E-2	4.036E+0	7.792E+0
-9.566E-2	4.032E+0	7.857E+0
-9.728E-2	4.113E+0	7.773E+0
-1.005E-1	4.117E+0	7.773E+0
-1.021E-1	4.055E+0	7.867E+0
-9.728E-2	4.049E+0	7.964E+0
-9.404E-2	4.068E+0	7.815E+0
-9.728E-2	4.113E+0	7.867E+0
-9.890E-2	4.097E+0	7.896E+0
-9.566E-2	4.039E+0	7.876E+0
-9.566E-2	4.052E+0	7.782E+0
-9.890E-2	4.084E+0	7.805E+0
-1.005E-1	4.136E+0	7.782E+0
-9.728E-2	4.094E+0	7.880E+0
-9.566E-2	4.036E+0	7.776E+0
-9.728E-2	4.152E+0	7.854E+0
-9.890E-2	4.036E+0	7.896E+0
-9.728E-2	4.110E+0	7.889E+0
-9.728E-2	4.065E+0	7.880E+0
-1.005E-1	4.042E+0	7.873E+0
-9.566E-2	4.071E+0	7.932E+0
-9.566E-2	4.087E+0	7.763E+0
-9.728E-2	4.052E+0	7.824E+0
-1.021E-1	4.016E+0	7.818E+0
-9.404E-2	4.003E+0	7.773E+0
-9.566E-2	4.071E+0	7.919E+0
-9.728E-2	4.097E+0	7.889E+0
-9.890E-2	4.013E+0	7.795E+0
-1.005E-1	4.052E+0	7.828E+0
-9.404E-2	4.094E+0	7.857E+0
-9.404E-2	4.123E+0	7.867E+0
-9.890E-2	4.055E+0	7.847E+0
-9.890E-2	4.068E+0	7.857E+0
-9.404E-2	4.042E+0	7.773E+0
-9.728E-2	4.120E+0	7.802E+0
-9.728E-2	4.087E+0	7.763E+0
-9.566E-2	4.052E+0	7.896E+0
-9.404E-2	4.065E+0	7.919E+0
-9.728E-2	4.068E+0	7.883E+0
-9.890E-2	4.045E+0	7.983E+0
-9.728E-2	4.146E+0	7.870E+0
-9.404E-2	4.165E+0	7.948E+0
-9.566E-2	4.055E+0	7.831E+0
-9.890E-2	4.013E+0	7.828E+0
-9.728E-2	4.143E+0	7.873E+0
-9.404E-2	4.146E+0	7.906E+0
-9.404E-2	4.071E+0	7.860E+0
-9.890E-2	4.123E+0	7.792E+0
-9.890E-2	4.100E+0	7.886E+0
-9.728E-2	4.023E+0	7.818E+0
-9.566E-2	4.110E+0	7.896E+0
-9.890E-2	4.029E+0	7.773E+0
-9.566E-2	4.039E+0	7.873E+0
-9.566E-2	4.143E+0	7.889E+0
-9.566E-2	4.078E+0	7.889E+0
-9.890E-2	4.013E+0	7.805E+0
-9.890E-2	4.039E+0	7.854E+0
-9.242E-2	4.084E+0	7.932E+0
-9.404E-2	3.997E+0	7.880E+0
-1.005E-1	4.139E+0	7.932E+0
-9.728E-2	4.081E+0	7.776E+0
-9.404E-2	4.055E+0	7.876E+0
-9.890E-2	4.123E+0	7.883E+0
-9.890E-2	4.074E+0	7.974E+0
-9.728E-2	4.100E+0	7.876E+0
-9.566E-2	4.071E+0	7.776E+0
-9.566E-2	4.019E+0	7.792E+0
-9.890E-2	4.087E+0	7.828E+0
-9.728E-2	4.000E+0	7.834E+0
-9.566E-2	4.094E+0	7.873E+0
-9.566E-2	4.120E+0	7.928E+0
-1.021E-1	4.081E+0	7.841E+0
-9.566E-2	4.149E+0	7.867E+0
-9.404E-2	4.068E+0	7.863E+0
-9.728E-2	4.117E+0	7.850E+0
-9.728E-2	4.061E+0	7.734E+0
-9.890E-2	4.091E+0	7.893E+0
-9.404E-2	4.039E+0	7.837E+0
-9.728E-2	4.023E+0	7.896E+0
-1.005E-1	4.084E+0	7.837E+0
-9.890E-2	4.045E+0	7.948E+0
-9.566E-2	4.091E+0	7.915E+0
-9.890E-2	4.130E+0	7.876E+0
-9.728E-2	4.052E+0	7.795E+0
-9.566E-2	4.152E+0	7.808E+0
-9.566E-2	4.068E+0	7.821E+0
-9.728E-2	4.117E+0	7.717E+0
-1.005E-1	4.100E+0	7.967E+0
-9.728E-2	4.029E+0	7.899E+0
-9.404E-2	4.006E+0	7.811E+0
-9.890E-2	4.100E+0	7.928E+0
-9.890E-2	4.071E+0	7.915E+0
-9.728E-2	3.990E+0	7.821E+0
-9.728E-2	4.010E+0	7.747E+0
-9.404E-2	4.019E+0	7.867E+0
-1.005E-1	4.084E+0	7.906E+0
-9.728E-2	4.019E+0	7.854E+0
-9.404E-2	4.113E+0	7.841E+0
-9.890E-2	4.039E+0	7.844E+0
-9.566E-2	4.149E+0	7.876E+0
-9.728E-2	4.120E+0	7.831E+0
-9.566E-2	3.993E+0	7.944E+0
-9.728E-2	4.120E+0	7.922E+0
-9.890E-2	4.068E+0	7.886E+0
-9.728E-2	4.042E+0	7.867E+0
-9.566E-2	4.042E+0	7.944E+0
-9.728E-2	4.091E+0	7.769E+0
-1.005E-1	4.123E+0	7.808E+0
-9.566E-2	4.100E+0	7.753E+0
-9.404E-2	4.045E+0	7.831E+0
-9.404E-2	4.026E+0	7.805E+0
-9.728E-2	4.094E+0	7.841E+0
-9.890E-2	3.977E+0	7.967E+0
-9.404E-2	4.061E+0	7.919E+0
-9.728E-2	4.130E+0	7.818E+0
-9.728E-2	4.149E+0	7.841E+0
-9.728E-2	4.074E+0	7.996E+0
-9.566E-2	4.100E+0	7.909E+0
-9.728E-2	4.097E+0	7.987E+0
-9.728E-2	4.094E+0	7.782E+0
-9.728E-2	4.133E+0	7.883E+0
-9.404E-2	4.113E+0	7.799E+0
-9.566E-2	4.074E+0	7.854E+0
-1.005E-1	4.058E+0	7.799E+0
-9.728E-2	4.019E+0	7.824E+0
-9.242E-2	4.029E+0	7.821E+0
-9.566E-2	4.113E+0	7.915E+0
-9.728E-2	4.094E+0	7.792E+0
-9.566E-2	4.016E+0	7.831E+0
-9.728E-2	4.029E+0	7.899E+0
-9.566E-2	4.068E+0	7.818E+0
-9.890E-2	4.068E+0	7.873E+0
-9.890E-2	4.036E+0	7.961E+0
-9.566E-2	3.987E+0	7.863E+0
-9.404E-2	4.036E+0	7.740E+0
-9.890E-2	4.049E+0	7.922E+0
-9.728E-2	4.094E+0	7.841E+0
-9.566E-2	4.045E+0	7.928E+0
-9.890E-2	4.029E+0	7.818E+0
-9.890E-2	4.094E+0	7.837E+0
-9.728E-2	4.130E+0	7.863E+0
-9.404E-2	4.036E+0	7.876E+0
-9.404E-2	4.068E+0	7.880E+0
-1.005E-1	4.058E+0	7.906E+0
-9.566E-2	4.006E+0	7.824E+0
-9.404E-2	4.110E+0	7.860E+0
-9.566E-2	4.039E+0	7.763E+0
-1.005E-1	4.107E+0	7.834E+0
-9.728E-2	4.068E+0	7.847E+0
-9.404E-2	4.074E+0	7.782E+0
-9.566E-2	4.065E+0	7.912E+0
-9.890E-2	4.029E+0	7.802E+0
-9.728E-2	4.094E+0	7.922E+0
-9.566E-2	4.094E+0	8.013E+0
-9.728E-2	4.097E+0	7.850E+0
-9.728E-2	4.019E+0	7.834E+0
-9.728E-2	4.087E+0	7.831E+0
-9.404E-2	4.071E+0	7.841E+0
-9.728E-2	4.049E+0	7.828E+0
-1.005E-1	4.100E+0	7.834E+0
-9.566E-2	4.036E+0	7.870E+0
-9.404E-2	4.032E+0	7.886E+0
-9.728E-2	3.987E+0	7.844E+0
-9.566E-2	4.133E+0	7.750E+0
-9.566E-2	4.074E+0	7.876E+0
-9.404E-2	4.000E+0	7.863E+0
-9.404E-2	4.039E+0	7.734E+0
-1.005E-1	3.980E+0	7.792E+0
-9.728E-2	4.136E+0	7.704E+0
-9.566E-2	4.120E+0	7.808E+0
-9.728E-2	4.019E+0	7.815E+0
-9.890E-2	4.055E+0	7.763E+0
-9.890E-2	4.133E+0	7.824E+0
-9.566E-2	4.026E+0	7.886E+0
-9.728E-2	4.061E+0	7.740E+0
-9.890E-2	4.091E+0	7.922E+0
-9.728E-2	4.146E+0	7.857E+0
-9.242E-2	4.049E+0	7.870E+0
-9.566E-2	4.117E+0	7.893E+0
-9.890E-2	4.081E+0	7.857E+0
-9.728E-2	4.143E+0	7.773E+0
-9.566E-2	4.091E+0	7.844E+0
-9.728E-2	4.065E+0	7.873E+0
-9.890E-2	4.039E+0	7.870E+0
-9.566E-2	4.055E+0	7.948E+0
-9.566E-2	4.097E+0	7.944E+0
-9.404E-2	3.993E+0	7.786E+0
-9.890E-2	4.091E+0	7.756E+0
-1.005E-1	4.126E+0	7.867E+0
-9.242E-2	4.146E+0	7.906E+0
-9.566E-2	4.006E+0	7.795E+0
-9.890E-2	4.081E+0	7.987E+0
-1.005E-1	4.042E+0	7.870E+0
-9.404E-2	4.143E+0	7.863E+0
-9.566E-2	4.036E+0	7.844E+0
-9.728E-2	4.074E+0	7.737E+0
-9.566E-2	4.006E+0	7.808E+0
-9.242E-2	4.097E+0	7.776E+0
-9.566E-2	4.042E+0	7.831E+0
-1.021E-1	4.071E+0	7.902E+0
-9.728E-2	4.081E+0	7.766E+0
-9.404E-2	4.032E+0	7.896E+0
-9.728E-2	4.039E+0	7.841E+0
-9.890E-2	4.097E+0	7.792E+0
-9.566E-2	4.104E+0	7.883E+0
-9.404E-2	4.010E+0	7.883E+0
-9.728E-2	3.984E+0	7.876E+0
-9.728E-2	4.107E+0	7.811E+0
-9.728E-2	4.084E+0	7.841E+0
-9.566E-2	4.133E+0	7.948E+0
-9.728E-2	4.032E+0	7.792E+0
-1.005E-1	4.146E+0	8.019E+0
-9.566E-2	4.023E+0	7.928E+0
-9.566E-2	4.104E+0	7.824E+0
-9.890E-2	4.100E+0	7.792E+0
-9.890E-2	4.026E+0	7.740E+0
-9.566E-2	4.087E+0	7.850E+0
-9.566E-2	4.139E+0	7.847E+0
-9.404E-2	4.010E+0	7.841E+0
-9.890E-2	3.984E+0	7.893E+0
-9.566E-2	4.136E+0	7.844E+0
-9.242E-2	4.071E+0	7.893E+0
-9.566E-2	3.951E+0	7.786E+0
-9.728E-2	4.126E+0	7.773E+0
-9.566E-2	4.045E+0	7.912E+0
-9.404E-2	4.133E+0	7.808E+0
-9.566E-2	4.146E+0	7.795E+0
-1.005E-1	4.036E+0	7.932E+0
-9.728E-2	4.094E+0	7.750E+0
-9.404E-2	4.036E+0	7.915E+0
-9.728E-2	4.042E+0	7.906E+0
-9.728E-2	4.026E+0	7.919E+0
-9.404E-2	4.136E+0	7.789E+0
-9.404E-2	4.055E+0	7.847E+0
-9.728E-2	4.032E+0	7.880E+0
-9.890E-2	4.133E+0	7.844E+0
-9.890E-2	4.013E+0	7.883E+0
-9.728E-2	4.029E+0	7.863E+0
-9.404E-2	4.065E+0	7.860E+0
-9.566E-2	4.074E+0	7.880E+0
-9.404E-2	4.039E+0	7.867E+0
-9.728E-2	4.074E+0	7.922E+0
-9.566E-2	4.029E+0	7.915E+0
-1.005E-1	4.065E+0	7.824E+0
-9.566E-2	4.087E+0	7.990E+0
-9.566E-2	4.049E+0	7.847E+0
-9.566E-2	4.052E+0	7.912E+0
-9.728E-2	4.074E+0	7.873E+0
-9.566E-2	4.039E+0	7.818E+0
-9.566E-2	4.026E+0	7.883E+0
-9.566E-2	4.074E+0	7.727E+0
-9.728E-2	4.113E+0	7.889E+0
-9.728E-2	4.152E+0	7.789E+0
-9.404E-2	4.084E+0	7.863E+0
-9.404E-2	4.045E+0	7.932E+0
-9.890E-2	4.078E+0	7.961E+0
-9.890E-2	4.084E+0	7.896E+0
-9.566E-2	4.006E+0	7.766E+0
-9.728E-2	4.143E+0	7.876E+0
-9.566E-2	3.990E+0	7.964E+0
-9.566E-2	4.065E+0	7.727E+0
-9.242E-2	4.081E+0	7.854E+0
-9.728E-2	4.036E+0	7.821E+0
-9.890E-2	4.068E+0	7.837E+0
-9.728E-2	4.036E+0	7.860E+0
-9.566E-2	3.990E+0	7.740E+0
-9.404E-2	4.013E+0	7.841E+0
-9.728E-2	4.152E+0	7.860E+0
-9.728E-2	4.061E+0	7.824E+0
-9.404E-2	4.036E+0	7.837E+0
-9.404E-2	4.061E+0	7.954E+0
-1.005E-1	4.074E+0	7.828E+0
-9.728E-2	4.010E+0	7.821E+0
-9.242E-2	4.110E+0	7.860E+0
-9.890E-2	4.123E+0	7.734E+0
-9.728E-2	4.052E+0	7.886E+0
-9.404E-2	4.117E+0	7.867E+0
-9.566E-2	4.074E+0	7.818E+0
-9.566E-2	4.074E+0	7.717E+0
-9.890E-2	4.091E+0	7.886E+0
-9.728E-2	4.061E+0	7.760E+0
-9.404E-2	3.971E+0	7.847E+0
-9.404E-2	4.000E+0	7.919E+0
-9.890E-2	4.074E+0	7.834E+0
-9.728E-2	4.159E+0	7.847E+0
-9.404E-2	4.078E+0	7.857E+0
-9.728E-2	4.194E+0	7.909E+0
-9.728E-2	4.042E+0	7.957E+0
-9.890E-2	4.052E+0	7.724E+0
-9.242E-2	4.023E+0	7.857E+0
-9.566E-2	4.071E+0	7.831E+0
-9.728E-2	4.130E+0	7.886E+0
-9.728E-2	4.039E+0	7.863E+0
-9.242E-2	4.146E+0	7.889E+0
-9.404E-2	3.977E+0	7.831E+0
-9.566E-2	4.097E+0	7.828E+0
-9.404E-2	4.169E+0	7.912E+0
-9.404E-2	4.074E+0	7.808E+0
-9.728E-2	4.107E+0	7.828E+0
-9.728E-2	4.052E+0	7.915E+0
-9.566E-2	4.006E+0	7.837E+0
-9.242E-2	4.052E+0	7.811E+0
-9.566E-2	4.081E+0	7.860E+0
-9.890E-2	4.042E+0	7.860E+0
-9.890E-2	4.123E+0	7.880E+0
-9.242E-2	4.081E+0	7.902E+0
-9.728E-2	4.049E+0	7.756E+0
-9.890E-2	4.143E+0	7.870E+0
-9.728E-2	4.065E+0	7.776E+0
-9.404E-2	4.152E+0	7.850E+0
-9.566E-2	4.068E+0	7.935E+0
-9.890E-2	4.058E+0	7.990E+0
-9.728E-2	4.117E+0	7.811E+0
-9.404E-2	4.113E+0	7.870E+0
-9.404E-2	4.120E+0	7.834E+0
-1.005E-1	4.117E+0	7.834E+0
-9.566E-2	4.107E+0	7.948E+0
-9.404E-2	4.052E+0	7.867E+0
-9.728E-2	4.055E+0	7.850E+0
-9.728E-2	3.984E+0	7.815E+0
-9.728E-2	4.058E+0	7.776E+0
-9.242E-2	4.052E+0	7.828E+0
-9.404E-2	4.013E+0	7.873E+0
-9.728E-2	4.094E+0	7.828E+0
-9.566E-2	4.149E+0	7.779E+0
-9.404E-2	4.100E+0	7.860E+0
-9.566E-2	4.065E+0	7.805E+0
-9.728E-2	4.084E+0	7.922E+0
-9.404E-2	4.055E+0	7.928E+0
-9.079E-2	3.993E+0	7.753E+0
-9.566E-2	4.081E+0	7.867E+0
-9.890E-2	4.087E+0	7.980E+0
-9.404E-2	4.117E+0	7.925E+0
-9.079E-2	4.065E+0	7.925E+0
-9.728E-2	4.023E+0	7.970E+0
-9.566E-2	4.126E+0	7.818E+0
-9.404E-2	4.006E+0	7.815E+0
-9.242E-2	4.126E+0	7.841E+0
-9.728E-2	4.058E+0	7.977E+0
-9.728E-2	4.052E+0	7.860E+0
-9.404E-2	4.068E+0	7.899E+0
-9.242E-2	4.049E+0	7.948E+0
-9.728E-2	4.087E+0	7.902E+0
-9.566E-2	4.159E+0	7.834E+0
-9.404E-2	4.107E+0	7.854E+0
-9.242E-2	4.097E+0	7.837E+0
-9.566E-2	4.049E+0	7.776E+0
-9.890E-2	4.032E+0	7.850E+0
-9.566E-2	4.052E+0	7.867E+0
-9.566E-2	4.049E+0	7.886E+0
-9.566E-2	4.055E+0	7.867E+0
-9.890E-2	4.058E+0	7.834E+0
-9.566E-2	4.087E+0	7.909E+0
-9.242E-2	4.052E+0	7.766E+0
-9.728E-2	4.061E+0	7.886E+0
-9.728E-2	4.143E+0	7.961E+0
-9.566E-2	4.074E+0	7.938E+0
-9.404E-2	4.123E+0	7.821E+0
-9.566E-2	4.068E+0	7.815E+0
-1.005E-1	4.058E+0	7.883E+0
-9.404E-2	4.058E+0	7.763E+0
-9.242E-2	4.107E+0	7.948E+0
-9.566E-2	4.120E+0	7.876E+0
-9.890E-2	4.126E+0	7.760E+0
-9.404E-2	4.084E+0	7.834E+0
-9.404E-2	4.068E+0	7.922E+0
-9.566E-2	4.159E+0	7.818E+0
-9.890E-2	4.065E+0	7.902E+0
-9.728E-2	3.987E+0	7.792E+0
-9.404E-2	4.049E+0	7.782E+0
-9.404E-2	4.081E+0	7.831E+0
-1.005E-1	4.139E+0	7.799E+0
-9.566E-2	4.000E+0	7.886E+0
-9.242E-2	4.039E+0	7.844E+0
-9.404E-2	4.013E+0	7.922E+0
-9.566E-2	4.006E+0	7.873E+0
-9.404E-2	4.065E+0	7.799E+0
-9.566E-2	4.087E+0	7.902E+0
-9.566E-2	4.036E+0	7.743E+0
-9.890E-2	4.003E+0	7.925E+0
-9.404E-2	4.036E+0	7.977E+0
-9.404E-2	4.104E+0	7.944E+0
-9.566E-2	4.139E+0	7.867E+0
-9.890E-2	4.010E+0	7.867E+0
-9.566E-2	4.091E+0	7.896E+0
-9.242E-2	4.097E+0	7.912E+0
-9.079E-2	4.049E+0	7.779E+0
-9.728E-2	4.156E+0	7.821E+0
-9.566E-2	4.100E+0	7.782E+0
-9.079E-2	4.081E+0	7.815E+0
-9.566E-2	4.074E+0	7.850E+0
-9.890E-2	4.065E+0	7.873E+0
-9.404E-2	4.071E+0	7.880E+0
-9.566E-2	4.087E+0	7.902E+0
-9.404E-2	4.120E+0	7.818E+0
-9.728E-2	4.065E+0	7.857E+0
-9.242E-2	4.068E+0	7.792E+0
-9.404E-2	4.117E+0	7.951E+0
-9.566E-2	4.126E+0	7.932E+0
-9.890E-2	4.019E+0	7.811E+0
-9.404E-2	4.061E+0	7.857E+0
-9.566E-2	4.097E+0	7.841E+0
-9.890E-2	4.019E+0	7.815E+0
-9.566E-2	3.990E+0	7.951E+0
-9.566E-2	3.980E+0	7.941E+0
-9.404E-2	4.058E+0	7.844E+0
-9.404E-2	4.026E+0	7.795E+0
-1.005E-1	4.094E+0	7.782E+0
-9.728E-2	4.042E+0	7.756E+0
-9.242E-2	4.175E+0	7.854E+0
-9.728E-2	4.113E+0	7.893E+0
-9.890E-2	4.029E+0	7.776E+0
-9.728E-2	4.178E+0	7.821E+0
-9.566E-2	4.110E+0	7.756E+0
-9.404E-2	4.110E+0	7.847E+0
-9.890E-2	4.061E+0	7.912E+0
-9.566E-2	4.117E+0	7.834E+0
-9.404E-2	4.139E+0	7.824E+0
-9.728E-2	4.026E+0	7.880E+0
-9.566E-2	4.110E+0	7.970E+0
-9.566E-2	4.049E+0	7.847E+0
-9.404E-2	4.078E+0	7.799E+0
-9.728E-2	4.019E+0	7.932E+0
-9.566E-2	4.055E+0	7.919E+0
-9.566E-2	4.130E+0	7.941E+0
-9.242E-2	4.078E+0	7.717E+0
-9.728E-2	4.049E+0	8.006E+0
-9.728E-2	4.068E+0	7.857E+0
-9.728E-2	4.087E+0	7.808E+0
-9.566E-2	4.026E+0	7.811E+0
-9.728E-2	4.029E+0	7.922E+0
-9.890E-2	4.049E+0	7.786E+0
-9.404E-2	4.087E+0	7.730E+0
-9.404E-2	4.049E+0	7.860E+0
-9.890E-2	4.162E+0	7.896E+0
-9.728E-2	4.100E+0	7.896E+0
-9.404E-2	4.091E+0	7.935E+0
-9.242E-2	4.175E+0	7.740E+0
-9.404E-2	4.058E+0	7.808E+0
-9.566E-2	4.156E+0	7.883E+0
-9.404E-2	4.084E+0	7.766E+0
-9.404E-2	4.000E+0	7.935E+0
-9.728E-2	4.029E+0	7.906E+0
-9.728E-2	4.149E+0	7.889E+0
-9.566E-2	4.100E+0	7.811E+0
-9.566E-2	4.159E+0	7.954E+0
-9.404E-2	4.023E+0	7.902E+0
-9.890E-2	4.065E+0	7.756E+0
-9.242E-2	4.074E+0	7.932E+0
-9.566E-2	4.039E+0	7.821E+0
-9.566E-2	4.091E+0	7.915E+0
-9.890E-2	4.049E+0	7.889E+0
-9.566E-2	4.078E+0	7.824E+0
-9.566E-2	4.084E+0	7.922E+0
-9.728E-2	4.078E+0	7.948E+0
-9.890E-2	4.081E+0	7.776E+0
-9.404E-2	4.130E+0	7.821E+0
-9.404E-2	4.055E+0	7.818E+0
-9.728E-2	4.084E+0	7.886E+0
-9.890E-2	4.016E+0	7.886E+0
-9.404E-2	4.081E+0	7.799E+0
-9.728E-2	4.087E+0	7.867E+0
-9.404E-2	4.036E+0	7.899E+0
-9.728E-2	4.061E+0	7.789E+0
-9.566E-2	4.117E+0	7.954E+0
-9.242E-2	4.078E+0	7.802E+0
-9.404E-2	4.100E+0	7.782E+0
-9.890E-2	4.026E+0	7.974E+0
-9.404E-2	4.094E+0	7.844E+0
-9.566E-2	4.136E+0	7.860E+0
-9.566E-2	4.019E+0	7.893E+0
-9.890E-2	4.055E+0	8.003E+0
-9.242E-2	4.042E+0	7.837E+0
-9.079E-2	4.039E+0	7.782E+0
-9.566E-2	4.061E+0	7.834E+0
-9.728E-2	4.078E+0	7.841E+0
-9.890E-2	4.019E+0	7.880E+0
-9.566E-2	4.133E+0	7.876E+0
-9.566E-2	4.094E+0	7.873E+0
-9.728E-2	4.130E+0	7.899E+0
-9.404E-2	4.130E+0	7.873E+0
-9.404E-2	4.023E+0	7.847E+0
-9.566E-2	4.065E+0	7.870E+0
-9.566E-2	4.146E+0	7.591E+0
-9.242E-2	4.165E+0	7.799E+0
-9.404E-2	4.068E+0	7.763E+0
-9.728E-2	4.113E+0	7.743E+0
-9.728E-2	4.045E+0	7.902E+0
-9.404E-2	3.984E+0	7.841E+0
-9.242E-2	4.045E+0	7.821E+0
-9.242E-2	4.091E+0	7.867E+0
-9.566E-2	4.120E+0	7.889E+0
-9.566E-2	4.045E+0	7.834E+0
-9.566E-2	4.058E+0	7.899E+0
-9.242E-2	3.964E+0	7.870E+0
-9.890E-2	4.091E+0	7.750E+0
-9.566E-2	4.013E+0	7.828E+0
-9.404E-2	4.091E+0	7.857E+0
-9.566E-2	4.074E+0	7.899E+0
-9.890E-2	4.049E+0	7.941E+0
-9.566E-2	4.175E+0	7.750E+0
-9.242E-2	4.071E+0	7.886E+0
-9.566E-2	4.156E+0	7.805E+0
-9.890E-2	4.110E+0	7.821E+0
-9.404E-2	4.081E+0	7.860E+0
-9.242E-2	4.019E+0	7.682E+0
-9.890E-2	4.188E+0	7.841E+0
-9.728E-2	4.013E+0	7.815E+0
-9.566E-2	4.097E+0	8.016E+0
-9.404E-2	4.065E+0	7.883E+0
-9.728E-2	4.036E+0	7.876E+0
-9.890E-2	4.003E+0	7.870E+0
-9.566E-2	4.039E+0	7.824E+0
-9.404E-2	4.107E+0	7.867E+0
-9.404E-2	4.065E+0	7.860E+0
-9.890E-2	4.013E+0	7.782E+0
-9.404E-2	4.126E+0	7.889E+0
-9.242E-2	4.045E+0	7.951E+0
-9.404E-2	4.003E+0	7.824E+0
-9.728E-2	4.078E+0	7.708E+0
-9.566E-2	4.078E+0	7.831E+0
-9.242E-2	4.110E+0	7.896E+0
-9.566E-2	4.104E+0	7.919E+0
-9.404E-2	4.023E+0	7.932E+0
-9.566E-2	4.087E+0	7.760E+0
-9.404E-2	4.113E+0	7.893E+0
-9.404E-2	4.091E+0	7.831E+0
-9.890E-2	4.071E+0	7.893E+0
-9.566E-2	4.130E+0	7.824E+0
-9.728E-2	4.052E+0	7.863E+0
-9.890E-2	4.071E+0	7.928E+0
-9.890E-2	4.029E+0	7.870E+0
-9.566E-2	3.958E+0	7.818E+0
-9.404E-2	4.065E+0	7.776E+0
-9.890E-2	4.117E+0	7.786E+0
-9.728E-2	4.049E+0	7.948E+0
-9.728E-2	3.997E+0	7.893E+0
-9.566E-2	4.133E+0	7.815E+0
-9.728E-2	4.065E+0	7.808E+0
-9.890E-2	4.036E+0	7.867E+0
-9.242E-2	4.016E+0	7.747E+0
-9.404E-2	4.042E+0	7.935E+0
-9.404E-2	4.036E+0	7.831E+0
-9.566E-2	4.120E+0	7.902E+0
-9.404E-2	4.049E+0	7.896E+0
-9.566E-2	4.097E+0	7.961E+0
-9.728E-2	4.110E+0	7.808E+0
-9.890E-2	4.084E+0	7.893E+0
-9.242E-2	4.068E+0	7.876E+0
-9.242E-2	4.065E+0	7.883E+0
-9.242E-2	4.078E+0	7.932E+0
-9.890E-2	4.061E+0	7.860E+0
-9.404E-2	4.149E+0	7.880E+0
-9.404E-2	4.032E+0	7.815E+0
-9.404E-2	4.136E+0	7.743E+0
-9.566E-2	4.104E+0	7.811E+0
-9.404E-2	4.087E+0	7.711E+0
-9.566E-2	4.061E+0	7.818E+0
-9.566E-2	4.061E+0	7.854E+0
-9.566E-2	4.065E+0	7.932E+0
-9.404E-2	4.091E+0	7.808E+0
-9.566E-2	4.023E+0	7.821E+0
-9.890E-2	4.084E+0	7.983E+0
-9.728E-2	4.097E+0	7.912E+0
-9.728E-2	4.100E+0	7.760E+0
-9.242E-2	4.107E+0	7.925E+0
-9.404E-2	4.113E+0	7.841E+0
-9.890E-2	4.036E+0	7.821E+0
-9.566E-2	4.097E+0	7.860E+0
-9.566E-2	4.061E+0	7.786E+0
-9.566E-2	4.104E+0	7.867E+0
-9.566E-2	3.997E+0	7.886E+0
-9.404E-2	4.110E+0	7.863E+0
-9.728E-2	4.081E+0	7.860E+0
-9.728E-2	4.052E+0	7.766E+0
-1.005E-1	3.993E+0	7.886E+0
-9.566E-2	4.107E+0	7.925E+0
-9.242E-2	4.074E+0	7.824E+0
-9.404E-2	4.074E+0	7.795E+0
-9.728E-2	4.091E+0	7.893E+0
-9.566E-2	4.149E+0	7.883E+0
-9.242E-2	4.087E+0	7.889E+0
-9.728E-2	4.055E+0	7.834E+0
-9.890E-2	4.045E+0	7.837E+0
-9.566E-2	4.071E+0	7.786E+0
-9.404E-2	4.094E+0	7.925E+0
-9.404E-2	4.006E+0	7.873E+0
-1.005E-1	4.091E+0	7.974E+0
-9.566E-2	4.026E+0	7.876E+0
-9.566E-2	3.916E+0	7.831E+0
-9.404E-2	4.091E+0	7.970E+0
-9.728E-2	4.061E+0	7.831E+0
-9.404E-2	4.068E+0	7.915E+0
-9.242E-2	4.185E+0	7.883E+0
-9.566E-2	4.133E+0	7.837E+0
-9.404E-2	4.126E+0	7.867E+0
-9.242E-2	4.045E+0	7.782E+0
-9.728E-2	4.019E+0	7.841E+0
-9.566E-2	4.110E+0	7.792E+0
-9.566E-2	4.097E+0	7.925E+0
-9.242E-2	4.081E+0	7.857E+0
-9.566E-2	4.104E+0	7.824E+0
-9.728E-2	4.110E+0	7.828E+0
-9.728E-2	4.156E+0	7.766E+0
-9.404E-2	4.052E+0	7.850E+0
-9.079E-2	4.019E+0	7.756E+0
-9.728E-2	4.126E+0	7.740E+0
-9.890E-2	4.045E+0	7.857E+0
-9.566E-2	4.097E+0	7.951E+0
-9.242E-2	4.071E+0	7.970E+0
-9.566E-2	4.126E+0	7.893E+0
-9.728E-2	4.055E+0	7.841E+0
-9.566E-2	4.068E+0	7.811E+0
-9.242E-2	4.019E+0	7.902E+0
-9.728E-2	4.139E+0	7.883E+0
-9.890E-2	4.049E+0	7.954E+0
-9.404E-2	4.039E+0	7.863E+0
-9.728E-2	4.182E+0	7.867E+0
-9.728E-2	4.149E+0	7.957E+0
-9.728E-2	4.042E+0	7.818E+0
-9.566E-2	4.123E+0	7.815E+0
-9.404E-2	4.065E+0	7.880E+0
-9.566E-2	4.091E+0	7.844E+0
-9.728E-2	4.058E+0	7.954E+0
-9.566E-2	4.068E+0	7.834E+0
-9.404E-2	4.139E+0	7.919E+0
-9.566E-2	4.136E+0	7.915E+0
-9.566E-2	4.010E+0	7.844E+0
-9.242E-2	4.123E+0	7.922E+0
-9.079E-2	4.078E+0	7.805E+0
-9.566E-2	4.019E+0	7.799E+0
-9.728E-2	4.110E+0	7.818E+0
-9.566E-2	4.039E+0	7.860E+0
[truncated: 93,953 more rows]
