# Supplementary material for: Improved ANAP incorporation and VCF analysis reveal details of P2X7 current facilitation and a limited conformational interplay between ATP binding and the intracellular ballast domain
Source: eLife. 2023 Jan 4;12:e82479. doi: 10.7554/eLife.82479 (PMC9859053; doi:10.7554/eLife.82479)
Supplement: Figure 3—figure supplement 3—source data 2. [file elife-82479-fig3-figsupp3-data2.zip › Figure-3_figure-supplement-3_source-data-2/DeltaCys-constructs/l07/13.csv]

-6.196E-1	3.105E+0	6.384E+0
-6.196E-1	3.153E+0	6.494E+0
-6.244E-1	3.163E+0	6.494E+0
-6.196E-1	3.124E+0	6.365E+0
-6.147E-1	3.169E+0	6.420E+0
-6.196E-1	3.105E+0	6.472E+0
-6.228E-1	3.121E+0	6.426E+0
-6.196E-1	3.163E+0	6.449E+0
-6.163E-1	3.124E+0	6.459E+0
-6.163E-1	3.173E+0	6.423E+0
-6.212E-1	3.182E+0	6.397E+0
-6.212E-1	3.140E+0	6.332E+0
-6.147E-1	3.075E+0	6.462E+0
-6.196E-1	3.118E+0	6.384E+0
-6.244E-1	3.092E+0	6.400E+0
-6.196E-1	3.153E+0	6.417E+0
-6.163E-1	3.092E+0	6.404E+0
-6.196E-1	3.137E+0	6.472E+0
-6.228E-1	3.143E+0	6.417E+0
-6.212E-1	3.186E+0	6.488E+0
-6.147E-1	3.169E+0	6.423E+0
-6.179E-1	3.121E+0	6.504E+0
-6.212E-1	3.163E+0	6.537E+0
-6.196E-1	3.082E+0	6.420E+0
-6.147E-1	3.098E+0	6.400E+0
-6.244E-1	3.192E+0	6.394E+0
-6.212E-1	3.163E+0	6.452E+0
-6.196E-1	3.105E+0	6.365E+0
-6.131E-1	3.153E+0	6.478E+0
-6.196E-1	3.127E+0	6.420E+0
-6.228E-1	3.127E+0	6.481E+0
-6.196E-1	3.098E+0	6.478E+0
-6.147E-1	3.046E+0	6.426E+0
-6.179E-1	3.130E+0	6.348E+0
-6.228E-1	3.202E+0	6.387E+0
-6.212E-1	3.124E+0	6.468E+0
-6.147E-1	3.101E+0	6.475E+0
-6.196E-1	3.153E+0	6.465E+0
-6.212E-1	3.189E+0	6.417E+0
-6.196E-1	3.127E+0	6.378E+0
-6.147E-1	3.205E+0	6.478E+0
-6.196E-1	3.169E+0	6.488E+0
-6.196E-1	3.156E+0	6.468E+0
-6.228E-1	3.114E+0	6.303E+0
-6.131E-1	3.221E+0	6.456E+0
-6.212E-1	3.182E+0	6.524E+0
-6.228E-1	3.108E+0	6.485E+0
-6.196E-1	3.186E+0	6.491E+0
-6.163E-1	3.153E+0	6.465E+0
-6.196E-1	3.127E+0	6.563E+0
-6.212E-1	3.075E+0	6.352E+0
-6.212E-1	3.156E+0	6.456E+0
-6.147E-1	3.215E+0	6.371E+0
-6.212E-1	3.053E+0	6.423E+0
-6.244E-1	3.114E+0	6.423E+0
-6.196E-1	3.163E+0	6.436E+0
-6.131E-1	3.108E+0	6.527E+0
-6.212E-1	3.156E+0	6.475E+0
-6.212E-1	3.118E+0	6.449E+0
-6.212E-1	3.101E+0	6.446E+0
-6.147E-1	3.082E+0	6.319E+0
-6.212E-1	3.143E+0	6.407E+0
-6.196E-1	3.118E+0	6.326E+0
-6.196E-1	3.140E+0	6.391E+0
-6.163E-1	3.124E+0	6.293E+0
-6.196E-1	3.114E+0	6.456E+0
-6.228E-1	3.176E+0	6.452E+0
-6.212E-1	3.215E+0	6.569E+0
-6.131E-1	3.130E+0	6.290E+0
-6.196E-1	3.173E+0	6.582E+0
-6.244E-1	3.121E+0	6.430E+0
-6.228E-1	3.163E+0	6.404E+0
-6.163E-1	3.101E+0	6.391E+0
-6.179E-1	3.137E+0	6.381E+0
-6.196E-1	3.134E+0	6.511E+0
-6.228E-1	3.153E+0	6.368E+0
-6.163E-1	3.140E+0	6.430E+0
-6.196E-1	3.127E+0	6.511E+0
-6.244E-1	3.221E+0	6.462E+0
-6.212E-1	3.140E+0	6.426E+0
-6.196E-1	3.153E+0	6.332E+0
-6.196E-1	3.134E+0	6.384E+0
-6.228E-1	3.192E+0	6.439E+0
-6.228E-1	3.160E+0	6.423E+0
-6.163E-1	3.121E+0	6.423E+0
-6.196E-1	3.153E+0	6.488E+0
-6.212E-1	3.095E+0	6.436E+0
-6.196E-1	3.130E+0	6.468E+0
-6.147E-1	3.092E+0	6.420E+0
-6.163E-1	3.085E+0	6.397E+0
-6.260E-1	3.105E+0	6.371E+0
-6.179E-1	3.121E+0	6.446E+0
-6.163E-1	3.098E+0	6.400E+0
-6.179E-1	3.111E+0	6.345E+0
-6.244E-1	3.121E+0	6.462E+0
-6.179E-1	3.134E+0	6.387E+0
-6.163E-1	3.095E+0	6.423E+0
-6.179E-1	3.137E+0	6.413E+0
-6.260E-1	3.150E+0	6.423E+0
-6.196E-1	3.186E+0	6.491E+0
-6.163E-1	3.075E+0	6.410E+0
-6.196E-1	3.059E+0	6.459E+0
-6.228E-1	3.121E+0	6.371E+0
-6.212E-1	3.092E+0	6.462E+0
-6.147E-1	3.166E+0	6.430E+0
-6.163E-1	3.101E+0	6.426E+0
-6.228E-1	3.140E+0	6.381E+0
-6.196E-1	3.212E+0	6.446E+0
-6.163E-1	3.202E+0	6.387E+0
-6.179E-1	3.082E+0	6.332E+0
-6.260E-1	3.147E+0	6.417E+0
-6.179E-1	3.118E+0	6.436E+0
-6.196E-1	3.098E+0	6.443E+0
-6.147E-1	3.092E+0	6.452E+0
-6.244E-1	3.118E+0	6.348E+0
-6.163E-1	3.092E+0	6.430E+0
-6.147E-1	3.121E+0	6.485E+0
-6.179E-1	3.066E+0	6.358E+0
-6.244E-1	3.088E+0	6.488E+0
-6.196E-1	3.105E+0	6.410E+0
-6.179E-1	3.137E+0	6.420E+0
-6.147E-1	3.182E+0	6.472E+0
-6.244E-1	3.101E+0	6.559E+0
-6.196E-1	3.173E+0	6.426E+0
-6.179E-1	3.150E+0	6.407E+0
-6.163E-1	3.121E+0	6.371E+0
-6.228E-1	3.186E+0	6.381E+0
-6.179E-1	3.137E+0	6.488E+0
-6.163E-1	3.218E+0	6.459E+0
-6.147E-1	3.192E+0	6.335E+0
-6.244E-1	3.153E+0	6.446E+0
-6.179E-1	3.143E+0	6.462E+0
-6.163E-1	3.160E+0	6.485E+0
-6.179E-1	3.169E+0	6.507E+0
-6.228E-1	3.130E+0	6.400E+0
-6.196E-1	3.108E+0	6.426E+0
-6.196E-1	3.156E+0	6.452E+0
-6.179E-1	3.156E+0	6.504E+0
-6.244E-1	3.118E+0	6.449E+0
-6.212E-1	3.098E+0	6.420E+0
-6.147E-1	3.143E+0	6.507E+0
-6.163E-1	3.182E+0	6.592E+0
-6.228E-1	3.160E+0	6.494E+0
-6.212E-1	3.173E+0	6.481E+0
-6.163E-1	3.127E+0	6.475E+0
-6.179E-1	3.114E+0	6.430E+0
-6.244E-1	3.066E+0	6.494E+0
-6.179E-1	3.124E+0	6.433E+0
-6.179E-1	3.208E+0	6.481E+0
-6.163E-1	3.137E+0	6.494E+0
-6.244E-1	3.199E+0	6.433E+0
-6.196E-1	3.118E+0	6.530E+0
-6.163E-1	3.121E+0	6.446E+0
-6.196E-1	3.049E+0	6.339E+0
-6.212E-1	3.105E+0	6.475E+0
-6.179E-1	3.124E+0	6.589E+0
-6.147E-1	3.079E+0	6.426E+0
-6.179E-1	3.140E+0	6.491E+0
-6.260E-1	3.118E+0	6.413E+0
-6.196E-1	3.195E+0	6.550E+0
-6.179E-1	3.241E+0	6.478E+0
-6.163E-1	3.150E+0	6.504E+0
-6.228E-1	3.140E+0	6.374E+0
-6.196E-1	3.059E+0	6.527E+0
-6.179E-1	3.215E+0	6.511E+0
-6.147E-1	3.147E+0	6.456E+0
-6.228E-1	3.163E+0	6.420E+0
-6.196E-1	3.160E+0	6.485E+0
-6.147E-1	3.137E+0	6.433E+0
-6.179E-1	3.137E+0	6.524E+0
-6.228E-1	3.108E+0	6.345E+0
-6.196E-1	3.179E+0	6.462E+0
-6.163E-1	3.160E+0	6.316E+0
-6.163E-1	3.066E+0	6.456E+0
-6.228E-1	3.147E+0	6.468E+0
-6.212E-1	3.176E+0	6.413E+0
-6.179E-1	3.101E+0	6.501E+0
-6.147E-1	3.101E+0	6.387E+0
-6.244E-1	3.160E+0	6.491E+0
-6.228E-1	3.147E+0	6.423E+0
-6.147E-1	3.105E+0	6.481E+0
-6.163E-1	3.140E+0	6.436E+0
-6.212E-1	3.092E+0	6.394E+0
-6.196E-1	3.176E+0	6.527E+0
-6.163E-1	3.176E+0	6.417E+0
-6.163E-1	3.137E+0	6.397E+0
-6.228E-1	3.111E+0	6.468E+0
-6.179E-1	3.192E+0	6.329E+0
-6.163E-1	3.160E+0	6.423E+0
-6.163E-1	3.092E+0	6.426E+0
-6.196E-1	3.130E+0	6.287E+0
-6.196E-1	3.092E+0	6.481E+0
-6.163E-1	3.163E+0	6.413E+0
-6.196E-1	3.182E+0	6.410E+0
-6.212E-1	3.143E+0	6.462E+0
-6.212E-1	3.101E+0	6.352E+0
-6.147E-1	3.182E+0	6.488E+0
-6.179E-1	3.153E+0	6.433E+0
-6.244E-1	3.137E+0	6.491E+0
-6.196E-1	3.127E+0	6.465E+0
-6.179E-1	3.101E+0	6.485E+0
-6.179E-1	3.182E+0	6.430E+0
-6.228E-1	3.137E+0	6.511E+0
-6.196E-1	3.150E+0	6.543E+0
-6.163E-1	3.082E+0	6.443E+0
-6.196E-1	3.072E+0	6.462E+0
-6.244E-1	3.079E+0	6.361E+0
-6.212E-1	3.143E+0	6.310E+0
-6.163E-1	3.082E+0	6.472E+0
-6.179E-1	3.143E+0	6.488E+0
-6.212E-1	3.150E+0	6.439E+0
-6.196E-1	3.176E+0	6.352E+0
-6.147E-1	3.160E+0	6.514E+0
-6.179E-1	3.166E+0	6.404E+0
-6.196E-1	3.160E+0	6.517E+0
-6.228E-1	3.062E+0	6.540E+0
-6.131E-1	3.156E+0	6.452E+0
-6.196E-1	3.156E+0	6.439E+0
-6.212E-1	3.137E+0	6.407E+0
-6.212E-1	3.101E+0	6.553E+0
-6.163E-1	3.053E+0	6.468E+0
-6.196E-1	3.160E+0	6.439E+0
-6.228E-1	3.179E+0	6.494E+0
-6.196E-1	3.134E+0	6.410E+0
-6.131E-1	3.150E+0	6.423E+0
-6.212E-1	3.143E+0	6.407E+0
-6.228E-1	3.088E+0	6.316E+0
-6.212E-1	3.166E+0	6.430E+0
-6.163E-1	3.121E+0	6.404E+0
-6.163E-1	3.134E+0	6.468E+0
-6.228E-1	3.088E+0	6.397E+0
-6.212E-1	3.105E+0	6.514E+0
-6.131E-1	3.140E+0	6.465E+0
-6.196E-1	3.179E+0	6.345E+0
-6.212E-1	3.238E+0	6.368E+0
-6.228E-1	3.085E+0	6.446E+0
-6.147E-1	3.134E+0	6.459E+0
-6.179E-1	3.160E+0	6.485E+0
-6.212E-1	3.134E+0	6.475E+0
-6.260E-1	3.208E+0	6.566E+0
-6.147E-1	3.088E+0	6.371E+0
-6.228E-1	3.124E+0	6.491E+0
-6.244E-1	3.088E+0	6.381E+0
-6.228E-1	3.166E+0	6.407E+0
-6.147E-1	3.124E+0	6.339E+0
-6.179E-1	3.101E+0	6.488E+0
-6.212E-1	3.130E+0	6.465E+0
-6.228E-1	3.169E+0	6.436E+0
-6.131E-1	3.118E+0	6.371E+0
-6.212E-1	3.134E+0	6.504E+0
-6.228E-1	3.143E+0	6.456E+0
-6.212E-1	3.098E+0	6.494E+0
-6.147E-1	3.153E+0	6.439E+0
-6.196E-1	3.130E+0	6.559E+0
-6.196E-1	3.095E+0	6.400E+0
-6.228E-1	3.114E+0	6.530E+0
-6.163E-1	3.156E+0	6.446E+0
-6.163E-1	3.163E+0	6.446E+0
-6.244E-1	3.127E+0	6.345E+0
-6.228E-1	3.153E+0	6.559E+0
-6.163E-1	3.169E+0	6.481E+0
-6.212E-1	3.140E+0	6.400E+0
-6.228E-1	3.085E+0	6.374E+0
-6.196E-1	3.127E+0	6.514E+0
-6.147E-1	3.127E+0	6.494E+0
-6.179E-1	3.101E+0	6.413E+0
-6.212E-1	3.176E+0	6.413E+0
-6.196E-1	3.166E+0	6.449E+0
-6.163E-1	3.066E+0	6.423E+0
-6.179E-1	3.056E+0	6.449E+0
-6.244E-1	3.092E+0	6.478E+0
-6.196E-1	3.166E+0	6.465E+0
-6.163E-1	3.101E+0	6.468E+0
-6.179E-1	3.186E+0	6.426E+0
-6.228E-1	3.130E+0	6.368E+0
-6.212E-1	3.173E+0	6.481E+0
-6.147E-1	3.088E+0	6.400E+0
-6.163E-1	3.118E+0	6.417E+0
-6.212E-1	3.202E+0	6.352E+0
-6.212E-1	3.108E+0	6.404E+0
-6.163E-1	3.121E+0	6.365E+0
-6.163E-1	3.143E+0	6.498E+0
-6.212E-1	3.130E+0	6.491E+0
-6.196E-1	3.160E+0	6.514E+0
-6.196E-1	3.182E+0	6.436E+0
-6.147E-1	3.114E+0	6.397E+0
-6.244E-1	3.156E+0	6.491E+0
-6.212E-1	3.108E+0	6.378E+0
-6.212E-1	3.169E+0	6.511E+0
-6.131E-1	3.140E+0	6.443E+0
-6.244E-1	3.137E+0	6.468E+0
-6.212E-1	3.075E+0	6.345E+0
-6.179E-1	3.130E+0	6.485E+0
-6.131E-1	3.134E+0	6.430E+0
-6.244E-1	3.098E+0	6.413E+0
-6.163E-1	3.130E+0	6.433E+0
-6.196E-1	3.143E+0	6.433E+0
-6.163E-1	3.156E+0	6.310E+0
-6.244E-1	3.163E+0	6.488E+0
-6.179E-1	3.169E+0	6.488E+0
-6.179E-1	3.202E+0	6.517E+0
-6.147E-1	3.121E+0	6.433E+0
-6.228E-1	3.124E+0	6.384E+0
-6.244E-1	3.140E+0	6.546E+0
-6.163E-1	3.140E+0	6.478E+0
-6.163E-1	3.140E+0	6.410E+0
-6.196E-1	3.092E+0	6.475E+0
-6.212E-1	3.140E+0	6.371E+0
-6.131E-1	3.143E+0	6.456E+0
-6.163E-1	3.176E+0	6.319E+0
-6.228E-1	3.134E+0	6.465E+0
-6.212E-1	3.231E+0	6.417E+0
-6.179E-1	3.166E+0	6.446E+0
-6.147E-1	3.134E+0	6.420E+0
-6.196E-1	3.205E+0	6.413E+0
-6.212E-1	3.163E+0	6.430E+0
-6.163E-1	3.169E+0	6.400E+0
-6.163E-1	3.134E+0	6.514E+0
-6.244E-1	3.160E+0	6.472E+0
-6.196E-1	3.085E+0	6.459E+0
-6.163E-1	3.124E+0	6.410E+0
-6.179E-1	3.179E+0	6.507E+0
-6.196E-1	3.075E+0	6.371E+0
-6.179E-1	3.153E+0	6.413E+0
-6.163E-1	3.130E+0	6.423E+0
-6.147E-1	3.095E+0	6.488E+0
-6.228E-1	3.143E+0	6.488E+0
-6.179E-1	3.147E+0	6.381E+0
-6.163E-1	3.173E+0	6.456E+0
-6.179E-1	3.114E+0	6.387E+0
-6.228E-1	3.127E+0	6.546E+0
-6.228E-1	3.147E+0	6.423E+0
-6.179E-1	3.118E+0	6.589E+0
-6.163E-1	3.111E+0	6.371E+0
-6.196E-1	3.160E+0	6.355E+0
-6.212E-1	3.140E+0	6.410E+0
-6.179E-1	3.114E+0	6.462E+0
-6.179E-1	3.212E+0	6.339E+0
-6.228E-1	3.147E+0	6.397E+0
-6.212E-1	3.134E+0	6.426E+0
-6.147E-1	3.160E+0	6.342E+0
-6.196E-1	3.147E+0	6.439E+0
-6.196E-1	3.118E+0	6.566E+0
-6.212E-1	3.150E+0	6.494E+0
-6.163E-1	3.137E+0	6.456E+0
-6.163E-1	3.134E+0	6.387E+0
-6.228E-1	3.114E+0	6.456E+0
-6.228E-1	3.108E+0	6.452E+0
-6.147E-1	3.156E+0	6.533E+0
-6.179E-1	3.176E+0	6.465E+0
-6.179E-1	3.134E+0	6.443E+0
-6.196E-1	3.105E+0	6.430E+0
-6.196E-1	3.160E+0	6.472E+0
-6.196E-1	3.121E+0	6.572E+0
-6.212E-1	3.147E+0	6.420E+0
-6.212E-1	3.127E+0	6.475E+0
-6.179E-1	3.147E+0	6.462E+0
-6.163E-1	3.189E+0	6.426E+0
-6.212E-1	3.143E+0	6.443E+0
-6.212E-1	3.143E+0	6.446E+0
-6.163E-1	3.075E+0	6.323E+0
-6.196E-1	3.166E+0	6.397E+0
-6.228E-1	3.124E+0	6.436E+0
-6.228E-1	3.085E+0	6.511E+0
-6.163E-1	3.147E+0	6.614E+0
-6.179E-1	3.134E+0	6.352E+0
-6.212E-1	3.098E+0	6.439E+0
-6.212E-1	3.176E+0	6.472E+0
-6.163E-1	3.189E+0	6.433E+0
-6.196E-1	3.199E+0	6.407E+0
-6.212E-1	3.205E+0	6.459E+0
-6.196E-1	3.166E+0	6.446E+0
-6.163E-1	3.153E+0	6.397E+0
-6.179E-1	3.134E+0	6.433E+0
-6.212E-1	3.156E+0	6.527E+0
-6.228E-1	3.137E+0	6.374E+0
-6.163E-1	3.111E+0	6.504E+0
-6.196E-1	3.092E+0	6.569E+0
-6.228E-1	3.095E+0	6.430E+0
-6.212E-1	3.166E+0	6.550E+0
-6.131E-1	3.173E+0	6.407E+0
-6.196E-1	3.134E+0	6.462E+0
-6.179E-1	3.150E+0	6.413E+0
-6.212E-1	3.163E+0	6.452E+0
-6.163E-1	3.098E+0	6.563E+0
-6.179E-1	3.143E+0	6.342E+0
-6.228E-1	3.118E+0	6.374E+0
-6.228E-1	3.166E+0	6.494E+0
-6.147E-1	3.121E+0	6.576E+0
-6.163E-1	3.150E+0	6.400E+0
-6.212E-1	3.199E+0	6.465E+0
-6.212E-1	3.160E+0	6.459E+0
-6.163E-1	3.124E+0	6.446E+0
-6.179E-1	3.179E+0	6.436E+0
-6.212E-1	3.189E+0	6.472E+0
-6.196E-1	3.153E+0	6.488E+0
-6.131E-1	3.118E+0	6.475E+0
-6.163E-1	3.156E+0	6.459E+0
-6.212E-1	3.166E+0	6.485E+0
-6.212E-1	3.153E+0	6.449E+0
-6.179E-1	3.079E+0	6.381E+0
-6.163E-1	3.134E+0	6.501E+0
-6.212E-1	3.150E+0	6.475E+0
-6.228E-1	3.114E+0	6.430E+0
-6.163E-1	3.156E+0	6.504E+0
-6.179E-1	3.166E+0	6.553E+0
-6.212E-1	3.098E+0	6.394E+0
-6.228E-1	3.121E+0	6.537E+0
-6.147E-1	3.130E+0	6.433E+0
-6.163E-1	3.082E+0	6.342E+0
-6.196E-1	3.130E+0	6.468E+0
-6.212E-1	3.182E+0	6.355E+0
-6.163E-1	3.121E+0	6.436E+0
-6.179E-1	3.130E+0	6.394E+0
-6.196E-1	3.105E+0	6.494E+0
-6.212E-1	3.205E+0	6.533E+0
-6.163E-1	3.169E+0	6.504E+0
-6.147E-1	3.121E+0	6.439E+0
-6.228E-1	3.182E+0	6.400E+0
-6.212E-1	3.166E+0	6.443E+0
-6.179E-1	3.153E+0	6.391E+0
-6.196E-1	3.121E+0	6.420E+0
-6.228E-1	3.130E+0	6.436E+0
-6.196E-1	3.140E+0	6.498E+0
-6.131E-1	3.166E+0	6.481E+0
-6.179E-1	3.088E+0	6.498E+0
-6.228E-1	3.105E+0	6.426E+0
-6.212E-1	3.114E+0	6.404E+0
-6.131E-1	3.140E+0	6.459E+0
-6.163E-1	3.130E+0	6.426E+0
-6.228E-1	3.176E+0	6.410E+0
-6.212E-1	3.105E+0	6.456E+0
-6.163E-1	3.160E+0	6.407E+0
-6.179E-1	3.150E+0	6.355E+0
-6.228E-1	3.147E+0	6.313E+0
-6.212E-1	3.111E+0	6.407E+0
-6.131E-1	3.092E+0	6.332E+0
-6.147E-1	3.153E+0	6.456E+0
-6.244E-1	3.127E+0	6.400E+0
-6.196E-1	3.143E+0	6.514E+0
-6.163E-1	3.101E+0	6.449E+0
-6.163E-1	3.143E+0	6.426E+0
-6.228E-1	3.173E+0	6.420E+0
-6.228E-1	3.140E+0	6.420E+0
-6.147E-1	3.215E+0	6.524E+0
-6.179E-1	3.114E+0	6.430E+0
-6.212E-1	3.121E+0	6.381E+0
-6.212E-1	3.150E+0	6.446E+0
-6.163E-1	3.121E+0	6.485E+0
-6.196E-1	3.118E+0	6.498E+0
-6.228E-1	3.082E+0	6.426E+0
-6.212E-1	3.163E+0	6.481E+0
-6.196E-1	3.182E+0	6.430E+0
-6.163E-1	3.121E+0	6.488E+0
-6.228E-1	3.118E+0	6.462E+0
-6.212E-1	3.098E+0	6.420E+0
-6.131E-1	3.111E+0	6.449E+0
-6.179E-1	3.124E+0	6.498E+0
-6.228E-1	3.101E+0	6.465E+0
-6.244E-1	3.108E+0	6.381E+0
-6.179E-1	3.182E+0	6.459E+0
-6.163E-1	3.108E+0	6.462E+0
-6.244E-1	3.121E+0	6.417E+0
-6.212E-1	3.179E+0	6.462E+0
-6.163E-1	3.208E+0	6.472E+0
-6.147E-1	3.101E+0	6.517E+0
-6.244E-1	3.160E+0	6.494E+0
-6.228E-1	3.156E+0	6.439E+0
-6.196E-1	3.225E+0	6.465E+0
-6.147E-1	3.088E+0	6.384E+0
-6.212E-1	3.173E+0	6.426E+0
-6.179E-1	3.062E+0	6.400E+0
-6.179E-1	3.147E+0	6.426E+0
-6.179E-1	3.150E+0	6.348E+0
-6.228E-1	3.143E+0	6.530E+0
-6.228E-1	3.118E+0	6.511E+0
-6.179E-1	3.118E+0	6.520E+0
-6.163E-1	3.160E+0	6.404E+0
-6.228E-1	3.114E+0	6.391E+0
-6.228E-1	3.111E+0	6.378E+0
-6.163E-1	3.218E+0	6.465E+0
-6.147E-1	3.127E+0	6.436E+0
-6.228E-1	3.153E+0	6.498E+0
-6.196E-1	3.105E+0	6.381E+0
-6.163E-1	3.150E+0	6.527E+0
-6.131E-1	3.137E+0	6.540E+0
-6.244E-1	3.189E+0	6.576E+0
-6.163E-1	3.114E+0	6.443E+0
-6.196E-1	3.079E+0	6.430E+0
-6.131E-1	3.195E+0	6.355E+0
-6.212E-1	3.105E+0	6.394E+0
-6.179E-1	3.140E+0	6.446E+0
-6.196E-1	3.186E+0	6.400E+0
-6.147E-1	3.121E+0	6.472E+0
-6.196E-1	3.121E+0	6.556E+0
-6.196E-1	3.134E+0	6.410E+0
-6.163E-1	3.195E+0	6.533E+0
-6.163E-1	3.082E+0	6.572E+0
-6.228E-1	3.114E+0	6.472E+0
-6.212E-1	3.053E+0	6.501E+0
-6.147E-1	3.088E+0	6.459E+0
-6.196E-1	3.166E+0	6.332E+0
-6.212E-1	3.160E+0	6.563E+0
-6.212E-1	3.238E+0	6.404E+0
-6.163E-1	3.166E+0	6.540E+0
-6.163E-1	3.014E+0	6.407E+0
-6.228E-1	3.118E+0	6.456E+0
-6.212E-1	3.079E+0	6.381E+0
-6.163E-1	3.169E+0	6.494E+0
-6.163E-1	3.150E+0	6.326E+0
-6.196E-1	3.121E+0	6.387E+0
-6.212E-1	3.147E+0	6.420E+0
-6.163E-1	3.182E+0	6.342E+0
-6.163E-1	3.156E+0	6.426E+0
-6.196E-1	3.192E+0	6.443E+0
-6.212E-1	3.111E+0	6.368E+0
-6.196E-1	3.059E+0	6.439E+0
-6.196E-1	3.189E+0	6.371E+0
-6.179E-1	3.092E+0	6.417E+0
-6.244E-1	3.169E+0	6.462E+0
-6.163E-1	3.202E+0	6.443E+0
-6.163E-1	3.079E+0	6.468E+0
-6.228E-1	3.153E+0	6.446E+0
-6.212E-1	3.182E+0	6.391E+0
-6.147E-1	3.189E+0	6.537E+0
-6.196E-1	3.173E+0	6.387E+0
-6.228E-1	3.140E+0	6.430E+0
-6.212E-1	3.156E+0	6.488E+0
-6.131E-1	3.130E+0	6.501E+0
-6.196E-1	3.163E+0	6.488E+0
-6.212E-1	3.192E+0	6.507E+0
-6.212E-1	3.105E+0	6.439E+0
-6.147E-1	3.143E+0	6.459E+0
-6.147E-1	3.160E+0	6.449E+0
-6.179E-1	3.127E+0	6.488E+0
-6.228E-1	3.046E+0	6.394E+0
-6.179E-1	3.192E+0	6.410E+0
-6.179E-1	3.124E+0	6.426E+0
-6.196E-1	3.082E+0	6.481E+0
-6.228E-1	3.169E+0	6.407E+0
-6.163E-1	3.082E+0	6.400E+0
-6.179E-1	3.121E+0	6.378E+0
-6.196E-1	3.147E+0	6.323E+0
-6.228E-1	3.192E+0	6.478E+0
-6.147E-1	3.150E+0	6.514E+0
-6.196E-1	3.163E+0	6.365E+0
-6.228E-1	3.156E+0	6.481E+0
-6.244E-1	3.143E+0	6.361E+0
-6.163E-1	3.166E+0	6.443E+0
-6.179E-1	3.137E+0	6.462E+0
-6.244E-1	3.169E+0	6.524E+0
-6.228E-1	3.176E+0	6.468E+0
-6.131E-1	3.098E+0	6.430E+0
-6.196E-1	3.127E+0	6.485E+0
-6.244E-1	3.137E+0	6.400E+0
-6.228E-1	3.101E+0	6.465E+0
-6.179E-1	3.124E+0	6.397E+0
-6.147E-1	3.163E+0	6.449E+0
-6.196E-1	3.108E+0	6.387E+0
-6.228E-1	3.130E+0	6.348E+0
-6.147E-1	3.160E+0	6.514E+0
-6.179E-1	3.114E+0	6.420E+0
-6.212E-1	3.101E+0	6.511E+0
-6.196E-1	3.114E+0	6.443E+0
-6.179E-1	3.098E+0	6.417E+0
-6.179E-1	3.066E+0	6.546E+0
-6.196E-1	3.205E+0	6.449E+0
-6.212E-1	3.105E+0	6.465E+0
-6.163E-1	3.182E+0	6.546E+0
-6.196E-1	3.124E+0	6.404E+0
-6.212E-1	3.130E+0	6.371E+0
-6.228E-1	3.130E+0	6.504E+0
-6.163E-1	3.143E+0	6.481E+0
-6.163E-1	3.118E+0	6.504E+0
-6.196E-1	3.101E+0	6.530E+0
-6.212E-1	3.202E+0	6.478E+0
-6.163E-1	3.176E+0	6.443E+0
-6.147E-1	3.150E+0	6.439E+0
-6.212E-1	3.182E+0	6.543E+0
-6.228E-1	3.088E+0	6.520E+0
-6.131E-1	3.098E+0	6.430E+0
-6.163E-1	3.202E+0	6.452E+0
-6.212E-1	3.105E+0	6.481E+0
-6.228E-1	3.130E+0	6.488E+0
-6.147E-1	3.156E+0	6.452E+0
-6.179E-1	3.105E+0	6.543E+0
-6.212E-1	3.111E+0	6.514E+0
-6.228E-1	3.118E+0	6.511E+0
-6.147E-1	3.098E+0	6.465E+0
-6.163E-1	3.179E+0	6.417E+0
-6.196E-1	3.166E+0	6.459E+0
-6.244E-1	3.251E+0	6.443E+0
-6.212E-1	3.195E+0	6.358E+0
-6.163E-1	3.147E+0	6.540E+0
-6.228E-1	3.118E+0	6.391E+0
-6.212E-1	3.130E+0	6.517E+0
-6.179E-1	3.059E+0	6.501E+0
-6.163E-1	3.105E+0	6.488E+0
-6.244E-1	3.124E+0	6.491E+0
-6.212E-1	3.156E+0	6.420E+0
-6.163E-1	3.124E+0	6.452E+0
-6.163E-1	3.150E+0	6.459E+0
-6.228E-1	3.186E+0	6.397E+0
-6.228E-1	3.105E+0	6.404E+0
-6.163E-1	3.111E+0	6.478E+0
-6.179E-1	3.082E+0	6.413E+0
-6.212E-1	3.121E+0	6.504E+0
-6.212E-1	3.075E+0	6.462E+0
-6.163E-1	3.150E+0	6.478E+0
-6.179E-1	3.166E+0	6.404E+0
-6.228E-1	3.189E+0	6.572E+0
-6.244E-1	3.098E+0	6.352E+0
-6.179E-1	3.160E+0	6.494E+0
-6.196E-1	3.143E+0	6.400E+0
-6.212E-1	3.137E+0	6.481E+0
-6.228E-1	3.121E+0	6.507E+0
-6.196E-1	3.199E+0	6.439E+0
-6.163E-1	3.147E+0	6.365E+0
-6.212E-1	3.114E+0	6.374E+0
-6.244E-1	3.163E+0	6.394E+0
-6.179E-1	3.140E+0	6.517E+0
-6.212E-1	3.150E+0	6.456E+0
-6.244E-1	3.066E+0	6.407E+0
-6.212E-1	3.160E+0	6.449E+0
-6.179E-1	3.085E+0	6.365E+0
-6.163E-1	3.111E+0	6.563E+0
-6.212E-1	3.176E+0	6.436E+0
-6.212E-1	3.098E+0	6.456E+0
-6.147E-1	3.163E+0	6.494E+0
-6.163E-1	3.147E+0	6.417E+0
-6.212E-1	3.176E+0	6.374E+0
-6.212E-1	3.121E+0	6.553E+0
-6.196E-1	3.072E+0	6.443E+0
-6.179E-1	3.156E+0	6.413E+0
-6.228E-1	3.163E+0	6.527E+0
-6.228E-1	3.189E+0	6.293E+0
-6.179E-1	3.108E+0	6.361E+0
-6.147E-1	3.186E+0	6.443E+0
-6.196E-1	3.121E+0	6.475E+0
-6.212E-1	3.169E+0	6.504E+0
-6.163E-1	3.079E+0	6.430E+0
-6.163E-1	3.176E+0	6.436E+0
-6.228E-1	3.108E+0	6.459E+0
-6.228E-1	3.176E+0	6.485E+0
-6.196E-1	3.121E+0	6.352E+0
-6.179E-1	3.192E+0	6.520E+0
-6.244E-1	3.160E+0	6.352E+0
-6.212E-1	3.173E+0	6.391E+0
-6.163E-1	3.143E+0	6.494E+0
-6.131E-1	3.111E+0	6.420E+0
-6.228E-1	3.137E+0	6.478E+0
-6.196E-1	3.130E+0	6.524E+0
-6.163E-1	3.088E+0	6.446E+0
-6.163E-1	3.111E+0	6.397E+0
-6.244E-1	3.140E+0	6.264E+0
-6.179E-1	3.114E+0	6.468E+0
-6.179E-1	3.199E+0	6.456E+0
-6.147E-1	3.147E+0	6.472E+0
-6.196E-1	3.156E+0	6.494E+0
-6.196E-1	3.179E+0	6.420E+0
-6.179E-1	3.111E+0	6.391E+0
-6.163E-1	3.121E+0	6.520E+0
-6.228E-1	3.124E+0	6.563E+0
-6.196E-1	3.156E+0	6.446E+0
-6.179E-1	3.095E+0	6.501E+0
-6.179E-1	3.124E+0	6.397E+0
-6.244E-1	3.092E+0	6.498E+0
-6.228E-1	3.108E+0	6.410E+0
-6.163E-1	3.147E+0	6.400E+0
-6.163E-1	3.134E+0	6.446E+0
-6.196E-1	3.186E+0	6.410E+0
-6.196E-1	3.121E+0	6.459E+0
-6.179E-1	3.166E+0	6.459E+0
-6.179E-1	3.105E+0	6.423E+0
-6.228E-1	3.095E+0	6.517E+0
-6.179E-1	3.111E+0	6.433E+0
-6.163E-1	3.212E+0	6.306E+0
-6.163E-1	3.088E+0	6.426E+0
-6.196E-1	3.156E+0	6.537E+0
-6.228E-1	3.079E+0	6.394E+0
-6.196E-1	3.134E+0	6.430E+0
-6.179E-1	3.127E+0	6.472E+0
-6.212E-1	3.085E+0	6.420E+0
-6.228E-1	3.118E+0	6.384E+0
-6.147E-1	3.160E+0	6.394E+0
-6.147E-1	3.150E+0	6.439E+0
-6.196E-1	3.169E+0	6.472E+0
-6.228E-1	3.169E+0	6.394E+0
-6.163E-1	3.124E+0	6.423E+0
-6.196E-1	3.156E+0	6.400E+0
-6.212E-1	3.163E+0	6.397E+0
-6.244E-1	3.166E+0	6.530E+0
-6.179E-1	3.111E+0	6.456E+0
-6.179E-1	3.153E+0	6.468E+0
-6.196E-1	3.137E+0	6.433E+0
-6.212E-1	3.105E+0	6.517E+0
-6.163E-1	3.137E+0	6.352E+0
-6.179E-1	3.176E+0	6.462E+0
-6.212E-1	3.101E+0	6.481E+0
-6.228E-1	3.150E+0	6.524E+0
-6.163E-1	3.098E+0	6.524E+0
-6.163E-1	3.143E+0	6.381E+0
-6.212E-1	3.101E+0	6.449E+0
-6.212E-1	3.195E+0	6.413E+0
-6.179E-1	3.173E+0	6.504E+0
-6.179E-1	3.137E+0	6.407E+0
-6.196E-1	3.150E+0	6.407E+0
-6.228E-1	3.143E+0	6.323E+0
-6.163E-1	3.108E+0	6.413E+0
-6.196E-1	3.075E+0	6.391E+0
-6.212E-1	3.127E+0	6.507E+0
-6.212E-1	3.199E+0	6.326E+0
-6.147E-1	3.153E+0	6.400E+0
-6.179E-1	3.130E+0	6.511E+0
-6.212E-1	3.134E+0	6.384E+0
-6.228E-1	3.160E+0	6.540E+0
-6.163E-1	3.095E+0	6.404E+0
-6.196E-1	3.121E+0	6.498E+0
-6.228E-1	3.163E+0	6.452E+0
-6.228E-1	3.127E+0	6.585E+0
-6.163E-1	3.163E+0	6.410E+0
-6.179E-1	3.121E+0	6.358E+0
-6.196E-1	3.085E+0	6.413E+0
-6.228E-1	3.166E+0	6.394E+0
-6.179E-1	3.231E+0	6.361E+0
-6.179E-1	3.143E+0	6.485E+0
-6.212E-1	3.095E+0	6.491E+0
-6.244E-1	3.105E+0	6.400E+0
-6.163E-1	3.163E+0	6.387E+0
-6.196E-1	3.118E+0	6.452E+0
-6.244E-1	3.140E+0	6.485E+0
-6.244E-1	3.143E+0	6.485E+0
-6.147E-1	3.072E+0	6.501E+0
-6.179E-1	3.127E+0	6.520E+0
-6.212E-1	3.085E+0	6.378E+0
-6.244E-1	3.182E+0	6.462E+0
-6.163E-1	3.121E+0	6.374E+0
-6.179E-1	3.140E+0	6.533E+0
-6.196E-1	3.114E+0	6.462E+0
-6.228E-1	3.169E+0	6.459E+0
-6.196E-1	3.189E+0	6.553E+0
-6.179E-1	3.098E+0	6.517E+0
-6.196E-1	3.124E+0	6.358E+0
-6.212E-1	3.166E+0	6.452E+0
-6.179E-1	3.156E+0	6.566E+0
-6.163E-1	3.163E+0	6.400E+0
-6.212E-1	3.143E+0	6.404E+0
-6.212E-1	3.059E+0	6.329E+0
-6.163E-1	3.069E+0	6.456E+0
-6.163E-1	3.111E+0	6.387E+0
-6.196E-1	3.108E+0	6.504E+0
-6.228E-1	3.075E+0	6.449E+0
-6.179E-1	3.182E+0	6.507E+0
-6.163E-1	3.160E+0	6.407E+0
-6.228E-1	3.147E+0	6.384E+0
-6.228E-1	3.118E+0	6.468E+0
-6.179E-1	3.127E+0	6.387E+0
-6.163E-1	3.241E+0	6.449E+0
-6.228E-1	3.182E+0	6.488E+0
-6.179E-1	3.257E+0	6.394E+0
-6.179E-1	3.121E+0	6.361E+0
-6.163E-1	3.140E+0	6.524E+0
-6.228E-1	3.147E+0	6.443E+0
-6.228E-1	3.118E+0	6.449E+0
-6.179E-1	3.030E+0	6.446E+0
-6.179E-1	3.137E+0	6.527E+0
-6.196E-1	3.101E+0	6.468E+0
-6.244E-1	3.092E+0	6.446E+0
-6.212E-1	3.108E+0	6.368E+0
-6.179E-1	3.143E+0	6.391E+0
-6.212E-1	3.182E+0	6.426E+0
-6.196E-1	3.234E+0	6.413E+0
-6.179E-1	3.114E+0	6.348E+0
-6.163E-1	3.186E+0	6.404E+0
-6.228E-1	3.143E+0	6.465E+0
-6.244E-1	3.095E+0	6.433E+0
-6.212E-1	3.124E+0	6.468E+0
-6.147E-1	3.186E+0	6.478E+0
-6.228E-1	3.072E+0	6.465E+0
-6.228E-1	3.140E+0	6.423E+0
-6.179E-1	3.176E+0	6.423E+0
-6.163E-1	3.153E+0	6.504E+0
-6.212E-1	3.105E+0	6.407E+0
-6.212E-1	3.166E+0	6.417E+0
-6.196E-1	3.202E+0	6.433E+0
-6.147E-1	3.088E+0	6.501E+0
-6.228E-1	3.118E+0	6.433E+0
-6.228E-1	3.160E+0	6.400E+0
-6.212E-1	3.101E+0	6.417E+0
-6.163E-1	3.221E+0	6.507E+0
-6.212E-1	3.166E+0	6.361E+0
-6.228E-1	3.105E+0	6.400E+0
-6.179E-1	3.160E+0	6.514E+0
-6.163E-1	3.176E+0	6.601E+0
-6.212E-1	3.176E+0	6.475E+0
-6.212E-1	3.173E+0	6.514E+0
-6.212E-1	3.166E+0	6.524E+0
-6.163E-1	3.140E+0	6.417E+0
-6.212E-1	3.160E+0	6.488E+0
-6.179E-1	3.143E+0	6.407E+0
-6.179E-1	3.189E+0	6.404E+0
-6.147E-1	3.153E+0	6.397E+0
-6.196E-1	3.176E+0	6.462E+0
-6.228E-1	3.127E+0	6.397E+0
-6.163E-1	3.163E+0	6.449E+0
-6.147E-1	3.108E+0	6.443E+0
-6.212E-1	3.095E+0	6.550E+0
-6.212E-1	3.118E+0	6.481E+0
-6.163E-1	3.147E+0	6.520E+0
-6.147E-1	3.098E+0	6.397E+0
-6.196E-1	3.143E+0	6.530E+0
-6.212E-1	3.156E+0	6.520E+0
-6.179E-1	3.124E+0	6.407E+0
-6.163E-1	3.179E+0	6.423E+0
-6.228E-1	3.163E+0	6.504E+0
-6.260E-1	3.101E+0	6.404E+0
-6.179E-1	3.189E+0	6.485E+0
-6.147E-1	3.150E+0	6.530E+0
-6.228E-1	3.059E+0	6.475E+0
-6.212E-1	3.095E+0	6.410E+0
-6.163E-1	3.166E+0	6.391E+0
-6.163E-1	3.153E+0	6.481E+0
-6.212E-1	3.105E+0	6.433E+0
-6.228E-1	3.189E+0	6.543E+0
-6.163E-1	3.121E+0	6.459E+0
-6.147E-1	3.140E+0	6.384E+0
-6.228E-1	3.124E+0	6.426E+0
-6.228E-1	3.182E+0	6.433E+0
-6.163E-1	3.169E+0	6.371E+0
-6.147E-1	3.215E+0	6.400E+0
-6.179E-1	3.202E+0	6.481E+0
-6.228E-1	3.127E+0	6.520E+0
-6.196E-1	3.118E+0	6.501E+0
-6.147E-1	3.108E+0	6.485E+0
-6.228E-1	3.056E+0	6.433E+0
-6.260E-1	3.121E+0	6.449E+0
-6.196E-1	3.082E+0	6.449E+0
-6.179E-1	3.127E+0	6.394E+0
-6.212E-1	3.150E+0	6.352E+0
-6.228E-1	3.166E+0	6.436E+0
-6.196E-1	3.108E+0	6.472E+0
-6.179E-1	3.111E+0	6.449E+0
-6.196E-1	3.179E+0	6.452E+0
-6.212E-1	3.114E+0	6.352E+0
-6.196E-1	3.137E+0	6.520E+0
-6.196E-1	3.114E+0	6.456E+0
-6.228E-1	3.153E+0	6.475E+0
-6.228E-1	3.134E+0	6.459E+0
-6.163E-1	3.143E+0	6.443E+0
-6.163E-1	3.163E+0	6.530E+0
-6.228E-1	3.134E+0	6.485E+0
-6.212E-1	3.092E+0	6.426E+0
-6.196E-1	3.098E+0	6.400E+0
-6.179E-1	3.163E+0	6.397E+0
-6.196E-1	3.199E+0	6.443E+0
-6.228E-1	3.160E+0	6.524E+0
-6.163E-1	3.150E+0	6.507E+0
-6.147E-1	3.163E+0	6.478E+0
-6.196E-1	3.143E+0	6.426E+0
-6.277E-1	3.092E+0	6.329E+0
-6.179E-1	3.114E+0	6.462E+0
-6.163E-1	3.192E+0	6.417E+0
-6.260E-1	3.212E+0	6.384E+0
-6.196E-1	3.182E+0	6.459E+0
-6.179E-1	3.127E+0	6.410E+0
-6.147E-1	3.134E+0	6.452E+0
-6.196E-1	3.118E+0	6.546E+0
-6.228E-1	3.140E+0	6.439E+0
-6.179E-1	3.228E+0	6.400E+0
-6.179E-1	3.124E+0	6.478E+0
-6.212E-1	3.182E+0	6.410E+0
-6.196E-1	3.186E+0	6.361E+0
-6.163E-1	3.147E+0	6.524E+0
-6.179E-1	3.160E+0	6.378E+0
-6.212E-1	3.231E+0	6.374E+0
-6.260E-1	3.130E+0	6.462E+0
-6.179E-1	3.166E+0	6.465E+0
-6.179E-1	3.208E+0	6.543E+0
-6.196E-1	3.124E+0	6.494E+0
-6.244E-1	3.228E+0	6.462E+0
-6.163E-1	3.101E+0	6.524E+0
-6.179E-1	3.163E+0	6.514E+0
-6.196E-1	3.118E+0	6.449E+0
-6.228E-1	3.156E+0	6.504E+0
-6.179E-1	3.108E+0	6.430E+0
-6.179E-1	3.160E+0	6.475E+0
-6.212E-1	3.105E+0	6.449E+0
-6.260E-1	3.169E+0	6.553E+0
-6.163E-1	3.098E+0	6.527E+0
-6.179E-1	3.163E+0	6.339E+0
-6.212E-1	3.231E+0	6.352E+0
-6.228E-1	3.199E+0	6.530E+0
-6.147E-1	3.173E+0	6.404E+0
-6.179E-1	3.156E+0	6.485E+0
-6.196E-1	3.189E+0	6.310E+0
-6.228E-1	3.179E+0	6.517E+0
-6.147E-1	3.143E+0	6.443E+0
-6.179E-1	3.108E+0	6.566E+0
-6.196E-1	3.121E+0	6.413E+0
-6.228E-1	3.234E+0	6.426E+0
-6.163E-1	3.160E+0	6.465E+0
-6.179E-1	3.118E+0	6.387E+0
-6.228E-1	3.186E+0	6.387E+0
-6.277E-1	3.143E+0	6.407E+0
-6.196E-1	3.059E+0	6.443E+0
-6.179E-1	3.118E+0	6.514E+0
-6.212E-1	3.166E+0	6.433E+0
-6.244E-1	3.160E+0	6.407E+0
-6.163E-1	3.202E+0	6.400E+0
-6.179E-1	3.241E+0	6.394E+0
-6.212E-1	3.160E+0	6.465E+0
-6.244E-1	3.108E+0	6.433E+0
-6.163E-1	3.075E+0	6.335E+0
-6.179E-1	3.156E+0	6.449E+0
-6.196E-1	3.173E+0	6.465E+0
-6.228E-1	3.111E+0	6.540E+0
-6.163E-1	3.134E+0	6.426E+0
-6.196E-1	3.066E+0	6.407E+0
-6.212E-1	3.153E+0	6.384E+0
-6.260E-1	3.130E+0	6.420E+0
-6.179E-1	3.105E+0	6.459E+0
-6.147E-1	3.192E+0	6.436E+0
-6.196E-1	3.088E+0	6.478E+0
-6.260E-1	3.124E+0	6.498E+0
-6.179E-1	3.173E+0	6.462E+0
-6.179E-1	3.118E+0	6.391E+0
-6.228E-1	3.199E+0	6.452E+0
-6.212E-1	3.101E+0	6.462E+0
-6.196E-1	3.137E+0	6.456E+0
-6.163E-1	3.166E+0	6.374E+0
-6.212E-1	3.205E+0	6.605E+0
-6.244E-1	3.105E+0	6.404E+0
-6.163E-1	3.153E+0	6.468E+0
-6.179E-1	3.160E+0	6.569E+0
-6.228E-1	3.208E+0	6.540E+0
-6.228E-1	3.153E+0	6.498E+0
-6.179E-1	3.075E+0	6.397E+0
-6.179E-1	3.101E+0	6.459E+0
-6.212E-1	3.140E+0	6.514E+0
-6.179E-1	3.118E+0	6.456E+0
-6.196E-1	3.182E+0	6.520E+0
-6.163E-1	3.244E+0	6.498E+0
-6.228E-1	3.105E+0	6.300E+0
-6.228E-1	3.111E+0	6.430E+0
-6.196E-1	3.066E+0	6.433E+0
-6.179E-1	3.101E+0	6.446E+0
-6.212E-1	3.156E+0	6.475E+0
-6.179E-1	3.147E+0	6.501E+0
-6.228E-1	3.195E+0	6.400E+0
-6.163E-1	3.098E+0	6.426E+0
-6.228E-1	3.176E+0	6.420E+0
-6.212E-1	3.101E+0	6.378E+0
-6.196E-1	3.179E+0	6.540E+0
-6.163E-1	3.118E+0	6.465E+0
-6.228E-1	3.127E+0	6.313E+0
-6.244E-1	3.150E+0	6.449E+0
-6.196E-1	3.182E+0	6.514E+0
-6.163E-1	3.075E+0	6.397E+0
-6.244E-1	3.108E+0	6.443E+0
-6.212E-1	3.121E+0	6.468E+0
-6.196E-1	3.166E+0	6.540E+0
-6.147E-1	3.166E+0	6.420E+0
-6.244E-1	3.121E+0	6.507E+0
-6.212E-1	3.114E+0	6.456E+0
-6.196E-1	3.156E+0	6.494E+0
-6.131E-1	3.085E+0	6.481E+0
-6.244E-1	3.101E+0	6.478E+0
-6.228E-1	3.127E+0	6.420E+0
-6.179E-1	3.173E+0	6.407E+0
-6.163E-1	3.143E+0	6.420E+0
-6.244E-1	3.140E+0	6.468E+0
-6.244E-1	3.130E+0	6.413E+0
-6.196E-1	3.189E+0	6.368E+0
-6.163E-1	3.150E+0	6.423E+0
-6.244E-1	3.059E+0	6.449E+0
-6.196E-1	3.111E+0	6.494E+0
-6.179E-1	3.088E+0	6.449E+0
-6.196E-1	3.179E+0	6.439E+0
-6.244E-1	3.156E+0	6.433E+0
-6.212E-1	3.160E+0	6.462E+0
-6.179E-1	3.147E+0	6.394E+0
-6.131E-1	3.105E+0	6.316E+0
-6.228E-1	3.143E+0	6.430E+0
-6.228E-1	3.127E+0	6.481E+0
-6.196E-1	3.160E+0	6.559E+0
-6.179E-1	3.156E+0	6.368E+0
-6.212E-1	3.153E+0	6.449E+0
-6.244E-1	3.118E+0	6.446E+0
-6.196E-1	3.095E+0	6.316E+0
-6.179E-1	3.121E+0	6.553E+0
-6.260E-1	3.208E+0	6.456E+0
-6.244E-1	3.088E+0	6.514E+0
-6.196E-1	3.186E+0	6.361E+0
-6.163E-1	3.095E+0	6.361E+0
-6.212E-1	3.173E+0	6.475E+0
-6.212E-1	3.163E+0	6.517E+0
-6.179E-1	3.176E+0	6.627E+0
-6.179E-1	3.215E+0	6.452E+0
-6.244E-1	3.205E+0	6.374E+0
-6.228E-1	3.095E+0	6.449E+0
-6.163E-1	3.118E+0	6.439E+0
-6.147E-1	3.137E+0	6.410E+0
-6.212E-1	3.105E+0	6.404E+0
-6.244E-1	3.108E+0	6.420E+0
-6.179E-1	3.140E+0	6.374E+0
-6.196E-1	3.160E+0	6.387E+0
-6.228E-1	3.150E+0	6.507E+0
-6.228E-1	3.124E+0	6.368E+0
-6.196E-1	3.111E+0	6.387E+0
-6.179E-1	3.092E+0	6.543E+0
-6.196E-1	3.143E+0	6.400E+0
-6.228E-1	3.121E+0	6.443E+0
-6.179E-1	3.140E+0	6.465E+0
-6.163E-1	3.163E+0	6.417E+0
-6.212E-1	3.163E+0	6.452E+0
-6.244E-1	3.101E+0	6.397E+0
-6.179E-1	3.130E+0	6.465E+0
-6.179E-1	3.124E+0	6.475E+0
-6.196E-1	3.075E+0	6.501E+0
-6.228E-1	3.147E+0	6.462E+0
-6.163E-1	3.079E+0	6.433E+0
-6.163E-1	3.173E+0	6.439E+0
-6.196E-1	3.147E+0	6.358E+0
-6.228E-1	3.179E+0	6.400E+0
-6.163E-1	3.062E+0	6.488E+0
-6.163E-1	3.176E+0	6.543E+0
-6.244E-1	3.108E+0	6.478E+0
-6.212E-1	3.192E+0	6.472E+0
-6.212E-1	3.105E+0	6.468E+0
-6.196E-1	3.095E+0	6.371E+0
-6.228E-1	3.234E+0	6.446E+0
-6.244E-1	3.166E+0	6.514E+0
-6.179E-1	3.176E+0	6.498E+0
-6.163E-1	3.114E+0	6.504E+0
-6.179E-1	3.088E+0	6.478E+0
-6.212E-1	3.150E+0	6.494E+0
-6.179E-1	3.147E+0	6.378E+0
-6.196E-1	3.079E+0	6.443E+0
-6.212E-1	3.124E+0	6.410E+0
-6.244E-1	3.169E+0	6.478E+0
-6.196E-1	3.130E+0	6.400E+0
-6.179E-1	3.153E+0	6.439E+0
-6.196E-1	3.066E+0	6.465E+0
-6.212E-1	3.134E+0	6.361E+0
-6.147E-1	3.153E+0	6.413E+0
-6.179E-1	3.143E+0	6.426E+0
-6.228E-1	3.176E+0	6.468E+0
-6.244E-1	3.127E+0	6.585E+0
-6.147E-1	3.137E+0	6.475E+0
-6.163E-1	3.137E+0	6.426E+0
-6.212E-1	3.111E+0	6.498E+0
-6.244E-1	3.118E+0	6.391E+0
-6.196E-1	3.072E+0	6.410E+0
-6.196E-1	3.134E+0	6.443E+0
-6.212E-1	3.108E+0	6.498E+0
-6.212E-1	3.085E+0	6.400E+0
-6.163E-1	3.147E+0	6.468E+0
-6.163E-1	3.143E+0	6.391E+0
-6.212E-1	3.105E+0	6.546E+0
-6.260E-1	3.179E+0	6.443E+0
-6.179E-1	3.118E+0	6.426E+0
-6.163E-1	3.143E+0	6.472E+0
-6.212E-1	3.124E+0	6.436E+0
-6.228E-1	3.127E+0	6.430E+0
-6.163E-1	3.127E+0	6.436E+0
-6.179E-1	3.130E+0	6.410E+0
-6.179E-1	3.166E+0	6.332E+0
-6.244E-1	3.134E+0	6.550E+0
-6.163E-1	3.118E+0	6.433E+0
-6.196E-1	3.140E+0	6.449E+0
-6.196E-1	3.163E+0	6.452E+0
-6.228E-1	3.111E+0	6.426E+0
-6.163E-1	3.182E+0	6.430E+0
-6.163E-1	3.153E+0	6.397E+0
-6.212E-1	3.173E+0	6.430E+0
-6.244E-1	3.101E+0	6.391E+0
-6.163E-1	3.179E+0	6.397E+0
-6.179E-1	3.156E+0	6.524E+0
-6.196E-1	3.111E+0	6.491E+0
-6.244E-1	3.130E+0	6.485E+0
-6.179E-1	3.130E+0	6.462E+0
-6.179E-1	3.143E+0	6.475E+0
-6.196E-1	3.098E+0	6.465E+0
-6.228E-1	3.137E+0	6.459E+0
-6.163E-1	3.098E+0	6.452E+0
-6.147E-1	3.182E+0	6.397E+0
-6.179E-1	3.179E+0	6.407E+0
-6.228E-1	3.105E+0	6.556E+0
-6.163E-1	3.208E+0	6.407E+0
-6.163E-1	3.160E+0	6.404E+0
-6.228E-1	3.195E+0	6.404E+0
-6.244E-1	3.208E+0	6.520E+0
-6.179E-1	3.225E+0	6.316E+0
-6.179E-1	3.163E+0	6.378E+0
-6.212E-1	3.143E+0	6.485E+0
-6.260E-1	3.134E+0	6.514E+0
-6.196E-1	3.156E+0	6.543E+0
-6.196E-1	3.130E+0	6.488E+0
-6.196E-1	3.130E+0	6.394E+0
-6.228E-1	3.072E+0	6.417E+0
-6.179E-1	3.153E+0	6.430E+0
-6.163E-1	3.137E+0	6.540E+0
-6.196E-1	3.143E+0	6.478E+0
-6.244E-1	3.179E+0	6.491E+0
-6.179E-1	3.127E+0	6.326E+0
-6.179E-1	3.059E+0	6.446E+0
-6.212E-1	3.095E+0	6.420E+0
-6.228E-1	3.127E+0	6.400E+0
-6.163E-1	3.140E+0	6.443E+0
-6.163E-1	3.127E+0	6.404E+0
-6.212E-1	3.140E+0	6.407E+0
-6.212E-1	3.108E+0	6.378E+0
-6.228E-1	3.127E+0	6.413E+0
-6.196E-1	3.134E+0	6.348E+0
-6.228E-1	3.118E+0	6.452E+0
-6.228E-1	3.199E+0	6.426E+0
-6.212E-1	3.173E+0	6.452E+0
-6.163E-1	3.137E+0	6.494E+0
-6.228E-1	3.053E+0	6.472E+0
-6.260E-1	3.118E+0	6.439E+0
-6.212E-1	3.095E+0	6.514E+0
-6.147E-1	3.215E+0	6.468E+0
-6.228E-1	3.075E+0	6.423E+0
-6.228E-1	3.111E+0	6.530E+0
-6.196E-1	3.140E+0	6.468E+0
-6.179E-1	3.082E+0	6.407E+0
-6.244E-1	3.179E+0	6.413E+0
-6.228E-1	3.205E+0	6.481E+0
-6.228E-1	3.105E+0	6.478E+0
-6.131E-1	3.143E+0	6.423E+0
-6.212E-1	3.166E+0	6.407E+0
-6.244E-1	3.150E+0	6.527E+0
-6.212E-1	3.105E+0	6.472E+0
-6.163E-1	3.150E+0	6.462E+0
-6.228E-1	3.153E+0	6.387E+0
-6.228E-1	3.098E+0	6.443E+0
-6.212E-1	3.121E+0	6.533E+0
-6.131E-1	3.092E+0	6.433E+0
-6.228E-1	3.150E+0	6.407E+0
-6.228E-1	3.147E+0	6.520E+0
-6.212E-1	3.150E+0	6.472E+0
-6.131E-1	3.072E+0	6.394E+0
-6.228E-1	3.101E+0	6.530E+0
-6.212E-1	3.130E+0	6.498E+0
-6.196E-1	3.127E+0	6.449E+0
-6.179E-1	3.121E+0	6.387E+0
-6.212E-1	3.202E+0	6.391E+0
-6.228E-1	3.228E+0	6.423E+0
-6.212E-1	3.085E+0	6.550E+0
-6.163E-1	3.118E+0	6.420E+0
-6.212E-1	3.085E+0	6.433E+0
-6.212E-1	3.130E+0	6.394E+0
-6.228E-1	3.072E+0	6.462E+0
-6.147E-1	3.105E+0	6.423E+0
-6.244E-1	3.147E+0	6.494E+0
-6.244E-1	3.111E+0	6.446E+0
-6.163E-1	3.231E+0	6.459E+0
-6.179E-1	3.127E+0	6.384E+0
-6.228E-1	3.173E+0	6.397E+0
-6.228E-1	3.118E+0	6.465E+0
-6.196E-1	3.160E+0	6.520E+0
-6.163E-1	3.114E+0	6.413E+0
-6.228E-1	3.186E+0	6.417E+0
-6.244E-1	3.075E+0	6.310E+0
-6.212E-1	3.176E+0	6.456E+0
-6.163E-1	3.118E+0	6.498E+0
-6.196E-1	3.143E+0	6.452E+0
-6.244E-1	3.127E+0	6.413E+0
-6.212E-1	3.098E+0	6.488E+0
-6.163E-1	3.121E+0	6.384E+0
-6.244E-1	3.199E+0	6.423E+0
-6.244E-1	3.137E+0	6.439E+0
-6.196E-1	3.143E+0	6.475E+0
-6.163E-1	3.114E+0	6.404E+0
-6.196E-1	3.160E+0	6.407E+0
-6.244E-1	3.169E+0	6.501E+0
-6.212E-1	3.079E+0	6.397E+0
-6.179E-1	3.147E+0	6.468E+0
-6.212E-1	3.186E+0	6.498E+0
-6.244E-1	3.082E+0	6.400E+0
-6.179E-1	3.108E+0	6.426E+0
-6.163E-1	3.156E+0	6.417E+0
-6.228E-1	3.173E+0	6.400E+0
-6.260E-1	3.114E+0	6.326E+0
-6.196E-1	3.192E+0	6.462E+0
-6.196E-1	3.134E+0	6.361E+0
-6.196E-1	3.153E+0	6.456E+0
-6.228E-1	3.182E+0	6.501E+0
-6.212E-1	3.105E+0	6.413E+0
-6.163E-1	3.114E+0	6.439E+0
-6.212E-1	3.150E+0	6.475E+0
-6.244E-1	3.121E+0	6.413E+0
-6.196E-1	3.160E+0	6.472E+0
-6.179E-1	3.153E+0	6.413E+0
-6.196E-1	3.130E+0	6.498E+0
-6.293E-1	3.156E+0	6.459E+0
-6.147E-1	3.160E+0	6.426E+0
-6.147E-1	3.066E+0	6.365E+0
-6.212E-1	3.241E+0	6.478E+0
-6.228E-1	3.127E+0	6.559E+0
-6.179E-1	3.150E+0	6.520E+0
-6.163E-1	3.160E+0	6.410E+0
-6.179E-1	3.088E+0	6.378E+0
-6.244E-1	3.153E+0	6.400E+0
-6.179E-1	3.134E+0	6.530E+0
-6.196E-1	3.101E+0	6.439E+0
-6.196E-1	3.111E+0	6.456E+0
-6.260E-1	3.121E+0	6.400E+0
-6.212E-1	3.108E+0	6.488E+0
-6.163E-1	3.062E+0	6.436E+0
-6.196E-1	3.072E+0	6.420E+0
-6.260E-1	3.114E+0	6.449E+0
-6.196E-1	3.137E+0	6.481E+0
-6.163E-1	3.130E+0	6.439E+0
-6.212E-1	3.098E+0	6.468E+0
-6.244E-1	3.160E+0	6.433E+0
-6.196E-1	3.238E+0	6.488E+0
-6.179E-1	3.212E+0	6.374E+0
-6.179E-1	3.179E+0	6.329E+0
-6.277E-1	3.163E+0	6.465E+0
-6.179E-1	3.153E+0	6.459E+0
-6.179E-1	3.108E+0	6.410E+0
-6.212E-1	3.121E+0	6.332E+0
-6.244E-1	3.114E+0	6.475E+0
-6.196E-1	3.130E+0	6.326E+0
-6.179E-1	3.140E+0	6.485E+0
-6.196E-1	3.212E+0	6.400E+0
-6.228E-1	3.095E+0	6.443E+0
-6.163E-1	3.218E+0	6.465E+0
-6.196E-1	3.173E+0	6.449E+0
-6.228E-1	3.111E+0	6.491E+0
-6.260E-1	3.166E+0	6.436E+0
-6.179E-1	3.192E+0	6.465E+0
-6.196E-1	3.101E+0	6.468E+0
-6.212E-1	3.088E+0	6.426E+0
-6.228E-1	3.186E+0	6.410E+0
-6.196E-1	3.118E+0	6.400E+0
-6.179E-1	3.166E+0	6.459E+0
-6.228E-1	3.140E+0	6.420E+0
-6.212E-1	3.153E+0	6.316E+0
-6.212E-1	3.114E+0	6.410E+0
-6.212E-1	3.163E+0	6.462E+0
-6.212E-1	3.169E+0	6.413E+0
-6.228E-1	3.179E+0	6.420E+0
-6.196E-1	3.118E+0	6.456E+0
-6.212E-1	3.098E+0	6.546E+0
-6.212E-1	3.182E+0	6.433E+0
-6.244E-1	3.137E+0	6.481E+0
-6.212E-1	3.182E+0	6.358E+0
-6.163E-1	3.114E+0	6.456E+0
-6.228E-1	3.189E+0	6.394E+0
-6.228E-1	3.176E+0	6.449E+0
-6.196E-1	3.088E+0	6.456E+0
-6.147E-1	3.111E+0	6.426E+0
-6.196E-1	3.254E+0	6.426E+0
-6.212E-1	3.169E+0	6.481E+0
-6.196E-1	3.147E+0	6.420E+0
-6.212E-1	3.212E+0	6.374E+0
-6.228E-1	3.066E+0	6.439E+0
-6.228E-1	3.166E+0	6.481E+0
-6.179E-1	3.140E+0	6.400E+0
-6.163E-1	3.072E+0	6.579E+0
-6.212E-1	3.153E+0	6.446E+0
-6.277E-1	3.088E+0	6.501E+0
-6.212E-1	3.160E+0	6.488E+0
-6.179E-1	3.121E+0	6.439E+0
-6.196E-1	3.088E+0	6.494E+0
-6.244E-1	3.195E+0	6.404E+0
-6.196E-1	3.182E+0	6.520E+0
-6.179E-1	3.153E+0	6.491E+0
-6.196E-1	3.153E+0	6.511E+0
-6.228E-1	3.147E+0	6.452E+0
-6.212E-1	3.173E+0	6.449E+0
-6.179E-1	3.130E+0	6.400E+0
-6.212E-1	3.098E+0	6.365E+0
-6.244E-1	3.160E+0	6.475E+0
-6.179E-1	3.121E+0	6.449E+0
-6.163E-1	3.043E+0	6.498E+0
-6.196E-1	3.160E+0	6.374E+0
-6.260E-1	3.186E+0	6.491E+0
-6.212E-1	3.143E+0	6.478E+0
-6.163E-1	3.166E+0	6.400E+0
-6.196E-1	3.160E+0	6.368E+0
-6.228E-1	3.156E+0	6.452E+0
-6.196E-1	3.173E+0	6.462E+0
-6.196E-1	3.118E+0	6.404E+0
-6.228E-1	3.134E+0	6.348E+0
-6.244E-1	3.215E+0	6.443E+0
-6.196E-1	3.114E+0	6.407E+0
-6.179E-1	3.143E+0	6.436E+0
-6.228E-1	3.118E+0	6.501E+0
-6.260E-1	3.143E+0	6.507E+0
-6.196E-1	3.075E+0	6.462E+0
-6.163E-1	3.127E+0	6.423E+0
-6.196E-1	3.182E+0	6.335E+0
-6.228E-1	3.150E+0	6.439E+0
-6.212E-1	3.101E+0	6.465E+0
-6.163E-1	3.134E+0	6.498E+0
-6.244E-1	3.118E+0	6.365E+0
-6.244E-1	3.114E+0	6.514E+0
-6.196E-1	3.163E+0	6.472E+0
-6.179E-1	3.114E+0	6.361E+0
-6.228E-1	3.130E+0	6.436E+0
-6.244E-1	3.092E+0	6.410E+0
-6.228E-1	3.192E+0	6.488E+0
-6.147E-1	3.153E+0	6.400E+0
-6.244E-1	3.147E+0	6.400E+0
-6.260E-1	3.105E+0	6.478E+0
-6.196E-1	3.189E+0	6.387E+0
-6.163E-1	3.163E+0	6.511E+0
-6.244E-1	3.166E+0	6.443E+0
-6.212E-1	3.195E+0	6.426E+0
-6.228E-1	3.105E+0	6.433E+0
-6.163E-1	3.150E+0	6.384E+0
-6.212E-1	3.192E+0	6.511E+0
-6.228E-1	3.121E+0	6.381E+0
-6.228E-1	3.101E+0	6.426E+0
-6.196E-1	3.130E+0	6.446E+0
-6.212E-1	3.088E+0	6.472E+0
-6.244E-1	3.163E+0	6.452E+0
-6.228E-1	3.189E+0	6.413E+0
-6.179E-1	3.127E+0	6.459E+0
-6.244E-1	3.140E+0	6.426E+0
-6.244E-1	3.108E+0	6.365E+0
-6.228E-1	3.173E+0	6.371E+0
-6.147E-1	3.098E+0	6.507E+0
-6.244E-1	3.127E+0	6.426E+0
-6.244E-1	3.182E+0	6.423E+0
-6.196E-1	3.140E+0	6.465E+0
-6.163E-1	3.143E+0	6.378E+0
-6.212E-1	3.098E+0	6.517E+0
-6.228E-1	3.153E+0	6.520E+0
-6.212E-1	3.143E+0	6.579E+0
-6.179E-1	3.118E+0	6.452E+0
-6.212E-1	3.150E+0	6.456E+0
-6.228E-1	3.147E+0	6.475E+0
-6.212E-1	3.147E+0	6.491E+0
-6.179E-1	3.101E+0	6.381E+0
-6.244E-1	3.095E+0	6.417E+0
-6.228E-1	3.192E+0	6.443E+0
-6.228E-1	3.079E+0	6.410E+0
-6.196E-1	3.095E+0	6.456E+0
-6.244E-1	3.092E+0	6.345E+0
-6.212E-1	3.147E+0	6.303E+0
-6.212E-1	3.105E+0	6.517E+0
-6.179E-1	3.208E+0	6.472E+0
-6.212E-1	3.124E+0	6.439E+0
-6.244E-1	3.147E+0	6.358E+0
-6.196E-1	3.137E+0	6.456E+0
-6.179E-1	3.153E+0	6.387E+0
-6.228E-1	3.085E+0	6.550E+0
-6.277E-1	3.134E+0	6.498E+0
-6.212E-1	3.192E+0	6.472E+0
-6.147E-1	3.111E+0	6.507E+0
-6.244E-1	3.143E+0	6.462E+0
-6.244E-1	3.137E+0	6.397E+0
-6.196E-1	3.134E+0	6.533E+0
-6.179E-1	3.130E+0	6.394E+0
-6.212E-1	3.056E+0	6.498E+0
-6.228E-1	3.140E+0	6.387E+0
-6.212E-1	3.173E+0	6.462E+0
-6.196E-1	3.163E+0	6.475E+0
-6.196E-1	3.147E+0	6.407E+0
-6.260E-1	3.108E+0	6.446E+0
-6.212E-1	3.140E+0	6.319E+0
-6.196E-1	3.114E+0	6.394E+0
-6.196E-1	3.182E+0	6.459E+0
-6.277E-1	3.147E+0	6.410E+0
-6.179E-1	3.079E+0	6.456E+0
-6.196E-1	3.137E+0	6.430E+0
-6.196E-1	3.130E+0	6.426E+0
-6.244E-1	3.101E+0	6.472E+0
-6.196E-1	3.163E+0	6.397E+0
-6.196E-1	3.127E+0	6.436E+0
-6.179E-1	3.121E+0	6.394E+0
-6.260E-1	3.124E+0	6.381E+0
-6.179E-1	3.118E+0	6.420E+0
-6.212E-1	3.147E+0	6.443E+0
-6.196E-1	3.192E+0	6.439E+0
-6.260E-1	3.127E+0	6.420E+0
-6.179E-1	3.092E+0	6.511E+0
-6.179E-1	3.020E+0	6.452E+0
-6.163E-1	3.238E+0	6.504E+0
-6.277E-1	3.147E+0	6.459E+0
-6.163E-1	3.124E+0	6.397E+0
-6.212E-1	3.088E+0	6.426E+0
-6.228E-1	3.098E+0	6.342E+0
-6.260E-1	3.088E+0	6.417E+0
-6.179E-1	3.173E+0	6.446E+0
-6.179E-1	3.156E+0	6.391E+0
-6.228E-1	3.105E+0	6.381E+0
-6.244E-1	3.163E+0	6.488E+0
-6.212E-1	3.163E+0	6.391E+0
-6.179E-1	3.127E+0	6.556E+0
-6.179E-1	3.225E+0	6.394E+0
-6.277E-1	3.134E+0	6.514E+0
-6.196E-1	3.247E+0	6.410E+0
-6.196E-1	3.156E+0	6.313E+0
-6.212E-1	3.088E+0	6.410E+0
-6.244E-1	3.169E+0	6.426E+0
-6.196E-1	3.176E+0	6.436E+0
-6.179E-1	3.150E+0	6.355E+0
-6.212E-1	3.072E+0	6.439E+0
-6.260E-1	3.218E+0	6.488E+0
-6.196E-1	3.173E+0	6.485E+0
-6.196E-1	3.105E+0	6.423E+0
-6.228E-1	3.134E+0	6.520E+0
-6.277E-1	3.105E+0	6.449E+0
-6.179E-1	3.137E+0	6.449E+0
-6.179E-1	3.108E+0	6.456E+0
-6.179E-1	3.130E+0	6.374E+0
-6.244E-1	3.134E+0	6.595E+0
-6.228E-1	3.173E+0	6.397E+0
-6.179E-1	3.124E+0	6.394E+0
-6.196E-1	3.143E+0	6.394E+0
-6.244E-1	3.143E+0	6.394E+0
-6.196E-1	3.163E+0	6.491E+0
-6.163E-1	3.088E+0	6.501E+0
-6.196E-1	3.173E+0	6.384E+0
-6.228E-1	3.124E+0	6.478E+0
-6.212E-1	3.166E+0	6.430E+0
-6.147E-1	3.130E+0	6.352E+0
-6.228E-1	3.049E+0	6.488E+0
-6.260E-1	3.124E+0	6.355E+0
-6.196E-1	3.056E+0	6.488E+0
-6.147E-1	3.118E+0	6.391E+0
-6.212E-1	3.118E+0	6.485E+0
-6.244E-1	3.179E+0	6.462E+0
-6.228E-1	3.208E+0	6.452E+0
-6.163E-1	3.150E+0	6.355E+0
-6.179E-1	3.205E+0	6.420E+0
-6.228E-1	3.156E+0	6.472E+0
-6.196E-1	3.059E+0	6.430E+0
-6.179E-1	3.163E+0	6.335E+0
-6.196E-1	3.143E+0	6.417E+0
-6.244E-1	3.137E+0	6.407E+0
-6.196E-1	3.088E+0	6.566E+0
-6.163E-1	3.173E+0	6.410E+0
-6.212E-1	3.108E+0	6.413E+0
-6.244E-1	3.179E+0	6.407E+0
-6.196E-1	3.066E+0	6.566E+0
-6.179E-1	3.195E+0	6.540E+0
-6.228E-1	3.062E+0	6.537E+0
-6.212E-1	3.127E+0	6.417E+0
-6.228E-1	3.137E+0	6.374E+0
-6.163E-1	3.140E+0	6.475E+0
-6.228E-1	3.195E+0	6.475E+0
-6.212E-1	3.124E+0	6.339E+0
-6.196E-1	3.127E+0	6.498E+0
-6.163E-1	3.098E+0	6.407E+0
-6.228E-1	3.140E+0	6.465E+0
-6.228E-1	3.095E+0	6.426E+0
-6.196E-1	3.169E+0	6.407E+0
-6.179E-1	3.075E+0	6.430E+0
-6.212E-1	3.118E+0	6.407E+0
-6.244E-1	3.143E+0	6.413E+0
-6.212E-1	3.121E+0	6.417E+0
-6.179E-1	3.121E+0	6.430E+0
-6.244E-1	3.137E+0	6.348E+0
-6.244E-1	3.166E+0	6.452E+0
-6.212E-1	3.153E+0	6.381E+0
-6.179E-1	3.075E+0	6.417E+0
-6.228E-1	3.069E+0	6.430E+0
-6.244E-1	3.212E+0	6.332E+0
-6.244E-1	3.173E+0	6.404E+0
-6.147E-1	3.134E+0	6.475E+0
-6.212E-1	3.111E+0	6.475E+0
-6.228E-1	3.137E+0	6.387E+0
-6.212E-1	3.143E+0	6.417E+0
-6.179E-1	3.095E+0	6.368E+0
-6.244E-1	3.130E+0	6.498E+0
-6.244E-1	3.134E+0	6.381E+0
-6.228E-1	3.179E+0	6.462E+0
-6.179E-1	3.127E+0	6.417E+0
-6.212E-1	3.156E+0	6.475E+0
-6.228E-1	3.101E+0	6.374E+0
-6.212E-1	3.095E+0	6.443E+0
-6.147E-1	3.225E+0	6.498E+0
-6.212E-1	3.173E+0	6.433E+0
-6.212E-1	3.079E+0	6.446E+0
-6.228E-1	3.195E+0	6.498E+0
-6.147E-1	3.046E+0	6.404E+0
-6.212E-1	3.215E+0	6.355E+0
-6.244E-1	3.182E+0	6.417E+0
-6.196E-1	3.208E+0	6.439E+0
-6.179E-1	3.166E+0	6.443E+0
-6.212E-1	3.143E+0	6.494E+0
-6.228E-1	3.147E+0	6.459E+0
-6.212E-1	3.095E+0	6.352E+0
-6.179E-1	3.163E+0	6.459E+0
-6.212E-1	3.179E+0	6.468E+0
-6.228E-1	3.150E+0	6.456E+0
-6.228E-1	3.150E+0	6.481E+0
-6.147E-1	3.105E+0	6.485E+0
-6.212E-1	3.130E+0	6.365E+0
-6.228E-1	3.130E+0	6.459E+0
-6.212E-1	3.105E+0	6.468E+0
-6.163E-1	3.088E+0	6.430E+0
-6.212E-1	3.173E+0	6.439E+0
-6.244E-1	3.186E+0	6.475E+0
-6.212E-1	3.140E+0	6.446E+0
-6.163E-1	3.173E+0	6.462E+0
-6.228E-1	3.114E+0	6.462E+0
-6.244E-1	3.169E+0	6.485E+0
-6.228E-1	3.147E+0	6.569E+0
-6.179E-1	3.118E+0	6.501E+0
-6.244E-1	3.130E+0	6.465E+0
-6.228E-1	3.156E+0	6.439E+0
-6.228E-1	3.098E+0	6.371E+0
-6.179E-1	3.202E+0	6.439E+0
-6.212E-1	3.130E+0	6.420E+0
-6.260E-1	3.092E+0	6.426E+0
-6.228E-1	3.108E+0	6.433E+0
-6.163E-1	3.160E+0	6.507E+0
-6.228E-1	3.098E+0	6.456E+0
-6.244E-1	3.092E+0	6.404E+0
-6.228E-1	3.182E+0	6.394E+0
-6.163E-1	3.134E+0	6.400E+0
-6.212E-1	3.085E+0	6.465E+0
-6.244E-1	3.130E+0	6.430E+0
-6.228E-1	3.163E+0	6.485E+0
-6.147E-1	3.166E+0	6.540E+0
-6.212E-1	3.049E+0	6.498E+0
-6.277E-1	3.134E+0	6.452E+0
-6.212E-1	3.143E+0	6.498E+0
-6.179E-1	3.095E+0	6.485E+0
-6.212E-1	3.137E+0	6.475E+0
-6.244E-1	3.153E+0	6.504E+0
-6.212E-1	3.147E+0	6.449E+0
-6.179E-1	3.150E+0	6.361E+0
-6.196E-1	3.130E+0	6.348E+0
-6.260E-1	3.221E+0	6.488E+0
-6.228E-1	3.147E+0	6.507E+0
-6.163E-1	3.205E+0	6.397E+0
-6.212E-1	3.199E+0	6.462E+0
-6.277E-1	3.140E+0	6.404E+0
-6.212E-1	3.121E+0	6.475E+0
-6.179E-1	3.202E+0	6.472E+0
-6.212E-1	3.092E+0	6.446E+0
-6.260E-1	3.105E+0	6.430E+0
-6.212E-1	3.095E+0	6.430E+0
-6.196E-1	3.118E+0	6.449E+0
-6.212E-1	3.176E+0	6.423E+0
-6.228E-1	3.169E+0	6.527E+0
-6.196E-1	3.205E+0	6.507E+0
-6.212E-1	3.156E+0	6.345E+0
-6.196E-1	3.072E+0	6.553E+0
-6.260E-1	3.166E+0	6.504E+0
-6.196E-1	3.114E+0	6.456E+0
-6.196E-1	3.049E+0	6.475E+0
-6.196E-1	3.195E+0	6.566E+0
-6.260E-1	3.121E+0	6.430E+0
-6.196E-1	3.153E+0	6.520E+0
-6.196E-1	3.166E+0	6.381E+0
-6.179E-1	3.134E+0	6.378E+0
-6.277E-1	3.124E+0	6.400E+0
-6.196E-1	3.121E+0	6.417E+0
-6.212E-1	3.143E+0	6.452E+0
-6.196E-1	3.160E+0	6.410E+0
-6.277E-1	3.186E+0	6.439E+0
-6.196E-1	3.166E+0	6.423E+0
-6.196E-1	3.088E+0	6.472E+0
-6.196E-1	3.150E+0	6.381E+0
-6.277E-1	3.101E+0	6.400E+0
-6.212E-1	3.186E+0	6.559E+0
-6.212E-1	3.153E+0	6.436E+0
-6.179E-1	3.153E+0	6.465E+0
-6.277E-1	3.118E+0	6.507E+0
-6.212E-1	3.137E+0	6.527E+0
-6.212E-1	3.105E+0	6.355E+0
-6.196E-1	3.114E+0	6.446E+0
-6.244E-1	3.127E+0	6.475E+0
-6.196E-1	3.088E+0	6.420E+0
-6.179E-1	3.127E+0	6.404E+0
-6.196E-1	3.147E+0	6.361E+0
-6.244E-1	3.189E+0	6.358E+0
-6.196E-1	3.208E+0	6.462E+0
-6.196E-1	3.075E+0	6.394E+0
-6.179E-1	3.212E+0	6.323E+0
-6.244E-1	3.156E+0	6.481E+0
-6.163E-1	3.205E+0	6.313E+0
-6.196E-1	3.130E+0	6.465E+0
-6.212E-1	3.163E+0	6.446E+0
-6.277E-1	3.134E+0	6.371E+0
-6.212E-1	3.173E+0	6.436E+0
-6.196E-1	3.150E+0	6.326E+0
-6.212E-1	3.212E+0	6.404E+0
-6.277E-1	3.241E+0	6.417E+0
-6.212E-1	3.163E+0	6.394E+0
-6.196E-1	3.147E+0	6.540E+0
-6.196E-1	3.163E+0	6.501E+0
-6.228E-1	3.127E+0	6.410E+0
-6.228E-1	3.215E+0	6.417E+0
-6.196E-1	3.169E+0	6.439E+0
-6.212E-1	3.147E+0	6.394E+0
-6.228E-1	3.124E+0	6.449E+0
-6.212E-1	3.114E+0	6.504E+0
-6.196E-1	3.137E+0	6.430E+0
-6.244E-1	3.105E+0	6.378E+0
-6.244E-1	3.124E+0	6.433E+0
-6.228E-1	3.040E+0	6.410E+0
-6.179E-1	3.192E+0	6.598E+0
-6.212E-1	3.121E+0	6.452E+0
-6.228E-1	3.150E+0	6.533E+0
-6.228E-1	3.118E+0	6.501E+0
-6.179E-1	3.143E+0	6.556E+0
-6.228E-1	3.108E+0	6.530E+0
-6.244E-1	3.088E+0	6.410E+0
-6.212E-1	3.092E+0	6.426E+0
-6.131E-1	3.147E+0	6.465E+0
-6.179E-1	3.059E+0	6.472E+0
-6.244E-1	3.124E+0	6.420E+0
-6.179E-1	3.140E+0	6.355E+0
-6.147E-1	3.124E+0	6.391E+0
-6.244E-1	3.127E+0	6.348E+0
-6.260E-1	3.092E+0	6.404E+0
-6.228E-1	3.143E+0	6.443E+0
-6.179E-1	3.153E+0	6.378E+0
-6.228E-1	3.147E+0	6.365E+0
-6.277E-1	3.137E+0	6.413E+0
-6.212E-1	3.121E+0	6.404E+0
-6.163E-1	3.192E+0	6.465E+0
-6.228E-1	3.114E+0	6.540E+0
-6.228E-1	3.088E+0	6.426E+0
-6.212E-1	3.072E+0	6.410E+0
-6.179E-1	3.156E+0	6.472E+0
-6.228E-1	3.140E+0	6.404E+0
-6.228E-1	3.137E+0	6.446E+0
-6.260E-1	3.101E+0	6.465E+0
-6.163E-1	3.111E+0	6.498E+0
-6.212E-1	3.098E+0	6.465E+0
-6.244E-1	3.143E+0	6.407E+0
-6.212E-1	3.195E+0	6.456E+0
-6.163E-1	3.134E+0	6.494E+0
-6.212E-1	3.173E+0	6.524E+0
-6.244E-1	3.228E+0	6.472E+0
-6.228E-1	3.182E+0	6.530E+0
-6.163E-1	3.176E+0	6.517E+0
-6.244E-1	3.114E+0	6.449E+0
-6.228E-1	3.147E+0	6.546E+0
-6.244E-1	3.195E+0	6.348E+0
-6.163E-1	3.140E+0	6.413E+0
-6.212E-1	3.166E+0	6.481E+0
-6.244E-1	3.231E+0	6.498E+0
-6.228E-1	3.127E+0	6.475E+0
-6.163E-1	3.153E+0	6.449E+0
-6.228E-1	3.179E+0	6.426E+0
-6.212E-1	3.130E+0	6.391E+0
-6.212E-1	3.208E+0	6.404E+0
-6.147E-1	3.111E+0	6.443E+0
-6.228E-1	3.192E+0	6.462E+0
-6.212E-1	3.199E+0	6.407E+0
-6.212E-1	3.202E+0	6.507E+0
-6.179E-1	3.160E+0	6.446E+0
-6.212E-1	3.195E+0	6.404E+0
-6.244E-1	3.082E+0	6.374E+0
-6.228E-1	3.098E+0	6.520E+0
-6.163E-1	3.186E+0	6.381E+0
-6.228E-1	3.182E+0	6.439E+0
-6.244E-1	3.098E+0	6.316E+0
-6.244E-1	3.105E+0	6.498E+0
-6.179E-1	3.150E+0	6.384E+0
-6.196E-1	3.143E+0	6.481E+0
-6.244E-1	3.156E+0	6.488E+0
-6.244E-1	3.221E+0	6.423E+0
-6.163E-1	3.075E+0	6.501E+0
-6.212E-1	3.105E+0	6.413E+0
-6.212E-1	3.215E+0	6.494E+0
-6.196E-1	3.134E+0	6.520E+0
-6.196E-1	3.179E+0	6.436E+0
-6.179E-1	3.189E+0	6.452E+0
-6.260E-1	3.140E+0	6.514E+0
-6.212E-1	3.182E+0	6.413E+0
-6.163E-1	3.156E+0	6.371E+0
-6.212E-1	3.202E+0	6.468E+0
-6.228E-1	3.127E+0	6.430E+0
-6.260E-1	3.147E+0	6.410E+0
-6.179E-1	3.169E+0	6.446E+0
-6.212E-1	3.105E+0	6.326E+0
-6.228E-1	3.114E+0	6.481E+0
-6.212E-1	3.150E+0	6.462E+0
-6.179E-1	3.176E+0	6.511E+0
-6.212E-1	3.075E+0	6.397E+0
-6.260E-1	3.124E+0	6.546E+0
-6.212E-1	3.130E+0	6.569E+0
-6.163E-1	3.059E+0	6.494E+0
-6.212E-1	3.124E+0	6.472E+0
-6.244E-1	3.173E+0	6.456E+0
-6.228E-1	3.114E+0	6.481E+0
-6.179E-1	3.153E+0	6.488E+0
-6.212E-1	3.192E+0	6.426E+0
-6.277E-1	3.124E+0	6.329E+0
-6.212E-1	3.150E+0	6.404E+0
-6.163E-1	3.127E+0	6.514E+0
-6.196E-1	3.072E+0	6.391E+0
-6.244E-1	3.147E+0	6.501E+0
-6.228E-1	3.118E+0	6.326E+0
-6.212E-1	3.130E+0	6.400E+0
-6.212E-1	3.150E+0	6.417E+0
-6.212E-1	3.121E+0	6.381E+0
-6.212E-1	3.202E+0	6.433E+0
-6.163E-1	3.134E+0	6.494E+0
-6.228E-1	3.147E+0	6.417E+0
-6.244E-1	3.189E+0	6.433E+0
-6.212E-1	3.095E+0	6.420E+0
-6.147E-1	3.176E+0	6.439E+0
-6.196E-1	3.205E+0	6.361E+0
-6.228E-1	3.192E+0	6.423E+0
-6.179E-1	3.075E+0	6.417E+0
-6.196E-1	3.134E+0	6.514E+0
-6.196E-1	3.124E+0	6.452E+0
-6.244E-1	3.111E+0	6.468E+0
-6.179E-1	3.085E+0	6.410E+0
-6.179E-1	3.085E+0	6.481E+0
-6.196E-1	3.147E+0	6.378E+0
-6.260E-1	3.163E+0	6.306E+0
-6.228E-1	3.156E+0	6.501E+0
-6.147E-1	3.118E+0	6.400E+0
-6.196E-1	3.173E+0	6.475E+0
-6.244E-1	3.143E+0	6.404E+0
-6.196E-1	3.134E+0	6.459E+0
-6.179E-1	3.118E+0	6.485E+0
-6.196E-1	3.124E+0	6.456E+0
-6.244E-1	3.111E+0	6.517E+0
-6.212E-1	3.143E+0	6.491E+0
-6.196E-1	3.150E+0	6.355E+0
-6.179E-1	3.130E+0	6.407E+0
-6.244E-1	3.111E+0	6.374E+0
-6.196E-1	3.134E+0	6.514E+0
-6.196E-1	3.137E+0	6.598E+0
-6.179E-1	3.147E+0	6.468E+0
-6.196E-1	3.137E+0	6.468E+0
-6.212E-1	3.150E+0	6.443E+0
-6.179E-1	3.176E+0	6.319E+0
-6.196E-1	3.130E+0	6.481E+0
-6.260E-1	3.088E+0	6.481E+0
-6.163E-1	3.169E+0	6.478E+0
-6.212E-1	3.156E+0	6.537E+0
-6.196E-1	3.150E+0	6.426E+0
-6.260E-1	3.179E+0	6.520E+0
-6.228E-1	3.079E+0	6.443E+0
-6.179E-1	3.176E+0	6.452E+0
-6.179E-1	3.082E+0	6.394E+0
-6.260E-1	3.101E+0	6.468E+0
-6.212E-1	3.186E+0	6.303E+0
-6.179E-1	3.118E+0	6.572E+0
-6.212E-1	3.092E+0	6.524E+0
-6.260E-1	3.124E+0	6.498E+0
-6.212E-1	3.101E+0	6.468E+0
-6.212E-1	3.156E+0	6.475E+0
-6.179E-1	3.111E+0	6.384E+0
-6.277E-1	3.134E+0	6.433E+0
-6.196E-1	3.169E+0	6.361E+0
-6.212E-1	3.121E+0	6.468E+0
-6.179E-1	3.137E+0	6.407E+0
-6.277E-1	3.192E+0	6.459E+0
-6.228E-1	3.124E+0	6.345E+0
-6.179E-1	3.111E+0	6.459E+0
-6.179E-1	3.179E+0	6.443E+0
-6.260E-1	3.101E+0	6.426E+0
-6.212E-1	3.208E+0	6.436E+0
-6.196E-1	3.150E+0	6.433E+0
-6.196E-1	3.075E+0	6.413E+0
-6.277E-1	3.134E+0	6.553E+0
-6.228E-1	3.234E+0	6.533E+0
-6.179E-1	3.130E+0	6.481E+0
-6.212E-1	3.095E+0	6.514E+0
-6.277E-1	3.121E+0	6.504E+0
-6.228E-1	3.130E+0	6.430E+0
-6.163E-1	3.150E+0	6.459E+0
-6.212E-1	3.098E+0	6.462E+0
-6.228E-1	3.130E+0	6.381E+0
-6.228E-1	3.114E+0	6.378E+0
-6.196E-1	3.130E+0	6.462E+0
-6.196E-1	3.114E+0	6.342E+0
-6.260E-1	3.118E+0	6.472E+0
-6.244E-1	3.156E+0	6.326E+0
-6.196E-1	3.121E+0	6.598E+0
-6.196E-1	3.121E+0	6.374E+0
-6.260E-1	3.095E+0	6.465E+0
-6.228E-1	3.166E+0	6.481E+0
-6.163E-1	3.176E+0	6.387E+0
-6.179E-1	3.225E+0	6.417E+0
-6.212E-1	3.127E+0	6.394E+0
-6.244E-1	3.189E+0	6.352E+0
-6.163E-1	3.134E+0	6.462E+0
-6.196E-1	3.176E+0	6.410E+0
-6.228E-1	3.186E+0	6.361E+0
-6.228E-1	3.092E+0	6.446E+0
-6.196E-1	3.105E+0	6.475E+0
-6.228E-1	3.156E+0	6.446E+0
-6.244E-1	3.160E+0	6.439E+0
-6.228E-1	3.195E+0	6.481E+0
-6.196E-1	3.205E+0	6.335E+0
-6.196E-1	3.137E+0	6.443E+0
-6.244E-1	3.101E+0	6.443E+0
-6.212E-1	3.124E+0	6.378E+0
-6.196E-1	3.079E+0	6.384E+0
-6.212E-1	3.176E+0	6.465E+0
-6.244E-1	3.020E+0	6.443E+0
-6.260E-1	3.130E+0	6.426E+0
-6.163E-1	3.156E+0	6.504E+0
-6.244E-1	3.176E+0	6.423E+0
-6.244E-1	3.118E+0	6.355E+0
-6.228E-1	3.134E+0	6.371E+0
-6.179E-1	3.182E+0	6.443E+0
-6.212E-1	3.186E+0	6.494E+0
-6.244E-1	3.166E+0	6.443E+0
-6.244E-1	3.082E+0	6.430E+0
-6.163E-1	3.186E+0	6.407E+0
-6.212E-1	3.166E+0	6.478E+0
-6.244E-1	3.140E+0	6.420E+0
-6.228E-1	3.127E+0	6.589E+0
-6.163E-1	3.124E+0	6.397E+0
-6.212E-1	3.150E+0	6.404E+0
-6.228E-1	3.173E+0	6.410E+0
-6.244E-1	3.137E+0	6.361E+0
-6.179E-1	3.137E+0	6.433E+0
-6.228E-1	3.134E+0	6.335E+0
-6.244E-1	3.163E+0	6.374E+0
-6.228E-1	3.108E+0	6.391E+0
-6.179E-1	3.163E+0	6.501E+0
-6.228E-1	3.079E+0	6.449E+0
-6.244E-1	3.108E+0	6.391E+0
-6.244E-1	3.166E+0	6.426E+0
-6.163E-1	3.163E+0	6.410E+0
-6.228E-1	3.121E+0	6.371E+0
-6.228E-1	3.234E+0	6.439E+0
-6.196E-1	3.137E+0	6.430E+0
-6.163E-1	3.101E+0	6.459E+0
-6.244E-1	3.108E+0	6.433E+0
-6.244E-1	3.127E+0	6.511E+0
-6.244E-1	3.095E+0	6.371E+0
-6.163E-1	3.153E+0	6.397E+0
-6.228E-1	3.156E+0	6.413E+0
-6.244E-1	3.150E+0	6.410E+0
-6.228E-1	3.143E+0	6.462E+0
-6.179E-1	3.049E+0	6.391E+0
-6.196E-1	3.179E+0	6.426E+0
-6.212E-1	3.072E+0	6.391E+0
-6.196E-1	3.147E+0	6.478E+0
-6.212E-1	3.150E+0	6.439E+0
-6.244E-1	3.147E+0	6.468E+0
-6.260E-1	3.143E+0	6.472E+0
-6.228E-1	3.114E+0	6.637E+0
-6.163E-1	3.137E+0	6.475E+0
-6.196E-1	3.143E+0	6.400E+0
-6.244E-1	3.101E+0	6.439E+0
-6.244E-1	3.095E+0	6.488E+0
-6.147E-1	3.140E+0	6.478E+0
-6.212E-1	3.066E+0	6.501E+0
-6.244E-1	3.208E+0	6.465E+0
-6.228E-1	3.140E+0	6.475E+0
-6.179E-1	3.143E+0	6.326E+0
-6.179E-1	3.088E+0	6.452E+0
-6.293E-1	3.101E+0	6.407E+0
-6.228E-1	3.121E+0	6.452E+0
-6.196E-1	3.182E+0	6.417E+0
-6.179E-1	3.062E+0	6.439E+0
-6.277E-1	3.105E+0	6.446E+0
-6.228E-1	3.082E+0	6.420E+0
-6.179E-1	3.202E+0	6.371E+0
-6.179E-1	3.127E+0	6.339E+0
-6.260E-1	3.186E+0	6.352E+0
-6.212E-1	3.166E+0	6.277E+0
-6.163E-1	3.153E+0	6.452E+0
-6.179E-1	3.166E+0	6.394E+0
-6.260E-1	3.127E+0	6.520E+0
-6.212E-1	3.150E+0	6.524E+0
-6.163E-1	3.082E+0	6.365E+0
-6.196E-1	3.118E+0	6.436E+0
-6.244E-1	3.140E+0	6.433E+0
-6.212E-1	3.130E+0	6.430E+0
-6.179E-1	3.241E+0	6.342E+0
-6.147E-1	3.062E+0	6.592E+0
-6.260E-1	3.156E+0	6.498E+0
-6.228E-1	3.108E+0	6.436E+0
-6.179E-1	3.056E+0	6.550E+0
-6.179E-1	3.156E+0	6.368E+0
-6.277E-1	3.098E+0	6.537E+0
-6.196E-1	3.176E+0	6.420E+0
-6.212E-1	3.166E+0	6.397E+0
-6.196E-1	3.088E+0	6.443E+0
-6.228E-1	3.147E+0	6.504E+0
-6.196E-1	3.118E+0	6.404E+0
-6.179E-1	3.127E+0	6.443E+0
-6.212E-1	3.127E+0	6.397E+0
-6.228E-1	3.114E+0	6.485E+0
-6.228E-1	3.085E+0	6.387E+0
-6.196E-1	3.186E+0	6.433E+0
-6.212E-1	3.215E+0	6.485E+0
-6.260E-1	3.192E+0	6.404E+0
-6.179E-1	3.169E+0	6.465E+0
-6.163E-1	3.121E+0	6.410E+0
-6.196E-1	3.156E+0	6.387E+0
-6.260E-1	3.114E+0	6.420E+0
-6.228E-1	3.108E+0	6.481E+0
-6.163E-1	3.137E+0	6.423E+0
-6.212E-1	3.166E+0	6.410E+0
-6.244E-1	3.111E+0	6.556E+0
-6.212E-1	3.134E+0	6.420E+0
-6.163E-1	3.134E+0	6.563E+0
-6.196E-1	3.147E+0	6.410E+0
-6.260E-1	3.147E+0	6.371E+0
-6.244E-1	3.066E+0	6.316E+0
-6.212E-1	3.075E+0	6.533E+0
-6.196E-1	3.105E+0	6.446E+0
-6.244E-1	3.130E+0	6.443E+0
-6.212E-1	3.166E+0	6.498E+0
-6.179E-1	3.088E+0	6.488E+0
-6.163E-1	3.108E+0	6.394E+0
-6.260E-1	3.173E+0	6.494E+0
-6.228E-1	3.105E+0	6.527E+0
-6.163E-1	3.179E+0	6.475E+0
-6.228E-1	3.199E+0	6.332E+0
-6.260E-1	3.199E+0	6.394E+0
-6.228E-1	3.140E+0	6.394E+0
-6.196E-1	3.169E+0	6.391E+0
-6.196E-1	3.114E+0	6.423E+0
-6.228E-1	3.124E+0	6.494E+0
-6.196E-1	3.189E+0	6.323E+0
-6.212E-1	3.105E+0	6.449E+0
-6.196E-1	3.143E+0	6.300E+0
-6.244E-1	3.056E+0	6.501E+0
-6.228E-1	3.118E+0	6.410E+0
-6.163E-1	3.105E+0	6.472E+0
-6.179E-1	3.134E+0	6.507E+0
-6.244E-1	3.212E+0	6.472E+0
-6.228E-1	3.095E+0	6.439E+0
-6.179E-1	3.114E+0	6.371E+0
-6.179E-1	3.001E+0	6.485E+0
-6.260E-1	3.215E+0	6.543E+0
-6.212E-1	3.140E+0	6.456E+0
-6.179E-1	3.124E+0	6.498E+0
-6.212E-1	3.143E+0	6.404E+0
-6.260E-1	3.173E+0	6.478E+0
-6.228E-1	3.124E+0	6.462E+0
-6.179E-1	3.208E+0	6.326E+0
-6.179E-1	3.127E+0	6.374E+0
-6.244E-1	3.169E+0	6.501E+0
-6.228E-1	3.079E+0	6.290E+0
-6.163E-1	3.092E+0	6.430E+0
-6.212E-1	3.082E+0	6.494E+0
-6.260E-1	3.143E+0	6.456E+0
-6.212E-1	3.095E+0	6.449E+0
-6.179E-1	3.108E+0	6.514E+0
-6.179E-1	3.088E+0	6.468E+0
-6.244E-1	3.121E+0	6.420E+0
-6.212E-1	3.140E+0	6.443E+0
-6.179E-1	3.140E+0	6.410E+0
-6.196E-1	3.169E+0	6.475E+0
-6.228E-1	3.111E+0	6.462E+0
-6.228E-1	3.156E+0	6.456E+0
-6.163E-1	3.173E+0	6.446E+0
-6.212E-1	3.205E+0	6.420E+0
-6.244E-1	3.066E+0	6.498E+0
-6.228E-1	3.118E+0	6.400E+0
-6.147E-1	3.137E+0	6.465E+0
-6.179E-1	3.163E+0	6.459E+0
-6.244E-1	3.140E+0	6.436E+0
-6.228E-1	3.101E+0	6.423E+0
-6.163E-1	3.134E+0	6.601E+0
-6.196E-1	3.163E+0	6.426E+0
-6.244E-1	3.150E+0	6.407E+0
-6.212E-1	3.114E+0	6.449E+0
-6.163E-1	3.111E+0	6.420E+0
-6.212E-1	3.156E+0	6.468E+0
-6.244E-1	3.111E+0	6.462E+0
-6.228E-1	3.186E+0	6.342E+0
-6.196E-1	3.137E+0	6.452E+0
-6.179E-1	3.143E+0	6.407E+0
-6.228E-1	3.182E+0	6.368E+0
-6.228E-1	3.053E+0	6.517E+0
-6.147E-1	3.095E+0	6.465E+0
-6.212E-1	3.182E+0	6.439E+0
-6.244E-1	3.066E+0	6.443E+0
-6.260E-1	3.166E+0	6.485E+0
-6.179E-1	3.118E+0	6.498E+0
-6.196E-1	3.105E+0	6.407E+0
-6.260E-1	3.208E+0	6.491E+0
-6.212E-1	3.166E+0	6.501E+0
-6.163E-1	3.082E+0	6.423E+0
-6.196E-1	3.095E+0	6.391E+0
-6.212E-1	3.137E+0	6.446E+0
-6.228E-1	3.111E+0	6.472E+0
-6.163E-1	3.163E+0	6.423E+0
-6.244E-1	3.124E+0	6.475E+0
-6.212E-1	3.114E+0	6.439E+0
-6.228E-1	3.140E+0	6.400E+0
-6.147E-1	3.205E+0	6.387E+0
-6.212E-1	3.124E+0	6.452E+0
-6.228E-1	3.147E+0	6.361E+0
-6.244E-1	3.140E+0	6.420E+0
-6.179E-1	3.101E+0	6.527E+0
-6.212E-1	3.082E+0	6.348E+0
-6.244E-1	3.134E+0	6.384E+0
-6.244E-1	3.095E+0	6.501E+0
-6.163E-1	3.140E+0	6.530E+0
-6.228E-1	3.114E+0	6.524E+0
-6.260E-1	3.030E+0	6.326E+0
[truncated: 93,950 more rows]
