# Supplementary material for: Improved ANAP incorporation and VCF analysis reveal details of P2X7 current facilitation and a limited conformational interplay between ATP binding and the intracellular ballast domain
Source: eLife. 2023 Jan 4;12:e82479. doi: 10.7554/eLife.82479 (PMC9859053; doi:10.7554/eLife.82479)
Supplement: Figure 3—figure supplement 3—source data 2. [file elife-82479-fig3-figsupp3-data2.zip › Figure-3_figure-supplement-3_source-data-2/DeltaCys-constructs/l07/18.csv]

-2.530E-1	3.637E+0	8.616E+0
-2.579E-1	3.727E+0	8.593E+0
-2.562E-1	3.637E+0	8.402E+0
-2.546E-1	3.617E+0	8.525E+0
-2.497E-1	3.643E+0	8.632E+0
-2.546E-1	3.565E+0	8.652E+0
-2.562E-1	3.555E+0	8.613E+0
-2.562E-1	3.585E+0	8.609E+0
-2.530E-1	3.562E+0	8.551E+0
-2.546E-1	3.624E+0	8.655E+0
-2.546E-1	3.620E+0	8.626E+0
-2.546E-1	3.598E+0	8.535E+0
-2.514E-1	3.662E+0	8.603E+0
-2.530E-1	3.705E+0	8.648E+0
-2.579E-1	3.536E+0	8.571E+0
-2.546E-1	3.650E+0	8.541E+0
-2.514E-1	3.607E+0	8.587E+0
-2.497E-1	3.588E+0	8.584E+0
-2.562E-1	3.630E+0	8.694E+0
-2.546E-1	3.604E+0	8.609E+0
-2.546E-1	3.646E+0	8.606E+0
-2.562E-1	3.662E+0	8.574E+0
-2.579E-1	3.607E+0	8.447E+0
-2.514E-1	3.624E+0	8.571E+0
-2.546E-1	3.578E+0	8.597E+0
-2.546E-1	3.568E+0	8.554E+0
-2.579E-1	3.643E+0	8.606E+0
-2.546E-1	3.633E+0	8.587E+0
-2.497E-1	3.581E+0	8.629E+0
-2.530E-1	3.620E+0	8.554E+0
-2.546E-1	3.614E+0	8.532E+0
-2.546E-1	3.630E+0	8.600E+0
-2.514E-1	3.585E+0	8.489E+0
-2.530E-1	3.653E+0	8.606E+0
-2.546E-1	3.529E+0	8.616E+0
-2.546E-1	3.682E+0	8.785E+0
-2.514E-1	3.656E+0	8.460E+0
-2.530E-1	3.650E+0	8.528E+0
-2.546E-1	3.669E+0	8.590E+0
-2.546E-1	3.624E+0	8.580E+0
-2.514E-1	3.698E+0	8.564E+0
-2.546E-1	3.666E+0	8.632E+0
-2.546E-1	3.591E+0	8.567E+0
-2.546E-1	3.705E+0	8.493E+0
-2.514E-1	3.607E+0	8.635E+0
-2.546E-1	3.614E+0	8.574E+0
-2.579E-1	3.718E+0	8.635E+0
-2.546E-1	3.659E+0	8.587E+0
-2.497E-1	3.607E+0	8.587E+0
-2.546E-1	3.604E+0	8.528E+0
-2.562E-1	3.666E+0	8.577E+0
-2.546E-1	3.562E+0	8.567E+0
-2.514E-1	3.653E+0	8.681E+0
-2.546E-1	3.611E+0	8.655E+0
-2.546E-1	3.682E+0	8.580E+0
-2.562E-1	3.643E+0	8.532E+0
-2.497E-1	3.607E+0	8.480E+0
-2.546E-1	3.578E+0	8.613E+0
-2.562E-1	3.624E+0	8.535E+0
-2.546E-1	3.568E+0	8.574E+0
-2.530E-1	3.565E+0	8.525E+0
-2.562E-1	3.666E+0	8.587E+0
-2.546E-1	3.562E+0	8.538E+0
-2.546E-1	3.617E+0	8.545E+0
-2.497E-1	3.572E+0	8.593E+0
-2.546E-1	3.643E+0	8.684E+0
-2.579E-1	3.575E+0	8.739E+0
-2.530E-1	3.675E+0	8.652E+0
-2.497E-1	3.624E+0	8.704E+0
-2.562E-1	3.611E+0	8.626E+0
-2.546E-1	3.669E+0	8.395E+0
-2.530E-1	3.594E+0	8.687E+0
-2.514E-1	3.552E+0	8.522E+0
-2.546E-1	3.581E+0	8.496E+0
-2.562E-1	3.581E+0	8.489E+0
-2.546E-1	3.669E+0	8.522E+0
-2.497E-1	3.646E+0	8.587E+0
-2.530E-1	3.559E+0	8.580E+0
-2.562E-1	3.669E+0	8.733E+0
-2.530E-1	3.575E+0	8.658E+0
-2.530E-1	3.601E+0	8.622E+0
-2.562E-1	3.601E+0	8.515E+0
-2.595E-1	3.617E+0	8.532E+0
-2.530E-1	3.659E+0	8.736E+0
-2.514E-1	3.614E+0	8.593E+0
-2.514E-1	3.614E+0	8.548E+0
-2.546E-1	3.666E+0	8.564E+0
-2.530E-1	3.637E+0	8.554E+0
-2.530E-1	3.536E+0	8.619E+0
-2.530E-1	3.604E+0	8.619E+0
-2.579E-1	3.650E+0	8.515E+0
-2.530E-1	3.607E+0	8.658E+0
-2.514E-1	3.617E+0	8.532E+0
-2.562E-1	3.594E+0	8.519E+0
-2.562E-1	3.578E+0	8.554E+0
-2.530E-1	3.698E+0	8.626E+0
-2.530E-1	3.604E+0	8.515E+0
-2.530E-1	3.627E+0	8.710E+0
-2.562E-1	3.604E+0	8.759E+0
-2.497E-1	3.669E+0	8.590E+0
-2.546E-1	3.598E+0	8.704E+0
-2.530E-1	3.572E+0	8.597E+0
-2.530E-1	3.617E+0	8.577E+0
-2.530E-1	3.559E+0	8.447E+0
-2.514E-1	3.633E+0	8.535E+0
-2.546E-1	3.585E+0	8.642E+0
-2.562E-1	3.688E+0	8.639E+0
-2.514E-1	3.601E+0	8.652E+0
-2.514E-1	3.620E+0	8.635E+0
-2.530E-1	3.637E+0	8.606E+0
-2.546E-1	3.611E+0	8.493E+0
-2.530E-1	3.565E+0	8.603E+0
-2.514E-1	3.679E+0	8.564E+0
-2.497E-1	3.627E+0	8.609E+0
-2.579E-1	3.650E+0	8.622E+0
-2.514E-1	3.630E+0	8.577E+0
-2.546E-1	3.536E+0	8.674E+0
-2.514E-1	3.572E+0	8.635E+0
-2.562E-1	3.536E+0	8.548E+0
-2.530E-1	3.614E+0	8.622E+0
-2.497E-1	3.581E+0	8.561E+0
-2.530E-1	3.620E+0	8.496E+0
-2.546E-1	3.594E+0	8.665E+0
-2.530E-1	3.640E+0	8.597E+0
-2.497E-1	3.591E+0	8.671E+0
-2.562E-1	3.549E+0	8.717E+0
-2.562E-1	3.549E+0	8.645E+0
-2.530E-1	3.630E+0	8.597E+0
-2.514E-1	3.633E+0	8.571E+0
-2.546E-1	3.633E+0	8.635E+0
-2.562E-1	3.611E+0	8.593E+0
-2.530E-1	3.666E+0	8.548E+0
-2.530E-1	3.591E+0	8.635E+0
-2.546E-1	3.640E+0	8.535E+0
-2.562E-1	3.624E+0	8.632E+0
-2.530E-1	3.536E+0	8.584E+0
-2.546E-1	3.637E+0	8.551E+0
-2.546E-1	3.624E+0	8.681E+0
-2.546E-1	3.653E+0	8.619E+0
-2.530E-1	3.656E+0	8.632E+0
-2.514E-1	3.559E+0	8.525E+0
-2.530E-1	3.620E+0	8.567E+0
-2.546E-1	3.591E+0	8.668E+0
-2.530E-1	3.542E+0	8.632E+0
-2.514E-1	3.581E+0	8.635E+0
-2.530E-1	3.620E+0	8.613E+0
-2.579E-1	3.656E+0	8.626E+0
-2.530E-1	3.575E+0	8.665E+0
-2.530E-1	3.614E+0	8.606E+0
-2.562E-1	3.529E+0	8.648E+0
-2.530E-1	3.604E+0	8.561E+0
-2.530E-1	3.601E+0	8.590E+0
-2.497E-1	3.643E+0	8.684E+0
-2.514E-1	3.643E+0	8.587E+0
-2.562E-1	3.685E+0	8.509E+0
-2.530E-1	3.598E+0	8.509E+0
-2.530E-1	3.627E+0	8.635E+0
-2.562E-1	3.662E+0	8.603E+0
-2.562E-1	3.624E+0	8.493E+0
-2.530E-1	3.630E+0	8.571E+0
-2.546E-1	3.529E+0	8.571E+0
-2.530E-1	3.562E+0	8.629E+0
-2.562E-1	3.520E+0	8.694E+0
-2.530E-1	3.630E+0	8.512E+0
-2.514E-1	3.627E+0	8.476E+0
-2.530E-1	3.675E+0	8.587E+0
-2.546E-1	3.581E+0	8.629E+0
-2.530E-1	3.588E+0	8.441E+0
-2.530E-1	3.598E+0	8.642E+0
-2.530E-1	3.620E+0	8.697E+0
-2.579E-1	3.666E+0	8.742E+0
-2.530E-1	3.604E+0	8.558E+0
-2.497E-1	3.643E+0	8.606E+0
-2.530E-1	3.614E+0	8.551E+0
-2.546E-1	3.578E+0	8.671E+0
-2.530E-1	3.666E+0	8.626E+0
-2.497E-1	3.653E+0	8.447E+0
-2.546E-1	3.614E+0	8.652E+0
-2.530E-1	3.656E+0	8.600E+0
-2.546E-1	3.640E+0	8.626E+0
-2.497E-1	3.659E+0	8.609E+0
-2.514E-1	3.578E+0	8.687E+0
-2.562E-1	3.575E+0	8.613E+0
-2.530E-1	3.572E+0	8.551E+0
-2.481E-1	3.669E+0	8.632E+0
-2.530E-1	3.591E+0	8.652E+0
-2.530E-1	3.675E+0	8.645E+0
-2.562E-1	3.701E+0	8.525E+0
-2.546E-1	3.607E+0	8.668E+0
-2.562E-1	3.591E+0	8.564E+0
-2.530E-1	3.633E+0	8.726E+0
-2.530E-1	3.562E+0	8.694E+0
-2.497E-1	3.640E+0	8.635E+0
-2.546E-1	3.627E+0	8.684E+0
-2.562E-1	3.620E+0	8.561E+0
-2.530E-1	3.542E+0	8.613E+0
-2.530E-1	3.637E+0	8.554E+0
-2.530E-1	3.620E+0	8.681E+0
-2.579E-1	3.585E+0	8.577E+0
-2.514E-1	3.575E+0	8.580E+0
-2.514E-1	3.588E+0	8.671E+0
-2.546E-1	3.653E+0	8.613E+0
-2.546E-1	3.555E+0	8.600E+0
-2.514E-1	3.523E+0	8.509E+0
-2.497E-1	3.533E+0	8.535E+0
-2.546E-1	3.620E+0	8.642E+0
-2.530E-1	3.562E+0	8.626E+0
-2.530E-1	3.578E+0	8.580E+0
-2.514E-1	3.585E+0	8.648E+0
-2.562E-1	3.572E+0	8.652E+0
-2.546E-1	3.604E+0	8.496E+0
-2.530E-1	3.529E+0	8.622E+0
-2.514E-1	3.523E+0	8.434E+0
-2.530E-1	3.585E+0	8.665E+0
-2.546E-1	3.601E+0	8.567E+0
-2.546E-1	3.607E+0	8.606E+0
-2.514E-1	3.559E+0	8.584E+0
-2.546E-1	3.536E+0	8.606E+0
-2.546E-1	3.614E+0	8.648E+0
-2.530E-1	3.572E+0	8.499E+0
-2.514E-1	3.643E+0	8.597E+0
-2.530E-1	3.627E+0	8.648E+0
-2.546E-1	3.559E+0	8.564E+0
-2.497E-1	3.588E+0	8.509E+0
-2.481E-1	3.588E+0	8.613E+0
-2.514E-1	3.624E+0	8.545E+0
-2.546E-1	3.617E+0	8.541E+0
-2.530E-1	3.682E+0	8.525E+0
-2.530E-1	3.659E+0	8.574E+0
-2.546E-1	3.653E+0	8.558E+0
-2.530E-1	3.620E+0	8.609E+0
-2.497E-1	3.607E+0	8.645E+0
-2.514E-1	3.672E+0	8.619E+0
-2.530E-1	3.624E+0	8.626E+0
-2.530E-1	3.581E+0	8.600E+0
-2.530E-1	3.659E+0	8.700E+0
-2.497E-1	3.633E+0	8.493E+0
-2.546E-1	3.637E+0	8.571E+0
-2.530E-1	3.637E+0	8.580E+0
-2.514E-1	3.627E+0	8.635E+0
-2.514E-1	3.601E+0	8.639E+0
-2.546E-1	3.672E+0	8.515E+0
-2.530E-1	3.653E+0	8.661E+0
-2.481E-1	3.666E+0	8.554E+0
-2.481E-1	3.578E+0	8.489E+0
-2.546E-1	3.656E+0	8.551E+0
-2.546E-1	3.562E+0	8.593E+0
-2.514E-1	3.695E+0	8.632E+0
-2.481E-1	3.669E+0	8.597E+0
-2.530E-1	3.627E+0	8.720E+0
-2.530E-1	3.640E+0	8.577E+0
-2.514E-1	3.594E+0	8.515E+0
-2.514E-1	3.601E+0	8.561E+0
-2.530E-1	3.624E+0	8.661E+0
-2.546E-1	3.653E+0	8.674E+0
-2.497E-1	3.598E+0	8.525E+0
-2.530E-1	3.643E+0	8.483E+0
-2.530E-1	3.614E+0	8.489E+0
-2.546E-1	3.650E+0	8.597E+0
-2.497E-1	3.575E+0	8.632E+0
-2.514E-1	3.659E+0	8.639E+0
-2.530E-1	3.611E+0	8.587E+0
-2.497E-1	3.630E+0	8.470E+0
-2.546E-1	3.656E+0	8.632E+0
-2.481E-1	3.692E+0	8.635E+0
-2.546E-1	3.637E+0	8.548E+0
-2.546E-1	3.562E+0	8.577E+0
-2.546E-1	3.633E+0	8.687E+0
-2.497E-1	3.624E+0	8.613E+0
-2.546E-1	3.688E+0	8.525E+0
-2.546E-1	3.598E+0	8.668E+0
-2.514E-1	3.666E+0	8.538E+0
-2.514E-1	3.624E+0	8.606E+0
-2.514E-1	3.611E+0	8.548E+0
-2.546E-1	3.643E+0	8.626E+0
-2.514E-1	3.685E+0	8.603E+0
-2.514E-1	3.630E+0	8.580E+0
-2.546E-1	3.643E+0	8.554E+0
-2.546E-1	3.620E+0	8.554E+0
-2.530E-1	3.614E+0	8.506E+0
-2.514E-1	3.656E+0	8.571E+0
-2.481E-1	3.624E+0	8.538E+0
-2.546E-1	3.614E+0	8.502E+0
-2.514E-1	3.591E+0	8.613E+0
-2.497E-1	3.594E+0	8.584E+0
-2.546E-1	3.650E+0	8.629E+0
-2.530E-1	3.669E+0	8.548E+0
-2.514E-1	3.572E+0	8.538E+0
-2.530E-1	3.675E+0	8.528E+0
-2.530E-1	3.662E+0	8.597E+0
-2.546E-1	3.546E+0	8.597E+0
-2.546E-1	3.568E+0	8.632E+0
-2.530E-1	3.685E+0	8.632E+0
-2.514E-1	3.575E+0	8.476E+0
-2.562E-1	3.559E+0	8.584E+0
-2.514E-1	3.620E+0	8.626E+0
-2.514E-1	3.591E+0	8.626E+0
-2.514E-1	3.591E+0	8.606E+0
-2.546E-1	3.591E+0	8.609E+0
-2.514E-1	3.669E+0	8.668E+0
-2.497E-1	3.607E+0	8.493E+0
-2.514E-1	3.591E+0	8.639E+0
-2.562E-1	3.578E+0	8.684E+0
-2.514E-1	3.662E+0	8.606E+0
-2.514E-1	3.565E+0	8.629E+0
-2.514E-1	3.640E+0	8.609E+0
-2.546E-1	3.585E+0	8.538E+0
-2.514E-1	3.656E+0	8.551E+0
-2.546E-1	3.594E+0	8.593E+0
-2.514E-1	3.620E+0	8.538E+0
-2.546E-1	3.607E+0	8.480E+0
-2.514E-1	3.650E+0	8.678E+0
-2.497E-1	3.575E+0	8.564E+0
-2.514E-1	3.607E+0	8.609E+0
-2.562E-1	3.562E+0	8.642E+0
-2.497E-1	3.624E+0	8.587E+0
-2.481E-1	3.614E+0	8.554E+0
-2.514E-1	3.611E+0	8.629E+0
-2.546E-1	3.620E+0	8.564E+0
-2.481E-1	3.617E+0	8.567E+0
-2.514E-1	3.662E+0	8.538E+0
-2.530E-1	3.627E+0	8.645E+0
-2.579E-1	3.662E+0	8.538E+0
-2.514E-1	3.672E+0	8.515E+0
-2.530E-1	3.572E+0	8.597E+0
-2.530E-1	3.598E+0	8.593E+0
-2.530E-1	3.640E+0	8.545E+0
-2.514E-1	3.659E+0	8.519E+0
-2.530E-1	3.666E+0	8.574E+0
-2.514E-1	3.747E+0	8.532E+0
-2.562E-1	3.591E+0	8.541E+0
-2.497E-1	3.585E+0	8.668E+0
-2.530E-1	3.624E+0	8.609E+0
-2.481E-1	3.643E+0	8.642E+0
-2.562E-1	3.598E+0	8.619E+0
-2.514E-1	3.604E+0	8.609E+0
-2.514E-1	3.624E+0	8.574E+0
-2.530E-1	3.572E+0	8.551E+0
-2.530E-1	3.594E+0	8.658E+0
-2.497E-1	3.614E+0	8.622E+0
-2.497E-1	3.575E+0	8.600E+0
-2.514E-1	3.607E+0	8.587E+0
-2.546E-1	3.630E+0	8.597E+0
-2.497E-1	3.650E+0	8.574E+0
-2.514E-1	3.650E+0	8.577E+0
-2.514E-1	3.698E+0	8.645E+0
-2.546E-1	3.714E+0	8.561E+0
-2.481E-1	3.539E+0	8.600E+0
-2.497E-1	3.585E+0	8.580E+0
-2.546E-1	3.637E+0	8.704E+0
-2.530E-1	3.666E+0	8.561E+0
-2.497E-1	3.536E+0	8.535E+0
-2.497E-1	3.734E+0	8.567E+0
-2.497E-1	3.662E+0	8.622E+0
-2.546E-1	3.643E+0	8.622E+0
-2.497E-1	3.601E+0	8.535E+0
-2.514E-1	3.630E+0	8.661E+0
-2.514E-1	3.565E+0	8.700E+0
-2.514E-1	3.598E+0	8.684E+0
-2.530E-1	3.497E+0	8.597E+0
-2.481E-1	3.624E+0	8.545E+0
-2.497E-1	3.695E+0	8.444E+0
-2.546E-1	3.672E+0	8.590E+0
-2.514E-1	3.552E+0	8.548E+0
-2.497E-1	3.617E+0	8.486E+0
-2.530E-1	3.653E+0	8.635E+0
-2.530E-1	3.611E+0	8.564E+0
-2.514E-1	3.542E+0	8.665E+0
-2.497E-1	3.601E+0	8.603E+0
-2.546E-1	3.591E+0	8.648E+0
-2.514E-1	3.666E+0	8.635E+0
-2.530E-1	3.624E+0	8.613E+0
-2.481E-1	3.549E+0	8.655E+0
-2.530E-1	3.578E+0	8.499E+0
-2.530E-1	3.568E+0	8.619E+0
-2.514E-1	3.737E+0	8.558E+0
-2.497E-1	3.601E+0	8.603E+0
-2.514E-1	3.581E+0	8.619E+0
-2.546E-1	3.624E+0	8.499E+0
-2.497E-1	3.581E+0	8.655E+0
-2.530E-1	3.585E+0	8.603E+0
-2.562E-1	3.630E+0	8.652E+0
-2.514E-1	3.666E+0	8.561E+0
-2.530E-1	3.705E+0	8.464E+0
-2.497E-1	3.624E+0	8.454E+0
-2.546E-1	3.607E+0	8.632E+0
-2.546E-1	3.594E+0	8.603E+0
-2.514E-1	3.627E+0	8.545E+0
-2.497E-1	3.627E+0	8.574E+0
-2.530E-1	3.646E+0	8.554E+0
-2.546E-1	3.646E+0	8.681E+0
-2.514E-1	3.598E+0	8.655E+0
-2.497E-1	3.633E+0	8.616E+0
-2.546E-1	3.662E+0	8.616E+0
-2.546E-1	3.591E+0	8.574E+0
-2.530E-1	3.565E+0	8.538E+0
-2.514E-1	3.666E+0	8.639E+0
-2.514E-1	3.581E+0	8.710E+0
-2.546E-1	3.578E+0	8.645E+0
-2.514E-1	3.588E+0	8.593E+0
-2.497E-1	3.513E+0	8.584E+0
-2.530E-1	3.627E+0	8.554E+0
-2.530E-1	3.633E+0	8.525E+0
-2.514E-1	3.640E+0	8.645E+0
-2.514E-1	3.604E+0	8.512E+0
-2.497E-1	3.607E+0	8.554E+0
-2.514E-1	3.640E+0	8.532E+0
-2.514E-1	3.588E+0	8.606E+0
-2.497E-1	3.662E+0	8.561E+0
-2.514E-1	3.627E+0	8.548E+0
-2.546E-1	3.572E+0	8.603E+0
-2.514E-1	3.575E+0	8.626E+0
-2.481E-1	3.578E+0	8.609E+0
-2.514E-1	3.601E+0	8.464E+0
-2.546E-1	3.598E+0	8.606E+0
-2.514E-1	3.656E+0	8.564E+0
-2.481E-1	3.633E+0	8.639E+0
-2.530E-1	3.640E+0	8.616E+0
-2.530E-1	3.588E+0	8.457E+0
-2.497E-1	3.614E+0	8.587E+0
-2.481E-1	3.630E+0	8.528E+0
-2.514E-1	3.604E+0	8.525E+0
-2.546E-1	3.578E+0	8.593E+0
-2.481E-1	3.624E+0	8.694E+0
-2.546E-1	3.536E+0	8.512E+0
-2.514E-1	3.604E+0	8.626E+0
-2.546E-1	3.672E+0	8.661E+0
-2.514E-1	3.611E+0	8.697E+0
-2.497E-1	3.675E+0	8.616E+0
-2.497E-1	3.604E+0	8.587E+0
-2.562E-1	3.624E+0	8.502E+0
-2.514E-1	3.588E+0	8.619E+0
-2.497E-1	3.653E+0	8.515E+0
-2.514E-1	3.675E+0	8.697E+0
-2.546E-1	3.572E+0	8.545E+0
-2.497E-1	3.591E+0	8.438E+0
-2.481E-1	3.637E+0	8.528E+0
-2.530E-1	3.705E+0	8.525E+0
-2.530E-1	3.604E+0	8.687E+0
-2.497E-1	3.640E+0	8.512E+0
-2.481E-1	3.614E+0	8.655E+0
-2.530E-1	3.542E+0	8.635E+0
-2.530E-1	3.568E+0	8.515E+0
-2.497E-1	3.617E+0	8.532E+0
-2.481E-1	3.624E+0	8.733E+0
-2.514E-1	3.585E+0	8.658E+0
-2.514E-1	3.627E+0	8.564E+0
-2.497E-1	3.565E+0	8.648E+0
-2.481E-1	3.624E+0	8.535E+0
-2.546E-1	3.653E+0	8.600E+0
-2.530E-1	3.591E+0	8.645E+0
-2.481E-1	3.640E+0	8.645E+0
-2.497E-1	3.601E+0	8.577E+0
-2.497E-1	3.598E+0	8.515E+0
-2.546E-1	3.740E+0	8.629E+0
-2.514E-1	3.601E+0	8.512E+0
-2.481E-1	3.646E+0	8.587E+0
-2.497E-1	3.614E+0	8.635E+0
-2.546E-1	3.572E+0	8.532E+0
-2.497E-1	3.633E+0	8.707E+0
-2.481E-1	3.650E+0	8.678E+0
-2.514E-1	3.646E+0	8.571E+0
-2.497E-1	3.585E+0	8.541E+0
-2.514E-1	3.662E+0	8.600E+0
-2.465E-1	3.601E+0	8.694E+0
-2.514E-1	3.598E+0	8.509E+0
-2.562E-1	3.620E+0	8.597E+0
-2.514E-1	3.679E+0	8.600E+0
-2.481E-1	3.643E+0	8.476E+0
-2.530E-1	3.604E+0	8.519E+0
-2.546E-1	3.624E+0	8.597E+0
-2.497E-1	3.585E+0	8.613E+0
-2.481E-1	3.656E+0	8.661E+0
-2.514E-1	3.643E+0	8.515E+0
-2.530E-1	3.624E+0	8.603E+0
-2.514E-1	3.692E+0	8.629E+0
-2.465E-1	3.650E+0	8.577E+0
-2.514E-1	3.588E+0	8.648E+0
-2.546E-1	3.604E+0	8.577E+0
-2.481E-1	3.542E+0	8.528E+0
-2.465E-1	3.624E+0	8.674E+0
-2.481E-1	3.617E+0	8.626E+0
-2.530E-1	3.627E+0	8.600E+0
-2.497E-1	3.656E+0	8.635E+0
-2.497E-1	3.581E+0	8.652E+0
-2.497E-1	3.643E+0	8.600E+0
-2.514E-1	3.653E+0	8.493E+0
-2.465E-1	3.598E+0	8.541E+0
-2.465E-1	3.617E+0	8.645E+0
-2.497E-1	3.581E+0	8.632E+0
-2.530E-1	3.633E+0	8.655E+0
-2.497E-1	3.711E+0	8.639E+0
-2.497E-1	3.688E+0	8.600E+0
-2.514E-1	3.601E+0	8.509E+0
-2.514E-1	3.581E+0	8.418E+0
-2.481E-1	3.643E+0	8.515E+0
-2.481E-1	3.572E+0	8.668E+0
-2.481E-1	3.572E+0	8.548E+0
-2.546E-1	3.572E+0	8.665E+0
-2.497E-1	3.611E+0	8.622E+0
-2.497E-1	3.617E+0	8.661E+0
-2.497E-1	3.617E+0	8.609E+0
-2.514E-1	3.578E+0	8.619E+0
-2.497E-1	3.481E+0	8.577E+0
-2.497E-1	3.601E+0	8.571E+0
-2.497E-1	3.598E+0	8.635E+0
-2.530E-1	3.549E+0	8.626E+0
-2.481E-1	3.591E+0	8.564E+0
-2.497E-1	3.594E+0	8.584E+0
-2.514E-1	3.646E+0	8.551E+0
-2.546E-1	3.627E+0	8.512E+0
-2.514E-1	3.627E+0	8.600E+0
-2.497E-1	3.614E+0	8.648E+0
-2.497E-1	3.614E+0	8.525E+0
-2.514E-1	3.685E+0	8.684E+0
-2.465E-1	3.656E+0	8.668E+0
-2.497E-1	3.536E+0	8.622E+0
-2.514E-1	3.637E+0	8.645E+0
-2.530E-1	3.633E+0	8.603E+0
-2.497E-1	3.555E+0	8.613E+0
-2.497E-1	3.640E+0	8.584E+0
-2.530E-1	3.581E+0	8.635E+0
-2.546E-1	3.650E+0	8.691E+0
-2.514E-1	3.559E+0	8.587E+0
-2.481E-1	3.708E+0	8.577E+0
-2.514E-1	3.633E+0	8.551E+0
-2.546E-1	3.617E+0	8.574E+0
-2.481E-1	3.594E+0	8.486E+0
-2.481E-1	3.529E+0	8.606E+0
-2.530E-1	3.685E+0	8.671E+0
-2.562E-1	3.565E+0	8.600E+0
-2.497E-1	3.601E+0	8.476E+0
-2.514E-1	3.633E+0	8.665E+0
-2.514E-1	3.598E+0	8.561E+0
-2.497E-1	3.714E+0	8.619E+0
-2.481E-1	3.617E+0	8.616E+0
-2.497E-1	3.611E+0	8.652E+0
-2.514E-1	3.598E+0	8.652E+0
-2.530E-1	3.633E+0	8.603E+0
-2.481E-1	3.627E+0	8.467E+0
-2.497E-1	3.669E+0	8.603E+0
-2.514E-1	3.630E+0	8.681E+0
-2.530E-1	3.594E+0	8.661E+0
-2.514E-1	3.536E+0	8.655E+0
-2.481E-1	3.731E+0	8.538E+0
-2.562E-1	3.646E+0	8.597E+0
-2.530E-1	3.624E+0	8.639E+0
-2.481E-1	3.581E+0	8.642E+0
-2.481E-1	3.611E+0	8.606E+0
-2.530E-1	3.588E+0	8.622E+0
-2.530E-1	3.650E+0	8.548E+0
-2.497E-1	3.572E+0	8.658E+0
-2.481E-1	3.598E+0	8.635E+0
-2.514E-1	3.675E+0	8.661E+0
-2.514E-1	3.513E+0	8.622E+0
-2.481E-1	3.562E+0	8.593E+0
-2.497E-1	3.682E+0	8.642E+0
-2.530E-1	3.598E+0	8.597E+0
-2.514E-1	3.679E+0	8.593E+0
-2.530E-1	3.594E+0	8.622E+0
-2.481E-1	3.598E+0	8.515E+0
-2.514E-1	3.555E+0	8.558E+0
-2.514E-1	3.662E+0	8.577E+0
-2.497E-1	3.650E+0	8.545E+0
-2.465E-1	3.565E+0	8.506E+0
-2.530E-1	3.620E+0	8.545E+0
-2.514E-1	3.659E+0	8.606E+0
-2.481E-1	3.653E+0	8.548E+0
-2.481E-1	3.617E+0	8.444E+0
-2.514E-1	3.611E+0	8.532E+0
-2.514E-1	3.572E+0	8.642E+0
-2.481E-1	3.604E+0	8.541E+0
-2.465E-1	3.675E+0	8.509E+0
-2.530E-1	3.679E+0	8.626E+0
-2.497E-1	3.617E+0	8.476E+0
-2.497E-1	3.581E+0	8.600E+0
-2.497E-1	3.669E+0	8.580E+0
-2.530E-1	3.611E+0	8.648E+0
-2.514E-1	3.546E+0	8.603E+0
-2.481E-1	3.614E+0	8.639E+0
-2.465E-1	3.701E+0	8.548E+0
-2.546E-1	3.624E+0	8.609E+0
-2.530E-1	3.598E+0	8.545E+0
-2.481E-1	3.662E+0	8.480E+0
-2.481E-1	3.578E+0	8.632E+0
-2.514E-1	3.526E+0	8.532E+0
-2.530E-1	3.656E+0	8.587E+0
-2.481E-1	3.607E+0	8.564E+0
-2.497E-1	3.637E+0	8.626E+0
-2.514E-1	3.620E+0	8.681E+0
-2.530E-1	3.588E+0	8.616E+0
-2.481E-1	3.536E+0	8.587E+0
-2.481E-1	3.624E+0	8.619E+0
-2.530E-1	3.682E+0	8.626E+0
-2.497E-1	3.572E+0	8.678E+0
-2.465E-1	3.643E+0	8.720E+0
-2.465E-1	3.568E+0	8.584E+0
-2.514E-1	3.624E+0	8.609E+0
-2.546E-1	3.601E+0	8.622E+0
-2.497E-1	3.575E+0	8.648E+0
-2.465E-1	3.630E+0	8.622E+0
-2.481E-1	3.611E+0	8.515E+0
-2.514E-1	3.555E+0	8.619E+0
-2.497E-1	3.598E+0	8.629E+0
-2.481E-1	3.594E+0	8.635E+0
-2.530E-1	3.637E+0	8.464E+0
-2.530E-1	3.630E+0	8.564E+0
-2.497E-1	3.624E+0	8.635E+0
-2.514E-1	3.672E+0	8.561E+0
-2.530E-1	3.721E+0	8.749E+0
-2.546E-1	3.695E+0	8.535E+0
-2.481E-1	3.669E+0	8.509E+0
-2.481E-1	3.662E+0	8.587E+0
-2.546E-1	3.637E+0	8.587E+0
-2.497E-1	3.659E+0	8.541E+0
-2.497E-1	3.630E+0	8.626E+0
-2.465E-1	3.598E+0	8.616E+0
-2.514E-1	3.594E+0	8.558E+0
-2.514E-1	3.578E+0	8.567E+0
-2.497E-1	3.555E+0	8.632E+0
-2.497E-1	3.529E+0	8.580E+0
-2.514E-1	3.705E+0	8.603E+0
-2.530E-1	3.555E+0	8.736E+0
-2.497E-1	3.614E+0	8.564E+0
-2.465E-1	3.572E+0	8.561E+0
-2.514E-1	3.630E+0	8.425E+0
-2.530E-1	3.607E+0	8.438E+0
-2.481E-1	3.594E+0	8.658E+0
-2.481E-1	3.578E+0	8.603E+0
-2.497E-1	3.666E+0	8.590E+0
-2.530E-1	3.637E+0	8.609E+0
-2.481E-1	3.620E+0	8.480E+0
-2.514E-1	3.588E+0	8.486E+0
-2.514E-1	3.536E+0	8.661E+0
-2.530E-1	3.611E+0	8.571E+0
-2.497E-1	3.650E+0	8.613E+0
-2.514E-1	3.633E+0	8.580E+0
-2.530E-1	3.640E+0	8.522E+0
-2.514E-1	3.578E+0	8.635E+0
-2.465E-1	3.559E+0	8.606E+0
-2.481E-1	3.624E+0	8.726E+0
-2.497E-1	3.643E+0	8.629E+0
-2.530E-1	3.614E+0	8.652E+0
-2.465E-1	3.594E+0	8.554E+0
-2.497E-1	3.659E+0	8.684E+0
-2.514E-1	3.672E+0	8.593E+0
-2.514E-1	3.630E+0	8.603E+0
-2.481E-1	3.617E+0	8.512E+0
-2.465E-1	3.685E+0	8.749E+0
-2.514E-1	3.620E+0	8.661E+0
-2.530E-1	3.662E+0	8.580E+0
-2.465E-1	3.542E+0	8.648E+0
-2.497E-1	3.578E+0	8.554E+0
-2.514E-1	3.650E+0	8.700E+0
-2.530E-1	3.562E+0	8.577E+0
-2.481E-1	3.581E+0	8.609E+0
-2.481E-1	3.552E+0	8.509E+0
-2.530E-1	3.572E+0	8.545E+0
-2.530E-1	3.620E+0	8.613E+0
-2.481E-1	3.614E+0	8.564E+0
-2.497E-1	3.591E+0	8.629E+0
-2.481E-1	3.650E+0	8.486E+0
-2.497E-1	3.685E+0	8.658E+0
-2.481E-1	3.594E+0	8.561E+0
-2.481E-1	3.607E+0	8.464E+0
-2.481E-1	3.562E+0	8.587E+0
-2.497E-1	3.617E+0	8.499E+0
-2.497E-1	3.585E+0	8.597E+0
-2.514E-1	3.718E+0	8.613E+0
-2.514E-1	3.588E+0	8.613E+0
-2.514E-1	3.601E+0	8.691E+0
-2.497E-1	3.578E+0	8.616E+0
-2.514E-1	3.617E+0	8.577E+0
-2.481E-1	3.601E+0	8.558E+0
-2.497E-1	3.624E+0	8.626E+0
-2.497E-1	3.529E+0	8.571E+0
-2.465E-1	3.568E+0	8.603E+0
-2.530E-1	3.523E+0	8.571E+0
-2.530E-1	3.679E+0	8.483E+0
-2.465E-1	3.581E+0	8.635E+0
-2.481E-1	3.598E+0	8.512E+0
-2.497E-1	3.588E+0	8.593E+0
-2.481E-1	3.614E+0	8.645E+0
-2.514E-1	3.679E+0	8.535E+0
-2.465E-1	3.601E+0	8.558E+0
-2.497E-1	3.611E+0	8.493E+0
-2.530E-1	3.572E+0	8.522E+0
-2.481E-1	3.620E+0	8.613E+0
-2.481E-1	3.637E+0	8.509E+0
-2.497E-1	3.607E+0	8.622E+0
-2.497E-1	3.650E+0	8.668E+0
-2.481E-1	3.640E+0	8.652E+0
-2.481E-1	3.685E+0	8.713E+0
-2.514E-1	3.620E+0	8.619E+0
-2.530E-1	3.529E+0	8.584E+0
-2.465E-1	3.568E+0	8.535E+0
-2.465E-1	3.643E+0	8.606E+0
-2.481E-1	3.578E+0	8.535E+0
-2.530E-1	3.591E+0	8.486E+0
-2.465E-1	3.633E+0	8.648E+0
-2.465E-1	3.630E+0	8.655E+0
-2.514E-1	3.594E+0	8.652E+0
-2.514E-1	3.591E+0	8.496E+0
-2.481E-1	3.601E+0	8.707E+0
-2.465E-1	3.662E+0	8.749E+0
-2.514E-1	3.585E+0	8.632E+0
-2.514E-1	3.633E+0	8.499E+0
-2.465E-1	3.591E+0	8.648E+0
-2.497E-1	3.588E+0	8.622E+0
-2.497E-1	3.682E+0	8.635E+0
-2.497E-1	3.620E+0	8.603E+0
-2.465E-1	3.546E+0	8.590E+0
-2.497E-1	3.646E+0	8.632E+0
-2.514E-1	3.640E+0	8.606E+0
-2.514E-1	3.627E+0	8.493E+0
-2.481E-1	3.588E+0	8.519E+0
-2.497E-1	3.633E+0	8.580E+0
-2.465E-1	3.542E+0	8.720E+0
-2.530E-1	3.614E+0	8.532E+0
-2.514E-1	3.604E+0	8.564E+0
-2.481E-1	3.555E+0	8.587E+0
-2.497E-1	3.650E+0	8.590E+0
-2.546E-1	3.627E+0	8.629E+0
-2.481E-1	3.643E+0	8.655E+0
-2.481E-1	3.640E+0	8.519E+0
-2.514E-1	3.695E+0	8.548E+0
-2.514E-1	3.620E+0	8.522E+0
-2.514E-1	3.624E+0	8.561E+0
-2.481E-1	3.624E+0	8.567E+0
-2.497E-1	3.611E+0	8.519E+0
-2.546E-1	3.650E+0	8.671E+0
-2.465E-1	3.539E+0	8.613E+0
-2.497E-1	3.588E+0	8.755E+0
-2.465E-1	3.562E+0	8.635E+0
-2.497E-1	3.526E+0	8.642E+0
-2.514E-1	3.646E+0	8.522E+0
-2.481E-1	3.542E+0	8.496E+0
-2.497E-1	3.637E+0	8.609E+0
-2.530E-1	3.662E+0	8.418E+0
-2.481E-1	3.624E+0	8.457E+0
-2.481E-1	3.646E+0	8.515E+0
-2.481E-1	3.523E+0	8.574E+0
-2.514E-1	3.601E+0	8.554E+0
-2.497E-1	3.601E+0	8.545E+0
-2.465E-1	3.581E+0	8.528E+0
-2.514E-1	3.562E+0	8.525E+0
-2.530E-1	3.666E+0	8.480E+0
-2.497E-1	3.646E+0	8.629E+0
-2.465E-1	3.601E+0	8.554E+0
-2.497E-1	3.575E+0	8.713E+0
-2.514E-1	3.523E+0	8.564E+0
-2.497E-1	3.565E+0	8.528E+0
-2.481E-1	3.614E+0	8.567E+0
-2.514E-1	3.601E+0	8.489E+0
-2.497E-1	3.617E+0	8.574E+0
-2.481E-1	3.601E+0	8.603E+0
-2.465E-1	3.591E+0	8.451E+0
-2.514E-1	3.640E+0	8.496E+0
-2.514E-1	3.624E+0	8.525E+0
-2.497E-1	3.669E+0	8.632E+0
-2.481E-1	3.708E+0	8.551E+0
-2.497E-1	3.598E+0	8.571E+0
-2.514E-1	3.617E+0	8.609E+0
-2.481E-1	3.565E+0	8.489E+0
-2.465E-1	3.533E+0	8.587E+0
-2.497E-1	3.588E+0	8.538E+0
-2.497E-1	3.568E+0	8.499E+0
-2.481E-1	3.656E+0	8.538E+0
-2.449E-1	3.627E+0	8.493E+0
-2.497E-1	3.598E+0	8.635E+0
-2.514E-1	3.604E+0	8.642E+0
-2.481E-1	3.614E+0	8.619E+0
-2.465E-1	3.646E+0	8.593E+0
-2.546E-1	3.669E+0	8.626E+0
-2.514E-1	3.666E+0	8.519E+0
-2.481E-1	3.659E+0	8.613E+0
-2.449E-1	3.666E+0	8.720E+0
-2.514E-1	3.620E+0	8.613E+0
-2.481E-1	3.594E+0	8.571E+0
-2.497E-1	3.588E+0	8.687E+0
-2.465E-1	3.620E+0	8.577E+0
-2.497E-1	3.653E+0	8.616E+0
-2.530E-1	3.542E+0	8.697E+0
-2.465E-1	3.617E+0	8.590E+0
-2.465E-1	3.650E+0	8.567E+0
-2.514E-1	3.581E+0	8.525E+0
-2.514E-1	3.601E+0	8.593E+0
-2.497E-1	3.572E+0	8.577E+0
-2.449E-1	3.672E+0	8.538E+0
-2.497E-1	3.620E+0	8.541E+0
-2.481E-1	3.598E+0	8.584E+0
-2.497E-1	3.672E+0	8.590E+0
-2.449E-1	3.637E+0	8.538E+0
-2.497E-1	3.727E+0	8.639E+0
-2.514E-1	3.627E+0	8.603E+0
-2.481E-1	3.630E+0	8.476E+0
-2.465E-1	3.669E+0	8.635E+0
-2.481E-1	3.617E+0	8.551E+0
-2.497E-1	3.659E+0	8.603E+0
-2.481E-1	3.659E+0	8.590E+0
-2.497E-1	3.568E+0	8.652E+0
-2.481E-1	3.646E+0	8.464E+0
-2.514E-1	3.630E+0	8.606E+0
-2.530E-1	3.620E+0	8.648E+0
-2.465E-1	3.598E+0	8.603E+0
-2.481E-1	3.630E+0	8.489E+0
-2.530E-1	3.620E+0	8.522E+0
-2.514E-1	3.630E+0	8.577E+0
-2.465E-1	3.601E+0	8.515E+0
-2.481E-1	3.679E+0	8.600E+0
-2.514E-1	3.611E+0	8.580E+0
-2.497E-1	3.601E+0	8.577E+0
-2.465E-1	3.568E+0	8.412E+0
-2.514E-1	3.594E+0	8.687E+0
-2.514E-1	3.624E+0	8.590E+0
-2.465E-1	3.598E+0	8.476E+0
-2.497E-1	3.627E+0	8.697E+0
-2.497E-1	3.594E+0	8.626E+0
-2.497E-1	3.611E+0	8.668E+0
-2.497E-1	3.617E+0	8.642E+0
-2.481E-1	3.542E+0	8.548E+0
-2.497E-1	3.575E+0	8.496E+0
-2.497E-1	3.594E+0	8.564E+0
-2.481E-1	3.529E+0	8.571E+0
-2.481E-1	3.620E+0	8.661E+0
-2.514E-1	3.637E+0	8.635E+0
-2.514E-1	3.643E+0	8.548E+0
-2.481E-1	3.594E+0	8.593E+0
-2.465E-1	3.565E+0	8.652E+0
-2.514E-1	3.604E+0	8.600E+0
-2.546E-1	3.591E+0	8.532E+0
-2.433E-1	3.611E+0	8.658E+0
-2.449E-1	3.637E+0	8.558E+0
-2.514E-1	3.559E+0	8.626E+0
-2.514E-1	3.643E+0	8.616E+0
-2.481E-1	3.572E+0	8.522E+0
-2.465E-1	3.624E+0	8.545E+0
-2.465E-1	3.643E+0	8.639E+0
-2.514E-1	3.594E+0	8.619E+0
-2.481E-1	3.607E+0	8.587E+0
-2.481E-1	3.659E+0	8.639E+0
-2.497E-1	3.688E+0	8.551E+0
-2.546E-1	3.562E+0	8.606E+0
-2.481E-1	3.594E+0	8.700E+0
-2.465E-1	3.627E+0	8.564E+0
-2.481E-1	3.672E+0	8.535E+0
-2.481E-1	3.650E+0	8.574E+0
-2.497E-1	3.627E+0	8.512E+0
-2.497E-1	3.607E+0	8.395E+0
-2.497E-1	3.637E+0	8.509E+0
-2.514E-1	3.591E+0	8.558E+0
-2.497E-1	3.630E+0	8.509E+0
-2.481E-1	3.624E+0	8.519E+0
-2.497E-1	3.637E+0	8.548E+0
-2.514E-1	3.588E+0	8.538E+0
-2.497E-1	3.659E+0	8.554E+0
-2.465E-1	3.646E+0	8.532E+0
-2.514E-1	3.640E+0	8.438E+0
-2.497E-1	3.620E+0	8.648E+0
-2.465E-1	3.598E+0	8.639E+0
-2.449E-1	3.598E+0	8.597E+0
-2.497E-1	3.627E+0	8.509E+0
-2.530E-1	3.692E+0	8.606E+0
-2.481E-1	3.611E+0	8.668E+0
-2.497E-1	3.633E+0	8.515E+0
-2.497E-1	3.627E+0	8.639E+0
-2.514E-1	3.669E+0	8.668E+0
-2.481E-1	3.672E+0	8.519E+0
-2.481E-1	3.624E+0	8.619E+0
-2.530E-1	3.588E+0	8.580E+0
-2.530E-1	3.633E+0	8.525E+0
-2.449E-1	3.614E+0	8.629E+0
-2.465E-1	3.737E+0	8.606E+0
-2.481E-1	3.575E+0	8.476E+0
-2.546E-1	3.591E+0	8.642E+0
-2.465E-1	3.656E+0	8.661E+0
-2.481E-1	3.601E+0	8.671E+0
-2.481E-1	3.539E+0	8.700E+0
-2.481E-1	3.675E+0	8.632E+0
-2.497E-1	3.568E+0	8.584E+0
-2.497E-1	3.588E+0	8.648E+0
-2.530E-1	3.581E+0	8.532E+0
-2.465E-1	3.633E+0	8.590E+0
-2.481E-1	3.637E+0	8.528E+0
-2.481E-1	3.604E+0	8.541E+0
-2.481E-1	3.617E+0	8.584E+0
-2.481E-1	3.653E+0	8.558E+0
-2.481E-1	3.614E+0	8.541E+0
-2.497E-1	3.594E+0	8.545E+0
-2.481E-1	3.611E+0	8.600E+0
-2.514E-1	3.598E+0	8.619E+0
-2.449E-1	3.624E+0	8.522E+0
-2.449E-1	3.568E+0	8.515E+0
-2.497E-1	3.598E+0	8.577E+0
-2.481E-1	3.611E+0	8.535E+0
-2.481E-1	3.640E+0	8.538E+0
-2.465E-1	3.614E+0	8.558E+0
-2.497E-1	3.572E+0	8.661E+0
-2.514E-1	3.662E+0	8.561E+0
-2.465E-1	3.546E+0	8.519E+0
-2.481E-1	3.620E+0	8.473E+0
-2.497E-1	3.637E+0	8.528E+0
-2.481E-1	3.607E+0	8.577E+0
-2.465E-1	3.637E+0	8.717E+0
-2.449E-1	3.627E+0	8.532E+0
-2.497E-1	3.568E+0	8.593E+0
-2.497E-1	3.536E+0	8.567E+0
-2.481E-1	3.672E+0	8.609E+0
-2.449E-1	3.633E+0	8.541E+0
-2.514E-1	3.630E+0	8.603E+0
-2.497E-1	3.633E+0	8.558E+0
-2.481E-1	3.617E+0	8.571E+0
-2.481E-1	3.581E+0	8.639E+0
-2.481E-1	3.640E+0	8.567E+0
-2.514E-1	3.656E+0	8.538E+0
-2.465E-1	3.666E+0	8.519E+0
-2.481E-1	3.575E+0	8.626E+0
-2.465E-1	3.604E+0	8.648E+0
-2.497E-1	3.640E+0	8.684E+0
-2.481E-1	3.650E+0	8.593E+0
-2.481E-1	3.559E+0	8.684E+0
-2.514E-1	3.578E+0	8.629E+0
-2.514E-1	3.646E+0	8.522E+0
-2.481E-1	3.565E+0	8.606E+0
-2.481E-1	3.666E+0	8.613E+0
-2.514E-1	3.568E+0	8.600E+0
-2.497E-1	3.611E+0	8.593E+0
-2.497E-1	3.588E+0	8.590E+0
-2.481E-1	3.637E+0	8.506E+0
-2.497E-1	3.546E+0	8.717E+0
-2.530E-1	3.575E+0	8.609E+0
-2.497E-1	3.578E+0	8.681E+0
-2.497E-1	3.698E+0	8.580E+0
-2.497E-1	3.565E+0	8.635E+0
-2.497E-1	3.624E+0	8.658E+0
-2.481E-1	3.604E+0	8.525E+0
-2.433E-1	3.604E+0	8.548E+0
-2.465E-1	3.578E+0	8.609E+0
-2.497E-1	3.578E+0	8.535E+0
-2.497E-1	3.675E+0	8.558E+0
-2.481E-1	3.601E+0	8.580E+0
-2.481E-1	3.585E+0	8.645E+0
-2.497E-1	3.633E+0	8.593E+0
-2.497E-1	3.549E+0	8.567E+0
-2.481E-1	3.565E+0	8.567E+0
-2.497E-1	3.666E+0	8.535E+0
-2.497E-1	3.585E+0	8.609E+0
-2.481E-1	3.630E+0	8.577E+0
-2.449E-1	3.568E+0	8.613E+0
-2.497E-1	3.662E+0	8.496E+0
-2.497E-1	3.591E+0	8.451E+0
-2.449E-1	3.630E+0	8.532E+0
-2.481E-1	3.637E+0	8.587E+0
-2.497E-1	3.620E+0	8.619E+0
-2.497E-1	3.650E+0	8.616E+0
-2.481E-1	3.701E+0	8.597E+0
-2.481E-1	3.646E+0	8.447E+0
-2.481E-1	3.620E+0	8.564E+0
-2.514E-1	3.624E+0	8.584E+0
-2.465E-1	3.572E+0	8.548E+0
-2.465E-1	3.575E+0	8.584E+0
-2.481E-1	3.591E+0	8.551E+0
-2.497E-1	3.679E+0	8.558E+0
-2.465E-1	3.692E+0	8.635E+0
-2.433E-1	3.578E+0	8.545E+0
-2.497E-1	3.594E+0	8.499E+0
-2.481E-1	3.620E+0	8.525E+0
-2.465E-1	3.581E+0	8.697E+0
-2.465E-1	3.611E+0	8.561E+0
-2.497E-1	3.591E+0	8.512E+0
-2.514E-1	3.650E+0	8.470E+0
-2.481E-1	3.604E+0	8.499E+0
-2.497E-1	3.669E+0	8.551E+0
-2.530E-1	3.614E+0	8.658E+0
-2.497E-1	3.620E+0	8.632E+0
-2.465E-1	3.675E+0	8.587E+0
-2.449E-1	3.617E+0	8.561E+0
-2.497E-1	3.585E+0	8.512E+0
-2.497E-1	3.601E+0	8.632E+0
-2.465E-1	3.637E+0	8.733E+0
-2.449E-1	3.598E+0	8.584E+0
-2.497E-1	3.546E+0	8.548E+0
-2.481E-1	3.585E+0	8.489E+0
-2.449E-1	3.578E+0	8.564E+0
-2.481E-1	3.578E+0	8.567E+0
-2.481E-1	3.637E+0	8.622E+0
-2.497E-1	3.591E+0	8.515E+0
-2.481E-1	3.611E+0	8.541E+0
-2.497E-1	3.672E+0	8.451E+0
-2.481E-1	3.682E+0	8.528E+0
-2.514E-1	3.614E+0	8.704E+0
-2.465E-1	3.617E+0	8.600E+0
-2.433E-1	3.594E+0	8.496E+0
-2.497E-1	3.646E+0	8.655E+0
-2.497E-1	3.653E+0	8.590E+0
-2.449E-1	3.653E+0	8.652E+0
-2.449E-1	3.601E+0	8.515E+0
-2.514E-1	3.578E+0	8.577E+0
-2.481E-1	3.611E+0	8.496E+0
-2.497E-1	3.607E+0	8.652E+0
-2.433E-1	3.646E+0	8.574E+0
-2.481E-1	3.643E+0	8.515E+0
-2.481E-1	3.594E+0	8.418E+0
-2.465E-1	3.643E+0	8.551E+0
-2.465E-1	3.685E+0	8.541E+0
-2.514E-1	3.585E+0	8.626E+0
-2.481E-1	3.581E+0	8.681E+0
-2.465E-1	3.633E+0	8.470E+0
-2.497E-1	3.572E+0	8.480E+0
-2.514E-1	3.669E+0	8.538E+0
-2.546E-1	3.591E+0	8.496E+0
-2.481E-1	3.591E+0	8.574E+0
-2.449E-1	3.598E+0	8.600E+0
-2.497E-1	3.633E+0	8.603E+0
-2.514E-1	3.568E+0	8.412E+0
-2.449E-1	3.656E+0	8.564E+0
-2.433E-1	3.672E+0	8.603E+0
-2.481E-1	3.624E+0	8.499E+0
-2.497E-1	3.640E+0	8.457E+0
-2.465E-1	3.662E+0	8.613E+0
-2.497E-1	3.679E+0	8.580E+0
-2.497E-1	3.624E+0	8.558E+0
-2.497E-1	3.627E+0	8.658E+0
-2.465E-1	3.653E+0	8.522E+0
-2.465E-1	3.578E+0	8.564E+0
-2.481E-1	3.633E+0	8.554E+0
-2.481E-1	3.585E+0	8.622E+0
-2.465E-1	3.601E+0	8.574E+0
-2.465E-1	3.565E+0	8.567E+0
-2.497E-1	3.620E+0	8.483E+0
-2.514E-1	3.607E+0	8.571E+0
-2.481E-1	3.650E+0	8.626E+0
-2.465E-1	3.565E+0	8.600E+0
-2.497E-1	3.714E+0	8.457E+0
-2.497E-1	3.604E+0	8.616E+0
-2.481E-1	3.562E+0	8.580E+0
-2.465E-1	3.601E+0	8.658E+0
-2.530E-1	3.581E+0	8.635E+0
-2.530E-1	3.552E+0	8.509E+0
-2.497E-1	3.588E+0	8.473E+0
-2.449E-1	3.682E+0	8.603E+0
-2.530E-1	3.598E+0	8.499E+0
-2.514E-1	3.620E+0	8.713E+0
-2.465E-1	3.627E+0	8.593E+0
-2.497E-1	3.624E+0	8.622E+0
-2.449E-1	3.662E+0	8.502E+0
-2.497E-1	3.617E+0	8.558E+0
-2.433E-1	3.617E+0	8.622E+0
-2.497E-1	3.650E+0	8.622E+0
-2.465E-1	3.607E+0	8.548E+0
-2.514E-1	3.620E+0	8.574E+0
-2.449E-1	3.643E+0	8.454E+0
-2.433E-1	3.617E+0	8.635E+0
-2.465E-1	3.581E+0	8.528E+0
-2.497E-1	3.620E+0	8.509E+0
-2.449E-1	3.669E+0	8.476E+0
-2.465E-1	3.539E+0	8.564E+0
-2.465E-1	3.588E+0	8.528E+0
-2.497E-1	3.630E+0	8.648E+0
-2.465E-1	3.598E+0	8.551E+0
-2.465E-1	3.572E+0	8.489E+0
-2.497E-1	3.653E+0	8.580E+0
-2.530E-1	3.620E+0	8.571E+0
-2.449E-1	3.662E+0	8.733E+0
-2.465E-1	3.701E+0	8.580E+0
-2.497E-1	3.650E+0	8.603E+0
-2.514E-1	3.701E+0	8.639E+0
-2.449E-1	3.594E+0	8.613E+0
-2.449E-1	3.581E+0	8.600E+0
-2.497E-1	3.669E+0	8.554E+0
-2.481E-1	3.591E+0	8.554E+0
-2.465E-1	3.572E+0	8.619E+0
-2.465E-1	3.565E+0	8.609E+0
-2.481E-1	3.568E+0	8.571E+0
-2.514E-1	3.604E+0	8.635E+0
-2.465E-1	3.578E+0	8.616E+0
-2.465E-1	3.526E+0	8.622E+0
-2.514E-1	3.675E+0	8.457E+0
-2.514E-1	3.588E+0	8.587E+0
-2.465E-1	3.546E+0	8.480E+0
-2.465E-1	3.708E+0	8.548E+0
-2.481E-1	3.630E+0	8.580E+0
-2.481E-1	3.572E+0	8.567E+0
-2.465E-1	3.568E+0	8.551E+0
-2.465E-1	3.688E+0	8.600E+0
-2.465E-1	3.640E+0	8.574E+0
-2.497E-1	3.620E+0	8.661E+0
-2.433E-1	3.662E+0	8.590E+0
-2.481E-1	3.659E+0	8.668E+0
-2.497E-1	3.546E+0	8.678E+0
-2.514E-1	3.594E+0	8.571E+0
-2.465E-1	3.624E+0	8.564E+0
-2.465E-1	3.581E+0	8.574E+0
-2.481E-1	3.491E+0	8.616E+0
-2.481E-1	3.585E+0	8.626E+0
-2.465E-1	3.559E+0	8.687E+0
-2.465E-1	3.575E+0	8.648E+0
-2.497E-1	3.662E+0	8.554E+0
-2.514E-1	3.578E+0	8.476E+0
-2.481E-1	3.604E+0	8.574E+0
-2.449E-1	3.646E+0	8.707E+0
-2.497E-1	3.598E+0	8.512E+0
-2.481E-1	3.513E+0	8.541E+0
-2.449E-1	3.585E+0	8.554E+0
-2.449E-1	3.601E+0	8.616E+0
-2.497E-1	3.607E+0	8.548E+0
-2.497E-1	3.611E+0	8.609E+0
-2.465E-1	3.614E+0	8.496E+0
-2.449E-1	3.620E+0	8.629E+0
-2.497E-1	3.624E+0	8.665E+0
-2.497E-1	3.688E+0	8.515E+0
-2.449E-1	3.572E+0	8.691E+0
-2.465E-1	3.594E+0	8.574E+0
-2.481E-1	3.614E+0	8.626E+0
-2.497E-1	3.607E+0	8.694E+0
-2.481E-1	3.630E+0	8.726E+0
-2.465E-1	3.591E+0	8.502E+0
-2.481E-1	3.624E+0	8.551E+0
-2.497E-1	3.637E+0	8.652E+0
-2.449E-1	3.659E+0	8.580E+0
-2.481E-1	3.650E+0	8.532E+0
-2.497E-1	3.653E+0	8.609E+0
-2.497E-1	3.565E+0	8.515E+0
-2.449E-1	3.581E+0	8.606E+0
-2.465E-1	3.624E+0	8.597E+0
-2.497E-1	3.672E+0	8.574E+0
-2.481E-1	3.585E+0	8.532E+0
-2.449E-1	3.620E+0	8.603E+0
-2.449E-1	3.650E+0	8.571E+0
-2.481E-1	3.637E+0	8.681E+0
-2.481E-1	3.643E+0	8.509E+0
-2.465E-1	3.581E+0	8.548E+0
-2.465E-1	3.539E+0	8.590E+0
-2.481E-1	3.611E+0	8.551E+0
-2.465E-1	3.572E+0	8.635E+0
-2.481E-1	3.627E+0	8.574E+0
-2.481E-1	3.607E+0	8.632E+0
-2.465E-1	3.633E+0	8.541E+0
-2.497E-1	3.627E+0	8.639E+0
-2.481E-1	3.656E+0	8.648E+0
-2.465E-1	3.714E+0	8.597E+0
-2.465E-1	3.601E+0	8.567E+0
-2.530E-1	3.552E+0	8.574E+0
-2.465E-1	3.640E+0	8.587E+0
-2.465E-1	3.581E+0	8.759E+0
-2.497E-1	3.627E+0	8.535E+0
-2.514E-1	3.669E+0	8.661E+0
-2.433E-1	3.627E+0	8.645E+0
-2.481E-1	3.682E+0	8.626E+0
-2.465E-1	3.633E+0	8.577E+0
-2.481E-1	3.607E+0	8.648E+0
-2.465E-1	3.637E+0	8.476E+0
-2.465E-1	3.627E+0	8.616E+0
-2.465E-1	3.633E+0	8.509E+0
-2.465E-1	3.598E+0	8.674E+0
-2.481E-1	3.601E+0	8.681E+0
-2.465E-1	3.633E+0	8.577E+0
-2.481E-1	3.601E+0	8.590E+0
-2.481E-1	3.620E+0	8.558E+0
-2.465E-1	3.627E+0	8.571E+0
-2.449E-1	3.539E+0	8.480E+0
-2.481E-1	3.637E+0	8.635E+0
-2.465E-1	3.617E+0	8.545E+0
-2.449E-1	3.650E+0	8.538E+0
-2.449E-1	3.568E+0	8.509E+0
-2.497E-1	3.585E+0	8.603E+0
-2.497E-1	3.552E+0	8.616E+0
-2.449E-1	3.572E+0	8.509E+0
-2.465E-1	3.588E+0	8.444E+0
-2.481E-1	3.640E+0	8.434E+0
-2.497E-1	3.675E+0	8.441E+0
-2.481E-1	3.624E+0	8.561E+0
-2.449E-1	3.572E+0	8.506E+0
-2.497E-1	3.646E+0	8.502E+0
-2.465E-1	3.601E+0	8.720E+0
-2.481E-1	3.643E+0	8.635E+0
-2.465E-1	3.682E+0	8.593E+0
-2.497E-1	3.656E+0	8.606E+0
-2.481E-1	3.565E+0	8.577E+0
-2.481E-1	3.581E+0	8.470E+0
-2.465E-1	3.620E+0	8.545E+0
-2.481E-1	3.611E+0	8.590E+0
-2.481E-1	3.646E+0	8.451E+0
-2.449E-1	3.656E+0	8.545E+0
-2.481E-1	3.562E+0	8.668E+0
-2.481E-1	3.611E+0	8.545E+0
-2.497E-1	3.646E+0	8.590E+0
-2.465E-1	3.624E+0	8.496E+0
-2.449E-1	3.510E+0	8.486E+0
-2.497E-1	3.611E+0	8.567E+0
-2.481E-1	3.594E+0	8.577E+0
-2.465E-1	3.627E+0	8.522E+0
-2.481E-1	3.598E+0	8.528E+0
-2.497E-1	3.604E+0	8.558E+0
-2.465E-1	3.643E+0	8.480E+0
-2.465E-1	3.646E+0	8.580E+0
-2.465E-1	3.620E+0	8.590E+0
-2.481E-1	3.643E+0	8.538E+0
-2.497E-1	3.669E+0	8.454E+0
-2.465E-1	3.581E+0	8.580E+0
-2.433E-1	3.633E+0	8.522E+0
-2.481E-1	3.578E+0	8.580E+0
-2.481E-1	3.568E+0	8.597E+0
-2.449E-1	3.591E+0	8.528E+0
-2.449E-1	3.679E+0	8.661E+0
-2.481E-1	3.568E+0	8.548E+0
-2.481E-1	3.559E+0	8.597E+0
-2.449E-1	3.601E+0	8.551E+0
-2.416E-1	3.624E+0	8.691E+0
-2.465E-1	3.692E+0	8.541E+0
-2.497E-1	3.529E+0	8.535E+0
-2.433E-1	3.685E+0	8.558E+0
-2.449E-1	3.669E+0	8.584E+0
-2.481E-1	3.627E+0	8.629E+0
-2.497E-1	3.666E+0	8.499E+0
-2.465E-1	3.607E+0	8.509E+0
-2.481E-1	3.578E+0	8.609E+0
-2.481E-1	3.585E+0	8.464E+0
-2.497E-1	3.588E+0	8.460E+0
-2.481E-1	3.549E+0	8.509E+0
-2.433E-1	3.598E+0	8.626E+0
-2.449E-1	3.701E+0	8.535E+0
-2.449E-1	3.640E+0	8.697E+0
-2.449E-1	3.568E+0	8.674E+0
-2.449E-1	3.559E+0	8.522E+0
-2.449E-1	3.630E+0	8.532E+0
-2.497E-1	3.624E+0	8.525E+0
-2.433E-1	3.656E+0	8.609E+0
-2.449E-1	3.578E+0	8.603E+0
-2.465E-1	3.640E+0	8.425E+0
-2.481E-1	3.598E+0	8.567E+0
-2.433E-1	3.617E+0	8.548E+0
-2.465E-1	3.669E+0	8.642E+0
-2.481E-1	3.559E+0	8.571E+0
-2.481E-1	3.559E+0	8.619E+0
-2.449E-1	3.675E+0	8.577E+0
-2.465E-1	3.581E+0	8.684E+0
-2.481E-1	3.562E+0	8.431E+0
-2.514E-1	3.591E+0	8.619E+0
-2.465E-1	3.575E+0	8.499E+0
-2.433E-1	3.630E+0	8.606E+0
-2.465E-1	3.546E+0	8.554E+0
-2.497E-1	3.591E+0	8.525E+0
-2.433E-1	3.604E+0	8.671E+0
-2.465E-1	3.666E+0	8.632E+0
-2.449E-1	3.659E+0	8.467E+0
-2.497E-1	3.591E+0	8.671E+0
-2.433E-1	3.611E+0	8.577E+0
-2.449E-1	3.578E+0	8.609E+0
-2.465E-1	3.624E+0	8.528E+0
-2.514E-1	3.643E+0	8.590E+0
-2.433E-1	3.585E+0	8.444E+0
-2.465E-1	3.714E+0	8.587E+0
-2.465E-1	3.630E+0	8.603E+0
-2.497E-1	3.607E+0	8.515E+0
-2.449E-1	3.646E+0	8.665E+0
-2.481E-1	3.659E+0	8.483E+0
-2.449E-1	3.624E+0	8.545E+0
-2.514E-1	3.675E+0	8.580E+0
-2.465E-1	3.643E+0	8.619E+0
-2.449E-1	3.630E+0	8.577E+0
-2.465E-1	3.594E+0	8.541E+0
-2.497E-1	3.552E+0	8.584E+0
-2.449E-1	3.640E+0	8.622E+0
-2.481E-1	3.552E+0	8.512E+0
-2.497E-1	3.604E+0	8.613E+0
-2.497E-1	3.568E+0	8.538E+0
-2.433E-1	3.643E+0	8.587E+0
-2.465E-1	3.607E+0	8.642E+0
-2.481E-1	3.675E+0	8.584E+0
-2.497E-1	3.598E+0	8.486E+0
-2.481E-1	3.637E+0	8.522E+0
-2.465E-1	3.611E+0	8.509E+0
-2.497E-1	3.650E+0	8.525E+0
-2.497E-1	3.624E+0	8.558E+0
-2.449E-1	3.675E+0	8.642E+0
-2.481E-1	3.643E+0	8.496E+0
-2.465E-1	3.598E+0	8.564E+0
-2.497E-1	3.611E+0	8.548E+0
-2.433E-1	3.575E+0	8.629E+0
-2.465E-1	3.585E+0	8.609E+0
-2.465E-1	3.646E+0	8.590E+0
-2.481E-1	3.705E+0	8.499E+0
-2.449E-1	3.546E+0	8.528E+0
-2.433E-1	3.572E+0	8.642E+0
-2.497E-1	3.630E+0	8.522E+0
-2.481E-1	3.640E+0	8.541E+0
-2.449E-1	3.643E+0	8.632E+0
-2.481E-1	3.653E+0	8.538E+0
-2.481E-1	3.630E+0	8.571E+0
-2.465E-1	3.646E+0	8.496E+0
-2.449E-1	3.591E+0	8.528E+0
-2.433E-1	3.591E+0	8.580E+0
-2.465E-1	3.601E+0	8.584E+0
-2.465E-1	3.695E+0	8.574E+0
-2.449E-1	3.562E+0	8.502E+0
-2.449E-1	3.650E+0	8.441E+0
-2.481E-1	3.572E+0	8.593E+0
-2.465E-1	3.555E+0	8.584E+0
-2.465E-1	3.491E+0	8.454E+0
-2.449E-1	3.666E+0	8.493E+0
-2.481E-1	3.604E+0	8.483E+0
-2.465E-1	3.637E+0	8.545E+0
-2.433E-1	3.685E+0	8.538E+0
-2.433E-1	3.705E+0	8.590E+0
-2.465E-1	3.594E+0	8.752E+0
-2.497E-1	3.711E+0	8.509E+0
-2.433E-1	3.637E+0	8.519E+0
-2.481E-1	3.588E+0	8.561E+0
-2.497E-1	3.617E+0	8.541E+0
-2.481E-1	3.562E+0	8.723E+0
-2.449E-1	3.559E+0	8.626E+0
-2.433E-1	3.611E+0	8.606E+0
-2.497E-1	3.542E+0	8.561E+0
-2.465E-1	3.578E+0	8.522E+0
-2.449E-1	3.650E+0	8.538E+0
-2.449E-1	3.656E+0	8.564E+0
-2.481E-1	3.659E+0	8.486E+0
-2.497E-1	3.630E+0	8.405E+0
-2.416E-1	3.620E+0	8.532E+0
-2.449E-1	3.617E+0	8.548E+0
-2.481E-1	3.565E+0	8.561E+0
-2.465E-1	3.604E+0	8.639E+0
-2.449E-1	3.662E+0	8.558E+0
-2.433E-1	3.555E+0	8.616E+0
-2.481E-1	3.568E+0	8.671E+0
-2.497E-1	3.607E+0	8.489E+0
-2.433E-1	3.591E+0	8.661E+0
-2.433E-1	3.578E+0	8.606E+0
-2.465E-1	3.552E+0	8.697E+0
-2.465E-1	3.646E+0	8.606E+0
-2.416E-1	3.598E+0	8.519E+0
-2.433E-1	3.598E+0	8.635E+0
-2.481E-1	3.624E+0	8.502E+0
-2.497E-1	3.643E+0	8.632E+0
-2.465E-1	3.611E+0	8.541E+0
-2.449E-1	3.617E+0	8.528E+0
-2.465E-1	3.588E+0	8.665E+0
-2.497E-1	3.669E+0	8.603E+0
-2.465E-1	3.640E+0	8.632E+0
-2.449E-1	3.633E+0	8.590E+0
-2.497E-1	3.620E+0	8.535E+0
-2.481E-1	3.659E+0	8.571E+0
-2.465E-1	3.627E+0	8.629E+0
-2.449E-1	3.630E+0	8.600E+0
-2.465E-1	3.633E+0	8.658E+0
-2.465E-1	3.565E+0	8.564E+0
-2.465E-1	3.617E+0	8.480E+0
-2.449E-1	3.672E+0	8.528E+0
-2.497E-1	3.598E+0	8.460E+0
-2.465E-1	3.675E+0	8.635E+0
-2.465E-1	3.591E+0	8.574E+0
-2.433E-1	3.598E+0	8.525E+0
-2.465E-1	3.620E+0	8.499E+0
-2.465E-1	3.633E+0	8.512E+0
-2.481E-1	3.546E+0	8.655E+0
-2.433E-1	3.698E+0	8.571E+0
-2.497E-1	3.591E+0	8.606E+0
-2.465E-1	3.617E+0	8.661E+0
-2.449E-1	3.646E+0	8.438E+0
-2.449E-1	3.669E+0	8.431E+0
-2.481E-1	3.685E+0	8.551E+0
-2.481E-1	3.633E+0	8.584E+0
-2.465E-1	3.650E+0	8.528E+0
-2.433E-1	3.679E+0	8.616E+0
-2.497E-1	3.568E+0	8.509E+0
-2.481E-1	3.598E+0	8.473E+0
-2.449E-1	3.711E+0	8.541E+0
-2.465E-1	3.578E+0	8.496E+0
-2.465E-1	3.601E+0	8.551E+0
-2.449E-1	3.568E+0	8.597E+0
-2.416E-1	3.594E+0	8.584E+0
-2.465E-1	3.662E+0	8.460E+0
-2.465E-1	3.637E+0	8.493E+0
-2.481E-1	3.581E+0	8.577E+0
-2.449E-1	3.627E+0	8.564E+0
-2.449E-1	3.643E+0	8.541E+0
-2.465E-1	3.637E+0	8.645E+0
-2.481E-1	3.533E+0	8.561E+0
-2.465E-1	3.614E+0	8.470E+0
-2.449E-1	3.604E+0	8.635E+0
-2.497E-1	3.581E+0	8.496E+0
-2.465E-1	3.607E+0	8.571E+0
-2.449E-1	3.666E+0	8.603E+0
-2.416E-1	3.601E+0	8.548E+0
-2.465E-1	3.585E+0	8.499E+0
-2.465E-1	3.692E+0	8.519E+0
-2.465E-1	3.620E+0	8.671E+0
-2.449E-1	3.549E+0	8.616E+0
-2.465E-1	3.611E+0	8.561E+0
-2.481E-1	3.672E+0	8.551E+0
-2.433E-1	3.620E+0	8.584E+0
-2.449E-1	3.624E+0	8.584E+0
-2.481E-1	3.617E+0	8.558E+0
-2.465E-1	3.568E+0	8.606E+0
-2.433E-1	3.611E+0	8.587E+0
-2.433E-1	3.555E+0	8.538E+0
-2.449E-1	3.666E+0	8.571E+0
-2.481E-1	3.581E+0	8.541E+0
-2.449E-1	3.552E+0	8.489E+0
-2.465E-1	3.555E+0	8.525E+0
-2.449E-1	3.666E+0	8.554E+0
-2.481E-1	3.552E+0	8.661E+0
-2.449E-1	3.585E+0	8.574E+0
-2.449E-1	3.640E+0	8.587E+0
-2.481E-1	3.682E+0	8.412E+0
-2.465E-1	3.591E+0	8.470E+0
-2.449E-1	3.578E+0	8.519E+0
-2.449E-1	3.679E+0	8.386E+0
-2.497E-1	3.604E+0	8.522E+0
-2.465E-1	3.598E+0	8.619E+0
-2.433E-1	3.659E+0	8.629E+0
-2.465E-1	3.594E+0	8.509E+0
-2.449E-1	3.611E+0	8.457E+0
-2.449E-1	3.692E+0	8.600E+0
-2.449E-1	3.585E+0	8.580E+0
-2.465E-1	3.585E+0	8.606E+0
-2.465E-1	3.607E+0	8.486E+0
-2.481E-1	3.578E+0	8.580E+0
-2.449E-1	3.614E+0	8.603E+0
-2.433E-1	3.614E+0	8.525E+0
-2.465E-1	3.598E+0	8.561E+0
-2.465E-1	3.533E+0	8.593E+0
-2.416E-1	3.568E+0	8.603E+0
-2.433E-1	3.640E+0	8.626E+0
-2.497E-1	3.646E+0	8.512E+0
-2.481E-1	3.662E+0	8.622E+0
-2.465E-1	3.666E+0	8.528E+0
-2.433E-1	3.643E+0	8.522E+0
-2.481E-1	3.666E+0	8.564E+0
-2.449E-1	3.607E+0	8.538E+0
-2.449E-1	3.627E+0	8.564E+0
-2.465E-1	3.662E+0	8.464E+0
-2.449E-1	3.581E+0	8.512E+0
-2.481E-1	3.601E+0	8.567E+0
-2.433E-1	3.607E+0	8.545E+0
-2.433E-1	3.526E+0	8.558E+0
-2.465E-1	3.633E+0	8.574E+0
-2.481E-1	3.662E+0	8.538E+0
-2.433E-1	3.692E+0	8.464E+0
-2.433E-1	3.565E+0	8.561E+0
-2.449E-1	3.637E+0	8.515E+0
-2.465E-1	3.617E+0	8.587E+0
-2.416E-1	3.637E+0	8.541E+0
-2.449E-1	3.682E+0	8.545E+0
-2.449E-1	3.536E+0	8.593E+0
-2.481E-1	3.705E+0	8.574E+0
-2.449E-1	3.533E+0	8.509E+0
-2.433E-1	3.585E+0	8.720E+0
-2.481E-1	3.585E+0	8.622E+0
-2.481E-1	3.559E+0	8.528E+0
-2.416E-1	3.630E+0	8.561E+0
-2.433E-1	3.611E+0	8.616E+0
-2.449E-1	3.624E+0	8.535E+0
-2.449E-1	3.562E+0	8.512E+0
-2.433E-1	3.630E+0	8.545E+0
-2.449E-1	3.701E+0	8.587E+0
-2.465E-1	3.633E+0	8.658E+0
-2.481E-1	3.601E+0	8.629E+0
-2.416E-1	3.568E+0	8.551E+0
-2.433E-1	3.701E+0	8.558E+0
-2.449E-1	3.640E+0	8.506E+0
-2.465E-1	3.653E+0	8.639E+0
-2.416E-1	3.633E+0	8.554E+0
-2.433E-1	3.572E+0	8.635E+0
-2.481E-1	3.520E+0	8.613E+0
-2.481E-1	3.594E+0	8.496E+0
-2.416E-1	3.698E+0	8.707E+0
-2.449E-1	3.646E+0	8.522E+0
-2.465E-1	3.662E+0	8.755E+0
-2.481E-1	3.666E+0	8.512E+0
-2.449E-1	3.650E+0	8.489E+0
-2.449E-1	3.721E+0	8.733E+0
-2.481E-1	3.568E+0	8.541E+0
-2.465E-1	3.627E+0	8.480E+0
-2.416E-1	3.643E+0	8.567E+0
-2.449E-1	3.607E+0	8.616E+0
-2.481E-1	3.656E+0	8.577E+0
-2.481E-1	3.591E+0	8.506E+0
-2.416E-1	3.685E+0	8.512E+0
-2.416E-1	3.604E+0	8.373E+0
-2.449E-1	3.581E+0	8.545E+0
-2.497E-1	3.562E+0	8.486E+0
-2.433E-1	3.614E+0	8.551E+0
-2.449E-1	3.588E+0	8.438E+0
-2.465E-1	3.662E+0	8.603E+0
-2.449E-1	3.675E+0	8.467E+0
-2.433E-1	3.559E+0	8.736E+0
-2.433E-1	3.640E+0	8.619E+0
-2.433E-1	3.656E+0	8.590E+0
-2.465E-1	3.607E+0	8.554E+0
-2.416E-1	3.604E+0	8.587E+0
-2.416E-1	3.705E+0	8.464E+0
-2.481E-1	3.604E+0	8.512E+0
-2.449E-1	3.594E+0	8.574E+0
-2.465E-1	3.575E+0	8.431E+0
-2.449E-1	3.659E+0	8.489E+0
-2.481E-1	3.698E+0	8.567E+0
-2.449E-1	3.536E+0	8.525E+0
-2.433E-1	3.591E+0	8.600E+0
-2.433E-1	3.617E+0	8.554E+0
-2.481E-1	3.659E+0	8.519E+0
-2.497E-1	3.675E+0	8.580E+0
-2.416E-1	3.662E+0	8.577E+0
-2.465E-1	3.624E+0	8.421E+0
-2.481E-1	3.588E+0	8.658E+0
-2.449E-1	3.643E+0	8.506E+0
-2.449E-1	3.607E+0	8.551E+0
-2.416E-1	3.624E+0	8.528E+0
-2.465E-1	3.611E+0	8.635E+0
-2.497E-1	3.662E+0	8.438E+0
-2.449E-1	3.624E+0	8.480E+0
-2.400E-1	3.675E+0	8.454E+0
-2.481E-1	3.598E+0	8.467E+0
-2.481E-1	3.611E+0	8.609E+0
-2.433E-1	3.594E+0	8.561E+0
-2.416E-1	3.624E+0	8.567E+0
-2.481E-1	3.682E+0	8.499E+0
-2.433E-1	3.585E+0	8.590E+0
-2.433E-1	3.581E+0	8.590E+0
-2.449E-1	3.555E+0	8.590E+0
-2.497E-1	3.627E+0	8.538E+0
-2.465E-1	3.617E+0	8.613E+0
-2.449E-1	3.650E+0	8.564E+0
-2.416E-1	3.607E+0	8.554E+0
-2.433E-1	3.591E+0	8.528E+0
-2.449E-1	3.568E+0	8.558E+0
-2.433E-1	3.572E+0	8.648E+0
-2.433E-1	3.659E+0	8.528E+0
-2.465E-1	3.721E+0	8.515E+0
-2.465E-1	3.611E+0	8.652E+0
-2.416E-1	3.617E+0	8.551E+0
-2.433E-1	3.601E+0	8.642E+0
-2.465E-1	3.630E+0	8.451E+0
-2.465E-1	3.627E+0	8.545E+0
-2.416E-1	3.585E+0	8.551E+0
-2.416E-1	3.588E+0	8.522E+0
-2.481E-1	3.624E+0	8.558E+0
-2.497E-1	3.568E+0	8.532E+0
-2.449E-1	3.568E+0	8.496E+0
-2.449E-1	3.594E+0	8.535E+0
-2.433E-1	3.627E+0	8.554E+0
-2.449E-1	3.568E+0	8.438E+0
-2.449E-1	3.627E+0	8.554E+0
-2.465E-1	3.536E+0	8.541E+0
-2.449E-1	3.611E+0	8.551E+0
-2.465E-1	3.620E+0	8.571E+0
-2.433E-1	3.614E+0	8.584E+0
-2.433E-1	3.575E+0	8.590E+0
-2.449E-1	3.624E+0	8.571E+0
-2.433E-1	3.643E+0	8.493E+0
-2.416E-1	3.607E+0	8.483E+0
-2.465E-1	3.585E+0	8.489E+0
-2.465E-1	3.614E+0	8.652E+0
-2.433E-1	3.637E+0	8.593E+0
-2.416E-1	3.620E+0	8.584E+0
-2.433E-1	3.607E+0	8.476E+0
-2.449E-1	3.640E+0	8.473E+0
-2.449E-1	3.727E+0	8.434E+0
-2.400E-1	3.643E+0	8.421E+0
-2.449E-1	3.620E+0	8.489E+0
-2.449E-1	3.601E+0	8.603E+0
-2.481E-1	3.624E+0	8.609E+0
-2.416E-1	3.568E+0	8.593E+0
-2.465E-1	3.624E+0	8.522E+0
-2.465E-1	3.607E+0	8.600E+0
-2.465E-1	3.653E+0	8.515E+0
-2.433E-1	3.637E+0	8.571E+0
-2.433E-1	3.604E+0	8.522E+0
-2.449E-1	3.630E+0	8.554E+0
-2.497E-1	3.620E+0	8.512E+0
-2.416E-1	3.643E+0	8.577E+0
-2.449E-1	3.637E+0	8.622E+0
-2.433E-1	3.611E+0	8.609E+0
-2.465E-1	3.614E+0	8.499E+0
-2.449E-1	3.555E+0	8.473E+0
-2.400E-1	3.679E+0	8.525E+0
-2.449E-1	3.705E+0	8.369E+0
-2.433E-1	3.653E+0	8.538E+0
-2.400E-1	3.572E+0	8.584E+0
-2.433E-1	3.565E+0	8.574E+0
-2.465E-1	3.611E+0	8.597E+0
-2.449E-1	3.685E+0	8.541E+0
-2.449E-1	3.565E+0	8.587E+0
-2.449E-1	3.637E+0	8.512E+0
-2.465E-1	3.555E+0	8.655E+0
-2.465E-1	3.611E+0	8.665E+0
-2.416E-1	3.620E+0	8.577E+0
-2.449E-1	3.594E+0	8.678E+0
-2.465E-1	3.607E+0	8.558E+0
-2.449E-1	3.672E+0	8.574E+0
-2.433E-1	3.656E+0	8.609E+0
-2.433E-1	3.640E+0	8.457E+0
-2.465E-1	3.578E+0	8.561E+0
-2.465E-1	3.594E+0	8.545E+0
-2.433E-1	3.581E+0	8.554E+0
-2.433E-1	3.572E+0	8.639E+0
-2.465E-1	3.581E+0	8.506E+0
-2.465E-1	3.640E+0	8.577E+0
-2.416E-1	3.650E+0	8.467E+0
-2.433E-1	3.562E+0	8.561E+0
-2.433E-1	3.572E+0	8.755E+0
-2.449E-1	3.614E+0	8.587E+0
-2.400E-1	3.637E+0	8.538E+0
-2.433E-1	3.555E+0	8.548E+0
-2.481E-1	3.669E+0	8.684E+0
-2.449E-1	3.630E+0	8.512E+0
-2.433E-1	3.578E+0	8.632E+0
-2.416E-1	3.627E+0	8.661E+0
-2.449E-1	3.624E+0	8.483E+0
-2.465E-1	3.611E+0	8.561E+0
-2.416E-1	3.614E+0	8.661E+0
-2.465E-1	3.594E+0	8.551E+0
-2.449E-1	3.617E+0	8.431E+0
-2.481E-1	3.643E+0	8.697E+0
-2.416E-1	3.588E+0	8.639E+0
-2.416E-1	3.568E+0	8.619E+0
-2.449E-1	3.698E+0	8.619E+0
-2.449E-1	3.617E+0	8.548E+0
-2.416E-1	3.637E+0	8.486E+0
-2.449E-1	3.620E+0	8.480E+0
-2.465E-1	3.604E+0	8.548E+0
-2.449E-1	3.669E+0	8.532E+0
-2.449E-1	3.607E+0	8.493E+0
-2.449E-1	3.646E+0	8.519E+0
-2.465E-1	3.643E+0	8.558E+0
-2.465E-1	3.666E+0	8.629E+0
-2.416E-1	3.598E+0	8.580E+0
-2.449E-1	3.591E+0	8.639E+0
-2.449E-1	3.617E+0	8.522E+0
-2.449E-1	3.643E+0	8.528E+0
-2.433E-1	3.679E+0	8.515E+0
-2.433E-1	3.620E+0	8.593E+0
-2.449E-1	3.646E+0	8.584E+0
-2.433E-1	3.646E+0	8.642E+0
-2.416E-1	3.627E+0	8.483E+0
-2.449E-1	3.494E+0	8.489E+0
-2.465E-1	3.591E+0	8.480E+0
-2.465E-1	3.711E+0	8.444E+0
-2.416E-1	3.682E+0	8.438E+0
-2.433E-1	3.666E+0	8.580E+0
-2.465E-1	3.578E+0	8.457E+0
-2.465E-1	3.562E+0	8.496E+0
-2.416E-1	3.604E+0	8.486E+0
-2.416E-1	3.559E+0	8.528E+0
-2.465E-1	3.666E+0	8.593E+0
-2.449E-1	3.650E+0	8.486E+0
-2.449E-1	3.601E+0	8.561E+0
-2.449E-1	3.624E+0	8.399E+0
-2.433E-1	3.549E+0	8.639E+0
-2.465E-1	3.679E+0	8.603E+0
-2.416E-1	3.614E+0	8.639E+0
-2.465E-1	3.598E+0	8.606E+0
-2.465E-1	3.624E+0	8.648E+0
-2.465E-1	3.620E+0	8.538E+0
-2.400E-1	3.633E+0	8.434E+0
-2.433E-1	3.643E+0	8.548E+0
-2.449E-1	3.611E+0	8.454E+0
-2.449E-1	3.659E+0	8.603E+0
-2.400E-1	3.598E+0	8.681E+0
-2.416E-1	3.513E+0	8.574E+0
-2.449E-1	3.653E+0	8.655E+0
-2.433E-1	3.588E+0	8.483E+0
-2.433E-1	3.659E+0	8.590E+0
-2.433E-1	3.594E+0	8.467E+0
-2.433E-1	3.594E+0	8.642E+0
-2.416E-1	3.646E+0	8.525E+0
-2.433E-1	3.620E+0	8.506E+0
-2.449E-1	3.598E+0	8.522E+0
-2.433E-1	3.552E+0	8.535E+0
-2.465E-1	3.588E+0	8.451E+0
-2.433E-1	3.568E+0	8.590E+0
-2.433E-1	3.594E+0	8.571E+0
-2.465E-1	3.630E+0	8.515E+0
-2.449E-1	3.617E+0	8.464E+0
-2.416E-1	3.611E+0	8.548E+0
-2.433E-1	3.588E+0	8.412E+0
-2.465E-1	3.633E+0	8.532E+0
-2.449E-1	3.500E+0	8.558E+0
-2.416E-1	3.643E+0	8.645E+0
-2.449E-1	3.659E+0	8.687E+0
-2.433E-1	3.705E+0	8.567E+0
-2.433E-1	3.666E+0	8.548E+0
-2.416E-1	3.620E+0	8.512E+0
-2.433E-1	3.637E+0	8.629E+0
-2.465E-1	3.688E+0	8.554E+0
-2.465E-1	3.568E+0	8.603E+0
-2.400E-1	3.637E+0	8.535E+0
-2.416E-1	3.552E+0	8.554E+0
-2.416E-1	3.718E+0	8.541E+0
-2.433E-1	3.630E+0	8.619E+0
-2.433E-1	3.679E+0	8.541E+0
-2.400E-1	3.643E+0	8.515E+0
-2.481E-1	3.611E+0	8.639E+0
-2.465E-1	3.591E+0	8.457E+0
-2.416E-1	3.656E+0	8.603E+0
-2.449E-1	3.659E+0	8.626E+0
-2.433E-1	3.536E+0	8.519E+0
-2.433E-1	3.549E+0	8.470E+0
-2.416E-1	3.591E+0	8.545E+0
-2.416E-1	3.611E+0	8.493E+0
-2.449E-1	3.517E+0	8.476E+0
-2.416E-1	3.581E+0	8.528E+0
-2.400E-1	3.598E+0	8.532E+0
-2.449E-1	3.672E+0	8.561E+0
-2.433E-1	3.513E+0	8.658E+0
-2.416E-1	3.646E+0	8.499E+0
-2.416E-1	3.601E+0	8.629E+0
-2.416E-1	3.611E+0	8.493E+0
-2.433E-1	3.539E+0	8.554E+0
-2.449E-1	3.594E+0	8.587E+0
-2.433E-1	3.552E+0	8.632E+0
-2.433E-1	3.598E+0	8.613E+0
-2.481E-1	3.659E+0	8.515E+0
-2.449E-1	3.601E+0	8.464E+0
-2.416E-1	3.682E+0	8.506E+0
-2.433E-1	3.614E+0	8.632E+0
-2.465E-1	3.581E+0	8.554E+0
-2.449E-1	3.620E+0	8.571E+0
-2.433E-1	3.517E+0	8.577E+0
-2.416E-1	3.701E+0	8.606E+0
-2.433E-1	3.682E+0	8.587E+0
-2.433E-1	3.552E+0	8.496E+0
-2.433E-1	3.611E+0	8.496E+0
-2.416E-1	3.627E+0	8.464E+0
-2.449E-1	3.650E+0	8.609E+0
-2.449E-1	3.585E+0	8.694E+0
-2.433E-1	3.659E+0	8.577E+0
-2.400E-1	3.604E+0	8.545E+0
-2.481E-1	3.695E+0	8.584E+0
-2.416E-1	3.633E+0	8.619E+0
-2.416E-1	3.662E+0	8.541E+0
-2.416E-1	3.598E+0	8.473E+0
-2.497E-1	3.627E+0	8.655E+0
-2.449E-1	3.666E+0	8.564E+0
-2.416E-1	3.594E+0	8.580E+0
-2.416E-1	3.646E+0	8.470E+0
-2.449E-1	3.646E+0	8.558E+0
-2.449E-1	3.598E+0	8.584E+0
-2.416E-1	3.601E+0	8.629E+0
-2.416E-1	3.598E+0	8.528E+0
-2.449E-1	3.607E+0	8.561E+0
-2.433E-1	3.633E+0	8.574E+0
-2.433E-1	3.637E+0	8.454E+0
-2.416E-1	3.624E+0	8.545E+0
-2.449E-1	3.611E+0	8.616E+0
-2.433E-1	3.601E+0	8.665E+0
-2.416E-1	3.572E+0	8.554E+0
-2.416E-1	3.643E+0	8.580E+0
-2.465E-1	3.552E+0	8.642E+0
-2.449E-1	3.559E+0	8.512E+0
-2.433E-1	3.669E+0	8.431E+0
-2.400E-1	3.643E+0	8.619E+0
-2.449E-1	3.653E+0	8.590E+0
-2.449E-1	3.591E+0	8.567E+0
-2.416E-1	3.607E+0	8.587E+0
-2.433E-1	3.672E+0	8.658E+0
-2.449E-1	3.575E+0	8.538E+0
-2.449E-1	3.685E+0	8.551E+0
-2.433E-1	3.662E+0	8.373E+0
-2.433E-1	3.591E+0	8.584E+0
-2.481E-1	3.637E+0	8.528E+0
-2.449E-1	3.695E+0	8.493E+0
-2.416E-1	3.523E+0	8.639E+0
-2.416E-1	3.637E+0	8.431E+0
-2.449E-1	3.585E+0	8.451E+0
-2.416E-1	3.546E+0	8.587E+0
-2.400E-1	3.620E+0	8.626E+0
-2.416E-1	3.549E+0	8.558E+0
-2.433E-1	3.624E+0	8.519E+0
-2.449E-1	3.675E+0	8.609E+0
-2.433E-1	3.656E+0	8.425E+0
-2.416E-1	3.594E+0	8.515E+0
-2.449E-1	3.617E+0	8.642E+0
-2.465E-1	3.607E+0	8.584E+0
-2.400E-1	3.588E+0	8.574E+0
-2.449E-1	3.591E+0	8.564E+0
-2.449E-1	3.620E+0	8.587E+0
-2.465E-1	3.633E+0	8.541E+0
-2.416E-1	3.611E+0	8.574E+0
-2.433E-1	3.630E+0	8.545E+0
-2.433E-1	3.585E+0	8.480E+0
-2.433E-1	3.565E+0	8.506E+0
-2.416E-1	3.572E+0	8.603E+0
-2.433E-1	3.533E+0	8.489E+0
-2.449E-1	3.675E+0	8.626E+0
-2.465E-1	3.549E+0	8.541E+0
-2.400E-1	3.679E+0	8.593E+0
-2.433E-1	3.607E+0	8.593E+0
-2.433E-1	3.650E+0	8.622E+0
-2.433E-1	3.630E+0	8.541E+0
-2.433E-1	3.542E+0	8.613E+0
-2.416E-1	3.607E+0	8.571E+0
-2.433E-1	3.549E+0	8.457E+0
-2.449E-1	3.624E+0	8.379E+0
-2.384E-1	3.552E+0	8.571E+0
-2.465E-1	3.578E+0	8.425E+0
-2.449E-1	3.614E+0	8.587E+0
-2.481E-1	3.604E+0	8.635E+0
-2.433E-1	3.575E+0	8.655E+0
-2.449E-1	3.617E+0	8.561E+0
-2.449E-1	3.611E+0	8.713E+0
-2.449E-1	3.559E+0	8.616E+0
-2.384E-1	3.643E+0	8.564E+0
-2.433E-1	3.594E+0	8.609E+0
-2.433E-1	3.650E+0	8.532E+0
-2.433E-1	3.630E+0	8.590E+0
-2.384E-1	3.633E+0	8.418E+0
-2.433E-1	3.526E+0	8.571E+0
-2.433E-1	3.617E+0	8.421E+0
-2.433E-1	3.617E+0	8.584E+0
-2.400E-1	3.675E+0	8.438E+0
-2.416E-1	3.620E+0	8.483E+0
-2.416E-1	3.617E+0	8.584E+0
-2.433E-1	3.536E+0	8.567E+0
-2.400E-1	3.568E+0	8.532E+0
-2.384E-1	3.620E+0	8.486E+0
-2.465E-1	3.650E+0	8.480E+0
-2.449E-1	3.611E+0	8.545E+0
-2.416E-1	3.568E+0	8.496E+0
-2.416E-1	3.523E+0	8.515E+0
-2.433E-1	3.594E+0	8.561E+0
-2.449E-1	3.568E+0	8.600E+0
-2.416E-1	3.675E+0	8.473E+0
-2.433E-1	3.650E+0	8.499E+0
-2.449E-1	3.611E+0	8.473E+0
-2.465E-1	3.588E+0	8.480E+0
-2.433E-1	3.565E+0	8.509E+0
-2.449E-1	3.604E+0	8.428E+0
-2.449E-1	3.562E+0	8.506E+0
-2.433E-1	3.653E+0	8.629E+0
-2.416E-1	3.601E+0	8.577E+0
-2.416E-1	3.572E+0	8.678E+0
-2.433E-1	3.656E+0	8.622E+0
-2.416E-1	3.669E+0	8.522E+0
-2.416E-1	3.669E+0	8.538E+0
-2.433E-1	3.581E+0	8.561E+0
-2.416E-1	3.637E+0	8.480E+0
-2.449E-1	3.653E+0	8.502E+0
-2.416E-1	3.662E+0	8.600E+0
-2.416E-1	3.572E+0	8.519E+0
-2.449E-1	3.568E+0	8.515E+0
-2.433E-1	3.552E+0	8.593E+0
-2.400E-1	3.692E+0	8.473E+0
-2.416E-1	3.559E+0	8.379E+0
-2.433E-1	3.575E+0	8.571E+0
-2.449E-1	3.572E+0	8.464E+0
-2.384E-1	3.672E+0	8.545E+0
-2.416E-1	3.594E+0	8.538E+0
-2.416E-1	3.624E+0	8.402E+0
-2.449E-1	3.575E+0	8.509E+0
-2.400E-1	3.607E+0	8.590E+0
-2.433E-1	3.594E+0	8.554E+0
-2.433E-1	3.594E+0	8.574E+0
-2.449E-1	3.578E+0	8.567E+0
-2.384E-1	3.581E+0	8.587E+0
-2.416E-1	3.529E+0	8.522E+0
-2.433E-1	3.559E+0	8.584E+0
-2.465E-1	3.617E+0	8.590E+0
-2.400E-1	3.607E+0	8.590E+0
-2.433E-1	3.588E+0	8.574E+0
-2.416E-1	3.546E+0	8.473E+0
-2.400E-1	3.669E+0	8.561E+0
-2.384E-1	3.698E+0	8.486E+0
-2.416E-1	3.607E+0	8.554E+0
-2.449E-1	3.653E+0	8.597E+0
-2.465E-1	3.637E+0	8.609E+0
-2.416E-1	3.675E+0	8.571E+0
-2.416E-1	3.523E+0	8.457E+0
-2.416E-1	3.611E+0	8.538E+0
-2.449E-1	3.568E+0	8.502E+0
-2.433E-1	3.627E+0	8.506E+0
-2.400E-1	3.607E+0	8.464E+0
-2.449E-1	3.617E+0	8.467E+0
-2.449E-1	3.549E+0	8.600E+0
-2.384E-1	3.666E+0	8.577E+0
-2.416E-1	3.588E+0	8.574E+0
-2.449E-1	3.598E+0	8.476E+0
-2.433E-1	3.640E+0	8.512E+0
-2.416E-1	3.575E+0	8.480E+0
-2.416E-1	3.637E+0	8.668E+0
-2.449E-1	3.643E+0	8.509E+0
-2.433E-1	3.640E+0	8.519E+0
-2.400E-1	3.614E+0	8.642E+0
-2.400E-1	3.598E+0	8.545E+0
-2.433E-1	3.695E+0	8.545E+0
-2.433E-1	3.588E+0	8.603E+0
-2.400E-1	3.611E+0	8.616E+0
-2.416E-1	3.688E+0	8.626E+0
-2.416E-1	3.640E+0	8.489E+0
-2.449E-1	3.607E+0	8.486E+0
-2.433E-1	3.630E+0	8.428E+0
-2.416E-1	3.627E+0	8.619E+0
-2.449E-1	3.672E+0	8.558E+0
-2.433E-1	3.656E+0	8.691E+0
-2.400E-1	3.529E+0	8.467E+0
-2.433E-1	3.672E+0	8.580E+0
-2.416E-1	3.637E+0	8.622E+0
-2.449E-1	3.617E+0	8.376E+0
-2.416E-1	3.624E+0	8.502E+0
-2.416E-1	3.624E+0	8.613E+0
-2.416E-1	3.669E+0	8.574E+0
-2.433E-1	3.601E+0	8.645E+0
-2.400E-1	3.562E+0	8.489E+0
-2.416E-1	3.572E+0	8.558E+0
-2.449E-1	3.611E+0	8.652E+0
-2.433E-1	3.698E+0	8.600E+0
-2.384E-1	3.679E+0	8.535E+0
-2.400E-1	3.591E+0	8.551E+0
-2.433E-1	3.575E+0	8.535E+0
-2.416E-1	3.640E+0	8.558E+0
-2.416E-1	3.675E+0	8.564E+0
-2.416E-1	3.562E+0	8.587E+0
-2.433E-1	3.559E+0	8.603E+0
-2.400E-1	3.675E+0	8.577E+0
-2.400E-1	3.549E+0	8.532E+0
-2.416E-1	3.588E+0	8.619E+0
-2.449E-1	3.624E+0	8.509E+0
-2.449E-1	3.630E+0	8.574E+0
-2.384E-1	3.588E+0	8.441E+0
-2.416E-1	3.591E+0	8.658E+0
-2.449E-1	3.572E+0	8.525E+0
-2.433E-1	3.594E+0	8.541E+0
-2.400E-1	3.539E+0	8.473E+0
-2.400E-1	3.650E+0	8.584E+0
-2.465E-1	3.578E+0	8.460E+0
-2.449E-1	3.591E+0	8.551E+0
-2.433E-1	3.604E+0	8.580E+0
-2.384E-1	3.604E+0	8.480E+0
-2.449E-1	3.572E+0	8.502E+0
-2.433E-1	3.617E+0	8.558E+0
-2.433E-1	3.679E+0	8.616E+0
-2.400E-1	3.533E+0	8.496E+0
-2.433E-1	3.714E+0	8.655E+0
-2.416E-1	3.640E+0	8.515E+0
-2.400E-1	3.572E+0	8.509E+0
-2.416E-1	3.601E+0	8.629E+0
-2.449E-1	3.646E+0	8.473E+0
-2.433E-1	3.675E+0	8.528E+0
-2.433E-1	3.581E+0	8.496E+0
-2.449E-1	3.633E+0	8.574E+0
-2.449E-1	3.601E+0	8.642E+0
-2.433E-1	3.611E+0	8.580E+0
-2.433E-1	3.562E+0	8.580E+0
-2.416E-1	3.614E+0	8.538E+0
-2.449E-1	3.585E+0	8.340E+0
-2.433E-1	3.611E+0	8.538E+0
-2.400E-1	3.611E+0	8.564E+0
-2.416E-1	3.601E+0	8.541E+0
-2.449E-1	3.555E+0	8.600E+0
-2.433E-1	3.585E+0	8.519E+0
-2.416E-1	3.614E+0	8.629E+0
-2.416E-1	3.604E+0	8.567E+0
-2.433E-1	3.624E+0	8.502E+0
-2.433E-1	3.598E+0	8.597E+0
-2.384E-1	3.627E+0	8.648E+0
-2.416E-1	3.562E+0	8.454E+0
-2.433E-1	3.617E+0	8.470E+0
-2.416E-1	3.630E+0	8.464E+0
-2.416E-1	3.637E+0	8.600E+0
-2.400E-1	3.698E+0	8.593E+0
-2.416E-1	3.637E+0	8.541E+0
-2.433E-1	3.549E+0	8.603E+0
-2.368E-1	3.568E+0	8.512E+0
-2.416E-1	3.614E+0	8.554E+0
-2.433E-1	3.620E+0	8.606E+0
-2.433E-1	3.549E+0	8.499E+0
-2.400E-1	3.656E+0	8.515E+0
-2.433E-1	3.637E+0	8.590E+0
-2.481E-1	3.617E+0	8.551E+0
-2.449E-1	3.633E+0	8.564E+0
-2.400E-1	3.565E+0	8.652E+0
-2.433E-1	3.601E+0	8.538E+0
-2.416E-1	3.650E+0	8.558E+0
-2.416E-1	3.656E+0	8.600E+0
-2.384E-1	3.659E+0	8.483E+0
-2.400E-1	3.633E+0	8.525E+0
-2.416E-1	3.588E+0	8.480E+0
-2.433E-1	3.598E+0	8.564E+0
-2.433E-1	3.633E+0	8.522E+0
-2.433E-1	3.533E+0	8.528E+0
-2.449E-1	3.601E+0	8.639E+0
-2.416E-1	3.546E+0	8.447E+0
-2.400E-1	3.669E+0	8.571E+0
-2.416E-1	3.565E+0	8.434E+0
-2.433E-1	3.646E+0	8.519E+0
-2.433E-1	3.611E+0	8.600E+0
-2.384E-1	3.617E+0	8.525E+0
-2.416E-1	3.568E+0	8.571E+0
-2.400E-1	3.643E+0	8.551E+0
-2.449E-1	3.627E+0	8.464E+0
-2.384E-1	3.643E+0	8.574E+0
-2.400E-1	3.601E+0	8.678E+0
-2.433E-1	3.581E+0	8.483E+0
-2.433E-1	3.611E+0	8.571E+0
-2.384E-1	3.624E+0	8.577E+0
-2.400E-1	3.614E+0	8.522E+0
-2.416E-1	3.630E+0	8.577E+0
-2.433E-1	3.598E+0	8.571E+0
-2.384E-1	3.607E+0	8.460E+0
[truncated: 93,946 more rows]
