# Supplementary material for: Improved ANAP incorporation and VCF analysis reveal details of P2X7 current facilitation and a limited conformational interplay between ATP binding and the intracellular ballast domain
Source: eLife. 2023 Jan 4;12:e82479. doi: 10.7554/eLife.82479 (PMC9859053; doi:10.7554/eLife.82479)
Supplement: Figure 3—figure supplement 3—source data 2. [file elife-82479-fig3-figsupp3-data2.zip › Figure-3_figure-supplement-3_source-data-2/DeltaCys-constructs/l08/14.csv]

-3.373E-1	4.185E+0	9.167E+0
-3.357E-1	4.194E+0	9.154E+0
-3.325E-1	4.126E+0	9.083E+0
-3.308E-1	4.126E+0	9.077E+0
-3.357E-1	4.172E+0	9.154E+0
-3.357E-1	4.172E+0	9.122E+0
-3.308E-1	4.100E+0	9.187E+0
-3.357E-1	4.217E+0	9.080E+0
-3.357E-1	4.126E+0	9.145E+0
-3.390E-1	4.220E+0	9.096E+0
-3.357E-1	4.224E+0	9.073E+0
-3.357E-1	4.237E+0	9.122E+0
-3.406E-1	4.220E+0	9.193E+0
-3.406E-1	4.169E+0	9.083E+0
-3.325E-1	4.165E+0	9.184E+0
-3.341E-1	4.139E+0	9.213E+0
-3.390E-1	4.162E+0	9.180E+0
-3.390E-1	4.207E+0	9.197E+0
-3.325E-1	4.185E+0	9.197E+0
-3.325E-1	4.250E+0	9.125E+0
-3.390E-1	4.165E+0	9.252E+0
-3.373E-1	4.172E+0	9.099E+0
-3.357E-1	4.107E+0	9.151E+0
-3.325E-1	4.185E+0	8.996E+0
-3.390E-1	4.178E+0	9.093E+0
-3.357E-1	4.159E+0	9.054E+0
-3.325E-1	4.182E+0	9.064E+0
-3.325E-1	4.211E+0	9.154E+0
-3.373E-1	4.120E+0	9.161E+0
-3.357E-1	4.198E+0	9.171E+0
-3.341E-1	4.104E+0	9.129E+0
-3.308E-1	4.172E+0	9.190E+0
-3.373E-1	4.126E+0	9.109E+0
-3.373E-1	4.211E+0	8.996E+0
-3.308E-1	4.175E+0	9.090E+0
-3.325E-1	4.230E+0	9.070E+0
-3.373E-1	4.263E+0	9.012E+0
-3.357E-1	4.061E+0	9.236E+0
-3.325E-1	4.191E+0	9.028E+0
-3.325E-1	4.117E+0	9.025E+0
-3.406E-1	4.120E+0	9.103E+0
-3.357E-1	4.227E+0	9.138E+0
-3.325E-1	4.182E+0	9.051E+0
-3.341E-1	4.136E+0	9.080E+0
-3.373E-1	4.250E+0	9.171E+0
-3.357E-1	4.162E+0	9.122E+0
-3.341E-1	4.224E+0	8.983E+0
-3.308E-1	4.227E+0	9.151E+0
-3.406E-1	4.143E+0	9.112E+0
-3.406E-1	4.162E+0	9.025E+0
-3.341E-1	4.156E+0	9.096E+0
-3.341E-1	4.113E+0	9.064E+0
-3.341E-1	4.146E+0	9.109E+0
-3.325E-1	4.136E+0	9.086E+0
-3.325E-1	4.172E+0	9.112E+0
-3.341E-1	4.230E+0	9.122E+0
-3.373E-1	4.117E+0	9.073E+0
-3.341E-1	4.295E+0	9.213E+0
-3.325E-1	4.110E+0	9.119E+0
-3.325E-1	4.123E+0	9.090E+0
-3.390E-1	4.214E+0	9.034E+0
-3.373E-1	4.117E+0	9.148E+0
-3.325E-1	4.230E+0	9.148E+0
-3.308E-1	4.263E+0	9.154E+0
-3.373E-1	4.182E+0	9.177E+0
-3.373E-1	4.178E+0	9.161E+0
-3.325E-1	4.152E+0	9.015E+0
-3.341E-1	4.159E+0	9.044E+0
-3.390E-1	4.104E+0	9.116E+0
-3.325E-1	4.204E+0	9.112E+0
-3.325E-1	4.240E+0	9.119E+0
-3.325E-1	4.243E+0	9.132E+0
-3.406E-1	4.149E+0	9.090E+0
-3.390E-1	4.178E+0	9.119E+0
-3.325E-1	4.172E+0	9.103E+0
-3.341E-1	4.149E+0	9.103E+0
-3.373E-1	4.246E+0	9.116E+0
-3.373E-1	4.246E+0	9.044E+0
-3.341E-1	4.130E+0	9.070E+0
-3.325E-1	4.282E+0	9.158E+0
-3.357E-1	4.139E+0	9.151E+0
-3.373E-1	4.104E+0	9.132E+0
-3.308E-1	4.136E+0	9.109E+0
-3.341E-1	4.263E+0	9.119E+0
-3.373E-1	4.246E+0	9.197E+0
-3.406E-1	4.139E+0	9.229E+0
-3.341E-1	4.230E+0	9.112E+0
-3.325E-1	4.227E+0	9.193E+0
-3.373E-1	4.233E+0	9.145E+0
-3.373E-1	4.152E+0	9.184E+0
-3.308E-1	4.220E+0	9.090E+0
-3.325E-1	4.220E+0	9.177E+0
-3.390E-1	4.211E+0	9.180E+0
-3.341E-1	4.204E+0	9.135E+0
-3.325E-1	4.165E+0	9.184E+0
-3.308E-1	4.117E+0	9.067E+0
-3.373E-1	4.146E+0	9.028E+0
-3.390E-1	4.087E+0	9.103E+0
-3.325E-1	4.224E+0	9.103E+0
-3.341E-1	4.207E+0	9.142E+0
-3.373E-1	4.165E+0	9.281E+0
-3.357E-1	4.172E+0	9.171E+0
-3.308E-1	4.100E+0	9.119E+0
-3.341E-1	4.191E+0	9.034E+0
-3.373E-1	4.233E+0	9.038E+0
-3.357E-1	4.126E+0	9.047E+0
-3.308E-1	4.120E+0	9.103E+0
-3.325E-1	4.159E+0	9.060E+0
-3.390E-1	4.139E+0	9.103E+0
-3.373E-1	4.133E+0	9.044E+0
-3.308E-1	4.169E+0	9.197E+0
-3.292E-1	4.143E+0	9.060E+0
-3.373E-1	4.178E+0	9.167E+0
-3.373E-1	4.178E+0	9.109E+0
-3.325E-1	4.143E+0	9.086E+0
-3.341E-1	4.175E+0	9.210E+0
-3.373E-1	4.172E+0	9.187E+0
-3.373E-1	4.133E+0	9.132E+0
-3.325E-1	4.194E+0	9.125E+0
-3.325E-1	4.191E+0	9.093E+0
-3.357E-1	4.246E+0	9.171E+0
-3.357E-1	4.172E+0	9.200E+0
-3.341E-1	4.198E+0	9.070E+0
-3.325E-1	4.162E+0	9.216E+0
-3.357E-1	4.233E+0	9.122E+0
-3.406E-1	4.152E+0	9.145E+0
-3.292E-1	4.084E+0	9.249E+0
-3.373E-1	4.172E+0	9.099E+0
-3.373E-1	4.207E+0	9.135E+0
-3.357E-1	4.162E+0	9.129E+0
-3.308E-1	4.217E+0	9.249E+0
-3.308E-1	4.194E+0	9.018E+0
-3.373E-1	4.133E+0	9.135E+0
-3.406E-1	4.214E+0	9.057E+0
-3.308E-1	4.188E+0	9.103E+0
-3.341E-1	4.227E+0	9.047E+0
-3.373E-1	4.162E+0	9.148E+0
-3.357E-1	4.188E+0	9.086E+0
-3.292E-1	4.233E+0	9.086E+0
-3.308E-1	4.110E+0	9.180E+0
-3.341E-1	4.165E+0	9.116E+0
-3.373E-1	4.071E+0	9.232E+0
-3.325E-1	4.133E+0	9.132E+0
-3.357E-1	4.169E+0	9.151E+0
-3.373E-1	4.094E+0	9.077E+0
-3.341E-1	4.156E+0	9.193E+0
-3.325E-1	4.143E+0	9.112E+0
-3.308E-1	4.165E+0	9.145E+0
-3.357E-1	4.246E+0	9.122E+0
-3.325E-1	4.146E+0	9.135E+0
-3.325E-1	4.240E+0	9.138E+0
-3.325E-1	4.172E+0	9.174E+0
-3.341E-1	4.159E+0	8.989E+0
-3.390E-1	4.198E+0	9.171E+0
-3.308E-1	4.211E+0	9.125E+0
-3.341E-1	4.188E+0	8.957E+0
-3.341E-1	4.094E+0	9.122E+0
-3.357E-1	4.250E+0	9.138E+0
-3.325E-1	4.204E+0	9.090E+0
-3.341E-1	4.143E+0	9.167E+0
-3.325E-1	4.165E+0	9.012E+0
-3.373E-1	4.139E+0	9.073E+0
-3.325E-1	4.152E+0	9.047E+0
-3.308E-1	4.191E+0	9.021E+0
-3.341E-1	4.191E+0	9.067E+0
-3.373E-1	4.152E+0	9.229E+0
-3.308E-1	4.133E+0	9.119E+0
-3.308E-1	4.169E+0	9.067E+0
-3.357E-1	4.191E+0	9.158E+0
-3.341E-1	4.146E+0	9.154E+0
-3.325E-1	4.214E+0	9.093E+0
-3.325E-1	4.182E+0	9.116E+0
-3.390E-1	4.207E+0	9.122E+0
-3.341E-1	4.185E+0	9.093E+0
-3.325E-1	4.194E+0	9.151E+0
-3.325E-1	4.198E+0	9.135E+0
-3.357E-1	4.156E+0	9.054E+0
-3.390E-1	4.172E+0	9.138E+0
-3.325E-1	4.220E+0	9.047E+0
-3.276E-1	4.104E+0	9.197E+0
-3.373E-1	4.204E+0	9.034E+0
-3.390E-1	4.204E+0	9.197E+0
-3.308E-1	4.253E+0	9.216E+0
-3.325E-1	4.227E+0	9.064E+0
-3.373E-1	4.211E+0	9.109E+0
-3.373E-1	4.292E+0	9.203E+0
-3.325E-1	4.156E+0	9.109E+0
-3.292E-1	4.126E+0	9.083E+0
-3.373E-1	4.130E+0	9.073E+0
-3.357E-1	4.204E+0	9.077E+0
-3.325E-1	4.165E+0	9.223E+0
-3.308E-1	4.130E+0	9.203E+0
-3.341E-1	4.172E+0	9.135E+0
-3.357E-1	4.185E+0	9.206E+0
-3.260E-1	4.185E+0	9.193E+0
-3.325E-1	4.188E+0	9.158E+0
-3.373E-1	4.049E+0	9.044E+0
-3.373E-1	4.139E+0	9.138E+0
-3.325E-1	4.279E+0	9.142E+0
-3.341E-1	4.136E+0	9.096E+0
-3.373E-1	4.188E+0	9.164E+0
-3.341E-1	4.107E+0	9.051E+0
-3.292E-1	4.120E+0	9.044E+0
-3.325E-1	4.191E+0	9.161E+0
-3.357E-1	4.204E+0	9.109E+0
-3.325E-1	4.126E+0	9.099E+0
-3.325E-1	4.149E+0	8.986E+0
-3.325E-1	4.185E+0	9.047E+0
-3.373E-1	4.136E+0	9.028E+0
-3.357E-1	4.182E+0	9.262E+0
-3.325E-1	4.214E+0	9.103E+0
-3.325E-1	4.139E+0	9.151E+0
-3.373E-1	4.100E+0	9.122E+0
-3.341E-1	4.091E+0	9.038E+0
-3.308E-1	4.224E+0	9.122E+0
-3.325E-1	4.123E+0	9.142E+0
-3.373E-1	4.198E+0	9.151E+0
-3.357E-1	4.178E+0	9.096E+0
-3.308E-1	4.136E+0	9.041E+0
-3.325E-1	4.104E+0	9.164E+0
-3.373E-1	4.214E+0	9.138E+0
-3.357E-1	4.182E+0	9.109E+0
-3.308E-1	4.146E+0	9.060E+0
-3.308E-1	4.250E+0	9.067E+0
-3.357E-1	4.194E+0	9.197E+0
-3.341E-1	4.162E+0	9.138E+0
-3.341E-1	4.220E+0	9.151E+0
-3.325E-1	4.191E+0	9.122E+0
-3.357E-1	4.110E+0	9.064E+0
-3.357E-1	4.152E+0	9.255E+0
-3.325E-1	4.237E+0	9.103E+0
-3.341E-1	4.175E+0	9.148E+0
-3.373E-1	4.227E+0	9.164E+0
-3.357E-1	4.178E+0	9.129E+0
-3.292E-1	4.165E+0	9.132E+0
-3.325E-1	4.250E+0	9.148E+0
-3.390E-1	4.233E+0	9.096E+0
-3.341E-1	4.191E+0	9.148E+0
-3.325E-1	4.123E+0	9.148E+0
-3.292E-1	4.175E+0	9.093E+0
-3.341E-1	4.243E+0	8.986E+0
-3.341E-1	4.191E+0	9.083E+0
-3.276E-1	4.220E+0	9.174E+0
-3.308E-1	4.194E+0	8.992E+0
-3.357E-1	4.146E+0	9.106E+0
-3.341E-1	4.084E+0	9.154E+0
-3.325E-1	4.091E+0	9.142E+0
-3.292E-1	4.152E+0	9.031E+0
-3.373E-1	4.146E+0	9.034E+0
-3.357E-1	4.159E+0	9.184E+0
-3.341E-1	4.074E+0	9.086E+0
-3.341E-1	4.198E+0	9.086E+0
-3.390E-1	4.185E+0	9.177E+0
-3.341E-1	4.123E+0	9.093E+0
-3.308E-1	4.220E+0	9.112E+0
-3.308E-1	4.172E+0	9.093E+0
-3.373E-1	4.094E+0	9.099E+0
-3.325E-1	4.191E+0	9.116E+0
-3.308E-1	4.133E+0	9.190E+0
-3.308E-1	4.175E+0	9.067E+0
-3.373E-1	4.139E+0	9.129E+0
-3.357E-1	4.175E+0	9.180E+0
-3.308E-1	4.233E+0	9.112E+0
-3.308E-1	4.175E+0	9.187E+0
-3.373E-1	4.211E+0	9.106E+0
-3.325E-1	4.194E+0	9.067E+0
-3.308E-1	4.039E+0	9.145E+0
-3.292E-1	4.126E+0	8.986E+0
-3.390E-1	4.201E+0	8.996E+0
-3.341E-1	4.169E+0	9.213E+0
-3.308E-1	4.188E+0	9.099E+0
-3.341E-1	4.149E+0	9.015E+0
-3.341E-1	4.198E+0	9.223E+0
-3.357E-1	4.175E+0	9.119E+0
-3.292E-1	4.188E+0	9.080E+0
-3.325E-1	4.289E+0	9.125E+0
-3.357E-1	4.198E+0	9.119E+0
-3.341E-1	4.198E+0	9.083E+0
-3.308E-1	4.220E+0	9.122E+0
-3.276E-1	4.123E+0	9.180E+0
-3.357E-1	4.211E+0	9.164E+0
-3.373E-1	4.139E+0	9.116E+0
-3.292E-1	4.240E+0	9.051E+0
-3.357E-1	4.152E+0	9.064E+0
-3.373E-1	4.211E+0	9.005E+0
-3.357E-1	4.126E+0	9.070E+0
-3.292E-1	4.169E+0	9.005E+0
-3.357E-1	4.162E+0	9.132E+0
-3.341E-1	4.182E+0	9.083E+0
-3.341E-1	4.117E+0	9.122E+0
-3.308E-1	4.178E+0	9.193E+0
-3.325E-1	4.146E+0	9.112E+0
-3.373E-1	4.123E+0	9.031E+0
-3.357E-1	4.169E+0	8.973E+0
-3.276E-1	4.217E+0	9.258E+0
-3.308E-1	4.133E+0	9.132E+0
-3.373E-1	4.282E+0	9.080E+0
-3.341E-1	4.133E+0	9.067E+0
-3.292E-1	4.188E+0	9.086E+0
-3.308E-1	4.162E+0	9.080E+0
-3.357E-1	4.068E+0	9.125E+0
-3.325E-1	4.185E+0	9.073E+0
-3.308E-1	4.188E+0	9.294E+0
-3.308E-1	4.246E+0	9.193E+0
-3.341E-1	4.133E+0	9.116E+0
-3.325E-1	4.136E+0	9.187E+0
-3.276E-1	4.217E+0	8.999E+0
-3.308E-1	4.220E+0	9.161E+0
-3.357E-1	4.139E+0	9.077E+0
-3.373E-1	4.217E+0	9.038E+0
-3.292E-1	4.139E+0	9.154E+0
-3.357E-1	4.207E+0	9.077E+0
-3.341E-1	4.152E+0	9.070E+0
-3.357E-1	4.120E+0	9.099E+0
-3.308E-1	4.198E+0	9.174E+0
-3.341E-1	4.214E+0	9.119E+0
-3.357E-1	4.152E+0	9.099E+0
-3.373E-1	4.065E+0	9.161E+0
-3.276E-1	4.169E+0	9.112E+0
-3.341E-1	4.159E+0	9.138E+0
-3.341E-1	4.136E+0	9.106E+0
-3.373E-1	4.165E+0	9.067E+0
-3.308E-1	4.272E+0	9.057E+0
-3.341E-1	4.165E+0	9.122E+0
-3.373E-1	4.152E+0	9.096E+0
-3.341E-1	4.107E+0	9.148E+0
-3.292E-1	4.172E+0	9.083E+0
-3.308E-1	4.156E+0	9.012E+0
-3.341E-1	4.227E+0	9.167E+0
-3.341E-1	4.172E+0	9.077E+0
-3.276E-1	4.169E+0	9.086E+0
-3.325E-1	4.149E+0	9.161E+0
-3.357E-1	4.143E+0	9.034E+0
-3.325E-1	4.178E+0	9.132E+0
-3.292E-1	4.104E+0	9.174E+0
-3.308E-1	4.230E+0	9.116E+0
-3.325E-1	4.126E+0	9.093E+0
-3.357E-1	4.211E+0	9.064E+0
-3.292E-1	4.156E+0	9.148E+0
-3.308E-1	4.156E+0	8.966E+0
-3.341E-1	4.156E+0	9.051E+0
-3.357E-1	4.146E+0	9.112E+0
-3.276E-1	4.133E+0	9.167E+0
-3.357E-1	4.143E+0	9.129E+0
-3.357E-1	4.214E+0	9.106E+0
-3.341E-1	4.188E+0	9.132E+0
-3.292E-1	4.230E+0	9.034E+0
-3.341E-1	4.198E+0	9.232E+0
-3.325E-1	4.165E+0	9.047E+0
-3.341E-1	4.227E+0	9.086E+0
-3.292E-1	4.182E+0	9.057E+0
-3.308E-1	4.143E+0	9.051E+0
-3.357E-1	4.130E+0	9.106E+0
-3.341E-1	4.178E+0	9.077E+0
-3.276E-1	4.224E+0	9.151E+0
-3.341E-1	4.120E+0	9.077E+0
-3.308E-1	4.107E+0	9.167E+0
-3.341E-1	4.214E+0	9.119E+0
-3.276E-1	4.243E+0	9.116E+0
-3.308E-1	4.217E+0	9.138E+0
-3.341E-1	4.130E+0	9.132E+0
-3.341E-1	4.194E+0	9.138E+0
-3.292E-1	4.126E+0	9.083E+0
-3.325E-1	4.149E+0	9.180E+0
-3.341E-1	4.207E+0	9.099E+0
-3.325E-1	4.188E+0	9.122E+0
-3.276E-1	4.198E+0	9.245E+0
-3.325E-1	4.149E+0	9.158E+0
-3.357E-1	4.159E+0	9.164E+0
-3.341E-1	4.146E+0	9.148E+0
-3.292E-1	4.146E+0	9.119E+0
-3.292E-1	4.149E+0	9.132E+0
-3.308E-1	4.149E+0	9.038E+0
-3.325E-1	4.078E+0	9.073E+0
-3.292E-1	4.149E+0	9.086E+0
-3.308E-1	4.276E+0	9.067E+0
-3.341E-1	4.220E+0	9.125E+0
-3.341E-1	4.143E+0	9.067E+0
-3.292E-1	4.178E+0	9.135E+0
-3.292E-1	4.156E+0	9.028E+0
-3.357E-1	4.207E+0	9.210E+0
-3.341E-1	4.217E+0	9.051E+0
-3.292E-1	4.194E+0	9.132E+0
-3.292E-1	4.117E+0	9.125E+0
-3.325E-1	4.204E+0	9.009E+0
-3.325E-1	4.201E+0	9.083E+0
-3.276E-1	4.162E+0	9.060E+0
-3.308E-1	4.156E+0	8.960E+0
-3.357E-1	4.113E+0	9.138E+0
-3.341E-1	4.159E+0	9.226E+0
-3.308E-1	4.220E+0	8.973E+0
-3.292E-1	4.146E+0	9.031E+0
-3.357E-1	4.214E+0	9.077E+0
-3.308E-1	4.169E+0	9.171E+0
-3.308E-1	4.143E+0	9.051E+0
-3.292E-1	4.207E+0	9.096E+0
-3.357E-1	4.165E+0	9.132E+0
-3.325E-1	4.136E+0	9.106E+0
-3.276E-1	4.104E+0	9.129E+0
-3.276E-1	4.169E+0	9.073E+0
-3.373E-1	4.289E+0	9.135E+0
-3.325E-1	4.185E+0	9.086E+0
-3.308E-1	4.123E+0	9.012E+0
-3.292E-1	4.178E+0	9.132E+0
-3.390E-1	4.169E+0	9.122E+0
-3.341E-1	4.078E+0	9.054E+0
-3.260E-1	4.165E+0	9.083E+0
-3.292E-1	4.126E+0	9.018E+0
-3.357E-1	4.207E+0	8.976E+0
-3.325E-1	4.152E+0	9.012E+0
-3.276E-1	4.143E+0	9.067E+0
-3.292E-1	4.123E+0	9.054E+0
-3.341E-1	4.182E+0	9.034E+0
-3.325E-1	4.126E+0	8.986E+0
-3.292E-1	4.211E+0	9.083E+0
-3.292E-1	4.133E+0	9.174E+0
-3.373E-1	4.178E+0	9.070E+0
-3.308E-1	4.136E+0	9.151E+0
-3.292E-1	4.185E+0	9.187E+0
-3.292E-1	4.204E+0	9.060E+0
-3.341E-1	4.214E+0	9.057E+0
-3.308E-1	4.201E+0	9.093E+0
-3.308E-1	4.194E+0	9.180E+0
-3.308E-1	4.113E+0	8.989E+0
-3.357E-1	4.220E+0	9.070E+0
-3.325E-1	4.194E+0	9.064E+0
-3.292E-1	4.178E+0	9.051E+0
-3.292E-1	4.201E+0	9.034E+0
-3.357E-1	4.110E+0	9.070E+0
-3.308E-1	4.194E+0	9.177E+0
-3.308E-1	4.185E+0	9.044E+0
-3.292E-1	4.253E+0	9.154E+0
-3.373E-1	4.194E+0	9.122E+0
-3.325E-1	4.139E+0	9.018E+0
-3.276E-1	4.165E+0	9.077E+0
-3.292E-1	4.152E+0	9.138E+0
-3.325E-1	4.185E+0	9.132E+0
-3.341E-1	4.126E+0	9.054E+0
-3.292E-1	4.162E+0	9.210E+0
-3.292E-1	4.175E+0	9.028E+0
-3.357E-1	4.169E+0	9.096E+0
-3.325E-1	4.185E+0	9.171E+0
-3.325E-1	4.220E+0	9.103E+0
-3.276E-1	4.185E+0	9.122E+0
-3.357E-1	4.207E+0	9.064E+0
-3.308E-1	4.130E+0	9.161E+0
-3.308E-1	4.143E+0	9.077E+0
-3.308E-1	4.117E+0	8.970E+0
-3.373E-1	4.104E+0	9.028E+0
-3.325E-1	4.204E+0	9.096E+0
-3.292E-1	4.133E+0	9.044E+0
-3.308E-1	4.156E+0	9.021E+0
-3.341E-1	4.240E+0	8.953E+0
-3.357E-1	4.104E+0	9.125E+0
-3.308E-1	4.146E+0	9.031E+0
-3.276E-1	4.240E+0	9.086E+0
-3.341E-1	4.169E+0	9.206E+0
-3.292E-1	4.126E+0	9.047E+0
-3.292E-1	4.217E+0	9.219E+0
-3.292E-1	4.188E+0	9.090E+0
-3.325E-1	4.214E+0	9.132E+0
-3.308E-1	4.110E+0	9.086E+0
-3.292E-1	4.143E+0	9.031E+0
-3.276E-1	4.159E+0	9.067E+0
-3.341E-1	4.152E+0	9.112E+0
-3.325E-1	4.120E+0	9.177E+0
-3.276E-1	4.191E+0	8.992E+0
-3.308E-1	4.126E+0	9.015E+0
-3.341E-1	4.126E+0	9.109E+0
-3.325E-1	4.055E+0	9.015E+0
-3.308E-1	4.246E+0	9.112E+0
-3.292E-1	4.152E+0	9.135E+0
-3.357E-1	4.191E+0	9.103E+0
-3.308E-1	4.159E+0	9.190E+0
-3.260E-1	4.123E+0	9.099E+0
-3.308E-1	4.126E+0	9.151E+0
-3.357E-1	4.169E+0	9.064E+0
-3.325E-1	4.198E+0	9.018E+0
-3.292E-1	4.224E+0	9.034E+0
-3.308E-1	4.198E+0	9.090E+0
-3.341E-1	4.152E+0	9.129E+0
-3.292E-1	4.162E+0	9.060E+0
-3.276E-1	4.159E+0	9.051E+0
-3.292E-1	4.250E+0	9.125E+0
-3.373E-1	4.159E+0	8.989E+0
-3.308E-1	4.204E+0	9.142E+0
-3.308E-1	4.126E+0	9.148E+0
-3.325E-1	4.194E+0	9.151E+0
-3.325E-1	4.159E+0	9.083E+0
-3.325E-1	4.130E+0	9.109E+0
-3.276E-1	4.214E+0	9.041E+0
-3.292E-1	4.152E+0	8.999E+0
-3.357E-1	4.152E+0	9.119E+0
-3.325E-1	4.143E+0	8.963E+0
-3.260E-1	4.185E+0	9.271E+0
-3.308E-1	4.185E+0	9.012E+0
-3.325E-1	4.169E+0	8.940E+0
-3.325E-1	4.156E+0	9.145E+0
-3.276E-1	4.207E+0	9.213E+0
-3.308E-1	4.227E+0	9.064E+0
-3.341E-1	4.126E+0	9.099E+0
-3.292E-1	4.139E+0	9.047E+0
-3.292E-1	4.159E+0	8.931E+0
-3.325E-1	4.178E+0	9.142E+0
-3.325E-1	4.201E+0	9.077E+0
-3.308E-1	4.217E+0	9.164E+0
-3.260E-1	4.139E+0	9.167E+0
-3.325E-1	4.175E+0	9.142E+0
-3.292E-1	4.159E+0	9.034E+0
-3.325E-1	4.162E+0	9.090E+0
-3.292E-1	4.091E+0	9.060E+0
-3.308E-1	4.172E+0	9.031E+0
-3.341E-1	4.136E+0	9.073E+0
-3.308E-1	4.152E+0	9.151E+0
-3.260E-1	4.133E+0	9.083E+0
-3.308E-1	4.178E+0	9.145E+0
-3.341E-1	4.172E+0	9.219E+0
-3.325E-1	4.146E+0	9.210E+0
-3.244E-1	4.207E+0	9.229E+0
-3.276E-1	4.165E+0	9.164E+0
-3.325E-1	4.214E+0	9.116E+0
-3.325E-1	4.156E+0	8.953E+0
-3.260E-1	4.165E+0	9.145E+0
-3.276E-1	4.110E+0	9.093E+0
-3.325E-1	4.182E+0	9.034E+0
-3.341E-1	4.113E+0	9.083E+0
-3.260E-1	4.198E+0	8.996E+0
-3.292E-1	4.133E+0	9.047E+0
-3.308E-1	4.143E+0	9.064E+0
-3.341E-1	4.233E+0	9.132E+0
-3.244E-1	4.136E+0	9.174E+0
-3.292E-1	4.078E+0	9.038E+0
-3.308E-1	4.191E+0	9.158E+0
-3.325E-1	4.211E+0	9.210E+0
-3.244E-1	4.162E+0	9.151E+0
-3.308E-1	4.123E+0	9.067E+0
-3.341E-1	4.152E+0	9.132E+0
-3.325E-1	4.211E+0	8.999E+0
-3.292E-1	4.211E+0	9.073E+0
-3.276E-1	4.143E+0	9.021E+0
-3.325E-1	4.084E+0	9.161E+0
-3.325E-1	4.214E+0	9.122E+0
-3.276E-1	4.084E+0	9.021E+0
-3.292E-1	4.169E+0	9.031E+0
-3.325E-1	4.233E+0	9.077E+0
-3.292E-1	4.188E+0	9.099E+0
-3.260E-1	4.188E+0	9.070E+0
-3.308E-1	4.211E+0	9.138E+0
-3.325E-1	4.133E+0	9.021E+0
-3.341E-1	4.143E+0	9.116E+0
-3.244E-1	4.152E+0	9.021E+0
-3.308E-1	4.211E+0	9.047E+0
-3.325E-1	4.149E+0	9.054E+0
-3.325E-1	4.146E+0	9.142E+0
-3.276E-1	4.123E+0	9.060E+0
-3.308E-1	4.165E+0	9.057E+0
-3.325E-1	4.136E+0	9.129E+0
-3.341E-1	4.211E+0	9.151E+0
-3.244E-1	4.191E+0	9.021E+0
-3.292E-1	4.143E+0	9.135E+0
-3.325E-1	4.159E+0	9.070E+0
-3.308E-1	4.126E+0	9.213E+0
-3.260E-1	4.130E+0	8.973E+0
-3.276E-1	4.185E+0	9.164E+0
-3.357E-1	4.126E+0	9.041E+0
-3.308E-1	4.185E+0	9.158E+0
-3.292E-1	4.211E+0	9.154E+0
-3.308E-1	4.104E+0	9.119E+0
-3.341E-1	4.165E+0	9.138E+0
-3.292E-1	4.162E+0	9.112E+0
-3.276E-1	4.243E+0	9.064E+0
-3.292E-1	4.120E+0	9.009E+0
-3.341E-1	4.162E+0	9.009E+0
-3.292E-1	4.139E+0	9.099E+0
-3.276E-1	4.165E+0	8.999E+0
-3.276E-1	4.191E+0	9.129E+0
-3.341E-1	4.237E+0	9.073E+0
-3.308E-1	4.143E+0	9.083E+0
-3.260E-1	4.185E+0	9.044E+0
-3.276E-1	4.110E+0	9.005E+0
-3.357E-1	4.136E+0	9.174E+0
-3.308E-1	4.110E+0	9.132E+0
-3.260E-1	4.204E+0	8.996E+0
-3.276E-1	4.201E+0	9.018E+0
-3.341E-1	4.143E+0	9.116E+0
-3.308E-1	4.175E+0	9.090E+0
-3.260E-1	4.182E+0	9.057E+0
-3.276E-1	4.120E+0	9.090E+0
-3.308E-1	4.117E+0	9.106E+0
-3.325E-1	4.104E+0	9.034E+0
-3.260E-1	4.253E+0	9.184E+0
-3.276E-1	4.133E+0	9.009E+0
-3.357E-1	4.201E+0	9.060E+0
-3.308E-1	4.100E+0	9.018E+0
-3.276E-1	4.065E+0	9.219E+0
-3.292E-1	4.143E+0	9.012E+0
-3.341E-1	4.207E+0	9.086E+0
-3.308E-1	4.220E+0	9.164E+0
-3.260E-1	4.136E+0	9.151E+0
-3.276E-1	4.117E+0	9.164E+0
-3.325E-1	4.178E+0	8.983E+0
-3.292E-1	4.159E+0	9.080E+0
-3.244E-1	4.143E+0	9.073E+0
-3.292E-1	4.165E+0	9.083E+0
-3.357E-1	4.146E+0	9.025E+0
-3.292E-1	4.220E+0	8.989E+0
-3.276E-1	4.133E+0	9.077E+0
-3.276E-1	4.172E+0	8.979E+0
-3.325E-1	4.120E+0	9.135E+0
-3.276E-1	4.188E+0	9.047E+0
-3.292E-1	4.185E+0	9.038E+0
-3.260E-1	4.146E+0	9.073E+0
-3.341E-1	4.169E+0	9.109E+0
-3.292E-1	4.217E+0	9.132E+0
-3.260E-1	4.110E+0	9.171E+0
-3.276E-1	4.201E+0	8.992E+0
-3.308E-1	4.126E+0	9.119E+0
-3.325E-1	4.207E+0	8.934E+0
-3.276E-1	4.165E+0	9.223E+0
-3.260E-1	4.139E+0	9.083E+0
-3.325E-1	4.146E+0	9.151E+0
-3.276E-1	4.207E+0	9.064E+0
-3.276E-1	4.191E+0	9.073E+0
-3.276E-1	4.097E+0	9.028E+0
-3.341E-1	4.113E+0	9.148E+0
-3.325E-1	4.253E+0	9.109E+0
-3.276E-1	4.162E+0	9.171E+0
-3.260E-1	4.107E+0	9.054E+0
-3.325E-1	4.256E+0	9.031E+0
-3.260E-1	4.130E+0	9.219E+0
-3.260E-1	4.126E+0	9.041E+0
-3.260E-1	4.185E+0	9.158E+0
-3.325E-1	4.143E+0	8.992E+0
-3.260E-1	4.149E+0	9.090E+0
-3.260E-1	4.133E+0	9.203E+0
-3.276E-1	4.211E+0	9.067E+0
-3.325E-1	4.194E+0	9.051E+0
-3.292E-1	4.204E+0	9.018E+0
-3.276E-1	4.097E+0	9.060E+0
-3.276E-1	4.250E+0	9.148E+0
-3.341E-1	4.152E+0	9.038E+0
-3.292E-1	4.100E+0	9.012E+0
-3.292E-1	4.165E+0	9.099E+0
-3.276E-1	4.123E+0	9.025E+0
-3.341E-1	4.188E+0	9.038E+0
-3.292E-1	4.094E+0	9.142E+0
-3.260E-1	4.159E+0	9.015E+0
-3.292E-1	4.042E+0	9.080E+0
-3.341E-1	4.162E+0	9.197E+0
-3.292E-1	4.156E+0	9.206E+0
-3.292E-1	4.133E+0	9.116E+0
-3.292E-1	4.126E+0	9.216E+0
-3.308E-1	4.104E+0	9.083E+0
-3.276E-1	4.188E+0	9.125E+0
-3.260E-1	4.237E+0	9.116E+0
-3.276E-1	4.159E+0	9.021E+0
-3.325E-1	4.149E+0	8.983E+0
-3.308E-1	4.055E+0	9.125E+0
-3.244E-1	4.172E+0	8.957E+0
-3.260E-1	4.136E+0	9.057E+0
-3.325E-1	4.097E+0	9.180E+0
-3.276E-1	4.201E+0	9.051E+0
-3.276E-1	4.182E+0	9.080E+0
-3.260E-1	4.084E+0	9.099E+0
-3.308E-1	4.143E+0	9.109E+0
-3.292E-1	4.194E+0	9.099E+0
-3.260E-1	4.172E+0	9.135E+0
-3.292E-1	4.188E+0	9.180E+0
-3.308E-1	4.149E+0	9.116E+0
-3.308E-1	4.156E+0	9.083E+0
-3.244E-1	4.133E+0	9.064E+0
-3.260E-1	4.107E+0	9.096E+0
-3.341E-1	4.188E+0	9.145E+0
-3.276E-1	4.084E+0	8.979E+0
-3.244E-1	4.182E+0	9.132E+0
-3.308E-1	4.237E+0	9.112E+0
-3.292E-1	4.130E+0	9.073E+0
-3.276E-1	4.087E+0	9.138E+0
-3.276E-1	4.123E+0	9.067E+0
-3.276E-1	4.097E+0	9.142E+0
-3.308E-1	4.227E+0	9.044E+0
-3.292E-1	4.100E+0	9.154E+0
-3.260E-1	4.146E+0	9.038E+0
-3.276E-1	4.152E+0	9.090E+0
-3.308E-1	4.217E+0	9.103E+0
-3.308E-1	4.162E+0	9.034E+0
-3.244E-1	4.146E+0	9.031E+0
-3.276E-1	4.146E+0	9.067E+0
-3.308E-1	4.182E+0	9.096E+0
-3.276E-1	4.087E+0	9.219E+0
-3.227E-1	4.162E+0	9.142E+0
-3.260E-1	4.071E+0	9.034E+0
-3.308E-1	4.207E+0	8.957E+0
-3.292E-1	4.133E+0	9.145E+0
-3.227E-1	4.165E+0	8.914E+0
-3.308E-1	4.243E+0	9.122E+0
-3.308E-1	4.178E+0	9.119E+0
-3.292E-1	4.165E+0	9.129E+0
-3.244E-1	4.165E+0	9.025E+0
-3.276E-1	4.188E+0	9.015E+0
-3.325E-1	4.178E+0	9.119E+0
-3.292E-1	4.146E+0	9.132E+0
-3.244E-1	4.191E+0	9.145E+0
-3.292E-1	4.230E+0	9.047E+0
-3.292E-1	4.188E+0	9.132E+0
-3.292E-1	4.133E+0	9.103E+0
-3.244E-1	4.204E+0	9.073E+0
-3.276E-1	4.178E+0	8.999E+0
-3.325E-1	4.097E+0	8.963E+0
-3.308E-1	4.146E+0	9.090E+0
-3.227E-1	4.159E+0	9.099E+0
-3.260E-1	4.110E+0	9.171E+0
-3.276E-1	4.126E+0	9.047E+0
-3.276E-1	4.156E+0	9.093E+0
-3.276E-1	4.194E+0	9.044E+0
-3.244E-1	4.126E+0	9.009E+0
-3.292E-1	4.204E+0	9.093E+0
-3.292E-1	4.110E+0	9.122E+0
-3.211E-1	4.146E+0	9.067E+0
-3.276E-1	4.198E+0	9.002E+0
-3.292E-1	4.165E+0	9.031E+0
-3.308E-1	4.198E+0	9.018E+0
-3.227E-1	4.217E+0	9.177E+0
-3.292E-1	4.136E+0	9.135E+0
-3.276E-1	4.152E+0	9.054E+0
-3.325E-1	4.052E+0	9.187E+0
-3.244E-1	4.253E+0	9.203E+0
-3.292E-1	4.165E+0	9.083E+0
-3.276E-1	4.149E+0	9.044E+0
-3.292E-1	4.162E+0	9.044E+0
-3.260E-1	4.087E+0	9.073E+0
-3.292E-1	4.117E+0	9.116E+0
-3.260E-1	4.120E+0	8.905E+0
-3.260E-1	4.191E+0	9.158E+0
-3.244E-1	4.159E+0	9.034E+0
-3.292E-1	4.169E+0	9.031E+0
-3.308E-1	4.182E+0	9.025E+0
-3.292E-1	4.175E+0	9.070E+0
-3.244E-1	4.146E+0	9.138E+0
-3.276E-1	4.211E+0	9.096E+0
-3.308E-1	4.172E+0	9.015E+0
-3.276E-1	4.081E+0	9.138E+0
-3.227E-1	4.091E+0	9.031E+0
-3.292E-1	4.068E+0	9.080E+0
-3.308E-1	4.136E+0	9.193E+0
-3.292E-1	4.094E+0	9.070E+0
-3.227E-1	4.156E+0	9.142E+0
-3.260E-1	4.143E+0	8.966E+0
-3.308E-1	4.194E+0	9.028E+0
-3.308E-1	4.169E+0	9.041E+0
-3.227E-1	4.136E+0	9.060E+0
-3.292E-1	4.201E+0	9.041E+0
-3.292E-1	4.123E+0	8.957E+0
-3.308E-1	4.207E+0	9.080E+0
-3.227E-1	4.156E+0	9.038E+0
-3.260E-1	4.162E+0	9.060E+0
-3.292E-1	4.146E+0	9.125E+0
-3.292E-1	4.120E+0	9.067E+0
-3.244E-1	4.191E+0	9.034E+0
-3.260E-1	4.117E+0	8.908E+0
-3.325E-1	4.152E+0	9.154E+0
-3.308E-1	4.149E+0	9.135E+0
-3.244E-1	4.130E+0	9.060E+0
-3.292E-1	4.074E+0	9.090E+0
-3.276E-1	3.993E+0	9.073E+0
-3.292E-1	4.188E+0	9.067E+0
-3.227E-1	4.169E+0	8.973E+0
-3.260E-1	4.159E+0	8.937E+0
-3.308E-1	4.224E+0	9.041E+0
-3.276E-1	4.139E+0	9.109E+0
-3.260E-1	4.162E+0	8.970E+0
-3.211E-1	4.149E+0	9.031E+0
-3.276E-1	4.279E+0	9.073E+0
-3.276E-1	4.100E+0	9.151E+0
-3.211E-1	4.100E+0	9.132E+0
-3.260E-1	4.162E+0	9.041E+0
-3.292E-1	4.133E+0	9.106E+0
-3.292E-1	4.074E+0	9.034E+0
-3.276E-1	4.165E+0	9.028E+0
-3.260E-1	4.120E+0	9.067E+0
-3.308E-1	4.136E+0	9.028E+0
-3.276E-1	4.172E+0	9.145E+0
-3.276E-1	4.058E+0	9.070E+0
-3.260E-1	4.107E+0	9.057E+0
-3.325E-1	4.074E+0	9.116E+0
-3.276E-1	4.136E+0	8.966E+0
-3.227E-1	4.133E+0	9.119E+0
-3.276E-1	4.159E+0	9.077E+0
-3.325E-1	4.126E+0	9.099E+0
-3.308E-1	4.182E+0	9.103E+0
-3.244E-1	4.172E+0	8.986E+0
-3.260E-1	4.087E+0	8.996E+0
-3.308E-1	4.136E+0	9.142E+0
-3.260E-1	4.198E+0	9.044E+0
-3.227E-1	4.100E+0	9.083E+0
-3.227E-1	4.175E+0	8.986E+0
-3.308E-1	4.152E+0	9.015E+0
-3.276E-1	4.165E+0	9.038E+0
-3.227E-1	4.143E+0	9.034E+0
-3.195E-1	4.191E+0	9.031E+0
-3.292E-1	4.081E+0	9.038E+0
-3.292E-1	4.149E+0	9.054E+0
-3.276E-1	4.139E+0	9.044E+0
-3.244E-1	4.110E+0	9.125E+0
-3.308E-1	4.120E+0	8.934E+0
-3.260E-1	4.139E+0	9.096E+0
-3.260E-1	4.156E+0	9.096E+0
-3.244E-1	4.169E+0	9.103E+0
-3.308E-1	4.172E+0	9.099E+0
-3.276E-1	4.136E+0	9.044E+0
-3.244E-1	4.191E+0	9.083E+0
-3.260E-1	4.156E+0	9.077E+0
-3.292E-1	4.136E+0	9.103E+0
-3.292E-1	4.159E+0	9.021E+0
-3.260E-1	4.201E+0	9.057E+0
-3.292E-1	4.061E+0	9.077E+0
-3.308E-1	4.110E+0	9.109E+0
-3.260E-1	4.250E+0	9.086E+0
-3.260E-1	4.126E+0	9.122E+0
-3.227E-1	4.188E+0	9.054E+0
-3.308E-1	4.191E+0	9.051E+0
-3.276E-1	4.204E+0	9.167E+0
-3.227E-1	4.172E+0	9.083E+0
-3.260E-1	4.130E+0	9.077E+0
-3.325E-1	4.104E+0	9.002E+0
-3.244E-1	4.198E+0	9.038E+0
-3.244E-1	4.185E+0	9.021E+0
-3.276E-1	4.159E+0	8.976E+0
-3.292E-1	4.162E+0	9.135E+0
-3.276E-1	4.207E+0	9.070E+0
-3.244E-1	4.113E+0	9.167E+0
-3.276E-1	4.175E+0	9.138E+0
-3.308E-1	4.146E+0	9.158E+0
-3.276E-1	4.159E+0	9.145E+0
-3.227E-1	4.087E+0	9.047E+0
-3.276E-1	4.159E+0	8.996E+0
-3.308E-1	4.175E+0	9.135E+0
-3.276E-1	4.178E+0	9.073E+0
-3.244E-1	4.139E+0	9.044E+0
-3.244E-1	4.143E+0	9.103E+0
-3.292E-1	4.194E+0	9.096E+0
-3.276E-1	4.107E+0	8.999E+0
-3.244E-1	4.136E+0	9.060E+0
-3.227E-1	4.130E+0	8.957E+0
-3.292E-1	4.117E+0	9.090E+0
-3.260E-1	4.100E+0	9.038E+0
-3.227E-1	4.175E+0	9.083E+0
-3.276E-1	4.243E+0	8.996E+0
-3.292E-1	4.149E+0	9.073E+0
-3.260E-1	4.224E+0	9.009E+0
-3.276E-1	4.149E+0	9.080E+0
-3.244E-1	4.156E+0	8.979E+0
-3.308E-1	4.110E+0	9.051E+0
-3.292E-1	4.110E+0	8.963E+0
-3.260E-1	4.188E+0	9.135E+0
-3.260E-1	4.217E+0	8.869E+0
-3.260E-1	4.120E+0	9.073E+0
-3.292E-1	4.214E+0	8.979E+0
-3.260E-1	4.185E+0	9.086E+0
-3.260E-1	4.143E+0	9.116E+0
-3.292E-1	4.143E+0	9.313E+0
-3.276E-1	4.110E+0	9.161E+0
-3.244E-1	4.165E+0	8.992E+0
-3.244E-1	4.159E+0	9.112E+0
-3.276E-1	4.136E+0	9.015E+0
-3.260E-1	4.107E+0	8.989E+0
-3.211E-1	4.175E+0	8.983E+0
-3.260E-1	4.133E+0	9.015E+0
-3.276E-1	4.178E+0	8.973E+0
-3.276E-1	4.169E+0	8.989E+0
-3.227E-1	4.084E+0	9.080E+0
-3.260E-1	4.110E+0	9.064E+0
-3.276E-1	4.123E+0	9.093E+0
-3.260E-1	4.117E+0	9.161E+0
-3.244E-1	4.165E+0	9.070E+0
-3.292E-1	4.146E+0	8.966E+0
-3.325E-1	4.126E+0	8.973E+0
-3.260E-1	4.110E+0	9.138E+0
-3.260E-1	4.094E+0	8.999E+0
-3.276E-1	4.220E+0	9.002E+0
-3.292E-1	4.133E+0	9.197E+0
-3.260E-1	4.246E+0	9.034E+0
-3.227E-1	4.123E+0	9.012E+0
-3.244E-1	4.133E+0	9.080E+0
-3.308E-1	4.165E+0	9.138E+0
-3.260E-1	4.185E+0	9.051E+0
-3.227E-1	4.152E+0	8.940E+0
-3.244E-1	4.227E+0	9.012E+0
-3.308E-1	4.113E+0	9.080E+0
-3.276E-1	4.152E+0	9.080E+0
-3.227E-1	4.162E+0	8.927E+0
-3.292E-1	4.126E+0	9.012E+0
-3.260E-1	4.224E+0	9.109E+0
-3.292E-1	4.159E+0	9.054E+0
-3.244E-1	4.175E+0	9.080E+0
-3.260E-1	4.107E+0	9.018E+0
-3.292E-1	4.188E+0	9.109E+0
-3.292E-1	4.130E+0	9.103E+0
-3.211E-1	4.113E+0	9.073E+0
-3.276E-1	4.104E+0	9.090E+0
-3.276E-1	4.201E+0	9.044E+0
-3.260E-1	4.074E+0	8.885E+0
-3.211E-1	4.191E+0	8.989E+0
-3.292E-1	4.165E+0	9.025E+0
-3.260E-1	4.201E+0	9.073E+0
-3.260E-1	4.110E+0	9.106E+0
-3.211E-1	4.152E+0	8.996E+0
-3.308E-1	4.110E+0	9.158E+0
-3.292E-1	4.133E+0	9.073E+0
-3.276E-1	4.156E+0	9.223E+0
-3.227E-1	4.149E+0	9.028E+0
-3.276E-1	4.182E+0	9.025E+0
-3.276E-1	4.156E+0	9.060E+0
-3.276E-1	4.159E+0	9.255E+0
-3.227E-1	4.198E+0	9.064E+0
-3.244E-1	4.065E+0	9.038E+0
-3.308E-1	4.217E+0	9.070E+0
-3.244E-1	4.100E+0	9.086E+0
-3.227E-1	4.214E+0	9.031E+0
-3.260E-1	4.237E+0	9.054E+0
-3.308E-1	4.211E+0	9.116E+0
-3.292E-1	4.165E+0	9.158E+0
-3.227E-1	4.182E+0	8.950E+0
-3.260E-1	4.188E+0	9.148E+0
-3.292E-1	4.191E+0	8.989E+0
-3.276E-1	4.211E+0	9.070E+0
-3.227E-1	4.159E+0	9.034E+0
-3.260E-1	4.152E+0	9.106E+0
-3.292E-1	4.139E+0	9.034E+0
-3.292E-1	4.169E+0	9.073E+0
-3.227E-1	4.162E+0	9.057E+0
-3.227E-1	4.178E+0	8.963E+0
-3.292E-1	4.120E+0	8.976E+0
-3.260E-1	4.094E+0	9.145E+0
-3.195E-1	4.204E+0	9.005E+0
-3.244E-1	4.123E+0	9.083E+0
-3.292E-1	4.201E+0	9.051E+0
-3.260E-1	4.055E+0	9.015E+0
-3.227E-1	4.250E+0	8.992E+0
-3.260E-1	4.146E+0	9.034E+0
-3.292E-1	4.211E+0	9.034E+0
-3.260E-1	4.091E+0	9.077E+0
-3.260E-1	4.139E+0	9.028E+0
-3.244E-1	4.139E+0	9.041E+0
-3.292E-1	4.113E+0	9.099E+0
-3.227E-1	4.068E+0	9.106E+0
-3.211E-1	4.188E+0	9.151E+0
-3.260E-1	4.188E+0	9.080E+0
-3.260E-1	4.104E+0	9.060E+0
-3.260E-1	4.175E+0	9.103E+0
-3.227E-1	4.256E+0	9.090E+0
-3.244E-1	4.130E+0	9.009E+0
-3.292E-1	4.110E+0	9.083E+0
-3.276E-1	4.058E+0	9.090E+0
-3.227E-1	4.149E+0	9.054E+0
-3.276E-1	4.104E+0	8.992E+0
-3.292E-1	4.182E+0	9.028E+0
-3.260E-1	4.172E+0	9.009E+0
-3.227E-1	4.139E+0	9.119E+0
-3.260E-1	4.159E+0	9.151E+0
-3.260E-1	4.175E+0	9.080E+0
-3.260E-1	4.162E+0	9.005E+0
-3.244E-1	4.110E+0	9.073E+0
-3.260E-1	4.139E+0	8.914E+0
-3.292E-1	4.087E+0	9.067E+0
-3.244E-1	4.117E+0	9.090E+0
-3.211E-1	4.194E+0	9.135E+0
-3.227E-1	4.214E+0	9.083E+0
-3.292E-1	4.117E+0	8.921E+0
-3.260E-1	4.172E+0	9.038E+0
-3.227E-1	4.139E+0	9.099E+0
-3.260E-1	4.204E+0	9.096E+0
-3.292E-1	4.097E+0	9.161E+0
-3.276E-1	4.172E+0	9.031E+0
-3.227E-1	4.159E+0	9.093E+0
-3.211E-1	4.204E+0	9.106E+0
-3.276E-1	4.133E+0	8.999E+0
-3.260E-1	4.233E+0	9.070E+0
-3.227E-1	4.240E+0	9.151E+0
-3.260E-1	4.078E+0	8.963E+0
-3.292E-1	4.120E+0	9.051E+0
-3.260E-1	4.172E+0	9.012E+0
-3.260E-1	4.133E+0	9.106E+0
-3.260E-1	4.188E+0	8.908E+0
-3.276E-1	4.178E+0	9.067E+0
-3.244E-1	4.107E+0	9.125E+0
-3.227E-1	4.123E+0	9.112E+0
-3.260E-1	4.214E+0	8.979E+0
-3.292E-1	4.117E+0	9.122E+0
-3.260E-1	4.175E+0	8.927E+0
-3.227E-1	4.237E+0	9.145E+0
-3.211E-1	4.156E+0	8.918E+0
-3.308E-1	4.172E+0	9.151E+0
-3.244E-1	4.162E+0	9.054E+0
-3.227E-1	4.045E+0	9.090E+0
-3.227E-1	4.233E+0	9.015E+0
-3.325E-1	4.188E+0	8.979E+0
-3.227E-1	4.130E+0	9.177E+0
-3.227E-1	4.149E+0	9.129E+0
-3.244E-1	4.204E+0	9.047E+0
-3.292E-1	4.185E+0	9.116E+0
-3.260E-1	4.120E+0	8.953E+0
-3.227E-1	4.143E+0	9.122E+0
-3.227E-1	4.104E+0	8.983E+0
-3.308E-1	4.178E+0	9.009E+0
-3.276E-1	4.149E+0	9.073E+0
-3.244E-1	4.071E+0	9.070E+0
-3.227E-1	4.100E+0	9.057E+0
-3.292E-1	4.133E+0	9.054E+0
-3.260E-1	4.194E+0	9.009E+0
-3.211E-1	4.081E+0	9.038E+0
-3.211E-1	4.162E+0	8.940E+0
-3.292E-1	4.152E+0	9.086E+0
-3.244E-1	4.172E+0	9.080E+0
-3.227E-1	4.130E+0	9.047E+0
-3.244E-1	4.091E+0	8.934E+0
-3.292E-1	4.126E+0	8.947E+0
-3.244E-1	4.152E+0	9.064E+0
-3.244E-1	4.172E+0	9.086E+0
-3.244E-1	4.175E+0	8.986E+0
-3.292E-1	4.152E+0	9.044E+0
-3.260E-1	4.165E+0	9.187E+0
-3.211E-1	4.172E+0	9.109E+0
-3.244E-1	4.175E+0	9.116E+0
-3.276E-1	4.113E+0	9.025E+0
-3.276E-1	4.182E+0	8.963E+0
-3.211E-1	4.198E+0	9.021E+0
-3.244E-1	4.162E+0	8.970E+0
-3.308E-1	4.169E+0	9.086E+0
-3.244E-1	4.123E+0	9.093E+0
-3.227E-1	4.110E+0	8.973E+0
-3.227E-1	4.156E+0	9.021E+0
-3.260E-1	4.117E+0	9.005E+0
-3.227E-1	4.191E+0	8.937E+0
-3.227E-1	4.185E+0	8.885E+0
-3.211E-1	4.117E+0	8.966E+0
-3.260E-1	4.211E+0	8.921E+0
-3.244E-1	4.220E+0	8.882E+0
-3.227E-1	4.159E+0	9.009E+0
-3.244E-1	4.175E+0	9.067E+0
-3.292E-1	4.178E+0	8.983E+0
-3.260E-1	4.198E+0	9.034E+0
-3.195E-1	4.081E+0	9.080E+0
-3.211E-1	4.133E+0	9.057E+0
-3.260E-1	4.185E+0	9.021E+0
-3.244E-1	4.133E+0	8.924E+0
-3.195E-1	4.110E+0	9.093E+0
-3.244E-1	4.250E+0	9.021E+0
-3.276E-1	4.139E+0	8.927E+0
-3.276E-1	4.117E+0	9.086E+0
-3.195E-1	4.227E+0	9.138E+0
-3.227E-1	4.172E+0	8.983E+0
-3.260E-1	4.282E+0	9.034E+0
-3.276E-1	4.094E+0	9.145E+0
-3.227E-1	4.188E+0	9.028E+0
-3.260E-1	4.149E+0	9.034E+0
-3.276E-1	4.178E+0	9.106E+0
-3.244E-1	4.172E+0	9.148E+0
-3.211E-1	4.120E+0	8.999E+0
-3.244E-1	4.172E+0	9.096E+0
-3.276E-1	4.143E+0	9.028E+0
-3.260E-1	4.110E+0	9.109E+0
-3.227E-1	4.100E+0	9.125E+0
-3.244E-1	4.246E+0	8.914E+0
-3.260E-1	4.149E+0	8.996E+0
-3.260E-1	4.139E+0	9.005E+0
-3.211E-1	4.100E+0	9.080E+0
-3.260E-1	4.211E+0	9.051E+0
-3.276E-1	4.152E+0	9.086E+0
-3.227E-1	4.123E+0	8.996E+0
-3.227E-1	4.087E+0	9.054E+0
-3.227E-1	4.182E+0	9.080E+0
-3.276E-1	4.162E+0	9.096E+0
-3.227E-1	4.182E+0	9.080E+0
-3.195E-1	4.159E+0	9.021E+0
-3.276E-1	4.123E+0	9.009E+0
-3.260E-1	4.139E+0	9.047E+0
-3.260E-1	4.126E+0	9.142E+0
-3.211E-1	4.172E+0	9.034E+0
-3.260E-1	4.133E+0	9.129E+0
-3.260E-1	4.191E+0	9.025E+0
-3.260E-1	4.130E+0	9.054E+0
-3.195E-1	4.130E+0	8.999E+0
-3.227E-1	4.104E+0	9.109E+0
-3.244E-1	4.110E+0	9.122E+0
-3.244E-1	4.169E+0	9.119E+0
-3.195E-1	4.159E+0	9.018E+0
-3.244E-1	4.217E+0	9.015E+0
-3.276E-1	4.172E+0	9.025E+0
-3.211E-1	4.182E+0	9.067E+0
-3.179E-1	4.159E+0	9.018E+0
-3.227E-1	4.175E+0	9.200E+0
-3.260E-1	4.165E+0	9.103E+0
-3.260E-1	4.136E+0	8.973E+0
-3.211E-1	4.107E+0	9.070E+0
-3.227E-1	4.172E+0	9.015E+0
-3.276E-1	4.185E+0	9.210E+0
-3.244E-1	4.175E+0	8.957E+0
-3.179E-1	4.068E+0	8.976E+0
-3.244E-1	4.100E+0	9.080E+0
-3.260E-1	4.091E+0	9.012E+0
-3.276E-1	4.113E+0	9.028E+0
-3.195E-1	4.139E+0	9.047E+0
-3.211E-1	4.188E+0	9.112E+0
-3.276E-1	4.191E+0	8.979E+0
-3.260E-1	4.185E+0	9.112E+0
-3.179E-1	4.107E+0	9.038E+0
-3.227E-1	4.117E+0	9.122E+0
-3.244E-1	4.182E+0	9.012E+0
-3.244E-1	4.136E+0	8.999E+0
-3.227E-1	4.162E+0	9.158E+0
-3.195E-1	4.156E+0	9.002E+0
-3.308E-1	4.107E+0	8.983E+0
-3.260E-1	4.169E+0	9.060E+0
-3.195E-1	4.159E+0	9.047E+0
-3.244E-1	4.156E+0	8.950E+0
-3.276E-1	4.146E+0	8.992E+0
-3.244E-1	4.104E+0	8.820E+0
-3.179E-1	4.178E+0	9.051E+0
-3.260E-1	4.110E+0	9.041E+0
-3.244E-1	4.126E+0	9.034E+0
-3.260E-1	4.156E+0	8.992E+0
-3.211E-1	4.185E+0	9.012E+0
-3.227E-1	4.214E+0	9.103E+0
-3.244E-1	4.172E+0	9.041E+0
-3.244E-1	4.194E+0	9.002E+0
-3.211E-1	4.156E+0	9.077E+0
-3.227E-1	4.126E+0	9.067E+0
-3.260E-1	4.198E+0	9.021E+0
-3.244E-1	4.191E+0	9.070E+0
-3.227E-1	4.156E+0	9.047E+0
-3.244E-1	4.162E+0	8.979E+0
-3.276E-1	4.074E+0	9.109E+0
-3.244E-1	4.143E+0	9.044E+0
-3.211E-1	4.126E+0	8.966E+0
-3.211E-1	4.065E+0	9.119E+0
-3.260E-1	4.169E+0	8.885E+0
-3.244E-1	4.136E+0	8.918E+0
-3.211E-1	4.182E+0	9.018E+0
-3.227E-1	4.178E+0	9.041E+0
-3.292E-1	4.146E+0	8.914E+0
-3.244E-1	4.139E+0	9.009E+0
-3.195E-1	4.049E+0	9.070E+0
-3.227E-1	4.123E+0	9.073E+0
-3.292E-1	4.198E+0	8.983E+0
-3.227E-1	4.123E+0	9.099E+0
-3.211E-1	4.117E+0	8.934E+0
-3.244E-1	4.152E+0	8.931E+0
-3.244E-1	4.100E+0	9.158E+0
-3.244E-1	4.136E+0	8.999E+0
-3.195E-1	4.159E+0	9.129E+0
-3.211E-1	4.110E+0	9.021E+0
-3.276E-1	4.162E+0	8.950E+0
-3.227E-1	4.246E+0	9.090E+0
-3.195E-1	4.152E+0	9.057E+0
-3.227E-1	4.149E+0	9.073E+0
-3.260E-1	4.233E+0	9.025E+0
-3.227E-1	4.143E+0	8.973E+0
-3.211E-1	4.100E+0	9.103E+0
-3.227E-1	4.182E+0	8.888E+0
-3.292E-1	4.217E+0	8.934E+0
-3.244E-1	4.104E+0	9.122E+0
-3.227E-1	4.178E+0	9.132E+0
-3.244E-1	4.117E+0	9.012E+0
-3.292E-1	4.152E+0	9.038E+0
-3.211E-1	4.194E+0	9.034E+0
-3.211E-1	4.165E+0	9.067E+0
-3.211E-1	4.178E+0	9.002E+0
-3.276E-1	4.068E+0	8.992E+0
-3.227E-1	4.178E+0	9.051E+0
-3.211E-1	4.162E+0	8.960E+0
-3.195E-1	4.081E+0	9.057E+0
-3.260E-1	4.091E+0	9.021E+0
-3.227E-1	4.143E+0	9.028E+0
-3.227E-1	4.198E+0	9.044E+0
-3.227E-1	4.139E+0	9.018E+0
-3.276E-1	4.185E+0	9.054E+0
-3.276E-1	4.126E+0	9.051E+0
-3.195E-1	4.149E+0	9.054E+0
-3.195E-1	4.169E+0	9.031E+0
-3.276E-1	4.107E+0	8.996E+0
-3.244E-1	4.194E+0	9.099E+0
-3.195E-1	4.159E+0	8.966E+0
-3.211E-1	4.100E+0	9.077E+0
-3.276E-1	4.078E+0	9.057E+0
-3.227E-1	4.172E+0	9.096E+0
-3.211E-1	4.136E+0	9.005E+0
-3.244E-1	4.162E+0	8.953E+0
-3.276E-1	4.156E+0	8.989E+0
-3.211E-1	4.224E+0	9.109E+0
-3.195E-1	4.123E+0	9.018E+0
-3.211E-1	4.194E+0	8.986E+0
-3.276E-1	4.110E+0	8.989E+0
-3.227E-1	4.133E+0	9.106E+0
-3.179E-1	4.110E+0	9.018E+0
-3.227E-1	4.068E+0	9.073E+0
-3.260E-1	4.143E+0	8.944E+0
-3.211E-1	4.207E+0	8.999E+0
-3.195E-1	4.146E+0	9.041E+0
-3.195E-1	4.100E+0	8.996E+0
-3.260E-1	4.250E+0	8.999E+0
-3.244E-1	4.130E+0	8.950E+0
-3.211E-1	4.156E+0	9.077E+0
-3.227E-1	4.104E+0	9.236E+0
-3.276E-1	4.110E+0	8.983E+0
-3.211E-1	4.117E+0	9.025E+0
-3.211E-1	4.094E+0	9.021E+0
-3.211E-1	4.217E+0	9.009E+0
-3.260E-1	4.065E+0	9.002E+0
-3.227E-1	4.152E+0	9.057E+0
-3.244E-1	4.126E+0	9.028E+0
-3.211E-1	4.162E+0	9.109E+0
-3.260E-1	4.230E+0	9.057E+0
-3.211E-1	4.104E+0	9.109E+0
-3.211E-1	4.162E+0	9.047E+0
-3.227E-1	4.094E+0	8.843E+0
-3.244E-1	4.169E+0	9.018E+0
-3.227E-1	4.117E+0	8.989E+0
-3.179E-1	4.139E+0	8.966E+0
-3.211E-1	4.094E+0	9.099E+0
-3.260E-1	4.081E+0	9.034E+0
-3.211E-1	4.162E+0	9.096E+0
-3.179E-1	4.120E+0	9.086E+0
-3.211E-1	4.149E+0	9.057E+0
-3.244E-1	4.169E+0	9.051E+0
-3.211E-1	4.107E+0	9.109E+0
-3.195E-1	4.194E+0	9.138E+0
-3.211E-1	4.169E+0	9.025E+0
-3.260E-1	4.146E+0	9.060E+0
-3.211E-1	4.100E+0	8.892E+0
-3.195E-1	4.214E+0	9.051E+0
-3.244E-1	4.123E+0	9.099E+0
-3.260E-1	4.220E+0	9.041E+0
-3.244E-1	4.091E+0	9.090E+0
-3.195E-1	4.143E+0	9.103E+0
-3.227E-1	4.130E+0	9.145E+0
-3.260E-1	4.074E+0	9.129E+0
-3.227E-1	4.110E+0	9.018E+0
-3.179E-1	4.149E+0	9.060E+0
-3.211E-1	4.104E+0	9.002E+0
-3.244E-1	4.146E+0	9.047E+0
-3.244E-1	4.143E+0	9.158E+0
-3.179E-1	4.104E+0	8.979E+0
-3.211E-1	4.182E+0	9.025E+0
-3.244E-1	4.130E+0	8.921E+0
-3.211E-1	4.175E+0	9.005E+0
-3.195E-1	4.139E+0	8.960E+0
-3.244E-1	4.194E+0	8.927E+0
-3.260E-1	4.146E+0	8.940E+0
-3.244E-1	4.078E+0	9.018E+0
-3.195E-1	4.100E+0	9.171E+0
-3.227E-1	4.240E+0	8.846E+0
-3.244E-1	4.133E+0	8.924E+0
-3.260E-1	4.130E+0	9.073E+0
-3.195E-1	4.084E+0	9.064E+0
-3.227E-1	4.087E+0	9.025E+0
-3.276E-1	4.133E+0	9.054E+0
-3.244E-1	4.104E+0	9.028E+0
-3.211E-1	4.120E+0	9.106E+0
-3.211E-1	4.204E+0	9.015E+0
-3.244E-1	4.049E+0	9.028E+0
-3.195E-1	4.269E+0	8.973E+0
-3.179E-1	4.113E+0	8.979E+0
-3.227E-1	4.175E+0	8.976E+0
-3.244E-1	4.178E+0	8.970E+0
-3.211E-1	4.078E+0	8.934E+0
-3.179E-1	4.178E+0	9.057E+0
-3.227E-1	4.149E+0	8.986E+0
-3.227E-1	4.156E+0	8.940E+0
-3.195E-1	4.201E+0	9.051E+0
-3.195E-1	4.156E+0	9.083E+0
-3.227E-1	4.123E+0	8.931E+0
-3.227E-1	4.123E+0	8.986E+0
-3.211E-1	4.188E+0	8.957E+0
-3.195E-1	4.172E+0	9.077E+0
-3.244E-1	4.169E+0	8.976E+0
-3.260E-1	4.178E+0	9.044E+0
-3.211E-1	4.039E+0	9.051E+0
-3.195E-1	4.165E+0	9.021E+0
-3.227E-1	4.198E+0	8.940E+0
-3.244E-1	4.175E+0	9.184E+0
-3.227E-1	4.130E+0	8.989E+0
-3.195E-1	4.087E+0	9.015E+0
-3.227E-1	4.169E+0	9.077E+0
-3.227E-1	4.162E+0	8.960E+0
-3.227E-1	4.152E+0	8.937E+0
-3.162E-1	4.149E+0	9.080E+0
-3.211E-1	4.081E+0	9.028E+0
-3.227E-1	4.178E+0	8.850E+0
-3.244E-1	4.126E+0	9.151E+0
-3.195E-1	4.133E+0	8.892E+0
-3.244E-1	4.117E+0	9.012E+0
-3.227E-1	4.097E+0	8.992E+0
-3.244E-1	4.159E+0	9.005E+0
-3.162E-1	4.165E+0	9.099E+0
-3.227E-1	4.113E+0	9.012E+0
-3.227E-1	4.130E+0	8.872E+0
-3.244E-1	4.233E+0	9.138E+0
-3.179E-1	4.084E+0	9.125E+0
-3.227E-1	4.256E+0	9.038E+0
-3.227E-1	4.107E+0	8.992E+0
-3.211E-1	4.182E+0	8.921E+0
-3.227E-1	4.139E+0	9.086E+0
-3.227E-1	4.159E+0	8.927E+0
-3.227E-1	4.172E+0	9.018E+0
-3.211E-1	4.152E+0	8.911E+0
-3.211E-1	4.172E+0	9.025E+0
-3.227E-1	4.110E+0	8.976E+0
-3.260E-1	4.068E+0	8.979E+0
-3.244E-1	4.146E+0	9.047E+0
-3.195E-1	4.169E+0	8.963E+0
-3.244E-1	4.104E+0	8.950E+0
-3.260E-1	4.182E+0	8.996E+0
-3.227E-1	4.169E+0	8.999E+0
-3.195E-1	4.162E+0	8.957E+0
-3.211E-1	4.136E+0	9.031E+0
-3.260E-1	4.159E+0	9.060E+0
-3.211E-1	4.156E+0	9.073E+0
-3.195E-1	4.133E+0	9.018E+0
-3.195E-1	4.152E+0	9.012E+0
-3.244E-1	4.123E+0	9.028E+0
-3.211E-1	4.165E+0	9.038E+0
-3.162E-1	4.188E+0	8.983E+0
-3.211E-1	4.065E+0	9.044E+0
-3.260E-1	4.136E+0	9.109E+0
-3.211E-1	4.065E+0	9.077E+0
-3.179E-1	4.139E+0	9.054E+0
-3.195E-1	4.139E+0	9.051E+0
-3.260E-1	4.156E+0	8.918E+0
-3.211E-1	4.162E+0	8.950E+0
-3.162E-1	4.191E+0	8.940E+0
-3.195E-1	4.182E+0	8.940E+0
-3.260E-1	4.217E+0	8.944E+0
-3.227E-1	4.136E+0	8.918E+0
-3.179E-1	4.084E+0	8.944E+0
-3.211E-1	4.191E+0	9.009E+0
-3.227E-1	4.188E+0	9.044E+0
-3.211E-1	4.126E+0	9.012E+0
-3.162E-1	4.087E+0	8.947E+0
-3.195E-1	4.240E+0	9.041E+0
-3.227E-1	4.152E+0	9.057E+0
-3.227E-1	4.178E+0	9.090E+0
-3.211E-1	4.198E+0	8.927E+0
-3.227E-1	4.133E+0	8.999E+0
-3.276E-1	4.146E+0	9.002E+0
-3.195E-1	4.156E+0	9.044E+0
-3.195E-1	4.071E+0	8.963E+0
-3.195E-1	4.094E+0	9.031E+0
-3.244E-1	4.149E+0	9.041E+0
-3.211E-1	4.175E+0	9.073E+0
-3.179E-1	4.126E+0	9.015E+0
-3.211E-1	4.194E+0	9.116E+0
-3.260E-1	4.126E+0	8.921E+0
-3.211E-1	4.178E+0	9.041E+0
-3.179E-1	4.087E+0	9.077E+0
-3.211E-1	4.087E+0	9.015E+0
-3.227E-1	4.091E+0	9.057E+0
-3.211E-1	4.165E+0	9.064E+0
-3.162E-1	4.120E+0	9.034E+0
-3.227E-1	4.230E+0	9.080E+0
-3.260E-1	4.136E+0	9.041E+0
-3.211E-1	4.156E+0	9.021E+0
-3.179E-1	4.233E+0	9.012E+0
-3.227E-1	4.130E+0	8.953E+0
-3.244E-1	4.074E+0	8.979E+0
-3.195E-1	4.110E+0	8.983E+0
-3.179E-1	4.143E+0	8.947E+0
-3.195E-1	4.100E+0	9.083E+0
-3.244E-1	4.156E+0	9.073E+0
-3.195E-1	4.191E+0	8.999E+0
-3.162E-1	4.113E+0	9.025E+0
-3.179E-1	4.136E+0	8.979E+0
-3.227E-1	4.182E+0	9.060E+0
-3.195E-1	4.061E+0	9.171E+0
-3.195E-1	4.104E+0	9.129E+0
-3.211E-1	4.136E+0	8.937E+0
-3.260E-1	4.139E+0	9.083E+0
-3.227E-1	4.162E+0	9.041E+0
-3.244E-1	4.094E+0	9.129E+0
-3.211E-1	4.146E+0	9.009E+0
-3.244E-1	4.094E+0	9.015E+0
-3.211E-1	4.146E+0	9.015E+0
-3.179E-1	4.149E+0	9.028E+0
-3.211E-1	4.123E+0	9.083E+0
-3.244E-1	4.130E+0	9.021E+0
-3.211E-1	4.185E+0	8.976E+0
-3.179E-1	4.120E+0	9.025E+0
-3.227E-1	4.094E+0	9.031E+0
-3.260E-1	4.107E+0	8.970E+0
-3.179E-1	4.130E+0	8.820E+0
-3.195E-1	4.110E+0	8.970E+0
-3.211E-1	4.169E+0	8.976E+0
-3.260E-1	4.123E+0	8.970E+0
-3.195E-1	4.172E+0	9.028E+0
-3.195E-1	4.120E+0	9.044E+0
-3.195E-1	4.175E+0	8.940E+0
-3.244E-1	4.156E+0	8.924E+0
-3.195E-1	4.188E+0	9.005E+0
-3.162E-1	4.162E+0	9.122E+0
-3.195E-1	4.201E+0	9.086E+0
-3.260E-1	4.169E+0	8.992E+0
-3.211E-1	4.149E+0	8.960E+0
-3.179E-1	4.126E+0	8.937E+0
-3.179E-1	4.159E+0	9.112E+0
-3.227E-1	4.139E+0	9.009E+0
-3.211E-1	4.165E+0	8.992E+0
-3.162E-1	4.084E+0	8.957E+0
-3.162E-1	4.165E+0	9.018E+0
-3.260E-1	4.139E+0	8.927E+0
-3.179E-1	4.169E+0	9.054E+0
-3.162E-1	4.133E+0	8.950E+0
-3.195E-1	4.233E+0	9.090E+0
-3.244E-1	4.100E+0	8.979E+0
-3.211E-1	4.159E+0	9.051E+0
-3.179E-1	4.143E+0	8.957E+0
-3.195E-1	4.182E+0	9.005E+0
-3.244E-1	4.113E+0	9.135E+0
-3.211E-1	4.104E+0	8.898E+0
-3.179E-1	4.113E+0	9.060E+0
-3.211E-1	4.097E+0	9.122E+0
-3.227E-1	4.107E+0	9.116E+0
-3.211E-1	4.149E+0	8.976E+0
-3.179E-1	4.182E+0	9.067E+0
-3.179E-1	4.159E+0	8.781E+0
-3.227E-1	4.175E+0	9.060E+0
-3.211E-1	4.159E+0	8.901E+0
-3.195E-1	4.107E+0	9.038E+0
-3.195E-1	4.198E+0	8.934E+0
-3.244E-1	4.058E+0	8.970E+0
-3.179E-1	4.162E+0	9.080E+0
-3.162E-1	4.162E+0	9.057E+0
-3.211E-1	4.162E+0	8.970E+0
-3.211E-1	4.110E+0	9.015E+0
-3.211E-1	4.165E+0	9.158E+0
-3.130E-1	4.091E+0	9.116E+0
-3.195E-1	4.107E+0	9.112E+0
-3.244E-1	4.032E+0	9.012E+0
-3.195E-1	4.266E+0	8.931E+0
-3.179E-1	4.120E+0	8.944E+0
-3.211E-1	4.113E+0	9.112E+0
-3.211E-1	4.152E+0	8.983E+0
-3.195E-1	4.149E+0	9.129E+0
-3.179E-1	4.058E+0	8.992E+0
-3.195E-1	4.191E+0	9.077E+0
-3.227E-1	4.136E+0	9.148E+0
-3.179E-1	4.162E+0	9.122E+0
-3.162E-1	4.149E+0	9.057E+0
-3.211E-1	4.107E+0	8.989E+0
-3.227E-1	4.217E+0	8.921E+0
-3.195E-1	4.169E+0	9.031E+0
-3.211E-1	4.078E+0	9.047E+0
-3.244E-1	4.227E+0	9.038E+0
-3.227E-1	4.185E+0	9.093E+0
-3.195E-1	4.110E+0	8.921E+0
-3.146E-1	4.123E+0	8.944E+0
-3.211E-1	4.104E+0	9.015E+0
-3.227E-1	4.165E+0	9.009E+0
-3.211E-1	4.094E+0	9.103E+0
-3.162E-1	4.087E+0	9.038E+0
-3.211E-1	4.178E+0	9.038E+0
-3.211E-1	4.117E+0	8.905E+0
-3.211E-1	4.126E+0	9.070E+0
-3.162E-1	4.097E+0	8.986E+0
-3.195E-1	4.230E+0	8.931E+0
-3.211E-1	4.165E+0	9.015E+0
-3.211E-1	4.094E+0	8.944E+0
-3.162E-1	4.159E+0	9.012E+0
-3.195E-1	4.175E+0	8.937E+0
-3.244E-1	4.036E+0	8.989E+0
-3.227E-1	4.159E+0	9.099E+0
-3.146E-1	4.178E+0	9.129E+0
-3.227E-1	4.133E+0	9.018E+0
-3.227E-1	4.165E+0	9.005E+0
-3.211E-1	4.097E+0	9.047E+0
-3.162E-1	4.198E+0	8.918E+0
-3.179E-1	4.182E+0	8.921E+0
-3.244E-1	4.139E+0	8.963E+0
-3.195E-1	4.104E+0	8.924E+0
-3.146E-1	4.220E+0	9.002E+0
-3.195E-1	4.091E+0	8.973E+0
-3.211E-1	4.117E+0	9.067E+0
-3.195E-1	4.081E+0	8.924E+0
-3.146E-1	4.188E+0	9.148E+0
-3.195E-1	4.126E+0	8.957E+0
-3.227E-1	4.240E+0	8.953E+0
-3.211E-1	4.123E+0	9.002E+0
-3.146E-1	4.172E+0	8.947E+0
-3.211E-1	4.078E+0	8.960E+0
-3.211E-1	4.182E+0	9.109E+0
-3.195E-1	4.097E+0	9.132E+0
-3.162E-1	4.159E+0	8.944E+0
-3.195E-1	4.084E+0	8.973E+0
-3.227E-1	4.107E+0	8.996E+0
-3.195E-1	4.130E+0	8.996E+0
-3.179E-1	4.084E+0	9.080E+0
-3.195E-1	4.113E+0	8.905E+0
-3.244E-1	4.094E+0	8.863E+0
-3.195E-1	4.120E+0	9.086E+0
-3.130E-1	4.185E+0	9.031E+0
-3.211E-1	4.143E+0	9.021E+0
-3.211E-1	4.185E+0	9.047E+0
-3.195E-1	4.165E+0	8.979E+0
-3.179E-1	4.091E+0	8.960E+0
-3.179E-1	4.136E+0	8.901E+0
-3.244E-1	4.117E+0	8.869E+0
-3.211E-1	4.120E+0	9.096E+0
-3.179E-1	4.113E+0	8.927E+0
-3.211E-1	4.065E+0	9.005E+0
-3.227E-1	4.078E+0	9.057E+0
-3.211E-1	4.117E+0	9.018E+0
-3.162E-1	4.126E+0	8.911E+0
-3.195E-1	4.029E+0	9.028E+0
-3.260E-1	4.091E+0	9.041E+0
-3.195E-1	4.091E+0	8.953E+0
-3.162E-1	4.045E+0	9.031E+0
-3.162E-1	4.091E+0	9.021E+0
-3.227E-1	4.156E+0	8.960E+0
-3.195E-1	4.061E+0	9.073E+0
-3.211E-1	4.152E+0	8.966E+0
-3.179E-1	4.126E+0	9.047E+0
-3.211E-1	4.130E+0	8.973E+0
-3.195E-1	4.078E+0	9.080E+0
-3.162E-1	4.110E+0	9.054E+0
-3.211E-1	4.110E+0	9.012E+0
-3.227E-1	4.104E+0	8.879E+0
-3.211E-1	4.149E+0	9.060E+0
-3.146E-1	4.204E+0	8.901E+0
-3.179E-1	4.078E+0	9.021E+0
-3.227E-1	4.107E+0	9.012E+0
-3.211E-1	4.071E+0	8.996E+0
-3.146E-1	4.136E+0	9.005E+0
-3.211E-1	4.104E+0	8.869E+0
-3.211E-1	4.110E+0	9.047E+0
-3.179E-1	4.182E+0	8.999E+0
-3.179E-1	4.136E+0	8.963E+0
-3.195E-1	4.091E+0	8.989E+0
-3.244E-1	4.143E+0	9.025E+0
-3.195E-1	4.139E+0	8.992E+0
-3.146E-1	4.126E+0	8.937E+0
-3.211E-1	4.074E+0	8.937E+0
-3.227E-1	4.081E+0	9.077E+0
-3.195E-1	4.136E+0	9.064E+0
-3.195E-1	4.097E+0	8.953E+0
-3.195E-1	4.217E+0	9.038E+0
-3.227E-1	4.110E+0	8.992E+0
-3.195E-1	4.162E+0	9.021E+0
-3.195E-1	4.133E+0	8.996E+0
-3.195E-1	4.117E+0	9.041E+0
-3.227E-1	4.224E+0	8.931E+0
-3.179E-1	4.110E+0	9.034E+0
-3.179E-1	4.182E+0	8.924E+0
-3.179E-1	4.113E+0	8.924E+0
-3.244E-1	4.126E+0	9.018E+0
-3.195E-1	4.100E+0	9.002E+0
-3.179E-1	4.104E+0	9.112E+0
-3.179E-1	4.130E+0	9.047E+0
-3.244E-1	4.100E+0	8.976E+0
-3.162E-1	4.117E+0	9.002E+0
-3.162E-1	4.149E+0	9.067E+0
-3.211E-1	4.100E+0	8.863E+0
-3.227E-1	4.087E+0	9.002E+0
-3.179E-1	4.162E+0	8.979E+0
-3.146E-1	4.045E+0	8.846E+0
-3.179E-1	4.133E+0	8.986E+0
-3.244E-1	4.107E+0	9.018E+0
-3.211E-1	4.117E+0	9.057E+0
-3.195E-1	4.036E+0	9.002E+0
-3.179E-1	4.055E+0	8.966E+0
-3.227E-1	4.100E+0	8.957E+0
-3.195E-1	4.149E+0	8.953E+0
-3.162E-1	4.104E+0	8.970E+0
-3.179E-1	4.139E+0	9.077E+0
-3.227E-1	4.123E+0	9.005E+0
-3.179E-1	4.120E+0	8.937E+0
-3.179E-1	4.149E+0	8.986E+0
-3.179E-1	4.162E+0	9.031E+0
-3.211E-1	4.068E+0	8.973E+0
-3.211E-1	4.049E+0	9.044E+0
-3.195E-1	4.120E+0	9.093E+0
-3.195E-1	4.068E+0	9.034E+0
-3.260E-1	4.117E+0	8.950E+0
-3.179E-1	4.146E+0	9.034E+0
-3.179E-1	4.130E+0	9.044E+0
-3.179E-1	4.149E+0	8.986E+0
-3.244E-1	4.081E+0	8.924E+0
-3.195E-1	4.094E+0	9.060E+0
-3.179E-1	4.068E+0	8.996E+0
-3.195E-1	4.061E+0	8.911E+0
-3.227E-1	4.133E+0	8.983E+0
-3.179E-1	4.159E+0	9.064E+0
-3.162E-1	4.185E+0	8.983E+0
-3.179E-1	4.178E+0	9.012E+0
-3.227E-1	4.175E+0	9.009E+0
-3.211E-1	4.061E+0	9.002E+0
-3.179E-1	4.204E+0	8.957E+0
-3.195E-1	4.152E+0	8.999E+0
-3.227E-1	4.091E+0	9.034E+0
-3.162E-1	4.139E+0	8.996E+0
-3.162E-1	4.130E+0	9.077E+0
-3.227E-1	4.201E+0	9.015E+0
-3.227E-1	4.084E+0	9.093E+0
-3.179E-1	4.136E+0	9.002E+0
-3.162E-1	4.146E+0	8.979E+0
-3.195E-1	4.123E+0	9.044E+0
-3.244E-1	4.016E+0	8.950E+0
-3.195E-1	4.091E+0	8.957E+0
-3.162E-1	4.204E+0	8.996E+0
-3.179E-1	4.123E+0	9.064E+0
-3.195E-1	4.182E+0	9.012E+0
-3.179E-1	4.149E+0	9.070E+0
-3.179E-1	4.156E+0	9.002E+0
-3.195E-1	4.159E+0	8.833E+0
-3.211E-1	4.130E+0	9.005E+0
-3.195E-1	4.139E+0	8.944E+0
-3.162E-1	4.139E+0	8.879E+0
-3.195E-1	4.156E+0	8.963E+0
-3.244E-1	4.169E+0	8.914E+0
-3.179E-1	4.201E+0	9.064E+0
-3.179E-1	4.117E+0	9.034E+0
-3.211E-1	4.139E+0	9.025E+0
-3.227E-1	4.097E+0	8.992E+0
-3.195E-1	4.123E+0	9.083E+0
-3.162E-1	4.084E+0	8.986E+0
-3.195E-1	4.169E+0	8.996E+0
-3.211E-1	4.107E+0	8.892E+0
-3.211E-1	4.139E+0	9.018E+0
-3.162E-1	4.185E+0	9.005E+0
-3.211E-1	4.156E+0	9.021E+0
-3.211E-1	4.156E+0	8.973E+0
-3.211E-1	4.156E+0	8.957E+0
-3.179E-1	4.165E+0	9.028E+0
-3.195E-1	4.159E+0	8.905E+0
-3.211E-1	4.074E+0	8.850E+0
-3.162E-1	4.058E+0	8.999E+0
-3.162E-1	4.107E+0	9.028E+0
-3.211E-1	4.091E+0	9.051E+0
-3.195E-1	4.110E+0	9.002E+0
-3.195E-1	4.097E+0	9.009E+0
-3.162E-1	4.126E+0	9.057E+0
-3.195E-1	4.133E+0	8.895E+0
-3.211E-1	4.039E+0	9.031E+0
-3.195E-1	4.084E+0	9.009E+0
-3.162E-1	4.049E+0	9.038E+0
-3.211E-1	4.156E+0	8.960E+0
-3.227E-1	4.146E+0	9.028E+0
-3.195E-1	4.156E+0	9.009E+0
-3.162E-1	4.139E+0	8.918E+0
-3.195E-1	4.078E+0	8.996E+0
-3.211E-1	4.068E+0	8.983E+0
-3.211E-1	4.169E+0	9.054E+0
-3.162E-1	4.117E+0	9.002E+0
-3.179E-1	4.061E+0	9.057E+0
-3.211E-1	4.139E+0	8.957E+0
-3.195E-1	4.130E+0	8.986E+0
-3.146E-1	4.117E+0	8.986E+0
-3.211E-1	4.087E+0	8.934E+0
-3.227E-1	4.162E+0	8.869E+0
-3.195E-1	4.117E+0	8.970E+0
-3.130E-1	4.136E+0	8.892E+0
-3.195E-1	4.130E+0	9.028E+0
-3.211E-1	4.237E+0	9.012E+0
-3.211E-1	4.068E+0	8.970E+0
-3.130E-1	4.084E+0	9.012E+0
-3.211E-1	4.087E+0	9.080E+0
-3.211E-1	4.156E+0	9.067E+0
-3.162E-1	4.185E+0	8.814E+0
-3.130E-1	4.152E+0	9.038E+0
-3.195E-1	4.058E+0	8.999E+0
-3.227E-1	4.152E+0	8.976E+0
-3.211E-1	4.068E+0	8.940E+0
-3.130E-1	4.113E+0	9.012E+0
-3.211E-1	4.162E+0	9.025E+0
-3.211E-1	4.123E+0	8.953E+0
-3.179E-1	4.185E+0	8.898E+0
-3.130E-1	4.169E+0	8.846E+0
-3.179E-1	4.175E+0	8.953E+0
-3.195E-1	4.136E+0	9.031E+0
-3.195E-1	4.110E+0	9.051E+0
-3.162E-1	4.198E+0	9.060E+0
-3.211E-1	4.113E+0	8.940E+0
-3.211E-1	4.204E+0	8.911E+0
-3.211E-1	4.194E+0	8.970E+0
-3.146E-1	4.126E+0	8.970E+0
-3.179E-1	4.123E+0	8.992E+0
-3.227E-1	4.152E+0	9.025E+0
-3.195E-1	4.087E+0	8.944E+0
-3.146E-1	4.136E+0	8.992E+0
-3.195E-1	4.123E+0	8.963E+0
-3.211E-1	4.104E+0	8.927E+0
-3.179E-1	4.110E+0	8.892E+0
-3.146E-1	4.117E+0	8.996E+0
-3.195E-1	4.139E+0	9.021E+0
-3.179E-1	4.113E+0	8.863E+0
-3.179E-1	4.162E+0	9.005E+0
-3.130E-1	4.133E+0	9.021E+0
-3.195E-1	4.071E+0	9.038E+0
-3.195E-1	4.039E+0	8.996E+0
-3.162E-1	4.201E+0	9.002E+0
-3.179E-1	4.078E+0	9.021E+0
-3.195E-1	4.058E+0	8.940E+0
-3.195E-1	4.117E+0	8.950E+0
-3.211E-1	4.162E+0	8.976E+0
-3.162E-1	4.188E+0	8.963E+0
-3.211E-1	4.191E+0	8.963E+0
-3.227E-1	4.104E+0	8.983E+0
-3.162E-1	4.152E+0	9.002E+0
-3.130E-1	4.117E+0	9.112E+0
-3.179E-1	4.146E+0	8.953E+0
-3.227E-1	4.117E+0	8.973E+0
-3.162E-1	4.143E+0	8.973E+0
-3.146E-1	4.045E+0	8.989E+0
-3.179E-1	4.081E+0	9.083E+0
-3.227E-1	4.126E+0	9.034E+0
-3.179E-1	4.049E+0	9.070E+0
-3.162E-1	4.120E+0	8.940E+0
-3.162E-1	4.198E+0	8.957E+0
-3.227E-1	4.152E+0	8.986E+0
-3.179E-1	4.169E+0	9.031E+0
-3.162E-1	4.055E+0	9.051E+0
-3.162E-1	4.149E+0	8.944E+0
-3.211E-1	4.052E+0	9.005E+0
-3.179E-1	4.097E+0	8.960E+0
-3.130E-1	4.204E+0	9.009E+0
-3.162E-1	4.087E+0	8.953E+0
-3.227E-1	4.136E+0	8.921E+0
-3.179E-1	4.240E+0	8.940E+0
-3.130E-1	4.126E+0	8.940E+0
-3.162E-1	4.201E+0	9.034E+0
-3.227E-1	4.139E+0	9.031E+0
-3.146E-1	4.100E+0	9.119E+0
-3.130E-1	4.136E+0	9.005E+0
-3.162E-1	4.175E+0	8.940E+0
-3.211E-1	4.094E+0	9.002E+0
-3.146E-1	4.224E+0	8.863E+0
-3.146E-1	4.091E+0	8.950E+0
-3.179E-1	4.065E+0	8.921E+0
-3.211E-1	4.123E+0	9.018E+0
-3.162E-1	4.149E+0	8.953E+0
-3.179E-1	4.185E+0	8.908E+0
-3.146E-1	4.194E+0	9.025E+0
-3.211E-1	4.097E+0	8.927E+0
-3.162E-1	4.123E+0	9.096E+0
-3.146E-1	4.178E+0	8.979E+0
-3.162E-1	4.087E+0	8.875E+0
-3.211E-1	4.191E+0	8.963E+0
-3.162E-1	4.220E+0	8.814E+0
-3.162E-1	4.120E+0	8.830E+0
-3.179E-1	4.110E+0	8.947E+0
-3.227E-1	4.097E+0	9.009E+0
-3.146E-1	4.071E+0	8.918E+0
-3.146E-1	4.165E+0	9.021E+0
-3.146E-1	4.078E+0	9.021E+0
-3.227E-1	4.156E+0	8.940E+0
-3.162E-1	4.110E+0	8.973E+0
-3.130E-1	4.100E+0	9.031E+0
-3.146E-1	4.123E+0	8.908E+0
-3.211E-1	4.188E+0	9.093E+0
-3.179E-1	4.104E+0	8.944E+0
-3.162E-1	4.055E+0	9.070E+0
-3.211E-1	4.175E+0	8.983E+0
-3.244E-1	4.204E+0	8.898E+0
-3.162E-1	4.130E+0	9.067E+0
-3.146E-1	4.175E+0	9.070E+0
-3.179E-1	4.113E+0	9.005E+0
-3.211E-1	4.097E+0	8.863E+0
-3.195E-1	4.207E+0	8.983E+0
-3.162E-1	4.194E+0	8.901E+0
-3.195E-1	4.204E+0	8.966E+0
-3.211E-1	4.130E+0	8.918E+0
-3.162E-1	4.162E+0	8.963E+0
-3.162E-1	4.182E+0	8.934E+0
-3.162E-1	4.032E+0	9.028E+0
-3.227E-1	4.049E+0	8.979E+0
-3.146E-1	4.081E+0	9.021E+0
-3.162E-1	4.169E+0	8.872E+0
-3.179E-1	4.143E+0	8.901E+0
-3.195E-1	4.139E+0	9.093E+0
-3.146E-1	4.169E+0	8.966E+0
-3.162E-1	4.214E+0	8.892E+0
-3.162E-1	4.049E+0	8.947E+0
-3.244E-1	4.087E+0	8.944E+0
-3.146E-1	4.087E+0	9.041E+0
-3.179E-1	4.123E+0	9.041E+0
-3.179E-1	4.201E+0	9.015E+0
-3.195E-1	4.172E+0	8.837E+0
-3.162E-1	4.146E+0	8.953E+0
-3.098E-1	4.117E+0	9.005E+0
-3.162E-1	4.091E+0	8.973E+0
-3.195E-1	4.156E+0	8.953E+0
-3.179E-1	4.136E+0	8.934E+0
-3.114E-1	4.130E+0	9.057E+0
-3.179E-1	4.165E+0	9.009E+0
-3.195E-1	4.156E+0	9.028E+0
-3.146E-1	4.136E+0	9.057E+0
-3.162E-1	4.081E+0	9.047E+0
-3.179E-1	4.149E+0	8.957E+0
-3.179E-1	4.175E+0	8.947E+0
-3.179E-1	4.100E+0	9.077E+0
-3.130E-1	4.156E+0	9.028E+0
-3.195E-1	4.152E+0	9.018E+0
-3.211E-1	4.159E+0	8.794E+0
-3.179E-1	4.071E+0	9.021E+0
-3.162E-1	4.032E+0	9.018E+0
-3.179E-1	4.123E+0	8.983E+0
-3.195E-1	4.049E+0	8.957E+0
-3.179E-1	4.178E+0	9.038E+0
-3.179E-1	4.078E+0	8.843E+0
-3.162E-1	4.185E+0	8.914E+0
-3.211E-1	4.126E+0	8.992E+0
-3.179E-1	4.188E+0	8.992E+0
-3.146E-1	4.117E+0	9.012E+0
-3.179E-1	4.100E+0	8.976E+0
-3.195E-1	4.178E+0	8.927E+0
-3.179E-1	4.156E+0	8.908E+0
-3.130E-1	4.113E+0	8.901E+0
-3.179E-1	4.123E+0	9.018E+0
-3.195E-1	4.078E+0	8.856E+0
-3.162E-1	4.188E+0	8.927E+0
-3.130E-1	4.113E+0	9.041E+0
-3.162E-1	4.113E+0	8.892E+0
-3.195E-1	4.065E+0	8.983E+0
-3.162E-1	4.013E+0	8.996E+0
-3.162E-1	4.123E+0	8.947E+0
-3.179E-1	4.149E+0	9.031E+0
-3.211E-1	4.094E+0	9.012E+0
-3.195E-1	4.081E+0	8.957E+0
-3.114E-1	4.042E+0	8.979E+0
-3.162E-1	4.159E+0	8.911E+0
-3.227E-1	4.000E+0	9.012E+0
-3.211E-1	4.194E+0	8.775E+0
-3.098E-1	4.237E+0	8.885E+0
-3.179E-1	4.100E+0	9.070E+0
-3.179E-1	4.130E+0	8.947E+0
-3.146E-1	4.143E+0	8.953E+0
-3.130E-1	4.220E+0	8.996E+0
-3.162E-1	4.094E+0	8.947E+0
-3.195E-1	4.068E+0	8.937E+0
-3.162E-1	4.084E+0	8.859E+0
-3.114E-1	4.100E+0	8.957E+0
-3.179E-1	4.169E+0	8.914E+0
-3.179E-1	4.172E+0	8.927E+0
-3.162E-1	4.123E+0	8.875E+0
-3.098E-1	4.107E+0	8.901E+0
-3.195E-1	4.136E+0	9.051E+0
-3.211E-1	4.081E+0	8.986E+0
-3.146E-1	4.259E+0	8.983E+0
-3.130E-1	4.068E+0	8.973E+0
-3.179E-1	4.100E+0	8.911E+0
-3.179E-1	4.104E+0	9.005E+0
-3.162E-1	4.110E+0	9.151E+0
-3.162E-1	4.191E+0	9.054E+0
-3.179E-1	4.133E+0	8.957E+0
-3.195E-1	4.182E+0	8.905E+0
-3.162E-1	4.042E+0	8.973E+0
-3.130E-1	4.074E+0	9.015E+0
-3.162E-1	4.078E+0	8.976E+0
-3.195E-1	4.065E+0	9.067E+0
-3.162E-1	4.133E+0	8.983E+0
-3.114E-1	4.152E+0	8.927E+0
-3.146E-1	4.117E+0	8.924E+0
-3.162E-1	4.097E+0	8.888E+0
-3.146E-1	4.123E+0	8.869E+0
-3.098E-1	4.117E+0	9.038E+0
-3.179E-1	4.178E+0	8.794E+0
-3.195E-1	4.159E+0	8.950E+0
-3.146E-1	4.133E+0	8.875E+0
-3.130E-1	4.159E+0	8.963E+0
-3.162E-1	4.165E+0	9.041E+0
-3.195E-1	4.188E+0	8.986E+0
-3.162E-1	4.165E+0	8.914E+0
-3.130E-1	4.117E+0	9.067E+0
-3.162E-1	4.081E+0	8.921E+0
-3.195E-1	4.120E+0	8.979E+0
-3.162E-1	4.126E+0	8.979E+0
-3.114E-1	4.110E+0	8.924E+0
-3.179E-1	4.084E+0	8.986E+0
-3.179E-1	4.143E+0	8.918E+0
-3.162E-1	4.233E+0	8.885E+0
-3.114E-1	4.065E+0	9.067E+0
-3.179E-1	4.182E+0	9.077E+0
-3.227E-1	4.233E+0	8.960E+0
-3.179E-1	4.143E+0	8.875E+0
-3.130E-1	4.169E+0	8.940E+0
-3.162E-1	4.143E+0	8.892E+0
-3.179E-1	4.169E+0	8.875E+0
-3.162E-1	4.104E+0	8.934E+0
-3.146E-1	4.107E+0	8.931E+0
-3.146E-1	4.078E+0	8.950E+0
-3.227E-1	4.058E+0	8.976E+0
-3.195E-1	4.130E+0	9.038E+0
-3.130E-1	4.061E+0	9.028E+0
-3.162E-1	4.049E+0	8.970E+0
-3.195E-1	4.143E+0	9.009E+0
-3.146E-1	4.071E+0	9.047E+0
-3.146E-1	4.117E+0	8.927E+0
-3.162E-1	4.117E+0	8.918E+0
-3.195E-1	4.117E+0	8.924E+0
-3.162E-1	4.165E+0	8.989E+0
-3.130E-1	4.097E+0	8.914E+0
-3.146E-1	4.068E+0	8.970E+0
-3.179E-1	4.104E+0	9.038E+0
-3.162E-1	4.100E+0	8.976E+0
-3.162E-1	4.143E+0	9.015E+0
-3.162E-1	4.152E+0	8.973E+0
-3.195E-1	4.052E+0	8.879E+0
-3.162E-1	4.182E+0	8.937E+0
-3.130E-1	4.071E+0	8.973E+0
-3.162E-1	4.165E+0	8.986E+0
-3.195E-1	4.117E+0	8.989E+0
-3.130E-1	4.097E+0	8.999E+0
-3.146E-1	4.172E+0	8.947E+0
-3.162E-1	4.065E+0	8.875E+0
-3.211E-1	4.110E+0	8.901E+0
-3.146E-1	4.201E+0	8.973E+0
-3.130E-1	4.143E+0	8.924E+0
-3.179E-1	4.081E+0	8.996E+0
-3.211E-1	4.117E+0	8.960E+0
-3.162E-1	4.032E+0	9.015E+0
-3.162E-1	4.091E+0	9.122E+0
-3.162E-1	4.094E+0	8.944E+0
-3.211E-1	4.052E+0	9.044E+0
-3.179E-1	4.169E+0	8.850E+0
-3.130E-1	4.123E+0	9.018E+0
-3.162E-1	4.052E+0	8.934E+0
-3.244E-1	4.087E+0	8.872E+0
-3.162E-1	4.175E+0	8.931E+0
-3.146E-1	4.104E+0	8.937E+0
-3.146E-1	4.146E+0	8.794E+0
-3.211E-1	4.097E+0	8.979E+0
-3.146E-1	4.133E+0	8.999E+0
-3.146E-1	4.084E+0	9.057E+0
-3.195E-1	4.107E+0	8.976E+0
-3.211E-1	4.036E+0	9.073E+0
-3.162E-1	4.097E+0	8.934E+0
-3.162E-1	4.169E+0	8.869E+0
-3.146E-1	4.185E+0	8.824E+0
-3.211E-1	4.152E+0	8.879E+0
-3.162E-1	4.097E+0	9.002E+0
-3.114E-1	4.094E+0	9.086E+0
-3.162E-1	4.139E+0	9.009E+0
-3.211E-1	4.159E+0	8.999E+0
-3.146E-1	4.240E+0	8.953E+0
-3.179E-1	4.126E+0	8.983E+0
-3.146E-1	4.100E+0	8.989E+0
-3.195E-1	4.126E+0	8.947E+0
-3.146E-1	4.065E+0	9.034E+0
-3.179E-1	4.136E+0	8.882E+0
-3.130E-1	4.149E+0	9.015E+0
-3.179E-1	4.084E+0	9.038E+0
-3.130E-1	4.178E+0	8.824E+0
-3.130E-1	4.139E+0	8.846E+0
-3.179E-1	4.087E+0	8.944E+0
-3.179E-1	4.087E+0	8.996E+0
-3.114E-1	4.126E+0	8.944E+0
-3.146E-1	4.113E+0	8.895E+0
-3.146E-1	4.143E+0	8.996E+0
-3.195E-1	4.094E+0	8.934E+0
-3.114E-1	4.084E+0	8.966E+0
-3.130E-1	4.133E+0	8.970E+0
-3.162E-1	4.097E+0	9.021E+0
-3.195E-1	4.058E+0	9.031E+0
-3.162E-1	4.091E+0	8.976E+0
-3.130E-1	4.188E+0	9.025E+0
-3.146E-1	4.068E+0	8.888E+0
-3.179E-1	4.191E+0	8.895E+0
-3.114E-1	4.110E+0	8.953E+0
-3.130E-1	4.159E+0	8.996E+0
-3.179E-1	4.110E+0	8.983E+0
-3.195E-1	4.061E+0	8.979E+0
-3.130E-1	4.214E+0	8.914E+0
-3.146E-1	4.143E+0	9.099E+0
-3.130E-1	4.117E+0	8.970E+0
-3.211E-1	4.178E+0	8.921E+0
-3.146E-1	4.055E+0	9.132E+0
-3.114E-1	4.078E+0	8.866E+0
-3.146E-1	4.087E+0	9.028E+0
-3.179E-1	4.191E+0	8.973E+0
-3.179E-1	4.169E+0	9.064E+0
-3.130E-1	4.068E+0	9.044E+0
-3.162E-1	4.117E+0	8.989E+0
-3.211E-1	4.162E+0	8.794E+0
-3.179E-1	4.087E+0	8.895E+0
-3.114E-1	4.130E+0	8.892E+0
-3.162E-1	4.143E+0	8.927E+0
-3.211E-1	4.133E+0	9.005E+0
-3.179E-1	4.169E+0	8.953E+0
-3.114E-1	4.130E+0	8.872E+0
-3.162E-1	4.152E+0	8.986E+0
-3.162E-1	4.052E+0	9.047E+0
-3.162E-1	4.185E+0	9.034E+0
-3.081E-1	4.065E+0	9.038E+0
-3.162E-1	4.143E+0	9.028E+0
-3.195E-1	4.091E+0	9.073E+0
-3.146E-1	4.058E+0	9.047E+0
-3.065E-1	4.165E+0	8.973E+0
-3.162E-1	4.172E+0	8.853E+0
-3.211E-1	4.126E+0	8.957E+0
-3.146E-1	4.087E+0	8.947E+0
-3.098E-1	4.120E+0	9.054E+0
-3.162E-1	4.126E+0	9.067E+0
[truncated: 93,938 more rows]
