# Supplementary material for: Improved ANAP incorporation and VCF analysis reveal details of P2X7 current facilitation and a limited conformational interplay between ATP binding and the intracellular ballast domain
Source: eLife. 2023 Jan 4;12:e82479. doi: 10.7554/eLife.82479 (PMC9859053; doi:10.7554/eLife.82479)
Supplement: Figure 3—figure supplement 3—source data 2. [file elife-82479-fig3-figsupp3-data2.zip › Figure-3_figure-supplement-3_source-data-2/DeltaCys-constructs/l08/15.csv]

-1.978E-1	4.120E+0	9.492E+0
-1.962E-1	4.188E+0	9.359E+0
-1.995E-1	4.097E+0	9.408E+0
-1.962E-1	4.133E+0	9.420E+0
-1.978E-1	4.139E+0	9.388E+0
-2.011E-1	4.071E+0	9.508E+0
-2.011E-1	4.217E+0	9.408E+0
-1.978E-1	4.201E+0	9.404E+0
-1.946E-1	4.130E+0	9.252E+0
-2.011E-1	4.162E+0	9.313E+0
-1.978E-1	4.152E+0	9.313E+0
-1.962E-1	4.178E+0	9.349E+0
-1.995E-1	4.172E+0	9.424E+0
-1.995E-1	4.169E+0	9.391E+0
-2.011E-1	4.159E+0	9.333E+0
-1.978E-1	4.243E+0	9.382E+0
-1.978E-1	4.120E+0	9.404E+0
-1.995E-1	4.198E+0	9.343E+0
-2.011E-1	4.178E+0	9.463E+0
-1.995E-1	4.175E+0	9.408E+0
-1.995E-1	4.100E+0	9.450E+0
-2.011E-1	4.146E+0	9.339E+0
-2.011E-1	4.243E+0	9.320E+0
-1.962E-1	4.094E+0	9.343E+0
-1.962E-1	4.159E+0	9.391E+0
-1.995E-1	4.120E+0	9.385E+0
-1.978E-1	4.149E+0	9.372E+0
-1.995E-1	4.143E+0	9.352E+0
-1.962E-1	4.191E+0	9.472E+0
-2.011E-1	4.165E+0	9.440E+0
-2.027E-1	4.113E+0	9.401E+0
-1.962E-1	4.143E+0	9.336E+0
-1.978E-1	4.133E+0	9.424E+0
-1.995E-1	4.146E+0	9.339E+0
-1.995E-1	4.207E+0	9.401E+0
-1.978E-1	4.094E+0	9.476E+0
-1.962E-1	4.097E+0	9.414E+0
-1.995E-1	4.100E+0	9.382E+0
-2.011E-1	4.061E+0	9.382E+0
-1.995E-1	4.185E+0	9.482E+0
-1.978E-1	4.074E+0	9.304E+0
-1.995E-1	4.120E+0	9.492E+0
-2.011E-1	4.201E+0	9.287E+0
-1.962E-1	4.227E+0	9.446E+0
-1.995E-1	4.162E+0	9.408E+0
-1.995E-1	4.182E+0	9.385E+0
-1.978E-1	4.162E+0	9.476E+0
-1.995E-1	4.169E+0	9.330E+0
-1.962E-1	4.149E+0	9.359E+0
-2.011E-1	4.146E+0	9.313E+0
-1.962E-1	4.194E+0	9.489E+0
-1.962E-1	4.091E+0	9.333E+0
-1.978E-1	4.204E+0	9.398E+0
-2.011E-1	4.113E+0	9.359E+0
-1.978E-1	4.123E+0	9.375E+0
-1.978E-1	4.162E+0	9.417E+0
-1.962E-1	4.130E+0	9.359E+0
-1.995E-1	4.117E+0	9.395E+0
-1.995E-1	4.065E+0	9.252E+0
-1.930E-1	4.068E+0	9.420E+0
-1.962E-1	4.068E+0	9.378E+0
-1.962E-1	4.149E+0	9.375E+0
-1.995E-1	4.214E+0	9.369E+0
-1.978E-1	4.211E+0	9.359E+0
-1.962E-1	4.198E+0	9.440E+0
-2.011E-1	4.130E+0	9.258E+0
-1.962E-1	4.191E+0	9.482E+0
-1.962E-1	4.071E+0	9.459E+0
-1.962E-1	4.139E+0	9.271E+0
-1.978E-1	4.243E+0	9.476E+0
-1.995E-1	4.104E+0	9.466E+0
-1.995E-1	4.149E+0	9.291E+0
-1.995E-1	4.204E+0	9.485E+0
-1.978E-1	4.126E+0	9.333E+0
-1.978E-1	4.217E+0	9.485E+0
-1.962E-1	4.152E+0	9.307E+0
-1.978E-1	4.191E+0	9.372E+0
-1.978E-1	4.146E+0	9.395E+0
-1.995E-1	4.133E+0	9.411E+0
-1.978E-1	4.117E+0	9.401E+0
-1.978E-1	4.224E+0	9.420E+0
-1.995E-1	4.091E+0	9.417E+0
-1.995E-1	4.143E+0	9.339E+0
-1.978E-1	4.126E+0	9.411E+0
-1.962E-1	4.136E+0	9.398E+0
-1.995E-1	4.152E+0	9.391E+0
-1.978E-1	4.126E+0	9.443E+0
-1.946E-1	4.156E+0	9.339E+0
-1.962E-1	4.136E+0	9.339E+0
-1.995E-1	4.065E+0	9.411E+0
-1.995E-1	4.117E+0	9.352E+0
-1.978E-1	4.100E+0	9.336E+0
-1.946E-1	4.084E+0	9.271E+0
-1.978E-1	4.139E+0	9.313E+0
-1.978E-1	4.172E+0	9.317E+0
-1.978E-1	4.201E+0	9.333E+0
-1.962E-1	4.117E+0	9.469E+0
-2.011E-1	4.178E+0	9.346E+0
-1.978E-1	4.175E+0	9.433E+0
-1.946E-1	4.175E+0	9.408E+0
-1.978E-1	4.194E+0	9.320E+0
-1.995E-1	4.110E+0	9.388E+0
-1.995E-1	4.259E+0	9.382E+0
-1.962E-1	4.065E+0	9.284E+0
-1.962E-1	4.078E+0	9.320E+0
-1.978E-1	4.149E+0	9.408E+0
-1.978E-1	4.130E+0	9.485E+0
-1.962E-1	4.100E+0	9.297E+0
-1.962E-1	4.175E+0	9.349E+0
-1.978E-1	4.133E+0	9.362E+0
-1.962E-1	4.130E+0	9.505E+0
-1.946E-1	4.146E+0	9.362E+0
-1.946E-1	4.159E+0	9.346E+0
-1.962E-1	4.042E+0	9.466E+0
-1.978E-1	4.178E+0	9.375E+0
-1.930E-1	4.188E+0	9.424E+0
-1.962E-1	4.130E+0	9.356E+0
-1.995E-1	4.136E+0	9.388E+0
-1.978E-1	4.162E+0	9.440E+0
-1.946E-1	4.204E+0	9.365E+0
-1.962E-1	4.204E+0	9.417E+0
-1.995E-1	4.207E+0	9.427E+0
-1.978E-1	4.139E+0	9.352E+0
-1.946E-1	4.162E+0	9.566E+0
-1.995E-1	4.227E+0	9.323E+0
-1.978E-1	4.175E+0	9.420E+0
-1.995E-1	4.123E+0	9.391E+0
-1.946E-1	4.091E+0	9.281E+0
-1.962E-1	4.049E+0	9.359E+0
-1.962E-1	4.149E+0	9.271E+0
-1.978E-1	4.110E+0	9.411E+0
-1.978E-1	4.130E+0	9.343E+0
-1.962E-1	4.159E+0	9.239E+0
-1.978E-1	4.172E+0	9.323E+0
-1.995E-1	4.149E+0	9.382E+0
-1.962E-1	4.169E+0	9.375E+0
-1.946E-1	4.152E+0	9.356E+0
-1.962E-1	4.276E+0	9.271E+0
-1.978E-1	4.256E+0	9.382E+0
-1.946E-1	4.175E+0	9.456E+0
-1.962E-1	4.133E+0	9.349E+0
-1.995E-1	4.194E+0	9.365E+0
-1.978E-1	4.194E+0	9.362E+0
-1.978E-1	4.165E+0	9.359E+0
-1.962E-1	4.182E+0	9.326E+0
-1.978E-1	4.107E+0	9.317E+0
-1.978E-1	4.146E+0	9.395E+0
-1.962E-1	4.146E+0	9.553E+0
-1.946E-1	4.123E+0	9.249E+0
-1.995E-1	4.146E+0	9.463E+0
-1.995E-1	4.081E+0	9.275E+0
-1.946E-1	4.178E+0	9.323E+0
-1.946E-1	4.295E+0	9.304E+0
-1.995E-1	4.130E+0	9.414E+0
-1.978E-1	4.178E+0	9.404E+0
-1.962E-1	4.143E+0	9.291E+0
-1.978E-1	4.201E+0	9.443E+0
-1.995E-1	4.117E+0	9.430E+0
-1.962E-1	4.052E+0	9.362E+0
-1.946E-1	4.175E+0	9.375E+0
-1.978E-1	4.113E+0	9.476E+0
-1.978E-1	4.156E+0	9.343E+0
-1.962E-1	4.152E+0	9.294E+0
-1.930E-1	4.318E+0	9.414E+0
-1.946E-1	4.136E+0	9.323E+0
-1.978E-1	4.172E+0	9.391E+0
-1.995E-1	4.136E+0	9.398E+0
-1.946E-1	4.152E+0	9.420E+0
-1.962E-1	4.152E+0	9.339E+0
-1.962E-1	4.191E+0	9.453E+0
-1.995E-1	4.110E+0	9.440E+0
-1.930E-1	4.107E+0	9.333E+0
-1.946E-1	4.136E+0	9.369E+0
-1.978E-1	4.149E+0	9.284E+0
-1.978E-1	4.097E+0	9.317E+0
-1.930E-1	4.211E+0	9.343E+0
-1.978E-1	4.133E+0	9.378E+0
-1.995E-1	4.117E+0	9.339E+0
-1.962E-1	4.250E+0	9.427E+0
-1.946E-1	4.149E+0	9.349E+0
-1.978E-1	4.146E+0	9.437E+0
-1.995E-1	4.126E+0	9.362E+0
-1.962E-1	4.217E+0	9.427E+0
-1.946E-1	4.149E+0	9.313E+0
-1.930E-1	4.123E+0	9.385E+0
-1.962E-1	4.159E+0	9.411E+0
-1.978E-1	4.130E+0	9.408E+0
-1.930E-1	4.074E+0	9.437E+0
-1.962E-1	4.133E+0	9.200E+0
-1.995E-1	4.133E+0	9.398E+0
-1.978E-1	4.182E+0	9.622E+0
-1.946E-1	4.227E+0	9.320E+0
-1.914E-1	4.159E+0	9.304E+0
-1.978E-1	4.123E+0	9.378E+0
-1.978E-1	4.097E+0	9.365E+0
-1.930E-1	4.107E+0	9.349E+0
-1.946E-1	4.185E+0	9.398E+0
-1.978E-1	4.159E+0	9.482E+0
-1.995E-1	4.136E+0	9.362E+0
-1.962E-1	4.188E+0	9.430E+0
-1.978E-1	4.172E+0	9.255E+0
-1.978E-1	4.162E+0	9.492E+0
-1.978E-1	4.078E+0	9.385E+0
-1.962E-1	4.029E+0	9.427E+0
-1.946E-1	4.146E+0	9.398E+0
-1.995E-1	4.178E+0	9.433E+0
-2.011E-1	4.175E+0	9.453E+0
-1.946E-1	4.194E+0	9.310E+0
-1.946E-1	4.162E+0	9.343E+0
-1.978E-1	4.146E+0	9.271E+0
-1.995E-1	4.188E+0	9.372E+0
-1.946E-1	4.113E+0	9.414E+0
-1.946E-1	4.143E+0	9.408E+0
-1.962E-1	4.136E+0	9.317E+0
-1.962E-1	4.156E+0	9.391E+0
-1.930E-1	4.169E+0	9.450E+0
-1.962E-1	4.130E+0	9.401E+0
-1.978E-1	4.227E+0	9.430E+0
-1.962E-1	4.123E+0	9.307E+0
-1.946E-1	4.224E+0	9.453E+0
-1.946E-1	4.175E+0	9.223E+0
-1.962E-1	4.104E+0	9.349E+0
-1.978E-1	4.182E+0	9.414E+0
-1.946E-1	4.156E+0	9.307E+0
-1.930E-1	4.178E+0	9.336E+0
-2.011E-1	4.149E+0	9.330E+0
-1.978E-1	4.094E+0	9.369E+0
-1.946E-1	4.152E+0	9.378E+0
-1.930E-1	4.133E+0	9.398E+0
-1.978E-1	4.120E+0	9.414E+0
-1.962E-1	4.071E+0	9.489E+0
-1.946E-1	4.214E+0	9.401E+0
-1.946E-1	4.094E+0	9.304E+0
-1.978E-1	4.175E+0	9.343E+0
-1.995E-1	4.149E+0	9.557E+0
-1.946E-1	4.139E+0	9.326E+0
-1.962E-1	4.169E+0	9.456E+0
-1.962E-1	4.152E+0	9.284E+0
-1.962E-1	4.178E+0	9.378E+0
-1.978E-1	4.289E+0	9.349E+0
-1.962E-1	4.100E+0	9.346E+0
-1.978E-1	4.143E+0	9.469E+0
-1.946E-1	4.123E+0	9.492E+0
-1.930E-1	4.139E+0	9.388E+0
-1.914E-1	4.068E+0	9.278E+0
-1.962E-1	4.185E+0	9.401E+0
-1.946E-1	4.113E+0	9.401E+0
-1.930E-1	4.188E+0	9.469E+0
-1.978E-1	4.198E+0	9.369E+0
-1.962E-1	4.049E+0	9.378E+0
-1.962E-1	4.198E+0	9.433E+0
-1.946E-1	4.175E+0	9.378E+0
-1.930E-1	4.074E+0	9.450E+0
-1.978E-1	4.156E+0	9.297E+0
-1.995E-1	4.139E+0	9.463E+0
-1.930E-1	4.071E+0	9.385E+0
-1.978E-1	4.152E+0	9.326E+0
-1.962E-1	4.123E+0	9.414E+0
-1.978E-1	4.169E+0	9.365E+0
-1.946E-1	4.133E+0	9.440E+0
-1.946E-1	4.149E+0	9.352E+0
-1.995E-1	4.107E+0	9.271E+0
-1.962E-1	4.237E+0	9.284E+0
-1.946E-1	4.175E+0	9.437E+0
-1.946E-1	4.130E+0	9.362E+0
-1.978E-1	4.120E+0	9.349E+0
-1.946E-1	4.149E+0	9.323E+0
-1.962E-1	4.084E+0	9.339E+0
-1.946E-1	4.169E+0	9.382E+0
-1.962E-1	4.188E+0	9.336E+0
-1.978E-1	4.143E+0	9.369E+0
-1.930E-1	4.117E+0	9.330E+0
-1.946E-1	4.126E+0	9.398E+0
-1.962E-1	4.201E+0	9.476E+0
-1.978E-1	4.123E+0	9.375E+0
-1.946E-1	4.191E+0	9.365E+0
-2.011E-1	4.185E+0	9.326E+0
-1.978E-1	4.146E+0	9.362E+0
-1.978E-1	4.149E+0	9.453E+0
-1.930E-1	4.204E+0	9.395E+0
-1.946E-1	4.130E+0	9.411E+0
-1.978E-1	4.250E+0	9.239E+0
-1.946E-1	4.201E+0	9.336E+0
-1.930E-1	4.165E+0	9.440E+0
-1.946E-1	4.152E+0	9.408E+0
-1.978E-1	4.191E+0	9.320E+0
-1.962E-1	4.298E+0	9.385E+0
-1.946E-1	4.204E+0	9.430E+0
-1.962E-1	4.143E+0	9.382E+0
-1.978E-1	4.130E+0	9.365E+0
-1.978E-1	4.207E+0	9.278E+0
-1.946E-1	4.165E+0	9.307E+0
-1.930E-1	4.224E+0	9.404E+0
-1.962E-1	4.110E+0	9.262E+0
-1.946E-1	4.194E+0	9.333E+0
-1.914E-1	4.162E+0	9.346E+0
-1.930E-1	4.243E+0	9.336E+0
-1.962E-1	4.136E+0	9.365E+0
-1.978E-1	4.156E+0	9.398E+0
-1.914E-1	4.182E+0	9.479E+0
-1.930E-1	4.207E+0	9.317E+0
-1.946E-1	4.198E+0	9.268E+0
-1.946E-1	4.217E+0	9.430E+0
-1.946E-1	4.123E+0	9.440E+0
-1.897E-1	4.117E+0	9.427E+0
-1.978E-1	4.126E+0	9.359E+0
-1.946E-1	4.152E+0	9.404E+0
-1.946E-1	4.110E+0	9.479E+0
-1.962E-1	4.162E+0	9.362E+0
-1.946E-1	4.162E+0	9.420E+0
-1.962E-1	4.068E+0	9.385E+0
-1.930E-1	4.159E+0	9.391E+0
-1.962E-1	4.178E+0	9.472E+0
-1.962E-1	4.146E+0	9.369E+0
-1.962E-1	4.126E+0	9.395E+0
-1.930E-1	4.178E+0	9.375E+0
-1.930E-1	4.185E+0	9.427E+0
-1.946E-1	4.130E+0	9.489E+0
-1.930E-1	4.104E+0	9.287E+0
-1.946E-1	4.146E+0	9.391E+0
-1.914E-1	4.126E+0	9.336E+0
-1.978E-1	4.139E+0	9.265E+0
-1.946E-1	4.117E+0	9.297E+0
-1.946E-1	4.139E+0	9.265E+0
-1.930E-1	4.172E+0	9.362E+0
-1.962E-1	4.204E+0	9.362E+0
-1.995E-1	4.100E+0	9.414E+0
-1.930E-1	4.182E+0	9.459E+0
-1.930E-1	4.217E+0	9.424E+0
-1.995E-1	4.165E+0	9.395E+0
-1.978E-1	4.152E+0	9.336E+0
-1.914E-1	4.237E+0	9.349E+0
-1.930E-1	4.100E+0	9.446E+0
-1.962E-1	4.217E+0	9.365E+0
-1.962E-1	4.159E+0	9.252E+0
-1.946E-1	4.133E+0	9.343E+0
-1.897E-1	4.100E+0	9.420E+0
-1.995E-1	4.243E+0	9.463E+0
-1.962E-1	4.068E+0	9.313E+0
-1.914E-1	4.214E+0	9.333E+0
-1.914E-1	4.182E+0	9.359E+0
-1.978E-1	4.182E+0	9.482E+0
-1.930E-1	4.156E+0	9.369E+0
-1.946E-1	4.230E+0	9.453E+0
-1.930E-1	4.097E+0	9.388E+0
-1.930E-1	4.201E+0	9.362E+0
-1.946E-1	4.146E+0	9.463E+0
-1.930E-1	4.123E+0	9.300E+0
-1.914E-1	4.159E+0	9.433E+0
-1.962E-1	4.159E+0	9.433E+0
-1.946E-1	4.143E+0	9.310E+0
-1.930E-1	4.136E+0	9.430E+0
-1.930E-1	4.078E+0	9.388E+0
-1.946E-1	4.159E+0	9.275E+0
-1.978E-1	4.182E+0	9.498E+0
-1.930E-1	4.143E+0	9.346E+0
-1.946E-1	4.162E+0	9.307E+0
-1.946E-1	4.182E+0	9.466E+0
-1.962E-1	4.130E+0	9.472E+0
-1.914E-1	4.130E+0	9.404E+0
-1.962E-1	4.139E+0	9.450E+0
-1.962E-1	4.152E+0	9.388E+0
-1.946E-1	4.133E+0	9.411E+0
-1.930E-1	4.194E+0	9.408E+0
-1.946E-1	4.039E+0	9.391E+0
-1.962E-1	4.143E+0	9.427E+0
-1.962E-1	4.156E+0	9.323E+0
-1.946E-1	4.097E+0	9.346E+0
-1.914E-1	4.068E+0	9.307E+0
-1.930E-1	4.169E+0	9.242E+0
-1.978E-1	4.123E+0	9.249E+0
-1.930E-1	4.136E+0	9.476E+0
-1.962E-1	4.201E+0	9.437E+0
-1.962E-1	4.182E+0	9.352E+0
-1.946E-1	4.156E+0	9.258E+0
-1.930E-1	4.182E+0	9.437E+0
-1.946E-1	4.191E+0	9.330E+0
-1.962E-1	4.230E+0	9.330E+0
-1.946E-1	4.136E+0	9.463E+0
-1.914E-1	4.136E+0	9.262E+0
-1.946E-1	4.146E+0	9.365E+0
-1.962E-1	4.175E+0	9.291E+0
-1.962E-1	4.094E+0	9.275E+0
-1.946E-1	4.097E+0	9.388E+0
-1.930E-1	4.156E+0	9.378E+0
-1.962E-1	4.143E+0	9.417E+0
-1.930E-1	4.182E+0	9.417E+0
-1.962E-1	4.211E+0	9.417E+0
-1.962E-1	4.162E+0	9.291E+0
-1.930E-1	4.211E+0	9.362E+0
-1.930E-1	4.211E+0	9.404E+0
-1.930E-1	4.182E+0	9.339E+0
-1.930E-1	4.058E+0	9.352E+0
-1.930E-1	4.110E+0	9.430E+0
-1.930E-1	4.165E+0	9.362E+0
-1.930E-1	4.207E+0	9.278E+0
-1.930E-1	4.159E+0	9.275E+0
-1.978E-1	4.169E+0	9.515E+0
-1.962E-1	4.233E+0	9.275E+0
-1.930E-1	4.165E+0	9.372E+0
-1.930E-1	4.110E+0	9.528E+0
-1.946E-1	4.146E+0	9.352E+0
-1.946E-1	4.143E+0	9.391E+0
-1.930E-1	4.191E+0	9.352E+0
-1.930E-1	4.110E+0	9.258E+0
-1.946E-1	4.159E+0	9.404E+0
-1.946E-1	4.185E+0	9.395E+0
-1.914E-1	4.117E+0	9.398E+0
-1.946E-1	4.259E+0	9.456E+0
-1.962E-1	4.052E+0	9.424E+0
-1.946E-1	4.188E+0	9.320E+0
-1.914E-1	4.191E+0	9.472E+0
-1.914E-1	4.156E+0	9.395E+0
-1.978E-1	4.207E+0	9.378E+0
-1.946E-1	4.178E+0	9.323E+0
-1.946E-1	4.130E+0	9.339E+0
-1.914E-1	4.185E+0	9.417E+0
-1.946E-1	4.091E+0	9.388E+0
-1.962E-1	4.133E+0	9.278E+0
-1.914E-1	4.146E+0	9.420E+0
-1.914E-1	4.055E+0	9.262E+0
-1.946E-1	4.172E+0	9.365E+0
-1.946E-1	4.172E+0	9.430E+0
-1.914E-1	4.143E+0	9.433E+0
-1.930E-1	4.263E+0	9.437E+0
-1.946E-1	4.143E+0	9.411E+0
-1.962E-1	4.107E+0	9.420E+0
-1.897E-1	4.188E+0	9.408E+0
-1.914E-1	4.139E+0	9.375E+0
-1.946E-1	4.094E+0	9.323E+0
-1.962E-1	4.207E+0	9.408E+0
-1.897E-1	4.143E+0	9.430E+0
-1.946E-1	4.188E+0	9.378E+0
-1.930E-1	4.172E+0	9.255E+0
-1.946E-1	4.156E+0	9.420E+0
-1.914E-1	4.049E+0	9.482E+0
-1.914E-1	4.191E+0	9.463E+0
-1.962E-1	4.198E+0	9.323E+0
-1.962E-1	4.107E+0	9.330E+0
-1.946E-1	4.198E+0	9.317E+0
-1.946E-1	4.149E+0	9.433E+0
-1.962E-1	4.133E+0	9.417E+0
-1.930E-1	4.162E+0	9.401E+0
-1.881E-1	4.091E+0	9.265E+0
-1.914E-1	4.201E+0	9.388E+0
-1.962E-1	4.110E+0	9.382E+0
-1.930E-1	4.065E+0	9.395E+0
-1.897E-1	4.152E+0	9.437E+0
-1.930E-1	4.152E+0	9.356E+0
-1.962E-1	4.139E+0	9.333E+0
-1.962E-1	4.169E+0	9.375E+0
-1.914E-1	4.169E+0	9.365E+0
-1.930E-1	4.175E+0	9.369E+0
-1.978E-1	4.182E+0	9.378E+0
-1.946E-1	4.159E+0	9.307E+0
-1.930E-1	4.146E+0	9.391E+0
-1.930E-1	4.220E+0	9.275E+0
-1.946E-1	4.227E+0	9.239E+0
-1.946E-1	4.110E+0	9.255E+0
-1.914E-1	4.123E+0	9.391E+0
-1.930E-1	4.198E+0	9.307E+0
-1.946E-1	4.156E+0	9.385E+0
-1.930E-1	4.146E+0	9.275E+0
-1.914E-1	4.074E+0	9.346E+0
-1.930E-1	4.104E+0	9.395E+0
-1.946E-1	4.117E+0	9.365E+0
-1.978E-1	4.117E+0	9.343E+0
-1.930E-1	4.178E+0	9.395E+0
-1.930E-1	4.100E+0	9.359E+0
-1.946E-1	4.120E+0	9.391E+0
-1.962E-1	4.143E+0	9.372E+0
-1.930E-1	4.120E+0	9.362E+0
-1.914E-1	4.182E+0	9.352E+0
-1.978E-1	4.188E+0	9.304E+0
-1.962E-1	4.198E+0	9.398E+0
-1.930E-1	4.211E+0	9.404E+0
-1.914E-1	4.071E+0	9.430E+0
-1.946E-1	4.211E+0	9.359E+0
-1.962E-1	4.191E+0	9.401E+0
-1.897E-1	4.159E+0	9.362E+0
-1.946E-1	4.143E+0	9.369E+0
-1.962E-1	4.130E+0	9.326E+0
-1.962E-1	4.201E+0	9.414E+0
-1.897E-1	4.201E+0	9.388E+0
-1.930E-1	4.123E+0	9.320E+0
-1.930E-1	4.172E+0	9.336E+0
-1.930E-1	4.178E+0	9.369E+0
-1.881E-1	4.146E+0	9.271E+0
-1.930E-1	4.175E+0	9.356E+0
-1.930E-1	4.165E+0	9.359E+0
-1.930E-1	4.049E+0	9.424E+0
-1.930E-1	4.198E+0	9.294E+0
-1.914E-1	4.068E+0	9.437E+0
-1.946E-1	4.117E+0	9.297E+0
-1.930E-1	4.136E+0	9.378E+0
-1.930E-1	4.172E+0	9.359E+0
-1.930E-1	4.146E+0	9.459E+0
-1.962E-1	4.198E+0	9.511E+0
-1.930E-1	4.097E+0	9.385E+0
-1.914E-1	4.185E+0	9.349E+0
-1.914E-1	4.185E+0	9.336E+0
-1.930E-1	4.198E+0	9.197E+0
-1.946E-1	4.146E+0	9.482E+0
-1.897E-1	4.130E+0	9.223E+0
-1.930E-1	4.107E+0	9.349E+0
-1.978E-1	4.136E+0	9.336E+0
-1.930E-1	4.230E+0	9.375E+0
-1.865E-1	4.136E+0	9.307E+0
-1.914E-1	4.175E+0	9.495E+0
-1.962E-1	4.107E+0	9.466E+0
-1.930E-1	4.107E+0	9.317E+0
-1.930E-1	4.149E+0	9.343E+0
-1.946E-1	4.217E+0	9.450E+0
-1.962E-1	4.100E+0	9.249E+0
-1.914E-1	4.113E+0	9.336E+0
-1.914E-1	4.172E+0	9.255E+0
-1.914E-1	4.094E+0	9.453E+0
-1.930E-1	4.152E+0	9.443E+0
-1.930E-1	4.130E+0	9.359E+0
-1.914E-1	4.169E+0	9.206E+0
-1.930E-1	4.159E+0	9.330E+0
-1.962E-1	4.217E+0	9.482E+0
-1.962E-1	4.188E+0	9.287E+0
-1.881E-1	4.250E+0	9.307E+0
-1.930E-1	4.207E+0	9.401E+0
-1.930E-1	4.107E+0	9.343E+0
-1.914E-1	4.191E+0	9.385E+0
-1.930E-1	4.194E+0	9.323E+0
-1.914E-1	4.078E+0	9.375E+0
-1.930E-1	4.159E+0	9.317E+0
-1.946E-1	4.182E+0	9.420E+0
-1.914E-1	4.087E+0	9.378E+0
-1.897E-1	4.149E+0	9.349E+0
-1.930E-1	4.182E+0	9.385E+0
-1.930E-1	4.159E+0	9.395E+0
-1.865E-1	4.100E+0	9.317E+0
-1.914E-1	4.146E+0	9.352E+0
-1.930E-1	4.201E+0	9.391E+0
-1.914E-1	4.149E+0	9.339E+0
-1.914E-1	4.152E+0	9.430E+0
-1.914E-1	4.169E+0	9.359E+0
-1.962E-1	4.149E+0	9.398E+0
-1.946E-1	4.156E+0	9.378E+0
-1.914E-1	4.201E+0	9.310E+0
-1.914E-1	4.136E+0	9.339E+0
-1.930E-1	4.149E+0	9.365E+0
-1.946E-1	4.094E+0	9.356E+0
-1.914E-1	4.194E+0	9.317E+0
-1.914E-1	4.198E+0	9.395E+0
-1.962E-1	4.172E+0	9.326E+0
-1.930E-1	4.149E+0	9.343E+0
-1.881E-1	4.110E+0	9.323E+0
-1.914E-1	4.136E+0	9.349E+0
-1.946E-1	4.113E+0	9.291E+0
-1.930E-1	4.126E+0	9.200E+0
-1.897E-1	4.104E+0	9.223E+0
-1.914E-1	4.032E+0	9.252E+0
-1.930E-1	4.094E+0	9.339E+0
-1.978E-1	4.224E+0	9.424E+0
-1.914E-1	4.227E+0	9.268E+0
-1.914E-1	4.204E+0	9.382E+0
-1.946E-1	4.123E+0	9.489E+0
-1.930E-1	4.165E+0	9.430E+0
-1.897E-1	4.068E+0	9.310E+0
-1.897E-1	4.120E+0	9.317E+0
-1.946E-1	4.227E+0	9.333E+0
-1.930E-1	4.120E+0	9.323E+0
-1.897E-1	4.240E+0	9.427E+0
-1.914E-1	4.100E+0	9.544E+0
-1.930E-1	4.126E+0	9.346E+0
-1.930E-1	4.182E+0	9.469E+0
-1.914E-1	4.182E+0	9.245E+0
-1.946E-1	4.182E+0	9.427E+0
-1.930E-1	4.149E+0	9.404E+0
-1.930E-1	4.084E+0	9.343E+0
-1.897E-1	4.169E+0	9.281E+0
-1.914E-1	4.156E+0	9.349E+0
-1.946E-1	4.169E+0	9.391E+0
-1.946E-1	4.156E+0	9.365E+0
-1.930E-1	4.146E+0	9.349E+0
-1.881E-1	4.117E+0	9.375E+0
-1.930E-1	4.207E+0	9.333E+0
-1.946E-1	4.097E+0	9.300E+0
-1.897E-1	4.172E+0	9.287E+0
-1.897E-1	4.065E+0	9.433E+0
-1.930E-1	4.130E+0	9.388E+0
-1.946E-1	4.139E+0	9.323E+0
-1.897E-1	4.169E+0	9.404E+0
-1.897E-1	4.175E+0	9.365E+0
-1.930E-1	4.136E+0	9.284E+0
-1.897E-1	4.276E+0	9.249E+0
-1.897E-1	4.191E+0	9.365E+0
-1.914E-1	4.065E+0	9.323E+0
-1.962E-1	4.156E+0	9.362E+0
-1.946E-1	4.133E+0	9.320E+0
-1.881E-1	4.224E+0	9.343E+0
-1.914E-1	4.100E+0	9.356E+0
-1.946E-1	4.065E+0	9.443E+0
-1.946E-1	4.130E+0	9.323E+0
-1.914E-1	4.071E+0	9.391E+0
-1.914E-1	4.156E+0	9.378E+0
-1.914E-1	4.182E+0	9.258E+0
-1.946E-1	4.087E+0	9.469E+0
-1.930E-1	4.149E+0	9.417E+0
-1.914E-1	4.146E+0	9.307E+0
-1.946E-1	4.165E+0	9.446E+0
-1.930E-1	4.156E+0	9.326E+0
-1.914E-1	4.149E+0	9.287E+0
-1.914E-1	4.094E+0	9.278E+0
-1.914E-1	4.201E+0	9.310E+0
-1.930E-1	4.227E+0	9.317E+0
-1.897E-1	4.159E+0	9.297E+0
-1.881E-1	4.130E+0	9.284E+0
-1.946E-1	4.126E+0	9.297E+0
-1.914E-1	4.139E+0	9.385E+0
-1.881E-1	4.061E+0	9.310E+0
-1.897E-1	4.175E+0	9.326E+0
-1.946E-1	4.198E+0	9.356E+0
-1.914E-1	4.149E+0	9.385E+0
-1.881E-1	4.159E+0	9.437E+0
-1.930E-1	4.276E+0	9.489E+0
-1.914E-1	4.172E+0	9.333E+0
-1.946E-1	4.123E+0	9.430E+0
-1.881E-1	4.130E+0	9.255E+0
-1.897E-1	4.081E+0	9.346E+0
-1.946E-1	4.071E+0	9.226E+0
-1.930E-1	4.146E+0	9.356E+0
-1.914E-1	4.194E+0	9.375E+0
-1.897E-1	4.178E+0	9.375E+0
-1.930E-1	4.182E+0	9.333E+0
-1.914E-1	4.178E+0	9.430E+0
-1.897E-1	4.146E+0	9.271E+0
-1.897E-1	4.182E+0	9.411E+0
-1.978E-1	4.237E+0	9.446E+0
-1.930E-1	4.143E+0	9.287E+0
-1.897E-1	4.169E+0	9.375E+0
-1.897E-1	4.178E+0	9.352E+0
-1.914E-1	4.110E+0	9.437E+0
-1.930E-1	4.133E+0	9.411E+0
-1.881E-1	4.152E+0	9.395E+0
-1.930E-1	4.169E+0	9.382E+0
-1.930E-1	4.198E+0	9.287E+0
-1.946E-1	4.162E+0	9.310E+0
-1.897E-1	4.100E+0	9.411E+0
-1.897E-1	4.169E+0	9.297E+0
-1.946E-1	4.162E+0	9.395E+0
-1.897E-1	4.123E+0	9.278E+0
-1.897E-1	4.130E+0	9.284E+0
-1.897E-1	4.120E+0	9.307E+0
-1.914E-1	4.084E+0	9.414E+0
-1.897E-1	4.175E+0	9.239E+0
-1.881E-1	4.133E+0	9.375E+0
-1.897E-1	4.156E+0	9.378E+0
-1.930E-1	4.162E+0	9.463E+0
-1.946E-1	4.233E+0	9.229E+0
-1.865E-1	4.130E+0	9.469E+0
-1.897E-1	4.126E+0	9.362E+0
-1.930E-1	4.207E+0	9.395E+0
-1.914E-1	4.156E+0	9.375E+0
-1.946E-1	4.100E+0	9.300E+0
-1.914E-1	4.198E+0	9.401E+0
-1.930E-1	4.188E+0	9.362E+0
-1.881E-1	4.139E+0	9.599E+0
-1.865E-1	4.169E+0	9.320E+0
-1.897E-1	4.169E+0	9.352E+0
-1.930E-1	4.094E+0	9.307E+0
-1.914E-1	4.194E+0	9.352E+0
-1.914E-1	4.104E+0	9.450E+0
-1.897E-1	4.130E+0	9.495E+0
-1.930E-1	4.191E+0	9.346E+0
-1.930E-1	4.100E+0	9.320E+0
-1.865E-1	4.149E+0	9.385E+0
-1.914E-1	4.156E+0	9.287E+0
-1.897E-1	4.143E+0	9.375E+0
-1.914E-1	4.104E+0	9.310E+0
-1.897E-1	4.117E+0	9.278E+0
-1.897E-1	4.068E+0	9.372E+0
-1.946E-1	4.146E+0	9.177E+0
-1.914E-1	4.058E+0	9.424E+0
-1.897E-1	4.133E+0	9.320E+0
-1.897E-1	4.087E+0	9.362E+0
-1.914E-1	4.165E+0	9.365E+0
-1.946E-1	4.191E+0	9.356E+0
-1.914E-1	4.029E+0	9.395E+0
-1.865E-1	4.185E+0	9.307E+0
-1.930E-1	4.068E+0	9.203E+0
-1.930E-1	4.165E+0	9.346E+0
-1.897E-1	4.178E+0	9.427E+0
-1.914E-1	4.045E+0	9.502E+0
-1.930E-1	4.123E+0	9.369E+0
-1.914E-1	4.139E+0	9.476E+0
-1.930E-1	4.217E+0	9.313E+0
-1.881E-1	4.133E+0	9.287E+0
-1.914E-1	4.133E+0	9.323E+0
-1.914E-1	4.133E+0	9.343E+0
-1.897E-1	4.107E+0	9.404E+0
-1.897E-1	4.159E+0	9.287E+0
-1.930E-1	4.120E+0	9.232E+0
-1.914E-1	4.091E+0	9.382E+0
-1.914E-1	4.110E+0	9.424E+0
-1.881E-1	4.165E+0	9.411E+0
-1.946E-1	4.074E+0	9.388E+0
-1.914E-1	4.152E+0	9.466E+0
-1.881E-1	4.071E+0	9.489E+0
-1.897E-1	4.152E+0	9.382E+0
-1.914E-1	4.159E+0	9.310E+0
-1.914E-1	4.159E+0	9.375E+0
-1.897E-1	4.194E+0	9.343E+0
-1.881E-1	4.104E+0	9.395E+0
-1.914E-1	4.094E+0	9.333E+0
-1.930E-1	4.123E+0	9.326E+0
-1.881E-1	4.230E+0	9.313E+0
-1.881E-1	4.246E+0	9.417E+0
-1.914E-1	4.126E+0	9.424E+0
-1.946E-1	4.198E+0	9.476E+0
-1.897E-1	4.139E+0	9.408E+0
-1.897E-1	4.139E+0	9.365E+0
-1.914E-1	4.182E+0	9.320E+0
-1.914E-1	4.207E+0	9.375E+0
-1.897E-1	4.104E+0	9.356E+0
-1.881E-1	4.143E+0	9.463E+0
-1.914E-1	4.107E+0	9.258E+0
-1.914E-1	4.094E+0	9.343E+0
-1.881E-1	4.185E+0	9.385E+0
-1.897E-1	4.136E+0	9.294E+0
-1.897E-1	4.091E+0	9.359E+0
-1.897E-1	4.178E+0	9.320E+0
-1.881E-1	4.188E+0	9.391E+0
-1.881E-1	4.178E+0	9.326E+0
-1.914E-1	4.100E+0	9.229E+0
-1.930E-1	4.201E+0	9.349E+0
-1.897E-1	4.104E+0	9.391E+0
-1.865E-1	4.130E+0	9.453E+0
-1.930E-1	4.126E+0	9.388E+0
-1.897E-1	4.182E+0	9.281E+0
-1.881E-1	4.123E+0	9.359E+0
-1.914E-1	4.117E+0	9.310E+0
-1.930E-1	4.126E+0	9.430E+0
-1.914E-1	4.100E+0	9.346E+0
-1.881E-1	4.123E+0	9.330E+0
-1.897E-1	4.159E+0	9.330E+0
-1.914E-1	4.169E+0	9.385E+0
-1.897E-1	4.032E+0	9.352E+0
-1.914E-1	4.126E+0	9.369E+0
-1.897E-1	4.117E+0	9.365E+0
-1.930E-1	4.133E+0	9.369E+0
-1.881E-1	4.188E+0	9.336E+0
-1.865E-1	4.139E+0	9.518E+0
-1.881E-1	4.094E+0	9.398E+0
-1.897E-1	4.156E+0	9.323E+0
-1.914E-1	4.120E+0	9.401E+0
-1.881E-1	4.227E+0	9.281E+0
-1.881E-1	4.097E+0	9.450E+0
-1.897E-1	4.152E+0	9.268E+0
-1.897E-1	4.156E+0	9.317E+0
-1.881E-1	4.214E+0	9.408E+0
-1.914E-1	4.139E+0	9.385E+0
-1.897E-1	4.178E+0	9.466E+0
-1.914E-1	4.123E+0	9.346E+0
-1.881E-1	4.094E+0	9.232E+0
-1.865E-1	4.123E+0	9.287E+0
-1.897E-1	4.201E+0	9.365E+0
-1.914E-1	4.194E+0	9.346E+0
-1.881E-1	4.146E+0	9.375E+0
-1.881E-1	4.120E+0	9.349E+0
-1.897E-1	4.120E+0	9.300E+0
-1.914E-1	4.097E+0	9.245E+0
-1.897E-1	4.178E+0	9.395E+0
-1.881E-1	4.188E+0	9.378E+0
-1.897E-1	4.162E+0	9.385E+0
-1.897E-1	4.117E+0	9.300E+0
-1.897E-1	4.110E+0	9.326E+0
-1.881E-1	4.172E+0	9.268E+0
-1.930E-1	4.120E+0	9.372E+0
-1.897E-1	4.107E+0	9.339E+0
-1.897E-1	4.162E+0	9.398E+0
-1.914E-1	4.152E+0	9.317E+0
-1.897E-1	4.120E+0	9.427E+0
-1.914E-1	4.107E+0	9.388E+0
-1.897E-1	4.107E+0	9.395E+0
-1.897E-1	4.156E+0	9.388E+0
-1.914E-1	4.104E+0	9.258E+0
-1.914E-1	4.123E+0	9.320E+0
-1.881E-1	4.204E+0	9.378E+0
-1.865E-1	4.188E+0	9.356E+0
-1.914E-1	4.230E+0	9.365E+0
-1.914E-1	4.162E+0	9.252E+0
-1.881E-1	4.227E+0	9.411E+0
-1.865E-1	4.078E+0	9.339E+0
-1.930E-1	4.243E+0	9.469E+0
-1.914E-1	4.188E+0	9.268E+0
-1.865E-1	4.042E+0	9.398E+0
-1.881E-1	4.146E+0	9.349E+0
-1.897E-1	4.191E+0	9.356E+0
-1.914E-1	4.133E+0	9.281E+0
-1.897E-1	4.087E+0	9.336E+0
-1.881E-1	4.113E+0	9.391E+0
-1.914E-1	4.152E+0	9.433E+0
-1.881E-1	4.165E+0	9.385E+0
-1.849E-1	4.182E+0	9.262E+0
-1.881E-1	4.091E+0	9.404E+0
-1.930E-1	4.217E+0	9.362E+0
-1.914E-1	4.175E+0	9.476E+0
-1.849E-1	4.110E+0	9.365E+0
-1.897E-1	4.136E+0	9.372E+0
-1.914E-1	4.130E+0	9.304E+0
-1.897E-1	4.094E+0	9.362E+0
-1.881E-1	4.120E+0	9.385E+0
-1.881E-1	4.104E+0	9.313E+0
-1.930E-1	4.172E+0	9.330E+0
-1.897E-1	4.107E+0	9.356E+0
-1.881E-1	4.097E+0	9.395E+0
-1.914E-1	4.130E+0	9.284E+0
-1.897E-1	4.159E+0	9.495E+0
-1.930E-1	4.259E+0	9.307E+0
-1.881E-1	4.191E+0	9.375E+0
-1.865E-1	4.120E+0	9.326E+0
-1.881E-1	4.123E+0	9.375E+0
-1.914E-1	4.143E+0	9.440E+0
-1.849E-1	4.233E+0	9.271E+0
-1.865E-1	4.130E+0	9.265E+0
-1.914E-1	4.182E+0	9.252E+0
-1.865E-1	4.133E+0	9.210E+0
-1.897E-1	4.152E+0	9.443E+0
-1.865E-1	4.152E+0	9.372E+0
-1.897E-1	4.136E+0	9.362E+0
-1.897E-1	4.175E+0	9.323E+0
-1.849E-1	4.091E+0	9.362E+0
-1.897E-1	4.136E+0	9.443E+0
-1.897E-1	4.149E+0	9.275E+0
-1.897E-1	4.162E+0	9.317E+0
-1.865E-1	4.143E+0	9.356E+0
-1.881E-1	4.139E+0	9.252E+0
-1.881E-1	4.159E+0	9.307E+0
-1.865E-1	4.272E+0	9.339E+0
-1.849E-1	4.198E+0	9.339E+0
-1.897E-1	4.130E+0	9.262E+0
-1.881E-1	4.194E+0	9.203E+0
-1.865E-1	4.149E+0	9.352E+0
-1.881E-1	4.159E+0	9.356E+0
-1.849E-1	4.156E+0	9.378E+0
-1.897E-1	4.130E+0	9.359E+0
-1.914E-1	4.152E+0	9.369E+0
-1.897E-1	4.169E+0	9.388E+0
-1.849E-1	4.214E+0	9.453E+0
-1.881E-1	4.143E+0	9.385E+0
-1.881E-1	4.136E+0	9.294E+0
-1.865E-1	4.159E+0	9.404E+0
-1.897E-1	4.149E+0	9.268E+0
-1.914E-1	4.182E+0	9.401E+0
-1.914E-1	4.156E+0	9.359E+0
-1.865E-1	4.100E+0	9.320E+0
-1.881E-1	4.100E+0	9.281E+0
-1.897E-1	4.013E+0	9.300E+0
-1.914E-1	4.094E+0	9.398E+0
-1.849E-1	4.227E+0	9.320E+0
-1.881E-1	4.146E+0	9.398E+0
-1.897E-1	4.182E+0	9.372E+0
-1.914E-1	4.156E+0	9.395E+0
-1.849E-1	4.113E+0	9.271E+0
-1.897E-1	4.172E+0	9.401E+0
-1.914E-1	4.172E+0	9.307E+0
-1.897E-1	4.094E+0	9.395E+0
-1.897E-1	4.081E+0	9.352E+0
-1.865E-1	4.159E+0	9.375E+0
-1.881E-1	4.162E+0	9.304E+0
-1.897E-1	4.107E+0	9.323E+0
-1.881E-1	4.169E+0	9.411E+0
-1.865E-1	4.175E+0	9.359E+0
-1.930E-1	4.198E+0	9.482E+0
-1.897E-1	4.117E+0	9.365E+0
-1.865E-1	4.139E+0	9.372E+0
-1.865E-1	4.110E+0	9.307E+0
-1.897E-1	4.224E+0	9.255E+0
-1.897E-1	4.149E+0	9.424E+0
-1.865E-1	4.198E+0	9.433E+0
-1.881E-1	4.068E+0	9.433E+0
-1.930E-1	4.172E+0	9.258E+0
-1.897E-1	4.136E+0	9.456E+0
-1.865E-1	4.097E+0	9.304E+0
-1.914E-1	4.224E+0	9.420E+0
-1.897E-1	4.143E+0	9.343E+0
-1.881E-1	4.211E+0	9.391E+0
-1.865E-1	4.211E+0	9.307E+0
-1.881E-1	4.198E+0	9.326E+0
-1.897E-1	4.130E+0	9.414E+0
-1.881E-1	4.074E+0	9.492E+0
-1.897E-1	4.156E+0	9.278E+0
-1.849E-1	4.178E+0	9.388E+0
-1.930E-1	4.139E+0	9.414E+0
-1.897E-1	4.068E+0	9.414E+0
-1.849E-1	4.087E+0	9.388E+0
-1.849E-1	4.149E+0	9.310E+0
-1.897E-1	4.130E+0	9.417E+0
-1.881E-1	4.117E+0	9.365E+0
-1.865E-1	4.149E+0	9.278E+0
-1.865E-1	4.078E+0	9.336E+0
-1.897E-1	4.152E+0	9.433E+0
-1.897E-1	4.110E+0	9.307E+0
-1.881E-1	4.266E+0	9.343E+0
-1.881E-1	4.165E+0	9.310E+0
-1.930E-1	4.156E+0	9.375E+0
-1.914E-1	4.133E+0	9.372E+0
-1.865E-1	4.117E+0	9.271E+0
-1.849E-1	4.136E+0	9.359E+0
-1.914E-1	4.120E+0	9.242E+0
-1.897E-1	4.120E+0	9.411E+0
-1.865E-1	4.078E+0	9.378E+0
-1.881E-1	4.159E+0	9.411E+0
-1.897E-1	4.139E+0	9.489E+0
-1.914E-1	4.175E+0	9.485E+0
-1.865E-1	4.042E+0	9.408E+0
-1.849E-1	4.042E+0	9.287E+0
-1.897E-1	4.178E+0	9.372E+0
-1.914E-1	4.156E+0	9.333E+0
-1.914E-1	4.139E+0	9.424E+0
-1.865E-1	4.204E+0	9.378E+0
-1.897E-1	4.194E+0	9.281E+0
-1.897E-1	4.143E+0	9.333E+0
-1.849E-1	4.133E+0	9.378E+0
-1.897E-1	4.126E+0	9.378E+0
-1.914E-1	4.091E+0	9.245E+0
-1.865E-1	4.113E+0	9.359E+0
-1.832E-1	4.113E+0	9.430E+0
-1.897E-1	4.175E+0	9.268E+0
-1.930E-1	4.123E+0	9.317E+0
-1.865E-1	4.191E+0	9.472E+0
-1.865E-1	4.094E+0	9.398E+0
-1.897E-1	4.214E+0	9.313E+0
-1.881E-1	4.100E+0	9.430E+0
-1.865E-1	4.123E+0	9.424E+0
-1.849E-1	4.169E+0	9.443E+0
-1.865E-1	4.198E+0	9.252E+0
-1.881E-1	4.220E+0	9.395E+0
-1.865E-1	4.110E+0	9.343E+0
-1.865E-1	4.071E+0	9.287E+0
-1.865E-1	4.087E+0	9.401E+0
-1.897E-1	4.120E+0	9.375E+0
-1.881E-1	4.159E+0	9.352E+0
-1.849E-1	4.165E+0	9.278E+0
-1.849E-1	4.136E+0	9.265E+0
-1.897E-1	4.175E+0	9.330E+0
-1.897E-1	4.149E+0	9.346E+0
-1.881E-1	4.191E+0	9.265E+0
-1.832E-1	4.146E+0	9.362E+0
-1.881E-1	4.178E+0	9.317E+0
-1.897E-1	4.211E+0	9.372E+0
-1.849E-1	4.097E+0	9.323E+0
-1.832E-1	4.107E+0	9.216E+0
-1.865E-1	4.188E+0	9.339E+0
-1.914E-1	4.097E+0	9.265E+0
-1.881E-1	4.259E+0	9.382E+0
-1.849E-1	4.156E+0	9.362E+0
-1.897E-1	4.123E+0	9.388E+0
-1.865E-1	4.091E+0	9.528E+0
-1.849E-1	4.113E+0	9.317E+0
-1.881E-1	4.207E+0	9.346E+0
-1.881E-1	4.146E+0	9.427E+0
-1.914E-1	4.162E+0	9.459E+0
-1.897E-1	4.110E+0	9.482E+0
-1.849E-1	4.104E+0	9.362E+0
-1.881E-1	4.065E+0	9.398E+0
-1.881E-1	4.156E+0	9.466E+0
-1.849E-1	4.211E+0	9.378E+0
-1.832E-1	4.191E+0	9.336E+0
-1.897E-1	4.049E+0	9.268E+0
-1.865E-1	4.149E+0	9.297E+0
-1.849E-1	4.152E+0	9.391E+0
-1.865E-1	4.110E+0	9.317E+0
-1.897E-1	4.071E+0	9.333E+0
-1.881E-1	4.185E+0	9.317E+0
-1.849E-1	4.152E+0	9.265E+0
-1.865E-1	4.169E+0	9.336E+0
-1.897E-1	4.074E+0	9.356E+0
-1.881E-1	4.052E+0	9.391E+0
-1.865E-1	4.259E+0	9.275E+0
-1.865E-1	4.133E+0	9.388E+0
-1.914E-1	4.120E+0	9.401E+0
-1.865E-1	4.165E+0	9.424E+0
-1.865E-1	4.143E+0	9.229E+0
-1.865E-1	4.156E+0	9.456E+0
-1.881E-1	4.126E+0	9.236E+0
-1.865E-1	4.156E+0	9.401E+0
-1.849E-1	4.172E+0	9.343E+0
-1.881E-1	4.081E+0	9.408E+0
-1.897E-1	4.188E+0	9.291E+0
-1.914E-1	4.178E+0	9.430E+0
-1.865E-1	4.094E+0	9.382E+0
-1.865E-1	4.224E+0	9.372E+0
-1.881E-1	4.146E+0	9.323E+0
-1.865E-1	4.120E+0	9.271E+0
-1.865E-1	4.204E+0	9.317E+0
-1.865E-1	4.143E+0	9.317E+0
-1.881E-1	4.123E+0	9.375E+0
-1.881E-1	4.097E+0	9.463E+0
-1.881E-1	4.201E+0	9.317E+0
-1.832E-1	4.178E+0	9.375E+0
-1.881E-1	4.185E+0	9.320E+0
-1.897E-1	4.139E+0	9.313E+0
-1.832E-1	4.117E+0	9.476E+0
-1.865E-1	4.172E+0	9.333E+0
-1.914E-1	4.094E+0	9.320E+0
-1.897E-1	4.143E+0	9.349E+0
-1.849E-1	4.100E+0	9.356E+0
-1.865E-1	4.233E+0	9.362E+0
-1.865E-1	4.152E+0	9.291E+0
-1.881E-1	4.146E+0	9.346E+0
-1.849E-1	4.100E+0	9.284E+0
-1.881E-1	4.110E+0	9.219E+0
-1.897E-1	4.217E+0	9.320E+0
-1.881E-1	4.162E+0	9.401E+0
-1.865E-1	4.152E+0	9.236E+0
-1.865E-1	4.136E+0	9.320E+0
-1.881E-1	4.100E+0	9.352E+0
-1.881E-1	4.139E+0	9.414E+0
-1.849E-1	4.152E+0	9.252E+0
-1.881E-1	4.188E+0	9.333E+0
-1.897E-1	4.194E+0	9.333E+0
-1.881E-1	4.149E+0	9.382E+0
-1.849E-1	4.152E+0	9.362E+0
-1.865E-1	4.185E+0	9.398E+0
-1.897E-1	4.165E+0	9.404E+0
-1.865E-1	4.130E+0	9.326E+0
-1.865E-1	4.130E+0	9.508E+0
-1.865E-1	4.117E+0	9.307E+0
-1.881E-1	4.123E+0	9.245E+0
-1.881E-1	4.065E+0	9.378E+0
-1.865E-1	4.162E+0	9.388E+0
-1.865E-1	4.126E+0	9.330E+0
-1.897E-1	4.198E+0	9.265E+0
-1.881E-1	4.172E+0	9.330E+0
-1.865E-1	4.087E+0	9.398E+0
-1.881E-1	4.120E+0	9.343E+0
-1.865E-1	4.159E+0	9.304E+0
-1.881E-1	4.162E+0	9.300E+0
-1.865E-1	4.139E+0	9.372E+0
-1.865E-1	4.156E+0	9.369E+0
-1.897E-1	4.162E+0	9.317E+0
-1.881E-1	4.198E+0	9.408E+0
-1.865E-1	4.143E+0	9.420E+0
-1.849E-1	4.113E+0	9.346E+0
-1.832E-1	4.182E+0	9.294E+0
-1.897E-1	4.175E+0	9.294E+0
-1.849E-1	4.130E+0	9.313E+0
-1.849E-1	4.091E+0	9.343E+0
-1.881E-1	4.207E+0	9.417E+0
-1.881E-1	4.146E+0	9.398E+0
-1.865E-1	4.091E+0	9.401E+0
-1.849E-1	4.198E+0	9.362E+0
-1.914E-1	4.136E+0	9.310E+0
-1.865E-1	4.049E+0	9.284E+0
-1.849E-1	4.139E+0	9.310E+0
-1.865E-1	4.081E+0	9.339E+0
-1.881E-1	4.113E+0	9.307E+0
-1.881E-1	4.068E+0	9.245E+0
-1.881E-1	4.097E+0	9.391E+0
-1.849E-1	4.123E+0	9.404E+0
-1.914E-1	4.094E+0	9.382E+0
-1.881E-1	4.162E+0	9.502E+0
-1.849E-1	4.123E+0	9.398E+0
-1.832E-1	4.117E+0	9.313E+0
-1.849E-1	4.120E+0	9.281E+0
-1.865E-1	4.130E+0	9.317E+0
-1.832E-1	4.136E+0	9.278E+0
-1.881E-1	4.188E+0	9.313E+0
-1.881E-1	4.123E+0	9.378E+0
-1.865E-1	4.156E+0	9.336E+0
-1.865E-1	4.162E+0	9.284E+0
-1.832E-1	4.110E+0	9.313E+0
-1.897E-1	4.104E+0	9.372E+0
-1.881E-1	4.214E+0	9.310E+0
-1.849E-1	4.237E+0	9.369E+0
-1.881E-1	4.084E+0	9.330E+0
-1.849E-1	4.136E+0	9.213E+0
-1.897E-1	4.104E+0	9.427E+0
-1.865E-1	4.136E+0	9.372E+0
-1.849E-1	4.113E+0	9.346E+0
-1.881E-1	4.149E+0	9.310E+0
-1.865E-1	4.172E+0	9.326E+0
-1.832E-1	4.091E+0	9.391E+0
-1.865E-1	4.123E+0	9.362E+0
-1.881E-1	4.133E+0	9.375E+0
-1.881E-1	4.130E+0	9.304E+0
-1.849E-1	4.204E+0	9.398E+0
-1.849E-1	4.172E+0	9.424E+0
-1.897E-1	4.110E+0	9.433E+0
-1.897E-1	4.217E+0	9.210E+0
-1.832E-1	4.136E+0	9.401E+0
-1.849E-1	4.220E+0	9.349E+0
-1.865E-1	4.178E+0	9.385E+0
-1.897E-1	4.087E+0	9.343E+0
-1.849E-1	4.107E+0	9.420E+0
-1.849E-1	4.162E+0	9.275E+0
-1.897E-1	4.146E+0	9.349E+0
-1.849E-1	4.146E+0	9.576E+0
-1.849E-1	4.156E+0	9.304E+0
-1.881E-1	4.159E+0	9.346E+0
-1.865E-1	4.256E+0	9.375E+0
-1.881E-1	4.217E+0	9.245E+0
-1.816E-1	4.113E+0	9.310E+0
-1.865E-1	4.256E+0	9.320E+0
-1.881E-1	4.143E+0	9.401E+0
-1.881E-1	4.074E+0	9.258E+0
-1.849E-1	4.217E+0	9.476E+0
-1.849E-1	4.120E+0	9.408E+0
-1.865E-1	4.130E+0	9.375E+0
-1.865E-1	4.178E+0	9.369E+0
-1.832E-1	4.191E+0	9.485E+0
-1.865E-1	4.107E+0	9.343E+0
-1.849E-1	4.143E+0	9.398E+0
-1.881E-1	4.152E+0	9.375E+0
-1.849E-1	4.152E+0	9.378E+0
-1.849E-1	4.058E+0	9.330E+0
-1.881E-1	4.204E+0	9.359E+0
-1.865E-1	4.146E+0	9.300E+0
-1.832E-1	4.233E+0	9.313E+0
-1.849E-1	4.100E+0	9.278E+0
-1.897E-1	4.152E+0	9.492E+0
-1.881E-1	4.194E+0	9.446E+0
-1.849E-1	4.156E+0	9.275E+0
-1.881E-1	4.159E+0	9.395E+0
-1.849E-1	4.097E+0	9.291E+0
-1.897E-1	4.139E+0	9.482E+0
-1.832E-1	4.178E+0	9.304E+0
-1.865E-1	4.152E+0	9.453E+0
-1.865E-1	4.188E+0	9.304E+0
-1.865E-1	4.143E+0	9.252E+0
-1.849E-1	4.113E+0	9.420E+0
-1.849E-1	4.162E+0	9.362E+0
-1.897E-1	4.159E+0	9.307E+0
-1.865E-1	4.113E+0	9.375E+0
-1.849E-1	4.182E+0	9.430E+0
-1.849E-1	4.159E+0	9.427E+0
-1.865E-1	4.188E+0	9.492E+0
-1.881E-1	4.149E+0	9.304E+0
-1.832E-1	4.123E+0	9.320E+0
-1.832E-1	4.165E+0	9.265E+0
-1.897E-1	4.071E+0	9.424E+0
-1.865E-1	4.143E+0	9.297E+0
-1.832E-1	4.110E+0	9.300E+0
-1.849E-1	4.182E+0	9.320E+0
-1.865E-1	4.120E+0	9.339E+0
-1.849E-1	4.156E+0	9.297E+0
-1.816E-1	4.087E+0	9.391E+0
-1.816E-1	4.071E+0	9.417E+0
-1.881E-1	4.113E+0	9.398E+0
-1.865E-1	4.178E+0	9.356E+0
-1.832E-1	4.201E+0	9.378E+0
-1.849E-1	4.120E+0	9.284E+0
-1.865E-1	4.100E+0	9.313E+0
-1.865E-1	4.120E+0	9.424E+0
-1.849E-1	4.139E+0	9.362E+0
-1.865E-1	4.123E+0	9.313E+0
-1.865E-1	4.094E+0	9.320E+0
-1.881E-1	4.126E+0	9.313E+0
-1.865E-1	4.143E+0	9.479E+0
-1.832E-1	4.143E+0	9.320E+0
-1.865E-1	4.182E+0	9.313E+0
-1.849E-1	4.182E+0	9.518E+0
-1.816E-1	4.152E+0	9.310E+0
-1.849E-1	4.156E+0	9.336E+0
-1.881E-1	4.201E+0	9.326E+0
-1.881E-1	4.175E+0	9.343E+0
-1.832E-1	4.207E+0	9.346E+0
-1.865E-1	4.113E+0	9.310E+0
-1.881E-1	4.136E+0	9.294E+0
-1.849E-1	4.146E+0	9.330E+0
-1.849E-1	4.107E+0	9.297E+0
-1.849E-1	4.162E+0	9.395E+0
-1.897E-1	4.198E+0	9.534E+0
-1.832E-1	4.136E+0	9.210E+0
-1.816E-1	4.198E+0	9.346E+0
-1.832E-1	4.159E+0	9.472E+0
-1.865E-1	4.191E+0	9.492E+0
-1.865E-1	4.156E+0	9.317E+0
-1.832E-1	4.159E+0	9.223E+0
-1.832E-1	4.146E+0	9.333E+0
-1.849E-1	4.104E+0	9.291E+0
-1.832E-1	4.204E+0	9.291E+0
-1.816E-1	4.136E+0	9.375E+0
-1.816E-1	4.175E+0	9.252E+0
-1.849E-1	4.143E+0	9.398E+0
-1.832E-1	4.071E+0	9.323E+0
-1.816E-1	4.139E+0	9.391E+0
-1.865E-1	4.194E+0	9.343E+0
-1.881E-1	4.152E+0	9.206E+0
-1.865E-1	4.194E+0	9.369E+0
-1.832E-1	4.149E+0	9.333E+0
-1.816E-1	4.061E+0	9.398E+0
-1.865E-1	4.188E+0	9.271E+0
-1.865E-1	4.172E+0	9.343E+0
-1.849E-1	4.146E+0	9.518E+0
-1.832E-1	4.097E+0	9.313E+0
-1.865E-1	4.084E+0	9.262E+0
-1.832E-1	4.230E+0	9.424E+0
-1.849E-1	4.107E+0	9.437E+0
-1.849E-1	4.113E+0	9.378E+0
-1.897E-1	4.104E+0	9.333E+0
-1.849E-1	4.178E+0	9.385E+0
-1.849E-1	4.194E+0	9.391E+0
-1.832E-1	4.207E+0	9.229E+0
-1.849E-1	4.087E+0	9.219E+0
-1.849E-1	4.217E+0	9.323E+0
-1.816E-1	4.143E+0	9.456E+0
-1.849E-1	4.178E+0	9.369E+0
-1.849E-1	4.169E+0	9.375E+0
-1.849E-1	4.097E+0	9.463E+0
-1.849E-1	4.084E+0	9.284E+0
-1.865E-1	4.169E+0	9.343E+0
-1.832E-1	4.185E+0	9.229E+0
-1.832E-1	4.136E+0	9.167E+0
-1.816E-1	4.117E+0	9.388E+0
-1.849E-1	4.110E+0	9.239E+0
-1.865E-1	4.065E+0	9.268E+0
-1.865E-1	4.065E+0	9.265E+0
-1.849E-1	4.087E+0	9.320E+0
-1.849E-1	4.175E+0	9.566E+0
-1.865E-1	4.169E+0	9.346E+0
-1.865E-1	4.149E+0	9.385E+0
-1.849E-1	4.178E+0	9.375E+0
-1.849E-1	4.117E+0	9.317E+0
-1.849E-1	4.165E+0	9.375E+0
-1.832E-1	4.162E+0	9.417E+0
-1.865E-1	4.162E+0	9.291E+0
-1.816E-1	4.068E+0	9.408E+0
-1.865E-1	4.149E+0	9.336E+0
-1.865E-1	4.139E+0	9.236E+0
-1.832E-1	4.159E+0	9.482E+0
-1.865E-1	4.113E+0	9.158E+0
-1.865E-1	4.253E+0	9.401E+0
-1.865E-1	4.269E+0	9.420E+0
-1.849E-1	4.123E+0	9.271E+0
-1.816E-1	4.126E+0	9.297E+0
-1.849E-1	4.152E+0	9.281E+0
-1.865E-1	4.130E+0	9.469E+0
-1.832E-1	4.110E+0	9.346E+0
-1.832E-1	4.061E+0	9.356E+0
-1.832E-1	4.143E+0	9.476E+0
-1.849E-1	4.165E+0	9.287E+0
-1.832E-1	4.214E+0	9.265E+0
-1.849E-1	4.198E+0	9.424E+0
-1.865E-1	4.117E+0	9.278E+0
-1.865E-1	4.084E+0	9.401E+0
-1.816E-1	4.120E+0	9.268E+0
-1.849E-1	4.188E+0	9.346E+0
-1.865E-1	4.201E+0	9.330E+0
-1.849E-1	4.126E+0	9.446E+0
-1.832E-1	4.172E+0	9.268E+0
-1.816E-1	4.172E+0	9.213E+0
-1.849E-1	4.152E+0	9.252E+0
-1.849E-1	4.120E+0	9.417E+0
-1.832E-1	4.100E+0	9.401E+0
-1.832E-1	4.165E+0	9.297E+0
-1.865E-1	4.100E+0	9.232E+0
-1.865E-1	4.237E+0	9.307E+0
-1.832E-1	4.136E+0	9.453E+0
-1.832E-1	4.126E+0	9.343E+0
-1.865E-1	4.094E+0	9.498E+0
-1.865E-1	4.178E+0	9.268E+0
-1.816E-1	4.169E+0	9.375E+0
-1.816E-1	4.253E+0	9.310E+0
-1.865E-1	4.136E+0	9.339E+0
-1.865E-1	4.185E+0	9.375E+0
-1.849E-1	4.126E+0	9.359E+0
-1.832E-1	4.159E+0	9.304E+0
-1.832E-1	4.185E+0	9.414E+0
-1.865E-1	4.178E+0	9.459E+0
-1.816E-1	4.159E+0	9.294E+0
-1.832E-1	4.084E+0	9.362E+0
-1.849E-1	4.113E+0	9.210E+0
-1.816E-1	4.081E+0	9.408E+0
-1.832E-1	4.214E+0	9.382E+0
-1.832E-1	4.220E+0	9.430E+0
-1.881E-1	4.133E+0	9.213E+0
-1.816E-1	4.165E+0	9.304E+0
-1.816E-1	4.058E+0	9.391E+0
-1.832E-1	4.169E+0	9.385E+0
-1.832E-1	4.133E+0	9.372E+0
-1.865E-1	4.143E+0	9.365E+0
-1.816E-1	4.143E+0	9.408E+0
-1.832E-1	4.152E+0	9.262E+0
-1.865E-1	4.087E+0	9.446E+0
-1.865E-1	4.162E+0	9.352E+0
-1.849E-1	4.156E+0	9.365E+0
-1.849E-1	4.159E+0	9.281E+0
-1.865E-1	4.165E+0	9.401E+0
-1.800E-1	4.094E+0	9.275E+0
-1.816E-1	4.139E+0	9.450E+0
-1.816E-1	4.136E+0	9.401E+0
-1.816E-1	4.156E+0	9.385E+0
-1.849E-1	4.178E+0	9.330E+0
-1.816E-1	4.113E+0	9.326E+0
-1.832E-1	4.049E+0	9.213E+0
-1.849E-1	4.146E+0	9.356E+0
-1.849E-1	4.104E+0	9.414E+0
-1.849E-1	4.201E+0	9.323E+0
-1.832E-1	4.071E+0	9.281E+0
-1.865E-1	4.120E+0	9.236E+0
-1.849E-1	4.182E+0	9.171E+0
-1.816E-1	4.198E+0	9.333E+0
-1.849E-1	4.162E+0	9.463E+0
-1.865E-1	4.133E+0	9.408E+0
-1.849E-1	4.165E+0	9.284E+0
-1.832E-1	4.175E+0	9.265E+0
-1.849E-1	4.104E+0	9.291E+0
-1.849E-1	4.039E+0	9.388E+0
-1.865E-1	4.198E+0	9.320E+0
-1.800E-1	4.091E+0	9.453E+0
-1.832E-1	4.156E+0	9.398E+0
-1.865E-1	4.078E+0	9.437E+0
-1.816E-1	4.139E+0	9.310E+0
-1.816E-1	4.243E+0	9.349E+0
-1.832E-1	4.139E+0	9.294E+0
-1.881E-1	4.146E+0	9.242E+0
-1.865E-1	4.162E+0	9.300E+0
-1.849E-1	4.146E+0	9.213E+0
-1.849E-1	4.243E+0	9.323E+0
-1.897E-1	4.071E+0	9.333E+0
-1.849E-1	4.110E+0	9.258E+0
-1.816E-1	4.169E+0	9.317E+0
-1.832E-1	4.123E+0	9.391E+0
-1.849E-1	4.087E+0	9.336E+0
-1.865E-1	4.156E+0	9.294E+0
-1.832E-1	4.233E+0	9.336E+0
-1.816E-1	4.139E+0	9.291E+0
-1.849E-1	4.149E+0	9.330E+0
-1.832E-1	4.175E+0	9.252E+0
-1.832E-1	4.178E+0	9.382E+0
-1.816E-1	4.123E+0	9.326E+0
-1.832E-1	4.113E+0	9.203E+0
-1.849E-1	4.113E+0	9.378E+0
-1.832E-1	4.204E+0	9.252E+0
-1.832E-1	4.139E+0	9.330E+0
-1.849E-1	4.214E+0	9.291E+0
-1.832E-1	4.175E+0	9.356E+0
-1.849E-1	4.149E+0	9.294E+0
-1.816E-1	4.107E+0	9.391E+0
-1.832E-1	4.182E+0	9.294E+0
-1.849E-1	4.146E+0	9.401E+0
-1.832E-1	4.220E+0	9.369E+0
-1.832E-1	4.065E+0	9.245E+0
-1.865E-1	4.120E+0	9.352E+0
-1.849E-1	4.237E+0	9.395E+0
-1.865E-1	4.165E+0	9.300E+0
-1.816E-1	4.185E+0	9.187E+0
-1.849E-1	4.133E+0	9.346E+0
-1.849E-1	4.010E+0	9.515E+0
-1.816E-1	4.049E+0	9.294E+0
-1.832E-1	4.237E+0	9.365E+0
-1.849E-1	4.143E+0	9.359E+0
-1.832E-1	4.107E+0	9.479E+0
-1.832E-1	4.156E+0	9.249E+0
-1.832E-1	4.117E+0	9.391E+0
-1.832E-1	4.120E+0	9.245E+0
-1.865E-1	4.172E+0	9.284E+0
-1.832E-1	4.104E+0	9.362E+0
-1.800E-1	4.146E+0	9.378E+0
-1.832E-1	4.165E+0	9.223E+0
-1.849E-1	4.224E+0	9.330E+0
-1.784E-1	4.117E+0	9.310E+0
-1.816E-1	4.172E+0	9.313E+0
-1.849E-1	4.133E+0	9.349E+0
-1.832E-1	4.149E+0	9.395E+0
-1.816E-1	4.084E+0	9.336E+0
-1.832E-1	4.068E+0	9.262E+0
-1.800E-1	4.120E+0	9.294E+0
-1.849E-1	4.126E+0	9.297E+0
-1.816E-1	4.045E+0	9.385E+0
-1.816E-1	4.191E+0	9.291E+0
-1.865E-1	4.204E+0	9.287E+0
-1.849E-1	4.081E+0	9.326E+0
-1.816E-1	4.123E+0	9.424E+0
-1.816E-1	4.078E+0	9.236E+0
-1.865E-1	4.123E+0	9.252E+0
-1.849E-1	4.123E+0	9.333E+0
-1.832E-1	4.113E+0	9.278E+0
-1.800E-1	4.198E+0	9.401E+0
-1.849E-1	4.217E+0	9.200E+0
-1.832E-1	4.087E+0	9.453E+0
-1.800E-1	4.178E+0	9.258E+0
-1.849E-1	4.233E+0	9.242E+0
-1.849E-1	4.178E+0	9.391E+0
-1.849E-1	4.220E+0	9.411E+0
-1.800E-1	4.139E+0	9.278E+0
-1.800E-1	4.175E+0	9.171E+0
-1.832E-1	4.136E+0	9.275E+0
-1.832E-1	4.143E+0	9.369E+0
-1.816E-1	4.133E+0	9.391E+0
-1.832E-1	4.113E+0	9.300E+0
-1.849E-1	4.058E+0	9.333E+0
-1.832E-1	4.130E+0	9.414E+0
-1.800E-1	4.149E+0	9.369E+0
-1.832E-1	4.130E+0	9.278E+0
-1.865E-1	4.198E+0	9.349E+0
-1.849E-1	4.071E+0	9.433E+0
-1.800E-1	4.185E+0	9.281E+0
-1.816E-1	4.204E+0	9.382E+0
-1.849E-1	4.178E+0	9.459E+0
-1.832E-1	4.143E+0	9.398E+0
-1.800E-1	4.052E+0	9.369E+0
-1.849E-1	4.081E+0	9.326E+0
-1.849E-1	4.039E+0	9.278E+0
-1.865E-1	4.198E+0	9.398E+0
-1.832E-1	4.156E+0	9.369E+0
-1.800E-1	4.130E+0	9.281E+0
-1.832E-1	4.126E+0	9.323E+0
-1.832E-1	4.126E+0	9.372E+0
-1.832E-1	4.146E+0	9.352E+0
-1.800E-1	4.175E+0	9.300E+0
-1.865E-1	4.162E+0	9.268E+0
-1.832E-1	4.123E+0	9.378E+0
-1.816E-1	4.110E+0	9.459E+0
-1.800E-1	4.175E+0	9.395E+0
-1.849E-1	4.272E+0	9.291E+0
-1.816E-1	4.133E+0	9.391E+0
-1.832E-1	4.152E+0	9.310E+0
-1.816E-1	4.045E+0	9.424E+0
-1.832E-1	4.123E+0	9.297E+0
-1.849E-1	4.162E+0	9.391E+0
-1.784E-1	4.107E+0	9.391E+0
-1.832E-1	4.074E+0	9.433E+0
-1.865E-1	4.156E+0	9.433E+0
-1.849E-1	4.113E+0	9.287E+0
-1.832E-1	4.136E+0	9.385E+0
-1.832E-1	4.133E+0	9.291E+0
-1.849E-1	4.091E+0	9.300E+0
-1.849E-1	4.165E+0	9.320E+0
-1.800E-1	4.172E+0	9.395E+0
-1.800E-1	4.149E+0	9.333E+0
-1.865E-1	4.084E+0	9.242E+0
-1.816E-1	4.136E+0	9.278E+0
-1.800E-1	4.178E+0	9.362E+0
-1.816E-1	4.136E+0	9.304E+0
-1.865E-1	4.175E+0	9.287E+0
-1.816E-1	4.143E+0	9.310E+0
-1.832E-1	4.146E+0	9.317E+0
-1.800E-1	4.182E+0	9.346E+0
-1.832E-1	4.130E+0	9.291E+0
-1.832E-1	4.100E+0	9.372E+0
-1.784E-1	4.152E+0	9.433E+0
-1.816E-1	4.143E+0	9.346E+0
-1.832E-1	4.120E+0	9.408E+0
-1.832E-1	4.113E+0	9.300E+0
-1.816E-1	4.139E+0	9.219E+0
-1.800E-1	4.143E+0	9.385E+0
-1.832E-1	4.162E+0	9.287E+0
-1.849E-1	4.172E+0	9.255E+0
-1.816E-1	4.165E+0	9.326E+0
-1.816E-1	4.139E+0	9.330E+0
-1.832E-1	4.074E+0	9.440E+0
-1.849E-1	4.084E+0	9.307E+0
-1.816E-1	4.149E+0	9.411E+0
-1.849E-1	4.159E+0	9.294E+0
-1.800E-1	4.120E+0	9.372E+0
-1.832E-1	4.149E+0	9.369E+0
-1.816E-1	4.185E+0	9.437E+0
-1.784E-1	4.146E+0	9.417E+0
-1.832E-1	4.185E+0	9.356E+0
-1.832E-1	4.113E+0	9.278E+0
-1.816E-1	4.165E+0	9.440E+0
-1.800E-1	4.130E+0	9.300E+0
-1.816E-1	4.113E+0	9.275E+0
-1.832E-1	4.126E+0	9.323E+0
-1.832E-1	4.169E+0	9.317E+0
-1.816E-1	4.094E+0	9.385E+0
-1.816E-1	4.207E+0	9.252E+0
-1.800E-1	4.139E+0	9.369E+0
-1.784E-1	4.149E+0	9.313E+0
-1.832E-1	4.136E+0	9.398E+0
-1.849E-1	4.172E+0	9.317E+0
-1.832E-1	4.094E+0	9.336E+0
-1.816E-1	4.175E+0	9.404E+0
-1.800E-1	4.204E+0	9.352E+0
-1.816E-1	4.217E+0	9.317E+0
-1.849E-1	4.130E+0	9.336E+0
-1.816E-1	4.172E+0	9.411E+0
-1.816E-1	4.146E+0	9.408E+0
-1.832E-1	4.188E+0	9.268E+0
-1.832E-1	4.065E+0	9.307E+0
-1.832E-1	4.065E+0	9.472E+0
-1.784E-1	4.123E+0	9.518E+0
-1.832E-1	4.071E+0	9.382E+0
-1.849E-1	4.207E+0	9.343E+0
-1.800E-1	4.107E+0	9.330E+0
-1.816E-1	4.042E+0	9.398E+0
-1.849E-1	4.185E+0	9.349E+0
-1.816E-1	4.097E+0	9.281E+0
-1.816E-1	4.169E+0	9.258E+0
-1.816E-1	4.169E+0	9.278E+0
-1.832E-1	4.097E+0	9.239E+0
-1.816E-1	4.117E+0	9.310E+0
-1.784E-1	4.120E+0	9.375E+0
-1.800E-1	4.182E+0	9.317E+0
-1.849E-1	4.188E+0	9.339E+0
-1.865E-1	4.143E+0	9.398E+0
-1.816E-1	4.207E+0	9.433E+0
-1.800E-1	4.172E+0	9.239E+0
-1.849E-1	4.169E+0	9.323E+0
-1.832E-1	4.087E+0	9.339E+0
-1.800E-1	4.126E+0	9.414E+0
-1.800E-1	4.214E+0	9.252E+0
-1.816E-1	4.240E+0	9.356E+0
-1.832E-1	4.104E+0	9.268E+0
-1.784E-1	4.136E+0	9.495E+0
-1.832E-1	4.123E+0	9.320E+0
-1.832E-1	4.126E+0	9.365E+0
-1.832E-1	4.165E+0	9.411E+0
-1.784E-1	4.136E+0	9.336E+0
-1.800E-1	4.136E+0	9.236E+0
-1.832E-1	4.110E+0	9.336E+0
-1.832E-1	4.185E+0	9.313E+0
-1.816E-1	4.097E+0	9.336E+0
-1.800E-1	4.100E+0	9.320E+0
-1.849E-1	4.100E+0	9.252E+0
-1.816E-1	4.084E+0	9.417E+0
-1.800E-1	4.107E+0	9.356E+0
-1.816E-1	4.081E+0	9.333E+0
-1.816E-1	4.081E+0	9.365E+0
-1.832E-1	4.165E+0	9.375E+0
-1.768E-1	4.149E+0	9.320E+0
-1.800E-1	4.169E+0	9.320E+0
-1.816E-1	4.204E+0	9.304E+0
-1.816E-1	4.139E+0	9.317E+0
-1.800E-1	4.110E+0	9.459E+0
-1.800E-1	4.110E+0	9.297E+0
-1.832E-1	4.191E+0	9.365E+0
-1.816E-1	4.172E+0	9.291E+0
-1.800E-1	4.029E+0	9.450E+0
-1.816E-1	4.104E+0	9.352E+0
-1.832E-1	4.178E+0	9.330E+0
-1.832E-1	4.104E+0	9.346E+0
-1.784E-1	4.169E+0	9.414E+0
-1.832E-1	4.159E+0	9.485E+0
-1.849E-1	4.039E+0	9.300E+0
-1.816E-1	4.188E+0	9.284E+0
-1.816E-1	4.136E+0	9.326E+0
-1.800E-1	4.162E+0	9.369E+0
-1.849E-1	4.113E+0	9.378E+0
-1.849E-1	4.081E+0	9.310E+0
-1.816E-1	4.146E+0	9.275E+0
-1.816E-1	4.185E+0	9.284E+0
-1.816E-1	4.146E+0	9.427E+0
-1.849E-1	4.065E+0	9.190E+0
-1.784E-1	4.149E+0	9.206E+0
-1.816E-1	4.126E+0	9.271E+0
-1.816E-1	4.084E+0	9.313E+0
-1.816E-1	4.182E+0	9.275E+0
-1.800E-1	4.097E+0	9.336E+0
-1.816E-1	4.087E+0	9.323E+0
-1.849E-1	4.169E+0	9.317E+0
-1.832E-1	4.156E+0	9.310E+0
-1.800E-1	4.165E+0	9.375E+0
-1.784E-1	4.152E+0	9.313E+0
-1.816E-1	4.113E+0	9.498E+0
-1.832E-1	4.117E+0	9.193E+0
-1.784E-1	4.182E+0	9.417E+0
-1.784E-1	4.123E+0	9.404E+0
-1.849E-1	4.087E+0	9.223E+0
-1.816E-1	4.120E+0	9.258E+0
-1.800E-1	4.123E+0	9.349E+0
-1.800E-1	4.152E+0	9.216E+0
-1.832E-1	4.159E+0	9.232E+0
-1.832E-1	4.107E+0	9.174E+0
-1.816E-1	4.146E+0	9.365E+0
-1.816E-1	4.169E+0	9.352E+0
-1.816E-1	4.055E+0	9.463E+0
-1.849E-1	4.081E+0	9.206E+0
-1.800E-1	4.117E+0	9.252E+0
-1.816E-1	4.162E+0	9.339E+0
-1.800E-1	4.207E+0	9.414E+0
-1.816E-1	4.123E+0	9.346E+0
-1.768E-1	4.146E+0	9.375E+0
-1.800E-1	4.175E+0	9.417E+0
-1.816E-1	4.182E+0	9.297E+0
-1.832E-1	4.104E+0	9.320E+0
-1.768E-1	4.130E+0	9.294E+0
-1.800E-1	4.091E+0	9.323E+0
-1.800E-1	4.211E+0	9.365E+0
-1.816E-1	4.211E+0	9.294E+0
-1.800E-1	4.123E+0	9.307E+0
-1.800E-1	4.207E+0	9.271E+0
-1.849E-1	4.149E+0	9.336E+0
-1.832E-1	4.201E+0	9.420E+0
-1.800E-1	4.191E+0	9.356E+0
-1.816E-1	4.143E+0	9.307E+0
-1.832E-1	4.162E+0	9.343E+0
-1.800E-1	4.032E+0	9.411E+0
-1.784E-1	4.152E+0	9.382E+0
-1.816E-1	4.220E+0	9.333E+0
-1.816E-1	4.042E+0	9.443E+0
-1.832E-1	4.039E+0	9.265E+0
-1.816E-1	4.117E+0	9.310E+0
-1.784E-1	4.081E+0	9.320E+0
-1.832E-1	4.191E+0	9.326E+0
-1.784E-1	4.152E+0	9.242E+0
-1.800E-1	4.130E+0	9.255E+0
-1.832E-1	4.159E+0	9.307E+0
-1.849E-1	4.113E+0	9.219E+0
-1.816E-1	4.139E+0	9.349E+0
-1.800E-1	4.178E+0	9.365E+0
-1.784E-1	4.120E+0	9.330E+0
-1.832E-1	4.169E+0	9.197E+0
-1.832E-1	4.139E+0	9.326E+0
-1.800E-1	4.097E+0	9.385E+0
-1.784E-1	4.113E+0	9.232E+0
-1.832E-1	4.120E+0	9.339E+0
-1.832E-1	4.087E+0	9.476E+0
-1.784E-1	4.172E+0	9.284E+0
-1.816E-1	4.172E+0	9.268E+0
-1.832E-1	4.136E+0	9.317E+0
-1.816E-1	4.149E+0	9.275E+0
-1.816E-1	4.078E+0	9.287E+0
-1.800E-1	4.091E+0	9.395E+0
-1.816E-1	4.104E+0	9.287E+0
-1.816E-1	4.110E+0	9.472E+0
-1.816E-1	4.120E+0	9.226E+0
-1.816E-1	4.194E+0	9.232E+0
-1.832E-1	4.169E+0	9.219E+0
-1.849E-1	4.136E+0	9.440E+0
-1.784E-1	4.165E+0	9.330E+0
-1.784E-1	4.074E+0	9.317E+0
-1.849E-1	4.071E+0	9.287E+0
-1.832E-1	4.049E+0	9.408E+0
-1.800E-1	4.117E+0	9.278E+0
-1.800E-1	4.117E+0	9.378E+0
-1.816E-1	4.016E+0	9.271E+0
-1.816E-1	4.136E+0	9.300E+0
-1.800E-1	4.220E+0	9.304E+0
-1.784E-1	4.100E+0	9.453E+0
-1.816E-1	4.104E+0	9.226E+0
-1.784E-1	4.194E+0	9.317E+0
-1.800E-1	4.100E+0	9.313E+0
-1.800E-1	4.182E+0	9.382E+0
-1.832E-1	4.133E+0	9.249E+0
-1.800E-1	4.110E+0	9.359E+0
-1.784E-1	4.136E+0	9.313E+0
-1.768E-1	4.104E+0	9.385E+0
-1.816E-1	4.113E+0	9.226E+0
-1.816E-1	4.084E+0	9.343E+0
-1.800E-1	4.113E+0	9.317E+0
-1.800E-1	4.211E+0	9.278E+0
-1.800E-1	4.169E+0	9.352E+0
-1.816E-1	4.204E+0	9.294E+0
-1.800E-1	4.087E+0	9.275E+0
-1.784E-1	4.110E+0	9.369E+0
-1.816E-1	4.162E+0	9.420E+0
-1.800E-1	4.207E+0	9.352E+0
-1.784E-1	4.143E+0	9.313E+0
-1.800E-1	4.152E+0	9.300E+0
-1.816E-1	4.126E+0	9.356E+0
-1.832E-1	4.107E+0	9.262E+0
-1.784E-1	4.182E+0	9.252E+0
-1.768E-1	4.182E+0	9.304E+0
-1.816E-1	4.188E+0	9.365E+0
-1.800E-1	4.172E+0	9.284E+0
-1.768E-1	4.143E+0	9.378E+0
-1.784E-1	4.146E+0	9.242E+0
-1.800E-1	4.074E+0	9.378E+0
-1.832E-1	4.113E+0	9.372E+0
-1.800E-1	4.152E+0	9.265E+0
-1.816E-1	4.162E+0	9.323E+0
-1.816E-1	4.194E+0	9.284E+0
-1.832E-1	4.029E+0	9.346E+0
-1.800E-1	4.104E+0	9.313E+0
-1.768E-1	4.188E+0	9.216E+0
-1.800E-1	4.139E+0	9.190E+0
-1.832E-1	4.146E+0	9.271E+0
-1.800E-1	4.087E+0	9.323E+0
-1.784E-1	4.120E+0	9.388E+0
-1.800E-1	4.194E+0	9.307E+0
-1.849E-1	4.139E+0	9.330E+0
-1.768E-1	4.110E+0	9.404E+0
-1.784E-1	4.237E+0	9.213E+0
-1.816E-1	4.188E+0	9.343E+0
-1.800E-1	4.227E+0	9.372E+0
-1.768E-1	4.136E+0	9.398E+0
-1.800E-1	4.136E+0	9.300E+0
-1.816E-1	4.110E+0	9.294E+0
-1.816E-1	4.182E+0	9.317E+0
-1.816E-1	4.178E+0	9.304E+0
-1.768E-1	4.175E+0	9.320E+0
-1.784E-1	4.169E+0	9.356E+0
-1.800E-1	4.152E+0	9.255E+0
-1.800E-1	4.169E+0	9.375E+0
-1.784E-1	4.198E+0	9.304E+0
-1.816E-1	4.182E+0	9.336E+0
-1.816E-1	4.126E+0	9.339E+0
-1.800E-1	4.194E+0	9.336E+0
-1.768E-1	4.126E+0	9.391E+0
-1.816E-1	4.146E+0	9.362E+0
-1.832E-1	4.143E+0	9.313E+0
-1.768E-1	4.143E+0	9.330E+0
-1.784E-1	4.204E+0	9.180E+0
-1.800E-1	4.104E+0	9.359E+0
-1.800E-1	4.052E+0	9.313E+0
-1.784E-1	4.149E+0	9.365E+0
-1.816E-1	4.156E+0	9.268E+0
-1.816E-1	4.156E+0	9.339E+0
-1.816E-1	4.113E+0	9.365E+0
-1.800E-1	4.165E+0	9.365E+0
-1.816E-1	4.159E+0	9.304E+0
-1.816E-1	4.156E+0	9.258E+0
-1.800E-1	4.120E+0	9.187E+0
-1.800E-1	4.175E+0	9.414E+0
-1.768E-1	4.104E+0	9.401E+0
-1.800E-1	4.133E+0	9.281E+0
-1.800E-1	4.169E+0	9.313E+0
-1.800E-1	4.159E+0	9.213E+0
-1.768E-1	4.143E+0	9.245E+0
-1.816E-1	4.117E+0	9.359E+0
-1.832E-1	4.107E+0	9.236E+0
-1.768E-1	4.123E+0	9.375E+0
-1.784E-1	4.182E+0	9.287E+0
-1.816E-1	4.074E+0	9.197E+0
-1.849E-1	4.175E+0	9.265E+0
-1.784E-1	4.165E+0	9.304E+0
-1.800E-1	4.104E+0	9.287E+0
-1.816E-1	4.175E+0	9.200E+0
-1.832E-1	4.204E+0	9.343E+0
-1.800E-1	4.091E+0	9.411E+0
-1.784E-1	4.055E+0	9.446E+0
-1.800E-1	4.240E+0	9.326E+0
-1.816E-1	4.178E+0	9.369E+0
-1.768E-1	4.123E+0	9.411E+0
-1.800E-1	4.104E+0	9.219E+0
-1.816E-1	4.178E+0	9.463E+0
-1.816E-1	4.175E+0	9.385E+0
-1.800E-1	4.094E+0	9.382E+0
-1.800E-1	4.078E+0	9.278E+0
-1.816E-1	4.097E+0	9.330E+0
-1.800E-1	4.139E+0	9.365E+0
-1.784E-1	4.175E+0	9.408E+0
-1.800E-1	4.182E+0	9.317E+0
-1.800E-1	4.136E+0	9.372E+0
-1.800E-1	4.165E+0	9.239E+0
-1.800E-1	4.152E+0	9.359E+0
-1.784E-1	4.146E+0	9.466E+0
-1.816E-1	4.136E+0	9.258E+0
-1.816E-1	4.123E+0	9.498E+0
-1.784E-1	4.081E+0	9.356E+0
-1.784E-1	4.133E+0	9.242E+0
-1.832E-1	4.185E+0	9.262E+0
-1.800E-1	4.107E+0	9.404E+0
-1.800E-1	4.113E+0	9.307E+0
-1.784E-1	4.120E+0	9.440E+0
-1.832E-1	4.078E+0	9.278E+0
-1.800E-1	4.201E+0	9.343E+0
-1.800E-1	4.211E+0	9.275E+0
-1.784E-1	4.100E+0	9.417E+0
-1.800E-1	4.178E+0	9.275E+0
-1.800E-1	4.133E+0	9.343E+0
-1.784E-1	4.182E+0	9.343E+0
-1.784E-1	4.049E+0	9.395E+0
-1.800E-1	4.123E+0	9.313E+0
-1.800E-1	4.130E+0	9.265E+0
-1.784E-1	4.071E+0	9.203E+0
-1.800E-1	4.146E+0	9.395E+0
-1.816E-1	4.178E+0	9.232E+0
-1.800E-1	4.104E+0	9.313E+0
-1.768E-1	4.136E+0	9.346E+0
-1.800E-1	4.120E+0	9.284E+0
-1.816E-1	4.146E+0	9.398E+0
-1.784E-1	4.107E+0	9.430E+0
-1.751E-1	4.097E+0	9.349E+0
-1.768E-1	4.146E+0	9.219E+0
-1.784E-1	4.117E+0	9.398E+0
-1.832E-1	4.091E+0	9.362E+0
-1.768E-1	4.104E+0	9.408E+0
-1.768E-1	4.126E+0	9.349E+0
-1.816E-1	4.091E+0	9.249E+0
-1.816E-1	4.194E+0	9.382E+0
-1.768E-1	4.081E+0	9.346E+0
-1.784E-1	4.201E+0	9.297E+0
-1.816E-1	4.126E+0	9.249E+0
-1.816E-1	4.201E+0	9.372E+0
-1.751E-1	4.188E+0	9.317E+0
-1.784E-1	4.182E+0	9.320E+0
-1.784E-1	4.182E+0	9.307E+0
-1.800E-1	4.143E+0	9.320E+0
-1.768E-1	4.139E+0	9.330E+0
-1.784E-1	4.191E+0	9.193E+0
-1.800E-1	4.250E+0	9.297E+0
-1.816E-1	4.156E+0	9.320E+0
-1.784E-1	4.126E+0	9.229E+0
-1.784E-1	4.169E+0	9.359E+0
-1.800E-1	4.162E+0	9.313E+0
-1.816E-1	4.136E+0	9.317E+0
-1.768E-1	4.162E+0	9.307E+0
-1.784E-1	4.036E+0	9.281E+0
-1.800E-1	4.159E+0	9.411E+0
-1.816E-1	4.230E+0	9.317E+0
-1.768E-1	4.149E+0	9.313E+0
-1.751E-1	4.152E+0	9.459E+0
-1.816E-1	4.133E+0	9.291E+0
-1.784E-1	4.087E+0	9.304E+0
-1.768E-1	4.175E+0	9.320E+0
-1.784E-1	4.094E+0	9.440E+0
-1.784E-1	4.049E+0	9.320E+0
-1.816E-1	4.097E+0	9.236E+0
-1.768E-1	4.136E+0	9.265E+0
-1.768E-1	4.136E+0	9.414E+0
-1.832E-1	4.204E+0	9.317E+0
-1.800E-1	4.162E+0	9.239E+0
-1.784E-1	4.139E+0	9.294E+0
-1.784E-1	4.149E+0	9.190E+0
-1.784E-1	4.139E+0	9.333E+0
-1.800E-1	4.217E+0	9.275E+0
-1.784E-1	4.165E+0	9.275E+0
-1.784E-1	4.201E+0	9.375E+0
-1.800E-1	4.143E+0	9.265E+0
-1.816E-1	4.156E+0	9.242E+0
-1.768E-1	4.211E+0	9.300E+0
-1.784E-1	4.146E+0	9.330E+0
-1.816E-1	4.152E+0	9.424E+0
-1.816E-1	4.045E+0	9.297E+0
-1.784E-1	4.172E+0	9.300E+0
-1.784E-1	4.152E+0	9.320E+0
-1.800E-1	4.240E+0	9.388E+0
-1.816E-1	4.169E+0	9.249E+0
-1.800E-1	4.159E+0	9.326E+0
-1.768E-1	4.156E+0	9.294E+0
-1.768E-1	4.169E+0	9.391E+0
-1.784E-1	4.165E+0	9.349E+0
-1.784E-1	4.126E+0	9.252E+0
-1.784E-1	4.143E+0	9.226E+0
-1.800E-1	4.165E+0	9.333E+0
-1.784E-1	4.130E+0	9.349E+0
-1.735E-1	4.169E+0	9.417E+0
-1.784E-1	4.156E+0	9.281E+0
-1.816E-1	4.123E+0	9.287E+0
-1.800E-1	4.182E+0	9.265E+0
-1.816E-1	4.068E+0	9.356E+0
-1.768E-1	4.207E+0	9.378E+0
-1.784E-1	4.126E+0	9.326E+0
-1.800E-1	4.143E+0	9.275E+0
-1.784E-1	4.061E+0	9.391E+0
-1.768E-1	4.100E+0	9.242E+0
-1.768E-1	4.078E+0	9.388E+0
-1.816E-1	4.191E+0	9.262E+0
-1.751E-1	4.178E+0	9.294E+0
-1.784E-1	4.061E+0	9.284E+0
-1.800E-1	4.100E+0	9.174E+0
-1.800E-1	4.194E+0	9.284E+0
-1.768E-1	4.172E+0	9.440E+0
-1.768E-1	4.074E+0	9.385E+0
-1.816E-1	4.188E+0	9.223E+0
-1.800E-1	4.165E+0	9.310E+0
-1.784E-1	4.201E+0	9.307E+0
-1.784E-1	4.029E+0	9.378E+0
-1.816E-1	4.149E+0	9.339E+0
-1.800E-1	4.126E+0	9.411E+0
-1.784E-1	4.136E+0	9.388E+0
-1.800E-1	4.091E+0	9.307E+0
-1.800E-1	4.152E+0	9.300E+0
-1.800E-1	4.084E+0	9.229E+0
-1.768E-1	4.152E+0	9.213E+0
-1.768E-1	4.172E+0	9.300E+0
-1.784E-1	4.055E+0	9.343E+0
-1.800E-1	4.175E+0	9.307E+0
-1.768E-1	4.091E+0	9.453E+0
-1.800E-1	4.126E+0	9.287E+0
-1.816E-1	4.130E+0	9.229E+0
-1.800E-1	4.087E+0	9.232E+0
-1.768E-1	4.091E+0	9.184E+0
-1.784E-1	4.084E+0	9.219E+0
-1.832E-1	4.139E+0	9.258E+0
-1.832E-1	4.201E+0	9.362E+0
-1.751E-1	4.136E+0	9.346E+0
-1.816E-1	4.172E+0	9.317E+0
-1.800E-1	4.130E+0	9.391E+0
-1.816E-1	4.074E+0	9.278E+0
-1.768E-1	4.130E+0	9.239E+0
-1.784E-1	4.084E+0	9.408E+0
-1.784E-1	4.110E+0	9.206E+0
-1.784E-1	4.120E+0	9.346E+0
-1.768E-1	4.139E+0	9.424E+0
-1.768E-1	4.159E+0	9.372E+0
-1.768E-1	4.113E+0	9.362E+0
-1.800E-1	4.165E+0	9.307E+0
-1.784E-1	4.175E+0	9.356E+0
-1.816E-1	4.156E+0	9.268E+0
-1.816E-1	4.172E+0	9.330E+0
-1.784E-1	4.133E+0	9.300E+0
-1.768E-1	4.120E+0	9.359E+0
-1.816E-1	4.169E+0	9.320E+0
-1.800E-1	4.178E+0	9.164E+0
-1.800E-1	4.045E+0	9.167E+0
-1.784E-1	4.074E+0	9.346E+0
-1.768E-1	4.133E+0	9.339E+0
-1.800E-1	4.182E+0	9.252E+0
-1.800E-1	4.149E+0	9.317E+0
-1.735E-1	4.113E+0	9.440E+0
-1.784E-1	4.172E+0	9.255E+0
-1.832E-1	4.169E+0	9.349E+0
-1.800E-1	4.100E+0	9.291E+0
-1.751E-1	4.146E+0	9.388E+0
-1.768E-1	4.061E+0	9.265E+0
-1.800E-1	4.126E+0	9.339E+0
-1.784E-1	4.065E+0	9.401E+0
-1.768E-1	4.107E+0	9.346E+0
-1.768E-1	4.136E+0	9.284E+0
-1.800E-1	4.146E+0	9.236E+0
-1.800E-1	4.133E+0	9.210E+0
-1.784E-1	4.178E+0	9.362E+0
-1.768E-1	4.182E+0	9.359E+0
-1.816E-1	4.159E+0	9.343E+0
-1.784E-1	4.139E+0	9.271E+0
-1.768E-1	4.133E+0	9.356E+0
-1.784E-1	4.130E+0	9.408E+0
-1.816E-1	4.185E+0	9.213E+0
-1.784E-1	4.023E+0	9.349E+0
-1.800E-1	4.104E+0	9.320E+0
-1.784E-1	4.136E+0	9.382E+0
-1.816E-1	4.165E+0	9.177E+0
-1.800E-1	4.169E+0	9.307E+0
-1.768E-1	4.217E+0	9.356E+0
-1.784E-1	4.156E+0	9.336E+0
-1.784E-1	4.123E+0	9.352E+0
-1.784E-1	4.052E+0	9.291E+0
-1.768E-1	4.049E+0	9.307E+0
-1.768E-1	4.146E+0	9.359E+0
-1.784E-1	4.110E+0	9.320E+0
-1.800E-1	4.126E+0	9.323E+0
-1.800E-1	4.071E+0	9.378E+0
-1.768E-1	4.139E+0	9.336E+0
-1.800E-1	4.123E+0	9.239E+0
-1.784E-1	4.052E+0	9.362E+0
-1.751E-1	4.100E+0	9.378E+0
-1.768E-1	4.087E+0	9.433E+0
-1.751E-1	4.091E+0	9.339E+0
-1.784E-1	4.091E+0	9.489E+0
-1.768E-1	4.117E+0	9.330E+0
-1.768E-1	4.156E+0	9.466E+0
-1.784E-1	4.068E+0	9.287E+0
-1.784E-1	4.104E+0	9.219E+0
-1.735E-1	4.233E+0	9.378E+0
-1.768E-1	4.100E+0	9.391E+0
-1.784E-1	4.162E+0	9.362E+0
-1.800E-1	4.133E+0	9.365E+0
-1.768E-1	4.159E+0	9.420E+0
-1.800E-1	4.130E+0	9.190E+0
-1.784E-1	4.094E+0	9.330E+0
-1.800E-1	4.175E+0	9.385E+0
-1.768E-1	4.110E+0	9.164E+0
-1.784E-1	4.107E+0	9.352E+0
-1.816E-1	4.214E+0	9.362E+0
-1.784E-1	4.172E+0	9.333E+0
-1.768E-1	4.097E+0	9.258E+0
-1.800E-1	4.185E+0	9.242E+0
-1.800E-1	4.156E+0	9.216E+0
-1.784E-1	4.117E+0	9.323E+0
-1.768E-1	4.149E+0	9.411E+0
-1.768E-1	4.123E+0	9.307E+0
-1.816E-1	4.061E+0	9.236E+0
-1.784E-1	4.097E+0	9.333E+0
-1.768E-1	4.169E+0	9.369E+0
-1.735E-1	4.097E+0	9.352E+0
-1.784E-1	4.185E+0	9.323E+0
-1.800E-1	4.194E+0	9.352E+0
-1.751E-1	4.178E+0	9.440E+0
-1.751E-1	4.126E+0	9.255E+0
-1.768E-1	4.169E+0	9.180E+0
-1.784E-1	4.198E+0	9.356E+0
-1.751E-1	4.162E+0	9.385E+0
-1.784E-1	4.243E+0	9.349E+0
-1.784E-1	4.194E+0	9.349E+0
-1.832E-1	4.094E+0	9.372E+0
-1.784E-1	4.016E+0	9.174E+0
-1.768E-1	4.139E+0	9.395E+0
-1.768E-1	4.036E+0	9.213E+0
-1.784E-1	4.201E+0	9.395E+0
-1.751E-1	4.159E+0	9.313E+0
-1.768E-1	4.058E+0	9.310E+0
-1.816E-1	4.104E+0	9.326E+0
-1.768E-1	4.133E+0	9.427E+0
-1.768E-1	4.110E+0	9.294E+0
-1.768E-1	4.130E+0	9.359E+0
-1.800E-1	4.130E+0	9.362E+0
-1.816E-1	4.156E+0	9.271E+0
-1.768E-1	4.113E+0	9.369E+0
-1.751E-1	4.207E+0	9.258E+0
-1.784E-1	4.061E+0	9.278E+0
-1.784E-1	4.110E+0	9.326E+0
-1.751E-1	4.120E+0	9.229E+0
-1.784E-1	4.188E+0	9.330E+0
-1.816E-1	4.201E+0	9.349E+0
-1.784E-1	4.139E+0	9.378E+0
-1.751E-1	4.139E+0	9.330E+0
-1.784E-1	4.071E+0	9.346E+0
-1.800E-1	4.136E+0	9.372E+0
-1.784E-1	4.133E+0	9.193E+0
-1.751E-1	4.133E+0	9.239E+0
-1.751E-1	4.175E+0	9.255E+0
-1.800E-1	4.165E+0	9.346E+0
-1.768E-1	4.175E+0	9.232E+0
-1.784E-1	4.136E+0	9.326E+0
-1.784E-1	4.130E+0	9.362E+0
-1.800E-1	4.143E+0	9.275E+0
-1.800E-1	4.123E+0	9.404E+0
-1.768E-1	4.107E+0	9.219E+0
[truncated: 93,935 more rows]
