# Supplementary material for: Improved ANAP incorporation and VCF analysis reveal details of P2X7 current facilitation and a limited conformational interplay between ATP binding and the intracellular ballast domain
Source: eLife. 2023 Jan 4;12:e82479. doi: 10.7554/eLife.82479 (PMC9859053; doi:10.7554/eLife.82479)
Supplement: Figure 3—figure supplement 3—source data 2. [file elife-82479-fig3-figsupp3-data2.zip › Figure-3_figure-supplement-3_source-data-2/DeltaCys-constructs/l09/07.csv]

-1.946E-1	9.703E+0	1.668E+1
-1.930E-1	9.609E+0	1.665E+1
-1.978E-1	9.537E+0	1.652E+1
-1.978E-1	9.583E+0	1.648E+1
-1.930E-1	9.628E+0	1.658E+1
-1.881E-1	9.618E+0	1.668E+1
-1.978E-1	9.550E+0	1.654E+1
-1.995E-1	9.628E+0	1.660E+1
-1.897E-1	9.609E+0	1.659E+1
-1.881E-1	9.531E+0	1.643E+1
-1.962E-1	9.602E+0	1.654E+1
-1.962E-1	9.638E+0	1.660E+1
-1.946E-1	9.592E+0	1.646E+1
-1.914E-1	9.544E+0	1.655E+1
-1.946E-1	9.541E+0	1.661E+1
-1.978E-1	9.566E+0	1.667E+1
-1.930E-1	9.489E+0	1.657E+1
-1.914E-1	9.596E+0	1.654E+1
-1.930E-1	9.505E+0	1.644E+1
-1.946E-1	9.693E+0	1.650E+1
-1.914E-1	9.635E+0	1.667E+1
-1.881E-1	9.716E+0	1.664E+1
-1.978E-1	9.589E+0	1.659E+1
-1.995E-1	9.495E+0	1.648E+1
-1.914E-1	9.638E+0	1.657E+1
-1.914E-1	9.576E+0	1.653E+1
-1.946E-1	9.492E+0	1.664E+1
-1.978E-1	9.648E+0	1.671E+1
-1.930E-1	9.605E+0	1.663E+1
-1.881E-1	9.625E+0	1.663E+1
-1.978E-1	9.622E+0	1.655E+1
-1.978E-1	9.589E+0	1.676E+1
-1.914E-1	9.420E+0	1.646E+1
-1.897E-1	9.544E+0	1.676E+1
-1.962E-1	9.566E+0	1.638E+1
-1.962E-1	9.674E+0	1.656E+1
-1.914E-1	9.528E+0	1.663E+1
-1.881E-1	9.482E+0	1.661E+1
-1.946E-1	9.515E+0	1.651E+1
-1.995E-1	9.648E+0	1.645E+1
-1.914E-1	9.528E+0	1.661E+1
-1.914E-1	9.573E+0	1.678E+1
-1.930E-1	9.553E+0	1.660E+1
-1.962E-1	9.589E+0	1.666E+1
-1.930E-1	9.502E+0	1.669E+1
-1.881E-1	9.566E+0	1.664E+1
-1.930E-1	9.511E+0	1.659E+1
-1.978E-1	9.583E+0	1.649E+1
-1.930E-1	9.515E+0	1.657E+1
-1.881E-1	9.612E+0	1.638E+1
-1.946E-1	9.592E+0	1.656E+1
-1.978E-1	9.547E+0	1.642E+1
-1.897E-1	9.492E+0	1.662E+1
-1.914E-1	9.648E+0	1.661E+1
-1.962E-1	9.511E+0	1.653E+1
-1.946E-1	9.505E+0	1.664E+1
-1.914E-1	9.596E+0	1.651E+1
-1.881E-1	9.696E+0	1.639E+1
-1.962E-1	9.602E+0	1.656E+1
-1.962E-1	9.693E+0	1.660E+1
-1.914E-1	9.547E+0	1.654E+1
-1.881E-1	9.589E+0	1.650E+1
-1.978E-1	9.618E+0	1.658E+1
-1.978E-1	9.553E+0	1.656E+1
-1.930E-1	9.537E+0	1.654E+1
-1.897E-1	9.674E+0	1.654E+1
-1.962E-1	9.638E+0	1.659E+1
-1.962E-1	9.472E+0	1.661E+1
-1.897E-1	9.648E+0	1.656E+1
-1.897E-1	9.515E+0	1.658E+1
-1.930E-1	9.472E+0	1.660E+1
-1.978E-1	9.599E+0	1.639E+1
-1.914E-1	9.563E+0	1.659E+1
-1.897E-1	9.664E+0	1.655E+1
-1.946E-1	9.667E+0	1.649E+1
-1.978E-1	9.489E+0	1.666E+1
-1.914E-1	9.612E+0	1.655E+1
-1.881E-1	9.498E+0	1.651E+1
-1.946E-1	9.583E+0	1.650E+1
-1.978E-1	9.612E+0	1.645E+1
-1.930E-1	9.515E+0	1.651E+1
-1.881E-1	9.615E+0	1.647E+1
-1.978E-1	9.453E+0	1.661E+1
-1.962E-1	9.524E+0	1.645E+1
-1.914E-1	9.729E+0	1.666E+1
-1.914E-1	9.537E+0	1.666E+1
-1.962E-1	9.528E+0	1.669E+1
-1.978E-1	9.674E+0	1.659E+1
-1.930E-1	9.599E+0	1.656E+1
-1.865E-1	9.518E+0	1.651E+1
-1.962E-1	9.618E+0	1.673E+1
-1.962E-1	9.596E+0	1.660E+1
-1.930E-1	9.690E+0	1.648E+1
-1.897E-1	9.725E+0	1.663E+1
-1.962E-1	9.638E+0	1.676E+1
-1.962E-1	9.563E+0	1.659E+1
-1.914E-1	9.508E+0	1.647E+1
-1.897E-1	9.531E+0	1.674E+1
-1.930E-1	9.573E+0	1.652E+1
-1.995E-1	9.583E+0	1.656E+1
-1.946E-1	9.463E+0	1.647E+1
-1.897E-1	9.625E+0	1.642E+1
-1.930E-1	9.547E+0	1.664E+1
-1.978E-1	9.599E+0	1.647E+1
-1.914E-1	9.625E+0	1.665E+1
-1.914E-1	9.537E+0	1.644E+1
-1.962E-1	9.531E+0	1.647E+1
-1.962E-1	9.576E+0	1.652E+1
-1.914E-1	9.502E+0	1.662E+1
-1.930E-1	9.485E+0	1.659E+1
-1.946E-1	9.573E+0	1.650E+1
-1.978E-1	9.631E+0	1.661E+1
-1.914E-1	9.570E+0	1.657E+1
-1.914E-1	9.489E+0	1.647E+1
-1.930E-1	9.583E+0	1.658E+1
-1.946E-1	9.664E+0	1.675E+1
-1.914E-1	9.596E+0	1.645E+1
-1.930E-1	9.541E+0	1.656E+1
-1.962E-1	9.508E+0	1.658E+1
-1.978E-1	9.661E+0	1.652E+1
-1.914E-1	9.605E+0	1.669E+1
-1.881E-1	9.547E+0	1.648E+1
-1.962E-1	9.563E+0	1.643E+1
-1.978E-1	9.566E+0	1.662E+1
-1.881E-1	9.596E+0	1.651E+1
-1.914E-1	9.586E+0	1.655E+1
-1.930E-1	9.472E+0	1.660E+1
-1.978E-1	9.563E+0	1.645E+1
-1.897E-1	9.596E+0	1.652E+1
-1.897E-1	9.573E+0	1.656E+1
-1.946E-1	9.654E+0	1.645E+1
-1.978E-1	9.596E+0	1.636E+1
-1.930E-1	9.638E+0	1.660E+1
-1.881E-1	9.609E+0	1.649E+1
-1.962E-1	9.534E+0	1.638E+1
-1.995E-1	9.625E+0	1.664E+1
-1.930E-1	9.563E+0	1.661E+1
-1.897E-1	9.524E+0	1.653E+1
-1.978E-1	9.492E+0	1.644E+1
-1.995E-1	9.605E+0	1.631E+1
-1.930E-1	9.550E+0	1.640E+1
-1.897E-1	9.680E+0	1.665E+1
-1.930E-1	9.690E+0	1.655E+1
-1.978E-1	9.680E+0	1.653E+1
-1.914E-1	9.541E+0	1.663E+1
-1.914E-1	9.495E+0	1.651E+1
-1.930E-1	9.742E+0	1.649E+1
-1.946E-1	9.544E+0	1.655E+1
-1.881E-1	9.541E+0	1.655E+1
-1.897E-1	9.505E+0	1.649E+1
-1.962E-1	9.518E+0	1.661E+1
-1.978E-1	9.576E+0	1.668E+1
-1.897E-1	9.489E+0	1.673E+1
-1.914E-1	9.531E+0	1.664E+1
-1.897E-1	9.570E+0	1.645E+1
-1.978E-1	9.651E+0	1.654E+1
-1.914E-1	9.443E+0	1.660E+1
-1.881E-1	9.508E+0	1.664E+1
-1.930E-1	9.566E+0	1.654E+1
-1.962E-1	9.550E+0	1.666E+1
-1.914E-1	9.553E+0	1.654E+1
-1.930E-1	9.557E+0	1.643E+1
-1.946E-1	9.495E+0	1.652E+1
-1.978E-1	9.641E+0	1.665E+1
-1.914E-1	9.631E+0	1.655E+1
-1.897E-1	9.667E+0	1.651E+1
-1.930E-1	9.583E+0	1.651E+1
-1.995E-1	9.599E+0	1.651E+1
-1.914E-1	9.670E+0	1.663E+1
-1.914E-1	9.563E+0	1.663E+1
-1.962E-1	9.557E+0	1.650E+1
-1.978E-1	9.693E+0	1.653E+1
-1.897E-1	9.602E+0	1.646E+1
-1.897E-1	9.622E+0	1.660E+1
-1.914E-1	9.622E+0	1.664E+1
-1.995E-1	9.502E+0	1.663E+1
-1.897E-1	9.544E+0	1.646E+1
-1.881E-1	9.579E+0	1.661E+1
-1.946E-1	9.404E+0	1.641E+1
-1.962E-1	9.573E+0	1.660E+1
-1.897E-1	9.573E+0	1.650E+1
-1.914E-1	9.622E+0	1.660E+1
-1.962E-1	9.508E+0	1.649E+1
-1.978E-1	9.550E+0	1.654E+1
-1.897E-1	9.609E+0	1.655E+1
-1.897E-1	9.576E+0	1.651E+1
-1.914E-1	9.667E+0	1.657E+1
-1.946E-1	9.566E+0	1.660E+1
-1.914E-1	9.612E+0	1.649E+1
-1.881E-1	9.570E+0	1.666E+1
-1.962E-1	9.693E+0	1.654E+1
-1.962E-1	9.596E+0	1.660E+1
-1.897E-1	9.531E+0	1.657E+1
-1.897E-1	9.521E+0	1.649E+1
-1.962E-1	9.615E+0	1.655E+1
-1.962E-1	9.521E+0	1.658E+1
-1.914E-1	9.573E+0	1.644E+1
-1.914E-1	9.524E+0	1.653E+1
-1.962E-1	9.566E+0	1.650E+1
-1.978E-1	9.505E+0	1.659E+1
-1.897E-1	9.544E+0	1.649E+1
-1.914E-1	9.456E+0	1.666E+1
-1.946E-1	9.417E+0	1.665E+1
-1.978E-1	9.602E+0	1.653E+1
-1.897E-1	9.524E+0	1.650E+1
-1.897E-1	9.557E+0	1.650E+1
-1.930E-1	9.524E+0	1.645E+1
-1.978E-1	9.518E+0	1.650E+1
-1.914E-1	9.495E+0	1.662E+1
-1.897E-1	9.670E+0	1.656E+1
-1.946E-1	9.528E+0	1.649E+1
-1.962E-1	9.748E+0	1.651E+1
-1.946E-1	9.570E+0	1.657E+1
-1.881E-1	9.566E+0	1.644E+1
-1.995E-1	9.518E+0	1.654E+1
-1.978E-1	9.589E+0	1.653E+1
-1.914E-1	9.677E+0	1.662E+1
-1.897E-1	9.686E+0	1.651E+1
-1.962E-1	9.395E+0	1.654E+1
-1.962E-1	9.579E+0	1.664E+1
-1.897E-1	9.459E+0	1.652E+1
-1.914E-1	9.589E+0	1.675E+1
-1.962E-1	9.586E+0	1.651E+1
-1.962E-1	9.544E+0	1.662E+1
-1.930E-1	9.453E+0	1.657E+1
-1.897E-1	9.605E+0	1.648E+1
-1.946E-1	9.625E+0	1.670E+1
-1.930E-1	9.566E+0	1.659E+1
-1.946E-1	9.615E+0	1.640E+1
-1.881E-1	9.667E+0	1.670E+1
-1.978E-1	9.680E+0	1.642E+1
-1.962E-1	9.573E+0	1.650E+1
-1.914E-1	9.570E+0	1.637E+1
-1.914E-1	9.599E+0	1.663E+1
-1.946E-1	9.528E+0	1.639E+1
-1.946E-1	9.550E+0	1.653E+1
-1.946E-1	9.596E+0	1.635E+1
-1.914E-1	9.648E+0	1.647E+1
-1.930E-1	9.742E+0	1.668E+1
-1.978E-1	9.661E+0	1.652E+1
-1.930E-1	9.583E+0	1.655E+1
-1.897E-1	9.476E+0	1.668E+1
-1.946E-1	9.638E+0	1.658E+1
-1.995E-1	9.644E+0	1.646E+1
-1.897E-1	9.576E+0	1.645E+1
-1.865E-1	9.648E+0	1.662E+1
-1.946E-1	9.592E+0	1.642E+1
-1.978E-1	9.638E+0	1.651E+1
-1.914E-1	9.609E+0	1.652E+1
-1.865E-1	9.583E+0	1.652E+1
-1.995E-1	9.518E+0	1.650E+1
-1.946E-1	9.463E+0	1.648E+1
-1.930E-1	9.638E+0	1.650E+1
-1.881E-1	9.784E+0	1.667E+1
-1.946E-1	9.570E+0	1.654E+1
-1.962E-1	9.661E+0	1.648E+1
-1.914E-1	9.508E+0	1.658E+1
-1.881E-1	9.628E+0	1.640E+1
-1.914E-1	9.547E+0	1.640E+1
-1.930E-1	9.596E+0	1.659E+1
-1.914E-1	9.537E+0	1.650E+1
-1.914E-1	9.518E+0	1.654E+1
-1.978E-1	9.544E+0	1.665E+1
-1.978E-1	9.560E+0	1.662E+1
-1.946E-1	9.550E+0	1.646E+1
-1.897E-1	9.511E+0	1.655E+1
-1.946E-1	9.622E+0	1.643E+1
-1.978E-1	9.579E+0	1.656E+1
-1.897E-1	9.602E+0	1.655E+1
-1.914E-1	9.495E+0	1.658E+1
-1.946E-1	9.605E+0	1.656E+1
-1.978E-1	9.515E+0	1.653E+1
-1.897E-1	9.576E+0	1.657E+1
-1.897E-1	9.638E+0	1.663E+1
-1.930E-1	9.651E+0	1.655E+1
-1.995E-1	9.583E+0	1.659E+1
-1.897E-1	9.466E+0	1.656E+1
-1.897E-1	9.528E+0	1.644E+1
-1.962E-1	9.541E+0	1.646E+1
-1.946E-1	9.463E+0	1.651E+1
-1.946E-1	9.508E+0	1.646E+1
-1.897E-1	9.492E+0	1.649E+1
-1.962E-1	9.485E+0	1.647E+1
-1.962E-1	9.476E+0	1.655E+1
-1.897E-1	9.531E+0	1.643E+1
-1.897E-1	9.495E+0	1.648E+1
-1.962E-1	9.537E+0	1.648E+1
-1.946E-1	9.534E+0	1.656E+1
-1.897E-1	9.674E+0	1.666E+1
-1.914E-1	9.518E+0	1.654E+1
-1.978E-1	9.573E+0	1.651E+1
-1.978E-1	9.732E+0	1.646E+1
-1.930E-1	9.521E+0	1.653E+1
-1.897E-1	9.524E+0	1.650E+1
-1.962E-1	9.589E+0	1.639E+1
-1.962E-1	9.528E+0	1.643E+1
-1.930E-1	9.664E+0	1.664E+1
-1.897E-1	9.622E+0	1.654E+1
-1.978E-1	9.492E+0	1.649E+1
-1.962E-1	9.482E+0	1.646E+1
-1.881E-1	9.599E+0	1.656E+1
-1.930E-1	9.524E+0	1.651E+1
-1.995E-1	9.463E+0	1.649E+1
-1.946E-1	9.596E+0	1.637E+1
-1.914E-1	9.404E+0	1.652E+1
-1.897E-1	9.605E+0	1.656E+1
-1.946E-1	9.479E+0	1.648E+1
-1.946E-1	9.521E+0	1.649E+1
-1.914E-1	9.518E+0	1.666E+1
-1.897E-1	9.485E+0	1.661E+1
-1.930E-1	9.583E+0	1.639E+1
-1.995E-1	9.417E+0	1.654E+1
-1.897E-1	9.521E+0	1.645E+1
-1.914E-1	9.612E+0	1.651E+1
-1.946E-1	9.534E+0	1.668E+1
-1.962E-1	9.573E+0	1.645E+1
-1.914E-1	9.680E+0	1.652E+1
-1.930E-1	9.602E+0	1.666E+1
-1.946E-1	9.599E+0	1.651E+1
-1.962E-1	9.482E+0	1.641E+1
-1.881E-1	9.615E+0	1.649E+1
-1.946E-1	9.505E+0	1.653E+1
-1.962E-1	9.625E+0	1.662E+1
-1.978E-1	9.537E+0	1.657E+1
-1.914E-1	9.638E+0	1.657E+1
-1.897E-1	9.576E+0	1.648E+1
-1.978E-1	9.453E+0	1.654E+1
-1.978E-1	9.592E+0	1.667E+1
-1.930E-1	9.661E+0	1.640E+1
-1.914E-1	9.518E+0	1.650E+1
-1.946E-1	9.466E+0	1.656E+1
-1.946E-1	9.518E+0	1.658E+1
-1.897E-1	9.528E+0	1.660E+1
-1.881E-1	9.446E+0	1.647E+1
-1.946E-1	9.583E+0	1.646E+1
-1.978E-1	9.583E+0	1.656E+1
-1.914E-1	9.628E+0	1.649E+1
-1.914E-1	9.482E+0	1.646E+1
-1.962E-1	9.544E+0	1.651E+1
-1.978E-1	9.541E+0	1.664E+1
-1.897E-1	9.544E+0	1.655E+1
-1.914E-1	9.482E+0	1.665E+1
-1.930E-1	9.450E+0	1.655E+1
-1.978E-1	9.550E+0	1.654E+1
-1.914E-1	9.492E+0	1.667E+1
-1.897E-1	9.557E+0	1.633E+1
-1.946E-1	9.502E+0	1.663E+1
-1.995E-1	9.625E+0	1.646E+1
-1.914E-1	9.511E+0	1.652E+1
-1.914E-1	9.625E+0	1.657E+1
-1.962E-1	9.557E+0	1.647E+1
-1.962E-1	9.382E+0	1.650E+1
-1.897E-1	9.605E+0	1.638E+1
-1.897E-1	9.485E+0	1.653E+1
-1.930E-1	9.541E+0	1.666E+1
-1.995E-1	9.446E+0	1.644E+1
-1.914E-1	9.492E+0	1.651E+1
-1.930E-1	9.495E+0	1.643E+1
-1.946E-1	9.495E+0	1.652E+1
-1.946E-1	9.674E+0	1.653E+1
-1.930E-1	9.570E+0	1.657E+1
-1.930E-1	9.583E+0	1.661E+1
-1.946E-1	9.472E+0	1.657E+1
-1.978E-1	9.657E+0	1.655E+1
-1.881E-1	9.524E+0	1.625E+1
-1.914E-1	9.599E+0	1.635E+1
-1.946E-1	9.463E+0	1.649E+1
-1.946E-1	9.547E+0	1.647E+1
-1.897E-1	9.479E+0	1.664E+1
-1.914E-1	9.628E+0	1.639E+1
-1.946E-1	9.550E+0	1.660E+1
-1.946E-1	9.622E+0	1.639E+1
-1.897E-1	9.599E+0	1.649E+1
-1.897E-1	9.550E+0	1.647E+1
-1.962E-1	9.537E+0	1.656E+1
-1.946E-1	9.592E+0	1.661E+1
-1.914E-1	9.615E+0	1.645E+1
-1.914E-1	9.550E+0	1.649E+1
-1.962E-1	9.485E+0	1.648E+1
-1.995E-1	9.648E+0	1.659E+1
-1.897E-1	9.589E+0	1.657E+1
-1.865E-1	9.602E+0	1.648E+1
-1.978E-1	9.537E+0	1.655E+1
-1.962E-1	9.683E+0	1.650E+1
-1.897E-1	9.518E+0	1.649E+1
-1.897E-1	9.492E+0	1.651E+1
-1.978E-1	9.414E+0	1.664E+1
-1.978E-1	9.528E+0	1.650E+1
-1.897E-1	9.420E+0	1.641E+1
-1.881E-1	9.544E+0	1.673E+1
-1.914E-1	9.566E+0	1.644E+1
-1.946E-1	9.592E+0	1.661E+1
-1.897E-1	9.570E+0	1.644E+1
-1.897E-1	9.579E+0	1.645E+1
-1.930E-1	9.408E+0	1.650E+1
-1.995E-1	9.592E+0	1.640E+1
-1.914E-1	9.408E+0	1.643E+1
-1.897E-1	9.524E+0	1.665E+1
-1.962E-1	9.505E+0	1.653E+1
-1.930E-1	9.521E+0	1.640E+1
-1.914E-1	9.586E+0	1.654E+1
-1.914E-1	9.560E+0	1.635E+1
-1.930E-1	9.469E+0	1.661E+1
-1.978E-1	9.508E+0	1.662E+1
-1.914E-1	9.495E+0	1.650E+1
-1.914E-1	9.492E+0	1.657E+1
-1.962E-1	9.528E+0	1.646E+1
-1.978E-1	9.515E+0	1.647E+1
-1.914E-1	9.424E+0	1.639E+1
-1.914E-1	9.479E+0	1.650E+1
-1.946E-1	9.586E+0	1.650E+1
-1.946E-1	9.511E+0	1.652E+1
-1.930E-1	9.537E+0	1.642E+1
-1.881E-1	9.573E+0	1.655E+1
-1.946E-1	9.518E+0	1.640E+1
-1.995E-1	9.618E+0	1.643E+1
-1.897E-1	9.515E+0	1.646E+1
-1.881E-1	9.508E+0	1.638E+1
-1.962E-1	9.550E+0	1.646E+1
-1.978E-1	9.631E+0	1.667E+1
-1.930E-1	9.547E+0	1.655E+1
-1.897E-1	9.557E+0	1.653E+1
-1.962E-1	9.463E+0	1.644E+1
-1.962E-1	9.515E+0	1.669E+1
-1.930E-1	9.482E+0	1.651E+1
-1.914E-1	9.589E+0	1.639E+1
-1.962E-1	9.456E+0	1.648E+1
-1.946E-1	9.557E+0	1.650E+1
-1.881E-1	9.479E+0	1.653E+1
-1.897E-1	9.631E+0	1.641E+1
-1.978E-1	9.563E+0	1.649E+1
-1.978E-1	9.553E+0	1.636E+1
-1.897E-1	9.583E+0	1.651E+1
-1.881E-1	9.502E+0	1.652E+1
-1.995E-1	9.586E+0	1.642E+1
-1.946E-1	9.602E+0	1.639E+1
-1.914E-1	9.531E+0	1.644E+1
-1.897E-1	9.563E+0	1.666E+1
-1.946E-1	9.495E+0	1.654E+1
-1.962E-1	9.589E+0	1.664E+1
-1.914E-1	9.511E+0	1.655E+1
-1.881E-1	9.602E+0	1.658E+1
-1.978E-1	9.469E+0	1.661E+1
-1.946E-1	9.411E+0	1.662E+1
-1.897E-1	9.531E+0	1.655E+1
-1.881E-1	9.631E+0	1.666E+1
-1.962E-1	9.553E+0	1.649E+1
-1.995E-1	9.618E+0	1.645E+1
-1.930E-1	9.515E+0	1.653E+1
-1.914E-1	9.544E+0	1.645E+1
-1.962E-1	9.531E+0	1.655E+1
-1.962E-1	9.453E+0	1.651E+1
-1.914E-1	9.531E+0	1.650E+1
-1.914E-1	9.573E+0	1.663E+1
-1.962E-1	9.433E+0	1.632E+1
-1.962E-1	9.566E+0	1.651E+1
-1.897E-1	9.528E+0	1.653E+1
-1.930E-1	9.528E+0	1.653E+1
-1.930E-1	9.651E+0	1.645E+1
-1.946E-1	9.661E+0	1.655E+1
-1.914E-1	9.541E+0	1.656E+1
-1.914E-1	9.440E+0	1.638E+1
-1.946E-1	9.485E+0	1.632E+1
-1.946E-1	9.469E+0	1.673E+1
-1.897E-1	9.589E+0	1.665E+1
-1.897E-1	9.411E+0	1.660E+1
-1.962E-1	9.635E+0	1.649E+1
-1.946E-1	9.450E+0	1.662E+1
-1.930E-1	9.622E+0	1.642E+1
-1.914E-1	9.492E+0	1.654E+1
-1.946E-1	9.550E+0	1.633E+1
-1.962E-1	9.589E+0	1.646E+1
-1.914E-1	9.498E+0	1.654E+1
-1.914E-1	9.537E+0	1.650E+1
-1.946E-1	9.563E+0	1.661E+1
-1.978E-1	9.544E+0	1.639E+1
-1.897E-1	9.563E+0	1.656E+1
-1.897E-1	9.508E+0	1.653E+1
-1.962E-1	9.472E+0	1.640E+1
-1.978E-1	9.583E+0	1.653E+1
-1.914E-1	9.563E+0	1.650E+1
-1.930E-1	9.599E+0	1.650E+1
-1.946E-1	9.537E+0	1.652E+1
-1.962E-1	9.427E+0	1.641E+1
-1.897E-1	9.648E+0	1.649E+1
-1.897E-1	9.408E+0	1.648E+1
-1.962E-1	9.476E+0	1.658E+1
-1.978E-1	9.395E+0	1.634E+1
-1.914E-1	9.589E+0	1.658E+1
-1.914E-1	9.541E+0	1.660E+1
-1.962E-1	9.622E+0	1.642E+1
-1.946E-1	9.521E+0	1.642E+1
-1.914E-1	9.550E+0	1.644E+1
-1.897E-1	9.625E+0	1.651E+1
-1.978E-1	9.469E+0	1.631E+1
-1.946E-1	9.579E+0	1.666E+1
-1.897E-1	9.472E+0	1.654E+1
-1.930E-1	9.622E+0	1.647E+1
-1.995E-1	9.427E+0	1.639E+1
-1.946E-1	9.524E+0	1.641E+1
-1.881E-1	9.518E+0	1.651E+1
-1.897E-1	9.424E+0	1.631E+1
-1.946E-1	9.521E+0	1.638E+1
-1.978E-1	9.433E+0	1.640E+1
-1.914E-1	9.560E+0	1.652E+1
-1.914E-1	9.456E+0	1.643E+1
-1.962E-1	9.498E+0	1.640E+1
-1.978E-1	9.437E+0	1.651E+1
-1.914E-1	9.469E+0	1.660E+1
-1.897E-1	9.534E+0	1.651E+1
-1.978E-1	9.482E+0	1.641E+1
-1.962E-1	9.453E+0	1.644E+1
-1.897E-1	9.570E+0	1.659E+1
-1.897E-1	9.547E+0	1.639E+1
-1.946E-1	9.521E+0	1.639E+1
-1.978E-1	9.489E+0	1.635E+1
-1.914E-1	9.534E+0	1.669E+1
-1.930E-1	9.528E+0	1.647E+1
-1.978E-1	9.563E+0	1.657E+1
-1.978E-1	9.466E+0	1.644E+1
-1.897E-1	9.534E+0	1.645E+1
-1.881E-1	9.492E+0	1.652E+1
-1.930E-1	9.482E+0	1.653E+1
-1.978E-1	9.589E+0	1.634E+1
-1.881E-1	9.476E+0	1.650E+1
-1.897E-1	9.466E+0	1.633E+1
-1.962E-1	9.450E+0	1.639E+1
-1.995E-1	9.570E+0	1.644E+1
-1.914E-1	9.508E+0	1.652E+1
-1.930E-1	9.602E+0	1.652E+1
-1.946E-1	9.657E+0	1.642E+1
-1.946E-1	9.485E+0	1.638E+1
-1.897E-1	9.463E+0	1.648E+1
-1.897E-1	9.544E+0	1.640E+1
-1.914E-1	9.589E+0	1.642E+1
-1.962E-1	9.583E+0	1.658E+1
-1.897E-1	9.359E+0	1.641E+1
-1.946E-1	9.443E+0	1.640E+1
-1.930E-1	9.635E+0	1.666E+1
-1.962E-1	9.605E+0	1.645E+1
-1.914E-1	9.489E+0	1.642E+1
-1.881E-1	9.518E+0	1.654E+1
-1.946E-1	9.476E+0	1.635E+1
-1.962E-1	9.583E+0	1.655E+1
-1.930E-1	9.482E+0	1.640E+1
-1.897E-1	9.589E+0	1.639E+1
-1.962E-1	9.602E+0	1.643E+1
-1.946E-1	9.573E+0	1.644E+1
-1.897E-1	9.498E+0	1.646E+1
-1.930E-1	9.553E+0	1.646E+1
-1.978E-1	9.459E+0	1.639E+1
-1.930E-1	9.573E+0	1.647E+1
-1.897E-1	9.534E+0	1.637E+1
-1.914E-1	9.482E+0	1.663E+1
-1.962E-1	9.466E+0	1.635E+1
-1.978E-1	9.456E+0	1.648E+1
-1.897E-1	9.446E+0	1.653E+1
-1.914E-1	9.612E+0	1.647E+1
-1.946E-1	9.498E+0	1.631E+1
-1.962E-1	9.502E+0	1.626E+1
-1.897E-1	9.605E+0	1.638E+1
-1.914E-1	9.466E+0	1.655E+1
-1.962E-1	9.534E+0	1.645E+1
-1.946E-1	9.485E+0	1.636E+1
-1.914E-1	9.456E+0	1.634E+1
-1.897E-1	9.628E+0	1.637E+1
-1.995E-1	9.508E+0	1.657E+1
-1.978E-1	9.550E+0	1.649E+1
-1.897E-1	9.583E+0	1.655E+1
-1.881E-1	9.466E+0	1.649E+1
-1.946E-1	9.534E+0	1.653E+1
-1.995E-1	9.498E+0	1.646E+1
-1.897E-1	9.579E+0	1.644E+1
-1.930E-1	9.505E+0	1.658E+1
-1.930E-1	9.424E+0	1.639E+1
-1.946E-1	9.472E+0	1.646E+1
-1.897E-1	9.378E+0	1.636E+1
-1.914E-1	9.566E+0	1.658E+1
-1.962E-1	9.495E+0	1.640E+1
-1.962E-1	9.521E+0	1.647E+1
-1.881E-1	9.485E+0	1.651E+1
-1.914E-1	9.625E+0	1.644E+1
-1.995E-1	9.508E+0	1.646E+1
-1.946E-1	9.644E+0	1.652E+1
-1.930E-1	9.557E+0	1.647E+1
-1.897E-1	9.459E+0	1.652E+1
-1.978E-1	9.599E+0	1.636E+1
-1.962E-1	9.469E+0	1.636E+1
-1.914E-1	9.631E+0	1.648E+1
-1.914E-1	9.424E+0	1.641E+1
-1.978E-1	9.498E+0	1.622E+1
-1.946E-1	9.541E+0	1.647E+1
-1.897E-1	9.508E+0	1.649E+1
-1.897E-1	9.576E+0	1.648E+1
-1.962E-1	9.489E+0	1.636E+1
-1.978E-1	9.485E+0	1.647E+1
-1.914E-1	9.511E+0	1.644E+1
-1.881E-1	9.414E+0	1.641E+1
-1.930E-1	9.592E+0	1.654E+1
-1.914E-1	9.735E+0	1.641E+1
-1.946E-1	9.518E+0	1.644E+1
-1.914E-1	9.472E+0	1.662E+1
-1.946E-1	9.553E+0	1.636E+1
-1.946E-1	9.586E+0	1.632E+1
-1.914E-1	9.563E+0	1.646E+1
-1.914E-1	9.531E+0	1.660E+1
-1.962E-1	9.541E+0	1.645E+1
-1.946E-1	9.534E+0	1.638E+1
-1.930E-1	9.427E+0	1.650E+1
-1.914E-1	9.472E+0	1.645E+1
-1.962E-1	9.557E+0	1.646E+1
-1.962E-1	9.489E+0	1.639E+1
-1.914E-1	9.492E+0	1.651E+1
-1.930E-1	9.446E+0	1.637E+1
-1.962E-1	9.557E+0	1.641E+1
-1.995E-1	9.541E+0	1.639E+1
-1.914E-1	9.456E+0	1.642E+1
-1.946E-1	9.495E+0	1.640E+1
-1.978E-1	9.437E+0	1.660E+1
-1.978E-1	9.515E+0	1.646E+1
-1.897E-1	9.479E+0	1.634E+1
-1.930E-1	9.508E+0	1.656E+1
-2.011E-1	9.424E+0	1.650E+1
-1.962E-1	9.537E+0	1.631E+1
-1.914E-1	9.547E+0	1.640E+1
-1.897E-1	9.443E+0	1.637E+1
-1.978E-1	9.537E+0	1.639E+1
-1.978E-1	9.553E+0	1.644E+1
-1.930E-1	9.450E+0	1.648E+1
-1.930E-1	9.534E+0	1.649E+1
-1.995E-1	9.515E+0	1.651E+1
-1.962E-1	9.489E+0	1.658E+1
-1.914E-1	9.654E+0	1.641E+1
-1.930E-1	9.395E+0	1.655E+1
-1.978E-1	9.398E+0	1.644E+1
-1.995E-1	9.657E+0	1.641E+1
-1.930E-1	9.515E+0	1.651E+1
-1.930E-1	9.605E+0	1.647E+1
-1.995E-1	9.576E+0	1.658E+1
-1.962E-1	9.518E+0	1.636E+1
-1.930E-1	9.738E+0	1.625E+1
-1.930E-1	9.417E+0	1.640E+1
-1.962E-1	9.472E+0	1.656E+1
-1.962E-1	9.534E+0	1.644E+1
-1.897E-1	9.511E+0	1.654E+1
-1.914E-1	9.586E+0	1.652E+1
-1.978E-1	9.489E+0	1.636E+1
-1.962E-1	9.466E+0	1.649E+1
-1.930E-1	9.570E+0	1.638E+1
-1.930E-1	9.518E+0	1.643E+1
-1.995E-1	9.456E+0	1.664E+1
-1.962E-1	9.547E+0	1.635E+1
-1.946E-1	9.651E+0	1.647E+1
-1.914E-1	9.635E+0	1.656E+1
-1.962E-1	9.670E+0	1.648E+1
-1.962E-1	9.433E+0	1.648E+1
-1.930E-1	9.437E+0	1.641E+1
-1.930E-1	9.433E+0	1.631E+1
-1.978E-1	9.472E+0	1.644E+1
-1.978E-1	9.573E+0	1.615E+1
-1.930E-1	9.651E+0	1.644E+1
-1.914E-1	9.550E+0	1.656E+1
-1.978E-1	9.547E+0	1.650E+1
-1.946E-1	9.528E+0	1.647E+1
-1.897E-1	9.563E+0	1.636E+1
-1.930E-1	9.557E+0	1.636E+1
-1.978E-1	9.528E+0	1.655E+1
-1.962E-1	9.541E+0	1.650E+1
-1.930E-1	9.427E+0	1.657E+1
-1.914E-1	9.391E+0	1.639E+1
-1.978E-1	9.674E+0	1.648E+1
-1.978E-1	9.596E+0	1.639E+1
-1.946E-1	9.592E+0	1.651E+1
-1.930E-1	9.534E+0	1.639E+1
-1.962E-1	9.537E+0	1.655E+1
-1.962E-1	9.395E+0	1.634E+1
-1.897E-1	9.550E+0	1.637E+1
-1.930E-1	9.495E+0	1.649E+1
-1.946E-1	9.592E+0	1.659E+1
-1.946E-1	9.482E+0	1.637E+1
-1.914E-1	9.534E+0	1.651E+1
-1.930E-1	9.382E+0	1.638E+1
-1.962E-1	9.508E+0	1.648E+1
-1.946E-1	9.579E+0	1.650E+1
-1.914E-1	9.576E+0	1.654E+1
-1.930E-1	9.531E+0	1.658E+1
-1.962E-1	9.550E+0	1.644E+1
-1.995E-1	9.463E+0	1.639E+1
-1.914E-1	9.453E+0	1.647E+1
-1.914E-1	9.605E+0	1.629E+1
-1.962E-1	9.453E+0	1.643E+1
-1.978E-1	9.573E+0	1.624E+1
-1.897E-1	9.453E+0	1.640E+1
-1.930E-1	9.489E+0	1.647E+1
-1.962E-1	9.440E+0	1.638E+1
-1.946E-1	9.515E+0	1.640E+1
-1.930E-1	9.599E+0	1.668E+1
-1.946E-1	9.550E+0	1.641E+1
-1.995E-1	9.644E+0	1.643E+1
-1.995E-1	9.502E+0	1.644E+1
-1.897E-1	9.541E+0	1.653E+1
-1.914E-1	9.479E+0	1.645E+1
-1.946E-1	9.476E+0	1.641E+1
-1.978E-1	9.472E+0	1.639E+1
-1.914E-1	9.472E+0	1.643E+1
-1.946E-1	9.631E+0	1.639E+1
-1.930E-1	9.446E+0	1.635E+1
-1.978E-1	9.492E+0	1.636E+1
-1.930E-1	9.505E+0	1.625E+1
-1.914E-1	9.495E+0	1.635E+1
-1.946E-1	9.498E+0	1.649E+1
-1.978E-1	9.560E+0	1.643E+1
-1.914E-1	9.612E+0	1.639E+1
-1.914E-1	9.547E+0	1.643E+1
-1.930E-1	9.479E+0	1.649E+1
-1.995E-1	9.586E+0	1.641E+1
-1.914E-1	9.596E+0	1.634E+1
-1.930E-1	9.482E+0	1.647E+1
-1.930E-1	9.440E+0	1.634E+1
-1.995E-1	9.596E+0	1.644E+1
-1.930E-1	9.515E+0	1.648E+1
-1.930E-1	9.573E+0	1.644E+1
-1.962E-1	9.518E+0	1.645E+1
-1.962E-1	9.579E+0	1.635E+1
-1.914E-1	9.579E+0	1.639E+1
-1.946E-1	9.515E+0	1.631E+1
-1.946E-1	9.476E+0	1.644E+1
-1.946E-1	9.521E+0	1.649E+1
-1.930E-1	9.553E+0	1.635E+1
-1.914E-1	9.485E+0	1.630E+1
-1.946E-1	9.524E+0	1.632E+1
-1.995E-1	9.430E+0	1.645E+1
-1.914E-1	9.576E+0	1.648E+1
-1.897E-1	9.544E+0	1.651E+1
-1.962E-1	9.518E+0	1.649E+1
-1.978E-1	9.609E+0	1.648E+1
-1.897E-1	9.563E+0	1.639E+1
-1.914E-1	9.609E+0	1.642E+1
-1.978E-1	9.635E+0	1.632E+1
-1.978E-1	9.537E+0	1.642E+1
-1.897E-1	9.560E+0	1.636E+1
-1.914E-1	9.566E+0	1.641E+1
-1.946E-1	9.515E+0	1.647E+1
-1.962E-1	9.446E+0	1.652E+1
-1.914E-1	9.599E+0	1.637E+1
-1.897E-1	9.560E+0	1.650E+1
-1.962E-1	9.505E+0	1.655E+1
-1.978E-1	9.466E+0	1.632E+1
-1.897E-1	9.284E+0	1.644E+1
-1.930E-1	9.437E+0	1.655E+1
-1.978E-1	9.566E+0	1.636E+1
-1.962E-1	9.485E+0	1.642E+1
-1.930E-1	9.518E+0	1.637E+1
-1.897E-1	9.586E+0	1.652E+1
-1.962E-1	9.534E+0	1.648E+1
-1.995E-1	9.628E+0	1.634E+1
-1.881E-1	9.417E+0	1.640E+1
-1.930E-1	9.502E+0	1.637E+1
-1.978E-1	9.359E+0	1.645E+1
-1.978E-1	9.472E+0	1.650E+1
-1.930E-1	9.485E+0	1.648E+1
-1.897E-1	9.531E+0	1.658E+1
-1.962E-1	9.518E+0	1.627E+1
-1.978E-1	9.463E+0	1.646E+1
-1.914E-1	9.541E+0	1.620E+1
-1.897E-1	9.469E+0	1.634E+1
-1.978E-1	9.463E+0	1.625E+1
-1.962E-1	9.566E+0	1.636E+1
-1.930E-1	9.459E+0	1.662E+1
-1.930E-1	9.515E+0	1.660E+1
-1.978E-1	9.573E+0	1.643E+1
-1.962E-1	9.498E+0	1.625E+1
-1.897E-1	9.599E+0	1.663E+1
-1.914E-1	9.602E+0	1.648E+1
-1.962E-1	9.482E+0	1.630E+1
-1.962E-1	9.492E+0	1.650E+1
-1.914E-1	9.495E+0	1.628E+1
-1.930E-1	9.466E+0	1.624E+1
-1.930E-1	9.515E+0	1.643E+1
-1.946E-1	9.453E+0	1.641E+1
-1.914E-1	9.476E+0	1.631E+1
-1.914E-1	9.534E+0	1.646E+1
-1.995E-1	9.583E+0	1.657E+1
-1.978E-1	9.534E+0	1.655E+1
-1.897E-1	9.573E+0	1.646E+1
-1.914E-1	9.576E+0	1.645E+1
-1.978E-1	9.456E+0	1.641E+1
-1.962E-1	9.541E+0	1.657E+1
-1.930E-1	9.573E+0	1.636E+1
-1.930E-1	9.476E+0	1.645E+1
-1.978E-1	9.566E+0	1.637E+1
-1.962E-1	9.651E+0	1.629E+1
-1.897E-1	9.537E+0	1.660E+1
-1.897E-1	9.511E+0	1.640E+1
-1.995E-1	9.521E+0	1.644E+1
-1.962E-1	9.537E+0	1.630E+1
-1.914E-1	9.670E+0	1.641E+1
-1.930E-1	9.466E+0	1.642E+1
-1.978E-1	9.495E+0	1.633E+1
-1.962E-1	9.612E+0	1.637E+1
-1.930E-1	9.459E+0	1.636E+1
-1.914E-1	9.683E+0	1.652E+1
-1.946E-1	9.414E+0	1.647E+1
-1.946E-1	9.502E+0	1.647E+1
-1.914E-1	9.463E+0	1.635E+1
-1.930E-1	9.518E+0	1.648E+1
-1.995E-1	9.560E+0	1.641E+1
-1.962E-1	9.456E+0	1.627E+1
-1.914E-1	9.505E+0	1.639E+1
-1.897E-1	9.505E+0	1.632E+1
-1.962E-1	9.443E+0	1.645E+1
-1.946E-1	9.466E+0	1.645E+1
-1.914E-1	9.430E+0	1.638E+1
-1.914E-1	9.456E+0	1.656E+1
-1.946E-1	9.570E+0	1.632E+1
-1.946E-1	9.414E+0	1.648E+1
-1.930E-1	9.541E+0	1.644E+1
-1.914E-1	9.628E+0	1.634E+1
-1.978E-1	9.557E+0	1.640E+1
-1.946E-1	9.502E+0	1.658E+1
-1.881E-1	9.482E+0	1.642E+1
-1.897E-1	9.570E+0	1.636E+1
-1.962E-1	9.401E+0	1.641E+1
-1.946E-1	9.534E+0	1.651E+1
-1.881E-1	9.531E+0	1.651E+1
-1.881E-1	9.573E+0	1.644E+1
-1.978E-1	9.531E+0	1.644E+1
-1.962E-1	9.492E+0	1.640E+1
-1.914E-1	9.531E+0	1.650E+1
-1.930E-1	9.583E+0	1.643E+1
-1.995E-1	9.557E+0	1.646E+1
-1.962E-1	9.583E+0	1.640E+1
-1.914E-1	9.495E+0	1.640E+1
-1.914E-1	9.508E+0	1.645E+1
-1.978E-1	9.521E+0	1.639E+1
-1.930E-1	9.573E+0	1.652E+1
-1.946E-1	9.408E+0	1.641E+1
-1.914E-1	9.430E+0	1.637E+1
-1.978E-1	9.657E+0	1.656E+1
-1.962E-1	9.437E+0	1.632E+1
-1.897E-1	9.648E+0	1.620E+1
-1.914E-1	9.453E+0	1.628E+1
-1.978E-1	9.524E+0	1.655E+1
-1.962E-1	9.557E+0	1.641E+1
-1.930E-1	9.670E+0	1.652E+1
-1.897E-1	9.553E+0	1.637E+1
-1.962E-1	9.505E+0	1.641E+1
-1.962E-1	9.515E+0	1.644E+1
-1.930E-1	9.667E+0	1.634E+1
-1.930E-1	9.450E+0	1.630E+1
-1.946E-1	9.495E+0	1.631E+1
-1.946E-1	9.453E+0	1.644E+1
-1.946E-1	9.670E+0	1.651E+1
-1.930E-1	9.427E+0	1.650E+1
-1.962E-1	9.592E+0	1.651E+1
-1.978E-1	9.469E+0	1.639E+1
-1.930E-1	9.372E+0	1.655E+1
-1.914E-1	9.547E+0	1.639E+1
-1.962E-1	9.456E+0	1.646E+1
-1.946E-1	9.404E+0	1.635E+1
-1.897E-1	9.511E+0	1.651E+1
-1.897E-1	9.450E+0	1.633E+1
-1.995E-1	9.420E+0	1.639E+1
-1.962E-1	9.502E+0	1.648E+1
-1.930E-1	9.505E+0	1.632E+1
-1.897E-1	9.573E+0	1.636E+1
-1.962E-1	9.498E+0	1.647E+1
-1.962E-1	9.378E+0	1.673E+1
-1.897E-1	9.476E+0	1.638E+1
-1.946E-1	9.440E+0	1.640E+1
-1.962E-1	9.589E+0	1.645E+1
-1.962E-1	9.479E+0	1.656E+1
-1.914E-1	9.566E+0	1.641E+1
-1.914E-1	9.573E+0	1.645E+1
-1.978E-1	9.534E+0	1.656E+1
-1.978E-1	9.677E+0	1.642E+1
-1.897E-1	9.541E+0	1.622E+1
-1.914E-1	9.395E+0	1.637E+1
-1.962E-1	9.343E+0	1.650E+1
-1.995E-1	9.576E+0	1.635E+1
-1.914E-1	9.579E+0	1.649E+1
-1.897E-1	9.411E+0	1.642E+1
-1.946E-1	9.515E+0	1.637E+1
-1.978E-1	9.479E+0	1.645E+1
-1.897E-1	9.498E+0	1.634E+1
-1.897E-1	9.476E+0	1.636E+1
-1.995E-1	9.553E+0	1.618E+1
-1.946E-1	9.476E+0	1.639E+1
-1.914E-1	9.557E+0	1.634E+1
-1.930E-1	9.505E+0	1.632E+1
-1.978E-1	9.482E+0	1.647E+1
-1.995E-1	9.557E+0	1.648E+1
-1.914E-1	9.563E+0	1.627E+1
-1.930E-1	9.430E+0	1.630E+1
-1.995E-1	9.589E+0	1.654E+1
-1.978E-1	9.515E+0	1.634E+1
-1.897E-1	9.502E+0	1.647E+1
-1.930E-1	9.456E+0	1.641E+1
-1.962E-1	9.576E+0	1.635E+1
-1.962E-1	9.495E+0	1.641E+1
-1.897E-1	9.531E+0	1.627E+1
-1.914E-1	9.498E+0	1.640E+1
-1.946E-1	9.609E+0	1.640E+1
-1.978E-1	9.560E+0	1.650E+1
-1.881E-1	9.508E+0	1.641E+1
-1.946E-1	9.437E+0	1.633E+1
-1.962E-1	9.446E+0	1.637E+1
-1.978E-1	9.485E+0	1.634E+1
-1.881E-1	9.466E+0	1.652E+1
-1.946E-1	9.560E+0	1.637E+1
-1.978E-1	9.489E+0	1.649E+1
-1.962E-1	9.505E+0	1.634E+1
-1.914E-1	9.524E+0	1.649E+1
-1.946E-1	9.635E+0	1.628E+1
-1.978E-1	9.459E+0	1.644E+1
-1.978E-1	9.408E+0	1.632E+1
-1.930E-1	9.437E+0	1.640E+1
-1.930E-1	9.482E+0	1.647E+1
-1.995E-1	9.618E+0	1.648E+1
-1.962E-1	9.524E+0	1.633E+1
-1.930E-1	9.605E+0	1.631E+1
-1.930E-1	9.531E+0	1.639E+1
-1.978E-1	9.579E+0	1.638E+1
-1.978E-1	9.508E+0	1.635E+1
-1.930E-1	9.463E+0	1.653E+1
-1.914E-1	9.456E+0	1.648E+1
-1.978E-1	9.541E+0	1.632E+1
-1.946E-1	9.420E+0	1.648E+1
-1.914E-1	9.453E+0	1.636E+1
-1.930E-1	9.531E+0	1.652E+1
-1.978E-1	9.570E+0	1.659E+1
-1.962E-1	9.518E+0	1.643E+1
-1.897E-1	9.498E+0	1.626E+1
-1.914E-1	9.531E+0	1.633E+1
-1.978E-1	9.375E+0	1.639E+1
-1.946E-1	9.602E+0	1.635E+1
-1.897E-1	9.563E+0	1.649E+1
-1.897E-1	9.586E+0	1.636E+1
-1.946E-1	9.518E+0	1.626E+1
-1.962E-1	9.479E+0	1.632E+1
-1.914E-1	9.417E+0	1.641E+1
-1.914E-1	9.420E+0	1.646E+1
-1.930E-1	9.492E+0	1.654E+1
-1.946E-1	9.573E+0	1.640E+1
-1.930E-1	9.508E+0	1.641E+1
-1.930E-1	9.576E+0	1.649E+1
-1.962E-1	9.482E+0	1.648E+1
-1.946E-1	9.589E+0	1.644E+1
-1.865E-1	9.628E+0	1.641E+1
-1.897E-1	9.524E+0	1.635E+1
-1.978E-1	9.553E+0	1.645E+1
-1.962E-1	9.553E+0	1.641E+1
-1.914E-1	9.443E+0	1.654E+1
-1.914E-1	9.550E+0	1.634E+1
-1.978E-1	9.583E+0	1.634E+1
-1.962E-1	9.446E+0	1.643E+1
-1.914E-1	9.521E+0	1.635E+1
-1.914E-1	9.495E+0	1.640E+1
-1.962E-1	9.547E+0	1.650E+1
-1.962E-1	9.524E+0	1.632E+1
-1.897E-1	9.495E+0	1.632E+1
-1.897E-1	9.573E+0	1.650E+1
-1.962E-1	9.586E+0	1.635E+1
-1.962E-1	9.485E+0	1.620E+1
-1.897E-1	9.605E+0	1.632E+1
-1.930E-1	9.440E+0	1.625E+1
-1.962E-1	9.492E+0	1.631E+1
-1.930E-1	9.596E+0	1.641E+1
-1.897E-1	9.469E+0	1.634E+1
-1.914E-1	9.641E+0	1.645E+1
-1.962E-1	9.566E+0	1.641E+1
-1.995E-1	9.472E+0	1.649E+1
-1.881E-1	9.463E+0	1.623E+1
-1.897E-1	9.586E+0	1.637E+1
-1.946E-1	9.518E+0	1.639E+1
-1.946E-1	9.495E+0	1.640E+1
-1.946E-1	9.534E+0	1.647E+1
-1.897E-1	9.498E+0	1.633E+1
-1.978E-1	9.420E+0	1.638E+1
-1.962E-1	9.485E+0	1.638E+1
-1.914E-1	9.492E+0	1.627E+1
-1.897E-1	9.563E+0	1.633E+1
-1.995E-1	9.644E+0	1.646E+1
-1.897E-1	9.395E+0	1.661E+1
-1.930E-1	9.547E+0	1.654E+1
-1.897E-1	9.638E+0	1.634E+1
-1.978E-1	9.518E+0	1.639E+1
-1.946E-1	9.592E+0	1.647E+1
-1.914E-1	9.505E+0	1.637E+1
-1.930E-1	9.566E+0	1.644E+1
-1.995E-1	9.521E+0	1.635E+1
-1.962E-1	9.631E+0	1.647E+1
-1.914E-1	9.534E+0	1.649E+1
-1.897E-1	9.489E+0	1.637E+1
-1.946E-1	9.505E+0	1.636E+1
-1.946E-1	9.563E+0	1.636E+1
-1.930E-1	9.524E+0	1.633E+1
-1.914E-1	9.566E+0	1.643E+1
-1.962E-1	9.482E+0	1.645E+1
-1.978E-1	9.459E+0	1.633E+1
-1.930E-1	9.566E+0	1.645E+1
-1.897E-1	9.446E+0	1.651E+1
-1.962E-1	9.602E+0	1.648E+1
-1.995E-1	9.553E+0	1.636E+1
-1.914E-1	9.417E+0	1.648E+1
-1.914E-1	9.521E+0	1.643E+1
-1.962E-1	9.528E+0	1.646E+1
-1.946E-1	9.433E+0	1.649E+1
-1.914E-1	9.420E+0	1.637E+1
-1.914E-1	9.544E+0	1.639E+1
-1.978E-1	9.508E+0	1.647E+1
-1.962E-1	9.573E+0	1.661E+1
-1.930E-1	9.528E+0	1.628E+1
-1.914E-1	9.446E+0	1.649E+1
-1.946E-1	9.492E+0	1.636E+1
-1.946E-1	9.505E+0	1.649E+1
-1.897E-1	9.560E+0	1.643E+1
-1.914E-1	9.544E+0	1.633E+1
-1.995E-1	9.563E+0	1.649E+1
-1.946E-1	9.625E+0	1.630E+1
-1.897E-1	9.505E+0	1.637E+1
-1.930E-1	9.417E+0	1.645E+1
-1.962E-1	9.479E+0	1.653E+1
-1.962E-1	9.489E+0	1.637E+1
-1.914E-1	9.472E+0	1.651E+1
-1.897E-1	9.456E+0	1.638E+1
-2.011E-1	9.528E+0	1.636E+1
-1.978E-1	9.599E+0	1.640E+1
-1.914E-1	9.443E+0	1.633E+1
-1.914E-1	9.476E+0	1.637E+1
-1.995E-1	9.476E+0	1.635E+1
-1.962E-1	9.683E+0	1.636E+1
-1.914E-1	9.547E+0	1.653E+1
-1.914E-1	9.489E+0	1.639E+1
-1.995E-1	9.592E+0	1.639E+1
-1.962E-1	9.482E+0	1.630E+1
-1.897E-1	9.550E+0	1.653E+1
-1.930E-1	9.414E+0	1.644E+1
-1.978E-1	9.599E+0	1.657E+1
-1.946E-1	9.427E+0	1.641E+1
-1.897E-1	9.443E+0	1.635E+1
-1.930E-1	9.391E+0	1.635E+1
-1.995E-1	9.670E+0	1.634E+1
-1.978E-1	9.635E+0	1.633E+1
-1.930E-1	9.446E+0	1.641E+1
-1.930E-1	9.450E+0	1.631E+1
-1.962E-1	9.515E+0	1.647E+1
-1.946E-1	9.365E+0	1.631E+1
-1.897E-1	9.466E+0	1.636E+1
-1.930E-1	9.485E+0	1.637E+1
-1.978E-1	9.563E+0	1.625E+1
-1.946E-1	9.560E+0	1.633E+1
-1.914E-1	9.528E+0	1.646E+1
-1.930E-1	9.401E+0	1.630E+1
-1.995E-1	9.592E+0	1.639E+1
-1.978E-1	9.437E+0	1.649E+1
-1.914E-1	9.541E+0	1.629E+1
-1.930E-1	9.586E+0	1.636E+1
-1.962E-1	9.456E+0	1.636E+1
-1.946E-1	9.466E+0	1.622E+1
-1.897E-1	9.524E+0	1.644E+1
-1.930E-1	9.420E+0	1.625E+1
-1.962E-1	9.430E+0	1.639E+1
-1.962E-1	9.570E+0	1.639E+1
-1.897E-1	9.495E+0	1.645E+1
-1.946E-1	9.479E+0	1.642E+1
-1.946E-1	9.576E+0	1.635E+1
-1.962E-1	9.456E+0	1.628E+1
-1.897E-1	9.583E+0	1.642E+1
-1.930E-1	9.476E+0	1.632E+1
-1.962E-1	9.518E+0	1.638E+1
-1.946E-1	9.560E+0	1.632E+1
-1.897E-1	9.609E+0	1.630E+1
-1.930E-1	9.596E+0	1.639E+1
-1.962E-1	9.544E+0	1.655E+1
-1.962E-1	9.579E+0	1.626E+1
-1.946E-1	9.566E+0	1.632E+1
-1.946E-1	9.534E+0	1.644E+1
-1.962E-1	9.463E+0	1.638E+1
-1.946E-1	9.479E+0	1.639E+1
-1.881E-1	9.411E+0	1.631E+1
-1.914E-1	9.518E+0	1.644E+1
-1.962E-1	9.531E+0	1.652E+1
-1.978E-1	9.508E+0	1.637E+1
-1.897E-1	9.401E+0	1.643E+1
-1.914E-1	9.563E+0	1.651E+1
-1.962E-1	9.524E+0	1.631E+1
-1.978E-1	9.524E+0	1.625E+1
-1.914E-1	9.573E+0	1.644E+1
-1.930E-1	9.528E+0	1.631E+1
-1.962E-1	9.427E+0	1.646E+1
-1.946E-1	9.553E+0	1.628E+1
-1.897E-1	9.612E+0	1.635E+1
-1.930E-1	9.560E+0	1.647E+1
-1.978E-1	9.424E+0	1.643E+1
-1.978E-1	9.592E+0	1.635E+1
-1.881E-1	9.547E+0	1.634E+1
-1.930E-1	9.472E+0	1.641E+1
-1.962E-1	9.495E+0	1.636E+1
-1.946E-1	9.638E+0	1.639E+1
-1.914E-1	9.596E+0	1.632E+1
-1.897E-1	9.466E+0	1.624E+1
-1.995E-1	9.502E+0	1.625E+1
-1.995E-1	9.625E+0	1.645E+1
-1.881E-1	9.524E+0	1.645E+1
-1.930E-1	9.495E+0	1.645E+1
-1.995E-1	9.408E+0	1.651E+1
-1.978E-1	9.635E+0	1.634E+1
-1.881E-1	9.427E+0	1.633E+1
-1.930E-1	9.553E+0	1.638E+1
-1.946E-1	9.456E+0	1.639E+1
-1.946E-1	9.453E+0	1.631E+1
-1.897E-1	9.463E+0	1.643E+1
-1.914E-1	9.566E+0	1.636E+1
-1.962E-1	9.557E+0	1.650E+1
-1.978E-1	9.638E+0	1.635E+1
-1.897E-1	9.453E+0	1.639E+1
-1.897E-1	9.531E+0	1.638E+1
-1.962E-1	9.456E+0	1.631E+1
-1.978E-1	9.414E+0	1.637E+1
-1.897E-1	9.456E+0	1.637E+1
-1.897E-1	9.489E+0	1.638E+1
-1.962E-1	9.398E+0	1.641E+1
-1.946E-1	9.515E+0	1.645E+1
-1.881E-1	9.563E+0	1.638E+1
-1.914E-1	9.667E+0	1.635E+1
-1.978E-1	9.492E+0	1.642E+1
-1.978E-1	9.524E+0	1.642E+1
-1.914E-1	9.498E+0	1.640E+1
-1.946E-1	9.541E+0	1.645E+1
-1.962E-1	9.456E+0	1.644E+1
-1.946E-1	9.547E+0	1.664E+1
-1.897E-1	9.544E+0	1.647E+1
-1.914E-1	9.531E+0	1.640E+1
-1.962E-1	9.544E+0	1.640E+1
-1.946E-1	9.459E+0	1.640E+1
-1.914E-1	9.576E+0	1.672E+1
-1.914E-1	9.450E+0	1.634E+1
-1.962E-1	9.547E+0	1.644E+1
-1.946E-1	9.511E+0	1.648E+1
-1.914E-1	9.278E+0	1.635E+1
-1.914E-1	9.469E+0	1.649E+1
-1.962E-1	9.495E+0	1.648E+1
-1.946E-1	9.609E+0	1.628E+1
-1.930E-1	9.469E+0	1.633E+1
-1.881E-1	9.553E+0	1.641E+1
-1.962E-1	9.456E+0	1.643E+1
-1.946E-1	9.469E+0	1.623E+1
-1.930E-1	9.463E+0	1.640E+1
-1.930E-1	9.485E+0	1.651E+1
-1.995E-1	9.550E+0	1.642E+1
-1.978E-1	9.417E+0	1.646E+1
-1.897E-1	9.544E+0	1.637E+1
-1.914E-1	9.498E+0	1.630E+1
-1.978E-1	9.492E+0	1.628E+1
-1.995E-1	9.537E+0	1.663E+1
-1.914E-1	9.398E+0	1.635E+1
-1.897E-1	9.463E+0	1.626E+1
-1.978E-1	9.534E+0	1.646E+1
-1.962E-1	9.550E+0	1.628E+1
-1.897E-1	9.537E+0	1.624E+1
-1.897E-1	9.495E+0	1.646E+1
-1.962E-1	9.489E+0	1.632E+1
-1.946E-1	9.550E+0	1.639E+1
-1.930E-1	9.453E+0	1.659E+1
-1.897E-1	9.557E+0	1.638E+1
-1.978E-1	9.395E+0	1.660E+1
-1.946E-1	9.466E+0	1.626E+1
-1.946E-1	9.502E+0	1.649E+1
-1.930E-1	9.547E+0	1.628E+1
-1.978E-1	9.531E+0	1.639E+1
-1.946E-1	9.427E+0	1.642E+1
-1.914E-1	9.430E+0	1.632E+1
-1.914E-1	9.690E+0	1.650E+1
-1.978E-1	9.437E+0	1.642E+1
-1.946E-1	9.505E+0	1.660E+1
-1.897E-1	9.391E+0	1.642E+1
-1.930E-1	9.456E+0	1.643E+1
-1.946E-1	9.498E+0	1.648E+1
-1.946E-1	9.476E+0	1.642E+1
-1.914E-1	9.563E+0	1.643E+1
-1.897E-1	9.544E+0	1.647E+1
-1.962E-1	9.553E+0	1.636E+1
-1.962E-1	9.573E+0	1.645E+1
-1.930E-1	9.450E+0	1.638E+1
-1.946E-1	9.602E+0	1.644E+1
-1.978E-1	9.579E+0	1.640E+1
-1.962E-1	9.433E+0	1.623E+1
-1.897E-1	9.469E+0	1.638E+1
-1.914E-1	9.505E+0	1.629E+1
-1.995E-1	9.463E+0	1.644E+1
-1.978E-1	9.618E+0	1.640E+1
-1.897E-1	9.495E+0	1.652E+1
-1.930E-1	9.592E+0	1.632E+1
-1.995E-1	9.479E+0	1.638E+1
-1.930E-1	9.573E+0	1.644E+1
-1.914E-1	9.492E+0	1.643E+1
-1.946E-1	9.369E+0	1.635E+1
-1.978E-1	9.352E+0	1.644E+1
-1.946E-1	9.541E+0	1.639E+1
-1.881E-1	9.450E+0	1.658E+1
-1.930E-1	9.544E+0	1.642E+1
-1.946E-1	9.466E+0	1.636E+1
-1.946E-1	9.612E+0	1.633E+1
-1.897E-1	9.550E+0	1.630E+1
-1.930E-1	9.359E+0	1.646E+1
-1.978E-1	9.534E+0	1.637E+1
-1.946E-1	9.537E+0	1.634E+1
-1.897E-1	9.469E+0	1.638E+1
-1.930E-1	9.404E+0	1.640E+1
-1.962E-1	9.661E+0	1.644E+1
-1.946E-1	9.453E+0	1.637E+1
-1.897E-1	9.476E+0	1.631E+1
-1.881E-1	9.534E+0	1.640E+1
-1.962E-1	9.511E+0	1.639E+1
-1.962E-1	9.463E+0	1.641E+1
-1.930E-1	9.602E+0	1.625E+1
-1.946E-1	9.573E+0	1.651E+1
-1.978E-1	9.450E+0	1.642E+1
-1.962E-1	9.469E+0	1.636E+1
-1.897E-1	9.531E+0	1.626E+1
-1.930E-1	9.508E+0	1.634E+1
-2.011E-1	9.482E+0	1.649E+1
-1.946E-1	9.576E+0	1.637E+1
-1.914E-1	9.469E+0	1.643E+1
-1.930E-1	9.453E+0	1.665E+1
-1.978E-1	9.618E+0	1.621E+1
-1.962E-1	9.528E+0	1.631E+1
-1.881E-1	9.505E+0	1.644E+1
-1.946E-1	9.479E+0	1.631E+1
-1.946E-1	9.547E+0	1.630E+1
-1.946E-1	9.408E+0	1.638E+1
-1.897E-1	9.524E+0	1.636E+1
-1.930E-1	9.544E+0	1.636E+1
-1.962E-1	9.544E+0	1.642E+1
-1.946E-1	9.479E+0	1.632E+1
-1.865E-1	9.489E+0	1.628E+1
-1.930E-1	9.427E+0	1.621E+1
-1.946E-1	9.570E+0	1.646E+1
-1.946E-1	9.502E+0	1.636E+1
-1.897E-1	9.479E+0	1.640E+1
-1.946E-1	9.498E+0	1.645E+1
-1.995E-1	9.437E+0	1.636E+1
-1.995E-1	9.563E+0	1.644E+1
-1.881E-1	9.544E+0	1.618E+1
-1.930E-1	9.268E+0	1.631E+1
-1.962E-1	9.433E+0	1.643E+1
-1.962E-1	9.492E+0	1.651E+1
-1.897E-1	9.602E+0	1.638E+1
-1.946E-1	9.463E+0	1.649E+1
-1.930E-1	9.424E+0	1.634E+1
-1.946E-1	9.472E+0	1.637E+1
-1.897E-1	9.443E+0	1.637E+1
-1.914E-1	9.414E+0	1.635E+1
-1.946E-1	9.476E+0	1.622E+1
-1.930E-1	9.489E+0	1.648E+1
-1.897E-1	9.495E+0	1.632E+1
-1.930E-1	9.495E+0	1.640E+1
-1.962E-1	9.534E+0	1.627E+1
-1.946E-1	9.482E+0	1.644E+1
-1.914E-1	9.459E+0	1.645E+1
-1.914E-1	9.456E+0	1.628E+1
-1.962E-1	9.563E+0	1.634E+1
-1.978E-1	9.631E+0	1.647E+1
-1.914E-1	9.573E+0	1.632E+1
-1.897E-1	9.628E+0	1.631E+1
-1.978E-1	9.476E+0	1.629E+1
-1.978E-1	9.528E+0	1.639E+1
-1.897E-1	9.443E+0	1.640E+1
-1.914E-1	9.401E+0	1.632E+1
-1.962E-1	9.528E+0	1.635E+1
-1.962E-1	9.492E+0	1.650E+1
-1.914E-1	9.414E+0	1.628E+1
-1.914E-1	9.521E+0	1.621E+1
-1.946E-1	9.424E+0	1.636E+1
-1.930E-1	9.466E+0	1.632E+1
-1.897E-1	9.553E+0	1.639E+1
-1.914E-1	9.524E+0	1.647E+1
-1.978E-1	9.502E+0	1.629E+1
-1.962E-1	9.482E+0	1.637E+1
-1.865E-1	9.427E+0	1.642E+1
-1.930E-1	9.479E+0	1.656E+1
-1.962E-1	9.456E+0	1.645E+1
-1.978E-1	9.521E+0	1.630E+1
-1.914E-1	9.631E+0	1.641E+1
-1.930E-1	9.476E+0	1.640E+1
-1.962E-1	9.459E+0	1.640E+1
-1.946E-1	9.372E+0	1.655E+1
-1.881E-1	9.518E+0	1.633E+1
-1.930E-1	9.573E+0	1.645E+1
-1.946E-1	9.508E+0	1.635E+1
-1.946E-1	9.524E+0	1.638E+1
-1.881E-1	9.388E+0	1.636E+1
-1.914E-1	9.531E+0	1.629E+1
-1.962E-1	9.450E+0	1.645E+1
-1.930E-1	9.408E+0	1.641E+1
-1.897E-1	9.391E+0	1.640E+1
-1.914E-1	9.453E+0	1.647E+1
-1.978E-1	9.586E+0	1.627E+1
-1.930E-1	9.466E+0	1.644E+1
-1.881E-1	9.557E+0	1.625E+1
-1.930E-1	9.456E+0	1.642E+1
-1.962E-1	9.528E+0	1.659E+1
-1.962E-1	9.502E+0	1.630E+1
-1.914E-1	9.622E+0	1.635E+1
-1.930E-1	9.466E+0	1.658E+1
-1.978E-1	9.485E+0	1.644E+1
-1.946E-1	9.485E+0	1.632E+1
-1.897E-1	9.557E+0	1.620E+1
-1.930E-1	9.550E+0	1.640E+1
-1.930E-1	9.524E+0	1.645E+1
-1.962E-1	9.518E+0	1.662E+1
-1.930E-1	9.450E+0	1.648E+1
-1.930E-1	9.553E+0	1.639E+1
-1.962E-1	9.566E+0	1.641E+1
-1.946E-1	9.524E+0	1.653E+1
-1.881E-1	9.388E+0	1.623E+1
-1.946E-1	9.502E+0	1.647E+1
-1.978E-1	9.531E+0	1.648E+1
-1.978E-1	9.612E+0	1.652E+1
-1.914E-1	9.453E+0	1.644E+1
-1.914E-1	9.502E+0	1.633E+1
-1.962E-1	9.576E+0	1.630E+1
-1.930E-1	9.560E+0	1.637E+1
-1.897E-1	9.440E+0	1.639E+1
-1.914E-1	9.485E+0	1.647E+1
-1.962E-1	9.333E+0	1.639E+1
-1.946E-1	9.583E+0	1.655E+1
-1.897E-1	9.456E+0	1.639E+1
-1.946E-1	9.654E+0	1.628E+1
-1.995E-1	9.408E+0	1.636E+1
-1.946E-1	9.479E+0	1.635E+1
-1.914E-1	9.576E+0	1.640E+1
-1.914E-1	9.511E+0	1.640E+1
-1.946E-1	9.440E+0	1.635E+1
-1.946E-1	9.576E+0	1.636E+1
-1.897E-1	9.541E+0	1.654E+1
-1.946E-1	9.557E+0	1.646E+1
-1.962E-1	9.524E+0	1.627E+1
-1.978E-1	9.544E+0	1.650E+1
-1.897E-1	9.485E+0	1.633E+1
-1.914E-1	9.456E+0	1.639E+1
-1.946E-1	9.498E+0	1.638E+1
-1.930E-1	9.557E+0	1.656E+1
-1.914E-1	9.563E+0	1.638E+1
-1.914E-1	9.508E+0	1.661E+1
-1.946E-1	9.469E+0	1.639E+1
-1.930E-1	9.476E+0	1.636E+1
-1.897E-1	9.573E+0	1.634E+1
-1.914E-1	9.612E+0	1.636E+1
-1.995E-1	9.408E+0	1.646E+1
-1.962E-1	9.443E+0	1.639E+1
-1.881E-1	9.622E+0	1.632E+1
-1.897E-1	9.476E+0	1.637E+1
-1.946E-1	9.576E+0	1.639E+1
-1.946E-1	9.476E+0	1.627E+1
-1.914E-1	9.385E+0	1.644E+1
-1.897E-1	9.544E+0	1.645E+1
-1.978E-1	9.589E+0	1.654E+1
-1.962E-1	9.446E+0	1.641E+1
-1.914E-1	9.518E+0	1.639E+1
-1.914E-1	9.420E+0	1.639E+1
-1.946E-1	9.544E+0	1.629E+1
-1.946E-1	9.518E+0	1.627E+1
-1.914E-1	9.472E+0	1.633E+1
-1.914E-1	9.456E+0	1.632E+1
-1.978E-1	9.508E+0	1.651E+1
-1.914E-1	9.518E+0	1.645E+1
-1.914E-1	9.459E+0	1.637E+1
-1.914E-1	9.450E+0	1.635E+1
-1.978E-1	9.498E+0	1.634E+1
-1.946E-1	9.427E+0	1.646E+1
-1.914E-1	9.453E+0	1.626E+1
-1.930E-1	9.498E+0	1.633E+1
-1.962E-1	9.518E+0	1.634E+1
-1.930E-1	9.602E+0	1.651E+1
-1.914E-1	9.553E+0	1.648E+1
-1.914E-1	9.511E+0	1.625E+1
-1.995E-1	9.498E+0	1.633E+1
-1.946E-1	9.648E+0	1.629E+1
-1.914E-1	9.485E+0	1.642E+1
-1.914E-1	9.443E+0	1.631E+1
-1.962E-1	9.511E+0	1.642E+1
-1.930E-1	9.566E+0	1.632E+1
-1.897E-1	9.531E+0	1.640E+1
-1.930E-1	9.628E+0	1.627E+1
-1.962E-1	9.589E+0	1.640E+1
-1.946E-1	9.430E+0	1.641E+1
-1.914E-1	9.631E+0	1.641E+1
-1.930E-1	9.489E+0	1.634E+1
-1.978E-1	9.450E+0	1.652E+1
-1.962E-1	9.469E+0	1.649E+1
-1.881E-1	9.485E+0	1.627E+1
-1.897E-1	9.404E+0	1.630E+1
-1.978E-1	9.583E+0	1.637E+1
-1.962E-1	9.521E+0	1.643E+1
-1.897E-1	9.524E+0	1.636E+1
-1.897E-1	9.502E+0	1.639E+1
-1.978E-1	9.472E+0	1.645E+1
-1.962E-1	9.378E+0	1.639E+1
-1.881E-1	9.566E+0	1.647E+1
-1.914E-1	9.469E+0	1.637E+1
-1.962E-1	9.566E+0	1.649E+1
-1.946E-1	9.498E+0	1.632E+1
-1.897E-1	9.531E+0	1.643E+1
-1.930E-1	9.437E+0	1.643E+1
-1.962E-1	9.518E+0	1.625E+1
-1.930E-1	9.524E+0	1.637E+1
-1.914E-1	9.453E+0	1.625E+1
-1.914E-1	9.443E+0	1.634E+1
-1.930E-1	9.576E+0	1.632E+1
-1.946E-1	9.622E+0	1.628E+1
-1.914E-1	9.463E+0	1.642E+1
-1.930E-1	9.521E+0	1.638E+1
-1.946E-1	9.615E+0	1.631E+1
-1.946E-1	9.482E+0	1.644E+1
-1.930E-1	9.492E+0	1.635E+1
-1.914E-1	9.508E+0	1.633E+1
-1.978E-1	9.576E+0	1.641E+1
-1.962E-1	9.644E+0	1.636E+1
-1.881E-1	9.583E+0	1.640E+1
-1.930E-1	9.433E+0	1.643E+1
-1.962E-1	9.583E+0	1.651E+1
-1.962E-1	9.495E+0	1.650E+1
-1.897E-1	9.453E+0	1.636E+1
-1.897E-1	9.385E+0	1.627E+1
-1.978E-1	9.544E+0	1.641E+1
-1.946E-1	9.573E+0	1.634E+1
-1.897E-1	9.466E+0	1.634E+1
-1.914E-1	9.479E+0	1.637E+1
-1.946E-1	9.469E+0	1.638E+1
-1.962E-1	9.489E+0	1.639E+1
-1.914E-1	9.557E+0	1.632E+1
-1.914E-1	9.586E+0	1.636E+1
-1.978E-1	9.609E+0	1.636E+1
-1.946E-1	9.541E+0	1.636E+1
-1.897E-1	9.544E+0	1.632E+1
-1.930E-1	9.515E+0	1.634E+1
-1.978E-1	9.553E+0	1.632E+1
-1.946E-1	9.518E+0	1.641E+1
-1.897E-1	9.515E+0	1.646E+1
-1.914E-1	9.550E+0	1.644E+1
-1.946E-1	9.515E+0	1.635E+1
-1.962E-1	9.479E+0	1.651E+1
-1.897E-1	9.541E+0	1.631E+1
-1.897E-1	9.268E+0	1.638E+1
-1.962E-1	9.524E+0	1.638E+1
-1.946E-1	9.674E+0	1.641E+1
-1.897E-1	9.544E+0	1.644E+1
-1.946E-1	9.404E+0	1.628E+1
-1.962E-1	9.566E+0	1.640E+1
-1.962E-1	9.599E+0	1.642E+1
-1.881E-1	9.524E+0	1.648E+1
-1.914E-1	9.492E+0	1.639E+1
-1.962E-1	9.511E+0	1.642E+1
-1.962E-1	9.524E+0	1.625E+1
-1.914E-1	9.537E+0	1.639E+1
-1.914E-1	9.466E+0	1.628E+1
-1.962E-1	9.589E+0	1.634E+1
-1.946E-1	9.498E+0	1.640E+1
-1.881E-1	9.385E+0	1.635E+1
-1.930E-1	9.566E+0	1.616E+1
-1.930E-1	9.479E+0	1.632E+1
-1.946E-1	9.463E+0	1.629E+1
-1.881E-1	9.631E+0	1.632E+1
-1.930E-1	9.602E+0	1.637E+1
-1.962E-1	9.553E+0	1.630E+1
-1.946E-1	9.537E+0	1.636E+1
-1.914E-1	9.534E+0	1.653E+1
-1.946E-1	9.515E+0	1.638E+1
-1.995E-1	9.576E+0	1.627E+1
-1.946E-1	9.628E+0	1.625E+1
-1.865E-1	9.498E+0	1.634E+1
-1.914E-1	9.667E+0	1.634E+1
-1.946E-1	9.498E+0	1.636E+1
-1.946E-1	9.557E+0	1.642E+1
-1.897E-1	9.599E+0	1.622E+1
-1.930E-1	9.502E+0	1.640E+1
-1.978E-1	9.570E+0	1.632E+1
-1.962E-1	9.495E+0	1.647E+1
-1.914E-1	9.508E+0	1.639E+1
-1.930E-1	9.482E+0	1.638E+1
-1.946E-1	9.472E+0	1.639E+1
-1.962E-1	9.495E+0	1.631E+1
-1.865E-1	9.528E+0	1.651E+1
-1.914E-1	9.472E+0	1.650E+1
-1.962E-1	9.472E+0	1.648E+1
-1.946E-1	9.492E+0	1.643E+1
-1.897E-1	9.453E+0	1.631E+1
-1.930E-1	9.560E+0	1.634E+1
-1.962E-1	9.596E+0	1.640E+1
-1.946E-1	9.476E+0	1.636E+1
-1.897E-1	9.450E+0	1.648E+1
-1.930E-1	9.573E+0	1.639E+1
-1.962E-1	9.401E+0	1.625E+1
-1.962E-1	9.459E+0	1.641E+1
-1.881E-1	9.596E+0	1.633E+1
-1.930E-1	9.602E+0	1.638E+1
-1.962E-1	9.472E+0	1.639E+1
-1.962E-1	9.576E+0	1.622E+1
-1.914E-1	9.631E+0	1.635E+1
-1.946E-1	9.437E+0	1.642E+1
-1.930E-1	9.433E+0	1.647E+1
-1.946E-1	9.511E+0	1.634E+1
-1.881E-1	9.482E+0	1.630E+1
-1.914E-1	9.583E+0	1.644E+1
-1.946E-1	9.453E+0	1.644E+1
-1.914E-1	9.531E+0	1.635E+1
-1.897E-1	9.550E+0	1.637E+1
-1.930E-1	9.343E+0	1.649E+1
-1.978E-1	9.404E+0	1.635E+1
-1.946E-1	9.566E+0	1.644E+1
-1.897E-1	9.375E+0	1.646E+1
-1.914E-1	9.518E+0	1.646E+1
-1.978E-1	9.411E+0	1.644E+1
-1.946E-1	9.459E+0	1.647E+1
-1.930E-1	9.476E+0	1.663E+1
-1.897E-1	9.563E+0	1.637E+1
-1.978E-1	9.560E+0	1.637E+1
-1.930E-1	9.459E+0	1.642E+1
-1.897E-1	9.498E+0	1.643E+1
-1.914E-1	9.528E+0	1.643E+1
-1.978E-1	9.515E+0	1.640E+1
-1.930E-1	9.482E+0	1.630E+1
-1.930E-1	9.378E+0	1.635E+1
-1.897E-1	9.528E+0	1.651E+1
-1.978E-1	9.437E+0	1.651E+1
-1.946E-1	9.508E+0	1.640E+1
-1.881E-1	9.489E+0	1.640E+1
-1.930E-1	9.472E+0	1.637E+1
-1.978E-1	9.579E+0	1.632E+1
-1.930E-1	9.469E+0	1.646E+1
-1.914E-1	9.479E+0	1.639E+1
-1.914E-1	9.550E+0	1.630E+1
-1.962E-1	9.573E+0	1.647E+1
-1.930E-1	9.485E+0	1.642E+1
-1.865E-1	9.495E+0	1.650E+1
-1.897E-1	9.596E+0	1.633E+1
-1.946E-1	9.469E+0	1.634E+1
-1.946E-1	9.570E+0	1.652E+1
-1.897E-1	9.534E+0	1.632E+1
-1.914E-1	9.411E+0	1.659E+1
-1.962E-1	9.524E+0	1.633E+1
-1.946E-1	9.515E+0	1.644E+1
-1.914E-1	9.453E+0	1.638E+1
-1.897E-1	9.456E+0	1.639E+1
-1.978E-1	9.537E+0	1.629E+1
-1.914E-1	9.605E+0	1.659E+1
-1.897E-1	9.557E+0	1.641E+1
-1.914E-1	9.609E+0	1.633E+1
-1.946E-1	9.492E+0	1.639E+1
-1.946E-1	9.544E+0	1.636E+1
-1.897E-1	9.505E+0	1.632E+1
-1.930E-1	9.667E+0	1.639E+1
-1.978E-1	9.547E+0	1.634E+1
-1.978E-1	9.492E+0	1.639E+1
-1.897E-1	9.385E+0	1.656E+1
-1.914E-1	9.404E+0	1.630E+1
-1.946E-1	9.544E+0	1.635E+1
-1.930E-1	9.472E+0	1.636E+1
-1.897E-1	9.437E+0	1.647E+1
-1.946E-1	9.625E+0	1.639E+1
-1.962E-1	9.459E+0	1.641E+1
-1.930E-1	9.456E+0	1.635E+1
-1.914E-1	9.404E+0	1.622E+1
-1.914E-1	9.508E+0	1.631E+1
-1.995E-1	9.463E+0	1.655E+1
-1.914E-1	9.479E+0	1.639E+1
-1.881E-1	9.417E+0	1.644E+1
-1.930E-1	9.528E+0	1.638E+1
-1.978E-1	9.515E+0	1.651E+1
-1.930E-1	9.476E+0	1.644E+1
-1.881E-1	9.472E+0	1.630E+1
-1.897E-1	9.528E+0	1.625E+1
-1.978E-1	9.579E+0	1.632E+1
-1.962E-1	9.459E+0	1.654E+1
-1.914E-1	9.599E+0	1.641E+1
-1.914E-1	9.502E+0	1.638E+1
-1.962E-1	9.566E+0	1.631E+1
-1.930E-1	9.469E+0	1.640E+1
-1.881E-1	9.498E+0	1.625E+1
-1.930E-1	9.443E+0	1.650E+1
-1.946E-1	9.579E+0	1.643E+1
-1.930E-1	9.570E+0	1.628E+1
-1.897E-1	9.534E+0	1.656E+1
-1.881E-1	9.589E+0	1.639E+1
-1.978E-1	9.657E+0	1.636E+1
-1.946E-1	9.589E+0	1.637E+1
-1.897E-1	9.479E+0	1.643E+1
-1.914E-1	9.563E+0	1.634E+1
-2.011E-1	9.485E+0	1.626E+1
-1.914E-1	9.479E+0	1.626E+1
-1.946E-1	9.609E+0	1.650E+1
-1.946E-1	9.495E+0	1.626E+1
-1.962E-1	9.511E+0	1.654E+1
-1.962E-1	9.502E+0	1.648E+1
-1.897E-1	9.534E+0	1.643E+1
-1.946E-1	9.446E+0	1.633E+1
-1.995E-1	9.537E+0	1.627E+1
-1.914E-1	9.446E+0	1.638E+1
-1.881E-1	9.446E+0	1.643E+1
-1.930E-1	9.502E+0	1.639E+1
-1.978E-1	9.528E+0	1.627E+1
-1.930E-1	9.430E+0	1.640E+1
-1.897E-1	9.534E+0	1.637E+1
-1.914E-1	9.502E+0	1.631E+1
-1.978E-1	9.531E+0	1.643E+1
-1.962E-1	9.534E+0	1.621E+1
-1.897E-1	9.515E+0	1.640E+1
-1.930E-1	9.489E+0	1.647E+1
-1.946E-1	9.586E+0	1.625E+1
-1.962E-1	9.524E+0	1.626E+1
-1.914E-1	9.589E+0	1.632E+1
-1.897E-1	9.547E+0	1.647E+1
-1.962E-1	9.566E+0	1.636E+1
-1.914E-1	9.524E+0	1.660E+1
-1.897E-1	9.541E+0	1.629E+1
-1.930E-1	9.492E+0	1.630E+1
-1.962E-1	9.576E+0	1.646E+1
-1.946E-1	9.583E+0	1.638E+1
-1.897E-1	9.472E+0	1.647E+1
-1.914E-1	9.547E+0	1.638E+1
-1.946E-1	9.479E+0	1.626E+1
-1.962E-1	9.505E+0	1.648E+1
-1.897E-1	9.472E+0	1.638E+1
-1.914E-1	9.618E+0	1.625E+1
-1.930E-1	9.511E+0	1.637E+1
-1.962E-1	9.472E+0	1.651E+1
-1.865E-1	9.485E+0	1.628E+1
-1.930E-1	9.385E+0	1.644E+1
-1.946E-1	9.375E+0	1.652E+1
-1.946E-1	9.395E+0	1.654E+1
-1.865E-1	9.476E+0	1.627E+1
-1.914E-1	9.534E+0	1.654E+1
-1.946E-1	9.508E+0	1.643E+1
-1.930E-1	9.589E+0	1.642E+1
-1.881E-1	9.489E+0	1.627E+1
-1.930E-1	9.544E+0	1.637E+1
-1.978E-1	9.453E+0	1.635E+1
-1.914E-1	9.492E+0	1.638E+1
-1.881E-1	9.430E+0	1.655E+1
-1.946E-1	9.463E+0	1.634E+1
-1.962E-1	9.365E+0	1.644E+1
-1.930E-1	9.437E+0	1.642E+1
-1.849E-1	9.528E+0	1.637E+1
-1.914E-1	9.453E+0	1.636E+1
-1.978E-1	9.563E+0	1.636E+1
-1.962E-1	9.515E+0	1.634E+1
-1.865E-1	9.596E+0	1.624E+1
-1.914E-1	9.560E+0	1.629E+1
-1.962E-1	9.482E+0	1.638E+1
-1.962E-1	9.382E+0	1.627E+1
-1.865E-1	9.495E+0	1.647E+1
-1.946E-1	9.476E+0	1.654E+1
-1.962E-1	9.670E+0	1.637E+1
-1.978E-1	9.417E+0	1.636E+1
-1.897E-1	9.411E+0	1.638E+1
-1.914E-1	9.378E+0	1.647E+1
-1.962E-1	9.583E+0	1.631E+1
-1.930E-1	9.566E+0	1.634E+1
-1.897E-1	9.635E+0	1.639E+1
-1.914E-1	9.518E+0	1.638E+1
-1.962E-1	9.359E+0	1.629E+1
-1.930E-1	9.550E+0	1.640E+1
-1.881E-1	9.495E+0	1.640E+1
-1.897E-1	9.489E+0	1.633E+1
-1.946E-1	9.495E+0	1.632E+1
-1.930E-1	9.498E+0	1.644E+1
-1.881E-1	9.440E+0	1.630E+1
-1.914E-1	9.385E+0	1.647E+1
-1.946E-1	9.482E+0	1.637E+1
-1.946E-1	9.641E+0	1.632E+1
-1.914E-1	9.482E+0	1.632E+1
-1.930E-1	9.362E+0	1.627E+1
-1.962E-1	9.547E+0	1.623E+1
-1.962E-1	9.472E+0	1.631E+1
-1.914E-1	9.495E+0	1.619E+1
-1.897E-1	9.583E+0	1.649E+1
-1.962E-1	9.524E+0	1.644E+1
-1.946E-1	9.589E+0	1.637E+1
-1.881E-1	9.385E+0	1.642E+1
-1.946E-1	9.550E+0	1.635E+1
-1.962E-1	9.612E+0	1.641E+1
-1.946E-1	9.557E+0	1.658E+1
-1.914E-1	9.498E+0	1.640E+1
-1.930E-1	9.550E+0	1.656E+1
-1.962E-1	9.365E+0	1.622E+1
-1.946E-1	9.459E+0	1.635E+1
-1.914E-1	9.420E+0	1.651E+1
-1.914E-1	9.657E+0	1.644E+1
-1.930E-1	9.596E+0	1.626E+1
-1.978E-1	9.420E+0	1.631E+1
-1.881E-1	9.463E+0	1.638E+1
-1.914E-1	9.583E+0	1.642E+1
-1.962E-1	9.508E+0	1.640E+1
-1.978E-1	9.450E+0	1.637E+1
-1.881E-1	9.472E+0	1.631E+1
-1.930E-1	9.560E+0	1.632E+1
-1.995E-1	9.521E+0	1.627E+1
-1.946E-1	9.521E+0	1.652E+1
-1.865E-1	9.579E+0	1.650E+1
-1.914E-1	9.541E+0	1.644E+1
-1.978E-1	9.544E+0	1.639E+1
-1.946E-1	9.417E+0	1.645E+1
-1.881E-1	9.622E+0	1.645E+1
-1.914E-1	9.547E+0	1.628E+1
-1.978E-1	9.534E+0	1.636E+1
-1.946E-1	9.375E+0	1.654E+1
-1.897E-1	9.518E+0	1.629E+1
-1.897E-1	9.463E+0	1.644E+1
-1.978E-1	9.553E+0	1.634E+1
-1.914E-1	9.570E+0	1.644E+1
-1.914E-1	9.485E+0	1.641E+1
-1.914E-1	9.489E+0	1.641E+1
-1.978E-1	9.566E+0	1.638E+1
-1.946E-1	9.541E+0	1.643E+1
-1.897E-1	9.521E+0	1.649E+1
-1.914E-1	9.537E+0	1.623E+1
-1.946E-1	9.502E+0	1.629E+1
-1.914E-1	9.482E+0	1.651E+1
-1.930E-1	9.476E+0	1.631E+1
-1.897E-1	9.453E+0	1.633E+1
-1.962E-1	9.391E+0	1.637E+1
-1.914E-1	9.495E+0	1.636E+1
-1.897E-1	9.469E+0	1.648E+1
-1.930E-1	9.648E+0	1.628E+1
-1.995E-1	9.372E+0	1.631E+1
-1.897E-1	9.479E+0	1.636E+1
-1.897E-1	9.443E+0	1.627E+1
-1.897E-1	9.518E+0	1.636E+1
-2.011E-1	9.635E+0	1.634E+1
-1.914E-1	9.466E+0	1.634E+1
-1.897E-1	9.420E+0	1.637E+1
-1.914E-1	9.560E+0	1.638E+1
-1.962E-1	9.537E+0	1.637E+1
-1.914E-1	9.193E+0	1.638E+1
-1.865E-1	9.508E+0	1.650E+1
-1.914E-1	9.479E+0	1.652E+1
-1.946E-1	9.537E+0	1.626E+1
-1.897E-1	9.599E+0	1.631E+1
-1.914E-1	9.576E+0	1.641E+1
-1.946E-1	9.450E+0	1.639E+1
-1.978E-1	9.427E+0	1.626E+1
-1.914E-1	9.573E+0	1.643E+1
-1.930E-1	9.505E+0	1.640E+1
-1.914E-1	9.599E+0	1.638E+1
-1.978E-1	9.592E+0	1.642E+1
-1.914E-1	9.528E+0	1.641E+1
-1.897E-1	9.450E+0	1.640E+1
-1.914E-1	9.573E+0	1.640E+1
-1.962E-1	9.391E+0	1.652E+1
-1.930E-1	9.511E+0	1.636E+1
-1.914E-1	9.482E+0	1.636E+1
-1.897E-1	9.544E+0	1.616E+1
-1.962E-1	9.459E+0	1.633E+1
-1.930E-1	9.476E+0	1.638E+1
-1.881E-1	9.553E+0	1.635E+1
-1.930E-1	9.482E+0	1.641E+1
-1.978E-1	9.446E+0	1.643E+1
-1.946E-1	9.401E+0	1.637E+1
-1.914E-1	9.547E+0	1.643E+1
-1.930E-1	9.495E+0	1.627E+1
-1.962E-1	9.541E+0	1.637E+1
-1.930E-1	9.521E+0	1.646E+1
-1.897E-1	9.505E+0	1.637E+1
-1.930E-1	9.466E+0	1.634E+1
-1.962E-1	9.440E+0	1.639E+1
-1.897E-1	9.495E+0	1.628E+1
-1.897E-1	9.521E+0	1.642E+1
-1.914E-1	9.424E+0	1.640E+1
-1.962E-1	9.515E+0	1.624E+1
-1.914E-1	9.485E+0	1.641E+1
-1.881E-1	9.557E+0	1.624E+1
-1.914E-1	9.469E+0	1.633E+1
-1.962E-1	9.602E+0	1.651E+1
-1.930E-1	9.408E+0	1.620E+1
-1.865E-1	9.466E+0	1.635E+1
-1.897E-1	9.518E+0	1.630E+1
-1.962E-1	9.505E+0	1.643E+1
-1.946E-1	9.544E+0	1.630E+1
-1.897E-1	9.648E+0	1.630E+1
-1.914E-1	9.472E+0	1.634E+1
-1.995E-1	9.615E+0	1.638E+1
-1.962E-1	9.544E+0	1.627E+1
-1.897E-1	9.401E+0	1.647E+1
-1.914E-1	9.531E+0	1.634E+1
-1.978E-1	9.609E+0	1.628E+1
-1.930E-1	9.570E+0	1.628E+1
-1.897E-1	9.485E+0	1.632E+1
-1.914E-1	9.482E+0	1.629E+1
-1.946E-1	9.570E+0	1.645E+1
-1.978E-1	9.505E+0	1.631E+1
-1.881E-1	9.472E+0	1.632E+1
-1.930E-1	9.508E+0	1.645E+1
-1.962E-1	9.547E+0	1.642E+1
-1.930E-1	9.472E+0	1.628E+1
-1.881E-1	9.401E+0	1.638E+1
-1.914E-1	9.443E+0	1.640E+1
-1.946E-1	9.476E+0	1.628E+1
-1.930E-1	9.498E+0	1.643E+1
-1.865E-1	9.472E+0	1.628E+1
-1.914E-1	9.622E+0	1.625E+1
-1.962E-1	9.472E+0	1.637E+1
-1.930E-1	9.596E+0	1.647E+1
-1.881E-1	9.505E+0	1.643E+1
-1.946E-1	9.417E+0	1.637E+1
-1.962E-1	9.453E+0	1.652E+1
-1.962E-1	9.508E+0	1.633E+1
-1.914E-1	9.654E+0	1.635E+1
-1.914E-1	9.583E+0	1.635E+1
-1.962E-1	9.437E+0	1.624E+1
-1.930E-1	9.531E+0	1.652E+1
-1.914E-1	9.537E+0	1.632E+1
-1.930E-1	9.521E+0	1.652E+1
-1.930E-1	9.463E+0	1.628E+1
-1.962E-1	9.479E+0	1.626E+1
-1.881E-1	9.553E+0	1.635E+1
-1.914E-1	9.362E+0	1.637E+1
-1.962E-1	9.553E+0	1.633E+1
-1.930E-1	9.463E+0	1.633E+1
-1.865E-1	9.492E+0	1.640E+1
-1.914E-1	9.605E+0	1.654E+1
-1.930E-1	9.573E+0	1.640E+1
-1.930E-1	9.560E+0	1.642E+1
-1.897E-1	9.589E+0	1.644E+1
-1.930E-1	9.508E+0	1.642E+1
-1.946E-1	9.534E+0	1.652E+1
-1.930E-1	9.579E+0	1.649E+1
-1.881E-1	9.570E+0	1.638E+1
-1.914E-1	9.528E+0	1.642E+1
-1.962E-1	9.531E+0	1.633E+1
-1.930E-1	9.489E+0	1.638E+1
-1.897E-1	9.453E+0	1.641E+1
-1.914E-1	9.544E+0	1.625E+1
-1.946E-1	9.505E+0	1.635E+1
-1.930E-1	9.528E+0	1.645E+1
-1.897E-1	9.391E+0	1.645E+1
-1.930E-1	9.631E+0	1.638E+1
-1.946E-1	9.466E+0	1.651E+1
-1.930E-1	9.579E+0	1.634E+1
-1.881E-1	9.498E+0	1.639E+1
-1.930E-1	9.398E+0	1.646E+1
-1.946E-1	9.550E+0	1.641E+1
-1.962E-1	9.683E+0	1.641E+1
-1.881E-1	9.560E+0	1.658E+1
-1.946E-1	9.492E+0	1.632E+1
-1.962E-1	9.459E+0	1.658E+1
-1.930E-1	9.654E+0	1.639E+1
-1.865E-1	9.489E+0	1.642E+1
-1.914E-1	9.485E+0	1.643E+1
-1.930E-1	9.599E+0	1.636E+1
-1.946E-1	9.547E+0	1.643E+1
-1.914E-1	9.524E+0	1.628E+1
-1.930E-1	9.508E+0	1.635E+1
-1.962E-1	9.557E+0	1.624E+1
-1.914E-1	9.391E+0	1.649E+1
-1.865E-1	9.638E+0	1.639E+1
-1.930E-1	9.502E+0	1.635E+1
-1.946E-1	9.534E+0	1.619E+1
-1.946E-1	9.404E+0	1.647E+1
-1.865E-1	9.424E+0	1.657E+1
-1.946E-1	9.557E+0	1.643E+1
-1.978E-1	9.524E+0	1.638E+1
-1.914E-1	9.479E+0	1.639E+1
-1.865E-1	9.505E+0	1.652E+1
-1.914E-1	9.618E+0	1.630E+1
-1.946E-1	9.508E+0	1.620E+1
-1.946E-1	9.404E+0	1.633E+1
-1.881E-1	9.528E+0	1.630E+1
-1.930E-1	9.511E+0	1.642E+1
-1.962E-1	9.411E+0	1.624E+1
-1.946E-1	9.437E+0	1.650E+1
-1.881E-1	9.437E+0	1.621E+1
-1.946E-1	9.553E+0	1.649E+1
-1.962E-1	9.518E+0	1.633E+1
-1.946E-1	9.550E+0	1.638E+1
-1.897E-1	9.531E+0	1.632E+1
-1.914E-1	9.609E+0	1.639E+1
-1.946E-1	9.414E+0	1.638E+1
-1.930E-1	9.528E+0	1.652E+1
-1.914E-1	9.476E+0	1.653E+1
-1.930E-1	9.566E+0	1.638E+1
-1.978E-1	9.528E+0	1.646E+1
-1.930E-1	9.511E+0	1.648E+1
-1.914E-1	9.443E+0	1.635E+1
-1.930E-1	9.550E+0	1.646E+1
-1.946E-1	9.609E+0	1.642E+1
-1.930E-1	9.648E+0	1.646E+1
-1.865E-1	9.615E+0	1.637E+1
-1.914E-1	9.544E+0	1.639E+1
-1.962E-1	9.654E+0	1.636E+1
-1.946E-1	9.541E+0	1.645E+1
-1.897E-1	9.443E+0	1.629E+1
-1.930E-1	9.502E+0	1.631E+1
-1.995E-1	9.570E+0	1.651E+1
-1.897E-1	9.437E+0	1.657E+1
-1.881E-1	9.456E+0	1.633E+1
-1.897E-1	9.515E+0	1.647E+1
-1.978E-1	9.579E+0	1.637E+1
-1.914E-1	9.479E+0	1.633E+1
-1.897E-1	9.401E+0	1.643E+1
-1.897E-1	9.505E+0	1.627E+1
-1.946E-1	9.524E+0	1.641E+1
-1.946E-1	9.583E+0	1.641E+1
-1.881E-1	9.615E+0	1.654E+1
-1.930E-1	9.550E+0	1.643E+1
-1.946E-1	9.618E+0	1.636E+1
-1.914E-1	9.489E+0	1.640E+1
-1.897E-1	9.531E+0	1.650E+1
-1.897E-1	9.654E+0	1.644E+1
-1.995E-1	9.573E+0	1.639E+1
-1.930E-1	9.605E+0	1.640E+1
-1.881E-1	9.459E+0	1.639E+1
-1.881E-1	9.586E+0	1.642E+1
-1.962E-1	9.489E+0	1.647E+1
-1.946E-1	9.469E+0	1.633E+1
-1.881E-1	9.453E+0	1.627E+1
-1.930E-1	9.388E+0	1.635E+1
-1.978E-1	9.508E+0	1.650E+1
-1.914E-1	9.612E+0	1.642E+1
-1.914E-1	9.576E+0	1.640E+1
-1.914E-1	9.498E+0	1.634E+1
-1.962E-1	9.469E+0	1.628E+1
-1.914E-1	9.560E+0	1.642E+1
-1.930E-1	9.583E+0	1.640E+1
-1.897E-1	9.453E+0	1.643E+1
-1.978E-1	9.508E+0	1.637E+1
-1.897E-1	9.356E+0	1.624E+1
-1.881E-1	9.683E+0	1.641E+1
-1.914E-1	9.511E+0	1.630E+1
-1.946E-1	9.489E+0	1.635E+1
-1.897E-1	9.618E+0	1.640E+1
-1.881E-1	9.570E+0	1.640E+1
-1.914E-1	9.492E+0	1.635E+1
-1.962E-1	9.553E+0	1.626E+1
-1.897E-1	9.537E+0	1.639E+1
-1.897E-1	9.404E+0	1.641E+1
-1.914E-1	9.492E+0	1.637E+1
-1.962E-1	9.589E+0	1.635E+1
-1.930E-1	9.482E+0	1.624E+1
-1.881E-1	9.524E+0	1.642E+1
-1.914E-1	9.424E+0	1.640E+1
-1.962E-1	9.466E+0	1.654E+1
-1.897E-1	9.544E+0	1.630E+1
-1.881E-1	9.463E+0	1.626E+1
-1.914E-1	9.479E+0	1.626E+1
-1.978E-1	9.427E+0	1.643E+1
-1.946E-1	9.446E+0	1.631E+1
-1.897E-1	9.537E+0	1.649E+1
-1.914E-1	9.459E+0	1.618E+1
-1.930E-1	9.466E+0	1.640E+1
-1.930E-1	9.385E+0	1.616E+1
-1.897E-1	9.443E+0	1.630E+1
-1.946E-1	9.453E+0	1.642E+1
-1.962E-1	9.592E+0	1.646E+1
-1.930E-1	9.631E+0	1.622E+1
-1.914E-1	9.463E+0	1.637E+1
-1.897E-1	9.521E+0	1.639E+1
-1.946E-1	9.583E+0	1.635E+1
-1.930E-1	9.573E+0	1.644E+1
-1.914E-1	9.511E+0	1.645E+1
-1.930E-1	9.602E+0	1.648E+1
-1.995E-1	9.518E+0	1.634E+1
-1.914E-1	9.508E+0	1.635E+1
-1.897E-1	9.579E+0	1.625E+1
-1.930E-1	9.557E+0	1.638E+1
-1.946E-1	9.635E+0	1.640E+1
-1.914E-1	9.534E+0	1.635E+1
-1.881E-1	9.443E+0	1.641E+1
-1.914E-1	9.596E+0	1.642E+1
-1.946E-1	9.599E+0	1.642E+1
-1.914E-1	9.498E+0	1.638E+1
-1.897E-1	9.560E+0	1.645E+1
-1.914E-1	9.570E+0	1.633E+1
-1.930E-1	9.479E+0	1.648E+1
-1.914E-1	9.518E+0	1.640E+1
-1.881E-1	9.583E+0	1.637E+1
-1.914E-1	9.553E+0	1.636E+1
-1.946E-1	9.446E+0	1.633E+1
-1.914E-1	9.502E+0	1.629E+1
-1.881E-1	9.537E+0	1.648E+1
-1.914E-1	9.482E+0	1.631E+1
-1.962E-1	9.466E+0	1.647E+1
-1.930E-1	9.408E+0	1.632E+1
-1.881E-1	9.479E+0	1.620E+1
-1.930E-1	9.515E+0	1.644E+1
-1.946E-1	9.544E+0	1.640E+1
-1.914E-1	9.456E+0	1.646E+1
-1.897E-1	9.599E+0	1.637E+1
-1.930E-1	9.375E+0	1.636E+1
-1.946E-1	9.541E+0	1.646E+1
-1.946E-1	9.537E+0	1.645E+1
-1.881E-1	9.583E+0	1.636E+1
-1.946E-1	9.476E+0	1.643E+1
-1.946E-1	9.644E+0	1.636E+1
-1.930E-1	9.502E+0	1.640E+1
-1.865E-1	9.602E+0	1.619E+1
-1.930E-1	9.622E+0	1.623E+1
-1.930E-1	9.505E+0	1.647E+1
-1.946E-1	9.609E+0	1.643E+1
[truncated: 93,958 more rows]
