# Supplementary material for: Improved ANAP incorporation and VCF analysis reveal details of P2X7 current facilitation and a limited conformational interplay between ATP binding and the intracellular ballast domain
Source: eLife. 2023 Jan 4;12:e82479. doi: 10.7554/eLife.82479 (PMC9859053; doi:10.7554/eLife.82479)
Supplement: Figure 3—figure supplement 3—source data 2. [file elife-82479-fig3-figsupp3-data2.zip › Figure-3_figure-supplement-3_source-data-2/DeltaCys-constructs/l14/13.csv]

-7.282E-1	9.336E+0	1.982E+1
-7.217E-1	9.349E+0	1.973E+1
-7.234E-1	9.424E+0	1.972E+1
-7.331E-1	9.323E+0	1.974E+1
-7.250E-1	9.375E+0	1.977E+1
-7.234E-1	9.472E+0	1.969E+1
-7.201E-1	9.262E+0	1.965E+1
-7.331E-1	9.378E+0	1.976E+1
-7.266E-1	9.388E+0	1.974E+1
-7.217E-1	9.249E+0	1.978E+1
-7.217E-1	9.398E+0	1.970E+1
-7.347E-1	9.262E+0	1.969E+1
-7.250E-1	9.278E+0	1.974E+1
-7.201E-1	9.297E+0	1.983E+1
-7.234E-1	9.317E+0	1.972E+1
-7.331E-1	9.349E+0	1.967E+1
-7.266E-1	9.339E+0	1.962E+1
-7.217E-1	9.346E+0	1.981E+1
-7.201E-1	9.281E+0	1.990E+1
-7.299E-1	9.317E+0	1.974E+1
-7.250E-1	9.408E+0	1.967E+1
-7.234E-1	9.339E+0	1.971E+1
-7.217E-1	9.349E+0	1.975E+1
-7.315E-1	9.372E+0	1.991E+1
-7.266E-1	9.401E+0	1.989E+1
-7.217E-1	9.330E+0	1.965E+1
-7.201E-1	9.456E+0	1.972E+1
-7.315E-1	9.255E+0	1.989E+1
-7.282E-1	9.391E+0	1.983E+1
-7.201E-1	9.258E+0	1.966E+1
-7.201E-1	9.300E+0	1.983E+1
-7.282E-1	9.278E+0	1.990E+1
-7.282E-1	9.294E+0	1.964E+1
-7.234E-1	9.317E+0	1.960E+1
-7.250E-1	9.356E+0	1.972E+1
-7.282E-1	9.297E+0	1.959E+1
-7.315E-1	9.275E+0	1.969E+1
-7.217E-1	9.375E+0	1.979E+1
-7.234E-1	9.294E+0	1.978E+1
-7.299E-1	9.330E+0	1.971E+1
-7.250E-1	9.236E+0	1.982E+1
-7.201E-1	9.300E+0	1.970E+1
-7.234E-1	9.420E+0	1.972E+1
-7.282E-1	9.352E+0	1.981E+1
-7.266E-1	9.395E+0	1.970E+1
-7.201E-1	9.317E+0	1.968E+1
-7.234E-1	9.262E+0	1.991E+1
-7.282E-1	9.440E+0	1.967E+1
-7.266E-1	9.313E+0	1.976E+1
-7.169E-1	9.365E+0	1.978E+1
-7.234E-1	9.375E+0	1.978E+1
-7.266E-1	9.401E+0	1.980E+1
-7.282E-1	9.365E+0	1.976E+1
-7.185E-1	9.278E+0	1.978E+1
-7.234E-1	9.326E+0	1.985E+1
-7.266E-1	9.304E+0	1.966E+1
-7.266E-1	9.333E+0	1.978E+1
-7.169E-1	9.378E+0	1.969E+1
-7.250E-1	9.398E+0	1.969E+1
-7.250E-1	9.352E+0	1.959E+1
-7.299E-1	9.502E+0	1.968E+1
-7.153E-1	9.362E+0	1.966E+1
-7.217E-1	9.333E+0	1.961E+1
-7.282E-1	9.320E+0	1.972E+1
-7.282E-1	9.359E+0	1.972E+1
-7.169E-1	9.398E+0	1.971E+1
-7.234E-1	9.232E+0	1.980E+1
-7.299E-1	9.258E+0	1.972E+1
-7.282E-1	9.365E+0	1.984E+1
-7.185E-1	9.219E+0	1.969E+1
-7.234E-1	9.307E+0	1.980E+1
-7.331E-1	9.320E+0	1.963E+1
-7.299E-1	9.349E+0	1.974E+1
-7.217E-1	9.414E+0	1.952E+1
-7.266E-1	9.349E+0	1.964E+1
-7.315E-1	9.294E+0	1.970E+1
-7.266E-1	9.398E+0	1.967E+1
-7.185E-1	9.385E+0	1.981E+1
-7.234E-1	9.521E+0	1.980E+1
-7.282E-1	9.307E+0	1.987E+1
-7.315E-1	9.369E+0	1.970E+1
-7.201E-1	9.479E+0	1.974E+1
-7.250E-1	9.323E+0	1.970E+1
-7.315E-1	9.242E+0	1.976E+1
-7.266E-1	9.401E+0	1.976E+1
-7.169E-1	9.278E+0	1.946E+1
-7.201E-1	9.242E+0	1.986E+1
-7.315E-1	9.229E+0	1.980E+1
-7.282E-1	9.326E+0	1.988E+1
-7.185E-1	9.333E+0	1.970E+1
-7.234E-1	9.359E+0	1.981E+1
-7.299E-1	9.239E+0	1.956E+1
-7.282E-1	9.339E+0	1.974E+1
-7.201E-1	9.291E+0	1.966E+1
-7.201E-1	9.440E+0	1.982E+1
-7.315E-1	9.385E+0	1.969E+1
-7.250E-1	9.258E+0	1.977E+1
-7.217E-1	9.262E+0	1.967E+1
-7.201E-1	9.433E+0	1.973E+1
-7.315E-1	9.378E+0	1.964E+1
-7.234E-1	9.382E+0	1.983E+1
-7.169E-1	9.278E+0	1.971E+1
-7.185E-1	9.300E+0	1.968E+1
-7.299E-1	9.339E+0	1.969E+1
-7.234E-1	9.307E+0	1.978E+1
-7.201E-1	9.313E+0	1.977E+1
-7.201E-1	9.291E+0	1.965E+1
-7.315E-1	9.359E+0	1.966E+1
-7.266E-1	9.145E+0	1.969E+1
-7.234E-1	9.388E+0	1.982E+1
-7.217E-1	9.346E+0	2.004E+1
-7.331E-1	9.372E+0	1.984E+1
-7.250E-1	9.326E+0	1.970E+1
-7.217E-1	9.284E+0	1.969E+1
-7.201E-1	9.304E+0	1.975E+1
-7.315E-1	9.265E+0	1.987E+1
-7.282E-1	9.378E+0	1.962E+1
-7.217E-1	9.382E+0	1.962E+1
-7.201E-1	9.307E+0	1.965E+1
-7.315E-1	9.281E+0	1.968E+1
-7.234E-1	9.369E+0	1.971E+1
-7.201E-1	9.271E+0	1.970E+1
-7.217E-1	9.469E+0	1.983E+1
-7.331E-1	9.229E+0	1.973E+1
-7.234E-1	9.323E+0	1.967E+1
-7.185E-1	9.356E+0	1.983E+1
-7.185E-1	9.265E+0	1.958E+1
-7.299E-1	9.359E+0	1.967E+1
-7.234E-1	9.275E+0	1.967E+1
-7.169E-1	9.291E+0	1.977E+1
-7.201E-1	9.294E+0	1.997E+1
-7.315E-1	9.323E+0	1.981E+1
-7.234E-1	9.278E+0	1.978E+1
-7.201E-1	9.320E+0	1.974E+1
-7.185E-1	9.232E+0	1.978E+1
-7.282E-1	9.362E+0	1.973E+1
-7.250E-1	9.313E+0	1.969E+1
-7.217E-1	9.346E+0	1.974E+1
-7.234E-1	9.346E+0	1.971E+1
-7.282E-1	9.359E+0	1.963E+1
-7.234E-1	9.216E+0	1.979E+1
-7.201E-1	9.375E+0	1.984E+1
-7.234E-1	9.333E+0	1.974E+1
-7.315E-1	9.430E+0	1.986E+1
-7.266E-1	9.271E+0	1.956E+1
-7.169E-1	9.320E+0	1.976E+1
-7.234E-1	9.242E+0	1.975E+1
-7.331E-1	9.333E+0	1.990E+1
-7.266E-1	9.356E+0	1.958E+1
-7.153E-1	9.336E+0	1.990E+1
-7.217E-1	9.388E+0	1.965E+1
-7.266E-1	9.262E+0	1.963E+1
-7.266E-1	9.323E+0	1.974E+1
-7.185E-1	9.404E+0	1.984E+1
-7.201E-1	9.430E+0	1.981E+1
-7.315E-1	9.443E+0	1.975E+1
-7.266E-1	9.300E+0	1.978E+1
-7.169E-1	9.433E+0	1.979E+1
-7.217E-1	9.210E+0	1.974E+1
-7.282E-1	9.145E+0	1.966E+1
-7.250E-1	9.362E+0	1.967E+1
-7.153E-1	9.336E+0	1.982E+1
-7.250E-1	9.372E+0	1.973E+1
-7.282E-1	9.433E+0	1.957E+1
-7.266E-1	9.395E+0	1.967E+1
-7.169E-1	9.216E+0	1.961E+1
-7.217E-1	9.385E+0	1.968E+1
-7.250E-1	9.359E+0	1.966E+1
-7.299E-1	9.378E+0	1.971E+1
-7.153E-1	9.339E+0	1.967E+1
-7.217E-1	9.391E+0	1.963E+1
-7.266E-1	9.437E+0	1.965E+1
-7.299E-1	9.310E+0	1.964E+1
-7.136E-1	9.326E+0	1.970E+1
-7.234E-1	9.382E+0	1.962E+1
-7.234E-1	9.271E+0	1.988E+1
-7.266E-1	9.430E+0	1.975E+1
-7.185E-1	9.343E+0	1.978E+1
-7.234E-1	9.294E+0	1.978E+1
-7.266E-1	9.346E+0	1.976E+1
-7.266E-1	9.369E+0	1.975E+1
-7.153E-1	9.356E+0	1.956E+1
-7.234E-1	9.323E+0	1.960E+1
-7.250E-1	9.372E+0	1.965E+1
-7.282E-1	9.411E+0	1.963E+1
-7.169E-1	9.287E+0	1.967E+1
-7.217E-1	9.427E+0	1.967E+1
-7.250E-1	9.313E+0	1.984E+1
-7.234E-1	9.456E+0	1.990E+1
-7.120E-1	9.352E+0	1.968E+1
-7.185E-1	9.440E+0	1.977E+1
-7.250E-1	9.343E+0	1.986E+1
-7.266E-1	9.339E+0	1.981E+1
-7.153E-1	9.437E+0	1.970E+1
-7.217E-1	9.534E+0	1.970E+1
-7.266E-1	9.339E+0	1.984E+1
-7.250E-1	9.297E+0	1.976E+1
-7.136E-1	9.174E+0	1.973E+1
-7.201E-1	9.304E+0	1.975E+1
-7.282E-1	9.356E+0	1.981E+1
-7.250E-1	9.336E+0	1.986E+1
-7.153E-1	9.375E+0	1.976E+1
-7.201E-1	9.498E+0	1.969E+1
-7.250E-1	9.349E+0	1.982E+1
-7.250E-1	9.408E+0	1.978E+1
-7.153E-1	9.300E+0	1.964E+1
-7.185E-1	9.304E+0	1.969E+1
-7.234E-1	9.336E+0	1.962E+1
-7.250E-1	9.313E+0	1.979E+1
-7.169E-1	9.339E+0	1.962E+1
-7.201E-1	9.388E+0	1.979E+1
-7.299E-1	9.388E+0	1.980E+1
-7.234E-1	9.433E+0	1.973E+1
-7.136E-1	9.320E+0	1.977E+1
-7.201E-1	9.262E+0	1.982E+1
-7.299E-1	9.453E+0	1.954E+1
-7.234E-1	9.372E+0	1.986E+1
-7.169E-1	9.450E+0	1.960E+1
-7.185E-1	9.336E+0	1.974E+1
-7.266E-1	9.382E+0	1.980E+1
-7.217E-1	9.158E+0	1.972E+1
-7.185E-1	9.252E+0	1.978E+1
-7.201E-1	9.278E+0	1.969E+1
-7.282E-1	9.346E+0	1.982E+1
-7.217E-1	9.372E+0	1.985E+1
-7.185E-1	9.485E+0	1.964E+1
-7.169E-1	9.446E+0	1.982E+1
-7.282E-1	9.330E+0	1.979E+1
-7.201E-1	9.502E+0	1.974E+1
-7.234E-1	9.236E+0	1.965E+1
-7.153E-1	9.385E+0	1.969E+1
-7.250E-1	9.323E+0	1.994E+1
-7.234E-1	9.466E+0	1.968E+1
-7.153E-1	9.382E+0	1.984E+1
-7.169E-1	9.336E+0	1.981E+1
-7.282E-1	9.359E+0	1.970E+1
-7.217E-1	9.317E+0	1.966E+1
-7.185E-1	9.375E+0	1.966E+1
-7.201E-1	9.206E+0	1.982E+1
-7.315E-1	9.262E+0	1.971E+1
-7.217E-1	9.271E+0	1.972E+1
-7.169E-1	9.219E+0	1.974E+1
-7.169E-1	9.369E+0	1.962E+1
-7.315E-1	9.197E+0	1.954E+1
-7.217E-1	9.336E+0	1.959E+1
-7.201E-1	9.268E+0	1.964E+1
-7.153E-1	9.287E+0	1.973E+1
-7.266E-1	9.326E+0	1.978E+1
-7.169E-1	9.262E+0	1.971E+1
-7.185E-1	9.281E+0	1.976E+1
-7.169E-1	9.310E+0	1.975E+1
-7.234E-1	9.365E+0	1.987E+1
-7.201E-1	9.388E+0	1.969E+1
-7.136E-1	9.304E+0	1.986E+1
-7.169E-1	9.417E+0	1.970E+1
-7.266E-1	9.317E+0	1.956E+1
-7.234E-1	9.216E+0	1.983E+1
-7.153E-1	9.255E+0	1.960E+1
-7.153E-1	9.313E+0	1.971E+1
-7.234E-1	9.349E+0	1.971E+1
-7.201E-1	9.223E+0	1.965E+1
-7.169E-1	9.330E+0	1.991E+1
-7.169E-1	9.258E+0	1.976E+1
-7.250E-1	9.239E+0	1.973E+1
-7.217E-1	9.502E+0	1.979E+1
-7.153E-1	9.271E+0	1.986E+1
-7.201E-1	9.300E+0	1.985E+1
-7.266E-1	9.336E+0	1.966E+1
-7.234E-1	9.408E+0	1.981E+1
-7.185E-1	9.336E+0	1.990E+1
-7.201E-1	9.333E+0	1.974E+1
-7.250E-1	9.440E+0	1.969E+1
-7.234E-1	9.313E+0	1.971E+1
-7.153E-1	9.385E+0	1.988E+1
-7.250E-1	9.219E+0	1.978E+1
-7.250E-1	9.236E+0	1.965E+1
-7.250E-1	9.417E+0	1.967E+1
-7.169E-1	9.326E+0	1.950E+1
-7.169E-1	9.369E+0	1.969E+1
-7.250E-1	9.343E+0	1.960E+1
-7.266E-1	9.268E+0	1.970E+1
-7.169E-1	9.492E+0	1.996E+1
-7.185E-1	9.359E+0	1.985E+1
-7.250E-1	9.375E+0	1.984E+1
-7.250E-1	9.275E+0	1.972E+1
-7.136E-1	9.433E+0	1.976E+1
-7.266E-1	9.333E+0	1.980E+1
-7.266E-1	9.339E+0	1.955E+1
-7.299E-1	9.404E+0	1.969E+1
-7.153E-1	9.408E+0	1.970E+1
-7.201E-1	9.313E+0	1.957E+1
-7.234E-1	9.352E+0	1.978E+1
-7.282E-1	9.382E+0	1.979E+1
-7.153E-1	9.408E+0	1.973E+1
-7.266E-1	9.401E+0	1.976E+1
-7.266E-1	9.349E+0	1.978E+1
-7.282E-1	9.385E+0	1.989E+1
-7.153E-1	9.323E+0	1.972E+1
-7.234E-1	9.317E+0	1.972E+1
-7.250E-1	9.213E+0	1.977E+1
-7.282E-1	9.323E+0	1.979E+1
-7.153E-1	9.229E+0	1.962E+1
-7.234E-1	9.326E+0	1.978E+1
-7.250E-1	9.310E+0	1.978E+1
-7.250E-1	9.385E+0	1.976E+1
-7.153E-1	9.359E+0	1.972E+1
-7.217E-1	9.333E+0	1.977E+1
-7.266E-1	9.362E+0	1.989E+1
-7.250E-1	9.339E+0	1.987E+1
-7.136E-1	9.304E+0	1.974E+1
-7.217E-1	9.275E+0	1.968E+1
-7.234E-1	9.369E+0	1.989E+1
-7.250E-1	9.239E+0	1.987E+1
-7.153E-1	9.213E+0	1.988E+1
-7.185E-1	9.236E+0	1.990E+1
-7.250E-1	9.359E+0	1.979E+1
-7.234E-1	9.346E+0	1.985E+1
-7.153E-1	9.323E+0	1.959E+1
-7.217E-1	9.226E+0	1.989E+1
-7.282E-1	9.271E+0	1.982E+1
-7.234E-1	9.219E+0	1.983E+1
-7.136E-1	9.323E+0	1.980E+1
-7.201E-1	9.346E+0	1.969E+1
-7.282E-1	9.401E+0	1.969E+1
-7.234E-1	9.424E+0	1.973E+1
-7.169E-1	9.408E+0	1.953E+1
-7.201E-1	9.359E+0	1.962E+1
-7.266E-1	9.310E+0	1.983E+1
-7.250E-1	9.339E+0	1.982E+1
-7.153E-1	9.359E+0	1.984E+1
-7.169E-1	9.333E+0	1.960E+1
-7.282E-1	9.369E+0	1.969E+1
-7.217E-1	9.284E+0	1.983E+1
-7.185E-1	9.472E+0	1.980E+1
-7.153E-1	9.343E+0	1.978E+1
-7.282E-1	9.349E+0	1.982E+1
-7.201E-1	9.427E+0	1.978E+1
-7.169E-1	9.414E+0	1.972E+1
-7.185E-1	9.472E+0	1.984E+1
-7.282E-1	9.388E+0	1.981E+1
-7.234E-1	9.404E+0	1.964E+1
-7.169E-1	9.333E+0	1.995E+1
-7.169E-1	9.427E+0	1.973E+1
-7.250E-1	9.310E+0	1.975E+1
-7.169E-1	9.369E+0	1.980E+1
-7.201E-1	9.375E+0	1.972E+1
-7.169E-1	9.339E+0	1.977E+1
-7.282E-1	9.197E+0	1.986E+1
-7.217E-1	9.317E+0	1.973E+1
-7.169E-1	9.213E+0	1.986E+1
-7.153E-1	9.297E+0	1.964E+1
-7.250E-1	9.330E+0	1.954E+1
-7.185E-1	9.336E+0	1.968E+1
-7.169E-1	9.258E+0	1.971E+1
-7.153E-1	9.304E+0	1.960E+1
-7.250E-1	9.304E+0	1.972E+1
-7.185E-1	9.414E+0	1.975E+1
-7.185E-1	9.479E+0	1.970E+1
-7.169E-1	9.333E+0	1.968E+1
-7.282E-1	9.343E+0	1.975E+1
-7.201E-1	9.262E+0	1.984E+1
-7.153E-1	9.307E+0	1.996E+1
-7.153E-1	9.372E+0	1.982E+1
-7.250E-1	9.304E+0	1.973E+1
-7.217E-1	9.297E+0	1.981E+1
-7.185E-1	9.404E+0	1.978E+1
-7.169E-1	9.427E+0	1.953E+1
-7.250E-1	9.411E+0	1.971E+1
-7.201E-1	9.398E+0	1.966E+1
-7.169E-1	9.398E+0	1.968E+1
-7.153E-1	9.323E+0	1.974E+1
-7.266E-1	9.158E+0	1.969E+1
-7.201E-1	9.281E+0	1.968E+1
-7.169E-1	9.388E+0	1.975E+1
-7.201E-1	9.339E+0	1.960E+1
-7.299E-1	9.330E+0	1.966E+1
-7.234E-1	9.411E+0	1.970E+1
-7.169E-1	9.365E+0	1.974E+1
-7.169E-1	9.262E+0	1.982E+1
-7.201E-1	9.313E+0	1.977E+1
-7.217E-1	9.313E+0	1.969E+1
-7.136E-1	9.252E+0	1.980E+1
-7.169E-1	9.258E+0	1.971E+1
-7.250E-1	9.236E+0	1.980E+1
-7.234E-1	9.375E+0	1.975E+1
-7.104E-1	9.258E+0	1.976E+1
-7.169E-1	9.359E+0	1.976E+1
-7.234E-1	9.391E+0	1.983E+1
-7.185E-1	9.414E+0	1.971E+1
-7.120E-1	9.349E+0	1.992E+1
-7.169E-1	9.232E+0	1.969E+1
-7.185E-1	9.385E+0	1.971E+1
-7.201E-1	9.275E+0	1.971E+1
-7.136E-1	9.281E+0	1.972E+1
-7.169E-1	9.382E+0	1.961E+1
-7.201E-1	9.313E+0	1.981E+1
-7.201E-1	9.365E+0	1.983E+1
-7.120E-1	9.307E+0	1.967E+1
-7.201E-1	9.275E+0	1.981E+1
-7.234E-1	9.242E+0	1.982E+1
-7.266E-1	9.372E+0	1.956E+1
-7.120E-1	9.343E+0	1.962E+1
-7.201E-1	9.323E+0	1.964E+1
-7.217E-1	9.391E+0	1.972E+1
-7.282E-1	9.242E+0	1.984E+1
-7.136E-1	9.398E+0	1.954E+1
-7.185E-1	9.450E+0	1.974E+1
-7.217E-1	9.275E+0	1.970E+1
-7.234E-1	9.346E+0	1.960E+1
-7.136E-1	9.346E+0	1.971E+1
-7.185E-1	9.378E+0	1.995E+1
-7.234E-1	9.206E+0	1.980E+1
-7.250E-1	9.417E+0	1.981E+1
-7.120E-1	9.349E+0	1.972E+1
-7.169E-1	9.349E+0	1.984E+1
-7.234E-1	9.414E+0	1.983E+1
-7.250E-1	9.433E+0	1.974E+1
-7.088E-1	9.200E+0	1.971E+1
-7.185E-1	9.385E+0	1.971E+1
-7.217E-1	9.333E+0	1.962E+1
-7.250E-1	9.404E+0	1.983E+1
-7.104E-1	9.369E+0	1.978E+1
-7.169E-1	9.262E+0	1.981E+1
-7.234E-1	9.411E+0	1.981E+1
-7.201E-1	9.349E+0	1.985E+1
-7.088E-1	9.414E+0	1.963E+1
-7.169E-1	9.362E+0	1.967E+1
-7.201E-1	9.330E+0	1.979E+1
-7.250E-1	9.375E+0	1.974E+1
-7.136E-1	9.388E+0	1.986E+1
-7.217E-1	9.336E+0	1.975E+1
-7.234E-1	9.255E+0	1.975E+1
-7.250E-1	9.300E+0	1.980E+1
-7.136E-1	9.154E+0	1.983E+1
-7.169E-1	9.404E+0	1.969E+1
-7.250E-1	9.365E+0	1.988E+1
-7.217E-1	9.359E+0	1.981E+1
-7.120E-1	9.391E+0	1.969E+1
-7.136E-1	9.242E+0	1.975E+1
-7.217E-1	9.349E+0	1.965E+1
-7.169E-1	9.323E+0	1.970E+1
-7.136E-1	9.408E+0	1.984E+1
-7.169E-1	9.395E+0	1.958E+1
-7.201E-1	9.378E+0	1.976E+1
-7.185E-1	9.333E+0	1.966E+1
-7.120E-1	9.229E+0	1.969E+1
-7.153E-1	9.307E+0	1.966E+1
-7.234E-1	9.300E+0	1.979E+1
-7.185E-1	9.369E+0	1.978E+1
-7.120E-1	9.291E+0	1.966E+1
-7.136E-1	9.433E+0	1.971E+1
-7.234E-1	9.297E+0	1.975E+1
-7.185E-1	9.349E+0	1.979E+1
-7.136E-1	9.369E+0	1.966E+1
-7.120E-1	9.307E+0	1.967E+1
-7.266E-1	9.245E+0	1.975E+1
-7.185E-1	9.437E+0	1.976E+1
-7.136E-1	9.369E+0	1.967E+1
-7.136E-1	9.278E+0	1.989E+1
-7.217E-1	9.349E+0	1.967E+1
-7.169E-1	9.385E+0	1.983E+1
-7.136E-1	9.300E+0	1.978E+1
-7.136E-1	9.356E+0	1.966E+1
-7.185E-1	9.229E+0	1.988E+1
-7.185E-1	9.339E+0	1.984E+1
-7.169E-1	9.258E+0	1.981E+1
-7.104E-1	9.346E+0	1.984E+1
-7.250E-1	9.271E+0	2.002E+1
-7.169E-1	9.291E+0	1.998E+1
-7.136E-1	9.469E+0	1.985E+1
-7.120E-1	9.359E+0	1.973E+1
-7.217E-1	9.443E+0	1.978E+1
-7.153E-1	9.339E+0	1.952E+1
-7.153E-1	9.369E+0	1.978E+1
-7.153E-1	9.356E+0	1.965E+1
-7.217E-1	9.369E+0	1.985E+1
-7.169E-1	9.362E+0	1.963E+1
-7.153E-1	9.300E+0	1.973E+1
-7.120E-1	9.359E+0	1.972E+1
-7.234E-1	9.414E+0	1.969E+1
-7.153E-1	9.359E+0	1.993E+1
-7.120E-1	9.424E+0	1.976E+1
-7.120E-1	9.258E+0	1.985E+1
-7.234E-1	9.414E+0	1.975E+1
-7.136E-1	9.388E+0	1.978E+1
-7.120E-1	9.307E+0	1.985E+1
-7.104E-1	9.339E+0	1.975E+1
-7.217E-1	9.336E+0	1.965E+1
-7.153E-1	9.411E+0	1.954E+1
-7.120E-1	9.427E+0	1.975E+1
-7.120E-1	9.437E+0	1.988E+1
-7.201E-1	9.297E+0	1.979E+1
-7.169E-1	9.278E+0	1.969E+1
-7.120E-1	9.502E+0	1.985E+1
-7.120E-1	9.271E+0	1.977E+1
-7.234E-1	9.330E+0	1.980E+1
-7.185E-1	9.336E+0	1.962E+1
-7.088E-1	9.226E+0	1.961E+1
-7.120E-1	9.359E+0	1.963E+1
-7.234E-1	9.395E+0	1.971E+1
-7.169E-1	9.167E+0	1.984E+1
-7.104E-1	9.258E+0	1.973E+1
-7.104E-1	9.391E+0	1.975E+1
-7.201E-1	9.382E+0	1.961E+1
-7.153E-1	9.271E+0	1.960E+1
-7.088E-1	9.232E+0	1.962E+1
-7.104E-1	9.433E+0	1.978E+1
-7.201E-1	9.346E+0	1.952E+1
-7.153E-1	9.401E+0	1.954E+1
-7.088E-1	9.278E+0	1.980E+1
-7.136E-1	9.284E+0	1.976E+1
-7.185E-1	9.352E+0	1.976E+1
-7.185E-1	9.437E+0	1.973E+1
-7.071E-1	9.275E+0	1.970E+1
-7.136E-1	9.385E+0	1.972E+1
-7.153E-1	9.430E+0	1.974E+1
-7.185E-1	9.408E+0	1.966E+1
-7.055E-1	9.356E+0	1.985E+1
-7.136E-1	9.242E+0	1.976E+1
-7.201E-1	9.375E+0	1.982E+1
-7.169E-1	9.440E+0	1.970E+1
-7.071E-1	9.310E+0	1.984E+1
-7.169E-1	9.275E+0	1.976E+1
-7.185E-1	9.271E+0	1.969E+1
-7.169E-1	9.271E+0	1.972E+1
-7.088E-1	9.369E+0	1.971E+1
-7.136E-1	9.326E+0	1.992E+1
-7.185E-1	9.313E+0	1.989E+1
-7.201E-1	9.300E+0	1.965E+1
-7.088E-1	9.417E+0	1.977E+1
-7.136E-1	9.336E+0	1.985E+1
-7.201E-1	9.216E+0	1.970E+1
-7.169E-1	9.339E+0	1.967E+1
-7.055E-1	9.375E+0	1.973E+1
-7.153E-1	9.472E+0	1.961E+1
-7.234E-1	9.236E+0	1.958E+1
-7.201E-1	9.229E+0	1.975E+1
-7.039E-1	9.323E+0	1.968E+1
-7.217E-1	9.395E+0	1.970E+1
-7.217E-1	9.489E+0	1.974E+1
-7.185E-1	9.310E+0	1.974E+1
-7.071E-1	9.213E+0	1.968E+1
-7.104E-1	9.336E+0	1.983E+1
-7.185E-1	9.346E+0	1.976E+1
-7.169E-1	9.268E+0	1.979E+1
-7.104E-1	9.414E+0	1.958E+1
-7.136E-1	9.459E+0	1.975E+1
-7.185E-1	9.437E+0	1.966E+1
-7.169E-1	9.271E+0	1.987E+1
-7.136E-1	9.339E+0	1.973E+1
-7.169E-1	9.284E+0	1.968E+1
-7.185E-1	9.313E+0	1.971E+1
-7.169E-1	9.223E+0	1.986E+1
-7.104E-1	9.281E+0	1.986E+1
-7.136E-1	9.437E+0	1.962E+1
-7.201E-1	9.365E+0	1.974E+1
-7.153E-1	9.404E+0	1.957E+1
-7.104E-1	9.294E+0	1.962E+1
-7.120E-1	9.343E+0	1.969E+1
-7.201E-1	9.408E+0	1.963E+1
-7.169E-1	9.365E+0	1.961E+1
-7.088E-1	9.365E+0	1.960E+1
-7.136E-1	9.346E+0	1.963E+1
-7.169E-1	9.271E+0	1.972E+1
-7.169E-1	9.343E+0	1.977E+1
-7.088E-1	9.375E+0	1.974E+1
-7.136E-1	9.287E+0	1.986E+1
-7.234E-1	9.297E+0	1.970E+1
-7.169E-1	9.365E+0	1.989E+1
-7.071E-1	9.388E+0	1.964E+1
-7.120E-1	9.365E+0	1.974E+1
-7.217E-1	9.417E+0	1.978E+1
-7.169E-1	9.378E+0	1.980E+1
-7.104E-1	9.336E+0	1.974E+1
-7.088E-1	9.291E+0	1.970E+1
-7.153E-1	9.258E+0	1.984E+1
-7.136E-1	9.164E+0	1.989E+1
-7.071E-1	9.420E+0	1.991E+1
-7.104E-1	9.446E+0	1.958E+1
-7.217E-1	9.275E+0	1.976E+1
-7.104E-1	9.359E+0	1.969E+1
-7.120E-1	9.326E+0	1.975E+1
-7.104E-1	9.433E+0	1.972E+1
-7.250E-1	9.369E+0	1.968E+1
-7.136E-1	9.433E+0	1.980E+1
-7.104E-1	9.320E+0	1.977E+1
-7.104E-1	9.408E+0	1.972E+1
-7.217E-1	9.408E+0	1.966E+1
-7.120E-1	9.352E+0	1.970E+1
-7.088E-1	9.294E+0	1.979E+1
-7.120E-1	9.404E+0	1.977E+1
-7.201E-1	9.365E+0	1.973E+1
-7.136E-1	9.300E+0	1.983E+1
-7.088E-1	9.378E+0	1.972E+1
-7.104E-1	9.258E+0	1.962E+1
-7.234E-1	9.414E+0	1.984E+1
-7.153E-1	9.352E+0	1.967E+1
-7.071E-1	9.417E+0	1.986E+1
-7.104E-1	9.326E+0	1.970E+1
-7.234E-1	9.297E+0	1.975E+1
-7.104E-1	9.343E+0	1.961E+1
-7.088E-1	9.287E+0	1.996E+1
-7.120E-1	9.330E+0	1.956E+1
-7.217E-1	9.284E+0	1.963E+1
-7.136E-1	9.333E+0	1.983E+1
-7.088E-1	9.404E+0	1.978E+1
-7.104E-1	9.336E+0	1.975E+1
-7.185E-1	9.417E+0	1.971E+1
-7.153E-1	9.385E+0	1.967E+1
-7.088E-1	9.255E+0	1.970E+1
-7.136E-1	9.300E+0	1.966E+1
-7.234E-1	9.427E+0	1.964E+1
-7.120E-1	9.255E+0	1.973E+1
-7.071E-1	9.333E+0	1.967E+1
-7.104E-1	9.437E+0	1.974E+1
-7.201E-1	9.268E+0	1.988E+1
-7.169E-1	9.372E+0	1.974E+1
-7.104E-1	9.310E+0	1.972E+1
-7.104E-1	9.395E+0	1.971E+1
-7.201E-1	9.287E+0	1.973E+1
-7.136E-1	9.320E+0	1.976E+1
-7.088E-1	9.252E+0	1.983E+1
-7.136E-1	9.356E+0	1.975E+1
-7.169E-1	9.326E+0	1.972E+1
-7.169E-1	9.287E+0	1.967E+1
-7.088E-1	9.313E+0	1.961E+1
-7.120E-1	9.333E+0	1.942E+1
-7.217E-1	9.317E+0	1.974E+1
-7.169E-1	9.271E+0	1.966E+1
-7.039E-1	9.398E+0	1.956E+1
-7.120E-1	9.333E+0	1.972E+1
-7.185E-1	9.369E+0	1.977E+1
-7.201E-1	9.330E+0	1.962E+1
-7.071E-1	9.433E+0	1.957E+1
-7.136E-1	9.343E+0	1.961E+1
-7.185E-1	9.336E+0	1.969E+1
-7.185E-1	9.437E+0	1.953E+1
-7.055E-1	9.352E+0	1.984E+1
-7.120E-1	9.271E+0	1.982E+1
-7.136E-1	9.430E+0	1.967E+1
-7.136E-1	9.349E+0	1.974E+1
-7.039E-1	9.336E+0	1.975E+1
-7.120E-1	9.369E+0	1.977E+1
-7.169E-1	9.375E+0	1.976E+1
-7.185E-1	9.472E+0	1.961E+1
-7.055E-1	9.320E+0	1.973E+1
-7.153E-1	9.485E+0	1.982E+1
-7.201E-1	9.333E+0	1.963E+1
-7.169E-1	9.330E+0	1.974E+1
-7.039E-1	9.313E+0	1.965E+1
-7.136E-1	9.453E+0	1.978E+1
-7.169E-1	9.388E+0	1.966E+1
-7.153E-1	9.307E+0	1.974E+1
-7.071E-1	9.391E+0	1.990E+1
-7.136E-1	9.320E+0	1.956E+1
-7.169E-1	9.411E+0	1.958E+1
-7.169E-1	9.330E+0	1.970E+1
-7.088E-1	9.291E+0	1.956E+1
-7.185E-1	9.391E+0	1.977E+1
-7.185E-1	9.307E+0	1.965E+1
-7.234E-1	9.459E+0	1.977E+1
-7.104E-1	9.365E+0	1.955E+1
-7.153E-1	9.291E+0	1.992E+1
-7.185E-1	9.177E+0	1.985E+1
-7.185E-1	9.326E+0	1.969E+1
-7.071E-1	9.359E+0	1.975E+1
-7.136E-1	9.343E+0	1.959E+1
-7.201E-1	9.226E+0	1.966E+1
-7.201E-1	9.359E+0	1.989E+1
-7.055E-1	9.284E+0	1.976E+1
-7.120E-1	9.362E+0	1.982E+1
-7.201E-1	9.281E+0	1.975E+1
-7.185E-1	9.291E+0	1.974E+1
-7.071E-1	9.346E+0	1.973E+1
-7.120E-1	9.420E+0	1.980E+1
-7.185E-1	9.330E+0	1.958E+1
-7.169E-1	9.268E+0	1.972E+1
-7.071E-1	9.304E+0	1.968E+1
-7.120E-1	9.378E+0	1.966E+1
-7.185E-1	9.443E+0	1.989E+1
-7.185E-1	9.346E+0	1.979E+1
-7.136E-1	9.307E+0	1.970E+1
-7.120E-1	9.333E+0	1.963E+1
-7.250E-1	9.236E+0	1.974E+1
-7.201E-1	9.323E+0	1.957E+1
-7.201E-1	9.313E+0	1.949E+1
-7.201E-1	9.369E+0	1.963E+1
-7.299E-1	9.216E+0	1.983E+1
-7.234E-1	9.284E+0	1.963E+1
-7.201E-1	9.323E+0	1.971E+1
-7.185E-1	9.388E+0	1.971E+1
-7.282E-1	9.346E+0	1.957E+1
-7.217E-1	9.323E+0	1.958E+1
-7.136E-1	9.278E+0	1.963E+1
-7.136E-1	9.385E+0	1.972E+1
-7.217E-1	9.310E+0	1.960E+1
-7.153E-1	9.310E+0	1.975E+1
-7.136E-1	9.223E+0	1.958E+1
-7.088E-1	9.369E+0	1.965E+1
-7.185E-1	9.359E+0	1.971E+1
-7.136E-1	9.313E+0	1.966E+1
-7.071E-1	9.333E+0	1.976E+1
-7.104E-1	9.427E+0	1.984E+1
-7.185E-1	9.281E+0	1.979E+1
-7.120E-1	9.349E+0	1.982E+1
-7.071E-1	9.401E+0	1.973E+1
-7.104E-1	9.343E+0	1.995E+1
-7.153E-1	9.284E+0	1.984E+1
-7.120E-1	9.382E+0	1.970E+1
-7.088E-1	9.382E+0	1.972E+1
-7.104E-1	9.417E+0	1.961E+1
-7.169E-1	9.417E+0	1.968E+1
-7.120E-1	9.359E+0	1.972E+1
-7.071E-1	9.359E+0	1.962E+1
-7.071E-1	9.330E+0	1.965E+1
-7.185E-1	9.291E+0	1.979E+1
-7.136E-1	9.151E+0	1.969E+1
-7.071E-1	9.291E+0	1.961E+1
-7.088E-1	9.336E+0	1.961E+1
-7.169E-1	9.375E+0	1.985E+1
-7.088E-1	9.310E+0	1.974E+1
-7.055E-1	9.372E+0	1.969E+1
-7.055E-1	9.382E+0	1.964E+1
-7.185E-1	9.294E+0	1.966E+1
-7.104E-1	9.424E+0	1.978E+1
-7.071E-1	9.385E+0	1.980E+1
-7.088E-1	9.307E+0	1.979E+1
-7.153E-1	9.330E+0	1.967E+1
-7.104E-1	9.320E+0	1.973E+1
-7.071E-1	9.349E+0	1.970E+1
-7.039E-1	9.352E+0	1.966E+1
-7.201E-1	9.313E+0	1.980E+1
-7.088E-1	9.378E+0	1.957E+1
-7.055E-1	9.307E+0	1.969E+1
-7.088E-1	9.310E+0	1.967E+1
-7.169E-1	9.304E+0	1.967E+1
-7.104E-1	9.242E+0	1.955E+1
-7.071E-1	9.395E+0	1.979E+1
-7.071E-1	9.187E+0	1.964E+1
-7.185E-1	9.343E+0	1.983E+1
-7.104E-1	9.190E+0	1.968E+1
-7.055E-1	9.245E+0	1.991E+1
-7.088E-1	9.362E+0	1.984E+1
-7.153E-1	9.262E+0	1.973E+1
-7.120E-1	9.365E+0	1.959E+1
-7.023E-1	9.291E+0	1.969E+1
-7.120E-1	9.313E+0	1.976E+1
-7.169E-1	9.411E+0	1.976E+1
-7.104E-1	9.236E+0	1.967E+1
-7.055E-1	9.466E+0	1.988E+1
-7.088E-1	9.365E+0	1.967E+1
-7.185E-1	9.378E+0	1.968E+1
-7.153E-1	9.317E+0	1.969E+1
-7.055E-1	9.411E+0	1.967E+1
-7.104E-1	9.359E+0	1.987E+1
-7.136E-1	9.255E+0	1.974E+1
-7.120E-1	9.190E+0	1.985E+1
-7.039E-1	9.326E+0	1.968E+1
-7.120E-1	9.275E+0	1.968E+1
-7.153E-1	9.281E+0	1.969E+1
-7.120E-1	9.430E+0	1.973E+1
-7.023E-1	9.265E+0	1.976E+1
-7.071E-1	9.401E+0	1.967E+1
-7.136E-1	9.268E+0	1.982E+1
-7.153E-1	9.323E+0	1.976E+1
-7.055E-1	9.320E+0	1.976E+1
-7.120E-1	9.226E+0	1.976E+1
-7.136E-1	9.424E+0	1.976E+1
-7.136E-1	9.317E+0	1.970E+1
-7.039E-1	9.197E+0	1.989E+1
-7.088E-1	9.336E+0	1.992E+1
-7.104E-1	9.232E+0	1.969E+1
-7.136E-1	9.310E+0	1.967E+1
-7.007E-1	9.278E+0	1.972E+1
-7.104E-1	9.291E+0	1.969E+1
-7.136E-1	9.398E+0	1.955E+1
-7.153E-1	9.206E+0	1.978E+1
-7.023E-1	9.232E+0	1.954E+1
-7.071E-1	9.271E+0	1.965E+1
-7.120E-1	9.317E+0	1.959E+1
-7.120E-1	9.310E+0	1.966E+1
-7.007E-1	9.216E+0	1.983E+1
-7.104E-1	9.446E+0	1.978E+1
-7.136E-1	9.326E+0	1.960E+1
-7.153E-1	9.401E+0	1.963E+1
-7.039E-1	9.352E+0	1.974E+1
-7.120E-1	9.333E+0	1.981E+1
-7.153E-1	9.307E+0	1.960E+1
-7.136E-1	9.239E+0	1.974E+1
-7.055E-1	9.203E+0	1.972E+1
-7.104E-1	9.317E+0	1.959E+1
-7.153E-1	9.346E+0	1.956E+1
-7.120E-1	9.317E+0	1.964E+1
-7.055E-1	9.249E+0	1.967E+1
-7.071E-1	9.485E+0	1.956E+1
-7.120E-1	9.372E+0	1.966E+1
-7.104E-1	9.378E+0	1.970E+1
-7.055E-1	9.232E+0	1.975E+1
-7.071E-1	9.472E+0	1.976E+1
-7.153E-1	9.372E+0	1.971E+1
-7.120E-1	9.213E+0	1.967E+1
-7.039E-1	9.294E+0	1.955E+1
-7.039E-1	9.346E+0	1.966E+1
-7.136E-1	9.326E+0	1.978E+1
-7.120E-1	9.362E+0	1.969E+1
-7.039E-1	9.349E+0	1.963E+1
-7.088E-1	9.382E+0	1.984E+1
-7.153E-1	9.333E+0	1.968E+1
-7.136E-1	9.307E+0	1.976E+1
-7.023E-1	9.375E+0	1.979E+1
-7.088E-1	9.362E+0	1.969E+1
-7.169E-1	9.430E+0	1.972E+1
-7.088E-1	9.307E+0	1.972E+1
-7.071E-1	9.375E+0	1.975E+1
-7.071E-1	9.359E+0	1.995E+1
-7.169E-1	9.291E+0	1.956E+1
-7.136E-1	9.411E+0	1.987E+1
-7.055E-1	9.281E+0	1.953E+1
-7.055E-1	9.336E+0	1.975E+1
-7.169E-1	9.349E+0	1.964E+1
-7.104E-1	9.275E+0	1.973E+1
-7.071E-1	9.427E+0	1.983E+1
-7.071E-1	9.258E+0	1.962E+1
-7.169E-1	9.378E+0	1.973E+1
-7.055E-1	9.294E+0	1.968E+1
-7.055E-1	9.336E+0	1.978E+1
-7.055E-1	9.310E+0	1.973E+1
-7.153E-1	9.307E+0	1.956E+1
-7.120E-1	9.369E+0	1.975E+1
-7.039E-1	9.385E+0	1.971E+1
-7.039E-1	9.323E+0	1.967E+1
-7.169E-1	9.414E+0	1.985E+1
-7.120E-1	9.310E+0	1.985E+1
-7.055E-1	9.184E+0	1.984E+1
-7.071E-1	9.268E+0	1.971E+1
-7.153E-1	9.330E+0	1.979E+1
-7.088E-1	9.359E+0	1.978E+1
-7.039E-1	9.281E+0	1.960E+1
-7.055E-1	9.304E+0	1.952E+1
-7.185E-1	9.320E+0	1.973E+1
-7.088E-1	9.326E+0	1.968E+1
-7.055E-1	9.398E+0	1.960E+1
-7.023E-1	9.317E+0	1.970E+1
-7.169E-1	9.300E+0	1.971E+1
-7.104E-1	9.287E+0	1.966E+1
-7.055E-1	9.349E+0	1.969E+1
-7.055E-1	9.349E+0	1.959E+1
-7.153E-1	9.417E+0	1.961E+1
-7.071E-1	9.352E+0	1.971E+1
-7.023E-1	9.391E+0	1.963E+1
-7.023E-1	9.297E+0	1.976E+1
-7.120E-1	9.372E+0	1.982E+1
-7.088E-1	9.226E+0	1.976E+1
-7.088E-1	9.330E+0	1.981E+1
-7.055E-1	9.275E+0	1.967E+1
-7.153E-1	9.197E+0	1.970E+1
-7.104E-1	9.369E+0	1.972E+1
-7.055E-1	9.284E+0	1.966E+1
-7.055E-1	9.333E+0	1.970E+1
-7.120E-1	9.346E+0	1.966E+1
-7.088E-1	9.252E+0	1.966E+1
-7.039E-1	9.320E+0	1.970E+1
-7.071E-1	9.463E+0	1.965E+1
-7.136E-1	9.294E+0	1.967E+1
-7.104E-1	9.349E+0	1.964E+1
-6.990E-1	9.375E+0	1.969E+1
-7.055E-1	9.317E+0	1.964E+1
-7.120E-1	9.330E+0	1.964E+1
-7.104E-1	9.424E+0	1.974E+1
-7.007E-1	9.346E+0	1.979E+1
-7.071E-1	9.378E+0	1.967E+1
-7.120E-1	9.408E+0	1.974E+1
-7.071E-1	9.268E+0	1.979E+1
-7.023E-1	9.307E+0	1.984E+1
-7.071E-1	9.278E+0	1.954E+1
-7.120E-1	9.297E+0	1.959E+1
-7.104E-1	9.339E+0	1.964E+1
-7.023E-1	9.343E+0	1.975E+1
-7.055E-1	9.317E+0	1.984E+1
-7.104E-1	9.408E+0	1.972E+1
-7.120E-1	9.515E+0	1.979E+1
-7.023E-1	9.307E+0	1.977E+1
-7.071E-1	9.326E+0	1.961E+1
-7.136E-1	9.372E+0	1.973E+1
-7.136E-1	9.313E+0	1.975E+1
-6.990E-1	9.404E+0	1.952E+1
-7.071E-1	9.287E+0	1.979E+1
-7.104E-1	9.304E+0	1.975E+1
-7.120E-1	9.395E+0	1.950E+1
-7.023E-1	9.310E+0	1.965E+1
-7.088E-1	9.291E+0	1.956E+1
-7.104E-1	9.304E+0	1.961E+1
-7.120E-1	9.456E+0	1.967E+1
-6.990E-1	9.326E+0	1.966E+1
-7.071E-1	9.310E+0	1.964E+1
-7.104E-1	9.287E+0	1.959E+1
-7.136E-1	9.339E+0	1.972E+1
-7.023E-1	9.346E+0	1.956E+1
-7.088E-1	9.317E+0	1.970E+1
-7.120E-1	9.326E+0	1.965E+1
-7.153E-1	9.317E+0	1.976E+1
-7.007E-1	9.307E+0	1.967E+1
-7.055E-1	9.365E+0	1.984E+1
-7.136E-1	9.229E+0	1.962E+1
-7.104E-1	9.323E+0	1.964E+1
-6.990E-1	9.213E+0	1.976E+1
-7.071E-1	9.310E+0	1.966E+1
-7.120E-1	9.362E+0	1.951E+1
-7.120E-1	9.291E+0	1.969E+1
-7.023E-1	9.417E+0	1.983E+1
-7.088E-1	9.388E+0	1.967E+1
-7.120E-1	9.333E+0	1.977E+1
-7.120E-1	9.219E+0	1.971E+1
-7.007E-1	9.206E+0	1.985E+1
-7.071E-1	9.359E+0	1.982E+1
-7.120E-1	9.411E+0	1.964E+1
-7.088E-1	9.271E+0	1.982E+1
-7.007E-1	9.291E+0	1.961E+1
-7.055E-1	9.372E+0	1.968E+1
-7.104E-1	9.232E+0	1.972E+1
-7.120E-1	9.271E+0	1.970E+1
-7.023E-1	9.262E+0	1.978E+1
-7.039E-1	9.300E+0	1.972E+1
-7.136E-1	9.206E+0	1.959E+1
-7.071E-1	9.307E+0	1.969E+1
-7.039E-1	9.317E+0	1.972E+1
-7.039E-1	9.206E+0	1.964E+1
-7.120E-1	9.369E+0	1.969E+1
-7.071E-1	9.352E+0	1.955E+1
-7.023E-1	9.388E+0	1.986E+1
-7.039E-1	9.369E+0	1.984E+1
-7.104E-1	9.200E+0	1.984E+1
-7.088E-1	9.268E+0	1.962E+1
-7.007E-1	9.216E+0	1.991E+1
-7.023E-1	9.287E+0	1.957E+1
-7.153E-1	9.414E+0	1.965E+1
-7.071E-1	9.294E+0	1.955E+1
-7.007E-1	9.307E+0	1.959E+1
-7.023E-1	9.330E+0	1.990E+1
-7.136E-1	9.294E+0	1.975E+1
-7.071E-1	9.336E+0	1.958E+1
-7.039E-1	9.398E+0	1.968E+1
-7.023E-1	9.375E+0	1.972E+1
-7.104E-1	9.320E+0	1.978E+1
-7.071E-1	9.427E+0	1.961E+1
-7.039E-1	9.239E+0	1.960E+1
-7.055E-1	9.375E+0	1.975E+1
-7.153E-1	9.242E+0	1.953E+1
-7.055E-1	9.378E+0	1.978E+1
-7.039E-1	9.369E+0	1.969E+1
-7.023E-1	9.297E+0	1.984E+1
-7.169E-1	9.255E+0	1.984E+1
-7.071E-1	9.395E+0	1.966E+1
-7.023E-1	9.271E+0	1.990E+1
-7.039E-1	9.459E+0	1.980E+1
-7.136E-1	9.437E+0	1.976E+1
-7.104E-1	9.369E+0	1.976E+1
-7.023E-1	9.424E+0	1.978E+1
-6.990E-1	9.362E+0	1.954E+1
-7.153E-1	9.317E+0	1.979E+1
-7.088E-1	9.330E+0	1.992E+1
-7.039E-1	9.437E+0	1.975E+1
-7.023E-1	9.223E+0	1.978E+1
-7.136E-1	9.252E+0	1.975E+1
-7.088E-1	9.158E+0	1.978E+1
-7.023E-1	9.359E+0	1.983E+1
-7.055E-1	9.287E+0	1.967E+1
-7.136E-1	9.307E+0	1.979E+1
-7.088E-1	9.385E+0	1.970E+1
-7.023E-1	9.395E+0	1.964E+1
-7.039E-1	9.388E+0	1.956E+1
-7.153E-1	9.307E+0	1.970E+1
-7.104E-1	9.362E+0	1.970E+1
-7.007E-1	9.427E+0	1.989E+1
-7.039E-1	9.229E+0	1.971E+1
-7.120E-1	9.323E+0	1.982E+1
-7.104E-1	9.262E+0	1.969E+1
-7.055E-1	9.161E+0	1.974E+1
-7.039E-1	9.313E+0	1.957E+1
-7.104E-1	9.372E+0	1.954E+1
-7.104E-1	9.265E+0	1.977E+1
-7.007E-1	9.359E+0	1.972E+1
-7.023E-1	9.304E+0	1.962E+1
-7.136E-1	9.385E+0	1.961E+1
-7.071E-1	9.362E+0	1.972E+1
-6.990E-1	9.336E+0	1.968E+1
-7.039E-1	9.265E+0	1.977E+1
-7.104E-1	9.424E+0	1.960E+1
-7.120E-1	9.378E+0	1.976E+1
-7.023E-1	9.362E+0	1.968E+1
-7.055E-1	9.420E+0	1.958E+1
-7.136E-1	9.492E+0	1.978E+1
-7.088E-1	9.349E+0	1.969E+1
-7.007E-1	9.378E+0	1.953E+1
-7.071E-1	9.336E+0	1.968E+1
-7.120E-1	9.310E+0	1.958E+1
-7.088E-1	9.375E+0	1.968E+1
-6.974E-1	9.395E+0	1.966E+1
-7.071E-1	9.346E+0	1.973E+1
-7.088E-1	9.330E+0	1.967E+1
-7.104E-1	9.317E+0	1.987E+1
-6.990E-1	9.330E+0	1.971E+1
-7.071E-1	9.317E+0	1.966E+1
-7.088E-1	9.446E+0	1.963E+1
-7.120E-1	9.375E+0	1.972E+1
-7.007E-1	9.356E+0	1.975E+1
-7.055E-1	9.275E+0	1.968E+1
-7.120E-1	9.382E+0	1.984E+1
-7.104E-1	9.385E+0	1.959E+1
-6.974E-1	9.317E+0	1.972E+1
-7.071E-1	9.372E+0	1.973E+1
-7.088E-1	9.291E+0	1.971E+1
-7.088E-1	9.307E+0	1.979E+1
-6.942E-1	9.307E+0	1.965E+1
-7.071E-1	9.265E+0	1.976E+1
-7.120E-1	9.232E+0	1.955E+1
-7.120E-1	9.339E+0	1.972E+1
-6.990E-1	9.300E+0	1.963E+1
-7.055E-1	9.336E+0	1.976E+1
-7.088E-1	9.323E+0	1.967E+1
-7.104E-1	9.271E+0	1.955E+1
-7.023E-1	9.219E+0	1.972E+1
-7.055E-1	9.262E+0	1.971E+1
-7.104E-1	9.255E+0	1.976E+1
-7.104E-1	9.346E+0	1.951E+1
-6.990E-1	9.430E+0	1.961E+1
-7.055E-1	9.424E+0	1.969E+1
-7.120E-1	9.294E+0	1.979E+1
-7.088E-1	9.382E+0	1.968E+1
-7.023E-1	9.278E+0	1.950E+1
-7.071E-1	9.420E+0	1.965E+1
-7.088E-1	9.252E+0	1.960E+1
-7.071E-1	9.330E+0	1.972E+1
-6.990E-1	9.326E+0	1.951E+1
-7.055E-1	9.365E+0	1.961E+1
-7.120E-1	9.404E+0	1.970E+1
-7.071E-1	9.443E+0	1.979E+1
-7.007E-1	9.281E+0	1.978E+1
-7.039E-1	9.317E+0	1.977E+1
-7.088E-1	9.433E+0	1.961E+1
-7.088E-1	9.372E+0	1.965E+1
-7.007E-1	9.356E+0	1.972E+1
-7.023E-1	9.352E+0	1.952E+1
-7.120E-1	9.287E+0	1.949E+1
-7.055E-1	9.197E+0	1.975E+1
-7.007E-1	9.339E+0	1.972E+1
-7.023E-1	9.294E+0	1.975E+1
-7.120E-1	9.417E+0	1.972E+1
-7.039E-1	9.339E+0	1.975E+1
-6.990E-1	9.278E+0	1.978E+1
-7.023E-1	9.443E+0	1.988E+1
-7.136E-1	9.401E+0	1.984E+1
-7.039E-1	9.281E+0	1.965E+1
-6.990E-1	9.281E+0	1.977E+1
-7.023E-1	9.317E+0	1.965E+1
-7.120E-1	9.249E+0	1.958E+1
-7.055E-1	9.388E+0	1.962E+1
-7.039E-1	9.440E+0	1.973E+1
-7.007E-1	9.304E+0	1.964E+1
-7.120E-1	9.398E+0	1.971E+1
-7.071E-1	9.323E+0	1.972E+1
-6.990E-1	9.271E+0	1.979E+1
-6.990E-1	9.326E+0	1.993E+1
-7.104E-1	9.372E+0	1.961E+1
-7.039E-1	9.395E+0	1.984E+1
-7.007E-1	9.352E+0	1.959E+1
-7.007E-1	9.255E+0	1.975E+1
-7.104E-1	9.408E+0	1.955E+1
-7.023E-1	9.268E+0	1.969E+1
-7.055E-1	9.352E+0	1.972E+1
-7.007E-1	9.424E+0	1.989E+1
-7.136E-1	9.323E+0	1.973E+1
-7.055E-1	9.388E+0	1.956E+1
-7.007E-1	9.414E+0	1.979E+1
-7.007E-1	9.385E+0	1.979E+1
-7.104E-1	9.385E+0	1.979E+1
-7.055E-1	9.284E+0	1.985E+1
-7.007E-1	9.453E+0	1.977E+1
-6.974E-1	9.307E+0	1.959E+1
-7.136E-1	9.443E+0	1.988E+1
-7.023E-1	9.414E+0	1.970E+1
-7.007E-1	9.287E+0	1.967E+1
-7.007E-1	9.284E+0	1.964E+1
-7.136E-1	9.249E+0	1.956E+1
-7.055E-1	9.420E+0	1.955E+1
-7.007E-1	9.239E+0	1.981E+1
-7.039E-1	9.349E+0	1.981E+1
-7.136E-1	9.398E+0	1.966E+1
-7.071E-1	9.369E+0	1.970E+1
-7.023E-1	9.450E+0	1.973E+1
-7.023E-1	9.395E+0	1.952E+1
-7.136E-1	9.343E+0	1.979E+1
-7.088E-1	9.278E+0	1.961E+1
-6.990E-1	9.339E+0	1.979E+1
-7.007E-1	9.320E+0	1.959E+1
-7.104E-1	9.291E+0	1.981E+1
-7.071E-1	9.411E+0	1.966E+1
-6.974E-1	9.408E+0	1.990E+1
-7.007E-1	9.307E+0	1.961E+1
-7.104E-1	9.356E+0	1.967E+1
-7.088E-1	9.216E+0	1.952E+1
-6.974E-1	9.408E+0	1.972E+1
-7.055E-1	9.388E+0	1.972E+1
-7.136E-1	9.395E+0	1.975E+1
-7.088E-1	9.372E+0	1.961E+1
-6.974E-1	9.317E+0	1.971E+1
-7.039E-1	9.330E+0	1.956E+1
-7.104E-1	9.310E+0	1.977E+1
-7.071E-1	9.326E+0	1.978E+1
-7.007E-1	9.352E+0	1.971E+1
-7.023E-1	9.359E+0	1.970E+1
-7.104E-1	9.372E+0	1.987E+1
-7.055E-1	9.258E+0	1.975E+1
-6.974E-1	9.291E+0	1.954E+1
-7.007E-1	9.310E+0	1.956E+1
-7.055E-1	9.268E+0	1.960E+1
-7.055E-1	9.343E+0	1.975E+1
-6.974E-1	9.330E+0	1.985E+1
-7.039E-1	9.323E+0	1.969E+1
-7.055E-1	9.294E+0	1.980E+1
-7.055E-1	9.356E+0	1.969E+1
-6.942E-1	9.307E+0	1.982E+1
-7.023E-1	9.330E+0	1.956E+1
-7.104E-1	9.307E+0	1.975E+1
-7.104E-1	9.275E+0	1.981E+1
-6.974E-1	9.258E+0	1.985E+1
-7.055E-1	9.300E+0	1.987E+1
-7.071E-1	9.362E+0	1.968E+1
-7.088E-1	9.317E+0	1.981E+1
-6.974E-1	9.304E+0	1.980E+1
-7.055E-1	9.343E+0	1.951E+1
-7.071E-1	9.294E+0	1.971E+1
-7.104E-1	9.333E+0	1.979E+1
-7.007E-1	9.317E+0	1.969E+1
-7.055E-1	9.385E+0	1.973E+1
-7.104E-1	9.236E+0	1.982E+1
-7.104E-1	9.291E+0	1.966E+1
-6.990E-1	9.310E+0	1.960E+1
-7.071E-1	9.265E+0	1.960E+1
-7.071E-1	9.310E+0	1.971E+1
-7.088E-1	9.414E+0	1.954E+1
-6.974E-1	9.275E+0	1.984E+1
-7.055E-1	9.255E+0	1.968E+1
-7.071E-1	9.339E+0	1.960E+1
-7.071E-1	9.411E+0	1.973E+1
-6.974E-1	9.307E+0	1.970E+1
-7.039E-1	9.450E+0	1.964E+1
-7.104E-1	9.375E+0	1.967E+1
-7.055E-1	9.417E+0	1.966E+1
-6.958E-1	9.395E+0	1.953E+1
-7.007E-1	9.258E+0	1.977E+1
-7.088E-1	9.378E+0	1.979E+1
-7.055E-1	9.294E+0	1.951E+1
-6.974E-1	9.362E+0	1.942E+1
-7.039E-1	9.262E+0	1.974E+1
-7.088E-1	9.193E+0	1.966E+1
-7.088E-1	9.398E+0	1.978E+1
-6.990E-1	9.313E+0	1.966E+1
-7.007E-1	9.359E+0	1.958E+1
-7.088E-1	9.362E+0	1.962E+1
-7.039E-1	9.304E+0	1.966E+1
-6.974E-1	9.346E+0	1.967E+1
-7.023E-1	9.362E+0	1.959E+1
-7.088E-1	9.216E+0	1.961E+1
-7.055E-1	9.323E+0	1.970E+1
-6.974E-1	9.284E+0	1.956E+1
-6.990E-1	9.313E+0	1.955E+1
-7.088E-1	9.398E+0	1.965E+1
-7.039E-1	9.339E+0	1.963E+1
-6.958E-1	9.291E+0	1.956E+1
-6.974E-1	9.414E+0	1.972E+1
-7.088E-1	9.359E+0	1.966E+1
-7.007E-1	9.330E+0	1.977E+1
-6.974E-1	9.365E+0	1.960E+1
-6.958E-1	9.346E+0	1.962E+1
-7.088E-1	9.404E+0	1.954E+1
-7.039E-1	9.349E+0	1.962E+1
-6.974E-1	9.216E+0	1.971E+1
-6.990E-1	9.300E+0	1.966E+1
-7.104E-1	9.330E+0	1.960E+1
-7.055E-1	9.365E+0	1.988E+1
-6.974E-1	9.339E+0	1.975E+1
-6.990E-1	9.414E+0	1.984E+1
-7.104E-1	9.359E+0	1.967E+1
-7.039E-1	9.291E+0	1.967E+1
-6.990E-1	9.258E+0	1.974E+1
-6.990E-1	9.339E+0	1.954E+1
-7.071E-1	9.437E+0	1.974E+1
-7.023E-1	9.271E+0	1.948E+1
-6.990E-1	9.356E+0	1.963E+1
-6.958E-1	9.313E+0	1.978E+1
-7.104E-1	9.271E+0	1.984E+1
-7.007E-1	9.313E+0	1.989E+1
-6.974E-1	9.339E+0	1.972E+1
-6.974E-1	9.291E+0	1.977E+1
-7.071E-1	9.258E+0	1.978E+1
-7.007E-1	9.226E+0	1.961E+1
-6.974E-1	9.304E+0	1.961E+1
-6.974E-1	9.278E+0	1.980E+1
-7.071E-1	9.287E+0	1.968E+1
-6.990E-1	9.310E+0	1.970E+1
-6.974E-1	9.294E+0	1.981E+1
-6.974E-1	9.294E+0	1.978E+1
-7.039E-1	9.446E+0	1.964E+1
-7.007E-1	9.297E+0	1.967E+1
-6.974E-1	9.382E+0	1.987E+1
-6.974E-1	9.369E+0	1.965E+1
-7.071E-1	9.378E+0	1.966E+1
-7.023E-1	9.239E+0	1.956E+1
-6.958E-1	9.310E+0	1.975E+1
-6.974E-1	9.352E+0	1.953E+1
-7.071E-1	9.326E+0	1.981E+1
-7.023E-1	9.287E+0	1.960E+1
-6.958E-1	9.262E+0	1.954E+1
-6.990E-1	9.210E+0	1.990E+1
-7.104E-1	9.362E+0	1.971E+1
-7.023E-1	9.369E+0	1.971E+1
-6.958E-1	9.300E+0	1.978E+1
-7.007E-1	9.287E+0	1.971E+1
-7.055E-1	9.356E+0	1.969E+1
-7.023E-1	9.469E+0	1.966E+1
-6.958E-1	9.365E+0	1.977E+1
-6.990E-1	9.411E+0	1.972E+1
-7.055E-1	9.336E+0	1.968E+1
-7.039E-1	9.369E+0	1.965E+1
-6.942E-1	9.433E+0	1.981E+1
-6.990E-1	9.326E+0	1.953E+1
-7.039E-1	9.427E+0	1.980E+1
-7.023E-1	9.236E+0	1.957E+1
-6.974E-1	9.404E+0	1.978E+1
-7.007E-1	9.427E+0	1.961E+1
-7.055E-1	9.313E+0	1.969E+1
-7.023E-1	9.287E+0	1.972E+1
-6.925E-1	9.372E+0	1.976E+1
-7.007E-1	9.307E+0	1.970E+1
-7.055E-1	9.459E+0	1.972E+1
-7.055E-1	9.346E+0	1.965E+1
-6.942E-1	9.437E+0	1.954E+1
-6.990E-1	9.352E+0	1.971E+1
-7.039E-1	9.330E+0	1.976E+1
-7.039E-1	9.239E+0	1.990E+1
-6.925E-1	9.268E+0	1.953E+1
-7.039E-1	9.352E+0	1.982E+1
-7.023E-1	9.219E+0	1.972E+1
-7.071E-1	9.339E+0	1.969E+1
-6.942E-1	9.278E+0	1.970E+1
-7.023E-1	9.320E+0	1.963E+1
-7.055E-1	9.346E+0	1.954E+1
-7.039E-1	9.275E+0	1.964E+1
-6.909E-1	9.229E+0	1.961E+1
-6.990E-1	9.219E+0	1.970E+1
-7.023E-1	9.262E+0	1.961E+1
-7.023E-1	9.275E+0	1.979E+1
-6.925E-1	9.197E+0	1.978E+1
-7.007E-1	9.294E+0	1.980E+1
-7.039E-1	9.255E+0	1.978E+1
-7.071E-1	9.385E+0	1.974E+1
-6.909E-1	9.313E+0	1.962E+1
-6.974E-1	9.446E+0	1.982E+1
-7.023E-1	9.278E+0	1.959E+1
-7.039E-1	9.346E+0	1.972E+1
-6.925E-1	9.395E+0	1.968E+1
-7.007E-1	9.310E+0	1.975E+1
-7.039E-1	9.333E+0	1.965E+1
-7.088E-1	9.313E+0	1.977E+1
-6.958E-1	9.346E+0	1.961E+1
-7.023E-1	9.229E+0	1.990E+1
-7.039E-1	9.284E+0	1.962E+1
-7.023E-1	9.307E+0	1.972E+1
-6.942E-1	9.401E+0	1.978E+1
-6.974E-1	9.346E+0	1.967E+1
-7.023E-1	9.304E+0	1.964E+1
-7.007E-1	9.310E+0	1.966E+1
-6.942E-1	9.307E+0	1.968E+1
-6.974E-1	9.372E+0	1.984E+1
-7.039E-1	9.346E+0	1.973E+1
-7.007E-1	9.401E+0	1.961E+1
-6.909E-1	9.326E+0	1.979E+1
-6.974E-1	9.339E+0	1.973E+1
-7.039E-1	9.333E+0	1.970E+1
-7.023E-1	9.398E+0	1.968E+1
-6.958E-1	9.333E+0	1.965E+1
-6.942E-1	9.450E+0	1.968E+1
-7.039E-1	9.174E+0	1.958E+1
-7.039E-1	9.236E+0	1.970E+1
-6.958E-1	9.388E+0	1.962E+1
-6.974E-1	9.417E+0	1.987E+1
-7.039E-1	9.382E+0	1.955E+1
-6.990E-1	9.472E+0	1.963E+1
-6.942E-1	9.236E+0	1.956E+1
-6.958E-1	9.310E+0	1.961E+1
-7.055E-1	9.382E+0	1.968E+1
-7.007E-1	9.404E+0	1.977E+1
-6.942E-1	9.320E+0	1.955E+1
-6.990E-1	9.352E+0	1.971E+1
-7.071E-1	9.333E+0	1.954E+1
-7.007E-1	9.242E+0	1.961E+1
-6.942E-1	9.440E+0	1.952E+1
-6.925E-1	9.300E+0	1.978E+1
-7.071E-1	9.343E+0	1.971E+1
-6.974E-1	9.310E+0	1.966E+1
-6.942E-1	9.378E+0	1.964E+1
-6.942E-1	9.242E+0	1.975E+1
-7.055E-1	9.372E+0	1.969E+1
-6.974E-1	9.382E+0	1.954E+1
-6.974E-1	9.378E+0	1.963E+1
-6.958E-1	9.352E+0	1.967E+1
-7.071E-1	9.307E+0	1.972E+1
-7.007E-1	9.223E+0	1.964E+1
-6.958E-1	9.336E+0	1.951E+1
-6.958E-1	9.369E+0	1.962E+1
-7.071E-1	9.339E+0	1.966E+1
-7.007E-1	9.232E+0	1.962E+1
-6.990E-1	9.249E+0	1.969E+1
-6.909E-1	9.154E+0	1.983E+1
-7.055E-1	9.398E+0	1.975E+1
-6.974E-1	9.252E+0	1.971E+1
-6.958E-1	9.375E+0	1.958E+1
-6.909E-1	9.300E+0	1.957E+1
-7.088E-1	9.440E+0	1.973E+1
-6.990E-1	9.352E+0	1.969E+1
-6.958E-1	9.330E+0	1.967E+1
-6.958E-1	9.216E+0	1.981E+1
-7.039E-1	9.317E+0	1.973E+1
-6.974E-1	9.414E+0	1.965E+1
-6.909E-1	9.362E+0	1.964E+1
-6.942E-1	9.472E+0	1.970E+1
-7.071E-1	9.352E+0	1.965E+1
-6.990E-1	9.326E+0	1.964E+1
-6.942E-1	9.258E+0	1.980E+1
-6.958E-1	9.365E+0	1.978E+1
-7.055E-1	9.414E+0	1.962E+1
-6.990E-1	9.262E+0	1.966E+1
-6.909E-1	9.226E+0	1.976E+1
-6.958E-1	9.284E+0	1.953E+1
-7.039E-1	9.297E+0	1.982E+1
-7.023E-1	9.356E+0	1.972E+1
-6.909E-1	9.287E+0	1.961E+1
-6.909E-1	9.352E+0	1.962E+1
-7.007E-1	9.307E+0	1.975E+1
-7.023E-1	9.291E+0	1.953E+1
-6.909E-1	9.326E+0	1.976E+1
-6.958E-1	9.284E+0	1.977E+1
-7.055E-1	9.450E+0	1.962E+1
-7.023E-1	9.226E+0	1.966E+1
-6.909E-1	9.326E+0	1.987E+1
-6.958E-1	9.323E+0	1.954E+1
-7.023E-1	9.466E+0	1.985E+1
-7.007E-1	9.336E+0	1.960E+1
-6.958E-1	9.206E+0	1.966E+1
-6.942E-1	9.317E+0	1.945E+1
-7.023E-1	9.343E+0	1.966E+1
-7.039E-1	9.463E+0	1.975E+1
-6.925E-1	9.359E+0	1.964E+1
-6.958E-1	9.258E+0	1.964E+1
-7.023E-1	9.378E+0	1.966E+1
-7.023E-1	9.404E+0	1.956E+1
-6.925E-1	9.275E+0	1.981E+1
-6.958E-1	9.223E+0	1.957E+1
-7.007E-1	9.424E+0	1.970E+1
-7.039E-1	9.372E+0	1.974E+1
-6.909E-1	9.226E+0	1.963E+1
-6.958E-1	9.320E+0	1.979E+1
-7.007E-1	9.395E+0	1.971E+1
-7.055E-1	9.320E+0	1.954E+1
-6.893E-1	9.356E+0	1.969E+1
-6.974E-1	9.255E+0	1.970E+1
-7.007E-1	9.385E+0	1.971E+1
-7.007E-1	9.505E+0	1.960E+1
-6.909E-1	9.242E+0	1.991E+1
-6.958E-1	9.382E+0	1.966E+1
-7.007E-1	9.317E+0	1.967E+1
-7.007E-1	9.346E+0	1.951E+1
-6.909E-1	9.352E+0	1.966E+1
-6.958E-1	9.275E+0	1.987E+1
-7.039E-1	9.145E+0	1.964E+1
-7.039E-1	9.210E+0	1.975E+1
-6.909E-1	9.398E+0	1.981E+1
-6.942E-1	9.346E+0	1.958E+1
-7.007E-1	9.304E+0	1.963E+1
-6.990E-1	9.339E+0	1.976E+1
-6.893E-1	9.268E+0	1.986E+1
-6.942E-1	9.307E+0	1.946E+1
-6.990E-1	9.430E+0	1.984E+1
-7.007E-1	9.255E+0	1.973E+1
-6.893E-1	9.203E+0	1.960E+1
-6.990E-1	9.258E+0	1.969E+1
-7.023E-1	9.310E+0	1.968E+1
-7.007E-1	9.326E+0	1.973E+1
-6.893E-1	9.297E+0	1.958E+1
-6.958E-1	9.313E+0	1.958E+1
-7.023E-1	9.174E+0	1.974E+1
-7.007E-1	9.268E+0	1.963E+1
-6.925E-1	9.385E+0	1.972E+1
-6.958E-1	9.378E+0	1.964E+1
-7.055E-1	9.317E+0	1.955E+1
-7.023E-1	9.362E+0	1.957E+1
-6.893E-1	9.427E+0	1.993E+1
-6.942E-1	9.258E+0	1.968E+1
-6.974E-1	9.326E+0	1.966E+1
-6.974E-1	9.278E+0	1.965E+1
-6.925E-1	9.395E+0	1.975E+1
-6.958E-1	9.375E+0	1.968E+1
-7.023E-1	9.336E+0	1.948E+1
-6.990E-1	9.388E+0	1.962E+1
-6.942E-1	9.313E+0	1.970E+1
-6.925E-1	9.372E+0	1.974E+1
-7.023E-1	9.291E+0	1.971E+1
-6.990E-1	9.482E+0	1.953E+1
-6.909E-1	9.346E+0	1.955E+1
-6.942E-1	9.375E+0	1.977E+1
-7.023E-1	9.336E+0	1.973E+1
-6.990E-1	9.385E+0	1.973E+1
-6.942E-1	9.369E+0	1.961E+1
-6.942E-1	9.239E+0	1.968E+1
-7.055E-1	9.433E+0	1.958E+1
-6.974E-1	9.310E+0	1.965E+1
-6.974E-1	9.440E+0	1.979E+1
-6.942E-1	9.300E+0	1.984E+1
-7.007E-1	9.287E+0	1.959E+1
-6.942E-1	9.313E+0	1.967E+1
-6.925E-1	9.330E+0	1.971E+1
-6.942E-1	9.249E+0	1.978E+1
-7.055E-1	9.343E+0	1.961E+1
-6.990E-1	9.262E+0	1.968E+1
-6.925E-1	9.271E+0	1.977E+1
-6.925E-1	9.395E+0	1.961E+1
-7.055E-1	9.190E+0	1.960E+1
-6.974E-1	9.317E+0	1.964E+1
-6.925E-1	9.339E+0	1.962E+1
-6.925E-1	9.378E+0	1.983E+1
-7.055E-1	9.382E+0	1.971E+1
-7.007E-1	9.229E+0	1.972E+1
-6.909E-1	9.463E+0	1.971E+1
-6.909E-1	9.352E+0	1.967E+1
-7.055E-1	9.242E+0	1.947E+1
-6.990E-1	9.346E+0	1.965E+1
-6.974E-1	9.437E+0	1.963E+1
-6.925E-1	9.304E+0	1.964E+1
-7.039E-1	9.420E+0	1.964E+1
-6.974E-1	9.307E+0	1.959E+1
-6.958E-1	9.323E+0	1.966E+1
-6.925E-1	9.411E+0	1.976E+1
-7.039E-1	9.359E+0	1.975E+1
-6.990E-1	9.242E+0	1.971E+1
-6.958E-1	9.307E+0	1.963E+1
-6.942E-1	9.323E+0	1.962E+1
-7.023E-1	9.378E+0	1.958E+1
-6.958E-1	9.278E+0	1.974E+1
-6.925E-1	9.252E+0	1.965E+1
-6.958E-1	9.391E+0	1.966E+1
-7.039E-1	9.414E+0	1.978E+1
-6.958E-1	9.239E+0	1.974E+1
-6.909E-1	9.203E+0	1.967E+1
-6.925E-1	9.291E+0	1.952E+1
-7.007E-1	9.437E+0	1.967E+1
-6.990E-1	9.365E+0	1.958E+1
-6.942E-1	9.349E+0	1.971E+1
-6.974E-1	9.281E+0	1.969E+1
-7.023E-1	9.216E+0	1.958E+1
-6.974E-1	9.307E+0	1.962E+1
-6.925E-1	9.197E+0	1.954E+1
-6.990E-1	9.310E+0	1.973E+1
-6.990E-1	9.362E+0	1.966E+1
-6.990E-1	9.339E+0	1.981E+1
-6.925E-1	9.369E+0	1.973E+1
-6.942E-1	9.375E+0	1.968E+1
-7.007E-1	9.275E+0	1.965E+1
-6.974E-1	9.252E+0	1.964E+1
-6.893E-1	9.427E+0	1.981E+1
-6.974E-1	9.326E+0	1.964E+1
-7.007E-1	9.275E+0	1.965E+1
-6.990E-1	9.433E+0	1.964E+1
-6.877E-1	9.297E+0	1.961E+1
-6.942E-1	9.401E+0	1.965E+1
-6.974E-1	9.349E+0	1.979E+1
-6.990E-1	9.356E+0	1.988E+1
-6.893E-1	9.304E+0	1.980E+1
-6.942E-1	9.369E+0	1.970E+1
-6.990E-1	9.304E+0	1.971E+1
-6.990E-1	9.440E+0	1.962E+1
-6.909E-1	9.265E+0	1.974E+1
-6.925E-1	9.265E+0	1.957E+1
-7.023E-1	9.369E+0	1.971E+1
-7.007E-1	9.239E+0	1.981E+1
-6.893E-1	9.297E+0	1.981E+1
-6.958E-1	9.420E+0	1.973E+1
-6.990E-1	9.278E+0	1.961E+1
-7.023E-1	9.245E+0	1.964E+1
-6.877E-1	9.369E+0	1.977E+1
-6.958E-1	9.401E+0	1.983E+1
-7.007E-1	9.300E+0	1.971E+1
-7.023E-1	9.281E+0	1.962E+1
-6.893E-1	9.375E+0	1.969E+1
-7.007E-1	9.398E+0	1.972E+1
-7.007E-1	9.268E+0	1.967E+1
-6.990E-1	9.313E+0	1.972E+1
-6.877E-1	9.323E+0	1.972E+1
-6.958E-1	9.278E+0	1.958E+1
-6.990E-1	9.398E+0	1.974E+1
-7.007E-1	9.339E+0	1.969E+1
-6.909E-1	9.252E+0	1.959E+1
-6.942E-1	9.352E+0	1.983E+1
-6.974E-1	9.255E+0	1.960E+1
-6.990E-1	9.333E+0	1.967E+1
-6.893E-1	9.265E+0	1.970E+1
-6.958E-1	9.268E+0	1.965E+1
-7.023E-1	9.433E+0	1.967E+1
-7.007E-1	9.356E+0	1.949E+1
-6.893E-1	9.372E+0	1.966E+1
-6.958E-1	9.287E+0	1.970E+1
-7.007E-1	9.382E+0	1.954E+1
-6.974E-1	9.336E+0	1.953E+1
-6.909E-1	9.268E+0	1.973E+1
-6.925E-1	9.284E+0	1.971E+1
-6.958E-1	9.443E+0	1.968E+1
-7.007E-1	9.450E+0	1.956E+1
-6.909E-1	9.336E+0	1.971E+1
-6.925E-1	9.437E+0	1.953E+1
-6.990E-1	9.284E+0	1.950E+1
-6.990E-1	9.343E+0	1.973E+1
-6.877E-1	9.352E+0	1.955E+1
-6.925E-1	9.258E+0	1.965E+1
-7.007E-1	9.249E+0	1.963E+1
-6.958E-1	9.352E+0	1.966E+1
-6.909E-1	9.216E+0	1.973E+1
-6.909E-1	9.349E+0	1.954E+1
-7.007E-1	9.489E+0	1.959E+1
-6.974E-1	9.485E+0	1.961E+1
-6.893E-1	9.239E+0	1.990E+1
-6.909E-1	9.359E+0	1.961E+1
-6.958E-1	9.300E+0	1.968E+1
-6.925E-1	9.271E+0	1.964E+1
-6.909E-1	9.294E+0	1.976E+1
-6.893E-1	9.252E+0	1.968E+1
-7.007E-1	9.362E+0	1.977E+1
-6.974E-1	9.317E+0	1.968E+1
-6.909E-1	9.287E+0	1.972E+1
-6.925E-1	9.226E+0	1.955E+1
-7.007E-1	9.349E+0	1.975E+1
-6.974E-1	9.388E+0	1.982E+1
-6.909E-1	9.443E+0	1.969E+1
-6.909E-1	9.294E+0	1.970E+1
-6.990E-1	9.271E+0	1.964E+1
-6.942E-1	9.391E+0	1.974E+1
-6.909E-1	9.320E+0	1.963E+1
-6.893E-1	9.275E+0	1.946E+1
-7.007E-1	9.313E+0	1.954E+1
-6.925E-1	9.226E+0	1.972E+1
-6.909E-1	9.330E+0	1.972E+1
-6.893E-1	9.349E+0	1.965E+1
-6.990E-1	9.242E+0	1.956E+1
-6.925E-1	9.375E+0	1.965E+1
-6.925E-1	9.174E+0	1.979E+1
-6.893E-1	9.317E+0	1.963E+1
-6.974E-1	9.450E+0	1.972E+1
-6.925E-1	9.326E+0	1.948E+1
-6.893E-1	9.297E+0	1.975E+1
-6.893E-1	9.284E+0	1.958E+1
-6.990E-1	9.271E+0	1.959E+1
-6.942E-1	9.291E+0	1.967E+1
-6.909E-1	9.372E+0	1.975E+1
-6.909E-1	9.278E+0	1.946E+1
-6.990E-1	9.369E+0	1.974E+1
-6.942E-1	9.125E+0	1.960E+1
-6.893E-1	9.346E+0	1.971E+1
-6.909E-1	9.346E+0	1.970E+1
-7.007E-1	9.313E+0	1.969E+1
-6.925E-1	9.200E+0	1.938E+1
-6.909E-1	9.216E+0	1.965E+1
-6.909E-1	9.323E+0	1.969E+1
-6.958E-1	9.343E+0	1.965E+1
-6.942E-1	9.291E+0	1.964E+1
-6.893E-1	9.313E+0	1.966E+1
-6.925E-1	9.278E+0	1.944E+1
-6.990E-1	9.369E+0	1.955E+1
-6.942E-1	9.369E+0	1.968E+1
-6.893E-1	9.268E+0	1.966E+1
-6.942E-1	9.401E+0	1.967E+1
-6.974E-1	9.265E+0	1.966E+1
-6.974E-1	9.317E+0	1.965E+1
-6.861E-1	9.417E+0	1.978E+1
-6.925E-1	9.287E+0	1.963E+1
-6.958E-1	9.210E+0	1.964E+1
-6.974E-1	9.330E+0	1.956E+1
-6.893E-1	9.339E+0	1.975E+1
-6.909E-1	9.278E+0	1.972E+1
-6.958E-1	9.242E+0	1.958E+1
-6.958E-1	9.356E+0	1.965E+1
-6.861E-1	9.414E+0	1.950E+1
-6.909E-1	9.372E+0	1.970E+1
-6.974E-1	9.404E+0	1.971E+1
-6.974E-1	9.307E+0	1.963E+1
-6.877E-1	9.395E+0	1.970E+1
-6.925E-1	9.245E+0	1.965E+1
-6.958E-1	9.219E+0	1.967E+1
-6.974E-1	9.229E+0	1.975E+1
-6.861E-1	9.356E+0	1.972E+1
-6.893E-1	9.433E+0	1.969E+1
-6.974E-1	9.262E+0	1.964E+1
-6.942E-1	9.291E+0	1.972E+1
-6.861E-1	9.333E+0	1.969E+1
-6.925E-1	9.310E+0	1.966E+1
-6.974E-1	9.271E+0	1.959E+1
-6.958E-1	9.268E+0	1.976E+1
-6.861E-1	9.219E+0	1.974E+1
-6.909E-1	9.352E+0	1.969E+1
-6.974E-1	9.239E+0	1.965E+1
-6.974E-1	9.362E+0	1.955E+1
-6.844E-1	9.469E+0	1.983E+1
-6.909E-1	9.255E+0	1.966E+1
-6.942E-1	9.294E+0	1.966E+1
-6.990E-1	9.304E+0	1.964E+1
-6.877E-1	9.252E+0	1.959E+1
-6.925E-1	9.346E+0	1.971E+1
-6.974E-1	9.203E+0	1.975E+1
-6.990E-1	9.359E+0	1.983E+1
-6.893E-1	9.362E+0	1.949E+1
-6.925E-1	9.291E+0	1.961E+1
-6.958E-1	9.197E+0	1.958E+1
-6.942E-1	9.271E+0	1.978E+1
-6.877E-1	9.268E+0	1.971E+1
-6.877E-1	9.304E+0	1.972E+1
-6.958E-1	9.291E+0	1.976E+1
-6.974E-1	9.382E+0	1.959E+1
-6.828E-1	9.258E+0	1.946E+1
-6.909E-1	9.294E+0	1.965E+1
-6.942E-1	9.281E+0	1.956E+1
-6.942E-1	9.177E+0	1.983E+1
-6.877E-1	9.349E+0	1.964E+1
-6.877E-1	9.291E+0	1.969E+1
-6.958E-1	9.284E+0	1.962E+1
-6.942E-1	9.275E+0	1.950E+1
-6.861E-1	9.249E+0	1.969E+1
-6.861E-1	9.177E+0	1.972E+1
-6.942E-1	9.385E+0	1.972E+1
-6.942E-1	9.255E+0	1.969E+1
-6.877E-1	9.271E+0	1.972E+1
-6.893E-1	9.433E+0	1.964E+1
-6.974E-1	9.213E+0	1.969E+1
-6.909E-1	9.317E+0	1.955E+1
-6.861E-1	9.190E+0	1.976E+1
-6.925E-1	9.378E+0	1.965E+1
-6.974E-1	9.320E+0	1.978E+1
-6.958E-1	9.359E+0	1.975E+1
-6.877E-1	9.320E+0	1.954E+1
-6.893E-1	9.284E+0	1.978E+1
-6.958E-1	9.343E+0	1.983E+1
-6.925E-1	9.317E+0	1.978E+1
-6.861E-1	9.417E+0	1.973E+1
-6.893E-1	9.349E+0	1.961E+1
-6.958E-1	9.346E+0	1.972E+1
-6.958E-1	9.424E+0	1.956E+1
-6.893E-1	9.343E+0	1.981E+1
-6.877E-1	9.297E+0	1.968E+1
-7.023E-1	9.427E+0	1.956E+1
-6.925E-1	9.346E+0	1.967E+1
-6.877E-1	9.278E+0	1.954E+1
-6.877E-1	9.297E+0	1.949E+1
-7.023E-1	9.326E+0	1.976E+1
-6.958E-1	9.339E+0	1.950E+1
-6.861E-1	9.339E+0	1.960E+1
-6.877E-1	9.216E+0	1.976E+1
-6.958E-1	9.249E+0	1.964E+1
-6.909E-1	9.284E+0	1.983E+1
-6.893E-1	9.291E+0	1.969E+1
-6.844E-1	9.190E+0	1.962E+1
-6.974E-1	9.317E+0	1.962E+1
-6.942E-1	9.326E+0	1.956E+1
-6.893E-1	9.236E+0	1.963E+1
-6.861E-1	9.313E+0	1.978E+1
-6.974E-1	9.229E+0	1.957E+1
-6.925E-1	9.216E+0	1.971E+1
-6.844E-1	9.333E+0	1.961E+1
-6.877E-1	9.281E+0	1.960E+1
-6.990E-1	9.349E+0	1.967E+1
-6.925E-1	9.437E+0	1.961E+1
-6.877E-1	9.245E+0	1.945E+1
-6.861E-1	9.326E+0	1.961E+1
-6.958E-1	9.382E+0	1.973E+1
-6.925E-1	9.326E+0	1.975E+1
-6.877E-1	9.278E+0	1.969E+1
-6.861E-1	9.313E+0	1.969E+1
-6.990E-1	9.450E+0	1.967E+1
-6.942E-1	9.294E+0	1.956E+1
-6.877E-1	9.404E+0	1.979E+1
-6.893E-1	9.352E+0	1.958E+1
-6.974E-1	9.398E+0	1.960E+1
-6.942E-1	9.229E+0	1.977E+1
-6.877E-1	9.294E+0	1.971E+1
-6.828E-1	9.307E+0	1.958E+1
-6.942E-1	9.307E+0	1.964E+1
-6.942E-1	9.378E+0	1.957E+1
-6.877E-1	9.287E+0	1.980E+1
-6.893E-1	9.336E+0	1.966E+1
-6.974E-1	9.427E+0	1.946E+1
-6.942E-1	9.281E+0	1.959E+1
-6.861E-1	9.352E+0	1.950E+1
-6.877E-1	9.313E+0	1.947E+1
-6.958E-1	9.343E+0	1.963E+1
-6.925E-1	9.262E+0	1.962E+1
-6.877E-1	9.242E+0	1.959E+1
-6.893E-1	9.245E+0	1.966E+1
-6.990E-1	9.365E+0	1.971E+1
-6.958E-1	9.265E+0	1.964E+1
-6.893E-1	9.333E+0	1.983E+1
-6.877E-1	9.278E+0	1.966E+1
-6.942E-1	9.359E+0	1.972E+1
-6.925E-1	9.284E+0	1.967E+1
-6.861E-1	9.226E+0	1.960E+1
-6.909E-1	9.275E+0	1.968E+1
-6.958E-1	9.404E+0	1.988E+1
-6.958E-1	9.430E+0	1.986E+1
-6.861E-1	9.213E+0	1.966E+1
-6.909E-1	9.275E+0	1.964E+1
-6.958E-1	9.190E+0	1.969E+1
-6.942E-1	9.382E+0	1.973E+1
-6.828E-1	9.333E+0	1.979E+1
-6.925E-1	9.320E+0	1.958E+1
-6.925E-1	9.307E+0	1.959E+1
-6.942E-1	9.313E+0	1.972E+1
-6.828E-1	9.339E+0	1.947E+1
-6.877E-1	9.411E+0	1.966E+1
-6.925E-1	9.203E+0	1.977E+1
-6.925E-1	9.265E+0	1.960E+1
-6.844E-1	9.265E+0	1.962E+1
-6.877E-1	9.385E+0	1.952E+1
-6.925E-1	9.356E+0	1.964E+1
-6.958E-1	9.346E+0	1.982E+1
-6.828E-1	9.281E+0	1.950E+1
-6.893E-1	9.385E+0	1.962E+1
-6.958E-1	9.284E+0	1.969E+1
-6.909E-1	9.372E+0	1.955E+1
-6.861E-1	9.372E+0	1.963E+1
-6.877E-1	9.385E+0	1.975E+1
-6.974E-1	9.294E+0	1.959E+1
-6.958E-1	9.203E+0	1.970E+1
-6.877E-1	9.294E+0	1.969E+1
-6.893E-1	9.330E+0	1.949E+1
-6.942E-1	9.278E+0	1.958E+1
-6.942E-1	9.401E+0	1.965E+1
-6.844E-1	9.323E+0	1.968E+1
-6.877E-1	9.268E+0	1.966E+1
-6.942E-1	9.411E+0	1.967E+1
-6.958E-1	9.229E+0	1.963E+1
-6.844E-1	9.300E+0	1.979E+1
-6.893E-1	9.420E+0	1.966E+1
-6.958E-1	9.242E+0	1.963E+1
-6.942E-1	9.265E+0	1.968E+1
-6.861E-1	9.229E+0	1.950E+1
-6.861E-1	9.313E+0	1.963E+1
-6.942E-1	9.304E+0	1.961E+1
-6.925E-1	9.333E+0	1.979E+1
-6.844E-1	9.232E+0	1.958E+1
-6.861E-1	9.281E+0	1.973E+1
-6.958E-1	9.346E+0	1.961E+1
-6.942E-1	9.352E+0	1.981E+1
-6.844E-1	9.287E+0	1.944E+1
-6.909E-1	9.411E+0	1.959E+1
-6.958E-1	9.258E+0	1.980E+1
-6.925E-1	9.420E+0	1.995E+1
-6.844E-1	9.284E+0	1.965E+1
-6.861E-1	9.333E+0	1.978E+1
-6.958E-1	9.265E+0	1.959E+1
-6.925E-1	9.252E+0	1.969E+1
-6.844E-1	9.313E+0	1.956E+1
-6.861E-1	9.268E+0	1.979E+1
-6.958E-1	9.304E+0	1.959E+1
-6.909E-1	9.356E+0	1.970E+1
-6.844E-1	9.287E+0	1.955E+1
-6.861E-1	9.294E+0	1.967E+1
-6.942E-1	9.226E+0	1.954E+1
-6.909E-1	9.359E+0	1.971E+1
-6.812E-1	9.304E+0	1.970E+1
-6.828E-1	9.216E+0	1.962E+1
-6.958E-1	9.281E+0	1.972E+1
-6.909E-1	9.330E+0	1.975E+1
-6.877E-1	9.398E+0	1.975E+1
-6.877E-1	9.210E+0	1.955E+1
-6.958E-1	9.365E+0	1.966E+1
-6.893E-1	9.203E+0	1.957E+1
-6.861E-1	9.349E+0	1.963E+1
-6.844E-1	9.339E+0	1.962E+1
-6.942E-1	9.398E+0	1.961E+1
-6.909E-1	9.320E+0	1.946E+1
-6.844E-1	9.287E+0	1.968E+1
-6.844E-1	9.408E+0	1.977E+1
-6.974E-1	9.239E+0	1.960E+1
-6.925E-1	9.359E+0	1.955E+1
-6.844E-1	9.226E+0	1.966E+1
-6.844E-1	9.275E+0	1.966E+1
-6.990E-1	9.310E+0	1.967E+1
-6.909E-1	9.320E+0	1.975E+1
-6.861E-1	9.287E+0	1.969E+1
-6.861E-1	9.411E+0	1.978E+1
-6.958E-1	9.268E+0	1.968E+1
-6.909E-1	9.284E+0	1.956E+1
-6.861E-1	9.408E+0	1.955E+1
-6.844E-1	9.352E+0	1.960E+1
-6.974E-1	9.239E+0	1.966E+1
-6.909E-1	9.284E+0	1.963E+1
-6.828E-1	9.258E+0	1.971E+1
-6.844E-1	9.245E+0	1.955E+1
-6.925E-1	9.479E+0	1.954E+1
-6.909E-1	9.223E+0	1.974E+1
-6.861E-1	9.339E+0	1.962E+1
-6.828E-1	9.216E+0	1.973E+1
-6.942E-1	9.229E+0	1.968E+1
-6.942E-1	9.294E+0	1.942E+1
-6.861E-1	9.291E+0	1.954E+1
-6.861E-1	9.339E+0	1.954E+1
-6.958E-1	9.187E+0	1.959E+1
-6.909E-1	9.307E+0	1.947E+1
-6.861E-1	9.281E+0	1.972E+1
-6.877E-1	9.352E+0	1.968E+1
-6.942E-1	9.343E+0	1.974E+1
-6.893E-1	9.388E+0	1.983E+1
-6.844E-1	9.265E+0	1.955E+1
-6.861E-1	9.291E+0	1.965E+1
-6.958E-1	9.401E+0	1.964E+1
-6.925E-1	9.284E+0	1.960E+1
-6.877E-1	9.300E+0	1.978E+1
-6.861E-1	9.378E+0	1.969E+1
-6.942E-1	9.343E+0	1.973E+1
-6.942E-1	9.385E+0	1.969E+1
-6.861E-1	9.284E+0	1.974E+1
-6.877E-1	9.275E+0	1.955E+1
-6.909E-1	9.300E+0	1.971E+1
-6.942E-1	9.226E+0	1.972E+1
-6.861E-1	9.417E+0	1.977E+1
-6.861E-1	9.359E+0	1.961E+1
-6.942E-1	9.372E+0	1.963E+1
-6.909E-1	9.284E+0	1.982E+1
-6.844E-1	9.300E+0	1.970E+1
-6.877E-1	9.395E+0	1.972E+1
-6.925E-1	9.388E+0	1.971E+1
-6.909E-1	9.317E+0	1.968E+1
-6.844E-1	9.326E+0	1.970E+1
-6.877E-1	9.291E+0	1.958E+1
-6.958E-1	9.362E+0	1.968E+1
-6.909E-1	9.304E+0	1.962E+1
-6.844E-1	9.313E+0	1.962E+1
-6.877E-1	9.313E+0	1.959E+1
-6.909E-1	9.336E+0	1.964E+1
-6.942E-1	9.320E+0	1.971E+1
-6.844E-1	9.310E+0	1.975E+1
-6.877E-1	9.268E+0	1.966E+1
-6.942E-1	9.239E+0	1.971E+1
-6.942E-1	9.317E+0	1.978E+1
-6.828E-1	9.252E+0	1.960E+1
-6.893E-1	9.339E+0	1.967E+1
-6.942E-1	9.346E+0	1.967E+1
-6.925E-1	9.223E+0	1.959E+1
-6.812E-1	9.346E+0	1.974E+1
-6.877E-1	9.401E+0	1.970E+1
-6.925E-1	9.271E+0	1.961E+1
-6.942E-1	9.291E+0	1.953E+1
-6.812E-1	9.330E+0	1.958E+1
-6.828E-1	9.291E+0	1.963E+1
-6.893E-1	9.343E+0	1.950E+1
-6.942E-1	9.300E+0	1.966E+1
-6.828E-1	9.365E+0	1.969E+1
-6.877E-1	9.323E+0	1.964E+1
-6.893E-1	9.200E+0	1.968E+1
-6.909E-1	9.313E+0	1.975E+1
-6.812E-1	9.242E+0	1.976E+1
-6.844E-1	9.320E+0	1.973E+1
-6.893E-1	9.326E+0	1.969E+1
-6.893E-1	9.365E+0	1.960E+1
-6.779E-1	9.391E+0	1.967E+1
-6.828E-1	9.262E+0	1.959E+1
-6.877E-1	9.313E+0	1.957E+1
-6.925E-1	9.323E+0	1.971E+1
-6.796E-1	9.398E+0	1.968E+1
-6.844E-1	9.349E+0	1.976E+1
-6.925E-1	9.206E+0	1.940E+1
-6.909E-1	9.356E+0	1.969E+1
-6.844E-1	9.239E+0	1.964E+1
-6.812E-1	9.336E+0	1.961E+1
-6.925E-1	9.433E+0	1.948E+1
-6.893E-1	9.278E+0	1.957E+1
-6.812E-1	9.313E+0	1.944E+1
-6.812E-1	9.313E+0	1.964E+1
-6.909E-1	9.203E+0	1.972E+1
-6.909E-1	9.395E+0	1.955E+1
-6.828E-1	9.382E+0	1.957E+1
-6.828E-1	9.307E+0	1.964E+1
-6.893E-1	9.216E+0	1.981E+1
-6.861E-1	9.388E+0	1.959E+1
-6.828E-1	9.275E+0	1.969E+1
-6.844E-1	9.485E+0	1.968E+1
-6.909E-1	9.323E+0	1.977E+1
-6.893E-1	9.307E+0	1.973E+1
-6.828E-1	9.463E+0	1.970E+1
-6.812E-1	9.307E+0	1.953E+1
-6.909E-1	9.300E+0	1.953E+1
-6.861E-1	9.281E+0	1.961E+1
-6.844E-1	9.258E+0	1.971E+1
-6.844E-1	9.268E+0	1.955E+1
-6.925E-1	9.414E+0	1.955E+1
-6.909E-1	9.239E+0	1.959E+1
-6.812E-1	9.287E+0	1.966E+1
-6.812E-1	9.346E+0	1.957E+1
-6.925E-1	9.210E+0	1.968E+1
-6.893E-1	9.287E+0	1.960E+1
-6.844E-1	9.291E+0	1.968E+1
-6.796E-1	9.297E+0	1.966E+1
-6.958E-1	9.304E+0	1.966E+1
-6.877E-1	9.362E+0	1.936E+1
-6.828E-1	9.284E+0	1.975E+1
-6.844E-1	9.339E+0	1.946E+1
-6.909E-1	9.242E+0	1.961E+1
-6.909E-1	9.320E+0	1.964E+1
-6.828E-1	9.275E+0	1.969E+1
-6.828E-1	9.310E+0	1.954E+1
-6.925E-1	9.336E+0	1.970E+1
-6.893E-1	9.300E+0	1.963E+1
-6.812E-1	9.330E+0	1.965E+1
-6.828E-1	9.242E+0	1.980E+1
-6.925E-1	9.310E+0	1.968E+1
-6.925E-1	9.330E+0	1.969E+1
-6.812E-1	9.278E+0	1.956E+1
-6.828E-1	9.372E+0	1.969E+1
-6.909E-1	9.472E+0	1.966E+1
-6.893E-1	9.343E+0	1.957E+1
-6.828E-1	9.287E+0	1.978E+1
-6.861E-1	9.359E+0	1.966E+1
-6.942E-1	9.356E+0	1.965E+1
-6.861E-1	9.395E+0	1.973E+1
-6.812E-1	9.313E+0	1.976E+1
-6.861E-1	9.255E+0	1.962E+1
-6.909E-1	9.365E+0	1.961E+1
-6.877E-1	9.291E+0	1.963E+1
-6.844E-1	9.252E+0	1.957E+1
-6.828E-1	9.352E+0	1.952E+1
-6.925E-1	9.375E+0	1.979E+1
-6.925E-1	9.317E+0	1.970E+1
-6.828E-1	9.362E+0	1.966E+1
-6.844E-1	9.219E+0	1.959E+1
-6.958E-1	9.236E+0	1.975E+1
-6.909E-1	9.317E+0	1.962E+1
-6.828E-1	9.271E+0	1.957E+1
-6.844E-1	9.420E+0	1.958E+1
-6.909E-1	9.252E+0	1.976E+1
-6.909E-1	9.304E+0	1.954E+1
-6.828E-1	9.255E+0	1.946E+1
-6.828E-1	9.300E+0	1.968E+1
-6.925E-1	9.281E+0	1.986E+1
-6.925E-1	9.262E+0	1.965E+1
-6.812E-1	9.343E+0	1.969E+1
-6.844E-1	9.313E+0	1.953E+1
-6.909E-1	9.378E+0	1.972E+1
-6.877E-1	9.356E+0	1.954E+1
-6.796E-1	9.505E+0	1.976E+1
-6.844E-1	9.213E+0	1.977E+1
-6.925E-1	9.278E+0	1.971E+1
-6.925E-1	9.249E+0	1.959E+1
-6.796E-1	9.430E+0	1.964E+1
-6.828E-1	9.297E+0	1.974E+1
-6.909E-1	9.268E+0	1.967E+1
-6.909E-1	9.258E+0	1.957E+1
-6.812E-1	9.099E+0	1.948E+1
-6.828E-1	9.213E+0	1.956E+1
-6.909E-1	9.343E+0	1.979E+1
-6.909E-1	9.424E+0	1.980E+1
-6.828E-1	9.365E+0	1.989E+1
-6.844E-1	9.339E+0	1.967E+1
-6.893E-1	9.349E+0	1.964E+1
-6.925E-1	9.167E+0	1.954E+1
-6.812E-1	9.223E+0	1.948E+1
-6.844E-1	9.206E+0	1.960E+1
-6.893E-1	9.304E+0	1.939E+1
-6.925E-1	9.395E+0	1.961E+1
-6.779E-1	9.388E+0	1.960E+1
-6.828E-1	9.385E+0	1.956E+1
-6.893E-1	9.382E+0	1.960E+1
-6.893E-1	9.388E+0	1.942E+1
-6.812E-1	9.255E+0	1.961E+1
-6.877E-1	9.268E+0	1.984E+1
-6.893E-1	9.375E+0	1.963E+1
-6.925E-1	9.365E+0	1.964E+1
-6.796E-1	9.190E+0	1.963E+1
-6.844E-1	9.297E+0	1.972E+1
-6.877E-1	9.287E+0	1.954E+1
-6.893E-1	9.287E+0	1.958E+1
-6.796E-1	9.349E+0	1.964E+1
-6.828E-1	9.255E+0	1.978E+1
-6.909E-1	9.200E+0	1.958E+1
-6.909E-1	9.333E+0	1.966E+1
-6.796E-1	9.229E+0	1.964E+1
-6.844E-1	9.356E+0	1.969E+1
-6.893E-1	9.388E+0	1.965E+1
-6.893E-1	9.297E+0	1.961E+1
-6.779E-1	9.333E+0	1.963E+1
-6.812E-1	9.359E+0	1.983E+1
-6.893E-1	9.297E+0	1.958E+1
-6.925E-1	9.262E+0	1.969E+1
-6.812E-1	9.323E+0	1.963E+1
-6.844E-1	9.297E+0	1.970E+1
-6.893E-1	9.281E+0	1.951E+1
[truncated: 93,953 more rows]
