# Supplementary material for: Improved ANAP incorporation and VCF analysis reveal details of P2X7 current facilitation and a limited conformational interplay between ATP binding and the intracellular ballast domain
Source: eLife. 2023 Jan 4;12:e82479. doi: 10.7554/eLife.82479 (PMC9859053; doi:10.7554/eLife.82479)
Supplement: Figure 3—figure supplement 3—source data 2. [file elife-82479-fig3-figsupp3-data2.zip › Figure-3_figure-supplement-3_source-data-2/DeltaCys-constructs/l14/15.csv]

-2.887E-1	9.164E+0	2.076E+1
-2.903E-1	9.229E+0	2.082E+1
-2.871E-1	9.180E+0	2.085E+1
-2.838E-1	9.255E+0	2.070E+1
-2.871E-1	9.275E+0	2.061E+1
-2.903E-1	9.223E+0	2.078E+1
-2.838E-1	9.265E+0	2.077E+1
-2.854E-1	9.242E+0	2.084E+1
-2.919E-1	9.278E+0	2.077E+1
-2.903E-1	9.307E+0	2.075E+1
-2.854E-1	9.326E+0	2.086E+1
-2.838E-1	9.164E+0	2.075E+1
-2.871E-1	9.317E+0	2.091E+1
-2.887E-1	9.294E+0	2.074E+1
-2.854E-1	9.135E+0	2.093E+1
-2.822E-1	9.278E+0	2.092E+1
-2.935E-1	9.297E+0	2.074E+1
-2.935E-1	9.229E+0	2.071E+1
-2.871E-1	9.326E+0	2.080E+1
-2.871E-1	9.197E+0	2.086E+1
-2.887E-1	9.271E+0	2.079E+1
-2.903E-1	9.249E+0	2.077E+1
-2.854E-1	9.229E+0	2.051E+1
-2.838E-1	9.346E+0	2.065E+1
-2.887E-1	9.258E+0	2.070E+1
-2.919E-1	9.226E+0	2.082E+1
-2.871E-1	9.206E+0	2.076E+1
-2.854E-1	9.281E+0	2.068E+1
-2.903E-1	9.138E+0	2.058E+1
-2.887E-1	9.236E+0	2.054E+1
-2.854E-1	9.174E+0	2.075E+1
-2.806E-1	9.275E+0	2.085E+1
-2.903E-1	9.336E+0	2.082E+1
-2.887E-1	9.174E+0	2.076E+1
-2.871E-1	9.255E+0	2.083E+1
-2.838E-1	9.333E+0	2.065E+1
-2.887E-1	9.190E+0	2.064E+1
-2.903E-1	9.180E+0	2.075E+1
-2.854E-1	9.320E+0	2.079E+1
-2.838E-1	9.206E+0	2.073E+1
-2.887E-1	9.187E+0	2.058E+1
-2.919E-1	9.245E+0	2.077E+1
-2.871E-1	9.239E+0	2.074E+1
-2.838E-1	9.197E+0	2.075E+1
-2.887E-1	9.174E+0	2.082E+1
-2.903E-1	9.203E+0	2.093E+1
-2.887E-1	9.310E+0	2.087E+1
-2.822E-1	9.232E+0	2.074E+1
-2.919E-1	9.281E+0	2.073E+1
-2.903E-1	9.206E+0	2.076E+1
-2.854E-1	9.249E+0	2.052E+1
-2.854E-1	9.226E+0	2.069E+1
-2.887E-1	9.249E+0	2.051E+1
-2.935E-1	9.349E+0	2.091E+1
-2.871E-1	9.294E+0	2.087E+1
-2.854E-1	9.307E+0	2.079E+1
-2.903E-1	9.206E+0	2.066E+1
-2.887E-1	9.245E+0	2.074E+1
-2.854E-1	9.281E+0	2.082E+1
-2.871E-1	9.242E+0	2.087E+1
-2.919E-1	9.187E+0	2.063E+1
-2.935E-1	9.278E+0	2.084E+1
-2.871E-1	9.278E+0	2.079E+1
-2.871E-1	9.210E+0	2.080E+1
-2.887E-1	9.174E+0	2.064E+1
-2.919E-1	9.262E+0	2.079E+1
-2.871E-1	9.304E+0	2.071E+1
-2.854E-1	9.239E+0	2.089E+1
-2.887E-1	9.284E+0	2.080E+1
-2.903E-1	9.291E+0	2.062E+1
-2.871E-1	9.187E+0	2.082E+1
-2.871E-1	9.330E+0	2.086E+1
-2.919E-1	9.430E+0	2.072E+1
-2.887E-1	9.216E+0	2.086E+1
-2.887E-1	9.148E+0	2.079E+1
-2.822E-1	9.200E+0	2.070E+1
-2.887E-1	9.265E+0	2.067E+1
-2.871E-1	9.197E+0	2.060E+1
-2.871E-1	9.167E+0	2.070E+1
-2.822E-1	9.164E+0	2.072E+1
-2.903E-1	9.268E+0	2.062E+1
-2.887E-1	9.297E+0	2.078E+1
-2.822E-1	9.219E+0	2.072E+1
-2.871E-1	9.258E+0	2.067E+1
-2.871E-1	9.362E+0	2.062E+1
-2.903E-1	9.271E+0	2.085E+1
-2.871E-1	9.232E+0	2.077E+1
-2.854E-1	9.226E+0	2.062E+1
-2.903E-1	9.252E+0	2.077E+1
-2.903E-1	9.187E+0	2.062E+1
-2.871E-1	9.161E+0	2.076E+1
-2.871E-1	9.197E+0	2.091E+1
-2.919E-1	9.142E+0	2.081E+1
-2.935E-1	9.252E+0	2.066E+1
-2.854E-1	9.239E+0	2.077E+1
-2.871E-1	9.268E+0	2.068E+1
-2.887E-1	9.278E+0	2.082E+1
-2.903E-1	9.359E+0	2.050E+1
-2.871E-1	9.284E+0	2.071E+1
-2.854E-1	9.356E+0	2.086E+1
-2.903E-1	9.236E+0	2.071E+1
-2.919E-1	9.226E+0	2.065E+1
-2.854E-1	9.252E+0	2.065E+1
-2.838E-1	9.310E+0	2.058E+1
-2.887E-1	9.304E+0	2.080E+1
-2.919E-1	9.200E+0	2.069E+1
-2.887E-1	9.265E+0	2.070E+1
-2.838E-1	9.193E+0	2.058E+1
-2.871E-1	9.245E+0	2.074E+1
-2.935E-1	9.242E+0	2.079E+1
-2.838E-1	9.313E+0	2.063E+1
-2.838E-1	9.395E+0	2.060E+1
-2.903E-1	9.275E+0	2.081E+1
-2.887E-1	9.304E+0	2.076E+1
-2.838E-1	9.249E+0	2.079E+1
-2.838E-1	9.310E+0	2.090E+1
-2.903E-1	9.317E+0	2.073E+1
-2.903E-1	9.359E+0	2.076E+1
-2.854E-1	9.249E+0	2.078E+1
-2.854E-1	9.239E+0	2.072E+1
-2.871E-1	9.210E+0	2.065E+1
-2.887E-1	9.229E+0	2.073E+1
-2.854E-1	9.262E+0	2.085E+1
-2.854E-1	9.378E+0	2.059E+1
-2.871E-1	9.310E+0	2.085E+1
-2.935E-1	9.190E+0	2.080E+1
-2.871E-1	9.213E+0	2.072E+1
-2.854E-1	9.284E+0	2.069E+1
-2.871E-1	9.213E+0	2.061E+1
-2.903E-1	9.223E+0	2.085E+1
-2.854E-1	9.161E+0	2.086E+1
-2.838E-1	9.275E+0	2.074E+1
-2.887E-1	9.284E+0	2.090E+1
-2.919E-1	9.275E+0	2.065E+1
-2.871E-1	9.190E+0	2.087E+1
-2.854E-1	9.323E+0	2.068E+1
-2.887E-1	9.190E+0	2.084E+1
-2.887E-1	9.281E+0	2.082E+1
-2.854E-1	9.307E+0	2.081E+1
-2.871E-1	9.213E+0	2.072E+1
-2.871E-1	9.223E+0	2.073E+1
-2.919E-1	9.161E+0	2.082E+1
-2.871E-1	9.258E+0	2.076E+1
-2.838E-1	9.349E+0	2.074E+1
-2.887E-1	9.226E+0	2.079E+1
-2.903E-1	9.275E+0	2.085E+1
-2.854E-1	9.161E+0	2.069E+1
-2.838E-1	9.129E+0	2.086E+1
-2.903E-1	9.245E+0	2.063E+1
-2.903E-1	9.242E+0	2.065E+1
-2.871E-1	9.180E+0	2.075E+1
-2.854E-1	9.255E+0	2.074E+1
-2.887E-1	9.161E+0	2.085E+1
-2.887E-1	9.190E+0	2.084E+1
-2.871E-1	9.258E+0	2.077E+1
-2.854E-1	9.275E+0	2.075E+1
-2.903E-1	9.242E+0	2.089E+1
-2.919E-1	9.291E+0	2.086E+1
-2.871E-1	9.262E+0	2.096E+1
-2.854E-1	9.148E+0	2.095E+1
-2.919E-1	9.190E+0	2.066E+1
-2.903E-1	9.258E+0	2.072E+1
-2.887E-1	9.184E+0	2.074E+1
-2.854E-1	9.271E+0	2.070E+1
-2.887E-1	9.284E+0	2.075E+1
-2.887E-1	9.200E+0	2.055E+1
-2.854E-1	9.223E+0	2.070E+1
-2.854E-1	9.255E+0	2.073E+1
-2.903E-1	9.213E+0	2.075E+1
-2.935E-1	9.330E+0	2.056E+1
-2.854E-1	9.213E+0	2.064E+1
-2.871E-1	9.391E+0	2.077E+1
-2.903E-1	9.330E+0	2.057E+1
-2.952E-1	9.206E+0	2.088E+1
-2.854E-1	9.226E+0	2.070E+1
-2.871E-1	9.291E+0	2.081E+1
-2.887E-1	9.151E+0	2.075E+1
-2.903E-1	9.249E+0	2.082E+1
-2.871E-1	9.193E+0	2.089E+1
-2.854E-1	9.193E+0	2.073E+1
-2.887E-1	9.281E+0	2.086E+1
-2.919E-1	9.249E+0	2.074E+1
-2.871E-1	9.190E+0	2.088E+1
-2.854E-1	9.268E+0	2.083E+1
-2.919E-1	9.210E+0	2.096E+1
-2.919E-1	9.330E+0	2.073E+1
-2.871E-1	9.271E+0	2.054E+1
-2.838E-1	9.271E+0	2.078E+1
-2.887E-1	9.226E+0	2.080E+1
-2.919E-1	9.359E+0	2.091E+1
-2.871E-1	9.330E+0	2.064E+1
-2.871E-1	9.271E+0	2.057E+1
-2.903E-1	9.174E+0	2.074E+1
-2.919E-1	9.249E+0	2.081E+1
-2.854E-1	9.229E+0	2.084E+1
-2.854E-1	9.229E+0	2.066E+1
-2.919E-1	9.190E+0	2.067E+1
-2.935E-1	9.313E+0	2.084E+1
-2.871E-1	9.320E+0	2.078E+1
-2.854E-1	9.223E+0	2.085E+1
-2.887E-1	9.258E+0	2.086E+1
-2.919E-1	9.291E+0	2.069E+1
-2.871E-1	9.385E+0	2.086E+1
-2.854E-1	9.190E+0	2.091E+1
-2.919E-1	9.187E+0	2.074E+1
-2.919E-1	9.210E+0	2.080E+1
-2.854E-1	9.297E+0	2.072E+1
-2.854E-1	9.287E+0	2.087E+1
-2.903E-1	9.161E+0	2.051E+1
-2.935E-1	9.291E+0	2.086E+1
-2.871E-1	9.255E+0	2.052E+1
-2.838E-1	9.262E+0	2.068E+1
-2.887E-1	9.287E+0	2.076E+1
-2.919E-1	9.287E+0	2.066E+1
-2.871E-1	9.275E+0	2.071E+1
-2.871E-1	9.268E+0	2.089E+1
-2.903E-1	9.271E+0	2.074E+1
-2.903E-1	9.281E+0	2.077E+1
-2.871E-1	9.174E+0	2.073E+1
-2.871E-1	9.330E+0	2.078E+1
-2.903E-1	9.219E+0	2.072E+1
-2.903E-1	9.372E+0	2.080E+1
-2.871E-1	9.408E+0	2.074E+1
-2.854E-1	9.287E+0	2.056E+1
-2.903E-1	9.219E+0	2.087E+1
-2.935E-1	9.310E+0	2.075E+1
-2.871E-1	9.252E+0	2.052E+1
-2.871E-1	9.145E+0	2.072E+1
-2.903E-1	9.236E+0	2.080E+1
-2.903E-1	9.275E+0	2.074E+1
-2.871E-1	9.294E+0	2.067E+1
-2.887E-1	9.151E+0	2.074E+1
-2.887E-1	9.313E+0	2.076E+1
-2.903E-1	9.258E+0	2.071E+1
-2.887E-1	9.437E+0	2.067E+1
-2.871E-1	9.213E+0	2.087E+1
-2.871E-1	9.385E+0	2.070E+1
-2.952E-1	9.148E+0	2.059E+1
-2.887E-1	9.239E+0	2.087E+1
-2.838E-1	9.174E+0	2.066E+1
-2.871E-1	9.385E+0	2.089E+1
-2.935E-1	9.359E+0	2.072E+1
-2.838E-1	9.385E+0	2.090E+1
-2.854E-1	9.206E+0	2.075E+1
-2.903E-1	9.365E+0	2.068E+1
-2.919E-1	9.323E+0	2.080E+1
-2.871E-1	9.190E+0	2.069E+1
-2.822E-1	9.300E+0	2.092E+1
-2.887E-1	9.206E+0	2.087E+1
-2.935E-1	9.229E+0	2.059E+1
-2.854E-1	9.304E+0	2.077E+1
-2.871E-1	9.213E+0	2.070E+1
-2.903E-1	9.184E+0	2.072E+1
-2.919E-1	9.278E+0	2.070E+1
-2.854E-1	9.262E+0	2.067E+1
-2.871E-1	9.239E+0	2.074E+1
-2.919E-1	9.158E+0	2.102E+1
-2.903E-1	9.313E+0	2.071E+1
-2.854E-1	9.206E+0	2.064E+1
-2.822E-1	9.281E+0	2.075E+1
-2.935E-1	9.281E+0	2.065E+1
-2.935E-1	9.265E+0	2.068E+1
-2.854E-1	9.349E+0	2.084E+1
-2.838E-1	9.200E+0	2.056E+1
-2.919E-1	9.287E+0	2.073E+1
-2.919E-1	9.119E+0	2.080E+1
-2.854E-1	9.258E+0	2.066E+1
-2.871E-1	9.268E+0	2.078E+1
-2.903E-1	9.232E+0	2.071E+1
-2.935E-1	9.310E+0	2.057E+1
-2.887E-1	9.320E+0	2.068E+1
-2.838E-1	9.359E+0	2.075E+1
-2.903E-1	9.265E+0	2.071E+1
-2.887E-1	9.255E+0	2.063E+1
-2.887E-1	9.090E+0	2.075E+1
-2.871E-1	9.262E+0	2.065E+1
-2.903E-1	9.148E+0	2.090E+1
-2.919E-1	9.310E+0	2.055E+1
-2.887E-1	9.158E+0	2.083E+1
-2.871E-1	9.255E+0	2.055E+1
-2.919E-1	9.187E+0	2.060E+1
-2.935E-1	9.245E+0	2.061E+1
-2.871E-1	9.245E+0	2.068E+1
-2.822E-1	9.164E+0	2.089E+1
-2.919E-1	9.232E+0	2.055E+1
-2.903E-1	9.229E+0	2.076E+1
-2.871E-1	9.287E+0	2.072E+1
-2.822E-1	9.326E+0	2.077E+1
-2.887E-1	9.200E+0	2.067E+1
-2.919E-1	9.255E+0	2.087E+1
-2.871E-1	9.187E+0	2.077E+1
-2.822E-1	9.271E+0	2.057E+1
-2.919E-1	9.262E+0	2.078E+1
-2.919E-1	9.164E+0	2.080E+1
-2.871E-1	9.275E+0	2.076E+1
-2.854E-1	9.242E+0	2.074E+1
-2.903E-1	9.258E+0	2.063E+1
-2.903E-1	9.219E+0	2.071E+1
-2.854E-1	9.275E+0	2.070E+1
-2.871E-1	9.187E+0	2.088E+1
-2.919E-1	9.297E+0	2.058E+1
-2.919E-1	9.177E+0	2.057E+1
-2.887E-1	9.236E+0	2.080E+1
-2.854E-1	9.278E+0	2.083E+1
-2.903E-1	9.307E+0	2.061E+1
-2.919E-1	9.362E+0	2.068E+1
-2.871E-1	9.391E+0	2.067E+1
-2.871E-1	9.356E+0	2.097E+1
-2.887E-1	9.219E+0	2.098E+1
-2.919E-1	9.190E+0	2.070E+1
-2.854E-1	9.275E+0	2.066E+1
-2.871E-1	9.265E+0	2.080E+1
-2.903E-1	9.223E+0	2.069E+1
-2.919E-1	9.310E+0	2.069E+1
-2.903E-1	9.239E+0	2.069E+1
-2.854E-1	9.359E+0	2.068E+1
-2.903E-1	9.236E+0	2.097E+1
-2.919E-1	9.346E+0	2.074E+1
-2.854E-1	9.252E+0	2.079E+1
-2.822E-1	9.093E+0	2.065E+1
-2.935E-1	9.278E+0	2.087E+1
-2.935E-1	9.258E+0	2.078E+1
-2.871E-1	9.255E+0	2.058E+1
-2.871E-1	9.268E+0	2.082E+1
-2.903E-1	9.304E+0	2.084E+1
-2.919E-1	9.275E+0	2.071E+1
-2.887E-1	9.262E+0	2.068E+1
-2.854E-1	9.304E+0	2.072E+1
-2.887E-1	9.255E+0	2.068E+1
-2.903E-1	9.249E+0	2.077E+1
-2.871E-1	9.265E+0	2.081E+1
-2.871E-1	9.174E+0	2.083E+1
-2.919E-1	9.180E+0	2.065E+1
-2.952E-1	9.210E+0	2.080E+1
-2.871E-1	9.171E+0	2.091E+1
-2.854E-1	9.417E+0	2.078E+1
-2.903E-1	9.252E+0	2.053E+1
-2.952E-1	9.359E+0	2.087E+1
-2.887E-1	9.291E+0	2.079E+1
-2.871E-1	9.330E+0	2.061E+1
-2.903E-1	9.265E+0	2.063E+1
-2.935E-1	9.307E+0	2.084E+1
-2.887E-1	9.236E+0	2.081E+1
-2.871E-1	9.223E+0	2.082E+1
-2.935E-1	9.262E+0	2.082E+1
-2.887E-1	9.323E+0	2.075E+1
-2.887E-1	9.184E+0	2.065E+1
-2.838E-1	9.349E+0	2.087E+1
-2.935E-1	9.223E+0	2.072E+1
-2.919E-1	9.258E+0	2.063E+1
-2.871E-1	9.232E+0	2.060E+1
-2.854E-1	9.249E+0	2.079E+1
-2.919E-1	9.330E+0	2.071E+1
-2.935E-1	9.275E+0	2.071E+1
-2.871E-1	9.313E+0	2.077E+1
-2.854E-1	9.336E+0	2.076E+1
-2.935E-1	9.300E+0	2.056E+1
-2.935E-1	9.200E+0	2.075E+1
-2.887E-1	9.281E+0	2.059E+1
-2.838E-1	9.268E+0	2.075E+1
-2.919E-1	9.255E+0	2.084E+1
-2.968E-1	9.164E+0	2.086E+1
-2.871E-1	9.310E+0	2.076E+1
-2.887E-1	9.278E+0	2.078E+1
-2.887E-1	9.226E+0	2.079E+1
-2.935E-1	9.252E+0	2.076E+1
-2.854E-1	9.313E+0	2.069E+1
-2.854E-1	9.161E+0	2.065E+1
-2.919E-1	9.249E+0	2.083E+1
-2.919E-1	9.180E+0	2.061E+1
-2.887E-1	9.349E+0	2.073E+1
-2.871E-1	9.281E+0	2.074E+1
-2.871E-1	9.268E+0	2.074E+1
-2.919E-1	9.271E+0	2.072E+1
-2.887E-1	9.317E+0	2.077E+1
-2.871E-1	9.336E+0	2.084E+1
-2.903E-1	9.336E+0	2.087E+1
-2.919E-1	9.297E+0	2.075E+1
-2.871E-1	9.317E+0	2.084E+1
-2.838E-1	9.265E+0	2.051E+1
-2.903E-1	9.320E+0	2.068E+1
-2.935E-1	9.287E+0	2.071E+1
-2.887E-1	9.242E+0	2.093E+1
-2.887E-1	9.284E+0	2.089E+1
-2.919E-1	9.362E+0	2.057E+1
-2.919E-1	9.287E+0	2.092E+1
-2.887E-1	9.278E+0	2.072E+1
-2.854E-1	9.262E+0	2.064E+1
-2.919E-1	9.223E+0	2.077E+1
-2.935E-1	9.232E+0	2.077E+1
-2.887E-1	9.255E+0	2.066E+1
-2.871E-1	9.154E+0	2.063E+1
-2.919E-1	9.258E+0	2.083E+1
-2.903E-1	9.437E+0	2.062E+1
-2.887E-1	9.265E+0	2.058E+1
-2.871E-1	9.326E+0	2.061E+1
-2.871E-1	9.281E+0	2.078E+1
-2.935E-1	9.213E+0	2.077E+1
-2.871E-1	9.171E+0	2.069E+1
-2.887E-1	9.346E+0	2.068E+1
-2.919E-1	9.271E+0	2.058E+1
-2.919E-1	9.271E+0	2.061E+1
-2.887E-1	9.271E+0	2.079E+1
-2.871E-1	9.223E+0	2.076E+1
-2.935E-1	9.271E+0	2.076E+1
-2.935E-1	9.339E+0	2.068E+1
-2.887E-1	9.323E+0	2.083E+1
-2.871E-1	9.122E+0	2.073E+1
-2.919E-1	9.333E+0	2.077E+1
-2.952E-1	9.271E+0	2.080E+1
-2.854E-1	9.249E+0	2.102E+1
-2.871E-1	9.206E+0	2.063E+1
-2.903E-1	9.284E+0	2.067E+1
-2.935E-1	9.281E+0	2.067E+1
-2.871E-1	9.245E+0	2.086E+1
-2.871E-1	9.223E+0	2.074E+1
-2.887E-1	9.190E+0	2.090E+1
-2.935E-1	9.245E+0	2.087E+1
-2.871E-1	9.304E+0	2.068E+1
-2.871E-1	9.359E+0	2.073E+1
-2.952E-1	9.151E+0	2.056E+1
-2.935E-1	9.229E+0	2.070E+1
-2.903E-1	9.262E+0	2.078E+1
-2.871E-1	9.287E+0	2.077E+1
-2.919E-1	9.103E+0	2.078E+1
-2.935E-1	9.271E+0	2.058E+1
-2.871E-1	9.236E+0	2.076E+1
-2.854E-1	9.200E+0	2.080E+1
-2.919E-1	9.239E+0	2.077E+1
-2.952E-1	9.187E+0	2.051E+1
-2.871E-1	9.339E+0	2.083E+1
-2.838E-1	9.210E+0	2.075E+1
-2.935E-1	9.193E+0	2.083E+1
-2.919E-1	9.284E+0	2.070E+1
-2.871E-1	9.258E+0	2.081E+1
-2.871E-1	9.236E+0	2.075E+1
-2.919E-1	9.161E+0	2.063E+1
-2.919E-1	9.223E+0	2.082E+1
-2.871E-1	9.262E+0	2.088E+1
-2.887E-1	9.291E+0	2.063E+1
-2.952E-1	9.271E+0	2.076E+1
-2.935E-1	9.167E+0	2.065E+1
-2.871E-1	9.304E+0	2.081E+1
-2.854E-1	9.310E+0	2.094E+1
-2.935E-1	9.249E+0	2.089E+1
-2.935E-1	9.262E+0	2.074E+1
-2.887E-1	9.197E+0	2.077E+1
-2.838E-1	9.210E+0	2.068E+1
-2.919E-1	9.333E+0	2.078E+1
-2.935E-1	9.252E+0	2.060E+1
-2.903E-1	9.161E+0	2.053E+1
-2.854E-1	9.203E+0	2.084E+1
-2.919E-1	9.193E+0	2.076E+1
-2.968E-1	9.287E+0	2.082E+1
-2.887E-1	9.287E+0	2.056E+1
-2.871E-1	9.336E+0	2.070E+1
-2.919E-1	9.343E+0	2.080E+1
-2.935E-1	9.210E+0	2.067E+1
-2.887E-1	9.193E+0	2.084E+1
-2.871E-1	9.193E+0	2.056E+1
-2.919E-1	9.187E+0	2.074E+1
-2.952E-1	9.255E+0	2.079E+1
-2.887E-1	9.326E+0	2.062E+1
-2.903E-1	9.287E+0	2.073E+1
-2.952E-1	9.307E+0	2.067E+1
-2.919E-1	9.154E+0	2.068E+1
-2.887E-1	9.180E+0	2.076E+1
-2.871E-1	9.232E+0	2.085E+1
-2.919E-1	9.333E+0	2.069E+1
-2.935E-1	9.249E+0	2.082E+1
-2.871E-1	9.343E+0	2.052E+1
-2.871E-1	9.291E+0	2.055E+1
-2.903E-1	9.232E+0	2.081E+1
-2.919E-1	9.239E+0	2.077E+1
-2.887E-1	9.245E+0	2.060E+1
-2.871E-1	9.330E+0	2.065E+1
-2.935E-1	9.223E+0	2.084E+1
-2.935E-1	9.252E+0	2.082E+1
-2.903E-1	9.171E+0	2.075E+1
-2.871E-1	9.213E+0	2.066E+1
-2.919E-1	9.404E+0	2.073E+1
-2.919E-1	9.320E+0	2.072E+1
-2.854E-1	9.229E+0	2.071E+1
-2.854E-1	9.365E+0	2.066E+1
-2.935E-1	9.161E+0	2.072E+1
-2.935E-1	9.213E+0	2.077E+1
-2.903E-1	9.271E+0	2.073E+1
-2.871E-1	9.122E+0	2.073E+1
-2.935E-1	9.404E+0	2.080E+1
-2.935E-1	9.252E+0	2.087E+1
-2.854E-1	9.304E+0	2.063E+1
-2.871E-1	9.148E+0	2.081E+1
-2.935E-1	9.287E+0	2.073E+1
-2.919E-1	9.275E+0	2.051E+1
-2.887E-1	9.242E+0	2.074E+1
-2.887E-1	9.297E+0	2.062E+1
-2.935E-1	9.326E+0	2.069E+1
-2.935E-1	9.430E+0	2.075E+1
-2.903E-1	9.359E+0	2.070E+1
-2.871E-1	9.339E+0	2.078E+1
-2.935E-1	9.275E+0	2.080E+1
-2.919E-1	9.236E+0	2.075E+1
-2.887E-1	9.336E+0	2.082E+1
-2.871E-1	9.343E+0	2.082E+1
-2.935E-1	9.197E+0	2.081E+1
-2.919E-1	9.226E+0	2.085E+1
-2.887E-1	9.369E+0	2.063E+1
-2.887E-1	9.223E+0	2.071E+1
-2.919E-1	9.226E+0	2.066E+1
-2.935E-1	9.161E+0	2.073E+1
-2.903E-1	9.180E+0	2.077E+1
-2.903E-1	9.307E+0	2.089E+1
-2.919E-1	9.210E+0	2.070E+1
-2.952E-1	9.229E+0	2.070E+1
-2.871E-1	9.326E+0	2.067E+1
-2.871E-1	9.310E+0	2.079E+1
-2.935E-1	9.297E+0	2.070E+1
-2.903E-1	9.310E+0	2.095E+1
-2.854E-1	9.245E+0	2.052E+1
-2.887E-1	9.112E+0	2.074E+1
-2.919E-1	9.206E+0	2.069E+1
-2.935E-1	9.210E+0	2.072E+1
-2.871E-1	9.249E+0	2.065E+1
-2.887E-1	9.242E+0	2.083E+1
-2.919E-1	9.294E+0	2.078E+1
-2.935E-1	9.336E+0	2.086E+1
-2.903E-1	9.200E+0	2.074E+1
-2.871E-1	9.275E+0	2.083E+1
-2.919E-1	9.352E+0	2.085E+1
-2.935E-1	9.395E+0	2.071E+1
-2.919E-1	9.213E+0	2.065E+1
-2.887E-1	9.313E+0	2.081E+1
-2.919E-1	9.223E+0	2.082E+1
-2.952E-1	9.265E+0	2.055E+1
-2.887E-1	9.401E+0	2.076E+1
-2.871E-1	9.167E+0	2.064E+1
-2.935E-1	9.142E+0	2.071E+1
-2.952E-1	9.174E+0	2.076E+1
-2.887E-1	9.236E+0	2.076E+1
-2.854E-1	9.275E+0	2.081E+1
-2.935E-1	9.116E+0	2.063E+1
-2.919E-1	9.365E+0	2.086E+1
-2.887E-1	9.420E+0	2.076E+1
-2.887E-1	9.184E+0	2.083E+1
-2.903E-1	9.278E+0	2.084E+1
-2.935E-1	9.223E+0	2.058E+1
-2.903E-1	9.219E+0	2.080E+1
-2.887E-1	9.132E+0	2.063E+1
-2.903E-1	9.203E+0	2.053E+1
-2.919E-1	9.245E+0	2.078E+1
-2.871E-1	9.206E+0	2.058E+1
-2.871E-1	9.359E+0	2.083E+1
-2.903E-1	9.252E+0	2.080E+1
-2.952E-1	9.275E+0	2.073E+1
-2.854E-1	9.287E+0	2.064E+1
-2.871E-1	9.252E+0	2.062E+1
-2.919E-1	9.167E+0	2.075E+1
-2.952E-1	9.210E+0	2.052E+1
-2.903E-1	9.090E+0	2.066E+1
-2.871E-1	9.148E+0	2.086E+1
-2.968E-1	9.239E+0	2.078E+1
-2.935E-1	9.190E+0	2.071E+1
-2.887E-1	9.164E+0	2.061E+1
-2.854E-1	9.378E+0	2.076E+1
-2.935E-1	9.206E+0	2.052E+1
-2.952E-1	9.249E+0	2.066E+1
-2.919E-1	9.330E+0	2.079E+1
-2.871E-1	9.317E+0	2.064E+1
-2.919E-1	9.236E+0	2.070E+1
-2.919E-1	9.291E+0	2.072E+1
-2.871E-1	9.229E+0	2.072E+1
-2.903E-1	9.310E+0	2.079E+1
-2.919E-1	9.210E+0	2.078E+1
-2.919E-1	9.203E+0	2.071E+1
-2.887E-1	9.245E+0	2.065E+1
-2.887E-1	9.275E+0	2.077E+1
-2.935E-1	9.268E+0	2.071E+1
-2.919E-1	9.158E+0	2.077E+1
-2.871E-1	9.362E+0	2.075E+1
-2.871E-1	9.151E+0	2.068E+1
-2.903E-1	9.275E+0	2.078E+1
-2.968E-1	9.330E+0	2.073E+1
-2.887E-1	9.206E+0	2.058E+1
-2.887E-1	9.226E+0	2.063E+1
-2.935E-1	9.213E+0	2.069E+1
-2.919E-1	9.171E+0	2.069E+1
-2.871E-1	9.255E+0	2.075E+1
-2.871E-1	9.167E+0	2.095E+1
-2.935E-1	9.300E+0	2.068E+1
-2.952E-1	9.216E+0	2.078E+1
-2.903E-1	9.284E+0	2.074E+1
-2.854E-1	9.242E+0	2.085E+1
-2.903E-1	9.281E+0	2.071E+1
-2.903E-1	9.317E+0	2.072E+1
-2.871E-1	9.226E+0	2.045E+1
-2.871E-1	9.213E+0	2.073E+1
-2.935E-1	9.330E+0	2.075E+1
-2.919E-1	9.229E+0	2.067E+1
-2.854E-1	9.190E+0	2.064E+1
-2.887E-1	9.336E+0	2.072E+1
-2.919E-1	9.258E+0	2.063E+1
-2.952E-1	9.304E+0	2.066E+1
-2.887E-1	9.297E+0	2.070E+1
-2.903E-1	9.304E+0	2.060E+1
-2.919E-1	9.317E+0	2.083E+1
-2.968E-1	9.174E+0	2.078E+1
-2.887E-1	9.343E+0	2.064E+1
-2.887E-1	9.171E+0	2.077E+1
-2.935E-1	9.317E+0	2.082E+1
-2.952E-1	9.158E+0	2.061E+1
-2.887E-1	9.203E+0	2.061E+1
-2.871E-1	9.242E+0	2.071E+1
-2.952E-1	9.164E+0	2.065E+1
-2.935E-1	9.424E+0	2.087E+1
-2.854E-1	9.258E+0	2.075E+1
-2.887E-1	9.245E+0	2.080E+1
-2.935E-1	9.174E+0	2.064E+1
-2.952E-1	9.210E+0	2.073E+1
-2.871E-1	9.265E+0	2.091E+1
-2.854E-1	9.268E+0	2.055E+1
-2.935E-1	9.343E+0	2.070E+1
-2.919E-1	9.291E+0	2.064E+1
-2.919E-1	9.236E+0	2.075E+1
-2.871E-1	9.284E+0	2.076E+1
-2.919E-1	9.268E+0	2.060E+1
-2.935E-1	9.275E+0	2.082E+1
-2.871E-1	9.236E+0	2.060E+1
-2.871E-1	9.265E+0	2.071E+1
-2.952E-1	9.252E+0	2.076E+1
-2.935E-1	9.232E+0	2.059E+1
-2.919E-1	9.275E+0	2.067E+1
-2.871E-1	9.304E+0	2.092E+1
-2.935E-1	9.287E+0	2.064E+1
-2.968E-1	9.278E+0	2.065E+1
-2.871E-1	9.242E+0	2.062E+1
-2.887E-1	9.294E+0	2.068E+1
-2.919E-1	9.262E+0	2.071E+1
-2.919E-1	9.472E+0	2.086E+1
-2.887E-1	9.200E+0	2.093E+1
-2.871E-1	9.184E+0	2.076E+1
-2.903E-1	9.313E+0	2.088E+1
-2.952E-1	9.239E+0	2.062E+1
-2.887E-1	9.190E+0	2.082E+1
-2.871E-1	9.369E+0	2.080E+1
-2.935E-1	9.304E+0	2.063E+1
-2.968E-1	9.206E+0	2.079E+1
-2.887E-1	9.180E+0	2.081E+1
-2.871E-1	9.369E+0	2.060E+1
-2.935E-1	9.142E+0	2.093E+1
-2.935E-1	9.129E+0	2.080E+1
-2.887E-1	9.275E+0	2.083E+1
-2.887E-1	9.323E+0	2.065E+1
-2.935E-1	9.258E+0	2.088E+1
-2.935E-1	9.252E+0	2.065E+1
-2.871E-1	9.317E+0	2.073E+1
-2.887E-1	9.245E+0	2.069E+1
-2.935E-1	9.236E+0	2.070E+1
-2.952E-1	9.326E+0	2.075E+1
-2.871E-1	9.326E+0	2.072E+1
-2.871E-1	9.252E+0	2.073E+1
-2.919E-1	9.210E+0	2.078E+1
-2.935E-1	9.206E+0	2.077E+1
-2.887E-1	9.219E+0	2.066E+1
-2.887E-1	9.346E+0	2.061E+1
-2.952E-1	9.297E+0	2.070E+1
-2.935E-1	9.262E+0	2.059E+1
-2.871E-1	9.268E+0	2.070E+1
-2.903E-1	9.333E+0	2.069E+1
-2.903E-1	9.223E+0	2.076E+1
-2.984E-1	9.262E+0	2.052E+1
-2.887E-1	9.239E+0	2.062E+1
-2.887E-1	9.262E+0	2.065E+1
-2.935E-1	9.086E+0	2.082E+1
-2.952E-1	9.349E+0	2.069E+1
-2.887E-1	9.245E+0	2.065E+1
-2.887E-1	9.164E+0	2.071E+1
-2.903E-1	9.339E+0	2.075E+1
-2.935E-1	9.336E+0	2.073E+1
-2.854E-1	9.284E+0	2.096E+1
-2.903E-1	9.427E+0	2.070E+1
-2.935E-1	9.197E+0	2.078E+1
-2.919E-1	9.229E+0	2.072E+1
-2.887E-1	9.313E+0	2.083E+1
-2.887E-1	9.086E+0	2.075E+1
-2.952E-1	9.216E+0	2.066E+1
-2.935E-1	9.310E+0	2.090E+1
-2.903E-1	9.226E+0	2.078E+1
-2.887E-1	9.219E+0	2.080E+1
-2.968E-1	9.203E+0	2.094E+1
-2.952E-1	9.252E+0	2.064E+1
-2.903E-1	9.268E+0	2.078E+1
-2.903E-1	9.372E+0	2.057E+1
-2.919E-1	9.395E+0	2.061E+1
-2.935E-1	9.287E+0	2.072E+1
-2.903E-1	9.317E+0	2.071E+1
-2.887E-1	9.304E+0	2.070E+1
-2.952E-1	9.294E+0	2.084E+1
-2.919E-1	9.281E+0	2.101E+1
-2.887E-1	9.112E+0	2.068E+1
-2.887E-1	9.330E+0	2.074E+1
-2.903E-1	9.180E+0	2.079E+1
-2.935E-1	9.249E+0	2.077E+1
-2.887E-1	9.330E+0	2.068E+1
-2.903E-1	9.255E+0	2.087E+1
-2.935E-1	9.352E+0	2.081E+1
-2.952E-1	9.112E+0	2.075E+1
-2.919E-1	9.239E+0	2.079E+1
-2.871E-1	9.200E+0	2.059E+1
-2.952E-1	9.125E+0	2.075E+1
-2.935E-1	9.203E+0	2.072E+1
-2.871E-1	9.307E+0	2.076E+1
-2.903E-1	9.294E+0	2.075E+1
-2.919E-1	9.271E+0	2.070E+1
-2.952E-1	9.255E+0	2.080E+1
-2.887E-1	9.210E+0	2.067E+1
-2.919E-1	9.255E+0	2.063E+1
-2.919E-1	9.223E+0	2.077E+1
-2.952E-1	9.307E+0	2.082E+1
-2.887E-1	9.213E+0	2.064E+1
-2.903E-1	9.339E+0	2.070E+1
-2.952E-1	9.216E+0	2.060E+1
-2.952E-1	9.249E+0	2.077E+1
-2.903E-1	9.271E+0	2.085E+1
-2.903E-1	9.378E+0	2.066E+1
-2.919E-1	9.077E+0	2.066E+1
-2.952E-1	9.223E+0	2.063E+1
-2.919E-1	9.206E+0	2.072E+1
-2.903E-1	9.177E+0	2.078E+1
-2.935E-1	9.083E+0	2.067E+1
-2.935E-1	9.255E+0	2.071E+1
-2.887E-1	9.164E+0	2.065E+1
-2.903E-1	9.320E+0	2.068E+1
-2.919E-1	9.310E+0	2.077E+1
-2.919E-1	9.167E+0	2.098E+1
-2.903E-1	9.287E+0	2.058E+1
-2.903E-1	9.369E+0	2.074E+1
-2.952E-1	9.320E+0	2.056E+1
-2.919E-1	9.294E+0	2.063E+1
-2.887E-1	9.242E+0	2.077E+1
-2.871E-1	9.210E+0	2.065E+1
-2.935E-1	9.287E+0	2.079E+1
-2.968E-1	9.275E+0	2.056E+1
-2.887E-1	9.229E+0	2.081E+1
-2.935E-1	9.252E+0	2.071E+1
-2.935E-1	9.210E+0	2.070E+1
-2.935E-1	9.271E+0	2.081E+1
-2.871E-1	9.242E+0	2.072E+1
-2.871E-1	9.242E+0	2.081E+1
-2.935E-1	9.294E+0	2.059E+1
-2.935E-1	9.242E+0	2.075E+1
-2.887E-1	9.239E+0	2.063E+1
-2.903E-1	9.216E+0	2.079E+1
-2.935E-1	9.239E+0	2.046E+1
-2.968E-1	9.343E+0	2.076E+1
-2.903E-1	9.226E+0	2.083E+1
-2.887E-1	9.281E+0	2.066E+1
-2.952E-1	9.287E+0	2.074E+1
-2.952E-1	9.245E+0	2.071E+1
-2.903E-1	9.200E+0	2.064E+1
-2.903E-1	9.304E+0	2.074E+1
-2.952E-1	9.326E+0	2.063E+1
-2.919E-1	9.294E+0	2.072E+1
-2.887E-1	9.223E+0	2.075E+1
-2.903E-1	9.249E+0	2.084E+1
-2.968E-1	9.294E+0	2.079E+1
-2.935E-1	9.385E+0	2.059E+1
-2.903E-1	9.284E+0	2.072E+1
-2.871E-1	9.216E+0	2.076E+1
-2.919E-1	9.343E+0	2.069E+1
-2.935E-1	9.245E+0	2.086E+1
-2.919E-1	9.271E+0	2.054E+1
-2.887E-1	9.258E+0	2.086E+1
-2.952E-1	9.232E+0	2.095E+1
-2.952E-1	9.333E+0	2.081E+1
-2.903E-1	9.281E+0	2.077E+1
-2.871E-1	9.275E+0	2.073E+1
-2.935E-1	9.255E+0	2.090E+1
-2.968E-1	9.284E+0	2.081E+1
-2.919E-1	9.339E+0	2.079E+1
-2.871E-1	9.333E+0	2.071E+1
-2.952E-1	9.203E+0	2.079E+1
-2.952E-1	9.177E+0	2.074E+1
-2.903E-1	9.336E+0	2.081E+1
-2.887E-1	9.232E+0	2.070E+1
-2.935E-1	9.203E+0	2.073E+1
-2.968E-1	9.255E+0	2.065E+1
-2.887E-1	9.271E+0	2.070E+1
-2.903E-1	9.291E+0	2.075E+1
-2.935E-1	9.200E+0	2.074E+1
-2.968E-1	9.213E+0	2.054E+1
-2.887E-1	9.417E+0	2.077E+1
-2.887E-1	9.323E+0	2.070E+1
-2.952E-1	9.268E+0	2.052E+1
-2.935E-1	9.203E+0	2.062E+1
-2.887E-1	9.255E+0	2.088E+1
-2.903E-1	9.129E+0	2.086E+1
-2.919E-1	9.223E+0	2.068E+1
-2.952E-1	9.349E+0	2.056E+1
-2.903E-1	9.356E+0	2.096E+1
-2.887E-1	9.408E+0	2.068E+1
-2.952E-1	9.219E+0	2.089E+1
-2.935E-1	9.265E+0	2.069E+1
-2.903E-1	9.193E+0	2.062E+1
-2.903E-1	9.326E+0	2.071E+1
-2.935E-1	9.184E+0	2.071E+1
-2.935E-1	9.378E+0	2.075E+1
-2.919E-1	9.151E+0	2.062E+1
-2.887E-1	9.313E+0	2.084E+1
-2.919E-1	9.281E+0	2.083E+1
-2.952E-1	9.203E+0	2.087E+1
-2.871E-1	9.275E+0	2.074E+1
-2.919E-1	9.197E+0	2.065E+1
-2.935E-1	9.239E+0	2.080E+1
-2.952E-1	9.258E+0	2.080E+1
-2.887E-1	9.219E+0	2.079E+1
-2.871E-1	9.135E+0	2.084E+1
-2.919E-1	9.210E+0	2.081E+1
-2.935E-1	9.304E+0	2.083E+1
-2.919E-1	9.138E+0	2.064E+1
-2.919E-1	9.287E+0	2.069E+1
-2.968E-1	9.304E+0	2.083E+1
-2.952E-1	9.310E+0	2.076E+1
-2.903E-1	9.206E+0	2.072E+1
-2.919E-1	9.271E+0	2.074E+1
-2.952E-1	9.167E+0	2.075E+1
-2.935E-1	9.265E+0	2.075E+1
-2.871E-1	9.294E+0	2.086E+1
-2.854E-1	9.216E+0	2.077E+1
-2.968E-1	9.138E+0	2.083E+1
-2.919E-1	9.304E+0	2.069E+1
-2.903E-1	9.275E+0	2.080E+1
-2.903E-1	9.245E+0	2.056E+1
-2.952E-1	9.268E+0	2.074E+1
-2.952E-1	9.359E+0	2.071E+1
-2.919E-1	9.236E+0	2.075E+1
-2.903E-1	9.339E+0	2.087E+1
-2.919E-1	9.232E+0	2.080E+1
-2.935E-1	9.343E+0	2.078E+1
-2.903E-1	9.372E+0	2.093E+1
-2.871E-1	9.258E+0	2.086E+1
-2.919E-1	9.180E+0	2.067E+1
-2.935E-1	9.239E+0	2.070E+1
-2.935E-1	9.268E+0	2.090E+1
-2.887E-1	9.281E+0	2.066E+1
-2.935E-1	9.242E+0	2.069E+1
-2.919E-1	9.171E+0	2.072E+1
-2.887E-1	9.226E+0	2.069E+1
-2.919E-1	9.226E+0	2.088E+1
-2.935E-1	9.268E+0	2.049E+1
-2.968E-1	9.242E+0	2.071E+1
-2.903E-1	9.275E+0	2.081E+1
-2.903E-1	9.294E+0	2.067E+1
-2.968E-1	9.132E+0	2.084E+1
-2.968E-1	9.206E+0	2.088E+1
-2.887E-1	9.171E+0	2.080E+1
-2.919E-1	9.339E+0	2.065E+1
-2.952E-1	9.161E+0	2.077E+1
-2.968E-1	9.275E+0	2.082E+1
-2.919E-1	9.200E+0	2.063E+1
-2.903E-1	9.252E+0	2.076E+1
-2.935E-1	9.339E+0	2.083E+1
-2.919E-1	9.151E+0	2.075E+1
-2.871E-1	9.184E+0	2.067E+1
-2.903E-1	9.200E+0	2.091E+1
-2.935E-1	9.164E+0	2.072E+1
-2.952E-1	9.323E+0	2.063E+1
-2.903E-1	9.268E+0	2.065E+1
-2.887E-1	9.291E+0	2.077E+1
-2.903E-1	9.229E+0	2.074E+1
-2.968E-1	9.326E+0	2.071E+1
-2.871E-1	9.297E+0	2.066E+1
-2.935E-1	9.317E+0	2.063E+1
-2.935E-1	9.307E+0	2.064E+1
-2.935E-1	9.197E+0	2.077E+1
-2.887E-1	9.287E+0	2.089E+1
-2.903E-1	9.343E+0	2.085E+1
-2.919E-1	9.294E+0	2.053E+1
-2.935E-1	9.378E+0	2.083E+1
-2.935E-1	9.411E+0	2.077E+1
-2.903E-1	9.294E+0	2.060E+1
-2.952E-1	9.239E+0	2.070E+1
-2.935E-1	9.323E+0	2.065E+1
-2.887E-1	9.219E+0	2.080E+1
-2.903E-1	9.219E+0	2.065E+1
-2.968E-1	9.313E+0	2.065E+1
-2.952E-1	9.294E+0	2.081E+1
-2.903E-1	9.210E+0	2.058E+1
-2.887E-1	9.333E+0	2.078E+1
-2.935E-1	9.356E+0	2.074E+1
-2.903E-1	9.343E+0	2.059E+1
-2.903E-1	9.378E+0	2.081E+1
-2.887E-1	9.268E+0	2.061E+1
-2.952E-1	9.099E+0	2.053E+1
-2.968E-1	9.262E+0	2.066E+1
-2.903E-1	9.203E+0	2.077E+1
-2.887E-1	9.365E+0	2.076E+1
-2.935E-1	9.271E+0	2.074E+1
-2.968E-1	9.339E+0	2.089E+1
-2.887E-1	9.197E+0	2.081E+1
-2.919E-1	9.339E+0	2.073E+1
-2.935E-1	9.349E+0	2.063E+1
-2.952E-1	9.232E+0	2.075E+1
-2.887E-1	9.369E+0	2.066E+1
-2.887E-1	9.206E+0	2.074E+1
-2.935E-1	9.294E+0	2.081E+1
-2.968E-1	9.333E+0	2.065E+1
-2.903E-1	9.226E+0	2.067E+1
-2.887E-1	9.323E+0	2.079E+1
-2.935E-1	9.206E+0	2.063E+1
-2.935E-1	9.294E+0	2.070E+1
-2.887E-1	9.223E+0	2.081E+1
-2.887E-1	9.252E+0	2.070E+1
-2.919E-1	9.154E+0	2.063E+1
-2.952E-1	9.226E+0	2.070E+1
-2.887E-1	9.184E+0	2.090E+1
-2.887E-1	9.083E+0	2.062E+1
-2.935E-1	9.304E+0	2.072E+1
-2.952E-1	9.307E+0	2.085E+1
-2.919E-1	9.226E+0	2.076E+1
-2.887E-1	9.356E+0	2.075E+1
-2.952E-1	9.333E+0	2.077E+1
-2.952E-1	9.213E+0	2.070E+1
-2.887E-1	9.180E+0	2.067E+1
-2.887E-1	9.129E+0	2.063E+1
-2.952E-1	9.232E+0	2.096E+1
-2.968E-1	9.278E+0	2.075E+1
-2.903E-1	9.151E+0	2.081E+1
-2.903E-1	9.297E+0	2.080E+1
-2.952E-1	9.239E+0	2.066E+1
-2.984E-1	9.420E+0	2.080E+1
-2.919E-1	9.356E+0	2.074E+1
-2.887E-1	9.203E+0	2.084E+1
-2.968E-1	9.206E+0	2.078E+1
-2.952E-1	9.206E+0	2.076E+1
-2.887E-1	9.229E+0	2.071E+1
-2.887E-1	9.236E+0	2.081E+1
-2.935E-1	9.258E+0	2.054E+1
-2.952E-1	9.268E+0	2.083E+1
-2.887E-1	9.174E+0	2.061E+1
-2.887E-1	9.294E+0	2.069E+1
-2.952E-1	9.323E+0	2.054E+1
-2.952E-1	9.275E+0	2.080E+1
-2.903E-1	9.294E+0	2.078E+1
-2.903E-1	9.223E+0	2.071E+1
-2.968E-1	9.297E+0	2.054E+1
-2.968E-1	9.226E+0	2.066E+1
-2.903E-1	9.154E+0	2.091E+1
-2.887E-1	9.203E+0	2.081E+1
-2.935E-1	9.317E+0	2.065E+1
-2.952E-1	9.278E+0	2.078E+1
-2.887E-1	9.281E+0	2.082E+1
-2.919E-1	9.275E+0	2.088E+1
-2.952E-1	9.203E+0	2.056E+1
-2.952E-1	9.284E+0	2.079E+1
-2.903E-1	9.281E+0	2.068E+1
-2.903E-1	9.262E+0	2.076E+1
-2.968E-1	9.281E+0	2.077E+1
-2.935E-1	9.252E+0	2.059E+1
-2.919E-1	9.171E+0	2.077E+1
-2.935E-1	9.151E+0	2.072E+1
-2.968E-1	9.330E+0	2.076E+1
-2.968E-1	9.339E+0	2.082E+1
-2.919E-1	9.177E+0	2.097E+1
-2.903E-1	9.339E+0	2.073E+1
-2.952E-1	9.385E+0	2.083E+1
-2.952E-1	9.142E+0	2.083E+1
-2.919E-1	9.206E+0	2.077E+1
-2.887E-1	9.378E+0	2.063E+1
-2.919E-1	9.232E+0	2.082E+1
-2.935E-1	9.223E+0	2.081E+1
-2.903E-1	9.356E+0	2.074E+1
-2.887E-1	9.232E+0	2.051E+1
-2.935E-1	9.232E+0	2.067E+1
-2.935E-1	9.275E+0	2.072E+1
-2.903E-1	9.236E+0	2.078E+1
-2.903E-1	9.336E+0	2.070E+1
-2.952E-1	9.206E+0	2.075E+1
-2.952E-1	9.336E+0	2.086E+1
-2.919E-1	9.242E+0	2.074E+1
-2.887E-1	9.232E+0	2.066E+1
-2.968E-1	9.223E+0	2.083E+1
-2.952E-1	9.333E+0	2.083E+1
-2.903E-1	9.291E+0	2.073E+1
-2.871E-1	9.346E+0	2.062E+1
-2.935E-1	9.310E+0	2.073E+1
-2.952E-1	9.171E+0	2.082E+1
-2.919E-1	9.294E+0	2.075E+1
-2.919E-1	9.239E+0	2.061E+1
-2.968E-1	9.265E+0	2.058E+1
-2.968E-1	9.268E+0	2.077E+1
-2.887E-1	9.330E+0	2.078E+1
-2.919E-1	9.297E+0	2.091E+1
-2.935E-1	9.223E+0	2.085E+1
-2.935E-1	9.378E+0	2.061E+1
-2.903E-1	9.226E+0	2.072E+1
-2.935E-1	9.356E+0	2.072E+1
-2.952E-1	9.339E+0	2.078E+1
-2.952E-1	9.174E+0	2.054E+1
-2.903E-1	9.154E+0	2.086E+1
-2.919E-1	9.203E+0	2.070E+1
-2.968E-1	9.265E+0	2.095E+1
-2.952E-1	9.291E+0	2.062E+1
-2.952E-1	9.313E+0	2.080E+1
-2.903E-1	9.346E+0	2.063E+1
-2.952E-1	9.213E+0	2.076E+1
-2.935E-1	9.200E+0	2.070E+1
-2.919E-1	9.226E+0	2.068E+1
-2.919E-1	9.242E+0	2.061E+1
-2.968E-1	9.310E+0	2.056E+1
-2.968E-1	9.313E+0	2.085E+1
-2.919E-1	9.216E+0	2.065E+1
-2.919E-1	9.213E+0	2.077E+1
-2.952E-1	9.171E+0	2.079E+1
-2.935E-1	9.343E+0	2.066E+1
-2.887E-1	9.281E+0	2.073E+1
-2.903E-1	9.200E+0	2.063E+1
-2.935E-1	9.275E+0	2.077E+1
-2.952E-1	9.213E+0	2.076E+1
-2.903E-1	9.226E+0	2.067E+1
-2.935E-1	9.284E+0	2.076E+1
-2.952E-1	9.210E+0	2.071E+1
-2.935E-1	9.294E+0	2.074E+1
-2.903E-1	9.174E+0	2.070E+1
-2.903E-1	9.206E+0	2.054E+1
-2.952E-1	9.184E+0	2.086E+1
-2.935E-1	9.180E+0	2.084E+1
-2.903E-1	9.229E+0	2.080E+1
-2.903E-1	9.307E+0	2.076E+1
-2.935E-1	9.297E+0	2.055E+1
-2.952E-1	9.262E+0	2.095E+1
-2.887E-1	9.203E+0	2.066E+1
-2.919E-1	9.167E+0	2.089E+1
-2.968E-1	9.223E+0	2.085E+1
-2.968E-1	9.190E+0	2.071E+1
-2.903E-1	9.352E+0	2.087E+1
-2.903E-1	9.245E+0	2.076E+1
-2.968E-1	9.362E+0	2.054E+1
-2.935E-1	9.262E+0	2.072E+1
-2.919E-1	9.232E+0	2.058E+1
-2.903E-1	9.132E+0	2.058E+1
-2.935E-1	9.174E+0	2.063E+1
-3.000E-1	9.180E+0	2.066E+1
-2.854E-1	9.323E+0	2.063E+1
-2.919E-1	9.317E+0	2.071E+1
-2.952E-1	9.229E+0	2.047E+1
-2.968E-1	9.352E+0	2.057E+1
-2.903E-1	9.352E+0	2.065E+1
-2.919E-1	9.213E+0	2.075E+1
-2.952E-1	9.388E+0	2.061E+1
-2.968E-1	9.284E+0	2.076E+1
-2.919E-1	9.307E+0	2.069E+1
-2.903E-1	9.190E+0	2.063E+1
-2.935E-1	9.310E+0	2.084E+1
-2.968E-1	9.206E+0	2.106E+1
-2.903E-1	9.239E+0	2.089E+1
-2.903E-1	9.262E+0	2.077E+1
-2.968E-1	9.145E+0	2.085E+1
-2.968E-1	9.284E+0	2.088E+1
-2.903E-1	9.226E+0	2.088E+1
-2.919E-1	9.252E+0	2.070E+1
-2.968E-1	9.307E+0	2.074E+1
-2.968E-1	9.300E+0	2.084E+1
-2.919E-1	9.213E+0	2.078E+1
-2.919E-1	9.300E+0	2.060E+1
-2.935E-1	9.281E+0	2.061E+1
-2.984E-1	9.184E+0	2.085E+1
-2.919E-1	9.255E+0	2.069E+1
-2.903E-1	9.300E+0	2.082E+1
-2.984E-1	9.291E+0	2.086E+1
-2.968E-1	9.349E+0	2.087E+1
-2.919E-1	9.281E+0	2.051E+1
-2.871E-1	9.330E+0	2.083E+1
-2.952E-1	9.216E+0	2.085E+1
-2.968E-1	9.252E+0	2.070E+1
-2.903E-1	9.193E+0	2.081E+1
-2.919E-1	9.190E+0	2.073E+1
-2.952E-1	9.275E+0	2.075E+1
-2.984E-1	9.187E+0	2.069E+1
-2.919E-1	9.252E+0	2.090E+1
-2.887E-1	9.138E+0	2.071E+1
-2.952E-1	9.184E+0	2.068E+1
-2.968E-1	9.249E+0	2.065E+1
-2.935E-1	9.161E+0	2.063E+1
-2.903E-1	9.420E+0	2.079E+1
-2.968E-1	9.223E+0	2.080E+1
-2.968E-1	9.210E+0	2.076E+1
-2.903E-1	9.239E+0	2.071E+1
-2.903E-1	9.265E+0	2.078E+1
-2.952E-1	9.284E+0	2.042E+1
-2.968E-1	9.304E+0	2.087E+1
-2.903E-1	9.369E+0	2.060E+1
-2.887E-1	9.333E+0	2.069E+1
-2.952E-1	9.216E+0	2.068E+1
-2.935E-1	9.300E+0	2.076E+1
-2.871E-1	9.287E+0	2.078E+1
-2.919E-1	9.336E+0	2.078E+1
-2.984E-1	9.223E+0	2.064E+1
-2.968E-1	9.223E+0	2.087E+1
-2.919E-1	9.213E+0	2.072E+1
-2.903E-1	9.135E+0	2.061E+1
-2.968E-1	9.307E+0	2.082E+1
-2.984E-1	9.356E+0	2.079E+1
-2.919E-1	9.129E+0	2.050E+1
-2.919E-1	9.411E+0	2.090E+1
-2.935E-1	9.339E+0	2.079E+1
-2.952E-1	9.326E+0	2.060E+1
-2.903E-1	9.236E+0	2.076E+1
-2.887E-1	9.294E+0	2.073E+1
-2.968E-1	9.249E+0	2.063E+1
-2.952E-1	9.278E+0	2.084E+1
-2.903E-1	9.304E+0	2.067E+1
-2.903E-1	9.323E+0	2.088E+1
-2.952E-1	9.239E+0	2.092E+1
-2.968E-1	9.177E+0	2.067E+1
-2.919E-1	9.265E+0	2.078E+1
-2.903E-1	9.262E+0	2.075E+1
-2.952E-1	9.320E+0	2.068E+1
-2.968E-1	9.404E+0	2.075E+1
-2.919E-1	9.187E+0	2.077E+1
-2.919E-1	9.174E+0	2.070E+1
-2.952E-1	9.236E+0	2.084E+1
-2.952E-1	9.190E+0	2.060E+1
-2.935E-1	9.226E+0	2.063E+1
-2.919E-1	9.245E+0	2.070E+1
-2.968E-1	9.083E+0	2.079E+1
-2.984E-1	9.242E+0	2.063E+1
-2.919E-1	9.278E+0	2.071E+1
-2.887E-1	9.223E+0	2.075E+1
-2.968E-1	9.223E+0	2.072E+1
-2.984E-1	9.271E+0	2.076E+1
-2.919E-1	9.388E+0	2.072E+1
-2.887E-1	9.284E+0	2.097E+1
-2.968E-1	9.242E+0	2.080E+1
-2.968E-1	9.284E+0	2.072E+1
-2.919E-1	9.375E+0	2.059E+1
-2.919E-1	9.339E+0	2.075E+1
-2.952E-1	9.161E+0	2.073E+1
-2.952E-1	9.252E+0	2.066E+1
-2.903E-1	9.210E+0	2.071E+1
-2.903E-1	9.265E+0	2.092E+1
-2.935E-1	9.398E+0	2.076E+1
-2.984E-1	9.232E+0	2.061E+1
-2.903E-1	9.226E+0	2.058E+1
-2.903E-1	9.252E+0	2.069E+1
-2.952E-1	9.278E+0	2.078E+1
-2.952E-1	9.317E+0	2.083E+1
-2.919E-1	9.216E+0	2.075E+1
-2.919E-1	9.129E+0	2.078E+1
-2.968E-1	9.252E+0	2.078E+1
-2.952E-1	9.320E+0	2.084E+1
-2.935E-1	9.310E+0	2.086E+1
-2.935E-1	9.219E+0	2.059E+1
-2.968E-1	9.300E+0	2.083E+1
-2.968E-1	9.265E+0	2.058E+1
-2.919E-1	9.313E+0	2.087E+1
-2.935E-1	9.304E+0	2.068E+1
-2.968E-1	9.284E+0	2.063E+1
-2.952E-1	9.356E+0	2.067E+1
-2.968E-1	9.148E+0	2.066E+1
-2.952E-1	9.249E+0	2.063E+1
-2.984E-1	9.408E+0	2.072E+1
-2.984E-1	9.343E+0	2.051E+1
-2.919E-1	9.239E+0	2.089E+1
-2.903E-1	9.236E+0	2.074E+1
-2.984E-1	9.239E+0	2.085E+1
-2.935E-1	9.229E+0	2.072E+1
-2.903E-1	9.226E+0	2.098E+1
-2.903E-1	9.184E+0	2.074E+1
-2.968E-1	9.294E+0	2.083E+1
-2.968E-1	9.411E+0	2.087E+1
-2.887E-1	9.206E+0	2.063E+1
-2.919E-1	9.184E+0	2.077E+1
-3.000E-1	9.239E+0	2.067E+1
-2.968E-1	9.356E+0	2.074E+1
-2.903E-1	9.255E+0	2.074E+1
-2.919E-1	9.252E+0	2.081E+1
-2.968E-1	9.310E+0	2.076E+1
-2.968E-1	9.262E+0	2.084E+1
-2.919E-1	9.395E+0	2.078E+1
-2.935E-1	9.206E+0	2.067E+1
-2.968E-1	9.330E+0	2.081E+1
-2.984E-1	9.252E+0	2.069E+1
-2.887E-1	9.226E+0	2.072E+1
-2.871E-1	9.154E+0	2.059E+1
-2.935E-1	9.258E+0	2.070E+1
-2.968E-1	9.284E+0	2.075E+1
-2.903E-1	9.346E+0	2.101E+1
-2.903E-1	9.300E+0	2.070E+1
-2.968E-1	9.177E+0	2.081E+1
-2.984E-1	9.271E+0	2.077E+1
-2.935E-1	9.323E+0	2.095E+1
-2.903E-1	9.271E+0	2.066E+1
-2.952E-1	9.275E+0	2.062E+1
-2.935E-1	9.229E+0	2.063E+1
-2.935E-1	9.167E+0	2.082E+1
-2.935E-1	9.359E+0	2.075E+1
-2.984E-1	9.291E+0	2.077E+1
-2.984E-1	9.262E+0	2.069E+1
-2.935E-1	9.167E+0	2.065E+1
-2.935E-1	9.223E+0	2.072E+1
-2.968E-1	9.161E+0	2.060E+1
-2.968E-1	9.300E+0	2.064E+1
-2.919E-1	9.294E+0	2.078E+1
-2.952E-1	9.258E+0	2.092E+1
-2.952E-1	9.229E+0	2.070E+1
-2.935E-1	9.216E+0	2.079E+1
-2.903E-1	9.343E+0	2.076E+1
-2.903E-1	9.132E+0	2.097E+1
-2.935E-1	9.158E+0	2.074E+1
-2.968E-1	9.187E+0	2.065E+1
-2.935E-1	9.300E+0	2.059E+1
-2.919E-1	9.281E+0	2.070E+1
-3.000E-1	9.278E+0	2.074E+1
-2.952E-1	9.346E+0	2.083E+1
-2.919E-1	9.249E+0	2.100E+1
-2.903E-1	9.252E+0	2.086E+1
-2.952E-1	9.307E+0	2.054E+1
-2.952E-1	9.275E+0	2.067E+1
-2.935E-1	9.132E+0	2.077E+1
-2.935E-1	9.148E+0	2.083E+1
-2.984E-1	9.239E+0	2.069E+1
-2.935E-1	9.291E+0	2.074E+1
-2.935E-1	9.138E+0	2.074E+1
-2.919E-1	9.265E+0	2.068E+1
-2.952E-1	9.281E+0	2.080E+1
-2.952E-1	9.339E+0	2.073E+1
-2.919E-1	9.317E+0	2.067E+1
-2.903E-1	9.278E+0	2.081E+1
-2.984E-1	9.258E+0	2.078E+1
-3.000E-1	9.265E+0	2.090E+1
-2.903E-1	9.174E+0	2.064E+1
-2.903E-1	9.210E+0	2.086E+1
-2.952E-1	9.210E+0	2.079E+1
-2.968E-1	9.271E+0	2.041E+1
-2.919E-1	9.255E+0	2.075E+1
-2.903E-1	9.346E+0	2.077E+1
-2.984E-1	9.129E+0	2.072E+1
-2.952E-1	9.346E+0	2.068E+1
-2.887E-1	9.265E+0	2.080E+1
-2.903E-1	9.287E+0	2.070E+1
-2.984E-1	9.385E+0	2.081E+1
-2.952E-1	9.326E+0	2.072E+1
-2.887E-1	9.252E+0	2.070E+1
-2.903E-1	9.145E+0	2.072E+1
-2.952E-1	9.200E+0	2.073E+1
-2.984E-1	9.184E+0	2.067E+1
-2.919E-1	9.252E+0	2.087E+1
-2.903E-1	9.216E+0	2.085E+1
-2.968E-1	9.193E+0	2.071E+1
-2.968E-1	9.297E+0	2.076E+1
-2.903E-1	9.226E+0	2.075E+1
-2.935E-1	9.232E+0	2.079E+1
-2.952E-1	9.203E+0	2.070E+1
-2.968E-1	9.229E+0	2.086E+1
-2.919E-1	9.213E+0	2.080E+1
-2.903E-1	9.226E+0	2.057E+1
-2.968E-1	9.343E+0	2.075E+1
-2.984E-1	9.242E+0	2.065E+1
-2.887E-1	9.297E+0	2.099E+1
-2.919E-1	9.320E+0	2.077E+1
-2.935E-1	9.116E+0	2.051E+1
-2.984E-1	9.223E+0	2.078E+1
-2.919E-1	9.226E+0	2.075E+1
-2.919E-1	9.193E+0	2.072E+1
-2.968E-1	9.223E+0	2.060E+1
-2.968E-1	9.343E+0	2.058E+1
-2.919E-1	9.313E+0	2.063E+1
-2.919E-1	9.395E+0	2.061E+1
-2.968E-1	9.268E+0	2.063E+1
-2.984E-1	9.265E+0	2.070E+1
-2.919E-1	9.356E+0	2.084E+1
-2.919E-1	9.219E+0	2.085E+1
-2.968E-1	9.349E+0	2.085E+1
-2.952E-1	9.330E+0	2.075E+1
-2.919E-1	9.362E+0	2.079E+1
-2.935E-1	9.339E+0	2.077E+1
-3.000E-1	9.255E+0	2.085E+1
-2.952E-1	9.262E+0	2.080E+1
-2.919E-1	9.343E+0	2.082E+1
-2.919E-1	9.304E+0	2.065E+1
-2.984E-1	9.382E+0	2.073E+1
-2.952E-1	9.297E+0	2.070E+1
-2.903E-1	9.210E+0	2.085E+1
-2.903E-1	9.271E+0	2.075E+1
-2.984E-1	9.456E+0	2.070E+1
-2.935E-1	9.294E+0	2.080E+1
-2.903E-1	9.193E+0	2.074E+1
-2.919E-1	9.216E+0	2.064E+1
-2.968E-1	9.330E+0	2.081E+1
-2.968E-1	9.255E+0	2.061E+1
-2.903E-1	9.265E+0	2.086E+1
-2.919E-1	9.255E+0	2.072E+1
-3.000E-1	9.255E+0	2.073E+1
-2.984E-1	9.304E+0	2.068E+1
-2.919E-1	9.226E+0	2.073E+1
-2.887E-1	9.255E+0	2.065E+1
-2.935E-1	9.262E+0	2.086E+1
-2.952E-1	9.278E+0	2.069E+1
-2.919E-1	9.275E+0	2.081E+1
-2.935E-1	9.307E+0	2.083E+1
-2.968E-1	9.174E+0	2.077E+1
-2.968E-1	9.408E+0	2.076E+1
-2.903E-1	9.255E+0	2.084E+1
-2.919E-1	9.232E+0	2.073E+1
-2.919E-1	9.151E+0	2.058E+1
-2.984E-1	9.125E+0	2.084E+1
-2.935E-1	9.245E+0	2.080E+1
-2.935E-1	9.249E+0	2.070E+1
-2.968E-1	9.161E+0	2.068E+1
-2.968E-1	9.236E+0	2.066E+1
-2.935E-1	9.226E+0	2.079E+1
-2.935E-1	9.232E+0	2.070E+1
-2.984E-1	9.297E+0	2.069E+1
-2.952E-1	9.369E+0	2.085E+1
-2.935E-1	9.262E+0	2.084E+1
-2.919E-1	9.339E+0	2.087E+1
-3.017E-1	9.242E+0	2.066E+1
-2.968E-1	9.291E+0	2.078E+1
-2.903E-1	9.229E+0	2.064E+1
-2.919E-1	9.125E+0	2.052E+1
-2.968E-1	9.310E+0	2.084E+1
-3.000E-1	9.242E+0	2.079E+1
-2.903E-1	9.223E+0	2.095E+1
-2.903E-1	9.385E+0	2.070E+1
-2.984E-1	9.433E+0	2.074E+1
-2.984E-1	9.313E+0	2.068E+1
-2.935E-1	9.174E+0	2.080E+1
-2.887E-1	9.206E+0	2.072E+1
-2.952E-1	9.258E+0	2.063E+1
-2.984E-1	9.184E+0	2.061E+1
-2.935E-1	9.106E+0	2.081E+1
-2.903E-1	9.258E+0	2.063E+1
-3.000E-1	9.378E+0	2.080E+1
-2.968E-1	9.239E+0	2.069E+1
-2.919E-1	9.343E+0	2.080E+1
-2.935E-1	9.271E+0	2.075E+1
-3.000E-1	9.258E+0	2.072E+1
-2.952E-1	9.158E+0	2.063E+1
-2.919E-1	9.255E+0	2.077E+1
-2.935E-1	9.265E+0	2.074E+1
-2.984E-1	9.193E+0	2.072E+1
-2.968E-1	9.245E+0	2.084E+1
-2.919E-1	9.304E+0	2.076E+1
-2.903E-1	9.310E+0	2.073E+1
-2.935E-1	9.326E+0	2.065E+1
-2.968E-1	9.184E+0	2.086E+1
-2.903E-1	9.278E+0	2.078E+1
-2.919E-1	9.184E+0	2.068E+1
-2.984E-1	9.284E+0	2.078E+1
-2.968E-1	9.180E+0	2.070E+1
-2.935E-1	9.352E+0	2.078E+1
-2.903E-1	9.145E+0	2.071E+1
-2.952E-1	9.287E+0	2.062E+1
-2.968E-1	9.210E+0	2.059E+1
-2.935E-1	9.395E+0	2.073E+1
-2.903E-1	9.200E+0	2.077E+1
-2.968E-1	9.323E+0	2.075E+1
-3.000E-1	9.265E+0	2.089E+1
-2.968E-1	9.213E+0	2.088E+1
-2.903E-1	9.291E+0	2.075E+1
-2.968E-1	9.420E+0	2.078E+1
-2.984E-1	9.262E+0	2.071E+1
-2.903E-1	9.245E+0	2.081E+1
-2.903E-1	9.313E+0	2.093E+1
-2.984E-1	9.278E+0	2.079E+1
-2.984E-1	9.268E+0	2.075E+1
-2.887E-1	9.271E+0	2.073E+1
-2.935E-1	9.200E+0	2.086E+1
-2.984E-1	9.271E+0	2.061E+1
-3.000E-1	9.200E+0	2.084E+1
-2.952E-1	9.232E+0	2.070E+1
-2.919E-1	9.291E+0	2.052E+1
-3.000E-1	9.326E+0	2.065E+1
-2.952E-1	9.265E+0	2.080E+1
-2.903E-1	9.330E+0	2.067E+1
-2.952E-1	9.242E+0	2.063E+1
-2.968E-1	9.294E+0	2.074E+1
-2.968E-1	9.369E+0	2.056E+1
-2.903E-1	9.278E+0	2.070E+1
-2.935E-1	9.339E+0	2.075E+1
-2.984E-1	9.232E+0	2.063E+1
-2.984E-1	9.349E+0	2.068E+1
-2.919E-1	9.223E+0	2.063E+1
-2.919E-1	9.265E+0	2.052E+1
-2.968E-1	9.109E+0	2.068E+1
-2.984E-1	9.184E+0	2.078E+1
-2.919E-1	9.210E+0	2.063E+1
-2.935E-1	9.216E+0	2.073E+1
-2.984E-1	9.223E+0	2.063E+1
-2.968E-1	9.326E+0	2.063E+1
-2.952E-1	9.356E+0	2.073E+1
-2.919E-1	9.333E+0	2.081E+1
-2.984E-1	9.229E+0	2.066E+1
-2.968E-1	9.297E+0	2.081E+1
-2.919E-1	9.320E+0	2.092E+1
-2.935E-1	9.216E+0	2.076E+1
-2.968E-1	9.336E+0	2.083E+1
-2.984E-1	9.210E+0	2.062E+1
-2.903E-1	9.197E+0	2.060E+1
-2.919E-1	9.197E+0	2.070E+1
-3.000E-1	9.125E+0	2.088E+1
-2.968E-1	9.375E+0	2.082E+1
-2.919E-1	9.297E+0	2.072E+1
-2.952E-1	9.365E+0	2.074E+1
-2.968E-1	9.213E+0	2.060E+1
-2.968E-1	9.236E+0	2.071E+1
-2.952E-1	9.281E+0	2.063E+1
-2.935E-1	9.245E+0	2.079E+1
-2.984E-1	9.151E+0	2.073E+1
-2.984E-1	9.378E+0	2.080E+1
-2.919E-1	9.336E+0	2.063E+1
-2.919E-1	9.099E+0	2.063E+1
-2.984E-1	9.420E+0	2.087E+1
-2.984E-1	9.294E+0	2.067E+1
-2.952E-1	9.258E+0	2.084E+1
-2.935E-1	9.275E+0	2.080E+1
-3.000E-1	9.304E+0	2.077E+1
-2.968E-1	9.219E+0	2.074E+1
-2.919E-1	9.216E+0	2.094E+1
-2.935E-1	9.216E+0	2.084E+1
-2.952E-1	9.291E+0	2.075E+1
-2.984E-1	9.297E+0	2.084E+1
-2.919E-1	9.281E+0	2.071E+1
-2.919E-1	9.216E+0	2.084E+1
-2.984E-1	9.343E+0	2.071E+1
-2.968E-1	9.271E+0	2.075E+1
-2.903E-1	9.223E+0	2.081E+1
-2.919E-1	9.187E+0	2.082E+1
-2.952E-1	9.122E+0	2.073E+1
-2.952E-1	9.275E+0	2.090E+1
-2.935E-1	9.271E+0	2.058E+1
-2.935E-1	9.362E+0	2.071E+1
-3.000E-1	9.249E+0	2.075E+1
-2.984E-1	9.203E+0	2.085E+1
-2.935E-1	9.265E+0	2.058E+1
-2.935E-1	9.258E+0	2.075E+1
-2.968E-1	9.242E+0	2.085E+1
-2.968E-1	9.229E+0	2.070E+1
-2.919E-1	9.300E+0	2.073E+1
-2.952E-1	9.184E+0	2.079E+1
-2.984E-1	9.219E+0	2.082E+1
-3.000E-1	9.339E+0	2.079E+1
-2.952E-1	9.294E+0	2.076E+1
-2.952E-1	9.369E+0	2.064E+1
-3.017E-1	9.307E+0	2.066E+1
-2.984E-1	9.190E+0	2.075E+1
-2.952E-1	9.239E+0	2.068E+1
-2.935E-1	9.203E+0	2.070E+1
-2.984E-1	9.167E+0	2.084E+1
-2.968E-1	9.226E+0	2.063E+1
-2.919E-1	9.271E+0	2.064E+1
-2.935E-1	9.287E+0	2.077E+1
-2.984E-1	9.369E+0	2.076E+1
-2.984E-1	9.232E+0	2.069E+1
-2.919E-1	9.310E+0	2.086E+1
-2.919E-1	9.148E+0	2.060E+1
-2.984E-1	9.297E+0	2.079E+1
-2.984E-1	9.281E+0	2.071E+1
-2.903E-1	9.359E+0	2.058E+1
-2.935E-1	9.223E+0	2.073E+1
-2.984E-1	9.420E+0	2.074E+1
-2.952E-1	9.255E+0	2.098E+1
-2.935E-1	9.275E+0	2.093E+1
-2.935E-1	9.346E+0	2.070E+1
-2.984E-1	9.252E+0	2.065E+1
-2.968E-1	9.200E+0	2.063E+1
-2.919E-1	9.112E+0	2.069E+1
-2.919E-1	9.258E+0	2.063E+1
-2.984E-1	9.125E+0	2.088E+1
-2.952E-1	9.226E+0	2.074E+1
-2.952E-1	9.226E+0	2.073E+1
-2.935E-1	9.262E+0	2.069E+1
-2.968E-1	9.232E+0	2.084E+1
-2.984E-1	9.229E+0	2.077E+1
-2.935E-1	9.284E+0	2.055E+1
-2.935E-1	9.171E+0	2.060E+1
-2.984E-1	9.206E+0	2.067E+1
-2.935E-1	9.343E+0	2.094E+1
-2.919E-1	9.174E+0	2.079E+1
-2.935E-1	9.236E+0	2.081E+1
-2.968E-1	9.171E+0	2.085E+1
-3.000E-1	9.229E+0	2.088E+1
-2.919E-1	9.271E+0	2.086E+1
-2.919E-1	9.262E+0	2.083E+1
-3.000E-1	9.278E+0	2.089E+1
-2.968E-1	9.258E+0	2.068E+1
-2.952E-1	9.323E+0	2.076E+1
-2.919E-1	9.271E+0	2.063E+1
-2.984E-1	9.323E+0	2.065E+1
-3.000E-1	9.226E+0	2.067E+1
-2.935E-1	9.339E+0	2.069E+1
-2.919E-1	9.365E+0	2.071E+1
-2.968E-1	9.174E+0	2.077E+1
-2.984E-1	9.232E+0	2.068E+1
-2.952E-1	9.278E+0	2.070E+1
-2.919E-1	9.310E+0	2.051E+1
-3.000E-1	9.203E+0	2.086E+1
-2.984E-1	9.255E+0	2.070E+1
-2.935E-1	9.249E+0	2.085E+1
-2.919E-1	9.252E+0	2.063E+1
-2.984E-1	9.281E+0	2.068E+1
-2.952E-1	9.249E+0	2.083E+1
-2.935E-1	9.242E+0	2.083E+1
-2.935E-1	9.275E+0	2.083E+1
-3.000E-1	9.255E+0	2.092E+1
-2.952E-1	9.346E+0	2.071E+1
-2.919E-1	9.142E+0	2.071E+1
-2.935E-1	9.197E+0	2.081E+1
-2.968E-1	9.300E+0	2.075E+1
-2.984E-1	9.125E+0	2.081E+1
-2.935E-1	9.103E+0	2.073E+1
-2.952E-1	9.268E+0	2.083E+1
-2.968E-1	9.262E+0	2.066E+1
-2.984E-1	9.271E+0	2.069E+1
-2.935E-1	9.265E+0	2.072E+1
-2.935E-1	9.297E+0	2.077E+1
-2.968E-1	9.352E+0	2.060E+1
-2.984E-1	9.352E+0	2.097E+1
-2.935E-1	9.291E+0	2.074E+1
-2.952E-1	9.210E+0	2.074E+1
-3.000E-1	9.287E+0	2.066E+1
-2.984E-1	9.278E+0	2.071E+1
-2.903E-1	9.184E+0	2.055E+1
-2.935E-1	9.245E+0	2.061E+1
-2.968E-1	9.025E+0	2.061E+1
-2.984E-1	9.190E+0	2.061E+1
-2.919E-1	9.326E+0	2.076E+1
-2.919E-1	9.151E+0	2.070E+1
-2.984E-1	9.216E+0	2.079E+1
-3.017E-1	9.294E+0	2.071E+1
-2.952E-1	9.281E+0	2.063E+1
-2.919E-1	9.313E+0	2.089E+1
-2.968E-1	9.356E+0	2.090E+1
-2.984E-1	9.206E+0	2.085E+1
-2.935E-1	9.271E+0	2.077E+1
-2.952E-1	9.161E+0	2.083E+1
-2.984E-1	9.275E+0	2.088E+1
-2.968E-1	9.190E+0	2.097E+1
-2.903E-1	9.252E+0	2.071E+1
-2.935E-1	9.352E+0	2.075E+1
-3.000E-1	9.167E+0	2.073E+1
-2.968E-1	9.294E+0	2.070E+1
-2.935E-1	9.265E+0	2.072E+1
-2.952E-1	9.083E+0	2.082E+1
-2.984E-1	9.236E+0	2.069E+1
-2.935E-1	9.281E+0	2.074E+1
-2.919E-1	9.255E+0	2.072E+1
-2.919E-1	9.239E+0	2.087E+1
-2.984E-1	9.210E+0	2.067E+1
-2.984E-1	9.343E+0	2.063E+1
-2.968E-1	9.229E+0	2.074E+1
-2.919E-1	9.242E+0	2.090E+1
-2.968E-1	9.275E+0	2.055E+1
-2.968E-1	9.203E+0	2.066E+1
-2.919E-1	9.197E+0	2.057E+1
-2.935E-1	9.252E+0	2.092E+1
-3.000E-1	9.106E+0	2.057E+1
-3.000E-1	9.171E+0	2.078E+1
-2.919E-1	9.177E+0	2.057E+1
-2.919E-1	9.349E+0	2.082E+1
-3.000E-1	9.213E+0	2.063E+1
-2.968E-1	9.258E+0	2.066E+1
-2.952E-1	9.291E+0	2.073E+1
-2.919E-1	9.193E+0	2.075E+1
-3.000E-1	9.203E+0	2.076E+1
-3.000E-1	9.193E+0	2.051E+1
-2.935E-1	9.352E+0	2.063E+1
-2.903E-1	9.252E+0	2.067E+1
-3.000E-1	9.203E+0	2.075E+1
-3.000E-1	9.203E+0	2.069E+1
-2.935E-1	9.265E+0	2.075E+1
-2.935E-1	9.226E+0	2.059E+1
-3.000E-1	9.249E+0	2.063E+1
-2.968E-1	9.236E+0	2.080E+1
-2.935E-1	9.271E+0	2.076E+1
-2.919E-1	9.265E+0	2.064E+1
-2.952E-1	9.317E+0	2.067E+1
-3.000E-1	9.161E+0	2.087E+1
-2.952E-1	9.226E+0	2.071E+1
-2.919E-1	9.252E+0	2.068E+1
-2.968E-1	9.132E+0	2.075E+1
-2.968E-1	9.278E+0	2.069E+1
-2.935E-1	9.148E+0	2.058E+1
-2.919E-1	9.275E+0	2.075E+1
-2.952E-1	9.320E+0	2.083E+1
-3.000E-1	9.210E+0	2.079E+1
-2.935E-1	9.245E+0	2.061E+1
-2.919E-1	9.135E+0	2.069E+1
-3.000E-1	9.213E+0	2.066E+1
-2.968E-1	9.268E+0	2.064E+1
-2.952E-1	9.229E+0	2.084E+1
-2.903E-1	9.278E+0	2.080E+1
-3.000E-1	9.187E+0	2.082E+1
-2.984E-1	9.258E+0	2.071E+1
-2.935E-1	9.271E+0	2.074E+1
-2.919E-1	9.304E+0	2.071E+1
-2.968E-1	9.262E+0	2.081E+1
-2.984E-1	9.226E+0	2.053E+1
-2.919E-1	9.249E+0	2.085E+1
-2.968E-1	9.265E+0	2.069E+1
-2.984E-1	9.197E+0	2.071E+1
-2.984E-1	9.187E+0	2.074E+1
-2.903E-1	9.275E+0	2.067E+1
-2.952E-1	9.382E+0	2.090E+1
-2.984E-1	9.210E+0	2.081E+1
-3.000E-1	9.382E+0	2.057E+1
-2.935E-1	9.271E+0	2.064E+1
-2.903E-1	9.206E+0	2.071E+1
-2.984E-1	9.236E+0	2.067E+1
-2.984E-1	9.268E+0	2.090E+1
-2.935E-1	9.391E+0	2.059E+1
-2.919E-1	9.232E+0	2.074E+1
-3.000E-1	9.275E+0	2.063E+1
-2.984E-1	9.275E+0	2.070E+1
-2.919E-1	9.174E+0	2.064E+1
-2.935E-1	9.281E+0	2.077E+1
-2.984E-1	9.210E+0	2.079E+1
-3.000E-1	9.317E+0	2.076E+1
-2.919E-1	9.401E+0	2.063E+1
-2.935E-1	9.232E+0	2.083E+1
-2.984E-1	9.265E+0	2.069E+1
-3.000E-1	9.223E+0	2.071E+1
-2.919E-1	9.210E+0	2.070E+1
-2.952E-1	9.291E+0	2.068E+1
-3.000E-1	9.268E+0	2.066E+1
-2.968E-1	9.077E+0	2.064E+1
-2.952E-1	9.307E+0	2.059E+1
-2.919E-1	9.304E+0	2.087E+1
-3.017E-1	9.359E+0	2.078E+1
-2.968E-1	9.216E+0	2.077E+1
-2.919E-1	9.142E+0	2.079E+1
-2.935E-1	9.236E+0	2.067E+1
-3.000E-1	9.177E+0	2.066E+1
-2.968E-1	9.433E+0	2.059E+1
-2.919E-1	9.203E+0	2.087E+1
-2.952E-1	9.190E+0	2.072E+1
-2.968E-1	9.320E+0	2.075E+1
-3.000E-1	9.339E+0	2.073E+1
-2.935E-1	9.275E+0	2.057E+1
-2.968E-1	9.265E+0	2.071E+1
-2.952E-1	9.206E+0	2.076E+1
-2.935E-1	9.330E+0	2.079E+1
-2.952E-1	9.359E+0	2.063E+1
-2.919E-1	9.262E+0	2.069E+1
-2.984E-1	9.284E+0	2.061E+1
-2.968E-1	9.171E+0	2.075E+1
-2.919E-1	9.304E+0	2.081E+1
-2.935E-1	9.271E+0	2.064E+1
-2.984E-1	9.167E+0	2.077E+1
-2.984E-1	9.229E+0	2.079E+1
-2.935E-1	9.119E+0	2.066E+1
-2.935E-1	9.346E+0	2.086E+1
-2.984E-1	9.232E+0	2.070E+1
-3.000E-1	9.190E+0	2.052E+1
-2.984E-1	9.323E+0	2.084E+1
-2.935E-1	9.206E+0	2.078E+1
-2.968E-1	9.300E+0	2.070E+1
-2.984E-1	9.275E+0	2.085E+1
-2.935E-1	9.138E+0	2.074E+1
-2.952E-1	9.300E+0	2.074E+1
-2.968E-1	9.236E+0	2.081E+1
-2.984E-1	9.281E+0	2.067E+1
-2.968E-1	9.262E+0	2.076E+1
-2.935E-1	9.197E+0	2.080E+1
-3.000E-1	9.281E+0	2.071E+1
-2.952E-1	9.219E+0	2.067E+1
-2.919E-1	9.268E+0	2.078E+1
-2.935E-1	9.349E+0	2.076E+1
-2.984E-1	9.317E+0	2.074E+1
-2.968E-1	9.300E+0	2.086E+1
-2.919E-1	9.268E+0	2.076E+1
-2.935E-1	9.125E+0	2.074E+1
-3.017E-1	9.437E+0	2.059E+1
-2.984E-1	9.304E+0	2.076E+1
-2.919E-1	9.223E+0	2.081E+1
-2.935E-1	9.275E+0	2.092E+1
-3.000E-1	9.226E+0	2.086E+1
-2.984E-1	9.291E+0	2.074E+1
-2.935E-1	9.216E+0	2.066E+1
-2.935E-1	9.226E+0	2.048E+1
-3.017E-1	9.320E+0	2.095E+1
-2.984E-1	9.232E+0	2.069E+1
-2.935E-1	9.239E+0	2.051E+1
-2.952E-1	9.291E+0	2.084E+1
-3.000E-1	9.229E+0	2.070E+1
-3.000E-1	9.268E+0	2.065E+1
-2.919E-1	9.291E+0	2.078E+1
-2.919E-1	9.200E+0	2.085E+1
-3.000E-1	9.200E+0	2.074E+1
-2.984E-1	9.317E+0	2.054E+1
-2.935E-1	9.177E+0	2.080E+1
-2.919E-1	9.174E+0	2.072E+1
-2.984E-1	9.313E+0	2.075E+1
-3.017E-1	9.229E+0	2.072E+1
-2.935E-1	9.213E+0	2.080E+1
-2.935E-1	9.249E+0	2.066E+1
-2.984E-1	9.300E+0	2.070E+1
-2.984E-1	9.216E+0	2.070E+1
-2.984E-1	9.391E+0	2.069E+1
-2.952E-1	9.430E+0	2.056E+1
-2.984E-1	9.216E+0	2.083E+1
-3.017E-1	9.245E+0	2.073E+1
-2.952E-1	9.216E+0	2.078E+1
-2.968E-1	9.219E+0	2.097E+1
-3.000E-1	9.304E+0	2.084E+1
-3.000E-1	9.356E+0	2.074E+1
-2.952E-1	9.216E+0	2.073E+1
-2.935E-1	9.252E+0	2.090E+1
-3.017E-1	9.287E+0	2.079E+1
-2.968E-1	9.252E+0	2.077E+1
-2.952E-1	9.206E+0	2.069E+1
-2.952E-1	9.271E+0	2.078E+1
-2.984E-1	9.268E+0	2.077E+1
-2.984E-1	9.388E+0	2.081E+1
-2.935E-1	9.262E+0	2.065E+1
-2.952E-1	9.180E+0	2.078E+1
-3.017E-1	9.200E+0	2.073E+1
-2.984E-1	9.278E+0	2.085E+1
-2.935E-1	9.287E+0	2.084E+1
-2.952E-1	9.339E+0	2.079E+1
-2.968E-1	9.385E+0	2.091E+1
-3.000E-1	9.300E+0	2.083E+1
-2.952E-1	9.268E+0	2.074E+1
-2.952E-1	9.177E+0	2.073E+1
-2.984E-1	9.223E+0	2.075E+1
-3.000E-1	9.245E+0	2.058E+1
-2.952E-1	9.232E+0	2.080E+1
-2.919E-1	9.210E+0	2.066E+1
-2.984E-1	9.375E+0	2.073E+1
-3.000E-1	9.229E+0	2.068E+1
-2.935E-1	9.171E+0	2.060E+1
-2.935E-1	9.180E+0	2.063E+1
-3.017E-1	9.339E+0	2.075E+1
-2.984E-1	9.090E+0	2.080E+1
-2.952E-1	9.391E+0	2.071E+1
-2.919E-1	9.177E+0	2.070E+1
-2.968E-1	9.265E+0	2.080E+1
-3.000E-1	9.167E+0	2.075E+1
-2.919E-1	9.239E+0	2.080E+1
-2.935E-1	9.346E+0	2.073E+1
-2.984E-1	9.245E+0	2.071E+1
-3.000E-1	9.284E+0	2.083E+1
-2.919E-1	9.372E+0	2.085E+1
-2.919E-1	9.287E+0	2.048E+1
-3.000E-1	9.171E+0	2.064E+1
-2.984E-1	9.275E+0	2.091E+1
-2.935E-1	9.356E+0	2.076E+1
-2.935E-1	9.239E+0	2.074E+1
-2.984E-1	9.206E+0	2.066E+1
-2.984E-1	9.333E+0	2.084E+1
-2.935E-1	9.255E+0	2.087E+1
-2.968E-1	9.262E+0	2.058E+1
-2.968E-1	9.330E+0	2.068E+1
-3.000E-1	9.135E+0	2.081E+1
-2.919E-1	9.310E+0	2.068E+1
-2.952E-1	9.219E+0	2.097E+1
-3.000E-1	9.223E+0	2.067E+1
-2.984E-1	9.310E+0	2.068E+1
-2.952E-1	9.213E+0	2.071E+1
-2.968E-1	9.206E+0	2.076E+1
-2.984E-1	9.349E+0	2.075E+1
-2.984E-1	9.216E+0	2.064E+1
-2.935E-1	9.151E+0	2.065E+1
-2.952E-1	9.339E+0	2.078E+1
-2.984E-1	9.193E+0	2.072E+1
-2.984E-1	9.171E+0	2.068E+1
-2.935E-1	9.372E+0	2.078E+1
-2.952E-1	9.161E+0	2.074E+1
-3.000E-1	9.180E+0	2.080E+1
-2.984E-1	9.375E+0	2.083E+1
-2.935E-1	9.395E+0	2.066E+1
-2.952E-1	9.187E+0	2.076E+1
-2.984E-1	9.278E+0	2.063E+1
-2.984E-1	9.265E+0	2.075E+1
-2.968E-1	9.164E+0	2.076E+1
-2.952E-1	9.197E+0	2.091E+1
-2.984E-1	9.320E+0	2.076E+1
-2.984E-1	9.275E+0	2.073E+1
-2.952E-1	9.193E+0	2.076E+1
-2.952E-1	9.262E+0	2.056E+1
-3.000E-1	9.271E+0	2.082E+1
-2.984E-1	9.278E+0	2.077E+1
-2.952E-1	9.226E+0	2.065E+1
-2.952E-1	9.184E+0	2.078E+1
-2.984E-1	9.213E+0	2.065E+1
-2.984E-1	9.236E+0	2.081E+1
-2.935E-1	9.287E+0	2.073E+1
-2.952E-1	9.359E+0	2.070E+1
-2.984E-1	9.378E+0	2.089E+1
-2.984E-1	9.187E+0	2.075E+1
-2.968E-1	9.268E+0	2.083E+1
-2.935E-1	9.148E+0	2.071E+1
-2.968E-1	9.190E+0	2.077E+1
-2.984E-1	9.320E+0	2.080E+1
-2.935E-1	9.287E+0	2.073E+1
-2.935E-1	9.310E+0	2.067E+1
-3.017E-1	9.148E+0	2.061E+1
-3.017E-1	9.145E+0	2.076E+1
-2.968E-1	9.275E+0	2.063E+1
-2.919E-1	9.262E+0	2.071E+1
-3.017E-1	9.317E+0	2.056E+1
-2.968E-1	9.161E+0	2.076E+1
-2.935E-1	9.236E+0	2.060E+1
-2.935E-1	9.291E+0	2.070E+1
-2.984E-1	9.223E+0	2.092E+1
-2.984E-1	9.236E+0	2.071E+1
-2.952E-1	9.203E+0	2.066E+1
-2.968E-1	9.232E+0	2.088E+1
-2.984E-1	9.323E+0	2.075E+1
-2.984E-1	9.142E+0	2.059E+1
-2.952E-1	9.339E+0	2.081E+1
-2.968E-1	9.226E+0	2.076E+1
-2.984E-1	9.278E+0	2.063E+1
-2.984E-1	9.339E+0	2.070E+1
-2.919E-1	9.326E+0	2.079E+1
-2.968E-1	9.300E+0	2.094E+1
-3.017E-1	9.262E+0	2.079E+1
-2.984E-1	9.275E+0	2.071E+1
-2.952E-1	9.320E+0	2.063E+1
-2.919E-1	9.200E+0	2.071E+1
-3.017E-1	9.307E+0	2.064E+1
-3.000E-1	9.268E+0	2.060E+1
-2.952E-1	9.177E+0	2.069E+1
-2.968E-1	9.313E+0	2.079E+1
-3.000E-1	9.268E+0	2.058E+1
-2.984E-1	9.154E+0	2.082E+1
-2.919E-1	9.258E+0	2.077E+1
-2.952E-1	9.184E+0	2.062E+1
-2.984E-1	9.333E+0	2.081E+1
-2.968E-1	9.281E+0	2.071E+1
-2.919E-1	9.294E+0	2.058E+1
-2.968E-1	9.262E+0	2.067E+1
-3.000E-1	9.401E+0	2.075E+1
-2.968E-1	9.203E+0	2.072E+1
-2.935E-1	9.281E+0	2.083E+1
-2.968E-1	9.171E+0	2.066E+1
-2.968E-1	9.307E+0	2.085E+1
-2.984E-1	9.252E+0	2.080E+1
-2.919E-1	9.252E+0	2.069E+1
-2.935E-1	9.287E+0	2.077E+1
-3.000E-1	9.310E+0	2.092E+1
-3.000E-1	9.167E+0	2.067E+1
-2.935E-1	9.158E+0	2.074E+1
-2.935E-1	9.180E+0	2.057E+1
-3.000E-1	9.304E+0	2.069E+1
-3.000E-1	9.210E+0	2.062E+1
-2.952E-1	9.275E+0	2.085E+1
-2.952E-1	9.255E+0	2.073E+1
-3.000E-1	9.258E+0	2.086E+1
-3.000E-1	9.278E+0	2.074E+1
-2.935E-1	9.249E+0	2.064E+1
-2.935E-1	9.187E+0	2.078E+1
-3.017E-1	9.125E+0	2.075E+1
-3.017E-1	9.433E+0	2.079E+1
-2.952E-1	9.210E+0	2.057E+1
-2.952E-1	9.242E+0	2.069E+1
-3.017E-1	9.268E+0	2.081E+1
-3.000E-1	9.203E+0	2.080E+1
-2.952E-1	9.239E+0	2.083E+1
-2.935E-1	9.271E+0	2.075E+1
-2.968E-1	9.187E+0	2.064E+1
-2.968E-1	9.184E+0	2.073E+1
-2.952E-1	9.190E+0	2.079E+1
-2.968E-1	9.291E+0	2.057E+1
-3.017E-1	9.239E+0	2.081E+1
-2.984E-1	9.229E+0	2.073E+1
-2.952E-1	9.265E+0	2.087E+1
-2.968E-1	9.177E+0	2.076E+1
-3.017E-1	9.239E+0	2.097E+1
-3.000E-1	9.304E+0	2.065E+1
-2.919E-1	9.206E+0	2.073E+1
-2.935E-1	9.229E+0	2.084E+1
-2.984E-1	9.275E+0	2.071E+1
-3.000E-1	9.236E+0	2.075E+1
-2.935E-1	9.190E+0	2.082E+1
-2.935E-1	9.193E+0	2.085E+1
-3.033E-1	9.281E+0	2.086E+1
-2.968E-1	9.414E+0	2.074E+1
-2.919E-1	9.226E+0	2.068E+1
-2.968E-1	9.401E+0	2.081E+1
-3.033E-1	9.310E+0	2.063E+1
-2.984E-1	9.148E+0	2.061E+1
-2.952E-1	9.219E+0	2.072E+1
-2.952E-1	9.184E+0	2.093E+1
-2.984E-1	9.245E+0	2.067E+1
-3.000E-1	9.369E+0	2.084E+1
-2.952E-1	9.206E+0	2.086E+1
-2.919E-1	9.333E+0	2.063E+1
-3.000E-1	9.265E+0	2.078E+1
-3.000E-1	9.404E+0	2.089E+1
-2.952E-1	9.236E+0	2.096E+1
-2.919E-1	9.281E+0	2.063E+1
-2.984E-1	9.219E+0	2.076E+1
-3.000E-1	9.304E+0	2.078E+1
-2.952E-1	9.349E+0	2.079E+1
-2.968E-1	9.307E+0	2.062E+1
-3.017E-1	9.051E+0	2.074E+1
-2.984E-1	9.193E+0	2.083E+1
-2.935E-1	9.275E+0	2.076E+1
-2.984E-1	9.304E+0	2.078E+1
-3.017E-1	9.161E+0	2.080E+1
-2.984E-1	9.278E+0	2.078E+1
-2.935E-1	9.330E+0	2.063E+1
-2.952E-1	9.213E+0	2.068E+1
-3.000E-1	9.268E+0	2.071E+1
-2.968E-1	9.200E+0	2.078E+1
-2.952E-1	9.252E+0	2.076E+1
-3.000E-1	9.323E+0	2.076E+1
-3.000E-1	9.255E+0	2.087E+1
-3.000E-1	9.284E+0	2.076E+1
-2.952E-1	9.206E+0	2.068E+1
-2.968E-1	9.226E+0	2.067E+1
-3.017E-1	9.352E+0	2.079E+1
-2.968E-1	9.291E+0	2.080E+1
-2.919E-1	9.180E+0	2.071E+1
-2.935E-1	9.193E+0	2.051E+1
-3.000E-1	9.326E+0	2.071E+1
-3.017E-1	9.268E+0	2.047E+1
-2.984E-1	9.291E+0	2.058E+1
-2.952E-1	9.287E+0	2.083E+1
-3.017E-1	9.372E+0	2.076E+1
-3.000E-1	9.278E+0	2.053E+1
-2.935E-1	9.255E+0	2.072E+1
-2.984E-1	9.129E+0	2.072E+1
-3.000E-1	9.223E+0	2.074E+1
-2.984E-1	9.313E+0	2.066E+1
-2.952E-1	9.359E+0	2.079E+1
-2.952E-1	9.210E+0	2.066E+1
-2.984E-1	9.190E+0	2.077E+1
-3.017E-1	9.219E+0	2.070E+1
-2.952E-1	9.307E+0	2.085E+1
-2.935E-1	9.210E+0	2.074E+1
-3.017E-1	9.268E+0	2.076E+1
-2.984E-1	9.154E+0	2.083E+1
-2.935E-1	9.330E+0	2.083E+1
-2.952E-1	9.294E+0	2.063E+1
-3.000E-1	9.213E+0	2.075E+1
-3.017E-1	9.255E+0	2.086E+1
-2.952E-1	9.258E+0	2.070E+1
-2.968E-1	9.236E+0	2.071E+1
-3.000E-1	9.242E+0	2.063E+1
-3.017E-1	9.372E+0	2.058E+1
-2.952E-1	9.223E+0	2.066E+1
-2.952E-1	9.304E+0	2.060E+1
-3.017E-1	9.271E+0	2.073E+1
-3.000E-1	9.258E+0	2.071E+1
-2.952E-1	9.252E+0	2.086E+1
-2.952E-1	9.291E+0	2.076E+1
-3.017E-1	9.129E+0	2.090E+1
-3.000E-1	9.226E+0	2.080E+1
-2.968E-1	9.398E+0	2.072E+1
-2.984E-1	9.252E+0	2.083E+1
-2.984E-1	9.164E+0	2.068E+1
-3.017E-1	9.112E+0	2.084E+1
-2.935E-1	9.258E+0	2.047E+1
-2.935E-1	9.252E+0	2.087E+1
-3.017E-1	9.232E+0	2.079E+1
-3.000E-1	9.232E+0	2.056E+1
-2.952E-1	9.333E+0	2.073E+1
-2.952E-1	9.249E+0	2.084E+1
-2.984E-1	9.229E+0	2.078E+1
-3.000E-1	9.232E+0	2.078E+1
-2.903E-1	9.391E+0	2.088E+1
-2.952E-1	9.271E+0	2.099E+1
-3.000E-1	9.323E+0	2.070E+1
-3.033E-1	9.349E+0	2.089E+1
-2.919E-1	9.200E+0	2.085E+1
-2.952E-1	9.219E+0	2.053E+1
-2.984E-1	9.297E+0	2.078E+1
-3.000E-1	9.083E+0	2.078E+1
-2.952E-1	9.258E+0	2.090E+1
-2.984E-1	9.275E+0	2.074E+1
-3.000E-1	9.339E+0	2.080E+1
-2.984E-1	9.187E+0	2.084E+1
-2.952E-1	9.287E+0	2.071E+1
-2.952E-1	9.229E+0	2.081E+1
-3.000E-1	9.129E+0	2.059E+1
-2.984E-1	9.346E+0	2.075E+1
-2.968E-1	9.164E+0	2.070E+1
-2.952E-1	9.271E+0	2.057E+1
-3.017E-1	9.255E+0	2.070E+1
-2.984E-1	9.281E+0	2.073E+1
-2.935E-1	9.275E+0	2.084E+1
-2.935E-1	9.245E+0	2.072E+1
-3.000E-1	9.339E+0	2.073E+1
-3.000E-1	9.145E+0	2.085E+1
-2.952E-1	9.304E+0	2.080E+1
-2.968E-1	9.265E+0	2.066E+1
-3.017E-1	9.190E+0	2.070E+1
-3.033E-1	9.268E+0	2.086E+1
-2.968E-1	9.216E+0	2.058E+1
-3.000E-1	9.252E+0	2.070E+1
-3.017E-1	9.281E+0	2.080E+1
-3.017E-1	9.284E+0	2.075E+1
-2.935E-1	9.320E+0	2.087E+1
-2.968E-1	9.265E+0	2.069E+1
-3.000E-1	9.378E+0	2.085E+1
-3.000E-1	9.245E+0	2.081E+1
-2.935E-1	9.268E+0	2.061E+1
-2.968E-1	9.320E+0	2.075E+1
[truncated: 66,986 more rows]
