# Supplementary material for: Improved ANAP incorporation and VCF analysis reveal details of P2X7 current facilitation and a limited conformational interplay between ATP binding and the intracellular ballast domain
Source: eLife. 2023 Jan 4;12:e82479. doi: 10.7554/eLife.82479 (PMC9859053; doi:10.7554/eLife.82479)
Supplement: Figure 3—figure supplement 3—source data 2. [file elife-82479-fig3-figsupp3-data2.zip › Figure-3_figure-supplement-3_source-data-2/DeltaCys-constructs/l14/16.csv]

-6.001E-1	8.626E+0	1.997E+1
-5.904E-1	8.674E+0	2.020E+1
-5.936E-1	8.639E+0	1.993E+1
-5.968E-1	8.700E+0	2.016E+1
-5.968E-1	8.674E+0	2.004E+1
-5.936E-1	8.739E+0	2.010E+1
-5.904E-1	8.548E+0	2.017E+1
-5.968E-1	8.613E+0	1.990E+1
-5.985E-1	8.639E+0	2.011E+1
-5.920E-1	8.742E+0	2.008E+1
-5.936E-1	8.668E+0	2.006E+1
-5.985E-1	8.535E+0	2.006E+1
-5.985E-1	8.580E+0	2.021E+1
-5.871E-1	8.590E+0	2.008E+1
-5.904E-1	8.668E+0	2.003E+1
-5.985E-1	8.577E+0	2.015E+1
-5.985E-1	8.713E+0	2.027E+1
-5.936E-1	8.629E+0	2.008E+1
-5.920E-1	8.584E+0	2.003E+1
-5.968E-1	8.626E+0	2.009E+1
-5.985E-1	8.558E+0	2.031E+1
-5.904E-1	8.700E+0	2.010E+1
-5.920E-1	8.580E+0	2.021E+1
-5.952E-1	8.532E+0	2.009E+1
-5.968E-1	8.655E+0	2.003E+1
-5.936E-1	8.609E+0	2.016E+1
-5.920E-1	8.619E+0	2.018E+1
-5.968E-1	8.600E+0	2.009E+1
-5.968E-1	8.626E+0	2.011E+1
-5.936E-1	8.613E+0	1.999E+1
-5.936E-1	8.600E+0	2.009E+1
-5.985E-1	8.639E+0	2.017E+1
-5.985E-1	8.707E+0	2.027E+1
-5.920E-1	8.671E+0	2.015E+1
-5.920E-1	8.736E+0	2.021E+1
-5.952E-1	8.632E+0	2.029E+1
-5.936E-1	8.652E+0	2.007E+1
-5.904E-1	8.755E+0	1.997E+1
-5.904E-1	8.564E+0	2.002E+1
-5.952E-1	8.665E+0	1.988E+1
-5.985E-1	8.616E+0	2.014E+1
-5.936E-1	8.684E+0	1.998E+1
-5.936E-1	8.684E+0	2.029E+1
-5.952E-1	8.632E+0	1.994E+1
-5.985E-1	8.567E+0	2.001E+1
-5.920E-1	8.700E+0	2.018E+1
-5.936E-1	8.502E+0	2.024E+1
-6.001E-1	8.645E+0	2.025E+1
-5.985E-1	8.658E+0	2.010E+1
-5.920E-1	8.720E+0	2.005E+1
-5.920E-1	8.707E+0	2.018E+1
-5.968E-1	8.687E+0	2.000E+1
-6.001E-1	8.567E+0	2.035E+1
-5.904E-1	8.590E+0	2.026E+1
-5.904E-1	8.694E+0	2.015E+1
-5.968E-1	8.652E+0	2.024E+1
-5.968E-1	8.632E+0	2.013E+1
-5.936E-1	8.733E+0	2.004E+1
-5.936E-1	8.554E+0	2.036E+1
-6.001E-1	8.616E+0	2.010E+1
-5.968E-1	8.661E+0	2.003E+1
-5.920E-1	8.710E+0	2.008E+1
-5.936E-1	8.564E+0	2.021E+1
-5.985E-1	8.639E+0	2.029E+1
-5.968E-1	8.632E+0	2.010E+1
-5.936E-1	8.587E+0	1.989E+1
-5.936E-1	8.606E+0	2.006E+1
-5.968E-1	8.778E+0	2.004E+1
-5.952E-1	8.707E+0	2.007E+1
-5.920E-1	8.635E+0	2.024E+1
-5.904E-1	8.545E+0	2.023E+1
-5.968E-1	8.584E+0	2.007E+1
-5.952E-1	8.723E+0	2.033E+1
-5.920E-1	8.597E+0	2.017E+1
-5.936E-1	8.661E+0	2.001E+1
-6.001E-1	8.632E+0	2.016E+1
-5.952E-1	8.645E+0	2.004E+1
-5.920E-1	8.551E+0	2.015E+1
-5.887E-1	8.577E+0	1.987E+1
-5.920E-1	8.655E+0	2.028E+1
-6.001E-1	8.733E+0	2.025E+1
-5.936E-1	8.668E+0	2.014E+1
-5.920E-1	8.639E+0	2.008E+1
-5.985E-1	8.700E+0	2.001E+1
-6.001E-1	8.619E+0	2.007E+1
-5.936E-1	8.597E+0	2.025E+1
-5.920E-1	8.700E+0	1.999E+1
-5.985E-1	8.606E+0	2.014E+1
-6.001E-1	8.574E+0	2.015E+1
-5.952E-1	8.700E+0	2.016E+1
-5.904E-1	8.616E+0	2.013E+1
-5.952E-1	8.635E+0	2.012E+1
-5.985E-1	8.606E+0	2.017E+1
-5.920E-1	8.580E+0	2.012E+1
-5.936E-1	8.704E+0	2.019E+1
-5.968E-1	8.616E+0	2.018E+1
-6.001E-1	8.597E+0	2.013E+1
-5.968E-1	8.674E+0	2.006E+1
-5.904E-1	8.629E+0	1.999E+1
-5.952E-1	8.661E+0	1.998E+1
-5.985E-1	8.609E+0	2.016E+1
-5.904E-1	8.648E+0	1.986E+1
-5.904E-1	8.739E+0	2.017E+1
-5.968E-1	8.593E+0	2.030E+1
-5.968E-1	8.720E+0	2.012E+1
-5.952E-1	8.697E+0	2.018E+1
-5.936E-1	8.600E+0	2.014E+1
-5.968E-1	8.548E+0	2.010E+1
-5.985E-1	8.733E+0	2.014E+1
-5.952E-1	8.622E+0	2.005E+1
-5.952E-1	8.584E+0	2.004E+1
-5.985E-1	8.639E+0	2.010E+1
-5.985E-1	8.548E+0	1.982E+1
-5.920E-1	8.707E+0	2.006E+1
-5.904E-1	8.723E+0	2.014E+1
-5.968E-1	8.609E+0	2.019E+1
-5.985E-1	8.551E+0	2.023E+1
-5.920E-1	8.652E+0	2.017E+1
-5.952E-1	8.665E+0	2.027E+1
-5.985E-1	8.648E+0	2.006E+1
-6.001E-1	8.532E+0	2.000E+1
-5.936E-1	8.616E+0	2.030E+1
-5.952E-1	8.642E+0	1.998E+1
-5.968E-1	8.613E+0	1.989E+1
-5.968E-1	8.642E+0	2.026E+1
-5.920E-1	8.626E+0	2.007E+1
-5.920E-1	8.665E+0	2.002E+1
-5.952E-1	8.609E+0	2.013E+1
-5.985E-1	8.567E+0	2.002E+1
-5.904E-1	8.632E+0	2.033E+1
-5.920E-1	8.678E+0	2.033E+1
-5.952E-1	8.668E+0	1.997E+1
-6.001E-1	8.616E+0	2.011E+1
-5.936E-1	8.642E+0	2.037E+1
-5.936E-1	8.619E+0	2.015E+1
-5.985E-1	8.574E+0	1.998E+1
-5.985E-1	8.645E+0	2.023E+1
-5.968E-1	8.762E+0	2.042E+1
-5.952E-1	8.733E+0	2.010E+1
-5.952E-1	8.629E+0	2.016E+1
-5.968E-1	8.765E+0	2.019E+1
-5.952E-1	8.694E+0	2.027E+1
-5.920E-1	8.580E+0	2.036E+1
-5.985E-1	8.606E+0	2.016E+1
-5.968E-1	8.652E+0	2.016E+1
-5.904E-1	8.597E+0	2.027E+1
-5.936E-1	8.746E+0	2.020E+1
-5.985E-1	8.652E+0	2.015E+1
-6.001E-1	8.626E+0	1.999E+1
-5.904E-1	8.668E+0	2.021E+1
-5.952E-1	8.717E+0	2.013E+1
-5.968E-1	8.694E+0	2.013E+1
-6.001E-1	8.697E+0	2.005E+1
-5.936E-1	8.661E+0	2.008E+1
-5.952E-1	8.548E+0	2.002E+1
-5.968E-1	8.642E+0	2.016E+1
-5.968E-1	8.541E+0	2.008E+1
-5.920E-1	8.639E+0	2.013E+1
-5.920E-1	8.574E+0	2.011E+1
-5.985E-1	8.528E+0	1.989E+1
-5.968E-1	8.600E+0	2.020E+1
-5.952E-1	8.694E+0	2.002E+1
-5.936E-1	8.681E+0	2.013E+1
-5.968E-1	8.603E+0	2.016E+1
-5.952E-1	8.655E+0	2.025E+1
-5.936E-1	8.717E+0	1.995E+1
-5.904E-1	8.674E+0	2.015E+1
-5.952E-1	8.655E+0	2.014E+1
-5.985E-1	8.538E+0	2.019E+1
-5.904E-1	8.648E+0	2.002E+1
-5.936E-1	8.567E+0	2.013E+1
-5.968E-1	8.548E+0	2.001E+1
-5.985E-1	8.619E+0	2.028E+1
-5.920E-1	8.684E+0	2.019E+1
-5.920E-1	8.674E+0	2.008E+1
-5.968E-1	8.639E+0	2.008E+1
-5.985E-1	8.655E+0	2.015E+1
-5.952E-1	8.710E+0	2.002E+1
-5.920E-1	8.622E+0	2.011E+1
-5.968E-1	8.713E+0	2.014E+1
-5.952E-1	8.622E+0	2.019E+1
-5.936E-1	8.464E+0	2.000E+1
-5.952E-1	8.707E+0	2.014E+1
-5.952E-1	8.700E+0	2.025E+1
-5.968E-1	8.619E+0	2.013E+1
-5.952E-1	8.502E+0	2.021E+1
-5.936E-1	8.632E+0	2.022E+1
-6.017E-1	8.687E+0	2.021E+1
-5.985E-1	8.645E+0	2.016E+1
-5.920E-1	8.684E+0	2.007E+1
-5.920E-1	8.587E+0	2.016E+1
-5.985E-1	8.603E+0	2.018E+1
-6.017E-1	8.619E+0	2.014E+1
-5.920E-1	8.694E+0	2.009E+1
-5.936E-1	8.775E+0	2.012E+1
-5.968E-1	8.642E+0	2.033E+1
-6.017E-1	8.655E+0	2.016E+1
-5.920E-1	8.496E+0	2.015E+1
-5.904E-1	8.658E+0	2.013E+1
-5.952E-1	8.707E+0	2.011E+1
-5.968E-1	8.528E+0	2.009E+1
-5.920E-1	8.574E+0	1.999E+1
-5.936E-1	8.639E+0	2.025E+1
-5.968E-1	8.648E+0	2.006E+1
-5.985E-1	8.616E+0	2.008E+1
-5.920E-1	8.548E+0	2.014E+1
-5.952E-1	8.697E+0	2.031E+1
-5.968E-1	8.528E+0	2.015E+1
-5.985E-1	8.584E+0	2.014E+1
-5.920E-1	8.645E+0	2.005E+1
-5.920E-1	8.580E+0	2.009E+1
-5.936E-1	8.567E+0	1.999E+1
-5.968E-1	8.717E+0	2.031E+1
-5.904E-1	8.652E+0	2.003E+1
-5.920E-1	8.619E+0	2.010E+1
-5.952E-1	8.837E+0	2.023E+1
-5.985E-1	8.486E+0	2.009E+1
-5.920E-1	8.681E+0	2.022E+1
-5.936E-1	8.645E+0	2.002E+1
-5.985E-1	8.600E+0	2.025E+1
-5.968E-1	8.626E+0	2.006E+1
-5.952E-1	8.635E+0	2.007E+1
-5.920E-1	8.742E+0	2.005E+1
-5.968E-1	8.658E+0	2.009E+1
-5.952E-1	8.574E+0	2.017E+1
-5.936E-1	8.665E+0	2.014E+1
-5.904E-1	8.742E+0	2.013E+1
-5.968E-1	8.710E+0	2.023E+1
-6.001E-1	8.674E+0	2.008E+1
-5.952E-1	8.652E+0	2.011E+1
-5.887E-1	8.736E+0	2.026E+1
-5.968E-1	8.684E+0	2.004E+1
-5.952E-1	8.645E+0	2.005E+1
-5.904E-1	8.632E+0	2.027E+1
-5.920E-1	8.652E+0	2.015E+1
-5.985E-1	8.691E+0	2.010E+1
-5.985E-1	8.700E+0	2.015E+1
-5.904E-1	8.720E+0	2.028E+1
-5.904E-1	8.613E+0	2.012E+1
-5.952E-1	8.629E+0	1.995E+1
-6.001E-1	8.619E+0	2.007E+1
-5.952E-1	8.645E+0	2.016E+1
-5.904E-1	8.726E+0	2.009E+1
-5.968E-1	8.681E+0	2.024E+1
-5.968E-1	8.723E+0	2.013E+1
-5.936E-1	8.619E+0	2.013E+1
-5.920E-1	8.687E+0	2.015E+1
-5.952E-1	8.590E+0	2.016E+1
-5.968E-1	8.577E+0	2.009E+1
-5.936E-1	8.584E+0	2.015E+1
-5.887E-1	8.687E+0	1.999E+1
-5.968E-1	8.713E+0	2.001E+1
-5.968E-1	8.798E+0	2.013E+1
-5.920E-1	8.710E+0	2.024E+1
-5.920E-1	8.772E+0	2.002E+1
-5.985E-1	8.726E+0	2.011E+1
-6.017E-1	8.597E+0	2.018E+1
-5.936E-1	8.674E+0	1.999E+1
-5.936E-1	8.642E+0	2.017E+1
-5.968E-1	8.665E+0	2.018E+1
-5.985E-1	8.567E+0	2.011E+1
-5.936E-1	8.574E+0	2.011E+1
-5.936E-1	8.794E+0	2.021E+1
-5.936E-1	8.635E+0	2.012E+1
-5.985E-1	8.548E+0	2.012E+1
-5.952E-1	8.700E+0	2.011E+1
-5.936E-1	8.762E+0	2.016E+1
-5.985E-1	8.642E+0	2.010E+1
-5.985E-1	8.584E+0	2.002E+1
-5.952E-1	8.567E+0	2.006E+1
-5.952E-1	8.681E+0	2.014E+1
-5.968E-1	8.710E+0	2.014E+1
-5.968E-1	8.658E+0	2.018E+1
-5.920E-1	8.613E+0	2.008E+1
-5.936E-1	8.567E+0	1.998E+1
-5.968E-1	8.597E+0	2.018E+1
-5.985E-1	8.700E+0	2.005E+1
-5.968E-1	8.619E+0	2.000E+1
-5.936E-1	8.606E+0	2.012E+1
-5.985E-1	8.606E+0	2.008E+1
-6.017E-1	8.655E+0	1.998E+1
-5.952E-1	8.749E+0	2.023E+1
-5.920E-1	8.674E+0	2.009E+1
-5.985E-1	8.564E+0	1.994E+1
-5.968E-1	8.652E+0	2.015E+1
-5.904E-1	8.697E+0	2.007E+1
-5.904E-1	8.768E+0	2.014E+1
-6.001E-1	8.687E+0	2.018E+1
-5.952E-1	8.668E+0	2.000E+1
-5.936E-1	8.616E+0	2.000E+1
-5.920E-1	8.622E+0	2.027E+1
-5.952E-1	8.661E+0	1.998E+1
-5.968E-1	8.470E+0	2.026E+1
-5.952E-1	8.684E+0	2.026E+1
-5.920E-1	8.597E+0	1.995E+1
-5.968E-1	8.574E+0	2.019E+1
-5.968E-1	8.590E+0	2.009E+1
-5.904E-1	8.613E+0	1.998E+1
-5.920E-1	8.717E+0	2.023E+1
-5.968E-1	8.661E+0	2.023E+1
-5.968E-1	8.710E+0	2.023E+1
-5.920E-1	8.648E+0	2.012E+1
-5.936E-1	8.603E+0	2.007E+1
-5.968E-1	8.593E+0	1.997E+1
-6.001E-1	8.671E+0	1.996E+1
-5.936E-1	8.616E+0	2.008E+1
-5.904E-1	8.645E+0	2.005E+1
-5.952E-1	8.603E+0	2.023E+1
-5.985E-1	8.639E+0	2.013E+1
-5.920E-1	8.603E+0	2.016E+1
-5.920E-1	8.587E+0	2.007E+1
-5.968E-1	8.671E+0	2.010E+1
-5.968E-1	8.661E+0	2.029E+1
-5.904E-1	8.671E+0	2.014E+1
-5.920E-1	8.678E+0	2.012E+1
-5.968E-1	8.678E+0	2.011E+1
-5.985E-1	8.635E+0	2.015E+1
-5.936E-1	8.574E+0	2.016E+1
-5.904E-1	8.593E+0	2.013E+1
-5.985E-1	8.713E+0	2.011E+1
-5.985E-1	8.619E+0	2.007E+1
-5.936E-1	8.512E+0	2.033E+1
-5.936E-1	8.639E+0	2.014E+1
-5.920E-1	8.616E+0	1.998E+1
-6.001E-1	8.681E+0	2.021E+1
-5.920E-1	8.691E+0	2.019E+1
-5.920E-1	8.538E+0	2.002E+1
-5.952E-1	8.561E+0	2.025E+1
-6.017E-1	8.584E+0	2.015E+1
-5.920E-1	8.752E+0	2.017E+1
-5.920E-1	8.687E+0	2.013E+1
-5.968E-1	8.577E+0	2.010E+1
-6.033E-1	8.730E+0	1.990E+1
-5.936E-1	8.613E+0	2.009E+1
-5.887E-1	8.665E+0	2.023E+1
-5.968E-1	8.661E+0	2.005E+1
-5.968E-1	8.606E+0	2.012E+1
-5.952E-1	8.678E+0	2.015E+1
-5.920E-1	8.678E+0	1.996E+1
-5.985E-1	8.580E+0	2.013E+1
-6.017E-1	8.622E+0	2.000E+1
-5.904E-1	8.613E+0	2.002E+1
-5.920E-1	8.720E+0	2.015E+1
-5.968E-1	8.600E+0	1.996E+1
-5.985E-1	8.584E+0	1.999E+1
-5.936E-1	8.694E+0	2.017E+1
-5.936E-1	8.700E+0	2.008E+1
-5.952E-1	8.707E+0	1.992E+1
-5.968E-1	8.746E+0	2.016E+1
-5.936E-1	8.658E+0	2.000E+1
-5.936E-1	8.658E+0	2.005E+1
-5.952E-1	8.584E+0	1.985E+1
-6.017E-1	8.648E+0	2.016E+1
-5.968E-1	8.668E+0	2.012E+1
-5.904E-1	8.749E+0	1.991E+1
-5.968E-1	8.593E+0	2.022E+1
-6.001E-1	8.778E+0	2.003E+1
-5.936E-1	8.632E+0	2.012E+1
-5.920E-1	8.603E+0	1.993E+1
-5.968E-1	8.687E+0	2.013E+1
-5.968E-1	8.668E+0	2.016E+1
-5.936E-1	8.606E+0	2.023E+1
-5.920E-1	8.694E+0	2.009E+1
-5.952E-1	8.652E+0	2.011E+1
-5.985E-1	8.541E+0	2.023E+1
-5.920E-1	8.678E+0	2.012E+1
-5.920E-1	8.684E+0	2.009E+1
-5.985E-1	8.532E+0	2.007E+1
-5.968E-1	8.661E+0	2.025E+1
-5.920E-1	8.684E+0	1.996E+1
-5.920E-1	8.603E+0	2.012E+1
-6.001E-1	8.665E+0	2.023E+1
-6.001E-1	8.639E+0	2.004E+1
-5.936E-1	8.613E+0	2.035E+1
-5.936E-1	8.639E+0	2.008E+1
-5.968E-1	8.558E+0	1.999E+1
-5.985E-1	8.678E+0	2.013E+1
-5.904E-1	8.639E+0	2.013E+1
-5.920E-1	8.600E+0	2.009E+1
-5.968E-1	8.567E+0	2.013E+1
-5.985E-1	8.619E+0	2.002E+1
-5.920E-1	8.742E+0	2.021E+1
-5.887E-1	8.584E+0	2.015E+1
-5.968E-1	8.626E+0	2.007E+1
-6.001E-1	8.613E+0	2.006E+1
-5.936E-1	8.661E+0	2.014E+1
-5.920E-1	8.700E+0	2.001E+1
-5.968E-1	8.684E+0	2.023E+1
-6.001E-1	8.668E+0	2.020E+1
-5.936E-1	8.622E+0	2.018E+1
-5.936E-1	8.587E+0	2.003E+1
-5.936E-1	8.661E+0	2.012E+1
-5.985E-1	8.590E+0	2.012E+1
-5.920E-1	8.648E+0	2.014E+1
-5.904E-1	8.554E+0	2.005E+1
-5.936E-1	8.622E+0	2.030E+1
-5.985E-1	8.678E+0	1.994E+1
-5.952E-1	8.603E+0	2.000E+1
-5.952E-1	8.593E+0	2.029E+1
-6.001E-1	8.613E+0	2.012E+1
-5.952E-1	8.616E+0	2.018E+1
-5.968E-1	8.684E+0	2.002E+1
-5.936E-1	8.597E+0	2.022E+1
-5.952E-1	8.661E+0	1.992E+1
-5.968E-1	8.648E+0	2.001E+1
-5.952E-1	8.567E+0	2.007E+1
-5.904E-1	8.639E+0	2.024E+1
-5.952E-1	8.590E+0	2.019E+1
-5.985E-1	8.691E+0	2.007E+1
-5.920E-1	8.593E+0	2.023E+1
-5.904E-1	8.658E+0	2.006E+1
-5.985E-1	8.603E+0	2.026E+1
-5.985E-1	8.778E+0	2.011E+1
-5.936E-1	8.609E+0	2.023E+1
-5.920E-1	8.584E+0	2.001E+1
-5.968E-1	8.742E+0	2.018E+1
-5.985E-1	8.684E+0	2.014E+1
-5.952E-1	8.655E+0	2.003E+1
-5.920E-1	8.717E+0	2.010E+1
-5.952E-1	8.541E+0	2.028E+1
-5.985E-1	8.681E+0	2.016E+1
-5.920E-1	8.613E+0	2.010E+1
-5.904E-1	8.635E+0	2.010E+1
-5.985E-1	8.522E+0	2.011E+1
-5.985E-1	8.652E+0	2.028E+1
-5.920E-1	8.587E+0	2.009E+1
-5.920E-1	8.622E+0	2.020E+1
-5.985E-1	8.613E+0	2.025E+1
-6.001E-1	8.574E+0	2.006E+1
-5.920E-1	8.642E+0	2.011E+1
-5.920E-1	8.609E+0	2.013E+1
-5.952E-1	8.642E+0	2.011E+1
-5.985E-1	8.551E+0	2.015E+1
-5.936E-1	8.746E+0	2.007E+1
-5.920E-1	8.707E+0	2.004E+1
-5.968E-1	8.609E+0	2.007E+1
-5.968E-1	8.642E+0	1.986E+1
-5.920E-1	8.726E+0	2.015E+1
-5.952E-1	8.694E+0	2.008E+1
-5.985E-1	8.700E+0	2.021E+1
-6.001E-1	8.661E+0	2.005E+1
-5.936E-1	8.678E+0	2.006E+1
-5.920E-1	8.661E+0	2.005E+1
-5.936E-1	8.587E+0	2.005E+1
-5.936E-1	8.571E+0	2.000E+1
-5.936E-1	8.710E+0	2.027E+1
-5.952E-1	8.681E+0	2.006E+1
-5.952E-1	8.551E+0	2.012E+1
-5.952E-1	8.593E+0	2.011E+1
-5.952E-1	8.629E+0	2.011E+1
-5.920E-1	8.691E+0	2.027E+1
-5.968E-1	8.532E+0	2.011E+1
-5.968E-1	8.768E+0	2.011E+1
-5.968E-1	8.765E+0	1.998E+1
-5.968E-1	8.648E+0	2.009E+1
-5.968E-1	8.697E+0	2.007E+1
-5.985E-1	8.603E+0	2.019E+1
-5.952E-1	8.528E+0	2.010E+1
-5.904E-1	8.723E+0	2.007E+1
-5.985E-1	8.678E+0	1.998E+1
-5.968E-1	8.564E+0	2.026E+1
-5.952E-1	8.645E+0	1.995E+1
-5.936E-1	8.645E+0	2.016E+1
-5.968E-1	8.619E+0	2.012E+1
-5.985E-1	8.545E+0	2.005E+1
-5.952E-1	8.603E+0	2.009E+1
-5.920E-1	8.645E+0	2.012E+1
-5.936E-1	8.619E+0	2.007E+1
-6.001E-1	8.694E+0	1.999E+1
-5.952E-1	8.658E+0	2.003E+1
-5.952E-1	8.554E+0	2.004E+1
-5.968E-1	8.687E+0	2.020E+1
-6.001E-1	8.626E+0	2.014E+1
-5.952E-1	8.681E+0	2.027E+1
-5.920E-1	8.613E+0	2.031E+1
-5.952E-1	8.642E+0	2.010E+1
-5.985E-1	8.632E+0	2.025E+1
-5.968E-1	8.593E+0	2.023E+1
-5.920E-1	8.710E+0	2.015E+1
-5.936E-1	8.593E+0	2.023E+1
-6.017E-1	8.648E+0	2.003E+1
-5.952E-1	8.652E+0	2.010E+1
-5.936E-1	8.704E+0	2.013E+1
-5.952E-1	8.587E+0	2.023E+1
-6.001E-1	8.671E+0	2.020E+1
-5.968E-1	8.619E+0	2.005E+1
-5.936E-1	8.645E+0	2.017E+1
-5.952E-1	8.720E+0	2.018E+1
-5.985E-1	8.733E+0	2.017E+1
-5.936E-1	8.661E+0	2.016E+1
-5.968E-1	8.798E+0	2.012E+1
-5.920E-1	8.551E+0	2.002E+1
-6.001E-1	8.652E+0	2.002E+1
-5.952E-1	8.609E+0	2.010E+1
-5.936E-1	8.616E+0	2.009E+1
-5.952E-1	8.775E+0	2.030E+1
-6.001E-1	8.691E+0	2.008E+1
-5.920E-1	8.613E+0	2.001E+1
-5.904E-1	8.665E+0	2.008E+1
-5.985E-1	8.639E+0	1.991E+1
-5.985E-1	8.661E+0	2.013E+1
-5.936E-1	8.697E+0	2.006E+1
-5.920E-1	8.700E+0	2.015E+1
-6.001E-1	8.707E+0	2.006E+1
-6.001E-1	8.597E+0	2.018E+1
-5.952E-1	8.655E+0	2.011E+1
-5.920E-1	8.619E+0	2.005E+1
-5.968E-1	8.597E+0	2.023E+1
-5.985E-1	8.652E+0	1.995E+1
-5.936E-1	8.652E+0	2.012E+1
-5.904E-1	8.642E+0	2.010E+1
-5.968E-1	8.665E+0	2.002E+1
-6.017E-1	8.593E+0	2.015E+1
-5.936E-1	8.577E+0	2.011E+1
-5.936E-1	8.648E+0	2.006E+1
-5.985E-1	8.626E+0	2.020E+1
-6.001E-1	8.548E+0	2.008E+1
-5.952E-1	8.545E+0	1.996E+1
-5.920E-1	8.700E+0	2.031E+1
-5.968E-1	8.574E+0	2.003E+1
-5.985E-1	8.665E+0	2.001E+1
-5.936E-1	8.684E+0	2.018E+1
-5.920E-1	8.613E+0	2.030E+1
-5.920E-1	8.655E+0	1.991E+1
-6.001E-1	8.545E+0	1.997E+1
-5.985E-1	8.619E+0	1.996E+1
-5.920E-1	8.749E+0	2.013E+1
-5.952E-1	8.648E+0	2.007E+1
-5.968E-1	8.652E+0	2.028E+1
-5.952E-1	8.593E+0	2.002E+1
-5.936E-1	8.752E+0	2.017E+1
-5.985E-1	8.606E+0	2.015E+1
-6.017E-1	8.723E+0	2.019E+1
-5.952E-1	8.619E+0	1.993E+1
-5.920E-1	8.681E+0	2.012E+1
-5.952E-1	8.561E+0	2.000E+1
-5.985E-1	8.590E+0	2.016E+1
-5.952E-1	8.584E+0	2.033E+1
-5.936E-1	8.590E+0	2.004E+1
-5.985E-1	8.742E+0	2.006E+1
-5.968E-1	8.629E+0	2.016E+1
-5.920E-1	8.645E+0	2.022E+1
-5.936E-1	8.720E+0	2.002E+1
-5.968E-1	8.717E+0	2.017E+1
-5.985E-1	8.609E+0	2.018E+1
-5.952E-1	8.632E+0	2.021E+1
-5.936E-1	8.577E+0	2.008E+1
-5.968E-1	8.554E+0	1.995E+1
-5.968E-1	8.665E+0	2.014E+1
-5.968E-1	8.609E+0	2.004E+1
-5.920E-1	8.736E+0	2.002E+1
-5.952E-1	8.548E+0	2.017E+1
-6.001E-1	8.684E+0	2.018E+1
-5.968E-1	8.710E+0	1.987E+1
-5.936E-1	8.707E+0	2.027E+1
-5.952E-1	8.739E+0	1.998E+1
-6.001E-1	8.704E+0	2.010E+1
-5.952E-1	8.584E+0	2.022E+1
-5.920E-1	8.655E+0	1.999E+1
-5.968E-1	8.710E+0	2.008E+1
-5.985E-1	8.606E+0	2.012E+1
-5.936E-1	8.833E+0	2.018E+1
-5.904E-1	8.674E+0	1.999E+1
-6.001E-1	8.558E+0	2.008E+1
-6.001E-1	8.613E+0	2.009E+1
-5.936E-1	8.567E+0	2.021E+1
-5.952E-1	8.684E+0	1.995E+1
-5.968E-1	8.574E+0	2.006E+1
-6.001E-1	8.704E+0	2.009E+1
-5.968E-1	8.720E+0	1.992E+1
-5.936E-1	8.622E+0	1.996E+1
-5.952E-1	8.642E+0	2.013E+1
-5.985E-1	8.674E+0	2.025E+1
-5.952E-1	8.755E+0	2.018E+1
-5.936E-1	8.632E+0	2.001E+1
-5.936E-1	8.720E+0	2.004E+1
-5.968E-1	8.538E+0	2.017E+1
-5.952E-1	8.642E+0	2.003E+1
-5.904E-1	8.678E+0	2.010E+1
-5.985E-1	8.606E+0	2.034E+1
-6.017E-1	8.609E+0	2.015E+1
-5.952E-1	8.590E+0	2.015E+1
-5.936E-1	8.671E+0	2.003E+1
-5.985E-1	8.473E+0	2.011E+1
-5.968E-1	8.658E+0	2.014E+1
-5.952E-1	8.609E+0	2.025E+1
-5.936E-1	8.558E+0	2.017E+1
-5.968E-1	8.645E+0	2.021E+1
-5.985E-1	8.668E+0	2.012E+1
-5.952E-1	8.564E+0	2.013E+1
-5.920E-1	8.561E+0	2.015E+1
-5.985E-1	8.580E+0	2.025E+1
-5.985E-1	8.522E+0	2.017E+1
-5.968E-1	8.681E+0	2.004E+1
-5.904E-1	8.535E+0	2.015E+1
-5.936E-1	8.574E+0	2.015E+1
-5.968E-1	8.597E+0	2.008E+1
-6.001E-1	8.691E+0	2.024E+1
-5.936E-1	8.639E+0	2.020E+1
-5.952E-1	8.749E+0	2.028E+1
-6.001E-1	8.678E+0	2.006E+1
-5.936E-1	8.609E+0	2.002E+1
-5.904E-1	8.567E+0	2.016E+1
-5.968E-1	8.655E+0	2.008E+1
-5.985E-1	8.687E+0	2.001E+1
-5.985E-1	8.726E+0	2.021E+1
-5.952E-1	8.606E+0	2.018E+1
-5.952E-1	8.577E+0	2.030E+1
-6.001E-1	8.577E+0	2.019E+1
-5.952E-1	8.671E+0	1.998E+1
-5.920E-1	8.671E+0	2.006E+1
-5.968E-1	8.648E+0	2.030E+1
-5.985E-1	8.658E+0	2.015E+1
-5.952E-1	8.710E+0	2.020E+1
-5.936E-1	8.584E+0	2.015E+1
-5.936E-1	8.597E+0	2.003E+1
-5.985E-1	8.622E+0	2.015E+1
-5.968E-1	8.742E+0	2.014E+1
-5.936E-1	8.606E+0	2.015E+1
-5.968E-1	8.635E+0	2.024E+1
-5.985E-1	8.746E+0	2.000E+1
-5.968E-1	8.606E+0	1.999E+1
-5.936E-1	8.600E+0	2.000E+1
-5.968E-1	8.632E+0	1.997E+1
-5.985E-1	8.665E+0	2.021E+1
-5.968E-1	8.593E+0	2.009E+1
-5.936E-1	8.619E+0	2.029E+1
-5.968E-1	8.515E+0	2.022E+1
-5.985E-1	8.691E+0	2.005E+1
-5.968E-1	8.580E+0	2.008E+1
-5.904E-1	8.626E+0	2.021E+1
-5.968E-1	8.597E+0	2.017E+1
-6.001E-1	8.765E+0	2.011E+1
-5.952E-1	8.600E+0	2.029E+1
-5.936E-1	8.626E+0	2.018E+1
-5.985E-1	8.749E+0	2.012E+1
-6.001E-1	8.704E+0	1.996E+1
-5.920E-1	8.571E+0	1.994E+1
-5.952E-1	8.645E+0	2.009E+1
-5.985E-1	8.619E+0	2.016E+1
-6.001E-1	8.619E+0	2.022E+1
-5.968E-1	8.648E+0	2.002E+1
-5.936E-1	8.532E+0	2.024E+1
-5.936E-1	8.655E+0	2.004E+1
-5.985E-1	8.733E+0	2.015E+1
-5.952E-1	8.564E+0	2.013E+1
-5.936E-1	8.616E+0	2.027E+1
-5.968E-1	8.772E+0	2.016E+1
-5.985E-1	8.632E+0	2.001E+1
-5.952E-1	8.561E+0	2.025E+1
-5.904E-1	8.584E+0	2.008E+1
-5.985E-1	8.700E+0	2.011E+1
-6.017E-1	8.694E+0	1.996E+1
-5.952E-1	8.668E+0	2.017E+1
-5.920E-1	8.752E+0	1.988E+1
-5.936E-1	8.619E+0	2.016E+1
-5.968E-1	8.645E+0	1.998E+1
-5.968E-1	8.603E+0	2.009E+1
-5.920E-1	8.736E+0	2.003E+1
-5.936E-1	8.577E+0	2.005E+1
-6.001E-1	8.622E+0	2.000E+1
-5.968E-1	8.687E+0	2.019E+1
-5.936E-1	8.496E+0	2.001E+1
-5.952E-1	8.587E+0	2.006E+1
-5.985E-1	8.616E+0	2.008E+1
-5.936E-1	8.460E+0	2.004E+1
-5.904E-1	8.645E+0	2.034E+1
-5.968E-1	8.587E+0	2.003E+1
-6.001E-1	8.700E+0	2.010E+1
-5.936E-1	8.597E+0	2.030E+1
-5.936E-1	8.616E+0	2.021E+1
-5.985E-1	8.691E+0	2.021E+1
-5.985E-1	8.590E+0	2.012E+1
-5.952E-1	8.681E+0	1.999E+1
-5.968E-1	8.600E+0	1.992E+1
-5.952E-1	8.723E+0	2.003E+1
-6.017E-1	8.645E+0	2.007E+1
-5.968E-1	8.616E+0	2.018E+1
-5.920E-1	8.678E+0	1.998E+1
-5.952E-1	8.655E+0	2.013E+1
-5.968E-1	8.587E+0	2.012E+1
-5.952E-1	8.528E+0	2.017E+1
-5.952E-1	8.619E+0	2.000E+1
-5.904E-1	8.639E+0	2.013E+1
-5.985E-1	8.700E+0	2.023E+1
-5.968E-1	8.590E+0	1.997E+1
-5.936E-1	8.691E+0	2.013E+1
-5.952E-1	8.587E+0	2.009E+1
-6.001E-1	8.622E+0	1.992E+1
-5.952E-1	8.674E+0	2.002E+1
-5.936E-1	8.658E+0	2.008E+1
-5.985E-1	8.639E+0	2.004E+1
-6.017E-1	8.655E+0	2.015E+1
-5.952E-1	8.639E+0	2.022E+1
-5.920E-1	8.483E+0	2.020E+1
-5.936E-1	8.622E+0	2.009E+1
-6.017E-1	8.678E+0	2.017E+1
-5.968E-1	8.616E+0	1.998E+1
-5.952E-1	8.661E+0	2.010E+1
-5.952E-1	8.632E+0	2.010E+1
-5.968E-1	8.622E+0	2.012E+1
-5.985E-1	8.768E+0	2.022E+1
-5.952E-1	8.532E+0	2.002E+1
-5.968E-1	8.603E+0	2.017E+1
-6.017E-1	8.762E+0	2.013E+1
-5.952E-1	8.684E+0	2.001E+1
-5.952E-1	8.639E+0	1.981E+1
-5.952E-1	8.626E+0	2.013E+1
-6.001E-1	8.726E+0	2.014E+1
-5.936E-1	8.700E+0	1.999E+1
-5.936E-1	8.606E+0	2.010E+1
-5.968E-1	8.629E+0	2.006E+1
-6.001E-1	8.561E+0	2.006E+1
-6.001E-1	8.723E+0	2.001E+1
-5.920E-1	8.551E+0	2.017E+1
-5.968E-1	8.671E+0	2.004E+1
-5.985E-1	8.648E+0	2.016E+1
-5.952E-1	8.671E+0	2.011E+1
-5.952E-1	8.655E+0	1.994E+1
-5.968E-1	8.548E+0	1.992E+1
-5.968E-1	8.749E+0	2.007E+1
-5.920E-1	8.584E+0	1.989E+1
-5.968E-1	8.632E+0	2.003E+1
-5.936E-1	8.629E+0	2.018E+1
-6.017E-1	8.632E+0	2.017E+1
-5.985E-1	8.609E+0	2.006E+1
-5.936E-1	8.652E+0	2.030E+1
-5.968E-1	8.577E+0	2.005E+1
-6.001E-1	8.597E+0	1.999E+1
-5.968E-1	8.710E+0	2.008E+1
-5.936E-1	8.665E+0	2.012E+1
-5.952E-1	8.574E+0	2.011E+1
-6.001E-1	8.691E+0	2.007E+1
-5.952E-1	8.704E+0	2.012E+1
-5.936E-1	8.600E+0	2.027E+1
-5.936E-1	8.593E+0	2.010E+1
-6.017E-1	8.577E+0	2.009E+1
-5.985E-1	8.665E+0	2.027E+1
-5.920E-1	8.704E+0	2.001E+1
-5.952E-1	8.697E+0	2.014E+1
-6.001E-1	8.632E+0	2.005E+1
-5.936E-1	8.733E+0	2.012E+1
-5.936E-1	8.545E+0	2.014E+1
-5.952E-1	8.772E+0	2.020E+1
-6.001E-1	8.678E+0	1.991E+1
-5.952E-1	8.691E+0	2.002E+1
-5.920E-1	8.687E+0	2.002E+1
-5.985E-1	8.574E+0	2.025E+1
-5.985E-1	8.642E+0	2.017E+1
-5.985E-1	8.697E+0	2.024E+1
-5.920E-1	8.626E+0	1.986E+1
-5.985E-1	8.632E+0	2.003E+1
-6.001E-1	8.584E+0	2.029E+1
-5.952E-1	8.528E+0	2.007E+1
-5.952E-1	8.791E+0	2.011E+1
-5.985E-1	8.525E+0	2.013E+1
-6.001E-1	8.574E+0	1.992E+1
-5.985E-1	8.635E+0	2.001E+1
-5.952E-1	8.561E+0	2.016E+1
-5.985E-1	8.697E+0	2.012E+1
-5.968E-1	8.597E+0	1.993E+1
-5.968E-1	8.668E+0	2.014E+1
-5.920E-1	8.632E+0	1.988E+1
-5.952E-1	8.639E+0	1.994E+1
-5.985E-1	8.564E+0	1.992E+1
-5.968E-1	8.720E+0	2.020E+1
-5.936E-1	8.807E+0	2.006E+1
-5.968E-1	8.707E+0	2.016E+1
-5.985E-1	8.629E+0	2.011E+1
-5.985E-1	8.597E+0	2.015E+1
-5.920E-1	8.538E+0	2.001E+1
-5.936E-1	8.639E+0	2.029E+1
-5.985E-1	8.574E+0	2.004E+1
-5.968E-1	8.717E+0	2.015E+1
-5.920E-1	8.658E+0	2.010E+1
-5.985E-1	8.687E+0	2.010E+1
-6.017E-1	8.619E+0	2.001E+1
-5.985E-1	8.678E+0	2.012E+1
-5.952E-1	8.665E+0	2.012E+1
-5.952E-1	8.577E+0	1.998E+1
-5.985E-1	8.639E+0	1.995E+1
-5.968E-1	8.645E+0	2.030E+1
-5.936E-1	8.652E+0	2.002E+1
-5.920E-1	8.730E+0	2.006E+1
-6.001E-1	8.580E+0	2.009E+1
-5.952E-1	8.681E+0	2.010E+1
-5.920E-1	8.687E+0	1.995E+1
-5.952E-1	8.733E+0	2.014E+1
-5.968E-1	8.655E+0	2.009E+1
-5.985E-1	8.603E+0	1.999E+1
-5.952E-1	8.687E+0	2.001E+1
-5.952E-1	8.613E+0	2.025E+1
-6.001E-1	8.545E+0	1.999E+1
-5.985E-1	8.574E+0	2.018E+1
-5.936E-1	8.655E+0	2.003E+1
-5.968E-1	8.762E+0	1.984E+1
-5.985E-1	8.700E+0	1.999E+1
-5.985E-1	8.707E+0	2.022E+1
-5.920E-1	8.515E+0	2.015E+1
-5.936E-1	8.538E+0	2.030E+1
-5.985E-1	8.613E+0	2.011E+1
-5.952E-1	8.700E+0	2.007E+1
-5.936E-1	8.622E+0	2.023E+1
-5.952E-1	8.584E+0	2.011E+1
-5.985E-1	8.606E+0	2.012E+1
-5.968E-1	8.691E+0	2.014E+1
-5.936E-1	8.752E+0	2.039E+1
-5.936E-1	8.661E+0	2.016E+1
-5.985E-1	8.710E+0	2.017E+1
-5.952E-1	8.739E+0	2.033E+1
-5.936E-1	8.678E+0	2.011E+1
-5.936E-1	8.707E+0	2.015E+1
-5.985E-1	8.645E+0	2.019E+1
-5.985E-1	8.710E+0	2.004E+1
-5.936E-1	8.548E+0	2.007E+1
-5.952E-1	8.541E+0	2.010E+1
-5.985E-1	8.635E+0	2.000E+1
-5.985E-1	8.733E+0	1.994E+1
-5.936E-1	8.571E+0	1.999E+1
-5.968E-1	8.600E+0	2.014E+1
-6.001E-1	8.720E+0	1.995E+1
-5.936E-1	8.622E+0	2.007E+1
-5.936E-1	8.694E+0	1.997E+1
-5.952E-1	8.609E+0	2.002E+1
-5.985E-1	8.548E+0	2.026E+1
-5.936E-1	8.707E+0	2.006E+1
-5.936E-1	8.645E+0	2.021E+1
-5.985E-1	8.704E+0	2.002E+1
-5.985E-1	8.632E+0	2.008E+1
-5.968E-1	8.580E+0	1.991E+1
-5.936E-1	8.658E+0	1.996E+1
-5.920E-1	8.694E+0	2.008E+1
-6.001E-1	8.707E+0	1.991E+1
-5.952E-1	8.668E+0	2.005E+1
-5.952E-1	8.671E+0	2.000E+1
-5.952E-1	8.577E+0	2.013E+1
-5.985E-1	8.652E+0	2.015E+1
-5.985E-1	8.639E+0	2.002E+1
-5.936E-1	8.597E+0	2.016E+1
-5.968E-1	8.519E+0	2.006E+1
-6.001E-1	8.600E+0	2.013E+1
-5.952E-1	8.622E+0	2.007E+1
-5.936E-1	8.622E+0	2.001E+1
-5.985E-1	8.606E+0	2.013E+1
-6.017E-1	8.632E+0	2.003E+1
-5.985E-1	8.739E+0	1.999E+1
-5.920E-1	8.603E+0	2.010E+1
-5.936E-1	8.512E+0	2.016E+1
-5.985E-1	8.635E+0	2.010E+1
-5.968E-1	8.558E+0	2.019E+1
-5.952E-1	8.642E+0	2.004E+1
-6.001E-1	8.499E+0	2.011E+1
-6.001E-1	8.710E+0	2.019E+1
-5.985E-1	8.554E+0	2.007E+1
-5.936E-1	8.661E+0	2.003E+1
-5.968E-1	8.635E+0	2.007E+1
-6.001E-1	8.567E+0	2.009E+1
-5.985E-1	8.665E+0	2.016E+1
-5.968E-1	8.652E+0	1.998E+1
-5.936E-1	8.593E+0	2.020E+1
-6.033E-1	8.681E+0	2.039E+1
-5.985E-1	8.619E+0	2.019E+1
-5.968E-1	8.541E+0	1.997E+1
-5.968E-1	8.687E+0	2.003E+1
-5.985E-1	8.635E+0	1.984E+1
-5.985E-1	8.674E+0	2.010E+1
-5.936E-1	8.713E+0	2.002E+1
-5.936E-1	8.632E+0	1.999E+1
-6.017E-1	8.590E+0	2.018E+1
-5.985E-1	8.486E+0	1.992E+1
-5.936E-1	8.684E+0	2.020E+1
-5.936E-1	8.697E+0	2.017E+1
-6.001E-1	8.584E+0	2.013E+1
-5.968E-1	8.545E+0	2.007E+1
-5.952E-1	8.749E+0	2.009E+1
-5.968E-1	8.639E+0	2.010E+1
-6.001E-1	8.635E+0	2.024E+1
-5.952E-1	8.603E+0	2.020E+1
-5.952E-1	8.616E+0	2.011E+1
-5.968E-1	8.671E+0	2.007E+1
-6.001E-1	8.587E+0	2.008E+1
-5.968E-1	8.694E+0	2.015E+1
-5.936E-1	8.752E+0	2.013E+1
-5.936E-1	8.697E+0	2.016E+1
-5.968E-1	8.603E+0	2.015E+1
-6.001E-1	8.609E+0	2.002E+1
-5.920E-1	8.713E+0	2.003E+1
-5.968E-1	8.768E+0	2.013E+1
-5.985E-1	8.609E+0	2.029E+1
-5.985E-1	8.574E+0	2.021E+1
-5.936E-1	8.658E+0	2.005E+1
-5.952E-1	8.736E+0	2.011E+1
-6.017E-1	8.548E+0	2.004E+1
-6.001E-1	8.532E+0	2.008E+1
-5.968E-1	8.584E+0	2.011E+1
-5.985E-1	8.648E+0	2.026E+1
-6.001E-1	8.606E+0	2.015E+1
-5.968E-1	8.613E+0	2.007E+1
-5.952E-1	8.502E+0	2.022E+1
-5.952E-1	8.535E+0	2.016E+1
-6.001E-1	8.590E+0	2.005E+1
-5.985E-1	8.609E+0	2.013E+1
-5.920E-1	8.632E+0	2.004E+1
-5.952E-1	8.626E+0	2.019E+1
-6.033E-1	8.658E+0	2.008E+1
-5.952E-1	8.697E+0	2.004E+1
-5.920E-1	8.632E+0	2.012E+1
-5.952E-1	8.717E+0	2.000E+1
-6.017E-1	8.626E+0	2.012E+1
-5.952E-1	8.694E+0	2.012E+1
-5.936E-1	8.736E+0	2.004E+1
-5.936E-1	8.577E+0	2.002E+1
-5.968E-1	8.535E+0	2.009E+1
-5.985E-1	8.609E+0	2.010E+1
-5.936E-1	8.652E+0	2.028E+1
-5.952E-1	8.707E+0	2.025E+1
-6.001E-1	8.574E+0	2.010E+1
-5.968E-1	8.655E+0	2.002E+1
-5.936E-1	8.635E+0	1.995E+1
-5.968E-1	8.674E+0	2.011E+1
-5.985E-1	8.590E+0	1.995E+1
-5.985E-1	8.668E+0	2.004E+1
-5.920E-1	8.652E+0	2.007E+1
-5.968E-1	8.671E+0	2.001E+1
-6.017E-1	8.658E+0	2.013E+1
-5.952E-1	8.668E+0	1.999E+1
-5.936E-1	8.655E+0	2.003E+1
-5.968E-1	8.532E+0	2.003E+1
-5.985E-1	8.730E+0	2.016E+1
-5.968E-1	8.687E+0	2.007E+1
-5.952E-1	8.613E+0	2.011E+1
-5.968E-1	8.648E+0	2.008E+1
-5.985E-1	8.730E+0	2.011E+1
-5.952E-1	8.635E+0	2.007E+1
-5.952E-1	8.674E+0	2.002E+1
-5.985E-1	8.700E+0	2.012E+1
-6.001E-1	8.597E+0	2.008E+1
-5.985E-1	8.564E+0	1.975E+1
-5.904E-1	8.629E+0	2.003E+1
-5.936E-1	8.700E+0	2.010E+1
-5.985E-1	8.694E+0	2.015E+1
-5.985E-1	8.723E+0	2.015E+1
-5.936E-1	8.613E+0	1.990E+1
-5.952E-1	8.697E+0	2.016E+1
-6.001E-1	8.642E+0	2.004E+1
-5.968E-1	8.600E+0	2.000E+1
-5.936E-1	8.590E+0	1.983E+1
-5.952E-1	8.606E+0	2.010E+1
-6.001E-1	8.606E+0	2.000E+1
-5.985E-1	8.645E+0	2.014E+1
-5.936E-1	8.775E+0	2.009E+1
-5.952E-1	8.587E+0	2.007E+1
-5.968E-1	8.619E+0	1.994E+1
-5.968E-1	8.691E+0	2.006E+1
-5.920E-1	8.661E+0	2.008E+1
-5.936E-1	8.681E+0	2.015E+1
-6.017E-1	8.671E+0	1.999E+1
-5.985E-1	8.584E+0	2.018E+1
-5.952E-1	8.597E+0	2.003E+1
-5.968E-1	8.723E+0	2.019E+1
-6.001E-1	8.730E+0	1.992E+1
-5.985E-1	8.645E+0	2.015E+1
-5.936E-1	8.639E+0	1.998E+1
-5.968E-1	8.580E+0	1.998E+1
-5.985E-1	8.648E+0	2.012E+1
-5.985E-1	8.746E+0	2.015E+1
-5.936E-1	8.707E+0	2.013E+1
-5.936E-1	8.554E+0	2.004E+1
-5.985E-1	8.684E+0	2.015E+1
-5.985E-1	8.606E+0	1.993E+1
-5.952E-1	8.593E+0	2.003E+1
-5.952E-1	8.658E+0	2.022E+1
-6.001E-1	8.632E+0	2.018E+1
-5.985E-1	8.736E+0	2.020E+1
-5.920E-1	8.652E+0	2.007E+1
-5.968E-1	8.619E+0	2.009E+1
-6.033E-1	8.548E+0	2.007E+1
-5.952E-1	8.639E+0	2.002E+1
-5.920E-1	8.525E+0	2.004E+1
-5.952E-1	8.584E+0	1.997E+1
-5.985E-1	8.532E+0	2.007E+1
-5.968E-1	8.632E+0	2.006E+1
-5.920E-1	8.561E+0	2.022E+1
-5.936E-1	8.671E+0	2.002E+1
-6.001E-1	8.635E+0	2.010E+1
-5.952E-1	8.668E+0	2.009E+1
-5.952E-1	8.600E+0	2.021E+1
-5.952E-1	8.584E+0	2.004E+1
-6.017E-1	8.697E+0	1.993E+1
-5.952E-1	8.635E+0	2.012E+1
-5.968E-1	8.635E+0	2.007E+1
-5.968E-1	8.564E+0	2.002E+1
-6.001E-1	8.593E+0	2.003E+1
-5.968E-1	8.609E+0	2.004E+1
-5.936E-1	8.606E+0	2.002E+1
-5.952E-1	8.590E+0	2.024E+1
-5.985E-1	8.532E+0	2.005E+1
-5.985E-1	8.668E+0	2.018E+1
-5.936E-1	8.710E+0	1.995E+1
-5.936E-1	8.600E+0	2.010E+1
-6.001E-1	8.613E+0	2.016E+1
-6.001E-1	8.603E+0	1.995E+1
-5.952E-1	8.681E+0	1.999E+1
-5.968E-1	8.622E+0	2.013E+1
-5.968E-1	8.723E+0	1.996E+1
-5.968E-1	8.668E+0	2.009E+1
-5.920E-1	8.824E+0	2.027E+1
-5.936E-1	8.700E+0	2.004E+1
-6.001E-1	8.700E+0	2.008E+1
-5.968E-1	8.723E+0	2.007E+1
-5.968E-1	8.629E+0	2.024E+1
-5.968E-1	8.639E+0	1.999E+1
-6.017E-1	8.648E+0	2.026E+1
-6.001E-1	8.668E+0	2.022E+1
-5.952E-1	8.710E+0	2.011E+1
-5.952E-1	8.564E+0	2.007E+1
-6.017E-1	8.603E+0	2.032E+1
-5.968E-1	8.713E+0	1.996E+1
-5.936E-1	8.700E+0	1.994E+1
-5.952E-1	8.668E+0	1.996E+1
-6.001E-1	8.671E+0	2.005E+1
-5.985E-1	8.645E+0	2.006E+1
-5.936E-1	8.652E+0	1.995E+1
-5.968E-1	8.665E+0	2.010E+1
-5.968E-1	8.532E+0	2.005E+1
-5.968E-1	8.571E+0	2.004E+1
-5.952E-1	8.671E+0	2.009E+1
-5.968E-1	8.639E+0	2.013E+1
-6.017E-1	8.791E+0	2.019E+1
-5.985E-1	8.759E+0	2.002E+1
-5.952E-1	8.642E+0	2.018E+1
-5.952E-1	8.613E+0	2.030E+1
-6.001E-1	8.616E+0	2.002E+1
-5.985E-1	8.622E+0	2.012E+1
-5.936E-1	8.639E+0	2.014E+1
-5.985E-1	8.632E+0	2.002E+1
-6.001E-1	8.830E+0	2.003E+1
-5.985E-1	8.603E+0	2.003E+1
-5.936E-1	8.541E+0	2.022E+1
-5.936E-1	8.622E+0	2.006E+1
-6.001E-1	8.645E+0	2.001E+1
-5.985E-1	8.707E+0	2.016E+1
-5.920E-1	8.561E+0	2.003E+1
-5.968E-1	8.629E+0	1.996E+1
-5.985E-1	8.554E+0	2.002E+1
-5.985E-1	8.736E+0	2.012E+1
-5.936E-1	8.603E+0	2.005E+1
-5.936E-1	8.548E+0	2.007E+1
-5.985E-1	8.694E+0	1.999E+1
-5.985E-1	8.668E+0	1.998E+1
-6.001E-1	8.587E+0	2.000E+1
-5.968E-1	8.567E+0	2.006E+1
-6.001E-1	8.713E+0	2.014E+1
-6.001E-1	8.571E+0	2.006E+1
-5.952E-1	8.681E+0	2.006E+1
-5.968E-1	8.652E+0	2.002E+1
-6.017E-1	8.522E+0	1.997E+1
-5.985E-1	8.626E+0	2.013E+1
-5.952E-1	8.717E+0	2.002E+1
-5.968E-1	8.532E+0	2.014E+1
-6.001E-1	8.506E+0	2.006E+1
-5.985E-1	8.655E+0	2.011E+1
-5.936E-1	8.558E+0	2.038E+1
-5.952E-1	8.626E+0	2.019E+1
-6.017E-1	8.736E+0	2.005E+1
-6.001E-1	8.580E+0	2.009E+1
-5.936E-1	8.606E+0	1.995E+1
-5.968E-1	8.613E+0	2.000E+1
-6.033E-1	8.736E+0	2.013E+1
-5.968E-1	8.691E+0	2.002E+1
-5.936E-1	8.561E+0	2.002E+1
-5.968E-1	8.622E+0	1.999E+1
-6.001E-1	8.609E+0	2.007E+1
-5.985E-1	8.730E+0	2.016E+1
-5.968E-1	8.548E+0	2.023E+1
-5.968E-1	8.554E+0	2.035E+1
-6.033E-1	8.671E+0	2.012E+1
-6.017E-1	8.707E+0	2.005E+1
-5.920E-1	8.639E+0	2.008E+1
-5.936E-1	8.691E+0	2.009E+1
-6.001E-1	8.597E+0	2.007E+1
-5.936E-1	8.678E+0	2.003E+1
-5.936E-1	8.567E+0	2.005E+1
-5.952E-1	8.554E+0	2.006E+1
-6.001E-1	8.671E+0	2.002E+1
-5.985E-1	8.632E+0	2.013E+1
-5.985E-1	8.603E+0	1.995E+1
-5.952E-1	8.704E+0	2.027E+1
-6.001E-1	8.775E+0	2.004E+1
-6.001E-1	8.684E+0	2.007E+1
-5.920E-1	8.742E+0	2.004E+1
-5.920E-1	8.622E+0	2.023E+1
-6.001E-1	8.622E+0	2.006E+1
-6.017E-1	8.629E+0	2.001E+1
-5.968E-1	8.577E+0	2.011E+1
-5.968E-1	8.726E+0	2.017E+1
-5.968E-1	8.681E+0	2.022E+1
-5.968E-1	8.652E+0	2.023E+1
-5.952E-1	8.538E+0	2.001E+1
-5.968E-1	8.684E+0	2.007E+1
-5.985E-1	8.710E+0	1.999E+1
-5.968E-1	8.749E+0	2.003E+1
-5.952E-1	8.648E+0	2.001E+1
-5.952E-1	8.609E+0	2.009E+1
-6.001E-1	8.678E+0	2.007E+1
-5.968E-1	8.658E+0	2.000E+1
-5.952E-1	8.668E+0	2.008E+1
-5.952E-1	8.639E+0	2.021E+1
-6.017E-1	8.519E+0	1.997E+1
-6.001E-1	8.665E+0	1.989E+1
-5.920E-1	8.632E+0	2.003E+1
-5.952E-1	8.535E+0	2.009E+1
-6.017E-1	8.584E+0	2.002E+1
-6.001E-1	8.558E+0	2.009E+1
-5.952E-1	8.593E+0	2.002E+1
-5.952E-1	8.564E+0	2.022E+1
-6.001E-1	8.499E+0	2.019E+1
-6.001E-1	8.600E+0	2.002E+1
-5.952E-1	8.603E+0	2.007E+1
-5.968E-1	8.639E+0	1.988E+1
-6.017E-1	8.626E+0	2.006E+1
-5.985E-1	8.593E+0	2.016E+1
-5.920E-1	8.736E+0	2.014E+1
-5.968E-1	8.687E+0	2.000E+1
-6.001E-1	8.746E+0	2.005E+1
-6.017E-1	8.652E+0	2.015E+1
-5.952E-1	8.574E+0	2.030E+1
-5.968E-1	8.704E+0	1.994E+1
-6.001E-1	8.619E+0	2.002E+1
-6.017E-1	8.730E+0	2.007E+1
-5.904E-1	8.661E+0	2.018E+1
-5.952E-1	8.804E+0	2.013E+1
-6.017E-1	8.571E+0	2.010E+1
-6.001E-1	8.629E+0	2.020E+1
-5.920E-1	8.580E+0	1.999E+1
-5.968E-1	8.600E+0	1.998E+1
-6.001E-1	8.661E+0	2.009E+1
-5.985E-1	8.726E+0	2.016E+1
-5.952E-1	8.590E+0	2.008E+1
-5.936E-1	8.619E+0	2.006E+1
-6.001E-1	8.629E+0	2.009E+1
-5.985E-1	8.700E+0	2.006E+1
-5.952E-1	8.655E+0	1.989E+1
-5.968E-1	8.541E+0	2.007E+1
-6.001E-1	8.694E+0	2.022E+1
-5.985E-1	8.668E+0	2.022E+1
-5.952E-1	8.632E+0	2.002E+1
-5.968E-1	8.645E+0	2.022E+1
-6.017E-1	8.658E+0	1.995E+1
-5.985E-1	8.691E+0	1.997E+1
-5.936E-1	8.639E+0	2.004E+1
-5.968E-1	8.726E+0	2.025E+1
-5.985E-1	8.545E+0	2.022E+1
-6.001E-1	8.648E+0	2.014E+1
-5.968E-1	8.668E+0	2.014E+1
-5.952E-1	8.590E+0	2.008E+1
-6.001E-1	8.600E+0	2.012E+1
-6.017E-1	8.648E+0	2.017E+1
-5.968E-1	8.726E+0	2.003E+1
-5.952E-1	8.671E+0	2.021E+1
-6.001E-1	8.687E+0	2.005E+1
-5.985E-1	8.717E+0	2.013E+1
-5.968E-1	8.752E+0	2.008E+1
-5.985E-1	8.619E+0	2.004E+1
-6.017E-1	8.645E+0	1.998E+1
-6.001E-1	8.671E+0	2.025E+1
-5.936E-1	8.713E+0	2.017E+1
-5.968E-1	8.551E+0	1.999E+1
-6.001E-1	8.597E+0	1.998E+1
-5.968E-1	8.587E+0	1.999E+1
-5.968E-1	8.476E+0	2.002E+1
-5.936E-1	8.671E+0	1.989E+1
-5.985E-1	8.632E+0	2.002E+1
-5.985E-1	8.600E+0	2.001E+1
-5.968E-1	8.548E+0	2.002E+1
-5.968E-1	8.590E+0	2.008E+1
-6.001E-1	8.639E+0	2.003E+1
-5.985E-1	8.681E+0	1.995E+1
-5.952E-1	8.606E+0	2.016E+1
-5.968E-1	8.687E+0	2.006E+1
-6.017E-1	8.762E+0	2.001E+1
-5.952E-1	8.742E+0	2.022E+1
-5.952E-1	8.710E+0	2.008E+1
-5.952E-1	8.548E+0	1.999E+1
-6.001E-1	8.681E+0	2.001E+1
-5.936E-1	8.574E+0	2.006E+1
-5.936E-1	8.609E+0	2.008E+1
-5.968E-1	8.652E+0	1.994E+1
-6.017E-1	8.532E+0	2.007E+1
-6.001E-1	8.571E+0	2.003E+1
-5.968E-1	8.775E+0	2.008E+1
-5.968E-1	8.645E+0	1.995E+1
-5.985E-1	8.674E+0	1.995E+1
-5.985E-1	8.768E+0	1.996E+1
-5.952E-1	8.665E+0	1.996E+1
-5.952E-1	8.658E+0	1.997E+1
-6.001E-1	8.567E+0	2.006E+1
-5.968E-1	8.700E+0	2.012E+1
-5.952E-1	8.681E+0	1.992E+1
-5.968E-1	8.609E+0	1.989E+1
-6.017E-1	8.587E+0	2.001E+1
-6.001E-1	8.626E+0	2.027E+1
-5.952E-1	8.694E+0	2.021E+1
-5.968E-1	8.684E+0	2.010E+1
-6.001E-1	8.730E+0	2.015E+1
-5.985E-1	8.824E+0	1.986E+1
-5.968E-1	8.713E+0	2.017E+1
-5.952E-1	8.742E+0	2.014E+1
-6.001E-1	8.726E+0	2.006E+1
-6.001E-1	8.632E+0	2.003E+1
-5.968E-1	8.742E+0	1.979E+1
-5.952E-1	8.674E+0	2.028E+1
-6.001E-1	8.655E+0	2.001E+1
-5.985E-1	8.554E+0	2.003E+1
-5.952E-1	8.632E+0	2.009E+1
-5.968E-1	8.658E+0	2.008E+1
-5.985E-1	8.639E+0	2.010E+1
-6.001E-1	8.726E+0	2.007E+1
-5.952E-1	8.629E+0	2.002E+1
-5.952E-1	8.736E+0	2.020E+1
-6.017E-1	8.687E+0	1.998E+1
-5.985E-1	8.619E+0	2.020E+1
-5.936E-1	8.733E+0	2.013E+1
-5.952E-1	8.548E+0	1.996E+1
-6.001E-1	8.755E+0	2.005E+1
-6.001E-1	8.577E+0	2.006E+1
-5.936E-1	8.648E+0	2.005E+1
-5.952E-1	8.567E+0	2.010E+1
-6.001E-1	8.629E+0	2.017E+1
-5.985E-1	8.668E+0	2.014E+1
-5.936E-1	8.597E+0	2.019E+1
-5.968E-1	8.827E+0	1.981E+1
-6.001E-1	8.632E+0	2.003E+1
-6.001E-1	8.726E+0	2.003E+1
-5.952E-1	8.645E+0	2.002E+1
-5.952E-1	8.616E+0	2.019E+1
-6.001E-1	8.642E+0	2.014E+1
-5.985E-1	8.645E+0	2.000E+1
-5.952E-1	8.561E+0	1.994E+1
-5.936E-1	8.733E+0	2.026E+1
-6.001E-1	8.762E+0	2.014E+1
-5.985E-1	8.639E+0	2.003E+1
-5.936E-1	8.642E+0	2.014E+1
-5.952E-1	8.645E+0	2.025E+1
-6.017E-1	8.713E+0	1.998E+1
-6.017E-1	8.639E+0	2.016E+1
-5.952E-1	8.584E+0	2.003E+1
-5.952E-1	8.584E+0	1.984E+1
-6.033E-1	8.687E+0	2.014E+1
-6.017E-1	8.609E+0	2.003E+1
-5.968E-1	8.700E+0	1.999E+1
-5.985E-1	8.574E+0	2.006E+1
-6.001E-1	8.642E+0	1.988E+1
-5.985E-1	8.613E+0	1.996E+1
-5.952E-1	8.681E+0	2.002E+1
-5.936E-1	8.629E+0	2.011E+1
-5.985E-1	8.548E+0	2.003E+1
-6.001E-1	8.668E+0	2.003E+1
-5.952E-1	8.587E+0	2.000E+1
-5.936E-1	8.710E+0	2.009E+1
-6.017E-1	8.778E+0	2.007E+1
-6.017E-1	8.658E+0	2.004E+1
-5.952E-1	8.603E+0	2.007E+1
-5.968E-1	8.768E+0	2.009E+1
-5.985E-1	8.600E+0	1.999E+1
-5.985E-1	8.668E+0	1.998E+1
-5.952E-1	8.665E+0	1.997E+1
-5.952E-1	8.658E+0	2.005E+1
-6.001E-1	8.632E+0	2.000E+1
-6.001E-1	8.668E+0	2.018E+1
-5.968E-1	8.736E+0	1.998E+1
-5.952E-1	8.674E+0	2.001E+1
-5.968E-1	8.616E+0	2.008E+1
-6.001E-1	8.639E+0	2.019E+1
-5.904E-1	8.681E+0	2.002E+1
-5.985E-1	8.580E+0	2.002E+1
-6.001E-1	8.580E+0	2.001E+1
-6.001E-1	8.710E+0	2.011E+1
-5.952E-1	8.587E+0	1.998E+1
-5.968E-1	8.645E+0	2.012E+1
-6.001E-1	8.665E+0	1.995E+1
-6.017E-1	8.619E+0	2.000E+1
-5.920E-1	8.684E+0	2.020E+1
-5.968E-1	8.571E+0	2.003E+1
-6.001E-1	8.678E+0	2.000E+1
-6.017E-1	8.717E+0	2.007E+1
-5.952E-1	8.684E+0	1.997E+1
-6.001E-1	8.619E+0	1.995E+1
-5.985E-1	8.752E+0	2.014E+1
-6.001E-1	8.668E+0	2.008E+1
-5.968E-1	8.577E+0	2.001E+1
-5.968E-1	8.671E+0	1.990E+1
-6.050E-1	8.600E+0	2.013E+1
-6.001E-1	8.658E+0	1.997E+1
-5.952E-1	8.658E+0	2.002E+1
-5.936E-1	8.665E+0	2.014E+1
-6.001E-1	8.694E+0	2.003E+1
-5.985E-1	8.558E+0	2.003E+1
-5.952E-1	8.580E+0	2.001E+1
-5.952E-1	8.619E+0	2.003E+1
-6.001E-1	8.668E+0	1.997E+1
-5.985E-1	8.580E+0	2.013E+1
-5.952E-1	8.538E+0	2.002E+1
-5.936E-1	8.606E+0	2.018E+1
-6.001E-1	8.558E+0	1.987E+1
-6.001E-1	8.584E+0	2.007E+1
-5.968E-1	8.658E+0	2.007E+1
-5.952E-1	8.606E+0	1.996E+1
-6.001E-1	8.626E+0	2.000E+1
-6.017E-1	8.684E+0	2.013E+1
-5.936E-1	8.613E+0	1.995E+1
-5.968E-1	8.541E+0	2.003E+1
-5.985E-1	8.652E+0	2.001E+1
-6.001E-1	8.577E+0	2.010E+1
-5.968E-1	8.671E+0	2.006E+1
-5.968E-1	8.535E+0	2.018E+1
-5.985E-1	8.561E+0	1.997E+1
-6.001E-1	8.648E+0	1.995E+1
-5.920E-1	8.661E+0	1.993E+1
-5.952E-1	8.704E+0	2.018E+1
-6.001E-1	8.648E+0	2.017E+1
-6.033E-1	8.704E+0	2.009E+1
-5.952E-1	8.691E+0	2.018E+1
-5.968E-1	8.788E+0	2.005E+1
-6.017E-1	8.661E+0	1.997E+1
-6.017E-1	8.674E+0	2.026E+1
-5.985E-1	8.499E+0	2.006E+1
-5.936E-1	8.616E+0	1.997E+1
-5.985E-1	8.746E+0	2.014E+1
-6.017E-1	8.723E+0	2.004E+1
-5.936E-1	8.613E+0	2.008E+1
-5.985E-1	8.781E+0	1.977E+1
-6.001E-1	8.577E+0	2.002E+1
-6.001E-1	8.600E+0	2.001E+1
-5.936E-1	8.665E+0	2.008E+1
-5.952E-1	8.648E+0	2.000E+1
-5.985E-1	8.674E+0	2.009E+1
-6.001E-1	8.837E+0	2.020E+1
-5.985E-1	8.687E+0	1.997E+1
-5.985E-1	8.532E+0	1.993E+1
-6.001E-1	8.577E+0	2.014E+1
-6.001E-1	8.619E+0	2.004E+1
-5.952E-1	8.574E+0	1.998E+1
-5.952E-1	8.681E+0	2.013E+1
-5.952E-1	8.661E+0	2.006E+1
-6.033E-1	8.639E+0	2.021E+1
-5.968E-1	8.652E+0	2.002E+1
-5.952E-1	8.590E+0	2.005E+1
-5.985E-1	8.606E+0	2.006E+1
-5.985E-1	8.739E+0	2.025E+1
-5.968E-1	8.600E+0	2.009E+1
-5.968E-1	8.697E+0	1.991E+1
-6.001E-1	8.551E+0	2.014E+1
-5.968E-1	8.564E+0	2.014E+1
-5.920E-1	8.642E+0	2.020E+1
-5.985E-1	8.694E+0	2.010E+1
-6.017E-1	8.580E+0	2.007E+1
-6.017E-1	8.704E+0	2.003E+1
-5.952E-1	8.668E+0	1.990E+1
-5.952E-1	8.639E+0	1.999E+1
-6.033E-1	8.606E+0	2.004E+1
-5.985E-1	8.584E+0	2.012E+1
-5.968E-1	8.707E+0	2.005E+1
-5.952E-1	8.671E+0	2.010E+1
-6.001E-1	8.613E+0	2.000E+1
-5.985E-1	8.648E+0	2.008E+1
-5.968E-1	8.720E+0	2.017E+1
-5.920E-1	8.661E+0	1.989E+1
-6.001E-1	8.616E+0	2.012E+1
-6.017E-1	8.655E+0	2.007E+1
-5.968E-1	8.571E+0	2.008E+1
-5.968E-1	8.525E+0	2.012E+1
-6.001E-1	8.616E+0	1.998E+1
-6.001E-1	8.635E+0	2.003E+1
-5.968E-1	8.655E+0	2.022E+1
-5.952E-1	8.616E+0	2.020E+1
-6.017E-1	8.746E+0	2.012E+1
-6.001E-1	8.661E+0	2.016E+1
-5.968E-1	8.730E+0	1.994E+1
-5.952E-1	8.622E+0	2.016E+1
-6.033E-1	8.600E+0	2.001E+1
-6.001E-1	8.687E+0	2.021E+1
-5.952E-1	8.691E+0	1.991E+1
-5.936E-1	8.739E+0	2.008E+1
-6.001E-1	8.567E+0	2.012E+1
-5.985E-1	8.606E+0	2.006E+1
-5.968E-1	8.519E+0	2.016E+1
-5.952E-1	8.567E+0	2.014E+1
-6.017E-1	8.665E+0	2.000E+1
-6.001E-1	8.603E+0	2.020E+1
-5.968E-1	8.597E+0	2.014E+1
-5.952E-1	8.606E+0	1.994E+1
-6.033E-1	8.648E+0	2.008E+1
-5.985E-1	8.626E+0	1.995E+1
-5.968E-1	8.687E+0	2.008E+1
-5.952E-1	8.678E+0	1.998E+1
-6.017E-1	8.648E+0	2.023E+1
-6.001E-1	8.626E+0	2.010E+1
-5.968E-1	8.652E+0	1.997E+1
-5.952E-1	8.470E+0	1.993E+1
-6.017E-1	8.648E+0	2.001E+1
-6.001E-1	8.687E+0	2.003E+1
-5.936E-1	8.597E+0	2.000E+1
-5.920E-1	8.622E+0	2.010E+1
-6.001E-1	8.730E+0	2.005E+1
-5.985E-1	8.730E+0	2.017E+1
-5.968E-1	8.493E+0	1.983E+1
-5.952E-1	8.616E+0	2.020E+1
-6.001E-1	8.593E+0	2.017E+1
-6.017E-1	8.684E+0	2.017E+1
-5.968E-1	8.626E+0	2.011E+1
-5.968E-1	8.652E+0	1.988E+1
-6.001E-1	8.632E+0	2.004E+1
-5.985E-1	8.707E+0	1.996E+1
-5.952E-1	8.648E+0	2.004E+1
-5.985E-1	8.642E+0	2.003E+1
-6.001E-1	8.606E+0	2.005E+1
-5.985E-1	8.762E+0	2.008E+1
-5.968E-1	8.700E+0	2.001E+1
-5.952E-1	8.626E+0	2.004E+1
-5.985E-1	8.658E+0	1.995E+1
-6.001E-1	8.739E+0	2.015E+1
-5.968E-1	8.648E+0	2.008E+1
-5.936E-1	8.671E+0	1.998E+1
-6.017E-1	8.648E+0	1.996E+1
-6.017E-1	8.613E+0	2.003E+1
-5.968E-1	8.525E+0	1.998E+1
-5.952E-1	8.684E+0	2.016E+1
-6.001E-1	8.639E+0	2.016E+1
-6.017E-1	8.661E+0	2.018E+1
-5.968E-1	8.687E+0	2.000E+1
-5.968E-1	8.642E+0	1.989E+1
-6.033E-1	8.616E+0	2.007E+1
-6.033E-1	8.687E+0	2.012E+1
-5.952E-1	8.707E+0	1.996E+1
-5.985E-1	8.567E+0	2.028E+1
-6.001E-1	8.691E+0	2.006E+1
-6.017E-1	8.574E+0	2.007E+1
-5.952E-1	8.678E+0	2.002E+1
-5.952E-1	8.593E+0	2.011E+1
-6.017E-1	8.681E+0	2.006E+1
-6.033E-1	8.768E+0	1.997E+1
-5.968E-1	8.609E+0	2.006E+1
-5.968E-1	8.736E+0	2.000E+1
-6.017E-1	8.619E+0	2.010E+1
-6.017E-1	8.538E+0	2.006E+1
-5.985E-1	8.687E+0	2.034E+1
-5.952E-1	8.720E+0	2.014E+1
-5.985E-1	8.642E+0	1.997E+1
-6.001E-1	8.626E+0	2.014E+1
-5.952E-1	8.642E+0	2.005E+1
-5.920E-1	8.616E+0	2.014E+1
-6.001E-1	8.619E+0	2.011E+1
-5.985E-1	8.720E+0	2.000E+1
-5.952E-1	8.639E+0	2.006E+1
-6.033E-1	8.668E+0	2.002E+1
-6.033E-1	8.629E+0	2.019E+1
-6.001E-1	8.571E+0	2.019E+1
-5.985E-1	8.499E+0	2.007E+1
-5.952E-1	8.619E+0	2.003E+1
-6.001E-1	8.632E+0	2.010E+1
-6.001E-1	8.639E+0	1.998E+1
-6.001E-1	8.642E+0	2.011E+1
-5.952E-1	8.704E+0	1.989E+1
-6.001E-1	8.652E+0	1.986E+1
-6.033E-1	8.541E+0	2.007E+1
-5.936E-1	8.681E+0	1.982E+1
-5.985E-1	8.639E+0	2.001E+1
-6.017E-1	8.629E+0	2.007E+1
-6.001E-1	8.606E+0	2.017E+1
-5.968E-1	8.525E+0	1.998E+1
-5.952E-1	8.626E+0	2.002E+1
-6.033E-1	8.661E+0	2.000E+1
-6.033E-1	8.619E+0	2.006E+1
-5.968E-1	8.671E+0	2.018E+1
-5.968E-1	8.665E+0	2.008E+1
-6.033E-1	8.548E+0	2.017E+1
-6.017E-1	8.752E+0	2.016E+1
-5.968E-1	8.642E+0	1.993E+1
-5.952E-1	8.746E+0	2.005E+1
-6.001E-1	8.519E+0	1.999E+1
-6.001E-1	8.642E+0	1.997E+1
-5.952E-1	8.671E+0	2.021E+1
-5.985E-1	8.652E+0	2.011E+1
-5.985E-1	8.639E+0	2.004E+1
-6.017E-1	8.545E+0	1.997E+1
-5.936E-1	8.661E+0	2.017E+1
-5.936E-1	8.768E+0	2.015E+1
-6.001E-1	8.684E+0	1.999E+1
-6.001E-1	8.616E+0	2.007E+1
-5.952E-1	8.593E+0	2.012E+1
-5.968E-1	8.645E+0	2.003E+1
-6.033E-1	8.668E+0	2.011E+1
-6.001E-1	8.681E+0	2.012E+1
-5.985E-1	8.710E+0	2.032E+1
-5.952E-1	8.697E+0	2.015E+1
-5.985E-1	8.613E+0	1.992E+1
-6.001E-1	8.639E+0	2.028E+1
-5.968E-1	8.674E+0	2.001E+1
-5.968E-1	8.622E+0	2.024E+1
-6.017E-1	8.661E+0	2.007E+1
-6.017E-1	8.648E+0	1.999E+1
-5.936E-1	8.629E+0	2.013E+1
-5.985E-1	8.658E+0	2.001E+1
-6.001E-1	8.768E+0	2.017E+1
-6.017E-1	8.639E+0	2.003E+1
-5.952E-1	8.687E+0	1.994E+1
-5.968E-1	8.762E+0	2.019E+1
-6.017E-1	8.642E+0	2.001E+1
-6.001E-1	8.606E+0	2.005E+1
-5.920E-1	8.642E+0	2.012E+1
-5.985E-1	8.616E+0	2.015E+1
-6.017E-1	8.489E+0	1.993E+1
-6.033E-1	8.697E+0	2.009E+1
-5.985E-1	8.577E+0	2.000E+1
-5.936E-1	8.723E+0	1.992E+1
-6.001E-1	8.671E+0	1.990E+1
-6.001E-1	8.626E+0	2.010E+1
-5.968E-1	8.629E+0	2.010E+1
-5.985E-1	8.648E+0	2.015E+1
-6.001E-1	8.626E+0	2.021E+1
-6.017E-1	8.652E+0	2.003E+1
-5.952E-1	8.704E+0	2.004E+1
-6.001E-1	8.694E+0	1.991E+1
-5.985E-1	8.541E+0	1.994E+1
-6.017E-1	8.733E+0	2.007E+1
-5.968E-1	8.661E+0	2.002E+1
-5.968E-1	8.639E+0	1.986E+1
-6.001E-1	8.535E+0	2.004E+1
-6.001E-1	8.509E+0	2.008E+1
-5.985E-1	8.642E+0	2.002E+1
-5.968E-1	8.603E+0	2.016E+1
-6.033E-1	8.648E+0	2.000E+1
-6.017E-1	8.671E+0	1.986E+1
-5.952E-1	8.736E+0	1.994E+1
-5.936E-1	8.613E+0	1.990E+1
-6.017E-1	8.778E+0	1.989E+1
-6.033E-1	8.551E+0	2.013E+1
-5.936E-1	8.528E+0	1.988E+1
-5.968E-1	8.622E+0	2.009E+1
-6.001E-1	8.519E+0	2.011E+1
-6.001E-1	8.538E+0	1.997E+1
-5.952E-1	8.609E+0	2.020E+1
-5.968E-1	8.720E+0	1.998E+1
-6.001E-1	8.622E+0	2.000E+1
-6.017E-1	8.665E+0	2.000E+1
-5.985E-1	8.645E+0	2.021E+1
-5.952E-1	8.541E+0	2.001E+1
-6.033E-1	8.642E+0	2.018E+1
-6.033E-1	8.700E+0	1.995E+1
-5.968E-1	8.687E+0	2.019E+1
-5.952E-1	8.545E+0	2.005E+1
-6.017E-1	8.619E+0	1.999E+1
-6.017E-1	8.587E+0	2.015E+1
-5.985E-1	8.639E+0	1.993E+1
-5.985E-1	8.691E+0	2.001E+1
-6.033E-1	8.632E+0	2.012E+1
-6.017E-1	8.717E+0	1.994E+1
-5.985E-1	8.580E+0	1.983E+1
-5.952E-1	8.720E+0	2.009E+1
-6.001E-1	8.606E+0	2.004E+1
-5.985E-1	8.665E+0	2.008E+1
-5.968E-1	8.781E+0	2.000E+1
-5.920E-1	8.554E+0	2.006E+1
-6.017E-1	8.642E+0	1.991E+1
-6.017E-1	8.752E+0	2.021E+1
-5.985E-1	8.603E+0	2.018E+1
-5.952E-1	8.739E+0	2.010E+1
-6.017E-1	8.606E+0	2.011E+1
-6.001E-1	8.535E+0	1.999E+1
-5.952E-1	8.772E+0	2.008E+1
-5.952E-1	8.645E+0	1.990E+1
-6.001E-1	8.603E+0	2.005E+1
-6.001E-1	8.548E+0	2.002E+1
-5.968E-1	8.590E+0	2.020E+1
-5.952E-1	8.668E+0	2.020E+1
-6.033E-1	8.509E+0	2.007E+1
-6.017E-1	8.684E+0	1.999E+1
-5.985E-1	8.694E+0	2.011E+1
-5.952E-1	8.496E+0	1.989E+1
-6.001E-1	8.652E+0	1.989E+1
-6.001E-1	8.613E+0	2.019E+1
-5.952E-1	8.626E+0	2.004E+1
-5.985E-1	8.590E+0	2.006E+1
-5.985E-1	8.723E+0	2.004E+1
-6.050E-1	8.613E+0	2.012E+1
-5.985E-1	8.720E+0	2.007E+1
-5.968E-1	8.619E+0	2.013E+1
-6.001E-1	8.635E+0	2.003E+1
-6.033E-1	8.564E+0	1.994E+1
-5.936E-1	8.671E+0	2.010E+1
-5.952E-1	8.710E+0	2.010E+1
-6.033E-1	8.632E+0	2.010E+1
-6.017E-1	8.720E+0	1.994E+1
-5.968E-1	8.593E+0	1.985E+1
-5.968E-1	8.619E+0	2.007E+1
-6.017E-1	8.710E+0	2.019E+1
-6.033E-1	8.622E+0	2.002E+1
-5.968E-1	8.794E+0	1.993E+1
-5.985E-1	8.691E+0	2.009E+1
-6.050E-1	8.642E+0	2.002E+1
-6.017E-1	8.558E+0	2.002E+1
-6.001E-1	8.635E+0	1.989E+1
-5.968E-1	8.681E+0	2.006E+1
-6.001E-1	8.665E+0	2.015E+1
-6.017E-1	8.580E+0	2.015E+1
-5.985E-1	8.613E+0	1.994E+1
-5.952E-1	8.655E+0	1.997E+1
-6.017E-1	8.668E+0	2.015E+1
-6.017E-1	8.707E+0	2.025E+1
-6.001E-1	8.668E+0	2.005E+1
-5.968E-1	8.622E+0	2.001E+1
-6.001E-1	8.661E+0	2.013E+1
-6.033E-1	8.577E+0	2.012E+1
-5.985E-1	8.609E+0	2.003E+1
-5.968E-1	8.681E+0	2.002E+1
-6.001E-1	8.571E+0	2.003E+1
-6.017E-1	8.736E+0	2.001E+1
-5.936E-1	8.652E+0	2.008E+1
-5.968E-1	8.678E+0	2.002E+1
-5.985E-1	8.493E+0	2.001E+1
-6.001E-1	8.681E+0	1.982E+1
-6.017E-1	8.665E+0	2.000E+1
-5.968E-1	8.561E+0	2.016E+1
-6.001E-1	8.519E+0	2.008E+1
-6.001E-1	8.606E+0	2.004E+1
-6.001E-1	8.713E+0	2.023E+1
-6.001E-1	8.658E+0	2.008E+1
-6.001E-1	8.694E+0	1.993E+1
-6.033E-1	8.713E+0	2.016E+1
-5.968E-1	8.635E+0	2.026E+1
-5.968E-1	8.652E+0	1.982E+1
-5.985E-1	8.622E+0	2.001E+1
-6.033E-1	8.554E+0	2.003E+1
-5.968E-1	8.626E+0	2.004E+1
-5.952E-1	8.619E+0	1.996E+1
-5.985E-1	8.558E+0	2.005E+1
-6.033E-1	8.655E+0	2.013E+1
-5.952E-1	8.593E+0	2.015E+1
-5.952E-1	8.730E+0	2.017E+1
-6.017E-1	8.635E+0	2.018E+1
-6.033E-1	8.580E+0	1.995E+1
-5.936E-1	8.616E+0	2.014E+1
-5.985E-1	8.648E+0	2.002E+1
-6.017E-1	8.609E+0	2.001E+1
-6.017E-1	8.619E+0	2.004E+1
-5.968E-1	8.671E+0	2.016E+1
-5.952E-1	8.652E+0	2.007E+1
-6.001E-1	8.597E+0	2.014E+1
-6.017E-1	8.577E+0	2.007E+1
-6.001E-1	8.551E+0	2.011E+1
-5.968E-1	8.609E+0	2.002E+1
-5.985E-1	8.613E+0	2.001E+1
-6.001E-1	8.642E+0	2.002E+1
-5.985E-1	8.629E+0	2.013E+1
-5.968E-1	8.710E+0	1.984E+1
-6.001E-1	8.648E+0	2.012E+1
-6.017E-1	8.658E+0	2.017E+1
-5.968E-1	8.522E+0	2.017E+1
-5.952E-1	8.613E+0	2.007E+1
-6.017E-1	8.515E+0	2.010E+1
-6.017E-1	8.645E+0	2.011E+1
-5.968E-1	8.726E+0	2.012E+1
-5.968E-1	8.658E+0	2.012E+1
-6.017E-1	8.590E+0	2.002E+1
-6.033E-1	8.502E+0	2.005E+1
-5.936E-1	8.762E+0	2.002E+1
-5.985E-1	8.765E+0	1.993E+1
-6.001E-1	8.642E+0	2.004E+1
-6.033E-1	8.668E+0	2.024E+1
-5.968E-1	8.632E+0	2.008E+1
-5.985E-1	8.609E+0	2.013E+1
-6.001E-1	8.678E+0	2.008E+1
-6.001E-1	8.691E+0	2.007E+1
-5.936E-1	8.700E+0	1.995E+1
-5.904E-1	8.639E+0	2.002E+1
-6.017E-1	8.736E+0	2.002E+1
-6.017E-1	8.619E+0	1.991E+1
-6.001E-1	8.548E+0	2.013E+1
-6.001E-1	8.700E+0	2.005E+1
-6.033E-1	8.713E+0	2.012E+1
-6.033E-1	8.691E+0	2.000E+1
-5.985E-1	8.678E+0	2.017E+1
-5.985E-1	8.681E+0	2.014E+1
-6.001E-1	8.554E+0	2.018E+1
-6.001E-1	8.606E+0	2.017E+1
-5.952E-1	8.577E+0	2.015E+1
-5.968E-1	8.609E+0	2.013E+1
-5.985E-1	8.597E+0	1.985E+1
-6.001E-1	8.509E+0	2.011E+1
-5.985E-1	8.655E+0	2.013E+1
-5.985E-1	8.629E+0	1.994E+1
-6.017E-1	8.600E+0	2.007E+1
-6.001E-1	8.619E+0	2.002E+1
-5.968E-1	8.697E+0	1.989E+1
-5.968E-1	8.746E+0	2.002E+1
-6.001E-1	8.678E+0	2.006E+1
-6.033E-1	8.658E+0	2.005E+1
-5.985E-1	8.674E+0	2.026E+1
-5.968E-1	8.613E+0	2.004E+1
-6.033E-1	8.726E+0	2.000E+1
-6.001E-1	8.593E+0	2.015E+1
-5.952E-1	8.600E+0	2.010E+1
-5.968E-1	8.639E+0	1.997E+1
-6.017E-1	8.691E+0	1.997E+1
-6.017E-1	8.593E+0	2.007E+1
-5.968E-1	8.687E+0	2.008E+1
-5.968E-1	8.574E+0	1.998E+1
-6.001E-1	8.645E+0	1.995E+1
-6.033E-1	8.674E+0	2.000E+1
-5.985E-1	8.658E+0	1.991E+1
-5.952E-1	8.564E+0	2.003E+1
-5.985E-1	8.717E+0	2.014E+1
-6.017E-1	8.723E+0	2.014E+1
-5.968E-1	8.742E+0	2.004E+1
-5.985E-1	8.609E+0	1.995E+1
-6.001E-1	8.590E+0	2.002E+1
-6.033E-1	8.571E+0	2.024E+1
-5.985E-1	8.606E+0	1.990E+1
-5.968E-1	8.678E+0	2.003E+1
-6.001E-1	8.697E+0	2.001E+1
-6.001E-1	8.707E+0	2.023E+1
-5.968E-1	8.619E+0	1.982E+1
-5.952E-1	8.674E+0	1.994E+1
-6.033E-1	8.697E+0	2.016E+1
-6.033E-1	8.736E+0	2.001E+1
-5.968E-1	8.665E+0	2.008E+1
-5.985E-1	8.603E+0	1.996E+1
-6.001E-1	8.600E+0	1.996E+1
-6.033E-1	8.775E+0	1.998E+1
-5.985E-1	8.564E+0	2.020E+1
-5.968E-1	8.671E+0	1.999E+1
-6.017E-1	8.512E+0	1.996E+1
-6.050E-1	8.635E+0	2.001E+1
-6.001E-1	8.580E+0	2.003E+1
-5.936E-1	8.652E+0	2.010E+1
-6.017E-1	8.564E+0	1.977E+1
-6.017E-1	8.642E+0	2.004E+1
-6.001E-1	8.629E+0	2.020E+1
-5.968E-1	8.671E+0	2.009E+1
-5.985E-1	8.600E+0	2.001E+1
-6.017E-1	8.642E+0	2.008E+1
-5.985E-1	8.642E+0	1.997E+1
-5.985E-1	8.609E+0	1.999E+1
-5.968E-1	8.697E+0	2.010E+1
-6.017E-1	8.739E+0	2.001E+1
-5.968E-1	8.616E+0	2.008E+1
-5.968E-1	8.593E+0	2.021E+1
-6.001E-1	8.622E+0	2.007E+1
-6.050E-1	8.535E+0	2.009E+1
-5.968E-1	8.710E+0	2.007E+1
-5.952E-1	8.652E+0	2.000E+1
-6.017E-1	8.678E+0	1.998E+1
-6.001E-1	8.541E+0	1.993E+1
-5.968E-1	8.590E+0	2.030E+1
-5.968E-1	8.635E+0	1.997E+1
-6.017E-1	8.652E+0	2.008E+1
-6.017E-1	8.678E+0	2.001E+1
-5.968E-1	8.642E+0	1.988E+1
-5.952E-1	8.632E+0	2.000E+1
-6.033E-1	8.609E+0	2.006E+1
-6.001E-1	8.661E+0	2.002E+1
-5.952E-1	8.629E+0	2.014E+1
-5.985E-1	8.584E+0	1.998E+1
-6.033E-1	8.597E+0	2.004E+1
-6.001E-1	8.648E+0	2.005E+1
-5.985E-1	8.707E+0	2.015E+1
-5.985E-1	8.736E+0	1.994E+1
-6.001E-1	8.652E+0	2.012E+1
-6.001E-1	8.577E+0	1.982E+1
-5.968E-1	8.658E+0	2.016E+1
-5.952E-1	8.671E+0	2.008E+1
-5.985E-1	8.593E+0	2.020E+1
-6.017E-1	8.603E+0	1.997E+1
-5.985E-1	8.697E+0	2.026E+1
-5.985E-1	8.613E+0	1.994E+1
-5.985E-1	8.700E+0	2.019E+1
-6.033E-1	8.571E+0	2.002E+1
-5.952E-1	8.739E+0	2.014E+1
-5.952E-1	8.655E+0	1.995E+1
-5.985E-1	8.642E+0	1.991E+1
-6.033E-1	8.538E+0	2.008E+1
-6.001E-1	8.687E+0	2.007E+1
-5.985E-1	8.674E+0	2.005E+1
-6.017E-1	8.535E+0	2.000E+1
-6.033E-1	8.564E+0	1.993E+1
-6.001E-1	8.639E+0	1.999E+1
-5.985E-1	8.616E+0	2.018E+1
-6.001E-1	8.713E+0	1.997E+1
-6.050E-1	8.674E+0	2.000E+1
-5.985E-1	8.658E+0	1.989E+1
-5.968E-1	8.613E+0	2.025E+1
-6.001E-1	8.635E+0	1.996E+1
-6.066E-1	8.639E+0	1.989E+1
-5.968E-1	8.645E+0	2.012E+1
-5.968E-1	8.684E+0	2.018E+1
-6.001E-1	8.736E+0	2.010E+1
-6.033E-1	8.678E+0	2.009E+1
-6.001E-1	8.619E+0	2.022E+1
-5.985E-1	8.642E+0	2.000E+1
-5.985E-1	8.606E+0	2.016E+1
-6.082E-1	8.613E+0	1.995E+1
-5.952E-1	8.671E+0	2.006E+1
-5.985E-1	8.584E+0	2.024E+1
-5.985E-1	8.597E+0	1.991E+1
-6.050E-1	8.603E+0	1.991E+1
-5.985E-1	8.700E+0	1.999E+1
-5.968E-1	8.597E+0	2.004E+1
-6.017E-1	8.713E+0	2.002E+1
-6.050E-1	8.632E+0	2.010E+1
-6.001E-1	8.645E+0	1.996E+1
-6.001E-1	8.587E+0	2.016E+1
-6.033E-1	8.726E+0	2.001E+1
-6.017E-1	8.661E+0	2.014E+1
-5.985E-1	8.632E+0	1.998E+1
-5.968E-1	8.548E+0	1.995E+1
-6.001E-1	8.629E+0	1.992E+1
-6.033E-1	8.483E+0	2.010E+1
-5.985E-1	8.759E+0	2.014E+1
-5.985E-1	8.733E+0	1.985E+1
-6.017E-1	8.606E+0	1.992E+1
-6.033E-1	8.609E+0	2.029E+1
-5.985E-1	8.717E+0	1.978E+1
-5.985E-1	8.707E+0	1.983E+1
-6.001E-1	8.665E+0	2.004E+1
-6.001E-1	8.762E+0	2.004E+1
-6.001E-1	8.684E+0	2.003E+1
-5.968E-1	8.652E+0	2.002E+1
-6.017E-1	8.691E+0	1.995E+1
-6.033E-1	8.609E+0	2.008E+1
-5.985E-1	8.655E+0	1.998E+1
-5.952E-1	8.639E+0	1.992E+1
-6.001E-1	8.671E+0	2.005E+1
-6.017E-1	8.674E+0	2.005E+1
-6.001E-1	8.658E+0	2.009E+1
-5.968E-1	8.613E+0	1.997E+1
-5.985E-1	8.642E+0	2.002E+1
-6.050E-1	8.606E+0	2.014E+1
-6.001E-1	8.681E+0	2.017E+1
-5.968E-1	8.626E+0	2.012E+1
-6.033E-1	8.720E+0	1.993E+1
-6.017E-1	8.713E+0	2.007E+1
-6.001E-1	8.687E+0	1.998E+1
-5.968E-1	8.528E+0	1.999E+1
-6.001E-1	8.609E+0	2.002E+1
-6.033E-1	8.668E+0	2.005E+1
-5.985E-1	8.551E+0	1.993E+1
-5.968E-1	8.759E+0	2.008E+1
-6.001E-1	8.704E+0	2.008E+1
-6.033E-1	8.658E+0	2.010E+1
-5.985E-1	8.603E+0	2.014E+1
-5.936E-1	8.564E+0	2.010E+1
-5.985E-1	8.535E+0	1.994E+1
-6.017E-1	8.593E+0	1.999E+1
-5.952E-1	8.580E+0	2.014E+1
-5.985E-1	8.700E+0	2.016E+1
-6.017E-1	8.613E+0	2.019E+1
-6.017E-1	8.762E+0	2.002E+1
-5.968E-1	8.635E+0	1.992E+1
-5.985E-1	8.720E+0	2.000E+1
-6.017E-1	8.603E+0	1.991E+1
-6.033E-1	8.710E+0	1.985E+1
-5.968E-1	8.519E+0	1.989E+1
-5.968E-1	8.619E+0	2.009E+1
-6.017E-1	8.674E+0	1.997E+1
-6.050E-1	8.561E+0	1.990E+1
-5.968E-1	8.762E+0	2.013E+1
-5.952E-1	8.733E+0	2.002E+1
-6.017E-1	8.678E+0	2.002E+1
-6.017E-1	8.551E+0	1.999E+1
-5.985E-1	8.645E+0	2.018E+1
-5.968E-1	8.668E+0	1.988E+1
-6.033E-1	8.642E+0	2.004E+1
-6.017E-1	8.571E+0	2.030E+1
-5.968E-1	8.765E+0	2.009E+1
-5.968E-1	8.515E+0	2.000E+1
-6.017E-1	8.538E+0	2.012E+1
-6.017E-1	8.506E+0	1.999E+1
-5.985E-1	8.622E+0	1.992E+1
-5.952E-1	8.600E+0	1.998E+1
-5.985E-1	8.691E+0	2.011E+1
-6.050E-1	8.704E+0	2.008E+1
-6.001E-1	8.645E+0	1.998E+1
-5.968E-1	8.528E+0	2.006E+1
-6.033E-1	8.687E+0	1.995E+1
-6.017E-1	8.661E+0	2.006E+1
-6.001E-1	8.736E+0	2.015E+1
-5.952E-1	8.655E+0	1.993E+1
-6.017E-1	8.733E+0	1.989E+1
-6.033E-1	8.704E+0	2.020E+1
-5.985E-1	8.707E+0	2.005E+1
-5.952E-1	8.532E+0	1.991E+1
-5.968E-1	8.768E+0	2.010E+1
-6.017E-1	8.775E+0	1.995E+1
-6.001E-1	8.619E+0	2.007E+1
-5.968E-1	8.616E+0	1.996E+1
-6.017E-1	8.752E+0	1.993E+1
-6.033E-1	8.525E+0	2.020E+1
-5.968E-1	8.619E+0	2.010E+1
-5.985E-1	8.584E+0	1.999E+1
-6.001E-1	8.652E+0	2.000E+1
-6.033E-1	8.632E+0	1.992E+1
-6.001E-1	8.658E+0	2.005E+1
-5.952E-1	8.616E+0	1.991E+1
-6.001E-1	8.616E+0	2.006E+1
-6.050E-1	8.639E+0	2.001E+1
-5.985E-1	8.639E+0	2.008E+1
-6.001E-1	8.668E+0	2.000E+1
-5.985E-1	8.577E+0	1.991E+1
-6.001E-1	8.645E+0	1.996E+1
-5.985E-1	8.619E+0	1.985E+1
-5.968E-1	8.632E+0	2.002E+1
-5.985E-1	8.597E+0	1.998E+1
-6.033E-1	8.755E+0	2.002E+1
-5.968E-1	8.704E+0	1.999E+1
-5.968E-1	8.622E+0	2.015E+1
-6.033E-1	8.794E+0	2.004E+1
-6.017E-1	8.652E+0	2.002E+1
-6.001E-1	8.700E+0	1.993E+1
-5.952E-1	8.739E+0	2.010E+1
-6.017E-1	8.661E+0	2.000E+1
-6.017E-1	8.639E+0	2.008E+1
-5.968E-1	8.707E+0	2.005E+1
-5.985E-1	8.597E+0	2.001E+1
-6.001E-1	8.626E+0	1.997E+1
-6.050E-1	8.687E+0	1.995E+1
-5.985E-1	8.506E+0	2.011E+1
-6.017E-1	8.590E+0	2.016E+1
-6.017E-1	8.519E+0	2.002E+1
-6.033E-1	8.684E+0	1.995E+1
-6.017E-1	8.661E+0	2.002E+1
-5.968E-1	8.681E+0	1.989E+1
-6.001E-1	8.587E+0	2.012E+1
-6.050E-1	8.564E+0	1.995E+1
-6.017E-1	8.564E+0	2.013E+1
-5.968E-1	8.616E+0	2.000E+1
-6.017E-1	8.678E+0	2.022E+1
-6.033E-1	8.723E+0	1.997E+1
-6.001E-1	8.648E+0	2.016E+1
-6.001E-1	8.652E+0	2.004E+1
-6.017E-1	8.580E+0	1.990E+1
-6.033E-1	8.668E+0	1.995E+1
-5.985E-1	8.775E+0	2.011E+1
-5.985E-1	8.538E+0	1.988E+1
-6.017E-1	8.580E+0	1.995E+1
-6.033E-1	8.629E+0	2.021E+1
-5.985E-1	8.551E+0	2.026E+1
-5.985E-1	8.493E+0	2.011E+1
-6.017E-1	8.489E+0	2.015E+1
-6.033E-1	8.785E+0	2.009E+1
-6.001E-1	8.661E+0	2.007E+1
-5.985E-1	8.671E+0	1.999E+1
-6.001E-1	8.577E+0	2.013E+1
-6.017E-1	8.717E+0	2.023E+1
-5.968E-1	8.681E+0	1.999E+1
-5.985E-1	8.707E+0	2.004E+1
-6.001E-1	8.532E+0	2.003E+1
-6.033E-1	8.655E+0	2.009E+1
-5.985E-1	8.700E+0	1.993E+1
-5.985E-1	8.613E+0	2.009E+1
-6.033E-1	8.678E+0	2.004E+1
-6.050E-1	8.674E+0	2.006E+1
-6.017E-1	8.694E+0	1.994E+1
-6.001E-1	8.632E+0	2.006E+1
-5.985E-1	8.622E+0	2.007E+1
-6.033E-1	8.629E+0	2.010E+1
-5.985E-1	8.597E+0	2.018E+1
-5.968E-1	8.717E+0	2.006E+1
-6.017E-1	8.668E+0	1.997E+1
-6.017E-1	8.801E+0	1.997E+1
-6.017E-1	8.639E+0	1.992E+1
-5.968E-1	8.616E+0	1.990E+1
-6.017E-1	8.639E+0	2.007E+1
-6.033E-1	8.639E+0	2.011E+1
-5.985E-1	8.720E+0	2.012E+1
-5.968E-1	8.645E+0	2.004E+1
-5.985E-1	8.684E+0	2.006E+1
-6.033E-1	8.512E+0	1.997E+1
-5.952E-1	8.778E+0	1.995E+1
-5.952E-1	8.622E+0	1.993E+1
-6.017E-1	8.580E+0	2.002E+1
-6.033E-1	8.645E+0	2.011E+1
-5.968E-1	8.609E+0	2.007E+1
-5.985E-1	8.603E+0	2.015E+1
-6.001E-1	8.707E+0	2.009E+1
-6.017E-1	8.655E+0	1.995E+1
-6.017E-1	8.755E+0	2.013E+1
-5.952E-1	8.464E+0	2.022E+1
-6.001E-1	8.668E+0	1.997E+1
-6.050E-1	8.658E+0	1.983E+1
-6.001E-1	8.635E+0	1.998E+1
-5.952E-1	8.600E+0	2.000E+1
-6.017E-1	8.606E+0	1.999E+1
-6.017E-1	8.713E+0	2.010E+1
-6.001E-1	8.684E+0	2.009E+1
-5.968E-1	8.606E+0	2.005E+1
-5.985E-1	8.655E+0	2.004E+1
-6.017E-1	8.554E+0	1.998E+1
-5.968E-1	8.525E+0	2.008E+1
-5.968E-1	8.655E+0	2.001E+1
[truncated: 75,015 more rows]
