# Supplementary material for: Improved ANAP incorporation and VCF analysis reveal details of P2X7 current facilitation and a limited conformational interplay between ATP binding and the intracellular ballast domain
Source: eLife. 2023 Jan 4;12:e82479. doi: 10.7554/eLife.82479 (PMC9859053; doi:10.7554/eLife.82479)
Supplement: Figure 3—figure supplement 3—source data 2. [file elife-82479-fig3-figsupp3-data2.zip › Figure-3_figure-supplement-3_source-data-2/DeltaCys-constructs/l14/17.csv]

-6.212E-1	1.031E+1	2.517E+1
-6.196E-1	1.021E+1	2.515E+1
-6.163E-1	1.017E+1	2.518E+1
-6.244E-1	1.022E+1	2.521E+1
-6.244E-1	1.023E+1	2.522E+1
-6.163E-1	1.021E+1	2.500E+1
-6.212E-1	1.032E+1	2.508E+1
-6.228E-1	1.029E+1	2.528E+1
-6.228E-1	1.020E+1	2.505E+1
-6.179E-1	1.020E+1	2.518E+1
-6.163E-1	1.013E+1	2.508E+1
-6.212E-1	1.021E+1	2.492E+1
-6.228E-1	1.033E+1	2.510E+1
-6.163E-1	1.020E+1	2.513E+1
-6.212E-1	1.038E+1	2.506E+1
-6.228E-1	1.035E+1	2.508E+1
-6.212E-1	1.016E+1	2.501E+1
-6.212E-1	1.019E+1	2.522E+1
-6.212E-1	1.013E+1	2.509E+1
-6.212E-1	1.015E+1	2.504E+1
-6.228E-1	1.027E+1	2.514E+1
-6.179E-1	1.020E+1	2.514E+1
-6.179E-1	1.021E+1	2.505E+1
-6.228E-1	1.022E+1	2.498E+1
-6.212E-1	1.023E+1	2.501E+1
-6.179E-1	1.018E+1	2.523E+1
-6.163E-1	1.020E+1	2.517E+1
-6.196E-1	1.012E+1	2.506E+1
-6.196E-1	1.025E+1	2.484E+1
-6.196E-1	1.024E+1	2.507E+1
-6.163E-1	1.019E+1	2.506E+1
-6.212E-1	1.026E+1	2.512E+1
-6.179E-1	1.024E+1	2.529E+1
-6.179E-1	1.015E+1	2.512E+1
-6.196E-1	1.021E+1	2.499E+1
-6.212E-1	1.032E+1	2.495E+1
-6.212E-1	1.028E+1	2.505E+1
-6.179E-1	1.026E+1	2.517E+1
-6.196E-1	1.020E+1	2.518E+1
-6.212E-1	1.018E+1	2.492E+1
-6.212E-1	1.026E+1	2.516E+1
-6.196E-1	1.015E+1	2.518E+1
-6.163E-1	1.017E+1	2.504E+1
-6.228E-1	1.025E+1	2.499E+1
-6.196E-1	1.019E+1	2.514E+1
-6.179E-1	1.022E+1	2.516E+1
-6.179E-1	1.015E+1	2.493E+1
-6.212E-1	1.007E+1	2.501E+1
-6.228E-1	1.025E+1	2.513E+1
-6.179E-1	1.019E+1	2.510E+1
-6.179E-1	1.025E+1	2.505E+1
-6.228E-1	1.027E+1	2.511E+1
-6.196E-1	1.035E+1	2.512E+1
-6.196E-1	1.030E+1	2.512E+1
-6.196E-1	1.027E+1	2.505E+1
-6.212E-1	1.026E+1	2.507E+1
-6.228E-1	1.028E+1	2.524E+1
-6.163E-1	1.007E+1	2.510E+1
-6.179E-1	1.015E+1	2.506E+1
-6.196E-1	1.023E+1	2.506E+1
-6.196E-1	1.017E+1	2.524E+1
-6.179E-1	1.027E+1	2.502E+1
-6.196E-1	1.019E+1	2.520E+1
-6.228E-1	1.029E+1	2.524E+1
-6.228E-1	1.023E+1	2.498E+1
-6.212E-1	1.021E+1	2.504E+1
-6.163E-1	1.015E+1	2.535E+1
-6.228E-1	1.016E+1	2.505E+1
-6.196E-1	1.027E+1	2.484E+1
-6.179E-1	1.029E+1	2.498E+1
-6.179E-1	1.033E+1	2.505E+1
-6.228E-1	1.020E+1	2.505E+1
-6.212E-1	1.026E+1	2.526E+1
-6.163E-1	1.035E+1	2.511E+1
-6.179E-1	1.023E+1	2.511E+1
-6.228E-1	1.021E+1	2.521E+1
-6.244E-1	1.028E+1	2.516E+1
-6.196E-1	1.017E+1	2.492E+1
-6.212E-1	1.027E+1	2.530E+1
-6.212E-1	1.018E+1	2.506E+1
-6.196E-1	1.013E+1	2.517E+1
-6.196E-1	1.020E+1	2.518E+1
-6.196E-1	1.017E+1	2.515E+1
-6.196E-1	1.019E+1	2.498E+1
-6.179E-1	1.036E+1	2.490E+1
-6.179E-1	1.026E+1	2.528E+1
-6.179E-1	1.020E+1	2.500E+1
-6.244E-1	1.020E+1	2.508E+1
-6.212E-1	1.025E+1	2.524E+1
-6.179E-1	1.034E+1	2.507E+1
-6.179E-1	1.021E+1	2.522E+1
-6.212E-1	1.018E+1	2.508E+1
-6.196E-1	1.029E+1	2.507E+1
-6.179E-1	1.021E+1	2.488E+1
-6.147E-1	1.025E+1	2.526E+1
-6.212E-1	1.018E+1	2.520E+1
-6.179E-1	1.028E+1	2.527E+1
-6.196E-1	1.025E+1	2.508E+1
-6.179E-1	1.029E+1	2.506E+1
-6.228E-1	1.027E+1	2.517E+1
-6.228E-1	1.017E+1	2.507E+1
-6.212E-1	1.024E+1	2.525E+1
-6.163E-1	1.025E+1	2.500E+1
-6.212E-1	1.024E+1	2.500E+1
-6.196E-1	1.021E+1	2.517E+1
-6.196E-1	1.023E+1	2.511E+1
-6.179E-1	1.023E+1	2.501E+1
-6.244E-1	1.036E+1	2.491E+1
-6.196E-1	1.028E+1	2.511E+1
-6.179E-1	1.025E+1	2.518E+1
-6.179E-1	1.026E+1	2.505E+1
-6.228E-1	1.021E+1	2.502E+1
-6.228E-1	1.026E+1	2.499E+1
-6.147E-1	1.032E+1	2.529E+1
-6.179E-1	1.022E+1	2.504E+1
-6.228E-1	1.031E+1	2.504E+1
-6.228E-1	1.022E+1	2.523E+1
-6.179E-1	1.028E+1	2.509E+1
-6.212E-1	1.031E+1	2.507E+1
-6.228E-1	1.022E+1	2.512E+1
-6.212E-1	1.005E+1	2.507E+1
-6.163E-1	1.016E+1	2.513E+1
-6.196E-1	1.014E+1	2.493E+1
-6.212E-1	1.018E+1	2.507E+1
-6.212E-1	1.023E+1	2.499E+1
-6.179E-1	1.024E+1	2.507E+1
-6.179E-1	1.020E+1	2.506E+1
-6.212E-1	1.012E+1	2.502E+1
-6.196E-1	1.022E+1	2.497E+1
-6.147E-1	1.022E+1	2.523E+1
-6.179E-1	1.012E+1	2.513E+1
-6.212E-1	1.020E+1	2.506E+1
-6.244E-1	1.026E+1	2.528E+1
-6.163E-1	1.016E+1	2.506E+1
-6.147E-1	1.024E+1	2.497E+1
-6.179E-1	1.012E+1	2.518E+1
-6.228E-1	1.032E+1	2.494E+1
-6.147E-1	1.030E+1	2.504E+1
-6.179E-1	1.036E+1	2.515E+1
-6.179E-1	1.012E+1	2.509E+1
-6.196E-1	1.018E+1	2.508E+1
-6.179E-1	1.029E+1	2.520E+1
-6.179E-1	1.024E+1	2.516E+1
-6.212E-1	1.017E+1	2.509E+1
-6.228E-1	1.016E+1	2.501E+1
-6.179E-1	1.011E+1	2.513E+1
-6.196E-1	1.025E+1	2.512E+1
-6.196E-1	1.016E+1	2.509E+1
-6.179E-1	1.014E+1	2.498E+1
-6.163E-1	1.028E+1	2.490E+1
-6.212E-1	1.029E+1	2.507E+1
-6.196E-1	1.030E+1	2.514E+1
-6.212E-1	1.026E+1	2.504E+1
-6.163E-1	1.020E+1	2.502E+1
-6.196E-1	1.025E+1	2.512E+1
-6.228E-1	1.031E+1	2.498E+1
-6.228E-1	1.021E+1	2.513E+1
-6.179E-1	1.014E+1	2.520E+1
-6.179E-1	1.027E+1	2.510E+1
-6.196E-1	1.015E+1	2.522E+1
-6.228E-1	1.007E+1	2.505E+1
-6.196E-1	1.026E+1	2.522E+1
-6.179E-1	1.026E+1	2.493E+1
-6.196E-1	1.030E+1	2.519E+1
-6.228E-1	1.025E+1	2.507E+1
-6.179E-1	1.019E+1	2.504E+1
-6.163E-1	1.014E+1	2.502E+1
-6.196E-1	1.021E+1	2.519E+1
-6.212E-1	1.019E+1	2.497E+1
-6.179E-1	1.027E+1	2.500E+1
-6.163E-1	1.028E+1	2.512E+1
-6.196E-1	1.026E+1	2.505E+1
-6.196E-1	1.033E+1	2.505E+1
-6.163E-1	1.023E+1	2.516E+1
-6.179E-1	1.015E+1	2.514E+1
-6.196E-1	1.027E+1	2.525E+1
-6.212E-1	1.030E+1	2.482E+1
-6.147E-1	1.021E+1	2.533E+1
-6.163E-1	1.016E+1	2.496E+1
-6.163E-1	1.013E+1	2.507E+1
-6.196E-1	1.022E+1	2.502E+1
-6.147E-1	1.034E+1	2.508E+1
-6.179E-1	1.019E+1	2.498E+1
-6.179E-1	1.025E+1	2.503E+1
-6.196E-1	1.020E+1	2.509E+1
-6.163E-1	1.017E+1	2.501E+1
-6.179E-1	1.025E+1	2.493E+1
-6.179E-1	1.015E+1	2.526E+1
-6.196E-1	1.016E+1	2.507E+1
-6.163E-1	1.033E+1	2.512E+1
-6.147E-1	1.016E+1	2.505E+1
-6.196E-1	1.026E+1	2.518E+1
-6.212E-1	1.028E+1	2.504E+1
-6.147E-1	1.017E+1	2.518E+1
-6.163E-1	1.026E+1	2.503E+1
-6.196E-1	1.029E+1	2.509E+1
-6.212E-1	1.032E+1	2.520E+1
-6.163E-1	1.024E+1	2.516E+1
-6.179E-1	1.014E+1	2.511E+1
-6.196E-1	1.025E+1	2.508E+1
-6.212E-1	1.035E+1	2.507E+1
-6.163E-1	1.025E+1	2.497E+1
-6.163E-1	1.035E+1	2.494E+1
-6.212E-1	1.027E+1	2.510E+1
-6.212E-1	1.022E+1	2.509E+1
-6.147E-1	1.021E+1	2.486E+1
-6.163E-1	1.026E+1	2.513E+1
-6.212E-1	1.027E+1	2.506E+1
-6.179E-1	1.021E+1	2.518E+1
-6.147E-1	1.012E+1	2.505E+1
-6.163E-1	1.022E+1	2.494E+1
-6.179E-1	1.037E+1	2.512E+1
-6.196E-1	1.030E+1	2.502E+1
-6.179E-1	1.025E+1	2.510E+1
-6.179E-1	1.026E+1	2.511E+1
-6.196E-1	1.045E+1	2.533E+1
-6.212E-1	1.012E+1	2.517E+1
-6.147E-1	1.009E+1	2.488E+1
-6.131E-1	1.025E+1	2.519E+1
-6.196E-1	1.018E+1	2.515E+1
-6.179E-1	1.016E+1	2.500E+1
-6.147E-1	1.014E+1	2.509E+1
-6.163E-1	1.024E+1	2.514E+1
-6.228E-1	1.018E+1	2.499E+1
-6.179E-1	1.034E+1	2.522E+1
-6.131E-1	1.015E+1	2.507E+1
-6.163E-1	1.023E+1	2.507E+1
-6.196E-1	1.024E+1	2.492E+1
-6.179E-1	1.016E+1	2.511E+1
-6.163E-1	1.019E+1	2.508E+1
-6.179E-1	1.009E+1	2.508E+1
-6.212E-1	1.020E+1	2.507E+1
-6.196E-1	1.027E+1	2.485E+1
-6.163E-1	1.026E+1	2.505E+1
-6.147E-1	1.023E+1	2.499E+1
-6.212E-1	1.025E+1	2.508E+1
-6.179E-1	1.021E+1	2.507E+1
-6.179E-1	1.013E+1	2.501E+1
-6.131E-1	1.020E+1	2.524E+1
-6.196E-1	1.022E+1	2.512E+1
-6.212E-1	1.030E+1	2.510E+1
-6.179E-1	1.022E+1	2.512E+1
-6.147E-1	1.019E+1	2.523E+1
-6.212E-1	1.028E+1	2.505E+1
-6.179E-1	1.022E+1	2.529E+1
-6.163E-1	1.017E+1	2.498E+1
-6.147E-1	1.024E+1	2.509E+1
-6.196E-1	1.029E+1	2.500E+1
-6.196E-1	1.024E+1	2.510E+1
-6.179E-1	1.029E+1	2.505E+1
-6.147E-1	1.033E+1	2.503E+1
-6.179E-1	1.025E+1	2.532E+1
-6.196E-1	1.025E+1	2.537E+1
-6.179E-1	1.019E+1	2.503E+1
-6.163E-1	1.035E+1	2.523E+1
-6.212E-1	1.010E+1	2.514E+1
-6.131E-1	1.029E+1	2.492E+1
-6.163E-1	1.020E+1	2.502E+1
-6.163E-1	1.021E+1	2.504E+1
-6.179E-1	1.027E+1	2.518E+1
-6.212E-1	1.013E+1	2.492E+1
-6.163E-1	1.022E+1	2.494E+1
-6.163E-1	1.016E+1	2.512E+1
-6.163E-1	1.022E+1	2.521E+1
-6.179E-1	1.036E+1	2.496E+1
-6.179E-1	1.030E+1	2.525E+1
-6.163E-1	1.023E+1	2.522E+1
-6.212E-1	1.011E+1	2.511E+1
-6.179E-1	1.026E+1	2.501E+1
-6.131E-1	1.028E+1	2.524E+1
-6.147E-1	1.022E+1	2.495E+1
-6.196E-1	1.026E+1	2.506E+1
-6.179E-1	1.020E+1	2.523E+1
-6.131E-1	1.022E+1	2.521E+1
-6.131E-1	1.022E+1	2.508E+1
-6.212E-1	1.018E+1	2.511E+1
-6.179E-1	1.019E+1	2.521E+1
-6.131E-1	1.028E+1	2.504E+1
-6.163E-1	1.028E+1	2.506E+1
-6.212E-1	1.025E+1	2.513E+1
-6.179E-1	1.023E+1	2.529E+1
-6.163E-1	1.020E+1	2.502E+1
-6.147E-1	1.023E+1	2.501E+1
-6.196E-1	1.028E+1	2.502E+1
-6.179E-1	1.022E+1	2.502E+1
-6.163E-1	1.009E+1	2.505E+1
-6.147E-1	1.028E+1	2.513E+1
-6.179E-1	1.015E+1	2.522E+1
-6.196E-1	1.023E+1	2.527E+1
-6.147E-1	1.032E+1	2.508E+1
-6.147E-1	1.022E+1	2.514E+1
-6.196E-1	1.026E+1	2.510E+1
-6.147E-1	1.024E+1	2.494E+1
-6.147E-1	1.017E+1	2.520E+1
-6.179E-1	1.019E+1	2.512E+1
-6.179E-1	1.031E+1	2.501E+1
-6.163E-1	1.025E+1	2.519E+1
-6.163E-1	1.010E+1	2.523E+1
-6.163E-1	1.026E+1	2.514E+1
-6.147E-1	1.025E+1	2.530E+1
-6.196E-1	1.031E+1	2.513E+1
-6.131E-1	1.042E+1	2.532E+1
-6.179E-1	1.027E+1	2.498E+1
-6.163E-1	1.033E+1	2.515E+1
-6.196E-1	1.026E+1	2.530E+1
-6.131E-1	1.020E+1	2.495E+1
-6.147E-1	1.031E+1	2.523E+1
-6.196E-1	1.024E+1	2.510E+1
-6.212E-1	1.023E+1	2.501E+1
-6.147E-1	1.024E+1	2.511E+1
-6.163E-1	1.021E+1	2.522E+1
-6.179E-1	1.030E+1	2.496E+1
-6.196E-1	1.026E+1	2.508E+1
-6.147E-1	1.029E+1	2.521E+1
-6.179E-1	1.032E+1	2.503E+1
-6.163E-1	1.030E+1	2.518E+1
-6.179E-1	1.024E+1	2.518E+1
-6.147E-1	1.021E+1	2.518E+1
-6.163E-1	1.017E+1	2.479E+1
-6.179E-1	1.035E+1	2.516E+1
-6.196E-1	1.024E+1	2.499E+1
-6.147E-1	1.019E+1	2.496E+1
-6.147E-1	1.019E+1	2.526E+1
-6.179E-1	1.015E+1	2.526E+1
-6.179E-1	1.032E+1	2.522E+1
-6.147E-1	1.032E+1	2.498E+1
-6.147E-1	1.028E+1	2.507E+1
-6.163E-1	1.022E+1	2.508E+1
-6.179E-1	1.020E+1	2.501E+1
-6.147E-1	1.018E+1	2.496E+1
-6.163E-1	1.022E+1	2.501E+1
-6.196E-1	1.013E+1	2.526E+1
-6.179E-1	1.027E+1	2.508E+1
-6.163E-1	1.009E+1	2.524E+1
-6.179E-1	1.013E+1	2.492E+1
-6.163E-1	1.025E+1	2.522E+1
-6.212E-1	1.013E+1	2.505E+1
-6.147E-1	1.013E+1	2.518E+1
-6.163E-1	1.020E+1	2.522E+1
-6.179E-1	1.019E+1	2.510E+1
-6.196E-1	1.027E+1	2.497E+1
-6.147E-1	1.023E+1	2.521E+1
-6.147E-1	1.018E+1	2.506E+1
-6.163E-1	1.014E+1	2.509E+1
-6.163E-1	1.029E+1	2.500E+1
-6.147E-1	1.024E+1	2.500E+1
-6.147E-1	1.023E+1	2.516E+1
-6.196E-1	1.008E+1	2.503E+1
-6.179E-1	1.012E+1	2.510E+1
-6.147E-1	1.014E+1	2.533E+1
-6.163E-1	1.031E+1	2.508E+1
-6.179E-1	1.021E+1	2.507E+1
-6.179E-1	1.026E+1	2.519E+1
-6.147E-1	1.034E+1	2.498E+1
-6.179E-1	1.031E+1	2.504E+1
-6.179E-1	1.022E+1	2.522E+1
-6.163E-1	1.020E+1	2.508E+1
-6.147E-1	1.031E+1	2.485E+1
-6.131E-1	1.010E+1	2.516E+1
-6.163E-1	1.031E+1	2.487E+1
-6.212E-1	1.028E+1	2.493E+1
-6.131E-1	1.024E+1	2.509E+1
-6.163E-1	1.028E+1	2.507E+1
-6.179E-1	1.017E+1	2.508E+1
-6.196E-1	1.016E+1	2.508E+1
-6.179E-1	1.010E+1	2.510E+1
-6.147E-1	1.034E+1	2.498E+1
-6.179E-1	1.016E+1	2.510E+1
-6.212E-1	1.030E+1	2.495E+1
-6.147E-1	1.033E+1	2.536E+1
-6.131E-1	1.026E+1	2.519E+1
-6.179E-1	1.035E+1	2.512E+1
-6.179E-1	1.026E+1	2.513E+1
-6.147E-1	1.020E+1	2.508E+1
-6.147E-1	1.025E+1	2.516E+1
-6.179E-1	1.022E+1	2.501E+1
-6.163E-1	1.019E+1	2.520E+1
-6.147E-1	1.016E+1	2.513E+1
-6.131E-1	1.020E+1	2.526E+1
-6.196E-1	1.027E+1	2.497E+1
-6.196E-1	1.029E+1	2.502E+1
-6.147E-1	1.027E+1	2.505E+1
-6.147E-1	1.013E+1	2.501E+1
-6.179E-1	1.022E+1	2.515E+1
-6.196E-1	1.022E+1	2.504E+1
-6.131E-1	1.027E+1	2.509E+1
-6.147E-1	1.035E+1	2.491E+1
-6.179E-1	1.031E+1	2.496E+1
-6.196E-1	1.018E+1	2.501E+1
-6.131E-1	1.017E+1	2.511E+1
-6.147E-1	1.020E+1	2.511E+1
-6.179E-1	1.022E+1	2.505E+1
-6.163E-1	1.033E+1	2.513E+1
-6.163E-1	1.020E+1	2.505E+1
-6.163E-1	1.017E+1	2.501E+1
-6.179E-1	1.023E+1	2.518E+1
-6.196E-1	1.029E+1	2.508E+1
-6.179E-1	1.029E+1	2.501E+1
-6.147E-1	1.033E+1	2.505E+1
-6.179E-1	1.031E+1	2.498E+1
-6.179E-1	1.033E+1	2.529E+1
-6.131E-1	1.040E+1	2.501E+1
-6.147E-1	1.020E+1	2.524E+1
-6.179E-1	1.015E+1	2.507E+1
-6.179E-1	1.014E+1	2.517E+1
-6.163E-1	1.018E+1	2.513E+1
-6.147E-1	1.017E+1	2.517E+1
-6.147E-1	1.020E+1	2.505E+1
-6.196E-1	1.018E+1	2.513E+1
-6.147E-1	1.023E+1	2.509E+1
-6.163E-1	1.016E+1	2.522E+1
-6.196E-1	1.014E+1	2.497E+1
-6.196E-1	1.023E+1	2.490E+1
-6.131E-1	1.020E+1	2.506E+1
-6.147E-1	1.020E+1	2.505E+1
-6.179E-1	1.006E+1	2.517E+1
-6.179E-1	1.020E+1	2.519E+1
-6.163E-1	1.027E+1	2.513E+1
-6.179E-1	1.020E+1	2.517E+1
-6.179E-1	1.028E+1	2.519E+1
-6.179E-1	1.035E+1	2.493E+1
-6.163E-1	1.037E+1	2.495E+1
-6.163E-1	1.022E+1	2.513E+1
-6.179E-1	1.032E+1	2.510E+1
-6.163E-1	1.013E+1	2.510E+1
-6.163E-1	1.026E+1	2.520E+1
-6.147E-1	1.029E+1	2.501E+1
-6.147E-1	1.015E+1	2.504E+1
-6.179E-1	1.033E+1	2.507E+1
-6.147E-1	1.026E+1	2.516E+1
-6.114E-1	1.027E+1	2.508E+1
-6.163E-1	1.010E+1	2.502E+1
-6.163E-1	1.033E+1	2.523E+1
-6.147E-1	1.015E+1	2.505E+1
-6.163E-1	1.022E+1	2.513E+1
-6.196E-1	1.021E+1	2.522E+1
-6.163E-1	1.016E+1	2.501E+1
-6.179E-1	1.018E+1	2.514E+1
-6.114E-1	1.022E+1	2.500E+1
-6.163E-1	1.021E+1	2.511E+1
-6.147E-1	1.028E+1	2.512E+1
-6.131E-1	1.038E+1	2.509E+1
-6.147E-1	1.022E+1	2.513E+1
-6.179E-1	1.026E+1	2.491E+1
-6.179E-1	1.015E+1	2.513E+1
-6.196E-1	1.024E+1	2.505E+1
-6.147E-1	1.023E+1	2.518E+1
-6.179E-1	1.028E+1	2.525E+1
-6.163E-1	1.021E+1	2.517E+1
-6.131E-1	1.017E+1	2.521E+1
-6.131E-1	1.029E+1	2.510E+1
-6.179E-1	1.018E+1	2.508E+1
-6.163E-1	1.029E+1	2.519E+1
-6.163E-1	1.019E+1	2.515E+1
-6.147E-1	1.016E+1	2.504E+1
-6.163E-1	1.018E+1	2.502E+1
-6.179E-1	1.028E+1	2.516E+1
-6.163E-1	1.023E+1	2.501E+1
-6.131E-1	1.022E+1	2.499E+1
-6.196E-1	1.022E+1	2.504E+1
-6.163E-1	1.026E+1	2.499E+1
-6.131E-1	1.034E+1	2.520E+1
-6.131E-1	1.036E+1	2.513E+1
-6.179E-1	1.023E+1	2.505E+1
-6.179E-1	1.017E+1	2.508E+1
-6.147E-1	1.018E+1	2.489E+1
-6.147E-1	1.021E+1	2.482E+1
-6.179E-1	1.036E+1	2.514E+1
-6.196E-1	1.027E+1	2.518E+1
-6.147E-1	1.036E+1	2.497E+1
-6.114E-1	1.027E+1	2.519E+1
-6.147E-1	1.009E+1	2.509E+1
-6.196E-1	1.027E+1	2.510E+1
-6.114E-1	1.033E+1	2.513E+1
-6.147E-1	1.018E+1	2.519E+1
-6.196E-1	1.019E+1	2.504E+1
-6.147E-1	1.025E+1	2.526E+1
-6.131E-1	1.022E+1	2.527E+1
-6.147E-1	1.016E+1	2.534E+1
-6.163E-1	1.019E+1	2.511E+1
-6.179E-1	1.024E+1	2.518E+1
-6.147E-1	1.037E+1	2.502E+1
-6.147E-1	1.027E+1	2.510E+1
-6.163E-1	1.009E+1	2.513E+1
-6.196E-1	1.018E+1	2.510E+1
-6.147E-1	1.008E+1	2.509E+1
-6.147E-1	1.021E+1	2.479E+1
-6.179E-1	1.030E+1	2.506E+1
-6.196E-1	1.015E+1	2.510E+1
-6.131E-1	1.012E+1	2.499E+1
-6.131E-1	1.024E+1	2.502E+1
-6.196E-1	1.022E+1	2.516E+1
-6.179E-1	1.024E+1	2.493E+1
-6.114E-1	1.013E+1	2.517E+1
-6.131E-1	1.023E+1	2.510E+1
-6.147E-1	1.037E+1	2.492E+1
-6.163E-1	1.029E+1	2.518E+1
-6.163E-1	1.028E+1	2.517E+1
-6.179E-1	1.024E+1	2.529E+1
-6.179E-1	1.024E+1	2.505E+1
-6.163E-1	1.026E+1	2.496E+1
-6.147E-1	1.030E+1	2.507E+1
-6.147E-1	1.026E+1	2.495E+1
-6.163E-1	1.019E+1	2.509E+1
-6.179E-1	1.032E+1	2.491E+1
-6.098E-1	1.025E+1	2.503E+1
-6.114E-1	1.023E+1	2.511E+1
-6.163E-1	1.029E+1	2.501E+1
-6.147E-1	1.022E+1	2.498E+1
-6.131E-1	1.028E+1	2.502E+1
-6.131E-1	1.024E+1	2.519E+1
-6.163E-1	1.036E+1	2.494E+1
-6.196E-1	1.019E+1	2.519E+1
-6.131E-1	1.036E+1	2.515E+1
-6.131E-1	1.020E+1	2.518E+1
-6.163E-1	1.019E+1	2.492E+1
-6.163E-1	1.026E+1	2.536E+1
-6.114E-1	1.027E+1	2.495E+1
-6.147E-1	1.034E+1	2.509E+1
-6.147E-1	1.020E+1	2.502E+1
-6.163E-1	1.023E+1	2.509E+1
-6.131E-1	1.025E+1	2.522E+1
-6.147E-1	1.030E+1	2.492E+1
-6.179E-1	1.020E+1	2.512E+1
-6.196E-1	1.016E+1	2.519E+1
-6.114E-1	1.017E+1	2.513E+1
-6.114E-1	1.021E+1	2.520E+1
-6.196E-1	1.024E+1	2.502E+1
-6.196E-1	1.022E+1	2.516E+1
-6.147E-1	1.031E+1	2.521E+1
-6.131E-1	1.029E+1	2.510E+1
-6.179E-1	1.017E+1	2.509E+1
-6.163E-1	1.026E+1	2.518E+1
-6.147E-1	1.017E+1	2.514E+1
-6.163E-1	1.017E+1	2.505E+1
-6.179E-1	1.011E+1	2.514E+1
-6.196E-1	1.021E+1	2.508E+1
-6.131E-1	1.022E+1	2.494E+1
-6.114E-1	1.034E+1	2.509E+1
-6.179E-1	1.037E+1	2.509E+1
-6.163E-1	1.024E+1	2.502E+1
-6.147E-1	1.025E+1	2.510E+1
-6.147E-1	1.025E+1	2.511E+1
-6.163E-1	1.029E+1	2.506E+1
-6.196E-1	1.014E+1	2.515E+1
-6.163E-1	1.019E+1	2.500E+1
-6.163E-1	1.028E+1	2.516E+1
-6.163E-1	1.021E+1	2.516E+1
-6.163E-1	1.029E+1	2.514E+1
-6.114E-1	1.026E+1	2.504E+1
-6.147E-1	1.018E+1	2.505E+1
-6.114E-1	1.032E+1	2.516E+1
-6.147E-1	1.027E+1	2.493E+1
-6.114E-1	1.028E+1	2.491E+1
-6.131E-1	1.021E+1	2.512E+1
-6.163E-1	1.034E+1	2.498E+1
-6.179E-1	1.023E+1	2.508E+1
-6.147E-1	1.022E+1	2.522E+1
-6.114E-1	1.026E+1	2.506E+1
-6.179E-1	1.016E+1	2.505E+1
-6.163E-1	1.035E+1	2.525E+1
-6.147E-1	1.029E+1	2.512E+1
-6.131E-1	1.024E+1	2.491E+1
-6.163E-1	1.026E+1	2.514E+1
-6.163E-1	1.014E+1	2.492E+1
-6.131E-1	1.023E+1	2.510E+1
-6.131E-1	1.027E+1	2.508E+1
-6.179E-1	1.025E+1	2.517E+1
-6.179E-1	1.025E+1	2.486E+1
-6.147E-1	1.013E+1	2.506E+1
-6.114E-1	1.024E+1	2.504E+1
-6.179E-1	1.028E+1	2.513E+1
-6.179E-1	1.026E+1	2.520E+1
-6.147E-1	1.027E+1	2.517E+1
-6.114E-1	1.025E+1	2.500E+1
-6.179E-1	1.029E+1	2.512E+1
-6.179E-1	1.020E+1	2.518E+1
-6.131E-1	1.021E+1	2.520E+1
-6.114E-1	1.021E+1	2.512E+1
-6.163E-1	1.017E+1	2.494E+1
-6.179E-1	1.015E+1	2.521E+1
-6.147E-1	1.027E+1	2.501E+1
-6.147E-1	1.020E+1	2.521E+1
-6.131E-1	1.022E+1	2.486E+1
-6.147E-1	1.024E+1	2.503E+1
-6.131E-1	1.028E+1	2.510E+1
-6.131E-1	1.019E+1	2.499E+1
-6.163E-1	1.032E+1	2.486E+1
-6.179E-1	1.030E+1	2.516E+1
-6.131E-1	1.038E+1	2.498E+1
-6.131E-1	1.027E+1	2.520E+1
-6.163E-1	1.019E+1	2.510E+1
-6.196E-1	1.016E+1	2.504E+1
-6.147E-1	1.023E+1	2.515E+1
-6.131E-1	1.028E+1	2.504E+1
-6.196E-1	1.029E+1	2.484E+1
-6.163E-1	1.022E+1	2.514E+1
-6.147E-1	1.030E+1	2.499E+1
-6.131E-1	1.025E+1	2.479E+1
-6.163E-1	1.009E+1	2.526E+1
-6.147E-1	1.021E+1	2.510E+1
-6.147E-1	1.014E+1	2.514E+1
-6.114E-1	1.028E+1	2.489E+1
-6.147E-1	1.022E+1	2.491E+1
-6.179E-1	1.024E+1	2.503E+1
-6.147E-1	1.032E+1	2.517E+1
-6.131E-1	1.032E+1	2.499E+1
-6.163E-1	1.016E+1	2.514E+1
-6.163E-1	1.024E+1	2.508E+1
-6.147E-1	1.026E+1	2.508E+1
-6.131E-1	1.029E+1	2.516E+1
-6.163E-1	1.022E+1	2.499E+1
-6.179E-1	1.023E+1	2.500E+1
-6.131E-1	1.015E+1	2.496E+1
-6.131E-1	1.019E+1	2.507E+1
-6.179E-1	1.029E+1	2.502E+1
-6.163E-1	1.014E+1	2.508E+1
-6.163E-1	1.022E+1	2.490E+1
-6.098E-1	1.031E+1	2.507E+1
-6.196E-1	1.023E+1	2.525E+1
-6.179E-1	1.024E+1	2.511E+1
-6.163E-1	1.026E+1	2.504E+1
-6.114E-1	1.019E+1	2.504E+1
-6.163E-1	1.035E+1	2.519E+1
-6.179E-1	1.026E+1	2.491E+1
-6.131E-1	1.014E+1	2.510E+1
-6.114E-1	1.021E+1	2.526E+1
-6.179E-1	1.017E+1	2.509E+1
-6.163E-1	1.039E+1	2.501E+1
-6.131E-1	1.024E+1	2.510E+1
-6.131E-1	1.020E+1	2.518E+1
-6.163E-1	1.029E+1	2.520E+1
-6.163E-1	1.025E+1	2.521E+1
-6.163E-1	1.020E+1	2.509E+1
-6.131E-1	1.023E+1	2.516E+1
-6.163E-1	1.030E+1	2.494E+1
-6.163E-1	1.030E+1	2.508E+1
-6.147E-1	1.027E+1	2.510E+1
-6.147E-1	1.030E+1	2.493E+1
-6.179E-1	1.027E+1	2.522E+1
-6.163E-1	1.025E+1	2.513E+1
-6.114E-1	1.025E+1	2.523E+1
-6.114E-1	1.014E+1	2.505E+1
-6.147E-1	1.027E+1	2.511E+1
-6.163E-1	1.031E+1	2.507E+1
-6.114E-1	1.029E+1	2.518E+1
-6.131E-1	1.032E+1	2.498E+1
-6.131E-1	1.020E+1	2.533E+1
-6.163E-1	1.021E+1	2.499E+1
-6.147E-1	1.019E+1	2.501E+1
-6.131E-1	1.018E+1	2.513E+1
-6.131E-1	1.026E+1	2.522E+1
-6.163E-1	1.024E+1	2.513E+1
-6.163E-1	1.023E+1	2.501E+1
-6.131E-1	1.032E+1	2.500E+1
-6.163E-1	1.033E+1	2.524E+1
-6.196E-1	1.030E+1	2.513E+1
-6.131E-1	1.024E+1	2.507E+1
-6.163E-1	1.027E+1	2.492E+1
-6.163E-1	1.016E+1	2.520E+1
-6.147E-1	1.014E+1	2.518E+1
-6.163E-1	1.031E+1	2.502E+1
-6.147E-1	1.025E+1	2.528E+1
-6.147E-1	1.017E+1	2.505E+1
-6.196E-1	1.022E+1	2.514E+1
-6.147E-1	1.024E+1	2.493E+1
-6.147E-1	1.034E+1	2.511E+1
-6.163E-1	1.030E+1	2.521E+1
-6.163E-1	1.019E+1	2.505E+1
-6.147E-1	1.017E+1	2.512E+1
-6.131E-1	1.015E+1	2.510E+1
-6.179E-1	1.041E+1	2.499E+1
-6.163E-1	1.020E+1	2.503E+1
-6.147E-1	1.027E+1	2.498E+1
-6.147E-1	1.014E+1	2.501E+1
-6.163E-1	1.020E+1	2.506E+1
-6.163E-1	1.007E+1	2.503E+1
-6.098E-1	1.031E+1	2.484E+1
-6.147E-1	1.023E+1	2.515E+1
-6.131E-1	1.025E+1	2.521E+1
-6.179E-1	1.025E+1	2.505E+1
-6.147E-1	1.025E+1	2.485E+1
-6.147E-1	1.016E+1	2.516E+1
-6.163E-1	1.012E+1	2.494E+1
-6.196E-1	1.024E+1	2.526E+1
-6.114E-1	1.040E+1	2.487E+1
-6.131E-1	1.021E+1	2.486E+1
-6.179E-1	1.022E+1	2.496E+1
-6.179E-1	1.020E+1	2.511E+1
-6.147E-1	1.031E+1	2.493E+1
-6.147E-1	1.027E+1	2.513E+1
-6.147E-1	1.022E+1	2.515E+1
-6.196E-1	1.020E+1	2.511E+1
-6.131E-1	1.031E+1	2.505E+1
-6.163E-1	1.022E+1	2.507E+1
-6.147E-1	1.031E+1	2.507E+1
-6.196E-1	1.033E+1	2.509E+1
-6.147E-1	1.026E+1	2.506E+1
-6.147E-1	1.027E+1	2.497E+1
-6.131E-1	1.035E+1	2.511E+1
-6.179E-1	1.027E+1	2.493E+1
-6.131E-1	1.028E+1	2.517E+1
-6.114E-1	1.022E+1	2.514E+1
-6.163E-1	1.033E+1	2.521E+1
-6.179E-1	1.022E+1	2.507E+1
-6.163E-1	1.023E+1	2.515E+1
-6.147E-1	1.029E+1	2.502E+1
-6.179E-1	1.021E+1	2.500E+1
-6.179E-1	1.024E+1	2.511E+1
-6.147E-1	1.018E+1	2.506E+1
-6.131E-1	1.029E+1	2.514E+1
-6.147E-1	1.028E+1	2.501E+1
-6.163E-1	1.030E+1	2.519E+1
-6.131E-1	1.030E+1	2.518E+1
-6.147E-1	1.021E+1	2.511E+1
-6.163E-1	1.014E+1	2.499E+1
-6.163E-1	1.024E+1	2.514E+1
-6.147E-1	1.024E+1	2.498E+1
-6.114E-1	1.040E+1	2.508E+1
-6.179E-1	1.020E+1	2.504E+1
-6.147E-1	1.029E+1	2.509E+1
-6.147E-1	1.029E+1	2.491E+1
-6.131E-1	1.026E+1	2.504E+1
-6.163E-1	1.034E+1	2.504E+1
-6.179E-1	1.030E+1	2.512E+1
-6.163E-1	1.029E+1	2.517E+1
-6.114E-1	1.025E+1	2.503E+1
-6.163E-1	1.023E+1	2.504E+1
-6.179E-1	1.039E+1	2.523E+1
-6.163E-1	1.023E+1	2.515E+1
-6.131E-1	1.017E+1	2.511E+1
-6.163E-1	1.021E+1	2.511E+1
-6.179E-1	1.025E+1	2.508E+1
-6.163E-1	1.023E+1	2.512E+1
-6.147E-1	1.015E+1	2.520E+1
-6.147E-1	1.022E+1	2.502E+1
-6.179E-1	1.032E+1	2.532E+1
-6.163E-1	1.038E+1	2.509E+1
-6.163E-1	1.024E+1	2.525E+1
-6.179E-1	1.022E+1	2.505E+1
-6.163E-1	1.020E+1	2.505E+1
-6.131E-1	1.024E+1	2.511E+1
-6.131E-1	1.025E+1	2.503E+1
-6.147E-1	1.026E+1	2.499E+1
-6.196E-1	1.035E+1	2.506E+1
-6.163E-1	1.014E+1	2.506E+1
-6.131E-1	1.025E+1	2.515E+1
-6.179E-1	1.016E+1	2.516E+1
-6.163E-1	1.022E+1	2.501E+1
-6.163E-1	1.027E+1	2.507E+1
-6.114E-1	1.019E+1	2.498E+1
-6.179E-1	1.027E+1	2.501E+1
-6.179E-1	1.015E+1	2.516E+1
-6.131E-1	1.010E+1	2.503E+1
-6.114E-1	1.022E+1	2.516E+1
-6.163E-1	1.022E+1	2.509E+1
-6.163E-1	1.026E+1	2.501E+1
-6.147E-1	1.024E+1	2.499E+1
-6.147E-1	1.030E+1	2.498E+1
-6.179E-1	1.020E+1	2.499E+1
-6.163E-1	1.032E+1	2.520E+1
-6.131E-1	1.028E+1	2.520E+1
-6.131E-1	1.033E+1	2.511E+1
-6.163E-1	1.026E+1	2.512E+1
-6.163E-1	1.028E+1	2.514E+1
-6.163E-1	1.039E+1	2.492E+1
-6.147E-1	1.007E+1	2.506E+1
-6.163E-1	1.016E+1	2.500E+1
-6.163E-1	1.032E+1	2.521E+1
-6.131E-1	1.018E+1	2.505E+1
-6.147E-1	1.031E+1	2.504E+1
-6.163E-1	1.032E+1	2.506E+1
-6.179E-1	1.024E+1	2.509E+1
-6.163E-1	1.014E+1	2.516E+1
-6.131E-1	1.023E+1	2.499E+1
-6.179E-1	1.029E+1	2.511E+1
-6.179E-1	1.018E+1	2.515E+1
-6.147E-1	1.024E+1	2.509E+1
-6.114E-1	1.030E+1	2.502E+1
-6.163E-1	1.030E+1	2.522E+1
-6.163E-1	1.025E+1	2.524E+1
-6.114E-1	1.023E+1	2.514E+1
-6.147E-1	1.027E+1	2.508E+1
-6.179E-1	1.020E+1	2.481E+1
-6.179E-1	1.026E+1	2.517E+1
-6.147E-1	1.023E+1	2.509E+1
-6.131E-1	1.033E+1	2.514E+1
-6.179E-1	1.015E+1	2.504E+1
-6.179E-1	1.025E+1	2.511E+1
-6.147E-1	1.026E+1	2.495E+1
-6.131E-1	1.032E+1	2.501E+1
-6.147E-1	1.020E+1	2.507E+1
-6.163E-1	1.029E+1	2.497E+1
-6.147E-1	1.016E+1	2.525E+1
-6.147E-1	1.030E+1	2.519E+1
-6.179E-1	1.030E+1	2.519E+1
-6.163E-1	1.028E+1	2.509E+1
-6.147E-1	1.025E+1	2.517E+1
-6.131E-1	1.023E+1	2.504E+1
-6.147E-1	1.019E+1	2.504E+1
-6.179E-1	1.024E+1	2.502E+1
-6.163E-1	1.035E+1	2.523E+1
-6.147E-1	1.025E+1	2.503E+1
-6.163E-1	1.022E+1	2.524E+1
-6.179E-1	1.023E+1	2.522E+1
-6.114E-1	1.017E+1	2.514E+1
-6.114E-1	1.019E+1	2.494E+1
-6.163E-1	1.022E+1	2.497E+1
-6.147E-1	1.021E+1	2.505E+1
-6.114E-1	1.022E+1	2.506E+1
-6.114E-1	1.031E+1	2.494E+1
-6.163E-1	1.033E+1	2.503E+1
-6.179E-1	1.022E+1	2.494E+1
-6.114E-1	1.022E+1	2.508E+1
-6.147E-1	1.028E+1	2.502E+1
-6.163E-1	1.022E+1	2.505E+1
-6.196E-1	1.015E+1	2.492E+1
-6.131E-1	1.029E+1	2.510E+1
-6.147E-1	1.029E+1	2.499E+1
-6.131E-1	1.025E+1	2.496E+1
-6.212E-1	1.018E+1	2.504E+1
-6.114E-1	1.020E+1	2.491E+1
-6.131E-1	1.025E+1	2.519E+1
-6.147E-1	1.017E+1	2.529E+1
-6.163E-1	1.021E+1	2.501E+1
-6.131E-1	1.023E+1	2.498E+1
-6.147E-1	1.025E+1	2.510E+1
-6.163E-1	1.018E+1	2.516E+1
-6.196E-1	1.025E+1	2.503E+1
-6.147E-1	1.020E+1	2.524E+1
-6.147E-1	1.027E+1	2.498E+1
-6.163E-1	1.018E+1	2.499E+1
-6.179E-1	1.029E+1	2.502E+1
-6.163E-1	1.020E+1	2.514E+1
-6.131E-1	1.033E+1	2.517E+1
-6.163E-1	1.018E+1	2.531E+1
-6.147E-1	1.016E+1	2.519E+1
-6.131E-1	1.015E+1	2.505E+1
-6.114E-1	1.019E+1	2.517E+1
-6.147E-1	1.028E+1	2.504E+1
-6.147E-1	1.014E+1	2.500E+1
-6.114E-1	1.027E+1	2.522E+1
-6.147E-1	1.026E+1	2.517E+1
-6.147E-1	1.035E+1	2.514E+1
-6.163E-1	1.013E+1	2.514E+1
-6.147E-1	1.026E+1	2.507E+1
-6.147E-1	1.016E+1	2.497E+1
-6.114E-1	1.028E+1	2.515E+1
-6.179E-1	1.020E+1	2.501E+1
-6.114E-1	1.022E+1	2.499E+1
-6.131E-1	1.027E+1	2.518E+1
-6.147E-1	1.020E+1	2.514E+1
-6.163E-1	1.025E+1	2.504E+1
-6.147E-1	1.027E+1	2.499E+1
-6.147E-1	1.023E+1	2.536E+1
-6.147E-1	1.022E+1	2.514E+1
-6.179E-1	1.022E+1	2.526E+1
-6.131E-1	1.028E+1	2.505E+1
-6.147E-1	1.021E+1	2.509E+1
-6.147E-1	1.023E+1	2.491E+1
-6.163E-1	1.030E+1	2.513E+1
-6.147E-1	1.019E+1	2.519E+1
-6.131E-1	1.014E+1	2.504E+1
-6.147E-1	1.030E+1	2.504E+1
-6.179E-1	1.038E+1	2.499E+1
-6.131E-1	1.024E+1	2.502E+1
-6.131E-1	1.020E+1	2.490E+1
-6.147E-1	1.016E+1	2.506E+1
-6.179E-1	1.028E+1	2.520E+1
-6.163E-1	1.021E+1	2.493E+1
-6.147E-1	1.027E+1	2.494E+1
-6.163E-1	1.023E+1	2.501E+1
-6.179E-1	1.018E+1	2.513E+1
-6.163E-1	1.028E+1	2.522E+1
-6.131E-1	1.008E+1	2.519E+1
-6.147E-1	1.036E+1	2.512E+1
-6.179E-1	1.019E+1	2.501E+1
-6.131E-1	1.019E+1	2.522E+1
-6.163E-1	1.028E+1	2.522E+1
-6.179E-1	1.023E+1	2.491E+1
-6.163E-1	1.027E+1	2.490E+1
-6.131E-1	1.020E+1	2.518E+1
-6.147E-1	1.013E+1	2.503E+1
-6.147E-1	1.034E+1	2.505E+1
-6.179E-1	1.021E+1	2.490E+1
-6.131E-1	1.020E+1	2.514E+1
-6.131E-1	1.026E+1	2.498E+1
-6.147E-1	1.016E+1	2.499E+1
-6.179E-1	1.014E+1	2.525E+1
-6.147E-1	1.029E+1	2.499E+1
-6.147E-1	1.018E+1	2.509E+1
-6.163E-1	1.025E+1	2.515E+1
-6.179E-1	1.028E+1	2.520E+1
-6.163E-1	1.022E+1	2.508E+1
-6.147E-1	1.023E+1	2.502E+1
-6.163E-1	1.013E+1	2.494E+1
-6.179E-1	1.015E+1	2.510E+1
-6.163E-1	1.022E+1	2.501E+1
-6.131E-1	1.020E+1	2.519E+1
-6.147E-1	1.022E+1	2.518E+1
-6.163E-1	1.023E+1	2.502E+1
-6.147E-1	1.015E+1	2.504E+1
-6.098E-1	1.022E+1	2.500E+1
-6.147E-1	1.035E+1	2.501E+1
-6.163E-1	1.018E+1	2.506E+1
-6.163E-1	1.021E+1	2.498E+1
-6.147E-1	1.032E+1	2.513E+1
-6.147E-1	1.012E+1	2.505E+1
-6.179E-1	1.018E+1	2.522E+1
-6.131E-1	1.015E+1	2.512E+1
-6.131E-1	1.026E+1	2.511E+1
-6.163E-1	1.020E+1	2.498E+1
-6.179E-1	1.028E+1	2.500E+1
-6.163E-1	1.025E+1	2.518E+1
-6.114E-1	1.029E+1	2.521E+1
-6.131E-1	1.019E+1	2.521E+1
-6.179E-1	1.026E+1	2.513E+1
-6.147E-1	1.019E+1	2.522E+1
-6.147E-1	1.020E+1	2.518E+1
-6.179E-1	1.022E+1	2.507E+1
-6.179E-1	1.014E+1	2.510E+1
-6.163E-1	1.028E+1	2.513E+1
-6.131E-1	1.025E+1	2.504E+1
-6.163E-1	1.023E+1	2.508E+1
-6.196E-1	1.027E+1	2.504E+1
-6.114E-1	1.027E+1	2.478E+1
-6.147E-1	1.015E+1	2.487E+1
-6.179E-1	1.028E+1	2.500E+1
-6.147E-1	1.026E+1	2.514E+1
-6.163E-1	1.018E+1	2.496E+1
-6.114E-1	1.014E+1	2.504E+1
-6.179E-1	1.015E+1	2.500E+1
-6.147E-1	1.024E+1	2.522E+1
-6.163E-1	1.020E+1	2.517E+1
-6.147E-1	1.039E+1	2.513E+1
-6.179E-1	1.026E+1	2.494E+1
-6.179E-1	1.031E+1	2.510E+1
-6.163E-1	1.018E+1	2.519E+1
-6.131E-1	1.016E+1	2.497E+1
-6.163E-1	1.025E+1	2.507E+1
-6.179E-1	1.039E+1	2.510E+1
-6.131E-1	1.024E+1	2.506E+1
-6.131E-1	1.022E+1	2.500E+1
-6.163E-1	1.027E+1	2.515E+1
-6.179E-1	1.017E+1	2.508E+1
-6.147E-1	1.021E+1	2.494E+1
-6.131E-1	1.032E+1	2.484E+1
-6.147E-1	1.026E+1	2.507E+1
-6.196E-1	1.022E+1	2.523E+1
-6.147E-1	1.013E+1	2.501E+1
-6.131E-1	1.026E+1	2.495E+1
-6.196E-1	1.018E+1	2.506E+1
-6.163E-1	1.017E+1	2.497E+1
-6.131E-1	1.023E+1	2.493E+1
-6.131E-1	1.014E+1	2.511E+1
-6.131E-1	1.025E+1	2.505E+1
-6.163E-1	1.018E+1	2.503E+1
-6.163E-1	1.019E+1	2.501E+1
-6.114E-1	1.025E+1	2.494E+1
-6.163E-1	1.016E+1	2.496E+1
-6.147E-1	1.027E+1	2.515E+1
-6.163E-1	1.014E+1	2.523E+1
-6.131E-1	1.025E+1	2.515E+1
-6.131E-1	1.027E+1	2.511E+1
-6.147E-1	1.031E+1	2.501E+1
-6.114E-1	1.035E+1	2.512E+1
-6.147E-1	1.025E+1	2.488E+1
-6.131E-1	1.033E+1	2.514E+1
-6.196E-1	1.030E+1	2.499E+1
-6.147E-1	1.025E+1	2.516E+1
-6.131E-1	1.031E+1	2.500E+1
-6.163E-1	1.016E+1	2.498E+1
-6.179E-1	1.030E+1	2.498E+1
-6.163E-1	1.024E+1	2.506E+1
-6.114E-1	1.021E+1	2.525E+1
-6.147E-1	1.035E+1	2.497E+1
-6.163E-1	1.019E+1	2.506E+1
-6.131E-1	1.033E+1	2.508E+1
-6.147E-1	1.027E+1	2.501E+1
-6.147E-1	1.022E+1	2.504E+1
-6.163E-1	1.020E+1	2.511E+1
-6.131E-1	1.024E+1	2.501E+1
-6.163E-1	1.024E+1	2.518E+1
-6.114E-1	1.018E+1	2.516E+1
-6.131E-1	1.020E+1	2.506E+1
-6.147E-1	1.024E+1	2.513E+1
-6.098E-1	1.011E+1	2.484E+1
-6.163E-1	1.011E+1	2.509E+1
-6.179E-1	1.033E+1	2.507E+1
-6.131E-1	1.022E+1	2.502E+1
-6.147E-1	1.022E+1	2.499E+1
-6.147E-1	1.010E+1	2.519E+1
-6.179E-1	1.020E+1	2.516E+1
-6.147E-1	1.036E+1	2.517E+1
-6.131E-1	1.027E+1	2.499E+1
-6.163E-1	1.027E+1	2.503E+1
-6.196E-1	1.021E+1	2.509E+1
-6.131E-1	1.034E+1	2.530E+1
-6.131E-1	1.027E+1	2.509E+1
-6.147E-1	1.025E+1	2.515E+1
-6.179E-1	1.026E+1	2.505E+1
-6.131E-1	1.035E+1	2.510E+1
-6.131E-1	1.013E+1	2.505E+1
-6.147E-1	1.024E+1	2.505E+1
-6.212E-1	1.034E+1	2.500E+1
-6.163E-1	1.020E+1	2.514E+1
-6.131E-1	1.031E+1	2.515E+1
-6.131E-1	1.028E+1	2.504E+1
-6.196E-1	1.028E+1	2.512E+1
-6.131E-1	1.019E+1	2.520E+1
-6.131E-1	1.025E+1	2.520E+1
-6.147E-1	1.030E+1	2.510E+1
-6.179E-1	1.026E+1	2.505E+1
-6.147E-1	1.022E+1	2.518E+1
-6.131E-1	1.026E+1	2.516E+1
-6.147E-1	1.032E+1	2.497E+1
-6.179E-1	1.029E+1	2.497E+1
-6.114E-1	1.023E+1	2.518E+1
-6.147E-1	1.025E+1	2.506E+1
-6.163E-1	1.034E+1	2.512E+1
-6.196E-1	1.018E+1	2.509E+1
-6.131E-1	1.025E+1	2.490E+1
-6.114E-1	1.020E+1	2.486E+1
-6.131E-1	1.020E+1	2.512E+1
-6.179E-1	1.025E+1	2.498E+1
-6.131E-1	1.016E+1	2.511E+1
-6.131E-1	1.016E+1	2.519E+1
-6.147E-1	1.023E+1	2.489E+1
-6.179E-1	1.025E+1	2.512E+1
-6.131E-1	1.019E+1	2.512E+1
-6.131E-1	1.033E+1	2.505E+1
-6.131E-1	1.020E+1	2.493E+1
-6.179E-1	1.029E+1	2.500E+1
-6.147E-1	1.030E+1	2.521E+1
-6.147E-1	1.022E+1	2.499E+1
-6.179E-1	1.032E+1	2.493E+1
-6.179E-1	1.019E+1	2.513E+1
-6.147E-1	1.019E+1	2.524E+1
-6.131E-1	1.013E+1	2.519E+1
-6.147E-1	1.021E+1	2.514E+1
-6.179E-1	1.037E+1	2.498E+1
-6.163E-1	1.030E+1	2.505E+1
-6.163E-1	1.028E+1	2.528E+1
-6.163E-1	1.016E+1	2.502E+1
-6.163E-1	1.021E+1	2.499E+1
-6.147E-1	1.026E+1	2.510E+1
-6.131E-1	1.030E+1	2.521E+1
-6.163E-1	1.019E+1	2.505E+1
-6.196E-1	1.026E+1	2.522E+1
-6.163E-1	1.036E+1	2.489E+1
-6.147E-1	1.015E+1	2.502E+1
-6.163E-1	1.022E+1	2.490E+1
-6.179E-1	1.026E+1	2.502E+1
-6.131E-1	1.021E+1	2.513E+1
-6.114E-1	1.020E+1	2.520E+1
-6.163E-1	1.007E+1	2.506E+1
-6.179E-1	1.026E+1	2.512E+1
-6.147E-1	1.027E+1	2.517E+1
-6.147E-1	1.032E+1	2.509E+1
-6.179E-1	1.033E+1	2.499E+1
-6.163E-1	1.029E+1	2.501E+1
-6.147E-1	1.013E+1	2.484E+1
-6.131E-1	1.031E+1	2.484E+1
-6.163E-1	1.027E+1	2.491E+1
-6.163E-1	1.017E+1	2.511E+1
-6.147E-1	1.037E+1	2.501E+1
-6.114E-1	1.019E+1	2.499E+1
-6.163E-1	1.020E+1	2.494E+1
-6.179E-1	1.024E+1	2.508E+1
-6.147E-1	1.025E+1	2.513E+1
-6.147E-1	1.019E+1	2.499E+1
-6.163E-1	1.035E+1	2.512E+1
-6.163E-1	1.041E+1	2.529E+1
-6.147E-1	1.028E+1	2.502E+1
-6.147E-1	1.021E+1	2.503E+1
-6.163E-1	1.015E+1	2.531E+1
-6.179E-1	1.028E+1	2.514E+1
-6.114E-1	1.017E+1	2.518E+1
-6.147E-1	1.041E+1	2.508E+1
-6.131E-1	1.024E+1	2.497E+1
-6.147E-1	1.026E+1	2.508E+1
-6.131E-1	1.015E+1	2.505E+1
-6.114E-1	1.034E+1	2.508E+1
-6.147E-1	1.019E+1	2.490E+1
-6.147E-1	1.026E+1	2.490E+1
-6.147E-1	1.021E+1	2.511E+1
-6.163E-1	1.041E+1	2.489E+1
-6.131E-1	1.028E+1	2.498E+1
-6.179E-1	1.030E+1	2.493E+1
-6.147E-1	1.023E+1	2.504E+1
-6.131E-1	1.038E+1	2.513E+1
-6.163E-1	1.024E+1	2.498E+1
-6.163E-1	1.020E+1	2.518E+1
-6.179E-1	1.045E+1	2.512E+1
-6.147E-1	1.024E+1	2.526E+1
-6.163E-1	1.024E+1	2.493E+1
-6.179E-1	1.025E+1	2.525E+1
-6.163E-1	1.022E+1	2.503E+1
-6.114E-1	1.014E+1	2.512E+1
-6.147E-1	1.024E+1	2.503E+1
-6.179E-1	1.026E+1	2.502E+1
-6.147E-1	1.017E+1	2.500E+1
-6.147E-1	1.029E+1	2.517E+1
-6.179E-1	1.014E+1	2.504E+1
-6.147E-1	1.027E+1	2.501E+1
-6.163E-1	1.030E+1	2.491E+1
-6.131E-1	1.025E+1	2.505E+1
-6.179E-1	1.027E+1	2.503E+1
-6.196E-1	1.029E+1	2.500E+1
-6.131E-1	1.030E+1	2.509E+1
-6.147E-1	1.032E+1	2.529E+1
-6.163E-1	1.022E+1	2.510E+1
-6.163E-1	1.020E+1	2.498E+1
-6.131E-1	1.020E+1	2.494E+1
-6.147E-1	1.005E+1	2.514E+1
-6.147E-1	1.025E+1	2.492E+1
-6.147E-1	1.013E+1	2.516E+1
-6.147E-1	1.016E+1	2.509E+1
-6.114E-1	1.032E+1	2.504E+1
-6.179E-1	1.035E+1	2.485E+1
-6.163E-1	1.011E+1	2.498E+1
-6.163E-1	1.035E+1	2.524E+1
-6.114E-1	1.032E+1	2.512E+1
-6.163E-1	1.022E+1	2.514E+1
-6.163E-1	1.010E+1	2.515E+1
-6.147E-1	1.031E+1	2.507E+1
-6.131E-1	1.027E+1	2.512E+1
-6.179E-1	1.025E+1	2.517E+1
-6.147E-1	1.016E+1	2.481E+1
-6.147E-1	1.024E+1	2.502E+1
-6.114E-1	1.021E+1	2.505E+1
-6.147E-1	1.020E+1	2.521E+1
-6.163E-1	1.024E+1	2.523E+1
-6.147E-1	1.021E+1	2.509E+1
-6.131E-1	1.019E+1	2.501E+1
-6.196E-1	1.033E+1	2.522E+1
-6.179E-1	1.017E+1	2.496E+1
-6.131E-1	1.023E+1	2.505E+1
-6.131E-1	1.020E+1	2.496E+1
-6.163E-1	1.015E+1	2.531E+1
-6.163E-1	1.025E+1	2.535E+1
-6.163E-1	1.033E+1	2.520E+1
-6.131E-1	1.027E+1	2.494E+1
-6.147E-1	1.028E+1	2.514E+1
-6.179E-1	1.028E+1	2.495E+1
-6.147E-1	1.022E+1	2.500E+1
-6.114E-1	1.020E+1	2.509E+1
-6.163E-1	1.028E+1	2.507E+1
-6.179E-1	1.022E+1	2.501E+1
-6.163E-1	1.032E+1	2.512E+1
-6.147E-1	1.017E+1	2.497E+1
-6.147E-1	1.025E+1	2.506E+1
-6.179E-1	1.032E+1	2.529E+1
-6.147E-1	1.033E+1	2.526E+1
-6.131E-1	1.026E+1	2.510E+1
-6.147E-1	1.019E+1	2.503E+1
-6.196E-1	1.029E+1	2.526E+1
-6.131E-1	1.033E+1	2.510E+1
-6.131E-1	1.021E+1	2.506E+1
-6.179E-1	1.029E+1	2.513E+1
-6.179E-1	1.026E+1	2.498E+1
-6.147E-1	1.018E+1	2.513E+1
-6.147E-1	1.032E+1	2.510E+1
-6.179E-1	1.026E+1	2.496E+1
-6.179E-1	1.010E+1	2.508E+1
-6.163E-1	1.027E+1	2.501E+1
-6.147E-1	1.028E+1	2.519E+1
-6.131E-1	1.020E+1	2.482E+1
-6.179E-1	1.028E+1	2.501E+1
-6.147E-1	1.012E+1	2.499E+1
-6.131E-1	1.027E+1	2.512E+1
-6.163E-1	1.015E+1	2.514E+1
-6.179E-1	1.003E+1	2.514E+1
-6.163E-1	1.026E+1	2.485E+1
-6.114E-1	1.029E+1	2.517E+1
-6.131E-1	1.017E+1	2.504E+1
-6.179E-1	1.039E+1	2.504E+1
-6.131E-1	1.020E+1	2.509E+1
-6.147E-1	1.033E+1	2.517E+1
-6.163E-1	1.027E+1	2.505E+1
-6.147E-1	1.017E+1	2.508E+1
-6.131E-1	1.024E+1	2.499E+1
-6.131E-1	1.026E+1	2.530E+1
-6.147E-1	1.034E+1	2.507E+1
-6.179E-1	1.023E+1	2.505E+1
-6.131E-1	1.031E+1	2.514E+1
-6.131E-1	1.027E+1	2.485E+1
-6.147E-1	1.021E+1	2.511E+1
-6.179E-1	1.027E+1	2.493E+1
-6.163E-1	1.028E+1	2.492E+1
-6.147E-1	1.024E+1	2.519E+1
-6.147E-1	1.031E+1	2.498E+1
-6.196E-1	1.017E+1	2.510E+1
-6.131E-1	1.023E+1	2.507E+1
-6.114E-1	1.023E+1	2.504E+1
-6.131E-1	1.020E+1	2.496E+1
-6.196E-1	1.021E+1	2.512E+1
-6.147E-1	1.024E+1	2.508E+1
-6.147E-1	1.021E+1	2.510E+1
-6.179E-1	1.009E+1	2.504E+1
-6.196E-1	1.022E+1	2.507E+1
-6.147E-1	1.025E+1	2.510E+1
-6.131E-1	1.030E+1	2.500E+1
-6.147E-1	1.017E+1	2.519E+1
-6.163E-1	1.015E+1	2.491E+1
-6.147E-1	1.027E+1	2.507E+1
-6.131E-1	1.033E+1	2.514E+1
-6.114E-1	1.012E+1	2.510E+1
-6.179E-1	1.030E+1	2.534E+1
-6.163E-1	1.023E+1	2.495E+1
-6.147E-1	1.028E+1	2.516E+1
-6.179E-1	1.019E+1	2.509E+1
-6.179E-1	1.013E+1	2.501E+1
-6.131E-1	1.014E+1	2.503E+1
-6.147E-1	1.038E+1	2.494E+1
-6.163E-1	1.023E+1	2.518E+1
-6.179E-1	1.036E+1	2.513E+1
-6.147E-1	1.015E+1	2.513E+1
-6.147E-1	1.040E+1	2.509E+1
-6.163E-1	1.028E+1	2.487E+1
-6.163E-1	1.022E+1	2.519E+1
-6.179E-1	1.023E+1	2.506E+1
-6.163E-1	1.026E+1	2.519E+1
-6.179E-1	1.022E+1	2.506E+1
-6.179E-1	1.021E+1	2.509E+1
-6.163E-1	1.035E+1	2.516E+1
-6.131E-1	1.026E+1	2.508E+1
-6.163E-1	1.023E+1	2.510E+1
-6.163E-1	1.022E+1	2.509E+1
-6.147E-1	1.023E+1	2.514E+1
-6.163E-1	1.025E+1	2.528E+1
-6.163E-1	1.018E+1	2.512E+1
-6.179E-1	1.026E+1	2.497E+1
-6.163E-1	1.030E+1	2.513E+1
-6.131E-1	1.022E+1	2.507E+1
-6.163E-1	1.029E+1	2.488E+1
-6.179E-1	1.041E+1	2.509E+1
-6.163E-1	1.028E+1	2.510E+1
-6.163E-1	1.031E+1	2.513E+1
-6.163E-1	1.021E+1	2.476E+1
-6.196E-1	1.032E+1	2.514E+1
-6.179E-1	1.008E+1	2.484E+1
-6.131E-1	1.014E+1	2.485E+1
-6.147E-1	1.032E+1	2.491E+1
-6.212E-1	1.028E+1	2.498E+1
-6.163E-1	1.024E+1	2.505E+1
-6.147E-1	1.023E+1	2.510E+1
-6.163E-1	1.025E+1	2.510E+1
-6.179E-1	1.016E+1	2.507E+1
-6.163E-1	1.016E+1	2.524E+1
-6.147E-1	1.042E+1	2.510E+1
-6.179E-1	1.013E+1	2.507E+1
-6.196E-1	1.025E+1	2.511E+1
-6.163E-1	1.023E+1	2.511E+1
-6.147E-1	1.025E+1	2.529E+1
-6.147E-1	1.008E+1	2.508E+1
-6.196E-1	1.020E+1	2.489E+1
-6.163E-1	1.031E+1	2.523E+1
-6.179E-1	1.025E+1	2.503E+1
-6.179E-1	1.033E+1	2.510E+1
-6.179E-1	1.019E+1	2.507E+1
-6.147E-1	1.010E+1	2.508E+1
-6.131E-1	1.040E+1	2.527E+1
-6.179E-1	1.023E+1	2.517E+1
-6.196E-1	1.030E+1	2.507E+1
-6.163E-1	1.026E+1	2.499E+1
-6.163E-1	1.018E+1	2.526E+1
-6.179E-1	1.028E+1	2.509E+1
-6.179E-1	1.034E+1	2.514E+1
-6.196E-1	1.018E+1	2.518E+1
-6.147E-1	1.028E+1	2.497E+1
-6.196E-1	1.019E+1	2.505E+1
-6.196E-1	1.025E+1	2.499E+1
-6.196E-1	1.024E+1	2.500E+1
-6.114E-1	1.035E+1	2.516E+1
-6.179E-1	1.014E+1	2.515E+1
-6.212E-1	1.027E+1	2.504E+1
-6.179E-1	1.015E+1	2.493E+1
-6.114E-1	1.013E+1	2.506E+1
-6.196E-1	1.023E+1	2.495E+1
-6.212E-1	1.037E+1	2.501E+1
-6.179E-1	1.028E+1	2.505E+1
-6.147E-1	1.037E+1	2.514E+1
-6.163E-1	1.025E+1	2.515E+1
-6.196E-1	1.031E+1	2.506E+1
-6.179E-1	1.034E+1	2.510E+1
-6.131E-1	1.023E+1	2.511E+1
-6.212E-1	1.010E+1	2.498E+1
-6.179E-1	1.019E+1	2.522E+1
-6.196E-1	1.021E+1	2.525E+1
-6.163E-1	1.025E+1	2.521E+1
-6.179E-1	1.029E+1	2.525E+1
-6.179E-1	1.024E+1	2.505E+1
-6.163E-1	1.033E+1	2.503E+1
-6.163E-1	1.031E+1	2.507E+1
-6.179E-1	1.020E+1	2.513E+1
-6.163E-1	1.028E+1	2.511E+1
-6.179E-1	1.038E+1	2.505E+1
-6.147E-1	1.015E+1	2.515E+1
-6.196E-1	1.021E+1	2.498E+1
-6.212E-1	1.014E+1	2.499E+1
-6.196E-1	1.024E+1	2.499E+1
-6.179E-1	1.023E+1	2.495E+1
-6.179E-1	1.017E+1	2.510E+1
-6.196E-1	1.025E+1	2.516E+1
-6.196E-1	1.034E+1	2.513E+1
-6.163E-1	1.027E+1	2.499E+1
-6.179E-1	1.023E+1	2.510E+1
-6.163E-1	1.025E+1	2.509E+1
-6.196E-1	1.026E+1	2.504E+1
-6.163E-1	1.022E+1	2.526E+1
-6.163E-1	1.039E+1	2.528E+1
-6.179E-1	1.024E+1	2.485E+1
-6.163E-1	1.031E+1	2.513E+1
-6.147E-1	1.026E+1	2.501E+1
-6.179E-1	1.034E+1	2.507E+1
-6.228E-1	1.023E+1	2.496E+1
-6.179E-1	1.033E+1	2.485E+1
-6.163E-1	1.019E+1	2.493E+1
-6.196E-1	1.024E+1	2.525E+1
-6.179E-1	1.020E+1	2.486E+1
-6.163E-1	1.012E+1	2.483E+1
-6.163E-1	1.027E+1	2.515E+1
-6.179E-1	1.028E+1	2.520E+1
-6.179E-1	1.033E+1	2.524E+1
-6.179E-1	1.023E+1	2.523E+1
-6.147E-1	1.029E+1	2.497E+1
-6.179E-1	1.018E+1	2.498E+1
-6.212E-1	1.021E+1	2.503E+1
-6.147E-1	1.022E+1	2.524E+1
-6.163E-1	1.020E+1	2.503E+1
-6.163E-1	1.032E+1	2.507E+1
-6.212E-1	1.022E+1	2.515E+1
-6.163E-1	1.030E+1	2.481E+1
-6.163E-1	1.027E+1	2.504E+1
-6.179E-1	1.027E+1	2.511E+1
-6.179E-1	1.031E+1	2.482E+1
-6.163E-1	1.030E+1	2.507E+1
-6.147E-1	1.013E+1	2.525E+1
-6.179E-1	1.035E+1	2.511E+1
-6.196E-1	1.014E+1	2.505E+1
-6.147E-1	1.023E+1	2.506E+1
-6.163E-1	1.030E+1	2.507E+1
-6.179E-1	1.030E+1	2.499E+1
-6.179E-1	1.031E+1	2.498E+1
-6.179E-1	1.031E+1	2.499E+1
-6.147E-1	1.018E+1	2.498E+1
-6.179E-1	1.028E+1	2.512E+1
-6.228E-1	1.032E+1	2.498E+1
-6.163E-1	1.021E+1	2.520E+1
-6.179E-1	1.013E+1	2.520E+1
-6.196E-1	1.017E+1	2.517E+1
-6.196E-1	1.022E+1	2.519E+1
-6.179E-1	1.024E+1	2.491E+1
-6.163E-1	1.018E+1	2.510E+1
-6.212E-1	1.021E+1	2.508E+1
-6.212E-1	1.023E+1	2.512E+1
-6.196E-1	1.036E+1	2.477E+1
-6.163E-1	1.024E+1	2.514E+1
-6.212E-1	1.028E+1	2.509E+1
-6.212E-1	1.024E+1	2.485E+1
-6.179E-1	1.014E+1	2.507E+1
-6.179E-1	1.006E+1	2.508E+1
-6.212E-1	1.025E+1	2.510E+1
-6.228E-1	1.029E+1	2.504E+1
-6.179E-1	1.033E+1	2.508E+1
-6.179E-1	1.017E+1	2.503E+1
-6.196E-1	1.018E+1	2.508E+1
-6.260E-1	1.030E+1	2.509E+1
-6.196E-1	1.026E+1	2.512E+1
-6.196E-1	1.021E+1	2.526E+1
-6.163E-1	1.028E+1	2.509E+1
-6.228E-1	1.025E+1	2.537E+1
-6.179E-1	1.014E+1	2.507E+1
-6.179E-1	1.023E+1	2.498E+1
-6.179E-1	1.024E+1	2.507E+1
-6.196E-1	1.028E+1	2.505E+1
-6.196E-1	1.015E+1	2.500E+1
-6.179E-1	1.032E+1	2.511E+1
-6.147E-1	1.023E+1	2.517E+1
-6.212E-1	1.021E+1	2.507E+1
-6.179E-1	1.017E+1	2.522E+1
-6.163E-1	1.035E+1	2.507E+1
-6.228E-1	1.034E+1	2.518E+1
-6.212E-1	1.037E+1	2.508E+1
-6.179E-1	1.020E+1	2.514E+1
-6.179E-1	1.027E+1	2.514E+1
-6.196E-1	1.017E+1	2.516E+1
-6.244E-1	1.027E+1	2.508E+1
-6.212E-1	1.023E+1	2.513E+1
-6.163E-1	1.022E+1	2.514E+1
-6.196E-1	1.022E+1	2.521E+1
-6.244E-1	1.016E+1	2.525E+1
-6.179E-1	1.037E+1	2.514E+1
-6.163E-1	1.037E+1	2.498E+1
-6.196E-1	1.018E+1	2.503E+1
-6.228E-1	1.024E+1	2.511E+1
-6.179E-1	1.020E+1	2.522E+1
-6.163E-1	1.021E+1	2.501E+1
-6.179E-1	1.027E+1	2.498E+1
-6.228E-1	1.023E+1	2.509E+1
-6.212E-1	1.024E+1	2.494E+1
-6.212E-1	1.024E+1	2.522E+1
-6.196E-1	1.022E+1	2.507E+1
-6.244E-1	1.029E+1	2.503E+1
-6.196E-1	1.034E+1	2.500E+1
-6.212E-1	1.019E+1	2.505E+1
-6.196E-1	1.025E+1	2.489E+1
-6.228E-1	1.027E+1	2.508E+1
-6.179E-1	1.027E+1	2.514E+1
-6.179E-1	1.016E+1	2.506E+1
-6.196E-1	1.030E+1	2.510E+1
-6.212E-1	1.028E+1	2.502E+1
-6.196E-1	1.023E+1	2.503E+1
-6.179E-1	1.028E+1	2.508E+1
-6.179E-1	1.021E+1	2.507E+1
-6.212E-1	1.037E+1	2.498E+1
-6.147E-1	1.024E+1	2.517E+1
-6.163E-1	1.025E+1	2.495E+1
-6.196E-1	1.024E+1	2.507E+1
-6.228E-1	1.043E+1	2.514E+1
-6.196E-1	1.021E+1	2.521E+1
-6.179E-1	1.031E+1	2.509E+1
-6.212E-1	1.018E+1	2.508E+1
-6.196E-1	1.016E+1	2.507E+1
-6.179E-1	1.028E+1	2.503E+1
-6.212E-1	1.024E+1	2.509E+1
-6.228E-1	1.012E+1	2.502E+1
-6.212E-1	1.027E+1	2.485E+1
-6.196E-1	1.032E+1	2.515E+1
-6.179E-1	1.017E+1	2.505E+1
-6.179E-1	1.021E+1	2.503E+1
-6.212E-1	1.024E+1	2.508E+1
-6.163E-1	1.029E+1	2.513E+1
-6.163E-1	1.031E+1	2.511E+1
-6.212E-1	1.023E+1	2.511E+1
-6.228E-1	1.030E+1	2.518E+1
-6.196E-1	1.030E+1	2.512E+1
-6.163E-1	1.022E+1	2.512E+1
-6.179E-1	1.018E+1	2.495E+1
-6.244E-1	1.029E+1	2.486E+1
-6.196E-1	1.011E+1	2.497E+1
-6.179E-1	1.024E+1	2.510E+1
-6.196E-1	1.020E+1	2.511E+1
-6.244E-1	1.026E+1	2.516E+1
-6.196E-1	1.018E+1	2.508E+1
-6.179E-1	1.026E+1	2.503E+1
-6.212E-1	1.032E+1	2.500E+1
-6.212E-1	1.026E+1	2.505E+1
-6.196E-1	1.029E+1	2.522E+1
-6.163E-1	1.014E+1	2.511E+1
-6.179E-1	1.021E+1	2.522E+1
-6.212E-1	1.027E+1	2.489E+1
-6.212E-1	1.024E+1	2.493E+1
-6.196E-1	1.025E+1	2.497E+1
-6.212E-1	1.030E+1	2.511E+1
-6.212E-1	1.032E+1	2.496E+1
-6.196E-1	1.030E+1	2.522E+1
-6.163E-1	1.029E+1	2.499E+1
-6.212E-1	1.009E+1	2.520E+1
-6.196E-1	1.027E+1	2.502E+1
-6.179E-1	1.011E+1	2.499E+1
-6.179E-1	1.028E+1	2.529E+1
-6.196E-1	1.034E+1	2.492E+1
-6.228E-1	1.022E+1	2.507E+1
-6.212E-1	1.026E+1	2.512E+1
-6.196E-1	1.014E+1	2.486E+1
-6.212E-1	1.016E+1	2.514E+1
-6.228E-1	1.038E+1	2.518E+1
-6.163E-1	1.012E+1	2.515E+1
-6.179E-1	1.021E+1	2.531E+1
-6.196E-1	1.010E+1	2.509E+1
-6.212E-1	1.028E+1	2.509E+1
-6.179E-1	1.021E+1	2.521E+1
-6.163E-1	1.021E+1	2.503E+1
-6.212E-1	1.016E+1	2.498E+1
-6.212E-1	1.021E+1	2.508E+1
-6.179E-1	1.026E+1	2.486E+1
-6.147E-1	1.023E+1	2.522E+1
-6.212E-1	1.033E+1	2.497E+1
-6.212E-1	1.018E+1	2.502E+1
-6.212E-1	1.022E+1	2.510E+1
-6.179E-1	1.027E+1	2.511E+1
-6.196E-1	1.025E+1	2.526E+1
-6.212E-1	1.014E+1	2.509E+1
-6.196E-1	1.025E+1	2.503E+1
-6.163E-1	1.033E+1	2.492E+1
-6.196E-1	1.023E+1	2.531E+1
-6.212E-1	1.024E+1	2.519E+1
-6.179E-1	1.030E+1	2.504E+1
-6.147E-1	1.035E+1	2.501E+1
-6.212E-1	1.027E+1	2.525E+1
-6.196E-1	1.026E+1	2.525E+1
-6.196E-1	1.020E+1	2.527E+1
-6.163E-1	1.024E+1	2.502E+1
-6.196E-1	1.030E+1	2.495E+1
-6.212E-1	1.033E+1	2.529E+1
-6.179E-1	1.026E+1	2.497E+1
-6.179E-1	1.013E+1	2.512E+1
-6.228E-1	1.032E+1	2.493E+1
-6.244E-1	1.008E+1	2.494E+1
-6.196E-1	1.029E+1	2.514E+1
-6.179E-1	1.017E+1	2.524E+1
-6.212E-1	1.020E+1	2.515E+1
-6.244E-1	1.030E+1	2.496E+1
-6.196E-1	1.030E+1	2.517E+1
-6.196E-1	1.025E+1	2.505E+1
-6.212E-1	1.033E+1	2.518E+1
-6.196E-1	1.025E+1	2.508E+1
-6.196E-1	1.032E+1	2.510E+1
-6.163E-1	1.022E+1	2.499E+1
-6.212E-1	1.022E+1	2.506E+1
-6.228E-1	1.018E+1	2.500E+1
-6.179E-1	1.034E+1	2.524E+1
-6.196E-1	1.013E+1	2.514E+1
-6.179E-1	1.026E+1	2.505E+1
-6.228E-1	1.024E+1	2.524E+1
-6.196E-1	1.035E+1	2.512E+1
-6.147E-1	1.021E+1	2.507E+1
-6.196E-1	1.027E+1	2.511E+1
-6.212E-1	1.020E+1	2.500E+1
-6.163E-1	1.030E+1	2.516E+1
-6.179E-1	1.014E+1	2.517E+1
-6.228E-1	1.018E+1	2.498E+1
-6.212E-1	1.031E+1	2.493E+1
-6.196E-1	1.025E+1	2.522E+1
-6.179E-1	1.026E+1	2.494E+1
-6.179E-1	1.022E+1	2.510E+1
-6.244E-1	1.030E+1	2.509E+1
-6.196E-1	1.021E+1	2.526E+1
-6.196E-1	1.028E+1	2.493E+1
-6.179E-1	1.037E+1	2.501E+1
-6.212E-1	1.022E+1	2.538E+1
-6.179E-1	1.029E+1	2.509E+1
-6.179E-1	1.029E+1	2.514E+1
-6.228E-1	1.018E+1	2.493E+1
-6.212E-1	1.029E+1	2.485E+1
-6.228E-1	1.014E+1	2.516E+1
-6.212E-1	1.031E+1	2.507E+1
-6.228E-1	1.032E+1	2.503E+1
-6.244E-1	1.022E+1	2.513E+1
-6.196E-1	1.038E+1	2.513E+1
-6.179E-1	1.014E+1	2.516E+1
-6.196E-1	1.025E+1	2.511E+1
-6.228E-1	1.023E+1	2.497E+1
-6.179E-1	1.019E+1	2.521E+1
-6.179E-1	1.016E+1	2.511E+1
-6.212E-1	1.028E+1	2.507E+1
-6.228E-1	1.036E+1	2.508E+1
-6.196E-1	1.032E+1	2.514E+1
-6.179E-1	1.015E+1	2.510E+1
-6.196E-1	1.031E+1	2.504E+1
-6.244E-1	1.021E+1	2.496E+1
-6.196E-1	1.027E+1	2.515E+1
-6.179E-1	1.025E+1	2.517E+1
-6.212E-1	1.032E+1	2.503E+1
-6.228E-1	1.017E+1	2.522E+1
-6.228E-1	1.026E+1	2.501E+1
-6.196E-1	1.023E+1	2.515E+1
-6.196E-1	1.023E+1	2.495E+1
-6.212E-1	1.017E+1	2.497E+1
-6.228E-1	1.015E+1	2.511E+1
-6.196E-1	1.027E+1	2.499E+1
-6.212E-1	1.023E+1	2.499E+1
-6.244E-1	1.030E+1	2.501E+1
-6.212E-1	1.025E+1	2.513E+1
-6.163E-1	1.042E+1	2.510E+1
-6.179E-1	1.019E+1	2.511E+1
-6.212E-1	1.022E+1	2.511E+1
-6.196E-1	1.019E+1	2.522E+1
-6.212E-1	1.033E+1	2.513E+1
-6.179E-1	1.033E+1	2.495E+1
-6.228E-1	1.012E+1	2.505E+1
-6.196E-1	1.039E+1	2.512E+1
-6.163E-1	1.012E+1	2.509E+1
-6.212E-1	1.028E+1	2.498E+1
-6.244E-1	1.035E+1	2.491E+1
-6.212E-1	1.025E+1	2.515E+1
-6.196E-1	1.017E+1	2.523E+1
-6.196E-1	1.016E+1	2.513E+1
-6.228E-1	1.026E+1	2.485E+1
-6.212E-1	1.017E+1	2.516E+1
-6.196E-1	1.018E+1	2.521E+1
-6.212E-1	1.038E+1	2.491E+1
-6.244E-1	1.029E+1	2.520E+1
-6.179E-1	1.014E+1	2.541E+1
-6.179E-1	1.029E+1	2.516E+1
-6.179E-1	1.022E+1	2.490E+1
-6.228E-1	1.018E+1	2.508E+1
-6.212E-1	1.018E+1	2.504E+1
-6.212E-1	1.023E+1	2.526E+1
-6.196E-1	1.019E+1	2.510E+1
-6.244E-1	1.017E+1	2.533E+1
-6.228E-1	1.022E+1	2.497E+1
-6.196E-1	1.031E+1	2.513E+1
-6.228E-1	1.013E+1	2.515E+1
-6.260E-1	1.012E+1	2.516E+1
-6.212E-1	1.025E+1	2.506E+1
-6.228E-1	1.029E+1	2.508E+1
-6.212E-1	1.029E+1	2.499E+1
-6.260E-1	1.026E+1	2.503E+1
-6.228E-1	1.019E+1	2.523E+1
-6.196E-1	1.022E+1	2.499E+1
-6.196E-1	1.038E+1	2.509E+1
-6.277E-1	1.036E+1	2.513E+1
-6.244E-1	1.025E+1	2.506E+1
-6.212E-1	1.024E+1	2.516E+1
-6.228E-1	1.019E+1	2.492E+1
-6.228E-1	1.026E+1	2.518E+1
-6.212E-1	1.025E+1	2.508E+1
-6.179E-1	1.026E+1	2.485E+1
-6.196E-1	1.024E+1	2.516E+1
-6.244E-1	1.009E+1	2.489E+1
-6.228E-1	1.019E+1	2.493E+1
-6.228E-1	1.038E+1	2.507E+1
-6.228E-1	1.012E+1	2.506E+1
-6.260E-1	1.024E+1	2.498E+1
-6.212E-1	1.020E+1	2.527E+1
-6.196E-1	1.036E+1	2.499E+1
-6.228E-1	1.023E+1	2.513E+1
-6.244E-1	1.022E+1	2.498E+1
-6.228E-1	1.024E+1	2.509E+1
-6.179E-1	1.026E+1	2.508E+1
-6.228E-1	1.030E+1	2.509E+1
-6.212E-1	1.019E+1	2.502E+1
-6.260E-1	1.017E+1	2.489E+1
-6.212E-1	1.034E+1	2.509E+1
-6.228E-1	1.024E+1	2.514E+1
-6.244E-1	1.020E+1	2.514E+1
-6.244E-1	1.028E+1	2.522E+1
-6.196E-1	1.014E+1	2.499E+1
-6.212E-1	1.025E+1	2.512E+1
-6.244E-1	1.019E+1	2.503E+1
-6.212E-1	1.020E+1	2.509E+1
-6.179E-1	1.025E+1	2.525E+1
-6.228E-1	1.019E+1	2.501E+1
-6.244E-1	1.021E+1	2.510E+1
-6.212E-1	1.019E+1	2.507E+1
-6.179E-1	1.009E+1	2.525E+1
-6.212E-1	1.017E+1	2.500E+1
-6.244E-1	1.022E+1	2.503E+1
-6.244E-1	1.024E+1	2.517E+1
-6.196E-1	1.031E+1	2.520E+1
-6.228E-1	1.032E+1	2.510E+1
-6.260E-1	1.022E+1	2.506E+1
-6.260E-1	1.022E+1	2.497E+1
-6.212E-1	1.020E+1	2.510E+1
-6.196E-1	1.030E+1	2.507E+1
-6.228E-1	1.019E+1	2.506E+1
-6.244E-1	1.011E+1	2.493E+1
-6.179E-1	1.016E+1	2.517E+1
-6.228E-1	1.026E+1	2.490E+1
-6.244E-1	1.023E+1	2.504E+1
-6.196E-1	1.034E+1	2.499E+1
-6.212E-1	1.025E+1	2.496E+1
-6.212E-1	1.029E+1	2.499E+1
-6.228E-1	1.024E+1	2.527E+1
-6.228E-1	1.022E+1	2.502E+1
-6.196E-1	1.023E+1	2.509E+1
-6.212E-1	1.022E+1	2.522E+1
-6.244E-1	1.013E+1	2.499E+1
-6.228E-1	1.039E+1	2.522E+1
-6.196E-1	1.011E+1	2.501E+1
-6.228E-1	1.022E+1	2.512E+1
-6.260E-1	1.034E+1	2.503E+1
-6.212E-1	1.021E+1	2.535E+1
-6.196E-1	1.027E+1	2.520E+1
-6.212E-1	1.019E+1	2.493E+1
-6.228E-1	1.015E+1	2.504E+1
-6.228E-1	1.017E+1	2.489E+1
-6.228E-1	1.021E+1	2.511E+1
-6.228E-1	1.026E+1	2.522E+1
-6.260E-1	1.019E+1	2.487E+1
-6.212E-1	1.010E+1	2.528E+1
-6.228E-1	1.027E+1	2.505E+1
-6.212E-1	1.030E+1	2.547E+1
-6.260E-1	1.024E+1	2.504E+1
-6.228E-1	1.030E+1	2.505E+1
-6.179E-1	1.017E+1	2.515E+1
-6.228E-1	1.035E+1	2.505E+1
-6.277E-1	1.029E+1	2.491E+1
-6.212E-1	1.025E+1	2.507E+1
-6.228E-1	1.029E+1	2.513E+1
-6.212E-1	1.014E+1	2.488E+1
-6.212E-1	1.024E+1	2.487E+1
-6.212E-1	1.012E+1	2.504E+1
-6.196E-1	1.032E+1	2.500E+1
-6.244E-1	1.037E+1	2.521E+1
-6.244E-1	1.010E+1	2.519E+1
-6.228E-1	1.028E+1	2.527E+1
-6.228E-1	1.026E+1	2.494E+1
-6.212E-1	1.015E+1	2.514E+1
-6.228E-1	1.026E+1	2.512E+1
-6.228E-1	1.019E+1	2.513E+1
-6.212E-1	1.017E+1	2.519E+1
-6.212E-1	1.018E+1	2.521E+1
-6.244E-1	1.026E+1	2.518E+1
-6.212E-1	1.032E+1	2.505E+1
-6.212E-1	1.024E+1	2.510E+1
-6.196E-1	1.018E+1	2.495E+1
-6.244E-1	1.022E+1	2.503E+1
-6.228E-1	1.031E+1	2.506E+1
-6.212E-1	1.019E+1	2.484E+1
-6.196E-1	1.025E+1	2.508E+1
-6.228E-1	1.026E+1	2.518E+1
-6.244E-1	1.024E+1	2.511E+1
-6.196E-1	1.023E+1	2.499E+1
-6.244E-1	1.026E+1	2.503E+1
-6.260E-1	1.023E+1	2.507E+1
-6.228E-1	1.020E+1	2.502E+1
-6.212E-1	1.022E+1	2.501E+1
-6.212E-1	1.025E+1	2.507E+1
-6.260E-1	1.022E+1	2.490E+1
-6.212E-1	1.021E+1	2.508E+1
-6.212E-1	1.025E+1	2.512E+1
-6.196E-1	1.018E+1	2.496E+1
-6.244E-1	1.027E+1	2.507E+1
-6.212E-1	1.029E+1	2.488E+1
-6.212E-1	1.020E+1	2.496E+1
-6.196E-1	1.021E+1	2.502E+1
-6.244E-1	1.029E+1	2.516E+1
-6.212E-1	1.026E+1	2.508E+1
-6.196E-1	1.029E+1	2.499E+1
-6.196E-1	1.021E+1	2.516E+1
-6.260E-1	1.014E+1	2.521E+1
-6.212E-1	1.032E+1	2.506E+1
-6.196E-1	1.029E+1	2.528E+1
-6.212E-1	1.022E+1	2.503E+1
-6.244E-1	1.034E+1	2.521E+1
-6.228E-1	1.030E+1	2.505E+1
-6.212E-1	1.037E+1	2.503E+1
-6.212E-1	1.028E+1	2.499E+1
-6.244E-1	1.028E+1	2.508E+1
-6.212E-1	1.032E+1	2.508E+1
-6.212E-1	1.017E+1	2.509E+1
-6.179E-1	1.009E+1	2.499E+1
-6.244E-1	1.027E+1	2.506E+1
-6.212E-1	1.023E+1	2.501E+1
-6.196E-1	1.027E+1	2.497E+1
-6.212E-1	1.014E+1	2.494E+1
-6.244E-1	1.006E+1	2.504E+1
-6.196E-1	1.016E+1	2.503E+1
-6.179E-1	1.026E+1	2.516E+1
-6.196E-1	1.031E+1	2.501E+1
-6.228E-1	1.023E+1	2.494E+1
-6.212E-1	1.035E+1	2.510E+1
-6.212E-1	1.024E+1	2.504E+1
-6.196E-1	1.020E+1	2.517E+1
-6.212E-1	1.026E+1	2.498E+1
-6.212E-1	1.032E+1	2.521E+1
-6.212E-1	1.016E+1	2.531E+1
-6.228E-1	1.023E+1	2.509E+1
-6.228E-1	1.034E+1	2.508E+1
-6.228E-1	1.023E+1	2.505E+1
-6.179E-1	1.016E+1	2.521E+1
-6.212E-1	1.027E+1	2.518E+1
-6.228E-1	1.011E+1	2.505E+1
-6.196E-1	1.023E+1	2.491E+1
-6.196E-1	1.038E+1	2.510E+1
-6.212E-1	1.015E+1	2.518E+1
-6.228E-1	1.020E+1	2.510E+1
-6.212E-1	1.025E+1	2.498E+1
-6.163E-1	1.013E+1	2.515E+1
-6.212E-1	1.026E+1	2.531E+1
-6.228E-1	1.034E+1	2.511E+1
-6.228E-1	1.026E+1	2.511E+1
-6.179E-1	1.027E+1	2.511E+1
-6.179E-1	1.022E+1	2.507E+1
-6.212E-1	1.013E+1	2.498E+1
-6.228E-1	1.018E+1	2.519E+1
-6.212E-1	1.026E+1	2.508E+1
-6.212E-1	1.004E+1	2.513E+1
-6.212E-1	1.028E+1	2.524E+1
-6.196E-1	1.019E+1	2.510E+1
-6.179E-1	1.033E+1	2.522E+1
-6.196E-1	1.023E+1	2.495E+1
-6.228E-1	1.027E+1	2.511E+1
-6.196E-1	1.032E+1	2.510E+1
-6.196E-1	1.028E+1	2.495E+1
-6.179E-1	1.015E+1	2.502E+1
-6.244E-1	1.031E+1	2.488E+1
-6.244E-1	1.018E+1	2.510E+1
-6.163E-1	1.035E+1	2.523E+1
-6.196E-1	1.031E+1	2.502E+1
-6.244E-1	1.021E+1	2.488E+1
-6.228E-1	1.020E+1	2.515E+1
-6.179E-1	1.034E+1	2.498E+1
-6.196E-1	1.029E+1	2.504E+1
-6.228E-1	1.021E+1	2.513E+1
-6.212E-1	1.012E+1	2.520E+1
-6.212E-1	1.022E+1	2.475E+1
-6.196E-1	1.028E+1	2.494E+1
-6.212E-1	1.014E+1	2.495E+1
-6.228E-1	1.025E+1	2.498E+1
-6.179E-1	1.027E+1	2.508E+1
-6.196E-1	1.025E+1	2.509E+1
-6.228E-1	1.025E+1	2.508E+1
-6.212E-1	1.028E+1	2.519E+1
-6.179E-1	1.023E+1	2.517E+1
-6.228E-1	1.028E+1	2.503E+1
-6.212E-1	1.022E+1	2.506E+1
-6.228E-1	1.030E+1	2.498E+1
-6.179E-1	1.012E+1	2.504E+1
-6.179E-1	1.017E+1	2.504E+1
-6.196E-1	1.020E+1	2.496E+1
-6.228E-1	1.031E+1	2.500E+1
-6.196E-1	1.019E+1	2.501E+1
-6.196E-1	1.028E+1	2.500E+1
-6.212E-1	1.018E+1	2.502E+1
-6.228E-1	1.019E+1	2.489E+1
-6.179E-1	1.024E+1	2.506E+1
-6.212E-1	1.034E+1	2.511E+1
-6.228E-1	1.036E+1	2.507E+1
-6.196E-1	1.036E+1	2.502E+1
-6.196E-1	1.021E+1	2.539E+1
-6.196E-1	1.025E+1	2.498E+1
-6.212E-1	1.028E+1	2.511E+1
-6.212E-1	1.040E+1	2.505E+1
-6.179E-1	1.038E+1	2.509E+1
-6.196E-1	1.030E+1	2.507E+1
-6.196E-1	1.036E+1	2.509E+1
-6.212E-1	1.035E+1	2.505E+1
-6.196E-1	1.019E+1	2.516E+1
-6.196E-1	1.032E+1	2.512E+1
-6.228E-1	1.030E+1	2.512E+1
-6.212E-1	1.030E+1	2.501E+1
-6.179E-1	1.019E+1	2.509E+1
-6.196E-1	1.032E+1	2.501E+1
-6.212E-1	1.033E+1	2.521E+1
-6.228E-1	1.022E+1	2.510E+1
-6.179E-1	1.015E+1	2.515E+1
-6.212E-1	1.024E+1	2.514E+1
-6.244E-1	1.024E+1	2.513E+1
-6.228E-1	1.030E+1	2.515E+1
-6.163E-1	1.025E+1	2.496E+1
-6.163E-1	1.027E+1	2.515E+1
-6.212E-1	1.021E+1	2.499E+1
-6.212E-1	1.039E+1	2.517E+1
-6.179E-1	1.015E+1	2.501E+1
-6.228E-1	1.027E+1	2.504E+1
-6.212E-1	1.034E+1	2.502E+1
-6.179E-1	1.031E+1	2.515E+1
-6.147E-1	1.024E+1	2.521E+1
-6.179E-1	1.026E+1	2.507E+1
-6.212E-1	1.021E+1	2.513E+1
-6.196E-1	1.022E+1	2.535E+1
-6.163E-1	1.036E+1	2.528E+1
-6.147E-1	1.021E+1	2.495E+1
-6.244E-1	1.034E+1	2.508E+1
-6.196E-1	1.026E+1	2.514E+1
-6.179E-1	1.017E+1	2.518E+1
-6.196E-1	1.024E+1	2.504E+1
-6.212E-1	1.026E+1	2.501E+1
-6.196E-1	1.027E+1	2.505E+1
-6.196E-1	1.023E+1	2.521E+1
-6.196E-1	1.022E+1	2.507E+1
-6.196E-1	1.017E+1	2.483E+1
-6.196E-1	1.029E+1	2.512E+1
-6.179E-1	1.028E+1	2.505E+1
-6.179E-1	1.021E+1	2.519E+1
-6.228E-1	1.015E+1	2.525E+1
-6.179E-1	1.020E+1	2.503E+1
-6.163E-1	1.030E+1	2.518E+1
-6.163E-1	1.024E+1	2.499E+1
-6.228E-1	1.020E+1	2.531E+1
-6.163E-1	1.014E+1	2.517E+1
-6.179E-1	1.020E+1	2.508E+1
-6.196E-1	1.024E+1	2.505E+1
-6.212E-1	1.023E+1	2.523E+1
-6.179E-1	1.042E+1	2.505E+1
-6.196E-1	1.027E+1	2.527E+1
-6.179E-1	1.034E+1	2.510E+1
-6.196E-1	1.023E+1	2.515E+1
-6.196E-1	1.018E+1	2.509E+1
-6.179E-1	1.011E+1	2.499E+1
-6.131E-1	1.034E+1	2.509E+1
-6.228E-1	1.021E+1	2.479E+1
-6.163E-1	1.022E+1	2.501E+1
-6.179E-1	1.014E+1	2.519E+1
-6.196E-1	1.033E+1	2.520E+1
-6.196E-1	1.029E+1	2.512E+1
-6.179E-1	1.018E+1	2.503E+1
-6.179E-1	1.026E+1	2.530E+1
-6.179E-1	1.031E+1	2.509E+1
-6.244E-1	1.019E+1	2.514E+1
-6.196E-1	1.020E+1	2.521E+1
-6.163E-1	1.018E+1	2.504E+1
-6.196E-1	1.036E+1	2.521E+1
-6.212E-1	1.019E+1	2.494E+1
-6.212E-1	1.019E+1	2.505E+1
-6.179E-1	1.025E+1	2.504E+1
-6.179E-1	1.040E+1	2.517E+1
-6.196E-1	1.022E+1	2.498E+1
-6.196E-1	1.018E+1	2.501E+1
-6.179E-1	1.024E+1	2.512E+1
-6.196E-1	1.033E+1	2.507E+1
-6.196E-1	1.025E+1	2.518E+1
-6.196E-1	1.027E+1	2.500E+1
-6.163E-1	1.030E+1	2.514E+1
-6.196E-1	1.018E+1	2.504E+1
-6.196E-1	1.034E+1	2.500E+1
-6.196E-1	1.020E+1	2.506E+1
-6.147E-1	1.023E+1	2.514E+1
-6.179E-1	1.024E+1	2.520E+1
-6.228E-1	1.027E+1	2.495E+1
-6.147E-1	1.025E+1	2.488E+1
-6.196E-1	1.035E+1	2.505E+1
-6.179E-1	1.028E+1	2.509E+1
-6.212E-1	1.034E+1	2.505E+1
-6.196E-1	1.026E+1	2.490E+1
-6.196E-1	1.023E+1	2.484E+1
-6.179E-1	1.015E+1	2.502E+1
-6.228E-1	1.026E+1	2.510E+1
-6.196E-1	1.027E+1	2.513E+1
-6.179E-1	1.020E+1	2.518E+1
-6.179E-1	1.031E+1	2.514E+1
-6.228E-1	1.024E+1	2.505E+1
-6.196E-1	1.026E+1	2.516E+1
-6.131E-1	1.023E+1	2.509E+1
-6.163E-1	1.032E+1	2.518E+1
-6.212E-1	1.028E+1	2.511E+1
-6.212E-1	1.017E+1	2.513E+1
-6.179E-1	1.027E+1	2.496E+1
-6.196E-1	1.029E+1	2.491E+1
-6.196E-1	1.034E+1	2.514E+1
-6.196E-1	1.012E+1	2.498E+1
-6.163E-1	1.029E+1	2.511E+1
-6.179E-1	1.026E+1	2.523E+1
-6.212E-1	1.033E+1	2.492E+1
-6.196E-1	1.023E+1	2.500E+1
-6.163E-1	1.030E+1	2.529E+1
-6.147E-1	1.027E+1	2.521E+1
-6.228E-1	1.034E+1	2.517E+1
-6.179E-1	1.025E+1	2.523E+1
-6.179E-1	1.018E+1	2.520E+1
-6.163E-1	1.046E+1	2.489E+1
-6.212E-1	1.031E+1	2.502E+1
-6.196E-1	1.021E+1	2.494E+1
-6.131E-1	1.041E+1	2.506E+1
-6.179E-1	1.021E+1	2.498E+1
-6.179E-1	1.024E+1	2.519E+1
-6.196E-1	1.035E+1	2.506E+1
-6.147E-1	1.023E+1	2.498E+1
-6.196E-1	1.023E+1	2.519E+1
-6.179E-1	1.022E+1	2.519E+1
-6.179E-1	1.029E+1	2.518E+1
-6.179E-1	1.022E+1	2.514E+1
-6.163E-1	1.027E+1	2.514E+1
-6.196E-1	1.026E+1	2.521E+1
-6.212E-1	1.032E+1	2.521E+1
-6.163E-1	1.023E+1	2.504E+1
-6.147E-1	1.025E+1	2.513E+1
-6.212E-1	1.037E+1	2.494E+1
-6.196E-1	1.022E+1	2.517E+1
-6.196E-1	1.036E+1	2.507E+1
-6.179E-1	1.016E+1	2.509E+1
-6.228E-1	1.017E+1	2.526E+1
-6.179E-1	1.027E+1	2.508E+1
-6.179E-1	1.024E+1	2.520E+1
-6.196E-1	1.029E+1	2.515E+1
-6.212E-1	1.031E+1	2.509E+1
-6.179E-1	1.020E+1	2.510E+1
-6.147E-1	1.032E+1	2.506E+1
-6.212E-1	1.028E+1	2.517E+1
-6.212E-1	1.019E+1	2.515E+1
-6.179E-1	1.030E+1	2.493E+1
-6.179E-1	1.028E+1	2.505E+1
-6.196E-1	1.023E+1	2.497E+1
-6.196E-1	1.026E+1	2.507E+1
-6.196E-1	1.024E+1	2.502E+1
-6.163E-1	1.017E+1	2.516E+1
-6.147E-1	1.036E+1	2.518E+1
-6.212E-1	1.017E+1	2.514E+1
-6.179E-1	1.035E+1	2.487E+1
-6.147E-1	1.024E+1	2.490E+1
-6.179E-1	1.021E+1	2.521E+1
-6.212E-1	1.025E+1	2.522E+1
-6.196E-1	1.020E+1	2.530E+1
-6.179E-1	1.020E+1	2.518E+1
-6.179E-1	1.026E+1	2.507E+1
-6.212E-1	1.024E+1	2.500E+1
-6.179E-1	1.022E+1	2.512E+1
-6.163E-1	1.021E+1	2.495E+1
-6.163E-1	1.013E+1	2.512E+1
-6.196E-1	1.025E+1	2.505E+1
-6.212E-1	1.042E+1	2.496E+1
-6.179E-1	1.031E+1	2.510E+1
-6.179E-1	1.021E+1	2.505E+1
-6.196E-1	1.026E+1	2.491E+1
-6.179E-1	1.021E+1	2.530E+1
-6.179E-1	1.010E+1	2.510E+1
-6.179E-1	1.016E+1	2.525E+1
-6.196E-1	1.013E+1	2.501E+1
-6.179E-1	1.031E+1	2.486E+1
-6.163E-1	1.024E+1	2.512E+1
-6.163E-1	1.018E+1	2.494E+1
-6.212E-1	1.009E+1	2.511E+1
-6.196E-1	1.038E+1	2.515E+1
-6.147E-1	1.029E+1	2.509E+1
-6.163E-1	1.031E+1	2.510E+1
[truncated: 93,943 more rows]
