# Supplementary material for: Improved ANAP incorporation and VCF analysis reveal details of P2X7 current facilitation and a limited conformational interplay between ATP binding and the intracellular ballast domain
Source: eLife. 2023 Jan 4;12:e82479. doi: 10.7554/eLife.82479 (PMC9859053; doi:10.7554/eLife.82479)
Supplement: Figure 3—figure supplement 3—source data 2. [file elife-82479-fig3-figsupp3-data2.zip › Figure-3_figure-supplement-3_source-data-2/DeltaCys-constructs/l14/18.csv]

-1.135E-1	1.519E+1	3.076E+1
-1.151E-1	1.544E+1	3.068E+1
-1.151E-1	1.533E+1	3.061E+1
-1.135E-1	1.526E+1	3.090E+1
-1.151E-1	1.544E+1	3.083E+1
-1.184E-1	1.538E+1	3.091E+1
-1.135E-1	1.544E+1	3.084E+1
-1.135E-1	1.542E+1	3.065E+1
-1.151E-1	1.551E+1	3.079E+1
-1.167E-1	1.546E+1	3.077E+1
-1.135E-1	1.552E+1	3.088E+1
-1.135E-1	1.541E+1	3.092E+1
-1.151E-1	1.530E+1	3.090E+1
-1.151E-1	1.537E+1	3.103E+1
-1.135E-1	1.545E+1	3.097E+1
-1.103E-1	1.559E+1	3.090E+1
-1.135E-1	1.556E+1	3.066E+1
-1.151E-1	1.555E+1	3.099E+1
-1.135E-1	1.531E+1	3.089E+1
-1.103E-1	1.545E+1	3.097E+1
-1.119E-1	1.551E+1	3.079E+1
-1.184E-1	1.535E+1	3.090E+1
-1.135E-1	1.535E+1	3.081E+1
-1.119E-1	1.525E+1	3.084E+1
-1.119E-1	1.526E+1	3.079E+1
-1.151E-1	1.542E+1	3.069E+1
-1.151E-1	1.541E+1	3.088E+1
-1.135E-1	1.555E+1	3.098E+1
-1.135E-1	1.536E+1	3.072E+1
-1.167E-1	1.530E+1	3.091E+1
-1.135E-1	1.541E+1	3.067E+1
-1.151E-1	1.542E+1	3.065E+1
-1.151E-1	1.543E+1	3.085E+1
-1.184E-1	1.551E+1	3.084E+1
-1.184E-1	1.544E+1	3.083E+1
-1.103E-1	1.543E+1	3.097E+1
-1.151E-1	1.532E+1	3.085E+1
-1.184E-1	1.547E+1	3.082E+1
-1.119E-1	1.527E+1	3.083E+1
-1.135E-1	1.544E+1	3.088E+1
-1.119E-1	1.548E+1	3.064E+1
-1.184E-1	1.530E+1	3.092E+1
-1.135E-1	1.544E+1	3.089E+1
-1.135E-1	1.543E+1	3.077E+1
-1.119E-1	1.543E+1	3.081E+1
-1.167E-1	1.529E+1	3.068E+1
-1.151E-1	1.543E+1	3.083E+1
-1.167E-1	1.531E+1	3.089E+1
-1.103E-1	1.538E+1	3.086E+1
-1.135E-1	1.542E+1	3.070E+1
-1.119E-1	1.542E+1	3.080E+1
-1.151E-1	1.537E+1	3.065E+1
-1.135E-1	1.543E+1	3.089E+1
-1.151E-1	1.547E+1	3.075E+1
-1.119E-1	1.541E+1	3.073E+1
-1.119E-1	1.540E+1	3.087E+1
-1.119E-1	1.547E+1	3.076E+1
-1.184E-1	1.554E+1	3.082E+1
-1.119E-1	1.532E+1	3.064E+1
-1.135E-1	1.515E+1	3.093E+1
-1.151E-1	1.541E+1	3.094E+1
-1.151E-1	1.525E+1	3.067E+1
-1.135E-1	1.527E+1	3.059E+1
-1.119E-1	1.540E+1	3.091E+1
-1.119E-1	1.532E+1	3.070E+1
-1.184E-1	1.565E+1	3.073E+1
-1.151E-1	1.531E+1	3.094E+1
-1.103E-1	1.539E+1	3.070E+1
-1.135E-1	1.539E+1	3.097E+1
-1.151E-1	1.531E+1	3.093E+1
-1.135E-1	1.528E+1	3.063E+1
-1.135E-1	1.532E+1	3.069E+1
-1.167E-1	1.536E+1	3.068E+1
-1.135E-1	1.541E+1	3.081E+1
-1.167E-1	1.546E+1	3.068E+1
-1.151E-1	1.538E+1	3.079E+1
-1.135E-1	1.531E+1	3.064E+1
-1.151E-1	1.540E+1	3.094E+1
-1.135E-1	1.536E+1	3.076E+1
-1.135E-1	1.551E+1	3.100E+1
-1.135E-1	1.549E+1	3.079E+1
-1.167E-1	1.542E+1	3.072E+1
-1.119E-1	1.532E+1	3.079E+1
-1.103E-1	1.555E+1	3.072E+1
-1.151E-1	1.530E+1	3.074E+1
-1.151E-1	1.544E+1	3.071E+1
-1.119E-1	1.535E+1	3.069E+1
-1.119E-1	1.547E+1	3.087E+1
-1.151E-1	1.547E+1	3.099E+1
-1.184E-1	1.536E+1	3.077E+1
-1.119E-1	1.541E+1	3.074E+1
-1.135E-1	1.535E+1	3.083E+1
-1.167E-1	1.537E+1	3.074E+1
-1.184E-1	1.539E+1	3.098E+1
-1.151E-1	1.540E+1	3.082E+1
-1.119E-1	1.551E+1	3.076E+1
-1.135E-1	1.546E+1	3.075E+1
-1.167E-1	1.531E+1	3.078E+1
-1.119E-1	1.531E+1	3.082E+1
-1.103E-1	1.541E+1	3.064E+1
-1.135E-1	1.539E+1	3.063E+1
-1.135E-1	1.546E+1	3.104E+1
-1.151E-1	1.529E+1	3.077E+1
-1.086E-1	1.534E+1	3.089E+1
-1.151E-1	1.538E+1	3.074E+1
-1.151E-1	1.543E+1	3.089E+1
-1.119E-1	1.558E+1	3.092E+1
-1.135E-1	1.541E+1	3.088E+1
-1.151E-1	1.531E+1	3.078E+1
-1.167E-1	1.528E+1	3.098E+1
-1.135E-1	1.551E+1	3.102E+1
-1.119E-1	1.548E+1	3.067E+1
-1.135E-1	1.533E+1	3.091E+1
-1.167E-1	1.539E+1	3.050E+1
-1.167E-1	1.527E+1	3.083E+1
-1.119E-1	1.537E+1	3.075E+1
-1.151E-1	1.542E+1	3.104E+1
-1.167E-1	1.543E+1	3.086E+1
-1.135E-1	1.549E+1	3.084E+1
-1.119E-1	1.536E+1	3.084E+1
-1.184E-1	1.537E+1	3.074E+1
-1.151E-1	1.546E+1	3.073E+1
-1.135E-1	1.546E+1	3.086E+1
-1.103E-1	1.536E+1	3.080E+1
-1.167E-1	1.552E+1	3.058E+1
-1.151E-1	1.526E+1	3.082E+1
-1.167E-1	1.547E+1	3.085E+1
-1.135E-1	1.536E+1	3.068E+1
-1.151E-1	1.535E+1	3.076E+1
-1.167E-1	1.537E+1	3.074E+1
-1.167E-1	1.546E+1	3.065E+1
-1.103E-1	1.534E+1	3.099E+1
-1.119E-1	1.534E+1	3.082E+1
-1.135E-1	1.525E+1	3.078E+1
-1.119E-1	1.545E+1	3.066E+1
-1.119E-1	1.547E+1	3.102E+1
-1.151E-1	1.559E+1	3.084E+1
-1.167E-1	1.542E+1	3.075E+1
-1.184E-1	1.556E+1	3.106E+1
-1.119E-1	1.518E+1	3.073E+1
-1.119E-1	1.548E+1	3.081E+1
-1.151E-1	1.547E+1	3.103E+1
-1.135E-1	1.536E+1	3.075E+1
-1.103E-1	1.532E+1	3.089E+1
-1.151E-1	1.536E+1	3.070E+1
-1.167E-1	1.540E+1	3.092E+1
-1.151E-1	1.522E+1	3.073E+1
-1.103E-1	1.533E+1	3.063E+1
-1.135E-1	1.538E+1	3.082E+1
-1.167E-1	1.553E+1	3.080E+1
-1.119E-1	1.533E+1	3.084E+1
-1.135E-1	1.528E+1	3.074E+1
-1.135E-1	1.540E+1	3.089E+1
-1.151E-1	1.539E+1	3.086E+1
-1.119E-1	1.555E+1	3.075E+1
-1.119E-1	1.547E+1	3.059E+1
-1.151E-1	1.529E+1	3.061E+1
-1.167E-1	1.538E+1	3.104E+1
-1.135E-1	1.526E+1	3.072E+1
-1.119E-1	1.539E+1	3.079E+1
-1.167E-1	1.523E+1	3.074E+1
-1.167E-1	1.529E+1	3.078E+1
-1.135E-1	1.545E+1	3.081E+1
-1.135E-1	1.535E+1	3.082E+1
-1.119E-1	1.540E+1	3.093E+1
-1.167E-1	1.537E+1	3.079E+1
-1.151E-1	1.532E+1	3.078E+1
-1.119E-1	1.537E+1	3.084E+1
-1.151E-1	1.532E+1	3.064E+1
-1.151E-1	1.548E+1	3.079E+1
-1.135E-1	1.552E+1	3.063E+1
-1.135E-1	1.543E+1	3.079E+1
-1.135E-1	1.534E+1	3.080E+1
-1.200E-1	1.531E+1	3.076E+1
-1.151E-1	1.535E+1	3.091E+1
-1.119E-1	1.554E+1	3.108E+1
-1.119E-1	1.532E+1	3.095E+1
-1.151E-1	1.540E+1	3.084E+1
-1.151E-1	1.552E+1	3.082E+1
-1.151E-1	1.553E+1	3.075E+1
-1.135E-1	1.544E+1	3.098E+1
-1.167E-1	1.545E+1	3.048E+1
-1.119E-1	1.540E+1	3.069E+1
-1.119E-1	1.538E+1	3.080E+1
-1.135E-1	1.540E+1	3.094E+1
-1.151E-1	1.541E+1	3.069E+1
-1.167E-1	1.532E+1	3.068E+1
-1.119E-1	1.540E+1	3.075E+1
-1.135E-1	1.541E+1	3.086E+1
-1.151E-1	1.543E+1	3.086E+1
-1.135E-1	1.525E+1	3.087E+1
-1.119E-1	1.544E+1	3.063E+1
-1.135E-1	1.543E+1	3.083E+1
-1.184E-1	1.554E+1	3.055E+1
-1.151E-1	1.529E+1	3.085E+1
-1.135E-1	1.533E+1	3.079E+1
-1.151E-1	1.546E+1	3.089E+1
-1.184E-1	1.554E+1	3.063E+1
-1.135E-1	1.538E+1	3.072E+1
-1.135E-1	1.541E+1	3.103E+1
-1.135E-1	1.534E+1	3.066E+1
-1.135E-1	1.542E+1	3.051E+1
-1.151E-1	1.539E+1	3.067E+1
-1.119E-1	1.547E+1	3.091E+1
-1.103E-1	1.534E+1	3.086E+1
-1.167E-1	1.524E+1	3.071E+1
-1.135E-1	1.549E+1	3.091E+1
-1.135E-1	1.549E+1	3.056E+1
-1.151E-1	1.548E+1	3.067E+1
-1.167E-1	1.533E+1	3.087E+1
-1.135E-1	1.542E+1	3.068E+1
-1.135E-1	1.525E+1	3.074E+1
-1.135E-1	1.543E+1	3.089E+1
-1.184E-1	1.538E+1	3.072E+1
-1.103E-1	1.524E+1	3.080E+1
-1.135E-1	1.541E+1	3.077E+1
-1.135E-1	1.548E+1	3.074E+1
-1.184E-1	1.561E+1	3.082E+1
-1.151E-1	1.543E+1	3.089E+1
-1.119E-1	1.531E+1	3.065E+1
-1.103E-1	1.535E+1	3.063E+1
-1.167E-1	1.532E+1	3.060E+1
-1.167E-1	1.534E+1	3.093E+1
-1.103E-1	1.545E+1	3.072E+1
-1.167E-1	1.541E+1	3.098E+1
-1.135E-1	1.541E+1	3.069E+1
-1.135E-1	1.542E+1	3.055E+1
-1.135E-1	1.555E+1	3.065E+1
-1.167E-1	1.552E+1	3.088E+1
-1.167E-1	1.538E+1	3.098E+1
-1.135E-1	1.540E+1	3.071E+1
-1.135E-1	1.545E+1	3.060E+1
-1.103E-1	1.527E+1	3.060E+1
-1.184E-1	1.532E+1	3.077E+1
-1.151E-1	1.541E+1	3.085E+1
-1.119E-1	1.522E+1	3.073E+1
-1.119E-1	1.548E+1	3.081E+1
-1.151E-1	1.523E+1	3.091E+1
-1.119E-1	1.547E+1	3.072E+1
-1.135E-1	1.543E+1	3.096E+1
-1.119E-1	1.545E+1	3.089E+1
-1.135E-1	1.544E+1	3.071E+1
-1.151E-1	1.544E+1	3.099E+1
-1.119E-1	1.531E+1	3.073E+1
-1.135E-1	1.545E+1	3.084E+1
-1.184E-1	1.522E+1	3.125E+1
-1.135E-1	1.561E+1	3.072E+1
-1.103E-1	1.538E+1	3.061E+1
-1.151E-1	1.548E+1	3.067E+1
-1.167E-1	1.545E+1	3.079E+1
-1.151E-1	1.543E+1	3.091E+1
-1.119E-1	1.528E+1	3.072E+1
-1.167E-1	1.548E+1	3.063E+1
-1.151E-1	1.547E+1	3.074E+1
-1.119E-1	1.542E+1	3.083E+1
-1.167E-1	1.548E+1	3.076E+1
-1.119E-1	1.532E+1	3.090E+1
-1.184E-1	1.546E+1	3.079E+1
-1.135E-1	1.557E+1	3.092E+1
-1.119E-1	1.521E+1	3.056E+1
-1.151E-1	1.529E+1	3.068E+1
-1.167E-1	1.537E+1	3.087E+1
-1.151E-1	1.536E+1	3.080E+1
-1.135E-1	1.530E+1	3.082E+1
-1.151E-1	1.536E+1	3.075E+1
-1.151E-1	1.548E+1	3.059E+1
-1.135E-1	1.540E+1	3.095E+1
-1.119E-1	1.541E+1	3.075E+1
-1.135E-1	1.540E+1	3.095E+1
-1.151E-1	1.532E+1	3.064E+1
-1.151E-1	1.543E+1	3.062E+1
-1.135E-1	1.562E+1	3.074E+1
-1.151E-1	1.534E+1	3.089E+1
-1.184E-1	1.525E+1	3.094E+1
-1.151E-1	1.540E+1	3.091E+1
-1.119E-1	1.536E+1	3.073E+1
-1.135E-1	1.550E+1	3.097E+1
-1.167E-1	1.537E+1	3.081E+1
-1.151E-1	1.528E+1	3.091E+1
-1.135E-1	1.533E+1	3.077E+1
-1.151E-1	1.532E+1	3.082E+1
-1.167E-1	1.535E+1	3.058E+1
-1.135E-1	1.532E+1	3.068E+1
-1.151E-1	1.535E+1	3.100E+1
-1.151E-1	1.541E+1	3.064E+1
-1.135E-1	1.547E+1	3.050E+1
-1.135E-1	1.540E+1	3.082E+1
-1.103E-1	1.548E+1	3.094E+1
-1.119E-1	1.543E+1	3.076E+1
-1.184E-1	1.537E+1	3.082E+1
-1.135E-1	1.529E+1	3.090E+1
-1.119E-1	1.529E+1	3.060E+1
-1.167E-1	1.552E+1	3.090E+1
-1.135E-1	1.547E+1	3.075E+1
-1.135E-1	1.547E+1	3.086E+1
-1.119E-1	1.541E+1	3.076E+1
-1.151E-1	1.553E+1	3.078E+1
-1.167E-1	1.544E+1	3.072E+1
-1.151E-1	1.545E+1	3.068E+1
-1.135E-1	1.535E+1	3.074E+1
-1.167E-1	1.546E+1	3.086E+1
-1.184E-1	1.543E+1	3.072E+1
-1.135E-1	1.538E+1	3.082E+1
-1.119E-1	1.539E+1	3.070E+1
-1.119E-1	1.545E+1	3.085E+1
-1.167E-1	1.545E+1	3.077E+1
-1.167E-1	1.532E+1	3.098E+1
-1.135E-1	1.540E+1	3.073E+1
-1.151E-1	1.525E+1	3.088E+1
-1.167E-1	1.540E+1	3.084E+1
-1.151E-1	1.532E+1	3.076E+1
-1.119E-1	1.542E+1	3.065E+1
-1.135E-1	1.530E+1	3.081E+1
-1.151E-1	1.542E+1	3.070E+1
-1.151E-1	1.544E+1	3.093E+1
-1.103E-1	1.534E+1	3.085E+1
-1.151E-1	1.524E+1	3.073E+1
-1.184E-1	1.556E+1	3.072E+1
-1.151E-1	1.537E+1	3.101E+1
-1.151E-1	1.554E+1	3.067E+1
-1.135E-1	1.547E+1	3.056E+1
-1.184E-1	1.528E+1	3.074E+1
-1.167E-1	1.540E+1	3.060E+1
-1.119E-1	1.535E+1	3.070E+1
-1.135E-1	1.539E+1	3.098E+1
-1.151E-1	1.545E+1	3.081E+1
-1.167E-1	1.529E+1	3.076E+1
-1.119E-1	1.547E+1	3.060E+1
-1.119E-1	1.532E+1	3.085E+1
-1.167E-1	1.539E+1	3.083E+1
-1.167E-1	1.527E+1	3.087E+1
-1.103E-1	1.539E+1	3.084E+1
-1.167E-1	1.528E+1	3.082E+1
-1.151E-1	1.528E+1	3.092E+1
-1.151E-1	1.554E+1	3.087E+1
-1.103E-1	1.552E+1	3.067E+1
-1.167E-1	1.537E+1	3.072E+1
-1.167E-1	1.557E+1	3.067E+1
-1.167E-1	1.555E+1	3.070E+1
-1.135E-1	1.551E+1	3.058E+1
-1.167E-1	1.550E+1	3.079E+1
-1.167E-1	1.556E+1	3.089E+1
-1.151E-1	1.543E+1	3.077E+1
-1.119E-1	1.525E+1	3.095E+1
-1.151E-1	1.533E+1	3.081E+1
-1.167E-1	1.541E+1	3.083E+1
-1.119E-1	1.554E+1	3.089E+1
-1.119E-1	1.543E+1	3.086E+1
-1.135E-1	1.542E+1	3.086E+1
-1.151E-1	1.536E+1	3.071E+1
-1.135E-1	1.539E+1	3.084E+1
-1.151E-1	1.529E+1	3.069E+1
-1.151E-1	1.536E+1	3.080E+1
-1.151E-1	1.542E+1	3.093E+1
-1.135E-1	1.543E+1	3.065E+1
-1.151E-1	1.545E+1	3.077E+1
-1.167E-1	1.537E+1	3.063E+1
-1.167E-1	1.534E+1	3.077E+1
-1.151E-1	1.550E+1	3.074E+1
-1.119E-1	1.536E+1	3.077E+1
-1.151E-1	1.548E+1	3.083E+1
-1.167E-1	1.551E+1	3.076E+1
-1.151E-1	1.536E+1	3.093E+1
-1.119E-1	1.530E+1	3.080E+1
-1.151E-1	1.534E+1	3.064E+1
-1.167E-1	1.543E+1	3.087E+1
-1.135E-1	1.550E+1	3.055E+1
-1.119E-1	1.545E+1	3.068E+1
-1.135E-1	1.551E+1	3.079E+1
-1.167E-1	1.539E+1	3.067E+1
-1.151E-1	1.538E+1	3.065E+1
-1.135E-1	1.554E+1	3.096E+1
-1.119E-1	1.552E+1	3.075E+1
-1.151E-1	1.550E+1	3.082E+1
-1.167E-1	1.539E+1	3.080E+1
-1.103E-1	1.550E+1	3.071E+1
-1.167E-1	1.532E+1	3.082E+1
-1.151E-1	1.542E+1	3.088E+1
-1.167E-1	1.540E+1	3.081E+1
-1.119E-1	1.538E+1	3.079E+1
-1.151E-1	1.545E+1	3.085E+1
-1.151E-1	1.538E+1	3.059E+1
-1.119E-1	1.543E+1	3.093E+1
-1.135E-1	1.532E+1	3.096E+1
-1.151E-1	1.518E+1	3.077E+1
-1.184E-1	1.543E+1	3.067E+1
-1.135E-1	1.537E+1	3.089E+1
-1.119E-1	1.540E+1	3.065E+1
-1.119E-1	1.533E+1	3.081E+1
-1.151E-1	1.548E+1	3.096E+1
-1.119E-1	1.522E+1	3.102E+1
-1.151E-1	1.540E+1	3.082E+1
-1.151E-1	1.525E+1	3.060E+1
-1.167E-1	1.544E+1	3.098E+1
-1.151E-1	1.549E+1	3.073E+1
-1.135E-1	1.530E+1	3.066E+1
-1.151E-1	1.539E+1	3.084E+1
-1.184E-1	1.536E+1	3.082E+1
-1.135E-1	1.528E+1	3.092E+1
-1.119E-1	1.542E+1	3.075E+1
-1.135E-1	1.540E+1	3.056E+1
-1.151E-1	1.526E+1	3.063E+1
-1.135E-1	1.543E+1	3.074E+1
-1.151E-1	1.552E+1	3.070E+1
-1.151E-1	1.543E+1	3.091E+1
-1.167E-1	1.545E+1	3.065E+1
-1.135E-1	1.531E+1	3.074E+1
-1.135E-1	1.538E+1	3.076E+1
-1.151E-1	1.523E+1	3.094E+1
-1.151E-1	1.538E+1	3.105E+1
-1.119E-1	1.547E+1	3.078E+1
-1.103E-1	1.532E+1	3.078E+1
-1.135E-1	1.545E+1	3.067E+1
-1.135E-1	1.557E+1	3.079E+1
-1.135E-1	1.552E+1	3.088E+1
-1.119E-1	1.541E+1	3.082E+1
-1.119E-1	1.537E+1	3.086E+1
-1.135E-1	1.539E+1	3.072E+1
-1.167E-1	1.550E+1	3.079E+1
-1.119E-1	1.551E+1	3.078E+1
-1.135E-1	1.536E+1	3.081E+1
-1.151E-1	1.550E+1	3.075E+1
-1.135E-1	1.531E+1	3.067E+1
-1.151E-1	1.536E+1	3.072E+1
-1.135E-1	1.535E+1	3.074E+1
-1.119E-1	1.544E+1	3.082E+1
-1.135E-1	1.531E+1	3.097E+1
-1.086E-1	1.539E+1	3.075E+1
-1.184E-1	1.545E+1	3.092E+1
-1.167E-1	1.545E+1	3.087E+1
-1.151E-1	1.542E+1	3.089E+1
-1.119E-1	1.540E+1	3.074E+1
-1.151E-1	1.551E+1	3.097E+1
-1.151E-1	1.540E+1	3.093E+1
-1.167E-1	1.547E+1	3.085E+1
-1.119E-1	1.541E+1	3.078E+1
-1.135E-1	1.532E+1	3.080E+1
-1.167E-1	1.540E+1	3.078E+1
-1.135E-1	1.554E+1	3.085E+1
-1.151E-1	1.540E+1	3.091E+1
-1.135E-1	1.540E+1	3.096E+1
-1.184E-1	1.548E+1	3.082E+1
-1.151E-1	1.552E+1	3.080E+1
-1.135E-1	1.543E+1	3.084E+1
-1.151E-1	1.540E+1	3.090E+1
-1.167E-1	1.533E+1	3.066E+1
-1.135E-1	1.556E+1	3.064E+1
-1.135E-1	1.539E+1	3.087E+1
-1.167E-1	1.541E+1	3.091E+1
-1.135E-1	1.546E+1	3.095E+1
-1.135E-1	1.553E+1	3.071E+1
-1.135E-1	1.537E+1	3.084E+1
-1.135E-1	1.555E+1	3.089E+1
-1.151E-1	1.550E+1	3.085E+1
-1.167E-1	1.556E+1	3.079E+1
-1.135E-1	1.534E+1	3.069E+1
-1.135E-1	1.536E+1	3.080E+1
-1.200E-1	1.549E+1	3.067E+1
-1.119E-1	1.553E+1	3.085E+1
-1.119E-1	1.540E+1	3.079E+1
-1.151E-1	1.542E+1	3.094E+1
-1.184E-1	1.526E+1	3.075E+1
-1.167E-1	1.550E+1	3.070E+1
-1.151E-1	1.535E+1	3.096E+1
-1.167E-1	1.533E+1	3.077E+1
-1.167E-1	1.547E+1	3.081E+1
-1.135E-1	1.550E+1	3.080E+1
-1.135E-1	1.521E+1	3.081E+1
-1.135E-1	1.538E+1	3.074E+1
-1.167E-1	1.557E+1	3.084E+1
-1.135E-1	1.548E+1	3.066E+1
-1.119E-1	1.534E+1	3.093E+1
-1.135E-1	1.565E+1	3.089E+1
-1.167E-1	1.538E+1	3.080E+1
-1.119E-1	1.541E+1	3.092E+1
-1.135E-1	1.523E+1	3.110E+1
-1.135E-1	1.554E+1	3.069E+1
-1.151E-1	1.554E+1	3.081E+1
-1.167E-1	1.544E+1	3.053E+1
-1.135E-1	1.511E+1	3.078E+1
-1.151E-1	1.526E+1	3.077E+1
-1.167E-1	1.541E+1	3.088E+1
-1.119E-1	1.560E+1	3.084E+1
-1.119E-1	1.530E+1	3.065E+1
-1.135E-1	1.534E+1	3.076E+1
-1.167E-1	1.545E+1	3.074E+1
-1.184E-1	1.544E+1	3.079E+1
-1.119E-1	1.537E+1	3.091E+1
-1.135E-1	1.526E+1	3.092E+1
-1.135E-1	1.527E+1	3.105E+1
-1.119E-1	1.548E+1	3.084E+1
-1.151E-1	1.548E+1	3.087E+1
-1.151E-1	1.532E+1	3.099E+1
-1.184E-1	1.547E+1	3.068E+1
-1.135E-1	1.529E+1	3.081E+1
-1.119E-1	1.534E+1	3.075E+1
-1.135E-1	1.547E+1	3.106E+1
-1.167E-1	1.533E+1	3.084E+1
-1.119E-1	1.540E+1	3.061E+1
-1.119E-1	1.549E+1	3.093E+1
-1.135E-1	1.549E+1	3.079E+1
-1.135E-1	1.560E+1	3.088E+1
-1.119E-1	1.537E+1	3.066E+1
-1.119E-1	1.535E+1	3.059E+1
-1.167E-1	1.546E+1	3.103E+1
-1.151E-1	1.531E+1	3.098E+1
-1.135E-1	1.543E+1	3.070E+1
-1.135E-1	1.544E+1	3.077E+1
-1.135E-1	1.534E+1	3.055E+1
-1.167E-1	1.521E+1	3.072E+1
-1.135E-1	1.546E+1	3.068E+1
-1.119E-1	1.544E+1	3.085E+1
-1.151E-1	1.533E+1	3.095E+1
-1.151E-1	1.540E+1	3.080E+1
-1.135E-1	1.556E+1	3.087E+1
-1.119E-1	1.559E+1	3.074E+1
-1.151E-1	1.539E+1	3.095E+1
-1.151E-1	1.536E+1	3.087E+1
-1.151E-1	1.538E+1	3.106E+1
-1.103E-1	1.534E+1	3.057E+1
-1.151E-1	1.525E+1	3.067E+1
-1.184E-1	1.529E+1	3.096E+1
-1.151E-1	1.533E+1	3.100E+1
-1.119E-1	1.546E+1	3.072E+1
-1.151E-1	1.555E+1	3.079E+1
-1.200E-1	1.537E+1	3.069E+1
-1.167E-1	1.528E+1	3.074E+1
-1.119E-1	1.534E+1	3.097E+1
-1.151E-1	1.534E+1	3.080E+1
-1.167E-1	1.542E+1	3.082E+1
-1.151E-1	1.536E+1	3.101E+1
-1.103E-1	1.536E+1	3.095E+1
-1.135E-1	1.548E+1	3.078E+1
-1.167E-1	1.531E+1	3.080E+1
-1.119E-1	1.537E+1	3.059E+1
-1.119E-1	1.541E+1	3.064E+1
-1.151E-1	1.545E+1	3.057E+1
-1.167E-1	1.539E+1	3.071E+1
-1.135E-1	1.536E+1	3.083E+1
-1.119E-1	1.543E+1	3.067E+1
-1.167E-1	1.543E+1	3.096E+1
-1.184E-1	1.532E+1	3.072E+1
-1.151E-1	1.538E+1	3.076E+1
-1.103E-1	1.537E+1	3.078E+1
-1.119E-1	1.541E+1	3.077E+1
-1.151E-1	1.530E+1	3.073E+1
-1.135E-1	1.535E+1	3.072E+1
-1.151E-1	1.525E+1	3.098E+1
-1.151E-1	1.542E+1	3.080E+1
-1.151E-1	1.537E+1	3.074E+1
-1.135E-1	1.543E+1	3.111E+1
-1.103E-1	1.543E+1	3.086E+1
-1.151E-1	1.549E+1	3.079E+1
-1.184E-1	1.556E+1	3.081E+1
-1.135E-1	1.540E+1	3.067E+1
-1.103E-1	1.513E+1	3.066E+1
-1.135E-1	1.537E+1	3.076E+1
-1.167E-1	1.542E+1	3.050E+1
-1.151E-1	1.548E+1	3.069E+1
-1.119E-1	1.540E+1	3.082E+1
-1.151E-1	1.538E+1	3.072E+1
-1.167E-1	1.532E+1	3.097E+1
-1.151E-1	1.531E+1	3.095E+1
-1.135E-1	1.549E+1	3.085E+1
-1.151E-1	1.544E+1	3.052E+1
-1.184E-1	1.561E+1	3.077E+1
-1.135E-1	1.539E+1	3.092E+1
-1.135E-1	1.538E+1	3.091E+1
-1.167E-1	1.547E+1	3.095E+1
-1.167E-1	1.530E+1	3.055E+1
-1.119E-1	1.533E+1	3.062E+1
-1.135E-1	1.548E+1	3.079E+1
-1.135E-1	1.547E+1	3.060E+1
-1.167E-1	1.547E+1	3.082E+1
-1.151E-1	1.539E+1	3.064E+1
-1.135E-1	1.541E+1	3.059E+1
-1.135E-1	1.538E+1	3.087E+1
-1.135E-1	1.544E+1	3.057E+1
-1.167E-1	1.549E+1	3.074E+1
-1.135E-1	1.532E+1	3.072E+1
-1.151E-1	1.542E+1	3.075E+1
-1.184E-1	1.542E+1	3.070E+1
-1.135E-1	1.524E+1	3.072E+1
-1.119E-1	1.526E+1	3.063E+1
-1.135E-1	1.534E+1	3.062E+1
-1.167E-1	1.534E+1	3.067E+1
-1.119E-1	1.541E+1	3.064E+1
-1.119E-1	1.555E+1	3.060E+1
-1.151E-1	1.553E+1	3.080E+1
-1.167E-1	1.537E+1	3.088E+1
-1.135E-1	1.536E+1	3.102E+1
-1.135E-1	1.549E+1	3.079E+1
-1.151E-1	1.540E+1	3.103E+1
-1.151E-1	1.547E+1	3.080E+1
-1.119E-1	1.544E+1	3.089E+1
-1.135E-1	1.534E+1	3.065E+1
-1.151E-1	1.530E+1	3.083E+1
-1.151E-1	1.525E+1	3.073E+1
-1.151E-1	1.548E+1	3.065E+1
-1.135E-1	1.536E+1	3.079E+1
-1.119E-1	1.530E+1	3.076E+1
-1.151E-1	1.570E+1	3.092E+1
-1.119E-1	1.546E+1	3.082E+1
-1.135E-1	1.548E+1	3.046E+1
-1.151E-1	1.552E+1	3.080E+1
-1.151E-1	1.539E+1	3.078E+1
-1.135E-1	1.529E+1	3.087E+1
-1.135E-1	1.536E+1	3.082E+1
-1.119E-1	1.545E+1	3.076E+1
-1.184E-1	1.544E+1	3.086E+1
-1.151E-1	1.528E+1	3.091E+1
-1.119E-1	1.536E+1	3.078E+1
-1.135E-1	1.546E+1	3.108E+1
-1.151E-1	1.548E+1	3.083E+1
-1.119E-1	1.528E+1	3.086E+1
-1.135E-1	1.543E+1	3.099E+1
-1.167E-1	1.549E+1	3.072E+1
-1.167E-1	1.544E+1	3.065E+1
-1.135E-1	1.549E+1	3.065E+1
-1.135E-1	1.539E+1	3.070E+1
-1.151E-1	1.536E+1	3.081E+1
-1.167E-1	1.541E+1	3.076E+1
-1.135E-1	1.527E+1	3.059E+1
-1.135E-1	1.554E+1	3.087E+1
-1.119E-1	1.542E+1	3.071E+1
-1.184E-1	1.543E+1	3.068E+1
-1.135E-1	1.537E+1	3.071E+1
-1.135E-1	1.553E+1	3.075E+1
-1.135E-1	1.532E+1	3.085E+1
-1.184E-1	1.550E+1	3.085E+1
-1.135E-1	1.556E+1	3.079E+1
-1.167E-1	1.540E+1	3.098E+1
-1.135E-1	1.558E+1	3.085E+1
-1.151E-1	1.550E+1	3.075E+1
-1.135E-1	1.537E+1	3.097E+1
-1.119E-1	1.555E+1	3.084E+1
-1.135E-1	1.543E+1	3.079E+1
-1.167E-1	1.546E+1	3.089E+1
-1.151E-1	1.536E+1	3.056E+1
-1.119E-1	1.547E+1	3.068E+1
-1.151E-1	1.546E+1	3.057E+1
-1.151E-1	1.527E+1	3.079E+1
-1.135E-1	1.529E+1	3.091E+1
-1.151E-1	1.543E+1	3.060E+1
-1.135E-1	1.521E+1	3.081E+1
-1.151E-1	1.546E+1	3.060E+1
-1.151E-1	1.530E+1	3.102E+1
-1.119E-1	1.547E+1	3.075E+1
-1.135E-1	1.531E+1	3.063E+1
-1.151E-1	1.540E+1	3.078E+1
-1.151E-1	1.540E+1	3.087E+1
-1.135E-1	1.545E+1	3.085E+1
-1.167E-1	1.543E+1	3.079E+1
-1.200E-1	1.544E+1	3.082E+1
-1.151E-1	1.543E+1	3.081E+1
-1.103E-1	1.536E+1	3.043E+1
-1.184E-1	1.539E+1	3.059E+1
-1.151E-1	1.547E+1	3.093E+1
-1.135E-1	1.536E+1	3.068E+1
-1.135E-1	1.545E+1	3.084E+1
-1.184E-1	1.533E+1	3.093E+1
-1.151E-1	1.535E+1	3.079E+1
-1.167E-1	1.528E+1	3.077E+1
-1.167E-1	1.542E+1	3.087E+1
-1.151E-1	1.547E+1	3.078E+1
-1.151E-1	1.538E+1	3.078E+1
-1.167E-1	1.535E+1	3.067E+1
-1.119E-1	1.515E+1	3.066E+1
-1.151E-1	1.538E+1	3.077E+1
-1.151E-1	1.535E+1	3.066E+1
-1.151E-1	1.540E+1	3.097E+1
-1.119E-1	1.550E+1	3.065E+1
-1.167E-1	1.564E+1	3.086E+1
-1.184E-1	1.533E+1	3.077E+1
-1.119E-1	1.536E+1	3.072E+1
-1.135E-1	1.551E+1	3.079E+1
-1.135E-1	1.537E+1	3.082E+1
-1.184E-1	1.561E+1	3.077E+1
-1.135E-1	1.548E+1	3.096E+1
-1.135E-1	1.538E+1	3.076E+1
-1.167E-1	1.538E+1	3.081E+1
-1.167E-1	1.519E+1	3.047E+1
-1.167E-1	1.552E+1	3.069E+1
-1.135E-1	1.537E+1	3.081E+1
-1.135E-1	1.539E+1	3.066E+1
-1.167E-1	1.546E+1	3.083E+1
-1.135E-1	1.528E+1	3.083E+1
-1.103E-1	1.530E+1	3.107E+1
-1.151E-1	1.545E+1	3.059E+1
-1.151E-1	1.542E+1	3.076E+1
-1.119E-1	1.530E+1	3.086E+1
-1.135E-1	1.537E+1	3.098E+1
-1.151E-1	1.539E+1	3.088E+1
-1.151E-1	1.551E+1	3.061E+1
-1.119E-1	1.538E+1	3.080E+1
-1.119E-1	1.524E+1	3.074E+1
-1.135E-1	1.531E+1	3.064E+1
-1.135E-1	1.532E+1	3.079E+1
-1.135E-1	1.550E+1	3.076E+1
-1.119E-1	1.547E+1	3.078E+1
-1.151E-1	1.552E+1	3.066E+1
-1.135E-1	1.528E+1	3.082E+1
-1.151E-1	1.539E+1	3.085E+1
-1.119E-1	1.537E+1	3.080E+1
-1.151E-1	1.556E+1	3.088E+1
-1.167E-1	1.534E+1	3.088E+1
-1.103E-1	1.537E+1	3.101E+1
-1.119E-1	1.535E+1	3.092E+1
-1.151E-1	1.538E+1	3.085E+1
-1.167E-1	1.537E+1	3.081E+1
-1.151E-1	1.543E+1	3.077E+1
-1.119E-1	1.559E+1	3.089E+1
-1.151E-1	1.543E+1	3.063E+1
-1.167E-1	1.549E+1	3.065E+1
-1.151E-1	1.551E+1	3.075E+1
-1.119E-1	1.543E+1	3.097E+1
-1.151E-1	1.542E+1	3.073E+1
-1.119E-1	1.536E+1	3.079E+1
-1.119E-1	1.550E+1	3.061E+1
-1.151E-1	1.547E+1	3.097E+1
-1.151E-1	1.549E+1	3.091E+1
-1.167E-1	1.544E+1	3.091E+1
-1.135E-1	1.552E+1	3.087E+1
-1.103E-1	1.528E+1	3.066E+1
-1.151E-1	1.533E+1	3.079E+1
-1.167E-1	1.546E+1	3.080E+1
-1.119E-1	1.540E+1	3.050E+1
-1.151E-1	1.545E+1	3.067E+1
-1.151E-1	1.532E+1	3.066E+1
-1.151E-1	1.547E+1	3.076E+1
-1.119E-1	1.543E+1	3.060E+1
-1.151E-1	1.533E+1	3.074E+1
-1.135E-1	1.541E+1	3.079E+1
-1.151E-1	1.536E+1	3.088E+1
-1.151E-1	1.547E+1	3.072E+1
-1.119E-1	1.538E+1	3.082E+1
-1.151E-1	1.538E+1	3.082E+1
-1.184E-1	1.521E+1	3.080E+1
-1.135E-1	1.538E+1	3.073E+1
-1.119E-1	1.531E+1	3.089E+1
-1.135E-1	1.542E+1	3.092E+1
-1.167E-1	1.541E+1	3.068E+1
-1.167E-1	1.521E+1	3.086E+1
-1.135E-1	1.556E+1	3.095E+1
-1.151E-1	1.540E+1	3.071E+1
-1.167E-1	1.546E+1	3.090E+1
-1.151E-1	1.559E+1	3.084E+1
-1.135E-1	1.530E+1	3.097E+1
-1.151E-1	1.537E+1	3.064E+1
-1.167E-1	1.546E+1	3.086E+1
-1.151E-1	1.547E+1	3.078E+1
-1.135E-1	1.543E+1	3.104E+1
-1.151E-1	1.541E+1	3.083E+1
-1.151E-1	1.553E+1	3.101E+1
-1.135E-1	1.527E+1	3.087E+1
-1.135E-1	1.545E+1	3.058E+1
-1.135E-1	1.539E+1	3.096E+1
-1.167E-1	1.536E+1	3.070E+1
-1.151E-1	1.546E+1	3.078E+1
-1.119E-1	1.533E+1	3.079E+1
-1.119E-1	1.553E+1	3.084E+1
-1.151E-1	1.536E+1	3.060E+1
-1.135E-1	1.531E+1	3.092E+1
-1.151E-1	1.532E+1	3.082E+1
-1.135E-1	1.550E+1	3.073E+1
-1.151E-1	1.549E+1	3.095E+1
-1.151E-1	1.535E+1	3.094E+1
-1.135E-1	1.540E+1	3.092E+1
-1.135E-1	1.539E+1	3.069E+1
-1.184E-1	1.544E+1	3.092E+1
-1.103E-1	1.545E+1	3.091E+1
-1.103E-1	1.537E+1	3.104E+1
-1.151E-1	1.537E+1	3.077E+1
-1.151E-1	1.536E+1	3.066E+1
-1.151E-1	1.538E+1	3.095E+1
-1.151E-1	1.541E+1	3.067E+1
-1.135E-1	1.536E+1	3.078E+1
-1.167E-1	1.547E+1	3.091E+1
-1.135E-1	1.530E+1	3.089E+1
-1.135E-1	1.551E+1	3.076E+1
-1.119E-1	1.542E+1	3.064E+1
-1.151E-1	1.542E+1	3.088E+1
-1.151E-1	1.527E+1	3.078E+1
-1.151E-1	1.540E+1	3.090E+1
-1.119E-1	1.547E+1	3.078E+1
-1.151E-1	1.541E+1	3.098E+1
-1.135E-1	1.545E+1	3.066E+1
-1.119E-1	1.541E+1	3.070E+1
-1.167E-1	1.536E+1	3.052E+1
-1.151E-1	1.553E+1	3.066E+1
-1.151E-1	1.537E+1	3.079E+1
-1.119E-1	1.540E+1	3.079E+1
-1.167E-1	1.547E+1	3.077E+1
-1.167E-1	1.533E+1	3.086E+1
-1.151E-1	1.543E+1	3.080E+1
-1.135E-1	1.537E+1	3.093E+1
-1.135E-1	1.555E+1	3.089E+1
-1.151E-1	1.538E+1	3.064E+1
-1.135E-1	1.549E+1	3.081E+1
-1.135E-1	1.544E+1	3.076E+1
-1.167E-1	1.534E+1	3.080E+1
-1.167E-1	1.551E+1	3.085E+1
-1.135E-1	1.530E+1	3.085E+1
-1.119E-1	1.534E+1	3.098E+1
-1.151E-1	1.536E+1	3.069E+1
-1.167E-1	1.540E+1	3.074E+1
-1.167E-1	1.542E+1	3.088E+1
-1.135E-1	1.535E+1	3.073E+1
-1.135E-1	1.538E+1	3.090E+1
-1.184E-1	1.523E+1	3.070E+1
-1.119E-1	1.547E+1	3.084E+1
-1.151E-1	1.527E+1	3.093E+1
-1.184E-1	1.542E+1	3.061E+1
-1.184E-1	1.536E+1	3.090E+1
-1.151E-1	1.545E+1	3.077E+1
-1.119E-1	1.543E+1	3.069E+1
-1.151E-1	1.524E+1	3.061E+1
-1.184E-1	1.541E+1	3.082E+1
-1.135E-1	1.537E+1	3.082E+1
-1.119E-1	1.535E+1	3.074E+1
-1.135E-1	1.542E+1	3.084E+1
-1.184E-1	1.547E+1	3.086E+1
-1.135E-1	1.541E+1	3.094E+1
-1.167E-1	1.545E+1	3.075E+1
-1.151E-1	1.544E+1	3.072E+1
-1.151E-1	1.560E+1	3.078E+1
-1.135E-1	1.544E+1	3.079E+1
-1.135E-1	1.537E+1	3.086E+1
-1.135E-1	1.545E+1	3.091E+1
-1.200E-1	1.538E+1	3.104E+1
-1.151E-1	1.542E+1	3.077E+1
-1.103E-1	1.527E+1	3.083E+1
-1.135E-1	1.541E+1	3.095E+1
-1.151E-1	1.530E+1	3.079E+1
-1.135E-1	1.534E+1	3.101E+1
-1.151E-1	1.552E+1	3.068E+1
-1.167E-1	1.559E+1	3.062E+1
-1.167E-1	1.546E+1	3.082E+1
-1.151E-1	1.545E+1	3.100E+1
-1.103E-1	1.539E+1	3.081E+1
-1.167E-1	1.556E+1	3.069E+1
-1.151E-1	1.559E+1	3.064E+1
-1.167E-1	1.552E+1	3.068E+1
-1.103E-1	1.543E+1	3.085E+1
-1.119E-1	1.540E+1	3.081E+1
-1.167E-1	1.548E+1	3.072E+1
-1.135E-1	1.538E+1	3.061E+1
-1.119E-1	1.549E+1	3.065E+1
-1.167E-1	1.558E+1	3.105E+1
-1.167E-1	1.549E+1	3.083E+1
-1.135E-1	1.547E+1	3.069E+1
-1.119E-1	1.558E+1	3.084E+1
-1.135E-1	1.537E+1	3.077E+1
-1.135E-1	1.535E+1	3.073E+1
-1.135E-1	1.543E+1	3.089E+1
-1.119E-1	1.539E+1	3.098E+1
-1.119E-1	1.555E+1	3.073E+1
-1.184E-1	1.537E+1	3.089E+1
-1.167E-1	1.550E+1	3.098E+1
-1.135E-1	1.540E+1	3.076E+1
-1.167E-1	1.536E+1	3.087E+1
-1.184E-1	1.544E+1	3.081E+1
-1.151E-1	1.539E+1	3.090E+1
-1.103E-1	1.528E+1	3.063E+1
-1.151E-1	1.548E+1	3.076E+1
-1.135E-1	1.540E+1	3.082E+1
-1.167E-1	1.543E+1	3.082E+1
-1.119E-1	1.545E+1	3.074E+1
-1.184E-1	1.540E+1	3.094E+1
-1.151E-1	1.549E+1	3.066E+1
-1.151E-1	1.547E+1	3.087E+1
-1.135E-1	1.554E+1	3.108E+1
-1.151E-1	1.537E+1	3.094E+1
-1.135E-1	1.533E+1	3.082E+1
-1.135E-1	1.544E+1	3.098E+1
-1.135E-1	1.524E+1	3.075E+1
-1.135E-1	1.528E+1	3.088E+1
-1.151E-1	1.524E+1	3.091E+1
-1.135E-1	1.555E+1	3.074E+1
-1.135E-1	1.532E+1	3.102E+1
-1.167E-1	1.542E+1	3.091E+1
-1.151E-1	1.529E+1	3.078E+1
-1.151E-1	1.542E+1	3.086E+1
-1.119E-1	1.539E+1	3.098E+1
-1.151E-1	1.552E+1	3.088E+1
-1.151E-1	1.536E+1	3.086E+1
-1.151E-1	1.519E+1	3.069E+1
-1.103E-1	1.542E+1	3.069E+1
-1.200E-1	1.534E+1	3.090E+1
-1.135E-1	1.545E+1	3.082E+1
-1.151E-1	1.538E+1	3.094E+1
-1.119E-1	1.539E+1	3.066E+1
-1.167E-1	1.536E+1	3.078E+1
-1.167E-1	1.526E+1	3.095E+1
-1.135E-1	1.538E+1	3.071E+1
-1.135E-1	1.551E+1	3.091E+1
-1.167E-1	1.537E+1	3.079E+1
-1.151E-1	1.533E+1	3.070E+1
-1.151E-1	1.531E+1	3.079E+1
-1.119E-1	1.551E+1	3.034E+1
-1.167E-1	1.547E+1	3.073E+1
-1.167E-1	1.536E+1	3.084E+1
-1.151E-1	1.546E+1	3.091E+1
-1.135E-1	1.542E+1	3.084E+1
-1.151E-1	1.548E+1	3.086E+1
-1.184E-1	1.547E+1	3.082E+1
-1.135E-1	1.542E+1	3.083E+1
-1.135E-1	1.540E+1	3.076E+1
-1.151E-1	1.539E+1	3.080E+1
-1.184E-1	1.536E+1	3.079E+1
-1.151E-1	1.543E+1	3.068E+1
-1.135E-1	1.536E+1	3.083E+1
-1.119E-1	1.556E+1	3.064E+1
-1.151E-1	1.552E+1	3.088E+1
-1.151E-1	1.549E+1	3.091E+1
-1.135E-1	1.540E+1	3.089E+1
-1.135E-1	1.548E+1	3.048E+1
-1.167E-1	1.532E+1	3.063E+1
-1.151E-1	1.548E+1	3.093E+1
-1.151E-1	1.547E+1	3.083E+1
-1.167E-1	1.531E+1	3.089E+1
-1.184E-1	1.545E+1	3.085E+1
-1.151E-1	1.541E+1	3.073E+1
-1.135E-1	1.549E+1	3.096E+1
-1.151E-1	1.535E+1	3.072E+1
-1.167E-1	1.541E+1	3.068E+1
-1.135E-1	1.526E+1	3.053E+1
-1.119E-1	1.538E+1	3.072E+1
-1.135E-1	1.540E+1	3.054E+1
-1.167E-1	1.554E+1	3.068E+1
-1.151E-1	1.561E+1	3.082E+1
-1.135E-1	1.542E+1	3.076E+1
-1.167E-1	1.536E+1	3.073E+1
-1.184E-1	1.555E+1	3.074E+1
-1.167E-1	1.547E+1	3.080E+1
-1.119E-1	1.543E+1	3.098E+1
-1.151E-1	1.545E+1	3.085E+1
-1.167E-1	1.521E+1	3.079E+1
-1.151E-1	1.544E+1	3.060E+1
-1.151E-1	1.535E+1	3.074E+1
-1.135E-1	1.538E+1	3.090E+1
-1.167E-1	1.545E+1	3.072E+1
-1.184E-1	1.537E+1	3.073E+1
-1.151E-1	1.546E+1	3.087E+1
-1.184E-1	1.540E+1	3.089E+1
-1.184E-1	1.552E+1	3.087E+1
-1.167E-1	1.530E+1	3.081E+1
-1.135E-1	1.551E+1	3.077E+1
-1.167E-1	1.531E+1	3.074E+1
-1.167E-1	1.549E+1	3.089E+1
-1.135E-1	1.545E+1	3.073E+1
-1.135E-1	1.522E+1	3.067E+1
-1.135E-1	1.546E+1	3.073E+1
-1.167E-1	1.542E+1	3.087E+1
-1.135E-1	1.537E+1	3.084E+1
-1.119E-1	1.545E+1	3.076E+1
-1.135E-1	1.556E+1	3.075E+1
-1.184E-1	1.547E+1	3.093E+1
-1.135E-1	1.537E+1	3.082E+1
-1.135E-1	1.543E+1	3.088E+1
-1.135E-1	1.555E+1	3.085E+1
-1.167E-1	1.532E+1	3.050E+1
-1.135E-1	1.550E+1	3.071E+1
-1.119E-1	1.556E+1	3.091E+1
-1.184E-1	1.542E+1	3.071E+1
-1.184E-1	1.548E+1	3.099E+1
-1.135E-1	1.530E+1	3.080E+1
-1.119E-1	1.530E+1	3.060E+1
-1.135E-1	1.527E+1	3.093E+1
-1.151E-1	1.532E+1	3.087E+1
-1.135E-1	1.545E+1	3.078E+1
-1.135E-1	1.556E+1	3.093E+1
-1.135E-1	1.535E+1	3.069E+1
-1.167E-1	1.538E+1	3.095E+1
-1.135E-1	1.543E+1	3.101E+1
-1.151E-1	1.533E+1	3.069E+1
-1.151E-1	1.552E+1	3.078E+1
-1.167E-1	1.541E+1	3.064E+1
-1.135E-1	1.546E+1	3.086E+1
-1.135E-1	1.543E+1	3.089E+1
-1.151E-1	1.541E+1	3.101E+1
-1.184E-1	1.523E+1	3.092E+1
-1.119E-1	1.536E+1	3.095E+1
-1.151E-1	1.539E+1	3.073E+1
-1.151E-1	1.542E+1	3.083E+1
-1.167E-1	1.541E+1	3.079E+1
-1.151E-1	1.542E+1	3.092E+1
-1.151E-1	1.540E+1	3.063E+1
-1.135E-1	1.539E+1	3.078E+1
-1.167E-1	1.545E+1	3.083E+1
-1.151E-1	1.538E+1	3.058E+1
-1.135E-1	1.551E+1	3.071E+1
-1.167E-1	1.528E+1	3.090E+1
-1.151E-1	1.533E+1	3.071E+1
-1.135E-1	1.534E+1	3.075E+1
-1.135E-1	1.546E+1	3.055E+1
-1.184E-1	1.545E+1	3.087E+1
-1.135E-1	1.538E+1	3.091E+1
-1.135E-1	1.540E+1	3.090E+1
-1.135E-1	1.539E+1	3.077E+1
-1.167E-1	1.538E+1	3.075E+1
-1.184E-1	1.534E+1	3.090E+1
-1.151E-1	1.547E+1	3.087E+1
-1.151E-1	1.540E+1	3.091E+1
-1.135E-1	1.541E+1	3.093E+1
-1.151E-1	1.553E+1	3.069E+1
-1.135E-1	1.547E+1	3.077E+1
-1.103E-1	1.545E+1	3.094E+1
-1.135E-1	1.536E+1	3.069E+1
-1.184E-1	1.541E+1	3.061E+1
-1.135E-1	1.555E+1	3.082E+1
-1.151E-1	1.552E+1	3.056E+1
-1.167E-1	1.534E+1	3.070E+1
-1.184E-1	1.534E+1	3.081E+1
-1.119E-1	1.541E+1	3.073E+1
-1.151E-1	1.549E+1	3.079E+1
-1.151E-1	1.537E+1	3.128E+1
-1.151E-1	1.544E+1	3.086E+1
-1.151E-1	1.558E+1	3.081E+1
-1.103E-1	1.524E+1	3.080E+1
-1.151E-1	1.546E+1	3.076E+1
-1.151E-1	1.541E+1	3.083E+1
-1.135E-1	1.549E+1	3.067E+1
-1.135E-1	1.548E+1	3.079E+1
-1.135E-1	1.549E+1	3.067E+1
-1.151E-1	1.532E+1	3.080E+1
-1.151E-1	1.547E+1	3.084E+1
-1.119E-1	1.533E+1	3.092E+1
-1.151E-1	1.551E+1	3.086E+1
-1.151E-1	1.552E+1	3.081E+1
-1.086E-1	1.555E+1	3.090E+1
-1.103E-1	1.529E+1	3.082E+1
-1.151E-1	1.557E+1	3.090E+1
-1.151E-1	1.540E+1	3.069E+1
-1.135E-1	1.554E+1	3.084E+1
-1.151E-1	1.534E+1	3.079E+1
-1.151E-1	1.557E+1	3.070E+1
-1.151E-1	1.543E+1	3.088E+1
-1.119E-1	1.533E+1	3.055E+1
-1.135E-1	1.533E+1	3.076E+1
-1.135E-1	1.547E+1	3.066E+1
-1.135E-1	1.543E+1	3.072E+1
-1.119E-1	1.530E+1	3.066E+1
-1.119E-1	1.558E+1	3.083E+1
-1.151E-1	1.548E+1	3.068E+1
-1.151E-1	1.530E+1	3.086E+1
-1.167E-1	1.537E+1	3.107E+1
-1.119E-1	1.555E+1	3.075E+1
-1.135E-1	1.538E+1	3.067E+1
-1.167E-1	1.533E+1	3.079E+1
-1.135E-1	1.536E+1	3.098E+1
-1.103E-1	1.543E+1	3.075E+1
-1.103E-1	1.545E+1	3.071E+1
-1.135E-1	1.533E+1	3.087E+1
-1.167E-1	1.549E+1	3.059E+1
-1.135E-1	1.515E+1	3.057E+1
-1.135E-1	1.532E+1	3.066E+1
-1.167E-1	1.545E+1	3.079E+1
-1.135E-1	1.525E+1	3.076E+1
-1.135E-1	1.541E+1	3.079E+1
-1.167E-1	1.547E+1	3.067E+1
-1.151E-1	1.535E+1	3.079E+1
-1.151E-1	1.544E+1	3.111E+1
-1.135E-1	1.553E+1	3.062E+1
-1.135E-1	1.533E+1	3.067E+1
-1.167E-1	1.546E+1	3.078E+1
-1.119E-1	1.546E+1	3.053E+1
-1.119E-1	1.530E+1	3.076E+1
-1.184E-1	1.555E+1	3.068E+1
-1.184E-1	1.541E+1	3.093E+1
-1.151E-1	1.549E+1	3.093E+1
-1.151E-1	1.547E+1	3.095E+1
-1.151E-1	1.542E+1	3.067E+1
-1.167E-1	1.544E+1	3.073E+1
-1.135E-1	1.535E+1	3.089E+1
-1.135E-1	1.536E+1	3.094E+1
-1.151E-1	1.555E+1	3.066E+1
-1.184E-1	1.547E+1	3.087E+1
-1.151E-1	1.543E+1	3.089E+1
-1.135E-1	1.529E+1	3.065E+1
-1.119E-1	1.552E+1	3.074E+1
-1.167E-1	1.537E+1	3.102E+1
-1.119E-1	1.544E+1	3.088E+1
-1.151E-1	1.542E+1	3.096E+1
-1.135E-1	1.546E+1	3.081E+1
-1.135E-1	1.544E+1	3.084E+1
-1.135E-1	1.546E+1	3.081E+1
-1.135E-1	1.525E+1	3.084E+1
-1.151E-1	1.531E+1	3.079E+1
-1.151E-1	1.555E+1	3.078E+1
-1.135E-1	1.535E+1	3.066E+1
-1.119E-1	1.531E+1	3.086E+1
-1.167E-1	1.526E+1	3.091E+1
-1.135E-1	1.537E+1	3.088E+1
-1.135E-1	1.544E+1	3.078E+1
-1.135E-1	1.534E+1	3.079E+1
-1.151E-1	1.524E+1	3.092E+1
-1.167E-1	1.531E+1	3.084E+1
-1.135E-1	1.545E+1	3.075E+1
-1.135E-1	1.533E+1	3.088E+1
-1.135E-1	1.540E+1	3.067E+1
-1.151E-1	1.533E+1	3.077E+1
-1.151E-1	1.531E+1	3.088E+1
-1.119E-1	1.548E+1	3.078E+1
-1.135E-1	1.540E+1	3.062E+1
-1.184E-1	1.553E+1	3.063E+1
-1.103E-1	1.558E+1	3.091E+1
-1.119E-1	1.540E+1	3.077E+1
-1.167E-1	1.540E+1	3.095E+1
-1.151E-1	1.539E+1	3.084E+1
-1.151E-1	1.565E+1	3.081E+1
-1.119E-1	1.532E+1	3.076E+1
-1.151E-1	1.543E+1	3.086E+1
-1.151E-1	1.544E+1	3.090E+1
-1.167E-1	1.541E+1	3.089E+1
-1.135E-1	1.542E+1	3.065E+1
-1.167E-1	1.539E+1	3.083E+1
-1.151E-1	1.549E+1	3.076E+1
-1.151E-1	1.544E+1	3.070E+1
-1.151E-1	1.545E+1	3.096E+1
-1.151E-1	1.525E+1	3.094E+1
-1.151E-1	1.554E+1	3.086E+1
-1.119E-1	1.556E+1	3.083E+1
-1.151E-1	1.541E+1	3.067E+1
-1.167E-1	1.534E+1	3.064E+1
-1.151E-1	1.540E+1	3.072E+1
-1.135E-1	1.536E+1	3.055E+1
-1.119E-1	1.545E+1	3.085E+1
-1.135E-1	1.533E+1	3.071E+1
-1.151E-1	1.538E+1	3.086E+1
-1.151E-1	1.532E+1	3.077E+1
-1.135E-1	1.544E+1	3.080E+1
-1.151E-1	1.533E+1	3.062E+1
-1.200E-1	1.541E+1	3.078E+1
-1.135E-1	1.529E+1	3.080E+1
-1.135E-1	1.540E+1	3.093E+1
-1.135E-1	1.534E+1	3.072E+1
-1.167E-1	1.538E+1	3.087E+1
-1.135E-1	1.555E+1	3.086E+1
-1.103E-1	1.548E+1	3.080E+1
-1.151E-1	1.543E+1	3.078E+1
-1.151E-1	1.548E+1	3.084E+1
-1.119E-1	1.528E+1	3.087E+1
-1.135E-1	1.551E+1	3.078E+1
-1.151E-1	1.527E+1	3.091E+1
-1.200E-1	1.534E+1	3.075E+1
-1.135E-1	1.527E+1	3.089E+1
-1.086E-1	1.558E+1	3.087E+1
-1.184E-1	1.542E+1	3.095E+1
-1.135E-1	1.554E+1	3.090E+1
-1.135E-1	1.546E+1	3.088E+1
-1.119E-1	1.544E+1	3.050E+1
-1.135E-1	1.538E+1	3.082E+1
-1.167E-1	1.559E+1	3.070E+1
-1.135E-1	1.551E+1	3.068E+1
-1.167E-1	1.562E+1	3.069E+1
-1.103E-1	1.534E+1	3.066E+1
-1.167E-1	1.546E+1	3.064E+1
-1.135E-1	1.529E+1	3.097E+1
-1.103E-1	1.543E+1	3.070E+1
-1.167E-1	1.542E+1	3.063E+1
-1.167E-1	1.542E+1	3.074E+1
-1.151E-1	1.542E+1	3.085E+1
-1.103E-1	1.533E+1	3.069E+1
-1.135E-1	1.527E+1	3.085E+1
-1.151E-1	1.545E+1	3.073E+1
-1.135E-1	1.538E+1	3.092E+1
-1.167E-1	1.542E+1	3.079E+1
-1.151E-1	1.546E+1	3.080E+1
-1.167E-1	1.533E+1	3.068E+1
-1.167E-1	1.535E+1	3.086E+1
-1.119E-1	1.544E+1	3.075E+1
-1.135E-1	1.533E+1	3.065E+1
-1.167E-1	1.543E+1	3.085E+1
-1.151E-1	1.533E+1	3.077E+1
-1.135E-1	1.538E+1	3.074E+1
-1.135E-1	1.538E+1	3.075E+1
-1.151E-1	1.537E+1	3.069E+1
-1.151E-1	1.538E+1	3.069E+1
-1.119E-1	1.519E+1	3.093E+1
-1.167E-1	1.538E+1	3.079E+1
-1.151E-1	1.543E+1	3.080E+1
-1.167E-1	1.534E+1	3.081E+1
-1.151E-1	1.554E+1	3.094E+1
-1.167E-1	1.544E+1	3.085E+1
-1.151E-1	1.545E+1	3.075E+1
-1.135E-1	1.554E+1	3.089E+1
-1.135E-1	1.555E+1	3.086E+1
-1.135E-1	1.539E+1	3.060E+1
-1.167E-1	1.541E+1	3.076E+1
-1.119E-1	1.532E+1	3.065E+1
-1.135E-1	1.551E+1	3.074E+1
-1.151E-1	1.547E+1	3.090E+1
-1.167E-1	1.534E+1	3.078E+1
-1.135E-1	1.540E+1	3.084E+1
-1.103E-1	1.540E+1	3.072E+1
-1.167E-1	1.533E+1	3.077E+1
-1.167E-1	1.550E+1	3.087E+1
-1.119E-1	1.543E+1	3.091E+1
-1.103E-1	1.538E+1	3.091E+1
-1.135E-1	1.536E+1	3.076E+1
-1.200E-1	1.532E+1	3.101E+1
-1.151E-1	1.533E+1	3.089E+1
-1.135E-1	1.552E+1	3.089E+1
-1.151E-1	1.529E+1	3.089E+1
-1.167E-1	1.535E+1	3.079E+1
-1.119E-1	1.549E+1	3.088E+1
-1.135E-1	1.551E+1	3.078E+1
-1.151E-1	1.538E+1	3.088E+1
-1.135E-1	1.530E+1	3.070E+1
-1.167E-1	1.527E+1	3.093E+1
-1.119E-1	1.550E+1	3.095E+1
-1.119E-1	1.536E+1	3.092E+1
-1.151E-1	1.536E+1	3.091E+1
-1.151E-1	1.547E+1	3.062E+1
-1.167E-1	1.539E+1	3.103E+1
-1.184E-1	1.528E+1	3.070E+1
-1.135E-1	1.530E+1	3.077E+1
-1.135E-1	1.537E+1	3.071E+1
-1.119E-1	1.525E+1	3.099E+1
-1.167E-1	1.563E+1	3.074E+1
-1.135E-1	1.555E+1	3.071E+1
-1.167E-1	1.538E+1	3.082E+1
-1.167E-1	1.526E+1	3.082E+1
-1.167E-1	1.524E+1	3.084E+1
-1.167E-1	1.536E+1	3.074E+1
-1.135E-1	1.540E+1	3.068E+1
-1.167E-1	1.548E+1	3.070E+1
-1.151E-1	1.541E+1	3.091E+1
-1.184E-1	1.545E+1	3.082E+1
-1.167E-1	1.543E+1	3.106E+1
-1.167E-1	1.534E+1	3.094E+1
-1.151E-1	1.547E+1	3.067E+1
-1.151E-1	1.565E+1	3.059E+1
-1.135E-1	1.544E+1	3.077E+1
-1.119E-1	1.522E+1	3.073E+1
-1.151E-1	1.547E+1	3.069E+1
-1.151E-1	1.543E+1	3.082E+1
-1.151E-1	1.546E+1	3.080E+1
-1.135E-1	1.542E+1	3.084E+1
-1.135E-1	1.541E+1	3.060E+1
-1.184E-1	1.540E+1	3.067E+1
-1.119E-1	1.546E+1	3.063E+1
-1.135E-1	1.541E+1	3.075E+1
-1.135E-1	1.523E+1	3.072E+1
-1.151E-1	1.553E+1	3.089E+1
-1.151E-1	1.525E+1	3.074E+1
-1.135E-1	1.539E+1	3.068E+1
-1.151E-1	1.558E+1	3.077E+1
-1.167E-1	1.546E+1	3.078E+1
-1.151E-1	1.553E+1	3.084E+1
-1.103E-1	1.543E+1	3.081E+1
-1.151E-1	1.543E+1	3.095E+1
-1.167E-1	1.546E+1	3.087E+1
-1.119E-1	1.538E+1	3.088E+1
-1.135E-1	1.544E+1	3.073E+1
-1.184E-1	1.525E+1	3.068E+1
-1.184E-1	1.550E+1	3.067E+1
-1.119E-1	1.552E+1	3.081E+1
-1.135E-1	1.538E+1	3.082E+1
-1.167E-1	1.544E+1	3.069E+1
-1.167E-1	1.538E+1	3.107E+1
-1.151E-1	1.550E+1	3.104E+1
-1.151E-1	1.538E+1	3.082E+1
-1.151E-1	1.554E+1	3.077E+1
-1.151E-1	1.546E+1	3.081E+1
-1.103E-1	1.545E+1	3.074E+1
-1.135E-1	1.543E+1	3.087E+1
-1.135E-1	1.541E+1	3.057E+1
-1.184E-1	1.543E+1	3.075E+1
-1.119E-1	1.542E+1	3.068E+1
-1.135E-1	1.552E+1	3.070E+1
-1.135E-1	1.556E+1	3.095E+1
-1.135E-1	1.562E+1	3.078E+1
-1.119E-1	1.529E+1	3.074E+1
-1.119E-1	1.542E+1	3.084E+1
-1.135E-1	1.531E+1	3.095E+1
-1.184E-1	1.542E+1	3.082E+1
-1.135E-1	1.542E+1	3.080E+1
-1.103E-1	1.542E+1	3.092E+1
-1.184E-1	1.553E+1	3.067E+1
-1.167E-1	1.547E+1	3.078E+1
-1.135E-1	1.548E+1	3.097E+1
-1.103E-1	1.549E+1	3.103E+1
-1.151E-1	1.546E+1	3.071E+1
-1.167E-1	1.548E+1	3.083E+1
-1.119E-1	1.546E+1	3.088E+1
-1.135E-1	1.539E+1	3.086E+1
-1.167E-1	1.539E+1	3.071E+1
-1.167E-1	1.548E+1	3.077E+1
-1.135E-1	1.538E+1	3.093E+1
-1.167E-1	1.535E+1	3.075E+1
-1.167E-1	1.546E+1	3.085E+1
-1.167E-1	1.555E+1	3.067E+1
-1.103E-1	1.560E+1	3.075E+1
-1.119E-1	1.549E+1	3.090E+1
-1.119E-1	1.543E+1	3.085E+1
-1.167E-1	1.544E+1	3.103E+1
-1.119E-1	1.547E+1	3.079E+1
-1.135E-1	1.541E+1	3.064E+1
-1.135E-1	1.561E+1	3.076E+1
-1.184E-1	1.529E+1	3.083E+1
-1.151E-1	1.553E+1	3.087E+1
-1.135E-1	1.537E+1	3.076E+1
-1.151E-1	1.548E+1	3.078E+1
-1.167E-1	1.549E+1	3.074E+1
-1.135E-1	1.543E+1	3.073E+1
-1.119E-1	1.555E+1	3.103E+1
-1.151E-1	1.533E+1	3.068E+1
-1.151E-1	1.534E+1	3.083E+1
-1.135E-1	1.547E+1	3.079E+1
-1.103E-1	1.550E+1	3.087E+1
-1.151E-1	1.545E+1	3.073E+1
-1.167E-1	1.548E+1	3.079E+1
-1.135E-1	1.529E+1	3.061E+1
-1.151E-1	1.538E+1	3.063E+1
-1.167E-1	1.550E+1	3.062E+1
-1.167E-1	1.535E+1	3.067E+1
-1.151E-1	1.534E+1	3.073E+1
-1.151E-1	1.561E+1	3.075E+1
-1.151E-1	1.536E+1	3.091E+1
-1.167E-1	1.541E+1	3.087E+1
-1.086E-1	1.535E+1	3.070E+1
-1.135E-1	1.530E+1	3.093E+1
-1.135E-1	1.539E+1	3.084E+1
-1.167E-1	1.543E+1	3.091E+1
-1.119E-1	1.553E+1	3.088E+1
-1.151E-1	1.535E+1	3.078E+1
-1.167E-1	1.547E+1	3.084E+1
-1.151E-1	1.542E+1	3.082E+1
-1.135E-1	1.542E+1	3.073E+1
-1.135E-1	1.536E+1	3.072E+1
-1.167E-1	1.546E+1	3.083E+1
-1.184E-1	1.536E+1	3.072E+1
-1.135E-1	1.548E+1	3.069E+1
-1.135E-1	1.528E+1	3.072E+1
-1.167E-1	1.545E+1	3.082E+1
-1.151E-1	1.550E+1	3.068E+1
-1.151E-1	1.544E+1	3.074E+1
-1.151E-1	1.550E+1	3.105E+1
-1.167E-1	1.546E+1	3.061E+1
-1.151E-1	1.544E+1	3.077E+1
-1.151E-1	1.552E+1	3.039E+1
-1.119E-1	1.546E+1	3.069E+1
-1.151E-1	1.544E+1	3.076E+1
-1.167E-1	1.543E+1	3.074E+1
-1.151E-1	1.549E+1	3.076E+1
-1.135E-1	1.532E+1	3.079E+1
-1.167E-1	1.538E+1	3.073E+1
-1.151E-1	1.550E+1	3.093E+1
-1.151E-1	1.542E+1	3.101E+1
-1.135E-1	1.549E+1	3.071E+1
-1.151E-1	1.544E+1	3.082E+1
-1.151E-1	1.545E+1	3.083E+1
-1.135E-1	1.545E+1	3.079E+1
-1.103E-1	1.538E+1	3.075E+1
-1.151E-1	1.548E+1	3.074E+1
-1.167E-1	1.542E+1	3.078E+1
-1.167E-1	1.540E+1	3.070E+1
-1.119E-1	1.555E+1	3.094E+1
-1.167E-1	1.545E+1	3.076E+1
-1.167E-1	1.549E+1	3.071E+1
-1.119E-1	1.537E+1	3.075E+1
-1.119E-1	1.526E+1	3.073E+1
-1.151E-1	1.544E+1	3.051E+1
-1.151E-1	1.545E+1	3.083E+1
-1.151E-1	1.538E+1	3.078E+1
-1.167E-1	1.533E+1	3.082E+1
-1.167E-1	1.540E+1	3.085E+1
-1.151E-1	1.544E+1	3.064E+1
-1.135E-1	1.539E+1	3.073E+1
-1.135E-1	1.546E+1	3.080E+1
-1.151E-1	1.556E+1	3.092E+1
-1.184E-1	1.546E+1	3.072E+1
-1.167E-1	1.541E+1	3.057E+1
-1.103E-1	1.547E+1	3.091E+1
-1.151E-1	1.535E+1	3.086E+1
-1.167E-1	1.541E+1	3.073E+1
-1.151E-1	1.525E+1	3.091E+1
-1.103E-1	1.531E+1	3.088E+1
-1.151E-1	1.553E+1	3.083E+1
-1.184E-1	1.548E+1	3.059E+1
-1.135E-1	1.555E+1	3.069E+1
-1.135E-1	1.546E+1	3.063E+1
-1.151E-1	1.544E+1	3.090E+1
-1.151E-1	1.563E+1	3.082E+1
-1.135E-1	1.535E+1	3.079E+1
-1.119E-1	1.550E+1	3.071E+1
-1.184E-1	1.533E+1	3.074E+1
-1.184E-1	1.560E+1	3.070E+1
-1.135E-1	1.549E+1	3.074E+1
-1.119E-1	1.542E+1	3.074E+1
-1.151E-1	1.556E+1	3.083E+1
-1.167E-1	1.527E+1	3.091E+1
-1.135E-1	1.548E+1	3.069E+1
-1.119E-1	1.554E+1	3.085E+1
-1.167E-1	1.543E+1	3.102E+1
-1.167E-1	1.546E+1	3.081E+1
-1.151E-1	1.545E+1	3.101E+1
-1.151E-1	1.549E+1	3.099E+1
-1.151E-1	1.540E+1	3.087E+1
-1.167E-1	1.549E+1	3.068E+1
-1.119E-1	1.547E+1	3.096E+1
-1.135E-1	1.548E+1	3.092E+1
-1.151E-1	1.533E+1	3.075E+1
-1.135E-1	1.543E+1	3.072E+1
-1.119E-1	1.552E+1	3.078E+1
-1.135E-1	1.549E+1	3.074E+1
-1.151E-1	1.533E+1	3.092E+1
-1.151E-1	1.543E+1	3.082E+1
-1.135E-1	1.552E+1	3.072E+1
-1.135E-1	1.540E+1	3.079E+1
-1.151E-1	1.547E+1	3.085E+1
-1.167E-1	1.536E+1	3.080E+1
-1.167E-1	1.538E+1	3.104E+1
-1.135E-1	1.556E+1	3.093E+1
-1.151E-1	1.550E+1	3.097E+1
-1.200E-1	1.532E+1	3.074E+1
-1.151E-1	1.548E+1	3.080E+1
-1.135E-1	1.532E+1	3.083E+1
-1.135E-1	1.559E+1	3.074E+1
-1.184E-1	1.546E+1	3.095E+1
-1.119E-1	1.530E+1	3.073E+1
-1.135E-1	1.562E+1	3.090E+1
-1.167E-1	1.536E+1	3.090E+1
-1.151E-1	1.544E+1	3.092E+1
-1.119E-1	1.548E+1	3.083E+1
-1.135E-1	1.543E+1	3.072E+1
-1.167E-1	1.547E+1	3.081E+1
-1.184E-1	1.555E+1	3.098E+1
-1.151E-1	1.558E+1	3.080E+1
-1.135E-1	1.538E+1	3.082E+1
-1.135E-1	1.549E+1	3.069E+1
-1.167E-1	1.529E+1	3.076E+1
-1.151E-1	1.528E+1	3.107E+1
-1.103E-1	1.532E+1	3.074E+1
-1.151E-1	1.535E+1	3.063E+1
-1.167E-1	1.531E+1	3.081E+1
-1.135E-1	1.546E+1	3.074E+1
-1.086E-1	1.542E+1	3.082E+1
-1.119E-1	1.541E+1	3.084E+1
-1.135E-1	1.544E+1	3.091E+1
-1.135E-1	1.532E+1	3.077E+1
-1.151E-1	1.541E+1	3.073E+1
-1.167E-1	1.558E+1	3.088E+1
-1.167E-1	1.536E+1	3.043E+1
-1.151E-1	1.530E+1	3.084E+1
-1.167E-1	1.553E+1	3.077E+1
-1.135E-1	1.525E+1	3.082E+1
-1.184E-1	1.540E+1	3.097E+1
-1.135E-1	1.542E+1	3.094E+1
-1.135E-1	1.539E+1	3.078E+1
-1.151E-1	1.542E+1	3.060E+1
-1.184E-1	1.538E+1	3.083E+1
-1.135E-1	1.533E+1	3.067E+1
-1.119E-1	1.551E+1	3.101E+1
-1.135E-1	1.539E+1	3.106E+1
-1.200E-1	1.540E+1	3.074E+1
-1.119E-1	1.538E+1	3.075E+1
-1.119E-1	1.549E+1	3.070E+1
-1.135E-1	1.543E+1	3.069E+1
-1.151E-1	1.544E+1	3.081E+1
-1.151E-1	1.552E+1	3.070E+1
-1.151E-1	1.524E+1	3.069E+1
-1.167E-1	1.542E+1	3.074E+1
-1.184E-1	1.552E+1	3.086E+1
-1.151E-1	1.536E+1	3.086E+1
-1.151E-1	1.542E+1	3.076E+1
-1.151E-1	1.530E+1	3.088E+1
-1.167E-1	1.545E+1	3.096E+1
-1.151E-1	1.532E+1	3.100E+1
-1.167E-1	1.551E+1	3.071E+1
-1.167E-1	1.545E+1	3.074E+1
-1.167E-1	1.552E+1	3.093E+1
-1.151E-1	1.548E+1	3.067E+1
-1.151E-1	1.538E+1	3.093E+1
-1.151E-1	1.532E+1	3.086E+1
-1.200E-1	1.532E+1	3.083E+1
-1.135E-1	1.540E+1	3.070E+1
-1.119E-1	1.543E+1	3.093E+1
-1.151E-1	1.530E+1	3.087E+1
-1.184E-1	1.542E+1	3.097E+1
-1.167E-1	1.544E+1	3.079E+1
-1.151E-1	1.543E+1	3.058E+1
-1.135E-1	1.534E+1	3.063E+1
-1.184E-1	1.545E+1	3.079E+1
-1.135E-1	1.543E+1	3.082E+1
-1.135E-1	1.539E+1	3.097E+1
-1.167E-1	1.535E+1	3.085E+1
-1.200E-1	1.537E+1	3.074E+1
-1.135E-1	1.539E+1	3.087E+1
-1.103E-1	1.527E+1	3.063E+1
-1.167E-1	1.533E+1	3.085E+1
-1.167E-1	1.536E+1	3.083E+1
-1.167E-1	1.550E+1	3.105E+1
-1.135E-1	1.536E+1	3.072E+1
-1.167E-1	1.550E+1	3.096E+1
-1.151E-1	1.551E+1	3.058E+1
-1.135E-1	1.538E+1	3.103E+1
-1.151E-1	1.535E+1	3.085E+1
-1.184E-1	1.549E+1	3.065E+1
-1.184E-1	1.540E+1	3.081E+1
-1.151E-1	1.535E+1	3.068E+1
-1.167E-1	1.545E+1	3.103E+1
-1.151E-1	1.543E+1	3.058E+1
-1.167E-1	1.548E+1	3.094E+1
-1.135E-1	1.543E+1	3.070E+1
-1.135E-1	1.548E+1	3.086E+1
-1.167E-1	1.541E+1	3.096E+1
-1.151E-1	1.534E+1	3.084E+1
-1.119E-1	1.555E+1	3.091E+1
-1.119E-1	1.558E+1	3.074E+1
-1.151E-1	1.540E+1	3.058E+1
-1.151E-1	1.531E+1	3.073E+1
-1.167E-1	1.535E+1	3.075E+1
-1.119E-1	1.545E+1	3.069E+1
-1.151E-1	1.542E+1	3.076E+1
-1.167E-1	1.531E+1	3.096E+1
-1.151E-1	1.543E+1	3.059E+1
-1.135E-1	1.536E+1	3.094E+1
-1.200E-1	1.541E+1	3.088E+1
-1.184E-1	1.541E+1	3.067E+1
-1.151E-1	1.545E+1	3.062E+1
-1.119E-1	1.556E+1	3.087E+1
-1.184E-1	1.537E+1	3.081E+1
-1.184E-1	1.534E+1	3.088E+1
-1.151E-1	1.552E+1	3.081E+1
-1.135E-1	1.536E+1	3.080E+1
-1.135E-1	1.537E+1	3.067E+1
-1.151E-1	1.541E+1	3.076E+1
-1.135E-1	1.553E+1	3.079E+1
-1.135E-1	1.545E+1	3.078E+1
-1.151E-1	1.530E+1	3.071E+1
-1.167E-1	1.539E+1	3.096E+1
-1.135E-1	1.555E+1	3.080E+1
-1.103E-1	1.549E+1	3.077E+1
-1.167E-1	1.542E+1	3.075E+1
-1.167E-1	1.554E+1	3.052E+1
-1.135E-1	1.550E+1	3.095E+1
-1.103E-1	1.555E+1	3.064E+1
-1.151E-1	1.550E+1	3.088E+1
-1.135E-1	1.545E+1	3.074E+1
-1.135E-1	1.558E+1	3.087E+1
-1.119E-1	1.547E+1	3.070E+1
-1.135E-1	1.560E+1	3.079E+1
-1.167E-1	1.538E+1	3.080E+1
-1.167E-1	1.549E+1	3.078E+1
-1.135E-1	1.538E+1	3.072E+1
-1.151E-1	1.539E+1	3.082E+1
-1.151E-1	1.556E+1	3.061E+1
-1.151E-1	1.550E+1	3.070E+1
-1.135E-1	1.552E+1	3.078E+1
-1.184E-1	1.530E+1	3.071E+1
-1.167E-1	1.557E+1	3.097E+1
-1.135E-1	1.535E+1	3.069E+1
-1.151E-1	1.556E+1	3.086E+1
-1.167E-1	1.526E+1	3.063E+1
-1.151E-1	1.540E+1	3.084E+1
-1.151E-1	1.550E+1	3.078E+1
-1.135E-1	1.539E+1	3.064E+1
-1.151E-1	1.540E+1	3.074E+1
-1.184E-1	1.551E+1	3.062E+1
-1.119E-1	1.536E+1	3.060E+1
-1.135E-1	1.546E+1	3.090E+1
-1.184E-1	1.540E+1	3.079E+1
-1.167E-1	1.555E+1	3.064E+1
-1.135E-1	1.547E+1	3.080E+1
-1.135E-1	1.551E+1	3.078E+1
-1.167E-1	1.537E+1	3.090E+1
-1.167E-1	1.548E+1	3.084E+1
-1.167E-1	1.549E+1	3.070E+1
-1.151E-1	1.519E+1	3.067E+1
-1.167E-1	1.533E+1	3.091E+1
-1.151E-1	1.530E+1	3.069E+1
-1.135E-1	1.551E+1	3.092E+1
-1.135E-1	1.535E+1	3.068E+1
-1.151E-1	1.568E+1	3.083E+1
-1.184E-1	1.532E+1	3.081E+1
-1.151E-1	1.530E+1	3.052E+1
-1.135E-1	1.536E+1	3.062E+1
-1.167E-1	1.546E+1	3.089E+1
-1.151E-1	1.552E+1	3.090E+1
-1.135E-1	1.543E+1	3.082E+1
-1.135E-1	1.543E+1	3.096E+1
-1.151E-1	1.543E+1	3.078E+1
-1.167E-1	1.550E+1	3.086E+1
-1.135E-1	1.537E+1	3.099E+1
-1.135E-1	1.528E+1	3.061E+1
-1.184E-1	1.536E+1	3.099E+1
-1.151E-1	1.536E+1	3.070E+1
-1.151E-1	1.555E+1	3.088E+1
-1.135E-1	1.541E+1	3.066E+1
-1.167E-1	1.554E+1	3.077E+1
-1.184E-1	1.551E+1	3.065E+1
-1.135E-1	1.531E+1	3.075E+1
-1.119E-1	1.541E+1	3.063E+1
-1.151E-1	1.543E+1	3.085E+1
-1.167E-1	1.533E+1	3.092E+1
-1.167E-1	1.525E+1	3.078E+1
-1.135E-1	1.551E+1	3.090E+1
-1.151E-1	1.532E+1	3.099E+1
-1.167E-1	1.529E+1	3.077E+1
-1.119E-1	1.524E+1	3.066E+1
-1.135E-1	1.534E+1	3.095E+1
-1.167E-1	1.528E+1	3.081E+1
-1.119E-1	1.531E+1	3.066E+1
-1.135E-1	1.553E+1	3.083E+1
-1.119E-1	1.537E+1	3.091E+1
-1.135E-1	1.541E+1	3.099E+1
-1.167E-1	1.530E+1	3.064E+1
-1.135E-1	1.554E+1	3.071E+1
-1.151E-1	1.541E+1	3.091E+1
-1.167E-1	1.554E+1	3.057E+1
-1.184E-1	1.537E+1	3.085E+1
-1.135E-1	1.538E+1	3.104E+1
-1.103E-1	1.546E+1	3.077E+1
-1.167E-1	1.541E+1	3.084E+1
-1.200E-1	1.546E+1	3.088E+1
-1.119E-1	1.541E+1	3.075E+1
-1.119E-1	1.548E+1	3.100E+1
-1.151E-1	1.563E+1	3.071E+1
-1.151E-1	1.539E+1	3.067E+1
-1.151E-1	1.545E+1	3.080E+1
-1.151E-1	1.543E+1	3.085E+1
-1.167E-1	1.550E+1	3.073E+1
-1.184E-1	1.547E+1	3.073E+1
-1.184E-1	1.553E+1	3.080E+1
-1.151E-1	1.547E+1	3.065E+1
-1.135E-1	1.548E+1	3.077E+1
-1.151E-1	1.538E+1	3.071E+1
-1.119E-1	1.552E+1	3.069E+1
-1.151E-1	1.543E+1	3.086E+1
-1.151E-1	1.552E+1	3.069E+1
-1.184E-1	1.540E+1	3.100E+1
-1.135E-1	1.549E+1	3.059E+1
-1.167E-1	1.551E+1	3.076E+1
-1.151E-1	1.547E+1	3.056E+1
-1.151E-1	1.552E+1	3.094E+1
-1.119E-1	1.540E+1	3.077E+1
-1.119E-1	1.543E+1	3.084E+1
-1.119E-1	1.543E+1	3.081E+1
-1.184E-1	1.544E+1	3.094E+1
-1.151E-1	1.555E+1	3.085E+1
-1.167E-1	1.523E+1	3.084E+1
-1.151E-1	1.542E+1	3.066E+1
-1.184E-1	1.536E+1	3.104E+1
-1.135E-1	1.538E+1	3.072E+1
-1.167E-1	1.529E+1	3.083E+1
-1.167E-1	1.535E+1	3.089E+1
-1.200E-1	1.533E+1	3.091E+1
-1.135E-1	1.555E+1	3.101E+1
-1.151E-1	1.555E+1	3.090E+1
-1.135E-1	1.534E+1	3.094E+1
-1.184E-1	1.542E+1	3.089E+1
-1.151E-1	1.543E+1	3.067E+1
-1.135E-1	1.550E+1	3.073E+1
-1.167E-1	1.548E+1	3.048E+1
-1.184E-1	1.550E+1	3.080E+1
-1.119E-1	1.543E+1	3.088E+1
-1.151E-1	1.545E+1	3.082E+1
-1.151E-1	1.541E+1	3.082E+1
-1.151E-1	1.549E+1	3.082E+1
-1.135E-1	1.543E+1	3.078E+1
-1.151E-1	1.542E+1	3.087E+1
-1.167E-1	1.528E+1	3.067E+1
-1.167E-1	1.547E+1	3.062E+1
-1.135E-1	1.560E+1	3.075E+1
-1.135E-1	1.556E+1	3.078E+1
-1.184E-1	1.539E+1	3.096E+1
-1.184E-1	1.537E+1	3.081E+1
-1.167E-1	1.546E+1	3.065E+1
-1.135E-1	1.539E+1	3.099E+1
-1.167E-1	1.544E+1	3.077E+1
-1.151E-1	1.532E+1	3.082E+1
-1.119E-1	1.537E+1	3.060E+1
-1.151E-1	1.537E+1	3.081E+1
-1.151E-1	1.533E+1	3.085E+1
-1.167E-1	1.534E+1	3.095E+1
-1.135E-1	1.540E+1	3.074E+1
-1.151E-1	1.531E+1	3.075E+1
-1.167E-1	1.545E+1	3.070E+1
-1.184E-1	1.536E+1	3.092E+1
-1.151E-1	1.551E+1	3.057E+1
-1.151E-1	1.541E+1	3.060E+1
-1.167E-1	1.535E+1	3.095E+1
-1.200E-1	1.538E+1	3.092E+1
-1.151E-1	1.540E+1	3.062E+1
-1.135E-1	1.539E+1	3.081E+1
-1.135E-1	1.541E+1	3.070E+1
-1.151E-1	1.554E+1	3.089E+1
-1.167E-1	1.539E+1	3.080E+1
-1.151E-1	1.552E+1	3.078E+1
-1.167E-1	1.537E+1	3.080E+1
-1.151E-1	1.548E+1	3.073E+1
-1.135E-1	1.544E+1	3.084E+1
-1.167E-1	1.559E+1	3.069E+1
-1.151E-1	1.530E+1	3.091E+1
-1.151E-1	1.550E+1	3.078E+1
-1.135E-1	1.542E+1	3.066E+1
-1.167E-1	1.550E+1	3.083E+1
-1.151E-1	1.524E+1	3.069E+1
-1.184E-1	1.529E+1	3.081E+1
-1.151E-1	1.528E+1	3.074E+1
-1.151E-1	1.548E+1	3.056E+1
-1.151E-1	1.547E+1	3.081E+1
-1.184E-1	1.553E+1	3.083E+1
-1.151E-1	1.555E+1	3.071E+1
-1.119E-1	1.550E+1	3.072E+1
-1.151E-1	1.548E+1	3.089E+1
-1.167E-1	1.541E+1	3.081E+1
-1.135E-1	1.538E+1	3.072E+1
-1.151E-1	1.551E+1	3.080E+1
-1.151E-1	1.556E+1	3.069E+1
-1.167E-1	1.546E+1	3.058E+1
-1.151E-1	1.539E+1	3.101E+1
-1.119E-1	1.529E+1	3.099E+1
-1.151E-1	1.551E+1	3.087E+1
-1.184E-1	1.539E+1	3.082E+1
-1.119E-1	1.520E+1	3.089E+1
-1.151E-1	1.545E+1	3.087E+1
-1.167E-1	1.533E+1	3.062E+1
-1.184E-1	1.547E+1	3.077E+1
-1.135E-1	1.539E+1	3.084E+1
-1.151E-1	1.540E+1	3.072E+1
-1.151E-1	1.535E+1	3.082E+1
-1.151E-1	1.548E+1	3.081E+1
-1.135E-1	1.527E+1	3.067E+1
-1.151E-1	1.539E+1	3.069E+1
-1.167E-1	1.546E+1	3.083E+1
-1.135E-1	1.550E+1	3.073E+1
-1.151E-1	1.545E+1	3.081E+1
-1.135E-1	1.551E+1	3.090E+1
-1.184E-1	1.539E+1	3.089E+1
-1.184E-1	1.549E+1	3.056E+1
-1.135E-1	1.540E+1	3.079E+1
-1.135E-1	1.546E+1	3.098E+1
-1.167E-1	1.535E+1	3.079E+1
-1.184E-1	1.538E+1	3.067E+1
-1.151E-1	1.545E+1	3.092E+1
-1.119E-1	1.539E+1	3.069E+1
-1.167E-1	1.535E+1	3.062E+1
-1.167E-1	1.546E+1	3.093E+1
-1.135E-1	1.533E+1	3.078E+1
-1.103E-1	1.548E+1	3.079E+1
-1.135E-1	1.544E+1	3.048E+1
-1.167E-1	1.545E+1	3.067E+1
-1.167E-1	1.558E+1	3.078E+1
-1.135E-1	1.535E+1	3.083E+1
-1.167E-1	1.538E+1	3.104E+1
-1.167E-1	1.541E+1	3.096E+1
-1.119E-1	1.544E+1	3.079E+1
-1.151E-1	1.560E+1	3.070E+1
-1.167E-1	1.536E+1	3.058E+1
-1.200E-1	1.541E+1	3.094E+1
-1.135E-1	1.558E+1	3.085E+1
-1.135E-1	1.548E+1	3.073E+1
-1.151E-1	1.550E+1	3.093E+1
-1.167E-1	1.558E+1	3.080E+1
-1.135E-1	1.530E+1	3.083E+1
-1.151E-1	1.541E+1	3.077E+1
-1.151E-1	1.533E+1	3.065E+1
-1.167E-1	1.548E+1	3.099E+1
-1.151E-1	1.550E+1	3.085E+1
-1.135E-1	1.537E+1	3.094E+1
-1.167E-1	1.541E+1	3.084E+1
-1.151E-1	1.544E+1	3.082E+1
-1.151E-1	1.541E+1	3.069E+1
-1.135E-1	1.529E+1	3.072E+1
-1.184E-1	1.541E+1	3.075E+1
-1.135E-1	1.544E+1	3.070E+1
-1.135E-1	1.536E+1	3.067E+1
-1.135E-1	1.545E+1	3.066E+1
-1.135E-1	1.534E+1	3.071E+1
-1.151E-1	1.552E+1	3.094E+1
-1.119E-1	1.550E+1	3.056E+1
-1.135E-1	1.530E+1	3.067E+1
-1.167E-1	1.548E+1	3.064E+1
-1.151E-1	1.528E+1	3.064E+1
-1.135E-1	1.537E+1	3.076E+1
-1.135E-1	1.535E+1	3.078E+1
-1.167E-1	1.542E+1	3.076E+1
-1.167E-1	1.551E+1	3.060E+1
-1.135E-1	1.537E+1	3.076E+1
-1.135E-1	1.547E+1	3.072E+1
-1.151E-1	1.547E+1	3.056E+1
-1.184E-1	1.530E+1	3.074E+1
-1.151E-1	1.536E+1	3.082E+1
-1.167E-1	1.546E+1	3.081E+1
-1.135E-1	1.537E+1	3.060E+1
-1.184E-1	1.539E+1	3.073E+1
-1.135E-1	1.538E+1	3.073E+1
-1.135E-1	1.540E+1	3.069E+1
-1.184E-1	1.534E+1	3.083E+1
-1.184E-1	1.527E+1	3.072E+1
-1.135E-1	1.550E+1	3.082E+1
-1.151E-1	1.555E+1	3.066E+1
-1.167E-1	1.544E+1	3.077E+1
-1.184E-1	1.554E+1	3.074E+1
-1.151E-1	1.557E+1	3.051E+1
-1.119E-1	1.547E+1	3.082E+1
-1.135E-1	1.549E+1	3.066E+1
-1.167E-1	1.544E+1	3.085E+1
-1.151E-1	1.539E+1	3.081E+1
-1.135E-1	1.535E+1	3.085E+1
-1.151E-1	1.544E+1	3.077E+1
-1.184E-1	1.530E+1	3.094E+1
-1.103E-1	1.535E+1	3.068E+1
-1.151E-1	1.538E+1	3.082E+1
-1.167E-1	1.559E+1	3.082E+1
-1.167E-1	1.552E+1	3.066E+1
-1.151E-1	1.540E+1	3.096E+1
-1.167E-1	1.540E+1	3.089E+1
-1.184E-1	1.546E+1	3.095E+1
-1.167E-1	1.543E+1	3.079E+1
-1.151E-1	1.533E+1	3.085E+1
-1.151E-1	1.539E+1	3.084E+1
-1.167E-1	1.541E+1	3.084E+1
-1.184E-1	1.537E+1	3.088E+1
-1.135E-1	1.537E+1	3.088E+1
-1.151E-1	1.541E+1	3.069E+1
-1.167E-1	1.542E+1	3.067E+1
-1.184E-1	1.541E+1	3.070E+1
-1.135E-1	1.535E+1	3.085E+1
-1.135E-1	1.550E+1	3.091E+1
-1.200E-1	1.538E+1	3.080E+1
-1.184E-1	1.536E+1	3.077E+1
-1.103E-1	1.551E+1	3.075E+1
-1.119E-1	1.543E+1	3.090E+1
-1.135E-1	1.544E+1	3.076E+1
-1.184E-1	1.541E+1	3.094E+1
-1.135E-1	1.532E+1	3.086E+1
-1.151E-1	1.530E+1	3.078E+1
-1.167E-1	1.550E+1	3.069E+1
-1.200E-1	1.546E+1	3.089E+1
-1.151E-1	1.543E+1	3.061E+1
-1.151E-1	1.542E+1	3.095E+1
-1.167E-1	1.533E+1	3.091E+1
-1.184E-1	1.543E+1	3.077E+1
-1.151E-1	1.539E+1	3.076E+1
-1.151E-1	1.542E+1	3.070E+1
-1.151E-1	1.543E+1	3.088E+1
-1.167E-1	1.547E+1	3.071E+1
-1.119E-1	1.545E+1	3.086E+1
-1.135E-1	1.540E+1	3.063E+1
-1.167E-1	1.539E+1	3.060E+1
-1.167E-1	1.553E+1	3.091E+1
-1.151E-1	1.550E+1	3.087E+1
-1.119E-1	1.552E+1	3.077E+1
-1.167E-1	1.538E+1	3.085E+1
-1.135E-1	1.531E+1	3.071E+1
-1.151E-1	1.537E+1	3.076E+1
-1.135E-1	1.524E+1	3.093E+1
-1.151E-1	1.534E+1	3.085E+1
-1.184E-1	1.542E+1	3.090E+1
-1.119E-1	1.547E+1	3.087E+1
-1.135E-1	1.554E+1	3.074E+1
-1.151E-1	1.536E+1	3.075E+1
-1.167E-1	1.549E+1	3.089E+1
-1.135E-1	1.546E+1	3.098E+1
-1.151E-1	1.537E+1	3.073E+1
-1.135E-1	1.554E+1	3.052E+1
-1.167E-1	1.548E+1	3.085E+1
-1.151E-1	1.540E+1	3.074E+1
-1.135E-1	1.548E+1	3.078E+1
-1.151E-1	1.524E+1	3.079E+1
-1.167E-1	1.544E+1	3.087E+1
-1.135E-1	1.533E+1	3.097E+1
-1.151E-1	1.541E+1	3.073E+1
-1.167E-1	1.550E+1	3.064E+1
-1.167E-1	1.532E+1	3.070E+1
-1.135E-1	1.530E+1	3.077E+1
-1.135E-1	1.540E+1	3.093E+1
-1.135E-1	1.550E+1	3.090E+1
-1.200E-1	1.548E+1	3.080E+1
-1.119E-1	1.530E+1	3.090E+1
-1.167E-1	1.541E+1	3.084E+1
-1.135E-1	1.536E+1	3.083E+1
-1.135E-1	1.539E+1	3.072E+1
-1.151E-1	1.541E+1	3.090E+1
-1.151E-1	1.536E+1	3.074E+1
-1.151E-1	1.545E+1	3.082E+1
-1.167E-1	1.536E+1	3.064E+1
-1.135E-1	1.549E+1	3.075E+1
-1.151E-1	1.555E+1	3.087E+1
-1.167E-1	1.547E+1	3.092E+1
-1.167E-1	1.546E+1	3.090E+1
-1.135E-1	1.542E+1	3.092E+1
-1.151E-1	1.520E+1	3.079E+1
-1.151E-1	1.552E+1	3.095E+1
-1.151E-1	1.561E+1	3.075E+1
-1.119E-1	1.544E+1	3.079E+1
-1.119E-1	1.529E+1	3.087E+1
-1.151E-1	1.541E+1	3.070E+1
-1.151E-1	1.553E+1	3.099E+1
-1.167E-1	1.535E+1	3.073E+1
-1.135E-1	1.536E+1	3.087E+1
-1.151E-1	1.542E+1	3.088E+1
-1.184E-1	1.527E+1	3.092E+1
-1.167E-1	1.548E+1	3.095E+1
-1.135E-1	1.542E+1	3.066E+1
-1.167E-1	1.542E+1	3.063E+1
-1.184E-1	1.540E+1	3.075E+1
-1.151E-1	1.552E+1	3.088E+1
-1.135E-1	1.545E+1	3.079E+1
-1.167E-1	1.538E+1	3.077E+1
-1.151E-1	1.536E+1	3.085E+1
-1.167E-1	1.553E+1	3.078E+1
-1.135E-1	1.540E+1	3.068E+1
-1.167E-1	1.547E+1	3.067E+1
-1.167E-1	1.547E+1	3.090E+1
-1.119E-1	1.547E+1	3.085E+1
-1.119E-1	1.537E+1	3.067E+1
-1.167E-1	1.554E+1	3.073E+1
-1.151E-1	1.530E+1	3.079E+1
-1.151E-1	1.533E+1	3.091E+1
-1.167E-1	1.548E+1	3.083E+1
-1.151E-1	1.560E+1	3.069E+1
-1.167E-1	1.556E+1	3.075E+1
-1.167E-1	1.539E+1	3.078E+1
-1.135E-1	1.549E+1	3.085E+1
-1.151E-1	1.541E+1	3.091E+1
-1.151E-1	1.553E+1	3.089E+1
-1.135E-1	1.545E+1	3.087E+1
-1.135E-1	1.551E+1	3.081E+1
-1.135E-1	1.542E+1	3.079E+1
-1.167E-1	1.551E+1	3.085E+1
-1.151E-1	1.540E+1	3.095E+1
-1.135E-1	1.537E+1	3.068E+1
-1.151E-1	1.538E+1	3.082E+1
-1.167E-1	1.542E+1	3.088E+1
-1.167E-1	1.536E+1	3.069E+1
-1.135E-1	1.545E+1	3.072E+1
-1.184E-1	1.543E+1	3.057E+1
-1.151E-1	1.546E+1	3.068E+1
-1.135E-1	1.537E+1	3.070E+1
-1.135E-1	1.537E+1	3.079E+1
-1.135E-1	1.540E+1	3.060E+1
-1.216E-1	1.550E+1	3.083E+1
-1.135E-1	1.543E+1	3.092E+1
-1.135E-1	1.551E+1	3.068E+1
-1.151E-1	1.530E+1	3.057E+1
-1.200E-1	1.542E+1	3.088E+1
-1.135E-1	1.555E+1	3.083E+1
-1.135E-1	1.536E+1	3.050E+1
-1.184E-1	1.534E+1	3.076E+1
-1.151E-1	1.542E+1	3.058E+1
-1.135E-1	1.543E+1	3.079E+1
-1.167E-1	1.536E+1	3.073E+1
-1.167E-1	1.541E+1	3.078E+1
-1.151E-1	1.531E+1	3.093E+1
-1.135E-1	1.541E+1	3.062E+1
-1.167E-1	1.545E+1	3.095E+1
-1.200E-1	1.534E+1	3.086E+1
-1.167E-1	1.545E+1	3.095E+1
-1.151E-1	1.534E+1	3.077E+1
-1.151E-1	1.538E+1	3.070E+1
-1.184E-1	1.538E+1	3.071E+1
-1.167E-1	1.543E+1	3.080E+1
-1.135E-1	1.545E+1	3.074E+1
-1.119E-1	1.537E+1	3.077E+1
-1.167E-1	1.540E+1	3.083E+1
-1.151E-1	1.545E+1	3.084E+1
-1.135E-1	1.528E+1	3.082E+1
-1.151E-1	1.532E+1	3.093E+1
-1.151E-1	1.552E+1	3.076E+1
-1.151E-1	1.533E+1	3.088E+1
-1.151E-1	1.524E+1	3.072E+1
-1.135E-1	1.528E+1	3.073E+1
-1.167E-1	1.554E+1	3.098E+1
-1.167E-1	1.546E+1	3.090E+1
-1.151E-1	1.550E+1	3.068E+1
-1.135E-1	1.544E+1	3.067E+1
-1.167E-1	1.535E+1	3.071E+1
-1.184E-1	1.552E+1	3.071E+1
-1.119E-1	1.540E+1	3.075E+1
-1.135E-1	1.546E+1	3.083E+1
-1.184E-1	1.545E+1	3.070E+1
-1.167E-1	1.545E+1	3.080E+1
-1.135E-1	1.534E+1	3.058E+1
-1.151E-1	1.546E+1	3.065E+1
-1.184E-1	1.526E+1	3.092E+1
-1.167E-1	1.540E+1	3.094E+1
-1.135E-1	1.552E+1	3.079E+1
-1.151E-1	1.528E+1	3.098E+1
-1.135E-1	1.546E+1	3.090E+1
-1.167E-1	1.546E+1	3.071E+1
-1.135E-1	1.545E+1	3.071E+1
-1.184E-1	1.541E+1	3.087E+1
-1.184E-1	1.544E+1	3.058E+1
-1.184E-1	1.536E+1	3.069E+1
-1.103E-1	1.549E+1	3.087E+1
-1.167E-1	1.538E+1	3.057E+1
-1.151E-1	1.551E+1	3.063E+1
-1.167E-1	1.550E+1	3.068E+1
-1.119E-1	1.537E+1	3.091E+1
-1.119E-1	1.557E+1	3.075E+1
-1.184E-1	1.555E+1	3.077E+1
-1.167E-1	1.535E+1	3.077E+1
-1.151E-1	1.553E+1	3.061E+1
-1.167E-1	1.556E+1	3.098E+1
[truncated: 93,952 more rows]
