# Supplementary material for: Improved ANAP incorporation and VCF analysis reveal details of P2X7 current facilitation and a limited conformational interplay between ATP binding and the intracellular ballast domain
Source: eLife. 2023 Jan 4;12:e82479. doi: 10.7554/eLife.82479 (PMC9859053; doi:10.7554/eLife.82479)
Supplement: Figure 3—figure supplement 3—source data 2. [file elife-82479-fig3-figsupp3-data2.zip › Figure-3_figure-supplement-3_source-data-2/DeltaCys-constructs/l14/19.csv]

-1.768E-1	6.978E+0	1.553E+1
-1.816E-1	7.062E+0	1.551E+1
-1.816E-1	7.043E+0	1.569E+1
-1.751E-1	7.065E+0	1.563E+1
-1.768E-1	6.994E+0	1.575E+1
-1.832E-1	7.023E+0	1.571E+1
-1.784E-1	6.923E+0	1.562E+1
-1.768E-1	6.910E+0	1.564E+1
-1.735E-1	6.962E+0	1.564E+1
-1.800E-1	7.062E+0	1.549E+1
-1.768E-1	6.936E+0	1.549E+1
-1.751E-1	6.958E+0	1.572E+1
-1.784E-1	7.007E+0	1.575E+1
-1.800E-1	6.984E+0	1.558E+1
-1.784E-1	6.975E+0	1.564E+1
-1.735E-1	6.965E+0	1.583E+1
-1.735E-1	6.949E+0	1.549E+1
-1.800E-1	7.023E+0	1.566E+1
-1.800E-1	6.942E+0	1.570E+1
-1.768E-1	7.023E+0	1.563E+1
-1.784E-1	7.137E+0	1.579E+1
-1.849E-1	7.007E+0	1.569E+1
-1.768E-1	6.994E+0	1.565E+1
-1.751E-1	6.945E+0	1.577E+1
-1.735E-1	6.968E+0	1.563E+1
-1.816E-1	6.981E+0	1.554E+1
-1.800E-1	6.971E+0	1.571E+1
-1.751E-1	7.046E+0	1.564E+1
-1.784E-1	7.056E+0	1.568E+1
-1.768E-1	6.936E+0	1.569E+1
-1.784E-1	7.069E+0	1.574E+1
-1.768E-1	6.991E+0	1.568E+1
-1.751E-1	7.052E+0	1.555E+1
-1.800E-1	6.988E+0	1.561E+1
-1.768E-1	6.932E+0	1.554E+1
-1.751E-1	7.026E+0	1.567E+1
-1.751E-1	7.004E+0	1.571E+1
-1.816E-1	6.965E+0	1.571E+1
-1.768E-1	6.952E+0	1.573E+1
-1.735E-1	7.007E+0	1.561E+1
-1.768E-1	7.104E+0	1.560E+1
-1.832E-1	6.939E+0	1.582E+1
-1.784E-1	7.069E+0	1.577E+1
-1.751E-1	7.007E+0	1.570E+1
-1.751E-1	7.026E+0	1.566E+1
-1.800E-1	6.994E+0	1.570E+1
-1.816E-1	6.939E+0	1.579E+1
-1.768E-1	7.043E+0	1.548E+1
-1.751E-1	6.952E+0	1.564E+1
-1.832E-1	6.994E+0	1.574E+1
-1.751E-1	6.945E+0	1.568E+1
-1.768E-1	6.887E+0	1.558E+1
-1.768E-1	6.988E+0	1.564E+1
-1.800E-1	7.017E+0	1.567E+1
-1.784E-1	6.929E+0	1.580E+1
-1.735E-1	7.039E+0	1.565E+1
-1.751E-1	6.949E+0	1.549E+1
-1.800E-1	6.965E+0	1.580E+1
-1.768E-1	6.916E+0	1.569E+1
-1.768E-1	6.978E+0	1.558E+1
-1.768E-1	7.056E+0	1.571E+1
-1.832E-1	6.838E+0	1.554E+1
-1.768E-1	6.897E+0	1.574E+1
-1.735E-1	6.968E+0	1.574E+1
-1.768E-1	7.075E+0	1.564E+1
-1.800E-1	6.893E+0	1.574E+1
-1.751E-1	6.965E+0	1.564E+1
-1.751E-1	6.971E+0	1.579E+1
-1.768E-1	6.981E+0	1.568E+1
-1.800E-1	6.903E+0	1.574E+1
-1.784E-1	7.033E+0	1.566E+1
-1.768E-1	6.949E+0	1.573E+1
-1.768E-1	6.962E+0	1.548E+1
-1.800E-1	7.075E+0	1.572E+1
-1.800E-1	6.991E+0	1.569E+1
-1.768E-1	6.929E+0	1.564E+1
-1.751E-1	6.968E+0	1.567E+1
-1.832E-1	6.945E+0	1.565E+1
-1.784E-1	7.017E+0	1.579E+1
-1.751E-1	6.955E+0	1.565E+1
-1.735E-1	7.043E+0	1.579E+1
-1.800E-1	6.949E+0	1.561E+1
-1.751E-1	7.004E+0	1.549E+1
-1.768E-1	6.962E+0	1.565E+1
-1.768E-1	7.013E+0	1.577E+1
-1.800E-1	7.007E+0	1.562E+1
-1.800E-1	6.923E+0	1.576E+1
-1.768E-1	6.978E+0	1.558E+1
-1.735E-1	6.962E+0	1.573E+1
-1.816E-1	6.965E+0	1.560E+1
-1.768E-1	6.932E+0	1.563E+1
-1.768E-1	7.069E+0	1.544E+1
-1.751E-1	7.017E+0	1.563E+1
-1.816E-1	7.065E+0	1.577E+1
-1.768E-1	6.949E+0	1.566E+1
-1.768E-1	6.913E+0	1.553E+1
-1.768E-1	7.043E+0	1.566E+1
-1.816E-1	6.958E+0	1.561E+1
-1.800E-1	6.965E+0	1.572E+1
-1.768E-1	6.962E+0	1.555E+1
-1.735E-1	6.932E+0	1.570E+1
-1.768E-1	6.903E+0	1.543E+1
-1.816E-1	7.039E+0	1.558E+1
-1.703E-1	7.039E+0	1.557E+1
-1.751E-1	6.929E+0	1.571E+1
-1.800E-1	6.939E+0	1.568E+1
-1.784E-1	6.984E+0	1.567E+1
-1.768E-1	6.949E+0	1.561E+1
-1.751E-1	7.017E+0	1.557E+1
-1.800E-1	7.026E+0	1.550E+1
-1.784E-1	7.020E+0	1.567E+1
-1.751E-1	6.978E+0	1.573E+1
-1.768E-1	6.988E+0	1.557E+1
-1.800E-1	6.900E+0	1.545E+1
-1.784E-1	7.108E+0	1.564E+1
-1.735E-1	6.923E+0	1.558E+1
-1.751E-1	7.000E+0	1.566E+1
-1.832E-1	7.075E+0	1.571E+1
-1.784E-1	6.965E+0	1.565E+1
-1.751E-1	6.988E+0	1.571E+1
-1.751E-1	6.955E+0	1.564E+1
-1.816E-1	6.988E+0	1.567E+1
-1.800E-1	7.020E+0	1.562E+1
-1.751E-1	7.000E+0	1.553E+1
-1.751E-1	7.043E+0	1.566E+1
-1.768E-1	7.062E+0	1.559E+1
-1.784E-1	6.952E+0	1.569E+1
-1.735E-1	6.968E+0	1.565E+1
-1.768E-1	7.026E+0	1.562E+1
-1.816E-1	7.072E+0	1.563E+1
-1.784E-1	6.910E+0	1.562E+1
-1.703E-1	6.988E+0	1.560E+1
-1.735E-1	7.030E+0	1.573E+1
-1.784E-1	7.004E+0	1.572E+1
-1.832E-1	7.033E+0	1.556E+1
-1.719E-1	6.988E+0	1.566E+1
-1.735E-1	6.832E+0	1.573E+1
-1.800E-1	7.046E+0	1.564E+1
-1.800E-1	6.936E+0	1.555E+1
-1.735E-1	6.962E+0	1.567E+1
-1.751E-1	6.945E+0	1.560E+1
-1.800E-1	7.098E+0	1.553E+1
-1.784E-1	7.007E+0	1.563E+1
-1.719E-1	7.020E+0	1.563E+1
-1.768E-1	6.975E+0	1.565E+1
-1.784E-1	7.017E+0	1.561E+1
-1.800E-1	6.975E+0	1.567E+1
-1.751E-1	6.923E+0	1.567E+1
-1.751E-1	7.049E+0	1.554E+1
-1.800E-1	7.039E+0	1.567E+1
-1.768E-1	6.997E+0	1.577E+1
-1.751E-1	7.000E+0	1.559E+1
-1.784E-1	6.971E+0	1.566E+1
-1.751E-1	6.932E+0	1.582E+1
-1.784E-1	7.026E+0	1.558E+1
-1.751E-1	7.013E+0	1.568E+1
-1.768E-1	6.988E+0	1.563E+1
-1.751E-1	6.968E+0	1.564E+1
-1.768E-1	6.962E+0	1.564E+1
-1.751E-1	7.065E+0	1.586E+1
-1.784E-1	6.890E+0	1.566E+1
-1.800E-1	6.932E+0	1.565E+1
-1.784E-1	6.916E+0	1.557E+1
-1.719E-1	7.033E+0	1.559E+1
-1.751E-1	6.945E+0	1.568E+1
-1.800E-1	6.890E+0	1.574E+1
-1.816E-1	7.085E+0	1.559E+1
-1.735E-1	6.962E+0	1.558E+1
-1.768E-1	7.039E+0	1.558E+1
-1.784E-1	7.013E+0	1.562E+1
-1.768E-1	6.962E+0	1.558E+1
-1.735E-1	7.010E+0	1.562E+1
-1.768E-1	7.017E+0	1.558E+1
-1.800E-1	6.978E+0	1.579E+1
-1.832E-1	7.052E+0	1.563E+1
-1.735E-1	6.955E+0	1.581E+1
-1.784E-1	6.971E+0	1.561E+1
-1.800E-1	6.975E+0	1.556E+1
-1.768E-1	6.997E+0	1.576E+1
-1.735E-1	6.916E+0	1.574E+1
-1.784E-1	7.062E+0	1.555E+1
-1.768E-1	6.949E+0	1.573E+1
-1.800E-1	7.023E+0	1.579E+1
-1.751E-1	6.997E+0	1.561E+1
-1.751E-1	7.069E+0	1.573E+1
-1.784E-1	6.952E+0	1.561E+1
-1.784E-1	7.007E+0	1.559E+1
-1.751E-1	7.046E+0	1.574E+1
-1.735E-1	7.020E+0	1.553E+1
-1.784E-1	7.056E+0	1.568E+1
-1.784E-1	7.117E+0	1.558E+1
-1.751E-1	6.984E+0	1.555E+1
-1.768E-1	6.994E+0	1.570E+1
-1.800E-1	7.062E+0	1.560E+1
-1.784E-1	6.968E+0	1.561E+1
-1.719E-1	6.962E+0	1.565E+1
-1.768E-1	7.039E+0	1.557E+1
-1.768E-1	6.955E+0	1.558E+1
-1.800E-1	6.981E+0	1.564E+1
-1.719E-1	7.017E+0	1.564E+1
-1.735E-1	6.981E+0	1.565E+1
-1.800E-1	6.978E+0	1.576E+1
-1.751E-1	7.056E+0	1.563E+1
-1.735E-1	7.036E+0	1.555E+1
-1.768E-1	6.903E+0	1.578E+1
-1.784E-1	6.932E+0	1.559E+1
-1.751E-1	6.916E+0	1.566E+1
-1.735E-1	7.000E+0	1.558E+1
-1.719E-1	7.007E+0	1.559E+1
-1.832E-1	6.988E+0	1.567E+1
-1.784E-1	7.095E+0	1.571E+1
-1.735E-1	7.030E+0	1.558E+1
-1.735E-1	6.991E+0	1.551E+1
-1.816E-1	7.039E+0	1.573E+1
-1.751E-1	6.942E+0	1.554E+1
-1.751E-1	6.958E+0	1.568E+1
-1.735E-1	6.981E+0	1.581E+1
-1.784E-1	6.893E+0	1.561E+1
-1.768E-1	6.942E+0	1.578E+1
-1.768E-1	7.004E+0	1.567E+1
-1.768E-1	6.867E+0	1.574E+1
-1.800E-1	6.929E+0	1.562E+1
-1.784E-1	6.913E+0	1.553E+1
-1.735E-1	6.965E+0	1.573E+1
-1.751E-1	7.004E+0	1.553E+1
-1.800E-1	6.984E+0	1.554E+1
-1.800E-1	7.004E+0	1.563E+1
-1.751E-1	6.971E+0	1.543E+1
-1.768E-1	6.952E+0	1.555E+1
-1.784E-1	7.004E+0	1.566E+1
-1.768E-1	6.965E+0	1.560E+1
-1.735E-1	6.861E+0	1.543E+1
-1.735E-1	6.994E+0	1.560E+1
-1.800E-1	6.903E+0	1.573E+1
-1.784E-1	6.958E+0	1.555E+1
-1.751E-1	6.936E+0	1.561E+1
-1.735E-1	6.981E+0	1.567E+1
-1.800E-1	7.052E+0	1.551E+1
-1.768E-1	7.078E+0	1.576E+1
-1.735E-1	6.932E+0	1.564E+1
-1.768E-1	7.004E+0	1.570E+1
-1.784E-1	7.023E+0	1.574E+1
-1.784E-1	7.010E+0	1.563E+1
-1.751E-1	7.043E+0	1.578E+1
-1.719E-1	6.926E+0	1.564E+1
-1.800E-1	7.075E+0	1.549E+1
-1.784E-1	6.994E+0	1.564E+1
-1.735E-1	7.023E+0	1.570E+1
-1.735E-1	6.877E+0	1.574E+1
-1.800E-1	6.994E+0	1.562E+1
-1.768E-1	6.997E+0	1.566E+1
-1.784E-1	7.036E+0	1.564E+1
-1.751E-1	6.942E+0	1.566E+1
-1.768E-1	7.104E+0	1.561E+1
-1.768E-1	6.900E+0	1.557E+1
-1.751E-1	7.049E+0	1.568E+1
-1.735E-1	7.020E+0	1.563E+1
-1.800E-1	6.880E+0	1.560E+1
-1.800E-1	6.932E+0	1.562E+1
-1.735E-1	6.855E+0	1.560E+1
-1.784E-1	6.994E+0	1.574E+1
-1.816E-1	6.971E+0	1.567E+1
-1.784E-1	7.049E+0	1.567E+1
-1.735E-1	6.923E+0	1.566E+1
-1.735E-1	6.910E+0	1.554E+1
-1.800E-1	6.975E+0	1.560E+1
-1.784E-1	6.926E+0	1.564E+1
-1.751E-1	6.965E+0	1.563E+1
-1.751E-1	7.046E+0	1.560E+1
-1.816E-1	6.984E+0	1.558E+1
-1.768E-1	6.997E+0	1.564E+1
-1.735E-1	6.919E+0	1.564E+1
-1.751E-1	6.916E+0	1.570E+1
-1.832E-1	6.936E+0	1.560E+1
-1.768E-1	6.997E+0	1.570E+1
-1.735E-1	6.958E+0	1.568E+1
-1.751E-1	6.981E+0	1.563E+1
-1.800E-1	6.945E+0	1.584E+1
-1.784E-1	7.013E+0	1.557E+1
-1.751E-1	6.926E+0	1.579E+1
-1.703E-1	6.906E+0	1.576E+1
-1.784E-1	7.000E+0	1.558E+1
-1.768E-1	7.121E+0	1.556E+1
-1.735E-1	6.942E+0	1.568E+1
-1.735E-1	6.962E+0	1.571E+1
-1.768E-1	7.104E+0	1.570E+1
-1.768E-1	6.952E+0	1.569E+1
-1.719E-1	7.017E+0	1.550E+1
-1.735E-1	6.900E+0	1.563E+1
-1.784E-1	7.013E+0	1.550E+1
-1.784E-1	7.004E+0	1.589E+1
-1.719E-1	6.968E+0	1.555E+1
-1.751E-1	6.988E+0	1.565E+1
-1.784E-1	6.877E+0	1.551E+1
-1.784E-1	6.929E+0	1.581E+1
-1.735E-1	6.955E+0	1.567E+1
-1.735E-1	6.816E+0	1.567E+1
-1.784E-1	6.991E+0	1.564E+1
-1.768E-1	6.939E+0	1.559E+1
-1.751E-1	6.949E+0	1.557E+1
-1.768E-1	7.039E+0	1.553E+1
-1.784E-1	6.890E+0	1.556E+1
-1.768E-1	6.981E+0	1.569E+1
-1.686E-1	7.020E+0	1.575E+1
-1.751E-1	6.984E+0	1.568E+1
-1.816E-1	6.887E+0	1.567E+1
-1.784E-1	6.971E+0	1.564E+1
-1.735E-1	6.936E+0	1.573E+1
-1.719E-1	6.991E+0	1.560E+1
-1.784E-1	6.994E+0	1.560E+1
-1.735E-1	6.887E+0	1.570E+1
-1.751E-1	7.043E+0	1.561E+1
-1.735E-1	6.945E+0	1.558E+1
-1.784E-1	6.952E+0	1.572E+1
-1.768E-1	6.952E+0	1.554E+1
-1.719E-1	7.020E+0	1.564E+1
-1.784E-1	6.968E+0	1.573E+1
-1.768E-1	7.004E+0	1.566E+1
-1.768E-1	7.020E+0	1.568E+1
-1.751E-1	7.033E+0	1.567E+1
-1.751E-1	6.968E+0	1.539E+1
-1.784E-1	6.919E+0	1.568E+1
-1.784E-1	6.994E+0	1.565E+1
-1.751E-1	7.026E+0	1.569E+1
-1.751E-1	7.095E+0	1.563E+1
-1.768E-1	6.942E+0	1.556E+1
-1.784E-1	7.036E+0	1.575E+1
-1.751E-1	7.052E+0	1.561E+1
-1.751E-1	7.017E+0	1.554E+1
-1.800E-1	7.049E+0	1.575E+1
-1.784E-1	6.926E+0	1.569E+1
-1.735E-1	7.033E+0	1.563E+1
-1.735E-1	7.072E+0	1.579E+1
-1.800E-1	6.932E+0	1.564E+1
-1.784E-1	6.968E+0	1.557E+1
-1.735E-1	7.004E+0	1.577E+1
-1.768E-1	6.942E+0	1.563E+1
-1.768E-1	7.010E+0	1.565E+1
-1.816E-1	7.000E+0	1.567E+1
-1.719E-1	6.968E+0	1.576E+1
-1.735E-1	7.036E+0	1.566E+1
-1.784E-1	6.968E+0	1.563E+1
-1.784E-1	6.929E+0	1.556E+1
-1.735E-1	7.085E+0	1.567E+1
-1.751E-1	6.942E+0	1.555E+1
-1.768E-1	6.981E+0	1.564E+1
-1.768E-1	6.958E+0	1.563E+1
-1.719E-1	7.052E+0	1.550E+1
-1.784E-1	6.955E+0	1.571E+1
-1.784E-1	7.049E+0	1.569E+1
-1.768E-1	7.172E+0	1.568E+1
-1.719E-1	6.955E+0	1.562E+1
-1.751E-1	6.949E+0	1.564E+1
-1.784E-1	7.010E+0	1.574E+1
-1.751E-1	6.890E+0	1.566E+1
-1.719E-1	6.926E+0	1.561E+1
-1.768E-1	7.088E+0	1.558E+1
-1.768E-1	7.000E+0	1.565E+1
-1.784E-1	6.968E+0	1.569E+1
-1.735E-1	7.091E+0	1.564E+1
-1.768E-1	6.988E+0	1.576E+1
-1.784E-1	6.981E+0	1.568E+1
-1.784E-1	6.997E+0	1.558E+1
-1.719E-1	6.952E+0	1.558E+1
-1.751E-1	6.991E+0	1.570E+1
-1.784E-1	6.955E+0	1.570E+1
-1.768E-1	6.926E+0	1.562E+1
-1.735E-1	6.929E+0	1.548E+1
-1.784E-1	7.046E+0	1.584E+1
-1.784E-1	6.988E+0	1.552E+1
-1.784E-1	6.874E+0	1.544E+1
-1.719E-1	6.968E+0	1.557E+1
-1.768E-1	6.916E+0	1.544E+1
-1.784E-1	6.936E+0	1.553E+1
-1.768E-1	6.958E+0	1.563E+1
-1.735E-1	6.923E+0	1.555E+1
-1.784E-1	6.988E+0	1.544E+1
-1.768E-1	7.023E+0	1.559E+1
-1.784E-1	6.968E+0	1.569E+1
-1.719E-1	6.942E+0	1.564E+1
-1.735E-1	6.884E+0	1.571E+1
-1.768E-1	7.039E+0	1.567E+1
-1.800E-1	7.017E+0	1.555E+1
-1.703E-1	6.958E+0	1.576E+1
-1.719E-1	6.910E+0	1.569E+1
-1.751E-1	6.971E+0	1.548E+1
-1.768E-1	7.007E+0	1.565E+1
-1.686E-1	7.000E+0	1.555E+1
-1.751E-1	6.997E+0	1.574E+1
-1.751E-1	6.952E+0	1.545E+1
-1.768E-1	6.984E+0	1.568E+1
-1.703E-1	7.000E+0	1.568E+1
-1.719E-1	6.949E+0	1.570E+1
-1.784E-1	7.056E+0	1.575E+1
-1.768E-1	7.007E+0	1.562E+1
-1.768E-1	6.991E+0	1.556E+1
-1.735E-1	7.059E+0	1.558E+1
-1.768E-1	6.962E+0	1.570E+1
-1.800E-1	6.949E+0	1.578E+1
-1.703E-1	7.007E+0	1.564E+1
-1.751E-1	6.929E+0	1.558E+1
-1.784E-1	6.955E+0	1.562E+1
-1.735E-1	6.965E+0	1.570E+1
-1.735E-1	6.978E+0	1.570E+1
-1.719E-1	6.984E+0	1.562E+1
-1.768E-1	6.949E+0	1.548E+1
-1.768E-1	7.085E+0	1.560E+1
-1.751E-1	6.906E+0	1.569E+1
-1.735E-1	6.981E+0	1.579E+1
-1.784E-1	6.965E+0	1.561E+1
-1.751E-1	7.013E+0	1.570E+1
-1.703E-1	7.007E+0	1.583E+1
-1.719E-1	6.929E+0	1.562E+1
-1.784E-1	7.004E+0	1.577E+1
-1.768E-1	6.893E+0	1.574E+1
-1.751E-1	6.981E+0	1.558E+1
-1.735E-1	7.059E+0	1.554E+1
-1.784E-1	6.971E+0	1.567E+1
-1.768E-1	7.033E+0	1.551E+1
-1.719E-1	7.017E+0	1.543E+1
-1.735E-1	7.023E+0	1.566E+1
-1.784E-1	6.994E+0	1.572E+1
-1.735E-1	6.991E+0	1.567E+1
-1.735E-1	6.955E+0	1.565E+1
-1.735E-1	6.936E+0	1.572E+1
-1.768E-1	7.017E+0	1.574E+1
-1.768E-1	7.017E+0	1.560E+1
-1.719E-1	6.988E+0	1.579E+1
-1.719E-1	6.997E+0	1.579E+1
-1.768E-1	6.958E+0	1.559E+1
-1.784E-1	6.962E+0	1.559E+1
-1.751E-1	6.952E+0	1.569E+1
-1.719E-1	6.981E+0	1.565E+1
-1.800E-1	6.971E+0	1.570E+1
-1.751E-1	7.020E+0	1.559E+1
-1.703E-1	7.036E+0	1.583E+1
-1.735E-1	7.004E+0	1.563E+1
-1.768E-1	6.893E+0	1.550E+1
-1.784E-1	7.007E+0	1.568E+1
-1.703E-1	6.975E+0	1.563E+1
-1.719E-1	6.955E+0	1.568E+1
-1.816E-1	7.004E+0	1.561E+1
-1.751E-1	6.945E+0	1.555E+1
-1.735E-1	7.065E+0	1.565E+1
-1.735E-1	6.929E+0	1.558E+1
-1.800E-1	7.065E+0	1.568E+1
-1.751E-1	7.046E+0	1.553E+1
-1.719E-1	6.939E+0	1.560E+1
-1.735E-1	6.984E+0	1.555E+1
-1.800E-1	6.978E+0	1.568E+1
-1.735E-1	7.069E+0	1.576E+1
-1.735E-1	6.965E+0	1.571E+1
-1.735E-1	6.968E+0	1.555E+1
-1.784E-1	7.039E+0	1.564E+1
-1.735E-1	7.004E+0	1.571E+1
-1.719E-1	7.004E+0	1.554E+1
-1.735E-1	7.000E+0	1.554E+1
-1.751E-1	6.984E+0	1.563E+1
-1.751E-1	7.036E+0	1.569E+1
-1.735E-1	6.952E+0	1.564E+1
-1.735E-1	6.997E+0	1.571E+1
-1.751E-1	7.033E+0	1.563E+1
-1.768E-1	6.997E+0	1.572E+1
-1.719E-1	7.026E+0	1.562E+1
-1.703E-1	6.919E+0	1.557E+1
-1.784E-1	6.997E+0	1.574E+1
-1.768E-1	6.978E+0	1.577E+1
-1.686E-1	6.916E+0	1.563E+1
-1.719E-1	7.043E+0	1.558E+1
-1.784E-1	6.988E+0	1.558E+1
-1.784E-1	7.033E+0	1.561E+1
-1.703E-1	7.088E+0	1.549E+1
-1.735E-1	7.046E+0	1.577E+1
-1.784E-1	7.059E+0	1.576E+1
-1.784E-1	6.984E+0	1.567E+1
-1.719E-1	7.088E+0	1.559E+1
-1.751E-1	6.958E+0	1.576E+1
-1.768E-1	7.065E+0	1.555E+1
-1.751E-1	6.949E+0	1.577E+1
-1.719E-1	6.816E+0	1.569E+1
-1.735E-1	7.065E+0	1.568E+1
-1.768E-1	6.942E+0	1.566E+1
-1.784E-1	6.932E+0	1.565E+1
-1.735E-1	7.023E+0	1.557E+1
-1.751E-1	7.010E+0	1.552E+1
-1.768E-1	6.936E+0	1.575E+1
-1.768E-1	6.958E+0	1.561E+1
-1.719E-1	7.069E+0	1.573E+1
-1.719E-1	6.984E+0	1.576E+1
-1.768E-1	7.036E+0	1.565E+1
-1.784E-1	7.000E+0	1.555E+1
-1.719E-1	6.988E+0	1.578E+1
-1.751E-1	7.007E+0	1.565E+1
-1.784E-1	6.997E+0	1.551E+1
-1.768E-1	7.017E+0	1.579E+1
-1.719E-1	6.819E+0	1.565E+1
-1.751E-1	7.062E+0	1.568E+1
-1.751E-1	6.864E+0	1.567E+1
-1.751E-1	6.903E+0	1.559E+1
-1.719E-1	7.004E+0	1.563E+1
-1.735E-1	7.023E+0	1.568E+1
-1.768E-1	6.988E+0	1.556E+1
-1.735E-1	7.033E+0	1.573E+1
-1.703E-1	6.955E+0	1.570E+1
-1.703E-1	7.017E+0	1.570E+1
-1.751E-1	7.013E+0	1.569E+1
-1.784E-1	6.936E+0	1.574E+1
-1.735E-1	6.994E+0	1.560E+1
-1.751E-1	6.955E+0	1.552E+1
-1.768E-1	6.903E+0	1.548E+1
-1.751E-1	6.984E+0	1.555E+1
-1.719E-1	7.020E+0	1.566E+1
-1.735E-1	6.900E+0	1.571E+1
-1.768E-1	6.997E+0	1.553E+1
-1.768E-1	7.017E+0	1.562E+1
-1.735E-1	7.117E+0	1.557E+1
-1.719E-1	6.796E+0	1.563E+1
-1.751E-1	7.056E+0	1.564E+1
-1.751E-1	6.988E+0	1.548E+1
-1.719E-1	6.991E+0	1.575E+1
-1.719E-1	6.939E+0	1.563E+1
-1.784E-1	7.036E+0	1.567E+1
-1.784E-1	7.056E+0	1.557E+1
-1.703E-1	6.952E+0	1.555E+1
-1.751E-1	7.065E+0	1.565E+1
-1.768E-1	6.991E+0	1.555E+1
-1.768E-1	6.981E+0	1.552E+1
-1.703E-1	6.952E+0	1.564E+1
-1.735E-1	7.065E+0	1.554E+1
-1.784E-1	6.955E+0	1.562E+1
-1.751E-1	7.033E+0	1.570E+1
-1.719E-1	7.049E+0	1.556E+1
-1.751E-1	7.030E+0	1.556E+1
-1.768E-1	7.052E+0	1.576E+1
-1.784E-1	6.919E+0	1.563E+1
-1.719E-1	6.942E+0	1.562E+1
-1.719E-1	6.975E+0	1.556E+1
-1.768E-1	7.082E+0	1.563E+1
-1.735E-1	7.049E+0	1.551E+1
-1.719E-1	7.033E+0	1.570E+1
-1.735E-1	7.075E+0	1.566E+1
-1.735E-1	6.994E+0	1.567E+1
-1.768E-1	7.075E+0	1.564E+1
-1.703E-1	6.942E+0	1.556E+1
-1.735E-1	6.887E+0	1.575E+1
-1.751E-1	7.049E+0	1.550E+1
-1.751E-1	6.932E+0	1.562E+1
-1.719E-1	7.065E+0	1.553E+1
-1.751E-1	6.984E+0	1.563E+1
-1.735E-1	6.929E+0	1.556E+1
-1.751E-1	7.030E+0	1.567E+1
-1.703E-1	7.056E+0	1.560E+1
-1.719E-1	6.929E+0	1.558E+1
-1.735E-1	7.056E+0	1.566E+1
-1.751E-1	7.049E+0	1.575E+1
-1.703E-1	6.890E+0	1.555E+1
-1.751E-1	6.958E+0	1.564E+1
-1.768E-1	7.062E+0	1.562E+1
-1.768E-1	7.033E+0	1.569E+1
-1.719E-1	6.952E+0	1.578E+1
-1.719E-1	7.020E+0	1.552E+1
-1.784E-1	6.906E+0	1.558E+1
-1.751E-1	6.955E+0	1.570E+1
-1.719E-1	6.991E+0	1.567E+1
-1.719E-1	7.017E+0	1.562E+1
-1.735E-1	6.923E+0	1.566E+1
-1.735E-1	7.030E+0	1.541E+1
-1.703E-1	7.017E+0	1.574E+1
-1.735E-1	6.910E+0	1.559E+1
-1.735E-1	6.955E+0	1.563E+1
-1.735E-1	6.867E+0	1.567E+1
-1.703E-1	6.929E+0	1.551E+1
-1.735E-1	6.955E+0	1.553E+1
-1.751E-1	6.991E+0	1.574E+1
-1.735E-1	7.033E+0	1.561E+1
-1.686E-1	6.991E+0	1.552E+1
-1.751E-1	7.004E+0	1.561E+1
-1.768E-1	6.978E+0	1.571E+1
-1.751E-1	7.017E+0	1.555E+1
-1.719E-1	6.919E+0	1.559E+1
-1.719E-1	7.000E+0	1.558E+1
-1.751E-1	7.007E+0	1.550E+1
-1.768E-1	6.965E+0	1.565E+1
-1.735E-1	6.955E+0	1.559E+1
-1.719E-1	6.861E+0	1.562E+1
-1.784E-1	7.013E+0	1.567E+1
-1.735E-1	6.923E+0	1.555E+1
-1.719E-1	6.855E+0	1.561E+1
-1.719E-1	6.981E+0	1.572E+1
-1.768E-1	7.033E+0	1.556E+1
-1.719E-1	7.017E+0	1.566E+1
-1.703E-1	6.906E+0	1.559E+1
-1.703E-1	7.023E+0	1.558E+1
-1.768E-1	6.991E+0	1.548E+1
-1.703E-1	7.039E+0	1.565E+1
-1.703E-1	7.007E+0	1.572E+1
-1.703E-1	7.013E+0	1.567E+1
-1.719E-1	6.975E+0	1.549E+1
-1.751E-1	6.916E+0	1.567E+1
-1.735E-1	6.965E+0	1.571E+1
-1.703E-1	6.893E+0	1.566E+1
-1.784E-1	7.043E+0	1.550E+1
-1.735E-1	6.939E+0	1.563E+1
-1.719E-1	6.884E+0	1.564E+1
-1.719E-1	7.052E+0	1.574E+1
-1.768E-1	6.936E+0	1.572E+1
-1.768E-1	6.958E+0	1.579E+1
-1.703E-1	7.000E+0	1.566E+1
-1.703E-1	7.030E+0	1.567E+1
-1.784E-1	7.013E+0	1.559E+1
-1.735E-1	6.991E+0	1.561E+1
-1.703E-1	7.046E+0	1.567E+1
-1.703E-1	7.004E+0	1.564E+1
-1.768E-1	6.994E+0	1.583E+1
-1.735E-1	6.916E+0	1.558E+1
-1.719E-1	6.874E+0	1.562E+1
-1.751E-1	6.809E+0	1.559E+1
-1.768E-1	6.913E+0	1.547E+1
-1.735E-1	7.078E+0	1.553E+1
-1.703E-1	7.046E+0	1.572E+1
-1.719E-1	6.916E+0	1.556E+1
-1.751E-1	6.971E+0	1.553E+1
-1.719E-1	6.919E+0	1.571E+1
-1.719E-1	6.877E+0	1.574E+1
-1.719E-1	6.994E+0	1.572E+1
-1.768E-1	7.049E+0	1.566E+1
-1.735E-1	6.988E+0	1.567E+1
-1.703E-1	6.926E+0	1.561E+1
-1.703E-1	7.017E+0	1.560E+1
-1.784E-1	7.013E+0	1.560E+1
-1.751E-1	6.906E+0	1.572E+1
-1.703E-1	7.004E+0	1.555E+1
-1.719E-1	6.929E+0	1.565E+1
-1.768E-1	6.945E+0	1.561E+1
-1.768E-1	6.991E+0	1.559E+1
-1.719E-1	6.988E+0	1.568E+1
-1.719E-1	7.013E+0	1.560E+1
-1.768E-1	6.949E+0	1.570E+1
-1.751E-1	6.997E+0	1.557E+1
-1.703E-1	7.056E+0	1.559E+1
-1.751E-1	6.906E+0	1.547E+1
-1.784E-1	7.036E+0	1.562E+1
-1.735E-1	7.111E+0	1.557E+1
-1.703E-1	7.039E+0	1.566E+1
-1.735E-1	6.949E+0	1.559E+1
-1.768E-1	6.929E+0	1.556E+1
-1.719E-1	6.916E+0	1.558E+1
-1.719E-1	6.955E+0	1.564E+1
-1.735E-1	6.900E+0	1.573E+1
-1.784E-1	6.929E+0	1.562E+1
-1.768E-1	7.000E+0	1.562E+1
-1.735E-1	7.026E+0	1.555E+1
-1.735E-1	7.049E+0	1.569E+1
-1.751E-1	6.949E+0	1.556E+1
-1.768E-1	7.013E+0	1.566E+1
-1.719E-1	6.929E+0	1.563E+1
-1.719E-1	7.023E+0	1.575E+1
-1.768E-1	7.082E+0	1.562E+1
-1.751E-1	6.991E+0	1.555E+1
-1.735E-1	7.026E+0	1.557E+1
-1.751E-1	6.910E+0	1.574E+1
-1.768E-1	6.991E+0	1.563E+1
-1.751E-1	6.845E+0	1.569E+1
-1.686E-1	7.189E+0	1.559E+1
-1.703E-1	7.056E+0	1.564E+1
-1.751E-1	6.910E+0	1.555E+1
-1.768E-1	6.997E+0	1.557E+1
-1.703E-1	7.095E+0	1.568E+1
-1.751E-1	6.939E+0	1.561E+1
-1.751E-1	6.997E+0	1.567E+1
-1.768E-1	6.981E+0	1.560E+1
-1.735E-1	6.903E+0	1.580E+1
-1.735E-1	7.065E+0	1.568E+1
-1.800E-1	7.062E+0	1.557E+1
-1.751E-1	7.033E+0	1.566E+1
-1.703E-1	7.004E+0	1.567E+1
-1.751E-1	6.848E+0	1.555E+1
-1.768E-1	6.897E+0	1.568E+1
-1.768E-1	6.945E+0	1.531E+1
-1.686E-1	6.929E+0	1.573E+1
-1.719E-1	7.059E+0	1.572E+1
-1.784E-1	6.913E+0	1.550E+1
-1.768E-1	7.039E+0	1.561E+1
-1.719E-1	6.988E+0	1.561E+1
-1.735E-1	6.932E+0	1.564E+1
-1.784E-1	6.994E+0	1.563E+1
-1.768E-1	7.052E+0	1.560E+1
-1.735E-1	6.988E+0	1.569E+1
-1.719E-1	7.004E+0	1.540E+1
-1.751E-1	7.030E+0	1.561E+1
-1.751E-1	6.968E+0	1.563E+1
-1.719E-1	6.910E+0	1.578E+1
-1.735E-1	7.000E+0	1.564E+1
-1.768E-1	6.981E+0	1.563E+1
-1.768E-1	6.919E+0	1.565E+1
-1.703E-1	6.978E+0	1.552E+1
-1.703E-1	7.069E+0	1.564E+1
-1.751E-1	6.997E+0	1.566E+1
-1.735E-1	6.829E+0	1.556E+1
-1.686E-1	6.965E+0	1.570E+1
-1.735E-1	6.910E+0	1.562E+1
-1.751E-1	6.861E+0	1.561E+1
-1.768E-1	6.923E+0	1.559E+1
-1.719E-1	6.932E+0	1.555E+1
-1.751E-1	6.978E+0	1.553E+1
-1.800E-1	6.962E+0	1.566E+1
-1.751E-1	6.968E+0	1.558E+1
-1.686E-1	7.078E+0	1.573E+1
-1.751E-1	6.884E+0	1.567E+1
-1.751E-1	6.965E+0	1.566E+1
-1.768E-1	6.984E+0	1.549E+1
-1.670E-1	7.134E+0	1.566E+1
-1.735E-1	7.004E+0	1.567E+1
-1.784E-1	7.017E+0	1.540E+1
-1.735E-1	7.013E+0	1.553E+1
-1.686E-1	6.942E+0	1.568E+1
-1.719E-1	6.978E+0	1.571E+1
-1.768E-1	7.013E+0	1.555E+1
-1.751E-1	6.939E+0	1.562E+1
-1.703E-1	6.991E+0	1.549E+1
-1.735E-1	6.867E+0	1.563E+1
-1.768E-1	6.955E+0	1.562E+1
-1.751E-1	7.020E+0	1.561E+1
-1.670E-1	7.098E+0	1.574E+1
-1.735E-1	7.036E+0	1.575E+1
-1.768E-1	6.978E+0	1.572E+1
-1.751E-1	7.033E+0	1.579E+1
-1.719E-1	6.952E+0	1.567E+1
-1.719E-1	6.978E+0	1.560E+1
-1.751E-1	6.997E+0	1.558E+1
-1.751E-1	7.004E+0	1.560E+1
-1.703E-1	6.939E+0	1.562E+1
-1.703E-1	6.978E+0	1.553E+1
-1.784E-1	6.971E+0	1.555E+1
-1.751E-1	6.932E+0	1.560E+1
-1.735E-1	6.877E+0	1.557E+1
-1.719E-1	6.936E+0	1.555E+1
-1.768E-1	7.039E+0	1.561E+1
-1.768E-1	6.906E+0	1.571E+1
-1.703E-1	6.926E+0	1.545E+1
-1.719E-1	7.007E+0	1.576E+1
-1.735E-1	6.984E+0	1.546E+1
-1.751E-1	6.942E+0	1.559E+1
-1.719E-1	7.052E+0	1.551E+1
-1.735E-1	6.971E+0	1.557E+1
-1.768E-1	6.858E+0	1.570E+1
-1.735E-1	6.962E+0	1.559E+1
-1.703E-1	6.978E+0	1.572E+1
-1.719E-1	6.949E+0	1.560E+1
-1.751E-1	6.903E+0	1.566E+1
-1.751E-1	7.030E+0	1.570E+1
-1.703E-1	6.978E+0	1.553E+1
-1.703E-1	6.962E+0	1.558E+1
-1.800E-1	6.887E+0	1.554E+1
-1.751E-1	6.945E+0	1.567E+1
-1.703E-1	6.962E+0	1.555E+1
-1.703E-1	6.874E+0	1.553E+1
-1.768E-1	6.945E+0	1.553E+1
-1.768E-1	7.000E+0	1.573E+1
-1.735E-1	6.958E+0	1.560E+1
-1.719E-1	6.900E+0	1.561E+1
-1.751E-1	7.039E+0	1.565E+1
-1.735E-1	7.030E+0	1.575E+1
-1.686E-1	6.991E+0	1.562E+1
-1.686E-1	7.026E+0	1.564E+1
-1.768E-1	6.900E+0	1.558E+1
-1.751E-1	6.962E+0	1.550E+1
-1.703E-1	6.958E+0	1.565E+1
-1.735E-1	7.000E+0	1.556E+1
-1.768E-1	6.988E+0	1.562E+1
-1.735E-1	6.903E+0	1.542E+1
-1.703E-1	7.085E+0	1.557E+1
-1.719E-1	6.978E+0	1.580E+1
-1.735E-1	6.858E+0	1.547E+1
-1.735E-1	6.997E+0	1.572E+1
-1.703E-1	6.988E+0	1.557E+1
-1.735E-1	6.988E+0	1.574E+1
-1.735E-1	7.062E+0	1.570E+1
-1.735E-1	6.945E+0	1.559E+1
-1.719E-1	7.056E+0	1.567E+1
-1.735E-1	6.968E+0	1.552E+1
-1.768E-1	6.932E+0	1.570E+1
-1.751E-1	6.975E+0	1.558E+1
-1.686E-1	7.007E+0	1.561E+1
-1.703E-1	7.046E+0	1.560E+1
-1.751E-1	6.962E+0	1.574E+1
-1.719E-1	7.007E+0	1.562E+1
-1.686E-1	6.994E+0	1.575E+1
-1.719E-1	6.916E+0	1.568E+1
-1.768E-1	6.864E+0	1.553E+1
-1.751E-1	6.971E+0	1.554E+1
-1.686E-1	6.952E+0	1.563E+1
-1.719E-1	7.130E+0	1.550E+1
-1.768E-1	7.095E+0	1.556E+1
-1.768E-1	7.069E+0	1.562E+1
-1.703E-1	6.988E+0	1.566E+1
-1.751E-1	6.939E+0	1.555E+1
-1.751E-1	6.923E+0	1.559E+1
-1.768E-1	7.043E+0	1.557E+1
-1.703E-1	6.949E+0	1.565E+1
-1.670E-1	7.013E+0	1.559E+1
-1.735E-1	6.978E+0	1.556E+1
-1.703E-1	6.916E+0	1.579E+1
-1.719E-1	6.955E+0	1.552E+1
-1.703E-1	7.017E+0	1.553E+1
-1.751E-1	6.984E+0	1.562E+1
-1.735E-1	7.004E+0	1.555E+1
-1.703E-1	6.942E+0	1.569E+1
-1.703E-1	6.923E+0	1.555E+1
-1.768E-1	6.981E+0	1.569E+1
-1.735E-1	7.046E+0	1.563E+1
-1.670E-1	6.994E+0	1.564E+1
-1.719E-1	6.984E+0	1.565E+1
-1.768E-1	6.981E+0	1.555E+1
-1.751E-1	6.997E+0	1.554E+1
-1.719E-1	6.929E+0	1.555E+1
-1.735E-1	7.007E+0	1.561E+1
-1.768E-1	7.072E+0	1.567E+1
-1.751E-1	7.039E+0	1.557E+1
-1.686E-1	7.088E+0	1.566E+1
-1.703E-1	6.965E+0	1.555E+1
-1.719E-1	7.013E+0	1.558E+1
-1.751E-1	7.010E+0	1.561E+1
-1.735E-1	7.082E+0	1.557E+1
-1.719E-1	6.916E+0	1.568E+1
-1.751E-1	7.026E+0	1.557E+1
-1.768E-1	7.010E+0	1.559E+1
-1.686E-1	6.893E+0	1.559E+1
-1.735E-1	6.955E+0	1.554E+1
-1.751E-1	7.036E+0	1.569E+1
-1.751E-1	7.020E+0	1.559E+1
-1.670E-1	7.000E+0	1.574E+1
-1.703E-1	7.026E+0	1.558E+1
-1.768E-1	7.023E+0	1.570E+1
-1.768E-1	6.880E+0	1.554E+1
-1.719E-1	6.936E+0	1.566E+1
-1.703E-1	7.043E+0	1.575E+1
-1.768E-1	6.945E+0	1.568E+1
-1.751E-1	6.994E+0	1.553E+1
-1.703E-1	6.897E+0	1.551E+1
-1.719E-1	7.072E+0	1.550E+1
-1.719E-1	6.949E+0	1.550E+1
-1.719E-1	6.936E+0	1.549E+1
-1.686E-1	7.043E+0	1.579E+1
-1.735E-1	6.991E+0	1.555E+1
-1.735E-1	6.971E+0	1.575E+1
-1.751E-1	7.030E+0	1.555E+1
-1.686E-1	6.978E+0	1.572E+1
-1.703E-1	6.991E+0	1.553E+1
-1.784E-1	6.984E+0	1.561E+1
-1.735E-1	7.030E+0	1.560E+1
-1.686E-1	6.929E+0	1.546E+1
-1.703E-1	6.887E+0	1.552E+1
-1.751E-1	7.072E+0	1.562E+1
-1.751E-1	6.926E+0	1.539E+1
-1.703E-1	6.984E+0	1.570E+1
-1.719E-1	6.965E+0	1.553E+1
-1.719E-1	6.913E+0	1.564E+1
-1.735E-1	6.919E+0	1.565E+1
-1.686E-1	7.000E+0	1.552E+1
-1.719E-1	6.913E+0	1.550E+1
-1.751E-1	7.010E+0	1.569E+1
-1.751E-1	6.939E+0	1.566E+1
-1.654E-1	6.981E+0	1.564E+1
-1.719E-1	6.932E+0	1.572E+1
-1.751E-1	6.971E+0	1.562E+1
-1.735E-1	7.000E+0	1.571E+1
-1.719E-1	7.072E+0	1.567E+1
-1.735E-1	6.949E+0	1.545E+1
-1.735E-1	6.916E+0	1.573E+1
-1.735E-1	6.923E+0	1.556E+1
-1.703E-1	7.056E+0	1.566E+1
-1.719E-1	7.004E+0	1.549E+1
-1.751E-1	6.842E+0	1.559E+1
-1.735E-1	7.010E+0	1.584E+1
-1.670E-1	7.056E+0	1.567E+1
-1.686E-1	7.085E+0	1.567E+1
-1.751E-1	7.010E+0	1.561E+1
-1.751E-1	6.981E+0	1.565E+1
-1.670E-1	7.036E+0	1.566E+1
-1.703E-1	6.994E+0	1.563E+1
-1.735E-1	6.874E+0	1.566E+1
-1.719E-1	7.007E+0	1.551E+1
-1.703E-1	6.932E+0	1.567E+1
-1.719E-1	6.942E+0	1.566E+1
-1.751E-1	7.020E+0	1.573E+1
-1.719E-1	6.923E+0	1.564E+1
-1.703E-1	7.033E+0	1.564E+1
-1.703E-1	6.926E+0	1.556E+1
-1.719E-1	6.991E+0	1.565E+1
-1.751E-1	6.919E+0	1.570E+1
-1.686E-1	7.004E+0	1.549E+1
-1.703E-1	6.929E+0	1.555E+1
-1.735E-1	6.842E+0	1.558E+1
-1.719E-1	6.900E+0	1.572E+1
-1.719E-1	6.955E+0	1.555E+1
-1.703E-1	6.997E+0	1.571E+1
-1.719E-1	6.949E+0	1.569E+1
-1.751E-1	7.007E+0	1.559E+1
-1.686E-1	7.010E+0	1.574E+1
-1.703E-1	6.981E+0	1.552E+1
-1.784E-1	6.919E+0	1.567E+1
-1.735E-1	6.965E+0	1.554E+1
-1.686E-1	6.855E+0	1.574E+1
-1.719E-1	7.000E+0	1.557E+1
-1.735E-1	6.945E+0	1.555E+1
-1.751E-1	7.072E+0	1.573E+1
-1.703E-1	6.958E+0	1.568E+1
-1.719E-1	7.026E+0	1.543E+1
-1.735E-1	7.017E+0	1.563E+1
-1.735E-1	7.033E+0	1.557E+1
-1.703E-1	7.114E+0	1.559E+1
-1.703E-1	6.988E+0	1.561E+1
-1.768E-1	6.975E+0	1.558E+1
-1.751E-1	7.026E+0	1.555E+1
-1.686E-1	6.916E+0	1.568E+1
-1.703E-1	7.017E+0	1.558E+1
-1.751E-1	7.020E+0	1.561E+1
-1.719E-1	6.916E+0	1.569E+1
-1.686E-1	6.945E+0	1.553E+1
-1.670E-1	7.046E+0	1.563E+1
-1.768E-1	7.017E+0	1.558E+1
-1.719E-1	6.997E+0	1.563E+1
-1.735E-1	6.955E+0	1.558E+1
-1.686E-1	6.958E+0	1.568E+1
-1.735E-1	6.871E+0	1.562E+1
-1.703E-1	7.023E+0	1.548E+1
-1.686E-1	6.984E+0	1.572E+1
-1.735E-1	6.968E+0	1.565E+1
-1.735E-1	7.075E+0	1.566E+1
-1.703E-1	7.023E+0	1.568E+1
-1.703E-1	6.945E+0	1.556E+1
-1.735E-1	7.026E+0	1.559E+1
-1.768E-1	7.033E+0	1.563E+1
-1.735E-1	7.007E+0	1.569E+1
-1.670E-1	6.975E+0	1.569E+1
-1.686E-1	6.900E+0	1.555E+1
-1.751E-1	6.952E+0	1.552E+1
-1.735E-1	6.981E+0	1.557E+1
-1.686E-1	7.030E+0	1.565E+1
-1.686E-1	6.984E+0	1.567E+1
-1.751E-1	6.958E+0	1.567E+1
-1.719E-1	7.065E+0	1.553E+1
-1.703E-1	7.062E+0	1.564E+1
-1.686E-1	6.936E+0	1.565E+1
-1.735E-1	7.013E+0	1.586E+1
-1.735E-1	7.062E+0	1.562E+1
-1.719E-1	6.962E+0	1.560E+1
-1.703E-1	7.098E+0	1.559E+1
-1.751E-1	6.897E+0	1.545E+1
-1.735E-1	6.929E+0	1.549E+1
-1.719E-1	7.017E+0	1.563E+1
-1.703E-1	6.945E+0	1.568E+1
-1.751E-1	7.007E+0	1.563E+1
-1.719E-1	6.916E+0	1.552E+1
-1.686E-1	6.984E+0	1.574E+1
-1.686E-1	6.880E+0	1.563E+1
-1.751E-1	6.978E+0	1.568E+1
-1.735E-1	6.932E+0	1.568E+1
-1.703E-1	6.975E+0	1.580E+1
-1.703E-1	6.975E+0	1.566E+1
-1.751E-1	6.978E+0	1.552E+1
-1.768E-1	7.020E+0	1.560E+1
-1.686E-1	6.981E+0	1.547E+1
-1.703E-1	6.971E+0	1.555E+1
-1.751E-1	7.007E+0	1.558E+1
-1.751E-1	7.043E+0	1.571E+1
-1.686E-1	6.949E+0	1.546E+1
-1.703E-1	7.030E+0	1.557E+1
-1.751E-1	7.000E+0	1.560E+1
-1.719E-1	6.926E+0	1.545E+1
-1.719E-1	6.968E+0	1.566E+1
-1.703E-1	7.052E+0	1.546E+1
-1.719E-1	6.958E+0	1.558E+1
-1.719E-1	6.949E+0	1.553E+1
-1.670E-1	7.046E+0	1.559E+1
-1.703E-1	6.916E+0	1.570E+1
-1.768E-1	7.085E+0	1.559E+1
-1.751E-1	6.991E+0	1.571E+1
-1.686E-1	6.955E+0	1.554E+1
-1.703E-1	7.069E+0	1.564E+1
-1.768E-1	6.864E+0	1.554E+1
-1.719E-1	6.913E+0	1.571E+1
-1.670E-1	6.997E+0	1.555E+1
-1.719E-1	6.923E+0	1.562E+1
-1.768E-1	7.078E+0	1.565E+1
-1.751E-1	7.023E+0	1.571E+1
-1.686E-1	6.978E+0	1.567E+1
-1.719E-1	6.932E+0	1.570E+1
-1.751E-1	7.030E+0	1.562E+1
-1.686E-1	6.991E+0	1.555E+1
-1.670E-1	6.981E+0	1.561E+1
-1.719E-1	7.007E+0	1.557E+1
-1.751E-1	6.942E+0	1.567E+1
-1.751E-1	6.942E+0	1.566E+1
-1.703E-1	7.000E+0	1.556E+1
-1.703E-1	7.010E+0	1.552E+1
-1.751E-1	7.036E+0	1.549E+1
-1.719E-1	6.958E+0	1.568E+1
-1.686E-1	7.007E+0	1.548E+1
-1.703E-1	6.945E+0	1.571E+1
-1.735E-1	7.000E+0	1.571E+1
-1.703E-1	6.991E+0	1.558E+1
-1.686E-1	6.975E+0	1.563E+1
-1.670E-1	6.997E+0	1.557E+1
-1.751E-1	6.965E+0	1.573E+1
-1.719E-1	6.923E+0	1.546E+1
-1.719E-1	6.949E+0	1.559E+1
-1.703E-1	6.955E+0	1.544E+1
-1.751E-1	6.994E+0	1.553E+1
-1.703E-1	7.030E+0	1.559E+1
-1.686E-1	7.017E+0	1.559E+1
-1.686E-1	6.913E+0	1.551E+1
-1.751E-1	6.952E+0	1.552E+1
-1.735E-1	7.004E+0	1.552E+1
-1.703E-1	6.978E+0	1.555E+1
-1.686E-1	6.887E+0	1.548E+1
-1.735E-1	7.117E+0	1.545E+1
-1.719E-1	7.062E+0	1.577E+1
-1.670E-1	6.965E+0	1.556E+1
-1.670E-1	6.949E+0	1.560E+1
-1.751E-1	7.026E+0	1.557E+1
-1.735E-1	6.984E+0	1.565E+1
-1.686E-1	7.049E+0	1.549E+1
-1.686E-1	6.864E+0	1.564E+1
-1.751E-1	6.991E+0	1.568E+1
-1.735E-1	6.971E+0	1.537E+1
-1.686E-1	7.026E+0	1.565E+1
-1.686E-1	6.942E+0	1.555E+1
-1.751E-1	7.049E+0	1.557E+1
-1.703E-1	6.949E+0	1.560E+1
-1.670E-1	6.858E+0	1.554E+1
-1.703E-1	6.994E+0	1.569E+1
-1.703E-1	6.932E+0	1.572E+1
-1.703E-1	6.991E+0	1.568E+1
-1.670E-1	6.919E+0	1.565E+1
-1.686E-1	6.919E+0	1.543E+1
-1.751E-1	7.010E+0	1.562E+1
-1.735E-1	6.955E+0	1.583E+1
-1.670E-1	7.101E+0	1.558E+1
-1.719E-1	6.926E+0	1.555E+1
-1.719E-1	7.108E+0	1.577E+1
-1.751E-1	6.932E+0	1.561E+1
-1.670E-1	6.845E+0	1.559E+1
-1.703E-1	7.043E+0	1.557E+1
-1.735E-1	6.968E+0	1.558E+1
-1.686E-1	6.880E+0	1.556E+1
-1.670E-1	7.013E+0	1.571E+1
-1.703E-1	6.942E+0	1.572E+1
-1.735E-1	6.981E+0	1.549E+1
-1.719E-1	7.013E+0	1.568E+1
-1.670E-1	6.900E+0	1.570E+1
-1.686E-1	6.910E+0	1.584E+1
-1.735E-1	6.997E+0	1.567E+1
-1.703E-1	6.978E+0	1.550E+1
-1.654E-1	6.991E+0	1.568E+1
-1.686E-1	6.942E+0	1.569E+1
-1.735E-1	6.975E+0	1.571E+1
-1.735E-1	6.968E+0	1.560E+1
-1.686E-1	6.955E+0	1.564E+1
-1.686E-1	7.020E+0	1.561E+1
-1.719E-1	7.017E+0	1.554E+1
-1.735E-1	6.988E+0	1.544E+1
-1.703E-1	7.017E+0	1.552E+1
-1.686E-1	6.829E+0	1.577E+1
-1.735E-1	6.975E+0	1.567E+1
-1.703E-1	7.020E+0	1.562E+1
-1.670E-1	7.039E+0	1.568E+1
-1.686E-1	7.046E+0	1.557E+1
-1.751E-1	6.877E+0	1.555E+1
-1.735E-1	6.958E+0	1.567E+1
-1.670E-1	6.981E+0	1.560E+1
-1.703E-1	6.984E+0	1.561E+1
-1.735E-1	6.958E+0	1.552E+1
-1.703E-1	6.994E+0	1.549E+1
-1.703E-1	6.958E+0	1.574E+1
-1.703E-1	6.936E+0	1.559E+1
-1.735E-1	6.958E+0	1.561E+1
-1.735E-1	6.978E+0	1.560E+1
-1.654E-1	6.958E+0	1.569E+1
-1.670E-1	6.932E+0	1.587E+1
-1.719E-1	6.910E+0	1.572E+1
-1.719E-1	7.104E+0	1.565E+1
-1.670E-1	7.004E+0	1.555E+1
-1.703E-1	6.968E+0	1.559E+1
-1.703E-1	6.971E+0	1.569E+1
-1.719E-1	6.929E+0	1.564E+1
-1.670E-1	7.046E+0	1.566E+1
-1.670E-1	6.984E+0	1.565E+1
-1.751E-1	6.910E+0	1.554E+1
-1.719E-1	6.981E+0	1.563E+1
-1.686E-1	6.978E+0	1.558E+1
-1.703E-1	6.942E+0	1.564E+1
-1.751E-1	6.864E+0	1.555E+1
-1.719E-1	6.916E+0	1.557E+1
-1.654E-1	7.052E+0	1.565E+1
-1.703E-1	6.975E+0	1.562E+1
-1.735E-1	6.897E+0	1.566E+1
-1.719E-1	7.046E+0	1.567E+1
-1.670E-1	6.971E+0	1.561E+1
-1.703E-1	7.033E+0	1.550E+1
-1.703E-1	7.065E+0	1.571E+1
-1.703E-1	6.991E+0	1.560E+1
-1.703E-1	6.900E+0	1.573E+1
-1.670E-1	6.945E+0	1.576E+1
-1.735E-1	7.026E+0	1.564E+1
-1.719E-1	6.971E+0	1.549E+1
-1.686E-1	6.965E+0	1.564E+1
-1.703E-1	7.007E+0	1.558E+1
-1.719E-1	6.962E+0	1.569E+1
-1.735E-1	6.942E+0	1.577E+1
-1.654E-1	6.968E+0	1.563E+1
-1.686E-1	6.906E+0	1.564E+1
-1.735E-1	6.926E+0	1.564E+1
-1.735E-1	7.026E+0	1.560E+1
-1.719E-1	6.968E+0	1.557E+1
-1.686E-1	7.069E+0	1.563E+1
-1.751E-1	6.910E+0	1.538E+1
-1.719E-1	6.984E+0	1.559E+1
-1.686E-1	7.046E+0	1.546E+1
-1.686E-1	6.984E+0	1.549E+1
-1.719E-1	6.991E+0	1.572E+1
-1.735E-1	6.981E+0	1.560E+1
-1.703E-1	7.095E+0	1.563E+1
-1.670E-1	6.975E+0	1.558E+1
-1.735E-1	6.900E+0	1.559E+1
-1.735E-1	7.140E+0	1.562E+1
-1.703E-1	6.962E+0	1.545E+1
-1.686E-1	6.952E+0	1.554E+1
-1.735E-1	7.013E+0	1.567E+1
-1.719E-1	7.010E+0	1.540E+1
-1.703E-1	7.023E+0	1.568E+1
-1.686E-1	6.887E+0	1.555E+1
-1.751E-1	6.903E+0	1.544E+1
-1.686E-1	7.124E+0	1.572E+1
-1.670E-1	7.049E+0	1.542E+1
-1.654E-1	6.871E+0	1.564E+1
-1.735E-1	7.075E+0	1.569E+1
-1.719E-1	7.095E+0	1.559E+1
-1.670E-1	6.949E+0	1.547E+1
-1.670E-1	6.926E+0	1.555E+1
-1.703E-1	6.923E+0	1.555E+1
-1.719E-1	7.030E+0	1.572E+1
-1.670E-1	6.962E+0	1.558E+1
-1.686E-1	6.936E+0	1.552E+1
-1.735E-1	7.000E+0	1.567E+1
-1.719E-1	7.010E+0	1.567E+1
-1.686E-1	6.916E+0	1.552E+1
-1.703E-1	6.919E+0	1.562E+1
-1.719E-1	6.991E+0	1.557E+1
-1.719E-1	6.926E+0	1.564E+1
-1.686E-1	6.955E+0	1.547E+1
-1.670E-1	7.000E+0	1.564E+1
-1.719E-1	7.030E+0	1.553E+1
-1.703E-1	7.046E+0	1.548E+1
-1.719E-1	6.991E+0	1.549E+1
-1.686E-1	6.955E+0	1.550E+1
-1.735E-1	7.013E+0	1.563E+1
-1.735E-1	6.965E+0	1.566E+1
-1.654E-1	6.945E+0	1.563E+1
-1.670E-1	6.958E+0	1.550E+1
-1.686E-1	6.867E+0	1.560E+1
-1.703E-1	6.939E+0	1.576E+1
-1.686E-1	7.017E+0	1.554E+1
-1.703E-1	6.975E+0	1.562E+1
-1.751E-1	7.023E+0	1.561E+1
-1.735E-1	7.004E+0	1.567E+1
-1.654E-1	7.010E+0	1.553E+1
-1.670E-1	6.968E+0	1.557E+1
-1.735E-1	6.997E+0	1.561E+1
-1.719E-1	7.082E+0	1.552E+1
-1.686E-1	6.978E+0	1.562E+1
-1.670E-1	7.030E+0	1.558E+1
-1.735E-1	7.007E+0	1.556E+1
-1.719E-1	7.010E+0	1.561E+1
-1.670E-1	7.059E+0	1.555E+1
-1.670E-1	6.949E+0	1.556E+1
-1.751E-1	6.939E+0	1.563E+1
-1.703E-1	7.104E+0	1.557E+1
-1.670E-1	7.030E+0	1.552E+1
-1.686E-1	6.890E+0	1.559E+1
-1.703E-1	6.897E+0	1.573E+1
-1.751E-1	6.939E+0	1.560E+1
-1.686E-1	6.991E+0	1.563E+1
-1.686E-1	6.965E+0	1.552E+1
-1.768E-1	6.949E+0	1.579E+1
-1.703E-1	7.007E+0	1.584E+1
-1.654E-1	6.978E+0	1.567E+1
-1.703E-1	6.806E+0	1.553E+1
-1.719E-1	7.000E+0	1.563E+1
-1.703E-1	7.095E+0	1.552E+1
-1.670E-1	7.017E+0	1.558E+1
-1.686E-1	6.981E+0	1.552E+1
-1.703E-1	7.078E+0	1.557E+1
-1.719E-1	6.988E+0	1.556E+1
-1.654E-1	6.997E+0	1.543E+1
-1.686E-1	6.984E+0	1.563E+1
-1.719E-1	6.913E+0	1.554E+1
-1.719E-1	6.939E+0	1.559E+1
-1.670E-1	6.984E+0	1.565E+1
-1.670E-1	7.023E+0	1.566E+1
-1.719E-1	6.997E+0	1.560E+1
-1.719E-1	6.997E+0	1.572E+1
-1.686E-1	6.958E+0	1.570E+1
-1.670E-1	6.981E+0	1.554E+1
-1.719E-1	7.078E+0	1.561E+1
-1.686E-1	6.903E+0	1.556E+1
-1.654E-1	6.945E+0	1.575E+1
-1.703E-1	6.845E+0	1.558E+1
-1.703E-1	6.965E+0	1.561E+1
-1.735E-1	7.078E+0	1.556E+1
-1.654E-1	7.039E+0	1.569E+1
-1.670E-1	6.984E+0	1.568E+1
-1.719E-1	6.877E+0	1.561E+1
-1.703E-1	6.939E+0	1.559E+1
-1.686E-1	7.065E+0	1.557E+1
-1.703E-1	7.043E+0	1.552E+1
-1.719E-1	7.013E+0	1.548E+1
-1.703E-1	7.043E+0	1.558E+1
-1.670E-1	7.010E+0	1.566E+1
-1.670E-1	7.072E+0	1.565E+1
-1.735E-1	6.978E+0	1.557E+1
-1.735E-1	6.923E+0	1.565E+1
-1.670E-1	6.984E+0	1.564E+1
-1.686E-1	6.991E+0	1.566E+1
-1.719E-1	7.026E+0	1.572E+1
-1.719E-1	6.939E+0	1.561E+1
-1.670E-1	6.984E+0	1.570E+1
-1.670E-1	6.913E+0	1.547E+1
-1.735E-1	6.955E+0	1.559E+1
-1.719E-1	6.991E+0	1.556E+1
-1.686E-1	6.968E+0	1.570E+1
-1.686E-1	6.975E+0	1.543E+1
-1.719E-1	7.098E+0	1.552E+1
-1.703E-1	7.137E+0	1.553E+1
-1.654E-1	6.984E+0	1.567E+1
-1.670E-1	6.926E+0	1.562E+1
-1.703E-1	6.893E+0	1.550E+1
-1.719E-1	6.916E+0	1.563E+1
-1.654E-1	6.932E+0	1.569E+1
-1.686E-1	6.997E+0	1.549E+1
-1.703E-1	6.939E+0	1.561E+1
-1.686E-1	6.942E+0	1.549E+1
-1.670E-1	7.004E+0	1.567E+1
-1.703E-1	6.923E+0	1.554E+1
-1.719E-1	7.043E+0	1.564E+1
-1.719E-1	6.874E+0	1.576E+1
-1.654E-1	6.932E+0	1.560E+1
-1.719E-1	7.007E+0	1.571E+1
-1.703E-1	6.890E+0	1.574E+1
-1.703E-1	7.013E+0	1.572E+1
-1.686E-1	6.955E+0	1.568E+1
-1.654E-1	6.945E+0	1.579E+1
-1.719E-1	6.932E+0	1.551E+1
-1.719E-1	7.007E+0	1.579E+1
-1.622E-1	7.065E+0	1.556E+1
-1.703E-1	7.033E+0	1.547E+1
-1.703E-1	6.916E+0	1.550E+1
-1.719E-1	6.962E+0	1.563E+1
-1.654E-1	6.939E+0	1.563E+1
-1.670E-1	6.855E+0	1.565E+1
-1.719E-1	6.981E+0	1.570E+1
-1.719E-1	7.095E+0	1.554E+1
-1.638E-1	6.978E+0	1.560E+1
-1.703E-1	6.919E+0	1.555E+1
-1.686E-1	6.910E+0	1.567E+1
-1.719E-1	6.971E+0	1.556E+1
-1.686E-1	6.926E+0	1.553E+1
-1.686E-1	7.075E+0	1.559E+1
-1.719E-1	6.913E+0	1.569E+1
-1.719E-1	7.072E+0	1.556E+1
-1.670E-1	6.919E+0	1.561E+1
-1.703E-1	7.010E+0	1.557E+1
-1.703E-1	7.026E+0	1.552E+1
-1.735E-1	7.013E+0	1.570E+1
-1.622E-1	6.932E+0	1.550E+1
-1.719E-1	6.897E+0	1.570E+1
-1.735E-1	7.020E+0	1.562E+1
-1.703E-1	6.978E+0	1.545E+1
-1.670E-1	6.994E+0	1.564E+1
-1.686E-1	6.981E+0	1.568E+1
-1.719E-1	6.936E+0	1.537E+1
-1.686E-1	6.919E+0	1.555E+1
-1.686E-1	6.942E+0	1.568E+1
-1.654E-1	6.962E+0	1.569E+1
-1.751E-1	7.088E+0	1.547E+1
-1.703E-1	6.984E+0	1.567E+1
-1.654E-1	7.017E+0	1.547E+1
-1.654E-1	6.994E+0	1.556E+1
-1.719E-1	6.975E+0	1.538E+1
-1.735E-1	6.936E+0	1.555E+1
-1.686E-1	7.026E+0	1.564E+1
-1.703E-1	7.013E+0	1.553E+1
-1.735E-1	6.926E+0	1.567E+1
-1.703E-1	7.007E+0	1.551E+1
-1.670E-1	6.884E+0	1.544E+1
-1.670E-1	7.114E+0	1.567E+1
-1.719E-1	6.945E+0	1.573E+1
-1.703E-1	7.004E+0	1.550E+1
-1.670E-1	7.004E+0	1.578E+1
-1.703E-1	6.968E+0	1.570E+1
-1.735E-1	6.962E+0	1.556E+1
-1.719E-1	6.806E+0	1.568E+1
-1.670E-1	7.023E+0	1.569E+1
-1.670E-1	6.978E+0	1.571E+1
-1.703E-1	6.988E+0	1.543E+1
-1.703E-1	6.916E+0	1.566E+1
-1.654E-1	6.874E+0	1.559E+1
-1.686E-1	7.078E+0	1.551E+1
-1.751E-1	7.000E+0	1.561E+1
-1.751E-1	7.072E+0	1.563E+1
-1.654E-1	7.049E+0	1.541E+1
-1.670E-1	6.962E+0	1.569E+1
-1.703E-1	6.939E+0	1.569E+1
-1.703E-1	6.994E+0	1.557E+1
-1.654E-1	6.968E+0	1.562E+1
-1.670E-1	7.124E+0	1.581E+1
-1.735E-1	7.013E+0	1.554E+1
-1.703E-1	7.062E+0	1.556E+1
-1.670E-1	7.023E+0	1.558E+1
-1.686E-1	6.994E+0	1.560E+1
-1.719E-1	7.033E+0	1.561E+1
-1.703E-1	7.104E+0	1.566E+1
-1.654E-1	7.036E+0	1.564E+1
-1.670E-1	7.062E+0	1.567E+1
-1.719E-1	6.923E+0	1.550E+1
-1.703E-1	6.978E+0	1.560E+1
-1.638E-1	6.978E+0	1.555E+1
-1.638E-1	7.104E+0	1.551E+1
-1.735E-1	7.007E+0	1.559E+1
-1.686E-1	6.965E+0	1.556E+1
-1.670E-1	6.978E+0	1.553E+1
-1.670E-1	7.013E+0	1.564E+1
-1.719E-1	7.010E+0	1.554E+1
-1.703E-1	7.046E+0	1.567E+1
-1.670E-1	7.007E+0	1.561E+1
-1.670E-1	6.975E+0	1.553E+1
-1.719E-1	7.026E+0	1.565E+1
-1.703E-1	6.968E+0	1.555E+1
-1.670E-1	6.890E+0	1.560E+1
-1.686E-1	6.978E+0	1.565E+1
-1.719E-1	7.030E+0	1.544E+1
-1.686E-1	6.900E+0	1.556E+1
-1.703E-1	7.065E+0	1.562E+1
-1.654E-1	7.043E+0	1.557E+1
-1.719E-1	6.955E+0	1.553E+1
-1.703E-1	6.949E+0	1.553E+1
-1.654E-1	6.955E+0	1.565E+1
-1.670E-1	7.017E+0	1.561E+1
-1.735E-1	6.929E+0	1.566E+1
-1.703E-1	6.971E+0	1.555E+1
-1.670E-1	6.981E+0	1.555E+1
-1.686E-1	6.949E+0	1.567E+1
-1.719E-1	6.994E+0	1.563E+1
-1.670E-1	7.026E+0	1.553E+1
-1.670E-1	6.880E+0	1.567E+1
-1.686E-1	6.981E+0	1.566E+1
-1.703E-1	6.988E+0	1.551E+1
-1.719E-1	7.033E+0	1.563E+1
-1.654E-1	7.007E+0	1.554E+1
-1.670E-1	6.968E+0	1.557E+1
-1.719E-1	6.906E+0	1.562E+1
-1.703E-1	6.971E+0	1.551E+1
-1.654E-1	7.056E+0	1.553E+1
-1.670E-1	7.033E+0	1.563E+1
-1.703E-1	6.958E+0	1.581E+1
-1.703E-1	6.968E+0	1.560E+1
-1.670E-1	7.091E+0	1.564E+1
-1.703E-1	7.017E+0	1.545E+1
-1.703E-1	6.958E+0	1.569E+1
-1.686E-1	7.020E+0	1.551E+1
-1.670E-1	6.997E+0	1.576E+1
-1.670E-1	6.942E+0	1.572E+1
-1.703E-1	7.078E+0	1.556E+1
-1.719E-1	6.965E+0	1.575E+1
-1.670E-1	6.929E+0	1.551E+1
-1.670E-1	6.997E+0	1.559E+1
-1.719E-1	6.949E+0	1.569E+1
-1.686E-1	6.978E+0	1.534E+1
-1.654E-1	6.932E+0	1.545E+1
-1.670E-1	6.981E+0	1.555E+1
-1.703E-1	6.871E+0	1.563E+1
-1.686E-1	6.971E+0	1.565E+1
-1.654E-1	6.994E+0	1.548E+1
-1.670E-1	6.855E+0	1.553E+1
-1.719E-1	6.945E+0	1.558E+1
-1.670E-1	7.082E+0	1.561E+1
-1.670E-1	6.975E+0	1.556E+1
-1.670E-1	6.991E+0	1.536E+1
-1.686E-1	6.997E+0	1.561E+1
-1.686E-1	6.939E+0	1.568E+1
-1.686E-1	6.981E+0	1.549E+1
-1.686E-1	7.020E+0	1.556E+1
-1.719E-1	6.893E+0	1.566E+1
-1.703E-1	7.010E+0	1.555E+1
-1.670E-1	6.978E+0	1.568E+1
-1.654E-1	6.932E+0	1.574E+1
-1.735E-1	6.988E+0	1.546E+1
-1.719E-1	6.936E+0	1.573E+1
-1.670E-1	6.923E+0	1.545E+1
-1.686E-1	6.913E+0	1.555E+1
-1.735E-1	6.893E+0	1.552E+1
-1.686E-1	7.036E+0	1.565E+1
-1.654E-1	7.046E+0	1.562E+1
-1.686E-1	7.013E+0	1.573E+1
-1.719E-1	6.949E+0	1.551E+1
-1.703E-1	6.984E+0	1.554E+1
-1.654E-1	6.913E+0	1.570E+1
-1.686E-1	6.919E+0	1.567E+1
-1.703E-1	7.020E+0	1.558E+1
-1.686E-1	7.000E+0	1.549E+1
-1.654E-1	6.926E+0	1.570E+1
-1.670E-1	6.984E+0	1.556E+1
-1.735E-1	6.880E+0	1.545E+1
-1.703E-1	7.000E+0	1.550E+1
-1.686E-1	6.932E+0	1.548E+1
-1.686E-1	6.955E+0	1.558E+1
-1.686E-1	6.838E+0	1.554E+1
-1.719E-1	6.962E+0	1.559E+1
-1.638E-1	7.075E+0	1.559E+1
-1.686E-1	7.043E+0	1.547E+1
-1.686E-1	6.994E+0	1.559E+1
-1.703E-1	6.988E+0	1.543E+1
-1.654E-1	6.926E+0	1.577E+1
-1.686E-1	6.975E+0	1.558E+1
-1.735E-1	6.978E+0	1.563E+1
-1.719E-1	7.010E+0	1.563E+1
-1.670E-1	6.968E+0	1.552E+1
-1.654E-1	6.997E+0	1.563E+1
-1.686E-1	7.088E+0	1.562E+1
-1.703E-1	7.004E+0	1.563E+1
-1.654E-1	6.971E+0	1.565E+1
-1.670E-1	6.988E+0	1.557E+1
-1.703E-1	6.949E+0	1.569E+1
-1.719E-1	6.929E+0	1.559E+1
-1.686E-1	7.095E+0	1.556E+1
-1.670E-1	6.955E+0	1.559E+1
-1.719E-1	6.981E+0	1.552E+1
-1.703E-1	6.984E+0	1.564E+1
-1.638E-1	6.971E+0	1.565E+1
-1.670E-1	7.046E+0	1.561E+1
-1.719E-1	7.069E+0	1.564E+1
-1.703E-1	6.887E+0	1.571E+1
-1.654E-1	7.020E+0	1.556E+1
-1.686E-1	7.030E+0	1.569E+1
-1.719E-1	7.036E+0	1.558E+1
-1.686E-1	6.968E+0	1.558E+1
-1.670E-1	7.007E+0	1.566E+1
-1.654E-1	7.052E+0	1.554E+1
-1.719E-1	7.036E+0	1.559E+1
-1.703E-1	7.004E+0	1.562E+1
-1.638E-1	7.020E+0	1.556E+1
-1.654E-1	7.007E+0	1.551E+1
-1.670E-1	6.926E+0	1.561E+1
-1.719E-1	6.945E+0	1.552E+1
-1.638E-1	6.900E+0	1.561E+1
-1.670E-1	6.926E+0	1.570E+1
-1.719E-1	6.984E+0	1.560E+1
-1.686E-1	7.000E+0	1.564E+1
-1.654E-1	7.020E+0	1.564E+1
-1.670E-1	6.991E+0	1.554E+1
-1.686E-1	6.913E+0	1.559E+1
-1.719E-1	6.984E+0	1.564E+1
-1.670E-1	6.975E+0	1.555E+1
-1.654E-1	6.932E+0	1.557E+1
-1.735E-1	6.942E+0	1.567E+1
-1.719E-1	7.039E+0	1.552E+1
-1.654E-1	6.893E+0	1.551E+1
-1.654E-1	6.975E+0	1.559E+1
-1.686E-1	6.984E+0	1.559E+1
-1.703E-1	7.023E+0	1.555E+1
-1.622E-1	6.942E+0	1.546E+1
-1.638E-1	7.033E+0	1.551E+1
-1.719E-1	7.017E+0	1.555E+1
-1.719E-1	7.056E+0	1.562E+1
-1.638E-1	7.017E+0	1.552E+1
-1.686E-1	6.997E+0	1.559E+1
-1.703E-1	6.926E+0	1.560E+1
-1.735E-1	6.975E+0	1.550E+1
-1.638E-1	6.988E+0	1.568E+1
-1.654E-1	7.004E+0	1.553E+1
-1.703E-1	6.942E+0	1.558E+1
-1.703E-1	6.945E+0	1.546E+1
-1.622E-1	6.936E+0	1.552E+1
-1.654E-1	6.975E+0	1.553E+1
-1.703E-1	6.955E+0	1.557E+1
-1.703E-1	6.955E+0	1.555E+1
-1.670E-1	6.916E+0	1.568E+1
-1.654E-1	6.968E+0	1.570E+1
-1.703E-1	7.000E+0	1.564E+1
-1.703E-1	7.007E+0	1.558E+1
-1.638E-1	7.052E+0	1.551E+1
-1.686E-1	6.906E+0	1.544E+1
-1.703E-1	7.004E+0	1.569E+1
-1.719E-1	6.936E+0	1.550E+1
-1.638E-1	6.939E+0	1.542E+1
-1.654E-1	7.023E+0	1.565E+1
-1.719E-1	6.919E+0	1.563E+1
-1.670E-1	7.007E+0	1.563E+1
-1.638E-1	6.939E+0	1.561E+1
-1.670E-1	7.049E+0	1.552E+1
-1.703E-1	7.010E+0	1.555E+1
-1.719E-1	6.855E+0	1.553E+1
-1.638E-1	7.153E+0	1.557E+1
-1.670E-1	7.007E+0	1.568E+1
-1.735E-1	7.004E+0	1.545E+1
-1.686E-1	7.095E+0	1.560E+1
-1.670E-1	6.942E+0	1.548E+1
-1.638E-1	6.952E+0	1.542E+1
-1.735E-1	6.871E+0	1.560E+1
-1.686E-1	6.975E+0	1.560E+1
-1.670E-1	7.017E+0	1.549E+1
-1.638E-1	7.033E+0	1.566E+1
-1.686E-1	6.936E+0	1.564E+1
-1.670E-1	6.962E+0	1.571E+1
-1.654E-1	6.962E+0	1.561E+1
-1.670E-1	7.072E+0	1.566E+1
-1.719E-1	6.991E+0	1.553E+1
-1.703E-1	6.988E+0	1.552E+1
-1.670E-1	6.991E+0	1.554E+1
-1.654E-1	6.958E+0	1.557E+1
-1.719E-1	6.968E+0	1.555E+1
-1.703E-1	6.958E+0	1.572E+1
-1.654E-1	6.978E+0	1.569E+1
-1.654E-1	6.991E+0	1.564E+1
-1.686E-1	7.000E+0	1.546E+1
-1.703E-1	6.978E+0	1.542E+1
-1.638E-1	7.039E+0	1.559E+1
-1.670E-1	6.926E+0	1.569E+1
-1.703E-1	7.046E+0	1.563E+1
-1.686E-1	7.088E+0	1.565E+1
-1.654E-1	6.952E+0	1.567E+1
-1.670E-1	6.997E+0	1.557E+1
-1.703E-1	6.962E+0	1.552E+1
-1.686E-1	6.962E+0	1.549E+1
-1.638E-1	7.004E+0	1.556E+1
-1.654E-1	6.955E+0	1.555E+1
-1.686E-1	7.095E+0	1.539E+1
-1.686E-1	7.036E+0	1.543E+1
-1.654E-1	6.952E+0	1.567E+1
-1.670E-1	6.994E+0	1.554E+1
-1.719E-1	6.971E+0	1.580E+1
-1.719E-1	7.013E+0	1.566E+1
-1.654E-1	7.004E+0	1.560E+1
-1.622E-1	7.046E+0	1.553E+1
-1.703E-1	6.913E+0	1.556E+1
-1.670E-1	6.984E+0	1.569E+1
-1.654E-1	6.955E+0	1.562E+1
-1.622E-1	6.971E+0	1.547E+1
-1.703E-1	6.994E+0	1.555E+1
-1.703E-1	6.887E+0	1.551E+1
-1.638E-1	6.988E+0	1.553E+1
-1.654E-1	6.965E+0	1.551E+1
-1.703E-1	6.997E+0	1.554E+1
-1.686E-1	6.906E+0	1.566E+1
-1.654E-1	7.020E+0	1.557E+1
-1.670E-1	6.942E+0	1.549E+1
-1.719E-1	6.880E+0	1.569E+1
-1.719E-1	6.962E+0	1.555E+1
-1.654E-1	6.971E+0	1.557E+1
-1.654E-1	7.013E+0	1.552E+1
-1.703E-1	6.962E+0	1.555E+1
-1.703E-1	7.000E+0	1.558E+1
-1.654E-1	6.978E+0	1.560E+1
-1.654E-1	6.910E+0	1.564E+1
-1.670E-1	6.994E+0	1.562E+1
-1.654E-1	7.010E+0	1.566E+1
-1.670E-1	6.965E+0	1.554E+1
-1.654E-1	6.991E+0	1.559E+1
-1.703E-1	6.910E+0	1.572E+1
-1.703E-1	6.932E+0	1.573E+1
-1.638E-1	6.906E+0	1.568E+1
-1.703E-1	6.936E+0	1.574E+1
-1.686E-1	6.965E+0	1.552E+1
-1.670E-1	7.007E+0	1.558E+1
-1.638E-1	7.033E+0	1.562E+1
-1.654E-1	7.065E+0	1.537E+1
-1.686E-1	6.910E+0	1.549E+1
-1.703E-1	7.010E+0	1.561E+1
-1.638E-1	7.020E+0	1.562E+1
-1.654E-1	7.056E+0	1.556E+1
-1.703E-1	6.975E+0	1.564E+1
-1.703E-1	7.062E+0	1.552E+1
-1.638E-1	6.926E+0	1.552E+1
-1.703E-1	6.955E+0	1.552E+1
-1.670E-1	6.923E+0	1.555E+1
-1.686E-1	6.962E+0	1.559E+1
-1.622E-1	6.994E+0	1.573E+1
-1.654E-1	6.861E+0	1.555E+1
-1.686E-1	6.877E+0	1.539E+1
-1.686E-1	7.007E+0	1.554E+1
-1.654E-1	6.958E+0	1.560E+1
-1.638E-1	6.975E+0	1.555E+1
-1.686E-1	6.965E+0	1.566E+1
-1.703E-1	7.030E+0	1.561E+1
-1.654E-1	7.033E+0	1.546E+1
-1.654E-1	7.000E+0	1.559E+1
-1.686E-1	6.939E+0	1.555E+1
-1.703E-1	7.017E+0	1.562E+1
-1.638E-1	6.884E+0	1.543E+1
-1.654E-1	6.955E+0	1.562E+1
-1.686E-1	6.955E+0	1.542E+1
-1.703E-1	6.939E+0	1.576E+1
-1.670E-1	6.903E+0	1.552E+1
-1.638E-1	6.975E+0	1.553E+1
-1.670E-1	7.010E+0	1.574E+1
-1.686E-1	7.033E+0	1.566E+1
-1.654E-1	6.942E+0	1.561E+1
-1.654E-1	6.926E+0	1.562E+1
-1.703E-1	6.955E+0	1.545E+1
-1.686E-1	6.932E+0	1.581E+1
-1.638E-1	7.111E+0	1.557E+1
-1.670E-1	7.013E+0	1.557E+1
-1.686E-1	6.984E+0	1.558E+1
-1.703E-1	7.059E+0	1.560E+1
-1.670E-1	7.033E+0	1.567E+1
-1.638E-1	6.962E+0	1.552E+1
-1.703E-1	6.932E+0	1.562E+1
-1.686E-1	6.952E+0	1.551E+1
-1.622E-1	6.984E+0	1.561E+1
-1.654E-1	7.078E+0	1.555E+1
-1.703E-1	6.887E+0	1.563E+1
-1.670E-1	7.004E+0	1.567E+1
-1.638E-1	6.971E+0	1.561E+1
-1.654E-1	6.955E+0	1.561E+1
-1.670E-1	6.926E+0	1.560E+1
-1.686E-1	6.926E+0	1.545E+1
-1.622E-1	7.017E+0	1.570E+1
-1.654E-1	7.007E+0	1.541E+1
-1.703E-1	7.017E+0	1.561E+1
-1.670E-1	6.913E+0	1.557E+1
-1.654E-1	6.991E+0	1.553E+1
-1.654E-1	6.988E+0	1.566E+1
-1.703E-1	6.900E+0	1.559E+1
-1.703E-1	6.968E+0	1.566E+1
-1.622E-1	6.929E+0	1.558E+1
-1.654E-1	7.082E+0	1.555E+1
-1.703E-1	6.910E+0	1.559E+1
-1.686E-1	7.104E+0	1.563E+1
-1.670E-1	7.072E+0	1.555E+1
-1.638E-1	7.052E+0	1.558E+1
-1.703E-1	7.020E+0	1.546E+1
-1.719E-1	7.023E+0	1.543E+1
-1.638E-1	6.958E+0	1.564E+1
-1.654E-1	6.955E+0	1.565E+1
-1.719E-1	6.978E+0	1.560E+1
-1.670E-1	6.981E+0	1.577E+1
-1.638E-1	7.069E+0	1.552E+1
-1.654E-1	6.965E+0	1.552E+1
-1.719E-1	6.958E+0	1.559E+1
-1.703E-1	6.903E+0	1.559E+1
-1.638E-1	6.919E+0	1.564E+1
-1.638E-1	7.023E+0	1.566E+1
-1.686E-1	6.965E+0	1.542E+1
-1.686E-1	6.991E+0	1.550E+1
-1.638E-1	7.007E+0	1.570E+1
-1.638E-1	7.004E+0	1.562E+1
-1.719E-1	6.923E+0	1.548E+1
-1.686E-1	6.945E+0	1.570E+1
-1.638E-1	7.004E+0	1.569E+1
-1.654E-1	6.932E+0	1.554E+1
-1.686E-1	6.971E+0	1.555E+1
-1.686E-1	7.023E+0	1.555E+1
-1.622E-1	6.887E+0	1.567E+1
-1.638E-1	6.952E+0	1.550E+1
-1.686E-1	6.942E+0	1.553E+1
-1.686E-1	6.984E+0	1.561E+1
-1.622E-1	6.952E+0	1.548E+1
-1.622E-1	7.023E+0	1.562E+1
-1.703E-1	7.023E+0	1.561E+1
-1.703E-1	7.046E+0	1.549E+1
-1.638E-1	6.984E+0	1.565E+1
-1.670E-1	6.965E+0	1.546E+1
-1.670E-1	6.955E+0	1.562E+1
-1.686E-1	7.004E+0	1.563E+1
-1.638E-1	6.971E+0	1.564E+1
-1.654E-1	6.952E+0	1.567E+1
-1.703E-1	6.984E+0	1.558E+1
-1.670E-1	7.052E+0	1.563E+1
-1.622E-1	6.965E+0	1.548E+1
-1.670E-1	7.043E+0	1.565E+1
-1.670E-1	6.997E+0	1.568E+1
-1.686E-1	6.997E+0	1.560E+1
-1.638E-1	6.962E+0	1.552E+1
-1.654E-1	6.919E+0	1.565E+1
-1.719E-1	6.991E+0	1.564E+1
-1.686E-1	6.913E+0	1.554E+1
-1.654E-1	6.997E+0	1.556E+1
-1.622E-1	6.988E+0	1.557E+1
-1.654E-1	6.981E+0	1.555E+1
-1.686E-1	6.945E+0	1.562E+1
-1.686E-1	6.981E+0	1.556E+1
-1.638E-1	7.085E+0	1.561E+1
-1.703E-1	6.945E+0	1.551E+1
-1.686E-1	6.991E+0	1.553E+1
-1.638E-1	7.030E+0	1.560E+1
-1.638E-1	7.000E+0	1.559E+1
-1.703E-1	6.988E+0	1.558E+1
-1.670E-1	6.884E+0	1.553E+1
-1.605E-1	7.026E+0	1.566E+1
-1.638E-1	6.945E+0	1.556E+1
-1.686E-1	7.043E+0	1.548E+1
-1.670E-1	7.020E+0	1.568E+1
-1.622E-1	7.033E+0	1.554E+1
-1.622E-1	7.114E+0	1.566E+1
-1.670E-1	6.965E+0	1.555E+1
-1.654E-1	6.952E+0	1.556E+1
-1.622E-1	6.978E+0	1.566E+1
-1.638E-1	7.059E+0	1.560E+1
-1.686E-1	6.994E+0	1.567E+1
-1.670E-1	6.919E+0	1.556E+1
-1.654E-1	6.936E+0	1.570E+1
-1.654E-1	6.965E+0	1.550E+1
-1.719E-1	7.007E+0	1.542E+1
-1.686E-1	6.861E+0	1.573E+1
-1.670E-1	7.065E+0	1.570E+1
-1.638E-1	6.981E+0	1.561E+1
-1.719E-1	6.926E+0	1.564E+1
-1.686E-1	6.887E+0	1.548E+1
-1.654E-1	6.984E+0	1.572E+1
-1.622E-1	7.023E+0	1.560E+1
-1.719E-1	6.975E+0	1.551E+1
-1.670E-1	7.026E+0	1.544E+1
-1.654E-1	7.104E+0	1.574E+1
-1.670E-1	7.020E+0	1.562E+1
-1.670E-1	7.000E+0	1.555E+1
-1.686E-1	6.926E+0	1.572E+1
-1.638E-1	7.004E+0	1.561E+1
-1.605E-1	6.968E+0	1.573E+1
-1.719E-1	7.059E+0	1.561E+1
-1.670E-1	7.036E+0	1.551E+1
-1.654E-1	6.919E+0	1.559E+1
-1.605E-1	6.971E+0	1.558E+1
-1.703E-1	7.004E+0	1.555E+1
-1.686E-1	7.026E+0	1.573E+1
-1.622E-1	6.949E+0	1.559E+1
-1.638E-1	6.962E+0	1.556E+1
-1.703E-1	6.903E+0	1.560E+1
-1.654E-1	6.991E+0	1.554E+1
-1.670E-1	6.991E+0	1.554E+1
-1.654E-1	6.923E+0	1.566E+1
-1.719E-1	7.088E+0	1.549E+1
-1.654E-1	7.000E+0	1.561E+1
-1.638E-1	6.955E+0	1.562E+1
-1.638E-1	6.903E+0	1.562E+1
-1.703E-1	6.978E+0	1.555E+1
-1.686E-1	6.965E+0	1.550E+1
-1.654E-1	6.978E+0	1.555E+1
-1.622E-1	6.958E+0	1.550E+1
-1.703E-1	6.945E+0	1.555E+1
-1.654E-1	7.010E+0	1.553E+1
-1.622E-1	7.010E+0	1.555E+1
-1.638E-1	7.069E+0	1.554E+1
-1.686E-1	6.994E+0	1.556E+1
-1.686E-1	6.978E+0	1.549E+1
-1.638E-1	6.897E+0	1.573E+1
-1.605E-1	7.062E+0	1.542E+1
-1.686E-1	7.104E+0	1.553E+1
-1.686E-1	6.952E+0	1.563E+1
-1.605E-1	6.955E+0	1.556E+1
-1.654E-1	7.108E+0	1.554E+1
-1.686E-1	6.929E+0	1.565E+1
-1.719E-1	7.052E+0	1.546E+1
-1.638E-1	7.013E+0	1.562E+1
-1.670E-1	6.949E+0	1.574E+1
-1.654E-1	7.004E+0	1.565E+1
-1.703E-1	6.988E+0	1.549E+1
-1.638E-1	6.978E+0	1.556E+1
-1.654E-1	6.952E+0	1.554E+1
-1.686E-1	7.095E+0	1.550E+1
-1.654E-1	6.958E+0	1.555E+1
-1.622E-1	6.945E+0	1.557E+1
-1.638E-1	6.871E+0	1.543E+1
-1.670E-1	6.978E+0	1.558E+1
-1.670E-1	6.949E+0	1.550E+1
-1.622E-1	6.893E+0	1.559E+1
-1.654E-1	6.867E+0	1.553E+1
-1.686E-1	6.994E+0	1.567E+1
-1.654E-1	6.910E+0	1.558E+1
-1.622E-1	6.923E+0	1.547E+1
-1.605E-1	7.033E+0	1.553E+1
-1.654E-1	6.971E+0	1.568E+1
-1.670E-1	6.887E+0	1.558E+1
-1.654E-1	6.965E+0	1.551E+1
-1.622E-1	7.030E+0	1.558E+1
-1.654E-1	6.981E+0	1.571E+1
-1.670E-1	6.984E+0	1.566E+1
-1.638E-1	7.030E+0	1.558E+1
-1.670E-1	7.098E+0	1.564E+1
-1.670E-1	6.975E+0	1.550E+1
-1.686E-1	6.949E+0	1.560E+1
-1.605E-1	6.939E+0	1.567E+1
-1.622E-1	7.088E+0	1.549E+1
-1.686E-1	6.971E+0	1.553E+1
-1.654E-1	6.965E+0	1.546E+1
-1.654E-1	7.000E+0	1.559E+1
-1.638E-1	7.026E+0	1.557E+1
-1.654E-1	6.994E+0	1.562E+1
-1.686E-1	6.903E+0	1.553E+1
-1.622E-1	6.955E+0	1.572E+1
-1.654E-1	7.062E+0	1.556E+1
-1.670E-1	7.033E+0	1.558E+1
-1.703E-1	7.000E+0	1.556E+1
-1.622E-1	6.997E+0	1.555E+1
-1.622E-1	6.906E+0	1.576E+1
-1.670E-1	6.923E+0	1.583E+1
-1.670E-1	7.062E+0	1.562E+1
-1.622E-1	6.965E+0	1.562E+1
-1.670E-1	7.043E+0	1.554E+1
-1.670E-1	6.981E+0	1.561E+1
-1.670E-1	6.932E+0	1.558E+1
-1.605E-1	7.033E+0	1.543E+1
-1.605E-1	6.916E+0	1.556E+1
-1.670E-1	6.897E+0	1.567E+1
-1.670E-1	7.033E+0	1.561E+1
-1.622E-1	6.949E+0	1.563E+1
-1.654E-1	6.955E+0	1.561E+1
-1.703E-1	6.906E+0	1.565E+1
-1.670E-1	6.910E+0	1.547E+1
-1.638E-1	7.007E+0	1.563E+1
-1.638E-1	7.000E+0	1.552E+1
-1.703E-1	6.994E+0	1.562E+1
-1.686E-1	7.085E+0	1.565E+1
-1.638E-1	6.884E+0	1.552E+1
-1.622E-1	6.926E+0	1.556E+1
-1.670E-1	7.030E+0	1.564E+1
-1.686E-1	7.000E+0	1.531E+1
-1.638E-1	6.900E+0	1.549E+1
-1.654E-1	6.916E+0	1.565E+1
-1.703E-1	6.945E+0	1.562E+1
-1.686E-1	7.072E+0	1.548E+1
-1.605E-1	7.017E+0	1.565E+1
-1.622E-1	6.942E+0	1.557E+1
-1.670E-1	6.919E+0	1.555E+1
-1.670E-1	6.997E+0	1.573E+1
-1.622E-1	6.919E+0	1.557E+1
-1.638E-1	6.929E+0	1.567E+1
-1.686E-1	7.000E+0	1.555E+1
-1.686E-1	6.867E+0	1.558E+1
-1.638E-1	7.039E+0	1.551E+1
-1.622E-1	6.903E+0	1.557E+1
-1.670E-1	6.965E+0	1.556E+1
-1.670E-1	7.082E+0	1.560E+1
-1.638E-1	6.981E+0	1.555E+1
-1.638E-1	7.004E+0	1.566E+1
-1.670E-1	7.146E+0	1.561E+1
-1.686E-1	6.906E+0	1.564E+1
-1.638E-1	7.095E+0	1.550E+1
-1.622E-1	7.013E+0	1.565E+1
-1.670E-1	6.932E+0	1.563E+1
-1.670E-1	6.923E+0	1.566E+1
-1.622E-1	6.910E+0	1.555E+1
-1.622E-1	6.975E+0	1.580E+1
-1.670E-1	6.932E+0	1.558E+1
-1.670E-1	6.978E+0	1.556E+1
-1.638E-1	7.026E+0	1.554E+1
-1.654E-1	6.942E+0	1.547E+1
-1.686E-1	6.903E+0	1.552E+1
-1.703E-1	7.046E+0	1.571E+1
-1.622E-1	6.958E+0	1.554E+1
-1.622E-1	6.897E+0	1.558E+1
-1.686E-1	6.971E+0	1.564E+1
-1.654E-1	6.952E+0	1.555E+1
-1.638E-1	7.013E+0	1.567E+1
-1.638E-1	6.952E+0	1.566E+1
-1.686E-1	7.056E+0	1.560E+1
-1.686E-1	7.072E+0	1.564E+1
-1.622E-1	6.929E+0	1.558E+1
-1.638E-1	6.910E+0	1.552E+1
-1.654E-1	6.991E+0	1.547E+1
-1.670E-1	6.923E+0	1.550E+1
-1.638E-1	6.919E+0	1.557E+1
-1.654E-1	6.932E+0	1.567E+1
-1.670E-1	6.968E+0	1.569E+1
-1.654E-1	6.887E+0	1.575E+1
-1.638E-1	6.923E+0	1.544E+1
-1.670E-1	6.799E+0	1.555E+1
-1.670E-1	6.997E+0	1.555E+1
-1.638E-1	6.968E+0	1.565E+1
-1.638E-1	6.923E+0	1.553E+1
-1.622E-1	6.890E+0	1.565E+1
-1.686E-1	6.913E+0	1.557E+1
-1.670E-1	6.932E+0	1.571E+1
-1.638E-1	6.887E+0	1.550E+1
-1.638E-1	7.046E+0	1.564E+1
-1.670E-1	6.981E+0	1.559E+1
-1.670E-1	6.965E+0	1.541E+1
-1.605E-1	6.988E+0	1.556E+1
-1.622E-1	6.864E+0	1.560E+1
-1.670E-1	7.033E+0	1.551E+1
-1.703E-1	6.997E+0	1.566E+1
-1.638E-1	7.020E+0	1.579E+1
-1.622E-1	6.994E+0	1.557E+1
-1.670E-1	6.994E+0	1.563E+1
-1.670E-1	7.020E+0	1.567E+1
-1.622E-1	6.916E+0	1.552E+1
-1.638E-1	6.968E+0	1.551E+1
-1.670E-1	6.965E+0	1.567E+1
-1.670E-1	6.880E+0	1.571E+1
-1.605E-1	6.958E+0	1.563E+1
-1.638E-1	7.010E+0	1.542E+1
-1.686E-1	6.906E+0	1.542E+1
-1.670E-1	6.952E+0	1.556E+1
-1.638E-1	6.923E+0	1.544E+1
-1.638E-1	6.835E+0	1.557E+1
-1.686E-1	6.939E+0	1.552E+1
-1.638E-1	7.026E+0	1.542E+1
-1.638E-1	7.017E+0	1.561E+1
-1.605E-1	6.893E+0	1.553E+1
-1.686E-1	7.075E+0	1.539E+1
-1.654E-1	7.078E+0	1.558E+1
-1.638E-1	6.965E+0	1.561E+1
-1.638E-1	6.939E+0	1.554E+1
-1.670E-1	6.913E+0	1.561E+1
-1.654E-1	7.030E+0	1.566E+1
-1.654E-1	6.949E+0	1.572E+1
-1.654E-1	6.942E+0	1.539E+1
-1.686E-1	7.065E+0	1.556E+1
-1.654E-1	7.020E+0	1.532E+1
-1.654E-1	6.936E+0	1.569E+1
-1.605E-1	7.023E+0	1.556E+1
-1.638E-1	7.065E+0	1.551E+1
-1.622E-1	6.949E+0	1.559E+1
-1.654E-1	6.906E+0	1.542E+1
-1.622E-1	6.981E+0	1.560E+1
-1.686E-1	6.991E+0	1.561E+1
-1.670E-1	6.955E+0	1.563E+1
-1.605E-1	6.900E+0	1.557E+1
-1.622E-1	7.010E+0	1.559E+1
-1.703E-1	7.013E+0	1.560E+1
-1.686E-1	6.932E+0	1.567E+1
-1.638E-1	7.020E+0	1.551E+1
-1.605E-1	6.913E+0	1.569E+1
-1.686E-1	7.013E+0	1.556E+1
-1.686E-1	7.036E+0	1.548E+1
-1.622E-1	6.910E+0	1.550E+1
-1.605E-1	6.968E+0	1.571E+1
-1.654E-1	6.978E+0	1.569E+1
-1.670E-1	7.004E+0	1.567E+1
-1.605E-1	6.942E+0	1.559E+1
-1.605E-1	7.101E+0	1.540E+1
-1.654E-1	7.033E+0	1.555E+1
-1.654E-1	6.929E+0	1.571E+1
-1.605E-1	7.013E+0	1.547E+1
-1.622E-1	6.965E+0	1.534E+1
-1.670E-1	6.955E+0	1.544E+1
-1.670E-1	7.007E+0	1.540E+1
-1.622E-1	6.932E+0	1.563E+1
-1.638E-1	6.887E+0	1.544E+1
-1.638E-1	6.936E+0	1.574E+1
-1.654E-1	7.046E+0	1.556E+1
-1.638E-1	6.939E+0	1.563E+1
-1.638E-1	6.842E+0	1.558E+1
-1.670E-1	6.968E+0	1.561E+1
-1.654E-1	6.926E+0	1.561E+1
-1.622E-1	6.971E+0	1.569E+1
-1.622E-1	6.988E+0	1.546E+1
-1.638E-1	6.978E+0	1.557E+1
-1.654E-1	6.997E+0	1.555E+1
-1.605E-1	6.975E+0	1.547E+1
-1.638E-1	6.936E+0	1.543E+1
-1.654E-1	6.926E+0	1.561E+1
-1.670E-1	7.049E+0	1.568E+1
-1.622E-1	7.059E+0	1.542E+1
-1.605E-1	7.000E+0	1.550E+1
-1.686E-1	7.023E+0	1.561E+1
-1.686E-1	7.023E+0	1.566E+1
-1.622E-1	6.975E+0	1.571E+1
-1.638E-1	6.864E+0	1.553E+1
-1.654E-1	7.108E+0	1.566E+1
-1.670E-1	7.007E+0	1.569E+1
-1.622E-1	6.958E+0	1.559E+1
-1.622E-1	6.997E+0	1.545E+1
-1.638E-1	6.919E+0	1.550E+1
-1.654E-1	6.929E+0	1.552E+1
-1.605E-1	7.026E+0	1.559E+1
-1.622E-1	7.049E+0	1.560E+1
-1.638E-1	6.975E+0	1.553E+1
-1.654E-1	6.884E+0	1.558E+1
-1.605E-1	6.988E+0	1.565E+1
-1.605E-1	6.906E+0	1.553E+1
-1.670E-1	6.984E+0	1.564E+1
-1.670E-1	6.910E+0	1.555E+1
-1.605E-1	7.000E+0	1.560E+1
-1.622E-1	6.988E+0	1.552E+1
-1.670E-1	6.949E+0	1.544E+1
-1.638E-1	6.910E+0	1.535E+1
-1.622E-1	6.919E+0	1.565E+1
-1.638E-1	6.867E+0	1.566E+1
-1.654E-1	6.910E+0	1.555E+1
-1.686E-1	7.056E+0	1.570E+1
-1.605E-1	6.890E+0	1.549E+1
-1.622E-1	6.939E+0	1.580E+1
-1.670E-1	7.010E+0	1.567E+1
-1.686E-1	7.111E+0	1.545E+1
-1.605E-1	6.897E+0	1.554E+1
-1.622E-1	6.910E+0	1.565E+1
-1.670E-1	6.997E+0	1.559E+1
-1.654E-1	6.991E+0	1.572E+1
-1.589E-1	6.949E+0	1.547E+1
[truncated: 93,951 more rows]
