# Supplementary material for: Improved ANAP incorporation and VCF analysis reveal details of P2X7 current facilitation and a limited conformational interplay between ATP binding and the intracellular ballast domain
Source: eLife. 2023 Jan 4;12:e82479. doi: 10.7554/eLife.82479 (PMC9859053; doi:10.7554/eLife.82479)
Supplement: Figure 3—figure supplement 3—source data 2. [file elife-82479-fig3-figsupp3-data2.zip › Figure-3_figure-supplement-3_source-data-2/DeltaCys-constructs/l14/20.csv]

-9.566E-2	1.191E+1	2.574E+1
-9.404E-2	1.182E+1	2.567E+1
-1.086E-1	1.204E+1	2.592E+1
-9.404E-2	1.177E+1	2.592E+1
-9.890E-2	1.186E+1	2.560E+1
-9.728E-2	1.178E+1	2.572E+1
-1.005E-1	1.180E+1	2.605E+1
-9.242E-2	1.201E+1	2.574E+1
-9.566E-2	1.196E+1	2.575E+1
-9.728E-2	1.188E+1	2.586E+1
-1.054E-1	1.193E+1	2.588E+1
-9.728E-2	1.192E+1	2.590E+1
-9.242E-2	1.191E+1	2.591E+1
-9.566E-2	1.178E+1	2.571E+1
-1.038E-1	1.175E+1	2.566E+1
-9.566E-2	1.178E+1	2.584E+1
-9.079E-2	1.175E+1	2.576E+1
-9.566E-2	1.192E+1	2.580E+1
-1.038E-1	1.187E+1	2.572E+1
-9.404E-2	1.179E+1	2.562E+1
-9.242E-2	1.184E+1	2.548E+1
-9.728E-2	1.180E+1	2.569E+1
-1.070E-1	1.196E+1	2.583E+1
-9.728E-2	1.182E+1	2.581E+1
-9.404E-2	1.192E+1	2.571E+1
-9.728E-2	1.182E+1	2.575E+1
-1.054E-1	1.184E+1	2.580E+1
-9.890E-2	1.193E+1	2.571E+1
-9.566E-2	1.196E+1	2.559E+1
-1.005E-1	1.195E+1	2.578E+1
-1.070E-1	1.189E+1	2.590E+1
-9.404E-2	1.187E+1	2.569E+1
-9.404E-2	1.190E+1	2.570E+1
-9.566E-2	1.171E+1	2.581E+1
-1.038E-1	1.189E+1	2.578E+1
-9.728E-2	1.176E+1	2.583E+1
-9.728E-2	1.188E+1	2.589E+1
-9.728E-2	1.186E+1	2.564E+1
-1.054E-1	1.190E+1	2.585E+1
-9.566E-2	1.194E+1	2.560E+1
-9.242E-2	1.181E+1	2.583E+1
-9.728E-2	1.168E+1	2.573E+1
-1.054E-1	1.194E+1	2.583E+1
-9.728E-2	1.193E+1	2.575E+1
-9.242E-2	1.186E+1	2.580E+1
-9.890E-2	1.184E+1	2.573E+1
-1.054E-1	1.185E+1	2.599E+1
-1.005E-1	1.174E+1	2.576E+1
-9.079E-2	1.175E+1	2.581E+1
-1.005E-1	1.182E+1	2.557E+1
-1.021E-1	1.174E+1	2.577E+1
-9.728E-2	1.182E+1	2.576E+1
-9.566E-2	1.189E+1	2.587E+1
-9.890E-2	1.168E+1	2.577E+1
-1.021E-1	1.180E+1	2.575E+1
-9.728E-2	1.190E+1	2.588E+1
-9.079E-2	1.186E+1	2.579E+1
-1.038E-1	1.182E+1	2.568E+1
-1.005E-1	1.186E+1	2.548E+1
-9.566E-2	1.192E+1	2.573E+1
-9.242E-2	1.187E+1	2.597E+1
-1.054E-1	1.177E+1	2.573E+1
-1.021E-1	1.184E+1	2.572E+1
-9.566E-2	1.185E+1	2.556E+1
-8.917E-2	1.188E+1	2.574E+1
-9.890E-2	1.176E+1	2.561E+1
-9.890E-2	1.189E+1	2.578E+1
-9.890E-2	1.178E+1	2.583E+1
-9.079E-2	1.186E+1	2.572E+1
-9.728E-2	1.192E+1	2.586E+1
-1.021E-1	1.180E+1	2.575E+1
-9.890E-2	1.187E+1	2.568E+1
-8.917E-2	1.186E+1	2.567E+1
-1.005E-1	1.186E+1	2.580E+1
-9.890E-2	1.173E+1	2.579E+1
-9.728E-2	1.178E+1	2.569E+1
-8.755E-2	1.193E+1	2.564E+1
-1.005E-1	1.182E+1	2.577E+1
-9.890E-2	1.180E+1	2.582E+1
-9.890E-2	1.184E+1	2.582E+1
-9.079E-2	1.184E+1	2.575E+1
-9.728E-2	1.177E+1	2.584E+1
-1.021E-1	1.171E+1	2.580E+1
-1.005E-1	1.189E+1	2.578E+1
-8.755E-2	1.191E+1	2.570E+1
-1.038E-1	1.173E+1	2.568E+1
-1.021E-1	1.180E+1	2.595E+1
-9.890E-2	1.181E+1	2.580E+1
-9.079E-2	1.191E+1	2.584E+1
-1.005E-1	1.181E+1	2.562E+1
-1.038E-1	1.207E+1	2.582E+1
-9.728E-2	1.187E+1	2.597E+1
-8.917E-2	1.194E+1	2.586E+1
-1.005E-1	1.191E+1	2.583E+1
-9.890E-2	1.185E+1	2.568E+1
-1.005E-1	1.182E+1	2.599E+1
-9.079E-2	1.184E+1	2.575E+1
-1.038E-1	1.188E+1	2.569E+1
-1.021E-1	1.185E+1	2.570E+1
-9.890E-2	1.202E+1	2.585E+1
-8.755E-2	1.192E+1	2.577E+1
-1.038E-1	1.198E+1	2.578E+1
-1.038E-1	1.201E+1	2.562E+1
-1.005E-1	1.188E+1	2.570E+1
-9.404E-2	1.178E+1	2.569E+1
-1.005E-1	1.185E+1	2.563E+1
-1.005E-1	1.193E+1	2.570E+1
-9.890E-2	1.189E+1	2.582E+1
-8.755E-2	1.181E+1	2.566E+1
-1.021E-1	1.177E+1	2.592E+1
-1.005E-1	1.177E+1	2.591E+1
-9.566E-2	1.186E+1	2.592E+1
-8.755E-2	1.178E+1	2.589E+1
-1.005E-1	1.190E+1	2.558E+1
-1.038E-1	1.172E+1	2.571E+1
-9.890E-2	1.187E+1	2.583E+1
-9.079E-2	1.194E+1	2.577E+1
-1.005E-1	1.192E+1	2.550E+1
-9.890E-2	1.183E+1	2.571E+1
-1.005E-1	1.190E+1	2.587E+1
-9.079E-2	1.184E+1	2.571E+1
-1.021E-1	1.190E+1	2.562E+1
-1.021E-1	1.178E+1	2.589E+1
-9.242E-2	1.189E+1	2.573E+1
-9.079E-2	1.182E+1	2.583E+1
-9.890E-2	1.180E+1	2.595E+1
-1.038E-1	1.197E+1	2.577E+1
-9.404E-2	1.181E+1	2.559E+1
-9.079E-2	1.175E+1	2.585E+1
-9.890E-2	1.188E+1	2.570E+1
-1.070E-1	1.171E+1	2.570E+1
-9.728E-2	1.186E+1	2.584E+1
-9.242E-2	1.181E+1	2.584E+1
-9.728E-2	1.182E+1	2.572E+1
-1.021E-1	1.193E+1	2.588E+1
-9.566E-2	1.185E+1	2.570E+1
-9.242E-2	1.197E+1	2.567E+1
-9.728E-2	1.190E+1	2.590E+1
-1.021E-1	1.188E+1	2.572E+1
-9.404E-2	1.186E+1	2.581E+1
-9.242E-2	1.180E+1	2.587E+1
-9.728E-2	1.187E+1	2.583E+1
-1.021E-1	1.184E+1	2.585E+1
-9.404E-2	1.189E+1	2.579E+1
-9.404E-2	1.190E+1	2.580E+1
-9.728E-2	1.182E+1	2.563E+1
-1.054E-1	1.196E+1	2.595E+1
-9.404E-2	1.201E+1	2.595E+1
-9.242E-2	1.176E+1	2.575E+1
-9.566E-2	1.187E+1	2.584E+1
-1.038E-1	1.185E+1	2.586E+1
-9.566E-2	1.193E+1	2.584E+1
-9.404E-2	1.188E+1	2.574E+1
-9.728E-2	1.185E+1	2.571E+1
-1.054E-1	1.171E+1	2.578E+1
-9.404E-2	1.183E+1	2.590E+1
-9.566E-2	1.180E+1	2.563E+1
-9.079E-2	1.186E+1	2.575E+1
-1.054E-1	1.179E+1	2.568E+1
-9.404E-2	1.183E+1	2.581E+1
-9.242E-2	1.179E+1	2.583E+1
-9.728E-2	1.188E+1	2.562E+1
-1.070E-1	1.202E+1	2.568E+1
-9.079E-2	1.189E+1	2.593E+1
-9.079E-2	1.203E+1	2.573E+1
-9.566E-2	1.176E+1	2.590E+1
-1.070E-1	1.182E+1	2.571E+1
-9.242E-2	1.191E+1	2.586E+1
-9.242E-2	1.180E+1	2.552E+1
-9.566E-2	1.167E+1	2.559E+1
-1.054E-1	1.184E+1	2.577E+1
-9.404E-2	1.179E+1	2.589E+1
-9.404E-2	1.183E+1	2.580E+1
-9.566E-2	1.196E+1	2.563E+1
-1.070E-1	1.189E+1	2.584E+1
-9.242E-2	1.181E+1	2.586E+1
-9.566E-2	1.180E+1	2.577E+1
-9.566E-2	1.183E+1	2.566E+1
-1.070E-1	1.187E+1	2.564E+1
-9.242E-2	1.190E+1	2.583E+1
-9.566E-2	1.181E+1	2.568E+1
-9.728E-2	1.188E+1	2.579E+1
-1.054E-1	1.184E+1	2.581E+1
-9.242E-2	1.173E+1	2.586E+1
-9.404E-2	1.184E+1	2.573E+1
-9.242E-2	1.183E+1	2.581E+1
-1.054E-1	1.172E+1	2.576E+1
-9.566E-2	1.188E+1	2.585E+1
-9.404E-2	1.190E+1	2.571E+1
-9.404E-2	1.197E+1	2.589E+1
-1.070E-1	1.195E+1	2.565E+1
-9.566E-2	1.190E+1	2.567E+1
-9.728E-2	1.195E+1	2.588E+1
-9.566E-2	1.173E+1	2.579E+1
-1.038E-1	1.184E+1	2.578E+1
-9.728E-2	1.197E+1	2.579E+1
-9.404E-2	1.182E+1	2.574E+1
-9.728E-2	1.187E+1	2.581E+1
-1.038E-1	1.175E+1	2.576E+1
-9.566E-2	1.180E+1	2.583E+1
-9.404E-2	1.179E+1	2.585E+1
-9.566E-2	1.184E+1	2.581E+1
-1.038E-1	1.190E+1	2.578E+1
-9.728E-2	1.189E+1	2.573E+1
-9.242E-2	1.188E+1	2.585E+1
-9.728E-2	1.185E+1	2.583E+1
-1.005E-1	1.185E+1	2.577E+1
-9.566E-2	1.180E+1	2.572E+1
-9.404E-2	1.174E+1	2.583E+1
-9.890E-2	1.191E+1	2.598E+1
-1.038E-1	1.183E+1	2.577E+1
-9.890E-2	1.186E+1	2.574E+1
-9.404E-2	1.193E+1	2.563E+1
-9.728E-2	1.183E+1	2.584E+1
-1.038E-1	1.188E+1	2.579E+1
-9.566E-2	1.182E+1	2.605E+1
-9.242E-2	1.177E+1	2.564E+1
-9.728E-2	1.184E+1	2.595E+1
-1.021E-1	1.185E+1	2.571E+1
-9.890E-2	1.192E+1	2.569E+1
-9.079E-2	1.200E+1	2.566E+1
-1.021E-1	1.182E+1	2.575E+1
-1.021E-1	1.199E+1	2.584E+1
-9.890E-2	1.182E+1	2.580E+1
-8.755E-2	1.170E+1	2.585E+1
-9.890E-2	1.197E+1	2.581E+1
-1.021E-1	1.180E+1	2.600E+1
-1.005E-1	1.175E+1	2.563E+1
-9.079E-2	1.178E+1	2.580E+1
-9.890E-2	1.197E+1	2.571E+1
-1.021E-1	1.194E+1	2.585E+1
-1.005E-1	1.188E+1	2.576E+1
-9.079E-2	1.173E+1	2.574E+1
-9.890E-2	1.202E+1	2.574E+1
-1.021E-1	1.189E+1	2.586E+1
-1.005E-1	1.189E+1	2.578E+1
-9.242E-2	1.189E+1	2.580E+1
-9.890E-2	1.188E+1	2.588E+1
-1.021E-1	1.192E+1	2.595E+1
-9.728E-2	1.195E+1	2.583E+1
-9.242E-2	1.179E+1	2.554E+1
-9.728E-2	1.171E+1	2.595E+1
-1.021E-1	1.178E+1	2.579E+1
-9.728E-2	1.179E+1	2.550E+1
-9.079E-2	1.180E+1	2.579E+1
-1.021E-1	1.188E+1	2.575E+1
-9.890E-2	1.201E+1	2.595E+1
-9.728E-2	1.194E+1	2.586E+1
-9.079E-2	1.185E+1	2.587E+1
-9.890E-2	1.200E+1	2.558E+1
-1.021E-1	1.179E+1	2.583E+1
-1.038E-1	1.194E+1	2.589E+1
-8.917E-2	1.178E+1	2.577E+1
-9.890E-2	1.195E+1	2.597E+1
-9.890E-2	1.196E+1	2.571E+1
-9.728E-2	1.173E+1	2.597E+1
-8.755E-2	1.185E+1	2.565E+1
-1.005E-1	1.180E+1	2.567E+1
-9.728E-2	1.184E+1	2.569E+1
-1.005E-1	1.190E+1	2.588E+1
-9.079E-2	1.182E+1	2.571E+1
-9.890E-2	1.184E+1	2.574E+1
-1.005E-1	1.184E+1	2.564E+1
-9.890E-2	1.179E+1	2.598E+1
-9.079E-2	1.183E+1	2.570E+1
-1.005E-1	1.185E+1	2.569E+1
-1.021E-1	1.173E+1	2.581E+1
-9.566E-2	1.190E+1	2.582E+1
-8.755E-2	1.179E+1	2.581E+1
-9.890E-2	1.194E+1	2.579E+1
-1.005E-1	1.194E+1	2.589E+1
-1.005E-1	1.178E+1	2.579E+1
-8.917E-2	1.199E+1	2.578E+1
-9.890E-2	1.188E+1	2.584E+1
-1.005E-1	1.178E+1	2.573E+1
-1.005E-1	1.185E+1	2.574E+1
-8.917E-2	1.189E+1	2.573E+1
-9.890E-2	1.195E+1	2.573E+1
-1.005E-1	1.188E+1	2.588E+1
-9.728E-2	1.191E+1	2.569E+1
-9.079E-2	1.185E+1	2.594E+1
-1.005E-1	1.184E+1	2.578E+1
-9.890E-2	1.193E+1	2.572E+1
-9.728E-2	1.175E+1	2.580E+1
-9.404E-2	1.178E+1	2.586E+1
-9.890E-2	1.177E+1	2.569E+1
-9.890E-2	1.199E+1	2.577E+1
-1.005E-1	1.186E+1	2.578E+1
-8.917E-2	1.184E+1	2.585E+1
-9.728E-2	1.187E+1	2.597E+1
-1.021E-1	1.186E+1	2.583E+1
-9.890E-2	1.172E+1	2.585E+1
-9.242E-2	1.178E+1	2.582E+1
-9.890E-2	1.189E+1	2.554E+1
-1.038E-1	1.185E+1	2.566E+1
-9.728E-2	1.181E+1	2.563E+1
-9.242E-2	1.190E+1	2.600E+1
-9.890E-2	1.178E+1	2.583E+1
-1.005E-1	1.179E+1	2.580E+1
-9.890E-2	1.182E+1	2.572E+1
-9.079E-2	1.177E+1	2.583E+1
-9.566E-2	1.197E+1	2.580E+1
-1.005E-1	1.179E+1	2.587E+1
-9.728E-2	1.185E+1	2.585E+1
-9.242E-2	1.185E+1	2.590E+1
-9.566E-2	1.195E+1	2.567E+1
-1.021E-1	1.178E+1	2.578E+1
-9.890E-2	1.181E+1	2.566E+1
-8.917E-2	1.184E+1	2.568E+1
-9.728E-2	1.186E+1	2.576E+1
-1.021E-1	1.183E+1	2.595E+1
-9.566E-2	1.176E+1	2.561E+1
-9.079E-2	1.167E+1	2.604E+1
-9.728E-2	1.177E+1	2.589E+1
-1.038E-1	1.179E+1	2.584E+1
-9.566E-2	1.177E+1	2.568E+1
-9.242E-2	1.191E+1	2.587E+1
-9.566E-2	1.176E+1	2.595E+1
-1.038E-1	1.197E+1	2.563E+1
-9.566E-2	1.198E+1	2.572E+1
-9.242E-2	1.195E+1	2.573E+1
-1.005E-1	1.184E+1	2.599E+1
-1.054E-1	1.189E+1	2.565E+1
-9.728E-2	1.189E+1	2.595E+1
-9.404E-2	1.183E+1	2.579E+1
-9.566E-2	1.189E+1	2.553E+1
-1.038E-1	1.188E+1	2.593E+1
-9.566E-2	1.179E+1	2.562E+1
-9.404E-2	1.188E+1	2.591E+1
-9.728E-2	1.190E+1	2.588E+1
-1.038E-1	1.173E+1	2.600E+1
-9.566E-2	1.194E+1	2.597E+1
-9.242E-2	1.200E+1	2.570E+1
-9.566E-2	1.192E+1	2.591E+1
-1.005E-1	1.180E+1	2.557E+1
-9.566E-2	1.176E+1	2.583E+1
-9.242E-2	1.184E+1	2.573E+1
-9.566E-2	1.181E+1	2.592E+1
-1.038E-1	1.183E+1	2.582E+1
-9.566E-2	1.198E+1	2.591E+1
-9.404E-2	1.189E+1	2.564E+1
-9.404E-2	1.189E+1	2.591E+1
-1.005E-1	1.171E+1	2.567E+1
-9.404E-2	1.188E+1	2.560E+1
-9.404E-2	1.186E+1	2.559E+1
-9.404E-2	1.198E+1	2.584E+1
-1.038E-1	1.191E+1	2.596E+1
-9.566E-2	1.178E+1	2.571E+1
-9.242E-2	1.187E+1	2.584E+1
-9.404E-2	1.183E+1	2.577E+1
-1.038E-1	1.186E+1	2.586E+1
-9.242E-2	1.186E+1	2.579E+1
-9.404E-2	1.182E+1	2.590E+1
-9.404E-2	1.188E+1	2.545E+1
-1.038E-1	1.186E+1	2.576E+1
-9.404E-2	1.185E+1	2.553E+1
-9.242E-2	1.180E+1	2.567E+1
-9.404E-2	1.193E+1	2.578E+1
-1.070E-1	1.180E+1	2.563E+1
-9.566E-2	1.188E+1	2.582E+1
-9.404E-2	1.192E+1	2.575E+1
-9.566E-2	1.185E+1	2.585E+1
-1.054E-1	1.183E+1	2.602E+1
-9.404E-2	1.181E+1	2.584E+1
-9.566E-2	1.194E+1	2.575E+1
-9.566E-2	1.183E+1	2.580E+1
-1.038E-1	1.171E+1	2.601E+1
-9.566E-2	1.179E+1	2.584E+1
-9.079E-2	1.189E+1	2.573E+1
-9.404E-2	1.185E+1	2.582E+1
-1.038E-1	1.179E+1	2.570E+1
-9.728E-2	1.193E+1	2.575E+1
-9.566E-2	1.192E+1	2.579E+1
-9.728E-2	1.187E+1	2.582E+1
-1.054E-1	1.180E+1	2.572E+1
-9.404E-2	1.194E+1	2.591E+1
-9.404E-2	1.191E+1	2.564E+1
-9.890E-2	1.192E+1	2.585E+1
-1.038E-1	1.173E+1	2.583E+1
-9.242E-2	1.187E+1	2.559E+1
-9.242E-2	1.188E+1	2.556E+1
-9.566E-2	1.191E+1	2.585E+1
-1.005E-1	1.185E+1	2.580E+1
-9.728E-2	1.176E+1	2.570E+1
-8.917E-2	1.179E+1	2.583E+1
-9.566E-2	1.185E+1	2.552E+1
-1.021E-1	1.191E+1	2.571E+1
-9.566E-2	1.197E+1	2.583E+1
-9.404E-2	1.191E+1	2.571E+1
-9.728E-2	1.186E+1	2.587E+1
-1.054E-1	1.182E+1	2.574E+1
-9.890E-2	1.193E+1	2.571E+1
-9.079E-2	1.195E+1	2.579E+1
-9.566E-2	1.199E+1	2.586E+1
-1.021E-1	1.186E+1	2.586E+1
-9.728E-2	1.197E+1	2.573E+1
-8.917E-2	1.178E+1	2.566E+1
-9.566E-2	1.186E+1	2.580E+1
-1.021E-1	1.183E+1	2.558E+1
-9.404E-2	1.179E+1	2.572E+1
-9.242E-2	1.188E+1	2.579E+1
-9.728E-2	1.186E+1	2.574E+1
-1.005E-1	1.185E+1	2.577E+1
-9.728E-2	1.193E+1	2.578E+1
-9.079E-2	1.178E+1	2.566E+1
-9.890E-2	1.172E+1	2.575E+1
-1.021E-1	1.177E+1	2.592E+1
-9.890E-2	1.197E+1	2.574E+1
-8.755E-2	1.186E+1	2.588E+1
-9.728E-2	1.181E+1	2.583E+1
-1.021E-1	1.180E+1	2.578E+1
-9.566E-2	1.177E+1	2.577E+1
-8.917E-2	1.186E+1	2.575E+1
-9.728E-2	1.175E+1	2.571E+1
-1.005E-1	1.178E+1	2.592E+1
-1.005E-1	1.172E+1	2.575E+1
-8.917E-2	1.191E+1	2.559E+1
-9.566E-2	1.188E+1	2.595E+1
-1.021E-1	1.185E+1	2.569E+1
-9.890E-2	1.169E+1	2.590E+1
-8.917E-2	1.185E+1	2.572E+1
-9.890E-2	1.187E+1	2.561E+1
-1.021E-1	1.172E+1	2.570E+1
-9.890E-2	1.194E+1	2.547E+1
-9.079E-2	1.180E+1	2.566E+1
-9.566E-2	1.181E+1	2.587E+1
-1.005E-1	1.185E+1	2.576E+1
-1.005E-1	1.177E+1	2.587E+1
-8.755E-2	1.171E+1	2.576E+1
-1.005E-1	1.180E+1	2.562E+1
-1.021E-1	1.194E+1	2.587E+1
-9.728E-2	1.184E+1	2.567E+1
-8.593E-2	1.194E+1	2.578E+1
-9.728E-2	1.191E+1	2.565E+1
-9.890E-2	1.187E+1	2.582E+1
-1.005E-1	1.174E+1	2.595E+1
-8.917E-2	1.183E+1	2.560E+1
-9.728E-2	1.188E+1	2.581E+1
-9.890E-2	1.188E+1	2.574E+1
-9.890E-2	1.178E+1	2.587E+1
-9.079E-2	1.183E+1	2.569E+1
-1.005E-1	1.178E+1	2.577E+1
-1.021E-1	1.195E+1	2.598E+1
-9.890E-2	1.171E+1	2.570E+1
-8.755E-2	1.177E+1	2.582E+1
-9.890E-2	1.188E+1	2.564E+1
-1.005E-1	1.192E+1	2.575E+1
-9.890E-2	1.183E+1	2.583E+1
-8.917E-2	1.182E+1	2.568E+1
-1.005E-1	1.181E+1	2.582E+1
-1.005E-1	1.177E+1	2.571E+1
-9.728E-2	1.179E+1	2.584E+1
-8.917E-2	1.192E+1	2.577E+1
-1.021E-1	1.186E+1	2.562E+1
-9.728E-2	1.179E+1	2.572E+1
-9.728E-2	1.197E+1	2.580E+1
-8.917E-2	1.186E+1	2.574E+1
-9.566E-2	1.190E+1	2.572E+1
-1.038E-1	1.174E+1	2.571E+1
-9.728E-2	1.198E+1	2.571E+1
-8.755E-2	1.188E+1	2.577E+1
-9.890E-2	1.189E+1	2.575E+1
-1.005E-1	1.179E+1	2.578E+1
-9.728E-2	1.195E+1	2.581E+1
-8.917E-2	1.186E+1	2.579E+1
-9.566E-2	1.178E+1	2.584E+1
-9.890E-2	1.186E+1	2.572E+1
-1.005E-1	1.185E+1	2.580E+1
-8.755E-2	1.183E+1	2.600E+1
-9.728E-2	1.176E+1	2.581E+1
-9.890E-2	1.190E+1	2.563E+1
-9.728E-2	1.203E+1	2.583E+1
-8.917E-2	1.191E+1	2.569E+1
-9.728E-2	1.192E+1	2.575E+1
-1.005E-1	1.180E+1	2.581E+1
-9.566E-2	1.185E+1	2.575E+1
-8.917E-2	1.173E+1	2.575E+1
-9.728E-2	1.186E+1	2.571E+1
-1.021E-1	1.187E+1	2.567E+1
-9.566E-2	1.177E+1	2.578E+1
-9.566E-2	1.191E+1	2.571E+1
-9.242E-2	1.183E+1	2.580E+1
-1.038E-1	1.185E+1	2.563E+1
-9.404E-2	1.202E+1	2.591E+1
-9.404E-2	1.182E+1	2.564E+1
-9.728E-2	1.188E+1	2.568E+1
-1.021E-1	1.182E+1	2.601E+1
-9.728E-2	1.183E+1	2.573E+1
-9.242E-2	1.196E+1	2.591E+1
-9.566E-2	1.180E+1	2.564E+1
-1.038E-1	1.198E+1	2.574E+1
-9.566E-2	1.183E+1	2.569E+1
-8.755E-2	1.188E+1	2.590E+1
-9.566E-2	1.181E+1	2.571E+1
-1.038E-1	1.194E+1	2.572E+1
-9.728E-2	1.183E+1	2.580E+1
-9.242E-2	1.182E+1	2.578E+1
-9.242E-2	1.197E+1	2.578E+1
-1.054E-1	1.199E+1	2.562E+1
-9.728E-2	1.188E+1	2.583E+1
-8.755E-2	1.193E+1	2.581E+1
-9.404E-2	1.188E+1	2.583E+1
-9.890E-2	1.192E+1	2.561E+1
-9.404E-2	1.188E+1	2.581E+1
-9.079E-2	1.171E+1	2.579E+1
-9.404E-2	1.182E+1	2.585E+1
-1.054E-1	1.192E+1	2.572E+1
-9.566E-2	1.187E+1	2.562E+1
-9.566E-2	1.184E+1	2.581E+1
-9.728E-2	1.194E+1	2.574E+1
-1.038E-1	1.177E+1	2.567E+1
-9.566E-2	1.188E+1	2.577E+1
-9.242E-2	1.189E+1	2.567E+1
-9.242E-2	1.184E+1	2.582E+1
-1.054E-1	1.189E+1	2.583E+1
-9.404E-2	1.194E+1	2.570E+1
-9.079E-2	1.178E+1	2.580E+1
-9.242E-2	1.179E+1	2.570E+1
-1.021E-1	1.175E+1	2.571E+1
-9.728E-2	1.173E+1	2.551E+1
-9.242E-2	1.193E+1	2.583E+1
-9.079E-2	1.192E+1	2.574E+1
-1.021E-1	1.181E+1	2.573E+1
-9.404E-2	1.193E+1	2.590E+1
-9.079E-2	1.181E+1	2.580E+1
-9.242E-2	1.194E+1	2.570E+1
-1.054E-1	1.199E+1	2.591E+1
-9.242E-2	1.185E+1	2.578E+1
-9.242E-2	1.177E+1	2.579E+1
-9.242E-2	1.171E+1	2.559E+1
-1.021E-1	1.180E+1	2.574E+1
-9.566E-2	1.168E+1	2.568E+1
-9.242E-2	1.178E+1	2.547E+1
-9.242E-2	1.178E+1	2.580E+1
-1.038E-1	1.189E+1	2.574E+1
-9.566E-2	1.192E+1	2.562E+1
-9.079E-2	1.173E+1	2.583E+1
-9.242E-2	1.186E+1	2.572E+1
-1.038E-1	1.181E+1	2.583E+1
-9.404E-2	1.198E+1	2.600E+1
-9.242E-2	1.175E+1	2.568E+1
-9.404E-2	1.193E+1	2.577E+1
-1.038E-1	1.181E+1	2.579E+1
-9.404E-2	1.192E+1	2.565E+1
-9.079E-2	1.181E+1	2.584E+1
-9.242E-2	1.182E+1	2.586E+1
-1.005E-1	1.181E+1	2.592E+1
-9.242E-2	1.182E+1	2.576E+1
-9.566E-2	1.192E+1	2.575E+1
-9.566E-2	1.174E+1	2.597E+1
-1.038E-1	1.185E+1	2.572E+1
-9.566E-2	1.177E+1	2.567E+1
-9.242E-2	1.186E+1	2.568E+1
-9.566E-2	1.190E+1	2.571E+1
-1.038E-1	1.181E+1	2.563E+1
-9.566E-2	1.179E+1	2.576E+1
-9.079E-2	1.203E+1	2.561E+1
-9.079E-2	1.180E+1	2.572E+1
-1.005E-1	1.177E+1	2.576E+1
-9.566E-2	1.178E+1	2.575E+1
-9.079E-2	1.194E+1	2.574E+1
-9.404E-2	1.176E+1	2.584E+1
-1.038E-1	1.182E+1	2.583E+1
-9.728E-2	1.185E+1	2.566E+1
-9.079E-2	1.185E+1	2.567E+1
-9.566E-2	1.193E+1	2.559E+1
-1.005E-1	1.183E+1	2.565E+1
-9.566E-2	1.176E+1	2.563E+1
-8.917E-2	1.178E+1	2.587E+1
-9.728E-2	1.183E+1	2.574E+1
-9.890E-2	1.190E+1	2.590E+1
-9.890E-2	1.181E+1	2.570E+1
-8.917E-2	1.177E+1	2.562E+1
-9.404E-2	1.185E+1	2.569E+1
-1.021E-1	1.192E+1	2.563E+1
-9.728E-2	1.186E+1	2.577E+1
-9.079E-2	1.193E+1	2.599E+1
-9.566E-2	1.188E+1	2.579E+1
-1.038E-1	1.193E+1	2.578E+1
-9.728E-2	1.186E+1	2.585E+1
-9.079E-2	1.192E+1	2.576E+1
-9.728E-2	1.177E+1	2.571E+1
-9.890E-2	1.181E+1	2.592E+1
-9.566E-2	1.188E+1	2.588E+1
-9.079E-2	1.187E+1	2.564E+1
-9.566E-2	1.177E+1	2.560E+1
-9.890E-2	1.188E+1	2.591E+1
-9.890E-2	1.189E+1	2.582E+1
-8.917E-2	1.182E+1	2.578E+1
-9.566E-2	1.182E+1	2.583E+1
-1.005E-1	1.181E+1	2.560E+1
-1.005E-1	1.185E+1	2.581E+1
-8.917E-2	1.190E+1	2.586E+1
-9.728E-2	1.180E+1	2.587E+1
-1.005E-1	1.193E+1	2.576E+1
-9.728E-2	1.194E+1	2.555E+1
-9.079E-2	1.190E+1	2.574E+1
-9.728E-2	1.192E+1	2.565E+1
-9.728E-2	1.179E+1	2.570E+1
-9.728E-2	1.188E+1	2.575E+1
-8.917E-2	1.192E+1	2.565E+1
-9.728E-2	1.195E+1	2.589E+1
-9.728E-2	1.194E+1	2.573E+1
-9.728E-2	1.187E+1	2.578E+1
-8.755E-2	1.178E+1	2.571E+1
-9.890E-2	1.182E+1	2.592E+1
-1.005E-1	1.182E+1	2.570E+1
-1.005E-1	1.183E+1	2.588E+1
-8.917E-2	1.185E+1	2.572E+1
-9.566E-2	1.182E+1	2.578E+1
-9.566E-2	1.204E+1	2.585E+1
-9.566E-2	1.184E+1	2.589E+1
-8.755E-2	1.186E+1	2.588E+1
-9.890E-2	1.182E+1	2.556E+1
-9.890E-2	1.204E+1	2.560E+1
-1.005E-1	1.188E+1	2.581E+1
-8.755E-2	1.177E+1	2.565E+1
-9.566E-2	1.193E+1	2.559E+1
-9.890E-2	1.191E+1	2.595E+1
-9.728E-2	1.166E+1	2.565E+1
-8.755E-2	1.175E+1	2.568E+1
-9.566E-2	1.186E+1	2.590E+1
-9.890E-2	1.185E+1	2.577E+1
-9.728E-2	1.189E+1	2.557E+1
-8.917E-2	1.195E+1	2.582E+1
-9.566E-2	1.189E+1	2.588E+1
-9.566E-2	1.177E+1	2.579E+1
-9.890E-2	1.198E+1	2.593E+1
-8.917E-2	1.192E+1	2.597E+1
-9.404E-2	1.186E+1	2.582E+1
-9.890E-2	1.181E+1	2.580E+1
-1.005E-1	1.189E+1	2.582E+1
-8.755E-2	1.183E+1	2.562E+1
-9.728E-2	1.179E+1	2.571E+1
-9.890E-2	1.185E+1	2.569E+1
-9.890E-2	1.168E+1	2.582E+1
-8.755E-2	1.188E+1	2.574E+1
-9.728E-2	1.190E+1	2.590E+1
-9.890E-2	1.199E+1	2.559E+1
-9.890E-2	1.183E+1	2.570E+1
-8.755E-2	1.193E+1	2.573E+1
-9.242E-2	1.178E+1	2.567E+1
-9.728E-2	1.185E+1	2.561E+1
-9.728E-2	1.191E+1	2.556E+1
-9.079E-2	1.183E+1	2.583E+1
-9.566E-2	1.190E+1	2.575E+1
-9.890E-2	1.176E+1	2.560E+1
-9.890E-2	1.176E+1	2.590E+1
-8.755E-2	1.181E+1	2.563E+1
-9.566E-2	1.199E+1	2.574E+1
-1.021E-1	1.188E+1	2.586E+1
-9.728E-2	1.182E+1	2.578E+1
-8.755E-2	1.177E+1	2.586E+1
-9.404E-2	1.186E+1	2.579E+1
-9.566E-2	1.180E+1	2.570E+1
-9.566E-2	1.187E+1	2.569E+1
-8.917E-2	1.183E+1	2.586E+1
-9.404E-2	1.170E+1	2.597E+1
-1.005E-1	1.175E+1	2.579E+1
-9.728E-2	1.184E+1	2.571E+1
-8.593E-2	1.177E+1	2.586E+1
-9.404E-2	1.193E+1	2.578E+1
-1.005E-1	1.177E+1	2.568E+1
-9.566E-2	1.176E+1	2.577E+1
-9.079E-2	1.182E+1	2.593E+1
-9.404E-2	1.178E+1	2.577E+1
-1.021E-1	1.187E+1	2.586E+1
-9.728E-2	1.179E+1	2.570E+1
-8.917E-2	1.179E+1	2.561E+1
-9.242E-2	1.179E+1	2.570E+1
-1.054E-1	1.172E+1	2.567E+1
-9.566E-2	1.175E+1	2.569E+1
-8.917E-2	1.175E+1	2.562E+1
-9.242E-2	1.189E+1	2.555E+1
-1.005E-1	1.177E+1	2.568E+1
-9.566E-2	1.186E+1	2.584E+1
-9.079E-2	1.192E+1	2.578E+1
-9.404E-2	1.188E+1	2.552E+1
-1.021E-1	1.189E+1	2.579E+1
-9.566E-2	1.192E+1	2.574E+1
-9.079E-2	1.190E+1	2.566E+1
-9.404E-2	1.186E+1	2.571E+1
-1.054E-1	1.183E+1	2.583E+1
-9.404E-2	1.192E+1	2.561E+1
-9.079E-2	1.181E+1	2.591E+1
-9.079E-2	1.179E+1	2.567E+1
-1.054E-1	1.195E+1	2.549E+1
-9.242E-2	1.195E+1	2.595E+1
-9.079E-2	1.189E+1	2.573E+1
-8.917E-2	1.195E+1	2.582E+1
-1.021E-1	1.187E+1	2.569E+1
-9.242E-2	1.191E+1	2.577E+1
-9.404E-2	1.181E+1	2.568E+1
-9.079E-2	1.181E+1	2.578E+1
-1.038E-1	1.177E+1	2.579E+1
-9.242E-2	1.193E+1	2.582E+1
-9.404E-2	1.181E+1	2.561E+1
-9.404E-2	1.181E+1	2.559E+1
-1.005E-1	1.181E+1	2.577E+1
-9.566E-2	1.194E+1	2.571E+1
-9.079E-2	1.179E+1	2.581E+1
-9.404E-2	1.183E+1	2.587E+1
-9.890E-2	1.192E+1	2.575E+1
-9.404E-2	1.191E+1	2.588E+1
-9.079E-2	1.184E+1	2.582E+1
-9.242E-2	1.189E+1	2.585E+1
-1.038E-1	1.189E+1	2.568E+1
-9.566E-2	1.186E+1	2.585E+1
-9.242E-2	1.177E+1	2.579E+1
-8.917E-2	1.196E+1	2.587E+1
-1.021E-1	1.191E+1	2.568E+1
-9.566E-2	1.192E+1	2.591E+1
-9.079E-2	1.182E+1	2.569E+1
-9.079E-2	1.180E+1	2.577E+1
-9.890E-2	1.192E+1	2.573E+1
-9.566E-2	1.186E+1	2.576E+1
-9.242E-2	1.193E+1	2.582E+1
-9.404E-2	1.188E+1	2.596E+1
-1.038E-1	1.191E+1	2.568E+1
-9.404E-2	1.188E+1	2.597E+1
-9.242E-2	1.181E+1	2.569E+1
-9.079E-2	1.188E+1	2.572E+1
-1.038E-1	1.194E+1	2.562E+1
-9.566E-2	1.199E+1	2.570E+1
-9.242E-2	1.186E+1	2.575E+1
-9.079E-2	1.180E+1	2.580E+1
-1.005E-1	1.181E+1	2.573E+1
-9.728E-2	1.192E+1	2.587E+1
-9.242E-2	1.191E+1	2.578E+1
-9.242E-2	1.192E+1	2.598E+1
-9.890E-2	1.187E+1	2.585E+1
-9.404E-2	1.189E+1	2.575E+1
-9.242E-2	1.184E+1	2.562E+1
-9.079E-2	1.183E+1	2.562E+1
-1.038E-1	1.192E+1	2.588E+1
-9.404E-2	1.172E+1	2.575E+1
-9.242E-2	1.189E+1	2.575E+1
-9.242E-2	1.196E+1	2.571E+1
-1.005E-1	1.194E+1	2.571E+1
-9.728E-2	1.188E+1	2.566E+1
-9.079E-2	1.196E+1	2.584E+1
-9.404E-2	1.181E+1	2.566E+1
-9.728E-2	1.190E+1	2.569E+1
-9.404E-2	1.184E+1	2.578E+1
-9.079E-2	1.180E+1	2.565E+1
-9.242E-2	1.189E+1	2.575E+1
-1.005E-1	1.194E+1	2.588E+1
-9.728E-2	1.192E+1	2.586E+1
-8.917E-2	1.179E+1	2.569E+1
-9.404E-2	1.189E+1	2.584E+1
-9.728E-2	1.199E+1	2.568E+1
-9.890E-2	1.190E+1	2.579E+1
-9.079E-2	1.184E+1	2.567E+1
-9.404E-2	1.186E+1	2.571E+1
-9.890E-2	1.184E+1	2.567E+1
-9.566E-2	1.200E+1	2.591E+1
-8.917E-2	1.194E+1	2.575E+1
-9.242E-2	1.187E+1	2.590E+1
-1.005E-1	1.176E+1	2.577E+1
-9.566E-2	1.179E+1	2.591E+1
-9.079E-2	1.176E+1	2.591E+1
-9.404E-2	1.185E+1	2.587E+1
-9.890E-2	1.205E+1	2.582E+1
-9.566E-2	1.184E+1	2.579E+1
-8.917E-2	1.183E+1	2.583E+1
-9.404E-2	1.180E+1	2.577E+1
-1.005E-1	1.182E+1	2.581E+1
-9.566E-2	1.186E+1	2.578E+1
-8.755E-2	1.170E+1	2.558E+1
-9.566E-2	1.180E+1	2.582E+1
-9.890E-2	1.187E+1	2.588E+1
-9.728E-2	1.182E+1	2.549E+1
-8.593E-2	1.189E+1	2.578E+1
-9.728E-2	1.186E+1	2.560E+1
-9.890E-2	1.185E+1	2.582E+1
-9.728E-2	1.178E+1	2.594E+1
-8.917E-2	1.192E+1	2.596E+1
-9.566E-2	1.190E+1	2.561E+1
-9.728E-2	1.176E+1	2.593E+1
-9.890E-2	1.183E+1	2.594E+1
-8.755E-2	1.183E+1	2.577E+1
-9.728E-2	1.187E+1	2.570E+1
-1.005E-1	1.200E+1	2.576E+1
-9.728E-2	1.192E+1	2.546E+1
-8.593E-2	1.186E+1	2.562E+1
-9.566E-2	1.180E+1	2.578E+1
-9.728E-2	1.185E+1	2.567E+1
-1.021E-1	1.184E+1	2.586E+1
-8.917E-2	1.179E+1	2.572E+1
-9.728E-2	1.203E+1	2.585E+1
-9.890E-2	1.182E+1	2.569E+1
-9.890E-2	1.198E+1	2.587E+1
-8.431E-2	1.181E+1	2.572E+1
-9.566E-2	1.182E+1	2.570E+1
-9.566E-2	1.193E+1	2.593E+1
-1.005E-1	1.192E+1	2.584E+1
-8.593E-2	1.187E+1	2.600E+1
-9.566E-2	1.196E+1	2.583E+1
-9.728E-2	1.201E+1	2.584E+1
-1.005E-1	1.186E+1	2.582E+1
-9.079E-2	1.192E+1	2.578E+1
-9.566E-2	1.186E+1	2.572E+1
-9.566E-2	1.195E+1	2.587E+1
-9.728E-2	1.193E+1	2.554E+1
-8.593E-2	1.189E+1	2.574E+1
-9.404E-2	1.188E+1	2.560E+1
-9.242E-2	1.194E+1	2.576E+1
-1.005E-1	1.182E+1	2.565E+1
-8.755E-2	1.179E+1	2.553E+1
-9.404E-2	1.188E+1	2.568E+1
-9.728E-2	1.170E+1	2.591E+1
-9.728E-2	1.182E+1	2.587E+1
-8.917E-2	1.190E+1	2.588E+1
-9.566E-2	1.180E+1	2.580E+1
-9.728E-2	1.180E+1	2.570E+1
-9.890E-2	1.182E+1	2.572E+1
-8.755E-2	1.201E+1	2.580E+1
-9.404E-2	1.176E+1	2.583E+1
-9.890E-2	1.178E+1	2.559E+1
-1.005E-1	1.183E+1	2.576E+1
-9.079E-2	1.190E+1	2.585E+1
-9.566E-2	1.185E+1	2.573E+1
-9.728E-2	1.190E+1	2.570E+1
-9.566E-2	1.181E+1	2.571E+1
-9.242E-2	1.190E+1	2.564E+1
-9.728E-2	1.183E+1	2.567E+1
-1.021E-1	1.190E+1	2.565E+1
-9.728E-2	1.182E+1	2.584E+1
-8.917E-2	1.180E+1	2.581E+1
-9.242E-2	1.185E+1	2.570E+1
-9.890E-2	1.186E+1	2.585E+1
-9.404E-2	1.180E+1	2.590E+1
-9.079E-2	1.189E+1	2.575E+1
-9.079E-2	1.191E+1	2.576E+1
-9.890E-2	1.169E+1	2.581E+1
-9.566E-2	1.174E+1	2.576E+1
-9.242E-2	1.188E+1	2.560E+1
-9.079E-2	1.183E+1	2.583E+1
-9.890E-2	1.180E+1	2.564E+1
-9.404E-2	1.181E+1	2.598E+1
-8.755E-2	1.191E+1	2.582E+1
-9.079E-2	1.195E+1	2.593E+1
-1.005E-1	1.188E+1	2.591E+1
-9.566E-2	1.187E+1	2.586E+1
-9.079E-2	1.185E+1	2.575E+1
-9.079E-2	1.180E+1	2.593E+1
-9.728E-2	1.167E+1	2.559E+1
-9.566E-2	1.198E+1	2.576E+1
-9.242E-2	1.184E+1	2.565E+1
-9.079E-2	1.191E+1	2.567E+1
-1.005E-1	1.183E+1	2.577E+1
-9.566E-2	1.182E+1	2.583E+1
-9.079E-2	1.191E+1	2.575E+1
-9.079E-2	1.189E+1	2.569E+1
-1.038E-1	1.186E+1	2.569E+1
-9.566E-2	1.194E+1	2.578E+1
-9.242E-2	1.185E+1	2.575E+1
-9.242E-2	1.192E+1	2.569E+1
-1.038E-1	1.183E+1	2.583E+1
-9.404E-2	1.190E+1	2.573E+1
-9.242E-2	1.185E+1	2.571E+1
-9.242E-2	1.195E+1	2.578E+1
-1.005E-1	1.197E+1	2.561E+1
-9.404E-2	1.193E+1	2.570E+1
-9.079E-2	1.190E+1	2.590E+1
-8.917E-2	1.195E+1	2.591E+1
-1.038E-1	1.192E+1	2.563E+1
-9.242E-2	1.190E+1	2.572E+1
-9.404E-2	1.192E+1	2.583E+1
-9.242E-2	1.184E+1	2.577E+1
-1.038E-1	1.184E+1	2.581E+1
-9.404E-2	1.181E+1	2.576E+1
-9.242E-2	1.180E+1	2.581E+1
-9.404E-2	1.197E+1	2.566E+1
-1.038E-1	1.205E+1	2.578E+1
-9.404E-2	1.183E+1	2.593E+1
-9.242E-2	1.189E+1	2.579E+1
-9.242E-2	1.192E+1	2.589E+1
-1.005E-1	1.185E+1	2.571E+1
-9.079E-2	1.192E+1	2.573E+1
-9.404E-2	1.180E+1	2.570E+1
-8.917E-2	1.175E+1	2.592E+1
-1.021E-1	1.204E+1	2.589E+1
-9.242E-2	1.179E+1	2.575E+1
-9.079E-2	1.170E+1	2.594E+1
-9.079E-2	1.179E+1	2.585E+1
-1.005E-1	1.186E+1	2.571E+1
-9.242E-2	1.178E+1	2.571E+1
-9.242E-2	1.180E+1	2.573E+1
-9.242E-2	1.185E+1	2.553E+1
-1.021E-1	1.188E+1	2.578E+1
-9.242E-2	1.193E+1	2.565E+1
-9.242E-2	1.187E+1	2.583E+1
-9.079E-2	1.172E+1	2.567E+1
-1.005E-1	1.190E+1	2.586E+1
-9.404E-2	1.167E+1	2.571E+1
-9.242E-2	1.180E+1	2.552E+1
-9.404E-2	1.186E+1	2.564E+1
-1.021E-1	1.192E+1	2.573E+1
-9.404E-2	1.187E+1	2.579E+1
-9.404E-2	1.187E+1	2.559E+1
-8.917E-2	1.188E+1	2.567E+1
-1.021E-1	1.192E+1	2.579E+1
-9.566E-2	1.194E+1	2.578E+1
-9.242E-2	1.203E+1	2.588E+1
-8.917E-2	1.171E+1	2.566E+1
-1.005E-1	1.172E+1	2.581E+1
-9.566E-2	1.190E+1	2.572E+1
-9.242E-2	1.195E+1	2.584E+1
-9.242E-2	1.192E+1	2.592E+1
-9.890E-2	1.173E+1	2.584E+1
-9.242E-2	1.183E+1	2.574E+1
-8.917E-2	1.193E+1	2.551E+1
-9.079E-2	1.185E+1	2.583E+1
-9.890E-2	1.185E+1	2.587E+1
-9.728E-2	1.188E+1	2.574E+1
-8.755E-2	1.187E+1	2.571E+1
-9.404E-2	1.180E+1	2.574E+1
-9.890E-2	1.179E+1	2.586E+1
-1.005E-1	1.191E+1	2.583E+1
-8.755E-2	1.174E+1	2.581E+1
-9.242E-2	1.187E+1	2.559E+1
-9.728E-2	1.182E+1	2.577E+1
-9.890E-2	1.176E+1	2.571E+1
-8.755E-2	1.192E+1	2.570E+1
-9.242E-2	1.187E+1	2.583E+1
-9.728E-2	1.191E+1	2.590E+1
-9.566E-2	1.179E+1	2.576E+1
-9.079E-2	1.177E+1	2.581E+1
-9.079E-2	1.178E+1	2.554E+1
-9.890E-2	1.187E+1	2.564E+1
-9.890E-2	1.182E+1	2.564E+1
-8.593E-2	1.190E+1	2.570E+1
-9.566E-2	1.172E+1	2.574E+1
-9.728E-2	1.196E+1	2.596E+1
-1.021E-1	1.188E+1	2.592E+1
-8.755E-2	1.191E+1	2.567E+1
-9.566E-2	1.185E+1	2.582E+1
-9.728E-2	1.198E+1	2.562E+1
-9.890E-2	1.174E+1	2.549E+1
-8.755E-2	1.181E+1	2.584E+1
-9.566E-2	1.175E+1	2.567E+1
-9.566E-2	1.188E+1	2.562E+1
-1.005E-1	1.187E+1	2.579E+1
-8.755E-2	1.173E+1	2.564E+1
-9.566E-2	1.179E+1	2.563E+1
-9.728E-2	1.198E+1	2.567E+1
-9.890E-2	1.196E+1	2.565E+1
-8.593E-2	1.189E+1	2.575E+1
-9.566E-2	1.202E+1	2.557E+1
-9.728E-2	1.193E+1	2.575E+1
-9.728E-2	1.185E+1	2.581E+1
-8.755E-2	1.192E+1	2.566E+1
-9.728E-2	1.176E+1	2.571E+1
-9.728E-2	1.194E+1	2.555E+1
-9.728E-2	1.191E+1	2.560E+1
-8.431E-2	1.192E+1	2.572E+1
-9.566E-2	1.189E+1	2.588E+1
-9.566E-2	1.190E+1	2.585E+1
-9.728E-2	1.187E+1	2.564E+1
-8.593E-2	1.189E+1	2.573E+1
-9.728E-2	1.185E+1	2.582E+1
-9.890E-2	1.184E+1	2.574E+1
-9.890E-2	1.196E+1	2.579E+1
-8.593E-2	1.174E+1	2.587E+1
-9.404E-2	1.177E+1	2.573E+1
-9.728E-2	1.191E+1	2.581E+1
-9.890E-2	1.181E+1	2.578E+1
-8.755E-2	1.206E+1	2.570E+1
-9.242E-2	1.181E+1	2.563E+1
-9.728E-2	1.182E+1	2.579E+1
-9.566E-2	1.184E+1	2.576E+1
-8.431E-2	1.188E+1	2.574E+1
-9.404E-2	1.193E+1	2.591E+1
-9.728E-2	1.184E+1	2.569E+1
-1.021E-1	1.187E+1	2.590E+1
-8.593E-2	1.188E+1	2.571E+1
-9.404E-2	1.192E+1	2.583E+1
-9.566E-2	1.186E+1	2.566E+1
-9.890E-2	1.187E+1	2.573E+1
-8.917E-2	1.190E+1	2.583E+1
-9.404E-2	1.185E+1	2.563E+1
-9.890E-2	1.189E+1	2.584E+1
-1.005E-1	1.185E+1	2.580E+1
-8.431E-2	1.184E+1	2.591E+1
-9.566E-2	1.184E+1	2.607E+1
-9.566E-2	1.185E+1	2.579E+1
-9.890E-2	1.182E+1	2.576E+1
-8.593E-2	1.190E+1	2.589E+1
-9.404E-2	1.174E+1	2.556E+1
-9.890E-2	1.179E+1	2.591E+1
-9.566E-2	1.182E+1	2.606E+1
-8.755E-2	1.201E+1	2.550E+1
-9.242E-2	1.176E+1	2.580E+1
-9.728E-2	1.183E+1	2.564E+1
-9.728E-2	1.198E+1	2.570E+1
-8.755E-2	1.187E+1	2.578E+1
-9.242E-2	1.187E+1	2.569E+1
-1.005E-1	1.193E+1	2.579E+1
-9.566E-2	1.173E+1	2.600E+1
-8.593E-2	1.192E+1	2.564E+1
-9.242E-2	1.190E+1	2.552E+1
-9.728E-2	1.198E+1	2.584E+1
-9.728E-2	1.189E+1	2.582E+1
-9.079E-2	1.190E+1	2.582E+1
-8.917E-2	1.192E+1	2.572E+1
-1.005E-1	1.183E+1	2.589E+1
-9.728E-2	1.187E+1	2.576E+1
-8.917E-2	1.184E+1	2.587E+1
-9.079E-2	1.180E+1	2.558E+1
-1.021E-1	1.192E+1	2.588E+1
-9.404E-2	1.190E+1	2.568E+1
-8.917E-2	1.188E+1	2.570E+1
-9.079E-2	1.190E+1	2.577E+1
-1.021E-1	1.186E+1	2.583E+1
-9.566E-2	1.185E+1	2.589E+1
-9.079E-2	1.200E+1	2.558E+1
-9.079E-2	1.184E+1	2.568E+1
-9.890E-2	1.177E+1	2.582E+1
-9.242E-2	1.182E+1	2.566E+1
-9.079E-2	1.179E+1	2.570E+1
-9.242E-2	1.178E+1	2.581E+1
-1.021E-1	1.176E+1	2.555E+1
-9.404E-2	1.185E+1	2.559E+1
-9.404E-2	1.204E+1	2.578E+1
-8.755E-2	1.183E+1	2.578E+1
-1.021E-1	1.180E+1	2.562E+1
-8.917E-2	1.180E+1	2.564E+1
-8.917E-2	1.180E+1	2.557E+1
-9.079E-2	1.187E+1	2.567E+1
-1.021E-1	1.190E+1	2.571E+1
-9.404E-2	1.180E+1	2.549E+1
-9.566E-2	1.184E+1	2.583E+1
-8.755E-2	1.186E+1	2.572E+1
-9.890E-2	1.184E+1	2.578E+1
-9.242E-2	1.167E+1	2.585E+1
-9.242E-2	1.188E+1	2.600E+1
-8.755E-2	1.190E+1	2.569E+1
-1.005E-1	1.192E+1	2.567E+1
-9.079E-2	1.178E+1	2.573E+1
-9.566E-2	1.185E+1	2.573E+1
-8.755E-2	1.192E+1	2.592E+1
-1.005E-1	1.186E+1	2.578E+1
-9.242E-2	1.195E+1	2.565E+1
-9.079E-2	1.198E+1	2.569E+1
-8.917E-2	1.165E+1	2.573E+1
-1.038E-1	1.168E+1	2.556E+1
-9.404E-2	1.188E+1	2.568E+1
-9.079E-2	1.194E+1	2.572E+1
-9.079E-2	1.186E+1	2.597E+1
-1.005E-1	1.187E+1	2.592E+1
-9.566E-2	1.184E+1	2.576E+1
-9.079E-2	1.182E+1	2.572E+1
-8.755E-2	1.194E+1	2.585E+1
-1.005E-1	1.193E+1	2.558E+1
-9.242E-2	1.184E+1	2.577E+1
-9.079E-2	1.186E+1	2.567E+1
-8.755E-2	1.189E+1	2.563E+1
-9.890E-2	1.184E+1	2.559E+1
-9.242E-2	1.195E+1	2.569E+1
-9.079E-2	1.196E+1	2.580E+1
-8.917E-2	1.184E+1	2.571E+1
-1.005E-1	1.184E+1	2.577E+1
-9.242E-2	1.187E+1	2.580E+1
-9.242E-2	1.189E+1	2.573E+1
-8.917E-2	1.178E+1	2.592E+1
-1.005E-1	1.188E+1	2.575E+1
-9.566E-2	1.193E+1	2.565E+1
-8.755E-2	1.184E+1	2.567E+1
-9.079E-2	1.184E+1	2.579E+1
-9.728E-2	1.191E+1	2.584E+1
-9.404E-2	1.190E+1	2.591E+1
-9.242E-2	1.189E+1	2.578E+1
-9.079E-2	1.187E+1	2.566E+1
-9.890E-2	1.198E+1	2.547E+1
-9.404E-2	1.186E+1	2.576E+1
-8.917E-2	1.182E+1	2.591E+1
-8.755E-2	1.193E+1	2.575E+1
-1.005E-1	1.179E+1	2.562E+1
-9.404E-2	1.187E+1	2.562E+1
-8.917E-2	1.182E+1	2.577E+1
-8.755E-2	1.185E+1	2.589E+1
-1.021E-1	1.195E+1	2.569E+1
-9.566E-2	1.184E+1	2.587E+1
-8.917E-2	1.192E+1	2.572E+1
-8.917E-2	1.180E+1	2.577E+1
-9.728E-2	1.189E+1	2.591E+1
-9.728E-2	1.185E+1	2.569E+1
-8.917E-2	1.180E+1	2.587E+1
-8.917E-2	1.175E+1	2.580E+1
-9.890E-2	1.189E+1	2.584E+1
-9.728E-2	1.188E+1	2.558E+1
-8.593E-2	1.178E+1	2.577E+1
-8.917E-2	1.195E+1	2.592E+1
-9.728E-2	1.193E+1	2.578E+1
-9.728E-2	1.187E+1	2.578E+1
-8.593E-2	1.184E+1	2.577E+1
-9.079E-2	1.194E+1	2.594E+1
-9.728E-2	1.182E+1	2.598E+1
-9.728E-2	1.197E+1	2.585E+1
-8.755E-2	1.204E+1	2.567E+1
-9.242E-2	1.191E+1	2.577E+1
-9.566E-2	1.188E+1	2.581E+1
-9.728E-2	1.186E+1	2.583E+1
-8.593E-2	1.174E+1	2.575E+1
-9.242E-2	1.171E+1	2.580E+1
-9.404E-2	1.191E+1	2.582E+1
-9.728E-2	1.173E+1	2.569E+1
-8.593E-2	1.188E+1	2.580E+1
-9.242E-2	1.187E+1	2.597E+1
-9.566E-2	1.184E+1	2.578E+1
-9.728E-2	1.192E+1	2.585E+1
-8.755E-2	1.193E+1	2.586E+1
-9.242E-2	1.182E+1	2.552E+1
-9.890E-2	1.180E+1	2.558E+1
-9.566E-2	1.187E+1	2.559E+1
-8.431E-2	1.183E+1	2.588E+1
-9.242E-2	1.181E+1	2.589E+1
-9.404E-2	1.193E+1	2.587E+1
-9.728E-2	1.190E+1	2.580E+1
-8.917E-2	1.181E+1	2.583E+1
-9.079E-2	1.187E+1	2.581E+1
-9.728E-2	1.183E+1	2.594E+1
-9.566E-2	1.187E+1	2.582E+1
-8.593E-2	1.177E+1	2.583E+1
-9.404E-2	1.180E+1	2.583E+1
-9.404E-2	1.183E+1	2.593E+1
-9.728E-2	1.191E+1	2.573E+1
-8.268E-2	1.201E+1	2.582E+1
-9.242E-2	1.200E+1	2.568E+1
-9.728E-2	1.188E+1	2.585E+1
-9.728E-2	1.186E+1	2.573E+1
-8.593E-2	1.190E+1	2.574E+1
-9.079E-2	1.184E+1	2.574E+1
-9.404E-2	1.195E+1	2.574E+1
-9.566E-2	1.192E+1	2.578E+1
-8.755E-2	1.199E+1	2.589E+1
-9.242E-2	1.182E+1	2.571E+1
-9.728E-2	1.188E+1	2.560E+1
-9.728E-2	1.190E+1	2.582E+1
-8.755E-2	1.184E+1	2.586E+1
-9.404E-2	1.189E+1	2.590E+1
-9.566E-2	1.175E+1	2.563E+1
-9.890E-2	1.194E+1	2.562E+1
-8.593E-2	1.183E+1	2.580E+1
-9.404E-2	1.183E+1	2.576E+1
-9.728E-2	1.190E+1	2.564E+1
-9.890E-2	1.193E+1	2.588E+1
-8.755E-2	1.178E+1	2.576E+1
-9.404E-2	1.202E+1	2.583E+1
-9.566E-2	1.169E+1	2.573E+1
-9.728E-2	1.189E+1	2.583E+1
-8.593E-2	1.180E+1	2.574E+1
-9.242E-2	1.187E+1	2.581E+1
-9.890E-2	1.179E+1	2.560E+1
-1.005E-1	1.181E+1	2.595E+1
-8.917E-2	1.191E+1	2.565E+1
-9.079E-2	1.196E+1	2.569E+1
-9.890E-2	1.186E+1	2.567E+1
-9.728E-2	1.170E+1	2.574E+1
-8.755E-2	1.179E+1	2.575E+1
-9.242E-2	1.194E+1	2.584E+1
-9.566E-2	1.186E+1	2.571E+1
-9.566E-2	1.179E+1	2.572E+1
-8.593E-2	1.191E+1	2.595E+1
-8.917E-2	1.178E+1	2.583E+1
-9.890E-2	1.187E+1	2.584E+1
-9.566E-2	1.181E+1	2.569E+1
-8.755E-2	1.191E+1	2.578E+1
-9.079E-2	1.183E+1	2.567E+1
-9.890E-2	1.180E+1	2.568E+1
-9.728E-2	1.179E+1	2.572E+1
-8.593E-2	1.184E+1	2.576E+1
-8.917E-2	1.185E+1	2.568E+1
-9.728E-2	1.187E+1	2.553E+1
-9.404E-2	1.183E+1	2.569E+1
-8.593E-2	1.184E+1	2.575E+1
-8.917E-2	1.192E+1	2.550E+1
-9.728E-2	1.186E+1	2.569E+1
-9.566E-2	1.198E+1	2.592E+1
-8.755E-2	1.178E+1	2.571E+1
-8.917E-2	1.184E+1	2.583E+1
-1.005E-1	1.190E+1	2.571E+1
-9.566E-2	1.188E+1	2.576E+1
-8.755E-2	1.188E+1	2.587E+1
-8.755E-2	1.184E+1	2.563E+1
-9.890E-2	1.183E+1	2.581E+1
-9.728E-2	1.197E+1	2.580E+1
-8.755E-2	1.184E+1	2.571E+1
-8.917E-2	1.169E+1	2.581E+1
-9.890E-2	1.191E+1	2.572E+1
-9.566E-2	1.185E+1	2.567E+1
-9.079E-2	1.188E+1	2.583E+1
-8.755E-2	1.186E+1	2.558E+1
-9.890E-2	1.177E+1	2.587E+1
-9.242E-2	1.176E+1	2.555E+1
-9.079E-2	1.201E+1	2.572E+1
-8.917E-2	1.183E+1	2.571E+1
-9.890E-2	1.190E+1	2.565E+1
-9.079E-2	1.176E+1	2.568E+1
-8.917E-2	1.198E+1	2.573E+1
-8.593E-2	1.194E+1	2.570E+1
-1.021E-1	1.178E+1	2.583E+1
-9.566E-2	1.194E+1	2.581E+1
-8.917E-2	1.195E+1	2.559E+1
-8.755E-2	1.182E+1	2.581E+1
-9.728E-2	1.189E+1	2.584E+1
-9.404E-2	1.186E+1	2.601E+1
-8.917E-2	1.202E+1	2.595E+1
-8.755E-2	1.188E+1	2.566E+1
-9.890E-2	1.192E+1	2.553E+1
-9.404E-2	1.181E+1	2.571E+1
-8.755E-2	1.182E+1	2.586E+1
-9.079E-2	1.199E+1	2.589E+1
-9.890E-2	1.181E+1	2.571E+1
-9.404E-2	1.196E+1	2.582E+1
-9.079E-2	1.188E+1	2.570E+1
-8.917E-2	1.192E+1	2.568E+1
-9.890E-2	1.186E+1	2.572E+1
-9.242E-2	1.190E+1	2.562E+1
-9.079E-2	1.187E+1	2.564E+1
-9.242E-2	1.178E+1	2.557E+1
-9.890E-2	1.191E+1	2.562E+1
-9.890E-2	1.183E+1	2.573E+1
-9.079E-2	1.193E+1	2.590E+1
-8.917E-2	1.181E+1	2.583E+1
-1.021E-1	1.189E+1	2.583E+1
-9.404E-2	1.193E+1	2.579E+1
-9.242E-2	1.179E+1	2.590E+1
-8.755E-2	1.190E+1	2.572E+1
-1.005E-1	1.180E+1	2.574E+1
-9.404E-2	1.175E+1	2.564E+1
-8.917E-2	1.193E+1	2.564E+1
-8.917E-2	1.187E+1	2.566E+1
-9.890E-2	1.200E+1	2.563E+1
-9.404E-2	1.183E+1	2.594E+1
-9.079E-2	1.184E+1	2.567E+1
-8.917E-2	1.196E+1	2.554E+1
-9.890E-2	1.188E+1	2.584E+1
-9.404E-2	1.192E+1	2.579E+1
-8.755E-2	1.180E+1	2.572E+1
-8.755E-2	1.186E+1	2.579E+1
-9.890E-2	1.190E+1	2.569E+1
-9.728E-2	1.186E+1	2.556E+1
-9.079E-2	1.187E+1	2.587E+1
-8.593E-2	1.185E+1	2.579E+1
-9.890E-2	1.196E+1	2.585E+1
-9.566E-2	1.200E+1	2.583E+1
-9.242E-2	1.189E+1	2.547E+1
-8.755E-2	1.185E+1	2.586E+1
-9.566E-2	1.186E+1	2.581E+1
-9.404E-2	1.190E+1	2.569E+1
-8.917E-2	1.183E+1	2.568E+1
-8.917E-2	1.194E+1	2.581E+1
-9.728E-2	1.184E+1	2.576E+1
-9.566E-2	1.184E+1	2.551E+1
-8.917E-2	1.193E+1	2.551E+1
-9.079E-2	1.188E+1	2.571E+1
-9.728E-2	1.173E+1	2.583E+1
-9.242E-2	1.198E+1	2.593E+1
-9.079E-2	1.177E+1	2.585E+1
-9.242E-2	1.182E+1	2.568E+1
-9.566E-2	1.188E+1	2.559E+1
-9.728E-2	1.181E+1	2.602E+1
-9.079E-2	1.196E+1	2.562E+1
-8.755E-2	1.186E+1	2.564E+1
-9.404E-2	1.198E+1	2.556E+1
-9.728E-2	1.186E+1	2.559E+1
-8.917E-2	1.188E+1	2.566E+1
-9.079E-2	1.195E+1	2.583E+1
-9.728E-2	1.184E+1	2.572E+1
-9.890E-2	1.177E+1	2.567E+1
-8.917E-2	1.182E+1	2.572E+1
-8.917E-2	1.189E+1	2.558E+1
-9.890E-2	1.189E+1	2.594E+1
-9.566E-2	1.181E+1	2.559E+1
-8.268E-2	1.176E+1	2.589E+1
-8.917E-2	1.192E+1	2.581E+1
-9.728E-2	1.193E+1	2.583E+1
-9.890E-2	1.186E+1	2.584E+1
-8.593E-2	1.182E+1	2.564E+1
-9.079E-2	1.188E+1	2.585E+1
-9.728E-2	1.185E+1	2.567E+1
-9.728E-2	1.202E+1	2.578E+1
-8.431E-2	1.187E+1	2.582E+1
-8.917E-2	1.177E+1	2.588E+1
-9.728E-2	1.174E+1	2.589E+1
-9.566E-2	1.192E+1	2.576E+1
-8.755E-2	1.192E+1	2.566E+1
-9.079E-2	1.192E+1	2.580E+1
-9.566E-2	1.192E+1	2.599E+1
-9.728E-2	1.182E+1	2.558E+1
-8.593E-2	1.184E+1	2.569E+1
-9.079E-2	1.186E+1	2.573E+1
-9.404E-2	1.181E+1	2.570E+1
-9.566E-2	1.173E+1	2.567E+1
-8.755E-2	1.179E+1	2.568E+1
-9.079E-2	1.180E+1	2.576E+1
-9.404E-2	1.187E+1	2.567E+1
-9.728E-2	1.190E+1	2.594E+1
-8.755E-2	1.193E+1	2.573E+1
-9.242E-2	1.179E+1	2.573E+1
-9.566E-2	1.192E+1	2.560E+1
-9.728E-2	1.195E+1	2.577E+1
-8.755E-2	1.166E+1	2.558E+1
-9.079E-2	1.180E+1	2.576E+1
-9.404E-2	1.177E+1	2.569E+1
-9.890E-2	1.177E+1	2.573E+1
-8.755E-2	1.191E+1	2.573E+1
-9.079E-2	1.178E+1	2.578E+1
-9.242E-2	1.193E+1	2.577E+1
-1.005E-1	1.180E+1	2.579E+1
-8.593E-2	1.172E+1	2.557E+1
-9.404E-2	1.202E+1	2.562E+1
-9.890E-2	1.190E+1	2.571E+1
-9.566E-2	1.175E+1	2.598E+1
-8.593E-2	1.199E+1	2.559E+1
-9.242E-2	1.190E+1	2.570E+1
-9.404E-2	1.186E+1	2.584E+1
-9.890E-2	1.179E+1	2.568E+1
-8.755E-2	1.177E+1	2.587E+1
-9.404E-2	1.180E+1	2.571E+1
-9.728E-2	1.189E+1	2.583E+1
-9.728E-2	1.177E+1	2.573E+1
-8.593E-2	1.183E+1	2.595E+1
-9.079E-2	1.174E+1	2.569E+1
-9.566E-2	1.192E+1	2.569E+1
-9.728E-2	1.180E+1	2.571E+1
-8.917E-2	1.189E+1	2.574E+1
-9.079E-2	1.200E+1	2.573E+1
-9.242E-2	1.198E+1	2.560E+1
-9.728E-2	1.193E+1	2.582E+1
-8.755E-2	1.187E+1	2.570E+1
-8.755E-2	1.189E+1	2.575E+1
-9.728E-2	1.184E+1	2.579E+1
-9.404E-2	1.184E+1	2.575E+1
-8.593E-2	1.177E+1	2.587E+1
-9.079E-2	1.188E+1	2.572E+1
-9.566E-2	1.170E+1	2.583E+1
-9.728E-2	1.174E+1	2.578E+1
-8.431E-2	1.189E+1	2.580E+1
-9.242E-2	1.179E+1	2.590E+1
-9.890E-2	1.183E+1	2.581E+1
-9.728E-2	1.182E+1	2.587E+1
-8.593E-2	1.184E+1	2.574E+1
-9.404E-2	1.191E+1	2.575E+1
-9.890E-2	1.196E+1	2.582E+1
-9.728E-2	1.187E+1	2.569E+1
-8.917E-2	1.181E+1	2.575E+1
-8.917E-2	1.192E+1	2.591E+1
-9.890E-2	1.195E+1	2.568E+1
-9.404E-2	1.195E+1	2.566E+1
-8.593E-2	1.188E+1	2.561E+1
-8.917E-2	1.187E+1	2.577E+1
-9.728E-2	1.186E+1	2.580E+1
-9.404E-2	1.180E+1	2.557E+1
-9.079E-2	1.177E+1	2.577E+1
-9.242E-2	1.195E+1	2.595E+1
-9.566E-2	1.182E+1	2.567E+1
-9.404E-2	1.192E+1	2.576E+1
-8.917E-2	1.188E+1	2.563E+1
-8.917E-2	1.186E+1	2.572E+1
-9.890E-2	1.185E+1	2.583E+1
-9.404E-2	1.194E+1	2.587E+1
-8.917E-2	1.193E+1	2.571E+1
-8.755E-2	1.180E+1	2.571E+1
-9.890E-2	1.185E+1	2.567E+1
-9.566E-2	1.193E+1	2.564E+1
-8.917E-2	1.202E+1	2.579E+1
-8.755E-2	1.191E+1	2.576E+1
-9.566E-2	1.189E+1	2.587E+1
-9.728E-2	1.179E+1	2.580E+1
-8.917E-2	1.199E+1	2.591E+1
-8.593E-2	1.191E+1	2.580E+1
-9.566E-2	1.194E+1	2.586E+1
-9.404E-2	1.178E+1	2.555E+1
-9.079E-2	1.184E+1	2.571E+1
-8.917E-2	1.179E+1	2.587E+1
-1.005E-1	1.196E+1	2.563E+1
-9.566E-2	1.187E+1	2.561E+1
-8.917E-2	1.176E+1	2.570E+1
-8.593E-2	1.184E+1	2.583E+1
-9.890E-2	1.186E+1	2.580E+1
-9.404E-2	1.205E+1	2.571E+1
-8.917E-2	1.179E+1	2.563E+1
-8.917E-2	1.189E+1	2.591E+1
-9.566E-2	1.180E+1	2.567E+1
-9.242E-2	1.177E+1	2.568E+1
-9.404E-2	1.186E+1	2.593E+1
-9.079E-2	1.191E+1	2.585E+1
-9.890E-2	1.208E+1	2.575E+1
-9.566E-2	1.189E+1	2.558E+1
-9.242E-2	1.189E+1	2.573E+1
-8.917E-2	1.185E+1	2.587E+1
-9.890E-2	1.183E+1	2.572E+1
-9.404E-2	1.193E+1	2.580E+1
-9.079E-2	1.180E+1	2.573E+1
-8.917E-2	1.196E+1	2.574E+1
-9.728E-2	1.182E+1	2.572E+1
-9.079E-2	1.191E+1	2.577E+1
-8.917E-2	1.189E+1	2.571E+1
-8.755E-2	1.198E+1	2.582E+1
-9.728E-2	1.190E+1	2.572E+1
-9.566E-2	1.185E+1	2.579E+1
-9.079E-2	1.182E+1	2.563E+1
-8.755E-2	1.182E+1	2.585E+1
-9.728E-2	1.199E+1	2.575E+1
-9.404E-2	1.191E+1	2.586E+1
-8.917E-2	1.200E+1	2.568E+1
-8.431E-2	1.193E+1	2.591E+1
-9.890E-2	1.177E+1	2.559E+1
-9.404E-2	1.176E+1	2.574E+1
-8.755E-2	1.182E+1	2.571E+1
-8.917E-2	1.184E+1	2.580E+1
-9.728E-2	1.187E+1	2.570E+1
-9.566E-2	1.189E+1	2.583E+1
-9.079E-2	1.193E+1	2.564E+1
-9.242E-2	1.189E+1	2.566E+1
-9.566E-2	1.190E+1	2.574E+1
-9.566E-2	1.177E+1	2.583E+1
-9.079E-2	1.183E+1	2.576E+1
-8.593E-2	1.182E+1	2.563E+1
-9.566E-2	1.188E+1	2.578E+1
-9.566E-2	1.178E+1	2.576E+1
-9.079E-2	1.180E+1	2.569E+1
-8.917E-2	1.177E+1	2.567E+1
-9.728E-2	1.192E+1	2.570E+1
-9.404E-2	1.198E+1	2.559E+1
-9.079E-2	1.180E+1	2.574E+1
-8.917E-2	1.181E+1	2.577E+1
-9.566E-2	1.194E+1	2.571E+1
-9.566E-2	1.177E+1	2.572E+1
-8.917E-2	1.192E+1	2.574E+1
-9.079E-2	1.185E+1	2.570E+1
-9.728E-2	1.187E+1	2.587E+1
-9.728E-2	1.192E+1	2.588E+1
-8.917E-2	1.184E+1	2.586E+1
-8.755E-2	1.184E+1	2.573E+1
-9.566E-2	1.188E+1	2.590E+1
-9.566E-2	1.190E+1	2.596E+1
-8.755E-2	1.178E+1	2.569E+1
-8.917E-2	1.180E+1	2.583E+1
-9.566E-2	1.190E+1	2.571E+1
-9.404E-2	1.187E+1	2.593E+1
-8.755E-2	1.197E+1	2.566E+1
-8.917E-2	1.183E+1	2.573E+1
-9.566E-2	1.184E+1	2.583E+1
-9.890E-2	1.180E+1	2.556E+1
-8.755E-2	1.191E+1	2.584E+1
-9.079E-2	1.183E+1	2.583E+1
-9.566E-2	1.189E+1	2.576E+1
-9.728E-2	1.188E+1	2.580E+1
-8.755E-2	1.203E+1	2.552E+1
-8.755E-2	1.180E+1	2.588E+1
-9.404E-2	1.194E+1	2.573E+1
-9.404E-2	1.185E+1	2.585E+1
-8.431E-2	1.196E+1	2.595E+1
-9.079E-2	1.197E+1	2.566E+1
-9.404E-2	1.184E+1	2.574E+1
-9.728E-2	1.195E+1	2.562E+1
-8.917E-2	1.181E+1	2.583E+1
-8.917E-2	1.186E+1	2.571E+1
-9.566E-2	1.193E+1	2.580E+1
-9.728E-2	1.178E+1	2.561E+1
-8.431E-2	1.194E+1	2.562E+1
-9.079E-2	1.188E+1	2.561E+1
-9.404E-2	1.186E+1	2.580E+1
-9.566E-2	1.182E+1	2.595E+1
-8.431E-2	1.193E+1	2.580E+1
-9.242E-2	1.187E+1	2.551E+1
-9.404E-2	1.190E+1	2.589E+1
-9.728E-2	1.192E+1	2.585E+1
-8.593E-2	1.180E+1	2.576E+1
-9.242E-2	1.191E+1	2.604E+1
-9.404E-2	1.168E+1	2.568E+1
-9.890E-2	1.187E+1	2.562E+1
-8.755E-2	1.189E+1	2.597E+1
-9.242E-2	1.188E+1	2.555E+1
-9.404E-2	1.184E+1	2.581E+1
-9.728E-2	1.190E+1	2.594E+1
-8.755E-2	1.199E+1	2.591E+1
-8.917E-2	1.181E+1	2.576E+1
-9.404E-2	1.194E+1	2.587E+1
-1.005E-1	1.183E+1	2.573E+1
-8.755E-2	1.181E+1	2.561E+1
-8.917E-2	1.184E+1	2.573E+1
-9.404E-2	1.202E+1	2.582E+1
-9.890E-2	1.182E+1	2.597E+1
-8.755E-2	1.183E+1	2.570E+1
-8.917E-2	1.185E+1	2.592E+1
-9.242E-2	1.174E+1	2.575E+1
-9.566E-2	1.207E+1	2.586E+1
-8.755E-2	1.199E+1	2.565E+1
-8.917E-2	1.183E+1	2.566E+1
-9.242E-2	1.183E+1	2.586E+1
-9.890E-2	1.189E+1	2.588E+1
-8.593E-2	1.177E+1	2.590E+1
-8.917E-2	1.192E+1	2.586E+1
-9.404E-2	1.187E+1	2.570E+1
-9.566E-2	1.181E+1	2.588E+1
-8.755E-2	1.182E+1	2.563E+1
-9.404E-2	1.196E+1	2.589E+1
-9.566E-2	1.191E+1	2.578E+1
-9.728E-2	1.174E+1	2.568E+1
-8.755E-2	1.191E+1	2.580E+1
-9.242E-2	1.177E+1	2.551E+1
-9.566E-2	1.192E+1	2.584E+1
-9.728E-2	1.191E+1	2.561E+1
-8.593E-2	1.191E+1	2.583E+1
-8.917E-2	1.184E+1	2.566E+1
-9.404E-2	1.183E+1	2.577E+1
-9.728E-2	1.178E+1	2.576E+1
-8.593E-2	1.191E+1	2.597E+1
-9.079E-2	1.195E+1	2.550E+1
-9.242E-2	1.175E+1	2.572E+1
-9.404E-2	1.198E+1	2.557E+1
-8.917E-2	1.193E+1	2.576E+1
-8.593E-2	1.202E+1	2.556E+1
-9.890E-2	1.192E+1	2.599E+1
-9.242E-2	1.198E+1	2.556E+1
-9.079E-2	1.179E+1	2.567E+1
-9.079E-2	1.190E+1	2.576E+1
-9.242E-2	1.194E+1	2.597E+1
-9.728E-2	1.185E+1	2.578E+1
-8.593E-2	1.197E+1	2.577E+1
-8.917E-2	1.191E+1	2.577E+1
-9.566E-2	1.180E+1	2.575E+1
-9.566E-2	1.187E+1	2.590E+1
-9.242E-2	1.188E+1	2.584E+1
-8.431E-2	1.186E+1	2.559E+1
-9.566E-2	1.192E+1	2.567E+1
-9.404E-2	1.170E+1	2.575E+1
-9.242E-2	1.175E+1	2.573E+1
-9.079E-2	1.174E+1	2.569E+1
-9.242E-2	1.180E+1	2.571E+1
-9.566E-2	1.182E+1	2.565E+1
-8.755E-2	1.190E+1	2.562E+1
-8.755E-2	1.186E+1	2.577E+1
-9.566E-2	1.187E+1	2.569E+1
-9.242E-2	1.199E+1	2.571E+1
-9.079E-2	1.178E+1	2.587E+1
-8.917E-2	1.181E+1	2.571E+1
-9.728E-2	1.191E+1	2.574E+1
-9.728E-2	1.178E+1	2.559E+1
-9.079E-2	1.175E+1	2.580E+1
-8.917E-2	1.181E+1	2.570E+1
-9.404E-2	1.191E+1	2.553E+1
-9.566E-2	1.171E+1	2.572E+1
-9.079E-2	1.183E+1	2.589E+1
-8.755E-2	1.183E+1	2.564E+1
-9.566E-2	1.188E+1	2.583E+1
-9.404E-2	1.179E+1	2.585E+1
-8.917E-2	1.177E+1	2.554E+1
-8.431E-2	1.192E+1	2.582E+1
-9.728E-2	1.182E+1	2.582E+1
-9.404E-2	1.175E+1	2.569E+1
-8.755E-2	1.179E+1	2.568E+1
-8.755E-2	1.180E+1	2.576E+1
-9.242E-2	1.192E+1	2.583E+1
-9.404E-2	1.196E+1	2.567E+1
-8.917E-2	1.183E+1	2.572E+1
-8.917E-2	1.201E+1	2.571E+1
-9.566E-2	1.192E+1	2.580E+1
-9.566E-2	1.177E+1	2.558E+1
-9.079E-2	1.179E+1	2.556E+1
-8.755E-2	1.187E+1	2.577E+1
-9.566E-2	1.179E+1	2.571E+1
-9.566E-2	1.185E+1	2.586E+1
-8.593E-2	1.191E+1	2.569E+1
-8.593E-2	1.199E+1	2.586E+1
-9.890E-2	1.176E+1	2.584E+1
-9.404E-2	1.192E+1	2.575E+1
-9.079E-2	1.183E+1	2.567E+1
-8.593E-2	1.194E+1	2.568E+1
-9.566E-2	1.190E+1	2.577E+1
-9.242E-2	1.185E+1	2.581E+1
-8.917E-2	1.193E+1	2.582E+1
-8.431E-2	1.178E+1	2.575E+1
-9.566E-2	1.191E+1	2.566E+1
-9.404E-2	1.189E+1	2.571E+1
-8.755E-2	1.201E+1	2.559E+1
-8.431E-2	1.180E+1	2.588E+1
-9.566E-2	1.186E+1	2.570E+1
-9.404E-2	1.196E+1	2.584E+1
-9.079E-2	1.188E+1	2.559E+1
-8.917E-2	1.183E+1	2.576E+1
-9.728E-2	1.192E+1	2.563E+1
-9.404E-2	1.193E+1	2.561E+1
-9.079E-2	1.180E+1	2.577E+1
-8.593E-2	1.186E+1	2.576E+1
-9.890E-2	1.190E+1	2.586E+1
-9.728E-2	1.187E+1	2.586E+1
-8.917E-2	1.176E+1	2.575E+1
-8.755E-2	1.181E+1	2.580E+1
-9.566E-2	1.189E+1	2.576E+1
-9.566E-2	1.195E+1	2.580E+1
-8.755E-2	1.198E+1	2.583E+1
-8.755E-2	1.177E+1	2.570E+1
-9.890E-2	1.186E+1	2.574E+1
-9.890E-2	1.181E+1	2.582E+1
-8.917E-2	1.198E+1	2.579E+1
-8.593E-2	1.194E+1	2.578E+1
-9.728E-2	1.188E+1	2.568E+1
-9.728E-2	1.186E+1	2.569E+1
-8.917E-2	1.192E+1	2.580E+1
-8.431E-2	1.187E+1	2.580E+1
-9.566E-2	1.184E+1	2.565E+1
-9.404E-2	1.172E+1	2.568E+1
-8.593E-2	1.179E+1	2.559E+1
-8.917E-2	1.199E+1	2.567E+1
-9.728E-2	1.191E+1	2.588E+1
-9.404E-2	1.189E+1	2.580E+1
-8.593E-2	1.187E+1	2.565E+1
-9.079E-2	1.182E+1	2.578E+1
-9.404E-2	1.184E+1	2.582E+1
-9.566E-2	1.190E+1	2.582E+1
-9.079E-2	1.194E+1	2.556E+1
-8.917E-2	1.197E+1	2.582E+1
-9.242E-2	1.184E+1	2.579E+1
-9.890E-2	1.183E+1	2.585E+1
-8.593E-2	1.196E+1	2.563E+1
-9.242E-2	1.182E+1	2.571E+1
-9.079E-2	1.185E+1	2.580E+1
-9.890E-2	1.188E+1	2.581E+1
-8.917E-2	1.186E+1	2.561E+1
-8.593E-2	1.179E+1	2.583E+1
-9.404E-2	1.183E+1	2.557E+1
-9.890E-2	1.210E+1	2.570E+1
-8.755E-2	1.178E+1	2.587E+1
-8.917E-2	1.182E+1	2.590E+1
-9.404E-2	1.184E+1	2.573E+1
-9.728E-2	1.177E+1	2.578E+1
-8.593E-2	1.193E+1	2.554E+1
-8.917E-2	1.179E+1	2.569E+1
-9.566E-2	1.184E+1	2.579E+1
-9.728E-2	1.189E+1	2.571E+1
-8.593E-2	1.175E+1	2.579E+1
-8.917E-2	1.182E+1	2.575E+1
-9.404E-2	1.181E+1	2.584E+1
-1.005E-1	1.192E+1	2.590E+1
-8.917E-2	1.190E+1	2.575E+1
-8.917E-2	1.184E+1	2.573E+1
-9.404E-2	1.181E+1	2.574E+1
-9.890E-2	1.191E+1	2.557E+1
-8.593E-2	1.191E+1	2.570E+1
-8.755E-2	1.195E+1	2.582E+1
-9.566E-2	1.184E+1	2.565E+1
-9.728E-2	1.177E+1	2.583E+1
-8.593E-2	1.179E+1	2.587E+1
-8.917E-2	1.167E+1	2.571E+1
-9.242E-2	1.180E+1	2.583E+1
-9.890E-2	1.181E+1	2.569E+1
-8.917E-2	1.196E+1	2.566E+1
-9.242E-2	1.177E+1	2.583E+1
-9.566E-2	1.192E+1	2.554E+1
-9.728E-2	1.188E+1	2.575E+1
-8.755E-2	1.180E+1	2.578E+1
-8.917E-2	1.185E+1	2.577E+1
-9.242E-2	1.185E+1	2.565E+1
-9.566E-2	1.175E+1	2.586E+1
-8.917E-2	1.194E+1	2.579E+1
-8.593E-2	1.189E+1	2.578E+1
-9.404E-2	1.202E+1	2.563E+1
-9.566E-2	1.186E+1	2.576E+1
-8.593E-2	1.181E+1	2.581E+1
-9.079E-2	1.190E+1	2.585E+1
-9.242E-2	1.184E+1	2.570E+1
-1.005E-1	1.182E+1	2.574E+1
-8.917E-2	1.180E+1	2.583E+1
-8.917E-2	1.180E+1	2.580E+1
-9.566E-2	1.176E+1	2.562E+1
-9.404E-2	1.199E+1	2.561E+1
-8.755E-2	1.178E+1	2.567E+1
-8.917E-2	1.194E+1	2.573E+1
-9.404E-2	1.184E+1	2.565E+1
-9.728E-2	1.189E+1	2.581E+1
-8.593E-2	1.193E+1	2.572E+1
-9.079E-2	1.183E+1	2.574E+1
-9.242E-2	1.189E+1	2.570E+1
-9.404E-2	1.184E+1	2.580E+1
-8.755E-2	1.185E+1	2.575E+1
-8.917E-2	1.184E+1	2.583E+1
-9.404E-2	1.185E+1	2.569E+1
-9.890E-2	1.185E+1	2.551E+1
-8.431E-2	1.174E+1	2.572E+1
-8.593E-2	1.180E+1	2.568E+1
-9.404E-2	1.180E+1	2.551E+1
-9.566E-2	1.189E+1	2.573E+1
-8.917E-2	1.183E+1	2.585E+1
-8.593E-2	1.183E+1	2.586E+1
-9.566E-2	1.184E+1	2.572E+1
-9.566E-2	1.192E+1	2.573E+1
-8.917E-2	1.195E+1	2.581E+1
-8.755E-2	1.194E+1	2.574E+1
-9.404E-2	1.180E+1	2.574E+1
-9.566E-2	1.192E+1	2.582E+1
-8.755E-2	1.191E+1	2.581E+1
-8.755E-2	1.188E+1	2.559E+1
-9.404E-2	1.190E+1	2.587E+1
-9.566E-2	1.180E+1	2.567E+1
-8.268E-2	1.196E+1	2.572E+1
-8.917E-2	1.195E+1	2.580E+1
-9.242E-2	1.180E+1	2.573E+1
-9.566E-2	1.171E+1	2.566E+1
-8.917E-2	1.188E+1	2.566E+1
-8.755E-2	1.188E+1	2.574E+1
-9.728E-2	1.180E+1	2.586E+1
-9.566E-2	1.188E+1	2.575E+1
-8.917E-2	1.173E+1	2.578E+1
-8.755E-2	1.178E+1	2.583E+1
-9.566E-2	1.183E+1	2.573E+1
-9.566E-2	1.183E+1	2.575E+1
-8.917E-2	1.180E+1	2.586E+1
-8.593E-2	1.195E+1	2.561E+1
-9.728E-2	1.192E+1	2.574E+1
-9.728E-2	1.177E+1	2.574E+1
-8.755E-2	1.189E+1	2.584E+1
-8.755E-2	1.192E+1	2.561E+1
-9.566E-2	1.193E+1	2.571E+1
-9.404E-2	1.186E+1	2.583E+1
-9.079E-2	1.189E+1	2.578E+1
-8.593E-2	1.191E+1	2.580E+1
-9.728E-2	1.191E+1	2.583E+1
-9.404E-2	1.183E+1	2.574E+1
-8.755E-2	1.181E+1	2.594E+1
-8.431E-2	1.183E+1	2.583E+1
-9.242E-2	1.181E+1	2.581E+1
-9.404E-2	1.206E+1	2.576E+1
-9.079E-2	1.191E+1	2.590E+1
-8.431E-2	1.192E+1	2.590E+1
-9.566E-2	1.188E+1	2.586E+1
-9.566E-2	1.188E+1	2.589E+1
-9.079E-2	1.194E+1	2.571E+1
-8.593E-2	1.190E+1	2.569E+1
-9.728E-2	1.206E+1	2.569E+1
-9.404E-2	1.195E+1	2.566E+1
-9.242E-2	1.190E+1	2.585E+1
-8.431E-2	1.178E+1	2.594E+1
-9.728E-2	1.190E+1	2.581E+1
-9.728E-2	1.176E+1	2.581E+1
-8.755E-2	1.184E+1	2.564E+1
-8.431E-2	1.182E+1	2.574E+1
-9.566E-2	1.190E+1	2.590E+1
-9.566E-2	1.206E+1	2.573E+1
-9.079E-2	1.183E+1	2.583E+1
-8.755E-2	1.191E+1	2.565E+1
-9.566E-2	1.192E+1	2.564E+1
-9.404E-2	1.184E+1	2.582E+1
-8.755E-2	1.195E+1	2.568E+1
-8.431E-2	1.175E+1	2.582E+1
-9.566E-2	1.197E+1	2.580E+1
-9.728E-2	1.191E+1	2.582E+1
-8.917E-2	1.206E+1	2.572E+1
-8.593E-2	1.191E+1	2.578E+1
-9.728E-2	1.200E+1	2.564E+1
-9.566E-2	1.191E+1	2.592E+1
-8.917E-2	1.195E+1	2.590E+1
-8.593E-2	1.182E+1	2.562E+1
-9.728E-2	1.189E+1	2.566E+1
-9.404E-2	1.189E+1	2.571E+1
-8.917E-2	1.191E+1	2.570E+1
-8.431E-2	1.184E+1	2.571E+1
-9.242E-2	1.177E+1	2.557E+1
-9.242E-2	1.202E+1	2.573E+1
-9.079E-2	1.191E+1	2.605E+1
-8.593E-2	1.177E+1	2.563E+1
-9.566E-2	1.187E+1	2.585E+1
-9.566E-2	1.183E+1	2.577E+1
-8.917E-2	1.196E+1	2.589E+1
-8.917E-2	1.179E+1	2.576E+1
-9.566E-2	1.179E+1	2.569E+1
-9.404E-2	1.181E+1	2.574E+1
-8.917E-2	1.182E+1	2.568E+1
-8.593E-2	1.179E+1	2.592E+1
-9.404E-2	1.189E+1	2.599E+1
-9.566E-2	1.188E+1	2.574E+1
-8.917E-2	1.188E+1	2.577E+1
-8.755E-2	1.185E+1	2.570E+1
-9.404E-2	1.193E+1	2.582E+1
-9.566E-2	1.186E+1	2.589E+1
-8.917E-2	1.188E+1	2.576E+1
-8.755E-2	1.182E+1	2.583E+1
-9.404E-2	1.174E+1	2.577E+1
-9.728E-2	1.189E+1	2.566E+1
-8.755E-2	1.197E+1	2.572E+1
-8.755E-2	1.178E+1	2.574E+1
-9.566E-2	1.194E+1	2.564E+1
-9.728E-2	1.190E+1	2.587E+1
-9.079E-2	1.192E+1	2.561E+1
-8.917E-2	1.171E+1	2.553E+1
-9.566E-2	1.175E+1	2.573E+1
-9.566E-2	1.169E+1	2.572E+1
-8.917E-2	1.184E+1	2.563E+1
-8.755E-2	1.185E+1	2.557E+1
-9.566E-2	1.180E+1	2.575E+1
-9.728E-2	1.189E+1	2.572E+1
-8.917E-2	1.199E+1	2.592E+1
-8.917E-2	1.186E+1	2.583E+1
-9.242E-2	1.180E+1	2.577E+1
-9.728E-2	1.176E+1	2.567E+1
-8.917E-2	1.174E+1	2.574E+1
-8.755E-2	1.175E+1	2.578E+1
-9.566E-2	1.191E+1	2.565E+1
-9.728E-2	1.181E+1	2.583E+1
-8.593E-2	1.189E+1	2.552E+1
-9.079E-2	1.189E+1	2.557E+1
-9.079E-2	1.174E+1	2.571E+1
-9.728E-2	1.184E+1	2.575E+1
-9.079E-2	1.191E+1	2.559E+1
-8.917E-2	1.182E+1	2.569E+1
-9.242E-2	1.189E+1	2.569E+1
-9.566E-2	1.188E+1	2.584E+1
-8.755E-2	1.193E+1	2.580E+1
-8.917E-2	1.190E+1	2.587E+1
-9.566E-2	1.191E+1	2.591E+1
-9.728E-2	1.187E+1	2.571E+1
-8.431E-2	1.187E+1	2.562E+1
-8.755E-2	1.203E+1	2.571E+1
-8.917E-2	1.178E+1	2.570E+1
-9.890E-2	1.178E+1	2.563E+1
-8.593E-2	1.177E+1	2.577E+1
-8.917E-2	1.184E+1	2.560E+1
-9.242E-2	1.183E+1	2.569E+1
-9.728E-2	1.190E+1	2.576E+1
-8.593E-2	1.187E+1	2.564E+1
-8.917E-2	1.187E+1	2.566E+1
-9.079E-2	1.190E+1	2.579E+1
-9.728E-2	1.183E+1	2.584E+1
-8.593E-2	1.189E+1	2.590E+1
-8.917E-2	1.184E+1	2.557E+1
-8.917E-2	1.192E+1	2.587E+1
-1.005E-1	1.185E+1	2.591E+1
-8.593E-2	1.189E+1	2.556E+1
-9.079E-2	1.201E+1	2.581E+1
-9.242E-2	1.189E+1	2.579E+1
-9.890E-2	1.192E+1	2.590E+1
-8.593E-2	1.198E+1	2.584E+1
-8.917E-2	1.179E+1	2.565E+1
-9.404E-2	1.168E+1	2.583E+1
-9.728E-2	1.198E+1	2.579E+1
-8.755E-2	1.188E+1	2.571E+1
-8.917E-2	1.191E+1	2.582E+1
-9.079E-2	1.189E+1	2.576E+1
-1.021E-1	1.187E+1	2.556E+1
-8.593E-2	1.190E+1	2.559E+1
-9.079E-2	1.178E+1	2.571E+1
-9.079E-2	1.192E+1	2.582E+1
-9.890E-2	1.194E+1	2.581E+1
-8.593E-2	1.194E+1	2.583E+1
-8.755E-2	1.187E+1	2.577E+1
-9.079E-2	1.187E+1	2.577E+1
-9.728E-2	1.179E+1	2.596E+1
-8.755E-2	1.195E+1	2.588E+1
-9.079E-2	1.183E+1	2.556E+1
-9.242E-2	1.188E+1	2.569E+1
-9.728E-2	1.184E+1	2.571E+1
-8.917E-2	1.182E+1	2.582E+1
-8.593E-2	1.192E+1	2.573E+1
-9.566E-2	1.185E+1	2.572E+1
-1.005E-1	1.183E+1	2.575E+1
-8.755E-2	1.187E+1	2.574E+1
-8.593E-2	1.201E+1	2.571E+1
-9.242E-2	1.188E+1	2.580E+1
-9.728E-2	1.202E+1	2.560E+1
-8.755E-2	1.178E+1	2.585E+1
-8.755E-2	1.179E+1	2.573E+1
-9.242E-2	1.193E+1	2.564E+1
-9.728E-2	1.195E+1	2.610E+1
-8.917E-2	1.189E+1	2.581E+1
-8.917E-2	1.191E+1	2.562E+1
-9.404E-2	1.184E+1	2.574E+1
-9.728E-2	1.177E+1	2.573E+1
-8.755E-2	1.187E+1	2.591E+1
-8.431E-2	1.189E+1	2.553E+1
-9.566E-2	1.183E+1	2.567E+1
-9.404E-2	1.191E+1	2.576E+1
-8.755E-2	1.187E+1	2.569E+1
-8.755E-2	1.182E+1	2.576E+1
-9.566E-2	1.179E+1	2.575E+1
-9.404E-2	1.177E+1	2.591E+1
-8.917E-2	1.180E+1	2.583E+1
-8.593E-2	1.195E+1	2.567E+1
-9.404E-2	1.175E+1	2.579E+1
-9.728E-2	1.189E+1	2.588E+1
-8.917E-2	1.204E+1	2.598E+1
-8.755E-2	1.175E+1	2.587E+1
-9.242E-2	1.178E+1	2.572E+1
-9.728E-2	1.189E+1	2.555E+1
-9.079E-2	1.174E+1	2.575E+1
-8.755E-2	1.188E+1	2.570E+1
-9.566E-2	1.203E+1	2.601E+1
-9.566E-2	1.182E+1	2.577E+1
-9.079E-2	1.186E+1	2.589E+1
-8.917E-2	1.186E+1	2.588E+1
-9.242E-2	1.188E+1	2.572E+1
-9.242E-2	1.186E+1	2.579E+1
-8.917E-2	1.195E+1	2.566E+1
-8.917E-2	1.186E+1	2.568E+1
-9.566E-2	1.198E+1	2.565E+1
-9.404E-2	1.183E+1	2.566E+1
-9.079E-2	1.191E+1	2.559E+1
-8.593E-2	1.194E+1	2.574E+1
-9.566E-2	1.191E+1	2.568E+1
-9.566E-2	1.191E+1	2.583E+1
-9.079E-2	1.187E+1	2.567E+1
-8.593E-2	1.205E+1	2.585E+1
-9.566E-2	1.193E+1	2.597E+1
-9.079E-2	1.180E+1	2.573E+1
-8.917E-2	1.192E+1	2.566E+1
-8.431E-2	1.199E+1	2.571E+1
-9.890E-2	1.185E+1	2.570E+1
-9.566E-2	1.178E+1	2.585E+1
-9.242E-2	1.191E+1	2.564E+1
-8.431E-2	1.183E+1	2.567E+1
-9.728E-2	1.178E+1	2.583E+1
-9.079E-2	1.205E+1	2.573E+1
-9.242E-2	1.183E+1	2.568E+1
-8.431E-2	1.179E+1	2.571E+1
-9.728E-2	1.189E+1	2.567E+1
-9.566E-2	1.189E+1	2.565E+1
-9.079E-2	1.195E+1	2.576E+1
-8.431E-2	1.183E+1	2.581E+1
-9.404E-2	1.188E+1	2.549E+1
-9.566E-2	1.175E+1	2.571E+1
-8.917E-2	1.190E+1	2.570E+1
-8.268E-2	1.181E+1	2.563E+1
-9.890E-2	1.180E+1	2.575E+1
-9.242E-2	1.188E+1	2.570E+1
-8.917E-2	1.179E+1	2.555E+1
-8.268E-2	1.189E+1	2.573E+1
-9.404E-2	1.186E+1	2.572E+1
-9.566E-2	1.179E+1	2.556E+1
-8.917E-2	1.194E+1	2.585E+1
-8.431E-2	1.183E+1	2.583E+1
-9.566E-2	1.194E+1	2.584E+1
-9.242E-2	1.185E+1	2.577E+1
-9.079E-2	1.180E+1	2.571E+1
-8.431E-2	1.170E+1	2.557E+1
-9.404E-2	1.175E+1	2.584E+1
-9.404E-2	1.195E+1	2.572E+1
-8.917E-2	1.185E+1	2.587E+1
-8.755E-2	1.180E+1	2.579E+1
-9.728E-2	1.178E+1	2.594E+1
-9.404E-2	1.197E+1	2.568E+1
-9.079E-2	1.189E+1	2.565E+1
-8.755E-2	1.192E+1	2.576E+1
-9.728E-2	1.186E+1	2.560E+1
-9.566E-2	1.184E+1	2.554E+1
-9.079E-2	1.187E+1	2.573E+1
-8.755E-2	1.184E+1	2.577E+1
-9.728E-2	1.182E+1	2.568E+1
-9.566E-2	1.192E+1	2.576E+1
-9.079E-2	1.185E+1	2.575E+1
-8.593E-2	1.182E+1	2.572E+1
-9.242E-2	1.181E+1	2.584E+1
-9.566E-2	1.177E+1	2.591E+1
-8.917E-2	1.180E+1	2.582E+1
-8.593E-2	1.183E+1	2.561E+1
-9.404E-2	1.179E+1	2.576E+1
-9.566E-2	1.194E+1	2.577E+1
-8.755E-2	1.192E+1	2.569E+1
-8.755E-2	1.203E+1	2.564E+1
-9.566E-2	1.191E+1	2.578E+1
-9.566E-2	1.194E+1	2.584E+1
-8.917E-2	1.182E+1	2.585E+1
-8.755E-2	1.186E+1	2.587E+1
-9.242E-2	1.192E+1	2.581E+1
-9.728E-2	1.184E+1	2.553E+1
-8.917E-2	1.182E+1	2.574E+1
-8.917E-2	1.192E+1	2.575E+1
-9.404E-2	1.185E+1	2.565E+1
-9.566E-2	1.194E+1	2.564E+1
-8.593E-2	1.193E+1	2.585E+1
-8.755E-2	1.176E+1	2.577E+1
-9.242E-2	1.182E+1	2.581E+1
-1.005E-1	1.189E+1	2.589E+1
-8.593E-2	1.184E+1	2.574E+1
-8.755E-2	1.182E+1	2.589E+1
-9.242E-2	1.187E+1	2.594E+1
-1.005E-1	1.183E+1	2.563E+1
-8.593E-2	1.183E+1	2.558E+1
-9.079E-2	1.192E+1	2.585E+1
-9.242E-2	1.186E+1	2.575E+1
-9.890E-2	1.183E+1	2.565E+1
-8.917E-2	1.201E+1	2.581E+1
-8.917E-2	1.182E+1	2.574E+1
-8.917E-2	1.192E+1	2.579E+1
-9.728E-2	1.188E+1	2.580E+1
-8.755E-2	1.191E+1	2.592E+1
-8.917E-2	1.176E+1	2.571E+1
-9.242E-2	1.181E+1	2.574E+1
-9.728E-2	1.203E+1	2.553E+1
-8.755E-2	1.191E+1	2.573E+1
-8.755E-2	1.174E+1	2.559E+1
-9.079E-2	1.188E+1	2.580E+1
-1.005E-1	1.176E+1	2.578E+1
-8.755E-2	1.187E+1	2.574E+1
-9.079E-2	1.194E+1	2.568E+1
-8.755E-2	1.188E+1	2.569E+1
-9.728E-2	1.195E+1	2.569E+1
[truncated: 93,968 more rows]
