# Supplementary material for: Improved ANAP incorporation and VCF analysis reveal details of P2X7 current facilitation and a limited conformational interplay between ATP binding and the intracellular ballast domain
Source: eLife. 2023 Jan 4;12:e82479. doi: 10.7554/eLife.82479 (PMC9859053; doi:10.7554/eLife.82479)
Supplement: Figure 3—figure supplement 3—source data 2. [file elife-82479-fig3-figsupp3-data2.zip › Figure-3_figure-supplement-3_source-data-2/DeltaCys-constructs/l15/02.csv]

-6.082E-1	8.324E+0	1.642E+1
-6.050E-1	8.159E+0	1.644E+1
-5.985E-1	8.133E+0	1.649E+1
-6.033E-1	8.152E+0	1.639E+1
-6.082E-1	8.178E+0	1.636E+1
-6.033E-1	8.162E+0	1.641E+1
-6.001E-1	8.068E+0	1.642E+1
-6.033E-1	8.159E+0	1.632E+1
-6.050E-1	8.084E+0	1.641E+1
-6.033E-1	8.178E+0	1.653E+1
-6.001E-1	8.191E+0	1.640E+1
-6.033E-1	8.133E+0	1.641E+1
-6.066E-1	8.175E+0	1.635E+1
-6.017E-1	8.210E+0	1.630E+1
-5.985E-1	8.214E+0	1.618E+1
-6.033E-1	8.048E+0	1.639E+1
-6.050E-1	8.201E+0	1.640E+1
-6.033E-1	8.090E+0	1.640E+1
-6.001E-1	8.146E+0	1.639E+1
-6.017E-1	8.162E+0	1.645E+1
-6.066E-1	8.094E+0	1.634E+1
-6.033E-1	8.139E+0	1.657E+1
-5.985E-1	8.233E+0	1.647E+1
-6.017E-1	8.155E+0	1.642E+1
-6.066E-1	8.240E+0	1.644E+1
-6.050E-1	8.220E+0	1.649E+1
-6.001E-1	8.107E+0	1.632E+1
-6.017E-1	8.217E+0	1.651E+1
-6.050E-1	8.097E+0	1.647E+1
-6.017E-1	8.065E+0	1.646E+1
-6.001E-1	8.155E+0	1.638E+1
-6.017E-1	8.185E+0	1.657E+1
-6.050E-1	8.090E+0	1.640E+1
-6.017E-1	8.123E+0	1.646E+1
-5.985E-1	8.230E+0	1.630E+1
-6.033E-1	8.146E+0	1.656E+1
-6.066E-1	8.159E+0	1.632E+1
-6.017E-1	8.159E+0	1.644E+1
-6.001E-1	8.103E+0	1.640E+1
-6.017E-1	8.074E+0	1.653E+1
-6.082E-1	8.110E+0	1.630E+1
-5.985E-1	8.110E+0	1.648E+1
-5.985E-1	8.178E+0	1.636E+1
-6.017E-1	8.142E+0	1.653E+1
-6.066E-1	8.120E+0	1.651E+1
-6.017E-1	8.194E+0	1.648E+1
-5.985E-1	8.243E+0	1.645E+1
-6.033E-1	8.172E+0	1.650E+1
-6.066E-1	8.136E+0	1.659E+1
-6.017E-1	8.146E+0	1.655E+1
-5.985E-1	8.246E+0	1.640E+1
-6.017E-1	8.081E+0	1.638E+1
-6.050E-1	8.120E+0	1.638E+1
-6.017E-1	8.071E+0	1.650E+1
-5.952E-1	8.081E+0	1.638E+1
-6.017E-1	8.155E+0	1.638E+1
-6.033E-1	8.249E+0	1.656E+1
-6.017E-1	8.256E+0	1.664E+1
-5.985E-1	8.201E+0	1.638E+1
-6.001E-1	8.256E+0	1.653E+1
-6.050E-1	8.298E+0	1.641E+1
-6.017E-1	8.181E+0	1.631E+1
-5.952E-1	8.087E+0	1.648E+1
-6.017E-1	8.236E+0	1.636E+1
-6.017E-1	8.136E+0	1.645E+1
-6.033E-1	8.100E+0	1.653E+1
-5.952E-1	8.071E+0	1.641E+1
-6.017E-1	8.240E+0	1.627E+1
-6.017E-1	8.272E+0	1.624E+1
-6.001E-1	8.181E+0	1.634E+1
-5.968E-1	8.081E+0	1.641E+1
-5.985E-1	8.107E+0	1.641E+1
-6.033E-1	8.188E+0	1.657E+1
-5.985E-1	8.340E+0	1.652E+1
-6.001E-1	8.204E+0	1.643E+1
-6.017E-1	8.217E+0	1.643E+1
-6.033E-1	8.272E+0	1.634E+1
-5.985E-1	8.259E+0	1.660E+1
-5.985E-1	8.120E+0	1.645E+1
-6.017E-1	8.077E+0	1.643E+1
-6.017E-1	8.126E+0	1.639E+1
-6.033E-1	8.230E+0	1.654E+1
-5.985E-1	8.230E+0	1.642E+1
-6.001E-1	8.139E+0	1.648E+1
-6.082E-1	8.155E+0	1.645E+1
-6.017E-1	8.126E+0	1.658E+1
-6.001E-1	8.065E+0	1.653E+1
-6.017E-1	8.120E+0	1.646E+1
-6.082E-1	8.230E+0	1.657E+1
-6.001E-1	8.236E+0	1.649E+1
-5.985E-1	8.175E+0	1.659E+1
-6.017E-1	8.162E+0	1.654E+1
-6.050E-1	8.142E+0	1.641E+1
-6.001E-1	8.207E+0	1.641E+1
-5.968E-1	8.116E+0	1.641E+1
-6.001E-1	8.116E+0	1.647E+1
-6.082E-1	8.152E+0	1.634E+1
-6.017E-1	8.207E+0	1.648E+1
-6.017E-1	8.198E+0	1.640E+1
-6.001E-1	8.100E+0	1.639E+1
-6.066E-1	8.214E+0	1.651E+1
-6.001E-1	8.178E+0	1.647E+1
-5.968E-1	8.113E+0	1.639E+1
-6.001E-1	8.074E+0	1.647E+1
-6.066E-1	8.214E+0	1.650E+1
-6.001E-1	8.116E+0	1.626E+1
-5.985E-1	8.058E+0	1.635E+1
-6.017E-1	8.035E+0	1.638E+1
-6.033E-1	8.074E+0	1.648E+1
-6.001E-1	8.126E+0	1.637E+1
-5.985E-1	8.139E+0	1.639E+1
-6.033E-1	8.097E+0	1.635E+1
-6.033E-1	8.113E+0	1.657E+1
-6.001E-1	8.149E+0	1.642E+1
-5.952E-1	8.246E+0	1.648E+1
-6.017E-1	8.136E+0	1.639E+1
-6.017E-1	8.097E+0	1.649E+1
-6.001E-1	8.107E+0	1.664E+1
-5.952E-1	8.214E+0	1.659E+1
-5.985E-1	8.191E+0	1.657E+1
-6.017E-1	8.113E+0	1.651E+1
-6.001E-1	8.204E+0	1.662E+1
-5.952E-1	8.217E+0	1.649E+1
-6.017E-1	8.065E+0	1.645E+1
-6.050E-1	8.159E+0	1.650E+1
-6.017E-1	8.168E+0	1.648E+1
-5.952E-1	8.181E+0	1.646E+1
-6.001E-1	8.152E+0	1.647E+1
-6.050E-1	8.090E+0	1.645E+1
-6.001E-1	8.172E+0	1.658E+1
-5.968E-1	8.256E+0	1.652E+1
-6.001E-1	8.039E+0	1.653E+1
-6.033E-1	8.162E+0	1.653E+1
-6.001E-1	8.113E+0	1.638E+1
-5.985E-1	8.217E+0	1.640E+1
-6.033E-1	8.282E+0	1.640E+1
-6.033E-1	8.090E+0	1.638E+1
-6.001E-1	8.198E+0	1.650E+1
-5.968E-1	8.159E+0	1.641E+1
-5.968E-1	8.026E+0	1.651E+1
-6.017E-1	8.172E+0	1.646E+1
-5.985E-1	8.175E+0	1.647E+1
-5.968E-1	8.194E+0	1.638E+1
-5.985E-1	8.126E+0	1.630E+1
-6.001E-1	8.201E+0	1.653E+1
-6.017E-1	8.146E+0	1.657E+1
-5.985E-1	8.045E+0	1.648E+1
-6.001E-1	8.100E+0	1.653E+1
-6.033E-1	8.107E+0	1.639E+1
-5.985E-1	8.103E+0	1.651E+1
-5.968E-1	8.246E+0	1.649E+1
-6.017E-1	8.120E+0	1.640E+1
-6.033E-1	8.120E+0	1.646E+1
-5.985E-1	8.133E+0	1.655E+1
-5.985E-1	8.107E+0	1.641E+1
-6.001E-1	8.233E+0	1.648E+1
-6.017E-1	8.142E+0	1.654E+1
-5.985E-1	8.262E+0	1.650E+1
-5.968E-1	8.217E+0	1.646E+1
-5.985E-1	8.204E+0	1.650E+1
-6.017E-1	8.181E+0	1.634E+1
-5.968E-1	8.262E+0	1.661E+1
-5.985E-1	8.210E+0	1.646E+1
-6.017E-1	8.165E+0	1.638E+1
-6.033E-1	8.262E+0	1.643E+1
-6.001E-1	8.042E+0	1.657E+1
-5.968E-1	8.204E+0	1.653E+1
-6.033E-1	8.152E+0	1.650E+1
-6.050E-1	8.159E+0	1.646E+1
-6.001E-1	8.139E+0	1.644E+1
-5.968E-1	8.162E+0	1.658E+1
-6.001E-1	8.181E+0	1.647E+1
-6.033E-1	8.194E+0	1.634E+1
-6.017E-1	8.181E+0	1.653E+1
-5.936E-1	8.185E+0	1.627E+1
-5.985E-1	8.126E+0	1.651E+1
-6.033E-1	8.162E+0	1.626E+1
-5.985E-1	8.233E+0	1.650E+1
-5.968E-1	8.139E+0	1.633E+1
-5.968E-1	8.162E+0	1.654E+1
-6.017E-1	8.285E+0	1.649E+1
-6.001E-1	8.097E+0	1.644E+1
-5.985E-1	8.243E+0	1.645E+1
-5.985E-1	8.084E+0	1.643E+1
-6.033E-1	8.188E+0	1.645E+1
-6.017E-1	8.243E+0	1.642E+1
-5.968E-1	8.081E+0	1.650E+1
-6.033E-1	8.269E+0	1.629E+1
-6.017E-1	8.116E+0	1.631E+1
-5.985E-1	8.240E+0	1.631E+1
-5.968E-1	8.217E+0	1.641E+1
-6.001E-1	8.116E+0	1.658E+1
-6.001E-1	8.090E+0	1.628E+1
-5.985E-1	8.168E+0	1.648E+1
-5.968E-1	8.162E+0	1.649E+1
-5.985E-1	8.087E+0	1.641E+1
-6.050E-1	8.090E+0	1.653E+1
-6.001E-1	8.207E+0	1.641E+1
-5.904E-1	8.168E+0	1.648E+1
-5.985E-1	8.107E+0	1.663E+1
-6.050E-1	8.068E+0	1.642E+1
-6.001E-1	8.126E+0	1.646E+1
-5.968E-1	8.029E+0	1.650E+1
-6.001E-1	8.204E+0	1.638E+1
-6.033E-1	8.207E+0	1.641E+1
-5.968E-1	8.191E+0	1.656E+1
-5.952E-1	8.198E+0	1.633E+1
-6.001E-1	8.048E+0	1.639E+1
-6.033E-1	8.175E+0	1.640E+1
-6.001E-1	8.198E+0	1.651E+1
-5.952E-1	8.162E+0	1.631E+1
-5.985E-1	8.360E+0	1.627E+1
-6.050E-1	8.214E+0	1.641E+1
-5.985E-1	8.142E+0	1.646E+1
-5.985E-1	8.071E+0	1.665E+1
-6.001E-1	8.194E+0	1.648E+1
-6.033E-1	8.233E+0	1.644E+1
-5.985E-1	8.087E+0	1.646E+1
-5.952E-1	8.146E+0	1.636E+1
-6.001E-1	8.168E+0	1.647E+1
-6.033E-1	8.152E+0	1.638E+1
-5.985E-1	8.168E+0	1.649E+1
-5.968E-1	8.269E+0	1.654E+1
-5.985E-1	8.094E+0	1.650E+1
-6.017E-1	8.123E+0	1.637E+1
-5.985E-1	8.185E+0	1.633E+1
-5.968E-1	8.314E+0	1.655E+1
-5.968E-1	8.100E+0	1.648E+1
-6.033E-1	8.181E+0	1.652E+1
-5.985E-1	8.133E+0	1.637E+1
-5.952E-1	8.065E+0	1.644E+1
-5.985E-1	8.103E+0	1.659E+1
-6.033E-1	8.275E+0	1.643E+1
-5.985E-1	8.029E+0	1.657E+1
-5.985E-1	8.129E+0	1.641E+1
-5.968E-1	8.103E+0	1.647E+1
-6.033E-1	8.181E+0	1.642E+1
-5.985E-1	8.236E+0	1.642E+1
-5.936E-1	8.159E+0	1.647E+1
-6.001E-1	8.223E+0	1.644E+1
-5.985E-1	8.198E+0	1.643E+1
-5.985E-1	8.113E+0	1.649E+1
-5.952E-1	8.113E+0	1.654E+1
-6.001E-1	8.149E+0	1.638E+1
-6.050E-1	8.058E+0	1.656E+1
-5.968E-1	8.133E+0	1.644E+1
-5.920E-1	8.220E+0	1.655E+1
-5.985E-1	8.191E+0	1.629E+1
-6.017E-1	8.142E+0	1.651E+1
-6.001E-1	8.103E+0	1.644E+1
-5.952E-1	8.240E+0	1.650E+1
-5.968E-1	8.191E+0	1.656E+1
-6.017E-1	8.188E+0	1.653E+1
-5.968E-1	8.194E+0	1.639E+1
-5.968E-1	8.136E+0	1.656E+1
-5.968E-1	8.172E+0	1.639E+1
-6.017E-1	8.139E+0	1.632E+1
-5.985E-1	8.155E+0	1.645E+1
-5.952E-1	8.191E+0	1.648E+1
-6.001E-1	8.058E+0	1.640E+1
-6.033E-1	8.120E+0	1.646E+1
-5.985E-1	8.175E+0	1.650E+1
-5.952E-1	8.149E+0	1.637E+1
-5.985E-1	8.159E+0	1.638E+1
-6.017E-1	8.223E+0	1.655E+1
-5.952E-1	8.262E+0	1.653E+1
-5.936E-1	8.155E+0	1.642E+1
-6.017E-1	8.116E+0	1.642E+1
-6.033E-1	8.165E+0	1.627E+1
-5.968E-1	8.175E+0	1.641E+1
-5.952E-1	8.298E+0	1.661E+1
-5.985E-1	8.185E+0	1.644E+1
-6.001E-1	8.253E+0	1.641E+1
-5.968E-1	8.198E+0	1.640E+1
-5.952E-1	8.275E+0	1.651E+1
-5.985E-1	8.146E+0	1.647E+1
-6.001E-1	8.168E+0	1.643E+1
-6.001E-1	8.162E+0	1.652E+1
-5.952E-1	8.175E+0	1.627E+1
-6.001E-1	8.123E+0	1.639E+1
-6.017E-1	8.113E+0	1.649E+1
-5.985E-1	8.120E+0	1.639E+1
-5.936E-1	8.223E+0	1.638E+1
-5.985E-1	8.220E+0	1.644E+1
-6.017E-1	8.152E+0	1.639E+1
-5.968E-1	8.120E+0	1.655E+1
-5.968E-1	8.120E+0	1.640E+1
-6.001E-1	8.094E+0	1.646E+1
-6.017E-1	8.181E+0	1.639E+1
-6.001E-1	8.142E+0	1.672E+1
-5.904E-1	8.233E+0	1.652E+1
-5.985E-1	8.029E+0	1.643E+1
-6.001E-1	8.129E+0	1.645E+1
-5.985E-1	7.996E+0	1.642E+1
-5.920E-1	8.107E+0	1.648E+1
-5.968E-1	8.120E+0	1.644E+1
-6.001E-1	8.191E+0	1.648E+1
-5.968E-1	8.061E+0	1.649E+1
-5.936E-1	8.074E+0	1.644E+1
-5.968E-1	8.052E+0	1.646E+1
-6.050E-1	8.146E+0	1.626E+1
-6.001E-1	8.149E+0	1.646E+1
-5.936E-1	8.175E+0	1.647E+1
-6.001E-1	8.175E+0	1.654E+1
-6.001E-1	8.172E+0	1.642E+1
-6.001E-1	8.256E+0	1.638E+1
-5.920E-1	8.139E+0	1.633E+1
-6.001E-1	8.123E+0	1.635E+1
-5.968E-1	8.081E+0	1.636E+1
-5.985E-1	8.181E+0	1.652E+1
-5.936E-1	8.129E+0	1.642E+1
-5.985E-1	8.042E+0	1.645E+1
-5.985E-1	8.285E+0	1.642E+1
-5.985E-1	8.139E+0	1.648E+1
-5.936E-1	8.223E+0	1.625E+1
-5.985E-1	8.087E+0	1.645E+1
-6.017E-1	8.097E+0	1.639E+1
-5.968E-1	8.120E+0	1.623E+1
-5.936E-1	8.120E+0	1.633E+1
-6.001E-1	8.217E+0	1.643E+1
-6.001E-1	8.120E+0	1.637E+1
-5.985E-1	8.178E+0	1.665E+1
-5.936E-1	8.152E+0	1.640E+1
-5.985E-1	8.204E+0	1.646E+1
-6.017E-1	8.168E+0	1.639E+1
-5.952E-1	8.220E+0	1.635E+1
-5.920E-1	8.175E+0	1.655E+1
-5.952E-1	8.136E+0	1.637E+1
-5.985E-1	8.110E+0	1.654E+1
-5.985E-1	8.266E+0	1.629E+1
-5.952E-1	8.210E+0	1.640E+1
-5.968E-1	8.087E+0	1.640E+1
-6.017E-1	8.220E+0	1.636E+1
-5.985E-1	8.120E+0	1.629E+1
-5.936E-1	8.090E+0	1.651E+1
-5.952E-1	8.146E+0	1.652E+1
-6.001E-1	8.136E+0	1.654E+1
-6.001E-1	8.129E+0	1.642E+1
-5.936E-1	8.100E+0	1.643E+1
-5.985E-1	8.249E+0	1.635E+1
-6.001E-1	8.240E+0	1.650E+1
-5.985E-1	8.240E+0	1.648E+1
-5.952E-1	8.168E+0	1.648E+1
-5.968E-1	8.168E+0	1.622E+1
-6.033E-1	8.116E+0	1.655E+1
-5.985E-1	8.146E+0	1.642E+1
-5.952E-1	8.100E+0	1.657E+1
-5.985E-1	8.126E+0	1.644E+1
-5.968E-1	8.146E+0	1.643E+1
-5.968E-1	8.188E+0	1.649E+1
-5.936E-1	8.301E+0	1.641E+1
-5.952E-1	8.217E+0	1.648E+1
-6.033E-1	8.120E+0	1.652E+1
-6.001E-1	8.116E+0	1.634E+1
-5.936E-1	8.194E+0	1.639E+1
-5.968E-1	8.090E+0	1.651E+1
-6.001E-1	8.214E+0	1.632E+1
-5.952E-1	8.087E+0	1.648E+1
-5.920E-1	8.045E+0	1.631E+1
-5.985E-1	8.155E+0	1.650E+1
-6.001E-1	8.136E+0	1.635E+1
-5.985E-1	8.230E+0	1.637E+1
-5.936E-1	8.146E+0	1.645E+1
-5.985E-1	8.133E+0	1.651E+1
-6.001E-1	8.279E+0	1.652E+1
-5.968E-1	8.282E+0	1.632E+1
-5.936E-1	8.149E+0	1.659E+1
-5.968E-1	8.172E+0	1.664E+1
-6.001E-1	8.188E+0	1.662E+1
-5.952E-1	8.279E+0	1.643E+1
-5.936E-1	8.227E+0	1.639E+1
-5.985E-1	8.155E+0	1.644E+1
-5.985E-1	8.162E+0	1.636E+1
-5.952E-1	8.035E+0	1.655E+1
-5.920E-1	8.061E+0	1.643E+1
-5.952E-1	8.243E+0	1.650E+1
-6.001E-1	8.048E+0	1.656E+1
-5.936E-1	8.295E+0	1.640E+1
-5.952E-1	8.217E+0	1.639E+1
-5.985E-1	8.146E+0	1.641E+1
-5.985E-1	8.191E+0	1.642E+1
-5.936E-1	8.129E+0	1.644E+1
-5.936E-1	8.220E+0	1.662E+1
-5.968E-1	8.162E+0	1.648E+1
-6.001E-1	8.100E+0	1.644E+1
-5.952E-1	8.039E+0	1.642E+1
-5.936E-1	8.113E+0	1.628E+1
-5.968E-1	8.090E+0	1.649E+1
-5.968E-1	8.142E+0	1.631E+1
-5.936E-1	8.133E+0	1.654E+1
-5.936E-1	8.172E+0	1.657E+1
-5.968E-1	8.162E+0	1.636E+1
-6.001E-1	8.136E+0	1.630E+1
-5.952E-1	8.077E+0	1.630E+1
-5.920E-1	8.168E+0	1.634E+1
-5.985E-1	8.201E+0	1.635E+1
-6.001E-1	8.188E+0	1.659E+1
-5.952E-1	8.194E+0	1.634E+1
-5.936E-1	8.113E+0	1.640E+1
-5.985E-1	8.146E+0	1.644E+1
-6.001E-1	8.162E+0	1.638E+1
-5.968E-1	8.152E+0	1.644E+1
-5.920E-1	8.214E+0	1.645E+1
-5.968E-1	8.142E+0	1.653E+1
-6.001E-1	8.159E+0	1.642E+1
-5.952E-1	8.048E+0	1.652E+1
-5.936E-1	8.207E+0	1.635E+1
-5.936E-1	8.159E+0	1.636E+1
-5.985E-1	8.175E+0	1.625E+1
-5.952E-1	8.181E+0	1.641E+1
-5.920E-1	8.168E+0	1.649E+1
-5.968E-1	8.110E+0	1.629E+1
-6.001E-1	8.178E+0	1.629E+1
-5.968E-1	8.107E+0	1.653E+1
-5.936E-1	8.136E+0	1.657E+1
-5.968E-1	8.188E+0	1.651E+1
-6.001E-1	8.152E+0	1.649E+1
-5.952E-1	8.123E+0	1.657E+1
-5.936E-1	8.181E+0	1.643E+1
-5.936E-1	8.071E+0	1.646E+1
-6.017E-1	8.162E+0	1.649E+1
-5.952E-1	8.262E+0	1.640E+1
-5.936E-1	8.165E+0	1.650E+1
-5.985E-1	8.129E+0	1.661E+1
-5.985E-1	8.178E+0	1.644E+1
-5.952E-1	8.168E+0	1.652E+1
-5.936E-1	8.214E+0	1.641E+1
-5.968E-1	8.136E+0	1.636E+1
-5.985E-1	8.266E+0	1.639E+1
-5.936E-1	8.178E+0	1.645E+1
-5.936E-1	7.935E+0	1.644E+1
-5.968E-1	8.168E+0	1.643E+1
-5.985E-1	8.172E+0	1.639E+1
-5.985E-1	8.107E+0	1.651E+1
-5.920E-1	8.055E+0	1.635E+1
-5.968E-1	8.133E+0	1.634E+1
-5.985E-1	8.107E+0	1.647E+1
-5.968E-1	8.113E+0	1.640E+1
-5.904E-1	8.074E+0	1.647E+1
-5.968E-1	8.272E+0	1.647E+1
-6.001E-1	8.198E+0	1.640E+1
-5.952E-1	8.152E+0	1.632E+1
-5.920E-1	8.217E+0	1.634E+1
-5.985E-1	8.139E+0	1.644E+1
-5.985E-1	8.058E+0	1.626E+1
-5.920E-1	8.188E+0	1.647E+1
-5.920E-1	8.149E+0	1.643E+1
-5.952E-1	8.178E+0	1.636E+1
-5.968E-1	8.113E+0	1.632E+1
-5.968E-1	8.181E+0	1.642E+1
-5.904E-1	8.142E+0	1.630E+1
-5.968E-1	8.207E+0	1.643E+1
-6.001E-1	8.129E+0	1.664E+1
-5.952E-1	8.178E+0	1.647E+1
-5.920E-1	8.207E+0	1.651E+1
-5.952E-1	8.217E+0	1.646E+1
-5.985E-1	8.217E+0	1.632E+1
-5.936E-1	8.136E+0	1.651E+1
-5.936E-1	8.097E+0	1.651E+1
-5.985E-1	8.181E+0	1.633E+1
-5.985E-1	8.168E+0	1.638E+1
-5.968E-1	8.074E+0	1.645E+1
-5.904E-1	8.172E+0	1.632E+1
-5.952E-1	8.142E+0	1.632E+1
-6.001E-1	8.136E+0	1.657E+1
-5.952E-1	8.152E+0	1.630E+1
-5.920E-1	8.243E+0	1.650E+1
-5.936E-1	8.142E+0	1.647E+1
-5.985E-1	8.217E+0	1.655E+1
-5.920E-1	8.178E+0	1.650E+1
-5.904E-1	8.149E+0	1.637E+1
-5.952E-1	8.113E+0	1.641E+1
-6.001E-1	8.236E+0	1.635E+1
-5.985E-1	8.094E+0	1.635E+1
-5.920E-1	8.178E+0	1.644E+1
-5.920E-1	8.071E+0	1.655E+1
-5.952E-1	8.298E+0	1.644E+1
-5.952E-1	8.133E+0	1.641E+1
-5.936E-1	8.103E+0	1.654E+1
-6.001E-1	8.068E+0	1.648E+1
-5.968E-1	8.113E+0	1.642E+1
-5.920E-1	8.152E+0	1.648E+1
-5.904E-1	8.175E+0	1.638E+1
-5.952E-1	8.052E+0	1.655E+1
-5.968E-1	8.217E+0	1.647E+1
-5.936E-1	8.146E+0	1.654E+1
-5.904E-1	8.262E+0	1.645E+1
-5.968E-1	8.201E+0	1.627E+1
-5.952E-1	8.133E+0	1.641E+1
-5.968E-1	8.126E+0	1.658E+1
-5.920E-1	8.172E+0	1.648E+1
-5.936E-1	8.110E+0	1.655E+1
-5.985E-1	8.249E+0	1.634E+1
-5.936E-1	8.136E+0	1.649E+1
-5.887E-1	8.191E+0	1.620E+1
-5.968E-1	8.077E+0	1.637E+1
-5.985E-1	8.214E+0	1.645E+1
-5.936E-1	8.188E+0	1.652E+1
-5.920E-1	8.065E+0	1.647E+1
-5.968E-1	8.227E+0	1.634E+1
-5.985E-1	8.168E+0	1.634E+1
-5.968E-1	8.149E+0	1.635E+1
-5.904E-1	8.181E+0	1.645E+1
-5.952E-1	8.116E+0	1.653E+1
-5.985E-1	8.155E+0	1.630E+1
-5.952E-1	8.026E+0	1.648E+1
-5.936E-1	8.152E+0	1.636E+1
-5.985E-1	8.045E+0	1.636E+1
-5.985E-1	8.149E+0	1.642E+1
-5.920E-1	8.168E+0	1.629E+1
-5.920E-1	8.090E+0	1.642E+1
-5.952E-1	8.282E+0	1.641E+1
-5.968E-1	8.172E+0	1.645E+1
-5.936E-1	8.194E+0	1.654E+1
-5.936E-1	8.311E+0	1.644E+1
-5.936E-1	8.133E+0	1.648E+1
-5.985E-1	8.223E+0	1.650E+1
-5.936E-1	8.191E+0	1.643E+1
-5.920E-1	8.198E+0	1.658E+1
-5.952E-1	8.159E+0	1.647E+1
-6.001E-1	8.110E+0	1.650E+1
-5.952E-1	8.217E+0	1.647E+1
-5.887E-1	8.217E+0	1.632E+1
-5.952E-1	8.003E+0	1.635E+1
-5.968E-1	8.155E+0	1.645E+1
-5.920E-1	8.194E+0	1.633E+1
-5.904E-1	8.217E+0	1.647E+1
-5.968E-1	8.100E+0	1.636E+1
-5.936E-1	8.087E+0	1.639E+1
-5.936E-1	8.217E+0	1.660E+1
-5.904E-1	8.155E+0	1.639E+1
-5.936E-1	8.181E+0	1.639E+1
-5.985E-1	8.159E+0	1.636E+1
-5.887E-1	8.159E+0	1.649E+1
-5.904E-1	8.207E+0	1.640E+1
-5.952E-1	8.103E+0	1.642E+1
-5.985E-1	8.240E+0	1.634E+1
-5.936E-1	8.142E+0	1.654E+1
-5.920E-1	8.172E+0	1.641E+1
-5.936E-1	8.159E+0	1.643E+1
-5.968E-1	8.146E+0	1.630E+1
-5.936E-1	8.220E+0	1.647E+1
-5.920E-1	8.129E+0	1.635E+1
-5.936E-1	8.110E+0	1.637E+1
-5.985E-1	8.185E+0	1.646E+1
-5.920E-1	8.191E+0	1.656E+1
-5.887E-1	8.090E+0	1.652E+1
-5.952E-1	8.071E+0	1.647E+1
-5.985E-1	8.230E+0	1.648E+1
-5.936E-1	8.185E+0	1.662E+1
-5.904E-1	8.175E+0	1.640E+1
-5.952E-1	8.133E+0	1.638E+1
-5.985E-1	8.110E+0	1.635E+1
-5.920E-1	8.126E+0	1.633E+1
-5.904E-1	8.204E+0	1.652E+1
-5.968E-1	8.100E+0	1.643E+1
-5.985E-1	8.123E+0	1.640E+1
-5.936E-1	8.204E+0	1.639E+1
-5.920E-1	8.116E+0	1.651E+1
-5.936E-1	8.181E+0	1.651E+1
-5.968E-1	8.198E+0	1.643E+1
-5.871E-1	8.175E+0	1.642E+1
-5.920E-1	8.178E+0	1.639E+1
-5.920E-1	8.191E+0	1.646E+1
-5.968E-1	8.168E+0	1.644E+1
-5.936E-1	8.155E+0	1.641E+1
-5.920E-1	8.133E+0	1.647E+1
-5.936E-1	8.243E+0	1.639E+1
-5.968E-1	8.210E+0	1.659E+1
-5.968E-1	8.233E+0	1.638E+1
-5.904E-1	8.188E+0	1.629E+1
-5.968E-1	8.214E+0	1.634E+1
-5.952E-1	8.120E+0	1.636E+1
-5.920E-1	8.129E+0	1.640E+1
-5.904E-1	8.110E+0	1.656E+1
-5.952E-1	8.152E+0	1.641E+1
-5.985E-1	8.194E+0	1.653E+1
-5.952E-1	8.162E+0	1.635E+1
-5.920E-1	8.071E+0	1.645E+1
-5.968E-1	8.139E+0	1.641E+1
-5.968E-1	8.181E+0	1.627E+1
-5.920E-1	8.155E+0	1.627E+1
-5.904E-1	8.123E+0	1.625E+1
-5.936E-1	8.175E+0	1.632E+1
-5.985E-1	8.074E+0	1.649E+1
-5.936E-1	8.142E+0	1.639E+1
-5.904E-1	8.149E+0	1.628E+1
-5.920E-1	8.152E+0	1.644E+1
-5.952E-1	8.123E+0	1.632E+1
-5.904E-1	8.149E+0	1.664E+1
-5.904E-1	8.097E+0	1.637E+1
-5.920E-1	8.217E+0	1.645E+1
-5.968E-1	8.178E+0	1.655E+1
-5.920E-1	8.253E+0	1.635E+1
-5.904E-1	8.087E+0	1.645E+1
-5.936E-1	8.204E+0	1.641E+1
-5.985E-1	8.116E+0	1.656E+1
-5.904E-1	8.165E+0	1.637E+1
-5.904E-1	8.116E+0	1.644E+1
-5.936E-1	8.188E+0	1.621E+1
-5.936E-1	8.159E+0	1.653E+1
-5.887E-1	8.081E+0	1.649E+1
-5.904E-1	8.204E+0	1.638E+1
-5.904E-1	8.168E+0	1.642E+1
-5.952E-1	8.103E+0	1.651E+1
-5.936E-1	8.113E+0	1.632E+1
-5.887E-1	8.074E+0	1.641E+1
-5.936E-1	8.175E+0	1.644E+1
-5.968E-1	8.126E+0	1.636E+1
-5.904E-1	8.175E+0	1.633E+1
-5.904E-1	8.236E+0	1.633E+1
-5.936E-1	8.155E+0	1.637E+1
-5.952E-1	8.159E+0	1.641E+1
-5.952E-1	8.120E+0	1.647E+1
-5.920E-1	8.172E+0	1.637E+1
-5.936E-1	8.175E+0	1.626E+1
-5.968E-1	8.181E+0	1.627E+1
-5.904E-1	8.223E+0	1.641E+1
-5.920E-1	8.217E+0	1.644E+1
-5.936E-1	8.188E+0	1.628E+1
-5.952E-1	8.181E+0	1.640E+1
-5.920E-1	8.142E+0	1.639E+1
-5.904E-1	8.110E+0	1.640E+1
-5.936E-1	8.269E+0	1.634E+1
-5.952E-1	8.139E+0	1.649E+1
-5.952E-1	8.159E+0	1.639E+1
-5.904E-1	8.045E+0	1.650E+1
-5.952E-1	8.009E+0	1.654E+1
-5.968E-1	8.139E+0	1.650E+1
-5.920E-1	8.055E+0	1.633E+1
-5.920E-1	8.181E+0	1.636E+1
-5.920E-1	8.142E+0	1.646E+1
-5.936E-1	8.188E+0	1.645E+1
-5.904E-1	8.126E+0	1.631E+1
-5.887E-1	8.175E+0	1.651E+1
-5.920E-1	8.107E+0	1.648E+1
-5.952E-1	8.188E+0	1.639E+1
-5.904E-1	8.172E+0	1.621E+1
-5.904E-1	8.142E+0	1.646E+1
-5.936E-1	8.081E+0	1.640E+1
-6.001E-1	8.201E+0	1.634E+1
-5.920E-1	8.204E+0	1.656E+1
-5.871E-1	8.207E+0	1.658E+1
-5.904E-1	8.094E+0	1.626E+1
-5.936E-1	8.107E+0	1.636E+1
-5.887E-1	8.097E+0	1.644E+1
-5.871E-1	8.233E+0	1.636E+1
-5.968E-1	8.223E+0	1.640E+1
-5.936E-1	8.061E+0	1.639E+1
-5.920E-1	8.165E+0	1.635E+1
-5.871E-1	8.152E+0	1.626E+1
-5.952E-1	8.113E+0	1.636E+1
-5.968E-1	8.084E+0	1.633E+1
-5.920E-1	8.159E+0	1.640E+1
-5.871E-1	8.042E+0	1.627E+1
-5.936E-1	8.133E+0	1.637E+1
-5.952E-1	8.207E+0	1.642E+1
-5.952E-1	8.077E+0	1.636E+1
-5.855E-1	8.240E+0	1.644E+1
-5.904E-1	8.181E+0	1.622E+1
-5.936E-1	8.120E+0	1.651E+1
-5.920E-1	8.149E+0	1.627E+1
-5.887E-1	8.178E+0	1.647E+1
-5.904E-1	8.172E+0	1.654E+1
-5.952E-1	8.077E+0	1.652E+1
-5.920E-1	8.178E+0	1.640E+1
-5.887E-1	8.223E+0	1.652E+1
-5.952E-1	8.152E+0	1.647E+1
-5.920E-1	8.149E+0	1.648E+1
-5.871E-1	8.178E+0	1.630E+1
-5.904E-1	8.009E+0	1.649E+1
-5.920E-1	8.136E+0	1.633E+1
-5.936E-1	8.094E+0	1.647E+1
-5.904E-1	8.120E+0	1.649E+1
-5.887E-1	8.097E+0	1.651E+1
-5.936E-1	8.097E+0	1.645E+1
-5.952E-1	8.256E+0	1.654E+1
-5.904E-1	8.097E+0	1.646E+1
-5.887E-1	8.133E+0	1.637E+1
-5.952E-1	8.191E+0	1.652E+1
-5.936E-1	8.240E+0	1.629E+1
-5.904E-1	8.149E+0	1.633E+1
-5.904E-1	7.996E+0	1.639E+1
-5.920E-1	8.146E+0	1.649E+1
-5.952E-1	8.214E+0	1.642E+1
-5.904E-1	8.139E+0	1.631E+1
-5.887E-1	8.285E+0	1.627E+1
-5.920E-1	8.194E+0	1.628E+1
-5.952E-1	8.191E+0	1.647E+1
-5.920E-1	8.120E+0	1.642E+1
-5.904E-1	8.055E+0	1.649E+1
-5.952E-1	8.223E+0	1.641E+1
-5.952E-1	8.168E+0	1.644E+1
-5.920E-1	8.113E+0	1.623E+1
-5.904E-1	8.178E+0	1.648E+1
-5.920E-1	8.198E+0	1.632E+1
-5.936E-1	8.110E+0	1.639E+1
-5.904E-1	8.103E+0	1.639E+1
-5.887E-1	8.165E+0	1.643E+1
-5.968E-1	8.071E+0	1.643E+1
-5.952E-1	8.129E+0	1.646E+1
-5.904E-1	8.113E+0	1.636E+1
-5.904E-1	7.961E+0	1.629E+1
-5.920E-1	8.175E+0	1.641E+1
-5.952E-1	8.074E+0	1.637E+1
-5.871E-1	8.142E+0	1.641E+1
-5.920E-1	8.097E+0	1.644E+1
-5.920E-1	8.116E+0	1.656E+1
-5.936E-1	8.133E+0	1.639E+1
-5.887E-1	8.172E+0	1.632E+1
-5.887E-1	8.198E+0	1.652E+1
-5.920E-1	8.198E+0	1.655E+1
-5.952E-1	8.162E+0	1.646E+1
-5.887E-1	8.149E+0	1.638E+1
-5.871E-1	8.113E+0	1.634E+1
-5.936E-1	8.181E+0	1.639E+1
-5.936E-1	8.210E+0	1.650E+1
-5.920E-1	8.123E+0	1.640E+1
-5.887E-1	8.123E+0	1.634E+1
-5.904E-1	8.107E+0	1.647E+1
-5.936E-1	8.129E+0	1.645E+1
-5.904E-1	8.214E+0	1.645E+1
-5.871E-1	8.139E+0	1.639E+1
-5.952E-1	8.159E+0	1.628E+1
-5.936E-1	8.253E+0	1.630E+1
-5.936E-1	8.181E+0	1.646E+1
-5.887E-1	8.181E+0	1.640E+1
-5.920E-1	8.223E+0	1.629E+1
-5.952E-1	8.175E+0	1.635E+1
-5.920E-1	8.162E+0	1.635E+1
-5.904E-1	8.149E+0	1.641E+1
-5.920E-1	8.123E+0	1.647E+1
-5.920E-1	8.230E+0	1.636E+1
-5.920E-1	8.214E+0	1.643E+1
-5.887E-1	8.236E+0	1.639E+1
-5.936E-1	8.256E+0	1.642E+1
-5.936E-1	8.074E+0	1.650E+1
-5.887E-1	8.233E+0	1.645E+1
-5.887E-1	8.162E+0	1.632E+1
-5.920E-1	8.233E+0	1.651E+1
-5.952E-1	8.188E+0	1.641E+1
-5.887E-1	8.194E+0	1.643E+1
-5.871E-1	8.107E+0	1.634E+1
-5.936E-1	8.139E+0	1.639E+1
-5.936E-1	8.175E+0	1.643E+1
-5.920E-1	8.087E+0	1.641E+1
-5.871E-1	8.210E+0	1.629E+1
-5.904E-1	8.052E+0	1.648E+1
-5.952E-1	8.210E+0	1.640E+1
-5.887E-1	8.207E+0	1.646E+1
-5.855E-1	8.087E+0	1.627E+1
-5.904E-1	8.097E+0	1.640E+1
-5.985E-1	8.165E+0	1.640E+1
-5.887E-1	8.142E+0	1.643E+1
-5.855E-1	8.068E+0	1.635E+1
-5.871E-1	8.194E+0	1.643E+1
-5.952E-1	8.288E+0	1.636E+1
-5.887E-1	8.217E+0	1.645E+1
-5.871E-1	8.172E+0	1.640E+1
-5.920E-1	8.149E+0	1.637E+1
-5.936E-1	8.198E+0	1.641E+1
-5.887E-1	8.146E+0	1.650E+1
-5.871E-1	8.039E+0	1.652E+1
-5.920E-1	8.220E+0	1.639E+1
-5.936E-1	8.000E+0	1.637E+1
-5.904E-1	8.165E+0	1.649E+1
-5.887E-1	8.217E+0	1.659E+1
-5.904E-1	8.113E+0	1.634E+1
-5.920E-1	8.162E+0	1.628E+1
-5.871E-1	8.094E+0	1.639E+1
-5.871E-1	8.129E+0	1.632E+1
-5.904E-1	8.201E+0	1.636E+1
-5.936E-1	8.188E+0	1.638E+1
-5.887E-1	8.178E+0	1.639E+1
-5.887E-1	8.016E+0	1.646E+1
-5.920E-1	8.065E+0	1.654E+1
-5.920E-1	8.061E+0	1.661E+1
-5.887E-1	8.071E+0	1.653E+1
-5.871E-1	8.113E+0	1.627E+1
-5.920E-1	8.136E+0	1.651E+1
-5.904E-1	8.152E+0	1.625E+1
-5.887E-1	8.217E+0	1.649E+1
-5.855E-1	8.129E+0	1.640E+1
-5.887E-1	8.146E+0	1.645E+1
-5.920E-1	8.201E+0	1.644E+1
-5.871E-1	8.175E+0	1.648E+1
-5.855E-1	8.094E+0	1.632E+1
-5.904E-1	8.168E+0	1.650E+1
-5.952E-1	8.142E+0	1.638E+1
-5.904E-1	8.035E+0	1.636E+1
-5.855E-1	8.217E+0	1.626E+1
-5.920E-1	8.165E+0	1.648E+1
-5.920E-1	8.074E+0	1.645E+1
-5.887E-1	8.058E+0	1.651E+1
-5.871E-1	8.126E+0	1.628E+1
-5.920E-1	8.113E+0	1.646E+1
-5.936E-1	8.210E+0	1.637E+1
-5.920E-1	8.233E+0	1.645E+1
-5.855E-1	8.194E+0	1.638E+1
-5.887E-1	8.084E+0	1.639E+1
-5.936E-1	8.155E+0	1.639E+1
-5.887E-1	8.136E+0	1.647E+1
-5.855E-1	8.103E+0	1.642E+1
-5.904E-1	8.194E+0	1.642E+1
-5.936E-1	8.240E+0	1.636E+1
-5.904E-1	8.133E+0	1.643E+1
-5.855E-1	8.113E+0	1.617E+1
-5.920E-1	7.974E+0	1.626E+1
-5.936E-1	8.123E+0	1.653E+1
-5.887E-1	8.162E+0	1.623E+1
-5.904E-1	8.210E+0	1.655E+1
-5.920E-1	8.191E+0	1.628E+1
-5.936E-1	8.272E+0	1.640E+1
-5.887E-1	8.142E+0	1.633E+1
-5.855E-1	8.110E+0	1.635E+1
-5.920E-1	8.146E+0	1.630E+1
-5.904E-1	8.065E+0	1.641E+1
-5.904E-1	8.168E+0	1.639E+1
-5.887E-1	8.207E+0	1.646E+1
-5.904E-1	8.188E+0	1.631E+1
-5.920E-1	8.223E+0	1.658E+1
-5.887E-1	8.188E+0	1.638E+1
-5.855E-1	8.094E+0	1.657E+1
-5.920E-1	8.175E+0	1.632E+1
-5.920E-1	8.207E+0	1.640E+1
-5.904E-1	8.191E+0	1.651E+1
-5.871E-1	8.090E+0	1.651E+1
-5.887E-1	8.087E+0	1.642E+1
-5.920E-1	8.191E+0	1.635E+1
-5.904E-1	8.178E+0	1.639E+1
-5.855E-1	8.172E+0	1.646E+1
-5.920E-1	8.039E+0	1.640E+1
-5.920E-1	8.136E+0	1.647E+1
-5.871E-1	8.129E+0	1.641E+1
-5.871E-1	8.262E+0	1.638E+1
-5.920E-1	8.068E+0	1.645E+1
-5.920E-1	8.152E+0	1.649E+1
-5.855E-1	8.181E+0	1.646E+1
-5.855E-1	8.253E+0	1.627E+1
-5.920E-1	8.207E+0	1.633E+1
-5.920E-1	8.240E+0	1.630E+1
-5.904E-1	8.146E+0	1.643E+1
-5.871E-1	8.142E+0	1.645E+1
-5.904E-1	8.155E+0	1.637E+1
-5.936E-1	8.253E+0	1.644E+1
-5.904E-1	8.142E+0	1.647E+1
-5.887E-1	8.152E+0	1.630E+1
-5.904E-1	7.977E+0	1.640E+1
-5.920E-1	8.094E+0	1.647E+1
-5.904E-1	8.103E+0	1.635E+1
-5.871E-1	8.185E+0	1.644E+1
-5.920E-1	8.146E+0	1.645E+1
-5.920E-1	8.055E+0	1.645E+1
-5.904E-1	8.295E+0	1.652E+1
-5.855E-1	8.120E+0	1.632E+1
-5.887E-1	8.227E+0	1.636E+1
-5.904E-1	8.172E+0	1.637E+1
-5.871E-1	8.103E+0	1.634E+1
-5.839E-1	8.168E+0	1.646E+1
-5.936E-1	8.077E+0	1.639E+1
-5.904E-1	8.269E+0	1.646E+1
-5.887E-1	8.201E+0	1.630E+1
-5.855E-1	8.204E+0	1.633E+1
-5.887E-1	8.129E+0	1.629E+1
-5.904E-1	8.074E+0	1.637E+1
-5.887E-1	8.191E+0	1.648E+1
-5.839E-1	8.071E+0	1.636E+1
-5.904E-1	8.084E+0	1.638E+1
-5.920E-1	8.210E+0	1.629E+1
-5.871E-1	8.172E+0	1.628E+1
-5.839E-1	8.146E+0	1.637E+1
-5.920E-1	8.175E+0	1.639E+1
-5.952E-1	8.019E+0	1.627E+1
-5.871E-1	8.217E+0	1.641E+1
-5.855E-1	8.103E+0	1.657E+1
-5.904E-1	8.116E+0	1.644E+1
-5.936E-1	8.162E+0	1.651E+1
-5.887E-1	8.052E+0	1.639E+1
-5.855E-1	8.207E+0	1.638E+1
-5.904E-1	8.116E+0	1.637E+1
-5.936E-1	8.126E+0	1.643E+1
-5.871E-1	8.084E+0	1.642E+1
-5.839E-1	8.126E+0	1.651E+1
-5.904E-1	8.113E+0	1.632E+1
-5.936E-1	8.175E+0	1.633E+1
-5.887E-1	8.129E+0	1.638E+1
-5.855E-1	8.162E+0	1.639E+1
-5.904E-1	8.201E+0	1.635E+1
-5.936E-1	8.165E+0	1.645E+1
-5.871E-1	8.133E+0	1.643E+1
-5.839E-1	8.048E+0	1.645E+1
-5.887E-1	8.026E+0	1.641E+1
-5.904E-1	8.159E+0	1.634E+1
-5.871E-1	8.188E+0	1.626E+1
-5.839E-1	8.223E+0	1.641E+1
-5.887E-1	8.175E+0	1.642E+1
-5.936E-1	8.113E+0	1.635E+1
-5.855E-1	8.048E+0	1.650E+1
-5.855E-1	8.100E+0	1.628E+1
-5.904E-1	8.162E+0	1.637E+1
-5.920E-1	8.123E+0	1.631E+1
-5.839E-1	8.165E+0	1.629E+1
-5.855E-1	8.090E+0	1.645E+1
-5.871E-1	8.227E+0	1.642E+1
-5.936E-1	8.120E+0	1.623E+1
-5.871E-1	8.065E+0	1.645E+1
-5.855E-1	8.185E+0	1.626E+1
-5.904E-1	8.068E+0	1.650E+1
-5.904E-1	8.052E+0	1.640E+1
-5.887E-1	8.068E+0	1.644E+1
-5.855E-1	8.068E+0	1.663E+1
-5.904E-1	8.097E+0	1.646E+1
-5.920E-1	8.233E+0	1.639E+1
-5.855E-1	8.168E+0	1.638E+1
-5.871E-1	8.165E+0	1.630E+1
-5.887E-1	8.279E+0	1.632E+1
-5.936E-1	8.107E+0	1.627E+1
-5.871E-1	8.201E+0	1.636E+1
-5.887E-1	8.210E+0	1.636E+1
-5.871E-1	8.084E+0	1.648E+1
-5.871E-1	8.084E+0	1.635E+1
-5.871E-1	8.077E+0	1.647E+1
-5.855E-1	8.152E+0	1.634E+1
-5.904E-1	8.133E+0	1.650E+1
-5.904E-1	8.188E+0	1.632E+1
-5.871E-1	8.090E+0	1.651E+1
-5.855E-1	8.185E+0	1.627E+1
-5.904E-1	8.146E+0	1.637E+1
-5.920E-1	8.159E+0	1.652E+1
-5.871E-1	8.142E+0	1.633E+1
-5.855E-1	8.188E+0	1.618E+1
-5.887E-1	8.172E+0	1.643E+1
-5.904E-1	8.113E+0	1.646E+1
-5.871E-1	8.016E+0	1.633E+1
-5.823E-1	8.126E+0	1.632E+1
-5.904E-1	8.097E+0	1.638E+1
-5.920E-1	8.272E+0	1.645E+1
-5.839E-1	8.207E+0	1.647E+1
-5.823E-1	8.188E+0	1.631E+1
-5.887E-1	8.149E+0	1.644E+1
-5.920E-1	8.074E+0	1.644E+1
-5.887E-1	8.126E+0	1.649E+1
-5.871E-1	8.123E+0	1.644E+1
-5.871E-1	8.188E+0	1.642E+1
-5.904E-1	8.194E+0	1.645E+1
-5.855E-1	8.094E+0	1.626E+1
-5.855E-1	8.249E+0	1.640E+1
-5.855E-1	8.178E+0	1.632E+1
-5.904E-1	8.201E+0	1.636E+1
-5.871E-1	8.155E+0	1.630E+1
-5.839E-1	8.243E+0	1.644E+1
-5.887E-1	8.204E+0	1.638E+1
-5.904E-1	8.185E+0	1.627E+1
-5.855E-1	8.136E+0	1.651E+1
-5.823E-1	8.090E+0	1.636E+1
-5.855E-1	8.097E+0	1.639E+1
-5.904E-1	8.159E+0	1.625E+1
-5.839E-1	8.223E+0	1.643E+1
-5.839E-1	8.035E+0	1.644E+1
-5.871E-1	8.185E+0	1.640E+1
-5.904E-1	8.214E+0	1.638E+1
-5.871E-1	8.065E+0	1.636E+1
-5.839E-1	8.126E+0	1.647E+1
-5.887E-1	8.113E+0	1.634E+1
-5.904E-1	8.259E+0	1.633E+1
-5.855E-1	8.107E+0	1.639E+1
-5.871E-1	8.155E+0	1.629E+1
-5.904E-1	8.120E+0	1.645E+1
-5.920E-1	8.133E+0	1.636E+1
-5.855E-1	8.262E+0	1.645E+1
-5.871E-1	8.230E+0	1.624E+1
-5.887E-1	8.233E+0	1.648E+1
-5.904E-1	8.275E+0	1.633E+1
-5.871E-1	8.048E+0	1.636E+1
-5.839E-1	8.116E+0	1.629E+1
-5.871E-1	8.236E+0	1.633E+1
-5.904E-1	8.214E+0	1.635E+1
-5.855E-1	8.116E+0	1.634E+1
-5.839E-1	8.123E+0	1.630E+1
-5.904E-1	8.233E+0	1.627E+1
-5.920E-1	8.185E+0	1.638E+1
-5.887E-1	8.081E+0	1.643E+1
-5.823E-1	8.087E+0	1.631E+1
-5.887E-1	8.133E+0	1.634E+1
-5.920E-1	8.146E+0	1.638E+1
-5.823E-1	8.107E+0	1.623E+1
-5.839E-1	8.240E+0	1.654E+1
-5.855E-1	8.188E+0	1.643E+1
-5.871E-1	8.188E+0	1.644E+1
-5.871E-1	8.249E+0	1.634E+1
-5.855E-1	8.107E+0	1.637E+1
-5.871E-1	8.175E+0	1.629E+1
-5.887E-1	8.087E+0	1.636E+1
-5.839E-1	8.249E+0	1.653E+1
-5.823E-1	8.188E+0	1.652E+1
-5.887E-1	8.152E+0	1.634E+1
-5.887E-1	8.204E+0	1.631E+1
-5.855E-1	8.142E+0	1.646E+1
-5.855E-1	8.172E+0	1.627E+1
-5.904E-1	8.094E+0	1.642E+1
-5.887E-1	8.087E+0	1.633E+1
-5.839E-1	8.159E+0	1.639E+1
-5.855E-1	8.120E+0	1.634E+1
-5.871E-1	8.094E+0	1.640E+1
-5.887E-1	8.181E+0	1.629E+1
-5.871E-1	8.165E+0	1.638E+1
-5.823E-1	8.074E+0	1.647E+1
-5.887E-1	8.214E+0	1.635E+1
-5.920E-1	8.055E+0	1.640E+1
-5.871E-1	8.094E+0	1.631E+1
-5.823E-1	8.210E+0	1.631E+1
-5.871E-1	8.116E+0	1.622E+1
-5.920E-1	8.162E+0	1.646E+1
-5.855E-1	8.155E+0	1.623E+1
-5.823E-1	8.126E+0	1.653E+1
-5.887E-1	8.194E+0	1.635E+1
-5.871E-1	8.120E+0	1.638E+1
-5.839E-1	8.210E+0	1.649E+1
-5.839E-1	8.165E+0	1.643E+1
-5.920E-1	8.149E+0	1.629E+1
-5.887E-1	8.191E+0	1.632E+1
-5.871E-1	8.048E+0	1.638E+1
-5.839E-1	8.175E+0	1.645E+1
-5.887E-1	8.129E+0	1.640E+1
-5.887E-1	8.168E+0	1.638E+1
-5.855E-1	8.087E+0	1.638E+1
-5.823E-1	8.032E+0	1.649E+1
-5.871E-1	8.178E+0	1.639E+1
-5.871E-1	8.074E+0	1.649E+1
-5.823E-1	8.090E+0	1.659E+1
-5.871E-1	7.948E+0	1.634E+1
-5.887E-1	8.210E+0	1.631E+1
-5.904E-1	8.207E+0	1.625E+1
-5.855E-1	8.188E+0	1.638E+1
-5.823E-1	8.133E+0	1.647E+1
-5.871E-1	8.146E+0	1.635E+1
-5.871E-1	8.162E+0	1.639E+1
-5.855E-1	8.159E+0	1.629E+1
-5.823E-1	8.188E+0	1.629E+1
-5.871E-1	8.139E+0	1.634E+1
-5.871E-1	8.113E+0	1.641E+1
-5.839E-1	8.266E+0	1.647E+1
-5.823E-1	8.259E+0	1.650E+1
-5.871E-1	8.081E+0	1.635E+1
-5.887E-1	8.272E+0	1.634E+1
-5.839E-1	8.090E+0	1.641E+1
-5.823E-1	8.133E+0	1.648E+1
-5.887E-1	8.178E+0	1.639E+1
-5.871E-1	8.129E+0	1.646E+1
-5.839E-1	8.152E+0	1.633E+1
-5.806E-1	8.178E+0	1.647E+1
-5.855E-1	8.162E+0	1.618E+1
-5.887E-1	8.217E+0	1.639E+1
-5.855E-1	8.253E+0	1.642E+1
-5.855E-1	8.194E+0	1.631E+1
-5.887E-1	8.305E+0	1.640E+1
-5.904E-1	8.243E+0	1.646E+1
-5.855E-1	8.103E+0	1.639E+1
-5.855E-1	8.175E+0	1.632E+1
-5.887E-1	8.214E+0	1.627E+1
-5.887E-1	8.094E+0	1.646E+1
-5.871E-1	8.233E+0	1.650E+1
-5.823E-1	8.243E+0	1.642E+1
-5.855E-1	8.139E+0	1.636E+1
-5.887E-1	8.188E+0	1.654E+1
-5.839E-1	8.100E+0	1.643E+1
-5.806E-1	8.227E+0	1.641E+1
-5.855E-1	8.077E+0	1.626E+1
-5.871E-1	8.123E+0	1.635E+1
-5.839E-1	8.123E+0	1.642E+1
-5.823E-1	8.129E+0	1.637E+1
-5.871E-1	8.123E+0	1.645E+1
-5.904E-1	8.185E+0	1.641E+1
-5.839E-1	8.126E+0	1.612E+1
-5.855E-1	8.026E+0	1.647E+1
-5.871E-1	8.058E+0	1.625E+1
-5.887E-1	8.175E+0	1.632E+1
-5.871E-1	8.081E+0	1.642E+1
-5.839E-1	8.039E+0	1.633E+1
-5.871E-1	8.139E+0	1.630E+1
-5.871E-1	8.146E+0	1.632E+1
-5.806E-1	8.204E+0	1.644E+1
-5.839E-1	8.100E+0	1.649E+1
-5.871E-1	8.220E+0	1.630E+1
-5.855E-1	8.220E+0	1.642E+1
-5.855E-1	8.236E+0	1.632E+1
-5.823E-1	8.097E+0	1.652E+1
-5.871E-1	8.162E+0	1.644E+1
-5.887E-1	8.249E+0	1.633E+1
-5.839E-1	8.155E+0	1.650E+1
-5.823E-1	8.133E+0	1.643E+1
-5.855E-1	8.146E+0	1.629E+1
-5.887E-1	8.139E+0	1.645E+1
-5.839E-1	8.123E+0	1.652E+1
-5.823E-1	8.181E+0	1.640E+1
-5.839E-1	8.136E+0	1.644E+1
-5.871E-1	8.214E+0	1.636E+1
-5.839E-1	8.146E+0	1.629E+1
-5.839E-1	8.201E+0	1.645E+1
-5.871E-1	8.204E+0	1.647E+1
-5.871E-1	8.110E+0	1.645E+1
-5.823E-1	8.052E+0	1.638E+1
-5.823E-1	8.074E+0	1.633E+1
-5.871E-1	8.152E+0	1.641E+1
-5.887E-1	8.223E+0	1.640E+1
-5.806E-1	8.149E+0	1.639E+1
-5.823E-1	8.110E+0	1.644E+1
-5.855E-1	8.136E+0	1.634E+1
-5.904E-1	8.094E+0	1.643E+1
-5.823E-1	8.181E+0	1.637E+1
-5.839E-1	8.087E+0	1.629E+1
-5.871E-1	8.110E+0	1.644E+1
-5.887E-1	8.168E+0	1.639E+1
-5.839E-1	8.152E+0	1.620E+1
-5.855E-1	8.288E+0	1.627E+1
-5.855E-1	8.146E+0	1.641E+1
-5.920E-1	8.035E+0	1.648E+1
-5.806E-1	8.142E+0	1.648E+1
-5.806E-1	8.146E+0	1.643E+1
-5.839E-1	8.175E+0	1.647E+1
-5.920E-1	8.120E+0	1.644E+1
-5.839E-1	8.103E+0	1.644E+1
-5.839E-1	8.139E+0	1.638E+1
-5.839E-1	8.058E+0	1.642E+1
-5.904E-1	8.113E+0	1.632E+1
-5.839E-1	8.116E+0	1.637E+1
-5.839E-1	8.068E+0	1.648E+1
-5.839E-1	8.035E+0	1.654E+1
-5.887E-1	8.172E+0	1.634E+1
-5.823E-1	8.181E+0	1.635E+1
-5.806E-1	8.188E+0	1.632E+1
-5.855E-1	8.168E+0	1.650E+1
-5.904E-1	8.149E+0	1.633E+1
-5.823E-1	8.165E+0	1.636E+1
-5.790E-1	8.116E+0	1.644E+1
-5.839E-1	8.110E+0	1.630E+1
-5.871E-1	8.243E+0	1.648E+1
-5.823E-1	8.087E+0	1.638E+1
-5.839E-1	8.103E+0	1.640E+1
-5.823E-1	8.081E+0	1.639E+1
-5.887E-1	8.168E+0	1.644E+1
-5.806E-1	8.198E+0	1.635E+1
-5.823E-1	8.181E+0	1.650E+1
-5.855E-1	8.107E+0	1.625E+1
-5.887E-1	8.220E+0	1.649E+1
-5.823E-1	8.223E+0	1.635E+1
-5.806E-1	8.236E+0	1.619E+1
-5.855E-1	8.068E+0	1.630E+1
-5.871E-1	8.149E+0	1.641E+1
-5.806E-1	8.149E+0	1.631E+1
-5.823E-1	8.103E+0	1.634E+1
-5.871E-1	8.061E+0	1.628E+1
-5.855E-1	8.152E+0	1.647E+1
-5.823E-1	8.139E+0	1.649E+1
-5.823E-1	8.172E+0	1.619E+1
-5.904E-1	8.142E+0	1.629E+1
-5.871E-1	8.107E+0	1.633E+1
-5.806E-1	8.155E+0	1.634E+1
-5.823E-1	8.185E+0	1.636E+1
-5.871E-1	8.074E+0	1.649E+1
-5.871E-1	8.081E+0	1.638E+1
-5.839E-1	8.191E+0	1.631E+1
-5.806E-1	8.168E+0	1.653E+1
-5.823E-1	8.074E+0	1.624E+1
-5.904E-1	8.269E+0	1.643E+1
-5.839E-1	8.126E+0	1.639E+1
-5.806E-1	8.077E+0	1.636E+1
-5.855E-1	8.172E+0	1.659E+1
-5.855E-1	8.175E+0	1.643E+1
-5.790E-1	8.155E+0	1.649E+1
-5.823E-1	8.185E+0	1.613E+1
-5.839E-1	8.123E+0	1.638E+1
-5.855E-1	8.168E+0	1.638E+1
-5.823E-1	8.149E+0	1.633E+1
-5.806E-1	8.175E+0	1.639E+1
-5.855E-1	8.103E+0	1.651E+1
-5.871E-1	8.120E+0	1.638E+1
-5.823E-1	8.236E+0	1.634E+1
-5.806E-1	8.223E+0	1.634E+1
-5.871E-1	8.194E+0	1.643E+1
-5.839E-1	8.191E+0	1.639E+1
-5.855E-1	8.191E+0	1.646E+1
-5.790E-1	8.129E+0	1.641E+1
-5.887E-1	8.152E+0	1.647E+1
-5.855E-1	8.100E+0	1.637E+1
-5.855E-1	8.068E+0	1.621E+1
-5.790E-1	8.103E+0	1.630E+1
-5.871E-1	8.074E+0	1.633E+1
-5.839E-1	8.133E+0	1.643E+1
-5.790E-1	8.155E+0	1.636E+1
-5.790E-1	8.327E+0	1.626E+1
-5.855E-1	8.142E+0	1.625E+1
-5.823E-1	8.094E+0	1.645E+1
-5.806E-1	8.123E+0	1.632E+1
-5.790E-1	8.123E+0	1.636E+1
-5.855E-1	8.152E+0	1.633E+1
-5.871E-1	8.133E+0	1.650E+1
-5.790E-1	8.107E+0	1.642E+1
-5.790E-1	8.126E+0	1.627E+1
-5.823E-1	8.178E+0	1.634E+1
-5.855E-1	8.172E+0	1.629E+1
-5.855E-1	8.077E+0	1.634E+1
-5.790E-1	8.077E+0	1.642E+1
-5.855E-1	8.249E+0	1.639E+1
-5.871E-1	8.178E+0	1.632E+1
-5.839E-1	8.243E+0	1.632E+1
-5.823E-1	8.133E+0	1.645E+1
-5.839E-1	8.149E+0	1.635E+1
-5.839E-1	8.032E+0	1.639E+1
-5.823E-1	8.019E+0	1.650E+1
-5.790E-1	8.026E+0	1.649E+1
-5.871E-1	8.100E+0	1.641E+1
-5.839E-1	8.087E+0	1.641E+1
-5.855E-1	8.181E+0	1.635E+1
-5.790E-1	8.120E+0	1.647E+1
-5.855E-1	8.146E+0	1.631E+1
-5.839E-1	8.055E+0	1.632E+1
-5.839E-1	8.110E+0	1.634E+1
-5.790E-1	8.152E+0	1.646E+1
-5.855E-1	8.194E+0	1.639E+1
-5.855E-1	8.178E+0	1.641E+1
-5.839E-1	8.201E+0	1.640E+1
-5.806E-1	8.188E+0	1.635E+1
-5.855E-1	8.042E+0	1.633E+1
-5.839E-1	8.103E+0	1.627E+1
-5.823E-1	8.217E+0	1.628E+1
-5.790E-1	8.071E+0	1.642E+1
-5.871E-1	8.074E+0	1.646E+1
-5.839E-1	8.094E+0	1.638E+1
-5.839E-1	8.045E+0	1.638E+1
-5.806E-1	8.136E+0	1.639E+1
-5.839E-1	8.175E+0	1.638E+1
-5.871E-1	8.074E+0	1.650E+1
-5.806E-1	8.139E+0	1.638E+1
-5.790E-1	8.210E+0	1.636E+1
-5.855E-1	8.243E+0	1.641E+1
-5.855E-1	8.188E+0	1.646E+1
-5.839E-1	8.152E+0	1.642E+1
-5.806E-1	8.090E+0	1.631E+1
-5.855E-1	8.136E+0	1.649E+1
-5.855E-1	8.103E+0	1.630E+1
-5.806E-1	8.139E+0	1.629E+1
-5.774E-1	8.240E+0	1.630E+1
-5.871E-1	8.094E+0	1.638E+1
-5.839E-1	8.068E+0	1.633E+1
-5.790E-1	8.029E+0	1.634E+1
-5.806E-1	8.026E+0	1.624E+1
-5.855E-1	8.162E+0	1.653E+1
-5.871E-1	8.084E+0	1.644E+1
-5.806E-1	8.240E+0	1.640E+1
-5.790E-1	8.126E+0	1.635E+1
-5.839E-1	8.185E+0	1.643E+1
-5.855E-1	8.191E+0	1.634E+1
-5.806E-1	8.126E+0	1.642E+1
-5.790E-1	8.168E+0	1.648E+1
-5.855E-1	8.107E+0	1.632E+1
-5.855E-1	8.016E+0	1.652E+1
-5.790E-1	8.139E+0	1.643E+1
-5.774E-1	8.288E+0	1.644E+1
-5.871E-1	8.230E+0	1.630E+1
-5.871E-1	8.301E+0	1.634E+1
-5.806E-1	8.139E+0	1.632E+1
-5.790E-1	8.126E+0	1.656E+1
-5.887E-1	8.100E+0	1.645E+1
-5.871E-1	8.175E+0	1.644E+1
-5.806E-1	8.120E+0	1.613E+1
-5.790E-1	8.152E+0	1.631E+1
-5.806E-1	8.129E+0	1.635E+1
-5.839E-1	8.165E+0	1.645E+1
-5.806E-1	8.103E+0	1.633E+1
-5.790E-1	8.204E+0	1.636E+1
-5.839E-1	8.129E+0	1.642E+1
-5.871E-1	8.074E+0	1.631E+1
-5.806E-1	8.152E+0	1.632E+1
-5.790E-1	8.295E+0	1.642E+1
-5.839E-1	8.074E+0	1.645E+1
-5.887E-1	8.155E+0	1.644E+1
-5.774E-1	8.175E+0	1.655E+1
-5.806E-1	8.217E+0	1.644E+1
-5.823E-1	8.181E+0	1.637E+1
-5.871E-1	8.126E+0	1.644E+1
-5.806E-1	8.113E+0	1.622E+1
-5.823E-1	8.000E+0	1.631E+1
-5.823E-1	8.097E+0	1.638E+1
-5.839E-1	8.230E+0	1.644E+1
-5.774E-1	8.042E+0	1.627E+1
-5.823E-1	8.077E+0	1.626E+1
-5.823E-1	8.188E+0	1.630E+1
-5.871E-1	8.172E+0	1.645E+1
-5.790E-1	8.142E+0	1.633E+1
-5.806E-1	8.172E+0	1.610E+1
-5.839E-1	8.126E+0	1.629E+1
-5.887E-1	8.262E+0	1.637E+1
-5.806E-1	8.107E+0	1.637E+1
-5.806E-1	8.133E+0	1.651E+1
-5.790E-1	8.223E+0	1.640E+1
-5.855E-1	8.113E+0	1.637E+1
-5.774E-1	8.133E+0	1.633E+1
-5.790E-1	8.188E+0	1.628E+1
-5.855E-1	8.227E+0	1.642E+1
-5.855E-1	8.155E+0	1.645E+1
-5.774E-1	8.097E+0	1.631E+1
-5.823E-1	8.065E+0	1.635E+1
-5.839E-1	8.272E+0	1.627E+1
-5.871E-1	8.210E+0	1.632E+1
-5.758E-1	8.210E+0	1.639E+1
-5.790E-1	8.097E+0	1.635E+1
-5.806E-1	8.081E+0	1.628E+1
-5.871E-1	8.159E+0	1.652E+1
-5.790E-1	8.223E+0	1.643E+1
-5.806E-1	8.165E+0	1.631E+1
-5.855E-1	8.058E+0	1.640E+1
-5.855E-1	8.230E+0	1.630E+1
-5.790E-1	8.262E+0	1.645E+1
-5.806E-1	8.126E+0	1.643E+1
-5.806E-1	8.032E+0	1.650E+1
-5.871E-1	8.110E+0	1.636E+1
-5.774E-1	8.175E+0	1.634E+1
-5.790E-1	7.996E+0	1.636E+1
-5.806E-1	8.103E+0	1.647E+1
-5.855E-1	8.152E+0	1.641E+1
-5.790E-1	8.081E+0	1.614E+1
-5.790E-1	8.207E+0	1.620E+1
-5.839E-1	8.090E+0	1.634E+1
-5.855E-1	8.194E+0	1.642E+1
-5.806E-1	8.159E+0	1.634E+1
-5.806E-1	8.207E+0	1.629E+1
-5.871E-1	8.100E+0	1.639E+1
-5.871E-1	8.142E+0	1.639E+1
-5.790E-1	8.159E+0	1.627E+1
-5.806E-1	8.204E+0	1.638E+1
-5.839E-1	8.065E+0	1.635E+1
-5.839E-1	8.039E+0	1.648E+1
-5.790E-1	8.214E+0	1.643E+1
-5.790E-1	8.071E+0	1.647E+1
-5.806E-1	8.185E+0	1.634E+1
-5.855E-1	8.162E+0	1.644E+1
-5.774E-1	8.240E+0	1.623E+1
-5.774E-1	8.249E+0	1.628E+1
-5.806E-1	8.061E+0	1.636E+1
-5.839E-1	8.103E+0	1.641E+1
-5.774E-1	8.058E+0	1.650E+1
-5.790E-1	8.269E+0	1.633E+1
-5.790E-1	8.052E+0	1.627E+1
-5.855E-1	8.133E+0	1.622E+1
-5.790E-1	8.162E+0	1.644E+1
-5.790E-1	8.175E+0	1.639E+1
-5.823E-1	8.198E+0	1.627E+1
-5.806E-1	8.165E+0	1.644E+1
-5.790E-1	8.077E+0	1.640E+1
-5.790E-1	8.081E+0	1.638E+1
-5.823E-1	8.217E+0	1.635E+1
-5.839E-1	8.126E+0	1.641E+1
-5.806E-1	8.139E+0	1.627E+1
-5.790E-1	8.048E+0	1.642E+1
-5.839E-1	8.110E+0	1.654E+1
-5.823E-1	8.055E+0	1.649E+1
-5.790E-1	8.159E+0	1.638E+1
-5.774E-1	8.172E+0	1.639E+1
-5.823E-1	8.194E+0	1.632E+1
-5.855E-1	8.129E+0	1.638E+1
-5.774E-1	8.181E+0	1.638E+1
-5.790E-1	8.026E+0	1.624E+1
-5.839E-1	8.152E+0	1.631E+1
-5.823E-1	8.120E+0	1.646E+1
-5.790E-1	8.233E+0	1.638E+1
-5.806E-1	8.123E+0	1.643E+1
-5.839E-1	8.081E+0	1.648E+1
-5.839E-1	8.126E+0	1.624E+1
-5.790E-1	8.266E+0	1.640E+1
-5.774E-1	8.068E+0	1.631E+1
-5.855E-1	8.201E+0	1.627E+1
-5.823E-1	8.198E+0	1.643E+1
-5.790E-1	8.201E+0	1.630E+1
-5.790E-1	8.126E+0	1.641E+1
-5.823E-1	8.188E+0	1.658E+1
-5.823E-1	8.155E+0	1.629E+1
-5.806E-1	8.136E+0	1.645E+1
-5.790E-1	8.110E+0	1.640E+1
-5.823E-1	8.175E+0	1.635E+1
-5.790E-1	8.068E+0	1.637E+1
-5.790E-1	8.152E+0	1.649E+1
-5.806E-1	8.045E+0	1.643E+1
-5.855E-1	8.188E+0	1.638E+1
-5.823E-1	8.175E+0	1.633E+1
-5.774E-1	8.159E+0	1.639E+1
-5.790E-1	8.120E+0	1.615E+1
-5.806E-1	8.168E+0	1.628E+1
-5.839E-1	8.136E+0	1.648E+1
-5.823E-1	8.233E+0	1.623E+1
-5.774E-1	8.152E+0	1.622E+1
-5.855E-1	8.100E+0	1.642E+1
-5.823E-1	8.243E+0	1.632E+1
-5.790E-1	8.292E+0	1.641E+1
-5.774E-1	8.146E+0	1.633E+1
-5.839E-1	8.123E+0	1.635E+1
-5.823E-1	8.068E+0	1.634E+1
-5.790E-1	8.087E+0	1.647E+1
-5.758E-1	8.048E+0	1.613E+1
-5.823E-1	8.113E+0	1.640E+1
-5.839E-1	8.175E+0	1.659E+1
-5.790E-1	8.094E+0	1.637E+1
-5.758E-1	8.113E+0	1.626E+1
-5.855E-1	8.094E+0	1.627E+1
-5.790E-1	8.201E+0	1.661E+1
-5.790E-1	8.159E+0	1.635E+1
-5.758E-1	8.126E+0	1.647E+1
-5.839E-1	8.103E+0	1.631E+1
-5.823E-1	8.110E+0	1.635E+1
-5.774E-1	8.233E+0	1.627E+1
-5.790E-1	8.262E+0	1.621E+1
-5.839E-1	7.957E+0	1.638E+1
-5.806E-1	8.240E+0	1.655E+1
-5.774E-1	8.136E+0	1.640E+1
-5.774E-1	8.198E+0	1.639E+1
-5.839E-1	8.048E+0	1.630E+1
-5.806E-1	8.058E+0	1.622E+1
-5.790E-1	8.120E+0	1.643E+1
-5.774E-1	8.103E+0	1.638E+1
-5.871E-1	8.162E+0	1.628E+1
-5.839E-1	8.188E+0	1.623E+1
-5.790E-1	8.279E+0	1.634E+1
-5.790E-1	8.136E+0	1.634E+1
-5.839E-1	8.116E+0	1.635E+1
-5.806E-1	8.142E+0	1.625E+1
-5.806E-1	8.214E+0	1.627E+1
-5.774E-1	8.146E+0	1.636E+1
-5.839E-1	8.165E+0	1.642E+1
-5.806E-1	8.139E+0	1.635E+1
-5.774E-1	8.214E+0	1.636E+1
-5.758E-1	8.162E+0	1.625E+1
-5.806E-1	8.214E+0	1.622E+1
-5.790E-1	8.159E+0	1.641E+1
-5.790E-1	8.084E+0	1.649E+1
-5.790E-1	8.165E+0	1.629E+1
-5.839E-1	8.227E+0	1.633E+1
-5.806E-1	8.139E+0	1.635E+1
-5.758E-1	8.113E+0	1.628E+1
-5.790E-1	8.139E+0	1.633E+1
-5.839E-1	8.107E+0	1.630E+1
-5.839E-1	8.081E+0	1.635E+1
-5.758E-1	8.116E+0	1.638E+1
-5.774E-1	7.993E+0	1.639E+1
-5.823E-1	8.136E+0	1.630E+1
-5.823E-1	8.133E+0	1.629E+1
-5.774E-1	8.139E+0	1.631E+1
-5.806E-1	8.185E+0	1.634E+1
-5.806E-1	8.217E+0	1.637E+1
-5.823E-1	8.159E+0	1.623E+1
-5.774E-1	8.175E+0	1.635E+1
-5.758E-1	8.077E+0	1.646E+1
-5.839E-1	8.204E+0	1.640E+1
-5.806E-1	8.103E+0	1.634E+1
-5.774E-1	8.103E+0	1.638E+1
-5.806E-1	8.129E+0	1.638E+1
-5.855E-1	8.207E+0	1.634E+1
-5.823E-1	8.058E+0	1.631E+1
-5.774E-1	8.198E+0	1.633E+1
-5.790E-1	8.230E+0	1.643E+1
-5.806E-1	8.094E+0	1.632E+1
-5.823E-1	8.045E+0	1.625E+1
-5.774E-1	8.210E+0	1.641E+1
-5.774E-1	8.194E+0	1.629E+1
-5.823E-1	8.110E+0	1.638E+1
-5.823E-1	8.149E+0	1.644E+1
-5.758E-1	8.256E+0	1.639E+1
-5.758E-1	8.159E+0	1.652E+1
-5.806E-1	8.071E+0	1.634E+1
-5.823E-1	8.071E+0	1.636E+1
-5.774E-1	8.181E+0	1.637E+1
-5.758E-1	8.172E+0	1.619E+1
-5.806E-1	8.217E+0	1.650E+1
-5.823E-1	8.191E+0	1.644E+1
-5.758E-1	8.155E+0	1.640E+1
-5.790E-1	8.214E+0	1.644E+1
-5.839E-1	8.220E+0	1.631E+1
-5.839E-1	8.230E+0	1.640E+1
-5.758E-1	8.162E+0	1.632E+1
-5.790E-1	8.168E+0	1.632E+1
-5.823E-1	8.126E+0	1.630E+1
-5.855E-1	8.210E+0	1.631E+1
-5.790E-1	8.103E+0	1.631E+1
-5.790E-1	8.256E+0	1.632E+1
-5.806E-1	8.068E+0	1.628E+1
-5.855E-1	8.162E+0	1.630E+1
-5.758E-1	8.077E+0	1.645E+1
-5.806E-1	8.155E+0	1.639E+1
-5.806E-1	8.055E+0	1.654E+1
-5.823E-1	8.133E+0	1.639E+1
-5.790E-1	8.230E+0	1.634E+1
-5.774E-1	8.149E+0	1.636E+1
-5.806E-1	8.006E+0	1.630E+1
-5.823E-1	8.220E+0	1.639E+1
-5.741E-1	8.110E+0	1.638E+1
-5.758E-1	8.142E+0	1.631E+1
-5.839E-1	8.223E+0	1.630E+1
-5.855E-1	8.129E+0	1.640E+1
-5.758E-1	8.090E+0	1.626E+1
-5.758E-1	8.175E+0	1.630E+1
-5.823E-1	8.146E+0	1.643E+1
-5.855E-1	8.246E+0	1.620E+1
-5.774E-1	8.026E+0	1.644E+1
-5.790E-1	8.172E+0	1.634E+1
-5.806E-1	8.100E+0	1.620E+1
-5.839E-1	8.159E+0	1.644E+1
-5.741E-1	8.172E+0	1.625E+1
-5.758E-1	8.185E+0	1.636E+1
-5.774E-1	8.136E+0	1.639E+1
-5.871E-1	8.113E+0	1.656E+1
-5.741E-1	8.055E+0	1.634E+1
-5.758E-1	8.159E+0	1.644E+1
-5.790E-1	8.113E+0	1.632E+1
-5.823E-1	8.149E+0	1.639E+1
-5.758E-1	8.217E+0	1.632E+1
-5.758E-1	8.103E+0	1.646E+1
-5.790E-1	8.074E+0	1.629E+1
-5.839E-1	8.129E+0	1.615E+1
-5.741E-1	8.214E+0	1.644E+1
-5.806E-1	8.071E+0	1.618E+1
-5.806E-1	8.116E+0	1.636E+1
-5.823E-1	8.077E+0	1.644E+1
-5.790E-1	8.071E+0	1.639E+1
-5.758E-1	8.272E+0	1.632E+1
-5.823E-1	8.107E+0	1.632E+1
-5.806E-1	8.240E+0	1.628E+1
-5.741E-1	8.136E+0	1.629E+1
-5.806E-1	8.123E+0	1.640E+1
-5.806E-1	8.090E+0	1.640E+1
-5.806E-1	8.087E+0	1.635E+1
-5.741E-1	8.204E+0	1.648E+1
-5.774E-1	8.223E+0	1.638E+1
-5.790E-1	8.188E+0	1.639E+1
-5.806E-1	8.181E+0	1.624E+1
-5.741E-1	8.246E+0	1.634E+1
-5.758E-1	8.120E+0	1.634E+1
-5.823E-1	8.107E+0	1.635E+1
-5.806E-1	8.029E+0	1.627E+1
-5.774E-1	8.152E+0	1.644E+1
-5.758E-1	8.204E+0	1.642E+1
-5.790E-1	8.032E+0	1.639E+1
-5.806E-1	8.126E+0	1.626E+1
-5.741E-1	8.172E+0	1.632E+1
-5.774E-1	8.129E+0	1.651E+1
-5.790E-1	8.123E+0	1.630E+1
-5.790E-1	8.071E+0	1.638E+1
-5.774E-1	8.103E+0	1.616E+1
-5.758E-1	8.188E+0	1.644E+1
-5.806E-1	8.103E+0	1.637E+1
-5.806E-1	8.152E+0	1.645E+1
-5.774E-1	8.107E+0	1.629E+1
-5.758E-1	8.152E+0	1.646E+1
-5.806E-1	8.032E+0	1.638E+1
-5.839E-1	8.236E+0	1.633E+1
-5.741E-1	8.142E+0	1.651E+1
-5.774E-1	8.249E+0	1.646E+1
-5.774E-1	8.295E+0	1.636E+1
-5.806E-1	8.217E+0	1.645E+1
-5.790E-1	8.097E+0	1.640E+1
-5.774E-1	8.052E+0	1.640E+1
-5.790E-1	8.185E+0	1.621E+1
-5.823E-1	8.129E+0	1.632E+1
-5.758E-1	8.230E+0	1.642E+1
-5.758E-1	8.233E+0	1.631E+1
-5.790E-1	8.233E+0	1.660E+1
-5.806E-1	8.178E+0	1.641E+1
-5.790E-1	8.188E+0	1.630E+1
-5.741E-1	8.188E+0	1.626E+1
-5.823E-1	8.123E+0	1.627E+1
-5.806E-1	8.039E+0	1.622E+1
-5.806E-1	8.074E+0	1.639E+1
-5.758E-1	8.165E+0	1.649E+1
-5.839E-1	8.058E+0	1.627E+1
-5.806E-1	8.123E+0	1.630E+1
-5.758E-1	8.243E+0	1.637E+1
-5.758E-1	8.032E+0	1.643E+1
-5.806E-1	8.201E+0	1.645E+1
-5.806E-1	8.087E+0	1.633E+1
-5.790E-1	8.142E+0	1.635E+1
-5.741E-1	8.172E+0	1.645E+1
-5.823E-1	8.185E+0	1.646E+1
-5.823E-1	8.185E+0	1.632E+1
-5.790E-1	8.123E+0	1.652E+1
-5.725E-1	8.136E+0	1.642E+1
-5.806E-1	8.246E+0	1.634E+1
-5.774E-1	8.217E+0	1.648E+1
-5.790E-1	8.152E+0	1.639E+1
-5.758E-1	8.110E+0	1.646E+1
-5.871E-1	8.188E+0	1.624E+1
-5.790E-1	8.142E+0	1.641E+1
-5.774E-1	8.204E+0	1.629E+1
-5.709E-1	8.113E+0	1.649E+1
-5.823E-1	8.123E+0	1.640E+1
-5.774E-1	8.172E+0	1.627E+1
-5.758E-1	8.087E+0	1.634E+1
-5.758E-1	8.107E+0	1.649E+1
-5.823E-1	8.107E+0	1.639E+1
-5.790E-1	8.292E+0	1.632E+1
-5.774E-1	8.159E+0	1.643E+1
-5.758E-1	8.168E+0	1.650E+1
-5.806E-1	8.087E+0	1.644E+1
-5.823E-1	8.152E+0	1.653E+1
-5.758E-1	8.090E+0	1.633E+1
-5.758E-1	8.136E+0	1.649E+1
-5.823E-1	8.204E+0	1.638E+1
-5.790E-1	8.198E+0	1.624E+1
-5.741E-1	8.223E+0	1.641E+1
-5.741E-1	8.120E+0	1.643E+1
-5.806E-1	8.178E+0	1.634E+1
-5.790E-1	8.136E+0	1.642E+1
-5.774E-1	8.188E+0	1.615E+1
-5.725E-1	8.188E+0	1.641E+1
-5.839E-1	8.214E+0	1.646E+1
-5.758E-1	8.142E+0	1.634E+1
-5.774E-1	8.077E+0	1.631E+1
-5.741E-1	8.087E+0	1.636E+1
-5.806E-1	8.194E+0	1.633E+1
-5.823E-1	8.194E+0	1.645E+1
-5.741E-1	8.259E+0	1.628E+1
-5.709E-1	8.087E+0	1.625E+1
-5.790E-1	8.074E+0	1.641E+1
-5.806E-1	8.152E+0	1.640E+1
-5.758E-1	8.152E+0	1.635E+1
-5.741E-1	8.185E+0	1.632E+1
-5.806E-1	8.139E+0	1.636E+1
-5.823E-1	8.084E+0	1.648E+1
-5.774E-1	8.048E+0	1.639E+1
-5.741E-1	8.039E+0	1.637E+1
-5.790E-1	8.113E+0	1.623E+1
-5.790E-1	8.181E+0	1.634E+1
-5.774E-1	8.103E+0	1.630E+1
-5.741E-1	8.100E+0	1.649E+1
-5.806E-1	8.071E+0	1.635E+1
-5.823E-1	8.052E+0	1.639E+1
-5.741E-1	8.142E+0	1.644E+1
-5.741E-1	8.116E+0	1.632E+1
-5.806E-1	8.220E+0	1.647E+1
-5.823E-1	8.181E+0	1.643E+1
-5.790E-1	8.045E+0	1.641E+1
-5.774E-1	8.136E+0	1.648E+1
-5.823E-1	8.097E+0	1.638E+1
-5.790E-1	8.090E+0	1.628E+1
-5.758E-1	8.159E+0	1.631E+1
-5.725E-1	8.233E+0	1.624E+1
-5.790E-1	8.097E+0	1.629E+1
-5.823E-1	8.065E+0	1.630E+1
-5.741E-1	8.084E+0	1.646E+1
-5.725E-1	8.097E+0	1.642E+1
-5.774E-1	8.129E+0	1.645E+1
-5.806E-1	8.087E+0	1.643E+1
-5.741E-1	8.113E+0	1.636E+1
-5.758E-1	8.168E+0	1.636E+1
-5.774E-1	8.074E+0	1.640E+1
-5.806E-1	8.126E+0	1.652E+1
-5.741E-1	8.139E+0	1.626E+1
-5.741E-1	8.042E+0	1.635E+1
-5.806E-1	8.155E+0	1.648E+1
-5.823E-1	8.081E+0	1.630E+1
-5.741E-1	8.162E+0	1.643E+1
-5.758E-1	8.110E+0	1.641E+1
-5.790E-1	8.113E+0	1.638E+1
-5.823E-1	8.126E+0	1.645E+1
-5.758E-1	8.249E+0	1.642E+1
-5.758E-1	8.026E+0	1.618E+1
-5.774E-1	8.172E+0	1.630E+1
-5.823E-1	8.198E+0	1.628E+1
-5.709E-1	8.045E+0	1.639E+1
-5.758E-1	8.048E+0	1.641E+1
-5.741E-1	8.094E+0	1.636E+1
-5.790E-1	8.084E+0	1.638E+1
-5.725E-1	8.253E+0	1.638E+1
-5.741E-1	8.139E+0	1.642E+1
-5.790E-1	8.097E+0	1.621E+1
-5.790E-1	8.061E+0	1.638E+1
-5.758E-1	8.136E+0	1.628E+1
-5.758E-1	8.159E+0	1.635E+1
-5.774E-1	8.194E+0	1.631E+1
-5.790E-1	8.249E+0	1.641E+1
-5.758E-1	8.139E+0	1.646E+1
-5.774E-1	8.191E+0	1.633E+1
-5.758E-1	8.146E+0	1.627E+1
-5.806E-1	8.159E+0	1.649E+1
-5.725E-1	8.285E+0	1.651E+1
-5.758E-1	8.162E+0	1.635E+1
-5.741E-1	8.097E+0	1.633E+1
-5.806E-1	8.178E+0	1.631E+1
-5.741E-1	8.055E+0	1.636E+1
-5.758E-1	8.097E+0	1.636E+1
-5.774E-1	8.217E+0	1.624E+1
-5.790E-1	8.136E+0	1.635E+1
-5.693E-1	8.159E+0	1.659E+1
-5.741E-1	8.223E+0	1.637E+1
-5.774E-1	8.185E+0	1.642E+1
-5.823E-1	8.207E+0	1.649E+1
-5.725E-1	8.165E+0	1.639E+1
-5.774E-1	8.207E+0	1.634E+1
-5.758E-1	8.285E+0	1.632E+1
-5.790E-1	8.178E+0	1.630E+1
-5.725E-1	8.094E+0	1.634E+1
-5.725E-1	8.227E+0	1.638E+1
-5.774E-1	8.077E+0	1.629E+1
-5.806E-1	8.162E+0	1.643E+1
-5.725E-1	8.103E+0	1.639E+1
-5.741E-1	8.071E+0	1.622E+1
-5.774E-1	8.246E+0	1.630E+1
-5.790E-1	8.168E+0	1.637E+1
-5.741E-1	8.185E+0	1.624E+1
-5.725E-1	8.142E+0	1.641E+1
-5.758E-1	8.116E+0	1.639E+1
-5.774E-1	8.133E+0	1.627E+1
-5.725E-1	8.162E+0	1.631E+1
-5.725E-1	8.159E+0	1.636E+1
-5.741E-1	8.207E+0	1.630E+1
-5.790E-1	8.204E+0	1.630E+1
-5.741E-1	8.243E+0	1.638E+1
-5.725E-1	8.181E+0	1.613E+1
-5.774E-1	8.094E+0	1.632E+1
-5.806E-1	8.146E+0	1.633E+1
-5.725E-1	8.198E+0	1.646E+1
-5.709E-1	8.116E+0	1.618E+1
-5.758E-1	8.214E+0	1.634E+1
-5.790E-1	8.116E+0	1.651E+1
-5.693E-1	8.227E+0	1.624E+1
-5.758E-1	8.068E+0	1.660E+1
-5.774E-1	8.116E+0	1.627E+1
-5.790E-1	8.159E+0	1.633E+1
-5.725E-1	8.146E+0	1.645E+1
-5.709E-1	8.139E+0	1.636E+1
-5.774E-1	8.275E+0	1.623E+1
-5.790E-1	8.149E+0	1.640E+1
-5.741E-1	8.188E+0	1.645E+1
-5.709E-1	8.006E+0	1.627E+1
-5.758E-1	8.068E+0	1.639E+1
-5.790E-1	8.123E+0	1.652E+1
-5.741E-1	8.181E+0	1.630E+1
-5.741E-1	8.123E+0	1.639E+1
-5.790E-1	8.159E+0	1.636E+1
-5.774E-1	8.139E+0	1.632E+1
-5.758E-1	8.094E+0	1.641E+1
-5.725E-1	8.110E+0	1.645E+1
-5.774E-1	8.168E+0	1.639E+1
-5.774E-1	8.100E+0	1.645E+1
-5.741E-1	8.165E+0	1.638E+1
-5.709E-1	8.110E+0	1.638E+1
-5.741E-1	8.217E+0	1.622E+1
-5.790E-1	8.194E+0	1.634E+1
-5.741E-1	8.181E+0	1.627E+1
-5.725E-1	8.071E+0	1.652E+1
-5.774E-1	8.120E+0	1.627E+1
-5.774E-1	8.081E+0	1.645E+1
-5.758E-1	8.152E+0	1.633E+1
-5.741E-1	8.185E+0	1.625E+1
-5.790E-1	8.061E+0	1.639E+1
-5.774E-1	8.155E+0	1.631E+1
-5.725E-1	8.042E+0	1.630E+1
-5.725E-1	8.032E+0	1.647E+1
-5.806E-1	8.097E+0	1.651E+1
-5.758E-1	8.201E+0	1.632E+1
-5.758E-1	8.090E+0	1.618E+1
-5.709E-1	8.152E+0	1.616E+1
-5.790E-1	8.068E+0	1.629E+1
-5.741E-1	8.146E+0	1.641E+1
-5.741E-1	7.980E+0	1.636E+1
-5.741E-1	8.035E+0	1.629E+1
-5.790E-1	8.110E+0	1.631E+1
-5.790E-1	8.168E+0	1.620E+1
-5.725E-1	8.136E+0	1.648E+1
-5.725E-1	8.048E+0	1.634E+1
-5.790E-1	8.139E+0	1.636E+1
-5.790E-1	8.155E+0	1.639E+1
-5.741E-1	8.175E+0	1.642E+1
-5.709E-1	8.223E+0	1.642E+1
-5.806E-1	8.233E+0	1.628E+1
-5.774E-1	8.152E+0	1.624E+1
-5.758E-1	8.142E+0	1.658E+1
-5.725E-1	8.227E+0	1.628E+1
-5.806E-1	8.201E+0	1.652E+1
-5.774E-1	8.113E+0	1.626E+1
-5.758E-1	8.136E+0	1.627E+1
-5.725E-1	8.198E+0	1.642E+1
-5.774E-1	8.090E+0	1.635E+1
-5.774E-1	8.133E+0	1.624E+1
-5.758E-1	8.110E+0	1.643E+1
-5.741E-1	8.155E+0	1.636E+1
-5.790E-1	8.094E+0	1.637E+1
-5.741E-1	8.194E+0	1.634E+1
-5.741E-1	8.191E+0	1.628E+1
-5.709E-1	8.146E+0	1.651E+1
-5.790E-1	8.220E+0	1.639E+1
-5.774E-1	8.194E+0	1.639E+1
-5.758E-1	8.081E+0	1.628E+1
-5.741E-1	8.249E+0	1.631E+1
-5.790E-1	8.181E+0	1.641E+1
-5.758E-1	8.162E+0	1.626E+1
-5.774E-1	8.120E+0	1.646E+1
-5.725E-1	8.210E+0	1.645E+1
-5.758E-1	8.081E+0	1.613E+1
-5.774E-1	8.139E+0	1.636E+1
-5.741E-1	8.084E+0	1.629E+1
-5.709E-1	8.201E+0	1.636E+1
-5.806E-1	8.097E+0	1.648E+1
-5.774E-1	8.253E+0	1.635E+1
-5.758E-1	8.123E+0	1.628E+1
-5.709E-1	8.185E+0	1.638E+1
-5.790E-1	8.246E+0	1.652E+1
-5.741E-1	8.191E+0	1.625E+1
-5.725E-1	8.090E+0	1.629E+1
-5.709E-1	8.126E+0	1.636E+1
-5.790E-1	8.146E+0	1.627E+1
-5.741E-1	8.097E+0	1.638E+1
-5.741E-1	8.058E+0	1.632E+1
-5.725E-1	8.120E+0	1.635E+1
-5.790E-1	8.191E+0	1.642E+1
-5.774E-1	8.110E+0	1.637E+1
-5.758E-1	8.188E+0	1.628E+1
-5.758E-1	8.146E+0	1.645E+1
-5.790E-1	8.133E+0	1.612E+1
-5.741E-1	8.172E+0	1.633E+1
-5.774E-1	8.191E+0	1.647E+1
-5.709E-1	8.142E+0	1.635E+1
-5.758E-1	8.162E+0	1.636E+1
-5.774E-1	8.100E+0	1.654E+1
-5.725E-1	8.191E+0	1.615E+1
-5.709E-1	8.136E+0	1.641E+1
-5.790E-1	8.123E+0	1.635E+1
-5.758E-1	8.094E+0	1.640E+1
-5.725E-1	8.168E+0	1.639E+1
-5.741E-1	8.198E+0	1.636E+1
-5.774E-1	8.094E+0	1.634E+1
-5.774E-1	8.113E+0	1.631E+1
-5.725E-1	8.090E+0	1.640E+1
-5.741E-1	8.113E+0	1.642E+1
-5.758E-1	8.175E+0	1.620E+1
-5.774E-1	8.191E+0	1.637E+1
-5.741E-1	8.152E+0	1.631E+1
-5.725E-1	8.139E+0	1.629E+1
-5.790E-1	8.185E+0	1.632E+1
-5.806E-1	8.048E+0	1.631E+1
-5.693E-1	8.129E+0	1.639E+1
-5.725E-1	8.262E+0	1.627E+1
-5.774E-1	8.233E+0	1.647E+1
-5.758E-1	8.136E+0	1.645E+1
-5.758E-1	8.133E+0	1.656E+1
-5.725E-1	8.204E+0	1.633E+1
-5.774E-1	8.045E+0	1.621E+1
-5.790E-1	8.191E+0	1.639E+1
-5.741E-1	8.210E+0	1.648E+1
-5.725E-1	7.977E+0	1.634E+1
-5.790E-1	8.159E+0	1.627E+1
-5.790E-1	8.071E+0	1.637E+1
-5.709E-1	8.094E+0	1.635E+1
-5.741E-1	8.136E+0	1.634E+1
-5.741E-1	8.065E+0	1.629E+1
-5.774E-1	8.123E+0	1.646E+1
-5.709E-1	8.090E+0	1.644E+1
-5.741E-1	8.210E+0	1.640E+1
-5.741E-1	8.149E+0	1.634E+1
-5.774E-1	8.214E+0	1.624E+1
-5.709E-1	8.162E+0	1.633E+1
-5.741E-1	8.090E+0	1.641E+1
-5.758E-1	8.065E+0	1.638E+1
-5.790E-1	8.246E+0	1.638E+1
-5.709E-1	7.987E+0	1.641E+1
-5.725E-1	8.110E+0	1.638E+1
-5.758E-1	8.146E+0	1.650E+1
-5.774E-1	8.165E+0	1.631E+1
-5.693E-1	8.269E+0	1.635E+1
-5.741E-1	8.129E+0	1.618E+1
-5.774E-1	8.185E+0	1.640E+1
-5.774E-1	8.146E+0	1.629E+1
-5.741E-1	8.301E+0	1.625E+1
-5.725E-1	8.165E+0	1.632E+1
-5.741E-1	8.139E+0	1.628E+1
-5.774E-1	8.074E+0	1.630E+1
-5.725E-1	8.065E+0	1.652E+1
-5.725E-1	8.301E+0	1.639E+1
-5.741E-1	8.142E+0	1.648E+1
-5.774E-1	8.116E+0	1.633E+1
-5.709E-1	8.133E+0	1.615E+1
-5.741E-1	7.951E+0	1.649E+1
-5.741E-1	8.123E+0	1.622E+1
-5.774E-1	8.162E+0	1.626E+1
-5.709E-1	8.058E+0	1.646E+1
-5.725E-1	8.204E+0	1.635E+1
-5.725E-1	8.168E+0	1.643E+1
-5.790E-1	8.081E+0	1.644E+1
-5.709E-1	8.123E+0	1.655E+1
-5.709E-1	8.220E+0	1.642E+1
-5.741E-1	8.155E+0	1.630E+1
-5.790E-1	8.175E+0	1.632E+1
-5.725E-1	8.188E+0	1.636E+1
-5.709E-1	8.035E+0	1.631E+1
-5.741E-1	8.113E+0	1.639E+1
-5.758E-1	8.172E+0	1.639E+1
-5.693E-1	7.977E+0	1.640E+1
-5.725E-1	8.110E+0	1.631E+1
-5.758E-1	8.178E+0	1.631E+1
-5.741E-1	8.100E+0	1.633E+1
-5.709E-1	8.146E+0	1.640E+1
-5.709E-1	8.133E+0	1.642E+1
-5.758E-1	8.103E+0	1.630E+1
-5.725E-1	8.032E+0	1.633E+1
-5.709E-1	8.188E+0	1.629E+1
-5.741E-1	8.142E+0	1.647E+1
-5.725E-1	8.110E+0	1.632E+1
-5.790E-1	8.084E+0	1.639E+1
-5.709E-1	8.168E+0	1.637E+1
-5.741E-1	8.168E+0	1.628E+1
-5.758E-1	8.146E+0	1.639E+1
-5.758E-1	8.142E+0	1.635E+1
-5.693E-1	8.035E+0	1.633E+1
-5.725E-1	8.120E+0	1.635E+1
-5.774E-1	8.204E+0	1.627E+1
-5.774E-1	8.142E+0	1.638E+1
-5.709E-1	8.155E+0	1.652E+1
-5.725E-1	8.136E+0	1.641E+1
-5.774E-1	8.227E+0	1.624E+1
-5.758E-1	8.068E+0	1.636E+1
-5.677E-1	8.165E+0	1.637E+1
-5.725E-1	8.087E+0	1.627E+1
-5.758E-1	8.110E+0	1.635E+1
-5.774E-1	8.168E+0	1.642E+1
-5.709E-1	8.181E+0	1.649E+1
-5.725E-1	8.032E+0	1.633E+1
-5.741E-1	8.217E+0	1.637E+1
-5.774E-1	8.084E+0	1.654E+1
-5.709E-1	8.188E+0	1.639E+1
-5.709E-1	8.168E+0	1.647E+1
-5.774E-1	8.071E+0	1.641E+1
-5.758E-1	8.039E+0	1.631E+1
-5.709E-1	8.129E+0	1.620E+1
-5.741E-1	8.077E+0	1.635E+1
-5.774E-1	8.227E+0	1.632E+1
-5.725E-1	8.129E+0	1.639E+1
-5.709E-1	8.181E+0	1.629E+1
-5.693E-1	8.087E+0	1.627E+1
-5.758E-1	8.055E+0	1.639E+1
-5.741E-1	8.201E+0	1.632E+1
-5.693E-1	8.071E+0	1.633E+1
-5.693E-1	8.097E+0	1.640E+1
-5.758E-1	8.207E+0	1.637E+1
-5.774E-1	8.129E+0	1.635E+1
-5.709E-1	8.198E+0	1.638E+1
-5.693E-1	8.116E+0	1.622E+1
-5.758E-1	8.162E+0	1.621E+1
-5.725E-1	8.136E+0	1.616E+1
-5.677E-1	8.100E+0	1.648E+1
-5.725E-1	8.149E+0	1.640E+1
-5.758E-1	8.175E+0	1.628E+1
-5.725E-1	8.155E+0	1.640E+1
-5.677E-1	8.094E+0	1.631E+1
-5.709E-1	8.168E+0	1.638E+1
-5.774E-1	8.295E+0	1.644E+1
-5.741E-1	8.188E+0	1.623E+1
-5.725E-1	8.139E+0	1.639E+1
-5.709E-1	8.217E+0	1.628E+1
-5.741E-1	8.113E+0	1.635E+1
-5.774E-1	8.116E+0	1.633E+1
-5.709E-1	8.123E+0	1.632E+1
-5.709E-1	8.133E+0	1.641E+1
-5.790E-1	8.149E+0	1.630E+1
-5.709E-1	8.103E+0	1.634E+1
-5.693E-1	8.159E+0	1.629E+1
-5.693E-1	8.152E+0	1.626E+1
-5.758E-1	8.165E+0	1.636E+1
-5.758E-1	8.175E+0	1.627E+1
-5.709E-1	8.042E+0	1.616E+1
-5.693E-1	8.129E+0	1.655E+1
-5.774E-1	8.181E+0	1.632E+1
-5.741E-1	8.077E+0	1.649E+1
-5.709E-1	8.136E+0	1.629E+1
-5.709E-1	8.087E+0	1.645E+1
-5.774E-1	8.042E+0	1.637E+1
-5.741E-1	8.162E+0	1.637E+1
-5.709E-1	7.919E+0	1.643E+1
-5.677E-1	8.142E+0	1.631E+1
-5.790E-1	8.022E+0	1.641E+1
-5.774E-1	8.123E+0	1.640E+1
-5.725E-1	8.155E+0	1.638E+1
-5.693E-1	8.074E+0	1.640E+1
-5.758E-1	8.149E+0	1.633E+1
-5.741E-1	8.136E+0	1.627E+1
-5.693E-1	8.116E+0	1.630E+1
-5.725E-1	8.055E+0	1.633E+1
-5.790E-1	8.107E+0	1.626E+1
-5.741E-1	8.142E+0	1.637E+1
-5.709E-1	8.256E+0	1.617E+1
-5.725E-1	8.113E+0	1.629E+1
-5.758E-1	8.120E+0	1.641E+1
-5.741E-1	8.110E+0	1.626E+1
-5.758E-1	8.116E+0	1.651E+1
-5.677E-1	8.188E+0	1.636E+1
-5.758E-1	8.090E+0	1.631E+1
-5.725E-1	8.136E+0	1.636E+1
-5.693E-1	8.149E+0	1.637E+1
-5.677E-1	8.120E+0	1.637E+1
-5.758E-1	8.126E+0	1.631E+1
-5.741E-1	8.116E+0	1.645E+1
-5.709E-1	8.152E+0	1.654E+1
-5.709E-1	8.155E+0	1.659E+1
-5.758E-1	8.110E+0	1.639E+1
[truncated: 93,951 more rows]
