# Supplementary material for: Improved ANAP incorporation and VCF analysis reveal details of P2X7 current facilitation and a limited conformational interplay between ATP binding and the intracellular ballast domain
Source: eLife. 2023 Jan 4;12:e82479. doi: 10.7554/eLife.82479 (PMC9859053; doi:10.7554/eLife.82479)
Supplement: Figure 3—figure supplement 3—source data 2. [file elife-82479-fig3-figsupp3-data2.zip › Figure-3_figure-supplement-3_source-data-2/DeltaCys-constructs/l15/03.csv]

-3.552E-1	7.552E+0	1.615E+1
-3.503E-1	7.769E+0	1.616E+1
-3.454E-1	7.789E+0	1.616E+1
-3.454E-1	7.776E+0	1.609E+1
-3.536E-1	7.850E+0	1.622E+1
-3.503E-1	7.776E+0	1.609E+1
-3.438E-1	7.724E+0	1.613E+1
-3.406E-1	7.841E+0	1.612E+1
-3.536E-1	7.779E+0	1.615E+1
-3.519E-1	7.779E+0	1.617E+1
-3.454E-1	7.740E+0	1.627E+1
-3.438E-1	7.792E+0	1.612E+1
-3.536E-1	7.808E+0	1.609E+1
-3.487E-1	7.730E+0	1.618E+1
-3.438E-1	7.704E+0	1.613E+1
-3.406E-1	7.776E+0	1.636E+1
-3.536E-1	7.795E+0	1.614E+1
-3.487E-1	7.669E+0	1.618E+1
-3.438E-1	7.636E+0	1.623E+1
-3.422E-1	7.818E+0	1.624E+1
-3.519E-1	7.698E+0	1.630E+1
-3.519E-1	7.708E+0	1.613E+1
-3.438E-1	7.662E+0	1.618E+1
-3.422E-1	7.760E+0	1.629E+1
-3.503E-1	7.672E+0	1.620E+1
-3.519E-1	7.753E+0	1.625E+1
-3.454E-1	7.740E+0	1.621E+1
-3.454E-1	7.727E+0	1.613E+1
-3.536E-1	7.630E+0	1.623E+1
-3.536E-1	7.766E+0	1.607E+1
-3.438E-1	7.730E+0	1.609E+1
-3.454E-1	7.682E+0	1.618E+1
-3.519E-1	7.786E+0	1.613E+1
-3.519E-1	7.594E+0	1.604E+1
-3.438E-1	7.675E+0	1.613E+1
-3.422E-1	7.805E+0	1.620E+1
-3.552E-1	7.717E+0	1.624E+1
-3.519E-1	7.701E+0	1.616E+1
-3.438E-1	7.734E+0	1.620E+1
-3.438E-1	7.708E+0	1.622E+1
-3.503E-1	7.691E+0	1.626E+1
-3.519E-1	7.753E+0	1.618E+1
-3.454E-1	7.743E+0	1.608E+1
-3.471E-1	7.818E+0	1.615E+1
-3.503E-1	7.750E+0	1.601E+1
-3.519E-1	7.704E+0	1.611E+1
-3.422E-1	7.808E+0	1.624E+1
-3.454E-1	7.727E+0	1.627E+1
-3.503E-1	7.682E+0	1.622E+1
-3.519E-1	7.860E+0	1.606E+1
-3.438E-1	7.750E+0	1.626E+1
-3.454E-1	7.682E+0	1.610E+1
-3.536E-1	7.682E+0	1.615E+1
-3.503E-1	7.773E+0	1.621E+1
-3.438E-1	7.610E+0	1.618E+1
-3.471E-1	7.743E+0	1.629E+1
-3.552E-1	7.627E+0	1.610E+1
-3.552E-1	7.769E+0	1.627E+1
-3.454E-1	7.685E+0	1.609E+1
-3.438E-1	7.779E+0	1.641E+1
-3.519E-1	7.675E+0	1.605E+1
-3.519E-1	7.747E+0	1.611E+1
-3.422E-1	7.620E+0	1.614E+1
-3.454E-1	7.688E+0	1.626E+1
-3.519E-1	7.691E+0	1.616E+1
-3.519E-1	7.633E+0	1.608E+1
-3.422E-1	7.737E+0	1.617E+1
-3.438E-1	7.620E+0	1.615E+1
-3.536E-1	7.828E+0	1.613E+1
-3.519E-1	7.743E+0	1.608E+1
-3.422E-1	7.656E+0	1.618E+1
-3.503E-1	7.653E+0	1.598E+1
-3.503E-1	7.627E+0	1.611E+1
-3.503E-1	7.685E+0	1.620E+1
-3.422E-1	7.701E+0	1.616E+1
-3.454E-1	7.727E+0	1.622E+1
-3.519E-1	7.773E+0	1.607E+1
-3.568E-1	7.831E+0	1.617E+1
-3.406E-1	7.685E+0	1.618E+1
-3.454E-1	7.786E+0	1.614E+1
-3.503E-1	7.756E+0	1.619E+1
-3.519E-1	7.747E+0	1.619E+1
-3.438E-1	7.704E+0	1.616E+1
-3.422E-1	7.753E+0	1.609E+1
-3.536E-1	7.750E+0	1.629E+1
-3.519E-1	7.805E+0	1.627E+1
-3.438E-1	7.766E+0	1.624E+1
-3.471E-1	7.685E+0	1.615E+1
-3.519E-1	7.763E+0	1.616E+1
-3.536E-1	7.721E+0	1.611E+1
-3.422E-1	7.675E+0	1.630E+1
-3.471E-1	7.662E+0	1.637E+1
-3.536E-1	7.704E+0	1.617E+1
-3.536E-1	7.811E+0	1.633E+1
-3.422E-1	7.717E+0	1.618E+1
-3.438E-1	7.630E+0	1.612E+1
-3.503E-1	7.743E+0	1.605E+1
-3.519E-1	7.782E+0	1.614E+1
-3.422E-1	7.678E+0	1.615E+1
-3.438E-1	7.743E+0	1.637E+1
-3.519E-1	7.834E+0	1.597E+1
-3.503E-1	7.737E+0	1.622E+1
-3.422E-1	7.766E+0	1.615E+1
-3.454E-1	7.747E+0	1.612E+1
-3.552E-1	7.750E+0	1.609E+1
-3.536E-1	7.743E+0	1.612E+1
-3.422E-1	7.831E+0	1.630E+1
-3.454E-1	7.802E+0	1.614E+1
-3.503E-1	7.750E+0	1.609E+1
-3.519E-1	7.766E+0	1.612E+1
-3.438E-1	7.730E+0	1.617E+1
-3.438E-1	7.607E+0	1.626E+1
-3.519E-1	7.795E+0	1.609E+1
-3.536E-1	7.714E+0	1.616E+1
-3.422E-1	7.763E+0	1.604E+1
-3.454E-1	7.750E+0	1.617E+1
-3.503E-1	7.773E+0	1.612E+1
-3.552E-1	7.776E+0	1.612E+1
-3.438E-1	7.799E+0	1.612E+1
-3.471E-1	7.669E+0	1.599E+1
-3.519E-1	7.610E+0	1.616E+1
-3.519E-1	7.633E+0	1.619E+1
-3.438E-1	7.724E+0	1.614E+1
-3.503E-1	7.727E+0	1.614E+1
-3.536E-1	7.727E+0	1.638E+1
-3.536E-1	7.672E+0	1.609E+1
-3.422E-1	7.841E+0	1.616E+1
-3.454E-1	7.727E+0	1.618E+1
-3.536E-1	7.675E+0	1.626E+1
-3.503E-1	7.753E+0	1.609E+1
-3.422E-1	7.724E+0	1.625E+1
-3.438E-1	7.737E+0	1.620E+1
-3.536E-1	7.730E+0	1.620E+1
-3.503E-1	7.734E+0	1.616E+1
-3.438E-1	7.701E+0	1.625E+1
-3.438E-1	7.717E+0	1.625E+1
-3.519E-1	7.834E+0	1.623E+1
-3.519E-1	7.847E+0	1.632E+1
-3.422E-1	7.666E+0	1.617E+1
-3.471E-1	7.818E+0	1.624E+1
-3.536E-1	7.753E+0	1.621E+1
-3.519E-1	7.915E+0	1.623E+1
-3.422E-1	7.753E+0	1.616E+1
-3.422E-1	7.769E+0	1.603E+1
-3.487E-1	7.753E+0	1.608E+1
-3.536E-1	7.763E+0	1.619E+1
-3.406E-1	7.805E+0	1.615E+1
-3.406E-1	7.743E+0	1.610E+1
-3.536E-1	7.776E+0	1.620E+1
-3.503E-1	7.837E+0	1.639E+1
-3.438E-1	7.724E+0	1.631E+1
-3.406E-1	7.789E+0	1.625E+1
-3.536E-1	7.701E+0	1.618E+1
-3.536E-1	7.747E+0	1.605E+1
-3.438E-1	7.834E+0	1.620E+1
-3.422E-1	7.675E+0	1.614E+1
-3.536E-1	7.688E+0	1.594E+1
-3.503E-1	7.675E+0	1.620E+1
-3.438E-1	7.828E+0	1.615E+1
-3.438E-1	7.714E+0	1.614E+1
-3.536E-1	7.714E+0	1.615E+1
-3.519E-1	7.756E+0	1.618E+1
-3.438E-1	7.685E+0	1.604E+1
-3.438E-1	7.786E+0	1.615E+1
-3.519E-1	7.643E+0	1.613E+1
-3.503E-1	7.773E+0	1.617E+1
-3.438E-1	7.766E+0	1.604E+1
-3.438E-1	7.682E+0	1.609E+1
-3.503E-1	7.831E+0	1.619E+1
-3.503E-1	7.773E+0	1.607E+1
-3.454E-1	7.669E+0	1.600E+1
-3.422E-1	7.740E+0	1.619E+1
-3.536E-1	7.756E+0	1.606E+1
-3.519E-1	7.740E+0	1.612E+1
-3.422E-1	7.688E+0	1.599E+1
-3.454E-1	7.682E+0	1.624E+1
-3.568E-1	7.604E+0	1.628E+1
-3.503E-1	7.854E+0	1.617E+1
-3.438E-1	7.734E+0	1.612E+1
-3.406E-1	7.714E+0	1.611E+1
-3.536E-1	7.802E+0	1.627E+1
-3.503E-1	7.669E+0	1.627E+1
-3.454E-1	7.717E+0	1.602E+1
-3.454E-1	7.854E+0	1.617E+1
-3.503E-1	7.685E+0	1.619E+1
-3.503E-1	7.792E+0	1.619E+1
-3.471E-1	7.779E+0	1.610E+1
-3.438E-1	7.811E+0	1.620E+1
-3.536E-1	7.633E+0	1.632E+1
-3.519E-1	7.701E+0	1.605E+1
-3.438E-1	7.724E+0	1.608E+1
-3.438E-1	7.818E+0	1.619E+1
-3.552E-1	7.795E+0	1.612E+1
-3.519E-1	7.750E+0	1.638E+1
-3.422E-1	7.753E+0	1.611E+1
-3.438E-1	7.789E+0	1.630E+1
-3.519E-1	7.721E+0	1.614E+1
-3.552E-1	7.841E+0	1.619E+1
-3.454E-1	7.740E+0	1.615E+1
-3.438E-1	7.698E+0	1.633E+1
-3.536E-1	7.779E+0	1.605E+1
-3.519E-1	7.857E+0	1.623E+1
-3.454E-1	7.714E+0	1.616E+1
-3.422E-1	7.773E+0	1.606E+1
-3.519E-1	7.678E+0	1.612E+1
-3.536E-1	7.786E+0	1.615E+1
-3.454E-1	7.672E+0	1.609E+1
-3.438E-1	7.714E+0	1.610E+1
-3.552E-1	7.711E+0	1.611E+1
-3.552E-1	7.734E+0	1.614E+1
-3.422E-1	7.760E+0	1.604E+1
-3.422E-1	7.740E+0	1.602E+1
-3.536E-1	7.737E+0	1.621E+1
-3.519E-1	7.740E+0	1.631E+1
-3.471E-1	7.740E+0	1.610E+1
-3.438E-1	7.607E+0	1.612E+1
-3.536E-1	7.743E+0	1.619E+1
-3.503E-1	7.779E+0	1.622E+1
-3.454E-1	7.847E+0	1.615E+1
-3.487E-1	7.656E+0	1.604E+1
-3.552E-1	7.740E+0	1.592E+1
-3.536E-1	7.786E+0	1.622E+1
-3.487E-1	7.860E+0	1.604E+1
-3.454E-1	7.704E+0	1.626E+1
-3.536E-1	7.792E+0	1.587E+1
-3.503E-1	7.769E+0	1.621E+1
-3.454E-1	7.653E+0	1.612E+1
-3.438E-1	7.698E+0	1.604E+1
-3.519E-1	7.672E+0	1.611E+1
-3.536E-1	7.753E+0	1.628E+1
-3.438E-1	7.691E+0	1.613E+1
-3.438E-1	7.734E+0	1.610E+1
-3.584E-1	7.763E+0	1.607E+1
-3.552E-1	7.815E+0	1.611E+1
-3.454E-1	7.750E+0	1.608E+1
-3.454E-1	7.753E+0	1.623E+1
-3.568E-1	7.695E+0	1.602E+1
-3.536E-1	7.743E+0	1.621E+1
-3.422E-1	7.734E+0	1.615E+1
-3.454E-1	7.640E+0	1.620E+1
-3.552E-1	7.792E+0	1.599E+1
-3.519E-1	7.610E+0	1.620E+1
-3.438E-1	7.766E+0	1.605E+1
-3.471E-1	7.711E+0	1.632E+1
-3.536E-1	7.721E+0	1.615E+1
-3.519E-1	7.763E+0	1.617E+1
-3.487E-1	7.717E+0	1.626E+1
-3.487E-1	7.698E+0	1.608E+1
-3.552E-1	7.766E+0	1.606E+1
-3.536E-1	7.698E+0	1.600E+1
-3.454E-1	7.760E+0	1.640E+1
-3.454E-1	7.750E+0	1.606E+1
-3.552E-1	7.753E+0	1.631E+1
-3.568E-1	7.750E+0	1.614E+1
-3.438E-1	7.617E+0	1.617E+1
-3.454E-1	7.727E+0	1.612E+1
-3.552E-1	7.724E+0	1.617E+1
-3.552E-1	7.782E+0	1.623E+1
-3.471E-1	7.695E+0	1.620E+1
-3.487E-1	7.708E+0	1.623E+1
-3.519E-1	7.464E+0	1.610E+1
-3.536E-1	7.760E+0	1.618E+1
-3.471E-1	7.805E+0	1.609E+1
-3.471E-1	7.724E+0	1.605E+1
-3.536E-1	7.766E+0	1.616E+1
-3.519E-1	7.818E+0	1.618E+1
-3.471E-1	7.617E+0	1.622E+1
-3.438E-1	7.760E+0	1.634E+1
-3.519E-1	7.779E+0	1.615E+1
-3.536E-1	7.662E+0	1.623E+1
-3.471E-1	7.685E+0	1.611E+1
-3.471E-1	7.756E+0	1.620E+1
-3.536E-1	7.773E+0	1.616E+1
-3.568E-1	7.789E+0	1.617E+1
-3.454E-1	7.734E+0	1.619E+1
-3.454E-1	7.734E+0	1.606E+1
-3.519E-1	7.701E+0	1.628E+1
-3.536E-1	7.753E+0	1.621E+1
-3.406E-1	7.701E+0	1.610E+1
-3.454E-1	7.782E+0	1.610E+1
-3.536E-1	7.659E+0	1.611E+1
-3.536E-1	7.685E+0	1.632E+1
-3.471E-1	7.675E+0	1.603E+1
-3.438E-1	7.763E+0	1.617E+1
-3.552E-1	7.811E+0	1.619E+1
-3.536E-1	7.844E+0	1.606E+1
-3.422E-1	7.795E+0	1.626E+1
-3.454E-1	7.666E+0	1.614E+1
-3.519E-1	7.662E+0	1.622E+1
-3.552E-1	7.854E+0	1.623E+1
-3.422E-1	7.695E+0	1.626E+1
-3.471E-1	7.640E+0	1.605E+1
-3.503E-1	7.669E+0	1.603E+1
-3.552E-1	7.734E+0	1.630E+1
-3.471E-1	7.763E+0	1.630E+1
-3.471E-1	7.831E+0	1.621E+1
-3.552E-1	7.571E+0	1.594E+1
-3.519E-1	7.763E+0	1.619E+1
-3.454E-1	7.688E+0	1.614E+1
-3.454E-1	7.824E+0	1.607E+1
-3.519E-1	7.666E+0	1.617E+1
-3.568E-1	7.685E+0	1.628E+1
-3.454E-1	7.717E+0	1.614E+1
-3.471E-1	7.769E+0	1.624E+1
-3.519E-1	7.747E+0	1.622E+1
-3.536E-1	7.678E+0	1.623E+1
-3.438E-1	7.737E+0	1.616E+1
-3.471E-1	7.792E+0	1.607E+1
-3.536E-1	7.769E+0	1.621E+1
-3.552E-1	7.571E+0	1.618E+1
-3.454E-1	7.737E+0	1.622E+1
-3.454E-1	7.695E+0	1.628E+1
-3.519E-1	7.834E+0	1.611E+1
-3.552E-1	7.753E+0	1.593E+1
-3.454E-1	7.685E+0	1.618E+1
-3.471E-1	7.750E+0	1.614E+1
-3.519E-1	7.769E+0	1.609E+1
-3.519E-1	7.880E+0	1.615E+1
-3.454E-1	7.756E+0	1.615E+1
-3.454E-1	7.776E+0	1.606E+1
-3.552E-1	7.701E+0	1.612E+1
-3.536E-1	7.753E+0	1.614E+1
-3.454E-1	7.704E+0	1.610E+1
-3.454E-1	7.721E+0	1.609E+1
-3.519E-1	7.750E+0	1.626E+1
-3.536E-1	7.802E+0	1.610E+1
-3.438E-1	7.704E+0	1.623E+1
-3.454E-1	7.727E+0	1.609E+1
-3.536E-1	7.773E+0	1.610E+1
-3.552E-1	7.633E+0	1.621E+1
-3.454E-1	7.737E+0	1.615E+1
-3.454E-1	7.737E+0	1.610E+1
-3.568E-1	7.691E+0	1.603E+1
-3.519E-1	7.601E+0	1.623E+1
-3.471E-1	7.753E+0	1.619E+1
-3.454E-1	7.737E+0	1.601E+1
-3.568E-1	7.753E+0	1.624E+1
-3.536E-1	7.682E+0	1.625E+1
-3.471E-1	7.662E+0	1.598E+1
-3.454E-1	7.711E+0	1.618E+1
-3.552E-1	7.795E+0	1.621E+1
-3.536E-1	7.769E+0	1.626E+1
-3.471E-1	7.701E+0	1.627E+1
-3.438E-1	7.708E+0	1.618E+1
-3.519E-1	7.740E+0	1.612E+1
-3.536E-1	7.867E+0	1.617E+1
-3.454E-1	7.828E+0	1.620E+1
-3.471E-1	7.811E+0	1.617E+1
-3.536E-1	7.747E+0	1.614E+1
-3.519E-1	7.824E+0	1.622E+1
-3.487E-1	7.763E+0	1.612E+1
-3.438E-1	7.717E+0	1.619E+1
-3.536E-1	7.659E+0	1.600E+1
-3.536E-1	7.841E+0	1.616E+1
-3.471E-1	7.837E+0	1.629E+1
-3.438E-1	7.873E+0	1.623E+1
-3.568E-1	7.811E+0	1.605E+1
-3.519E-1	7.721E+0	1.602E+1
-3.454E-1	7.743E+0	1.629E+1
-3.438E-1	7.779E+0	1.607E+1
-3.552E-1	7.659E+0	1.614E+1
-3.536E-1	7.604E+0	1.615E+1
-3.487E-1	7.698E+0	1.622E+1
-3.422E-1	7.714E+0	1.615E+1
-3.552E-1	7.902E+0	1.623E+1
-3.568E-1	7.815E+0	1.608E+1
-3.454E-1	7.782E+0	1.614E+1
-3.422E-1	7.841E+0	1.630E+1
-3.552E-1	7.841E+0	1.601E+1
-3.519E-1	7.795E+0	1.614E+1
-3.454E-1	7.776E+0	1.620E+1
-3.438E-1	7.734E+0	1.615E+1
-3.552E-1	7.743E+0	1.603E+1
-3.536E-1	7.682E+0	1.616E+1
-3.487E-1	7.776E+0	1.607E+1
-3.454E-1	7.704E+0	1.613E+1
-3.568E-1	7.691E+0	1.618E+1
-3.519E-1	7.678E+0	1.613E+1
-3.454E-1	7.743E+0	1.630E+1
-3.422E-1	7.682E+0	1.606E+1
-3.568E-1	7.724E+0	1.610E+1
-3.503E-1	7.779E+0	1.615E+1
-3.438E-1	7.724E+0	1.609E+1
-3.438E-1	7.789E+0	1.632E+1
-3.536E-1	7.805E+0	1.614E+1
-3.519E-1	7.773E+0	1.610E+1
-3.471E-1	7.682E+0	1.615E+1
-3.438E-1	7.704E+0	1.619E+1
-3.519E-1	7.675E+0	1.618E+1
-3.536E-1	7.750E+0	1.611E+1
-3.471E-1	7.844E+0	1.610E+1
-3.454E-1	7.672E+0	1.618E+1
-3.536E-1	7.704E+0	1.634E+1
-3.536E-1	7.747E+0	1.617E+1
-3.422E-1	7.760E+0	1.621E+1
-3.406E-1	7.740E+0	1.606E+1
-3.552E-1	7.727E+0	1.620E+1
-3.519E-1	7.747E+0	1.606E+1
-3.454E-1	7.821E+0	1.605E+1
-3.454E-1	7.737E+0	1.595E+1
-3.519E-1	7.610E+0	1.618E+1
-3.503E-1	7.756E+0	1.611E+1
-3.438E-1	7.640E+0	1.624E+1
-3.438E-1	7.773E+0	1.605E+1
-3.519E-1	7.818E+0	1.614E+1
-3.536E-1	7.795E+0	1.618E+1
-3.471E-1	7.617E+0	1.621E+1
-3.438E-1	7.685E+0	1.612E+1
-3.568E-1	7.516E+0	1.616E+1
-3.536E-1	7.747E+0	1.610E+1
-3.471E-1	7.717E+0	1.618E+1
-3.454E-1	7.698E+0	1.619E+1
-3.552E-1	7.786E+0	1.603E+1
-3.568E-1	7.760E+0	1.612E+1
-3.438E-1	7.672E+0	1.615E+1
-3.454E-1	7.747E+0	1.619E+1
-3.536E-1	7.698E+0	1.632E+1
-3.552E-1	7.730E+0	1.621E+1
-3.471E-1	7.815E+0	1.626E+1
-3.454E-1	7.627E+0	1.621E+1
-3.552E-1	7.640E+0	1.612E+1
-3.519E-1	7.753E+0	1.619E+1
-3.471E-1	7.682E+0	1.630E+1
-3.487E-1	7.743E+0	1.618E+1
-3.552E-1	7.691E+0	1.609E+1
-3.536E-1	7.760E+0	1.595E+1
-3.438E-1	7.711E+0	1.615E+1
-3.454E-1	7.753E+0	1.615E+1
-3.519E-1	7.792E+0	1.618E+1
-3.536E-1	7.776E+0	1.624E+1
-3.471E-1	7.711E+0	1.620E+1
-3.471E-1	7.666E+0	1.624E+1
-3.519E-1	7.760E+0	1.636E+1
-3.568E-1	7.714E+0	1.619E+1
-3.422E-1	7.737E+0	1.618E+1
-3.487E-1	7.734E+0	1.637E+1
-3.536E-1	7.646E+0	1.612E+1
-3.536E-1	7.711E+0	1.621E+1
-3.454E-1	7.724E+0	1.623E+1
-3.438E-1	7.620E+0	1.620E+1
-3.519E-1	7.578E+0	1.634E+1
-3.568E-1	7.682E+0	1.627E+1
-3.471E-1	7.666E+0	1.606E+1
-3.487E-1	7.714E+0	1.607E+1
-3.536E-1	7.828E+0	1.590E+1
-3.552E-1	7.734E+0	1.609E+1
-3.471E-1	7.773E+0	1.618E+1
-3.471E-1	7.656E+0	1.623E+1
-3.552E-1	7.714E+0	1.611E+1
-3.552E-1	7.672E+0	1.621E+1
-3.438E-1	7.734E+0	1.613E+1
-3.487E-1	7.789E+0	1.618E+1
-3.552E-1	7.782E+0	1.623E+1
-3.584E-1	7.776E+0	1.612E+1
-3.454E-1	7.763E+0	1.614E+1
-3.454E-1	7.717E+0	1.626E+1
-3.552E-1	7.711E+0	1.619E+1
-3.568E-1	7.743E+0	1.619E+1
-3.471E-1	7.776E+0	1.607E+1
-3.471E-1	7.805E+0	1.611E+1
-3.503E-1	7.711E+0	1.625E+1
-3.552E-1	7.672E+0	1.597E+1
-3.471E-1	7.717E+0	1.628E+1
-3.487E-1	7.724E+0	1.625E+1
-3.536E-1	7.740E+0	1.615E+1
-3.552E-1	7.565E+0	1.626E+1
-3.454E-1	7.711E+0	1.615E+1
-3.471E-1	7.695E+0	1.611E+1
-3.536E-1	7.727E+0	1.631E+1
-3.584E-1	7.672E+0	1.607E+1
-3.438E-1	7.653E+0	1.605E+1
-3.454E-1	7.708E+0	1.621E+1
-3.552E-1	7.724E+0	1.617E+1
-3.552E-1	7.815E+0	1.622E+1
-3.454E-1	7.860E+0	1.603E+1
-3.503E-1	7.721E+0	1.618E+1
-3.519E-1	7.711E+0	1.625E+1
-3.552E-1	7.691E+0	1.621E+1
-3.438E-1	7.623E+0	1.609E+1
-3.471E-1	7.756E+0	1.598E+1
-3.552E-1	7.747E+0	1.614E+1
-3.552E-1	7.646E+0	1.621E+1
-3.438E-1	7.656E+0	1.627E+1
-3.454E-1	7.782E+0	1.610E+1
-3.536E-1	7.685E+0	1.608E+1
-3.519E-1	7.773E+0	1.615E+1
-3.471E-1	7.776E+0	1.635E+1
-3.471E-1	7.659E+0	1.617E+1
-3.536E-1	7.643E+0	1.620E+1
-3.536E-1	7.841E+0	1.638E+1
-3.422E-1	7.695E+0	1.598E+1
-3.438E-1	7.711E+0	1.611E+1
-3.552E-1	7.691E+0	1.611E+1
-3.584E-1	7.756E+0	1.614E+1
-3.471E-1	7.760E+0	1.612E+1
-3.438E-1	7.685E+0	1.596E+1
-3.519E-1	7.750E+0	1.611E+1
-3.519E-1	7.669E+0	1.615E+1
-3.454E-1	7.695E+0	1.616E+1
-3.454E-1	7.669E+0	1.621E+1
-3.503E-1	7.682E+0	1.621E+1
-3.552E-1	7.659E+0	1.604E+1
-3.454E-1	7.698E+0	1.608E+1
-3.454E-1	7.730E+0	1.635E+1
-3.519E-1	7.734E+0	1.614E+1
-3.552E-1	7.737E+0	1.622E+1
-3.471E-1	7.841E+0	1.617E+1
-3.471E-1	7.786E+0	1.617E+1
-3.536E-1	7.760E+0	1.627E+1
-3.552E-1	7.747E+0	1.625E+1
-3.471E-1	7.711E+0	1.625E+1
-3.422E-1	7.711E+0	1.614E+1
-3.536E-1	7.857E+0	1.628E+1
-3.536E-1	7.769E+0	1.601E+1
-3.454E-1	7.708E+0	1.609E+1
-3.487E-1	7.837E+0	1.615E+1
-3.552E-1	7.711E+0	1.606E+1
-3.552E-1	7.763E+0	1.607E+1
-3.471E-1	7.760E+0	1.619E+1
-3.454E-1	7.763E+0	1.629E+1
-3.503E-1	7.581E+0	1.622E+1
-3.552E-1	7.782E+0	1.609E+1
-3.454E-1	7.743E+0	1.610E+1
-3.454E-1	7.623E+0	1.607E+1
-3.552E-1	7.805E+0	1.615E+1
-3.536E-1	7.740E+0	1.612E+1
-3.487E-1	7.734E+0	1.631E+1
-3.454E-1	7.743E+0	1.612E+1
-3.536E-1	7.685E+0	1.623E+1
-3.552E-1	7.821E+0	1.614E+1
-3.471E-1	7.675E+0	1.623E+1
-3.454E-1	7.818E+0	1.610E+1
-3.536E-1	7.734E+0	1.610E+1
-3.519E-1	7.636E+0	1.618E+1
-3.487E-1	7.824E+0	1.609E+1
-3.454E-1	7.750E+0	1.620E+1
-3.536E-1	7.763E+0	1.626E+1
-3.503E-1	7.753E+0	1.618E+1
-3.454E-1	7.643E+0	1.613E+1
-3.471E-1	7.740E+0	1.614E+1
-3.536E-1	7.753E+0	1.611E+1
-3.552E-1	7.597E+0	1.607E+1
-3.454E-1	7.724E+0	1.607E+1
-3.454E-1	7.786E+0	1.620E+1
-3.519E-1	7.815E+0	1.615E+1
-3.519E-1	7.708E+0	1.608E+1
-3.471E-1	7.691E+0	1.606E+1
-3.454E-1	7.792E+0	1.631E+1
-3.552E-1	7.604E+0	1.610E+1
-3.536E-1	7.734E+0	1.604E+1
-3.471E-1	7.669E+0	1.621E+1
-3.422E-1	7.782E+0	1.610E+1
-3.536E-1	7.821E+0	1.617E+1
-3.519E-1	7.646E+0	1.618E+1
-3.438E-1	7.766E+0	1.609E+1
-3.438E-1	7.789E+0	1.615E+1
-3.536E-1	7.678E+0	1.628E+1
-3.536E-1	7.773E+0	1.601E+1
-3.487E-1	7.750E+0	1.606E+1
-3.454E-1	7.737E+0	1.616E+1
-3.519E-1	7.727E+0	1.625E+1
-3.536E-1	7.769E+0	1.615E+1
-3.487E-1	7.802E+0	1.645E+1
-3.422E-1	7.750E+0	1.607E+1
-3.536E-1	7.776E+0	1.607E+1
-3.519E-1	7.753E+0	1.623E+1
-3.454E-1	7.808E+0	1.621E+1
-3.454E-1	7.594E+0	1.614E+1
-3.519E-1	7.662E+0	1.613E+1
-3.519E-1	7.714E+0	1.606E+1
-3.454E-1	7.789E+0	1.632E+1
-3.454E-1	7.659E+0	1.623E+1
-3.519E-1	7.743E+0	1.612E+1
-3.552E-1	7.747E+0	1.608E+1
-3.438E-1	7.824E+0	1.623E+1
-3.471E-1	7.672E+0	1.613E+1
-3.519E-1	7.695E+0	1.611E+1
-3.552E-1	7.795E+0	1.625E+1
-3.438E-1	7.717E+0	1.622E+1
-3.454E-1	7.773E+0	1.628E+1
-3.519E-1	7.656E+0	1.592E+1
-3.536E-1	7.727E+0	1.607E+1
-3.487E-1	7.860E+0	1.617E+1
-3.454E-1	7.666E+0	1.606E+1
-3.568E-1	7.711E+0	1.615E+1
-3.519E-1	7.730E+0	1.608E+1
-3.454E-1	7.760E+0	1.623E+1
-3.454E-1	7.815E+0	1.617E+1
-3.536E-1	7.708E+0	1.629E+1
-3.536E-1	7.828E+0	1.622E+1
-3.438E-1	7.799E+0	1.612E+1
-3.454E-1	7.678E+0	1.612E+1
-3.519E-1	7.747E+0	1.625E+1
-3.536E-1	7.753E+0	1.624E+1
-3.454E-1	7.656E+0	1.639E+1
-3.438E-1	7.591E+0	1.633E+1
-3.519E-1	7.737E+0	1.599E+1
-3.536E-1	7.708E+0	1.615E+1
-3.454E-1	7.834E+0	1.604E+1
-3.422E-1	7.646E+0	1.621E+1
-3.536E-1	7.799E+0	1.601E+1
-3.536E-1	7.737E+0	1.618E+1
-3.471E-1	7.776E+0	1.627E+1
-3.422E-1	7.675E+0	1.593E+1
-3.536E-1	7.756E+0	1.623E+1
-3.552E-1	7.776E+0	1.598E+1
-3.438E-1	7.627E+0	1.608E+1
-3.471E-1	7.646E+0	1.611E+1
-3.519E-1	7.685E+0	1.615E+1
-3.552E-1	7.653E+0	1.613E+1
-3.454E-1	7.815E+0	1.616E+1
-3.454E-1	7.857E+0	1.632E+1
-3.519E-1	7.747E+0	1.631E+1
-3.536E-1	7.773E+0	1.613E+1
-3.438E-1	7.711E+0	1.621E+1
-3.454E-1	7.750E+0	1.627E+1
-3.519E-1	7.837E+0	1.625E+1
-3.552E-1	7.701E+0	1.618E+1
-3.454E-1	7.691E+0	1.613E+1
-3.454E-1	7.854E+0	1.615E+1
-3.519E-1	7.617E+0	1.623E+1
-3.552E-1	7.808E+0	1.611E+1
-3.454E-1	7.782E+0	1.638E+1
-3.471E-1	7.841E+0	1.617E+1
-3.552E-1	7.789E+0	1.619E+1
-3.568E-1	7.695E+0	1.606E+1
-3.438E-1	7.808E+0	1.622E+1
-3.471E-1	7.717E+0	1.605E+1
-3.536E-1	7.743E+0	1.618E+1
-3.552E-1	7.773E+0	1.617E+1
-3.471E-1	7.763E+0	1.607E+1
-3.471E-1	7.688E+0	1.628E+1
-3.552E-1	7.766E+0	1.620E+1
-3.552E-1	7.682E+0	1.618E+1
-3.454E-1	7.750E+0	1.618E+1
-3.471E-1	7.675E+0	1.610E+1
-3.519E-1	7.734E+0	1.626E+1
-3.536E-1	7.737E+0	1.633E+1
-3.471E-1	7.844E+0	1.620E+1
-3.487E-1	7.630E+0	1.619E+1
-3.519E-1	7.688E+0	1.625E+1
-3.552E-1	7.734E+0	1.630E+1
-3.454E-1	7.721E+0	1.622E+1
-3.471E-1	7.724E+0	1.607E+1
-3.519E-1	7.656E+0	1.615E+1
-3.536E-1	7.708E+0	1.624E+1
-3.422E-1	7.653E+0	1.614E+1
-3.487E-1	7.779E+0	1.617E+1
-3.519E-1	7.753E+0	1.618E+1
-3.552E-1	7.682E+0	1.626E+1
-3.438E-1	7.669E+0	1.621E+1
-3.454E-1	7.818E+0	1.622E+1
-3.519E-1	7.675E+0	1.638E+1
-3.552E-1	7.708E+0	1.612E+1
-3.438E-1	7.789E+0	1.610E+1
-3.438E-1	7.640E+0	1.619E+1
-3.519E-1	7.740E+0	1.617E+1
-3.584E-1	7.753E+0	1.620E+1
-3.438E-1	7.701E+0	1.608E+1
-3.471E-1	7.763E+0	1.616E+1
-3.519E-1	7.717E+0	1.626E+1
-3.552E-1	7.789E+0	1.627E+1
-3.471E-1	7.607E+0	1.603E+1
-3.487E-1	7.659E+0	1.612E+1
-3.519E-1	7.747E+0	1.605E+1
-3.536E-1	7.717E+0	1.610E+1
-3.454E-1	7.747E+0	1.612E+1
-3.487E-1	7.630E+0	1.609E+1
-3.552E-1	7.717E+0	1.625E+1
-3.552E-1	7.708E+0	1.617E+1
-3.454E-1	7.743E+0	1.615E+1
-3.422E-1	7.714E+0	1.608E+1
-3.536E-1	7.747E+0	1.610E+1
-3.552E-1	7.646E+0	1.612E+1
-3.454E-1	7.776E+0	1.620E+1
-3.454E-1	7.747E+0	1.615E+1
-3.519E-1	7.646E+0	1.610E+1
-3.552E-1	7.721E+0	1.628E+1
-3.438E-1	7.730E+0	1.632E+1
-3.471E-1	7.662E+0	1.611E+1
-3.552E-1	7.737E+0	1.622E+1
-3.519E-1	7.701E+0	1.604E+1
-3.438E-1	7.766E+0	1.618E+1
-3.454E-1	7.724E+0	1.616E+1
-3.519E-1	7.675E+0	1.620E+1
-3.552E-1	7.837E+0	1.595E+1
-3.471E-1	7.750E+0	1.630E+1
-3.454E-1	7.704E+0	1.608E+1
-3.552E-1	7.802E+0	1.605E+1
-3.536E-1	7.727E+0	1.625E+1
-3.454E-1	7.724E+0	1.609E+1
-3.454E-1	7.779E+0	1.626E+1
-3.536E-1	7.737E+0	1.610E+1
-3.552E-1	7.844E+0	1.615E+1
-3.454E-1	7.698E+0	1.622E+1
-3.487E-1	7.662E+0	1.629E+1
-3.519E-1	7.669E+0	1.612E+1
-3.552E-1	7.714E+0	1.617E+1
-3.471E-1	7.669E+0	1.603E+1
-3.471E-1	7.701E+0	1.618E+1
-3.519E-1	7.779E+0	1.616E+1
-3.536E-1	7.730E+0	1.629E+1
-3.454E-1	7.786E+0	1.625E+1
-3.471E-1	7.802E+0	1.620E+1
-3.536E-1	7.750E+0	1.615E+1
-3.552E-1	7.714E+0	1.611E+1
-3.454E-1	7.756E+0	1.617E+1
-3.422E-1	7.811E+0	1.612E+1
-3.552E-1	7.682E+0	1.624E+1
-3.519E-1	7.818E+0	1.633E+1
-3.471E-1	7.763E+0	1.618E+1
-3.454E-1	7.711E+0	1.602E+1
-3.536E-1	7.691E+0	1.590E+1
-3.536E-1	7.760E+0	1.624E+1
-3.471E-1	7.760E+0	1.622E+1
-3.438E-1	7.876E+0	1.619E+1
-3.552E-1	7.737E+0	1.620E+1
-3.519E-1	7.721E+0	1.612E+1
-3.471E-1	7.688E+0	1.616E+1
-3.454E-1	7.795E+0	1.604E+1
-3.536E-1	7.704E+0	1.610E+1
-3.536E-1	7.727E+0	1.614E+1
-3.454E-1	7.633E+0	1.613E+1
-3.454E-1	7.721E+0	1.618E+1
-3.536E-1	7.815E+0	1.620E+1
-3.552E-1	7.766E+0	1.599E+1
-3.454E-1	7.704E+0	1.630E+1
-3.438E-1	7.704E+0	1.626E+1
-3.519E-1	7.614E+0	1.614E+1
-3.503E-1	7.763E+0	1.615E+1
-3.454E-1	7.750E+0	1.611E+1
-3.454E-1	7.698E+0	1.614E+1
-3.536E-1	7.789E+0	1.599E+1
-3.503E-1	7.708E+0	1.601E+1
-3.454E-1	7.782E+0	1.614E+1
-3.471E-1	7.786E+0	1.610E+1
-3.503E-1	7.773E+0	1.620E+1
-3.519E-1	7.656E+0	1.619E+1
-3.471E-1	7.828E+0	1.617E+1
-3.487E-1	7.831E+0	1.598E+1
-3.536E-1	7.682E+0	1.624E+1
-3.552E-1	7.740E+0	1.615E+1
-3.471E-1	7.776E+0	1.596E+1
-3.422E-1	7.792E+0	1.624E+1
-3.552E-1	7.672E+0	1.614E+1
-3.552E-1	7.789E+0	1.629E+1
-3.454E-1	7.870E+0	1.615E+1
-3.422E-1	7.724E+0	1.615E+1
-3.536E-1	7.802E+0	1.611E+1
-3.552E-1	7.672E+0	1.631E+1
-3.471E-1	7.743E+0	1.615E+1
-3.438E-1	7.682E+0	1.624E+1
-3.536E-1	7.818E+0	1.620E+1
-3.536E-1	7.789E+0	1.619E+1
-3.438E-1	7.688E+0	1.637E+1
-3.422E-1	7.704E+0	1.616E+1
-3.536E-1	7.776E+0	1.607E+1
-3.536E-1	7.756E+0	1.604E+1
-3.438E-1	7.727E+0	1.612E+1
-3.471E-1	7.678E+0	1.617E+1
-3.519E-1	7.682E+0	1.614E+1
-3.503E-1	7.821E+0	1.601E+1
-3.438E-1	7.786E+0	1.638E+1
-3.438E-1	7.698E+0	1.608E+1
-3.536E-1	7.782E+0	1.605E+1
-3.536E-1	7.808E+0	1.615E+1
-3.487E-1	7.724E+0	1.618E+1
-3.454E-1	7.805E+0	1.630E+1
-3.568E-1	7.766E+0	1.608E+1
-3.503E-1	7.743E+0	1.615E+1
-3.487E-1	7.653E+0	1.606E+1
-3.438E-1	7.643E+0	1.597E+1
-3.503E-1	7.815E+0	1.614E+1
-3.519E-1	7.730E+0	1.615E+1
-3.438E-1	7.727E+0	1.604E+1
-3.422E-1	7.704E+0	1.620E+1
-3.503E-1	7.666E+0	1.615E+1
-3.536E-1	7.811E+0	1.611E+1
-3.438E-1	7.766E+0	1.613E+1
-3.454E-1	7.646E+0	1.611E+1
-3.503E-1	7.792E+0	1.615E+1
-3.552E-1	7.653E+0	1.612E+1
-3.454E-1	7.821E+0	1.601E+1
-3.438E-1	7.750E+0	1.599E+1
-3.536E-1	7.636E+0	1.625E+1
-3.519E-1	7.666E+0	1.604E+1
-3.471E-1	7.662E+0	1.601E+1
-3.422E-1	7.711E+0	1.601E+1
-3.536E-1	7.695E+0	1.604E+1
-3.552E-1	7.760E+0	1.603E+1
-3.454E-1	7.646E+0	1.623E+1
-3.422E-1	7.636E+0	1.618E+1
-3.519E-1	7.750E+0	1.601E+1
-3.536E-1	7.691E+0	1.617E+1
-3.438E-1	7.760E+0	1.618E+1
-3.438E-1	7.747E+0	1.615E+1
-3.536E-1	7.678E+0	1.622E+1
-3.536E-1	7.717E+0	1.615E+1
-3.454E-1	7.789E+0	1.610E+1
-3.454E-1	7.636E+0	1.615E+1
-3.503E-1	7.724E+0	1.626E+1
-3.519E-1	7.662E+0	1.618E+1
-3.454E-1	7.717E+0	1.618E+1
-3.454E-1	7.646E+0	1.616E+1
-3.487E-1	7.786E+0	1.609E+1
-3.552E-1	7.659E+0	1.606E+1
-3.438E-1	7.724E+0	1.617E+1
-3.454E-1	7.698E+0	1.609E+1
-3.487E-1	7.591E+0	1.613E+1
-3.536E-1	7.669E+0	1.616E+1
-3.471E-1	7.756E+0	1.622E+1
-3.454E-1	7.786E+0	1.620E+1
-3.487E-1	7.808E+0	1.612E+1
-3.503E-1	7.743E+0	1.609E+1
-3.438E-1	7.727E+0	1.634E+1
-3.454E-1	7.763E+0	1.607E+1
-3.519E-1	7.750E+0	1.612E+1
-3.536E-1	7.656E+0	1.618E+1
-3.422E-1	7.701E+0	1.633E+1
-3.454E-1	7.636E+0	1.618E+1
-3.487E-1	7.672E+0	1.627E+1
-3.536E-1	7.691E+0	1.614E+1
-3.438E-1	7.760E+0	1.614E+1
-3.454E-1	7.769E+0	1.618E+1
-3.536E-1	7.821E+0	1.615E+1
-3.536E-1	7.760E+0	1.618E+1
-3.438E-1	7.678E+0	1.610E+1
-3.454E-1	7.717E+0	1.611E+1
-3.503E-1	7.766E+0	1.612E+1
-3.552E-1	7.610E+0	1.627E+1
-3.454E-1	7.581E+0	1.616E+1
-3.454E-1	7.708E+0	1.628E+1
-3.503E-1	7.730E+0	1.611E+1
-3.552E-1	7.756E+0	1.609E+1
-3.438E-1	7.805E+0	1.614E+1
-3.454E-1	7.691E+0	1.618E+1
-3.503E-1	7.717E+0	1.612E+1
-3.536E-1	7.627E+0	1.606E+1
-3.438E-1	7.678E+0	1.626E+1
-3.438E-1	7.805E+0	1.608E+1
-3.519E-1	7.666E+0	1.606E+1
-3.487E-1	7.675E+0	1.614E+1
-3.438E-1	7.617E+0	1.626E+1
-3.438E-1	7.675E+0	1.602E+1
-3.487E-1	7.701E+0	1.616E+1
-3.552E-1	7.818E+0	1.623E+1
-3.454E-1	7.873E+0	1.619E+1
-3.438E-1	7.698E+0	1.607E+1
-3.519E-1	7.789E+0	1.615E+1
-3.568E-1	7.682E+0	1.616E+1
-3.454E-1	7.727E+0	1.611E+1
-3.454E-1	7.669E+0	1.604E+1
-3.487E-1	7.782E+0	1.611E+1
-3.552E-1	7.581E+0	1.615E+1
-3.438E-1	7.636E+0	1.603E+1
-3.471E-1	7.727E+0	1.600E+1
-3.519E-1	7.828E+0	1.620E+1
-3.536E-1	7.581E+0	1.614E+1
-3.406E-1	7.760E+0	1.605E+1
-3.454E-1	7.792E+0	1.629E+1
-3.519E-1	7.821E+0	1.613E+1
-3.487E-1	7.711E+0	1.613E+1
-3.438E-1	7.773E+0	1.613E+1
-3.487E-1	7.766E+0	1.610E+1
-3.519E-1	7.591E+0	1.614E+1
-3.519E-1	7.721E+0	1.617E+1
-3.438E-1	7.698E+0	1.619E+1
-3.438E-1	7.724E+0	1.606E+1
-3.503E-1	7.753E+0	1.603E+1
-3.536E-1	7.824E+0	1.612E+1
-3.471E-1	7.760E+0	1.616E+1
-3.422E-1	7.743E+0	1.627E+1
-3.487E-1	7.630E+0	1.615E+1
-3.519E-1	7.662E+0	1.607E+1
-3.422E-1	7.740E+0	1.610E+1
-3.422E-1	7.682E+0	1.609E+1
-3.519E-1	7.724E+0	1.615E+1
-3.519E-1	7.808E+0	1.612E+1
-3.406E-1	7.789E+0	1.604E+1
-3.438E-1	7.743E+0	1.607E+1
-3.519E-1	7.795E+0	1.609E+1
-3.536E-1	7.717E+0	1.607E+1
-3.438E-1	7.828E+0	1.606E+1
-3.422E-1	7.818E+0	1.599E+1
-3.503E-1	7.675E+0	1.633E+1
-3.519E-1	7.743E+0	1.615E+1
-3.454E-1	7.669E+0	1.611E+1
-3.422E-1	7.766E+0	1.609E+1
-3.503E-1	7.753E+0	1.608E+1
-3.519E-1	7.802E+0	1.607E+1
-3.454E-1	7.747E+0	1.608E+1
-3.406E-1	7.750E+0	1.612E+1
-3.503E-1	7.691E+0	1.634E+1
-3.519E-1	7.740E+0	1.608E+1
-3.454E-1	7.743E+0	1.609E+1
-3.438E-1	7.717E+0	1.599E+1
-3.503E-1	7.685E+0	1.627E+1
-3.503E-1	7.743E+0	1.631E+1
-3.422E-1	7.737E+0	1.620E+1
-3.438E-1	7.802E+0	1.621E+1
-3.503E-1	7.640E+0	1.611E+1
-3.503E-1	7.721E+0	1.607E+1
-3.438E-1	7.678E+0	1.609E+1
-3.438E-1	7.730E+0	1.603E+1
-3.552E-1	7.662E+0	1.606E+1
-3.503E-1	7.795E+0	1.610E+1
-3.471E-1	7.640E+0	1.610E+1
-3.422E-1	7.698E+0	1.626E+1
-3.536E-1	7.666E+0	1.615E+1
-3.519E-1	7.656E+0	1.614E+1
-3.438E-1	7.701E+0	1.629E+1
-3.422E-1	7.766E+0	1.608E+1
-3.503E-1	7.786E+0	1.627E+1
-3.503E-1	7.734E+0	1.596E+1
-3.454E-1	7.666E+0	1.623E+1
-3.422E-1	7.737E+0	1.624E+1
-3.503E-1	7.627E+0	1.608E+1
-3.519E-1	7.841E+0	1.618E+1
-3.471E-1	7.740E+0	1.610E+1
-3.406E-1	7.773E+0	1.600E+1
-3.503E-1	7.717E+0	1.605E+1
-3.519E-1	7.714E+0	1.619E+1
-3.422E-1	7.701E+0	1.611E+1
-3.422E-1	7.662E+0	1.598E+1
-3.519E-1	7.666E+0	1.620E+1
-3.503E-1	7.678E+0	1.603E+1
-3.438E-1	7.724E+0	1.627E+1
-3.438E-1	7.821E+0	1.620E+1
-3.519E-1	7.704E+0	1.615E+1
-3.519E-1	7.769E+0	1.624E+1
-3.454E-1	7.786E+0	1.610E+1
-3.406E-1	7.786E+0	1.619E+1
-3.519E-1	7.818E+0	1.617E+1
-3.487E-1	7.701E+0	1.620E+1
-3.438E-1	7.857E+0	1.605E+1
-3.422E-1	7.847E+0	1.632E+1
-3.519E-1	7.717E+0	1.592E+1
-3.503E-1	7.636E+0	1.610E+1
-3.454E-1	7.675E+0	1.606E+1
-3.422E-1	7.659E+0	1.605E+1
-3.552E-1	7.714E+0	1.604E+1
-3.503E-1	7.766E+0	1.611E+1
-3.438E-1	7.802E+0	1.631E+1
-3.454E-1	7.649E+0	1.630E+1
-3.519E-1	7.695E+0	1.628E+1
-3.487E-1	7.776E+0	1.606E+1
-3.454E-1	7.743E+0	1.622E+1
-3.422E-1	7.805E+0	1.607E+1
-3.503E-1	7.666E+0	1.604E+1
-3.536E-1	7.824E+0	1.628E+1
-3.454E-1	7.776E+0	1.623E+1
-3.422E-1	7.701E+0	1.604E+1
-3.519E-1	7.701E+0	1.611E+1
-3.536E-1	7.743E+0	1.612E+1
-3.438E-1	7.708E+0	1.618E+1
-3.422E-1	7.678E+0	1.614E+1
-3.503E-1	7.662E+0	1.632E+1
-3.487E-1	7.743E+0	1.624E+1
-3.438E-1	7.714E+0	1.610E+1
-3.438E-1	7.847E+0	1.605E+1
-3.487E-1	7.769E+0	1.601E+1
-3.519E-1	7.786E+0	1.617E+1
-3.438E-1	7.747E+0	1.611E+1
-3.422E-1	7.886E+0	1.611E+1
-3.503E-1	7.747E+0	1.611E+1
-3.519E-1	7.773E+0	1.630E+1
-3.422E-1	7.562E+0	1.609E+1
-3.422E-1	7.747E+0	1.601E+1
-3.519E-1	7.695E+0	1.605E+1
-3.519E-1	7.691E+0	1.627E+1
-3.422E-1	7.818E+0	1.608E+1
-3.454E-1	7.766E+0	1.600E+1
-3.519E-1	7.724E+0	1.609E+1
-3.519E-1	7.743E+0	1.623E+1
-3.454E-1	7.666E+0	1.605E+1
-3.422E-1	7.776E+0	1.618E+1
-3.503E-1	7.776E+0	1.614E+1
-3.519E-1	7.711E+0	1.625E+1
-3.406E-1	7.821E+0	1.623E+1
-3.438E-1	7.740E+0	1.604E+1
-3.503E-1	7.795E+0	1.606E+1
-3.519E-1	7.643E+0	1.618E+1
-3.422E-1	7.714E+0	1.610E+1
-3.422E-1	7.721E+0	1.601E+1
-3.519E-1	7.773E+0	1.621E+1
-3.503E-1	7.779E+0	1.616E+1
-3.438E-1	7.740E+0	1.609E+1
-3.422E-1	7.834E+0	1.618E+1
-3.487E-1	7.824E+0	1.621E+1
-3.519E-1	7.678E+0	1.607E+1
-3.438E-1	7.698E+0	1.614E+1
-3.438E-1	7.675E+0	1.616E+1
-3.487E-1	7.779E+0	1.615E+1
-3.584E-1	7.786E+0	1.620E+1
-3.438E-1	7.821E+0	1.613E+1
-3.454E-1	7.769E+0	1.617E+1
-3.471E-1	7.789E+0	1.610E+1
-3.487E-1	7.734E+0	1.603E+1
-3.438E-1	7.685E+0	1.624E+1
-3.438E-1	7.717E+0	1.606E+1
-3.503E-1	7.636E+0	1.612E+1
-3.552E-1	7.643E+0	1.621E+1
-3.422E-1	7.756E+0	1.597E+1
-3.422E-1	7.727E+0	1.613E+1
-3.487E-1	7.666E+0	1.607E+1
-3.503E-1	7.792E+0	1.609E+1
-3.454E-1	7.795E+0	1.613E+1
-3.438E-1	7.711E+0	1.622E+1
-3.503E-1	7.763E+0	1.620E+1
-3.552E-1	7.747E+0	1.606E+1
-3.422E-1	7.737E+0	1.598E+1
-3.454E-1	7.594E+0	1.590E+1
-3.503E-1	7.614E+0	1.628E+1
-3.536E-1	7.721E+0	1.617E+1
-3.438E-1	7.747E+0	1.621E+1
-3.422E-1	7.721E+0	1.626E+1
-3.503E-1	7.776E+0	1.615E+1
-3.536E-1	7.779E+0	1.614E+1
-3.438E-1	7.808E+0	1.621E+1
-3.438E-1	7.763E+0	1.611E+1
-3.503E-1	7.750E+0	1.630E+1
-3.536E-1	7.821E+0	1.615E+1
-3.454E-1	7.701E+0	1.614E+1
-3.438E-1	7.678E+0	1.603E+1
-3.487E-1	7.802E+0	1.608E+1
-3.519E-1	7.685E+0	1.631E+1
-3.422E-1	7.656E+0	1.594E+1
-3.406E-1	7.789E+0	1.613E+1
-3.519E-1	7.756E+0	1.619E+1
-3.536E-1	7.721E+0	1.612E+1
-3.422E-1	7.763E+0	1.604E+1
-3.390E-1	7.678E+0	1.618E+1
-3.503E-1	7.701E+0	1.618E+1
-3.519E-1	7.860E+0	1.601E+1
-3.438E-1	7.734E+0	1.594E+1
-3.390E-1	7.630E+0	1.611E+1
-3.471E-1	7.688E+0	1.611E+1
-3.536E-1	7.730E+0	1.612E+1
-3.422E-1	7.698E+0	1.614E+1
-3.390E-1	7.711E+0	1.616E+1
-3.487E-1	7.743E+0	1.608E+1
-3.503E-1	7.704E+0	1.611E+1
-3.422E-1	7.627E+0	1.593E+1
-3.422E-1	7.704E+0	1.606E+1
-3.471E-1	7.704E+0	1.613E+1
-3.536E-1	7.711E+0	1.612E+1
-3.454E-1	7.769E+0	1.609E+1
-3.438E-1	7.766E+0	1.617E+1
-3.552E-1	7.717E+0	1.617E+1
-3.503E-1	7.763E+0	1.612E+1
-3.454E-1	7.750E+0	1.614E+1
-3.422E-1	7.669E+0	1.625E+1
-3.503E-1	7.857E+0	1.605E+1
-3.503E-1	7.662E+0	1.619E+1
-3.422E-1	7.688E+0	1.633E+1
-3.471E-1	7.701E+0	1.625E+1
-3.487E-1	7.756E+0	1.619E+1
-3.503E-1	7.805E+0	1.618E+1
-3.454E-1	7.734E+0	1.598E+1
-3.422E-1	7.691E+0	1.616E+1
-3.503E-1	7.659E+0	1.614E+1
-3.536E-1	7.743E+0	1.603E+1
-3.471E-1	7.730E+0	1.614E+1
-3.422E-1	7.815E+0	1.608E+1
-3.487E-1	7.766E+0	1.608E+1
-3.519E-1	7.734E+0	1.612E+1
-3.406E-1	7.695E+0	1.616E+1
-3.422E-1	7.743E+0	1.603E+1
-3.519E-1	7.760E+0	1.608E+1
-3.503E-1	7.704E+0	1.610E+1
-3.454E-1	7.782E+0	1.627E+1
-3.406E-1	7.724E+0	1.596E+1
-3.519E-1	7.704E+0	1.603E+1
-3.487E-1	7.795E+0	1.614E+1
-3.422E-1	7.743E+0	1.615E+1
-3.406E-1	7.640E+0	1.593E+1
-3.519E-1	7.597E+0	1.610E+1
-3.503E-1	7.711E+0	1.612E+1
-3.422E-1	7.747E+0	1.617E+1
-3.406E-1	7.831E+0	1.617E+1
-3.503E-1	7.708E+0	1.608E+1
-3.503E-1	7.815E+0	1.612E+1
-3.454E-1	7.724E+0	1.613E+1
-3.406E-1	7.779E+0	1.624E+1
-3.519E-1	7.666E+0	1.608E+1
-3.536E-1	7.734E+0	1.627E+1
-3.438E-1	7.701E+0	1.605E+1
-3.422E-1	7.662E+0	1.607E+1
-3.503E-1	7.730E+0	1.625E+1
-3.519E-1	7.828E+0	1.623E+1
-3.422E-1	7.750E+0	1.616E+1
-3.406E-1	7.610E+0	1.602E+1
-3.519E-1	7.730E+0	1.619E+1
-3.503E-1	7.763E+0	1.618E+1
-3.471E-1	7.756E+0	1.606E+1
-3.406E-1	7.724E+0	1.619E+1
-3.519E-1	7.730E+0	1.623E+1
-3.519E-1	7.760E+0	1.623E+1
-3.454E-1	7.727E+0	1.615E+1
-3.422E-1	7.776E+0	1.628E+1
-3.536E-1	7.795E+0	1.610E+1
-3.519E-1	7.698E+0	1.614E+1
-3.438E-1	7.740E+0	1.612E+1
-3.406E-1	7.776E+0	1.610E+1
-3.471E-1	7.646E+0	1.609E+1
-3.503E-1	7.753E+0	1.610E+1
-3.454E-1	7.678E+0	1.613E+1
-3.422E-1	7.763E+0	1.624E+1
-3.519E-1	7.688E+0	1.606E+1
-3.536E-1	7.753E+0	1.616E+1
-3.454E-1	7.724E+0	1.619E+1
-3.406E-1	7.737E+0	1.616E+1
-3.487E-1	7.695E+0	1.606E+1
-3.487E-1	7.789E+0	1.606E+1
-3.438E-1	7.776E+0	1.614E+1
-3.438E-1	7.763E+0	1.617E+1
-3.503E-1	7.727E+0	1.620E+1
-3.536E-1	7.601E+0	1.615E+1
-3.471E-1	7.750E+0	1.615E+1
-3.438E-1	7.779E+0	1.624E+1
-3.487E-1	7.782E+0	1.604E+1
-3.536E-1	7.714E+0	1.615E+1
-3.454E-1	7.789E+0	1.624E+1
-3.422E-1	7.708E+0	1.589E+1
-3.487E-1	7.653E+0	1.604E+1
-3.536E-1	7.643E+0	1.596E+1
-3.438E-1	7.672E+0	1.603E+1
-3.390E-1	7.708E+0	1.612E+1
-3.487E-1	7.763E+0	1.618E+1
-3.519E-1	7.789E+0	1.606E+1
-3.438E-1	7.756E+0	1.610E+1
-3.406E-1	7.763E+0	1.611E+1
-3.487E-1	7.704E+0	1.620E+1
-3.503E-1	7.601E+0	1.634E+1
-3.438E-1	7.721E+0	1.613E+1
-3.422E-1	7.682E+0	1.611E+1
-3.503E-1	7.717E+0	1.622E+1
-3.519E-1	7.750E+0	1.622E+1
-3.422E-1	7.675E+0	1.612E+1
-3.406E-1	7.643E+0	1.613E+1
-3.487E-1	7.847E+0	1.610E+1
-3.503E-1	7.708E+0	1.605E+1
-3.422E-1	7.682E+0	1.623E+1
-3.406E-1	7.701E+0	1.625E+1
-3.503E-1	7.704E+0	1.611E+1
-3.519E-1	7.750E+0	1.612E+1
-3.406E-1	7.669E+0	1.604E+1
-3.422E-1	7.724E+0	1.584E+1
-3.471E-1	7.824E+0	1.612E+1
-3.503E-1	7.831E+0	1.606E+1
-3.438E-1	7.805E+0	1.621E+1
-3.422E-1	7.669E+0	1.624E+1
-3.503E-1	7.847E+0	1.611E+1
-3.536E-1	7.824E+0	1.618E+1
-3.422E-1	7.737E+0	1.612E+1
-3.406E-1	7.653E+0	1.608E+1
-3.487E-1	7.633E+0	1.597E+1
-3.552E-1	7.724E+0	1.621E+1
-3.438E-1	7.766E+0	1.612E+1
-3.422E-1	7.678E+0	1.620E+1
-3.471E-1	7.824E+0	1.597E+1
-3.519E-1	7.808E+0	1.618E+1
-3.438E-1	7.627E+0	1.611E+1
-3.422E-1	7.717E+0	1.618E+1
-3.487E-1	7.782E+0	1.600E+1
-3.503E-1	7.646E+0	1.621E+1
-3.438E-1	7.763E+0	1.623E+1
-3.438E-1	7.704E+0	1.603E+1
-3.471E-1	7.630E+0	1.627E+1
-3.519E-1	7.688E+0	1.608E+1
-3.438E-1	7.734E+0	1.604E+1
-3.422E-1	7.743E+0	1.612E+1
-3.487E-1	7.701E+0	1.609E+1
-3.503E-1	7.802E+0	1.619E+1
-3.454E-1	7.601E+0	1.615E+1
-3.438E-1	7.815E+0	1.603E+1
-3.503E-1	7.610E+0	1.611E+1
-3.503E-1	7.695E+0	1.603E+1
-3.454E-1	7.695E+0	1.619E+1
-3.406E-1	7.743E+0	1.610E+1
-3.503E-1	7.701E+0	1.597E+1
-3.503E-1	7.691E+0	1.597E+1
-3.438E-1	7.721E+0	1.618E+1
-3.406E-1	7.795E+0	1.604E+1
-3.487E-1	7.730E+0	1.626E+1
-3.536E-1	7.688E+0	1.619E+1
-3.422E-1	7.717E+0	1.619E+1
-3.422E-1	7.747E+0	1.617E+1
-3.487E-1	7.653E+0	1.610E+1
-3.519E-1	7.682E+0	1.611E+1
-3.406E-1	7.824E+0	1.605E+1
-3.422E-1	7.649E+0	1.614E+1
-3.503E-1	7.721E+0	1.621E+1
-3.503E-1	7.753E+0	1.598E+1
-3.438E-1	7.653E+0	1.601E+1
-3.422E-1	7.766E+0	1.588E+1
-3.471E-1	7.734E+0	1.619E+1
-3.519E-1	7.672E+0	1.606E+1
-3.422E-1	7.737E+0	1.607E+1
-3.406E-1	7.704E+0	1.618E+1
-3.471E-1	7.847E+0	1.600E+1
-3.536E-1	7.695E+0	1.613E+1
-3.422E-1	7.724E+0	1.616E+1
-3.422E-1	7.688E+0	1.612E+1
-3.503E-1	7.607E+0	1.619E+1
-3.503E-1	7.717E+0	1.613E+1
-3.422E-1	7.711E+0	1.607E+1
-3.406E-1	7.669E+0	1.616E+1
-3.471E-1	7.792E+0	1.608E+1
-3.519E-1	7.766E+0	1.623E+1
-3.438E-1	7.610E+0	1.614E+1
-3.422E-1	7.818E+0	1.617E+1
-3.487E-1	7.795E+0	1.620E+1
-3.536E-1	7.662E+0	1.613E+1
-3.438E-1	7.786E+0	1.611E+1
-3.406E-1	7.750E+0	1.612E+1
-3.503E-1	7.688E+0	1.619E+1
-3.503E-1	7.643E+0	1.621E+1
-3.438E-1	7.688E+0	1.599E+1
-3.422E-1	7.704E+0	1.603E+1
-3.503E-1	7.669E+0	1.595E+1
-3.519E-1	7.792E+0	1.632E+1
-3.422E-1	7.675E+0	1.608E+1
-3.422E-1	7.627E+0	1.604E+1
-3.487E-1	7.695E+0	1.602E+1
-3.503E-1	7.786E+0	1.620E+1
-3.422E-1	7.711E+0	1.614E+1
-3.406E-1	7.675E+0	1.618E+1
-3.487E-1	7.766E+0	1.591E+1
-3.536E-1	7.698E+0	1.612E+1
-3.438E-1	7.743E+0	1.613E+1
-3.422E-1	7.773E+0	1.617E+1
-3.471E-1	7.824E+0	1.622E+1
-3.503E-1	7.779E+0	1.601E+1
-3.422E-1	7.740E+0	1.604E+1
-3.390E-1	7.837E+0	1.615E+1
-3.487E-1	7.779E+0	1.605E+1
-3.519E-1	7.633E+0	1.614E+1
-3.454E-1	7.627E+0	1.608E+1
-3.422E-1	7.766E+0	1.617E+1
-3.519E-1	7.688E+0	1.618E+1
-3.536E-1	7.685E+0	1.623E+1
-3.406E-1	7.743E+0	1.617E+1
-3.406E-1	7.789E+0	1.619E+1
-3.536E-1	7.730E+0	1.608E+1
-3.503E-1	7.691E+0	1.622E+1
-3.438E-1	7.649E+0	1.614E+1
-3.422E-1	7.782E+0	1.612E+1
-3.536E-1	7.734E+0	1.611E+1
-3.519E-1	7.773E+0	1.605E+1
-3.471E-1	7.740E+0	1.616E+1
-3.406E-1	7.695E+0	1.609E+1
-3.503E-1	7.763E+0	1.606E+1
-3.536E-1	7.685E+0	1.609E+1
-3.438E-1	7.581E+0	1.606E+1
-3.438E-1	7.808E+0	1.611E+1
-3.487E-1	7.669E+0	1.615E+1
-3.519E-1	7.802E+0	1.616E+1
-3.438E-1	7.656E+0	1.620E+1
-3.422E-1	7.685E+0	1.616E+1
-3.519E-1	7.672E+0	1.604E+1
-3.503E-1	7.669E+0	1.610E+1
-3.454E-1	7.688E+0	1.605E+1
-3.422E-1	7.607E+0	1.612E+1
-3.503E-1	7.721E+0	1.599E+1
-3.519E-1	7.776E+0	1.621E+1
-3.438E-1	7.708E+0	1.599E+1
-3.422E-1	7.623E+0	1.603E+1
-3.503E-1	7.724E+0	1.611E+1
-3.503E-1	7.766E+0	1.604E+1
-3.454E-1	7.643E+0	1.614E+1
-3.406E-1	7.753E+0	1.620E+1
-3.503E-1	7.695E+0	1.615E+1
-3.503E-1	7.737E+0	1.619E+1
-3.422E-1	7.750E+0	1.622E+1
-3.390E-1	7.627E+0	1.622E+1
-3.487E-1	7.688E+0	1.613E+1
-3.536E-1	7.682E+0	1.623E+1
-3.438E-1	7.750E+0	1.615E+1
-3.390E-1	7.776E+0	1.618E+1
-3.519E-1	7.717E+0	1.606E+1
-3.503E-1	7.841E+0	1.610E+1
-3.471E-1	7.750E+0	1.615E+1
-3.406E-1	7.740E+0	1.618E+1
-3.503E-1	7.750E+0	1.601E+1
-3.503E-1	7.708E+0	1.611E+1
-3.471E-1	7.769E+0	1.614E+1
-3.422E-1	7.708E+0	1.620E+1
-3.536E-1	7.743E+0	1.612E+1
-3.503E-1	7.653E+0	1.613E+1
-3.438E-1	7.708E+0	1.602E+1
-3.406E-1	7.763E+0	1.627E+1
-3.487E-1	7.792E+0	1.611E+1
-3.487E-1	7.795E+0	1.625E+1
-3.438E-1	7.734E+0	1.624E+1
-3.406E-1	7.831E+0	1.621E+1
-3.536E-1	7.685E+0	1.619E+1
-3.519E-1	7.678E+0	1.608E+1
-3.454E-1	7.607E+0	1.605E+1
-3.406E-1	7.779E+0	1.617E+1
-3.487E-1	7.711E+0	1.596E+1
-3.519E-1	7.724E+0	1.625E+1
-3.422E-1	7.704E+0	1.621E+1
-3.406E-1	7.675E+0	1.608E+1
-3.519E-1	7.562E+0	1.622E+1
-3.519E-1	7.753E+0	1.596E+1
-3.422E-1	7.880E+0	1.606E+1
-3.390E-1	7.646E+0	1.621E+1
-3.519E-1	7.698E+0	1.606E+1
-3.503E-1	7.704E+0	1.608E+1
-3.422E-1	7.756E+0	1.602E+1
-3.406E-1	7.753E+0	1.626E+1
-3.503E-1	7.614E+0	1.620E+1
-3.503E-1	7.721E+0	1.609E+1
-3.438E-1	7.734E+0	1.615E+1
-3.390E-1	8.026E+0	1.632E+1
-3.503E-1	7.922E+0	1.623E+1
-3.503E-1	7.786E+0	1.613E+1
-3.422E-1	7.763E+0	1.604E+1
-3.390E-1	7.795E+0	1.617E+1
-3.471E-1	7.672E+0	1.622E+1
-3.536E-1	7.721E+0	1.616E+1
-3.438E-1	7.795E+0	1.602E+1
-3.422E-1	7.672E+0	1.612E+1
-3.519E-1	7.799E+0	1.621E+1
-3.519E-1	7.721E+0	1.605E+1
-3.406E-1	7.717E+0	1.606E+1
-3.422E-1	7.711E+0	1.613E+1
-3.503E-1	7.701E+0	1.597E+1
-3.519E-1	7.779E+0	1.617E+1
-3.438E-1	7.662E+0	1.608E+1
-3.422E-1	7.766E+0	1.609E+1
-3.519E-1	7.743E+0	1.602E+1
-3.503E-1	7.773E+0	1.611E+1
-3.454E-1	7.857E+0	1.599E+1
-3.390E-1	7.685E+0	1.607E+1
-3.487E-1	7.672E+0	1.612E+1
-3.503E-1	7.776E+0	1.582E+1
-3.406E-1	7.760E+0	1.603E+1
-3.422E-1	7.773E+0	1.603E+1
-3.487E-1	7.688E+0	1.612E+1
-3.519E-1	7.773E+0	1.616E+1
-3.438E-1	7.708E+0	1.607E+1
-3.406E-1	7.730E+0	1.618E+1
-3.503E-1	7.760E+0	1.593E+1
-3.536E-1	7.727E+0	1.614E+1
-3.422E-1	7.773E+0	1.617E+1
-3.422E-1	7.773E+0	1.610E+1
-3.487E-1	7.711E+0	1.614E+1
-3.552E-1	7.708E+0	1.611E+1
-3.438E-1	7.659E+0	1.629E+1
-3.438E-1	7.698E+0	1.609E+1
-3.471E-1	7.721E+0	1.620E+1
-3.536E-1	7.698E+0	1.615E+1
-3.438E-1	7.691E+0	1.610E+1
-3.438E-1	7.740E+0	1.608E+1
-3.471E-1	7.727E+0	1.598E+1
-3.519E-1	7.691E+0	1.599E+1
-3.422E-1	7.659E+0	1.603E+1
-3.406E-1	7.711E+0	1.603E+1
-3.471E-1	7.782E+0	1.601E+1
-3.503E-1	7.753E+0	1.613E+1
-3.438E-1	7.737E+0	1.610E+1
-3.406E-1	7.578E+0	1.612E+1
-3.487E-1	7.656E+0	1.607E+1
-3.536E-1	7.815E+0	1.609E+1
-3.454E-1	7.685E+0	1.612E+1
-3.422E-1	7.653E+0	1.613E+1
-3.471E-1	7.688E+0	1.617E+1
-3.519E-1	7.828E+0	1.603E+1
-3.438E-1	7.659E+0	1.604E+1
-3.438E-1	7.717E+0	1.611E+1
-3.487E-1	7.724E+0	1.618E+1
-3.536E-1	7.737E+0	1.614E+1
-3.438E-1	7.724E+0	1.618E+1
-3.406E-1	7.659E+0	1.612E+1
-3.487E-1	7.721E+0	1.620E+1
-3.503E-1	7.714E+0	1.607E+1
-3.438E-1	7.743E+0	1.612E+1
-3.422E-1	7.737E+0	1.610E+1
-3.454E-1	7.691E+0	1.609E+1
-3.503E-1	7.666E+0	1.610E+1
-3.422E-1	7.753E+0	1.607E+1
-3.422E-1	7.889E+0	1.611E+1
-3.471E-1	7.740E+0	1.622E+1
-3.536E-1	7.802E+0	1.612E+1
-3.422E-1	7.747E+0	1.593E+1
-3.406E-1	7.708E+0	1.627E+1
-3.487E-1	7.743E+0	1.610E+1
-3.519E-1	7.649E+0	1.626E+1
-3.422E-1	7.640E+0	1.607E+1
-3.438E-1	7.779E+0	1.605E+1
-3.503E-1	7.730E+0	1.624E+1
-3.519E-1	7.614E+0	1.608E+1
-3.406E-1	7.789E+0	1.623E+1
-3.438E-1	7.799E+0	1.625E+1
-3.471E-1	7.653E+0	1.611E+1
-3.519E-1	7.789E+0	1.622E+1
-3.422E-1	7.721E+0	1.609E+1
-3.438E-1	7.734E+0	1.592E+1
-3.487E-1	7.740E+0	1.620E+1
-3.519E-1	7.792E+0	1.609E+1
-3.422E-1	7.682E+0	1.612E+1
-3.422E-1	7.763E+0	1.597E+1
-3.487E-1	7.805E+0	1.608E+1
-3.519E-1	7.688E+0	1.614E+1
-3.406E-1	7.682E+0	1.601E+1
-3.438E-1	7.685E+0	1.604E+1
-3.487E-1	7.675E+0	1.612E+1
-3.552E-1	7.646E+0	1.620E+1
-3.422E-1	7.675E+0	1.609E+1
-3.422E-1	7.795E+0	1.604E+1
-3.471E-1	7.786E+0	1.612E+1
-3.519E-1	7.734E+0	1.612E+1
-3.438E-1	7.708E+0	1.617E+1
-3.406E-1	7.708E+0	1.601E+1
-3.487E-1	7.711E+0	1.612E+1
-3.536E-1	7.760E+0	1.609E+1
-3.438E-1	7.662E+0	1.607E+1
-3.373E-1	7.682E+0	1.609E+1
-3.471E-1	7.688E+0	1.605E+1
-3.503E-1	7.714E+0	1.612E+1
-3.422E-1	7.792E+0	1.611E+1
-3.390E-1	7.653E+0	1.615E+1
-3.503E-1	7.769E+0	1.613E+1
-3.503E-1	7.760E+0	1.607E+1
-3.406E-1	7.815E+0	1.609E+1
-3.406E-1	7.724E+0	1.606E+1
-3.503E-1	7.818E+0	1.615E+1
-3.487E-1	7.811E+0	1.618E+1
-3.438E-1	7.795E+0	1.602E+1
-3.406E-1	7.769E+0	1.603E+1
-3.487E-1	7.691E+0	1.604E+1
-3.503E-1	7.672E+0	1.593E+1
-3.422E-1	7.760E+0	1.610E+1
-3.406E-1	7.734E+0	1.615E+1
-3.503E-1	7.743E+0	1.606E+1
-3.536E-1	7.743E+0	1.615E+1
-3.471E-1	7.591E+0	1.605E+1
-3.406E-1	7.766E+0	1.602E+1
-3.487E-1	7.640E+0	1.616E+1
-3.487E-1	7.763E+0	1.602E+1
-3.438E-1	7.656E+0	1.606E+1
-3.438E-1	7.688E+0	1.609E+1
-3.519E-1	7.675E+0	1.619E+1
-3.503E-1	7.727E+0	1.616E+1
-3.438E-1	7.727E+0	1.608E+1
-3.422E-1	7.824E+0	1.611E+1
-3.503E-1	7.555E+0	1.607E+1
-3.487E-1	7.769E+0	1.600E+1
-3.454E-1	7.656E+0	1.600E+1
-3.422E-1	7.750E+0	1.608E+1
-3.471E-1	7.769E+0	1.619E+1
-3.503E-1	7.698E+0	1.615E+1
-3.438E-1	7.695E+0	1.610E+1
-3.422E-1	7.750E+0	1.601E+1
-3.503E-1	7.740E+0	1.604E+1
-3.503E-1	7.701E+0	1.618E+1
-3.438E-1	7.799E+0	1.602E+1
-3.390E-1	7.633E+0	1.613E+1
-3.503E-1	7.837E+0	1.606E+1
-3.519E-1	7.753E+0	1.613E+1
-3.438E-1	7.688E+0	1.611E+1
-3.422E-1	7.623E+0	1.610E+1
-3.536E-1	7.760E+0	1.603E+1
-3.487E-1	7.659E+0	1.626E+1
-3.422E-1	7.792E+0	1.623E+1
-3.390E-1	7.740E+0	1.598E+1
-3.487E-1	7.662E+0	1.618E+1
-3.471E-1	7.633E+0	1.612E+1
-3.438E-1	7.730E+0	1.613E+1
-3.390E-1	7.766E+0	1.615E+1
-3.503E-1	7.607E+0	1.628E+1
-3.487E-1	7.620E+0	1.608E+1
-3.454E-1	7.698E+0	1.612E+1
-3.438E-1	7.698E+0	1.601E+1
-3.503E-1	7.805E+0	1.609E+1
-3.519E-1	7.721E+0	1.620E+1
-3.454E-1	7.708E+0	1.615E+1
-3.390E-1	7.691E+0	1.607E+1
-3.503E-1	7.756E+0	1.600E+1
-3.503E-1	7.698E+0	1.606E+1
-3.454E-1	7.659E+0	1.621E+1
-3.406E-1	7.795E+0	1.594E+1
-3.519E-1	7.704E+0	1.603E+1
-3.503E-1	7.678E+0	1.613E+1
-3.406E-1	7.666E+0	1.612E+1
-3.406E-1	7.737E+0	1.611E+1
-3.487E-1	7.643E+0	1.605E+1
-3.487E-1	7.821E+0	1.604E+1
-3.438E-1	7.773E+0	1.602E+1
-3.390E-1	7.721E+0	1.610E+1
-3.471E-1	7.737E+0	1.603E+1
-3.519E-1	7.805E+0	1.601E+1
-3.422E-1	7.672E+0	1.605E+1
-3.390E-1	7.672E+0	1.616E+1
-3.487E-1	7.643E+0	1.611E+1
-3.536E-1	7.711E+0	1.601E+1
-3.438E-1	7.740E+0	1.603E+1
-3.406E-1	7.646E+0	1.601E+1
-3.519E-1	7.691E+0	1.609E+1
-3.519E-1	7.675E+0	1.625E+1
-3.438E-1	7.630E+0	1.633E+1
-3.438E-1	7.730E+0	1.603E+1
-3.487E-1	7.646E+0	1.617E+1
-3.519E-1	7.682E+0	1.608E+1
-3.406E-1	7.711E+0	1.607E+1
-3.406E-1	7.685E+0	1.620E+1
-3.519E-1	7.714E+0	1.619E+1
-3.503E-1	7.669E+0	1.610E+1
-3.438E-1	7.721E+0	1.600E+1
-3.422E-1	7.899E+0	1.606E+1
-3.487E-1	7.769E+0	1.611E+1
-3.552E-1	7.792E+0	1.613E+1
-3.438E-1	7.831E+0	1.604E+1
-3.406E-1	7.867E+0	1.607E+1
-3.471E-1	7.672E+0	1.600E+1
-3.519E-1	7.769E+0	1.615E+1
-3.454E-1	7.811E+0	1.618E+1
-3.390E-1	7.776E+0	1.608E+1
-3.471E-1	7.750E+0	1.618E+1
-3.536E-1	7.756E+0	1.630E+1
-3.406E-1	7.743E+0	1.597E+1
-3.406E-1	7.766E+0	1.609E+1
-3.487E-1	7.734E+0	1.613E+1
-3.519E-1	7.698E+0	1.610E+1
-3.438E-1	7.727E+0	1.608E+1
-3.422E-1	7.773E+0	1.599E+1
-3.503E-1	7.808E+0	1.597E+1
-3.519E-1	7.821E+0	1.622E+1
-3.422E-1	7.734E+0	1.611E+1
-3.406E-1	7.656E+0	1.608E+1
-3.471E-1	7.773E+0	1.625E+1
-3.519E-1	7.659E+0	1.608E+1
-3.422E-1	7.799E+0	1.608E+1
-3.438E-1	7.815E+0	1.593E+1
-3.471E-1	7.747E+0	1.606E+1
-3.519E-1	7.717E+0	1.616E+1
-3.422E-1	7.824E+0	1.613E+1
-3.422E-1	7.753E+0	1.603E+1
-3.454E-1	7.740E+0	1.613E+1
-3.536E-1	7.678E+0	1.597E+1
-3.438E-1	7.753E+0	1.617E+1
-3.406E-1	7.653E+0	1.623E+1
-3.471E-1	7.743E+0	1.605E+1
-3.519E-1	7.672E+0	1.608E+1
-3.422E-1	7.669E+0	1.605E+1
-3.422E-1	7.698E+0	1.607E+1
-3.454E-1	7.743E+0	1.604E+1
-3.552E-1	7.730E+0	1.605E+1
-3.422E-1	7.594E+0	1.618E+1
-3.438E-1	7.678E+0	1.617E+1
-3.454E-1	7.646E+0	1.607E+1
-3.519E-1	7.704E+0	1.598E+1
-3.454E-1	7.727E+0	1.615E+1
-3.422E-1	7.782E+0	1.606E+1
-3.471E-1	7.704E+0	1.609E+1
-3.536E-1	7.656E+0	1.603E+1
-3.438E-1	7.750E+0	1.611E+1
-3.406E-1	7.688E+0	1.611E+1
-3.487E-1	7.779E+0	1.615E+1
-3.519E-1	7.756E+0	1.606E+1
-3.422E-1	7.724E+0	1.605E+1
-3.390E-1	7.808E+0	1.600E+1
-3.454E-1	7.727E+0	1.595E+1
-3.536E-1	7.691E+0	1.613E+1
-3.406E-1	7.740E+0	1.591E+1
-3.390E-1	7.643E+0	1.613E+1
-3.487E-1	7.792E+0	1.605E+1
-3.503E-1	7.743E+0	1.602E+1
-3.422E-1	7.662E+0	1.602E+1
-3.406E-1	7.776E+0	1.609E+1
-3.487E-1	7.763E+0	1.601E+1
-3.536E-1	7.678E+0	1.623E+1
-3.406E-1	7.678E+0	1.597E+1
-3.422E-1	7.714E+0	1.612E+1
-3.471E-1	7.717E+0	1.618E+1
-3.503E-1	7.743E+0	1.623E+1
-3.406E-1	7.727E+0	1.632E+1
-3.406E-1	7.808E+0	1.611E+1
-3.471E-1	7.747E+0	1.610E+1
-3.519E-1	7.786E+0	1.605E+1
-3.438E-1	7.750E+0	1.616E+1
-3.438E-1	7.740E+0	1.616E+1
-3.487E-1	7.730E+0	1.612E+1
-3.568E-1	7.688E+0	1.613E+1
-3.438E-1	7.773E+0	1.628E+1
-3.390E-1	7.662E+0	1.599E+1
-3.471E-1	7.766E+0	1.606E+1
-3.519E-1	7.779E+0	1.622E+1
-3.438E-1	7.734E+0	1.613E+1
-3.406E-1	7.539E+0	1.612E+1
-3.454E-1	7.889E+0	1.603E+1
-3.536E-1	7.721E+0	1.624E+1
-3.438E-1	7.831E+0	1.624E+1
-3.406E-1	7.672E+0	1.609E+1
-3.471E-1	7.769E+0	1.601E+1
-3.519E-1	7.633E+0	1.612E+1
-3.438E-1	7.701E+0	1.597E+1
-3.406E-1	7.834E+0	1.603E+1
-3.519E-1	7.646E+0	1.611E+1
-3.552E-1	7.678E+0	1.618E+1
-3.438E-1	7.714E+0	1.608E+1
-3.406E-1	7.727E+0	1.603E+1
-3.487E-1	7.669E+0	1.615E+1
-3.519E-1	7.766E+0	1.627E+1
-3.438E-1	7.769E+0	1.600E+1
-3.438E-1	7.711E+0	1.601E+1
-3.454E-1	7.740E+0	1.604E+1
-3.503E-1	7.756E+0	1.624E+1
-3.438E-1	7.678E+0	1.609E+1
-3.422E-1	7.802E+0	1.604E+1
-3.471E-1	7.769E+0	1.602E+1
-3.519E-1	7.675E+0	1.627E+1
-3.422E-1	7.763E+0	1.611E+1
-3.406E-1	7.675E+0	1.614E+1
-3.503E-1	7.646E+0	1.623E+1
-3.519E-1	7.776E+0	1.618E+1
-3.422E-1	7.704E+0	1.605E+1
-3.406E-1	7.640E+0	1.624E+1
-3.503E-1	7.782E+0	1.596E+1
-3.536E-1	7.704E+0	1.598E+1
-3.438E-1	7.640E+0	1.603E+1
-3.406E-1	7.627E+0	1.604E+1
-3.503E-1	7.708E+0	1.603E+1
-3.503E-1	7.763E+0	1.612E+1
-3.471E-1	7.769E+0	1.595E+1
-3.406E-1	7.640E+0	1.608E+1
-3.487E-1	7.747E+0	1.618E+1
-3.503E-1	7.766E+0	1.606E+1
-3.454E-1	7.756E+0	1.605E+1
-3.406E-1	7.711E+0	1.604E+1
-3.487E-1	7.734E+0	1.609E+1
-3.519E-1	7.828E+0	1.606E+1
-3.471E-1	7.675E+0	1.598E+1
-3.373E-1	7.659E+0	1.593E+1
-3.487E-1	7.740E+0	1.618E+1
-3.487E-1	7.708E+0	1.608E+1
-3.471E-1	7.750E+0	1.614E+1
-3.422E-1	7.575E+0	1.619E+1
-3.471E-1	7.743E+0	1.606E+1
-3.487E-1	7.675E+0	1.607E+1
-3.454E-1	7.743E+0	1.613E+1
-3.406E-1	7.682E+0	1.600E+1
-3.487E-1	7.734E+0	1.595E+1
-3.438E-1	7.711E+0	1.615E+1
-3.438E-1	7.711E+0	1.605E+1
-3.373E-1	7.714E+0	1.614E+1
-3.454E-1	7.678E+0	1.614E+1
-3.487E-1	7.763E+0	1.607E+1
-3.471E-1	7.760E+0	1.602E+1
-3.390E-1	7.737E+0	1.628E+1
-3.519E-1	7.730E+0	1.616E+1
-3.471E-1	7.701E+0	1.613E+1
-3.454E-1	7.779E+0	1.607E+1
-3.373E-1	7.769E+0	1.612E+1
-3.519E-1	7.682E+0	1.596E+1
-3.503E-1	7.860E+0	1.614E+1
-3.454E-1	7.701E+0	1.612E+1
-3.406E-1	7.747E+0	1.600E+1
-3.487E-1	7.779E+0	1.616E+1
-3.503E-1	7.769E+0	1.617E+1
-3.454E-1	7.763E+0	1.603E+1
-3.406E-1	7.808E+0	1.609E+1
-3.487E-1	7.695E+0	1.609E+1
-3.503E-1	7.837E+0	1.608E+1
-3.454E-1	7.802E+0	1.610E+1
-3.406E-1	7.756E+0	1.603E+1
-3.503E-1	7.714E+0	1.604E+1
-3.519E-1	7.653E+0	1.593E+1
-3.438E-1	7.760E+0	1.606E+1
-3.406E-1	7.675E+0	1.615E+1
-3.503E-1	7.688E+0	1.600E+1
-3.519E-1	7.653E+0	1.613E+1
-3.471E-1	7.786E+0	1.604E+1
-3.406E-1	7.831E+0	1.606E+1
-3.471E-1	7.714E+0	1.609E+1
-3.503E-1	7.711E+0	1.606E+1
-3.438E-1	7.773E+0	1.601E+1
-3.406E-1	7.841E+0	1.601E+1
-3.503E-1	7.708E+0	1.613E+1
-3.519E-1	7.779E+0	1.617E+1
-3.438E-1	7.717E+0	1.614E+1
-3.390E-1	7.721E+0	1.625E+1
-3.487E-1	7.779E+0	1.594E+1
-3.519E-1	7.675E+0	1.617E+1
-3.454E-1	7.636E+0	1.598E+1
-3.422E-1	7.747E+0	1.610E+1
-3.503E-1	7.666E+0	1.605E+1
-3.519E-1	7.682E+0	1.611E+1
-3.438E-1	7.721E+0	1.599E+1
-3.438E-1	7.811E+0	1.599E+1
-3.471E-1	7.610E+0	1.618E+1
-3.503E-1	7.740E+0	1.630E+1
-3.406E-1	7.740E+0	1.605E+1
-3.390E-1	7.737E+0	1.625E+1
-3.487E-1	7.782E+0	1.601E+1
-3.519E-1	7.675E+0	1.621E+1
-3.438E-1	7.666E+0	1.625E+1
-3.422E-1	7.717E+0	1.603E+1
-3.471E-1	7.714E+0	1.605E+1
-3.536E-1	7.656E+0	1.597E+1
-3.422E-1	7.646E+0	1.617E+1
-3.390E-1	7.620E+0	1.611E+1
-3.487E-1	7.756E+0	1.591E+1
-3.503E-1	7.737E+0	1.620E+1
-3.438E-1	7.769E+0	1.605E+1
-3.422E-1	7.753E+0	1.608E+1
-3.487E-1	7.675E+0	1.623E+1
-3.503E-1	7.815E+0	1.613E+1
-3.422E-1	7.753E+0	1.614E+1
-3.390E-1	7.649E+0	1.611E+1
-3.471E-1	7.824E+0	1.610E+1
-3.487E-1	7.870E+0	1.609E+1
-3.438E-1	7.672E+0	1.603E+1
-3.406E-1	7.857E+0	1.595E+1
-3.487E-1	7.769E+0	1.616E+1
-3.552E-1	7.737E+0	1.613E+1
-3.454E-1	7.688E+0	1.625E+1
-3.422E-1	7.750E+0	1.603E+1
-3.471E-1	7.766E+0	1.608E+1
-3.503E-1	7.760E+0	1.602E+1
-3.438E-1	7.721E+0	1.606E+1
-3.406E-1	7.714E+0	1.622E+1
-3.454E-1	7.724E+0	1.602E+1
-3.552E-1	7.734E+0	1.613E+1
-3.438E-1	7.824E+0	1.613E+1
-3.373E-1	7.711E+0	1.589E+1
-3.454E-1	7.786E+0	1.611E+1
-3.519E-1	7.698E+0	1.630E+1
-3.438E-1	7.773E+0	1.618E+1
-3.406E-1	7.695E+0	1.609E+1
-3.438E-1	7.643E+0	1.619E+1
-3.519E-1	7.786E+0	1.629E+1
-3.422E-1	7.799E+0	1.617E+1
-3.422E-1	7.688E+0	1.611E+1
-3.471E-1	7.789E+0	1.618E+1
-3.519E-1	7.786E+0	1.608E+1
-3.422E-1	7.701E+0	1.595E+1
-3.438E-1	7.773E+0	1.621E+1
-3.438E-1	7.669E+0	1.605E+1
-3.471E-1	7.633E+0	1.617E+1
-3.422E-1	7.730E+0	1.605E+1
-3.422E-1	7.750E+0	1.615E+1
-3.438E-1	7.753E+0	1.607E+1
-3.536E-1	7.786E+0	1.610E+1
-3.406E-1	7.678E+0	1.591E+1
-3.422E-1	7.870E+0	1.615E+1
-3.438E-1	7.721E+0	1.627E+1
-3.536E-1	7.802E+0	1.622E+1
-3.422E-1	7.747E+0	1.622E+1
-3.406E-1	7.821E+0	1.616E+1
-3.471E-1	7.711E+0	1.596E+1
-3.503E-1	7.740E+0	1.592E+1
-3.406E-1	7.636E+0	1.614E+1
-3.422E-1	7.737E+0	1.615E+1
-3.471E-1	7.669E+0	1.607E+1
-3.536E-1	7.653E+0	1.606E+1
-3.422E-1	7.704E+0	1.606E+1
-3.422E-1	7.685E+0	1.602E+1
-3.454E-1	7.714E+0	1.606E+1
-3.519E-1	7.597E+0	1.621E+1
-3.422E-1	7.617E+0	1.616E+1
-3.422E-1	7.682E+0	1.600E+1
-3.471E-1	7.828E+0	1.607E+1
-3.536E-1	7.730E+0	1.620E+1
-3.438E-1	7.740E+0	1.624E+1
-3.406E-1	7.704E+0	1.603E+1
-3.471E-1	7.704E+0	1.599E+1
-3.519E-1	7.795E+0	1.618E+1
-3.454E-1	7.666E+0	1.593E+1
-3.406E-1	7.701E+0	1.598E+1
-3.454E-1	7.847E+0	1.621E+1
-3.503E-1	7.792E+0	1.611E+1
-3.422E-1	7.646E+0	1.614E+1
-3.406E-1	7.766E+0	1.616E+1
-3.503E-1	7.653E+0	1.611E+1
-3.503E-1	7.614E+0	1.620E+1
-3.438E-1	7.666E+0	1.607E+1
-3.390E-1	7.769E+0	1.615E+1
-3.471E-1	7.695E+0	1.612E+1
-3.503E-1	7.747E+0	1.606E+1
-3.471E-1	7.828E+0	1.620E+1
-3.422E-1	7.717E+0	1.617E+1
-3.487E-1	7.662E+0	1.609E+1
-3.519E-1	7.727E+0	1.627E+1
-3.438E-1	7.656E+0	1.625E+1
-3.373E-1	7.802E+0	1.614E+1
-3.487E-1	7.698E+0	1.619E+1
-3.503E-1	7.630E+0	1.608E+1
-3.454E-1	7.766E+0	1.615E+1
-3.406E-1	7.756E+0	1.614E+1
-3.503E-1	7.666E+0	1.625E+1
-3.503E-1	7.717E+0	1.603E+1
-3.422E-1	7.695E+0	1.607E+1
-3.390E-1	7.740E+0	1.617E+1
-3.487E-1	7.682E+0	1.617E+1
-3.487E-1	7.669E+0	1.609E+1
-3.438E-1	7.656E+0	1.605E+1
-3.422E-1	7.795E+0	1.603E+1
-3.471E-1	7.682E+0	1.607E+1
-3.503E-1	7.695E+0	1.626E+1
-3.438E-1	7.672E+0	1.607E+1
-3.406E-1	7.617E+0	1.606E+1
-3.487E-1	7.766E+0	1.611E+1
-3.519E-1	7.688E+0	1.605E+1
-3.471E-1	7.811E+0	1.597E+1
-3.406E-1	7.776E+0	1.609E+1
-3.471E-1	7.727E+0	1.603E+1
-3.519E-1	7.808E+0	1.603E+1
-3.438E-1	7.795E+0	1.609E+1
-3.373E-1	7.695E+0	1.627E+1
-3.487E-1	7.688E+0	1.606E+1
-3.519E-1	7.682E+0	1.621E+1
-3.422E-1	7.659E+0	1.613E+1
-3.373E-1	7.717E+0	1.605E+1
-3.454E-1	7.711E+0	1.605E+1
-3.519E-1	7.792E+0	1.629E+1
-3.422E-1	7.776E+0	1.614E+1
-3.406E-1	7.701E+0	1.600E+1
-3.454E-1	7.769E+0	1.606E+1
-3.487E-1	7.558E+0	1.624E+1
-3.471E-1	7.779E+0	1.609E+1
-3.390E-1	7.779E+0	1.614E+1
-3.471E-1	7.714E+0	1.622E+1
-3.487E-1	7.721E+0	1.604E+1
-3.438E-1	7.727E+0	1.627E+1
-3.373E-1	7.743E+0	1.608E+1
-3.471E-1	7.773E+0	1.603E+1
-3.519E-1	7.571E+0	1.598E+1
-3.454E-1	7.685E+0	1.615E+1
-3.406E-1	7.643E+0	1.603E+1
-3.471E-1	7.753E+0	1.621E+1
-3.503E-1	7.675E+0	1.601E+1
-3.454E-1	7.828E+0	1.619E+1
-3.406E-1	7.711E+0	1.613E+1
-3.487E-1	7.704E+0	1.614E+1
-3.503E-1	7.721E+0	1.603E+1
-3.438E-1	7.730E+0	1.623E+1
-3.406E-1	7.753E+0	1.604E+1
-3.454E-1	7.773E+0	1.621E+1
-3.487E-1	7.717E+0	1.603E+1
-3.438E-1	7.779E+0	1.609E+1
-3.390E-1	7.633E+0	1.619E+1
-3.454E-1	7.691E+0	1.597E+1
-3.487E-1	7.776E+0	1.595E+1
-3.438E-1	7.737E+0	1.600E+1
-3.373E-1	7.789E+0	1.610E+1
-3.438E-1	7.669E+0	1.603E+1
-3.519E-1	7.724E+0	1.616E+1
-3.438E-1	7.620E+0	1.603E+1
-3.438E-1	7.643E+0	1.599E+1
-3.503E-1	7.795E+0	1.601E+1
-3.519E-1	7.717E+0	1.612E+1
-3.454E-1	7.662E+0	1.615E+1
-3.390E-1	7.724E+0	1.608E+1
-3.487E-1	7.734E+0	1.600E+1
-3.552E-1	7.766E+0	1.602E+1
-3.454E-1	7.730E+0	1.613E+1
-3.373E-1	7.756E+0	1.602E+1
-3.487E-1	7.662E+0	1.591E+1
-3.471E-1	7.627E+0	1.593E+1
-3.487E-1	7.717E+0	1.603E+1
-3.373E-1	7.695E+0	1.601E+1
-3.471E-1	7.688E+0	1.615E+1
-3.487E-1	7.747E+0	1.609E+1
-3.406E-1	7.669E+0	1.614E+1
-3.406E-1	7.844E+0	1.609E+1
-3.454E-1	7.688E+0	1.615E+1
-3.503E-1	7.708E+0	1.602E+1
-3.422E-1	7.837E+0	1.621E+1
-3.406E-1	7.656E+0	1.617E+1
-3.471E-1	7.734E+0	1.620E+1
-3.519E-1	7.740E+0	1.605E+1
-3.438E-1	7.893E+0	1.614E+1
-3.422E-1	7.844E+0	1.620E+1
-3.471E-1	7.666E+0	1.597E+1
-3.536E-1	7.734E+0	1.610E+1
-3.422E-1	7.698E+0	1.603E+1
-3.390E-1	7.724E+0	1.618E+1
-3.454E-1	7.682E+0	1.614E+1
-3.503E-1	7.734E+0	1.603E+1
-3.454E-1	7.604E+0	1.597E+1
-3.390E-1	7.721E+0	1.612E+1
-3.487E-1	7.688E+0	1.613E+1
-3.536E-1	7.610E+0	1.597E+1
-3.438E-1	7.779E+0	1.623E+1
-3.406E-1	7.789E+0	1.610E+1
-3.454E-1	7.818E+0	1.604E+1
-3.503E-1	7.750E+0	1.605E+1
-3.438E-1	7.620E+0	1.614E+1
-3.422E-1	7.763E+0	1.631E+1
-3.487E-1	7.711E+0	1.605E+1
-3.519E-1	7.886E+0	1.610E+1
-3.454E-1	7.730E+0	1.621E+1
-3.438E-1	7.627E+0	1.616E+1
-3.438E-1	7.760E+0	1.615E+1
-3.536E-1	7.815E+0	1.619E+1
-3.454E-1	7.701E+0	1.617E+1
-3.422E-1	7.730E+0	1.609E+1
-3.438E-1	7.795E+0	1.611E+1
-3.536E-1	7.714E+0	1.598E+1
-3.422E-1	7.730E+0	1.619E+1
-3.406E-1	7.623E+0	1.603E+1
-3.487E-1	7.653E+0	1.618E+1
-3.519E-1	7.698E+0	1.600E+1
-3.438E-1	7.682E+0	1.600E+1
-3.422E-1	7.763E+0	1.603E+1
-3.454E-1	7.883E+0	1.610E+1
-3.552E-1	7.597E+0	1.608E+1
-3.438E-1	7.773E+0	1.614E+1
-3.390E-1	7.747E+0	1.609E+1
-3.454E-1	7.695E+0	1.631E+1
-3.519E-1	7.747E+0	1.616E+1
-3.422E-1	7.740E+0	1.620E+1
-3.406E-1	7.792E+0	1.606E+1
-3.438E-1	7.740E+0	1.607E+1
-3.519E-1	7.594E+0	1.621E+1
-3.422E-1	7.779E+0	1.607E+1
-3.422E-1	7.717E+0	1.596E+1
-3.454E-1	7.753E+0	1.608E+1
-3.487E-1	7.653E+0	1.620E+1
-3.422E-1	7.695E+0	1.610E+1
-3.406E-1	7.747E+0	1.605E+1
-3.454E-1	7.704E+0	1.626E+1
-3.519E-1	7.766E+0	1.596E+1
-3.422E-1	7.808E+0	1.613E+1
-3.406E-1	7.743E+0	1.614E+1
-3.422E-1	7.698E+0	1.599E+1
-3.536E-1	7.711E+0	1.617E+1
-3.422E-1	7.653E+0	1.611E+1
-3.454E-1	7.682E+0	1.615E+1
-3.471E-1	7.753E+0	1.607E+1
-3.487E-1	7.698E+0	1.612E+1
-3.422E-1	7.743E+0	1.618E+1
-3.422E-1	7.756E+0	1.591E+1
-3.471E-1	7.730E+0	1.604E+1
-3.519E-1	7.727E+0	1.603E+1
-3.422E-1	7.737E+0	1.605E+1
-3.406E-1	7.753E+0	1.621E+1
-3.471E-1	7.743E+0	1.607E+1
-3.536E-1	7.721E+0	1.608E+1
-3.454E-1	7.750E+0	1.604E+1
-3.438E-1	7.643E+0	1.617E+1
-3.487E-1	7.740E+0	1.601E+1
-3.519E-1	7.669E+0	1.600E+1
-3.438E-1	7.828E+0	1.608E+1
-3.406E-1	7.808E+0	1.607E+1
-3.471E-1	7.653E+0	1.597E+1
-3.471E-1	7.701E+0	1.616E+1
-3.438E-1	7.601E+0	1.617E+1
-3.390E-1	7.743E+0	1.586E+1
-3.438E-1	7.698E+0	1.614E+1
-3.487E-1	7.766E+0	1.610E+1
-3.438E-1	7.773E+0	1.597E+1
-3.390E-1	7.734E+0	1.620E+1
-3.438E-1	7.604E+0	1.623E+1
-3.552E-1	7.743E+0	1.622E+1
-3.454E-1	7.724E+0	1.611E+1
-3.406E-1	7.724E+0	1.620E+1
-3.487E-1	7.698E+0	1.601E+1
-3.519E-1	7.675E+0	1.611E+1
-3.438E-1	7.737E+0	1.623E+1
-3.406E-1	7.834E+0	1.594E+1
-3.471E-1	7.782E+0	1.604E+1
-3.552E-1	7.789E+0	1.606E+1
-3.438E-1	7.701E+0	1.613E+1
-3.422E-1	7.743E+0	1.614E+1
-3.503E-1	7.792E+0	1.613E+1
-3.536E-1	7.666E+0	1.606E+1
-3.438E-1	7.630E+0	1.609E+1
-3.406E-1	7.730E+0	1.616E+1
-3.471E-1	7.675E+0	1.616E+1
-3.487E-1	7.701E+0	1.607E+1
-3.438E-1	7.646E+0	1.621E+1
-3.341E-1	7.646E+0	1.600E+1
-3.471E-1	7.724E+0	1.603E+1
-3.503E-1	7.766E+0	1.590E+1
-3.438E-1	7.704E+0	1.601E+1
-3.390E-1	7.821E+0	1.597E+1
-3.503E-1	7.727E+0	1.610E+1
-3.519E-1	7.766E+0	1.629E+1
-3.438E-1	7.714E+0	1.608E+1
-3.390E-1	7.666E+0	1.603E+1
-3.487E-1	7.698E+0	1.601E+1
-3.487E-1	7.640E+0	1.611E+1
-3.454E-1	7.727E+0	1.624E+1
-3.422E-1	7.727E+0	1.610E+1
-3.471E-1	7.669E+0	1.598E+1
-3.503E-1	7.653E+0	1.595E+1
-3.471E-1	7.698E+0	1.595E+1
-3.373E-1	7.682E+0	1.619E+1
-3.487E-1	7.756E+0	1.609E+1
-3.519E-1	7.766E+0	1.603E+1
-3.454E-1	7.753E+0	1.606E+1
-3.406E-1	7.763E+0	1.600E+1
-3.471E-1	7.743E+0	1.592E+1
-3.503E-1	7.734E+0	1.613E+1
-3.438E-1	7.717E+0	1.609E+1
-3.406E-1	7.662E+0	1.615E+1
[truncated: 93,939 more rows]
